# Supplementary material for: Design of protein-binding proteins from the target structure alone
Source: Nature. 2022 Mar 24;605(7910):551–60. doi: 10.1038/s41586-022-04654-9 (PMC9117152; doi:10.1038/s41586-022-04654-9)
Supplement: Supplementary file 3 — Supplementary Code Design scripts and main pdb files. This compressed file is the main supplement and contains the following files: => cao_2021_protocol/ => design_models_final_combo_optimized/ => design_models_sequence/ => design_models_ssm_natives/ => ngs_analysis_scripts/ [file 41586_2022_4654_MOESM3_ESM.gz]

Archive with 421 entries (387 files):
- supplemental_files/cao_2021_protocol
- supplemental_files/cao_2021_protocol/paper_predictor.xml
- supplemental_files/cao_2021_protocol/paper_monomer_design.xml
- supplemental_files/cao_2021_protocol/adjust_total_netcharge.xml
- supplemental_files/cao_2021_protocol/monomer_design_adendum.txt
- supplemental_files/cao_2021_protocol/setup_patchdock_jobs.py
- supplemental_files/cao_2021_protocol/paper_coord_relax.xml
- supplemental_files/cao_2021_protocol/setup_rifdock_commands.py
- supplemental_files/cao_2021_protocol/rifres.py
- supplemental_files/cao_2021_protocol/chain_change.py
- supplemental_files/cao_2021_protocol/motif_extraction.py
- supplemental_files/cao_2021_protocol/README
- supplemental_files/cao_2021_protocol/.ipynb_checkpoints
- supplemental_files/cao_2021_protocol/.ipynb_checkpoints/paper_predictor-checkpoint.ipynb
- supplemental_files/cao_2021_protocol/.ipynb_checkpoints/final_filtering-checkpoint.ipynb
- supplemental_files/cao_2021_protocol/motif_finalization.py
- supplemental_files/cao_2021_protocol/polyV.xml
- supplemental_files/cao_2021_protocol/final_filtering.ipynb
- supplemental_files/cao_2021_protocol/rosetta_numbering.py
- supplemental_files/cao_2021_protocol/per_res_sap.xml
- supplemental_files/cao_2021_protocol/paper_predictor.ipynb
- supplemental_files/cao_2021_protocol/github_backup
- supplemental_files/cao_2021_protocol/github_backup/ppi_tools
- supplemental_files/cao_2021_protocol/github_backup/ppi_tools/motif_clustering
- supplemental_files/cao_2021_protocol/github_backup/ppi_tools/motif_clustering/README
- supplemental_files/cao_2021_protocol/github_backup/ppi_tools/motif_clustering/gzstream.C
- supplemental_files/cao_2021_protocol/github_backup/ppi_tools/motif_clustering/Motifs.cc
- supplemental_files/cao_2021_protocol/github_backup/ppi_tools/motif_clustering/json.hpp
- supplemental_files/cao_2021_protocol/github_backup/ppi_tools/motif_clustering/NWalign.cc
- supplemental_files/cao_2021_protocol/github_backup/ppi_tools/motif_clustering/main_1to1.cc
- supplemental_files/cao_2021_protocol/github_backup/ppi_tools/motif_clustering/gzstream.h
- supplemental_files/cao_2021_protocol/github_backup/ppi_tools/motif_clustering/NWalign.hh
- supplemental_files/cao_2021_protocol/github_backup/ppi_tools/motif_clustering/Motifs.hh
- supplemental_files/cao_2021_protocol/github_backup/ppi_tools/motif_clustering/util.cc
- supplemental_files/cao_2021_protocol/github_backup/ppi_tools/motif_clustering/tmalign.cc
- supplemental_files/cao_2021_protocol/github_backup/ppi_tools/motif_clustering/util.hh
- supplemental_files/cao_2021_protocol/github_backup/ppi_tools/motif_clustering/main_energy.cc
- supplemental_files/cao_2021_protocol/github_backup/ppi_tools/motif_clustering/defs.hh
- supplemental_files/cao_2021_protocol/github_backup/ppi_tools/README.md
- supplemental_files/cao_2021_protocol/github_backup/ppi_tools/.gitignore
- supplemental_files/cao_2021_protocol/github_backup/silent_tools
- supplemental_files/cao_2021_protocol/github_backup/silent_tools/silentsplitshuf
- supplemental_files/cao_2021_protocol/github_backup/silent_tools/pyextract_pdbs
- supplemental_files/cao_2021_protocol/github_backup/silent_tools/silentextractparallel
- supplemental_files/cao_2021_protocol/github_backup/silent_tools/silentfastslice
- supplemental_files/cao_2021_protocol/github_backup/silent_tools/silentscorefile
- supplemental_files/cao_2021_protocol/github_backup/silent_tools/silentassertuniquetags
- supplemental_files/cao_2021_protocol/github_backup/silent_tools/silentls
- supplemental_files/cao_2021_protocol/github_backup/silent_tools/silentextractspecific
- supplemental_files/cao_2021_protocol/github_backup/silent_tools/silentfrompdbs
- supplemental_files/cao_2021_protocol/github_backup/silent_tools/silentfrompdbsparallel
- supplemental_files/cao_2021_protocol/github_backup/silent_tools/silentslice
- supplemental_files/cao_2021_protocol/github_backup/silent_tools/README.md
- supplemental_files/cao_2021_protocol/github_backup/silent_tools/pyjd2
- supplemental_files/cao_2021_protocol/github_backup/silent_tools/silentrename
- supplemental_files/cao_2021_protocol/github_backup/silent_tools/silent_tools.py
- supplemental_files/cao_2021_protocol/github_backup/silent_tools/silentsplit
- supplemental_files/cao_2021_protocol/github_backup/silent_tools/silentsequence
- supplemental_files/cao_2021_protocol/github_backup/silent_tools/silentextract
- supplemental_files/cao_2021_protocol/github_backup/README
- supplemental_files/cao_2021_protocol/old_beta_16_ref_2trp_2met_-1tyr_4ala.rosettacon2018.txt
- supplemental_files/cao_2021_protocol/old_beta_16_ref.rosettacon2018.txt
- supplemental_files/cao_2021_protocol/rifgen.flag
- supplemental_files/cao_2021_protocol/prepare_run.py
- supplemental_files/cao_2021_protocol/setup_motif_graft.sh
- supplemental_files/cao_2021_protocol/motif_selection.py
- supplemental_files/cao_2021_protocol/small_sampling_10deg_by1.7_1.5A_by_0.6.x
- supplemental_files/cao_2021_protocol/cao_2021_protocol_guide.txt
- supplemental_files/cao_2021_protocol/per_res_sap.py
- supplemental_files/cao_2021_protocol/collect_score_files.sh
- supplemental_files/cao_2021_protocol/rifdock.flag
- supplemental_files/cao_2021_protocol/paper_interface_design.xml
- supplemental_files/cao_2021_protocol/paper_motif_graft.xml
- supplemental_files/cao_2021_protocol/large_sampling_10deg_by1.1_2A_by0.35.x
- supplemental_files/cao_2021_protocol/minus7.charge
- supplemental_files/dna_production_scripts
- supplemental_files/dna_production_scripts/README
- supplemental_files/dna_production_scripts/combo_creation
- supplemental_files/dna_production_scripts/combo_creation/swiftlib_javascript.tar.gz
- supplemental_files/dna_production_scripts/combo_creation/.ipynb_checkpoints
- supplemental_files/dna_production_scripts/combo_creation/.ipynb_checkpoints/combo_generator-checkpoint.ipynb
- supplemental_files/dna_production_scripts/combo_creation/.ipynb_checkpoints/final_combo_oligo-checkpoint.ipynb
- supplemental_files/dna_production_scripts/combo_creation/final_combo_oligo.ipynb
- supplemental_files/dna_production_scripts/combo_creation/combo_generator.ipynb
- supplemental_files/dna_production_scripts/combo_creation/combo_creation.txt
- supplemental_files/dna_production_scripts/chip_level_dna
- supplemental_files/dna_production_scripts/chip_level_dna/chip_level_dna.txt
- supplemental_files/dna_production_scripts/chip_level_dna/pad_equal.py
- supplemental_files/dna_production_scripts/chip_level_dna/4_add_petcon3_adaptor.py
- supplemental_files/dna_production_scripts/chip_level_dna/3_check_seq.py
- supplemental_files/dna_production_scripts/chip_level_dna/2_collect_dnaseq.py
- supplemental_files/dna_production_scripts/chip_level_dna/1_reverse_translate.py
- supplemental_files/dna_production_scripts/ssm_creation
- supplemental_files/dna_production_scripts/ssm_creation/k12.condons.tab
- supplemental_files/dna_production_scripts/ssm_creation/repad_dna_sequence_for_ssm.py
- supplemental_files/dna_production_scripts/ssm_creation/make_explicit_SSM.py
- supplemental_files/dna_production_scripts/ssm_creation/extract_dna_sequence_no_pad.py
- supplemental_files/dna_production_scripts/ssm_creation/ssm_creation.txt
- supplemental_files/design_models_final_combo_optimized
- supplemental_files/design_models_final_combo_optimized/Tie2_mb.pdb
- supplemental_files/design_models_final_combo_optimized/FGFR2_mb.pdb
- supplemental_files/design_models_final_combo_optimized/InsulinR_mb.pdb
- supplemental_files/design_models_final_combo_optimized/CD3d_mb.pdb
- supplemental_files/design_models_final_combo_optimized/PDGFR_mb.pdb
- supplemental_files/design_models_final_combo_optimized/rename_table.list
- supplemental_files/design_models_final_combo_optimized/VirB8_mb.pdb
- supplemental_files/design_models_final_combo_optimized/H3_mb.pdb
- supplemental_files/design_models_final_combo_optimized/TGF-b_mb.pdb
- supplemental_files/design_models_final_combo_optimized/TrkA_mb.pdb
- supplemental_files/design_models_final_combo_optimized/IL7Ra_mb.pdb
- supplemental_files/design_models_final_combo_optimized/README
- supplemental_files/design_models_final_combo_optimized/EGFRn_mb.pdb
- supplemental_files/design_models_final_combo_optimized/EGFRc_mb.pdb
- supplemental_files/design_models_final_combo_optimized/IGF1R_mb.pdb
- supplemental_files/design_models_sequence
- supplemental_files/design_models_sequence/H3_ssm.seq
- supplemental_files/design_models_sequence/PDGFR_ssm.seq
- supplemental_files/design_models_sequence/IGF1R_ssm.seq
- supplemental_files/design_models_sequence/InsulinR_ssm.seq
- supplemental_files/design_models_sequence/SARS_CoV2_RBD.seq
- supplemental_files/design_models_sequence/README
- supplemental_files/design_models_sequence/TGFb_ssm.seq
- supplemental_files/design_models_sequence/PDGFR.seq
- supplemental_files/design_models_sequence/IL7Ra_graft.seq
- supplemental_files/design_models_sequence/EGFR_ssm.seq
- supplemental_files/design_models_sequence/IGF1R.seq
- supplemental_files/design_models_sequence/SARS_CoV2_RBD_ssm.seq
- supplemental_files/design_models_sequence/EGFR.seq
- supplemental_files/design_models_sequence/IL7Ra.seq
- supplemental_files/design_models_sequence/TGFb.seq
- supplemental_files/design_models_sequence/FGFR2_ssm.seq
- supplemental_files/design_models_sequence/InsulinR.seq
- supplemental_files/design_models_sequence/H3_ssm_2.seq
- supplemental_files/design_models_sequence/IL7Ra_ssm.seq
- supplemental_files/design_models_sequence/H3.seq
- supplemental_files/design_models_sequence/VirB8_ssm.seq
- supplemental_files/design_models_sequence/Tie2.seq
- supplemental_files/design_models_sequence/TrkA.seq
- supplemental_files/design_models_sequence/FGFR2.seq
- supplemental_files/design_models_sequence/CD3d_ssm.seq
- supplemental_files/design_models_sequence/VirB8.seq
- supplemental_files/design_models_sequence/TrkA_ssm.seq
- supplemental_files/design_models_sequence/CD3d.seq
- supplemental_files/design_models_sequence/Tie2_ssm.seq
- supplemental_files/ngs_analysis_scripts
- supplemental_files/ngs_analysis_scripts/README
- supplemental_files/ngs_analysis_scripts/README_VALID_INPUT_FOR_ALL_SCRIPTS
- supplemental_files/ngs_analysis_scripts/ssm_stuff
- supplemental_files/ngs_analysis_scripts/ssm_stuff/logs
- supplemental_files/ngs_analysis_scripts/ssm_stuff/color_pdb_by_entropy.py
- supplemental_files/ngs_analysis_scripts/ssm_stuff/fast_cart_fastrelax.xml
- supplemental_files/ngs_analysis_scripts/ssm_stuff/fast_cart.wts
- supplemental_files/ngs_analysis_scripts/ssm_stuff/README
- supplemental_files/ngs_analysis_scripts/ssm_stuff/relax_all_silent_out
- supplemental_files/ngs_analysis_scripts/ssm_stuff/ssm_relax_then_score.xml
- supplemental_files/ngs_analysis_scripts/ssm_stuff/relax_structures.ipynb
- supplemental_files/ngs_analysis_scripts/ssm_stuff/.ipynb_checkpoints
- supplemental_files/ngs_analysis_scripts/ssm_stuff/.ipynb_checkpoints/relax_structures-checkpoint.ipynb
- supplemental_files/ngs_analysis_scripts/ssm_stuff/.ipynb_checkpoints/create_ssm_graphs-checkpoint.ipynb
- supplemental_files/ngs_analysis_scripts/ssm_stuff/color_pdb_by_entropy_simple.py
- supplemental_files/ngs_analysis_scripts/ssm_stuff/ssm_validation.py
- supplemental_files/ngs_analysis_scripts/ssm_stuff/create_ssm_graphs.ipynb
- supplemental_files/ngs_analysis_scripts/ssm_stuff/make_all_ssm_mutations.py
- supplemental_files/ngs_analysis_scripts/.ipynb_checkpoints
- supplemental_files/ngs_analysis_scripts/.ipynb_checkpoints/create_ssm_graphs-checkpoint.ipynb
- supplemental_files/ngs_analysis_scripts/estimate_affinity_from_ngs.py
- supplemental_files/design_models_ssm_natives
- supplemental_files/design_models_ssm_natives/EGFR_ssm
- supplemental_files/design_models_ssm_natives/EGFR_ssm/nside_mot_359448c81ec7171dd466f2d64631b9c5_0001_1_000000012_0001_35_44_H_._ems_3hM_1581_0001_0003_0001.pdb
- supplemental_files/design_models_ssm_natives/EGFR_ssm/nside_pol_15b3b5b7b23e1cb32ac7084deff429be_0001_1_000000003_0001.pdb
- supplemental_files/design_models_ssm_natives/EGFR_ssm/Motif0628_ems_3hM_2692_0001_0001_0001.pdb
- supplemental_files/design_models_ssm_natives/EGFR_ssm/Motif0255_bcov_4helix_09340_0001_0001.pdb
- supplemental_files/design_models_ssm_natives/EGFR_ssm/Motif0460_ems_3hM_1930_0001_0001.pdb
- supplemental_files/design_models_ssm_natives/EGFR_ssm/nside_mot_359448c81ec7171dd466f2d64631b9c5_0001_1_000000012_0001_35_44_H_._HHH_eva_0380_0001_0001.pdb
- supplemental_files/design_models_ssm_natives/EGFR_ssm/cside_mot_3h_hb1_1541_000000003_0001_2_11_H_._ems_3hC_921_0001_0001_0002_0001.pdb
- supplemental_files/design_models_ssm_natives/EGFR_ssm/Motif0173_bcov_4helix_14531_0001_0002_0001.pdb
- supplemental_files/design_models_ssm_natives/EGFR_ssm/nside_mot_33a3a00fc629d06a96f91cefd1c5e1ea_0001_1_000000011_0001_43_48_H_._bcov_4helix_12241_0001_0001.pdb
- supplemental_files/design_models_ssm_natives/EGFR_ssm/cside_mot_bf5a27bd715de8d76fa148d2778c2cdd_0001_1_000000009_0001_37_42_H_._bcov_4helix_00412_0001_0001.pdb
- supplemental_files/design_models_ssm_natives/EGFR_ssm/nside_mot_4a0b58da0a66d934d1bcaa80596e03bc_0001_1_000000014_0001_27_32_H_._ems_3hM_1087_0001_0001.pdb
- supplemental_files/design_models_ssm_natives/EGFR_ssm/nside_mot_4baece34555bc5def11fd3c4c5db93f5_0001_000000012_0001_38_48_H_._bcov_4helix_12481_0001_0001.pdb
- supplemental_files/design_models_ssm_natives/TGFb_ssm
- supplemental_files/design_models_ssm_natives/TGFb_ssm/m_EHEE_hb1_612_000000005_0001_48_50_59_61_P_._ems_ferrM_6675_0001_0002_0001_73_crosslinked.pdb
- supplemental_files/design_models_ssm_natives/TGFb_ssm/m_d61877853fc72d3a9b094762e15ccc8a_0001_000000027_0001_25_32_H_._ems_ferrM_4527_0001_0001_0001_113_crosslinked.pdb
- supplemental_files/design_models_ssm_natives/TGFb_ssm/m_ems_p1-15H-GBL-16H-GBL-16H_0039_0001_0001_0001_000000005_0001_37_46_H_._p1-14H-GBL-16H-GABBL-16H_0097_0001_0001_0001_0001_0001_0001.pdb
- supplemental_files/design_models_ssm_natives/TGFb_ssm/ems_ferrM_6339_000000020_0001_84_crosslinked.pdb
- supplemental_files/design_models_ssm_natives/TGFb_ssm/m_d61877853fc72d3a9b094762e15ccc8a_0001_000000027_0001_25_32_H_._ems_ferrM_4527_0001_0001_0001_114_crosslinked.pdb
- supplemental_files/design_models_ssm_natives/PDGFR_ssm
- supplemental_files/design_models_ssm_natives/PDGFR_ssm/mot_2b600050e251f2a604d3ce6a8573eea7_0001_000000019_0001_19_24_H_._bcov_4helix_03558_0001_0002_0001.pdb
- supplemental_files/design_models_ssm_natives/PDGFR_ssm/mot_1135017daf8806428a8a9fbb7d65b56a_0001_1_000000003_0001_54_58_H_._bcov_4helix_12259_0001_0001.pdb
- supplemental_files/design_models_ssm_natives/PDGFR_ssm/mot_bf3638518266f21cb84f5b4df2ecfe2d_0001_000000006_0001_43_47_H_._bcov_4helix_13872_0001_0001.pdb
- supplemental_files/design_models_ssm_natives/PDGFR_ssm/mot_160197465f8bb7538cb2ee3a4afbc558_0001_1_000000012_0001_43_48_H_._bcov_4helix_11522_0001_0001.pdb
- supplemental_files/design_models_ssm_natives/PDGFR_ssm/mot_7adca786d7372eb504d3486439fa8381_0001_000000015_0001_36_46_H_._ems_3hM_1325_0001_0002_0001.pdb
- supplemental_files/design_models_ssm_natives/PDGFR_ssm/pol_efb1e6a814c01858843eeca3a22dd67d_0001_000000000_0001.pdb
- supplemental_files/design_models_ssm_natives/PDGFR_ssm/mot_3h_hb1_2639_000000020_0001_26_36_H_._HEEHE_2903_0001_0002_0001.pdb
- supplemental_files/design_models_ssm_natives/PDGFR_ssm/Motif0241_bcov_4helix_07329_0001_0001.pdb
- supplemental_files/design_models_ssm_natives/PDGFR_ssm/mot_e4bd6bfb1f6e2b8050824fddb522a560_0001_000000012_0001_38_46_H_._bcov_4helix_13996_0001_0001_0001.pdb
- supplemental_files/design_models_ssm_natives/PDGFR_ssm/mot_51f052f6668327b679cb52626a28bdc2_0001_000000016_0001_20_27_H_._ems_3hM_469_0001_0001.pdb
- supplemental_files/design_models_ssm_natives/PDGFR_ssm/Motif0680_bcov_4helix_10154_0001_0002.pdb
- supplemental_files/design_models_ssm_natives/PDGFR_ssm/mot_7397bc064fdf6bae2cd3d62d454bf56a_0001_1_000000021_0001_44_52_H_._HHH_eva_0380_0001_0001_0001.pdb
- supplemental_files/design_models_ssm_natives/PDGFR_ssm/mot_40e86e4e32a25ee6cbb7392bdf050625_0001_1_000000007_0001_45_49_H_._bcov_4helix_08751_0001_0001.pdb
- supplemental_files/design_models_ssm_natives/PDGFR_ssm/mot_08167eb7329a42484cd5255d2447d7e3_0001_000000008_0001_28_33_H_._bcov_4helix_06679_0001_0001.pdb
- supplemental_files/design_models_ssm_natives/PDGFR_ssm/Motif0226_ems_3hC_1017_0001_0001_0001.pdb
- supplemental_files/design_models_ssm_natives/PDGFR_ssm/mot_3d846c9d85e6025fdd308e635d10a743_0001_000000009_0001_38_47_H_._bcov_4helix_12293_0001_0001.pdb
- supplemental_files/design_models_ssm_natives/PDGFR_ssm/mot_bf3638518266f21cb84f5b4df2ecfe2d_0001_000000006_0001_43_47_H_._bcov_4helix_08698_0001_0001.pdb
- supplemental_files/design_models_ssm_natives/PDGFR_ssm/pol_dbffe343c7d163558afca76ad3d2ac5b_0001_000000006_0001.pdb
- supplemental_files/design_models_ssm_natives/PDGFR_ssm/Motif0654_HHH_eva_0065_0001_0002_0001.pdb
- supplemental_files/design_models_ssm_natives/PDGFR_ssm/Motif0700_HHH_eva_0491_0001_0001.pdb
- supplemental_files/design_models_ssm_natives/PDGFR_ssm/mot_160197465f8bb7538cb2ee3a4afbc558_0001_1_000000012_0001_43_48_H_._bcov_4helix_13604_0001_0001_0001.pdb
- supplemental_files/design_models_ssm_natives/PDGFR_ssm/mot_609d97902c010e147ff7b7376c5fa04b_0001_000000025_0001_40_50_H_._bcov_4helix_00764_0001_0001.pdb
- supplemental_files/design_models_ssm_natives/TrkA_ssm
- supplemental_files/design_models_ssm_natives/TrkA_ssm/longxing_Cationpi_ems_3hM_487_000000004_0001_0002.pdb
- supplemental_files/design_models_ssm_natives/TrkA_ssm/longxing_Cationpi_HHH_eva_0513_000000006_0001_0002.pdb
- supplemental_files/design_models_ssm_natives/TrkA_ssm/bcov_6ala_r1_HEEH_10552_000000000_0001_44_64_H_.._HEEH_20750_0001_0003_0001_0001.pdb
- supplemental_files/design_models_ssm_natives/TrkA_ssm/bcov_revert_r1_HEEH_24497_000000002_0001_43_64_H_.._HHH_eva_0013_0001_0002_0001_0001.pdb
- supplemental_files/design_models_ssm_natives/TrkA_ssm/bcov_revert_r1_ems_3hM_698_000000000_0001_1_19_H_.._HEEH_12613_0001_0001_0001_0001.pdb
- supplemental_files/design_models_ssm_natives/TrkA_ssm/bcov_6ala_r1_ems_3hM_698_000000000_0001_1_19_H_.._HEEH_08998_0001_0001_0001.pdb
- supplemental_files/design_models_ssm_natives/TrkA_ssm/bcov_revert_r1_HEEH_24497_000000002_0001_43_64_H_.._EHEE_03015_0001_0001_0001_0001.pdb
- supplemental_files/design_models_ssm_natives/TrkA_ssm/bcov_revert_r1_HEEH_10552_000000000_0001_44_64_H_.._EHEE_06923_0001_0003_0001_0001.pdb
- supplemental_files/design_models_ssm_natives/TrkA_ssm/longxing_Motif2_ems_p1-14H-GBL-16H-GBL-15H_0729_0001_0001_0001_0001_0001_0002.pdb
- supplemental_files/design_models_ssm_natives/TrkA_ssm/longxing_CationpiFixed_HHH_eva_0229_000000001_0001_0001.pdb
- supplemental_files/design_models_ssm_natives/TrkA_ssm/bcov_revert_r1_HEEH_10552_000000000_0001_44_64_H_.._EHEE_10515_0001_0003_0001_0001.pdb
- supplemental_files/design_models_ssm_natives/TrkA_ssm/bcov_revert_r1_ems_p1-15H-GBL-16H-GBL-15H_0593_0001_0001_0002_000000000_0001_19_33_H_.._ems_3hC_223_0001_0001_0001_0001_0001.pdb
- supplemental_files/design_models_ssm_natives/TrkA_ssm/bcov_6ala_r1_HEEH_13973_000000000_0001_1_20_H_.._ems_3hM_2201_0001_0003_0001_0001.pdb
- supplemental_files/design_models_ssm_natives/TrkA_ssm/longxing_Cationpi_ems_3hM_2634_000000026_0001_0001.pdb
- supplemental_files/design_models_ssm_natives/TrkA_ssm/bcov_revert_r1_HEEH_24497_000000002_0001_43_64_H_.._ems_3hC_101_0001_0001_0006_0001_0001.pdb
- supplemental_files/design_models_ssm_natives/TrkA_ssm/bcov_6ala_r1_HEEH_13973_000000000_0001_1_20_H_.._ems_3hM_1933_0001_0001_0001_0001.pdb
- supplemental_files/design_models_ssm_natives/TrkA_ssm/bcov_6ala_r1_HEEH_22785_000000003_0001_44_64_H_.._HEEH_24991_0001_0001_0001_0001.pdb
- supplemental_files/design_models_ssm_natives/Tie2_ssm
- supplemental_files/design_models_ssm_natives/Tie2_ssm/norm_sadl_9bc32e39fd96e64286323717145257bc_0001_000000054_0001.pdb
- supplemental_files/design_models_ssm_natives/Tie2_ssm/MINUS5_Motif011_ems_3hM_591_0001_0001_0002.pdb
- supplemental_files/design_models_ssm_natives/Tie2_ssm/Motif492_bcov_4helix_11364_0001_0001.pdb
- supplemental_files/design_models_ssm_natives/Tie2_ssm/norm_patc_95962eb7c909a8e0b674c52458384d14_0001_000000010_0001.pdb
- supplemental_files/design_models_ssm_natives/Tie2_ssm/MINUS5_Motif001_bcov_4helix_07025_0001_0001_0002.pdb
- supplemental_files/design_models_ssm_natives/Tie2_ssm/MINUS5_Motif202_ems_3hM_1640_0001_0001_0001.pdb
- supplemental_files/design_models_ssm_natives/Tie2_ssm/MINUS5_Motif011_bcov_4helix_09286_0001_0001_0002.pdb
- supplemental_files/design_models_ssm_natives/Tie2_ssm/MINUS5_Motif599_bcov_4helix_04947_0001_0001_0002.pdb
- supplemental_files/design_models_ssm_natives/Tie2_ssm/plus9_sap_norm_sadl_368059495079542d9fc4732ae5b5c1a4_0001_000000049_0001_49_65_H_._3e74c73188b6ebc5400a9f1924dc867e_0001_1_0001_0001_0001.pdb
- supplemental_files/design_models_ssm_natives/IGF1R_ssm
- supplemental_files/design_models_ssm_natives/IGF1R_ssm/ems_3hM_139_recovered_0001.pdb
- supplemental_files/design_models_ssm_natives/IGF1R_ssm/3b53316930c22b0fbd54ce077e11a454_0001_recovered_0001.pdb
- supplemental_files/design_models_ssm_natives/IGF1R_ssm/ems_3hC_242_recovered_0001.pdb
- supplemental_files/design_models_ssm_natives/CD3d_ssm
- supplemental_files/design_models_ssm_natives/CD3d_ssm/FerrR1R2_emsferr_fer_b0252_0052_0003_000000040_0001_0001_0005.pdb
- supplemental_files/design_models_ssm_natives/CD3d_ssm/NewR1_ems_ferrM_1386_0002_000000036_0001_0001_0003_updated.pdb
- supplemental_files/design_models_ssm_natives/CD3d_ssm/FerrR1R2_emsferr_fer_b0002_0005_0004_000000028_0001_0001_0009_crosslinked_0.pdb
- supplemental_files/design_models_ssm_natives/CD3d_ssm/NewR1_ems_ferrM_2623_0002_000000011_0001_0001_0004_crosslinked_1.pdb
- supplemental_files/design_models_ssm_natives/CD3d_ssm/NewR1R2_EHEE_rd4_0021.min_rise1.50_000000006_0001_0001_0003.pdb
- supplemental_files/design_models_ssm_natives/CD3d_ssm/NewR1_ems_ferrM_2623_0002_000000011_0001_0001_0004_crosslinked_4.pdb
- supplemental_files/design_models_ssm_natives/CD3d_ssm/NewR1_ems_ferrC_700_000000014_0001_0001_0009_crosslinked_3.pdb
- supplemental_files/design_models_ssm_natives/README
- supplemental_files/design_models_ssm_natives/IL7Ra_ssm
- supplemental_files/design_models_ssm_natives/IL7Ra_ssm/longxing_Grafting2_HHH_eva_0779_0001_0002_0001_0001.pdb
- supplemental_files/design_models_ssm_natives/IL7Ra_ssm/longxing_Grafting2_HHH_eva_0068_0001_0007_0001_0001.pdb
- supplemental_files/design_models_ssm_natives/IL7Ra_ssm/bcov_v4_r3_ems_3hC_204_000000066_0001_0001_22_41_H_.._ems_3hM_2628_0001_0002_0001_0001.pdb
- supplemental_files/design_models_ssm_natives/IL7Ra_ssm/longxing_Grafting2_HHH_eva_0122_0001_0011_0001_0001.pdb
- supplemental_files/design_models_ssm_natives/IL7Ra_ssm/longxing_Grafting2_ems_3hM_2512_0001_0006_0001_0001.pdb
- supplemental_files/design_models_ssm_natives/IL7Ra_ssm/bcov_r3_ems_p1-16H-GBL-16H-GABBL-15H_0203_0001_0001_0002_000000017_0001_0001.pdb
- supplemental_files/design_models_ssm_natives/IL7Ra_ssm/bcov_v4_r4_ems_p1-15H-GBL-16H-GBL-16H_0129_0001_0001_0002_000000002_0001_0001_19_34_H_.._ems_p1-15H-GABBL-14H-GBL-16H_0666_0001_0001_0002_0001_0001_0001.pdb
- supplemental_files/design_models_ssm_natives/IL7Ra_ssm/bcov_v3_r3_HEEH_04578_000000011_0001_0001_44_64_H_.._ems_3hC_1310_0001_0001_0013_0001_0001_0001.pdb
- supplemental_files/design_models_ssm_natives/IL7Ra_ssm/bcov_r3_ems_p1-15H-GBL-16H-GABBL-16H_0222_0001_0001_0001_000000016_0001_0001.pdb
- supplemental_files/design_models_ssm_natives/IL7Ra_ssm/bcov_v4_r4_ems_p1-15H-GBL-16H-GBL-16H_0129_0001_0001_0002_000000002_0001_0001_19_34_H_.._ems_3hM_1177_0001_0001_0001_0001.pdb
- supplemental_files/design_models_ssm_natives/IL7Ra_ssm/bcov_v3_r3_ems_3hM_3011_000000023_0001_0001_44_61_H_.._ems_p1-15H-GBL-16H-GABBL-16H_0168_0001_0001_0002_0001_0005_0001_0001_0001.pdb
- supplemental_files/design_models_ssm_natives/IL7Ra_ssm/bcov_v3_r3_ems_3hM_3011_000000023_0001_0001_44_61_H_.._ems_p1-15H-GBL-16H-GBL-16H_0039_0001_0001_0002_0001_0001_0001_0001.pdb
- supplemental_files/design_models_ssm_natives/IL7Ra_ssm/bcov_v3_r3_ems_3hC_436_0002_000000017_0001_0001_47_64_H_.._ems_p1-15H-GBL-16H-GABBL-16H_0382_0001_0001_0001_0001_0001_0001_0001_0001.pdb
- supplemental_files/design_models_ssm_natives/IL7Ra_ssm/bcov_v4_r4_ems_p1-15H-GBL-16H-GBL-16H_0129_0001_0001_0002_000000002_0001_0001_19_34_H_.._ems_p1-16H-GBL-16H-GABBL-16H_0045_0001_0001_0002_0001_0001_0001_0001.pdb
- supplemental_files/design_models_ssm_natives/IL7Ra_ssm/longxing_Grafting2_ems_3hM_2634_0002_0011_0001_0001.pdb
- supplemental_files/design_models_ssm_natives/IL7Ra_ssm/longxing_Grafting2_ems_3hM_1894_0002_0004_0001_0001.pdb
- supplemental_files/design_models_ssm_natives/IL7Ra_ssm/longxing_Grafting2_ems_3hM_1720_0001_0007_0001_0001.pdb
- supplemental_files/design_models_ssm_natives/IL7Ra_ssm/bcov_r2_ems_3hM_1129_000000027_0001_0001.pdb
- supplemental_files/design_models_ssm_natives/IL7Ra_ssm/longxing_Grafting2_ems_3hM_543_0001_0020_0001_0001.pdb
- supplemental_files/design_models_ssm_natives/IL7Ra_ssm/bcov_r2_ems_3hM_540_000000033_0001_0001.pdb
- supplemental_files/design_models_ssm_natives/IL7Ra_ssm/longxing_Grafting2_ems_3hM_1371_0001_0007_0001_0001.pdb
- supplemental_files/design_models_ssm_natives/IL7Ra_ssm/longxing_Grafting2_ems_3hM_843_0001_0012_0001_0001.pdb
- supplemental_files/design_models_ssm_natives/IL7Ra_ssm/longxing_Grafting2_ems_3hM_305_0001_0003_0001_0001.pdb
- supplemental_files/design_models_ssm_natives/InsulinR_ssm
- supplemental_files/design_models_ssm_natives/InsulinR_ssm/ems_3hC_897_0002_000000036_0001.pdb
- supplemental_files/design_models_ssm_natives/InsulinR_ssm/6pxv.cif
- supplemental_files/design_models_ssm_natives/InsulinR_ssm/pol_8bfbe5d1bbe295b5aa936524e44ff7b0_0001_1_000000023_0001.pdb
- supplemental_files/design_models_ssm_natives/InsulinR_ssm/ems_3hC_897_0002_000000009_0001.pdb
- supplemental_files/design_models_ssm_natives/InsulinR_ssm/Motif0201_ems_3hM_2476_0001_0002_0001.pdb
- supplemental_files/design_models_ssm_natives/InsulinR_ssm/Motif0223_bcov_4helix_00276_0001_0001.pdb
- supplemental_files/design_models_ssm_natives/InsulinR_ssm/Motif0345_ems_3hM_540_0001_0002_0001.pdb
- supplemental_files/design_models_ssm_natives/InsulinR_ssm/Motif0092_ems_3hC_234_0001_0001.pdb
- supplemental_files/design_models_ssm_natives/InsulinR_ssm/Motif0092_bcov_4helix_09968_0001_0001_0001.pdb
- supplemental_files/design_models_ssm_natives/InsulinR_ssm/HHH_eva_0703_000000025_0001.pdb
- supplemental_files/design_models_ssm_natives/InsulinR_ssm/Motif0223_bcov_4helix_06585_0001_0001_0001.pdb
- supplemental_files/design_models_ssm_natives/InsulinR_ssm/Motif0375_bcov_4helix_02612_0001_0001.pdb
- supplemental_files/design_models_ssm_natives/InsulinR_ssm/ems_3hC_897_0002_000000008_0001.pdb
- supplemental_files/design_models_ssm_natives/InsulinR_ssm/Motif0168_ems_3hM_2202_0001_0001.pdb
- supplemental_files/design_models_ssm_natives/InsulinR_ssm/Motif0089_ems_3hC_325_0001_0001_0003_0001.pdb
- supplemental_files/design_models_ssm_natives/InsulinR_ssm/pol_2c0b0b1e22dc14a353d2d92e3c086b92_0001_1_000000024_0001_0001.pdb
- supplemental_files/design_models_ssm_natives/InsulinR_ssm/Motif0202_ems_3hM_452_0001_0001.pdb
- supplemental_files/design_models_ssm_natives/InsulinR_ssm/Motif0223_ems_3hC_474_0001_0001_0001.pdb
- supplemental_files/design_models_ssm_natives/InsulinR_ssm/Motif0202_p1-16H-GBL-16H-GABBL-16H_0017_0001_0001_0002_0001_0001.pdb
- supplemental_files/design_models_ssm_natives/InsulinR_ssm/Motif0290_ems_3hC_617_0002_0001_0003_0001.pdb
- supplemental_files/design_models_ssm_natives/InsulinR_ssm/mot_H_9abadfa308aada7ec3b7866b3b500928_0001_000000003_0001_59_65_H_._886c6eb027ae3cf96a25d0dbff2e2d77_0001_0001_0001_0001.pdb
- supplemental_files/design_models_ssm_natives/InsulinR_ssm/Motif0025_p1-16H-GBL-16H-GABBL-16H_0017_0001_0001_0002_0001_0001_0001.pdb
- supplemental_files/design_models_ssm_natives/InsulinR_ssm/mot_H_HHH_eva_0065_000000013_0001_6_13_H_._3h_hb1_6197_0001_0001.pdb
- supplemental_files/design_models_ssm_natives/InsulinR_ssm/rif_ems_coilM_45_0002_000000024_0001_0001.pdb
- supplemental_files/design_models_ssm_natives/InsulinR_ssm/rif_2f47104a8f605bfff094780ec55b422f_0001_000000022_0001_0001.pdb
[truncated: 121 more entries]
