# Supplementary material for: Design of protein-binding proteins from the target structure alone
Source: Nature. 2022 Mar 24;605(7910):551–60. doi: 10.1038/s41586-022-04654-9 (PMC9117152; doi:10.1038/s41586-022-04654-9)
Supplement: Supplementary file 3 — Supplementary Code Design scripts and main pdb files. This compressed file is the main supplement and contains the following files: => cao_2021_protocol/ => design_models_final_combo_optimized/ => design_models_sequence/ => design_models_ssm_natives/ => ngs_analysis_scripts/ [file 41586_2022_4654_MOESM3_ESM.gz › supplemental_files/cao_2021_protocol/adjust_total_netcharge.xml]

<ROSETTASCRIPTS>
    # this script modifies the net charge of your binder by adjusting residues not near the interface
    <SCOREFXNS>
        <ScoreFunction name="sfxn" weights="beta_nov16" />
        <ScoreFunction name="sfxn_design" weights="beta_nov16" >
            <Reweight scoretype="res_type_constraint" weight="1.5" />
            <Reweight scoretype="aa_composition" weight="1.0" />
            <Reweight scoretype="arg_cation_pi" weight="3" />
            <Reweight scoretype="approximate_buried_unsat_penalty" weight="5" />
            <Set approximate_buried_unsat_penalty_burial_atomic_depth="3.5" />
            <Set approximate_buried_unsat_penalty_hbond_energy_threshold="-0.5" />
            <Set approximate_buried_unsat_penalty_hbond_bonus_cross_chain="-1" />
            <Reweight scoretype="netcharge" weight="1.0" />
            <Reweight scoretype="sap_constraint" weight="1.0" />
        </ScoreFunction>
    </SCOREFXNS>
    <RESIDUE_SELECTORS>
        <Chain name="chainA" chains="A"/>
        <Chain name="chainB" chains="B"/>
        <Neighborhood name="interface_chA" selector="chainB" distance="9.0" />
        <Neighborhood name="interface_chB" selector="chainA" distance="9.0" />
        <And name="AB_interface" selectors="interface_chA,interface_chB" />
        <Not name="Not_interface" selector="AB_interface" />
        <And name="actual_interface_chA" selectors="AB_interface,chainA" />
        <And name="actual_interface_chB" selectors="AB_interface,chainB" />
        <And name="chainB_not_interface" selectors="Not_interface,chainB" />
        <And name="Not_interface_chA" selectors="Not_interface,chainA" />

        <ResidueName name="pro_and_gly_positions" residue_name3="PRO,GLY" />
        <ResidueName name="apolar" residue_name3="ALA,CYS,PHE,ILE,LEU,MET,THR,PRO,VAL,TRP,TYR" />
        <Not name="polar" selector="apolar" />

        <And name="apolar_A" selectors="apolar,actual_interface_chA" />
        <And name="apolar_B" selectors="apolar,actual_interface_chB" />


        <SecondaryStructure name="entire_loop_" overlap="0" minH="3" minE="2" include_terminal_loops="true" use_dssp="true" ss="L"/>

        <Layer name="design_surf" use_sidechain_neighbors="true" core_cutoff="4.9" surface_cutoff="3.0" sc_neighbor_dist_exponent="0.7" select_surface="true" />
        <And name="surface_to_design" selectors="design_surf,Not_interface_chA" >
            <Not selector="entire_loop_" />
        </And>
        <Not name="Not_surface_to_design" selector="surface_to_design" />

        <Index name="res1" resnums="1" />
        <Slice name="patchdock_res" indices="%%patchdock_res%%" selector="chainB" />

        
        <True name="true_sel" />
    </RESIDUE_SELECTORS>


    <RESIDUE_SELECTORS>
        <!-- Layer Design -->
        <Layer name="surface" select_core="false" select_boundary="false" select_surface="true" use_sidechain_neighbors="true"/>
        <Layer name="boundary" select_core="false" select_boundary="true" select_surface="false" use_sidechain_neighbors="true"/>
        <Layer name="core" select_core="true" select_boundary="false" select_surface="false" use_sidechain_neighbors="true"/>
        <SecondaryStructure name="sheet" overlap="0" minH="3" minE="2" include_terminal_loops="false" use_dssp="true" ss="E"/>
        <SecondaryStructure name="entire_loop" overlap="0" minH="3" minE="2" include_terminal_loops="true" use_dssp="true" ss="L"/>
        <SecondaryStructure name="entire_helix" overlap="0" minH="3" minE="2" include_terminal_loops="false" use_dssp="true" ss="H"/>
        <And name="helix_cap" selectors="entire_loop">
            <PrimarySequenceNeighborhood lower="1" upper="0" selector="entire_helix"/>
        </And>
        <And name="helix_start" selectors="entire_helix">
            <PrimarySequenceNeighborhood lower="0" upper="1" selector="helix_cap"/>
        </And>
        <And name="helix" selectors="entire_helix">
            <Not selector="helix_start"/>
        </And>
        <And name="loop" selectors="entire_loop">
            <Not selector="helix_cap"/>
        </And>

    </RESIDUE_SELECTORS>

    <TASKOPERATIONS>
        <DesignRestrictions name="layer_design_F_boundary_M">
            <Action selector_logic="surface AND helix_start"  aas="DEHKPQR"/>
            <Action selector_logic="surface AND helix"        aas="EHKQR"/>
            <Action selector_logic="surface AND sheet"        aas="EHKNQRST"/>
            <Action selector_logic="surface AND loop"         aas="DEGHKNPQRST"/>
            <Action selector_logic="boundary AND helix_start" aas="ADEFHIKLMNPQRSTVWY"/>
            <Action selector_logic="boundary AND helix"       aas="ADEFHIKLMNQRSTVWY"/>
            <Action selector_logic="boundary AND sheet"       aas="DEFHIKLMNQRSTVWY"/>
            <Action selector_logic="boundary AND loop"        aas="ADEFGHIKLNPQRSTVWY"/>
            <Action selector_logic="core AND helix_start"     aas="AFILMPVWY"/>
            <Action selector_logic="core AND helix"           aas="AFILMVWYDENQSTH"/>
            <Action selector_logic="core AND sheet"           aas="FILMVWYDENQSTH"/>
            <Action selector_logic="core AND loop"            aas="AFGILPVWYDENQSTH"/>
            <Action selector_logic="helix_cap"                aas="DNST"/>
        </DesignRestrictions>
    </TASKOPERATIONS>
    <TASKOPERATIONS>

        <PruneBuriedUnsats name="prune_buried_unsats" allow_even_trades="false" atomic_depth_cutoff="3.5" minimum_hbond_energy="-0.5" />
        <ProteinProteinInterfaceUpweighter name="upweight_interface" interface_weight="3" />
        <ProteinInterfaceDesign name="pack_long" design_chain1="0" design_chain2="0" jump="1" interface_distance_cutoff="15"/>
        <IncludeCurrent name="current" />
        <LimitAromaChi2 name="limitchi2" chi2max="110" chi2min="70" include_trp="True" />
        <ExtraRotamersGeneric name="ex1_ex2" ex1="1" ex2aro="1" ex2="0" />


        <OperateOnResidueSubset name="restrict_not_surface" selector="Not_surface_to_design">
            <PreventRepackingRLT/>
        </OperateOnResidueSubset>


        <DisallowIfNonnative name="disallow_GLY" resnum="0" disallow_aas="G" />
        <DisallowIfNonnative name="disallow_PRO" resnum="0" disallow_aas="P" />
        
    	<OperateOnResidueSubset name="restrict_PRO_GLY" selector="pro_and_gly_positions">
    		<PreventRepackingRLT/>
    	</OperateOnResidueSubset>

        <SelectBySASA name="PR_monomer_core" mode="sc" state="unbound" probe_radius="2.2" core_asa="10" surface_asa="10" core="0" boundary="1" surface="1" verbose="0" />

    </TASKOPERATIONS>
    <MOVERS>

        <FavorSequenceProfile name="favor_start" scaling="global" weight="1.5" chain="1" use_starting="true" matrix="MATCH" />
        <AddNetChargeConstraintMover name="netcharge_cst" filename="%%netcharge%%" selector="chainA" />

        # Force the sap score of chainA to 0 but only using a 1kcal/mol/sap penalty. This is a little weak for net charge adjustment (you might have a few too many surface hydrophobics), however, this is likely a good setting if you enable this during interface design. (Which is totally valid and way better than the 30%_polar hack.)
        <AddSapConstraintMover name="add_sap" speed="lightning" sap_goal="0" penalty_per_sap="1" score_selector="chainA" sap_calculate_selector="chainA" /> 

        <SwitchChainOrder name="chain1only" chain_order="1" />
        <TaskAwareMinMover name="min" scorefxn="sfxn" bb="0" chi="1" task_operations="pack_long" />

        <StructProfileMover name="genProfile" add_csts_to_pose="1" consider_topN_frags="100" eliminate_background="0" ignore_terminal_residue="1" only_loops="0" burialWt="0" RMSthreshold="0.6" residue_selector="chainA" />

        <ClearConstraintsMover name="clear_constraints" />


    </MOVERS>
    <FILTERS>
        

        <Sasa name="interface_buried_sasa" confidence="0" />

        <Ddg name="ddg"  threshold="-10" jump="1" repeats="5" repack="1" relax_mover="min" confidence="0" scorefxn="sfxn" extreme_value_removal="1" />

        <ShapeComplementarity name="interface_sc" verbose="0" min_sc="0.55" write_int_area="1" write_median_dist="1" jump="1" confidence="0"/>

        <ScoreType name="total_score_MBF" scorefxn="sfxn" score_type="total_score" threshold="0" confidence="0" />
        <MoveBeforeFilter name="total_score_monomer" mover="chain1only" filter="total_score_MBF" confidence="0" />
        <ResidueCount name="res_count_MBF" max_residue_count="9999" confidence="0"/>
        <MoveBeforeFilter name="res_count_monomer" mover="chain1only" filter="res_count_MBF" confidence="0" />

        <CalculatorFilter name="score_per_res" equation="total_score_monomer / res" threshold="-3.5" confidence="0">
            <Var name="total_score_monomer" filter="total_score_monomer"/>
            <Var name="res" filter="res_count_monomer"/>
        </CalculatorFilter>


        <BuriedUnsatHbonds name="buns_heavy_ball_1.1D" use_reporter_behavior="true" report_all_heavy_atom_unsats="true" scorefxn="sfxn" residue_selector="AB_interface" ignore_surface_res="false" print_out_info_to_pdb="true" confidence="0" use_ddG_style="true" burial_cutoff="0.01" dalphaball_sasa="true" probe_radius="1.1" max_hbond_energy="1.5" burial_cutoff_apo="0.2" />

        <ContactMolecularSurface name="contact_molecular_surface" distance_weight="0.5" target_selector="chainA" binder_selector="chainB" confidence="0" />
        <ContactMolecularSurface name="contact_patch" distance_weight="0.5" target_selector="patchdock_res" binder_selector="chainA" confidence="0" />
        <ContactMolecularSurface name="contact_patch_apolar" distance_weight="0.5" target_selector="patchdock_res" binder_selector="chainA" apolar_target="true" confidence="0" />
        <ContactMolecularSurface name="contact_patch_apolar_sq5" distance_weight="0.5" target_selector="patchdock_res" binder_selector="chainA" apolar_target="true" near_squared_size="5" confidence="0" />


        <SSPrediction name="pre_mismatch_probability" confidence="0" cmd="%%runpsipred_single%%" use_probability="1" mismatch_probability="1" use_svm="0" />
        <MoveBeforeFilter name="mismatch_probability" mover="chain1only" filter="pre_mismatch_probability" confidence="0" />


        <SSShapeComplementarity name="ss_sc_pre" verbose="0" confidence="0" />
        <MoveBeforeFilter name="ss_sc" mover="chain1only" filter="ss_sc_pre" confidence="0"/>

        <ContactMolecularSurface name="contact_molecular_surface_ap_target" distance_weight="0.5" target_selector="apolar_B" binder_selector="chainA" confidence="0" />
        <ContactMolecularSurface name="contact_molec_sq5_ap_target" distance_weight="0.5" target_selector="apolar_B" binder_selector="chainA" confidence="0" near_squared_size="5" />

        <ContactMolecularSurface name="contact_molecular_surface_apap_target" distance_weight="0.5" target_selector="apolar_B" binder_selector="chainA" confidence="0" apolar_target="true" />
        <ContactMolecularSurface name="contact_molec_sq5_apap_target" distance_weight="0.5" target_selector="apolar_B" binder_selector="chainA" confidence="0" near_squared_size="5" apolar_target="true" />


        <ContactMolecularSurface name="contact_molecular_surface_ap_binder" distance_weight="0.5" target_selector="apolar_A" binder_selector="chainB" confidence="0" />
        <ContactMolecularSurface name="contact_molec_sq5_ap_binder" distance_weight="0.5" target_selector="apolar_A" binder_selector="chainB" confidence="0" near_squared_size="5" />

        <ContactMolecularSurface name="contact_molecular_surface_apap_binder" distance_weight="0.5" target_selector="apolar_A" binder_selector="chainB" confidence="0" apolar_target="true" />
        <ContactMolecularSurface name="contact_molec_sq5_apap_binder" distance_weight="0.5" target_selector="apolar_A" binder_selector="chainB" confidence="0" near_squared_size="5" apolar_target="true" />


 

        <Time name="timed"/>
    </FILTERS>
    <SIMPLE_METRICS>

        <SapScoreMetric name="sap_score" score_selector="chainA" />
        <SapScoreMetric name="sap_score_target" score_selector="chainB" />
        <SapScoreMetric name="binder_blocked_sap" score_selector="chainA" sap_calculate_selector="chainA" sasa_selector="true_sel" />
        <SapScoreMetric name="target_blocked_sap" score_selector="chainB" sap_calculate_selector="chainB" sasa_selector="true_sel" />

    </SIMPLE_METRICS>
    <MOVERS>

        <PackRotamersMover name="force_backside_netcharge" scorefxn="sfxn_design" task_operations="current,limitchi2,ex1_ex2,restrict_not_surface,disallow_GLY,disallow_PRO,PR_monomer_core,upweight_interface,restrict_PRO_GLY,prune_buried_unsats,layer_design_F_boundary_M" />


    </MOVERS>
    <APPLY_TO_POSE>
    </APPLY_TO_POSE>
    <PROTOCOLS>
        <Add filter="timed" />

        <Add mover="add_sap" />
        <Add mover="favor_start" />
        <Add mover="netcharge_cst" />
        <Add mover="genProfile" />
        <Add mover="force_backside_netcharge" />
        <Add mover="clear_constraints" />

        # calculate interface metrics
        <Add filter_name="interface_buried_sasa" />
        <Add filter_name="ddg" />
        <Add filter_name="interface_sc" />
        <Add filter_name="score_per_res" />
        <Add filter="buns_heavy_ball_1.1D" />
        <Add filter="mismatch_probability" />
        <Add filter="contact_molecular_surface" />
        <Add filter="contact_patch" />
        <Add filter="contact_patch_apolar" />
        <Add filter="contact_patch_apolar_sq5" />
        <Add filter="ss_sc" />

        <Add filter="contact_molecular_surface_ap_target" />
        <Add filter="contact_molec_sq5_ap_target" />
        <Add filter="contact_molecular_surface_apap_target" />
        <Add filter="contact_molec_sq5_apap_target" />
        

        <Add metrics="sap_score" />
        <Add metrics="sap_score_target" />
        <Add metrics="binder_blocked_sap" />
        <Add metrics="target_blocked_sap" />

        <Add filter="timed" />
    </PROTOCOLS>
</ROSETTASCRIPTS>
