# Supplementary material for: Design of protein-binding proteins from the target structure alone
Source: Nature. 2022 Mar 24;605(7910):551–60. doi: 10.1038/s41586-022-04654-9 (PMC9117152; doi:10.1038/s41586-022-04654-9)
Supplement: Supplementary file 3 — Supplementary Code Design scripts and main pdb files. This compressed file is the main supplement and contains the following files: => cao_2021_protocol/ => design_models_final_combo_optimized/ => design_models_sequence/ => design_models_ssm_natives/ => ngs_analysis_scripts/ [file 41586_2022_4654_MOESM3_ESM.gz › supplemental_files/cao_2021_protocol/monomer_design_adendum.txt]

Information on latest monomer design best practices


As time went on with making binders, it started to become clear that once a certain level of hydrophobicity is achieved, the structure-must-be-correct hypothesis of the protease treatment protocol became less valid. The HHHH_bc series scaffolds had about an 80% stability rate and several negative controls were protease stable (The most famous being where all hydrophobic residues were mutated to either poly A, V, L, or F using a text-editor. The A designs were not stable, V partially stable, L as stable as the parents, and F more stable than the parents. Modeling poly F scaffolds showed that there was no way the amino acids could fit. Most ironically was that rather than knocking out stability, a few of the poly F designs actually saved the parent scaffold. A protease unstable scaffold became stable by mutating every single hydrophobic amino acid to F.)

With the limited usefulness of the protease assay (at least for helical bundles), the slow turnaround time (several months after design), and the high success rate of the HHHH_bc series (80%), it became clear that computational metrics should simply be used instead. Determining which computational metrics to use was quite a challenge, especially because some were filtered very stringently during scaffold creation.

In the end, these are the metrics we use these days (the HHH_bc scaffolds all pass these and so do recommended_scaffolds.list):

ss_sc > 0.8                 # secondary structure shape complementarity
percent_core_SCN > 0.20     # % of protein that is core by sidechain neighbors. 
                            #  Threshold is variable. Adjust it until your outputs look good. (0.15-0.25)
                            #  (can also use average_SCN > 2.15, but this is hard to calculate in xml)
mismatch_probability < 0.1  # Use 0.3 for beta sheets
worst_9mer < 0.4            # Use 0.7 for beta sheets. Of all 9-aa CA windows, which has the worst RMSD match to the PDB?
worst_9mer_helix < 0.15     # Of all 9-aa CA windows from helices, which has the worst RMSD match to the PDB?
score_per_res < -2.4        # Pretty arbitrary. If you use cartesian FastDesign, this number should be much lower

lddt > 0.9                  # DL predictions. We think this is capturing fragment quality. doi.org/10.1038/s41467-021-21511-x


It is worth pointing out that these metrics are very, very hard to achieve. 30M backbones were designed to produce the 17,000 HHH_bc scaffolds, with around 10B backbones sampled. And 3-helical bundles are the easiest topology! Anything with a beta-sheet is going to have a really hard time on the lddt metric (notably though, native beta sheets don't score any different from native helices).


An important note here is that avg_scn, worst9er, and worst9mer_helix don't really change after sequence design. As such, it's wise to evaluate these before you put a sequence on your design. avg_scn can be computed in milliseconds while the worst9mer terms take about 5. Filtering by some sort of backbone-backbone motif score will significantly improve your success rate (and these can be milliseconds as well).


Generating backbones is up to you. See "Perturbing the energy landscape for improved packing during computational protein design" for a poor description of how the HHHH_bc and HHH_bc backbones were generated (the SEWING-like approach). We didn't include the scripts there because they were overly complicated and poorly written. However, it's a pretty easy protocol to re-invent and you can steal the helices and turns you need from the scaffolds/ folder.

More complicated topologies (anything with a beta sheet) are still generated with fragment insertion. "Sampling of Structure and Sequence Space of Small Protein Folds" provides a good overview of how it's currently done (building small sections at a time).


Once you've got your backbones, this xml will do the design work for you.

$CAO_2021_PROTOCOL/paper_monomer_design.xml

You'll need these flags:
-script_vars runpsipred_single=RUNPSIPRED_SINGLE
-indexed_structure_store:fragment_store SS_GROUPED_VALL_ALL
-parser:script_vars CAO_2021_PROTOCOL=$CAO_2021_PROTOCOL

ss_grouped_vall_all.h5 available here:
files.ipd.uw.edu/pub/modular_repeat_protein_2020/ss_grouped_vall_all.h5

Unlike interface design, monomer design critically relies on this file. Do not omit this file! 
(Don't forget to build hdf5 Rosetta with extras=hdf5 in your scons command)


Do not include the -dunbrack flags from the interface design. These will ruin your monomers!
