# Supplementary material for: Design of protein-binding proteins from the target structure alone
Source: Nature. 2022 Mar 24;605(7910):551–60. doi: 10.1038/s41586-022-04654-9 (PMC9117152; doi:10.1038/s41586-022-04654-9)
Supplement: Supplementary file 3 — Supplementary Code Design scripts and main pdb files. This compressed file is the main supplement and contains the following files: => cao_2021_protocol/ => design_models_final_combo_optimized/ => design_models_sequence/ => design_models_ssm_natives/ => ngs_analysis_scripts/ [file 41586_2022_4654_MOESM3_ESM.gz › supplemental_files/cao_2021_protocol/paper_coord_relax.xml]

<ROSETTASCRIPTS>
	<SCOREFXNS>
        <ScoreFunction name="sfxn" weights="beta_nov16_cart">
        	<Reweight scoretype="cart_bonded" weight="1.5"/> # bakerlab folklore (default 0.4)
        	<Reweight scoretype="coordinate_constraint" weight="1"/>
        </ScoreFunction>
    </SCOREFXNS>

    <MOVERS>
    	<AddConstraints name="add_csts" >
        	<CoordinateConstraintGenerator name="gen_my_csts"
            	bounded="0" ca_only="0" sidechain="1" sd="0.5" />
    	</AddConstraints>
    	<FastRelax name="FastRelax" scorefxn="sfxn" repeats="3" batch="false" ramp_down_constraints="false" cartesian="true" bondangle="false" bondlength="false" min_type="dfpmin_armijo_nonmonotone" />
    </MOVERS>
    <APPLY_TO_POSE>
    </APPLY_TO_POSE>

    <PROTOCOLS>
    	<Add mover="add_csts"/>
    	<Add mover="FastRelax"/>
    </PROTOCOLS>

    <OUTPUT />

</ROSETTASCRIPTS>
