# Supplementary material for: Design of protein-binding proteins from the target structure alone
Source: Nature. 2022 Mar 24;605(7910):551–60. doi: 10.1038/s41586-022-04654-9 (PMC9117152; doi:10.1038/s41586-022-04654-9)
Supplement: Supplementary file 3 — Supplementary Code Design scripts and main pdb files. This compressed file is the main supplement and contains the following files: => cao_2021_protocol/ => design_models_final_combo_optimized/ => design_models_sequence/ => design_models_ssm_natives/ => ngs_analysis_scripts/ [file 41586_2022_4654_MOESM3_ESM.gz › supplemental_files/cao_2021_protocol/README]

The computational design protocol from Cao et. al. 2021

cao_2021_protocol_guide.txt has a step-by-step guide


monomer_design_adendum.txt is a side-note about how we design scaffolds.


See this for the rest of the supplement:
files.ipd.uw.edu/pub/robust_de_novo_design_minibinders_2021/supplemental_files/download_supplement.txt
