# Supplementary material for: Design of protein-binding proteins from the target structure alone
Source: Nature. 2022 Mar 24;605(7910):551–60. doi: 10.1038/s41586-022-04654-9 (PMC9117152; doi:10.1038/s41586-022-04654-9)
Supplement: Supplementary file 3 — Supplementary Code Design scripts and main pdb files. This compressed file is the main supplement and contains the following files: => cao_2021_protocol/ => design_models_final_combo_optimized/ => design_models_sequence/ => design_models_ssm_natives/ => ngs_analysis_scripts/ [file 41586_2022_4654_MOESM3_ESM.gz › supplemental_files/cao_2021_protocol/rosetta_numbering.py]

#!/usr/bin/env python

import os
import sys

from pyrosetta import *
from pyrosetta.rosetta import *

init()

input_name = sys.argv[1]
output_name = sys.argv[2]

pose = pose_from_pdb(sys.argv[1])

pose.pdb_info(core.pose.PDBInfo(pose))

pose.dump_pdb(output_name)
