# Supplementary material for: Design of protein-binding proteins from the target structure alone
Source: Nature. 2022 Mar 24;605(7910):551–60. doi: 10.1038/s41586-022-04654-9 (PMC9117152; doi:10.1038/s41586-022-04654-9)
Supplement: Supplementary file 3 — Supplementary Code Design scripts and main pdb files. This compressed file is the main supplement and contains the following files: => cao_2021_protocol/ => design_models_final_combo_optimized/ => design_models_sequence/ => design_models_ssm_natives/ => ngs_analysis_scripts/ [file 41586_2022_4654_MOESM3_ESM.gz › supplemental_files/cao_2021_protocol/per_res_sap.xml]

<ROSETTASCRIPTS>
    <SCOREFXNS>
        <ScoreFunction name="sfxn_design" weights="beta_nov16" >
            <Reweight scoretype="sap_constraint" weight="1.0" />
        </ScoreFunction>
    </SCOREFXNS>
    <RESIDUE_SELECTORS>
        <Chain name="chainA" chains="A"/>
        

        <StoredResidueSubset name="stored_bad_sap" subset_name="bad_sap_stored" />
        <Not name="not_stored_bad_sap" selector="stored_bad_sap" />

    </RESIDUE_SELECTORS>
    <TASKOPERATIONS>

        <OperateOnResidueSubset name="restrict_not_bad_sap" selector="not_stored_bad_sap">
            <RestrictToRepackingRLT/>
        </OperateOnResidueSubset>

    </TASKOPERATIONS>
    <MOVERS>

        <AddSapConstraintMover name="add_sap" speed="lightning" sap_goal="0"  penalty_per_sap="10" score_selector="chainA" sap_calculate_selector="chainA"  packing_correction="0" /> 

        <ClearConstraintsMover name="clear_constraints" />

    </MOVERS>
    <SIMPLE_METRICS>

        <SapScoreMetric name="my_sap_score" />

        <PerResidueSapScoreMetric name="my_per_res_sap" />

    </SIMPLE_METRICS>
    <RESIDUE_SELECTORS>

        <SimpleMetricSelector name="bad_sap" metric="my_per_res_sap" lower_bound="1.4" />

    </RESIDUE_SELECTORS>
    <MOVERS>

        <StoreResidueSubset name="store_bad_sap" subset_name="bad_sap_stored" residue_selector="bad_sap" overwrite="1" />

    </MOVERS>
    <FILTERS>

        <Time name="timed"/>
        <TrueFilter name="my_true_filter" />
        
    </FILTERS>
    <MOVERS>

        <PackRotamersMover name="redesign_bad_sap" scorefxn="sfxn_design" task_operations="restrict_not_bad_sap" />

    </MOVERS>
    <APPLY_TO_POSE>
    </APPLY_TO_POSE>
    <PROTOCOLS>

        <Add metrics="my_per_res_sap" />


    </PROTOCOLS>
    <OUTPUT />
</ROSETTASCRIPTS>
