# Supplementary material for: Design of protein-binding proteins from the target structure alone
Source: Nature. 2022 Mar 24;605(7910):551–60. doi: 10.1038/s41586-022-04654-9 (PMC9117152; doi:10.1038/s41586-022-04654-9)
Supplement: Supplementary file 3 — Supplementary Code Design scripts and main pdb files. This compressed file is the main supplement and contains the following files: => cao_2021_protocol/ => design_models_final_combo_optimized/ => design_models_sequence/ => design_models_ssm_natives/ => ngs_analysis_scripts/ [file 41586_2022_4654_MOESM3_ESM.gz › supplemental_files/cao_2021_protocol/github_backup/ppi_tools/motif_clustering/README]

How to compile:
g++ -O3 -std=c++11  main_energy.cc Motifs.cc NWalign.cc util.cc gzstream.C -lz -fopenmp -o cluster

Not sure what this is:
g++ -O3 -Wall -fPIC -std=c++11 -shared -I /home/longxing/pybind11/include/ -I /usr/include/python2.7/ tmalign.cc NWalign.cc Motif.cc -o tmscore.so
