# Supplementary material for: Design of protein-binding proteins from the target structure alone
Source: Nature. 2022 Mar 24;605(7910):551–60. doi: 10.1038/s41586-022-04654-9 (PMC9117152; doi:10.1038/s41586-022-04654-9)
Supplement: Supplementary file 3 — Supplementary Code Design scripts and main pdb files. This compressed file is the main supplement and contains the following files: => cao_2021_protocol/ => design_models_final_combo_optimized/ => design_models_sequence/ => design_models_ssm_natives/ => ngs_analysis_scripts/ [file 41586_2022_4654_MOESM3_ESM.gz › supplemental_files/cao_2021_protocol/github_backup/ppi_tools/motif_clustering/util.cc]

//
// Simple and fast atof (ascii to float) function.
//
// - Executes about 5x faster than standard MSCRT library atof().
// - An attractive alternative if the number of calls is in the millions.
// - Assumes input is a proper integer, fraction, or scientific format.
// - Matches library atof() to 15 digits (except at extreme exponents).
// - Follows atof() precedent of essentially no error checking.
//
// 09-May-2009 Tom Van Baak (tvb) www.LeapSecond.com
//
// July 13, 2018 Longxing , change the type to float to make calculation faster.

#include <iostream>

#define white_space(c) ((c) == ' ' || (c) == '\t')
#define valid_digit(c) ((c) >= '0' && (c) <= '9')

float str_to_float (const char *p)
{
    int frac;
    float sign, value, scale;

    // Skip leading white space, if any.

    while (white_space(*p) ) {
        p += 1;
    }

    // Get sign, if any.

    sign = 1.0;
    if (*p == '-') {
        sign = -1.0;
        p += 1;

    } else if (*p == '+') {
        p += 1;
    }

    // Get digits before decimal point or exponent, if any.

    for (value = 0.0; valid_digit(*p); p += 1) {
        value = value * 10.0 + (*p - '0');
    }

    // Get digits after decimal point, if any.

    if (*p == '.') {
        float pow10 = 10.0;
        p += 1;
        while (valid_digit(*p)) {
            value += (*p - '0') / pow10;
            pow10 *= 10.0;
            p += 1;
        }
    }

    // Handle exponent, if any.

    frac = 0;
    scale = 1.0;
    if ((*p == 'e') || (*p == 'E')) {
        unsigned int expon;

        // Get sign of exponent, if any.

        p += 1;
        if (*p == '-') {
            frac = 1;
            p += 1;

        } else if (*p == '+') {
            p += 1;
        }

        // Get digits of exponent, if any.

        for (expon = 0; valid_digit(*p); p += 1) {
            expon = expon * 10 + (*p - '0');
        }
        if (expon > 308) expon = 308;

        // Calculate scaling factor.

        while (expon >= 50) { scale *= 1E50; expon -= 50; }
        while (expon >=  8) { scale *= 1E8;  expon -=  8; }
        while (expon >   0) { scale *= 10.0; expon -=  1; }
    }

    // Return signed and scaled floating point result.

    return sign * (frac ? (value / scale) : (value * scale));
}


bool endswith(std::string const &fullString, std::string const &ending) {
    if (fullString.length() >= ending.length()) {
        return (0 == fullString.compare (fullString.length() - ending.length(), ending.length(), ending));
    } else {
        return false;
    }
}
