# Supplementary material for: Design of protein-binding proteins from the target structure alone
Source: Nature. 2022 Mar 24;605(7910):551–60. doi: 10.1038/s41586-022-04654-9 (PMC9117152; doi:10.1038/s41586-022-04654-9)
Supplement: Supplementary file 3 — Supplementary Code Design scripts and main pdb files. This compressed file is the main supplement and contains the following files: => cao_2021_protocol/ => design_models_final_combo_optimized/ => design_models_sequence/ => design_models_ssm_natives/ => ngs_analysis_scripts/ [file 41586_2022_4654_MOESM3_ESM.gz › supplemental_files/cao_2021_protocol/github_backup/ppi_tools/motif_clustering/tmalign.cc]

#include <pybind11/pybind11.h>

namespace py = pybind11;


#include <iostream>
#include <cmath>

#include "NWalign.hh"
#include "Motif.hh"

double TMscore( std::string fname1, std::string fname2 ) {

    Motif motif1 ( fname1 );
    Motif motif2 ( fname2 );

    NWalign rmsd;
    rmsd.setup( motif1.get_coords(), motif2.get_coords(), motif1.length(), motif2.length() );
    rmsd.align( );
    double v = rmsd.hack_TMscore( );
    return v;
}

PYBIND11_MODULE(tmscore, m) {
    m.doc() = "a quick method to calculate the TMscore of two motifs without alignment";

    m.def("TMscore", &TMscore, "main funciton to calculate the TMscore given two file names");
}
