# Supplementary material for: Design of protein-binding proteins from the target structure alone
Source: Nature. 2022 Mar 24;605(7910):551–60. doi: 10.1038/s41586-022-04654-9 (PMC9117152; doi:10.1038/s41586-022-04654-9)
Supplement: Supplementary file 3 — Supplementary Code Design scripts and main pdb files. This compressed file is the main supplement and contains the following files: => cao_2021_protocol/ => design_models_final_combo_optimized/ => design_models_sequence/ => design_models_ssm_natives/ => ngs_analysis_scripts/ [file 41586_2022_4654_MOESM3_ESM.gz › supplemental_files/cao_2021_protocol/github_backup/ppi_tools/motif_clustering/util.hh]

//
// Simple and fast atof (ascii to float) function.
//
// - Executes about 5x faster than standard MSCRT library atof().
// - An attractive alternative if the number of calls is in the millions.
// - Assumes input is a proper integer, fraction, or scientific format.
// - Matches library atof() to 15 digits (except at extreme exponents).
// - Follows atof() precedent of essentially no error checking.
//
// 09-May-2009 Tom Van Baak (tvb) www.LeapSecond.com
//

#ifndef UTIL_H_
#define UTIL_H_

float str_to_float (const char *p);

bool endswith(std::string const &fullString, std::string const &ending);

#endif
