# Supplementary material for: Design of protein-binding proteins from the target structure alone
Source: Nature. 2022 Mar 24;605(7910):551–60. doi: 10.1038/s41586-022-04654-9 (PMC9117152; doi:10.1038/s41586-022-04654-9)
Supplement: Supplementary file 3 — Supplementary Code Design scripts and main pdb files. This compressed file is the main supplement and contains the following files: => cao_2021_protocol/ => design_models_final_combo_optimized/ => design_models_sequence/ => design_models_ssm_natives/ => ngs_analysis_scripts/ [file 41586_2022_4654_MOESM3_ESM.gz › supplemental_files/cao_2021_protocol/github_backup/silent_tools/silentsplitshuf]

#!/usr/bin/env python

import distutils.spawn
import os
import sys
sys.path.append(os.path.dirname(distutils.spawn.find_executable("silent_tools.py")))
import silent_tools
from silent_tools import eprint
import math

# Don't throw an error when someone uses head
from signal import signal, SIGPIPE, SIG_DFL
signal(SIGPIPE, SIG_DFL) 

if (len(sys.argv) != 3):
    eprint("")
    eprint("silentsplitshuf by bcov - a tool to split a silentfile into equal size parts while shuffling")
    eprint("Usage:")
    eprint("        silentsplit myfile.silent TAGS_PER_SILENT_FILE")
    sys.exit(1)

silent_file = sys.argv[1]

if ( not os.path.exists(silent_file) ):
    eprint("silentsplitshuf: File not found " + silent_file)
    assert(False)

tags_per = sys.argv[2]
try:
    tags_per = int(tags_per)
    assert(tags_per > 0)
except:
    eprint("silentsplitshuf: Second argument must be a number greater than 0")
    assert(False)


alpha = "abcdefghijklmnopqrstuvwxyz"
def get_split_str(width, number):
    out_str = ""
    for i in range(width):
        out_str = alpha[number % 26] + out_str
        number //= 26
    return "x" + "z"*(width-2) + out_str

def get_split_str2(number):
    for width in range(2, 10000):
        this_num = 26**(width-1) * 25 
        if ( number < this_num ):
            return get_split_str(width, number)
        number -= this_num

def split_name_gen(number):
    names = []
    for i in range(number):
        names.append(get_split_str2(i))
    return names


silent_index = silent_tools.get_silent_index( silent_file )

open_silent_file = open( silent_file, errors='ignore' )


# this is really complicated so a long comment is in order
#  we open a whole bunch of files at once and write 1 pdb to each file round-robin
#  this works until you open too many files and the file system starts complaining
#  the solution is to open files in batches and then do the round-robin thing


total_structures = len(silent_index['tags'])
num_files = int(math.ceil(total_structures / tags_per))


max_open_files = 512 - 30 # for systems with 512 limit and a buffer of 30

num_batches = math.ceil( num_files / max_open_files )
num_open_files = math.ceil( num_files / num_batches )

all_names = split_name_gen(num_files)

cur_struct = 0

for file_batch in range(num_batches):

    lb = file_batch * num_open_files
    ub = min( (file_batch + 1) * num_open_files, len(all_names) )

    files = []
    for name in all_names[lb:ub]:
        f = open(name + ".silent", "w" )
        f.write( silent_tools.silent_header(silent_index) )
        files.append( f )

    cur_struct_max = min( tags_per * ub, total_structures )

    seek_size = 1000
    ifile = 0

    while cur_struct < cur_struct_max:

        if ( cur_struct + seek_size > cur_struct_max ):
            seek_size = cur_struct_max - cur_struct

        structures = silent_tools.get_silent_structures_true_slice( open_silent_file, 
                            silent_index, cur_struct, cur_struct+seek_size, True )

        for structure in structures:
            files[ifile].write(structure)
            ifile += 1
            ifile %= len(files)

        cur_struct += seek_size


    for file in files:
        file.close()


open_silent_file.close()
