# Supplementary material for: Design of protein-binding proteins from the target structure alone
Source: Nature. 2022 Mar 24;605(7910):551–60. doi: 10.1038/s41586-022-04654-9 (PMC9117152; doi:10.1038/s41586-022-04654-9)
Supplement: Supplementary file 3 — Supplementary Code Design scripts and main pdb files. This compressed file is the main supplement and contains the following files: => cao_2021_protocol/ => design_models_final_combo_optimized/ => design_models_sequence/ => design_models_ssm_natives/ => ngs_analysis_scripts/ [file 41586_2022_4654_MOESM3_ESM.gz › supplemental_files/cao_2021_protocol/github_backup/silent_tools/pyextract_pdbs]

#!/usr/bin/env python

import sys

from pyrosetta import *
from pyrosetta.rosetta import *

init(" ".join(sys.argv[1:]))

silent_files = utility.vector1_utility_file_FileName()
for silent_file in basic.options.get_file_vector_option("in:file:silent"):
    silent_files.append(utility.file.FileName(silent_file))

input_stream = core.import_pose.pose_stream.SilentFilePoseInputStream(silent_files)


pose = core.pose.Pose()

while input_stream.has_another_pose():
    input_stream.fill_pose(pose)

    pose.dump_pdb(core.pose.tag_from_pose(pose) + ".pdb")
