# Supplementary material for: Design of protein-binding proteins from the target structure alone
Source: Nature. 2022 Mar 24;605(7910):551–60. doi: 10.1038/s41586-022-04654-9 (PMC9117152; doi:10.1038/s41586-022-04654-9)
Supplement: Supplementary file 3 — Supplementary Code Design scripts and main pdb files. This compressed file is the main supplement and contains the following files: => cao_2021_protocol/ => design_models_final_combo_optimized/ => design_models_sequence/ => design_models_ssm_natives/ => ngs_analysis_scripts/ [file 41586_2022_4654_MOESM3_ESM.gz › supplemental_files/cao_2021_protocol/github_backup/silent_tools/silentassertuniquetags]

#!/usr/bin/env python

import distutils.spawn
import os
import sys
sys.path.append(os.path.dirname(distutils.spawn.find_executable("silent_tools.py")))
import silent_tools
from silent_tools import eprint

# Don't throw an error when someone uses head
from signal import signal, SIGPIPE, SIG_DFL
signal(SIGPIPE, SIG_DFL) 

if (len(sys.argv) == 1):
    eprint("")
    eprint('silentassertuniquetags by bcov - a tool to ensure all tags in silent file are uniqe')
    eprint("Usage:")
    eprint("        silentassertuniquetags myfile.silent")
    sys.exit(1)

silent_file = sys.argv[1]

silent_index = silent_tools.get_silent_index( silent_file )

if ( silent_index['unique_tags'] ):
    sys.exit(0)
else:
    eprint('')
    eprint('==== WARNING!!! Tags in silent file are not unique! ====')
    eprint('')
    eprint('  Fix with: silentls %s | silentrename %s > fixed.silent'%(silent_file, silent_file))
    sys.exit(1)
