# Supplementary material for: Design of protein-binding proteins from the target structure alone
Source: Nature. 2022 Mar 24;605(7910):551–60. doi: 10.1038/s41586-022-04654-9 (PMC9117152; doi:10.1038/s41586-022-04654-9)
Supplement: Supplementary file 3 — Supplementary Code Design scripts and main pdb files. This compressed file is the main supplement and contains the following files: => cao_2021_protocol/ => design_models_final_combo_optimized/ => design_models_sequence/ => design_models_ssm_natives/ => ngs_analysis_scripts/ [file 41586_2022_4654_MOESM3_ESM.gz › supplemental_files/cao_2021_protocol/github_backup/silent_tools/silentextractspecific]

#!/bin/bash

tags=""

#https://stackoverflow.com/questions/369758/how-to-trim-whitespace-from-a-bash-variable
trim() {
    local var="$*"
    # remove leading whitespace characters
    var="${var#"${var%%[![:space:]]*}"}"
    # remove trailing whitespace characters
    var="${var%"${var##*[![:space:]]}"}"   
    echo -n "$var"
}


#https://stackoverflow.com/questions/19408649/pipe-input-into-a-script
if [ -p /dev/stdin ]; then
    while IFS= read tag; do
        tags="$tags $(trim $tag)"
    done

fi


if [ $# -eq 0 ]; then
    echo >&2 ""
    echo >&2 "silentextractspecific by bcov - a tool to easily extract specific tags from silent files"
    echo >&2 "Usage:"
    echo >&2 "        cat list_of_tags.list | silentextractspecific myfile.silent"
    echo >&2 "                             or"
    echo >&2 "        silentextractspecific myfile.silent tag1 tag2 tag3"
    exit 1
fi


silent=$1
shift
for tag in "$@"; do
    tags="$tags $(trim $tag)"
done


if [ -z "$tags" ]; then
    exit 0;
fi


tmp_file=$(head /dev/urandom | tr -dc A-Za-z0-9 | head -c 13)
tmp_file="tmp_${tmp_file}.silent"

echo "$tags" | silentslice $silent > $tmp_file

silentextract $tmp_file

rm $tmp_file
