# Supplementary material for: Design of protein-binding proteins from the target structure alone
Source: Nature. 2022 Mar 24;605(7910):551–60. doi: 10.1038/s41586-022-04654-9 (PMC9117152; doi:10.1038/s41586-022-04654-9)
Supplement: Supplementary file 3 — Supplementary Code Design scripts and main pdb files. This compressed file is the main supplement and contains the following files: => cao_2021_protocol/ => design_models_final_combo_optimized/ => design_models_sequence/ => design_models_ssm_natives/ => ngs_analysis_scripts/ [file 41586_2022_4654_MOESM3_ESM.gz › supplemental_files/cao_2021_protocol/github_backup/silent_tools/silentfrompdbsparallel]

#!/bin/bash

tags=""

tmp_list=$(head /dev/urandom | tr -dc A-Za-z0-9 | head -c 13)
tmp_list="tmp_${tmp_list}.list"
rm $tmp_list > /dev/null 2>&1

if [ -p /dev/stdin ]; then
    while read tag; do
        echo $tag
    done > $tmp_list

fi

for tag in "$@"; do
    echo $tag
done >> $tmp_list


if [ ! -f $tmp_list ]; then
    echo >&2 ""
    echo >&2 "silentfrompdbsparallel by bcov - a tool to make a silent file from pdbs in parallel"
    echo >&2 "Usage:"
    echo >&2 "        cat list_of_tags.list | silentfrompdbs > silent.silent"
    echo >&2 "                             or"
    echo >&2 "        silentfrompdbs tag1 tag2 tag3 > silent.silent"
    exit 1
fi

tmp_fol=$(head /dev/urandom | tr -dc A-Za-z0-9 | head -c 13)
tmp_fol="tmp_${tmp_fol}"

cpus=16 #$(parallel --number-of-cores)

splitno=$((( $(wc -l $tmp_list | awk '{print $1}') / ($cpus * 8) + 1)))

mkdir $tmp_fol

split -l $splitno $tmp_list $tmp_fol/x

ls $tmp_fol/x* | parallel -j16 'cat {} | silentfrompdbs'

rm $tmp_list
rm -r $tmp_fol
