# Supplementary material for: Design of protein-binding proteins from the target structure alone
Source: Nature. 2022 Mar 24;605(7910):551–60. doi: 10.1038/s41586-022-04654-9 (PMC9117152; doi:10.1038/s41586-022-04654-9)
Supplement: Supplementary file 3 — Supplementary Code Design scripts and main pdb files. This compressed file is the main supplement and contains the following files: => cao_2021_protocol/ => design_models_final_combo_optimized/ => design_models_sequence/ => design_models_ssm_natives/ => ngs_analysis_scripts/ [file 41586_2022_4654_MOESM3_ESM.gz › supplemental_files/cao_2021_protocol/github_backup/silent_tools/silentslice]

#!/usr/bin/env python

import distutils.spawn
import os
import sys
sys.path.append(os.path.dirname(distutils.spawn.find_executable("silent_tools.py")))
import silent_tools
from silent_tools import eprint
import stat

# Don't throw an error when someone uses head
from signal import signal, SIGPIPE, SIG_DFL
signal(SIGPIPE, SIG_DFL) 

if (len(sys.argv) == 1):
    eprint("")
    eprint('silentslice by bcov - a tool to allow you extract a smaller silent file from a larger one')
    eprint("Usage:")
    eprint("        cat list_of_tags.list | silentslice myfile.silent > new.silent")
    eprint("                             or")
    eprint("        silentslice myfile.silent tag1 tag2 tag3 > new.silent")
    sys.exit(1)

silent_file = sys.argv[1]

tag_buffers = []
if ( stat.S_ISFIFO(os.stat("/dev/stdin").st_mode) ):
    tag_buffers += sys.stdin.readlines()
tag_buffers += sys.argv[2:]

tags = []
for line in tag_buffers:
    line = line.strip()
    if (len(line) == 0):
        continue
    sp = line.split(" ")
    for tag in sp:
        tags.append(tag)

if (len(tags) != len(set(tags))):
    eprint("silentslice: Warning: duplicate tags specified")

silent_index = silent_tools.get_silent_index( silent_file )

sys.stdout.write( silent_tools.silent_header( silent_index ) )
sys.stdout.flush()

with open(silent_file, errors='ignore') as sf:
    for tag in tags:

        if ( tag not in silent_index['index'] ):
            eprint("silentslice: Unable to find tag: %s"%tag)
            continue
        structure = silent_tools.get_silent_structure_file_open( sf, silent_index, tag )

        sys.stdout.write("".join(structure))
        sys.stdout.flush()
