# Supplementary material for: Design of protein-binding proteins from the target structure alone
Source: Nature. 2022 Mar 24;605(7910):551–60. doi: 10.1038/s41586-022-04654-9 (PMC9117152; doi:10.1038/s41586-022-04654-9)
Supplement: Supplementary file 3 — Supplementary Code Design scripts and main pdb files. This compressed file is the main supplement and contains the following files: => cao_2021_protocol/ => design_models_final_combo_optimized/ => design_models_sequence/ => design_models_ssm_natives/ => ngs_analysis_scripts/ [file 41586_2022_4654_MOESM3_ESM.gz › supplemental_files/cao_2021_protocol/github_backup/silent_tools/pyjd2]

#!/usr/bin/env python

import sys

from pyrosetta import *
from pyrosetta.rosetta import *
from pyrosetta.rosetta.protocols.jd2 import *

init(" ".join(sys.argv[1:]))

jobout = SilentFileJobOutputter()
jobout.set_write_no_structures()
jobout.set_write_separate_scorefile(True)


JobDistributor.get_instance().set_job_outputter( JobDistributorFactory.create_job_outputter( jobout ));

JobDistributor.get_instance().go( protocols.simple_moves.ScoreMover() );
