# Supplementary material for: Design of protein-binding proteins from the target structure alone
Source: Nature. 2022 Mar 24;605(7910):551–60. doi: 10.1038/s41586-022-04654-9 (PMC9117152; doi:10.1038/s41586-022-04654-9)
Supplement: Supplementary file 3 — Supplementary Code Design scripts and main pdb files. This compressed file is the main supplement and contains the following files: => cao_2021_protocol/ => design_models_final_combo_optimized/ => design_models_sequence/ => design_models_ssm_natives/ => ngs_analysis_scripts/ [file 41586_2022_4654_MOESM3_ESM.gz › supplemental_files/cao_2021_protocol/github_backup/silent_tools/silentrename]

#!/usr/bin/env python

import distutils.spawn
import os
import sys
sys.path.append(os.path.dirname(distutils.spawn.find_executable("silent_tools.py")))
import silent_tools
from silent_tools import eprint
import re
import stat

# Don't throw an error when someone uses head
from signal import signal, SIGPIPE, SIG_DFL
signal(SIGPIPE, SIG_DFL) 

if (len(sys.argv) == 1):
    eprint("")
    eprint('silentrename by bcov - a tool to rename the tags of a silent file')
    eprint("Usage:")
    eprint("        cat list_of_tags.list | silentrename myfile.silent > new.silent")
    eprint("                             or")
    eprint("        silentrename myfile.silent tag1 tag2 tag3 > new.silent")
    eprint("")
    eprint("Important! You must pass the same number of tags that there are in the")
    eprint("    silent file.")
    eprint("")
    eprint("Example usage:")
    eprint("")
    eprint("silentls my.silent > tags.list")
    eprint("vi tags.list")
    eprint("cat tags.list | silentrename my.silent > new.silent")
    eprint("")
    eprint("silentls my.silent | sed 's/_0001$//g' | silentrename my.silent > new.silent")
    sys.exit(1)

silent_file = sys.argv[1]

tag_buffers = []
if ( stat.S_ISFIFO(os.stat("/dev/stdin").st_mode) ):
    tag_buffers += sys.stdin.readlines()
tag_buffers += sys.argv[2:]

tags = []
for line in tag_buffers:
    line = line.strip()
    if (len(line) == 0):
        continue
    tags.append(line)


silent_index = silent_tools.get_silent_index( silent_file )

if (len(silent_index['tags']) != len(tags)):
    eprint("Error! Number of input tags (%i) is not equal to number of tags in silent file (%i)!"%
        (len(tags), len(silent_index['tags'] )))
    sys.exit(1)


sys.stdout.write( silent_tools.silent_header( silent_index ) )
sys.stdout.flush()

# old slow
# with open(silent_file) as sf:
#     for itag in range(len(tags)):

#         index_tag = silent_index['tags'][itag]
#         structure = silent_tools.get_silent_structure_file_open( sf, silent_index, index_tag )

#         original_tag = silent_index['orig_tags'][itag]
#         sys.stdout.write("".join(structure).replace(original_tag, tags[itag]))
#         sys.stdout.flush()


total_structures = len(silent_index['tags'])
seek_size = 1000
cur_struct = 0
cur_write = 0

with open(silent_file, errors='ignore') as sf:
    while cur_struct < total_structures:

        if ( cur_struct + seek_size > total_structures ):
            seek_size = total_structures - cur_struct

        structures = silent_tools.get_silent_structures_true_slice( sf, 
                            silent_index, cur_struct, cur_struct+seek_size, True )

        for structure in structures:
            original_tag = silent_index['orig_tags'][cur_write]
            sys.stdout.write(structure.replace(original_tag, tags[cur_write]))
            sys.stdout.flush()
            cur_write += 1

        cur_struct += seek_size

        assert(cur_write == cur_struct)
