# Supplementary material for: Design of protein-binding proteins from the target structure alone
Source: Nature. 2022 Mar 24;605(7910):551–60. doi: 10.1038/s41586-022-04654-9 (PMC9117152; doi:10.1038/s41586-022-04654-9)
Supplement: Supplementary file 3 — Supplementary Code Design scripts and main pdb files. This compressed file is the main supplement and contains the following files: => cao_2021_protocol/ => design_models_final_combo_optimized/ => design_models_sequence/ => design_models_ssm_natives/ => ngs_analysis_scripts/ [file 41586_2022_4654_MOESM3_ESM.gz › supplemental_files/cao_2021_protocol/github_backup/silent_tools/silentsplit]

#!/usr/bin/env python

import distutils.spawn
import os
import sys
sys.path.append(os.path.dirname(distutils.spawn.find_executable("silent_tools.py")))
import silent_tools
from silent_tools import eprint
import math

# Don't throw an error when someone uses head
from signal import signal, SIGPIPE, SIG_DFL
signal(SIGPIPE, SIG_DFL) 

if (len(sys.argv) != 3):
    eprint("")
    eprint("silentsplitshuf by bcov - a tool to split a silentfile into equal size parts while shuffling")
    eprint("Usage:")
    eprint("        silentsplit myfile.silent TAGS_PER_SILENT_FILE")
    sys.exit(1)

silent_file = sys.argv[1]

if ( not os.path.exists(silent_file) ):
    eprint("silentsplitshuf: File not found " + silent_file)
    assert(False)

tags_per = sys.argv[2]
try:
    tags_per = int(tags_per)
    assert(tags_per > 0)
except:
    eprint("silentsplitshuf: Second argument must be a number greater than 0")
    assert(False)


alpha = "abcdefghijklmnopqrstuvwxyz"
def get_split_str(width, number):
    out_str = ""
    for i in range(width):
        out_str = alpha[number % 26] + out_str
        number //= 26
    return "x" + "z"*(width-2) + out_str

def get_split_str2(number):
    for width in range(2, 10000):
        this_num = 26**(width-1) * 25 
        if ( number < this_num ):
            return get_split_str(width, number)
        number -= this_num


silent_index = silent_tools.get_silent_index( silent_file )

with open( silent_file, errors='ignore' ) as open_silent_file:

    total_structures = len(silent_index['tags'])
    cur_i = 0
    ifile = 0

    while cur_i < total_structures:

        fname = get_split_str2(ifile)

        ub = min( total_structures, cur_i + tags_per )

        with open(fname, "w") as f:
            f.write( silent_tools.silent_header( silent_index ) )
            f.write( silent_tools.get_silent_structures_true_slice( open_silent_file, 
                                silent_index, cur_i, ub, raw_string=True ) )

        ifile += 1
        cur_i += tags_per
