# Supplementary material for: Design of protein-binding proteins from the target structure alone
Source: Nature. 2022 Mar 24;605(7910):551–60. doi: 10.1038/s41586-022-04654-9 (PMC9117152; doi:10.1038/s41586-022-04654-9)
Supplement: Supplementary file 3 — Supplementary Code Design scripts and main pdb files. This compressed file is the main supplement and contains the following files: => cao_2021_protocol/ => design_models_final_combo_optimized/ => design_models_sequence/ => design_models_ssm_natives/ => ngs_analysis_scripts/ [file 41586_2022_4654_MOESM3_ESM.gz › supplemental_files/cao_2021_protocol/github_backup/silent_tools/silentextract]

#!/bin/bash


if [ $# -eq 0 ]; then
    echo >&2 ""
    echo >&2 "silentextract by bcov - a tool to easily extract all tags from silent files"
    echo >&2 "Usage:"
    echo >&2 "        silentextractspecific myfile.silent"

    exit 1
fi


silent=$1

extract_program=extract_pdbs

#https://stackoverflow.com/questions/592620/how-to-check-if-a-program-exists-from-a-bash-script/677212#677212
command -v extract_pdbs >/dev/null 2>&1 || { 
    #echo >&2 "You must have extract_pdbs on your path!"; 
    #echo >&2 "Try doing cd silent_tools; ln -s /software/rosetta/latest/bin/extract_pdbs ."
    #exit 1; 
    extract_program=pyextract_pdbs
}

$extract_program -in:file:silent $silent -in:file:silent_struct_type binary
