# Supplementary material for: Design of protein-binding proteins from the target structure alone
Source: Nature. 2022 Mar 24;605(7910):551–60. doi: 10.1038/s41586-022-04654-9 (PMC9117152; doi:10.1038/s41586-022-04654-9)
Supplement: Supplementary file 3 — Supplementary Code Design scripts and main pdb files. This compressed file is the main supplement and contains the following files: => cao_2021_protocol/ => design_models_final_combo_optimized/ => design_models_sequence/ => design_models_ssm_natives/ => ngs_analysis_scripts/ [file 41586_2022_4654_MOESM3_ESM.gz › supplemental_files/cao_2021_protocol/github_backup/README]

In an effort to keep this guide working for as long as possible. The important files from the linked github reposititories
  have been downloaded here.

silent_tools:
https://github.com/bcov77/silent_tools

ppi_tools:
https://github.com/LongxingCao/ppi_tools

Rifdock is too big too include here. If you're way in the future and rifdock doesn't work anymore, you can probably get by with just
  using PatchDock outputs as input for the predictor step. These aren't going to be great docks, but after going through the motif graft
  stage, you should end up with comparable results (maybe run motif graft twice?)
