# Supplementary material for: Design of protein-binding proteins from the target structure alone
Source: Nature. 2022 Mar 24;605(7910):551–60. doi: 10.1038/s41586-022-04654-9 (PMC9117152; doi:10.1038/s41586-022-04654-9)
Supplement: Supplementary file 3 — Supplementary Code Design scripts and main pdb files. This compressed file is the main supplement and contains the following files: => cao_2021_protocol/ => design_models_final_combo_optimized/ => design_models_sequence/ => design_models_ssm_natives/ => ngs_analysis_scripts/ [file 41586_2022_4654_MOESM3_ESM.gz › supplemental_files/cao_2021_protocol/old_beta_16_ref_2trp_2met_-1tyr_4ala.rosettacon2018.txt]

repeat %%nrepeats%%
reference  5.8394  3.6196  -2.3716  -2.7348  1.0402  0.8370  -0.4546  0.7329  -1.5107  0.1807  2.6092  -0.9369  -2.4119  -0.1884  -1.2888  -0.7783  -1.0874  1.9342  3.6906  0.2797
ramp_repack_min 0.079 0.01     1.0
reference  5.8394  3.6196  -2.3716  -2.7348  1.0402  0.8370  -0.4546  0.7329  -1.5107  0.1807  2.6092  -0.9369  -2.4119  -0.1884  -1.2888  -0.7783  -1.0874  1.9342  3.6906  0.2797
ramp_repack_min 0.295 0.01     0.5
reference  5.8394  3.6196  -2.3716  -2.7348  1.0402  0.8370  -0.4546  0.7329  -1.5107  0.1807  2.6092  -0.9369  -2.4119  -0.1884  -1.2888  -0.7783  -1.0874  1.9342  3.6906  0.2797
ramp_repack_min 0.577 0.01     0.0
reference  5.8394  3.6196  -2.3716  -2.7348  1.0402  0.8370  -0.4546  0.7329  -1.5107  0.1807  2.6092  -0.9369  -2.4119  -0.1884  -1.2888  -0.7783  -1.0874  1.9342  3.6906  0.2797
ramp_repack_min 1     0.00001  0.0
accept_to_best
endrepeat
