# Supplementary material for: Design of protein-binding proteins from the target structure alone
Source: Nature. 2022 Mar 24;605(7910):551–60. doi: 10.1038/s41586-022-04654-9 (PMC9117152; doi:10.1038/s41586-022-04654-9)
Supplement: Supplementary file 3 — Supplementary Code Design scripts and main pdb files. This compressed file is the main supplement and contains the following files: => cao_2021_protocol/ => design_models_final_combo_optimized/ => design_models_sequence/ => design_models_ssm_natives/ => ngs_analysis_scripts/ [file 41586_2022_4654_MOESM3_ESM.gz › supplemental_files/cao_2021_protocol/setup_motif_graft.sh]

#!/bin/bash

prepare_run=$2
motifs_file=$1
shift
shift

mkdir motif_runs
rm motif_runs/*.list > /dev/null 2>&1

IFS=$'\n'

for line in $(cat $motifs_file); do
    motif=$(echo $line | awk '{print $1}')
    hotspots=$(echo $line | awk '{print $2}')

    motif_tag=$(basename $motif .pdb.gz)

    $prepare_run -flags="-parser:script_vars motifpdb=$motif hotspots=$hotspots -out:prefix ${motif_tag}_" -destination motif_runs -suffix _$motif_tag "$@"

done

unset IFS

cat motif_runs/*.list > motif_runs_commands.list
