# Supplementary material for: Design of protein-binding proteins from the target structure alone
Source: Nature. 2022 Mar 24;605(7910):551–60. doi: 10.1038/s41586-022-04654-9 (PMC9117152; doi:10.1038/s41586-022-04654-9)
Supplement: Supplementary file 3 — Supplementary Code Design scripts and main pdb files. This compressed file is the main supplement and contains the following files: => cao_2021_protocol/ => design_models_final_combo_optimized/ => design_models_sequence/ => design_models_ssm_natives/ => ngs_analysis_scripts/ [file 41586_2022_4654_MOESM3_ESM.gz › supplemental_files/cao_2021_protocol/small_sampling_10deg_by1.7_1.5A_by_0.6.x]

SP 47483 0.150177  0.989337  0.104748 -0.101193 -0.101193  0.994076  0.039655  0.104748 -0.028992  0.994076 -1.73205 -1.73205 -1.73205
SP 47484 0.150177  0.989337  0.101193 -0.104748 -0.104748  0.994076 -0.028992 0.101193 0.039655 0.994076 -1.73205 -1.73205 -1.73205
SP 47506 0.150177  0.994076  0.104748 -0.028992 -0.101193  0.989337  0.104748  0.039655 -0.101193  0.994076 -1.73205 -1.73205 -1.73205
SP 47507 0.114357   0.994062   0.103809 -0.0326237 -0.102621  0.994062 0.0361864  0.0361864 -0.0326237   0.998812 -1.73205 -1.73205 -1.73205
SP 47508 0.114357   0.994062   0.102621 -0.0361864  -0.103809   0.994062 -0.0326237 0.0326237 0.0361864  0.998812 -1.73205 -1.73205 -1.73205
SP 47509 0.150177  0.994076  0.101193 -0.039655 -0.104748  0.989337 -0.101193 0.028992 0.104748 0.994076 -1.73205 -1.73205 -1.73205
SP 47530 0.150177 0.994076 0.101193 0.039655 -0.104748  0.989337  0.101193 -0.028992 -0.104748  0.994076 -1.73205 -1.73205 -1.73205
SP 47531 0.114357  0.994062  0.102621 0.0361864 -0.103809  0.994062 0.0326237 -0.0326237 -0.0361864   0.998812 -1.73205 -1.73205 -1.73205
SP 47532 0.114357  0.994062  0.103809 0.0326237  -0.102621   0.994062 -0.0361864 -0.0361864  0.0326237   0.998812 -1.73205 -1.73205 -1.73205
SP 47533 0.150177 0.994076 0.104748 0.028992 -0.101193  0.989337 -0.104748 -0.039655  0.101193  0.994076 -1.73205 -1.73205 -1.73205
SP 47555 0.150177 0.989337 0.101193 0.104748 -0.104748  0.994076  0.028992 -0.101193 -0.039655  0.994076 -1.73205 -1.73205 -1.73205
SP 47556 0.150177 0.989337 0.104748 0.101193 -0.101193  0.994076 -0.039655 -0.104748  0.028992  0.994076 -1.73205 -1.73205 -1.73205
SP 48058 0.150177  0.994076  0.039655 -0.101193 -0.028992  0.994076  0.104748  0.104748 -0.101193  0.989337 -1.73205 -1.73205 -1.73205
SP 48059 0.114357  0.994062 0.0361864 -0.102621 -0.0326237   0.998812  0.0361864   0.103809 -0.0326237   0.994062 -1.73205 -1.73205 -1.73205
SP 48060 0.114357  0.994062 0.0326237 -0.103809 -0.0361864   0.998812 -0.0326237  0.102621 0.0361864  0.994062 -1.73205 -1.73205 -1.73205
SP 48061 0.150177  0.994076  0.028992 -0.104748 -0.039655  0.994076 -0.101193 0.101193 0.104748 0.989337 -1.73205 -1.73205 -1.73205
SP 48082 0.114357   0.998812  0.0361864 -0.0326237 -0.0326237   0.994062   0.103809 0.0361864 -0.102621  0.994062 -1.73205 -1.73205 -1.73205
SP 48083 0.0597683    0.99881  0.0350822 -0.0338917 -0.0338917    0.99881  0.0350822  0.0350822 -0.0338917    0.99881 -1.73205 -1.73205 -1.73205
SP 48084 0.0597683    0.99881  0.0338917 -0.0350822 -0.0350822    0.99881 -0.0338917 0.0338917 0.0350822   0.99881 -1.73205 -1.73205 -1.73205
SP 48085 0.114357   0.998812  0.0326237 -0.0361864 -0.0361864   0.994062  -0.102621 0.0326237  0.103809  0.994062 -1.73205 -1.73205 -1.73205
SP 48106 0.114357  0.998812 0.0326237 0.0361864 -0.0361864   0.994062   0.102621 -0.0326237  -0.103809   0.994062 -1.73205 -1.73205 -1.73205
SP 48107 0.0597683   0.99881 0.0338917 0.0350822 -0.0350822    0.99881  0.0338917 -0.0338917 -0.0350822    0.99881 -1.73205 -1.73205 -1.73205
SP 48108 0.0597683   0.99881 0.0350822 0.0338917 -0.0338917    0.99881 -0.0350822 -0.0350822  0.0338917    0.99881 -1.73205 -1.73205 -1.73205
SP 48109 0.114357  0.998812 0.0361864 0.0326237 -0.0326237   0.994062  -0.103809 -0.0361864   0.102621   0.994062 -1.73205 -1.73205 -1.73205
SP 48130 0.150177 0.994076 0.028992 0.104748 -0.039655  0.994076  0.101193 -0.101193 -0.104748  0.989337 -1.73205 -1.73205 -1.73205
SP 48131 0.114357  0.994062 0.0326237  0.103809 -0.0361864   0.998812  0.0326237  -0.102621 -0.0361864   0.994062 -1.73205 -1.73205 -1.73205
SP 48132 0.114357  0.994062 0.0361864  0.102621 -0.0326237   0.998812 -0.0361864 -0.103809 0.0326237  0.994062 -1.73205 -1.73205 -1.73205
SP 48133 0.150177 0.994076 0.039655 0.101193 -0.028992  0.994076 -0.104748 -0.104748  0.101193  0.989337 -1.73205 -1.73205 -1.73205
SP 48634 0.150177  0.994076 -0.028992 -0.104748 0.039655 0.994076 0.101193  0.101193 -0.104748  0.989337 -1.73205 -1.73205 -1.73205
SP 48635 0.114357   0.994062 -0.0326237  -0.103809 0.0361864  0.998812 0.0326237   0.102621 -0.0361864   0.994062 -1.73205 -1.73205 -1.73205
SP 48636 0.114357   0.994062 -0.0361864  -0.102621  0.0326237   0.998812 -0.0361864  0.103809 0.0326237  0.994062 -1.73205 -1.73205 -1.73205
SP 48637 0.150177  0.994076 -0.039655 -0.101193  0.028992  0.994076 -0.104748 0.104748 0.101193 0.989337 -1.73205 -1.73205 -1.73205
SP 48658 0.114357   0.998812 -0.0326237 -0.0361864 0.0361864  0.994062  0.102621 0.0326237 -0.103809  0.994062 -1.73205 -1.73205 -1.73205
SP 48659 0.0597683    0.99881 -0.0338917 -0.0350822 0.0350822   0.99881 0.0338917  0.0338917 -0.0350822    0.99881 -1.73205 -1.73205 -1.73205
SP 48660 0.0597683    0.99881 -0.0350822 -0.0338917  0.0338917    0.99881 -0.0350822 0.0350822 0.0338917   0.99881 -1.73205 -1.73205 -1.73205
SP 48661 0.114357   0.998812 -0.0361864 -0.0326237 0.0326237  0.994062 -0.103809 0.0361864  0.102621  0.994062 -1.73205 -1.73205 -1.73205
SP 48682 0.114357   0.998812 -0.0361864  0.0326237 0.0326237  0.994062  0.103809 -0.0361864  -0.102621   0.994062 -1.73205 -1.73205 -1.73205
SP 48683 0.0597683    0.99881 -0.0350822  0.0338917 0.0338917   0.99881 0.0350822 -0.0350822 -0.0338917    0.99881 -1.73205 -1.73205 -1.73205
SP 48684 0.0597683    0.99881 -0.0338917  0.0350822  0.0350822    0.99881 -0.0338917 -0.0338917  0.0350822    0.99881 -1.73205 -1.73205 -1.73205
SP 48685 0.114357   0.998812 -0.0326237  0.0361864 0.0361864  0.994062 -0.102621 -0.0326237   0.103809   0.994062 -1.73205 -1.73205 -1.73205
SP 48706 0.150177  0.994076 -0.039655  0.101193 0.028992 0.994076 0.104748 -0.104748 -0.101193  0.989337 -1.73205 -1.73205 -1.73205
SP 48707 0.114357   0.994062 -0.0361864   0.102621 0.0326237  0.998812 0.0361864  -0.103809 -0.0326237   0.994062 -1.73205 -1.73205 -1.73205
SP 48708 0.114357   0.994062 -0.0326237   0.103809  0.0361864   0.998812 -0.0326237 -0.102621 0.0361864  0.994062 -1.73205 -1.73205 -1.73205
SP 48709 0.150177  0.994076 -0.028992  0.104748  0.039655  0.994076 -0.101193 -0.101193  0.104748  0.989337 -1.73205 -1.73205 -1.73205
SP 49211 0.150177  0.989337 -0.101193 -0.104748 0.104748 0.994076 0.028992  0.101193 -0.039655  0.994076 -1.73205 -1.73205 -1.73205
SP 49212 0.150177  0.989337 -0.104748 -0.101193  0.101193  0.994076 -0.039655 0.104748 0.028992 0.994076 -1.73205 -1.73205 -1.73205
SP 49234 0.150177  0.994076 -0.101193 -0.039655 0.104748 0.989337 0.101193  0.028992 -0.104748  0.994076 -1.73205 -1.73205 -1.73205
SP 49235 0.114357   0.994062  -0.102621 -0.0361864  0.103809  0.994062 0.0326237  0.0326237 -0.0361864   0.998812 -1.73205 -1.73205 -1.73205
SP 49236 0.114357   0.994062  -0.103809 -0.0326237   0.102621   0.994062 -0.0361864 0.0361864 0.0326237  0.998812 -1.73205 -1.73205 -1.73205
SP 49237 0.150177  0.994076 -0.104748 -0.028992  0.101193  0.989337 -0.104748 0.039655 0.101193 0.994076 -1.73205 -1.73205 -1.73205
SP 49258 0.150177  0.994076 -0.104748  0.028992 0.101193 0.989337 0.104748 -0.039655 -0.101193  0.994076 -1.73205 -1.73205 -1.73205
SP 49259 0.114357  0.994062 -0.103809 0.0326237  0.102621  0.994062 0.0361864 -0.0361864 -0.0326237   0.998812 -1.73205 -1.73205 -1.73205
SP 49260 0.114357  0.994062 -0.102621 0.0361864   0.103809   0.994062 -0.0326237 -0.0326237  0.0361864   0.998812 -1.73205 -1.73205 -1.73205
SP 49261 0.150177  0.994076 -0.101193  0.039655  0.104748  0.989337 -0.101193 -0.028992  0.104748  0.994076 -1.73205 -1.73205 -1.73205
SP 49283 0.150177  0.989337 -0.104748  0.101193 0.101193 0.994076 0.039655 -0.104748 -0.028992  0.994076 -1.73205 -1.73205 -1.73205
SP 49284 0.150177  0.989337 -0.101193  0.104748  0.104748  0.994076 -0.028992 -0.101193  0.039655  0.994076 -1.73205 -1.73205 -1.73205
SP 379259 0.150177  0.989337  0.104748 -0.101193 -0.101193  0.994076  0.039655  0.104748 -0.028992  0.994076 -1.03923 -1.73205 -1.73205
SP 379260 0.150177  0.989337  0.101193 -0.104748 -0.104748  0.994076 -0.028992 0.101193 0.039655 0.994076 -1.03923 -1.73205 -1.73205
SP 379282 0.150177  0.994076  0.104748 -0.028992 -0.101193  0.989337  0.104748  0.039655 -0.101193  0.994076 -1.03923 -1.73205 -1.73205
SP 379283 0.114357   0.994062   0.103809 -0.0326237 -0.102621  0.994062 0.0361864  0.0361864 -0.0326237   0.998812 -1.03923 -1.73205 -1.73205
SP 379284 0.114357   0.994062   0.102621 -0.0361864  -0.103809   0.994062 -0.0326237 0.0326237 0.0361864  0.998812 -1.03923 -1.73205 -1.73205
SP 379285 0.150177  0.994076  0.101193 -0.039655 -0.104748  0.989337 -0.101193 0.028992 0.104748 0.994076 -1.03923 -1.73205 -1.73205
SP 379306 0.150177 0.994076 0.101193 0.039655 -0.104748  0.989337  0.101193 -0.028992 -0.104748  0.994076 -1.03923 -1.73205 -1.73205
SP 379307 0.114357  0.994062  0.102621 0.0361864 -0.103809  0.994062 0.0326237 -0.0326237 -0.0361864   0.998812 -1.03923 -1.73205 -1.73205
SP 379308 0.114357  0.994062  0.103809 0.0326237  -0.102621   0.994062 -0.0361864 -0.0361864  0.0326237   0.998812 -1.03923 -1.73205 -1.73205
SP 379309 0.150177 0.994076 0.104748 0.028992 -0.101193  0.989337 -0.104748 -0.039655  0.101193  0.994076 -1.03923 -1.73205 -1.73205
SP 379331 0.150177 0.989337 0.101193 0.104748 -0.104748  0.994076  0.028992 -0.101193 -0.039655  0.994076 -1.03923 -1.73205 -1.73205
SP 379332 0.150177 0.989337 0.104748 0.101193 -0.101193  0.994076 -0.039655 -0.104748  0.028992  0.994076 -1.03923 -1.73205 -1.73205
SP 379834 0.150177  0.994076  0.039655 -0.101193 -0.028992  0.994076  0.104748  0.104748 -0.101193  0.989337 -1.03923 -1.73205 -1.73205
SP 379835 0.114357  0.994062 0.0361864 -0.102621 -0.0326237   0.998812  0.0361864   0.103809 -0.0326237   0.994062 -1.03923 -1.73205 -1.73205
SP 379836 0.114357  0.994062 0.0326237 -0.103809 -0.0361864   0.998812 -0.0326237  0.102621 0.0361864  0.994062 -1.03923 -1.73205 -1.73205
SP 379837 0.150177  0.994076  0.028992 -0.104748 -0.039655  0.994076 -0.101193 0.101193 0.104748 0.989337 -1.03923 -1.73205 -1.73205
SP 379858 0.114357   0.998812  0.0361864 -0.0326237 -0.0326237   0.994062   0.103809 0.0361864 -0.102621  0.994062 -1.03923 -1.73205 -1.73205
SP 379859 0.0597683    0.99881  0.0350822 -0.0338917 -0.0338917    0.99881  0.0350822  0.0350822 -0.0338917    0.99881 -1.03923 -1.73205 -1.73205
SP 379860 0.0597683    0.99881  0.0338917 -0.0350822 -0.0350822    0.99881 -0.0338917 0.0338917 0.0350822   0.99881 -1.03923 -1.73205 -1.73205
SP 379861 0.114357   0.998812  0.0326237 -0.0361864 -0.0361864   0.994062  -0.102621 0.0326237  0.103809  0.994062 -1.03923 -1.73205 -1.73205
SP 379882 0.114357  0.998812 0.0326237 0.0361864 -0.0361864   0.994062   0.102621 -0.0326237  -0.103809   0.994062 -1.03923 -1.73205 -1.73205
SP 379883 0.0597683   0.99881 0.0338917 0.0350822 -0.0350822    0.99881  0.0338917 -0.0338917 -0.0350822    0.99881 -1.03923 -1.73205 -1.73205
SP 379884 0.0597683   0.99881 0.0350822 0.0338917 -0.0338917    0.99881 -0.0350822 -0.0350822  0.0338917    0.99881 -1.03923 -1.73205 -1.73205
SP 379885 0.114357  0.998812 0.0361864 0.0326237 -0.0326237   0.994062  -0.103809 -0.0361864   0.102621   0.994062 -1.03923 -1.73205 -1.73205
SP 379906 0.150177 0.994076 0.028992 0.104748 -0.039655  0.994076  0.101193 -0.101193 -0.104748  0.989337 -1.03923 -1.73205 -1.73205
SP 379907 0.114357  0.994062 0.0326237  0.103809 -0.0361864   0.998812  0.0326237  -0.102621 -0.0361864   0.994062 -1.03923 -1.73205 -1.73205
SP 379908 0.114357  0.994062 0.0361864  0.102621 -0.0326237   0.998812 -0.0361864 -0.103809 0.0326237  0.994062 -1.03923 -1.73205 -1.73205
SP 379909 0.150177 0.994076 0.039655 0.101193 -0.028992  0.994076 -0.104748 -0.104748  0.101193  0.989337 -1.03923 -1.73205 -1.73205
SP 380410 0.150177  0.994076 -0.028992 -0.104748 0.039655 0.994076 0.101193  0.101193 -0.104748  0.989337 -1.03923 -1.73205 -1.73205
SP 380411 0.114357   0.994062 -0.0326237  -0.103809 0.0361864  0.998812 0.0326237   0.102621 -0.0361864   0.994062 -1.03923 -1.73205 -1.73205
SP 380412 0.114357   0.994062 -0.0361864  -0.102621  0.0326237   0.998812 -0.0361864  0.103809 0.0326237  0.994062 -1.03923 -1.73205 -1.73205
SP 380413 0.150177  0.994076 -0.039655 -0.101193  0.028992  0.994076 -0.104748 0.104748 0.101193 0.989337 -1.03923 -1.73205 -1.73205
SP 380434 0.114357   0.998812 -0.0326237 -0.0361864 0.0361864  0.994062  0.102621 0.0326237 -0.103809  0.994062 -1.03923 -1.73205 -1.73205
SP 380435 0.0597683    0.99881 -0.0338917 -0.0350822 0.0350822   0.99881 0.0338917  0.0338917 -0.0350822    0.99881 -1.03923 -1.73205 -1.73205
SP 380436 0.0597683    0.99881 -0.0350822 -0.0338917  0.0338917    0.99881 -0.0350822 0.0350822 0.0338917   0.99881 -1.03923 -1.73205 -1.73205
SP 380437 0.114357   0.998812 -0.0361864 -0.0326237 0.0326237  0.994062 -0.103809 0.0361864  0.102621  0.994062 -1.03923 -1.73205 -1.73205
SP 380458 0.114357   0.998812 -0.0361864  0.0326237 0.0326237  0.994062  0.103809 -0.0361864  -0.102621   0.994062 -1.03923 -1.73205 -1.73205
SP 380459 0.0597683    0.99881 -0.0350822  0.0338917 0.0338917   0.99881 0.0350822 -0.0350822 -0.0338917    0.99881 -1.03923 -1.73205 -1.73205
SP 380460 0.0597683    0.99881 -0.0338917  0.0350822  0.0350822    0.99881 -0.0338917 -0.0338917  0.0350822    0.99881 -1.03923 -1.73205 -1.73205
SP 380461 0.114357   0.998812 -0.0326237  0.0361864 0.0361864  0.994062 -0.102621 -0.0326237   0.103809   0.994062 -1.03923 -1.73205 -1.73205
SP 380482 0.150177  0.994076 -0.039655  0.101193 0.028992 0.994076 0.104748 -0.104748 -0.101193  0.989337 -1.03923 -1.73205 -1.73205
SP 380483 0.114357   0.994062 -0.0361864   0.102621 0.0326237  0.998812 0.0361864  -0.103809 -0.0326237   0.994062 -1.03923 -1.73205 -1.73205
SP 380484 0.114357   0.994062 -0.0326237   0.103809  0.0361864   0.998812 -0.0326237 -0.102621 0.0361864  0.994062 -1.03923 -1.73205 -1.73205
SP 380485 0.150177  0.994076 -0.028992  0.104748  0.039655  0.994076 -0.101193 -0.101193  0.104748  0.989337 -1.03923 -1.73205 -1.73205
SP 380987 0.150177  0.989337 -0.101193 -0.104748 0.104748 0.994076 0.028992  0.101193 -0.039655  0.994076 -1.03923 -1.73205 -1.73205
SP 380988 0.150177  0.989337 -0.104748 -0.101193  0.101193  0.994076 -0.039655 0.104748 0.028992 0.994076 -1.03923 -1.73205 -1.73205
SP 381010 0.150177  0.994076 -0.101193 -0.039655 0.104748 0.989337 0.101193  0.028992 -0.104748  0.994076 -1.03923 -1.73205 -1.73205
SP 381011 0.114357   0.994062  -0.102621 -0.0361864  0.103809  0.994062 0.0326237  0.0326237 -0.0361864   0.998812 -1.03923 -1.73205 -1.73205
SP 381012 0.114357   0.994062  -0.103809 -0.0326237   0.102621   0.994062 -0.0361864 0.0361864 0.0326237  0.998812 -1.03923 -1.73205 -1.73205
SP 381013 0.150177  0.994076 -0.104748 -0.028992  0.101193  0.989337 -0.104748 0.039655 0.101193 0.994076 -1.03923 -1.73205 -1.73205
SP 381034 0.150177  0.994076 -0.104748  0.028992 0.101193 0.989337 0.104748 -0.039655 -0.101193  0.994076 -1.03923 -1.73205 -1.73205
SP 381035 0.114357  0.994062 -0.103809 0.0326237  0.102621  0.994062 0.0361864 -0.0361864 -0.0326237   0.998812 -1.03923 -1.73205 -1.73205
SP 381036 0.114357  0.994062 -0.102621 0.0361864   0.103809   0.994062 -0.0326237 -0.0326237  0.0361864   0.998812 -1.03923 -1.73205 -1.73205
SP 381037 0.150177  0.994076 -0.101193  0.039655  0.104748  0.989337 -0.101193 -0.028992  0.104748  0.994076 -1.03923 -1.73205 -1.73205
SP 381059 0.150177  0.989337 -0.104748  0.101193 0.101193 0.994076 0.039655 -0.104748 -0.028992  0.994076 -1.03923 -1.73205 -1.73205
SP 381060 0.150177  0.989337 -0.101193  0.104748  0.104748  0.994076 -0.028992 -0.101193  0.039655  0.994076 -1.03923 -1.73205 -1.73205
SP 711035 0.150177  0.989337  0.104748 -0.101193 -0.101193  0.994076  0.039655  0.104748 -0.028992  0.994076 -0.34641 -1.73205 -1.73205
SP 711036 0.150177  0.989337  0.101193 -0.104748 -0.104748  0.994076 -0.028992 0.101193 0.039655 0.994076 -0.34641 -1.73205 -1.73205
SP 711058 0.150177  0.994076  0.104748 -0.028992 -0.101193  0.989337  0.104748  0.039655 -0.101193  0.994076 -0.34641 -1.73205 -1.73205
SP 711059 0.114357   0.994062   0.103809 -0.0326237 -0.102621  0.994062 0.0361864  0.0361864 -0.0326237   0.998812 -0.34641 -1.73205 -1.73205
SP 711060 0.114357   0.994062   0.102621 -0.0361864  -0.103809   0.994062 -0.0326237 0.0326237 0.0361864  0.998812 -0.34641 -1.73205 -1.73205
SP 711061 0.150177  0.994076  0.101193 -0.039655 -0.104748  0.989337 -0.101193 0.028992 0.104748 0.994076 -0.34641 -1.73205 -1.73205
SP 711082 0.150177 0.994076 0.101193 0.039655 -0.104748  0.989337  0.101193 -0.028992 -0.104748  0.994076 -0.34641 -1.73205 -1.73205
SP 711083 0.114357  0.994062  0.102621 0.0361864 -0.103809  0.994062 0.0326237 -0.0326237 -0.0361864   0.998812 -0.34641 -1.73205 -1.73205
SP 711084 0.114357  0.994062  0.103809 0.0326237  -0.102621   0.994062 -0.0361864 -0.0361864  0.0326237   0.998812 -0.34641 -1.73205 -1.73205
SP 711085 0.150177 0.994076 0.104748 0.028992 -0.101193  0.989337 -0.104748 -0.039655  0.101193  0.994076 -0.34641 -1.73205 -1.73205
SP 711107 0.150177 0.989337 0.101193 0.104748 -0.104748  0.994076  0.028992 -0.101193 -0.039655  0.994076 -0.34641 -1.73205 -1.73205
SP 711108 0.150177 0.989337 0.104748 0.101193 -0.101193  0.994076 -0.039655 -0.104748  0.028992  0.994076 -0.34641 -1.73205 -1.73205
SP 711610 0.150177  0.994076  0.039655 -0.101193 -0.028992  0.994076  0.104748  0.104748 -0.101193  0.989337 -0.34641 -1.73205 -1.73205
SP 711611 0.114357  0.994062 0.0361864 -0.102621 -0.0326237   0.998812  0.0361864   0.103809 -0.0326237   0.994062 -0.34641 -1.73205 -1.73205
SP 711612 0.114357  0.994062 0.0326237 -0.103809 -0.0361864   0.998812 -0.0326237  0.102621 0.0361864  0.994062 -0.34641 -1.73205 -1.73205
SP 711613 0.150177  0.994076  0.028992 -0.104748 -0.039655  0.994076 -0.101193 0.101193 0.104748 0.989337 -0.34641 -1.73205 -1.73205
SP 711634 0.114357   0.998812  0.0361864 -0.0326237 -0.0326237   0.994062   0.103809 0.0361864 -0.102621  0.994062 -0.34641 -1.73205 -1.73205
SP 711635 0.0597683    0.99881  0.0350822 -0.0338917 -0.0338917    0.99881  0.0350822  0.0350822 -0.0338917    0.99881 -0.34641 -1.73205 -1.73205
SP 711636 0.0597683    0.99881  0.0338917 -0.0350822 -0.0350822    0.99881 -0.0338917 0.0338917 0.0350822   0.99881 -0.34641 -1.73205 -1.73205
SP 711637 0.114357   0.998812  0.0326237 -0.0361864 -0.0361864   0.994062  -0.102621 0.0326237  0.103809  0.994062 -0.34641 -1.73205 -1.73205
SP 711658 0.114357  0.998812 0.0326237 0.0361864 -0.0361864   0.994062   0.102621 -0.0326237  -0.103809   0.994062 -0.34641 -1.73205 -1.73205
SP 711659 0.0597683   0.99881 0.0338917 0.0350822 -0.0350822    0.99881  0.0338917 -0.0338917 -0.0350822    0.99881 -0.34641 -1.73205 -1.73205
SP 711660 0.0597683   0.99881 0.0350822 0.0338917 -0.0338917    0.99881 -0.0350822 -0.0350822  0.0338917    0.99881 -0.34641 -1.73205 -1.73205
SP 711661 0.114357  0.998812 0.0361864 0.0326237 -0.0326237   0.994062  -0.103809 -0.0361864   0.102621   0.994062 -0.34641 -1.73205 -1.73205
SP 711682 0.150177 0.994076 0.028992 0.104748 -0.039655  0.994076  0.101193 -0.101193 -0.104748  0.989337 -0.34641 -1.73205 -1.73205
SP 711683 0.114357  0.994062 0.0326237  0.103809 -0.0361864   0.998812  0.0326237  -0.102621 -0.0361864   0.994062 -0.34641 -1.73205 -1.73205
SP 711684 0.114357  0.994062 0.0361864  0.102621 -0.0326237   0.998812 -0.0361864 -0.103809 0.0326237  0.994062 -0.34641 -1.73205 -1.73205
SP 711685 0.150177 0.994076 0.039655 0.101193 -0.028992  0.994076 -0.104748 -0.104748  0.101193  0.989337 -0.34641 -1.73205 -1.73205
SP 712186 0.150177  0.994076 -0.028992 -0.104748 0.039655 0.994076 0.101193  0.101193 -0.104748  0.989337 -0.34641 -1.73205 -1.73205
SP 712187 0.114357   0.994062 -0.0326237  -0.103809 0.0361864  0.998812 0.0326237   0.102621 -0.0361864   0.994062 -0.34641 -1.73205 -1.73205
SP 712188 0.114357   0.994062 -0.0361864  -0.102621  0.0326237   0.998812 -0.0361864  0.103809 0.0326237  0.994062 -0.34641 -1.73205 -1.73205
SP 712189 0.150177  0.994076 -0.039655 -0.101193  0.028992  0.994076 -0.104748 0.104748 0.101193 0.989337 -0.34641 -1.73205 -1.73205
SP 712210 0.114357   0.998812 -0.0326237 -0.0361864 0.0361864  0.994062  0.102621 0.0326237 -0.103809  0.994062 -0.34641 -1.73205 -1.73205
SP 712211 0.0597683    0.99881 -0.0338917 -0.0350822 0.0350822   0.99881 0.0338917  0.0338917 -0.0350822    0.99881 -0.34641 -1.73205 -1.73205
SP 712212 0.0597683    0.99881 -0.0350822 -0.0338917  0.0338917    0.99881 -0.0350822 0.0350822 0.0338917   0.99881 -0.34641 -1.73205 -1.73205
SP 712213 0.114357   0.998812 -0.0361864 -0.0326237 0.0326237  0.994062 -0.103809 0.0361864  0.102621  0.994062 -0.34641 -1.73205 -1.73205
SP 712234 0.114357   0.998812 -0.0361864  0.0326237 0.0326237  0.994062  0.103809 -0.0361864  -0.102621   0.994062 -0.34641 -1.73205 -1.73205
SP 712235 0.0597683    0.99881 -0.0350822  0.0338917 0.0338917   0.99881 0.0350822 -0.0350822 -0.0338917    0.99881 -0.34641 -1.73205 -1.73205
SP 712236 0.0597683    0.99881 -0.0338917  0.0350822  0.0350822    0.99881 -0.0338917 -0.0338917  0.0350822    0.99881 -0.34641 -1.73205 -1.73205
SP 712237 0.114357   0.998812 -0.0326237  0.0361864 0.0361864  0.994062 -0.102621 -0.0326237   0.103809   0.994062 -0.34641 -1.73205 -1.73205
SP 712258 0.150177  0.994076 -0.039655  0.101193 0.028992 0.994076 0.104748 -0.104748 -0.101193  0.989337 -0.34641 -1.73205 -1.73205
SP 712259 0.114357   0.994062 -0.0361864   0.102621 0.0326237  0.998812 0.0361864  -0.103809 -0.0326237   0.994062 -0.34641 -1.73205 -1.73205
SP 712260 0.114357   0.994062 -0.0326237   0.103809  0.0361864   0.998812 -0.0326237 -0.102621 0.0361864  0.994062 -0.34641 -1.73205 -1.73205
SP 712261 0.150177  0.994076 -0.028992  0.104748  0.039655  0.994076 -0.101193 -0.101193  0.104748  0.989337 -0.34641 -1.73205 -1.73205
SP 712763 0.150177  0.989337 -0.101193 -0.104748 0.104748 0.994076 0.028992  0.101193 -0.039655  0.994076 -0.34641 -1.73205 -1.73205
SP 712764 0.150177  0.989337 -0.104748 -0.101193  0.101193  0.994076 -0.039655 0.104748 0.028992 0.994076 -0.34641 -1.73205 -1.73205
SP 712786 0.150177  0.994076 -0.101193 -0.039655 0.104748 0.989337 0.101193  0.028992 -0.104748  0.994076 -0.34641 -1.73205 -1.73205
SP 712787 0.114357   0.994062  -0.102621 -0.0361864  0.103809  0.994062 0.0326237  0.0326237 -0.0361864   0.998812 -0.34641 -1.73205 -1.73205
SP 712788 0.114357   0.994062  -0.103809 -0.0326237   0.102621   0.994062 -0.0361864 0.0361864 0.0326237  0.998812 -0.34641 -1.73205 -1.73205
SP 712789 0.150177  0.994076 -0.104748 -0.028992  0.101193  0.989337 -0.104748 0.039655 0.101193 0.994076 -0.34641 -1.73205 -1.73205
SP 712810 0.150177  0.994076 -0.104748  0.028992 0.101193 0.989337 0.104748 -0.039655 -0.101193  0.994076 -0.34641 -1.73205 -1.73205
SP 712811 0.114357  0.994062 -0.103809 0.0326237  0.102621  0.994062 0.0361864 -0.0361864 -0.0326237   0.998812 -0.34641 -1.73205 -1.73205
SP 712812 0.114357  0.994062 -0.102621 0.0361864   0.103809   0.994062 -0.0326237 -0.0326237  0.0361864   0.998812 -0.34641 -1.73205 -1.73205
SP 712813 0.150177  0.994076 -0.101193  0.039655  0.104748  0.989337 -0.101193 -0.028992  0.104748  0.994076 -0.34641 -1.73205 -1.73205
SP 712835 0.150177  0.989337 -0.104748  0.101193 0.101193 0.994076 0.039655 -0.104748 -0.028992  0.994076 -0.34641 -1.73205 -1.73205
SP 712836 0.150177  0.989337 -0.101193  0.104748  0.104748  0.994076 -0.028992 -0.101193  0.039655  0.994076 -0.34641 -1.73205 -1.73205
SP 1042811 0.150177  0.989337  0.104748 -0.101193 -0.101193  0.994076  0.039655  0.104748 -0.028992  0.994076 0.34641 -1.73205 -1.73205
SP 1042812 0.150177  0.989337  0.101193 -0.104748 -0.104748  0.994076 -0.028992 0.101193 0.039655 0.994076 0.34641 -1.73205 -1.73205
SP 1042834 0.150177  0.994076  0.104748 -0.028992 -0.101193  0.989337  0.104748  0.039655 -0.101193  0.994076 0.34641 -1.73205 -1.73205
SP 1042835 0.114357   0.994062   0.103809 -0.0326237 -0.102621  0.994062 0.0361864  0.0361864 -0.0326237   0.998812 0.34641 -1.73205 -1.73205
SP 1042836 0.114357   0.994062   0.102621 -0.0361864  -0.103809   0.994062 -0.0326237 0.0326237 0.0361864  0.998812 0.34641 -1.73205 -1.73205
SP 1042837 0.150177  0.994076  0.101193 -0.039655 -0.104748  0.989337 -0.101193 0.028992 0.104748 0.994076 0.34641 -1.73205 -1.73205
SP 1042858 0.150177 0.994076 0.101193 0.039655 -0.104748  0.989337  0.101193 -0.028992 -0.104748  0.994076 0.34641 -1.73205 -1.73205
SP 1042859 0.114357  0.994062  0.102621 0.0361864 -0.103809  0.994062 0.0326237 -0.0326237 -0.0361864   0.998812 0.34641 -1.73205 -1.73205
SP 1042860 0.114357  0.994062  0.103809 0.0326237  -0.102621   0.994062 -0.0361864 -0.0361864  0.0326237   0.998812 0.34641 -1.73205 -1.73205
SP 1042861 0.150177 0.994076 0.104748 0.028992 -0.101193  0.989337 -0.104748 -0.039655  0.101193  0.994076 0.34641 -1.73205 -1.73205
SP 1042883 0.150177 0.989337 0.101193 0.104748 -0.104748  0.994076  0.028992 -0.101193 -0.039655  0.994076 0.34641 -1.73205 -1.73205
SP 1042884 0.150177 0.989337 0.104748 0.101193 -0.101193  0.994076 -0.039655 -0.104748  0.028992  0.994076 0.34641 -1.73205 -1.73205
SP 1043386 0.150177  0.994076  0.039655 -0.101193 -0.028992  0.994076  0.104748  0.104748 -0.101193  0.989337 0.34641 -1.73205 -1.73205
SP 1043387 0.114357  0.994062 0.0361864 -0.102621 -0.0326237   0.998812  0.0361864   0.103809 -0.0326237   0.994062 0.34641 -1.73205 -1.73205
SP 1043388 0.114357  0.994062 0.0326237 -0.103809 -0.0361864   0.998812 -0.0326237  0.102621 0.0361864  0.994062 0.34641 -1.73205 -1.73205
SP 1043389 0.150177  0.994076  0.028992 -0.104748 -0.039655  0.994076 -0.101193 0.101193 0.104748 0.989337 0.34641 -1.73205 -1.73205
SP 1043410 0.114357   0.998812  0.0361864 -0.0326237 -0.0326237   0.994062   0.103809 0.0361864 -0.102621  0.994062 0.34641 -1.73205 -1.73205
SP 1043411 0.0597683    0.99881  0.0350822 -0.0338917 -0.0338917    0.99881  0.0350822  0.0350822 -0.0338917    0.99881 0.34641 -1.73205 -1.73205
SP 1043412 0.0597683    0.99881  0.0338917 -0.0350822 -0.0350822    0.99881 -0.0338917 0.0338917 0.0350822   0.99881 0.34641 -1.73205 -1.73205
SP 1043413 0.114357   0.998812  0.0326237 -0.0361864 -0.0361864   0.994062  -0.102621 0.0326237  0.103809  0.994062 0.34641 -1.73205 -1.73205
SP 1043434 0.114357  0.998812 0.0326237 0.0361864 -0.0361864   0.994062   0.102621 -0.0326237  -0.103809   0.994062 0.34641 -1.73205 -1.73205
SP 1043435 0.0597683   0.99881 0.0338917 0.0350822 -0.0350822    0.99881  0.0338917 -0.0338917 -0.0350822    0.99881 0.34641 -1.73205 -1.73205
SP 1043436 0.0597683   0.99881 0.0350822 0.0338917 -0.0338917    0.99881 -0.0350822 -0.0350822  0.0338917    0.99881 0.34641 -1.73205 -1.73205
SP 1043437 0.114357  0.998812 0.0361864 0.0326237 -0.0326237   0.994062  -0.103809 -0.0361864   0.102621   0.994062 0.34641 -1.73205 -1.73205
SP 1043458 0.150177 0.994076 0.028992 0.104748 -0.039655  0.994076  0.101193 -0.101193 -0.104748  0.989337 0.34641 -1.73205 -1.73205
SP 1043459 0.114357  0.994062 0.0326237  0.103809 -0.0361864   0.998812  0.0326237  -0.102621 -0.0361864   0.994062 0.34641 -1.73205 -1.73205
SP 1043460 0.114357  0.994062 0.0361864  0.102621 -0.0326237   0.998812 -0.0361864 -0.103809 0.0326237  0.994062 0.34641 -1.73205 -1.73205
SP 1043461 0.150177 0.994076 0.039655 0.101193 -0.028992  0.994076 -0.104748 -0.104748  0.101193  0.989337 0.34641 -1.73205 -1.73205
SP 1043962 0.150177  0.994076 -0.028992 -0.104748 0.039655 0.994076 0.101193  0.101193 -0.104748  0.989337 0.34641 -1.73205 -1.73205
SP 1043963 0.114357   0.994062 -0.0326237  -0.103809 0.0361864  0.998812 0.0326237   0.102621 -0.0361864   0.994062 0.34641 -1.73205 -1.73205
SP 1043964 0.114357   0.994062 -0.0361864  -0.102621  0.0326237   0.998812 -0.0361864  0.103809 0.0326237  0.994062 0.34641 -1.73205 -1.73205
SP 1043965 0.150177  0.994076 -0.039655 -0.101193  0.028992  0.994076 -0.104748 0.104748 0.101193 0.989337 0.34641 -1.73205 -1.73205
SP 1043986 0.114357   0.998812 -0.0326237 -0.0361864 0.0361864  0.994062  0.102621 0.0326237 -0.103809  0.994062 0.34641 -1.73205 -1.73205
SP 1043987 0.0597683    0.99881 -0.0338917 -0.0350822 0.0350822   0.99881 0.0338917  0.0338917 -0.0350822    0.99881 0.34641 -1.73205 -1.73205
SP 1043988 0.0597683    0.99881 -0.0350822 -0.0338917  0.0338917    0.99881 -0.0350822 0.0350822 0.0338917   0.99881 0.34641 -1.73205 -1.73205
SP 1043989 0.114357   0.998812 -0.0361864 -0.0326237 0.0326237  0.994062 -0.103809 0.0361864  0.102621  0.994062 0.34641 -1.73205 -1.73205
SP 1044010 0.114357   0.998812 -0.0361864  0.0326237 0.0326237  0.994062  0.103809 -0.0361864  -0.102621   0.994062 0.34641 -1.73205 -1.73205
SP 1044011 0.0597683    0.99881 -0.0350822  0.0338917 0.0338917   0.99881 0.0350822 -0.0350822 -0.0338917    0.99881 0.34641 -1.73205 -1.73205
SP 1044012 0.0597683    0.99881 -0.0338917  0.0350822  0.0350822    0.99881 -0.0338917 -0.0338917  0.0350822    0.99881 0.34641 -1.73205 -1.73205
SP 1044013 0.114357   0.998812 -0.0326237  0.0361864 0.0361864  0.994062 -0.102621 -0.0326237   0.103809   0.994062 0.34641 -1.73205 -1.73205
SP 1044034 0.150177  0.994076 -0.039655  0.101193 0.028992 0.994076 0.104748 -0.104748 -0.101193  0.989337 0.34641 -1.73205 -1.73205
SP 1044035 0.114357   0.994062 -0.0361864   0.102621 0.0326237  0.998812 0.0361864  -0.103809 -0.0326237   0.994062 0.34641 -1.73205 -1.73205
SP 1044036 0.114357   0.994062 -0.0326237   0.103809  0.0361864   0.998812 -0.0326237 -0.102621 0.0361864  0.994062 0.34641 -1.73205 -1.73205
SP 1044037 0.150177  0.994076 -0.028992  0.104748  0.039655  0.994076 -0.101193 -0.101193  0.104748  0.989337 0.34641 -1.73205 -1.73205
SP 1044539 0.150177  0.989337 -0.101193 -0.104748 0.104748 0.994076 0.028992  0.101193 -0.039655  0.994076 0.34641 -1.73205 -1.73205
SP 1044540 0.150177  0.989337 -0.104748 -0.101193  0.101193  0.994076 -0.039655 0.104748 0.028992 0.994076 0.34641 -1.73205 -1.73205
SP 1044562 0.150177  0.994076 -0.101193 -0.039655 0.104748 0.989337 0.101193  0.028992 -0.104748  0.994076 0.34641 -1.73205 -1.73205
SP 1044563 0.114357   0.994062  -0.102621 -0.0361864  0.103809  0.994062 0.0326237  0.0326237 -0.0361864   0.998812 0.34641 -1.73205 -1.73205
SP 1044564 0.114357   0.994062  -0.103809 -0.0326237   0.102621   0.994062 -0.0361864 0.0361864 0.0326237  0.998812 0.34641 -1.73205 -1.73205
SP 1044565 0.150177  0.994076 -0.104748 -0.028992  0.101193  0.989337 -0.104748 0.039655 0.101193 0.994076 0.34641 -1.73205 -1.73205
SP 1044586 0.150177  0.994076 -0.104748  0.028992 0.101193 0.989337 0.104748 -0.039655 -0.101193  0.994076 0.34641 -1.73205 -1.73205
SP 1044587 0.114357  0.994062 -0.103809 0.0326237  0.102621  0.994062 0.0361864 -0.0361864 -0.0326237   0.998812 0.34641 -1.73205 -1.73205
SP 1044588 0.114357  0.994062 -0.102621 0.0361864   0.103809   0.994062 -0.0326237 -0.0326237  0.0361864   0.998812 0.34641 -1.73205 -1.73205
SP 1044589 0.150177  0.994076 -0.101193  0.039655  0.104748  0.989337 -0.101193 -0.028992  0.104748  0.994076 0.34641 -1.73205 -1.73205
SP 1044611 0.150177  0.989337 -0.104748  0.101193 0.101193 0.994076 0.039655 -0.104748 -0.028992  0.994076 0.34641 -1.73205 -1.73205
SP 1044612 0.150177  0.989337 -0.101193  0.104748  0.104748  0.994076 -0.028992 -0.101193  0.039655  0.994076 0.34641 -1.73205 -1.73205
SP 1374587 0.150177  0.989337  0.104748 -0.101193 -0.101193  0.994076  0.039655  0.104748 -0.028992  0.994076 1.03923 -1.73205 -1.73205
SP 1374588 0.150177  0.989337  0.101193 -0.104748 -0.104748  0.994076 -0.028992 0.101193 0.039655 0.994076 1.03923 -1.73205 -1.73205
SP 1374610 0.150177  0.994076  0.104748 -0.028992 -0.101193  0.989337  0.104748  0.039655 -0.101193  0.994076 1.03923 -1.73205 -1.73205
SP 1374611 0.114357   0.994062   0.103809 -0.0326237 -0.102621  0.994062 0.0361864  0.0361864 -0.0326237   0.998812 1.03923 -1.73205 -1.73205
SP 1374612 0.114357   0.994062   0.102621 -0.0361864  -0.103809   0.994062 -0.0326237 0.0326237 0.0361864  0.998812 1.03923 -1.73205 -1.73205
SP 1374613 0.150177  0.994076  0.101193 -0.039655 -0.104748  0.989337 -0.101193 0.028992 0.104748 0.994076 1.03923 -1.73205 -1.73205
SP 1374634 0.150177 0.994076 0.101193 0.039655 -0.104748  0.989337  0.101193 -0.028992 -0.104748  0.994076 1.03923 -1.73205 -1.73205
SP 1374635 0.114357  0.994062  0.102621 0.0361864 -0.103809  0.994062 0.0326237 -0.0326237 -0.0361864   0.998812 1.03923 -1.73205 -1.73205
SP 1374636 0.114357  0.994062  0.103809 0.0326237  -0.102621   0.994062 -0.0361864 -0.0361864  0.0326237   0.998812 1.03923 -1.73205 -1.73205
SP 1374637 0.150177 0.994076 0.104748 0.028992 -0.101193  0.989337 -0.104748 -0.039655  0.101193  0.994076 1.03923 -1.73205 -1.73205
SP 1374659 0.150177 0.989337 0.101193 0.104748 -0.104748  0.994076  0.028992 -0.101193 -0.039655  0.994076 1.03923 -1.73205 -1.73205
SP 1374660 0.150177 0.989337 0.104748 0.101193 -0.101193  0.994076 -0.039655 -0.104748  0.028992  0.994076 1.03923 -1.73205 -1.73205
SP 1375162 0.150177  0.994076  0.039655 -0.101193 -0.028992  0.994076  0.104748  0.104748 -0.101193  0.989337 1.03923 -1.73205 -1.73205
SP 1375163 0.114357  0.994062 0.0361864 -0.102621 -0.0326237   0.998812  0.0361864   0.103809 -0.0326237   0.994062 1.03923 -1.73205 -1.73205
SP 1375164 0.114357  0.994062 0.0326237 -0.103809 -0.0361864   0.998812 -0.0326237  0.102621 0.0361864  0.994062 1.03923 -1.73205 -1.73205
SP 1375165 0.150177  0.994076  0.028992 -0.104748 -0.039655  0.994076 -0.101193 0.101193 0.104748 0.989337 1.03923 -1.73205 -1.73205
SP 1375186 0.114357   0.998812  0.0361864 -0.0326237 -0.0326237   0.994062   0.103809 0.0361864 -0.102621  0.994062 1.03923 -1.73205 -1.73205
SP 1375187 0.0597683    0.99881  0.0350822 -0.0338917 -0.0338917    0.99881  0.0350822  0.0350822 -0.0338917    0.99881 1.03923 -1.73205 -1.73205
SP 1375188 0.0597683    0.99881  0.0338917 -0.0350822 -0.0350822    0.99881 -0.0338917 0.0338917 0.0350822   0.99881 1.03923 -1.73205 -1.73205
SP 1375189 0.114357   0.998812  0.0326237 -0.0361864 -0.0361864   0.994062  -0.102621 0.0326237  0.103809  0.994062 1.03923 -1.73205 -1.73205
SP 1375210 0.114357  0.998812 0.0326237 0.0361864 -0.0361864   0.994062   0.102621 -0.0326237  -0.103809   0.994062 1.03923 -1.73205 -1.73205
SP 1375211 0.0597683   0.99881 0.0338917 0.0350822 -0.0350822    0.99881  0.0338917 -0.0338917 -0.0350822    0.99881 1.03923 -1.73205 -1.73205
SP 1375212 0.0597683   0.99881 0.0350822 0.0338917 -0.0338917    0.99881 -0.0350822 -0.0350822  0.0338917    0.99881 1.03923 -1.73205 -1.73205
SP 1375213 0.114357  0.998812 0.0361864 0.0326237 -0.0326237   0.994062  -0.103809 -0.0361864   0.102621   0.994062 1.03923 -1.73205 -1.73205
SP 1375234 0.150177 0.994076 0.028992 0.104748 -0.039655  0.994076  0.101193 -0.101193 -0.104748  0.989337 1.03923 -1.73205 -1.73205
SP 1375235 0.114357  0.994062 0.0326237  0.103809 -0.0361864   0.998812  0.0326237  -0.102621 -0.0361864   0.994062 1.03923 -1.73205 -1.73205
SP 1375236 0.114357  0.994062 0.0361864  0.102621 -0.0326237   0.998812 -0.0361864 -0.103809 0.0326237  0.994062 1.03923 -1.73205 -1.73205
SP 1375237 0.150177 0.994076 0.039655 0.101193 -0.028992  0.994076 -0.104748 -0.104748  0.101193  0.989337 1.03923 -1.73205 -1.73205
SP 1375738 0.150177  0.994076 -0.028992 -0.104748 0.039655 0.994076 0.101193  0.101193 -0.104748  0.989337 1.03923 -1.73205 -1.73205
SP 1375739 0.114357   0.994062 -0.0326237  -0.103809 0.0361864  0.998812 0.0326237   0.102621 -0.0361864   0.994062 1.03923 -1.73205 -1.73205
SP 1375740 0.114357   0.994062 -0.0361864  -0.102621  0.0326237   0.998812 -0.0361864  0.103809 0.0326237  0.994062 1.03923 -1.73205 -1.73205
SP 1375741 0.150177  0.994076 -0.039655 -0.101193  0.028992  0.994076 -0.104748 0.104748 0.101193 0.989337 1.03923 -1.73205 -1.73205
SP 1375762 0.114357   0.998812 -0.0326237 -0.0361864 0.0361864  0.994062  0.102621 0.0326237 -0.103809  0.994062 1.03923 -1.73205 -1.73205
SP 1375763 0.0597683    0.99881 -0.0338917 -0.0350822 0.0350822   0.99881 0.0338917  0.0338917 -0.0350822    0.99881 1.03923 -1.73205 -1.73205
SP 1375764 0.0597683    0.99881 -0.0350822 -0.0338917  0.0338917    0.99881 -0.0350822 0.0350822 0.0338917   0.99881 1.03923 -1.73205 -1.73205
SP 1375765 0.114357   0.998812 -0.0361864 -0.0326237 0.0326237  0.994062 -0.103809 0.0361864  0.102621  0.994062 1.03923 -1.73205 -1.73205
SP 1375786 0.114357   0.998812 -0.0361864  0.0326237 0.0326237  0.994062  0.103809 -0.0361864  -0.102621   0.994062 1.03923 -1.73205 -1.73205
SP 1375787 0.0597683    0.99881 -0.0350822  0.0338917 0.0338917   0.99881 0.0350822 -0.0350822 -0.0338917    0.99881 1.03923 -1.73205 -1.73205
SP 1375788 0.0597683    0.99881 -0.0338917  0.0350822  0.0350822    0.99881 -0.0338917 -0.0338917  0.0350822    0.99881 1.03923 -1.73205 -1.73205
SP 1375789 0.114357   0.998812 -0.0326237  0.0361864 0.0361864  0.994062 -0.102621 -0.0326237   0.103809   0.994062 1.03923 -1.73205 -1.73205
SP 1375810 0.150177  0.994076 -0.039655  0.101193 0.028992 0.994076 0.104748 -0.104748 -0.101193  0.989337 1.03923 -1.73205 -1.73205
SP 1375811 0.114357   0.994062 -0.0361864   0.102621 0.0326237  0.998812 0.0361864  -0.103809 -0.0326237   0.994062 1.03923 -1.73205 -1.73205
SP 1375812 0.114357   0.994062 -0.0326237   0.103809  0.0361864   0.998812 -0.0326237 -0.102621 0.0361864  0.994062 1.03923 -1.73205 -1.73205
SP 1375813 0.150177  0.994076 -0.028992  0.104748  0.039655  0.994076 -0.101193 -0.101193  0.104748  0.989337 1.03923 -1.73205 -1.73205
SP 1376315 0.150177  0.989337 -0.101193 -0.104748 0.104748 0.994076 0.028992  0.101193 -0.039655  0.994076 1.03923 -1.73205 -1.73205
SP 1376316 0.150177  0.989337 -0.104748 -0.101193  0.101193  0.994076 -0.039655 0.104748 0.028992 0.994076 1.03923 -1.73205 -1.73205
SP 1376338 0.150177  0.994076 -0.101193 -0.039655 0.104748 0.989337 0.101193  0.028992 -0.104748  0.994076 1.03923 -1.73205 -1.73205
SP 1376339 0.114357   0.994062  -0.102621 -0.0361864  0.103809  0.994062 0.0326237  0.0326237 -0.0361864   0.998812 1.03923 -1.73205 -1.73205
SP 1376340 0.114357   0.994062  -0.103809 -0.0326237   0.102621   0.994062 -0.0361864 0.0361864 0.0326237  0.998812 1.03923 -1.73205 -1.73205
SP 1376341 0.150177  0.994076 -0.104748 -0.028992  0.101193  0.989337 -0.104748 0.039655 0.101193 0.994076 1.03923 -1.73205 -1.73205
SP 1376362 0.150177  0.994076 -0.104748  0.028992 0.101193 0.989337 0.104748 -0.039655 -0.101193  0.994076 1.03923 -1.73205 -1.73205
SP 1376363 0.114357  0.994062 -0.103809 0.0326237  0.102621  0.994062 0.0361864 -0.0361864 -0.0326237   0.998812 1.03923 -1.73205 -1.73205
SP 1376364 0.114357  0.994062 -0.102621 0.0361864   0.103809   0.994062 -0.0326237 -0.0326237  0.0361864   0.998812 1.03923 -1.73205 -1.73205
SP 1376365 0.150177  0.994076 -0.101193  0.039655  0.104748  0.989337 -0.101193 -0.028992  0.104748  0.994076 1.03923 -1.73205 -1.73205
SP 1376387 0.150177  0.989337 -0.104748  0.101193 0.101193 0.994076 0.039655 -0.104748 -0.028992  0.994076 1.03923 -1.73205 -1.73205
SP 1376388 0.150177  0.989337 -0.101193  0.104748  0.104748  0.994076 -0.028992 -0.101193  0.039655  0.994076 1.03923 -1.73205 -1.73205
SP 1706363 0.150177  0.989337  0.104748 -0.101193 -0.101193  0.994076  0.039655  0.104748 -0.028992  0.994076 1.73205 -1.73205 -1.73205
SP 1706364 0.150177  0.989337  0.101193 -0.104748 -0.104748  0.994076 -0.028992 0.101193 0.039655 0.994076 1.73205 -1.73205 -1.73205
SP 1706386 0.150177  0.994076  0.104748 -0.028992 -0.101193  0.989337  0.104748  0.039655 -0.101193  0.994076 1.73205 -1.73205 -1.73205
SP 1706387 0.114357   0.994062   0.103809 -0.0326237 -0.102621  0.994062 0.0361864  0.0361864 -0.0326237   0.998812 1.73205 -1.73205 -1.73205
SP 1706388 0.114357   0.994062   0.102621 -0.0361864  -0.103809   0.994062 -0.0326237 0.0326237 0.0361864  0.998812 1.73205 -1.73205 -1.73205
SP 1706389 0.150177  0.994076  0.101193 -0.039655 -0.104748  0.989337 -0.101193 0.028992 0.104748 0.994076 1.73205 -1.73205 -1.73205
SP 1706410 0.150177 0.994076 0.101193 0.039655 -0.104748  0.989337  0.101193 -0.028992 -0.104748  0.994076 1.73205 -1.73205 -1.73205
SP 1706411 0.114357  0.994062  0.102621 0.0361864 -0.103809  0.994062 0.0326237 -0.0326237 -0.0361864   0.998812 1.73205 -1.73205 -1.73205
SP 1706412 0.114357  0.994062  0.103809 0.0326237  -0.102621   0.994062 -0.0361864 -0.0361864  0.0326237   0.998812 1.73205 -1.73205 -1.73205
SP 1706413 0.150177 0.994076 0.104748 0.028992 -0.101193  0.989337 -0.104748 -0.039655  0.101193  0.994076 1.73205 -1.73205 -1.73205
SP 1706435 0.150177 0.989337 0.101193 0.104748 -0.104748  0.994076  0.028992 -0.101193 -0.039655  0.994076 1.73205 -1.73205 -1.73205
SP 1706436 0.150177 0.989337 0.104748 0.101193 -0.101193  0.994076 -0.039655 -0.104748  0.028992  0.994076 1.73205 -1.73205 -1.73205
SP 1706938 0.150177  0.994076  0.039655 -0.101193 -0.028992  0.994076  0.104748  0.104748 -0.101193  0.989337 1.73205 -1.73205 -1.73205
SP 1706939 0.114357  0.994062 0.0361864 -0.102621 -0.0326237   0.998812  0.0361864   0.103809 -0.0326237   0.994062 1.73205 -1.73205 -1.73205
SP 1706940 0.114357  0.994062 0.0326237 -0.103809 -0.0361864   0.998812 -0.0326237  0.102621 0.0361864  0.994062 1.73205 -1.73205 -1.73205
SP 1706941 0.150177  0.994076  0.028992 -0.104748 -0.039655  0.994076 -0.101193 0.101193 0.104748 0.989337 1.73205 -1.73205 -1.73205
SP 1706962 0.114357   0.998812  0.0361864 -0.0326237 -0.0326237   0.994062   0.103809 0.0361864 -0.102621  0.994062 1.73205 -1.73205 -1.73205
SP 1706963 0.0597683    0.99881  0.0350822 -0.0338917 -0.0338917    0.99881  0.0350822  0.0350822 -0.0338917    0.99881 1.73205 -1.73205 -1.73205
SP 1706964 0.0597683    0.99881  0.0338917 -0.0350822 -0.0350822    0.99881 -0.0338917 0.0338917 0.0350822   0.99881 1.73205 -1.73205 -1.73205
SP 1706965 0.114357   0.998812  0.0326237 -0.0361864 -0.0361864   0.994062  -0.102621 0.0326237  0.103809  0.994062 1.73205 -1.73205 -1.73205
SP 1706986 0.114357  0.998812 0.0326237 0.0361864 -0.0361864   0.994062   0.102621 -0.0326237  -0.103809   0.994062 1.73205 -1.73205 -1.73205
SP 1706987 0.0597683   0.99881 0.0338917 0.0350822 -0.0350822    0.99881  0.0338917 -0.0338917 -0.0350822    0.99881 1.73205 -1.73205 -1.73205
SP 1706988 0.0597683   0.99881 0.0350822 0.0338917 -0.0338917    0.99881 -0.0350822 -0.0350822  0.0338917    0.99881 1.73205 -1.73205 -1.73205
SP 1706989 0.114357  0.998812 0.0361864 0.0326237 -0.0326237   0.994062  -0.103809 -0.0361864   0.102621   0.994062 1.73205 -1.73205 -1.73205
SP 1707010 0.150177 0.994076 0.028992 0.104748 -0.039655  0.994076  0.101193 -0.101193 -0.104748  0.989337 1.73205 -1.73205 -1.73205
SP 1707011 0.114357  0.994062 0.0326237  0.103809 -0.0361864   0.998812  0.0326237  -0.102621 -0.0361864   0.994062 1.73205 -1.73205 -1.73205
SP 1707012 0.114357  0.994062 0.0361864  0.102621 -0.0326237   0.998812 -0.0361864 -0.103809 0.0326237  0.994062 1.73205 -1.73205 -1.73205
SP 1707013 0.150177 0.994076 0.039655 0.101193 -0.028992  0.994076 -0.104748 -0.104748  0.101193  0.989337 1.73205 -1.73205 -1.73205
SP 1707514 0.150177  0.994076 -0.028992 -0.104748 0.039655 0.994076 0.101193  0.101193 -0.104748  0.989337 1.73205 -1.73205 -1.73205
SP 1707515 0.114357   0.994062 -0.0326237  -0.103809 0.0361864  0.998812 0.0326237   0.102621 -0.0361864   0.994062 1.73205 -1.73205 -1.73205
SP 1707516 0.114357   0.994062 -0.0361864  -0.102621  0.0326237   0.998812 -0.0361864  0.103809 0.0326237  0.994062 1.73205 -1.73205 -1.73205
SP 1707517 0.150177  0.994076 -0.039655 -0.101193  0.028992  0.994076 -0.104748 0.104748 0.101193 0.989337 1.73205 -1.73205 -1.73205
SP 1707538 0.114357   0.998812 -0.0326237 -0.0361864 0.0361864  0.994062  0.102621 0.0326237 -0.103809  0.994062 1.73205 -1.73205 -1.73205
SP 1707539 0.0597683    0.99881 -0.0338917 -0.0350822 0.0350822   0.99881 0.0338917  0.0338917 -0.0350822    0.99881 1.73205 -1.73205 -1.73205
SP 1707540 0.0597683    0.99881 -0.0350822 -0.0338917  0.0338917    0.99881 -0.0350822 0.0350822 0.0338917   0.99881 1.73205 -1.73205 -1.73205
SP 1707541 0.114357   0.998812 -0.0361864 -0.0326237 0.0326237  0.994062 -0.103809 0.0361864  0.102621  0.994062 1.73205 -1.73205 -1.73205
SP 1707562 0.114357   0.998812 -0.0361864  0.0326237 0.0326237  0.994062  0.103809 -0.0361864  -0.102621   0.994062 1.73205 -1.73205 -1.73205
SP 1707563 0.0597683    0.99881 -0.0350822  0.0338917 0.0338917   0.99881 0.0350822 -0.0350822 -0.0338917    0.99881 1.73205 -1.73205 -1.73205
SP 1707564 0.0597683    0.99881 -0.0338917  0.0350822  0.0350822    0.99881 -0.0338917 -0.0338917  0.0350822    0.99881 1.73205 -1.73205 -1.73205
SP 1707565 0.114357   0.998812 -0.0326237  0.0361864 0.0361864  0.994062 -0.102621 -0.0326237   0.103809   0.994062 1.73205 -1.73205 -1.73205
SP 1707586 0.150177  0.994076 -0.039655  0.101193 0.028992 0.994076 0.104748 -0.104748 -0.101193  0.989337 1.73205 -1.73205 -1.73205
SP 1707587 0.114357   0.994062 -0.0361864   0.102621 0.0326237  0.998812 0.0361864  -0.103809 -0.0326237   0.994062 1.73205 -1.73205 -1.73205
SP 1707588 0.114357   0.994062 -0.0326237   0.103809  0.0361864   0.998812 -0.0326237 -0.102621 0.0361864  0.994062 1.73205 -1.73205 -1.73205
SP 1707589 0.150177  0.994076 -0.028992  0.104748  0.039655  0.994076 -0.101193 -0.101193  0.104748  0.989337 1.73205 -1.73205 -1.73205
SP 1708091 0.150177  0.989337 -0.101193 -0.104748 0.104748 0.994076 0.028992  0.101193 -0.039655  0.994076 1.73205 -1.73205 -1.73205
SP 1708092 0.150177  0.989337 -0.104748 -0.101193  0.101193  0.994076 -0.039655 0.104748 0.028992 0.994076 1.73205 -1.73205 -1.73205
SP 1708114 0.150177  0.994076 -0.101193 -0.039655 0.104748 0.989337 0.101193  0.028992 -0.104748  0.994076 1.73205 -1.73205 -1.73205
SP 1708115 0.114357   0.994062  -0.102621 -0.0361864  0.103809  0.994062 0.0326237  0.0326237 -0.0361864   0.998812 1.73205 -1.73205 -1.73205
SP 1708116 0.114357   0.994062  -0.103809 -0.0326237   0.102621   0.994062 -0.0361864 0.0361864 0.0326237  0.998812 1.73205 -1.73205 -1.73205
SP 1708117 0.150177  0.994076 -0.104748 -0.028992  0.101193  0.989337 -0.104748 0.039655 0.101193 0.994076 1.73205 -1.73205 -1.73205
SP 1708138 0.150177  0.994076 -0.104748  0.028992 0.101193 0.989337 0.104748 -0.039655 -0.101193  0.994076 1.73205 -1.73205 -1.73205
SP 1708139 0.114357  0.994062 -0.103809 0.0326237  0.102621  0.994062 0.0361864 -0.0361864 -0.0326237   0.998812 1.73205 -1.73205 -1.73205
SP 1708140 0.114357  0.994062 -0.102621 0.0361864   0.103809   0.994062 -0.0326237 -0.0326237  0.0361864   0.998812 1.73205 -1.73205 -1.73205
SP 1708141 0.150177  0.994076 -0.101193  0.039655  0.104748  0.989337 -0.101193 -0.028992  0.104748  0.994076 1.73205 -1.73205 -1.73205
SP 1708163 0.150177  0.989337 -0.104748  0.101193 0.101193 0.994076 0.039655 -0.104748 -0.028992  0.994076 1.73205 -1.73205 -1.73205
SP 1708164 0.150177  0.989337 -0.101193  0.104748  0.104748  0.994076 -0.028992 -0.101193  0.039655  0.994076 1.73205 -1.73205 -1.73205
SP 2038139 0.150177  0.989337  0.104748 -0.101193 -0.101193  0.994076  0.039655  0.104748 -0.028992  0.994076 -1.73205 -1.03923 -1.73205
SP 2038140 0.150177  0.989337  0.101193 -0.104748 -0.104748  0.994076 -0.028992 0.101193 0.039655 0.994076 -1.73205 -1.03923 -1.73205
SP 2038162 0.150177  0.994076  0.104748 -0.028992 -0.101193  0.989337  0.104748  0.039655 -0.101193  0.994076 -1.73205 -1.03923 -1.73205
SP 2038163 0.114357   0.994062   0.103809 -0.0326237 -0.102621  0.994062 0.0361864  0.0361864 -0.0326237   0.998812 -1.73205 -1.03923 -1.73205
SP 2038164 0.114357   0.994062   0.102621 -0.0361864  -0.103809   0.994062 -0.0326237 0.0326237 0.0361864  0.998812 -1.73205 -1.03923 -1.73205
SP 2038165 0.150177  0.994076  0.101193 -0.039655 -0.104748  0.989337 -0.101193 0.028992 0.104748 0.994076 -1.73205 -1.03923 -1.73205
SP 2038186 0.150177 0.994076 0.101193 0.039655 -0.104748  0.989337  0.101193 -0.028992 -0.104748  0.994076 -1.73205 -1.03923 -1.73205
SP 2038187 0.114357  0.994062  0.102621 0.0361864 -0.103809  0.994062 0.0326237 -0.0326237 -0.0361864   0.998812 -1.73205 -1.03923 -1.73205
SP 2038188 0.114357  0.994062  0.103809 0.0326237  -0.102621   0.994062 -0.0361864 -0.0361864  0.0326237   0.998812 -1.73205 -1.03923 -1.73205
SP 2038189 0.150177 0.994076 0.104748 0.028992 -0.101193  0.989337 -0.104748 -0.039655  0.101193  0.994076 -1.73205 -1.03923 -1.73205
SP 2038211 0.150177 0.989337 0.101193 0.104748 -0.104748  0.994076  0.028992 -0.101193 -0.039655  0.994076 -1.73205 -1.03923 -1.73205
SP 2038212 0.150177 0.989337 0.104748 0.101193 -0.101193  0.994076 -0.039655 -0.104748  0.028992  0.994076 -1.73205 -1.03923 -1.73205
SP 2038714 0.150177  0.994076  0.039655 -0.101193 -0.028992  0.994076  0.104748  0.104748 -0.101193  0.989337 -1.73205 -1.03923 -1.73205
SP 2038715 0.114357  0.994062 0.0361864 -0.102621 -0.0326237   0.998812  0.0361864   0.103809 -0.0326237   0.994062 -1.73205 -1.03923 -1.73205
SP 2038716 0.114357  0.994062 0.0326237 -0.103809 -0.0361864   0.998812 -0.0326237  0.102621 0.0361864  0.994062 -1.73205 -1.03923 -1.73205
SP 2038717 0.150177  0.994076  0.028992 -0.104748 -0.039655  0.994076 -0.101193 0.101193 0.104748 0.989337 -1.73205 -1.03923 -1.73205
SP 2038738 0.114357   0.998812  0.0361864 -0.0326237 -0.0326237   0.994062   0.103809 0.0361864 -0.102621  0.994062 -1.73205 -1.03923 -1.73205
SP 2038739 0.0597683    0.99881  0.0350822 -0.0338917 -0.0338917    0.99881  0.0350822  0.0350822 -0.0338917    0.99881 -1.73205 -1.03923 -1.73205
SP 2038740 0.0597683    0.99881  0.0338917 -0.0350822 -0.0350822    0.99881 -0.0338917 0.0338917 0.0350822   0.99881 -1.73205 -1.03923 -1.73205
SP 2038741 0.114357   0.998812  0.0326237 -0.0361864 -0.0361864   0.994062  -0.102621 0.0326237  0.103809  0.994062 -1.73205 -1.03923 -1.73205
SP 2038762 0.114357  0.998812 0.0326237 0.0361864 -0.0361864   0.994062   0.102621 -0.0326237  -0.103809   0.994062 -1.73205 -1.03923 -1.73205
SP 2038763 0.0597683   0.99881 0.0338917 0.0350822 -0.0350822    0.99881  0.0338917 -0.0338917 -0.0350822    0.99881 -1.73205 -1.03923 -1.73205
SP 2038764 0.0597683   0.99881 0.0350822 0.0338917 -0.0338917    0.99881 -0.0350822 -0.0350822  0.0338917    0.99881 -1.73205 -1.03923 -1.73205
SP 2038765 0.114357  0.998812 0.0361864 0.0326237 -0.0326237   0.994062  -0.103809 -0.0361864   0.102621   0.994062 -1.73205 -1.03923 -1.73205
SP 2038786 0.150177 0.994076 0.028992 0.104748 -0.039655  0.994076  0.101193 -0.101193 -0.104748  0.989337 -1.73205 -1.03923 -1.73205
SP 2038787 0.114357  0.994062 0.0326237  0.103809 -0.0361864   0.998812  0.0326237  -0.102621 -0.0361864   0.994062 -1.73205 -1.03923 -1.73205
SP 2038788 0.114357  0.994062 0.0361864  0.102621 -0.0326237   0.998812 -0.0361864 -0.103809 0.0326237  0.994062 -1.73205 -1.03923 -1.73205
SP 2038789 0.150177 0.994076 0.039655 0.101193 -0.028992  0.994076 -0.104748 -0.104748  0.101193  0.989337 -1.73205 -1.03923 -1.73205
SP 2039290 0.150177  0.994076 -0.028992 -0.104748 0.039655 0.994076 0.101193  0.101193 -0.104748  0.989337 -1.73205 -1.03923 -1.73205
SP 2039291 0.114357   0.994062 -0.0326237  -0.103809 0.0361864  0.998812 0.0326237   0.102621 -0.0361864   0.994062 -1.73205 -1.03923 -1.73205
SP 2039292 0.114357   0.994062 -0.0361864  -0.102621  0.0326237   0.998812 -0.0361864  0.103809 0.0326237  0.994062 -1.73205 -1.03923 -1.73205
SP 2039293 0.150177  0.994076 -0.039655 -0.101193  0.028992  0.994076 -0.104748 0.104748 0.101193 0.989337 -1.73205 -1.03923 -1.73205
SP 2039314 0.114357   0.998812 -0.0326237 -0.0361864 0.0361864  0.994062  0.102621 0.0326237 -0.103809  0.994062 -1.73205 -1.03923 -1.73205
SP 2039315 0.0597683    0.99881 -0.0338917 -0.0350822 0.0350822   0.99881 0.0338917  0.0338917 -0.0350822    0.99881 -1.73205 -1.03923 -1.73205
SP 2039316 0.0597683    0.99881 -0.0350822 -0.0338917  0.0338917    0.99881 -0.0350822 0.0350822 0.0338917   0.99881 -1.73205 -1.03923 -1.73205
SP 2039317 0.114357   0.998812 -0.0361864 -0.0326237 0.0326237  0.994062 -0.103809 0.0361864  0.102621  0.994062 -1.73205 -1.03923 -1.73205
SP 2039338 0.114357   0.998812 -0.0361864  0.0326237 0.0326237  0.994062  0.103809 -0.0361864  -0.102621   0.994062 -1.73205 -1.03923 -1.73205
SP 2039339 0.0597683    0.99881 -0.0350822  0.0338917 0.0338917   0.99881 0.0350822 -0.0350822 -0.0338917    0.99881 -1.73205 -1.03923 -1.73205
SP 2039340 0.0597683    0.99881 -0.0338917  0.0350822  0.0350822    0.99881 -0.0338917 -0.0338917  0.0350822    0.99881 -1.73205 -1.03923 -1.73205
SP 2039341 0.114357   0.998812 -0.0326237  0.0361864 0.0361864  0.994062 -0.102621 -0.0326237   0.103809   0.994062 -1.73205 -1.03923 -1.73205
SP 2039362 0.150177  0.994076 -0.039655  0.101193 0.028992 0.994076 0.104748 -0.104748 -0.101193  0.989337 -1.73205 -1.03923 -1.73205
SP 2039363 0.114357   0.994062 -0.0361864   0.102621 0.0326237  0.998812 0.0361864  -0.103809 -0.0326237   0.994062 -1.73205 -1.03923 -1.73205
SP 2039364 0.114357   0.994062 -0.0326237   0.103809  0.0361864   0.998812 -0.0326237 -0.102621 0.0361864  0.994062 -1.73205 -1.03923 -1.73205
SP 2039365 0.150177  0.994076 -0.028992  0.104748  0.039655  0.994076 -0.101193 -0.101193  0.104748  0.989337 -1.73205 -1.03923 -1.73205
SP 2039867 0.150177  0.989337 -0.101193 -0.104748 0.104748 0.994076 0.028992  0.101193 -0.039655  0.994076 -1.73205 -1.03923 -1.73205
SP 2039868 0.150177  0.989337 -0.104748 -0.101193  0.101193  0.994076 -0.039655 0.104748 0.028992 0.994076 -1.73205 -1.03923 -1.73205
SP 2039890 0.150177  0.994076 -0.101193 -0.039655 0.104748 0.989337 0.101193  0.028992 -0.104748  0.994076 -1.73205 -1.03923 -1.73205
SP 2039891 0.114357   0.994062  -0.102621 -0.0361864  0.103809  0.994062 0.0326237  0.0326237 -0.0361864   0.998812 -1.73205 -1.03923 -1.73205
SP 2039892 0.114357   0.994062  -0.103809 -0.0326237   0.102621   0.994062 -0.0361864 0.0361864 0.0326237  0.998812 -1.73205 -1.03923 -1.73205
SP 2039893 0.150177  0.994076 -0.104748 -0.028992  0.101193  0.989337 -0.104748 0.039655 0.101193 0.994076 -1.73205 -1.03923 -1.73205
SP 2039914 0.150177  0.994076 -0.104748  0.028992 0.101193 0.989337 0.104748 -0.039655 -0.101193  0.994076 -1.73205 -1.03923 -1.73205
SP 2039915 0.114357  0.994062 -0.103809 0.0326237  0.102621  0.994062 0.0361864 -0.0361864 -0.0326237   0.998812 -1.73205 -1.03923 -1.73205
SP 2039916 0.114357  0.994062 -0.102621 0.0361864   0.103809   0.994062 -0.0326237 -0.0326237  0.0361864   0.998812 -1.73205 -1.03923 -1.73205
SP 2039917 0.150177  0.994076 -0.101193  0.039655  0.104748  0.989337 -0.101193 -0.028992  0.104748  0.994076 -1.73205 -1.03923 -1.73205
SP 2039939 0.150177  0.989337 -0.104748  0.101193 0.101193 0.994076 0.039655 -0.104748 -0.028992  0.994076 -1.73205 -1.03923 -1.73205
SP 2039940 0.150177  0.989337 -0.101193  0.104748  0.104748  0.994076 -0.028992 -0.101193  0.039655  0.994076 -1.73205 -1.03923 -1.73205
SP 2369915 0.150177  0.989337  0.104748 -0.101193 -0.101193  0.994076  0.039655  0.104748 -0.028992  0.994076 -1.03923 -1.03923 -1.73205
SP 2369916 0.150177  0.989337  0.101193 -0.104748 -0.104748  0.994076 -0.028992 0.101193 0.039655 0.994076 -1.03923 -1.03923 -1.73205
SP 2369938 0.150177  0.994076  0.104748 -0.028992 -0.101193  0.989337  0.104748  0.039655 -0.101193  0.994076 -1.03923 -1.03923 -1.73205
SP 2369939 0.114357   0.994062   0.103809 -0.0326237 -0.102621  0.994062 0.0361864  0.0361864 -0.0326237   0.998812 -1.03923 -1.03923 -1.73205
SP 2369940 0.114357   0.994062   0.102621 -0.0361864  -0.103809   0.994062 -0.0326237 0.0326237 0.0361864  0.998812 -1.03923 -1.03923 -1.73205
SP 2369941 0.150177  0.994076  0.101193 -0.039655 -0.104748  0.989337 -0.101193 0.028992 0.104748 0.994076 -1.03923 -1.03923 -1.73205
SP 2369962 0.150177 0.994076 0.101193 0.039655 -0.104748  0.989337  0.101193 -0.028992 -0.104748  0.994076 -1.03923 -1.03923 -1.73205
SP 2369963 0.114357  0.994062  0.102621 0.0361864 -0.103809  0.994062 0.0326237 -0.0326237 -0.0361864   0.998812 -1.03923 -1.03923 -1.73205
SP 2369964 0.114357  0.994062  0.103809 0.0326237  -0.102621   0.994062 -0.0361864 -0.0361864  0.0326237   0.998812 -1.03923 -1.03923 -1.73205
SP 2369965 0.150177 0.994076 0.104748 0.028992 -0.101193  0.989337 -0.104748 -0.039655  0.101193  0.994076 -1.03923 -1.03923 -1.73205
SP 2369987 0.150177 0.989337 0.101193 0.104748 -0.104748  0.994076  0.028992 -0.101193 -0.039655  0.994076 -1.03923 -1.03923 -1.73205
SP 2369988 0.150177 0.989337 0.104748 0.101193 -0.101193  0.994076 -0.039655 -0.104748  0.028992  0.994076 -1.03923 -1.03923 -1.73205
SP 2370490 0.150177  0.994076  0.039655 -0.101193 -0.028992  0.994076  0.104748  0.104748 -0.101193  0.989337 -1.03923 -1.03923 -1.73205
SP 2370491 0.114357  0.994062 0.0361864 -0.102621 -0.0326237   0.998812  0.0361864   0.103809 -0.0326237   0.994062 -1.03923 -1.03923 -1.73205
SP 2370492 0.114357  0.994062 0.0326237 -0.103809 -0.0361864   0.998812 -0.0326237  0.102621 0.0361864  0.994062 -1.03923 -1.03923 -1.73205
SP 2370493 0.150177  0.994076  0.028992 -0.104748 -0.039655  0.994076 -0.101193 0.101193 0.104748 0.989337 -1.03923 -1.03923 -1.73205
SP 2370514 0.114357   0.998812  0.0361864 -0.0326237 -0.0326237   0.994062   0.103809 0.0361864 -0.102621  0.994062 -1.03923 -1.03923 -1.73205
SP 2370515 0.0597683    0.99881  0.0350822 -0.0338917 -0.0338917    0.99881  0.0350822  0.0350822 -0.0338917    0.99881 -1.03923 -1.03923 -1.73205
SP 2370516 0.0597683    0.99881  0.0338917 -0.0350822 -0.0350822    0.99881 -0.0338917 0.0338917 0.0350822   0.99881 -1.03923 -1.03923 -1.73205
SP 2370517 0.114357   0.998812  0.0326237 -0.0361864 -0.0361864   0.994062  -0.102621 0.0326237  0.103809  0.994062 -1.03923 -1.03923 -1.73205
SP 2370538 0.114357  0.998812 0.0326237 0.0361864 -0.0361864   0.994062   0.102621 -0.0326237  -0.103809   0.994062 -1.03923 -1.03923 -1.73205
SP 2370539 0.0597683   0.99881 0.0338917 0.0350822 -0.0350822    0.99881  0.0338917 -0.0338917 -0.0350822    0.99881 -1.03923 -1.03923 -1.73205
SP 2370540 0.0597683   0.99881 0.0350822 0.0338917 -0.0338917    0.99881 -0.0350822 -0.0350822  0.0338917    0.99881 -1.03923 -1.03923 -1.73205
SP 2370541 0.114357  0.998812 0.0361864 0.0326237 -0.0326237   0.994062  -0.103809 -0.0361864   0.102621   0.994062 -1.03923 -1.03923 -1.73205
SP 2370562 0.150177 0.994076 0.028992 0.104748 -0.039655  0.994076  0.101193 -0.101193 -0.104748  0.989337 -1.03923 -1.03923 -1.73205
SP 2370563 0.114357  0.994062 0.0326237  0.103809 -0.0361864   0.998812  0.0326237  -0.102621 -0.0361864   0.994062 -1.03923 -1.03923 -1.73205
SP 2370564 0.114357  0.994062 0.0361864  0.102621 -0.0326237   0.998812 -0.0361864 -0.103809 0.0326237  0.994062 -1.03923 -1.03923 -1.73205
SP 2370565 0.150177 0.994076 0.039655 0.101193 -0.028992  0.994076 -0.104748 -0.104748  0.101193  0.989337 -1.03923 -1.03923 -1.73205
SP 2371066 0.150177  0.994076 -0.028992 -0.104748 0.039655 0.994076 0.101193  0.101193 -0.104748  0.989337 -1.03923 -1.03923 -1.73205
SP 2371067 0.114357   0.994062 -0.0326237  -0.103809 0.0361864  0.998812 0.0326237   0.102621 -0.0361864   0.994062 -1.03923 -1.03923 -1.73205
SP 2371068 0.114357   0.994062 -0.0361864  -0.102621  0.0326237   0.998812 -0.0361864  0.103809 0.0326237  0.994062 -1.03923 -1.03923 -1.73205
SP 2371069 0.150177  0.994076 -0.039655 -0.101193  0.028992  0.994076 -0.104748 0.104748 0.101193 0.989337 -1.03923 -1.03923 -1.73205
SP 2371090 0.114357   0.998812 -0.0326237 -0.0361864 0.0361864  0.994062  0.102621 0.0326237 -0.103809  0.994062 -1.03923 -1.03923 -1.73205
SP 2371091 0.0597683    0.99881 -0.0338917 -0.0350822 0.0350822   0.99881 0.0338917  0.0338917 -0.0350822    0.99881 -1.03923 -1.03923 -1.73205
SP 2371092 0.0597683    0.99881 -0.0350822 -0.0338917  0.0338917    0.99881 -0.0350822 0.0350822 0.0338917   0.99881 -1.03923 -1.03923 -1.73205
SP 2371093 0.114357   0.998812 -0.0361864 -0.0326237 0.0326237  0.994062 -0.103809 0.0361864  0.102621  0.994062 -1.03923 -1.03923 -1.73205
SP 2371114 0.114357   0.998812 -0.0361864  0.0326237 0.0326237  0.994062  0.103809 -0.0361864  -0.102621   0.994062 -1.03923 -1.03923 -1.73205
SP 2371115 0.0597683    0.99881 -0.0350822  0.0338917 0.0338917   0.99881 0.0350822 -0.0350822 -0.0338917    0.99881 -1.03923 -1.03923 -1.73205
SP 2371116 0.0597683    0.99881 -0.0338917  0.0350822  0.0350822    0.99881 -0.0338917 -0.0338917  0.0350822    0.99881 -1.03923 -1.03923 -1.73205
SP 2371117 0.114357   0.998812 -0.0326237  0.0361864 0.0361864  0.994062 -0.102621 -0.0326237   0.103809   0.994062 -1.03923 -1.03923 -1.73205
SP 2371138 0.150177  0.994076 -0.039655  0.101193 0.028992 0.994076 0.104748 -0.104748 -0.101193  0.989337 -1.03923 -1.03923 -1.73205
SP 2371139 0.114357   0.994062 -0.0361864   0.102621 0.0326237  0.998812 0.0361864  -0.103809 -0.0326237   0.994062 -1.03923 -1.03923 -1.73205
SP 2371140 0.114357   0.994062 -0.0326237   0.103809  0.0361864   0.998812 -0.0326237 -0.102621 0.0361864  0.994062 -1.03923 -1.03923 -1.73205
SP 2371141 0.150177  0.994076 -0.028992  0.104748  0.039655  0.994076 -0.101193 -0.101193  0.104748  0.989337 -1.03923 -1.03923 -1.73205
SP 2371643 0.150177  0.989337 -0.101193 -0.104748 0.104748 0.994076 0.028992  0.101193 -0.039655  0.994076 -1.03923 -1.03923 -1.73205
SP 2371644 0.150177  0.989337 -0.104748 -0.101193  0.101193  0.994076 -0.039655 0.104748 0.028992 0.994076 -1.03923 -1.03923 -1.73205
SP 2371666 0.150177  0.994076 -0.101193 -0.039655 0.104748 0.989337 0.101193  0.028992 -0.104748  0.994076 -1.03923 -1.03923 -1.73205
SP 2371667 0.114357   0.994062  -0.102621 -0.0361864  0.103809  0.994062 0.0326237  0.0326237 -0.0361864   0.998812 -1.03923 -1.03923 -1.73205
SP 2371668 0.114357   0.994062  -0.103809 -0.0326237   0.102621   0.994062 -0.0361864 0.0361864 0.0326237  0.998812 -1.03923 -1.03923 -1.73205
SP 2371669 0.150177  0.994076 -0.104748 -0.028992  0.101193  0.989337 -0.104748 0.039655 0.101193 0.994076 -1.03923 -1.03923 -1.73205
SP 2371690 0.150177  0.994076 -0.104748  0.028992 0.101193 0.989337 0.104748 -0.039655 -0.101193  0.994076 -1.03923 -1.03923 -1.73205
SP 2371691 0.114357  0.994062 -0.103809 0.0326237  0.102621  0.994062 0.0361864 -0.0361864 -0.0326237   0.998812 -1.03923 -1.03923 -1.73205
SP 2371692 0.114357  0.994062 -0.102621 0.0361864   0.103809   0.994062 -0.0326237 -0.0326237  0.0361864   0.998812 -1.03923 -1.03923 -1.73205
SP 2371693 0.150177  0.994076 -0.101193  0.039655  0.104748  0.989337 -0.101193 -0.028992  0.104748  0.994076 -1.03923 -1.03923 -1.73205
SP 2371715 0.150177  0.989337 -0.104748  0.101193 0.101193 0.994076 0.039655 -0.104748 -0.028992  0.994076 -1.03923 -1.03923 -1.73205
SP 2371716 0.150177  0.989337 -0.101193  0.104748  0.104748  0.994076 -0.028992 -0.101193  0.039655  0.994076 -1.03923 -1.03923 -1.73205
SP 2701691 0.150177  0.989337  0.104748 -0.101193 -0.101193  0.994076  0.039655  0.104748 -0.028992  0.994076 -0.34641 -1.03923 -1.73205
SP 2701692 0.150177  0.989337  0.101193 -0.104748 -0.104748  0.994076 -0.028992 0.101193 0.039655 0.994076 -0.34641 -1.03923 -1.73205
SP 2701714 0.150177  0.994076  0.104748 -0.028992 -0.101193  0.989337  0.104748  0.039655 -0.101193  0.994076 -0.34641 -1.03923 -1.73205
SP 2701715 0.114357   0.994062   0.103809 -0.0326237 -0.102621  0.994062 0.0361864  0.0361864 -0.0326237   0.998812 -0.34641 -1.03923 -1.73205
SP 2701716 0.114357   0.994062   0.102621 -0.0361864  -0.103809   0.994062 -0.0326237 0.0326237 0.0361864  0.998812 -0.34641 -1.03923 -1.73205
SP 2701717 0.150177  0.994076  0.101193 -0.039655 -0.104748  0.989337 -0.101193 0.028992 0.104748 0.994076 -0.34641 -1.03923 -1.73205
SP 2701738 0.150177 0.994076 0.101193 0.039655 -0.104748  0.989337  0.101193 -0.028992 -0.104748  0.994076 -0.34641 -1.03923 -1.73205
SP 2701739 0.114357  0.994062  0.102621 0.0361864 -0.103809  0.994062 0.0326237 -0.0326237 -0.0361864   0.998812 -0.34641 -1.03923 -1.73205
SP 2701740 0.114357  0.994062  0.103809 0.0326237  -0.102621   0.994062 -0.0361864 -0.0361864  0.0326237   0.998812 -0.34641 -1.03923 -1.73205
SP 2701741 0.150177 0.994076 0.104748 0.028992 -0.101193  0.989337 -0.104748 -0.039655  0.101193  0.994076 -0.34641 -1.03923 -1.73205
SP 2701763 0.150177 0.989337 0.101193 0.104748 -0.104748  0.994076  0.028992 -0.101193 -0.039655  0.994076 -0.34641 -1.03923 -1.73205
SP 2701764 0.150177 0.989337 0.104748 0.101193 -0.101193  0.994076 -0.039655 -0.104748  0.028992  0.994076 -0.34641 -1.03923 -1.73205
SP 2702266 0.150177  0.994076  0.039655 -0.101193 -0.028992  0.994076  0.104748  0.104748 -0.101193  0.989337 -0.34641 -1.03923 -1.73205
SP 2702267 0.114357  0.994062 0.0361864 -0.102621 -0.0326237   0.998812  0.0361864   0.103809 -0.0326237   0.994062 -0.34641 -1.03923 -1.73205
SP 2702268 0.114357  0.994062 0.0326237 -0.103809 -0.0361864   0.998812 -0.0326237  0.102621 0.0361864  0.994062 -0.34641 -1.03923 -1.73205
SP 2702269 0.150177  0.994076  0.028992 -0.104748 -0.039655  0.994076 -0.101193 0.101193 0.104748 0.989337 -0.34641 -1.03923 -1.73205
SP 2702290 0.114357   0.998812  0.0361864 -0.0326237 -0.0326237   0.994062   0.103809 0.0361864 -0.102621  0.994062 -0.34641 -1.03923 -1.73205
SP 2702291 0.0597683    0.99881  0.0350822 -0.0338917 -0.0338917    0.99881  0.0350822  0.0350822 -0.0338917    0.99881 -0.34641 -1.03923 -1.73205
SP 2702292 0.0597683    0.99881  0.0338917 -0.0350822 -0.0350822    0.99881 -0.0338917 0.0338917 0.0350822   0.99881 -0.34641 -1.03923 -1.73205
SP 2702293 0.114357   0.998812  0.0326237 -0.0361864 -0.0361864   0.994062  -0.102621 0.0326237  0.103809  0.994062 -0.34641 -1.03923 -1.73205
SP 2702314 0.114357  0.998812 0.0326237 0.0361864 -0.0361864   0.994062   0.102621 -0.0326237  -0.103809   0.994062 -0.34641 -1.03923 -1.73205
SP 2702315 0.0597683   0.99881 0.0338917 0.0350822 -0.0350822    0.99881  0.0338917 -0.0338917 -0.0350822    0.99881 -0.34641 -1.03923 -1.73205
SP 2702316 0.0597683   0.99881 0.0350822 0.0338917 -0.0338917    0.99881 -0.0350822 -0.0350822  0.0338917    0.99881 -0.34641 -1.03923 -1.73205
SP 2702317 0.114357  0.998812 0.0361864 0.0326237 -0.0326237   0.994062  -0.103809 -0.0361864   0.102621   0.994062 -0.34641 -1.03923 -1.73205
SP 2702338 0.150177 0.994076 0.028992 0.104748 -0.039655  0.994076  0.101193 -0.101193 -0.104748  0.989337 -0.34641 -1.03923 -1.73205
SP 2702339 0.114357  0.994062 0.0326237  0.103809 -0.0361864   0.998812  0.0326237  -0.102621 -0.0361864   0.994062 -0.34641 -1.03923 -1.73205
SP 2702340 0.114357  0.994062 0.0361864  0.102621 -0.0326237   0.998812 -0.0361864 -0.103809 0.0326237  0.994062 -0.34641 -1.03923 -1.73205
SP 2702341 0.150177 0.994076 0.039655 0.101193 -0.028992  0.994076 -0.104748 -0.104748  0.101193  0.989337 -0.34641 -1.03923 -1.73205
SP 2702842 0.150177  0.994076 -0.028992 -0.104748 0.039655 0.994076 0.101193  0.101193 -0.104748  0.989337 -0.34641 -1.03923 -1.73205
SP 2702843 0.114357   0.994062 -0.0326237  -0.103809 0.0361864  0.998812 0.0326237   0.102621 -0.0361864   0.994062 -0.34641 -1.03923 -1.73205
SP 2702844 0.114357   0.994062 -0.0361864  -0.102621  0.0326237   0.998812 -0.0361864  0.103809 0.0326237  0.994062 -0.34641 -1.03923 -1.73205
SP 2702845 0.150177  0.994076 -0.039655 -0.101193  0.028992  0.994076 -0.104748 0.104748 0.101193 0.989337 -0.34641 -1.03923 -1.73205
SP 2702866 0.114357   0.998812 -0.0326237 -0.0361864 0.0361864  0.994062  0.102621 0.0326237 -0.103809  0.994062 -0.34641 -1.03923 -1.73205
SP 2702867 0.0597683    0.99881 -0.0338917 -0.0350822 0.0350822   0.99881 0.0338917  0.0338917 -0.0350822    0.99881 -0.34641 -1.03923 -1.73205
SP 2702868 0.0597683    0.99881 -0.0350822 -0.0338917  0.0338917    0.99881 -0.0350822 0.0350822 0.0338917   0.99881 -0.34641 -1.03923 -1.73205
SP 2702869 0.114357   0.998812 -0.0361864 -0.0326237 0.0326237  0.994062 -0.103809 0.0361864  0.102621  0.994062 -0.34641 -1.03923 -1.73205
SP 2702890 0.114357   0.998812 -0.0361864  0.0326237 0.0326237  0.994062  0.103809 -0.0361864  -0.102621   0.994062 -0.34641 -1.03923 -1.73205
SP 2702891 0.0597683    0.99881 -0.0350822  0.0338917 0.0338917   0.99881 0.0350822 -0.0350822 -0.0338917    0.99881 -0.34641 -1.03923 -1.73205
SP 2702892 0.0597683    0.99881 -0.0338917  0.0350822  0.0350822    0.99881 -0.0338917 -0.0338917  0.0350822    0.99881 -0.34641 -1.03923 -1.73205
SP 2702893 0.114357   0.998812 -0.0326237  0.0361864 0.0361864  0.994062 -0.102621 -0.0326237   0.103809   0.994062 -0.34641 -1.03923 -1.73205
SP 2702914 0.150177  0.994076 -0.039655  0.101193 0.028992 0.994076 0.104748 -0.104748 -0.101193  0.989337 -0.34641 -1.03923 -1.73205
SP 2702915 0.114357   0.994062 -0.0361864   0.102621 0.0326237  0.998812 0.0361864  -0.103809 -0.0326237   0.994062 -0.34641 -1.03923 -1.73205
SP 2702916 0.114357   0.994062 -0.0326237   0.103809  0.0361864   0.998812 -0.0326237 -0.102621 0.0361864  0.994062 -0.34641 -1.03923 -1.73205
SP 2702917 0.150177  0.994076 -0.028992  0.104748  0.039655  0.994076 -0.101193 -0.101193  0.104748  0.989337 -0.34641 -1.03923 -1.73205
SP 2703419 0.150177  0.989337 -0.101193 -0.104748 0.104748 0.994076 0.028992  0.101193 -0.039655  0.994076 -0.34641 -1.03923 -1.73205
SP 2703420 0.150177  0.989337 -0.104748 -0.101193  0.101193  0.994076 -0.039655 0.104748 0.028992 0.994076 -0.34641 -1.03923 -1.73205
SP 2703442 0.150177  0.994076 -0.101193 -0.039655 0.104748 0.989337 0.101193  0.028992 -0.104748  0.994076 -0.34641 -1.03923 -1.73205
SP 2703443 0.114357   0.994062  -0.102621 -0.0361864  0.103809  0.994062 0.0326237  0.0326237 -0.0361864   0.998812 -0.34641 -1.03923 -1.73205
SP 2703444 0.114357   0.994062  -0.103809 -0.0326237   0.102621   0.994062 -0.0361864 0.0361864 0.0326237  0.998812 -0.34641 -1.03923 -1.73205
SP 2703445 0.150177  0.994076 -0.104748 -0.028992  0.101193  0.989337 -0.104748 0.039655 0.101193 0.994076 -0.34641 -1.03923 -1.73205
SP 2703466 0.150177  0.994076 -0.104748  0.028992 0.101193 0.989337 0.104748 -0.039655 -0.101193  0.994076 -0.34641 -1.03923 -1.73205
SP 2703467 0.114357  0.994062 -0.103809 0.0326237  0.102621  0.994062 0.0361864 -0.0361864 -0.0326237   0.998812 -0.34641 -1.03923 -1.73205
SP 2703468 0.114357  0.994062 -0.102621 0.0361864   0.103809   0.994062 -0.0326237 -0.0326237  0.0361864   0.998812 -0.34641 -1.03923 -1.73205
SP 2703469 0.150177  0.994076 -0.101193  0.039655  0.104748  0.989337 -0.101193 -0.028992  0.104748  0.994076 -0.34641 -1.03923 -1.73205
SP 2703491 0.150177  0.989337 -0.104748  0.101193 0.101193 0.994076 0.039655 -0.104748 -0.028992  0.994076 -0.34641 -1.03923 -1.73205
SP 2703492 0.150177  0.989337 -0.101193  0.104748  0.104748  0.994076 -0.028992 -0.101193  0.039655  0.994076 -0.34641 -1.03923 -1.73205
SP 3033467 0.150177  0.989337  0.104748 -0.101193 -0.101193  0.994076  0.039655  0.104748 -0.028992  0.994076 0.34641 -1.03923 -1.73205
SP 3033468 0.150177  0.989337  0.101193 -0.104748 -0.104748  0.994076 -0.028992 0.101193 0.039655 0.994076 0.34641 -1.03923 -1.73205
SP 3033490 0.150177  0.994076  0.104748 -0.028992 -0.101193  0.989337  0.104748  0.039655 -0.101193  0.994076 0.34641 -1.03923 -1.73205
SP 3033491 0.114357   0.994062   0.103809 -0.0326237 -0.102621  0.994062 0.0361864  0.0361864 -0.0326237   0.998812 0.34641 -1.03923 -1.73205
SP 3033492 0.114357   0.994062   0.102621 -0.0361864  -0.103809   0.994062 -0.0326237 0.0326237 0.0361864  0.998812 0.34641 -1.03923 -1.73205
SP 3033493 0.150177  0.994076  0.101193 -0.039655 -0.104748  0.989337 -0.101193 0.028992 0.104748 0.994076 0.34641 -1.03923 -1.73205
SP 3033514 0.150177 0.994076 0.101193 0.039655 -0.104748  0.989337  0.101193 -0.028992 -0.104748  0.994076 0.34641 -1.03923 -1.73205
SP 3033515 0.114357  0.994062  0.102621 0.0361864 -0.103809  0.994062 0.0326237 -0.0326237 -0.0361864   0.998812 0.34641 -1.03923 -1.73205
SP 3033516 0.114357  0.994062  0.103809 0.0326237  -0.102621   0.994062 -0.0361864 -0.0361864  0.0326237   0.998812 0.34641 -1.03923 -1.73205
SP 3033517 0.150177 0.994076 0.104748 0.028992 -0.101193  0.989337 -0.104748 -0.039655  0.101193  0.994076 0.34641 -1.03923 -1.73205
SP 3033539 0.150177 0.989337 0.101193 0.104748 -0.104748  0.994076  0.028992 -0.101193 -0.039655  0.994076 0.34641 -1.03923 -1.73205
SP 3033540 0.150177 0.989337 0.104748 0.101193 -0.101193  0.994076 -0.039655 -0.104748  0.028992  0.994076 0.34641 -1.03923 -1.73205
SP 3034042 0.150177  0.994076  0.039655 -0.101193 -0.028992  0.994076  0.104748  0.104748 -0.101193  0.989337 0.34641 -1.03923 -1.73205
SP 3034043 0.114357  0.994062 0.0361864 -0.102621 -0.0326237   0.998812  0.0361864   0.103809 -0.0326237   0.994062 0.34641 -1.03923 -1.73205
SP 3034044 0.114357  0.994062 0.0326237 -0.103809 -0.0361864   0.998812 -0.0326237  0.102621 0.0361864  0.994062 0.34641 -1.03923 -1.73205
SP 3034045 0.150177  0.994076  0.028992 -0.104748 -0.039655  0.994076 -0.101193 0.101193 0.104748 0.989337 0.34641 -1.03923 -1.73205
SP 3034066 0.114357   0.998812  0.0361864 -0.0326237 -0.0326237   0.994062   0.103809 0.0361864 -0.102621  0.994062 0.34641 -1.03923 -1.73205
SP 3034067 0.0597683    0.99881  0.0350822 -0.0338917 -0.0338917    0.99881  0.0350822  0.0350822 -0.0338917    0.99881 0.34641 -1.03923 -1.73205
SP 3034068 0.0597683    0.99881  0.0338917 -0.0350822 -0.0350822    0.99881 -0.0338917 0.0338917 0.0350822   0.99881 0.34641 -1.03923 -1.73205
SP 3034069 0.114357   0.998812  0.0326237 -0.0361864 -0.0361864   0.994062  -0.102621 0.0326237  0.103809  0.994062 0.34641 -1.03923 -1.73205
SP 3034090 0.114357  0.998812 0.0326237 0.0361864 -0.0361864   0.994062   0.102621 -0.0326237  -0.103809   0.994062 0.34641 -1.03923 -1.73205
SP 3034091 0.0597683   0.99881 0.0338917 0.0350822 -0.0350822    0.99881  0.0338917 -0.0338917 -0.0350822    0.99881 0.34641 -1.03923 -1.73205
SP 3034092 0.0597683   0.99881 0.0350822 0.0338917 -0.0338917    0.99881 -0.0350822 -0.0350822  0.0338917    0.99881 0.34641 -1.03923 -1.73205
SP 3034093 0.114357  0.998812 0.0361864 0.0326237 -0.0326237   0.994062  -0.103809 -0.0361864   0.102621   0.994062 0.34641 -1.03923 -1.73205
SP 3034114 0.150177 0.994076 0.028992 0.104748 -0.039655  0.994076  0.101193 -0.101193 -0.104748  0.989337 0.34641 -1.03923 -1.73205
SP 3034115 0.114357  0.994062 0.0326237  0.103809 -0.0361864   0.998812  0.0326237  -0.102621 -0.0361864   0.994062 0.34641 -1.03923 -1.73205
SP 3034116 0.114357  0.994062 0.0361864  0.102621 -0.0326237   0.998812 -0.0361864 -0.103809 0.0326237  0.994062 0.34641 -1.03923 -1.73205
SP 3034117 0.150177 0.994076 0.039655 0.101193 -0.028992  0.994076 -0.104748 -0.104748  0.101193  0.989337 0.34641 -1.03923 -1.73205
SP 3034618 0.150177  0.994076 -0.028992 -0.104748 0.039655 0.994076 0.101193  0.101193 -0.104748  0.989337 0.34641 -1.03923 -1.73205
SP 3034619 0.114357   0.994062 -0.0326237  -0.103809 0.0361864  0.998812 0.0326237   0.102621 -0.0361864   0.994062 0.34641 -1.03923 -1.73205
SP 3034620 0.114357   0.994062 -0.0361864  -0.102621  0.0326237   0.998812 -0.0361864  0.103809 0.0326237  0.994062 0.34641 -1.03923 -1.73205
SP 3034621 0.150177  0.994076 -0.039655 -0.101193  0.028992  0.994076 -0.104748 0.104748 0.101193 0.989337 0.34641 -1.03923 -1.73205
SP 3034642 0.114357   0.998812 -0.0326237 -0.0361864 0.0361864  0.994062  0.102621 0.0326237 -0.103809  0.994062 0.34641 -1.03923 -1.73205
SP 3034643 0.0597683    0.99881 -0.0338917 -0.0350822 0.0350822   0.99881 0.0338917  0.0338917 -0.0350822    0.99881 0.34641 -1.03923 -1.73205
SP 3034644 0.0597683    0.99881 -0.0350822 -0.0338917  0.0338917    0.99881 -0.0350822 0.0350822 0.0338917   0.99881 0.34641 -1.03923 -1.73205
SP 3034645 0.114357   0.998812 -0.0361864 -0.0326237 0.0326237  0.994062 -0.103809 0.0361864  0.102621  0.994062 0.34641 -1.03923 -1.73205
SP 3034666 0.114357   0.998812 -0.0361864  0.0326237 0.0326237  0.994062  0.103809 -0.0361864  -0.102621   0.994062 0.34641 -1.03923 -1.73205
SP 3034667 0.0597683    0.99881 -0.0350822  0.0338917 0.0338917   0.99881 0.0350822 -0.0350822 -0.0338917    0.99881 0.34641 -1.03923 -1.73205
SP 3034668 0.0597683    0.99881 -0.0338917  0.0350822  0.0350822    0.99881 -0.0338917 -0.0338917  0.0350822    0.99881 0.34641 -1.03923 -1.73205
SP 3034669 0.114357   0.998812 -0.0326237  0.0361864 0.0361864  0.994062 -0.102621 -0.0326237   0.103809   0.994062 0.34641 -1.03923 -1.73205
SP 3034690 0.150177  0.994076 -0.039655  0.101193 0.028992 0.994076 0.104748 -0.104748 -0.101193  0.989337 0.34641 -1.03923 -1.73205
SP 3034691 0.114357   0.994062 -0.0361864   0.102621 0.0326237  0.998812 0.0361864  -0.103809 -0.0326237   0.994062 0.34641 -1.03923 -1.73205
SP 3034692 0.114357   0.994062 -0.0326237   0.103809  0.0361864   0.998812 -0.0326237 -0.102621 0.0361864  0.994062 0.34641 -1.03923 -1.73205
SP 3034693 0.150177  0.994076 -0.028992  0.104748  0.039655  0.994076 -0.101193 -0.101193  0.104748  0.989337 0.34641 -1.03923 -1.73205
SP 3035195 0.150177  0.989337 -0.101193 -0.104748 0.104748 0.994076 0.028992  0.101193 -0.039655  0.994076 0.34641 -1.03923 -1.73205
SP 3035196 0.150177  0.989337 -0.104748 -0.101193  0.101193  0.994076 -0.039655 0.104748 0.028992 0.994076 0.34641 -1.03923 -1.73205
SP 3035218 0.150177  0.994076 -0.101193 -0.039655 0.104748 0.989337 0.101193  0.028992 -0.104748  0.994076 0.34641 -1.03923 -1.73205
SP 3035219 0.114357   0.994062  -0.102621 -0.0361864  0.103809  0.994062 0.0326237  0.0326237 -0.0361864   0.998812 0.34641 -1.03923 -1.73205
SP 3035220 0.114357   0.994062  -0.103809 -0.0326237   0.102621   0.994062 -0.0361864 0.0361864 0.0326237  0.998812 0.34641 -1.03923 -1.73205
SP 3035221 0.150177  0.994076 -0.104748 -0.028992  0.101193  0.989337 -0.104748 0.039655 0.101193 0.994076 0.34641 -1.03923 -1.73205
SP 3035242 0.150177  0.994076 -0.104748  0.028992 0.101193 0.989337 0.104748 -0.039655 -0.101193  0.994076 0.34641 -1.03923 -1.73205
SP 3035243 0.114357  0.994062 -0.103809 0.0326237  0.102621  0.994062 0.0361864 -0.0361864 -0.0326237   0.998812 0.34641 -1.03923 -1.73205
SP 3035244 0.114357  0.994062 -0.102621 0.0361864   0.103809   0.994062 -0.0326237 -0.0326237  0.0361864   0.998812 0.34641 -1.03923 -1.73205
SP 3035245 0.150177  0.994076 -0.101193  0.039655  0.104748  0.989337 -0.101193 -0.028992  0.104748  0.994076 0.34641 -1.03923 -1.73205
SP 3035267 0.150177  0.989337 -0.104748  0.101193 0.101193 0.994076 0.039655 -0.104748 -0.028992  0.994076 0.34641 -1.03923 -1.73205
SP 3035268 0.150177  0.989337 -0.101193  0.104748  0.104748  0.994076 -0.028992 -0.101193  0.039655  0.994076 0.34641 -1.03923 -1.73205
SP 3365243 0.150177  0.989337  0.104748 -0.101193 -0.101193  0.994076  0.039655  0.104748 -0.028992  0.994076 1.03923 -1.03923 -1.73205
SP 3365244 0.150177  0.989337  0.101193 -0.104748 -0.104748  0.994076 -0.028992 0.101193 0.039655 0.994076 1.03923 -1.03923 -1.73205
SP 3365266 0.150177  0.994076  0.104748 -0.028992 -0.101193  0.989337  0.104748  0.039655 -0.101193  0.994076 1.03923 -1.03923 -1.73205
SP 3365267 0.114357   0.994062   0.103809 -0.0326237 -0.102621  0.994062 0.0361864  0.0361864 -0.0326237   0.998812 1.03923 -1.03923 -1.73205
SP 3365268 0.114357   0.994062   0.102621 -0.0361864  -0.103809   0.994062 -0.0326237 0.0326237 0.0361864  0.998812 1.03923 -1.03923 -1.73205
SP 3365269 0.150177  0.994076  0.101193 -0.039655 -0.104748  0.989337 -0.101193 0.028992 0.104748 0.994076 1.03923 -1.03923 -1.73205
SP 3365290 0.150177 0.994076 0.101193 0.039655 -0.104748  0.989337  0.101193 -0.028992 -0.104748  0.994076 1.03923 -1.03923 -1.73205
SP 3365291 0.114357  0.994062  0.102621 0.0361864 -0.103809  0.994062 0.0326237 -0.0326237 -0.0361864   0.998812 1.03923 -1.03923 -1.73205
SP 3365292 0.114357  0.994062  0.103809 0.0326237  -0.102621   0.994062 -0.0361864 -0.0361864  0.0326237   0.998812 1.03923 -1.03923 -1.73205
SP 3365293 0.150177 0.994076 0.104748 0.028992 -0.101193  0.989337 -0.104748 -0.039655  0.101193  0.994076 1.03923 -1.03923 -1.73205
SP 3365315 0.150177 0.989337 0.101193 0.104748 -0.104748  0.994076  0.028992 -0.101193 -0.039655  0.994076 1.03923 -1.03923 -1.73205
SP 3365316 0.150177 0.989337 0.104748 0.101193 -0.101193  0.994076 -0.039655 -0.104748  0.028992  0.994076 1.03923 -1.03923 -1.73205
SP 3365818 0.150177  0.994076  0.039655 -0.101193 -0.028992  0.994076  0.104748  0.104748 -0.101193  0.989337 1.03923 -1.03923 -1.73205
SP 3365819 0.114357  0.994062 0.0361864 -0.102621 -0.0326237   0.998812  0.0361864   0.103809 -0.0326237   0.994062 1.03923 -1.03923 -1.73205
SP 3365820 0.114357  0.994062 0.0326237 -0.103809 -0.0361864   0.998812 -0.0326237  0.102621 0.0361864  0.994062 1.03923 -1.03923 -1.73205
SP 3365821 0.150177  0.994076  0.028992 -0.104748 -0.039655  0.994076 -0.101193 0.101193 0.104748 0.989337 1.03923 -1.03923 -1.73205
SP 3365842 0.114357   0.998812  0.0361864 -0.0326237 -0.0326237   0.994062   0.103809 0.0361864 -0.102621  0.994062 1.03923 -1.03923 -1.73205
SP 3365843 0.0597683    0.99881  0.0350822 -0.0338917 -0.0338917    0.99881  0.0350822  0.0350822 -0.0338917    0.99881 1.03923 -1.03923 -1.73205
SP 3365844 0.0597683    0.99881  0.0338917 -0.0350822 -0.0350822    0.99881 -0.0338917 0.0338917 0.0350822   0.99881 1.03923 -1.03923 -1.73205
SP 3365845 0.114357   0.998812  0.0326237 -0.0361864 -0.0361864   0.994062  -0.102621 0.0326237  0.103809  0.994062 1.03923 -1.03923 -1.73205
SP 3365866 0.114357  0.998812 0.0326237 0.0361864 -0.0361864   0.994062   0.102621 -0.0326237  -0.103809   0.994062 1.03923 -1.03923 -1.73205
SP 3365867 0.0597683   0.99881 0.0338917 0.0350822 -0.0350822    0.99881  0.0338917 -0.0338917 -0.0350822    0.99881 1.03923 -1.03923 -1.73205
SP 3365868 0.0597683   0.99881 0.0350822 0.0338917 -0.0338917    0.99881 -0.0350822 -0.0350822  0.0338917    0.99881 1.03923 -1.03923 -1.73205
SP 3365869 0.114357  0.998812 0.0361864 0.0326237 -0.0326237   0.994062  -0.103809 -0.0361864   0.102621   0.994062 1.03923 -1.03923 -1.73205
SP 3365890 0.150177 0.994076 0.028992 0.104748 -0.039655  0.994076  0.101193 -0.101193 -0.104748  0.989337 1.03923 -1.03923 -1.73205
SP 3365891 0.114357  0.994062 0.0326237  0.103809 -0.0361864   0.998812  0.0326237  -0.102621 -0.0361864   0.994062 1.03923 -1.03923 -1.73205
SP 3365892 0.114357  0.994062 0.0361864  0.102621 -0.0326237   0.998812 -0.0361864 -0.103809 0.0326237  0.994062 1.03923 -1.03923 -1.73205
SP 3365893 0.150177 0.994076 0.039655 0.101193 -0.028992  0.994076 -0.104748 -0.104748  0.101193  0.989337 1.03923 -1.03923 -1.73205
SP 3366394 0.150177  0.994076 -0.028992 -0.104748 0.039655 0.994076 0.101193  0.101193 -0.104748  0.989337 1.03923 -1.03923 -1.73205
SP 3366395 0.114357   0.994062 -0.0326237  -0.103809 0.0361864  0.998812 0.0326237   0.102621 -0.0361864   0.994062 1.03923 -1.03923 -1.73205
SP 3366396 0.114357   0.994062 -0.0361864  -0.102621  0.0326237   0.998812 -0.0361864  0.103809 0.0326237  0.994062 1.03923 -1.03923 -1.73205
SP 3366397 0.150177  0.994076 -0.039655 -0.101193  0.028992  0.994076 -0.104748 0.104748 0.101193 0.989337 1.03923 -1.03923 -1.73205
SP 3366418 0.114357   0.998812 -0.0326237 -0.0361864 0.0361864  0.994062  0.102621 0.0326237 -0.103809  0.994062 1.03923 -1.03923 -1.73205
SP 3366419 0.0597683    0.99881 -0.0338917 -0.0350822 0.0350822   0.99881 0.0338917  0.0338917 -0.0350822    0.99881 1.03923 -1.03923 -1.73205
SP 3366420 0.0597683    0.99881 -0.0350822 -0.0338917  0.0338917    0.99881 -0.0350822 0.0350822 0.0338917   0.99881 1.03923 -1.03923 -1.73205
SP 3366421 0.114357   0.998812 -0.0361864 -0.0326237 0.0326237  0.994062 -0.103809 0.0361864  0.102621  0.994062 1.03923 -1.03923 -1.73205
SP 3366442 0.114357   0.998812 -0.0361864  0.0326237 0.0326237  0.994062  0.103809 -0.0361864  -0.102621   0.994062 1.03923 -1.03923 -1.73205
SP 3366443 0.0597683    0.99881 -0.0350822  0.0338917 0.0338917   0.99881 0.0350822 -0.0350822 -0.0338917    0.99881 1.03923 -1.03923 -1.73205
SP 3366444 0.0597683    0.99881 -0.0338917  0.0350822  0.0350822    0.99881 -0.0338917 -0.0338917  0.0350822    0.99881 1.03923 -1.03923 -1.73205
SP 3366445 0.114357   0.998812 -0.0326237  0.0361864 0.0361864  0.994062 -0.102621 -0.0326237   0.103809   0.994062 1.03923 -1.03923 -1.73205
SP 3366466 0.150177  0.994076 -0.039655  0.101193 0.028992 0.994076 0.104748 -0.104748 -0.101193  0.989337 1.03923 -1.03923 -1.73205
SP 3366467 0.114357   0.994062 -0.0361864   0.102621 0.0326237  0.998812 0.0361864  -0.103809 -0.0326237   0.994062 1.03923 -1.03923 -1.73205
SP 3366468 0.114357   0.994062 -0.0326237   0.103809  0.0361864   0.998812 -0.0326237 -0.102621 0.0361864  0.994062 1.03923 -1.03923 -1.73205
SP 3366469 0.150177  0.994076 -0.028992  0.104748  0.039655  0.994076 -0.101193 -0.101193  0.104748  0.989337 1.03923 -1.03923 -1.73205
SP 3366971 0.150177  0.989337 -0.101193 -0.104748 0.104748 0.994076 0.028992  0.101193 -0.039655  0.994076 1.03923 -1.03923 -1.73205
SP 3366972 0.150177  0.989337 -0.104748 -0.101193  0.101193  0.994076 -0.039655 0.104748 0.028992 0.994076 1.03923 -1.03923 -1.73205
SP 3366994 0.150177  0.994076 -0.101193 -0.039655 0.104748 0.989337 0.101193  0.028992 -0.104748  0.994076 1.03923 -1.03923 -1.73205
SP 3366995 0.114357   0.994062  -0.102621 -0.0361864  0.103809  0.994062 0.0326237  0.0326237 -0.0361864   0.998812 1.03923 -1.03923 -1.73205
SP 3366996 0.114357   0.994062  -0.103809 -0.0326237   0.102621   0.994062 -0.0361864 0.0361864 0.0326237  0.998812 1.03923 -1.03923 -1.73205
SP 3366997 0.150177  0.994076 -0.104748 -0.028992  0.101193  0.989337 -0.104748 0.039655 0.101193 0.994076 1.03923 -1.03923 -1.73205
SP 3367018 0.150177  0.994076 -0.104748  0.028992 0.101193 0.989337 0.104748 -0.039655 -0.101193  0.994076 1.03923 -1.03923 -1.73205
SP 3367019 0.114357  0.994062 -0.103809 0.0326237  0.102621  0.994062 0.0361864 -0.0361864 -0.0326237   0.998812 1.03923 -1.03923 -1.73205
SP 3367020 0.114357  0.994062 -0.102621 0.0361864   0.103809   0.994062 -0.0326237 -0.0326237  0.0361864   0.998812 1.03923 -1.03923 -1.73205
SP 3367021 0.150177  0.994076 -0.101193  0.039655  0.104748  0.989337 -0.101193 -0.028992  0.104748  0.994076 1.03923 -1.03923 -1.73205
SP 3367043 0.150177  0.989337 -0.104748  0.101193 0.101193 0.994076 0.039655 -0.104748 -0.028992  0.994076 1.03923 -1.03923 -1.73205
SP 3367044 0.150177  0.989337 -0.101193  0.104748  0.104748  0.994076 -0.028992 -0.101193  0.039655  0.994076 1.03923 -1.03923 -1.73205
SP 3697019 0.150177  0.989337  0.104748 -0.101193 -0.101193  0.994076  0.039655  0.104748 -0.028992  0.994076 1.73205 -1.03923 -1.73205
SP 3697020 0.150177  0.989337  0.101193 -0.104748 -0.104748  0.994076 -0.028992 0.101193 0.039655 0.994076 1.73205 -1.03923 -1.73205
SP 3697042 0.150177  0.994076  0.104748 -0.028992 -0.101193  0.989337  0.104748  0.039655 -0.101193  0.994076 1.73205 -1.03923 -1.73205
SP 3697043 0.114357   0.994062   0.103809 -0.0326237 -0.102621  0.994062 0.0361864  0.0361864 -0.0326237   0.998812 1.73205 -1.03923 -1.73205
SP 3697044 0.114357   0.994062   0.102621 -0.0361864  -0.103809   0.994062 -0.0326237 0.0326237 0.0361864  0.998812 1.73205 -1.03923 -1.73205
SP 3697045 0.150177  0.994076  0.101193 -0.039655 -0.104748  0.989337 -0.101193 0.028992 0.104748 0.994076 1.73205 -1.03923 -1.73205
SP 3697066 0.150177 0.994076 0.101193 0.039655 -0.104748  0.989337  0.101193 -0.028992 -0.104748  0.994076 1.73205 -1.03923 -1.73205
SP 3697067 0.114357  0.994062  0.102621 0.0361864 -0.103809  0.994062 0.0326237 -0.0326237 -0.0361864   0.998812 1.73205 -1.03923 -1.73205
SP 3697068 0.114357  0.994062  0.103809 0.0326237  -0.102621   0.994062 -0.0361864 -0.0361864  0.0326237   0.998812 1.73205 -1.03923 -1.73205
SP 3697069 0.150177 0.994076 0.104748 0.028992 -0.101193  0.989337 -0.104748 -0.039655  0.101193  0.994076 1.73205 -1.03923 -1.73205
SP 3697091 0.150177 0.989337 0.101193 0.104748 -0.104748  0.994076  0.028992 -0.101193 -0.039655  0.994076 1.73205 -1.03923 -1.73205
SP 3697092 0.150177 0.989337 0.104748 0.101193 -0.101193  0.994076 -0.039655 -0.104748  0.028992  0.994076 1.73205 -1.03923 -1.73205
SP 3697594 0.150177  0.994076  0.039655 -0.101193 -0.028992  0.994076  0.104748  0.104748 -0.101193  0.989337 1.73205 -1.03923 -1.73205
SP 3697595 0.114357  0.994062 0.0361864 -0.102621 -0.0326237   0.998812  0.0361864   0.103809 -0.0326237   0.994062 1.73205 -1.03923 -1.73205
SP 3697596 0.114357  0.994062 0.0326237 -0.103809 -0.0361864   0.998812 -0.0326237  0.102621 0.0361864  0.994062 1.73205 -1.03923 -1.73205
SP 3697597 0.150177  0.994076  0.028992 -0.104748 -0.039655  0.994076 -0.101193 0.101193 0.104748 0.989337 1.73205 -1.03923 -1.73205
SP 3697618 0.114357   0.998812  0.0361864 -0.0326237 -0.0326237   0.994062   0.103809 0.0361864 -0.102621  0.994062 1.73205 -1.03923 -1.73205
SP 3697619 0.0597683    0.99881  0.0350822 -0.0338917 -0.0338917    0.99881  0.0350822  0.0350822 -0.0338917    0.99881 1.73205 -1.03923 -1.73205
SP 3697620 0.0597683    0.99881  0.0338917 -0.0350822 -0.0350822    0.99881 -0.0338917 0.0338917 0.0350822   0.99881 1.73205 -1.03923 -1.73205
SP 3697621 0.114357   0.998812  0.0326237 -0.0361864 -0.0361864   0.994062  -0.102621 0.0326237  0.103809  0.994062 1.73205 -1.03923 -1.73205
SP 3697642 0.114357  0.998812 0.0326237 0.0361864 -0.0361864   0.994062   0.102621 -0.0326237  -0.103809   0.994062 1.73205 -1.03923 -1.73205
SP 3697643 0.0597683   0.99881 0.0338917 0.0350822 -0.0350822    0.99881  0.0338917 -0.0338917 -0.0350822    0.99881 1.73205 -1.03923 -1.73205
SP 3697644 0.0597683   0.99881 0.0350822 0.0338917 -0.0338917    0.99881 -0.0350822 -0.0350822  0.0338917    0.99881 1.73205 -1.03923 -1.73205
SP 3697645 0.114357  0.998812 0.0361864 0.0326237 -0.0326237   0.994062  -0.103809 -0.0361864   0.102621   0.994062 1.73205 -1.03923 -1.73205
SP 3697666 0.150177 0.994076 0.028992 0.104748 -0.039655  0.994076  0.101193 -0.101193 -0.104748  0.989337 1.73205 -1.03923 -1.73205
SP 3697667 0.114357  0.994062 0.0326237  0.103809 -0.0361864   0.998812  0.0326237  -0.102621 -0.0361864   0.994062 1.73205 -1.03923 -1.73205
SP 3697668 0.114357  0.994062 0.0361864  0.102621 -0.0326237   0.998812 -0.0361864 -0.103809 0.0326237  0.994062 1.73205 -1.03923 -1.73205
SP 3697669 0.150177 0.994076 0.039655 0.101193 -0.028992  0.994076 -0.104748 -0.104748  0.101193  0.989337 1.73205 -1.03923 -1.73205
SP 3698170 0.150177  0.994076 -0.028992 -0.104748 0.039655 0.994076 0.101193  0.101193 -0.104748  0.989337 1.73205 -1.03923 -1.73205
SP 3698171 0.114357   0.994062 -0.0326237  -0.103809 0.0361864  0.998812 0.0326237   0.102621 -0.0361864   0.994062 1.73205 -1.03923 -1.73205
SP 3698172 0.114357   0.994062 -0.0361864  -0.102621  0.0326237   0.998812 -0.0361864  0.103809 0.0326237  0.994062 1.73205 -1.03923 -1.73205
SP 3698173 0.150177  0.994076 -0.039655 -0.101193  0.028992  0.994076 -0.104748 0.104748 0.101193 0.989337 1.73205 -1.03923 -1.73205
SP 3698194 0.114357   0.998812 -0.0326237 -0.0361864 0.0361864  0.994062  0.102621 0.0326237 -0.103809  0.994062 1.73205 -1.03923 -1.73205
SP 3698195 0.0597683    0.99881 -0.0338917 -0.0350822 0.0350822   0.99881 0.0338917  0.0338917 -0.0350822    0.99881 1.73205 -1.03923 -1.73205
SP 3698196 0.0597683    0.99881 -0.0350822 -0.0338917  0.0338917    0.99881 -0.0350822 0.0350822 0.0338917   0.99881 1.73205 -1.03923 -1.73205
SP 3698197 0.114357   0.998812 -0.0361864 -0.0326237 0.0326237  0.994062 -0.103809 0.0361864  0.102621  0.994062 1.73205 -1.03923 -1.73205
SP 3698218 0.114357   0.998812 -0.0361864  0.0326237 0.0326237  0.994062  0.103809 -0.0361864  -0.102621   0.994062 1.73205 -1.03923 -1.73205
SP 3698219 0.0597683    0.99881 -0.0350822  0.0338917 0.0338917   0.99881 0.0350822 -0.0350822 -0.0338917    0.99881 1.73205 -1.03923 -1.73205
SP 3698220 0.0597683    0.99881 -0.0338917  0.0350822  0.0350822    0.99881 -0.0338917 -0.0338917  0.0350822    0.99881 1.73205 -1.03923 -1.73205
SP 3698221 0.114357   0.998812 -0.0326237  0.0361864 0.0361864  0.994062 -0.102621 -0.0326237   0.103809   0.994062 1.73205 -1.03923 -1.73205
SP 3698242 0.150177  0.994076 -0.039655  0.101193 0.028992 0.994076 0.104748 -0.104748 -0.101193  0.989337 1.73205 -1.03923 -1.73205
SP 3698243 0.114357   0.994062 -0.0361864   0.102621 0.0326237  0.998812 0.0361864  -0.103809 -0.0326237   0.994062 1.73205 -1.03923 -1.73205
SP 3698244 0.114357   0.994062 -0.0326237   0.103809  0.0361864   0.998812 -0.0326237 -0.102621 0.0361864  0.994062 1.73205 -1.03923 -1.73205
SP 3698245 0.150177  0.994076 -0.028992  0.104748  0.039655  0.994076 -0.101193 -0.101193  0.104748  0.989337 1.73205 -1.03923 -1.73205
SP 3698747 0.150177  0.989337 -0.101193 -0.104748 0.104748 0.994076 0.028992  0.101193 -0.039655  0.994076 1.73205 -1.03923 -1.73205
SP 3698748 0.150177  0.989337 -0.104748 -0.101193  0.101193  0.994076 -0.039655 0.104748 0.028992 0.994076 1.73205 -1.03923 -1.73205
SP 3698770 0.150177  0.994076 -0.101193 -0.039655 0.104748 0.989337 0.101193  0.028992 -0.104748  0.994076 1.73205 -1.03923 -1.73205
SP 3698771 0.114357   0.994062  -0.102621 -0.0361864  0.103809  0.994062 0.0326237  0.0326237 -0.0361864   0.998812 1.73205 -1.03923 -1.73205
SP 3698772 0.114357   0.994062  -0.103809 -0.0326237   0.102621   0.994062 -0.0361864 0.0361864 0.0326237  0.998812 1.73205 -1.03923 -1.73205
SP 3698773 0.150177  0.994076 -0.104748 -0.028992  0.101193  0.989337 -0.104748 0.039655 0.101193 0.994076 1.73205 -1.03923 -1.73205
SP 3698794 0.150177  0.994076 -0.104748  0.028992 0.101193 0.989337 0.104748 -0.039655 -0.101193  0.994076 1.73205 -1.03923 -1.73205
SP 3698795 0.114357  0.994062 -0.103809 0.0326237  0.102621  0.994062 0.0361864 -0.0361864 -0.0326237   0.998812 1.73205 -1.03923 -1.73205
SP 3698796 0.114357  0.994062 -0.102621 0.0361864   0.103809   0.994062 -0.0326237 -0.0326237  0.0361864   0.998812 1.73205 -1.03923 -1.73205
SP 3698797 0.150177  0.994076 -0.101193  0.039655  0.104748  0.989337 -0.101193 -0.028992  0.104748  0.994076 1.73205 -1.03923 -1.73205
SP 3698819 0.150177  0.989337 -0.104748  0.101193 0.101193 0.994076 0.039655 -0.104748 -0.028992  0.994076 1.73205 -1.03923 -1.73205
SP 3698820 0.150177  0.989337 -0.101193  0.104748  0.104748  0.994076 -0.028992 -0.101193  0.039655  0.994076 1.73205 -1.03923 -1.73205
SP 4028795 0.150177  0.989337  0.104748 -0.101193 -0.101193  0.994076  0.039655  0.104748 -0.028992  0.994076 -1.73205 -0.34641 -1.73205
SP 4028796 0.150177  0.989337  0.101193 -0.104748 -0.104748  0.994076 -0.028992 0.101193 0.039655 0.994076 -1.73205 -0.34641 -1.73205
SP 4028818 0.150177  0.994076  0.104748 -0.028992 -0.101193  0.989337  0.104748  0.039655 -0.101193  0.994076 -1.73205 -0.34641 -1.73205
SP 4028819 0.114357   0.994062   0.103809 -0.0326237 -0.102621  0.994062 0.0361864  0.0361864 -0.0326237   0.998812 -1.73205 -0.34641 -1.73205
SP 4028820 0.114357   0.994062   0.102621 -0.0361864  -0.103809   0.994062 -0.0326237 0.0326237 0.0361864  0.998812 -1.73205 -0.34641 -1.73205
SP 4028821 0.150177  0.994076  0.101193 -0.039655 -0.104748  0.989337 -0.101193 0.028992 0.104748 0.994076 -1.73205 -0.34641 -1.73205
SP 4028842 0.150177 0.994076 0.101193 0.039655 -0.104748  0.989337  0.101193 -0.028992 -0.104748  0.994076 -1.73205 -0.34641 -1.73205
SP 4028843 0.114357  0.994062  0.102621 0.0361864 -0.103809  0.994062 0.0326237 -0.0326237 -0.0361864   0.998812 -1.73205 -0.34641 -1.73205
SP 4028844 0.114357  0.994062  0.103809 0.0326237  -0.102621   0.994062 -0.0361864 -0.0361864  0.0326237   0.998812 -1.73205 -0.34641 -1.73205
SP 4028845 0.150177 0.994076 0.104748 0.028992 -0.101193  0.989337 -0.104748 -0.039655  0.101193  0.994076 -1.73205 -0.34641 -1.73205
SP 4028867 0.150177 0.989337 0.101193 0.104748 -0.104748  0.994076  0.028992 -0.101193 -0.039655  0.994076 -1.73205 -0.34641 -1.73205
SP 4028868 0.150177 0.989337 0.104748 0.101193 -0.101193  0.994076 -0.039655 -0.104748  0.028992  0.994076 -1.73205 -0.34641 -1.73205
SP 4029370 0.150177  0.994076  0.039655 -0.101193 -0.028992  0.994076  0.104748  0.104748 -0.101193  0.989337 -1.73205 -0.34641 -1.73205
SP 4029371 0.114357  0.994062 0.0361864 -0.102621 -0.0326237   0.998812  0.0361864   0.103809 -0.0326237   0.994062 -1.73205 -0.34641 -1.73205
SP 4029372 0.114357  0.994062 0.0326237 -0.103809 -0.0361864   0.998812 -0.0326237  0.102621 0.0361864  0.994062 -1.73205 -0.34641 -1.73205
SP 4029373 0.150177  0.994076  0.028992 -0.104748 -0.039655  0.994076 -0.101193 0.101193 0.104748 0.989337 -1.73205 -0.34641 -1.73205
SP 4029394 0.114357   0.998812  0.0361864 -0.0326237 -0.0326237   0.994062   0.103809 0.0361864 -0.102621  0.994062 -1.73205 -0.34641 -1.73205
SP 4029395 0.0597683    0.99881  0.0350822 -0.0338917 -0.0338917    0.99881  0.0350822  0.0350822 -0.0338917    0.99881 -1.73205 -0.34641 -1.73205
SP 4029396 0.0597683    0.99881  0.0338917 -0.0350822 -0.0350822    0.99881 -0.0338917 0.0338917 0.0350822   0.99881 -1.73205 -0.34641 -1.73205
SP 4029397 0.114357   0.998812  0.0326237 -0.0361864 -0.0361864   0.994062  -0.102621 0.0326237  0.103809  0.994062 -1.73205 -0.34641 -1.73205
SP 4029418 0.114357  0.998812 0.0326237 0.0361864 -0.0361864   0.994062   0.102621 -0.0326237  -0.103809   0.994062 -1.73205 -0.34641 -1.73205
SP 4029419 0.0597683   0.99881 0.0338917 0.0350822 -0.0350822    0.99881  0.0338917 -0.0338917 -0.0350822    0.99881 -1.73205 -0.34641 -1.73205
SP 4029420 0.0597683   0.99881 0.0350822 0.0338917 -0.0338917    0.99881 -0.0350822 -0.0350822  0.0338917    0.99881 -1.73205 -0.34641 -1.73205
SP 4029421 0.114357  0.998812 0.0361864 0.0326237 -0.0326237   0.994062  -0.103809 -0.0361864   0.102621   0.994062 -1.73205 -0.34641 -1.73205
SP 4029442 0.150177 0.994076 0.028992 0.104748 -0.039655  0.994076  0.101193 -0.101193 -0.104748  0.989337 -1.73205 -0.34641 -1.73205
SP 4029443 0.114357  0.994062 0.0326237  0.103809 -0.0361864   0.998812  0.0326237  -0.102621 -0.0361864   0.994062 -1.73205 -0.34641 -1.73205
SP 4029444 0.114357  0.994062 0.0361864  0.102621 -0.0326237   0.998812 -0.0361864 -0.103809 0.0326237  0.994062 -1.73205 -0.34641 -1.73205
SP 4029445 0.150177 0.994076 0.039655 0.101193 -0.028992  0.994076 -0.104748 -0.104748  0.101193  0.989337 -1.73205 -0.34641 -1.73205
SP 4029946 0.150177  0.994076 -0.028992 -0.104748 0.039655 0.994076 0.101193  0.101193 -0.104748  0.989337 -1.73205 -0.34641 -1.73205
SP 4029947 0.114357   0.994062 -0.0326237  -0.103809 0.0361864  0.998812 0.0326237   0.102621 -0.0361864   0.994062 -1.73205 -0.34641 -1.73205
SP 4029948 0.114357   0.994062 -0.0361864  -0.102621  0.0326237   0.998812 -0.0361864  0.103809 0.0326237  0.994062 -1.73205 -0.34641 -1.73205
SP 4029949 0.150177  0.994076 -0.039655 -0.101193  0.028992  0.994076 -0.104748 0.104748 0.101193 0.989337 -1.73205 -0.34641 -1.73205
SP 4029970 0.114357   0.998812 -0.0326237 -0.0361864 0.0361864  0.994062  0.102621 0.0326237 -0.103809  0.994062 -1.73205 -0.34641 -1.73205
SP 4029971 0.0597683    0.99881 -0.0338917 -0.0350822 0.0350822   0.99881 0.0338917  0.0338917 -0.0350822    0.99881 -1.73205 -0.34641 -1.73205
SP 4029972 0.0597683    0.99881 -0.0350822 -0.0338917  0.0338917    0.99881 -0.0350822 0.0350822 0.0338917   0.99881 -1.73205 -0.34641 -1.73205
SP 4029973 0.114357   0.998812 -0.0361864 -0.0326237 0.0326237  0.994062 -0.103809 0.0361864  0.102621  0.994062 -1.73205 -0.34641 -1.73205
SP 4029994 0.114357   0.998812 -0.0361864  0.0326237 0.0326237  0.994062  0.103809 -0.0361864  -0.102621   0.994062 -1.73205 -0.34641 -1.73205
SP 4029995 0.0597683    0.99881 -0.0350822  0.0338917 0.0338917   0.99881 0.0350822 -0.0350822 -0.0338917    0.99881 -1.73205 -0.34641 -1.73205
SP 4029996 0.0597683    0.99881 -0.0338917  0.0350822  0.0350822    0.99881 -0.0338917 -0.0338917  0.0350822    0.99881 -1.73205 -0.34641 -1.73205
SP 4029997 0.114357   0.998812 -0.0326237  0.0361864 0.0361864  0.994062 -0.102621 -0.0326237   0.103809   0.994062 -1.73205 -0.34641 -1.73205
SP 4030018 0.150177  0.994076 -0.039655  0.101193 0.028992 0.994076 0.104748 -0.104748 -0.101193  0.989337 -1.73205 -0.34641 -1.73205
SP 4030019 0.114357   0.994062 -0.0361864   0.102621 0.0326237  0.998812 0.0361864  -0.103809 -0.0326237   0.994062 -1.73205 -0.34641 -1.73205
SP 4030020 0.114357   0.994062 -0.0326237   0.103809  0.0361864   0.998812 -0.0326237 -0.102621 0.0361864  0.994062 -1.73205 -0.34641 -1.73205
SP 4030021 0.150177  0.994076 -0.028992  0.104748  0.039655  0.994076 -0.101193 -0.101193  0.104748  0.989337 -1.73205 -0.34641 -1.73205
SP 4030523 0.150177  0.989337 -0.101193 -0.104748 0.104748 0.994076 0.028992  0.101193 -0.039655  0.994076 -1.73205 -0.34641 -1.73205
SP 4030524 0.150177  0.989337 -0.104748 -0.101193  0.101193  0.994076 -0.039655 0.104748 0.028992 0.994076 -1.73205 -0.34641 -1.73205
SP 4030546 0.150177  0.994076 -0.101193 -0.039655 0.104748 0.989337 0.101193  0.028992 -0.104748  0.994076 -1.73205 -0.34641 -1.73205
SP 4030547 0.114357   0.994062  -0.102621 -0.0361864  0.103809  0.994062 0.0326237  0.0326237 -0.0361864   0.998812 -1.73205 -0.34641 -1.73205
SP 4030548 0.114357   0.994062  -0.103809 -0.0326237   0.102621   0.994062 -0.0361864 0.0361864 0.0326237  0.998812 -1.73205 -0.34641 -1.73205
SP 4030549 0.150177  0.994076 -0.104748 -0.028992  0.101193  0.989337 -0.104748 0.039655 0.101193 0.994076 -1.73205 -0.34641 -1.73205
SP 4030570 0.150177  0.994076 -0.104748  0.028992 0.101193 0.989337 0.104748 -0.039655 -0.101193  0.994076 -1.73205 -0.34641 -1.73205
SP 4030571 0.114357  0.994062 -0.103809 0.0326237  0.102621  0.994062 0.0361864 -0.0361864 -0.0326237   0.998812 -1.73205 -0.34641 -1.73205
SP 4030572 0.114357  0.994062 -0.102621 0.0361864   0.103809   0.994062 -0.0326237 -0.0326237  0.0361864   0.998812 -1.73205 -0.34641 -1.73205
SP 4030573 0.150177  0.994076 -0.101193  0.039655  0.104748  0.989337 -0.101193 -0.028992  0.104748  0.994076 -1.73205 -0.34641 -1.73205
SP 4030595 0.150177  0.989337 -0.104748  0.101193 0.101193 0.994076 0.039655 -0.104748 -0.028992  0.994076 -1.73205 -0.34641 -1.73205
SP 4030596 0.150177  0.989337 -0.101193  0.104748  0.104748  0.994076 -0.028992 -0.101193  0.039655  0.994076 -1.73205 -0.34641 -1.73205
SP 4360571 0.150177  0.989337  0.104748 -0.101193 -0.101193  0.994076  0.039655  0.104748 -0.028992  0.994076 -1.03923 -0.34641 -1.73205
SP 4360572 0.150177  0.989337  0.101193 -0.104748 -0.104748  0.994076 -0.028992 0.101193 0.039655 0.994076 -1.03923 -0.34641 -1.73205
SP 4360594 0.150177  0.994076  0.104748 -0.028992 -0.101193  0.989337  0.104748  0.039655 -0.101193  0.994076 -1.03923 -0.34641 -1.73205
SP 4360595 0.114357   0.994062   0.103809 -0.0326237 -0.102621  0.994062 0.0361864  0.0361864 -0.0326237   0.998812 -1.03923 -0.34641 -1.73205
SP 4360596 0.114357   0.994062   0.102621 -0.0361864  -0.103809   0.994062 -0.0326237 0.0326237 0.0361864  0.998812 -1.03923 -0.34641 -1.73205
SP 4360597 0.150177  0.994076  0.101193 -0.039655 -0.104748  0.989337 -0.101193 0.028992 0.104748 0.994076 -1.03923 -0.34641 -1.73205
SP 4360618 0.150177 0.994076 0.101193 0.039655 -0.104748  0.989337  0.101193 -0.028992 -0.104748  0.994076 -1.03923 -0.34641 -1.73205
SP 4360619 0.114357  0.994062  0.102621 0.0361864 -0.103809  0.994062 0.0326237 -0.0326237 -0.0361864   0.998812 -1.03923 -0.34641 -1.73205
SP 4360620 0.114357  0.994062  0.103809 0.0326237  -0.102621   0.994062 -0.0361864 -0.0361864  0.0326237   0.998812 -1.03923 -0.34641 -1.73205
SP 4360621 0.150177 0.994076 0.104748 0.028992 -0.101193  0.989337 -0.104748 -0.039655  0.101193  0.994076 -1.03923 -0.34641 -1.73205
SP 4360643 0.150177 0.989337 0.101193 0.104748 -0.104748  0.994076  0.028992 -0.101193 -0.039655  0.994076 -1.03923 -0.34641 -1.73205
SP 4360644 0.150177 0.989337 0.104748 0.101193 -0.101193  0.994076 -0.039655 -0.104748  0.028992  0.994076 -1.03923 -0.34641 -1.73205
SP 4361146 0.150177  0.994076  0.039655 -0.101193 -0.028992  0.994076  0.104748  0.104748 -0.101193  0.989337 -1.03923 -0.34641 -1.73205
SP 4361147 0.114357  0.994062 0.0361864 -0.102621 -0.0326237   0.998812  0.0361864   0.103809 -0.0326237   0.994062 -1.03923 -0.34641 -1.73205
SP 4361148 0.114357  0.994062 0.0326237 -0.103809 -0.0361864   0.998812 -0.0326237  0.102621 0.0361864  0.994062 -1.03923 -0.34641 -1.73205
SP 4361149 0.150177  0.994076  0.028992 -0.104748 -0.039655  0.994076 -0.101193 0.101193 0.104748 0.989337 -1.03923 -0.34641 -1.73205
SP 4361170 0.114357   0.998812  0.0361864 -0.0326237 -0.0326237   0.994062   0.103809 0.0361864 -0.102621  0.994062 -1.03923 -0.34641 -1.73205
SP 4361171 0.0597683    0.99881  0.0350822 -0.0338917 -0.0338917    0.99881  0.0350822  0.0350822 -0.0338917    0.99881 -1.03923 -0.34641 -1.73205
SP 4361172 0.0597683    0.99881  0.0338917 -0.0350822 -0.0350822    0.99881 -0.0338917 0.0338917 0.0350822   0.99881 -1.03923 -0.34641 -1.73205
SP 4361173 0.114357   0.998812  0.0326237 -0.0361864 -0.0361864   0.994062  -0.102621 0.0326237  0.103809  0.994062 -1.03923 -0.34641 -1.73205
SP 4361194 0.114357  0.998812 0.0326237 0.0361864 -0.0361864   0.994062   0.102621 -0.0326237  -0.103809   0.994062 -1.03923 -0.34641 -1.73205
SP 4361195 0.0597683   0.99881 0.0338917 0.0350822 -0.0350822    0.99881  0.0338917 -0.0338917 -0.0350822    0.99881 -1.03923 -0.34641 -1.73205
SP 4361196 0.0597683   0.99881 0.0350822 0.0338917 -0.0338917    0.99881 -0.0350822 -0.0350822  0.0338917    0.99881 -1.03923 -0.34641 -1.73205
SP 4361197 0.114357  0.998812 0.0361864 0.0326237 -0.0326237   0.994062  -0.103809 -0.0361864   0.102621   0.994062 -1.03923 -0.34641 -1.73205
SP 4361218 0.150177 0.994076 0.028992 0.104748 -0.039655  0.994076  0.101193 -0.101193 -0.104748  0.989337 -1.03923 -0.34641 -1.73205
SP 4361219 0.114357  0.994062 0.0326237  0.103809 -0.0361864   0.998812  0.0326237  -0.102621 -0.0361864   0.994062 -1.03923 -0.34641 -1.73205
SP 4361220 0.114357  0.994062 0.0361864  0.102621 -0.0326237   0.998812 -0.0361864 -0.103809 0.0326237  0.994062 -1.03923 -0.34641 -1.73205
SP 4361221 0.150177 0.994076 0.039655 0.101193 -0.028992  0.994076 -0.104748 -0.104748  0.101193  0.989337 -1.03923 -0.34641 -1.73205
SP 4361722 0.150177  0.994076 -0.028992 -0.104748 0.039655 0.994076 0.101193  0.101193 -0.104748  0.989337 -1.03923 -0.34641 -1.73205
SP 4361723 0.114357   0.994062 -0.0326237  -0.103809 0.0361864  0.998812 0.0326237   0.102621 -0.0361864   0.994062 -1.03923 -0.34641 -1.73205
SP 4361724 0.114357   0.994062 -0.0361864  -0.102621  0.0326237   0.998812 -0.0361864  0.103809 0.0326237  0.994062 -1.03923 -0.34641 -1.73205
SP 4361725 0.150177  0.994076 -0.039655 -0.101193  0.028992  0.994076 -0.104748 0.104748 0.101193 0.989337 -1.03923 -0.34641 -1.73205
SP 4361746 0.114357   0.998812 -0.0326237 -0.0361864 0.0361864  0.994062  0.102621 0.0326237 -0.103809  0.994062 -1.03923 -0.34641 -1.73205
SP 4361747 0.0597683    0.99881 -0.0338917 -0.0350822 0.0350822   0.99881 0.0338917  0.0338917 -0.0350822    0.99881 -1.03923 -0.34641 -1.73205
SP 4361748 0.0597683    0.99881 -0.0350822 -0.0338917  0.0338917    0.99881 -0.0350822 0.0350822 0.0338917   0.99881 -1.03923 -0.34641 -1.73205
SP 4361749 0.114357   0.998812 -0.0361864 -0.0326237 0.0326237  0.994062 -0.103809 0.0361864  0.102621  0.994062 -1.03923 -0.34641 -1.73205
SP 4361770 0.114357   0.998812 -0.0361864  0.0326237 0.0326237  0.994062  0.103809 -0.0361864  -0.102621   0.994062 -1.03923 -0.34641 -1.73205
SP 4361771 0.0597683    0.99881 -0.0350822  0.0338917 0.0338917   0.99881 0.0350822 -0.0350822 -0.0338917    0.99881 -1.03923 -0.34641 -1.73205
SP 4361772 0.0597683    0.99881 -0.0338917  0.0350822  0.0350822    0.99881 -0.0338917 -0.0338917  0.0350822    0.99881 -1.03923 -0.34641 -1.73205
SP 4361773 0.114357   0.998812 -0.0326237  0.0361864 0.0361864  0.994062 -0.102621 -0.0326237   0.103809   0.994062 -1.03923 -0.34641 -1.73205
SP 4361794 0.150177  0.994076 -0.039655  0.101193 0.028992 0.994076 0.104748 -0.104748 -0.101193  0.989337 -1.03923 -0.34641 -1.73205
SP 4361795 0.114357   0.994062 -0.0361864   0.102621 0.0326237  0.998812 0.0361864  -0.103809 -0.0326237   0.994062 -1.03923 -0.34641 -1.73205
SP 4361796 0.114357   0.994062 -0.0326237   0.103809  0.0361864   0.998812 -0.0326237 -0.102621 0.0361864  0.994062 -1.03923 -0.34641 -1.73205
SP 4361797 0.150177  0.994076 -0.028992  0.104748  0.039655  0.994076 -0.101193 -0.101193  0.104748  0.989337 -1.03923 -0.34641 -1.73205
SP 4362299 0.150177  0.989337 -0.101193 -0.104748 0.104748 0.994076 0.028992  0.101193 -0.039655  0.994076 -1.03923 -0.34641 -1.73205
SP 4362300 0.150177  0.989337 -0.104748 -0.101193  0.101193  0.994076 -0.039655 0.104748 0.028992 0.994076 -1.03923 -0.34641 -1.73205
SP 4362322 0.150177  0.994076 -0.101193 -0.039655 0.104748 0.989337 0.101193  0.028992 -0.104748  0.994076 -1.03923 -0.34641 -1.73205
SP 4362323 0.114357   0.994062  -0.102621 -0.0361864  0.103809  0.994062 0.0326237  0.0326237 -0.0361864   0.998812 -1.03923 -0.34641 -1.73205
SP 4362324 0.114357   0.994062  -0.103809 -0.0326237   0.102621   0.994062 -0.0361864 0.0361864 0.0326237  0.998812 -1.03923 -0.34641 -1.73205
SP 4362325 0.150177  0.994076 -0.104748 -0.028992  0.101193  0.989337 -0.104748 0.039655 0.101193 0.994076 -1.03923 -0.34641 -1.73205
SP 4362346 0.150177  0.994076 -0.104748  0.028992 0.101193 0.989337 0.104748 -0.039655 -0.101193  0.994076 -1.03923 -0.34641 -1.73205
SP 4362347 0.114357  0.994062 -0.103809 0.0326237  0.102621  0.994062 0.0361864 -0.0361864 -0.0326237   0.998812 -1.03923 -0.34641 -1.73205
SP 4362348 0.114357  0.994062 -0.102621 0.0361864   0.103809   0.994062 -0.0326237 -0.0326237  0.0361864   0.998812 -1.03923 -0.34641 -1.73205
SP 4362349 0.150177  0.994076 -0.101193  0.039655  0.104748  0.989337 -0.101193 -0.028992  0.104748  0.994076 -1.03923 -0.34641 -1.73205
SP 4362371 0.150177  0.989337 -0.104748  0.101193 0.101193 0.994076 0.039655 -0.104748 -0.028992  0.994076 -1.03923 -0.34641 -1.73205
SP 4362372 0.150177  0.989337 -0.101193  0.104748  0.104748  0.994076 -0.028992 -0.101193  0.039655  0.994076 -1.03923 -0.34641 -1.73205
SP 4692347 0.150177  0.989337  0.104748 -0.101193 -0.101193  0.994076  0.039655  0.104748 -0.028992  0.994076 -0.34641 -0.34641 -1.73205
SP 4692348 0.150177  0.989337  0.101193 -0.104748 -0.104748  0.994076 -0.028992 0.101193 0.039655 0.994076 -0.34641 -0.34641 -1.73205
SP 4692370 0.150177  0.994076  0.104748 -0.028992 -0.101193  0.989337  0.104748  0.039655 -0.101193  0.994076 -0.34641 -0.34641 -1.73205
SP 4692371 0.114357   0.994062   0.103809 -0.0326237 -0.102621  0.994062 0.0361864  0.0361864 -0.0326237   0.998812 -0.34641 -0.34641 -1.73205
SP 4692372 0.114357   0.994062   0.102621 -0.0361864  -0.103809   0.994062 -0.0326237 0.0326237 0.0361864  0.998812 -0.34641 -0.34641 -1.73205
SP 4692373 0.150177  0.994076  0.101193 -0.039655 -0.104748  0.989337 -0.101193 0.028992 0.104748 0.994076 -0.34641 -0.34641 -1.73205
SP 4692394 0.150177 0.994076 0.101193 0.039655 -0.104748  0.989337  0.101193 -0.028992 -0.104748  0.994076 -0.34641 -0.34641 -1.73205
SP 4692395 0.114357  0.994062  0.102621 0.0361864 -0.103809  0.994062 0.0326237 -0.0326237 -0.0361864   0.998812 -0.34641 -0.34641 -1.73205
SP 4692396 0.114357  0.994062  0.103809 0.0326237  -0.102621   0.994062 -0.0361864 -0.0361864  0.0326237   0.998812 -0.34641 -0.34641 -1.73205
SP 4692397 0.150177 0.994076 0.104748 0.028992 -0.101193  0.989337 -0.104748 -0.039655  0.101193  0.994076 -0.34641 -0.34641 -1.73205
SP 4692419 0.150177 0.989337 0.101193 0.104748 -0.104748  0.994076  0.028992 -0.101193 -0.039655  0.994076 -0.34641 -0.34641 -1.73205
SP 4692420 0.150177 0.989337 0.104748 0.101193 -0.101193  0.994076 -0.039655 -0.104748  0.028992  0.994076 -0.34641 -0.34641 -1.73205
SP 4692922 0.150177  0.994076  0.039655 -0.101193 -0.028992  0.994076  0.104748  0.104748 -0.101193  0.989337 -0.34641 -0.34641 -1.73205
SP 4692923 0.114357  0.994062 0.0361864 -0.102621 -0.0326237   0.998812  0.0361864   0.103809 -0.0326237   0.994062 -0.34641 -0.34641 -1.73205
SP 4692924 0.114357  0.994062 0.0326237 -0.103809 -0.0361864   0.998812 -0.0326237  0.102621 0.0361864  0.994062 -0.34641 -0.34641 -1.73205
SP 4692925 0.150177  0.994076  0.028992 -0.104748 -0.039655  0.994076 -0.101193 0.101193 0.104748 0.989337 -0.34641 -0.34641 -1.73205
SP 4692946 0.114357   0.998812  0.0361864 -0.0326237 -0.0326237   0.994062   0.103809 0.0361864 -0.102621  0.994062 -0.34641 -0.34641 -1.73205
SP 4692947 0.0597683    0.99881  0.0350822 -0.0338917 -0.0338917    0.99881  0.0350822  0.0350822 -0.0338917    0.99881 -0.34641 -0.34641 -1.73205
SP 4692948 0.0597683    0.99881  0.0338917 -0.0350822 -0.0350822    0.99881 -0.0338917 0.0338917 0.0350822   0.99881 -0.34641 -0.34641 -1.73205
SP 4692949 0.114357   0.998812  0.0326237 -0.0361864 -0.0361864   0.994062  -0.102621 0.0326237  0.103809  0.994062 -0.34641 -0.34641 -1.73205
SP 4692970 0.114357  0.998812 0.0326237 0.0361864 -0.0361864   0.994062   0.102621 -0.0326237  -0.103809   0.994062 -0.34641 -0.34641 -1.73205
SP 4692971 0.0597683   0.99881 0.0338917 0.0350822 -0.0350822    0.99881  0.0338917 -0.0338917 -0.0350822    0.99881 -0.34641 -0.34641 -1.73205
SP 4692972 0.0597683   0.99881 0.0350822 0.0338917 -0.0338917    0.99881 -0.0350822 -0.0350822  0.0338917    0.99881 -0.34641 -0.34641 -1.73205
SP 4692973 0.114357  0.998812 0.0361864 0.0326237 -0.0326237   0.994062  -0.103809 -0.0361864   0.102621   0.994062 -0.34641 -0.34641 -1.73205
SP 4692994 0.150177 0.994076 0.028992 0.104748 -0.039655  0.994076  0.101193 -0.101193 -0.104748  0.989337 -0.34641 -0.34641 -1.73205
SP 4692995 0.114357  0.994062 0.0326237  0.103809 -0.0361864   0.998812  0.0326237  -0.102621 -0.0361864   0.994062 -0.34641 -0.34641 -1.73205
SP 4692996 0.114357  0.994062 0.0361864  0.102621 -0.0326237   0.998812 -0.0361864 -0.103809 0.0326237  0.994062 -0.34641 -0.34641 -1.73205
SP 4692997 0.150177 0.994076 0.039655 0.101193 -0.028992  0.994076 -0.104748 -0.104748  0.101193  0.989337 -0.34641 -0.34641 -1.73205
SP 4693498 0.150177  0.994076 -0.028992 -0.104748 0.039655 0.994076 0.101193  0.101193 -0.104748  0.989337 -0.34641 -0.34641 -1.73205
SP 4693499 0.114357   0.994062 -0.0326237  -0.103809 0.0361864  0.998812 0.0326237   0.102621 -0.0361864   0.994062 -0.34641 -0.34641 -1.73205
SP 4693500 0.114357   0.994062 -0.0361864  -0.102621  0.0326237   0.998812 -0.0361864  0.103809 0.0326237  0.994062 -0.34641 -0.34641 -1.73205
SP 4693501 0.150177  0.994076 -0.039655 -0.101193  0.028992  0.994076 -0.104748 0.104748 0.101193 0.989337 -0.34641 -0.34641 -1.73205
SP 4693522 0.114357   0.998812 -0.0326237 -0.0361864 0.0361864  0.994062  0.102621 0.0326237 -0.103809  0.994062 -0.34641 -0.34641 -1.73205
SP 4693523 0.0597683    0.99881 -0.0338917 -0.0350822 0.0350822   0.99881 0.0338917  0.0338917 -0.0350822    0.99881 -0.34641 -0.34641 -1.73205
SP 4693524 0.0597683    0.99881 -0.0350822 -0.0338917  0.0338917    0.99881 -0.0350822 0.0350822 0.0338917   0.99881 -0.34641 -0.34641 -1.73205
SP 4693525 0.114357   0.998812 -0.0361864 -0.0326237 0.0326237  0.994062 -0.103809 0.0361864  0.102621  0.994062 -0.34641 -0.34641 -1.73205
SP 4693546 0.114357   0.998812 -0.0361864  0.0326237 0.0326237  0.994062  0.103809 -0.0361864  -0.102621   0.994062 -0.34641 -0.34641 -1.73205
SP 4693547 0.0597683    0.99881 -0.0350822  0.0338917 0.0338917   0.99881 0.0350822 -0.0350822 -0.0338917    0.99881 -0.34641 -0.34641 -1.73205
SP 4693548 0.0597683    0.99881 -0.0338917  0.0350822  0.0350822    0.99881 -0.0338917 -0.0338917  0.0350822    0.99881 -0.34641 -0.34641 -1.73205
SP 4693549 0.114357   0.998812 -0.0326237  0.0361864 0.0361864  0.994062 -0.102621 -0.0326237   0.103809   0.994062 -0.34641 -0.34641 -1.73205
SP 4693570 0.150177  0.994076 -0.039655  0.101193 0.028992 0.994076 0.104748 -0.104748 -0.101193  0.989337 -0.34641 -0.34641 -1.73205
SP 4693571 0.114357   0.994062 -0.0361864   0.102621 0.0326237  0.998812 0.0361864  -0.103809 -0.0326237   0.994062 -0.34641 -0.34641 -1.73205
SP 4693572 0.114357   0.994062 -0.0326237   0.103809  0.0361864   0.998812 -0.0326237 -0.102621 0.0361864  0.994062 -0.34641 -0.34641 -1.73205
SP 4693573 0.150177  0.994076 -0.028992  0.104748  0.039655  0.994076 -0.101193 -0.101193  0.104748  0.989337 -0.34641 -0.34641 -1.73205
SP 4694075 0.150177  0.989337 -0.101193 -0.104748 0.104748 0.994076 0.028992  0.101193 -0.039655  0.994076 -0.34641 -0.34641 -1.73205
SP 4694076 0.150177  0.989337 -0.104748 -0.101193  0.101193  0.994076 -0.039655 0.104748 0.028992 0.994076 -0.34641 -0.34641 -1.73205
SP 4694098 0.150177  0.994076 -0.101193 -0.039655 0.104748 0.989337 0.101193  0.028992 -0.104748  0.994076 -0.34641 -0.34641 -1.73205
SP 4694099 0.114357   0.994062  -0.102621 -0.0361864  0.103809  0.994062 0.0326237  0.0326237 -0.0361864   0.998812 -0.34641 -0.34641 -1.73205
SP 4694100 0.114357   0.994062  -0.103809 -0.0326237   0.102621   0.994062 -0.0361864 0.0361864 0.0326237  0.998812 -0.34641 -0.34641 -1.73205
SP 4694101 0.150177  0.994076 -0.104748 -0.028992  0.101193  0.989337 -0.104748 0.039655 0.101193 0.994076 -0.34641 -0.34641 -1.73205
SP 4694122 0.150177  0.994076 -0.104748  0.028992 0.101193 0.989337 0.104748 -0.039655 -0.101193  0.994076 -0.34641 -0.34641 -1.73205
SP 4694123 0.114357  0.994062 -0.103809 0.0326237  0.102621  0.994062 0.0361864 -0.0361864 -0.0326237   0.998812 -0.34641 -0.34641 -1.73205
SP 4694124 0.114357  0.994062 -0.102621 0.0361864   0.103809   0.994062 -0.0326237 -0.0326237  0.0361864   0.998812 -0.34641 -0.34641 -1.73205
SP 4694125 0.150177  0.994076 -0.101193  0.039655  0.104748  0.989337 -0.101193 -0.028992  0.104748  0.994076 -0.34641 -0.34641 -1.73205
SP 4694147 0.150177  0.989337 -0.104748  0.101193 0.101193 0.994076 0.039655 -0.104748 -0.028992  0.994076 -0.34641 -0.34641 -1.73205
SP 4694148 0.150177  0.989337 -0.101193  0.104748  0.104748  0.994076 -0.028992 -0.101193  0.039655  0.994076 -0.34641 -0.34641 -1.73205
SP 5024123 0.150177  0.989337  0.104748 -0.101193 -0.101193  0.994076  0.039655  0.104748 -0.028992  0.994076 0.34641 -0.34641 -1.73205
SP 5024124 0.150177  0.989337  0.101193 -0.104748 -0.104748  0.994076 -0.028992 0.101193 0.039655 0.994076 0.34641 -0.34641 -1.73205
SP 5024146 0.150177  0.994076  0.104748 -0.028992 -0.101193  0.989337  0.104748  0.039655 -0.101193  0.994076 0.34641 -0.34641 -1.73205
SP 5024147 0.114357   0.994062   0.103809 -0.0326237 -0.102621  0.994062 0.0361864  0.0361864 -0.0326237   0.998812 0.34641 -0.34641 -1.73205
SP 5024148 0.114357   0.994062   0.102621 -0.0361864  -0.103809   0.994062 -0.0326237 0.0326237 0.0361864  0.998812 0.34641 -0.34641 -1.73205
SP 5024149 0.150177  0.994076  0.101193 -0.039655 -0.104748  0.989337 -0.101193 0.028992 0.104748 0.994076 0.34641 -0.34641 -1.73205
SP 5024170 0.150177 0.994076 0.101193 0.039655 -0.104748  0.989337  0.101193 -0.028992 -0.104748  0.994076 0.34641 -0.34641 -1.73205
SP 5024171 0.114357  0.994062  0.102621 0.0361864 -0.103809  0.994062 0.0326237 -0.0326237 -0.0361864   0.998812 0.34641 -0.34641 -1.73205
SP 5024172 0.114357  0.994062  0.103809 0.0326237  -0.102621   0.994062 -0.0361864 -0.0361864  0.0326237   0.998812 0.34641 -0.34641 -1.73205
SP 5024173 0.150177 0.994076 0.104748 0.028992 -0.101193  0.989337 -0.104748 -0.039655  0.101193  0.994076 0.34641 -0.34641 -1.73205
SP 5024195 0.150177 0.989337 0.101193 0.104748 -0.104748  0.994076  0.028992 -0.101193 -0.039655  0.994076 0.34641 -0.34641 -1.73205
SP 5024196 0.150177 0.989337 0.104748 0.101193 -0.101193  0.994076 -0.039655 -0.104748  0.028992  0.994076 0.34641 -0.34641 -1.73205
SP 5024698 0.150177  0.994076  0.039655 -0.101193 -0.028992  0.994076  0.104748  0.104748 -0.101193  0.989337 0.34641 -0.34641 -1.73205
SP 5024699 0.114357  0.994062 0.0361864 -0.102621 -0.0326237   0.998812  0.0361864   0.103809 -0.0326237   0.994062 0.34641 -0.34641 -1.73205
SP 5024700 0.114357  0.994062 0.0326237 -0.103809 -0.0361864   0.998812 -0.0326237  0.102621 0.0361864  0.994062 0.34641 -0.34641 -1.73205
SP 5024701 0.150177  0.994076  0.028992 -0.104748 -0.039655  0.994076 -0.101193 0.101193 0.104748 0.989337 0.34641 -0.34641 -1.73205
SP 5024722 0.114357   0.998812  0.0361864 -0.0326237 -0.0326237   0.994062   0.103809 0.0361864 -0.102621  0.994062 0.34641 -0.34641 -1.73205
SP 5024723 0.0597683    0.99881  0.0350822 -0.0338917 -0.0338917    0.99881  0.0350822  0.0350822 -0.0338917    0.99881 0.34641 -0.34641 -1.73205
SP 5024724 0.0597683    0.99881  0.0338917 -0.0350822 -0.0350822    0.99881 -0.0338917 0.0338917 0.0350822   0.99881 0.34641 -0.34641 -1.73205
SP 5024725 0.114357   0.998812  0.0326237 -0.0361864 -0.0361864   0.994062  -0.102621 0.0326237  0.103809  0.994062 0.34641 -0.34641 -1.73205
SP 5024746 0.114357  0.998812 0.0326237 0.0361864 -0.0361864   0.994062   0.102621 -0.0326237  -0.103809   0.994062 0.34641 -0.34641 -1.73205
SP 5024747 0.0597683   0.99881 0.0338917 0.0350822 -0.0350822    0.99881  0.0338917 -0.0338917 -0.0350822    0.99881 0.34641 -0.34641 -1.73205
SP 5024748 0.0597683   0.99881 0.0350822 0.0338917 -0.0338917    0.99881 -0.0350822 -0.0350822  0.0338917    0.99881 0.34641 -0.34641 -1.73205
SP 5024749 0.114357  0.998812 0.0361864 0.0326237 -0.0326237   0.994062  -0.103809 -0.0361864   0.102621   0.994062 0.34641 -0.34641 -1.73205
SP 5024770 0.150177 0.994076 0.028992 0.104748 -0.039655  0.994076  0.101193 -0.101193 -0.104748  0.989337 0.34641 -0.34641 -1.73205
SP 5024771 0.114357  0.994062 0.0326237  0.103809 -0.0361864   0.998812  0.0326237  -0.102621 -0.0361864   0.994062 0.34641 -0.34641 -1.73205
SP 5024772 0.114357  0.994062 0.0361864  0.102621 -0.0326237   0.998812 -0.0361864 -0.103809 0.0326237  0.994062 0.34641 -0.34641 -1.73205
SP 5024773 0.150177 0.994076 0.039655 0.101193 -0.028992  0.994076 -0.104748 -0.104748  0.101193  0.989337 0.34641 -0.34641 -1.73205
SP 5025274 0.150177  0.994076 -0.028992 -0.104748 0.039655 0.994076 0.101193  0.101193 -0.104748  0.989337 0.34641 -0.34641 -1.73205
SP 5025275 0.114357   0.994062 -0.0326237  -0.103809 0.0361864  0.998812 0.0326237   0.102621 -0.0361864   0.994062 0.34641 -0.34641 -1.73205
SP 5025276 0.114357   0.994062 -0.0361864  -0.102621  0.0326237   0.998812 -0.0361864  0.103809 0.0326237  0.994062 0.34641 -0.34641 -1.73205
SP 5025277 0.150177  0.994076 -0.039655 -0.101193  0.028992  0.994076 -0.104748 0.104748 0.101193 0.989337 0.34641 -0.34641 -1.73205
SP 5025298 0.114357   0.998812 -0.0326237 -0.0361864 0.0361864  0.994062  0.102621 0.0326237 -0.103809  0.994062 0.34641 -0.34641 -1.73205
SP 5025299 0.0597683    0.99881 -0.0338917 -0.0350822 0.0350822   0.99881 0.0338917  0.0338917 -0.0350822    0.99881 0.34641 -0.34641 -1.73205
SP 5025300 0.0597683    0.99881 -0.0350822 -0.0338917  0.0338917    0.99881 -0.0350822 0.0350822 0.0338917   0.99881 0.34641 -0.34641 -1.73205
SP 5025301 0.114357   0.998812 -0.0361864 -0.0326237 0.0326237  0.994062 -0.103809 0.0361864  0.102621  0.994062 0.34641 -0.34641 -1.73205
SP 5025322 0.114357   0.998812 -0.0361864  0.0326237 0.0326237  0.994062  0.103809 -0.0361864  -0.102621   0.994062 0.34641 -0.34641 -1.73205
SP 5025323 0.0597683    0.99881 -0.0350822  0.0338917 0.0338917   0.99881 0.0350822 -0.0350822 -0.0338917    0.99881 0.34641 -0.34641 -1.73205
SP 5025324 0.0597683    0.99881 -0.0338917  0.0350822  0.0350822    0.99881 -0.0338917 -0.0338917  0.0350822    0.99881 0.34641 -0.34641 -1.73205
SP 5025325 0.114357   0.998812 -0.0326237  0.0361864 0.0361864  0.994062 -0.102621 -0.0326237   0.103809   0.994062 0.34641 -0.34641 -1.73205
SP 5025346 0.150177  0.994076 -0.039655  0.101193 0.028992 0.994076 0.104748 -0.104748 -0.101193  0.989337 0.34641 -0.34641 -1.73205
SP 5025347 0.114357   0.994062 -0.0361864   0.102621 0.0326237  0.998812 0.0361864  -0.103809 -0.0326237   0.994062 0.34641 -0.34641 -1.73205
SP 5025348 0.114357   0.994062 -0.0326237   0.103809  0.0361864   0.998812 -0.0326237 -0.102621 0.0361864  0.994062 0.34641 -0.34641 -1.73205
SP 5025349 0.150177  0.994076 -0.028992  0.104748  0.039655  0.994076 -0.101193 -0.101193  0.104748  0.989337 0.34641 -0.34641 -1.73205
SP 5025851 0.150177  0.989337 -0.101193 -0.104748 0.104748 0.994076 0.028992  0.101193 -0.039655  0.994076 0.34641 -0.34641 -1.73205
SP 5025852 0.150177  0.989337 -0.104748 -0.101193  0.101193  0.994076 -0.039655 0.104748 0.028992 0.994076 0.34641 -0.34641 -1.73205
SP 5025874 0.150177  0.994076 -0.101193 -0.039655 0.104748 0.989337 0.101193  0.028992 -0.104748  0.994076 0.34641 -0.34641 -1.73205
SP 5025875 0.114357   0.994062  -0.102621 -0.0361864  0.103809  0.994062 0.0326237  0.0326237 -0.0361864   0.998812 0.34641 -0.34641 -1.73205
SP 5025876 0.114357   0.994062  -0.103809 -0.0326237   0.102621   0.994062 -0.0361864 0.0361864 0.0326237  0.998812 0.34641 -0.34641 -1.73205
SP 5025877 0.150177  0.994076 -0.104748 -0.028992  0.101193  0.989337 -0.104748 0.039655 0.101193 0.994076 0.34641 -0.34641 -1.73205
SP 5025898 0.150177  0.994076 -0.104748  0.028992 0.101193 0.989337 0.104748 -0.039655 -0.101193  0.994076 0.34641 -0.34641 -1.73205
SP 5025899 0.114357  0.994062 -0.103809 0.0326237  0.102621  0.994062 0.0361864 -0.0361864 -0.0326237   0.998812 0.34641 -0.34641 -1.73205
SP 5025900 0.114357  0.994062 -0.102621 0.0361864   0.103809   0.994062 -0.0326237 -0.0326237  0.0361864   0.998812 0.34641 -0.34641 -1.73205
SP 5025901 0.150177  0.994076 -0.101193  0.039655  0.104748  0.989337 -0.101193 -0.028992  0.104748  0.994076 0.34641 -0.34641 -1.73205
SP 5025923 0.150177  0.989337 -0.104748  0.101193 0.101193 0.994076 0.039655 -0.104748 -0.028992  0.994076 0.34641 -0.34641 -1.73205
SP 5025924 0.150177  0.989337 -0.101193  0.104748  0.104748  0.994076 -0.028992 -0.101193  0.039655  0.994076 0.34641 -0.34641 -1.73205
SP 5355899 0.150177  0.989337  0.104748 -0.101193 -0.101193  0.994076  0.039655  0.104748 -0.028992  0.994076 1.03923 -0.34641 -1.73205
SP 5355900 0.150177  0.989337  0.101193 -0.104748 -0.104748  0.994076 -0.028992 0.101193 0.039655 0.994076 1.03923 -0.34641 -1.73205
SP 5355922 0.150177  0.994076  0.104748 -0.028992 -0.101193  0.989337  0.104748  0.039655 -0.101193  0.994076 1.03923 -0.34641 -1.73205
SP 5355923 0.114357   0.994062   0.103809 -0.0326237 -0.102621  0.994062 0.0361864  0.0361864 -0.0326237   0.998812 1.03923 -0.34641 -1.73205
SP 5355924 0.114357   0.994062   0.102621 -0.0361864  -0.103809   0.994062 -0.0326237 0.0326237 0.0361864  0.998812 1.03923 -0.34641 -1.73205
SP 5355925 0.150177  0.994076  0.101193 -0.039655 -0.104748  0.989337 -0.101193 0.028992 0.104748 0.994076 1.03923 -0.34641 -1.73205
SP 5355946 0.150177 0.994076 0.101193 0.039655 -0.104748  0.989337  0.101193 -0.028992 -0.104748  0.994076 1.03923 -0.34641 -1.73205
SP 5355947 0.114357  0.994062  0.102621 0.0361864 -0.103809  0.994062 0.0326237 -0.0326237 -0.0361864   0.998812 1.03923 -0.34641 -1.73205
SP 5355948 0.114357  0.994062  0.103809 0.0326237  -0.102621   0.994062 -0.0361864 -0.0361864  0.0326237   0.998812 1.03923 -0.34641 -1.73205
SP 5355949 0.150177 0.994076 0.104748 0.028992 -0.101193  0.989337 -0.104748 -0.039655  0.101193  0.994076 1.03923 -0.34641 -1.73205
SP 5355971 0.150177 0.989337 0.101193 0.104748 -0.104748  0.994076  0.028992 -0.101193 -0.039655  0.994076 1.03923 -0.34641 -1.73205
SP 5355972 0.150177 0.989337 0.104748 0.101193 -0.101193  0.994076 -0.039655 -0.104748  0.028992  0.994076 1.03923 -0.34641 -1.73205
SP 5356474 0.150177  0.994076  0.039655 -0.101193 -0.028992  0.994076  0.104748  0.104748 -0.101193  0.989337 1.03923 -0.34641 -1.73205
SP 5356475 0.114357  0.994062 0.0361864 -0.102621 -0.0326237   0.998812  0.0361864   0.103809 -0.0326237   0.994062 1.03923 -0.34641 -1.73205
SP 5356476 0.114357  0.994062 0.0326237 -0.103809 -0.0361864   0.998812 -0.0326237  0.102621 0.0361864  0.994062 1.03923 -0.34641 -1.73205
SP 5356477 0.150177  0.994076  0.028992 -0.104748 -0.039655  0.994076 -0.101193 0.101193 0.104748 0.989337 1.03923 -0.34641 -1.73205
SP 5356498 0.114357   0.998812  0.0361864 -0.0326237 -0.0326237   0.994062   0.103809 0.0361864 -0.102621  0.994062 1.03923 -0.34641 -1.73205
SP 5356499 0.0597683    0.99881  0.0350822 -0.0338917 -0.0338917    0.99881  0.0350822  0.0350822 -0.0338917    0.99881 1.03923 -0.34641 -1.73205
SP 5356500 0.0597683    0.99881  0.0338917 -0.0350822 -0.0350822    0.99881 -0.0338917 0.0338917 0.0350822   0.99881 1.03923 -0.34641 -1.73205
SP 5356501 0.114357   0.998812  0.0326237 -0.0361864 -0.0361864   0.994062  -0.102621 0.0326237  0.103809  0.994062 1.03923 -0.34641 -1.73205
SP 5356522 0.114357  0.998812 0.0326237 0.0361864 -0.0361864   0.994062   0.102621 -0.0326237  -0.103809   0.994062 1.03923 -0.34641 -1.73205
SP 5356523 0.0597683   0.99881 0.0338917 0.0350822 -0.0350822    0.99881  0.0338917 -0.0338917 -0.0350822    0.99881 1.03923 -0.34641 -1.73205
SP 5356524 0.0597683   0.99881 0.0350822 0.0338917 -0.0338917    0.99881 -0.0350822 -0.0350822  0.0338917    0.99881 1.03923 -0.34641 -1.73205
SP 5356525 0.114357  0.998812 0.0361864 0.0326237 -0.0326237   0.994062  -0.103809 -0.0361864   0.102621   0.994062 1.03923 -0.34641 -1.73205
SP 5356546 0.150177 0.994076 0.028992 0.104748 -0.039655  0.994076  0.101193 -0.101193 -0.104748  0.989337 1.03923 -0.34641 -1.73205
SP 5356547 0.114357  0.994062 0.0326237  0.103809 -0.0361864   0.998812  0.0326237  -0.102621 -0.0361864   0.994062 1.03923 -0.34641 -1.73205
SP 5356548 0.114357  0.994062 0.0361864  0.102621 -0.0326237   0.998812 -0.0361864 -0.103809 0.0326237  0.994062 1.03923 -0.34641 -1.73205
SP 5356549 0.150177 0.994076 0.039655 0.101193 -0.028992  0.994076 -0.104748 -0.104748  0.101193  0.989337 1.03923 -0.34641 -1.73205
SP 5357050 0.150177  0.994076 -0.028992 -0.104748 0.039655 0.994076 0.101193  0.101193 -0.104748  0.989337 1.03923 -0.34641 -1.73205
SP 5357051 0.114357   0.994062 -0.0326237  -0.103809 0.0361864  0.998812 0.0326237   0.102621 -0.0361864   0.994062 1.03923 -0.34641 -1.73205
SP 5357052 0.114357   0.994062 -0.0361864  -0.102621  0.0326237   0.998812 -0.0361864  0.103809 0.0326237  0.994062 1.03923 -0.34641 -1.73205
SP 5357053 0.150177  0.994076 -0.039655 -0.101193  0.028992  0.994076 -0.104748 0.104748 0.101193 0.989337 1.03923 -0.34641 -1.73205
SP 5357074 0.114357   0.998812 -0.0326237 -0.0361864 0.0361864  0.994062  0.102621 0.0326237 -0.103809  0.994062 1.03923 -0.34641 -1.73205
SP 5357075 0.0597683    0.99881 -0.0338917 -0.0350822 0.0350822   0.99881 0.0338917  0.0338917 -0.0350822    0.99881 1.03923 -0.34641 -1.73205
SP 5357076 0.0597683    0.99881 -0.0350822 -0.0338917  0.0338917    0.99881 -0.0350822 0.0350822 0.0338917   0.99881 1.03923 -0.34641 -1.73205
SP 5357077 0.114357   0.998812 -0.0361864 -0.0326237 0.0326237  0.994062 -0.103809 0.0361864  0.102621  0.994062 1.03923 -0.34641 -1.73205
SP 5357098 0.114357   0.998812 -0.0361864  0.0326237 0.0326237  0.994062  0.103809 -0.0361864  -0.102621   0.994062 1.03923 -0.34641 -1.73205
SP 5357099 0.0597683    0.99881 -0.0350822  0.0338917 0.0338917   0.99881 0.0350822 -0.0350822 -0.0338917    0.99881 1.03923 -0.34641 -1.73205
SP 5357100 0.0597683    0.99881 -0.0338917  0.0350822  0.0350822    0.99881 -0.0338917 -0.0338917  0.0350822    0.99881 1.03923 -0.34641 -1.73205
SP 5357101 0.114357   0.998812 -0.0326237  0.0361864 0.0361864  0.994062 -0.102621 -0.0326237   0.103809   0.994062 1.03923 -0.34641 -1.73205
SP 5357122 0.150177  0.994076 -0.039655  0.101193 0.028992 0.994076 0.104748 -0.104748 -0.101193  0.989337 1.03923 -0.34641 -1.73205
SP 5357123 0.114357   0.994062 -0.0361864   0.102621 0.0326237  0.998812 0.0361864  -0.103809 -0.0326237   0.994062 1.03923 -0.34641 -1.73205
SP 5357124 0.114357   0.994062 -0.0326237   0.103809  0.0361864   0.998812 -0.0326237 -0.102621 0.0361864  0.994062 1.03923 -0.34641 -1.73205
SP 5357125 0.150177  0.994076 -0.028992  0.104748  0.039655  0.994076 -0.101193 -0.101193  0.104748  0.989337 1.03923 -0.34641 -1.73205
SP 5357627 0.150177  0.989337 -0.101193 -0.104748 0.104748 0.994076 0.028992  0.101193 -0.039655  0.994076 1.03923 -0.34641 -1.73205
SP 5357628 0.150177  0.989337 -0.104748 -0.101193  0.101193  0.994076 -0.039655 0.104748 0.028992 0.994076 1.03923 -0.34641 -1.73205
SP 5357650 0.150177  0.994076 -0.101193 -0.039655 0.104748 0.989337 0.101193  0.028992 -0.104748  0.994076 1.03923 -0.34641 -1.73205
SP 5357651 0.114357   0.994062  -0.102621 -0.0361864  0.103809  0.994062 0.0326237  0.0326237 -0.0361864   0.998812 1.03923 -0.34641 -1.73205
SP 5357652 0.114357   0.994062  -0.103809 -0.0326237   0.102621   0.994062 -0.0361864 0.0361864 0.0326237  0.998812 1.03923 -0.34641 -1.73205
SP 5357653 0.150177  0.994076 -0.104748 -0.028992  0.101193  0.989337 -0.104748 0.039655 0.101193 0.994076 1.03923 -0.34641 -1.73205
SP 5357674 0.150177  0.994076 -0.104748  0.028992 0.101193 0.989337 0.104748 -0.039655 -0.101193  0.994076 1.03923 -0.34641 -1.73205
SP 5357675 0.114357  0.994062 -0.103809 0.0326237  0.102621  0.994062 0.0361864 -0.0361864 -0.0326237   0.998812 1.03923 -0.34641 -1.73205
SP 5357676 0.114357  0.994062 -0.102621 0.0361864   0.103809   0.994062 -0.0326237 -0.0326237  0.0361864   0.998812 1.03923 -0.34641 -1.73205
SP 5357677 0.150177  0.994076 -0.101193  0.039655  0.104748  0.989337 -0.101193 -0.028992  0.104748  0.994076 1.03923 -0.34641 -1.73205
SP 5357699 0.150177  0.989337 -0.104748  0.101193 0.101193 0.994076 0.039655 -0.104748 -0.028992  0.994076 1.03923 -0.34641 -1.73205
SP 5357700 0.150177  0.989337 -0.101193  0.104748  0.104748  0.994076 -0.028992 -0.101193  0.039655  0.994076 1.03923 -0.34641 -1.73205
SP 5687675 0.150177  0.989337  0.104748 -0.101193 -0.101193  0.994076  0.039655  0.104748 -0.028992  0.994076 1.73205 -0.34641 -1.73205
SP 5687676 0.150177  0.989337  0.101193 -0.104748 -0.104748  0.994076 -0.028992 0.101193 0.039655 0.994076 1.73205 -0.34641 -1.73205
SP 5687698 0.150177  0.994076  0.104748 -0.028992 -0.101193  0.989337  0.104748  0.039655 -0.101193  0.994076 1.73205 -0.34641 -1.73205
SP 5687699 0.114357   0.994062   0.103809 -0.0326237 -0.102621  0.994062 0.0361864  0.0361864 -0.0326237   0.998812 1.73205 -0.34641 -1.73205
SP 5687700 0.114357   0.994062   0.102621 -0.0361864  -0.103809   0.994062 -0.0326237 0.0326237 0.0361864  0.998812 1.73205 -0.34641 -1.73205
SP 5687701 0.150177  0.994076  0.101193 -0.039655 -0.104748  0.989337 -0.101193 0.028992 0.104748 0.994076 1.73205 -0.34641 -1.73205
SP 5687722 0.150177 0.994076 0.101193 0.039655 -0.104748  0.989337  0.101193 -0.028992 -0.104748  0.994076 1.73205 -0.34641 -1.73205
SP 5687723 0.114357  0.994062  0.102621 0.0361864 -0.103809  0.994062 0.0326237 -0.0326237 -0.0361864   0.998812 1.73205 -0.34641 -1.73205
SP 5687724 0.114357  0.994062  0.103809 0.0326237  -0.102621   0.994062 -0.0361864 -0.0361864  0.0326237   0.998812 1.73205 -0.34641 -1.73205
SP 5687725 0.150177 0.994076 0.104748 0.028992 -0.101193  0.989337 -0.104748 -0.039655  0.101193  0.994076 1.73205 -0.34641 -1.73205
SP 5687747 0.150177 0.989337 0.101193 0.104748 -0.104748  0.994076  0.028992 -0.101193 -0.039655  0.994076 1.73205 -0.34641 -1.73205
SP 5687748 0.150177 0.989337 0.104748 0.101193 -0.101193  0.994076 -0.039655 -0.104748  0.028992  0.994076 1.73205 -0.34641 -1.73205
SP 5688250 0.150177  0.994076  0.039655 -0.101193 -0.028992  0.994076  0.104748  0.104748 -0.101193  0.989337 1.73205 -0.34641 -1.73205
SP 5688251 0.114357  0.994062 0.0361864 -0.102621 -0.0326237   0.998812  0.0361864   0.103809 -0.0326237   0.994062 1.73205 -0.34641 -1.73205
SP 5688252 0.114357  0.994062 0.0326237 -0.103809 -0.0361864   0.998812 -0.0326237  0.102621 0.0361864  0.994062 1.73205 -0.34641 -1.73205
SP 5688253 0.150177  0.994076  0.028992 -0.104748 -0.039655  0.994076 -0.101193 0.101193 0.104748 0.989337 1.73205 -0.34641 -1.73205
SP 5688274 0.114357   0.998812  0.0361864 -0.0326237 -0.0326237   0.994062   0.103809 0.0361864 -0.102621  0.994062 1.73205 -0.34641 -1.73205
SP 5688275 0.0597683    0.99881  0.0350822 -0.0338917 -0.0338917    0.99881  0.0350822  0.0350822 -0.0338917    0.99881 1.73205 -0.34641 -1.73205
SP 5688276 0.0597683    0.99881  0.0338917 -0.0350822 -0.0350822    0.99881 -0.0338917 0.0338917 0.0350822   0.99881 1.73205 -0.34641 -1.73205
SP 5688277 0.114357   0.998812  0.0326237 -0.0361864 -0.0361864   0.994062  -0.102621 0.0326237  0.103809  0.994062 1.73205 -0.34641 -1.73205
SP 5688298 0.114357  0.998812 0.0326237 0.0361864 -0.0361864   0.994062   0.102621 -0.0326237  -0.103809   0.994062 1.73205 -0.34641 -1.73205
SP 5688299 0.0597683   0.99881 0.0338917 0.0350822 -0.0350822    0.99881  0.0338917 -0.0338917 -0.0350822    0.99881 1.73205 -0.34641 -1.73205
SP 5688300 0.0597683   0.99881 0.0350822 0.0338917 -0.0338917    0.99881 -0.0350822 -0.0350822  0.0338917    0.99881 1.73205 -0.34641 -1.73205
SP 5688301 0.114357  0.998812 0.0361864 0.0326237 -0.0326237   0.994062  -0.103809 -0.0361864   0.102621   0.994062 1.73205 -0.34641 -1.73205
SP 5688322 0.150177 0.994076 0.028992 0.104748 -0.039655  0.994076  0.101193 -0.101193 -0.104748  0.989337 1.73205 -0.34641 -1.73205
SP 5688323 0.114357  0.994062 0.0326237  0.103809 -0.0361864   0.998812  0.0326237  -0.102621 -0.0361864   0.994062 1.73205 -0.34641 -1.73205
SP 5688324 0.114357  0.994062 0.0361864  0.102621 -0.0326237   0.998812 -0.0361864 -0.103809 0.0326237  0.994062 1.73205 -0.34641 -1.73205
SP 5688325 0.150177 0.994076 0.039655 0.101193 -0.028992  0.994076 -0.104748 -0.104748  0.101193  0.989337 1.73205 -0.34641 -1.73205
SP 5688826 0.150177  0.994076 -0.028992 -0.104748 0.039655 0.994076 0.101193  0.101193 -0.104748  0.989337 1.73205 -0.34641 -1.73205
SP 5688827 0.114357   0.994062 -0.0326237  -0.103809 0.0361864  0.998812 0.0326237   0.102621 -0.0361864   0.994062 1.73205 -0.34641 -1.73205
SP 5688828 0.114357   0.994062 -0.0361864  -0.102621  0.0326237   0.998812 -0.0361864  0.103809 0.0326237  0.994062 1.73205 -0.34641 -1.73205
SP 5688829 0.150177  0.994076 -0.039655 -0.101193  0.028992  0.994076 -0.104748 0.104748 0.101193 0.989337 1.73205 -0.34641 -1.73205
SP 5688850 0.114357   0.998812 -0.0326237 -0.0361864 0.0361864  0.994062  0.102621 0.0326237 -0.103809  0.994062 1.73205 -0.34641 -1.73205
SP 5688851 0.0597683    0.99881 -0.0338917 -0.0350822 0.0350822   0.99881 0.0338917  0.0338917 -0.0350822    0.99881 1.73205 -0.34641 -1.73205
SP 5688852 0.0597683    0.99881 -0.0350822 -0.0338917  0.0338917    0.99881 -0.0350822 0.0350822 0.0338917   0.99881 1.73205 -0.34641 -1.73205
SP 5688853 0.114357   0.998812 -0.0361864 -0.0326237 0.0326237  0.994062 -0.103809 0.0361864  0.102621  0.994062 1.73205 -0.34641 -1.73205
SP 5688874 0.114357   0.998812 -0.0361864  0.0326237 0.0326237  0.994062  0.103809 -0.0361864  -0.102621   0.994062 1.73205 -0.34641 -1.73205
SP 5688875 0.0597683    0.99881 -0.0350822  0.0338917 0.0338917   0.99881 0.0350822 -0.0350822 -0.0338917    0.99881 1.73205 -0.34641 -1.73205
SP 5688876 0.0597683    0.99881 -0.0338917  0.0350822  0.0350822    0.99881 -0.0338917 -0.0338917  0.0350822    0.99881 1.73205 -0.34641 -1.73205
SP 5688877 0.114357   0.998812 -0.0326237  0.0361864 0.0361864  0.994062 -0.102621 -0.0326237   0.103809   0.994062 1.73205 -0.34641 -1.73205
SP 5688898 0.150177  0.994076 -0.039655  0.101193 0.028992 0.994076 0.104748 -0.104748 -0.101193  0.989337 1.73205 -0.34641 -1.73205
SP 5688899 0.114357   0.994062 -0.0361864   0.102621 0.0326237  0.998812 0.0361864  -0.103809 -0.0326237   0.994062 1.73205 -0.34641 -1.73205
SP 5688900 0.114357   0.994062 -0.0326237   0.103809  0.0361864   0.998812 -0.0326237 -0.102621 0.0361864  0.994062 1.73205 -0.34641 -1.73205
SP 5688901 0.150177  0.994076 -0.028992  0.104748  0.039655  0.994076 -0.101193 -0.101193  0.104748  0.989337 1.73205 -0.34641 -1.73205
SP 5689403 0.150177  0.989337 -0.101193 -0.104748 0.104748 0.994076 0.028992  0.101193 -0.039655  0.994076 1.73205 -0.34641 -1.73205
SP 5689404 0.150177  0.989337 -0.104748 -0.101193  0.101193  0.994076 -0.039655 0.104748 0.028992 0.994076 1.73205 -0.34641 -1.73205
SP 5689426 0.150177  0.994076 -0.101193 -0.039655 0.104748 0.989337 0.101193  0.028992 -0.104748  0.994076 1.73205 -0.34641 -1.73205
SP 5689427 0.114357   0.994062  -0.102621 -0.0361864  0.103809  0.994062 0.0326237  0.0326237 -0.0361864   0.998812 1.73205 -0.34641 -1.73205
SP 5689428 0.114357   0.994062  -0.103809 -0.0326237   0.102621   0.994062 -0.0361864 0.0361864 0.0326237  0.998812 1.73205 -0.34641 -1.73205
SP 5689429 0.150177  0.994076 -0.104748 -0.028992  0.101193  0.989337 -0.104748 0.039655 0.101193 0.994076 1.73205 -0.34641 -1.73205
SP 5689450 0.150177  0.994076 -0.104748  0.028992 0.101193 0.989337 0.104748 -0.039655 -0.101193  0.994076 1.73205 -0.34641 -1.73205
SP 5689451 0.114357  0.994062 -0.103809 0.0326237  0.102621  0.994062 0.0361864 -0.0361864 -0.0326237   0.998812 1.73205 -0.34641 -1.73205
SP 5689452 0.114357  0.994062 -0.102621 0.0361864   0.103809   0.994062 -0.0326237 -0.0326237  0.0361864   0.998812 1.73205 -0.34641 -1.73205
SP 5689453 0.150177  0.994076 -0.101193  0.039655  0.104748  0.989337 -0.101193 -0.028992  0.104748  0.994076 1.73205 -0.34641 -1.73205
SP 5689475 0.150177  0.989337 -0.104748  0.101193 0.101193 0.994076 0.039655 -0.104748 -0.028992  0.994076 1.73205 -0.34641 -1.73205
SP 5689476 0.150177  0.989337 -0.101193  0.104748  0.104748  0.994076 -0.028992 -0.101193  0.039655  0.994076 1.73205 -0.34641 -1.73205
SP 6019451 0.150177  0.989337  0.104748 -0.101193 -0.101193  0.994076  0.039655  0.104748 -0.028992  0.994076 -1.73205 0.34641 -1.73205
SP 6019452 0.150177  0.989337  0.101193 -0.104748 -0.104748  0.994076 -0.028992 0.101193 0.039655 0.994076 -1.73205 0.34641 -1.73205
SP 6019474 0.150177  0.994076  0.104748 -0.028992 -0.101193  0.989337  0.104748  0.039655 -0.101193  0.994076 -1.73205 0.34641 -1.73205
SP 6019475 0.114357   0.994062   0.103809 -0.0326237 -0.102621  0.994062 0.0361864  0.0361864 -0.0326237   0.998812 -1.73205 0.34641 -1.73205
SP 6019476 0.114357   0.994062   0.102621 -0.0361864  -0.103809   0.994062 -0.0326237 0.0326237 0.0361864  0.998812 -1.73205 0.34641 -1.73205
SP 6019477 0.150177  0.994076  0.101193 -0.039655 -0.104748  0.989337 -0.101193 0.028992 0.104748 0.994076 -1.73205 0.34641 -1.73205
SP 6019498 0.150177 0.994076 0.101193 0.039655 -0.104748  0.989337  0.101193 -0.028992 -0.104748  0.994076 -1.73205 0.34641 -1.73205
SP 6019499 0.114357  0.994062  0.102621 0.0361864 -0.103809  0.994062 0.0326237 -0.0326237 -0.0361864   0.998812 -1.73205 0.34641 -1.73205
SP 6019500 0.114357  0.994062  0.103809 0.0326237  -0.102621   0.994062 -0.0361864 -0.0361864  0.0326237   0.998812 -1.73205 0.34641 -1.73205
SP 6019501 0.150177 0.994076 0.104748 0.028992 -0.101193  0.989337 -0.104748 -0.039655  0.101193  0.994076 -1.73205 0.34641 -1.73205
SP 6019523 0.150177 0.989337 0.101193 0.104748 -0.104748  0.994076  0.028992 -0.101193 -0.039655  0.994076 -1.73205 0.34641 -1.73205
SP 6019524 0.150177 0.989337 0.104748 0.101193 -0.101193  0.994076 -0.039655 -0.104748  0.028992  0.994076 -1.73205 0.34641 -1.73205
SP 6020026 0.150177  0.994076  0.039655 -0.101193 -0.028992  0.994076  0.104748  0.104748 -0.101193  0.989337 -1.73205 0.34641 -1.73205
SP 6020027 0.114357  0.994062 0.0361864 -0.102621 -0.0326237   0.998812  0.0361864   0.103809 -0.0326237   0.994062 -1.73205 0.34641 -1.73205
SP 6020028 0.114357  0.994062 0.0326237 -0.103809 -0.0361864   0.998812 -0.0326237  0.102621 0.0361864  0.994062 -1.73205 0.34641 -1.73205
SP 6020029 0.150177  0.994076  0.028992 -0.104748 -0.039655  0.994076 -0.101193 0.101193 0.104748 0.989337 -1.73205 0.34641 -1.73205
SP 6020050 0.114357   0.998812  0.0361864 -0.0326237 -0.0326237   0.994062   0.103809 0.0361864 -0.102621  0.994062 -1.73205 0.34641 -1.73205
SP 6020051 0.0597683    0.99881  0.0350822 -0.0338917 -0.0338917    0.99881  0.0350822  0.0350822 -0.0338917    0.99881 -1.73205 0.34641 -1.73205
SP 6020052 0.0597683    0.99881  0.0338917 -0.0350822 -0.0350822    0.99881 -0.0338917 0.0338917 0.0350822   0.99881 -1.73205 0.34641 -1.73205
SP 6020053 0.114357   0.998812  0.0326237 -0.0361864 -0.0361864   0.994062  -0.102621 0.0326237  0.103809  0.994062 -1.73205 0.34641 -1.73205
SP 6020074 0.114357  0.998812 0.0326237 0.0361864 -0.0361864   0.994062   0.102621 -0.0326237  -0.103809   0.994062 -1.73205 0.34641 -1.73205
SP 6020075 0.0597683   0.99881 0.0338917 0.0350822 -0.0350822    0.99881  0.0338917 -0.0338917 -0.0350822    0.99881 -1.73205 0.34641 -1.73205
SP 6020076 0.0597683   0.99881 0.0350822 0.0338917 -0.0338917    0.99881 -0.0350822 -0.0350822  0.0338917    0.99881 -1.73205 0.34641 -1.73205
SP 6020077 0.114357  0.998812 0.0361864 0.0326237 -0.0326237   0.994062  -0.103809 -0.0361864   0.102621   0.994062 -1.73205 0.34641 -1.73205
SP 6020098 0.150177 0.994076 0.028992 0.104748 -0.039655  0.994076  0.101193 -0.101193 -0.104748  0.989337 -1.73205 0.34641 -1.73205
SP 6020099 0.114357  0.994062 0.0326237  0.103809 -0.0361864   0.998812  0.0326237  -0.102621 -0.0361864   0.994062 -1.73205 0.34641 -1.73205
SP 6020100 0.114357  0.994062 0.0361864  0.102621 -0.0326237   0.998812 -0.0361864 -0.103809 0.0326237  0.994062 -1.73205 0.34641 -1.73205
SP 6020101 0.150177 0.994076 0.039655 0.101193 -0.028992  0.994076 -0.104748 -0.104748  0.101193  0.989337 -1.73205 0.34641 -1.73205
SP 6020602 0.150177  0.994076 -0.028992 -0.104748 0.039655 0.994076 0.101193  0.101193 -0.104748  0.989337 -1.73205 0.34641 -1.73205
SP 6020603 0.114357   0.994062 -0.0326237  -0.103809 0.0361864  0.998812 0.0326237   0.102621 -0.0361864   0.994062 -1.73205 0.34641 -1.73205
SP 6020604 0.114357   0.994062 -0.0361864  -0.102621  0.0326237   0.998812 -0.0361864  0.103809 0.0326237  0.994062 -1.73205 0.34641 -1.73205
SP 6020605 0.150177  0.994076 -0.039655 -0.101193  0.028992  0.994076 -0.104748 0.104748 0.101193 0.989337 -1.73205 0.34641 -1.73205
SP 6020626 0.114357   0.998812 -0.0326237 -0.0361864 0.0361864  0.994062  0.102621 0.0326237 -0.103809  0.994062 -1.73205 0.34641 -1.73205
SP 6020627 0.0597683    0.99881 -0.0338917 -0.0350822 0.0350822   0.99881 0.0338917  0.0338917 -0.0350822    0.99881 -1.73205 0.34641 -1.73205
SP 6020628 0.0597683    0.99881 -0.0350822 -0.0338917  0.0338917    0.99881 -0.0350822 0.0350822 0.0338917   0.99881 -1.73205 0.34641 -1.73205
SP 6020629 0.114357   0.998812 -0.0361864 -0.0326237 0.0326237  0.994062 -0.103809 0.0361864  0.102621  0.994062 -1.73205 0.34641 -1.73205
SP 6020650 0.114357   0.998812 -0.0361864  0.0326237 0.0326237  0.994062  0.103809 -0.0361864  -0.102621   0.994062 -1.73205 0.34641 -1.73205
SP 6020651 0.0597683    0.99881 -0.0350822  0.0338917 0.0338917   0.99881 0.0350822 -0.0350822 -0.0338917    0.99881 -1.73205 0.34641 -1.73205
SP 6020652 0.0597683    0.99881 -0.0338917  0.0350822  0.0350822    0.99881 -0.0338917 -0.0338917  0.0350822    0.99881 -1.73205 0.34641 -1.73205
SP 6020653 0.114357   0.998812 -0.0326237  0.0361864 0.0361864  0.994062 -0.102621 -0.0326237   0.103809   0.994062 -1.73205 0.34641 -1.73205
SP 6020674 0.150177  0.994076 -0.039655  0.101193 0.028992 0.994076 0.104748 -0.104748 -0.101193  0.989337 -1.73205 0.34641 -1.73205
SP 6020675 0.114357   0.994062 -0.0361864   0.102621 0.0326237  0.998812 0.0361864  -0.103809 -0.0326237   0.994062 -1.73205 0.34641 -1.73205
SP 6020676 0.114357   0.994062 -0.0326237   0.103809  0.0361864   0.998812 -0.0326237 -0.102621 0.0361864  0.994062 -1.73205 0.34641 -1.73205
SP 6020677 0.150177  0.994076 -0.028992  0.104748  0.039655  0.994076 -0.101193 -0.101193  0.104748  0.989337 -1.73205 0.34641 -1.73205
SP 6021179 0.150177  0.989337 -0.101193 -0.104748 0.104748 0.994076 0.028992  0.101193 -0.039655  0.994076 -1.73205 0.34641 -1.73205
SP 6021180 0.150177  0.989337 -0.104748 -0.101193  0.101193  0.994076 -0.039655 0.104748 0.028992 0.994076 -1.73205 0.34641 -1.73205
SP 6021202 0.150177  0.994076 -0.101193 -0.039655 0.104748 0.989337 0.101193  0.028992 -0.104748  0.994076 -1.73205 0.34641 -1.73205
SP 6021203 0.114357   0.994062  -0.102621 -0.0361864  0.103809  0.994062 0.0326237  0.0326237 -0.0361864   0.998812 -1.73205 0.34641 -1.73205
SP 6021204 0.114357   0.994062  -0.103809 -0.0326237   0.102621   0.994062 -0.0361864 0.0361864 0.0326237  0.998812 -1.73205 0.34641 -1.73205
SP 6021205 0.150177  0.994076 -0.104748 -0.028992  0.101193  0.989337 -0.104748 0.039655 0.101193 0.994076 -1.73205 0.34641 -1.73205
SP 6021226 0.150177  0.994076 -0.104748  0.028992 0.101193 0.989337 0.104748 -0.039655 -0.101193  0.994076 -1.73205 0.34641 -1.73205
SP 6021227 0.114357  0.994062 -0.103809 0.0326237  0.102621  0.994062 0.0361864 -0.0361864 -0.0326237   0.998812 -1.73205 0.34641 -1.73205
SP 6021228 0.114357  0.994062 -0.102621 0.0361864   0.103809   0.994062 -0.0326237 -0.0326237  0.0361864   0.998812 -1.73205 0.34641 -1.73205
SP 6021229 0.150177  0.994076 -0.101193  0.039655  0.104748  0.989337 -0.101193 -0.028992  0.104748  0.994076 -1.73205 0.34641 -1.73205
SP 6021251 0.150177  0.989337 -0.104748  0.101193 0.101193 0.994076 0.039655 -0.104748 -0.028992  0.994076 -1.73205 0.34641 -1.73205
SP 6021252 0.150177  0.989337 -0.101193  0.104748  0.104748  0.994076 -0.028992 -0.101193  0.039655  0.994076 -1.73205 0.34641 -1.73205
SP 6351227 0.150177  0.989337  0.104748 -0.101193 -0.101193  0.994076  0.039655  0.104748 -0.028992  0.994076 -1.03923 0.34641 -1.73205
SP 6351228 0.150177  0.989337  0.101193 -0.104748 -0.104748  0.994076 -0.028992 0.101193 0.039655 0.994076 -1.03923 0.34641 -1.73205
SP 6351250 0.150177  0.994076  0.104748 -0.028992 -0.101193  0.989337  0.104748  0.039655 -0.101193  0.994076 -1.03923 0.34641 -1.73205
SP 6351251 0.114357   0.994062   0.103809 -0.0326237 -0.102621  0.994062 0.0361864  0.0361864 -0.0326237   0.998812 -1.03923 0.34641 -1.73205
SP 6351252 0.114357   0.994062   0.102621 -0.0361864  -0.103809   0.994062 -0.0326237 0.0326237 0.0361864  0.998812 -1.03923 0.34641 -1.73205
SP 6351253 0.150177  0.994076  0.101193 -0.039655 -0.104748  0.989337 -0.101193 0.028992 0.104748 0.994076 -1.03923 0.34641 -1.73205
SP 6351274 0.150177 0.994076 0.101193 0.039655 -0.104748  0.989337  0.101193 -0.028992 -0.104748  0.994076 -1.03923 0.34641 -1.73205
SP 6351275 0.114357  0.994062  0.102621 0.0361864 -0.103809  0.994062 0.0326237 -0.0326237 -0.0361864   0.998812 -1.03923 0.34641 -1.73205
SP 6351276 0.114357  0.994062  0.103809 0.0326237  -0.102621   0.994062 -0.0361864 -0.0361864  0.0326237   0.998812 -1.03923 0.34641 -1.73205
SP 6351277 0.150177 0.994076 0.104748 0.028992 -0.101193  0.989337 -0.104748 -0.039655  0.101193  0.994076 -1.03923 0.34641 -1.73205
SP 6351299 0.150177 0.989337 0.101193 0.104748 -0.104748  0.994076  0.028992 -0.101193 -0.039655  0.994076 -1.03923 0.34641 -1.73205
SP 6351300 0.150177 0.989337 0.104748 0.101193 -0.101193  0.994076 -0.039655 -0.104748  0.028992  0.994076 -1.03923 0.34641 -1.73205
SP 6351802 0.150177  0.994076  0.039655 -0.101193 -0.028992  0.994076  0.104748  0.104748 -0.101193  0.989337 -1.03923 0.34641 -1.73205
SP 6351803 0.114357  0.994062 0.0361864 -0.102621 -0.0326237   0.998812  0.0361864   0.103809 -0.0326237   0.994062 -1.03923 0.34641 -1.73205
SP 6351804 0.114357  0.994062 0.0326237 -0.103809 -0.0361864   0.998812 -0.0326237  0.102621 0.0361864  0.994062 -1.03923 0.34641 -1.73205
SP 6351805 0.150177  0.994076  0.028992 -0.104748 -0.039655  0.994076 -0.101193 0.101193 0.104748 0.989337 -1.03923 0.34641 -1.73205
SP 6351826 0.114357   0.998812  0.0361864 -0.0326237 -0.0326237   0.994062   0.103809 0.0361864 -0.102621  0.994062 -1.03923 0.34641 -1.73205
SP 6351827 0.0597683    0.99881  0.0350822 -0.0338917 -0.0338917    0.99881  0.0350822  0.0350822 -0.0338917    0.99881 -1.03923 0.34641 -1.73205
SP 6351828 0.0597683    0.99881  0.0338917 -0.0350822 -0.0350822    0.99881 -0.0338917 0.0338917 0.0350822   0.99881 -1.03923 0.34641 -1.73205
SP 6351829 0.114357   0.998812  0.0326237 -0.0361864 -0.0361864   0.994062  -0.102621 0.0326237  0.103809  0.994062 -1.03923 0.34641 -1.73205
SP 6351850 0.114357  0.998812 0.0326237 0.0361864 -0.0361864   0.994062   0.102621 -0.0326237  -0.103809   0.994062 -1.03923 0.34641 -1.73205
SP 6351851 0.0597683   0.99881 0.0338917 0.0350822 -0.0350822    0.99881  0.0338917 -0.0338917 -0.0350822    0.99881 -1.03923 0.34641 -1.73205
SP 6351852 0.0597683   0.99881 0.0350822 0.0338917 -0.0338917    0.99881 -0.0350822 -0.0350822  0.0338917    0.99881 -1.03923 0.34641 -1.73205
SP 6351853 0.114357  0.998812 0.0361864 0.0326237 -0.0326237   0.994062  -0.103809 -0.0361864   0.102621   0.994062 -1.03923 0.34641 -1.73205
SP 6351874 0.150177 0.994076 0.028992 0.104748 -0.039655  0.994076  0.101193 -0.101193 -0.104748  0.989337 -1.03923 0.34641 -1.73205
SP 6351875 0.114357  0.994062 0.0326237  0.103809 -0.0361864   0.998812  0.0326237  -0.102621 -0.0361864   0.994062 -1.03923 0.34641 -1.73205
SP 6351876 0.114357  0.994062 0.0361864  0.102621 -0.0326237   0.998812 -0.0361864 -0.103809 0.0326237  0.994062 -1.03923 0.34641 -1.73205
SP 6351877 0.150177 0.994076 0.039655 0.101193 -0.028992  0.994076 -0.104748 -0.104748  0.101193  0.989337 -1.03923 0.34641 -1.73205
SP 6352378 0.150177  0.994076 -0.028992 -0.104748 0.039655 0.994076 0.101193  0.101193 -0.104748  0.989337 -1.03923 0.34641 -1.73205
SP 6352379 0.114357   0.994062 -0.0326237  -0.103809 0.0361864  0.998812 0.0326237   0.102621 -0.0361864   0.994062 -1.03923 0.34641 -1.73205
SP 6352380 0.114357   0.994062 -0.0361864  -0.102621  0.0326237   0.998812 -0.0361864  0.103809 0.0326237  0.994062 -1.03923 0.34641 -1.73205
SP 6352381 0.150177  0.994076 -0.039655 -0.101193  0.028992  0.994076 -0.104748 0.104748 0.101193 0.989337 -1.03923 0.34641 -1.73205
SP 6352402 0.114357   0.998812 -0.0326237 -0.0361864 0.0361864  0.994062  0.102621 0.0326237 -0.103809  0.994062 -1.03923 0.34641 -1.73205
SP 6352403 0.0597683    0.99881 -0.0338917 -0.0350822 0.0350822   0.99881 0.0338917  0.0338917 -0.0350822    0.99881 -1.03923 0.34641 -1.73205
SP 6352404 0.0597683    0.99881 -0.0350822 -0.0338917  0.0338917    0.99881 -0.0350822 0.0350822 0.0338917   0.99881 -1.03923 0.34641 -1.73205
SP 6352405 0.114357   0.998812 -0.0361864 -0.0326237 0.0326237  0.994062 -0.103809 0.0361864  0.102621  0.994062 -1.03923 0.34641 -1.73205
SP 6352426 0.114357   0.998812 -0.0361864  0.0326237 0.0326237  0.994062  0.103809 -0.0361864  -0.102621   0.994062 -1.03923 0.34641 -1.73205
SP 6352427 0.0597683    0.99881 -0.0350822  0.0338917 0.0338917   0.99881 0.0350822 -0.0350822 -0.0338917    0.99881 -1.03923 0.34641 -1.73205
SP 6352428 0.0597683    0.99881 -0.0338917  0.0350822  0.0350822    0.99881 -0.0338917 -0.0338917  0.0350822    0.99881 -1.03923 0.34641 -1.73205
SP 6352429 0.114357   0.998812 -0.0326237  0.0361864 0.0361864  0.994062 -0.102621 -0.0326237   0.103809   0.994062 -1.03923 0.34641 -1.73205
SP 6352450 0.150177  0.994076 -0.039655  0.101193 0.028992 0.994076 0.104748 -0.104748 -0.101193  0.989337 -1.03923 0.34641 -1.73205
SP 6352451 0.114357   0.994062 -0.0361864   0.102621 0.0326237  0.998812 0.0361864  -0.103809 -0.0326237   0.994062 -1.03923 0.34641 -1.73205
SP 6352452 0.114357   0.994062 -0.0326237   0.103809  0.0361864   0.998812 -0.0326237 -0.102621 0.0361864  0.994062 -1.03923 0.34641 -1.73205
SP 6352453 0.150177  0.994076 -0.028992  0.104748  0.039655  0.994076 -0.101193 -0.101193  0.104748  0.989337 -1.03923 0.34641 -1.73205
SP 6352955 0.150177  0.989337 -0.101193 -0.104748 0.104748 0.994076 0.028992  0.101193 -0.039655  0.994076 -1.03923 0.34641 -1.73205
SP 6352956 0.150177  0.989337 -0.104748 -0.101193  0.101193  0.994076 -0.039655 0.104748 0.028992 0.994076 -1.03923 0.34641 -1.73205
SP 6352978 0.150177  0.994076 -0.101193 -0.039655 0.104748 0.989337 0.101193  0.028992 -0.104748  0.994076 -1.03923 0.34641 -1.73205
SP 6352979 0.114357   0.994062  -0.102621 -0.0361864  0.103809  0.994062 0.0326237  0.0326237 -0.0361864   0.998812 -1.03923 0.34641 -1.73205
SP 6352980 0.114357   0.994062  -0.103809 -0.0326237   0.102621   0.994062 -0.0361864 0.0361864 0.0326237  0.998812 -1.03923 0.34641 -1.73205
SP 6352981 0.150177  0.994076 -0.104748 -0.028992  0.101193  0.989337 -0.104748 0.039655 0.101193 0.994076 -1.03923 0.34641 -1.73205
SP 6353002 0.150177  0.994076 -0.104748  0.028992 0.101193 0.989337 0.104748 -0.039655 -0.101193  0.994076 -1.03923 0.34641 -1.73205
SP 6353003 0.114357  0.994062 -0.103809 0.0326237  0.102621  0.994062 0.0361864 -0.0361864 -0.0326237   0.998812 -1.03923 0.34641 -1.73205
SP 6353004 0.114357  0.994062 -0.102621 0.0361864   0.103809   0.994062 -0.0326237 -0.0326237  0.0361864   0.998812 -1.03923 0.34641 -1.73205
SP 6353005 0.150177  0.994076 -0.101193  0.039655  0.104748  0.989337 -0.101193 -0.028992  0.104748  0.994076 -1.03923 0.34641 -1.73205
SP 6353027 0.150177  0.989337 -0.104748  0.101193 0.101193 0.994076 0.039655 -0.104748 -0.028992  0.994076 -1.03923 0.34641 -1.73205
SP 6353028 0.150177  0.989337 -0.101193  0.104748  0.104748  0.994076 -0.028992 -0.101193  0.039655  0.994076 -1.03923 0.34641 -1.73205
SP 6683003 0.150177  0.989337  0.104748 -0.101193 -0.101193  0.994076  0.039655  0.104748 -0.028992  0.994076 -0.34641 0.34641 -1.73205
SP 6683004 0.150177  0.989337  0.101193 -0.104748 -0.104748  0.994076 -0.028992 0.101193 0.039655 0.994076 -0.34641 0.34641 -1.73205
SP 6683026 0.150177  0.994076  0.104748 -0.028992 -0.101193  0.989337  0.104748  0.039655 -0.101193  0.994076 -0.34641 0.34641 -1.73205
SP 6683027 0.114357   0.994062   0.103809 -0.0326237 -0.102621  0.994062 0.0361864  0.0361864 -0.0326237   0.998812 -0.34641 0.34641 -1.73205
SP 6683028 0.114357   0.994062   0.102621 -0.0361864  -0.103809   0.994062 -0.0326237 0.0326237 0.0361864  0.998812 -0.34641 0.34641 -1.73205
SP 6683029 0.150177  0.994076  0.101193 -0.039655 -0.104748  0.989337 -0.101193 0.028992 0.104748 0.994076 -0.34641 0.34641 -1.73205
SP 6683050 0.150177 0.994076 0.101193 0.039655 -0.104748  0.989337  0.101193 -0.028992 -0.104748  0.994076 -0.34641 0.34641 -1.73205
SP 6683051 0.114357  0.994062  0.102621 0.0361864 -0.103809  0.994062 0.0326237 -0.0326237 -0.0361864   0.998812 -0.34641 0.34641 -1.73205
SP 6683052 0.114357  0.994062  0.103809 0.0326237  -0.102621   0.994062 -0.0361864 -0.0361864  0.0326237   0.998812 -0.34641 0.34641 -1.73205
SP 6683053 0.150177 0.994076 0.104748 0.028992 -0.101193  0.989337 -0.104748 -0.039655  0.101193  0.994076 -0.34641 0.34641 -1.73205
SP 6683075 0.150177 0.989337 0.101193 0.104748 -0.104748  0.994076  0.028992 -0.101193 -0.039655  0.994076 -0.34641 0.34641 -1.73205
SP 6683076 0.150177 0.989337 0.104748 0.101193 -0.101193  0.994076 -0.039655 -0.104748  0.028992  0.994076 -0.34641 0.34641 -1.73205
SP 6683578 0.150177  0.994076  0.039655 -0.101193 -0.028992  0.994076  0.104748  0.104748 -0.101193  0.989337 -0.34641 0.34641 -1.73205
SP 6683579 0.114357  0.994062 0.0361864 -0.102621 -0.0326237   0.998812  0.0361864   0.103809 -0.0326237   0.994062 -0.34641 0.34641 -1.73205
SP 6683580 0.114357  0.994062 0.0326237 -0.103809 -0.0361864   0.998812 -0.0326237  0.102621 0.0361864  0.994062 -0.34641 0.34641 -1.73205
SP 6683581 0.150177  0.994076  0.028992 -0.104748 -0.039655  0.994076 -0.101193 0.101193 0.104748 0.989337 -0.34641 0.34641 -1.73205
SP 6683602 0.114357   0.998812  0.0361864 -0.0326237 -0.0326237   0.994062   0.103809 0.0361864 -0.102621  0.994062 -0.34641 0.34641 -1.73205
SP 6683603 0.0597683    0.99881  0.0350822 -0.0338917 -0.0338917    0.99881  0.0350822  0.0350822 -0.0338917    0.99881 -0.34641 0.34641 -1.73205
SP 6683604 0.0597683    0.99881  0.0338917 -0.0350822 -0.0350822    0.99881 -0.0338917 0.0338917 0.0350822   0.99881 -0.34641 0.34641 -1.73205
SP 6683605 0.114357   0.998812  0.0326237 -0.0361864 -0.0361864   0.994062  -0.102621 0.0326237  0.103809  0.994062 -0.34641 0.34641 -1.73205
SP 6683626 0.114357  0.998812 0.0326237 0.0361864 -0.0361864   0.994062   0.102621 -0.0326237  -0.103809   0.994062 -0.34641 0.34641 -1.73205
SP 6683627 0.0597683   0.99881 0.0338917 0.0350822 -0.0350822    0.99881  0.0338917 -0.0338917 -0.0350822    0.99881 -0.34641 0.34641 -1.73205
SP 6683628 0.0597683   0.99881 0.0350822 0.0338917 -0.0338917    0.99881 -0.0350822 -0.0350822  0.0338917    0.99881 -0.34641 0.34641 -1.73205
SP 6683629 0.114357  0.998812 0.0361864 0.0326237 -0.0326237   0.994062  -0.103809 -0.0361864   0.102621   0.994062 -0.34641 0.34641 -1.73205
SP 6683650 0.150177 0.994076 0.028992 0.104748 -0.039655  0.994076  0.101193 -0.101193 -0.104748  0.989337 -0.34641 0.34641 -1.73205
SP 6683651 0.114357  0.994062 0.0326237  0.103809 -0.0361864   0.998812  0.0326237  -0.102621 -0.0361864   0.994062 -0.34641 0.34641 -1.73205
SP 6683652 0.114357  0.994062 0.0361864  0.102621 -0.0326237   0.998812 -0.0361864 -0.103809 0.0326237  0.994062 -0.34641 0.34641 -1.73205
SP 6683653 0.150177 0.994076 0.039655 0.101193 -0.028992  0.994076 -0.104748 -0.104748  0.101193  0.989337 -0.34641 0.34641 -1.73205
SP 6684154 0.150177  0.994076 -0.028992 -0.104748 0.039655 0.994076 0.101193  0.101193 -0.104748  0.989337 -0.34641 0.34641 -1.73205
SP 6684155 0.114357   0.994062 -0.0326237  -0.103809 0.0361864  0.998812 0.0326237   0.102621 -0.0361864   0.994062 -0.34641 0.34641 -1.73205
SP 6684156 0.114357   0.994062 -0.0361864  -0.102621  0.0326237   0.998812 -0.0361864  0.103809 0.0326237  0.994062 -0.34641 0.34641 -1.73205
SP 6684157 0.150177  0.994076 -0.039655 -0.101193  0.028992  0.994076 -0.104748 0.104748 0.101193 0.989337 -0.34641 0.34641 -1.73205
SP 6684178 0.114357   0.998812 -0.0326237 -0.0361864 0.0361864  0.994062  0.102621 0.0326237 -0.103809  0.994062 -0.34641 0.34641 -1.73205
SP 6684179 0.0597683    0.99881 -0.0338917 -0.0350822 0.0350822   0.99881 0.0338917  0.0338917 -0.0350822    0.99881 -0.34641 0.34641 -1.73205
SP 6684180 0.0597683    0.99881 -0.0350822 -0.0338917  0.0338917    0.99881 -0.0350822 0.0350822 0.0338917   0.99881 -0.34641 0.34641 -1.73205
SP 6684181 0.114357   0.998812 -0.0361864 -0.0326237 0.0326237  0.994062 -0.103809 0.0361864  0.102621  0.994062 -0.34641 0.34641 -1.73205
SP 6684202 0.114357   0.998812 -0.0361864  0.0326237 0.0326237  0.994062  0.103809 -0.0361864  -0.102621   0.994062 -0.34641 0.34641 -1.73205
SP 6684203 0.0597683    0.99881 -0.0350822  0.0338917 0.0338917   0.99881 0.0350822 -0.0350822 -0.0338917    0.99881 -0.34641 0.34641 -1.73205
SP 6684204 0.0597683    0.99881 -0.0338917  0.0350822  0.0350822    0.99881 -0.0338917 -0.0338917  0.0350822    0.99881 -0.34641 0.34641 -1.73205
SP 6684205 0.114357   0.998812 -0.0326237  0.0361864 0.0361864  0.994062 -0.102621 -0.0326237   0.103809   0.994062 -0.34641 0.34641 -1.73205
SP 6684226 0.150177  0.994076 -0.039655  0.101193 0.028992 0.994076 0.104748 -0.104748 -0.101193  0.989337 -0.34641 0.34641 -1.73205
SP 6684227 0.114357   0.994062 -0.0361864   0.102621 0.0326237  0.998812 0.0361864  -0.103809 -0.0326237   0.994062 -0.34641 0.34641 -1.73205
SP 6684228 0.114357   0.994062 -0.0326237   0.103809  0.0361864   0.998812 -0.0326237 -0.102621 0.0361864  0.994062 -0.34641 0.34641 -1.73205
SP 6684229 0.150177  0.994076 -0.028992  0.104748  0.039655  0.994076 -0.101193 -0.101193  0.104748  0.989337 -0.34641 0.34641 -1.73205
SP 6684731 0.150177  0.989337 -0.101193 -0.104748 0.104748 0.994076 0.028992  0.101193 -0.039655  0.994076 -0.34641 0.34641 -1.73205
SP 6684732 0.150177  0.989337 -0.104748 -0.101193  0.101193  0.994076 -0.039655 0.104748 0.028992 0.994076 -0.34641 0.34641 -1.73205
SP 6684754 0.150177  0.994076 -0.101193 -0.039655 0.104748 0.989337 0.101193  0.028992 -0.104748  0.994076 -0.34641 0.34641 -1.73205
SP 6684755 0.114357   0.994062  -0.102621 -0.0361864  0.103809  0.994062 0.0326237  0.0326237 -0.0361864   0.998812 -0.34641 0.34641 -1.73205
SP 6684756 0.114357   0.994062  -0.103809 -0.0326237   0.102621   0.994062 -0.0361864 0.0361864 0.0326237  0.998812 -0.34641 0.34641 -1.73205
SP 6684757 0.150177  0.994076 -0.104748 -0.028992  0.101193  0.989337 -0.104748 0.039655 0.101193 0.994076 -0.34641 0.34641 -1.73205
SP 6684778 0.150177  0.994076 -0.104748  0.028992 0.101193 0.989337 0.104748 -0.039655 -0.101193  0.994076 -0.34641 0.34641 -1.73205
SP 6684779 0.114357  0.994062 -0.103809 0.0326237  0.102621  0.994062 0.0361864 -0.0361864 -0.0326237   0.998812 -0.34641 0.34641 -1.73205
SP 6684780 0.114357  0.994062 -0.102621 0.0361864   0.103809   0.994062 -0.0326237 -0.0326237  0.0361864   0.998812 -0.34641 0.34641 -1.73205
SP 6684781 0.150177  0.994076 -0.101193  0.039655  0.104748  0.989337 -0.101193 -0.028992  0.104748  0.994076 -0.34641 0.34641 -1.73205
SP 6684803 0.150177  0.989337 -0.104748  0.101193 0.101193 0.994076 0.039655 -0.104748 -0.028992  0.994076 -0.34641 0.34641 -1.73205
SP 6684804 0.150177  0.989337 -0.101193  0.104748  0.104748  0.994076 -0.028992 -0.101193  0.039655  0.994076 -0.34641 0.34641 -1.73205
SP 7014779 0.150177  0.989337  0.104748 -0.101193 -0.101193  0.994076  0.039655  0.104748 -0.028992  0.994076 0.34641 0.34641 -1.73205
SP 7014780 0.150177  0.989337  0.101193 -0.104748 -0.104748  0.994076 -0.028992 0.101193 0.039655 0.994076 0.34641 0.34641 -1.73205
SP 7014802 0.150177  0.994076  0.104748 -0.028992 -0.101193  0.989337  0.104748  0.039655 -0.101193  0.994076 0.34641 0.34641 -1.73205
SP 7014803 0.114357   0.994062   0.103809 -0.0326237 -0.102621  0.994062 0.0361864  0.0361864 -0.0326237   0.998812 0.34641 0.34641 -1.73205
SP 7014804 0.114357   0.994062   0.102621 -0.0361864  -0.103809   0.994062 -0.0326237 0.0326237 0.0361864  0.998812 0.34641 0.34641 -1.73205
SP 7014805 0.150177  0.994076  0.101193 -0.039655 -0.104748  0.989337 -0.101193 0.028992 0.104748 0.994076 0.34641 0.34641 -1.73205
SP 7014826 0.150177 0.994076 0.101193 0.039655 -0.104748  0.989337  0.101193 -0.028992 -0.104748  0.994076 0.34641 0.34641 -1.73205
SP 7014827 0.114357  0.994062  0.102621 0.0361864 -0.103809  0.994062 0.0326237 -0.0326237 -0.0361864   0.998812 0.34641 0.34641 -1.73205
SP 7014828 0.114357  0.994062  0.103809 0.0326237  -0.102621   0.994062 -0.0361864 -0.0361864  0.0326237   0.998812 0.34641 0.34641 -1.73205
SP 7014829 0.150177 0.994076 0.104748 0.028992 -0.101193  0.989337 -0.104748 -0.039655  0.101193  0.994076 0.34641 0.34641 -1.73205
SP 7014851 0.150177 0.989337 0.101193 0.104748 -0.104748  0.994076  0.028992 -0.101193 -0.039655  0.994076 0.34641 0.34641 -1.73205
SP 7014852 0.150177 0.989337 0.104748 0.101193 -0.101193  0.994076 -0.039655 -0.104748  0.028992  0.994076 0.34641 0.34641 -1.73205
SP 7015354 0.150177  0.994076  0.039655 -0.101193 -0.028992  0.994076  0.104748  0.104748 -0.101193  0.989337 0.34641 0.34641 -1.73205
SP 7015355 0.114357  0.994062 0.0361864 -0.102621 -0.0326237   0.998812  0.0361864   0.103809 -0.0326237   0.994062 0.34641 0.34641 -1.73205
SP 7015356 0.114357  0.994062 0.0326237 -0.103809 -0.0361864   0.998812 -0.0326237  0.102621 0.0361864  0.994062 0.34641 0.34641 -1.73205
SP 7015357 0.150177  0.994076  0.028992 -0.104748 -0.039655  0.994076 -0.101193 0.101193 0.104748 0.989337 0.34641 0.34641 -1.73205
SP 7015378 0.114357   0.998812  0.0361864 -0.0326237 -0.0326237   0.994062   0.103809 0.0361864 -0.102621  0.994062 0.34641 0.34641 -1.73205
SP 7015379 0.0597683    0.99881  0.0350822 -0.0338917 -0.0338917    0.99881  0.0350822  0.0350822 -0.0338917    0.99881 0.34641 0.34641 -1.73205
SP 7015380 0.0597683    0.99881  0.0338917 -0.0350822 -0.0350822    0.99881 -0.0338917 0.0338917 0.0350822   0.99881 0.34641 0.34641 -1.73205
SP 7015381 0.114357   0.998812  0.0326237 -0.0361864 -0.0361864   0.994062  -0.102621 0.0326237  0.103809  0.994062 0.34641 0.34641 -1.73205
SP 7015402 0.114357  0.998812 0.0326237 0.0361864 -0.0361864   0.994062   0.102621 -0.0326237  -0.103809   0.994062 0.34641 0.34641 -1.73205
SP 7015403 0.0597683   0.99881 0.0338917 0.0350822 -0.0350822    0.99881  0.0338917 -0.0338917 -0.0350822    0.99881 0.34641 0.34641 -1.73205
SP 7015404 0.0597683   0.99881 0.0350822 0.0338917 -0.0338917    0.99881 -0.0350822 -0.0350822  0.0338917    0.99881 0.34641 0.34641 -1.73205
SP 7015405 0.114357  0.998812 0.0361864 0.0326237 -0.0326237   0.994062  -0.103809 -0.0361864   0.102621   0.994062 0.34641 0.34641 -1.73205
SP 7015426 0.150177 0.994076 0.028992 0.104748 -0.039655  0.994076  0.101193 -0.101193 -0.104748  0.989337 0.34641 0.34641 -1.73205
SP 7015427 0.114357  0.994062 0.0326237  0.103809 -0.0361864   0.998812  0.0326237  -0.102621 -0.0361864   0.994062 0.34641 0.34641 -1.73205
SP 7015428 0.114357  0.994062 0.0361864  0.102621 -0.0326237   0.998812 -0.0361864 -0.103809 0.0326237  0.994062 0.34641 0.34641 -1.73205
SP 7015429 0.150177 0.994076 0.039655 0.101193 -0.028992  0.994076 -0.104748 -0.104748  0.101193  0.989337 0.34641 0.34641 -1.73205
SP 7015930 0.150177  0.994076 -0.028992 -0.104748 0.039655 0.994076 0.101193  0.101193 -0.104748  0.989337 0.34641 0.34641 -1.73205
SP 7015931 0.114357   0.994062 -0.0326237  -0.103809 0.0361864  0.998812 0.0326237   0.102621 -0.0361864   0.994062 0.34641 0.34641 -1.73205
SP 7015932 0.114357   0.994062 -0.0361864  -0.102621  0.0326237   0.998812 -0.0361864  0.103809 0.0326237  0.994062 0.34641 0.34641 -1.73205
SP 7015933 0.150177  0.994076 -0.039655 -0.101193  0.028992  0.994076 -0.104748 0.104748 0.101193 0.989337 0.34641 0.34641 -1.73205
SP 7015954 0.114357   0.998812 -0.0326237 -0.0361864 0.0361864  0.994062  0.102621 0.0326237 -0.103809  0.994062 0.34641 0.34641 -1.73205
SP 7015955 0.0597683    0.99881 -0.0338917 -0.0350822 0.0350822   0.99881 0.0338917  0.0338917 -0.0350822    0.99881 0.34641 0.34641 -1.73205
SP 7015956 0.0597683    0.99881 -0.0350822 -0.0338917  0.0338917    0.99881 -0.0350822 0.0350822 0.0338917   0.99881 0.34641 0.34641 -1.73205
SP 7015957 0.114357   0.998812 -0.0361864 -0.0326237 0.0326237  0.994062 -0.103809 0.0361864  0.102621  0.994062 0.34641 0.34641 -1.73205
SP 7015978 0.114357   0.998812 -0.0361864  0.0326237 0.0326237  0.994062  0.103809 -0.0361864  -0.102621   0.994062 0.34641 0.34641 -1.73205
SP 7015979 0.0597683    0.99881 -0.0350822  0.0338917 0.0338917   0.99881 0.0350822 -0.0350822 -0.0338917    0.99881 0.34641 0.34641 -1.73205
SP 7015980 0.0597683    0.99881 -0.0338917  0.0350822  0.0350822    0.99881 -0.0338917 -0.0338917  0.0350822    0.99881 0.34641 0.34641 -1.73205
SP 7015981 0.114357   0.998812 -0.0326237  0.0361864 0.0361864  0.994062 -0.102621 -0.0326237   0.103809   0.994062 0.34641 0.34641 -1.73205
SP 7016002 0.150177  0.994076 -0.039655  0.101193 0.028992 0.994076 0.104748 -0.104748 -0.101193  0.989337 0.34641 0.34641 -1.73205
SP 7016003 0.114357   0.994062 -0.0361864   0.102621 0.0326237  0.998812 0.0361864  -0.103809 -0.0326237   0.994062 0.34641 0.34641 -1.73205
SP 7016004 0.114357   0.994062 -0.0326237   0.103809  0.0361864   0.998812 -0.0326237 -0.102621 0.0361864  0.994062 0.34641 0.34641 -1.73205
SP 7016005 0.150177  0.994076 -0.028992  0.104748  0.039655  0.994076 -0.101193 -0.101193  0.104748  0.989337 0.34641 0.34641 -1.73205
SP 7016507 0.150177  0.989337 -0.101193 -0.104748 0.104748 0.994076 0.028992  0.101193 -0.039655  0.994076 0.34641 0.34641 -1.73205
SP 7016508 0.150177  0.989337 -0.104748 -0.101193  0.101193  0.994076 -0.039655 0.104748 0.028992 0.994076 0.34641 0.34641 -1.73205
SP 7016530 0.150177  0.994076 -0.101193 -0.039655 0.104748 0.989337 0.101193  0.028992 -0.104748  0.994076 0.34641 0.34641 -1.73205
SP 7016531 0.114357   0.994062  -0.102621 -0.0361864  0.103809  0.994062 0.0326237  0.0326237 -0.0361864   0.998812 0.34641 0.34641 -1.73205
SP 7016532 0.114357   0.994062  -0.103809 -0.0326237   0.102621   0.994062 -0.0361864 0.0361864 0.0326237  0.998812 0.34641 0.34641 -1.73205
SP 7016533 0.150177  0.994076 -0.104748 -0.028992  0.101193  0.989337 -0.104748 0.039655 0.101193 0.994076 0.34641 0.34641 -1.73205
SP 7016554 0.150177  0.994076 -0.104748  0.028992 0.101193 0.989337 0.104748 -0.039655 -0.101193  0.994076 0.34641 0.34641 -1.73205
SP 7016555 0.114357  0.994062 -0.103809 0.0326237  0.102621  0.994062 0.0361864 -0.0361864 -0.0326237   0.998812 0.34641 0.34641 -1.73205
SP 7016556 0.114357  0.994062 -0.102621 0.0361864   0.103809   0.994062 -0.0326237 -0.0326237  0.0361864   0.998812 0.34641 0.34641 -1.73205
SP 7016557 0.150177  0.994076 -0.101193  0.039655  0.104748  0.989337 -0.101193 -0.028992  0.104748  0.994076 0.34641 0.34641 -1.73205
SP 7016579 0.150177  0.989337 -0.104748  0.101193 0.101193 0.994076 0.039655 -0.104748 -0.028992  0.994076 0.34641 0.34641 -1.73205
SP 7016580 0.150177  0.989337 -0.101193  0.104748  0.104748  0.994076 -0.028992 -0.101193  0.039655  0.994076 0.34641 0.34641 -1.73205
SP 7346555 0.150177  0.989337  0.104748 -0.101193 -0.101193  0.994076  0.039655  0.104748 -0.028992  0.994076 1.03923 0.34641 -1.73205
SP 7346556 0.150177  0.989337  0.101193 -0.104748 -0.104748  0.994076 -0.028992 0.101193 0.039655 0.994076 1.03923 0.34641 -1.73205
SP 7346578 0.150177  0.994076  0.104748 -0.028992 -0.101193  0.989337  0.104748  0.039655 -0.101193  0.994076 1.03923 0.34641 -1.73205
SP 7346579 0.114357   0.994062   0.103809 -0.0326237 -0.102621  0.994062 0.0361864  0.0361864 -0.0326237   0.998812 1.03923 0.34641 -1.73205
SP 7346580 0.114357   0.994062   0.102621 -0.0361864  -0.103809   0.994062 -0.0326237 0.0326237 0.0361864  0.998812 1.03923 0.34641 -1.73205
SP 7346581 0.150177  0.994076  0.101193 -0.039655 -0.104748  0.989337 -0.101193 0.028992 0.104748 0.994076 1.03923 0.34641 -1.73205
SP 7346602 0.150177 0.994076 0.101193 0.039655 -0.104748  0.989337  0.101193 -0.028992 -0.104748  0.994076 1.03923 0.34641 -1.73205
SP 7346603 0.114357  0.994062  0.102621 0.0361864 -0.103809  0.994062 0.0326237 -0.0326237 -0.0361864   0.998812 1.03923 0.34641 -1.73205
SP 7346604 0.114357  0.994062  0.103809 0.0326237  -0.102621   0.994062 -0.0361864 -0.0361864  0.0326237   0.998812 1.03923 0.34641 -1.73205
SP 7346605 0.150177 0.994076 0.104748 0.028992 -0.101193  0.989337 -0.104748 -0.039655  0.101193  0.994076 1.03923 0.34641 -1.73205
SP 7346627 0.150177 0.989337 0.101193 0.104748 -0.104748  0.994076  0.028992 -0.101193 -0.039655  0.994076 1.03923 0.34641 -1.73205
SP 7346628 0.150177 0.989337 0.104748 0.101193 -0.101193  0.994076 -0.039655 -0.104748  0.028992  0.994076 1.03923 0.34641 -1.73205
SP 7347130 0.150177  0.994076  0.039655 -0.101193 -0.028992  0.994076  0.104748  0.104748 -0.101193  0.989337 1.03923 0.34641 -1.73205
SP 7347131 0.114357  0.994062 0.0361864 -0.102621 -0.0326237   0.998812  0.0361864   0.103809 -0.0326237   0.994062 1.03923 0.34641 -1.73205
SP 7347132 0.114357  0.994062 0.0326237 -0.103809 -0.0361864   0.998812 -0.0326237  0.102621 0.0361864  0.994062 1.03923 0.34641 -1.73205
SP 7347133 0.150177  0.994076  0.028992 -0.104748 -0.039655  0.994076 -0.101193 0.101193 0.104748 0.989337 1.03923 0.34641 -1.73205
SP 7347154 0.114357   0.998812  0.0361864 -0.0326237 -0.0326237   0.994062   0.103809 0.0361864 -0.102621  0.994062 1.03923 0.34641 -1.73205
SP 7347155 0.0597683    0.99881  0.0350822 -0.0338917 -0.0338917    0.99881  0.0350822  0.0350822 -0.0338917    0.99881 1.03923 0.34641 -1.73205
SP 7347156 0.0597683    0.99881  0.0338917 -0.0350822 -0.0350822    0.99881 -0.0338917 0.0338917 0.0350822   0.99881 1.03923 0.34641 -1.73205
SP 7347157 0.114357   0.998812  0.0326237 -0.0361864 -0.0361864   0.994062  -0.102621 0.0326237  0.103809  0.994062 1.03923 0.34641 -1.73205
SP 7347178 0.114357  0.998812 0.0326237 0.0361864 -0.0361864   0.994062   0.102621 -0.0326237  -0.103809   0.994062 1.03923 0.34641 -1.73205
SP 7347179 0.0597683   0.99881 0.0338917 0.0350822 -0.0350822    0.99881  0.0338917 -0.0338917 -0.0350822    0.99881 1.03923 0.34641 -1.73205
SP 7347180 0.0597683   0.99881 0.0350822 0.0338917 -0.0338917    0.99881 -0.0350822 -0.0350822  0.0338917    0.99881 1.03923 0.34641 -1.73205
SP 7347181 0.114357  0.998812 0.0361864 0.0326237 -0.0326237   0.994062  -0.103809 -0.0361864   0.102621   0.994062 1.03923 0.34641 -1.73205
SP 7347202 0.150177 0.994076 0.028992 0.104748 -0.039655  0.994076  0.101193 -0.101193 -0.104748  0.989337 1.03923 0.34641 -1.73205
SP 7347203 0.114357  0.994062 0.0326237  0.103809 -0.0361864   0.998812  0.0326237  -0.102621 -0.0361864   0.994062 1.03923 0.34641 -1.73205
SP 7347204 0.114357  0.994062 0.0361864  0.102621 -0.0326237   0.998812 -0.0361864 -0.103809 0.0326237  0.994062 1.03923 0.34641 -1.73205
SP 7347205 0.150177 0.994076 0.039655 0.101193 -0.028992  0.994076 -0.104748 -0.104748  0.101193  0.989337 1.03923 0.34641 -1.73205
SP 7347706 0.150177  0.994076 -0.028992 -0.104748 0.039655 0.994076 0.101193  0.101193 -0.104748  0.989337 1.03923 0.34641 -1.73205
SP 7347707 0.114357   0.994062 -0.0326237  -0.103809 0.0361864  0.998812 0.0326237   0.102621 -0.0361864   0.994062 1.03923 0.34641 -1.73205
SP 7347708 0.114357   0.994062 -0.0361864  -0.102621  0.0326237   0.998812 -0.0361864  0.103809 0.0326237  0.994062 1.03923 0.34641 -1.73205
SP 7347709 0.150177  0.994076 -0.039655 -0.101193  0.028992  0.994076 -0.104748 0.104748 0.101193 0.989337 1.03923 0.34641 -1.73205
SP 7347730 0.114357   0.998812 -0.0326237 -0.0361864 0.0361864  0.994062  0.102621 0.0326237 -0.103809  0.994062 1.03923 0.34641 -1.73205
SP 7347731 0.0597683    0.99881 -0.0338917 -0.0350822 0.0350822   0.99881 0.0338917  0.0338917 -0.0350822    0.99881 1.03923 0.34641 -1.73205
SP 7347732 0.0597683    0.99881 -0.0350822 -0.0338917  0.0338917    0.99881 -0.0350822 0.0350822 0.0338917   0.99881 1.03923 0.34641 -1.73205
SP 7347733 0.114357   0.998812 -0.0361864 -0.0326237 0.0326237  0.994062 -0.103809 0.0361864  0.102621  0.994062 1.03923 0.34641 -1.73205
SP 7347754 0.114357   0.998812 -0.0361864  0.0326237 0.0326237  0.994062  0.103809 -0.0361864  -0.102621   0.994062 1.03923 0.34641 -1.73205
SP 7347755 0.0597683    0.99881 -0.0350822  0.0338917 0.0338917   0.99881 0.0350822 -0.0350822 -0.0338917    0.99881 1.03923 0.34641 -1.73205
SP 7347756 0.0597683    0.99881 -0.0338917  0.0350822  0.0350822    0.99881 -0.0338917 -0.0338917  0.0350822    0.99881 1.03923 0.34641 -1.73205
SP 7347757 0.114357   0.998812 -0.0326237  0.0361864 0.0361864  0.994062 -0.102621 -0.0326237   0.103809   0.994062 1.03923 0.34641 -1.73205
SP 7347778 0.150177  0.994076 -0.039655  0.101193 0.028992 0.994076 0.104748 -0.104748 -0.101193  0.989337 1.03923 0.34641 -1.73205
SP 7347779 0.114357   0.994062 -0.0361864   0.102621 0.0326237  0.998812 0.0361864  -0.103809 -0.0326237   0.994062 1.03923 0.34641 -1.73205
SP 7347780 0.114357   0.994062 -0.0326237   0.103809  0.0361864   0.998812 -0.0326237 -0.102621 0.0361864  0.994062 1.03923 0.34641 -1.73205
SP 7347781 0.150177  0.994076 -0.028992  0.104748  0.039655  0.994076 -0.101193 -0.101193  0.104748  0.989337 1.03923 0.34641 -1.73205
SP 7348283 0.150177  0.989337 -0.101193 -0.104748 0.104748 0.994076 0.028992  0.101193 -0.039655  0.994076 1.03923 0.34641 -1.73205
SP 7348284 0.150177  0.989337 -0.104748 -0.101193  0.101193  0.994076 -0.039655 0.104748 0.028992 0.994076 1.03923 0.34641 -1.73205
SP 7348306 0.150177  0.994076 -0.101193 -0.039655 0.104748 0.989337 0.101193  0.028992 -0.104748  0.994076 1.03923 0.34641 -1.73205
SP 7348307 0.114357   0.994062  -0.102621 -0.0361864  0.103809  0.994062 0.0326237  0.0326237 -0.0361864   0.998812 1.03923 0.34641 -1.73205
SP 7348308 0.114357   0.994062  -0.103809 -0.0326237   0.102621   0.994062 -0.0361864 0.0361864 0.0326237  0.998812 1.03923 0.34641 -1.73205
SP 7348309 0.150177  0.994076 -0.104748 -0.028992  0.101193  0.989337 -0.104748 0.039655 0.101193 0.994076 1.03923 0.34641 -1.73205
SP 7348330 0.150177  0.994076 -0.104748  0.028992 0.101193 0.989337 0.104748 -0.039655 -0.101193  0.994076 1.03923 0.34641 -1.73205
SP 7348331 0.114357  0.994062 -0.103809 0.0326237  0.102621  0.994062 0.0361864 -0.0361864 -0.0326237   0.998812 1.03923 0.34641 -1.73205
SP 7348332 0.114357  0.994062 -0.102621 0.0361864   0.103809   0.994062 -0.0326237 -0.0326237  0.0361864   0.998812 1.03923 0.34641 -1.73205
SP 7348333 0.150177  0.994076 -0.101193  0.039655  0.104748  0.989337 -0.101193 -0.028992  0.104748  0.994076 1.03923 0.34641 -1.73205
SP 7348355 0.150177  0.989337 -0.104748  0.101193 0.101193 0.994076 0.039655 -0.104748 -0.028992  0.994076 1.03923 0.34641 -1.73205
SP 7348356 0.150177  0.989337 -0.101193  0.104748  0.104748  0.994076 -0.028992 -0.101193  0.039655  0.994076 1.03923 0.34641 -1.73205
SP 7678331 0.150177  0.989337  0.104748 -0.101193 -0.101193  0.994076  0.039655  0.104748 -0.028992  0.994076 1.73205 0.34641 -1.73205
SP 7678332 0.150177  0.989337  0.101193 -0.104748 -0.104748  0.994076 -0.028992 0.101193 0.039655 0.994076 1.73205 0.34641 -1.73205
SP 7678354 0.150177  0.994076  0.104748 -0.028992 -0.101193  0.989337  0.104748  0.039655 -0.101193  0.994076 1.73205 0.34641 -1.73205
SP 7678355 0.114357   0.994062   0.103809 -0.0326237 -0.102621  0.994062 0.0361864  0.0361864 -0.0326237   0.998812 1.73205 0.34641 -1.73205
SP 7678356 0.114357   0.994062   0.102621 -0.0361864  -0.103809   0.994062 -0.0326237 0.0326237 0.0361864  0.998812 1.73205 0.34641 -1.73205
SP 7678357 0.150177  0.994076  0.101193 -0.039655 -0.104748  0.989337 -0.101193 0.028992 0.104748 0.994076 1.73205 0.34641 -1.73205
SP 7678378 0.150177 0.994076 0.101193 0.039655 -0.104748  0.989337  0.101193 -0.028992 -0.104748  0.994076 1.73205 0.34641 -1.73205
SP 7678379 0.114357  0.994062  0.102621 0.0361864 -0.103809  0.994062 0.0326237 -0.0326237 -0.0361864   0.998812 1.73205 0.34641 -1.73205
SP 7678380 0.114357  0.994062  0.103809 0.0326237  -0.102621   0.994062 -0.0361864 -0.0361864  0.0326237   0.998812 1.73205 0.34641 -1.73205
SP 7678381 0.150177 0.994076 0.104748 0.028992 -0.101193  0.989337 -0.104748 -0.039655  0.101193  0.994076 1.73205 0.34641 -1.73205
SP 7678403 0.150177 0.989337 0.101193 0.104748 -0.104748  0.994076  0.028992 -0.101193 -0.039655  0.994076 1.73205 0.34641 -1.73205
SP 7678404 0.150177 0.989337 0.104748 0.101193 -0.101193  0.994076 -0.039655 -0.104748  0.028992  0.994076 1.73205 0.34641 -1.73205
SP 7678906 0.150177  0.994076  0.039655 -0.101193 -0.028992  0.994076  0.104748  0.104748 -0.101193  0.989337 1.73205 0.34641 -1.73205
SP 7678907 0.114357  0.994062 0.0361864 -0.102621 -0.0326237   0.998812  0.0361864   0.103809 -0.0326237   0.994062 1.73205 0.34641 -1.73205
SP 7678908 0.114357  0.994062 0.0326237 -0.103809 -0.0361864   0.998812 -0.0326237  0.102621 0.0361864  0.994062 1.73205 0.34641 -1.73205
SP 7678909 0.150177  0.994076  0.028992 -0.104748 -0.039655  0.994076 -0.101193 0.101193 0.104748 0.989337 1.73205 0.34641 -1.73205
SP 7678930 0.114357   0.998812  0.0361864 -0.0326237 -0.0326237   0.994062   0.103809 0.0361864 -0.102621  0.994062 1.73205 0.34641 -1.73205
SP 7678931 0.0597683    0.99881  0.0350822 -0.0338917 -0.0338917    0.99881  0.0350822  0.0350822 -0.0338917    0.99881 1.73205 0.34641 -1.73205
SP 7678932 0.0597683    0.99881  0.0338917 -0.0350822 -0.0350822    0.99881 -0.0338917 0.0338917 0.0350822   0.99881 1.73205 0.34641 -1.73205
SP 7678933 0.114357   0.998812  0.0326237 -0.0361864 -0.0361864   0.994062  -0.102621 0.0326237  0.103809  0.994062 1.73205 0.34641 -1.73205
SP 7678954 0.114357  0.998812 0.0326237 0.0361864 -0.0361864   0.994062   0.102621 -0.0326237  -0.103809   0.994062 1.73205 0.34641 -1.73205
SP 7678955 0.0597683   0.99881 0.0338917 0.0350822 -0.0350822    0.99881  0.0338917 -0.0338917 -0.0350822    0.99881 1.73205 0.34641 -1.73205
SP 7678956 0.0597683   0.99881 0.0350822 0.0338917 -0.0338917    0.99881 -0.0350822 -0.0350822  0.0338917    0.99881 1.73205 0.34641 -1.73205
SP 7678957 0.114357  0.998812 0.0361864 0.0326237 -0.0326237   0.994062  -0.103809 -0.0361864   0.102621   0.994062 1.73205 0.34641 -1.73205
SP 7678978 0.150177 0.994076 0.028992 0.104748 -0.039655  0.994076  0.101193 -0.101193 -0.104748  0.989337 1.73205 0.34641 -1.73205
SP 7678979 0.114357  0.994062 0.0326237  0.103809 -0.0361864   0.998812  0.0326237  -0.102621 -0.0361864   0.994062 1.73205 0.34641 -1.73205
SP 7678980 0.114357  0.994062 0.0361864  0.102621 -0.0326237   0.998812 -0.0361864 -0.103809 0.0326237  0.994062 1.73205 0.34641 -1.73205
SP 7678981 0.150177 0.994076 0.039655 0.101193 -0.028992  0.994076 -0.104748 -0.104748  0.101193  0.989337 1.73205 0.34641 -1.73205
SP 7679482 0.150177  0.994076 -0.028992 -0.104748 0.039655 0.994076 0.101193  0.101193 -0.104748  0.989337 1.73205 0.34641 -1.73205
SP 7679483 0.114357   0.994062 -0.0326237  -0.103809 0.0361864  0.998812 0.0326237   0.102621 -0.0361864   0.994062 1.73205 0.34641 -1.73205
SP 7679484 0.114357   0.994062 -0.0361864  -0.102621  0.0326237   0.998812 -0.0361864  0.103809 0.0326237  0.994062 1.73205 0.34641 -1.73205
SP 7679485 0.150177  0.994076 -0.039655 -0.101193  0.028992  0.994076 -0.104748 0.104748 0.101193 0.989337 1.73205 0.34641 -1.73205
SP 7679506 0.114357   0.998812 -0.0326237 -0.0361864 0.0361864  0.994062  0.102621 0.0326237 -0.103809  0.994062 1.73205 0.34641 -1.73205
SP 7679507 0.0597683    0.99881 -0.0338917 -0.0350822 0.0350822   0.99881 0.0338917  0.0338917 -0.0350822    0.99881 1.73205 0.34641 -1.73205
SP 7679508 0.0597683    0.99881 -0.0350822 -0.0338917  0.0338917    0.99881 -0.0350822 0.0350822 0.0338917   0.99881 1.73205 0.34641 -1.73205
SP 7679509 0.114357   0.998812 -0.0361864 -0.0326237 0.0326237  0.994062 -0.103809 0.0361864  0.102621  0.994062 1.73205 0.34641 -1.73205
SP 7679530 0.114357   0.998812 -0.0361864  0.0326237 0.0326237  0.994062  0.103809 -0.0361864  -0.102621   0.994062 1.73205 0.34641 -1.73205
SP 7679531 0.0597683    0.99881 -0.0350822  0.0338917 0.0338917   0.99881 0.0350822 -0.0350822 -0.0338917    0.99881 1.73205 0.34641 -1.73205
SP 7679532 0.0597683    0.99881 -0.0338917  0.0350822  0.0350822    0.99881 -0.0338917 -0.0338917  0.0350822    0.99881 1.73205 0.34641 -1.73205
SP 7679533 0.114357   0.998812 -0.0326237  0.0361864 0.0361864  0.994062 -0.102621 -0.0326237   0.103809   0.994062 1.73205 0.34641 -1.73205
SP 7679554 0.150177  0.994076 -0.039655  0.101193 0.028992 0.994076 0.104748 -0.104748 -0.101193  0.989337 1.73205 0.34641 -1.73205
SP 7679555 0.114357   0.994062 -0.0361864   0.102621 0.0326237  0.998812 0.0361864  -0.103809 -0.0326237   0.994062 1.73205 0.34641 -1.73205
SP 7679556 0.114357   0.994062 -0.0326237   0.103809  0.0361864   0.998812 -0.0326237 -0.102621 0.0361864  0.994062 1.73205 0.34641 -1.73205
SP 7679557 0.150177  0.994076 -0.028992  0.104748  0.039655  0.994076 -0.101193 -0.101193  0.104748  0.989337 1.73205 0.34641 -1.73205
SP 7680059 0.150177  0.989337 -0.101193 -0.104748 0.104748 0.994076 0.028992  0.101193 -0.039655  0.994076 1.73205 0.34641 -1.73205
SP 7680060 0.150177  0.989337 -0.104748 -0.101193  0.101193  0.994076 -0.039655 0.104748 0.028992 0.994076 1.73205 0.34641 -1.73205
SP 7680082 0.150177  0.994076 -0.101193 -0.039655 0.104748 0.989337 0.101193  0.028992 -0.104748  0.994076 1.73205 0.34641 -1.73205
SP 7680083 0.114357   0.994062  -0.102621 -0.0361864  0.103809  0.994062 0.0326237  0.0326237 -0.0361864   0.998812 1.73205 0.34641 -1.73205
SP 7680084 0.114357   0.994062  -0.103809 -0.0326237   0.102621   0.994062 -0.0361864 0.0361864 0.0326237  0.998812 1.73205 0.34641 -1.73205
SP 7680085 0.150177  0.994076 -0.104748 -0.028992  0.101193  0.989337 -0.104748 0.039655 0.101193 0.994076 1.73205 0.34641 -1.73205
SP 7680106 0.150177  0.994076 -0.104748  0.028992 0.101193 0.989337 0.104748 -0.039655 -0.101193  0.994076 1.73205 0.34641 -1.73205
SP 7680107 0.114357  0.994062 -0.103809 0.0326237  0.102621  0.994062 0.0361864 -0.0361864 -0.0326237   0.998812 1.73205 0.34641 -1.73205
SP 7680108 0.114357  0.994062 -0.102621 0.0361864   0.103809   0.994062 -0.0326237 -0.0326237  0.0361864   0.998812 1.73205 0.34641 -1.73205
SP 7680109 0.150177  0.994076 -0.101193  0.039655  0.104748  0.989337 -0.101193 -0.028992  0.104748  0.994076 1.73205 0.34641 -1.73205
SP 7680131 0.150177  0.989337 -0.104748  0.101193 0.101193 0.994076 0.039655 -0.104748 -0.028992  0.994076 1.73205 0.34641 -1.73205
SP 7680132 0.150177  0.989337 -0.101193  0.104748  0.104748  0.994076 -0.028992 -0.101193  0.039655  0.994076 1.73205 0.34641 -1.73205
SP 8010107 0.150177  0.989337  0.104748 -0.101193 -0.101193  0.994076  0.039655  0.104748 -0.028992  0.994076 -1.73205 1.03923 -1.73205
SP 8010108 0.150177  0.989337  0.101193 -0.104748 -0.104748  0.994076 -0.028992 0.101193 0.039655 0.994076 -1.73205 1.03923 -1.73205
SP 8010130 0.150177  0.994076  0.104748 -0.028992 -0.101193  0.989337  0.104748  0.039655 -0.101193  0.994076 -1.73205 1.03923 -1.73205
SP 8010131 0.114357   0.994062   0.103809 -0.0326237 -0.102621  0.994062 0.0361864  0.0361864 -0.0326237   0.998812 -1.73205 1.03923 -1.73205
SP 8010132 0.114357   0.994062   0.102621 -0.0361864  -0.103809   0.994062 -0.0326237 0.0326237 0.0361864  0.998812 -1.73205 1.03923 -1.73205
SP 8010133 0.150177  0.994076  0.101193 -0.039655 -0.104748  0.989337 -0.101193 0.028992 0.104748 0.994076 -1.73205 1.03923 -1.73205
SP 8010154 0.150177 0.994076 0.101193 0.039655 -0.104748  0.989337  0.101193 -0.028992 -0.104748  0.994076 -1.73205 1.03923 -1.73205
SP 8010155 0.114357  0.994062  0.102621 0.0361864 -0.103809  0.994062 0.0326237 -0.0326237 -0.0361864   0.998812 -1.73205 1.03923 -1.73205
SP 8010156 0.114357  0.994062  0.103809 0.0326237  -0.102621   0.994062 -0.0361864 -0.0361864  0.0326237   0.998812 -1.73205 1.03923 -1.73205
SP 8010157 0.150177 0.994076 0.104748 0.028992 -0.101193  0.989337 -0.104748 -0.039655  0.101193  0.994076 -1.73205 1.03923 -1.73205
SP 8010179 0.150177 0.989337 0.101193 0.104748 -0.104748  0.994076  0.028992 -0.101193 -0.039655  0.994076 -1.73205 1.03923 -1.73205
SP 8010180 0.150177 0.989337 0.104748 0.101193 -0.101193  0.994076 -0.039655 -0.104748  0.028992  0.994076 -1.73205 1.03923 -1.73205
SP 8010682 0.150177  0.994076  0.039655 -0.101193 -0.028992  0.994076  0.104748  0.104748 -0.101193  0.989337 -1.73205 1.03923 -1.73205
SP 8010683 0.114357  0.994062 0.0361864 -0.102621 -0.0326237   0.998812  0.0361864   0.103809 -0.0326237   0.994062 -1.73205 1.03923 -1.73205
SP 8010684 0.114357  0.994062 0.0326237 -0.103809 -0.0361864   0.998812 -0.0326237  0.102621 0.0361864  0.994062 -1.73205 1.03923 -1.73205
SP 8010685 0.150177  0.994076  0.028992 -0.104748 -0.039655  0.994076 -0.101193 0.101193 0.104748 0.989337 -1.73205 1.03923 -1.73205
SP 8010706 0.114357   0.998812  0.0361864 -0.0326237 -0.0326237   0.994062   0.103809 0.0361864 -0.102621  0.994062 -1.73205 1.03923 -1.73205
SP 8010707 0.0597683    0.99881  0.0350822 -0.0338917 -0.0338917    0.99881  0.0350822  0.0350822 -0.0338917    0.99881 -1.73205 1.03923 -1.73205
SP 8010708 0.0597683    0.99881  0.0338917 -0.0350822 -0.0350822    0.99881 -0.0338917 0.0338917 0.0350822   0.99881 -1.73205 1.03923 -1.73205
SP 8010709 0.114357   0.998812  0.0326237 -0.0361864 -0.0361864   0.994062  -0.102621 0.0326237  0.103809  0.994062 -1.73205 1.03923 -1.73205
SP 8010730 0.114357  0.998812 0.0326237 0.0361864 -0.0361864   0.994062   0.102621 -0.0326237  -0.103809   0.994062 -1.73205 1.03923 -1.73205
SP 8010731 0.0597683   0.99881 0.0338917 0.0350822 -0.0350822    0.99881  0.0338917 -0.0338917 -0.0350822    0.99881 -1.73205 1.03923 -1.73205
SP 8010732 0.0597683   0.99881 0.0350822 0.0338917 -0.0338917    0.99881 -0.0350822 -0.0350822  0.0338917    0.99881 -1.73205 1.03923 -1.73205
SP 8010733 0.114357  0.998812 0.0361864 0.0326237 -0.0326237   0.994062  -0.103809 -0.0361864   0.102621   0.994062 -1.73205 1.03923 -1.73205
SP 8010754 0.150177 0.994076 0.028992 0.104748 -0.039655  0.994076  0.101193 -0.101193 -0.104748  0.989337 -1.73205 1.03923 -1.73205
SP 8010755 0.114357  0.994062 0.0326237  0.103809 -0.0361864   0.998812  0.0326237  -0.102621 -0.0361864   0.994062 -1.73205 1.03923 -1.73205
SP 8010756 0.114357  0.994062 0.0361864  0.102621 -0.0326237   0.998812 -0.0361864 -0.103809 0.0326237  0.994062 -1.73205 1.03923 -1.73205
SP 8010757 0.150177 0.994076 0.039655 0.101193 -0.028992  0.994076 -0.104748 -0.104748  0.101193  0.989337 -1.73205 1.03923 -1.73205
SP 8011258 0.150177  0.994076 -0.028992 -0.104748 0.039655 0.994076 0.101193  0.101193 -0.104748  0.989337 -1.73205 1.03923 -1.73205
SP 8011259 0.114357   0.994062 -0.0326237  -0.103809 0.0361864  0.998812 0.0326237   0.102621 -0.0361864   0.994062 -1.73205 1.03923 -1.73205
SP 8011260 0.114357   0.994062 -0.0361864  -0.102621  0.0326237   0.998812 -0.0361864  0.103809 0.0326237  0.994062 -1.73205 1.03923 -1.73205
SP 8011261 0.150177  0.994076 -0.039655 -0.101193  0.028992  0.994076 -0.104748 0.104748 0.101193 0.989337 -1.73205 1.03923 -1.73205
SP 8011282 0.114357   0.998812 -0.0326237 -0.0361864 0.0361864  0.994062  0.102621 0.0326237 -0.103809  0.994062 -1.73205 1.03923 -1.73205
SP 8011283 0.0597683    0.99881 -0.0338917 -0.0350822 0.0350822   0.99881 0.0338917  0.0338917 -0.0350822    0.99881 -1.73205 1.03923 -1.73205
SP 8011284 0.0597683    0.99881 -0.0350822 -0.0338917  0.0338917    0.99881 -0.0350822 0.0350822 0.0338917   0.99881 -1.73205 1.03923 -1.73205
SP 8011285 0.114357   0.998812 -0.0361864 -0.0326237 0.0326237  0.994062 -0.103809 0.0361864  0.102621  0.994062 -1.73205 1.03923 -1.73205
SP 8011306 0.114357   0.998812 -0.0361864  0.0326237 0.0326237  0.994062  0.103809 -0.0361864  -0.102621   0.994062 -1.73205 1.03923 -1.73205
SP 8011307 0.0597683    0.99881 -0.0350822  0.0338917 0.0338917   0.99881 0.0350822 -0.0350822 -0.0338917    0.99881 -1.73205 1.03923 -1.73205
SP 8011308 0.0597683    0.99881 -0.0338917  0.0350822  0.0350822    0.99881 -0.0338917 -0.0338917  0.0350822    0.99881 -1.73205 1.03923 -1.73205
SP 8011309 0.114357   0.998812 -0.0326237  0.0361864 0.0361864  0.994062 -0.102621 -0.0326237   0.103809   0.994062 -1.73205 1.03923 -1.73205
SP 8011330 0.150177  0.994076 -0.039655  0.101193 0.028992 0.994076 0.104748 -0.104748 -0.101193  0.989337 -1.73205 1.03923 -1.73205
SP 8011331 0.114357   0.994062 -0.0361864   0.102621 0.0326237  0.998812 0.0361864  -0.103809 -0.0326237   0.994062 -1.73205 1.03923 -1.73205
SP 8011332 0.114357   0.994062 -0.0326237   0.103809  0.0361864   0.998812 -0.0326237 -0.102621 0.0361864  0.994062 -1.73205 1.03923 -1.73205
SP 8011333 0.150177  0.994076 -0.028992  0.104748  0.039655  0.994076 -0.101193 -0.101193  0.104748  0.989337 -1.73205 1.03923 -1.73205
SP 8011835 0.150177  0.989337 -0.101193 -0.104748 0.104748 0.994076 0.028992  0.101193 -0.039655  0.994076 -1.73205 1.03923 -1.73205
SP 8011836 0.150177  0.989337 -0.104748 -0.101193  0.101193  0.994076 -0.039655 0.104748 0.028992 0.994076 -1.73205 1.03923 -1.73205
SP 8011858 0.150177  0.994076 -0.101193 -0.039655 0.104748 0.989337 0.101193  0.028992 -0.104748  0.994076 -1.73205 1.03923 -1.73205
SP 8011859 0.114357   0.994062  -0.102621 -0.0361864  0.103809  0.994062 0.0326237  0.0326237 -0.0361864   0.998812 -1.73205 1.03923 -1.73205
SP 8011860 0.114357   0.994062  -0.103809 -0.0326237   0.102621   0.994062 -0.0361864 0.0361864 0.0326237  0.998812 -1.73205 1.03923 -1.73205
SP 8011861 0.150177  0.994076 -0.104748 -0.028992  0.101193  0.989337 -0.104748 0.039655 0.101193 0.994076 -1.73205 1.03923 -1.73205
SP 8011882 0.150177  0.994076 -0.104748  0.028992 0.101193 0.989337 0.104748 -0.039655 -0.101193  0.994076 -1.73205 1.03923 -1.73205
SP 8011883 0.114357  0.994062 -0.103809 0.0326237  0.102621  0.994062 0.0361864 -0.0361864 -0.0326237   0.998812 -1.73205 1.03923 -1.73205
SP 8011884 0.114357  0.994062 -0.102621 0.0361864   0.103809   0.994062 -0.0326237 -0.0326237  0.0361864   0.998812 -1.73205 1.03923 -1.73205
SP 8011885 0.150177  0.994076 -0.101193  0.039655  0.104748  0.989337 -0.101193 -0.028992  0.104748  0.994076 -1.73205 1.03923 -1.73205
SP 8011907 0.150177  0.989337 -0.104748  0.101193 0.101193 0.994076 0.039655 -0.104748 -0.028992  0.994076 -1.73205 1.03923 -1.73205
SP 8011908 0.150177  0.989337 -0.101193  0.104748  0.104748  0.994076 -0.028992 -0.101193  0.039655  0.994076 -1.73205 1.03923 -1.73205
SP 8341883 0.150177  0.989337  0.104748 -0.101193 -0.101193  0.994076  0.039655  0.104748 -0.028992  0.994076 -1.03923 1.03923 -1.73205
SP 8341884 0.150177  0.989337  0.101193 -0.104748 -0.104748  0.994076 -0.028992 0.101193 0.039655 0.994076 -1.03923 1.03923 -1.73205
SP 8341906 0.150177  0.994076  0.104748 -0.028992 -0.101193  0.989337  0.104748  0.039655 -0.101193  0.994076 -1.03923 1.03923 -1.73205
SP 8341907 0.114357   0.994062   0.103809 -0.0326237 -0.102621  0.994062 0.0361864  0.0361864 -0.0326237   0.998812 -1.03923 1.03923 -1.73205
SP 8341908 0.114357   0.994062   0.102621 -0.0361864  -0.103809   0.994062 -0.0326237 0.0326237 0.0361864  0.998812 -1.03923 1.03923 -1.73205
SP 8341909 0.150177  0.994076  0.101193 -0.039655 -0.104748  0.989337 -0.101193 0.028992 0.104748 0.994076 -1.03923 1.03923 -1.73205
SP 8341930 0.150177 0.994076 0.101193 0.039655 -0.104748  0.989337  0.101193 -0.028992 -0.104748  0.994076 -1.03923 1.03923 -1.73205
SP 8341931 0.114357  0.994062  0.102621 0.0361864 -0.103809  0.994062 0.0326237 -0.0326237 -0.0361864   0.998812 -1.03923 1.03923 -1.73205
SP 8341932 0.114357  0.994062  0.103809 0.0326237  -0.102621   0.994062 -0.0361864 -0.0361864  0.0326237   0.998812 -1.03923 1.03923 -1.73205
SP 8341933 0.150177 0.994076 0.104748 0.028992 -0.101193  0.989337 -0.104748 -0.039655  0.101193  0.994076 -1.03923 1.03923 -1.73205
SP 8341955 0.150177 0.989337 0.101193 0.104748 -0.104748  0.994076  0.028992 -0.101193 -0.039655  0.994076 -1.03923 1.03923 -1.73205
SP 8341956 0.150177 0.989337 0.104748 0.101193 -0.101193  0.994076 -0.039655 -0.104748  0.028992  0.994076 -1.03923 1.03923 -1.73205
SP 8342458 0.150177  0.994076  0.039655 -0.101193 -0.028992  0.994076  0.104748  0.104748 -0.101193  0.989337 -1.03923 1.03923 -1.73205
SP 8342459 0.114357  0.994062 0.0361864 -0.102621 -0.0326237   0.998812  0.0361864   0.103809 -0.0326237   0.994062 -1.03923 1.03923 -1.73205
SP 8342460 0.114357  0.994062 0.0326237 -0.103809 -0.0361864   0.998812 -0.0326237  0.102621 0.0361864  0.994062 -1.03923 1.03923 -1.73205
SP 8342461 0.150177  0.994076  0.028992 -0.104748 -0.039655  0.994076 -0.101193 0.101193 0.104748 0.989337 -1.03923 1.03923 -1.73205
SP 8342482 0.114357   0.998812  0.0361864 -0.0326237 -0.0326237   0.994062   0.103809 0.0361864 -0.102621  0.994062 -1.03923 1.03923 -1.73205
SP 8342483 0.0597683    0.99881  0.0350822 -0.0338917 -0.0338917    0.99881  0.0350822  0.0350822 -0.0338917    0.99881 -1.03923 1.03923 -1.73205
SP 8342484 0.0597683    0.99881  0.0338917 -0.0350822 -0.0350822    0.99881 -0.0338917 0.0338917 0.0350822   0.99881 -1.03923 1.03923 -1.73205
SP 8342485 0.114357   0.998812  0.0326237 -0.0361864 -0.0361864   0.994062  -0.102621 0.0326237  0.103809  0.994062 -1.03923 1.03923 -1.73205
SP 8342506 0.114357  0.998812 0.0326237 0.0361864 -0.0361864   0.994062   0.102621 -0.0326237  -0.103809   0.994062 -1.03923 1.03923 -1.73205
SP 8342507 0.0597683   0.99881 0.0338917 0.0350822 -0.0350822    0.99881  0.0338917 -0.0338917 -0.0350822    0.99881 -1.03923 1.03923 -1.73205
SP 8342508 0.0597683   0.99881 0.0350822 0.0338917 -0.0338917    0.99881 -0.0350822 -0.0350822  0.0338917    0.99881 -1.03923 1.03923 -1.73205
SP 8342509 0.114357  0.998812 0.0361864 0.0326237 -0.0326237   0.994062  -0.103809 -0.0361864   0.102621   0.994062 -1.03923 1.03923 -1.73205
SP 8342530 0.150177 0.994076 0.028992 0.104748 -0.039655  0.994076  0.101193 -0.101193 -0.104748  0.989337 -1.03923 1.03923 -1.73205
SP 8342531 0.114357  0.994062 0.0326237  0.103809 -0.0361864   0.998812  0.0326237  -0.102621 -0.0361864   0.994062 -1.03923 1.03923 -1.73205
SP 8342532 0.114357  0.994062 0.0361864  0.102621 -0.0326237   0.998812 -0.0361864 -0.103809 0.0326237  0.994062 -1.03923 1.03923 -1.73205
SP 8342533 0.150177 0.994076 0.039655 0.101193 -0.028992  0.994076 -0.104748 -0.104748  0.101193  0.989337 -1.03923 1.03923 -1.73205
SP 8343034 0.150177  0.994076 -0.028992 -0.104748 0.039655 0.994076 0.101193  0.101193 -0.104748  0.989337 -1.03923 1.03923 -1.73205
SP 8343035 0.114357   0.994062 -0.0326237  -0.103809 0.0361864  0.998812 0.0326237   0.102621 -0.0361864   0.994062 -1.03923 1.03923 -1.73205
SP 8343036 0.114357   0.994062 -0.0361864  -0.102621  0.0326237   0.998812 -0.0361864  0.103809 0.0326237  0.994062 -1.03923 1.03923 -1.73205
SP 8343037 0.150177  0.994076 -0.039655 -0.101193  0.028992  0.994076 -0.104748 0.104748 0.101193 0.989337 -1.03923 1.03923 -1.73205
SP 8343058 0.114357   0.998812 -0.0326237 -0.0361864 0.0361864  0.994062  0.102621 0.0326237 -0.103809  0.994062 -1.03923 1.03923 -1.73205
SP 8343059 0.0597683    0.99881 -0.0338917 -0.0350822 0.0350822   0.99881 0.0338917  0.0338917 -0.0350822    0.99881 -1.03923 1.03923 -1.73205
SP 8343060 0.0597683    0.99881 -0.0350822 -0.0338917  0.0338917    0.99881 -0.0350822 0.0350822 0.0338917   0.99881 -1.03923 1.03923 -1.73205
SP 8343061 0.114357   0.998812 -0.0361864 -0.0326237 0.0326237  0.994062 -0.103809 0.0361864  0.102621  0.994062 -1.03923 1.03923 -1.73205
SP 8343082 0.114357   0.998812 -0.0361864  0.0326237 0.0326237  0.994062  0.103809 -0.0361864  -0.102621   0.994062 -1.03923 1.03923 -1.73205
SP 8343083 0.0597683    0.99881 -0.0350822  0.0338917 0.0338917   0.99881 0.0350822 -0.0350822 -0.0338917    0.99881 -1.03923 1.03923 -1.73205
SP 8343084 0.0597683    0.99881 -0.0338917  0.0350822  0.0350822    0.99881 -0.0338917 -0.0338917  0.0350822    0.99881 -1.03923 1.03923 -1.73205
SP 8343085 0.114357   0.998812 -0.0326237  0.0361864 0.0361864  0.994062 -0.102621 -0.0326237   0.103809   0.994062 -1.03923 1.03923 -1.73205
SP 8343106 0.150177  0.994076 -0.039655  0.101193 0.028992 0.994076 0.104748 -0.104748 -0.101193  0.989337 -1.03923 1.03923 -1.73205
SP 8343107 0.114357   0.994062 -0.0361864   0.102621 0.0326237  0.998812 0.0361864  -0.103809 -0.0326237   0.994062 -1.03923 1.03923 -1.73205
SP 8343108 0.114357   0.994062 -0.0326237   0.103809  0.0361864   0.998812 -0.0326237 -0.102621 0.0361864  0.994062 -1.03923 1.03923 -1.73205
SP 8343109 0.150177  0.994076 -0.028992  0.104748  0.039655  0.994076 -0.101193 -0.101193  0.104748  0.989337 -1.03923 1.03923 -1.73205
SP 8343611 0.150177  0.989337 -0.101193 -0.104748 0.104748 0.994076 0.028992  0.101193 -0.039655  0.994076 -1.03923 1.03923 -1.73205
SP 8343612 0.150177  0.989337 -0.104748 -0.101193  0.101193  0.994076 -0.039655 0.104748 0.028992 0.994076 -1.03923 1.03923 -1.73205
SP 8343634 0.150177  0.994076 -0.101193 -0.039655 0.104748 0.989337 0.101193  0.028992 -0.104748  0.994076 -1.03923 1.03923 -1.73205
SP 8343635 0.114357   0.994062  -0.102621 -0.0361864  0.103809  0.994062 0.0326237  0.0326237 -0.0361864   0.998812 -1.03923 1.03923 -1.73205
SP 8343636 0.114357   0.994062  -0.103809 -0.0326237   0.102621   0.994062 -0.0361864 0.0361864 0.0326237  0.998812 -1.03923 1.03923 -1.73205
SP 8343637 0.150177  0.994076 -0.104748 -0.028992  0.101193  0.989337 -0.104748 0.039655 0.101193 0.994076 -1.03923 1.03923 -1.73205
SP 8343658 0.150177  0.994076 -0.104748  0.028992 0.101193 0.989337 0.104748 -0.039655 -0.101193  0.994076 -1.03923 1.03923 -1.73205
SP 8343659 0.114357  0.994062 -0.103809 0.0326237  0.102621  0.994062 0.0361864 -0.0361864 -0.0326237   0.998812 -1.03923 1.03923 -1.73205
SP 8343660 0.114357  0.994062 -0.102621 0.0361864   0.103809   0.994062 -0.0326237 -0.0326237  0.0361864   0.998812 -1.03923 1.03923 -1.73205
SP 8343661 0.150177  0.994076 -0.101193  0.039655  0.104748  0.989337 -0.101193 -0.028992  0.104748  0.994076 -1.03923 1.03923 -1.73205
SP 8343683 0.150177  0.989337 -0.104748  0.101193 0.101193 0.994076 0.039655 -0.104748 -0.028992  0.994076 -1.03923 1.03923 -1.73205
SP 8343684 0.150177  0.989337 -0.101193  0.104748  0.104748  0.994076 -0.028992 -0.101193  0.039655  0.994076 -1.03923 1.03923 -1.73205
SP 8673659 0.150177  0.989337  0.104748 -0.101193 -0.101193  0.994076  0.039655  0.104748 -0.028992  0.994076 -0.34641 1.03923 -1.73205
SP 8673660 0.150177  0.989337  0.101193 -0.104748 -0.104748  0.994076 -0.028992 0.101193 0.039655 0.994076 -0.34641 1.03923 -1.73205
SP 8673682 0.150177  0.994076  0.104748 -0.028992 -0.101193  0.989337  0.104748  0.039655 -0.101193  0.994076 -0.34641 1.03923 -1.73205
SP 8673683 0.114357   0.994062   0.103809 -0.0326237 -0.102621  0.994062 0.0361864  0.0361864 -0.0326237   0.998812 -0.34641 1.03923 -1.73205
SP 8673684 0.114357   0.994062   0.102621 -0.0361864  -0.103809   0.994062 -0.0326237 0.0326237 0.0361864  0.998812 -0.34641 1.03923 -1.73205
SP 8673685 0.150177  0.994076  0.101193 -0.039655 -0.104748  0.989337 -0.101193 0.028992 0.104748 0.994076 -0.34641 1.03923 -1.73205
SP 8673706 0.150177 0.994076 0.101193 0.039655 -0.104748  0.989337  0.101193 -0.028992 -0.104748  0.994076 -0.34641 1.03923 -1.73205
SP 8673707 0.114357  0.994062  0.102621 0.0361864 -0.103809  0.994062 0.0326237 -0.0326237 -0.0361864   0.998812 -0.34641 1.03923 -1.73205
SP 8673708 0.114357  0.994062  0.103809 0.0326237  -0.102621   0.994062 -0.0361864 -0.0361864  0.0326237   0.998812 -0.34641 1.03923 -1.73205
SP 8673709 0.150177 0.994076 0.104748 0.028992 -0.101193  0.989337 -0.104748 -0.039655  0.101193  0.994076 -0.34641 1.03923 -1.73205
SP 8673731 0.150177 0.989337 0.101193 0.104748 -0.104748  0.994076  0.028992 -0.101193 -0.039655  0.994076 -0.34641 1.03923 -1.73205
SP 8673732 0.150177 0.989337 0.104748 0.101193 -0.101193  0.994076 -0.039655 -0.104748  0.028992  0.994076 -0.34641 1.03923 -1.73205
SP 8674234 0.150177  0.994076  0.039655 -0.101193 -0.028992  0.994076  0.104748  0.104748 -0.101193  0.989337 -0.34641 1.03923 -1.73205
SP 8674235 0.114357  0.994062 0.0361864 -0.102621 -0.0326237   0.998812  0.0361864   0.103809 -0.0326237   0.994062 -0.34641 1.03923 -1.73205
SP 8674236 0.114357  0.994062 0.0326237 -0.103809 -0.0361864   0.998812 -0.0326237  0.102621 0.0361864  0.994062 -0.34641 1.03923 -1.73205
SP 8674237 0.150177  0.994076  0.028992 -0.104748 -0.039655  0.994076 -0.101193 0.101193 0.104748 0.989337 -0.34641 1.03923 -1.73205
SP 8674258 0.114357   0.998812  0.0361864 -0.0326237 -0.0326237   0.994062   0.103809 0.0361864 -0.102621  0.994062 -0.34641 1.03923 -1.73205
SP 8674259 0.0597683    0.99881  0.0350822 -0.0338917 -0.0338917    0.99881  0.0350822  0.0350822 -0.0338917    0.99881 -0.34641 1.03923 -1.73205
SP 8674260 0.0597683    0.99881  0.0338917 -0.0350822 -0.0350822    0.99881 -0.0338917 0.0338917 0.0350822   0.99881 -0.34641 1.03923 -1.73205
SP 8674261 0.114357   0.998812  0.0326237 -0.0361864 -0.0361864   0.994062  -0.102621 0.0326237  0.103809  0.994062 -0.34641 1.03923 -1.73205
SP 8674282 0.114357  0.998812 0.0326237 0.0361864 -0.0361864   0.994062   0.102621 -0.0326237  -0.103809   0.994062 -0.34641 1.03923 -1.73205
SP 8674283 0.0597683   0.99881 0.0338917 0.0350822 -0.0350822    0.99881  0.0338917 -0.0338917 -0.0350822    0.99881 -0.34641 1.03923 -1.73205
SP 8674284 0.0597683   0.99881 0.0350822 0.0338917 -0.0338917    0.99881 -0.0350822 -0.0350822  0.0338917    0.99881 -0.34641 1.03923 -1.73205
SP 8674285 0.114357  0.998812 0.0361864 0.0326237 -0.0326237   0.994062  -0.103809 -0.0361864   0.102621   0.994062 -0.34641 1.03923 -1.73205
SP 8674306 0.150177 0.994076 0.028992 0.104748 -0.039655  0.994076  0.101193 -0.101193 -0.104748  0.989337 -0.34641 1.03923 -1.73205
SP 8674307 0.114357  0.994062 0.0326237  0.103809 -0.0361864   0.998812  0.0326237  -0.102621 -0.0361864   0.994062 -0.34641 1.03923 -1.73205
SP 8674308 0.114357  0.994062 0.0361864  0.102621 -0.0326237   0.998812 -0.0361864 -0.103809 0.0326237  0.994062 -0.34641 1.03923 -1.73205
SP 8674309 0.150177 0.994076 0.039655 0.101193 -0.028992  0.994076 -0.104748 -0.104748  0.101193  0.989337 -0.34641 1.03923 -1.73205
SP 8674810 0.150177  0.994076 -0.028992 -0.104748 0.039655 0.994076 0.101193  0.101193 -0.104748  0.989337 -0.34641 1.03923 -1.73205
SP 8674811 0.114357   0.994062 -0.0326237  -0.103809 0.0361864  0.998812 0.0326237   0.102621 -0.0361864   0.994062 -0.34641 1.03923 -1.73205
SP 8674812 0.114357   0.994062 -0.0361864  -0.102621  0.0326237   0.998812 -0.0361864  0.103809 0.0326237  0.994062 -0.34641 1.03923 -1.73205
SP 8674813 0.150177  0.994076 -0.039655 -0.101193  0.028992  0.994076 -0.104748 0.104748 0.101193 0.989337 -0.34641 1.03923 -1.73205
SP 8674834 0.114357   0.998812 -0.0326237 -0.0361864 0.0361864  0.994062  0.102621 0.0326237 -0.103809  0.994062 -0.34641 1.03923 -1.73205
SP 8674835 0.0597683    0.99881 -0.0338917 -0.0350822 0.0350822   0.99881 0.0338917  0.0338917 -0.0350822    0.99881 -0.34641 1.03923 -1.73205
SP 8674836 0.0597683    0.99881 -0.0350822 -0.0338917  0.0338917    0.99881 -0.0350822 0.0350822 0.0338917   0.99881 -0.34641 1.03923 -1.73205
SP 8674837 0.114357   0.998812 -0.0361864 -0.0326237 0.0326237  0.994062 -0.103809 0.0361864  0.102621  0.994062 -0.34641 1.03923 -1.73205
SP 8674858 0.114357   0.998812 -0.0361864  0.0326237 0.0326237  0.994062  0.103809 -0.0361864  -0.102621   0.994062 -0.34641 1.03923 -1.73205
SP 8674859 0.0597683    0.99881 -0.0350822  0.0338917 0.0338917   0.99881 0.0350822 -0.0350822 -0.0338917    0.99881 -0.34641 1.03923 -1.73205
SP 8674860 0.0597683    0.99881 -0.0338917  0.0350822  0.0350822    0.99881 -0.0338917 -0.0338917  0.0350822    0.99881 -0.34641 1.03923 -1.73205
SP 8674861 0.114357   0.998812 -0.0326237  0.0361864 0.0361864  0.994062 -0.102621 -0.0326237   0.103809   0.994062 -0.34641 1.03923 -1.73205
SP 8674882 0.150177  0.994076 -0.039655  0.101193 0.028992 0.994076 0.104748 -0.104748 -0.101193  0.989337 -0.34641 1.03923 -1.73205
SP 8674883 0.114357   0.994062 -0.0361864   0.102621 0.0326237  0.998812 0.0361864  -0.103809 -0.0326237   0.994062 -0.34641 1.03923 -1.73205
SP 8674884 0.114357   0.994062 -0.0326237   0.103809  0.0361864   0.998812 -0.0326237 -0.102621 0.0361864  0.994062 -0.34641 1.03923 -1.73205
SP 8674885 0.150177  0.994076 -0.028992  0.104748  0.039655  0.994076 -0.101193 -0.101193  0.104748  0.989337 -0.34641 1.03923 -1.73205
SP 8675387 0.150177  0.989337 -0.101193 -0.104748 0.104748 0.994076 0.028992  0.101193 -0.039655  0.994076 -0.34641 1.03923 -1.73205
SP 8675388 0.150177  0.989337 -0.104748 -0.101193  0.101193  0.994076 -0.039655 0.104748 0.028992 0.994076 -0.34641 1.03923 -1.73205
SP 8675410 0.150177  0.994076 -0.101193 -0.039655 0.104748 0.989337 0.101193  0.028992 -0.104748  0.994076 -0.34641 1.03923 -1.73205
SP 8675411 0.114357   0.994062  -0.102621 -0.0361864  0.103809  0.994062 0.0326237  0.0326237 -0.0361864   0.998812 -0.34641 1.03923 -1.73205
SP 8675412 0.114357   0.994062  -0.103809 -0.0326237   0.102621   0.994062 -0.0361864 0.0361864 0.0326237  0.998812 -0.34641 1.03923 -1.73205
SP 8675413 0.150177  0.994076 -0.104748 -0.028992  0.101193  0.989337 -0.104748 0.039655 0.101193 0.994076 -0.34641 1.03923 -1.73205
SP 8675434 0.150177  0.994076 -0.104748  0.028992 0.101193 0.989337 0.104748 -0.039655 -0.101193  0.994076 -0.34641 1.03923 -1.73205
SP 8675435 0.114357  0.994062 -0.103809 0.0326237  0.102621  0.994062 0.0361864 -0.0361864 -0.0326237   0.998812 -0.34641 1.03923 -1.73205
SP 8675436 0.114357  0.994062 -0.102621 0.0361864   0.103809   0.994062 -0.0326237 -0.0326237  0.0361864   0.998812 -0.34641 1.03923 -1.73205
SP 8675437 0.150177  0.994076 -0.101193  0.039655  0.104748  0.989337 -0.101193 -0.028992  0.104748  0.994076 -0.34641 1.03923 -1.73205
SP 8675459 0.150177  0.989337 -0.104748  0.101193 0.101193 0.994076 0.039655 -0.104748 -0.028992  0.994076 -0.34641 1.03923 -1.73205
SP 8675460 0.150177  0.989337 -0.101193  0.104748  0.104748  0.994076 -0.028992 -0.101193  0.039655  0.994076 -0.34641 1.03923 -1.73205
SP 9005435 0.150177  0.989337  0.104748 -0.101193 -0.101193  0.994076  0.039655  0.104748 -0.028992  0.994076 0.34641 1.03923 -1.73205
SP 9005436 0.150177  0.989337  0.101193 -0.104748 -0.104748  0.994076 -0.028992 0.101193 0.039655 0.994076 0.34641 1.03923 -1.73205
SP 9005458 0.150177  0.994076  0.104748 -0.028992 -0.101193  0.989337  0.104748  0.039655 -0.101193  0.994076 0.34641 1.03923 -1.73205
SP 9005459 0.114357   0.994062   0.103809 -0.0326237 -0.102621  0.994062 0.0361864  0.0361864 -0.0326237   0.998812 0.34641 1.03923 -1.73205
SP 9005460 0.114357   0.994062   0.102621 -0.0361864  -0.103809   0.994062 -0.0326237 0.0326237 0.0361864  0.998812 0.34641 1.03923 -1.73205
SP 9005461 0.150177  0.994076  0.101193 -0.039655 -0.104748  0.989337 -0.101193 0.028992 0.104748 0.994076 0.34641 1.03923 -1.73205
SP 9005482 0.150177 0.994076 0.101193 0.039655 -0.104748  0.989337  0.101193 -0.028992 -0.104748  0.994076 0.34641 1.03923 -1.73205
SP 9005483 0.114357  0.994062  0.102621 0.0361864 -0.103809  0.994062 0.0326237 -0.0326237 -0.0361864   0.998812 0.34641 1.03923 -1.73205
SP 9005484 0.114357  0.994062  0.103809 0.0326237  -0.102621   0.994062 -0.0361864 -0.0361864  0.0326237   0.998812 0.34641 1.03923 -1.73205
SP 9005485 0.150177 0.994076 0.104748 0.028992 -0.101193  0.989337 -0.104748 -0.039655  0.101193  0.994076 0.34641 1.03923 -1.73205
SP 9005507 0.150177 0.989337 0.101193 0.104748 -0.104748  0.994076  0.028992 -0.101193 -0.039655  0.994076 0.34641 1.03923 -1.73205
SP 9005508 0.150177 0.989337 0.104748 0.101193 -0.101193  0.994076 -0.039655 -0.104748  0.028992  0.994076 0.34641 1.03923 -1.73205
SP 9006010 0.150177  0.994076  0.039655 -0.101193 -0.028992  0.994076  0.104748  0.104748 -0.101193  0.989337 0.34641 1.03923 -1.73205
SP 9006011 0.114357  0.994062 0.0361864 -0.102621 -0.0326237   0.998812  0.0361864   0.103809 -0.0326237   0.994062 0.34641 1.03923 -1.73205
SP 9006012 0.114357  0.994062 0.0326237 -0.103809 -0.0361864   0.998812 -0.0326237  0.102621 0.0361864  0.994062 0.34641 1.03923 -1.73205
SP 9006013 0.150177  0.994076  0.028992 -0.104748 -0.039655  0.994076 -0.101193 0.101193 0.104748 0.989337 0.34641 1.03923 -1.73205
SP 9006034 0.114357   0.998812  0.0361864 -0.0326237 -0.0326237   0.994062   0.103809 0.0361864 -0.102621  0.994062 0.34641 1.03923 -1.73205
SP 9006035 0.0597683    0.99881  0.0350822 -0.0338917 -0.0338917    0.99881  0.0350822  0.0350822 -0.0338917    0.99881 0.34641 1.03923 -1.73205
SP 9006036 0.0597683    0.99881  0.0338917 -0.0350822 -0.0350822    0.99881 -0.0338917 0.0338917 0.0350822   0.99881 0.34641 1.03923 -1.73205
SP 9006037 0.114357   0.998812  0.0326237 -0.0361864 -0.0361864   0.994062  -0.102621 0.0326237  0.103809  0.994062 0.34641 1.03923 -1.73205
SP 9006058 0.114357  0.998812 0.0326237 0.0361864 -0.0361864   0.994062   0.102621 -0.0326237  -0.103809   0.994062 0.34641 1.03923 -1.73205
SP 9006059 0.0597683   0.99881 0.0338917 0.0350822 -0.0350822    0.99881  0.0338917 -0.0338917 -0.0350822    0.99881 0.34641 1.03923 -1.73205
SP 9006060 0.0597683   0.99881 0.0350822 0.0338917 -0.0338917    0.99881 -0.0350822 -0.0350822  0.0338917    0.99881 0.34641 1.03923 -1.73205
SP 9006061 0.114357  0.998812 0.0361864 0.0326237 -0.0326237   0.994062  -0.103809 -0.0361864   0.102621   0.994062 0.34641 1.03923 -1.73205
SP 9006082 0.150177 0.994076 0.028992 0.104748 -0.039655  0.994076  0.101193 -0.101193 -0.104748  0.989337 0.34641 1.03923 -1.73205
SP 9006083 0.114357  0.994062 0.0326237  0.103809 -0.0361864   0.998812  0.0326237  -0.102621 -0.0361864   0.994062 0.34641 1.03923 -1.73205
SP 9006084 0.114357  0.994062 0.0361864  0.102621 -0.0326237   0.998812 -0.0361864 -0.103809 0.0326237  0.994062 0.34641 1.03923 -1.73205
SP 9006085 0.150177 0.994076 0.039655 0.101193 -0.028992  0.994076 -0.104748 -0.104748  0.101193  0.989337 0.34641 1.03923 -1.73205
SP 9006586 0.150177  0.994076 -0.028992 -0.104748 0.039655 0.994076 0.101193  0.101193 -0.104748  0.989337 0.34641 1.03923 -1.73205
SP 9006587 0.114357   0.994062 -0.0326237  -0.103809 0.0361864  0.998812 0.0326237   0.102621 -0.0361864   0.994062 0.34641 1.03923 -1.73205
SP 9006588 0.114357   0.994062 -0.0361864  -0.102621  0.0326237   0.998812 -0.0361864  0.103809 0.0326237  0.994062 0.34641 1.03923 -1.73205
SP 9006589 0.150177  0.994076 -0.039655 -0.101193  0.028992  0.994076 -0.104748 0.104748 0.101193 0.989337 0.34641 1.03923 -1.73205
SP 9006610 0.114357   0.998812 -0.0326237 -0.0361864 0.0361864  0.994062  0.102621 0.0326237 -0.103809  0.994062 0.34641 1.03923 -1.73205
SP 9006611 0.0597683    0.99881 -0.0338917 -0.0350822 0.0350822   0.99881 0.0338917  0.0338917 -0.0350822    0.99881 0.34641 1.03923 -1.73205
SP 9006612 0.0597683    0.99881 -0.0350822 -0.0338917  0.0338917    0.99881 -0.0350822 0.0350822 0.0338917   0.99881 0.34641 1.03923 -1.73205
SP 9006613 0.114357   0.998812 -0.0361864 -0.0326237 0.0326237  0.994062 -0.103809 0.0361864  0.102621  0.994062 0.34641 1.03923 -1.73205
SP 9006634 0.114357   0.998812 -0.0361864  0.0326237 0.0326237  0.994062  0.103809 -0.0361864  -0.102621   0.994062 0.34641 1.03923 -1.73205
SP 9006635 0.0597683    0.99881 -0.0350822  0.0338917 0.0338917   0.99881 0.0350822 -0.0350822 -0.0338917    0.99881 0.34641 1.03923 -1.73205
SP 9006636 0.0597683    0.99881 -0.0338917  0.0350822  0.0350822    0.99881 -0.0338917 -0.0338917  0.0350822    0.99881 0.34641 1.03923 -1.73205
SP 9006637 0.114357   0.998812 -0.0326237  0.0361864 0.0361864  0.994062 -0.102621 -0.0326237   0.103809   0.994062 0.34641 1.03923 -1.73205
SP 9006658 0.150177  0.994076 -0.039655  0.101193 0.028992 0.994076 0.104748 -0.104748 -0.101193  0.989337 0.34641 1.03923 -1.73205
SP 9006659 0.114357   0.994062 -0.0361864   0.102621 0.0326237  0.998812 0.0361864  -0.103809 -0.0326237   0.994062 0.34641 1.03923 -1.73205
SP 9006660 0.114357   0.994062 -0.0326237   0.103809  0.0361864   0.998812 -0.0326237 -0.102621 0.0361864  0.994062 0.34641 1.03923 -1.73205
SP 9006661 0.150177  0.994076 -0.028992  0.104748  0.039655  0.994076 -0.101193 -0.101193  0.104748  0.989337 0.34641 1.03923 -1.73205
SP 9007163 0.150177  0.989337 -0.101193 -0.104748 0.104748 0.994076 0.028992  0.101193 -0.039655  0.994076 0.34641 1.03923 -1.73205
SP 9007164 0.150177  0.989337 -0.104748 -0.101193  0.101193  0.994076 -0.039655 0.104748 0.028992 0.994076 0.34641 1.03923 -1.73205
SP 9007186 0.150177  0.994076 -0.101193 -0.039655 0.104748 0.989337 0.101193  0.028992 -0.104748  0.994076 0.34641 1.03923 -1.73205
SP 9007187 0.114357   0.994062  -0.102621 -0.0361864  0.103809  0.994062 0.0326237  0.0326237 -0.0361864   0.998812 0.34641 1.03923 -1.73205
SP 9007188 0.114357   0.994062  -0.103809 -0.0326237   0.102621   0.994062 -0.0361864 0.0361864 0.0326237  0.998812 0.34641 1.03923 -1.73205
SP 9007189 0.150177  0.994076 -0.104748 -0.028992  0.101193  0.989337 -0.104748 0.039655 0.101193 0.994076 0.34641 1.03923 -1.73205
SP 9007210 0.150177  0.994076 -0.104748  0.028992 0.101193 0.989337 0.104748 -0.039655 -0.101193  0.994076 0.34641 1.03923 -1.73205
SP 9007211 0.114357  0.994062 -0.103809 0.0326237  0.102621  0.994062 0.0361864 -0.0361864 -0.0326237   0.998812 0.34641 1.03923 -1.73205
SP 9007212 0.114357  0.994062 -0.102621 0.0361864   0.103809   0.994062 -0.0326237 -0.0326237  0.0361864   0.998812 0.34641 1.03923 -1.73205
SP 9007213 0.150177  0.994076 -0.101193  0.039655  0.104748  0.989337 -0.101193 -0.028992  0.104748  0.994076 0.34641 1.03923 -1.73205
SP 9007235 0.150177  0.989337 -0.104748  0.101193 0.101193 0.994076 0.039655 -0.104748 -0.028992  0.994076 0.34641 1.03923 -1.73205
SP 9007236 0.150177  0.989337 -0.101193  0.104748  0.104748  0.994076 -0.028992 -0.101193  0.039655  0.994076 0.34641 1.03923 -1.73205
SP 9337211 0.150177  0.989337  0.104748 -0.101193 -0.101193  0.994076  0.039655  0.104748 -0.028992  0.994076 1.03923 1.03923 -1.73205
SP 9337212 0.150177  0.989337  0.101193 -0.104748 -0.104748  0.994076 -0.028992 0.101193 0.039655 0.994076 1.03923 1.03923 -1.73205
SP 9337234 0.150177  0.994076  0.104748 -0.028992 -0.101193  0.989337  0.104748  0.039655 -0.101193  0.994076 1.03923 1.03923 -1.73205
SP 9337235 0.114357   0.994062   0.103809 -0.0326237 -0.102621  0.994062 0.0361864  0.0361864 -0.0326237   0.998812 1.03923 1.03923 -1.73205
SP 9337236 0.114357   0.994062   0.102621 -0.0361864  -0.103809   0.994062 -0.0326237 0.0326237 0.0361864  0.998812 1.03923 1.03923 -1.73205
SP 9337237 0.150177  0.994076  0.101193 -0.039655 -0.104748  0.989337 -0.101193 0.028992 0.104748 0.994076 1.03923 1.03923 -1.73205
SP 9337258 0.150177 0.994076 0.101193 0.039655 -0.104748  0.989337  0.101193 -0.028992 -0.104748  0.994076 1.03923 1.03923 -1.73205
SP 9337259 0.114357  0.994062  0.102621 0.0361864 -0.103809  0.994062 0.0326237 -0.0326237 -0.0361864   0.998812 1.03923 1.03923 -1.73205
SP 9337260 0.114357  0.994062  0.103809 0.0326237  -0.102621   0.994062 -0.0361864 -0.0361864  0.0326237   0.998812 1.03923 1.03923 -1.73205
SP 9337261 0.150177 0.994076 0.104748 0.028992 -0.101193  0.989337 -0.104748 -0.039655  0.101193  0.994076 1.03923 1.03923 -1.73205
SP 9337283 0.150177 0.989337 0.101193 0.104748 -0.104748  0.994076  0.028992 -0.101193 -0.039655  0.994076 1.03923 1.03923 -1.73205
SP 9337284 0.150177 0.989337 0.104748 0.101193 -0.101193  0.994076 -0.039655 -0.104748  0.028992  0.994076 1.03923 1.03923 -1.73205
SP 9337786 0.150177  0.994076  0.039655 -0.101193 -0.028992  0.994076  0.104748  0.104748 -0.101193  0.989337 1.03923 1.03923 -1.73205
SP 9337787 0.114357  0.994062 0.0361864 -0.102621 -0.0326237   0.998812  0.0361864   0.103809 -0.0326237   0.994062 1.03923 1.03923 -1.73205
SP 9337788 0.114357  0.994062 0.0326237 -0.103809 -0.0361864   0.998812 -0.0326237  0.102621 0.0361864  0.994062 1.03923 1.03923 -1.73205
SP 9337789 0.150177  0.994076  0.028992 -0.104748 -0.039655  0.994076 -0.101193 0.101193 0.104748 0.989337 1.03923 1.03923 -1.73205
SP 9337810 0.114357   0.998812  0.0361864 -0.0326237 -0.0326237   0.994062   0.103809 0.0361864 -0.102621  0.994062 1.03923 1.03923 -1.73205
SP 9337811 0.0597683    0.99881  0.0350822 -0.0338917 -0.0338917    0.99881  0.0350822  0.0350822 -0.0338917    0.99881 1.03923 1.03923 -1.73205
SP 9337812 0.0597683    0.99881  0.0338917 -0.0350822 -0.0350822    0.99881 -0.0338917 0.0338917 0.0350822   0.99881 1.03923 1.03923 -1.73205
SP 9337813 0.114357   0.998812  0.0326237 -0.0361864 -0.0361864   0.994062  -0.102621 0.0326237  0.103809  0.994062 1.03923 1.03923 -1.73205
SP 9337834 0.114357  0.998812 0.0326237 0.0361864 -0.0361864   0.994062   0.102621 -0.0326237  -0.103809   0.994062 1.03923 1.03923 -1.73205
SP 9337835 0.0597683   0.99881 0.0338917 0.0350822 -0.0350822    0.99881  0.0338917 -0.0338917 -0.0350822    0.99881 1.03923 1.03923 -1.73205
SP 9337836 0.0597683   0.99881 0.0350822 0.0338917 -0.0338917    0.99881 -0.0350822 -0.0350822  0.0338917    0.99881 1.03923 1.03923 -1.73205
SP 9337837 0.114357  0.998812 0.0361864 0.0326237 -0.0326237   0.994062  -0.103809 -0.0361864   0.102621   0.994062 1.03923 1.03923 -1.73205
SP 9337858 0.150177 0.994076 0.028992 0.104748 -0.039655  0.994076  0.101193 -0.101193 -0.104748  0.989337 1.03923 1.03923 -1.73205
SP 9337859 0.114357  0.994062 0.0326237  0.103809 -0.0361864   0.998812  0.0326237  -0.102621 -0.0361864   0.994062 1.03923 1.03923 -1.73205
SP 9337860 0.114357  0.994062 0.0361864  0.102621 -0.0326237   0.998812 -0.0361864 -0.103809 0.0326237  0.994062 1.03923 1.03923 -1.73205
SP 9337861 0.150177 0.994076 0.039655 0.101193 -0.028992  0.994076 -0.104748 -0.104748  0.101193  0.989337 1.03923 1.03923 -1.73205
SP 9338362 0.150177  0.994076 -0.028992 -0.104748 0.039655 0.994076 0.101193  0.101193 -0.104748  0.989337 1.03923 1.03923 -1.73205
SP 9338363 0.114357   0.994062 -0.0326237  -0.103809 0.0361864  0.998812 0.0326237   0.102621 -0.0361864   0.994062 1.03923 1.03923 -1.73205
SP 9338364 0.114357   0.994062 -0.0361864  -0.102621  0.0326237   0.998812 -0.0361864  0.103809 0.0326237  0.994062 1.03923 1.03923 -1.73205
SP 9338365 0.150177  0.994076 -0.039655 -0.101193  0.028992  0.994076 -0.104748 0.104748 0.101193 0.989337 1.03923 1.03923 -1.73205
SP 9338386 0.114357   0.998812 -0.0326237 -0.0361864 0.0361864  0.994062  0.102621 0.0326237 -0.103809  0.994062 1.03923 1.03923 -1.73205
SP 9338387 0.0597683    0.99881 -0.0338917 -0.0350822 0.0350822   0.99881 0.0338917  0.0338917 -0.0350822    0.99881 1.03923 1.03923 -1.73205
SP 9338388 0.0597683    0.99881 -0.0350822 -0.0338917  0.0338917    0.99881 -0.0350822 0.0350822 0.0338917   0.99881 1.03923 1.03923 -1.73205
SP 9338389 0.114357   0.998812 -0.0361864 -0.0326237 0.0326237  0.994062 -0.103809 0.0361864  0.102621  0.994062 1.03923 1.03923 -1.73205
SP 9338410 0.114357   0.998812 -0.0361864  0.0326237 0.0326237  0.994062  0.103809 -0.0361864  -0.102621   0.994062 1.03923 1.03923 -1.73205
SP 9338411 0.0597683    0.99881 -0.0350822  0.0338917 0.0338917   0.99881 0.0350822 -0.0350822 -0.0338917    0.99881 1.03923 1.03923 -1.73205
SP 9338412 0.0597683    0.99881 -0.0338917  0.0350822  0.0350822    0.99881 -0.0338917 -0.0338917  0.0350822    0.99881 1.03923 1.03923 -1.73205
SP 9338413 0.114357   0.998812 -0.0326237  0.0361864 0.0361864  0.994062 -0.102621 -0.0326237   0.103809   0.994062 1.03923 1.03923 -1.73205
SP 9338434 0.150177  0.994076 -0.039655  0.101193 0.028992 0.994076 0.104748 -0.104748 -0.101193  0.989337 1.03923 1.03923 -1.73205
SP 9338435 0.114357   0.994062 -0.0361864   0.102621 0.0326237  0.998812 0.0361864  -0.103809 -0.0326237   0.994062 1.03923 1.03923 -1.73205
SP 9338436 0.114357   0.994062 -0.0326237   0.103809  0.0361864   0.998812 -0.0326237 -0.102621 0.0361864  0.994062 1.03923 1.03923 -1.73205
SP 9338437 0.150177  0.994076 -0.028992  0.104748  0.039655  0.994076 -0.101193 -0.101193  0.104748  0.989337 1.03923 1.03923 -1.73205
SP 9338939 0.150177  0.989337 -0.101193 -0.104748 0.104748 0.994076 0.028992  0.101193 -0.039655  0.994076 1.03923 1.03923 -1.73205
SP 9338940 0.150177  0.989337 -0.104748 -0.101193  0.101193  0.994076 -0.039655 0.104748 0.028992 0.994076 1.03923 1.03923 -1.73205
SP 9338962 0.150177  0.994076 -0.101193 -0.039655 0.104748 0.989337 0.101193  0.028992 -0.104748  0.994076 1.03923 1.03923 -1.73205
SP 9338963 0.114357   0.994062  -0.102621 -0.0361864  0.103809  0.994062 0.0326237  0.0326237 -0.0361864   0.998812 1.03923 1.03923 -1.73205
SP 9338964 0.114357   0.994062  -0.103809 -0.0326237   0.102621   0.994062 -0.0361864 0.0361864 0.0326237  0.998812 1.03923 1.03923 -1.73205
SP 9338965 0.150177  0.994076 -0.104748 -0.028992  0.101193  0.989337 -0.104748 0.039655 0.101193 0.994076 1.03923 1.03923 -1.73205
SP 9338986 0.150177  0.994076 -0.104748  0.028992 0.101193 0.989337 0.104748 -0.039655 -0.101193  0.994076 1.03923 1.03923 -1.73205
SP 9338987 0.114357  0.994062 -0.103809 0.0326237  0.102621  0.994062 0.0361864 -0.0361864 -0.0326237   0.998812 1.03923 1.03923 -1.73205
SP 9338988 0.114357  0.994062 -0.102621 0.0361864   0.103809   0.994062 -0.0326237 -0.0326237  0.0361864   0.998812 1.03923 1.03923 -1.73205
SP 9338989 0.150177  0.994076 -0.101193  0.039655  0.104748  0.989337 -0.101193 -0.028992  0.104748  0.994076 1.03923 1.03923 -1.73205
SP 9339011 0.150177  0.989337 -0.104748  0.101193 0.101193 0.994076 0.039655 -0.104748 -0.028992  0.994076 1.03923 1.03923 -1.73205
SP 9339012 0.150177  0.989337 -0.101193  0.104748  0.104748  0.994076 -0.028992 -0.101193  0.039655  0.994076 1.03923 1.03923 -1.73205
SP 9668987 0.150177  0.989337  0.104748 -0.101193 -0.101193  0.994076  0.039655  0.104748 -0.028992  0.994076 1.73205 1.03923 -1.73205
SP 9668988 0.150177  0.989337  0.101193 -0.104748 -0.104748  0.994076 -0.028992 0.101193 0.039655 0.994076 1.73205 1.03923 -1.73205
SP 9669010 0.150177  0.994076  0.104748 -0.028992 -0.101193  0.989337  0.104748  0.039655 -0.101193  0.994076 1.73205 1.03923 -1.73205
SP 9669011 0.114357   0.994062   0.103809 -0.0326237 -0.102621  0.994062 0.0361864  0.0361864 -0.0326237   0.998812 1.73205 1.03923 -1.73205
SP 9669012 0.114357   0.994062   0.102621 -0.0361864  -0.103809   0.994062 -0.0326237 0.0326237 0.0361864  0.998812 1.73205 1.03923 -1.73205
SP 9669013 0.150177  0.994076  0.101193 -0.039655 -0.104748  0.989337 -0.101193 0.028992 0.104748 0.994076 1.73205 1.03923 -1.73205
SP 9669034 0.150177 0.994076 0.101193 0.039655 -0.104748  0.989337  0.101193 -0.028992 -0.104748  0.994076 1.73205 1.03923 -1.73205
SP 9669035 0.114357  0.994062  0.102621 0.0361864 -0.103809  0.994062 0.0326237 -0.0326237 -0.0361864   0.998812 1.73205 1.03923 -1.73205
SP 9669036 0.114357  0.994062  0.103809 0.0326237  -0.102621   0.994062 -0.0361864 -0.0361864  0.0326237   0.998812 1.73205 1.03923 -1.73205
SP 9669037 0.150177 0.994076 0.104748 0.028992 -0.101193  0.989337 -0.104748 -0.039655  0.101193  0.994076 1.73205 1.03923 -1.73205
SP 9669059 0.150177 0.989337 0.101193 0.104748 -0.104748  0.994076  0.028992 -0.101193 -0.039655  0.994076 1.73205 1.03923 -1.73205
SP 9669060 0.150177 0.989337 0.104748 0.101193 -0.101193  0.994076 -0.039655 -0.104748  0.028992  0.994076 1.73205 1.03923 -1.73205
SP 9669562 0.150177  0.994076  0.039655 -0.101193 -0.028992  0.994076  0.104748  0.104748 -0.101193  0.989337 1.73205 1.03923 -1.73205
SP 9669563 0.114357  0.994062 0.0361864 -0.102621 -0.0326237   0.998812  0.0361864   0.103809 -0.0326237   0.994062 1.73205 1.03923 -1.73205
SP 9669564 0.114357  0.994062 0.0326237 -0.103809 -0.0361864   0.998812 -0.0326237  0.102621 0.0361864  0.994062 1.73205 1.03923 -1.73205
SP 9669565 0.150177  0.994076  0.028992 -0.104748 -0.039655  0.994076 -0.101193 0.101193 0.104748 0.989337 1.73205 1.03923 -1.73205
SP 9669586 0.114357   0.998812  0.0361864 -0.0326237 -0.0326237   0.994062   0.103809 0.0361864 -0.102621  0.994062 1.73205 1.03923 -1.73205
SP 9669587 0.0597683    0.99881  0.0350822 -0.0338917 -0.0338917    0.99881  0.0350822  0.0350822 -0.0338917    0.99881 1.73205 1.03923 -1.73205
SP 9669588 0.0597683    0.99881  0.0338917 -0.0350822 -0.0350822    0.99881 -0.0338917 0.0338917 0.0350822   0.99881 1.73205 1.03923 -1.73205
SP 9669589 0.114357   0.998812  0.0326237 -0.0361864 -0.0361864   0.994062  -0.102621 0.0326237  0.103809  0.994062 1.73205 1.03923 -1.73205
SP 9669610 0.114357  0.998812 0.0326237 0.0361864 -0.0361864   0.994062   0.102621 -0.0326237  -0.103809   0.994062 1.73205 1.03923 -1.73205
SP 9669611 0.0597683   0.99881 0.0338917 0.0350822 -0.0350822    0.99881  0.0338917 -0.0338917 -0.0350822    0.99881 1.73205 1.03923 -1.73205
SP 9669612 0.0597683   0.99881 0.0350822 0.0338917 -0.0338917    0.99881 -0.0350822 -0.0350822  0.0338917    0.99881 1.73205 1.03923 -1.73205
SP 9669613 0.114357  0.998812 0.0361864 0.0326237 -0.0326237   0.994062  -0.103809 -0.0361864   0.102621   0.994062 1.73205 1.03923 -1.73205
SP 9669634 0.150177 0.994076 0.028992 0.104748 -0.039655  0.994076  0.101193 -0.101193 -0.104748  0.989337 1.73205 1.03923 -1.73205
SP 9669635 0.114357  0.994062 0.0326237  0.103809 -0.0361864   0.998812  0.0326237  -0.102621 -0.0361864   0.994062 1.73205 1.03923 -1.73205
SP 9669636 0.114357  0.994062 0.0361864  0.102621 -0.0326237   0.998812 -0.0361864 -0.103809 0.0326237  0.994062 1.73205 1.03923 -1.73205
SP 9669637 0.150177 0.994076 0.039655 0.101193 -0.028992  0.994076 -0.104748 -0.104748  0.101193  0.989337 1.73205 1.03923 -1.73205
SP 9670138 0.150177  0.994076 -0.028992 -0.104748 0.039655 0.994076 0.101193  0.101193 -0.104748  0.989337 1.73205 1.03923 -1.73205
SP 9670139 0.114357   0.994062 -0.0326237  -0.103809 0.0361864  0.998812 0.0326237   0.102621 -0.0361864   0.994062 1.73205 1.03923 -1.73205
SP 9670140 0.114357   0.994062 -0.0361864  -0.102621  0.0326237   0.998812 -0.0361864  0.103809 0.0326237  0.994062 1.73205 1.03923 -1.73205
SP 9670141 0.150177  0.994076 -0.039655 -0.101193  0.028992  0.994076 -0.104748 0.104748 0.101193 0.989337 1.73205 1.03923 -1.73205
SP 9670162 0.114357   0.998812 -0.0326237 -0.0361864 0.0361864  0.994062  0.102621 0.0326237 -0.103809  0.994062 1.73205 1.03923 -1.73205
SP 9670163 0.0597683    0.99881 -0.0338917 -0.0350822 0.0350822   0.99881 0.0338917  0.0338917 -0.0350822    0.99881 1.73205 1.03923 -1.73205
SP 9670164 0.0597683    0.99881 -0.0350822 -0.0338917  0.0338917    0.99881 -0.0350822 0.0350822 0.0338917   0.99881 1.73205 1.03923 -1.73205
SP 9670165 0.114357   0.998812 -0.0361864 -0.0326237 0.0326237  0.994062 -0.103809 0.0361864  0.102621  0.994062 1.73205 1.03923 -1.73205
SP 9670186 0.114357   0.998812 -0.0361864  0.0326237 0.0326237  0.994062  0.103809 -0.0361864  -0.102621   0.994062 1.73205 1.03923 -1.73205
SP 9670187 0.0597683    0.99881 -0.0350822  0.0338917 0.0338917   0.99881 0.0350822 -0.0350822 -0.0338917    0.99881 1.73205 1.03923 -1.73205
SP 9670188 0.0597683    0.99881 -0.0338917  0.0350822  0.0350822    0.99881 -0.0338917 -0.0338917  0.0350822    0.99881 1.73205 1.03923 -1.73205
SP 9670189 0.114357   0.998812 -0.0326237  0.0361864 0.0361864  0.994062 -0.102621 -0.0326237   0.103809   0.994062 1.73205 1.03923 -1.73205
SP 9670210 0.150177  0.994076 -0.039655  0.101193 0.028992 0.994076 0.104748 -0.104748 -0.101193  0.989337 1.73205 1.03923 -1.73205
SP 9670211 0.114357   0.994062 -0.0361864   0.102621 0.0326237  0.998812 0.0361864  -0.103809 -0.0326237   0.994062 1.73205 1.03923 -1.73205
SP 9670212 0.114357   0.994062 -0.0326237   0.103809  0.0361864   0.998812 -0.0326237 -0.102621 0.0361864  0.994062 1.73205 1.03923 -1.73205
SP 9670213 0.150177  0.994076 -0.028992  0.104748  0.039655  0.994076 -0.101193 -0.101193  0.104748  0.989337 1.73205 1.03923 -1.73205
SP 9670715 0.150177  0.989337 -0.101193 -0.104748 0.104748 0.994076 0.028992  0.101193 -0.039655  0.994076 1.73205 1.03923 -1.73205
SP 9670716 0.150177  0.989337 -0.104748 -0.101193  0.101193  0.994076 -0.039655 0.104748 0.028992 0.994076 1.73205 1.03923 -1.73205
SP 9670738 0.150177  0.994076 -0.101193 -0.039655 0.104748 0.989337 0.101193  0.028992 -0.104748  0.994076 1.73205 1.03923 -1.73205
SP 9670739 0.114357   0.994062  -0.102621 -0.0361864  0.103809  0.994062 0.0326237  0.0326237 -0.0361864   0.998812 1.73205 1.03923 -1.73205
SP 9670740 0.114357   0.994062  -0.103809 -0.0326237   0.102621   0.994062 -0.0361864 0.0361864 0.0326237  0.998812 1.73205 1.03923 -1.73205
SP 9670741 0.150177  0.994076 -0.104748 -0.028992  0.101193  0.989337 -0.104748 0.039655 0.101193 0.994076 1.73205 1.03923 -1.73205
SP 9670762 0.150177  0.994076 -0.104748  0.028992 0.101193 0.989337 0.104748 -0.039655 -0.101193  0.994076 1.73205 1.03923 -1.73205
SP 9670763 0.114357  0.994062 -0.103809 0.0326237  0.102621  0.994062 0.0361864 -0.0361864 -0.0326237   0.998812 1.73205 1.03923 -1.73205
SP 9670764 0.114357  0.994062 -0.102621 0.0361864   0.103809   0.994062 -0.0326237 -0.0326237  0.0361864   0.998812 1.73205 1.03923 -1.73205
SP 9670765 0.150177  0.994076 -0.101193  0.039655  0.104748  0.989337 -0.101193 -0.028992  0.104748  0.994076 1.73205 1.03923 -1.73205
SP 9670787 0.150177  0.989337 -0.104748  0.101193 0.101193 0.994076 0.039655 -0.104748 -0.028992  0.994076 1.73205 1.03923 -1.73205
SP 9670788 0.150177  0.989337 -0.101193  0.104748  0.104748  0.994076 -0.028992 -0.101193  0.039655  0.994076 1.73205 1.03923 -1.73205
SP 10000763 0.150177  0.989337  0.104748 -0.101193 -0.101193  0.994076  0.039655  0.104748 -0.028992  0.994076 -1.73205 1.73205 -1.73205
SP 10000764 0.150177  0.989337  0.101193 -0.104748 -0.104748  0.994076 -0.028992 0.101193 0.039655 0.994076 -1.73205 1.73205 -1.73205
SP 10000786 0.150177  0.994076  0.104748 -0.028992 -0.101193  0.989337  0.104748  0.039655 -0.101193  0.994076 -1.73205 1.73205 -1.73205
SP 10000787 0.114357   0.994062   0.103809 -0.0326237 -0.102621  0.994062 0.0361864  0.0361864 -0.0326237   0.998812 -1.73205 1.73205 -1.73205
SP 10000788 0.114357   0.994062   0.102621 -0.0361864  -0.103809   0.994062 -0.0326237 0.0326237 0.0361864  0.998812 -1.73205 1.73205 -1.73205
SP 10000789 0.150177  0.994076  0.101193 -0.039655 -0.104748  0.989337 -0.101193 0.028992 0.104748 0.994076 -1.73205 1.73205 -1.73205
SP 10000810 0.150177 0.994076 0.101193 0.039655 -0.104748  0.989337  0.101193 -0.028992 -0.104748  0.994076 -1.73205 1.73205 -1.73205
SP 10000811 0.114357  0.994062  0.102621 0.0361864 -0.103809  0.994062 0.0326237 -0.0326237 -0.0361864   0.998812 -1.73205 1.73205 -1.73205
SP 10000812 0.114357  0.994062  0.103809 0.0326237  -0.102621   0.994062 -0.0361864 -0.0361864  0.0326237   0.998812 -1.73205 1.73205 -1.73205
SP 10000813 0.150177 0.994076 0.104748 0.028992 -0.101193  0.989337 -0.104748 -0.039655  0.101193  0.994076 -1.73205 1.73205 -1.73205
SP 10000835 0.150177 0.989337 0.101193 0.104748 -0.104748  0.994076  0.028992 -0.101193 -0.039655  0.994076 -1.73205 1.73205 -1.73205
SP 10000836 0.150177 0.989337 0.104748 0.101193 -0.101193  0.994076 -0.039655 -0.104748  0.028992  0.994076 -1.73205 1.73205 -1.73205
SP 10001338 0.150177  0.994076  0.039655 -0.101193 -0.028992  0.994076  0.104748  0.104748 -0.101193  0.989337 -1.73205 1.73205 -1.73205
SP 10001339 0.114357  0.994062 0.0361864 -0.102621 -0.0326237   0.998812  0.0361864   0.103809 -0.0326237   0.994062 -1.73205 1.73205 -1.73205
SP 10001340 0.114357  0.994062 0.0326237 -0.103809 -0.0361864   0.998812 -0.0326237  0.102621 0.0361864  0.994062 -1.73205 1.73205 -1.73205
SP 10001341 0.150177  0.994076  0.028992 -0.104748 -0.039655  0.994076 -0.101193 0.101193 0.104748 0.989337 -1.73205 1.73205 -1.73205
SP 10001362 0.114357   0.998812  0.0361864 -0.0326237 -0.0326237   0.994062   0.103809 0.0361864 -0.102621  0.994062 -1.73205 1.73205 -1.73205
SP 10001363 0.0597683    0.99881  0.0350822 -0.0338917 -0.0338917    0.99881  0.0350822  0.0350822 -0.0338917    0.99881 -1.73205 1.73205 -1.73205
SP 10001364 0.0597683    0.99881  0.0338917 -0.0350822 -0.0350822    0.99881 -0.0338917 0.0338917 0.0350822   0.99881 -1.73205 1.73205 -1.73205
SP 10001365 0.114357   0.998812  0.0326237 -0.0361864 -0.0361864   0.994062  -0.102621 0.0326237  0.103809  0.994062 -1.73205 1.73205 -1.73205
SP 10001386 0.114357  0.998812 0.0326237 0.0361864 -0.0361864   0.994062   0.102621 -0.0326237  -0.103809   0.994062 -1.73205 1.73205 -1.73205
SP 10001387 0.0597683   0.99881 0.0338917 0.0350822 -0.0350822    0.99881  0.0338917 -0.0338917 -0.0350822    0.99881 -1.73205 1.73205 -1.73205
SP 10001388 0.0597683   0.99881 0.0350822 0.0338917 -0.0338917    0.99881 -0.0350822 -0.0350822  0.0338917    0.99881 -1.73205 1.73205 -1.73205
SP 10001389 0.114357  0.998812 0.0361864 0.0326237 -0.0326237   0.994062  -0.103809 -0.0361864   0.102621   0.994062 -1.73205 1.73205 -1.73205
SP 10001410 0.150177 0.994076 0.028992 0.104748 -0.039655  0.994076  0.101193 -0.101193 -0.104748  0.989337 -1.73205 1.73205 -1.73205
SP 10001411 0.114357  0.994062 0.0326237  0.103809 -0.0361864   0.998812  0.0326237  -0.102621 -0.0361864   0.994062 -1.73205 1.73205 -1.73205
SP 10001412 0.114357  0.994062 0.0361864  0.102621 -0.0326237   0.998812 -0.0361864 -0.103809 0.0326237  0.994062 -1.73205 1.73205 -1.73205
SP 10001413 0.150177 0.994076 0.039655 0.101193 -0.028992  0.994076 -0.104748 -0.104748  0.101193  0.989337 -1.73205 1.73205 -1.73205
SP 10001914 0.150177  0.994076 -0.028992 -0.104748 0.039655 0.994076 0.101193  0.101193 -0.104748  0.989337 -1.73205 1.73205 -1.73205
SP 10001915 0.114357   0.994062 -0.0326237  -0.103809 0.0361864  0.998812 0.0326237   0.102621 -0.0361864   0.994062 -1.73205 1.73205 -1.73205
SP 10001916 0.114357   0.994062 -0.0361864  -0.102621  0.0326237   0.998812 -0.0361864  0.103809 0.0326237  0.994062 -1.73205 1.73205 -1.73205
SP 10001917 0.150177  0.994076 -0.039655 -0.101193  0.028992  0.994076 -0.104748 0.104748 0.101193 0.989337 -1.73205 1.73205 -1.73205
SP 10001938 0.114357   0.998812 -0.0326237 -0.0361864 0.0361864  0.994062  0.102621 0.0326237 -0.103809  0.994062 -1.73205 1.73205 -1.73205
SP 10001939 0.0597683    0.99881 -0.0338917 -0.0350822 0.0350822   0.99881 0.0338917  0.0338917 -0.0350822    0.99881 -1.73205 1.73205 -1.73205
SP 10001940 0.0597683    0.99881 -0.0350822 -0.0338917  0.0338917    0.99881 -0.0350822 0.0350822 0.0338917   0.99881 -1.73205 1.73205 -1.73205
SP 10001941 0.114357   0.998812 -0.0361864 -0.0326237 0.0326237  0.994062 -0.103809 0.0361864  0.102621  0.994062 -1.73205 1.73205 -1.73205
SP 10001962 0.114357   0.998812 -0.0361864  0.0326237 0.0326237  0.994062  0.103809 -0.0361864  -0.102621   0.994062 -1.73205 1.73205 -1.73205
SP 10001963 0.0597683    0.99881 -0.0350822  0.0338917 0.0338917   0.99881 0.0350822 -0.0350822 -0.0338917    0.99881 -1.73205 1.73205 -1.73205
SP 10001964 0.0597683    0.99881 -0.0338917  0.0350822  0.0350822    0.99881 -0.0338917 -0.0338917  0.0350822    0.99881 -1.73205 1.73205 -1.73205
SP 10001965 0.114357   0.998812 -0.0326237  0.0361864 0.0361864  0.994062 -0.102621 -0.0326237   0.103809   0.994062 -1.73205 1.73205 -1.73205
SP 10001986 0.150177  0.994076 -0.039655  0.101193 0.028992 0.994076 0.104748 -0.104748 -0.101193  0.989337 -1.73205 1.73205 -1.73205
SP 10001987 0.114357   0.994062 -0.0361864   0.102621 0.0326237  0.998812 0.0361864  -0.103809 -0.0326237   0.994062 -1.73205 1.73205 -1.73205
SP 10001988 0.114357   0.994062 -0.0326237   0.103809  0.0361864   0.998812 -0.0326237 -0.102621 0.0361864  0.994062 -1.73205 1.73205 -1.73205
SP 10001989 0.150177  0.994076 -0.028992  0.104748  0.039655  0.994076 -0.101193 -0.101193  0.104748  0.989337 -1.73205 1.73205 -1.73205
SP 10002491 0.150177  0.989337 -0.101193 -0.104748 0.104748 0.994076 0.028992  0.101193 -0.039655  0.994076 -1.73205 1.73205 -1.73205
SP 10002492 0.150177  0.989337 -0.104748 -0.101193  0.101193  0.994076 -0.039655 0.104748 0.028992 0.994076 -1.73205 1.73205 -1.73205
SP 10002514 0.150177  0.994076 -0.101193 -0.039655 0.104748 0.989337 0.101193  0.028992 -0.104748  0.994076 -1.73205 1.73205 -1.73205
SP 10002515 0.114357   0.994062  -0.102621 -0.0361864  0.103809  0.994062 0.0326237  0.0326237 -0.0361864   0.998812 -1.73205 1.73205 -1.73205
SP 10002516 0.114357   0.994062  -0.103809 -0.0326237   0.102621   0.994062 -0.0361864 0.0361864 0.0326237  0.998812 -1.73205 1.73205 -1.73205
SP 10002517 0.150177  0.994076 -0.104748 -0.028992  0.101193  0.989337 -0.104748 0.039655 0.101193 0.994076 -1.73205 1.73205 -1.73205
SP 10002538 0.150177  0.994076 -0.104748  0.028992 0.101193 0.989337 0.104748 -0.039655 -0.101193  0.994076 -1.73205 1.73205 -1.73205
SP 10002539 0.114357  0.994062 -0.103809 0.0326237  0.102621  0.994062 0.0361864 -0.0361864 -0.0326237   0.998812 -1.73205 1.73205 -1.73205
SP 10002540 0.114357  0.994062 -0.102621 0.0361864   0.103809   0.994062 -0.0326237 -0.0326237  0.0361864   0.998812 -1.73205 1.73205 -1.73205
SP 10002541 0.150177  0.994076 -0.101193  0.039655  0.104748  0.989337 -0.101193 -0.028992  0.104748  0.994076 -1.73205 1.73205 -1.73205
SP 10002563 0.150177  0.989337 -0.104748  0.101193 0.101193 0.994076 0.039655 -0.104748 -0.028992  0.994076 -1.73205 1.73205 -1.73205
SP 10002564 0.150177  0.989337 -0.101193  0.104748  0.104748  0.994076 -0.028992 -0.101193  0.039655  0.994076 -1.73205 1.73205 -1.73205
SP 10332539 0.150177  0.989337  0.104748 -0.101193 -0.101193  0.994076  0.039655  0.104748 -0.028992  0.994076 -1.03923 1.73205 -1.73205
SP 10332540 0.150177  0.989337  0.101193 -0.104748 -0.104748  0.994076 -0.028992 0.101193 0.039655 0.994076 -1.03923 1.73205 -1.73205
SP 10332562 0.150177  0.994076  0.104748 -0.028992 -0.101193  0.989337  0.104748  0.039655 -0.101193  0.994076 -1.03923 1.73205 -1.73205
SP 10332563 0.114357   0.994062   0.103809 -0.0326237 -0.102621  0.994062 0.0361864  0.0361864 -0.0326237   0.998812 -1.03923 1.73205 -1.73205
SP 10332564 0.114357   0.994062   0.102621 -0.0361864  -0.103809   0.994062 -0.0326237 0.0326237 0.0361864  0.998812 -1.03923 1.73205 -1.73205
SP 10332565 0.150177  0.994076  0.101193 -0.039655 -0.104748  0.989337 -0.101193 0.028992 0.104748 0.994076 -1.03923 1.73205 -1.73205
SP 10332586 0.150177 0.994076 0.101193 0.039655 -0.104748  0.989337  0.101193 -0.028992 -0.104748  0.994076 -1.03923 1.73205 -1.73205
SP 10332587 0.114357  0.994062  0.102621 0.0361864 -0.103809  0.994062 0.0326237 -0.0326237 -0.0361864   0.998812 -1.03923 1.73205 -1.73205
SP 10332588 0.114357  0.994062  0.103809 0.0326237  -0.102621   0.994062 -0.0361864 -0.0361864  0.0326237   0.998812 -1.03923 1.73205 -1.73205
SP 10332589 0.150177 0.994076 0.104748 0.028992 -0.101193  0.989337 -0.104748 -0.039655  0.101193  0.994076 -1.03923 1.73205 -1.73205
SP 10332611 0.150177 0.989337 0.101193 0.104748 -0.104748  0.994076  0.028992 -0.101193 -0.039655  0.994076 -1.03923 1.73205 -1.73205
SP 10332612 0.150177 0.989337 0.104748 0.101193 -0.101193  0.994076 -0.039655 -0.104748  0.028992  0.994076 -1.03923 1.73205 -1.73205
SP 10333114 0.150177  0.994076  0.039655 -0.101193 -0.028992  0.994076  0.104748  0.104748 -0.101193  0.989337 -1.03923 1.73205 -1.73205
SP 10333115 0.114357  0.994062 0.0361864 -0.102621 -0.0326237   0.998812  0.0361864   0.103809 -0.0326237   0.994062 -1.03923 1.73205 -1.73205
SP 10333116 0.114357  0.994062 0.0326237 -0.103809 -0.0361864   0.998812 -0.0326237  0.102621 0.0361864  0.994062 -1.03923 1.73205 -1.73205
SP 10333117 0.150177  0.994076  0.028992 -0.104748 -0.039655  0.994076 -0.101193 0.101193 0.104748 0.989337 -1.03923 1.73205 -1.73205
SP 10333138 0.114357   0.998812  0.0361864 -0.0326237 -0.0326237   0.994062   0.103809 0.0361864 -0.102621  0.994062 -1.03923 1.73205 -1.73205
SP 10333139 0.0597683    0.99881  0.0350822 -0.0338917 -0.0338917    0.99881  0.0350822  0.0350822 -0.0338917    0.99881 -1.03923 1.73205 -1.73205
SP 10333140 0.0597683    0.99881  0.0338917 -0.0350822 -0.0350822    0.99881 -0.0338917 0.0338917 0.0350822   0.99881 -1.03923 1.73205 -1.73205
SP 10333141 0.114357   0.998812  0.0326237 -0.0361864 -0.0361864   0.994062  -0.102621 0.0326237  0.103809  0.994062 -1.03923 1.73205 -1.73205
SP 10333162 0.114357  0.998812 0.0326237 0.0361864 -0.0361864   0.994062   0.102621 -0.0326237  -0.103809   0.994062 -1.03923 1.73205 -1.73205
SP 10333163 0.0597683   0.99881 0.0338917 0.0350822 -0.0350822    0.99881  0.0338917 -0.0338917 -0.0350822    0.99881 -1.03923 1.73205 -1.73205
SP 10333164 0.0597683   0.99881 0.0350822 0.0338917 -0.0338917    0.99881 -0.0350822 -0.0350822  0.0338917    0.99881 -1.03923 1.73205 -1.73205
SP 10333165 0.114357  0.998812 0.0361864 0.0326237 -0.0326237   0.994062  -0.103809 -0.0361864   0.102621   0.994062 -1.03923 1.73205 -1.73205
SP 10333186 0.150177 0.994076 0.028992 0.104748 -0.039655  0.994076  0.101193 -0.101193 -0.104748  0.989337 -1.03923 1.73205 -1.73205
SP 10333187 0.114357  0.994062 0.0326237  0.103809 -0.0361864   0.998812  0.0326237  -0.102621 -0.0361864   0.994062 -1.03923 1.73205 -1.73205
SP 10333188 0.114357  0.994062 0.0361864  0.102621 -0.0326237   0.998812 -0.0361864 -0.103809 0.0326237  0.994062 -1.03923 1.73205 -1.73205
SP 10333189 0.150177 0.994076 0.039655 0.101193 -0.028992  0.994076 -0.104748 -0.104748  0.101193  0.989337 -1.03923 1.73205 -1.73205
SP 10333690 0.150177  0.994076 -0.028992 -0.104748 0.039655 0.994076 0.101193  0.101193 -0.104748  0.989337 -1.03923 1.73205 -1.73205
SP 10333691 0.114357   0.994062 -0.0326237  -0.103809 0.0361864  0.998812 0.0326237   0.102621 -0.0361864   0.994062 -1.03923 1.73205 -1.73205
SP 10333692 0.114357   0.994062 -0.0361864  -0.102621  0.0326237   0.998812 -0.0361864  0.103809 0.0326237  0.994062 -1.03923 1.73205 -1.73205
SP 10333693 0.150177  0.994076 -0.039655 -0.101193  0.028992  0.994076 -0.104748 0.104748 0.101193 0.989337 -1.03923 1.73205 -1.73205
SP 10333714 0.114357   0.998812 -0.0326237 -0.0361864 0.0361864  0.994062  0.102621 0.0326237 -0.103809  0.994062 -1.03923 1.73205 -1.73205
SP 10333715 0.0597683    0.99881 -0.0338917 -0.0350822 0.0350822   0.99881 0.0338917  0.0338917 -0.0350822    0.99881 -1.03923 1.73205 -1.73205
SP 10333716 0.0597683    0.99881 -0.0350822 -0.0338917  0.0338917    0.99881 -0.0350822 0.0350822 0.0338917   0.99881 -1.03923 1.73205 -1.73205
SP 10333717 0.114357   0.998812 -0.0361864 -0.0326237 0.0326237  0.994062 -0.103809 0.0361864  0.102621  0.994062 -1.03923 1.73205 -1.73205
SP 10333738 0.114357   0.998812 -0.0361864  0.0326237 0.0326237  0.994062  0.103809 -0.0361864  -0.102621   0.994062 -1.03923 1.73205 -1.73205
SP 10333739 0.0597683    0.99881 -0.0350822  0.0338917 0.0338917   0.99881 0.0350822 -0.0350822 -0.0338917    0.99881 -1.03923 1.73205 -1.73205
SP 10333740 0.0597683    0.99881 -0.0338917  0.0350822  0.0350822    0.99881 -0.0338917 -0.0338917  0.0350822    0.99881 -1.03923 1.73205 -1.73205
SP 10333741 0.114357   0.998812 -0.0326237  0.0361864 0.0361864  0.994062 -0.102621 -0.0326237   0.103809   0.994062 -1.03923 1.73205 -1.73205
SP 10333762 0.150177  0.994076 -0.039655  0.101193 0.028992 0.994076 0.104748 -0.104748 -0.101193  0.989337 -1.03923 1.73205 -1.73205
SP 10333763 0.114357   0.994062 -0.0361864   0.102621 0.0326237  0.998812 0.0361864  -0.103809 -0.0326237   0.994062 -1.03923 1.73205 -1.73205
SP 10333764 0.114357   0.994062 -0.0326237   0.103809  0.0361864   0.998812 -0.0326237 -0.102621 0.0361864  0.994062 -1.03923 1.73205 -1.73205
SP 10333765 0.150177  0.994076 -0.028992  0.104748  0.039655  0.994076 -0.101193 -0.101193  0.104748  0.989337 -1.03923 1.73205 -1.73205
SP 10334267 0.150177  0.989337 -0.101193 -0.104748 0.104748 0.994076 0.028992  0.101193 -0.039655  0.994076 -1.03923 1.73205 -1.73205
SP 10334268 0.150177  0.989337 -0.104748 -0.101193  0.101193  0.994076 -0.039655 0.104748 0.028992 0.994076 -1.03923 1.73205 -1.73205
SP 10334290 0.150177  0.994076 -0.101193 -0.039655 0.104748 0.989337 0.101193  0.028992 -0.104748  0.994076 -1.03923 1.73205 -1.73205
SP 10334291 0.114357   0.994062  -0.102621 -0.0361864  0.103809  0.994062 0.0326237  0.0326237 -0.0361864   0.998812 -1.03923 1.73205 -1.73205
SP 10334292 0.114357   0.994062  -0.103809 -0.0326237   0.102621   0.994062 -0.0361864 0.0361864 0.0326237  0.998812 -1.03923 1.73205 -1.73205
SP 10334293 0.150177  0.994076 -0.104748 -0.028992  0.101193  0.989337 -0.104748 0.039655 0.101193 0.994076 -1.03923 1.73205 -1.73205
SP 10334314 0.150177  0.994076 -0.104748  0.028992 0.101193 0.989337 0.104748 -0.039655 -0.101193  0.994076 -1.03923 1.73205 -1.73205
SP 10334315 0.114357  0.994062 -0.103809 0.0326237  0.102621  0.994062 0.0361864 -0.0361864 -0.0326237   0.998812 -1.03923 1.73205 -1.73205
SP 10334316 0.114357  0.994062 -0.102621 0.0361864   0.103809   0.994062 -0.0326237 -0.0326237  0.0361864   0.998812 -1.03923 1.73205 -1.73205
SP 10334317 0.150177  0.994076 -0.101193  0.039655  0.104748  0.989337 -0.101193 -0.028992  0.104748  0.994076 -1.03923 1.73205 -1.73205
SP 10334339 0.150177  0.989337 -0.104748  0.101193 0.101193 0.994076 0.039655 -0.104748 -0.028992  0.994076 -1.03923 1.73205 -1.73205
SP 10334340 0.150177  0.989337 -0.101193  0.104748  0.104748  0.994076 -0.028992 -0.101193  0.039655  0.994076 -1.03923 1.73205 -1.73205
SP 10664315 0.150177  0.989337  0.104748 -0.101193 -0.101193  0.994076  0.039655  0.104748 -0.028992  0.994076 -0.34641 1.73205 -1.73205
SP 10664316 0.150177  0.989337  0.101193 -0.104748 -0.104748  0.994076 -0.028992 0.101193 0.039655 0.994076 -0.34641 1.73205 -1.73205
SP 10664338 0.150177  0.994076  0.104748 -0.028992 -0.101193  0.989337  0.104748  0.039655 -0.101193  0.994076 -0.34641 1.73205 -1.73205
SP 10664339 0.114357   0.994062   0.103809 -0.0326237 -0.102621  0.994062 0.0361864  0.0361864 -0.0326237   0.998812 -0.34641 1.73205 -1.73205
SP 10664340 0.114357   0.994062   0.102621 -0.0361864  -0.103809   0.994062 -0.0326237 0.0326237 0.0361864  0.998812 -0.34641 1.73205 -1.73205
SP 10664341 0.150177  0.994076  0.101193 -0.039655 -0.104748  0.989337 -0.101193 0.028992 0.104748 0.994076 -0.34641 1.73205 -1.73205
SP 10664362 0.150177 0.994076 0.101193 0.039655 -0.104748  0.989337  0.101193 -0.028992 -0.104748  0.994076 -0.34641 1.73205 -1.73205
SP 10664363 0.114357  0.994062  0.102621 0.0361864 -0.103809  0.994062 0.0326237 -0.0326237 -0.0361864   0.998812 -0.34641 1.73205 -1.73205
SP 10664364 0.114357  0.994062  0.103809 0.0326237  -0.102621   0.994062 -0.0361864 -0.0361864  0.0326237   0.998812 -0.34641 1.73205 -1.73205
SP 10664365 0.150177 0.994076 0.104748 0.028992 -0.101193  0.989337 -0.104748 -0.039655  0.101193  0.994076 -0.34641 1.73205 -1.73205
SP 10664387 0.150177 0.989337 0.101193 0.104748 -0.104748  0.994076  0.028992 -0.101193 -0.039655  0.994076 -0.34641 1.73205 -1.73205
SP 10664388 0.150177 0.989337 0.104748 0.101193 -0.101193  0.994076 -0.039655 -0.104748  0.028992  0.994076 -0.34641 1.73205 -1.73205
SP 10664890 0.150177  0.994076  0.039655 -0.101193 -0.028992  0.994076  0.104748  0.104748 -0.101193  0.989337 -0.34641 1.73205 -1.73205
SP 10664891 0.114357  0.994062 0.0361864 -0.102621 -0.0326237   0.998812  0.0361864   0.103809 -0.0326237   0.994062 -0.34641 1.73205 -1.73205
SP 10664892 0.114357  0.994062 0.0326237 -0.103809 -0.0361864   0.998812 -0.0326237  0.102621 0.0361864  0.994062 -0.34641 1.73205 -1.73205
SP 10664893 0.150177  0.994076  0.028992 -0.104748 -0.039655  0.994076 -0.101193 0.101193 0.104748 0.989337 -0.34641 1.73205 -1.73205
SP 10664914 0.114357   0.998812  0.0361864 -0.0326237 -0.0326237   0.994062   0.103809 0.0361864 -0.102621  0.994062 -0.34641 1.73205 -1.73205
SP 10664915 0.0597683    0.99881  0.0350822 -0.0338917 -0.0338917    0.99881  0.0350822  0.0350822 -0.0338917    0.99881 -0.34641 1.73205 -1.73205
SP 10664916 0.0597683    0.99881  0.0338917 -0.0350822 -0.0350822    0.99881 -0.0338917 0.0338917 0.0350822   0.99881 -0.34641 1.73205 -1.73205
SP 10664917 0.114357   0.998812  0.0326237 -0.0361864 -0.0361864   0.994062  -0.102621 0.0326237  0.103809  0.994062 -0.34641 1.73205 -1.73205
SP 10664938 0.114357  0.998812 0.0326237 0.0361864 -0.0361864   0.994062   0.102621 -0.0326237  -0.103809   0.994062 -0.34641 1.73205 -1.73205
SP 10664939 0.0597683   0.99881 0.0338917 0.0350822 -0.0350822    0.99881  0.0338917 -0.0338917 -0.0350822    0.99881 -0.34641 1.73205 -1.73205
SP 10664940 0.0597683   0.99881 0.0350822 0.0338917 -0.0338917    0.99881 -0.0350822 -0.0350822  0.0338917    0.99881 -0.34641 1.73205 -1.73205
SP 10664941 0.114357  0.998812 0.0361864 0.0326237 -0.0326237   0.994062  -0.103809 -0.0361864   0.102621   0.994062 -0.34641 1.73205 -1.73205
SP 10664962 0.150177 0.994076 0.028992 0.104748 -0.039655  0.994076  0.101193 -0.101193 -0.104748  0.989337 -0.34641 1.73205 -1.73205
SP 10664963 0.114357  0.994062 0.0326237  0.103809 -0.0361864   0.998812  0.0326237  -0.102621 -0.0361864   0.994062 -0.34641 1.73205 -1.73205
SP 10664964 0.114357  0.994062 0.0361864  0.102621 -0.0326237   0.998812 -0.0361864 -0.103809 0.0326237  0.994062 -0.34641 1.73205 -1.73205
SP 10664965 0.150177 0.994076 0.039655 0.101193 -0.028992  0.994076 -0.104748 -0.104748  0.101193  0.989337 -0.34641 1.73205 -1.73205
SP 10665466 0.150177  0.994076 -0.028992 -0.104748 0.039655 0.994076 0.101193  0.101193 -0.104748  0.989337 -0.34641 1.73205 -1.73205
SP 10665467 0.114357   0.994062 -0.0326237  -0.103809 0.0361864  0.998812 0.0326237   0.102621 -0.0361864   0.994062 -0.34641 1.73205 -1.73205
SP 10665468 0.114357   0.994062 -0.0361864  -0.102621  0.0326237   0.998812 -0.0361864  0.103809 0.0326237  0.994062 -0.34641 1.73205 -1.73205
SP 10665469 0.150177  0.994076 -0.039655 -0.101193  0.028992  0.994076 -0.104748 0.104748 0.101193 0.989337 -0.34641 1.73205 -1.73205
SP 10665490 0.114357   0.998812 -0.0326237 -0.0361864 0.0361864  0.994062  0.102621 0.0326237 -0.103809  0.994062 -0.34641 1.73205 -1.73205
SP 10665491 0.0597683    0.99881 -0.0338917 -0.0350822 0.0350822   0.99881 0.0338917  0.0338917 -0.0350822    0.99881 -0.34641 1.73205 -1.73205
SP 10665492 0.0597683    0.99881 -0.0350822 -0.0338917  0.0338917    0.99881 -0.0350822 0.0350822 0.0338917   0.99881 -0.34641 1.73205 -1.73205
SP 10665493 0.114357   0.998812 -0.0361864 -0.0326237 0.0326237  0.994062 -0.103809 0.0361864  0.102621  0.994062 -0.34641 1.73205 -1.73205
SP 10665514 0.114357   0.998812 -0.0361864  0.0326237 0.0326237  0.994062  0.103809 -0.0361864  -0.102621   0.994062 -0.34641 1.73205 -1.73205
SP 10665515 0.0597683    0.99881 -0.0350822  0.0338917 0.0338917   0.99881 0.0350822 -0.0350822 -0.0338917    0.99881 -0.34641 1.73205 -1.73205
SP 10665516 0.0597683    0.99881 -0.0338917  0.0350822  0.0350822    0.99881 -0.0338917 -0.0338917  0.0350822    0.99881 -0.34641 1.73205 -1.73205
SP 10665517 0.114357   0.998812 -0.0326237  0.0361864 0.0361864  0.994062 -0.102621 -0.0326237   0.103809   0.994062 -0.34641 1.73205 -1.73205
SP 10665538 0.150177  0.994076 -0.039655  0.101193 0.028992 0.994076 0.104748 -0.104748 -0.101193  0.989337 -0.34641 1.73205 -1.73205
SP 10665539 0.114357   0.994062 -0.0361864   0.102621 0.0326237  0.998812 0.0361864  -0.103809 -0.0326237   0.994062 -0.34641 1.73205 -1.73205
SP 10665540 0.114357   0.994062 -0.0326237   0.103809  0.0361864   0.998812 -0.0326237 -0.102621 0.0361864  0.994062 -0.34641 1.73205 -1.73205
SP 10665541 0.150177  0.994076 -0.028992  0.104748  0.039655  0.994076 -0.101193 -0.101193  0.104748  0.989337 -0.34641 1.73205 -1.73205
SP 10666043 0.150177  0.989337 -0.101193 -0.104748 0.104748 0.994076 0.028992  0.101193 -0.039655  0.994076 -0.34641 1.73205 -1.73205
SP 10666044 0.150177  0.989337 -0.104748 -0.101193  0.101193  0.994076 -0.039655 0.104748 0.028992 0.994076 -0.34641 1.73205 -1.73205
SP 10666066 0.150177  0.994076 -0.101193 -0.039655 0.104748 0.989337 0.101193  0.028992 -0.104748  0.994076 -0.34641 1.73205 -1.73205
SP 10666067 0.114357   0.994062  -0.102621 -0.0361864  0.103809  0.994062 0.0326237  0.0326237 -0.0361864   0.998812 -0.34641 1.73205 -1.73205
SP 10666068 0.114357   0.994062  -0.103809 -0.0326237   0.102621   0.994062 -0.0361864 0.0361864 0.0326237  0.998812 -0.34641 1.73205 -1.73205
SP 10666069 0.150177  0.994076 -0.104748 -0.028992  0.101193  0.989337 -0.104748 0.039655 0.101193 0.994076 -0.34641 1.73205 -1.73205
SP 10666090 0.150177  0.994076 -0.104748  0.028992 0.101193 0.989337 0.104748 -0.039655 -0.101193  0.994076 -0.34641 1.73205 -1.73205
SP 10666091 0.114357  0.994062 -0.103809 0.0326237  0.102621  0.994062 0.0361864 -0.0361864 -0.0326237   0.998812 -0.34641 1.73205 -1.73205
SP 10666092 0.114357  0.994062 -0.102621 0.0361864   0.103809   0.994062 -0.0326237 -0.0326237  0.0361864   0.998812 -0.34641 1.73205 -1.73205
SP 10666093 0.150177  0.994076 -0.101193  0.039655  0.104748  0.989337 -0.101193 -0.028992  0.104748  0.994076 -0.34641 1.73205 -1.73205
SP 10666115 0.150177  0.989337 -0.104748  0.101193 0.101193 0.994076 0.039655 -0.104748 -0.028992  0.994076 -0.34641 1.73205 -1.73205
SP 10666116 0.150177  0.989337 -0.101193  0.104748  0.104748  0.994076 -0.028992 -0.101193  0.039655  0.994076 -0.34641 1.73205 -1.73205
SP 10996091 0.150177  0.989337  0.104748 -0.101193 -0.101193  0.994076  0.039655  0.104748 -0.028992  0.994076 0.34641 1.73205 -1.73205
SP 10996092 0.150177  0.989337  0.101193 -0.104748 -0.104748  0.994076 -0.028992 0.101193 0.039655 0.994076 0.34641 1.73205 -1.73205
SP 10996114 0.150177  0.994076  0.104748 -0.028992 -0.101193  0.989337  0.104748  0.039655 -0.101193  0.994076 0.34641 1.73205 -1.73205
SP 10996115 0.114357   0.994062   0.103809 -0.0326237 -0.102621  0.994062 0.0361864  0.0361864 -0.0326237   0.998812 0.34641 1.73205 -1.73205
SP 10996116 0.114357   0.994062   0.102621 -0.0361864  -0.103809   0.994062 -0.0326237 0.0326237 0.0361864  0.998812 0.34641 1.73205 -1.73205
SP 10996117 0.150177  0.994076  0.101193 -0.039655 -0.104748  0.989337 -0.101193 0.028992 0.104748 0.994076 0.34641 1.73205 -1.73205
SP 10996138 0.150177 0.994076 0.101193 0.039655 -0.104748  0.989337  0.101193 -0.028992 -0.104748  0.994076 0.34641 1.73205 -1.73205
SP 10996139 0.114357  0.994062  0.102621 0.0361864 -0.103809  0.994062 0.0326237 -0.0326237 -0.0361864   0.998812 0.34641 1.73205 -1.73205
SP 10996140 0.114357  0.994062  0.103809 0.0326237  -0.102621   0.994062 -0.0361864 -0.0361864  0.0326237   0.998812 0.34641 1.73205 -1.73205
SP 10996141 0.150177 0.994076 0.104748 0.028992 -0.101193  0.989337 -0.104748 -0.039655  0.101193  0.994076 0.34641 1.73205 -1.73205
SP 10996163 0.150177 0.989337 0.101193 0.104748 -0.104748  0.994076  0.028992 -0.101193 -0.039655  0.994076 0.34641 1.73205 -1.73205
SP 10996164 0.150177 0.989337 0.104748 0.101193 -0.101193  0.994076 -0.039655 -0.104748  0.028992  0.994076 0.34641 1.73205 -1.73205
SP 10996666 0.150177  0.994076  0.039655 -0.101193 -0.028992  0.994076  0.104748  0.104748 -0.101193  0.989337 0.34641 1.73205 -1.73205
SP 10996667 0.114357  0.994062 0.0361864 -0.102621 -0.0326237   0.998812  0.0361864   0.103809 -0.0326237   0.994062 0.34641 1.73205 -1.73205
SP 10996668 0.114357  0.994062 0.0326237 -0.103809 -0.0361864   0.998812 -0.0326237  0.102621 0.0361864  0.994062 0.34641 1.73205 -1.73205
SP 10996669 0.150177  0.994076  0.028992 -0.104748 -0.039655  0.994076 -0.101193 0.101193 0.104748 0.989337 0.34641 1.73205 -1.73205
SP 10996690 0.114357   0.998812  0.0361864 -0.0326237 -0.0326237   0.994062   0.103809 0.0361864 -0.102621  0.994062 0.34641 1.73205 -1.73205
SP 10996691 0.0597683    0.99881  0.0350822 -0.0338917 -0.0338917    0.99881  0.0350822  0.0350822 -0.0338917    0.99881 0.34641 1.73205 -1.73205
SP 10996692 0.0597683    0.99881  0.0338917 -0.0350822 -0.0350822    0.99881 -0.0338917 0.0338917 0.0350822   0.99881 0.34641 1.73205 -1.73205
SP 10996693 0.114357   0.998812  0.0326237 -0.0361864 -0.0361864   0.994062  -0.102621 0.0326237  0.103809  0.994062 0.34641 1.73205 -1.73205
SP 10996714 0.114357  0.998812 0.0326237 0.0361864 -0.0361864   0.994062   0.102621 -0.0326237  -0.103809   0.994062 0.34641 1.73205 -1.73205
SP 10996715 0.0597683   0.99881 0.0338917 0.0350822 -0.0350822    0.99881  0.0338917 -0.0338917 -0.0350822    0.99881 0.34641 1.73205 -1.73205
SP 10996716 0.0597683   0.99881 0.0350822 0.0338917 -0.0338917    0.99881 -0.0350822 -0.0350822  0.0338917    0.99881 0.34641 1.73205 -1.73205
SP 10996717 0.114357  0.998812 0.0361864 0.0326237 -0.0326237   0.994062  -0.103809 -0.0361864   0.102621   0.994062 0.34641 1.73205 -1.73205
SP 10996738 0.150177 0.994076 0.028992 0.104748 -0.039655  0.994076  0.101193 -0.101193 -0.104748  0.989337 0.34641 1.73205 -1.73205
SP 10996739 0.114357  0.994062 0.0326237  0.103809 -0.0361864   0.998812  0.0326237  -0.102621 -0.0361864   0.994062 0.34641 1.73205 -1.73205
SP 10996740 0.114357  0.994062 0.0361864  0.102621 -0.0326237   0.998812 -0.0361864 -0.103809 0.0326237  0.994062 0.34641 1.73205 -1.73205
SP 10996741 0.150177 0.994076 0.039655 0.101193 -0.028992  0.994076 -0.104748 -0.104748  0.101193  0.989337 0.34641 1.73205 -1.73205
SP 10997242 0.150177  0.994076 -0.028992 -0.104748 0.039655 0.994076 0.101193  0.101193 -0.104748  0.989337 0.34641 1.73205 -1.73205
SP 10997243 0.114357   0.994062 -0.0326237  -0.103809 0.0361864  0.998812 0.0326237   0.102621 -0.0361864   0.994062 0.34641 1.73205 -1.73205
SP 10997244 0.114357   0.994062 -0.0361864  -0.102621  0.0326237   0.998812 -0.0361864  0.103809 0.0326237  0.994062 0.34641 1.73205 -1.73205
SP 10997245 0.150177  0.994076 -0.039655 -0.101193  0.028992  0.994076 -0.104748 0.104748 0.101193 0.989337 0.34641 1.73205 -1.73205
SP 10997266 0.114357   0.998812 -0.0326237 -0.0361864 0.0361864  0.994062  0.102621 0.0326237 -0.103809  0.994062 0.34641 1.73205 -1.73205
SP 10997267 0.0597683    0.99881 -0.0338917 -0.0350822 0.0350822   0.99881 0.0338917  0.0338917 -0.0350822    0.99881 0.34641 1.73205 -1.73205
SP 10997268 0.0597683    0.99881 -0.0350822 -0.0338917  0.0338917    0.99881 -0.0350822 0.0350822 0.0338917   0.99881 0.34641 1.73205 -1.73205
SP 10997269 0.114357   0.998812 -0.0361864 -0.0326237 0.0326237  0.994062 -0.103809 0.0361864  0.102621  0.994062 0.34641 1.73205 -1.73205
SP 10997290 0.114357   0.998812 -0.0361864  0.0326237 0.0326237  0.994062  0.103809 -0.0361864  -0.102621   0.994062 0.34641 1.73205 -1.73205
SP 10997291 0.0597683    0.99881 -0.0350822  0.0338917 0.0338917   0.99881 0.0350822 -0.0350822 -0.0338917    0.99881 0.34641 1.73205 -1.73205
SP 10997292 0.0597683    0.99881 -0.0338917  0.0350822  0.0350822    0.99881 -0.0338917 -0.0338917  0.0350822    0.99881 0.34641 1.73205 -1.73205
SP 10997293 0.114357   0.998812 -0.0326237  0.0361864 0.0361864  0.994062 -0.102621 -0.0326237   0.103809   0.994062 0.34641 1.73205 -1.73205
SP 10997314 0.150177  0.994076 -0.039655  0.101193 0.028992 0.994076 0.104748 -0.104748 -0.101193  0.989337 0.34641 1.73205 -1.73205
SP 10997315 0.114357   0.994062 -0.0361864   0.102621 0.0326237  0.998812 0.0361864  -0.103809 -0.0326237   0.994062 0.34641 1.73205 -1.73205
SP 10997316 0.114357   0.994062 -0.0326237   0.103809  0.0361864   0.998812 -0.0326237 -0.102621 0.0361864  0.994062 0.34641 1.73205 -1.73205
SP 10997317 0.150177  0.994076 -0.028992  0.104748  0.039655  0.994076 -0.101193 -0.101193  0.104748  0.989337 0.34641 1.73205 -1.73205
SP 10997819 0.150177  0.989337 -0.101193 -0.104748 0.104748 0.994076 0.028992  0.101193 -0.039655  0.994076 0.34641 1.73205 -1.73205
SP 10997820 0.150177  0.989337 -0.104748 -0.101193  0.101193  0.994076 -0.039655 0.104748 0.028992 0.994076 0.34641 1.73205 -1.73205
SP 10997842 0.150177  0.994076 -0.101193 -0.039655 0.104748 0.989337 0.101193  0.028992 -0.104748  0.994076 0.34641 1.73205 -1.73205
SP 10997843 0.114357   0.994062  -0.102621 -0.0361864  0.103809  0.994062 0.0326237  0.0326237 -0.0361864   0.998812 0.34641 1.73205 -1.73205
SP 10997844 0.114357   0.994062  -0.103809 -0.0326237   0.102621   0.994062 -0.0361864 0.0361864 0.0326237  0.998812 0.34641 1.73205 -1.73205
SP 10997845 0.150177  0.994076 -0.104748 -0.028992  0.101193  0.989337 -0.104748 0.039655 0.101193 0.994076 0.34641 1.73205 -1.73205
SP 10997866 0.150177  0.994076 -0.104748  0.028992 0.101193 0.989337 0.104748 -0.039655 -0.101193  0.994076 0.34641 1.73205 -1.73205
SP 10997867 0.114357  0.994062 -0.103809 0.0326237  0.102621  0.994062 0.0361864 -0.0361864 -0.0326237   0.998812 0.34641 1.73205 -1.73205
SP 10997868 0.114357  0.994062 -0.102621 0.0361864   0.103809   0.994062 -0.0326237 -0.0326237  0.0361864   0.998812 0.34641 1.73205 -1.73205
SP 10997869 0.150177  0.994076 -0.101193  0.039655  0.104748  0.989337 -0.101193 -0.028992  0.104748  0.994076 0.34641 1.73205 -1.73205
SP 10997891 0.150177  0.989337 -0.104748  0.101193 0.101193 0.994076 0.039655 -0.104748 -0.028992  0.994076 0.34641 1.73205 -1.73205
SP 10997892 0.150177  0.989337 -0.101193  0.104748  0.104748  0.994076 -0.028992 -0.101193  0.039655  0.994076 0.34641 1.73205 -1.73205
SP 11327867 0.150177  0.989337  0.104748 -0.101193 -0.101193  0.994076  0.039655  0.104748 -0.028992  0.994076 1.03923 1.73205 -1.73205
SP 11327868 0.150177  0.989337  0.101193 -0.104748 -0.104748  0.994076 -0.028992 0.101193 0.039655 0.994076 1.03923 1.73205 -1.73205
SP 11327890 0.150177  0.994076  0.104748 -0.028992 -0.101193  0.989337  0.104748  0.039655 -0.101193  0.994076 1.03923 1.73205 -1.73205
SP 11327891 0.114357   0.994062   0.103809 -0.0326237 -0.102621  0.994062 0.0361864  0.0361864 -0.0326237   0.998812 1.03923 1.73205 -1.73205
SP 11327892 0.114357   0.994062   0.102621 -0.0361864  -0.103809   0.994062 -0.0326237 0.0326237 0.0361864  0.998812 1.03923 1.73205 -1.73205
SP 11327893 0.150177  0.994076  0.101193 -0.039655 -0.104748  0.989337 -0.101193 0.028992 0.104748 0.994076 1.03923 1.73205 -1.73205
SP 11327914 0.150177 0.994076 0.101193 0.039655 -0.104748  0.989337  0.101193 -0.028992 -0.104748  0.994076 1.03923 1.73205 -1.73205
SP 11327915 0.114357  0.994062  0.102621 0.0361864 -0.103809  0.994062 0.0326237 -0.0326237 -0.0361864   0.998812 1.03923 1.73205 -1.73205
SP 11327916 0.114357  0.994062  0.103809 0.0326237  -0.102621   0.994062 -0.0361864 -0.0361864  0.0326237   0.998812 1.03923 1.73205 -1.73205
SP 11327917 0.150177 0.994076 0.104748 0.028992 -0.101193  0.989337 -0.104748 -0.039655  0.101193  0.994076 1.03923 1.73205 -1.73205
SP 11327939 0.150177 0.989337 0.101193 0.104748 -0.104748  0.994076  0.028992 -0.101193 -0.039655  0.994076 1.03923 1.73205 -1.73205
SP 11327940 0.150177 0.989337 0.104748 0.101193 -0.101193  0.994076 -0.039655 -0.104748  0.028992  0.994076 1.03923 1.73205 -1.73205
SP 11328442 0.150177  0.994076  0.039655 -0.101193 -0.028992  0.994076  0.104748  0.104748 -0.101193  0.989337 1.03923 1.73205 -1.73205
SP 11328443 0.114357  0.994062 0.0361864 -0.102621 -0.0326237   0.998812  0.0361864   0.103809 -0.0326237   0.994062 1.03923 1.73205 -1.73205
SP 11328444 0.114357  0.994062 0.0326237 -0.103809 -0.0361864   0.998812 -0.0326237  0.102621 0.0361864  0.994062 1.03923 1.73205 -1.73205
SP 11328445 0.150177  0.994076  0.028992 -0.104748 -0.039655  0.994076 -0.101193 0.101193 0.104748 0.989337 1.03923 1.73205 -1.73205
SP 11328466 0.114357   0.998812  0.0361864 -0.0326237 -0.0326237   0.994062   0.103809 0.0361864 -0.102621  0.994062 1.03923 1.73205 -1.73205
SP 11328467 0.0597683    0.99881  0.0350822 -0.0338917 -0.0338917    0.99881  0.0350822  0.0350822 -0.0338917    0.99881 1.03923 1.73205 -1.73205
SP 11328468 0.0597683    0.99881  0.0338917 -0.0350822 -0.0350822    0.99881 -0.0338917 0.0338917 0.0350822   0.99881 1.03923 1.73205 -1.73205
SP 11328469 0.114357   0.998812  0.0326237 -0.0361864 -0.0361864   0.994062  -0.102621 0.0326237  0.103809  0.994062 1.03923 1.73205 -1.73205
SP 11328490 0.114357  0.998812 0.0326237 0.0361864 -0.0361864   0.994062   0.102621 -0.0326237  -0.103809   0.994062 1.03923 1.73205 -1.73205
SP 11328491 0.0597683   0.99881 0.0338917 0.0350822 -0.0350822    0.99881  0.0338917 -0.0338917 -0.0350822    0.99881 1.03923 1.73205 -1.73205
SP 11328492 0.0597683   0.99881 0.0350822 0.0338917 -0.0338917    0.99881 -0.0350822 -0.0350822  0.0338917    0.99881 1.03923 1.73205 -1.73205
SP 11328493 0.114357  0.998812 0.0361864 0.0326237 -0.0326237   0.994062  -0.103809 -0.0361864   0.102621   0.994062 1.03923 1.73205 -1.73205
SP 11328514 0.150177 0.994076 0.028992 0.104748 -0.039655  0.994076  0.101193 -0.101193 -0.104748  0.989337 1.03923 1.73205 -1.73205
SP 11328515 0.114357  0.994062 0.0326237  0.103809 -0.0361864   0.998812  0.0326237  -0.102621 -0.0361864   0.994062 1.03923 1.73205 -1.73205
SP 11328516 0.114357  0.994062 0.0361864  0.102621 -0.0326237   0.998812 -0.0361864 -0.103809 0.0326237  0.994062 1.03923 1.73205 -1.73205
SP 11328517 0.150177 0.994076 0.039655 0.101193 -0.028992  0.994076 -0.104748 -0.104748  0.101193  0.989337 1.03923 1.73205 -1.73205
SP 11329018 0.150177  0.994076 -0.028992 -0.104748 0.039655 0.994076 0.101193  0.101193 -0.104748  0.989337 1.03923 1.73205 -1.73205
SP 11329019 0.114357   0.994062 -0.0326237  -0.103809 0.0361864  0.998812 0.0326237   0.102621 -0.0361864   0.994062 1.03923 1.73205 -1.73205
SP 11329020 0.114357   0.994062 -0.0361864  -0.102621  0.0326237   0.998812 -0.0361864  0.103809 0.0326237  0.994062 1.03923 1.73205 -1.73205
SP 11329021 0.150177  0.994076 -0.039655 -0.101193  0.028992  0.994076 -0.104748 0.104748 0.101193 0.989337 1.03923 1.73205 -1.73205
SP 11329042 0.114357   0.998812 -0.0326237 -0.0361864 0.0361864  0.994062  0.102621 0.0326237 -0.103809  0.994062 1.03923 1.73205 -1.73205
SP 11329043 0.0597683    0.99881 -0.0338917 -0.0350822 0.0350822   0.99881 0.0338917  0.0338917 -0.0350822    0.99881 1.03923 1.73205 -1.73205
SP 11329044 0.0597683    0.99881 -0.0350822 -0.0338917  0.0338917    0.99881 -0.0350822 0.0350822 0.0338917   0.99881 1.03923 1.73205 -1.73205
SP 11329045 0.114357   0.998812 -0.0361864 -0.0326237 0.0326237  0.994062 -0.103809 0.0361864  0.102621  0.994062 1.03923 1.73205 -1.73205
SP 11329066 0.114357   0.998812 -0.0361864  0.0326237 0.0326237  0.994062  0.103809 -0.0361864  -0.102621   0.994062 1.03923 1.73205 -1.73205
SP 11329067 0.0597683    0.99881 -0.0350822  0.0338917 0.0338917   0.99881 0.0350822 -0.0350822 -0.0338917    0.99881 1.03923 1.73205 -1.73205
SP 11329068 0.0597683    0.99881 -0.0338917  0.0350822  0.0350822    0.99881 -0.0338917 -0.0338917  0.0350822    0.99881 1.03923 1.73205 -1.73205
SP 11329069 0.114357   0.998812 -0.0326237  0.0361864 0.0361864  0.994062 -0.102621 -0.0326237   0.103809   0.994062 1.03923 1.73205 -1.73205
SP 11329090 0.150177  0.994076 -0.039655  0.101193 0.028992 0.994076 0.104748 -0.104748 -0.101193  0.989337 1.03923 1.73205 -1.73205
SP 11329091 0.114357   0.994062 -0.0361864   0.102621 0.0326237  0.998812 0.0361864  -0.103809 -0.0326237   0.994062 1.03923 1.73205 -1.73205
SP 11329092 0.114357   0.994062 -0.0326237   0.103809  0.0361864   0.998812 -0.0326237 -0.102621 0.0361864  0.994062 1.03923 1.73205 -1.73205
SP 11329093 0.150177  0.994076 -0.028992  0.104748  0.039655  0.994076 -0.101193 -0.101193  0.104748  0.989337 1.03923 1.73205 -1.73205
SP 11329595 0.150177  0.989337 -0.101193 -0.104748 0.104748 0.994076 0.028992  0.101193 -0.039655  0.994076 1.03923 1.73205 -1.73205
SP 11329596 0.150177  0.989337 -0.104748 -0.101193  0.101193  0.994076 -0.039655 0.104748 0.028992 0.994076 1.03923 1.73205 -1.73205
SP 11329618 0.150177  0.994076 -0.101193 -0.039655 0.104748 0.989337 0.101193  0.028992 -0.104748  0.994076 1.03923 1.73205 -1.73205
SP 11329619 0.114357   0.994062  -0.102621 -0.0361864  0.103809  0.994062 0.0326237  0.0326237 -0.0361864   0.998812 1.03923 1.73205 -1.73205
SP 11329620 0.114357   0.994062  -0.103809 -0.0326237   0.102621   0.994062 -0.0361864 0.0361864 0.0326237  0.998812 1.03923 1.73205 -1.73205
SP 11329621 0.150177  0.994076 -0.104748 -0.028992  0.101193  0.989337 -0.104748 0.039655 0.101193 0.994076 1.03923 1.73205 -1.73205
SP 11329642 0.150177  0.994076 -0.104748  0.028992 0.101193 0.989337 0.104748 -0.039655 -0.101193  0.994076 1.03923 1.73205 -1.73205
SP 11329643 0.114357  0.994062 -0.103809 0.0326237  0.102621  0.994062 0.0361864 -0.0361864 -0.0326237   0.998812 1.03923 1.73205 -1.73205
SP 11329644 0.114357  0.994062 -0.102621 0.0361864   0.103809   0.994062 -0.0326237 -0.0326237  0.0361864   0.998812 1.03923 1.73205 -1.73205
SP 11329645 0.150177  0.994076 -0.101193  0.039655  0.104748  0.989337 -0.101193 -0.028992  0.104748  0.994076 1.03923 1.73205 -1.73205
SP 11329667 0.150177  0.989337 -0.104748  0.101193 0.101193 0.994076 0.039655 -0.104748 -0.028992  0.994076 1.03923 1.73205 -1.73205
SP 11329668 0.150177  0.989337 -0.101193  0.104748  0.104748  0.994076 -0.028992 -0.101193  0.039655  0.994076 1.03923 1.73205 -1.73205
SP 11659643 0.150177  0.989337  0.104748 -0.101193 -0.101193  0.994076  0.039655  0.104748 -0.028992  0.994076 1.73205 1.73205 -1.73205
SP 11659644 0.150177  0.989337  0.101193 -0.104748 -0.104748  0.994076 -0.028992 0.101193 0.039655 0.994076 1.73205 1.73205 -1.73205
SP 11659666 0.150177  0.994076  0.104748 -0.028992 -0.101193  0.989337  0.104748  0.039655 -0.101193  0.994076 1.73205 1.73205 -1.73205
SP 11659667 0.114357   0.994062   0.103809 -0.0326237 -0.102621  0.994062 0.0361864  0.0361864 -0.0326237   0.998812 1.73205 1.73205 -1.73205
SP 11659668 0.114357   0.994062   0.102621 -0.0361864  -0.103809   0.994062 -0.0326237 0.0326237 0.0361864  0.998812 1.73205 1.73205 -1.73205
SP 11659669 0.150177  0.994076  0.101193 -0.039655 -0.104748  0.989337 -0.101193 0.028992 0.104748 0.994076 1.73205 1.73205 -1.73205
SP 11659690 0.150177 0.994076 0.101193 0.039655 -0.104748  0.989337  0.101193 -0.028992 -0.104748  0.994076 1.73205 1.73205 -1.73205
SP 11659691 0.114357  0.994062  0.102621 0.0361864 -0.103809  0.994062 0.0326237 -0.0326237 -0.0361864   0.998812 1.73205 1.73205 -1.73205
SP 11659692 0.114357  0.994062  0.103809 0.0326237  -0.102621   0.994062 -0.0361864 -0.0361864  0.0326237   0.998812 1.73205 1.73205 -1.73205
SP 11659693 0.150177 0.994076 0.104748 0.028992 -0.101193  0.989337 -0.104748 -0.039655  0.101193  0.994076 1.73205 1.73205 -1.73205
SP 11659715 0.150177 0.989337 0.101193 0.104748 -0.104748  0.994076  0.028992 -0.101193 -0.039655  0.994076 1.73205 1.73205 -1.73205
SP 11659716 0.150177 0.989337 0.104748 0.101193 -0.101193  0.994076 -0.039655 -0.104748  0.028992  0.994076 1.73205 1.73205 -1.73205
SP 11660218 0.150177  0.994076  0.039655 -0.101193 -0.028992  0.994076  0.104748  0.104748 -0.101193  0.989337 1.73205 1.73205 -1.73205
SP 11660219 0.114357  0.994062 0.0361864 -0.102621 -0.0326237   0.998812  0.0361864   0.103809 -0.0326237   0.994062 1.73205 1.73205 -1.73205
SP 11660220 0.114357  0.994062 0.0326237 -0.103809 -0.0361864   0.998812 -0.0326237  0.102621 0.0361864  0.994062 1.73205 1.73205 -1.73205
SP 11660221 0.150177  0.994076  0.028992 -0.104748 -0.039655  0.994076 -0.101193 0.101193 0.104748 0.989337 1.73205 1.73205 -1.73205
SP 11660242 0.114357   0.998812  0.0361864 -0.0326237 -0.0326237   0.994062   0.103809 0.0361864 -0.102621  0.994062 1.73205 1.73205 -1.73205
SP 11660243 0.0597683    0.99881  0.0350822 -0.0338917 -0.0338917    0.99881  0.0350822  0.0350822 -0.0338917    0.99881 1.73205 1.73205 -1.73205
SP 11660244 0.0597683    0.99881  0.0338917 -0.0350822 -0.0350822    0.99881 -0.0338917 0.0338917 0.0350822   0.99881 1.73205 1.73205 -1.73205
SP 11660245 0.114357   0.998812  0.0326237 -0.0361864 -0.0361864   0.994062  -0.102621 0.0326237  0.103809  0.994062 1.73205 1.73205 -1.73205
SP 11660266 0.114357  0.998812 0.0326237 0.0361864 -0.0361864   0.994062   0.102621 -0.0326237  -0.103809   0.994062 1.73205 1.73205 -1.73205
SP 11660267 0.0597683   0.99881 0.0338917 0.0350822 -0.0350822    0.99881  0.0338917 -0.0338917 -0.0350822    0.99881 1.73205 1.73205 -1.73205
SP 11660268 0.0597683   0.99881 0.0350822 0.0338917 -0.0338917    0.99881 -0.0350822 -0.0350822  0.0338917    0.99881 1.73205 1.73205 -1.73205
SP 11660269 0.114357  0.998812 0.0361864 0.0326237 -0.0326237   0.994062  -0.103809 -0.0361864   0.102621   0.994062 1.73205 1.73205 -1.73205
SP 11660290 0.150177 0.994076 0.028992 0.104748 -0.039655  0.994076  0.101193 -0.101193 -0.104748  0.989337 1.73205 1.73205 -1.73205
SP 11660291 0.114357  0.994062 0.0326237  0.103809 -0.0361864   0.998812  0.0326237  -0.102621 -0.0361864   0.994062 1.73205 1.73205 -1.73205
SP 11660292 0.114357  0.994062 0.0361864  0.102621 -0.0326237   0.998812 -0.0361864 -0.103809 0.0326237  0.994062 1.73205 1.73205 -1.73205
SP 11660293 0.150177 0.994076 0.039655 0.101193 -0.028992  0.994076 -0.104748 -0.104748  0.101193  0.989337 1.73205 1.73205 -1.73205
SP 11660794 0.150177  0.994076 -0.028992 -0.104748 0.039655 0.994076 0.101193  0.101193 -0.104748  0.989337 1.73205 1.73205 -1.73205
SP 11660795 0.114357   0.994062 -0.0326237  -0.103809 0.0361864  0.998812 0.0326237   0.102621 -0.0361864   0.994062 1.73205 1.73205 -1.73205
SP 11660796 0.114357   0.994062 -0.0361864  -0.102621  0.0326237   0.998812 -0.0361864  0.103809 0.0326237  0.994062 1.73205 1.73205 -1.73205
SP 11660797 0.150177  0.994076 -0.039655 -0.101193  0.028992  0.994076 -0.104748 0.104748 0.101193 0.989337 1.73205 1.73205 -1.73205
SP 11660818 0.114357   0.998812 -0.0326237 -0.0361864 0.0361864  0.994062  0.102621 0.0326237 -0.103809  0.994062 1.73205 1.73205 -1.73205
SP 11660819 0.0597683    0.99881 -0.0338917 -0.0350822 0.0350822   0.99881 0.0338917  0.0338917 -0.0350822    0.99881 1.73205 1.73205 -1.73205
SP 11660820 0.0597683    0.99881 -0.0350822 -0.0338917  0.0338917    0.99881 -0.0350822 0.0350822 0.0338917   0.99881 1.73205 1.73205 -1.73205
SP 11660821 0.114357   0.998812 -0.0361864 -0.0326237 0.0326237  0.994062 -0.103809 0.0361864  0.102621  0.994062 1.73205 1.73205 -1.73205
SP 11660842 0.114357   0.998812 -0.0361864  0.0326237 0.0326237  0.994062  0.103809 -0.0361864  -0.102621   0.994062 1.73205 1.73205 -1.73205
SP 11660843 0.0597683    0.99881 -0.0350822  0.0338917 0.0338917   0.99881 0.0350822 -0.0350822 -0.0338917    0.99881 1.73205 1.73205 -1.73205
SP 11660844 0.0597683    0.99881 -0.0338917  0.0350822  0.0350822    0.99881 -0.0338917 -0.0338917  0.0350822    0.99881 1.73205 1.73205 -1.73205
SP 11660845 0.114357   0.998812 -0.0326237  0.0361864 0.0361864  0.994062 -0.102621 -0.0326237   0.103809   0.994062 1.73205 1.73205 -1.73205
SP 11660866 0.150177  0.994076 -0.039655  0.101193 0.028992 0.994076 0.104748 -0.104748 -0.101193  0.989337 1.73205 1.73205 -1.73205
SP 11660867 0.114357   0.994062 -0.0361864   0.102621 0.0326237  0.998812 0.0361864  -0.103809 -0.0326237   0.994062 1.73205 1.73205 -1.73205
SP 11660868 0.114357   0.994062 -0.0326237   0.103809  0.0361864   0.998812 -0.0326237 -0.102621 0.0361864  0.994062 1.73205 1.73205 -1.73205
SP 11660869 0.150177  0.994076 -0.028992  0.104748  0.039655  0.994076 -0.101193 -0.101193  0.104748  0.989337 1.73205 1.73205 -1.73205
SP 11661371 0.150177  0.989337 -0.101193 -0.104748 0.104748 0.994076 0.028992  0.101193 -0.039655  0.994076 1.73205 1.73205 -1.73205
SP 11661372 0.150177  0.989337 -0.104748 -0.101193  0.101193  0.994076 -0.039655 0.104748 0.028992 0.994076 1.73205 1.73205 -1.73205
SP 11661394 0.150177  0.994076 -0.101193 -0.039655 0.104748 0.989337 0.101193  0.028992 -0.104748  0.994076 1.73205 1.73205 -1.73205
SP 11661395 0.114357   0.994062  -0.102621 -0.0361864  0.103809  0.994062 0.0326237  0.0326237 -0.0361864   0.998812 1.73205 1.73205 -1.73205
SP 11661396 0.114357   0.994062  -0.103809 -0.0326237   0.102621   0.994062 -0.0361864 0.0361864 0.0326237  0.998812 1.73205 1.73205 -1.73205
SP 11661397 0.150177  0.994076 -0.104748 -0.028992  0.101193  0.989337 -0.104748 0.039655 0.101193 0.994076 1.73205 1.73205 -1.73205
SP 11661418 0.150177  0.994076 -0.104748  0.028992 0.101193 0.989337 0.104748 -0.039655 -0.101193  0.994076 1.73205 1.73205 -1.73205
SP 11661419 0.114357  0.994062 -0.103809 0.0326237  0.102621  0.994062 0.0361864 -0.0361864 -0.0326237   0.998812 1.73205 1.73205 -1.73205
SP 11661420 0.114357  0.994062 -0.102621 0.0361864   0.103809   0.994062 -0.0326237 -0.0326237  0.0361864   0.998812 1.73205 1.73205 -1.73205
SP 11661421 0.150177  0.994076 -0.101193  0.039655  0.104748  0.989337 -0.101193 -0.028992  0.104748  0.994076 1.73205 1.73205 -1.73205
SP 11661443 0.150177  0.989337 -0.104748  0.101193 0.101193 0.994076 0.039655 -0.104748 -0.028992  0.994076 1.73205 1.73205 -1.73205
SP 11661444 0.150177  0.989337 -0.101193  0.104748  0.104748  0.994076 -0.028992 -0.101193  0.039655  0.994076 1.73205 1.73205 -1.73205
SP 11991419 0.150177  0.989337  0.104748 -0.101193 -0.101193  0.994076  0.039655  0.104748 -0.028992  0.994076 -1.73205 -1.73205 -1.03923
SP 11991420 0.150177  0.989337  0.101193 -0.104748 -0.104748  0.994076 -0.028992 0.101193 0.039655 0.994076 -1.73205 -1.73205 -1.03923
SP 11991442 0.150177  0.994076  0.104748 -0.028992 -0.101193  0.989337  0.104748  0.039655 -0.101193  0.994076 -1.73205 -1.73205 -1.03923
SP 11991443 0.114357   0.994062   0.103809 -0.0326237 -0.102621  0.994062 0.0361864  0.0361864 -0.0326237   0.998812 -1.73205 -1.73205 -1.03923
SP 11991444 0.114357   0.994062   0.102621 -0.0361864  -0.103809   0.994062 -0.0326237 0.0326237 0.0361864  0.998812 -1.73205 -1.73205 -1.03923
SP 11991445 0.150177  0.994076  0.101193 -0.039655 -0.104748  0.989337 -0.101193 0.028992 0.104748 0.994076 -1.73205 -1.73205 -1.03923
SP 11991466 0.150177 0.994076 0.101193 0.039655 -0.104748  0.989337  0.101193 -0.028992 -0.104748  0.994076 -1.73205 -1.73205 -1.03923
SP 11991467 0.114357  0.994062  0.102621 0.0361864 -0.103809  0.994062 0.0326237 -0.0326237 -0.0361864   0.998812 -1.73205 -1.73205 -1.03923
SP 11991468 0.114357  0.994062  0.103809 0.0326237  -0.102621   0.994062 -0.0361864 -0.0361864  0.0326237   0.998812 -1.73205 -1.73205 -1.03923
SP 11991469 0.150177 0.994076 0.104748 0.028992 -0.101193  0.989337 -0.104748 -0.039655  0.101193  0.994076 -1.73205 -1.73205 -1.03923
SP 11991491 0.150177 0.989337 0.101193 0.104748 -0.104748  0.994076  0.028992 -0.101193 -0.039655  0.994076 -1.73205 -1.73205 -1.03923
SP 11991492 0.150177 0.989337 0.104748 0.101193 -0.101193  0.994076 -0.039655 -0.104748  0.028992  0.994076 -1.73205 -1.73205 -1.03923
SP 11991994 0.150177  0.994076  0.039655 -0.101193 -0.028992  0.994076  0.104748  0.104748 -0.101193  0.989337 -1.73205 -1.73205 -1.03923
SP 11991995 0.114357  0.994062 0.0361864 -0.102621 -0.0326237   0.998812  0.0361864   0.103809 -0.0326237   0.994062 -1.73205 -1.73205 -1.03923
SP 11991996 0.114357  0.994062 0.0326237 -0.103809 -0.0361864   0.998812 -0.0326237  0.102621 0.0361864  0.994062 -1.73205 -1.73205 -1.03923
SP 11991997 0.150177  0.994076  0.028992 -0.104748 -0.039655  0.994076 -0.101193 0.101193 0.104748 0.989337 -1.73205 -1.73205 -1.03923
SP 11992018 0.114357   0.998812  0.0361864 -0.0326237 -0.0326237   0.994062   0.103809 0.0361864 -0.102621  0.994062 -1.73205 -1.73205 -1.03923
SP 11992019 0.0597683    0.99881  0.0350822 -0.0338917 -0.0338917    0.99881  0.0350822  0.0350822 -0.0338917    0.99881 -1.73205 -1.73205 -1.03923
SP 11992020 0.0597683    0.99881  0.0338917 -0.0350822 -0.0350822    0.99881 -0.0338917 0.0338917 0.0350822   0.99881 -1.73205 -1.73205 -1.03923
SP 11992021 0.114357   0.998812  0.0326237 -0.0361864 -0.0361864   0.994062  -0.102621 0.0326237  0.103809  0.994062 -1.73205 -1.73205 -1.03923
SP 11992042 0.114357  0.998812 0.0326237 0.0361864 -0.0361864   0.994062   0.102621 -0.0326237  -0.103809   0.994062 -1.73205 -1.73205 -1.03923
SP 11992043 0.0597683   0.99881 0.0338917 0.0350822 -0.0350822    0.99881  0.0338917 -0.0338917 -0.0350822    0.99881 -1.73205 -1.73205 -1.03923
SP 11992044 0.0597683   0.99881 0.0350822 0.0338917 -0.0338917    0.99881 -0.0350822 -0.0350822  0.0338917    0.99881 -1.73205 -1.73205 -1.03923
SP 11992045 0.114357  0.998812 0.0361864 0.0326237 -0.0326237   0.994062  -0.103809 -0.0361864   0.102621   0.994062 -1.73205 -1.73205 -1.03923
SP 11992066 0.150177 0.994076 0.028992 0.104748 -0.039655  0.994076  0.101193 -0.101193 -0.104748  0.989337 -1.73205 -1.73205 -1.03923
SP 11992067 0.114357  0.994062 0.0326237  0.103809 -0.0361864   0.998812  0.0326237  -0.102621 -0.0361864   0.994062 -1.73205 -1.73205 -1.03923
SP 11992068 0.114357  0.994062 0.0361864  0.102621 -0.0326237   0.998812 -0.0361864 -0.103809 0.0326237  0.994062 -1.73205 -1.73205 -1.03923
SP 11992069 0.150177 0.994076 0.039655 0.101193 -0.028992  0.994076 -0.104748 -0.104748  0.101193  0.989337 -1.73205 -1.73205 -1.03923
SP 11992570 0.150177  0.994076 -0.028992 -0.104748 0.039655 0.994076 0.101193  0.101193 -0.104748  0.989337 -1.73205 -1.73205 -1.03923
SP 11992571 0.114357   0.994062 -0.0326237  -0.103809 0.0361864  0.998812 0.0326237   0.102621 -0.0361864   0.994062 -1.73205 -1.73205 -1.03923
SP 11992572 0.114357   0.994062 -0.0361864  -0.102621  0.0326237   0.998812 -0.0361864  0.103809 0.0326237  0.994062 -1.73205 -1.73205 -1.03923
SP 11992573 0.150177  0.994076 -0.039655 -0.101193  0.028992  0.994076 -0.104748 0.104748 0.101193 0.989337 -1.73205 -1.73205 -1.03923
SP 11992594 0.114357   0.998812 -0.0326237 -0.0361864 0.0361864  0.994062  0.102621 0.0326237 -0.103809  0.994062 -1.73205 -1.73205 -1.03923
SP 11992595 0.0597683    0.99881 -0.0338917 -0.0350822 0.0350822   0.99881 0.0338917  0.0338917 -0.0350822    0.99881 -1.73205 -1.73205 -1.03923
SP 11992596 0.0597683    0.99881 -0.0350822 -0.0338917  0.0338917    0.99881 -0.0350822 0.0350822 0.0338917   0.99881 -1.73205 -1.73205 -1.03923
SP 11992597 0.114357   0.998812 -0.0361864 -0.0326237 0.0326237  0.994062 -0.103809 0.0361864  0.102621  0.994062 -1.73205 -1.73205 -1.03923
SP 11992618 0.114357   0.998812 -0.0361864  0.0326237 0.0326237  0.994062  0.103809 -0.0361864  -0.102621   0.994062 -1.73205 -1.73205 -1.03923
SP 11992619 0.0597683    0.99881 -0.0350822  0.0338917 0.0338917   0.99881 0.0350822 -0.0350822 -0.0338917    0.99881 -1.73205 -1.73205 -1.03923
SP 11992620 0.0597683    0.99881 -0.0338917  0.0350822  0.0350822    0.99881 -0.0338917 -0.0338917  0.0350822    0.99881 -1.73205 -1.73205 -1.03923
SP 11992621 0.114357   0.998812 -0.0326237  0.0361864 0.0361864  0.994062 -0.102621 -0.0326237   0.103809   0.994062 -1.73205 -1.73205 -1.03923
SP 11992642 0.150177  0.994076 -0.039655  0.101193 0.028992 0.994076 0.104748 -0.104748 -0.101193  0.989337 -1.73205 -1.73205 -1.03923
SP 11992643 0.114357   0.994062 -0.0361864   0.102621 0.0326237  0.998812 0.0361864  -0.103809 -0.0326237   0.994062 -1.73205 -1.73205 -1.03923
SP 11992644 0.114357   0.994062 -0.0326237   0.103809  0.0361864   0.998812 -0.0326237 -0.102621 0.0361864  0.994062 -1.73205 -1.73205 -1.03923
SP 11992645 0.150177  0.994076 -0.028992  0.104748  0.039655  0.994076 -0.101193 -0.101193  0.104748  0.989337 -1.73205 -1.73205 -1.03923
SP 11993147 0.150177  0.989337 -0.101193 -0.104748 0.104748 0.994076 0.028992  0.101193 -0.039655  0.994076 -1.73205 -1.73205 -1.03923
SP 11993148 0.150177  0.989337 -0.104748 -0.101193  0.101193  0.994076 -0.039655 0.104748 0.028992 0.994076 -1.73205 -1.73205 -1.03923
SP 11993170 0.150177  0.994076 -0.101193 -0.039655 0.104748 0.989337 0.101193  0.028992 -0.104748  0.994076 -1.73205 -1.73205 -1.03923
SP 11993171 0.114357   0.994062  -0.102621 -0.0361864  0.103809  0.994062 0.0326237  0.0326237 -0.0361864   0.998812 -1.73205 -1.73205 -1.03923
SP 11993172 0.114357   0.994062  -0.103809 -0.0326237   0.102621   0.994062 -0.0361864 0.0361864 0.0326237  0.998812 -1.73205 -1.73205 -1.03923
SP 11993173 0.150177  0.994076 -0.104748 -0.028992  0.101193  0.989337 -0.104748 0.039655 0.101193 0.994076 -1.73205 -1.73205 -1.03923
SP 11993194 0.150177  0.994076 -0.104748  0.028992 0.101193 0.989337 0.104748 -0.039655 -0.101193  0.994076 -1.73205 -1.73205 -1.03923
SP 11993195 0.114357  0.994062 -0.103809 0.0326237  0.102621  0.994062 0.0361864 -0.0361864 -0.0326237   0.998812 -1.73205 -1.73205 -1.03923
SP 11993196 0.114357  0.994062 -0.102621 0.0361864   0.103809   0.994062 -0.0326237 -0.0326237  0.0361864   0.998812 -1.73205 -1.73205 -1.03923
SP 11993197 0.150177  0.994076 -0.101193  0.039655  0.104748  0.989337 -0.101193 -0.028992  0.104748  0.994076 -1.73205 -1.73205 -1.03923
SP 11993219 0.150177  0.989337 -0.104748  0.101193 0.101193 0.994076 0.039655 -0.104748 -0.028992  0.994076 -1.73205 -1.73205 -1.03923
SP 11993220 0.150177  0.989337 -0.101193  0.104748  0.104748  0.994076 -0.028992 -0.101193  0.039655  0.994076 -1.73205 -1.73205 -1.03923
SP 12323195 0.150177  0.989337  0.104748 -0.101193 -0.101193  0.994076  0.039655  0.104748 -0.028992  0.994076 -1.03923 -1.73205 -1.03923
SP 12323196 0.150177  0.989337  0.101193 -0.104748 -0.104748  0.994076 -0.028992 0.101193 0.039655 0.994076 -1.03923 -1.73205 -1.03923
SP 12323218 0.150177  0.994076  0.104748 -0.028992 -0.101193  0.989337  0.104748  0.039655 -0.101193  0.994076 -1.03923 -1.73205 -1.03923
SP 12323219 0.114357   0.994062   0.103809 -0.0326237 -0.102621  0.994062 0.0361864  0.0361864 -0.0326237   0.998812 -1.03923 -1.73205 -1.03923
SP 12323220 0.114357   0.994062   0.102621 -0.0361864  -0.103809   0.994062 -0.0326237 0.0326237 0.0361864  0.998812 -1.03923 -1.73205 -1.03923
SP 12323221 0.150177  0.994076  0.101193 -0.039655 -0.104748  0.989337 -0.101193 0.028992 0.104748 0.994076 -1.03923 -1.73205 -1.03923
SP 12323242 0.150177 0.994076 0.101193 0.039655 -0.104748  0.989337  0.101193 -0.028992 -0.104748  0.994076 -1.03923 -1.73205 -1.03923
SP 12323243 0.114357  0.994062  0.102621 0.0361864 -0.103809  0.994062 0.0326237 -0.0326237 -0.0361864   0.998812 -1.03923 -1.73205 -1.03923
SP 12323244 0.114357  0.994062  0.103809 0.0326237  -0.102621   0.994062 -0.0361864 -0.0361864  0.0326237   0.998812 -1.03923 -1.73205 -1.03923
SP 12323245 0.150177 0.994076 0.104748 0.028992 -0.101193  0.989337 -0.104748 -0.039655  0.101193  0.994076 -1.03923 -1.73205 -1.03923
SP 12323267 0.150177 0.989337 0.101193 0.104748 -0.104748  0.994076  0.028992 -0.101193 -0.039655  0.994076 -1.03923 -1.73205 -1.03923
SP 12323268 0.150177 0.989337 0.104748 0.101193 -0.101193  0.994076 -0.039655 -0.104748  0.028992  0.994076 -1.03923 -1.73205 -1.03923
SP 12323770 0.150177  0.994076  0.039655 -0.101193 -0.028992  0.994076  0.104748  0.104748 -0.101193  0.989337 -1.03923 -1.73205 -1.03923
SP 12323771 0.114357  0.994062 0.0361864 -0.102621 -0.0326237   0.998812  0.0361864   0.103809 -0.0326237   0.994062 -1.03923 -1.73205 -1.03923
SP 12323772 0.114357  0.994062 0.0326237 -0.103809 -0.0361864   0.998812 -0.0326237  0.102621 0.0361864  0.994062 -1.03923 -1.73205 -1.03923
SP 12323773 0.150177  0.994076  0.028992 -0.104748 -0.039655  0.994076 -0.101193 0.101193 0.104748 0.989337 -1.03923 -1.73205 -1.03923
SP 12323794 0.114357   0.998812  0.0361864 -0.0326237 -0.0326237   0.994062   0.103809 0.0361864 -0.102621  0.994062 -1.03923 -1.73205 -1.03923
SP 12323795 0.0597683    0.99881  0.0350822 -0.0338917 -0.0338917    0.99881  0.0350822  0.0350822 -0.0338917    0.99881 -1.03923 -1.73205 -1.03923
SP 12323796 0.0597683    0.99881  0.0338917 -0.0350822 -0.0350822    0.99881 -0.0338917 0.0338917 0.0350822   0.99881 -1.03923 -1.73205 -1.03923
SP 12323797 0.114357   0.998812  0.0326237 -0.0361864 -0.0361864   0.994062  -0.102621 0.0326237  0.103809  0.994062 -1.03923 -1.73205 -1.03923
SP 12323818 0.114357  0.998812 0.0326237 0.0361864 -0.0361864   0.994062   0.102621 -0.0326237  -0.103809   0.994062 -1.03923 -1.73205 -1.03923
SP 12323819 0.0597683   0.99881 0.0338917 0.0350822 -0.0350822    0.99881  0.0338917 -0.0338917 -0.0350822    0.99881 -1.03923 -1.73205 -1.03923
SP 12323820 0.0597683   0.99881 0.0350822 0.0338917 -0.0338917    0.99881 -0.0350822 -0.0350822  0.0338917    0.99881 -1.03923 -1.73205 -1.03923
SP 12323821 0.114357  0.998812 0.0361864 0.0326237 -0.0326237   0.994062  -0.103809 -0.0361864   0.102621   0.994062 -1.03923 -1.73205 -1.03923
SP 12323842 0.150177 0.994076 0.028992 0.104748 -0.039655  0.994076  0.101193 -0.101193 -0.104748  0.989337 -1.03923 -1.73205 -1.03923
SP 12323843 0.114357  0.994062 0.0326237  0.103809 -0.0361864   0.998812  0.0326237  -0.102621 -0.0361864   0.994062 -1.03923 -1.73205 -1.03923
SP 12323844 0.114357  0.994062 0.0361864  0.102621 -0.0326237   0.998812 -0.0361864 -0.103809 0.0326237  0.994062 -1.03923 -1.73205 -1.03923
SP 12323845 0.150177 0.994076 0.039655 0.101193 -0.028992  0.994076 -0.104748 -0.104748  0.101193  0.989337 -1.03923 -1.73205 -1.03923
SP 12324346 0.150177  0.994076 -0.028992 -0.104748 0.039655 0.994076 0.101193  0.101193 -0.104748  0.989337 -1.03923 -1.73205 -1.03923
SP 12324347 0.114357   0.994062 -0.0326237  -0.103809 0.0361864  0.998812 0.0326237   0.102621 -0.0361864   0.994062 -1.03923 -1.73205 -1.03923
SP 12324348 0.114357   0.994062 -0.0361864  -0.102621  0.0326237   0.998812 -0.0361864  0.103809 0.0326237  0.994062 -1.03923 -1.73205 -1.03923
SP 12324349 0.150177  0.994076 -0.039655 -0.101193  0.028992  0.994076 -0.104748 0.104748 0.101193 0.989337 -1.03923 -1.73205 -1.03923
SP 12324370 0.114357   0.998812 -0.0326237 -0.0361864 0.0361864  0.994062  0.102621 0.0326237 -0.103809  0.994062 -1.03923 -1.73205 -1.03923
SP 12324371 0.0597683    0.99881 -0.0338917 -0.0350822 0.0350822   0.99881 0.0338917  0.0338917 -0.0350822    0.99881 -1.03923 -1.73205 -1.03923
SP 12324372 0.0597683    0.99881 -0.0350822 -0.0338917  0.0338917    0.99881 -0.0350822 0.0350822 0.0338917   0.99881 -1.03923 -1.73205 -1.03923
SP 12324373 0.114357   0.998812 -0.0361864 -0.0326237 0.0326237  0.994062 -0.103809 0.0361864  0.102621  0.994062 -1.03923 -1.73205 -1.03923
SP 12324394 0.114357   0.998812 -0.0361864  0.0326237 0.0326237  0.994062  0.103809 -0.0361864  -0.102621   0.994062 -1.03923 -1.73205 -1.03923
SP 12324395 0.0597683    0.99881 -0.0350822  0.0338917 0.0338917   0.99881 0.0350822 -0.0350822 -0.0338917    0.99881 -1.03923 -1.73205 -1.03923
SP 12324396 0.0597683    0.99881 -0.0338917  0.0350822  0.0350822    0.99881 -0.0338917 -0.0338917  0.0350822    0.99881 -1.03923 -1.73205 -1.03923
SP 12324397 0.114357   0.998812 -0.0326237  0.0361864 0.0361864  0.994062 -0.102621 -0.0326237   0.103809   0.994062 -1.03923 -1.73205 -1.03923
SP 12324418 0.150177  0.994076 -0.039655  0.101193 0.028992 0.994076 0.104748 -0.104748 -0.101193  0.989337 -1.03923 -1.73205 -1.03923
SP 12324419 0.114357   0.994062 -0.0361864   0.102621 0.0326237  0.998812 0.0361864  -0.103809 -0.0326237   0.994062 -1.03923 -1.73205 -1.03923
SP 12324420 0.114357   0.994062 -0.0326237   0.103809  0.0361864   0.998812 -0.0326237 -0.102621 0.0361864  0.994062 -1.03923 -1.73205 -1.03923
SP 12324421 0.150177  0.994076 -0.028992  0.104748  0.039655  0.994076 -0.101193 -0.101193  0.104748  0.989337 -1.03923 -1.73205 -1.03923
SP 12324923 0.150177  0.989337 -0.101193 -0.104748 0.104748 0.994076 0.028992  0.101193 -0.039655  0.994076 -1.03923 -1.73205 -1.03923
SP 12324924 0.150177  0.989337 -0.104748 -0.101193  0.101193  0.994076 -0.039655 0.104748 0.028992 0.994076 -1.03923 -1.73205 -1.03923
SP 12324946 0.150177  0.994076 -0.101193 -0.039655 0.104748 0.989337 0.101193  0.028992 -0.104748  0.994076 -1.03923 -1.73205 -1.03923
SP 12324947 0.114357   0.994062  -0.102621 -0.0361864  0.103809  0.994062 0.0326237  0.0326237 -0.0361864   0.998812 -1.03923 -1.73205 -1.03923
SP 12324948 0.114357   0.994062  -0.103809 -0.0326237   0.102621   0.994062 -0.0361864 0.0361864 0.0326237  0.998812 -1.03923 -1.73205 -1.03923
SP 12324949 0.150177  0.994076 -0.104748 -0.028992  0.101193  0.989337 -0.104748 0.039655 0.101193 0.994076 -1.03923 -1.73205 -1.03923
SP 12324970 0.150177  0.994076 -0.104748  0.028992 0.101193 0.989337 0.104748 -0.039655 -0.101193  0.994076 -1.03923 -1.73205 -1.03923
SP 12324971 0.114357  0.994062 -0.103809 0.0326237  0.102621  0.994062 0.0361864 -0.0361864 -0.0326237   0.998812 -1.03923 -1.73205 -1.03923
SP 12324972 0.114357  0.994062 -0.102621 0.0361864   0.103809   0.994062 -0.0326237 -0.0326237  0.0361864   0.998812 -1.03923 -1.73205 -1.03923
SP 12324973 0.150177  0.994076 -0.101193  0.039655  0.104748  0.989337 -0.101193 -0.028992  0.104748  0.994076 -1.03923 -1.73205 -1.03923
SP 12324995 0.150177  0.989337 -0.104748  0.101193 0.101193 0.994076 0.039655 -0.104748 -0.028992  0.994076 -1.03923 -1.73205 -1.03923
SP 12324996 0.150177  0.989337 -0.101193  0.104748  0.104748  0.994076 -0.028992 -0.101193  0.039655  0.994076 -1.03923 -1.73205 -1.03923
SP 12654971 0.150177  0.989337  0.104748 -0.101193 -0.101193  0.994076  0.039655  0.104748 -0.028992  0.994076 -0.34641 -1.73205 -1.03923
SP 12654972 0.150177  0.989337  0.101193 -0.104748 -0.104748  0.994076 -0.028992 0.101193 0.039655 0.994076 -0.34641 -1.73205 -1.03923
SP 12654994 0.150177  0.994076  0.104748 -0.028992 -0.101193  0.989337  0.104748  0.039655 -0.101193  0.994076 -0.34641 -1.73205 -1.03923
SP 12654995 0.114357   0.994062   0.103809 -0.0326237 -0.102621  0.994062 0.0361864  0.0361864 -0.0326237   0.998812 -0.34641 -1.73205 -1.03923
SP 12654996 0.114357   0.994062   0.102621 -0.0361864  -0.103809   0.994062 -0.0326237 0.0326237 0.0361864  0.998812 -0.34641 -1.73205 -1.03923
SP 12654997 0.150177  0.994076  0.101193 -0.039655 -0.104748  0.989337 -0.101193 0.028992 0.104748 0.994076 -0.34641 -1.73205 -1.03923
SP 12655018 0.150177 0.994076 0.101193 0.039655 -0.104748  0.989337  0.101193 -0.028992 -0.104748  0.994076 -0.34641 -1.73205 -1.03923
SP 12655019 0.114357  0.994062  0.102621 0.0361864 -0.103809  0.994062 0.0326237 -0.0326237 -0.0361864   0.998812 -0.34641 -1.73205 -1.03923
SP 12655020 0.114357  0.994062  0.103809 0.0326237  -0.102621   0.994062 -0.0361864 -0.0361864  0.0326237   0.998812 -0.34641 -1.73205 -1.03923
SP 12655021 0.150177 0.994076 0.104748 0.028992 -0.101193  0.989337 -0.104748 -0.039655  0.101193  0.994076 -0.34641 -1.73205 -1.03923
SP 12655043 0.150177 0.989337 0.101193 0.104748 -0.104748  0.994076  0.028992 -0.101193 -0.039655  0.994076 -0.34641 -1.73205 -1.03923
SP 12655044 0.150177 0.989337 0.104748 0.101193 -0.101193  0.994076 -0.039655 -0.104748  0.028992  0.994076 -0.34641 -1.73205 -1.03923
SP 12655546 0.150177  0.994076  0.039655 -0.101193 -0.028992  0.994076  0.104748  0.104748 -0.101193  0.989337 -0.34641 -1.73205 -1.03923
SP 12655547 0.114357  0.994062 0.0361864 -0.102621 -0.0326237   0.998812  0.0361864   0.103809 -0.0326237   0.994062 -0.34641 -1.73205 -1.03923
SP 12655548 0.114357  0.994062 0.0326237 -0.103809 -0.0361864   0.998812 -0.0326237  0.102621 0.0361864  0.994062 -0.34641 -1.73205 -1.03923
SP 12655549 0.150177  0.994076  0.028992 -0.104748 -0.039655  0.994076 -0.101193 0.101193 0.104748 0.989337 -0.34641 -1.73205 -1.03923
SP 12655570 0.114357   0.998812  0.0361864 -0.0326237 -0.0326237   0.994062   0.103809 0.0361864 -0.102621  0.994062 -0.34641 -1.73205 -1.03923
SP 12655571 0.0597683    0.99881  0.0350822 -0.0338917 -0.0338917    0.99881  0.0350822  0.0350822 -0.0338917    0.99881 -0.34641 -1.73205 -1.03923
SP 12655572 0.0597683    0.99881  0.0338917 -0.0350822 -0.0350822    0.99881 -0.0338917 0.0338917 0.0350822   0.99881 -0.34641 -1.73205 -1.03923
SP 12655573 0.114357   0.998812  0.0326237 -0.0361864 -0.0361864   0.994062  -0.102621 0.0326237  0.103809  0.994062 -0.34641 -1.73205 -1.03923
SP 12655594 0.114357  0.998812 0.0326237 0.0361864 -0.0361864   0.994062   0.102621 -0.0326237  -0.103809   0.994062 -0.34641 -1.73205 -1.03923
SP 12655595 0.0597683   0.99881 0.0338917 0.0350822 -0.0350822    0.99881  0.0338917 -0.0338917 -0.0350822    0.99881 -0.34641 -1.73205 -1.03923
SP 12655596 0.0597683   0.99881 0.0350822 0.0338917 -0.0338917    0.99881 -0.0350822 -0.0350822  0.0338917    0.99881 -0.34641 -1.73205 -1.03923
SP 12655597 0.114357  0.998812 0.0361864 0.0326237 -0.0326237   0.994062  -0.103809 -0.0361864   0.102621   0.994062 -0.34641 -1.73205 -1.03923
SP 12655618 0.150177 0.994076 0.028992 0.104748 -0.039655  0.994076  0.101193 -0.101193 -0.104748  0.989337 -0.34641 -1.73205 -1.03923
SP 12655619 0.114357  0.994062 0.0326237  0.103809 -0.0361864   0.998812  0.0326237  -0.102621 -0.0361864   0.994062 -0.34641 -1.73205 -1.03923
SP 12655620 0.114357  0.994062 0.0361864  0.102621 -0.0326237   0.998812 -0.0361864 -0.103809 0.0326237  0.994062 -0.34641 -1.73205 -1.03923
SP 12655621 0.150177 0.994076 0.039655 0.101193 -0.028992  0.994076 -0.104748 -0.104748  0.101193  0.989337 -0.34641 -1.73205 -1.03923
SP 12656122 0.150177  0.994076 -0.028992 -0.104748 0.039655 0.994076 0.101193  0.101193 -0.104748  0.989337 -0.34641 -1.73205 -1.03923
SP 12656123 0.114357   0.994062 -0.0326237  -0.103809 0.0361864  0.998812 0.0326237   0.102621 -0.0361864   0.994062 -0.34641 -1.73205 -1.03923
SP 12656124 0.114357   0.994062 -0.0361864  -0.102621  0.0326237   0.998812 -0.0361864  0.103809 0.0326237  0.994062 -0.34641 -1.73205 -1.03923
SP 12656125 0.150177  0.994076 -0.039655 -0.101193  0.028992  0.994076 -0.104748 0.104748 0.101193 0.989337 -0.34641 -1.73205 -1.03923
SP 12656146 0.114357   0.998812 -0.0326237 -0.0361864 0.0361864  0.994062  0.102621 0.0326237 -0.103809  0.994062 -0.34641 -1.73205 -1.03923
SP 12656147 0.0597683    0.99881 -0.0338917 -0.0350822 0.0350822   0.99881 0.0338917  0.0338917 -0.0350822    0.99881 -0.34641 -1.73205 -1.03923
SP 12656148 0.0597683    0.99881 -0.0350822 -0.0338917  0.0338917    0.99881 -0.0350822 0.0350822 0.0338917   0.99881 -0.34641 -1.73205 -1.03923
SP 12656149 0.114357   0.998812 -0.0361864 -0.0326237 0.0326237  0.994062 -0.103809 0.0361864  0.102621  0.994062 -0.34641 -1.73205 -1.03923
SP 12656170 0.114357   0.998812 -0.0361864  0.0326237 0.0326237  0.994062  0.103809 -0.0361864  -0.102621   0.994062 -0.34641 -1.73205 -1.03923
SP 12656171 0.0597683    0.99881 -0.0350822  0.0338917 0.0338917   0.99881 0.0350822 -0.0350822 -0.0338917    0.99881 -0.34641 -1.73205 -1.03923
SP 12656172 0.0597683    0.99881 -0.0338917  0.0350822  0.0350822    0.99881 -0.0338917 -0.0338917  0.0350822    0.99881 -0.34641 -1.73205 -1.03923
SP 12656173 0.114357   0.998812 -0.0326237  0.0361864 0.0361864  0.994062 -0.102621 -0.0326237   0.103809   0.994062 -0.34641 -1.73205 -1.03923
SP 12656194 0.150177  0.994076 -0.039655  0.101193 0.028992 0.994076 0.104748 -0.104748 -0.101193  0.989337 -0.34641 -1.73205 -1.03923
SP 12656195 0.114357   0.994062 -0.0361864   0.102621 0.0326237  0.998812 0.0361864  -0.103809 -0.0326237   0.994062 -0.34641 -1.73205 -1.03923
SP 12656196 0.114357   0.994062 -0.0326237   0.103809  0.0361864   0.998812 -0.0326237 -0.102621 0.0361864  0.994062 -0.34641 -1.73205 -1.03923
SP 12656197 0.150177  0.994076 -0.028992  0.104748  0.039655  0.994076 -0.101193 -0.101193  0.104748  0.989337 -0.34641 -1.73205 -1.03923
SP 12656699 0.150177  0.989337 -0.101193 -0.104748 0.104748 0.994076 0.028992  0.101193 -0.039655  0.994076 -0.34641 -1.73205 -1.03923
SP 12656700 0.150177  0.989337 -0.104748 -0.101193  0.101193  0.994076 -0.039655 0.104748 0.028992 0.994076 -0.34641 -1.73205 -1.03923
SP 12656722 0.150177  0.994076 -0.101193 -0.039655 0.104748 0.989337 0.101193  0.028992 -0.104748  0.994076 -0.34641 -1.73205 -1.03923
SP 12656723 0.114357   0.994062  -0.102621 -0.0361864  0.103809  0.994062 0.0326237  0.0326237 -0.0361864   0.998812 -0.34641 -1.73205 -1.03923
SP 12656724 0.114357   0.994062  -0.103809 -0.0326237   0.102621   0.994062 -0.0361864 0.0361864 0.0326237  0.998812 -0.34641 -1.73205 -1.03923
SP 12656725 0.150177  0.994076 -0.104748 -0.028992  0.101193  0.989337 -0.104748 0.039655 0.101193 0.994076 -0.34641 -1.73205 -1.03923
SP 12656746 0.150177  0.994076 -0.104748  0.028992 0.101193 0.989337 0.104748 -0.039655 -0.101193  0.994076 -0.34641 -1.73205 -1.03923
SP 12656747 0.114357  0.994062 -0.103809 0.0326237  0.102621  0.994062 0.0361864 -0.0361864 -0.0326237   0.998812 -0.34641 -1.73205 -1.03923
SP 12656748 0.114357  0.994062 -0.102621 0.0361864   0.103809   0.994062 -0.0326237 -0.0326237  0.0361864   0.998812 -0.34641 -1.73205 -1.03923
SP 12656749 0.150177  0.994076 -0.101193  0.039655  0.104748  0.989337 -0.101193 -0.028992  0.104748  0.994076 -0.34641 -1.73205 -1.03923
SP 12656771 0.150177  0.989337 -0.104748  0.101193 0.101193 0.994076 0.039655 -0.104748 -0.028992  0.994076 -0.34641 -1.73205 -1.03923
SP 12656772 0.150177  0.989337 -0.101193  0.104748  0.104748  0.994076 -0.028992 -0.101193  0.039655  0.994076 -0.34641 -1.73205 -1.03923
SP 12986747 0.150177  0.989337  0.104748 -0.101193 -0.101193  0.994076  0.039655  0.104748 -0.028992  0.994076 0.34641 -1.73205 -1.03923
SP 12986748 0.150177  0.989337  0.101193 -0.104748 -0.104748  0.994076 -0.028992 0.101193 0.039655 0.994076 0.34641 -1.73205 -1.03923
SP 12986770 0.150177  0.994076  0.104748 -0.028992 -0.101193  0.989337  0.104748  0.039655 -0.101193  0.994076 0.34641 -1.73205 -1.03923
SP 12986771 0.114357   0.994062   0.103809 -0.0326237 -0.102621  0.994062 0.0361864  0.0361864 -0.0326237   0.998812 0.34641 -1.73205 -1.03923
SP 12986772 0.114357   0.994062   0.102621 -0.0361864  -0.103809   0.994062 -0.0326237 0.0326237 0.0361864  0.998812 0.34641 -1.73205 -1.03923
SP 12986773 0.150177  0.994076  0.101193 -0.039655 -0.104748  0.989337 -0.101193 0.028992 0.104748 0.994076 0.34641 -1.73205 -1.03923
SP 12986794 0.150177 0.994076 0.101193 0.039655 -0.104748  0.989337  0.101193 -0.028992 -0.104748  0.994076 0.34641 -1.73205 -1.03923
SP 12986795 0.114357  0.994062  0.102621 0.0361864 -0.103809  0.994062 0.0326237 -0.0326237 -0.0361864   0.998812 0.34641 -1.73205 -1.03923
SP 12986796 0.114357  0.994062  0.103809 0.0326237  -0.102621   0.994062 -0.0361864 -0.0361864  0.0326237   0.998812 0.34641 -1.73205 -1.03923
SP 12986797 0.150177 0.994076 0.104748 0.028992 -0.101193  0.989337 -0.104748 -0.039655  0.101193  0.994076 0.34641 -1.73205 -1.03923
SP 12986819 0.150177 0.989337 0.101193 0.104748 -0.104748  0.994076  0.028992 -0.101193 -0.039655  0.994076 0.34641 -1.73205 -1.03923
SP 12986820 0.150177 0.989337 0.104748 0.101193 -0.101193  0.994076 -0.039655 -0.104748  0.028992  0.994076 0.34641 -1.73205 -1.03923
SP 12987322 0.150177  0.994076  0.039655 -0.101193 -0.028992  0.994076  0.104748  0.104748 -0.101193  0.989337 0.34641 -1.73205 -1.03923
SP 12987323 0.114357  0.994062 0.0361864 -0.102621 -0.0326237   0.998812  0.0361864   0.103809 -0.0326237   0.994062 0.34641 -1.73205 -1.03923
SP 12987324 0.114357  0.994062 0.0326237 -0.103809 -0.0361864   0.998812 -0.0326237  0.102621 0.0361864  0.994062 0.34641 -1.73205 -1.03923
SP 12987325 0.150177  0.994076  0.028992 -0.104748 -0.039655  0.994076 -0.101193 0.101193 0.104748 0.989337 0.34641 -1.73205 -1.03923
SP 12987346 0.114357   0.998812  0.0361864 -0.0326237 -0.0326237   0.994062   0.103809 0.0361864 -0.102621  0.994062 0.34641 -1.73205 -1.03923
SP 12987347 0.0597683    0.99881  0.0350822 -0.0338917 -0.0338917    0.99881  0.0350822  0.0350822 -0.0338917    0.99881 0.34641 -1.73205 -1.03923
SP 12987348 0.0597683    0.99881  0.0338917 -0.0350822 -0.0350822    0.99881 -0.0338917 0.0338917 0.0350822   0.99881 0.34641 -1.73205 -1.03923
SP 12987349 0.114357   0.998812  0.0326237 -0.0361864 -0.0361864   0.994062  -0.102621 0.0326237  0.103809  0.994062 0.34641 -1.73205 -1.03923
SP 12987370 0.114357  0.998812 0.0326237 0.0361864 -0.0361864   0.994062   0.102621 -0.0326237  -0.103809   0.994062 0.34641 -1.73205 -1.03923
SP 12987371 0.0597683   0.99881 0.0338917 0.0350822 -0.0350822    0.99881  0.0338917 -0.0338917 -0.0350822    0.99881 0.34641 -1.73205 -1.03923
SP 12987372 0.0597683   0.99881 0.0350822 0.0338917 -0.0338917    0.99881 -0.0350822 -0.0350822  0.0338917    0.99881 0.34641 -1.73205 -1.03923
SP 12987373 0.114357  0.998812 0.0361864 0.0326237 -0.0326237   0.994062  -0.103809 -0.0361864   0.102621   0.994062 0.34641 -1.73205 -1.03923
SP 12987394 0.150177 0.994076 0.028992 0.104748 -0.039655  0.994076  0.101193 -0.101193 -0.104748  0.989337 0.34641 -1.73205 -1.03923
SP 12987395 0.114357  0.994062 0.0326237  0.103809 -0.0361864   0.998812  0.0326237  -0.102621 -0.0361864   0.994062 0.34641 -1.73205 -1.03923
SP 12987396 0.114357  0.994062 0.0361864  0.102621 -0.0326237   0.998812 -0.0361864 -0.103809 0.0326237  0.994062 0.34641 -1.73205 -1.03923
SP 12987397 0.150177 0.994076 0.039655 0.101193 -0.028992  0.994076 -0.104748 -0.104748  0.101193  0.989337 0.34641 -1.73205 -1.03923
SP 12987898 0.150177  0.994076 -0.028992 -0.104748 0.039655 0.994076 0.101193  0.101193 -0.104748  0.989337 0.34641 -1.73205 -1.03923
SP 12987899 0.114357   0.994062 -0.0326237  -0.103809 0.0361864  0.998812 0.0326237   0.102621 -0.0361864   0.994062 0.34641 -1.73205 -1.03923
SP 12987900 0.114357   0.994062 -0.0361864  -0.102621  0.0326237   0.998812 -0.0361864  0.103809 0.0326237  0.994062 0.34641 -1.73205 -1.03923
SP 12987901 0.150177  0.994076 -0.039655 -0.101193  0.028992  0.994076 -0.104748 0.104748 0.101193 0.989337 0.34641 -1.73205 -1.03923
SP 12987922 0.114357   0.998812 -0.0326237 -0.0361864 0.0361864  0.994062  0.102621 0.0326237 -0.103809  0.994062 0.34641 -1.73205 -1.03923
SP 12987923 0.0597683    0.99881 -0.0338917 -0.0350822 0.0350822   0.99881 0.0338917  0.0338917 -0.0350822    0.99881 0.34641 -1.73205 -1.03923
SP 12987924 0.0597683    0.99881 -0.0350822 -0.0338917  0.0338917    0.99881 -0.0350822 0.0350822 0.0338917   0.99881 0.34641 -1.73205 -1.03923
SP 12987925 0.114357   0.998812 -0.0361864 -0.0326237 0.0326237  0.994062 -0.103809 0.0361864  0.102621  0.994062 0.34641 -1.73205 -1.03923
SP 12987946 0.114357   0.998812 -0.0361864  0.0326237 0.0326237  0.994062  0.103809 -0.0361864  -0.102621   0.994062 0.34641 -1.73205 -1.03923
SP 12987947 0.0597683    0.99881 -0.0350822  0.0338917 0.0338917   0.99881 0.0350822 -0.0350822 -0.0338917    0.99881 0.34641 -1.73205 -1.03923
SP 12987948 0.0597683    0.99881 -0.0338917  0.0350822  0.0350822    0.99881 -0.0338917 -0.0338917  0.0350822    0.99881 0.34641 -1.73205 -1.03923
SP 12987949 0.114357   0.998812 -0.0326237  0.0361864 0.0361864  0.994062 -0.102621 -0.0326237   0.103809   0.994062 0.34641 -1.73205 -1.03923
SP 12987970 0.150177  0.994076 -0.039655  0.101193 0.028992 0.994076 0.104748 -0.104748 -0.101193  0.989337 0.34641 -1.73205 -1.03923
SP 12987971 0.114357   0.994062 -0.0361864   0.102621 0.0326237  0.998812 0.0361864  -0.103809 -0.0326237   0.994062 0.34641 -1.73205 -1.03923
SP 12987972 0.114357   0.994062 -0.0326237   0.103809  0.0361864   0.998812 -0.0326237 -0.102621 0.0361864  0.994062 0.34641 -1.73205 -1.03923
SP 12987973 0.150177  0.994076 -0.028992  0.104748  0.039655  0.994076 -0.101193 -0.101193  0.104748  0.989337 0.34641 -1.73205 -1.03923
SP 12988475 0.150177  0.989337 -0.101193 -0.104748 0.104748 0.994076 0.028992  0.101193 -0.039655  0.994076 0.34641 -1.73205 -1.03923
SP 12988476 0.150177  0.989337 -0.104748 -0.101193  0.101193  0.994076 -0.039655 0.104748 0.028992 0.994076 0.34641 -1.73205 -1.03923
SP 12988498 0.150177  0.994076 -0.101193 -0.039655 0.104748 0.989337 0.101193  0.028992 -0.104748  0.994076 0.34641 -1.73205 -1.03923
SP 12988499 0.114357   0.994062  -0.102621 -0.0361864  0.103809  0.994062 0.0326237  0.0326237 -0.0361864   0.998812 0.34641 -1.73205 -1.03923
SP 12988500 0.114357   0.994062  -0.103809 -0.0326237   0.102621   0.994062 -0.0361864 0.0361864 0.0326237  0.998812 0.34641 -1.73205 -1.03923
SP 12988501 0.150177  0.994076 -0.104748 -0.028992  0.101193  0.989337 -0.104748 0.039655 0.101193 0.994076 0.34641 -1.73205 -1.03923
SP 12988522 0.150177  0.994076 -0.104748  0.028992 0.101193 0.989337 0.104748 -0.039655 -0.101193  0.994076 0.34641 -1.73205 -1.03923
SP 12988523 0.114357  0.994062 -0.103809 0.0326237  0.102621  0.994062 0.0361864 -0.0361864 -0.0326237   0.998812 0.34641 -1.73205 -1.03923
SP 12988524 0.114357  0.994062 -0.102621 0.0361864   0.103809   0.994062 -0.0326237 -0.0326237  0.0361864   0.998812 0.34641 -1.73205 -1.03923
SP 12988525 0.150177  0.994076 -0.101193  0.039655  0.104748  0.989337 -0.101193 -0.028992  0.104748  0.994076 0.34641 -1.73205 -1.03923
SP 12988547 0.150177  0.989337 -0.104748  0.101193 0.101193 0.994076 0.039655 -0.104748 -0.028992  0.994076 0.34641 -1.73205 -1.03923
SP 12988548 0.150177  0.989337 -0.101193  0.104748  0.104748  0.994076 -0.028992 -0.101193  0.039655  0.994076 0.34641 -1.73205 -1.03923
SP 13318523 0.150177  0.989337  0.104748 -0.101193 -0.101193  0.994076  0.039655  0.104748 -0.028992  0.994076 1.03923 -1.73205 -1.03923
SP 13318524 0.150177  0.989337  0.101193 -0.104748 -0.104748  0.994076 -0.028992 0.101193 0.039655 0.994076 1.03923 -1.73205 -1.03923
SP 13318546 0.150177  0.994076  0.104748 -0.028992 -0.101193  0.989337  0.104748  0.039655 -0.101193  0.994076 1.03923 -1.73205 -1.03923
SP 13318547 0.114357   0.994062   0.103809 -0.0326237 -0.102621  0.994062 0.0361864  0.0361864 -0.0326237   0.998812 1.03923 -1.73205 -1.03923
SP 13318548 0.114357   0.994062   0.102621 -0.0361864  -0.103809   0.994062 -0.0326237 0.0326237 0.0361864  0.998812 1.03923 -1.73205 -1.03923
SP 13318549 0.150177  0.994076  0.101193 -0.039655 -0.104748  0.989337 -0.101193 0.028992 0.104748 0.994076 1.03923 -1.73205 -1.03923
SP 13318570 0.150177 0.994076 0.101193 0.039655 -0.104748  0.989337  0.101193 -0.028992 -0.104748  0.994076 1.03923 -1.73205 -1.03923
SP 13318571 0.114357  0.994062  0.102621 0.0361864 -0.103809  0.994062 0.0326237 -0.0326237 -0.0361864   0.998812 1.03923 -1.73205 -1.03923
SP 13318572 0.114357  0.994062  0.103809 0.0326237  -0.102621   0.994062 -0.0361864 -0.0361864  0.0326237   0.998812 1.03923 -1.73205 -1.03923
SP 13318573 0.150177 0.994076 0.104748 0.028992 -0.101193  0.989337 -0.104748 -0.039655  0.101193  0.994076 1.03923 -1.73205 -1.03923
SP 13318595 0.150177 0.989337 0.101193 0.104748 -0.104748  0.994076  0.028992 -0.101193 -0.039655  0.994076 1.03923 -1.73205 -1.03923
SP 13318596 0.150177 0.989337 0.104748 0.101193 -0.101193  0.994076 -0.039655 -0.104748  0.028992  0.994076 1.03923 -1.73205 -1.03923
SP 13319098 0.150177  0.994076  0.039655 -0.101193 -0.028992  0.994076  0.104748  0.104748 -0.101193  0.989337 1.03923 -1.73205 -1.03923
SP 13319099 0.114357  0.994062 0.0361864 -0.102621 -0.0326237   0.998812  0.0361864   0.103809 -0.0326237   0.994062 1.03923 -1.73205 -1.03923
SP 13319100 0.114357  0.994062 0.0326237 -0.103809 -0.0361864   0.998812 -0.0326237  0.102621 0.0361864  0.994062 1.03923 -1.73205 -1.03923
SP 13319101 0.150177  0.994076  0.028992 -0.104748 -0.039655  0.994076 -0.101193 0.101193 0.104748 0.989337 1.03923 -1.73205 -1.03923
SP 13319122 0.114357   0.998812  0.0361864 -0.0326237 -0.0326237   0.994062   0.103809 0.0361864 -0.102621  0.994062 1.03923 -1.73205 -1.03923
SP 13319123 0.0597683    0.99881  0.0350822 -0.0338917 -0.0338917    0.99881  0.0350822  0.0350822 -0.0338917    0.99881 1.03923 -1.73205 -1.03923
SP 13319124 0.0597683    0.99881  0.0338917 -0.0350822 -0.0350822    0.99881 -0.0338917 0.0338917 0.0350822   0.99881 1.03923 -1.73205 -1.03923
SP 13319125 0.114357   0.998812  0.0326237 -0.0361864 -0.0361864   0.994062  -0.102621 0.0326237  0.103809  0.994062 1.03923 -1.73205 -1.03923
SP 13319146 0.114357  0.998812 0.0326237 0.0361864 -0.0361864   0.994062   0.102621 -0.0326237  -0.103809   0.994062 1.03923 -1.73205 -1.03923
SP 13319147 0.0597683   0.99881 0.0338917 0.0350822 -0.0350822    0.99881  0.0338917 -0.0338917 -0.0350822    0.99881 1.03923 -1.73205 -1.03923
SP 13319148 0.0597683   0.99881 0.0350822 0.0338917 -0.0338917    0.99881 -0.0350822 -0.0350822  0.0338917    0.99881 1.03923 -1.73205 -1.03923
SP 13319149 0.114357  0.998812 0.0361864 0.0326237 -0.0326237   0.994062  -0.103809 -0.0361864   0.102621   0.994062 1.03923 -1.73205 -1.03923
SP 13319170 0.150177 0.994076 0.028992 0.104748 -0.039655  0.994076  0.101193 -0.101193 -0.104748  0.989337 1.03923 -1.73205 -1.03923
SP 13319171 0.114357  0.994062 0.0326237  0.103809 -0.0361864   0.998812  0.0326237  -0.102621 -0.0361864   0.994062 1.03923 -1.73205 -1.03923
SP 13319172 0.114357  0.994062 0.0361864  0.102621 -0.0326237   0.998812 -0.0361864 -0.103809 0.0326237  0.994062 1.03923 -1.73205 -1.03923
SP 13319173 0.150177 0.994076 0.039655 0.101193 -0.028992  0.994076 -0.104748 -0.104748  0.101193  0.989337 1.03923 -1.73205 -1.03923
SP 13319674 0.150177  0.994076 -0.028992 -0.104748 0.039655 0.994076 0.101193  0.101193 -0.104748  0.989337 1.03923 -1.73205 -1.03923
SP 13319675 0.114357   0.994062 -0.0326237  -0.103809 0.0361864  0.998812 0.0326237   0.102621 -0.0361864   0.994062 1.03923 -1.73205 -1.03923
SP 13319676 0.114357   0.994062 -0.0361864  -0.102621  0.0326237   0.998812 -0.0361864  0.103809 0.0326237  0.994062 1.03923 -1.73205 -1.03923
SP 13319677 0.150177  0.994076 -0.039655 -0.101193  0.028992  0.994076 -0.104748 0.104748 0.101193 0.989337 1.03923 -1.73205 -1.03923
SP 13319698 0.114357   0.998812 -0.0326237 -0.0361864 0.0361864  0.994062  0.102621 0.0326237 -0.103809  0.994062 1.03923 -1.73205 -1.03923
SP 13319699 0.0597683    0.99881 -0.0338917 -0.0350822 0.0350822   0.99881 0.0338917  0.0338917 -0.0350822    0.99881 1.03923 -1.73205 -1.03923
SP 13319700 0.0597683    0.99881 -0.0350822 -0.0338917  0.0338917    0.99881 -0.0350822 0.0350822 0.0338917   0.99881 1.03923 -1.73205 -1.03923
SP 13319701 0.114357   0.998812 -0.0361864 -0.0326237 0.0326237  0.994062 -0.103809 0.0361864  0.102621  0.994062 1.03923 -1.73205 -1.03923
SP 13319722 0.114357   0.998812 -0.0361864  0.0326237 0.0326237  0.994062  0.103809 -0.0361864  -0.102621   0.994062 1.03923 -1.73205 -1.03923
SP 13319723 0.0597683    0.99881 -0.0350822  0.0338917 0.0338917   0.99881 0.0350822 -0.0350822 -0.0338917    0.99881 1.03923 -1.73205 -1.03923
SP 13319724 0.0597683    0.99881 -0.0338917  0.0350822  0.0350822    0.99881 -0.0338917 -0.0338917  0.0350822    0.99881 1.03923 -1.73205 -1.03923
SP 13319725 0.114357   0.998812 -0.0326237  0.0361864 0.0361864  0.994062 -0.102621 -0.0326237   0.103809   0.994062 1.03923 -1.73205 -1.03923
SP 13319746 0.150177  0.994076 -0.039655  0.101193 0.028992 0.994076 0.104748 -0.104748 -0.101193  0.989337 1.03923 -1.73205 -1.03923
SP 13319747 0.114357   0.994062 -0.0361864   0.102621 0.0326237  0.998812 0.0361864  -0.103809 -0.0326237   0.994062 1.03923 -1.73205 -1.03923
SP 13319748 0.114357   0.994062 -0.0326237   0.103809  0.0361864   0.998812 -0.0326237 -0.102621 0.0361864  0.994062 1.03923 -1.73205 -1.03923
SP 13319749 0.150177  0.994076 -0.028992  0.104748  0.039655  0.994076 -0.101193 -0.101193  0.104748  0.989337 1.03923 -1.73205 -1.03923
SP 13320251 0.150177  0.989337 -0.101193 -0.104748 0.104748 0.994076 0.028992  0.101193 -0.039655  0.994076 1.03923 -1.73205 -1.03923
SP 13320252 0.150177  0.989337 -0.104748 -0.101193  0.101193  0.994076 -0.039655 0.104748 0.028992 0.994076 1.03923 -1.73205 -1.03923
SP 13320274 0.150177  0.994076 -0.101193 -0.039655 0.104748 0.989337 0.101193  0.028992 -0.104748  0.994076 1.03923 -1.73205 -1.03923
SP 13320275 0.114357   0.994062  -0.102621 -0.0361864  0.103809  0.994062 0.0326237  0.0326237 -0.0361864   0.998812 1.03923 -1.73205 -1.03923
SP 13320276 0.114357   0.994062  -0.103809 -0.0326237   0.102621   0.994062 -0.0361864 0.0361864 0.0326237  0.998812 1.03923 -1.73205 -1.03923
SP 13320277 0.150177  0.994076 -0.104748 -0.028992  0.101193  0.989337 -0.104748 0.039655 0.101193 0.994076 1.03923 -1.73205 -1.03923
SP 13320298 0.150177  0.994076 -0.104748  0.028992 0.101193 0.989337 0.104748 -0.039655 -0.101193  0.994076 1.03923 -1.73205 -1.03923
SP 13320299 0.114357  0.994062 -0.103809 0.0326237  0.102621  0.994062 0.0361864 -0.0361864 -0.0326237   0.998812 1.03923 -1.73205 -1.03923
SP 13320300 0.114357  0.994062 -0.102621 0.0361864   0.103809   0.994062 -0.0326237 -0.0326237  0.0361864   0.998812 1.03923 -1.73205 -1.03923
SP 13320301 0.150177  0.994076 -0.101193  0.039655  0.104748  0.989337 -0.101193 -0.028992  0.104748  0.994076 1.03923 -1.73205 -1.03923
SP 13320323 0.150177  0.989337 -0.104748  0.101193 0.101193 0.994076 0.039655 -0.104748 -0.028992  0.994076 1.03923 -1.73205 -1.03923
SP 13320324 0.150177  0.989337 -0.101193  0.104748  0.104748  0.994076 -0.028992 -0.101193  0.039655  0.994076 1.03923 -1.73205 -1.03923
SP 13650299 0.150177  0.989337  0.104748 -0.101193 -0.101193  0.994076  0.039655  0.104748 -0.028992  0.994076 1.73205 -1.73205 -1.03923
SP 13650300 0.150177  0.989337  0.101193 -0.104748 -0.104748  0.994076 -0.028992 0.101193 0.039655 0.994076 1.73205 -1.73205 -1.03923
SP 13650322 0.150177  0.994076  0.104748 -0.028992 -0.101193  0.989337  0.104748  0.039655 -0.101193  0.994076 1.73205 -1.73205 -1.03923
SP 13650323 0.114357   0.994062   0.103809 -0.0326237 -0.102621  0.994062 0.0361864  0.0361864 -0.0326237   0.998812 1.73205 -1.73205 -1.03923
SP 13650324 0.114357   0.994062   0.102621 -0.0361864  -0.103809   0.994062 -0.0326237 0.0326237 0.0361864  0.998812 1.73205 -1.73205 -1.03923
SP 13650325 0.150177  0.994076  0.101193 -0.039655 -0.104748  0.989337 -0.101193 0.028992 0.104748 0.994076 1.73205 -1.73205 -1.03923
SP 13650346 0.150177 0.994076 0.101193 0.039655 -0.104748  0.989337  0.101193 -0.028992 -0.104748  0.994076 1.73205 -1.73205 -1.03923
SP 13650347 0.114357  0.994062  0.102621 0.0361864 -0.103809  0.994062 0.0326237 -0.0326237 -0.0361864   0.998812 1.73205 -1.73205 -1.03923
SP 13650348 0.114357  0.994062  0.103809 0.0326237  -0.102621   0.994062 -0.0361864 -0.0361864  0.0326237   0.998812 1.73205 -1.73205 -1.03923
SP 13650349 0.150177 0.994076 0.104748 0.028992 -0.101193  0.989337 -0.104748 -0.039655  0.101193  0.994076 1.73205 -1.73205 -1.03923
SP 13650371 0.150177 0.989337 0.101193 0.104748 -0.104748  0.994076  0.028992 -0.101193 -0.039655  0.994076 1.73205 -1.73205 -1.03923
SP 13650372 0.150177 0.989337 0.104748 0.101193 -0.101193  0.994076 -0.039655 -0.104748  0.028992  0.994076 1.73205 -1.73205 -1.03923
SP 13650874 0.150177  0.994076  0.039655 -0.101193 -0.028992  0.994076  0.104748  0.104748 -0.101193  0.989337 1.73205 -1.73205 -1.03923
SP 13650875 0.114357  0.994062 0.0361864 -0.102621 -0.0326237   0.998812  0.0361864   0.103809 -0.0326237   0.994062 1.73205 -1.73205 -1.03923
SP 13650876 0.114357  0.994062 0.0326237 -0.103809 -0.0361864   0.998812 -0.0326237  0.102621 0.0361864  0.994062 1.73205 -1.73205 -1.03923
SP 13650877 0.150177  0.994076  0.028992 -0.104748 -0.039655  0.994076 -0.101193 0.101193 0.104748 0.989337 1.73205 -1.73205 -1.03923
SP 13650898 0.114357   0.998812  0.0361864 -0.0326237 -0.0326237   0.994062   0.103809 0.0361864 -0.102621  0.994062 1.73205 -1.73205 -1.03923
SP 13650899 0.0597683    0.99881  0.0350822 -0.0338917 -0.0338917    0.99881  0.0350822  0.0350822 -0.0338917    0.99881 1.73205 -1.73205 -1.03923
SP 13650900 0.0597683    0.99881  0.0338917 -0.0350822 -0.0350822    0.99881 -0.0338917 0.0338917 0.0350822   0.99881 1.73205 -1.73205 -1.03923
SP 13650901 0.114357   0.998812  0.0326237 -0.0361864 -0.0361864   0.994062  -0.102621 0.0326237  0.103809  0.994062 1.73205 -1.73205 -1.03923
SP 13650922 0.114357  0.998812 0.0326237 0.0361864 -0.0361864   0.994062   0.102621 -0.0326237  -0.103809   0.994062 1.73205 -1.73205 -1.03923
SP 13650923 0.0597683   0.99881 0.0338917 0.0350822 -0.0350822    0.99881  0.0338917 -0.0338917 -0.0350822    0.99881 1.73205 -1.73205 -1.03923
SP 13650924 0.0597683   0.99881 0.0350822 0.0338917 -0.0338917    0.99881 -0.0350822 -0.0350822  0.0338917    0.99881 1.73205 -1.73205 -1.03923
SP 13650925 0.114357  0.998812 0.0361864 0.0326237 -0.0326237   0.994062  -0.103809 -0.0361864   0.102621   0.994062 1.73205 -1.73205 -1.03923
SP 13650946 0.150177 0.994076 0.028992 0.104748 -0.039655  0.994076  0.101193 -0.101193 -0.104748  0.989337 1.73205 -1.73205 -1.03923
SP 13650947 0.114357  0.994062 0.0326237  0.103809 -0.0361864   0.998812  0.0326237  -0.102621 -0.0361864   0.994062 1.73205 -1.73205 -1.03923
SP 13650948 0.114357  0.994062 0.0361864  0.102621 -0.0326237   0.998812 -0.0361864 -0.103809 0.0326237  0.994062 1.73205 -1.73205 -1.03923
SP 13650949 0.150177 0.994076 0.039655 0.101193 -0.028992  0.994076 -0.104748 -0.104748  0.101193  0.989337 1.73205 -1.73205 -1.03923
SP 13651450 0.150177  0.994076 -0.028992 -0.104748 0.039655 0.994076 0.101193  0.101193 -0.104748  0.989337 1.73205 -1.73205 -1.03923
SP 13651451 0.114357   0.994062 -0.0326237  -0.103809 0.0361864  0.998812 0.0326237   0.102621 -0.0361864   0.994062 1.73205 -1.73205 -1.03923
SP 13651452 0.114357   0.994062 -0.0361864  -0.102621  0.0326237   0.998812 -0.0361864  0.103809 0.0326237  0.994062 1.73205 -1.73205 -1.03923
SP 13651453 0.150177  0.994076 -0.039655 -0.101193  0.028992  0.994076 -0.104748 0.104748 0.101193 0.989337 1.73205 -1.73205 -1.03923
SP 13651474 0.114357   0.998812 -0.0326237 -0.0361864 0.0361864  0.994062  0.102621 0.0326237 -0.103809  0.994062 1.73205 -1.73205 -1.03923
SP 13651475 0.0597683    0.99881 -0.0338917 -0.0350822 0.0350822   0.99881 0.0338917  0.0338917 -0.0350822    0.99881 1.73205 -1.73205 -1.03923
SP 13651476 0.0597683    0.99881 -0.0350822 -0.0338917  0.0338917    0.99881 -0.0350822 0.0350822 0.0338917   0.99881 1.73205 -1.73205 -1.03923
SP 13651477 0.114357   0.998812 -0.0361864 -0.0326237 0.0326237  0.994062 -0.103809 0.0361864  0.102621  0.994062 1.73205 -1.73205 -1.03923
SP 13651498 0.114357   0.998812 -0.0361864  0.0326237 0.0326237  0.994062  0.103809 -0.0361864  -0.102621   0.994062 1.73205 -1.73205 -1.03923
SP 13651499 0.0597683    0.99881 -0.0350822  0.0338917 0.0338917   0.99881 0.0350822 -0.0350822 -0.0338917    0.99881 1.73205 -1.73205 -1.03923
SP 13651500 0.0597683    0.99881 -0.0338917  0.0350822  0.0350822    0.99881 -0.0338917 -0.0338917  0.0350822    0.99881 1.73205 -1.73205 -1.03923
SP 13651501 0.114357   0.998812 -0.0326237  0.0361864 0.0361864  0.994062 -0.102621 -0.0326237   0.103809   0.994062 1.73205 -1.73205 -1.03923
SP 13651522 0.150177  0.994076 -0.039655  0.101193 0.028992 0.994076 0.104748 -0.104748 -0.101193  0.989337 1.73205 -1.73205 -1.03923
SP 13651523 0.114357   0.994062 -0.0361864   0.102621 0.0326237  0.998812 0.0361864  -0.103809 -0.0326237   0.994062 1.73205 -1.73205 -1.03923
SP 13651524 0.114357   0.994062 -0.0326237   0.103809  0.0361864   0.998812 -0.0326237 -0.102621 0.0361864  0.994062 1.73205 -1.73205 -1.03923
SP 13651525 0.150177  0.994076 -0.028992  0.104748  0.039655  0.994076 -0.101193 -0.101193  0.104748  0.989337 1.73205 -1.73205 -1.03923
SP 13652027 0.150177  0.989337 -0.101193 -0.104748 0.104748 0.994076 0.028992  0.101193 -0.039655  0.994076 1.73205 -1.73205 -1.03923
SP 13652028 0.150177  0.989337 -0.104748 -0.101193  0.101193  0.994076 -0.039655 0.104748 0.028992 0.994076 1.73205 -1.73205 -1.03923
SP 13652050 0.150177  0.994076 -0.101193 -0.039655 0.104748 0.989337 0.101193  0.028992 -0.104748  0.994076 1.73205 -1.73205 -1.03923
SP 13652051 0.114357   0.994062  -0.102621 -0.0361864  0.103809  0.994062 0.0326237  0.0326237 -0.0361864   0.998812 1.73205 -1.73205 -1.03923
SP 13652052 0.114357   0.994062  -0.103809 -0.0326237   0.102621   0.994062 -0.0361864 0.0361864 0.0326237  0.998812 1.73205 -1.73205 -1.03923
SP 13652053 0.150177  0.994076 -0.104748 -0.028992  0.101193  0.989337 -0.104748 0.039655 0.101193 0.994076 1.73205 -1.73205 -1.03923
SP 13652074 0.150177  0.994076 -0.104748  0.028992 0.101193 0.989337 0.104748 -0.039655 -0.101193  0.994076 1.73205 -1.73205 -1.03923
SP 13652075 0.114357  0.994062 -0.103809 0.0326237  0.102621  0.994062 0.0361864 -0.0361864 -0.0326237   0.998812 1.73205 -1.73205 -1.03923
SP 13652076 0.114357  0.994062 -0.102621 0.0361864   0.103809   0.994062 -0.0326237 -0.0326237  0.0361864   0.998812 1.73205 -1.73205 -1.03923
SP 13652077 0.150177  0.994076 -0.101193  0.039655  0.104748  0.989337 -0.101193 -0.028992  0.104748  0.994076 1.73205 -1.73205 -1.03923
SP 13652099 0.150177  0.989337 -0.104748  0.101193 0.101193 0.994076 0.039655 -0.104748 -0.028992  0.994076 1.73205 -1.73205 -1.03923
SP 13652100 0.150177  0.989337 -0.101193  0.104748  0.104748  0.994076 -0.028992 -0.101193  0.039655  0.994076 1.73205 -1.73205 -1.03923
SP 13982075 0.150177  0.989337  0.104748 -0.101193 -0.101193  0.994076  0.039655  0.104748 -0.028992  0.994076 -1.73205 -1.03923 -1.03923
SP 13982076 0.150177  0.989337  0.101193 -0.104748 -0.104748  0.994076 -0.028992 0.101193 0.039655 0.994076 -1.73205 -1.03923 -1.03923
SP 13982098 0.150177  0.994076  0.104748 -0.028992 -0.101193  0.989337  0.104748  0.039655 -0.101193  0.994076 -1.73205 -1.03923 -1.03923
SP 13982099 0.114357   0.994062   0.103809 -0.0326237 -0.102621  0.994062 0.0361864  0.0361864 -0.0326237   0.998812 -1.73205 -1.03923 -1.03923
SP 13982100 0.114357   0.994062   0.102621 -0.0361864  -0.103809   0.994062 -0.0326237 0.0326237 0.0361864  0.998812 -1.73205 -1.03923 -1.03923
SP 13982101 0.150177  0.994076  0.101193 -0.039655 -0.104748  0.989337 -0.101193 0.028992 0.104748 0.994076 -1.73205 -1.03923 -1.03923
SP 13982122 0.150177 0.994076 0.101193 0.039655 -0.104748  0.989337  0.101193 -0.028992 -0.104748  0.994076 -1.73205 -1.03923 -1.03923
SP 13982123 0.114357  0.994062  0.102621 0.0361864 -0.103809  0.994062 0.0326237 -0.0326237 -0.0361864   0.998812 -1.73205 -1.03923 -1.03923
SP 13982124 0.114357  0.994062  0.103809 0.0326237  -0.102621   0.994062 -0.0361864 -0.0361864  0.0326237   0.998812 -1.73205 -1.03923 -1.03923
SP 13982125 0.150177 0.994076 0.104748 0.028992 -0.101193  0.989337 -0.104748 -0.039655  0.101193  0.994076 -1.73205 -1.03923 -1.03923
SP 13982147 0.150177 0.989337 0.101193 0.104748 -0.104748  0.994076  0.028992 -0.101193 -0.039655  0.994076 -1.73205 -1.03923 -1.03923
SP 13982148 0.150177 0.989337 0.104748 0.101193 -0.101193  0.994076 -0.039655 -0.104748  0.028992  0.994076 -1.73205 -1.03923 -1.03923
SP 13982650 0.150177  0.994076  0.039655 -0.101193 -0.028992  0.994076  0.104748  0.104748 -0.101193  0.989337 -1.73205 -1.03923 -1.03923
SP 13982651 0.114357  0.994062 0.0361864 -0.102621 -0.0326237   0.998812  0.0361864   0.103809 -0.0326237   0.994062 -1.73205 -1.03923 -1.03923
SP 13982652 0.114357  0.994062 0.0326237 -0.103809 -0.0361864   0.998812 -0.0326237  0.102621 0.0361864  0.994062 -1.73205 -1.03923 -1.03923
SP 13982653 0.150177  0.994076  0.028992 -0.104748 -0.039655  0.994076 -0.101193 0.101193 0.104748 0.989337 -1.73205 -1.03923 -1.03923
SP 13982674 0.114357   0.998812  0.0361864 -0.0326237 -0.0326237   0.994062   0.103809 0.0361864 -0.102621  0.994062 -1.73205 -1.03923 -1.03923
SP 13982675 0.0597683    0.99881  0.0350822 -0.0338917 -0.0338917    0.99881  0.0350822  0.0350822 -0.0338917    0.99881 -1.73205 -1.03923 -1.03923
SP 13982676 0.0597683    0.99881  0.0338917 -0.0350822 -0.0350822    0.99881 -0.0338917 0.0338917 0.0350822   0.99881 -1.73205 -1.03923 -1.03923
SP 13982677 0.114357   0.998812  0.0326237 -0.0361864 -0.0361864   0.994062  -0.102621 0.0326237  0.103809  0.994062 -1.73205 -1.03923 -1.03923
SP 13982698 0.114357  0.998812 0.0326237 0.0361864 -0.0361864   0.994062   0.102621 -0.0326237  -0.103809   0.994062 -1.73205 -1.03923 -1.03923
SP 13982699 0.0597683   0.99881 0.0338917 0.0350822 -0.0350822    0.99881  0.0338917 -0.0338917 -0.0350822    0.99881 -1.73205 -1.03923 -1.03923
SP 13982700 0.0597683   0.99881 0.0350822 0.0338917 -0.0338917    0.99881 -0.0350822 -0.0350822  0.0338917    0.99881 -1.73205 -1.03923 -1.03923
SP 13982701 0.114357  0.998812 0.0361864 0.0326237 -0.0326237   0.994062  -0.103809 -0.0361864   0.102621   0.994062 -1.73205 -1.03923 -1.03923
SP 13982722 0.150177 0.994076 0.028992 0.104748 -0.039655  0.994076  0.101193 -0.101193 -0.104748  0.989337 -1.73205 -1.03923 -1.03923
SP 13982723 0.114357  0.994062 0.0326237  0.103809 -0.0361864   0.998812  0.0326237  -0.102621 -0.0361864   0.994062 -1.73205 -1.03923 -1.03923
SP 13982724 0.114357  0.994062 0.0361864  0.102621 -0.0326237   0.998812 -0.0361864 -0.103809 0.0326237  0.994062 -1.73205 -1.03923 -1.03923
SP 13982725 0.150177 0.994076 0.039655 0.101193 -0.028992  0.994076 -0.104748 -0.104748  0.101193  0.989337 -1.73205 -1.03923 -1.03923
SP 13983226 0.150177  0.994076 -0.028992 -0.104748 0.039655 0.994076 0.101193  0.101193 -0.104748  0.989337 -1.73205 -1.03923 -1.03923
SP 13983227 0.114357   0.994062 -0.0326237  -0.103809 0.0361864  0.998812 0.0326237   0.102621 -0.0361864   0.994062 -1.73205 -1.03923 -1.03923
SP 13983228 0.114357   0.994062 -0.0361864  -0.102621  0.0326237   0.998812 -0.0361864  0.103809 0.0326237  0.994062 -1.73205 -1.03923 -1.03923
SP 13983229 0.150177  0.994076 -0.039655 -0.101193  0.028992  0.994076 -0.104748 0.104748 0.101193 0.989337 -1.73205 -1.03923 -1.03923
SP 13983250 0.114357   0.998812 -0.0326237 -0.0361864 0.0361864  0.994062  0.102621 0.0326237 -0.103809  0.994062 -1.73205 -1.03923 -1.03923
SP 13983251 0.0597683    0.99881 -0.0338917 -0.0350822 0.0350822   0.99881 0.0338917  0.0338917 -0.0350822    0.99881 -1.73205 -1.03923 -1.03923
SP 13983252 0.0597683    0.99881 -0.0350822 -0.0338917  0.0338917    0.99881 -0.0350822 0.0350822 0.0338917   0.99881 -1.73205 -1.03923 -1.03923
SP 13983253 0.114357   0.998812 -0.0361864 -0.0326237 0.0326237  0.994062 -0.103809 0.0361864  0.102621  0.994062 -1.73205 -1.03923 -1.03923
SP 13983274 0.114357   0.998812 -0.0361864  0.0326237 0.0326237  0.994062  0.103809 -0.0361864  -0.102621   0.994062 -1.73205 -1.03923 -1.03923
SP 13983275 0.0597683    0.99881 -0.0350822  0.0338917 0.0338917   0.99881 0.0350822 -0.0350822 -0.0338917    0.99881 -1.73205 -1.03923 -1.03923
SP 13983276 0.0597683    0.99881 -0.0338917  0.0350822  0.0350822    0.99881 -0.0338917 -0.0338917  0.0350822    0.99881 -1.73205 -1.03923 -1.03923
SP 13983277 0.114357   0.998812 -0.0326237  0.0361864 0.0361864  0.994062 -0.102621 -0.0326237   0.103809   0.994062 -1.73205 -1.03923 -1.03923
SP 13983298 0.150177  0.994076 -0.039655  0.101193 0.028992 0.994076 0.104748 -0.104748 -0.101193  0.989337 -1.73205 -1.03923 -1.03923
SP 13983299 0.114357   0.994062 -0.0361864   0.102621 0.0326237  0.998812 0.0361864  -0.103809 -0.0326237   0.994062 -1.73205 -1.03923 -1.03923
SP 13983300 0.114357   0.994062 -0.0326237   0.103809  0.0361864   0.998812 -0.0326237 -0.102621 0.0361864  0.994062 -1.73205 -1.03923 -1.03923
SP 13983301 0.150177  0.994076 -0.028992  0.104748  0.039655  0.994076 -0.101193 -0.101193  0.104748  0.989337 -1.73205 -1.03923 -1.03923
SP 13983803 0.150177  0.989337 -0.101193 -0.104748 0.104748 0.994076 0.028992  0.101193 -0.039655  0.994076 -1.73205 -1.03923 -1.03923
SP 13983804 0.150177  0.989337 -0.104748 -0.101193  0.101193  0.994076 -0.039655 0.104748 0.028992 0.994076 -1.73205 -1.03923 -1.03923
SP 13983826 0.150177  0.994076 -0.101193 -0.039655 0.104748 0.989337 0.101193  0.028992 -0.104748  0.994076 -1.73205 -1.03923 -1.03923
SP 13983827 0.114357   0.994062  -0.102621 -0.0361864  0.103809  0.994062 0.0326237  0.0326237 -0.0361864   0.998812 -1.73205 -1.03923 -1.03923
SP 13983828 0.114357   0.994062  -0.103809 -0.0326237   0.102621   0.994062 -0.0361864 0.0361864 0.0326237  0.998812 -1.73205 -1.03923 -1.03923
SP 13983829 0.150177  0.994076 -0.104748 -0.028992  0.101193  0.989337 -0.104748 0.039655 0.101193 0.994076 -1.73205 -1.03923 -1.03923
SP 13983850 0.150177  0.994076 -0.104748  0.028992 0.101193 0.989337 0.104748 -0.039655 -0.101193  0.994076 -1.73205 -1.03923 -1.03923
SP 13983851 0.114357  0.994062 -0.103809 0.0326237  0.102621  0.994062 0.0361864 -0.0361864 -0.0326237   0.998812 -1.73205 -1.03923 -1.03923
SP 13983852 0.114357  0.994062 -0.102621 0.0361864   0.103809   0.994062 -0.0326237 -0.0326237  0.0361864   0.998812 -1.73205 -1.03923 -1.03923
SP 13983853 0.150177  0.994076 -0.101193  0.039655  0.104748  0.989337 -0.101193 -0.028992  0.104748  0.994076 -1.73205 -1.03923 -1.03923
SP 13983875 0.150177  0.989337 -0.104748  0.101193 0.101193 0.994076 0.039655 -0.104748 -0.028992  0.994076 -1.73205 -1.03923 -1.03923
SP 13983876 0.150177  0.989337 -0.101193  0.104748  0.104748  0.994076 -0.028992 -0.101193  0.039655  0.994076 -1.73205 -1.03923 -1.03923
SP 14313851 0.150177  0.989337  0.104748 -0.101193 -0.101193  0.994076  0.039655  0.104748 -0.028992  0.994076 -1.03923 -1.03923 -1.03923
SP 14313852 0.150177  0.989337  0.101193 -0.104748 -0.104748  0.994076 -0.028992 0.101193 0.039655 0.994076 -1.03923 -1.03923 -1.03923
SP 14313874 0.150177  0.994076  0.104748 -0.028992 -0.101193  0.989337  0.104748  0.039655 -0.101193  0.994076 -1.03923 -1.03923 -1.03923
SP 14313875 0.114357   0.994062   0.103809 -0.0326237 -0.102621  0.994062 0.0361864  0.0361864 -0.0326237   0.998812 -1.03923 -1.03923 -1.03923
SP 14313876 0.114357   0.994062   0.102621 -0.0361864  -0.103809   0.994062 -0.0326237 0.0326237 0.0361864  0.998812 -1.03923 -1.03923 -1.03923
SP 14313877 0.150177  0.994076  0.101193 -0.039655 -0.104748  0.989337 -0.101193 0.028992 0.104748 0.994076 -1.03923 -1.03923 -1.03923
SP 14313898 0.150177 0.994076 0.101193 0.039655 -0.104748  0.989337  0.101193 -0.028992 -0.104748  0.994076 -1.03923 -1.03923 -1.03923
SP 14313899 0.114357  0.994062  0.102621 0.0361864 -0.103809  0.994062 0.0326237 -0.0326237 -0.0361864   0.998812 -1.03923 -1.03923 -1.03923
SP 14313900 0.114357  0.994062  0.103809 0.0326237  -0.102621   0.994062 -0.0361864 -0.0361864  0.0326237   0.998812 -1.03923 -1.03923 -1.03923
SP 14313901 0.150177 0.994076 0.104748 0.028992 -0.101193  0.989337 -0.104748 -0.039655  0.101193  0.994076 -1.03923 -1.03923 -1.03923
SP 14313923 0.150177 0.989337 0.101193 0.104748 -0.104748  0.994076  0.028992 -0.101193 -0.039655  0.994076 -1.03923 -1.03923 -1.03923
SP 14313924 0.150177 0.989337 0.104748 0.101193 -0.101193  0.994076 -0.039655 -0.104748  0.028992  0.994076 -1.03923 -1.03923 -1.03923
SP 14314426 0.150177  0.994076  0.039655 -0.101193 -0.028992  0.994076  0.104748  0.104748 -0.101193  0.989337 -1.03923 -1.03923 -1.03923
SP 14314427 0.114357  0.994062 0.0361864 -0.102621 -0.0326237   0.998812  0.0361864   0.103809 -0.0326237   0.994062 -1.03923 -1.03923 -1.03923
SP 14314428 0.114357  0.994062 0.0326237 -0.103809 -0.0361864   0.998812 -0.0326237  0.102621 0.0361864  0.994062 -1.03923 -1.03923 -1.03923
SP 14314429 0.150177  0.994076  0.028992 -0.104748 -0.039655  0.994076 -0.101193 0.101193 0.104748 0.989337 -1.03923 -1.03923 -1.03923
SP 14314450 0.114357   0.998812  0.0361864 -0.0326237 -0.0326237   0.994062   0.103809 0.0361864 -0.102621  0.994062 -1.03923 -1.03923 -1.03923
SP 14314451 0.0597683    0.99881  0.0350822 -0.0338917 -0.0338917    0.99881  0.0350822  0.0350822 -0.0338917    0.99881 -1.03923 -1.03923 -1.03923
SP 14314452 0.0597683    0.99881  0.0338917 -0.0350822 -0.0350822    0.99881 -0.0338917 0.0338917 0.0350822   0.99881 -1.03923 -1.03923 -1.03923
SP 14314453 0.114357   0.998812  0.0326237 -0.0361864 -0.0361864   0.994062  -0.102621 0.0326237  0.103809  0.994062 -1.03923 -1.03923 -1.03923
SP 14314474 0.114357  0.998812 0.0326237 0.0361864 -0.0361864   0.994062   0.102621 -0.0326237  -0.103809   0.994062 -1.03923 -1.03923 -1.03923
SP 14314475 0.0597683   0.99881 0.0338917 0.0350822 -0.0350822    0.99881  0.0338917 -0.0338917 -0.0350822    0.99881 -1.03923 -1.03923 -1.03923
SP 14314476 0.0597683   0.99881 0.0350822 0.0338917 -0.0338917    0.99881 -0.0350822 -0.0350822  0.0338917    0.99881 -1.03923 -1.03923 -1.03923
SP 14314477 0.114357  0.998812 0.0361864 0.0326237 -0.0326237   0.994062  -0.103809 -0.0361864   0.102621   0.994062 -1.03923 -1.03923 -1.03923
SP 14314498 0.150177 0.994076 0.028992 0.104748 -0.039655  0.994076  0.101193 -0.101193 -0.104748  0.989337 -1.03923 -1.03923 -1.03923
SP 14314499 0.114357  0.994062 0.0326237  0.103809 -0.0361864   0.998812  0.0326237  -0.102621 -0.0361864   0.994062 -1.03923 -1.03923 -1.03923
SP 14314500 0.114357  0.994062 0.0361864  0.102621 -0.0326237   0.998812 -0.0361864 -0.103809 0.0326237  0.994062 -1.03923 -1.03923 -1.03923
SP 14314501 0.150177 0.994076 0.039655 0.101193 -0.028992  0.994076 -0.104748 -0.104748  0.101193  0.989337 -1.03923 -1.03923 -1.03923
SP 14315002 0.150177  0.994076 -0.028992 -0.104748 0.039655 0.994076 0.101193  0.101193 -0.104748  0.989337 -1.03923 -1.03923 -1.03923
SP 14315003 0.114357   0.994062 -0.0326237  -0.103809 0.0361864  0.998812 0.0326237   0.102621 -0.0361864   0.994062 -1.03923 -1.03923 -1.03923
SP 14315004 0.114357   0.994062 -0.0361864  -0.102621  0.0326237   0.998812 -0.0361864  0.103809 0.0326237  0.994062 -1.03923 -1.03923 -1.03923
SP 14315005 0.150177  0.994076 -0.039655 -0.101193  0.028992  0.994076 -0.104748 0.104748 0.101193 0.989337 -1.03923 -1.03923 -1.03923
SP 14315026 0.114357   0.998812 -0.0326237 -0.0361864 0.0361864  0.994062  0.102621 0.0326237 -0.103809  0.994062 -1.03923 -1.03923 -1.03923
SP 14315027 0.0597683    0.99881 -0.0338917 -0.0350822 0.0350822   0.99881 0.0338917  0.0338917 -0.0350822    0.99881 -1.03923 -1.03923 -1.03923
SP 14315028 0.0597683    0.99881 -0.0350822 -0.0338917  0.0338917    0.99881 -0.0350822 0.0350822 0.0338917   0.99881 -1.03923 -1.03923 -1.03923
SP 14315029 0.114357   0.998812 -0.0361864 -0.0326237 0.0326237  0.994062 -0.103809 0.0361864  0.102621  0.994062 -1.03923 -1.03923 -1.03923
SP 14315050 0.114357   0.998812 -0.0361864  0.0326237 0.0326237  0.994062  0.103809 -0.0361864  -0.102621   0.994062 -1.03923 -1.03923 -1.03923
SP 14315051 0.0597683    0.99881 -0.0350822  0.0338917 0.0338917   0.99881 0.0350822 -0.0350822 -0.0338917    0.99881 -1.03923 -1.03923 -1.03923
SP 14315052 0.0597683    0.99881 -0.0338917  0.0350822  0.0350822    0.99881 -0.0338917 -0.0338917  0.0350822    0.99881 -1.03923 -1.03923 -1.03923
SP 14315053 0.114357   0.998812 -0.0326237  0.0361864 0.0361864  0.994062 -0.102621 -0.0326237   0.103809   0.994062 -1.03923 -1.03923 -1.03923
SP 14315074 0.150177  0.994076 -0.039655  0.101193 0.028992 0.994076 0.104748 -0.104748 -0.101193  0.989337 -1.03923 -1.03923 -1.03923
SP 14315075 0.114357   0.994062 -0.0361864   0.102621 0.0326237  0.998812 0.0361864  -0.103809 -0.0326237   0.994062 -1.03923 -1.03923 -1.03923
SP 14315076 0.114357   0.994062 -0.0326237   0.103809  0.0361864   0.998812 -0.0326237 -0.102621 0.0361864  0.994062 -1.03923 -1.03923 -1.03923
SP 14315077 0.150177  0.994076 -0.028992  0.104748  0.039655  0.994076 -0.101193 -0.101193  0.104748  0.989337 -1.03923 -1.03923 -1.03923
SP 14315579 0.150177  0.989337 -0.101193 -0.104748 0.104748 0.994076 0.028992  0.101193 -0.039655  0.994076 -1.03923 -1.03923 -1.03923
SP 14315580 0.150177  0.989337 -0.104748 -0.101193  0.101193  0.994076 -0.039655 0.104748 0.028992 0.994076 -1.03923 -1.03923 -1.03923
SP 14315602 0.150177  0.994076 -0.101193 -0.039655 0.104748 0.989337 0.101193  0.028992 -0.104748  0.994076 -1.03923 -1.03923 -1.03923
SP 14315603 0.114357   0.994062  -0.102621 -0.0361864  0.103809  0.994062 0.0326237  0.0326237 -0.0361864   0.998812 -1.03923 -1.03923 -1.03923
SP 14315604 0.114357   0.994062  -0.103809 -0.0326237   0.102621   0.994062 -0.0361864 0.0361864 0.0326237  0.998812 -1.03923 -1.03923 -1.03923
SP 14315605 0.150177  0.994076 -0.104748 -0.028992  0.101193  0.989337 -0.104748 0.039655 0.101193 0.994076 -1.03923 -1.03923 -1.03923
SP 14315626 0.150177  0.994076 -0.104748  0.028992 0.101193 0.989337 0.104748 -0.039655 -0.101193  0.994076 -1.03923 -1.03923 -1.03923
SP 14315627 0.114357  0.994062 -0.103809 0.0326237  0.102621  0.994062 0.0361864 -0.0361864 -0.0326237   0.998812 -1.03923 -1.03923 -1.03923
SP 14315628 0.114357  0.994062 -0.102621 0.0361864   0.103809   0.994062 -0.0326237 -0.0326237  0.0361864   0.998812 -1.03923 -1.03923 -1.03923
SP 14315629 0.150177  0.994076 -0.101193  0.039655  0.104748  0.989337 -0.101193 -0.028992  0.104748  0.994076 -1.03923 -1.03923 -1.03923
SP 14315651 0.150177  0.989337 -0.104748  0.101193 0.101193 0.994076 0.039655 -0.104748 -0.028992  0.994076 -1.03923 -1.03923 -1.03923
SP 14315652 0.150177  0.989337 -0.101193  0.104748  0.104748  0.994076 -0.028992 -0.101193  0.039655  0.994076 -1.03923 -1.03923 -1.03923
SP 14645627 0.150177  0.989337  0.104748 -0.101193 -0.101193  0.994076  0.039655  0.104748 -0.028992  0.994076 -0.34641 -1.03923 -1.03923
SP 14645628 0.150177  0.989337  0.101193 -0.104748 -0.104748  0.994076 -0.028992 0.101193 0.039655 0.994076 -0.34641 -1.03923 -1.03923
SP 14645650 0.150177  0.994076  0.104748 -0.028992 -0.101193  0.989337  0.104748  0.039655 -0.101193  0.994076 -0.34641 -1.03923 -1.03923
SP 14645651 0.114357   0.994062   0.103809 -0.0326237 -0.102621  0.994062 0.0361864  0.0361864 -0.0326237   0.998812 -0.34641 -1.03923 -1.03923
SP 14645652 0.114357   0.994062   0.102621 -0.0361864  -0.103809   0.994062 -0.0326237 0.0326237 0.0361864  0.998812 -0.34641 -1.03923 -1.03923
SP 14645653 0.150177  0.994076  0.101193 -0.039655 -0.104748  0.989337 -0.101193 0.028992 0.104748 0.994076 -0.34641 -1.03923 -1.03923
SP 14645674 0.150177 0.994076 0.101193 0.039655 -0.104748  0.989337  0.101193 -0.028992 -0.104748  0.994076 -0.34641 -1.03923 -1.03923
SP 14645675 0.114357  0.994062  0.102621 0.0361864 -0.103809  0.994062 0.0326237 -0.0326237 -0.0361864   0.998812 -0.34641 -1.03923 -1.03923
SP 14645676 0.114357  0.994062  0.103809 0.0326237  -0.102621   0.994062 -0.0361864 -0.0361864  0.0326237   0.998812 -0.34641 -1.03923 -1.03923
SP 14645677 0.150177 0.994076 0.104748 0.028992 -0.101193  0.989337 -0.104748 -0.039655  0.101193  0.994076 -0.34641 -1.03923 -1.03923
SP 14645699 0.150177 0.989337 0.101193 0.104748 -0.104748  0.994076  0.028992 -0.101193 -0.039655  0.994076 -0.34641 -1.03923 -1.03923
SP 14645700 0.150177 0.989337 0.104748 0.101193 -0.101193  0.994076 -0.039655 -0.104748  0.028992  0.994076 -0.34641 -1.03923 -1.03923
SP 14646202 0.150177  0.994076  0.039655 -0.101193 -0.028992  0.994076  0.104748  0.104748 -0.101193  0.989337 -0.34641 -1.03923 -1.03923
SP 14646203 0.114357  0.994062 0.0361864 -0.102621 -0.0326237   0.998812  0.0361864   0.103809 -0.0326237   0.994062 -0.34641 -1.03923 -1.03923
SP 14646204 0.114357  0.994062 0.0326237 -0.103809 -0.0361864   0.998812 -0.0326237  0.102621 0.0361864  0.994062 -0.34641 -1.03923 -1.03923
SP 14646205 0.150177  0.994076  0.028992 -0.104748 -0.039655  0.994076 -0.101193 0.101193 0.104748 0.989337 -0.34641 -1.03923 -1.03923
SP 14646226 0.114357   0.998812  0.0361864 -0.0326237 -0.0326237   0.994062   0.103809 0.0361864 -0.102621  0.994062 -0.34641 -1.03923 -1.03923
SP 14646227 0.0597683    0.99881  0.0350822 -0.0338917 -0.0338917    0.99881  0.0350822  0.0350822 -0.0338917    0.99881 -0.34641 -1.03923 -1.03923
SP 14646228 0.0597683    0.99881  0.0338917 -0.0350822 -0.0350822    0.99881 -0.0338917 0.0338917 0.0350822   0.99881 -0.34641 -1.03923 -1.03923
SP 14646229 0.114357   0.998812  0.0326237 -0.0361864 -0.0361864   0.994062  -0.102621 0.0326237  0.103809  0.994062 -0.34641 -1.03923 -1.03923
SP 14646250 0.114357  0.998812 0.0326237 0.0361864 -0.0361864   0.994062   0.102621 -0.0326237  -0.103809   0.994062 -0.34641 -1.03923 -1.03923
SP 14646251 0.0597683   0.99881 0.0338917 0.0350822 -0.0350822    0.99881  0.0338917 -0.0338917 -0.0350822    0.99881 -0.34641 -1.03923 -1.03923
SP 14646252 0.0597683   0.99881 0.0350822 0.0338917 -0.0338917    0.99881 -0.0350822 -0.0350822  0.0338917    0.99881 -0.34641 -1.03923 -1.03923
SP 14646253 0.114357  0.998812 0.0361864 0.0326237 -0.0326237   0.994062  -0.103809 -0.0361864   0.102621   0.994062 -0.34641 -1.03923 -1.03923
SP 14646274 0.150177 0.994076 0.028992 0.104748 -0.039655  0.994076  0.101193 -0.101193 -0.104748  0.989337 -0.34641 -1.03923 -1.03923
SP 14646275 0.114357  0.994062 0.0326237  0.103809 -0.0361864   0.998812  0.0326237  -0.102621 -0.0361864   0.994062 -0.34641 -1.03923 -1.03923
SP 14646276 0.114357  0.994062 0.0361864  0.102621 -0.0326237   0.998812 -0.0361864 -0.103809 0.0326237  0.994062 -0.34641 -1.03923 -1.03923
SP 14646277 0.150177 0.994076 0.039655 0.101193 -0.028992  0.994076 -0.104748 -0.104748  0.101193  0.989337 -0.34641 -1.03923 -1.03923
SP 14646778 0.150177  0.994076 -0.028992 -0.104748 0.039655 0.994076 0.101193  0.101193 -0.104748  0.989337 -0.34641 -1.03923 -1.03923
SP 14646779 0.114357   0.994062 -0.0326237  -0.103809 0.0361864  0.998812 0.0326237   0.102621 -0.0361864   0.994062 -0.34641 -1.03923 -1.03923
SP 14646780 0.114357   0.994062 -0.0361864  -0.102621  0.0326237   0.998812 -0.0361864  0.103809 0.0326237  0.994062 -0.34641 -1.03923 -1.03923
SP 14646781 0.150177  0.994076 -0.039655 -0.101193  0.028992  0.994076 -0.104748 0.104748 0.101193 0.989337 -0.34641 -1.03923 -1.03923
SP 14646802 0.114357   0.998812 -0.0326237 -0.0361864 0.0361864  0.994062  0.102621 0.0326237 -0.103809  0.994062 -0.34641 -1.03923 -1.03923
SP 14646803 0.0597683    0.99881 -0.0338917 -0.0350822 0.0350822   0.99881 0.0338917  0.0338917 -0.0350822    0.99881 -0.34641 -1.03923 -1.03923
SP 14646804 0.0597683    0.99881 -0.0350822 -0.0338917  0.0338917    0.99881 -0.0350822 0.0350822 0.0338917   0.99881 -0.34641 -1.03923 -1.03923
SP 14646805 0.114357   0.998812 -0.0361864 -0.0326237 0.0326237  0.994062 -0.103809 0.0361864  0.102621  0.994062 -0.34641 -1.03923 -1.03923
SP 14646826 0.114357   0.998812 -0.0361864  0.0326237 0.0326237  0.994062  0.103809 -0.0361864  -0.102621   0.994062 -0.34641 -1.03923 -1.03923
SP 14646827 0.0597683    0.99881 -0.0350822  0.0338917 0.0338917   0.99881 0.0350822 -0.0350822 -0.0338917    0.99881 -0.34641 -1.03923 -1.03923
SP 14646828 0.0597683    0.99881 -0.0338917  0.0350822  0.0350822    0.99881 -0.0338917 -0.0338917  0.0350822    0.99881 -0.34641 -1.03923 -1.03923
SP 14646829 0.114357   0.998812 -0.0326237  0.0361864 0.0361864  0.994062 -0.102621 -0.0326237   0.103809   0.994062 -0.34641 -1.03923 -1.03923
SP 14646850 0.150177  0.994076 -0.039655  0.101193 0.028992 0.994076 0.104748 -0.104748 -0.101193  0.989337 -0.34641 -1.03923 -1.03923
SP 14646851 0.114357   0.994062 -0.0361864   0.102621 0.0326237  0.998812 0.0361864  -0.103809 -0.0326237   0.994062 -0.34641 -1.03923 -1.03923
SP 14646852 0.114357   0.994062 -0.0326237   0.103809  0.0361864   0.998812 -0.0326237 -0.102621 0.0361864  0.994062 -0.34641 -1.03923 -1.03923
SP 14646853 0.150177  0.994076 -0.028992  0.104748  0.039655  0.994076 -0.101193 -0.101193  0.104748  0.989337 -0.34641 -1.03923 -1.03923
SP 14647355 0.150177  0.989337 -0.101193 -0.104748 0.104748 0.994076 0.028992  0.101193 -0.039655  0.994076 -0.34641 -1.03923 -1.03923
SP 14647356 0.150177  0.989337 -0.104748 -0.101193  0.101193  0.994076 -0.039655 0.104748 0.028992 0.994076 -0.34641 -1.03923 -1.03923
SP 14647378 0.150177  0.994076 -0.101193 -0.039655 0.104748 0.989337 0.101193  0.028992 -0.104748  0.994076 -0.34641 -1.03923 -1.03923
SP 14647379 0.114357   0.994062  -0.102621 -0.0361864  0.103809  0.994062 0.0326237  0.0326237 -0.0361864   0.998812 -0.34641 -1.03923 -1.03923
SP 14647380 0.114357   0.994062  -0.103809 -0.0326237   0.102621   0.994062 -0.0361864 0.0361864 0.0326237  0.998812 -0.34641 -1.03923 -1.03923
SP 14647381 0.150177  0.994076 -0.104748 -0.028992  0.101193  0.989337 -0.104748 0.039655 0.101193 0.994076 -0.34641 -1.03923 -1.03923
SP 14647402 0.150177  0.994076 -0.104748  0.028992 0.101193 0.989337 0.104748 -0.039655 -0.101193  0.994076 -0.34641 -1.03923 -1.03923
SP 14647403 0.114357  0.994062 -0.103809 0.0326237  0.102621  0.994062 0.0361864 -0.0361864 -0.0326237   0.998812 -0.34641 -1.03923 -1.03923
SP 14647404 0.114357  0.994062 -0.102621 0.0361864   0.103809   0.994062 -0.0326237 -0.0326237  0.0361864   0.998812 -0.34641 -1.03923 -1.03923
SP 14647405 0.150177  0.994076 -0.101193  0.039655  0.104748  0.989337 -0.101193 -0.028992  0.104748  0.994076 -0.34641 -1.03923 -1.03923
SP 14647427 0.150177  0.989337 -0.104748  0.101193 0.101193 0.994076 0.039655 -0.104748 -0.028992  0.994076 -0.34641 -1.03923 -1.03923
SP 14647428 0.150177  0.989337 -0.101193  0.104748  0.104748  0.994076 -0.028992 -0.101193  0.039655  0.994076 -0.34641 -1.03923 -1.03923
SP 14977403 0.150177  0.989337  0.104748 -0.101193 -0.101193  0.994076  0.039655  0.104748 -0.028992  0.994076 0.34641 -1.03923 -1.03923
SP 14977404 0.150177  0.989337  0.101193 -0.104748 -0.104748  0.994076 -0.028992 0.101193 0.039655 0.994076 0.34641 -1.03923 -1.03923
SP 14977426 0.150177  0.994076  0.104748 -0.028992 -0.101193  0.989337  0.104748  0.039655 -0.101193  0.994076 0.34641 -1.03923 -1.03923
SP 14977427 0.114357   0.994062   0.103809 -0.0326237 -0.102621  0.994062 0.0361864  0.0361864 -0.0326237   0.998812 0.34641 -1.03923 -1.03923
SP 14977428 0.114357   0.994062   0.102621 -0.0361864  -0.103809   0.994062 -0.0326237 0.0326237 0.0361864  0.998812 0.34641 -1.03923 -1.03923
SP 14977429 0.150177  0.994076  0.101193 -0.039655 -0.104748  0.989337 -0.101193 0.028992 0.104748 0.994076 0.34641 -1.03923 -1.03923
SP 14977450 0.150177 0.994076 0.101193 0.039655 -0.104748  0.989337  0.101193 -0.028992 -0.104748  0.994076 0.34641 -1.03923 -1.03923
SP 14977451 0.114357  0.994062  0.102621 0.0361864 -0.103809  0.994062 0.0326237 -0.0326237 -0.0361864   0.998812 0.34641 -1.03923 -1.03923
SP 14977452 0.114357  0.994062  0.103809 0.0326237  -0.102621   0.994062 -0.0361864 -0.0361864  0.0326237   0.998812 0.34641 -1.03923 -1.03923
SP 14977453 0.150177 0.994076 0.104748 0.028992 -0.101193  0.989337 -0.104748 -0.039655  0.101193  0.994076 0.34641 -1.03923 -1.03923
SP 14977475 0.150177 0.989337 0.101193 0.104748 -0.104748  0.994076  0.028992 -0.101193 -0.039655  0.994076 0.34641 -1.03923 -1.03923
SP 14977476 0.150177 0.989337 0.104748 0.101193 -0.101193  0.994076 -0.039655 -0.104748  0.028992  0.994076 0.34641 -1.03923 -1.03923
SP 14977978 0.150177  0.994076  0.039655 -0.101193 -0.028992  0.994076  0.104748  0.104748 -0.101193  0.989337 0.34641 -1.03923 -1.03923
SP 14977979 0.114357  0.994062 0.0361864 -0.102621 -0.0326237   0.998812  0.0361864   0.103809 -0.0326237   0.994062 0.34641 -1.03923 -1.03923
SP 14977980 0.114357  0.994062 0.0326237 -0.103809 -0.0361864   0.998812 -0.0326237  0.102621 0.0361864  0.994062 0.34641 -1.03923 -1.03923
SP 14977981 0.150177  0.994076  0.028992 -0.104748 -0.039655  0.994076 -0.101193 0.101193 0.104748 0.989337 0.34641 -1.03923 -1.03923
SP 14978002 0.114357   0.998812  0.0361864 -0.0326237 -0.0326237   0.994062   0.103809 0.0361864 -0.102621  0.994062 0.34641 -1.03923 -1.03923
SP 14978003 0.0597683    0.99881  0.0350822 -0.0338917 -0.0338917    0.99881  0.0350822  0.0350822 -0.0338917    0.99881 0.34641 -1.03923 -1.03923
SP 14978004 0.0597683    0.99881  0.0338917 -0.0350822 -0.0350822    0.99881 -0.0338917 0.0338917 0.0350822   0.99881 0.34641 -1.03923 -1.03923
SP 14978005 0.114357   0.998812  0.0326237 -0.0361864 -0.0361864   0.994062  -0.102621 0.0326237  0.103809  0.994062 0.34641 -1.03923 -1.03923
SP 14978026 0.114357  0.998812 0.0326237 0.0361864 -0.0361864   0.994062   0.102621 -0.0326237  -0.103809   0.994062 0.34641 -1.03923 -1.03923
SP 14978027 0.0597683   0.99881 0.0338917 0.0350822 -0.0350822    0.99881  0.0338917 -0.0338917 -0.0350822    0.99881 0.34641 -1.03923 -1.03923
SP 14978028 0.0597683   0.99881 0.0350822 0.0338917 -0.0338917    0.99881 -0.0350822 -0.0350822  0.0338917    0.99881 0.34641 -1.03923 -1.03923
SP 14978029 0.114357  0.998812 0.0361864 0.0326237 -0.0326237   0.994062  -0.103809 -0.0361864   0.102621   0.994062 0.34641 -1.03923 -1.03923
SP 14978050 0.150177 0.994076 0.028992 0.104748 -0.039655  0.994076  0.101193 -0.101193 -0.104748  0.989337 0.34641 -1.03923 -1.03923
SP 14978051 0.114357  0.994062 0.0326237  0.103809 -0.0361864   0.998812  0.0326237  -0.102621 -0.0361864   0.994062 0.34641 -1.03923 -1.03923
SP 14978052 0.114357  0.994062 0.0361864  0.102621 -0.0326237   0.998812 -0.0361864 -0.103809 0.0326237  0.994062 0.34641 -1.03923 -1.03923
SP 14978053 0.150177 0.994076 0.039655 0.101193 -0.028992  0.994076 -0.104748 -0.104748  0.101193  0.989337 0.34641 -1.03923 -1.03923
SP 14978554 0.150177  0.994076 -0.028992 -0.104748 0.039655 0.994076 0.101193  0.101193 -0.104748  0.989337 0.34641 -1.03923 -1.03923
SP 14978555 0.114357   0.994062 -0.0326237  -0.103809 0.0361864  0.998812 0.0326237   0.102621 -0.0361864   0.994062 0.34641 -1.03923 -1.03923
SP 14978556 0.114357   0.994062 -0.0361864  -0.102621  0.0326237   0.998812 -0.0361864  0.103809 0.0326237  0.994062 0.34641 -1.03923 -1.03923
SP 14978557 0.150177  0.994076 -0.039655 -0.101193  0.028992  0.994076 -0.104748 0.104748 0.101193 0.989337 0.34641 -1.03923 -1.03923
SP 14978578 0.114357   0.998812 -0.0326237 -0.0361864 0.0361864  0.994062  0.102621 0.0326237 -0.103809  0.994062 0.34641 -1.03923 -1.03923
SP 14978579 0.0597683    0.99881 -0.0338917 -0.0350822 0.0350822   0.99881 0.0338917  0.0338917 -0.0350822    0.99881 0.34641 -1.03923 -1.03923
SP 14978580 0.0597683    0.99881 -0.0350822 -0.0338917  0.0338917    0.99881 -0.0350822 0.0350822 0.0338917   0.99881 0.34641 -1.03923 -1.03923
SP 14978581 0.114357   0.998812 -0.0361864 -0.0326237 0.0326237  0.994062 -0.103809 0.0361864  0.102621  0.994062 0.34641 -1.03923 -1.03923
SP 14978602 0.114357   0.998812 -0.0361864  0.0326237 0.0326237  0.994062  0.103809 -0.0361864  -0.102621   0.994062 0.34641 -1.03923 -1.03923
SP 14978603 0.0597683    0.99881 -0.0350822  0.0338917 0.0338917   0.99881 0.0350822 -0.0350822 -0.0338917    0.99881 0.34641 -1.03923 -1.03923
SP 14978604 0.0597683    0.99881 -0.0338917  0.0350822  0.0350822    0.99881 -0.0338917 -0.0338917  0.0350822    0.99881 0.34641 -1.03923 -1.03923
SP 14978605 0.114357   0.998812 -0.0326237  0.0361864 0.0361864  0.994062 -0.102621 -0.0326237   0.103809   0.994062 0.34641 -1.03923 -1.03923
SP 14978626 0.150177  0.994076 -0.039655  0.101193 0.028992 0.994076 0.104748 -0.104748 -0.101193  0.989337 0.34641 -1.03923 -1.03923
SP 14978627 0.114357   0.994062 -0.0361864   0.102621 0.0326237  0.998812 0.0361864  -0.103809 -0.0326237   0.994062 0.34641 -1.03923 -1.03923
SP 14978628 0.114357   0.994062 -0.0326237   0.103809  0.0361864   0.998812 -0.0326237 -0.102621 0.0361864  0.994062 0.34641 -1.03923 -1.03923
SP 14978629 0.150177  0.994076 -0.028992  0.104748  0.039655  0.994076 -0.101193 -0.101193  0.104748  0.989337 0.34641 -1.03923 -1.03923
SP 14979131 0.150177  0.989337 -0.101193 -0.104748 0.104748 0.994076 0.028992  0.101193 -0.039655  0.994076 0.34641 -1.03923 -1.03923
SP 14979132 0.150177  0.989337 -0.104748 -0.101193  0.101193  0.994076 -0.039655 0.104748 0.028992 0.994076 0.34641 -1.03923 -1.03923
SP 14979154 0.150177  0.994076 -0.101193 -0.039655 0.104748 0.989337 0.101193  0.028992 -0.104748  0.994076 0.34641 -1.03923 -1.03923
SP 14979155 0.114357   0.994062  -0.102621 -0.0361864  0.103809  0.994062 0.0326237  0.0326237 -0.0361864   0.998812 0.34641 -1.03923 -1.03923
SP 14979156 0.114357   0.994062  -0.103809 -0.0326237   0.102621   0.994062 -0.0361864 0.0361864 0.0326237  0.998812 0.34641 -1.03923 -1.03923
SP 14979157 0.150177  0.994076 -0.104748 -0.028992  0.101193  0.989337 -0.104748 0.039655 0.101193 0.994076 0.34641 -1.03923 -1.03923
SP 14979178 0.150177  0.994076 -0.104748  0.028992 0.101193 0.989337 0.104748 -0.039655 -0.101193  0.994076 0.34641 -1.03923 -1.03923
SP 14979179 0.114357  0.994062 -0.103809 0.0326237  0.102621  0.994062 0.0361864 -0.0361864 -0.0326237   0.998812 0.34641 -1.03923 -1.03923
SP 14979180 0.114357  0.994062 -0.102621 0.0361864   0.103809   0.994062 -0.0326237 -0.0326237  0.0361864   0.998812 0.34641 -1.03923 -1.03923
SP 14979181 0.150177  0.994076 -0.101193  0.039655  0.104748  0.989337 -0.101193 -0.028992  0.104748  0.994076 0.34641 -1.03923 -1.03923
SP 14979203 0.150177  0.989337 -0.104748  0.101193 0.101193 0.994076 0.039655 -0.104748 -0.028992  0.994076 0.34641 -1.03923 -1.03923
SP 14979204 0.150177  0.989337 -0.101193  0.104748  0.104748  0.994076 -0.028992 -0.101193  0.039655  0.994076 0.34641 -1.03923 -1.03923
SP 15309179 0.150177  0.989337  0.104748 -0.101193 -0.101193  0.994076  0.039655  0.104748 -0.028992  0.994076 1.03923 -1.03923 -1.03923
SP 15309180 0.150177  0.989337  0.101193 -0.104748 -0.104748  0.994076 -0.028992 0.101193 0.039655 0.994076 1.03923 -1.03923 -1.03923
SP 15309202 0.150177  0.994076  0.104748 -0.028992 -0.101193  0.989337  0.104748  0.039655 -0.101193  0.994076 1.03923 -1.03923 -1.03923
SP 15309203 0.114357   0.994062   0.103809 -0.0326237 -0.102621  0.994062 0.0361864  0.0361864 -0.0326237   0.998812 1.03923 -1.03923 -1.03923
SP 15309204 0.114357   0.994062   0.102621 -0.0361864  -0.103809   0.994062 -0.0326237 0.0326237 0.0361864  0.998812 1.03923 -1.03923 -1.03923
SP 15309205 0.150177  0.994076  0.101193 -0.039655 -0.104748  0.989337 -0.101193 0.028992 0.104748 0.994076 1.03923 -1.03923 -1.03923
SP 15309226 0.150177 0.994076 0.101193 0.039655 -0.104748  0.989337  0.101193 -0.028992 -0.104748  0.994076 1.03923 -1.03923 -1.03923
SP 15309227 0.114357  0.994062  0.102621 0.0361864 -0.103809  0.994062 0.0326237 -0.0326237 -0.0361864   0.998812 1.03923 -1.03923 -1.03923
SP 15309228 0.114357  0.994062  0.103809 0.0326237  -0.102621   0.994062 -0.0361864 -0.0361864  0.0326237   0.998812 1.03923 -1.03923 -1.03923
SP 15309229 0.150177 0.994076 0.104748 0.028992 -0.101193  0.989337 -0.104748 -0.039655  0.101193  0.994076 1.03923 -1.03923 -1.03923
SP 15309251 0.150177 0.989337 0.101193 0.104748 -0.104748  0.994076  0.028992 -0.101193 -0.039655  0.994076 1.03923 -1.03923 -1.03923
SP 15309252 0.150177 0.989337 0.104748 0.101193 -0.101193  0.994076 -0.039655 -0.104748  0.028992  0.994076 1.03923 -1.03923 -1.03923
SP 15309754 0.150177  0.994076  0.039655 -0.101193 -0.028992  0.994076  0.104748  0.104748 -0.101193  0.989337 1.03923 -1.03923 -1.03923
SP 15309755 0.114357  0.994062 0.0361864 -0.102621 -0.0326237   0.998812  0.0361864   0.103809 -0.0326237   0.994062 1.03923 -1.03923 -1.03923
SP 15309756 0.114357  0.994062 0.0326237 -0.103809 -0.0361864   0.998812 -0.0326237  0.102621 0.0361864  0.994062 1.03923 -1.03923 -1.03923
SP 15309757 0.150177  0.994076  0.028992 -0.104748 -0.039655  0.994076 -0.101193 0.101193 0.104748 0.989337 1.03923 -1.03923 -1.03923
SP 15309778 0.114357   0.998812  0.0361864 -0.0326237 -0.0326237   0.994062   0.103809 0.0361864 -0.102621  0.994062 1.03923 -1.03923 -1.03923
SP 15309779 0.0597683    0.99881  0.0350822 -0.0338917 -0.0338917    0.99881  0.0350822  0.0350822 -0.0338917    0.99881 1.03923 -1.03923 -1.03923
SP 15309780 0.0597683    0.99881  0.0338917 -0.0350822 -0.0350822    0.99881 -0.0338917 0.0338917 0.0350822   0.99881 1.03923 -1.03923 -1.03923
SP 15309781 0.114357   0.998812  0.0326237 -0.0361864 -0.0361864   0.994062  -0.102621 0.0326237  0.103809  0.994062 1.03923 -1.03923 -1.03923
SP 15309802 0.114357  0.998812 0.0326237 0.0361864 -0.0361864   0.994062   0.102621 -0.0326237  -0.103809   0.994062 1.03923 -1.03923 -1.03923
SP 15309803 0.0597683   0.99881 0.0338917 0.0350822 -0.0350822    0.99881  0.0338917 -0.0338917 -0.0350822    0.99881 1.03923 -1.03923 -1.03923
SP 15309804 0.0597683   0.99881 0.0350822 0.0338917 -0.0338917    0.99881 -0.0350822 -0.0350822  0.0338917    0.99881 1.03923 -1.03923 -1.03923
SP 15309805 0.114357  0.998812 0.0361864 0.0326237 -0.0326237   0.994062  -0.103809 -0.0361864   0.102621   0.994062 1.03923 -1.03923 -1.03923
SP 15309826 0.150177 0.994076 0.028992 0.104748 -0.039655  0.994076  0.101193 -0.101193 -0.104748  0.989337 1.03923 -1.03923 -1.03923
SP 15309827 0.114357  0.994062 0.0326237  0.103809 -0.0361864   0.998812  0.0326237  -0.102621 -0.0361864   0.994062 1.03923 -1.03923 -1.03923
SP 15309828 0.114357  0.994062 0.0361864  0.102621 -0.0326237   0.998812 -0.0361864 -0.103809 0.0326237  0.994062 1.03923 -1.03923 -1.03923
SP 15309829 0.150177 0.994076 0.039655 0.101193 -0.028992  0.994076 -0.104748 -0.104748  0.101193  0.989337 1.03923 -1.03923 -1.03923
SP 15310330 0.150177  0.994076 -0.028992 -0.104748 0.039655 0.994076 0.101193  0.101193 -0.104748  0.989337 1.03923 -1.03923 -1.03923
SP 15310331 0.114357   0.994062 -0.0326237  -0.103809 0.0361864  0.998812 0.0326237   0.102621 -0.0361864   0.994062 1.03923 -1.03923 -1.03923
SP 15310332 0.114357   0.994062 -0.0361864  -0.102621  0.0326237   0.998812 -0.0361864  0.103809 0.0326237  0.994062 1.03923 -1.03923 -1.03923
SP 15310333 0.150177  0.994076 -0.039655 -0.101193  0.028992  0.994076 -0.104748 0.104748 0.101193 0.989337 1.03923 -1.03923 -1.03923
SP 15310354 0.114357   0.998812 -0.0326237 -0.0361864 0.0361864  0.994062  0.102621 0.0326237 -0.103809  0.994062 1.03923 -1.03923 -1.03923
SP 15310355 0.0597683    0.99881 -0.0338917 -0.0350822 0.0350822   0.99881 0.0338917  0.0338917 -0.0350822    0.99881 1.03923 -1.03923 -1.03923
SP 15310356 0.0597683    0.99881 -0.0350822 -0.0338917  0.0338917    0.99881 -0.0350822 0.0350822 0.0338917   0.99881 1.03923 -1.03923 -1.03923
SP 15310357 0.114357   0.998812 -0.0361864 -0.0326237 0.0326237  0.994062 -0.103809 0.0361864  0.102621  0.994062 1.03923 -1.03923 -1.03923
SP 15310378 0.114357   0.998812 -0.0361864  0.0326237 0.0326237  0.994062  0.103809 -0.0361864  -0.102621   0.994062 1.03923 -1.03923 -1.03923
SP 15310379 0.0597683    0.99881 -0.0350822  0.0338917 0.0338917   0.99881 0.0350822 -0.0350822 -0.0338917    0.99881 1.03923 -1.03923 -1.03923
SP 15310380 0.0597683    0.99881 -0.0338917  0.0350822  0.0350822    0.99881 -0.0338917 -0.0338917  0.0350822    0.99881 1.03923 -1.03923 -1.03923
SP 15310381 0.114357   0.998812 -0.0326237  0.0361864 0.0361864  0.994062 -0.102621 -0.0326237   0.103809   0.994062 1.03923 -1.03923 -1.03923
SP 15310402 0.150177  0.994076 -0.039655  0.101193 0.028992 0.994076 0.104748 -0.104748 -0.101193  0.989337 1.03923 -1.03923 -1.03923
SP 15310403 0.114357   0.994062 -0.0361864   0.102621 0.0326237  0.998812 0.0361864  -0.103809 -0.0326237   0.994062 1.03923 -1.03923 -1.03923
SP 15310404 0.114357   0.994062 -0.0326237   0.103809  0.0361864   0.998812 -0.0326237 -0.102621 0.0361864  0.994062 1.03923 -1.03923 -1.03923
SP 15310405 0.150177  0.994076 -0.028992  0.104748  0.039655  0.994076 -0.101193 -0.101193  0.104748  0.989337 1.03923 -1.03923 -1.03923
SP 15310907 0.150177  0.989337 -0.101193 -0.104748 0.104748 0.994076 0.028992  0.101193 -0.039655  0.994076 1.03923 -1.03923 -1.03923
SP 15310908 0.150177  0.989337 -0.104748 -0.101193  0.101193  0.994076 -0.039655 0.104748 0.028992 0.994076 1.03923 -1.03923 -1.03923
SP 15310930 0.150177  0.994076 -0.101193 -0.039655 0.104748 0.989337 0.101193  0.028992 -0.104748  0.994076 1.03923 -1.03923 -1.03923
SP 15310931 0.114357   0.994062  -0.102621 -0.0361864  0.103809  0.994062 0.0326237  0.0326237 -0.0361864   0.998812 1.03923 -1.03923 -1.03923
SP 15310932 0.114357   0.994062  -0.103809 -0.0326237   0.102621   0.994062 -0.0361864 0.0361864 0.0326237  0.998812 1.03923 -1.03923 -1.03923
SP 15310933 0.150177  0.994076 -0.104748 -0.028992  0.101193  0.989337 -0.104748 0.039655 0.101193 0.994076 1.03923 -1.03923 -1.03923
SP 15310954 0.150177  0.994076 -0.104748  0.028992 0.101193 0.989337 0.104748 -0.039655 -0.101193  0.994076 1.03923 -1.03923 -1.03923
SP 15310955 0.114357  0.994062 -0.103809 0.0326237  0.102621  0.994062 0.0361864 -0.0361864 -0.0326237   0.998812 1.03923 -1.03923 -1.03923
SP 15310956 0.114357  0.994062 -0.102621 0.0361864   0.103809   0.994062 -0.0326237 -0.0326237  0.0361864   0.998812 1.03923 -1.03923 -1.03923
SP 15310957 0.150177  0.994076 -0.101193  0.039655  0.104748  0.989337 -0.101193 -0.028992  0.104748  0.994076 1.03923 -1.03923 -1.03923
SP 15310979 0.150177  0.989337 -0.104748  0.101193 0.101193 0.994076 0.039655 -0.104748 -0.028992  0.994076 1.03923 -1.03923 -1.03923
SP 15310980 0.150177  0.989337 -0.101193  0.104748  0.104748  0.994076 -0.028992 -0.101193  0.039655  0.994076 1.03923 -1.03923 -1.03923
SP 15640955 0.150177  0.989337  0.104748 -0.101193 -0.101193  0.994076  0.039655  0.104748 -0.028992  0.994076 1.73205 -1.03923 -1.03923
SP 15640956 0.150177  0.989337  0.101193 -0.104748 -0.104748  0.994076 -0.028992 0.101193 0.039655 0.994076 1.73205 -1.03923 -1.03923
SP 15640978 0.150177  0.994076  0.104748 -0.028992 -0.101193  0.989337  0.104748  0.039655 -0.101193  0.994076 1.73205 -1.03923 -1.03923
SP 15640979 0.114357   0.994062   0.103809 -0.0326237 -0.102621  0.994062 0.0361864  0.0361864 -0.0326237   0.998812 1.73205 -1.03923 -1.03923
SP 15640980 0.114357   0.994062   0.102621 -0.0361864  -0.103809   0.994062 -0.0326237 0.0326237 0.0361864  0.998812 1.73205 -1.03923 -1.03923
SP 15640981 0.150177  0.994076  0.101193 -0.039655 -0.104748  0.989337 -0.101193 0.028992 0.104748 0.994076 1.73205 -1.03923 -1.03923
SP 15641002 0.150177 0.994076 0.101193 0.039655 -0.104748  0.989337  0.101193 -0.028992 -0.104748  0.994076 1.73205 -1.03923 -1.03923
SP 15641003 0.114357  0.994062  0.102621 0.0361864 -0.103809  0.994062 0.0326237 -0.0326237 -0.0361864   0.998812 1.73205 -1.03923 -1.03923
SP 15641004 0.114357  0.994062  0.103809 0.0326237  -0.102621   0.994062 -0.0361864 -0.0361864  0.0326237   0.998812 1.73205 -1.03923 -1.03923
SP 15641005 0.150177 0.994076 0.104748 0.028992 -0.101193  0.989337 -0.104748 -0.039655  0.101193  0.994076 1.73205 -1.03923 -1.03923
SP 15641027 0.150177 0.989337 0.101193 0.104748 -0.104748  0.994076  0.028992 -0.101193 -0.039655  0.994076 1.73205 -1.03923 -1.03923
SP 15641028 0.150177 0.989337 0.104748 0.101193 -0.101193  0.994076 -0.039655 -0.104748  0.028992  0.994076 1.73205 -1.03923 -1.03923
SP 15641530 0.150177  0.994076  0.039655 -0.101193 -0.028992  0.994076  0.104748  0.104748 -0.101193  0.989337 1.73205 -1.03923 -1.03923
SP 15641531 0.114357  0.994062 0.0361864 -0.102621 -0.0326237   0.998812  0.0361864   0.103809 -0.0326237   0.994062 1.73205 -1.03923 -1.03923
SP 15641532 0.114357  0.994062 0.0326237 -0.103809 -0.0361864   0.998812 -0.0326237  0.102621 0.0361864  0.994062 1.73205 -1.03923 -1.03923
SP 15641533 0.150177  0.994076  0.028992 -0.104748 -0.039655  0.994076 -0.101193 0.101193 0.104748 0.989337 1.73205 -1.03923 -1.03923
SP 15641554 0.114357   0.998812  0.0361864 -0.0326237 -0.0326237   0.994062   0.103809 0.0361864 -0.102621  0.994062 1.73205 -1.03923 -1.03923
SP 15641555 0.0597683    0.99881  0.0350822 -0.0338917 -0.0338917    0.99881  0.0350822  0.0350822 -0.0338917    0.99881 1.73205 -1.03923 -1.03923
SP 15641556 0.0597683    0.99881  0.0338917 -0.0350822 -0.0350822    0.99881 -0.0338917 0.0338917 0.0350822   0.99881 1.73205 -1.03923 -1.03923
SP 15641557 0.114357   0.998812  0.0326237 -0.0361864 -0.0361864   0.994062  -0.102621 0.0326237  0.103809  0.994062 1.73205 -1.03923 -1.03923
SP 15641578 0.114357  0.998812 0.0326237 0.0361864 -0.0361864   0.994062   0.102621 -0.0326237  -0.103809   0.994062 1.73205 -1.03923 -1.03923
SP 15641579 0.0597683   0.99881 0.0338917 0.0350822 -0.0350822    0.99881  0.0338917 -0.0338917 -0.0350822    0.99881 1.73205 -1.03923 -1.03923
SP 15641580 0.0597683   0.99881 0.0350822 0.0338917 -0.0338917    0.99881 -0.0350822 -0.0350822  0.0338917    0.99881 1.73205 -1.03923 -1.03923
SP 15641581 0.114357  0.998812 0.0361864 0.0326237 -0.0326237   0.994062  -0.103809 -0.0361864   0.102621   0.994062 1.73205 -1.03923 -1.03923
SP 15641602 0.150177 0.994076 0.028992 0.104748 -0.039655  0.994076  0.101193 -0.101193 -0.104748  0.989337 1.73205 -1.03923 -1.03923
SP 15641603 0.114357  0.994062 0.0326237  0.103809 -0.0361864   0.998812  0.0326237  -0.102621 -0.0361864   0.994062 1.73205 -1.03923 -1.03923
SP 15641604 0.114357  0.994062 0.0361864  0.102621 -0.0326237   0.998812 -0.0361864 -0.103809 0.0326237  0.994062 1.73205 -1.03923 -1.03923
SP 15641605 0.150177 0.994076 0.039655 0.101193 -0.028992  0.994076 -0.104748 -0.104748  0.101193  0.989337 1.73205 -1.03923 -1.03923
SP 15642106 0.150177  0.994076 -0.028992 -0.104748 0.039655 0.994076 0.101193  0.101193 -0.104748  0.989337 1.73205 -1.03923 -1.03923
SP 15642107 0.114357   0.994062 -0.0326237  -0.103809 0.0361864  0.998812 0.0326237   0.102621 -0.0361864   0.994062 1.73205 -1.03923 -1.03923
SP 15642108 0.114357   0.994062 -0.0361864  -0.102621  0.0326237   0.998812 -0.0361864  0.103809 0.0326237  0.994062 1.73205 -1.03923 -1.03923
SP 15642109 0.150177  0.994076 -0.039655 -0.101193  0.028992  0.994076 -0.104748 0.104748 0.101193 0.989337 1.73205 -1.03923 -1.03923
SP 15642130 0.114357   0.998812 -0.0326237 -0.0361864 0.0361864  0.994062  0.102621 0.0326237 -0.103809  0.994062 1.73205 -1.03923 -1.03923
SP 15642131 0.0597683    0.99881 -0.0338917 -0.0350822 0.0350822   0.99881 0.0338917  0.0338917 -0.0350822    0.99881 1.73205 -1.03923 -1.03923
SP 15642132 0.0597683    0.99881 -0.0350822 -0.0338917  0.0338917    0.99881 -0.0350822 0.0350822 0.0338917   0.99881 1.73205 -1.03923 -1.03923
SP 15642133 0.114357   0.998812 -0.0361864 -0.0326237 0.0326237  0.994062 -0.103809 0.0361864  0.102621  0.994062 1.73205 -1.03923 -1.03923
SP 15642154 0.114357   0.998812 -0.0361864  0.0326237 0.0326237  0.994062  0.103809 -0.0361864  -0.102621   0.994062 1.73205 -1.03923 -1.03923
SP 15642155 0.0597683    0.99881 -0.0350822  0.0338917 0.0338917   0.99881 0.0350822 -0.0350822 -0.0338917    0.99881 1.73205 -1.03923 -1.03923
SP 15642156 0.0597683    0.99881 -0.0338917  0.0350822  0.0350822    0.99881 -0.0338917 -0.0338917  0.0350822    0.99881 1.73205 -1.03923 -1.03923
SP 15642157 0.114357   0.998812 -0.0326237  0.0361864 0.0361864  0.994062 -0.102621 -0.0326237   0.103809   0.994062 1.73205 -1.03923 -1.03923
SP 15642178 0.150177  0.994076 -0.039655  0.101193 0.028992 0.994076 0.104748 -0.104748 -0.101193  0.989337 1.73205 -1.03923 -1.03923
SP 15642179 0.114357   0.994062 -0.0361864   0.102621 0.0326237  0.998812 0.0361864  -0.103809 -0.0326237   0.994062 1.73205 -1.03923 -1.03923
SP 15642180 0.114357   0.994062 -0.0326237   0.103809  0.0361864   0.998812 -0.0326237 -0.102621 0.0361864  0.994062 1.73205 -1.03923 -1.03923
SP 15642181 0.150177  0.994076 -0.028992  0.104748  0.039655  0.994076 -0.101193 -0.101193  0.104748  0.989337 1.73205 -1.03923 -1.03923
SP 15642683 0.150177  0.989337 -0.101193 -0.104748 0.104748 0.994076 0.028992  0.101193 -0.039655  0.994076 1.73205 -1.03923 -1.03923
SP 15642684 0.150177  0.989337 -0.104748 -0.101193  0.101193  0.994076 -0.039655 0.104748 0.028992 0.994076 1.73205 -1.03923 -1.03923
SP 15642706 0.150177  0.994076 -0.101193 -0.039655 0.104748 0.989337 0.101193  0.028992 -0.104748  0.994076 1.73205 -1.03923 -1.03923
SP 15642707 0.114357   0.994062  -0.102621 -0.0361864  0.103809  0.994062 0.0326237  0.0326237 -0.0361864   0.998812 1.73205 -1.03923 -1.03923
SP 15642708 0.114357   0.994062  -0.103809 -0.0326237   0.102621   0.994062 -0.0361864 0.0361864 0.0326237  0.998812 1.73205 -1.03923 -1.03923
SP 15642709 0.150177  0.994076 -0.104748 -0.028992  0.101193  0.989337 -0.104748 0.039655 0.101193 0.994076 1.73205 -1.03923 -1.03923
SP 15642730 0.150177  0.994076 -0.104748  0.028992 0.101193 0.989337 0.104748 -0.039655 -0.101193  0.994076 1.73205 -1.03923 -1.03923
SP 15642731 0.114357  0.994062 -0.103809 0.0326237  0.102621  0.994062 0.0361864 -0.0361864 -0.0326237   0.998812 1.73205 -1.03923 -1.03923
SP 15642732 0.114357  0.994062 -0.102621 0.0361864   0.103809   0.994062 -0.0326237 -0.0326237  0.0361864   0.998812 1.73205 -1.03923 -1.03923
SP 15642733 0.150177  0.994076 -0.101193  0.039655  0.104748  0.989337 -0.101193 -0.028992  0.104748  0.994076 1.73205 -1.03923 -1.03923
SP 15642755 0.150177  0.989337 -0.104748  0.101193 0.101193 0.994076 0.039655 -0.104748 -0.028992  0.994076 1.73205 -1.03923 -1.03923
SP 15642756 0.150177  0.989337 -0.101193  0.104748  0.104748  0.994076 -0.028992 -0.101193  0.039655  0.994076 1.73205 -1.03923 -1.03923
SP 15972731 0.150177  0.989337  0.104748 -0.101193 -0.101193  0.994076  0.039655  0.104748 -0.028992  0.994076 -1.73205 -0.34641 -1.03923
SP 15972732 0.150177  0.989337  0.101193 -0.104748 -0.104748  0.994076 -0.028992 0.101193 0.039655 0.994076 -1.73205 -0.34641 -1.03923
SP 15972754 0.150177  0.994076  0.104748 -0.028992 -0.101193  0.989337  0.104748  0.039655 -0.101193  0.994076 -1.73205 -0.34641 -1.03923
SP 15972755 0.114357   0.994062   0.103809 -0.0326237 -0.102621  0.994062 0.0361864  0.0361864 -0.0326237   0.998812 -1.73205 -0.34641 -1.03923
SP 15972756 0.114357   0.994062   0.102621 -0.0361864  -0.103809   0.994062 -0.0326237 0.0326237 0.0361864  0.998812 -1.73205 -0.34641 -1.03923
SP 15972757 0.150177  0.994076  0.101193 -0.039655 -0.104748  0.989337 -0.101193 0.028992 0.104748 0.994076 -1.73205 -0.34641 -1.03923
SP 15972778 0.150177 0.994076 0.101193 0.039655 -0.104748  0.989337  0.101193 -0.028992 -0.104748  0.994076 -1.73205 -0.34641 -1.03923
SP 15972779 0.114357  0.994062  0.102621 0.0361864 -0.103809  0.994062 0.0326237 -0.0326237 -0.0361864   0.998812 -1.73205 -0.34641 -1.03923
SP 15972780 0.114357  0.994062  0.103809 0.0326237  -0.102621   0.994062 -0.0361864 -0.0361864  0.0326237   0.998812 -1.73205 -0.34641 -1.03923
SP 15972781 0.150177 0.994076 0.104748 0.028992 -0.101193  0.989337 -0.104748 -0.039655  0.101193  0.994076 -1.73205 -0.34641 -1.03923
SP 15972803 0.150177 0.989337 0.101193 0.104748 -0.104748  0.994076  0.028992 -0.101193 -0.039655  0.994076 -1.73205 -0.34641 -1.03923
SP 15972804 0.150177 0.989337 0.104748 0.101193 -0.101193  0.994076 -0.039655 -0.104748  0.028992  0.994076 -1.73205 -0.34641 -1.03923
SP 15973306 0.150177  0.994076  0.039655 -0.101193 -0.028992  0.994076  0.104748  0.104748 -0.101193  0.989337 -1.73205 -0.34641 -1.03923
SP 15973307 0.114357  0.994062 0.0361864 -0.102621 -0.0326237   0.998812  0.0361864   0.103809 -0.0326237   0.994062 -1.73205 -0.34641 -1.03923
SP 15973308 0.114357  0.994062 0.0326237 -0.103809 -0.0361864   0.998812 -0.0326237  0.102621 0.0361864  0.994062 -1.73205 -0.34641 -1.03923
SP 15973309 0.150177  0.994076  0.028992 -0.104748 -0.039655  0.994076 -0.101193 0.101193 0.104748 0.989337 -1.73205 -0.34641 -1.03923
SP 15973330 0.114357   0.998812  0.0361864 -0.0326237 -0.0326237   0.994062   0.103809 0.0361864 -0.102621  0.994062 -1.73205 -0.34641 -1.03923
SP 15973331 0.0597683    0.99881  0.0350822 -0.0338917 -0.0338917    0.99881  0.0350822  0.0350822 -0.0338917    0.99881 -1.73205 -0.34641 -1.03923
SP 15973332 0.0597683    0.99881  0.0338917 -0.0350822 -0.0350822    0.99881 -0.0338917 0.0338917 0.0350822   0.99881 -1.73205 -0.34641 -1.03923
SP 15973333 0.114357   0.998812  0.0326237 -0.0361864 -0.0361864   0.994062  -0.102621 0.0326237  0.103809  0.994062 -1.73205 -0.34641 -1.03923
SP 15973354 0.114357  0.998812 0.0326237 0.0361864 -0.0361864   0.994062   0.102621 -0.0326237  -0.103809   0.994062 -1.73205 -0.34641 -1.03923
SP 15973355 0.0597683   0.99881 0.0338917 0.0350822 -0.0350822    0.99881  0.0338917 -0.0338917 -0.0350822    0.99881 -1.73205 -0.34641 -1.03923
SP 15973356 0.0597683   0.99881 0.0350822 0.0338917 -0.0338917    0.99881 -0.0350822 -0.0350822  0.0338917    0.99881 -1.73205 -0.34641 -1.03923
SP 15973357 0.114357  0.998812 0.0361864 0.0326237 -0.0326237   0.994062  -0.103809 -0.0361864   0.102621   0.994062 -1.73205 -0.34641 -1.03923
SP 15973378 0.150177 0.994076 0.028992 0.104748 -0.039655  0.994076  0.101193 -0.101193 -0.104748  0.989337 -1.73205 -0.34641 -1.03923
SP 15973379 0.114357  0.994062 0.0326237  0.103809 -0.0361864   0.998812  0.0326237  -0.102621 -0.0361864   0.994062 -1.73205 -0.34641 -1.03923
SP 15973380 0.114357  0.994062 0.0361864  0.102621 -0.0326237   0.998812 -0.0361864 -0.103809 0.0326237  0.994062 -1.73205 -0.34641 -1.03923
SP 15973381 0.150177 0.994076 0.039655 0.101193 -0.028992  0.994076 -0.104748 -0.104748  0.101193  0.989337 -1.73205 -0.34641 -1.03923
SP 15973882 0.150177  0.994076 -0.028992 -0.104748 0.039655 0.994076 0.101193  0.101193 -0.104748  0.989337 -1.73205 -0.34641 -1.03923
SP 15973883 0.114357   0.994062 -0.0326237  -0.103809 0.0361864  0.998812 0.0326237   0.102621 -0.0361864   0.994062 -1.73205 -0.34641 -1.03923
SP 15973884 0.114357   0.994062 -0.0361864  -0.102621  0.0326237   0.998812 -0.0361864  0.103809 0.0326237  0.994062 -1.73205 -0.34641 -1.03923
SP 15973885 0.150177  0.994076 -0.039655 -0.101193  0.028992  0.994076 -0.104748 0.104748 0.101193 0.989337 -1.73205 -0.34641 -1.03923
SP 15973906 0.114357   0.998812 -0.0326237 -0.0361864 0.0361864  0.994062  0.102621 0.0326237 -0.103809  0.994062 -1.73205 -0.34641 -1.03923
SP 15973907 0.0597683    0.99881 -0.0338917 -0.0350822 0.0350822   0.99881 0.0338917  0.0338917 -0.0350822    0.99881 -1.73205 -0.34641 -1.03923
SP 15973908 0.0597683    0.99881 -0.0350822 -0.0338917  0.0338917    0.99881 -0.0350822 0.0350822 0.0338917   0.99881 -1.73205 -0.34641 -1.03923
SP 15973909 0.114357   0.998812 -0.0361864 -0.0326237 0.0326237  0.994062 -0.103809 0.0361864  0.102621  0.994062 -1.73205 -0.34641 -1.03923
SP 15973930 0.114357   0.998812 -0.0361864  0.0326237 0.0326237  0.994062  0.103809 -0.0361864  -0.102621   0.994062 -1.73205 -0.34641 -1.03923
SP 15973931 0.0597683    0.99881 -0.0350822  0.0338917 0.0338917   0.99881 0.0350822 -0.0350822 -0.0338917    0.99881 -1.73205 -0.34641 -1.03923
SP 15973932 0.0597683    0.99881 -0.0338917  0.0350822  0.0350822    0.99881 -0.0338917 -0.0338917  0.0350822    0.99881 -1.73205 -0.34641 -1.03923
SP 15973933 0.114357   0.998812 -0.0326237  0.0361864 0.0361864  0.994062 -0.102621 -0.0326237   0.103809   0.994062 -1.73205 -0.34641 -1.03923
SP 15973954 0.150177  0.994076 -0.039655  0.101193 0.028992 0.994076 0.104748 -0.104748 -0.101193  0.989337 -1.73205 -0.34641 -1.03923
SP 15973955 0.114357   0.994062 -0.0361864   0.102621 0.0326237  0.998812 0.0361864  -0.103809 -0.0326237   0.994062 -1.73205 -0.34641 -1.03923
SP 15973956 0.114357   0.994062 -0.0326237   0.103809  0.0361864   0.998812 -0.0326237 -0.102621 0.0361864  0.994062 -1.73205 -0.34641 -1.03923
SP 15973957 0.150177  0.994076 -0.028992  0.104748  0.039655  0.994076 -0.101193 -0.101193  0.104748  0.989337 -1.73205 -0.34641 -1.03923
SP 15974459 0.150177  0.989337 -0.101193 -0.104748 0.104748 0.994076 0.028992  0.101193 -0.039655  0.994076 -1.73205 -0.34641 -1.03923
SP 15974460 0.150177  0.989337 -0.104748 -0.101193  0.101193  0.994076 -0.039655 0.104748 0.028992 0.994076 -1.73205 -0.34641 -1.03923
SP 15974482 0.150177  0.994076 -0.101193 -0.039655 0.104748 0.989337 0.101193  0.028992 -0.104748  0.994076 -1.73205 -0.34641 -1.03923
SP 15974483 0.114357   0.994062  -0.102621 -0.0361864  0.103809  0.994062 0.0326237  0.0326237 -0.0361864   0.998812 -1.73205 -0.34641 -1.03923
SP 15974484 0.114357   0.994062  -0.103809 -0.0326237   0.102621   0.994062 -0.0361864 0.0361864 0.0326237  0.998812 -1.73205 -0.34641 -1.03923
SP 15974485 0.150177  0.994076 -0.104748 -0.028992  0.101193  0.989337 -0.104748 0.039655 0.101193 0.994076 -1.73205 -0.34641 -1.03923
SP 15974506 0.150177  0.994076 -0.104748  0.028992 0.101193 0.989337 0.104748 -0.039655 -0.101193  0.994076 -1.73205 -0.34641 -1.03923
SP 15974507 0.114357  0.994062 -0.103809 0.0326237  0.102621  0.994062 0.0361864 -0.0361864 -0.0326237   0.998812 -1.73205 -0.34641 -1.03923
SP 15974508 0.114357  0.994062 -0.102621 0.0361864   0.103809   0.994062 -0.0326237 -0.0326237  0.0361864   0.998812 -1.73205 -0.34641 -1.03923
SP 15974509 0.150177  0.994076 -0.101193  0.039655  0.104748  0.989337 -0.101193 -0.028992  0.104748  0.994076 -1.73205 -0.34641 -1.03923
SP 15974531 0.150177  0.989337 -0.104748  0.101193 0.101193 0.994076 0.039655 -0.104748 -0.028992  0.994076 -1.73205 -0.34641 -1.03923
SP 15974532 0.150177  0.989337 -0.101193  0.104748  0.104748  0.994076 -0.028992 -0.101193  0.039655  0.994076 -1.73205 -0.34641 -1.03923
SP 16304507 0.150177  0.989337  0.104748 -0.101193 -0.101193  0.994076  0.039655  0.104748 -0.028992  0.994076 -1.03923 -0.34641 -1.03923
SP 16304508 0.150177  0.989337  0.101193 -0.104748 -0.104748  0.994076 -0.028992 0.101193 0.039655 0.994076 -1.03923 -0.34641 -1.03923
SP 16304530 0.150177  0.994076  0.104748 -0.028992 -0.101193  0.989337  0.104748  0.039655 -0.101193  0.994076 -1.03923 -0.34641 -1.03923
SP 16304531 0.114357   0.994062   0.103809 -0.0326237 -0.102621  0.994062 0.0361864  0.0361864 -0.0326237   0.998812 -1.03923 -0.34641 -1.03923
SP 16304532 0.114357   0.994062   0.102621 -0.0361864  -0.103809   0.994062 -0.0326237 0.0326237 0.0361864  0.998812 -1.03923 -0.34641 -1.03923
SP 16304533 0.150177  0.994076  0.101193 -0.039655 -0.104748  0.989337 -0.101193 0.028992 0.104748 0.994076 -1.03923 -0.34641 -1.03923
SP 16304554 0.150177 0.994076 0.101193 0.039655 -0.104748  0.989337  0.101193 -0.028992 -0.104748  0.994076 -1.03923 -0.34641 -1.03923
SP 16304555 0.114357  0.994062  0.102621 0.0361864 -0.103809  0.994062 0.0326237 -0.0326237 -0.0361864   0.998812 -1.03923 -0.34641 -1.03923
SP 16304556 0.114357  0.994062  0.103809 0.0326237  -0.102621   0.994062 -0.0361864 -0.0361864  0.0326237   0.998812 -1.03923 -0.34641 -1.03923
SP 16304557 0.150177 0.994076 0.104748 0.028992 -0.101193  0.989337 -0.104748 -0.039655  0.101193  0.994076 -1.03923 -0.34641 -1.03923
SP 16304579 0.150177 0.989337 0.101193 0.104748 -0.104748  0.994076  0.028992 -0.101193 -0.039655  0.994076 -1.03923 -0.34641 -1.03923
SP 16304580 0.150177 0.989337 0.104748 0.101193 -0.101193  0.994076 -0.039655 -0.104748  0.028992  0.994076 -1.03923 -0.34641 -1.03923
SP 16305082 0.150177  0.994076  0.039655 -0.101193 -0.028992  0.994076  0.104748  0.104748 -0.101193  0.989337 -1.03923 -0.34641 -1.03923
SP 16305083 0.114357  0.994062 0.0361864 -0.102621 -0.0326237   0.998812  0.0361864   0.103809 -0.0326237   0.994062 -1.03923 -0.34641 -1.03923
SP 16305084 0.114357  0.994062 0.0326237 -0.103809 -0.0361864   0.998812 -0.0326237  0.102621 0.0361864  0.994062 -1.03923 -0.34641 -1.03923
SP 16305085 0.150177  0.994076  0.028992 -0.104748 -0.039655  0.994076 -0.101193 0.101193 0.104748 0.989337 -1.03923 -0.34641 -1.03923
SP 16305106 0.114357   0.998812  0.0361864 -0.0326237 -0.0326237   0.994062   0.103809 0.0361864 -0.102621  0.994062 -1.03923 -0.34641 -1.03923
SP 16305107 0.0597683    0.99881  0.0350822 -0.0338917 -0.0338917    0.99881  0.0350822  0.0350822 -0.0338917    0.99881 -1.03923 -0.34641 -1.03923
SP 16305108 0.0597683    0.99881  0.0338917 -0.0350822 -0.0350822    0.99881 -0.0338917 0.0338917 0.0350822   0.99881 -1.03923 -0.34641 -1.03923
SP 16305109 0.114357   0.998812  0.0326237 -0.0361864 -0.0361864   0.994062  -0.102621 0.0326237  0.103809  0.994062 -1.03923 -0.34641 -1.03923
SP 16305130 0.114357  0.998812 0.0326237 0.0361864 -0.0361864   0.994062   0.102621 -0.0326237  -0.103809   0.994062 -1.03923 -0.34641 -1.03923
SP 16305131 0.0597683   0.99881 0.0338917 0.0350822 -0.0350822    0.99881  0.0338917 -0.0338917 -0.0350822    0.99881 -1.03923 -0.34641 -1.03923
SP 16305132 0.0597683   0.99881 0.0350822 0.0338917 -0.0338917    0.99881 -0.0350822 -0.0350822  0.0338917    0.99881 -1.03923 -0.34641 -1.03923
SP 16305133 0.114357  0.998812 0.0361864 0.0326237 -0.0326237   0.994062  -0.103809 -0.0361864   0.102621   0.994062 -1.03923 -0.34641 -1.03923
SP 16305154 0.150177 0.994076 0.028992 0.104748 -0.039655  0.994076  0.101193 -0.101193 -0.104748  0.989337 -1.03923 -0.34641 -1.03923
SP 16305155 0.114357  0.994062 0.0326237  0.103809 -0.0361864   0.998812  0.0326237  -0.102621 -0.0361864   0.994062 -1.03923 -0.34641 -1.03923
SP 16305156 0.114357  0.994062 0.0361864  0.102621 -0.0326237   0.998812 -0.0361864 -0.103809 0.0326237  0.994062 -1.03923 -0.34641 -1.03923
SP 16305157 0.150177 0.994076 0.039655 0.101193 -0.028992  0.994076 -0.104748 -0.104748  0.101193  0.989337 -1.03923 -0.34641 -1.03923
SP 16305658 0.150177  0.994076 -0.028992 -0.104748 0.039655 0.994076 0.101193  0.101193 -0.104748  0.989337 -1.03923 -0.34641 -1.03923
SP 16305659 0.114357   0.994062 -0.0326237  -0.103809 0.0361864  0.998812 0.0326237   0.102621 -0.0361864   0.994062 -1.03923 -0.34641 -1.03923
SP 16305660 0.114357   0.994062 -0.0361864  -0.102621  0.0326237   0.998812 -0.0361864  0.103809 0.0326237  0.994062 -1.03923 -0.34641 -1.03923
SP 16305661 0.150177  0.994076 -0.039655 -0.101193  0.028992  0.994076 -0.104748 0.104748 0.101193 0.989337 -1.03923 -0.34641 -1.03923
SP 16305682 0.114357   0.998812 -0.0326237 -0.0361864 0.0361864  0.994062  0.102621 0.0326237 -0.103809  0.994062 -1.03923 -0.34641 -1.03923
SP 16305683 0.0597683    0.99881 -0.0338917 -0.0350822 0.0350822   0.99881 0.0338917  0.0338917 -0.0350822    0.99881 -1.03923 -0.34641 -1.03923
SP 16305684 0.0597683    0.99881 -0.0350822 -0.0338917  0.0338917    0.99881 -0.0350822 0.0350822 0.0338917   0.99881 -1.03923 -0.34641 -1.03923
SP 16305685 0.114357   0.998812 -0.0361864 -0.0326237 0.0326237  0.994062 -0.103809 0.0361864  0.102621  0.994062 -1.03923 -0.34641 -1.03923
SP 16305706 0.114357   0.998812 -0.0361864  0.0326237 0.0326237  0.994062  0.103809 -0.0361864  -0.102621   0.994062 -1.03923 -0.34641 -1.03923
SP 16305707 0.0597683    0.99881 -0.0350822  0.0338917 0.0338917   0.99881 0.0350822 -0.0350822 -0.0338917    0.99881 -1.03923 -0.34641 -1.03923
SP 16305708 0.0597683    0.99881 -0.0338917  0.0350822  0.0350822    0.99881 -0.0338917 -0.0338917  0.0350822    0.99881 -1.03923 -0.34641 -1.03923
SP 16305709 0.114357   0.998812 -0.0326237  0.0361864 0.0361864  0.994062 -0.102621 -0.0326237   0.103809   0.994062 -1.03923 -0.34641 -1.03923
SP 16305730 0.150177  0.994076 -0.039655  0.101193 0.028992 0.994076 0.104748 -0.104748 -0.101193  0.989337 -1.03923 -0.34641 -1.03923
SP 16305731 0.114357   0.994062 -0.0361864   0.102621 0.0326237  0.998812 0.0361864  -0.103809 -0.0326237   0.994062 -1.03923 -0.34641 -1.03923
SP 16305732 0.114357   0.994062 -0.0326237   0.103809  0.0361864   0.998812 -0.0326237 -0.102621 0.0361864  0.994062 -1.03923 -0.34641 -1.03923
SP 16305733 0.150177  0.994076 -0.028992  0.104748  0.039655  0.994076 -0.101193 -0.101193  0.104748  0.989337 -1.03923 -0.34641 -1.03923
SP 16306235 0.150177  0.989337 -0.101193 -0.104748 0.104748 0.994076 0.028992  0.101193 -0.039655  0.994076 -1.03923 -0.34641 -1.03923
SP 16306236 0.150177  0.989337 -0.104748 -0.101193  0.101193  0.994076 -0.039655 0.104748 0.028992 0.994076 -1.03923 -0.34641 -1.03923
SP 16306258 0.150177  0.994076 -0.101193 -0.039655 0.104748 0.989337 0.101193  0.028992 -0.104748  0.994076 -1.03923 -0.34641 -1.03923
SP 16306259 0.114357   0.994062  -0.102621 -0.0361864  0.103809  0.994062 0.0326237  0.0326237 -0.0361864   0.998812 -1.03923 -0.34641 -1.03923
SP 16306260 0.114357   0.994062  -0.103809 -0.0326237   0.102621   0.994062 -0.0361864 0.0361864 0.0326237  0.998812 -1.03923 -0.34641 -1.03923
SP 16306261 0.150177  0.994076 -0.104748 -0.028992  0.101193  0.989337 -0.104748 0.039655 0.101193 0.994076 -1.03923 -0.34641 -1.03923
SP 16306282 0.150177  0.994076 -0.104748  0.028992 0.101193 0.989337 0.104748 -0.039655 -0.101193  0.994076 -1.03923 -0.34641 -1.03923
SP 16306283 0.114357  0.994062 -0.103809 0.0326237  0.102621  0.994062 0.0361864 -0.0361864 -0.0326237   0.998812 -1.03923 -0.34641 -1.03923
SP 16306284 0.114357  0.994062 -0.102621 0.0361864   0.103809   0.994062 -0.0326237 -0.0326237  0.0361864   0.998812 -1.03923 -0.34641 -1.03923
SP 16306285 0.150177  0.994076 -0.101193  0.039655  0.104748  0.989337 -0.101193 -0.028992  0.104748  0.994076 -1.03923 -0.34641 -1.03923
SP 16306307 0.150177  0.989337 -0.104748  0.101193 0.101193 0.994076 0.039655 -0.104748 -0.028992  0.994076 -1.03923 -0.34641 -1.03923
SP 16306308 0.150177  0.989337 -0.101193  0.104748  0.104748  0.994076 -0.028992 -0.101193  0.039655  0.994076 -1.03923 -0.34641 -1.03923
SP 16636283 0.150177  0.989337  0.104748 -0.101193 -0.101193  0.994076  0.039655  0.104748 -0.028992  0.994076 -0.34641 -0.34641 -1.03923
SP 16636284 0.150177  0.989337  0.101193 -0.104748 -0.104748  0.994076 -0.028992 0.101193 0.039655 0.994076 -0.34641 -0.34641 -1.03923
SP 16636306 0.150177  0.994076  0.104748 -0.028992 -0.101193  0.989337  0.104748  0.039655 -0.101193  0.994076 -0.34641 -0.34641 -1.03923
SP 16636307 0.114357   0.994062   0.103809 -0.0326237 -0.102621  0.994062 0.0361864  0.0361864 -0.0326237   0.998812 -0.34641 -0.34641 -1.03923
SP 16636308 0.114357   0.994062   0.102621 -0.0361864  -0.103809   0.994062 -0.0326237 0.0326237 0.0361864  0.998812 -0.34641 -0.34641 -1.03923
SP 16636309 0.150177  0.994076  0.101193 -0.039655 -0.104748  0.989337 -0.101193 0.028992 0.104748 0.994076 -0.34641 -0.34641 -1.03923
SP 16636330 0.150177 0.994076 0.101193 0.039655 -0.104748  0.989337  0.101193 -0.028992 -0.104748  0.994076 -0.34641 -0.34641 -1.03923
SP 16636331 0.114357  0.994062  0.102621 0.0361864 -0.103809  0.994062 0.0326237 -0.0326237 -0.0361864   0.998812 -0.34641 -0.34641 -1.03923
SP 16636332 0.114357  0.994062  0.103809 0.0326237  -0.102621   0.994062 -0.0361864 -0.0361864  0.0326237   0.998812 -0.34641 -0.34641 -1.03923
SP 16636333 0.150177 0.994076 0.104748 0.028992 -0.101193  0.989337 -0.104748 -0.039655  0.101193  0.994076 -0.34641 -0.34641 -1.03923
SP 16636355 0.150177 0.989337 0.101193 0.104748 -0.104748  0.994076  0.028992 -0.101193 -0.039655  0.994076 -0.34641 -0.34641 -1.03923
SP 16636356 0.150177 0.989337 0.104748 0.101193 -0.101193  0.994076 -0.039655 -0.104748  0.028992  0.994076 -0.34641 -0.34641 -1.03923
SP 16636858 0.150177  0.994076  0.039655 -0.101193 -0.028992  0.994076  0.104748  0.104748 -0.101193  0.989337 -0.34641 -0.34641 -1.03923
SP 16636859 0.114357  0.994062 0.0361864 -0.102621 -0.0326237   0.998812  0.0361864   0.103809 -0.0326237   0.994062 -0.34641 -0.34641 -1.03923
SP 16636860 0.114357  0.994062 0.0326237 -0.103809 -0.0361864   0.998812 -0.0326237  0.102621 0.0361864  0.994062 -0.34641 -0.34641 -1.03923
SP 16636861 0.150177  0.994076  0.028992 -0.104748 -0.039655  0.994076 -0.101193 0.101193 0.104748 0.989337 -0.34641 -0.34641 -1.03923
SP 16636882 0.114357   0.998812  0.0361864 -0.0326237 -0.0326237   0.994062   0.103809 0.0361864 -0.102621  0.994062 -0.34641 -0.34641 -1.03923
SP 16636883 0.0597683    0.99881  0.0350822 -0.0338917 -0.0338917    0.99881  0.0350822  0.0350822 -0.0338917    0.99881 -0.34641 -0.34641 -1.03923
SP 16636884 0.0597683    0.99881  0.0338917 -0.0350822 -0.0350822    0.99881 -0.0338917 0.0338917 0.0350822   0.99881 -0.34641 -0.34641 -1.03923
SP 16636885 0.114357   0.998812  0.0326237 -0.0361864 -0.0361864   0.994062  -0.102621 0.0326237  0.103809  0.994062 -0.34641 -0.34641 -1.03923
SP 16636906 0.114357  0.998812 0.0326237 0.0361864 -0.0361864   0.994062   0.102621 -0.0326237  -0.103809   0.994062 -0.34641 -0.34641 -1.03923
SP 16636907 0.0597683   0.99881 0.0338917 0.0350822 -0.0350822    0.99881  0.0338917 -0.0338917 -0.0350822    0.99881 -0.34641 -0.34641 -1.03923
SP 16636908 0.0597683   0.99881 0.0350822 0.0338917 -0.0338917    0.99881 -0.0350822 -0.0350822  0.0338917    0.99881 -0.34641 -0.34641 -1.03923
SP 16636909 0.114357  0.998812 0.0361864 0.0326237 -0.0326237   0.994062  -0.103809 -0.0361864   0.102621   0.994062 -0.34641 -0.34641 -1.03923
SP 16636930 0.150177 0.994076 0.028992 0.104748 -0.039655  0.994076  0.101193 -0.101193 -0.104748  0.989337 -0.34641 -0.34641 -1.03923
SP 16636931 0.114357  0.994062 0.0326237  0.103809 -0.0361864   0.998812  0.0326237  -0.102621 -0.0361864   0.994062 -0.34641 -0.34641 -1.03923
SP 16636932 0.114357  0.994062 0.0361864  0.102621 -0.0326237   0.998812 -0.0361864 -0.103809 0.0326237  0.994062 -0.34641 -0.34641 -1.03923
SP 16636933 0.150177 0.994076 0.039655 0.101193 -0.028992  0.994076 -0.104748 -0.104748  0.101193  0.989337 -0.34641 -0.34641 -1.03923
SP 16637434 0.150177  0.994076 -0.028992 -0.104748 0.039655 0.994076 0.101193  0.101193 -0.104748  0.989337 -0.34641 -0.34641 -1.03923
SP 16637435 0.114357   0.994062 -0.0326237  -0.103809 0.0361864  0.998812 0.0326237   0.102621 -0.0361864   0.994062 -0.34641 -0.34641 -1.03923
SP 16637436 0.114357   0.994062 -0.0361864  -0.102621  0.0326237   0.998812 -0.0361864  0.103809 0.0326237  0.994062 -0.34641 -0.34641 -1.03923
SP 16637437 0.150177  0.994076 -0.039655 -0.101193  0.028992  0.994076 -0.104748 0.104748 0.101193 0.989337 -0.34641 -0.34641 -1.03923
SP 16637458 0.114357   0.998812 -0.0326237 -0.0361864 0.0361864  0.994062  0.102621 0.0326237 -0.103809  0.994062 -0.34641 -0.34641 -1.03923
SP 16637459 0.0597683    0.99881 -0.0338917 -0.0350822 0.0350822   0.99881 0.0338917  0.0338917 -0.0350822    0.99881 -0.34641 -0.34641 -1.03923
SP 16637460 0.0597683    0.99881 -0.0350822 -0.0338917  0.0338917    0.99881 -0.0350822 0.0350822 0.0338917   0.99881 -0.34641 -0.34641 -1.03923
SP 16637461 0.114357   0.998812 -0.0361864 -0.0326237 0.0326237  0.994062 -0.103809 0.0361864  0.102621  0.994062 -0.34641 -0.34641 -1.03923
SP 16637482 0.114357   0.998812 -0.0361864  0.0326237 0.0326237  0.994062  0.103809 -0.0361864  -0.102621   0.994062 -0.34641 -0.34641 -1.03923
SP 16637483 0.0597683    0.99881 -0.0350822  0.0338917 0.0338917   0.99881 0.0350822 -0.0350822 -0.0338917    0.99881 -0.34641 -0.34641 -1.03923
SP 16637484 0.0597683    0.99881 -0.0338917  0.0350822  0.0350822    0.99881 -0.0338917 -0.0338917  0.0350822    0.99881 -0.34641 -0.34641 -1.03923
SP 16637485 0.114357   0.998812 -0.0326237  0.0361864 0.0361864  0.994062 -0.102621 -0.0326237   0.103809   0.994062 -0.34641 -0.34641 -1.03923
SP 16637506 0.150177  0.994076 -0.039655  0.101193 0.028992 0.994076 0.104748 -0.104748 -0.101193  0.989337 -0.34641 -0.34641 -1.03923
SP 16637507 0.114357   0.994062 -0.0361864   0.102621 0.0326237  0.998812 0.0361864  -0.103809 -0.0326237   0.994062 -0.34641 -0.34641 -1.03923
SP 16637508 0.114357   0.994062 -0.0326237   0.103809  0.0361864   0.998812 -0.0326237 -0.102621 0.0361864  0.994062 -0.34641 -0.34641 -1.03923
SP 16637509 0.150177  0.994076 -0.028992  0.104748  0.039655  0.994076 -0.101193 -0.101193  0.104748  0.989337 -0.34641 -0.34641 -1.03923
SP 16638011 0.150177  0.989337 -0.101193 -0.104748 0.104748 0.994076 0.028992  0.101193 -0.039655  0.994076 -0.34641 -0.34641 -1.03923
SP 16638012 0.150177  0.989337 -0.104748 -0.101193  0.101193  0.994076 -0.039655 0.104748 0.028992 0.994076 -0.34641 -0.34641 -1.03923
SP 16638034 0.150177  0.994076 -0.101193 -0.039655 0.104748 0.989337 0.101193  0.028992 -0.104748  0.994076 -0.34641 -0.34641 -1.03923
SP 16638035 0.114357   0.994062  -0.102621 -0.0361864  0.103809  0.994062 0.0326237  0.0326237 -0.0361864   0.998812 -0.34641 -0.34641 -1.03923
SP 16638036 0.114357   0.994062  -0.103809 -0.0326237   0.102621   0.994062 -0.0361864 0.0361864 0.0326237  0.998812 -0.34641 -0.34641 -1.03923
SP 16638037 0.150177  0.994076 -0.104748 -0.028992  0.101193  0.989337 -0.104748 0.039655 0.101193 0.994076 -0.34641 -0.34641 -1.03923
SP 16638058 0.150177  0.994076 -0.104748  0.028992 0.101193 0.989337 0.104748 -0.039655 -0.101193  0.994076 -0.34641 -0.34641 -1.03923
SP 16638059 0.114357  0.994062 -0.103809 0.0326237  0.102621  0.994062 0.0361864 -0.0361864 -0.0326237   0.998812 -0.34641 -0.34641 -1.03923
SP 16638060 0.114357  0.994062 -0.102621 0.0361864   0.103809   0.994062 -0.0326237 -0.0326237  0.0361864   0.998812 -0.34641 -0.34641 -1.03923
SP 16638061 0.150177  0.994076 -0.101193  0.039655  0.104748  0.989337 -0.101193 -0.028992  0.104748  0.994076 -0.34641 -0.34641 -1.03923
SP 16638083 0.150177  0.989337 -0.104748  0.101193 0.101193 0.994076 0.039655 -0.104748 -0.028992  0.994076 -0.34641 -0.34641 -1.03923
SP 16638084 0.150177  0.989337 -0.101193  0.104748  0.104748  0.994076 -0.028992 -0.101193  0.039655  0.994076 -0.34641 -0.34641 -1.03923
SP 16968059 0.150177  0.989337  0.104748 -0.101193 -0.101193  0.994076  0.039655  0.104748 -0.028992  0.994076 0.34641 -0.34641 -1.03923
SP 16968060 0.150177  0.989337  0.101193 -0.104748 -0.104748  0.994076 -0.028992 0.101193 0.039655 0.994076 0.34641 -0.34641 -1.03923
SP 16968082 0.150177  0.994076  0.104748 -0.028992 -0.101193  0.989337  0.104748  0.039655 -0.101193  0.994076 0.34641 -0.34641 -1.03923
SP 16968083 0.114357   0.994062   0.103809 -0.0326237 -0.102621  0.994062 0.0361864  0.0361864 -0.0326237   0.998812 0.34641 -0.34641 -1.03923
SP 16968084 0.114357   0.994062   0.102621 -0.0361864  -0.103809   0.994062 -0.0326237 0.0326237 0.0361864  0.998812 0.34641 -0.34641 -1.03923
SP 16968085 0.150177  0.994076  0.101193 -0.039655 -0.104748  0.989337 -0.101193 0.028992 0.104748 0.994076 0.34641 -0.34641 -1.03923
SP 16968106 0.150177 0.994076 0.101193 0.039655 -0.104748  0.989337  0.101193 -0.028992 -0.104748  0.994076 0.34641 -0.34641 -1.03923
SP 16968107 0.114357  0.994062  0.102621 0.0361864 -0.103809  0.994062 0.0326237 -0.0326237 -0.0361864   0.998812 0.34641 -0.34641 -1.03923
SP 16968108 0.114357  0.994062  0.103809 0.0326237  -0.102621   0.994062 -0.0361864 -0.0361864  0.0326237   0.998812 0.34641 -0.34641 -1.03923
SP 16968109 0.150177 0.994076 0.104748 0.028992 -0.101193  0.989337 -0.104748 -0.039655  0.101193  0.994076 0.34641 -0.34641 -1.03923
SP 16968131 0.150177 0.989337 0.101193 0.104748 -0.104748  0.994076  0.028992 -0.101193 -0.039655  0.994076 0.34641 -0.34641 -1.03923
SP 16968132 0.150177 0.989337 0.104748 0.101193 -0.101193  0.994076 -0.039655 -0.104748  0.028992  0.994076 0.34641 -0.34641 -1.03923
SP 16968634 0.150177  0.994076  0.039655 -0.101193 -0.028992  0.994076  0.104748  0.104748 -0.101193  0.989337 0.34641 -0.34641 -1.03923
SP 16968635 0.114357  0.994062 0.0361864 -0.102621 -0.0326237   0.998812  0.0361864   0.103809 -0.0326237   0.994062 0.34641 -0.34641 -1.03923
SP 16968636 0.114357  0.994062 0.0326237 -0.103809 -0.0361864   0.998812 -0.0326237  0.102621 0.0361864  0.994062 0.34641 -0.34641 -1.03923
SP 16968637 0.150177  0.994076  0.028992 -0.104748 -0.039655  0.994076 -0.101193 0.101193 0.104748 0.989337 0.34641 -0.34641 -1.03923
SP 16968658 0.114357   0.998812  0.0361864 -0.0326237 -0.0326237   0.994062   0.103809 0.0361864 -0.102621  0.994062 0.34641 -0.34641 -1.03923
SP 16968659 0.0597683    0.99881  0.0350822 -0.0338917 -0.0338917    0.99881  0.0350822  0.0350822 -0.0338917    0.99881 0.34641 -0.34641 -1.03923
SP 16968660 0.0597683    0.99881  0.0338917 -0.0350822 -0.0350822    0.99881 -0.0338917 0.0338917 0.0350822   0.99881 0.34641 -0.34641 -1.03923
SP 16968661 0.114357   0.998812  0.0326237 -0.0361864 -0.0361864   0.994062  -0.102621 0.0326237  0.103809  0.994062 0.34641 -0.34641 -1.03923
SP 16968682 0.114357  0.998812 0.0326237 0.0361864 -0.0361864   0.994062   0.102621 -0.0326237  -0.103809   0.994062 0.34641 -0.34641 -1.03923
SP 16968683 0.0597683   0.99881 0.0338917 0.0350822 -0.0350822    0.99881  0.0338917 -0.0338917 -0.0350822    0.99881 0.34641 -0.34641 -1.03923
SP 16968684 0.0597683   0.99881 0.0350822 0.0338917 -0.0338917    0.99881 -0.0350822 -0.0350822  0.0338917    0.99881 0.34641 -0.34641 -1.03923
[truncated: 1,278,230 more chars]
