# Supplementary material for: Design of protein-binding proteins from the target structure alone
Source: Nature. 2022 Mar 24;605(7910):551–60. doi: 10.1038/s41586-022-04654-9 (PMC9117152; doi:10.1038/s41586-022-04654-9)
Supplement: Supplementary file 3 — Supplementary Code Design scripts and main pdb files. This compressed file is the main supplement and contains the following files: => cao_2021_protocol/ => design_models_final_combo_optimized/ => design_models_sequence/ => design_models_ssm_natives/ => ngs_analysis_scripts/ [file 41586_2022_4654_MOESM3_ESM.gz › supplemental_files/cao_2021_protocol/collect_score_files.sh]

#!/bin/bash

score_file=$(basename $1)_combined.sc

find $1 -name '*.sc' -exec cat {} \; 2>/dev/null 2>/dev/null | grep description | head -n1 > $score_file
find $1 -name '*.sc' -exec cat {} + | grep -v description | grep -v SEQUENCE >> $score_file
