# Supplementary material for: Design of protein-binding proteins from the target structure alone
Source: Nature. 2022 Mar 24;605(7910):551–60. doi: 10.1038/s41586-022-04654-9 (PMC9117152; doi:10.1038/s41586-022-04654-9)
Supplement: Supplementary file 3 — Supplementary Code Design scripts and main pdb files. This compressed file is the main supplement and contains the following files: => cao_2021_protocol/ => design_models_final_combo_optimized/ => design_models_sequence/ => design_models_ssm_natives/ => ngs_analysis_scripts/ [file 41586_2022_4654_MOESM3_ESM.gz › supplemental_files/cao_2021_protocol/paper_motif_graft.xml]

<ROSETTASCRIPTS>

# Brian Coventry and Longxing Cao 2020

# This xml does a superposition style motif graft. The goal here is to be as fast as possible. We filter
#  on SASA because it's a rather conserved property of the interface that's quick to compute. Calculating
#  contact_patch would be better, but we didn't do that for the targets in the paper.


    <FILTERS>
        <Sasa name="interface_buried_sasa_filter_before" threshold="%%initial_sasa_threshold%%" confidence="1" />

        # For the most part, the scaffold sidechains are too big for the interface. This means that during
        # MotifGraft, when this filter is called, the SASA estimate will be too large. This is good because
        # it means we're only wasting time and not throwing good stuff away.
        <CompoundStatement name="motif_graft_filter" >
            <AND filter_name="interface_buried_sasa_filter_before" />
        </CompoundStatement>
    </FILTERS>
	<MOVERS>
        # This is set up to graft by superposition. We're not cutting the scaffold proteins
        # In this way, we don't need to worry later about rebuild the core of the scaffold
		<MotifGraft name="motif_grafting"
			context_structure="%%contextpdb%%"
			motif_structure="%%motifpdb%%"
			RMSD_tolerance="0.5" 
			NC_points_RMSD_tolerance="1.0"
            hotspots="%%hotspots%%"
			clash_score_cutoff="10" 
			clash_test_residue="ALA"
			full_motif_bb_alignment="1"  
			allow_independent_alignment_per_fragment="0"
			graft_only_hotspots_by_replacement="1" 
			only_allow_if_N_point_match_aa_identity="0"
			only_allow_if_C_point_match_aa_identity="0" 
			revert_graft_to_native_sequence="1" 
			allow_repeat_same_graft_output="0" 
            reinit_every_apply="1"
            output_cluster_tolerance="2.0" 
            output_filter="motif_graft_filter"/>
		<MultiplePoseMover name="fast_pack_sasa_cut" max_input_poses="50">
		<SELECT>
		</SELECT>
			<ROSETTASCRIPTS>
                <SCOREFXNS>
                    <ScoreFunction name="sfxn" weights="beta_nov16" />
                    # This is a bare-bones scorefunction that is used purely to fill the interface
                    #  with a physically realistic set of side chains for sasa calculations
                    <ScoreFunction name="sfxn_fast" weights="beta_nov16_soft" >
                        <Reweight scoretype="lk_ball" weight="0" />
                        <Reweight scoretype="lk_ball_iso" weight="0" />
                        <Reweight scoretype="lk_ball_bridge" weight="0" />
                        <Reweight scoretype="lk_ball_bridge_uncpl" weight="0" />
                        <Reweight scoretype="fa_elec" weight="0" />
                        <Reweight scoretype="fa_intra_atr_xover4" weight="0" />
                        <Reweight scoretype="fa_intra_rep_xover4" weight="0" />
                        <Reweight scoretype="fa_intra_sol_xover4" weight="0" />
                        <Reweight scoretype="fa_intra_elec" weight="0" />
                        <Reweight scoretype="hbond_sr_bb" weight="0" />
                        <Reweight scoretype="hbond_lr_bb" weight="0" />
                        <Reweight scoretype="hbond_bb_sc" weight="0" />
                        <Reweight scoretype="hbond_sc" weight="0" />

                        # This will be in Rosetta master "someday"
                        Set etable_no_hydrogens="true" />

                    </ScoreFunction> 
                </SCOREFXNS>
                <RESIDUE_SELECTORS>
                    <ResiduePDBInfoHasLabel name="HOTSPOT_Res" property="HOTSPOT" />
                    <Chain name="chainA" chains="A"/>
                    <Chain name="chainB" chains="B"/>
                    <Neighborhood name="interface_chA" selector="chainB" distance="8.0" />
                    <Neighborhood name="interface_chB" selector="chainA" distance="8.0" />
                    <And name="AB_interface" selectors="interface_chA,interface_chB" />
                    <Not name="Not_interface" selector="AB_interface" />

                    <ResidueName name="pro_gly_cys_positions" residue_name3="PRO,GLY,CYS,CYD" />
                </RESIDUE_SELECTORS>

                <TASKOPERATIONS>
                    <ProteinProteinInterfaceUpweighter name="upweight_interface" interface_weight="3" />
                    <IncludeCurrent name="current" />

                    <OperateOnResidueSubset name="restrict_target" selector="chainB">
                        <PreventRepackingRLT/>
                    </OperateOnResidueSubset>
                    <OperateOnResidueSubset name="prevent_hotspots_from_repacking" selector="HOTSPOT_Res">
                        <PreventRepackingRLT/>
                    </OperateOnResidueSubset>
                    <OperateOnResidueSubset name="restrict_to_interface" selector="Not_interface">
                        <PreventRepackingRLT/>
                    </OperateOnResidueSubset>
                    <SelectBySASA name="PR_monomer_core" mode="sc" state="monomer" probe_radius="2.2" core_asa="10" surface_asa="10" core="0" boundary="1" surface="1" verbose="0" />

                    <OperateOnResidueSubset name="restrict_PRO_GLY_CYS" selector="pro_gly_cys_positions">
                        <PreventRepackingRLT/>
                    </OperateOnResidueSubset>

                    <RestrictAbsentCanonicalAAS name="AVILF"  keep_aas="AVILF" />
                </TASKOPERATIONS>
                <FILTERS>
                    <Sasa name="interface_buried_sasa_cut" threshold="%%initial_sasa_threshold%%" confidence="1" />
                </FILTERS>
                <MOVERS>

                    <SwitchChainOrder name="binder_chain_A" chain_order="21" />

                    # This mover is used purely to fill the interface with sidechains that fit. We only do this to get an estimate as SASA
                    <PackRotamersMover name="fast_pack_except_hotspots" scorefxn="sfxn_fast" task_operations="current,restrict_to_interface,restrict_target,PR_monomer_core,restrict_PRO_GLY_CYS,prevent_hotspots_from_repacking,upweight_interface,AVILF"/>

                </MOVERS>
                <APPLY_TO_POSE>
                </APPLY_TO_POSE>
                <PROTOCOLS>
                    <Add mover="binder_chain_A" /> 

                    <Add mover="fast_pack_except_hotspots" />

                    <Add filter_name="interface_buried_sasa_cut" />

                </PROTOCOLS>
                <OUTPUT />
            </ROSETTASCRIPTS>
		</MultiplePoseMover>

	</MOVERS>

	<APPLY_TO_POSE>
	</APPLY_TO_POSE>

	<PROTOCOLS >
	   <Add mover_name="motif_grafting" />
	   <Add mover_name="fast_pack_sasa_cut" />
	</PROTOCOLS>


</ROSETTASCRIPTS>
