# Supplementary material for: Design of protein-binding proteins from the target structure alone
Source: Nature. 2022 Mar 24;605(7910):551–60. doi: 10.1038/s41586-022-04654-9 (PMC9117152; doi:10.1038/s41586-022-04654-9)
Supplement: Supplementary file 3 — Supplementary Code Design scripts and main pdb files. This compressed file is the main supplement and contains the following files: => cao_2021_protocol/ => design_models_final_combo_optimized/ => design_models_sequence/ => design_models_ssm_natives/ => ngs_analysis_scripts/ [file 41586_2022_4654_MOESM3_ESM.gz › supplemental_files/dna_production_scripts/combo_creation/combo_creation.txt]

This is a guide to help you prepare the DNA for your combo library.

Unlike the previous two guides, here, you'll be ordering a single DNA
 sequence. However, that sequence will contain degenerate base pairs.


1. Select the protein sequence to combo-optimize

We'll leave this up to you. Notably, you need to have previously ordered
 an SSM of this design. (Well, techinically not, but otherwise, how
 would you know which mutations to try?)


2. Select the mutations to try

These next few steps form a loop.

You need to pick the mutations you'd like to try for the combo library.
 In the simplest case, this would be all of the mutations that improved
 binding in your SSM library.

Here are a few considerations:

A. Be careful with mutations that greatly increase hydrophobicity. The
 sorting procedure does not optimize for solubility and as such,
 mutations like this have the potential to prevent expression of the
 final construct.

B. Consider mutations near the interface rather than away. Yeast-display
 experiments come with quite a bit of noise. For this reason, not every
 mutation that looks better really is. If you have to pick between two
 mutations, pick the one that you personally believe would be the most
 likely to actually improve affinity. (You're probably right!)

C. If you run out of mutations to try, but would like to fill out the
 library, there are two things you can do. If you SSM validated several
 highly-homologous binders, you can borrow good mutations from the other
 homologs. Alternatively, if you're really out, you can try to make
 mutations to the core of the protein. These probably won't help, but if
 you set a cluster of 3 positions each to AILVF, you might get lucky.


3. Prepare the CSV input for SwiftLib

Open combo_generator.ipynb

Modify the 3rd cell with your desired mutations and native sequence.

The 4th cell will output the information you need for SwiftLib. When
 copying this text. Be sure to not accidentally copy an extra new-line
 at the end. SwiftLib will throw an error about "Could not update table
 from CSV contents. Expected to find 24 rows, but found 25"
 if you do this.


4. Generate the combo library with SwiftLib

SwiftLib comes from this publication:

Jacobs, Yumerefendi, Kuhlman & Leaver-Fay SwiftLib: rapid degenerate-codon-library optimization through dynamic programming (2014) Nucleic Acids Research, doi: 10.1093/nar/gku1323

It used to be hosted here:
http://rosettadesign.med.unc.edu/SwiftLib/

However, that site went down, and we found it here:
https://web.archive.org/web/20190222121816/http://rosettadesign.med.unc.edu/SwiftLib/

Since posting a link to the WayBack machines seems prone to breaking, the
 webpage is also available inside combo_creation/ as
 swiftlib_javascript.tar.gz . Simply extract this archive and open 
 index.html


Once you have opened SwiftLib, go to the "CSV input" tab and replace the
 the contents with the output from combo_generator.ipynb. If an error
 occurs, it's most likely a copy/paste problem. Ensure you don't copy
 an extra line and that you're fully replacing what was there.

Click "Update Table"

Return to the "Manual Input" tab.

At the bottom of this tab. Fill in "*Library size upper limit". Setting,
 this number too high has no effect. So 1e12 might be a good setting.

Leave the other fields blank and click on "Generate Library"


Here is the critical part:
 Look at the "Theoretical Diversity (DNA)". This is how many unique DNA
 sequences you will be producing. Consider this number compared to how
 many yeast cells you will sort. Our lab tries to keep the diversity
 under 1e7 and we sort 3e7 cells.

 If you have too many sequences, you will need to go back to Step 2 and
 choose fewer mutations. If you don't have very many, perhaps you could
 go back and pick more.


5. Double check your combo library

When generating combo libraries with degenerate base pairs, sometimes
 additional amino acids will be allowed that you did not request. The
 reason for this is that we are specifying the degeneracy at the
 base-pair level, not the codon level. As such, sometimes extra amino
 acids will be encoded when the full-combinatorial degeneracy is fleshed
 out.

You need to make sure that these unwanted codons are not going to cause
 problems. For the most part, the only bad thing that can occur is
 superfluous hydrophobics. As stated previously, the combo experiments
 will not guarentee solubility, as such, you need to ensure you don't
 ruin your solubility.

In the SwiftLib output, mutations you wanted will contain (*). Mutations
 you did not want will contain (0). Go through each position and ensure
 that the (0) mutations will not cause solubility issues.

The specific things to watch out for are unwanted LYWFIM mutations.
 Notably, when these occur on the surface of your protein.

If you do have any of these that you would like to eliminate, you'll
 need to go back to Step 2 and think carefully about which amino acids
 to eliminite. You can either perform guess and check here, or grab a
 codon table and try to sort out which mutations are causing the
 problem. Don't forget that the native amino acid is also allowed!


6. Extract the degenerate codons

Assuming your mutation are looking good and your library diversity is
 within the bounds you can experimentally test, it's time to set the
 mutation in stone.

Open a file called degenerate_codons.list

Now, scroll through your SwiftLib output (the green table), and manually
 copy any denerate codons that were generated. These are simply all the
 boxes that have more than one amino acid.

Example degenerate_codons.list:

1 KVM
2 CVA
10 DHA
11 CWA
42 MAA
44 KYA
46 RRC
54 SYA

As this process is manual and prone to errors, perhaps double check you
 copied everything correctly.


7. Obtain your original unpadded DNA sequence

All you need to do is to obtain the non-padded non-adaptor'd DNA sequence
 that encodes for your design. (i.e. len(DNA) / 3 == len(protein) ).
 There are plenty of ways to do this, here's one of them.

We'll use the same tool we used for the SSMs to do this. 

If you still have originals.dna from the ssm_creation/ folder. Just grab
 your sequence out of there.

Alternatively:

Paste your full DNA sequence you ordered (with adapters/padding) into
 combo_sequence.dna along with the name of the design
Paste your protein sequence (the same one you used in Step 3) into
 combo_sequence.seq along with the name of the design
Both of these files should have 1 line and that one line should have
 a sequence, followed by a space, followed by the name of the protein.
Run this:
 ../ssm_creation/extract_dna_sequence_no_pad.py combo_sequence.dna combo_sequence.seq > combo_sequence_just_protein.dna

combo_sequence_just_protein.dna now contains just the DNA of your
 designed protein


8. Obtain the final degenerate oligo


Open final_combo_oligo.ipynb

You will need to edit two cells:

A. Enter your unpadded DNA sequence in the third box. Ensure that
    the printed protein sequence below matches your design.

B. In the fourth cell, you may need to adjust the path to your
    degenerate_codons.list


The fifth cell will print the results of the combo operation. At this
 step, you should very carefully compare the listed amino acids to
 the ones you selected in Step 2. Mistakes here point to either
 using the wrong DNA sequence in the third cell, or making a mistake
 creating your degenerate_codons.list

The sixth cell will print your final DNA sequence. Store this somewhere
 safe.

The seventh cell will print a regular expression that matches your 
 protein sequence. It's wise to type:

 grep 'THAT_STRING' to_order.seq

 If you did everything right, that command will print one or more lines.
  One of the lines it outputs should be your parent design.


9. Double check your degenerate oligo

This is totally superfluous, however, ordering the wrong sequence can
 be costly.

Copy your sequence into the last cell inside the my_final_sequence area.
 Run the cell and it will print a regular expression.

Take the regular expression and grep your list of sequences:

grep 'THAT_STRING' to_order.seq

That should print 1 or more sequences and one of them should be the
 original sequence you wanted to combo. If you passed this step, you
 are ordering the right sequence!
