# Supplementary material for: Design of protein-binding proteins from the target structure alone
Source: Nature. 2022 Mar 24;605(7910):551–60. doi: 10.1038/s41586-022-04654-9 (PMC9117152; doi:10.1038/s41586-022-04654-9)
Supplement: Supplementary file 3 — Supplementary Code Design scripts and main pdb files. This compressed file is the main supplement and contains the following files: => cao_2021_protocol/ => design_models_final_combo_optimized/ => design_models_sequence/ => design_models_ssm_natives/ => ngs_analysis_scripts/ [file 41586_2022_4654_MOESM3_ESM.gz › supplemental_files/dna_production_scripts/chip_level_dna/chip_level_dna.txt]

This folder (supplemental_files/dna_production_scripts/chip_level_dna)
 is designed to help you turn your protein sequences into DNA sequences
 at the chip-scale.


1. Getting protein sequences

To begin, you'll need a text file containing the protein sequences and
 the protein names. The file should have 2 columns separated by a 
 space. We'll call this to_order.seq

If your proteins are in a silent file, you can do this:

silentsequences to_order.silent | awk '{print $1,$NF}' > to_order.seq


2. Padding protein sequences

Next, we need to pad your sequences all to the same length. You can
 skip this step if you like, however, if you plan on pooling all of
 your designs together and performing PCR, you'll want all of your
 oligos to be the same length so that PCR replication rate is constant.

We'll use the pad_equal.py program included here. This example command
 will pad your oligos to 65 amino acids using GGS.

./pad_equal.py GGS 65 to_order.seq > padded_to_order.seq


3. Setting up DNAworks runs

We've historically used DNA-works to produce our DNA sequences. Most 
 reverse translation tools would probably work the same. There has even
 been a preliminary experiment that showed that codon-optimization has
 absolutely no effect in the context of yeast-display-binding.

First make a new folder:

mkdir dnaworks_runs
cd dnaworks_runs

Next, set up the jobs. The default arguments should be fine, just be
 sure to provide a path to the dnaworks executable.

../1_reverse_translate.py -seq_list ../padded_to_order.seq -dnaworks $DNAWORKS


This will produce dnaworks_commands.list . Run every command in that
 file.


4. Collecting the DNAworks runs

Run this inside dnaworks_runs:

../2_collect_dnaseq.py


5. Verifying the DNAworks runs

Run this inside dnaworks_runs:

../3_check_seq.py DNA_sequence.list

Assuming that went well, copy your DNA_sequence.list out of the
 dnaworks_runs folder. You no longer need the dnaworks_runs folder

cp DNA_sequence.list ..
cd ..


6. Add the adapters

Assuming you want to place an order for yeast-display. You'll need to
 add the Petcon adapter. The following script will do that for you:

./4_add_petcon3_adaptor.py DNA_sequence.list DNA_sequence_adapter.list


DNA_sequence_adapter.list now contains your protein name, protein sequence, and dna sequence


7. Slice out the DNA

Here are two different output formats you might need for placing your
 order:

TEXT file of just DNA:
cat DNA_sequence_adapter.list | awk '{print $4}' > TO_ORDER_DNA.txt


FASTA file fake names:
cat DNA_sequence_adapter.list | awk '{print ">"$1"\n"$4"\n"}' > TO_ORDER_DNA.fasta


FASTA file original names:
cat DNA_sequence_adapter.list | awk '{print ">"$2"\n"$4"\n"}' > TO_ORDER_DNA.fasta


Hopefully your experiments go well!
