# Supplementary material for: Design of protein-binding proteins from the target structure alone
Source: Nature. 2022 Mar 24;605(7910):551–60. doi: 10.1038/s41586-022-04654-9 (PMC9117152; doi:10.1038/s41586-022-04654-9)
Supplement: Supplementary file 3 — Supplementary Code Design scripts and main pdb files. This compressed file is the main supplement and contains the following files: => cao_2021_protocol/ => design_models_final_combo_optimized/ => design_models_sequence/ => design_models_ssm_natives/ => ngs_analysis_scripts/ [file 41586_2022_4654_MOESM3_ESM.gz › supplemental_files/dna_production_scripts/chip_level_dna/3_check_seq.py]

#!/usr/bin/env python

import sys
from Bio.Seq import Seq

if len( sys.argv ) != 2:
    print( "Usage: " + sys.argv[0] + " DNA_sequence.list")
    exit(0)

fname = sys.argv[1]

with open(fname) as f:
    lines = [ line.strip() for line in f ]

for line in lines:
    temp = line.split()
    dna = temp[-1]
    prot = temp[-2]

    if len(dna) % 3 != 0:
        print ("This sequence is not a multiple of three: %s" % line )
        sys.exit(0)

    coding_dna = Seq(dna)
    tr = str(coding_dna.translate())
    if not tr == prot:
        print( "Protein seq and DNA sequence don't match: %s" % line )
        sys.exit(0)
    else:
        pass

print( "Everything is OK, just order!!!!!!!!!!!!!!!!!!!!!!!!!!!!!!!!!!!!!!" )
