# Supplementary material for: Design of protein-binding proteins from the target structure alone
Source: Nature. 2022 Mar 24;605(7910):551–60. doi: 10.1038/s41586-022-04654-9 (PMC9117152; doi:10.1038/s41586-022-04654-9)
Supplement: Supplementary file 3 — Supplementary Code Design scripts and main pdb files. This compressed file is the main supplement and contains the following files: => cao_2021_protocol/ => design_models_final_combo_optimized/ => design_models_sequence/ => design_models_ssm_natives/ => ngs_analysis_scripts/ [file 41586_2022_4654_MOESM3_ESM.gz › supplemental_files/dna_production_scripts/ssm_creation/k12.condons.tab]

G	GGC	47212.00	29.44	0.40
E	GAA	63484.00	39.58	0.69
D	GAT	51670.00	32.22	0.63
V	GTG	42097.00	26.25	0.37
A	GCG	53984.00	33.66	0.36
R	CGC	35311.00	22.02	0.40
K	AAA	53920.00	33.62	0.77
N	AAC	34752.00	21.67	0.55
M	ATG	44539.00	27.77	1.00
I	ATT	48766.00	30.40	0.51
T	ACC	37495.00	23.38	0.44
W	TGG	24553.00	15.31	1.00
C	TGC	10330.00	6.44	0.55
Y	TAT	26180.00	16.32	0.57
F	TTT	35930.00	22.40	0.57
S	AGC	25716.00	16.03	0.28
Q	CAG	46256.00	28.84	0.65
H	CAT	20686.00	12.90	0.57
L	CTG	84714.00	52.82	0.50
P	CCG	37316.00	23.27	0.52
