# Supplementary material for: Design of protein-binding proteins from the target structure alone
Source: Nature. 2022 Mar 24;605(7910):551–60. doi: 10.1038/s41586-022-04654-9 (PMC9117152; doi:10.1038/s41586-022-04654-9)
Supplement: Supplementary file 3 — Supplementary Code Design scripts and main pdb files. This compressed file is the main supplement and contains the following files: => cao_2021_protocol/ => design_models_final_combo_optimized/ => design_models_sequence/ => design_models_ssm_natives/ => ngs_analysis_scripts/ [file 41586_2022_4654_MOESM3_ESM.gz › supplemental_files/design_models_final_combo_optimized/Tie2_mb.pdb]

SSBOND     CYS B  267    CYS B  276                                       2.04  
SSBOND     CYS B  270    CYS B  283                                       2.03  
SSBOND     CYS B  285    CYS B  294                                       2.06  
SSBOND     CYS B  298    CYS B  307                                       2.02  
SSBOND     CYS B  311    CYS B  317                                       2.11  
SSBOND     CYS B  323    CYS B  330                                       2.11  
SSBOND     CYS B  332    CYS B  341                                       2.04  
SSBOND     CYS B  345    CYS B  354                                       1.86  
SSBOND     CYS B  358    CYS B  366                                       2.03  
SSBOND     CYS B  360    CYS B  372                                       2.03  
ATOM      1  N   SER A   1      -6.998 -12.233  13.805  1.00  0.00           N  
ATOM      2  CA  SER A   1      -8.331 -11.937  14.326  1.00  0.00           C  
ATOM      3  C   SER A   1      -9.267 -11.319  13.288  1.00  0.00           C  
ATOM      4  O   SER A   1     -10.052 -12.019  12.639  1.00  0.00           O  
ATOM      5  CB  SER A   1      -8.208 -11.006  15.514  1.00  0.00           C  
ATOM      6  OG  SER A   1      -7.679  -9.770  15.122  1.00  0.00           O  
ATOM      7 1H   SER A   1      -6.348 -11.587  14.225  1.00  0.00           H  
ATOM      8 2H   SER A   1      -6.734 -13.174  14.055  1.00  0.00           H  
ATOM      9 3H   SER A   1      -6.959 -12.114  12.793  1.00  0.00           H  
ATOM     10  HA  SER A   1      -8.776 -12.877  14.660  1.00  0.00           H  
ATOM     11 1HB  SER A   1      -9.190 -10.858  15.967  1.00  0.00           H  
ATOM     12 2HB  SER A   1      -7.564 -11.458  16.266  1.00  0.00           H  
ATOM     13  HG  SER A   1      -7.584  -9.252  15.944  1.00  0.00           H  
ATOM     14  N   ILE A   2      -9.218  -9.996  13.173  1.00  0.00           N  
ATOM     15  CA  ILE A   2     -10.097  -9.272  12.259  1.00  0.00           C  
ATOM     16  C   ILE A   2      -9.852  -9.566  10.773  1.00  0.00           C  
ATOM     17  O   ILE A   2     -10.781  -9.512   9.957  1.00  0.00           O  
ATOM     18  CB  ILE A   2     -10.082  -7.743  12.562  1.00  0.00           C  
ATOM     19  CG1 ILE A   2     -11.231  -7.026  11.784  1.00  0.00           C  
ATOM     20  CG2 ILE A   2      -8.720  -7.097  12.279  1.00  0.00           C  
ATOM     21  CD1 ILE A   2     -12.631  -7.448  12.218  1.00  0.00           C  
ATOM     22  H   ILE A   2      -8.556  -9.490  13.752  1.00  0.00           H  
ATOM     23  HA  ILE A   2     -11.093  -9.626  12.482  1.00  0.00           H  
ATOM     24  HB  ILE A   2     -10.298  -7.608  13.622  1.00  0.00           H  
ATOM     25 1HG1 ILE A   2     -11.135  -5.955  11.931  1.00  0.00           H  
ATOM     26 2HG1 ILE A   2     -11.131  -7.224  10.722  1.00  0.00           H  
ATOM     27 1HG2 ILE A   2      -8.762  -6.040  12.536  1.00  0.00           H  
ATOM     28 2HG2 ILE A   2      -7.951  -7.583  12.875  1.00  0.00           H  
ATOM     29 3HG2 ILE A   2      -8.473  -7.194  11.253  1.00  0.00           H  
ATOM     30 1HD1 ILE A   2     -13.343  -6.924  11.648  1.00  0.00           H  
ATOM     31 2HD1 ILE A   2     -12.800  -8.496  12.055  1.00  0.00           H  
ATOM     32 3HD1 ILE A   2     -12.774  -7.222  13.272  1.00  0.00           H  
ATOM     33  N   ASP A   3      -8.615  -9.883  10.411  1.00  0.00           N  
ATOM     34  CA  ASP A   3      -8.283 -10.181   9.038  1.00  0.00           C  
ATOM     35  C   ASP A   3      -8.924 -11.515   8.643  1.00  0.00           C  
ATOM     36  O   ASP A   3      -9.486 -11.645   7.545  1.00  0.00           O  
ATOM     37  CB  ASP A   3      -6.761 -10.222   8.968  1.00  0.00           C  
ATOM     38  CG  ASP A   3      -6.192 -11.270  10.013  1.00  0.00           C  
ATOM     39  OD1 ASP A   3      -6.884 -11.441  11.035  1.00  0.00           O  
ATOM     40  OD2 ASP A   3      -5.194 -11.925   9.787  1.00  0.00           O  
ATOM     41  H   ASP A   3      -7.866  -9.938  11.098  1.00  0.00           H  
ATOM     42  HA  ASP A   3      -8.668  -9.406   8.384  1.00  0.00           H  
ATOM     43 1HB  ASP A   3      -6.444 -10.411   7.981  1.00  0.00           H  
ATOM     44 2HB  ASP A   3      -6.375  -9.238   9.231  1.00  0.00           H  
ATOM     45  N   GLU A   4      -8.932 -12.449   9.595  1.00  0.00           N  
ATOM     46  CA  GLU A   4      -9.549 -13.761   9.423  1.00  0.00           C  
ATOM     47  C   GLU A   4     -11.067 -13.635   9.315  1.00  0.00           C  
ATOM     48  O   GLU A   4     -11.692 -14.351   8.519  1.00  0.00           O  
ATOM     49  CB  GLU A   4      -9.186 -14.701  10.575  1.00  0.00           C  
ATOM     50  CG  GLU A   4      -7.729 -15.149  10.599  1.00  0.00           C  
ATOM     51  CD  GLU A   4      -7.405 -16.019  11.783  1.00  0.00           C  
ATOM     52  OE1 GLU A   4      -8.187 -16.045  12.707  1.00  0.00           O  
ATOM     53  OE2 GLU A   4      -6.384 -16.664  11.765  1.00  0.00           O  
ATOM     54  H   GLU A   4      -8.387 -12.224  10.429  1.00  0.00           H  
ATOM     55  HA  GLU A   4      -9.173 -14.196   8.495  1.00  0.00           H  
ATOM     56 1HB  GLU A   4      -9.401 -14.212  11.521  1.00  0.00           H  
ATOM     57 2HB  GLU A   4      -9.809 -15.592  10.521  1.00  0.00           H  
ATOM     58 1HG  GLU A   4      -7.516 -15.700   9.683  1.00  0.00           H  
ATOM     59 2HG  GLU A   4      -7.090 -14.264  10.614  1.00  0.00           H  
ATOM     60  N   GLU A   5     -11.668 -12.716  10.088  1.00  0.00           N  
ATOM     61  CA  GLU A   5     -13.114 -12.518  10.022  1.00  0.00           C  
ATOM     62  C   GLU A   5     -13.520 -11.994   8.662  1.00  0.00           C  
ATOM     63  O   GLU A   5     -14.523 -12.438   8.093  1.00  0.00           O  
ATOM     64  CB  GLU A   5     -13.607 -11.570  11.111  1.00  0.00           C  
ATOM     65  CG  GLU A   5     -13.579 -12.162  12.497  1.00  0.00           C  
ATOM     66  CD  GLU A   5     -14.577 -13.285  12.633  1.00  0.00           C  
ATOM     67  OE1 GLU A   5     -15.749 -13.030  12.450  1.00  0.00           O  
ATOM     68  OE2 GLU A   5     -14.167 -14.397  12.849  1.00  0.00           O  
ATOM     69  H   GLU A   5     -11.097 -12.208  10.777  1.00  0.00           H  
ATOM     70  HA  GLU A   5     -13.596 -13.490  10.166  1.00  0.00           H  
ATOM     71 1HB  GLU A   5     -12.983 -10.682  11.111  1.00  0.00           H  
ATOM     72 2HB  GLU A   5     -14.625 -11.255  10.888  1.00  0.00           H  
ATOM     73 1HG  GLU A   5     -12.582 -12.548  12.697  1.00  0.00           H  
ATOM     74 2HG  GLU A   5     -13.795 -11.382  13.226  1.00  0.00           H  
ATOM     75  N   LEU A   6     -12.712 -11.099   8.085  1.00  0.00           N  
ATOM     76  CA  LEU A   6     -13.106 -10.645   6.772  1.00  0.00           C  
ATOM     77  C   LEU A   6     -12.977 -11.782   5.767  1.00  0.00           C  
ATOM     78  O   LEU A   6     -13.862 -11.930   4.922  1.00  0.00           O  
ATOM     79  CB  LEU A   6     -12.329  -9.406   6.300  1.00  0.00           C  
ATOM     80  CG  LEU A   6     -12.800  -8.840   4.903  1.00  0.00           C  
ATOM     81  CD1 LEU A   6     -14.318  -8.442   4.908  1.00  0.00           C  
ATOM     82  CD2 LEU A   6     -11.977  -7.644   4.522  1.00  0.00           C  
ATOM     83  H   LEU A   6     -11.918 -10.698   8.597  1.00  0.00           H  
ATOM     84  HA  LEU A   6     -14.150 -10.384   6.823  1.00  0.00           H  
ATOM     85 1HB  LEU A   6     -12.398  -8.626   7.044  1.00  0.00           H  
ATOM     86 2HB  LEU A   6     -11.274  -9.686   6.210  1.00  0.00           H  
ATOM     87  HG  LEU A   6     -12.663  -9.598   4.193  1.00  0.00           H  
ATOM     88 1HD1 LEU A   6     -14.595  -8.085   3.918  1.00  0.00           H  
ATOM     89 2HD1 LEU A   6     -14.942  -9.294   5.141  1.00  0.00           H  
ATOM     90 3HD1 LEU A   6     -14.494  -7.656   5.642  1.00  0.00           H  
ATOM     91 1HD2 LEU A   6     -12.286  -7.296   3.547  1.00  0.00           H  
ATOM     92 2HD2 LEU A   6     -12.138  -6.858   5.249  1.00  0.00           H  
ATOM     93 3HD2 LEU A   6     -10.919  -7.918   4.489  1.00  0.00           H  
ATOM     94  N   GLU A   7     -11.927 -12.621   5.852  1.00  0.00           N  
ATOM     95  CA  GLU A   7     -11.829 -13.700   4.869  1.00  0.00           C  
ATOM     96  C   GLU A   7     -13.028 -14.630   4.957  1.00  0.00           C  
ATOM     97  O   GLU A   7     -13.566 -15.041   3.928  1.00  0.00           O  
ATOM     98  CB  GLU A   7     -10.587 -14.571   5.062  1.00  0.00           C  
ATOM     99  CG  GLU A   7      -9.274 -13.947   4.734  1.00  0.00           C  
ATOM    100  CD  GLU A   7      -8.132 -14.924   4.921  1.00  0.00           C  
ATOM    101  OE1 GLU A   7      -8.301 -15.855   5.671  1.00  0.00           O  
ATOM    102  OE2 GLU A   7      -7.129 -14.778   4.271  1.00  0.00           O  
ATOM    103  H   GLU A   7     -11.186 -12.463   6.547  1.00  0.00           H  
ATOM    104  HA  GLU A   7     -11.803 -13.269   3.874  1.00  0.00           H  
ATOM    105 1HB  GLU A   7     -10.542 -14.890   6.105  1.00  0.00           H  
ATOM    106 2HB  GLU A   7     -10.685 -15.471   4.453  1.00  0.00           H  
ATOM    107 1HG  GLU A   7      -9.272 -13.569   3.729  1.00  0.00           H  
ATOM    108 2HG  GLU A   7      -9.149 -13.109   5.403  1.00  0.00           H  
ATOM    109  N   ARG A   8     -13.482 -14.933   6.178  1.00  0.00           N  
ATOM    110  CA  ARG A   8     -14.626 -15.818   6.317  1.00  0.00           C  
ATOM    111  C   ARG A   8     -15.866 -15.242   5.663  1.00  0.00           C  
ATOM    112  O   ARG A   8     -16.557 -15.941   4.914  1.00  0.00           O  
ATOM    113  CB  ARG A   8     -14.937 -16.094   7.780  1.00  0.00           C  
ATOM    114  CG  ARG A   8     -16.172 -16.986   8.002  1.00  0.00           C  
ATOM    115  CD  ARG A   8     -16.430 -17.272   9.442  1.00  0.00           C  
ATOM    116  NE  ARG A   8     -16.706 -16.063  10.238  1.00  0.00           N  
ATOM    117  CZ  ARG A   8     -17.887 -15.383  10.298  1.00  0.00           C  
ATOM    118  NH1 ARG A   8     -18.952 -15.750   9.592  1.00  0.00           N  
ATOM    119  NH2 ARG A   8     -17.978 -14.325  11.091  1.00  0.00           N  
ATOM    120  H   ARG A   8     -12.978 -14.591   7.005  1.00  0.00           H  
ATOM    121  HA  ARG A   8     -14.387 -16.763   5.828  1.00  0.00           H  
ATOM    122 1HB  ARG A   8     -14.079 -16.568   8.252  1.00  0.00           H  
ATOM    123 2HB  ARG A   8     -15.108 -15.144   8.294  1.00  0.00           H  
ATOM    124 1HG  ARG A   8     -17.056 -16.492   7.598  1.00  0.00           H  
ATOM    125 2HG  ARG A   8     -16.031 -17.934   7.483  1.00  0.00           H  
ATOM    126 1HD  ARG A   8     -17.289 -17.940   9.523  1.00  0.00           H  
ATOM    127 2HD  ARG A   8     -15.555 -17.762   9.868  1.00  0.00           H  
ATOM    128  HE  ARG A   8     -15.941 -15.712  10.825  1.00  0.00           H  
ATOM    129 1HH1 ARG A   8     -18.943 -16.559   8.950  1.00  0.00           H  
ATOM    130 2HH1 ARG A   8     -19.807 -15.222   9.660  1.00  0.00           H  
ATOM    131 1HH2 ARG A   8     -17.161 -14.017  11.651  1.00  0.00           H  
ATOM    132 2HH2 ARG A   8     -18.838 -13.811  11.153  1.00  0.00           H  
ATOM    133  N   LEU A   9     -16.138 -13.961   5.903  1.00  0.00           N  
ATOM    134  CA  LEU A   9     -17.329 -13.367   5.329  1.00  0.00           C  
ATOM    135  C   LEU A   9     -17.243 -13.295   3.812  1.00  0.00           C  
ATOM    136  O   LEU A   9     -18.249 -13.501   3.130  1.00  0.00           O  
ATOM    137  CB  LEU A   9     -17.555 -11.980   5.925  1.00  0.00           C  
ATOM    138  CG  LEU A   9     -17.958 -11.936   7.425  1.00  0.00           C  
ATOM    139  CD1 LEU A   9     -17.906 -10.519   7.882  1.00  0.00           C  
ATOM    140  CD2 LEU A   9     -19.377 -12.492   7.623  1.00  0.00           C  
ATOM    141  H   LEU A   9     -15.534 -13.420   6.537  1.00  0.00           H  
ATOM    142  HA  LEU A   9     -18.172 -14.008   5.572  1.00  0.00           H  
ATOM    143 1HB  LEU A   9     -16.632 -11.402   5.805  1.00  0.00           H  
ATOM    144 2HB  LEU A   9     -18.344 -11.494   5.365  1.00  0.00           H  
ATOM    145  HG  LEU A   9     -17.248 -12.520   8.017  1.00  0.00           H  
ATOM    146 1HD1 LEU A   9     -18.176 -10.468   8.934  1.00  0.00           H  
ATOM    147 2HD1 LEU A   9     -16.892 -10.165   7.741  1.00  0.00           H  
ATOM    148 3HD1 LEU A   9     -18.601  -9.907   7.301  1.00  0.00           H  
ATOM    149 1HD2 LEU A   9     -19.642 -12.434   8.677  1.00  0.00           H  
ATOM    150 2HD2 LEU A   9     -20.091 -11.899   7.040  1.00  0.00           H  
ATOM    151 3HD2 LEU A   9     -19.435 -13.533   7.306  1.00  0.00           H  
ATOM    152  N   LEU A  10     -16.049 -13.026   3.282  1.00  0.00           N  
ATOM    153  CA  LEU A  10     -15.876 -12.944   1.843  1.00  0.00           C  
ATOM    154  C   LEU A  10     -16.110 -14.299   1.192  1.00  0.00           C  
ATOM    155  O   LEU A  10     -16.744 -14.371   0.130  1.00  0.00           O  
ATOM    156  CB  LEU A  10     -14.458 -12.472   1.549  1.00  0.00           C  
ATOM    157  CG  LEU A  10     -14.129 -11.040   1.919  1.00  0.00           C  
ATOM    158  CD1 LEU A  10     -12.644 -10.871   1.829  1.00  0.00           C  
ATOM    159  CD2 LEU A  10     -14.796 -10.091   0.984  1.00  0.00           C  
ATOM    160  H   LEU A  10     -15.259 -12.821   3.902  1.00  0.00           H  
ATOM    161  HA  LEU A  10     -16.599 -12.252   1.440  1.00  0.00           H  
ATOM    162 1HB  LEU A  10     -13.764 -13.125   2.075  1.00  0.00           H  
ATOM    163 2HB  LEU A  10     -14.291 -12.569   0.507  1.00  0.00           H  
ATOM    164  HG  LEU A  10     -14.474 -10.835   2.918  1.00  0.00           H  
ATOM    165 1HD1 LEU A  10     -12.366  -9.865   2.075  1.00  0.00           H  
ATOM    166 2HD1 LEU A  10     -12.156 -11.545   2.509  1.00  0.00           H  
ATOM    167 3HD1 LEU A  10     -12.338 -11.084   0.836  1.00  0.00           H  
ATOM    168 1HD2 LEU A  10     -14.570  -9.085   1.277  1.00  0.00           H  
ATOM    169 2HD2 LEU A  10     -14.449 -10.267  -0.017  1.00  0.00           H  
ATOM    170 3HD2 LEU A  10     -15.835 -10.222   1.013  1.00  0.00           H  
ATOM    171  N   GLU A  11     -15.661 -15.385   1.831  1.00  0.00           N  
ATOM    172  CA  GLU A  11     -15.908 -16.696   1.250  1.00  0.00           C  
ATOM    173  C   GLU A  11     -17.405 -17.013   1.253  1.00  0.00           C  
ATOM    174  O   GLU A  11     -17.949 -17.473   0.245  1.00  0.00           O  
ATOM    175  CB  GLU A  11     -15.153 -17.783   2.021  1.00  0.00           C  
ATOM    176  CG  GLU A  11     -13.640 -17.753   1.851  1.00  0.00           C  
ATOM    177  CD  GLU A  11     -12.933 -18.779   2.692  1.00  0.00           C  
ATOM    178  OE1 GLU A  11     -13.580 -19.401   3.503  1.00  0.00           O  
ATOM    179  OE2 GLU A  11     -11.748 -18.944   2.524  1.00  0.00           O  
ATOM    180  H   GLU A  11     -15.089 -15.288   2.681  1.00  0.00           H  
ATOM    181  HA  GLU A  11     -15.554 -16.690   0.219  1.00  0.00           H  
ATOM    182 1HB  GLU A  11     -15.367 -17.675   3.088  1.00  0.00           H  
ATOM    183 2HB  GLU A  11     -15.511 -18.764   1.713  1.00  0.00           H  
ATOM    184 1HG  GLU A  11     -13.402 -17.925   0.802  1.00  0.00           H  
ATOM    185 2HG  GLU A  11     -13.280 -16.767   2.118  1.00  0.00           H  
ATOM    186  N   GLU A  12     -18.099 -16.664   2.346  1.00  0.00           N  
ATOM    187  CA  GLU A  12     -19.536 -16.921   2.481  1.00  0.00           C  
ATOM    188  C   GLU A  12     -20.324 -16.128   1.445  1.00  0.00           C  
ATOM    189  O   GLU A  12     -21.324 -16.596   0.897  1.00  0.00           O  
ATOM    190  CB  GLU A  12     -20.018 -16.565   3.893  1.00  0.00           C  
ATOM    191  CG  GLU A  12     -19.503 -17.498   5.000  1.00  0.00           C  
ATOM    192  CD  GLU A  12     -19.909 -17.046   6.383  1.00  0.00           C  
ATOM    193  OE1 GLU A  12     -20.597 -16.058   6.474  1.00  0.00           O  
ATOM    194  OE2 GLU A  12     -19.504 -17.668   7.349  1.00  0.00           O  
ATOM    195  H   GLU A  12     -17.590 -16.277   3.150  1.00  0.00           H  
ATOM    196  HA  GLU A  12     -19.714 -17.981   2.309  1.00  0.00           H  
ATOM    197 1HB  GLU A  12     -19.694 -15.553   4.137  1.00  0.00           H  
ATOM    198 2HB  GLU A  12     -21.106 -16.576   3.919  1.00  0.00           H  
ATOM    199 1HG  GLU A  12     -19.908 -18.493   4.825  1.00  0.00           H  
ATOM    200 2HG  GLU A  12     -18.424 -17.568   4.943  1.00  0.00           H  
ATOM    201  N   ALA A  13     -19.818 -14.937   1.143  1.00  0.00           N  
ATOM    202  CA  ALA A  13     -20.385 -13.991   0.207  1.00  0.00           C  
ATOM    203  C   ALA A  13     -20.126 -14.348  -1.265  1.00  0.00           C  
ATOM    204  O   ALA A  13     -20.656 -13.667  -2.158  1.00  0.00           O  
ATOM    205  CB  ALA A  13     -19.814 -12.622   0.500  1.00  0.00           C  
ATOM    206  H   ALA A  13     -19.016 -14.621   1.697  1.00  0.00           H  
ATOM    207  HA  ALA A  13     -21.463 -13.976   0.363  1.00  0.00           H  
ATOM    208 1HB  ALA A  13     -20.252 -11.895  -0.159  1.00  0.00           H  
ATOM    209 2HB  ALA A  13     -20.028 -12.357   1.535  1.00  0.00           H  
ATOM    210 3HB  ALA A  13     -18.745 -12.653   0.351  1.00  0.00           H  
ATOM    211  N   GLY A  14     -19.312 -15.384  -1.537  1.00  0.00           N  
ATOM    212  CA  GLY A  14     -19.009 -15.779  -2.910  1.00  0.00           C  
ATOM    213  C   GLY A  14     -17.880 -14.998  -3.589  1.00  0.00           C  
ATOM    214  O   GLY A  14     -17.842 -14.905  -4.819  1.00  0.00           O  
ATOM    215  H   GLY A  14     -18.907 -15.941  -0.778  1.00  0.00           H  
ATOM    216 1HA  GLY A  14     -18.749 -16.838  -2.906  1.00  0.00           H  
ATOM    217 2HA  GLY A  14     -19.915 -15.690  -3.507  1.00  0.00           H  
ATOM    218  N   VAL A  15     -16.981 -14.409  -2.810  1.00  0.00           N  
ATOM    219  CA  VAL A  15     -15.880 -13.629  -3.354  1.00  0.00           C  
ATOM    220  C   VAL A  15     -14.715 -14.513  -3.822  1.00  0.00           C  
ATOM    221  O   VAL A  15     -14.358 -15.492  -3.170  1.00  0.00           O  
ATOM    222  CB  VAL A  15     -15.401 -12.617  -2.301  1.00  0.00           C  
ATOM    223  CG1 VAL A  15     -14.186 -11.835  -2.794  1.00  0.00           C  
ATOM    224  CG2 VAL A  15     -16.565 -11.680  -1.957  1.00  0.00           C  
ATOM    225  H   VAL A  15     -17.031 -14.517  -1.792  1.00  0.00           H  
ATOM    226  HA  VAL A  15     -16.253 -13.074  -4.215  1.00  0.00           H  
ATOM    227  HB  VAL A  15     -15.098 -13.157  -1.431  1.00  0.00           H  
ATOM    228 1HG1 VAL A  15     -13.851 -11.144  -2.033  1.00  0.00           H  
ATOM    229 2HG1 VAL A  15     -13.383 -12.503  -3.022  1.00  0.00           H  
ATOM    230 3HG1 VAL A  15     -14.452 -11.287  -3.688  1.00  0.00           H  
ATOM    231 1HG2 VAL A  15     -16.273 -10.979  -1.209  1.00  0.00           H  
ATOM    232 2HG2 VAL A  15     -16.866 -11.143  -2.849  1.00  0.00           H  
ATOM    233 3HG2 VAL A  15     -17.403 -12.266  -1.586  1.00  0.00           H  
ATOM    234  N   ASP A  16     -14.186 -14.199  -5.004  1.00  0.00           N  
ATOM    235  CA  ASP A  16     -13.046 -14.884  -5.615  1.00  0.00           C  
ATOM    236  C   ASP A  16     -11.784 -14.799  -4.726  1.00  0.00           C  
ATOM    237  O   ASP A  16     -11.440 -13.691  -4.300  1.00  0.00           O  
ATOM    238  CB  ASP A  16     -12.708 -14.262  -6.975  1.00  0.00           C  
ATOM    239  CG  ASP A  16     -11.652 -15.059  -7.763  1.00  0.00           C  
ATOM    240  OD1 ASP A  16     -10.489 -15.071  -7.376  1.00  0.00           O  
ATOM    241  OD2 ASP A  16     -12.019 -15.658  -8.742  1.00  0.00           O  
ATOM    242  H   ASP A  16     -14.601 -13.422  -5.498  1.00  0.00           H  
ATOM    243  HA  ASP A  16     -13.350 -15.909  -5.788  1.00  0.00           H  
ATOM    244 1HB  ASP A  16     -13.615 -14.193  -7.579  1.00  0.00           H  
ATOM    245 2HB  ASP A  16     -12.339 -13.255  -6.831  1.00  0.00           H  
ATOM    246  N   PRO A  17     -11.045 -15.905  -4.477  1.00  0.00           N  
ATOM    247  CA  PRO A  17      -9.826 -15.968  -3.677  1.00  0.00           C  
ATOM    248  C   PRO A  17      -8.781 -14.896  -3.998  1.00  0.00           C  
ATOM    249  O   PRO A  17      -8.063 -14.470  -3.090  1.00  0.00           O  
ATOM    250  CB  PRO A  17      -9.294 -17.364  -4.015  1.00  0.00           C  
ATOM    251  CG  PRO A  17     -10.530 -18.178  -4.294  1.00  0.00           C  
ATOM    252  CD  PRO A  17     -11.475 -17.232  -4.997  1.00  0.00           C  
ATOM    253  HA  PRO A  17     -10.091 -15.932  -2.619  1.00  0.00           H  
ATOM    254 1HB  PRO A  17      -8.613 -17.307  -4.882  1.00  0.00           H  
ATOM    255 2HB  PRO A  17      -8.707 -17.758  -3.173  1.00  0.00           H  
ATOM    256 1HG  PRO A  17     -10.275 -19.056  -4.911  1.00  0.00           H  
ATOM    257 2HG  PRO A  17     -10.945 -18.562  -3.351  1.00  0.00           H  
ATOM    258 1HD  PRO A  17     -11.357 -17.299  -6.091  1.00  0.00           H  
ATOM    259 2HD  PRO A  17     -12.491 -17.482  -4.652  1.00  0.00           H  
ATOM    260  N   GLU A  18      -8.674 -14.435  -5.256  1.00  0.00           N  
ATOM    261  CA  GLU A  18      -7.671 -13.404  -5.510  1.00  0.00           C  
ATOM    262  C   GLU A  18      -8.090 -12.090  -4.850  1.00  0.00           C  
ATOM    263  O   GLU A  18      -7.252 -11.332  -4.354  1.00  0.00           O  
ATOM    264  CB  GLU A  18      -7.436 -13.182  -7.007  1.00  0.00           C  
ATOM    265  CG  GLU A  18      -6.747 -14.341  -7.722  1.00  0.00           C  
ATOM    266  CD  GLU A  18      -6.440 -14.049  -9.179  1.00  0.00           C  
ATOM    267  OE1 GLU A  18      -6.808 -12.997  -9.650  1.00  0.00           O  
ATOM    268  OE2 GLU A  18      -5.830 -14.879  -9.812  1.00  0.00           O  
ATOM    269  H   GLU A  18      -9.261 -14.768  -6.042  1.00  0.00           H  
ATOM    270  HA  GLU A  18      -6.728 -13.722  -5.063  1.00  0.00           H  
ATOM    271 1HB  GLU A  18      -8.400 -13.019  -7.497  1.00  0.00           H  
ATOM    272 2HB  GLU A  18      -6.837 -12.284  -7.153  1.00  0.00           H  
ATOM    273 1HG  GLU A  18      -5.819 -14.574  -7.203  1.00  0.00           H  
ATOM    274 2HG  GLU A  18      -7.397 -15.216  -7.661  1.00  0.00           H  
ATOM    275  N   LEU A  19      -9.401 -11.841  -4.811  1.00  0.00           N  
ATOM    276  CA  LEU A  19      -9.929 -10.607  -4.271  1.00  0.00           C  
ATOM    277  C   LEU A  19      -9.854 -10.726  -2.765  1.00  0.00           C  
ATOM    278  O   LEU A  19      -9.641  -9.739  -2.056  1.00  0.00           O  
ATOM    279  CB  LEU A  19     -11.363 -10.421  -4.755  1.00  0.00           C  
ATOM    280  CG  LEU A  19     -11.543 -10.274  -6.304  1.00  0.00           C  
ATOM    281  CD1 LEU A  19     -13.018 -10.243  -6.620  1.00  0.00           C  
ATOM    282  CD2 LEU A  19     -10.843  -9.020  -6.838  1.00  0.00           C  
ATOM    283  H   LEU A  19     -10.060 -12.537  -5.159  1.00  0.00           H  
ATOM    284  HA  LEU A  19      -9.302  -9.773  -4.579  1.00  0.00           H  
ATOM    285 1HB  LEU A  19     -11.924 -11.286  -4.454  1.00  0.00           H  
ATOM    286 2HB  LEU A  19     -11.786  -9.563  -4.264  1.00  0.00           H  
ATOM    287  HG  LEU A  19     -11.115 -11.151  -6.792  1.00  0.00           H  
ATOM    288 1HD1 LEU A  19     -13.156 -10.179  -7.697  1.00  0.00           H  
ATOM    289 2HD1 LEU A  19     -13.492 -11.148  -6.249  1.00  0.00           H  
ATOM    290 3HD1 LEU A  19     -13.467  -9.386  -6.157  1.00  0.00           H  
ATOM    291 1HD2 LEU A  19     -10.989  -8.962  -7.917  1.00  0.00           H  
ATOM    292 2HD2 LEU A  19     -11.255  -8.135  -6.377  1.00  0.00           H  
ATOM    293 3HD2 LEU A  19      -9.774  -9.063  -6.634  1.00  0.00           H  
ATOM    294  N   ILE A  20      -9.955 -11.965  -2.282  1.00  0.00           N  
ATOM    295  CA  ILE A  20      -9.834 -12.195  -0.857  1.00  0.00           C  
ATOM    296  C   ILE A  20      -8.418 -11.856  -0.405  1.00  0.00           C  
ATOM    297  O   ILE A  20      -8.271 -11.173   0.610  1.00  0.00           O  
ATOM    298  CB  ILE A  20     -10.229 -13.623  -0.443  1.00  0.00           C  
ATOM    299  CG1 ILE A  20     -11.730 -13.777  -0.685  1.00  0.00           C  
ATOM    300  CG2 ILE A  20      -9.882 -13.858   1.032  1.00  0.00           C  
ATOM    301  CD1 ILE A  20     -12.308 -15.145  -0.597  1.00  0.00           C  
ATOM    302  H   ILE A  20     -10.195 -12.720  -2.935  1.00  0.00           H  
ATOM    303  HA  ILE A  20     -10.507 -11.516  -0.349  1.00  0.00           H  
ATOM    304  HB  ILE A  20      -9.707 -14.339  -1.054  1.00  0.00           H  
ATOM    305 1HG1 ILE A  20     -12.222 -13.175   0.020  1.00  0.00           H  
ATOM    306 2HG1 ILE A  20     -11.941 -13.409  -1.664  1.00  0.00           H  
ATOM    307 1HG2 ILE A  20     -10.168 -14.860   1.334  1.00  0.00           H  
ATOM    308 2HG2 ILE A  20      -8.808 -13.745   1.195  1.00  0.00           H  
ATOM    309 3HG2 ILE A  20     -10.414 -13.132   1.643  1.00  0.00           H  
ATOM    310 1HD1 ILE A  20     -13.381 -15.086  -0.789  1.00  0.00           H  
ATOM    311 2HD1 ILE A  20     -11.863 -15.795  -1.328  1.00  0.00           H  
ATOM    312 3HD1 ILE A  20     -12.151 -15.555   0.388  1.00  0.00           H  
ATOM    313  N   ASP A  21      -7.373 -12.291  -1.141  1.00  0.00           N  
ATOM    314  CA  ASP A  21      -6.007 -11.935  -0.735  1.00  0.00           C  
ATOM    315  C   ASP A  21      -5.791 -10.421  -0.695  1.00  0.00           C  
ATOM    316  O   ASP A  21      -5.125  -9.913   0.216  1.00  0.00           O  
ATOM    317  CB  ASP A  21      -4.909 -12.500  -1.664  1.00  0.00           C  
ATOM    318  CG  ASP A  21      -4.546 -14.018  -1.560  1.00  0.00           C  
ATOM    319  OD1 ASP A  21      -4.976 -14.672  -0.648  1.00  0.00           O  
ATOM    320  OD2 ASP A  21      -3.736 -14.475  -2.385  1.00  0.00           O  
ATOM    321  H   ASP A  21      -7.539 -12.910  -1.947  1.00  0.00           H  
ATOM    322  HA  ASP A  21      -5.842 -12.330   0.266  1.00  0.00           H  
ATOM    323 1HB  ASP A  21      -5.221 -12.316  -2.697  1.00  0.00           H  
ATOM    324 2HB  ASP A  21      -4.007 -11.927  -1.508  1.00  0.00           H  
ATOM    325  N   ASP A  22      -6.400  -9.682  -1.630  1.00  0.00           N  
ATOM    326  CA  ASP A  22      -6.205  -8.238  -1.615  1.00  0.00           C  
ATOM    327  C   ASP A  22      -6.910  -7.580  -0.415  1.00  0.00           C  
ATOM    328  O   ASP A  22      -6.349  -6.727   0.284  1.00  0.00           O  
ATOM    329  CB  ASP A  22      -6.819  -7.621  -2.873  1.00  0.00           C  
ATOM    330  CG  ASP A  22      -6.123  -7.944  -4.208  1.00  0.00           C  
ATOM    331  OD1 ASP A  22      -5.030  -8.478  -4.235  1.00  0.00           O  
ATOM    332  OD2 ASP A  22      -6.715  -7.608  -5.209  1.00  0.00           O  
ATOM    333  H   ASP A  22      -6.898 -10.143  -2.404  1.00  0.00           H  
ATOM    334  HA  ASP A  22      -5.139  -8.029  -1.563  1.00  0.00           H  
ATOM    335 1HB  ASP A  22      -7.855  -7.958  -2.949  1.00  0.00           H  
ATOM    336 2HB  ASP A  22      -6.850  -6.546  -2.747  1.00  0.00           H  
ATOM    337  N   LEU A  23      -8.124  -8.029  -0.113  1.00  0.00           N  
ATOM    338  CA  LEU A  23      -8.849  -7.444   1.004  1.00  0.00           C  
ATOM    339  C   LEU A  23      -8.180  -7.834   2.318  1.00  0.00           C  
ATOM    340  O   LEU A  23      -8.110  -7.028   3.258  1.00  0.00           O  
ATOM    341  CB  LEU A  23     -10.288  -7.915   0.956  1.00  0.00           C  
ATOM    342  CG  LEU A  23     -11.133  -7.410  -0.243  1.00  0.00           C  
ATOM    343  CD1 LEU A  23     -12.359  -8.129  -0.224  1.00  0.00           C  
ATOM    344  CD2 LEU A  23     -11.444  -5.951  -0.161  1.00  0.00           C  
ATOM    345  H   LEU A  23      -8.571  -8.735  -0.711  1.00  0.00           H  
ATOM    346  HA  LEU A  23      -8.810  -6.362   0.918  1.00  0.00           H  
ATOM    347 1HB  LEU A  23     -10.276  -9.005   0.911  1.00  0.00           H  
ATOM    348 2HB  LEU A  23     -10.774  -7.616   1.862  1.00  0.00           H  
ATOM    349  HG  LEU A  23     -10.602  -7.611  -1.170  1.00  0.00           H  
ATOM    350 1HD1 LEU A  23     -12.971  -7.847  -1.006  1.00  0.00           H  
ATOM    351 2HD1 LEU A  23     -12.138  -9.177  -0.317  1.00  0.00           H  
ATOM    352 3HD1 LEU A  23     -12.848  -7.911   0.709  1.00  0.00           H  
ATOM    353 1HD2 LEU A  23     -12.048  -5.663  -1.016  1.00  0.00           H  
ATOM    354 2HD2 LEU A  23     -12.001  -5.757   0.736  1.00  0.00           H  
ATOM    355 3HD2 LEU A  23     -10.529  -5.376  -0.168  1.00  0.00           H  
ATOM    356  N   TYR A  24      -7.654  -9.066   2.373  1.00  0.00           N  
ATOM    357  CA  TYR A  24      -6.937  -9.563   3.532  1.00  0.00           C  
ATOM    358  C   TYR A  24      -5.768  -8.657   3.811  1.00  0.00           C  
ATOM    359  O   TYR A  24      -5.558  -8.231   4.948  1.00  0.00           O  
ATOM    360  CB  TYR A  24      -6.397 -10.974   3.314  1.00  0.00           C  
ATOM    361  CG  TYR A  24      -5.565 -11.454   4.476  1.00  0.00           C  
ATOM    362  CD1 TYR A  24      -6.196 -11.970   5.565  1.00  0.00           C  
ATOM    363  CD2 TYR A  24      -4.164 -11.357   4.462  1.00  0.00           C  
ATOM    364  CE1 TYR A  24      -5.487 -12.396   6.636  1.00  0.00           C  
ATOM    365  CE2 TYR A  24      -3.447 -11.783   5.568  1.00  0.00           C  
ATOM    366  CZ  TYR A  24      -4.125 -12.293   6.656  1.00  0.00           C  
ATOM    367  OH  TYR A  24      -3.465 -12.705   7.782  1.00  0.00           O  
ATOM    368  H   TYR A  24      -7.774  -9.698   1.578  1.00  0.00           H  
ATOM    369  HA  TYR A  24      -7.602  -9.550   4.395  1.00  0.00           H  
ATOM    370 1HB  TYR A  24      -7.227 -11.671   3.169  1.00  0.00           H  
ATOM    371 2HB  TYR A  24      -5.787 -11.002   2.422  1.00  0.00           H  
ATOM    372  HD1 TYR A  24      -7.270 -12.039   5.577  1.00  0.00           H  
ATOM    373  HD2 TYR A  24      -3.645 -10.941   3.596  1.00  0.00           H  
ATOM    374  HE1 TYR A  24      -6.013 -12.807   7.499  1.00  0.00           H  
ATOM    375  HE2 TYR A  24      -2.367 -11.708   5.585  1.00  0.00           H  
ATOM    376  HH  TYR A  24      -4.098 -12.670   8.549  1.00  0.00           H  
ATOM    377  N   ALA A  25      -4.990  -8.348   2.766  1.00  0.00           N  
ATOM    378  CA  ALA A  25      -3.812  -7.528   2.951  1.00  0.00           C  
ATOM    379  C   ALA A  25      -4.152  -6.189   3.556  1.00  0.00           C  
ATOM    380  O   ALA A  25      -3.452  -5.738   4.470  1.00  0.00           O  
ATOM    381  CB  ALA A  25      -3.156  -7.278   1.606  1.00  0.00           C  
ATOM    382  H   ALA A  25      -5.183  -8.757   1.845  1.00  0.00           H  
ATOM    383  HA  ALA A  25      -3.130  -8.052   3.611  1.00  0.00           H  
ATOM    384 1HB  ALA A  25      -2.265  -6.675   1.739  1.00  0.00           H  
ATOM    385 2HB  ALA A  25      -2.898  -8.227   1.155  1.00  0.00           H  
ATOM    386 3HB  ALA A  25      -3.848  -6.750   0.948  1.00  0.00           H  
ATOM    387  N   VAL A  26      -5.256  -5.574   3.144  1.00  0.00           N  
ATOM    388  CA  VAL A  26      -5.558  -4.274   3.714  1.00  0.00           C  
ATOM    389  C   VAL A  26      -5.940  -4.387   5.172  1.00  0.00           C  
ATOM    390  O   VAL A  26      -5.465  -3.601   5.986  1.00  0.00           O  
ATOM    391  CB  VAL A  26      -6.681  -3.559   2.967  1.00  0.00           C  
ATOM    392  CG1 VAL A  26      -7.055  -2.221   3.715  1.00  0.00           C  
ATOM    393  CG2 VAL A  26      -6.243  -3.293   1.565  1.00  0.00           C  
ATOM    394  H   VAL A  26      -5.797  -5.983   2.365  1.00  0.00           H  
ATOM    395  HA  VAL A  26      -4.659  -3.660   3.647  1.00  0.00           H  
ATOM    396  HB  VAL A  26      -7.559  -4.203   2.947  1.00  0.00           H  
ATOM    397 1HG1 VAL A  26      -7.837  -1.694   3.200  1.00  0.00           H  
ATOM    398 2HG1 VAL A  26      -7.388  -2.422   4.735  1.00  0.00           H  
ATOM    399 3HG1 VAL A  26      -6.177  -1.585   3.748  1.00  0.00           H  
ATOM    400 1HG2 VAL A  26      -7.036  -2.832   1.046  1.00  0.00           H  
ATOM    401 2HG2 VAL A  26      -5.372  -2.642   1.566  1.00  0.00           H  
ATOM    402 3HG2 VAL A  26      -5.997  -4.233   1.066  1.00  0.00           H  
ATOM    403  N   ILE A  27      -6.800  -5.334   5.520  1.00  0.00           N  
ATOM    404  CA  ILE A  27      -7.206  -5.410   6.914  1.00  0.00           C  
ATOM    405  C   ILE A  27      -6.038  -5.793   7.802  1.00  0.00           C  
ATOM    406  O   ILE A  27      -5.878  -5.237   8.894  1.00  0.00           O  
ATOM    407  CB  ILE A  27      -8.388  -6.381   7.114  1.00  0.00           C  
ATOM    408  CG1 ILE A  27      -9.635  -5.884   6.378  1.00  0.00           C  
ATOM    409  CG2 ILE A  27      -8.712  -6.614   8.588  1.00  0.00           C  
ATOM    410  CD1 ILE A  27     -10.163  -4.481   6.749  1.00  0.00           C  
ATOM    411  H   ILE A  27      -7.169  -5.979   4.807  1.00  0.00           H  
ATOM    412  HA  ILE A  27      -7.513  -4.421   7.230  1.00  0.00           H  
ATOM    413  HB  ILE A  27      -8.118  -7.340   6.660  1.00  0.00           H  
ATOM    414 1HG1 ILE A  27      -9.438  -5.920   5.310  1.00  0.00           H  
ATOM    415 2HG1 ILE A  27     -10.416  -6.586   6.613  1.00  0.00           H  
ATOM    416 1HG2 ILE A  27      -9.537  -7.319   8.671  1.00  0.00           H  
ATOM    417 2HG2 ILE A  27      -7.841  -7.018   9.090  1.00  0.00           H  
ATOM    418 3HG2 ILE A  27      -8.995  -5.706   9.063  1.00  0.00           H  
ATOM    419 1HD1 ILE A  27     -11.062  -4.273   6.196  1.00  0.00           H  
ATOM    420 2HD1 ILE A  27     -10.392  -4.445   7.793  1.00  0.00           H  
ATOM    421 3HD1 ILE A  27      -9.434  -3.711   6.514  1.00  0.00           H  
ATOM    422  N   TYR A  28      -5.227  -6.755   7.374  1.00  0.00           N  
ATOM    423  CA  TYR A  28      -4.105  -7.175   8.182  1.00  0.00           C  
ATOM    424  C   TYR A  28      -3.134  -6.016   8.415  1.00  0.00           C  
ATOM    425  O   TYR A  28      -2.684  -5.791   9.545  1.00  0.00           O  
ATOM    426  CB  TYR A  28      -3.336  -8.303   7.507  1.00  0.00           C  
ATOM    427  CG  TYR A  28      -2.246  -8.845   8.380  1.00  0.00           C  
ATOM    428  CD1 TYR A  28      -2.529  -9.941   9.140  1.00  0.00           C  
ATOM    429  CD2 TYR A  28      -0.997  -8.239   8.477  1.00  0.00           C  
ATOM    430  CE1 TYR A  28      -1.597 -10.473   9.976  1.00  0.00           C  
ATOM    431  CE2 TYR A  28      -0.064  -8.767   9.328  1.00  0.00           C  
ATOM    432  CZ  TYR A  28      -0.359  -9.890  10.074  1.00  0.00           C  
ATOM    433  OH  TYR A  28       0.575 -10.436  10.928  1.00  0.00           O  
ATOM    434  H   TYR A  28      -5.392  -7.208   6.471  1.00  0.00           H  
ATOM    435  HA  TYR A  28      -4.474  -7.509   9.149  1.00  0.00           H  
ATOM    436 1HB  TYR A  28      -4.021  -9.116   7.253  1.00  0.00           H  
ATOM    437 2HB  TYR A  28      -2.894  -7.944   6.575  1.00  0.00           H  
ATOM    438  HD1 TYR A  28      -3.508 -10.399   9.069  1.00  0.00           H  
ATOM    439  HD2 TYR A  28      -0.755  -7.353   7.892  1.00  0.00           H  
ATOM    440  HE1 TYR A  28      -1.843 -11.356  10.565  1.00  0.00           H  
ATOM    441  HE2 TYR A  28       0.913  -8.299   9.414  1.00  0.00           H  
ATOM    442  HH  TYR A  28       0.199 -11.206  11.364  1.00  0.00           H  
ATOM    443  N   GLN A  29      -2.773  -5.306   7.327  1.00  0.00           N  
ATOM    444  CA  GLN A  29      -1.786  -4.234   7.401  1.00  0.00           C  
ATOM    445  C   GLN A  29      -2.281  -3.015   8.193  1.00  0.00           C  
ATOM    446  O   GLN A  29      -1.493  -2.359   8.894  1.00  0.00           O  
ATOM    447  CB  GLN A  29      -1.315  -3.829   6.002  1.00  0.00           C  
ATOM    448  CG  GLN A  29      -0.471  -4.908   5.272  1.00  0.00           C  
ATOM    449  CD  GLN A  29       0.139  -4.478   3.880  1.00  0.00           C  
ATOM    450  OE1 GLN A  29      -0.443  -4.385   2.764  1.00  0.00           O  
ATOM    451  NE2 GLN A  29       1.411  -4.175   4.021  1.00  0.00           N  
ATOM    452  H   GLN A  29      -3.171  -5.539   6.414  1.00  0.00           H  
ATOM    453  HA  GLN A  29      -0.913  -4.626   7.918  1.00  0.00           H  
ATOM    454 1HB  GLN A  29      -2.169  -3.553   5.381  1.00  0.00           H  
ATOM    455 2HB  GLN A  29      -0.675  -2.976   6.116  1.00  0.00           H  
ATOM    456 1HG  GLN A  29       0.359  -5.169   5.926  1.00  0.00           H  
ATOM    457 2HG  GLN A  29      -1.084  -5.789   5.113  1.00  0.00           H  
ATOM    458 1HE2 GLN A  29       1.960  -3.871   3.245  1.00  0.00           H  
ATOM    459 2HE2 GLN A  29       1.804  -4.207   4.967  1.00  0.00           H  
ATOM    460  N   LEU A  30      -3.586  -2.726   8.125  1.00  0.00           N  
ATOM    461  CA  LEU A  30      -4.122  -1.623   8.901  1.00  0.00           C  
ATOM    462  C   LEU A  30      -4.239  -2.009  10.372  1.00  0.00           C  
ATOM    463  O   LEU A  30      -3.975  -1.186  11.240  1.00  0.00           O  
ATOM    464  CB  LEU A  30      -5.505  -1.225   8.365  1.00  0.00           C  
ATOM    465  CG  LEU A  30      -5.601  -0.127   7.310  1.00  0.00           C  
ATOM    466  CD1 LEU A  30      -5.357   1.209   7.968  1.00  0.00           C  
ATOM    467  CD2 LEU A  30      -4.599  -0.399   6.175  1.00  0.00           C  
ATOM    468  H   LEU A  30      -4.204  -3.239   7.489  1.00  0.00           H  
ATOM    469  HA  LEU A  30      -3.437  -0.787   8.835  1.00  0.00           H  
ATOM    470 1HB  LEU A  30      -5.955  -2.108   7.928  1.00  0.00           H  
ATOM    471 2HB  LEU A  30      -6.106  -0.910   9.202  1.00  0.00           H  
ATOM    472  HG  LEU A  30      -6.599  -0.109   6.906  1.00  0.00           H  
ATOM    473 1HD1 LEU A  30      -5.440   2.003   7.224  1.00  0.00           H  
ATOM    474 2HD1 LEU A  30      -6.099   1.367   8.742  1.00  0.00           H  
ATOM    475 3HD1 LEU A  30      -4.384   1.234   8.408  1.00  0.00           H  
ATOM    476 1HD2 LEU A  30      -4.654   0.378   5.439  1.00  0.00           H  
ATOM    477 2HD2 LEU A  30      -3.637  -0.436   6.551  1.00  0.00           H  
ATOM    478 3HD2 LEU A  30      -4.815  -1.339   5.713  1.00  0.00           H  
ATOM    479  N   TYR A  31      -4.602  -3.259  10.670  1.00  0.00           N  
ATOM    480  CA  TYR A  31      -4.747  -3.717  12.049  1.00  0.00           C  
ATOM    481  C   TYR A  31      -3.441  -3.819  12.821  1.00  0.00           C  
ATOM    482  O   TYR A  31      -3.329  -3.298  13.943  1.00  0.00           O  
ATOM    483  CB  TYR A  31      -5.464  -5.064  12.088  1.00  0.00           C  
ATOM    484  CG  TYR A  31      -5.657  -5.598  13.482  1.00  0.00           C  
ATOM    485  CD1 TYR A  31      -6.637  -5.063  14.316  1.00  0.00           C  
ATOM    486  CD2 TYR A  31      -4.854  -6.628  13.934  1.00  0.00           C  
ATOM    487  CE1 TYR A  31      -6.806  -5.556  15.580  1.00  0.00           C  
ATOM    488  CE2 TYR A  31      -5.023  -7.120  15.204  1.00  0.00           C  
ATOM    489  CZ  TYR A  31      -5.996  -6.591  16.027  1.00  0.00           C  
ATOM    490  OH  TYR A  31      -6.163  -7.087  17.300  1.00  0.00           O  
ATOM    491  H   TYR A  31      -4.849  -3.914   9.922  1.00  0.00           H  
ATOM    492  HA  TYR A  31      -5.347  -2.992  12.585  1.00  0.00           H  
ATOM    493 1HB  TYR A  31      -6.431  -4.978  11.622  1.00  0.00           H  
ATOM    494 2HB  TYR A  31      -4.895  -5.796  11.512  1.00  0.00           H  
ATOM    495  HD1 TYR A  31      -7.270  -4.257  13.981  1.00  0.00           H  
ATOM    496  HD2 TYR A  31      -4.086  -7.046  13.283  1.00  0.00           H  
ATOM    497  HE1 TYR A  31      -7.573  -5.132  16.229  1.00  0.00           H  
ATOM    498  HE2 TYR A  31      -4.388  -7.930  15.561  1.00  0.00           H  
ATOM    499  HH  TYR A  31      -5.489  -7.749  17.479  1.00  0.00           H  
ATOM    500  N   ILE A  32      -2.423  -4.427  12.198  1.00  0.00           N  
ATOM    501  CA  ILE A  32      -1.139  -4.720  12.835  1.00  0.00           C  
ATOM    502  C   ILE A  32      -0.405  -3.494  13.365  1.00  0.00           C  
ATOM    503  O   ILE A  32       0.519  -3.626  14.163  1.00  0.00           O  
ATOM    504  CB  ILE A  32      -0.218  -5.548  11.905  1.00  0.00           C  
ATOM    505  CG1 ILE A  32       0.915  -6.195  12.754  1.00  0.00           C  
ATOM    506  CG2 ILE A  32       0.374  -4.656  10.784  1.00  0.00           C  
ATOM    507  CD1 ILE A  32       1.634  -7.321  12.079  1.00  0.00           C  
ATOM    508  H   ILE A  32      -2.581  -4.796  11.251  1.00  0.00           H  
ATOM    509  HA  ILE A  32      -1.351  -5.359  13.691  1.00  0.00           H  
ATOM    510  HB  ILE A  32      -0.804  -6.348  11.446  1.00  0.00           H  
ATOM    511 1HG1 ILE A  32       1.659  -5.436  12.986  1.00  0.00           H  
ATOM    512 2HG1 ILE A  32       0.494  -6.565  13.686  1.00  0.00           H  
ATOM    513 1HG2 ILE A  32       0.999  -5.244  10.121  1.00  0.00           H  
ATOM    514 2HG2 ILE A  32      -0.435  -4.229  10.218  1.00  0.00           H  
ATOM    515 3HG2 ILE A  32       0.972  -3.855  11.214  1.00  0.00           H  
ATOM    516 1HD1 ILE A  32       2.404  -7.707  12.742  1.00  0.00           H  
ATOM    517 2HD1 ILE A  32       0.925  -8.095  11.874  1.00  0.00           H  
ATOM    518 3HD1 ILE A  32       2.090  -6.986  11.158  1.00  0.00           H  
ATOM    519  N   ARG A  33      -0.792  -2.302  12.930  1.00  0.00           N  
ATOM    520  CA  ARG A  33      -0.158  -1.084  13.406  1.00  0.00           C  
ATOM    521  C   ARG A  33      -0.606  -0.772  14.847  1.00  0.00           C  
ATOM    522  O   ARG A  33      -0.058   0.129  15.485  1.00  0.00           O  
ATOM    523  CB  ARG A  33      -0.519   0.107  12.539  1.00  0.00           C  
ATOM    524  CG  ARG A  33      -1.886   0.693  12.757  1.00  0.00           C  
ATOM    525  CD  ARG A  33      -2.298   1.538  11.610  1.00  0.00           C  
ATOM    526  NE  ARG A  33      -1.303   2.558  11.246  1.00  0.00           N  
ATOM    527  CZ  ARG A  33      -1.155   3.785  11.781  1.00  0.00           C  
ATOM    528  NH1 ARG A  33      -1.920   4.217  12.764  1.00  0.00           N  
ATOM    529  NH2 ARG A  33      -0.213   4.549  11.273  1.00  0.00           N  
ATOM    530  H   ARG A  33      -1.565  -2.256  12.274  1.00  0.00           H  
ATOM    531  HA  ARG A  33       0.922  -1.225  13.391  1.00  0.00           H  
ATOM    532 1HB  ARG A  33       0.211   0.900  12.679  1.00  0.00           H  
ATOM    533 2HB  ARG A  33      -0.491  -0.194  11.492  1.00  0.00           H  
ATOM    534 1HG  ARG A  33      -2.597  -0.107  12.888  1.00  0.00           H  
ATOM    535 2HG  ARG A  33      -1.880   1.314  13.653  1.00  0.00           H  
ATOM    536 1HD  ARG A  33      -2.453   0.891  10.753  1.00  0.00           H  
ATOM    537 2HD  ARG A  33      -3.226   2.037  11.837  1.00  0.00           H  
ATOM    538  HE  ARG A  33      -0.646   2.339  10.476  1.00  0.00           H  
ATOM    539 1HH1 ARG A  33      -2.638   3.622  13.145  1.00  0.00           H  
ATOM    540 2HH1 ARG A  33      -1.783   5.145  13.140  1.00  0.00           H  
ATOM    541 1HH2 ARG A  33       0.340   4.161  10.490  1.00  0.00           H  
ATOM    542 2HH2 ARG A  33      -0.052   5.483  11.612  1.00  0.00           H  
ATOM    543  N   GLY A  34      -1.633  -1.485  15.345  1.00  0.00           N  
ATOM    544  CA  GLY A  34      -2.198  -1.229  16.668  1.00  0.00           C  
ATOM    545  C   GLY A  34      -3.493  -0.430  16.554  1.00  0.00           C  
ATOM    546  O   GLY A  34      -3.812   0.396  17.412  1.00  0.00           O  
ATOM    547  H   GLY A  34      -2.040  -2.231  14.781  1.00  0.00           H  
ATOM    548 1HA  GLY A  34      -2.394  -2.179  17.164  1.00  0.00           H  
ATOM    549 2HA  GLY A  34      -1.477  -0.686  17.277  1.00  0.00           H  
ATOM    550  N   LEU A  35      -4.211  -0.630  15.452  1.00  0.00           N  
ATOM    551  CA  LEU A  35      -5.445   0.096  15.198  1.00  0.00           C  
ATOM    552  C   LEU A  35      -6.673  -0.746  15.519  1.00  0.00           C  
ATOM    553  O   LEU A  35      -6.774  -1.906  15.122  1.00  0.00           O  
ATOM    554  CB  LEU A  35      -5.448   0.554  13.728  1.00  0.00           C  
ATOM    555  CG  LEU A  35      -6.639   1.386  13.197  1.00  0.00           C  
ATOM    556  CD1 LEU A  35      -6.657   2.747  13.881  1.00  0.00           C  
ATOM    557  CD2 LEU A  35      -6.494   1.564  11.668  1.00  0.00           C  
ATOM    558  H   LEU A  35      -3.920  -1.365  14.807  1.00  0.00           H  
ATOM    559  HA  LEU A  35      -5.458   0.970  15.843  1.00  0.00           H  
ATOM    560 1HB  LEU A  35      -4.573   1.149  13.583  1.00  0.00           H  
ATOM    561 2HB  LEU A  35      -5.365  -0.331  13.105  1.00  0.00           H  
ATOM    562  HG  LEU A  35      -7.571   0.873  13.413  1.00  0.00           H  
ATOM    563 1HD1 LEU A  35      -7.477   3.343  13.510  1.00  0.00           H  
ATOM    564 2HD1 LEU A  35      -6.770   2.629  14.953  1.00  0.00           H  
ATOM    565 3HD1 LEU A  35      -5.724   3.267  13.672  1.00  0.00           H  
ATOM    566 1HD2 LEU A  35      -7.334   2.144  11.286  1.00  0.00           H  
ATOM    567 2HD2 LEU A  35      -5.570   2.084  11.446  1.00  0.00           H  
ATOM    568 3HD2 LEU A  35      -6.477   0.609  11.186  1.00  0.00           H  
ATOM    569  N   SER A  36      -7.636  -0.143  16.207  1.00  0.00           N  
ATOM    570  CA  SER A  36      -8.877  -0.821  16.546  1.00  0.00           C  
ATOM    571  C   SER A  36      -9.589  -1.230  15.270  1.00  0.00           C  
ATOM    572  O   SER A  36      -9.652  -0.445  14.311  1.00  0.00           O  
ATOM    573  CB  SER A  36      -9.765   0.103  17.359  1.00  0.00           C  
ATOM    574  OG  SER A  36      -9.162   0.446  18.580  1.00  0.00           O  
ATOM    575  H   SER A  36      -7.496   0.797  16.551  1.00  0.00           H  
ATOM    576  HA  SER A  36      -8.648  -1.717  17.128  1.00  0.00           H  
ATOM    577 1HB  SER A  36      -9.967   1.010  16.782  1.00  0.00           H  
ATOM    578 2HB  SER A  36     -10.721  -0.386  17.543  1.00  0.00           H  
ATOM    579  HG  SER A  36      -9.781   1.037  19.023  1.00  0.00           H  
ATOM    580  N   ASP A  37     -10.239  -2.396  15.303  1.00  0.00           N  
ATOM    581  CA  ASP A  37     -10.878  -2.966  14.133  1.00  0.00           C  
ATOM    582  C   ASP A  37     -11.942  -2.109  13.479  1.00  0.00           C  
ATOM    583  O   ASP A  37     -12.096  -2.156  12.260  1.00  0.00           O  
ATOM    584  CB  ASP A  37     -11.438  -4.322  14.524  1.00  0.00           C  
ATOM    585  CG  ASP A  37     -12.264  -4.193  15.770  1.00  0.00           C  
ATOM    586  OD1 ASP A  37     -11.649  -3.830  16.770  1.00  0.00           O  
ATOM    587  OD2 ASP A  37     -13.441  -4.434  15.767  1.00  0.00           O  
ATOM    588  H   ASP A  37     -10.251  -2.951  16.167  1.00  0.00           H  
ATOM    589  HA  ASP A  37     -10.095  -3.151  13.406  1.00  0.00           H  
ATOM    590 1HB  ASP A  37     -12.073  -4.698  13.724  1.00  0.00           H  
ATOM    591 2HB  ASP A  37     -10.627  -5.035  14.683  1.00  0.00           H  
ATOM    592  N   LYS A  38     -12.602  -1.231  14.214  1.00  0.00           N  
ATOM    593  CA  LYS A  38     -13.611  -0.428  13.549  1.00  0.00           C  
ATOM    594  C   LYS A  38     -12.962   0.528  12.541  1.00  0.00           C  
ATOM    595  O   LYS A  38     -13.536   0.789  11.485  1.00  0.00           O  
ATOM    596  CB  LYS A  38     -14.437   0.343  14.578  1.00  0.00           C  
ATOM    597  CG  LYS A  38     -15.278  -0.557  15.518  1.00  0.00           C  
ATOM    598  CD  LYS A  38     -16.431  -1.299  14.802  1.00  0.00           C  
ATOM    599  CE  LYS A  38     -17.192  -2.180  15.794  1.00  0.00           C  
ATOM    600  NZ  LYS A  38     -18.322  -2.927  15.156  1.00  0.00           N  
ATOM    601  H   LYS A  38     -12.461  -1.173  15.216  1.00  0.00           H  
ATOM    602  HA  LYS A  38     -14.266  -1.088  12.986  1.00  0.00           H  
ATOM    603 1HB  LYS A  38     -13.772   0.952  15.195  1.00  0.00           H  
ATOM    604 2HB  LYS A  38     -15.115   1.024  14.062  1.00  0.00           H  
ATOM    605 1HG  LYS A  38     -14.624  -1.305  15.973  1.00  0.00           H  
ATOM    606 2HG  LYS A  38     -15.701   0.055  16.316  1.00  0.00           H  
ATOM    607 1HD  LYS A  38     -17.121  -0.583  14.348  1.00  0.00           H  
ATOM    608 2HD  LYS A  38     -16.049  -1.951  14.019  1.00  0.00           H  
ATOM    609 1HE  LYS A  38     -16.489  -2.903  16.208  1.00  0.00           H  
ATOM    610 2HE  LYS A  38     -17.586  -1.566  16.601  1.00  0.00           H  
ATOM    611 1HZ  LYS A  38     -18.775  -3.513  15.856  1.00  0.00           H  
ATOM    612 2HZ  LYS A  38     -19.009  -2.292  14.773  1.00  0.00           H  
ATOM    613 3HZ  LYS A  38     -17.972  -3.514  14.403  1.00  0.00           H  
ATOM    614  N   ASP A  39     -11.747   1.011  12.826  1.00  0.00           N  
ATOM    615  CA  ASP A  39     -11.067   1.960  11.956  1.00  0.00           C  
ATOM    616  C   ASP A  39     -10.328   1.220  10.857  1.00  0.00           C  
ATOM    617  O   ASP A  39     -10.137   1.732   9.751  1.00  0.00           O  
ATOM    618  CB  ASP A  39     -10.146   2.846  12.759  1.00  0.00           C  
ATOM    619  CG  ASP A  39     -10.902   3.778  13.690  1.00  0.00           C  
ATOM    620  OD1 ASP A  39     -11.611   4.665  13.214  1.00  0.00           O  
ATOM    621  OD2 ASP A  39     -10.776   3.606  14.879  1.00  0.00           O  
ATOM    622  H   ASP A  39     -11.264   0.714  13.676  1.00  0.00           H  
ATOM    623  HA  ASP A  39     -11.816   2.602  11.503  1.00  0.00           H  
ATOM    624 1HB  ASP A  39      -9.518   2.206  13.366  1.00  0.00           H  
ATOM    625 2HB  ASP A  39      -9.506   3.423  12.095  1.00  0.00           H  
ATOM    626  N   VAL A  40      -9.924  -0.007  11.164  1.00  0.00           N  
ATOM    627  CA  VAL A  40      -9.245  -0.841  10.179  1.00  0.00           C  
ATOM    628  C   VAL A  40     -10.239  -1.156   9.055  1.00  0.00           C  
ATOM    629  O   VAL A  40      -9.929  -1.024   7.856  1.00  0.00           O  
ATOM    630  CB  VAL A  40      -8.841  -2.174  10.853  1.00  0.00           C  
ATOM    631  CG1 VAL A  40      -8.326  -3.151   9.883  1.00  0.00           C  
ATOM    632  CG2 VAL A  40      -7.814  -1.931  11.897  1.00  0.00           C  
ATOM    633  H   VAL A  40     -10.050  -0.321  12.130  1.00  0.00           H  
ATOM    634  HA  VAL A  40      -8.380  -0.318   9.786  1.00  0.00           H  
ATOM    635  HB  VAL A  40      -9.720  -2.603  11.290  1.00  0.00           H  
ATOM    636 1HG1 VAL A  40      -8.086  -4.068  10.395  1.00  0.00           H  
ATOM    637 2HG1 VAL A  40      -9.062  -3.346   9.146  1.00  0.00           H  
ATOM    638 3HG1 VAL A  40      -7.456  -2.788   9.413  1.00  0.00           H  
ATOM    639 1HG2 VAL A  40      -7.585  -2.855  12.369  1.00  0.00           H  
ATOM    640 2HG2 VAL A  40      -6.932  -1.527  11.449  1.00  0.00           H  
ATOM    641 3HG2 VAL A  40      -8.180  -1.251  12.627  1.00  0.00           H  
ATOM    642  N   LEU A  41     -11.445  -1.541   9.459  1.00  0.00           N  
ATOM    643  CA  LEU A  41     -12.527  -1.863   8.559  1.00  0.00           C  
ATOM    644  C   LEU A  41     -13.036  -0.619   7.862  1.00  0.00           C  
ATOM    645  O   LEU A  41     -13.336  -0.665   6.668  1.00  0.00           O  
ATOM    646  CB  LEU A  41     -13.638  -2.496   9.374  1.00  0.00           C  
ATOM    647  CG  LEU A  41     -13.323  -3.841   9.986  1.00  0.00           C  
ATOM    648  CD1 LEU A  41     -14.392  -4.144  10.989  1.00  0.00           C  
ATOM    649  CD2 LEU A  41     -13.285  -4.910   8.931  1.00  0.00           C  
ATOM    650  H   LEU A  41     -11.616  -1.646  10.466  1.00  0.00           H  
ATOM    651  HA  LEU A  41     -12.159  -2.546   7.801  1.00  0.00           H  
ATOM    652 1HB  LEU A  41     -13.875  -1.825  10.196  1.00  0.00           H  
ATOM    653 2HB  LEU A  41     -14.514  -2.607   8.746  1.00  0.00           H  
ATOM    654  HG  LEU A  41     -12.362  -3.795  10.487  1.00  0.00           H  
ATOM    655 1HD1 LEU A  41     -14.211  -5.055  11.472  1.00  0.00           H  
ATOM    656 2HD1 LEU A  41     -14.422  -3.357  11.742  1.00  0.00           H  
ATOM    657 3HD1 LEU A  41     -15.312  -4.203  10.490  1.00  0.00           H  
ATOM    658 1HD2 LEU A  41     -13.056  -5.846   9.412  1.00  0.00           H  
ATOM    659 2HD2 LEU A  41     -14.253  -4.965   8.437  1.00  0.00           H  
ATOM    660 3HD2 LEU A  41     -12.543  -4.708   8.208  1.00  0.00           H  
ATOM    661  N   ARG A  42     -13.109   0.508   8.589  1.00  0.00           N  
ATOM    662  CA  ARG A  42     -13.575   1.754   8.017  1.00  0.00           C  
ATOM    663  C   ARG A  42     -12.655   2.180   6.899  1.00  0.00           C  
ATOM    664  O   ARG A  42     -13.123   2.556   5.832  1.00  0.00           O  
ATOM    665  CB  ARG A  42     -13.667   2.831   9.077  1.00  0.00           C  
ATOM    666  CG  ARG A  42     -14.160   4.166   8.616  1.00  0.00           C  
ATOM    667  CD  ARG A  42     -14.316   5.130   9.763  1.00  0.00           C  
ATOM    668  NE  ARG A  42     -13.040   5.433  10.447  1.00  0.00           N  
ATOM    669  CZ  ARG A  42     -12.100   6.290  10.020  1.00  0.00           C  
ATOM    670  NH1 ARG A  42     -12.221   6.971   8.883  1.00  0.00           N  
ATOM    671  NH2 ARG A  42     -11.043   6.433  10.791  1.00  0.00           N  
ATOM    672  H   ARG A  42     -12.898   0.500   9.588  1.00  0.00           H  
ATOM    673  HA  ARG A  42     -14.566   1.603   7.604  1.00  0.00           H  
ATOM    674 1HB  ARG A  42     -14.308   2.504   9.881  1.00  0.00           H  
ATOM    675 2HB  ARG A  42     -12.681   2.990   9.482  1.00  0.00           H  
ATOM    676 1HG  ARG A  42     -13.438   4.580   7.919  1.00  0.00           H  
ATOM    677 2HG  ARG A  42     -15.121   4.056   8.115  1.00  0.00           H  
ATOM    678 1HD  ARG A  42     -14.739   6.064   9.392  1.00  0.00           H  
ATOM    679 2HD  ARG A  42     -14.995   4.698  10.498  1.00  0.00           H  
ATOM    680  HE  ARG A  42     -12.832   4.974  11.358  1.00  0.00           H  
ATOM    681 1HH1 ARG A  42     -13.052   6.863   8.271  1.00  0.00           H  
ATOM    682 2HH1 ARG A  42     -11.495   7.606   8.592  1.00  0.00           H  
ATOM    683 1HH2 ARG A  42     -11.013   5.885  11.674  1.00  0.00           H  
ATOM    684 2HH2 ARG A  42     -10.296   7.060  10.540  1.00  0.00           H  
ATOM    685  N   PHE A  43     -11.337   2.066   7.100  1.00  0.00           N  
ATOM    686  CA  PHE A  43     -10.403   2.453   6.059  1.00  0.00           C  
ATOM    687  C   PHE A  43     -10.698   1.677   4.789  1.00  0.00           C  
ATOM    688  O   PHE A  43     -10.898   2.264   3.721  1.00  0.00           O  
ATOM    689  CB  PHE A  43      -8.968   2.156   6.512  1.00  0.00           C  
ATOM    690  CG  PHE A  43      -7.904   2.425   5.488  1.00  0.00           C  
ATOM    691  CD1 PHE A  43      -7.427   3.693   5.294  1.00  0.00           C  
ATOM    692  CD2 PHE A  43      -7.373   1.397   4.726  1.00  0.00           C  
ATOM    693  CE1 PHE A  43      -6.449   3.931   4.371  1.00  0.00           C  
ATOM    694  CE2 PHE A  43      -6.388   1.636   3.808  1.00  0.00           C  
ATOM    695  CZ  PHE A  43      -5.928   2.902   3.628  1.00  0.00           C  
ATOM    696  H   PHE A  43     -10.977   1.772   8.012  1.00  0.00           H  
ATOM    697  HA  PHE A  43     -10.518   3.519   5.859  1.00  0.00           H  
ATOM    698 1HB  PHE A  43      -8.746   2.745   7.400  1.00  0.00           H  
ATOM    699 2HB  PHE A  43      -8.895   1.111   6.809  1.00  0.00           H  
ATOM    700  HD1 PHE A  43      -7.832   4.514   5.887  1.00  0.00           H  
ATOM    701  HD2 PHE A  43      -7.743   0.385   4.872  1.00  0.00           H  
ATOM    702  HE1 PHE A  43      -6.082   4.941   4.236  1.00  0.00           H  
ATOM    703  HE2 PHE A  43      -5.975   0.818   3.225  1.00  0.00           H  
ATOM    704  HZ  PHE A  43      -5.148   3.095   2.898  1.00  0.00           H  
ATOM    705  N   LEU A  44     -10.801   0.354   4.897  1.00  0.00           N  
ATOM    706  CA  LEU A  44     -11.046  -0.424   3.701  1.00  0.00           C  
ATOM    707  C   LEU A  44     -12.404  -0.138   3.089  1.00  0.00           C  
ATOM    708  O   LEU A  44     -12.513  -0.026   1.868  1.00  0.00           O  
ATOM    709  CB  LEU A  44     -10.886  -1.919   3.973  1.00  0.00           C  
ATOM    710  CG  LEU A  44     -11.137  -2.886   2.764  1.00  0.00           C  
ATOM    711  CD1 LEU A  44     -10.242  -2.567   1.570  1.00  0.00           C  
ATOM    712  CD2 LEU A  44     -10.849  -4.294   3.234  1.00  0.00           C  
ATOM    713  H   LEU A  44     -10.667  -0.100   5.810  1.00  0.00           H  
ATOM    714  HA  LEU A  44     -10.288  -0.131   2.977  1.00  0.00           H  
ATOM    715 1HB  LEU A  44      -9.893  -2.099   4.357  1.00  0.00           H  
ATOM    716 2HB  LEU A  44     -11.597  -2.184   4.760  1.00  0.00           H  
ATOM    717  HG  LEU A  44     -12.162  -2.798   2.445  1.00  0.00           H  
ATOM    718 1HD1 LEU A  44     -10.454  -3.263   0.772  1.00  0.00           H  
ATOM    719 2HD1 LEU A  44     -10.430  -1.562   1.208  1.00  0.00           H  
ATOM    720 3HD1 LEU A  44      -9.228  -2.658   1.838  1.00  0.00           H  
ATOM    721 1HD2 LEU A  44     -11.007  -4.991   2.459  1.00  0.00           H  
ATOM    722 2HD2 LEU A  44      -9.816  -4.365   3.558  1.00  0.00           H  
ATOM    723 3HD2 LEU A  44     -11.507  -4.533   4.053  1.00  0.00           H  
ATOM    724  N   LEU A  45     -13.438   0.012   3.905  1.00  0.00           N  
ATOM    725  CA  LEU A  45     -14.758   0.231   3.354  1.00  0.00           C  
ATOM    726  C   LEU A  45     -14.803   1.553   2.607  1.00  0.00           C  
ATOM    727  O   LEU A  45     -15.340   1.613   1.496  1.00  0.00           O  
ATOM    728  CB  LEU A  45     -15.813   0.219   4.470  1.00  0.00           C  
ATOM    729  CG  LEU A  45     -17.349   0.231   4.079  1.00  0.00           C  
ATOM    730  CD1 LEU A  45     -17.856   1.665   3.880  1.00  0.00           C  
ATOM    731  CD2 LEU A  45     -17.581  -0.606   2.799  1.00  0.00           C  
ATOM    732  H   LEU A  45     -13.320  -0.079   4.918  1.00  0.00           H  
ATOM    733  HA  LEU A  45     -14.954  -0.577   2.656  1.00  0.00           H  
ATOM    734 1HB  LEU A  45     -15.632  -0.618   5.111  1.00  0.00           H  
ATOM    735 2HB  LEU A  45     -15.639   1.113   5.073  1.00  0.00           H  
ATOM    736  HG  LEU A  45     -17.910  -0.207   4.888  1.00  0.00           H  
ATOM    737 1HD1 LEU A  45     -18.923   1.638   3.642  1.00  0.00           H  
ATOM    738 2HD1 LEU A  45     -17.708   2.236   4.794  1.00  0.00           H  
ATOM    739 3HD1 LEU A  45     -17.344   2.162   3.073  1.00  0.00           H  
ATOM    740 1HD2 LEU A  45     -18.640  -0.606   2.560  1.00  0.00           H  
ATOM    741 2HD2 LEU A  45     -17.048  -0.181   1.958  1.00  0.00           H  
ATOM    742 3HD2 LEU A  45     -17.250  -1.623   2.956  1.00  0.00           H  
ATOM    743  N   GLU A  46     -14.271   2.620   3.207  1.00  0.00           N  
ATOM    744  CA  GLU A  46     -14.314   3.929   2.578  1.00  0.00           C  
ATOM    745  C   GLU A  46     -13.563   3.919   1.263  1.00  0.00           C  
ATOM    746  O   GLU A  46     -14.005   4.525   0.281  1.00  0.00           O  
ATOM    747  CB  GLU A  46     -13.702   4.990   3.488  1.00  0.00           C  
ATOM    748  CG  GLU A  46     -14.506   5.348   4.732  1.00  0.00           C  
ATOM    749  CD  GLU A  46     -13.758   6.312   5.636  1.00  0.00           C  
ATOM    750  OE1 GLU A  46     -12.615   6.610   5.350  1.00  0.00           O  
ATOM    751  OE2 GLU A  46     -14.313   6.726   6.631  1.00  0.00           O  
ATOM    752  H   GLU A  46     -13.828   2.525   4.127  1.00  0.00           H  
ATOM    753  HA  GLU A  46     -15.359   4.181   2.378  1.00  0.00           H  
ATOM    754 1HB  GLU A  46     -12.719   4.639   3.824  1.00  0.00           H  
ATOM    755 2HB  GLU A  46     -13.544   5.896   2.922  1.00  0.00           H  
ATOM    756 1HG  GLU A  46     -15.445   5.806   4.421  1.00  0.00           H  
ATOM    757 2HG  GLU A  46     -14.745   4.440   5.280  1.00  0.00           H  
ATOM    758  N   ASN A  47     -12.439   3.196   1.220  1.00  0.00           N  
ATOM    759  CA  ASN A  47     -11.667   3.142   0.000  1.00  0.00           C  
ATOM    760  C   ASN A  47     -12.462   2.400  -1.063  1.00  0.00           C  
ATOM    761  O   ASN A  47     -12.610   2.882  -2.184  1.00  0.00           O  
ATOM    762  CB  ASN A  47     -10.388   2.394   0.256  1.00  0.00           C  
ATOM    763  CG  ASN A  47      -9.479   3.115   1.147  1.00  0.00           C  
ATOM    764  OD1 ASN A  47      -9.507   4.336   1.321  1.00  0.00           O  
ATOM    765  ND2 ASN A  47      -8.671   2.363   1.773  1.00  0.00           N  
ATOM    766  H   ASN A  47     -12.084   2.759   2.079  1.00  0.00           H  
ATOM    767  HA  ASN A  47     -11.465   4.155  -0.354  1.00  0.00           H  
ATOM    768 1HB  ASN A  47     -10.614   1.426   0.701  1.00  0.00           H  
ATOM    769 2HB  ASN A  47      -9.886   2.211  -0.695  1.00  0.00           H  
ATOM    770 1HD2 ASN A  47      -8.030   2.759   2.429  1.00  0.00           H  
ATOM    771 2HD2 ASN A  47      -8.702   1.376   1.631  1.00  0.00           H  
ATOM    772  N   LEU A  48     -13.122   1.303  -0.683  1.00  0.00           N  
ATOM    773  CA  LEU A  48     -13.872   0.545  -1.664  1.00  0.00           C  
ATOM    774  C   LEU A  48     -15.015   1.397  -2.218  1.00  0.00           C  
ATOM    775  O   LEU A  48     -15.308   1.333  -3.424  1.00  0.00           O  
ATOM    776  CB  LEU A  48     -14.395  -0.746  -1.020  1.00  0.00           C  
ATOM    777  CG  LEU A  48     -13.322  -1.807  -0.621  1.00  0.00           C  
ATOM    778  CD1 LEU A  48     -13.966  -2.850   0.215  1.00  0.00           C  
ATOM    779  CD2 LEU A  48     -12.733  -2.460  -1.818  1.00  0.00           C  
ATOM    780  H   LEU A  48     -13.007   0.940   0.267  1.00  0.00           H  
ATOM    781  HA  LEU A  48     -13.207   0.298  -2.483  1.00  0.00           H  
ATOM    782 1HB  LEU A  48     -14.965  -0.481  -0.127  1.00  0.00           H  
ATOM    783 2HB  LEU A  48     -15.053  -1.227  -1.732  1.00  0.00           H  
ATOM    784  HG  LEU A  48     -12.537  -1.336  -0.068  1.00  0.00           H  
ATOM    785 1HD1 LEU A  48     -13.217  -3.573   0.483  1.00  0.00           H  
ATOM    786 2HD1 LEU A  48     -14.381  -2.396   1.111  1.00  0.00           H  
ATOM    787 3HD1 LEU A  48     -14.736  -3.329  -0.339  1.00  0.00           H  
ATOM    788 1HD2 LEU A  48     -12.000  -3.197  -1.502  1.00  0.00           H  
ATOM    789 2HD2 LEU A  48     -13.524  -2.945  -2.355  1.00  0.00           H  
ATOM    790 3HD2 LEU A  48     -12.243  -1.729  -2.455  1.00  0.00           H  
ATOM    791  N   GLU A  49     -15.664   2.217  -1.370  1.00  0.00           N  
ATOM    792  CA  GLU A  49     -16.735   3.068  -1.887  1.00  0.00           C  
ATOM    793  C   GLU A  49     -16.204   4.119  -2.867  1.00  0.00           C  
ATOM    794  O   GLU A  49     -16.806   4.332  -3.923  1.00  0.00           O  
ATOM    795  CB  GLU A  49     -17.486   3.786  -0.759  1.00  0.00           C  
ATOM    796  CG  GLU A  49     -18.379   2.908   0.104  1.00  0.00           C  
ATOM    797  CD  GLU A  49     -19.063   3.690   1.200  1.00  0.00           C  
ATOM    798  OE1 GLU A  49     -18.670   4.807   1.439  1.00  0.00           O  
ATOM    799  OE2 GLU A  49     -19.993   3.179   1.779  1.00  0.00           O  
ATOM    800  H   GLU A  49     -15.438   2.198  -0.367  1.00  0.00           H  
ATOM    801  HA  GLU A  49     -17.443   2.437  -2.419  1.00  0.00           H  
ATOM    802 1HB  GLU A  49     -16.757   4.258  -0.096  1.00  0.00           H  
ATOM    803 2HB  GLU A  49     -18.102   4.578  -1.181  1.00  0.00           H  
ATOM    804 1HG  GLU A  49     -19.138   2.466  -0.524  1.00  0.00           H  
ATOM    805 2HG  GLU A  49     -17.783   2.105   0.537  1.00  0.00           H  
ATOM    806  N   ARG A  50     -15.044   4.724  -2.562  1.00  0.00           N  
ATOM    807  CA  ARG A  50     -14.432   5.721  -3.450  1.00  0.00           C  
ATOM    808  C   ARG A  50     -13.934   5.104  -4.756  1.00  0.00           C  
ATOM    809  O   ARG A  50     -14.010   5.734  -5.819  1.00  0.00           O  
ATOM    810  CB  ARG A  50     -13.302   6.478  -2.768  1.00  0.00           C  
ATOM    811  CG  ARG A  50     -13.754   7.499  -1.717  1.00  0.00           C  
ATOM    812  CD  ARG A  50     -12.637   8.426  -1.329  1.00  0.00           C  
ATOM    813  NE  ARG A  50     -11.572   7.745  -0.602  1.00  0.00           N  
ATOM    814  CZ  ARG A  50     -11.501   7.579   0.729  1.00  0.00           C  
ATOM    815  NH1 ARG A  50     -12.420   8.063   1.554  1.00  0.00           N  
ATOM    816  NH2 ARG A  50     -10.468   6.918   1.179  1.00  0.00           N  
ATOM    817  H   ARG A  50     -14.615   4.526  -1.649  1.00  0.00           H  
ATOM    818  HA  ARG A  50     -15.199   6.451  -3.702  1.00  0.00           H  
ATOM    819 1HB  ARG A  50     -12.647   5.760  -2.264  1.00  0.00           H  
ATOM    820 2HB  ARG A  50     -12.700   6.995  -3.515  1.00  0.00           H  
ATOM    821 1HG  ARG A  50     -14.576   8.091  -2.116  1.00  0.00           H  
ATOM    822 2HG  ARG A  50     -14.088   6.966  -0.826  1.00  0.00           H  
ATOM    823 1HD  ARG A  50     -12.200   8.848  -2.236  1.00  0.00           H  
ATOM    824 2HD  ARG A  50     -13.022   9.232  -0.715  1.00  0.00           H  
ATOM    825  HE  ARG A  50     -10.787   7.325  -1.137  1.00  0.00           H  
ATOM    826 1HH1 ARG A  50     -13.209   8.574   1.195  1.00  0.00           H  
ATOM    827 2HH1 ARG A  50     -12.314   7.937   2.559  1.00  0.00           H  
ATOM    828 1HH2 ARG A  50      -9.782   6.571   0.478  1.00  0.00           H  
ATOM    829 2HH2 ARG A  50     -10.353   6.727   2.159  1.00  0.00           H  
ATOM    830  N   ASP A  51     -13.448   3.867  -4.665  1.00  0.00           N  
ATOM    831  CA  ASP A  51     -12.938   3.108  -5.796  1.00  0.00           C  
ATOM    832  C   ASP A  51     -14.121   2.601  -6.636  1.00  0.00           C  
ATOM    833  O   ASP A  51     -14.006   2.425  -7.849  1.00  0.00           O  
ATOM    834  CB  ASP A  51     -12.139   1.882  -5.319  1.00  0.00           C  
ATOM    835  CG  ASP A  51     -10.813   2.155  -4.554  1.00  0.00           C  
ATOM    836  OD1 ASP A  51     -10.295   3.243  -4.578  1.00  0.00           O  
ATOM    837  OD2 ASP A  51     -10.333   1.236  -3.957  1.00  0.00           O  
ATOM    838  H   ASP A  51     -13.372   3.456  -3.734  1.00  0.00           H  
ATOM    839  HA  ASP A  51     -12.305   3.748  -6.410  1.00  0.00           H  
ATOM    840 1HB  ASP A  51     -12.776   1.284  -4.676  1.00  0.00           H  
ATOM    841 2HB  ASP A  51     -11.888   1.274  -6.191  1.00  0.00           H  
ATOM    842  N   GLY A  52     -15.278   2.361  -5.989  1.00  0.00           N  
ATOM    843  CA  GLY A  52     -16.459   1.827  -6.660  1.00  0.00           C  
ATOM    844  C   GLY A  52     -16.352   0.314  -6.811  1.00  0.00           C  
ATOM    845  O   GLY A  52     -16.877  -0.274  -7.760  1.00  0.00           O  
ATOM    846  H   GLY A  52     -15.341   2.494  -4.979  1.00  0.00           H  
ATOM    847 1HA  GLY A  52     -17.343   2.079  -6.074  1.00  0.00           H  
ATOM    848 2HA  GLY A  52     -16.571   2.294  -7.637  1.00  0.00           H  
ATOM    849  N   THR A  53     -15.622  -0.302  -5.889  1.00  0.00           N  
ATOM    850  CA  THR A  53     -15.360  -1.728  -5.888  1.00  0.00           C  
ATOM    851  C   THR A  53     -16.516  -2.489  -5.202  1.00  0.00           C  
ATOM    852  O   THR A  53     -16.844  -2.184  -4.053  1.00  0.00           O  
ATOM    853  CB  THR A  53     -14.016  -1.977  -5.177  1.00  0.00           C  
ATOM    854  OG1 THR A  53     -12.983  -1.312  -5.884  1.00  0.00           O  
ATOM    855  CG2 THR A  53     -13.667  -3.429  -5.113  1.00  0.00           C  
ATOM    856  H   THR A  53     -15.293   0.257  -5.098  1.00  0.00           H  
ATOM    857  HA  THR A  53     -15.253  -2.026  -6.924  1.00  0.00           H  
ATOM    858  HB  THR A  53     -14.083  -1.564  -4.179  1.00  0.00           H  
ATOM    859  HG1 THR A  53     -13.168  -0.374  -5.901  1.00  0.00           H  
ATOM    860 1HG2 THR A  53     -12.714  -3.537  -4.604  1.00  0.00           H  
ATOM    861 2HG2 THR A  53     -14.417  -3.955  -4.579  1.00  0.00           H  
ATOM    862 3HG2 THR A  53     -13.576  -3.833  -6.111  1.00  0.00           H  
ATOM    863  N   PRO A  54     -17.108  -3.537  -5.825  1.00  0.00           N  
ATOM    864  CA  PRO A  54     -18.265  -4.307  -5.352  1.00  0.00           C  
ATOM    865  C   PRO A  54     -18.039  -5.041  -4.034  1.00  0.00           C  
ATOM    866  O   PRO A  54     -18.991  -5.430  -3.365  1.00  0.00           O  
ATOM    867  CB  PRO A  54     -18.511  -5.295  -6.504  1.00  0.00           C  
ATOM    868  CG  PRO A  54     -17.193  -5.410  -7.220  1.00  0.00           C  
ATOM    869  CD  PRO A  54     -16.584  -4.031  -7.134  1.00  0.00           C  
ATOM    870  HA  PRO A  54     -19.125  -3.632  -5.256  1.00  0.00           H  
ATOM    871 1HB  PRO A  54     -18.856  -6.260  -6.102  1.00  0.00           H  
ATOM    872 2HB  PRO A  54     -19.315  -4.919  -7.156  1.00  0.00           H  
ATOM    873 1HG  PRO A  54     -16.567  -6.186  -6.746  1.00  0.00           H  
ATOM    874 2HG  PRO A  54     -17.359  -5.735  -8.260  1.00  0.00           H  
ATOM    875 1HD  PRO A  54     -15.509  -4.164  -7.148  1.00  0.00           H  
ATOM    876 2HD  PRO A  54     -16.939  -3.387  -7.963  1.00  0.00           H  
ATOM    877  N   LEU A  55     -16.785  -5.160  -3.629  1.00  0.00           N  
ATOM    878  CA  LEU A  55     -16.361  -5.851  -2.418  1.00  0.00           C  
ATOM    879  C   LEU A  55     -16.766  -5.078  -1.171  1.00  0.00           C  
ATOM    880  O   LEU A  55     -16.729  -5.601  -0.044  1.00  0.00           O  
ATOM    881  CB  LEU A  55     -14.852  -6.029  -2.491  1.00  0.00           C  
ATOM    882  CG  LEU A  55     -14.372  -6.935  -3.680  1.00  0.00           C  
ATOM    883  CD1 LEU A  55     -12.855  -6.871  -3.829  1.00  0.00           C  
ATOM    884  CD2 LEU A  55     -14.814  -8.383  -3.443  1.00  0.00           C  
ATOM    885  H   LEU A  55     -16.062  -4.779  -4.215  1.00  0.00           H  
ATOM    886  HA  LEU A  55     -16.859  -6.814  -2.376  1.00  0.00           H  
ATOM    887 1HB  LEU A  55     -14.391  -5.064  -2.581  1.00  0.00           H  
ATOM    888 2HB  LEU A  55     -14.534  -6.459  -1.563  1.00  0.00           H  
ATOM    889  HG  LEU A  55     -14.810  -6.572  -4.605  1.00  0.00           H  
ATOM    890 1HD1 LEU A  55     -12.573  -7.476  -4.665  1.00  0.00           H  
ATOM    891 2HD1 LEU A  55     -12.545  -5.852  -4.010  1.00  0.00           H  
ATOM    892 3HD1 LEU A  55     -12.356  -7.227  -2.967  1.00  0.00           H  
ATOM    893 1HD2 LEU A  55     -14.487  -8.987  -4.263  1.00  0.00           H  
ATOM    894 2HD2 LEU A  55     -14.376  -8.760  -2.531  1.00  0.00           H  
ATOM    895 3HD2 LEU A  55     -15.888  -8.459  -3.374  1.00  0.00           H  
ATOM    896  N   ARG A  56     -17.221  -3.841  -1.384  1.00  0.00           N  
ATOM    897  CA  ARG A  56     -17.731  -2.999  -0.325  1.00  0.00           C  
ATOM    898  C   ARG A  56     -18.966  -3.656   0.293  1.00  0.00           C  
ATOM    899  O   ARG A  56     -19.285  -3.413   1.458  1.00  0.00           O  
ATOM    900  CB  ARG A  56     -18.085  -1.620  -0.875  1.00  0.00           C  
ATOM    901  CG  ARG A  56     -19.254  -1.564  -1.865  1.00  0.00           C  
ATOM    902  CD  ARG A  56     -19.360  -0.198  -2.464  1.00  0.00           C  
ATOM    903  NE  ARG A  56     -20.488  -0.063  -3.397  1.00  0.00           N  
ATOM    904  CZ  ARG A  56     -20.478  -0.377  -4.719  1.00  0.00           C  
ATOM    905  NH1 ARG A  56     -19.404  -0.859  -5.285  1.00  0.00           N  
ATOM    906  NH2 ARG A  56     -21.572  -0.189  -5.443  1.00  0.00           N  
ATOM    907  H   ARG A  56     -17.193  -3.461  -2.337  1.00  0.00           H  
ATOM    908  HA  ARG A  56     -16.966  -2.886   0.441  1.00  0.00           H  
ATOM    909 1HB  ARG A  56     -18.324  -0.950  -0.056  1.00  0.00           H  
ATOM    910 2HB  ARG A  56     -17.241  -1.205  -1.391  1.00  0.00           H  
ATOM    911 1HG  ARG A  56     -19.102  -2.290  -2.663  1.00  0.00           H  
ATOM    912 2HG  ARG A  56     -20.189  -1.778  -1.347  1.00  0.00           H  
ATOM    913 1HD  ARG A  56     -19.506   0.512  -1.662  1.00  0.00           H  
ATOM    914 2HD  ARG A  56     -18.433   0.047  -2.993  1.00  0.00           H  
ATOM    915  HE  ARG A  56     -21.350   0.306  -3.017  1.00  0.00           H  
ATOM    916 1HH1 ARG A  56     -18.565  -1.022  -4.724  1.00  0.00           H  
ATOM    917 2HH1 ARG A  56     -19.410  -1.090  -6.273  1.00  0.00           H  
ATOM    918 1HH2 ARG A  56     -22.407   0.185  -5.013  1.00  0.00           H  
ATOM    919 2HH2 ARG A  56     -21.574  -0.418  -6.428  1.00  0.00           H  
ATOM    920  N   ARG A  57     -19.625  -4.560  -0.461  1.00  0.00           N  
ATOM    921  CA  ARG A  57     -20.835  -5.245  -0.020  1.00  0.00           C  
ATOM    922  C   ARG A  57     -20.560  -6.234   1.111  1.00  0.00           C  
ATOM    923  O   ARG A  57     -21.499  -6.696   1.756  1.00  0.00           O  
ATOM    924  CB  ARG A  57     -21.473  -6.020  -1.171  1.00  0.00           C  
ATOM    925  CG  ARG A  57     -20.711  -7.283  -1.589  1.00  0.00           C  
ATOM    926  CD  ARG A  57     -21.169  -7.847  -2.880  1.00  0.00           C  
ATOM    927  NE  ARG A  57     -20.332  -8.991  -3.299  1.00  0.00           N  
ATOM    928  CZ  ARG A  57     -20.528 -10.306  -2.986  1.00  0.00           C  
ATOM    929  NH1 ARG A  57     -21.539 -10.718  -2.258  1.00  0.00           N  
ATOM    930  NH2 ARG A  57     -19.695 -11.225  -3.424  1.00  0.00           N  
ATOM    931  H   ARG A  57     -19.292  -4.757  -1.412  1.00  0.00           H  
ATOM    932  HA  ARG A  57     -21.541  -4.494   0.336  1.00  0.00           H  
ATOM    933 1HB  ARG A  57     -22.485  -6.311  -0.901  1.00  0.00           H  
ATOM    934 2HB  ARG A  57     -21.533  -5.374  -2.047  1.00  0.00           H  
ATOM    935 1HG  ARG A  57     -19.644  -7.089  -1.642  1.00  0.00           H  
ATOM    936 2HG  ARG A  57     -20.904  -8.048  -0.841  1.00  0.00           H  
ATOM    937 1HD  ARG A  57     -22.202  -8.173  -2.800  1.00  0.00           H  
ATOM    938 2HD  ARG A  57     -21.093  -7.075  -3.648  1.00  0.00           H  
ATOM    939  HE  ARG A  57     -19.527  -8.771  -3.872  1.00  0.00           H  
ATOM    940 1HH1 ARG A  57     -22.221 -10.070  -1.894  1.00  0.00           H  
ATOM    941 2HH1 ARG A  57     -21.624 -11.742  -2.098  1.00  0.00           H  
ATOM    942 1HH2 ARG A  57     -18.905 -10.979  -3.996  1.00  0.00           H  
ATOM    943 2HH2 ARG A  57     -19.878 -12.211  -3.160  1.00  0.00           H  
ATOM    944  N   VAL A  58     -19.291  -6.618   1.308  1.00  0.00           N  
ATOM    945  CA  VAL A  58     -18.948  -7.546   2.376  1.00  0.00           C  
ATOM    946  C   VAL A  58     -18.253  -6.786   3.500  1.00  0.00           C  
ATOM    947  O   VAL A  58     -18.495  -7.051   4.685  1.00  0.00           O  
ATOM    948  CB  VAL A  58     -18.039  -8.684   1.908  1.00  0.00           C  
ATOM    949  CG1 VAL A  58     -17.702  -9.598   3.131  1.00  0.00           C  
ATOM    950  CG2 VAL A  58     -18.721  -9.444   0.800  1.00  0.00           C  
ATOM    951  H   VAL A  58     -18.550  -6.218   0.730  1.00  0.00           H  
ATOM    952  HA  VAL A  58     -19.865  -7.984   2.770  1.00  0.00           H  
ATOM    953  HB  VAL A  58     -17.102  -8.271   1.538  1.00  0.00           H  
ATOM    954 1HG1 VAL A  58     -17.067 -10.402   2.842  1.00  0.00           H  
ATOM    955 2HG1 VAL A  58     -17.201  -9.038   3.912  1.00  0.00           H  
ATOM    956 3HG1 VAL A  58     -18.630 -10.010   3.525  1.00  0.00           H  
ATOM    957 1HG2 VAL A  58     -18.088 -10.250   0.461  1.00  0.00           H  
ATOM    958 2HG2 VAL A  58     -19.660  -9.840   1.173  1.00  0.00           H  
ATOM    959 3HG2 VAL A  58     -18.907  -8.781  -0.018  1.00  0.00           H  
ATOM    960  N   VAL A  59     -17.360  -5.867   3.135  1.00  0.00           N  
ATOM    961  CA  VAL A  59     -16.594  -5.154   4.140  1.00  0.00           C  
ATOM    962  C   VAL A  59     -17.551  -4.343   5.023  1.00  0.00           C  
ATOM    963  O   VAL A  59     -17.359  -4.294   6.241  1.00  0.00           O  
ATOM    964  CB  VAL A  59     -15.497  -4.290   3.496  1.00  0.00           C  
ATOM    965  CG1 VAL A  59     -14.806  -3.423   4.560  1.00  0.00           C  
ATOM    966  CG2 VAL A  59     -14.485  -5.209   2.820  1.00  0.00           C  
ATOM    967  H   VAL A  59     -17.197  -5.685   2.142  1.00  0.00           H  
ATOM    968  HA  VAL A  59     -16.094  -5.887   4.773  1.00  0.00           H  
ATOM    969  HB  VAL A  59     -15.944  -3.628   2.759  1.00  0.00           H  
ATOM    970 1HG1 VAL A  59     -14.037  -2.813   4.094  1.00  0.00           H  
ATOM    971 2HG1 VAL A  59     -15.526  -2.785   5.036  1.00  0.00           H  
ATOM    972 3HG1 VAL A  59     -14.349  -4.065   5.314  1.00  0.00           H  
ATOM    973 1HG2 VAL A  59     -13.709  -4.638   2.369  1.00  0.00           H  
ATOM    974 2HG2 VAL A  59     -14.060  -5.845   3.566  1.00  0.00           H  
ATOM    975 3HG2 VAL A  59     -14.978  -5.816   2.059  1.00  0.00           H  
ATOM    976  N   GLU A  60     -18.582  -3.719   4.421  1.00  0.00           N  
ATOM    977  CA  GLU A  60     -19.577  -2.963   5.173  1.00  0.00           C  
ATOM    978  C   GLU A  60     -20.225  -3.805   6.270  1.00  0.00           C  
ATOM    979  O   GLU A  60     -20.499  -3.287   7.357  1.00  0.00           O  
ATOM    980  CB  GLU A  60     -20.689  -2.473   4.241  1.00  0.00           C  
ATOM    981  CG  GLU A  60     -21.769  -1.617   4.905  1.00  0.00           C  
ATOM    982  CD  GLU A  60     -22.821  -1.158   3.920  1.00  0.00           C  
ATOM    983  OE1 GLU A  60     -22.695  -1.467   2.764  1.00  0.00           O  
ATOM    984  OE2 GLU A  60     -23.762  -0.498   4.328  1.00  0.00           O  
ATOM    985  H   GLU A  60     -18.684  -3.741   3.402  1.00  0.00           H  
ATOM    986  HA  GLU A  60     -19.088  -2.108   5.633  1.00  0.00           H  
ATOM    987 1HB  GLU A  60     -20.263  -1.897   3.437  1.00  0.00           H  
ATOM    988 2HB  GLU A  60     -21.179  -3.336   3.786  1.00  0.00           H  
ATOM    989 1HG  GLU A  60     -22.256  -2.198   5.683  1.00  0.00           H  
ATOM    990 2HG  GLU A  60     -21.297  -0.753   5.371  1.00  0.00           H  
ATOM    991  N   GLU A  61     -20.506  -5.085   5.991  1.00  0.00           N  
ATOM    992  CA  GLU A  61     -21.134  -5.947   6.981  1.00  0.00           C  
ATOM    993  C   GLU A  61     -20.241  -6.115   8.184  1.00  0.00           C  
ATOM    994  O   GLU A  61     -20.706  -6.003   9.319  1.00  0.00           O  
ATOM    995  CB  GLU A  61     -21.446  -7.335   6.406  1.00  0.00           C  
ATOM    996  CG  GLU A  61     -22.091  -8.306   7.415  1.00  0.00           C  
ATOM    997  CD  GLU A  61     -22.445  -9.634   6.815  1.00  0.00           C  
ATOM    998  OE1 GLU A  61     -22.378  -9.766   5.623  1.00  0.00           O  
ATOM    999  OE2 GLU A  61     -22.762 -10.534   7.556  1.00  0.00           O  
ATOM   1000  H   GLU A  61     -20.254  -5.466   5.086  1.00  0.00           H  
ATOM   1001  HA  GLU A  61     -22.065  -5.482   7.304  1.00  0.00           H  
ATOM   1002 1HB  GLU A  61     -22.114  -7.232   5.552  1.00  0.00           H  
ATOM   1003 2HB  GLU A  61     -20.526  -7.796   6.046  1.00  0.00           H  
ATOM   1004 1HG  GLU A  61     -21.395  -8.479   8.237  1.00  0.00           H  
ATOM   1005 2HG  GLU A  61     -22.986  -7.843   7.828  1.00  0.00           H  
ATOM   1006  N   LEU A  62     -18.951  -6.345   7.944  1.00  0.00           N  
ATOM   1007  CA  LEU A  62     -18.030  -6.540   9.054  1.00  0.00           C  
ATOM   1008  C   LEU A  62     -17.846  -5.245   9.848  1.00  0.00           C  
ATOM   1009  O   LEU A  62     -17.682  -5.292  11.069  1.00  0.00           O  
ATOM   1010  CB  LEU A  62     -16.704  -7.117   8.560  1.00  0.00           C  
ATOM   1011  CG  LEU A  62     -15.645  -7.515   9.648  1.00  0.00           C  
ATOM   1012  CD1 LEU A  62     -16.198  -8.503  10.675  1.00  0.00           C  
ATOM   1013  CD2 LEU A  62     -14.498  -8.190   8.941  1.00  0.00           C  
ATOM   1014  H   LEU A  62     -18.648  -6.454   6.966  1.00  0.00           H  
ATOM   1015  HA  LEU A  62     -18.482  -7.274   9.713  1.00  0.00           H  
ATOM   1016 1HB  LEU A  62     -16.902  -7.954   7.936  1.00  0.00           H  
ATOM   1017 2HB  LEU A  62     -16.240  -6.352   7.931  1.00  0.00           H  
ATOM   1018  HG  LEU A  62     -15.318  -6.640  10.162  1.00  0.00           H  
ATOM   1019 1HD1 LEU A  62     -15.411  -8.752  11.385  1.00  0.00           H  
ATOM   1020 2HD1 LEU A  62     -17.028  -8.058  11.218  1.00  0.00           H  
ATOM   1021 3HD1 LEU A  62     -16.527  -9.406  10.187  1.00  0.00           H  
ATOM   1022 1HD2 LEU A  62     -13.726  -8.478   9.653  1.00  0.00           H  
ATOM   1023 2HD2 LEU A  62     -14.873  -9.066   8.455  1.00  0.00           H  
ATOM   1024 3HD2 LEU A  62     -14.079  -7.522   8.205  1.00  0.00           H  
ATOM   1025  N   LEU A  63     -17.854  -4.101   9.151  1.00  0.00           N  
ATOM   1026  CA  LEU A  63     -17.725  -2.780   9.769  1.00  0.00           C  
ATOM   1027  C   LEU A  63     -18.903  -2.428  10.666  1.00  0.00           C  
ATOM   1028  O   LEU A  63     -18.708  -1.892  11.762  1.00  0.00           O  
ATOM   1029  CB  LEU A  63     -17.575  -1.714   8.676  1.00  0.00           C  
ATOM   1030  CG  LEU A  63     -17.482  -0.222   9.116  1.00  0.00           C  
ATOM   1031  CD1 LEU A  63     -16.307   0.009  10.055  1.00  0.00           C  
ATOM   1032  CD2 LEU A  63     -17.318   0.615   7.849  1.00  0.00           C  
ATOM   1033  H   LEU A  63     -17.923  -4.166   8.130  1.00  0.00           H  
ATOM   1034  HA  LEU A  63     -16.843  -2.769  10.384  1.00  0.00           H  
ATOM   1035 1HB  LEU A  63     -16.696  -1.950   8.084  1.00  0.00           H  
ATOM   1036 2HB  LEU A  63     -18.439  -1.796   8.024  1.00  0.00           H  
ATOM   1037  HG  LEU A  63     -18.395   0.070   9.640  1.00  0.00           H  
ATOM   1038 1HD1 LEU A  63     -16.262   1.060  10.329  1.00  0.00           H  
ATOM   1039 2HD1 LEU A  63     -16.409  -0.581  10.965  1.00  0.00           H  
ATOM   1040 3HD1 LEU A  63     -15.415  -0.260   9.565  1.00  0.00           H  
ATOM   1041 1HD2 LEU A  63     -17.255   1.673   8.107  1.00  0.00           H  
ATOM   1042 2HD2 LEU A  63     -16.412   0.307   7.341  1.00  0.00           H  
ATOM   1043 3HD2 LEU A  63     -18.174   0.450   7.198  1.00  0.00           H  
ATOM   1044  N   LYS A  64     -20.124  -2.706  10.213  1.00  0.00           N  
ATOM   1045  CA  LYS A  64     -21.300  -2.398  11.012  1.00  0.00           C  
ATOM   1046  C   LYS A  64     -21.593  -3.430  12.111  1.00  0.00           C  
ATOM   1047  O   LYS A  64     -22.190  -3.077  13.131  1.00  0.00           O  
ATOM   1048  CB  LYS A  64     -22.495  -2.184  10.094  1.00  0.00           C  
ATOM   1049  CG  LYS A  64     -22.372  -0.884   9.309  1.00  0.00           C  
ATOM   1050  CD  LYS A  64     -23.519  -0.648   8.351  1.00  0.00           C  
ATOM   1051  CE  LYS A  64     -23.385   0.734   7.709  1.00  0.00           C  
ATOM   1052  NZ  LYS A  64     -24.394   0.974   6.653  1.00  0.00           N  
ATOM   1053  H   LYS A  64     -20.234  -3.093   9.270  1.00  0.00           H  
ATOM   1054  HA  LYS A  64     -21.112  -1.451  11.515  1.00  0.00           H  
ATOM   1055 1HB  LYS A  64     -22.557  -3.012   9.380  1.00  0.00           H  
ATOM   1056 2HB  LYS A  64     -23.414  -2.167  10.676  1.00  0.00           H  
ATOM   1057 1HG  LYS A  64     -22.313  -0.052  10.009  1.00  0.00           H  
ATOM   1058 2HG  LYS A  64     -21.441  -0.915   8.736  1.00  0.00           H  
ATOM   1059 1HD  LYS A  64     -23.509  -1.409   7.570  1.00  0.00           H  
ATOM   1060 2HD  LYS A  64     -24.466  -0.707   8.883  1.00  0.00           H  
ATOM   1061 1HE  LYS A  64     -23.514   1.482   8.488  1.00  0.00           H  
ATOM   1062 2HE  LYS A  64     -22.389   0.841   7.276  1.00  0.00           H  
ATOM   1063 1HZ  LYS A  64     -24.269   1.897   6.272  1.00  0.00           H  
ATOM   1064 2HZ  LYS A  64     -24.252   0.289   5.895  1.00  0.00           H  
ATOM   1065 3HZ  LYS A  64     -25.324   0.887   7.025  1.00  0.00           H  
ATOM   1066  N   ARG A  65     -21.187  -4.682  11.890  1.00  0.00           N  
ATOM   1067  CA  ARG A  65     -21.358  -5.780  12.833  1.00  0.00           C  
ATOM   1068  C   ARG A  65     -20.745  -5.512  14.210  1.00  0.00           C  
ATOM   1069  O   ARG A  65     -21.059  -6.224  15.165  1.00  0.00           O  
ATOM   1070  OXT ARG A  65     -19.817  -4.712  14.348  1.00  0.00           O  
ATOM   1071  CB  ARG A  65     -20.768  -7.049  12.232  1.00  0.00           C  
ATOM   1072  CG  ARG A  65     -20.831  -8.296  13.081  1.00  0.00           C  
ATOM   1073  CD  ARG A  65     -20.278  -9.475  12.350  1.00  0.00           C  
ATOM   1074  NE  ARG A  65     -21.162  -9.904  11.254  1.00  0.00           N  
ATOM   1075  CZ  ARG A  65     -22.227 -10.733  11.405  1.00  0.00           C  
ATOM   1076  NH1 ARG A  65     -22.534 -11.217  12.598  1.00  0.00           N  
ATOM   1077  NH2 ARG A  65     -22.970 -11.065  10.363  1.00  0.00           N  
ATOM   1078  H   ARG A  65     -20.756  -4.909  10.991  1.00  0.00           H  
ATOM   1079  HA  ARG A  65     -22.429  -5.939  12.964  1.00  0.00           H  
ATOM   1080 1HB  ARG A  65     -21.298  -7.277  11.317  1.00  0.00           H  
ATOM   1081 2HB  ARG A  65     -19.725  -6.869  11.969  1.00  0.00           H  
ATOM   1082 1HG  ARG A  65     -20.225  -8.160  13.974  1.00  0.00           H  
ATOM   1083 2HG  ARG A  65     -21.862  -8.489  13.366  1.00  0.00           H  
ATOM   1084 1HD  ARG A  65     -19.316  -9.195  11.913  1.00  0.00           H  
ATOM   1085 2HD  ARG A  65     -20.126 -10.308  13.033  1.00  0.00           H  
ATOM   1086  HE  ARG A  65     -20.973  -9.551  10.320  1.00  0.00           H  
ATOM   1087 1HH1 ARG A  65     -21.984 -10.972  13.408  1.00  0.00           H  
ATOM   1088 2HH1 ARG A  65     -23.330 -11.832  12.704  1.00  0.00           H  
ATOM   1089 1HH2 ARG A  65     -22.759 -10.706   9.416  1.00  0.00           H  
ATOM   1090 2HH2 ARG A  65     -23.759 -11.678  10.479  1.00  0.00           H  
TER                                                                             
ATOM   1092  N   ALA B  66      37.906  -7.521   9.938  1.00  0.00           N  
ATOM   1093  CA  ALA B  66      37.754  -8.894  10.441  1.00  0.00           C  
ATOM   1094  C   ALA B  66      36.818  -9.688   9.527  1.00  0.00           C  
ATOM   1095  O   ALA B  66      36.959 -10.906   9.378  1.00  0.00           O  
ATOM   1096  CB  ALA B  66      37.226  -8.886  11.877  1.00  0.00           C  
ATOM   1097 1H   ALA B  66      38.519  -7.012  10.544  1.00  0.00           H  
ATOM   1098 2H   ALA B  66      38.291  -7.543   9.017  1.00  0.00           H  
ATOM   1099 3H   ALA B  66      37.013  -7.073   9.917  1.00  0.00           H  
ATOM   1100  HA  ALA B  66      38.735  -9.375  10.426  1.00  0.00           H  
ATOM   1101 1HB  ALA B  66      37.154  -9.907  12.243  1.00  0.00           H  
ATOM   1102 2HB  ALA B  66      37.913  -8.333  12.513  1.00  0.00           H  
ATOM   1103 3HB  ALA B  66      36.244  -8.413  11.910  1.00  0.00           H  
ATOM   1104  N   MET B  67      35.868  -8.959   8.915  1.00  0.00           N  
ATOM   1105  CA  MET B  67      34.884  -9.510   7.973  1.00  0.00           C  
ATOM   1106  C   MET B  67      34.516  -8.515   6.874  1.00  0.00           C  
ATOM   1107  O   MET B  67      34.359  -7.318   7.125  1.00  0.00           O  
ATOM   1108  CB  MET B  67      33.603  -9.925   8.684  1.00  0.00           C  
ATOM   1109  CG  MET B  67      32.488 -10.437   7.739  1.00  0.00           C  
ATOM   1110  SD  MET B  67      32.892 -11.982   6.835  1.00  0.00           S  
ATOM   1111  CE  MET B  67      32.397 -13.043   8.161  1.00  0.00           C  
ATOM   1112  H   MET B  67      35.854  -7.967   9.118  1.00  0.00           H  
ATOM   1113  HA  MET B  67      35.321 -10.386   7.493  1.00  0.00           H  
ATOM   1114 1HB  MET B  67      33.825 -10.728   9.358  1.00  0.00           H  
ATOM   1115 2HB  MET B  67      33.212  -9.089   9.269  1.00  0.00           H  
ATOM   1116 1HG  MET B  67      31.620 -10.648   8.353  1.00  0.00           H  
ATOM   1117 2HG  MET B  67      32.200  -9.678   7.031  1.00  0.00           H  
ATOM   1118 1HE  MET B  67      32.520 -14.082   7.862  1.00  0.00           H  
ATOM   1119 2HE  MET B  67      32.990 -12.829   9.046  1.00  0.00           H  
ATOM   1120 3HE  MET B  67      31.374 -12.860   8.387  1.00  0.00           H  
ATOM   1121  N   ASP B  68      34.339  -9.044   5.656  1.00  0.00           N  
ATOM   1122  CA  ASP B  68      33.910  -8.287   4.486  1.00  0.00           C  
ATOM   1123  C   ASP B  68      32.756  -8.998   3.810  1.00  0.00           C  
ATOM   1124  O   ASP B  68      32.964  -9.841   2.937  1.00  0.00           O  
ATOM   1125  CB  ASP B  68      35.050  -8.170   3.449  1.00  0.00           C  
ATOM   1126  CG  ASP B  68      34.722  -7.235   2.185  1.00  0.00           C  
ATOM   1127  OD1 ASP B  68      33.714  -6.595   2.198  1.00  0.00           O  
ATOM   1128  OD2 ASP B  68      35.518  -7.188   1.240  1.00  0.00           O  
ATOM   1129  H   ASP B  68      34.504 -10.035   5.549  1.00  0.00           H  
ATOM   1130  HA  ASP B  68      33.577  -7.294   4.797  1.00  0.00           H  
ATOM   1131 1HB  ASP B  68      35.934  -7.773   3.940  1.00  0.00           H  
ATOM   1132 2HB  ASP B  68      35.312  -9.164   3.089  1.00  0.00           H  
ATOM   1133  N   LEU B  69      31.531  -8.708   4.223  1.00  0.00           N  
ATOM   1134  CA  LEU B  69      30.440  -9.396   3.557  1.00  0.00           C  
ATOM   1135  C   LEU B  69      29.960  -8.578   2.436  1.00  0.00           C  
ATOM   1136  O   LEU B  69      29.904  -7.345   2.534  1.00  0.00           O  
ATOM   1137  CB  LEU B  69      29.192  -9.699   4.396  1.00  0.00           C  
ATOM   1138  CG  LEU B  69      29.242 -10.640   5.513  1.00  0.00           C  
ATOM   1139  CD1 LEU B  69      27.895 -10.651   6.107  1.00  0.00           C  
ATOM   1140  CD2 LEU B  69      29.594 -12.019   5.029  1.00  0.00           C  
ATOM   1141  H   LEU B  69      31.367  -8.020   4.944  1.00  0.00           H  
ATOM   1142  HA  LEU B  69      30.811 -10.331   3.162  1.00  0.00           H  
ATOM   1143 1HB  LEU B  69      28.851  -8.771   4.822  1.00  0.00           H  
ATOM   1144 2HB  LEU B  69      28.421 -10.072   3.718  1.00  0.00           H  
ATOM   1145  HG  LEU B  69      29.949 -10.317   6.250  1.00  0.00           H  
ATOM   1146 1HD1 LEU B  69      27.894 -11.331   6.929  1.00  0.00           H  
ATOM   1147 2HD1 LEU B  69      27.633  -9.655   6.452  1.00  0.00           H  
ATOM   1148 3HD1 LEU B  69      27.168 -10.980   5.359  1.00  0.00           H  
ATOM   1149 1HD2 LEU B  69      29.591 -12.718   5.866  1.00  0.00           H  
ATOM   1150 2HD2 LEU B  69      28.860 -12.339   4.288  1.00  0.00           H  
ATOM   1151 3HD2 LEU B  69      30.580 -11.999   4.573  1.00  0.00           H  
ATOM   1152  N   ILE B  70      29.601  -9.269   1.384  1.00  0.00           N  
ATOM   1153  CA  ILE B  70      29.000  -8.642   0.260  1.00  0.00           C  
ATOM   1154  C   ILE B  70      27.771  -9.419  -0.147  1.00  0.00           C  
ATOM   1155  O   ILE B  70      27.815 -10.635  -0.271  1.00  0.00           O  
ATOM   1156  CB  ILE B  70      29.990  -8.599  -0.873  1.00  0.00           C  
ATOM   1157  CG1 ILE B  70      31.236  -7.857  -0.359  1.00  0.00           C  
ATOM   1158  CG2 ILE B  70      29.337  -7.910  -2.088  1.00  0.00           C  
ATOM   1159  CD1 ILE B  70      32.371  -7.870  -1.239  1.00  0.00           C  
ATOM   1160  H   ILE B  70      29.776 -10.272   1.384  1.00  0.00           H  
ATOM   1161  HA  ILE B  70      28.701  -7.628   0.527  1.00  0.00           H  
ATOM   1162  HB  ILE B  70      30.292  -9.591  -1.137  1.00  0.00           H  
ATOM   1163 1HG1 ILE B  70      30.976  -6.829  -0.112  1.00  0.00           H  
ATOM   1164 2HG1 ILE B  70      31.612  -8.350   0.520  1.00  0.00           H  
ATOM   1165 1HG2 ILE B  70      30.042  -7.856  -2.907  1.00  0.00           H  
ATOM   1166 2HG2 ILE B  70      28.459  -8.469  -2.405  1.00  0.00           H  
ATOM   1167 3HG2 ILE B  70      29.033  -6.902  -1.810  1.00  0.00           H  
ATOM   1168 1HD1 ILE B  70      33.179  -7.357  -0.723  1.00  0.00           H  
ATOM   1169 2HD1 ILE B  70      32.669  -8.898  -1.455  1.00  0.00           H  
ATOM   1170 3HD1 ILE B  70      32.117  -7.363  -2.131  1.00  0.00           H  
ATOM   1171  N   LEU B  71      26.661  -8.753  -0.320  1.00  0.00           N  
ATOM   1172  CA  LEU B  71      25.462  -9.419  -0.787  1.00  0.00           C  
ATOM   1173  C   LEU B  71      25.152  -8.984  -2.199  1.00  0.00           C  
ATOM   1174  O   LEU B  71      25.036  -7.791  -2.470  1.00  0.00           O  
ATOM   1175  CB  LEU B  71      24.286  -9.080   0.113  1.00  0.00           C  
ATOM   1176  CG  LEU B  71      22.890  -9.622  -0.263  1.00  0.00           C  
ATOM   1177  CD1 LEU B  71      22.868 -11.139  -0.195  1.00  0.00           C  
ATOM   1178  CD2 LEU B  71      21.899  -9.042   0.696  1.00  0.00           C  
ATOM   1179  H   LEU B  71      26.621  -7.746  -0.155  1.00  0.00           H  
ATOM   1180  HA  LEU B  71      25.625 -10.487  -0.771  1.00  0.00           H  
ATOM   1181 1HB  LEU B  71      24.516  -9.450   1.102  1.00  0.00           H  
ATOM   1182 2HB  LEU B  71      24.222  -8.034   0.166  1.00  0.00           H  
ATOM   1183  HG  LEU B  71      22.634  -9.320  -1.286  1.00  0.00           H  
ATOM   1184 1HD1 LEU B  71      21.881 -11.495  -0.456  1.00  0.00           H  
ATOM   1185 2HD1 LEU B  71      23.576 -11.530  -0.886  1.00  0.00           H  
ATOM   1186 3HD1 LEU B  71      23.119 -11.466   0.807  1.00  0.00           H  
ATOM   1187 1HD2 LEU B  71      20.931  -9.415   0.445  1.00  0.00           H  
ATOM   1188 2HD2 LEU B  71      22.145  -9.337   1.719  1.00  0.00           H  
ATOM   1189 3HD2 LEU B  71      21.905  -7.958   0.622  1.00  0.00           H  
ATOM   1190  N   ILE B  72      25.021  -9.927  -3.109  1.00  0.00           N  
ATOM   1191  CA  ILE B  72      24.649  -9.554  -4.446  1.00  0.00           C  
ATOM   1192  C   ILE B  72      23.231  -9.938  -4.716  1.00  0.00           C  
ATOM   1193  O   ILE B  72      22.837 -11.099  -4.586  1.00  0.00           O  
ATOM   1194  CB  ILE B  72      25.562 -10.125  -5.513  1.00  0.00           C  
ATOM   1195  CG1 ILE B  72      26.986  -9.619  -5.240  1.00  0.00           C  
ATOM   1196  CG2 ILE B  72      25.044  -9.710  -6.928  1.00  0.00           C  
ATOM   1197  CD1 ILE B  72      28.055 -10.251  -6.117  1.00  0.00           C  
ATOM   1198  H   ILE B  72      25.158 -10.895  -2.857  1.00  0.00           H  
ATOM   1199  HA  ILE B  72      24.715  -8.472  -4.536  1.00  0.00           H  
ATOM   1200  HB  ILE B  72      25.577 -11.199  -5.440  1.00  0.00           H  
ATOM   1201 1HG1 ILE B  72      27.000  -8.539  -5.376  1.00  0.00           H  
ATOM   1202 2HG1 ILE B  72      27.234  -9.837  -4.200  1.00  0.00           H  
ATOM   1203 1HG2 ILE B  72      25.697 -10.115  -7.697  1.00  0.00           H  
ATOM   1204 2HG2 ILE B  72      24.035 -10.099  -7.074  1.00  0.00           H  
ATOM   1205 3HG2 ILE B  72      25.023  -8.619  -7.003  1.00  0.00           H  
ATOM   1206 1HD1 ILE B  72      29.023  -9.845  -5.844  1.00  0.00           H  
ATOM   1207 2HD1 ILE B  72      28.057 -11.330  -5.968  1.00  0.00           H  
ATOM   1208 3HD1 ILE B  72      27.849 -10.025  -7.168  1.00  0.00           H  
ATOM   1209  N   ASN B  73      22.447  -8.925  -5.042  1.00  0.00           N  
ATOM   1210  CA  ASN B  73      21.057  -9.087  -5.333  1.00  0.00           C  
ATOM   1211  C   ASN B  73      20.941  -9.193  -6.830  1.00  0.00           C  
ATOM   1212  O   ASN B  73      21.208  -8.250  -7.587  1.00  0.00           O  
ATOM   1213  CB  ASN B  73      20.228  -7.976  -4.728  1.00  0.00           C  
ATOM   1214  CG  ASN B  73      18.759  -8.214  -4.874  1.00  0.00           C  
ATOM   1215  OD1 ASN B  73      18.304  -8.933  -5.784  1.00  0.00           O  
ATOM   1216  ND2 ASN B  73      18.004  -7.622  -3.979  1.00  0.00           N  
ATOM   1217  H   ASN B  73      22.855  -7.993  -5.122  1.00  0.00           H  
ATOM   1218  HA  ASN B  73      20.716 -10.029  -4.924  1.00  0.00           H  
ATOM   1219 1HB  ASN B  73      20.465  -7.891  -3.663  1.00  0.00           H  
ATOM   1220 2HB  ASN B  73      20.479  -7.037  -5.178  1.00  0.00           H  
ATOM   1221 1HD2 ASN B  73      16.987  -7.690  -3.964  1.00  0.00           H  
ATOM   1222 2HD2 ASN B  73      18.403  -7.058  -3.269  1.00  0.00           H  
ATOM   1223  N   SER B  74      20.662 -10.392  -7.293  1.00  0.00           N  
ATOM   1224  CA  SER B  74      20.594 -10.606  -8.708  1.00  0.00           C  
ATOM   1225  C   SER B  74      19.234 -10.223  -9.142  1.00  0.00           C  
ATOM   1226  O   SER B  74      18.297 -11.034  -9.087  1.00  0.00           O  
ATOM   1227  CB  SER B  74      20.816 -12.051  -9.055  1.00  0.00           C  
ATOM   1228  OG  SER B  74      20.751 -12.261 -10.420  1.00  0.00           O  
ATOM   1229  H   SER B  74      20.457 -11.165  -6.667  1.00  0.00           H  
ATOM   1230  HA  SER B  74      21.329  -9.978  -9.217  1.00  0.00           H  
ATOM   1231 1HB  SER B  74      21.780 -12.386  -8.673  1.00  0.00           H  
ATOM   1232 2HB  SER B  74      20.064 -12.623  -8.587  1.00  0.00           H  
ATOM   1233  HG  SER B  74      20.898 -13.203 -10.550  1.00  0.00           H  
ATOM   1234  N   LEU B  75      19.151  -8.980  -9.598  1.00  0.00           N  
ATOM   1235  CA  LEU B  75      17.925  -8.397 -10.081  1.00  0.00           C  
ATOM   1236  C   LEU B  75      16.780  -8.315  -9.031  1.00  0.00           C  
ATOM   1237  O   LEU B  75      15.940  -9.207  -8.975  1.00  0.00           O  
ATOM   1238  CB  LEU B  75      17.452  -9.205 -11.296  1.00  0.00           C  
ATOM   1239  CG  LEU B  75      18.375  -9.167 -12.521  1.00  0.00           C  
ATOM   1240  CD1 LEU B  75      17.845 -10.117 -13.586  1.00  0.00           C  
ATOM   1241  CD2 LEU B  75      18.458  -7.743 -13.050  1.00  0.00           C  
ATOM   1242  H   LEU B  75      20.004  -8.419  -9.537  1.00  0.00           H  
ATOM   1243  HA  LEU B  75      18.163  -7.406 -10.430  1.00  0.00           H  
ATOM   1244 1HB  LEU B  75      17.339 -10.246 -10.998  1.00  0.00           H  
ATOM   1245 2HB  LEU B  75      16.476  -8.830 -11.604  1.00  0.00           H  
ATOM   1246  HG  LEU B  75      19.371  -9.507 -12.236  1.00  0.00           H  
ATOM   1247 1HD1 LEU B  75      18.501 -10.091 -14.456  1.00  0.00           H  
ATOM   1248 2HD1 LEU B  75      17.814 -11.131 -13.187  1.00  0.00           H  
ATOM   1249 3HD1 LEU B  75      16.841  -9.812 -13.879  1.00  0.00           H  
ATOM   1250 1HD2 LEU B  75      19.114  -7.716 -13.920  1.00  0.00           H  
ATOM   1251 2HD2 LEU B  75      17.462  -7.403 -13.336  1.00  0.00           H  
ATOM   1252 3HD2 LEU B  75      18.856  -7.089 -12.275  1.00  0.00           H  
ATOM   1253  N   PRO B  76      16.761  -7.278  -8.142  1.00  0.00           N  
ATOM   1254  CA  PRO B  76      15.752  -7.050  -7.103  1.00  0.00           C  
ATOM   1255  C   PRO B  76      14.345  -6.904  -7.711  1.00  0.00           C  
ATOM   1256  O   PRO B  76      13.331  -7.081  -7.018  1.00  0.00           O  
ATOM   1257  CB  PRO B  76      16.239  -5.757  -6.414  1.00  0.00           C  
ATOM   1258  CG  PRO B  76      17.132  -5.101  -7.384  1.00  0.00           C  
ATOM   1259  CD  PRO B  76      17.809  -6.233  -8.149  1.00  0.00           C  
ATOM   1260  HA  PRO B  76      15.777  -7.882  -6.397  1.00  0.00           H  
ATOM   1261 1HB  PRO B  76      15.366  -5.137  -6.164  1.00  0.00           H  
ATOM   1262 2HB  PRO B  76      16.722  -5.977  -5.476  1.00  0.00           H  
ATOM   1263 1HG  PRO B  76      16.564  -4.426  -8.039  1.00  0.00           H  
ATOM   1264 2HG  PRO B  76      17.857  -4.479  -6.849  1.00  0.00           H  
ATOM   1265 1HD  PRO B  76      18.021  -5.822  -9.129  1.00  0.00           H  
ATOM   1266 2HD  PRO B  76      18.712  -6.597  -7.635  1.00  0.00           H  
ATOM   1267  N   LEU B  77      14.285  -6.566  -9.002  1.00  0.00           N  
ATOM   1268  CA  LEU B  77      13.010  -6.523  -9.696  1.00  0.00           C  
ATOM   1269  C   LEU B  77      12.844  -7.881 -10.370  1.00  0.00           C  
ATOM   1270  O   LEU B  77      13.651  -8.256 -11.226  1.00  0.00           O  
ATOM   1271  CB  LEU B  77      12.953  -5.413 -10.727  1.00  0.00           C  
ATOM   1272  CG  LEU B  77      13.274  -4.077 -10.213  1.00  0.00           C  
ATOM   1273  CD1 LEU B  77      13.107  -3.070 -11.302  1.00  0.00           C  
ATOM   1274  CD2 LEU B  77      12.387  -3.813  -9.071  1.00  0.00           C  
ATOM   1275  H   LEU B  77      15.130  -6.376  -9.513  1.00  0.00           H  
ATOM   1276  HA  LEU B  77      12.202  -6.391  -8.974  1.00  0.00           H  
ATOM   1277 1HB  LEU B  77      13.657  -5.638 -11.505  1.00  0.00           H  
ATOM   1278 2HB  LEU B  77      11.957  -5.384 -11.149  1.00  0.00           H  
ATOM   1279  HG  LEU B  77      14.315  -4.043  -9.887  1.00  0.00           H  
ATOM   1280 1HD1 LEU B  77      13.342  -2.090 -10.918  1.00  0.00           H  
ATOM   1281 2HD1 LEU B  77      13.765  -3.301 -12.118  1.00  0.00           H  
ATOM   1282 3HD1 LEU B  77      12.074  -3.082 -11.652  1.00  0.00           H  
ATOM   1283 1HD2 LEU B  77      12.594  -2.832  -8.654  1.00  0.00           H  
ATOM   1284 2HD2 LEU B  77      11.347  -3.863  -9.402  1.00  0.00           H  
ATOM   1285 3HD2 LEU B  77      12.566  -4.575  -8.322  1.00  0.00           H  
ATOM   1286  N   VAL B  78      11.795  -8.598  -9.973  1.00  0.00           N  
ATOM   1287  CA  VAL B  78      11.500  -9.971 -10.390  1.00  0.00           C  
ATOM   1288  C   VAL B  78      10.475 -10.123 -11.526  1.00  0.00           C  
ATOM   1289  O   VAL B  78       9.430  -9.460 -11.568  1.00  0.00           O  
ATOM   1290  CB  VAL B  78      11.030 -10.757  -9.158  1.00  0.00           C  
ATOM   1291  CG1 VAL B  78      10.672 -12.165  -9.502  1.00  0.00           C  
ATOM   1292  CG2 VAL B  78      12.132 -10.731  -8.135  1.00  0.00           C  
ATOM   1293  H   VAL B  78      11.177  -8.176  -9.279  1.00  0.00           H  
ATOM   1294  HA  VAL B  78      12.440 -10.420 -10.723  1.00  0.00           H  
ATOM   1295  HB  VAL B  78      10.138 -10.285  -8.750  1.00  0.00           H  
ATOM   1296 1HG1 VAL B  78      10.337 -12.663  -8.599  1.00  0.00           H  
ATOM   1297 2HG1 VAL B  78       9.864 -12.182 -10.232  1.00  0.00           H  
ATOM   1298 3HG1 VAL B  78      11.539 -12.685  -9.911  1.00  0.00           H  
ATOM   1299 1HG2 VAL B  78      11.817 -11.261  -7.242  1.00  0.00           H  
ATOM   1300 2HG2 VAL B  78      13.020 -11.198  -8.548  1.00  0.00           H  
ATOM   1301 3HG2 VAL B  78      12.359  -9.691  -7.876  1.00  0.00           H  
ATOM   1302  N   SER B  79      10.808 -10.989 -12.461  1.00  0.00           N  
ATOM   1303  CA  SER B  79       9.975 -11.321 -13.605  1.00  0.00           C  
ATOM   1304  C   SER B  79       9.825 -12.825 -13.562  1.00  0.00           C  
ATOM   1305  O   SER B  79      10.115 -13.446 -12.549  1.00  0.00           O  
ATOM   1306  CB  SER B  79      10.613 -10.902 -14.925  1.00  0.00           C  
ATOM   1307  OG  SER B  79      11.709 -11.730 -15.278  1.00  0.00           O  
ATOM   1308  H   SER B  79      11.694 -11.467 -12.364  1.00  0.00           H  
ATOM   1309  HA  SER B  79       8.997 -10.854 -13.501  1.00  0.00           H  
ATOM   1310 1HB  SER B  79       9.870 -10.918 -15.717  1.00  0.00           H  
ATOM   1311 2HB  SER B  79      10.958  -9.870 -14.831  1.00  0.00           H  
ATOM   1312  HG  SER B  79      12.120 -11.304 -16.047  1.00  0.00           H  
ATOM   1313  N   ASP B  80       9.357 -13.423 -14.632  1.00  0.00           N  
ATOM   1314  CA  ASP B  80       9.275 -14.872 -14.665  1.00  0.00           C  
ATOM   1315  C   ASP B  80      10.676 -15.498 -14.652  1.00  0.00           C  
ATOM   1316  O   ASP B  80      10.834 -16.674 -14.328  1.00  0.00           O  
ATOM   1317  CB  ASP B  80       8.505 -15.334 -15.905  1.00  0.00           C  
ATOM   1318  CG  ASP B  80       7.015 -15.029 -15.824  1.00  0.00           C  
ATOM   1319  OD1 ASP B  80       6.542 -14.752 -14.748  1.00  0.00           O  
ATOM   1320  OD2 ASP B  80       6.364 -15.075 -16.841  1.00  0.00           O  
ATOM   1321  H   ASP B  80       9.093 -12.881 -15.440  1.00  0.00           H  
ATOM   1322  HA  ASP B  80       8.744 -15.206 -13.773  1.00  0.00           H  
ATOM   1323 1HB  ASP B  80       8.914 -14.846 -16.790  1.00  0.00           H  
ATOM   1324 2HB  ASP B  80       8.634 -16.409 -16.034  1.00  0.00           H  
ATOM   1325  N   ALA B  81      11.697 -14.709 -15.030  1.00  0.00           N  
ATOM   1326  CA  ALA B  81      13.092 -15.142 -15.088  1.00  0.00           C  
ATOM   1327  C   ALA B  81      13.569 -15.536 -13.715  1.00  0.00           C  
ATOM   1328  O   ALA B  81      13.037 -15.058 -12.718  1.00  0.00           O  
ATOM   1329  CB  ALA B  81      13.996 -14.044 -15.606  1.00  0.00           C  
ATOM   1330  H   ALA B  81      11.512 -13.733 -15.246  1.00  0.00           H  
ATOM   1331  HA  ALA B  81      13.159 -16.000 -15.747  1.00  0.00           H  
ATOM   1332 1HB  ALA B  81      15.025 -14.409 -15.635  1.00  0.00           H  
ATOM   1333 2HB  ALA B  81      13.685 -13.746 -16.604  1.00  0.00           H  
ATOM   1334 3HB  ALA B  81      13.937 -13.190 -14.936  1.00  0.00           H  
ATOM   1335  N   GLU B  82      14.558 -16.413 -13.644  1.00  0.00           N  
ATOM   1336  CA  GLU B  82      15.072 -16.754 -12.329  1.00  0.00           C  
ATOM   1337  C   GLU B  82      15.619 -15.489 -11.691  1.00  0.00           C  
ATOM   1338  O   GLU B  82      16.088 -14.585 -12.405  1.00  0.00           O  
ATOM   1339  CB  GLU B  82      16.161 -17.826 -12.420  1.00  0.00           C  
ATOM   1340  CG  GLU B  82      17.449 -17.359 -13.083  1.00  0.00           C  
ATOM   1341  CD  GLU B  82      17.382 -17.400 -14.584  1.00  0.00           C  
ATOM   1342  OE1 GLU B  82      16.298 -17.480 -15.110  1.00  0.00           O  
ATOM   1343  OE2 GLU B  82      18.417 -17.350 -15.206  1.00  0.00           O  
ATOM   1344  H   GLU B  82      14.968 -16.805 -14.474  1.00  0.00           H  
ATOM   1345  HA  GLU B  82      14.260 -17.145 -11.714  1.00  0.00           H  
ATOM   1346 1HB  GLU B  82      16.409 -18.179 -11.419  1.00  0.00           H  
ATOM   1347 2HB  GLU B  82      15.785 -18.679 -12.985  1.00  0.00           H  
ATOM   1348 1HG  GLU B  82      17.657 -16.336 -12.768  1.00  0.00           H  
ATOM   1349 2HG  GLU B  82      18.269 -17.989 -12.743  1.00  0.00           H  
ATOM   1350  N   THR B  83      15.637 -15.461 -10.363  1.00  0.00           N  
ATOM   1351  CA  THR B  83      16.216 -14.332  -9.636  1.00  0.00           C  
ATOM   1352  C   THR B  83      17.006 -14.969  -8.534  1.00  0.00           C  
ATOM   1353  O   THR B  83      16.737 -16.119  -8.180  1.00  0.00           O  
ATOM   1354  CB  THR B  83      15.145 -13.346  -9.050  1.00  0.00           C  
ATOM   1355  OG1 THR B  83      15.785 -12.212  -8.405  1.00  0.00           O  
ATOM   1356  CG2 THR B  83      14.300 -14.033  -7.996  1.00  0.00           C  
ATOM   1357  H   THR B  83      15.228 -16.264  -9.873  1.00  0.00           H  
ATOM   1358  HA  THR B  83      16.896 -13.777 -10.281  1.00  0.00           H  
ATOM   1359  HB  THR B  83      14.502 -12.991  -9.856  1.00  0.00           H  
ATOM   1360  HG1 THR B  83      16.166 -11.608  -9.078  1.00  0.00           H  
ATOM   1361 1HG2 THR B  83      13.568 -13.339  -7.594  1.00  0.00           H  
ATOM   1362 2HG2 THR B  83      13.792 -14.886  -8.435  1.00  0.00           H  
ATOM   1363 3HG2 THR B  83      14.947 -14.354  -7.206  1.00  0.00           H  
ATOM   1364  N   SER B  84      17.982 -14.254  -7.989  1.00  0.00           N  
ATOM   1365  CA  SER B  84      18.796 -14.870  -6.936  1.00  0.00           C  
ATOM   1366  C   SER B  84      19.481 -13.931  -5.917  1.00  0.00           C  
ATOM   1367  O   SER B  84      19.582 -12.725  -6.131  1.00  0.00           O  
ATOM   1368  CB  SER B  84      19.864 -15.716  -7.602  1.00  0.00           C  
ATOM   1369  OG  SER B  84      20.772 -14.915  -8.307  1.00  0.00           O  
ATOM   1370  H   SER B  84      18.158 -13.301  -8.327  1.00  0.00           H  
ATOM   1371  HA  SER B  84      18.139 -15.525  -6.364  1.00  0.00           H  
ATOM   1372 1HB  SER B  84      20.394 -16.294  -6.846  1.00  0.00           H  
ATOM   1373 2HB  SER B  84      19.394 -16.424  -8.284  1.00  0.00           H  
ATOM   1374  HG  SER B  84      21.410 -15.518  -8.696  1.00  0.00           H  
ATOM   1375  N   LEU B  85      19.928 -14.498  -4.801  1.00  0.00           N  
ATOM   1376  CA  LEU B  85      20.765 -13.778  -3.831  1.00  0.00           C  
ATOM   1377  C   LEU B  85      22.105 -14.484  -3.624  1.00  0.00           C  
ATOM   1378  O   LEU B  85      22.133 -15.695  -3.428  1.00  0.00           O  
ATOM   1379  CB  LEU B  85      20.088 -13.680  -2.442  1.00  0.00           C  
ATOM   1380  CG  LEU B  85      18.799 -12.894  -2.332  1.00  0.00           C  
ATOM   1381  CD1 LEU B  85      18.188 -13.110  -0.983  1.00  0.00           C  
ATOM   1382  CD2 LEU B  85      19.113 -11.429  -2.528  1.00  0.00           C  
ATOM   1383  H   LEU B  85      19.731 -15.487  -4.661  1.00  0.00           H  
ATOM   1384  HA  LEU B  85      20.961 -12.778  -4.206  1.00  0.00           H  
ATOM   1385 1HB  LEU B  85      19.880 -14.685  -2.092  1.00  0.00           H  
ATOM   1386 2HB  LEU B  85      20.797 -13.232  -1.757  1.00  0.00           H  
ATOM   1387  HG  LEU B  85      18.098 -13.226  -3.083  1.00  0.00           H  
ATOM   1388 1HD1 LEU B  85      17.268 -12.537  -0.914  1.00  0.00           H  
ATOM   1389 2HD1 LEU B  85      17.972 -14.170  -0.843  1.00  0.00           H  
ATOM   1390 3HD1 LEU B  85      18.882 -12.775  -0.216  1.00  0.00           H  
ATOM   1391 1HD2 LEU B  85      18.208 -10.840  -2.448  1.00  0.00           H  
ATOM   1392 2HD2 LEU B  85      19.821 -11.103  -1.773  1.00  0.00           H  
ATOM   1393 3HD2 LEU B  85      19.543 -11.303  -3.507  1.00  0.00           H  
ATOM   1394  N   THR B  86      23.210 -13.740  -3.597  1.00  0.00           N  
ATOM   1395  CA  THR B  86      24.494 -14.354  -3.255  1.00  0.00           C  
ATOM   1396  C   THR B  86      25.162 -13.642  -2.060  1.00  0.00           C  
ATOM   1397  O   THR B  86      25.374 -12.437  -2.095  1.00  0.00           O  
ATOM   1398  CB  THR B  86      25.445 -14.342  -4.466  1.00  0.00           C  
ATOM   1399  OG1 THR B  86      24.854 -15.072  -5.549  1.00  0.00           O  
ATOM   1400  CG2 THR B  86      26.780 -14.975  -4.102  1.00  0.00           C  
ATOM   1401  H   THR B  86      23.154 -12.747  -3.826  1.00  0.00           H  
ATOM   1402  HA  THR B  86      24.329 -15.392  -2.975  1.00  0.00           H  
ATOM   1403  HB  THR B  86      25.613 -13.314  -4.787  1.00  0.00           H  
ATOM   1404  HG1 THR B  86      24.021 -14.662  -5.793  1.00  0.00           H  
ATOM   1405 1HG2 THR B  86      27.439 -14.958  -4.969  1.00  0.00           H  
ATOM   1406 2HG2 THR B  86      27.237 -14.415  -3.286  1.00  0.00           H  
ATOM   1407 3HG2 THR B  86      26.620 -16.006  -3.789  1.00  0.00           H  
ATOM   1408  N   CYS B  87      25.505 -14.378  -1.004  1.00  0.00           N  
ATOM   1409  CA  CYS B  87      26.170 -13.793   0.165  1.00  0.00           C  
ATOM   1410  C   CYS B  87      27.626 -14.308   0.297  1.00  0.00           C  
ATOM   1411  O   CYS B  87      27.899 -15.497   0.524  1.00  0.00           O  
ATOM   1412  CB  CYS B  87      25.410 -14.029   1.436  1.00  0.00           C  
ATOM   1413  SG  CYS B  87      26.303 -13.438   2.730  1.00  0.00           S  
ATOM   1414  H   CYS B  87      25.325 -15.376  -1.029  1.00  0.00           H  
ATOM   1415  HA  CYS B  87      26.209 -12.711   0.032  1.00  0.00           H  
ATOM   1416 1HB  CYS B  87      24.459 -13.507   1.414  1.00  0.00           H  
ATOM   1417 2HB  CYS B  87      25.227 -15.091   1.587  1.00  0.00           H  
ATOM   1418  HG  CYS B  87      25.502 -12.405   2.990  1.00  0.00           H  
ATOM   1419  N   ILE B  88      28.553 -13.383   0.121  1.00  0.00           N  
ATOM   1420  CA  ILE B  88      29.966 -13.662   0.011  1.00  0.00           C  
ATOM   1421  C   ILE B  88      30.799 -13.175   1.175  1.00  0.00           C  
ATOM   1422  O   ILE B  88      30.715 -12.003   1.538  1.00  0.00           O  
ATOM   1423  CB  ILE B  88      30.496 -12.849  -1.183  1.00  0.00           C  
ATOM   1424  CG1 ILE B  88      29.792 -13.192  -2.445  1.00  0.00           C  
ATOM   1425  CG2 ILE B  88      32.004 -13.078  -1.365  1.00  0.00           C  
ATOM   1426  CD1 ILE B  88      30.004 -12.118  -3.509  1.00  0.00           C  
ATOM   1427  H   ILE B  88      28.254 -12.417  -0.010  1.00  0.00           H  
ATOM   1428  HA  ILE B  88      30.112 -14.727  -0.103  1.00  0.00           H  
ATOM   1429  HB  ILE B  88      30.316 -11.808  -0.995  1.00  0.00           H  
ATOM   1430 1HG1 ILE B  88      30.155 -14.145  -2.817  1.00  0.00           H  
ATOM   1431 2HG1 ILE B  88      28.733 -13.273  -2.250  1.00  0.00           H  
ATOM   1432 1HG2 ILE B  88      32.372 -12.478  -2.202  1.00  0.00           H  
ATOM   1433 2HG2 ILE B  88      32.527 -12.779  -0.471  1.00  0.00           H  
ATOM   1434 3HG2 ILE B  88      32.202 -14.133  -1.564  1.00  0.00           H  
ATOM   1435 1HD1 ILE B  88      29.475 -12.394  -4.411  1.00  0.00           H  
ATOM   1436 2HD1 ILE B  88      29.618 -11.164  -3.139  1.00  0.00           H  
ATOM   1437 3HD1 ILE B  88      31.061 -12.009  -3.726  1.00  0.00           H  
ATOM   1438  N   ALA B  89      31.628 -14.044   1.744  1.00  0.00           N  
ATOM   1439  CA  ALA B  89      32.609 -13.610   2.738  1.00  0.00           C  
ATOM   1440  C   ALA B  89      33.916 -13.473   1.964  1.00  0.00           C  
ATOM   1441  O   ALA B  89      34.500 -14.464   1.501  1.00  0.00           O  
ATOM   1442  CB  ALA B  89      32.730 -14.569   3.900  1.00  0.00           C  
ATOM   1443  H   ALA B  89      31.635 -15.018   1.434  1.00  0.00           H  
ATOM   1444  HA  ALA B  89      32.337 -12.627   3.116  1.00  0.00           H  
ATOM   1445 1HB  ALA B  89      33.498 -14.199   4.588  1.00  0.00           H  
ATOM   1446 2HB  ALA B  89      31.781 -14.633   4.424  1.00  0.00           H  
ATOM   1447 3HB  ALA B  89      33.015 -15.553   3.532  1.00  0.00           H  
ATOM   1448  N   SER B  90      34.325 -12.247   1.710  1.00  0.00           N  
ATOM   1449  CA  SER B  90      35.461 -12.085   0.840  1.00  0.00           C  
ATOM   1450  C   SER B  90      36.757 -12.248   1.627  1.00  0.00           C  
ATOM   1451  O   SER B  90      36.982 -11.587   2.646  1.00  0.00           O  
ATOM   1452  CB  SER B  90      35.351 -10.739   0.135  1.00  0.00           C  
ATOM   1453  OG  SER B  90      36.459 -10.480  -0.667  1.00  0.00           O  
ATOM   1454  H   SER B  90      33.848 -11.433   2.106  1.00  0.00           H  
ATOM   1455  HA  SER B  90      35.425 -12.860   0.072  1.00  0.00           H  
ATOM   1456 1HB  SER B  90      34.453 -10.727  -0.479  1.00  0.00           H  
ATOM   1457 2HB  SER B  90      35.247  -9.950   0.874  1.00  0.00           H  
ATOM   1458  HG  SER B  90      36.342 -11.049  -1.470  1.00  0.00           H  
ATOM   1459  N   GLY B  91      37.590 -13.191   1.191  1.00  0.00           N  
ATOM   1460  CA  GLY B  91      38.910 -13.448   1.777  1.00  0.00           C  
ATOM   1461  C   GLY B  91      38.956 -14.224   3.096  1.00  0.00           C  
ATOM   1462  O   GLY B  91      39.531 -15.312   3.167  1.00  0.00           O  
ATOM   1463  H   GLY B  91      37.311 -13.732   0.385  1.00  0.00           H  
ATOM   1464 1HA  GLY B  91      39.511 -13.981   1.040  1.00  0.00           H  
ATOM   1465 2HA  GLY B  91      39.406 -12.490   1.927  1.00  0.00           H  
ATOM   1466  N   TRP B  92      38.408 -13.641   4.158  1.00  0.00           N  
ATOM   1467  CA  TRP B  92      38.455 -14.286   5.484  1.00  0.00           C  
ATOM   1468  C   TRP B  92      37.662 -15.599   5.480  1.00  0.00           C  
ATOM   1469  O   TRP B  92      36.509 -15.605   5.077  1.00  0.00           O  
ATOM   1470  CB  TRP B  92      37.934 -13.340   6.622  1.00  0.00           C  
ATOM   1471  CG  TRP B  92      38.040 -13.966   8.067  1.00  0.00           C  
ATOM   1472  CD1 TRP B  92      39.215 -14.318   8.731  1.00  0.00           C  
ATOM   1473  CD2 TRP B  92      36.957 -14.307   8.993  1.00  0.00           C  
ATOM   1474  NE1 TRP B  92      38.920 -14.879   9.955  1.00  0.00           N  
ATOM   1475  CE2 TRP B  92      37.551 -14.878  10.135  1.00  0.00           C  
ATOM   1476  CE3 TRP B  92      35.557 -14.202   8.948  1.00  0.00           C  
ATOM   1477  CZ2 TRP B  92      36.768 -15.366  11.225  1.00  0.00           C  
ATOM   1478  CZ3 TRP B  92      34.781 -14.683  10.074  1.00  0.00           C  
ATOM   1479  CH2 TRP B  92      35.384 -15.249  11.160  1.00  0.00           C  
ATOM   1480  H   TRP B  92      37.945 -12.742   4.005  1.00  0.00           H  
ATOM   1481  HA  TRP B  92      39.496 -14.521   5.708  1.00  0.00           H  
ATOM   1482 1HB  TRP B  92      38.483 -12.397   6.613  1.00  0.00           H  
ATOM   1483 2HB  TRP B  92      36.879 -13.099   6.440  1.00  0.00           H  
ATOM   1484  HD1 TRP B  92      40.215 -14.207   8.329  1.00  0.00           H  
ATOM   1485  HE1 TRP B  92      39.556 -15.279  10.646  1.00  0.00           H  
ATOM   1486  HE3 TRP B  92      35.084 -13.769   8.075  1.00  0.00           H  
ATOM   1487  HZ2 TRP B  92      37.213 -15.820  12.088  1.00  0.00           H  
ATOM   1488  HZ3 TRP B  92      33.695 -14.609  10.051  1.00  0.00           H  
ATOM   1489  HH2 TRP B  92      34.776 -15.617  11.992  1.00  0.00           H  
ATOM   1490  N   ARG B  93      38.282 -16.682   5.975  1.00  0.00           N  
ATOM   1491  CA  ARG B  93      37.672 -18.012   6.103  1.00  0.00           C  
ATOM   1492  C   ARG B  93      36.711 -17.971   7.294  1.00  0.00           C  
ATOM   1493  O   ARG B  93      37.175 -17.966   8.424  1.00  0.00           O  
ATOM   1494  CB  ARG B  93      38.794 -19.035   6.412  1.00  0.00           C  
ATOM   1495  CG  ARG B  93      38.443 -20.573   6.558  1.00  0.00           C  
ATOM   1496  CD  ARG B  93      39.686 -21.413   7.064  1.00  0.00           C  
ATOM   1497  NE  ARG B  93      40.008 -21.163   8.559  1.00  0.00           N  
ATOM   1498  CZ  ARG B  93      41.106 -21.582   9.299  1.00  0.00           C  
ATOM   1499  NH1 ARG B  93      42.088 -22.249   8.780  1.00  0.00           N  
ATOM   1500  NH2 ARG B  93      41.109 -21.301  10.579  1.00  0.00           N  
ATOM   1501  H   ARG B  93      39.239 -16.571   6.272  1.00  0.00           H  
ATOM   1502  HA  ARG B  93      37.168 -18.278   5.191  1.00  0.00           H  
ATOM   1503 1HB  ARG B  93      39.534 -18.966   5.613  1.00  0.00           H  
ATOM   1504 2HB  ARG B  93      39.295 -18.734   7.331  1.00  0.00           H  
ATOM   1505 1HG  ARG B  93      37.646 -20.679   7.303  1.00  0.00           H  
ATOM   1506 2HG  ARG B  93      38.093 -20.980   5.638  1.00  0.00           H  
ATOM   1507 1HD  ARG B  93      39.474 -22.472   6.930  1.00  0.00           H  
ATOM   1508 2HD  ARG B  93      40.561 -21.140   6.477  1.00  0.00           H  
ATOM   1509  HE  ARG B  93      39.292 -20.658   9.082  1.00  0.00           H  
ATOM   1510 1HH1 ARG B  93      42.080 -22.473   7.799  1.00  0.00           H  
ATOM   1511 2HH1 ARG B  93      42.848 -22.562   9.362  1.00  0.00           H  
ATOM   1512 1HH2 ARG B  93      40.288 -20.791  10.986  1.00  0.00           H  
ATOM   1513 2HH2 ARG B  93      41.860 -21.610  11.166  1.00  0.00           H  
ATOM   1514  N   PRO B  94      35.388 -17.899   7.123  1.00  0.00           N  
ATOM   1515  CA  PRO B  94      34.458 -17.771   8.210  1.00  0.00           C  
ATOM   1516  C   PRO B  94      34.539 -18.925   9.177  1.00  0.00           C  
ATOM   1517  O   PRO B  94      34.810 -20.062   8.764  1.00  0.00           O  
ATOM   1518  CB  PRO B  94      33.103 -17.672   7.518  1.00  0.00           C  
ATOM   1519  CG  PRO B  94      33.406 -17.201   6.155  1.00  0.00           C  
ATOM   1520  CD  PRO B  94      34.729 -17.867   5.806  1.00  0.00           C  
ATOM   1521  HA  PRO B  94      34.684 -16.843   8.725  1.00  0.00           H  
ATOM   1522 1HB  PRO B  94      32.605 -18.655   7.543  1.00  0.00           H  
ATOM   1523 2HB  PRO B  94      32.448 -16.979   8.065  1.00  0.00           H  
ATOM   1524 1HG  PRO B  94      32.586 -17.437   5.459  1.00  0.00           H  
ATOM   1525 2HG  PRO B  94      33.500 -16.109   6.182  1.00  0.00           H  
ATOM   1526 1HD  PRO B  94      34.569 -18.900   5.470  1.00  0.00           H  
ATOM   1527 2HD  PRO B  94      35.215 -17.283   5.058  1.00  0.00           H  
ATOM   1528  N   HIS B  95      34.231 -18.665  10.440  1.00  0.00           N  
ATOM   1529  CA  HIS B  95      34.076 -19.720  11.429  1.00  0.00           C  
ATOM   1530  C   HIS B  95      32.575 -19.875  11.688  1.00  0.00           C  
ATOM   1531  O   HIS B  95      31.964 -20.793  11.159  1.00  0.00           O  
ATOM   1532  CB  HIS B  95      34.908 -19.498  12.684  1.00  0.00           C  
ATOM   1533  CG  HIS B  95      36.438 -19.658  12.441  1.00  0.00           C  
ATOM   1534  ND1 HIS B  95      37.356 -19.455  13.434  1.00  0.00           N  
ATOM   1535  CD2 HIS B  95      37.164 -20.015  11.325  1.00  0.00           C  
ATOM   1536  CE1 HIS B  95      38.592 -19.666  12.955  1.00  0.00           C  
ATOM   1537  NE2 HIS B  95      38.509 -20.017  11.679  1.00  0.00           N  
ATOM   1538  H   HIS B  95      34.055 -17.705  10.714  1.00  0.00           H  
ATOM   1539  HA  HIS B  95      34.421 -20.668  11.012  1.00  0.00           H  
ATOM   1540 1HB  HIS B  95      34.729 -18.490  13.064  1.00  0.00           H  
ATOM   1541 2HB  HIS B  95      34.601 -20.202  13.455  1.00  0.00           H  
ATOM   1542  HD1 HIS B  95      37.109 -19.486  14.440  1.00  0.00           H  
ATOM   1543  HD2 HIS B  95      36.873 -20.278  10.303  1.00  0.00           H  
ATOM   1544  HE1 HIS B  95      39.455 -19.550  13.605  1.00  0.00           H  
ATOM   1545  N   GLU B  96      31.949 -18.957  12.412  1.00  0.00           N  
ATOM   1546  CA  GLU B  96      30.490 -19.024  12.543  1.00  0.00           C  
ATOM   1547  C   GLU B  96      29.873 -19.041  11.100  1.00  0.00           C  
ATOM   1548  O   GLU B  96      30.259 -18.207  10.283  1.00  0.00           O  
ATOM   1549  CB  GLU B  96      29.989 -17.772  13.260  1.00  0.00           C  
ATOM   1550  CG  GLU B  96      30.318 -17.601  14.778  1.00  0.00           C  
ATOM   1551  CD  GLU B  96      29.552 -18.544  15.647  1.00  0.00           C  
ATOM   1552  OE1 GLU B  96      28.665 -19.131  15.107  1.00  0.00           O  
ATOM   1553  OE2 GLU B  96      29.792 -18.654  16.845  1.00  0.00           O  
ATOM   1554  H   GLU B  96      32.460 -18.206  12.854  1.00  0.00           H  
ATOM   1555  HA  GLU B  96      30.232 -19.903  13.121  1.00  0.00           H  
ATOM   1556 1HB  GLU B  96      30.390 -16.906  12.744  1.00  0.00           H  
ATOM   1557 2HB  GLU B  96      28.915 -17.723  13.161  1.00  0.00           H  
ATOM   1558 1HG  GLU B  96      31.381 -17.778  14.921  1.00  0.00           H  
ATOM   1559 2HG  GLU B  96      30.107 -16.578  15.075  1.00  0.00           H  
ATOM   1560  N   PRO B  97      28.929 -19.949  10.754  1.00  0.00           N  
ATOM   1561  CA  PRO B  97      28.270 -20.076   9.449  1.00  0.00           C  
ATOM   1562  C   PRO B  97      27.567 -18.824   8.903  1.00  0.00           C  
ATOM   1563  O   PRO B  97      26.852 -18.120   9.625  1.00  0.00           O  
ATOM   1564  CB  PRO B  97      27.207 -21.139   9.737  1.00  0.00           C  
ATOM   1565  CG  PRO B  97      27.794 -21.956  10.811  1.00  0.00           C  
ATOM   1566  CD  PRO B  97      28.536 -20.994  11.701  1.00  0.00           C  
ATOM   1567  HA  PRO B  97      29.003 -20.446   8.719  1.00  0.00           H  
ATOM   1568 1HB  PRO B  97      26.259 -20.667  10.026  1.00  0.00           H  
ATOM   1569 2HB  PRO B  97      27.003 -21.730   8.834  1.00  0.00           H  
ATOM   1570 1HG  PRO B  97      27.001 -22.502  11.343  1.00  0.00           H  
ATOM   1571 2HG  PRO B  97      28.446 -22.712  10.360  1.00  0.00           H  
ATOM   1572 1HD  PRO B  97      27.916 -20.566  12.475  1.00  0.00           H  
ATOM   1573 2HD  PRO B  97      29.393 -21.530  12.096  1.00  0.00           H  
ATOM   1574  N   ILE B  98      27.689 -18.629   7.589  1.00  0.00           N  
ATOM   1575  CA  ILE B  98      26.998 -17.542   6.885  1.00  0.00           C  
ATOM   1576  C   ILE B  98      25.517 -17.913   6.821  1.00  0.00           C  
ATOM   1577  O   ILE B  98      25.176 -19.063   6.471  1.00  0.00           O  
ATOM   1578  CB  ILE B  98      27.535 -17.336   5.418  1.00  0.00           C  
ATOM   1579  CG1 ILE B  98      29.003 -16.875   5.345  1.00  0.00           C  
ATOM   1580  CG2 ILE B  98      26.677 -16.370   4.635  1.00  0.00           C  
ATOM   1581  CD1 ILE B  98      29.579 -17.036   3.880  1.00  0.00           C  
ATOM   1582  H   ILE B  98      28.303 -19.236   7.063  1.00  0.00           H  
ATOM   1583  HA  ILE B  98      27.106 -16.612   7.449  1.00  0.00           H  
ATOM   1584  HB  ILE B  98      27.493 -18.287   4.914  1.00  0.00           H  
ATOM   1585 1HG1 ILE B  98      29.067 -15.824   5.636  1.00  0.00           H  
ATOM   1586 2HG1 ILE B  98      29.609 -17.461   6.036  1.00  0.00           H  
ATOM   1587 1HG2 ILE B  98      27.050 -16.296   3.609  1.00  0.00           H  
ATOM   1588 2HG2 ILE B  98      25.645 -16.720   4.612  1.00  0.00           H  
ATOM   1589 3HG2 ILE B  98      26.709 -15.390   5.108  1.00  0.00           H  
ATOM   1590 1HD1 ILE B  98      30.610 -16.706   3.846  1.00  0.00           H  
ATOM   1591 2HD1 ILE B  98      29.537 -18.082   3.574  1.00  0.00           H  
ATOM   1592 3HD1 ILE B  98      28.991 -16.437   3.177  1.00  0.00           H  
ATOM   1593  N   THR B  99      24.631 -16.988   7.210  1.00  0.00           N  
ATOM   1594  CA  THR B  99      23.206 -17.302   7.169  1.00  0.00           C  
ATOM   1595  C   THR B  99      22.616 -16.443   6.077  1.00  0.00           C  
ATOM   1596  O   THR B  99      23.166 -15.393   5.741  1.00  0.00           O  
ATOM   1597  CB  THR B  99      22.459 -16.905   8.454  1.00  0.00           C  
ATOM   1598  OG1 THR B  99      22.459 -15.515   8.552  1.00  0.00           O  
ATOM   1599  CG2 THR B  99      23.219 -17.386   9.717  1.00  0.00           C  
ATOM   1600  H   THR B  99      24.964 -16.081   7.513  1.00  0.00           H  
ATOM   1601  HA  THR B  99      23.048 -18.351   6.928  1.00  0.00           H  
ATOM   1602  HB  THR B  99      21.441 -17.298   8.432  1.00  0.00           H  
ATOM   1603  HG1 THR B  99      21.877 -15.259   9.289  1.00  0.00           H  
ATOM   1604 1HG2 THR B  99      22.682 -17.055  10.615  1.00  0.00           H  
ATOM   1605 2HG2 THR B  99      23.316 -18.423   9.736  1.00  0.00           H  
ATOM   1606 3HG2 THR B  99      24.220 -16.955   9.725  1.00  0.00           H  
ATOM   1607  N   ILE B 100      21.452 -16.809   5.611  1.00  0.00           N  
ATOM   1608  CA  ILE B 100      20.712 -16.003   4.647  1.00  0.00           C  
ATOM   1609  C   ILE B 100      19.225 -16.303   4.834  1.00  0.00           C  
ATOM   1610  O   ILE B 100      18.830 -17.439   5.091  1.00  0.00           O  
ATOM   1611  CB  ILE B 100      21.220 -16.314   3.237  1.00  0.00           C  
ATOM   1612  CG1 ILE B 100      20.684 -15.480   2.217  1.00  0.00           C  
ATOM   1613  CG2 ILE B 100      20.844 -17.661   2.893  1.00  0.00           C  
ATOM   1614  CD1 ILE B 100      21.643 -15.490   0.980  1.00  0.00           C  
ATOM   1615  H   ILE B 100      21.056 -17.679   5.930  1.00  0.00           H  
ATOM   1616  HA  ILE B 100      20.883 -14.952   4.851  1.00  0.00           H  
ATOM   1617  HB  ILE B 100      22.305 -16.207   3.214  1.00  0.00           H  
ATOM   1618 1HG1 ILE B 100      19.701 -15.862   1.916  1.00  0.00           H  
ATOM   1619 2HG1 ILE B 100      20.562 -14.466   2.592  1.00  0.00           H  
ATOM   1620 1HG2 ILE B 100      21.222 -17.897   1.902  1.00  0.00           H  
ATOM   1621 2HG2 ILE B 100      21.271 -18.338   3.610  1.00  0.00           H  
ATOM   1622 3HG2 ILE B 100      19.753 -17.745   2.904  1.00  0.00           H  
ATOM   1623 1HD1 ILE B 100      21.232 -14.867   0.189  1.00  0.00           H  
ATOM   1624 2HD1 ILE B 100      22.618 -15.107   1.278  1.00  0.00           H  
ATOM   1625 3HD1 ILE B 100      21.768 -16.496   0.614  1.00  0.00           H  
ATOM   1626  N   GLY B 101      18.383 -15.322   4.715  1.00  0.00           N  
ATOM   1627  CA  GLY B 101      16.998 -15.668   4.917  1.00  0.00           C  
ATOM   1628  C   GLY B 101      16.030 -14.501   4.866  1.00  0.00           C  
ATOM   1629  O   GLY B 101      16.398 -13.367   4.541  1.00  0.00           O  
ATOM   1630  H   GLY B 101      18.724 -14.376   4.533  1.00  0.00           H  
ATOM   1631 1HA  GLY B 101      16.711 -16.407   4.180  1.00  0.00           H  
ATOM   1632 2HA  GLY B 101      16.908 -16.155   5.886  1.00  0.00           H  
ATOM   1633  N   ARG B 102      14.757 -14.780   5.162  1.00  0.00           N  
ATOM   1634  CA  ARG B 102      13.777 -13.702   5.134  1.00  0.00           C  
ATOM   1635  C   ARG B 102      13.941 -12.860   6.369  1.00  0.00           C  
ATOM   1636  O   ARG B 102      14.034 -13.381   7.488  1.00  0.00           O  
ATOM   1637  CB  ARG B 102      12.365 -14.237   5.077  1.00  0.00           C  
ATOM   1638  CG  ARG B 102      12.000 -14.944   3.803  1.00  0.00           C  
ATOM   1639  CD  ARG B 102      10.671 -15.497   3.880  1.00  0.00           C  
ATOM   1640  NE  ARG B 102      10.282 -16.188   2.689  1.00  0.00           N  
ATOM   1641  CZ  ARG B 102       9.628 -15.604   1.648  1.00  0.00           C  
ATOM   1642  NH1 ARG B 102       9.328 -14.279   1.679  1.00  0.00           N  
ATOM   1643  NH2 ARG B 102       9.248 -16.369   0.595  1.00  0.00           N  
ATOM   1644  H   ARG B 102      14.478 -15.716   5.414  1.00  0.00           H  
ATOM   1645  HA  ARG B 102      13.950 -13.074   4.258  1.00  0.00           H  
ATOM   1646 1HB  ARG B 102      12.227 -14.931   5.887  1.00  0.00           H  
ATOM   1647 2HB  ARG B 102      11.658 -13.416   5.219  1.00  0.00           H  
ATOM   1648 1HG  ARG B 102      12.009 -14.220   2.989  1.00  0.00           H  
ATOM   1649 2HG  ARG B 102      12.705 -15.749   3.599  1.00  0.00           H  
ATOM   1650 1HD  ARG B 102      10.617 -16.200   4.704  1.00  0.00           H  
ATOM   1651 2HD  ARG B 102       9.959 -14.691   4.053  1.00  0.00           H  
ATOM   1652  HE  ARG B 102      10.472 -17.211   2.658  1.00  0.00           H  
ATOM   1653 1HH1 ARG B 102       9.611 -13.660   2.463  1.00  0.00           H  
ATOM   1654 2HH1 ARG B 102       8.835 -13.856   0.905  1.00  0.00           H  
ATOM   1655 1HH2 ARG B 102       9.464 -17.359   0.583  1.00  0.00           H  
ATOM   1656 2HH2 ARG B 102       8.663 -15.976  -0.164  1.00  0.00           H  
ATOM   1657  N   ASP B 103      13.974 -11.549   6.178  1.00  0.00           N  
ATOM   1658  CA  ASP B 103      14.110 -10.619   7.287  1.00  0.00           C  
ATOM   1659  C   ASP B 103      12.725 -10.336   7.819  1.00  0.00           C  
ATOM   1660  O   ASP B 103      12.106  -9.299   7.539  1.00  0.00           O  
ATOM   1661  CB  ASP B 103      14.800  -9.359   6.830  1.00  0.00           C  
ATOM   1662  CG  ASP B 103      15.054  -8.475   7.888  1.00  0.00           C  
ATOM   1663  OD1 ASP B 103      14.527  -8.643   8.980  1.00  0.00           O  
ATOM   1664  OD2 ASP B 103      15.745  -7.552   7.634  1.00  0.00           O  
ATOM   1665  H   ASP B 103      13.872 -11.191   5.234  1.00  0.00           H  
ATOM   1666  HA  ASP B 103      14.702 -11.077   8.081  1.00  0.00           H  
ATOM   1667 1HB  ASP B 103      15.730  -9.604   6.340  1.00  0.00           H  
ATOM   1668 2HB  ASP B 103      14.192  -8.866   6.105  1.00  0.00           H  
ATOM   1669  N   PHE B 104      12.269 -11.256   8.643  1.00  0.00           N  
ATOM   1670  CA  PHE B 104      10.900 -11.248   9.083  1.00  0.00           C  
ATOM   1671  C   PHE B 104      10.575 -10.047   9.887  1.00  0.00           C  
ATOM   1672  O   PHE B 104       9.417  -9.637   9.929  1.00  0.00           O  
ATOM   1673  CB  PHE B 104      10.556 -12.495   9.883  1.00  0.00           C  
ATOM   1674  CG  PHE B 104      10.389 -13.719   9.035  1.00  0.00           C  
ATOM   1675  CD1 PHE B 104      11.298 -14.745   9.117  1.00  0.00           C  
ATOM   1676  CD2 PHE B 104       9.316 -13.842   8.143  1.00  0.00           C  
ATOM   1677  CE1 PHE B 104      11.155 -15.872   8.352  1.00  0.00           C  
ATOM   1678  CE2 PHE B 104       9.175 -14.972   7.369  1.00  0.00           C  
ATOM   1679  CZ  PHE B 104      10.105 -15.987   7.486  1.00  0.00           C  
ATOM   1680  H   PHE B 104      12.879 -12.053   8.834  1.00  0.00           H  
ATOM   1681  HA  PHE B 104      10.251 -11.262   8.200  1.00  0.00           H  
ATOM   1682 1HB  PHE B 104      11.339 -12.683  10.614  1.00  0.00           H  
ATOM   1683 2HB  PHE B 104       9.631 -12.327  10.431  1.00  0.00           H  
ATOM   1684  HD1 PHE B 104      12.143 -14.665   9.802  1.00  0.00           H  
ATOM   1685  HD2 PHE B 104       8.586 -13.034   8.062  1.00  0.00           H  
ATOM   1686  HE1 PHE B 104      11.886 -16.676   8.433  1.00  0.00           H  
ATOM   1687  HE2 PHE B 104       8.332 -15.063   6.668  1.00  0.00           H  
ATOM   1688  HZ  PHE B 104      10.018 -16.881   6.888  1.00  0.00           H  
ATOM   1689  N   GLU B 105      11.563  -9.505  10.581  1.00  0.00           N  
ATOM   1690  CA  GLU B 105      11.226  -8.401  11.428  1.00  0.00           C  
ATOM   1691  C   GLU B 105      11.166  -7.075  10.644  1.00  0.00           C  
ATOM   1692  O   GLU B 105      10.288  -6.254  10.886  1.00  0.00           O  
ATOM   1693  CB  GLU B 105      12.224  -8.280  12.580  1.00  0.00           C  
ATOM   1694  CG  GLU B 105      12.173  -9.425  13.587  1.00  0.00           C  
ATOM   1695  CD  GLU B 105      13.196  -9.278  14.679  1.00  0.00           C  
ATOM   1696  OE1 GLU B 105      14.008  -8.388  14.582  1.00  0.00           O  
ATOM   1697  OE2 GLU B 105      13.166 -10.050  15.608  1.00  0.00           O  
ATOM   1698  H   GLU B 105      12.514  -9.852  10.497  1.00  0.00           H  
ATOM   1699  HA  GLU B 105      10.224  -8.578  11.818  1.00  0.00           H  
ATOM   1700 1HB  GLU B 105      13.235  -8.234  12.173  1.00  0.00           H  
ATOM   1701 2HB  GLU B 105      12.045  -7.350  13.117  1.00  0.00           H  
ATOM   1702 1HG  GLU B 105      11.179  -9.458  14.032  1.00  0.00           H  
ATOM   1703 2HG  GLU B 105      12.337 -10.364  13.061  1.00  0.00           H  
ATOM   1704  N   ALA B 106      12.075  -6.869   9.678  1.00  0.00           N  
ATOM   1705  CA  ALA B 106      12.064  -5.609   8.906  1.00  0.00           C  
ATOM   1706  C   ALA B 106      10.764  -5.413   8.141  1.00  0.00           C  
ATOM   1707  O   ALA B 106      10.342  -4.284   7.896  1.00  0.00           O  
ATOM   1708  CB  ALA B 106      13.223  -5.570   7.922  1.00  0.00           C  
ATOM   1709  H   ALA B 106      12.806  -7.571   9.479  1.00  0.00           H  
ATOM   1710  HA  ALA B 106      12.157  -4.790   9.619  1.00  0.00           H  
ATOM   1711 1HB  ALA B 106      13.215  -4.627   7.385  1.00  0.00           H  
ATOM   1712 2HB  ALA B 106      14.164  -5.676   8.461  1.00  0.00           H  
ATOM   1713 3HB  ALA B 106      13.117  -6.391   7.215  1.00  0.00           H  
ATOM   1714  N   LEU B 107      10.158  -6.501   7.709  1.00  0.00           N  
ATOM   1715  CA  LEU B 107       8.900  -6.395   6.982  1.00  0.00           C  
ATOM   1716  C   LEU B 107       7.902  -7.485   7.392  1.00  0.00           C  
ATOM   1717  O   LEU B 107       8.099  -8.669   7.067  1.00  0.00           O  
ATOM   1718  CB  LEU B 107       9.161  -6.523   5.482  1.00  0.00           C  
ATOM   1719  CG  LEU B 107       7.927  -6.505   4.559  1.00  0.00           C  
ATOM   1720  CD1 LEU B 107       7.217  -5.160   4.624  1.00  0.00           C  
ATOM   1721  CD2 LEU B 107       8.378  -6.850   3.203  1.00  0.00           C  
ATOM   1722  H   LEU B 107      10.580  -7.414   7.898  1.00  0.00           H  
ATOM   1723  HA  LEU B 107       8.450  -5.431   7.200  1.00  0.00           H  
ATOM   1724 1HB  LEU B 107       9.813  -5.704   5.182  1.00  0.00           H  
ATOM   1725 2HB  LEU B 107       9.690  -7.454   5.313  1.00  0.00           H  
ATOM   1726  HG  LEU B 107       7.208  -7.265   4.889  1.00  0.00           H  
ATOM   1727 1HD1 LEU B 107       6.345  -5.181   3.972  1.00  0.00           H  
ATOM   1728 2HD1 LEU B 107       6.896  -4.984   5.627  1.00  0.00           H  
ATOM   1729 3HD1 LEU B 107       7.892  -4.364   4.309  1.00  0.00           H  
ATOM   1730 1HD2 LEU B 107       7.519  -6.885   2.538  1.00  0.00           H  
ATOM   1731 2HD2 LEU B 107       9.101  -6.113   2.842  1.00  0.00           H  
ATOM   1732 3HD2 LEU B 107       8.836  -7.827   3.250  1.00  0.00           H  
ATOM   1733  N   MET B 108       6.805  -7.075   8.055  1.00  0.00           N  
ATOM   1734  CA  MET B 108       5.838  -8.035   8.594  1.00  0.00           C  
ATOM   1735  C   MET B 108       4.964  -8.651   7.548  1.00  0.00           C  
ATOM   1736  O   MET B 108       4.771  -8.099   6.470  1.00  0.00           O  
ATOM   1737  CB  MET B 108       4.979  -7.310   9.638  1.00  0.00           C  
ATOM   1738  CG  MET B 108       5.793  -6.784  10.838  1.00  0.00           C  
ATOM   1739  SD  MET B 108       4.809  -5.941  12.124  1.00  0.00           S  
ATOM   1740  CE  MET B 108       4.314  -4.374  11.371  1.00  0.00           C  
ATOM   1741  H   MET B 108       6.670  -6.079   8.244  1.00  0.00           H  
ATOM   1742  HA  MET B 108       6.399  -8.841   9.065  1.00  0.00           H  
ATOM   1743 1HB  MET B 108       4.486  -6.462   9.164  1.00  0.00           H  
ATOM   1744 2HB  MET B 108       4.203  -7.976  10.012  1.00  0.00           H  
ATOM   1745 1HG  MET B 108       6.323  -7.615  11.299  1.00  0.00           H  
ATOM   1746 2HG  MET B 108       6.542  -6.078  10.473  1.00  0.00           H  
ATOM   1747 1HE  MET B 108       3.717  -3.803  12.085  1.00  0.00           H  
ATOM   1748 2HE  MET B 108       5.204  -3.802  11.095  1.00  0.00           H  
ATOM   1749 3HE  MET B 108       3.722  -4.560  10.474  1.00  0.00           H  
ATOM   1750  N   ASN B 109       4.367  -9.768   7.942  1.00  0.00           N  
ATOM   1751  CA  ASN B 109       3.447 -10.565   7.144  1.00  0.00           C  
ATOM   1752  C   ASN B 109       4.050 -11.229   5.896  1.00  0.00           C  
ATOM   1753  O   ASN B 109       3.320 -11.473   4.933  1.00  0.00           O  
ATOM   1754  CB  ASN B 109       2.220  -9.765   6.850  1.00  0.00           C  
ATOM   1755  CG  ASN B 109       1.020 -10.654   6.639  1.00  0.00           C  
ATOM   1756  OD1 ASN B 109       0.980 -11.820   7.053  1.00  0.00           O  
ATOM   1757  ND2 ASN B 109       0.027 -10.108   6.071  1.00  0.00           N  
ATOM   1758  H   ASN B 109       4.598 -10.114   8.861  1.00  0.00           H  
ATOM   1759  HA  ASN B 109       3.096 -11.379   7.778  1.00  0.00           H  
ATOM   1760 1HB  ASN B 109       2.049  -9.091   7.658  1.00  0.00           H  
ATOM   1761 2HB  ASN B 109       2.381  -9.164   5.974  1.00  0.00           H  
ATOM   1762 1HD2 ASN B 109      -0.811 -10.625   5.921  1.00  0.00           H  
ATOM   1763 2HD2 ASN B 109       0.091  -9.150   5.802  1.00  0.00           H  
ATOM   1764  N   GLN B 110       5.357 -11.580   5.928  1.00  0.00           N  
ATOM   1765  CA  GLN B 110       5.954 -12.376   4.833  1.00  0.00           C  
ATOM   1766  C   GLN B 110       5.627 -13.821   5.079  1.00  0.00           C  
ATOM   1767  O   GLN B 110       5.563 -14.242   6.228  1.00  0.00           O  
ATOM   1768  CB  GLN B 110       7.468 -12.277   4.770  1.00  0.00           C  
ATOM   1769  CG  GLN B 110       8.028 -10.977   4.406  1.00  0.00           C  
ATOM   1770  CD  GLN B 110       9.514 -11.082   4.435  1.00  0.00           C  
ATOM   1771  OE1 GLN B 110      10.119 -11.885   3.687  1.00  0.00           O  
ATOM   1772  NE2 GLN B 110      10.117 -10.303   5.318  1.00  0.00           N  
ATOM   1773  H   GLN B 110       5.924 -11.305   6.718  1.00  0.00           H  
ATOM   1774  HA  GLN B 110       5.507 -12.079   3.882  1.00  0.00           H  
ATOM   1775 1HB  GLN B 110       7.880 -12.539   5.739  1.00  0.00           H  
ATOM   1776 2HB  GLN B 110       7.839 -13.016   4.059  1.00  0.00           H  
ATOM   1777 1HG  GLN B 110       7.709 -10.709   3.398  1.00  0.00           H  
ATOM   1778 2HG  GLN B 110       7.708 -10.219   5.121  1.00  0.00           H  
ATOM   1779 1HE2 GLN B 110      11.121 -10.335   5.429  1.00  0.00           H  
ATOM   1780 2HE2 GLN B 110       9.544  -9.691   5.930  1.00  0.00           H  
ATOM   1781  N   HIS B 111       5.432 -14.613   4.034  1.00  0.00           N  
ATOM   1782  CA  HIS B 111       5.070 -15.987   4.348  1.00  0.00           C  
ATOM   1783  C   HIS B 111       6.324 -16.699   4.857  1.00  0.00           C  
ATOM   1784  O   HIS B 111       7.439 -16.446   4.415  1.00  0.00           O  
ATOM   1785  CB  HIS B 111       4.474 -16.784   3.177  1.00  0.00           C  
ATOM   1786  CG  HIS B 111       3.067 -16.448   2.849  1.00  0.00           C  
ATOM   1787  ND1 HIS B 111       2.052 -16.611   3.762  1.00  0.00           N  
ATOM   1788  CD2 HIS B 111       2.485 -16.018   1.715  1.00  0.00           C  
ATOM   1789  CE1 HIS B 111       0.907 -16.268   3.214  1.00  0.00           C  
ATOM   1790  NE2 HIS B 111       1.131 -15.898   1.969  1.00  0.00           N  
ATOM   1791  H   HIS B 111       5.505 -14.275   3.089  1.00  0.00           H  
ATOM   1792  HA  HIS B 111       4.361 -15.990   5.171  1.00  0.00           H  
ATOM   1793 1HB  HIS B 111       5.079 -16.617   2.282  1.00  0.00           H  
ATOM   1794 2HB  HIS B 111       4.530 -17.854   3.400  1.00  0.00           H  
ATOM   1795  HD1 HIS B 111       2.164 -16.962   4.693  1.00  0.00           H  
ATOM   1796  HD2 HIS B 111       2.889 -15.776   0.735  1.00  0.00           H  
ATOM   1797  HE1 HIS B 111      -0.018 -16.322   3.789  1.00  0.00           H  
ATOM   1798  N   GLN B 112       6.126 -17.585   5.819  1.00  0.00           N  
ATOM   1799  CA  GLN B 112       7.179 -18.348   6.475  1.00  0.00           C  
ATOM   1800  C   GLN B 112       7.714 -19.522   5.633  1.00  0.00           C  
ATOM   1801  O   GLN B 112       7.741 -20.662   6.095  1.00  0.00           O  
ATOM   1802  CB  GLN B 112       6.667 -18.872   7.819  1.00  0.00           C  
ATOM   1803  CG  GLN B 112       6.331 -17.784   8.825  1.00  0.00           C  
ATOM   1804  CD  GLN B 112       5.808 -18.345  10.133  1.00  0.00           C  
ATOM   1805  OE1 GLN B 112       5.225 -19.433  10.169  1.00  0.00           O  
ATOM   1806  NE2 GLN B 112       6.014 -17.607  11.217  1.00  0.00           N  
ATOM   1807  H   GLN B 112       5.178 -17.739   6.123  1.00  0.00           H  
ATOM   1808  HA  GLN B 112       8.003 -17.686   6.718  1.00  0.00           H  
ATOM   1809 1HB  GLN B 112       5.769 -19.470   7.659  1.00  0.00           H  
ATOM   1810 2HB  GLN B 112       7.418 -19.523   8.266  1.00  0.00           H  
ATOM   1811 1HG  GLN B 112       7.233 -17.208   9.036  1.00  0.00           H  
ATOM   1812 2HG  GLN B 112       5.565 -17.135   8.400  1.00  0.00           H  
ATOM   1813 1HE2 GLN B 112       5.691 -17.926  12.109  1.00  0.00           H  
ATOM   1814 2HE2 GLN B 112       6.491 -16.731  11.143  1.00  0.00           H  
ATOM   1815  N   ASP B 113       8.173 -19.236   4.422  1.00  0.00           N  
ATOM   1816  CA  ASP B 113       8.669 -20.291   3.533  1.00  0.00           C  
ATOM   1817  C   ASP B 113      10.155 -20.421   3.607  1.00  0.00           C  
ATOM   1818  O   ASP B 113      10.845 -19.416   3.392  1.00  0.00           O  
ATOM   1819  CB  ASP B 113       8.264 -20.020   2.082  1.00  0.00           C  
ATOM   1820  CG  ASP B 113       6.767 -20.169   1.847  1.00  0.00           C  
ATOM   1821  OD1 ASP B 113       6.114 -20.772   2.666  1.00  0.00           O  
ATOM   1822  OD2 ASP B 113       6.290 -19.680   0.851  1.00  0.00           O  
ATOM   1823  H   ASP B 113       8.147 -18.259   4.140  1.00  0.00           H  
ATOM   1824  HA  ASP B 113       8.171 -21.198   3.841  1.00  0.00           H  
ATOM   1825 1HB  ASP B 113       8.561 -19.008   1.804  1.00  0.00           H  
ATOM   1826 2HB  ASP B 113       8.791 -20.709   1.422  1.00  0.00           H  
ATOM   1827  N   PRO B 114      10.695 -21.629   3.868  1.00  0.00           N  
ATOM   1828  CA  PRO B 114      12.114 -21.882   3.947  1.00  0.00           C  
ATOM   1829  C   PRO B 114      12.756 -21.716   2.567  1.00  0.00           C  
ATOM   1830  O   PRO B 114      12.152 -22.057   1.549  1.00  0.00           O  
ATOM   1831  CB  PRO B 114      12.158 -23.326   4.477  1.00  0.00           C  
ATOM   1832  CG  PRO B 114      10.826 -23.927   4.107  1.00  0.00           C  
ATOM   1833  CD  PRO B 114       9.837 -22.796   4.168  1.00  0.00           C  
ATOM   1834  HA  PRO B 114      12.555 -21.174   4.651  1.00  0.00           H  
ATOM   1835 1HB  PRO B 114      13.005 -23.853   4.023  1.00  0.00           H  
ATOM   1836 2HB  PRO B 114      12.338 -23.312   5.562  1.00  0.00           H  
ATOM   1837 1HG  PRO B 114      10.887 -24.373   3.106  1.00  0.00           H  
ATOM   1838 2HG  PRO B 114      10.578 -24.737   4.802  1.00  0.00           H  
ATOM   1839 1HD  PRO B 114       9.091 -22.968   3.376  1.00  0.00           H  
ATOM   1840 2HD  PRO B 114       9.388 -22.720   5.172  1.00  0.00           H  
ATOM   1841  N   LEU B 115      13.993 -21.232   2.538  1.00  0.00           N  
ATOM   1842  CA  LEU B 115      14.687 -21.046   1.281  1.00  0.00           C  
ATOM   1843  C   LEU B 115      15.721 -22.106   1.139  1.00  0.00           C  
ATOM   1844  O   LEU B 115      16.340 -22.483   2.133  1.00  0.00           O  
ATOM   1845  CB  LEU B 115      15.424 -19.707   1.258  1.00  0.00           C  
ATOM   1846  CG  LEU B 115      14.605 -18.459   1.580  1.00  0.00           C  
ATOM   1847  CD1 LEU B 115      15.549 -17.263   1.562  1.00  0.00           C  
ATOM   1848  CD2 LEU B 115      13.441 -18.295   0.588  1.00  0.00           C  
ATOM   1849  H   LEU B 115      14.449 -20.974   3.403  1.00  0.00           H  
ATOM   1850  HA  LEU B 115      13.981 -21.117   0.456  1.00  0.00           H  
ATOM   1851 1HB  LEU B 115      16.244 -19.757   1.972  1.00  0.00           H  
ATOM   1852 2HB  LEU B 115      15.860 -19.576   0.269  1.00  0.00           H  
ATOM   1853  HG  LEU B 115      14.204 -18.552   2.589  1.00  0.00           H  
ATOM   1854 1HD1 LEU B 115      15.009 -16.378   1.833  1.00  0.00           H  
ATOM   1855 2HD1 LEU B 115      16.352 -17.426   2.267  1.00  0.00           H  
ATOM   1856 3HD1 LEU B 115      15.966 -17.141   0.578  1.00  0.00           H  
ATOM   1857 1HD2 LEU B 115      12.868 -17.401   0.837  1.00  0.00           H  
ATOM   1858 2HD2 LEU B 115      13.835 -18.207  -0.421  1.00  0.00           H  
ATOM   1859 3HD2 LEU B 115      12.787 -19.171   0.646  1.00  0.00           H  
ATOM   1860  N   GLU B 116      15.974 -22.557  -0.069  1.00  0.00           N  
ATOM   1861  CA  GLU B 116      17.070 -23.486  -0.215  1.00  0.00           C  
ATOM   1862  C   GLU B 116      18.343 -22.682  -0.421  1.00  0.00           C  
ATOM   1863  O   GLU B 116      18.411 -21.843  -1.319  1.00  0.00           O  
ATOM   1864  CB  GLU B 116      16.833 -24.439  -1.389  1.00  0.00           C  
ATOM   1865  CG  GLU B 116      17.915 -25.494  -1.570  1.00  0.00           C  
ATOM   1866  CD  GLU B 116      17.644 -26.418  -2.725  1.00  0.00           C  
ATOM   1867  OE1 GLU B 116      16.629 -26.262  -3.360  1.00  0.00           O  
ATOM   1868  OE2 GLU B 116      18.454 -27.280  -2.972  1.00  0.00           O  
ATOM   1869  H   GLU B 116      15.430 -22.253  -0.866  1.00  0.00           H  
ATOM   1870  HA  GLU B 116      17.180 -24.067   0.702  1.00  0.00           H  
ATOM   1871 1HB  GLU B 116      15.883 -24.955  -1.252  1.00  0.00           H  
ATOM   1872 2HB  GLU B 116      16.766 -23.867  -2.314  1.00  0.00           H  
ATOM   1873 1HG  GLU B 116      18.870 -24.996  -1.735  1.00  0.00           H  
ATOM   1874 2HG  GLU B 116      17.995 -26.078  -0.654  1.00  0.00           H  
ATOM   1875  N   VAL B 117      19.330 -22.937   0.420  1.00  0.00           N  
ATOM   1876  CA  VAL B 117      20.603 -22.232   0.376  1.00  0.00           C  
ATOM   1877  C   VAL B 117      21.722 -23.179  -0.019  1.00  0.00           C  
ATOM   1878  O   VAL B 117      21.946 -24.202   0.626  1.00  0.00           O  
ATOM   1879  CB  VAL B 117      20.906 -21.634   1.742  1.00  0.00           C  
ATOM   1880  CG1 VAL B 117      22.208 -20.891   1.698  1.00  0.00           C  
ATOM   1881  CG2 VAL B 117      19.782 -20.755   2.134  1.00  0.00           C  
ATOM   1882  H   VAL B 117      19.183 -23.641   1.126  1.00  0.00           H  
ATOM   1883  HA  VAL B 117      20.533 -21.432  -0.356  1.00  0.00           H  
ATOM   1884  HB  VAL B 117      21.004 -22.430   2.466  1.00  0.00           H  
ATOM   1885 1HG1 VAL B 117      22.425 -20.471   2.679  1.00  0.00           H  
ATOM   1886 2HG1 VAL B 117      23.006 -21.576   1.409  1.00  0.00           H  
ATOM   1887 3HG1 VAL B 117      22.137 -20.084   0.963  1.00  0.00           H  
ATOM   1888 1HG2 VAL B 117      19.970 -20.339   3.101  1.00  0.00           H  
ATOM   1889 2HG2 VAL B 117      19.692 -19.969   1.423  1.00  0.00           H  
ATOM   1890 3HG2 VAL B 117      18.856 -21.323   2.167  1.00  0.00           H  
ATOM   1891  N   THR B 118      22.418 -22.854  -1.078  1.00  0.00           N  
ATOM   1892  CA  THR B 118      23.433 -23.755  -1.587  1.00  0.00           C  
ATOM   1893  C   THR B 118      24.796 -23.093  -1.657  1.00  0.00           C  
ATOM   1894  O   THR B 118      24.921 -21.880  -1.494  1.00  0.00           O  
ATOM   1895  CB  THR B 118      23.047 -24.284  -2.981  1.00  0.00           C  
ATOM   1896  OG1 THR B 118      23.015 -23.197  -3.915  1.00  0.00           O  
ATOM   1897  CG2 THR B 118      21.681 -24.952  -2.939  1.00  0.00           C  
ATOM   1898  H   THR B 118      22.204 -21.976  -1.552  1.00  0.00           H  
ATOM   1899  HA  THR B 118      23.513 -24.606  -0.914  1.00  0.00           H  
ATOM   1900  HB  THR B 118      23.790 -25.009  -3.313  1.00  0.00           H  
ATOM   1901  HG1 THR B 118      23.909 -22.990  -4.196  1.00  0.00           H  
ATOM   1902 1HG2 THR B 118      21.425 -25.320  -3.932  1.00  0.00           H  
ATOM   1903 2HG2 THR B 118      21.706 -25.786  -2.238  1.00  0.00           H  
ATOM   1904 3HG2 THR B 118      20.933 -24.229  -2.616  1.00  0.00           H  
ATOM   1905  N   GLN B 119      25.837 -23.885  -1.889  1.00  0.00           N  
ATOM   1906  CA  GLN B 119      27.188 -23.333  -1.974  1.00  0.00           C  
ATOM   1907  C   GLN B 119      27.432 -22.700  -3.332  1.00  0.00           C  
ATOM   1908  O   GLN B 119      27.123 -23.296  -4.372  1.00  0.00           O  
ATOM   1909  CB  GLN B 119      28.218 -24.431  -1.738  1.00  0.00           C  
ATOM   1910  CG  GLN B 119      29.650 -23.996  -1.691  1.00  0.00           C  
ATOM   1911  CD  GLN B 119      30.467 -25.214  -1.434  1.00  0.00           C  
ATOM   1912  OE1 GLN B 119      29.843 -26.277  -1.352  1.00  0.00           O  
ATOM   1913  NE2 GLN B 119      31.790 -25.099  -1.262  1.00  0.00           N  
ATOM   1914  H   GLN B 119      25.692 -24.879  -2.019  1.00  0.00           H  
ATOM   1915  HA  GLN B 119      27.306 -22.563  -1.211  1.00  0.00           H  
ATOM   1916 1HB  GLN B 119      28.003 -24.921  -0.789  1.00  0.00           H  
ATOM   1917 2HB  GLN B 119      28.129 -25.180  -2.521  1.00  0.00           H  
ATOM   1918 1HG  GLN B 119      29.943 -23.549  -2.636  1.00  0.00           H  
ATOM   1919 2HG  GLN B 119      29.787 -23.287  -0.876  1.00  0.00           H  
ATOM   1920 1HE2 GLN B 119      32.369 -25.926  -0.999  1.00  0.00           H  
ATOM   1921 2HE2 GLN B 119      32.225 -24.205  -1.330  1.00  0.00           H  
ATOM   1922  N   ASP B 120      27.976 -21.487  -3.326  1.00  0.00           N  
ATOM   1923  CA  ASP B 120      28.341 -20.822  -4.568  1.00  0.00           C  
ATOM   1924  C   ASP B 120      29.793 -21.181  -4.815  1.00  0.00           C  
ATOM   1925  O   ASP B 120      30.659 -20.917  -3.983  1.00  0.00           O  
ATOM   1926  CB  ASP B 120      28.083 -19.310  -4.553  1.00  0.00           C  
ATOM   1927  CG  ASP B 120      28.382 -18.600  -5.959  1.00  0.00           C  
ATOM   1928  OD1 ASP B 120      29.188 -19.112  -6.734  1.00  0.00           O  
ATOM   1929  OD2 ASP B 120      27.783 -17.572  -6.233  1.00  0.00           O  
ATOM   1930  H   ASP B 120      28.177 -21.015  -2.444  1.00  0.00           H  
ATOM   1931  HA  ASP B 120      27.752 -21.244  -5.382  1.00  0.00           H  
ATOM   1932 1HB  ASP B 120      27.049 -19.115  -4.262  1.00  0.00           H  
ATOM   1933 2HB  ASP B 120      28.710 -18.861  -3.795  1.00  0.00           H  
ATOM   1934  N   VAL B 121      30.050 -21.876  -5.898  1.00  0.00           N  
ATOM   1935  CA  VAL B 121      31.386 -22.361  -6.159  1.00  0.00           C  
ATOM   1936  C   VAL B 121      32.126 -21.587  -7.234  1.00  0.00           C  
ATOM   1937  O   VAL B 121      33.139 -22.055  -7.766  1.00  0.00           O  
ATOM   1938  CB  VAL B 121      31.320 -23.843  -6.572  1.00  0.00           C  
ATOM   1939  CG1 VAL B 121      30.764 -24.689  -5.436  1.00  0.00           C  
ATOM   1940  CG2 VAL B 121      30.469 -23.994  -7.824  1.00  0.00           C  
ATOM   1941  H   VAL B 121      29.306 -22.062  -6.556  1.00  0.00           H  
ATOM   1942  HA  VAL B 121      31.955 -22.270  -5.235  1.00  0.00           H  
ATOM   1943  HB  VAL B 121      32.330 -24.200  -6.774  1.00  0.00           H  
ATOM   1944 1HG1 VAL B 121      30.724 -25.734  -5.746  1.00  0.00           H  
ATOM   1945 2HG1 VAL B 121      31.409 -24.594  -4.563  1.00  0.00           H  
ATOM   1946 3HG1 VAL B 121      29.760 -24.347  -5.186  1.00  0.00           H  
ATOM   1947 1HG2 VAL B 121      30.427 -25.045  -8.111  1.00  0.00           H  
ATOM   1948 2HG2 VAL B 121      29.460 -23.632  -7.624  1.00  0.00           H  
ATOM   1949 3HG2 VAL B 121      30.908 -23.414  -8.635  1.00  0.00           H  
ATOM   1950  N   THR B 122      31.657 -20.362  -7.513  1.00  0.00           N  
ATOM   1951  CA  THR B 122      32.395 -19.448  -8.382  1.00  0.00           C  
ATOM   1952  C   THR B 122      33.177 -18.493  -7.486  1.00  0.00           C  
ATOM   1953  O   THR B 122      33.948 -17.668  -7.965  1.00  0.00           O  
ATOM   1954  CB  THR B 122      31.478 -18.605  -9.321  1.00  0.00           C  
ATOM   1955  OG1 THR B 122      30.638 -17.741  -8.547  1.00  0.00           O  
ATOM   1956  CG2 THR B 122      30.583 -19.501 -10.183  1.00  0.00           C  
ATOM   1957  H   THR B 122      30.768 -20.041  -7.100  1.00  0.00           H  
ATOM   1958  HA  THR B 122      33.104 -20.011  -8.986  1.00  0.00           H  
ATOM   1959  HB  THR B 122      32.108 -17.999  -9.973  1.00  0.00           H  
ATOM   1960  HG1 THR B 122      30.002 -18.268  -8.007  1.00  0.00           H  
ATOM   1961 1HG2 THR B 122      29.964 -18.876 -10.829  1.00  0.00           H  
ATOM   1962 2HG2 THR B 122      31.198 -20.156 -10.789  1.00  0.00           H  
ATOM   1963 3HG2 THR B 122      29.941 -20.097  -9.529  1.00  0.00           H  
ATOM   1964  N   ARG B 123      32.934 -18.577  -6.174  1.00  0.00           N  
ATOM   1965  CA  ARG B 123      33.589 -17.725  -5.190  1.00  0.00           C  
ATOM   1966  C   ARG B 123      34.061 -18.564  -4.018  1.00  0.00           C  
ATOM   1967  O   ARG B 123      33.379 -19.485  -3.585  1.00  0.00           O  
ATOM   1968  CB  ARG B 123      32.682 -16.568  -4.781  1.00  0.00           C  
ATOM   1969  CG  ARG B 123      32.500 -15.593  -5.949  1.00  0.00           C  
ATOM   1970  CD  ARG B 123      31.858 -14.344  -5.649  1.00  0.00           C  
ATOM   1971  NE  ARG B 123      31.928 -13.461  -6.839  1.00  0.00           N  
ATOM   1972  CZ  ARG B 123      30.963 -13.377  -7.797  1.00  0.00           C  
ATOM   1973  NH1 ARG B 123      29.837 -14.094  -7.672  1.00  0.00           N  
ATOM   1974  NH2 ARG B 123      31.136 -12.591  -8.867  1.00  0.00           N  
ATOM   1975  H   ARG B 123      32.271 -19.270  -5.855  1.00  0.00           H  
ATOM   1976  HA  ARG B 123      34.475 -17.281  -5.648  1.00  0.00           H  
ATOM   1977 1HB  ARG B 123      31.700 -16.945  -4.500  1.00  0.00           H  
ATOM   1978 2HB  ARG B 123      33.099 -16.032  -3.926  1.00  0.00           H  
ATOM   1979 1HG  ARG B 123      33.473 -15.370  -6.388  1.00  0.00           H  
ATOM   1980 2HG  ARG B 123      31.867 -16.072  -6.692  1.00  0.00           H  
ATOM   1981 1HD  ARG B 123      30.812 -14.518  -5.395  1.00  0.00           H  
ATOM   1982 2HD  ARG B 123      32.376 -13.857  -4.825  1.00  0.00           H  
ATOM   1983  HE  ARG B 123      32.776 -12.918  -6.974  1.00  0.00           H  
ATOM   1984 1HH1 ARG B 123      29.722 -14.702  -6.870  1.00  0.00           H  
ATOM   1985 2HH1 ARG B 123      29.112 -14.053  -8.380  1.00  0.00           H  
ATOM   1986 1HH2 ARG B 123      32.017 -12.064  -9.006  1.00  0.00           H  
ATOM   1987 2HH2 ARG B 123      30.419 -12.558  -9.572  1.00  0.00           H  
ATOM   1988  N   GLU B 124      35.236 -18.254  -3.494  1.00  0.00           N  
ATOM   1989  CA  GLU B 124      35.819 -19.120  -2.459  1.00  0.00           C  
ATOM   1990  C   GLU B 124      34.896 -19.405  -1.256  1.00  0.00           C  
ATOM   1991  O   GLU B 124      34.721 -20.565  -0.883  1.00  0.00           O  
ATOM   1992  CB  GLU B 124      37.120 -18.494  -1.953  1.00  0.00           C  
ATOM   1993  CG  GLU B 124      38.247 -18.471  -2.976  1.00  0.00           C  
ATOM   1994  CD  GLU B 124      38.142 -17.318  -3.935  1.00  0.00           C  
ATOM   1995  OE1 GLU B 124      37.221 -16.547  -3.809  1.00  0.00           O  
ATOM   1996  OE2 GLU B 124      38.985 -17.208  -4.795  1.00  0.00           O  
ATOM   1997  H   GLU B 124      35.751 -17.455  -3.843  1.00  0.00           H  
ATOM   1998  HA  GLU B 124      36.056 -20.071  -2.901  1.00  0.00           H  
ATOM   1999 1HB  GLU B 124      36.932 -17.467  -1.639  1.00  0.00           H  
ATOM   2000 2HB  GLU B 124      37.473 -19.044  -1.080  1.00  0.00           H  
ATOM   2001 1HG  GLU B 124      39.200 -18.407  -2.451  1.00  0.00           H  
ATOM   2002 2HG  GLU B 124      38.234 -19.405  -3.536  1.00  0.00           H  
ATOM   2003  N   TRP B 125      34.328 -18.367  -0.635  1.00  0.00           N  
ATOM   2004  CA  TRP B 125      33.478 -18.612   0.515  1.00  0.00           C  
ATOM   2005  C   TRP B 125      32.131 -17.932   0.346  1.00  0.00           C  
ATOM   2006  O   TRP B 125      31.958 -16.818   0.830  1.00  0.00           O  
ATOM   2007  CB  TRP B 125      34.097 -18.093   1.834  1.00  0.00           C  
ATOM   2008  CG  TRP B 125      35.609 -18.488   2.148  1.00  0.00           C  
ATOM   2009  CD1 TRP B 125      36.685 -17.596   2.113  1.00  0.00           C  
ATOM   2010  CD2 TRP B 125      36.197 -19.801   2.469  1.00  0.00           C  
ATOM   2011  NE1 TRP B 125      37.845 -18.242   2.409  1.00  0.00           N  
ATOM   2012  CE2 TRP B 125      37.572 -19.610   2.622  1.00  0.00           C  
ATOM   2013  CE3 TRP B 125      35.681 -21.089   2.617  1.00  0.00           C  
ATOM   2014  CZ2 TRP B 125      38.448 -20.688   2.925  1.00  0.00           C  
ATOM   2015  CZ3 TRP B 125      36.557 -22.159   2.915  1.00  0.00           C  
ATOM   2016  CH2 TRP B 125      37.898 -21.960   3.066  1.00  0.00           C  
ATOM   2017  H   TRP B 125      34.480 -17.429  -0.964  1.00  0.00           H  
ATOM   2018  HA  TRP B 125      33.306 -19.684   0.604  1.00  0.00           H  
ATOM   2019 1HB  TRP B 125      34.040 -17.005   1.831  1.00  0.00           H  
ATOM   2020 2HB  TRP B 125      33.483 -18.435   2.668  1.00  0.00           H  
ATOM   2021  HD1 TRP B 125      36.613 -16.525   1.893  1.00  0.00           H  
ATOM   2022  HE1 TRP B 125      38.763 -17.795   2.438  1.00  0.00           H  
ATOM   2023  HE3 TRP B 125      34.616 -21.266   2.493  1.00  0.00           H  
ATOM   2024  HZ2 TRP B 125      39.522 -20.544   3.041  1.00  0.00           H  
ATOM   2025  HZ3 TRP B 125      36.135 -23.157   3.023  1.00  0.00           H  
ATOM   2026  HH2 TRP B 125      38.545 -22.807   3.294  1.00  0.00           H  
ATOM   2027  N   ALA B 126      31.168 -18.560  -0.311  1.00  0.00           N  
ATOM   2028  CA  ALA B 126      29.895 -17.855  -0.487  1.00  0.00           C  
ATOM   2029  C   ALA B 126      28.697 -18.795  -0.596  1.00  0.00           C  
ATOM   2030  O   ALA B 126      28.829 -19.920  -1.078  1.00  0.00           O  
ATOM   2031  CB  ALA B 126      29.981 -16.990  -1.728  1.00  0.00           C  
ATOM   2032  H   ALA B 126      31.324 -19.476  -0.711  1.00  0.00           H  
ATOM   2033  HA  ALA B 126      29.729 -17.226   0.389  1.00  0.00           H  
ATOM   2034 1HB  ALA B 126      29.048 -16.434  -1.849  1.00  0.00           H  
ATOM   2035 2HB  ALA B 126      30.809 -16.299  -1.633  1.00  0.00           H  
ATOM   2036 3HB  ALA B 126      30.145 -17.620  -2.589  1.00  0.00           H  
ATOM   2037  N   LYS B 127      27.530 -18.311  -0.170  1.00  0.00           N  
ATOM   2038  CA  LYS B 127      26.265 -19.061  -0.245  1.00  0.00           C  
ATOM   2039  C   LYS B 127      25.246 -18.373  -1.126  1.00  0.00           C  
ATOM   2040  O   LYS B 127      25.296 -17.167  -1.315  1.00  0.00           O  
ATOM   2041  CB  LYS B 127      25.662 -19.264   1.142  1.00  0.00           C  
ATOM   2042  CG  LYS B 127      26.506 -20.150   2.049  1.00  0.00           C  
ATOM   2043  CD  LYS B 127      25.805 -20.485   3.386  1.00  0.00           C  
ATOM   2044  CE  LYS B 127      26.742 -21.357   4.328  1.00  0.00           C  
ATOM   2045  NZ  LYS B 127      26.072 -21.708   5.643  1.00  0.00           N  
ATOM   2046  H   LYS B 127      27.528 -17.365   0.215  1.00  0.00           H  
ATOM   2047  HA  LYS B 127      26.465 -20.036  -0.684  1.00  0.00           H  
ATOM   2048 1HB  LYS B 127      25.529 -18.299   1.628  1.00  0.00           H  
ATOM   2049 2HB  LYS B 127      24.690 -19.711   1.039  1.00  0.00           H  
ATOM   2050 1HG  LYS B 127      26.732 -21.084   1.524  1.00  0.00           H  
ATOM   2051 2HG  LYS B 127      27.448 -19.644   2.259  1.00  0.00           H  
ATOM   2052 1HD  LYS B 127      25.524 -19.568   3.897  1.00  0.00           H  
ATOM   2053 2HD  LYS B 127      24.902 -21.052   3.183  1.00  0.00           H  
ATOM   2054 1HE  LYS B 127      27.020 -22.275   3.816  1.00  0.00           H  
ATOM   2055 2HE  LYS B 127      27.647 -20.786   4.544  1.00  0.00           H  
ATOM   2056 1HZ  LYS B 127      26.709 -22.250   6.210  1.00  0.00           H  
ATOM   2057 2HZ  LYS B 127      25.808 -20.818   6.120  1.00  0.00           H  
ATOM   2058 3HZ  LYS B 127      25.239 -22.244   5.475  1.00  0.00           H  
ATOM   2059  N   LYS B 128      24.293 -19.107  -1.658  1.00  0.00           N  
ATOM   2060  CA  LYS B 128      23.287 -18.446  -2.498  1.00  0.00           C  
ATOM   2061  C   LYS B 128      21.869 -19.025  -2.437  1.00  0.00           C  
ATOM   2062  O   LYS B 128      21.652 -20.195  -2.114  1.00  0.00           O  
ATOM   2063  CB  LYS B 128      23.764 -18.459  -3.951  1.00  0.00           C  
ATOM   2064  CG  LYS B 128      23.898 -19.849  -4.557  1.00  0.00           C  
ATOM   2065  CD  LYS B 128      24.412 -19.782  -5.988  1.00  0.00           C  
ATOM   2066  CE  LYS B 128      24.497 -21.167  -6.612  1.00  0.00           C  
ATOM   2067  NZ  LYS B 128      25.001 -21.116  -8.011  1.00  0.00           N  
ATOM   2068  H   LYS B 128      24.295 -20.117  -1.514  1.00  0.00           H  
ATOM   2069  HA  LYS B 128      23.222 -17.412  -2.181  1.00  0.00           H  
ATOM   2070 1HB  LYS B 128      23.066 -17.891  -4.568  1.00  0.00           H  
ATOM   2071 2HB  LYS B 128      24.735 -17.969  -4.020  1.00  0.00           H  
ATOM   2072 1HG  LYS B 128      24.590 -20.442  -3.959  1.00  0.00           H  
ATOM   2073 2HG  LYS B 128      22.926 -20.343  -4.552  1.00  0.00           H  
ATOM   2074 1HD  LYS B 128      23.743 -19.163  -6.586  1.00  0.00           H  
ATOM   2075 2HD  LYS B 128      25.403 -19.328  -5.997  1.00  0.00           H  
ATOM   2076 1HE  LYS B 128      25.164 -21.792  -6.021  1.00  0.00           H  
ATOM   2077 2HE  LYS B 128      23.509 -21.627  -6.612  1.00  0.00           H  
ATOM   2078 1HZ  LYS B 128      25.042 -22.052  -8.389  1.00  0.00           H  
ATOM   2079 2HZ  LYS B 128      24.379 -20.553  -8.574  1.00  0.00           H  
ATOM   2080 3HZ  LYS B 128      25.925 -20.708  -8.022  1.00  0.00           H  
ATOM   2081  N   VAL B 129      20.901 -18.182  -2.800  1.00  0.00           N  
ATOM   2082  CA  VAL B 129      19.501 -18.581  -2.929  1.00  0.00           C  
ATOM   2083  C   VAL B 129      19.031 -18.329  -4.327  1.00  0.00           C  
ATOM   2084  O   VAL B 129      19.163 -17.210  -4.820  1.00  0.00           O  
ATOM   2085  CB  VAL B 129      18.559 -17.792  -2.003  1.00  0.00           C  
ATOM   2086  CG1 VAL B 129      17.125 -18.278  -2.224  1.00  0.00           C  
ATOM   2087  CG2 VAL B 129      18.940 -18.008  -0.575  1.00  0.00           C  
ATOM   2088  H   VAL B 129      21.175 -17.229  -3.027  1.00  0.00           H  
ATOM   2089  HA  VAL B 129      19.411 -19.648  -2.708  1.00  0.00           H  
ATOM   2090  HB  VAL B 129      18.613 -16.733  -2.250  1.00  0.00           H  
ATOM   2091 1HG1 VAL B 129      16.459 -17.735  -1.582  1.00  0.00           H  
ATOM   2092 2HG1 VAL B 129      16.828 -18.121  -3.259  1.00  0.00           H  
ATOM   2093 3HG1 VAL B 129      17.064 -19.346  -1.989  1.00  0.00           H  
ATOM   2094 1HG2 VAL B 129      18.276 -17.455   0.085  1.00  0.00           H  
ATOM   2095 2HG2 VAL B 129      18.857 -19.075  -0.370  1.00  0.00           H  
ATOM   2096 3HG2 VAL B 129      19.946 -17.685  -0.416  1.00  0.00           H  
ATOM   2097  N   VAL B 130      18.482 -19.348  -4.979  1.00  0.00           N  
ATOM   2098  CA  VAL B 130      18.012 -19.139  -6.329  1.00  0.00           C  
ATOM   2099  C   VAL B 130      16.562 -19.561  -6.449  1.00  0.00           C  
ATOM   2100  O   VAL B 130      16.177 -20.662  -6.035  1.00  0.00           O  
ATOM   2101  CB  VAL B 130      18.873 -19.917  -7.353  1.00  0.00           C  
ATOM   2102  CG1 VAL B 130      18.334 -19.651  -8.801  1.00  0.00           C  
ATOM   2103  CG2 VAL B 130      20.345 -19.511  -7.223  1.00  0.00           C  
ATOM   2104  H   VAL B 130      18.388 -20.253  -4.534  1.00  0.00           H  
ATOM   2105  HA  VAL B 130      18.068 -18.079  -6.569  1.00  0.00           H  
ATOM   2106  HB  VAL B 130      18.779 -20.983  -7.162  1.00  0.00           H  
ATOM   2107 1HG1 VAL B 130      18.929 -20.207  -9.529  1.00  0.00           H  
ATOM   2108 2HG1 VAL B 130      17.297 -19.965  -8.883  1.00  0.00           H  
ATOM   2109 3HG1 VAL B 130      18.401 -18.589  -9.038  1.00  0.00           H  
ATOM   2110 1HG2 VAL B 130      20.931 -20.073  -7.945  1.00  0.00           H  
ATOM   2111 2HG2 VAL B 130      20.453 -18.468  -7.421  1.00  0.00           H  
ATOM   2112 3HG2 VAL B 130      20.709 -19.726  -6.221  1.00  0.00           H  
ATOM   2113  N   TRP B 131      15.761 -18.678  -7.029  1.00  0.00           N  
ATOM   2114  CA  TRP B 131      14.380 -18.983  -7.298  1.00  0.00           C  
ATOM   2115  C   TRP B 131      14.280 -19.141  -8.794  1.00  0.00           C  
ATOM   2116  O   TRP B 131      14.480 -18.188  -9.560  1.00  0.00           O  
ATOM   2117  CB  TRP B 131      13.415 -17.912  -6.852  1.00  0.00           C  
ATOM   2118  CG  TRP B 131      13.373 -17.662  -5.394  1.00  0.00           C  
ATOM   2119  CD1 TRP B 131      12.468 -18.168  -4.522  1.00  0.00           C  
ATOM   2120  CD2 TRP B 131      14.228 -16.769  -4.623  1.00  0.00           C  
ATOM   2121  NE1 TRP B 131      12.679 -17.649  -3.260  1.00  0.00           N  
ATOM   2122  CE2 TRP B 131      13.747 -16.770  -3.314  1.00  0.00           C  
ATOM   2123  CE3 TRP B 131      15.324 -15.975  -4.937  1.00  0.00           C  
ATOM   2124  CZ2 TRP B 131      14.324 -15.968  -2.304  1.00  0.00           C  
ATOM   2125  CZ3 TRP B 131      15.913 -15.195  -3.943  1.00  0.00           C  
ATOM   2126  CH2 TRP B 131      15.418 -15.178  -2.653  1.00  0.00           C  
ATOM   2127  H   TRP B 131      16.139 -17.779  -7.335  1.00  0.00           H  
ATOM   2128  HA  TRP B 131      14.109 -19.927  -6.823  1.00  0.00           H  
ATOM   2129 1HB  TRP B 131      13.669 -16.989  -7.346  1.00  0.00           H  
ATOM   2130 2HB  TRP B 131      12.408 -18.185  -7.179  1.00  0.00           H  
ATOM   2131  HD1 TRP B 131      11.674 -18.867  -4.788  1.00  0.00           H  
ATOM   2132  HE1 TRP B 131      12.130 -17.857  -2.441  1.00  0.00           H  
ATOM   2133  HE3 TRP B 131      15.718 -15.979  -5.942  1.00  0.00           H  
ATOM   2134  HZ2 TRP B 131      13.944 -15.958  -1.288  1.00  0.00           H  
ATOM   2135  HZ3 TRP B 131      16.771 -14.596  -4.220  1.00  0.00           H  
ATOM   2136  HH2 TRP B 131      15.893 -14.555  -1.901  1.00  0.00           H  
ATOM   2137  N   LYS B 132      14.012 -20.378  -9.189  1.00  0.00           N  
ATOM   2138  CA  LYS B 132      13.967 -20.801 -10.576  1.00  0.00           C  
ATOM   2139  C   LYS B 132      12.776 -20.165 -11.273  1.00  0.00           C  
ATOM   2140  O   LYS B 132      11.873 -19.615 -10.612  1.00  0.00           O  
ATOM   2141  CB  LYS B 132      13.936 -22.341 -10.651  1.00  0.00           C  
ATOM   2142  CG  LYS B 132      15.239 -23.010 -10.143  1.00  0.00           C  
ATOM   2143  CD  LYS B 132      15.216 -24.552 -10.239  1.00  0.00           C  
ATOM   2144  CE  LYS B 132      16.551 -25.197  -9.720  1.00  0.00           C  
ATOM   2145  NZ  LYS B 132      16.522 -26.702  -9.793  1.00  0.00           N  
ATOM   2146  H   LYS B 132      13.861 -21.075  -8.474  1.00  0.00           H  
ATOM   2147  HA  LYS B 132      14.873 -20.452 -11.077  1.00  0.00           H  
ATOM   2148 1HB  LYS B 132      13.114 -22.722 -10.059  1.00  0.00           H  
ATOM   2149 2HB  LYS B 132      13.770 -22.658 -11.681  1.00  0.00           H  
ATOM   2150 1HG  LYS B 132      16.083 -22.636 -10.726  1.00  0.00           H  
ATOM   2151 2HG  LYS B 132      15.398 -22.732  -9.100  1.00  0.00           H  
ATOM   2152 1HD  LYS B 132      14.388 -24.932  -9.637  1.00  0.00           H  
ATOM   2153 2HD  LYS B 132      15.054 -24.848 -11.272  1.00  0.00           H  
ATOM   2154 1HE  LYS B 132      17.381 -24.833 -10.327  1.00  0.00           H  
ATOM   2155 2HE  LYS B 132      16.713 -24.898  -8.688  1.00  0.00           H  
ATOM   2156 1HZ  LYS B 132      17.398 -27.075  -9.454  1.00  0.00           H  
ATOM   2157 2HZ  LYS B 132      15.766 -27.057  -9.226  1.00  0.00           H  
ATOM   2158 3HZ  LYS B 132      16.387 -26.998 -10.750  1.00  0.00           H  
ATOM   2159  N   ARG B 133      12.789 -20.230 -12.605  1.00  0.00           N  
ATOM   2160  CA  ARG B 133      11.736 -19.602 -13.385  1.00  0.00           C  
ATOM   2161  C   ARG B 133      10.359 -19.993 -12.928  1.00  0.00           C  
ATOM   2162  O   ARG B 133      10.080 -21.155 -12.610  1.00  0.00           O  
ATOM   2163  CB  ARG B 133      11.852 -19.930 -14.874  1.00  0.00           C  
ATOM   2164  CG  ARG B 133      13.011 -19.318 -15.531  1.00  0.00           C  
ATOM   2165  CD  ARG B 133      13.085 -19.582 -16.970  1.00  0.00           C  
ATOM   2166  NE  ARG B 133      14.261 -18.926 -17.499  1.00  0.00           N  
ATOM   2167  CZ  ARG B 133      14.627 -18.884 -18.774  1.00  0.00           C  
ATOM   2168  NH1 ARG B 133      13.896 -19.483 -19.698  1.00  0.00           N  
ATOM   2169  NH2 ARG B 133      15.740 -18.237 -19.085  1.00  0.00           N  
ATOM   2170  H   ARG B 133      13.549 -20.699 -13.077  1.00  0.00           H  
ATOM   2171  HA  ARG B 133      11.847 -18.527 -13.265  1.00  0.00           H  
ATOM   2172 1HB  ARG B 133      11.906 -21.003 -15.018  1.00  0.00           H  
ATOM   2173 2HB  ARG B 133      10.956 -19.574 -15.398  1.00  0.00           H  
ATOM   2174 1HG  ARG B 133      12.938 -18.254 -15.394  1.00  0.00           H  
ATOM   2175 2HG  ARG B 133      13.927 -19.682 -15.063  1.00  0.00           H  
ATOM   2176 1HD  ARG B 133      13.162 -20.653 -17.162  1.00  0.00           H  
ATOM   2177 2HD  ARG B 133      12.198 -19.178 -17.472  1.00  0.00           H  
ATOM   2178  HE  ARG B 133      14.854 -18.453 -16.838  1.00  0.00           H  
ATOM   2179 1HH1 ARG B 133      13.051 -19.977 -19.437  1.00  0.00           H  
ATOM   2180 2HH1 ARG B 133      14.178 -19.454 -20.668  1.00  0.00           H  
ATOM   2181 1HH2 ARG B 133      16.283 -17.787 -18.360  1.00  0.00           H  
ATOM   2182 2HH2 ARG B 133      16.046 -18.188 -20.046  1.00  0.00           H  
ATOM   2183  N   GLU B 134       9.532 -18.956 -12.824  1.00  0.00           N  
ATOM   2184  CA  GLU B 134       8.134 -19.014 -12.436  1.00  0.00           C  
ATOM   2185  C   GLU B 134       7.869 -19.625 -11.042  1.00  0.00           C  
ATOM   2186  O   GLU B 134       6.712 -19.797 -10.647  1.00  0.00           O  
ATOM   2187  CB  GLU B 134       7.428 -19.780 -13.548  1.00  0.00           C  
ATOM   2188  CG  GLU B 134       7.583 -19.057 -14.902  1.00  0.00           C  
ATOM   2189  CD  GLU B 134       6.889 -19.708 -16.016  1.00  0.00           C  
ATOM   2190  OE1 GLU B 134       5.995 -20.489 -15.775  1.00  0.00           O  
ATOM   2191  OE2 GLU B 134       7.262 -19.429 -17.144  1.00  0.00           O  
ATOM   2192  H   GLU B 134       9.909 -18.052 -13.126  1.00  0.00           H  
ATOM   2193  HA  GLU B 134       7.753 -17.990 -12.428  1.00  0.00           H  
ATOM   2194 1HB  GLU B 134       7.821 -20.790 -13.633  1.00  0.00           H  
ATOM   2195 2HB  GLU B 134       6.363 -19.856 -13.323  1.00  0.00           H  
ATOM   2196 1HG  GLU B 134       7.180 -18.050 -14.796  1.00  0.00           H  
ATOM   2197 2HG  GLU B 134       8.636 -18.957 -15.150  1.00  0.00           H  
ATOM   2198  N   LYS B 135       8.932 -19.816 -10.241  1.00  0.00           N  
ATOM   2199  CA  LYS B 135       8.788 -20.263  -8.860  1.00  0.00           C  
ATOM   2200  C   LYS B 135       8.696 -18.985  -8.048  1.00  0.00           C  
ATOM   2201  O   LYS B 135       8.140 -18.912  -6.941  1.00  0.00           O  
ATOM   2202  CB  LYS B 135       9.987 -21.123  -8.403  1.00  0.00           C  
ATOM   2203  CG  LYS B 135      10.220 -22.442  -9.214  1.00  0.00           C  
ATOM   2204  CD  LYS B 135       9.048 -23.431  -9.090  1.00  0.00           C  
ATOM   2205  CE  LYS B 135       9.338 -24.768  -9.807  1.00  0.00           C  
ATOM   2206  NZ  LYS B 135       8.173 -25.737  -9.710  1.00  0.00           N  
ATOM   2207  H   LYS B 135       9.876 -19.692 -10.607  1.00  0.00           H  
ATOM   2208  HA  LYS B 135       7.860 -20.825  -8.742  1.00  0.00           H  
ATOM   2209 1HB  LYS B 135      10.899 -20.527  -8.480  1.00  0.00           H  
ATOM   2210 2HB  LYS B 135       9.868 -21.393  -7.359  1.00  0.00           H  
ATOM   2211 1HG  LYS B 135      10.372 -22.197 -10.266  1.00  0.00           H  
ATOM   2212 2HG  LYS B 135      11.117 -22.933  -8.845  1.00  0.00           H  
ATOM   2213 1HD  LYS B 135       8.846 -23.630  -8.035  1.00  0.00           H  
ATOM   2214 2HD  LYS B 135       8.158 -22.981  -9.533  1.00  0.00           H  
ATOM   2215 1HE  LYS B 135       9.549 -24.572 -10.858  1.00  0.00           H  
ATOM   2216 2HE  LYS B 135      10.216 -25.231  -9.351  1.00  0.00           H  
ATOM   2217 1HZ  LYS B 135       8.402 -26.597 -10.186  1.00  0.00           H  
ATOM   2218 2HZ  LYS B 135       7.974 -25.937  -8.739  1.00  0.00           H  
ATOM   2219 3HZ  LYS B 135       7.356 -25.326 -10.140  1.00  0.00           H  
ATOM   2220  N   ALA B 136       9.205 -17.940  -8.673  1.00  0.00           N  
ATOM   2221  CA  ALA B 136       9.331 -16.623  -8.100  1.00  0.00           C  
ATOM   2222  C   ALA B 136       7.981 -15.871  -8.060  1.00  0.00           C  
ATOM   2223  O   ALA B 136       7.778 -14.898  -8.789  1.00  0.00           O  
ATOM   2224  CB  ALA B 136      10.380 -15.855  -8.913  1.00  0.00           C  
ATOM   2225  H   ALA B 136       9.587 -18.096  -9.595  1.00  0.00           H  
ATOM   2226  HA  ALA B 136       9.681 -16.733  -7.078  1.00  0.00           H  
ATOM   2227 1HB  ALA B 136      10.525 -14.887  -8.483  1.00  0.00           H  
ATOM   2228 2HB  ALA B 136      11.331 -16.400  -8.903  1.00  0.00           H  
ATOM   2229 3HB  ALA B 136      10.048 -15.746  -9.946  1.00  0.00           H  
ATOM   2230  N   SER B 137       7.067 -16.346  -7.194  1.00  0.00           N  
ATOM   2231  CA  SER B 137       5.737 -15.741  -7.006  1.00  0.00           C  
ATOM   2232  C   SER B 137       5.655 -14.990  -5.648  1.00  0.00           C  
ATOM   2233  O   SER B 137       6.013 -13.813  -5.544  1.00  0.00           O  
ATOM   2234  CB  SER B 137       4.652 -16.807  -7.078  1.00  0.00           C  
ATOM   2235  OG  SER B 137       4.758 -17.729  -6.016  1.00  0.00           O  
ATOM   2236  H   SER B 137       7.327 -17.186  -6.678  1.00  0.00           H  
ATOM   2237  HA  SER B 137       5.578 -15.015  -7.801  1.00  0.00           H  
ATOM   2238 1HB  SER B 137       3.674 -16.330  -7.053  1.00  0.00           H  
ATOM   2239 2HB  SER B 137       4.735 -17.336  -8.028  1.00  0.00           H  
ATOM   2240  HG  SER B 137       4.053 -18.377  -6.156  1.00  0.00           H  
ATOM   2241  N   LYS B 138       5.238 -15.662  -4.576  1.00  0.00           N  
ATOM   2242  CA  LYS B 138       5.200 -15.002  -3.259  1.00  0.00           C  
ATOM   2243  C   LYS B 138       6.573 -15.083  -2.588  1.00  0.00           C  
ATOM   2244  O   LYS B 138       6.751 -15.740  -1.553  1.00  0.00           O  
ATOM   2245  CB  LYS B 138       4.059 -15.540  -2.389  1.00  0.00           C  
ATOM   2246  CG  LYS B 138       2.651 -15.190  -2.978  1.00  0.00           C  
ATOM   2247  CD  LYS B 138       1.463 -15.641  -2.091  1.00  0.00           C  
ATOM   2248  CE  LYS B 138       0.090 -15.247  -2.746  1.00  0.00           C  
ATOM   2249  NZ  LYS B 138      -1.121 -15.663  -1.895  1.00  0.00           N  
ATOM   2250  H   LYS B 138       4.959 -16.620  -4.708  1.00  0.00           H  
ATOM   2251  HA  LYS B 138       4.952 -13.951  -3.399  1.00  0.00           H  
ATOM   2252 1HB  LYS B 138       4.145 -16.621  -2.289  1.00  0.00           H  
ATOM   2253 2HB  LYS B 138       4.127 -15.102  -1.391  1.00  0.00           H  
ATOM   2254 1HG  LYS B 138       2.588 -14.106  -3.108  1.00  0.00           H  
ATOM   2255 2HG  LYS B 138       2.552 -15.654  -3.958  1.00  0.00           H  
ATOM   2256 1HD  LYS B 138       1.498 -16.721  -1.932  1.00  0.00           H  
ATOM   2257 2HD  LYS B 138       1.532 -15.146  -1.123  1.00  0.00           H  
ATOM   2258 1HE  LYS B 138       0.069 -14.170  -2.884  1.00  0.00           H  
ATOM   2259 2HE  LYS B 138       0.011 -15.727  -3.722  1.00  0.00           H  
ATOM   2260 1HZ  LYS B 138      -2.028 -15.379  -2.334  1.00  0.00           H  
ATOM   2261 2HZ  LYS B 138      -1.128 -16.658  -1.756  1.00  0.00           H  
ATOM   2262 3HZ  LYS B 138      -1.078 -15.202  -1.002  1.00  0.00           H  
ATOM   2263  N   ILE B 139       7.548 -14.406  -3.216  1.00  0.00           N  
ATOM   2264  CA  ILE B 139       8.932 -14.361  -2.718  1.00  0.00           C  
ATOM   2265  C   ILE B 139       9.308 -12.917  -2.456  1.00  0.00           C  
ATOM   2266  O   ILE B 139      10.464 -12.586  -2.219  1.00  0.00           O  
ATOM   2267  CB  ILE B 139       9.995 -14.854  -3.710  1.00  0.00           C  
ATOM   2268  CG1 ILE B 139      10.050 -13.951  -4.968  1.00  0.00           C  
ATOM   2269  CG2 ILE B 139       9.591 -16.298  -4.118  1.00  0.00           C  
ATOM   2270  CD1 ILE B 139      11.284 -14.190  -5.787  1.00  0.00           C  
ATOM   2271  H   ILE B 139       7.284 -13.919  -4.072  1.00  0.00           H  
ATOM   2272  HA  ILE B 139       9.010 -14.917  -1.792  1.00  0.00           H  
ATOM   2273  HB  ILE B 139      10.986 -14.856  -3.245  1.00  0.00           H  
ATOM   2274 1HG1 ILE B 139       9.170 -14.143  -5.590  1.00  0.00           H  
ATOM   2275 2HG1 ILE B 139      10.042 -12.904  -4.671  1.00  0.00           H  
ATOM   2276 1HG2 ILE B 139      10.304 -16.684  -4.816  1.00  0.00           H  
ATOM   2277 2HG2 ILE B 139       9.560 -16.935  -3.231  1.00  0.00           H  
ATOM   2278 3HG2 ILE B 139       8.607 -16.285  -4.582  1.00  0.00           H  
ATOM   2279 1HD1 ILE B 139      11.269 -13.537  -6.646  1.00  0.00           H  
ATOM   2280 2HD1 ILE B 139      12.167 -13.973  -5.180  1.00  0.00           H  
ATOM   2281 3HD1 ILE B 139      11.317 -15.221  -6.115  1.00  0.00           H  
ATOM   2282  N   ASN B 140       8.348 -12.047  -2.555  1.00  0.00           N  
ATOM   2283  CA  ASN B 140       8.673 -10.671  -2.401  1.00  0.00           C  
ATOM   2284  C   ASN B 140       8.848 -10.362  -0.932  1.00  0.00           C  
ATOM   2285  O   ASN B 140       8.345 -11.107  -0.078  1.00  0.00           O  
ATOM   2286  CB  ASN B 140       7.610  -9.845  -3.058  1.00  0.00           C  
ATOM   2287  CG  ASN B 140       7.603 -10.155  -4.516  1.00  0.00           C  
ATOM   2288  OD1 ASN B 140       8.645 -10.392  -5.147  1.00  0.00           O  
ATOM   2289  ND2 ASN B 140       6.434 -10.193  -5.071  1.00  0.00           N  
ATOM   2290  H   ASN B 140       7.403 -12.337  -2.743  1.00  0.00           H  
ATOM   2291  HA  ASN B 140       9.626 -10.476  -2.884  1.00  0.00           H  
ATOM   2292 1HB  ASN B 140       6.630 -10.064  -2.630  1.00  0.00           H  
ATOM   2293 2HB  ASN B 140       7.815  -8.786  -2.912  1.00  0.00           H  
ATOM   2294 1HD2 ASN B 140       6.346 -10.432  -6.035  1.00  0.00           H  
ATOM   2295 2HD2 ASN B 140       5.605  -9.979  -4.527  1.00  0.00           H  
ATOM   2296  N   GLY B 141       9.595  -9.289  -0.646  1.00  0.00           N  
ATOM   2297  CA  GLY B 141       9.792  -8.830   0.728  1.00  0.00           C  
ATOM   2298  C   GLY B 141      11.248  -8.558   1.093  1.00  0.00           C  
ATOM   2299  O   GLY B 141      12.095  -8.306   0.231  1.00  0.00           O  
ATOM   2300  H   GLY B 141       9.984  -8.757  -1.425  1.00  0.00           H  
ATOM   2301 1HA  GLY B 141       9.219  -7.916   0.861  1.00  0.00           H  
ATOM   2302 2HA  GLY B 141       9.385  -9.566   1.417  1.00  0.00           H  
ATOM   2303  N   ALA B 142      11.526  -8.538   2.395  1.00  0.00           N  
ATOM   2304  CA  ALA B 142      12.875  -8.236   2.885  1.00  0.00           C  
ATOM   2305  C   ALA B 142      13.700  -9.493   3.152  1.00  0.00           C  
ATOM   2306  O   ALA B 142      13.208 -10.477   3.703  1.00  0.00           O  
ATOM   2307  CB  ALA B 142      12.806  -7.406   4.160  1.00  0.00           C  
ATOM   2308  H   ALA B 142      10.790  -8.753   3.058  1.00  0.00           H  
ATOM   2309  HA  ALA B 142      13.393  -7.661   2.116  1.00  0.00           H  
ATOM   2310 1HB  ALA B 142      13.823  -7.164   4.487  1.00  0.00           H  
ATOM   2311 2HB  ALA B 142      12.259  -6.483   3.973  1.00  0.00           H  
ATOM   2312 3HB  ALA B 142      12.299  -7.972   4.944  1.00  0.00           H  
ATOM   2313  N   TYR B 143      14.971  -9.412   2.791  1.00  0.00           N  
ATOM   2314  CA  TYR B 143      15.955 -10.476   2.973  1.00  0.00           C  
ATOM   2315  C   TYR B 143      17.204  -9.953   3.630  1.00  0.00           C  
ATOM   2316  O   TYR B 143      17.454  -8.748   3.604  1.00  0.00           O  
ATOM   2317  CB  TYR B 143      16.299 -11.119   1.649  1.00  0.00           C  
ATOM   2318  CG  TYR B 143      15.138 -11.816   1.063  1.00  0.00           C  
ATOM   2319  CD1 TYR B 143      14.250 -11.162   0.210  1.00  0.00           C  
ATOM   2320  CD2 TYR B 143      14.945 -13.133   1.360  1.00  0.00           C  
ATOM   2321  CE1 TYR B 143      13.173 -11.866  -0.340  1.00  0.00           C  
ATOM   2322  CE2 TYR B 143      13.887 -13.811   0.807  1.00  0.00           C  
ATOM   2323  CZ  TYR B 143      13.017 -13.192  -0.034  1.00  0.00           C  
ATOM   2324  OH  TYR B 143      12.003 -13.901  -0.567  1.00  0.00           O  
ATOM   2325  H   TYR B 143      15.278  -8.556   2.333  1.00  0.00           H  
ATOM   2326  HA  TYR B 143      15.533 -11.234   3.625  1.00  0.00           H  
ATOM   2327 1HB  TYR B 143      16.643 -10.361   0.945  1.00  0.00           H  
ATOM   2328 2HB  TYR B 143      17.100 -11.836   1.789  1.00  0.00           H  
ATOM   2329  HD1 TYR B 143      14.391 -10.105  -0.032  1.00  0.00           H  
ATOM   2330  HD2 TYR B 143      15.638 -13.645   2.028  1.00  0.00           H  
ATOM   2331  HE1 TYR B 143      12.462 -11.375  -1.009  1.00  0.00           H  
ATOM   2332  HE2 TYR B 143      13.732 -14.850   1.030  1.00  0.00           H  
ATOM   2333  HH  TYR B 143      11.562 -13.367  -1.220  1.00  0.00           H  
ATOM   2334  N   PHE B 144      17.992 -10.854   4.224  1.00  0.00           N  
ATOM   2335  CA  PHE B 144      19.242 -10.422   4.856  1.00  0.00           C  
ATOM   2336  C   PHE B 144      20.312 -11.492   4.851  1.00  0.00           C  
ATOM   2337  O   PHE B 144      20.022 -12.664   4.602  1.00  0.00           O  
ATOM   2338  CB  PHE B 144      18.999 -10.129   6.324  1.00  0.00           C  
ATOM   2339  CG  PHE B 144      18.764 -11.393   7.092  1.00  0.00           C  
ATOM   2340  CD1 PHE B 144      19.784 -11.969   7.767  1.00  0.00           C  
ATOM   2341  CD2 PHE B 144      17.585 -12.042   7.040  1.00  0.00           C  
ATOM   2342  CE1 PHE B 144      19.627 -13.141   8.380  1.00  0.00           C  
ATOM   2343  CE2 PHE B 144      17.418 -13.229   7.652  1.00  0.00           C  
ATOM   2344  CZ  PHE B 144      18.442 -13.780   8.311  1.00  0.00           C  
ATOM   2345  H   PHE B 144      17.690 -11.826   4.250  1.00  0.00           H  
ATOM   2346  HA  PHE B 144      19.600  -9.561   4.327  1.00  0.00           H  
ATOM   2347 1HB  PHE B 144      19.866  -9.628   6.739  1.00  0.00           H  
ATOM   2348 2HB  PHE B 144      18.141  -9.473   6.448  1.00  0.00           H  
ATOM   2349  HD1 PHE B 144      20.747 -11.463   7.803  1.00  0.00           H  
ATOM   2350  HD2 PHE B 144      16.762 -11.607   6.485  1.00  0.00           H  
ATOM   2351  HE1 PHE B 144      20.455 -13.581   8.922  1.00  0.00           H  
ATOM   2352  HE2 PHE B 144      16.461 -13.744   7.603  1.00  0.00           H  
ATOM   2353  HZ  PHE B 144      18.312 -14.747   8.800  1.00  0.00           H  
ATOM   2354  N   CYS B 145      21.540 -11.106   5.227  1.00  0.00           N  
ATOM   2355  CA  CYS B 145      22.580 -12.116   5.508  1.00  0.00           C  
ATOM   2356  C   CYS B 145      23.556 -11.706   6.641  1.00  0.00           C  
ATOM   2357  O   CYS B 145      23.769 -10.517   6.889  1.00  0.00           O  
ATOM   2358  CB  CYS B 145      23.349 -12.416   4.248  1.00  0.00           C  
ATOM   2359  SG  CYS B 145      24.084 -11.005   3.604  1.00  0.00           S  
ATOM   2360  H   CYS B 145      21.728 -10.109   5.303  1.00  0.00           H  
ATOM   2361  HA  CYS B 145      22.083 -13.033   5.816  1.00  0.00           H  
ATOM   2362 1HB  CYS B 145      24.106 -13.150   4.477  1.00  0.00           H  
ATOM   2363 2HB  CYS B 145      22.691 -12.844   3.489  1.00  0.00           H  
ATOM   2364  HG  CYS B 145      22.972 -10.259   3.615  1.00  0.00           H  
ATOM   2365  N   GLU B 146      24.145 -12.735   7.308  1.00  0.00           N  
ATOM   2366  CA  GLU B 146      25.086 -12.621   8.457  1.00  0.00           C  
ATOM   2367  C   GLU B 146      26.456 -13.204   8.227  1.00  0.00           C  
ATOM   2368  O   GLU B 146      26.717 -13.764   7.168  1.00  0.00           O  
ATOM   2369  CB  GLU B 146      24.556 -13.252   9.766  1.00  0.00           C  
ATOM   2370  CG  GLU B 146      23.291 -12.616  10.371  1.00  0.00           C  
ATOM   2371  CD  GLU B 146      22.699 -13.355  11.579  1.00  0.00           C  
ATOM   2372  OE1 GLU B 146      23.198 -14.420  11.894  1.00  0.00           O  
ATOM   2373  OE2 GLU B 146      21.770 -12.826  12.188  1.00  0.00           O  
ATOM   2374  H   GLU B 146      23.899 -13.671   6.977  1.00  0.00           H  
ATOM   2375  HA  GLU B 146      25.221 -11.569   8.643  1.00  0.00           H  
ATOM   2376 1HB  GLU B 146      24.350 -14.289   9.583  1.00  0.00           H  
ATOM   2377 2HB  GLU B 146      25.307 -13.224  10.543  1.00  0.00           H  
ATOM   2378 1HG  GLU B 146      23.636 -11.682  10.754  1.00  0.00           H  
ATOM   2379 2HG  GLU B 146      22.538 -12.429   9.610  1.00  0.00           H  
ATOM   2380  N   GLY B 147      27.319 -13.105   9.259  1.00  0.00           N  
ATOM   2381  CA  GLY B 147      28.710 -13.568   9.176  1.00  0.00           C  
ATOM   2382  C   GLY B 147      29.430 -13.736  10.544  1.00  0.00           C  
ATOM   2383  O   GLY B 147      30.196 -14.682  10.712  1.00  0.00           O  
ATOM   2384  H   GLY B 147      27.001 -12.655  10.100  1.00  0.00           H  
ATOM   2385 1HA  GLY B 147      28.731 -14.521   8.644  1.00  0.00           H  
ATOM   2386 2HA  GLY B 147      29.261 -12.860   8.561  1.00  0.00           H  
ATOM   2387  N   ARG B 148      29.172 -12.878  11.523  1.00  0.00           N  
ATOM   2388  CA  ARG B 148      29.596 -13.185  12.903  1.00  0.00           C  
ATOM   2389  C   ARG B 148      31.097 -13.574  13.233  1.00  0.00           C  
ATOM   2390  O   ARG B 148      31.415 -14.739  13.466  1.00  0.00           O  
ATOM   2391  CB  ARG B 148      28.672 -14.295  13.413  1.00  0.00           C  
ATOM   2392  CG  ARG B 148      27.132 -13.918  13.517  1.00  0.00           C  
ATOM   2393  CD  ARG B 148      26.225 -15.109  13.978  1.00  0.00           C  
ATOM   2394  NE  ARG B 148      26.190 -16.217  12.985  1.00  0.00           N  
ATOM   2395  CZ  ARG B 148      25.827 -17.525  13.249  1.00  0.00           C  
ATOM   2396  NH1 ARG B 148      25.459 -17.928  14.434  1.00  0.00           N  
ATOM   2397  NH2 ARG B 148      25.867 -18.467  12.327  1.00  0.00           N  
ATOM   2398  H   ARG B 148      28.616 -12.062  11.345  1.00  0.00           H  
ATOM   2399  HA  ARG B 148      29.387 -12.299  13.491  1.00  0.00           H  
ATOM   2400 1HB  ARG B 148      28.749 -15.162  12.775  1.00  0.00           H  
ATOM   2401 2HB  ARG B 148      28.999 -14.589  14.412  1.00  0.00           H  
ATOM   2402 1HG  ARG B 148      27.016 -13.112  14.236  1.00  0.00           H  
ATOM   2403 2HG  ARG B 148      26.776 -13.586  12.541  1.00  0.00           H  
ATOM   2404 1HD  ARG B 148      26.593 -15.508  14.923  1.00  0.00           H  
ATOM   2405 2HD  ARG B 148      25.203 -14.748  14.111  1.00  0.00           H  
ATOM   2406  HE  ARG B 148      26.469 -15.996  12.036  1.00  0.00           H  
ATOM   2407 1HH1 ARG B 148      25.425 -17.291  15.214  1.00  0.00           H  
ATOM   2408 2HH1 ARG B 148      25.275 -18.944  14.538  1.00  0.00           H  
ATOM   2409 1HH2 ARG B 148      26.218 -18.263  11.373  1.00  0.00           H  
ATOM   2410 2HH2 ARG B 148      25.614 -19.419  12.636  1.00  0.00           H  
ATOM   2411  N   VAL B 149      32.020 -12.602  13.251  1.00  0.00           N  
ATOM   2412  CA  VAL B 149      33.395 -12.895  13.704  1.00  0.00           C  
ATOM   2413  C   VAL B 149      33.286 -13.036  15.209  1.00  0.00           C  
ATOM   2414  O   VAL B 149      32.237 -12.723  15.742  1.00  0.00           O  
ATOM   2415  CB  VAL B 149      34.396 -11.768  13.426  1.00  0.00           C  
ATOM   2416  CG1 VAL B 149      34.444 -11.541  11.965  1.00  0.00           C  
ATOM   2417  CG2 VAL B 149      34.057 -10.521  14.206  1.00  0.00           C  
ATOM   2418  H   VAL B 149      31.762 -11.661  13.009  1.00  0.00           H  
ATOM   2419  HA  VAL B 149      33.743 -13.829  13.269  1.00  0.00           H  
ATOM   2420  HB  VAL B 149      35.385 -12.099  13.735  1.00  0.00           H  
ATOM   2421 1HG1 VAL B 149      35.160 -10.779  11.737  1.00  0.00           H  
ATOM   2422 2HG1 VAL B 149      34.721 -12.448  11.470  1.00  0.00           H  
ATOM   2423 3HG1 VAL B 149      33.460 -11.225  11.629  1.00  0.00           H  
ATOM   2424 1HG2 VAL B 149      34.803  -9.744  14.005  1.00  0.00           H  
ATOM   2425 2HG2 VAL B 149      33.084 -10.163  13.911  1.00  0.00           H  
ATOM   2426 3HG2 VAL B 149      34.058 -10.734  15.278  1.00  0.00           H  
ATOM   2427  N   ARG B 150      34.327 -13.491  15.909  1.00  0.00           N  
ATOM   2428  CA  ARG B 150      34.236 -13.705  17.373  1.00  0.00           C  
ATOM   2429  C   ARG B 150      33.217 -12.770  18.116  1.00  0.00           C  
ATOM   2430  O   ARG B 150      33.436 -11.567  18.219  1.00  0.00           O  
ATOM   2431  CB  ARG B 150      35.670 -13.427  17.951  1.00  0.00           C  
ATOM   2432  CG  ARG B 150      35.949 -13.634  19.475  1.00  0.00           C  
ATOM   2433  CD  ARG B 150      37.442 -13.352  19.849  1.00  0.00           C  
ATOM   2434  NE  ARG B 150      37.693 -13.493  21.353  1.00  0.00           N  
ATOM   2435  CZ  ARG B 150      38.884 -13.228  22.026  1.00  0.00           C  
ATOM   2436  NH1 ARG B 150      39.948 -12.777  21.377  1.00  0.00           N  
ATOM   2437  NH2 ARG B 150      38.970 -13.437  23.362  1.00  0.00           N  
ATOM   2438  H   ARG B 150      35.207 -13.741  15.446  1.00  0.00           H  
ATOM   2439  HA  ARG B 150      33.961 -14.749  17.542  1.00  0.00           H  
ATOM   2440 1HB  ARG B 150      36.387 -14.060  17.423  1.00  0.00           H  
ATOM   2441 2HB  ARG B 150      35.943 -12.396  17.727  1.00  0.00           H  
ATOM   2442 1HG  ARG B 150      35.320 -12.956  20.053  1.00  0.00           H  
ATOM   2443 2HG  ARG B 150      35.714 -14.666  19.743  1.00  0.00           H  
ATOM   2444 1HD  ARG B 150      38.086 -14.062  19.319  1.00  0.00           H  
ATOM   2445 2HD  ARG B 150      37.707 -12.339  19.547  1.00  0.00           H  
ATOM   2446  HE  ARG B 150      36.926 -13.839  21.907  1.00  0.00           H  
ATOM   2447 1HH1 ARG B 150      39.915 -12.608  20.362  1.00  0.00           H  
ATOM   2448 2HH1 ARG B 150      40.798 -12.597  21.879  1.00  0.00           H  
ATOM   2449 1HH2 ARG B 150      38.174 -13.786  23.873  1.00  0.00           H  
ATOM   2450 2HH2 ARG B 150      39.836 -13.248  23.847  1.00  0.00           H  
ATOM   2451  N   GLY B 151      32.105 -13.346  18.675  1.00  0.00           N  
ATOM   2452  CA  GLY B 151      31.110 -12.628  19.535  1.00  0.00           C  
ATOM   2453  C   GLY B 151      30.072 -11.689  18.834  1.00  0.00           C  
ATOM   2454  O   GLY B 151      28.879 -11.671  19.180  1.00  0.00           O  
ATOM   2455  H   GLY B 151      31.957 -14.330  18.501  1.00  0.00           H  
ATOM   2456 1HA  GLY B 151      30.561 -13.375  20.108  1.00  0.00           H  
ATOM   2457 2HA  GLY B 151      31.661 -12.043  20.268  1.00  0.00           H  
ATOM   2458  N   GLU B 152      30.603 -10.903  17.887  1.00  0.00           N  
ATOM   2459  CA  GLU B 152      30.007  -9.839  17.051  1.00  0.00           C  
ATOM   2460  C   GLU B 152      29.069 -10.357  15.960  1.00  0.00           C  
ATOM   2461  O   GLU B 152      28.872 -11.557  15.783  1.00  0.00           O  
ATOM   2462  CB  GLU B 152      31.147  -9.057  16.329  1.00  0.00           C  
ATOM   2463  CG  GLU B 152      32.164  -8.230  17.243  1.00  0.00           C  
ATOM   2464  CD  GLU B 152      33.282  -7.349  16.451  1.00  0.00           C  
ATOM   2465  OE1 GLU B 152      33.262  -7.292  15.231  1.00  0.00           O  
ATOM   2466  OE2 GLU B 152      34.122  -6.761  17.121  1.00  0.00           O  
ATOM   2467  H   GLU B 152      31.604 -11.053  17.761  1.00  0.00           H  
ATOM   2468  HA  GLU B 152      29.447  -9.166  17.702  1.00  0.00           H  
ATOM   2469 1HB  GLU B 152      31.731  -9.774  15.768  1.00  0.00           H  
ATOM   2470 2HB  GLU B 152      30.716  -8.366  15.606  1.00  0.00           H  
ATOM   2471 1HG  GLU B 152      31.590  -7.565  17.887  1.00  0.00           H  
ATOM   2472 2HG  GLU B 152      32.685  -8.940  17.888  1.00  0.00           H  
ATOM   2473  N   ALA B 153      28.456  -9.432  15.238  1.00  0.00           N  
ATOM   2474  CA  ALA B 153      27.585  -9.761  14.117  1.00  0.00           C  
ATOM   2475  C   ALA B 153      27.739  -8.714  13.060  1.00  0.00           C  
ATOM   2476  O   ALA B 153      28.158  -7.599  13.336  1.00  0.00           O  
ATOM   2477  CB  ALA B 153      26.121  -9.840  14.522  1.00  0.00           C  
ATOM   2478  H   ALA B 153      28.625  -8.458  15.453  1.00  0.00           H  
ATOM   2479  HA  ALA B 153      27.891 -10.711  13.703  1.00  0.00           H  
ATOM   2480 1HB  ALA B 153      25.513 -10.087  13.649  1.00  0.00           H  
ATOM   2481 2HB  ALA B 153      25.998 -10.611  15.282  1.00  0.00           H  
ATOM   2482 3HB  ALA B 153      25.804  -8.879  14.922  1.00  0.00           H  
ATOM   2483  N   ILE B 154      27.413  -9.078  11.851  1.00  0.00           N  
ATOM   2484  CA  ILE B 154      27.425  -8.173  10.711  1.00  0.00           C  
ATOM   2485  C   ILE B 154      26.219  -8.468   9.863  1.00  0.00           C  
ATOM   2486  O   ILE B 154      25.991  -9.637   9.584  1.00  0.00           O  
ATOM   2487  CB  ILE B 154      28.708  -8.320   9.872  1.00  0.00           C  
ATOM   2488  CG1 ILE B 154      28.730  -7.285   8.744  1.00  0.00           C  
ATOM   2489  CG2 ILE B 154      28.815  -9.729   9.309  1.00  0.00           C  
ATOM   2490  CD1 ILE B 154      30.078  -7.139   8.076  1.00  0.00           C  
ATOM   2491  H   ILE B 154      27.094 -10.019  11.713  1.00  0.00           H  
ATOM   2492  HA  ILE B 154      27.399  -7.141  11.051  1.00  0.00           H  
ATOM   2493  HB  ILE B 154      29.577  -8.122  10.499  1.00  0.00           H  
ATOM   2494 1HG1 ILE B 154      28.000  -7.561   7.984  1.00  0.00           H  
ATOM   2495 2HG1 ILE B 154      28.438  -6.312   9.138  1.00  0.00           H  
ATOM   2496 1HG2 ILE B 154      29.727  -9.816   8.718  1.00  0.00           H  
ATOM   2497 2HG2 ILE B 154      28.844 -10.447  10.127  1.00  0.00           H  
ATOM   2498 3HG2 ILE B 154      27.952  -9.935   8.676  1.00  0.00           H  
ATOM   2499 1HD1 ILE B 154      30.014  -6.388   7.288  1.00  0.00           H  
ATOM   2500 2HD1 ILE B 154      30.818  -6.829   8.814  1.00  0.00           H  
ATOM   2501 3HD1 ILE B 154      30.374  -8.093   7.643  1.00  0.00           H  
ATOM   2502  N   ARG B 155      25.447  -7.459   9.437  1.00  0.00           N  
ATOM   2503  CA  ARG B 155      24.286  -7.825   8.632  1.00  0.00           C  
ATOM   2504  C   ARG B 155      24.034  -6.944   7.435  1.00  0.00           C  
ATOM   2505  O   ARG B 155      24.099  -5.718   7.514  1.00  0.00           O  
ATOM   2506  CB  ARG B 155      23.011  -7.806   9.444  1.00  0.00           C  
ATOM   2507  CG  ARG B 155      22.952  -8.779  10.605  1.00  0.00           C  
ATOM   2508  CD  ARG B 155      21.632  -8.781  11.279  1.00  0.00           C  
ATOM   2509  NE  ARG B 155      21.554  -9.724  12.380  1.00  0.00           N  
ATOM   2510  CZ  ARG B 155      21.911  -9.399  13.633  1.00  0.00           C  
ATOM   2511  NH1 ARG B 155      22.322  -8.150  13.890  1.00  0.00           N  
ATOM   2512  NH2 ARG B 155      21.836 -10.292  14.608  1.00  0.00           N  
ATOM   2513  H   ARG B 155      25.651  -6.499   9.673  1.00  0.00           H  
ATOM   2514  HA  ARG B 155      24.443  -8.827   8.274  1.00  0.00           H  
ATOM   2515 1HB  ARG B 155      22.842  -6.801   9.825  1.00  0.00           H  
ATOM   2516 2HB  ARG B 155      22.187  -8.045   8.781  1.00  0.00           H  
ATOM   2517 1HG  ARG B 155      23.101  -9.726  10.182  1.00  0.00           H  
ATOM   2518 2HG  ARG B 155      23.730  -8.570  11.342  1.00  0.00           H  
ATOM   2519 1HD  ARG B 155      21.417  -7.782  11.673  1.00  0.00           H  
ATOM   2520 2HD  ARG B 155      20.868  -9.051  10.555  1.00  0.00           H  
ATOM   2521  HE  ARG B 155      21.243 -10.695  12.185  1.00  0.00           H  
ATOM   2522 1HH1 ARG B 155      22.371  -7.465  13.147  1.00  0.00           H  
ATOM   2523 2HH1 ARG B 155      22.585  -7.888  14.829  1.00  0.00           H  
ATOM   2524 1HH2 ARG B 155      21.514 -11.235  14.406  1.00  0.00           H  
ATOM   2525 2HH2 ARG B 155      22.092 -10.038  15.549  1.00  0.00           H  
ATOM   2526  N   ILE B 156      23.654  -7.585   6.344  1.00  0.00           N  
ATOM   2527  CA  ILE B 156      23.306  -6.879   5.119  1.00  0.00           C  
ATOM   2528  C   ILE B 156      21.892  -7.203   4.668  1.00  0.00           C  
ATOM   2529  O   ILE B 156      21.524  -8.367   4.595  1.00  0.00           O  
ATOM   2530  CB  ILE B 156      24.227  -7.272   3.992  1.00  0.00           C  
ATOM   2531  CG1 ILE B 156      25.625  -6.971   4.317  1.00  0.00           C  
ATOM   2532  CG2 ILE B 156      23.851  -6.535   2.761  1.00  0.00           C  
ATOM   2533  CD1 ILE B 156      26.567  -7.671   3.383  1.00  0.00           C  
ATOM   2534  H   ILE B 156      23.632  -8.606   6.378  1.00  0.00           H  
ATOM   2535  HA  ILE B 156      23.378  -5.809   5.293  1.00  0.00           H  
ATOM   2536  HB  ILE B 156      24.152  -8.301   3.814  1.00  0.00           H  
ATOM   2537 1HG1 ILE B 156      25.775  -5.919   4.241  1.00  0.00           H  
ATOM   2538 2HG1 ILE B 156      25.856  -7.287   5.332  1.00  0.00           H  
ATOM   2539 1HG2 ILE B 156      24.513  -6.823   1.979  1.00  0.00           H  
ATOM   2540 2HG2 ILE B 156      22.835  -6.770   2.475  1.00  0.00           H  
ATOM   2541 3HG2 ILE B 156      23.945  -5.463   2.928  1.00  0.00           H  
ATOM   2542 1HD1 ILE B 156      27.570  -7.408   3.641  1.00  0.00           H  
ATOM   2543 2HD1 ILE B 156      26.435  -8.753   3.455  1.00  0.00           H  
ATOM   2544 3HD1 ILE B 156      26.370  -7.354   2.367  1.00  0.00           H  
ATOM   2545  N   ARG B 157      21.108  -6.172   4.367  1.00  0.00           N  
ATOM   2546  CA  ARG B 157      19.710  -6.312   3.928  1.00  0.00           C  
ATOM   2547  C   ARG B 157      19.412  -5.884   2.494  1.00  0.00           C  
ATOM   2548  O   ARG B 157      20.015  -4.957   1.972  1.00  0.00           O  
ATOM   2549  CB  ARG B 157      18.805  -5.491   4.820  1.00  0.00           C  
ATOM   2550  CG  ARG B 157      18.688  -5.960   6.231  1.00  0.00           C  
ATOM   2551  CD  ARG B 157      17.775  -5.085   6.997  1.00  0.00           C  
ATOM   2552  NE  ARG B 157      17.472  -5.617   8.310  1.00  0.00           N  
ATOM   2553  CZ  ARG B 157      18.152  -5.448   9.428  1.00  0.00           C  
ATOM   2554  NH1 ARG B 157      19.272  -4.718   9.473  1.00  0.00           N  
ATOM   2555  NH2 ARG B 157      17.677  -6.044  10.504  1.00  0.00           N  
ATOM   2556  H   ARG B 157      21.492  -5.242   4.460  1.00  0.00           H  
ATOM   2557  HA  ARG B 157      19.436  -7.353   4.031  1.00  0.00           H  
ATOM   2558 1HB  ARG B 157      19.149  -4.458   4.845  1.00  0.00           H  
ATOM   2559 2HB  ARG B 157      17.800  -5.491   4.399  1.00  0.00           H  
ATOM   2560 1HG  ARG B 157      18.262  -6.970   6.237  1.00  0.00           H  
ATOM   2561 2HG  ARG B 157      19.667  -5.968   6.707  1.00  0.00           H  
ATOM   2562 1HD  ARG B 157      18.236  -4.103   7.126  1.00  0.00           H  
ATOM   2563 2HD  ARG B 157      16.837  -4.975   6.451  1.00  0.00           H  
ATOM   2564  HE  ARG B 157      16.663  -6.234   8.372  1.00  0.00           H  
ATOM   2565 1HH1 ARG B 157      19.616  -4.272   8.635  1.00  0.00           H  
ATOM   2566 2HH1 ARG B 157      19.776  -4.614  10.342  1.00  0.00           H  
ATOM   2567 1HH2 ARG B 157      16.828  -6.616  10.445  1.00  0.00           H  
ATOM   2568 2HH2 ARG B 157      18.148  -5.944  11.380  1.00  0.00           H  
ATOM   2569  N   THR B 158      18.451  -6.546   1.876  1.00  0.00           N  
ATOM   2570  CA  THR B 158      17.982  -6.133   0.565  1.00  0.00           C  
ATOM   2571  C   THR B 158      16.518  -6.527   0.361  1.00  0.00           C  
ATOM   2572  O   THR B 158      15.870  -7.037   1.281  1.00  0.00           O  
ATOM   2573  CB  THR B 158      18.829  -6.727  -0.545  1.00  0.00           C  
ATOM   2574  OG1 THR B 158      18.484  -6.066  -1.778  1.00  0.00           O  
ATOM   2575  CG2 THR B 158      18.554  -8.226  -0.669  1.00  0.00           C  
ATOM   2576  H   THR B 158      18.016  -7.329   2.366  1.00  0.00           H  
ATOM   2577  HA  THR B 158      18.049  -5.049   0.494  1.00  0.00           H  
ATOM   2578  HB  THR B 158      19.880  -6.569  -0.323  1.00  0.00           H  
ATOM   2579  HG1 THR B 158      18.957  -5.215  -1.817  1.00  0.00           H  
ATOM   2580 1HG2 THR B 158      19.172  -8.636  -1.464  1.00  0.00           H  
ATOM   2581 2HG2 THR B 158      18.790  -8.715   0.268  1.00  0.00           H  
ATOM   2582 3HG2 THR B 158      17.510  -8.415  -0.899  1.00  0.00           H  
ATOM   2583  N   MET B 159      15.987  -6.258  -0.836  1.00  0.00           N  
ATOM   2584  CA  MET B 159      14.573  -6.542  -1.140  1.00  0.00           C  
ATOM   2585  C   MET B 159      14.294  -7.139  -2.542  1.00  0.00           C  
ATOM   2586  O   MET B 159      15.048  -6.948  -3.505  1.00  0.00           O  
ATOM   2587  CB  MET B 159      13.752  -5.267  -0.929  1.00  0.00           C  
ATOM   2588  CG  MET B 159      13.760  -4.744   0.499  1.00  0.00           C  
ATOM   2589  SD  MET B 159      13.388  -3.085   0.564  1.00  0.00           S  
ATOM   2590  CE  MET B 159      15.028  -2.550   0.222  1.00  0.00           C  
ATOM   2591  H   MET B 159      16.617  -5.877  -1.532  1.00  0.00           H  
ATOM   2592  HA  MET B 159      14.229  -7.277  -0.416  1.00  0.00           H  
ATOM   2593 1HB  MET B 159      14.111  -4.484  -1.579  1.00  0.00           H  
ATOM   2594 2HB  MET B 159      12.713  -5.463  -1.200  1.00  0.00           H  
ATOM   2595 1HG  MET B 159      13.009  -5.288   1.067  1.00  0.00           H  
ATOM   2596 2HG  MET B 159      14.692  -4.866   0.978  1.00  0.00           H  
ATOM   2597 1HE  MET B 159      15.068  -1.477   0.185  1.00  0.00           H  
ATOM   2598 2HE  MET B 159      15.699  -2.921   0.994  1.00  0.00           H  
ATOM   2599 3HE  MET B 159      15.332  -2.947  -0.724  1.00  0.00           H  
ATOM   2600  N   LYS B 160      13.181  -7.870  -2.630  1.00  0.00           N  
ATOM   2601  CA  LYS B 160      12.668  -8.407  -3.895  1.00  0.00           C  
ATOM   2602  C   LYS B 160      11.240  -7.916  -4.125  1.00  0.00           C  
ATOM   2603  O   LYS B 160      10.419  -7.895  -3.189  1.00  0.00           O  
ATOM   2604  CB  LYS B 160      12.627  -9.950  -3.882  1.00  0.00           C  
ATOM   2605  CG  LYS B 160      13.935 -10.722  -3.692  1.00  0.00           C  
ATOM   2606  CD  LYS B 160      14.824 -10.611  -4.922  1.00  0.00           C  
ATOM   2607  CE  LYS B 160      16.025 -11.476  -4.833  1.00  0.00           C  
ATOM   2608  NZ  LYS B 160      16.888 -11.288  -5.940  1.00  0.00           N  
ATOM   2609  H   LYS B 160      12.655  -8.029  -1.766  1.00  0.00           H  
ATOM   2610  HA  LYS B 160      13.291  -8.053  -4.717  1.00  0.00           H  
ATOM   2611 1HB  LYS B 160      11.969 -10.276  -3.083  1.00  0.00           H  
ATOM   2612 2HB  LYS B 160      12.183 -10.299  -4.811  1.00  0.00           H  
ATOM   2613 1HG  LYS B 160      14.469 -10.335  -2.827  1.00  0.00           H  
ATOM   2614 2HG  LYS B 160      13.699 -11.777  -3.514  1.00  0.00           H  
ATOM   2615 1HD  LYS B 160      14.268 -10.884  -5.821  1.00  0.00           H  
ATOM   2616 2HD  LYS B 160      15.153  -9.585  -5.019  1.00  0.00           H  
ATOM   2617 1HE  LYS B 160      16.560 -11.238  -3.933  1.00  0.00           H  
ATOM   2618 2HE  LYS B 160      15.724 -12.508  -4.808  1.00  0.00           H  
ATOM   2619 1HZ  LYS B 160      17.710 -11.880  -5.824  1.00  0.00           H  
ATOM   2620 2HZ  LYS B 160      16.410 -11.534  -6.818  1.00  0.00           H  
ATOM   2621 3HZ  LYS B 160      17.202 -10.325  -5.964  1.00  0.00           H  
ATOM   2622  N   MET B 161      10.906  -7.599  -5.375  1.00  0.00           N  
ATOM   2623  CA  MET B 161       9.532  -7.189  -5.687  1.00  0.00           C  
ATOM   2624  C   MET B 161       9.119  -7.504  -7.090  1.00  0.00           C  
ATOM   2625  O   MET B 161       9.957  -7.550  -7.985  1.00  0.00           O  
ATOM   2626  CB  MET B 161       9.413  -5.702  -5.467  1.00  0.00           C  
ATOM   2627  CG  MET B 161      10.258  -4.878  -6.398  1.00  0.00           C  
ATOM   2628  SD  MET B 161      10.561  -3.175  -5.769  1.00  0.00           S  
ATOM   2629  CE  MET B 161      11.902  -3.602  -4.597  1.00  0.00           C  
ATOM   2630  H   MET B 161      11.637  -7.587  -6.088  1.00  0.00           H  
ATOM   2631  HA  MET B 161       8.851  -7.704  -5.017  1.00  0.00           H  
ATOM   2632 1HB  MET B 161       8.369  -5.393  -5.581  1.00  0.00           H  
ATOM   2633 2HB  MET B 161       9.719  -5.468  -4.476  1.00  0.00           H  
ATOM   2634 1HG  MET B 161      11.220  -5.386  -6.527  1.00  0.00           H  
ATOM   2635 2HG  MET B 161       9.765  -4.812  -7.373  1.00  0.00           H  
ATOM   2636 1HE  MET B 161      12.259  -2.716  -4.097  1.00  0.00           H  
ATOM   2637 2HE  MET B 161      11.539  -4.309  -3.860  1.00  0.00           H  
ATOM   2638 3HE  MET B 161      12.731  -4.060  -5.146  1.00  0.00           H  
ATOM   2639  N   ARG B 162       7.817  -7.644  -7.317  1.00  0.00           N  
ATOM   2640  CA  ARG B 162       7.391  -7.839  -8.685  1.00  0.00           C  
ATOM   2641  C   ARG B 162       7.811  -6.666  -9.535  1.00  0.00           C  
ATOM   2642  O   ARG B 162       7.587  -5.522  -9.160  1.00  0.00           O  
ATOM   2643  CB  ARG B 162       5.881  -8.072  -8.727  1.00  0.00           C  
ATOM   2644  CG  ARG B 162       5.356  -8.574 -10.068  1.00  0.00           C  
ATOM   2645  CD  ARG B 162       3.908  -8.932 -10.042  1.00  0.00           C  
ATOM   2646  NE  ARG B 162       3.485  -9.469 -11.344  1.00  0.00           N  
ATOM   2647  CZ  ARG B 162       3.564 -10.766 -11.734  1.00  0.00           C  
ATOM   2648  NH1 ARG B 162       4.046 -11.707 -10.939  1.00  0.00           N  
ATOM   2649  NH2 ARG B 162       3.151 -11.071 -12.946  1.00  0.00           N  
ATOM   2650  H   ARG B 162       7.147  -7.614  -6.559  1.00  0.00           H  
ATOM   2651  HA  ARG B 162       7.858  -8.743  -9.076  1.00  0.00           H  
ATOM   2652 1HB  ARG B 162       5.606  -8.803  -7.968  1.00  0.00           H  
ATOM   2653 2HB  ARG B 162       5.362  -7.142  -8.489  1.00  0.00           H  
ATOM   2654 1HG  ARG B 162       5.478  -7.803 -10.802  1.00  0.00           H  
ATOM   2655 2HG  ARG B 162       5.925  -9.450 -10.375  1.00  0.00           H  
ATOM   2656 1HD  ARG B 162       3.707  -9.671  -9.270  1.00  0.00           H  
ATOM   2657 2HD  ARG B 162       3.323  -8.031  -9.842  1.00  0.00           H  
ATOM   2658  HE  ARG B 162       3.113  -8.816 -12.050  1.00  0.00           H  
ATOM   2659 1HH1 ARG B 162       4.368 -11.478 -10.013  1.00  0.00           H  
ATOM   2660 2HH1 ARG B 162       4.101 -12.665 -11.265  1.00  0.00           H  
ATOM   2661 1HH2 ARG B 162       2.790 -10.312 -13.539  1.00  0.00           H  
ATOM   2662 2HH2 ARG B 162       3.197 -12.020 -13.287  1.00  0.00           H  
ATOM   2663  N   GLN B 163       8.366  -6.936 -10.705  1.00  0.00           N  
ATOM   2664  CA  GLN B 163       8.747  -5.872 -11.615  1.00  0.00           C  
ATOM   2665  C   GLN B 163       7.546  -5.080 -12.101  1.00  0.00           C  
ATOM   2666  O   GLN B 163       7.616  -3.864 -12.240  1.00  0.00           O  
ATOM   2667  CB  GLN B 163       9.507  -6.448 -12.813  1.00  0.00           C  
ATOM   2668  CG  GLN B 163      10.021  -5.400 -13.786  1.00  0.00           C  
ATOM   2669  CD  GLN B 163      10.824  -6.008 -14.920  1.00  0.00           C  
ATOM   2670  OE1 GLN B 163      10.875  -7.231 -15.077  1.00  0.00           O  
ATOM   2671  NE2 GLN B 163      11.457  -5.156 -15.718  1.00  0.00           N  
ATOM   2672  H   GLN B 163       8.576  -7.899 -10.960  1.00  0.00           H  
ATOM   2673  HA  GLN B 163       9.408  -5.188 -11.082  1.00  0.00           H  
ATOM   2674 1HB  GLN B 163      10.361  -7.025 -12.458  1.00  0.00           H  
ATOM   2675 2HB  GLN B 163       8.858  -7.128 -13.363  1.00  0.00           H  
ATOM   2676 1HG  GLN B 163       9.171  -4.869 -14.215  1.00  0.00           H  
ATOM   2677 2HG  GLN B 163      10.663  -4.703 -13.247  1.00  0.00           H  
ATOM   2678 1HE2 GLN B 163      12.003  -5.499 -16.484  1.00  0.00           H  
ATOM   2679 2HE2 GLN B 163      11.389  -4.172 -15.555  1.00  0.00           H  
ATOM   2680  N   GLN B 164       6.432  -5.777 -12.373  1.00  0.00           N  
ATOM   2681  CA  GLN B 164       5.236  -5.103 -12.897  1.00  0.00           C  
ATOM   2682  C   GLN B 164       4.647  -4.129 -11.876  1.00  0.00           C  
ATOM   2683  O   GLN B 164       4.190  -3.026 -12.203  1.00  0.00           O  
ATOM   2684  CB  GLN B 164       4.177  -6.131 -13.303  1.00  0.00           C  
ATOM   2685  CG  GLN B 164       4.546  -6.956 -14.525  1.00  0.00           C  
ATOM   2686  CD  GLN B 164       3.502  -8.008 -14.849  1.00  0.00           C  
ATOM   2687  OE1 GLN B 164       2.785  -8.484 -13.965  1.00  0.00           O  
ATOM   2688  NE2 GLN B 164       3.412  -8.377 -16.122  1.00  0.00           N  
ATOM   2689  H   GLN B 164       6.432  -6.774 -12.233  1.00  0.00           H  
ATOM   2690  HA  GLN B 164       5.517  -4.532 -13.782  1.00  0.00           H  
ATOM   2691 1HB  GLN B 164       3.999  -6.817 -12.475  1.00  0.00           H  
ATOM   2692 2HB  GLN B 164       3.236  -5.621 -13.513  1.00  0.00           H  
ATOM   2693 1HG  GLN B 164       4.640  -6.291 -15.384  1.00  0.00           H  
ATOM   2694 2HG  GLN B 164       5.493  -7.460 -14.337  1.00  0.00           H  
ATOM   2695 1HE2 GLN B 164       2.742  -9.068 -16.396  1.00  0.00           H  
ATOM   2696 2HE2 GLN B 164       4.013  -7.966 -16.806  1.00  0.00           H  
ATOM   2697  N   ALA B 165       4.718  -4.546 -10.632  1.00  0.00           N  
ATOM   2698  CA  ALA B 165       4.284  -3.782  -9.489  1.00  0.00           C  
ATOM   2699  C   ALA B 165       2.973  -3.021  -9.716  1.00  0.00           C  
ATOM   2700  O   ALA B 165       1.970  -3.573 -10.184  1.00  0.00           O  
ATOM   2701  CB  ALA B 165       5.394  -2.829  -9.136  1.00  0.00           C  
ATOM   2702  H   ALA B 165       5.128  -5.449 -10.468  1.00  0.00           H  
ATOM   2703  HA  ALA B 165       4.135  -4.483  -8.664  1.00  0.00           H  
ATOM   2704 1HB  ALA B 165       5.137  -2.297  -8.238  1.00  0.00           H  
ATOM   2705 2HB  ALA B 165       6.309  -3.387  -8.957  1.00  0.00           H  
ATOM   2706 3HB  ALA B 165       5.559  -2.126  -9.964  1.00  0.00           H  
ATOM   2707  N   SER B 166       2.933  -1.770  -9.274  1.00  0.00           N  
ATOM   2708  CA  SER B 166       1.846  -0.871  -9.585  1.00  0.00           C  
ATOM   2709  C   SER B 166       2.522   0.494  -9.624  1.00  0.00           C  
ATOM   2710  O   SER B 166       2.282   1.360 -10.475  1.00  0.00           O  
ATOM   2711  CB  SER B 166       0.768  -1.010  -8.569  1.00  0.00           C  
ATOM   2712  OG  SER B 166       1.232  -0.690  -7.311  1.00  0.00           O  
ATOM   2713  H   SER B 166       3.750  -1.356  -8.827  1.00  0.00           H  
ATOM   2714  HA  SER B 166       1.448  -1.109 -10.570  1.00  0.00           H  
ATOM   2715 1HB  SER B 166      -0.027  -0.363  -8.844  1.00  0.00           H  
ATOM   2716 2HB  SER B 166       0.386  -2.031  -8.580  1.00  0.00           H  
ATOM   2717  HG  SER B 166       0.575  -1.031  -6.716  1.00  0.00           H  
ATOM   2718  N   PHE B 167       3.467   0.578  -8.708  1.00  0.00           N  
ATOM   2719  CA  PHE B 167       4.352   1.705  -8.418  1.00  0.00           C  
ATOM   2720  C   PHE B 167       5.750   1.155  -8.465  1.00  0.00           C  
ATOM   2721  O   PHE B 167       5.888  -0.046  -8.329  1.00  0.00           O  
ATOM   2722  CB  PHE B 167       4.094   2.331  -7.032  1.00  0.00           C  
ATOM   2723  CG  PHE B 167       2.783   2.992  -6.849  1.00  0.00           C  
ATOM   2724  CD1 PHE B 167       1.687   2.310  -6.400  1.00  0.00           C  
ATOM   2725  CD2 PHE B 167       2.664   4.345  -7.143  1.00  0.00           C  
ATOM   2726  CE1 PHE B 167       0.485   2.955  -6.255  1.00  0.00           C  
ATOM   2727  CE2 PHE B 167       1.470   4.981  -7.005  1.00  0.00           C  
ATOM   2728  CZ  PHE B 167       0.379   4.283  -6.564  1.00  0.00           C  
ATOM   2729  H   PHE B 167       3.560  -0.245  -8.127  1.00  0.00           H  
ATOM   2730  HA  PHE B 167       4.242   2.460  -9.194  1.00  0.00           H  
ATOM   2731 1HB  PHE B 167       4.191   1.555  -6.266  1.00  0.00           H  
ATOM   2732 2HB  PHE B 167       4.854   3.057  -6.846  1.00  0.00           H  
ATOM   2733  HD1 PHE B 167       1.782   1.257  -6.164  1.00  0.00           H  
ATOM   2734  HD2 PHE B 167       3.539   4.893  -7.497  1.00  0.00           H  
ATOM   2735  HE1 PHE B 167      -0.390   2.410  -5.899  1.00  0.00           H  
ATOM   2736  HE2 PHE B 167       1.379   6.041  -7.243  1.00  0.00           H  
ATOM   2737  HZ  PHE B 167      -0.575   4.784  -6.451  1.00  0.00           H  
ATOM   2738  N   LEU B 168       6.767   1.955  -8.705  1.00  0.00           N  
ATOM   2739  CA  LEU B 168       8.089   1.349  -8.683  1.00  0.00           C  
ATOM   2740  C   LEU B 168       9.075   2.376  -8.036  1.00  0.00           C  
ATOM   2741  O   LEU B 168       9.053   3.552  -8.385  1.00  0.00           O  
ATOM   2742  CB  LEU B 168       8.393   0.924 -10.126  1.00  0.00           C  
ATOM   2743  CG  LEU B 168       9.629   0.234 -10.381  1.00  0.00           C  
ATOM   2744  CD1 LEU B 168       9.504  -1.141  -9.788  1.00  0.00           C  
ATOM   2745  CD2 LEU B 168       9.838   0.113 -11.864  1.00  0.00           C  
ATOM   2746  H   LEU B 168       6.604   2.941  -8.891  1.00  0.00           H  
ATOM   2747  HA  LEU B 168       8.021   0.454  -8.089  1.00  0.00           H  
ATOM   2748 1HB  LEU B 168       7.593   0.262 -10.464  1.00  0.00           H  
ATOM   2749 2HB  LEU B 168       8.379   1.812 -10.753  1.00  0.00           H  
ATOM   2750  HG  LEU B 168      10.453   0.758  -9.923  1.00  0.00           H  
ATOM   2751 1HD1 LEU B 168      10.415  -1.691  -9.972  1.00  0.00           H  
ATOM   2752 2HD1 LEU B 168       9.323  -1.104  -8.740  1.00  0.00           H  
ATOM   2753 3HD1 LEU B 168       8.667  -1.662 -10.266  1.00  0.00           H  
ATOM   2754 1HD2 LEU B 168      10.757  -0.434 -12.058  1.00  0.00           H  
ATOM   2755 2HD2 LEU B 168       8.994  -0.425 -12.303  1.00  0.00           H  
ATOM   2756 3HD2 LEU B 168       9.905   1.101 -12.307  1.00  0.00           H  
ATOM   2757  N   PRO B 169       9.939   1.987  -7.077  1.00  0.00           N  
ATOM   2758  CA  PRO B 169      10.712   2.872  -6.209  1.00  0.00           C  
ATOM   2759  C   PRO B 169      11.660   3.865  -6.797  1.00  0.00           C  
ATOM   2760  O   PRO B 169      11.996   4.860  -6.154  1.00  0.00           O  
ATOM   2761  CB  PRO B 169      11.610   1.892  -5.468  1.00  0.00           C  
ATOM   2762  CG  PRO B 169      10.863   0.674  -5.375  1.00  0.00           C  
ATOM   2763  CD  PRO B 169      10.145   0.564  -6.689  1.00  0.00           C  
ATOM   2764  HA  PRO B 169      10.041   3.373  -5.503  1.00  0.00           H  
ATOM   2765 1HB  PRO B 169      12.534   1.759  -6.025  1.00  0.00           H  
ATOM   2766 2HB  PRO B 169      11.892   2.316  -4.508  1.00  0.00           H  
ATOM   2767 1HG  PRO B 169      11.553  -0.163  -5.191  1.00  0.00           H  
ATOM   2768 2HG  PRO B 169      10.195   0.722  -4.505  1.00  0.00           H  
ATOM   2769 1HD  PRO B 169      10.808   0.137  -7.445  1.00  0.00           H  
ATOM   2770 2HD  PRO B 169       9.298  -0.036  -6.505  1.00  0.00           H  
ATOM   2771  N   ALA B 170      12.149   3.597  -7.976  1.00  0.00           N  
ATOM   2772  CA  ALA B 170      13.196   4.443  -8.541  1.00  0.00           C  
ATOM   2773  C   ALA B 170      14.231   4.906  -7.449  1.00  0.00           C  
ATOM   2774  O   ALA B 170      14.712   6.044  -7.475  1.00  0.00           O  
ATOM   2775  CB  ALA B 170      12.552   5.622  -9.216  1.00  0.00           C  
ATOM   2776  H   ALA B 170      11.816   2.797  -8.492  1.00  0.00           H  
ATOM   2777  HA  ALA B 170      13.731   3.868  -9.291  1.00  0.00           H  
ATOM   2778 1HB  ALA B 170      13.318   6.242  -9.676  1.00  0.00           H  
ATOM   2779 2HB  ALA B 170      11.867   5.254  -9.975  1.00  0.00           H  
ATOM   2780 3HB  ALA B 170      12.002   6.211  -8.479  1.00  0.00           H  
ATOM   2781  N   THR B 171      14.603   3.943  -6.573  1.00  0.00           N  
ATOM   2782  CA  THR B 171      15.713   3.871  -5.612  1.00  0.00           C  
ATOM   2783  C   THR B 171      15.550   2.595  -4.758  1.00  0.00           C  
ATOM   2784  O   THR B 171      14.489   2.402  -4.148  1.00  0.00           O  
ATOM   2785  CB  THR B 171      15.765   5.117  -4.709  1.00  0.00           C  
ATOM   2786  OG1 THR B 171      16.929   5.058  -3.874  1.00  0.00           O  
ATOM   2787  CG2 THR B 171      14.522   5.194  -3.834  1.00  0.00           C  
ATOM   2788  H   THR B 171      14.054   3.106  -6.638  1.00  0.00           H  
ATOM   2789  HA  THR B 171      16.655   3.804  -6.153  1.00  0.00           H  
ATOM   2790  HB  THR B 171      15.823   6.013  -5.327  1.00  0.00           H  
ATOM   2791  HG1 THR B 171      17.136   5.938  -3.551  1.00  0.00           H  
ATOM   2792 1HG2 THR B 171      14.576   6.081  -3.203  1.00  0.00           H  
ATOM   2793 2HG2 THR B 171      13.636   5.251  -4.466  1.00  0.00           H  
ATOM   2794 3HG2 THR B 171      14.464   4.306  -3.207  1.00  0.00           H  
ATOM   2795  N   LEU B 172      16.592   1.778  -4.588  1.00  0.00           N  
ATOM   2796  CA  LEU B 172      16.351   0.567  -3.789  1.00  0.00           C  
ATOM   2797  C   LEU B 172      16.508   0.877  -2.312  1.00  0.00           C  
ATOM   2798  O   LEU B 172      15.630   0.532  -1.518  1.00  0.00           O  
ATOM   2799  CB  LEU B 172      17.322  -0.551  -4.189  1.00  0.00           C  
ATOM   2800  CG  LEU B 172      17.159  -1.875  -3.432  1.00  0.00           C  
ATOM   2801  CD1 LEU B 172      15.764  -2.434  -3.677  1.00  0.00           C  
ATOM   2802  CD2 LEU B 172      18.229  -2.856  -3.888  1.00  0.00           C  
ATOM   2803  H   LEU B 172      17.481   1.953  -5.033  1.00  0.00           H  
ATOM   2804  HA  LEU B 172      15.324   0.247  -3.952  1.00  0.00           H  
ATOM   2805 1HB  LEU B 172      17.194  -0.759  -5.250  1.00  0.00           H  
ATOM   2806 2HB  LEU B 172      18.341  -0.201  -4.029  1.00  0.00           H  
ATOM   2807  HG  LEU B 172      17.263  -1.698  -2.361  1.00  0.00           H  
ATOM   2808 1HD1 LEU B 172      15.649  -3.375  -3.139  1.00  0.00           H  
ATOM   2809 2HD1 LEU B 172      15.019  -1.721  -3.323  1.00  0.00           H  
ATOM   2810 3HD1 LEU B 172      15.624  -2.607  -4.743  1.00  0.00           H  
ATOM   2811 1HD2 LEU B 172      18.114  -3.797  -3.350  1.00  0.00           H  
ATOM   2812 2HD2 LEU B 172      18.125  -3.036  -4.959  1.00  0.00           H  
ATOM   2813 3HD2 LEU B 172      19.215  -2.440  -3.685  1.00  0.00           H  
ATOM   2814  N   THR B 173      17.602   1.538  -1.962  1.00  0.00           N  
ATOM   2815  CA  THR B 173      17.832   1.968  -0.585  1.00  0.00           C  
ATOM   2816  C   THR B 173      18.137   3.463  -0.649  1.00  0.00           C  
ATOM   2817  O   THR B 173      18.571   3.952  -1.693  1.00  0.00           O  
ATOM   2818  CB  THR B 173      19.021   1.230   0.108  1.00  0.00           C  
ATOM   2819  OG1 THR B 173      20.218   1.546  -0.582  1.00  0.00           O  
ATOM   2820  CG2 THR B 173      18.849  -0.291   0.142  1.00  0.00           C  
ATOM   2821  H   THR B 173      18.283   1.769  -2.667  1.00  0.00           H  
ATOM   2822  HA  THR B 173      16.929   1.823  -0.002  1.00  0.00           H  
ATOM   2823  HB  THR B 173      19.099   1.594   1.134  1.00  0.00           H  
ATOM   2824  HG1 THR B 173      20.475   2.459  -0.377  1.00  0.00           H  
ATOM   2825 1HG2 THR B 173      19.709  -0.745   0.644  1.00  0.00           H  
ATOM   2826 2HG2 THR B 173      17.964  -0.550   0.670  1.00  0.00           H  
ATOM   2827 3HG2 THR B 173      18.781  -0.671  -0.866  1.00  0.00           H  
ATOM   2828  N   MET B 174      17.965   4.175   0.459  1.00  0.00           N  
ATOM   2829  CA  MET B 174      18.344   5.586   0.517  1.00  0.00           C  
ATOM   2830  C   MET B 174      19.010   5.833   1.861  1.00  0.00           C  
ATOM   2831  O   MET B 174      18.431   5.475   2.893  1.00  0.00           O  
ATOM   2832  CB  MET B 174      17.103   6.447   0.285  1.00  0.00           C  
ATOM   2833  CG  MET B 174      17.310   7.933   0.292  1.00  0.00           C  
ATOM   2834  SD  MET B 174      15.786   8.795  -0.231  1.00  0.00           S  
ATOM   2835  CE  MET B 174      14.766   8.725   1.247  1.00  0.00           C  
ATOM   2836  H   MET B 174      17.543   3.719   1.263  1.00  0.00           H  
ATOM   2837  HA  MET B 174      19.079   5.794  -0.261  1.00  0.00           H  
ATOM   2838 1HB  MET B 174      16.662   6.188  -0.677  1.00  0.00           H  
ATOM   2839 2HB  MET B 174      16.363   6.216   1.054  1.00  0.00           H  
ATOM   2840 1HG  MET B 174      17.586   8.268   1.290  1.00  0.00           H  
ATOM   2841 2HG  MET B 174      18.117   8.201  -0.392  1.00  0.00           H  
ATOM   2842 1HE  MET B 174      13.824   9.233   1.067  1.00  0.00           H  
ATOM   2843 2HE  MET B 174      14.586   7.686   1.506  1.00  0.00           H  
ATOM   2844 3HE  MET B 174      15.285   9.213   2.069  1.00  0.00           H  
ATOM   2845  N   THR B 175      20.218   6.431   1.846  1.00  0.00           N  
ATOM   2846  CA  THR B 175      20.994   6.595   3.079  1.00  0.00           C  
ATOM   2847  C   THR B 175      21.164   8.060   3.461  1.00  0.00           C  
ATOM   2848  O   THR B 175      21.726   8.838   2.678  1.00  0.00           O  
ATOM   2849  CB  THR B 175      22.396   5.967   2.901  1.00  0.00           C  
ATOM   2850  OG1 THR B 175      22.259   4.570   2.595  1.00  0.00           O  
ATOM   2851  CG2 THR B 175      23.177   6.096   4.208  1.00  0.00           C  
ATOM   2852  H   THR B 175      20.616   6.736   0.967  1.00  0.00           H  
ATOM   2853  HA  THR B 175      20.475   6.099   3.890  1.00  0.00           H  
ATOM   2854  HB  THR B 175      22.932   6.469   2.095  1.00  0.00           H  
ATOM   2855  HG1 THR B 175      23.117   4.179   2.310  1.00  0.00           H  
ATOM   2856 1HG2 THR B 175      24.150   5.648   4.071  1.00  0.00           H  
ATOM   2857 2HG2 THR B 175      23.291   7.147   4.467  1.00  0.00           H  
ATOM   2858 3HG2 THR B 175      22.650   5.585   5.013  1.00  0.00           H  
ATOM   2859  N   VAL B 176      20.655   8.432   4.656  1.00  0.00           N  
ATOM   2860  CA  VAL B 176      20.700   9.822   5.129  1.00  0.00           C  
ATOM   2861  C   VAL B 176      21.238   9.944   6.532  1.00  0.00           C  
ATOM   2862  O   VAL B 176      21.414   8.949   7.247  1.00  0.00           O  
ATOM   2863  CB  VAL B 176      19.332  10.479   5.078  1.00  0.00           C  
ATOM   2864  CG1 VAL B 176      18.873  10.429   3.609  1.00  0.00           C  
ATOM   2865  CG2 VAL B 176      18.407   9.849   6.070  1.00  0.00           C  
ATOM   2866  H   VAL B 176      20.212   7.714   5.234  1.00  0.00           H  
ATOM   2867  HA  VAL B 176      21.362  10.388   4.473  1.00  0.00           H  
ATOM   2868  HB  VAL B 176      19.436  11.525   5.331  1.00  0.00           H  
ATOM   2869 1HG1 VAL B 176      17.977  10.907   3.478  1.00  0.00           H  
ATOM   2870 2HG1 VAL B 176      19.623  10.926   2.991  1.00  0.00           H  
ATOM   2871 3HG1 VAL B 176      18.758   9.400   3.287  1.00  0.00           H  
ATOM   2872 1HG2 VAL B 176      17.442  10.336   6.041  1.00  0.00           H  
ATOM   2873 2HG2 VAL B 176      18.293   8.794   5.836  1.00  0.00           H  
ATOM   2874 3HG2 VAL B 176      18.833   9.961   7.067  1.00  0.00           H  
ATOM   2875  N   ASP B 177      21.518  11.176   6.903  1.00  0.00           N  
ATOM   2876  CA  ASP B 177      22.056  11.503   8.201  1.00  0.00           C  
ATOM   2877  C   ASP B 177      20.926  11.893   9.149  1.00  0.00           C  
ATOM   2878  O   ASP B 177      19.825  12.254   8.701  1.00  0.00           O  
ATOM   2879  CB  ASP B 177      23.066  12.631   7.993  1.00  0.00           C  
ATOM   2880  CG  ASP B 177      24.348  12.130   7.194  1.00  0.00           C  
ATOM   2881  OD1 ASP B 177      24.868  11.103   7.565  1.00  0.00           O  
ATOM   2882  OD2 ASP B 177      24.750  12.737   6.221  1.00  0.00           O  
ATOM   2883  H   ASP B 177      21.330  11.960   6.258  1.00  0.00           H  
ATOM   2884  HA  ASP B 177      22.557  10.630   8.610  1.00  0.00           H  
ATOM   2885 1HB  ASP B 177      22.596  13.450   7.438  1.00  0.00           H  
ATOM   2886 2HB  ASP B 177      23.369  13.026   8.962  1.00  0.00           H  
ATOM   2887  N   LYS B 178      21.170  11.823  10.459  1.00  0.00           N  
ATOM   2888  CA  LYS B 178      20.150  12.255  11.418  1.00  0.00           C  
ATOM   2889  C   LYS B 178      19.816  13.722  11.207  1.00  0.00           C  
ATOM   2890  O   LYS B 178      20.712  14.548  11.067  1.00  0.00           O  
ATOM   2891  CB  LYS B 178      20.615  12.034  12.846  1.00  0.00           C  
ATOM   2892  CG  LYS B 178      19.568  12.367  13.913  1.00  0.00           C  
ATOM   2893  CD  LYS B 178      20.089  12.072  15.346  1.00  0.00           C  
ATOM   2894  CE  LYS B 178      19.022  12.367  16.389  1.00  0.00           C  
ATOM   2895  NZ  LYS B 178      19.512  12.180  17.743  1.00  0.00           N  
ATOM   2896  H   LYS B 178      22.081  11.502  10.803  1.00  0.00           H  
ATOM   2897  HA  LYS B 178      19.242  11.674  11.254  1.00  0.00           H  
ATOM   2898 1HB  LYS B 178      20.902  10.986  12.968  1.00  0.00           H  
ATOM   2899 2HB  LYS B 178      21.497  12.638  13.034  1.00  0.00           H  
ATOM   2900 1HG  LYS B 178      19.319  13.425  13.851  1.00  0.00           H  
ATOM   2901 2HG  LYS B 178      18.661  11.791  13.719  1.00  0.00           H  
ATOM   2902 1HD  LYS B 178      20.370  11.018  15.420  1.00  0.00           H  
ATOM   2903 2HD  LYS B 178      20.972  12.674  15.551  1.00  0.00           H  
ATOM   2904 1HE  LYS B 178      18.670  13.393  16.274  1.00  0.00           H  
ATOM   2905 2HE  LYS B 178      18.200  11.688  16.234  1.00  0.00           H  
ATOM   2906 1HZ  LYS B 178      18.769  12.371  18.400  1.00  0.00           H  
ATOM   2907 2HZ  LYS B 178      19.823  11.227  17.853  1.00  0.00           H  
ATOM   2908 3HZ  LYS B 178      20.283  12.807  17.911  1.00  0.00           H  
ATOM   2909  N   GLY B 179      18.535  14.052  11.156  1.00  0.00           N  
ATOM   2910  CA  GLY B 179      18.122  15.440  11.003  1.00  0.00           C  
ATOM   2911  C   GLY B 179      17.898  15.893   9.561  1.00  0.00           C  
ATOM   2912  O   GLY B 179      17.383  16.992   9.342  1.00  0.00           O  
ATOM   2913  H   GLY B 179      17.823  13.332  11.236  1.00  0.00           H  
ATOM   2914 1HA  GLY B 179      17.204  15.589  11.570  1.00  0.00           H  
ATOM   2915 2HA  GLY B 179      18.872  16.080  11.466  1.00  0.00           H  
ATOM   2916  N   ASP B 180      18.290  15.085   8.576  1.00  0.00           N  
ATOM   2917  CA  ASP B 180      18.058  15.439   7.168  1.00  0.00           C  
ATOM   2918  C   ASP B 180      16.558  15.465   6.814  1.00  0.00           C  
ATOM   2919  O   ASP B 180      15.785  14.650   7.311  1.00  0.00           O  
ATOM   2920  CB  ASP B 180      18.724  14.430   6.211  1.00  0.00           C  
ATOM   2921  CG  ASP B 180      20.220  14.540   6.083  1.00  0.00           C  
ATOM   2922  OD1 ASP B 180      20.783  15.496   6.582  1.00  0.00           O  
ATOM   2923  OD2 ASP B 180      20.810  13.644   5.459  1.00  0.00           O  
ATOM   2924  H   ASP B 180      18.753  14.194   8.793  1.00  0.00           H  
ATOM   2925  HA  ASP B 180      18.474  16.431   6.989  1.00  0.00           H  
ATOM   2926 1HB  ASP B 180      18.498  13.421   6.560  1.00  0.00           H  
ATOM   2927 2HB  ASP B 180      18.289  14.536   5.215  1.00  0.00           H  
ATOM   2928  N   ASN B 181      16.128  16.348   5.918  1.00  0.00           N  
ATOM   2929  CA  ASN B 181      14.732  16.242   5.464  1.00  0.00           C  
ATOM   2930  C   ASN B 181      14.778  15.307   4.254  1.00  0.00           C  
ATOM   2931  O   ASN B 181      15.651  15.480   3.397  1.00  0.00           O  
ATOM   2932  CB  ASN B 181      14.108  17.601   5.100  1.00  0.00           C  
ATOM   2933  CG  ASN B 181      13.911  18.693   6.279  1.00  0.00           C  
ATOM   2934  OD1 ASN B 181      13.614  18.425   7.452  1.00  0.00           O  
ATOM   2935  ND2 ASN B 181      14.106  19.945   5.905  1.00  0.00           N  
ATOM   2936  H   ASN B 181      16.751  17.044   5.535  1.00  0.00           H  
ATOM   2937  HA  ASN B 181      14.116  15.759   6.226  1.00  0.00           H  
ATOM   2938 1HB  ASN B 181      14.704  18.058   4.312  1.00  0.00           H  
ATOM   2939 2HB  ASN B 181      13.131  17.409   4.678  1.00  0.00           H  
ATOM   2940 1HD2 ASN B 181      14.000  20.699   6.562  1.00  0.00           H  
ATOM   2941 2HD2 ASN B 181      14.351  20.153   4.957  1.00  0.00           H  
ATOM   2942  N   VAL B 182      13.897  14.299   4.185  1.00  0.00           N  
ATOM   2943  CA  VAL B 182      13.986  13.395   3.028  1.00  0.00           C  
ATOM   2944  C   VAL B 182      12.660  13.217   2.322  1.00  0.00           C  
ATOM   2945  O   VAL B 182      11.593  13.322   2.935  1.00  0.00           O  
ATOM   2946  CB  VAL B 182      14.444  11.961   3.443  1.00  0.00           C  
ATOM   2947  CG1 VAL B 182      15.724  12.018   4.095  1.00  0.00           C  
ATOM   2948  CG2 VAL B 182      13.497  11.281   4.343  1.00  0.00           C  
ATOM   2949  H   VAL B 182      13.194  14.176   4.920  1.00  0.00           H  
ATOM   2950  HA  VAL B 182      14.699  13.801   2.313  1.00  0.00           H  
ATOM   2951  HB  VAL B 182      14.553  11.377   2.539  1.00  0.00           H  
ATOM   2952 1HG1 VAL B 182      16.009  11.003   4.337  1.00  0.00           H  
ATOM   2953 2HG1 VAL B 182      16.444  12.487   3.427  1.00  0.00           H  
ATOM   2954 3HG1 VAL B 182      15.643  12.602   5.017  1.00  0.00           H  
ATOM   2955 1HG2 VAL B 182      13.871  10.283   4.581  1.00  0.00           H  
ATOM   2956 2HG2 VAL B 182      13.435  11.878   5.242  1.00  0.00           H  
ATOM   2957 3HG2 VAL B 182      12.520  11.201   3.865  1.00  0.00           H  
ATOM   2958  N   ASN B 183      12.735  12.877   1.040  1.00  0.00           N  
ATOM   2959  CA  ASN B 183      11.542  12.545   0.274  1.00  0.00           C  
ATOM   2960  C   ASN B 183      11.678  11.144  -0.287  1.00  0.00           C  
ATOM   2961  O   ASN B 183      12.459  10.908  -1.207  1.00  0.00           O  
ATOM   2962  CB  ASN B 183      11.303  13.553  -0.835  1.00  0.00           C  
ATOM   2963  CG  ASN B 183      11.010  14.931  -0.309  1.00  0.00           C  
ATOM   2964  OD1 ASN B 183      10.060  15.128   0.457  1.00  0.00           O  
ATOM   2965  ND2 ASN B 183      11.809  15.889  -0.706  1.00  0.00           N  
ATOM   2966  H   ASN B 183      13.639  12.826   0.592  1.00  0.00           H  
ATOM   2967  HA  ASN B 183      10.684  12.525   0.948  1.00  0.00           H  
ATOM   2968 1HB  ASN B 183      12.182  13.602  -1.479  1.00  0.00           H  
ATOM   2969 2HB  ASN B 183      10.464  13.226  -1.450  1.00  0.00           H  
ATOM   2970 1HD2 ASN B 183      11.662  16.827  -0.388  1.00  0.00           H  
ATOM   2971 2HD2 ASN B 183      12.566  15.685  -1.326  1.00  0.00           H  
ATOM   2972  N   ILE B 184      10.930  10.210   0.304  1.00  0.00           N  
ATOM   2973  CA  ILE B 184      10.927   8.810  -0.103  1.00  0.00           C  
ATOM   2974  C   ILE B 184       9.929   8.717  -1.208  1.00  0.00           C  
ATOM   2975  O   ILE B 184       8.782   9.114  -1.016  1.00  0.00           O  
ATOM   2976  CB  ILE B 184      10.477   7.881   1.016  1.00  0.00           C  
ATOM   2977  CG1 ILE B 184      11.397   7.949   2.172  1.00  0.00           C  
ATOM   2978  CG2 ILE B 184      10.314   6.486   0.531  1.00  0.00           C  
ATOM   2979  CD1 ILE B 184      10.779   7.378   3.397  1.00  0.00           C  
ATOM   2980  H   ILE B 184      10.295  10.495   1.053  1.00  0.00           H  
ATOM   2981  HA  ILE B 184      11.909   8.519  -0.473  1.00  0.00           H  
ATOM   2982  HB  ILE B 184       9.556   8.218   1.354  1.00  0.00           H  
ATOM   2983 1HG1 ILE B 184      12.283   7.382   1.950  1.00  0.00           H  
ATOM   2984 2HG1 ILE B 184      11.677   8.986   2.362  1.00  0.00           H  
ATOM   2985 1HG2 ILE B 184       9.955   5.855   1.346  1.00  0.00           H  
ATOM   2986 2HG2 ILE B 184       9.593   6.464  -0.287  1.00  0.00           H  
ATOM   2987 3HG2 ILE B 184      11.275   6.119   0.180  1.00  0.00           H  
ATOM   2988 1HD1 ILE B 184      11.471   7.429   4.218  1.00  0.00           H  
ATOM   2989 2HD1 ILE B 184       9.876   7.941   3.648  1.00  0.00           H  
ATOM   2990 3HD1 ILE B 184      10.518   6.348   3.211  1.00  0.00           H  
ATOM   2991  N   SER B 185      10.334   8.223  -2.364  1.00  0.00           N  
ATOM   2992  CA  SER B 185       9.415   8.294  -3.484  1.00  0.00           C  
ATOM   2993  C   SER B 185       9.235   7.014  -4.264  1.00  0.00           C  
ATOM   2994  O   SER B 185      10.076   6.113  -4.189  1.00  0.00           O  
ATOM   2995  CB  SER B 185       9.881   9.379  -4.435  1.00  0.00           C  
ATOM   2996  OG  SER B 185      11.126   9.059  -4.992  1.00  0.00           O  
ATOM   2997  H   SER B 185      11.271   7.860  -2.484  1.00  0.00           H  
ATOM   2998  HA  SER B 185       8.443   8.584  -3.106  1.00  0.00           H  
ATOM   2999 1HB  SER B 185       9.146   9.507  -5.229  1.00  0.00           H  
ATOM   3000 2HB  SER B 185       9.951  10.326  -3.900  1.00  0.00           H  
ATOM   3001  HG  SER B 185      11.350   9.787  -5.576  1.00  0.00           H  
ATOM   3002  N   PHE B 186       8.110   6.976  -5.013  1.00  0.00           N  
ATOM   3003  CA  PHE B 186       7.766   5.915  -5.951  1.00  0.00           C  
ATOM   3004  C   PHE B 186       7.188   6.505  -7.261  1.00  0.00           C  
ATOM   3005  O   PHE B 186       6.416   7.463  -7.228  1.00  0.00           O  
ATOM   3006  CB  PHE B 186       6.718   5.036  -5.302  1.00  0.00           C  
ATOM   3007  CG  PHE B 186       7.179   4.334  -4.036  1.00  0.00           C  
ATOM   3008  CD1 PHE B 186       7.049   4.965  -2.811  1.00  0.00           C  
ATOM   3009  CD2 PHE B 186       7.716   3.055  -4.069  1.00  0.00           C  
ATOM   3010  CE1 PHE B 186       7.440   4.337  -1.654  1.00  0.00           C  
ATOM   3011  CE2 PHE B 186       8.107   2.419  -2.915  1.00  0.00           C  
ATOM   3012  CZ  PHE B 186       7.964   3.065  -1.705  1.00  0.00           C  
ATOM   3013  H   PHE B 186       7.455   7.752  -4.898  1.00  0.00           H  
ATOM   3014  HA  PHE B 186       8.659   5.335  -6.190  1.00  0.00           H  
ATOM   3015 1HB  PHE B 186       5.833   5.625  -5.069  1.00  0.00           H  
ATOM   3016 2HB  PHE B 186       6.433   4.285  -6.009  1.00  0.00           H  
ATOM   3017  HD1 PHE B 186       6.625   5.972  -2.773  1.00  0.00           H  
ATOM   3018  HD2 PHE B 186       7.820   2.549  -5.026  1.00  0.00           H  
ATOM   3019  HE1 PHE B 186       7.328   4.848  -0.697  1.00  0.00           H  
ATOM   3020  HE2 PHE B 186       8.526   1.412  -2.955  1.00  0.00           H  
ATOM   3021  HZ  PHE B 186       8.268   2.568  -0.787  1.00  0.00           H  
ATOM   3022  N   LYS B 187       7.498   5.926  -8.416  1.00  0.00           N  
ATOM   3023  CA  LYS B 187       6.883   6.415  -9.665  1.00  0.00           C  
ATOM   3024  C   LYS B 187       5.554   5.719  -9.887  1.00  0.00           C  
ATOM   3025  O   LYS B 187       5.446   4.518  -9.646  1.00  0.00           O  
ATOM   3026  CB  LYS B 187       7.759   6.111 -10.890  1.00  0.00           C  
ATOM   3027  CG  LYS B 187       9.110   6.835 -11.010  1.00  0.00           C  
ATOM   3028  CD  LYS B 187       9.800   6.440 -12.343  1.00  0.00           C  
ATOM   3029  CE  LYS B 187      11.120   7.160 -12.579  1.00  0.00           C  
ATOM   3030  NZ  LYS B 187      11.744   6.744 -13.862  1.00  0.00           N  
ATOM   3031  H   LYS B 187       8.147   5.139  -8.437  1.00  0.00           H  
ATOM   3032  HA  LYS B 187       6.699   7.485  -9.585  1.00  0.00           H  
ATOM   3033 1HB  LYS B 187       7.967   5.046 -10.909  1.00  0.00           H  
ATOM   3034 2HB  LYS B 187       7.183   6.340 -11.788  1.00  0.00           H  
ATOM   3035 1HG  LYS B 187       8.956   7.904 -10.992  1.00  0.00           H  
ATOM   3036 2HG  LYS B 187       9.749   6.559 -10.173  1.00  0.00           H  
ATOM   3037 1HD  LYS B 187      10.001   5.370 -12.338  1.00  0.00           H  
ATOM   3038 2HD  LYS B 187       9.131   6.657 -13.178  1.00  0.00           H  
ATOM   3039 1HE  LYS B 187      10.939   8.233 -12.607  1.00  0.00           H  
ATOM   3040 2HE  LYS B 187      11.800   6.946 -11.778  1.00  0.00           H  
ATOM   3041 1HZ  LYS B 187      12.614   7.241 -13.990  1.00  0.00           H  
ATOM   3042 2HZ  LYS B 187      11.926   5.751 -13.844  1.00  0.00           H  
ATOM   3043 3HZ  LYS B 187      11.121   6.955 -14.629  1.00  0.00           H  
ATOM   3044  N   LYS B 188       4.543   6.412 -10.379  1.00  0.00           N  
ATOM   3045  CA  LYS B 188       3.283   5.727 -10.680  1.00  0.00           C  
ATOM   3046  C   LYS B 188       3.430   5.062 -12.035  1.00  0.00           C  
ATOM   3047  O   LYS B 188       3.924   5.703 -12.960  1.00  0.00           O  
ATOM   3048  CB  LYS B 188       2.105   6.726 -10.675  1.00  0.00           C  
ATOM   3049  CG  LYS B 188       0.677   6.131 -10.908  1.00  0.00           C  
ATOM   3050  CD  LYS B 188      -0.460   7.189 -10.621  1.00  0.00           C  
ATOM   3051  CE  LYS B 188      -0.534   8.298 -11.690  1.00  0.00           C  
ATOM   3052  NZ  LYS B 188      -1.720   9.231 -11.521  1.00  0.00           N  
ATOM   3053  H   LYS B 188       4.620   7.419 -10.535  1.00  0.00           H  
ATOM   3054  HA  LYS B 188       3.102   4.952  -9.940  1.00  0.00           H  
ATOM   3055 1HB  LYS B 188       2.084   7.258  -9.720  1.00  0.00           H  
ATOM   3056 2HB  LYS B 188       2.273   7.478 -11.447  1.00  0.00           H  
ATOM   3057 1HG  LYS B 188       0.590   5.774 -11.932  1.00  0.00           H  
ATOM   3058 2HG  LYS B 188       0.538   5.283 -10.236  1.00  0.00           H  
ATOM   3059 1HD  LYS B 188      -1.429   6.709 -10.529  1.00  0.00           H  
ATOM   3060 2HD  LYS B 188      -0.224   7.668  -9.703  1.00  0.00           H  
ATOM   3061 1HE  LYS B 188       0.359   8.883 -11.638  1.00  0.00           H  
ATOM   3062 2HE  LYS B 188      -0.591   7.843 -12.664  1.00  0.00           H  
ATOM   3063 1HZ  LYS B 188      -1.693   9.922 -12.260  1.00  0.00           H  
ATOM   3064 2HZ  LYS B 188      -2.571   8.709 -11.587  1.00  0.00           H  
ATOM   3065 3HZ  LYS B 188      -1.727   9.736 -10.612  1.00  0.00           H  
ATOM   3066  N   VAL B 189       3.065   3.779 -12.167  1.00  0.00           N  
ATOM   3067  CA  VAL B 189       3.183   3.135 -13.473  1.00  0.00           C  
ATOM   3068  C   VAL B 189       1.850   2.555 -14.005  1.00  0.00           C  
ATOM   3069  O   VAL B 189       1.304   3.018 -15.012  1.00  0.00           O  
ATOM   3070  CB  VAL B 189       4.225   2.004 -13.389  1.00  0.00           C  
ATOM   3071  CG1 VAL B 189       4.331   1.277 -14.722  1.00  0.00           C  
ATOM   3072  CG2 VAL B 189       5.575   2.573 -12.977  1.00  0.00           C  
ATOM   3073  H   VAL B 189       2.708   3.231 -11.382  1.00  0.00           H  
ATOM   3074  HA  VAL B 189       3.540   3.874 -14.188  1.00  0.00           H  
ATOM   3075  HB  VAL B 189       3.897   1.274 -12.650  1.00  0.00           H  
ATOM   3076 1HG1 VAL B 189       5.072   0.481 -14.644  1.00  0.00           H  
ATOM   3077 2HG1 VAL B 189       3.363   0.848 -14.979  1.00  0.00           H  
ATOM   3078 3HG1 VAL B 189       4.634   1.981 -15.497  1.00  0.00           H  
ATOM   3079 1HG2 VAL B 189       6.307   1.768 -12.919  1.00  0.00           H  
ATOM   3080 2HG2 VAL B 189       5.900   3.308 -13.714  1.00  0.00           H  
ATOM   3081 3HG2 VAL B 189       5.485   3.053 -12.002  1.00  0.00           H  
ATOM   3082  N   LEU B 190       1.295   1.550 -13.327  1.00  0.00           N  
ATOM   3083  CA  LEU B 190       0.088   0.899 -13.850  1.00  0.00           C  
ATOM   3084  C   LEU B 190      -1.113   1.594 -13.284  1.00  0.00           C  
ATOM   3085  O   LEU B 190      -1.636   1.207 -12.245  1.00  0.00           O  
ATOM   3086  CB  LEU B 190       0.051  -0.590 -13.482  1.00  0.00           C  
ATOM   3087  CG  LEU B 190       1.223  -1.433 -14.001  1.00  0.00           C  
ATOM   3088  CD1 LEU B 190       1.082  -2.863 -13.498  1.00  0.00           C  
ATOM   3089  CD2 LEU B 190       1.247  -1.388 -15.522  1.00  0.00           C  
ATOM   3090  H   LEU B 190       1.713   1.241 -12.451  1.00  0.00           H  
ATOM   3091  HA  LEU B 190       0.068   1.008 -14.932  1.00  0.00           H  
ATOM   3092 1HB  LEU B 190       0.033  -0.679 -12.398  1.00  0.00           H  
ATOM   3093 2HB  LEU B 190      -0.869  -1.022 -13.877  1.00  0.00           H  
ATOM   3094  HG  LEU B 190       2.159  -1.033 -13.611  1.00  0.00           H  
ATOM   3095 1HD1 LEU B 190       1.915  -3.462 -13.866  1.00  0.00           H  
ATOM   3096 2HD1 LEU B 190       1.087  -2.867 -12.407  1.00  0.00           H  
ATOM   3097 3HD1 LEU B 190       0.145  -3.285 -13.858  1.00  0.00           H  
ATOM   3098 1HD2 LEU B 190       2.080  -1.987 -15.890  1.00  0.00           H  
ATOM   3099 2HD2 LEU B 190       0.311  -1.789 -15.912  1.00  0.00           H  
ATOM   3100 3HD2 LEU B 190       1.366  -0.357 -15.854  1.00  0.00           H  
ATOM   3101  N   ILE B 191      -1.540   2.636 -13.955  1.00  0.00           N  
ATOM   3102  CA  ILE B 191      -2.590   3.485 -13.410  1.00  0.00           C  
ATOM   3103  C   ILE B 191      -3.919   2.749 -13.208  1.00  0.00           C  
ATOM   3104  O   ILE B 191      -4.463   2.166 -14.144  1.00  0.00           O  
ATOM   3105  CB  ILE B 191      -2.805   4.694 -14.337  1.00  0.00           C  
ATOM   3106  CG1 ILE B 191      -1.515   5.530 -14.327  1.00  0.00           C  
ATOM   3107  CG2 ILE B 191      -4.031   5.514 -13.885  1.00  0.00           C  
ATOM   3108  CD1 ILE B 191      -1.440   6.640 -15.353  1.00  0.00           C  
ATOM   3109  H   ILE B 191      -1.032   2.883 -14.804  1.00  0.00           H  
ATOM   3110  HA  ILE B 191      -2.256   3.870 -12.449  1.00  0.00           H  
ATOM   3111  HB  ILE B 191      -2.962   4.346 -15.357  1.00  0.00           H  
ATOM   3112 1HG1 ILE B 191      -1.415   5.938 -13.350  1.00  0.00           H  
ATOM   3113 2HG1 ILE B 191      -0.666   4.871 -14.505  1.00  0.00           H  
ATOM   3114 1HG2 ILE B 191      -4.180   6.362 -14.542  1.00  0.00           H  
ATOM   3115 2HG2 ILE B 191      -4.933   4.901 -13.917  1.00  0.00           H  
ATOM   3116 3HG2 ILE B 191      -3.879   5.870 -12.866  1.00  0.00           H  
ATOM   3117 1HD1 ILE B 191      -0.482   7.156 -15.250  1.00  0.00           H  
ATOM   3118 2HD1 ILE B 191      -1.513   6.213 -16.355  1.00  0.00           H  
ATOM   3119 3HD1 ILE B 191      -2.241   7.354 -15.207  1.00  0.00           H  
ATOM   3120  N   LYS B 192      -4.443   2.810 -11.974  1.00  0.00           N  
ATOM   3121  CA  LYS B 192      -5.694   2.157 -11.619  1.00  0.00           C  
ATOM   3122  C   LYS B 192      -6.645   3.196 -11.050  1.00  0.00           C  
ATOM   3123  O   LYS B 192      -6.215   4.140 -10.385  1.00  0.00           O  
ATOM   3124  CB  LYS B 192      -5.532   1.088 -10.534  1.00  0.00           C  
ATOM   3125  CG  LYS B 192      -4.701  -0.130 -10.855  1.00  0.00           C  
ATOM   3126  CD  LYS B 192      -4.853  -1.133  -9.689  1.00  0.00           C  
ATOM   3127  CE  LYS B 192      -4.043  -2.409  -9.858  1.00  0.00           C  
ATOM   3128  NZ  LYS B 192      -4.279  -3.372  -8.703  1.00  0.00           N  
ATOM   3129  H   LYS B 192      -3.937   3.311 -11.259  1.00  0.00           H  
ATOM   3130  HA  LYS B 192      -6.145   1.723 -12.510  1.00  0.00           H  
ATOM   3131 1HB  LYS B 192      -5.089   1.550  -9.650  1.00  0.00           H  
ATOM   3132 2HB  LYS B 192      -6.518   0.735 -10.239  1.00  0.00           H  
ATOM   3133 1HG  LYS B 192      -5.039  -0.578 -11.788  1.00  0.00           H  
ATOM   3134 2HG  LYS B 192      -3.654   0.160 -10.961  1.00  0.00           H  
ATOM   3135 1HD  LYS B 192      -4.561  -0.652  -8.766  1.00  0.00           H  
ATOM   3136 2HD  LYS B 192      -5.905  -1.411  -9.596  1.00  0.00           H  
ATOM   3137 1HE  LYS B 192      -4.321  -2.896 -10.790  1.00  0.00           H  
ATOM   3138 2HE  LYS B 192      -2.982  -2.153  -9.893  1.00  0.00           H  
ATOM   3139 1HZ  LYS B 192      -3.731  -4.207  -8.823  1.00  0.00           H  
ATOM   3140 2HZ  LYS B 192      -4.016  -2.926  -7.830  1.00  0.00           H  
ATOM   3141 3HZ  LYS B 192      -5.262  -3.633  -8.653  1.00  0.00           H  
ATOM   3142  N   GLU B 193      -7.955   2.994 -11.213  1.00  0.00           N  
ATOM   3143  CA  GLU B 193      -8.924   3.921 -10.626  1.00  0.00           C  
ATOM   3144  C   GLU B 193      -9.213   3.556  -9.160  1.00  0.00           C  
ATOM   3145  O   GLU B 193     -10.356   3.266  -8.808  1.00  0.00           O  
ATOM   3146  CB  GLU B 193     -10.220   3.896 -11.433  1.00  0.00           C  
ATOM   3147  CG  GLU B 193     -10.122   4.476 -12.839  1.00  0.00           C  
ATOM   3148  CD  GLU B 193      -9.948   5.988 -12.847  1.00  0.00           C  
ATOM   3149  OE1 GLU B 193     -10.748   6.686 -12.232  1.00  0.00           O  
ATOM   3150  OE2 GLU B 193      -9.030   6.444 -13.481  1.00  0.00           O  
ATOM   3151  H   GLU B 193      -8.280   2.207 -11.754  1.00  0.00           H  
ATOM   3152  HA  GLU B 193      -8.501   4.928 -10.647  1.00  0.00           H  
ATOM   3153 1HB  GLU B 193     -10.566   2.867 -11.524  1.00  0.00           H  
ATOM   3154 2HB  GLU B 193     -10.973   4.431 -10.903  1.00  0.00           H  
ATOM   3155 1HG  GLU B 193      -9.270   4.025 -13.348  1.00  0.00           H  
ATOM   3156 2HG  GLU B 193     -11.023   4.215 -13.393  1.00  0.00           H  
ATOM   3157  N   GLU B 194      -8.158   3.566  -8.333  1.00  0.00           N  
ATOM   3158  CA  GLU B 194      -8.227   3.163  -6.916  1.00  0.00           C  
ATOM   3159  C   GLU B 194      -7.406   4.067  -6.033  1.00  0.00           C  
ATOM   3160  O   GLU B 194      -6.450   4.688  -6.497  1.00  0.00           O  
ATOM   3161  CB  GLU B 194      -7.692   1.749  -6.738  1.00  0.00           C  
ATOM   3162  CG  GLU B 194      -8.395   0.658  -7.514  1.00  0.00           C  
ATOM   3163  CD  GLU B 194      -7.801  -0.654  -7.174  1.00  0.00           C  
ATOM   3164  OE1 GLU B 194      -7.116  -0.687  -6.171  1.00  0.00           O  
ATOM   3165  OE2 GLU B 194      -7.985  -1.606  -7.897  1.00  0.00           O  
ATOM   3166  H   GLU B 194      -7.273   3.858  -8.744  1.00  0.00           H  
ATOM   3167  HA  GLU B 194      -9.258   3.224  -6.589  1.00  0.00           H  
ATOM   3168 1HB  GLU B 194      -6.643   1.730  -7.027  1.00  0.00           H  
ATOM   3169 2HB  GLU B 194      -7.741   1.490  -5.677  1.00  0.00           H  
ATOM   3170 1HG  GLU B 194      -9.456   0.662  -7.259  1.00  0.00           H  
ATOM   3171 2HG  GLU B 194      -8.297   0.841  -8.579  1.00  0.00           H  
ATOM   3172  N   ASP B 195      -7.754   4.154  -4.753  1.00  0.00           N  
ATOM   3173  CA  ASP B 195      -6.877   4.916  -3.882  1.00  0.00           C  
ATOM   3174  C   ASP B 195      -5.498   4.292  -3.753  1.00  0.00           C  
ATOM   3175  O   ASP B 195      -5.345   3.067  -3.859  1.00  0.00           O  
ATOM   3176  CB  ASP B 195      -7.464   5.104  -2.476  1.00  0.00           C  
ATOM   3177  CG  ASP B 195      -8.691   6.084  -2.363  1.00  0.00           C  
ATOM   3178  OD1 ASP B 195      -9.125   6.685  -3.329  1.00  0.00           O  
ATOM   3179  OD2 ASP B 195      -9.118   6.292  -1.263  1.00  0.00           O  
ATOM   3180  H   ASP B 195      -8.592   3.699  -4.370  1.00  0.00           H  
ATOM   3181  HA  ASP B 195      -6.732   5.903  -4.322  1.00  0.00           H  
ATOM   3182 1HB  ASP B 195      -7.780   4.133  -2.099  1.00  0.00           H  
ATOM   3183 2HB  ASP B 195      -6.671   5.466  -1.811  1.00  0.00           H  
ATOM   3184  N   ALA B 196      -4.492   5.138  -3.535  1.00  0.00           N  
ATOM   3185  CA  ALA B 196      -3.124   4.683  -3.300  1.00  0.00           C  
ATOM   3186  C   ALA B 196      -2.885   4.561  -1.815  1.00  0.00           C  
ATOM   3187  O   ALA B 196      -3.419   5.348  -1.039  1.00  0.00           O  
ATOM   3188  CB  ALA B 196      -2.097   5.607  -3.942  1.00  0.00           C  
ATOM   3189  H   ALA B 196      -4.704   6.135  -3.453  1.00  0.00           H  
ATOM   3190  HA  ALA B 196      -3.006   3.702  -3.748  1.00  0.00           H  
ATOM   3191 1HB  ALA B 196      -1.097   5.214  -3.757  1.00  0.00           H  
ATOM   3192 2HB  ALA B 196      -2.278   5.649  -5.008  1.00  0.00           H  
ATOM   3193 3HB  ALA B 196      -2.177   6.584  -3.523  1.00  0.00           H  
ATOM   3194  N   VAL B 197      -2.040   3.636  -1.402  1.00  0.00           N  
ATOM   3195  CA  VAL B 197      -1.713   3.508   0.008  1.00  0.00           C  
ATOM   3196  C   VAL B 197      -0.216   3.206   0.314  1.00  0.00           C  
ATOM   3197  O   VAL B 197       0.455   2.470  -0.419  1.00  0.00           O  
ATOM   3198  CB  VAL B 197      -2.617   2.418   0.620  1.00  0.00           C  
ATOM   3199  CG1 VAL B 197      -2.396   1.090  -0.116  1.00  0.00           C  
ATOM   3200  CG2 VAL B 197      -2.336   2.274   2.105  1.00  0.00           C  
ATOM   3201  H   VAL B 197      -1.642   2.978  -2.068  1.00  0.00           H  
ATOM   3202  HA  VAL B 197      -1.954   4.450   0.488  1.00  0.00           H  
ATOM   3203  HB  VAL B 197      -3.642   2.712   0.495  1.00  0.00           H  
ATOM   3204 1HG1 VAL B 197      -3.004   0.306   0.299  1.00  0.00           H  
ATOM   3205 2HG1 VAL B 197      -2.642   1.214  -1.162  1.00  0.00           H  
ATOM   3206 3HG1 VAL B 197      -1.372   0.813  -0.035  1.00  0.00           H  
ATOM   3207 1HG2 VAL B 197      -3.005   1.531   2.528  1.00  0.00           H  
ATOM   3208 2HG2 VAL B 197      -1.316   1.964   2.287  1.00  0.00           H  
ATOM   3209 3HG2 VAL B 197      -2.505   3.224   2.569  1.00  0.00           H  
ATOM   3210  N   ILE B 198       0.294   3.835   1.401  1.00  0.00           N  
ATOM   3211  CA  ILE B 198       1.669   3.699   1.911  1.00  0.00           C  
ATOM   3212  C   ILE B 198       1.807   2.907   3.212  1.00  0.00           C  
ATOM   3213  O   ILE B 198       1.129   3.203   4.215  1.00  0.00           O  
ATOM   3214  CB  ILE B 198       2.299   5.100   2.165  1.00  0.00           C  
ATOM   3215  CG1 ILE B 198       2.330   5.964   0.856  1.00  0.00           C  
ATOM   3216  CG2 ILE B 198       3.718   4.991   2.825  1.00  0.00           C  
ATOM   3217  CD1 ILE B 198       3.141   5.386  -0.301  1.00  0.00           C  
ATOM   3218  H   ILE B 198      -0.330   4.437   1.941  1.00  0.00           H  
ATOM   3219  HA  ILE B 198       2.260   3.194   1.148  1.00  0.00           H  
ATOM   3220  HB  ILE B 198       1.650   5.640   2.861  1.00  0.00           H  
ATOM   3221 1HG1 ILE B 198       1.308   6.125   0.517  1.00  0.00           H  
ATOM   3222 2HG1 ILE B 198       2.765   6.924   1.101  1.00  0.00           H  
ATOM   3223 1HG2 ILE B 198       4.085   5.985   3.023  1.00  0.00           H  
ATOM   3224 2HG2 ILE B 198       3.668   4.457   3.770  1.00  0.00           H  
ATOM   3225 3HG2 ILE B 198       4.408   4.467   2.161  1.00  0.00           H  
ATOM   3226 1HD1 ILE B 198       3.110   6.073  -1.123  1.00  0.00           H  
ATOM   3227 2HD1 ILE B 198       4.178   5.242  -0.007  1.00  0.00           H  
ATOM   3228 3HD1 ILE B 198       2.722   4.438  -0.615  1.00  0.00           H  
ATOM   3229  N   TYR B 199       2.746   1.951   3.203  1.00  0.00           N  
ATOM   3230  CA  TYR B 199       3.041   1.109   4.360  1.00  0.00           C  
ATOM   3231  C   TYR B 199       4.542   1.203   4.777  1.00  0.00           C  
ATOM   3232  O   TYR B 199       5.402   1.458   3.934  1.00  0.00           O  
ATOM   3233  CB  TYR B 199       2.675  -0.351   4.070  1.00  0.00           C  
ATOM   3234  CG  TYR B 199       1.227  -0.579   3.700  1.00  0.00           C  
ATOM   3235  CD1 TYR B 199       0.846  -0.613   2.380  1.00  0.00           C  
ATOM   3236  CD2 TYR B 199       0.295  -0.748   4.664  1.00  0.00           C  
ATOM   3237  CE1 TYR B 199      -0.469  -0.825   2.074  1.00  0.00           C  
ATOM   3238  CE2 TYR B 199      -1.021  -0.928   4.355  1.00  0.00           C  
ATOM   3239  CZ  TYR B 199      -1.407  -0.974   3.074  1.00  0.00           C  
ATOM   3240  OH  TYR B 199      -2.735  -1.173   2.769  1.00  0.00           O  
ATOM   3241  H   TYR B 199       3.273   1.805   2.338  1.00  0.00           H  
ATOM   3242  HA  TYR B 199       2.446   1.464   5.197  1.00  0.00           H  
ATOM   3243 1HB  TYR B 199       3.279  -0.719   3.278  1.00  0.00           H  
ATOM   3244 2HB  TYR B 199       2.895  -0.952   4.951  1.00  0.00           H  
ATOM   3245  HD1 TYR B 199       1.584  -0.485   1.585  1.00  0.00           H  
ATOM   3246  HD2 TYR B 199       0.597  -0.740   5.677  1.00  0.00           H  
ATOM   3247  HE1 TYR B 199      -0.771  -0.873   1.055  1.00  0.00           H  
ATOM   3248  HE2 TYR B 199      -1.755  -1.056   5.147  1.00  0.00           H  
ATOM   3249  HH  TYR B 199      -3.236  -1.213   3.586  1.00  0.00           H  
ATOM   3250  N   LYS B 200       4.845   0.978   6.077  1.00  0.00           N  
ATOM   3251  CA  LYS B 200       6.211   0.921   6.650  1.00  0.00           C  
ATOM   3252  C   LYS B 200       6.363  -0.283   7.548  1.00  0.00           C  
ATOM   3253  O   LYS B 200       5.548  -0.533   8.414  1.00  0.00           O  
ATOM   3254  CB  LYS B 200       6.574   2.142   7.471  1.00  0.00           C  
ATOM   3255  CG  LYS B 200       8.006   2.129   7.991  1.00  0.00           C  
ATOM   3256  CD  LYS B 200       8.330   3.339   8.842  1.00  0.00           C  
ATOM   3257  CE  LYS B 200       9.808   3.329   9.245  1.00  0.00           C  
ATOM   3258  NZ  LYS B 200      10.120   2.445  10.429  1.00  0.00           N  
ATOM   3259  H   LYS B 200       4.071   0.822   6.709  1.00  0.00           H  
ATOM   3260  HA  LYS B 200       6.911   0.830   5.835  1.00  0.00           H  
ATOM   3261 1HB  LYS B 200       6.398   3.052   6.906  1.00  0.00           H  
ATOM   3262 2HB  LYS B 200       5.963   2.130   8.331  1.00  0.00           H  
ATOM   3263 1HG  LYS B 200       8.158   1.259   8.586  1.00  0.00           H  
ATOM   3264 2HG  LYS B 200       8.694   2.092   7.140  1.00  0.00           H  
ATOM   3265 1HD  LYS B 200       8.095   4.249   8.309  1.00  0.00           H  
ATOM   3266 2HD  LYS B 200       7.725   3.307   9.746  1.00  0.00           H  
ATOM   3267 1HE  LYS B 200      10.378   2.970   8.390  1.00  0.00           H  
ATOM   3268 2HE  LYS B 200      10.116   4.334   9.475  1.00  0.00           H  
ATOM   3269 1HZ  LYS B 200      11.142   2.485  10.586  1.00  0.00           H  
ATOM   3270 2HZ  LYS B 200       9.636   2.782  11.244  1.00  0.00           H  
ATOM   3271 3HZ  LYS B 200       9.854   1.473  10.272  1.00  0.00           H  
ATOM   3272  N   ASN B 201       7.364  -1.099   7.289  1.00  0.00           N  
ATOM   3273  CA  ASN B 201       7.584  -2.338   8.022  1.00  0.00           C  
ATOM   3274  C   ASN B 201       6.352  -3.223   7.820  1.00  0.00           C  
ATOM   3275  O   ASN B 201       6.131  -4.168   8.570  1.00  0.00           O  
ATOM   3276  CB  ASN B 201       7.880  -2.105   9.502  1.00  0.00           C  
ATOM   3277  CG  ASN B 201       9.158  -1.305   9.730  1.00  0.00           C  
ATOM   3278  OD1 ASN B 201       9.110  -0.208  10.308  1.00  0.00           O  
ATOM   3279  ND2 ASN B 201      10.290  -1.822   9.306  1.00  0.00           N  
ATOM   3280  H   ASN B 201       8.008  -0.853   6.548  1.00  0.00           H  
ATOM   3281  HA  ASN B 201       8.435  -2.849   7.579  1.00  0.00           H  
ATOM   3282 1HB  ASN B 201       7.053  -1.604   9.994  1.00  0.00           H  
ATOM   3283 2HB  ASN B 201       7.997  -3.077   9.987  1.00  0.00           H  
ATOM   3284 1HD2 ASN B 201      11.148  -1.340   9.455  1.00  0.00           H  
ATOM   3285 2HD2 ASN B 201      10.297  -2.726   8.839  1.00  0.00           H  
ATOM   3286  N   GLY B 202       5.559  -2.923   6.777  1.00  0.00           N  
ATOM   3287  CA  GLY B 202       4.327  -3.626   6.443  1.00  0.00           C  
ATOM   3288  C   GLY B 202       3.097  -3.021   7.137  1.00  0.00           C  
ATOM   3289  O   GLY B 202       1.968  -3.449   6.889  1.00  0.00           O  
ATOM   3290  H   GLY B 202       5.830  -2.145   6.196  1.00  0.00           H  
ATOM   3291 1HA  GLY B 202       4.183  -3.581   5.364  1.00  0.00           H  
ATOM   3292 2HA  GLY B 202       4.421  -4.682   6.693  1.00  0.00           H  
ATOM   3293  N   SER B 203       3.313  -2.034   8.000  1.00  0.00           N  
ATOM   3294  CA  SER B 203       2.246  -1.354   8.729  1.00  0.00           C  
ATOM   3295  C   SER B 203       1.756  -0.066   8.043  1.00  0.00           C  
ATOM   3296  O   SER B 203       2.538   0.725   7.527  1.00  0.00           O  
ATOM   3297  CB  SER B 203       2.766  -1.021  10.111  1.00  0.00           C  
ATOM   3298  OG  SER B 203       1.881  -0.238  10.813  1.00  0.00           O  
ATOM   3299  H   SER B 203       4.258  -1.723   8.166  1.00  0.00           H  
ATOM   3300  HA  SER B 203       1.403  -2.043   8.811  1.00  0.00           H  
ATOM   3301 1HB  SER B 203       2.942  -1.938  10.654  1.00  0.00           H  
ATOM   3302 2HB  SER B 203       3.714  -0.505  10.030  1.00  0.00           H  
ATOM   3303  HG  SER B 203       2.330  -0.021  11.634  1.00  0.00           H  
ATOM   3304  N   PHE B 204       0.454   0.187   8.061  1.00  0.00           N  
ATOM   3305  CA  PHE B 204      -0.077   1.390   7.425  1.00  0.00           C  
ATOM   3306  C   PHE B 204       0.458   2.705   7.984  1.00  0.00           C  
ATOM   3307  O   PHE B 204       0.519   2.889   9.204  1.00  0.00           O  
ATOM   3308  CB  PHE B 204      -1.560   1.373   7.577  1.00  0.00           C  
ATOM   3309  CG  PHE B 204      -2.264   2.542   7.081  1.00  0.00           C  
ATOM   3310  CD1 PHE B 204      -2.507   2.720   5.760  1.00  0.00           C  
ATOM   3311  CD2 PHE B 204      -2.722   3.491   7.981  1.00  0.00           C  
ATOM   3312  CE1 PHE B 204      -3.194   3.821   5.358  1.00  0.00           C  
ATOM   3313  CE2 PHE B 204      -3.404   4.575   7.568  1.00  0.00           C  
ATOM   3314  CZ  PHE B 204      -3.645   4.738   6.253  1.00  0.00           C  
ATOM   3315  H   PHE B 204      -0.174  -0.473   8.501  1.00  0.00           H  
ATOM   3316  HA  PHE B 204       0.171   1.352   6.364  1.00  0.00           H  
ATOM   3317 1HB  PHE B 204      -1.892   0.540   7.047  1.00  0.00           H  
ATOM   3318 2HB  PHE B 204      -1.818   1.225   8.603  1.00  0.00           H  
ATOM   3319  HD1 PHE B 204      -2.155   1.985   5.034  1.00  0.00           H  
ATOM   3320  HD2 PHE B 204      -2.535   3.359   9.036  1.00  0.00           H  
ATOM   3321  HE1 PHE B 204      -3.392   3.981   4.327  1.00  0.00           H  
ATOM   3322  HE2 PHE B 204      -3.758   5.308   8.292  1.00  0.00           H  
ATOM   3323  HZ  PHE B 204      -4.198   5.607   5.905  1.00  0.00           H  
ATOM   3324  N   ILE B 205       0.822   3.622   7.085  1.00  0.00           N  
ATOM   3325  CA  ILE B 205       1.217   4.942   7.529  1.00  0.00           C  
ATOM   3326  C   ILE B 205       0.140   5.926   7.106  1.00  0.00           C  
ATOM   3327  O   ILE B 205      -0.376   6.677   7.938  1.00  0.00           O  
ATOM   3328  CB  ILE B 205       2.586   5.356   6.947  1.00  0.00           C  
ATOM   3329  CG1 ILE B 205       3.683   4.338   7.381  1.00  0.00           C  
ATOM   3330  CG2 ILE B 205       2.948   6.798   7.352  1.00  0.00           C  
ATOM   3331  CD1 ILE B 205       3.888   4.204   8.911  1.00  0.00           C  
ATOM   3332  H   ILE B 205       0.815   3.404   6.089  1.00  0.00           H  
ATOM   3333  HA  ILE B 205       1.300   4.955   8.613  1.00  0.00           H  
ATOM   3334  HB  ILE B 205       2.529   5.310   5.858  1.00  0.00           H  
ATOM   3335 1HG1 ILE B 205       3.423   3.356   6.989  1.00  0.00           H  
ATOM   3336 2HG1 ILE B 205       4.625   4.649   6.936  1.00  0.00           H  
ATOM   3337 1HG2 ILE B 205       3.902   7.071   6.904  1.00  0.00           H  
ATOM   3338 2HG2 ILE B 205       2.184   7.486   6.996  1.00  0.00           H  
ATOM   3339 3HG2 ILE B 205       3.014   6.887   8.429  1.00  0.00           H  
ATOM   3340 1HD1 ILE B 205       4.643   3.511   9.135  1.00  0.00           H  
ATOM   3341 2HD1 ILE B 205       4.176   5.158   9.335  1.00  0.00           H  
ATOM   3342 3HD1 ILE B 205       2.983   3.856   9.388  1.00  0.00           H  
ATOM   3343  N   HIS B 206      -0.165   5.968   5.793  1.00  0.00           N  
ATOM   3344  CA  HIS B 206      -1.136   6.948   5.251  1.00  0.00           C  
ATOM   3345  C   HIS B 206      -1.688   6.561   3.853  1.00  0.00           C  
ATOM   3346  O   HIS B 206      -1.281   5.551   3.274  1.00  0.00           O  
ATOM   3347  CB  HIS B 206      -0.611   8.391   5.169  1.00  0.00           C  
ATOM   3348  CG  HIS B 206       0.470   8.656   4.194  1.00  0.00           C  
ATOM   3349  ND1 HIS B 206       1.789   8.497   4.486  1.00  0.00           N  
ATOM   3350  CD2 HIS B 206       0.416   9.086   2.910  1.00  0.00           C  
ATOM   3351  CE1 HIS B 206       2.504   8.820   3.448  1.00  0.00           C  
ATOM   3352  NE2 HIS B 206       1.701   9.183   2.470  1.00  0.00           N  
ATOM   3353  H   HIS B 206       0.274   5.288   5.176  1.00  0.00           H  
ATOM   3354  HA  HIS B 206      -1.993   6.981   5.911  1.00  0.00           H  
ATOM   3355 1HB  HIS B 206      -1.436   9.061   4.935  1.00  0.00           H  
ATOM   3356 2HB  HIS B 206      -0.242   8.685   6.151  1.00  0.00           H  
ATOM   3357  HD2 HIS B 206      -0.485   9.319   2.337  1.00  0.00           H  
ATOM   3358  HE1 HIS B 206       3.554   8.797   3.419  1.00  0.00           H  
ATOM   3359  HE2 HIS B 206       1.988   9.487   1.545  1.00  0.00           H  
ATOM   3360  N   SER B 207      -2.645   7.352   3.323  1.00  0.00           N  
ATOM   3361  CA  SER B 207      -3.194   7.070   1.975  1.00  0.00           C  
ATOM   3362  C   SER B 207      -3.488   8.330   1.108  1.00  0.00           C  
ATOM   3363  O   SER B 207      -3.530   9.458   1.595  1.00  0.00           O  
ATOM   3364  CB  SER B 207      -4.471   6.261   2.078  1.00  0.00           C  
ATOM   3365  OG  SER B 207      -5.492   6.999   2.701  1.00  0.00           O  
ATOM   3366  H   SER B 207      -2.976   8.146   3.867  1.00  0.00           H  
ATOM   3367  HA  SER B 207      -2.451   6.491   1.431  1.00  0.00           H  
ATOM   3368 1HB  SER B 207      -4.795   5.964   1.079  1.00  0.00           H  
ATOM   3369 2HB  SER B 207      -4.274   5.357   2.632  1.00  0.00           H  
ATOM   3370  HG  SER B 207      -6.292   6.469   2.620  1.00  0.00           H  
ATOM   3371  N   VAL B 208      -3.634   8.119  -0.196  1.00  0.00           N  
ATOM   3372  CA  VAL B 208      -3.929   9.193  -1.139  1.00  0.00           C  
ATOM   3373  C   VAL B 208      -5.192   8.858  -1.987  1.00  0.00           C  
ATOM   3374  O   VAL B 208      -5.242   7.780  -2.573  1.00  0.00           O  
ATOM   3375  CB  VAL B 208      -2.724   9.442  -2.068  1.00  0.00           C  
ATOM   3376  CG1 VAL B 208      -3.040  10.541  -3.067  1.00  0.00           C  
ATOM   3377  CG2 VAL B 208      -1.518   9.818  -1.235  1.00  0.00           C  
ATOM   3378  H   VAL B 208      -3.564   7.163  -0.543  1.00  0.00           H  
ATOM   3379  HA  VAL B 208      -4.049  10.103  -0.567  1.00  0.00           H  
ATOM   3380  HB  VAL B 208      -2.510   8.555  -2.627  1.00  0.00           H  
ATOM   3381 1HG1 VAL B 208      -2.183  10.694  -3.686  1.00  0.00           H  
ATOM   3382 2HG1 VAL B 208      -3.897  10.271  -3.692  1.00  0.00           H  
ATOM   3383 3HG1 VAL B 208      -3.261  11.468  -2.543  1.00  0.00           H  
ATOM   3384 1HG2 VAL B 208      -0.675   9.997  -1.885  1.00  0.00           H  
ATOM   3385 2HG2 VAL B 208      -1.737  10.725  -0.668  1.00  0.00           H  
ATOM   3386 3HG2 VAL B 208      -1.274   9.016  -0.545  1.00  0.00           H  
ATOM   3387  N   PRO B 209      -6.215   9.744  -2.078  1.00  0.00           N  
ATOM   3388  CA  PRO B 209      -7.456   9.560  -2.835  1.00  0.00           C  
ATOM   3389  C   PRO B 209      -7.295   9.307  -4.337  1.00  0.00           C  
ATOM   3390  O   PRO B 209      -6.454   9.907  -5.000  1.00  0.00           O  
ATOM   3391  CB  PRO B 209      -8.165  10.903  -2.623  1.00  0.00           C  
ATOM   3392  CG  PRO B 209      -7.625  11.442  -1.335  1.00  0.00           C  
ATOM   3393  CD  PRO B 209      -6.191  11.006  -1.291  1.00  0.00           C  
ATOM   3394  HA  PRO B 209      -8.036   8.762  -2.373  1.00  0.00           H  
ATOM   3395 1HB  PRO B 209      -7.963  11.572  -3.476  1.00  0.00           H  
ATOM   3396 2HB  PRO B 209      -9.249  10.739  -2.596  1.00  0.00           H  
ATOM   3397 1HG  PRO B 209      -7.725  12.545  -1.325  1.00  0.00           H  
ATOM   3398 2HG  PRO B 209      -8.210  11.058  -0.487  1.00  0.00           H  
ATOM   3399 1HD  PRO B 209      -5.540  11.770  -1.754  1.00  0.00           H  
ATOM   3400 2HD  PRO B 209      -5.965  10.829  -0.229  1.00  0.00           H  
ATOM   3401  N   ARG B 210      -8.199   8.516  -4.897  1.00  0.00           N  
ATOM   3402  CA  ARG B 210      -8.252   8.182  -6.325  1.00  0.00           C  
ATOM   3403  C   ARG B 210      -7.849   9.264  -7.281  1.00  0.00           C  
ATOM   3404  O   ARG B 210      -7.101   9.007  -8.214  1.00  0.00           O  
ATOM   3405  CB  ARG B 210      -9.674   7.723  -6.613  1.00  0.00           C  
ATOM   3406  CG  ARG B 210     -10.024   7.292  -8.013  1.00  0.00           C  
ATOM   3407  CD  ARG B 210     -11.412   6.749  -8.012  1.00  0.00           C  
ATOM   3408  NE  ARG B 210     -11.912   6.485  -9.339  1.00  0.00           N  
ATOM   3409  CZ  ARG B 210     -13.101   5.923  -9.631  1.00  0.00           C  
ATOM   3410  NH1 ARG B 210     -13.959   5.524  -8.691  1.00  0.00           N  
ATOM   3411  NH2 ARG B 210     -13.387   5.776 -10.910  1.00  0.00           N  
ATOM   3412  H   ARG B 210      -8.850   8.020  -4.288  1.00  0.00           H  
ATOM   3413  HA  ARG B 210      -7.599   7.321  -6.487  1.00  0.00           H  
ATOM   3414 1HB  ARG B 210      -9.899   6.876  -5.956  1.00  0.00           H  
ATOM   3415 2HB  ARG B 210     -10.362   8.524  -6.344  1.00  0.00           H  
ATOM   3416 1HG  ARG B 210      -9.977   8.138  -8.700  1.00  0.00           H  
ATOM   3417 2HG  ARG B 210      -9.340   6.508  -8.343  1.00  0.00           H  
ATOM   3418 1HD  ARG B 210     -11.416   5.809  -7.455  1.00  0.00           H  
ATOM   3419 2HD  ARG B 210     -12.082   7.458  -7.526  1.00  0.00           H  
ATOM   3420  HE  ARG B 210     -11.330   6.745 -10.154  1.00  0.00           H  
ATOM   3421 1HH1 ARG B 210     -13.759   5.621  -7.678  1.00  0.00           H  
ATOM   3422 2HH1 ARG B 210     -14.828   5.094  -8.956  1.00  0.00           H  
ATOM   3423 1HH2 ARG B 210     -12.687   6.096 -11.601  1.00  0.00           H  
ATOM   3424 2HH2 ARG B 210     -14.254   5.356 -11.199  1.00  0.00           H  
ATOM   3425  N   HIS B 211      -8.360  10.476  -7.066  1.00  0.00           N  
ATOM   3426  CA  HIS B 211      -8.163  11.567  -8.020  1.00  0.00           C  
ATOM   3427  C   HIS B 211      -6.982  12.485  -7.704  1.00  0.00           C  
ATOM   3428  O   HIS B 211      -6.755  13.466  -8.412  1.00  0.00           O  
ATOM   3429  CB  HIS B 211      -9.447  12.376  -8.068  1.00  0.00           C  
ATOM   3430  CG  HIS B 211      -9.798  12.921  -6.731  1.00  0.00           C  
ATOM   3431  ND1 HIS B 211     -10.163  12.108  -5.663  1.00  0.00           N  
ATOM   3432  CD2 HIS B 211      -9.841  14.189  -6.271  1.00  0.00           C  
ATOM   3433  CE1 HIS B 211     -10.413  12.871  -4.608  1.00  0.00           C  
ATOM   3434  NE2 HIS B 211     -10.226  14.131  -4.951  1.00  0.00           N  
ATOM   3435  H   HIS B 211      -8.924  10.629  -6.242  1.00  0.00           H  
ATOM   3436  HA  HIS B 211      -7.983  11.144  -9.007  1.00  0.00           H  
ATOM   3437 1HB  HIS B 211      -9.338  13.205  -8.767  1.00  0.00           H  
ATOM   3438 2HB  HIS B 211     -10.266  11.748  -8.416  1.00  0.00           H  
ATOM   3439  HD2 HIS B 211      -9.609  15.090  -6.839  1.00  0.00           H  
ATOM   3440  HE1 HIS B 211     -10.720  12.523  -3.625  1.00  0.00           H  
ATOM   3441  HE2 HIS B 211     -10.339  14.936  -4.341  1.00  0.00           H  
ATOM   3442  N   GLU B 212      -6.231  12.165  -6.646  1.00  0.00           N  
ATOM   3443  CA  GLU B 212      -5.052  12.925  -6.254  1.00  0.00           C  
ATOM   3444  C   GLU B 212      -3.801  12.106  -6.246  1.00  0.00           C  
ATOM   3445  O   GLU B 212      -2.815  12.566  -5.672  1.00  0.00           O  
ATOM   3446  CB  GLU B 212      -5.255  13.524  -4.851  1.00  0.00           C  
ATOM   3447  CG  GLU B 212      -6.409  14.521  -4.736  1.00  0.00           C  
ATOM   3448  CD  GLU B 212      -6.544  15.154  -3.355  1.00  0.00           C  
ATOM   3449  OE1 GLU B 212      -5.786  14.803  -2.480  1.00  0.00           O  
ATOM   3450  OE2 GLU B 212      -7.397  16.000  -3.187  1.00  0.00           O  
ATOM   3451  H   GLU B 212      -6.465  11.338  -6.102  1.00  0.00           H  
ATOM   3452  HA  GLU B 212      -4.911  13.734  -6.967  1.00  0.00           H  
ATOM   3453 1HB  GLU B 212      -5.453  12.711  -4.147  1.00  0.00           H  
ATOM   3454 2HB  GLU B 212      -4.344  14.022  -4.526  1.00  0.00           H  
ATOM   3455 1HG  GLU B 212      -6.287  15.302  -5.485  1.00  0.00           H  
ATOM   3456 2HG  GLU B 212      -7.319  13.985  -4.959  1.00  0.00           H  
ATOM   3457  N   VAL B 213      -3.798  10.915  -6.860  1.00  0.00           N  
ATOM   3458  CA  VAL B 213      -2.561  10.148  -6.799  1.00  0.00           C  
ATOM   3459  C   VAL B 213      -1.618  10.765  -7.852  1.00  0.00           C  
ATOM   3460  O   VAL B 213      -1.925  10.700  -9.051  1.00  0.00           O  
ATOM   3461  CB  VAL B 213      -2.770   8.643  -7.081  1.00  0.00           C  
ATOM   3462  CG1 VAL B 213      -1.407   7.921  -7.013  1.00  0.00           C  
ATOM   3463  CG2 VAL B 213      -3.753   8.038  -6.072  1.00  0.00           C  
ATOM   3464  H   VAL B 213      -4.629  10.567  -7.319  1.00  0.00           H  
ATOM   3465  HA  VAL B 213      -2.176  10.191  -5.807  1.00  0.00           H  
ATOM   3466  HB  VAL B 213      -3.161   8.523  -8.090  1.00  0.00           H  
ATOM   3467 1HG1 VAL B 213      -1.541   6.865  -7.244  1.00  0.00           H  
ATOM   3468 2HG1 VAL B 213      -0.721   8.359  -7.720  1.00  0.00           H  
ATOM   3469 3HG1 VAL B 213      -0.989   8.024  -6.012  1.00  0.00           H  
ATOM   3470 1HG2 VAL B 213      -3.903   6.978  -6.283  1.00  0.00           H  
ATOM   3471 2HG2 VAL B 213      -3.371   8.157  -5.064  1.00  0.00           H  
ATOM   3472 3HG2 VAL B 213      -4.707   8.549  -6.149  1.00  0.00           H  
ATOM   3473  N   PRO B 214      -0.483  11.358  -7.440  1.00  0.00           N  
ATOM   3474  CA  PRO B 214       0.487  12.065  -8.243  1.00  0.00           C  
ATOM   3475  C   PRO B 214       1.130  11.160  -9.228  1.00  0.00           C  
ATOM   3476  O   PRO B 214       0.946   9.949  -9.170  1.00  0.00           O  
ATOM   3477  CB  PRO B 214       1.541  12.479  -7.240  1.00  0.00           C  
ATOM   3478  CG  PRO B 214       0.865  12.510  -5.917  1.00  0.00           C  
ATOM   3479  CD  PRO B 214      -0.124  11.426  -5.970  1.00  0.00           C  
ATOM   3480  HA  PRO B 214       0.017  12.923  -8.738  1.00  0.00           H  
ATOM   3481 1HB  PRO B 214       2.299  11.734  -7.274  1.00  0.00           H  
ATOM   3482 2HB  PRO B 214       2.003  13.425  -7.531  1.00  0.00           H  
ATOM   3483 1HG  PRO B 214       1.607  12.370  -5.119  1.00  0.00           H  
ATOM   3484 2HG  PRO B 214       0.388  13.485  -5.747  1.00  0.00           H  
ATOM   3485 1HD  PRO B 214       0.315  10.470  -5.672  1.00  0.00           H  
ATOM   3486 2HD  PRO B 214      -0.868  11.765  -5.291  1.00  0.00           H  
ATOM   3487  N   ASP B 215       1.954  11.731 -10.091  1.00  0.00           N  
ATOM   3488  CA  ASP B 215       2.749  10.884 -10.982  1.00  0.00           C  
ATOM   3489  C   ASP B 215       3.965  10.366 -10.170  1.00  0.00           C  
ATOM   3490  O   ASP B 215       4.465   9.254 -10.383  1.00  0.00           O  
ATOM   3491  CB  ASP B 215       3.128  11.663 -12.245  1.00  0.00           C  
ATOM   3492  CG  ASP B 215       1.843  12.022 -13.073  1.00  0.00           C  
ATOM   3493  OD1 ASP B 215       1.145  11.115 -13.486  1.00  0.00           O  
ATOM   3494  OD2 ASP B 215       1.563  13.185 -13.227  1.00  0.00           O  
ATOM   3495  H   ASP B 215       2.045  12.737 -10.129  1.00  0.00           H  
ATOM   3496  HA  ASP B 215       2.163  10.028 -11.285  1.00  0.00           H  
ATOM   3497 1HB  ASP B 215       3.658  12.577 -11.969  1.00  0.00           H  
ATOM   3498 2HB  ASP B 215       3.799  11.062 -12.860  1.00  0.00           H  
ATOM   3499  N   ILE B 216       4.424  11.178  -9.214  1.00  0.00           N  
ATOM   3500  CA  ILE B 216       5.450  10.736  -8.271  1.00  0.00           C  
ATOM   3501  C   ILE B 216       4.850  10.746  -6.877  1.00  0.00           C  
ATOM   3502  O   ILE B 216       4.454  11.794  -6.371  1.00  0.00           O  
ATOM   3503  CB  ILE B 216       6.698  11.607  -8.276  1.00  0.00           C  
ATOM   3504  CG1 ILE B 216       7.251  11.734  -9.720  1.00  0.00           C  
ATOM   3505  CG2 ILE B 216       7.723  11.001  -7.302  1.00  0.00           C  
ATOM   3506  CD1 ILE B 216       7.715  10.421 -10.333  1.00  0.00           C  
ATOM   3507  H   ILE B 216       4.011  12.092  -9.109  1.00  0.00           H  
ATOM   3508  HA  ILE B 216       5.742   9.714  -8.505  1.00  0.00           H  
ATOM   3509  HB  ILE B 216       6.443  12.612  -7.940  1.00  0.00           H  
ATOM   3510 1HG1 ILE B 216       6.472  12.156 -10.359  1.00  0.00           H  
ATOM   3511 2HG1 ILE B 216       8.094  12.422  -9.709  1.00  0.00           H  
ATOM   3512 1HG2 ILE B 216       8.619  11.616  -7.272  1.00  0.00           H  
ATOM   3513 2HG2 ILE B 216       7.291  10.951  -6.305  1.00  0.00           H  
ATOM   3514 3HG2 ILE B 216       7.981   9.994  -7.631  1.00  0.00           H  
ATOM   3515 1HD1 ILE B 216       8.090  10.600 -11.342  1.00  0.00           H  
ATOM   3516 2HD1 ILE B 216       8.509   9.997  -9.722  1.00  0.00           H  
ATOM   3517 3HD1 ILE B 216       6.893   9.729 -10.377  1.00  0.00           H  
ATOM   3518  N   LEU B 217       4.777   9.597  -6.259  1.00  0.00           N  
ATOM   3519  CA  LEU B 217       4.143   9.458  -4.952  1.00  0.00           C  
ATOM   3520  C   LEU B 217       5.196   9.567  -3.864  1.00  0.00           C  
ATOM   3521  O   LEU B 217       6.217   8.883  -3.925  1.00  0.00           O  
ATOM   3522  CB  LEU B 217       3.356   8.129  -4.901  1.00  0.00           C  
ATOM   3523  CG  LEU B 217       2.657   7.786  -3.607  1.00  0.00           C  
ATOM   3524  CD1 LEU B 217       1.575   8.765  -3.334  1.00  0.00           C  
ATOM   3525  CD2 LEU B 217       2.042   6.395  -3.756  1.00  0.00           C  
ATOM   3526  H   LEU B 217       5.181   8.778  -6.709  1.00  0.00           H  
ATOM   3527  HA  LEU B 217       3.436  10.274  -4.820  1.00  0.00           H  
ATOM   3528 1HB  LEU B 217       2.594   8.157  -5.680  1.00  0.00           H  
ATOM   3529 2HB  LEU B 217       4.040   7.312  -5.130  1.00  0.00           H  
ATOM   3530  HG  LEU B 217       3.371   7.810  -2.784  1.00  0.00           H  
ATOM   3531 1HD1 LEU B 217       1.082   8.490  -2.405  1.00  0.00           H  
ATOM   3532 2HD1 LEU B 217       1.995   9.764  -3.237  1.00  0.00           H  
ATOM   3533 3HD1 LEU B 217       0.855   8.741  -4.148  1.00  0.00           H  
ATOM   3534 1HD2 LEU B 217       1.521   6.114  -2.841  1.00  0.00           H  
ATOM   3535 2HD2 LEU B 217       1.331   6.411  -4.575  1.00  0.00           H  
ATOM   3536 3HD2 LEU B 217       2.829   5.667  -3.967  1.00  0.00           H  
ATOM   3537  N   GLU B 218       5.002  10.483  -2.908  1.00  0.00           N  
ATOM   3538  CA  GLU B 218       6.034  10.682  -1.892  1.00  0.00           C  
ATOM   3539  C   GLU B 218       5.590  10.613  -0.443  1.00  0.00           C  
ATOM   3540  O   GLU B 218       4.454  10.937  -0.083  1.00  0.00           O  
ATOM   3541  CB  GLU B 218       6.730  12.036  -2.064  1.00  0.00           C  
ATOM   3542  CG  GLU B 218       7.447  12.215  -3.375  1.00  0.00           C  
ATOM   3543  CD  GLU B 218       8.162  13.558  -3.487  1.00  0.00           C  
ATOM   3544  OE1 GLU B 218       7.973  14.384  -2.620  1.00  0.00           O  
ATOM   3545  OE2 GLU B 218       8.917  13.744  -4.427  1.00  0.00           O  
ATOM   3546  H   GLU B 218       4.153  11.031  -2.892  1.00  0.00           H  
ATOM   3547  HA  GLU B 218       6.774   9.904  -2.025  1.00  0.00           H  
ATOM   3548 1HB  GLU B 218       5.995  12.835  -1.971  1.00  0.00           H  
ATOM   3549 2HB  GLU B 218       7.461  12.171  -1.263  1.00  0.00           H  
ATOM   3550 1HG  GLU B 218       8.150  11.418  -3.483  1.00  0.00           H  
ATOM   3551 2HG  GLU B 218       6.718  12.125  -4.179  1.00  0.00           H  
ATOM   3552  N   VAL B 219       6.552  10.237   0.385  1.00  0.00           N  
ATOM   3553  CA  VAL B 219       6.431  10.282   1.820  1.00  0.00           C  
ATOM   3554  C   VAL B 219       7.433  11.308   2.319  1.00  0.00           C  
ATOM   3555  O   VAL B 219       8.634  11.152   2.109  1.00  0.00           O  
ATOM   3556  CB  VAL B 219       6.771   8.909   2.441  1.00  0.00           C  
ATOM   3557  CG1 VAL B 219       6.607   8.969   3.946  1.00  0.00           C  
ATOM   3558  CG2 VAL B 219       5.935   7.812   1.794  1.00  0.00           C  
ATOM   3559  H   VAL B 219       7.431   9.926  -0.027  1.00  0.00           H  
ATOM   3560  HA  VAL B 219       5.419  10.584   2.099  1.00  0.00           H  
ATOM   3561  HB  VAL B 219       7.776   8.703   2.268  1.00  0.00           H  
ATOM   3562 1HG1 VAL B 219       6.878   8.011   4.376  1.00  0.00           H  
ATOM   3563 2HG1 VAL B 219       7.259   9.748   4.352  1.00  0.00           H  
ATOM   3564 3HG1 VAL B 219       5.592   9.203   4.198  1.00  0.00           H  
ATOM   3565 1HG2 VAL B 219       6.213   6.850   2.226  1.00  0.00           H  
ATOM   3566 2HG2 VAL B 219       4.885   8.005   1.967  1.00  0.00           H  
ATOM   3567 3HG2 VAL B 219       6.129   7.793   0.722  1.00  0.00           H  
ATOM   3568  N   HIS B 220       6.964  12.362   2.973  1.00  0.00           N  
ATOM   3569  CA  HIS B 220       7.909  13.372   3.453  1.00  0.00           C  
ATOM   3570  C   HIS B 220       8.221  13.187   4.916  1.00  0.00           C  
ATOM   3571  O   HIS B 220       7.314  13.148   5.748  1.00  0.00           O  
ATOM   3572  CB  HIS B 220       7.414  14.806   3.276  1.00  0.00           C  
ATOM   3573  CG  HIS B 220       8.476  15.833   3.747  1.00  0.00           C  
ATOM   3574  ND1 HIS B 220       9.612  16.106   3.012  1.00  0.00           N  
ATOM   3575  CD2 HIS B 220       8.563  16.610   4.876  1.00  0.00           C  
ATOM   3576  CE1 HIS B 220      10.356  17.008   3.656  1.00  0.00           C  
ATOM   3577  NE2 HIS B 220       9.741  17.340   4.787  1.00  0.00           N  
ATOM   3578  H   HIS B 220       5.975  12.469   3.130  1.00  0.00           H  
ATOM   3579  HA  HIS B 220       8.850  13.284   2.909  1.00  0.00           H  
ATOM   3580 1HB  HIS B 220       7.199  14.988   2.218  1.00  0.00           H  
ATOM   3581 2HB  HIS B 220       6.497  14.961   3.841  1.00  0.00           H  
ATOM   3582  HD1 HIS B 220       9.743  15.828   2.041  1.00  0.00           H  
ATOM   3583  HD2 HIS B 220       7.916  16.734   5.744  1.00  0.00           H  
ATOM   3584  HE1 HIS B 220      11.292  17.344   3.221  1.00  0.00           H  
ATOM   3585  N   LEU B 221       9.497  13.035   5.225  1.00  0.00           N  
ATOM   3586  CA  LEU B 221       9.889  12.895   6.605  1.00  0.00           C  
ATOM   3587  C   LEU B 221      10.749  14.096   6.959  1.00  0.00           C  
ATOM   3588  O   LEU B 221      11.859  14.232   6.436  1.00  0.00           O  
ATOM   3589  CB  LEU B 221      10.695  11.627   6.836  1.00  0.00           C  
ATOM   3590  CG  LEU B 221      10.082  10.316   6.363  1.00  0.00           C  
ATOM   3591  CD1 LEU B 221      11.103   9.251   6.525  1.00  0.00           C  
ATOM   3592  CD2 LEU B 221       8.853   9.984   7.186  1.00  0.00           C  
ATOM   3593  H   LEU B 221      10.201  13.065   4.483  1.00  0.00           H  
ATOM   3594  HA  LEU B 221       9.003  12.841   7.215  1.00  0.00           H  
ATOM   3595 1HB  LEU B 221      11.630  11.736   6.379  1.00  0.00           H  
ATOM   3596 2HB  LEU B 221      10.863  11.532   7.915  1.00  0.00           H  
ATOM   3597  HG  LEU B 221       9.811  10.386   5.307  1.00  0.00           H  
ATOM   3598 1HD1 LEU B 221      10.703   8.303   6.204  1.00  0.00           H  
ATOM   3599 2HD1 LEU B 221      11.975   9.491   5.936  1.00  0.00           H  
ATOM   3600 3HD1 LEU B 221      11.367   9.204   7.551  1.00  0.00           H  
ATOM   3601 1HD2 LEU B 221       8.435   9.034   6.849  1.00  0.00           H  
ATOM   3602 2HD2 LEU B 221       9.132   9.902   8.243  1.00  0.00           H  
ATOM   3603 3HD2 LEU B 221       8.108  10.773   7.065  1.00  0.00           H  
ATOM   3604  N   PRO B 222      10.252  15.054   7.744  1.00  0.00           N  
ATOM   3605  CA  PRO B 222      11.011  16.206   8.123  1.00  0.00           C  
ATOM   3606  C   PRO B 222      11.986  15.675   9.144  1.00  0.00           C  
ATOM   3607  O   PRO B 222      11.630  14.779   9.913  1.00  0.00           O  
ATOM   3608  CB  PRO B 222       9.966  17.133   8.721  1.00  0.00           C  
ATOM   3609  CG  PRO B 222       8.911  16.170   9.284  1.00  0.00           C  
ATOM   3610  CD  PRO B 222       8.908  14.970   8.339  1.00  0.00           C  
ATOM   3611  HA  PRO B 222      11.512  16.638   7.246  1.00  0.00           H  
ATOM   3612 1HB  PRO B 222      10.431  17.773   9.480  1.00  0.00           H  
ATOM   3613 2HB  PRO B 222       9.576  17.795   7.934  1.00  0.00           H  
ATOM   3614 1HG  PRO B 222       9.179  15.884  10.316  1.00  0.00           H  
ATOM   3615 2HG  PRO B 222       7.933  16.663   9.335  1.00  0.00           H  
ATOM   3616 1HD  PRO B 222       8.791  14.064   8.954  1.00  0.00           H  
ATOM   3617 2HD  PRO B 222       8.130  15.064   7.566  1.00  0.00           H  
ATOM   3618  N   HIS B 223      13.170  16.247   9.188  1.00  0.00           N  
ATOM   3619  CA  HIS B 223      14.202  15.926  10.182  1.00  0.00           C  
ATOM   3620  C   HIS B 223      14.254  14.430  10.570  1.00  0.00           C  
ATOM   3621  O   HIS B 223      13.911  14.063  11.696  1.00  0.00           O  
ATOM   3622  CB  HIS B 223      13.994  16.840  11.389  1.00  0.00           C  
ATOM   3623  CG  HIS B 223      14.142  18.271  10.970  1.00  0.00           C  
ATOM   3624  ND1 HIS B 223      15.349  18.797  10.556  1.00  0.00           N  
ATOM   3625  CD2 HIS B 223      13.224  19.265  10.836  1.00  0.00           C  
ATOM   3626  CE1 HIS B 223      15.166  20.066  10.205  1.00  0.00           C  
ATOM   3627  NE2 HIS B 223      13.883  20.367  10.364  1.00  0.00           N  
ATOM   3628  H   HIS B 223      13.360  16.965   8.500  1.00  0.00           H  
ATOM   3629  HA  HIS B 223      15.163  16.173   9.754  1.00  0.00           H  
ATOM   3630 1HB  HIS B 223      12.998  16.688  11.811  1.00  0.00           H  
ATOM   3631 2HB  HIS B 223      14.733  16.617  12.156  1.00  0.00           H  
ATOM   3632  HD1 HIS B 223      16.127  18.218  10.212  1.00  0.00           H  
ATOM   3633  HD2 HIS B 223      12.150  19.309  11.021  1.00  0.00           H  
ATOM   3634  HE1 HIS B 223      16.000  20.668   9.847  1.00  0.00           H  
ATOM   3635  N   ALA B 224      14.710  13.572   9.656  1.00  0.00           N  
ATOM   3636  CA  ALA B 224      14.677  12.125   9.870  1.00  0.00           C  
ATOM   3637  C   ALA B 224      15.400  11.689  11.136  1.00  0.00           C  
ATOM   3638  O   ALA B 224      16.514  12.124  11.455  1.00  0.00           O  
ATOM   3639  CB  ALA B 224      15.287  11.408   8.661  1.00  0.00           C  
ATOM   3640  H   ALA B 224      15.042  13.934   8.768  1.00  0.00           H  
ATOM   3641  HA  ALA B 224      13.629  11.833   9.969  1.00  0.00           H  
ATOM   3642 1HB  ALA B 224      15.219  10.330   8.808  1.00  0.00           H  
ATOM   3643 2HB  ALA B 224      14.741  11.691   7.758  1.00  0.00           H  
ATOM   3644 3HB  ALA B 224      16.332  11.695   8.556  1.00  0.00           H  
ATOM   3645  N   GLN B 225      14.746  10.812  11.866  1.00  0.00           N  
ATOM   3646  CA  GLN B 225      15.306  10.243  13.081  1.00  0.00           C  
ATOM   3647  C   GLN B 225      15.576   8.748  12.842  1.00  0.00           C  
ATOM   3648  O   GLN B 225      15.011   8.169  11.923  1.00  0.00           O  
ATOM   3649  CB  GLN B 225      14.345  10.501  14.242  1.00  0.00           C  
ATOM   3650  CG  GLN B 225      14.045  11.964  14.439  1.00  0.00           C  
ATOM   3651  CD  GLN B 225      15.270  12.798  14.834  1.00  0.00           C  
ATOM   3652  OE1 GLN B 225      15.993  12.513  15.808  1.00  0.00           O  
ATOM   3653  NE2 GLN B 225      15.511  13.834  14.044  1.00  0.00           N  
ATOM   3654  H   GLN B 225      13.802  10.522  11.566  1.00  0.00           H  
ATOM   3655  HA  GLN B 225      16.239  10.755  13.286  1.00  0.00           H  
ATOM   3656 1HB  GLN B 225      13.401  10.000  14.029  1.00  0.00           H  
ATOM   3657 2HB  GLN B 225      14.717  10.119  15.166  1.00  0.00           H  
ATOM   3658 1HG  GLN B 225      13.643  12.357  13.511  1.00  0.00           H  
ATOM   3659 2HG  GLN B 225      13.303  12.058  15.229  1.00  0.00           H  
ATOM   3660 1HE2 GLN B 225      16.288  14.433  14.218  1.00  0.00           H  
ATOM   3661 2HE2 GLN B 225      14.874  14.015  13.258  1.00  0.00           H  
ATOM   3662  N   PRO B 226      16.426   8.074  13.616  1.00  0.00           N  
ATOM   3663  CA  PRO B 226      16.689   6.647  13.503  1.00  0.00           C  
ATOM   3664  C   PRO B 226      15.464   5.760  13.407  1.00  0.00           C  
ATOM   3665  O   PRO B 226      15.420   4.836  12.602  1.00  0.00           O  
ATOM   3666  CB  PRO B 226      17.462   6.365  14.795  1.00  0.00           C  
ATOM   3667  CG  PRO B 226      18.178   7.641  15.079  1.00  0.00           C  
ATOM   3668  CD  PRO B 226      17.185   8.715  14.721  1.00  0.00           C  
ATOM   3669  HA  PRO B 226      17.361   6.471  12.648  1.00  0.00           H  
ATOM   3670 1HB  PRO B 226      16.764   6.080  15.597  1.00  0.00           H  
ATOM   3671 2HB  PRO B 226      18.145   5.516  14.647  1.00  0.00           H  
ATOM   3672 1HG  PRO B 226      18.481   7.680  16.135  1.00  0.00           H  
ATOM   3673 2HG  PRO B 226      19.100   7.701  14.481  1.00  0.00           H  
ATOM   3674 1HD  PRO B 226      16.539   8.921  15.586  1.00  0.00           H  
ATOM   3675 2HD  PRO B 226      17.723   9.624  14.413  1.00  0.00           H  
ATOM   3676  N   GLN B 227      14.413   6.085  14.142  1.00  0.00           N  
ATOM   3677  CA  GLN B 227      13.200   5.280  14.113  1.00  0.00           C  
ATOM   3678  C   GLN B 227      12.367   5.447  12.838  1.00  0.00           C  
ATOM   3679  O   GLN B 227      11.383   4.732  12.643  1.00  0.00           O  
ATOM   3680  CB  GLN B 227      12.402   5.538  15.377  1.00  0.00           C  
ATOM   3681  CG  GLN B 227      11.788   6.903  15.422  1.00  0.00           C  
ATOM   3682  CD  GLN B 227      12.770   7.920  16.113  1.00  0.00           C  
ATOM   3683  OE1 GLN B 227      14.005   7.800  16.043  1.00  0.00           O  
ATOM   3684  NE2 GLN B 227      12.202   8.922  16.775  1.00  0.00           N  
ATOM   3685  H   GLN B 227      14.462   6.873  14.770  1.00  0.00           H  
ATOM   3686  HA  GLN B 227      13.500   4.235  14.150  1.00  0.00           H  
ATOM   3687 1HB  GLN B 227      11.601   4.807  15.455  1.00  0.00           H  
ATOM   3688 2HB  GLN B 227      13.043   5.419  16.246  1.00  0.00           H  
ATOM   3689 1HG  GLN B 227      11.597   7.242  14.398  1.00  0.00           H  
ATOM   3690 2HG  GLN B 227      10.857   6.867  15.987  1.00  0.00           H  
ATOM   3691 1HE2 GLN B 227      12.771   9.603  17.239  1.00  0.00           H  
ATOM   3692 2HE2 GLN B 227      11.205   8.994  16.813  1.00  0.00           H  
ATOM   3693  N   ASP B 228      12.785   6.353  11.945  1.00  0.00           N  
ATOM   3694  CA  ASP B 228      12.127   6.530  10.660  1.00  0.00           C  
ATOM   3695  C   ASP B 228      12.692   5.587   9.637  1.00  0.00           C  
ATOM   3696  O   ASP B 228      12.145   5.459   8.536  1.00  0.00           O  
ATOM   3697  CB  ASP B 228      12.275   7.928  10.119  1.00  0.00           C  
ATOM   3698  CG  ASP B 228      11.524   8.922  10.888  1.00  0.00           C  
ATOM   3699  OD1 ASP B 228      10.356   8.669  11.165  1.00  0.00           O  
ATOM   3700  OD2 ASP B 228      12.093   9.952  11.234  1.00  0.00           O  
ATOM   3701  H   ASP B 228      13.602   6.924  12.141  1.00  0.00           H  
ATOM   3702  HA  ASP B 228      11.067   6.317  10.779  1.00  0.00           H  
ATOM   3703 1HB  ASP B 228      13.328   8.199  10.091  1.00  0.00           H  
ATOM   3704 2HB  ASP B 228      11.927   7.911   9.116  1.00  0.00           H  
ATOM   3705  N   ALA B 229      13.795   4.937   9.989  1.00  0.00           N  
ATOM   3706  CA  ALA B 229      14.428   3.998   9.109  1.00  0.00           C  
ATOM   3707  C   ALA B 229      13.584   2.763   9.043  1.00  0.00           C  
ATOM   3708  O   ALA B 229      12.834   2.439   9.975  1.00  0.00           O  
ATOM   3709  CB  ALA B 229      15.819   3.650   9.579  1.00  0.00           C  
ATOM   3710  H   ALA B 229      14.204   5.074  10.913  1.00  0.00           H  
ATOM   3711  HA  ALA B 229      14.483   4.433   8.115  1.00  0.00           H  
ATOM   3712 1HB  ALA B 229      16.267   2.939   8.890  1.00  0.00           H  
ATOM   3713 2HB  ALA B 229      16.422   4.545   9.617  1.00  0.00           H  
ATOM   3714 3HB  ALA B 229      15.761   3.208  10.568  1.00  0.00           H  
ATOM   3715  N   GLY B 230      13.696   2.062   7.945  1.00  0.00           N  
ATOM   3716  CA  GLY B 230      12.949   0.832   7.789  1.00  0.00           C  
ATOM   3717  C   GLY B 230      12.517   0.675   6.357  1.00  0.00           C  
ATOM   3718  O   GLY B 230      12.976   1.391   5.461  1.00  0.00           O  
ATOM   3719  H   GLY B 230      14.348   2.379   7.229  1.00  0.00           H  
ATOM   3720 1HA  GLY B 230      13.567  -0.015   8.084  1.00  0.00           H  
ATOM   3721 2HA  GLY B 230      12.078   0.836   8.438  1.00  0.00           H  
ATOM   3722  N   VAL B 231      11.640  -0.280   6.130  1.00  0.00           N  
ATOM   3723  CA  VAL B 231      11.211  -0.520   4.769  1.00  0.00           C  
ATOM   3724  C   VAL B 231       9.856   0.103   4.467  1.00  0.00           C  
ATOM   3725  O   VAL B 231       8.862  -0.201   5.112  1.00  0.00           O  
ATOM   3726  CB  VAL B 231      11.168  -2.046   4.484  1.00  0.00           C  
ATOM   3727  CG1 VAL B 231      10.667  -2.312   3.042  1.00  0.00           C  
ATOM   3728  CG2 VAL B 231      12.576  -2.640   4.682  1.00  0.00           C  
ATOM   3729  H   VAL B 231      11.287  -0.844   6.887  1.00  0.00           H  
ATOM   3730  HA  VAL B 231      11.936  -0.075   4.091  1.00  0.00           H  
ATOM   3731  HB  VAL B 231      10.471  -2.528   5.174  1.00  0.00           H  
ATOM   3732 1HG1 VAL B 231      10.643  -3.387   2.854  1.00  0.00           H  
ATOM   3733 2HG1 VAL B 231       9.666  -1.905   2.913  1.00  0.00           H  
ATOM   3734 3HG1 VAL B 231      11.341  -1.832   2.334  1.00  0.00           H  
ATOM   3735 1HG2 VAL B 231      12.548  -3.714   4.492  1.00  0.00           H  
ATOM   3736 2HG2 VAL B 231      13.265  -2.166   3.989  1.00  0.00           H  
ATOM   3737 3HG2 VAL B 231      12.908  -2.465   5.701  1.00  0.00           H  
ATOM   3738  N   TYR B 232       9.828   0.960   3.464  1.00  0.00           N  
ATOM   3739  CA  TYR B 232       8.626   1.643   3.028  1.00  0.00           C  
ATOM   3740  C   TYR B 232       8.093   0.974   1.788  1.00  0.00           C  
ATOM   3741  O   TYR B 232       8.857   0.463   0.971  1.00  0.00           O  
ATOM   3742  CB  TYR B 232       8.926   3.119   2.759  1.00  0.00           C  
ATOM   3743  CG  TYR B 232       9.172   3.935   4.007  1.00  0.00           C  
ATOM   3744  CD1 TYR B 232      10.415   3.904   4.638  1.00  0.00           C  
ATOM   3745  CD2 TYR B 232       8.157   4.751   4.504  1.00  0.00           C  
ATOM   3746  CE1 TYR B 232      10.632   4.668   5.764  1.00  0.00           C  
ATOM   3747  CE2 TYR B 232       8.382   5.522   5.623  1.00  0.00           C  
ATOM   3748  CZ  TYR B 232       9.615   5.480   6.255  1.00  0.00           C  
ATOM   3749  OH  TYR B 232       9.834   6.253   7.376  1.00  0.00           O  
ATOM   3750  H   TYR B 232      10.695   1.134   2.959  1.00  0.00           H  
ATOM   3751  HA  TYR B 232       7.875   1.573   3.809  1.00  0.00           H  
ATOM   3752 1HB  TYR B 232       9.813   3.192   2.129  1.00  0.00           H  
ATOM   3753 2HB  TYR B 232       8.098   3.567   2.211  1.00  0.00           H  
ATOM   3754  HD1 TYR B 232      11.217   3.273   4.250  1.00  0.00           H  
ATOM   3755  HD2 TYR B 232       7.187   4.783   4.006  1.00  0.00           H  
ATOM   3756  HE1 TYR B 232      11.597   4.638   6.261  1.00  0.00           H  
ATOM   3757  HE2 TYR B 232       7.592   6.163   6.014  1.00  0.00           H  
ATOM   3758  HH  TYR B 232      10.690   6.002   7.792  1.00  0.00           H  
ATOM   3759  N   SER B 233       6.784   0.971   1.625  1.00  0.00           N  
ATOM   3760  CA  SER B 233       6.220   0.351   0.446  1.00  0.00           C  
ATOM   3761  C   SER B 233       5.004   1.079  -0.055  1.00  0.00           C  
ATOM   3762  O   SER B 233       4.329   1.780   0.710  1.00  0.00           O  
ATOM   3763  CB  SER B 233       5.888  -1.108   0.695  1.00  0.00           C  
ATOM   3764  OG  SER B 233       4.879  -1.248   1.618  1.00  0.00           O  
ATOM   3765  H   SER B 233       6.184   1.365   2.337  1.00  0.00           H  
ATOM   3766  HA  SER B 233       6.969   0.392  -0.337  1.00  0.00           H  
ATOM   3767 1HB  SER B 233       5.599  -1.592  -0.230  1.00  0.00           H  
ATOM   3768 2HB  SER B 233       6.765  -1.595   1.056  1.00  0.00           H  
ATOM   3769  HG  SER B 233       4.663  -2.181   1.638  1.00  0.00           H  
ATOM   3770  N   ALA B 234       4.688   0.842  -1.338  1.00  0.00           N  
ATOM   3771  CA  ALA B 234       3.539   1.484  -1.948  1.00  0.00           C  
ATOM   3772  C   ALA B 234       2.770   0.570  -2.852  1.00  0.00           C  
ATOM   3773  O   ALA B 234       3.340  -0.218  -3.613  1.00  0.00           O  
ATOM   3774  CB  ALA B 234       3.983   2.701  -2.755  1.00  0.00           C  
ATOM   3775  H   ALA B 234       5.308   0.227  -1.872  1.00  0.00           H  
ATOM   3776  HA  ALA B 234       2.867   1.806  -1.154  1.00  0.00           H  
ATOM   3777 1HB  ALA B 234       3.109   3.194  -3.181  1.00  0.00           H  
ATOM   3778 2HB  ALA B 234       4.509   3.393  -2.104  1.00  0.00           H  
ATOM   3779 3HB  ALA B 234       4.645   2.385  -3.555  1.00  0.00           H  
ATOM   3780  N   ARG B 235       1.456   0.728  -2.814  1.00  0.00           N  
ATOM   3781  CA  ARG B 235       0.563  -0.042  -3.658  1.00  0.00           C  
ATOM   3782  C   ARG B 235      -0.789   0.574  -3.789  1.00  0.00           C  
ATOM   3783  O   ARG B 235      -1.107   1.522  -3.084  1.00  0.00           O  
ATOM   3784  CB  ARG B 235       0.398  -1.462  -3.130  1.00  0.00           C  
ATOM   3785  CG  ARG B 235      -0.237  -1.628  -1.737  1.00  0.00           C  
ATOM   3786  CD  ARG B 235      -0.424  -3.087  -1.439  1.00  0.00           C  
ATOM   3787  NE  ARG B 235      -1.012  -3.383  -0.142  1.00  0.00           N  
ATOM   3788  CZ  ARG B 235      -2.318  -3.414   0.096  1.00  0.00           C  
ATOM   3789  NH1 ARG B 235      -3.211  -3.105  -0.823  1.00  0.00           N  
ATOM   3790  NH2 ARG B 235      -2.721  -3.774   1.281  1.00  0.00           N  
ATOM   3791  H   ARG B 235       1.061   1.383  -2.135  1.00  0.00           H  
ATOM   3792  HA  ARG B 235       1.005  -0.114  -4.649  1.00  0.00           H  
ATOM   3793 1HB  ARG B 235      -0.220  -2.033  -3.821  1.00  0.00           H  
ATOM   3794 2HB  ARG B 235       1.352  -1.936  -3.102  1.00  0.00           H  
ATOM   3795 1HG  ARG B 235       0.420  -1.195  -0.985  1.00  0.00           H  
ATOM   3796 2HG  ARG B 235      -1.207  -1.139  -1.707  1.00  0.00           H  
ATOM   3797 1HD  ARG B 235      -1.063  -3.527  -2.207  1.00  0.00           H  
ATOM   3798 2HD  ARG B 235       0.526  -3.583  -1.475  1.00  0.00           H  
ATOM   3799  HE  ARG B 235      -0.407  -3.655   0.656  1.00  0.00           H  
ATOM   3800 1HH1 ARG B 235      -2.966  -2.788  -1.769  1.00  0.00           H  
ATOM   3801 2HH1 ARG B 235      -4.200  -3.199  -0.601  1.00  0.00           H  
ATOM   3802 1HH2 ARG B 235      -2.025  -4.027   1.994  1.00  0.00           H  
ATOM   3803 2HH2 ARG B 235      -3.704  -3.806   1.466  1.00  0.00           H  
ATOM   3804  N   TYR B 236      -1.603   0.046  -4.690  1.00  0.00           N  
ATOM   3805  CA  TYR B 236      -3.007   0.439  -4.711  1.00  0.00           C  
ATOM   3806  C   TYR B 236      -3.728  -0.445  -3.695  1.00  0.00           C  
ATOM   3807  O   TYR B 236      -3.275  -1.559  -3.416  1.00  0.00           O  
ATOM   3808  CB  TYR B 236      -3.640   0.357  -6.090  1.00  0.00           C  
ATOM   3809  CG  TYR B 236      -3.168   1.438  -6.996  1.00  0.00           C  
ATOM   3810  CD1 TYR B 236      -2.270   1.160  -7.976  1.00  0.00           C  
ATOM   3811  CD2 TYR B 236      -3.628   2.727  -6.815  1.00  0.00           C  
ATOM   3812  CE1 TYR B 236      -1.812   2.160  -8.794  1.00  0.00           C  
ATOM   3813  CE2 TYR B 236      -3.185   3.728  -7.610  1.00  0.00           C  
ATOM   3814  CZ  TYR B 236      -2.278   3.451  -8.597  1.00  0.00           C  
ATOM   3815  OH  TYR B 236      -1.830   4.449  -9.376  1.00  0.00           O  
ATOM   3816  H   TYR B 236      -1.269  -0.684  -5.310  1.00  0.00           H  
ATOM   3817  HA  TYR B 236      -3.103   1.467  -4.370  1.00  0.00           H  
ATOM   3818 1HB  TYR B 236      -3.413  -0.606  -6.543  1.00  0.00           H  
ATOM   3819 2HB  TYR B 236      -4.725   0.433  -5.999  1.00  0.00           H  
ATOM   3820  HD1 TYR B 236      -1.931   0.149  -8.097  1.00  0.00           H  
ATOM   3821  HD2 TYR B 236      -4.344   2.943  -6.037  1.00  0.00           H  
ATOM   3822  HE1 TYR B 236      -1.089   1.940  -9.586  1.00  0.00           H  
ATOM   3823  HE2 TYR B 236      -3.551   4.746  -7.460  1.00  0.00           H  
ATOM   3824  HH  TYR B 236      -1.223   4.086 -10.025  1.00  0.00           H  
ATOM   3825  N   ILE B 237      -4.864   0.014  -3.188  1.00  0.00           N  
ATOM   3826  CA  ILE B 237      -5.581  -0.794  -2.208  1.00  0.00           C  
ATOM   3827  C   ILE B 237      -5.978  -2.167  -2.750  1.00  0.00           C  
ATOM   3828  O   ILE B 237      -5.849  -3.174  -2.034  1.00  0.00           O  
ATOM   3829  CB  ILE B 237      -6.895  -0.017  -1.835  1.00  0.00           C  
ATOM   3830  CG1 ILE B 237      -6.582   1.310  -1.073  1.00  0.00           C  
ATOM   3831  CG2 ILE B 237      -7.907  -0.868  -1.050  1.00  0.00           C  
ATOM   3832  CD1 ILE B 237      -6.016   1.149   0.295  1.00  0.00           C  
ATOM   3833  H   ILE B 237      -5.182   0.950  -3.442  1.00  0.00           H  
ATOM   3834  HA  ILE B 237      -4.947  -0.933  -1.347  1.00  0.00           H  
ATOM   3835  HB  ILE B 237      -7.381   0.282  -2.773  1.00  0.00           H  
ATOM   3836 1HG1 ILE B 237      -5.856   1.872  -1.654  1.00  0.00           H  
ATOM   3837 2HG1 ILE B 237      -7.490   1.896  -1.005  1.00  0.00           H  
ATOM   3838 1HG2 ILE B 237      -8.809  -0.280  -0.867  1.00  0.00           H  
ATOM   3839 2HG2 ILE B 237      -8.182  -1.757  -1.613  1.00  0.00           H  
ATOM   3840 3HG2 ILE B 237      -7.488  -1.155  -0.129  1.00  0.00           H  
ATOM   3841 1HD1 ILE B 237      -5.835   2.134   0.707  1.00  0.00           H  
ATOM   3842 2HD1 ILE B 237      -6.708   0.624   0.931  1.00  0.00           H  
ATOM   3843 3HD1 ILE B 237      -5.118   0.608   0.258  1.00  0.00           H  
ATOM   3844  N   GLY B 238      -6.461  -2.249  -3.984  1.00  0.00           N  
ATOM   3845  CA  GLY B 238      -6.878  -3.524  -4.547  1.00  0.00           C  
ATOM   3846  C   GLY B 238      -5.652  -4.324  -4.917  1.00  0.00           C  
ATOM   3847  O   GLY B 238      -5.300  -4.467  -6.095  1.00  0.00           O  
ATOM   3848  H   GLY B 238      -6.569  -1.433  -4.590  1.00  0.00           H  
ATOM   3849 1HA  GLY B 238      -7.480  -4.074  -3.822  1.00  0.00           H  
ATOM   3850 2HA  GLY B 238      -7.493  -3.351  -5.428  1.00  0.00           H  
ATOM   3851  N   GLY B 239      -4.986  -4.827  -3.898  1.00  0.00           N  
ATOM   3852  CA  GLY B 239      -3.736  -5.507  -4.106  1.00  0.00           C  
ATOM   3853  C   GLY B 239      -3.210  -6.135  -2.841  1.00  0.00           C  
ATOM   3854  O   GLY B 239      -3.719  -5.916  -1.744  1.00  0.00           O  
ATOM   3855  H   GLY B 239      -5.348  -4.660  -2.965  1.00  0.00           H  
ATOM   3856 1HA  GLY B 239      -3.862  -6.270  -4.872  1.00  0.00           H  
ATOM   3857 2HA  GLY B 239      -3.005  -4.793  -4.484  1.00  0.00           H  
ATOM   3858  N   ASN B 240      -2.201  -6.960  -3.030  1.00  0.00           N  
ATOM   3859  CA  ASN B 240      -1.638  -7.735  -1.959  1.00  0.00           C  
ATOM   3860  C   ASN B 240      -0.470  -7.045  -1.292  1.00  0.00           C  
ATOM   3861  O   ASN B 240       0.176  -6.159  -1.850  1.00  0.00           O  
ATOM   3862  CB  ASN B 240      -1.267  -9.107  -2.508  1.00  0.00           C  
ATOM   3863  CG  ASN B 240      -1.257 -10.211  -1.485  1.00  0.00           C  
ATOM   3864  OD1 ASN B 240      -1.248  -9.965  -0.282  1.00  0.00           O  
ATOM   3865  ND2 ASN B 240      -1.251 -11.428  -1.943  1.00  0.00           N  
ATOM   3866  H   ASN B 240      -1.825  -7.065  -3.963  1.00  0.00           H  
ATOM   3867  HA  ASN B 240      -2.403  -7.894  -1.198  1.00  0.00           H  
ATOM   3868 1HB  ASN B 240      -1.969  -9.374  -3.301  1.00  0.00           H  
ATOM   3869 2HB  ASN B 240      -0.285  -9.048  -2.951  1.00  0.00           H  
ATOM   3870 1HD2 ASN B 240      -1.250 -12.196  -1.299  1.00  0.00           H  
ATOM   3871 2HD2 ASN B 240      -1.264 -11.592  -2.932  1.00  0.00           H  
ATOM   3872  N   LEU B 241      -0.099  -7.603  -0.164  1.00  0.00           N  
ATOM   3873  CA  LEU B 241       1.023  -7.193   0.660  1.00  0.00           C  
ATOM   3874  C   LEU B 241       2.350  -7.660  -0.001  1.00  0.00           C  
ATOM   3875  O   LEU B 241       3.435  -7.197   0.324  1.00  0.00           O  
ATOM   3876  CB  LEU B 241       0.783  -7.744   2.044  1.00  0.00           C  
ATOM   3877  CG  LEU B 241       0.808  -9.230   2.178  1.00  0.00           C  
ATOM   3878  CD1 LEU B 241       2.104  -9.627   2.812  1.00  0.00           C  
ATOM   3879  CD2 LEU B 241      -0.433  -9.658   2.900  1.00  0.00           C  
ATOM   3880  H   LEU B 241      -0.674  -8.376   0.164  1.00  0.00           H  
ATOM   3881  HA  LEU B 241       1.029  -6.105   0.733  1.00  0.00           H  
ATOM   3882 1HB  LEU B 241       1.558  -7.348   2.697  1.00  0.00           H  
ATOM   3883 2HB  LEU B 241      -0.169  -7.382   2.405  1.00  0.00           H  
ATOM   3884  HG  LEU B 241       0.807  -9.703   1.212  1.00  0.00           H  
ATOM   3885 1HD1 LEU B 241       2.136 -10.694   2.912  1.00  0.00           H  
ATOM   3886 2HD1 LEU B 241       2.947  -9.300   2.210  1.00  0.00           H  
ATOM   3887 3HD1 LEU B 241       2.179  -9.185   3.782  1.00  0.00           H  
ATOM   3888 1HD2 LEU B 241      -0.438 -10.742   3.018  1.00  0.00           H  
ATOM   3889 2HD2 LEU B 241      -0.462  -9.181   3.842  1.00  0.00           H  
ATOM   3890 3HD2 LEU B 241      -1.297  -9.363   2.337  1.00  0.00           H  
ATOM   3891  N   PHE B 242       2.209  -8.570  -0.964  1.00  0.00           N  
ATOM   3892  CA  PHE B 242       3.268  -9.133  -1.770  1.00  0.00           C  
ATOM   3893  C   PHE B 242       3.407  -8.512  -3.156  1.00  0.00           C  
ATOM   3894  O   PHE B 242       4.245  -8.953  -3.937  1.00  0.00           O  
ATOM   3895  CB  PHE B 242       3.073 -10.635  -1.980  1.00  0.00           C  
ATOM   3896  CG  PHE B 242       3.213 -11.422  -0.759  1.00  0.00           C  
ATOM   3897  CD1 PHE B 242       2.110 -11.963  -0.142  1.00  0.00           C  
ATOM   3898  CD2 PHE B 242       4.466 -11.618  -0.202  1.00  0.00           C  
ATOM   3899  CE1 PHE B 242       2.249 -12.676   1.005  1.00  0.00           C  
ATOM   3900  CE2 PHE B 242       4.607 -12.332   0.949  1.00  0.00           C  
ATOM   3901  CZ  PHE B 242       3.491 -12.858   1.556  1.00  0.00           C  
ATOM   3902  H   PHE B 242       1.273  -8.893  -1.145  1.00  0.00           H  
ATOM   3903  HA  PHE B 242       4.206  -8.982  -1.235  1.00  0.00           H  
ATOM   3904 1HB  PHE B 242       2.082 -10.814  -2.392  1.00  0.00           H  
ATOM   3905 2HB  PHE B 242       3.798 -11.002  -2.706  1.00  0.00           H  
ATOM   3906  HD1 PHE B 242       1.127 -11.817  -0.565  1.00  0.00           H  
ATOM   3907  HD2 PHE B 242       5.349 -11.190  -0.683  1.00  0.00           H  
ATOM   3908  HE1 PHE B 242       1.374 -13.098   1.500  1.00  0.00           H  
ATOM   3909  HE2 PHE B 242       5.598 -12.471   1.381  1.00  0.00           H  
ATOM   3910  HZ  PHE B 242       3.572 -13.416   2.479  1.00  0.00           H  
ATOM   3911  N   THR B 243       2.597  -7.527  -3.523  1.00  0.00           N  
ATOM   3912  CA  THR B 243       2.713  -7.019  -4.911  1.00  0.00           C  
ATOM   3913  C   THR B 243       3.107  -5.564  -4.966  1.00  0.00           C  
ATOM   3914  O   THR B 243       3.110  -4.928  -6.020  1.00  0.00           O  
ATOM   3915  CB  THR B 243       1.412  -7.248  -5.714  1.00  0.00           C  
ATOM   3916  OG1 THR B 243       0.308  -6.575  -5.086  1.00  0.00           O  
ATOM   3917  CG2 THR B 243       1.125  -8.741  -5.784  1.00  0.00           C  
ATOM   3918  H   THR B 243       1.901  -7.132  -2.891  1.00  0.00           H  
ATOM   3919  HA  THR B 243       3.487  -7.577  -5.428  1.00  0.00           H  
ATOM   3920  HB  THR B 243       1.533  -6.859  -6.724  1.00  0.00           H  
ATOM   3921  HG1 THR B 243       0.415  -5.626  -5.219  1.00  0.00           H  
ATOM   3922 1HG2 THR B 243       0.214  -8.908  -6.355  1.00  0.00           H  
ATOM   3923 2HG2 THR B 243       1.961  -9.244  -6.272  1.00  0.00           H  
ATOM   3924 3HG2 THR B 243       1.004  -9.141  -4.793  1.00  0.00           H  
ATOM   3925  N   SER B 244       3.396  -5.043  -3.815  1.00  0.00           N  
ATOM   3926  CA  SER B 244       3.756  -3.667  -3.651  1.00  0.00           C  
ATOM   3927  C   SER B 244       5.184  -3.413  -4.081  1.00  0.00           C  
ATOM   3928  O   SER B 244       5.945  -4.351  -4.302  1.00  0.00           O  
ATOM   3929  CB  SER B 244       3.649  -3.303  -2.187  1.00  0.00           C  
ATOM   3930  OG  SER B 244       4.607  -3.998  -1.453  1.00  0.00           O  
ATOM   3931  H   SER B 244       3.379  -5.645  -3.003  1.00  0.00           H  
ATOM   3932  HA  SER B 244       3.096  -3.055  -4.273  1.00  0.00           H  
ATOM   3933 1HB  SER B 244       3.785  -2.233  -2.049  1.00  0.00           H  
ATOM   3934 2HB  SER B 244       2.680  -3.562  -1.828  1.00  0.00           H  
ATOM   3935  HG  SER B 244       5.449  -3.560  -1.644  1.00  0.00           H  
ATOM   3936  N   ALA B 245       5.533  -2.140  -4.203  1.00  0.00           N  
ATOM   3937  CA  ALA B 245       6.904  -1.710  -4.450  1.00  0.00           C  
ATOM   3938  C   ALA B 245       7.580  -1.499  -3.106  1.00  0.00           C  
ATOM   3939  O   ALA B 245       6.912  -1.002  -2.205  1.00  0.00           O  
ATOM   3940  CB  ALA B 245       6.895  -0.420  -5.233  1.00  0.00           C  
ATOM   3941  H   ALA B 245       4.816  -1.428  -4.060  1.00  0.00           H  
ATOM   3942  HA  ALA B 245       7.434  -2.491  -4.996  1.00  0.00           H  
ATOM   3943 1HB  ALA B 245       7.888  -0.092  -5.399  1.00  0.00           H  
ATOM   3944 2HB  ALA B 245       6.415  -0.602  -6.155  1.00  0.00           H  
ATOM   3945 3HB  ALA B 245       6.351   0.340  -4.676  1.00  0.00           H  
ATOM   3946  N   PHE B 246       8.888  -1.782  -2.970  1.00  0.00           N  
ATOM   3947  CA  PHE B 246       9.573  -1.521  -1.687  1.00  0.00           C  
ATOM   3948  C   PHE B 246      10.843  -0.651  -1.794  1.00  0.00           C  
ATOM   3949  O   PHE B 246      11.564  -0.710  -2.782  1.00  0.00           O  
ATOM   3950  CB  PHE B 246      10.030  -2.839  -1.046  1.00  0.00           C  
ATOM   3951  CG  PHE B 246       8.958  -3.832  -0.735  1.00  0.00           C  
ATOM   3952  CD1 PHE B 246       8.641  -4.811  -1.645  1.00  0.00           C  
ATOM   3953  CD2 PHE B 246       8.278  -3.797   0.449  1.00  0.00           C  
ATOM   3954  CE1 PHE B 246       7.662  -5.740  -1.392  1.00  0.00           C  
ATOM   3955  CE2 PHE B 246       7.292  -4.712   0.715  1.00  0.00           C  
ATOM   3956  CZ  PHE B 246       6.980  -5.690  -0.206  1.00  0.00           C  
ATOM   3957  H   PHE B 246       9.402  -2.194  -3.737  1.00  0.00           H  
ATOM   3958  HA  PHE B 246       8.875  -1.023  -1.020  1.00  0.00           H  
ATOM   3959 1HB  PHE B 246      10.762  -3.317  -1.686  1.00  0.00           H  
ATOM   3960 2HB  PHE B 246      10.533  -2.601  -0.114  1.00  0.00           H  
ATOM   3961  HD1 PHE B 246       9.174  -4.838  -2.564  1.00  0.00           H  
ATOM   3962  HD2 PHE B 246       8.520  -3.030   1.178  1.00  0.00           H  
ATOM   3963  HE1 PHE B 246       7.424  -6.503  -2.135  1.00  0.00           H  
ATOM   3964  HE2 PHE B 246       6.749  -4.669   1.653  1.00  0.00           H  
ATOM   3965  HZ  PHE B 246       6.187  -6.417   0.006  1.00  0.00           H  
ATOM   3966  N   THR B 247      11.163   0.077  -0.732  1.00  0.00           N  
ATOM   3967  CA  THR B 247      12.429   0.797  -0.688  1.00  0.00           C  
ATOM   3968  C   THR B 247      12.869   0.910   0.789  1.00  0.00           C  
ATOM   3969  O   THR B 247      12.041   1.015   1.692  1.00  0.00           O  
ATOM   3970  CB  THR B 247      12.260   2.184  -1.350  1.00  0.00           C  
ATOM   3971  OG1 THR B 247      13.517   2.808  -1.540  1.00  0.00           O  
ATOM   3972  CG2 THR B 247      11.432   3.076  -0.473  1.00  0.00           C  
ATOM   3973  H   THR B 247      10.507   0.138   0.040  1.00  0.00           H  
ATOM   3974  HA  THR B 247      13.180   0.230  -1.235  1.00  0.00           H  
ATOM   3975  HB  THR B 247      11.763   2.069  -2.295  1.00  0.00           H  
ATOM   3976  HG1 THR B 247      13.928   2.479  -2.404  1.00  0.00           H  
ATOM   3977 1HG2 THR B 247      11.314   4.038  -0.968  1.00  0.00           H  
ATOM   3978 2HG2 THR B 247      10.457   2.622  -0.312  1.00  0.00           H  
ATOM   3979 3HG2 THR B 247      11.934   3.209   0.489  1.00  0.00           H  
ATOM   3980  N   ARG B 248      14.163   0.950   1.044  1.00  0.00           N  
ATOM   3981  CA  ARG B 248      14.624   1.022   2.433  1.00  0.00           C  
ATOM   3982  C   ARG B 248      15.323   2.312   2.796  1.00  0.00           C  
ATOM   3983  O   ARG B 248      16.270   2.731   2.127  1.00  0.00           O  
ATOM   3984  CB  ARG B 248      15.540  -0.144   2.738  1.00  0.00           C  
ATOM   3985  CG  ARG B 248      16.152  -0.144   4.113  1.00  0.00           C  
ATOM   3986  CD  ARG B 248      17.045  -1.393   4.417  1.00  0.00           C  
ATOM   3987  NE  ARG B 248      17.804  -1.229   5.698  1.00  0.00           N  
ATOM   3988  CZ  ARG B 248      17.315  -1.461   6.941  1.00  0.00           C  
ATOM   3989  NH1 ARG B 248      16.054  -1.845   7.178  1.00  0.00           N  
ATOM   3990  NH2 ARG B 248      18.131  -1.282   7.928  1.00  0.00           N  
ATOM   3991  H   ARG B 248      14.813   0.887   0.258  1.00  0.00           H  
ATOM   3992  HA  ARG B 248      13.762   0.927   3.083  1.00  0.00           H  
ATOM   3993 1HB  ARG B 248      14.989  -1.066   2.624  1.00  0.00           H  
ATOM   3994 2HB  ARG B 248      16.334  -0.146   2.035  1.00  0.00           H  
ATOM   3995 1HG  ARG B 248      16.749   0.746   4.230  1.00  0.00           H  
ATOM   3996 2HG  ARG B 248      15.340  -0.113   4.844  1.00  0.00           H  
ATOM   3997 1HD  ARG B 248      16.429  -2.286   4.494  1.00  0.00           H  
ATOM   3998 2HD  ARG B 248      17.776  -1.522   3.613  1.00  0.00           H  
ATOM   3999  HE  ARG B 248      18.811  -0.949   5.676  1.00  0.00           H  
ATOM   4000 1HH1 ARG B 248      15.414  -1.979   6.411  1.00  0.00           H  
ATOM   4001 2HH1 ARG B 248      15.746  -1.999   8.130  1.00  0.00           H  
ATOM   4002 1HH2 ARG B 248      19.108  -0.995   7.704  1.00  0.00           H  
ATOM   4003 2HH2 ARG B 248      17.838  -1.426   8.881  1.00  0.00           H  
ATOM   4004  N   LEU B 249      14.846   2.943   3.874  1.00  0.00           N  
ATOM   4005  CA  LEU B 249      15.442   4.190   4.379  1.00  0.00           C  
ATOM   4006  C   LEU B 249      16.407   3.816   5.458  1.00  0.00           C  
ATOM   4007  O   LEU B 249      16.063   3.101   6.411  1.00  0.00           O  
ATOM   4008  CB  LEU B 249      14.421   5.184   4.989  1.00  0.00           C  
ATOM   4009  CG  LEU B 249      15.047   6.468   5.586  1.00  0.00           C  
ATOM   4010  CD1 LEU B 249      15.624   7.304   4.491  1.00  0.00           C  
ATOM   4011  CD2 LEU B 249      14.029   7.242   6.330  1.00  0.00           C  
ATOM   4012  H   LEU B 249      14.069   2.519   4.379  1.00  0.00           H  
ATOM   4013  HA  LEU B 249      15.993   4.685   3.577  1.00  0.00           H  
ATOM   4014 1HB  LEU B 249      13.721   5.490   4.215  1.00  0.00           H  
ATOM   4015 2HB  LEU B 249      13.864   4.682   5.781  1.00  0.00           H  
ATOM   4016  HG  LEU B 249      15.848   6.192   6.249  1.00  0.00           H  
ATOM   4017 1HD1 LEU B 249      16.076   8.200   4.916  1.00  0.00           H  
ATOM   4018 2HD1 LEU B 249      16.381   6.735   3.955  1.00  0.00           H  
ATOM   4019 3HD1 LEU B 249      14.827   7.591   3.818  1.00  0.00           H  
ATOM   4020 1HD2 LEU B 249      14.483   8.139   6.748  1.00  0.00           H  
ATOM   4021 2HD2 LEU B 249      13.242   7.520   5.660  1.00  0.00           H  
ATOM   4022 3HD2 LEU B 249      13.634   6.639   7.120  1.00  0.00           H  
ATOM   4023  N   ILE B 250      17.615   4.259   5.285  1.00  0.00           N  
ATOM   4024  CA  ILE B 250      18.653   4.007   6.222  1.00  0.00           C  
ATOM   4025  C   ILE B 250      19.038   5.312   6.835  1.00  0.00           C  
ATOM   4026  O   ILE B 250      19.376   6.237   6.109  1.00  0.00           O  
ATOM   4027  CB  ILE B 250      19.823   3.368   5.495  1.00  0.00           C  
ATOM   4028  CG1 ILE B 250      19.345   2.077   4.867  1.00  0.00           C  
ATOM   4029  CG2 ILE B 250      20.976   3.174   6.401  1.00  0.00           C  
ATOM   4030  CD1 ILE B 250      20.319   1.428   3.925  1.00  0.00           C  
ATOM   4031  H   ILE B 250      17.830   4.799   4.454  1.00  0.00           H  
ATOM   4032  HA  ILE B 250      18.298   3.336   7.001  1.00  0.00           H  
ATOM   4033  HB  ILE B 250      20.120   4.009   4.680  1.00  0.00           H  
ATOM   4034 1HG1 ILE B 250      19.109   1.372   5.664  1.00  0.00           H  
ATOM   4035 2HG1 ILE B 250      18.448   2.288   4.302  1.00  0.00           H  
ATOM   4036 1HG2 ILE B 250      21.800   2.732   5.839  1.00  0.00           H  
ATOM   4037 2HG2 ILE B 250      21.285   4.141   6.797  1.00  0.00           H  
ATOM   4038 3HG2 ILE B 250      20.688   2.512   7.221  1.00  0.00           H  
ATOM   4039 1HD1 ILE B 250      19.880   0.513   3.516  1.00  0.00           H  
ATOM   4040 2HD1 ILE B 250      20.548   2.121   3.108  1.00  0.00           H  
ATOM   4041 3HD1 ILE B 250      21.234   1.186   4.468  1.00  0.00           H  
ATOM   4042  N   VAL B 251      18.963   5.415   8.157  1.00  0.00           N  
ATOM   4043  CA  VAL B 251      19.312   6.684   8.792  1.00  0.00           C  
ATOM   4044  C   VAL B 251      20.500   6.467   9.689  1.00  0.00           C  
ATOM   4045  O   VAL B 251      20.439   5.642  10.608  1.00  0.00           O  
ATOM   4046  CB  VAL B 251      18.137   7.256   9.634  1.00  0.00           C  
ATOM   4047  CG1 VAL B 251      18.552   8.571  10.257  1.00  0.00           C  
ATOM   4048  CG2 VAL B 251      16.875   7.462   8.782  1.00  0.00           C  
ATOM   4049  H   VAL B 251      18.679   4.624   8.720  1.00  0.00           H  
ATOM   4050  HA  VAL B 251      19.586   7.413   8.031  1.00  0.00           H  
ATOM   4051  HB  VAL B 251      17.914   6.561  10.433  1.00  0.00           H  
ATOM   4052 1HG1 VAL B 251      17.740   8.964  10.864  1.00  0.00           H  
ATOM   4053 2HG1 VAL B 251      19.418   8.415  10.877  1.00  0.00           H  
ATOM   4054 3HG1 VAL B 251      18.789   9.285   9.469  1.00  0.00           H  
ATOM   4055 1HG2 VAL B 251      16.074   7.854   9.414  1.00  0.00           H  
ATOM   4056 2HG2 VAL B 251      17.079   8.166   7.988  1.00  0.00           H  
ATOM   4057 3HG2 VAL B 251      16.565   6.518   8.361  1.00  0.00           H  
ATOM   4058  N   ARG B 252      21.575   7.190   9.432  1.00  0.00           N  
ATOM   4059  CA  ARG B 252      22.766   7.058  10.249  1.00  0.00           C  
ATOM   4060  C   ARG B 252      22.442   7.725  11.565  1.00  0.00           C  
ATOM   4061  O   ARG B 252      21.746   8.732  11.585  1.00  0.00           O  
ATOM   4062  CB  ARG B 252      23.985   7.714   9.602  1.00  0.00           C  
ATOM   4063  CG  ARG B 252      24.525   7.078   8.302  1.00  0.00           C  
ATOM   4064  CD  ARG B 252      25.699   7.886   7.756  1.00  0.00           C  
ATOM   4065  NE  ARG B 252      26.845   7.886   8.674  1.00  0.00           N  
ATOM   4066  CZ  ARG B 252      27.235   8.916   9.483  1.00  0.00           C  
ATOM   4067  NH1 ARG B 252      26.602  10.065   9.493  1.00  0.00           N  
ATOM   4068  NH2 ARG B 252      28.288   8.745  10.281  1.00  0.00           N  
ATOM   4069  H   ARG B 252      21.564   7.850   8.657  1.00  0.00           H  
ATOM   4070  HA  ARG B 252      22.982   6.003  10.428  1.00  0.00           H  
ATOM   4071 1HB  ARG B 252      23.759   8.755   9.381  1.00  0.00           H  
ATOM   4072 2HB  ARG B 252      24.808   7.709  10.319  1.00  0.00           H  
ATOM   4073 1HG  ARG B 252      24.876   6.064   8.499  1.00  0.00           H  
ATOM   4074 2HG  ARG B 252      23.727   7.053   7.548  1.00  0.00           H  
ATOM   4075 1HD  ARG B 252      26.030   7.447   6.814  1.00  0.00           H  
ATOM   4076 2HD  ARG B 252      25.400   8.895   7.596  1.00  0.00           H  
ATOM   4077  HE  ARG B 252      27.433   7.043   8.684  1.00  0.00           H  
ATOM   4078 1HH1 ARG B 252      25.803  10.238   8.869  1.00  0.00           H  
ATOM   4079 2HH1 ARG B 252      26.937  10.803  10.110  1.00  0.00           H  
ATOM   4080 1HH2 ARG B 252      28.766   7.851  10.275  1.00  0.00           H  
ATOM   4081 2HH2 ARG B 252      28.613   9.501  10.913  1.00  0.00           H  
ATOM   4082  N   ARG B 253      22.927   7.175  12.663  1.00  0.00           N  
ATOM   4083  CA  ARG B 253      22.676   7.742  14.008  1.00  0.00           C  
ATOM   4084  C   ARG B 253      23.136   9.190  14.251  1.00  0.00           C  
ATOM   4085  O   ARG B 253      22.589   9.914  15.098  1.00  0.00           O  
ATOM   4086  CB  ARG B 253      23.381   6.916  15.061  1.00  0.00           C  
ATOM   4087  CG  ARG B 253      23.060   7.331  16.433  1.00  0.00           C  
ATOM   4088  CD  ARG B 253      23.654   6.437  17.452  1.00  0.00           C  
ATOM   4089  NE  ARG B 253      25.147   6.427  17.466  1.00  0.00           N  
ATOM   4090  CZ  ARG B 253      25.920   5.386  17.081  1.00  0.00           C  
ATOM   4091  NH1 ARG B 253      25.385   4.239  16.626  1.00  0.00           N  
ATOM   4092  NH2 ARG B 253      27.228   5.478  17.183  1.00  0.00           N  
ATOM   4093  H   ARG B 253      23.485   6.331  12.574  1.00  0.00           H  
ATOM   4094  HA  ARG B 253      21.601   7.694  14.184  1.00  0.00           H  
ATOM   4095 1HB  ARG B 253      23.152   5.856  14.938  1.00  0.00           H  
ATOM   4096 2HB  ARG B 253      24.452   7.049  14.957  1.00  0.00           H  
ATOM   4097 1HG  ARG B 253      23.445   8.342  16.594  1.00  0.00           H  
ATOM   4098 2HG  ARG B 253      21.977   7.334  16.562  1.00  0.00           H  
ATOM   4099 1HD  ARG B 253      23.309   6.752  18.438  1.00  0.00           H  
ATOM   4100 2HD  ARG B 253      23.314   5.419  17.260  1.00  0.00           H  
ATOM   4101  HE  ARG B 253      25.628   7.260  17.806  1.00  0.00           H  
ATOM   4102 1HH1 ARG B 253      24.390   4.127  16.540  1.00  0.00           H  
ATOM   4103 2HH1 ARG B 253      26.031   3.468  16.366  1.00  0.00           H  
ATOM   4104 1HH2 ARG B 253      27.667   6.337  17.540  1.00  0.00           H  
ATOM   4105 2HH2 ARG B 253      27.782   4.648  16.922  1.00  0.00           H  
ATOM   4106  N   CYS B 254      24.216   9.538  13.591  1.00  0.00           N  
ATOM   4107  CA  CYS B 254      24.905  10.799  13.764  1.00  0.00           C  
ATOM   4108  C   CYS B 254      24.669  11.759  12.615  1.00  0.00           C  
ATOM   4109  O   CYS B 254      24.104  11.397  11.584  1.00  0.00           O  
ATOM   4110  CB  CYS B 254      26.408  10.561  13.911  1.00  0.00           C  
ATOM   4111  SG  CYS B 254      26.863   9.591  15.368  1.00  0.00           S  
ATOM   4112  H   CYS B 254      24.580   8.880  12.917  1.00  0.00           H  
ATOM   4113  HA  CYS B 254      24.532  11.270  14.669  1.00  0.00           H  
ATOM   4114 1HB  CYS B 254      26.782  10.040  13.029  1.00  0.00           H  
ATOM   4115 2HB  CYS B 254      26.924  11.519  13.968  1.00  0.00           H  
ATOM   4116  HG  CYS B 254      26.168   8.508  15.037  1.00  0.00           H  
ATOM   4117  N   GLU B 255      25.107  13.001  12.833  1.00  0.00           N  
ATOM   4118  CA  GLU B 255      25.067  14.044  11.817  1.00  0.00           C  
ATOM   4119  C   GLU B 255      26.124  13.741  10.776  1.00  0.00           C  
ATOM   4120  O   GLU B 255      27.039  12.943  11.012  1.00  0.00           O  
ATOM   4121  CB  GLU B 255      25.360  15.408  12.418  1.00  0.00           C  
ATOM   4122  CG  GLU B 255      24.350  15.906  13.412  1.00  0.00           C  
ATOM   4123  CD  GLU B 255      24.815  17.208  14.100  1.00  0.00           C  
ATOM   4124  OE1 GLU B 255      25.980  17.559  13.968  1.00  0.00           O  
ATOM   4125  OE2 GLU B 255      23.998  17.845  14.729  1.00  0.00           O  
ATOM   4126  H   GLU B 255      25.519  13.224  13.730  1.00  0.00           H  
ATOM   4127  HA  GLU B 255      24.087  14.053  11.341  1.00  0.00           H  
ATOM   4128 1HB  GLU B 255      26.335  15.378  12.909  1.00  0.00           H  
ATOM   4129 2HB  GLU B 255      25.422  16.141  11.615  1.00  0.00           H  
ATOM   4130 1HG  GLU B 255      23.404  16.084  12.893  1.00  0.00           H  
ATOM   4131 2HG  GLU B 255      24.185  15.126  14.158  1.00  0.00           H  
ATOM   4132  N   ALA B 256      25.997  14.341   9.618  1.00  0.00           N  
ATOM   4133  CA  ALA B 256      26.975  14.060   8.601  1.00  0.00           C  
ATOM   4134  C   ALA B 256      28.370  14.344   9.125  1.00  0.00           C  
ATOM   4135  O   ALA B 256      28.581  15.266   9.908  1.00  0.00           O  
ATOM   4136  CB  ALA B 256      26.713  14.896   7.381  1.00  0.00           C  
ATOM   4137  H   ALA B 256      25.233  14.981   9.442  1.00  0.00           H  
ATOM   4138  HA  ALA B 256      26.907  13.006   8.341  1.00  0.00           H  
ATOM   4139 1HB  ALA B 256      27.449  14.656   6.616  1.00  0.00           H  
ATOM   4140 2HB  ALA B 256      25.723  14.702   7.002  1.00  0.00           H  
ATOM   4141 3HB  ALA B 256      26.788  15.940   7.646  1.00  0.00           H  
ATOM   4142  N   GLN B 257      29.312  13.511   8.720  1.00  0.00           N  
ATOM   4143  CA  GLN B 257      30.732  13.598   9.080  1.00  0.00           C  
ATOM   4144  C   GLN B 257      31.036  13.479  10.571  1.00  0.00           C  
ATOM   4145  O   GLN B 257      32.196  13.682  10.965  1.00  0.00           O  
ATOM   4146  CB  GLN B 257      31.394  14.879   8.561  1.00  0.00           C  
ATOM   4147  CG  GLN B 257      31.378  15.094   7.053  1.00  0.00           C  
ATOM   4148  CD  GLN B 257      32.131  14.009   6.284  1.00  0.00           C  
ATOM   4149  OE1 GLN B 257      33.308  13.731   6.527  1.00  0.00           O  
ATOM   4150  NE2 GLN B 257      31.441  13.415   5.329  1.00  0.00           N  
ATOM   4151  H   GLN B 257      29.033  12.761   8.107  1.00  0.00           H  
ATOM   4152  HA  GLN B 257      31.232  12.766   8.588  1.00  0.00           H  
ATOM   4153 1HB  GLN B 257      30.929  15.745   9.027  1.00  0.00           H  
ATOM   4154 2HB  GLN B 257      32.440  14.873   8.870  1.00  0.00           H  
ATOM   4155 1HG  GLN B 257      30.348  15.103   6.706  1.00  0.00           H  
ATOM   4156 2HG  GLN B 257      31.855  16.049   6.830  1.00  0.00           H  
ATOM   4157 1HE2 GLN B 257      31.858  12.703   4.771  1.00  0.00           H  
ATOM   4158 2HE2 GLN B 257      30.493  13.679   5.161  1.00  0.00           H  
ATOM   4159  N   LYS B 258      30.053  13.073  11.381  1.00  0.00           N  
ATOM   4160  CA  LYS B 258      30.317  12.778  12.771  1.00  0.00           C  
ATOM   4161  C   LYS B 258      30.046  11.336  13.122  1.00  0.00           C  
ATOM   4162  O   LYS B 258      29.179  10.681  12.545  1.00  0.00           O  
ATOM   4163  CB  LYS B 258      29.575  13.707  13.713  1.00  0.00           C  
ATOM   4164  CG  LYS B 258      29.995  15.200  13.622  1.00  0.00           C  
ATOM   4165  CD  LYS B 258      29.124  16.051  14.575  1.00  0.00           C  
ATOM   4166  CE  LYS B 258      29.411  17.543  14.542  1.00  0.00           C  
ATOM   4167  NZ  LYS B 258      28.413  18.267  15.380  1.00  0.00           N  
ATOM   4168  H   LYS B 258      29.096  12.985  11.030  1.00  0.00           H  
ATOM   4169  HA  LYS B 258      31.371  12.947  12.943  1.00  0.00           H  
ATOM   4170 1HB  LYS B 258      28.507  13.662  13.478  1.00  0.00           H  
ATOM   4171 2HB  LYS B 258      29.703  13.366  14.740  1.00  0.00           H  
ATOM   4172 1HG  LYS B 258      31.050  15.304  13.893  1.00  0.00           H  
ATOM   4173 2HG  LYS B 258      29.858  15.546  12.592  1.00  0.00           H  
ATOM   4174 1HD  LYS B 258      28.064  15.887  14.346  1.00  0.00           H  
ATOM   4175 2HD  LYS B 258      29.310  15.723  15.581  1.00  0.00           H  
ATOM   4176 1HE  LYS B 258      30.414  17.732  14.934  1.00  0.00           H  
ATOM   4177 2HE  LYS B 258      29.355  17.910  13.522  1.00  0.00           H  
ATOM   4178 1HZ  LYS B 258      28.600  19.253  15.359  1.00  0.00           H  
ATOM   4179 2HZ  LYS B 258      27.474  18.087  15.011  1.00  0.00           H  
ATOM   4180 3HZ  LYS B 258      28.459  17.937  16.337  1.00  0.00           H  
ATOM   4181  N   TRP B 259      30.777  10.858  14.118  1.00  0.00           N  
ATOM   4182  CA  TRP B 259      30.614   9.498  14.620  1.00  0.00           C  
ATOM   4183  C   TRP B 259      30.952   9.400  16.088  1.00  0.00           C  
ATOM   4184  O   TRP B 259      31.388  10.362  16.723  1.00  0.00           O  
ATOM   4185  CB  TRP B 259      31.500   8.479  13.908  1.00  0.00           C  
ATOM   4186  CG  TRP B 259      32.933   8.641  14.110  1.00  0.00           C  
ATOM   4187  CD1 TRP B 259      33.708   9.509  13.497  1.00  0.00           C  
ATOM   4188  CD2 TRP B 259      33.793   7.890  14.999  1.00  0.00           C  
ATOM   4189  NE1 TRP B 259      35.008   9.368  13.908  1.00  0.00           N  
ATOM   4190  CE2 TRP B 259      35.066   8.389  14.840  1.00  0.00           C  
ATOM   4191  CE3 TRP B 259      33.579   6.859  15.881  1.00  0.00           C  
ATOM   4192  CZ2 TRP B 259      36.103   7.914  15.534  1.00  0.00           C  
ATOM   4193  CZ3 TRP B 259      34.616   6.379  16.584  1.00  0.00           C  
ATOM   4194  CH2 TRP B 259      35.856   6.895  16.421  1.00  0.00           C  
ATOM   4195  H   TRP B 259      31.499  11.461  14.505  1.00  0.00           H  
ATOM   4196  HA  TRP B 259      29.581   9.196  14.484  1.00  0.00           H  
ATOM   4197 1HB  TRP B 259      31.257   7.494  14.243  1.00  0.00           H  
ATOM   4198 2HB  TRP B 259      31.298   8.516  12.837  1.00  0.00           H  
ATOM   4199  HD1 TRP B 259      33.356  10.218  12.764  1.00  0.00           H  
ATOM   4200  HE1 TRP B 259      35.775   9.944  13.544  1.00  0.00           H  
ATOM   4201  HE3 TRP B 259      32.593   6.436  16.005  1.00  0.00           H  
ATOM   4202  HZ2 TRP B 259      37.110   8.312  15.410  1.00  0.00           H  
ATOM   4203  HZ3 TRP B 259      34.433   5.560  17.277  1.00  0.00           H  
ATOM   4204  HH2 TRP B 259      36.675   6.483  17.001  1.00  0.00           H  
ATOM   4205  N   GLY B 260      30.710   8.236  16.652  1.00  0.00           N  
ATOM   4206  CA  GLY B 260      31.064   7.996  18.032  1.00  0.00           C  
ATOM   4207  C   GLY B 260      29.841   7.640  18.839  1.00  0.00           C  
ATOM   4208  O   GLY B 260      28.707   7.846  18.402  1.00  0.00           O  
ATOM   4209  H   GLY B 260      30.296   7.484  16.093  1.00  0.00           H  
ATOM   4210 1HA  GLY B 260      31.788   7.184  18.081  1.00  0.00           H  
ATOM   4211 2HA  GLY B 260      31.536   8.883  18.441  1.00  0.00           H  
ATOM   4212  N   PRO B 261      30.033   7.175  20.060  1.00  0.00           N  
ATOM   4213  CA  PRO B 261      28.999   6.740  20.972  1.00  0.00           C  
ATOM   4214  C   PRO B 261      28.139   7.925  21.384  1.00  0.00           C  
ATOM   4215  O   PRO B 261      27.014   7.785  21.856  1.00  0.00           O  
ATOM   4216  CB  PRO B 261      29.818   6.188  22.139  1.00  0.00           C  
ATOM   4217  CG  PRO B 261      31.201   6.806  21.968  1.00  0.00           C  
ATOM   4218  CD  PRO B 261      31.397   6.918  20.498  1.00  0.00           C  
ATOM   4219  HA  PRO B 261      28.389   5.951  20.493  1.00  0.00           H  
ATOM   4220 1HB  PRO B 261      29.348   6.479  23.088  1.00  0.00           H  
ATOM   4221 2HB  PRO B 261      29.828   5.090  22.108  1.00  0.00           H  
ATOM   4222 1HG  PRO B 261      31.252   7.781  22.478  1.00  0.00           H  
ATOM   4223 2HG  PRO B 261      31.958   6.172  22.442  1.00  0.00           H  
ATOM   4224 1HD  PRO B 261      32.077   7.757  20.307  1.00  0.00           H  
ATOM   4225 2HD  PRO B 261      31.790   5.971  20.101  1.00  0.00           H  
ATOM   4226  N   GLU B 262      28.696   9.099  21.167  1.00  0.00           N  
ATOM   4227  CA  GLU B 262      28.111  10.360  21.511  1.00  0.00           C  
ATOM   4228  C   GLU B 262      28.149  11.340  20.331  1.00  0.00           C  
ATOM   4229  O   GLU B 262      27.981  12.544  20.520  1.00  0.00           O  
ATOM   4230  CB  GLU B 262      28.838  10.954  22.719  1.00  0.00           C  
ATOM   4231  CG  GLU B 262      28.732  10.121  23.989  1.00  0.00           C  
ATOM   4232  CD  GLU B 262      29.413  10.761  25.167  1.00  0.00           C  
ATOM   4233  OE1 GLU B 262      30.039  11.778  24.987  1.00  0.00           O  
ATOM   4234  OE2 GLU B 262      29.307  10.232  26.248  1.00  0.00           O  
ATOM   4235  H   GLU B 262      29.616   9.120  20.771  1.00  0.00           H  
ATOM   4236  HA  GLU B 262      27.098  10.220  21.879  1.00  0.00           H  
ATOM   4237 1HB  GLU B 262      29.896  11.074  22.485  1.00  0.00           H  
ATOM   4238 2HB  GLU B 262      28.437  11.945  22.935  1.00  0.00           H  
ATOM   4239 1HG  GLU B 262      27.679   9.974  24.228  1.00  0.00           H  
ATOM   4240 2HG  GLU B 262      29.175   9.143  23.807  1.00  0.00           H  
ATOM   4241  N   CYS B 263      28.279  10.815  19.107  1.00  0.00           N  
ATOM   4242  CA  CYS B 263      28.350  11.642  17.892  1.00  0.00           C  
ATOM   4243  C   CYS B 263      29.253  12.892  18.016  1.00  0.00           C  
ATOM   4244  O   CYS B 263      28.849  13.981  17.606  1.00  0.00           O  
ATOM   4245  CB  CYS B 263      26.943  12.094  17.500  1.00  0.00           C  
ATOM   4246  SG  CYS B 263      26.877  13.057  15.970  1.00  0.00           S  
ATOM   4247  H   CYS B 263      28.349   9.803  18.994  1.00  0.00           H  
ATOM   4248  HA  CYS B 263      28.777  11.023  17.108  1.00  0.00           H  
ATOM   4249 1HB  CYS B 263      26.301  11.222  17.377  1.00  0.00           H  
ATOM   4250 2HB  CYS B 263      26.520  12.702  18.300  1.00  0.00           H  
ATOM   4251  HG  CYS B 263      27.670  14.039  16.389  1.00  0.00           H  
ATOM   4252  N   ASN B 264      30.459  12.751  18.600  1.00  0.00           N  
ATOM   4253  CA  ASN B 264      31.390  13.880  18.743  1.00  0.00           C  
ATOM   4254  C   ASN B 264      32.758  13.716  18.099  1.00  0.00           C  
ATOM   4255  O   ASN B 264      33.651  14.517  18.367  1.00  0.00           O  
ATOM   4256  CB  ASN B 264      31.572  14.196  20.216  1.00  0.00           C  
ATOM   4257  CG  ASN B 264      32.214  13.068  20.974  1.00  0.00           C  
ATOM   4258  OD1 ASN B 264      32.226  11.921  20.513  1.00  0.00           O  
ATOM   4259  ND2 ASN B 264      32.749  13.370  22.129  1.00  0.00           N  
ATOM   4260  H   ASN B 264      30.735  11.841  18.930  1.00  0.00           H  
ATOM   4261  HA  ASN B 264      30.935  14.744  18.261  1.00  0.00           H  
ATOM   4262 1HB  ASN B 264      32.190  15.088  20.323  1.00  0.00           H  
ATOM   4263 2HB  ASN B 264      30.603  14.414  20.664  1.00  0.00           H  
ATOM   4264 1HD2 ASN B 264      33.191  12.659  22.678  1.00  0.00           H  
ATOM   4265 2HD2 ASN B 264      32.717  14.311  22.464  1.00  0.00           H  
ATOM   4266  N   HIS B 265      32.944  12.711  17.259  1.00  0.00           N  
ATOM   4267  CA  HIS B 265      34.246  12.451  16.633  1.00  0.00           C  
ATOM   4268  C   HIS B 265      34.144  12.731  15.127  1.00  0.00           C  
ATOM   4269  O   HIS B 265      33.075  12.544  14.548  1.00  0.00           O  
ATOM   4270  CB  HIS B 265      34.700  11.008  16.874  1.00  0.00           C  
ATOM   4271  CG  HIS B 265      34.955  10.690  18.315  1.00  0.00           C  
ATOM   4272  ND1 HIS B 265      35.730  11.492  19.127  1.00  0.00           N  
ATOM   4273  CD2 HIS B 265      34.539   9.660  19.089  1.00  0.00           C  
ATOM   4274  CE1 HIS B 265      35.779  10.967  20.340  1.00  0.00           C  
ATOM   4275  NE2 HIS B 265      35.065   9.856  20.342  1.00  0.00           N  
ATOM   4276  H   HIS B 265      32.192  12.060  17.055  1.00  0.00           H  
ATOM   4277  HA  HIS B 265      35.015  13.092  17.059  1.00  0.00           H  
ATOM   4278 1HB  HIS B 265      33.940  10.320  16.503  1.00  0.00           H  
ATOM   4279 2HB  HIS B 265      35.616  10.817  16.316  1.00  0.00           H  
ATOM   4280  HD1 HIS B 265      36.128  12.375  18.880  1.00  0.00           H  
ATOM   4281  HD2 HIS B 265      33.915   8.789  18.888  1.00  0.00           H  
ATOM   4282  HE1 HIS B 265      36.344  11.455  21.133  1.00  0.00           H  
ATOM   4283  N   LEU B 266      35.233  13.168  14.475  1.00  0.00           N  
ATOM   4284  CA  LEU B 266      35.152  13.349  13.022  1.00  0.00           C  
ATOM   4285  C   LEU B 266      35.370  12.094  12.239  1.00  0.00           C  
ATOM   4286  O   LEU B 266      36.258  11.292  12.542  1.00  0.00           O  
ATOM   4287  CB  LEU B 266      36.181  14.390  12.565  1.00  0.00           C  
ATOM   4288  CG  LEU B 266      35.995  15.803  13.133  1.00  0.00           C  
ATOM   4289  CD1 LEU B 266      37.143  16.691  12.674  1.00  0.00           C  
ATOM   4290  CD2 LEU B 266      34.655  16.362  12.675  1.00  0.00           C  
ATOM   4291  H   LEU B 266      36.100  13.337  14.969  1.00  0.00           H  
ATOM   4292  HA  LEU B 266      34.154  13.718  12.783  1.00  0.00           H  
ATOM   4293 1HB  LEU B 266      37.174  14.047  12.852  1.00  0.00           H  
ATOM   4294 2HB  LEU B 266      36.145  14.462  11.478  1.00  0.00           H  
ATOM   4295  HG  LEU B 266      36.018  15.764  14.222  1.00  0.00           H  
ATOM   4296 1HD1 LEU B 266      37.011  17.695  13.077  1.00  0.00           H  
ATOM   4297 2HD1 LEU B 266      38.087  16.279  13.031  1.00  0.00           H  
ATOM   4298 3HD1 LEU B 266      37.156  16.737  11.585  1.00  0.00           H  
ATOM   4299 1HD2 LEU B 266      34.522  17.366  13.079  1.00  0.00           H  
ATOM   4300 2HD2 LEU B 266      34.631  16.403  11.586  1.00  0.00           H  
ATOM   4301 3HD2 LEU B 266      33.852  15.718  13.032  1.00  0.00           H  
ATOM   4302  N   CYS B 267      34.601  11.970  11.183  1.00  0.00           N  
ATOM   4303  CA  CYS B 267      34.766  10.868  10.265  1.00  0.00           C  
ATOM   4304  C   CYS B 267      35.966  11.062   9.390  1.00  0.00           C  
ATOM   4305  O   CYS B 267      36.316  12.187   9.035  1.00  0.00           O  
ATOM   4306  CB  CYS B 267      33.559  10.722   9.333  1.00  0.00           C  
ATOM   4307  SG  CYS B 267      32.039  10.126  10.108  1.00  0.00           S  
ATOM   4308  H   CYS B 267      33.870  12.656  11.014  1.00  0.00           H  
ATOM   4309  HA  CYS B 267      34.893   9.949  10.838  1.00  0.00           H  
ATOM   4310 1HB  CYS B 267      33.351  11.690   8.878  1.00  0.00           H  
ATOM   4311 2HB  CYS B 267      33.816  10.042   8.519  1.00  0.00           H  
ATOM   4312  N   THR B 268      36.548   9.956   8.998  1.00  0.00           N  
ATOM   4313  CA  THR B 268      37.460  10.049   7.904  1.00  0.00           C  
ATOM   4314  C   THR B 268      36.594  10.526   6.753  1.00  0.00           C  
ATOM   4315  O   THR B 268      35.535   9.964   6.474  1.00  0.00           O  
ATOM   4316  CB  THR B 268      38.108   8.688   7.644  1.00  0.00           C  
ATOM   4317  OG1 THR B 268      38.819   8.301   8.841  1.00  0.00           O  
ATOM   4318  CG2 THR B 268      39.008   8.716   6.457  1.00  0.00           C  
ATOM   4319  H   THR B 268      36.289   9.045   9.390  1.00  0.00           H  
ATOM   4320  HA  THR B 268      38.223  10.792   8.113  1.00  0.00           H  
ATOM   4321  HB  THR B 268      37.322   7.953   7.461  1.00  0.00           H  
ATOM   4322  HG1 THR B 268      39.002   7.330   8.865  1.00  0.00           H  
ATOM   4323 1HG2 THR B 268      39.434   7.729   6.319  1.00  0.00           H  
ATOM   4324 2HG2 THR B 268      38.435   8.993   5.570  1.00  0.00           H  
ATOM   4325 3HG2 THR B 268      39.803   9.439   6.620  1.00  0.00           H  
ATOM   4326  N   ALA B 269      36.981  11.587   6.101  1.00  0.00           N  
ATOM   4327  CA  ALA B 269      36.150  12.020   5.014  1.00  0.00           C  
ATOM   4328  C   ALA B 269      36.141  10.920   3.993  1.00  0.00           C  
ATOM   4329  O   ALA B 269      37.199  10.370   3.682  1.00  0.00           O  
ATOM   4330  CB  ALA B 269      36.664  13.321   4.416  1.00  0.00           C  
ATOM   4331  H   ALA B 269      37.836  12.064   6.353  1.00  0.00           H  
ATOM   4332  HA  ALA B 269      35.132  12.165   5.381  1.00  0.00           H  
ATOM   4333 1HB  ALA B 269      36.022  13.622   3.589  1.00  0.00           H  
ATOM   4334 2HB  ALA B 269      36.662  14.095   5.188  1.00  0.00           H  
ATOM   4335 3HB  ALA B 269      37.683  13.176   4.057  1.00  0.00           H  
ATOM   4336  N   CYS B 270      34.984  10.648   3.413  1.00  0.00           N  
ATOM   4337  CA  CYS B 270      34.943   9.649   2.359  1.00  0.00           C  
ATOM   4338  C   CYS B 270      34.720  10.367   1.036  1.00  0.00           C  
ATOM   4339  O   CYS B 270      33.907  11.282   0.954  1.00  0.00           O  
ATOM   4340  CB  CYS B 270      33.794   8.661   2.597  1.00  0.00           C  
ATOM   4341  SG  CYS B 270      33.827   7.832   4.216  1.00  0.00           S  
ATOM   4342  H   CYS B 270      34.141  11.112   3.706  1.00  0.00           H  
ATOM   4343  HA  CYS B 270      35.886   9.110   2.323  1.00  0.00           H  
ATOM   4344 1HB  CYS B 270      32.841   9.180   2.506  1.00  0.00           H  
ATOM   4345 2HB  CYS B 270      33.820   7.890   1.824  1.00  0.00           H  
ATOM   4346  N   MET B 271      35.464   9.986   0.011  1.00  0.00           N  
ATOM   4347  CA  MET B 271      35.276  10.546  -1.316  1.00  0.00           C  
ATOM   4348  C   MET B 271      34.588   9.491  -2.150  1.00  0.00           C  
ATOM   4349  O   MET B 271      34.265   8.421  -1.620  1.00  0.00           O  
ATOM   4350  CB  MET B 271      36.593  10.986  -1.942  1.00  0.00           C  
ATOM   4351  CG  MET B 271      37.432  11.967  -1.092  1.00  0.00           C  
ATOM   4352  SD  MET B 271      36.629  13.551  -0.816  1.00  0.00           S  
ATOM   4353  CE  MET B 271      36.770  14.363  -2.381  1.00  0.00           C  
ATOM   4354  H   MET B 271      36.177   9.265   0.132  1.00  0.00           H  
ATOM   4355  HA  MET B 271      34.617  11.410  -1.259  1.00  0.00           H  
ATOM   4356 1HB  MET B 271      37.204  10.101  -2.156  1.00  0.00           H  
ATOM   4357 2HB  MET B 271      36.384  11.475  -2.883  1.00  0.00           H  
ATOM   4358 1HG  MET B 271      37.647  11.519  -0.122  1.00  0.00           H  
ATOM   4359 2HG  MET B 271      38.393  12.151  -1.592  1.00  0.00           H  
ATOM   4360 1HE  MET B 271      36.311  15.351  -2.317  1.00  0.00           H  
ATOM   4361 2HE  MET B 271      37.824  14.466  -2.641  1.00  0.00           H  
ATOM   4362 3HE  MET B 271      36.259  13.772  -3.142  1.00  0.00           H  
ATOM   4363  N   ASN B 272      34.243   9.811  -3.388  1.00  0.00           N  
ATOM   4364  CA  ASN B 272      33.618   8.865  -4.334  1.00  0.00           C  
ATOM   4365  C   ASN B 272      32.367   8.166  -3.831  1.00  0.00           C  
ATOM   4366  O   ASN B 272      32.116   6.995  -4.133  1.00  0.00           O  
ATOM   4367  CB  ASN B 272      34.590   7.826  -4.862  1.00  0.00           C  
ATOM   4368  CG  ASN B 272      35.659   8.413  -5.686  1.00  0.00           C  
ATOM   4369  OD1 ASN B 272      35.360   9.242  -6.553  1.00  0.00           O  
ATOM   4370  ND2 ASN B 272      36.890   8.019  -5.457  1.00  0.00           N  
ATOM   4371  H   ASN B 272      34.477  10.736  -3.727  1.00  0.00           H  
ATOM   4372  HA  ASN B 272      33.329   9.462  -5.180  1.00  0.00           H  
ATOM   4373 1HB  ASN B 272      35.041   7.282  -4.030  1.00  0.00           H  
ATOM   4374 2HB  ASN B 272      34.041   7.096  -5.470  1.00  0.00           H  
ATOM   4375 1HD2 ASN B 272      37.643   8.376  -6.004  1.00  0.00           H  
ATOM   4376 2HD2 ASN B 272      37.079   7.325  -4.722  1.00  0.00           H  
ATOM   4377  N   ASN B 273      31.556   8.910  -3.119  1.00  0.00           N  
ATOM   4378  CA  ASN B 273      30.261   8.484  -2.645  1.00  0.00           C  
ATOM   4379  C   ASN B 273      30.310   7.361  -1.589  1.00  0.00           C  
ATOM   4380  O   ASN B 273      29.308   6.671  -1.377  1.00  0.00           O  
ATOM   4381  CB  ASN B 273      29.471   8.040  -3.857  1.00  0.00           C  
ATOM   4382  CG  ASN B 273      28.078   8.268  -3.707  1.00  0.00           C  
ATOM   4383  OD1 ASN B 273      27.733   9.395  -3.330  1.00  0.00           O  
ATOM   4384  ND2 ASN B 273      27.245   7.285  -3.970  1.00  0.00           N  
ATOM   4385  H   ASN B 273      31.862   9.848  -2.892  1.00  0.00           H  
ATOM   4386  HA  ASN B 273      29.763   9.338  -2.189  1.00  0.00           H  
ATOM   4387 1HB  ASN B 273      29.808   8.557  -4.743  1.00  0.00           H  
ATOM   4388 2HB  ASN B 273      29.635   6.971  -4.019  1.00  0.00           H  
ATOM   4389 1HD2 ASN B 273      26.264   7.425  -3.869  1.00  0.00           H  
ATOM   4390 2HD2 ASN B 273      27.593   6.393  -4.266  1.00  0.00           H  
ATOM   4391  N   GLY B 274      31.427   7.217  -0.870  1.00  0.00           N  
ATOM   4392  CA  GLY B 274      31.483   6.234   0.216  1.00  0.00           C  
ATOM   4393  C   GLY B 274      30.815   6.797   1.458  1.00  0.00           C  
ATOM   4394  O   GLY B 274      30.456   7.969   1.479  1.00  0.00           O  
ATOM   4395  H   GLY B 274      32.264   7.763  -1.097  1.00  0.00           H  
ATOM   4396 1HA  GLY B 274      30.973   5.318  -0.081  1.00  0.00           H  
ATOM   4397 2HA  GLY B 274      32.520   5.970   0.440  1.00  0.00           H  
ATOM   4398  N   VAL B 275      30.652   5.986   2.495  1.00  0.00           N  
ATOM   4399  CA  VAL B 275      29.989   6.506   3.681  1.00  0.00           C  
ATOM   4400  C   VAL B 275      30.726   6.198   4.945  1.00  0.00           C  
ATOM   4401  O   VAL B 275      31.358   5.158   5.083  1.00  0.00           O  
ATOM   4402  CB  VAL B 275      28.620   5.873   3.866  1.00  0.00           C  
ATOM   4403  CG1 VAL B 275      27.622   6.248   2.739  1.00  0.00           C  
ATOM   4404  CG2 VAL B 275      28.855   4.456   3.925  1.00  0.00           C  
ATOM   4405  H   VAL B 275      30.982   5.022   2.430  1.00  0.00           H  
ATOM   4406  HA  VAL B 275      29.895   7.583   3.589  1.00  0.00           H  
ATOM   4407  HB  VAL B 275      28.189   6.212   4.817  1.00  0.00           H  
ATOM   4408 1HG1 VAL B 275      26.663   5.764   2.925  1.00  0.00           H  
ATOM   4409 2HG1 VAL B 275      27.480   7.327   2.724  1.00  0.00           H  
ATOM   4410 3HG1 VAL B 275      28.008   5.924   1.772  1.00  0.00           H  
ATOM   4411 1HG2 VAL B 275      27.948   3.953   4.103  1.00  0.00           H  
ATOM   4412 2HG2 VAL B 275      29.296   4.138   2.988  1.00  0.00           H  
ATOM   4413 3HG2 VAL B 275      29.546   4.243   4.743  1.00  0.00           H  
ATOM   4414  N   CYS B 276      30.561   7.066   5.916  1.00  0.00           N  
ATOM   4415  CA  CYS B 276      31.136   6.898   7.243  1.00  0.00           C  
ATOM   4416  C   CYS B 276      30.300   6.011   8.174  1.00  0.00           C  
ATOM   4417  O   CYS B 276      29.077   6.172   8.308  1.00  0.00           O  
ATOM   4418  CB  CYS B 276      31.360   8.261   7.884  1.00  0.00           C  
ATOM   4419  SG  CYS B 276      32.007   8.174   9.527  1.00  0.00           S  
ATOM   4420  H   CYS B 276      30.029   7.903   5.726  1.00  0.00           H  
ATOM   4421  HA  CYS B 276      32.119   6.434   7.127  1.00  0.00           H  
ATOM   4422 1HB  CYS B 276      32.064   8.831   7.269  1.00  0.00           H  
ATOM   4423 2HB  CYS B 276      30.424   8.812   7.915  1.00  0.00           H  
ATOM   4424  N   HIS B 277      30.959   5.076   8.832  1.00  0.00           N  
ATOM   4425  CA  HIS B 277      30.269   4.222   9.788  1.00  0.00           C  
ATOM   4426  C   HIS B 277      30.216   4.922  11.155  1.00  0.00           C  
ATOM   4427  O   HIS B 277      31.240   5.096  11.831  1.00  0.00           O  
ATOM   4428  CB  HIS B 277      30.953   2.843   9.857  1.00  0.00           C  
ATOM   4429  CG  HIS B 277      30.297   1.839  10.775  1.00  0.00           C  
ATOM   4430  ND1 HIS B 277      30.799   0.568  10.967  1.00  0.00           N  
ATOM   4431  CD2 HIS B 277      29.202   1.925  11.560  1.00  0.00           C  
ATOM   4432  CE1 HIS B 277      30.023  -0.077  11.839  1.00  0.00           C  
ATOM   4433  NE2 HIS B 277      29.066   0.739  12.212  1.00  0.00           N  
ATOM   4434  H   HIS B 277      31.959   4.943   8.661  1.00  0.00           H  
ATOM   4435  HA  HIS B 277      29.240   4.066   9.462  1.00  0.00           H  
ATOM   4436 1HB  HIS B 277      30.992   2.411   8.858  1.00  0.00           H  
ATOM   4437 2HB  HIS B 277      31.982   2.977  10.182  1.00  0.00           H  
ATOM   4438  HD2 HIS B 277      28.541   2.762  11.690  1.00  0.00           H  
ATOM   4439  HE1 HIS B 277      30.172  -1.092  12.203  1.00  0.00           H  
ATOM   4440  HE2 HIS B 277      28.318   0.583  12.918  1.00  0.00           H  
ATOM   4441  N   GLU B 278      28.995   5.312  11.584  1.00  0.00           N  
ATOM   4442  CA  GLU B 278      28.758   6.096  12.817  1.00  0.00           C  
ATOM   4443  C   GLU B 278      29.339   5.480  14.128  1.00  0.00           C  
ATOM   4444  O   GLU B 278      29.360   6.140  15.166  1.00  0.00           O  
ATOM   4445  CB  GLU B 278      27.248   6.374  13.001  1.00  0.00           C  
ATOM   4446  CG  GLU B 278      26.289   5.118  12.944  1.00  0.00           C  
ATOM   4447  CD  GLU B 278      25.776   4.696  11.574  1.00  0.00           C  
ATOM   4448  OE1 GLU B 278      26.512   4.789  10.625  1.00  0.00           O  
ATOM   4449  OE2 GLU B 278      24.618   4.304  11.488  1.00  0.00           O  
ATOM   4450  H   GLU B 278      28.203   5.100  10.989  1.00  0.00           H  
ATOM   4451  HA  GLU B 278      29.234   7.066  12.675  1.00  0.00           H  
ATOM   4452 1HB  GLU B 278      27.102   6.846  13.962  1.00  0.00           H  
ATOM   4453 2HB  GLU B 278      26.917   7.085  12.245  1.00  0.00           H  
ATOM   4454 1HG  GLU B 278      26.821   4.270  13.372  1.00  0.00           H  
ATOM   4455 2HG  GLU B 278      25.446   5.303  13.571  1.00  0.00           H  
ATOM   4456  N   ASP B 279      29.777   4.221  14.092  1.00  0.00           N  
ATOM   4457  CA  ASP B 279      30.362   3.547  15.242  1.00  0.00           C  
ATOM   4458  C   ASP B 279      31.897   3.553  15.282  1.00  0.00           C  
ATOM   4459  O   ASP B 279      32.468   3.365  16.355  1.00  0.00           O  
ATOM   4460  CB  ASP B 279      29.918   2.096  15.316  1.00  0.00           C  
ATOM   4461  CG  ASP B 279      28.429   1.967  15.427  1.00  0.00           C  
ATOM   4462  OD1 ASP B 279      27.874   2.627  16.288  1.00  0.00           O  
ATOM   4463  OD2 ASP B 279      27.820   1.223  14.652  1.00  0.00           O  
ATOM   4464  H   ASP B 279      29.721   3.725  13.217  1.00  0.00           H  
ATOM   4465  HA  ASP B 279      30.010   4.051  16.139  1.00  0.00           H  
ATOM   4466 1HB  ASP B 279      30.267   1.570  14.439  1.00  0.00           H  
ATOM   4467 2HB  ASP B 279      30.377   1.623  16.183  1.00  0.00           H  
ATOM   4468  N   THR B 280      32.561   3.665  14.109  1.00  0.00           N  
ATOM   4469  CA  THR B 280      34.020   3.460  14.046  1.00  0.00           C  
ATOM   4470  C   THR B 280      34.820   4.613  13.470  1.00  0.00           C  
ATOM   4471  O   THR B 280      36.011   4.738  13.752  1.00  0.00           O  
ATOM   4472  CB  THR B 280      34.355   2.302  13.079  1.00  0.00           C  
ATOM   4473  OG1 THR B 280      33.996   2.655  11.726  1.00  0.00           O  
ATOM   4474  CG2 THR B 280      33.537   1.121  13.419  1.00  0.00           C  
ATOM   4475  H   THR B 280      32.041   3.903  13.269  1.00  0.00           H  
ATOM   4476  HA  THR B 280      34.391   3.257  15.050  1.00  0.00           H  
ATOM   4477  HB  THR B 280      35.417   2.061  13.138  1.00  0.00           H  
ATOM   4478  HG1 THR B 280      34.278   1.946  11.129  1.00  0.00           H  
ATOM   4479 1HG2 THR B 280      33.765   0.315  12.723  1.00  0.00           H  
ATOM   4480 2HG2 THR B 280      33.755   0.806  14.436  1.00  0.00           H  
ATOM   4481 3HG2 THR B 280      32.481   1.375  13.333  1.00  0.00           H  
ATOM   4482  N   GLY B 281      34.185   5.425  12.628  1.00  0.00           N  
ATOM   4483  CA  GLY B 281      34.854   6.517  11.927  1.00  0.00           C  
ATOM   4484  C   GLY B 281      35.415   6.172  10.551  1.00  0.00           C  
ATOM   4485  O   GLY B 281      35.861   7.069   9.827  1.00  0.00           O  
ATOM   4486  H   GLY B 281      33.199   5.268  12.434  1.00  0.00           H  
ATOM   4487 1HA  GLY B 281      34.146   7.334  11.808  1.00  0.00           H  
ATOM   4488 2HA  GLY B 281      35.665   6.891  12.545  1.00  0.00           H  
ATOM   4489  N   GLU B 282      35.420   4.893  10.175  1.00  0.00           N  
ATOM   4490  CA  GLU B 282      35.969   4.545   8.866  1.00  0.00           C  
ATOM   4491  C   GLU B 282      34.920   4.424   7.788  1.00  0.00           C  
ATOM   4492  O   GLU B 282      33.723   4.323   8.065  1.00  0.00           O  
ATOM   4493  CB  GLU B 282      36.880   3.328   8.940  1.00  0.00           C  
ATOM   4494  CG  GLU B 282      38.137   3.611   9.787  1.00  0.00           C  
ATOM   4495  CD  GLU B 282      39.198   4.662   9.101  1.00  0.00           C  
ATOM   4496  OE1 GLU B 282      39.687   4.430   8.007  1.00  0.00           O  
ATOM   4497  OE2 GLU B 282      39.448   5.691   9.705  1.00  0.00           O  
ATOM   4498  H   GLU B 282      35.034   4.176  10.786  1.00  0.00           H  
ATOM   4499  HA  GLU B 282      36.619   5.361   8.559  1.00  0.00           H  
ATOM   4500 1HB  GLU B 282      36.341   2.495   9.392  1.00  0.00           H  
ATOM   4501 2HB  GLU B 282      37.180   3.023   7.935  1.00  0.00           H  
ATOM   4502 1HG  GLU B 282      37.814   4.017  10.750  1.00  0.00           H  
ATOM   4503 2HG  GLU B 282      38.640   2.664   9.982  1.00  0.00           H  
ATOM   4504  N   CYS B 283      35.386   4.495   6.547  1.00  0.00           N  
ATOM   4505  CA  CYS B 283      34.511   4.468   5.399  1.00  0.00           C  
ATOM   4506  C   CYS B 283      34.101   3.102   4.895  1.00  0.00           C  
ATOM   4507  O   CYS B 283      34.892   2.160   4.922  1.00  0.00           O  
ATOM   4508  CB  CYS B 283      35.206   5.125   4.198  1.00  0.00           C  
ATOM   4509  SG  CYS B 283      35.600   6.854   4.380  1.00  0.00           S  
ATOM   4510  H   CYS B 283      36.384   4.577   6.403  1.00  0.00           H  
ATOM   4511  HA  CYS B 283      33.623   5.030   5.657  1.00  0.00           H  
ATOM   4512 1HB  CYS B 283      36.134   4.597   3.983  1.00  0.00           H  
ATOM   4513 2HB  CYS B 283      34.563   5.018   3.323  1.00  0.00           H  
ATOM   4514  N   ILE B 284      32.901   3.043   4.320  1.00  0.00           N  
ATOM   4515  CA  ILE B 284      32.504   1.923   3.488  1.00  0.00           C  
ATOM   4516  C   ILE B 284      32.561   2.417   2.053  1.00  0.00           C  
ATOM   4517  O   ILE B 284      31.938   3.426   1.712  1.00  0.00           O  
ATOM   4518  CB  ILE B 284      31.113   1.366   3.788  1.00  0.00           C  
ATOM   4519  CG1 ILE B 284      31.034   0.861   5.228  1.00  0.00           C  
ATOM   4520  CG2 ILE B 284      30.748   0.261   2.743  1.00  0.00           C  
ATOM   4521  CD1 ILE B 284      29.586   0.556   5.672  1.00  0.00           C  
ATOM   4522  H   ILE B 284      32.275   3.825   4.432  1.00  0.00           H  
ATOM   4523  HA  ILE B 284      33.222   1.115   3.602  1.00  0.00           H  
ATOM   4524  HB  ILE B 284      30.404   2.157   3.710  1.00  0.00           H  
ATOM   4525 1HG1 ILE B 284      31.634  -0.048   5.324  1.00  0.00           H  
ATOM   4526 2HG1 ILE B 284      31.457   1.619   5.892  1.00  0.00           H  
ATOM   4527 1HG2 ILE B 284      29.749  -0.128   2.935  1.00  0.00           H  
ATOM   4528 2HG2 ILE B 284      30.780   0.684   1.735  1.00  0.00           H  
ATOM   4529 3HG2 ILE B 284      31.466  -0.556   2.811  1.00  0.00           H  
ATOM   4530 1HD1 ILE B 284      29.585   0.201   6.699  1.00  0.00           H  
ATOM   4531 2HD1 ILE B 284      28.978   1.451   5.600  1.00  0.00           H  
ATOM   4532 3HD1 ILE B 284      29.157  -0.217   5.030  1.00  0.00           H  
ATOM   4533  N   CYS B 285      33.367   1.755   1.226  1.00  0.00           N  
ATOM   4534  CA  CYS B 285      33.582   2.198  -0.142  1.00  0.00           C  
ATOM   4535  C   CYS B 285      32.669   1.462  -1.105  1.00  0.00           C  
ATOM   4536  O   CYS B 285      32.420   0.269  -0.924  1.00  0.00           O  
ATOM   4537  CB  CYS B 285      35.040   1.976  -0.560  1.00  0.00           C  
ATOM   4538  SG  CYS B 285      36.262   2.910   0.430  1.00  0.00           S  
ATOM   4539  H   CYS B 285      33.847   0.929   1.558  1.00  0.00           H  
ATOM   4540  HA  CYS B 285      33.359   3.261  -0.184  1.00  0.00           H  
ATOM   4541 1HB  CYS B 285      35.282   0.913  -0.481  1.00  0.00           H  
ATOM   4542 2HB  CYS B 285      35.176   2.255  -1.600  1.00  0.00           H  
ATOM   4543  N   PRO B 286      32.203   2.120  -2.163  1.00  0.00           N  
ATOM   4544  CA  PRO B 286      31.333   1.571  -3.165  1.00  0.00           C  
ATOM   4545  C   PRO B 286      32.065   0.530  -3.937  1.00  0.00           C  
ATOM   4546  O   PRO B 286      33.296   0.563  -3.957  1.00  0.00           O  
ATOM   4547  CB  PRO B 286      30.982   2.790  -3.992  1.00  0.00           C  
ATOM   4548  CG  PRO B 286      32.063   3.815  -3.712  1.00  0.00           C  
ATOM   4549  CD  PRO B 286      32.484   3.578  -2.330  1.00  0.00           C  
ATOM   4550  HA  PRO B 286      30.467   1.171  -2.634  1.00  0.00           H  
ATOM   4551 1HB  PRO B 286      30.930   2.507  -5.055  1.00  0.00           H  
ATOM   4552 2HB  PRO B 286      29.994   3.155  -3.703  1.00  0.00           H  
ATOM   4553 1HG  PRO B 286      32.863   3.770  -4.417  1.00  0.00           H  
ATOM   4554 2HG  PRO B 286      31.622   4.792  -3.816  1.00  0.00           H  
ATOM   4555 1HD  PRO B 286      33.540   3.840  -2.240  1.00  0.00           H  
ATOM   4556 2HD  PRO B 286      31.851   4.173  -1.682  1.00  0.00           H  
ATOM   4557  N   PRO B 287      31.374  -0.414  -4.572  1.00  0.00           N  
ATOM   4558  CA  PRO B 287      31.983  -1.473  -5.340  1.00  0.00           C  
ATOM   4559  C   PRO B 287      32.859  -0.868  -6.424  1.00  0.00           C  
ATOM   4560  O   PRO B 287      32.335  -0.205  -7.338  1.00  0.00           O  
ATOM   4561  CB  PRO B 287      30.785  -2.141  -5.993  1.00  0.00           C  
ATOM   4562  CG  PRO B 287      29.632  -1.870  -5.062  1.00  0.00           C  
ATOM   4563  CD  PRO B 287      29.894  -0.492  -4.500  1.00  0.00           C  
ATOM   4564  HA  PRO B 287      32.542  -2.155  -4.677  1.00  0.00           H  
ATOM   4565 1HB  PRO B 287      30.677  -1.751  -6.987  1.00  0.00           H  
ATOM   4566 2HB  PRO B 287      30.973  -3.218  -6.104  1.00  0.00           H  
ATOM   4567 1HG  PRO B 287      28.681  -1.902  -5.626  1.00  0.00           H  
ATOM   4568 2HG  PRO B 287      29.578  -2.641  -4.289  1.00  0.00           H  
ATOM   4569 1HD  PRO B 287      29.468   0.293  -5.147  1.00  0.00           H  
ATOM   4570 2HD  PRO B 287      29.471  -0.477  -3.501  1.00  0.00           H  
ATOM   4571  N   GLY B 288      34.173  -1.149  -6.361  1.00  0.00           N  
ATOM   4572  CA  GLY B 288      35.133  -0.622  -7.329  1.00  0.00           C  
ATOM   4573  C   GLY B 288      36.108   0.388  -6.733  1.00  0.00           C  
ATOM   4574  O   GLY B 288      37.004   0.885  -7.431  1.00  0.00           O  
ATOM   4575  H   GLY B 288      34.529  -1.710  -5.600  1.00  0.00           H  
ATOM   4576 1HA  GLY B 288      35.701  -1.461  -7.745  1.00  0.00           H  
ATOM   4577 2HA  GLY B 288      34.599  -0.161  -8.157  1.00  0.00           H  
ATOM   4578  N   PHE B 289      35.927   0.735  -5.469  1.00  0.00           N  
ATOM   4579  CA  PHE B 289      36.871   1.659  -4.839  1.00  0.00           C  
ATOM   4580  C   PHE B 289      37.409   1.166  -3.499  1.00  0.00           C  
ATOM   4581  O   PHE B 289      36.775   0.397  -2.781  1.00  0.00           O  
ATOM   4582  CB  PHE B 289      36.303   3.077  -4.679  1.00  0.00           C  
ATOM   4583  CG  PHE B 289      36.039   3.880  -5.984  1.00  0.00           C  
ATOM   4584  CD1 PHE B 289      34.841   3.834  -6.659  1.00  0.00           C  
ATOM   4585  CD2 PHE B 289      37.010   4.691  -6.495  1.00  0.00           C  
ATOM   4586  CE1 PHE B 289      34.623   4.579  -7.797  1.00  0.00           C  
ATOM   4587  CE2 PHE B 289      36.791   5.431  -7.657  1.00  0.00           C  
ATOM   4588  CZ  PHE B 289      35.587   5.363  -8.302  1.00  0.00           C  
ATOM   4589  H   PHE B 289      35.125   0.385  -4.940  1.00  0.00           H  
ATOM   4590  HA  PHE B 289      37.733   1.753  -5.497  1.00  0.00           H  
ATOM   4591 1HB  PHE B 289      35.363   3.013  -4.135  1.00  0.00           H  
ATOM   4592 2HB  PHE B 289      36.989   3.663  -4.060  1.00  0.00           H  
ATOM   4593  HD1 PHE B 289      34.053   3.199  -6.287  1.00  0.00           H  
ATOM   4594  HD2 PHE B 289      37.976   4.758  -5.972  1.00  0.00           H  
ATOM   4595  HE1 PHE B 289      33.665   4.520  -8.294  1.00  0.00           H  
ATOM   4596  HE2 PHE B 289      37.576   6.070  -8.053  1.00  0.00           H  
ATOM   4597  HZ  PHE B 289      35.413   5.934  -9.209  1.00  0.00           H  
ATOM   4598  N   MET B 290      38.585   1.652  -3.147  1.00  0.00           N  
ATOM   4599  CA  MET B 290      39.165   1.317  -1.870  1.00  0.00           C  
ATOM   4600  C   MET B 290      40.038   2.427  -1.276  1.00  0.00           C  
ATOM   4601  O   MET B 290      40.329   3.454  -1.909  1.00  0.00           O  
ATOM   4602  CB  MET B 290      39.989   0.048  -1.986  1.00  0.00           C  
ATOM   4603  CG  MET B 290      41.192   0.143  -2.943  1.00  0.00           C  
ATOM   4604  SD  MET B 290      42.073  -1.468  -3.101  1.00  0.00           S  
ATOM   4605  CE  MET B 290      43.300  -1.212  -4.352  1.00  0.00           C  
ATOM   4606  H   MET B 290      39.099   2.246  -3.801  1.00  0.00           H  
ATOM   4607  HA  MET B 290      38.349   1.135  -1.169  1.00  0.00           H  
ATOM   4608 1HB  MET B 290      40.345  -0.254  -1.000  1.00  0.00           H  
ATOM   4609 2HB  MET B 290      39.342  -0.757  -2.354  1.00  0.00           H  
ATOM   4610 1HG  MET B 290      40.859   0.466  -3.921  1.00  0.00           H  
ATOM   4611 2HG  MET B 290      41.876   0.878  -2.580  1.00  0.00           H  
ATOM   4612 1HE  MET B 290      43.855  -2.138  -4.506  1.00  0.00           H  
ATOM   4613 2HE  MET B 290      42.813  -0.923  -5.281  1.00  0.00           H  
ATOM   4614 3HE  MET B 290      43.980  -0.439  -4.038  1.00  0.00           H  
ATOM   4615  N   GLY B 291      40.449   2.206  -0.025  1.00  0.00           N  
ATOM   4616  CA  GLY B 291      41.370   3.093   0.673  1.00  0.00           C  
ATOM   4617  C   GLY B 291      40.657   3.756   1.792  1.00  0.00           C  
ATOM   4618  O   GLY B 291      39.433   3.795   1.785  1.00  0.00           O  
ATOM   4619  H   GLY B 291      40.134   1.371   0.454  1.00  0.00           H  
ATOM   4620 1HA  GLY B 291      42.214   2.521   1.066  1.00  0.00           H  
ATOM   4621 2HA  GLY B 291      41.773   3.842  -0.011  1.00  0.00           H  
ATOM   4622  N   ARG B 292      41.400   4.375   2.709  1.00  0.00           N  
ATOM   4623  CA  ARG B 292      40.751   4.987   3.886  1.00  0.00           C  
ATOM   4624  C   ARG B 292      39.745   6.060   3.543  1.00  0.00           C  
ATOM   4625  O   ARG B 292      38.812   6.311   4.302  1.00  0.00           O  
ATOM   4626  CB  ARG B 292      41.735   5.617   4.821  1.00  0.00           C  
ATOM   4627  CG  ARG B 292      42.636   4.687   5.478  1.00  0.00           C  
ATOM   4628  CD  ARG B 292      43.441   5.374   6.495  1.00  0.00           C  
ATOM   4629  NE  ARG B 292      42.651   5.735   7.671  1.00  0.00           N  
ATOM   4630  CZ  ARG B 292      43.184   6.346   8.734  1.00  0.00           C  
ATOM   4631  NH1 ARG B 292      44.467   6.668   8.714  1.00  0.00           N  
ATOM   4632  NH2 ARG B 292      42.449   6.586   9.800  1.00  0.00           N  
ATOM   4633  H   ARG B 292      42.417   4.323   2.613  1.00  0.00           H  
ATOM   4634  HA  ARG B 292      40.232   4.200   4.428  1.00  0.00           H  
ATOM   4635 1HB  ARG B 292      42.340   6.333   4.278  1.00  0.00           H  
ATOM   4636 2HB  ARG B 292      41.196   6.156   5.601  1.00  0.00           H  
ATOM   4637 1HG  ARG B 292      42.063   3.902   5.972  1.00  0.00           H  
ATOM   4638 2HG  ARG B 292      43.304   4.238   4.746  1.00  0.00           H  
ATOM   4639 1HD  ARG B 292      44.232   4.703   6.812  1.00  0.00           H  
ATOM   4640 2HD  ARG B 292      43.885   6.280   6.082  1.00  0.00           H  
ATOM   4641  HE  ARG B 292      41.651   5.445   7.712  1.00  0.00           H  
ATOM   4642 1HH1 ARG B 292      45.059   6.449   7.888  1.00  0.00           H  
ATOM   4643 2HH1 ARG B 292      44.889   7.118   9.516  1.00  0.00           H  
ATOM   4644 1HH2 ARG B 292      41.455   6.302   9.816  1.00  0.00           H  
ATOM   4645 2HH2 ARG B 292      42.884   6.978  10.646  1.00  0.00           H  
ATOM   4646  N   THR B 293      39.969   6.696   2.409  1.00  0.00           N  
ATOM   4647  CA  THR B 293      39.128   7.745   1.898  1.00  0.00           C  
ATOM   4648  C   THR B 293      38.383   7.312   0.632  1.00  0.00           C  
ATOM   4649  O   THR B 293      37.750   8.130  -0.026  1.00  0.00           O  
ATOM   4650  CB  THR B 293      39.981   8.993   1.625  1.00  0.00           C  
ATOM   4651  OG1 THR B 293      41.043   8.655   0.709  1.00  0.00           O  
ATOM   4652  CG2 THR B 293      40.548   9.537   2.893  1.00  0.00           C  
ATOM   4653  H   THR B 293      40.773   6.416   1.870  1.00  0.00           H  
ATOM   4654  HA  THR B 293      38.384   7.997   2.658  1.00  0.00           H  
ATOM   4655  HB  THR B 293      39.355   9.757   1.164  1.00  0.00           H  
ATOM   4656  HG1 THR B 293      41.358   9.488   0.278  1.00  0.00           H  
ATOM   4657 1HG2 THR B 293      41.144  10.426   2.670  1.00  0.00           H  
ATOM   4658 2HG2 THR B 293      39.732   9.801   3.565  1.00  0.00           H  
ATOM   4659 3HG2 THR B 293      41.171   8.790   3.363  1.00  0.00           H  
ATOM   4660  N   CYS B 294      38.498   6.036   0.260  1.00  0.00           N  
ATOM   4661  CA  CYS B 294      37.905   5.495  -0.967  1.00  0.00           C  
ATOM   4662  C   CYS B 294      38.364   6.209  -2.241  1.00  0.00           C  
ATOM   4663  O   CYS B 294      37.631   6.220  -3.230  1.00  0.00           O  
ATOM   4664  CB  CYS B 294      36.376   5.623  -0.939  1.00  0.00           C  
ATOM   4665  SG  CYS B 294      35.574   4.853   0.457  1.00  0.00           S  
ATOM   4666  H   CYS B 294      38.973   5.377   0.869  1.00  0.00           H  
ATOM   4667  HA  CYS B 294      38.179   4.452  -1.047  1.00  0.00           H  
ATOM   4668 1HB  CYS B 294      36.079   6.666  -0.966  1.00  0.00           H  
ATOM   4669 2HB  CYS B 294      35.974   5.166  -1.841  1.00  0.00           H  
ATOM   4670  N   GLU B 295      39.568   6.781  -2.247  1.00  0.00           N  
ATOM   4671  CA  GLU B 295      40.048   7.476  -3.433  1.00  0.00           C  
ATOM   4672  C   GLU B 295      40.739   6.566  -4.437  1.00  0.00           C  
ATOM   4673  O   GLU B 295      40.936   6.955  -5.587  1.00  0.00           O  
ATOM   4674  CB  GLU B 295      40.990   8.626  -3.065  1.00  0.00           C  
ATOM   4675  CG  GLU B 295      40.350   9.769  -2.298  1.00  0.00           C  
ATOM   4676  CD  GLU B 295      41.338  10.845  -1.894  1.00  0.00           C  
ATOM   4677  OE1 GLU B 295      41.797  11.574  -2.748  1.00  0.00           O  
ATOM   4678  OE2 GLU B 295      41.672  10.907  -0.722  1.00  0.00           O  
ATOM   4679  H   GLU B 295      40.138   6.740  -1.416  1.00  0.00           H  
ATOM   4680  HA  GLU B 295      39.185   7.915  -3.929  1.00  0.00           H  
ATOM   4681 1HB  GLU B 295      41.816   8.233  -2.462  1.00  0.00           H  
ATOM   4682 2HB  GLU B 295      41.419   9.042  -3.973  1.00  0.00           H  
ATOM   4683 1HG  GLU B 295      39.604  10.218  -2.929  1.00  0.00           H  
ATOM   4684 2HG  GLU B 295      39.851   9.376  -1.419  1.00  0.00           H  
ATOM   4685  N   LYS B 296      41.126   5.362  -4.042  1.00  0.00           N  
ATOM   4686  CA  LYS B 296      41.838   4.530  -4.992  1.00  0.00           C  
ATOM   4687  C   LYS B 296      40.877   3.757  -5.868  1.00  0.00           C  
ATOM   4688  O   LYS B 296      40.058   2.977  -5.378  1.00  0.00           O  
ATOM   4689  CB  LYS B 296      42.820   3.595  -4.273  1.00  0.00           C  
ATOM   4690  CG  LYS B 296      43.400   2.444  -5.138  1.00  0.00           C  
ATOM   4691  CD  LYS B 296      44.302   2.850  -6.316  1.00  0.00           C  
ATOM   4692  CE  LYS B 296      44.756   1.553  -7.119  1.00  0.00           C  
ATOM   4693  NZ  LYS B 296      45.526   1.865  -8.397  1.00  0.00           N  
ATOM   4694  H   LYS B 296      40.920   4.997  -3.116  1.00  0.00           H  
ATOM   4695  HA  LYS B 296      42.425   5.177  -5.642  1.00  0.00           H  
ATOM   4696 1HB  LYS B 296      43.662   4.179  -3.894  1.00  0.00           H  
ATOM   4697 2HB  LYS B 296      42.334   3.154  -3.414  1.00  0.00           H  
ATOM   4698 1HG  LYS B 296      43.995   1.829  -4.483  1.00  0.00           H  
ATOM   4699 2HG  LYS B 296      42.576   1.841  -5.527  1.00  0.00           H  
ATOM   4700 1HD  LYS B 296      43.763   3.516  -6.988  1.00  0.00           H  
ATOM   4701 2HD  LYS B 296      45.183   3.368  -5.933  1.00  0.00           H  
ATOM   4702 1HE  LYS B 296      45.379   0.953  -6.478  1.00  0.00           H  
ATOM   4703 2HE  LYS B 296      43.876   0.974  -7.377  1.00  0.00           H  
ATOM   4704 1HZ  LYS B 296      45.778   1.001  -8.860  1.00  0.00           H  
ATOM   4705 2HZ  LYS B 296      44.944   2.415  -9.028  1.00  0.00           H  
ATOM   4706 3HZ  LYS B 296      46.356   2.381  -8.178  1.00  0.00           H  
ATOM   4707  N   ALA B 297      40.948   3.997  -7.179  1.00  0.00           N  
ATOM   4708  CA  ALA B 297      40.093   3.258  -8.100  1.00  0.00           C  
ATOM   4709  C   ALA B 297      40.745   1.917  -8.379  1.00  0.00           C  
ATOM   4710  O   ALA B 297      41.950   1.830  -8.639  1.00  0.00           O  
ATOM   4711  CB  ALA B 297      39.858   4.022  -9.382  1.00  0.00           C  
ATOM   4712  H   ALA B 297      41.605   4.681  -7.528  1.00  0.00           H  
ATOM   4713  HA  ALA B 297      39.133   3.074  -7.618  1.00  0.00           H  
ATOM   4714 1HB  ALA B 297      39.210   3.428 -10.015  1.00  0.00           H  
ATOM   4715 2HB  ALA B 297      39.378   4.976  -9.170  1.00  0.00           H  
ATOM   4716 3HB  ALA B 297      40.808   4.199  -9.884  1.00  0.00           H  
ATOM   4717  N   CYS B 298      39.940   0.896  -8.354  1.00  0.00           N  
ATOM   4718  CA  CYS B 298      40.386  -0.468  -8.524  1.00  0.00           C  
ATOM   4719  C   CYS B 298      40.395  -0.916  -9.968  1.00  0.00           C  
ATOM   4720  O   CYS B 298      39.855  -0.242 -10.847  1.00  0.00           O  
ATOM   4721  CB  CYS B 298      39.499  -1.392  -7.720  1.00  0.00           C  
ATOM   4722  SG  CYS B 298      39.573  -1.039  -5.966  1.00  0.00           S  
ATOM   4723  H   CYS B 298      38.956   1.051  -8.143  1.00  0.00           H  
ATOM   4724  HA  CYS B 298      41.404  -0.539  -8.140  1.00  0.00           H  
ATOM   4725 1HB  CYS B 298      38.465  -1.293  -8.049  1.00  0.00           H  
ATOM   4726 2HB  CYS B 298      39.798  -2.420  -7.887  1.00  0.00           H  
ATOM   4727  N   GLU B 299      40.995  -2.098 -10.175  1.00  0.00           N  
ATOM   4728  CA  GLU B 299      40.993  -2.696 -11.488  1.00  0.00           C  
ATOM   4729  C   GLU B 299      39.569  -2.743 -11.962  1.00  0.00           C  
ATOM   4730  O   GLU B 299      38.607  -2.945 -11.211  1.00  0.00           O  
ATOM   4731  CB  GLU B 299      41.639  -4.089 -11.528  1.00  0.00           C  
ATOM   4732  CG  GLU B 299      43.155  -4.051 -11.310  1.00  0.00           C  
ATOM   4733  CD  GLU B 299      43.919  -5.417 -11.397  1.00  0.00           C  
ATOM   4734  OE1 GLU B 299      43.344  -6.461 -11.759  1.00  0.00           O  
ATOM   4735  OE2 GLU B 299      45.106  -5.373 -11.101  1.00  0.00           O  
ATOM   4736  H   GLU B 299      41.443  -2.579  -9.408  1.00  0.00           H  
ATOM   4737  HA  GLU B 299      41.555  -2.051 -12.169  1.00  0.00           H  
ATOM   4738 1HB  GLU B 299      41.204  -4.707 -10.747  1.00  0.00           H  
ATOM   4739 2HB  GLU B 299      41.425  -4.569 -12.485  1.00  0.00           H  
ATOM   4740 1HG  GLU B 299      43.577  -3.377 -12.059  1.00  0.00           H  
ATOM   4741 2HG  GLU B 299      43.343  -3.605 -10.332  1.00  0.00           H  
ATOM   4742  N   LEU B 300      39.443  -2.505 -13.214  1.00  0.00           N  
ATOM   4743  CA  LEU B 300      38.177  -2.400 -13.842  1.00  0.00           C  
ATOM   4744  C   LEU B 300      37.356  -3.677 -13.654  1.00  0.00           C  
ATOM   4745  O   LEU B 300      37.871  -4.780 -13.819  1.00  0.00           O  
ATOM   4746  CB  LEU B 300      38.489  -2.117 -15.293  1.00  0.00           C  
ATOM   4747  CG  LEU B 300      37.418  -1.924 -16.157  1.00  0.00           C  
ATOM   4748  CD1 LEU B 300      36.837  -0.628 -15.811  1.00  0.00           C  
ATOM   4749  CD2 LEU B 300      37.912  -1.938 -17.557  1.00  0.00           C  
ATOM   4750  H   LEU B 300      40.274  -2.359 -13.767  1.00  0.00           H  
ATOM   4751  HA  LEU B 300      37.639  -1.562 -13.404  1.00  0.00           H  
ATOM   4752 1HB  LEU B 300      39.085  -1.220 -15.326  1.00  0.00           H  
ATOM   4753 2HB  LEU B 300      39.085  -2.941 -15.689  1.00  0.00           H  
ATOM   4754  HG  LEU B 300      36.670  -2.682 -16.020  1.00  0.00           H  
ATOM   4755 1HD1 LEU B 300      36.047  -0.454 -16.462  1.00  0.00           H  
ATOM   4756 2HD1 LEU B 300      36.484  -0.642 -14.782  1.00  0.00           H  
ATOM   4757 3HD1 LEU B 300      37.570   0.147 -15.920  1.00  0.00           H  
ATOM   4758 1HD2 LEU B 300      37.082  -1.761 -18.238  1.00  0.00           H  
ATOM   4759 2HD2 LEU B 300      38.665  -1.158 -17.689  1.00  0.00           H  
ATOM   4760 3HD2 LEU B 300      38.360  -2.911 -17.774  1.00  0.00           H  
ATOM   4761  N   HIS B 301      36.078  -3.504 -13.296  1.00  0.00           N  
ATOM   4762  CA  HIS B 301      35.075  -4.572 -13.075  1.00  0.00           C  
ATOM   4763  C   HIS B 301      35.341  -5.479 -11.874  1.00  0.00           C  
ATOM   4764  O   HIS B 301      35.053  -6.680 -11.918  1.00  0.00           O  
ATOM   4765  CB  HIS B 301      34.973  -5.503 -14.284  1.00  0.00           C  
ATOM   4766  CG  HIS B 301      34.761  -4.816 -15.523  1.00  0.00           C  
ATOM   4767  ND1 HIS B 301      33.757  -3.922 -15.712  1.00  0.00           N  
ATOM   4768  CD2 HIS B 301      35.425  -4.900 -16.685  1.00  0.00           C  
ATOM   4769  CE1 HIS B 301      33.818  -3.462 -16.954  1.00  0.00           C  
ATOM   4770  NE2 HIS B 301      34.825  -4.050 -17.569  1.00  0.00           N  
ATOM   4771  H   HIS B 301      35.769  -2.551 -13.167  1.00  0.00           H  
ATOM   4772  HA  HIS B 301      34.101  -4.108 -12.920  1.00  0.00           H  
ATOM   4773 1HB  HIS B 301      35.870  -6.101 -14.365  1.00  0.00           H  
ATOM   4774 2HB  HIS B 301      34.143  -6.196 -14.132  1.00  0.00           H  
ATOM   4775  HD2 HIS B 301      36.288  -5.533 -16.883  1.00  0.00           H  
ATOM   4776  HE1 HIS B 301      33.149  -2.727 -17.397  1.00  0.00           H  
ATOM   4777  HE2 HIS B 301      35.111  -3.899 -18.528  1.00  0.00           H  
ATOM   4778  N   THR B 302      35.838  -4.893 -10.794  1.00  0.00           N  
ATOM   4779  CA  THR B 302      36.105  -5.637  -9.579  1.00  0.00           C  
ATOM   4780  C   THR B 302      35.389  -5.044  -8.397  1.00  0.00           C  
ATOM   4781  O   THR B 302      34.898  -3.914  -8.451  1.00  0.00           O  
ATOM   4782  CB  THR B 302      37.616  -5.654  -9.247  1.00  0.00           C  
ATOM   4783  OG1 THR B 302      38.078  -4.315  -8.937  1.00  0.00           O  
ATOM   4784  CG2 THR B 302      38.405  -6.174 -10.431  1.00  0.00           C  
ATOM   4785  H   THR B 302      36.068  -3.910 -10.834  1.00  0.00           H  
ATOM   4786  HA  THR B 302      35.751  -6.657  -9.705  1.00  0.00           H  
ATOM   4787  HB  THR B 302      37.788  -6.296  -8.383  1.00  0.00           H  
ATOM   4788  HG1 THR B 302      38.143  -3.790  -9.773  1.00  0.00           H  
ATOM   4789 1HG2 THR B 302      39.459  -6.188 -10.182  1.00  0.00           H  
ATOM   4790 2HG2 THR B 302      38.066  -7.159 -10.661  1.00  0.00           H  
ATOM   4791 3HG2 THR B 302      38.249  -5.532 -11.291  1.00  0.00           H  
ATOM   4792  N   PHE B 303      35.369  -5.808  -7.307  1.00  0.00           N  
ATOM   4793  CA  PHE B 303      34.774  -5.344  -6.052  1.00  0.00           C  
ATOM   4794  C   PHE B 303      35.387  -6.003  -4.808  1.00  0.00           C  
ATOM   4795  O   PHE B 303      36.230  -6.909  -4.887  1.00  0.00           O  
ATOM   4796  CB  PHE B 303      33.249  -5.512  -6.079  1.00  0.00           C  
ATOM   4797  CG  PHE B 303      32.788  -6.860  -6.223  1.00  0.00           C  
ATOM   4798  CD1 PHE B 303      32.491  -7.574  -5.117  1.00  0.00           C  
ATOM   4799  CD2 PHE B 303      32.659  -7.432  -7.452  1.00  0.00           C  
ATOM   4800  CE1 PHE B 303      32.046  -8.877  -5.181  1.00  0.00           C  
ATOM   4801  CE2 PHE B 303      32.224  -8.729  -7.563  1.00  0.00           C  
ATOM   4802  CZ  PHE B 303      31.910  -9.464  -6.409  1.00  0.00           C  
ATOM   4803  H   PHE B 303      35.781  -6.739  -7.375  1.00  0.00           H  
ATOM   4804  HA  PHE B 303      34.972  -4.275  -5.973  1.00  0.00           H  
ATOM   4805 1HB  PHE B 303      32.823  -5.107  -5.159  1.00  0.00           H  
ATOM   4806 2HB  PHE B 303      32.836  -4.929  -6.901  1.00  0.00           H  
ATOM   4807  HD1 PHE B 303      32.609  -7.080  -4.176  1.00  0.00           H  
ATOM   4808  HD2 PHE B 303      32.901  -6.859  -8.344  1.00  0.00           H  
ATOM   4809  HE1 PHE B 303      31.807  -9.437  -4.277  1.00  0.00           H  
ATOM   4810  HE2 PHE B 303      32.121  -9.186  -8.549  1.00  0.00           H  
ATOM   4811  HZ  PHE B 303      31.562 -10.494  -6.487  1.00  0.00           H  
ATOM   4812  N   GLY B 304      35.011  -5.485  -3.643  1.00  0.00           N  
ATOM   4813  CA  GLY B 304      35.490  -6.024  -2.377  1.00  0.00           C  
ATOM   4814  C   GLY B 304      36.337  -5.004  -1.690  1.00  0.00           C  
ATOM   4815  O   GLY B 304      36.933  -4.164  -2.351  1.00  0.00           O  
ATOM   4816  H   GLY B 304      34.355  -4.720  -3.625  1.00  0.00           H  
ATOM   4817 1HA  GLY B 304      34.652  -6.262  -1.739  1.00  0.00           H  
ATOM   4818 2HA  GLY B 304      36.057  -6.942  -2.533  1.00  0.00           H  
ATOM   4819  N   ARG B 305      36.435  -5.104  -0.373  1.00  0.00           N  
ATOM   4820  CA  ARG B 305      37.201  -4.170   0.455  1.00  0.00           C  
ATOM   4821  C   ARG B 305      38.637  -3.960  -0.080  1.00  0.00           C  
ATOM   4822  O   ARG B 305      39.215  -2.877   0.052  1.00  0.00           O  
ATOM   4823  CB  ARG B 305      37.248  -4.696   1.890  1.00  0.00           C  
ATOM   4824  CG  ARG B 305      37.861  -3.753   2.914  1.00  0.00           C  
ATOM   4825  CD  ARG B 305      38.037  -4.381   4.366  1.00  0.00           C  
ATOM   4826  NE  ARG B 305      36.807  -4.789   5.082  1.00  0.00           N  
ATOM   4827  CZ  ARG B 305      35.988  -3.931   5.759  1.00  0.00           C  
ATOM   4828  NH1 ARG B 305      36.256  -2.622   5.790  1.00  0.00           N  
ATOM   4829  NH2 ARG B 305      34.918  -4.399   6.400  1.00  0.00           N  
ATOM   4830  H   ARG B 305      35.937  -5.867   0.110  1.00  0.00           H  
ATOM   4831  HA  ARG B 305      36.687  -3.209   0.451  1.00  0.00           H  
ATOM   4832 1HB  ARG B 305      36.234  -4.893   2.218  1.00  0.00           H  
ATOM   4833 2HB  ARG B 305      37.794  -5.637   1.922  1.00  0.00           H  
ATOM   4834 1HG  ARG B 305      38.814  -3.440   2.528  1.00  0.00           H  
ATOM   4835 2HG  ARG B 305      37.215  -2.877   3.006  1.00  0.00           H  
ATOM   4836 1HD  ARG B 305      38.690  -5.255   4.293  1.00  0.00           H  
ATOM   4837 2HD  ARG B 305      38.522  -3.628   4.985  1.00  0.00           H  
ATOM   4838  HE  ARG B 305      36.566  -5.774   5.090  1.00  0.00           H  
ATOM   4839 1HH1 ARG B 305      37.065  -2.256   5.307  1.00  0.00           H  
ATOM   4840 2HH1 ARG B 305      35.644  -1.992   6.292  1.00  0.00           H  
ATOM   4841 1HH2 ARG B 305      34.704  -5.417   6.412  1.00  0.00           H  
ATOM   4842 2HH2 ARG B 305      34.316  -3.761   6.901  1.00  0.00           H  
ATOM   4843  N   THR B 306      39.217  -5.037  -0.636  1.00  0.00           N  
ATOM   4844  CA  THR B 306      40.583  -5.068  -1.153  1.00  0.00           C  
ATOM   4845  C   THR B 306      40.596  -5.227  -2.663  1.00  0.00           C  
ATOM   4846  O   THR B 306      41.624  -5.539  -3.265  1.00  0.00           O  
ATOM   4847  CB  THR B 306      41.397  -6.206  -0.509  1.00  0.00           C  
ATOM   4848  OG1 THR B 306      40.765  -7.463  -0.785  1.00  0.00           O  
ATOM   4849  CG2 THR B 306      41.490  -6.010   0.996  1.00  0.00           C  
ATOM   4850  H   THR B 306      38.666  -5.879  -0.704  1.00  0.00           H  
ATOM   4851  HA  THR B 306      41.082  -4.131  -0.899  1.00  0.00           H  
ATOM   4852  HB  THR B 306      42.401  -6.219  -0.931  1.00  0.00           H  
ATOM   4853  HG1 THR B 306      41.274  -8.171  -0.383  1.00  0.00           H  
ATOM   4854 1HG2 THR B 306      42.069  -6.823   1.434  1.00  0.00           H  
ATOM   4855 2HG2 THR B 306      41.980  -5.060   1.209  1.00  0.00           H  
ATOM   4856 3HG2 THR B 306      40.489  -6.005   1.425  1.00  0.00           H  
ATOM   4857  N   CYS B 307      39.434  -5.112  -3.269  1.00  0.00           N  
ATOM   4858  CA  CYS B 307      39.294  -5.265  -4.711  1.00  0.00           C  
ATOM   4859  C   CYS B 307      39.929  -6.497  -5.315  1.00  0.00           C  
ATOM   4860  O   CYS B 307      40.694  -6.427  -6.276  1.00  0.00           O  
ATOM   4861  CB  CYS B 307      39.745  -4.020  -5.430  1.00  0.00           C  
ATOM   4862  SG  CYS B 307      38.630  -2.586  -5.077  1.00  0.00           S  
ATOM   4863  H   CYS B 307      38.617  -4.830  -2.742  1.00  0.00           H  
ATOM   4864  HA  CYS B 307      38.227  -5.334  -4.905  1.00  0.00           H  
ATOM   4865 1HB  CYS B 307      40.762  -3.758  -5.128  1.00  0.00           H  
ATOM   4866 2HB  CYS B 307      39.745  -4.217  -6.498  1.00  0.00           H  
ATOM   4867  N   LYS B 308      39.604  -7.626  -4.728  1.00  0.00           N  
ATOM   4868  CA  LYS B 308      40.058  -8.886  -5.226  1.00  0.00           C  
ATOM   4869  C   LYS B 308      38.936  -9.762  -5.758  1.00  0.00           C  
ATOM   4870  O   LYS B 308      39.204 -10.908  -6.081  1.00  0.00           O  
ATOM   4871  CB  LYS B 308      40.838  -9.639  -4.166  1.00  0.00           C  
ATOM   4872  CG  LYS B 308      42.157  -8.996  -3.778  1.00  0.00           C  
ATOM   4873  CD  LYS B 308      42.963  -9.932  -2.855  1.00  0.00           C  
ATOM   4874  CE  LYS B 308      44.370  -9.396  -2.552  1.00  0.00           C  
ATOM   4875  NZ  LYS B 308      45.157 -10.361  -1.700  1.00  0.00           N  
ATOM   4876  H   LYS B 308      38.996  -7.599  -3.923  1.00  0.00           H  
ATOM   4877  HA  LYS B 308      40.736  -8.693  -6.057  1.00  0.00           H  
ATOM   4878 1HB  LYS B 308      40.231  -9.707  -3.262  1.00  0.00           H  
ATOM   4879 2HB  LYS B 308      41.031 -10.653  -4.503  1.00  0.00           H  
ATOM   4880 1HG  LYS B 308      42.733  -8.768  -4.677  1.00  0.00           H  
ATOM   4881 2HG  LYS B 308      41.960  -8.065  -3.253  1.00  0.00           H  
ATOM   4882 1HD  LYS B 308      42.426 -10.041  -1.910  1.00  0.00           H  
ATOM   4883 2HD  LYS B 308      43.051 -10.914  -3.316  1.00  0.00           H  
ATOM   4884 1HE  LYS B 308      44.900  -9.235  -3.492  1.00  0.00           H  
ATOM   4885 2HE  LYS B 308      44.290  -8.440  -2.025  1.00  0.00           H  
ATOM   4886 1HZ  LYS B 308      46.091  -9.996  -1.512  1.00  0.00           H  
ATOM   4887 2HZ  LYS B 308      44.682 -10.511  -0.821  1.00  0.00           H  
ATOM   4888 3HZ  LYS B 308      45.242 -11.241  -2.189  1.00  0.00           H  
ATOM   4889  N   GLU B 309      37.687  -9.282  -5.842  1.00  0.00           N  
ATOM   4890  CA  GLU B 309      36.635 -10.136  -6.406  1.00  0.00           C  
ATOM   4891  C   GLU B 309      36.356  -9.673  -7.820  1.00  0.00           C  
ATOM   4892  O   GLU B 309      36.432  -8.477  -8.098  1.00  0.00           O  
ATOM   4893  CB  GLU B 309      35.347 -10.073  -5.586  1.00  0.00           C  
ATOM   4894  CG  GLU B 309      35.457 -10.494  -4.099  1.00  0.00           C  
ATOM   4895  CD  GLU B 309      35.722 -11.974  -3.860  1.00  0.00           C  
ATOM   4896  OE1 GLU B 309      35.596 -12.764  -4.781  1.00  0.00           O  
ATOM   4897  OE2 GLU B 309      36.032 -12.310  -2.725  1.00  0.00           O  
ATOM   4898  H   GLU B 309      37.444  -8.341  -5.544  1.00  0.00           H  
ATOM   4899  HA  GLU B 309      36.983 -11.169  -6.442  1.00  0.00           H  
ATOM   4900 1HB  GLU B 309      34.965  -9.059  -5.619  1.00  0.00           H  
ATOM   4901 2HB  GLU B 309      34.605 -10.717  -6.056  1.00  0.00           H  
ATOM   4902 1HG  GLU B 309      36.264  -9.917  -3.641  1.00  0.00           H  
ATOM   4903 2HG  GLU B 309      34.531 -10.216  -3.591  1.00  0.00           H  
ATOM   4904  N   ARG B 310      35.949 -10.582  -8.703  1.00  0.00           N  
ATOM   4905  CA  ARG B 310      35.644 -10.187 -10.075  1.00  0.00           C  
ATOM   4906  C   ARG B 310      34.165 -10.329 -10.387  1.00  0.00           C  
ATOM   4907  O   ARG B 310      33.506 -11.233  -9.856  1.00  0.00           O  
ATOM   4908  CB  ARG B 310      36.344 -11.095 -11.072  1.00  0.00           C  
ATOM   4909  CG  ARG B 310      37.851 -11.134 -11.022  1.00  0.00           C  
ATOM   4910  CD  ARG B 310      38.533 -10.041 -11.696  1.00  0.00           C  
ATOM   4911  NE  ARG B 310      39.954 -10.032 -11.288  1.00  0.00           N  
ATOM   4912  CZ  ARG B 310      40.871  -9.067 -11.566  1.00  0.00           C  
ATOM   4913  NH1 ARG B 310      40.554  -7.989 -12.294  1.00  0.00           N  
ATOM   4914  NH2 ARG B 310      42.102  -9.220 -11.072  1.00  0.00           N  
ATOM   4915  H   ARG B 310      35.877 -11.552  -8.424  1.00  0.00           H  
ATOM   4916  HA  ARG B 310      35.943  -9.152 -10.234  1.00  0.00           H  
ATOM   4917 1HB  ARG B 310      35.981 -12.111 -10.943  1.00  0.00           H  
ATOM   4918 2HB  ARG B 310      36.061 -10.784 -12.084  1.00  0.00           H  
ATOM   4919 1HG  ARG B 310      38.162 -11.110  -9.975  1.00  0.00           H  
ATOM   4920 2HG  ARG B 310      38.202 -12.067 -11.472  1.00  0.00           H  
ATOM   4921 1HD  ARG B 310      38.469 -10.149 -12.783  1.00  0.00           H  
ATOM   4922 2HD  ARG B 310      38.086  -9.117 -11.392  1.00  0.00           H  
ATOM   4923  HE  ARG B 310      40.293 -10.841 -10.722  1.00  0.00           H  
ATOM   4924 1HH1 ARG B 310      39.618  -7.878 -12.662  1.00  0.00           H  
ATOM   4925 2HH1 ARG B 310      41.267  -7.263 -12.488  1.00  0.00           H  
ATOM   4926 1HH2 ARG B 310      42.320 -10.048 -10.510  1.00  0.00           H  
ATOM   4927 2HH2 ARG B 310      42.815  -8.520 -11.236  1.00  0.00           H  
ATOM   4928  N   CYS B 311      33.678  -9.483 -11.296  1.00  0.00           N
[truncated: 215,647 more chars]
