# Supplementary material for: Design of protein-binding proteins from the target structure alone
Source: Nature. 2022 Mar 24;605(7910):551–60. doi: 10.1038/s41586-022-04654-9 (PMC9117152; doi:10.1038/s41586-022-04654-9)
Supplement: Supplementary file 3 — Supplementary Code Design scripts and main pdb files. This compressed file is the main supplement and contains the following files: => cao_2021_protocol/ => design_models_final_combo_optimized/ => design_models_sequence/ => design_models_ssm_natives/ => ngs_analysis_scripts/ [file 41586_2022_4654_MOESM3_ESM.gz › supplemental_files/design_models_final_combo_optimized/FGFR2_mb.pdb]

SSBOND     CYS B   89    CYS B  141                                       2.03  
ATOM      1  N   ASP A   1      -7.739 -21.293  -4.302  1.00  0.00           N  
ATOM      2  CA  ASP A   1      -7.783 -19.845  -4.130  1.00  0.00           C  
ATOM      3  C   ASP A   1      -6.371 -19.322  -3.860  1.00  0.00           C  
ATOM      4  O   ASP A   1      -5.812 -19.518  -2.772  1.00  0.00           O  
ATOM      5  CB  ASP A   1      -8.773 -19.491  -3.008  1.00  0.00           C  
ATOM      6  CG  ASP A   1      -8.986 -18.001  -2.791  1.00  0.00           C  
ATOM      7  OD1 ASP A   1      -8.096 -17.227  -3.104  1.00  0.00           O  
ATOM      8  OD2 ASP A   1     -10.062 -17.633  -2.331  1.00  0.00           O  
ATOM      9 1H   ASP A   1      -8.261 -21.548  -5.128  1.00  0.00           H  
ATOM     10 2H   ASP A   1      -6.781 -21.594  -4.401  1.00  0.00           H  
ATOM     11 3H   ASP A   1      -8.149 -21.741  -3.494  1.00  0.00           H  
ATOM     12  HA  ASP A   1      -8.141 -19.393  -5.056  1.00  0.00           H  
ATOM     13 1HB  ASP A   1      -9.739 -19.948  -3.226  1.00  0.00           H  
ATOM     14 2HB  ASP A   1      -8.419 -19.923  -2.071  1.00  0.00           H  
ATOM     15  N   ARG A   2      -5.769 -18.733  -4.895  1.00  0.00           N  
ATOM     16  CA  ARG A   2      -4.399 -18.252  -4.819  1.00  0.00           C  
ATOM     17  C   ARG A   2      -4.269 -16.996  -3.965  1.00  0.00           C  
ATOM     18  O   ARG A   2      -3.231 -16.785  -3.343  1.00  0.00           O  
ATOM     19  CB  ARG A   2      -3.861 -18.022  -6.215  1.00  0.00           C  
ATOM     20  CG  ARG A   2      -3.800 -19.288  -7.121  1.00  0.00           C  
ATOM     21  CD  ARG A   2      -2.944 -20.404  -6.589  1.00  0.00           C  
ATOM     22  NE  ARG A   2      -2.878 -21.515  -7.535  1.00  0.00           N  
ATOM     23  CZ  ARG A   2      -2.295 -22.714  -7.303  1.00  0.00           C  
ATOM     24  NH1 ARG A   2      -1.711 -22.972  -6.148  1.00  0.00           N  
ATOM     25  NH2 ARG A   2      -2.317 -23.642  -8.249  1.00  0.00           N  
ATOM     26  H   ARG A   2      -6.275 -18.599  -5.764  1.00  0.00           H  
ATOM     27  HA  ARG A   2      -3.796 -19.023  -4.343  1.00  0.00           H  
ATOM     28 1HB  ARG A   2      -4.503 -17.318  -6.708  1.00  0.00           H  
ATOM     29 2HB  ARG A   2      -2.877 -17.578  -6.184  1.00  0.00           H  
ATOM     30 1HG  ARG A   2      -4.802 -19.677  -7.271  1.00  0.00           H  
ATOM     31 2HG  ARG A   2      -3.384 -18.993  -8.086  1.00  0.00           H  
ATOM     32 1HD  ARG A   2      -1.941 -20.052  -6.413  1.00  0.00           H  
ATOM     33 2HD  ARG A   2      -3.367 -20.783  -5.665  1.00  0.00           H  
ATOM     34  HE  ARG A   2      -3.316 -21.377  -8.437  1.00  0.00           H  
ATOM     35 1HH1 ARG A   2      -1.691 -22.276  -5.421  1.00  0.00           H  
ATOM     36 2HH1 ARG A   2      -1.283 -23.874  -5.989  1.00  0.00           H  
ATOM     37 1HH2 ARG A   2      -2.768 -23.453  -9.134  1.00  0.00           H  
ATOM     38 2HH2 ARG A   2      -1.890 -24.544  -8.086  1.00  0.00           H  
ATOM     39  N   ARG A   3      -5.307 -16.152  -3.925  1.00  0.00           N  
ATOM     40  CA  ARG A   3      -5.198 -14.949  -3.112  1.00  0.00           C  
ATOM     41  C   ARG A   3      -5.109 -15.340  -1.642  1.00  0.00           C  
ATOM     42  O   ARG A   3      -4.321 -14.760  -0.888  1.00  0.00           O  
ATOM     43  CB  ARG A   3      -6.376 -14.013  -3.334  1.00  0.00           C  
ATOM     44  CG  ARG A   3      -6.421 -13.324  -4.709  1.00  0.00           C  
ATOM     45  CD  ARG A   3      -7.590 -12.394  -4.810  1.00  0.00           C  
ATOM     46  NE  ARG A   3      -7.736 -11.788  -6.149  1.00  0.00           N  
ATOM     47  CZ  ARG A   3      -8.386 -12.367  -7.192  1.00  0.00           C  
ATOM     48  NH1 ARG A   3      -8.899 -13.577  -7.062  1.00  0.00           N  
ATOM     49  NH2 ARG A   3      -8.522 -11.735  -8.354  1.00  0.00           N  
ATOM     50  H   ARG A   3      -6.149 -16.350  -4.454  1.00  0.00           H  
ATOM     51  HA  ARG A   3      -4.294 -14.431  -3.381  1.00  0.00           H  
ATOM     52 1HB  ARG A   3      -7.305 -14.579  -3.217  1.00  0.00           H  
ATOM     53 2HB  ARG A   3      -6.370 -13.236  -2.570  1.00  0.00           H  
ATOM     54 1HG  ARG A   3      -5.506 -12.747  -4.857  1.00  0.00           H  
ATOM     55 2HG  ARG A   3      -6.500 -14.083  -5.489  1.00  0.00           H  
ATOM     56 1HD  ARG A   3      -8.510 -12.923  -4.562  1.00  0.00           H  
ATOM     57 2HD  ARG A   3      -7.450 -11.583  -4.093  1.00  0.00           H  
ATOM     58  HE  ARG A   3      -7.360 -10.858  -6.292  1.00  0.00           H  
ATOM     59 1HH1 ARG A   3      -8.808 -14.079  -6.193  1.00  0.00           H  
ATOM     60 2HH1 ARG A   3      -9.381 -14.006  -7.840  1.00  0.00           H  
ATOM     61 1HH2 ARG A   3      -8.178 -10.775  -8.507  1.00  0.00           H  
ATOM     62 2HH2 ARG A   3      -9.011 -12.181  -9.114  1.00  0.00           H  
ATOM     63  N   LYS A   4      -5.877 -16.359  -1.242  1.00  0.00           N  
ATOM     64  CA  LYS A   4      -5.809 -16.796   0.147  1.00  0.00           C  
ATOM     65  C   LYS A   4      -4.445 -17.404   0.471  1.00  0.00           C  
ATOM     66  O   LYS A   4      -3.911 -17.157   1.560  1.00  0.00           O  
ATOM     67  CB  LYS A   4      -6.939 -17.755   0.482  1.00  0.00           C  
ATOM     68  CG  LYS A   4      -8.287 -17.063   0.565  1.00  0.00           C  
ATOM     69  CD  LYS A   4      -9.408 -18.028   0.928  1.00  0.00           C  
ATOM     70  CE  LYS A   4     -10.762 -17.315   1.002  1.00  0.00           C  
ATOM     71  NZ  LYS A   4     -11.178 -16.771  -0.342  1.00  0.00           N  
ATOM     72  H   LYS A   4      -6.551 -16.774  -1.908  1.00  0.00           H  
ATOM     73  HA  LYS A   4      -5.929 -15.918   0.782  1.00  0.00           H  
ATOM     74 1HB  LYS A   4      -6.996 -18.526  -0.292  1.00  0.00           H  
ATOM     75 2HB  LYS A   4      -6.738 -18.250   1.429  1.00  0.00           H  
ATOM     76 1HG  LYS A   4      -8.231 -16.283   1.325  1.00  0.00           H  
ATOM     77 2HG  LYS A   4      -8.493 -16.589  -0.388  1.00  0.00           H  
ATOM     78 1HD  LYS A   4      -9.469 -18.811   0.173  1.00  0.00           H  
ATOM     79 2HD  LYS A   4      -9.197 -18.490   1.892  1.00  0.00           H  
ATOM     80 1HE  LYS A   4     -11.514 -18.024   1.341  1.00  0.00           H  
ATOM     81 2HE  LYS A   4     -10.705 -16.493   1.714  1.00  0.00           H  
ATOM     82 1HZ  LYS A   4     -12.068 -16.319  -0.282  1.00  0.00           H  
ATOM     83 2HZ  LYS A   4     -10.494 -16.114  -0.683  1.00  0.00           H  
ATOM     84 3HZ  LYS A   4     -11.228 -17.532  -1.037  1.00  0.00           H  
ATOM     85  N   GLU A   5      -3.852 -18.151  -0.471  1.00  0.00           N  
ATOM     86  CA  GLU A   5      -2.539 -18.725  -0.196  1.00  0.00           C  
ATOM     87  C   GLU A   5      -1.490 -17.610  -0.071  1.00  0.00           C  
ATOM     88  O   GLU A   5      -0.567 -17.712   0.750  1.00  0.00           O  
ATOM     89  CB  GLU A   5      -2.154 -19.743  -1.272  1.00  0.00           C  
ATOM     90  CG  GLU A   5      -2.992 -21.017  -1.256  1.00  0.00           C  
ATOM     91  CD  GLU A   5      -2.878 -21.780   0.033  1.00  0.00           C  
ATOM     92  OE1 GLU A   5      -1.785 -22.051   0.453  1.00  0.00           O  
ATOM     93  OE2 GLU A   5      -3.902 -22.067   0.622  1.00  0.00           O  
ATOM     94  H   GLU A   5      -4.354 -18.383  -1.334  1.00  0.00           H  
ATOM     95  HA  GLU A   5      -2.587 -19.248   0.756  1.00  0.00           H  
ATOM     96 1HB  GLU A   5      -2.292 -19.295  -2.245  1.00  0.00           H  
ATOM     97 2HB  GLU A   5      -1.107 -20.017  -1.171  1.00  0.00           H  
ATOM     98 1HG  GLU A   5      -4.034 -20.750  -1.408  1.00  0.00           H  
ATOM     99 2HG  GLU A   5      -2.685 -21.654  -2.085  1.00  0.00           H  
ATOM    100  N   MET A   6      -1.622 -16.533  -0.863  1.00  0.00           N  
ATOM    101  CA  MET A   6      -0.679 -15.426  -0.734  1.00  0.00           C  
ATOM    102  C   MET A   6      -0.795 -14.761   0.630  1.00  0.00           C  
ATOM    103  O   MET A   6       0.224 -14.392   1.220  1.00  0.00           O  
ATOM    104  CB  MET A   6      -0.870 -14.382  -1.816  1.00  0.00           C  
ATOM    105  CG  MET A   6      -0.427 -14.801  -3.165  1.00  0.00           C  
ATOM    106  SD  MET A   6      -0.423 -13.481  -4.334  1.00  0.00           S  
ATOM    107  CE  MET A   6      -2.141 -13.290  -4.692  1.00  0.00           C  
ATOM    108  H   MET A   6      -2.352 -16.526  -1.585  1.00  0.00           H  
ATOM    109  HA  MET A   6       0.326 -15.832  -0.821  1.00  0.00           H  
ATOM    110 1HB  MET A   6      -1.926 -14.138  -1.868  1.00  0.00           H  
ATOM    111 2HB  MET A   6      -0.348 -13.485  -1.551  1.00  0.00           H  
ATOM    112 1HG  MET A   6       0.572 -15.227  -3.116  1.00  0.00           H  
ATOM    113 2HG  MET A   6      -1.099 -15.547  -3.523  1.00  0.00           H  
ATOM    114 1HE  MET A   6      -2.264 -12.525  -5.422  1.00  0.00           H  
ATOM    115 2HE  MET A   6      -2.541 -14.228  -5.082  1.00  0.00           H  
ATOM    116 3HE  MET A   6      -2.662 -13.000  -3.791  1.00  0.00           H  
ATOM    117  N   ASP A   7      -2.021 -14.646   1.159  1.00  0.00           N  
ATOM    118  CA  ASP A   7      -2.192 -14.063   2.483  1.00  0.00           C  
ATOM    119  C   ASP A   7      -1.576 -14.959   3.556  1.00  0.00           C  
ATOM    120  O   ASP A   7      -1.010 -14.452   4.525  1.00  0.00           O  
ATOM    121  CB  ASP A   7      -3.664 -13.771   2.789  1.00  0.00           C  
ATOM    122  CG  ASP A   7      -4.198 -12.519   2.051  1.00  0.00           C  
ATOM    123  OD1 ASP A   7      -3.409 -11.741   1.597  1.00  0.00           O  
ATOM    124  OD2 ASP A   7      -5.392 -12.325   1.976  1.00  0.00           O  
ATOM    125  H   ASP A   7      -2.840 -14.890   0.588  1.00  0.00           H  
ATOM    126  HA  ASP A   7      -1.669 -13.110   2.496  1.00  0.00           H  
ATOM    127 1HB  ASP A   7      -4.264 -14.635   2.493  1.00  0.00           H  
ATOM    128 2HB  ASP A   7      -3.792 -13.635   3.865  1.00  0.00           H  
ATOM    129  N   LYS A   8      -1.640 -16.287   3.388  1.00  0.00           N  
ATOM    130  CA  LYS A   8      -1.007 -17.169   4.374  1.00  0.00           C  
ATOM    131  C   LYS A   8       0.508 -16.925   4.401  1.00  0.00           C  
ATOM    132  O   LYS A   8       1.115 -16.862   5.490  1.00  0.00           O  
ATOM    133  CB  LYS A   8      -1.278 -18.639   4.047  1.00  0.00           C  
ATOM    134  CG  LYS A   8      -2.707 -19.108   4.272  1.00  0.00           C  
ATOM    135  CD  LYS A   8      -2.852 -20.566   3.843  1.00  0.00           C  
ATOM    136  CE  LYS A   8      -4.271 -21.078   3.991  1.00  0.00           C  
ATOM    137  NZ  LYS A   8      -4.409 -22.455   3.430  1.00  0.00           N  
ATOM    138  H   LYS A   8      -2.189 -16.661   2.607  1.00  0.00           H  
ATOM    139  HA  LYS A   8      -1.410 -16.942   5.357  1.00  0.00           H  
ATOM    140 1HB  LYS A   8      -1.040 -18.824   3.001  1.00  0.00           H  
ATOM    141 2HB  LYS A   8      -0.618 -19.267   4.643  1.00  0.00           H  
ATOM    142 1HG  LYS A   8      -2.966 -19.006   5.326  1.00  0.00           H  
ATOM    143 2HG  LYS A   8      -3.384 -18.492   3.685  1.00  0.00           H  
ATOM    144 1HD  LYS A   8      -2.556 -20.666   2.797  1.00  0.00           H  
ATOM    145 2HD  LYS A   8      -2.191 -21.188   4.443  1.00  0.00           H  
ATOM    146 1HE  LYS A   8      -4.539 -21.093   5.045  1.00  0.00           H  
ATOM    147 2HE  LYS A   8      -4.952 -20.411   3.459  1.00  0.00           H  
ATOM    148 1HZ  LYS A   8      -5.357 -22.776   3.528  1.00  0.00           H  
ATOM    149 2HZ  LYS A   8      -4.162 -22.414   2.418  1.00  0.00           H  
ATOM    150 3HZ  LYS A   8      -3.788 -23.089   3.903  1.00  0.00           H  
ATOM    151  N   VAL A   9       1.110 -16.732   3.215  1.00  0.00           N  
ATOM    152  CA  VAL A   9       2.538 -16.443   3.106  1.00  0.00           C  
ATOM    153  C   VAL A   9       2.864 -15.111   3.741  1.00  0.00           C  
ATOM    154  O   VAL A   9       3.838 -14.991   4.486  1.00  0.00           O  
ATOM    155  CB  VAL A   9       3.008 -16.443   1.645  1.00  0.00           C  
ATOM    156  CG1 VAL A   9       4.440 -15.924   1.532  1.00  0.00           C  
ATOM    157  CG2 VAL A   9       2.951 -17.832   1.116  1.00  0.00           C  
ATOM    158  H   VAL A   9       0.539 -16.852   2.363  1.00  0.00           H  
ATOM    159  HA  VAL A   9       3.083 -17.224   3.647  1.00  0.00           H  
ATOM    160  HB  VAL A   9       2.364 -15.800   1.055  1.00  0.00           H  
ATOM    161 1HG1 VAL A   9       4.745 -15.948   0.496  1.00  0.00           H  
ATOM    162 2HG1 VAL A   9       4.512 -14.903   1.891  1.00  0.00           H  
ATOM    163 3HG1 VAL A   9       5.097 -16.553   2.119  1.00  0.00           H  
ATOM    164 1HG2 VAL A   9       3.279 -17.821   0.095  1.00  0.00           H  
ATOM    165 2HG2 VAL A   9       3.609 -18.474   1.704  1.00  0.00           H  
ATOM    166 3HG2 VAL A   9       1.932 -18.207   1.172  1.00  0.00           H  
ATOM    167  N   TYR A  10       2.054 -14.104   3.436  1.00  0.00           N  
ATOM    168  CA  TYR A  10       2.240 -12.799   4.015  1.00  0.00           C  
ATOM    169  C   TYR A  10       2.183 -12.816   5.534  1.00  0.00           C  
ATOM    170  O   TYR A  10       3.050 -12.239   6.190  1.00  0.00           O  
ATOM    171  CB  TYR A  10       1.226 -11.811   3.488  1.00  0.00           C  
ATOM    172  CG  TYR A  10       1.278 -10.603   4.284  1.00  0.00           C  
ATOM    173  CD1 TYR A  10       2.309  -9.746   4.136  1.00  0.00           C  
ATOM    174  CD2 TYR A  10       0.288 -10.364   5.219  1.00  0.00           C  
ATOM    175  CE1 TYR A  10       2.368  -8.652   4.915  1.00  0.00           C  
ATOM    176  CE2 TYR A  10       0.350  -9.257   5.990  1.00  0.00           C  
ATOM    177  CZ  TYR A  10       1.375  -8.399   5.838  1.00  0.00           C  
ATOM    178  OH  TYR A  10       1.414  -7.282   6.591  1.00  0.00           O  
ATOM    179  H   TYR A  10       1.290 -14.254   2.771  1.00  0.00           H  
ATOM    180  HA  TYR A  10       3.232 -12.450   3.730  1.00  0.00           H  
ATOM    181 1HB  TYR A  10       1.433 -11.566   2.445  1.00  0.00           H  
ATOM    182 2HB  TYR A  10       0.231 -12.229   3.551  1.00  0.00           H  
ATOM    183  HD1 TYR A  10       3.089  -9.944   3.405  1.00  0.00           H  
ATOM    184  HD2 TYR A  10      -0.539 -11.066   5.340  1.00  0.00           H  
ATOM    185  HE1 TYR A  10       3.186  -7.983   4.800  1.00  0.00           H  
ATOM    186  HE2 TYR A  10      -0.420  -9.057   6.728  1.00  0.00           H  
ATOM    187  HH  TYR A  10       0.732  -7.333   7.280  1.00  0.00           H  
ATOM    188  N   ARG A  11       1.152 -13.449   6.107  1.00  0.00           N  
ATOM    189  CA  ARG A  11       1.011 -13.484   7.557  1.00  0.00           C  
ATOM    190  C   ARG A  11       2.196 -14.179   8.200  1.00  0.00           C  
ATOM    191  O   ARG A  11       2.694 -13.739   9.244  1.00  0.00           O  
ATOM    192  CB  ARG A  11      -0.241 -14.246   7.947  1.00  0.00           C  
ATOM    193  CG  ARG A  11      -1.543 -13.559   7.674  1.00  0.00           C  
ATOM    194  CD  ARG A  11      -2.689 -14.464   7.942  1.00  0.00           C  
ATOM    195  NE  ARG A  11      -3.944 -13.801   7.710  1.00  0.00           N  
ATOM    196  CZ  ARG A  11      -5.154 -14.396   7.652  1.00  0.00           C  
ATOM    197  NH1 ARG A  11      -5.267 -15.705   7.810  1.00  0.00           N  
ATOM    198  NH2 ARG A  11      -6.234 -13.664   7.435  1.00  0.00           N  
ATOM    199  H   ARG A  11       0.442 -13.892   5.518  1.00  0.00           H  
ATOM    200  HA  ARG A  11       0.945 -12.461   7.928  1.00  0.00           H  
ATOM    201 1HB  ARG A  11      -0.260 -15.193   7.404  1.00  0.00           H  
ATOM    202 2HB  ARG A  11      -0.206 -14.477   9.009  1.00  0.00           H  
ATOM    203 1HG  ARG A  11      -1.629 -12.697   8.336  1.00  0.00           H  
ATOM    204 2HG  ARG A  11      -1.591 -13.220   6.643  1.00  0.00           H  
ATOM    205 1HD  ARG A  11      -2.620 -15.320   7.271  1.00  0.00           H  
ATOM    206 2HD  ARG A  11      -2.657 -14.796   8.977  1.00  0.00           H  
ATOM    207  HE  ARG A  11      -3.897 -12.784   7.590  1.00  0.00           H  
ATOM    208 1HH1 ARG A  11      -4.448 -16.268   7.976  1.00  0.00           H  
ATOM    209 2HH1 ARG A  11      -6.176 -16.145   7.765  1.00  0.00           H  
ATOM    210 1HH2 ARG A  11      -6.154 -12.662   7.309  1.00  0.00           H  
ATOM    211 2HH2 ARG A  11      -7.140 -14.100   7.391  1.00  0.00           H  
ATOM    212  N   THR A  12       2.664 -15.259   7.573  1.00  0.00           N  
ATOM    213  CA  THR A  12       3.785 -16.001   8.105  1.00  0.00           C  
ATOM    214  C   THR A  12       5.022 -15.118   8.099  1.00  0.00           C  
ATOM    215  O   THR A  12       5.784 -15.077   9.077  1.00  0.00           O  
ATOM    216  CB  THR A  12       4.045 -17.265   7.250  1.00  0.00           C  
ATOM    217  OG1 THR A  12       2.878 -18.111   7.273  1.00  0.00           O  
ATOM    218  CG2 THR A  12       5.243 -18.040   7.811  1.00  0.00           C  
ATOM    219  H   THR A  12       2.195 -15.610   6.735  1.00  0.00           H  
ATOM    220  HA  THR A  12       3.565 -16.293   9.130  1.00  0.00           H  
ATOM    221  HB  THR A  12       4.251 -16.973   6.220  1.00  0.00           H  
ATOM    222  HG1 THR A  12       2.160 -17.692   6.737  1.00  0.00           H  
ATOM    223 1HG2 THR A  12       5.413 -18.926   7.204  1.00  0.00           H  
ATOM    224 2HG2 THR A  12       6.129 -17.419   7.788  1.00  0.00           H  
ATOM    225 3HG2 THR A  12       5.036 -18.336   8.837  1.00  0.00           H  
ATOM    226  N   ALA A  13       5.242 -14.425   6.980  1.00  0.00           N  
ATOM    227  CA  ALA A  13       6.391 -13.565   6.857  1.00  0.00           C  
ATOM    228  C   ALA A  13       6.334 -12.387   7.804  1.00  0.00           C  
ATOM    229  O   ALA A  13       7.334 -12.060   8.430  1.00  0.00           O  
ATOM    230  CB  ALA A  13       6.479 -13.065   5.443  1.00  0.00           C  
ATOM    231  H   ALA A  13       4.607 -14.532   6.181  1.00  0.00           H  
ATOM    232  HA  ALA A  13       7.270 -14.154   7.091  1.00  0.00           H  
ATOM    233 1HB  ALA A  13       7.364 -12.448   5.310  1.00  0.00           H  
ATOM    234 2HB  ALA A  13       6.521 -13.926   4.811  1.00  0.00           H  
ATOM    235 3HB  ALA A  13       5.587 -12.486   5.208  1.00  0.00           H  
ATOM    236  N   PHE A  14       5.164 -11.782   7.975  1.00  0.00           N  
ATOM    237  CA  PHE A  14       5.061 -10.616   8.828  1.00  0.00           C  
ATOM    238  C   PHE A  14       5.497 -10.978  10.224  1.00  0.00           C  
ATOM    239  O   PHE A  14       6.293 -10.271  10.852  1.00  0.00           O  
ATOM    240  CB  PHE A  14       3.624 -10.116   8.918  1.00  0.00           C  
ATOM    241  CG  PHE A  14       3.453  -8.841   9.724  1.00  0.00           C  
ATOM    242  CD1 PHE A  14       3.296  -7.668   9.062  1.00  0.00           C  
ATOM    243  CD2 PHE A  14       3.480  -8.803  11.123  1.00  0.00           C  
ATOM    244  CE1 PHE A  14       3.142  -6.478   9.723  1.00  0.00           C  
ATOM    245  CE2 PHE A  14       3.331  -7.612  11.787  1.00  0.00           C  
ATOM    246  CZ  PHE A  14       3.157  -6.448  11.082  1.00  0.00           C  
ATOM    247  H   PHE A  14       4.347 -12.088   7.444  1.00  0.00           H  
ATOM    248  HA  PHE A  14       5.709  -9.835   8.439  1.00  0.00           H  
ATOM    249 1HB  PHE A  14       3.242  -9.940   7.909  1.00  0.00           H  
ATOM    250 2HB  PHE A  14       2.992 -10.888   9.360  1.00  0.00           H  
ATOM    251  HD1 PHE A  14       3.288  -7.703   7.988  1.00  0.00           H  
ATOM    252  HD2 PHE A  14       3.614  -9.716  11.700  1.00  0.00           H  
ATOM    253  HE1 PHE A  14       3.010  -5.557   9.164  1.00  0.00           H  
ATOM    254  HE2 PHE A  14       3.355  -7.591  12.878  1.00  0.00           H  
ATOM    255  HZ  PHE A  14       3.037  -5.501  11.607  1.00  0.00           H  
ATOM    256  N   LYS A  15       4.946 -12.086  10.731  1.00  0.00           N  
ATOM    257  CA  LYS A  15       5.219 -12.510  12.087  1.00  0.00           C  
ATOM    258  C   LYS A  15       6.679 -12.883  12.301  1.00  0.00           C  
ATOM    259  O   LYS A  15       7.253 -12.568  13.349  1.00  0.00           O  
ATOM    260  CB  LYS A  15       4.282 -13.654  12.448  1.00  0.00           C  
ATOM    261  CG  LYS A  15       2.830 -13.199  12.609  1.00  0.00           C  
ATOM    262  CD  LYS A  15       1.898 -14.353  12.921  1.00  0.00           C  
ATOM    263  CE  LYS A  15       0.456 -13.864  13.056  1.00  0.00           C  
ATOM    264  NZ  LYS A  15      -0.491 -14.980  13.331  1.00  0.00           N  
ATOM    265  H   LYS A  15       4.299 -12.640  10.157  1.00  0.00           H  
ATOM    266  HA  LYS A  15       5.000 -11.674  12.750  1.00  0.00           H  
ATOM    267 1HB  LYS A  15       4.314 -14.410  11.654  1.00  0.00           H  
ATOM    268 2HB  LYS A  15       4.610 -14.126  13.373  1.00  0.00           H  
ATOM    269 1HG  LYS A  15       2.769 -12.461  13.407  1.00  0.00           H  
ATOM    270 2HG  LYS A  15       2.502 -12.724  11.682  1.00  0.00           H  
ATOM    271 1HD  LYS A  15       1.947 -15.080  12.106  1.00  0.00           H  
ATOM    272 2HD  LYS A  15       2.205 -14.839  13.844  1.00  0.00           H  
ATOM    273 1HE  LYS A  15       0.399 -13.143  13.869  1.00  0.00           H  
ATOM    274 2HE  LYS A  15       0.160 -13.370  12.125  1.00  0.00           H  
ATOM    275 1HZ  LYS A  15      -1.428 -14.609  13.408  1.00  0.00           H  
ATOM    276 2HZ  LYS A  15      -0.453 -15.644  12.571  1.00  0.00           H  
ATOM    277 3HZ  LYS A  15      -0.238 -15.440  14.195  1.00  0.00           H  
ATOM    278  N   ARG A  16       7.323 -13.517  11.314  1.00  0.00           N  
ATOM    279  CA  ARG A  16       8.729 -13.837  11.508  1.00  0.00           C  
ATOM    280  C   ARG A  16       9.614 -12.584  11.362  1.00  0.00           C  
ATOM    281  O   ARG A  16      10.659 -12.465  12.011  1.00  0.00           O  
ATOM    282  CB  ARG A  16       9.186 -14.902  10.531  1.00  0.00           C  
ATOM    283  CG  ARG A  16       8.601 -16.285  10.737  1.00  0.00           C  
ATOM    284  CD  ARG A  16       9.202 -17.268   9.798  1.00  0.00           C  
ATOM    285  NE  ARG A  16       8.851 -17.008   8.401  1.00  0.00           N  
ATOM    286  CZ  ARG A  16       9.484 -17.559   7.332  1.00  0.00           C  
ATOM    287  NH1 ARG A  16      10.493 -18.385   7.495  1.00  0.00           N  
ATOM    288  NH2 ARG A  16       9.122 -17.281   6.093  1.00  0.00           N  
ATOM    289  H   ARG A  16       6.821 -13.832  10.471  1.00  0.00           H  
ATOM    290  HA  ARG A  16       8.852 -14.231  12.516  1.00  0.00           H  
ATOM    291 1HB  ARG A  16       8.898 -14.596   9.539  1.00  0.00           H  
ATOM    292 2HB  ARG A  16      10.265 -14.988  10.560  1.00  0.00           H  
ATOM    293 1HG  ARG A  16       8.793 -16.617  11.756  1.00  0.00           H  
ATOM    294 2HG  ARG A  16       7.526 -16.255  10.563  1.00  0.00           H  
ATOM    295 1HD  ARG A  16      10.284 -17.224   9.895  1.00  0.00           H  
ATOM    296 2HD  ARG A  16       8.849 -18.267  10.057  1.00  0.00           H  
ATOM    297  HE  ARG A  16       8.091 -16.359   8.225  1.00  0.00           H  
ATOM    298 1HH1 ARG A  16      10.820 -18.635   8.412  1.00  0.00           H  
ATOM    299 2HH1 ARG A  16      10.958 -18.760   6.649  1.00  0.00           H  
ATOM    300 1HH2 ARG A  16       8.357 -16.652   5.898  1.00  0.00           H  
ATOM    301 2HH2 ARG A  16       9.664 -17.714   5.326  1.00  0.00           H  
ATOM    302  N   ILE A  17       9.188 -11.609  10.558  1.00  0.00           N  
ATOM    303  CA  ILE A  17       9.961 -10.382  10.382  1.00  0.00           C  
ATOM    304  C   ILE A  17       9.929  -9.467  11.591  1.00  0.00           C  
ATOM    305  O   ILE A  17      10.975  -9.048  12.075  1.00  0.00           O  
ATOM    306  CB  ILE A  17       9.471  -9.589   9.149  1.00  0.00           C  
ATOM    307  CG1 ILE A  17       9.807 -10.373   7.912  1.00  0.00           C  
ATOM    308  CG2 ILE A  17      10.083  -8.197   9.098  1.00  0.00           C  
ATOM    309  CD1 ILE A  17       9.107  -9.935   6.678  1.00  0.00           C  
ATOM    310  H   ILE A  17       8.332 -11.747  10.008  1.00  0.00           H  
ATOM    311  HA  ILE A  17      10.998 -10.670  10.208  1.00  0.00           H  
ATOM    312  HB  ILE A  17       8.383  -9.502   9.197  1.00  0.00           H  
ATOM    313 1HG1 ILE A  17      10.884 -10.308   7.734  1.00  0.00           H  
ATOM    314 2HG1 ILE A  17       9.568 -11.365   8.102  1.00  0.00           H  
ATOM    315 1HG2 ILE A  17       9.723  -7.666   8.234  1.00  0.00           H  
ATOM    316 2HG2 ILE A  17       9.825  -7.614   9.980  1.00  0.00           H  
ATOM    317 3HG2 ILE A  17      11.146  -8.305   9.035  1.00  0.00           H  
ATOM    318 1HD1 ILE A  17       9.398 -10.586   5.854  1.00  0.00           H  
ATOM    319 2HD1 ILE A  17       8.048 -10.028   6.858  1.00  0.00           H  
ATOM    320 3HD1 ILE A  17       9.344  -8.911   6.427  1.00  0.00           H  
ATOM    321  N   THR A  18       8.751  -9.192  12.140  1.00  0.00           N  
ATOM    322  CA  THR A  18       8.683  -8.215  13.222  1.00  0.00           C  
ATOM    323  C   THR A  18       9.078  -8.801  14.562  1.00  0.00           C  
ATOM    324  O   THR A  18       9.300  -8.074  15.529  1.00  0.00           O  
ATOM    325  CB  THR A  18       7.286  -7.574  13.322  1.00  0.00           C  
ATOM    326  OG1 THR A  18       6.305  -8.564  13.657  1.00  0.00           O  
ATOM    327  CG2 THR A  18       6.936  -6.969  11.969  1.00  0.00           C  
ATOM    328  H   THR A  18       7.891  -9.597  11.750  1.00  0.00           H  
ATOM    329  HA  THR A  18       9.390  -7.418  12.996  1.00  0.00           H  
ATOM    330  HB  THR A  18       7.289  -6.794  14.081  1.00  0.00           H  
ATOM    331  HG1 THR A  18       6.393  -8.798  14.588  1.00  0.00           H  
ATOM    332 1HG2 THR A  18       5.961  -6.509  12.024  1.00  0.00           H  
ATOM    333 2HG2 THR A  18       7.676  -6.219  11.705  1.00  0.00           H  
ATOM    334 3HG2 THR A  18       6.924  -7.745  11.209  1.00  0.00           H  
ATOM    335  N   SER A  19       9.171 -10.117  14.622  1.00  0.00           N  
ATOM    336  CA  SER A  19       9.549 -10.815  15.836  1.00  0.00           C  
ATOM    337  C   SER A  19      11.060 -11.055  15.896  1.00  0.00           C  
ATOM    338  O   SER A  19      11.562 -11.567  16.900  1.00  0.00           O  
ATOM    339  CB  SER A  19       8.859 -12.164  15.919  1.00  0.00           C  
ATOM    340  OG  SER A  19       7.461 -12.033  15.946  1.00  0.00           O  
ATOM    341  H   SER A  19       8.952 -10.653  13.789  1.00  0.00           H  
ATOM    342  HA  SER A  19       9.258 -10.210  16.694  1.00  0.00           H  
ATOM    343 1HB  SER A  19       9.158 -12.783  15.071  1.00  0.00           H  
ATOM    344 2HB  SER A  19       9.191 -12.670  16.822  1.00  0.00           H  
ATOM    345  HG  SER A  19       7.191 -12.072  15.003  1.00  0.00           H  
ATOM    346  N   THR A  20      11.787 -10.728  14.818  1.00  0.00           N  
ATOM    347  CA  THR A  20      13.213 -11.019  14.756  1.00  0.00           C  
ATOM    348  C   THR A  20      14.063  -9.734  14.799  1.00  0.00           C  
ATOM    349  O   THR A  20      13.978  -8.932  13.872  1.00  0.00           O  
ATOM    350  CB  THR A  20      13.533 -11.808  13.459  1.00  0.00           C  
ATOM    351  OG1 THR A  20      12.818 -13.054  13.454  1.00  0.00           O  
ATOM    352  CG2 THR A  20      15.005 -12.090  13.343  1.00  0.00           C  
ATOM    353  H   THR A  20      11.346 -10.268  14.017  1.00  0.00           H  
ATOM    354  HA  THR A  20      13.434 -11.673  15.587  1.00  0.00           H  
ATOM    355  HB  THR A  20      13.211 -11.224  12.595  1.00  0.00           H  
ATOM    356  HG1 THR A  20      11.901 -12.886  13.131  1.00  0.00           H  
ATOM    357 1HG2 THR A  20      15.159 -12.638  12.434  1.00  0.00           H  
ATOM    358 2HG2 THR A  20      15.553 -11.167  13.299  1.00  0.00           H  
ATOM    359 3HG2 THR A  20      15.338 -12.683  14.190  1.00  0.00           H  
ATOM    360  N   PRO A  21      14.911  -9.515  15.838  1.00  0.00           N  
ATOM    361  CA  PRO A  21      15.748  -8.328  16.025  1.00  0.00           C  
ATOM    362  C   PRO A  21      16.900  -8.227  15.015  1.00  0.00           C  
ATOM    363  O   PRO A  21      17.434  -7.145  14.770  1.00  0.00           O  
ATOM    364  CB  PRO A  21      16.272  -8.512  17.456  1.00  0.00           C  
ATOM    365  CG  PRO A  21      16.251 -10.006  17.699  1.00  0.00           C  
ATOM    366  CD  PRO A  21      15.057 -10.526  16.917  1.00  0.00           C  
ATOM    367  HA  PRO A  21      15.110  -7.434  15.966  1.00  0.00           H  
ATOM    368 1HB  PRO A  21      17.284  -8.087  17.537  1.00  0.00           H  
ATOM    369 2HB  PRO A  21      15.636  -7.956  18.163  1.00  0.00           H  
ATOM    370 1HG  PRO A  21      17.204 -10.456  17.381  1.00  0.00           H  
ATOM    371 2HG  PRO A  21      16.157 -10.204  18.780  1.00  0.00           H  
ATOM    372 1HD  PRO A  21      15.342 -11.511  16.520  1.00  0.00           H  
ATOM    373 2HD  PRO A  21      14.146 -10.569  17.548  1.00  0.00           H  
ATOM    374  N   ASP A  22      17.222  -9.349  14.392  1.00  0.00           N  
ATOM    375  CA  ASP A  22      18.296  -9.503  13.419  1.00  0.00           C  
ATOM    376  C   ASP A  22      17.893  -9.112  11.993  1.00  0.00           C  
ATOM    377  O   ASP A  22      17.039  -9.759  11.378  1.00  0.00           O  
ATOM    378  CB  ASP A  22      18.805 -10.945  13.486  1.00  0.00           C  
ATOM    379  CG  ASP A  22      19.967 -11.294  12.538  1.00  0.00           C  
ATOM    380  OD1 ASP A  22      20.059 -10.699  11.457  1.00  0.00           O  
ATOM    381  OD2 ASP A  22      20.750 -12.185  12.895  1.00  0.00           O  
ATOM    382  H   ASP A  22      16.709 -10.181  14.628  1.00  0.00           H  
ATOM    383  HA  ASP A  22      19.115  -8.849  13.724  1.00  0.00           H  
ATOM    384 1HB  ASP A  22      19.128 -11.152  14.507  1.00  0.00           H  
ATOM    385 2HB  ASP A  22      17.982 -11.607  13.284  1.00  0.00           H  
ATOM    386  N   LYS A  23      18.498  -8.030  11.492  1.00  0.00           N  
ATOM    387  CA  LYS A  23      18.195  -7.468  10.178  1.00  0.00           C  
ATOM    388  C   LYS A  23      18.453  -8.425   9.023  1.00  0.00           C  
ATOM    389  O   LYS A  23      17.749  -8.353   8.010  1.00  0.00           O  
ATOM    390  CB  LYS A  23      19.010  -6.186   9.953  1.00  0.00           C  
ATOM    391  CG  LYS A  23      18.841  -5.470   8.566  1.00  0.00           C  
ATOM    392  CD  LYS A  23      17.436  -4.874   8.324  1.00  0.00           C  
ATOM    393  CE  LYS A  23      17.409  -4.021   7.027  1.00  0.00           C  
ATOM    394  NZ  LYS A  23      16.058  -3.409   6.750  1.00  0.00           N  
ATOM    395  H   LYS A  23      19.192  -7.576  12.070  1.00  0.00           H  
ATOM    396  HA  LYS A  23      17.138  -7.218  10.162  1.00  0.00           H  
ATOM    397 1HB  LYS A  23      18.763  -5.464  10.730  1.00  0.00           H  
ATOM    398 2HB  LYS A  23      20.070  -6.422  10.057  1.00  0.00           H  
ATOM    399 1HG  LYS A  23      19.567  -4.661   8.508  1.00  0.00           H  
ATOM    400 2HG  LYS A  23      19.067  -6.172   7.765  1.00  0.00           H  
ATOM    401 1HD  LYS A  23      16.697  -5.678   8.229  1.00  0.00           H  
ATOM    402 2HD  LYS A  23      17.154  -4.244   9.157  1.00  0.00           H  
ATOM    403 1HE  LYS A  23      18.137  -3.220   7.135  1.00  0.00           H  
ATOM    404 2HE  LYS A  23      17.685  -4.638   6.182  1.00  0.00           H  
ATOM    405 1HZ  LYS A  23      16.092  -2.853   5.915  1.00  0.00           H  
ATOM    406 2HZ  LYS A  23      15.325  -4.126   6.620  1.00  0.00           H  
ATOM    407 3HZ  LYS A  23      15.785  -2.832   7.526  1.00  0.00           H  
ATOM    408  N   GLU A  24      19.492  -9.267   9.111  1.00  0.00           N  
ATOM    409  CA  GLU A  24      19.773 -10.135   7.977  1.00  0.00           C  
ATOM    410  C   GLU A  24      18.733 -11.223   7.944  1.00  0.00           C  
ATOM    411  O   GLU A  24      18.306 -11.661   6.874  1.00  0.00           O  
ATOM    412  CB  GLU A  24      21.192 -10.704   8.034  1.00  0.00           C  
ATOM    413  CG  GLU A  24      22.289  -9.655   7.800  1.00  0.00           C  
ATOM    414  CD  GLU A  24      22.206  -9.035   6.413  1.00  0.00           C  
ATOM    415  OE1 GLU A  24      22.145  -9.765   5.460  1.00  0.00           O  
ATOM    416  OE2 GLU A  24      22.180  -7.826   6.311  1.00  0.00           O  
ATOM    417  H   GLU A  24      20.038  -9.375   9.973  1.00  0.00           H  
ATOM    418  HA  GLU A  24      19.683  -9.554   7.061  1.00  0.00           H  
ATOM    419 1HB  GLU A  24      21.358 -11.155   9.016  1.00  0.00           H  
ATOM    420 2HB  GLU A  24      21.301 -11.491   7.287  1.00  0.00           H  
ATOM    421 1HG  GLU A  24      22.186  -8.867   8.546  1.00  0.00           H  
ATOM    422 2HG  GLU A  24      23.264 -10.123   7.932  1.00  0.00           H  
ATOM    423  N   LYS A  25      18.309 -11.653   9.124  1.00  0.00           N  
ATOM    424  CA  LYS A  25      17.284 -12.676   9.187  1.00  0.00           C  
ATOM    425  C   LYS A  25      15.952 -12.105   8.692  1.00  0.00           C  
ATOM    426  O   LYS A  25      15.191 -12.813   8.024  1.00  0.00           O  
ATOM    427  CB  LYS A  25      17.194 -13.257  10.580  1.00  0.00           C  
ATOM    428  CG  LYS A  25      18.401 -14.108  10.928  1.00  0.00           C  
ATOM    429  CD  LYS A  25      18.310 -14.712  12.322  1.00  0.00           C  
ATOM    430  CE  LYS A  25      19.564 -15.529  12.656  1.00  0.00           C  
ATOM    431  NZ  LYS A  25      20.816 -14.660  12.681  1.00  0.00           N  
ATOM    432  H   LYS A  25      18.760 -11.267   9.973  1.00  0.00           H  
ATOM    433  HA  LYS A  25      17.564 -13.484   8.511  1.00  0.00           H  
ATOM    434 1HB  LYS A  25      17.141 -12.444  11.287  1.00  0.00           H  
ATOM    435 2HB  LYS A  25      16.293 -13.859  10.677  1.00  0.00           H  
ATOM    436 1HG  LYS A  25      18.481 -14.913  10.199  1.00  0.00           H  
ATOM    437 2HG  LYS A  25      19.289 -13.491  10.847  1.00  0.00           H  
ATOM    438 1HD  LYS A  25      18.202 -13.928  13.060  1.00  0.00           H  
ATOM    439 2HD  LYS A  25      17.437 -15.364  12.380  1.00  0.00           H  
ATOM    440 1HE  LYS A  25      19.431 -15.980  13.638  1.00  0.00           H  
ATOM    441 2HE  LYS A  25      19.693 -16.321  11.919  1.00  0.00           H  
ATOM    442 1HZ  LYS A  25      21.618 -15.211  12.915  1.00  0.00           H  
ATOM    443 2HZ  LYS A  25      20.964 -14.230  11.784  1.00  0.00           H  
ATOM    444 3HZ  LYS A  25      20.722 -13.893  13.366  1.00  0.00           H  
ATOM    445  N   ARG A  26      15.673 -10.821   8.992  1.00  0.00           N  
ATOM    446  CA  ARG A  26      14.438 -10.217   8.508  1.00  0.00           C  
ATOM    447  C   ARG A  26      14.466 -10.180   6.973  1.00  0.00           C  
ATOM    448  O   ARG A  26      13.459 -10.497   6.331  1.00  0.00           O  
ATOM    449  CB  ARG A  26      14.226  -8.802   9.060  1.00  0.00           C  
ATOM    450  CG  ARG A  26      13.897  -8.744  10.567  1.00  0.00           C  
ATOM    451  CD  ARG A  26      13.337  -7.409  11.070  1.00  0.00           C  
ATOM    452  NE  ARG A  26      14.232  -6.254  10.944  1.00  0.00           N  
ATOM    453  CZ  ARG A  26      15.177  -5.890  11.844  1.00  0.00           C  
ATOM    454  NH1 ARG A  26      15.395  -6.607  12.911  1.00  0.00           N  
ATOM    455  NH2 ARG A  26      15.885  -4.795  11.647  1.00  0.00           N  
ATOM    456  H   ARG A  26      16.313 -10.299   9.599  1.00  0.00           H  
ATOM    457  HA  ARG A  26      13.597 -10.836   8.825  1.00  0.00           H  
ATOM    458 1HB  ARG A  26      15.127  -8.214   8.898  1.00  0.00           H  
ATOM    459 2HB  ARG A  26      13.429  -8.320   8.519  1.00  0.00           H  
ATOM    460 1HG  ARG A  26      13.165  -9.511  10.793  1.00  0.00           H  
ATOM    461 2HG  ARG A  26      14.787  -8.946  11.136  1.00  0.00           H  
ATOM    462 1HD  ARG A  26      12.448  -7.185  10.525  1.00  0.00           H  
ATOM    463 2HD  ARG A  26      13.062  -7.507  12.111  1.00  0.00           H  
ATOM    464  HE  ARG A  26      14.089  -5.639  10.122  1.00  0.00           H  
ATOM    465 1HH1 ARG A  26      14.844  -7.462  13.104  1.00  0.00           H  
ATOM    466 2HH1 ARG A  26      16.136  -6.351  13.577  1.00  0.00           H  
ATOM    467 1HH2 ARG A  26      15.700  -4.212  10.839  1.00  0.00           H  
ATOM    468 2HH2 ARG A  26      16.585  -4.520  12.320  1.00  0.00           H  
ATOM    469  N   LYS A  27      15.635  -9.859   6.377  1.00  0.00           N  
ATOM    470  CA  LYS A  27      15.757  -9.844   4.917  1.00  0.00           C  
ATOM    471  C   LYS A  27      15.500 -11.221   4.316  1.00  0.00           C  
ATOM    472  O   LYS A  27      14.825 -11.327   3.286  1.00  0.00           O  
ATOM    473  CB  LYS A  27      17.160  -9.423   4.469  1.00  0.00           C  
ATOM    474  CG  LYS A  27      17.560  -7.968   4.638  1.00  0.00           C  
ATOM    475  CD  LYS A  27      19.037  -7.819   4.216  1.00  0.00           C  
ATOM    476  CE  LYS A  27      19.568  -6.406   4.339  1.00  0.00           C  
ATOM    477  NZ  LYS A  27      21.043  -6.357   4.079  1.00  0.00           N  
ATOM    478  H   LYS A  27      16.426  -9.557   6.955  1.00  0.00           H  
ATOM    479  HA  LYS A  27      15.020  -9.150   4.515  1.00  0.00           H  
ATOM    480 1HB  LYS A  27      17.892 -10.011   5.016  1.00  0.00           H  
ATOM    481 2HB  LYS A  27      17.282  -9.675   3.417  1.00  0.00           H  
ATOM    482 1HG  LYS A  27      16.929  -7.337   4.012  1.00  0.00           H  
ATOM    483 2HG  LYS A  27      17.439  -7.664   5.670  1.00  0.00           H  
ATOM    484 1HD  LYS A  27      19.653  -8.464   4.845  1.00  0.00           H  
ATOM    485 2HD  LYS A  27      19.151  -8.143   3.185  1.00  0.00           H  
ATOM    486 1HE  LYS A  27      19.059  -5.770   3.619  1.00  0.00           H  
ATOM    487 2HE  LYS A  27      19.381  -6.033   5.338  1.00  0.00           H  
ATOM    488 1HZ  LYS A  27      21.381  -5.414   4.168  1.00  0.00           H  
ATOM    489 2HZ  LYS A  27      21.515  -6.956   4.794  1.00  0.00           H  
ATOM    490 3HZ  LYS A  27      21.250  -6.703   3.157  1.00  0.00           H  
ATOM    491  N   GLU A  28      16.004 -12.281   4.964  1.00  0.00           N  
ATOM    492  CA  GLU A  28      15.816 -13.621   4.418  1.00  0.00           C  
ATOM    493  C   GLU A  28      14.350 -14.037   4.452  1.00  0.00           C  
ATOM    494  O   GLU A  28      13.880 -14.692   3.518  1.00  0.00           O  
ATOM    495  CB  GLU A  28      16.681 -14.650   5.150  1.00  0.00           C  
ATOM    496  CG  GLU A  28      18.193 -14.480   4.912  1.00  0.00           C  
ATOM    497  CD  GLU A  28      18.609 -14.601   3.458  1.00  0.00           C  
ATOM    498  OE1 GLU A  28      18.310 -15.586   2.838  1.00  0.00           O  
ATOM    499  OE2 GLU A  28      19.197 -13.655   2.961  1.00  0.00           O  
ATOM    500  H   GLU A  28      16.607 -12.128   5.781  1.00  0.00           H  
ATOM    501  HA  GLU A  28      16.134 -13.607   3.378  1.00  0.00           H  
ATOM    502 1HB  GLU A  28      16.501 -14.568   6.225  1.00  0.00           H  
ATOM    503 2HB  GLU A  28      16.394 -15.655   4.842  1.00  0.00           H  
ATOM    504 1HG  GLU A  28      18.494 -13.504   5.266  1.00  0.00           H  
ATOM    505 2HG  GLU A  28      18.725 -15.225   5.501  1.00  0.00           H  
ATOM    506  N   VAL A  29      13.613 -13.626   5.492  1.00  0.00           N  
ATOM    507  CA  VAL A  29      12.192 -13.957   5.560  1.00  0.00           C  
ATOM    508  C   VAL A  29      11.450 -13.271   4.419  1.00  0.00           C  
ATOM    509  O   VAL A  29      10.568 -13.881   3.794  1.00  0.00           O  
ATOM    510  CB  VAL A  29      11.564 -13.553   6.902  1.00  0.00           C  
ATOM    511  CG1 VAL A  29      10.055 -13.741   6.832  1.00  0.00           C  
ATOM    512  CG2 VAL A  29      12.130 -14.411   8.008  1.00  0.00           C  
ATOM    513  H   VAL A  29      14.085 -13.142   6.265  1.00  0.00           H  
ATOM    514  HA  VAL A  29      12.085 -15.035   5.448  1.00  0.00           H  
ATOM    515  HB  VAL A  29      11.783 -12.507   7.107  1.00  0.00           H  
ATOM    516 1HG1 VAL A  29       9.619 -13.477   7.770  1.00  0.00           H  
ATOM    517 2HG1 VAL A  29       9.621 -13.119   6.060  1.00  0.00           H  
ATOM    518 3HG1 VAL A  29       9.841 -14.764   6.620  1.00  0.00           H  
ATOM    519 1HG2 VAL A  29      11.687 -14.111   8.951  1.00  0.00           H  
ATOM    520 2HG2 VAL A  29      11.907 -15.458   7.810  1.00  0.00           H  
ATOM    521 3HG2 VAL A  29      13.202 -14.278   8.061  1.00  0.00           H  
ATOM    522  N   VAL A  30      11.802 -12.012   4.141  1.00  0.00           N  
ATOM    523  CA  VAL A  30      11.168 -11.293   3.051  1.00  0.00           C  
ATOM    524  C   VAL A  30      11.455 -12.026   1.742  1.00  0.00           C  
ATOM    525  O   VAL A  30      10.547 -12.174   0.920  1.00  0.00           O  
ATOM    526  CB  VAL A  30      11.705  -9.848   2.925  1.00  0.00           C  
ATOM    527  CG1 VAL A  30      11.154  -9.180   1.651  1.00  0.00           C  
ATOM    528  CG2 VAL A  30      11.334  -9.044   4.143  1.00  0.00           C  
ATOM    529  H   VAL A  30      12.499 -11.552   4.742  1.00  0.00           H  
ATOM    530  HA  VAL A  30      10.092 -11.266   3.224  1.00  0.00           H  
ATOM    531  HB  VAL A  30      12.788  -9.883   2.838  1.00  0.00           H  
ATOM    532 1HG1 VAL A  30      11.556  -8.195   1.591  1.00  0.00           H  
ATOM    533 2HG1 VAL A  30      11.443  -9.730   0.760  1.00  0.00           H  
ATOM    534 3HG1 VAL A  30      10.073  -9.126   1.697  1.00  0.00           H  
ATOM    535 1HG2 VAL A  30      11.736  -8.036   4.053  1.00  0.00           H  
ATOM    536 2HG2 VAL A  30      10.282  -8.996   4.231  1.00  0.00           H  
ATOM    537 3HG2 VAL A  30      11.736  -9.503   5.024  1.00  0.00           H  
ATOM    538  N   LYS A  31      12.704 -12.469   1.528  1.00  0.00           N  
ATOM    539  CA  LYS A  31      13.048 -13.185   0.300  1.00  0.00           C  
ATOM    540  C   LYS A  31      12.253 -14.480   0.130  1.00  0.00           C  
ATOM    541  O   LYS A  31      11.790 -14.775  -0.980  1.00  0.00           O  
ATOM    542  CB  LYS A  31      14.527 -13.552   0.272  1.00  0.00           C  
ATOM    543  CG  LYS A  31      15.505 -12.417   0.091  1.00  0.00           C  
ATOM    544  CD  LYS A  31      16.919 -12.976   0.164  1.00  0.00           C  
ATOM    545  CE  LYS A  31      17.992 -11.914   0.097  1.00  0.00           C  
ATOM    546  NZ  LYS A  31      19.344 -12.521   0.292  1.00  0.00           N  
ATOM    547  H   LYS A  31      13.428 -12.267   2.226  1.00  0.00           H  
ATOM    548  HA  LYS A  31      12.826 -12.535  -0.546  1.00  0.00           H  
ATOM    549 1HB  LYS A  31      14.783 -14.051   1.206  1.00  0.00           H  
ATOM    550 2HB  LYS A  31      14.700 -14.268  -0.528  1.00  0.00           H  
ATOM    551 1HG  LYS A  31      15.345 -11.945  -0.879  1.00  0.00           H  
ATOM    552 2HG  LYS A  31      15.361 -11.674   0.868  1.00  0.00           H  
ATOM    553 1HD  LYS A  31      17.042 -13.523   1.101  1.00  0.00           H  
ATOM    554 2HD  LYS A  31      17.072 -13.675  -0.655  1.00  0.00           H  
ATOM    555 1HE  LYS A  31      17.957 -11.417  -0.870  1.00  0.00           H  
ATOM    556 2HE  LYS A  31      17.819 -11.178   0.885  1.00  0.00           H  
ATOM    557 1HZ  LYS A  31      20.054 -11.809   0.261  1.00  0.00           H  
ATOM    558 2HZ  LYS A  31      19.357 -12.986   1.227  1.00  0.00           H  
ATOM    559 3HZ  LYS A  31      19.523 -13.206  -0.423  1.00  0.00           H  
ATOM    560  N   GLU A  32      12.067 -15.251   1.218  1.00  0.00           N  
ATOM    561  CA  GLU A  32      11.298 -16.485   1.078  1.00  0.00           C  
ATOM    562  C   GLU A  32       9.865 -16.167   0.717  1.00  0.00           C  
ATOM    563  O   GLU A  32       9.284 -16.805  -0.168  1.00  0.00           O  
ATOM    564  CB  GLU A  32      11.275 -17.299   2.380  1.00  0.00           C  
ATOM    565  CG  GLU A  32      12.577 -17.966   2.780  1.00  0.00           C  
ATOM    566  CD  GLU A  32      12.447 -18.722   4.098  1.00  0.00           C  
ATOM    567  OE1 GLU A  32      11.409 -18.607   4.733  1.00  0.00           O  
ATOM    568  OE2 GLU A  32      13.367 -19.410   4.465  1.00  0.00           O  
ATOM    569  H   GLU A  32      12.518 -15.004   2.106  1.00  0.00           H  
ATOM    570  HA  GLU A  32      11.734 -17.085   0.284  1.00  0.00           H  
ATOM    571 1HB  GLU A  32      10.990 -16.635   3.201  1.00  0.00           H  
ATOM    572 2HB  GLU A  32      10.507 -18.070   2.307  1.00  0.00           H  
ATOM    573 1HG  GLU A  32      12.876 -18.660   1.996  1.00  0.00           H  
ATOM    574 2HG  GLU A  32      13.350 -17.204   2.871  1.00  0.00           H  
ATOM    575  N   ALA A  33       9.306 -15.138   1.358  1.00  0.00           N  
ATOM    576  CA  ALA A  33       7.946 -14.749   1.077  1.00  0.00           C  
ATOM    577  C   ALA A  33       7.813 -14.251  -0.342  1.00  0.00           C  
ATOM    578  O   ALA A  33       6.862 -14.589  -1.033  1.00  0.00           O  
ATOM    579  CB  ALA A  33       7.522 -13.678   2.033  1.00  0.00           C  
ATOM    580  H   ALA A  33       9.829 -14.653   2.097  1.00  0.00           H  
ATOM    581  HA  ALA A  33       7.314 -15.627   1.201  1.00  0.00           H  
ATOM    582 1HB  ALA A  33       6.487 -13.398   1.849  1.00  0.00           H  
ATOM    583 2HB  ALA A  33       7.638 -14.073   3.014  1.00  0.00           H  
ATOM    584 3HB  ALA A  33       8.170 -12.815   1.906  1.00  0.00           H  
ATOM    585  N   THR A  34       8.821 -13.525  -0.816  1.00  0.00           N  
ATOM    586  CA  THR A  34       8.796 -12.959  -2.150  1.00  0.00           C  
ATOM    587  C   THR A  34       8.688 -14.049  -3.193  1.00  0.00           C  
ATOM    588  O   THR A  34       7.833 -13.981  -4.092  1.00  0.00           O  
ATOM    589  CB  THR A  34      10.088 -12.124  -2.368  1.00  0.00           C  
ATOM    590  OG1 THR A  34      10.105 -11.021  -1.438  1.00  0.00           O  
ATOM    591  CG2 THR A  34      10.198 -11.604  -3.775  1.00  0.00           C  
ATOM    592  H   THR A  34       9.585 -13.277  -0.191  1.00  0.00           H  
ATOM    593  HA  THR A  34       7.930 -12.335  -2.238  1.00  0.00           H  
ATOM    594  HB  THR A  34      10.944 -12.749  -2.174  1.00  0.00           H  
ATOM    595  HG1 THR A  34      10.173 -11.380  -0.532  1.00  0.00           H  
ATOM    596 1HG2 THR A  34      11.119 -11.035  -3.874  1.00  0.00           H  
ATOM    597 2HG2 THR A  34      10.211 -12.430  -4.481  1.00  0.00           H  
ATOM    598 3HG2 THR A  34       9.376 -10.974  -3.978  1.00  0.00           H  
ATOM    599  N   GLU A  35       9.489 -15.096  -3.050  1.00  0.00           N  
ATOM    600  CA  GLU A  35       9.430 -16.166  -4.020  1.00  0.00           C  
ATOM    601  C   GLU A  35       8.106 -16.924  -3.916  1.00  0.00           C  
ATOM    602  O   GLU A  35       7.496 -17.259  -4.934  1.00  0.00           O  
ATOM    603  CB  GLU A  35      10.609 -17.118  -3.829  1.00  0.00           C  
ATOM    604  CG  GLU A  35      10.685 -18.254  -4.846  1.00  0.00           C  
ATOM    605  CD  GLU A  35      10.911 -17.790  -6.277  1.00  0.00           C  
ATOM    606  OE1 GLU A  35      11.401 -16.698  -6.464  1.00  0.00           O  
ATOM    607  OE2 GLU A  35      10.586 -18.540  -7.182  1.00  0.00           O  
ATOM    608  H   GLU A  35      10.187 -15.096  -2.293  1.00  0.00           H  
ATOM    609  HA  GLU A  35       9.495 -15.729  -5.017  1.00  0.00           H  
ATOM    610 1HB  GLU A  35      11.539 -16.554  -3.880  1.00  0.00           H  
ATOM    611 2HB  GLU A  35      10.552 -17.561  -2.831  1.00  0.00           H  
ATOM    612 1HG  GLU A  35      11.493 -18.927  -4.564  1.00  0.00           H  
ATOM    613 2HG  GLU A  35       9.759 -18.809  -4.790  1.00  0.00           H  
ATOM    614  N   GLN A  36       7.624 -17.153  -2.692  1.00  0.00           N  
ATOM    615  CA  GLN A  36       6.387 -17.894  -2.527  1.00  0.00           C  
ATOM    616  C   GLN A  36       5.186 -17.128  -3.080  1.00  0.00           C  
ATOM    617  O   GLN A  36       4.332 -17.726  -3.734  1.00  0.00           O  
ATOM    618  CB  GLN A  36       6.197 -18.197  -1.048  1.00  0.00           C  
ATOM    619  CG  GLN A  36       7.188 -19.199  -0.504  1.00  0.00           C  
ATOM    620  CD  GLN A  36       7.152 -19.296   1.006  1.00  0.00           C  
ATOM    621  OE1 GLN A  36       6.718 -18.376   1.701  1.00  0.00           O  
ATOM    622  NE2 GLN A  36       7.623 -20.415   1.527  1.00  0.00           N  
ATOM    623  H   GLN A  36       8.155 -16.863  -1.862  1.00  0.00           H  
ATOM    624  HA  GLN A  36       6.474 -18.831  -3.069  1.00  0.00           H  
ATOM    625 1HB  GLN A  36       6.312 -17.283  -0.484  1.00  0.00           H  
ATOM    626 2HB  GLN A  36       5.202 -18.581  -0.881  1.00  0.00           H  
ATOM    627 1HG  GLN A  36       6.941 -20.177  -0.909  1.00  0.00           H  
ATOM    628 2HG  GLN A  36       8.189 -18.919  -0.812  1.00  0.00           H  
ATOM    629 1HE2 GLN A  36       7.637 -20.539   2.520  1.00  0.00           H  
ATOM    630 2HE2 GLN A  36       7.974 -21.138   0.931  1.00  0.00           H  
ATOM    631  N   LEU A  37       5.146 -15.813  -2.891  1.00  0.00           N  
ATOM    632  CA  LEU A  37       4.040 -15.002  -3.378  1.00  0.00           C  
ATOM    633  C   LEU A  37       4.010 -14.980  -4.903  1.00  0.00           C  
ATOM    634  O   LEU A  37       2.934 -15.031  -5.516  1.00  0.00           O  
ATOM    635  CB  LEU A  37       4.195 -13.579  -2.834  1.00  0.00           C  
ATOM    636  CG  LEU A  37       4.000 -13.373  -1.312  1.00  0.00           C  
ATOM    637  CD1 LEU A  37       4.448 -11.980  -0.961  1.00  0.00           C  
ATOM    638  CD2 LEU A  37       2.566 -13.579  -0.950  1.00  0.00           C  
ATOM    639  H   LEU A  37       5.878 -15.374  -2.331  1.00  0.00           H  
ATOM    640  HA  LEU A  37       3.112 -15.443  -3.032  1.00  0.00           H  
ATOM    641 1HB  LEU A  37       5.198 -13.228  -3.087  1.00  0.00           H  
ATOM    642 2HB  LEU A  37       3.475 -12.949  -3.323  1.00  0.00           H  
ATOM    643  HG  LEU A  37       4.590 -14.063  -0.761  1.00  0.00           H  
ATOM    644 1HD1 LEU A  37       4.318 -11.809   0.105  1.00  0.00           H  
ATOM    645 2HD1 LEU A  37       5.498 -11.869  -1.215  1.00  0.00           H  
ATOM    646 3HD1 LEU A  37       3.863 -11.269  -1.521  1.00  0.00           H  
ATOM    647 1HD2 LEU A  37       2.426 -13.417   0.122  1.00  0.00           H  
ATOM    648 2HD2 LEU A  37       1.962 -12.880  -1.508  1.00  0.00           H  
ATOM    649 3HD2 LEU A  37       2.266 -14.581  -1.189  1.00  0.00           H  
ATOM    650  N   ARG A  38       5.193 -14.930  -5.525  1.00  0.00           N  
ATOM    651  CA  ARG A  38       5.291 -14.934  -6.978  1.00  0.00           C  
ATOM    652  C   ARG A  38       4.894 -16.288  -7.578  1.00  0.00           C  
ATOM    653  O   ARG A  38       4.287 -16.337  -8.657  1.00  0.00           O  
ATOM    654  CB  ARG A  38       6.698 -14.558  -7.402  1.00  0.00           C  
ATOM    655  CG  ARG A  38       7.038 -13.102  -7.164  1.00  0.00           C  
ATOM    656  CD  ARG A  38       8.454 -12.792  -7.442  1.00  0.00           C  
ATOM    657  NE  ARG A  38       8.731 -11.382  -7.223  1.00  0.00           N  
ATOM    658  CZ  ARG A  38       9.953 -10.815  -7.196  1.00  0.00           C  
ATOM    659  NH1 ARG A  38      11.035 -11.546  -7.378  1.00  0.00           N  
ATOM    660  NH2 ARG A  38      10.063  -9.514  -6.983  1.00  0.00           N  
ATOM    661  H   ARG A  38       6.044 -14.823  -4.961  1.00  0.00           H  
ATOM    662  HA  ARG A  38       4.607 -14.177  -7.362  1.00  0.00           H  
ATOM    663 1HB  ARG A  38       7.419 -15.162  -6.839  1.00  0.00           H  
ATOM    664 2HB  ARG A  38       6.839 -14.774  -8.458  1.00  0.00           H  
ATOM    665 1HG  ARG A  38       6.418 -12.477  -7.803  1.00  0.00           H  
ATOM    666 2HG  ARG A  38       6.837 -12.865  -6.133  1.00  0.00           H  
ATOM    667 1HD  ARG A  38       9.077 -13.378  -6.762  1.00  0.00           H  
ATOM    668 2HD  ARG A  38       8.694 -13.041  -8.474  1.00  0.00           H  
ATOM    669  HE  ARG A  38       7.936 -10.775  -7.079  1.00  0.00           H  
ATOM    670 1HH1 ARG A  38      10.957 -12.540  -7.541  1.00  0.00           H  
ATOM    671 2HH1 ARG A  38      11.948 -11.114  -7.358  1.00  0.00           H  
ATOM    672 1HH2 ARG A  38       9.233  -8.952  -6.847  1.00  0.00           H  
ATOM    673 2HH2 ARG A  38      10.973  -9.084  -6.954  1.00  0.00           H  
ATOM    674  N   ARG A  39       5.232 -17.389  -6.875  1.00  0.00           N  
ATOM    675  CA  ARG A  39       4.878 -18.739  -7.323  1.00  0.00           C  
ATOM    676  C   ARG A  39       3.382 -19.030  -7.174  1.00  0.00           C  
ATOM    677  O   ARG A  39       2.808 -19.768  -7.981  1.00  0.00           O  
ATOM    678  CB  ARG A  39       5.641 -19.800  -6.543  1.00  0.00           C  
ATOM    679  CG  ARG A  39       7.132 -19.912  -6.835  1.00  0.00           C  
ATOM    680  CD  ARG A  39       7.757 -20.938  -5.965  1.00  0.00           C  
ATOM    681  NE  ARG A  39       9.194 -21.065  -6.188  1.00  0.00           N  
ATOM    682  CZ  ARG A  39       9.991 -21.978  -5.579  1.00  0.00           C  
ATOM    683  NH1 ARG A  39       9.479 -22.853  -4.728  1.00  0.00           N  
ATOM    684  NH2 ARG A  39      11.292 -21.998  -5.834  1.00  0.00           N  
ATOM    685  H   ARG A  39       5.808 -17.277  -6.034  1.00  0.00           H  
ATOM    686  HA  ARG A  39       5.145 -18.826  -8.374  1.00  0.00           H  
ATOM    687 1HB  ARG A  39       5.538 -19.592  -5.478  1.00  0.00           H  
ATOM    688 2HB  ARG A  39       5.193 -20.774  -6.729  1.00  0.00           H  
ATOM    689 1HG  ARG A  39       7.276 -20.213  -7.869  1.00  0.00           H  
ATOM    690 2HG  ARG A  39       7.630 -18.963  -6.670  1.00  0.00           H  
ATOM    691 1HD  ARG A  39       7.600 -20.652  -4.923  1.00  0.00           H  
ATOM    692 2HD  ARG A  39       7.290 -21.901  -6.157  1.00  0.00           H  
ATOM    693  HE  ARG A  39       9.643 -20.375  -6.818  1.00  0.00           H  
ATOM    694 1HH1 ARG A  39       8.491 -22.849  -4.527  1.00  0.00           H  
ATOM    695 2HH1 ARG A  39      10.077 -23.531  -4.277  1.00  0.00           H  
ATOM    696 1HH2 ARG A  39      11.698 -21.337  -6.491  1.00  0.00           H  
ATOM    697 2HH2 ARG A  39      11.885 -22.675  -5.380  1.00  0.00           H  
ATOM    698  N   ILE A  40       2.761 -18.471  -6.135  1.00  0.00           N  
ATOM    699  CA  ILE A  40       1.336 -18.645  -5.886  1.00  0.00           C  
ATOM    700  C   ILE A  40       0.486 -17.847  -6.865  1.00  0.00           C  
ATOM    701  O   ILE A  40      -0.494 -18.361  -7.394  1.00  0.00           O  
ATOM    702  CB  ILE A  40       0.981 -18.221  -4.450  1.00  0.00           C  
ATOM    703  CG1 ILE A  40       1.622 -19.180  -3.444  1.00  0.00           C  
ATOM    704  CG2 ILE A  40      -0.547 -18.188  -4.272  1.00  0.00           C  
ATOM    705  CD1 ILE A  40       1.628 -18.648  -2.027  1.00  0.00           C  
ATOM    706  H   ILE A  40       3.324 -17.938  -5.467  1.00  0.00           H  
ATOM    707  HA  ILE A  40       1.096 -19.698  -6.007  1.00  0.00           H  
ATOM    708  HB  ILE A  40       1.389 -17.229  -4.262  1.00  0.00           H  
ATOM    709 1HG1 ILE A  40       1.063 -20.116  -3.451  1.00  0.00           H  
ATOM    710 2HG1 ILE A  40       2.636 -19.395  -3.749  1.00  0.00           H  
ATOM    711 1HG2 ILE A  40      -0.792 -17.877  -3.278  1.00  0.00           H  
ATOM    712 2HG2 ILE A  40      -0.992 -17.486  -4.958  1.00  0.00           H  
ATOM    713 3HG2 ILE A  40      -0.962 -19.173  -4.446  1.00  0.00           H  
ATOM    714 1HD1 ILE A  40       2.091 -19.387  -1.375  1.00  0.00           H  
ATOM    715 2HD1 ILE A  40       2.200 -17.722  -1.998  1.00  0.00           H  
ATOM    716 3HD1 ILE A  40       0.638 -18.458  -1.681  1.00  0.00           H  
ATOM    717  N   ALA A  41       0.815 -16.581  -7.081  1.00  0.00           N  
ATOM    718  CA  ALA A  41       0.023 -15.752  -7.975  1.00  0.00           C  
ATOM    719  C   ALA A  41       0.024 -16.259  -9.416  1.00  0.00           C  
ATOM    720  O   ALA A  41       1.087 -16.565  -9.964  1.00  0.00           O  
ATOM    721  CB  ALA A  41       0.592 -14.365  -7.959  1.00  0.00           C  
ATOM    722  H   ALA A  41       1.625 -16.168  -6.605  1.00  0.00           H  
ATOM    723  HA  ALA A  41      -1.007 -15.749  -7.620  1.00  0.00           H  
ATOM    724 1HB  ALA A  41       0.016 -13.763  -8.610  1.00  0.00           H  
ATOM    725 2HB  ALA A  41       0.574 -13.965  -6.964  1.00  0.00           H  
ATOM    726 3HB  ALA A  41       1.612 -14.414  -8.301  1.00  0.00           H  
ATOM    727  N   LYS A  42      -1.152 -16.278 -10.071  1.00  0.00           N  
ATOM    728  CA  LYS A  42      -1.217 -16.707 -11.469  1.00  0.00           C  
ATOM    729  C   LYS A  42      -1.833 -15.652 -12.392  1.00  0.00           C  
ATOM    730  O   LYS A  42      -1.387 -15.469 -13.525  1.00  0.00           O  
ATOM    731  CB  LYS A  42      -2.018 -18.015 -11.574  1.00  0.00           C  
ATOM    732  CG  LYS A  42      -1.462 -19.169 -10.711  1.00  0.00           C  
ATOM    733  CD  LYS A  42      -0.069 -19.622 -11.128  1.00  0.00           C  
ATOM    734  CE  LYS A  42       0.478 -20.652 -10.172  1.00  0.00           C  
ATOM    735  NZ  LYS A  42       1.874 -21.027 -10.521  1.00  0.00           N  
ATOM    736  H   LYS A  42      -2.025 -16.021  -9.598  1.00  0.00           H  
ATOM    737  HA  LYS A  42      -0.206 -16.870 -11.830  1.00  0.00           H  
ATOM    738 1HB  LYS A  42      -3.047 -17.831 -11.255  1.00  0.00           H  
ATOM    739 2HB  LYS A  42      -2.048 -18.344 -12.612  1.00  0.00           H  
ATOM    740 1HG  LYS A  42      -1.423 -18.850  -9.675  1.00  0.00           H  
ATOM    741 2HG  LYS A  42      -2.140 -20.017 -10.773  1.00  0.00           H  
ATOM    742 1HD  LYS A  42      -0.098 -20.040 -12.132  1.00  0.00           H  
ATOM    743 2HD  LYS A  42       0.626 -18.795 -11.120  1.00  0.00           H  
ATOM    744 1HE  LYS A  42       0.471 -20.222  -9.169  1.00  0.00           H  
ATOM    745 2HE  LYS A  42      -0.148 -21.542 -10.178  1.00  0.00           H  
ATOM    746 1HZ  LYS A  42       2.222 -21.690  -9.842  1.00  0.00           H  
ATOM    747 2HZ  LYS A  42       1.898 -21.435 -11.440  1.00  0.00           H  
ATOM    748 3HZ  LYS A  42       2.458 -20.189 -10.509  1.00  0.00           H  
ATOM    749  N   ASP A  43      -2.879 -14.972 -11.914  1.00  0.00           N  
ATOM    750  CA  ASP A  43      -3.606 -14.005 -12.738  1.00  0.00           C  
ATOM    751  C   ASP A  43      -2.933 -12.639 -12.655  1.00  0.00           C  
ATOM    752  O   ASP A  43      -1.963 -12.483 -11.913  1.00  0.00           O  
ATOM    753  CB  ASP A  43      -5.060 -13.936 -12.231  1.00  0.00           C  
ATOM    754  CG  ASP A  43      -6.103 -13.405 -13.237  1.00  0.00           C  
ATOM    755  OD1 ASP A  43      -5.735 -12.670 -14.131  1.00  0.00           O  
ATOM    756  OD2 ASP A  43      -7.250 -13.721 -13.078  1.00  0.00           O  
ATOM    757  H   ASP A  43      -3.202 -15.165 -10.964  1.00  0.00           H  
ATOM    758  HA  ASP A  43      -3.598 -14.342 -13.774  1.00  0.00           H  
ATOM    759 1HB  ASP A  43      -5.365 -14.933 -11.905  1.00  0.00           H  
ATOM    760 2HB  ASP A  43      -5.090 -13.303 -11.349  1.00  0.00           H  
ATOM    761  N   GLU A  44      -3.468 -11.644 -13.363  1.00  0.00           N  
ATOM    762  CA  GLU A  44      -2.884 -10.305 -13.349  1.00  0.00           C  
ATOM    763  C   GLU A  44      -3.076  -9.633 -12.009  1.00  0.00           C  
ATOM    764  O   GLU A  44      -2.134  -9.071 -11.446  1.00  0.00           O  
ATOM    765  CB  GLU A  44      -3.496  -9.425 -14.436  1.00  0.00           C  
ATOM    766  CG  GLU A  44      -2.892  -8.025 -14.516  1.00  0.00           C  
ATOM    767  CD  GLU A  44      -3.459  -7.217 -15.631  1.00  0.00           C  
ATOM    768  OE1 GLU A  44      -4.308  -7.719 -16.325  1.00  0.00           O  
ATOM    769  OE2 GLU A  44      -3.047  -6.095 -15.796  1.00  0.00           O  
ATOM    770  H   GLU A  44      -4.282 -11.855 -13.941  1.00  0.00           H  
ATOM    771  HA  GLU A  44      -1.813 -10.395 -13.536  1.00  0.00           H  
ATOM    772 1HB  GLU A  44      -3.370  -9.905 -15.405  1.00  0.00           H  
ATOM    773 2HB  GLU A  44      -4.567  -9.321 -14.258  1.00  0.00           H  
ATOM    774 1HG  GLU A  44      -3.075  -7.496 -13.580  1.00  0.00           H  
ATOM    775 2HG  GLU A  44      -1.814  -8.113 -14.645  1.00  0.00           H  
ATOM    776  N   GLU A  45      -4.294  -9.728 -11.474  1.00  0.00           N  
ATOM    777  CA  GLU A  45      -4.593  -9.120 -10.189  1.00  0.00           C  
ATOM    778  C   GLU A  45      -3.817  -9.817  -9.095  1.00  0.00           C  
ATOM    779  O   GLU A  45      -3.442  -9.197  -8.100  1.00  0.00           O  
ATOM    780  CB  GLU A  45      -6.083  -9.167  -9.880  1.00  0.00           C  
ATOM    781  CG  GLU A  45      -6.927  -8.270 -10.757  1.00  0.00           C  
ATOM    782  CD  GLU A  45      -8.376  -8.315 -10.395  1.00  0.00           C  
ATOM    783  OE1 GLU A  45      -8.736  -9.107  -9.547  1.00  0.00           O  
ATOM    784  OE2 GLU A  45      -9.132  -7.562 -10.958  1.00  0.00           O  
ATOM    785  H   GLU A  45      -5.023 -10.195 -12.000  1.00  0.00           H  
ATOM    786  HA  GLU A  45      -4.283  -8.075 -10.219  1.00  0.00           H  
ATOM    787 1HB  GLU A  45      -6.443 -10.190 -10.000  1.00  0.00           H  
ATOM    788 2HB  GLU A  45      -6.249  -8.879  -8.842  1.00  0.00           H  
ATOM    789 1HG  GLU A  45      -6.569  -7.246 -10.658  1.00  0.00           H  
ATOM    790 2HG  GLU A  45      -6.803  -8.572 -11.796  1.00  0.00           H  
ATOM    791  N   GLU A  46      -3.630 -11.122  -9.245  1.00  0.00           N  
ATOM    792  CA  GLU A  46      -2.901 -11.884  -8.254  1.00  0.00           C  
ATOM    793  C   GLU A  46      -1.416 -11.525  -8.262  1.00  0.00           C  
ATOM    794  O   GLU A  46      -0.809 -11.404  -7.197  1.00  0.00           O  
ATOM    795  CB  GLU A  46      -3.104 -13.363  -8.487  1.00  0.00           C  
ATOM    796  CG  GLU A  46      -4.509 -13.828  -8.215  1.00  0.00           C  
ATOM    797  CD  GLU A  46      -4.724 -15.237  -8.580  1.00  0.00           C  
ATOM    798  OE1 GLU A  46      -3.887 -15.786  -9.293  1.00  0.00           O  
ATOM    799  OE2 GLU A  46      -5.713 -15.796  -8.155  1.00  0.00           O  
ATOM    800  H   GLU A  46      -4.015 -11.578 -10.062  1.00  0.00           H  
ATOM    801  HA  GLU A  46      -3.308 -11.633  -7.275  1.00  0.00           H  
ATOM    802 1HB  GLU A  46      -2.833 -13.604  -9.506  1.00  0.00           H  
ATOM    803 2HB  GLU A  46      -2.450 -13.917  -7.830  1.00  0.00           H  
ATOM    804 1HG  GLU A  46      -4.706 -13.707  -7.154  1.00  0.00           H  
ATOM    805 2HG  GLU A  46      -5.212 -13.200  -8.760  1.00  0.00           H  
ATOM    806  N   LYS A  47      -0.826 -11.321  -9.452  1.00  0.00           N  
ATOM    807  CA  LYS A  47       0.578 -10.931  -9.514  1.00  0.00           C  
ATOM    808  C   LYS A  47       0.734  -9.548  -8.927  1.00  0.00           C  
ATOM    809  O   LYS A  47       1.742  -9.255  -8.269  1.00  0.00           O  
ATOM    810  CB  LYS A  47       1.104 -10.951 -10.953  1.00  0.00           C  
ATOM    811  CG  LYS A  47       1.312 -12.338 -11.575  1.00  0.00           C  
ATOM    812  CD  LYS A  47       2.555 -13.056 -11.022  1.00  0.00           C  
ATOM    813  CE  LYS A  47       2.759 -14.382 -11.736  1.00  0.00           C  
ATOM    814  NZ  LYS A  47       3.936 -15.171 -11.205  1.00  0.00           N  
ATOM    815  H   LYS A  47      -1.341 -11.505 -10.320  1.00  0.00           H  
ATOM    816  HA  LYS A  47       1.163 -11.613  -8.906  1.00  0.00           H  
ATOM    817 1HB  LYS A  47       0.393 -10.417 -11.592  1.00  0.00           H  
ATOM    818 2HB  LYS A  47       2.048 -10.416 -11.000  1.00  0.00           H  
ATOM    819 1HG  LYS A  47       0.441 -12.958 -11.354  1.00  0.00           H  
ATOM    820 2HG  LYS A  47       1.395 -12.245 -12.656  1.00  0.00           H  
ATOM    821 1HD  LYS A  47       3.434 -12.433 -11.178  1.00  0.00           H  
ATOM    822 2HD  LYS A  47       2.454 -13.237  -9.971  1.00  0.00           H  
ATOM    823 1HE  LYS A  47       1.857 -14.971 -11.640  1.00  0.00           H  
ATOM    824 2HE  LYS A  47       2.928 -14.179 -12.792  1.00  0.00           H  
ATOM    825 1HZ  LYS A  47       4.014 -16.026 -11.730  1.00  0.00           H  
ATOM    826 2HZ  LYS A  47       4.776 -14.636 -11.318  1.00  0.00           H  
ATOM    827 3HZ  LYS A  47       3.841 -15.429 -10.193  1.00  0.00           H  
ATOM    828  N   LYS A  48      -0.272  -8.700  -9.147  1.00  0.00           N  
ATOM    829  CA  LYS A  48      -0.252  -7.363  -8.618  1.00  0.00           C  
ATOM    830  C   LYS A  48      -0.294  -7.428  -7.093  1.00  0.00           C  
ATOM    831  O   LYS A  48       0.566  -6.839  -6.434  1.00  0.00           O  
ATOM    832  CB  LYS A  48      -1.399  -6.569  -9.238  1.00  0.00           C  
ATOM    833  CG  LYS A  48      -1.442  -5.120  -8.913  1.00  0.00           C  
ATOM    834  CD  LYS A  48      -2.507  -4.413  -9.750  1.00  0.00           C  
ATOM    835  CE  LYS A  48      -2.495  -2.906  -9.514  1.00  0.00           C  
ATOM    836  NZ  LYS A  48      -3.467  -2.194 -10.388  1.00  0.00           N  
ATOM    837  H   LYS A  48      -1.052  -8.989  -9.747  1.00  0.00           H  
ATOM    838  HA  LYS A  48       0.670  -6.890  -8.889  1.00  0.00           H  
ATOM    839 1HB  LYS A  48      -1.363  -6.678 -10.324  1.00  0.00           H  
ATOM    840 2HB  LYS A  48      -2.339  -6.998  -8.907  1.00  0.00           H  
ATOM    841 1HG  LYS A  48      -1.686  -5.001  -7.859  1.00  0.00           H  
ATOM    842 2HG  LYS A  48      -0.463  -4.680  -9.107  1.00  0.00           H  
ATOM    843 1HD  LYS A  48      -2.328  -4.607 -10.811  1.00  0.00           H  
ATOM    844 2HD  LYS A  48      -3.491  -4.806  -9.490  1.00  0.00           H  
ATOM    845 1HE  LYS A  48      -2.738  -2.697  -8.472  1.00  0.00           H  
ATOM    846 2HE  LYS A  48      -1.494  -2.524  -9.726  1.00  0.00           H  
ATOM    847 1HZ  LYS A  48      -3.399  -1.174 -10.201  1.00  0.00           H  
ATOM    848 2HZ  LYS A  48      -3.238  -2.361 -11.355  1.00  0.00           H  
ATOM    849 3HZ  LYS A  48      -4.403  -2.508 -10.205  1.00  0.00           H  
ATOM    850  N   LYS A  49      -1.173  -8.272  -6.528  1.00  0.00           N  
ATOM    851  CA  LYS A  49      -1.236  -8.400  -5.079  1.00  0.00           C  
ATOM    852  C   LYS A  49       0.096  -8.900  -4.538  1.00  0.00           C  
ATOM    853  O   LYS A  49       0.564  -8.403  -3.508  1.00  0.00           O  
ATOM    854  CB  LYS A  49      -2.309  -9.413  -4.666  1.00  0.00           C  
ATOM    855  CG  LYS A  49      -3.800  -9.042  -4.841  1.00  0.00           C  
ATOM    856  CD  LYS A  49      -4.352  -8.089  -3.773  1.00  0.00           C  
ATOM    857  CE  LYS A  49      -5.887  -7.984  -3.926  1.00  0.00           C  
ATOM    858  NZ  LYS A  49      -6.555  -7.130  -2.874  1.00  0.00           N  
ATOM    859  H   LYS A  49      -1.857  -8.758  -7.113  1.00  0.00           H  
ATOM    860  HA  LYS A  49      -1.443  -7.426  -4.643  1.00  0.00           H  
ATOM    861 1HB  LYS A  49      -2.158 -10.301  -5.253  1.00  0.00           H  
ATOM    862 2HB  LYS A  49      -2.156  -9.692  -3.636  1.00  0.00           H  
ATOM    863 1HG  LYS A  49      -3.920  -8.549  -5.798  1.00  0.00           H  
ATOM    864 2HG  LYS A  49      -4.393  -9.956  -4.853  1.00  0.00           H  
ATOM    865 1HD  LYS A  49      -4.101  -8.450  -2.775  1.00  0.00           H  
ATOM    866 2HD  LYS A  49      -3.926  -7.113  -3.909  1.00  0.00           H  
ATOM    867 1HE  LYS A  49      -6.116  -7.575  -4.909  1.00  0.00           H  
ATOM    868 2HE  LYS A  49      -6.298  -8.993  -3.861  1.00  0.00           H  
ATOM    869 1HZ  LYS A  49      -7.553  -7.140  -3.038  1.00  0.00           H  
ATOM    870 2HZ  LYS A  49      -6.363  -7.520  -1.959  1.00  0.00           H  
ATOM    871 3HZ  LYS A  49      -6.244  -6.168  -2.894  1.00  0.00           H  
ATOM    872  N   ALA A  50       0.737  -9.855  -5.235  1.00  0.00           N  
ATOM    873  CA  ALA A  50       2.009 -10.359  -4.752  1.00  0.00           C  
ATOM    874  C   ALA A  50       3.050  -9.255  -4.710  1.00  0.00           C  
ATOM    875  O   ALA A  50       3.739  -9.116  -3.706  1.00  0.00           O  
ATOM    876  CB  ALA A  50       2.525 -11.476  -5.653  1.00  0.00           C  
ATOM    877  H   ALA A  50       0.297 -10.266  -6.065  1.00  0.00           H  
ATOM    878  HA  ALA A  50       1.864 -10.740  -3.741  1.00  0.00           H  
ATOM    879 1HB  ALA A  50       3.470 -11.845  -5.282  1.00  0.00           H  
ATOM    880 2HB  ALA A  50       1.814 -12.282  -5.688  1.00  0.00           H  
ATOM    881 3HB  ALA A  50       2.667 -11.088  -6.657  1.00  0.00           H  
ATOM    882  N   ALA A  51       3.126  -8.415  -5.752  1.00  0.00           N  
ATOM    883  CA  ALA A  51       4.125  -7.345  -5.787  1.00  0.00           C  
ATOM    884  C   ALA A  51       3.938  -6.347  -4.674  1.00  0.00           C  
ATOM    885  O   ALA A  51       4.907  -5.857  -4.083  1.00  0.00           O  
ATOM    886  CB  ALA A  51       4.072  -6.635  -7.102  1.00  0.00           C  
ATOM    887  H   ALA A  51       2.528  -8.587  -6.572  1.00  0.00           H  
ATOM    888  HA  ALA A  51       5.105  -7.796  -5.675  1.00  0.00           H  
ATOM    889 1HB  ALA A  51       4.841  -5.875  -7.154  1.00  0.00           H  
ATOM    890 2HB  ALA A  51       4.244  -7.353  -7.837  1.00  0.00           H  
ATOM    891 3HB  ALA A  51       3.087  -6.182  -7.240  1.00  0.00           H  
ATOM    892  N   TYR A  52       2.689  -6.062  -4.368  1.00  0.00           N  
ATOM    893  CA  TYR A  52       2.392  -5.121  -3.322  1.00  0.00           C  
ATOM    894  C   TYR A  52       2.739  -5.684  -1.944  1.00  0.00           C  
ATOM    895  O   TYR A  52       3.314  -4.968  -1.108  1.00  0.00           O  
ATOM    896  CB  TYR A  52       0.948  -4.700  -3.483  1.00  0.00           C  
ATOM    897  CG  TYR A  52       0.786  -3.602  -4.509  1.00  0.00           C  
ATOM    898  CD1 TYR A  52       0.181  -3.830  -5.693  1.00  0.00           C  
ATOM    899  CD2 TYR A  52       1.264  -2.357  -4.240  1.00  0.00           C  
ATOM    900  CE1 TYR A  52       0.050  -2.834  -6.591  1.00  0.00           C  
ATOM    901  CE2 TYR A  52       1.126  -1.358  -5.143  1.00  0.00           C  
ATOM    902  CZ  TYR A  52       0.514  -1.610  -6.324  1.00  0.00           C  
ATOM    903  OH  TYR A  52       0.312  -0.635  -7.245  1.00  0.00           O  
ATOM    904  H   TYR A  52       1.934  -6.469  -4.934  1.00  0.00           H  
ATOM    905  HA  TYR A  52       3.017  -4.244  -3.477  1.00  0.00           H  
ATOM    906 1HB  TYR A  52       0.386  -5.564  -3.845  1.00  0.00           H  
ATOM    907 2HB  TYR A  52       0.513  -4.428  -2.582  1.00  0.00           H  
ATOM    908  HD1 TYR A  52      -0.213  -4.791  -5.919  1.00  0.00           H  
ATOM    909  HD2 TYR A  52       1.744  -2.172  -3.308  1.00  0.00           H  
ATOM    910  HE1 TYR A  52      -0.438  -3.005  -7.519  1.00  0.00           H  
ATOM    911  HE2 TYR A  52       1.497  -0.371  -4.921  1.00  0.00           H  
ATOM    912  HH  TYR A  52       0.181   0.209  -6.793  1.00  0.00           H  
ATOM    913  N   MET A  53       2.483  -6.982  -1.737  1.00  0.00           N  
ATOM    914  CA  MET A  53       2.846  -7.645  -0.489  1.00  0.00           C  
ATOM    915  C   MET A  53       4.372  -7.689  -0.356  1.00  0.00           C  
ATOM    916  O   MET A  53       4.922  -7.509   0.732  1.00  0.00           O  
ATOM    917  CB  MET A  53       2.277  -9.055  -0.458  1.00  0.00           C  
ATOM    918  CG  MET A  53       0.774  -9.168  -0.347  1.00  0.00           C  
ATOM    919  SD  MET A  53       0.247 -10.855  -0.402  1.00  0.00           S  
ATOM    920  CE  MET A  53      -1.503 -10.663  -0.533  1.00  0.00           C  
ATOM    921  H   MET A  53       1.963  -7.506  -2.453  1.00  0.00           H  
ATOM    922  HA  MET A  53       2.457  -7.068   0.336  1.00  0.00           H  
ATOM    923 1HB  MET A  53       2.529  -9.531  -1.393  1.00  0.00           H  
ATOM    924 2HB  MET A  53       2.732  -9.625   0.349  1.00  0.00           H  
ATOM    925 1HG  MET A  53       0.425  -8.762   0.566  1.00  0.00           H  
ATOM    926 2HG  MET A  53       0.295  -8.626  -1.145  1.00  0.00           H  
ATOM    927 1HE  MET A  53      -1.980 -11.645  -0.573  1.00  0.00           H  
ATOM    928 2HE  MET A  53      -1.876 -10.125   0.343  1.00  0.00           H  
ATOM    929 3HE  MET A  53      -1.740 -10.108  -1.430  1.00  0.00           H  
ATOM    930  N   ILE A  54       5.063  -7.876  -1.482  1.00  0.00           N  
ATOM    931  CA  ILE A  54       6.517  -7.927  -1.509  1.00  0.00           C  
ATOM    932  C   ILE A  54       7.126  -6.605  -1.098  1.00  0.00           C  
ATOM    933  O   ILE A  54       8.039  -6.591  -0.270  1.00  0.00           O  
ATOM    934  CB  ILE A  54       6.992  -8.357  -2.903  1.00  0.00           C  
ATOM    935  CG1 ILE A  54       6.593  -9.802  -3.072  1.00  0.00           C  
ATOM    936  CG2 ILE A  54       8.512  -8.157  -3.047  1.00  0.00           C  
ATOM    937  CD1 ILE A  54       6.606 -10.368  -4.478  1.00  0.00           C  
ATOM    938  H   ILE A  54       4.538  -8.051  -2.345  1.00  0.00           H  
ATOM    939  HA  ILE A  54       6.844  -8.682  -0.796  1.00  0.00           H  
ATOM    940  HB  ILE A  54       6.477  -7.781  -3.654  1.00  0.00           H  
ATOM    941 1HG1 ILE A  54       7.283 -10.347  -2.482  1.00  0.00           H  
ATOM    942 2HG1 ILE A  54       5.628  -9.948  -2.650  1.00  0.00           H  
ATOM    943 1HG2 ILE A  54       8.832  -8.477  -4.030  1.00  0.00           H  
ATOM    944 2HG2 ILE A  54       8.766  -7.109  -2.922  1.00  0.00           H  
ATOM    945 3HG2 ILE A  54       9.030  -8.747  -2.285  1.00  0.00           H  
ATOM    946 1HD1 ILE A  54       6.332 -11.418  -4.422  1.00  0.00           H  
ATOM    947 2HD1 ILE A  54       5.892  -9.850  -5.093  1.00  0.00           H  
ATOM    948 3HD1 ILE A  54       7.568 -10.272  -4.915  1.00  0.00           H  
ATOM    949  N   LEU A  55       6.630  -5.492  -1.637  1.00  0.00           N  
ATOM    950  CA  LEU A  55       7.187  -4.215  -1.217  1.00  0.00           C  
ATOM    951  C   LEU A  55       6.911  -3.932   0.235  1.00  0.00           C  
ATOM    952  O   LEU A  55       7.771  -3.365   0.918  1.00  0.00           O  
ATOM    953  CB  LEU A  55       6.679  -3.067  -2.067  1.00  0.00           C  
ATOM    954  CG  LEU A  55       7.568  -2.667  -3.215  1.00  0.00           C  
ATOM    955  CD1 LEU A  55       7.790  -3.845  -4.179  1.00  0.00           C  
ATOM    956  CD2 LEU A  55       6.933  -1.502  -3.881  1.00  0.00           C  
ATOM    957  H   LEU A  55       5.899  -5.551  -2.356  1.00  0.00           H  
ATOM    958  HA  LEU A  55       8.265  -4.265  -1.337  1.00  0.00           H  
ATOM    959 1HB  LEU A  55       5.705  -3.353  -2.481  1.00  0.00           H  
ATOM    960 2HB  LEU A  55       6.542  -2.203  -1.438  1.00  0.00           H  
ATOM    961  HG  LEU A  55       8.541  -2.362  -2.825  1.00  0.00           H  
ATOM    962 1HD1 LEU A  55       8.433  -3.527  -4.997  1.00  0.00           H  
ATOM    963 2HD1 LEU A  55       8.265  -4.673  -3.664  1.00  0.00           H  
ATOM    964 3HD1 LEU A  55       6.846  -4.177  -4.572  1.00  0.00           H  
ATOM    965 1HD2 LEU A  55       7.573  -1.153  -4.681  1.00  0.00           H  
ATOM    966 2HD2 LEU A  55       5.969  -1.800  -4.263  1.00  0.00           H  
ATOM    967 3HD2 LEU A  55       6.794  -0.719  -3.186  1.00  0.00           H  
ATOM    968  N   PHE A  56       5.735  -4.312   0.722  1.00  0.00           N  
ATOM    969  CA  PHE A  56       5.426  -4.107   2.118  1.00  0.00           C  
ATOM    970  C   PHE A  56       6.453  -4.830   2.978  1.00  0.00           C  
ATOM    971  O   PHE A  56       7.027  -4.253   3.898  1.00  0.00           O  
ATOM    972  CB  PHE A  56       4.069  -4.685   2.435  1.00  0.00           C  
ATOM    973  CG  PHE A  56       3.648  -4.541   3.829  1.00  0.00           C  
ATOM    974  CD1 PHE A  56       2.913  -3.477   4.216  1.00  0.00           C  
ATOM    975  CD2 PHE A  56       3.990  -5.467   4.771  1.00  0.00           C  
ATOM    976  CE1 PHE A  56       2.498  -3.348   5.471  1.00  0.00           C  
ATOM    977  CE2 PHE A  56       3.578  -5.324   6.036  1.00  0.00           C  
ATOM    978  CZ  PHE A  56       2.825  -4.275   6.392  1.00  0.00           C  
ATOM    979  H   PHE A  56       5.026  -4.728   0.104  1.00  0.00           H  
ATOM    980  HA  PHE A  56       5.456  -3.040   2.346  1.00  0.00           H  
ATOM    981 1HB  PHE A  56       3.331  -4.229   1.794  1.00  0.00           H  
ATOM    982 2HB  PHE A  56       4.069  -5.739   2.204  1.00  0.00           H  
ATOM    983  HD1 PHE A  56       2.660  -2.734   3.511  1.00  0.00           H  
ATOM    984  HD2 PHE A  56       4.591  -6.328   4.496  1.00  0.00           H  
ATOM    985  HE1 PHE A  56       1.899  -2.486   5.746  1.00  0.00           H  
ATOM    986  HE2 PHE A  56       3.834  -6.050   6.761  1.00  0.00           H  
ATOM    987  HZ  PHE A  56       2.486  -4.172   7.415  1.00  0.00           H  
ATOM    988  N   LEU A  57       6.693  -6.112   2.672  1.00  0.00           N  
ATOM    989  CA  LEU A  57       7.604  -6.921   3.465  1.00  0.00           C  
ATOM    990  C   LEU A  57       9.044  -6.382   3.380  1.00  0.00           C  
ATOM    991  O   LEU A  57       9.781  -6.384   4.378  1.00  0.00           O  
ATOM    992  CB  LEU A  57       7.500  -8.376   2.981  1.00  0.00           C  
ATOM    993  CG  LEU A  57       6.139  -9.128   3.260  1.00  0.00           C  
ATOM    994  CD1 LEU A  57       6.165 -10.434   2.500  1.00  0.00           C  
ATOM    995  CD2 LEU A  57       5.957  -9.410   4.758  1.00  0.00           C  
ATOM    996  H   LEU A  57       6.192  -6.543   1.888  1.00  0.00           H  
ATOM    997  HA  LEU A  57       7.289  -6.869   4.498  1.00  0.00           H  
ATOM    998 1HB  LEU A  57       7.664  -8.381   1.900  1.00  0.00           H  
ATOM    999 2HB  LEU A  57       8.269  -8.954   3.443  1.00  0.00           H  
ATOM   1000  HG  LEU A  57       5.305  -8.529   2.906  1.00  0.00           H  
ATOM   1001 1HD1 LEU A  57       5.235 -10.975   2.663  1.00  0.00           H  
ATOM   1002 2HD1 LEU A  57       6.286 -10.234   1.432  1.00  0.00           H  
ATOM   1003 3HD1 LEU A  57       6.998 -11.021   2.859  1.00  0.00           H  
ATOM   1004 1HD2 LEU A  57       5.033  -9.950   4.929  1.00  0.00           H  
ATOM   1005 2HD2 LEU A  57       6.771 -10.015   5.086  1.00  0.00           H  
ATOM   1006 3HD2 LEU A  57       5.933  -8.489   5.325  1.00  0.00           H  
ATOM   1007  N   LYS A  58       9.456  -5.879   2.209  1.00  0.00           N  
ATOM   1008  CA  LYS A  58      10.793  -5.296   2.082  1.00  0.00           C  
ATOM   1009  C   LYS A  58      10.989  -4.078   2.981  1.00  0.00           C  
ATOM   1010  O   LYS A  58      12.082  -3.876   3.515  1.00  0.00           O  
ATOM   1011  CB  LYS A  58      11.123  -4.899   0.639  1.00  0.00           C  
ATOM   1012  CG  LYS A  58      11.397  -6.050  -0.328  1.00  0.00           C  
ATOM   1013  CD  LYS A  58      11.713  -5.530  -1.724  1.00  0.00           C  
ATOM   1014  CE  LYS A  58      12.085  -6.659  -2.682  1.00  0.00           C  
ATOM   1015  NZ  LYS A  58      12.410  -6.142  -4.050  1.00  0.00           N  
ATOM   1016  H   LYS A  58       8.847  -5.940   1.387  1.00  0.00           H  
ATOM   1017  HA  LYS A  58      11.519  -6.042   2.401  1.00  0.00           H  
ATOM   1018 1HB  LYS A  58      10.286  -4.325   0.237  1.00  0.00           H  
ATOM   1019 2HB  LYS A  58      11.992  -4.246   0.639  1.00  0.00           H  
ATOM   1020 1HG  LYS A  58      12.257  -6.613   0.028  1.00  0.00           H  
ATOM   1021 2HG  LYS A  58      10.540  -6.717  -0.368  1.00  0.00           H  
ATOM   1022 1HD  LYS A  58      10.834  -5.011  -2.117  1.00  0.00           H  
ATOM   1023 2HD  LYS A  58      12.538  -4.822  -1.670  1.00  0.00           H  
ATOM   1024 1HE  LYS A  58      12.952  -7.189  -2.290  1.00  0.00           H  
ATOM   1025 2HE  LYS A  58      11.257  -7.353  -2.756  1.00  0.00           H  
ATOM   1026 1HZ  LYS A  58      12.652  -6.907  -4.663  1.00  0.00           H  
ATOM   1027 2HZ  LYS A  58      11.609  -5.656  -4.427  1.00  0.00           H  
ATOM   1028 3HZ  LYS A  58      13.192  -5.502  -3.991  1.00  0.00           H  
ATOM   1029  N   THR A  59       9.948  -3.256   3.159  1.00  0.00           N  
ATOM   1030  CA  THR A  59      10.079  -2.075   4.005  1.00  0.00           C  
ATOM   1031  C   THR A  59       9.752  -2.383   5.469  1.00  0.00           C  
ATOM   1032  O   THR A  59      10.217  -1.674   6.367  1.00  0.00           O  
ATOM   1033  CB  THR A  59       9.140  -0.966   3.525  1.00  0.00           C  
ATOM   1034  OG1 THR A  59       7.828  -1.464   3.617  1.00  0.00           O  
ATOM   1035  CG2 THR A  59       9.436  -0.578   2.078  1.00  0.00           C  
ATOM   1036  H   THR A  59       9.058  -3.424   2.670  1.00  0.00           H  
ATOM   1037  HA  THR A  59      11.107  -1.721   3.950  1.00  0.00           H  
ATOM   1038  HB  THR A  59       9.239  -0.095   4.170  1.00  0.00           H  
ATOM   1039  HG1 THR A  59       7.195  -0.786   3.383  1.00  0.00           H  
ATOM   1040 1HG2 THR A  59       8.734   0.197   1.767  1.00  0.00           H  
ATOM   1041 2HG2 THR A  59      10.453  -0.201   2.003  1.00  0.00           H  
ATOM   1042 3HG2 THR A  59       9.326  -1.442   1.432  1.00  0.00           H  
ATOM   1043  N   LEU A  60       9.014  -3.475   5.714  1.00  0.00           N  
ATOM   1044  CA  LEU A  60       8.648  -3.917   7.056  1.00  0.00           C  
ATOM   1045  C   LEU A  60       9.877  -4.365   7.843  1.00  0.00           C  
ATOM   1046  O   LEU A  60      10.007  -4.057   9.030  1.00  0.00           O  
ATOM   1047  CB  LEU A  60       7.724  -5.150   6.982  1.00  0.00           C  
ATOM   1048  CG  LEU A  60       7.174  -5.736   8.314  1.00  0.00           C  
ATOM   1049  CD1 LEU A  60       6.247  -4.714   8.996  1.00  0.00           C  
ATOM   1050  CD2 LEU A  60       6.498  -7.066   8.022  1.00  0.00           C  
ATOM   1051  H   LEU A  60       8.586  -3.947   4.915  1.00  0.00           H  
ATOM   1052  HA  LEU A  60       8.169  -3.087   7.569  1.00  0.00           H  
ATOM   1053 1HB  LEU A  60       6.870  -4.894   6.355  1.00  0.00           H  
ATOM   1054 2HB  LEU A  60       8.275  -5.945   6.491  1.00  0.00           H  
ATOM   1055  HG  LEU A  60       7.999  -5.921   9.001  1.00  0.00           H  
ATOM   1056 1HD1 LEU A  60       5.877  -5.126   9.929  1.00  0.00           H  
ATOM   1057 2HD1 LEU A  60       6.790  -3.797   9.208  1.00  0.00           H  
ATOM   1058 3HD1 LEU A  60       5.406  -4.490   8.342  1.00  0.00           H  
ATOM   1059 1HD2 LEU A  60       6.138  -7.496   8.952  1.00  0.00           H  
ATOM   1060 2HD2 LEU A  60       5.686  -6.930   7.348  1.00  0.00           H  
ATOM   1061 3HD2 LEU A  60       7.219  -7.737   7.572  1.00  0.00           H  
ATOM   1062  N   GLY A  61      10.757  -5.128   7.179  1.00  0.00           N  
ATOM   1063  CA  GLY A  61      11.945  -5.686   7.817  1.00  0.00           C  
ATOM   1064  C   GLY A  61      13.201  -4.843   7.641  1.00  0.00           C  
ATOM   1065  O   GLY A  61      13.806  -4.888   6.570  1.00  0.00           O  
ATOM   1066  OXT GLY A  61      13.855  -4.572   8.652  1.00  0.00           O  
ATOM   1067  H   GLY A  61      10.551  -5.369   6.203  1.00  0.00           H  
ATOM   1068 1HA  GLY A  61      11.742  -5.801   8.876  1.00  0.00           H  
ATOM   1069 2HA  GLY A  61      12.121  -6.680   7.410  1.00  0.00           H  
TER                                                                             
ATOM   1071  N   ARG B  62     -12.033  -5.634  20.459  1.00  0.00           N  
ATOM   1072  CA  ARG B  62     -10.939  -5.815  19.496  1.00  0.00           C  
ATOM   1073  C   ARG B  62     -11.488  -5.957  18.082  1.00  0.00           C  
ATOM   1074  O   ARG B  62     -12.649  -6.336  17.900  1.00  0.00           O  
ATOM   1075  CB  ARG B  62     -10.066  -7.029  19.805  1.00  0.00           C  
ATOM   1076  CG  ARG B  62      -9.452  -7.081  21.204  1.00  0.00           C  
ATOM   1077  CD  ARG B  62      -8.671  -5.883  21.542  1.00  0.00           C  
ATOM   1078  NE  ARG B  62      -7.567  -5.628  20.646  1.00  0.00           N  
ATOM   1079  CZ  ARG B  62      -6.317  -6.099  20.745  1.00  0.00           C  
ATOM   1080  NH1 ARG B  62      -5.912  -6.938  21.679  1.00  0.00           N  
ATOM   1081  NH2 ARG B  62      -5.440  -5.707  19.861  1.00  0.00           N  
ATOM   1082 1H   ARG B  62     -11.655  -5.543  21.380  1.00  0.00           H  
ATOM   1083 2H   ARG B  62     -12.548  -4.808  20.227  1.00  0.00           H  
ATOM   1084 3H   ARG B  62     -12.642  -6.426  20.426  1.00  0.00           H  
ATOM   1085  HA  ARG B  62     -10.295  -4.934  19.522  1.00  0.00           H  
ATOM   1086 1HB  ARG B  62     -10.643  -7.941  19.665  1.00  0.00           H  
ATOM   1087 2HB  ARG B  62      -9.237  -7.058  19.090  1.00  0.00           H  
ATOM   1088 1HG  ARG B  62     -10.231  -7.218  21.955  1.00  0.00           H  
ATOM   1089 2HG  ARG B  62      -8.756  -7.907  21.234  1.00  0.00           H  
ATOM   1090 1HD  ARG B  62      -9.320  -5.017  21.512  1.00  0.00           H  
ATOM   1091 2HD  ARG B  62      -8.270  -5.992  22.545  1.00  0.00           H  
ATOM   1092  HE  ARG B  62      -7.753  -5.031  19.819  1.00  0.00           H  
ATOM   1093 1HH1 ARG B  62      -6.543  -7.337  22.385  1.00  0.00           H  
ATOM   1094 2HH1 ARG B  62      -4.931  -7.232  21.647  1.00  0.00           H  
ATOM   1095 1HH2 ARG B  62      -5.722  -5.024  19.129  1.00  0.00           H  
ATOM   1096 2HH2 ARG B  62      -4.498  -6.072  19.916  1.00  0.00           H  
ATOM   1097  N   SER B  63     -10.639  -5.703  17.086  1.00  0.00           N  
ATOM   1098  CA  SER B  63     -11.046  -5.822  15.688  1.00  0.00           C  
ATOM   1099  C   SER B  63     -10.020  -6.586  14.829  1.00  0.00           C  
ATOM   1100  O   SER B  63      -9.200  -5.963  14.153  1.00  0.00           O  
ATOM   1101  CB  SER B  63     -11.268  -4.439  15.107  1.00  0.00           C  
ATOM   1102  OG  SER B  63     -11.702  -4.517  13.777  1.00  0.00           O  
ATOM   1103  H   SER B  63      -9.689  -5.374  17.312  1.00  0.00           H  
ATOM   1104  HA  SER B  63     -12.006  -6.324  15.658  1.00  0.00           H  
ATOM   1105 1HB  SER B  63     -12.009  -3.909  15.704  1.00  0.00           H  
ATOM   1106 2HB  SER B  63     -10.340  -3.871  15.157  1.00  0.00           H  
ATOM   1107  HG  SER B  63     -11.819  -3.610  13.484  1.00  0.00           H  
ATOM   1108  N   PRO B  64     -10.076  -7.933  14.764  1.00  0.00           N  
ATOM   1109  CA  PRO B  64      -9.098  -8.797  14.115  1.00  0.00           C  
ATOM   1110  C   PRO B  64      -9.235  -8.802  12.598  1.00  0.00           C  
ATOM   1111  O   PRO B  64      -9.519  -9.830  11.987  1.00  0.00           O  
ATOM   1112  CB  PRO B  64      -9.438 -10.162  14.715  1.00  0.00           C  
ATOM   1113  CG  PRO B  64     -10.937 -10.103  14.937  1.00  0.00           C  
ATOM   1114  CD  PRO B  64     -11.223  -8.660  15.349  1.00  0.00           C  
ATOM   1115  HA  PRO B  64      -8.093  -8.472  14.405  1.00  0.00           H  
ATOM   1116 1HB  PRO B  64      -9.137 -10.966  14.026  1.00  0.00           H  
ATOM   1117 2HB  PRO B  64      -8.874 -10.313  15.647  1.00  0.00           H  
ATOM   1118 1HG  PRO B  64     -11.462 -10.384  14.004  1.00  0.00           H  
ATOM   1119 2HG  PRO B  64     -11.240 -10.830  15.703  1.00  0.00           H  
ATOM   1120 1HD  PRO B  64     -12.171  -8.355  14.876  1.00  0.00           H  
ATOM   1121 2HD  PRO B  64     -11.244  -8.555  16.444  1.00  0.00           H  
ATOM   1122  N   HIS B  65      -8.982  -7.651  12.003  1.00  0.00           N  
ATOM   1123  CA  HIS B  65      -9.110  -7.452  10.570  1.00  0.00           C  
ATOM   1124  C   HIS B  65      -7.857  -6.802   9.971  1.00  0.00           C  
ATOM   1125  O   HIS B  65      -7.102  -6.106  10.661  1.00  0.00           O  
ATOM   1126  CB  HIS B  65     -10.361  -6.620  10.295  1.00  0.00           C  
ATOM   1127  CG  HIS B  65     -11.618  -7.338  10.731  1.00  0.00           C  
ATOM   1128  ND1 HIS B  65     -12.246  -8.285   9.949  1.00  0.00           N  
ATOM   1129  CD2 HIS B  65     -12.333  -7.268  11.878  1.00  0.00           C  
ATOM   1130  CE1 HIS B  65     -13.296  -8.758  10.597  1.00  0.00           C  
ATOM   1131  NE2 HIS B  65     -13.370  -8.156  11.769  1.00  0.00           N  
ATOM   1132  H   HIS B  65      -8.747  -6.859  12.595  1.00  0.00           H  
ATOM   1133  HA  HIS B  65      -9.257  -8.412  10.076  1.00  0.00           H  
ATOM   1134 1HB  HIS B  65     -10.297  -5.675  10.838  1.00  0.00           H  
ATOM   1135 2HB  HIS B  65     -10.427  -6.388   9.232  1.00  0.00           H  
ATOM   1136  HD1 HIS B  65     -11.965  -8.599   9.043  1.00  0.00           H  
ATOM   1137  HD2 HIS B  65     -12.223  -6.688  12.777  1.00  0.00           H  
ATOM   1138  HE1 HIS B  65     -13.928  -9.520  10.144  1.00  0.00           H  
ATOM   1139  N   ARG B  66      -7.636  -7.044   8.682  1.00  0.00           N  
ATOM   1140  CA  ARG B  66      -6.563  -6.374   7.965  1.00  0.00           C  
ATOM   1141  C   ARG B  66      -7.010  -4.906   7.895  1.00  0.00           C  
ATOM   1142  O   ARG B  66      -8.194  -4.660   8.122  1.00  0.00           O  
ATOM   1143  CB  ARG B  66      -6.368  -6.951   6.578  1.00  0.00           C  
ATOM   1144  CG  ARG B  66      -7.441  -6.633   5.565  1.00  0.00           C  
ATOM   1145  CD  ARG B  66      -7.120  -7.263   4.270  1.00  0.00           C  
ATOM   1146  NE  ARG B  66      -7.294  -8.694   4.344  1.00  0.00           N  
ATOM   1147  CZ  ARG B  66      -6.754  -9.621   3.525  1.00  0.00           C  
ATOM   1148  NH1 ARG B  66      -5.940  -9.330   2.520  1.00  0.00           N  
ATOM   1149  NH2 ARG B  66      -7.040 -10.887   3.733  1.00  0.00           N  
ATOM   1150  H   ARG B  66      -8.256  -7.666   8.180  1.00  0.00           H  
ATOM   1151  HA  ARG B  66      -5.640  -6.473   8.530  1.00  0.00           H  
ATOM   1152 1HB  ARG B  66      -5.447  -6.605   6.165  1.00  0.00           H  
ATOM   1153 2HB  ARG B  66      -6.295  -8.033   6.657  1.00  0.00           H  
ATOM   1154 1HG  ARG B  66      -8.404  -7.001   5.908  1.00  0.00           H  
ATOM   1155 2HG  ARG B  66      -7.498  -5.556   5.409  1.00  0.00           H  
ATOM   1156 1HD  ARG B  66      -7.775  -6.867   3.494  1.00  0.00           H  
ATOM   1157 2HD  ARG B  66      -6.086  -7.046   4.018  1.00  0.00           H  
ATOM   1158  HE  ARG B  66      -7.904  -9.037   5.071  1.00  0.00           H  
ATOM   1159 1HH1 ARG B  66      -5.647  -8.356   2.291  1.00  0.00           H  
ATOM   1160 2HH1 ARG B  66      -5.591 -10.138   1.962  1.00  0.00           H  
ATOM   1161 1HH2 ARG B  66      -7.652 -11.163   4.479  1.00  0.00           H  
ATOM   1162 2HH2 ARG B  66      -6.614 -11.597   3.112  1.00  0.00           H  
ATOM   1163  N   PRO B  67      -6.146  -3.911   7.621  1.00  0.00           N  
ATOM   1164  CA  PRO B  67      -6.518  -2.511   7.597  1.00  0.00           C  
ATOM   1165  C   PRO B  67      -7.614  -2.224   6.587  1.00  0.00           C  
ATOM   1166  O   PRO B  67      -7.677  -2.833   5.514  1.00  0.00           O  
ATOM   1167  CB  PRO B  67      -5.218  -1.803   7.199  1.00  0.00           C  
ATOM   1168  CG  PRO B  67      -4.151  -2.754   7.585  1.00  0.00           C  
ATOM   1169  CD  PRO B  67      -4.750  -4.136   7.260  1.00  0.00           C  
ATOM   1170  HA  PRO B  67      -6.843  -2.210   8.603  1.00  0.00           H  
ATOM   1171 1HB  PRO B  67      -5.228  -1.578   6.119  1.00  0.00           H  
ATOM   1172 2HB  PRO B  67      -5.146  -0.840   7.727  1.00  0.00           H  
ATOM   1173 1HG  PRO B  67      -3.265  -2.501   7.033  1.00  0.00           H  
ATOM   1174 2HG  PRO B  67      -3.905  -2.638   8.652  1.00  0.00           H  
ATOM   1175 1HD  PRO B  67      -4.668  -4.329   6.175  1.00  0.00           H  
ATOM   1176 2HD  PRO B  67      -4.270  -4.906   7.832  1.00  0.00           H  
ATOM   1177  N   ILE B  68      -8.454  -1.262   6.923  1.00  0.00           N  
ATOM   1178  CA  ILE B  68      -9.530  -0.835   6.050  1.00  0.00           C  
ATOM   1179  C   ILE B  68      -9.283   0.572   5.552  1.00  0.00           C  
ATOM   1180  O   ILE B  68      -8.908   1.464   6.316  1.00  0.00           O  
ATOM   1181  CB  ILE B  68     -10.898  -0.951   6.747  1.00  0.00           C  
ATOM   1182  CG1 ILE B  68     -11.165  -2.434   7.097  1.00  0.00           C  
ATOM   1183  CG2 ILE B  68     -12.004  -0.381   5.861  1.00  0.00           C  
ATOM   1184  CD1 ILE B  68     -12.319  -2.644   8.041  1.00  0.00           C  
ATOM   1185  H   ILE B  68      -8.333  -0.806   7.827  1.00  0.00           H  
ATOM   1186  HA  ILE B  68      -9.554  -1.491   5.183  1.00  0.00           H  
ATOM   1187  HB  ILE B  68     -10.868  -0.398   7.684  1.00  0.00           H  
ATOM   1188 1HG1 ILE B  68     -11.364  -2.982   6.174  1.00  0.00           H  
ATOM   1189 2HG1 ILE B  68     -10.269  -2.856   7.563  1.00  0.00           H  
ATOM   1190 1HG2 ILE B  68     -12.961  -0.467   6.374  1.00  0.00           H  
ATOM   1191 2HG2 ILE B  68     -11.806   0.670   5.648  1.00  0.00           H  
ATOM   1192 3HG2 ILE B  68     -12.045  -0.938   4.921  1.00  0.00           H  
ATOM   1193 1HD1 ILE B  68     -12.436  -3.712   8.237  1.00  0.00           H  
ATOM   1194 2HD1 ILE B  68     -12.119  -2.122   8.978  1.00  0.00           H  
ATOM   1195 3HD1 ILE B  68     -13.232  -2.253   7.594  1.00  0.00           H  
ATOM   1196  N   LEU B  69      -9.418   0.754   4.246  1.00  0.00           N  
ATOM   1197  CA  LEU B  69      -9.197   2.060   3.661  1.00  0.00           C  
ATOM   1198  C   LEU B  69     -10.523   2.718   3.259  1.00  0.00           C  
ATOM   1199  O   LEU B  69     -11.470   2.043   2.821  1.00  0.00           O  
ATOM   1200  CB  LEU B  69      -8.284   1.897   2.440  1.00  0.00           C  
ATOM   1201  CG  LEU B  69      -6.908   1.197   2.675  1.00  0.00           C  
ATOM   1202  CD1 LEU B  69      -6.182   1.078   1.372  1.00  0.00           C  
ATOM   1203  CD2 LEU B  69      -6.089   1.955   3.628  1.00  0.00           C  
ATOM   1204  H   LEU B  69      -9.700  -0.020   3.658  1.00  0.00           H  
ATOM   1205  HA  LEU B  69      -8.709   2.695   4.396  1.00  0.00           H  
ATOM   1206 1HB  LEU B  69      -8.807   1.291   1.724  1.00  0.00           H  
ATOM   1207 2HB  LEU B  69      -8.105   2.880   1.996  1.00  0.00           H  
ATOM   1208  HG  LEU B  69      -7.072   0.193   3.064  1.00  0.00           H  
ATOM   1209 1HD1 LEU B  69      -5.235   0.583   1.559  1.00  0.00           H  
ATOM   1210 2HD1 LEU B  69      -6.781   0.493   0.676  1.00  0.00           H  
ATOM   1211 3HD1 LEU B  69      -5.996   2.069   0.950  1.00  0.00           H  
ATOM   1212 1HD2 LEU B  69      -5.136   1.452   3.765  1.00  0.00           H  
ATOM   1213 2HD2 LEU B  69      -5.918   2.954   3.231  1.00  0.00           H  
ATOM   1214 3HD2 LEU B  69      -6.592   2.020   4.580  1.00  0.00           H  
ATOM   1215  N   GLN B  70     -10.584   4.046   3.399  1.00  0.00           N  
ATOM   1216  CA  GLN B  70     -11.766   4.801   2.979  1.00  0.00           C  
ATOM   1217  C   GLN B  70     -11.993   4.729   1.475  1.00  0.00           C  
ATOM   1218  O   GLN B  70     -11.087   5.029   0.689  1.00  0.00           O  
ATOM   1219  CB  GLN B  70     -11.634   6.268   3.369  1.00  0.00           C  
ATOM   1220  CG  GLN B  70     -12.852   7.116   3.038  1.00  0.00           C  
ATOM   1221  CD  GLN B  70     -12.749   8.533   3.560  1.00  0.00           C  
ATOM   1222  OE1 GLN B  70     -12.351   8.766   4.706  1.00  0.00           O  
ATOM   1223  NE2 GLN B  70     -13.107   9.492   2.715  1.00  0.00           N  
ATOM   1224  H   GLN B  70      -9.781   4.527   3.813  1.00  0.00           H  
ATOM   1225  HA  GLN B  70     -12.638   4.377   3.474  1.00  0.00           H  
ATOM   1226 1HB  GLN B  70     -11.432   6.349   4.435  1.00  0.00           H  
ATOM   1227 2HB  GLN B  70     -10.792   6.692   2.834  1.00  0.00           H  
ATOM   1228 1HG  GLN B  70     -12.949   7.173   1.957  1.00  0.00           H  
ATOM   1229 2HG  GLN B  70     -13.738   6.651   3.465  1.00  0.00           H  
ATOM   1230 1HE2 GLN B  70     -13.065  10.450   2.993  1.00  0.00           H  
ATOM   1231 2HE2 GLN B  70     -13.420   9.248   1.793  1.00  0.00           H  
ATOM   1232  N   ALA B  71     -13.208   4.366   1.073  1.00  0.00           N  
ATOM   1233  CA  ALA B  71     -13.509   4.268  -0.347  1.00  0.00           C  
ATOM   1234  C   ALA B  71     -13.322   5.620  -0.997  1.00  0.00           C  
ATOM   1235  O   ALA B  71     -13.691   6.646  -0.422  1.00  0.00           O  
ATOM   1236  CB  ALA B  71     -14.931   3.776  -0.564  1.00  0.00           C  
ATOM   1237  H   ALA B  71     -13.918   4.130   1.753  1.00  0.00           H  
ATOM   1238  HA  ALA B  71     -12.811   3.568  -0.808  1.00  0.00           H  
ATOM   1239 1HB  ALA B  71     -15.133   3.704  -1.633  1.00  0.00           H  
ATOM   1240 2HB  ALA B  71     -15.054   2.807  -0.117  1.00  0.00           H  
ATOM   1241 3HB  ALA B  71     -15.636   4.463  -0.107  1.00  0.00           H  
ATOM   1242  N   GLY B  72     -12.770   5.620  -2.200  1.00  0.00           N  
ATOM   1243  CA  GLY B  72     -12.586   6.840  -2.970  1.00  0.00           C  
ATOM   1244  C   GLY B  72     -11.207   7.463  -2.752  1.00  0.00           C  
ATOM   1245  O   GLY B  72     -10.788   8.334  -3.521  1.00  0.00           O  
ATOM   1246  H   GLY B  72     -12.436   4.745  -2.619  1.00  0.00           H  
ATOM   1247 1HA  GLY B  72     -12.722   6.615  -4.028  1.00  0.00           H  
ATOM   1248 2HA  GLY B  72     -13.359   7.558  -2.700  1.00  0.00           H  
ATOM   1249  N   LEU B  73     -10.485   7.014  -1.715  1.00  0.00           N  
ATOM   1250  CA  LEU B  73      -9.158   7.556  -1.483  1.00  0.00           C  
ATOM   1251  C   LEU B  73      -8.026   6.555  -1.747  1.00  0.00           C  
ATOM   1252  O   LEU B  73      -8.116   5.389  -1.361  1.00  0.00           O  
ATOM   1253  CB  LEU B  73      -9.031   8.093  -0.057  1.00  0.00           C  
ATOM   1254  CG  LEU B  73      -9.968   9.220   0.305  1.00  0.00           C  
ATOM   1255  CD1 LEU B  73      -9.789   9.545   1.777  1.00  0.00           C  
ATOM   1256  CD2 LEU B  73      -9.644  10.430  -0.575  1.00  0.00           C  
ATOM   1257  H   LEU B  73     -10.857   6.304  -1.077  1.00  0.00           H  
ATOM   1258  HA  LEU B  73      -9.057   8.409  -2.128  1.00  0.00           H  
ATOM   1259 1HB  LEU B  73      -9.237   7.269   0.631  1.00  0.00           H  
ATOM   1260 2HB  LEU B  73      -8.028   8.422   0.107  1.00  0.00           H  
ATOM   1261  HG  LEU B  73     -11.001   8.911   0.145  1.00  0.00           H  
ATOM   1262 1HD1 LEU B  73     -10.455  10.356   2.059  1.00  0.00           H  
ATOM   1263 2HD1 LEU B  73     -10.013   8.671   2.371  1.00  0.00           H  
ATOM   1264 3HD1 LEU B  73      -8.755   9.844   1.956  1.00  0.00           H  
ATOM   1265 1HD2 LEU B  73     -10.309  11.254  -0.321  1.00  0.00           H  
ATOM   1266 2HD2 LEU B  73      -8.609  10.729  -0.405  1.00  0.00           H  
ATOM   1267 3HD2 LEU B  73      -9.777  10.164  -1.627  1.00  0.00           H  
ATOM   1268  N   PRO B  74      -6.932   7.017  -2.383  1.00  0.00           N  
ATOM   1269  CA  PRO B  74      -6.698   8.317  -3.001  1.00  0.00           C  
ATOM   1270  C   PRO B  74      -7.544   8.517  -4.250  1.00  0.00           C  
ATOM   1271  O   PRO B  74      -7.934   7.553  -4.914  1.00  0.00           O  
ATOM   1272  CB  PRO B  74      -5.202   8.267  -3.326  1.00  0.00           C  
ATOM   1273  CG  PRO B  74      -4.891   6.799  -3.510  1.00  0.00           C  
ATOM   1274  CD  PRO B  74      -5.789   6.087  -2.536  1.00  0.00           C  
ATOM   1275  HA  PRO B  74      -6.908   9.116  -2.284  1.00  0.00           H  
ATOM   1276 1HB  PRO B  74      -5.011   8.846  -4.233  1.00  0.00           H  
ATOM   1277 2HB  PRO B  74      -4.633   8.733  -2.512  1.00  0.00           H  
ATOM   1278 1HG  PRO B  74      -5.074   6.495  -4.554  1.00  0.00           H  
ATOM   1279 2HG  PRO B  74      -3.832   6.597  -3.313  1.00  0.00           H  
ATOM   1280 1HD  PRO B  74      -6.117   5.156  -2.976  1.00  0.00           H  
ATOM   1281 2HD  PRO B  74      -5.294   5.940  -1.564  1.00  0.00           H  
ATOM   1282  N   ALA B  75      -7.844   9.776  -4.537  1.00  0.00           N  
ATOM   1283  CA  ALA B  75      -8.587  10.172  -5.722  1.00  0.00           C  
ATOM   1284  C   ALA B  75      -7.646  10.319  -6.898  1.00  0.00           C  
ATOM   1285  O   ALA B  75      -6.438  10.447  -6.706  1.00  0.00           O  
ATOM   1286  CB  ALA B  75      -9.331  11.470  -5.473  1.00  0.00           C  
ATOM   1287  H   ALA B  75      -7.521  10.506  -3.921  1.00  0.00           H  
ATOM   1288  HA  ALA B  75      -9.309   9.388  -5.956  1.00  0.00           H  
ATOM   1289 1HB  ALA B  75      -9.893  11.742  -6.365  1.00  0.00           H  
ATOM   1290 2HB  ALA B  75     -10.017  11.335  -4.635  1.00  0.00           H  
ATOM   1291 3HB  ALA B  75      -8.619  12.258  -5.242  1.00  0.00           H  
ATOM   1292  N   ASN B  76      -8.194  10.318  -8.109  1.00  0.00           N  
ATOM   1293  CA  ASN B  76      -7.384  10.533  -9.308  1.00  0.00           C  
ATOM   1294  C   ASN B  76      -7.048  12.008  -9.381  1.00  0.00           C  
ATOM   1295  O   ASN B  76      -7.724  12.832  -8.757  1.00  0.00           O  
ATOM   1296  CB  ASN B  76      -8.125  10.121 -10.571  1.00  0.00           C  
ATOM   1297  CG  ASN B  76      -8.391   8.631 -10.722  1.00  0.00           C  
ATOM   1298  OD1 ASN B  76      -7.541   7.744 -10.543  1.00  0.00           O  
ATOM   1299  ND2 ASN B  76      -9.608   8.332 -11.083  1.00  0.00           N  
ATOM   1300  H   ASN B  76      -9.193  10.189  -8.201  1.00  0.00           H  
ATOM   1301  HA  ASN B  76      -6.444   9.994  -9.236  1.00  0.00           H  
ATOM   1302 1HB  ASN B  76      -9.077  10.648 -10.611  1.00  0.00           H  
ATOM   1303 2HB  ASN B  76      -7.541  10.448 -11.434  1.00  0.00           H  
ATOM   1304 1HD2 ASN B  76      -9.861   7.378 -11.230  1.00  0.00           H  
ATOM   1305 2HD2 ASN B  76     -10.280   9.059 -11.233  1.00  0.00           H  
ATOM   1306  N   ALA B  77      -6.032  12.352 -10.157  1.00  0.00           N  
ATOM   1307  CA  ALA B  77      -5.657  13.749 -10.291  1.00  0.00           C  
ATOM   1308  C   ALA B  77      -5.120  14.069 -11.672  1.00  0.00           C  
ATOM   1309  O   ALA B  77      -4.591  13.201 -12.368  1.00  0.00           O  
ATOM   1310  CB  ALA B  77      -4.609  14.088  -9.258  1.00  0.00           C  
ATOM   1311  H   ALA B  77      -5.498  11.626 -10.635  1.00  0.00           H  
ATOM   1312  HA  ALA B  77      -6.545  14.357 -10.124  1.00  0.00           H  
ATOM   1313 1HB  ALA B  77      -4.358  15.139  -9.349  1.00  0.00           H  
ATOM   1314 2HB  ALA B  77      -4.999  13.887  -8.257  1.00  0.00           H  
ATOM   1315 3HB  ALA B  77      -3.727  13.478  -9.430  1.00  0.00           H  
ATOM   1316  N   SER B  78      -5.231  15.336 -12.045  1.00  0.00           N  
ATOM   1317  CA  SER B  78      -4.740  15.803 -13.329  1.00  0.00           C  
ATOM   1318  C   SER B  78      -4.199  17.209 -13.224  1.00  0.00           C  
ATOM   1319  O   SER B  78      -4.796  18.077 -12.583  1.00  0.00           O  
ATOM   1320  CB  SER B  78      -5.847  15.755 -14.364  1.00  0.00           C  
ATOM   1321  OG  SER B  78      -5.400  16.240 -15.600  1.00  0.00           O  
ATOM   1322  H   SER B  78      -5.678  15.997 -11.425  1.00  0.00           H  
ATOM   1323  HA  SER B  78      -3.935  15.149 -13.642  1.00  0.00           H  
ATOM   1324 1HB  SER B  78      -6.196  14.729 -14.477  1.00  0.00           H  
ATOM   1325 2HB  SER B  78      -6.692  16.351 -14.021  1.00  0.00           H  
ATOM   1326  HG  SER B  78      -6.150  16.177 -16.196  1.00  0.00           H  
ATOM   1327  N   THR B  79      -3.061  17.416 -13.860  1.00  0.00           N  
ATOM   1328  CA  THR B  79      -2.385  18.700 -13.863  1.00  0.00           C  
ATOM   1329  C   THR B  79      -1.528  18.919 -15.099  1.00  0.00           C  
ATOM   1330  O   THR B  79      -1.143  17.979 -15.779  1.00  0.00           O  
ATOM   1331  CB  THR B  79      -1.509  18.851 -12.606  1.00  0.00           C  
ATOM   1332  OG1 THR B  79      -0.996  20.188 -12.535  1.00  0.00           O  
ATOM   1333  CG2 THR B  79      -0.349  17.868 -12.643  1.00  0.00           C  
ATOM   1334  H   THR B  79      -2.638  16.623 -14.344  1.00  0.00           H  
ATOM   1335  HA  THR B  79      -3.143  19.483 -13.842  1.00  0.00           H  
ATOM   1336  HB  THR B  79      -2.111  18.661 -11.718  1.00  0.00           H  
ATOM   1337  HG1 THR B  79      -0.725  20.379 -11.634  1.00  0.00           H  
ATOM   1338 1HG2 THR B  79       0.259  17.989 -11.746  1.00  0.00           H  
ATOM   1339 2HG2 THR B  79      -0.736  16.850 -12.684  1.00  0.00           H  
ATOM   1340 3HG2 THR B  79       0.263  18.060 -13.523  1.00  0.00           H  
ATOM   1341  N   VAL B  80      -1.227  20.167 -15.374  1.00  0.00           N  
ATOM   1342  CA  VAL B  80      -0.311  20.547 -16.442  1.00  0.00           C  
ATOM   1343  C   VAL B  80       1.123  20.446 -15.936  1.00  0.00           C  
ATOM   1344  O   VAL B  80       1.361  20.697 -14.748  1.00  0.00           O  
ATOM   1345  CB  VAL B  80      -0.636  21.956 -16.978  1.00  0.00           C  
ATOM   1346  CG1 VAL B  80       0.412  22.417 -17.982  1.00  0.00           C  
ATOM   1347  CG2 VAL B  80      -1.983  21.908 -17.665  1.00  0.00           C  
ATOM   1348  H   VAL B  80      -1.622  20.892 -14.787  1.00  0.00           H  
ATOM   1349  HA  VAL B  80      -0.433  19.850 -17.264  1.00  0.00           H  
ATOM   1350  HB  VAL B  80      -0.656  22.663 -16.151  1.00  0.00           H  
ATOM   1351 1HG1 VAL B  80       0.144  23.403 -18.349  1.00  0.00           H  
ATOM   1352 2HG1 VAL B  80       1.392  22.471 -17.513  1.00  0.00           H  
ATOM   1353 3HG1 VAL B  80       0.440  21.713 -18.811  1.00  0.00           H  
ATOM   1354 1HG2 VAL B  80      -2.224  22.899 -18.045  1.00  0.00           H  
ATOM   1355 2HG2 VAL B  80      -1.932  21.204 -18.499  1.00  0.00           H  
ATOM   1356 3HG2 VAL B  80      -2.748  21.588 -16.963  1.00  0.00           H  
ATOM   1357  N   VAL B  81       2.043  20.032 -16.813  1.00  0.00           N  
ATOM   1358  CA  VAL B  81       3.459  19.917 -16.459  1.00  0.00           C  
ATOM   1359  C   VAL B  81       3.927  21.175 -15.735  1.00  0.00           C  
ATOM   1360  O   VAL B  81       3.643  22.295 -16.162  1.00  0.00           O  
ATOM   1361  CB  VAL B  81       4.341  19.753 -17.727  1.00  0.00           C  
ATOM   1362  CG1 VAL B  81       5.811  19.820 -17.352  1.00  0.00           C  
ATOM   1363  CG2 VAL B  81       4.084  18.432 -18.392  1.00  0.00           C  
ATOM   1364  H   VAL B  81       1.729  19.794 -17.753  1.00  0.00           H  
ATOM   1365  HA  VAL B  81       3.595  19.053 -15.814  1.00  0.00           H  
ATOM   1366  HB  VAL B  81       4.118  20.565 -18.420  1.00  0.00           H  
ATOM   1367 1HG1 VAL B  81       6.420  19.710 -18.246  1.00  0.00           H  
ATOM   1368 2HG1 VAL B  81       6.032  20.777 -16.888  1.00  0.00           H  
ATOM   1369 3HG1 VAL B  81       6.039  19.018 -16.656  1.00  0.00           H  
ATOM   1370 1HG2 VAL B  81       4.708  18.344 -19.279  1.00  0.00           H  
ATOM   1371 2HG2 VAL B  81       4.337  17.641 -17.702  1.00  0.00           H  
ATOM   1372 3HG2 VAL B  81       3.049  18.360 -18.678  1.00  0.00           H  
ATOM   1373  N   GLY B  82       4.612  20.973 -14.608  1.00  0.00           N  
ATOM   1374  CA  GLY B  82       5.106  22.046 -13.757  1.00  0.00           C  
ATOM   1375  C   GLY B  82       4.172  22.353 -12.582  1.00  0.00           C  
ATOM   1376  O   GLY B  82       4.547  23.093 -11.671  1.00  0.00           O  
ATOM   1377  H   GLY B  82       4.841  20.022 -14.327  1.00  0.00           H  
ATOM   1378 1HA  GLY B  82       6.086  21.762 -13.374  1.00  0.00           H  
ATOM   1379 2HA  GLY B  82       5.247  22.943 -14.354  1.00  0.00           H  
ATOM   1380  N   GLY B  83       2.963  21.792 -12.593  1.00  0.00           N  
ATOM   1381  CA  GLY B  83       2.023  22.026 -11.499  1.00  0.00           C  
ATOM   1382  C   GLY B  83       2.239  21.104 -10.297  1.00  0.00           C  
ATOM   1383  O   GLY B  83       3.140  20.258 -10.278  1.00  0.00           O  
ATOM   1384  H   GLY B  83       2.664  21.228 -13.388  1.00  0.00           H  
ATOM   1385 1HA  GLY B  83       2.100  23.063 -11.175  1.00  0.00           H  
ATOM   1386 2HA  GLY B  83       1.009  21.892 -11.874  1.00  0.00           H  
ATOM   1387  N   ASP B  84       1.404  21.284  -9.272  1.00  0.00           N  
ATOM   1388  CA  ASP B  84       1.483  20.491  -8.044  1.00  0.00           C  
ATOM   1389  C   ASP B  84       0.286  19.550  -7.872  1.00  0.00           C  
ATOM   1390  O   ASP B  84      -0.806  19.832  -8.371  1.00  0.00           O  
ATOM   1391  CB  ASP B  84       1.612  21.421  -6.847  1.00  0.00           C  
ATOM   1392  CG  ASP B  84       2.903  22.261  -6.884  1.00  0.00           C  
ATOM   1393  OD1 ASP B  84       3.791  21.984  -7.684  1.00  0.00           O  
ATOM   1394  OD2 ASP B  84       2.994  23.172  -6.091  1.00  0.00           O  
ATOM   1395  H   ASP B  84       0.686  21.991  -9.349  1.00  0.00           H  
ATOM   1396  HA  ASP B  84       2.376  19.869  -8.093  1.00  0.00           H  
ATOM   1397 1HB  ASP B  84       0.752  22.088  -6.808  1.00  0.00           H  
ATOM   1398 2HB  ASP B  84       1.606  20.826  -5.934  1.00  0.00           H  
ATOM   1399  N   VAL B  85       0.485  18.451  -7.139  1.00  0.00           N  
ATOM   1400  CA  VAL B  85      -0.591  17.498  -6.861  1.00  0.00           C  
ATOM   1401  C   VAL B  85      -0.405  16.766  -5.523  1.00  0.00           C  
ATOM   1402  O   VAL B  85       0.721  16.567  -5.060  1.00  0.00           O  
ATOM   1403  CB  VAL B  85      -0.685  16.489  -8.030  1.00  0.00           C  
ATOM   1404  CG1 VAL B  85       0.574  15.675  -8.113  1.00  0.00           C  
ATOM   1405  CG2 VAL B  85      -1.884  15.577  -7.864  1.00  0.00           C  
ATOM   1406  H   VAL B  85       1.420  18.262  -6.780  1.00  0.00           H  
ATOM   1407  HA  VAL B  85      -1.528  18.051  -6.815  1.00  0.00           H  
ATOM   1408  HB  VAL B  85      -0.788  17.053  -8.962  1.00  0.00           H  
ATOM   1409 1HG1 VAL B  85       0.522  14.990  -8.947  1.00  0.00           H  
ATOM   1410 2HG1 VAL B  85       1.425  16.346  -8.248  1.00  0.00           H  
ATOM   1411 3HG1 VAL B  85       0.688  15.111  -7.188  1.00  0.00           H  
ATOM   1412 1HG2 VAL B  85      -1.934  14.928  -8.697  1.00  0.00           H  
ATOM   1413 2HG2 VAL B  85      -1.809  14.973  -6.973  1.00  0.00           H  
ATOM   1414 3HG2 VAL B  85      -2.787  16.181  -7.819  1.00  0.00           H  
ATOM   1415  N   GLU B  86      -1.508  16.358  -4.899  1.00  0.00           N  
ATOM   1416  CA  GLU B  86      -1.394  15.556  -3.687  1.00  0.00           C  
ATOM   1417  C   GLU B  86      -2.314  14.350  -3.764  1.00  0.00           C  
ATOM   1418  O   GLU B  86      -3.373  14.401  -4.396  1.00  0.00           O  
ATOM   1419  CB  GLU B  86      -1.730  16.393  -2.451  1.00  0.00           C  
ATOM   1420  CG  GLU B  86      -3.159  16.915  -2.415  1.00  0.00           C  
ATOM   1421  CD  GLU B  86      -3.437  17.777  -1.214  1.00  0.00           C  
ATOM   1422  OE1 GLU B  86      -2.761  18.762  -1.045  1.00  0.00           O  
ATOM   1423  OE2 GLU B  86      -4.327  17.448  -0.466  1.00  0.00           O  
ATOM   1424  H   GLU B  86      -2.418  16.567  -5.285  1.00  0.00           H  
ATOM   1425  HA  GLU B  86      -0.371  15.202  -3.594  1.00  0.00           H  
ATOM   1426 1HB  GLU B  86      -1.569  15.796  -1.553  1.00  0.00           H  
ATOM   1427 2HB  GLU B  86      -1.059  17.250  -2.398  1.00  0.00           H  
ATOM   1428 1HG  GLU B  86      -3.345  17.498  -3.316  1.00  0.00           H  
ATOM   1429 2HG  GLU B  86      -3.844  16.069  -2.415  1.00  0.00           H  
ATOM   1430  N   PHE B  87      -1.927  13.295  -3.056  1.00  0.00           N  
ATOM   1431  CA  PHE B  87      -2.758  12.115  -2.908  1.00  0.00           C  
ATOM   1432  C   PHE B  87      -3.003  11.864  -1.422  1.00  0.00           C  
ATOM   1433  O   PHE B  87      -2.078  11.868  -0.607  1.00  0.00           O  
ATOM   1434  CB  PHE B  87      -2.131  10.907  -3.613  1.00  0.00           C  
ATOM   1435  CG  PHE B  87      -2.047  11.074  -5.129  1.00  0.00           C  
ATOM   1436  CD1 PHE B  87      -3.128  10.703  -5.925  1.00  0.00           C  
ATOM   1437  CD2 PHE B  87      -0.904  11.593  -5.765  1.00  0.00           C  
ATOM   1438  CE1 PHE B  87      -3.098  10.849  -7.286  1.00  0.00           C  
ATOM   1439  CE2 PHE B  87      -0.882  11.734  -7.148  1.00  0.00           C  
ATOM   1440  CZ  PHE B  87      -1.991  11.359  -7.895  1.00  0.00           C  
ATOM   1441  H   PHE B  87      -1.020  13.341  -2.593  1.00  0.00           H  
ATOM   1442  HA  PHE B  87      -3.724  12.305  -3.378  1.00  0.00           H  
ATOM   1443 1HB  PHE B  87      -1.136  10.730  -3.233  1.00  0.00           H  
ATOM   1444 2HB  PHE B  87      -2.720  10.026  -3.406  1.00  0.00           H  
ATOM   1445  HD1 PHE B  87      -4.025  10.305  -5.460  1.00  0.00           H  
ATOM   1446  HD2 PHE B  87      -0.040  11.891  -5.166  1.00  0.00           H  
ATOM   1447  HE1 PHE B  87      -3.970  10.559  -7.883  1.00  0.00           H  
ATOM   1448  HE2 PHE B  87      -0.002  12.142  -7.646  1.00  0.00           H  
ATOM   1449  HZ  PHE B  87      -2.004  11.470  -8.955  1.00  0.00           H  
ATOM   1450  N   VAL B  88      -4.265  11.655  -1.072  1.00  0.00           N  
ATOM   1451  CA  VAL B  88      -4.663  11.477   0.322  1.00  0.00           C  
ATOM   1452  C   VAL B  88      -5.223  10.098   0.581  1.00  0.00           C  
ATOM   1453  O   VAL B  88      -6.038   9.621  -0.193  1.00  0.00           O  
ATOM   1454  CB  VAL B  88      -5.730  12.527   0.690  1.00  0.00           C  
ATOM   1455  CG1 VAL B  88      -6.201  12.318   2.125  1.00  0.00           C  
ATOM   1456  CG2 VAL B  88      -5.141  13.928   0.502  1.00  0.00           C  
ATOM   1457  H   VAL B  88      -4.975  11.654  -1.790  1.00  0.00           H  
ATOM   1458  HA  VAL B  88      -3.790  11.618   0.961  1.00  0.00           H  
ATOM   1459  HB  VAL B  88      -6.595  12.404   0.039  1.00  0.00           H  
ATOM   1460 1HG1 VAL B  88      -6.959  13.060   2.369  1.00  0.00           H  
ATOM   1461 2HG1 VAL B  88      -6.628  11.325   2.237  1.00  0.00           H  
ATOM   1462 3HG1 VAL B  88      -5.352  12.425   2.804  1.00  0.00           H  
ATOM   1463 1HG2 VAL B  88      -5.890  14.678   0.749  1.00  0.00           H  
ATOM   1464 2HG2 VAL B  88      -4.283  14.048   1.158  1.00  0.00           H  
ATOM   1465 3HG2 VAL B  88      -4.826  14.069  -0.533  1.00  0.00           H  
ATOM   1466  N   CYS B  89      -4.764   9.459   1.645  1.00  0.00           N  
ATOM   1467  CA  CYS B  89      -5.204   8.128   2.030  1.00  0.00           C  
ATOM   1468  C   CYS B  89      -5.793   8.167   3.434  1.00  0.00           C  
ATOM   1469  O   CYS B  89      -5.430   9.031   4.228  1.00  0.00           O  
ATOM   1470  CB  CYS B  89      -4.029   7.159   1.976  1.00  0.00           C  
ATOM   1471  SG  CYS B  89      -4.438   5.436   2.257  1.00  0.00           S  
ATOM   1472  H   CYS B  89      -4.057   9.911   2.218  1.00  0.00           H  
ATOM   1473  HA  CYS B  89      -5.970   7.792   1.333  1.00  0.00           H  
ATOM   1474 1HB  CYS B  89      -3.569   7.228   1.001  1.00  0.00           H  
ATOM   1475 2HB  CYS B  89      -3.280   7.456   2.714  1.00  0.00           H  
ATOM   1476  N   LYS B  90      -6.754   7.304   3.726  1.00  0.00           N  
ATOM   1477  CA  LYS B  90      -7.304   7.251   5.082  1.00  0.00           C  
ATOM   1478  C   LYS B  90      -7.402   5.806   5.555  1.00  0.00           C  
ATOM   1479  O   LYS B  90      -8.153   5.003   4.988  1.00  0.00           O  
ATOM   1480  CB  LYS B  90      -8.660   7.944   5.127  1.00  0.00           C  
ATOM   1481  CG  LYS B  90      -9.334   7.922   6.474  1.00  0.00           C  
ATOM   1482  CD  LYS B  90      -8.670   8.844   7.462  1.00  0.00           C  
ATOM   1483  CE  LYS B  90      -9.435   8.858   8.770  1.00  0.00           C  
ATOM   1484  NZ  LYS B  90      -8.815   9.728   9.774  1.00  0.00           N  
ATOM   1485  H   LYS B  90      -7.056   6.638   3.029  1.00  0.00           H  
ATOM   1486  HA  LYS B  90      -6.620   7.768   5.761  1.00  0.00           H  
ATOM   1487 1HB  LYS B  90      -8.541   8.988   4.834  1.00  0.00           H  
ATOM   1488 2HB  LYS B  90      -9.314   7.488   4.418  1.00  0.00           H  
ATOM   1489 1HG  LYS B  90     -10.383   8.202   6.367  1.00  0.00           H  
ATOM   1490 2HG  LYS B  90      -9.283   6.911   6.869  1.00  0.00           H  
ATOM   1491 1HD  LYS B  90      -7.645   8.501   7.647  1.00  0.00           H  
ATOM   1492 2HD  LYS B  90      -8.630   9.852   7.056  1.00  0.00           H  
ATOM   1493 1HE  LYS B  90     -10.451   9.198   8.582  1.00  0.00           H  
ATOM   1494 2HE  LYS B  90      -9.466   7.844   9.166  1.00  0.00           H  
ATOM   1495 1HZ  LYS B  90      -9.358   9.700  10.627  1.00  0.00           H  
ATOM   1496 2HZ  LYS B  90      -7.880   9.397   9.954  1.00  0.00           H  
ATOM   1497 3HZ  LYS B  90      -8.784  10.677   9.426  1.00  0.00           H  
ATOM   1498  N   VAL B  91      -6.639   5.499   6.614  1.00  0.00           N  
ATOM   1499  CA  VAL B  91      -6.481   4.136   7.118  1.00  0.00           C  
ATOM   1500  C   VAL B  91      -7.101   3.867   8.497  1.00  0.00           C  
ATOM   1501  O   VAL B  91      -6.965   4.678   9.413  1.00  0.00           O  
ATOM   1502  CB  VAL B  91      -4.953   3.830   7.199  1.00  0.00           C  
ATOM   1503  CG1 VAL B  91      -4.694   2.354   7.680  1.00  0.00           C  
ATOM   1504  CG2 VAL B  91      -4.279   4.146   5.833  1.00  0.00           C  
ATOM   1505  H   VAL B  91      -6.056   6.231   7.043  1.00  0.00           H  
ATOM   1506  HA  VAL B  91      -6.941   3.456   6.404  1.00  0.00           H  
ATOM   1507  HB  VAL B  91      -4.510   4.485   7.954  1.00  0.00           H  
ATOM   1508 1HG1 VAL B  91      -3.620   2.184   7.751  1.00  0.00           H  
ATOM   1509 2HG1 VAL B  91      -5.138   2.180   8.655  1.00  0.00           H  
ATOM   1510 3HG1 VAL B  91      -5.123   1.659   6.957  1.00  0.00           H  
ATOM   1511 1HG2 VAL B  91      -3.224   3.969   5.892  1.00  0.00           H  
ATOM   1512 2HG2 VAL B  91      -4.678   3.539   5.086  1.00  0.00           H  
ATOM   1513 3HG2 VAL B  91      -4.443   5.191   5.569  1.00  0.00           H  
ATOM   1514  N   TYR B  92      -7.793   2.730   8.636  1.00  0.00           N  
ATOM   1515  CA  TYR B  92      -8.331   2.302   9.924  1.00  0.00           C  
ATOM   1516  C   TYR B  92      -7.793   0.906  10.279  1.00  0.00           C  
ATOM   1517  O   TYR B  92      -7.828  -0.009   9.452  1.00  0.00           O  
ATOM   1518  CB  TYR B  92      -9.857   2.246   9.862  1.00  0.00           C  
ATOM   1519  CG  TYR B  92     -10.523   3.536   9.435  1.00  0.00           C  
ATOM   1520  CD1 TYR B  92     -10.759   3.786   8.083  1.00  0.00           C  
ATOM   1521  CD2 TYR B  92     -10.906   4.465  10.392  1.00  0.00           C  
ATOM   1522  CE1 TYR B  92     -11.384   4.958   7.702  1.00  0.00           C  
ATOM   1523  CE2 TYR B  92     -11.525   5.634  10.012  1.00  0.00           C  
ATOM   1524  CZ  TYR B  92     -11.768   5.884   8.677  1.00  0.00           C  
ATOM   1525  OH  TYR B  92     -12.398   7.053   8.310  1.00  0.00           O  
ATOM   1526  H   TYR B  92      -7.958   2.145   7.820  1.00  0.00           H  
ATOM   1527  HA  TYR B  92      -8.013   3.001  10.697  1.00  0.00           H  
ATOM   1528 1HB  TYR B  92     -10.155   1.468   9.156  1.00  0.00           H  
ATOM   1529 2HB  TYR B  92     -10.249   1.968  10.838  1.00  0.00           H  
ATOM   1530  HD1 TYR B  92     -10.457   3.054   7.326  1.00  0.00           H  
ATOM   1531  HD2 TYR B  92     -10.718   4.267  11.449  1.00  0.00           H  
ATOM   1532  HE1 TYR B  92     -11.574   5.155   6.645  1.00  0.00           H  
ATOM   1533  HE2 TYR B  92     -11.826   6.362  10.767  1.00  0.00           H  
ATOM   1534  HH  TYR B  92     -12.459   7.099   7.349  1.00  0.00           H  
ATOM   1535  N   SER B  93      -7.313   0.725  11.514  1.00  0.00           N  
ATOM   1536  CA  SER B  93      -6.794  -0.582  11.956  1.00  0.00           C  
ATOM   1537  C   SER B  93      -6.644  -0.664  13.479  1.00  0.00           C  
ATOM   1538  O   SER B  93      -6.390   0.343  14.139  1.00  0.00           O  
ATOM   1539  CB  SER B  93      -5.470  -0.943  11.308  1.00  0.00           C  
ATOM   1540  OG  SER B  93      -5.037  -2.223  11.758  1.00  0.00           O  
ATOM   1541  H   SER B  93      -7.304   1.502  12.158  1.00  0.00           H  
ATOM   1542  HA  SER B  93      -7.508  -1.349  11.653  1.00  0.00           H  
ATOM   1543 1HB  SER B  93      -5.581  -0.957  10.234  1.00  0.00           H  
ATOM   1544 2HB  SER B  93      -4.731  -0.201  11.547  1.00  0.00           H  
ATOM   1545  HG  SER B  93      -4.425  -2.070  12.512  1.00  0.00           H  
ATOM   1546  N   ASP B  94      -6.798  -1.878  14.013  1.00  0.00           N  
ATOM   1547  CA  ASP B  94      -6.553  -2.183  15.431  1.00  0.00           C  
ATOM   1548  C   ASP B  94      -5.089  -2.583  15.616  1.00  0.00           C  
ATOM   1549  O   ASP B  94      -4.365  -1.947  16.382  1.00  0.00           O  
ATOM   1550  CB  ASP B  94      -7.541  -3.255  15.934  1.00  0.00           C  
ATOM   1551  CG  ASP B  94      -7.344  -3.730  17.406  1.00  0.00           C  
ATOM   1552  OD1 ASP B  94      -8.173  -4.494  17.903  1.00  0.00           O  
ATOM   1553  OD2 ASP B  94      -6.370  -3.391  18.020  1.00  0.00           O  
ATOM   1554  H   ASP B  94      -7.048  -2.634  13.391  1.00  0.00           H  
ATOM   1555  HA  ASP B  94      -6.726  -1.278  16.014  1.00  0.00           H  
ATOM   1556 1HB  ASP B  94      -8.530  -2.834  15.866  1.00  0.00           H  
ATOM   1557 2HB  ASP B  94      -7.509  -4.126  15.270  1.00  0.00           H  
ATOM   1558  N   ALA B  95      -4.639  -3.623  14.908  1.00  0.00           N  
ATOM   1559  CA  ALA B  95      -3.220  -3.966  14.962  1.00  0.00           C  
ATOM   1560  C   ALA B  95      -2.502  -2.756  14.384  1.00  0.00           C  
ATOM   1561  O   ALA B  95      -3.049  -2.106  13.493  1.00  0.00           O  
ATOM   1562  CB  ALA B  95      -2.927  -5.235  14.179  1.00  0.00           C  
ATOM   1563  H   ALA B  95      -5.267  -4.146  14.318  1.00  0.00           H  
ATOM   1564  HA  ALA B  95      -2.911  -4.086  16.001  1.00  0.00           H  
ATOM   1565 1HB  ALA B  95      -1.858  -5.443  14.213  1.00  0.00           H  
ATOM   1566 2HB  ALA B  95      -3.475  -6.069  14.613  1.00  0.00           H  
ATOM   1567 3HB  ALA B  95      -3.239  -5.096  13.162  1.00  0.00           H  
ATOM   1568  N   GLN B  96      -1.315  -2.412  14.865  1.00  0.00           N  
ATOM   1569  CA  GLN B  96      -0.682  -1.214  14.331  1.00  0.00           C  
ATOM   1570  C   GLN B  96      -0.401  -1.429  12.828  1.00  0.00           C  
ATOM   1571  O   GLN B  96       0.297  -2.387  12.485  1.00  0.00           O  
ATOM   1572  CB  GLN B  96       0.650  -0.951  15.046  1.00  0.00           C  
ATOM   1573  CG  GLN B  96       1.579   0.129  14.403  1.00  0.00           C  
ATOM   1574  CD  GLN B  96       1.145   1.598  14.459  1.00  0.00           C  
ATOM   1575  OE1 GLN B  96       0.864   2.135  15.537  1.00  0.00           O  
ATOM   1576  NE2 GLN B  96       1.130   2.245  13.283  1.00  0.00           N  
ATOM   1577  H   GLN B  96      -0.848  -2.967  15.586  1.00  0.00           H  
ATOM   1578  HA  GLN B  96      -1.352  -0.376  14.492  1.00  0.00           H  
ATOM   1579 1HB  GLN B  96       0.449  -0.641  16.072  1.00  0.00           H  
ATOM   1580 2HB  GLN B  96       1.219  -1.878  15.095  1.00  0.00           H  
ATOM   1581 1HG  GLN B  96       2.538   0.065  14.913  1.00  0.00           H  
ATOM   1582 2HG  GLN B  96       1.726  -0.120  13.350  1.00  0.00           H  
ATOM   1583 1HE2 GLN B  96       0.924   3.260  13.202  1.00  0.00           H  
ATOM   1584 2HE2 GLN B  96       1.331   1.743  12.414  1.00  0.00           H  
ATOM   1585  N   PRO B  97      -0.943  -0.612  11.907  1.00  0.00           N  
ATOM   1586  CA  PRO B  97      -0.738  -0.734  10.482  1.00  0.00           C  
ATOM   1587  C   PRO B  97       0.607  -0.163  10.093  1.00  0.00           C  
ATOM   1588  O   PRO B  97       1.096   0.769  10.729  1.00  0.00           O  
ATOM   1589  CB  PRO B  97      -1.878   0.110   9.902  1.00  0.00           C  
ATOM   1590  CG  PRO B  97      -2.095   1.200  10.941  1.00  0.00           C  
ATOM   1591  CD  PRO B  97      -1.831   0.523  12.290  1.00  0.00           C  
ATOM   1592  HA  PRO B  97      -0.817  -1.787  10.187  1.00  0.00           H  
ATOM   1593 1HB  PRO B  97      -1.580   0.512   8.920  1.00  0.00           H  
ATOM   1594 2HB  PRO B  97      -2.766  -0.519   9.735  1.00  0.00           H  
ATOM   1595 1HG  PRO B  97      -1.401   2.042  10.757  1.00  0.00           H  
ATOM   1596 2HG  PRO B  97      -3.114   1.608  10.859  1.00  0.00           H  
ATOM   1597 1HD  PRO B  97      -1.321   1.230  12.938  1.00  0.00           H  
ATOM   1598 2HD  PRO B  97      -2.770   0.170  12.730  1.00  0.00           H  
ATOM   1599  N   HIS B  98       1.135  -0.624   8.981  1.00  0.00           N  
ATOM   1600  CA  HIS B  98       2.281   0.000   8.348  1.00  0.00           C  
ATOM   1601  C   HIS B  98       1.743   0.605   7.068  1.00  0.00           C  
ATOM   1602  O   HIS B  98       1.001  -0.066   6.359  1.00  0.00           O  
ATOM   1603  CB  HIS B  98       3.396  -0.975   8.046  1.00  0.00           C  
ATOM   1604  CG  HIS B  98       4.402  -0.379   7.139  1.00  0.00           C  
ATOM   1605  ND1 HIS B  98       5.415   0.438   7.555  1.00  0.00           N  
ATOM   1606  CD2 HIS B  98       4.486  -0.432   5.798  1.00  0.00           C  
ATOM   1607  CE1 HIS B  98       6.102   0.834   6.484  1.00  0.00           C  
ATOM   1608  NE2 HIS B  98       5.533   0.314   5.427  1.00  0.00           N  
ATOM   1609  H   HIS B  98       0.720  -1.441   8.553  1.00  0.00           H  
ATOM   1610  HA  HIS B  98       2.687   0.800   8.965  1.00  0.00           H  
ATOM   1611 1HB  HIS B  98       3.896  -1.250   8.977  1.00  0.00           H  
ATOM   1612 2HB  HIS B  98       3.001  -1.850   7.634  1.00  0.00           H  
ATOM   1613  HD2 HIS B  98       3.837  -0.955   5.119  1.00  0.00           H  
ATOM   1614  HE1 HIS B  98       6.969   1.478   6.469  1.00  0.00           H  
ATOM   1615  HE2 HIS B  98       5.774   0.408   4.441  1.00  0.00           H  
ATOM   1616  N   ILE B  99       2.065   1.868   6.797  1.00  0.00           N  
ATOM   1617  CA  ILE B  99       1.525   2.564   5.624  1.00  0.00           C  
ATOM   1618  C   ILE B  99       2.625   3.041   4.671  1.00  0.00           C  
ATOM   1619  O   ILE B  99       3.637   3.596   5.112  1.00  0.00           O  
ATOM   1620  CB  ILE B  99       0.703   3.796   6.090  1.00  0.00           C  
ATOM   1621  CG1 ILE B  99      -0.451   3.329   7.033  1.00  0.00           C  
ATOM   1622  CG2 ILE B  99       0.119   4.573   4.844  1.00  0.00           C  
ATOM   1623  CD1 ILE B  99      -1.135   4.454   7.802  1.00  0.00           C  
ATOM   1624  H   ILE B  99       2.685   2.362   7.423  1.00  0.00           H  
ATOM   1625  HA  ILE B  99       0.882   1.879   5.076  1.00  0.00           H  
ATOM   1626  HB  ILE B  99       1.344   4.456   6.658  1.00  0.00           H  
ATOM   1627 1HG1 ILE B  99      -1.191   2.806   6.439  1.00  0.00           H  
ATOM   1628 2HG1 ILE B  99      -0.056   2.641   7.772  1.00  0.00           H  
ATOM   1629 1HG2 ILE B  99      -0.449   5.437   5.168  1.00  0.00           H  
ATOM   1630 2HG2 ILE B  99       0.922   4.924   4.198  1.00  0.00           H  
ATOM   1631 3HG2 ILE B  99      -0.536   3.907   4.272  1.00  0.00           H  
ATOM   1632 1HD1 ILE B  99      -1.915   4.033   8.435  1.00  0.00           H  
ATOM   1633 2HD1 ILE B  99      -0.402   4.965   8.431  1.00  0.00           H  
ATOM   1634 3HD1 ILE B  99      -1.581   5.171   7.126  1.00  0.00           H  
ATOM   1635  N   GLN B 100       2.432   2.811   3.368  1.00  0.00           N  
ATOM   1636  CA  GLN B 100       3.396   3.263   2.363  1.00  0.00           C  
ATOM   1637  C   GLN B 100       2.761   3.703   1.044  1.00  0.00           C  
ATOM   1638  O   GLN B 100       1.651   3.294   0.690  1.00  0.00           O  
ATOM   1639  CB  GLN B 100       4.493   2.232   2.152  1.00  0.00           C  
ATOM   1640  CG  GLN B 100       4.122   0.905   1.627  1.00  0.00           C  
ATOM   1641  CD  GLN B 100       5.354   0.049   1.712  1.00  0.00           C  
ATOM   1642  OE1 GLN B 100       5.955   0.003   2.789  1.00  0.00           O  
ATOM   1643  NE2 GLN B 100       5.766  -0.600   0.653  1.00  0.00           N  
ATOM   1644  H   GLN B 100       1.594   2.305   3.076  1.00  0.00           H  
ATOM   1645  HA  GLN B 100       3.912   4.129   2.762  1.00  0.00           H  
ATOM   1646 1HB  GLN B 100       5.232   2.643   1.463  1.00  0.00           H  
ATOM   1647 2HB  GLN B 100       4.990   2.079   3.098  1.00  0.00           H  
ATOM   1648 1HG  GLN B 100       3.327   0.471   2.241  1.00  0.00           H  
ATOM   1649 2HG  GLN B 100       3.806   0.992   0.588  1.00  0.00           H  
ATOM   1650 1HE2 GLN B 100       6.606  -1.171   0.711  1.00  0.00           H  
ATOM   1651 2HE2 GLN B 100       5.268  -0.536  -0.203  1.00  0.00           H  
ATOM   1652  N   TRP B 101       3.491   4.556   0.321  1.00  0.00           N  
ATOM   1653  CA  TRP B 101       3.087   5.004  -1.004  1.00  0.00           C  
ATOM   1654  C   TRP B 101       3.993   4.405  -2.064  1.00  0.00           C  
ATOM   1655  O   TRP B 101       5.228   4.518  -1.984  1.00  0.00           O  
ATOM   1656  CB  TRP B 101       3.145   6.522  -1.077  1.00  0.00           C  
ATOM   1657  CG  TRP B 101       2.132   7.164  -0.233  1.00  0.00           C  
ATOM   1658  CD1 TRP B 101       2.275   7.530   1.072  1.00  0.00           C  
ATOM   1659  CD2 TRP B 101       0.793   7.531  -0.615  1.00  0.00           C  
ATOM   1660  NE1 TRP B 101       1.131   8.100   1.528  1.00  0.00           N  
ATOM   1661  CE2 TRP B 101       0.203   8.120   0.501  1.00  0.00           C  
ATOM   1662  CE3 TRP B 101       0.058   7.410  -1.804  1.00  0.00           C  
ATOM   1663  CZ2 TRP B 101      -1.084   8.603   0.468  1.00  0.00           C  
ATOM   1664  CZ3 TRP B 101      -1.233   7.893  -1.834  1.00  0.00           C  
ATOM   1665  CH2 TRP B 101      -1.789   8.479  -0.729  1.00  0.00           C  
ATOM   1666  H   TRP B 101       4.379   4.869   0.697  1.00  0.00           H  
ATOM   1667  HA  TRP B 101       2.069   4.671  -1.189  1.00  0.00           H  
ATOM   1668 1HB  TRP B 101       4.125   6.864  -0.763  1.00  0.00           H  
ATOM   1669 2HB  TRP B 101       3.002   6.841  -2.102  1.00  0.00           H  
ATOM   1670  HD1 TRP B 101       3.172   7.383   1.671  1.00  0.00           H  
ATOM   1671  HE1 TRP B 101       1.024   8.444   2.514  1.00  0.00           H  
ATOM   1672  HE3 TRP B 101       0.501   6.946  -2.685  1.00  0.00           H  
ATOM   1673  HZ2 TRP B 101      -1.547   9.065   1.326  1.00  0.00           H  
ATOM   1674  HZ3 TRP B 101      -1.793   7.798  -2.760  1.00  0.00           H  
ATOM   1675  HH2 TRP B 101      -2.807   8.854  -0.785  1.00  0.00           H  
ATOM   1676  N   ILE B 102       3.352   3.805  -3.066  1.00  0.00           N  
ATOM   1677  CA  ILE B 102       4.013   3.101  -4.162  1.00  0.00           C  
ATOM   1678  C   ILE B 102       3.665   3.627  -5.554  1.00  0.00           C  
ATOM   1679  O   ILE B 102       2.500   3.889  -5.861  1.00  0.00           O  
ATOM   1680  CB  ILE B 102       3.654   1.601  -4.064  1.00  0.00           C  
ATOM   1681  CG1 ILE B 102       4.155   1.021  -2.699  1.00  0.00           C  
ATOM   1682  CG2 ILE B 102       4.246   0.834  -5.242  1.00  0.00           C  
ATOM   1683  CD1 ILE B 102       3.610  -0.355  -2.372  1.00  0.00           C  
ATOM   1684  H   ILE B 102       2.330   3.791  -3.029  1.00  0.00           H  
ATOM   1685  HA  ILE B 102       5.088   3.203  -4.027  1.00  0.00           H  
ATOM   1686  HB  ILE B 102       2.581   1.499  -4.067  1.00  0.00           H  
ATOM   1687 1HG1 ILE B 102       5.235   0.987  -2.716  1.00  0.00           H  
ATOM   1688 2HG1 ILE B 102       3.846   1.676  -1.897  1.00  0.00           H  
ATOM   1689 1HG2 ILE B 102       3.984  -0.200  -5.174  1.00  0.00           H  
ATOM   1690 2HG2 ILE B 102       3.862   1.214  -6.184  1.00  0.00           H  
ATOM   1691 3HG2 ILE B 102       5.333   0.938  -5.226  1.00  0.00           H  
ATOM   1692 1HD1 ILE B 102       3.973  -0.686  -1.424  1.00  0.00           H  
ATOM   1693 2HD1 ILE B 102       2.525  -0.291  -2.327  1.00  0.00           H  
ATOM   1694 3HD1 ILE B 102       3.902  -1.079  -3.122  1.00  0.00           H  
ATOM   1695  N   LYS B 103       4.678   3.804  -6.395  1.00  0.00           N  
ATOM   1696  CA  LYS B 103       4.451   4.215  -7.774  1.00  0.00           C  
ATOM   1697  C   LYS B 103       4.659   2.990  -8.666  1.00  0.00           C  
ATOM   1698  O   LYS B 103       5.596   2.206  -8.464  1.00  0.00           O  
ATOM   1699  CB  LYS B 103       5.385   5.365  -8.148  1.00  0.00           C  
ATOM   1700  CG  LYS B 103       4.829   6.363  -9.193  1.00  0.00           C  
ATOM   1701  CD  LYS B 103       5.228   6.050 -10.616  1.00  0.00           C  
ATOM   1702  CE  LYS B 103       4.581   7.032 -11.606  1.00  0.00           C  
ATOM   1703  NZ  LYS B 103       4.960   6.714 -13.028  1.00  0.00           N  
ATOM   1704  H   LYS B 103       5.623   3.613  -6.077  1.00  0.00           H  
ATOM   1705  HA  LYS B 103       3.422   4.551  -7.894  1.00  0.00           H  
ATOM   1706 1HB  LYS B 103       5.632   5.898  -7.269  1.00  0.00           H  
ATOM   1707 2HB  LYS B 103       6.313   4.955  -8.544  1.00  0.00           H  
ATOM   1708 1HG  LYS B 103       3.735   6.364  -9.137  1.00  0.00           H  
ATOM   1709 2HG  LYS B 103       5.181   7.363  -8.948  1.00  0.00           H  
ATOM   1710 1HD  LYS B 103       6.309   6.120 -10.709  1.00  0.00           H  
ATOM   1711 2HD  LYS B 103       4.924   5.046 -10.882  1.00  0.00           H  
ATOM   1712 1HE  LYS B 103       3.495   6.960 -11.509  1.00  0.00           H  
ATOM   1713 2HE  LYS B 103       4.887   8.054 -11.377  1.00  0.00           H  
ATOM   1714 1HZ  LYS B 103       4.491   7.372 -13.679  1.00  0.00           H  
ATOM   1715 2HZ  LYS B 103       5.957   6.794 -13.146  1.00  0.00           H  
ATOM   1716 3HZ  LYS B 103       4.667   5.773 -13.253  1.00  0.00           H  
ATOM   1717  N   HIS B 104       3.792   2.806  -9.648  1.00  0.00           N  
ATOM   1718  CA  HIS B 104       3.948   1.677 -10.558  1.00  0.00           C  
ATOM   1719  C   HIS B 104       4.840   2.082 -11.723  1.00  0.00           C  
ATOM   1720  O   HIS B 104       4.517   2.989 -12.499  1.00  0.00           O  
ATOM   1721  CB  HIS B 104       2.555   1.202 -11.009  1.00  0.00           C  
ATOM   1722  CG  HIS B 104       2.513  -0.070 -11.808  1.00  0.00           C  
ATOM   1723  ND1 HIS B 104       1.324  -0.601 -12.301  1.00  0.00           N  
ATOM   1724  CD2 HIS B 104       3.495  -0.918 -12.206  1.00  0.00           C  
ATOM   1725  CE1 HIS B 104       1.596  -1.719 -12.965  1.00  0.00           C  
ATOM   1726  NE2 HIS B 104       2.907  -1.916 -12.923  1.00  0.00           N  
ATOM   1727  H   HIS B 104       3.009   3.457  -9.760  1.00  0.00           H  
ATOM   1728  HA  HIS B 104       4.432   0.847 -10.045  1.00  0.00           H  
ATOM   1729 1HB  HIS B 104       1.915   1.073 -10.131  1.00  0.00           H  
ATOM   1730 2HB  HIS B 104       2.107   1.981 -11.615  1.00  0.00           H  
ATOM   1731  HD1 HIS B 104       0.368  -0.203 -12.166  1.00  0.00           H  
ATOM   1732  HD2 HIS B 104       4.562  -0.930 -12.072  1.00  0.00           H  
ATOM   1733  HE1 HIS B 104       0.798  -2.293 -13.434  1.00  0.00           H  
ATOM   1734  N   VAL B 105       6.012   1.462 -11.783  1.00  0.00           N  
ATOM   1735  CA  VAL B 105       7.033   1.804 -12.755  1.00  0.00           C  
ATOM   1736  C   VAL B 105       7.360   0.614 -13.652  1.00  0.00           C  
ATOM   1737  O   VAL B 105       8.443   0.538 -14.234  1.00  0.00           O  
ATOM   1738  CB  VAL B 105       8.283   2.345 -12.016  1.00  0.00           C  
ATOM   1739  CG1 VAL B 105       7.942   3.639 -11.279  1.00  0.00           C  
ATOM   1740  CG2 VAL B 105       8.756   1.346 -10.989  1.00  0.00           C  
ATOM   1741  H   VAL B 105       6.203   0.690 -11.143  1.00  0.00           H  
ATOM   1742  HA  VAL B 105       6.658   2.611 -13.382  1.00  0.00           H  
ATOM   1743  HB  VAL B 105       9.069   2.540 -12.745  1.00  0.00           H  
ATOM   1744 1HG1 VAL B 105       8.826   4.014 -10.768  1.00  0.00           H  
ATOM   1745 2HG1 VAL B 105       7.596   4.375 -11.998  1.00  0.00           H  
ATOM   1746 3HG1 VAL B 105       7.159   3.448 -10.546  1.00  0.00           H  
ATOM   1747 1HG2 VAL B 105       9.639   1.720 -10.487  1.00  0.00           H  
ATOM   1748 2HG2 VAL B 105       7.977   1.173 -10.259  1.00  0.00           H  
ATOM   1749 3HG2 VAL B 105       8.987   0.445 -11.469  1.00  0.00           H  
ATOM   1750  N   PRO B 106       5.233  -7.113 -11.280  1.00  0.00           N  
ATOM   1751  CA  PRO B 106       5.096  -5.676 -11.447  1.00  0.00           C  
ATOM   1752  C   PRO B 106       6.310  -4.936 -10.917  1.00  0.00           C  
ATOM   1753  O   PRO B 106       6.829  -5.258  -9.846  1.00  0.00           O  
ATOM   1754  CB  PRO B 106       3.856  -5.282 -10.671  1.00  0.00           C  
ATOM   1755  CG  PRO B 106       3.029  -6.411 -10.764  1.00  0.00           C  
ATOM   1756  CD  PRO B 106       3.918  -7.562 -10.735  1.00  0.00           C  
ATOM   1757  HA  PRO B 106       4.939  -5.447 -12.512  1.00  0.00           H  
ATOM   1758 1HB  PRO B 106       4.123  -5.025  -9.641  1.00  0.00           H  
ATOM   1759 2HB  PRO B 106       3.408  -4.375 -11.117  1.00  0.00           H  
ATOM   1760 1HG  PRO B 106       2.391  -6.399  -9.923  1.00  0.00           H  
ATOM   1761 2HG  PRO B 106       2.390  -6.368 -11.659  1.00  0.00           H  
ATOM   1762 1HD  PRO B 106       4.029  -8.001  -9.772  1.00  0.00           H  
ATOM   1763 2HD  PRO B 106       3.509  -8.312 -11.427  1.00  0.00           H  
ATOM   1764  N   TYR B 107       6.750  -3.922 -11.647  1.00  0.00           N  
ATOM   1765  CA  TYR B 107       7.884  -3.134 -11.195  1.00  0.00           C  
ATOM   1766  C   TYR B 107       7.376  -1.970 -10.374  1.00  0.00           C  
ATOM   1767  O   TYR B 107       6.658  -1.110 -10.891  1.00  0.00           O  
ATOM   1768  CB  TYR B 107       8.783  -2.721 -12.367  1.00  0.00           C  
ATOM   1769  CG  TYR B 107      10.069  -1.934 -11.977  1.00  0.00           C  
ATOM   1770  CD1 TYR B 107      10.648  -2.021 -10.699  1.00  0.00           C  
ATOM   1771  CD2 TYR B 107      10.679  -1.130 -12.920  1.00  0.00           C  
ATOM   1772  CE1 TYR B 107      11.772  -1.297 -10.397  1.00  0.00           C  
ATOM   1773  CE2 TYR B 107      11.808  -0.414 -12.608  1.00  0.00           C  
ATOM   1774  CZ  TYR B 107      12.350  -0.492 -11.353  1.00  0.00           C  
ATOM   1775  OH  TYR B 107      13.477   0.230 -11.043  1.00  0.00           O  
ATOM   1776  H   TYR B 107       6.297  -3.696 -12.521  1.00  0.00           H  
ATOM   1777  HA  TYR B 107       8.519  -3.749 -10.557  1.00  0.00           H  
ATOM   1778 1HB  TYR B 107       9.090  -3.613 -12.914  1.00  0.00           H  
ATOM   1779 2HB  TYR B 107       8.210  -2.108 -13.056  1.00  0.00           H  
ATOM   1780  HD1 TYR B 107      10.228  -2.638  -9.922  1.00  0.00           H  
ATOM   1781  HD2 TYR B 107      10.257  -1.057 -13.920  1.00  0.00           H  
ATOM   1782  HE1 TYR B 107      12.206  -1.364  -9.399  1.00  0.00           H  
ATOM   1783  HE2 TYR B 107      12.272   0.222 -13.361  1.00  0.00           H  
ATOM   1784  HH  TYR B 107      13.710   0.078 -10.123  1.00  0.00           H  
ATOM   1785  N   LEU B 108       7.693  -1.993  -9.090  1.00  0.00           N  
ATOM   1786  CA  LEU B 108       7.201  -1.001  -8.150  1.00  0.00           C  
ATOM   1787  C   LEU B 108       8.315  -0.137  -7.586  1.00  0.00           C  
ATOM   1788  O   LEU B 108       9.442  -0.607  -7.416  1.00  0.00           O  
ATOM   1789  CB  LEU B 108       6.353  -1.697  -7.088  1.00  0.00           C  
ATOM   1790  CG  LEU B 108       5.079  -2.553  -7.577  1.00  0.00           C  
ATOM   1791  CD1 LEU B 108       4.401  -3.191  -6.363  1.00  0.00           C  
ATOM   1792  CD2 LEU B 108       4.063  -1.691  -8.322  1.00  0.00           C  
ATOM   1793  H   LEU B 108       8.285  -2.740  -8.752  1.00  0.00           H  
ATOM   1794  HA  LEU B 108       6.492  -0.349  -8.661  1.00  0.00           H  
ATOM   1795 1HB  LEU B 108       6.991  -2.378  -6.558  1.00  0.00           H  
ATOM   1796 2HB  LEU B 108       5.998  -0.946  -6.426  1.00  0.00           H  
ATOM   1797  HG  LEU B 108       5.421  -3.355  -8.237  1.00  0.00           H  
ATOM   1798 1HD1 LEU B 108       3.551  -3.782  -6.692  1.00  0.00           H  
ATOM   1799 2HD1 LEU B 108       5.098  -3.825  -5.850  1.00  0.00           H  
ATOM   1800 3HD1 LEU B 108       4.052  -2.429  -5.687  1.00  0.00           H  
ATOM   1801 1HD2 LEU B 108       3.221  -2.310  -8.631  1.00  0.00           H  
ATOM   1802 2HD2 LEU B 108       3.701  -0.894  -7.676  1.00  0.00           H  
ATOM   1803 3HD2 LEU B 108       4.521  -1.267  -9.200  1.00  0.00           H  
ATOM   1804  N   LYS B 109       7.983   1.101  -7.240  1.00  0.00           N  
ATOM   1805  CA  LYS B 109       8.920   1.998  -6.584  1.00  0.00           C  
ATOM   1806  C   LYS B 109       8.309   2.592  -5.322  1.00  0.00           C  
ATOM   1807  O   LYS B 109       7.236   3.193  -5.357  1.00  0.00           O  
ATOM   1808  CB  LYS B 109       9.312   3.133  -7.533  1.00  0.00           C  
ATOM   1809  CG  LYS B 109      10.282   4.155  -6.952  1.00  0.00           C  
ATOM   1810  CD  LYS B 109      10.633   5.225  -7.976  1.00  0.00           C  
ATOM   1811  CE  LYS B 109      11.571   6.269  -7.378  1.00  0.00           C  
ATOM   1812  NZ  LYS B 109      11.936   7.328  -8.367  1.00  0.00           N  
ATOM   1813  H   LYS B 109       7.052   1.444  -7.470  1.00  0.00           H  
ATOM   1814  HA  LYS B 109       9.807   1.434  -6.296  1.00  0.00           H  
ATOM   1815 1HB  LYS B 109       9.782   2.710  -8.410  1.00  0.00           H  
ATOM   1816 2HB  LYS B 109       8.412   3.656  -7.863  1.00  0.00           H  
ATOM   1817 1HG  LYS B 109       9.828   4.643  -6.083  1.00  0.00           H  
ATOM   1818 2HG  LYS B 109      11.192   3.652  -6.627  1.00  0.00           H  
ATOM   1819 1HD  LYS B 109      11.113   4.761  -8.840  1.00  0.00           H  
ATOM   1820 2HD  LYS B 109       9.718   5.716  -8.310  1.00  0.00           H  
ATOM   1821 1HE  LYS B 109      11.080   6.736  -6.523  1.00  0.00           H  
ATOM   1822 2HE  LYS B 109      12.480   5.776  -7.036  1.00  0.00           H  
ATOM   1823 1HZ  LYS B 109      12.556   7.998  -7.931  1.00  0.00           H  
ATOM   1824 2HZ  LYS B 109      12.402   6.907  -9.159  1.00  0.00           H  
ATOM   1825 3HZ  LYS B 109      11.101   7.801  -8.682  1.00  0.00           H  
ATOM   1826  N   VAL B 110       8.982   2.429  -4.190  1.00  0.00           N  
ATOM   1827  CA  VAL B 110       8.436   2.996  -2.961  1.00  0.00           C  
ATOM   1828  C   VAL B 110       8.827   4.459  -2.891  1.00  0.00           C  
ATOM   1829  O   VAL B 110       9.999   4.804  -3.056  1.00  0.00           O  
ATOM   1830  CB  VAL B 110       8.951   2.252  -1.693  1.00  0.00           C  
ATOM   1831  CG1 VAL B 110       8.430   2.931  -0.395  1.00  0.00           C  
ATOM   1832  CG2 VAL B 110       8.476   0.826  -1.714  1.00  0.00           C  
ATOM   1833  H   VAL B 110       9.861   1.926  -4.179  1.00  0.00           H  
ATOM   1834  HA  VAL B 110       7.347   2.930  -2.991  1.00  0.00           H  
ATOM   1835  HB  VAL B 110      10.040   2.283  -1.679  1.00  0.00           H  
ATOM   1836 1HG1 VAL B 110       8.805   2.393   0.473  1.00  0.00           H  
ATOM   1837 2HG1 VAL B 110       8.773   3.964  -0.341  1.00  0.00           H  
ATOM   1838 3HG1 VAL B 110       7.335   2.914  -0.384  1.00  0.00           H  
ATOM   1839 1HG2 VAL B 110       8.844   0.300  -0.834  1.00  0.00           H  
ATOM   1840 2HG2 VAL B 110       7.395   0.824  -1.708  1.00  0.00           H  
ATOM   1841 3HG2 VAL B 110       8.848   0.336  -2.608  1.00  0.00           H  
ATOM   1842  N   LEU B 111       7.837   5.309  -2.686  1.00  0.00           N  
ATOM   1843  CA  LEU B 111       8.047   6.743  -2.642  1.00  0.00           C  
ATOM   1844  C   LEU B 111       8.176   7.223  -1.213  1.00  0.00           C  
ATOM   1845  O   LEU B 111       8.961   8.121  -0.905  1.00  0.00           O  
ATOM   1846  CB  LEU B 111       6.832   7.444  -3.240  1.00  0.00           C  
ATOM   1847  CG  LEU B 111       6.479   7.102  -4.683  1.00  0.00           C  
ATOM   1848  CD1 LEU B 111       5.188   7.813  -5.006  1.00  0.00           C  
ATOM   1849  CD2 LEU B 111       7.618   7.502  -5.645  1.00  0.00           C  
ATOM   1850  H   LEU B 111       6.898   4.945  -2.559  1.00  0.00           H  
ATOM   1851  HA  LEU B 111       8.952   6.991  -3.193  1.00  0.00           H  
ATOM   1852 1HB  LEU B 111       5.966   7.199  -2.627  1.00  0.00           H  
ATOM   1853 2HB  LEU B 111       6.993   8.519  -3.180  1.00  0.00           H  
ATOM   1854  HG  LEU B 111       6.302   6.025  -4.773  1.00  0.00           H  
ATOM   1855 1HD1 LEU B 111       4.890   7.573  -6.006  1.00  0.00           H  
ATOM   1856 2HD1 LEU B 111       4.413   7.487  -4.313  1.00  0.00           H  
ATOM   1857 3HD1 LEU B 111       5.327   8.889  -4.918  1.00  0.00           H  
ATOM   1858 1HD2 LEU B 111       7.347   7.264  -6.666  1.00  0.00           H  
ATOM   1859 2HD2 LEU B 111       7.802   8.573  -5.567  1.00  0.00           H  
ATOM   1860 3HD2 LEU B 111       8.524   6.958  -5.392  1.00  0.00           H  
ATOM   1861  N   LYS B 112       7.361   6.633  -0.351  1.00  0.00           N  
ATOM   1862  CA  LYS B 112       7.289   7.053   1.041  1.00  0.00           C  
ATOM   1863  C   LYS B 112       6.824   5.906   1.921  1.00  0.00           C  
ATOM   1864  O   LYS B 112       5.917   5.168   1.553  1.00  0.00           O  
ATOM   1865  CB  LYS B 112       6.372   8.288   1.111  1.00  0.00           C  
ATOM   1866  CG  LYS B 112       6.350   9.059   2.405  1.00  0.00           C  
ATOM   1867  CD  LYS B 112       5.432  10.316   2.262  1.00  0.00           C  
ATOM   1868  CE  LYS B 112       5.364  11.149   3.546  1.00  0.00           C  
ATOM   1869  NZ  LYS B 112       4.534  12.413   3.373  1.00  0.00           N  
ATOM   1870  H   LYS B 112       6.752   5.893  -0.699  1.00  0.00           H  
ATOM   1871  HA  LYS B 112       8.285   7.352   1.371  1.00  0.00           H  
ATOM   1872 1HB  LYS B 112       6.655   8.987   0.323  1.00  0.00           H  
ATOM   1873 2HB  LYS B 112       5.356   7.984   0.911  1.00  0.00           H  
ATOM   1874 1HG  LYS B 112       6.025   8.429   3.193  1.00  0.00           H  
ATOM   1875 2HG  LYS B 112       7.364   9.390   2.634  1.00  0.00           H  
ATOM   1876 1HD  LYS B 112       5.802  10.946   1.452  1.00  0.00           H  
ATOM   1877 2HD  LYS B 112       4.416   9.994   2.006  1.00  0.00           H  
ATOM   1878 1HE  LYS B 112       4.928  10.549   4.329  1.00  0.00           H  
ATOM   1879 2HE  LYS B 112       6.374  11.429   3.841  1.00  0.00           H  
ATOM   1880 1HZ  LYS B 112       4.522  12.926   4.247  1.00  0.00           H  
ATOM   1881 2HZ  LYS B 112       4.949  12.985   2.660  1.00  0.00           H  
ATOM   1882 3HZ  LYS B 112       3.535  12.216   3.096  1.00  0.00           H  
ATOM   1883  N   ALA B 113       7.412   5.739   3.097  1.00  0.00           N  
ATOM   1884  CA  ALA B 113       6.902   4.678   3.968  1.00  0.00           C  
ATOM   1885  C   ALA B 113       7.085   5.006   5.432  1.00  0.00           C  
ATOM   1886  O   ALA B 113       8.103   5.558   5.841  1.00  0.00           O  
ATOM   1887  CB  ALA B 113       7.599   3.372   3.638  1.00  0.00           C  
ATOM   1888  H   ALA B 113       8.175   6.334   3.393  1.00  0.00           H  
ATOM   1889  HA  ALA B 113       5.839   4.579   3.795  1.00  0.00           H  
ATOM   1890 1HB  ALA B 113       7.199   2.582   4.263  1.00  0.00           H  
ATOM   1891 2HB  ALA B 113       7.433   3.122   2.592  1.00  0.00           H  
ATOM   1892 3HB  ALA B 113       8.665   3.473   3.822  1.00  0.00           H  
ATOM   1893  N   ALA B 114       6.095   4.603   6.212  1.00  0.00           N  
ATOM   1894  CA  ALA B 114       6.032   4.824   7.647  1.00  0.00           C  
ATOM   1895  C   ALA B 114       7.180   4.187   8.400  1.00  0.00           C  
ATOM   1896  O   ALA B 114       7.663   3.105   8.053  1.00  0.00           O  
ATOM   1897  CB  ALA B 114       4.735   4.256   8.221  1.00  0.00           C  
ATOM   1898  H   ALA B 114       5.291   4.152   5.776  1.00  0.00           H  
ATOM   1899  HA  ALA B 114       6.084   5.894   7.822  1.00  0.00           H  
ATOM   1900 1HB  ALA B 114       4.696   4.458   9.297  1.00  0.00           H  
ATOM   1901 2HB  ALA B 114       3.882   4.693   7.763  1.00  0.00           H  
ATOM   1902 3HB  ALA B 114       4.714   3.186   8.054  1.00  0.00           H  
ATOM   1903  N   GLY B 115       7.588   4.862   9.471  1.00  0.00           N  
ATOM   1904  CA  GLY B 115       8.625   4.352  10.374  1.00  0.00           C  
ATOM   1905  C   GLY B 115       9.048   5.389  11.403  1.00  0.00           C  
ATOM   1906  O   GLY B 115       8.486   6.479  11.458  1.00  0.00           O  
ATOM   1907  H   GLY B 115       7.153   5.769   9.640  1.00  0.00           H  
ATOM   1908 1HA  GLY B 115       8.253   3.477  10.892  1.00  0.00           H  
ATOM   1909 2HA  GLY B 115       9.491   4.029   9.796  1.00  0.00           H  
ATOM   1910  N   VAL B 116      10.095   5.095  12.165  1.00  0.00           N  
ATOM   1911  CA  VAL B 116      10.572   6.027  13.191  1.00  0.00           C  
ATOM   1912  C   VAL B 116      10.903   7.406  12.618  1.00  0.00           C  
ATOM   1913  O   VAL B 116      10.604   8.424  13.238  1.00  0.00           O  
ATOM   1914  CB  VAL B 116      11.813   5.448  13.907  1.00  0.00           C  
ATOM   1915  CG1 VAL B 116      12.461   6.506  14.822  1.00  0.00           C  
ATOM   1916  CG2 VAL B 116      11.384   4.236  14.733  1.00  0.00           C  
ATOM   1917  H   VAL B 116      10.523   4.166  12.070  1.00  0.00           H  
ATOM   1918  HA  VAL B 116       9.779   6.147  13.929  1.00  0.00           H  
ATOM   1919  HB  VAL B 116      12.554   5.149  13.167  1.00  0.00           H  
ATOM   1920 1HG1 VAL B 116      13.329   6.071  15.315  1.00  0.00           H  
ATOM   1921 2HG1 VAL B 116      12.788   7.373  14.244  1.00  0.00           H  
ATOM   1922 3HG1 VAL B 116      11.740   6.828  15.573  1.00  0.00           H  
ATOM   1923 1HG2 VAL B 116      12.253   3.813  15.238  1.00  0.00           H  
ATOM   1924 2HG2 VAL B 116      10.649   4.548  15.476  1.00  0.00           H  
ATOM   1925 3HG2 VAL B 116      10.943   3.483  14.088  1.00  0.00           H  
ATOM   1926  N   ASN B 117      11.514   7.442  11.436  1.00  0.00           N  
ATOM   1927  CA  ASN B 117      11.882   8.710  10.814  1.00  0.00           C  
ATOM   1928  C   ASN B 117      10.792   9.247   9.862  1.00  0.00           C  
ATOM   1929  O   ASN B 117      11.006  10.244   9.169  1.00  0.00           O  
ATOM   1930  CB  ASN B 117      13.203   8.553  10.096  1.00  0.00           C  
ATOM   1931  CG  ASN B 117      14.343   8.323  11.062  1.00  0.00           C  
ATOM   1932  OD1 ASN B 117      14.354   8.834  12.189  1.00  0.00           O  
ATOM   1933  ND2 ASN B 117      15.308   7.551  10.637  1.00  0.00           N  
ATOM   1934  H   ASN B 117      11.730   6.573  10.970  1.00  0.00           H  
ATOM   1935  HA  ASN B 117      12.020   9.452  11.601  1.00  0.00           H  
ATOM   1936 1HB  ASN B 117      13.146   7.712   9.405  1.00  0.00           H  
ATOM   1937 2HB  ASN B 117      13.411   9.448   9.510  1.00  0.00           H  
ATOM   1938 1HD2 ASN B 117      16.091   7.358  11.229  1.00  0.00           H  
ATOM   1939 2HD2 ASN B 117      15.269   7.155   9.719  1.00  0.00           H  
ATOM   1940  N   THR B 118       9.653   8.555   9.795  1.00  0.00           N  
ATOM   1941  CA  THR B 118       8.523   8.914   8.940  1.00  0.00           C  
ATOM   1942  C   THR B 118       7.211   8.663   9.681  1.00  0.00           C  
ATOM   1943  O   THR B 118       6.493   7.699   9.402  1.00  0.00           O  
ATOM   1944  CB  THR B 118       8.549   8.215   7.562  1.00  0.00           C  
ATOM   1945  OG1 THR B 118       9.788   8.506   6.891  1.00  0.00           O  
ATOM   1946  CG2 THR B 118       7.401   8.743   6.681  1.00  0.00           C  
ATOM   1947  H   THR B 118       9.513   7.764  10.414  1.00  0.00           H  
ATOM   1948  HA  THR B 118       8.578   9.980   8.728  1.00  0.00           H  
ATOM   1949  HB  THR B 118       8.455   7.144   7.701  1.00  0.00           H  
ATOM   1950  HG1 THR B 118      10.512   8.136   7.393  1.00  0.00           H  
ATOM   1951 1HG2 THR B 118       7.443   8.246   5.714  1.00  0.00           H  
ATOM   1952 2HG2 THR B 118       6.446   8.550   7.146  1.00  0.00           H  
ATOM   1953 3HG2 THR B 118       7.516   9.814   6.542  1.00  0.00           H  
ATOM   1954  N   THR B 119       6.959   9.486  10.680  1.00  0.00           N  
ATOM   1955  CA  THR B 119       5.854   9.336  11.620  1.00  0.00           C  
ATOM   1956  C   THR B 119       4.474   9.308  10.937  1.00  0.00           C  
ATOM   1957  O   THR B 119       4.187  10.120  10.035  1.00  0.00           O  
ATOM   1958  CB  THR B 119       5.884  10.468  12.663  1.00  0.00           C  
ATOM   1959  OG1 THR B 119       4.851  10.255  13.634  1.00  0.00           O  
ATOM   1960  CG2 THR B 119       5.673  11.817  11.993  1.00  0.00           C  
ATOM   1961  H   THR B 119       7.603  10.254  10.817  1.00  0.00           H  
ATOM   1962  HA  THR B 119       5.986   8.381  12.133  1.00  0.00           H  
ATOM   1963  HB  THR B 119       6.848  10.468  13.172  1.00  0.00           H  
ATOM   1964  HG1 THR B 119       5.054  10.751  14.431  1.00  0.00           H  
ATOM   1965 1HG2 THR B 119       5.698  12.605  12.745  1.00  0.00           H  
ATOM   1966 2HG2 THR B 119       6.464  11.988  11.262  1.00  0.00           H  
ATOM   1967 3HG2 THR B 119       4.707  11.826  11.490  1.00  0.00           H  
ATOM   1968  N   ASP B 120       3.603   8.401  11.417  1.00  0.00           N  
ATOM   1969  CA  ASP B 120       2.240   8.230  10.881  1.00  0.00           C  
ATOM   1970  C   ASP B 120       1.405   9.518  10.780  1.00  0.00           C  
ATOM   1971  O   ASP B 120       0.442   9.568  10.017  1.00  0.00           O  
ATOM   1972  CB  ASP B 120       1.379   7.299  11.760  1.00  0.00           C  
ATOM   1973  CG  ASP B 120       1.726   5.798  11.790  1.00  0.00           C  
ATOM   1974  OD1 ASP B 120       2.568   5.348  11.054  1.00  0.00           O  
ATOM   1975  OD2 ASP B 120       1.093   5.119  12.587  1.00  0.00           O  
ATOM   1976  H   ASP B 120       3.922   7.775  12.167  1.00  0.00           H  
ATOM   1977  HA  ASP B 120       2.335   7.804   9.891  1.00  0.00           H  
ATOM   1978 1HB  ASP B 120       1.409   7.669  12.785  1.00  0.00           H  
ATOM   1979 2HB  ASP B 120       0.341   7.385  11.432  1.00  0.00           H  
ATOM   1980  N   LYS B 121       1.773  10.554  11.531  1.00  0.00           N  
ATOM   1981  CA  LYS B 121       1.067  11.831  11.562  1.00  0.00           C  
ATOM   1982  C   LYS B 121       0.960  12.474  10.178  1.00  0.00           C  
ATOM   1983  O   LYS B 121      -0.026  13.153   9.886  1.00  0.00           O  
ATOM   1984  CB  LYS B 121       1.762  12.791  12.529  1.00  0.00           C  
ATOM   1985  CG  LYS B 121       1.612  12.422  13.999  1.00  0.00           C  
ATOM   1986  CD  LYS B 121       2.343  13.410  14.894  1.00  0.00           C  
ATOM   1987  CE  LYS B 121       2.202  13.038  16.363  1.00  0.00           C  
ATOM   1988  NZ  LYS B 121       2.944  13.975  17.249  1.00  0.00           N  
ATOM   1989  H   LYS B 121       2.584  10.441  12.109  1.00  0.00           H  
ATOM   1990  HA  LYS B 121       0.060  11.664  11.940  1.00  0.00           H  
ATOM   1991 1HB  LYS B 121       2.827  12.830  12.301  1.00  0.00           H  
ATOM   1992 2HB  LYS B 121       1.362  13.796  12.394  1.00  0.00           H  
ATOM   1993 1HG  LYS B 121       0.554  12.415  14.266  1.00  0.00           H  
ATOM   1994 2HG  LYS B 121       2.017  11.424  14.166  1.00  0.00           H  
ATOM   1995 1HD  LYS B 121       3.402  13.426  14.632  1.00  0.00           H  
ATOM   1996 2HD  LYS B 121       1.935  14.410  14.743  1.00  0.00           H  
ATOM   1997 1HE  LYS B 121       1.149  13.050  16.642  1.00  0.00           H  
ATOM   1998 2HE  LYS B 121       2.584  12.029  16.520  1.00  0.00           H  
ATOM   1999 1HZ  LYS B 121       2.826  13.693  18.212  1.00  0.00           H  
ATOM   2000 2HZ  LYS B 121       3.926  13.957  17.011  1.00  0.00           H  
ATOM   2001 3HZ  LYS B 121       2.586  14.911  17.126  1.00  0.00           H  
ATOM   2002  N   GLU B 122       1.990  12.297   9.343  1.00  0.00           N  
ATOM   2003  CA  GLU B 122       1.979  12.884   8.002  1.00  0.00           C  
ATOM   2004  C   GLU B 122       2.016  11.813   6.899  1.00  0.00           C  
ATOM   2005  O   GLU B 122       1.804  12.105   5.720  1.00  0.00           O  
ATOM   2006  CB  GLU B 122       3.118  13.905   7.827  1.00  0.00           C  
ATOM   2007  CG  GLU B 122       3.022  15.155   8.764  1.00  0.00           C  
ATOM   2008  CD  GLU B 122       4.162  16.174   8.550  1.00  0.00           C  
ATOM   2009  OE1 GLU B 122       5.012  15.891   7.747  1.00  0.00           O  
ATOM   2010  OE2 GLU B 122       4.160  17.230   9.185  1.00  0.00           O  
ATOM   2011  H   GLU B 122       2.770  11.710   9.636  1.00  0.00           H  
ATOM   2012  HA  GLU B 122       1.046  13.432   7.880  1.00  0.00           H  
ATOM   2013 1HB  GLU B 122       4.073  13.414   8.019  1.00  0.00           H  
ATOM   2014 2HB  GLU B 122       3.133  14.257   6.796  1.00  0.00           H  
ATOM   2015 1HG  GLU B 122       2.067  15.650   8.589  1.00  0.00           H  
ATOM   2016 2HG  GLU B 122       3.036  14.815   9.801  1.00  0.00           H  
ATOM   2017  N   ILE B 123       2.280  10.562   7.273  1.00  0.00           N  
ATOM   2018  CA  ILE B 123       2.415   9.490   6.283  1.00  0.00           C  
ATOM   2019  C   ILE B 123       1.176   9.237   5.399  1.00  0.00           C  
ATOM   2020  O   ILE B 123       1.311   8.696   4.301  1.00  0.00           O  
ATOM   2021  CB  ILE B 123       2.736   8.078   6.894  1.00  0.00           C  
ATOM   2022  CG1 ILE B 123       3.203   7.016   5.794  1.00  0.00           C  
ATOM   2023  CG2 ILE B 123       1.442   7.406   7.469  1.00  0.00           C  
ATOM   2024  CD1 ILE B 123       4.404   7.294   5.053  1.00  0.00           C  
ATOM   2025  H   ILE B 123       2.470  10.360   8.256  1.00  0.00           H  
ATOM   2026  HA  ILE B 123       3.216   9.776   5.619  1.00  0.00           H  
ATOM   2027  HB  ILE B 123       3.491   8.192   7.680  1.00  0.00           H  
ATOM   2028 1HG1 ILE B 123       3.359   6.099   6.284  1.00  0.00           H  
ATOM   2029 2HG1 ILE B 123       2.414   6.860   5.089  1.00  0.00           H  
ATOM   2030 1HG2 ILE B 123       1.710   6.444   7.905  1.00  0.00           H  
ATOM   2031 2HG2 ILE B 123       0.991   8.020   8.215  1.00  0.00           H  
ATOM   2032 3HG2 ILE B 123       0.710   7.227   6.693  1.00  0.00           H  
ATOM   2033 1HD1 ILE B 123       4.580   6.480   4.365  1.00  0.00           H  
ATOM   2034 2HD1 ILE B 123       4.270   8.198   4.498  1.00  0.00           H  
ATOM   2035 3HD1 ILE B 123       5.218   7.384   5.720  1.00  0.00           H  
ATOM   2036  N   GLU B 124      -0.014   9.621   5.857  1.00  0.00           N  
ATOM   2037  CA  GLU B 124      -1.237   9.413   5.077  1.00  0.00           C  
ATOM   2038  C   GLU B 124      -1.429  10.402   3.902  1.00  0.00           C  
ATOM   2039  O   GLU B 124      -2.417  10.311   3.163  1.00  0.00           O  
ATOM   2040  CB  GLU B 124      -2.463   9.395   6.004  1.00  0.00           C  
ATOM   2041  CG  GLU B 124      -2.572   8.131   6.912  1.00  0.00           C  
ATOM   2042  CD  GLU B 124      -3.788   8.132   7.875  1.00  0.00           C  
ATOM   2043  OE1 GLU B 124      -3.876   9.037   8.694  1.00  0.00           O  
ATOM   2044  OE2 GLU B 124      -4.646   7.262   7.765  1.00  0.00           O  
ATOM   2045  H   GLU B 124      -0.065  10.066   6.764  1.00  0.00           H  
ATOM   2046  HA  GLU B 124      -1.171   8.416   4.637  1.00  0.00           H  
ATOM   2047 1HB  GLU B 124      -2.431  10.268   6.656  1.00  0.00           H  
ATOM   2048 2HB  GLU B 124      -3.361   9.467   5.412  1.00  0.00           H  
ATOM   2049 1HG  GLU B 124      -2.643   7.253   6.267  1.00  0.00           H  
ATOM   2050 2HG  GLU B 124      -1.655   8.040   7.496  1.00  0.00           H  
ATOM   2051  N   VAL B 125      -0.499  11.342   3.708  1.00  0.00           N  
ATOM   2052  CA  VAL B 125      -0.598  12.199   2.523  1.00  0.00           C  
ATOM   2053  C   VAL B 125       0.732  12.252   1.755  1.00  0.00           C  
ATOM   2054  O   VAL B 125       1.827  12.362   2.332  1.00  0.00           O  
ATOM   2055  CB  VAL B 125      -1.008  13.626   2.933  1.00  0.00           C  
ATOM   2056  CG1 VAL B 125      -1.064  14.535   1.714  1.00  0.00           C  
ATOM   2057  CG2 VAL B 125      -2.353  13.594   3.644  1.00  0.00           C  
ATOM   2058  H   VAL B 125       0.286  11.443   4.354  1.00  0.00           H  
ATOM   2059  HA  VAL B 125      -1.344  11.777   1.852  1.00  0.00           H  
ATOM   2060  HB  VAL B 125      -0.252  14.033   3.603  1.00  0.00           H  
ATOM   2061 1HG1 VAL B 125      -1.355  15.539   2.022  1.00  0.00           H  
ATOM   2062 2HG1 VAL B 125      -0.082  14.571   1.242  1.00  0.00           H  
ATOM   2063 3HG1 VAL B 125      -1.795  14.148   1.004  1.00  0.00           H  
ATOM   2064 1HG2 VAL B 125      -2.637  14.606   3.931  1.00  0.00           H  
ATOM   2065 2HG2 VAL B 125      -3.108  13.181   2.975  1.00  0.00           H  
ATOM   2066 3HG2 VAL B 125      -2.278  12.971   4.535  1.00  0.00           H  
ATOM   2067  N   LEU B 126       0.616  12.187   0.432  1.00  0.00           N  
ATOM   2068  CA  LEU B 126       1.745  12.241  -0.484  1.00  0.00           C  
ATOM   2069  C   LEU B 126       1.713  13.527  -1.291  1.00  0.00           C  
ATOM   2070  O   LEU B 126       0.714  13.807  -1.954  1.00  0.00           O  
ATOM   2071  CB  LEU B 126       1.672  11.052  -1.447  1.00  0.00           C  
ATOM   2072  CG  LEU B 126       2.720  10.978  -2.569  1.00  0.00           C  
ATOM   2073  CD1 LEU B 126       4.105  10.714  -1.959  1.00  0.00           C  
ATOM   2074  CD2 LEU B 126       2.312   9.896  -3.561  1.00  0.00           C  
ATOM   2075  H   LEU B 126      -0.319  12.084   0.038  1.00  0.00           H  
ATOM   2076  HA  LEU B 126       2.671  12.202   0.087  1.00  0.00           H  
ATOM   2077 1HB  LEU B 126       1.791  10.159  -0.859  1.00  0.00           H  
ATOM   2078 2HB  LEU B 126       0.689  11.029  -1.894  1.00  0.00           H  
ATOM   2079  HG  LEU B 126       2.763  11.939  -3.088  1.00  0.00           H  
ATOM   2080 1HD1 LEU B 126       4.852  10.675  -2.752  1.00  0.00           H  
ATOM   2081 2HD1 LEU B 126       4.357  11.514  -1.265  1.00  0.00           H  
ATOM   2082 3HD1 LEU B 126       4.092   9.761  -1.425  1.00  0.00           H  
ATOM   2083 1HD2 LEU B 126       3.040   9.850  -4.365  1.00  0.00           H  
ATOM   2084 2HD2 LEU B 126       2.270   8.941  -3.056  1.00  0.00           H  
ATOM   2085 3HD2 LEU B 126       1.332  10.128  -3.974  1.00  0.00           H  
ATOM   2086  N   TYR B 127       2.792  14.305  -1.256  1.00  0.00           N  
ATOM   2087  CA  TYR B 127       2.810  15.532  -2.046  1.00  0.00           C  
ATOM   2088  C   TYR B 127       3.852  15.452  -3.142  1.00  0.00           C  
ATOM   2089  O   TYR B 127       4.980  15.010  -2.905  1.00  0.00           O  
ATOM   2090  CB  TYR B 127       3.127  16.758  -1.188  1.00  0.00           C  
ATOM   2091  CG  TYR B 127       2.134  17.072  -0.105  1.00  0.00           C  
ATOM   2092  CD1 TYR B 127       2.317  16.594   1.183  1.00  0.00           C  
ATOM   2093  CD2 TYR B 127       1.033  17.842  -0.406  1.00  0.00           C  
ATOM   2094  CE1 TYR B 127       1.402  16.910   2.163  1.00  0.00           C  
ATOM   2095  CE2 TYR B 127       0.117  18.144   0.568  1.00  0.00           C  
ATOM   2096  CZ  TYR B 127       0.294  17.686   1.845  1.00  0.00           C  
ATOM   2097  OH  TYR B 127      -0.635  17.993   2.812  1.00  0.00           O  
ATOM   2098  H   TYR B 127       3.591  14.048  -0.696  1.00  0.00           H  
ATOM   2099  HA  TYR B 127       1.840  15.672  -2.522  1.00  0.00           H  
ATOM   2100 1HB  TYR B 127       4.102  16.627  -0.719  1.00  0.00           H  
ATOM   2101 2HB  TYR B 127       3.199  17.632  -1.837  1.00  0.00           H  
ATOM   2102  HD1 TYR B 127       3.186  15.984   1.424  1.00  0.00           H  
ATOM   2103  HD2 TYR B 127       0.889  18.210  -1.422  1.00  0.00           H  
ATOM   2104  HE1 TYR B 127       1.544  16.548   3.176  1.00  0.00           H  
ATOM   2105  HE2 TYR B 127      -0.754  18.750   0.323  1.00  0.00           H  
ATOM   2106  HH  TYR B 127      -1.355  18.495   2.407  1.00  0.00           H  
ATOM   2107  N   ILE B 128       3.480  15.919  -4.327  1.00  0.00           N  
ATOM   2108  CA  ILE B 128       4.382  15.988  -5.462  1.00  0.00           C  
ATOM   2109  C   ILE B 128       4.332  17.404  -6.037  1.00  0.00           C  
ATOM   2110  O   ILE B 128       3.258  17.903  -6.382  1.00  0.00           O  
ATOM   2111  CB  ILE B 128       3.962  14.975  -6.542  1.00  0.00           C  
ATOM   2112  CG1 ILE B 128       3.931  13.538  -5.960  1.00  0.00           C  
ATOM   2113  CG2 ILE B 128       4.928  15.058  -7.711  1.00  0.00           C  
ATOM   2114  CD1 ILE B 128       3.264  12.529  -6.854  1.00  0.00           C  
ATOM   2115  H   ILE B 128       2.519  16.235  -4.460  1.00  0.00           H  
ATOM   2116  HA  ILE B 128       5.398  15.775  -5.133  1.00  0.00           H  
ATOM   2117  HB  ILE B 128       2.978  15.210  -6.874  1.00  0.00           H  
ATOM   2118 1HG1 ILE B 128       4.952  13.213  -5.763  1.00  0.00           H  
ATOM   2119 2HG1 ILE B 128       3.382  13.544  -5.027  1.00  0.00           H  
ATOM   2120 1HG2 ILE B 128       4.630  14.356  -8.490  1.00  0.00           H  
ATOM   2121 2HG2 ILE B 128       4.928  16.070  -8.110  1.00  0.00           H  
ATOM   2122 3HG2 ILE B 128       5.935  14.811  -7.372  1.00  0.00           H  
ATOM   2123 1HD1 ILE B 128       3.278  11.566  -6.359  1.00  0.00           H  
ATOM   2124 2HD1 ILE B 128       2.232  12.828  -7.035  1.00  0.00           H  
ATOM   2125 3HD1 ILE B 128       3.794  12.465  -7.805  1.00  0.00           H  
ATOM   2126  N   ARG B 129       5.474  18.071  -6.159  1.00  0.00           N  
ATOM   2127  CA  ARG B 129       5.448  19.426  -6.716  1.00  0.00           C  
ATOM   2128  C   ARG B 129       6.285  19.511  -7.974  1.00  0.00           C  
ATOM   2129  O   ARG B 129       7.211  18.716  -8.153  1.00  0.00           O  
ATOM   2130  CB  ARG B 129       5.963  20.439  -5.704  1.00  0.00           C  
ATOM   2131  CG  ARG B 129       5.131  20.558  -4.437  1.00  0.00           C  
ATOM   2132  CD  ARG B 129       5.720  21.531  -3.483  1.00  0.00           C  
ATOM   2133  NE  ARG B 129       5.670  22.891  -3.995  1.00  0.00           N  
ATOM   2134  CZ  ARG B 129       6.285  23.946  -3.426  1.00  0.00           C  
ATOM   2135  NH1 ARG B 129       6.992  23.782  -2.329  1.00  0.00           N  
ATOM   2136  NH2 ARG B 129       6.179  25.146  -3.970  1.00  0.00           N  
ATOM   2137  H   ARG B 129       6.347  17.649  -5.868  1.00  0.00           H  
ATOM   2138  HA  ARG B 129       4.426  19.671  -6.994  1.00  0.00           H  
ATOM   2139 1HB  ARG B 129       6.977  20.174  -5.409  1.00  0.00           H  
ATOM   2140 2HB  ARG B 129       6.004  21.426  -6.166  1.00  0.00           H  
ATOM   2141 1HG  ARG B 129       4.126  20.893  -4.693  1.00  0.00           H  
ATOM   2142 2HG  ARG B 129       5.076  19.586  -3.946  1.00  0.00           H  
ATOM   2143 1HD  ARG B 129       5.167  21.500  -2.544  1.00  0.00           H  
ATOM   2144 2HD  ARG B 129       6.763  21.275  -3.298  1.00  0.00           H  
ATOM   2145  HE  ARG B 129       5.136  23.057  -4.837  1.00  0.00           H  
ATOM   2146 1HH1 ARG B 129       7.073  22.865  -1.913  1.00  0.00           H  
ATOM   2147 2HH1 ARG B 129       7.453  24.573  -1.903  1.00  0.00           H  
ATOM   2148 1HH2 ARG B 129       5.636  25.272  -4.813  1.00  0.00           H  
ATOM   2149 2HH2 ARG B 129       6.640  25.936  -3.544  1.00  0.00           H  
ATOM   2150  N   ASN B 130       5.965  20.481  -8.837  1.00  0.00           N  
ATOM   2151  CA  ASN B 130       6.700  20.680 -10.093  1.00  0.00           C  
ATOM   2152  C   ASN B 130       6.718  19.383 -10.922  1.00  0.00           C  
ATOM   2153  O   ASN B 130       7.785  18.906 -11.317  1.00  0.00           O  
ATOM   2154  CB  ASN B 130       8.118  21.174  -9.803  1.00  0.00           C  
ATOM   2155  CG  ASN B 130       8.848  21.758 -11.009  1.00  0.00           C  
ATOM   2156  OD1 ASN B 130       8.246  22.356 -11.905  1.00  0.00           O  
ATOM   2157  ND2 ASN B 130      10.150  21.601 -11.028  1.00  0.00           N  
ATOM   2158  H   ASN B 130       5.164  21.098  -8.613  1.00  0.00           H  
ATOM   2159  HA  ASN B 130       6.177  21.434 -10.678  1.00  0.00           H  
ATOM   2160 1HB  ASN B 130       8.077  21.933  -9.021  1.00  0.00           H  
ATOM   2161 2HB  ASN B 130       8.718  20.349  -9.418  1.00  0.00           H  
ATOM   2162 1HD2 ASN B 130      10.688  21.965 -11.789  1.00  0.00           H  
ATOM   2163 2HD2 ASN B 130      10.599  21.104 -10.285  1.00  0.00           H  
ATOM   2164  N   VAL B 131       5.535  18.803 -11.164  1.00  0.00           N  
ATOM   2165  CA  VAL B 131       5.446  17.508 -11.847  1.00  0.00           C  
ATOM   2166  C   VAL B 131       5.986  17.532 -13.259  1.00  0.00           C  
ATOM   2167  O   VAL B 131       5.832  18.503 -14.007  1.00  0.00           O  
ATOM   2168  CB  VAL B 131       3.996  17.010 -12.014  1.00  0.00           C  
ATOM   2169  CG1 VAL B 131       3.312  16.761 -10.676  1.00  0.00           C  
ATOM   2170  CG2 VAL B 131       3.264  17.994 -12.868  1.00  0.00           C  
ATOM   2171  H   VAL B 131       4.687  19.276 -10.840  1.00  0.00           H  
ATOM   2172  HA  VAL B 131       6.015  16.775 -11.268  1.00  0.00           H  
ATOM   2173  HB  VAL B 131       4.018  16.050 -12.538  1.00  0.00           H  
ATOM   2174 1HG1 VAL B 131       2.302  16.392 -10.844  1.00  0.00           H  
ATOM   2175 2HG1 VAL B 131       3.875  16.026 -10.139  1.00  0.00           H  
ATOM   2176 3HG1 VAL B 131       3.268  17.682 -10.098  1.00  0.00           H  
ATOM   2177 1HG2 VAL B 131       2.281  17.632 -13.039  1.00  0.00           H  
ATOM   2178 2HG2 VAL B 131       3.224  18.960 -12.378  1.00  0.00           H  
ATOM   2179 3HG2 VAL B 131       3.783  18.079 -13.808  1.00  0.00           H  
ATOM   2180  N   THR B 132       6.535  16.405 -13.655  1.00  0.00           N  
ATOM   2181  CA  THR B 132       7.019  16.207 -15.003  1.00  0.00           C  
ATOM   2182  C   THR B 132       6.165  15.149 -15.680  1.00  0.00           C  
ATOM   2183  O   THR B 132       5.425  14.430 -15.016  1.00  0.00           O  
ATOM   2184  CB  THR B 132       8.484  15.761 -14.954  1.00  0.00           C  
ATOM   2185  OG1 THR B 132       8.560  14.487 -14.304  1.00  0.00           O  
ATOM   2186  CG2 THR B 132       9.306  16.766 -14.173  1.00  0.00           C  
ATOM   2187  H   THR B 132       6.658  15.649 -12.973  1.00  0.00           H  
ATOM   2188  HA  THR B 132       6.941  17.137 -15.558  1.00  0.00           H  
ATOM   2189  HB  THR B 132       8.876  15.671 -15.965  1.00  0.00           H  
ATOM   2190  HG1 THR B 132       8.192  14.550 -13.373  1.00  0.00           H  
ATOM   2191 1HG2 THR B 132      10.342  16.437 -14.133  1.00  0.00           H  
ATOM   2192 2HG2 THR B 132       9.249  17.740 -14.656  1.00  0.00           H  
ATOM   2193 3HG2 THR B 132       8.915  16.844 -13.152  1.00  0.00           H  
ATOM   2194  N   PHE B 133       6.278  14.990 -16.993  1.00  0.00           N  
ATOM   2195  CA  PHE B 133       5.495  13.936 -17.644  1.00  0.00           C  
ATOM   2196  C   PHE B 133       5.828  12.540 -17.095  1.00  0.00           C  
ATOM   2197  O   PHE B 133       4.977  11.653 -17.058  1.00  0.00           O  
ATOM   2198  CB  PHE B 133       5.717  13.979 -19.154  1.00  0.00           C  
ATOM   2199  CG  PHE B 133       7.044  13.425 -19.596  1.00  0.00           C  
ATOM   2200  CD1 PHE B 133       7.186  12.077 -19.902  1.00  0.00           C  
ATOM   2201  CD2 PHE B 133       8.151  14.251 -19.707  1.00  0.00           C  
ATOM   2202  CE1 PHE B 133       8.404  11.571 -20.309  1.00  0.00           C  
ATOM   2203  CE2 PHE B 133       9.371  13.746 -20.116  1.00  0.00           C  
ATOM   2204  CZ  PHE B 133       9.495  12.404 -20.418  1.00  0.00           C  
ATOM   2205  H   PHE B 133       6.887  15.587 -17.532  1.00  0.00           H  
ATOM   2206  HA  PHE B 133       4.440  14.129 -17.453  1.00  0.00           H  
ATOM   2207 1HB  PHE B 133       4.928  13.414 -19.649  1.00  0.00           H  
ATOM   2208 2HB  PHE B 133       5.645  15.010 -19.501  1.00  0.00           H  
ATOM   2209  HD1 PHE B 133       6.322  11.419 -19.814  1.00  0.00           H  
ATOM   2210  HD2 PHE B 133       8.052  15.309 -19.470  1.00  0.00           H  
ATOM   2211  HE1 PHE B 133       8.502  10.511 -20.542  1.00  0.00           H  
ATOM   2212  HE2 PHE B 133      10.233  14.405 -20.199  1.00  0.00           H  
ATOM   2213  HZ  PHE B 133      10.458  12.004 -20.736  1.00  0.00           H  
ATOM   2214  N   GLU B 134       7.049  12.382 -16.578  1.00  0.00           N  
ATOM   2215  CA  GLU B 134       7.558  11.130 -16.019  1.00  0.00           C  
ATOM   2216  C   GLU B 134       6.830  10.728 -14.735  1.00  0.00           C  
ATOM   2217  O   GLU B 134       6.878   9.569 -14.314  1.00  0.00           O  
ATOM   2218  CB  GLU B 134       9.060  11.237 -15.723  1.00  0.00           C  
ATOM   2219  CG  GLU B 134       9.955  11.375 -16.946  1.00  0.00           C  
ATOM   2220  CD  GLU B 134      11.431  11.447 -16.595  1.00  0.00           C  
ATOM   2221  OE1 GLU B 134      11.746  11.435 -15.429  1.00  0.00           O  
ATOM   2222  OE2 GLU B 134      12.241  11.494 -17.494  1.00  0.00           O  
ATOM   2223  H   GLU B 134       7.675  13.172 -16.607  1.00  0.00           H  
ATOM   2224  HA  GLU B 134       7.405  10.343 -16.758  1.00  0.00           H  
ATOM   2225 1HB  GLU B 134       9.237  12.100 -15.084  1.00  0.00           H  
ATOM   2226 2HB  GLU B 134       9.381  10.355 -15.171  1.00  0.00           H  
ATOM   2227 1HG  GLU B 134       9.783  10.535 -17.617  1.00  0.00           H  
ATOM   2228 2HG  GLU B 134       9.670  12.286 -17.462  1.00  0.00           H  
ATOM   2229  N   ASP B 135       6.176  11.697 -14.097  1.00  0.00           N  
ATOM   2230  CA  ASP B 135       5.479  11.478 -12.845  1.00  0.00           C  
ATOM   2231  C   ASP B 135       4.090  10.919 -13.106  1.00  0.00           C  
ATOM   2232  O   ASP B 135       3.434  10.416 -12.192  1.00  0.00           O  
ATOM   2233  CB  ASP B 135       5.405  12.789 -12.050  1.00  0.00           C  
ATOM   2234  CG  ASP B 135       6.786  13.222 -11.523  1.00  0.00           C  
ATOM   2235  OD1 ASP B 135       7.413  12.440 -10.848  1.00  0.00           O  
ATOM   2236  OD2 ASP B 135       7.233  14.317 -11.857  1.00  0.00           O  
ATOM   2237  H   ASP B 135       6.134  12.627 -14.507  1.00  0.00           H  
ATOM   2238  HA  ASP B 135       6.037  10.747 -12.259  1.00  0.00           H  
ATOM   2239 1HB  ASP B 135       4.997  13.576 -12.685  1.00  0.00           H  
ATOM   2240 2HB  ASP B 135       4.727  12.667 -11.204  1.00  0.00           H  
ATOM   2241  N   ALA B 136       3.624  11.009 -14.351  1.00  0.00           N  
ATOM   2242  CA  ALA B 136       2.299  10.512 -14.674  1.00  0.00           C  
ATOM   2243  C   ALA B 136       2.258   9.008 -14.425  1.00  0.00           C  
ATOM   2244  O   ALA B 136       3.276   8.313 -14.578  1.00  0.00           O  
ATOM   2245  CB  ALA B 136       1.945  10.827 -16.112  1.00  0.00           C  
ATOM   2246  H   ALA B 136       4.194  11.391 -15.107  1.00  0.00           H  
ATOM   2247  HA  ALA B 136       1.577  10.991 -14.014  1.00  0.00           H  
ATOM   2248 1HB  ALA B 136       0.943  10.453 -16.324  1.00  0.00           H  
ATOM   2249 2HB  ALA B 136       1.975  11.892 -16.267  1.00  0.00           H  
ATOM   2250 3HB  ALA B 136       2.664  10.347 -16.772  1.00  0.00           H  
ATOM   2251  N   GLY B 137       1.100   8.496 -14.025  1.00  0.00           N  
ATOM   2252  CA  GLY B 137       0.971   7.055 -13.814  1.00  0.00           C  
ATOM   2253  C   GLY B 137       0.160   6.682 -12.588  1.00  0.00           C  
ATOM   2254  O   GLY B 137      -0.519   7.514 -11.986  1.00  0.00           O  
ATOM   2255  H   GLY B 137       0.299   9.119 -13.926  1.00  0.00           H  
ATOM   2256 1HA  GLY B 137       0.504   6.614 -14.695  1.00  0.00           H  
ATOM   2257 2HA  GLY B 137       1.957   6.608 -13.735  1.00  0.00           H  
ATOM   2258  N   GLU B 138       0.195   5.397 -12.247  1.00  0.00           N  
ATOM   2259  CA  GLU B 138      -0.582   4.892 -11.125  1.00  0.00           C  
ATOM   2260  C   GLU B 138       0.185   4.999  -9.801  1.00  0.00           C  
ATOM   2261  O   GLU B 138       1.369   4.642  -9.704  1.00  0.00           O  
ATOM   2262  CB  GLU B 138      -0.926   3.420 -11.387  1.00  0.00           C  
ATOM   2263  CG  GLU B 138      -1.833   2.743 -10.384  1.00  0.00           C  
ATOM   2264  CD  GLU B 138      -2.100   1.263 -10.730  1.00  0.00           C  
ATOM   2265  OE1 GLU B 138      -1.515   0.748 -11.683  1.00  0.00           O  
ATOM   2266  OE2 GLU B 138      -2.883   0.644 -10.018  1.00  0.00           O  
ATOM   2267  H   GLU B 138       0.769   4.757 -12.778  1.00  0.00           H  
ATOM   2268  HA  GLU B 138      -1.486   5.491 -11.038  1.00  0.00           H  
ATOM   2269 1HB  GLU B 138      -1.382   3.334 -12.345  1.00  0.00           H  
ATOM   2270 2HB  GLU B 138      -0.015   2.848 -11.425  1.00  0.00           H  
ATOM   2271 1HG  GLU B 138      -1.384   2.793  -9.391  1.00  0.00           H  
ATOM   2272 2HG  GLU B 138      -2.781   3.290 -10.354  1.00  0.00           H  
ATOM   2273  N   TYR B 139      -0.517   5.487  -8.785  1.00  0.00           N  
ATOM   2274  CA  TYR B 139      -0.027   5.611  -7.420  1.00  0.00           C  
ATOM   2275  C   TYR B 139      -0.892   4.767  -6.493  1.00  0.00           C  
ATOM   2276  O   TYR B 139      -2.120   4.742  -6.617  1.00  0.00           O  
ATOM   2277  CB  TYR B 139      -0.048   7.087  -6.980  1.00  0.00           C  
ATOM   2278  CG  TYR B 139       0.969   7.956  -7.693  1.00  0.00           C  
ATOM   2279  CD1 TYR B 139       0.732   8.438  -8.971  1.00  0.00           C  
ATOM   2280  CD2 TYR B 139       2.140   8.282  -7.048  1.00  0.00           C  
ATOM   2281  CE1 TYR B 139       1.679   9.212  -9.597  1.00  0.00           C  
ATOM   2282  CE2 TYR B 139       3.072   9.071  -7.677  1.00  0.00           C  
ATOM   2283  CZ  TYR B 139       2.851   9.524  -8.941  1.00  0.00           C  
ATOM   2284  OH  TYR B 139       3.792  10.306  -9.563  1.00  0.00           O  
ATOM   2285  H   TYR B 139      -1.467   5.783  -8.977  1.00  0.00           H  
ATOM   2286  HA  TYR B 139       0.992   5.233  -7.372  1.00  0.00           H  
ATOM   2287 1HB  TYR B 139      -1.042   7.505  -7.169  1.00  0.00           H  
ATOM   2288 2HB  TYR B 139       0.135   7.152  -5.908  1.00  0.00           H  
ATOM   2289  HD1 TYR B 139      -0.196   8.191  -9.491  1.00  0.00           H  
ATOM   2290  HD2 TYR B 139       2.327   7.914  -6.041  1.00  0.00           H  
ATOM   2291  HE1 TYR B 139       1.510   9.575 -10.603  1.00  0.00           H  
ATOM   2292  HE2 TYR B 139       3.998   9.334  -7.175  1.00  0.00           H  
ATOM   2293  HH  TYR B 139       3.595  10.344 -10.516  1.00  0.00           H  
ATOM   2294  N   THR B 140      -0.261   4.105  -5.531  1.00  0.00           N  
ATOM   2295  CA  THR B 140      -0.992   3.268  -4.594  1.00  0.00           C  
ATOM   2296  C   THR B 140      -0.732   3.571  -3.125  1.00  0.00           C  
ATOM   2297  O   THR B 140       0.413   3.736  -2.693  1.00  0.00           O  
ATOM   2298  CB  THR B 140      -0.632   1.799  -4.885  1.00  0.00           C  
ATOM   2299  OG1 THR B 140      -0.968   1.500  -6.249  1.00  0.00           O  
ATOM   2300  CG2 THR B 140      -1.383   0.837  -3.955  1.00  0.00           C  
ATOM   2301  H   THR B 140       0.752   4.142  -5.486  1.00  0.00           H  
ATOM   2302  HA  THR B 140      -2.051   3.418  -4.763  1.00  0.00           H  
ATOM   2303  HB  THR B 140       0.428   1.669  -4.755  1.00  0.00           H  
ATOM   2304  HG1 THR B 140      -0.553   2.165  -6.811  1.00  0.00           H  
ATOM   2305 1HG2 THR B 140      -1.128  -0.180  -4.184  1.00  0.00           H  
ATOM   2306 2HG2 THR B 140      -1.121   1.032  -2.924  1.00  0.00           H  
ATOM   2307 3HG2 THR B 140      -2.454   0.971  -4.091  1.00  0.00           H  
ATOM   2308  N   CYS B 141      -1.821   3.623  -2.358  1.00  0.00           N  
ATOM   2309  CA  CYS B 141      -1.744   3.711  -0.907  1.00  0.00           C  
ATOM   2310  C   CYS B 141      -1.868   2.302  -0.396  1.00  0.00           C  
ATOM   2311  O   CYS B 141      -2.895   1.651  -0.613  1.00  0.00           O  
ATOM   2312  CB  CYS B 141      -2.863   4.529  -0.266  1.00  0.00           C  
ATOM   2313  SG  CYS B 141      -2.748   4.525   1.586  1.00  0.00           S  
ATOM   2314  H   CYS B 141      -2.728   3.503  -2.807  1.00  0.00           H  
ATOM   2315  HA  CYS B 141      -0.777   4.122  -0.610  1.00  0.00           H  
ATOM   2316 1HB  CYS B 141      -2.808   5.557  -0.615  1.00  0.00           H  
ATOM   2317 2HB  CYS B 141      -3.831   4.123  -0.556  1.00  0.00           H  
ATOM   2318  N   LEU B 142      -0.835   1.811   0.260  1.00  0.00           N  
ATOM   2319  CA  LEU B 142      -0.871   0.441   0.720  1.00  0.00           C  
ATOM   2320  C   LEU B 142      -0.663   0.390   2.207  1.00  0.00           C  
ATOM   2321  O   LEU B 142       0.203   1.071   2.767  1.00  0.00           O  
ATOM   2322  CB  LEU B 142       0.207  -0.383   0.010  1.00  0.00           C  
ATOM   2323  CG  LEU B 142       0.275  -1.864   0.393  1.00  0.00           C  
ATOM   2324  CD1 LEU B 142       0.694  -2.617  -0.748  1.00  0.00           C  
ATOM   2325  CD2 LEU B 142       1.275  -2.108   1.476  1.00  0.00           C  
ATOM   2326  H   LEU B 142      -0.005   2.385   0.424  1.00  0.00           H  
ATOM   2327  HA  LEU B 142      -1.852   0.023   0.519  1.00  0.00           H  
ATOM   2328 1HB  LEU B 142       0.031  -0.325  -1.062  1.00  0.00           H  
ATOM   2329 2HB  LEU B 142       1.178   0.071   0.219  1.00  0.00           H  
ATOM   2330  HG  LEU B 142      -0.710  -2.205   0.706  1.00  0.00           H  
ATOM   2331 1HD1 LEU B 142       0.738  -3.667  -0.478  1.00  0.00           H  
ATOM   2332 2HD1 LEU B 142      -0.022  -2.463  -1.553  1.00  0.00           H  
ATOM   2333 3HD1 LEU B 142       1.678  -2.292  -1.059  1.00  0.00           H  
ATOM   2334 1HD2 LEU B 142       1.284  -3.176   1.685  1.00  0.00           H  
ATOM   2335 2HD2 LEU B 142       2.264  -1.789   1.138  1.00  0.00           H  
ATOM   2336 3HD2 LEU B 142       1.033  -1.584   2.381  1.00  0.00           H  
ATOM   2337  N   ALA B 143      -1.474  -0.420   2.864  1.00  0.00           N  
ATOM   2338  CA  ALA B 143      -1.349  -0.541   4.290  1.00  0.00           C  
ATOM   2339  C   ALA B 143      -1.476  -1.990   4.706  1.00  0.00           C  
ATOM   2340  O   ALA B 143      -2.239  -2.765   4.123  1.00  0.00           O  
ATOM   2341  CB  ALA B 143      -2.396   0.315   4.994  1.00  0.00           C  
ATOM   2342  H   ALA B 143      -2.180  -0.954   2.360  1.00  0.00           H  
ATOM   2343  HA  ALA B 143      -0.365  -0.198   4.560  1.00  0.00           H  
ATOM   2344 1HB  ALA B 143      -2.265   0.231   6.073  1.00  0.00           H  
ATOM   2345 2HB  ALA B 143      -2.276   1.356   4.691  1.00  0.00           H  
ATOM   2346 3HB  ALA B 143      -3.387  -0.032   4.719  1.00  0.00           H  
ATOM   2347  N   GLY B 144      -0.790  -2.349   5.773  1.00  0.00           N  
ATOM   2348  CA  GLY B 144      -0.922  -3.721   6.228  1.00  0.00           C  
ATOM   2349  C   GLY B 144      -0.494  -3.933   7.655  1.00  0.00           C  
ATOM   2350  O   GLY B 144       0.200  -3.118   8.260  1.00  0.00           O  
ATOM   2351  H   GLY B 144      -0.158  -1.675   6.208  1.00  0.00           H  
ATOM   2352 1HA  GLY B 144      -1.945  -4.059   6.100  1.00  0.00           H  
ATOM   2353 2HA  GLY B 144      -0.319  -4.358   5.587  1.00  0.00           H  
ATOM   2354  N   ASN B 145      -0.905  -5.064   8.185  1.00  0.00           N  
ATOM   2355  CA  ASN B 145      -0.616  -5.411   9.565  1.00  0.00           C  
ATOM   2356  C   ASN B 145      -0.359  -6.906   9.663  1.00  0.00           C  
ATOM   2357  O   ASN B 145      -0.214  -7.582   8.642  1.00  0.00           O  
ATOM   2358  CB  ASN B 145      -1.749  -4.933  10.489  1.00  0.00           C  
ATOM   2359  CG  ASN B 145      -3.109  -5.582  10.203  1.00  0.00           C  
ATOM   2360  OD1 ASN B 145      -3.147  -6.692   9.632  1.00  0.00           O  
ATOM   2361  ND2 ASN B 145      -4.219  -4.936  10.595  1.00  0.00           N  
ATOM   2362  H   ASN B 145      -1.476  -5.678   7.601  1.00  0.00           H  
ATOM   2363  HA  ASN B 145       0.300  -4.905   9.873  1.00  0.00           H  
ATOM   2364 1HB  ASN B 145      -1.474  -5.105  11.524  1.00  0.00           H  
ATOM   2365 2HB  ASN B 145      -1.867  -3.857  10.378  1.00  0.00           H  
ATOM   2366 1HD2 ASN B 145      -5.150  -5.355  10.451  1.00  0.00           H  
ATOM   2367 2HD2 ASN B 145      -4.192  -4.029  11.044  1.00  0.00           H  
ATOM   2368  N   SER B 146      -0.322  -7.437  10.881  1.00  0.00           N  
ATOM   2369  CA  SER B 146      -0.036  -8.857  11.104  1.00  0.00           C  
ATOM   2370  C   SER B 146      -1.092  -9.817  10.522  1.00  0.00           C  
ATOM   2371  O   SER B 146      -0.840 -11.016  10.403  1.00  0.00           O  
ATOM   2372  CB  SER B 146       0.095  -9.116  12.592  1.00  0.00           C  
ATOM   2373  OG  SER B 146      -1.133  -8.940  13.243  1.00  0.00           O  
ATOM   2374  H   SER B 146      -0.457  -6.844  11.685  1.00  0.00           H  
ATOM   2375  HA  SER B 146       0.920  -9.083  10.631  1.00  0.00           H  
ATOM   2376 1HB  SER B 146       0.456 -10.133  12.750  1.00  0.00           H  
ATOM   2377 2HB  SER B 146       0.828  -8.440  13.015  1.00  0.00           H  
ATOM   2378  HG  SER B 146      -0.971  -9.130  14.173  1.00  0.00           H  
ATOM   2379  N   ILE B 147      -2.275  -9.294  10.201  1.00  0.00           N  
ATOM   2380  CA  ILE B 147      -3.393 -10.065   9.675  1.00  0.00           C  
ATOM   2381  C   ILE B 147      -3.391 -10.058   8.140  1.00  0.00           C  
ATOM   2382  O   ILE B 147      -3.560 -11.097   7.500  1.00  0.00           O  
ATOM   2383  CB  ILE B 147      -4.717  -9.507  10.230  1.00  0.00           C  
ATOM   2384  CG1 ILE B 147      -4.691  -9.685  11.765  1.00  0.00           C  
ATOM   2385  CG2 ILE B 147      -5.931 -10.220   9.574  1.00  0.00           C  
ATOM   2386  CD1 ILE B 147      -5.759  -8.956  12.476  1.00  0.00           C  
ATOM   2387  H   ILE B 147      -2.403  -8.293  10.284  1.00  0.00           H  
ATOM   2388  HA  ILE B 147      -3.291 -11.096  10.011  1.00  0.00           H  
ATOM   2389  HB  ILE B 147      -4.792  -8.450  10.028  1.00  0.00           H  
ATOM   2390 1HG1 ILE B 147      -4.778 -10.743  11.999  1.00  0.00           H  
ATOM   2391 2HG1 ILE B 147      -3.736  -9.325  12.144  1.00  0.00           H  
ATOM   2392 1HG2 ILE B 147      -6.861  -9.829   9.970  1.00  0.00           H  
ATOM   2393 2HG2 ILE B 147      -5.921 -10.061   8.500  1.00  0.00           H  
ATOM   2394 3HG2 ILE B 147      -5.875 -11.291   9.780  1.00  0.00           H  
ATOM   2395 1HD1 ILE B 147      -5.668  -9.129  13.546  1.00  0.00           H  
ATOM   2396 2HD1 ILE B 147      -5.683  -7.883  12.273  1.00  0.00           H  
ATOM   2397 3HD1 ILE B 147      -6.693  -9.320  12.138  1.00  0.00           H  
ATOM   2398  N   GLY B 148      -3.199  -8.880   7.541  1.00  0.00           N  
ATOM   2399  CA  GLY B 148      -3.207  -8.810   6.075  1.00  0.00           C  
ATOM   2400  C   GLY B 148      -2.927  -7.433   5.461  1.00  0.00           C  
ATOM   2401  O   GLY B 148      -2.607  -6.462   6.155  1.00  0.00           O  
ATOM   2402  H   GLY B 148      -3.067  -8.055   8.124  1.00  0.00           H  
ATOM   2403 1HA  GLY B 148      -2.473  -9.516   5.691  1.00  0.00           H  
ATOM   2404 2HA  GLY B 148      -4.173  -9.162   5.717  1.00  0.00           H  
ATOM   2405  N   ILE B 149      -3.027  -7.374   4.128  1.00  0.00           N  
ATOM   2406  CA  ILE B 149      -2.728  -6.172   3.337  1.00  0.00           C  
ATOM   2407  C   ILE B 149      -3.891  -5.664   2.487  1.00  0.00           C  
ATOM   2408  O   ILE B 149      -4.574  -6.447   1.820  1.00  0.00           O  
ATOM   2409  CB  ILE B 149      -1.468  -6.300   2.437  1.00  0.00           C  
ATOM   2410  CG1 ILE B 149      -0.252  -6.347   3.319  1.00  0.00           C  
ATOM   2411  CG2 ILE B 149      -1.372  -5.137   1.395  1.00  0.00           C  
ATOM   2412  CD1 ILE B 149       1.009  -6.648   2.656  1.00  0.00           C  
ATOM   2413  H   ILE B 149      -3.309  -8.210   3.630  1.00  0.00           H  
ATOM   2414  HA  ILE B 149      -2.461  -5.373   4.026  1.00  0.00           H  
ATOM   2415  HB  ILE B 149      -1.513  -7.249   1.901  1.00  0.00           H  
ATOM   2416 1HG1 ILE B 149      -0.136  -5.378   3.748  1.00  0.00           H  
ATOM   2417 2HG1 ILE B 149      -0.415  -7.062   4.107  1.00  0.00           H  
ATOM   2418 1HG2 ILE B 149      -0.501  -5.255   0.773  1.00  0.00           H  
ATOM   2419 2HG2 ILE B 149      -2.238  -5.137   0.746  1.00  0.00           H  
ATOM   2420 3HG2 ILE B 149      -1.313  -4.182   1.924  1.00  0.00           H  
ATOM   2421 1HD1 ILE B 149       1.782  -6.608   3.372  1.00  0.00           H  
ATOM   2422 2HD1 ILE B 149       0.970  -7.620   2.241  1.00  0.00           H  
ATOM   2423 3HD1 ILE B 149       1.222  -5.920   1.893  1.00  0.00           H  
ATOM   2424  N   SER B 150      -4.101  -4.349   2.523  1.00  0.00           N  
ATOM   2425  CA  SER B 150      -5.117  -3.687   1.713  1.00  0.00           C  
ATOM   2426  C   SER B 150      -4.478  -2.544   0.935  1.00  0.00           C  
ATOM   2427  O   SER B 150      -3.508  -1.939   1.393  1.00  0.00           O  
ATOM   2428  CB  SER B 150      -6.196  -3.109   2.611  1.00  0.00           C  
ATOM   2429  OG  SER B 150      -6.856  -4.107   3.325  1.00  0.00           O  
ATOM   2430  H   SER B 150      -3.502  -3.777   3.122  1.00  0.00           H  
ATOM   2431  HA  SER B 150      -5.540  -4.402   1.008  1.00  0.00           H  
ATOM   2432 1HB  SER B 150      -5.736  -2.409   3.314  1.00  0.00           H  
ATOM   2433 2HB  SER B 150      -6.912  -2.544   2.016  1.00  0.00           H  
ATOM   2434  HG  SER B 150      -7.313  -3.646   4.058  1.00  0.00           H  
ATOM   2435  N   PHE B 151      -5.015  -2.224  -0.232  1.00  0.00           N  
ATOM   2436  CA  PHE B 151      -4.501  -1.056  -0.923  1.00  0.00           C  
ATOM   2437  C   PHE B 151      -5.503  -0.454  -1.887  1.00  0.00           C  
ATOM   2438  O   PHE B 151      -6.333  -1.168  -2.455  1.00  0.00           O  
ATOM   2439  CB  PHE B 151      -3.165  -1.356  -1.628  1.00  0.00           C  
ATOM   2440  CG  PHE B 151      -3.088  -2.446  -2.635  1.00  0.00           C  
ATOM   2441  CD1 PHE B 151      -3.360  -2.224  -3.971  1.00  0.00           C  
ATOM   2442  CD2 PHE B 151      -2.660  -3.696  -2.244  1.00  0.00           C  
ATOM   2443  CE1 PHE B 151      -3.227  -3.240  -4.890  1.00  0.00           C  
ATOM   2444  CE2 PHE B 151      -2.521  -4.711  -3.150  1.00  0.00           C  
ATOM   2445  CZ  PHE B 151      -2.808  -4.487  -4.483  1.00  0.00           C  
ATOM   2446  H   PHE B 151      -5.785  -2.754  -0.615  1.00  0.00           H  
ATOM   2447  HA  PHE B 151      -4.254  -0.305  -0.182  1.00  0.00           H  
ATOM   2448 1HB  PHE B 151      -2.841  -0.458  -2.097  1.00  0.00           H  
ATOM   2449 2HB  PHE B 151      -2.438  -1.588  -0.884  1.00  0.00           H  
ATOM   2450  HD1 PHE B 151      -3.685  -1.235  -4.295  1.00  0.00           H  
ATOM   2451  HD2 PHE B 151      -2.425  -3.866  -1.195  1.00  0.00           H  
ATOM   2452  HE1 PHE B 151      -3.446  -3.054  -5.938  1.00  0.00           H  
ATOM   2453  HE2 PHE B 151      -2.178  -5.691  -2.818  1.00  0.00           H  
ATOM   2454  HZ  PHE B 151      -2.697  -5.289  -5.213  1.00  0.00           H  
ATOM   2455  N   HIS B 152      -5.375   0.853  -2.106  1.00  0.00           N  
ATOM   2456  CA  HIS B 152      -6.170   1.598  -3.089  1.00  0.00           C  
ATOM   2457  C   HIS B 152      -5.289   2.324  -4.095  1.00  0.00           C  
ATOM   2458  O   HIS B 152      -4.236   2.860  -3.738  1.00  0.00           O  
ATOM   2459  CB  HIS B 152      -7.120   2.589  -2.421  1.00  0.00           C  
ATOM   2460  CG  HIS B 152      -8.308   2.017  -1.692  1.00  0.00           C  
ATOM   2461  ND1 HIS B 152      -9.166   2.820  -1.010  1.00  0.00           N  
ATOM   2462  CD2 HIS B 152      -8.809   0.758  -1.582  1.00  0.00           C  
ATOM   2463  CE1 HIS B 152     -10.142   2.093  -0.496  1.00  0.00           C  
ATOM   2464  NE2 HIS B 152      -9.947   0.836  -0.832  1.00  0.00           N  
ATOM   2465  H   HIS B 152      -4.651   1.338  -1.573  1.00  0.00           H  
ATOM   2466  HA  HIS B 152      -6.787   0.901  -3.653  1.00  0.00           H  
ATOM   2467 1HB  HIS B 152      -6.559   3.180  -1.696  1.00  0.00           H  
ATOM   2468 2HB  HIS B 152      -7.505   3.278  -3.173  1.00  0.00           H  
ATOM   2469  HD1 HIS B 152      -9.040   3.839  -0.953  1.00  0.00           H  
ATOM   2470  HD2 HIS B 152      -8.500  -0.204  -1.963  1.00  0.00           H  
ATOM   2471  HE1 HIS B 152     -10.918   2.540   0.096  1.00  0.00           H  
ATOM   2472  N   SER B 153      -5.736   2.394  -5.347  1.00  0.00           N  
ATOM   2473  CA  SER B 153      -4.935   3.065  -6.372  1.00  0.00           C  
ATOM   2474  C   SER B 153      -5.626   4.233  -7.067  1.00  0.00           C  
ATOM   2475  O   SER B 153      -6.855   4.299  -7.152  1.00  0.00           O  
ATOM   2476  CB  SER B 153      -4.457   2.085  -7.415  1.00  0.00           C  
ATOM   2477  OG  SER B 153      -5.510   1.541  -8.158  1.00  0.00           O  
ATOM   2478  H   SER B 153      -6.616   1.959  -5.595  1.00  0.00           H  
ATOM   2479  HA  SER B 153      -4.043   3.456  -5.899  1.00  0.00           H  
ATOM   2480 1HB  SER B 153      -3.768   2.595  -8.084  1.00  0.00           H  
ATOM   2481 2HB  SER B 153      -3.895   1.285  -6.931  1.00  0.00           H  
ATOM   2482  HG  SER B 153      -5.070   1.047  -8.864  1.00  0.00           H  
ATOM   2483  N   ALA B 154      -4.808   5.127  -7.618  1.00  0.00           N  
ATOM   2484  CA  ALA B 154      -5.280   6.281  -8.378  1.00  0.00           C  
ATOM   2485  C   ALA B 154      -4.276   6.666  -9.454  1.00  0.00           C  
ATOM   2486  O   ALA B 154      -3.096   6.356  -9.344  1.00  0.00           O  
ATOM   2487  CB  ALA B 154      -5.503   7.462  -7.448  1.00  0.00           C  
ATOM   2488  H   ALA B 154      -3.807   5.005  -7.464  1.00  0.00           H  
ATOM   2489  HA  ALA B 154      -6.219   6.015  -8.867  1.00  0.00           H  
ATOM   2490 1HB  ALA B 154      -5.859   8.285  -8.016  1.00  0.00           H  
ATOM   2491 2HB  ALA B 154      -6.234   7.198  -6.697  1.00  0.00           H  
ATOM   2492 3HB  ALA B 154      -4.569   7.735  -6.962  1.00  0.00           H  
ATOM   2493  N   TRP B 155      -4.733   7.346 -10.494  1.00  0.00           N  
ATOM   2494  CA  TRP B 155      -3.820   7.848 -11.517  1.00  0.00           C  
ATOM   2495  C   TRP B 155      -3.590   9.331 -11.518  1.00  0.00           C  
ATOM   2496  O   TRP B 155      -4.508  10.117 -11.260  1.00  0.00           O  
ATOM   2497  CB  TRP B 155      -4.335   7.447 -12.901  1.00  0.00           C  
ATOM   2498  CG  TRP B 155      -4.287   5.971 -13.152  1.00  0.00           C  
ATOM   2499  CD1 TRP B 155      -5.141   5.031 -12.656  1.00  0.00           C  
ATOM   2500  CD2 TRP B 155      -3.332   5.252 -13.969  1.00  0.00           C  
ATOM   2501  NE1 TRP B 155      -4.784   3.784 -13.103  1.00  0.00           N  
ATOM   2502  CE2 TRP B 155      -3.680   3.900 -13.910  1.00  0.00           C  
ATOM   2503  CE3 TRP B 155      -2.226   5.642 -14.735  1.00  0.00           C  
ATOM   2504  CZ2 TRP B 155      -2.961   2.927 -14.586  1.00  0.00           C  
ATOM   2505  CZ3 TRP B 155      -1.506   4.667 -15.415  1.00  0.00           C  
ATOM   2506  CH2 TRP B 155      -1.865   3.345 -15.342  1.00  0.00           C  
ATOM   2507  H   TRP B 155      -5.726   7.550 -10.558  1.00  0.00           H  
ATOM   2508  HA  TRP B 155      -2.858   7.379 -11.349  1.00  0.00           H  
ATOM   2509 1HB  TRP B 155      -5.366   7.782 -13.016  1.00  0.00           H  
ATOM   2510 2HB  TRP B 155      -3.741   7.945 -13.668  1.00  0.00           H  
ATOM   2511  HD1 TRP B 155      -5.983   5.241 -11.999  1.00  0.00           H  
ATOM   2512  HE1 TRP B 155      -5.255   2.920 -12.877  1.00  0.00           H  
ATOM   2513  HE3 TRP B 155      -1.939   6.691 -14.799  1.00  0.00           H  
ATOM   2514  HZ2 TRP B 155      -3.230   1.872 -14.541  1.00  0.00           H  
ATOM   2515  HZ3 TRP B 155      -0.646   4.979 -16.008  1.00  0.00           H  
ATOM   2516  HH2 TRP B 155      -1.278   2.605 -15.888  1.00  0.00           H  
ATOM   2517  N   LEU B 156      -2.363   9.681 -11.894  1.00  0.00           N  
ATOM   2518  CA  LEU B 156      -1.958  11.044 -12.155  1.00  0.00           C  
ATOM   2519  C   LEU B 156      -1.834  11.257 -13.653  1.00  0.00           C  
ATOM   2520  O   LEU B 156      -1.069  10.552 -14.326  1.00  0.00           O  
ATOM   2521  CB  LEU B 156      -0.598  11.368 -11.533  1.00  0.00           C  
ATOM   2522  CG  LEU B 156      -0.079  12.785 -11.823  1.00  0.00           C  
ATOM   2523  CD1 LEU B 156      -1.001  13.771 -11.196  1.00  0.00           C  
ATOM   2524  CD2 LEU B 156       1.332  12.945 -11.249  1.00  0.00           C  
ATOM   2525  H   LEU B 156      -1.677   8.938 -12.018  1.00  0.00           H  
ATOM   2526  HA  LEU B 156      -2.711  11.721 -11.760  1.00  0.00           H  
ATOM   2527 1HB  LEU B 156      -0.610  11.208 -10.484  1.00  0.00           H  
ATOM   2528 2HB  LEU B 156       0.125  10.679 -11.961  1.00  0.00           H  
ATOM   2529  HG  LEU B 156      -0.067  12.960 -12.888  1.00  0.00           H  
ATOM   2530 1HD1 LEU B 156      -0.648  14.780 -11.388  1.00  0.00           H  
ATOM   2531 2HD1 LEU B 156      -2.001  13.654 -11.607  1.00  0.00           H  
ATOM   2532 3HD1 LEU B 156      -1.017  13.578 -10.141  1.00  0.00           H  
ATOM   2533 1HD2 LEU B 156       1.695  13.951 -11.453  1.00  0.00           H  
ATOM   2534 2HD2 LEU B 156       1.317  12.772 -10.172  1.00  0.00           H  
ATOM   2535 3HD2 LEU B 156       1.981  12.232 -11.714  1.00  0.00           H  
ATOM   2536  N   THR B 157      -2.565  12.228 -14.171  1.00  0.00           N  
ATOM   2537  CA  THR B 157      -2.456  12.586 -15.573  1.00  0.00           C  
ATOM   2538  C   THR B 157      -1.687  13.891 -15.685  1.00  0.00           C  
ATOM   2539  O   THR B 157      -2.043  14.880 -15.038  1.00  0.00           O  
ATOM   2540  CB  THR B 157      -3.836  12.742 -16.242  1.00  0.00           C  
ATOM   2541  OG1 THR B 157      -4.543  11.493 -16.212  1.00  0.00           O  
ATOM   2542  CG2 THR B 157      -3.682  13.222 -17.677  1.00  0.00           C  
ATOM   2543  H   THR B 157      -3.223  12.722 -13.566  1.00  0.00           H  
ATOM   2544  HA  THR B 157      -1.896  11.813 -16.101  1.00  0.00           H  
ATOM   2545  HB  THR B 157      -4.414  13.475 -15.694  1.00  0.00           H  
ATOM   2546  HG1 THR B 157      -4.803  11.294 -15.308  1.00  0.00           H  
ATOM   2547 1HG2 THR B 157      -4.664  13.341 -18.129  1.00  0.00           H  
ATOM   2548 2HG2 THR B 157      -3.163  14.179 -17.684  1.00  0.00           H  
ATOM   2549 3HG2 THR B 157      -3.106  12.496 -18.246  1.00  0.00           H  
ATOM   2550  N   VAL B 158      -0.637  13.900 -16.498  1.00  0.00           N  
ATOM   2551  CA  VAL B 158       0.130  15.124 -16.669  1.00  0.00           C  
ATOM   2552  C   VAL B 158      -0.021  15.618 -18.113  1.00  0.00           C  
ATOM   2553  O   VAL B 158       0.282  14.901 -19.070  1.00  0.00           O  
ATOM   2554  CB  VAL B 158       1.602  14.924 -16.273  1.00  0.00           C  
ATOM   2555  CG1 VAL B 158       2.333  16.193 -16.471  1.00  0.00           C  
ATOM   2556  CG2 VAL B 158       1.700  14.488 -14.802  1.00  0.00           C  
ATOM   2557  H   VAL B 158      -0.379  13.065 -17.001  1.00  0.00           H  
ATOM   2558  HA  VAL B 158      -0.267  15.871 -16.000  1.00  0.00           H  
ATOM   2559  HB  VAL B 158       2.051  14.174 -16.916  1.00  0.00           H  
ATOM   2560 1HG1 VAL B 158       3.374  16.059 -16.203  1.00  0.00           H  
ATOM   2561 2HG1 VAL B 158       2.249  16.471 -17.511  1.00  0.00           H  
ATOM   2562 3HG1 VAL B 158       1.892  16.969 -15.845  1.00  0.00           H  
ATOM   2563 1HG2 VAL B 158       2.752  14.351 -14.527  1.00  0.00           H  
ATOM   2564 2HG2 VAL B 158       1.253  15.250 -14.162  1.00  0.00           H  
ATOM   2565 3HG2 VAL B 158       1.175  13.555 -14.671  1.00  0.00           H  
ATOM   2566  N   LEU B 159      -0.547  16.828 -18.247  1.00  0.00           N  
ATOM   2567  CA  LEU B 159      -0.885  17.435 -19.524  1.00  0.00           C  
ATOM   2568  C   LEU B 159       0.172  18.432 -20.001  1.00  0.00           C  
ATOM   2569  O   LEU B 159       0.822  19.086 -19.189  1.00  0.00           O  
ATOM   2570  CB  LEU B 159      -2.253  18.104 -19.358  1.00  0.00           C  
ATOM   2571  CG  LEU B 159      -3.338  17.151 -18.887  1.00  0.00           C  
ATOM   2572  CD1 LEU B 159      -4.564  17.925 -18.511  1.00  0.00           C  
ATOM   2573  CD2 LEU B 159      -3.630  16.152 -19.999  1.00  0.00           C  
ATOM   2574  H   LEU B 159      -0.745  17.339 -17.394  1.00  0.00           H  
ATOM   2575  HA  LEU B 159      -0.977  16.628 -20.244  1.00  0.00           H  
ATOM   2576 1HB  LEU B 159      -2.166  18.871 -18.597  1.00  0.00           H  
ATOM   2577 2HB  LEU B 159      -2.569  18.575 -20.278  1.00  0.00           H  
ATOM   2578  HG  LEU B 159      -2.994  16.620 -17.997  1.00  0.00           H  
ATOM   2579 1HD1 LEU B 159      -5.333  17.236 -18.161  1.00  0.00           H  
ATOM   2580 2HD1 LEU B 159      -4.317  18.626 -17.711  1.00  0.00           H  
ATOM   2581 3HD1 LEU B 159      -4.930  18.469 -19.377  1.00  0.00           H  
ATOM   2582 1HD2 LEU B 159      -4.404  15.458 -19.669  1.00  0.00           H  
ATOM   2583 2HD2 LEU B 159      -3.975  16.684 -20.884  1.00  0.00           H  
ATOM   2584 3HD2 LEU B 159      -2.720  15.598 -20.237  1.00  0.00           H  
ATOM   2585  N   PRO B 160       0.360  18.606 -21.312  1.00  0.00           N  
ATOM   2586  CA  PRO B 160       1.343  19.510 -21.866  1.00  0.00           C  
ATOM   2587  C   PRO B 160       1.041  20.966 -21.564  1.00  0.00           C  
ATOM   2588  O   PRO B 160      -0.118  21.378 -21.473  1.00  0.00           O  
ATOM   2589  CB  PRO B 160       1.253  19.223 -23.370  1.00  0.00           C  
ATOM   2590  CG  PRO B 160      -0.111  18.576 -23.569  1.00  0.00           C  
ATOM   2591  CD  PRO B 160      -0.366  17.797 -22.295  1.00  0.00           C  
ATOM   2592  HA  PRO B 160       2.336  19.239 -21.476  1.00  0.00           H  
ATOM   2593 1HB  PRO B 160       1.356  20.172 -23.927  1.00  0.00           H  
ATOM   2594 2HB  PRO B 160       2.085  18.579 -23.680  1.00  0.00           H  
ATOM   2595 1HG  PRO B 160      -0.869  19.355 -23.747  1.00  0.00           H  
ATOM   2596 2HG  PRO B 160      -0.099  17.935 -24.465  1.00  0.00           H  
ATOM   2597 1HD  PRO B 160      -1.439  17.771 -22.111  1.00  0.00           H  
ATOM   2598 2HD  PRO B 160       0.070  16.788 -22.368  1.00  0.00           H  
ATOM   2599  N   ALA B 161       2.107  21.740 -21.437  1.00  0.00           N  
ATOM   2600  CA  ALA B 161       2.030  23.172 -21.223  1.00  0.00           C  
ATOM   2601  C   ALA B 161       1.753  23.880 -22.549  1.00  0.00           C  
ATOM   2602  O   ALA B 161       2.085  23.333 -23.600  1.00  0.00           O  
ATOM   2603  CB  ALA B 161       3.331  23.666 -20.604  1.00  0.00           C  
ATOM   2604  H   ALA B 161       3.020  21.313 -21.502  1.00  0.00           H  
ATOM   2605  HA  ALA B 161       1.212  23.359 -20.542  1.00  0.00           H  
ATOM   2606 1HB  ALA B 161       3.286  24.732 -20.419  1.00  0.00           H  
ATOM   2607 2HB  ALA B 161       3.497  23.142 -19.657  1.00  0.00           H  
ATOM   2608 3HB  ALA B 161       4.156  23.456 -21.283  1.00  0.00           H  
ATOM   2609  N   PRO B 162       1.145  25.078 -22.538  1.00  0.00           N  
ATOM   2610  CA  PRO B 162       0.968  25.948 -23.689  1.00  0.00           C  
ATOM   2611  C   PRO B 162       2.248  26.717 -24.011  1.00  0.00           C  
ATOM   2612  O   PRO B 162       2.776  26.635 -25.119  1.00  0.00           O  
ATOM   2613  OXT PRO B 162       2.754  27.416 -23.176  1.00  0.00           O  
ATOM   2614  CB  PRO B 162      -0.148  26.889 -23.233  1.00  0.00           C  
ATOM   2615  CG  PRO B 162       0.038  27.027 -21.727  1.00  0.00           C  
ATOM   2616  CD  PRO B 162       0.636  25.708 -21.264  1.00  0.00           C  
ATOM   2617  HA  PRO B 162       0.649  25.345 -24.553  1.00  0.00           H  
ATOM   2618 1HB  PRO B 162      -0.050  27.856 -23.751  1.00  0.00           H  
ATOM   2619 2HB  PRO B 162      -1.120  26.486 -23.521  1.00  0.00           H  
ATOM   2620 1HG  PRO B 162       0.694  27.883 -21.507  1.00  0.00           H  
ATOM   2621 2HG  PRO B 162      -0.932  27.241 -21.249  1.00  0.00           H  
ATOM   2622 1HD  PRO B 162       1.444  25.911 -20.557  1.00  0.00           H  
ATOM   2623 2HD  PRO B 162      -0.158  25.075 -20.828  1.00  0.00           H  
TER                                                                             
REMARK PDBinfo-LABEL:    1 BOINC Motif1400_ems_3hM_482_0001_7396_0001__native
  
cavity 20.559
contact_molecular_surface 474.822
ddg -59.864
ddg_hydrophobic -32.172
ddg_norepack -65.504
helix_sc 0.773
interface_buried_sasa 1569.82
interface_sc 0.69
interface_sc_int_area 1008.69
interface_sc_median_dist 0.436
loop_sc 0.799
packstat 0.652
score 4160.49
score_per_res -3.487
silent_score 4160.49
ss_sc 0.778
time 414
