# Supplementary material for: Design of protein-binding proteins from the target structure alone
Source: Nature. 2022 Mar 24;605(7910):551–60. doi: 10.1038/s41586-022-04654-9 (PMC9117152; doi:10.1038/s41586-022-04654-9)
Supplement: Supplementary file 3 — Supplementary Code Design scripts and main pdb files. This compressed file is the main supplement and contains the following files: => cao_2021_protocol/ => design_models_final_combo_optimized/ => design_models_sequence/ => design_models_ssm_natives/ => ngs_analysis_scripts/ [file 41586_2022_4654_MOESM3_ESM.gz › supplemental_files/design_models_final_combo_optimized/InsulinR_mb.pdb]

SSBOND     CYS B   68    CYS B   86                                       2.02  
ATOM      1  N   ASP A   1      -8.901 -16.855  16.502  1.00  0.00           N  
ATOM      2  CA  ASP A   1      -9.055 -16.740  15.059  1.00  0.00           C  
ATOM      3  C   ASP A   1     -10.414 -16.217  14.635  1.00  0.00           C  
ATOM      4  O   ASP A   1     -10.644 -15.955  13.448  1.00  0.00           O  
ATOM      5  CB  ASP A   1      -8.836 -18.094  14.413  1.00  0.00           C  
ATOM      6  CG  ASP A   1      -7.470 -18.552  14.703  1.00  0.00           C  
ATOM      7  OD1 ASP A   1      -6.708 -17.729  15.161  1.00  0.00           O  
ATOM      8  OD2 ASP A   1      -7.144 -19.690  14.485  1.00  0.00           O  
ATOM      9 1H   ASP A   1      -7.907 -16.823  16.697  1.00  0.00           H  
ATOM     10 2H   ASP A   1      -9.359 -16.096  16.985  1.00  0.00           H  
ATOM     11 3H   ASP A   1      -9.261 -17.745  16.818  1.00  0.00           H  
ATOM     12  HA  ASP A   1      -8.299 -16.046  14.693  1.00  0.00           H  
ATOM     13 1HB  ASP A   1      -9.559 -18.814  14.805  1.00  0.00           H  
ATOM     14 2HB  ASP A   1      -8.977 -18.020  13.331  1.00  0.00           H  
ATOM     15  N   GLU A   2     -11.345 -16.084  15.567  1.00  0.00           N  
ATOM     16  CA  GLU A   2     -12.666 -15.636  15.178  1.00  0.00           C  
ATOM     17  C   GLU A   2     -12.676 -14.220  14.624  1.00  0.00           C  
ATOM     18  O   GLU A   2     -13.350 -13.964  13.633  1.00  0.00           O  
ATOM     19  CB  GLU A   2     -13.608 -15.755  16.367  1.00  0.00           C  
ATOM     20  CG  GLU A   2     -13.883 -17.203  16.792  1.00  0.00           C  
ATOM     21  CD  GLU A   2     -12.772 -17.832  17.624  1.00  0.00           C  
ATOM     22  OE1 GLU A   2     -11.799 -17.159  17.929  1.00  0.00           O  
ATOM     23  OE2 GLU A   2     -12.886 -18.987  17.935  1.00  0.00           O  
ATOM     24  H   GLU A   2     -11.188 -16.301  16.555  1.00  0.00           H  
ATOM     25  HA  GLU A   2     -13.027 -16.301  14.392  1.00  0.00           H  
ATOM     26 1HB  GLU A   2     -13.191 -15.215  17.219  1.00  0.00           H  
ATOM     27 2HB  GLU A   2     -14.564 -15.287  16.120  1.00  0.00           H  
ATOM     28 1HG  GLU A   2     -14.807 -17.226  17.367  1.00  0.00           H  
ATOM     29 2HG  GLU A   2     -14.034 -17.803  15.895  1.00  0.00           H  
ATOM     30  N   GLU A   3     -11.903 -13.308  15.200  1.00  0.00           N  
ATOM     31  CA  GLU A   3     -11.943 -11.936  14.720  1.00  0.00           C  
ATOM     32  C   GLU A   3     -11.397 -11.808  13.303  1.00  0.00           C  
ATOM     33  O   GLU A   3     -11.952 -11.075  12.473  1.00  0.00           O  
ATOM     34  CB  GLU A   3     -11.148 -11.029  15.658  1.00  0.00           C  
ATOM     35  CG  GLU A   3     -11.738 -10.898  17.063  1.00  0.00           C  
ATOM     36  CD  GLU A   3     -11.419 -12.084  17.936  1.00  0.00           C  
ATOM     37  OE1 GLU A   3     -10.670 -12.937  17.490  1.00  0.00           O  
ATOM     38  OE2 GLU A   3     -11.918 -12.149  19.030  1.00  0.00           O  
ATOM     39  H   GLU A   3     -11.334 -13.549  16.017  1.00  0.00           H  
ATOM     40  HA  GLU A   3     -12.989 -11.612  14.711  1.00  0.00           H  
ATOM     41 1HB  GLU A   3     -10.128 -11.403  15.747  1.00  0.00           H  
ATOM     42 2HB  GLU A   3     -11.089 -10.030  15.227  1.00  0.00           H  
ATOM     43 1HG  GLU A   3     -11.347  -9.995  17.531  1.00  0.00           H  
ATOM     44 2HG  GLU A   3     -12.820 -10.795  16.979  1.00  0.00           H  
ATOM     45  N   LEU A   4     -10.300 -12.527  13.010  1.00  0.00           N  
ATOM     46  CA  LEU A   4      -9.739 -12.386  11.682  1.00  0.00           C  
ATOM     47  C   LEU A   4     -10.628 -13.093  10.675  1.00  0.00           C  
ATOM     48  O   LEU A   4     -10.798 -12.584   9.565  1.00  0.00           O  
ATOM     49  CB  LEU A   4      -8.264 -12.894  11.659  1.00  0.00           C  
ATOM     50  CG  LEU A   4      -7.950 -14.446  11.753  1.00  0.00           C  
ATOM     51  CD1 LEU A   4      -7.898 -15.091  10.360  1.00  0.00           C  
ATOM     52  CD2 LEU A   4      -6.612 -14.661  12.477  1.00  0.00           C  
ATOM     53  H   LEU A   4      -9.871 -13.101  13.714  1.00  0.00           H  
ATOM     54  HA  LEU A   4      -9.720 -11.329  11.426  1.00  0.00           H  
ATOM     55 1HB  LEU A   4      -7.796 -12.519  10.752  1.00  0.00           H  
ATOM     56 2HB  LEU A   4      -7.769 -12.434  12.502  1.00  0.00           H  
ATOM     57  HG  LEU A   4      -8.737 -14.926  12.306  1.00  0.00           H  
ATOM     58 1HD1 LEU A   4      -7.700 -16.157  10.463  1.00  0.00           H  
ATOM     59 2HD1 LEU A   4      -8.826 -14.957   9.840  1.00  0.00           H  
ATOM     60 3HD1 LEU A   4      -7.106 -14.644   9.789  1.00  0.00           H  
ATOM     61 1HD2 LEU A   4      -6.413 -15.731  12.559  1.00  0.00           H  
ATOM     62 2HD2 LEU A   4      -5.812 -14.191  11.916  1.00  0.00           H  
ATOM     63 3HD2 LEU A   4      -6.655 -14.229  13.477  1.00  0.00           H  
ATOM     64  N   MET A   5     -11.277 -14.206  11.054  1.00  0.00           N  
ATOM     65  CA  MET A   5     -12.142 -14.828  10.076  1.00  0.00           C  
ATOM     66  C   MET A   5     -13.472 -14.124   9.904  1.00  0.00           C  
ATOM     67  O   MET A   5     -14.039 -14.196   8.820  1.00  0.00           O  
ATOM     68  CB  MET A   5     -12.327 -16.318  10.292  1.00  0.00           C  
ATOM     69  CG  MET A   5     -11.109 -17.163   9.965  1.00  0.00           C  
ATOM     70  SD  MET A   5     -10.440 -16.837   8.252  1.00  0.00           S  
ATOM     71  CE  MET A   5     -11.812 -17.151   7.146  1.00  0.00           C  
ATOM     72  H   MET A   5     -11.125 -14.644  11.968  1.00  0.00           H  
ATOM     73  HA  MET A   5     -11.642 -14.734   9.120  1.00  0.00           H  
ATOM     74 1HB  MET A   5     -12.578 -16.496  11.342  1.00  0.00           H  
ATOM     75 2HB  MET A   5     -13.144 -16.675   9.699  1.00  0.00           H  
ATOM     76 1HG  MET A   5     -10.328 -16.949  10.694  1.00  0.00           H  
ATOM     77 2HG  MET A   5     -11.370 -18.222  10.040  1.00  0.00           H  
ATOM     78 1HE  MET A   5     -11.483 -17.011   6.118  1.00  0.00           H  
ATOM     79 2HE  MET A   5     -12.155 -18.154   7.277  1.00  0.00           H  
ATOM     80 3HE  MET A   5     -12.630 -16.460   7.359  1.00  0.00           H  
ATOM     81  N   GLU A   6     -14.004 -13.457  10.935  1.00  0.00           N  
ATOM     82  CA  GLU A   6     -15.263 -12.745  10.744  1.00  0.00           C  
ATOM     83  C   GLU A   6     -15.079 -11.604   9.760  1.00  0.00           C  
ATOM     84  O   GLU A   6     -15.939 -11.375   8.907  1.00  0.00           O  
ATOM     85  CB  GLU A   6     -15.810 -12.192  12.065  1.00  0.00           C  
ATOM     86  CG  GLU A   6     -16.385 -13.225  13.035  1.00  0.00           C  
ATOM     87  CD  GLU A   6     -16.730 -12.630  14.372  1.00  0.00           C  
ATOM     88  OE1 GLU A   6     -16.420 -11.480  14.586  1.00  0.00           O  
ATOM     89  OE2 GLU A   6     -17.304 -13.323  15.178  1.00  0.00           O  
ATOM     90  H   GLU A   6     -13.566 -13.480  11.860  1.00  0.00           H  
ATOM     91  HA  GLU A   6     -15.993 -13.430  10.325  1.00  0.00           H  
ATOM     92 1HB  GLU A   6     -15.002 -11.672  12.587  1.00  0.00           H  
ATOM     93 2HB  GLU A   6     -16.586 -11.458  11.856  1.00  0.00           H  
ATOM     94 1HG  GLU A   6     -17.303 -13.609  12.605  1.00  0.00           H  
ATOM     95 2HG  GLU A   6     -15.707 -14.055  13.155  1.00  0.00           H  
ATOM     96  N   LEU A   7     -13.944 -10.899   9.835  1.00  0.00           N  
ATOM     97  CA  LEU A   7     -13.702  -9.793   8.919  1.00  0.00           C  
ATOM     98  C   LEU A   7     -13.501 -10.296   7.482  1.00  0.00           C  
ATOM     99  O   LEU A   7     -14.053  -9.723   6.529  1.00  0.00           O  
ATOM    100  CB  LEU A   7     -12.493  -8.989   9.416  1.00  0.00           C  
ATOM    101  CG  LEU A   7     -12.050  -7.753   8.594  1.00  0.00           C  
ATOM    102  CD1 LEU A   7     -13.155  -6.694   8.479  1.00  0.00           C  
ATOM    103  CD2 LEU A   7     -10.803  -7.172   9.251  1.00  0.00           C  
ATOM    104  H   LEU A   7     -13.267 -11.097  10.585  1.00  0.00           H  
ATOM    105  HA  LEU A   7     -14.582  -9.153   8.937  1.00  0.00           H  
ATOM    106 1HB  LEU A   7     -12.708  -8.653  10.430  1.00  0.00           H  
ATOM    107 2HB  LEU A   7     -11.638  -9.673   9.471  1.00  0.00           H  
ATOM    108  HG  LEU A   7     -11.820  -8.067   7.619  1.00  0.00           H  
ATOM    109 1HD1 LEU A   7     -12.785  -5.853   7.883  1.00  0.00           H  
ATOM    110 2HD1 LEU A   7     -14.032  -7.114   7.986  1.00  0.00           H  
ATOM    111 3HD1 LEU A   7     -13.430  -6.336   9.470  1.00  0.00           H  
ATOM    112 1HD2 LEU A   7     -10.441  -6.328   8.677  1.00  0.00           H  
ATOM    113 2HD2 LEU A   7     -11.034  -6.842  10.264  1.00  0.00           H  
ATOM    114 3HD2 LEU A   7     -10.035  -7.938   9.291  1.00  0.00           H  
ATOM    115  N   VAL A   8     -12.735 -11.383   7.331  1.00  0.00           N  
ATOM    116  CA  VAL A   8     -12.462 -11.967   6.025  1.00  0.00           C  
ATOM    117  C   VAL A   8     -13.750 -12.527   5.433  1.00  0.00           C  
ATOM    118  O   VAL A   8     -14.067 -12.283   4.268  1.00  0.00           O  
ATOM    119  CB  VAL A   8     -11.390 -13.070   6.202  1.00  0.00           C  
ATOM    120  CG1 VAL A   8     -11.158 -13.867   4.969  1.00  0.00           C  
ATOM    121  CG2 VAL A   8     -10.108 -12.455   6.573  1.00  0.00           C  
ATOM    122  H   VAL A   8     -12.290 -11.802   8.155  1.00  0.00           H  
ATOM    123  HA  VAL A   8     -12.093 -11.196   5.361  1.00  0.00           H  
ATOM    124  HB  VAL A   8     -11.730 -13.740   6.986  1.00  0.00           H  
ATOM    125 1HG1 VAL A   8     -10.419 -14.631   5.167  1.00  0.00           H  
ATOM    126 2HG1 VAL A   8     -12.055 -14.319   4.684  1.00  0.00           H  
ATOM    127 3HG1 VAL A   8     -10.810 -13.240   4.184  1.00  0.00           H  
ATOM    128 1HG2 VAL A   8      -9.398 -13.245   6.727  1.00  0.00           H  
ATOM    129 2HG2 VAL A   8      -9.785 -11.824   5.781  1.00  0.00           H  
ATOM    130 3HG2 VAL A   8     -10.196 -11.869   7.462  1.00  0.00           H  
ATOM    131  N   TYR A   9     -14.508 -13.256   6.245  1.00  0.00           N  
ATOM    132  CA  TYR A   9     -15.754 -13.836   5.816  1.00  0.00           C  
ATOM    133  C   TYR A   9     -16.763 -12.811   5.368  1.00  0.00           C  
ATOM    134  O   TYR A   9     -17.328 -12.962   4.288  1.00  0.00           O  
ATOM    135  CB  TYR A   9     -16.362 -14.648   6.928  1.00  0.00           C  
ATOM    136  CG  TYR A   9     -17.684 -15.228   6.580  1.00  0.00           C  
ATOM    137  CD1 TYR A   9     -17.743 -16.388   5.853  1.00  0.00           C  
ATOM    138  CD2 TYR A   9     -18.847 -14.597   6.983  1.00  0.00           C  
ATOM    139  CE1 TYR A   9     -18.959 -16.931   5.538  1.00  0.00           C  
ATOM    140  CE2 TYR A   9     -20.059 -15.135   6.652  1.00  0.00           C  
ATOM    141  CZ  TYR A   9     -20.117 -16.305   5.933  1.00  0.00           C  
ATOM    142  OH  TYR A   9     -21.332 -16.856   5.577  1.00  0.00           O  
ATOM    143  H   TYR A   9     -14.206 -13.443   7.194  1.00  0.00           H  
ATOM    144  HA  TYR A   9     -15.558 -14.488   4.976  1.00  0.00           H  
ATOM    145 1HB  TYR A   9     -15.686 -15.443   7.173  1.00  0.00           H  
ATOM    146 2HB  TYR A   9     -16.481 -14.029   7.816  1.00  0.00           H  
ATOM    147  HD1 TYR A   9     -16.823 -16.875   5.541  1.00  0.00           H  
ATOM    148  HD2 TYR A   9     -18.800 -13.672   7.557  1.00  0.00           H  
ATOM    149  HE1 TYR A   9     -19.018 -17.850   4.980  1.00  0.00           H  
ATOM    150  HE2 TYR A   9     -20.981 -14.637   6.958  1.00  0.00           H  
ATOM    151  HH  TYR A   9     -22.040 -16.172   5.633  1.00  0.00           H  
ATOM    152  N   GLU A  10     -17.012 -11.758   6.162  1.00  0.00           N  
ATOM    153  CA  GLU A  10     -18.032 -10.789   5.772  1.00  0.00           C  
ATOM    154  C   GLU A  10     -17.694 -10.186   4.426  1.00  0.00           C  
ATOM    155  O   GLU A  10     -18.564 -10.032   3.560  1.00  0.00           O  
ATOM    156  CB  GLU A  10     -18.159  -9.651   6.786  1.00  0.00           C  
ATOM    157  CG  GLU A  10     -19.303  -8.663   6.463  1.00  0.00           C  
ATOM    158  CD  GLU A  10     -19.405  -7.499   7.419  1.00  0.00           C  
ATOM    159  OE1 GLU A  10     -18.594  -7.400   8.303  1.00  0.00           O  
ATOM    160  OE2 GLU A  10     -20.309  -6.696   7.257  1.00  0.00           O  
ATOM    161  H   GLU A  10     -16.520 -11.647   7.056  1.00  0.00           H  
ATOM    162  HA  GLU A  10     -18.990 -11.305   5.693  1.00  0.00           H  
ATOM    163 1HB  GLU A  10     -18.327 -10.066   7.780  1.00  0.00           H  
ATOM    164 2HB  GLU A  10     -17.220  -9.091   6.821  1.00  0.00           H  
ATOM    165 1HG  GLU A  10     -19.176  -8.286   5.464  1.00  0.00           H  
ATOM    166 2HG  GLU A  10     -20.241  -9.217   6.481  1.00  0.00           H  
ATOM    167  N   ALA A  11     -16.413  -9.879   4.226  1.00  0.00           N  
ATOM    168  CA  ALA A  11     -15.975  -9.281   2.992  1.00  0.00           C  
ATOM    169  C   ALA A  11     -16.278 -10.151   1.783  1.00  0.00           C  
ATOM    170  O   ALA A  11     -16.666  -9.658   0.713  1.00  0.00           O  
ATOM    171  CB  ALA A  11     -14.496  -9.064   3.082  1.00  0.00           C  
ATOM    172  H   ALA A  11     -15.728 -10.009   4.980  1.00  0.00           H  
ATOM    173  HA  ALA A  11     -16.498  -8.346   2.872  1.00  0.00           H  
ATOM    174 1HB  ALA A  11     -14.221  -8.604   2.191  1.00  0.00           H  
ATOM    175 2HB  ALA A  11     -14.248  -8.440   3.930  1.00  0.00           H  
ATOM    176 3HB  ALA A  11     -13.986 -10.016   3.192  1.00  0.00           H  
ATOM    177  N   VAL A  12     -16.144 -11.458   1.963  1.00  0.00           N  
ATOM    178  CA  VAL A  12     -16.408 -12.408   0.902  1.00  0.00           C  
ATOM    179  C   VAL A  12     -17.886 -12.669   0.717  1.00  0.00           C  
ATOM    180  O   VAL A  12     -18.384 -12.637  -0.402  1.00  0.00           O  
ATOM    181  CB  VAL A  12     -15.677 -13.708   1.175  1.00  0.00           C  
ATOM    182  CG1 VAL A  12     -16.048 -14.792   0.156  1.00  0.00           C  
ATOM    183  CG2 VAL A  12     -14.251 -13.420   1.114  1.00  0.00           C  
ATOM    184  H   VAL A  12     -15.806 -11.793   2.875  1.00  0.00           H  
ATOM    185  HA  VAL A  12     -16.020 -11.994  -0.026  1.00  0.00           H  
ATOM    186  HB  VAL A  12     -15.941 -14.078   2.171  1.00  0.00           H  
ATOM    187 1HG1 VAL A  12     -15.491 -15.701   0.387  1.00  0.00           H  
ATOM    188 2HG1 VAL A  12     -17.110 -15.012   0.203  1.00  0.00           H  
ATOM    189 3HG1 VAL A  12     -15.795 -14.454  -0.845  1.00  0.00           H  
ATOM    190 1HG2 VAL A  12     -13.769 -14.315   1.308  1.00  0.00           H  
ATOM    191 2HG2 VAL A  12     -13.980 -13.056   0.140  1.00  0.00           H  
ATOM    192 3HG2 VAL A  12     -13.978 -12.679   1.852  1.00  0.00           H  
ATOM    193  N   GLU A  13     -18.616 -12.877   1.805  1.00  0.00           N  
ATOM    194  CA  GLU A  13     -20.037 -13.184   1.735  1.00  0.00           C  
ATOM    195  C   GLU A  13     -20.770 -12.100   0.948  1.00  0.00           C  
ATOM    196  O   GLU A  13     -21.666 -12.391   0.154  1.00  0.00           O  
ATOM    197  CB  GLU A  13     -20.623 -13.314   3.147  1.00  0.00           C  
ATOM    198  CG  GLU A  13     -22.095 -13.740   3.207  1.00  0.00           C  
ATOM    199  CD  GLU A  13     -22.601 -13.905   4.628  1.00  0.00           C  
ATOM    200  OE1 GLU A  13     -22.479 -12.982   5.393  1.00  0.00           O  
ATOM    201  OE2 GLU A  13     -23.076 -14.972   4.957  1.00  0.00           O  
ATOM    202  H   GLU A  13     -18.157 -12.855   2.713  1.00  0.00           H  
ATOM    203  HA  GLU A  13     -20.162 -14.130   1.214  1.00  0.00           H  
ATOM    204 1HB  GLU A  13     -20.036 -14.043   3.708  1.00  0.00           H  
ATOM    205 2HB  GLU A  13     -20.523 -12.357   3.666  1.00  0.00           H  
ATOM    206 1HG  GLU A  13     -22.702 -12.987   2.704  1.00  0.00           H  
ATOM    207 2HG  GLU A  13     -22.210 -14.680   2.671  1.00  0.00           H  
ATOM    208  N   LYS A  14     -20.369 -10.849   1.160  1.00  0.00           N  
ATOM    209  CA  LYS A  14     -20.948  -9.701   0.481  1.00  0.00           C  
ATOM    210  C   LYS A  14     -20.242  -9.318  -0.829  1.00  0.00           C  
ATOM    211  O   LYS A  14     -20.661  -8.363  -1.486  1.00  0.00           O  
ATOM    212  CB  LYS A  14     -20.935  -8.499   1.423  1.00  0.00           C  
ATOM    213  CG  LYS A  14     -21.844  -8.664   2.621  1.00  0.00           C  
ATOM    214  CD  LYS A  14     -21.793  -7.466   3.558  1.00  0.00           C  
ATOM    215  CE  LYS A  14     -22.796  -7.640   4.697  1.00  0.00           C  
ATOM    216  NZ  LYS A  14     -22.707  -6.555   5.706  1.00  0.00           N  
ATOM    217  H   LYS A  14     -19.647 -10.693   1.873  1.00  0.00           H  
ATOM    218  HA  LYS A  14     -21.982  -9.944   0.237  1.00  0.00           H  
ATOM    219 1HB  LYS A  14     -19.915  -8.344   1.791  1.00  0.00           H  
ATOM    220 2HB  LYS A  14     -21.231  -7.602   0.882  1.00  0.00           H  
ATOM    221 1HG  LYS A  14     -22.866  -8.823   2.281  1.00  0.00           H  
ATOM    222 2HG  LYS A  14     -21.525  -9.550   3.177  1.00  0.00           H  
ATOM    223 1HD  LYS A  14     -20.791  -7.372   3.977  1.00  0.00           H  
ATOM    224 2HD  LYS A  14     -22.023  -6.555   3.007  1.00  0.00           H  
ATOM    225 1HE  LYS A  14     -23.798  -7.639   4.273  1.00  0.00           H  
ATOM    226 2HE  LYS A  14     -22.621  -8.597   5.191  1.00  0.00           H  
ATOM    227 1HZ  LYS A  14     -23.391  -6.709   6.428  1.00  0.00           H  
ATOM    228 2HZ  LYS A  14     -21.766  -6.565   6.141  1.00  0.00           H  
ATOM    229 3HZ  LYS A  14     -22.871  -5.661   5.275  1.00  0.00           H  
ATOM    230  N   ASN A  15     -19.118  -9.977  -1.148  1.00  0.00           N  
ATOM    231  CA  ASN A  15     -18.288  -9.662  -2.312  1.00  0.00           C  
ATOM    232  C   ASN A  15     -18.035  -8.164  -2.363  1.00  0.00           C  
ATOM    233  O   ASN A  15     -18.295  -7.524  -3.386  1.00  0.00           O  
ATOM    234  CB  ASN A  15     -18.907 -10.175  -3.599  1.00  0.00           C  
ATOM    235  CG  ASN A  15     -17.919 -10.189  -4.757  1.00  0.00           C  
ATOM    236  OD1 ASN A  15     -16.705 -10.337  -4.565  1.00  0.00           O  
ATOM    237  ND2 ASN A  15     -18.428 -10.046  -5.956  1.00  0.00           N  
ATOM    238  H   ASN A  15     -18.870 -10.801  -0.609  1.00  0.00           H  
ATOM    239  HA  ASN A  15     -17.319 -10.148  -2.177  1.00  0.00           H  
ATOM    240 1HB  ASN A  15     -19.277 -11.189  -3.438  1.00  0.00           H  
ATOM    241 2HB  ASN A  15     -19.761  -9.554  -3.867  1.00  0.00           H  
ATOM    242 1HD2 ASN A  15     -17.829 -10.050  -6.758  1.00  0.00           H  
ATOM    243 2HD2 ASN A  15     -19.414  -9.926  -6.066  1.00  0.00           H  
ATOM    244  N   ASP A  16     -17.581  -7.593  -1.247  1.00  0.00           N  
ATOM    245  CA  ASP A  16     -17.432  -6.152  -1.162  1.00  0.00           C  
ATOM    246  C   ASP A  16     -15.980  -5.698  -1.014  1.00  0.00           C  
ATOM    247  O   ASP A  16     -15.426  -5.824   0.083  1.00  0.00           O  
ATOM    248  CB  ASP A  16     -18.274  -5.621  -0.000  1.00  0.00           C  
ATOM    249  CG  ASP A  16     -18.274  -4.078   0.114  1.00  0.00           C  
ATOM    250  OD1 ASP A  16     -17.375  -3.426  -0.437  1.00  0.00           O  
ATOM    251  OD2 ASP A  16     -19.184  -3.562   0.731  1.00  0.00           O  
ATOM    252  H   ASP A  16     -17.351  -8.201  -0.453  1.00  0.00           H  
ATOM    253  HA  ASP A  16     -17.881  -5.727  -2.050  1.00  0.00           H  
ATOM    254 1HB  ASP A  16     -19.306  -5.965  -0.126  1.00  0.00           H  
ATOM    255 2HB  ASP A  16     -17.907  -6.045   0.929  1.00  0.00           H  
ATOM    256  N   PRO A  17     -15.344  -5.141  -2.074  1.00  0.00           N  
ATOM    257  CA  PRO A  17     -13.961  -4.699  -2.126  1.00  0.00           C  
ATOM    258  C   PRO A  17     -13.566  -3.792  -0.971  1.00  0.00           C  
ATOM    259  O   PRO A  17     -12.408  -3.823  -0.553  1.00  0.00           O  
ATOM    260  CB  PRO A  17     -13.912  -3.941  -3.459  1.00  0.00           C  
ATOM    261  CG  PRO A  17     -14.922  -4.627  -4.312  1.00  0.00           C  
ATOM    262  CD  PRO A  17     -16.050  -4.979  -3.370  1.00  0.00           C  
ATOM    263  HA  PRO A  17     -13.297  -5.559  -2.180  1.00  0.00           H  
ATOM    264 1HB  PRO A  17     -14.119  -2.871  -3.304  1.00  0.00           H  
ATOM    265 2HB  PRO A  17     -12.919  -4.008  -3.891  1.00  0.00           H  
ATOM    266 1HG  PRO A  17     -15.241  -3.970  -5.134  1.00  0.00           H  
ATOM    267 2HG  PRO A  17     -14.460  -5.522  -4.783  1.00  0.00           H  
ATOM    268 1HD  PRO A  17     -16.796  -4.165  -3.316  1.00  0.00           H  
ATOM    269 2HD  PRO A  17     -16.474  -5.930  -3.719  1.00  0.00           H  
ATOM    270  N   GLU A  18     -14.480  -2.995  -0.402  1.00  0.00           N  
ATOM    271  CA  GLU A  18     -14.011  -2.154   0.691  1.00  0.00           C  
ATOM    272  C   GLU A  18     -13.650  -3.016   1.896  1.00  0.00           C  
ATOM    273  O   GLU A  18     -12.713  -2.705   2.641  1.00  0.00           O  
ATOM    274  CB  GLU A  18     -15.039  -1.090   1.081  1.00  0.00           C  
ATOM    275  CG  GLU A  18     -15.254  -0.010   0.017  1.00  0.00           C  
ATOM    276  CD  GLU A  18     -16.199   1.093   0.448  1.00  0.00           C  
ATOM    277  OE1 GLU A  18     -16.661   1.060   1.565  1.00  0.00           O  
ATOM    278  OE2 GLU A  18     -16.456   1.966  -0.347  1.00  0.00           O  
ATOM    279  H   GLU A  18     -15.480  -2.949  -0.675  1.00  0.00           H  
ATOM    280  HA  GLU A  18     -13.107  -1.640   0.361  1.00  0.00           H  
ATOM    281 1HB  GLU A  18     -16.002  -1.576   1.265  1.00  0.00           H  
ATOM    282 2HB  GLU A  18     -14.732  -0.606   2.007  1.00  0.00           H  
ATOM    283 1HG  GLU A  18     -14.290   0.429  -0.238  1.00  0.00           H  
ATOM    284 2HG  GLU A  18     -15.650  -0.489  -0.878  1.00  0.00           H  
ATOM    285  N   LEU A  19     -14.409  -4.096   2.094  1.00  0.00           N  
ATOM    286  CA  LEU A  19     -14.205  -4.970   3.227  1.00  0.00           C  
ATOM    287  C   LEU A  19     -13.122  -5.964   2.905  1.00  0.00           C  
ATOM    288  O   LEU A  19     -12.384  -6.386   3.792  1.00  0.00           O  
ATOM    289  CB  LEU A  19     -15.479  -5.740   3.557  1.00  0.00           C  
ATOM    290  CG  LEU A  19     -16.709  -4.989   4.036  1.00  0.00           C  
ATOM    291  CD1 LEU A  19     -17.848  -6.004   4.159  1.00  0.00           C  
ATOM    292  CD2 LEU A  19     -16.437  -4.345   5.388  1.00  0.00           C  
ATOM    293  H   LEU A  19     -15.133  -4.336   1.413  1.00  0.00           H  
ATOM    294  HA  LEU A  19     -13.884  -4.379   4.081  1.00  0.00           H  
ATOM    295 1HB  LEU A  19     -15.769  -6.255   2.650  1.00  0.00           H  
ATOM    296 2HB  LEU A  19     -15.246  -6.469   4.322  1.00  0.00           H  
ATOM    297  HG  LEU A  19     -16.993  -4.223   3.308  1.00  0.00           H  
ATOM    298 1HD1 LEU A  19     -18.753  -5.507   4.506  1.00  0.00           H  
ATOM    299 2HD1 LEU A  19     -18.047  -6.469   3.201  1.00  0.00           H  
ATOM    300 3HD1 LEU A  19     -17.558  -6.767   4.877  1.00  0.00           H  
ATOM    301 1HD2 LEU A  19     -17.336  -3.831   5.731  1.00  0.00           H  
ATOM    302 2HD2 LEU A  19     -16.165  -5.118   6.112  1.00  0.00           H  
ATOM    303 3HD2 LEU A  19     -15.627  -3.623   5.309  1.00  0.00           H  
ATOM    304  N   LEU A  20     -13.014  -6.346   1.631  1.00  0.00           N  
ATOM    305  CA  LEU A  20     -11.997  -7.316   1.248  1.00  0.00           C  
ATOM    306  C   LEU A  20     -10.640  -6.655   1.477  1.00  0.00           C  
ATOM    307  O   LEU A  20      -9.687  -7.305   1.915  1.00  0.00           O  
ATOM    308  CB  LEU A  20     -12.186  -7.754  -0.213  1.00  0.00           C  
ATOM    309  CG  LEU A  20     -13.456  -8.625  -0.643  1.00  0.00           C  
ATOM    310  CD1 LEU A  20     -13.576  -8.672  -2.168  1.00  0.00           C  
ATOM    311  CD2 LEU A  20     -13.287 -10.056  -0.200  1.00  0.00           C  
ATOM    312  H   LEU A  20     -13.685  -5.982   0.949  1.00  0.00           H  
ATOM    313  HA  LEU A  20     -12.052  -8.181   1.898  1.00  0.00           H  
ATOM    314 1HB  LEU A  20     -12.140  -6.886  -0.828  1.00  0.00           H  
ATOM    315 2HB  LEU A  20     -11.355  -8.385  -0.421  1.00  0.00           H  
ATOM    316  HG  LEU A  20     -14.364  -8.191  -0.217  1.00  0.00           H  
ATOM    317 1HD1 LEU A  20     -14.440  -9.278  -2.446  1.00  0.00           H  
ATOM    318 2HD1 LEU A  20     -13.704  -7.686  -2.576  1.00  0.00           H  
ATOM    319 3HD1 LEU A  20     -12.678  -9.115  -2.591  1.00  0.00           H  
ATOM    320 1HD2 LEU A  20     -14.151 -10.623  -0.518  1.00  0.00           H  
ATOM    321 2HD2 LEU A  20     -12.385 -10.479  -0.655  1.00  0.00           H  
ATOM    322 3HD2 LEU A  20     -13.207 -10.111   0.854  1.00  0.00           H  
ATOM    323  N   PHE A  21     -10.563  -5.345   1.192  1.00  0.00           N  
ATOM    324  CA  PHE A  21      -9.363  -4.551   1.400  1.00  0.00           C  
ATOM    325  C   PHE A  21      -9.008  -4.500   2.877  1.00  0.00           C  
ATOM    326  O   PHE A  21      -7.864  -4.777   3.254  1.00  0.00           O  
ATOM    327  CB  PHE A  21      -9.581  -3.117   0.909  1.00  0.00           C  
ATOM    328  CG  PHE A  21      -8.386  -2.212   1.024  1.00  0.00           C  
ATOM    329  CD1 PHE A  21      -7.605  -1.941  -0.073  1.00  0.00           C  
ATOM    330  CD2 PHE A  21      -8.017  -1.655   2.229  1.00  0.00           C  
ATOM    331  CE1 PHE A  21      -6.511  -1.134   0.030  1.00  0.00           C  
ATOM    332  CE2 PHE A  21      -6.933  -0.873   2.325  1.00  0.00           C  
ATOM    333  CZ  PHE A  21      -6.173  -0.603   1.241  1.00  0.00           C  
ATOM    334  H   PHE A  21     -11.376  -4.884   0.780  1.00  0.00           H  
ATOM    335  HA  PHE A  21      -8.532  -5.006   0.883  1.00  0.00           H  
ATOM    336 1HB  PHE A  21      -9.894  -3.142  -0.127  1.00  0.00           H  
ATOM    337 2HB  PHE A  21     -10.398  -2.670   1.467  1.00  0.00           H  
ATOM    338  HD1 PHE A  21      -7.869  -2.361  -1.030  1.00  0.00           H  
ATOM    339  HD2 PHE A  21      -8.603  -1.840   3.126  1.00  0.00           H  
ATOM    340  HE1 PHE A  21      -5.916  -0.921  -0.852  1.00  0.00           H  
ATOM    341  HE2 PHE A  21      -6.683  -0.463   3.271  1.00  0.00           H  
ATOM    342  HZ  PHE A  21      -5.306   0.039   1.348  1.00  0.00           H  
ATOM    343  N   GLU A  22      -9.985  -4.136   3.729  1.00  0.00           N  
ATOM    344  CA  GLU A  22      -9.699  -4.042   5.152  1.00  0.00           C  
ATOM    345  C   GLU A  22      -9.282  -5.390   5.700  1.00  0.00           C  
ATOM    346  O   GLU A  22      -8.340  -5.471   6.498  1.00  0.00           O  
ATOM    347  CB  GLU A  22     -10.907  -3.528   5.936  1.00  0.00           C  
ATOM    348  CG  GLU A  22     -10.622  -3.310   7.435  1.00  0.00           C  
ATOM    349  CD  GLU A  22     -11.792  -2.768   8.195  1.00  0.00           C  
ATOM    350  OE1 GLU A  22     -12.799  -2.514   7.587  1.00  0.00           O  
ATOM    351  OE2 GLU A  22     -11.679  -2.602   9.385  1.00  0.00           O  
ATOM    352  H   GLU A  22     -10.916  -3.884   3.380  1.00  0.00           H  
ATOM    353  HA  GLU A  22      -8.876  -3.345   5.293  1.00  0.00           H  
ATOM    354 1HB  GLU A  22     -11.246  -2.586   5.505  1.00  0.00           H  
ATOM    355 2HB  GLU A  22     -11.729  -4.244   5.846  1.00  0.00           H  
ATOM    356 1HG  GLU A  22     -10.323  -4.241   7.883  1.00  0.00           H  
ATOM    357 2HG  GLU A  22      -9.787  -2.618   7.530  1.00  0.00           H  
ATOM    358  N   ALA A  23      -9.971  -6.453   5.277  1.00  0.00           N  
ATOM    359  CA  ALA A  23      -9.656  -7.781   5.742  1.00  0.00           C  
ATOM    360  C   ALA A  23      -8.246  -8.176   5.354  1.00  0.00           C  
ATOM    361  O   ALA A  23      -7.514  -8.723   6.178  1.00  0.00           O  
ATOM    362  CB  ALA A  23     -10.658  -8.762   5.181  1.00  0.00           C  
ATOM    363  H   ALA A  23     -10.765  -6.333   4.642  1.00  0.00           H  
ATOM    364  HA  ALA A  23      -9.703  -7.781   6.821  1.00  0.00           H  
ATOM    365 1HB  ALA A  23     -10.424  -9.722   5.556  1.00  0.00           H  
ATOM    366 2HB  ALA A  23     -11.669  -8.490   5.466  1.00  0.00           H  
ATOM    367 3HB  ALA A  23     -10.596  -8.758   4.097  1.00  0.00           H  
ATOM    368  N   TRP A  24      -7.831  -7.833   4.131  1.00  0.00           N  
ATOM    369  CA  TRP A  24      -6.504  -8.180   3.668  1.00  0.00           C  
ATOM    370  C   TRP A  24      -5.470  -7.498   4.541  1.00  0.00           C  
ATOM    371  O   TRP A  24      -4.504  -8.121   4.982  1.00  0.00           O  
ATOM    372  CB  TRP A  24      -6.322  -7.733   2.226  1.00  0.00           C  
ATOM    373  CG  TRP A  24      -5.117  -8.267   1.534  1.00  0.00           C  
ATOM    374  CD1 TRP A  24      -5.105  -9.376   0.769  1.00  0.00           C  
ATOM    375  CD2 TRP A  24      -3.758  -7.763   1.506  1.00  0.00           C  
ATOM    376  NE1 TRP A  24      -3.864  -9.573   0.250  1.00  0.00           N  
ATOM    377  CE2 TRP A  24      -3.040  -8.603   0.672  1.00  0.00           C  
ATOM    378  CE3 TRP A  24      -3.112  -6.682   2.095  1.00  0.00           C  
ATOM    379  CZ2 TRP A  24      -1.733  -8.393   0.387  1.00  0.00           C  
ATOM    380  CZ3 TRP A  24      -1.786  -6.472   1.805  1.00  0.00           C  
ATOM    381  CH2 TRP A  24      -1.125  -7.315   0.953  1.00  0.00           C  
ATOM    382  H   TRP A  24      -8.491  -7.412   3.469  1.00  0.00           H  
ATOM    383  HA  TRP A  24      -6.374  -9.251   3.734  1.00  0.00           H  
ATOM    384 1HB  TRP A  24      -7.197  -8.033   1.652  1.00  0.00           H  
ATOM    385 2HB  TRP A  24      -6.281  -6.643   2.189  1.00  0.00           H  
ATOM    386  HD1 TRP A  24      -5.963 -10.014   0.574  1.00  0.00           H  
ATOM    387  HE1 TRP A  24      -3.571 -10.337  -0.391  1.00  0.00           H  
ATOM    388  HE3 TRP A  24      -3.652  -6.021   2.749  1.00  0.00           H  
ATOM    389  HZ2 TRP A  24      -1.182  -9.054  -0.280  1.00  0.00           H  
ATOM    390  HZ3 TRP A  24      -1.286  -5.616   2.257  1.00  0.00           H  
ATOM    391  HH2 TRP A  24      -0.096  -7.138   0.708  1.00  0.00           H  
ATOM    392  N   MET A  25      -5.668  -6.207   4.813  1.00  0.00           N  
ATOM    393  CA  MET A  25      -4.694  -5.481   5.609  1.00  0.00           C  
ATOM    394  C   MET A  25      -4.627  -5.983   7.051  1.00  0.00           C  
ATOM    395  O   MET A  25      -3.532  -6.073   7.619  1.00  0.00           O  
ATOM    396  CB  MET A  25      -5.016  -3.999   5.565  1.00  0.00           C  
ATOM    397  CG  MET A  25      -4.825  -3.358   4.192  1.00  0.00           C  
ATOM    398  SD  MET A  25      -3.126  -3.414   3.661  1.00  0.00           S  
ATOM    399  CE  MET A  25      -3.201  -2.749   2.052  1.00  0.00           C  
ATOM    400  H   MET A  25      -6.485  -5.726   4.416  1.00  0.00           H  
ATOM    401  HA  MET A  25      -3.712  -5.638   5.169  1.00  0.00           H  
ATOM    402 1HB  MET A  25      -6.057  -3.845   5.863  1.00  0.00           H  
ATOM    403 2HB  MET A  25      -4.387  -3.484   6.277  1.00  0.00           H  
ATOM    404 1HG  MET A  25      -5.434  -3.879   3.457  1.00  0.00           H  
ATOM    405 2HG  MET A  25      -5.147  -2.325   4.220  1.00  0.00           H  
ATOM    406 1HE  MET A  25      -2.199  -2.726   1.619  1.00  0.00           H  
ATOM    407 2HE  MET A  25      -3.847  -3.365   1.444  1.00  0.00           H  
ATOM    408 3HE  MET A  25      -3.598  -1.743   2.099  1.00  0.00           H  
ATOM    409  N   GLU A  26      -5.768  -6.387   7.631  1.00  0.00           N  
ATOM    410  CA  GLU A  26      -5.742  -6.891   9.000  1.00  0.00           C  
ATOM    411  C   GLU A  26      -4.988  -8.209   9.028  1.00  0.00           C  
ATOM    412  O   GLU A  26      -4.170  -8.451   9.920  1.00  0.00           O  
ATOM    413  CB  GLU A  26      -7.164  -7.098   9.530  1.00  0.00           C  
ATOM    414  CG  GLU A  26      -7.282  -7.581  11.005  1.00  0.00           C  
ATOM    415  CD  GLU A  26      -6.769  -6.587  12.020  1.00  0.00           C  
ATOM    416  OE1 GLU A  26      -6.544  -5.457  11.656  1.00  0.00           O  
ATOM    417  OE2 GLU A  26      -6.643  -6.945  13.167  1.00  0.00           O  
ATOM    418  H   GLU A  26      -6.663  -6.256   7.145  1.00  0.00           H  
ATOM    419  HA  GLU A  26      -5.221  -6.172   9.632  1.00  0.00           H  
ATOM    420 1HB  GLU A  26      -7.723  -6.166   9.430  1.00  0.00           H  
ATOM    421 2HB  GLU A  26      -7.662  -7.836   8.899  1.00  0.00           H  
ATOM    422 1HG  GLU A  26      -8.329  -7.794  11.222  1.00  0.00           H  
ATOM    423 2HG  GLU A  26      -6.729  -8.511  11.109  1.00  0.00           H  
ATOM    424  N   LEU A  27      -5.214  -9.051   8.025  1.00  0.00           N  
ATOM    425  CA  LEU A  27      -4.520 -10.314   7.979  1.00  0.00           C  
ATOM    426  C   LEU A  27      -3.033 -10.117   7.775  1.00  0.00           C  
ATOM    427  O   LEU A  27      -2.222 -10.727   8.459  1.00  0.00           O  
ATOM    428  CB  LEU A  27      -5.038 -11.117   6.807  1.00  0.00           C  
ATOM    429  CG  LEU A  27      -6.414 -11.680   6.842  1.00  0.00           C  
ATOM    430  CD1 LEU A  27      -6.678 -12.143   5.447  1.00  0.00           C  
ATOM    431  CD2 LEU A  27      -6.498 -12.819   7.819  1.00  0.00           C  
ATOM    432  H   LEU A  27      -5.917  -8.825   7.313  1.00  0.00           H  
ATOM    433  HA  LEU A  27      -4.678 -10.836   8.915  1.00  0.00           H  
ATOM    434 1HB  LEU A  27      -5.055 -10.438   5.985  1.00  0.00           H  
ATOM    435 2HB  LEU A  27      -4.341 -11.916   6.580  1.00  0.00           H  
ATOM    436  HG  LEU A  27      -7.136 -10.924   7.121  1.00  0.00           H  
ATOM    437 1HD1 LEU A  27      -7.642 -12.571   5.348  1.00  0.00           H  
ATOM    438 2HD1 LEU A  27      -6.602 -11.303   4.788  1.00  0.00           H  
ATOM    439 3HD1 LEU A  27      -5.930 -12.866   5.192  1.00  0.00           H  
ATOM    440 1HD2 LEU A  27      -7.487 -13.236   7.816  1.00  0.00           H  
ATOM    441 2HD2 LEU A  27      -5.794 -13.587   7.533  1.00  0.00           H  
ATOM    442 3HD2 LEU A  27      -6.271 -12.465   8.817  1.00  0.00           H  
ATOM    443  N   ALA A  28      -2.643  -9.199   6.902  1.00  0.00           N  
ATOM    444  CA  ALA A  28      -1.232  -9.001   6.650  1.00  0.00           C  
ATOM    445  C   ALA A  28      -0.536  -8.537   7.942  1.00  0.00           C  
ATOM    446  O   ALA A  28       0.586  -8.971   8.239  1.00  0.00           O  
ATOM    447  CB  ALA A  28      -1.083  -8.054   5.474  1.00  0.00           C  
ATOM    448  H   ALA A  28      -3.336  -8.689   6.344  1.00  0.00           H  
ATOM    449  HA  ALA A  28      -0.790  -9.953   6.381  1.00  0.00           H  
ATOM    450 1HB  ALA A  28      -0.047  -7.910   5.236  1.00  0.00           H  
ATOM    451 2HB  ALA A  28      -1.586  -8.470   4.605  1.00  0.00           H  
ATOM    452 3HB  ALA A  28      -1.555  -7.114   5.720  1.00  0.00           H  
ATOM    453  N   SER A  29      -1.222  -7.715   8.746  1.00  0.00           N  
ATOM    454  CA  SER A  29      -0.678  -7.268  10.025  1.00  0.00           C  
ATOM    455  C   SER A  29      -0.504  -8.455  10.988  1.00  0.00           C  
ATOM    456  O   SER A  29       0.558  -8.625  11.602  1.00  0.00           O  
ATOM    457  CB  SER A  29      -1.609  -6.242  10.645  1.00  0.00           C  
ATOM    458  OG  SER A  29      -1.129  -5.788  11.871  1.00  0.00           O  
ATOM    459  H   SER A  29      -2.123  -7.338   8.426  1.00  0.00           H  
ATOM    460  HA  SER A  29       0.294  -6.814   9.851  1.00  0.00           H  
ATOM    461 1HB  SER A  29      -1.732  -5.403   9.973  1.00  0.00           H  
ATOM    462 2HB  SER A  29      -2.592  -6.683  10.784  1.00  0.00           H  
ATOM    463  HG  SER A  29      -1.784  -5.154  12.182  1.00  0.00           H  
ATOM    464  N   LEU A  30      -1.530  -9.315  11.065  1.00  0.00           N  
ATOM    465  CA  LEU A  30      -1.520 -10.489  11.933  1.00  0.00           C  
ATOM    466  C   LEU A  30      -0.470 -11.501  11.486  1.00  0.00           C  
ATOM    467  O   LEU A  30       0.104 -12.223  12.314  1.00  0.00           O  
ATOM    468  CB  LEU A  30      -2.906 -11.134  11.922  1.00  0.00           C  
ATOM    469  CG  LEU A  30      -4.046 -10.336  12.565  1.00  0.00           C  
ATOM    470  CD1 LEU A  30      -5.342 -11.014  12.221  1.00  0.00           C  
ATOM    471  CD2 LEU A  30      -3.868 -10.278  14.075  1.00  0.00           C  
ATOM    472  H   LEU A  30      -2.384  -9.096  10.540  1.00  0.00           H  
ATOM    473  HA  LEU A  30      -1.262 -10.169  12.938  1.00  0.00           H  
ATOM    474 1HB  LEU A  30      -3.180 -11.342  10.890  1.00  0.00           H  
ATOM    475 2HB  LEU A  30      -2.845 -12.067  12.462  1.00  0.00           H  
ATOM    476  HG  LEU A  30      -4.065  -9.325  12.171  1.00  0.00           H  
ATOM    477 1HD1 LEU A  30      -6.167 -10.454  12.664  1.00  0.00           H  
ATOM    478 2HD1 LEU A  30      -5.467 -11.045  11.143  1.00  0.00           H  
ATOM    479 3HD1 LEU A  30      -5.328 -12.017  12.615  1.00  0.00           H  
ATOM    480 1HD2 LEU A  30      -4.698  -9.716  14.507  1.00  0.00           H  
ATOM    481 2HD2 LEU A  30      -3.858 -11.287  14.485  1.00  0.00           H  
ATOM    482 3HD2 LEU A  30      -2.938  -9.777  14.331  1.00  0.00           H  
ATOM    483  N   LEU A  31      -0.237 -11.582  10.178  1.00  0.00           N  
ATOM    484  CA  LEU A  31       0.753 -12.488   9.634  1.00  0.00           C  
ATOM    485  C   LEU A  31       2.129 -12.015  10.062  1.00  0.00           C  
ATOM    486  O   LEU A  31       2.952 -12.803  10.524  1.00  0.00           O  
ATOM    487  CB  LEU A  31       0.671 -12.530   8.099  1.00  0.00           C  
ATOM    488  CG  LEU A  31       1.620 -13.492   7.347  1.00  0.00           C  
ATOM    489  CD1 LEU A  31       1.399 -14.947   7.808  1.00  0.00           C  
ATOM    490  CD2 LEU A  31       1.321 -13.366   5.853  1.00  0.00           C  
ATOM    491  H   LEU A  31      -0.809 -11.022   9.544  1.00  0.00           H  
ATOM    492  HA  LEU A  31       0.566 -13.476  10.043  1.00  0.00           H  
ATOM    493 1HB  LEU A  31      -0.326 -12.767   7.809  1.00  0.00           H  
ATOM    494 2HB  LEU A  31       0.884 -11.526   7.735  1.00  0.00           H  
ATOM    495  HG  LEU A  31       2.661 -13.220   7.544  1.00  0.00           H  
ATOM    496 1HD1 LEU A  31       2.069 -15.610   7.255  1.00  0.00           H  
ATOM    497 2HD1 LEU A  31       1.607 -15.054   8.865  1.00  0.00           H  
ATOM    498 3HD1 LEU A  31       0.379 -15.239   7.617  1.00  0.00           H  
ATOM    499 1HD2 LEU A  31       1.978 -14.033   5.290  1.00  0.00           H  
ATOM    500 2HD2 LEU A  31       0.288 -13.638   5.680  1.00  0.00           H  
ATOM    501 3HD2 LEU A  31       1.484 -12.337   5.534  1.00  0.00           H  
ATOM    502  N   ASP A  32       2.364 -10.707  10.024  1.00  0.00           N  
ATOM    503  CA  ASP A  32       3.660 -10.187  10.438  1.00  0.00           C  
ATOM    504  C   ASP A  32       3.909 -10.457  11.924  1.00  0.00           C  
ATOM    505  O   ASP A  32       5.020 -10.829  12.316  1.00  0.00           O  
ATOM    506  CB  ASP A  32       3.682  -8.687  10.169  1.00  0.00           C  
ATOM    507  CG  ASP A  32       5.042  -8.008  10.257  1.00  0.00           C  
ATOM    508  OD1 ASP A  32       5.952  -8.539   9.678  1.00  0.00           O  
ATOM    509  OD2 ASP A  32       5.148  -6.914  10.816  1.00  0.00           O  
ATOM    510  H   ASP A  32       1.673 -10.078   9.599  1.00  0.00           H  
ATOM    511  HA  ASP A  32       4.437 -10.677   9.851  1.00  0.00           H  
ATOM    512 1HB  ASP A  32       3.279  -8.554   9.227  1.00  0.00           H  
ATOM    513 2HB  ASP A  32       3.004  -8.193  10.869  1.00  0.00           H  
ATOM    514  N   GLU A  33       2.865 -10.328  12.750  1.00  0.00           N  
ATOM    515  CA  GLU A  33       3.023 -10.591  14.172  1.00  0.00           C  
ATOM    516  C   GLU A  33       3.141 -12.079  14.539  1.00  0.00           C  
ATOM    517  O   GLU A  33       3.891 -12.420  15.459  1.00  0.00           O  
ATOM    518  CB  GLU A  33       1.882  -9.965  14.981  1.00  0.00           C  
ATOM    519  CG  GLU A  33       1.897  -8.436  15.027  1.00  0.00           C  
ATOM    520  CD  GLU A  33       0.803  -7.857  15.904  1.00  0.00           C  
ATOM    521  OE1 GLU A  33      -0.060  -8.599  16.318  1.00  0.00           O  
ATOM    522  OE2 GLU A  33       0.847  -6.676  16.173  1.00  0.00           O  
ATOM    523  H   GLU A  33       1.974  -9.980  12.380  1.00  0.00           H  
ATOM    524  HA  GLU A  33       3.945 -10.107  14.489  1.00  0.00           H  
ATOM    525 1HB  GLU A  33       0.928 -10.277  14.548  1.00  0.00           H  
ATOM    526 2HB  GLU A  33       1.916 -10.337  16.004  1.00  0.00           H  
ATOM    527 1HG  GLU A  33       2.864  -8.104  15.399  1.00  0.00           H  
ATOM    528 2HG  GLU A  33       1.780  -8.057  14.009  1.00  0.00           H  
ATOM    529  N   THR A  34       2.420 -12.974  13.841  1.00  0.00           N  
ATOM    530  CA  THR A  34       2.458 -14.384  14.240  1.00  0.00           C  
ATOM    531  C   THR A  34       3.204 -15.361  13.323  1.00  0.00           C  
ATOM    532  O   THR A  34       3.641 -16.417  13.785  1.00  0.00           O  
ATOM    533  CB  THR A  34       1.030 -14.939  14.302  1.00  0.00           C  
ATOM    534  OG1 THR A  34       0.458 -14.904  12.978  1.00  0.00           O  
ATOM    535  CG2 THR A  34       0.147 -14.130  15.244  1.00  0.00           C  
ATOM    536  H   THR A  34       1.781 -12.657  13.113  1.00  0.00           H  
ATOM    537  HA  THR A  34       2.913 -14.442  15.226  1.00  0.00           H  
ATOM    538  HB  THR A  34       1.068 -15.972  14.644  1.00  0.00           H  
ATOM    539  HG1 THR A  34       0.289 -13.963  12.725  1.00  0.00           H  
ATOM    540 1HG2 THR A  34      -0.854 -14.557  15.258  1.00  0.00           H  
ATOM    541 2HG2 THR A  34       0.570 -14.156  16.246  1.00  0.00           H  
ATOM    542 3HG2 THR A  34       0.094 -13.096  14.900  1.00  0.00           H  
ATOM    543  N   GLY A  35       3.312 -15.068  12.026  1.00  0.00           N  
ATOM    544  CA  GLY A  35       3.955 -15.958  11.066  1.00  0.00           C  
ATOM    545  C   GLY A  35       3.089 -17.160  10.667  1.00  0.00           C  
ATOM    546  O   GLY A  35       3.579 -18.076  10.009  1.00  0.00           O  
ATOM    547  H   GLY A  35       2.979 -14.186  11.661  1.00  0.00           H  
ATOM    548 1HA  GLY A  35       4.203 -15.379  10.175  1.00  0.00           H  
ATOM    549 2HA  GLY A  35       4.897 -16.311  11.481  1.00  0.00           H  
ATOM    550  N   ASP A  36       1.814 -17.165  11.076  1.00  0.00           N  
ATOM    551  CA  ASP A  36       0.911 -18.292  10.845  1.00  0.00           C  
ATOM    552  C   ASP A  36       0.315 -18.351   9.404  1.00  0.00           C  
ATOM    553  O   ASP A  36      -0.424 -17.436   8.998  1.00  0.00           O  
ATOM    554  CB  ASP A  36      -0.184 -18.308  11.914  1.00  0.00           C  
ATOM    555  CG  ASP A  36      -1.048 -19.579  11.884  1.00  0.00           C  
ATOM    556  OD1 ASP A  36      -1.193 -20.191  10.830  1.00  0.00           O  
ATOM    557  OD2 ASP A  36      -1.560 -19.945  12.934  1.00  0.00           O  
ATOM    558  H   ASP A  36       1.479 -16.367  11.618  1.00  0.00           H  
ATOM    559  HA  ASP A  36       1.485 -19.179  11.060  1.00  0.00           H  
ATOM    560 1HB  ASP A  36       0.277 -18.218  12.900  1.00  0.00           H  
ATOM    561 2HB  ASP A  36      -0.828 -17.449  11.788  1.00  0.00           H  
ATOM    562  N   PRO A  37       0.602 -19.419   8.612  1.00  0.00           N  
ATOM    563  CA  PRO A  37       0.179 -19.627   7.234  1.00  0.00           C  
ATOM    564  C   PRO A  37      -1.330 -19.526   7.014  1.00  0.00           C  
ATOM    565  O   PRO A  37      -1.749 -19.315   5.878  1.00  0.00           O  
ATOM    566  CB  PRO A  37       0.632 -21.069   6.952  1.00  0.00           C  
ATOM    567  CG  PRO A  37       1.800 -21.289   7.854  1.00  0.00           C  
ATOM    568  CD  PRO A  37       1.479 -20.525   9.112  1.00  0.00           C  
ATOM    569  HA  PRO A  37       0.718 -18.923   6.586  1.00  0.00           H  
ATOM    570 1HB  PRO A  37      -0.196 -21.768   7.150  1.00  0.00           H  
ATOM    571 2HB  PRO A  37       0.893 -21.174   5.887  1.00  0.00           H  
ATOM    572 1HG  PRO A  37       1.938 -22.365   8.039  1.00  0.00           H  
ATOM    573 2HG  PRO A  37       2.721 -20.929   7.370  1.00  0.00           H  
ATOM    574 1HD  PRO A  37       0.943 -21.156   9.845  1.00  0.00           H  
ATOM    575 2HD  PRO A  37       2.441 -20.159   9.482  1.00  0.00           H  
ATOM    576  N   LYS A  38      -2.153 -19.715   8.055  1.00  0.00           N  
ATOM    577  CA  LYS A  38      -3.613 -19.634   7.870  1.00  0.00           C  
ATOM    578  C   LYS A  38      -4.037 -18.200   7.542  1.00  0.00           C  
ATOM    579  O   LYS A  38      -5.073 -17.959   6.912  1.00  0.00           O  
ATOM    580  CB  LYS A  38      -4.319 -20.090   9.147  1.00  0.00           C  
ATOM    581  CG  LYS A  38      -4.181 -19.094  10.291  1.00  0.00           C  
ATOM    582  CD  LYS A  38      -4.595 -19.661  11.623  1.00  0.00           C  
ATOM    583  CE  LYS A  38      -4.377 -18.633  12.730  1.00  0.00           C  
ATOM    584  NZ  LYS A  38      -4.458 -19.260  14.076  1.00  0.00           N  
ATOM    585  H   LYS A  38      -1.773 -19.909   9.000  1.00  0.00           H  
ATOM    586  HA  LYS A  38      -3.901 -20.281   7.039  1.00  0.00           H  
ATOM    587 1HB  LYS A  38      -5.378 -20.252   8.947  1.00  0.00           H  
ATOM    588 2HB  LYS A  38      -3.890 -21.037   9.478  1.00  0.00           H  
ATOM    589 1HG  LYS A  38      -3.165 -18.748  10.349  1.00  0.00           H  
ATOM    590 2HG  LYS A  38      -4.826 -18.239  10.095  1.00  0.00           H  
ATOM    591 1HD  LYS A  38      -5.648 -19.942  11.606  1.00  0.00           H  
ATOM    592 2HD  LYS A  38      -3.995 -20.546  11.845  1.00  0.00           H  
ATOM    593 1HE  LYS A  38      -3.406 -18.165  12.612  1.00  0.00           H  
ATOM    594 2HE  LYS A  38      -5.144 -17.865  12.659  1.00  0.00           H  
ATOM    595 1HZ  LYS A  38      -4.319 -18.559  14.789  1.00  0.00           H  
ATOM    596 2HZ  LYS A  38      -5.382 -19.688  14.210  1.00  0.00           H  
ATOM    597 3HZ  LYS A  38      -3.739 -19.972  14.158  1.00  0.00           H  
ATOM    598  N   ILE A  39      -3.209 -17.247   7.965  1.00  0.00           N  
ATOM    599  CA  ILE A  39      -3.472 -15.843   7.775  1.00  0.00           C  
ATOM    600  C   ILE A  39      -3.060 -15.557   6.351  1.00  0.00           C  
ATOM    601  O   ILE A  39      -3.753 -14.849   5.614  1.00  0.00           O  
ATOM    602  CB  ILE A  39      -2.670 -15.020   8.782  1.00  0.00           C  
ATOM    603  CG1 ILE A  39      -3.148 -15.348  10.202  1.00  0.00           C  
ATOM    604  CG2 ILE A  39      -2.863 -13.583   8.505  1.00  0.00           C  
ATOM    605  CD1 ILE A  39      -2.243 -14.849  11.283  1.00  0.00           C  
ATOM    606  H   ILE A  39      -2.339 -17.511   8.436  1.00  0.00           H  
ATOM    607  HA  ILE A  39      -4.534 -15.647   7.895  1.00  0.00           H  
ATOM    608  HB  ILE A  39      -1.625 -15.267   8.711  1.00  0.00           H  
ATOM    609 1HG1 ILE A  39      -4.137 -14.928  10.346  1.00  0.00           H  
ATOM    610 2HG1 ILE A  39      -3.209 -16.412  10.308  1.00  0.00           H  
ATOM    611 1HG2 ILE A  39      -2.307 -13.012   9.202  1.00  0.00           H  
ATOM    612 2HG2 ILE A  39      -2.530 -13.337   7.501  1.00  0.00           H  
ATOM    613 3HG2 ILE A  39      -3.890 -13.338   8.607  1.00  0.00           H  
ATOM    614 1HD1 ILE A  39      -2.638 -15.135  12.257  1.00  0.00           H  
ATOM    615 2HD1 ILE A  39      -1.261 -15.288  11.145  1.00  0.00           H  
ATOM    616 3HD1 ILE A  39      -2.155 -13.802  11.243  1.00  0.00           H  
ATOM    617  N   GLU A  40      -1.907 -16.112   5.986  1.00  0.00           N  
ATOM    618  CA  GLU A  40      -1.376 -15.961   4.637  1.00  0.00           C  
ATOM    619  C   GLU A  40      -2.354 -16.539   3.610  1.00  0.00           C  
ATOM    620  O   GLU A  40      -2.547 -15.976   2.519  1.00  0.00           O  
ATOM    621  CB  GLU A  40      -0.017 -16.644   4.507  1.00  0.00           C  
ATOM    622  CG  GLU A  40       0.646 -16.462   3.168  1.00  0.00           C  
ATOM    623  CD  GLU A  40       2.031 -17.033   3.118  1.00  0.00           C  
ATOM    624  OE1 GLU A  40       2.469 -17.579   4.098  1.00  0.00           O  
ATOM    625  OE2 GLU A  40       2.658 -16.905   2.098  1.00  0.00           O  
ATOM    626  H   GLU A  40      -1.414 -16.670   6.694  1.00  0.00           H  
ATOM    627  HA  GLU A  40      -1.260 -14.905   4.431  1.00  0.00           H  
ATOM    628 1HB  GLU A  40       0.651 -16.286   5.276  1.00  0.00           H  
ATOM    629 2HB  GLU A  40      -0.140 -17.710   4.655  1.00  0.00           H  
ATOM    630 1HG  GLU A  40       0.045 -16.957   2.407  1.00  0.00           H  
ATOM    631 2HG  GLU A  40       0.673 -15.409   2.935  1.00  0.00           H  
ATOM    632  N   GLU A  41      -2.961 -17.682   3.954  1.00  0.00           N  
ATOM    633  CA  GLU A  41      -3.919 -18.327   3.079  1.00  0.00           C  
ATOM    634  C   GLU A  41      -5.104 -17.408   2.840  1.00  0.00           C  
ATOM    635  O   GLU A  41      -5.506 -17.203   1.691  1.00  0.00           O  
ATOM    636  CB  GLU A  41      -4.420 -19.640   3.693  1.00  0.00           C  
ATOM    637  CG  GLU A  41      -5.368 -20.418   2.803  1.00  0.00           C  
ATOM    638  CD  GLU A  41      -5.886 -21.690   3.416  1.00  0.00           C  
ATOM    639  OE1 GLU A  41      -5.697 -21.900   4.585  1.00  0.00           O  
ATOM    640  OE2 GLU A  41      -6.444 -22.480   2.692  1.00  0.00           O  
ATOM    641  H   GLU A  41      -2.711 -18.129   4.837  1.00  0.00           H  
ATOM    642  HA  GLU A  41      -3.438 -18.535   2.125  1.00  0.00           H  
ATOM    643 1HB  GLU A  41      -3.568 -20.276   3.932  1.00  0.00           H  
ATOM    644 2HB  GLU A  41      -4.937 -19.427   4.629  1.00  0.00           H  
ATOM    645 1HG  GLU A  41      -6.203 -19.784   2.592  1.00  0.00           H  
ATOM    646 2HG  GLU A  41      -4.871 -20.642   1.861  1.00  0.00           H  
ATOM    647  N   ALA A  42      -5.635 -16.811   3.916  1.00  0.00           N  
ATOM    648  CA  ALA A  42      -6.763 -15.907   3.785  1.00  0.00           C  
ATOM    649  C   ALA A  42      -6.399 -14.688   2.916  1.00  0.00           C  
ATOM    650  O   ALA A  42      -7.237 -14.231   2.132  1.00  0.00           O  
ATOM    651  CB  ALA A  42      -7.250 -15.513   5.163  1.00  0.00           C  
ATOM    652  H   ALA A  42      -5.285 -17.046   4.853  1.00  0.00           H  
ATOM    653  HA  ALA A  42      -7.567 -16.433   3.285  1.00  0.00           H  
ATOM    654 1HB  ALA A  42      -8.108 -14.867   5.075  1.00  0.00           H  
ATOM    655 2HB  ALA A  42      -7.524 -16.410   5.719  1.00  0.00           H  
ATOM    656 3HB  ALA A  42      -6.455 -15.007   5.686  1.00  0.00           H  
ATOM    657  N   LEU A  43      -5.150 -14.183   2.996  1.00  0.00           N  
ATOM    658  CA  LEU A  43      -4.800 -13.019   2.168  1.00  0.00           C  
ATOM    659  C   LEU A  43      -4.887 -13.328   0.688  1.00  0.00           C  
ATOM    660  O   LEU A  43      -5.479 -12.564  -0.097  1.00  0.00           O  
ATOM    661  CB  LEU A  43      -3.326 -12.600   2.385  1.00  0.00           C  
ATOM    662  CG  LEU A  43      -2.925 -11.978   3.688  1.00  0.00           C  
ATOM    663  CD1 LEU A  43      -1.404 -11.850   3.762  1.00  0.00           C  
ATOM    664  CD2 LEU A  43      -3.489 -10.660   3.757  1.00  0.00           C  
ATOM    665  H   LEU A  43      -4.504 -14.560   3.699  1.00  0.00           H  
ATOM    666  HA  LEU A  43      -5.487 -12.210   2.392  1.00  0.00           H  
ATOM    667 1HB  LEU A  43      -2.707 -13.480   2.256  1.00  0.00           H  
ATOM    668 2HB  LEU A  43      -3.061 -11.898   1.601  1.00  0.00           H  
ATOM    669  HG  LEU A  43      -3.272 -12.592   4.512  1.00  0.00           H  
ATOM    670 1HD1 LEU A  43      -1.128 -11.399   4.699  1.00  0.00           H  
ATOM    671 2HD1 LEU A  43      -0.953 -12.823   3.690  1.00  0.00           H  
ATOM    672 3HD1 LEU A  43      -1.051 -11.228   2.940  1.00  0.00           H  
ATOM    673 1HD2 LEU A  43      -3.199 -10.218   4.653  1.00  0.00           H  
ATOM    674 2HD2 LEU A  43      -3.116 -10.079   2.951  1.00  0.00           H  
ATOM    675 3HD2 LEU A  43      -4.553 -10.698   3.707  1.00  0.00           H  
ATOM    676  N   GLY A  44      -4.360 -14.494   0.307  1.00  0.00           N  
ATOM    677  CA  GLY A  44      -4.382 -14.868  -1.094  1.00  0.00           C  
ATOM    678  C   GLY A  44      -5.807 -15.057  -1.574  1.00  0.00           C  
ATOM    679  O   GLY A  44      -6.173 -14.616  -2.671  1.00  0.00           O  
ATOM    680  H   GLY A  44      -3.882 -15.082   1.006  1.00  0.00           H  
ATOM    681 1HA  GLY A  44      -3.891 -14.094  -1.684  1.00  0.00           H  
ATOM    682 2HA  GLY A  44      -3.819 -15.791  -1.231  1.00  0.00           H  
ATOM    683  N   LEU A  45      -6.630 -15.662  -0.723  1.00  0.00           N  
ATOM    684  CA  LEU A  45      -7.998 -15.936  -1.085  1.00  0.00           C  
ATOM    685  C   LEU A  45      -8.808 -14.652  -1.265  1.00  0.00           C  
ATOM    686  O   LEU A  45      -9.590 -14.578  -2.207  1.00  0.00           O  
ATOM    687  CB  LEU A  45      -8.607 -16.826  -0.015  1.00  0.00           C  
ATOM    688  CG  LEU A  45      -8.046 -18.253   0.097  1.00  0.00           C  
ATOM    689  CD1 LEU A  45      -8.562 -18.870   1.367  1.00  0.00           C  
ATOM    690  CD2 LEU A  45      -8.481 -19.071  -1.047  1.00  0.00           C  
ATOM    691  H   LEU A  45      -6.263 -16.007   0.173  1.00  0.00           H  
ATOM    692  HA  LEU A  45      -7.995 -16.459  -2.034  1.00  0.00           H  
ATOM    693 1HB  LEU A  45      -8.463 -16.348   0.944  1.00  0.00           H  
ATOM    694 2HB  LEU A  45      -9.668 -16.914  -0.227  1.00  0.00           H  
ATOM    695  HG  LEU A  45      -6.968 -18.228   0.124  1.00  0.00           H  
ATOM    696 1HD1 LEU A  45      -8.166 -19.871   1.456  1.00  0.00           H  
ATOM    697 2HD1 LEU A  45      -8.240 -18.288   2.213  1.00  0.00           H  
ATOM    698 3HD1 LEU A  45      -9.636 -18.914   1.349  1.00  0.00           H  
ATOM    699 1HD2 LEU A  45      -8.093 -20.081  -0.941  1.00  0.00           H  
ATOM    700 2HD2 LEU A  45      -9.542 -19.085  -1.031  1.00  0.00           H  
ATOM    701 3HD2 LEU A  45      -8.129 -18.659  -1.983  1.00  0.00           H  
ATOM    702  N   LEU A  46      -8.597 -13.622  -0.432  1.00  0.00           N  
ATOM    703  CA  LEU A  46      -9.350 -12.371  -0.593  1.00  0.00           C  
ATOM    704  C   LEU A  46      -9.068 -11.700  -1.932  1.00  0.00           C  
ATOM    705  O   LEU A  46      -9.987 -11.179  -2.580  1.00  0.00           O  
ATOM    706  CB  LEU A  46      -8.983 -11.387   0.519  1.00  0.00           C  
ATOM    707  CG  LEU A  46      -9.485 -11.671   1.926  1.00  0.00           C  
ATOM    708  CD1 LEU A  46      -8.765 -10.787   2.842  1.00  0.00           C  
ATOM    709  CD2 LEU A  46     -10.963 -11.342   2.011  1.00  0.00           C  
ATOM    710  H   LEU A  46      -7.964 -13.749   0.367  1.00  0.00           H  
ATOM    711  HA  LEU A  46     -10.411 -12.607  -0.548  1.00  0.00           H  
ATOM    712 1HB  LEU A  46      -7.896 -11.355   0.575  1.00  0.00           H  
ATOM    713 2HB  LEU A  46      -9.337 -10.394   0.237  1.00  0.00           H  
ATOM    714  HG  LEU A  46      -9.301 -12.709   2.199  1.00  0.00           H  
ATOM    715 1HD1 LEU A  46      -9.099 -10.948   3.847  1.00  0.00           H  
ATOM    716 2HD1 LEU A  46      -7.706 -11.001   2.770  1.00  0.00           H  
ATOM    717 3HD1 LEU A  46      -8.954  -9.759   2.552  1.00  0.00           H  
ATOM    718 1HD2 LEU A  46     -11.339 -11.489   3.009  1.00  0.00           H  
ATOM    719 2HD2 LEU A  46     -11.089 -10.304   1.742  1.00  0.00           H  
ATOM    720 3HD2 LEU A  46     -11.523 -11.971   1.331  1.00  0.00           H  
ATOM    721  N   GLN A  47      -7.806 -11.727  -2.367  1.00  0.00           N  
ATOM    722  CA  GLN A  47      -7.475 -11.144  -3.664  1.00  0.00           C  
ATOM    723  C   GLN A  47      -8.102 -11.957  -4.800  1.00  0.00           C  
ATOM    724  O   GLN A  47      -8.599 -11.392  -5.784  1.00  0.00           O  
ATOM    725  CB  GLN A  47      -5.962 -11.036  -3.811  1.00  0.00           C  
ATOM    726  CG  GLN A  47      -5.378  -9.974  -2.918  1.00  0.00           C  
ATOM    727  CD  GLN A  47      -3.856  -9.956  -2.891  1.00  0.00           C  
ATOM    728  OE1 GLN A  47      -3.209 -10.720  -2.153  1.00  0.00           O  
ATOM    729  NE2 GLN A  47      -3.289  -9.077  -3.677  1.00  0.00           N  
ATOM    730  H   GLN A  47      -7.072 -12.127  -1.764  1.00  0.00           H  
ATOM    731  HA  GLN A  47      -7.889 -10.139  -3.703  1.00  0.00           H  
ATOM    732 1HB  GLN A  47      -5.501 -11.994  -3.550  1.00  0.00           H  
ATOM    733 2HB  GLN A  47      -5.703 -10.810  -4.845  1.00  0.00           H  
ATOM    734 1HG  GLN A  47      -5.723  -8.997  -3.252  1.00  0.00           H  
ATOM    735 2HG  GLN A  47      -5.733 -10.161  -1.913  1.00  0.00           H  
ATOM    736 1HE2 GLN A  47      -2.276  -8.965  -3.692  1.00  0.00           H  
ATOM    737 2HE2 GLN A  47      -3.864  -8.490  -4.247  1.00  0.00           H  
ATOM    738  N   GLN A  48      -8.118 -13.278  -4.646  1.00  0.00           N  
ATOM    739  CA  GLN A  48      -8.712 -14.149  -5.643  1.00  0.00           C  
ATOM    740  C   GLN A  48     -10.234 -13.932  -5.716  1.00  0.00           C  
ATOM    741  O   GLN A  48     -10.800 -13.960  -6.817  1.00  0.00           O  
ATOM    742  CB  GLN A  48      -8.342 -15.584  -5.333  1.00  0.00           C  
ATOM    743  CG  GLN A  48      -6.885 -15.920  -5.547  1.00  0.00           C  
ATOM    744  CD  GLN A  48      -6.573 -17.290  -5.020  1.00  0.00           C  
ATOM    745  OE1 GLN A  48      -7.424 -17.870  -4.347  1.00  0.00           O  
ATOM    746  NE2 GLN A  48      -5.386 -17.810  -5.307  1.00  0.00           N  
ATOM    747  H   GLN A  48      -7.641 -13.694  -3.835  1.00  0.00           H  
ATOM    748  HA  GLN A  48      -8.289 -13.894  -6.613  1.00  0.00           H  
ATOM    749 1HB  GLN A  48      -8.558 -15.774  -4.298  1.00  0.00           H  
ATOM    750 2HB  GLN A  48      -8.921 -16.252  -5.936  1.00  0.00           H  
ATOM    751 1HG  GLN A  48      -6.678 -15.907  -6.614  1.00  0.00           H  
ATOM    752 2HG  GLN A  48      -6.260 -15.193  -5.044  1.00  0.00           H  
ATOM    753 1HE2 GLN A  48      -5.143 -18.721  -4.971  1.00  0.00           H  
ATOM    754 2HE2 GLN A  48      -4.729 -17.294  -5.861  1.00  0.00           H  
ATOM    755  N   VAL A  49     -10.874 -13.646  -4.566  1.00  0.00           N  
ATOM    756  CA  VAL A  49     -12.311 -13.346  -4.525  1.00  0.00           C  
ATOM    757  C   VAL A  49     -12.587 -12.058  -5.286  1.00  0.00           C  
ATOM    758  O   VAL A  49     -13.511 -11.996  -6.094  1.00  0.00           O  
ATOM    759  CB  VAL A  49     -12.853 -13.213  -3.077  1.00  0.00           C  
ATOM    760  CG1 VAL A  49     -14.314 -12.677  -3.078  1.00  0.00           C  
ATOM    761  CG2 VAL A  49     -12.841 -14.566  -2.434  1.00  0.00           C  
ATOM    762  H   VAL A  49     -10.333 -13.706  -3.699  1.00  0.00           H  
ATOM    763  HA  VAL A  49     -12.845 -14.162  -5.013  1.00  0.00           H  
ATOM    764  HB  VAL A  49     -12.228 -12.520  -2.517  1.00  0.00           H  
ATOM    765 1HG1 VAL A  49     -14.677 -12.599  -2.067  1.00  0.00           H  
ATOM    766 2HG1 VAL A  49     -14.363 -11.690  -3.538  1.00  0.00           H  
ATOM    767 3HG1 VAL A  49     -14.954 -13.362  -3.636  1.00  0.00           H  
ATOM    768 1HG2 VAL A  49     -13.211 -14.515  -1.429  1.00  0.00           H  
ATOM    769 2HG2 VAL A  49     -13.471 -15.208  -3.024  1.00  0.00           H  
ATOM    770 3HG2 VAL A  49     -11.860 -14.965  -2.420  1.00  0.00           H  
ATOM    771  N   ASP A  50     -11.748 -11.039  -5.086  1.00  0.00           N  
ATOM    772  CA  ASP A  50     -11.909  -9.758  -5.777  1.00  0.00           C  
ATOM    773  C   ASP A  50     -11.812  -9.955  -7.290  1.00  0.00           C  
ATOM    774  O   ASP A  50     -12.533  -9.329  -8.070  1.00  0.00           O  
ATOM    775  CB  ASP A  50     -10.823  -8.808  -5.295  1.00  0.00           C  
ATOM    776  CG  ASP A  50     -10.976  -7.363  -5.694  1.00  0.00           C  
ATOM    777  OD1 ASP A  50     -12.018  -6.815  -5.431  1.00  0.00           O  
ATOM    778  OD2 ASP A  50     -10.014  -6.776  -6.154  1.00  0.00           O  
ATOM    779  H   ASP A  50     -11.015 -11.136  -4.375  1.00  0.00           H  
ATOM    780  HA  ASP A  50     -12.888  -9.347  -5.533  1.00  0.00           H  
ATOM    781 1HB  ASP A  50     -10.800  -8.878  -4.250  1.00  0.00           H  
ATOM    782 2HB  ASP A  50      -9.855  -9.157  -5.656  1.00  0.00           H  
ATOM    783  N   GLY A  51     -10.990 -10.919  -7.691  1.00  0.00           N  
ATOM    784  CA  GLY A  51     -10.783 -11.277  -9.082  1.00  0.00           C  
ATOM    785  C   GLY A  51     -11.895 -12.185  -9.651  1.00  0.00           C  
ATOM    786  O   GLY A  51     -11.845 -12.557 -10.826  1.00  0.00           O  
ATOM    787  H   GLY A  51     -10.390 -11.351  -6.980  1.00  0.00           H  
ATOM    788 1HA  GLY A  51     -10.714 -10.367  -9.678  1.00  0.00           H  
ATOM    789 2HA  GLY A  51      -9.825 -11.786  -9.170  1.00  0.00           H  
ATOM    790  N   GLY A  52     -12.885 -12.560  -8.825  1.00  0.00           N  
ATOM    791  CA  GLY A  52     -13.985 -13.419  -9.253  1.00  0.00           C  
ATOM    792  C   GLY A  52     -13.749 -14.931  -9.178  1.00  0.00           C  
ATOM    793  O   GLY A  52     -14.443 -15.686  -9.862  1.00  0.00           O  
ATOM    794  H   GLY A  52     -12.902 -12.222  -7.863  1.00  0.00           H  
ATOM    795 1HA  GLY A  52     -14.852 -13.174  -8.640  1.00  0.00           H  
ATOM    796 2HA  GLY A  52     -14.253 -13.153 -10.273  1.00  0.00           H  
ATOM    797  N   ASN A  53     -12.780 -15.392  -8.385  1.00  0.00           N  
ATOM    798  CA  ASN A  53     -12.495 -16.817  -8.268  1.00  0.00           C  
ATOM    799  C   ASN A  53     -13.485 -17.532  -7.313  1.00  0.00           C  
ATOM    800  O   ASN A  53     -13.458 -17.260  -6.104  1.00  0.00           O  
ATOM    801  CB  ASN A  53     -11.071 -17.003  -7.796  1.00  0.00           C  
ATOM    802  CG  ASN A  53     -10.621 -18.426  -7.737  1.00  0.00           C  
ATOM    803  OD1 ASN A  53     -11.314 -19.316  -7.197  1.00  0.00           O  
ATOM    804  ND2 ASN A  53      -9.444 -18.674  -8.285  1.00  0.00           N  
ATOM    805  H   ASN A  53     -12.209 -14.747  -7.827  1.00  0.00           H  
ATOM    806  HA  ASN A  53     -12.565 -17.228  -9.269  1.00  0.00           H  
ATOM    807 1HB  ASN A  53     -10.394 -16.436  -8.439  1.00  0.00           H  
ATOM    808 2HB  ASN A  53     -10.996 -16.582  -6.810  1.00  0.00           H  
ATOM    809 1HD2 ASN A  53      -9.073 -19.606  -8.277  1.00  0.00           H  
ATOM    810 2HD2 ASN A  53      -8.917 -17.932  -8.706  1.00  0.00           H  
ATOM    811  N   PRO A  54     -14.350 -18.454  -7.800  1.00  0.00           N  
ATOM    812  CA  PRO A  54     -15.380 -19.129  -7.028  1.00  0.00           C  
ATOM    813  C   PRO A  54     -14.849 -20.076  -5.959  1.00  0.00           C  
ATOM    814  O   PRO A  54     -15.540 -20.342  -4.972  1.00  0.00           O  
ATOM    815  CB  PRO A  54     -16.155 -19.905  -8.099  1.00  0.00           C  
ATOM    816  CG  PRO A  54     -15.153 -20.137  -9.215  1.00  0.00           C  
ATOM    817  CD  PRO A  54     -14.261 -18.917  -9.213  1.00  0.00           C  
ATOM    818  HA  PRO A  54     -16.028 -18.362  -6.567  1.00  0.00           H  
ATOM    819 1HB  PRO A  54     -16.529 -20.851  -7.673  1.00  0.00           H  
ATOM    820 2HB  PRO A  54     -17.031 -19.328  -8.424  1.00  0.00           H  
ATOM    821 1HG  PRO A  54     -14.593 -21.076  -9.038  1.00  0.00           H  
ATOM    822 2HG  PRO A  54     -15.681 -20.264 -10.172  1.00  0.00           H  
ATOM    823 1HD  PRO A  54     -13.244 -19.254  -9.466  1.00  0.00           H  
ATOM    824 2HD  PRO A  54     -14.647 -18.153  -9.910  1.00  0.00           H  
ATOM    825  N   ASP A  55     -13.601 -20.542  -6.109  1.00  0.00           N  
ATOM    826  CA  ASP A  55     -13.067 -21.481  -5.147  1.00  0.00           C  
ATOM    827  C   ASP A  55     -12.502 -20.674  -4.019  1.00  0.00           C  
ATOM    828  O   ASP A  55     -12.477 -21.119  -2.872  1.00  0.00           O  
ATOM    829  CB  ASP A  55     -11.977 -22.354  -5.772  1.00  0.00           C  
ATOM    830  CG  ASP A  55     -12.490 -23.294  -6.898  1.00  0.00           C  
ATOM    831  OD1 ASP A  55     -13.281 -24.201  -6.634  1.00  0.00           O  
ATOM    832  OD2 ASP A  55     -12.079 -23.095  -8.018  1.00  0.00           O  
ATOM    833  H   ASP A  55     -13.000 -20.288  -6.891  1.00  0.00           H  
ATOM    834  HA  ASP A  55     -13.867 -22.109  -4.769  1.00  0.00           H  
ATOM    835 1HB  ASP A  55     -11.196 -21.716  -6.182  1.00  0.00           H  
ATOM    836 2HB  ASP A  55     -11.517 -22.962  -4.995  1.00  0.00           H  
ATOM    837  N   ALA A  56     -12.017 -19.481  -4.345  1.00  0.00           N  
ATOM    838  CA  ALA A  56     -11.468 -18.621  -3.318  1.00  0.00           C  
ATOM    839  C   ALA A  56     -12.584 -18.186  -2.387  1.00  0.00           C  
ATOM    840  O   ALA A  56     -12.413 -18.101  -1.162  1.00  0.00           O  
ATOM    841  CB  ALA A  56     -10.795 -17.430  -3.927  1.00  0.00           C  
ATOM    842  H   ALA A  56     -12.024 -19.195  -5.328  1.00  0.00           H  
ATOM    843  HA  ALA A  56     -10.749 -19.197  -2.762  1.00  0.00           H  
ATOM    844 1HB  ALA A  56     -10.375 -16.816  -3.142  1.00  0.00           H  
ATOM    845 2HB  ALA A  56     -10.013 -17.790  -4.577  1.00  0.00           H  
ATOM    846 3HB  ALA A  56     -11.512 -16.849  -4.496  1.00  0.00           H  
ATOM    847  N   GLY A  57     -13.752 -17.939  -2.993  1.00  0.00           N  
ATOM    848  CA  GLY A  57     -14.941 -17.538  -2.267  1.00  0.00           C  
ATOM    849  C   GLY A  57     -15.361 -18.653  -1.334  1.00  0.00           C  
ATOM    850  O   GLY A  57     -15.532 -18.449  -0.124  1.00  0.00           O  
ATOM    851  H   GLY A  57     -13.784 -18.001  -4.018  1.00  0.00           H  
ATOM    852 1HA  GLY A  57     -14.739 -16.640  -1.696  1.00  0.00           H  
ATOM    853 2HA  GLY A  57     -15.740 -17.313  -2.971  1.00  0.00           H  
ATOM    854  N   ARG A  58     -15.500 -19.854  -1.898  1.00  0.00           N  
ATOM    855  CA  ARG A  58     -15.902 -20.995  -1.109  1.00  0.00           C  
ATOM    856  C   ARG A  58     -14.899 -21.306  -0.009  1.00  0.00           C  
ATOM    857  O   ARG A  58     -15.315 -21.633   1.101  1.00  0.00           O  
ATOM    858  CB  ARG A  58     -16.063 -22.230  -1.962  1.00  0.00           C  
ATOM    859  CG  ARG A  58     -16.661 -23.440  -1.211  1.00  0.00           C  
ATOM    860  CD  ARG A  58     -16.771 -24.641  -2.059  1.00  0.00           C  
ATOM    861  NE  ARG A  58     -15.443 -25.120  -2.420  1.00  0.00           N  
ATOM    862  CZ  ARG A  58     -14.857 -25.009  -3.651  1.00  0.00           C  
ATOM    863  NH1 ARG A  58     -15.466 -24.448  -4.666  1.00  0.00           N  
ATOM    864  NH2 ARG A  58     -13.645 -25.445  -3.863  1.00  0.00           N  
ATOM    865  H   ARG A  58     -15.359 -19.966  -2.909  1.00  0.00           H  
ATOM    866  HA  ARG A  58     -16.861 -20.768  -0.647  1.00  0.00           H  
ATOM    867 1HB  ARG A  58     -16.695 -22.006  -2.819  1.00  0.00           H  
ATOM    868 2HB  ARG A  58     -15.083 -22.506  -2.342  1.00  0.00           H  
ATOM    869 1HG  ARG A  58     -16.009 -23.704  -0.385  1.00  0.00           H  
ATOM    870 2HG  ARG A  58     -17.648 -23.186  -0.827  1.00  0.00           H  
ATOM    871 1HD  ARG A  58     -17.271 -25.430  -1.495  1.00  0.00           H  
ATOM    872 2HD  ARG A  58     -17.337 -24.423  -2.955  1.00  0.00           H  
ATOM    873  HE  ARG A  58     -14.900 -25.550  -1.642  1.00  0.00           H  
ATOM    874 1HH1 ARG A  58     -16.395 -24.077  -4.583  1.00  0.00           H  
ATOM    875 2HH1 ARG A  58     -14.949 -24.385  -5.560  1.00  0.00           H  
ATOM    876 1HH2 ARG A  58     -13.121 -25.889  -3.120  1.00  0.00           H  
ATOM    877 2HH2 ARG A  58     -13.250 -25.295  -4.806  1.00  0.00           H  
ATOM    878  N   ARG A  59     -13.589 -21.208  -0.293  1.00  0.00           N  
ATOM    879  CA  ARG A  59     -12.596 -21.565   0.704  1.00  0.00           C  
ATOM    880  C   ARG A  59     -12.661 -20.633   1.899  1.00  0.00           C  
ATOM    881  O   ARG A  59     -12.539 -21.098   3.032  1.00  0.00           O  
ATOM    882  CB  ARG A  59     -11.211 -21.584   0.109  1.00  0.00           C  
ATOM    883  CG  ARG A  59     -10.096 -21.978   1.068  1.00  0.00           C  
ATOM    884  CD  ARG A  59     -10.240 -23.346   1.588  1.00  0.00           C  
ATOM    885  NE  ARG A  59      -9.091 -23.724   2.367  1.00  0.00           N  
ATOM    886  CZ  ARG A  59      -8.983 -24.808   3.144  1.00  0.00           C  
ATOM    887  NH1 ARG A  59      -9.974 -25.681   3.288  1.00  0.00           N  
ATOM    888  NH2 ARG A  59      -7.836 -24.970   3.762  1.00  0.00           N  
ATOM    889  H   ARG A  59     -13.279 -20.947  -1.232  1.00  0.00           H  
ATOM    890  HA  ARG A  59     -12.826 -22.575   1.037  1.00  0.00           H  
ATOM    891 1HB  ARG A  59     -11.190 -22.272  -0.733  1.00  0.00           H  
ATOM    892 2HB  ARG A  59     -10.998 -20.601  -0.277  1.00  0.00           H  
ATOM    893 1HG  ARG A  59      -9.140 -21.920   0.554  1.00  0.00           H  
ATOM    894 2HG  ARG A  59     -10.087 -21.311   1.923  1.00  0.00           H  
ATOM    895 1HD  ARG A  59     -11.105 -23.397   2.243  1.00  0.00           H  
ATOM    896 2HD  ARG A  59     -10.356 -24.054   0.768  1.00  0.00           H  
ATOM    897  HE  ARG A  59      -8.256 -23.119   2.331  1.00  0.00           H  
ATOM    898 1HH1 ARG A  59     -10.879 -25.548   2.800  1.00  0.00           H  
ATOM    899 2HH1 ARG A  59      -9.853 -26.486   3.882  1.00  0.00           H  
ATOM    900 1HH2 ARG A  59      -7.107 -24.248   3.604  1.00  0.00           H  
ATOM    901 2HH2 ARG A  59      -7.671 -25.758   4.365  1.00  0.00           H  
ATOM    902  N   ILE A  60     -12.881 -19.337   1.691  1.00  0.00           N  
ATOM    903  CA  ILE A  60     -13.048 -18.483   2.856  1.00  0.00           C  
ATOM    904  C   ILE A  60     -14.254 -18.901   3.668  1.00  0.00           C  
ATOM    905  O   ILE A  60     -14.190 -18.904   4.903  1.00  0.00           O  
ATOM    906  CB  ILE A  60     -13.056 -16.990   2.517  1.00  0.00           C  
ATOM    907  CG1 ILE A  60     -11.582 -16.606   2.133  1.00  0.00           C  
ATOM    908  CG2 ILE A  60     -13.695 -16.173   3.679  1.00  0.00           C  
ATOM    909  CD1 ILE A  60     -11.344 -15.256   1.498  1.00  0.00           C  
ATOM    910  H   ILE A  60     -12.907 -18.958   0.732  1.00  0.00           H  
ATOM    911  HA  ILE A  60     -12.178 -18.627   3.491  1.00  0.00           H  
ATOM    912  HB  ILE A  60     -13.650 -16.839   1.612  1.00  0.00           H  
ATOM    913 1HG1 ILE A  60     -10.991 -16.649   3.046  1.00  0.00           H  
ATOM    914 2HG1 ILE A  60     -11.221 -17.353   1.454  1.00  0.00           H  
ATOM    915 1HG2 ILE A  60     -13.711 -15.127   3.431  1.00  0.00           H  
ATOM    916 2HG2 ILE A  60     -14.719 -16.497   3.846  1.00  0.00           H  
ATOM    917 3HG2 ILE A  60     -13.128 -16.323   4.587  1.00  0.00           H  
ATOM    918 1HD1 ILE A  60     -10.304 -15.116   1.312  1.00  0.00           H  
ATOM    919 2HD1 ILE A  60     -11.881 -15.203   0.555  1.00  0.00           H  
ATOM    920 3HD1 ILE A  60     -11.672 -14.471   2.158  1.00  0.00           H  
ATOM    921  N   LYS A  61     -15.359 -19.222   3.004  1.00  0.00           N  
ATOM    922  CA  LYS A  61     -16.530 -19.659   3.740  1.00  0.00           C  
ATOM    923  C   LYS A  61     -16.220 -20.961   4.530  1.00  0.00           C  
ATOM    924  O   LYS A  61     -16.631 -21.090   5.695  1.00  0.00           O  
ATOM    925  CB  LYS A  61     -17.686 -19.854   2.759  1.00  0.00           C  
ATOM    926  CG  LYS A  61     -18.191 -18.536   2.136  1.00  0.00           C  
ATOM    927  CD  LYS A  61     -19.307 -18.764   1.143  1.00  0.00           C  
ATOM    928  CE  LYS A  61     -19.772 -17.447   0.523  1.00  0.00           C  
ATOM    929  NZ  LYS A  61     -20.845 -17.658  -0.495  1.00  0.00           N  
ATOM    930  H   LYS A  61     -15.379 -19.136   1.980  1.00  0.00           H  
ATOM    931  HA  LYS A  61     -16.799 -18.890   4.455  1.00  0.00           H  
ATOM    932 1HB  LYS A  61     -17.378 -20.512   1.955  1.00  0.00           H  
ATOM    933 2HB  LYS A  61     -18.521 -20.329   3.271  1.00  0.00           H  
ATOM    934 1HG  LYS A  61     -18.531 -17.859   2.888  1.00  0.00           H  
ATOM    935 2HG  LYS A  61     -17.362 -18.057   1.617  1.00  0.00           H  
ATOM    936 1HD  LYS A  61     -18.953 -19.424   0.350  1.00  0.00           H  
ATOM    937 2HD  LYS A  61     -20.148 -19.240   1.644  1.00  0.00           H  
ATOM    938 1HE  LYS A  61     -20.153 -16.797   1.312  1.00  0.00           H  
ATOM    939 2HE  LYS A  61     -18.920 -16.958   0.044  1.00  0.00           H  
ATOM    940 1HZ  LYS A  61     -21.124 -16.763  -0.880  1.00  0.00           H  
ATOM    941 2HZ  LYS A  61     -20.496 -18.250  -1.237  1.00  0.00           H  
ATOM    942 3HZ  LYS A  61     -21.643 -18.100  -0.060  1.00  0.00           H  
ATOM    943  N   GLU A  62     -15.441 -21.890   3.923  1.00  0.00           N  
ATOM    944  CA  GLU A  62     -15.048 -23.152   4.574  1.00  0.00           C  
ATOM    945  C   GLU A  62     -14.155 -22.916   5.794  1.00  0.00           C  
ATOM    946  O   GLU A  62     -14.282 -23.621   6.796  1.00  0.00           O  
ATOM    947  CB  GLU A  62     -14.233 -24.063   3.632  1.00  0.00           C  
ATOM    948  CG  GLU A  62     -14.942 -24.704   2.431  1.00  0.00           C  
ATOM    949  CD  GLU A  62     -13.927 -25.463   1.543  1.00  0.00           C  
ATOM    950  OE1 GLU A  62     -12.788 -25.549   1.973  1.00  0.00           O  
ATOM    951  OE2 GLU A  62     -14.266 -25.918   0.459  1.00  0.00           O  
ATOM    952  H   GLU A  62     -15.179 -21.734   2.945  1.00  0.00           H  
ATOM    953  HA  GLU A  62     -15.950 -23.671   4.900  1.00  0.00           H  
ATOM    954 1HB  GLU A  62     -13.400 -23.494   3.240  1.00  0.00           H  
ATOM    955 2HB  GLU A  62     -13.805 -24.874   4.218  1.00  0.00           H  
ATOM    956 1HG  GLU A  62     -15.691 -25.405   2.795  1.00  0.00           H  
ATOM    957 2HG  GLU A  62     -15.446 -23.947   1.863  1.00  0.00           H  
ATOM    958  N   LEU A  63     -13.231 -21.949   5.688  1.00  0.00           N  
ATOM    959  CA  LEU A  63     -12.313 -21.608   6.770  1.00  0.00           C  
ATOM    960  C   LEU A  63     -13.046 -20.938   7.930  1.00  0.00           C  
ATOM    961  O   LEU A  63     -12.729 -21.179   9.096  1.00  0.00           O  
ATOM    962  CB  LEU A  63     -11.218 -20.657   6.246  1.00  0.00           C  
ATOM    963  CG  LEU A  63     -10.159 -21.226   5.246  1.00  0.00           C  
ATOM    964  CD1 LEU A  63      -9.339 -20.061   4.674  1.00  0.00           C  
ATOM    965  CD2 LEU A  63      -9.233 -22.200   5.944  1.00  0.00           C  
ATOM    966  H   LEU A  63     -13.140 -21.476   4.785  1.00  0.00           H  
ATOM    967  HA  LEU A  63     -11.866 -22.524   7.141  1.00  0.00           H  
ATOM    968 1HB  LEU A  63     -11.721 -19.849   5.723  1.00  0.00           H  
ATOM    969 2HB  LEU A  63     -10.687 -20.236   7.099  1.00  0.00           H  
ATOM    970  HG  LEU A  63     -10.657 -21.735   4.432  1.00  0.00           H  
ATOM    971 1HD1 LEU A  63      -8.603 -20.452   3.971  1.00  0.00           H  
ATOM    972 2HD1 LEU A  63      -9.998 -19.369   4.157  1.00  0.00           H  
ATOM    973 3HD1 LEU A  63      -8.824 -19.539   5.479  1.00  0.00           H  
ATOM    974 1HD2 LEU A  63      -8.498 -22.566   5.228  1.00  0.00           H  
ATOM    975 2HD2 LEU A  63      -8.715 -21.694   6.759  1.00  0.00           H  
ATOM    976 3HD2 LEU A  63      -9.796 -23.038   6.338  1.00  0.00           H  
ATOM    977  N   PHE A  64     -14.019 -20.086   7.603  1.00  0.00           N  
ATOM    978  CA  PHE A  64     -14.825 -19.383   8.594  1.00  0.00           C  
ATOM    979  C   PHE A  64     -15.699 -20.288   9.455  1.00  0.00           C  
ATOM    980  O   PHE A  64     -15.729 -20.130  10.678  1.00  0.00           O  
ATOM    981  CB  PHE A  64     -15.718 -18.371   7.907  1.00  0.00           C  
ATOM    982  CG  PHE A  64     -16.702 -17.703   8.820  1.00  0.00           C  
ATOM    983  CD1 PHE A  64     -16.325 -16.694   9.677  1.00  0.00           C  
ATOM    984  CD2 PHE A  64     -18.037 -18.092   8.806  1.00  0.00           C  
ATOM    985  CE1 PHE A  64     -17.239 -16.097  10.492  1.00  0.00           C  
ATOM    986  CE2 PHE A  64     -18.952 -17.488   9.622  1.00  0.00           C  
ATOM    987  CZ  PHE A  64     -18.551 -16.486  10.467  1.00  0.00           C  
ATOM    988  H   PHE A  64     -14.180 -19.883   6.611  1.00  0.00           H  
ATOM    989  HA  PHE A  64     -14.143 -18.854   9.255  1.00  0.00           H  
ATOM    990 1HB  PHE A  64     -15.096 -17.618   7.441  1.00  0.00           H  
ATOM    991 2HB  PHE A  64     -16.270 -18.866   7.113  1.00  0.00           H  
ATOM    992  HD1 PHE A  64     -15.301 -16.371   9.705  1.00  0.00           H  
ATOM    993  HD2 PHE A  64     -18.354 -18.888   8.132  1.00  0.00           H  
ATOM    994  HE1 PHE A  64     -16.924 -15.315  11.161  1.00  0.00           H  
ATOM    995  HE2 PHE A  64     -19.995 -17.800   9.600  1.00  0.00           H  
ATOM    996  HZ  PHE A  64     -19.274 -16.000  11.121  1.00  0.00           H  
ATOM    997  N   LYS A  65     -16.451 -21.173   8.788  1.00  0.00           N  
ATOM    998  CA  LYS A  65     -17.401 -22.097   9.402  1.00  0.00           C  
ATOM    999  C   LYS A  65     -17.037 -22.560  10.810  1.00  0.00           C  
ATOM   1000  O   LYS A  65     -17.938 -22.691  11.641  1.00  0.00           O  
ATOM   1001  OXT LYS A  65     -16.001 -23.207  10.961  1.00  0.00           O  
ATOM   1002  CB  LYS A  65     -17.588 -23.313   8.499  1.00  0.00           C  
ATOM   1003  CG  LYS A  65     -18.632 -24.314   8.996  1.00  0.00           C  
ATOM   1004  CD  LYS A  65     -18.822 -25.457   8.000  1.00  0.00           C  
ATOM   1005  CE  LYS A  65     -19.878 -26.445   8.481  1.00  0.00           C  
ATOM   1006  NZ  LYS A  65     -20.066 -27.568   7.519  1.00  0.00           N  
ATOM   1007  H   LYS A  65     -16.363 -21.206   7.768  1.00  0.00           H  
ATOM   1008  HA  LYS A  65     -18.358 -21.577   9.468  1.00  0.00           H  
ATOM   1009 1HB  LYS A  65     -17.872 -22.980   7.499  1.00  0.00           H  
ATOM   1010 2HB  LYS A  65     -16.631 -23.835   8.404  1.00  0.00           H  
ATOM   1011 1HG  LYS A  65     -18.302 -24.728   9.951  1.00  0.00           H  
ATOM   1012 2HG  LYS A  65     -19.578 -23.800   9.154  1.00  0.00           H  
ATOM   1013 1HD  LYS A  65     -19.121 -25.048   7.034  1.00  0.00           H  
ATOM   1014 2HD  LYS A  65     -17.875 -25.981   7.876  1.00  0.00           H  
ATOM   1015 1HE  LYS A  65     -19.572 -26.850   9.444  1.00  0.00           H  
ATOM   1016 2HE  LYS A  65     -20.826 -25.922   8.603  1.00  0.00           H  
ATOM   1017 1HZ  LYS A  65     -20.771 -28.200   7.872  1.00  0.00           H  
ATOM   1018 2HZ  LYS A  65     -20.361 -27.202   6.624  1.00  0.00           H  
ATOM   1019 3HZ  LYS A  65     -19.195 -28.067   7.407  1.00  0.00           H  
TER                                                                             
ATOM   1021  N   GLU B  66      14.482  -4.833 -19.098  1.00  0.00           N  
ATOM   1022  CA  GLU B  66      13.680  -6.050 -19.166  1.00  0.00           C  
ATOM   1023  C   GLU B  66      12.216  -5.872 -18.753  1.00  0.00           C  
ATOM   1024  O   GLU B  66      11.839  -4.893 -18.084  1.00  0.00           O  
ATOM   1025  CB  GLU B  66      14.322  -7.171 -18.345  1.00  0.00           C  
ATOM   1026  CG  GLU B  66      15.722  -7.494 -18.794  1.00  0.00           C  
ATOM   1027  CD  GLU B  66      15.772  -7.989 -20.290  1.00  0.00           C  
ATOM   1028  OE1 GLU B  66      14.854  -8.651 -20.725  1.00  0.00           O  
ATOM   1029  OE2 GLU B  66      16.732  -7.694 -20.962  1.00  0.00           O  
ATOM   1030 1H   GLU B  66      15.419  -5.034 -19.381  1.00  0.00           H  
ATOM   1031 2H   GLU B  66      14.090  -4.142 -19.706  1.00  0.00           H  
ATOM   1032 3H   GLU B  66      14.485  -4.487 -18.159  1.00  0.00           H  
ATOM   1033  HA  GLU B  66      13.677  -6.379 -20.203  1.00  0.00           H  
ATOM   1034 1HB  GLU B  66      14.373  -6.875 -17.296  1.00  0.00           H  
ATOM   1035 2HB  GLU B  66      13.715  -8.078 -18.400  1.00  0.00           H  
ATOM   1036 1HG  GLU B  66      16.335  -6.599 -18.693  1.00  0.00           H  
ATOM   1037 2HG  GLU B  66      16.136  -8.261 -18.138  1.00  0.00           H  
ATOM   1038  N   VAL B  67      11.392  -6.839 -19.158  1.00  0.00           N  
ATOM   1039  CA  VAL B  67      10.023  -6.915 -18.674  1.00  0.00           C  
ATOM   1040  C   VAL B  67      10.016  -8.013 -17.645  1.00  0.00           C  
ATOM   1041  O   VAL B  67      10.399  -9.151 -17.920  1.00  0.00           O  
ATOM   1042  CB  VAL B  67       8.991  -7.265 -19.748  1.00  0.00           C  
ATOM   1043  CG1 VAL B  67       7.613  -7.330 -19.102  1.00  0.00           C  
ATOM   1044  CG2 VAL B  67       9.009  -6.259 -20.826  1.00  0.00           C  
ATOM   1045  H   VAL B  67      11.758  -7.574 -19.751  1.00  0.00           H  
ATOM   1046  HA  VAL B  67       9.745  -5.977 -18.197  1.00  0.00           H  
ATOM   1047  HB  VAL B  67       9.214  -8.248 -20.157  1.00  0.00           H  
ATOM   1048 1HG1 VAL B  67       6.869  -7.593 -19.844  1.00  0.00           H  
ATOM   1049 2HG1 VAL B  67       7.603  -8.083 -18.314  1.00  0.00           H  
ATOM   1050 3HG1 VAL B  67       7.366  -6.364 -18.675  1.00  0.00           H  
ATOM   1051 1HG2 VAL B  67       8.266  -6.530 -21.574  1.00  0.00           H  
ATOM   1052 2HG2 VAL B  67       8.778  -5.284 -20.421  1.00  0.00           H  
ATOM   1053 3HG2 VAL B  67       9.997  -6.237 -21.284  1.00  0.00           H  
ATOM   1054  N   CYS B  68       9.629  -7.652 -16.458  1.00  0.00           N  
ATOM   1055  CA  CYS B  68       9.682  -8.561 -15.333  1.00  0.00           C  
ATOM   1056  C   CYS B  68       8.291  -8.918 -14.863  1.00  0.00           C  
ATOM   1057  O   CYS B  68       7.379  -8.115 -14.990  1.00  0.00           O  
ATOM   1058  CB  CYS B  68      10.468  -7.898 -14.229  1.00  0.00           C  
ATOM   1059  SG  CYS B  68      12.139  -7.524 -14.738  1.00  0.00           S  
ATOM   1060  H   CYS B  68       9.321  -6.701 -16.305  1.00  0.00           H  
ATOM   1061  HA  CYS B  68      10.211  -9.455 -15.659  1.00  0.00           H  
ATOM   1062 1HB  CYS B  68       9.978  -6.959 -13.942  1.00  0.00           H  
ATOM   1063 2HB  CYS B  68      10.505  -8.533 -13.346  1.00  0.00           H  
ATOM   1064  N   PRO B  69       8.086 -10.123 -14.325  1.00  0.00           N  
ATOM   1065  CA  PRO B  69       6.834 -10.585 -13.779  1.00  0.00           C  
ATOM   1066  C   PRO B  69       6.535  -9.882 -12.479  1.00  0.00           C  
ATOM   1067  O   PRO B  69       7.465  -9.506 -11.753  1.00  0.00           O  
ATOM   1068  CB  PRO B  69       7.111 -12.055 -13.553  1.00  0.00           C  
ATOM   1069  CG  PRO B  69       8.609 -12.137 -13.347  1.00  0.00           C  
ATOM   1070  CD  PRO B  69       9.184 -11.109 -14.244  1.00  0.00           C  
ATOM   1071  HA  PRO B  69       6.029 -10.435 -14.507  1.00  0.00           H  
ATOM   1072 1HB  PRO B  69       6.542 -12.399 -12.674  1.00  0.00           H  
ATOM   1073 2HB  PRO B  69       6.756 -12.634 -14.416  1.00  0.00           H  
ATOM   1074 1HG  PRO B  69       8.845 -11.935 -12.284  1.00  0.00           H  
ATOM   1075 2HG  PRO B  69       8.975 -13.147 -13.568  1.00  0.00           H  
ATOM   1076 1HD  PRO B  69      10.080 -10.707 -13.772  1.00  0.00           H  
ATOM   1077 2HD  PRO B  69       9.386 -11.545 -15.236  1.00  0.00           H  
ATOM   1078  N   GLY B  70       5.253  -9.805 -12.133  1.00  0.00           N  
ATOM   1079  CA  GLY B  70       4.887  -9.193 -10.866  1.00  0.00           C  
ATOM   1080  C   GLY B  70       5.557  -9.888  -9.689  1.00  0.00           C  
ATOM   1081  O   GLY B  70       5.948 -11.059  -9.770  1.00  0.00           O  
ATOM   1082  H   GLY B  70       4.539 -10.075 -12.803  1.00  0.00           H  
ATOM   1083 1HA  GLY B  70       5.157  -8.146 -10.870  1.00  0.00           H  
ATOM   1084 2HA  GLY B  70       3.809  -9.234 -10.742  1.00  0.00           H  
ATOM   1085  N   MET B  71       5.670  -9.142  -8.590  1.00  0.00           N  
ATOM   1086  CA  MET B  71       6.305  -9.626  -7.381  1.00  0.00           C  
ATOM   1087  C   MET B  71       5.506  -9.278  -6.147  1.00  0.00           C  
ATOM   1088  O   MET B  71       4.763  -8.300  -6.113  1.00  0.00           O  
ATOM   1089  CB  MET B  71       7.714  -9.075  -7.214  1.00  0.00           C  
ATOM   1090  CG  MET B  71       8.699  -9.501  -8.255  1.00  0.00           C  
ATOM   1091  SD  MET B  71      10.318  -8.951  -7.842  1.00  0.00           S  
ATOM   1092  CE  MET B  71      10.709 -10.232  -6.699  1.00  0.00           C  
ATOM   1093  H   MET B  71       5.268  -8.209  -8.620  1.00  0.00           H  
ATOM   1094  HA  MET B  71       6.364 -10.711  -7.437  1.00  0.00           H  
ATOM   1095 1HB  MET B  71       7.684  -7.998  -7.208  1.00  0.00           H  
ATOM   1096 2HB  MET B  71       8.108  -9.394  -6.252  1.00  0.00           H  
ATOM   1097 1HG  MET B  71       8.705 -10.587  -8.352  1.00  0.00           H  
ATOM   1098 2HG  MET B  71       8.428  -9.072  -9.224  1.00  0.00           H  
ATOM   1099 1HE  MET B  71      11.692 -10.072  -6.294  1.00  0.00           H  
ATOM   1100 2HE  MET B  71       9.985 -10.235  -5.898  1.00  0.00           H  
ATOM   1101 3HE  MET B  71      10.681 -11.188  -7.213  1.00  0.00           H  
ATOM   1102  N   ASP B  72       5.701 -10.088  -5.139  1.00  0.00           N  
ATOM   1103  CA  ASP B  72       5.122  -9.940  -3.830  1.00  0.00           C  
ATOM   1104  C   ASP B  72       6.276 -10.304  -2.884  1.00  0.00           C  
ATOM   1105  O   ASP B  72       6.662 -11.475  -2.739  1.00  0.00           O  
ATOM   1106  CB  ASP B  72       3.910 -10.874  -3.650  1.00  0.00           C  
ATOM   1107  CG  ASP B  72       3.169 -10.717  -2.312  1.00  0.00           C  
ATOM   1108  OD1 ASP B  72       3.633 -10.004  -1.468  1.00  0.00           O  
ATOM   1109  OD2 ASP B  72       2.115 -11.300  -2.146  1.00  0.00           O  
ATOM   1110  H   ASP B  72       6.321 -10.867  -5.281  1.00  0.00           H  
ATOM   1111  HA  ASP B  72       4.854  -8.906  -3.662  1.00  0.00           H  
ATOM   1112 1HB  ASP B  72       3.198 -10.677  -4.453  1.00  0.00           H  
ATOM   1113 2HB  ASP B  72       4.232 -11.910  -3.746  1.00  0.00           H  
ATOM   1114  N   ILE B  73       6.901  -9.248  -2.359  1.00  0.00           N  
ATOM   1115  CA  ILE B  73       8.140  -9.324  -1.602  1.00  0.00           C  
ATOM   1116  C   ILE B  73       7.925  -9.104  -0.125  1.00  0.00           C  
ATOM   1117  O   ILE B  73       7.361  -8.090   0.289  1.00  0.00           O  
ATOM   1118  CB  ILE B  73       9.076  -8.244  -2.134  1.00  0.00           C  
ATOM   1119  CG1 ILE B  73       9.262  -8.471  -3.625  1.00  0.00           C  
ATOM   1120  CG2 ILE B  73      10.445  -8.348  -1.405  1.00  0.00           C  
ATOM   1121  CD1 ILE B  73       9.825  -7.336  -4.311  1.00  0.00           C  
ATOM   1122  H   ILE B  73       6.492  -8.333  -2.516  1.00  0.00           H  
ATOM   1123  HA  ILE B  73       8.580 -10.305  -1.742  1.00  0.00           H  
ATOM   1124  HB  ILE B  73       8.633  -7.261  -1.979  1.00  0.00           H  
ATOM   1125 1HG1 ILE B  73       9.919  -9.322  -3.762  1.00  0.00           H  
ATOM   1126 2HG1 ILE B  73       8.316  -8.681  -4.089  1.00  0.00           H  
ATOM   1127 1HG2 ILE B  73      11.131  -7.599  -1.759  1.00  0.00           H  
ATOM   1128 2HG2 ILE B  73      10.311  -8.219  -0.352  1.00  0.00           H  
ATOM   1129 3HG2 ILE B  73      10.869  -9.327  -1.578  1.00  0.00           H  
ATOM   1130 1HD1 ILE B  73       9.947  -7.546  -5.357  1.00  0.00           H  
ATOM   1131 2HD1 ILE B  73       9.166  -6.484  -4.194  1.00  0.00           H  
ATOM   1132 3HD1 ILE B  73      10.738  -7.133  -3.887  1.00  0.00           H  
ATOM   1133  N   ARG B  74       8.356 -10.061   0.678  1.00  0.00           N  
ATOM   1134  CA  ARG B  74       8.090  -9.992   2.104  1.00  0.00           C  
ATOM   1135  C   ARG B  74       9.363 -10.209   2.902  1.00  0.00           C  
ATOM   1136  O   ARG B  74      10.326 -10.782   2.386  1.00  0.00           O  
ATOM   1137  CB  ARG B  74       7.025 -11.004   2.476  1.00  0.00           C  
ATOM   1138  CG  ARG B  74       5.720 -10.811   1.686  1.00  0.00           C  
ATOM   1139  CD  ARG B  74       4.647 -11.697   2.121  1.00  0.00           C  
ATOM   1140  NE  ARG B  74       3.484 -11.612   1.231  1.00  0.00           N  
ATOM   1141  CZ  ARG B  74       2.344 -12.309   1.399  1.00  0.00           C  
ATOM   1142  NH1 ARG B  74       2.210 -13.103   2.435  1.00  0.00           N  
ATOM   1143  NH2 ARG B  74       1.377 -12.209   0.503  1.00  0.00           N  
ATOM   1144  H   ARG B  74       8.847 -10.858   0.300  1.00  0.00           H  
ATOM   1145  HA  ARG B  74       7.711  -9.009   2.333  1.00  0.00           H  
ATOM   1146 1HB  ARG B  74       7.392 -12.012   2.296  1.00  0.00           H  
ATOM   1147 2HB  ARG B  74       6.792 -10.917   3.540  1.00  0.00           H  
ATOM   1148 1HG  ARG B  74       5.388  -9.782   1.801  1.00  0.00           H  
ATOM   1149 2HG  ARG B  74       5.889 -11.011   0.626  1.00  0.00           H  
ATOM   1150 1HD  ARG B  74       5.005 -12.727   2.123  1.00  0.00           H  
ATOM   1151 2HD  ARG B  74       4.335 -11.408   3.122  1.00  0.00           H  
ATOM   1152  HE  ARG B  74       3.557 -11.007   0.380  1.00  0.00           H  
ATOM   1153 1HH1 ARG B  74       2.964 -13.199   3.099  1.00  0.00           H  
ATOM   1154 2HH1 ARG B  74       1.374 -13.659   2.539  1.00  0.00           H  
ATOM   1155 1HH2 ARG B  74       1.524 -11.625  -0.344  1.00  0.00           H  
ATOM   1156 2HH2 ARG B  74       0.530 -12.741   0.602  1.00  0.00           H  
ATOM   1157  N   ASN B  75       9.324  -9.806   4.176  1.00  0.00           N  
ATOM   1158  CA  ASN B  75      10.412  -9.955   5.154  1.00  0.00           C  
ATOM   1159  C   ASN B  75      11.702  -9.181   4.823  1.00  0.00           C  
ATOM   1160  O   ASN B  75      11.741  -7.960   4.916  1.00  0.00           O  
ATOM   1161  CB  ASN B  75      10.712 -11.431   5.368  1.00  0.00           C  
ATOM   1162  CG  ASN B  75       9.533 -12.167   5.925  1.00  0.00           C  
ATOM   1163  OD1 ASN B  75       8.702 -11.599   6.641  1.00  0.00           O  
ATOM   1164  ND2 ASN B  75       9.438 -13.432   5.607  1.00  0.00           N  
ATOM   1165  H   ASN B  75       8.489  -9.327   4.499  1.00  0.00           H  
ATOM   1166  HA  ASN B  75      10.049  -9.549   6.103  1.00  0.00           H  
ATOM   1167 1HB  ASN B  75      11.022 -11.909   4.443  1.00  0.00           H  
ATOM   1168 2HB  ASN B  75      11.534 -11.529   6.076  1.00  0.00           H  
ATOM   1169 1HD2 ASN B  75       8.672 -13.978   5.948  1.00  0.00           H  
ATOM   1170 2HD2 ASN B  75      10.130 -13.855   5.022  1.00  0.00           H  
ATOM   1171  N   ASN B  76      12.795  -9.848   4.532  1.00  0.00           N  
ATOM   1172  CA  ASN B  76      13.964  -9.037   4.288  1.00  0.00           C  
ATOM   1173  C   ASN B  76      13.911  -8.489   2.862  1.00  0.00           C  
ATOM   1174  O   ASN B  76      12.991  -8.777   2.102  1.00  0.00           O  
ATOM   1175  CB  ASN B  76      15.239  -9.773   4.691  1.00  0.00           C  
ATOM   1176  CG  ASN B  76      15.599 -10.937   3.885  1.00  0.00           C  
ATOM   1177  OD1 ASN B  76      15.546 -10.900   2.653  1.00  0.00           O  
ATOM   1178  ND2 ASN B  76      15.976 -12.010   4.548  1.00  0.00           N  
ATOM   1179  H   ASN B  76      12.807 -10.853   4.450  1.00  0.00           H  
ATOM   1180  HA  ASN B  76      13.926  -8.166   4.940  1.00  0.00           H  
ATOM   1181 1HB  ASN B  76      16.074  -9.074   4.668  1.00  0.00           H  
ATOM   1182 2HB  ASN B  76      15.135 -10.101   5.725  1.00  0.00           H  
ATOM   1183 1HD2 ASN B  76      16.236 -12.844   4.055  1.00  0.00           H  
ATOM   1184 2HD2 ASN B  76      16.008 -12.001   5.550  1.00  0.00           H  
ATOM   1185  N   LEU B  77      14.906  -7.717   2.487  1.00  0.00           N  
ATOM   1186  CA  LEU B  77      14.932  -7.091   1.176  1.00  0.00           C  
ATOM   1187  C   LEU B  77      15.613  -7.937   0.107  1.00  0.00           C  
ATOM   1188  O   LEU B  77      15.780  -7.478  -1.016  1.00  0.00           O  
ATOM   1189  CB  LEU B  77      15.657  -5.734   1.267  1.00  0.00           C  
ATOM   1190  CG  LEU B  77      15.010  -4.649   2.168  1.00  0.00           C  
ATOM   1191  CD1 LEU B  77      15.932  -3.442   2.284  1.00  0.00           C  
ATOM   1192  CD2 LEU B  77      13.733  -4.192   1.559  1.00  0.00           C  
ATOM   1193  H   LEU B  77      15.656  -7.521   3.135  1.00  0.00           H  
ATOM   1194  HA  LEU B  77      13.902  -6.918   0.865  1.00  0.00           H  
ATOM   1195 1HB  LEU B  77      16.663  -5.911   1.646  1.00  0.00           H  
ATOM   1196 2HB  LEU B  77      15.737  -5.321   0.264  1.00  0.00           H  
ATOM   1197  HG  LEU B  77      14.825  -5.071   3.151  1.00  0.00           H  
ATOM   1198 1HD1 LEU B  77      15.471  -2.680   2.917  1.00  0.00           H  
ATOM   1199 2HD1 LEU B  77      16.879  -3.753   2.723  1.00  0.00           H  
ATOM   1200 3HD1 LEU B  77      16.114  -3.025   1.296  1.00  0.00           H  
ATOM   1201 1HD2 LEU B  77      13.269  -3.438   2.194  1.00  0.00           H  
ATOM   1202 2HD2 LEU B  77      13.936  -3.770   0.595  1.00  0.00           H  
ATOM   1203 3HD2 LEU B  77      13.082  -5.037   1.447  1.00  0.00           H  
ATOM   1204  N   THR B  78      16.005  -9.167   0.413  1.00  0.00           N  
ATOM   1205  CA  THR B  78      16.776  -9.949  -0.553  1.00  0.00           C  
ATOM   1206  C   THR B  78      16.150 -10.025  -1.930  1.00  0.00           C  
ATOM   1207  O   THR B  78      16.806  -9.767  -2.942  1.00  0.00           O  
ATOM   1208  CB  THR B  78      16.943 -11.383  -0.077  1.00  0.00           C  
ATOM   1209  OG1 THR B  78      17.630 -11.394   1.152  1.00  0.00           O  
ATOM   1210  CG2 THR B  78      17.715 -12.164  -1.093  1.00  0.00           C  
ATOM   1211  H   THR B  78      15.792  -9.581   1.322  1.00  0.00           H  
ATOM   1212  HA  THR B  78      17.759  -9.489  -0.649  1.00  0.00           H  
ATOM   1213  HB  THR B  78      15.965 -11.841   0.060  1.00  0.00           H  
ATOM   1214  HG1 THR B  78      16.969 -11.284   1.845  1.00  0.00           H  
ATOM   1215 1HG2 THR B  78      17.832 -13.189  -0.746  1.00  0.00           H  
ATOM   1216 2HG2 THR B  78      17.180 -12.155  -2.039  1.00  0.00           H  
ATOM   1217 3HG2 THR B  78      18.695 -11.710  -1.225  1.00  0.00           H  
ATOM   1218  N   ARG B  79      14.870 -10.357  -1.985  1.00  0.00           N  
ATOM   1219  CA  ARG B  79      14.214 -10.512  -3.268  1.00  0.00           C  
ATOM   1220  C   ARG B  79      13.888  -9.209  -3.970  1.00  0.00           C  
ATOM   1221  O   ARG B  79      13.625  -9.190  -5.164  1.00  0.00           O  
ATOM   1222  CB  ARG B  79      12.981 -11.338  -3.140  1.00  0.00           C  
ATOM   1223  CG  ARG B  79      13.213 -12.780  -2.819  1.00  0.00           C  
ATOM   1224  CD  ARG B  79      11.934 -13.392  -2.695  1.00  0.00           C  
ATOM   1225  NE  ARG B  79      11.233 -13.370  -3.960  1.00  0.00           N  
ATOM   1226  CZ  ARG B  79       9.889 -13.151  -4.068  1.00  0.00           C  
ATOM   1227  NH1 ARG B  79       9.164 -12.908  -2.975  1.00  0.00           N  
ATOM   1228  NH2 ARG B  79       9.308 -13.171  -5.244  1.00  0.00           N  
ATOM   1229  H   ARG B  79      14.362 -10.531  -1.127  1.00  0.00           H  
ATOM   1230  HA  ARG B  79      14.893 -11.066  -3.913  1.00  0.00           H  
ATOM   1231 1HB  ARG B  79      12.353 -10.922  -2.361  1.00  0.00           H  
ATOM   1232 2HB  ARG B  79      12.426 -11.293  -4.077  1.00  0.00           H  
ATOM   1233 1HG  ARG B  79      13.765 -13.260  -3.633  1.00  0.00           H  
ATOM   1234 2HG  ARG B  79      13.770 -12.876  -1.884  1.00  0.00           H  
ATOM   1235 1HD  ARG B  79      12.060 -14.426  -2.386  1.00  0.00           H  
ATOM   1236 2HD  ARG B  79      11.338 -12.851  -1.958  1.00  0.00           H  
ATOM   1237  HE  ARG B  79      11.803 -13.544  -4.818  1.00  0.00           H  
ATOM   1238 1HH1 ARG B  79       9.602 -12.894  -2.066  1.00  0.00           H  
ATOM   1239 2HH1 ARG B  79       8.158 -12.720  -3.043  1.00  0.00           H  
ATOM   1240 1HH2 ARG B  79       9.860 -13.351  -6.076  1.00  0.00           H  
ATOM   1241 2HH2 ARG B  79       8.318 -13.030  -5.325  1.00  0.00           H  
ATOM   1242  N   LEU B  80      13.948  -8.097  -3.275  1.00  0.00           N  
ATOM   1243  CA  LEU B  80      13.673  -6.823  -3.904  1.00  0.00           C  
ATOM   1244  C   LEU B  80      14.695  -6.547  -5.014  1.00  0.00           C  
ATOM   1245  O   LEU B  80      14.413  -5.833  -5.980  1.00  0.00           O  
ATOM   1246  CB  LEU B  80      13.577  -5.727  -2.846  1.00  0.00           C  
ATOM   1247  CG  LEU B  80      13.094  -4.391  -3.345  1.00  0.00           C  
ATOM   1248  CD1 LEU B  80      11.719  -4.507  -3.920  1.00  0.00           C  
ATOM   1249  CD2 LEU B  80      13.063  -3.429  -2.205  1.00  0.00           C  
ATOM   1250  H   LEU B  80      14.248  -8.107  -2.303  1.00  0.00           H  
ATOM   1251  HA  LEU B  80      12.725  -6.878  -4.407  1.00  0.00           H  
ATOM   1252 1HB  LEU B  80      12.913  -6.060  -2.050  1.00  0.00           H  
ATOM   1253 2HB  LEU B  80      14.572  -5.581  -2.415  1.00  0.00           H  
ATOM   1254  HG  LEU B  80      13.740  -4.060  -4.095  1.00  0.00           H  
ATOM   1255 1HD1 LEU B  80      11.399  -3.536  -4.283  1.00  0.00           H  
ATOM   1256 2HD1 LEU B  80      11.732  -5.217  -4.744  1.00  0.00           H  
ATOM   1257 3HD1 LEU B  80      11.040  -4.847  -3.146  1.00  0.00           H  
ATOM   1258 1HD2 LEU B  80      12.725  -2.458  -2.556  1.00  0.00           H  
ATOM   1259 2HD2 LEU B  80      12.381  -3.800  -1.432  1.00  0.00           H  
ATOM   1260 3HD2 LEU B  80      14.055  -3.347  -1.799  1.00  0.00           H  
ATOM   1261  N   HIS B  81      15.881  -7.148  -4.906  1.00  0.00           N  
ATOM   1262  CA  HIS B  81      16.953  -6.926  -5.859  1.00  0.00           C  
ATOM   1263  C   HIS B  81      16.697  -7.639  -7.188  1.00  0.00           C  
ATOM   1264  O   HIS B  81      17.375  -7.368  -8.173  1.00  0.00           O  
ATOM   1265  CB  HIS B  81      18.269  -7.414  -5.272  1.00  0.00           C  
ATOM   1266  CG  HIS B  81      18.737  -6.585  -4.114  1.00  0.00           C  
ATOM   1267  ND1 HIS B  81      19.211  -5.289  -4.252  1.00  0.00           N  
ATOM   1268  CD2 HIS B  81      18.798  -6.872  -2.789  1.00  0.00           C  
ATOM   1269  CE1 HIS B  81      19.542  -4.825  -3.054  1.00  0.00           C  
ATOM   1270  NE2 HIS B  81      19.300  -5.769  -2.154  1.00  0.00           N  
ATOM   1271  H   HIS B  81      16.062  -7.790  -4.132  1.00  0.00           H  
ATOM   1272  HA  HIS B  81      17.044  -5.861  -6.063  1.00  0.00           H  
ATOM   1273 1HB  HIS B  81      18.147  -8.446  -4.926  1.00  0.00           H  
ATOM   1274 2HB  HIS B  81      19.038  -7.409  -6.038  1.00  0.00           H  
ATOM   1275  HD2 HIS B  81      18.502  -7.807  -2.318  1.00  0.00           H  
ATOM   1276  HE1 HIS B  81      19.949  -3.842  -2.842  1.00  0.00           H  
ATOM   1277  HE2 HIS B  81      19.456  -5.699  -1.159  1.00  0.00           H  
ATOM   1278  N   GLU B  82      15.684  -8.513  -7.253  1.00  0.00           N  
ATOM   1279  CA  GLU B  82      15.353  -9.208  -8.499  1.00  0.00           C  
ATOM   1280  C   GLU B  82      14.912  -8.174  -9.553  1.00  0.00           C  
ATOM   1281  O   GLU B  82      14.934  -8.441 -10.749  1.00  0.00           O  
ATOM   1282  CB  GLU B  82      14.251 -10.288  -8.307  1.00  0.00           C  
ATOM   1283  CG  GLU B  82      14.631 -11.554  -7.405  1.00  0.00           C  
ATOM   1284  CD  GLU B  82      13.432 -12.633  -7.200  1.00  0.00           C  
ATOM   1285  OE1 GLU B  82      12.504 -12.610  -7.972  1.00  0.00           O  
ATOM   1286  OE2 GLU B  82      13.476 -13.431  -6.257  1.00  0.00           O  
ATOM   1287  H   GLU B  82      15.110  -8.703  -6.431  1.00  0.00           H  
ATOM   1288  HA  GLU B  82      16.252  -9.700  -8.865  1.00  0.00           H  
ATOM   1289 1HB  GLU B  82      13.390  -9.816  -7.855  1.00  0.00           H  
ATOM   1290 2HB  GLU B  82      13.938 -10.655  -9.282  1.00  0.00           H  
ATOM   1291 1HG  GLU B  82      15.477 -12.057  -7.863  1.00  0.00           H  
ATOM   1292 2HG  GLU B  82      14.947 -11.187  -6.432  1.00  0.00           H  
ATOM   1293  N   LEU B  83      14.518  -6.977  -9.096  1.00  0.00           N  
ATOM   1294  CA  LEU B  83      14.047  -5.906  -9.953  1.00  0.00           C  
ATOM   1295  C   LEU B  83      15.176  -5.067 -10.570  1.00  0.00           C  
ATOM   1296  O   LEU B  83      14.936  -4.092 -11.288  1.00  0.00           O  
ATOM   1297  CB  LEU B  83      13.132  -4.971  -9.161  1.00  0.00           C  
ATOM   1298  CG  LEU B  83      11.828  -5.573  -8.628  1.00  0.00           C  
ATOM   1299  CD1 LEU B  83      11.134  -4.536  -7.714  1.00  0.00           C  
ATOM   1300  CD2 LEU B  83      10.944  -5.987  -9.819  1.00  0.00           C  
ATOM   1301  H   LEU B  83      14.534  -6.790  -8.091  1.00  0.00           H  
ATOM   1302  HA  LEU B  83      13.472  -6.368 -10.735  1.00  0.00           H  
ATOM   1303 1HB  LEU B  83      13.691  -4.608  -8.300  1.00  0.00           H  
ATOM   1304 2HB  LEU B  83      12.879  -4.122  -9.789  1.00  0.00           H  
ATOM   1305  HG  LEU B  83      12.055  -6.447  -8.012  1.00  0.00           H  
ATOM   1306 1HD1 LEU B  83      10.218  -4.964  -7.315  1.00  0.00           H  
ATOM   1307 2HD1 LEU B  83      11.804  -4.279  -6.895  1.00  0.00           H  
ATOM   1308 3HD1 LEU B  83      10.898  -3.638  -8.281  1.00  0.00           H  
ATOM   1309 1HD2 LEU B  83      10.008  -6.410  -9.464  1.00  0.00           H  
ATOM   1310 2HD2 LEU B  83      10.737  -5.124 -10.432  1.00  0.00           H  
ATOM   1311 3HD2 LEU B  83      11.470  -6.730 -10.418  1.00  0.00           H  
ATOM   1312  N   GLU B  84      16.417  -5.432 -10.285  1.00  0.00           N  
ATOM   1313  CA  GLU B  84      17.582  -4.663 -10.709  1.00  0.00           C  
ATOM   1314  C   GLU B  84      17.575  -4.180 -12.155  1.00  0.00           C  
ATOM   1315  O   GLU B  84      17.925  -3.025 -12.419  1.00  0.00           O  
ATOM   1316  CB  GLU B  84      18.831  -5.546 -10.509  1.00  0.00           C  
ATOM   1317  CG  GLU B  84      20.176  -4.906 -10.845  1.00  0.00           C  
ATOM   1318  CD  GLU B  84      21.342  -5.880 -10.668  1.00  0.00           C  
ATOM   1319  OE1 GLU B  84      21.092  -7.056 -10.535  1.00  0.00           O  
ATOM   1320  OE2 GLU B  84      22.475  -5.441 -10.660  1.00  0.00           O  
ATOM   1321  H   GLU B  84      16.578  -6.252  -9.699  1.00  0.00           H  
ATOM   1322  HA  GLU B  84      17.657  -3.791 -10.064  1.00  0.00           H  
ATOM   1323 1HB  GLU B  84      18.883  -5.850  -9.470  1.00  0.00           H  
ATOM   1324 2HB  GLU B  84      18.735  -6.452 -11.108  1.00  0.00           H  
ATOM   1325 1HG  GLU B  84      20.159  -4.557 -11.876  1.00  0.00           H  
ATOM   1326 2HG  GLU B  84      20.331  -4.043 -10.204  1.00  0.00           H  
ATOM   1327  N   ASN B  85      17.214  -5.052 -13.089  1.00  0.00           N  
ATOM   1328  CA  ASN B  85      17.289  -4.724 -14.504  1.00  0.00           C  
ATOM   1329  C   ASN B  85      15.906  -4.485 -15.182  1.00  0.00           C  
ATOM   1330  O   ASN B  85      15.811  -4.448 -16.419  1.00  0.00           O  
ATOM   1331  CB  ASN B  85      18.107  -5.818 -15.201  1.00  0.00           C  
ATOM   1332  CG  ASN B  85      19.649  -5.775 -14.803  1.00  0.00           C  
ATOM   1333  OD1 ASN B  85      20.265  -4.698 -14.934  1.00  0.00           O  
ATOM   1334  ND2 ASN B  85      20.246  -6.902 -14.365  1.00  0.00           N  
ATOM   1335  H   ASN B  85      16.899  -5.971 -12.798  1.00  0.00           H  
ATOM   1336  HA  ASN B  85      17.844  -3.798 -14.598  1.00  0.00           H  
ATOM   1337 1HB  ASN B  85      17.699  -6.795 -14.938  1.00  0.00           H  
ATOM   1338 2HB  ASN B  85      18.015  -5.709 -16.285  1.00  0.00           H  
ATOM   1339 1HD2 ASN B  85      21.218  -6.893 -14.117  1.00  0.00           H  
ATOM   1340 2HD2 ASN B  85      19.726  -7.751 -14.282  1.00  0.00           H  
ATOM   1341  N   CYS B  86      14.853  -4.312 -14.388  1.00  0.00           N  
ATOM   1342  CA  CYS B  86      13.508  -4.205 -14.966  1.00  0.00           C  
ATOM   1343  C   CYS B  86      13.104  -2.814 -15.341  1.00  0.00           C  
ATOM   1344  O   CYS B  86      13.249  -1.908 -14.531  1.00  0.00           O  
ATOM   1345  CB  CYS B  86      12.471  -4.614 -13.932  1.00  0.00           C  
ATOM   1346  SG  CYS B  86      12.730  -6.243 -13.296  1.00  0.00           S  
ATOM   1347  H   CYS B  86      14.968  -4.284 -13.369  1.00  0.00           H  
ATOM   1348  HA  CYS B  86      13.452  -4.845 -15.844  1.00  0.00           H  
ATOM   1349 1HB  CYS B  86      12.497  -3.918 -13.096  1.00  0.00           H  
ATOM   1350 2HB  CYS B  86      11.463  -4.564 -14.371  1.00  0.00           H  
ATOM   1351  N   SER B  87      12.493  -2.650 -16.515  1.00  0.00           N  
ATOM   1352  CA  SER B  87      11.929  -1.342 -16.859  1.00  0.00           C  
ATOM   1353  C   SER B  87      10.402  -1.408 -16.742  1.00  0.00           C  
ATOM   1354  O   SER B  87       9.717  -0.396 -16.491  1.00  0.00           O  
ATOM   1355  CB  SER B  87      12.334  -0.936 -18.263  1.00  0.00           C  
ATOM   1356  OG  SER B  87      11.815  -1.826 -19.212  1.00  0.00           O  
ATOM   1357  H   SER B  87      12.413  -3.434 -17.154  1.00  0.00           H  
ATOM   1358  HA  SER B  87      12.289  -0.622 -16.145  1.00  0.00           H  
ATOM   1359 1HB  SER B  87      11.973   0.072 -18.468  1.00  0.00           H  
ATOM   1360 2HB  SER B  87      13.421  -0.915 -18.336  1.00  0.00           H  
ATOM   1361  HG  SER B  87      12.112  -1.504 -20.067  1.00  0.00           H  
ATOM   1362  N   VAL B  88       9.883  -2.624 -16.864  1.00  0.00           N  
ATOM   1363  CA  VAL B  88       8.462  -2.833 -16.747  1.00  0.00           C  
ATOM   1364  C   VAL B  88       8.176  -3.993 -15.850  1.00  0.00           C  
ATOM   1365  O   VAL B  88       8.856  -5.012 -15.926  1.00  0.00           O  
ATOM   1366  CB  VAL B  88       7.794  -3.105 -18.110  1.00  0.00           C  
ATOM   1367  CG1 VAL B  88       6.279  -3.379 -17.946  1.00  0.00           C  
ATOM   1368  CG2 VAL B  88       7.985  -1.938 -18.999  1.00  0.00           C  
ATOM   1369  H   VAL B  88      10.489  -3.409 -17.086  1.00  0.00           H  
ATOM   1370  HA  VAL B  88       8.017  -1.941 -16.321  1.00  0.00           H  
ATOM   1371  HB  VAL B  88       8.242  -3.978 -18.555  1.00  0.00           H  
ATOM   1372 1HG1 VAL B  88       5.834  -3.561 -18.918  1.00  0.00           H  
ATOM   1373 2HG1 VAL B  88       6.118  -4.243 -17.330  1.00  0.00           H  
ATOM   1374 3HG1 VAL B  88       5.801  -2.515 -17.489  1.00  0.00           H  
ATOM   1375 1HG2 VAL B  88       7.517  -2.135 -19.963  1.00  0.00           H  
ATOM   1376 2HG2 VAL B  88       7.529  -1.065 -18.542  1.00  0.00           H  
ATOM   1377 3HG2 VAL B  88       9.043  -1.757 -19.148  1.00  0.00           H  
ATOM   1378  N   ILE B  89       7.208  -3.829 -14.997  1.00  0.00           N  
ATOM   1379  CA  ILE B  89       6.692  -4.943 -14.255  1.00  0.00           C  
ATOM   1380  C   ILE B  89       5.357  -5.285 -14.832  1.00  0.00           C  
ATOM   1381  O   ILE B  89       4.443  -4.458 -14.864  1.00  0.00           O  
ATOM   1382  CB  ILE B  89       6.594  -4.700 -12.764  1.00  0.00           C  
ATOM   1383  CG1 ILE B  89       7.962  -4.463 -12.201  1.00  0.00           C  
ATOM   1384  CG2 ILE B  89       5.875  -5.813 -12.099  1.00  0.00           C  
ATOM   1385  CD1 ILE B  89       7.901  -3.959 -10.796  1.00  0.00           C  
ATOM   1386  H   ILE B  89       6.757  -2.922 -14.932  1.00  0.00           H  
ATOM   1387  HA  ILE B  89       7.353  -5.793 -14.393  1.00  0.00           H  
ATOM   1388  HB  ILE B  89       6.032  -3.793 -12.600  1.00  0.00           H  
ATOM   1389 1HG1 ILE B  89       8.537  -5.397 -12.227  1.00  0.00           H  
ATOM   1390 2HG1 ILE B  89       8.469  -3.754 -12.820  1.00  0.00           H  
ATOM   1391 1HG2 ILE B  89       5.786  -5.612 -11.031  1.00  0.00           H  
ATOM   1392 2HG2 ILE B  89       4.878  -5.917 -12.529  1.00  0.00           H  
ATOM   1393 3HG2 ILE B  89       6.440  -6.735 -12.262  1.00  0.00           H  
ATOM   1394 1HD1 ILE B  89       8.898  -3.783 -10.421  1.00  0.00           H  
ATOM   1395 2HD1 ILE B  89       7.346  -3.031 -10.764  1.00  0.00           H  
ATOM   1396 3HD1 ILE B  89       7.406  -4.695 -10.173  1.00  0.00           H  
ATOM   1397  N   GLU B  90       5.295  -6.487 -15.348  1.00  0.00           N  
ATOM   1398  CA  GLU B  90       4.144  -7.041 -15.993  1.00  0.00           C  
ATOM   1399  C   GLU B  90       3.538  -7.883 -14.897  1.00  0.00           C  
ATOM   1400  O   GLU B  90       4.050  -8.955 -14.547  1.00  0.00           O  
ATOM   1401  CB  GLU B  90       4.501  -7.869 -17.230  1.00  0.00           C  
ATOM   1402  CG  GLU B  90       3.300  -8.431 -17.978  1.00  0.00           C  
ATOM   1403  CD  GLU B  90       3.689  -9.240 -19.183  1.00  0.00           C  
ATOM   1404  OE1 GLU B  90       4.862  -9.347 -19.451  1.00  0.00           O  
ATOM   1405  OE2 GLU B  90       2.812  -9.754 -19.837  1.00  0.00           O  
ATOM   1406  H   GLU B  90       6.107  -7.069 -15.263  1.00  0.00           H  
ATOM   1407  HA  GLU B  90       3.448  -6.252 -16.258  1.00  0.00           H  
ATOM   1408 1HB  GLU B  90       5.072  -7.255 -17.926  1.00  0.00           H  
ATOM   1409 2HB  GLU B  90       5.134  -8.706 -16.936  1.00  0.00           H  
ATOM   1410 1HG  GLU B  90       2.726  -9.062 -17.300  1.00  0.00           H  
ATOM   1411 2HG  GLU B  90       2.662  -7.606 -18.291  1.00  0.00           H  
ATOM   1412  N   GLY B  91       2.518  -7.308 -14.296  1.00  0.00           N  
ATOM   1413  CA  GLY B  91       1.906  -7.817 -13.089  1.00  0.00           C  
ATOM   1414  C   GLY B  91       1.923  -6.710 -12.046  1.00  0.00           C  
ATOM   1415  O   GLY B  91       2.022  -5.526 -12.395  1.00  0.00           O  
ATOM   1416  H   GLY B  91       2.154  -6.458 -14.712  1.00  0.00           H  
ATOM   1417 1HA  GLY B  91       0.887  -8.131 -13.303  1.00  0.00           H  
ATOM   1418 2HA  GLY B  91       2.449  -8.685 -12.726  1.00  0.00           H  
ATOM   1419  N   HIS B  92       1.788  -7.080 -10.770  1.00  0.00           N  
ATOM   1420  CA  HIS B  92       1.763  -6.093  -9.688  1.00  0.00           C  
ATOM   1421  C   HIS B  92       3.024  -6.170  -8.871  1.00  0.00           C  
ATOM   1422  O   HIS B  92       3.782  -7.125  -9.020  1.00  0.00           O  
ATOM   1423  CB  HIS B  92       0.597  -6.407  -8.779  1.00  0.00           C  
ATOM   1424  CG  HIS B  92       0.716  -7.815  -8.262  1.00  0.00           C  
ATOM   1425  ND1 HIS B  92       0.147  -8.885  -8.920  1.00  0.00           N  
ATOM   1426  CD2 HIS B  92       1.379  -8.344  -7.208  1.00  0.00           C  
ATOM   1427  CE1 HIS B  92       0.423 -10.000  -8.270  1.00  0.00           C  
ATOM   1428  NE2 HIS B  92       1.167  -9.701  -7.232  1.00  0.00           N  
ATOM   1429  H   HIS B  92       1.698  -8.063 -10.552  1.00  0.00           H  
ATOM   1430  HA  HIS B  92       1.719  -5.086 -10.107  1.00  0.00           H  
ATOM   1431 1HB  HIS B  92       0.580  -5.716  -7.936  1.00  0.00           H  
ATOM   1432 2HB  HIS B  92      -0.335  -6.314  -9.317  1.00  0.00           H  
ATOM   1433  HD2 HIS B  92       1.974  -7.809  -6.491  1.00  0.00           H  
ATOM   1434  HE1 HIS B  92       0.097 -11.000  -8.554  1.00  0.00           H  
ATOM   1435  HE2 HIS B  92       1.536 -10.363  -6.563  1.00  0.00           H  
ATOM   1436  N   LEU B  93       3.233  -5.166  -8.023  1.00  0.00           N  
ATOM   1437  CA  LEU B  93       4.357  -5.147  -7.102  1.00  0.00           C  
ATOM   1438  C   LEU B  93       3.885  -4.841  -5.718  1.00  0.00           C  
ATOM   1439  O   LEU B  93       3.359  -3.765  -5.484  1.00  0.00           O  
ATOM   1440  CB  LEU B  93       5.392  -4.097  -7.562  1.00  0.00           C  
ATOM   1441  CG  LEU B  93       6.633  -3.841  -6.625  1.00  0.00           C  
ATOM   1442  CD1 LEU B  93       7.458  -5.120  -6.475  1.00  0.00           C  
ATOM   1443  CD2 LEU B  93       7.516  -2.717  -7.236  1.00  0.00           C  
ATOM   1444  H   LEU B  93       2.561  -4.400  -8.010  1.00  0.00           H  
ATOM   1445  HA  LEU B  93       4.827  -6.119  -7.097  1.00  0.00           H  
ATOM   1446 1HB  LEU B  93       5.763  -4.403  -8.529  1.00  0.00           H  
ATOM   1447 2HB  LEU B  93       4.874  -3.146  -7.687  1.00  0.00           H  
ATOM   1448  HG  LEU B  93       6.287  -3.533  -5.636  1.00  0.00           H  
ATOM   1449 1HD1 LEU B  93       8.306  -4.919  -5.827  1.00  0.00           H  
ATOM   1450 2HD1 LEU B  93       6.859  -5.912  -6.028  1.00  0.00           H  
ATOM   1451 3HD1 LEU B  93       7.812  -5.442  -7.453  1.00  0.00           H  
ATOM   1452 1HD2 LEU B  93       8.367  -2.537  -6.595  1.00  0.00           H  
ATOM   1453 2HD2 LEU B  93       7.869  -3.016  -8.205  1.00  0.00           H  
ATOM   1454 3HD2 LEU B  93       6.946  -1.804  -7.333  1.00  0.00           H  
ATOM   1455  N   GLN B  94       4.120  -5.795  -4.816  1.00  0.00           N  
ATOM   1456  CA  GLN B  94       3.750  -5.632  -3.419  1.00  0.00           C  
ATOM   1457  C   GLN B  94       5.014  -5.740  -2.579  1.00  0.00           C  
ATOM   1458  O   GLN B  94       5.762  -6.707  -2.704  1.00  0.00           O  
ATOM   1459  CB  GLN B  94       2.725  -6.709  -2.971  1.00  0.00           C  
ATOM   1460  CG  GLN B  94       1.341  -6.710  -3.661  1.00  0.00           C  
ATOM   1461  CD  GLN B  94       0.402  -7.854  -3.213  1.00  0.00           C  
ATOM   1462  OE1 GLN B  94      -0.719  -7.977  -3.738  1.00  0.00           O  
ATOM   1463  NE2 GLN B  94       0.841  -8.681  -2.286  1.00  0.00           N  
ATOM   1464  H   GLN B  94       4.525  -6.668  -5.134  1.00  0.00           H  
ATOM   1465  HA  GLN B  94       3.315  -4.657  -3.276  1.00  0.00           H  
ATOM   1466 1HB  GLN B  94       3.147  -7.685  -3.088  1.00  0.00           H  
ATOM   1467 2HB  GLN B  94       2.535  -6.572  -1.939  1.00  0.00           H  
ATOM   1468 1HG  GLN B  94       0.832  -5.849  -3.427  1.00  0.00           H  
ATOM   1469 2HG  GLN B  94       1.476  -6.749  -4.713  1.00  0.00           H  
ATOM   1470 1HE2 GLN B  94       0.291  -9.473  -2.001  1.00  0.00           H  
ATOM   1471 2HE2 GLN B  94       1.765  -8.586  -1.886  1.00  0.00           H  
ATOM   1472  N   ILE B  95       5.278  -4.728  -1.762  1.00  0.00           N  
ATOM   1473  CA  ILE B  95       6.428  -4.784  -0.869  1.00  0.00           C  
ATOM   1474  C   ILE B  95       5.852  -4.608   0.513  1.00  0.00           C  
ATOM   1475  O   ILE B  95       5.302  -3.539   0.818  1.00  0.00           O  
ATOM   1476  CB  ILE B  95       7.433  -3.656  -1.220  1.00  0.00           C  
ATOM   1477  CG1 ILE B  95       7.871  -3.810  -2.711  1.00  0.00           C  
ATOM   1478  CG2 ILE B  95       8.650  -3.731  -0.306  1.00  0.00           C  
ATOM   1479  CD1 ILE B  95       8.648  -2.660  -3.283  1.00  0.00           C  
ATOM   1480  H   ILE B  95       4.638  -3.933  -1.739  1.00  0.00           H  
ATOM   1481  HA  ILE B  95       6.903  -5.763  -0.926  1.00  0.00           H  
ATOM   1482  HB  ILE B  95       6.952  -2.697  -1.098  1.00  0.00           H  
ATOM   1483 1HG1 ILE B  95       8.468  -4.711  -2.795  1.00  0.00           H  
ATOM   1484 2HG1 ILE B  95       6.990  -3.927  -3.324  1.00  0.00           H  
ATOM   1485 1HG2 ILE B  95       9.355  -2.943  -0.534  1.00  0.00           H  
ATOM   1486 2HG2 ILE B  95       8.339  -3.632   0.730  1.00  0.00           H  
ATOM   1487 3HG2 ILE B  95       9.121  -4.688  -0.455  1.00  0.00           H  
ATOM   1488 1HD1 ILE B  95       8.884  -2.891  -4.313  1.00  0.00           H  
ATOM   1489 2HD1 ILE B  95       8.042  -1.754  -3.238  1.00  0.00           H  
ATOM   1490 3HD1 ILE B  95       9.569  -2.504  -2.736  1.00  0.00           H  
ATOM   1491  N   LEU B  96       5.938  -5.644   1.338  1.00  0.00           N  
ATOM   1492  CA  LEU B  96       5.290  -5.586   2.636  1.00  0.00           C  
ATOM   1493  C   LEU B  96       5.877  -6.425   3.759  1.00  0.00           C  
ATOM   1494  O   LEU B  96       6.598  -7.395   3.530  1.00  0.00           O  
ATOM   1495  CB  LEU B  96       3.795  -5.914   2.509  1.00  0.00           C  
ATOM   1496  CG  LEU B  96       3.354  -7.338   2.132  1.00  0.00           C  
ATOM   1497  CD1 LEU B  96       1.930  -7.531   2.634  1.00  0.00           C  
ATOM   1498  CD2 LEU B  96       3.367  -7.499   0.629  1.00  0.00           C  
ATOM   1499  H   LEU B  96       6.425  -6.493   1.030  1.00  0.00           H  
ATOM   1500  HA  LEU B  96       5.345  -4.552   2.955  1.00  0.00           H  
ATOM   1501 1HB  LEU B  96       3.349  -5.710   3.468  1.00  0.00           H  
ATOM   1502 2HB  LEU B  96       3.363  -5.230   1.781  1.00  0.00           H  
ATOM   1503  HG  LEU B  96       4.003  -8.079   2.580  1.00  0.00           H  
ATOM   1504 1HD1 LEU B  96       1.570  -8.522   2.359  1.00  0.00           H  
ATOM   1505 2HD1 LEU B  96       1.884  -7.426   3.693  1.00  0.00           H  
ATOM   1506 3HD1 LEU B  96       1.322  -6.775   2.191  1.00  0.00           H  
ATOM   1507 1HD2 LEU B  96       3.015  -8.498   0.370  1.00  0.00           H  
ATOM   1508 2HD2 LEU B  96       2.706  -6.760   0.213  1.00  0.00           H  
ATOM   1509 3HD2 LEU B  96       4.362  -7.372   0.221  1.00  0.00           H  
ATOM   1510  N   LEU B  97       5.508  -6.056   4.985  1.00  0.00           N  
ATOM   1511  CA  LEU B  97       5.847  -6.799   6.191  1.00  0.00           C  
ATOM   1512  C   LEU B  97       7.331  -6.946   6.394  1.00  0.00           C  
ATOM   1513  O   LEU B  97       7.867  -8.053   6.520  1.00  0.00           O  
ATOM   1514  CB  LEU B  97       5.232  -8.214   6.171  1.00  0.00           C  
ATOM   1515  CG  LEU B  97       3.724  -8.319   5.844  1.00  0.00           C  
ATOM   1516  CD1 LEU B  97       3.244  -9.753   6.067  1.00  0.00           C  
ATOM   1517  CD2 LEU B  97       2.906  -7.305   6.564  1.00  0.00           C  
ATOM   1518  H   LEU B  97       4.957  -5.200   5.064  1.00  0.00           H  
ATOM   1519  HA  LEU B  97       5.458  -6.236   7.040  1.00  0.00           H  
ATOM   1520 1HB  LEU B  97       5.766  -8.820   5.444  1.00  0.00           H  
ATOM   1521 2HB  LEU B  97       5.387  -8.663   7.158  1.00  0.00           H  
ATOM   1522  HG  LEU B  97       3.618  -8.148   4.819  1.00  0.00           H  
ATOM   1523 1HD1 LEU B  97       2.197  -9.832   5.770  1.00  0.00           H  
ATOM   1524 2HD1 LEU B  97       3.847 -10.435   5.474  1.00  0.00           H  
ATOM   1525 3HD1 LEU B  97       3.339 -10.011   7.123  1.00  0.00           H  
ATOM   1526 1HD2 LEU B  97       1.902  -7.444   6.255  1.00  0.00           H  
ATOM   1527 2HD2 LEU B  97       2.960  -7.413   7.588  1.00  0.00           H  
ATOM   1528 3HD2 LEU B  97       3.229  -6.318   6.311  1.00  0.00           H  
ATOM   1529  N   MET B  98       7.995  -5.804   6.345  1.00  0.00           N  
ATOM   1530  CA  MET B  98       9.421  -5.713   6.540  1.00  0.00           C  
ATOM   1531  C   MET B  98       9.699  -4.955   7.824  1.00  0.00           C  
ATOM   1532  O   MET B  98       9.761  -3.725   7.825  1.00  0.00           O  
ATOM   1533  CB  MET B  98      10.010  -5.005   5.344  1.00  0.00           C  
ATOM   1534  CG  MET B  98       9.694  -5.714   4.071  1.00  0.00           C  
ATOM   1535  SD  MET B  98      10.425  -5.015   2.672  1.00  0.00           S  
ATOM   1536  CE  MET B  98      10.069  -6.368   1.608  1.00  0.00           C  
ATOM   1537  H   MET B  98       7.446  -4.946   6.253  1.00  0.00           H  
ATOM   1538  HA  MET B  98       9.835  -6.719   6.640  1.00  0.00           H  
ATOM   1539 1HB  MET B  98       9.618  -4.019   5.291  1.00  0.00           H  
ATOM   1540 2HB  MET B  98      11.096  -4.934   5.448  1.00  0.00           H  
ATOM   1541 1HG  MET B  98       9.932  -6.754   4.119  1.00  0.00           H  
ATOM   1542 2HG  MET B  98       8.624  -5.649   3.925  1.00  0.00           H  
ATOM   1543 1HE  MET B  98      10.467  -6.157   0.625  1.00  0.00           H  
ATOM   1544 2HE  MET B  98      10.544  -7.277   2.004  1.00  0.00           H  
ATOM   1545 3HE  MET B  98       8.989  -6.519   1.552  1.00  0.00           H  
ATOM   1546  N   PHE B  99       9.821  -5.680   8.931  1.00  0.00           N  
ATOM   1547  CA  PHE B  99       9.904  -5.052  10.250  1.00  0.00           C  
ATOM   1548  C   PHE B  99      11.319  -4.714  10.726  1.00  0.00           C  
ATOM   1549  O   PHE B  99      11.500  -3.925  11.659  1.00  0.00           O  
ATOM   1550  CB  PHE B  99       9.260  -5.968  11.293  1.00  0.00           C  
ATOM   1551  CG  PHE B  99       9.073  -5.315  12.620  1.00  0.00           C  
ATOM   1552  CD1 PHE B  99       8.058  -4.407  12.803  1.00  0.00           C  
ATOM   1553  CD2 PHE B  99       9.920  -5.591  13.684  1.00  0.00           C  
ATOM   1554  CE1 PHE B  99       7.880  -3.776  14.007  1.00  0.00           C  
ATOM   1555  CE2 PHE B  99       9.746  -4.962  14.895  1.00  0.00           C  
ATOM   1556  CZ  PHE B  99       8.722  -4.050  15.054  1.00  0.00           C  
ATOM   1557  H   PHE B  99       9.793  -6.690   8.863  1.00  0.00           H  
ATOM   1558  HA  PHE B  99       9.332  -4.138  10.225  1.00  0.00           H  
ATOM   1559 1HB  PHE B  99       8.276  -6.301  10.933  1.00  0.00           H  
ATOM   1560 2HB  PHE B  99       9.873  -6.855  11.432  1.00  0.00           H  
ATOM   1561  HD1 PHE B  99       7.394  -4.198  11.974  1.00  0.00           H  
ATOM   1562  HD2 PHE B  99      10.733  -6.306  13.549  1.00  0.00           H  
ATOM   1563  HE1 PHE B  99       7.071  -3.059  14.130  1.00  0.00           H  
ATOM   1564  HE2 PHE B  99      10.416  -5.179  15.728  1.00  0.00           H  
ATOM   1565  HZ  PHE B  99       8.583  -3.550  16.009  1.00  0.00           H  
ATOM   1566  N   LYS B 100      12.325  -5.317  10.117  1.00  0.00           N  
ATOM   1567  CA  LYS B 100      13.670  -5.141  10.619  1.00  0.00           C  
ATOM   1568  C   LYS B 100      14.472  -4.130   9.818  1.00  0.00           C  
ATOM   1569  O   LYS B 100      15.622  -3.851  10.131  1.00  0.00           O  
ATOM   1570  CB  LYS B 100      14.393  -6.483  10.652  1.00  0.00           C  
ATOM   1571  CG  LYS B 100      13.780  -7.484  11.628  1.00  0.00           C  
ATOM   1572  CD  LYS B 100      14.559  -8.795  11.643  1.00  0.00           C  
ATOM   1573  CE  LYS B 100      13.958  -9.794  12.629  1.00  0.00           C  
ATOM   1574  NZ  LYS B 100      14.695 -11.092  12.627  1.00  0.00           N  
ATOM   1575  H   LYS B 100      12.146  -5.933   9.332  1.00  0.00           H  
ATOM   1576  HA  LYS B 100      13.613  -4.762  11.637  1.00  0.00           H  
ATOM   1577 1HB  LYS B 100      14.385  -6.925   9.656  1.00  0.00           H  
ATOM   1578 2HB  LYS B 100      15.434  -6.327  10.936  1.00  0.00           H  
ATOM   1579 1HG  LYS B 100      13.781  -7.051  12.629  1.00  0.00           H  
ATOM   1580 2HG  LYS B 100      12.749  -7.683  11.343  1.00  0.00           H  
ATOM   1581 1HD  LYS B 100      14.551  -9.233  10.645  1.00  0.00           H  
ATOM   1582 2HD  LYS B 100      15.594  -8.597  11.926  1.00  0.00           H  
ATOM   1583 1HE  LYS B 100      13.994  -9.370  13.631  1.00  0.00           H  
ATOM   1584 2HE  LYS B 100      12.919  -9.978  12.359  1.00  0.00           H  
ATOM   1585 1HZ  LYS B 100      14.268 -11.724  13.290  1.00  0.00           H  
ATOM   1586 2HZ  LYS B 100      14.659 -11.501  11.703  1.00  0.00           H  
ATOM   1587 3HZ  LYS B 100      15.659 -10.935  12.887  1.00  0.00           H  
ATOM   1588  N   THR B 101      13.859  -3.602   8.777  1.00  0.00           N  
ATOM   1589  CA  THR B 101      14.547  -2.637   7.947  1.00  0.00           C  
ATOM   1590  C   THR B 101      14.645  -1.270   8.626  1.00  0.00           C  
ATOM   1591  O   THR B 101      13.755  -0.831   9.364  1.00  0.00           O  
ATOM   1592  CB  THR B 101      13.923  -2.647   6.528  1.00  0.00           C  
ATOM   1593  OG1 THR B 101      12.516  -2.472   6.605  1.00  0.00           O  
ATOM   1594  CG2 THR B 101      14.195  -3.964   5.842  1.00  0.00           C  
ATOM   1595  H   THR B 101      12.911  -3.860   8.572  1.00  0.00           H  
ATOM   1596  HA  THR B 101      15.570  -2.980   7.804  1.00  0.00           H  
ATOM   1597  HB  THR B 101      14.356  -1.845   5.942  1.00  0.00           H  
ATOM   1598  HG1 THR B 101      12.320  -1.568   6.835  1.00  0.00           H  
ATOM   1599 1HG2 THR B 101      13.742  -3.938   4.855  1.00  0.00           H  
ATOM   1600 2HG2 THR B 101      15.273  -4.115   5.755  1.00  0.00           H  
ATOM   1601 3HG2 THR B 101      13.758  -4.775   6.419  1.00  0.00           H  
ATOM   1602  N   ARG B 102      15.740  -0.594   8.342  1.00  0.00           N  
ATOM   1603  CA  ARG B 102      16.048   0.736   8.857  1.00  0.00           C  
ATOM   1604  C   ARG B 102      16.440   1.630   7.666  1.00  0.00           C  
ATOM   1605  O   ARG B 102      16.753   1.105   6.615  1.00  0.00           O  
ATOM   1606  CB  ARG B 102      17.190   0.625   9.860  1.00  0.00           C  
ATOM   1607  CG  ARG B 102      16.891  -0.278  11.030  1.00  0.00           C  
ATOM   1608  CD  ARG B 102      15.829   0.323  11.925  1.00  0.00           C  
ATOM   1609  NE  ARG B 102      15.520  -0.530  13.079  1.00  0.00           N  
ATOM   1610  CZ  ARG B 102      14.555  -1.513  13.114  1.00  0.00           C  
ATOM   1611  NH1 ARG B 102      13.773  -1.787  12.054  1.00  0.00           N  
ATOM   1612  NH2 ARG B 102      14.392  -2.207  14.232  1.00  0.00           N  
ATOM   1613  H   ARG B 102      16.451  -1.077   7.780  1.00  0.00           H  
ATOM   1614  HA  ARG B 102      15.165   1.120   9.358  1.00  0.00           H  
ATOM   1615 1HB  ARG B 102      18.060   0.193   9.355  1.00  0.00           H  
ATOM   1616 2HB  ARG B 102      17.490   1.581  10.247  1.00  0.00           H  
ATOM   1617 1HG  ARG B 102      16.558  -1.257  10.675  1.00  0.00           H  
ATOM   1618 2HG  ARG B 102      17.799  -0.400  11.610  1.00  0.00           H  
ATOM   1619 1HD  ARG B 102      16.181   1.286  12.298  1.00  0.00           H  
ATOM   1620 2HD  ARG B 102      14.907   0.474  11.354  1.00  0.00           H  
ATOM   1621  HE  ARG B 102      16.068  -0.383  13.916  1.00  0.00           H  
ATOM   1622 1HH1 ARG B 102      13.871  -1.276  11.166  1.00  0.00           H  
ATOM   1623 2HH1 ARG B 102      13.052  -2.531  12.102  1.00  0.00           H  
ATOM   1624 1HH2 ARG B 102      14.973  -2.014  15.037  1.00  0.00           H  
ATOM   1625 2HH2 ARG B 102      13.690  -2.928  14.276  1.00  0.00           H  
ATOM   1626  N   PRO B 103      16.466   2.977   7.770  1.00  0.00           N  
ATOM   1627  CA  PRO B 103      16.933   3.849   6.693  1.00  0.00           C  
ATOM   1628  C   PRO B 103      18.330   3.421   6.217  1.00  0.00           C  
ATOM   1629  O   PRO B 103      18.650   3.525   5.027  1.00  0.00           O  
ATOM   1630  CB  PRO B 103      16.954   5.232   7.353  1.00  0.00           C  
ATOM   1631  CG  PRO B 103      15.915   5.145   8.418  1.00  0.00           C  
ATOM   1632  CD  PRO B 103      16.044   3.743   8.953  1.00  0.00           C  
ATOM   1633  HA  PRO B 103      16.219   3.867   5.886  1.00  0.00           H  
ATOM   1634 1HB  PRO B 103      17.957   5.443   7.751  1.00  0.00           H  
ATOM   1635 2HB  PRO B 103      16.735   6.008   6.605  1.00  0.00           H  
ATOM   1636 1HG  PRO B 103      16.095   5.910   9.187  1.00  0.00           H  
ATOM   1637 2HG  PRO B 103      14.920   5.347   7.995  1.00  0.00           H  
ATOM   1638 1HD  PRO B 103      16.806   3.722   9.745  1.00  0.00           H  
ATOM   1639 2HD  PRO B 103      15.071   3.408   9.341  1.00  0.00           H  
ATOM   1640  N   GLU B 104      19.096   2.791   7.106  1.00  0.00           N  
ATOM   1641  CA  GLU B 104      20.441   2.278   6.846  1.00  0.00           C  
ATOM   1642  C   GLU B 104      20.415   1.283   5.655  1.00  0.00           C  
ATOM   1643  O   GLU B 104      21.409   1.142   4.936  1.00  0.00           O  
ATOM   1644  CB  GLU B 104      20.900   1.494   8.094  1.00  0.00           C  
ATOM   1645  CG  GLU B 104      21.155   2.338   9.359  1.00  0.00           C  
ATOM   1646  CD  GLU B 104      21.530   1.487  10.605  1.00  0.00           C  
ATOM   1647  OE1 GLU B 104      21.463   0.282  10.532  1.00  0.00           O  
ATOM   1648  OE2 GLU B 104      21.882   2.061  11.613  1.00  0.00           O  
ATOM   1649  H   GLU B 104      18.766   2.719   8.051  1.00  0.00           H  
ATOM   1650  HA  GLU B 104      21.111   3.092   6.627  1.00  0.00           H  
ATOM   1651 1HB  GLU B 104      20.162   0.732   8.340  1.00  0.00           H  
ATOM   1652 2HB  GLU B 104      21.828   0.979   7.858  1.00  0.00           H  
ATOM   1653 1HG  GLU B 104      21.952   3.050   9.156  1.00  0.00           H  
ATOM   1654 2HG  GLU B 104      20.247   2.905   9.581  1.00  0.00           H  
ATOM   1655  N   ASP B 105      19.268   0.608   5.477  1.00  0.00           N  
ATOM   1656  CA  ASP B 105      18.990  -0.416   4.471  1.00  0.00           C  
ATOM   1657  C   ASP B 105      18.474   0.202   3.152  1.00  0.00           C  
ATOM   1658  O   ASP B 105      18.529  -0.460   2.111  1.00  0.00           O  
ATOM   1659  CB  ASP B 105      17.941  -1.420   4.993  1.00  0.00           C  
ATOM   1660  CG  ASP B 105      18.414  -2.287   6.234  1.00  0.00           C  
ATOM   1661  OD1 ASP B 105      19.415  -2.975   6.131  1.00  0.00           O  
ATOM   1662  OD2 ASP B 105      17.753  -2.227   7.265  1.00  0.00           O  
ATOM   1663  H   ASP B 105      18.497   0.829   6.099  1.00  0.00           H  
ATOM   1664  HA  ASP B 105      19.912  -0.949   4.259  1.00  0.00           H  
ATOM   1665 1HB  ASP B 105      17.028  -0.892   5.253  1.00  0.00           H  
ATOM   1666 2HB  ASP B 105      17.686  -2.096   4.195  1.00  0.00           H  
ATOM   1667  N   PHE B 106      17.913   1.414   3.209  1.00  0.00           N  
ATOM   1668  CA  PHE B 106      17.303   2.060   2.041  1.00  0.00           C  
ATOM   1669  C   PHE B 106      18.069   3.234   1.433  1.00  0.00           C  
ATOM   1670  O   PHE B 106      17.843   3.564   0.271  1.00  0.00           O  
ATOM   1671  CB  PHE B 106      15.914   2.596   2.377  1.00  0.00           C  
ATOM   1672  CG  PHE B 106      14.943   1.585   2.693  1.00  0.00           C  
ATOM   1673  CD1 PHE B 106      14.577   1.353   3.961  1.00  0.00           C  
ATOM   1674  CD2 PHE B 106      14.380   0.852   1.690  1.00  0.00           C  
ATOM   1675  CE1 PHE B 106      13.654   0.388   4.253  1.00  0.00           C  
ATOM   1676  CE2 PHE B 106      13.455  -0.121   1.954  1.00  0.00           C  
ATOM   1677  CZ  PHE B 106      13.087  -0.356   3.248  1.00  0.00           C  
ATOM   1678  H   PHE B 106      17.943   1.942   4.078  1.00  0.00           H  
ATOM   1679  HA  PHE B 106      17.201   1.301   1.272  1.00  0.00           H  
ATOM   1680 1HB  PHE B 106      15.990   3.266   3.235  1.00  0.00           H  
ATOM   1681 2HB  PHE B 106      15.541   3.177   1.539  1.00  0.00           H  
ATOM   1682  HD1 PHE B 106      15.032   1.945   4.757  1.00  0.00           H  
ATOM   1683  HD2 PHE B 106      14.677   1.058   0.671  1.00  0.00           H  
ATOM   1684  HE1 PHE B 106      13.366   0.211   5.286  1.00  0.00           H  
ATOM   1685  HE2 PHE B 106      13.015  -0.699   1.144  1.00  0.00           H  
ATOM   1686  HZ  PHE B 106      12.353  -1.126   3.484  1.00  0.00           H  
ATOM   1687  N   ARG B 107      18.961   3.868   2.189  1.00  0.00           N  
ATOM   1688  CA  ARG B 107      19.616   5.086   1.687  1.00  0.00           C  
ATOM   1689  C   ARG B 107      20.211   4.908   0.284  1.00  0.00           C  
ATOM   1690  O   ARG B 107      20.037   5.771  -0.577  1.00  0.00           O  
ATOM   1691  CB  ARG B 107      20.748   5.566   2.607  1.00  0.00           C  
ATOM   1692  CG  ARG B 107      21.405   6.927   2.141  1.00  0.00           C  
ATOM   1693  CD  ARG B 107      22.724   7.285   2.820  1.00  0.00           C  
ATOM   1694  NE  ARG B 107      23.822   6.386   2.421  1.00  0.00           N  
ATOM   1695  CZ  ARG B 107      24.952   6.159   3.130  1.00  0.00           C  
ATOM   1696  NH1 ARG B 107      25.142   6.769   4.286  1.00  0.00           N  
ATOM   1697  NH2 ARG B 107      25.867   5.313   2.648  1.00  0.00           N  
ATOM   1698  H   ARG B 107      19.110   3.565   3.149  1.00  0.00           H  
ATOM   1699  HA  ARG B 107      18.867   5.876   1.640  1.00  0.00           H  
ATOM   1700 1HB  ARG B 107      20.366   5.694   3.623  1.00  0.00           H  
ATOM   1701 2HB  ARG B 107      21.536   4.812   2.644  1.00  0.00           H  
ATOM   1702 1HG  ARG B 107      21.608   6.850   1.068  1.00  0.00           H  
ATOM   1703 2HG  ARG B 107      20.703   7.741   2.313  1.00  0.00           H  
ATOM   1704 1HD  ARG B 107      23.004   8.303   2.549  1.00  0.00           H  
ATOM   1705 2HD  ARG B 107      22.605   7.220   3.901  1.00  0.00           H  
ATOM   1706  HE  ARG B 107      23.743   5.901   1.504  1.00  0.00           H  
ATOM   1707 1HH1 ARG B 107      24.442   7.403   4.643  1.00  0.00           H  
ATOM   1708 2HH1 ARG B 107      25.983   6.597   4.816  1.00  0.00           H  
ATOM   1709 1HH2 ARG B 107      25.684   4.815   1.746  1.00  0.00           H  
ATOM   1710 2HH2 ARG B 107      26.710   5.130   3.160  1.00  0.00           H  
ATOM   1711  N   ASP B 108      20.911   3.793   0.053  1.00  0.00           N  
ATOM   1712  CA  ASP B 108      21.567   3.564  -1.234  1.00  0.00           C  
ATOM   1713  C   ASP B 108      20.773   2.643  -2.173  1.00  0.00           C  
ATOM   1714  O   ASP B 108      21.312   2.148  -3.166  1.00  0.00           O  
ATOM   1715  CB  ASP B 108      22.985   3.017  -1.019  1.00  0.00           C  
ATOM   1716  CG  ASP B 108      23.911   4.028  -0.247  1.00  0.00           C  
ATOM   1717  OD1 ASP B 108      23.707   5.210  -0.383  1.00  0.00           O  
ATOM   1718  OD2 ASP B 108      24.799   3.617   0.469  1.00  0.00           O  
ATOM   1719  H   ASP B 108      20.994   3.102   0.789  1.00  0.00           H  
ATOM   1720  HA  ASP B 108      21.662   4.529  -1.734  1.00  0.00           H  
ATOM   1721 1HB  ASP B 108      22.930   2.087  -0.450  1.00  0.00           H  
ATOM   1722 2HB  ASP B 108      23.436   2.786  -1.985  1.00  0.00           H  
ATOM   1723  N   LEU B 109      19.511   2.373  -1.848  1.00  0.00           N  
ATOM   1724  CA  LEU B 109      18.702   1.457  -2.643  1.00  0.00           C  
ATOM   1725  C   LEU B 109      17.782   2.171  -3.617  1.00  0.00           C  
ATOM   1726  O   LEU B 109      16.946   2.995  -3.231  1.00  0.00           O  
ATOM   1727  CB  LEU B 109      17.856   0.568  -1.742  1.00  0.00           C  
ATOM   1728  CG  LEU B 109      16.947  -0.399  -2.454  1.00  0.00           C  
ATOM   1729  CD1 LEU B 109      17.785  -1.417  -3.194  1.00  0.00           C  
ATOM   1730  CD2 LEU B 109      16.083  -1.075  -1.446  1.00  0.00           C  
ATOM   1731  H   LEU B 109      19.082   2.829  -1.043  1.00  0.00           H  
ATOM   1732  HA  LEU B 109      19.373   0.822  -3.220  1.00  0.00           H  
ATOM   1733 1HB  LEU B 109      18.510   0.008  -1.075  1.00  0.00           H  
ATOM   1734 2HB  LEU B 109      17.224   1.217  -1.139  1.00  0.00           H  
ATOM   1735  HG  LEU B 109      16.327   0.130  -3.175  1.00  0.00           H  
ATOM   1736 1HD1 LEU B 109      17.150  -2.127  -3.702  1.00  0.00           H  
ATOM   1737 2HD1 LEU B 109      18.417  -0.916  -3.926  1.00  0.00           H  
ATOM   1738 3HD1 LEU B 109      18.408  -1.939  -2.481  1.00  0.00           H  
ATOM   1739 1HD2 LEU B 109      15.439  -1.768  -1.957  1.00  0.00           H  
ATOM   1740 2HD2 LEU B 109      16.710  -1.605  -0.728  1.00  0.00           H  
ATOM   1741 3HD2 LEU B 109      15.491  -0.343  -0.934  1.00  0.00           H  
ATOM   1742  N   SER B 110      17.920   1.810  -4.886  1.00  0.00           N  
ATOM   1743  CA  SER B 110      17.130   2.413  -5.941  1.00  0.00           C  
ATOM   1744  C   SER B 110      16.898   1.446  -7.110  1.00  0.00           C  
ATOM   1745  O   SER B 110      17.780   0.652  -7.455  1.00  0.00           O  
ATOM   1746  CB  SER B 110      17.819   3.669  -6.438  1.00  0.00           C  
ATOM   1747  OG  SER B 110      19.038   3.362  -7.056  1.00  0.00           O  
ATOM   1748  H   SER B 110      18.616   1.118  -5.123  1.00  0.00           H  
ATOM   1749  HA  SER B 110      16.173   2.683  -5.533  1.00  0.00           H  
ATOM   1750 1HB  SER B 110      17.169   4.185  -7.145  1.00  0.00           H  
ATOM   1751 2HB  SER B 110      17.992   4.344  -5.601  1.00  0.00           H  
ATOM   1752  HG  SER B 110      19.549   4.175  -7.053  1.00  0.00           H  
ATOM   1753  N   PHE B 111      15.725   1.562  -7.750  1.00  0.00           N  
ATOM   1754  CA  PHE B 111      15.362   0.814  -8.947  1.00  0.00           C  
ATOM   1755  C   PHE B 111      15.012   1.766 -10.093  1.00  0.00           C  
ATOM   1756  O   PHE B 111      13.917   1.695 -10.648  1.00  0.00           O  
ATOM   1757  CB  PHE B 111      14.183  -0.095  -8.643  1.00  0.00           C  
ATOM   1758  CG  PHE B 111      14.535  -1.013  -7.618  1.00  0.00           C  
ATOM   1759  CD1 PHE B 111      14.232  -0.762  -6.316  1.00  0.00           C  
ATOM   1760  CD2 PHE B 111      15.256  -2.146  -7.952  1.00  0.00           C  
ATOM   1761  CE1 PHE B 111      14.644  -1.648  -5.351  1.00  0.00           C  
ATOM   1762  CE2 PHE B 111      15.669  -3.022  -7.010  1.00  0.00           C  
ATOM   1763  CZ  PHE B 111      15.373  -2.786  -5.713  1.00  0.00           C  
ATOM   1764  H   PHE B 111      15.022   2.210  -7.396  1.00  0.00           H  
ATOM   1765  HA  PHE B 111      16.197   0.181  -9.236  1.00  0.00           H  
ATOM   1766 1HB  PHE B 111      13.332   0.494  -8.304  1.00  0.00           H  
ATOM   1767 2HB  PHE B 111      13.888  -0.651  -9.530  1.00  0.00           H  
ATOM   1768  HD1 PHE B 111      13.672   0.144  -6.053  1.00  0.00           H  
ATOM   1769  HD2 PHE B 111      15.505  -2.327  -9.002  1.00  0.00           H  
ATOM   1770  HE1 PHE B 111      14.413  -1.460  -4.302  1.00  0.00           H  
ATOM   1771  HE2 PHE B 111      16.236  -3.908  -7.291  1.00  0.00           H  
ATOM   1772  HZ  PHE B 111      15.708  -3.493  -4.956  1.00  0.00           H  
ATOM   1773  N   PRO B 112      15.962   2.612 -10.535  1.00  0.00           N  
ATOM   1774  CA  PRO B 112      15.757   3.761 -11.397  1.00  0.00           C  
ATOM   1775  C   PRO B 112      15.268   3.404 -12.777  1.00  0.00           C  
ATOM   1776  O   PRO B 112      14.733   4.251 -13.494  1.00  0.00           O  
ATOM   1777  CB  PRO B 112      17.163   4.361 -11.495  1.00  0.00           C  
ATOM   1778  CG  PRO B 112      18.070   3.285 -10.939  1.00  0.00           C  
ATOM   1779  CD  PRO B 112      17.262   2.595  -9.897  1.00  0.00           C  
ATOM   1780  HA  PRO B 112      15.056   4.437 -10.911  1.00  0.00           H  
ATOM   1781 1HB  PRO B 112      17.386   4.618 -12.537  1.00  0.00           H  
ATOM   1782 2HB  PRO B 112      17.204   5.298 -10.912  1.00  0.00           H  
ATOM   1783 1HG  PRO B 112      18.393   2.609 -11.743  1.00  0.00           H  
ATOM   1784 2HG  PRO B 112      18.982   3.740 -10.528  1.00  0.00           H  
ATOM   1785 1HD  PRO B 112      17.650   1.582  -9.739  1.00  0.00           H  
ATOM   1786 2HD  PRO B 112      17.311   3.205  -9.010  1.00  0.00           H  
ATOM   1787  N   LYS B 113      15.463   2.141 -13.165  1.00  0.00           N  
ATOM   1788  CA  LYS B 113      15.076   1.666 -14.479  1.00  0.00           C  
ATOM   1789  C   LYS B 113      13.568   1.473 -14.573  1.00  0.00           C  
ATOM   1790  O   LYS B 113      13.009   1.529 -15.664  1.00  0.00           O  
ATOM   1791  CB  LYS B 113      15.802   0.353 -14.802  1.00  0.00           C  
ATOM   1792  CG  LYS B 113      17.324   0.482 -15.027  1.00  0.00           C  
ATOM   1793  CD  LYS B 113      17.971  -0.876 -15.424  1.00  0.00           C  
ATOM   1794  CE  LYS B 113      19.517  -0.756 -15.647  1.00  0.00           C  
ATOM   1795  NZ  LYS B 113      20.176  -2.047 -16.189  1.00  0.00           N  
ATOM   1796  H   LYS B 113      15.896   1.483 -12.536  1.00  0.00           H  
ATOM   1797  HA  LYS B 113      15.363   2.416 -15.216  1.00  0.00           H  
ATOM   1798 1HB  LYS B 113      15.642  -0.356 -13.983  1.00  0.00           H  
ATOM   1799 2HB  LYS B 113      15.362  -0.091 -15.696  1.00  0.00           H  
ATOM   1800 1HG  LYS B 113      17.516   1.207 -15.817  1.00  0.00           H  
ATOM   1801 2HG  LYS B 113      17.791   0.840 -14.114  1.00  0.00           H  
ATOM   1802 1HD  LYS B 113      17.792  -1.564 -14.607  1.00  0.00           H  
ATOM   1803 2HD  LYS B 113      17.497  -1.274 -16.322  1.00  0.00           H  
ATOM   1804 1HE  LYS B 113      19.702   0.051 -16.350  1.00  0.00           H  
ATOM   1805 2HE  LYS B 113      19.979  -0.505 -14.689  1.00  0.00           H  
ATOM   1806 1HZ  LYS B 113      21.162  -1.877 -16.307  1.00  0.00           H  
ATOM   1807 2HZ  LYS B 113      20.073  -2.883 -15.578  1.00  0.00           H  
ATOM   1808 3HZ  LYS B 113      19.773  -2.271 -17.080  1.00  0.00           H  
ATOM   1809  N   LEU B 114      12.898   1.267 -13.431  1.00  0.00           N  
ATOM   1810  CA  LEU B 114      11.479   0.948 -13.458  1.00  0.00           C  
ATOM   1811  C   LEU B 114      10.602   2.146 -13.774  1.00  0.00           C  
ATOM   1812  O   LEU B 114      10.499   3.108 -12.991  1.00  0.00           O  
ATOM   1813  CB  LEU B 114      11.049   0.290 -12.135  1.00  0.00           C  
ATOM   1814  CG  LEU B 114       9.542  -0.032 -12.013  1.00  0.00           C  
ATOM   1815  CD1 LEU B 114       9.164  -1.057 -13.034  1.00  0.00           C  
ATOM   1816  CD2 LEU B 114       9.253  -0.537 -10.641  1.00  0.00           C  
ATOM   1817  H   LEU B 114      13.379   1.312 -12.533  1.00  0.00           H  
ATOM   1818  HA  LEU B 114      11.322   0.211 -14.242  1.00  0.00           H  
ATOM   1819 1HB  LEU B 114      11.601  -0.647 -12.025  1.00  0.00           H  
ATOM   1820 2HB  LEU B 114      11.330   0.948 -11.312  1.00  0.00           H  
ATOM   1821  HG  LEU B 114       8.953   0.871 -12.200  1.00  0.00           H  
ATOM   1822 1HD1 LEU B 114       8.099  -1.285 -12.952  1.00  0.00           H  
ATOM   1823 2HD1 LEU B 114       9.366  -0.669 -14.016  1.00  0.00           H  
ATOM   1824 3HD1 LEU B 114       9.753  -1.955 -12.874  1.00  0.00           H  
ATOM   1825 1HD2 LEU B 114       8.195  -0.759 -10.558  1.00  0.00           H  
ATOM   1826 2HD2 LEU B 114       9.838  -1.437 -10.454  1.00  0.00           H  
ATOM   1827 3HD2 LEU B 114       9.523   0.223  -9.919  1.00  0.00           H  
ATOM   1828  N   ILE B 115       9.956   2.042 -14.935  1.00  0.00           N  
ATOM   1829  CA  ILE B 115       9.090   3.032 -15.537  1.00  0.00           C  
ATOM   1830  C   ILE B 115       7.624   2.700 -15.403  1.00  0.00           C  
ATOM   1831  O   ILE B 115       6.775   3.596 -15.197  1.00  0.00           O  
ATOM   1832  CB  ILE B 115       9.429   3.205 -17.029  1.00  0.00           C  
ATOM   1833  CG1 ILE B 115      10.894   3.617 -17.199  1.00  0.00           C  
ATOM   1834  CG2 ILE B 115       8.506   4.230 -17.669  1.00  0.00           C  
ATOM   1835  CD1 ILE B 115      11.250   4.908 -16.497  1.00  0.00           C  
ATOM   1836  H   ILE B 115      10.103   1.193 -15.476  1.00  0.00           H  
ATOM   1837  HA  ILE B 115       9.285   3.984 -15.061  1.00  0.00           H  
ATOM   1838  HB  ILE B 115       9.309   2.251 -17.542  1.00  0.00           H  
ATOM   1839 1HG1 ILE B 115      11.541   2.830 -16.814  1.00  0.00           H  
ATOM   1840 2HG1 ILE B 115      11.118   3.734 -18.259  1.00  0.00           H  
ATOM   1841 1HG2 ILE B 115       8.761   4.340 -18.723  1.00  0.00           H  
ATOM   1842 2HG2 ILE B 115       7.474   3.896 -17.578  1.00  0.00           H  
ATOM   1843 3HG2 ILE B 115       8.623   5.189 -17.166  1.00  0.00           H  
ATOM   1844 1HD1 ILE B 115      12.303   5.134 -16.664  1.00  0.00           H  
ATOM   1845 2HD1 ILE B 115      10.638   5.719 -16.893  1.00  0.00           H  
ATOM   1846 3HD1 ILE B 115      11.067   4.803 -15.429  1.00  0.00           H  
ATOM   1847  N   MET B 116       7.278   1.439 -15.621  1.00  0.00           N  
ATOM   1848  CA  MET B 116       5.869   1.092 -15.609  1.00  0.00           C  
ATOM   1849  C   MET B 116       5.516  -0.206 -14.907  1.00  0.00           C  
ATOM   1850  O   MET B 116       6.253  -1.194 -14.987  1.00  0.00           O  
ATOM   1851  CB  MET B 116       5.335   1.070 -17.040  1.00  0.00           C  
ATOM   1852  CG  MET B 116       3.863   0.705 -17.173  1.00  0.00           C  
ATOM   1853  SD  MET B 116       3.305   0.884 -18.826  1.00  0.00           S  
ATOM   1854  CE  MET B 116       4.013  -0.640 -19.534  1.00  0.00           C  
ATOM   1855  H   MET B 116       8.003   0.738 -15.813  1.00  0.00           H  
ATOM   1856  HA  MET B 116       5.354   1.874 -15.072  1.00  0.00           H  
ATOM   1857 1HB  MET B 116       5.461   2.051 -17.485  1.00  0.00           H  
ATOM   1858 2HB  MET B 116       5.914   0.365 -17.633  1.00  0.00           H  
ATOM   1859 1HG  MET B 116       3.716  -0.339 -16.878  1.00  0.00           H  
ATOM   1860 2HG  MET B 116       3.256   1.324 -16.532  1.00  0.00           H  
ATOM   1861 1HE  MET B 116       3.754  -0.701 -20.588  1.00  0.00           H  
ATOM   1862 2HE  MET B 116       5.097  -0.629 -19.429  1.00  0.00           H  
ATOM   1863 3HE  MET B 116       3.617  -1.507 -19.022  1.00  0.00           H  
ATOM   1864  N   ILE B 117       4.390  -0.181 -14.227  1.00  0.00           N  
ATOM   1865  CA  ILE B 117       3.799  -1.347 -13.593  1.00  0.00           C  
ATOM   1866  C   ILE B 117       2.450  -1.584 -14.248  1.00  0.00           C  
ATOM   1867  O   ILE B 117       1.627  -0.651 -14.315  1.00  0.00           O  
ATOM   1868  CB  ILE B 117       3.679  -1.156 -12.060  1.00  0.00           C  
ATOM   1869  CG1 ILE B 117       5.104  -0.915 -11.424  1.00  0.00           C  
ATOM   1870  CG2 ILE B 117       2.985  -2.390 -11.417  1.00  0.00           C  
ATOM   1871  CD1 ILE B 117       5.056  -0.463  -9.998  1.00  0.00           C  
ATOM   1872  H   ILE B 117       3.884   0.718 -14.193  1.00  0.00           H  
ATOM   1873  HA  ILE B 117       4.432  -2.222 -13.785  1.00  0.00           H  
ATOM   1874  HB  ILE B 117       3.076  -0.265 -11.859  1.00  0.00           H  
ATOM   1875 1HG1 ILE B 117       5.663  -1.839 -11.468  1.00  0.00           H  
ATOM   1876 2HG1 ILE B 117       5.643  -0.177 -12.002  1.00  0.00           H  
ATOM   1877 1HG2 ILE B 117       2.886  -2.249 -10.339  1.00  0.00           H  
ATOM   1878 2HG2 ILE B 117       1.999  -2.517 -11.848  1.00  0.00           H  
ATOM   1879 3HG2 ILE B 117       3.583  -3.290 -11.612  1.00  0.00           H  
ATOM   1880 1HD1 ILE B 117       6.066  -0.322  -9.621  1.00  0.00           H  
ATOM   1881 2HD1 ILE B 117       4.510   0.483  -9.937  1.00  0.00           H  
ATOM   1882 3HD1 ILE B 117       4.546  -1.212  -9.392  1.00  0.00           H  
ATOM   1883  N   THR B 118       2.180  -2.769 -14.776  1.00  0.00           N  
ATOM   1884  CA  THR B 118       0.932  -2.920 -15.485  1.00  0.00           C  
ATOM   1885  C   THR B 118      -0.314  -3.132 -14.599  1.00  0.00           C  
ATOM   1886  O   THR B 118      -1.417  -2.791 -15.036  1.00  0.00           O  
ATOM   1887  CB  THR B 118       1.021  -4.067 -16.529  1.00  0.00           C  
ATOM   1888  OG1 THR B 118       1.218  -5.349 -15.888  1.00  0.00           O  
ATOM   1889  CG2 THR B 118       2.203  -3.765 -17.448  1.00  0.00           C  
ATOM   1890  H   THR B 118       2.883  -3.515 -14.712  1.00  0.00           H  
ATOM   1891  HA  THR B 118       0.777  -2.015 -16.056  1.00  0.00           H  
ATOM   1892  HB  THR B 118       0.103  -4.109 -17.121  1.00  0.00           H  
ATOM   1893  HG1 THR B 118       0.352  -5.693 -15.582  1.00  0.00           H  
ATOM   1894 1HG2 THR B 118       2.294  -4.543 -18.194  1.00  0.00           H  
ATOM   1895 2HG2 THR B 118       2.034  -2.808 -17.934  1.00  0.00           H  
ATOM   1896 3HG2 THR B 118       3.118  -3.710 -16.868  1.00  0.00           H  
ATOM   1897  N   ASP B 119      -0.144  -3.528 -13.350  1.00  0.00           N  
ATOM   1898  CA  ASP B 119      -1.324  -3.760 -12.520  1.00  0.00           C  
ATOM   1899  C   ASP B 119      -1.424  -2.732 -11.384  1.00  0.00           C  
ATOM   1900  O   ASP B 119      -1.911  -1.624 -11.604  1.00  0.00           O  
ATOM   1901  CB  ASP B 119      -1.308  -5.176 -11.945  1.00  0.00           C  
ATOM   1902  CG  ASP B 119      -1.437  -6.291 -13.011  1.00  0.00           C  
ATOM   1903  OD1 ASP B 119      -1.703  -5.987 -14.134  1.00  0.00           O  
ATOM   1904  OD2 ASP B 119      -1.328  -7.441 -12.670  1.00  0.00           O  
ATOM   1905  H   ASP B 119       0.779  -3.805 -13.009  1.00  0.00           H  
ATOM   1906  HA  ASP B 119      -2.216  -3.674 -13.128  1.00  0.00           H  
ATOM   1907 1HB  ASP B 119      -0.396  -5.323 -11.431  1.00  0.00           H  
ATOM   1908 2HB  ASP B 119      -2.114  -5.285 -11.221  1.00  0.00           H  
ATOM   1909  N   TYR B 120      -0.888  -3.048 -10.198  1.00  0.00           N  
ATOM   1910  CA  TYR B 120      -0.968  -2.133  -9.078  1.00  0.00           C  
ATOM   1911  C   TYR B 120       0.298  -2.152  -8.252  1.00  0.00           C  
ATOM   1912  O   TYR B 120       1.101  -3.090  -8.350  1.00  0.00           O  
ATOM   1913  CB  TYR B 120      -2.187  -2.463  -8.198  1.00  0.00           C  
ATOM   1914  CG  TYR B 120      -2.151  -3.802  -7.541  1.00  0.00           C  
ATOM   1915  CD1 TYR B 120      -1.566  -3.969  -6.285  1.00  0.00           C  
ATOM   1916  CD2 TYR B 120      -2.733  -4.870  -8.182  1.00  0.00           C  
ATOM   1917  CE1 TYR B 120      -1.560  -5.214  -5.706  1.00  0.00           C  
ATOM   1918  CE2 TYR B 120      -2.730  -6.097  -7.608  1.00  0.00           C  
ATOM   1919  CZ  TYR B 120      -2.147  -6.280  -6.385  1.00  0.00           C  
ATOM   1920  OH  TYR B 120      -2.154  -7.519  -5.840  1.00  0.00           O  
ATOM   1921  H   TYR B 120      -0.461  -3.945 -10.067  1.00  0.00           H  
ATOM   1922  HA  TYR B 120      -1.085  -1.118  -9.467  1.00  0.00           H  
ATOM   1923 1HB  TYR B 120      -2.283  -1.727  -7.409  1.00  0.00           H  
ATOM   1924 2HB  TYR B 120      -3.094  -2.408  -8.802  1.00  0.00           H  
ATOM   1925  HD1 TYR B 120      -1.115  -3.120  -5.769  1.00  0.00           H  
ATOM   1926  HD2 TYR B 120      -3.193  -4.730  -9.148  1.00  0.00           H  
ATOM   1927  HE1 TYR B 120      -1.107  -5.364  -4.731  1.00  0.00           H  
ATOM   1928  HE2 TYR B 120      -3.191  -6.940  -8.124  1.00  0.00           H  
ATOM   1929  HH  TYR B 120      -1.638  -7.515  -5.019  1.00  0.00           H  
ATOM   1930  N   LEU B 121       0.477  -1.110  -7.463  1.00  0.00           N  
ATOM   1931  CA  LEU B 121       1.598  -0.988  -6.538  1.00  0.00           C  
ATOM   1932  C   LEU B 121       1.070  -0.957  -5.122  1.00  0.00           C  
ATOM   1933  O   LEU B 121       0.172  -0.172  -4.829  1.00  0.00           O  
ATOM   1934  CB  LEU B 121       2.426   0.276  -6.831  1.00  0.00           C  
ATOM   1935  CG  LEU B 121       3.585   0.618  -5.829  1.00  0.00           C  
ATOM   1936  CD1 LEU B 121       4.652  -0.475  -5.862  1.00  0.00           C  
ATOM   1937  CD2 LEU B 121       4.230   1.960  -6.220  1.00  0.00           C  
ATOM   1938  H   LEU B 121      -0.237  -0.384  -7.496  1.00  0.00           H  
ATOM   1939  HA  LEU B 121       2.243  -1.859  -6.648  1.00  0.00           H  
ATOM   1940 1HB  LEU B 121       2.873   0.164  -7.812  1.00  0.00           H  
ATOM   1941 2HB  LEU B 121       1.750   1.121  -6.865  1.00  0.00           H  
ATOM   1942  HG  LEU B 121       3.183   0.680  -4.816  1.00  0.00           H  
ATOM   1943 1HD1 LEU B 121       5.449  -0.233  -5.165  1.00  0.00           H  
ATOM   1944 2HD1 LEU B 121       4.208  -1.420  -5.582  1.00  0.00           H  
ATOM   1945 3HD1 LEU B 121       5.060  -0.551  -6.861  1.00  0.00           H  
ATOM   1946 1HD2 LEU B 121       5.038   2.195  -5.527  1.00  0.00           H  
ATOM   1947 2HD2 LEU B 121       4.633   1.881  -7.225  1.00  0.00           H  
ATOM   1948 3HD2 LEU B 121       3.500   2.754  -6.197  1.00  0.00           H  
ATOM   1949  N   LEU B 122       1.591  -1.834  -4.273  1.00  0.00           N  
ATOM   1950  CA  LEU B 122       1.145  -1.903  -2.895  1.00  0.00           C  
ATOM   1951  C   LEU B 122       2.289  -1.911  -1.898  1.00  0.00           C  
ATOM   1952  O   LEU B 122       3.231  -2.695  -1.993  1.00  0.00           O  
ATOM   1953  CB  LEU B 122       0.333  -3.163  -2.654  1.00  0.00           C  
ATOM   1954  CG  LEU B 122      -0.289  -3.388  -1.233  1.00  0.00           C  
ATOM   1955  CD1 LEU B 122      -1.555  -4.132  -1.412  1.00  0.00           C  
ATOM   1956  CD2 LEU B 122       0.656  -4.251  -0.306  1.00  0.00           C  
ATOM   1957  H   LEU B 122       2.308  -2.476  -4.606  1.00  0.00           H  
ATOM   1958  HA  LEU B 122       0.523  -1.043  -2.697  1.00  0.00           H  
ATOM   1959 1HB  LEU B 122      -0.457  -3.227  -3.395  1.00  0.00           H  
ATOM   1960 2HB  LEU B 122       1.012  -3.932  -2.801  1.00  0.00           H  
ATOM   1961  HG  LEU B 122      -0.498  -2.424  -0.760  1.00  0.00           H  
ATOM   1962 1HD1 LEU B 122      -2.011  -4.292  -0.442  1.00  0.00           H  
ATOM   1963 2HD1 LEU B 122      -2.232  -3.557  -2.041  1.00  0.00           H  
ATOM   1964 3HD1 LEU B 122      -1.357  -5.095  -1.884  1.00  0.00           H  
ATOM   1965 1HD2 LEU B 122       0.167  -4.401   0.651  1.00  0.00           H  
ATOM   1966 2HD2 LEU B 122       0.834  -5.214  -0.774  1.00  0.00           H  
ATOM   1967 3HD2 LEU B 122       1.604  -3.769  -0.127  1.00  0.00           H  
ATOM   1968  N   LEU B 123       2.182  -1.034  -0.927  1.00  0.00           N  
ATOM   1969  CA  LEU B 123       3.162  -0.964   0.133  1.00  0.00           C  
ATOM   1970  C   LEU B 123       2.477  -1.154   1.478  1.00  0.00           C  
ATOM   1971  O   LEU B 123       1.498  -0.455   1.782  1.00  0.00           O  
ATOM   1972  CB  LEU B 123       3.840   0.408   0.088  1.00  0.00           C  
ATOM   1973  CG  LEU B 123       4.508   0.846  -1.248  1.00  0.00           C  
ATOM   1974  CD1 LEU B 123       4.933   2.276  -1.109  1.00  0.00           C  
ATOM   1975  CD2 LEU B 123       5.720  -0.035  -1.577  1.00  0.00           C  
ATOM   1976  H   LEU B 123       1.384  -0.402  -0.929  1.00  0.00           H  
ATOM   1977  HA  LEU B 123       3.897  -1.753  -0.002  1.00  0.00           H  
ATOM   1978 1HB  LEU B 123       3.120   1.170   0.385  1.00  0.00           H  
ATOM   1979 2HB  LEU B 123       4.626   0.378   0.809  1.00  0.00           H  
ATOM   1980  HG  LEU B 123       3.780   0.782  -2.060  1.00  0.00           H  
ATOM   1981 1HD1 LEU B 123       5.385   2.599  -2.042  1.00  0.00           H  
ATOM   1982 2HD1 LEU B 123       4.073   2.900  -0.887  1.00  0.00           H  
ATOM   1983 3HD1 LEU B 123       5.653   2.359  -0.306  1.00  0.00           H  
ATOM   1984 1HD2 LEU B 123       6.171   0.297  -2.510  1.00  0.00           H  
ATOM   1985 2HD2 LEU B 123       6.457   0.029  -0.775  1.00  0.00           H  
ATOM   1986 3HD2 LEU B 123       5.392  -1.066  -1.689  1.00  0.00           H  
ATOM   1987  N   PHE B 124       2.995  -2.062   2.297  1.00  0.00           N  
ATOM   1988  CA  PHE B 124       2.375  -2.296   3.611  1.00  0.00           C  
ATOM   1989  C   PHE B 124       3.318  -2.638   4.731  1.00  0.00           C  
ATOM   1990  O   PHE B 124       4.072  -3.605   4.654  1.00  0.00           O  
ATOM   1991  CB  PHE B 124       1.260  -3.340   3.471  1.00  0.00           C  
ATOM   1992  CG  PHE B 124       0.573  -3.690   4.736  1.00  0.00           C  
ATOM   1993  CD1 PHE B 124      -0.284  -2.838   5.349  1.00  0.00           C  
ATOM   1994  CD2 PHE B 124       0.775  -4.878   5.308  1.00  0.00           C  
ATOM   1995  CE1 PHE B 124      -0.924  -3.201   6.515  1.00  0.00           C  
ATOM   1996  CE2 PHE B 124       0.137  -5.206   6.461  1.00  0.00           C  
ATOM   1997  CZ  PHE B 124      -0.710  -4.369   7.043  1.00  0.00           C  
ATOM   1998  H   PHE B 124       3.806  -2.600   1.981  1.00  0.00           H  
ATOM   1999  HA  PHE B 124       1.877  -1.374   3.897  1.00  0.00           H  
ATOM   2000 1HB  PHE B 124       0.507  -2.942   2.794  1.00  0.00           H  
ATOM   2001 2HB  PHE B 124       1.630  -4.232   3.026  1.00  0.00           H  
ATOM   2002  HD1 PHE B 124      -0.457  -1.882   4.910  1.00  0.00           H  
ATOM   2003  HD2 PHE B 124       1.453  -5.570   4.845  1.00  0.00           H  
ATOM   2004  HE1 PHE B 124      -1.602  -2.547   7.025  1.00  0.00           H  
ATOM   2005  HE2 PHE B 124       0.306  -6.147   6.922  1.00  0.00           H  
ATOM   2006  HZ  PHE B 124      -1.218  -4.641   7.955  1.00  0.00           H  
ATOM   2007  N   ARG B 125       3.270  -1.860   5.799  1.00  0.00           N  
ATOM   2008  CA  ARG B 125       4.146  -2.175   6.918  1.00  0.00           C  
ATOM   2009  C   ARG B 125       5.612  -2.416   6.573  1.00  0.00           C  
ATOM   2010  O   ARG B 125       6.164  -3.487   6.868  1.00  0.00           O  
ATOM   2011  CB  ARG B 125       3.665  -3.375   7.719  1.00  0.00           C  
ATOM   2012  CG  ARG B 125       2.379  -3.202   8.433  1.00  0.00           C  
ATOM   2013  CD  ARG B 125       1.986  -4.453   9.163  1.00  0.00           C  
ATOM   2014  NE  ARG B 125       2.833  -4.777  10.308  1.00  0.00           N  
ATOM   2015  CZ  ARG B 125       2.691  -4.296  11.546  1.00  0.00           C  
ATOM   2016  NH1 ARG B 125       1.727  -3.425  11.866  1.00  0.00           N  
ATOM   2017  NH2 ARG B 125       3.545  -4.742  12.446  1.00  0.00           N  
ATOM   2018  H   ARG B 125       2.603  -1.079   5.827  1.00  0.00           H  
ATOM   2019  HA  ARG B 125       4.116  -1.316   7.589  1.00  0.00           H  
ATOM   2020 1HB  ARG B 125       3.543  -4.215   7.063  1.00  0.00           H  
ATOM   2021 2HB  ARG B 125       4.409  -3.653   8.451  1.00  0.00           H  
ATOM   2022 1HG  ARG B 125       2.483  -2.399   9.162  1.00  0.00           H  
ATOM   2023 2HG  ARG B 125       1.616  -2.926   7.733  1.00  0.00           H  
ATOM   2024 1HD  ARG B 125       0.959  -4.356   9.510  1.00  0.00           H  
ATOM   2025 2HD  ARG B 125       2.049  -5.284   8.482  1.00  0.00           H  
ATOM   2026  HE  ARG B 125       3.602  -5.466  10.192  1.00  0.00           H  
ATOM   2027 1HH1 ARG B 125       1.046  -3.082  11.157  1.00  0.00           H  
ATOM   2028 2HH1 ARG B 125       1.644  -3.094  12.815  1.00  0.00           H  
ATOM   2029 1HH2 ARG B 125       4.255  -5.435  12.137  1.00  0.00           H  
ATOM   2030 2HH2 ARG B 125       3.490  -4.441  13.406  1.00  0.00           H  
ATOM   2031  N   VAL B 126       6.226  -1.440   5.933  1.00  0.00           N  
ATOM   2032  CA  VAL B 126       7.652  -1.490   5.693  1.00  0.00           C  
ATOM   2033  C   VAL B 126       8.262  -0.428   6.591  1.00  0.00           C  
ATOM   2034  O   VAL B 126       7.901   0.738   6.503  1.00  0.00           O  
ATOM   2035  CB  VAL B 126       7.987  -1.160   4.214  1.00  0.00           C  
ATOM   2036  CG1 VAL B 126       9.504  -1.167   3.964  1.00  0.00           C  
ATOM   2037  CG2 VAL B 126       7.292  -2.163   3.290  1.00  0.00           C  
ATOM   2038  H   VAL B 126       5.703  -0.618   5.670  1.00  0.00           H  
ATOM   2039  HA  VAL B 126       8.048  -2.460   5.986  1.00  0.00           H  
ATOM   2040  HB  VAL B 126       7.647  -0.170   4.010  1.00  0.00           H  
ATOM   2041 1HG1 VAL B 126       9.700  -0.905   2.928  1.00  0.00           H  
ATOM   2042 2HG1 VAL B 126       9.993  -0.439   4.615  1.00  0.00           H  
ATOM   2043 3HG1 VAL B 126       9.915  -2.143   4.160  1.00  0.00           H  
ATOM   2044 1HG2 VAL B 126       7.505  -1.914   2.252  1.00  0.00           H  
ATOM   2045 2HG2 VAL B 126       7.650  -3.168   3.504  1.00  0.00           H  
ATOM   2046 3HG2 VAL B 126       6.214  -2.127   3.451  1.00  0.00           H  
ATOM   2047  N   TYR B 127       9.154  -0.850   7.460  1.00  0.00           N  
ATOM   2048  CA  TYR B 127       9.776   0.017   8.446  1.00  0.00           C  
ATOM   2049  C   TYR B 127      11.092   0.563   7.924  1.00  0.00           C  
ATOM   2050  O   TYR B 127      11.773  -0.095   7.159  1.00  0.00           O  
ATOM   2051  CB  TYR B 127       9.919  -0.780   9.742  1.00  0.00           C  
ATOM   2052  CG  TYR B 127       8.549  -1.031  10.416  1.00  0.00           C  
ATOM   2053  CD1 TYR B 127       7.633  -1.955   9.883  1.00  0.00           C  
ATOM   2054  CD2 TYR B 127       8.224  -0.362  11.575  1.00  0.00           C  
ATOM   2055  CE1 TYR B 127       6.424  -2.161  10.491  1.00  0.00           C  
ATOM   2056  CE2 TYR B 127       7.013  -0.598  12.185  1.00  0.00           C  
ATOM   2057  CZ  TYR B 127       6.116  -1.481  11.642  1.00  0.00           C  
ATOM   2058  OH  TYR B 127       4.902  -1.687  12.250  1.00  0.00           O  
ATOM   2059  H   TYR B 127       9.399  -1.844   7.468  1.00  0.00           H  
ATOM   2060  HA  TYR B 127       9.114   0.862   8.653  1.00  0.00           H  
ATOM   2061 1HB  TYR B 127      10.390  -1.745   9.536  1.00  0.00           H  
ATOM   2062 2HB  TYR B 127      10.560  -0.242  10.439  1.00  0.00           H  
ATOM   2063  HD1 TYR B 127       7.861  -2.512   8.980  1.00  0.00           H  
ATOM   2064  HD2 TYR B 127       8.925   0.346  12.012  1.00  0.00           H  
ATOM   2065  HE1 TYR B 127       5.720  -2.866  10.069  1.00  0.00           H  
ATOM   2066  HE2 TYR B 127       6.762  -0.077  13.103  1.00  0.00           H  
ATOM   2067  HH  TYR B 127       4.822  -1.100  13.007  1.00  0.00           H  
ATOM   2068  N   GLY B 128      11.452   1.782   8.279  1.00  0.00           N  
ATOM   2069  CA  GLY B 128      12.735   2.353   7.853  1.00  0.00           C  
ATOM   2070  C   GLY B 128      12.695   3.018   6.479  1.00  0.00           C  
ATOM   2071  O   GLY B 128      13.652   3.663   6.054  1.00  0.00           O  
ATOM   2072  H   GLY B 128      10.872   2.317   8.923  1.00  0.00           H  
ATOM   2073 1HA  GLY B 128      13.031   3.087   8.591  1.00  0.00           H  
ATOM   2074 2HA  GLY B 128      13.479   1.565   7.848  1.00  0.00           H  
ATOM   2075  N   LEU B 129      11.581   2.868   5.786  1.00  0.00           N  
ATOM   2076  CA  LEU B 129      11.408   3.434   4.473  1.00  0.00           C  
ATOM   2077  C   LEU B 129      10.735   4.757   4.671  1.00  0.00           C  
ATOM   2078  O   LEU B 129       9.575   4.789   5.080  1.00  0.00           O  
ATOM   2079  CB  LEU B 129      10.518   2.532   3.615  1.00  0.00           C  
ATOM   2080  CG  LEU B 129      10.189   3.063   2.252  1.00  0.00           C  
ATOM   2081  CD1 LEU B 129      11.441   3.191   1.474  1.00  0.00           C  
ATOM   2082  CD2 LEU B 129       9.274   2.134   1.586  1.00  0.00           C  
ATOM   2083  H   LEU B 129      10.830   2.329   6.197  1.00  0.00           H  
ATOM   2084  HA  LEU B 129      12.377   3.576   3.994  1.00  0.00           H  
ATOM   2085 1HB  LEU B 129      11.005   1.586   3.487  1.00  0.00           H  
ATOM   2086 2HB  LEU B 129       9.573   2.369   4.144  1.00  0.00           H  
ATOM   2087  HG  LEU B 129       9.729   4.050   2.331  1.00  0.00           H  
ATOM   2088 1HD1 LEU B 129      11.212   3.578   0.479  1.00  0.00           H  
ATOM   2089 2HD1 LEU B 129      12.125   3.868   1.976  1.00  0.00           H  
ATOM   2090 3HD1 LEU B 129      11.882   2.231   1.388  1.00  0.00           H  
ATOM   2091 1HD2 LEU B 129       9.039   2.498   0.596  1.00  0.00           H  
ATOM   2092 2HD2 LEU B 129       9.742   1.158   1.512  1.00  0.00           H  
ATOM   2093 3HD2 LEU B 129       8.390   2.072   2.163  1.00  0.00           H  
ATOM   2094  N   GLU B 130      11.456   5.844   4.388  1.00  0.00           N  
ATOM   2095  CA  GLU B 130      10.920   7.180   4.630  1.00  0.00           C  
ATOM   2096  C   GLU B 130      10.368   7.868   3.369  1.00  0.00           C  
ATOM   2097  O   GLU B 130       9.479   8.718   3.448  1.00  0.00           O  
ATOM   2098  CB  GLU B 130      11.977   8.000   5.348  1.00  0.00           C  
ATOM   2099  CG  GLU B 130      12.323   7.363   6.723  1.00  0.00           C  
ATOM   2100  CD  GLU B 130      13.276   8.127   7.622  1.00  0.00           C  
ATOM   2101  OE1 GLU B 130      13.680   9.235   7.298  1.00  0.00           O  
ATOM   2102  OE2 GLU B 130      13.566   7.613   8.679  1.00  0.00           O  
ATOM   2103  H   GLU B 130      12.401   5.732   4.054  1.00  0.00           H  
ATOM   2104  HA  GLU B 130      10.094   7.079   5.327  1.00  0.00           H  
ATOM   2105 1HB  GLU B 130      12.883   8.045   4.744  1.00  0.00           H  
ATOM   2106 2HB  GLU B 130      11.617   9.007   5.498  1.00  0.00           H  
ATOM   2107 1HG  GLU B 130      11.391   7.219   7.271  1.00  0.00           H  
ATOM   2108 2HG  GLU B 130      12.744   6.373   6.543  1.00  0.00           H  
ATOM   2109  N   SER B 131      10.860   7.455   2.209  1.00  0.00           N  
ATOM   2110  CA  SER B 131      10.447   8.046   0.943  1.00  0.00           C  
ATOM   2111  C   SER B 131      10.651   7.053  -0.190  1.00  0.00           C  
ATOM   2112  O   SER B 131      11.581   6.239  -0.162  1.00  0.00           O  
ATOM   2113  CB  SER B 131      11.225   9.312   0.673  1.00  0.00           C  
ATOM   2114  OG  SER B 131      10.851   9.890  -0.554  1.00  0.00           O  
ATOM   2115  H   SER B 131      11.564   6.734   2.211  1.00  0.00           H  
ATOM   2116  HA  SER B 131       9.381   8.292   0.996  1.00  0.00           H  
ATOM   2117 1HB  SER B 131      11.042  10.019   1.473  1.00  0.00           H  
ATOM   2118 2HB  SER B 131      12.295   9.101   0.669  1.00  0.00           H  
ATOM   2119  HG  SER B 131      11.024  10.866  -0.436  1.00  0.00           H  
ATOM   2120  N   LEU B 132       9.804   7.130  -1.208  1.00  0.00           N  
ATOM   2121  CA  LEU B 132       9.921   6.258  -2.356  1.00  0.00           C  
ATOM   2122  C   LEU B 132      10.751   6.952  -3.425  1.00  0.00           C  
ATOM   2123  O   LEU B 132      11.077   6.332  -4.435  1.00  0.00           O  
ATOM   2124  CB  LEU B 132       8.517   5.995  -2.910  1.00  0.00           C  
ATOM   2125  CG  LEU B 132       7.551   5.511  -1.839  1.00  0.00           C  
ATOM   2126  CD1 LEU B 132       6.114   5.440  -2.376  1.00  0.00           C  
ATOM   2127  CD2 LEU B 132       8.035   4.214  -1.321  1.00  0.00           C  
ATOM   2128  H   LEU B 132       9.049   7.816  -1.210  1.00  0.00           H  
ATOM   2129  HA  LEU B 132      10.400   5.326  -2.062  1.00  0.00           H  
ATOM   2130 1HB  LEU B 132       8.132   6.875  -3.394  1.00  0.00           H  
ATOM   2131 2HB  LEU B 132       8.589   5.209  -3.659  1.00  0.00           H  
ATOM   2132  HG  LEU B 132       7.548   6.235  -1.023  1.00  0.00           H  
ATOM   2133 1HD1 LEU B 132       5.440   5.122  -1.580  1.00  0.00           H  
ATOM   2134 2HD1 LEU B 132       5.816   6.432  -2.721  1.00  0.00           H  
ATOM   2135 3HD1 LEU B 132       6.066   4.739  -3.201  1.00  0.00           H  
ATOM   2136 1HD2 LEU B 132       7.380   3.883  -0.524  1.00  0.00           H  
ATOM   2137 2HD2 LEU B 132       8.042   3.480  -2.124  1.00  0.00           H  
ATOM   2138 3HD2 LEU B 132       9.046   4.342  -0.929  1.00  0.00           H  
ATOM   2139  N   LYS B 133      11.155   8.228  -3.191  1.00  0.00           N  
ATOM   2140  CA  LYS B 133      11.870   9.026  -4.210  1.00  0.00           C  
ATOM   2141  C   LYS B 133      13.167   8.396  -4.666  1.00  0.00           C  
ATOM   2142  O   LYS B 133      13.675   8.731  -5.730  1.00  0.00           O  
ATOM   2143  CB  LYS B 133      12.202  10.438  -3.717  1.00  0.00           C  
ATOM   2144  CG  LYS B 133      13.335  10.516  -2.638  1.00  0.00           C  
ATOM   2145  CD  LYS B 133      13.653  11.985  -2.192  1.00  0.00           C  
ATOM   2146  CE  LYS B 133      14.606  12.051  -0.941  1.00  0.00           C  
ATOM   2147  NZ  LYS B 133      16.007  11.497  -1.202  1.00  0.00           N  
ATOM   2148  H   LYS B 133      10.916   8.686  -2.306  1.00  0.00           H  
ATOM   2149  HA  LYS B 133      11.242   9.096  -5.087  1.00  0.00           H  
ATOM   2150 1HB  LYS B 133      12.508  11.049  -4.564  1.00  0.00           H  
ATOM   2151 2HB  LYS B 133      11.320  10.896  -3.300  1.00  0.00           H  
ATOM   2152 1HG  LYS B 133      13.087   9.911  -1.773  1.00  0.00           H  
ATOM   2153 2HG  LYS B 133      14.250  10.119  -3.070  1.00  0.00           H  
ATOM   2154 1HD  LYS B 133      14.125  12.514  -3.014  1.00  0.00           H  
ATOM   2155 2HD  LYS B 133      12.722  12.500  -1.942  1.00  0.00           H  
ATOM   2156 1HE  LYS B 133      14.695  13.094  -0.644  1.00  0.00           H  
ATOM   2157 2HE  LYS B 133      14.153  11.493  -0.118  1.00  0.00           H  
ATOM   2158 1HZ  LYS B 133      16.563  11.577  -0.372  1.00  0.00           H  
ATOM   2159 2HZ  LYS B 133      15.972  10.500  -1.457  1.00  0.00           H  
ATOM   2160 3HZ  LYS B 133      16.451  11.998  -1.948  1.00  0.00           H  
ATOM   2161  N   ASP B 134      13.728   7.524  -3.853  1.00  0.00           N  
ATOM   2162  CA  ASP B 134      14.945   6.855  -4.234  1.00  0.00           C  
ATOM   2163  C   ASP B 134      14.623   5.477  -4.810  1.00  0.00           C  
ATOM   2164  O   ASP B 134      15.351   4.972  -5.656  1.00  0.00           O  
ATOM   2165  CB  ASP B 134      15.920   6.818  -3.065  1.00  0.00           C  
ATOM   2166  CG  ASP B 134      16.352   8.259  -2.703  1.00  0.00           C  
ATOM   2167  OD1 ASP B 134      16.955   8.908  -3.526  1.00  0.00           O  
ATOM   2168  OD2 ASP B 134      16.016   8.734  -1.633  1.00  0.00           O  
ATOM   2169  H   ASP B 134      13.276   7.305  -2.980  1.00  0.00           H  
ATOM   2170  HA  ASP B 134      15.426   7.431  -5.021  1.00  0.00           H  
ATOM   2171 1HB  ASP B 134      15.442   6.354  -2.199  1.00  0.00           H  
ATOM   2172 2HB  ASP B 134      16.799   6.215  -3.320  1.00  0.00           H  
ATOM   2173  N   LEU B 135      13.503   4.866  -4.400  1.00  0.00           N  
ATOM   2174  CA  LEU B 135      13.234   3.526  -4.931  1.00  0.00           C  
ATOM   2175  C   LEU B 135      12.687   3.571  -6.328  1.00  0.00           C  
ATOM   2176  O   LEU B 135      13.188   2.897  -7.228  1.00  0.00           O  
ATOM   2177  CB  LEU B 135      12.166   2.780  -4.132  1.00  0.00           C  
ATOM   2178  CG  LEU B 135      12.470   2.426  -2.781  1.00  0.00           C  
ATOM   2179  CD1 LEU B 135      11.189   1.874  -2.197  1.00  0.00           C  
ATOM   2180  CD2 LEU B 135      13.622   1.414  -2.755  1.00  0.00           C  
ATOM   2181  H   LEU B 135      12.876   5.306  -3.746  1.00  0.00           H  
ATOM   2182  HA  LEU B 135      14.142   2.951  -4.909  1.00  0.00           H  
ATOM   2183 1HB  LEU B 135      11.262   3.389  -4.109  1.00  0.00           H  
ATOM   2184 2HB  LEU B 135      11.932   1.857  -4.667  1.00  0.00           H  
ATOM   2185  HG  LEU B 135      12.751   3.315  -2.210  1.00  0.00           H  
ATOM   2186 1HD1 LEU B 135      11.346   1.596  -1.155  1.00  0.00           H  
ATOM   2187 2HD1 LEU B 135      10.416   2.639  -2.256  1.00  0.00           H  
ATOM   2188 3HD1 LEU B 135      10.878   1.000  -2.767  1.00  0.00           H  
ATOM   2189 1HD2 LEU B 135      13.835   1.137  -1.728  1.00  0.00           H  
ATOM   2190 2HD2 LEU B 135      13.345   0.529  -3.319  1.00  0.00           H  
ATOM   2191 3HD2 LEU B 135      14.512   1.865  -3.198  1.00  0.00           H  
ATOM   2192  N   PHE B 136      11.683   4.410  -6.520  1.00  0.00           N  
ATOM   2193  CA  PHE B 136      11.006   4.439  -7.792  1.00  0.00           C  
ATOM   2194  C   PHE B 136      10.977   5.844  -8.369  1.00  0.00           C  
ATOM   2195  O   PHE B 136       9.894   6.398  -8.616  1.00  0.00           O  
ATOM   2196  CB  PHE B 136       9.586   3.890  -7.624  1.00  0.00           C  
ATOM   2197  CG  PHE B 136       9.553   2.519  -6.960  1.00  0.00           C  
ATOM   2198  CD1 PHE B 136       8.876   2.323  -5.752  1.00  0.00           C  
ATOM   2199  CD2 PHE B 136      10.268   1.441  -7.504  1.00  0.00           C  
ATOM   2200  CE1 PHE B 136       8.892   1.092  -5.144  1.00  0.00           C  
ATOM   2201  CE2 PHE B 136      10.292   0.216  -6.892  1.00  0.00           C  
ATOM   2202  CZ  PHE B 136       9.602   0.042  -5.714  1.00  0.00           C  
ATOM   2203  H   PHE B 136      11.367   5.001  -5.759  1.00  0.00           H  
ATOM   2204  HA  PHE B 136      11.518   3.783  -8.490  1.00  0.00           H  
ATOM   2205 1HB  PHE B 136       9.002   4.575  -7.028  1.00  0.00           H  
ATOM   2206 2HB  PHE B 136       9.123   3.807  -8.584  1.00  0.00           H  
ATOM   2207  HD1 PHE B 136       8.329   3.151  -5.302  1.00  0.00           H  
ATOM   2208  HD2 PHE B 136      10.821   1.591  -8.437  1.00  0.00           H  
ATOM   2209  HE1 PHE B 136       8.357   0.942  -4.208  1.00  0.00           H  
ATOM   2210  HE2 PHE B 136      10.855  -0.610  -7.338  1.00  0.00           H  
ATOM   2211  HZ  PHE B 136       9.620  -0.926  -5.229  1.00  0.00           H  
ATOM   2212  N   PRO B 137      12.161   6.463  -8.619  1.00  0.00           N  
ATOM   2213  CA  PRO B 137      12.295   7.828  -9.062  1.00  0.00           C  
ATOM   2214  C   PRO B 137      11.678   8.050 -10.427  1.00  0.00           C  
ATOM   2215  O   PRO B 137      11.244   9.157 -10.729  1.00  0.00           O  
ATOM   2216  CB  PRO B 137      13.811   8.019  -9.145  1.00  0.00           C  
ATOM   2217  CG  PRO B 137      14.367   6.637  -9.155  1.00  0.00           C  
ATOM   2218  CD  PRO B 137      13.434   5.822  -8.316  1.00  0.00           C  
ATOM   2219  HA  PRO B 137      11.850   8.499  -8.317  1.00  0.00           H  
ATOM   2220 1HB  PRO B 137      14.059   8.588 -10.056  1.00  0.00           H  
ATOM   2221 2HB  PRO B 137      14.161   8.622  -8.291  1.00  0.00           H  
ATOM   2222 1HG  PRO B 137      14.416   6.311 -10.187  1.00  0.00           H  
ATOM   2223 2HG  PRO B 137      15.397   6.631  -8.761  1.00  0.00           H  
ATOM   2224 1HD  PRO B 137      13.485   4.775  -8.627  1.00  0.00           H  
ATOM   2225 2HD  PRO B 137      13.717   5.976  -7.287  1.00  0.00           H  
ATOM   2226  N   ASN B 138      11.554   6.986 -11.220  1.00  0.00           N  
ATOM   2227  CA  ASN B 138      10.991   7.208 -12.523  1.00  0.00           C  
ATOM   2228  C   ASN B 138       9.793   6.322 -12.791  1.00  0.00           C  
ATOM   2229  O   ASN B 138       9.426   6.093 -13.945  1.00  0.00           O  
ATOM   2230  CB  ASN B 138      12.055   6.922 -13.554  1.00  0.00           C  
ATOM   2231  CG  ASN B 138      13.225   7.823 -13.412  1.00  0.00           C  
ATOM   2232  OD1 ASN B 138      13.125   9.050 -13.483  1.00  0.00           O  
ATOM   2233  ND2 ASN B 138      14.366   7.228 -13.229  1.00  0.00           N  
ATOM   2234  H   ASN B 138      11.879   6.068 -10.953  1.00  0.00           H  
ATOM   2235  HA  ASN B 138      10.667   8.232 -12.610  1.00  0.00           H  
ATOM   2236 1HB  ASN B 138      12.388   5.883 -13.448  1.00  0.00           H  
ATOM   2237 2HB  ASN B 138      11.634   7.037 -14.553  1.00  0.00           H  
ATOM   2238 1HD2 ASN B 138      15.202   7.764 -13.132  1.00  0.00           H  
ATOM   2239 2HD2 ASN B 138      14.408   6.207 -13.202  1.00  0.00           H  
ATOM   2240  N   LEU B 139       9.030   6.020 -11.759  1.00  0.00           N  
ATOM   2241  CA  LEU B 139       7.812   5.297 -12.036  1.00  0.00           C  
ATOM   2242  C   LEU B 139       6.923   6.342 -12.671  1.00  0.00           C  
ATOM   2243  O   LEU B 139       6.640   7.378 -12.066  1.00  0.00           O  
ATOM   2244  CB  LEU B 139       7.214   4.703 -10.761  1.00  0.00           C  
ATOM   2245  CG  LEU B 139       5.885   3.983 -10.909  1.00  0.00           C  
ATOM   2246  CD1 LEU B 139       6.059   2.751 -11.783  1.00  0.00           C  
ATOM   2247  CD2 LEU B 139       5.368   3.627  -9.528  1.00  0.00           C  
ATOM   2248  H   LEU B 139       9.311   6.239 -10.799  1.00  0.00           H  
ATOM   2249  HA  LEU B 139       8.010   4.496 -12.744  1.00  0.00           H  
ATOM   2250 1HB  LEU B 139       7.911   3.967 -10.405  1.00  0.00           H  
ATOM   2251 2HB  LEU B 139       7.108   5.483 -10.006  1.00  0.00           H  
ATOM   2252  HG  LEU B 139       5.168   4.639 -11.410  1.00  0.00           H  
ATOM   2253 1HD1 LEU B 139       5.094   2.252 -11.898  1.00  0.00           H  
ATOM   2254 2HD1 LEU B 139       6.424   3.048 -12.753  1.00  0.00           H  
ATOM   2255 3HD1 LEU B 139       6.775   2.069 -11.321  1.00  0.00           H  
ATOM   2256 1HD2 LEU B 139       4.415   3.118  -9.625  1.00  0.00           H  
ATOM   2257 2HD2 LEU B 139       6.087   2.971  -9.032  1.00  0.00           H  
ATOM   2258 3HD2 LEU B 139       5.240   4.535  -8.941  1.00  0.00           H  
ATOM   2259  N   THR B 140       6.535   6.094 -13.906  1.00  0.00           N  
ATOM   2260  CA  THR B 140       5.820   7.080 -14.651  1.00  0.00           C  
ATOM   2261  C   THR B 140       4.367   6.678 -14.812  1.00  0.00           C  
ATOM   2262  O   THR B 140       3.450   7.527 -14.698  1.00  0.00           O  
ATOM   2263  CB  THR B 140       6.522   7.270 -15.996  1.00  0.00           C  
ATOM   2264  OG1 THR B 140       7.915   7.607 -15.768  1.00  0.00           O  
ATOM   2265  CG2 THR B 140       5.885   8.434 -16.733  1.00  0.00           C  
ATOM   2266  H   THR B 140       6.785   5.219 -14.349  1.00  0.00           H  
ATOM   2267  HA  THR B 140       5.858   8.007 -14.115  1.00  0.00           H  
ATOM   2268  HB  THR B 140       6.449   6.354 -16.579  1.00  0.00           H  
ATOM   2269  HG1 THR B 140       8.370   6.914 -15.201  1.00  0.00           H  
ATOM   2270 1HG2 THR B 140       6.389   8.587 -17.689  1.00  0.00           H  
ATOM   2271 2HG2 THR B 140       4.837   8.224 -16.905  1.00  0.00           H  
ATOM   2272 3HG2 THR B 140       5.977   9.341 -16.129  1.00  0.00           H  
ATOM   2273  N   VAL B 141       4.171   5.386 -15.089  1.00  0.00           N  
ATOM   2274  CA  VAL B 141       2.841   4.856 -15.310  1.00  0.00           C  
ATOM   2275  C   VAL B 141       2.492   3.592 -14.522  1.00  0.00           C  
ATOM   2276  O   VAL B 141       3.303   2.669 -14.413  1.00  0.00           O  
ATOM   2277  CB  VAL B 141       2.632   4.570 -16.801  1.00  0.00           C  
ATOM   2278  CG1 VAL B 141       1.232   3.936 -17.045  1.00  0.00           C  
ATOM   2279  CG2 VAL B 141       2.754   5.858 -17.565  1.00  0.00           C  
ATOM   2280  H   VAL B 141       4.978   4.766 -15.150  1.00  0.00           H  
ATOM   2281  HA  VAL B 141       2.142   5.631 -15.025  1.00  0.00           H  
ATOM   2282  HB  VAL B 141       3.385   3.866 -17.147  1.00  0.00           H  
ATOM   2283 1HG1 VAL B 141       1.100   3.737 -18.109  1.00  0.00           H  
ATOM   2284 2HG1 VAL B 141       1.155   2.999 -16.509  1.00  0.00           H  
ATOM   2285 3HG1 VAL B 141       0.453   4.620 -16.705  1.00  0.00           H  
ATOM   2286 1HG2 VAL B 141       2.614   5.670 -18.616  1.00  0.00           H  
ATOM   2287 2HG2 VAL B 141       1.991   6.557 -17.212  1.00  0.00           H  
ATOM   2288 3HG2 VAL B 141       3.729   6.279 -17.420  1.00  0.00           H  
ATOM   2289  N   ILE B 142       1.289   3.602 -13.951  1.00  0.00           N  
ATOM   2290  CA  ILE B 142       0.696   2.437 -13.297  1.00  0.00           C  
ATOM   2291  C   ILE B 142      -0.554   2.157 -14.099  1.00  0.00           C  
ATOM   2292  O   ILE B 142      -1.414   3.034 -14.207  1.00  0.00           O  
ATOM   2293  CB  ILE B 142       0.362   2.652 -11.816  1.00  0.00           C  
ATOM   2294  CG1 ILE B 142       1.620   3.017 -10.993  1.00  0.00           C  
ATOM   2295  CG2 ILE B 142      -0.292   1.405 -11.268  1.00  0.00           C  
ATOM   2296  CD1 ILE B 142       1.278   3.529  -9.585  1.00  0.00           C  
ATOM   2297  H   ILE B 142       0.729   4.450 -14.064  1.00  0.00           H  
ATOM   2298  HA  ILE B 142       1.363   1.587 -13.378  1.00  0.00           H  
ATOM   2299  HB  ILE B 142      -0.321   3.466 -11.725  1.00  0.00           H  
ATOM   2300 1HG1 ILE B 142       2.248   2.128 -10.897  1.00  0.00           H  
ATOM   2301 2HG1 ILE B 142       2.189   3.772 -11.516  1.00  0.00           H  
ATOM   2302 1HG2 ILE B 142      -0.555   1.553 -10.221  1.00  0.00           H  
ATOM   2303 2HG2 ILE B 142      -1.196   1.183 -11.838  1.00  0.00           H  
ATOM   2304 3HG2 ILE B 142       0.403   0.564 -11.355  1.00  0.00           H  
ATOM   2305 1HD1 ILE B 142       2.189   3.764  -9.042  1.00  0.00           H  
ATOM   2306 2HD1 ILE B 142       0.664   4.430  -9.665  1.00  0.00           H  
ATOM   2307 3HD1 ILE B 142       0.722   2.762  -9.041  1.00  0.00           H  
ATOM   2308  N   ARG B 143      -0.659   0.981 -14.715  1.00  0.00           N  
ATOM   2309  CA  ARG B 143      -1.785   0.865 -15.628  1.00  0.00           C  
ATOM   2310  C   ARG B 143      -3.095   0.393 -14.996  1.00  0.00           C  
ATOM   2311  O   ARG B 143      -4.169   0.767 -15.465  1.00  0.00           O  
ATOM   2312  CB  ARG B 143      -1.455  -0.010 -16.821  1.00  0.00           C  
ATOM   2313  CG  ARG B 143      -0.418   0.590 -17.790  1.00  0.00           C  
ATOM   2314  CD  ARG B 143      -0.111  -0.315 -18.954  1.00  0.00           C  
ATOM   2315  NE  ARG B 143      -1.255  -0.544 -19.818  1.00  0.00           N  
ATOM   2316  CZ  ARG B 143      -1.589   0.300 -20.839  1.00  0.00           C  
ATOM   2317  NH1 ARG B 143      -0.851   1.399 -21.049  1.00  0.00           N  
ATOM   2318  NH2 ARG B 143      -2.630   0.007 -21.616  1.00  0.00           N  
ATOM   2319  H   ARG B 143       0.045   0.251 -14.596  1.00  0.00           H  
ATOM   2320  HA  ARG B 143      -1.943   1.857 -16.035  1.00  0.00           H  
ATOM   2321 1HB  ARG B 143      -1.090  -0.938 -16.497  1.00  0.00           H  
ATOM   2322 2HB  ARG B 143      -2.365  -0.197 -17.388  1.00  0.00           H  
ATOM   2323 1HG  ARG B 143      -0.798   1.533 -18.186  1.00  0.00           H  
ATOM   2324 2HG  ARG B 143       0.512   0.773 -17.244  1.00  0.00           H  
ATOM   2325 1HD  ARG B 143       0.657   0.083 -19.558  1.00  0.00           H  
ATOM   2326 2HD  ARG B 143       0.217  -1.282 -18.570  1.00  0.00           H  
ATOM   2327  HE  ARG B 143      -1.813  -1.382 -19.684  1.00  0.00           H  
ATOM   2328 1HH1 ARG B 143      -0.059   1.593 -20.454  1.00  0.00           H  
ATOM   2329 2HH1 ARG B 143      -1.057   2.035 -21.843  1.00  0.00           H  
ATOM   2330 1HH2 ARG B 143      -3.155  -0.838 -21.447  1.00  0.00           H  
ATOM   2331 2HH2 ARG B 143      -2.914   0.622 -22.400  1.00  0.00           H  
ATOM   2332  N   GLY B 144      -3.064  -0.384 -13.922  1.00  0.00           N  
ATOM   2333  CA  GLY B 144      -4.335  -0.818 -13.376  1.00  0.00           C  
ATOM   2334  C   GLY B 144      -5.006  -1.918 -14.177  1.00  0.00           C  
ATOM   2335  O   GLY B 144      -6.239  -2.004 -14.207  1.00  0.00           O  
ATOM   2336  H   GLY B 144      -2.215  -0.705 -13.471  1.00  0.00           H  
ATOM   2337 1HA  GLY B 144      -4.181  -1.164 -12.354  1.00  0.00           H  
ATOM   2338 2HA  GLY B 144      -5.000   0.030 -13.313  1.00  0.00           H  
ATOM   2339  N   SER B 145      -4.217  -2.753 -14.861  1.00  0.00           N  
ATOM   2340  CA  SER B 145      -4.795  -3.833 -15.651  1.00  0.00           C  
ATOM   2341  C   SER B 145      -5.567  -4.743 -14.696  1.00  0.00           C  
ATOM   2342  O   SER B 145      -6.688  -5.174 -14.979  1.00  0.00           O  
ATOM   2343  CB  SER B 145      -3.727  -4.590 -16.406  1.00  0.00           C  
ATOM   2344  OG  SER B 145      -4.281  -5.619 -17.171  1.00  0.00           O  
ATOM   2345  H   SER B 145      -3.206  -2.649 -14.819  1.00  0.00           H  
ATOM   2346  HA  SER B 145      -5.486  -3.417 -16.383  1.00  0.00           H  
ATOM   2347 1HB  SER B 145      -3.181  -3.900 -17.049  1.00  0.00           H  
ATOM   2348 2HB  SER B 145      -3.024  -4.996 -15.713  1.00  0.00           H  
ATOM   2349  HG  SER B 145      -3.539  -6.059 -17.592  1.00  0.00           H  
ATOM   2350  N   ARG B 146      -4.977  -4.970 -13.530  1.00  0.00           N  
ATOM   2351  CA  ARG B 146      -5.597  -5.711 -12.457  1.00  0.00           C  
ATOM   2352  C   ARG B 146      -5.502  -4.816 -11.221  1.00  0.00           C  
ATOM   2353  O   ARG B 146      -4.516  -4.109 -11.037  1.00  0.00           O  
ATOM   2354  CB  ARG B 146      -4.925  -7.054 -12.234  1.00  0.00           C  
ATOM   2355  CG  ARG B 146      -5.001  -7.986 -13.449  1.00  0.00           C  
ATOM   2356  CD  ARG B 146      -6.390  -8.482 -13.714  1.00  0.00           C  
ATOM   2357  NE  ARG B 146      -6.428  -9.384 -14.841  1.00  0.00           N  
ATOM   2358  CZ  ARG B 146      -6.591  -9.006 -16.138  1.00  0.00           C  
ATOM   2359  NH1 ARG B 146      -6.732  -7.725 -16.486  1.00  0.00           N  
ATOM   2360  NH2 ARG B 146      -6.609  -9.941 -17.080  1.00  0.00           N  
ATOM   2361  H   ARG B 146      -4.045  -4.610 -13.396  1.00  0.00           H  
ATOM   2362  HA  ARG B 146      -6.648  -5.884 -12.687  1.00  0.00           H  
ATOM   2363 1HB  ARG B 146      -3.893  -6.916 -11.973  1.00  0.00           H  
ATOM   2364 2HB  ARG B 146      -5.402  -7.562 -11.398  1.00  0.00           H  
ATOM   2365 1HG  ARG B 146      -4.641  -7.459 -14.333  1.00  0.00           H  
ATOM   2366 2HG  ARG B 146      -4.359  -8.847 -13.272  1.00  0.00           H  
ATOM   2367 1HD  ARG B 146      -6.747  -9.023 -12.838  1.00  0.00           H  
ATOM   2368 2HD  ARG B 146      -7.064  -7.663 -13.923  1.00  0.00           H  
ATOM   2369  HE  ARG B 146      -6.328 -10.372 -14.649  1.00  0.00           H  
ATOM   2370 1HH1 ARG B 146      -6.721  -6.955 -15.793  1.00  0.00           H  
ATOM   2371 2HH1 ARG B 146      -6.847  -7.480 -17.456  1.00  0.00           H  
ATOM   2372 1HH2 ARG B 146      -6.503 -10.915 -16.829  1.00  0.00           H  
ATOM   2373 2HH2 ARG B 146      -6.728  -9.682 -18.048  1.00  0.00           H  
ATOM   2374  N   LEU B 147      -6.527  -4.827 -10.396  1.00  0.00           N  
ATOM   2375  CA  LEU B 147      -6.567  -3.959  -9.230  1.00  0.00           C  
ATOM   2376  C   LEU B 147      -6.630  -4.678  -7.908  1.00  0.00           C  
ATOM   2377  O   LEU B 147      -7.030  -5.839  -7.832  1.00  0.00           O  
ATOM   2378  CB  LEU B 147      -7.733  -2.991  -9.365  1.00  0.00           C  
ATOM   2379  CG  LEU B 147      -7.695  -2.098 -10.626  1.00  0.00           C  
ATOM   2380  CD1 LEU B 147      -8.966  -1.308 -10.728  1.00  0.00           C  
ATOM   2381  CD2 LEU B 147      -6.518  -1.143 -10.546  1.00  0.00           C  
ATOM   2382  H   LEU B 147      -7.308  -5.435 -10.588  1.00  0.00           H  
ATOM   2383  HA  LEU B 147      -5.663  -3.350  -9.226  1.00  0.00           H  
ATOM   2384 1HB  LEU B 147      -8.662  -3.555  -9.366  1.00  0.00           H  
ATOM   2385 2HB  LEU B 147      -7.721  -2.342  -8.503  1.00  0.00           H  
ATOM   2386  HG  LEU B 147      -7.600  -2.717 -11.514  1.00  0.00           H  
ATOM   2387 1HD1 LEU B 147      -8.935  -0.695 -11.610  1.00  0.00           H  
ATOM   2388 2HD1 LEU B 147      -9.819  -1.982 -10.791  1.00  0.00           H  
ATOM   2389 3HD1 LEU B 147      -9.064  -0.675  -9.869  1.00  0.00           H  
ATOM   2390 1HD2 LEU B 147      -6.518  -0.524 -11.434  1.00  0.00           H  
ATOM   2391 2HD2 LEU B 147      -6.620  -0.524  -9.672  1.00  0.00           H  
ATOM   2392 3HD2 LEU B 147      -5.577  -1.667 -10.500  1.00  0.00           H  
ATOM   2393  N   PHE B 148      -6.242  -3.980  -6.863  1.00  0.00           N  
ATOM   2394  CA  PHE B 148      -6.392  -4.486  -5.519  1.00  0.00           C  
ATOM   2395  C   PHE B 148      -7.642  -3.839  -4.931  1.00  0.00           C  
ATOM   2396  O   PHE B 148      -7.595  -2.688  -4.530  1.00  0.00           O  
ATOM   2397  CB  PHE B 148      -5.141  -4.066  -4.758  1.00  0.00           C  
ATOM   2398  CG  PHE B 148      -4.962  -4.554  -3.409  1.00  0.00           C  
ATOM   2399  CD1 PHE B 148      -4.400  -5.778  -3.170  1.00  0.00           C  
ATOM   2400  CD2 PHE B 148      -5.324  -3.773  -2.355  1.00  0.00           C  
ATOM   2401  CE1 PHE B 148      -4.208  -6.192  -1.890  1.00  0.00           C  
ATOM   2402  CE2 PHE B 148      -5.122  -4.186  -1.090  1.00  0.00           C  
ATOM   2403  CZ  PHE B 148      -4.576  -5.370  -0.862  1.00  0.00           C  
ATOM   2404  H   PHE B 148      -5.873  -3.036  -6.986  1.00  0.00           H  
ATOM   2405  HA  PHE B 148      -6.508  -5.568  -5.543  1.00  0.00           H  
ATOM   2406 1HB  PHE B 148      -4.289  -4.384  -5.327  1.00  0.00           H  
ATOM   2407 2HB  PHE B 148      -5.097  -2.975  -4.732  1.00  0.00           H  
ATOM   2408  HD1 PHE B 148      -4.105  -6.405  -4.007  1.00  0.00           H  
ATOM   2409  HD2 PHE B 148      -5.780  -2.801  -2.552  1.00  0.00           H  
ATOM   2410  HE1 PHE B 148      -3.760  -7.162  -1.683  1.00  0.00           H  
ATOM   2411  HE2 PHE B 148      -5.401  -3.571  -0.254  1.00  0.00           H  
ATOM   2412  HZ  PHE B 148      -4.439  -5.658   0.136  1.00  0.00           H  
ATOM   2413  N   PHE B 149      -8.784  -4.511  -4.964  1.00  0.00           N  
ATOM   2414  CA  PHE B 149     -10.037  -3.920  -4.460  1.00  0.00           C  
ATOM   2415  C   PHE B 149     -10.342  -2.577  -5.077  1.00  0.00           C  
ATOM   2416  O   PHE B 149     -10.815  -1.681  -4.383  1.00  0.00           O  
ATOM   2417  CB  PHE B 149      -9.941  -3.897  -2.942  1.00  0.00           C  
ATOM   2418  CG  PHE B 149      -9.435  -5.278  -2.400  1.00  0.00           C  
ATOM   2419  CD1 PHE B 149      -8.264  -5.367  -1.735  1.00  0.00           C  
ATOM   2420  CD2 PHE B 149     -10.092  -6.457  -2.610  1.00  0.00           C  
ATOM   2421  CE1 PHE B 149      -7.757  -6.575  -1.265  1.00  0.00           C  
ATOM   2422  CE2 PHE B 149      -9.555  -7.668  -2.144  1.00  0.00           C  
ATOM   2423  CZ  PHE B 149      -8.402  -7.706  -1.475  1.00  0.00           C  
ATOM   2424  H   PHE B 149      -8.786  -5.455  -5.327  1.00  0.00           H  
ATOM   2425  HA  PHE B 149     -10.855  -4.592  -4.713  1.00  0.00           H  
ATOM   2426 1HB  PHE B 149      -9.261  -3.123  -2.631  1.00  0.00           H  
ATOM   2427 2HB  PHE B 149     -10.904  -3.684  -2.515  1.00  0.00           H  
ATOM   2428  HD1 PHE B 149      -7.736  -4.471  -1.560  1.00  0.00           H  
ATOM   2429  HD2 PHE B 149     -11.040  -6.452  -3.149  1.00  0.00           H  
ATOM   2430  HE1 PHE B 149      -6.837  -6.608  -0.723  1.00  0.00           H  
ATOM   2431  HE2 PHE B 149     -10.078  -8.599  -2.305  1.00  0.00           H  
ATOM   2432  HZ  PHE B 149      -8.002  -8.648  -1.104  1.00  0.00           H  
ATOM   2433  N   ASN B 150     -10.125  -2.467  -6.387  1.00  0.00           N  
ATOM   2434  CA  ASN B 150     -10.274  -1.237  -7.181  1.00  0.00           C  
ATOM   2435  C   ASN B 150      -9.157  -0.210  -6.985  1.00  0.00           C  
ATOM   2436  O   ASN B 150      -9.288   0.915  -7.491  1.00  0.00           O  
ATOM   2437  CB  ASN B 150     -11.616  -0.565  -6.930  1.00  0.00           C  
ATOM   2438  CG  ASN B 150     -12.781  -1.450  -7.258  1.00  0.00           C  
ATOM   2439  OD1 ASN B 150     -12.771  -2.190  -8.252  1.00  0.00           O  
ATOM   2440  ND2 ASN B 150     -13.802  -1.381  -6.444  1.00  0.00           N  
ATOM   2441  H   ASN B 150      -9.785  -3.293  -6.855  1.00  0.00           H  
ATOM   2442  HA  ASN B 150     -10.284  -1.531  -8.223  1.00  0.00           H  
ATOM   2443 1HB  ASN B 150     -11.704  -0.185  -5.921  1.00  0.00           H  
ATOM   2444 2HB  ASN B 150     -11.681   0.305  -7.581  1.00  0.00           H  
ATOM   2445 1HD2 ASN B 150     -14.617  -1.933  -6.620  1.00  0.00           H  
ATOM   2446 2HD2 ASN B 150     -13.769  -0.768  -5.654  1.00  0.00           H  
ATOM   2447  N   TYR B 151      -8.046  -0.587  -6.344  1.00  0.00           N  
ATOM   2448  CA  TYR B 151      -6.978   0.361  -6.194  1.00  0.00           C  
ATOM   2449  C   TYR B 151      -5.756  -0.019  -7.009  1.00  0.00           C  
ATOM   2450  O   TYR B 151      -5.318  -1.170  -7.038  1.00  0.00           O  
ATOM   2451  CB  TYR B 151      -6.629   0.495  -4.718  1.00  0.00           C  
ATOM   2452  CG  TYR B 151      -7.832   0.896  -3.926  1.00  0.00           C  
ATOM   2453  CD1 TYR B 151      -8.415  -0.020  -3.077  1.00  0.00           C  
ATOM   2454  CD2 TYR B 151      -8.407   2.125  -4.102  1.00  0.00           C  
ATOM   2455  CE1 TYR B 151      -9.556   0.291  -2.393  1.00  0.00           C  
ATOM   2456  CE2 TYR B 151      -9.570   2.451  -3.421  1.00  0.00           C  
ATOM   2457  CZ  TYR B 151     -10.142   1.532  -2.569  1.00  0.00           C  
ATOM   2458  OH  TYR B 151     -11.298   1.838  -1.885  1.00  0.00           O  
ATOM   2459  H   TYR B 151      -7.969  -1.494  -5.898  1.00  0.00           H  
ATOM   2460  HA  TYR B 151      -7.320   1.323  -6.554  1.00  0.00           H  
ATOM   2461 1HB  TYR B 151      -6.268  -0.456  -4.342  1.00  0.00           H  
ATOM   2462 2HB  TYR B 151      -5.848   1.250  -4.582  1.00  0.00           H  
ATOM   2463  HD1 TYR B 151      -7.971  -0.992  -2.950  1.00  0.00           H  
ATOM   2464  HD2 TYR B 151      -7.956   2.839  -4.778  1.00  0.00           H  
ATOM   2465  HE1 TYR B 151     -10.005  -0.444  -1.727  1.00  0.00           H  
ATOM   2466  HE2 TYR B 151     -10.032   3.431  -3.562  1.00  0.00           H  
ATOM   2467  HH  TYR B 151     -11.608   2.709  -2.153  1.00  0.00           H  
ATOM   2468  N   ALA B 152      -5.228   0.975  -7.710  1.00  0.00           N  
ATOM   2469  CA  ALA B 152      -4.019   0.892  -8.519  1.00  0.00           C  
ATOM   2470  C   ALA B 152      -2.814   1.145  -7.653  1.00  0.00           C  
ATOM   2471  O   ALA B 152      -1.730   0.619  -7.894  1.00  0.00           O  
ATOM   2472  CB  ALA B 152      -4.064   1.912  -9.636  1.00  0.00           C  
ATOM   2473  H   ALA B 152      -5.691   1.875  -7.644  1.00  0.00           H  
ATOM   2474  HA  ALA B 152      -3.949  -0.108  -8.943  1.00  0.00           H  
ATOM   2475 1HB  ALA B 152      -3.163   1.838 -10.236  1.00  0.00           H  
ATOM   2476 2HB  ALA B 152      -4.928   1.723 -10.259  1.00  0.00           H  
ATOM   2477 3HB  ALA B 152      -4.139   2.911  -9.206  1.00  0.00           H  
ATOM   2478  N   LEU B 153      -3.005   1.981  -6.654  1.00  0.00           N  
ATOM   2479  CA  LEU B 153      -1.939   2.310  -5.730  1.00  0.00           C  
ATOM   2480  C   LEU B 153      -2.475   2.185  -4.323  1.00  0.00           C  
ATOM   2481  O   LEU B 153      -3.520   2.765  -3.994  1.00  0.00           O  
ATOM   2482  CB  LEU B 153      -1.423   3.736  -6.030  1.00  0.00           C  
ATOM   2483  CG  LEU B 153      -0.307   4.358  -5.120  1.00  0.00           C  
ATOM   2484  CD1 LEU B 153       0.978   3.548  -5.252  1.00  0.00           C  
ATOM   2485  CD2 LEU B 153      -0.056   5.830  -5.560  1.00  0.00           C  
ATOM   2486  H   LEU B 153      -3.933   2.394  -6.535  1.00  0.00           H  
ATOM   2487  HA  LEU B 153      -1.126   1.602  -5.853  1.00  0.00           H  
ATOM   2488 1HB  LEU B 153      -1.061   3.754  -7.057  1.00  0.00           H  
ATOM   2489 2HB  LEU B 153      -2.262   4.380  -5.964  1.00  0.00           H  
ATOM   2490  HG  LEU B 153      -0.627   4.338  -4.074  1.00  0.00           H  
ATOM   2491 1HD1 LEU B 153       1.755   3.978  -4.633  1.00  0.00           H  
ATOM   2492 2HD1 LEU B 153       0.809   2.520  -4.938  1.00  0.00           H  
ATOM   2493 3HD1 LEU B 153       1.296   3.564  -6.291  1.00  0.00           H  
ATOM   2494 1HD2 LEU B 153       0.719   6.273  -4.931  1.00  0.00           H  
ATOM   2495 2HD2 LEU B 153       0.268   5.850  -6.603  1.00  0.00           H  
ATOM   2496 3HD2 LEU B 153      -0.969   6.408  -5.461  1.00  0.00           H  
ATOM   2497  N   VAL B 154      -1.803   1.371  -3.531  1.00  0.00           N  
ATOM   2498  CA  VAL B 154      -2.185   1.143  -2.156  1.00  0.00           C  
ATOM   2499  C   VAL B 154      -1.041   1.395  -1.185  1.00  0.00           C  
ATOM   2500  O   VAL B 154      -0.049   0.667  -1.187  1.00  0.00           O  
ATOM   2501  CB  VAL B 154      -2.623  -0.317  -2.021  1.00  0.00           C  
ATOM   2502  CG1 VAL B 154      -3.031  -0.612  -0.610  1.00  0.00           C  
ATOM   2503  CG2 VAL B 154      -3.730  -0.587  -2.981  1.00  0.00           C  
ATOM   2504  H   VAL B 154      -0.987   0.896  -3.906  1.00  0.00           H  
ATOM   2505  HA  VAL B 154      -3.009   1.806  -1.917  1.00  0.00           H  
ATOM   2506  HB  VAL B 154      -1.795  -0.962  -2.263  1.00  0.00           H  
ATOM   2507 1HG1 VAL B 154      -3.338  -1.651  -0.546  1.00  0.00           H  
ATOM   2508 2HG1 VAL B 154      -2.204  -0.438   0.078  1.00  0.00           H  
ATOM   2509 3HG1 VAL B 154      -3.848   0.036  -0.353  1.00  0.00           H  
ATOM   2510 1HG2 VAL B 154      -3.997  -1.590  -2.895  1.00  0.00           H  
ATOM   2511 2HG2 VAL B 154      -4.569   0.055  -2.738  1.00  0.00           H  
ATOM   2512 3HG2 VAL B 154      -3.413  -0.403  -4.004  1.00  0.00           H  
ATOM   2513  N   ILE B 155      -1.190   2.418  -0.342  1.00  0.00           N  
ATOM   2514  CA  ILE B 155      -0.165   2.728   0.657  1.00  0.00           C  
ATOM   2515  C   ILE B 155      -0.794   2.690   2.044  1.00  0.00           C  
ATOM   2516  O   ILE B 155      -1.616   3.544   2.382  1.00  0.00           O  
ATOM   2517  CB  ILE B 155       0.459   4.089   0.340  1.00  0.00           C  
ATOM   2518  CG1 ILE B 155       1.036   4.004  -1.115  1.00  0.00           C  
ATOM   2519  CG2 ILE B 155       1.493   4.497   1.362  1.00  0.00           C  
ATOM   2520  CD1 ILE B 155       1.609   5.224  -1.631  1.00  0.00           C  
ATOM   2521  H   ILE B 155      -2.047   2.971  -0.398  1.00  0.00           H  
ATOM   2522  HA  ILE B 155       0.592   1.945   0.632  1.00  0.00           H  
ATOM   2523  HB  ILE B 155      -0.306   4.809   0.349  1.00  0.00           H  
ATOM   2524 1HG1 ILE B 155       1.773   3.209  -1.157  1.00  0.00           H  
ATOM   2525 2HG1 ILE B 155       0.227   3.755  -1.787  1.00  0.00           H  
ATOM   2526 1HG2 ILE B 155       1.898   5.473   1.133  1.00  0.00           H  
ATOM   2527 2HG2 ILE B 155       1.045   4.535   2.360  1.00  0.00           H  
ATOM   2528 3HG2 ILE B 155       2.273   3.766   1.331  1.00  0.00           H  
ATOM   2529 1HD1 ILE B 155       1.956   5.070  -2.642  1.00  0.00           H  
ATOM   2530 2HD1 ILE B 155       0.868   6.024  -1.621  1.00  0.00           H  
ATOM   2531 3HD1 ILE B 155       2.435   5.465  -1.011  1.00  0.00           H  
ATOM   2532  N   PHE B 156      -0.403   1.691   2.854  1.00  0.00           N  
ATOM   2533  CA  PHE B 156      -1.144   1.431   4.088  1.00  0.00           C  
ATOM   2534  C   PHE B 156      -0.283   1.003   5.275  1.00  0.00           C  
ATOM   2535  O   PHE B 156       0.638   0.188   5.152  1.00  0.00           O  
ATOM   2536  CB  PHE B 156      -2.191   0.374   3.731  1.00  0.00           C  
ATOM   2537  CG  PHE B 156      -3.306   0.200   4.672  1.00  0.00           C  
ATOM   2538  CD1 PHE B 156      -4.470   0.829   4.433  1.00  0.00           C  
ATOM   2539  CD2 PHE B 156      -3.212  -0.543   5.761  1.00  0.00           C  
ATOM   2540  CE1 PHE B 156      -5.528   0.689   5.285  1.00  0.00           C  
ATOM   2541  CE2 PHE B 156      -4.259  -0.697   6.633  1.00  0.00           C  
ATOM   2542  CZ  PHE B 156      -5.424  -0.075   6.382  1.00  0.00           C  
ATOM   2543  H   PHE B 156       0.324   1.042   2.543  1.00  0.00           H  
ATOM   2544  HA  PHE B 156      -1.647   2.348   4.369  1.00  0.00           H  
ATOM   2545 1HB  PHE B 156      -2.616   0.624   2.759  1.00  0.00           H  
ATOM   2546 2HB  PHE B 156      -1.698  -0.576   3.613  1.00  0.00           H  
ATOM   2547  HD1 PHE B 156      -4.562   1.447   3.542  1.00  0.00           H  
ATOM   2548  HD2 PHE B 156      -2.300  -1.008   5.943  1.00  0.00           H  
ATOM   2549  HE1 PHE B 156      -6.458   1.193   5.071  1.00  0.00           H  
ATOM   2550  HE2 PHE B 156      -4.149  -1.319   7.528  1.00  0.00           H  
ATOM   2551  HZ  PHE B 156      -6.267  -0.182   7.058  1.00  0.00           H  
ATOM   2552  N   GLU B 157      -0.553   1.634   6.417  1.00  0.00           N  
ATOM   2553  CA  GLU B 157       0.173   1.380   7.654  1.00  0.00           C  
ATOM   2554  C   GLU B 157       1.687   1.444   7.411  1.00  0.00           C  
ATOM   2555  O   GLU B 157       2.475   0.635   7.907  1.00  0.00           O  
ATOM   2556  CB  GLU B 157      -0.102   0.048   8.372  1.00  0.00           C  
ATOM   2557  CG  GLU B 157      -1.455  -0.150   8.962  1.00  0.00           C  
ATOM   2558  CD  GLU B 157      -1.513  -1.403   9.834  1.00  0.00           C  
ATOM   2559  OE1 GLU B 157      -0.492  -2.057   9.973  1.00  0.00           O  
ATOM   2560  OE2 GLU B 157      -2.564  -1.693  10.354  1.00  0.00           O  
ATOM   2561  H   GLU B 157      -1.315   2.322   6.411  1.00  0.00           H  
ATOM   2562  HA  GLU B 157      -0.068   2.173   8.356  1.00  0.00           H  
ATOM   2563 1HB  GLU B 157       0.079  -0.768   7.682  1.00  0.00           H  
ATOM   2564 2HB  GLU B 157       0.613  -0.065   9.186  1.00  0.00           H  
ATOM   2565 1HG  GLU B 157      -1.693   0.719   9.575  1.00  0.00           H  
ATOM   2566 2HG  GLU B 157      -2.161  -0.200   8.205  1.00  0.00           H  
ATOM   2567  N   MET B 158       2.111   2.440   6.651  1.00  0.00           N  
ATOM   2568  CA  MET B 158       3.506   2.659   6.364  1.00  0.00           C  
ATOM   2569  C   MET B 158       4.136   3.478   7.438  1.00  0.00           C  
ATOM   2570  O   MET B 158       4.338   4.694   7.330  1.00  0.00           O  
ATOM   2571  CB  MET B 158       3.682   3.308   5.020  1.00  0.00           C  
ATOM   2572  CG  MET B 158       3.228   2.485   3.900  1.00  0.00           C  
ATOM   2573  SD  MET B 158       4.203   1.024   3.674  1.00  0.00           S  
ATOM   2574  CE  MET B 158       5.683   1.738   2.952  1.00  0.00           C  
ATOM   2575  H   MET B 158       1.441   3.080   6.256  1.00  0.00           H  
ATOM   2576  HA  MET B 158       4.013   1.696   6.367  1.00  0.00           H  
ATOM   2577 1HB  MET B 158       3.177   4.268   4.991  1.00  0.00           H  
ATOM   2578 2HB  MET B 158       4.707   3.487   4.886  1.00  0.00           H  
ATOM   2579 1HG  MET B 158       2.188   2.200   4.034  1.00  0.00           H  
ATOM   2580 2HG  MET B 158       3.312   3.055   3.025  1.00  0.00           H  
ATOM   2581 1HE  MET B 158       6.360   0.948   2.679  1.00  0.00           H  
ATOM   2582 2HE  MET B 158       5.419   2.293   2.058  1.00  0.00           H  
ATOM   2583 3HE  MET B 158       6.173   2.405   3.656  1.00  0.00           H  
ATOM   2584  N   VAL B 159       4.416   2.767   8.494  1.00  0.00           N  
ATOM   2585  CA  VAL B 159       5.031   3.284   9.677  1.00  0.00           C  
ATOM   2586  C   VAL B 159       6.373   3.826   9.219  1.00  0.00           C  
ATOM   2587  O   VAL B 159       7.085   3.165   8.479  1.00  0.00           O  
ATOM   2588  CB  VAL B 159       5.161   2.180  10.739  1.00  0.00           C  
ATOM   2589  CG1 VAL B 159       5.923   2.698  11.927  1.00  0.00           C  
ATOM   2590  CG2 VAL B 159       3.770   1.709  11.149  1.00  0.00           C  
ATOM   2591  H   VAL B 159       4.140   1.783   8.449  1.00  0.00           H  
ATOM   2592  HA  VAL B 159       4.423   4.089  10.091  1.00  0.00           H  
ATOM   2593  HB  VAL B 159       5.719   1.339  10.324  1.00  0.00           H  
ATOM   2594 1HG1 VAL B 159       6.011   1.940  12.674  1.00  0.00           H  
ATOM   2595 2HG1 VAL B 159       6.893   2.988  11.613  1.00  0.00           H  
ATOM   2596 3HG1 VAL B 159       5.399   3.551  12.355  1.00  0.00           H  
ATOM   2597 1HG2 VAL B 159       3.858   0.922  11.895  1.00  0.00           H  
ATOM   2598 2HG2 VAL B 159       3.214   2.545  11.568  1.00  0.00           H  
ATOM   2599 3HG2 VAL B 159       3.235   1.321  10.285  1.00  0.00           H  
ATOM   2600  N   HIS B 160       6.685   5.041   9.613  1.00  0.00           N  
ATOM   2601  CA  HIS B 160       7.892   5.790   9.197  1.00  0.00           C  
ATOM   2602  C   HIS B 160       7.895   6.376   7.765  1.00  0.00           C  
ATOM   2603  O   HIS B 160       8.861   7.039   7.399  1.00  0.00           O  
ATOM   2604  CB  HIS B 160       9.153   4.892   9.198  1.00  0.00           C  
ATOM   2605  CG  HIS B 160       9.506   4.253  10.464  1.00  0.00           C  
ATOM   2606  ND1 HIS B 160      10.463   3.292  10.543  1.00  0.00           N  
ATOM   2607  CD2 HIS B 160       9.081   4.461  11.722  1.00  0.00           C  
ATOM   2608  CE1 HIS B 160      10.603   2.905  11.797  1.00  0.00           C  
ATOM   2609  NE2 HIS B 160       9.776   3.597  12.536  1.00  0.00           N  
ATOM   2610  H   HIS B 160       6.038   5.509  10.233  1.00  0.00           H  
ATOM   2611  HA  HIS B 160       8.044   6.620   9.886  1.00  0.00           H  
ATOM   2612 1HB  HIS B 160       9.113   4.144   8.403  1.00  0.00           H  
ATOM   2613 2HB  HIS B 160      10.003   5.527   8.939  1.00  0.00           H  
ATOM   2614  HD2 HIS B 160       8.322   5.183  12.040  1.00  0.00           H  
ATOM   2615  HE1 HIS B 160      11.295   2.138  12.155  1.00  0.00           H  
ATOM   2616  HE2 HIS B 160       9.669   3.517  13.539  1.00  0.00           H  
ATOM   2617  N   LEU B 161       6.827   6.237   6.979  1.00  0.00           N  
ATOM   2618  CA  LEU B 161       6.870   6.834   5.636  1.00  0.00           C  
ATOM   2619  C   LEU B 161       6.558   8.323   5.805  1.00  0.00           C  
ATOM   2620  O   LEU B 161       5.543   8.665   6.408  1.00  0.00           O  
ATOM   2621  CB  LEU B 161       5.882   6.127   4.691  1.00  0.00           C  
ATOM   2622  CG  LEU B 161       5.935   6.501   3.150  1.00  0.00           C  
ATOM   2623  CD1 LEU B 161       7.278   5.968   2.539  1.00  0.00           C  
ATOM   2624  CD2 LEU B 161       4.696   5.914   2.412  1.00  0.00           C  
ATOM   2625  H   LEU B 161       6.013   5.694   7.270  1.00  0.00           H  
ATOM   2626  HA  LEU B 161       7.868   6.727   5.228  1.00  0.00           H  
ATOM   2627 1HB  LEU B 161       6.128   5.082   4.753  1.00  0.00           H  
ATOM   2628 2HB  LEU B 161       4.864   6.272   5.061  1.00  0.00           H  
ATOM   2629  HG  LEU B 161       5.952   7.584   3.043  1.00  0.00           H  
ATOM   2630 1HD1 LEU B 161       7.347   6.247   1.488  1.00  0.00           H  
ATOM   2631 2HD1 LEU B 161       8.102   6.397   3.073  1.00  0.00           H  
ATOM   2632 3HD1 LEU B 161       7.323   4.882   2.630  1.00  0.00           H  
ATOM   2633 1HD2 LEU B 161       4.732   6.173   1.358  1.00  0.00           H  
ATOM   2634 2HD2 LEU B 161       4.693   4.841   2.507  1.00  0.00           H  
ATOM   2635 3HD2 LEU B 161       3.789   6.317   2.850  1.00  0.00           H  
ATOM   2636  N   LYS B 162       7.441   9.203   5.304  1.00  0.00           N  
ATOM   2637  CA  LYS B 162       7.329  10.654   5.497  1.00  0.00           C  
ATOM   2638  C   LYS B 162       6.764  11.420   4.285  1.00  0.00           C  
ATOM   2639  O   LYS B 162       6.040  12.406   4.456  1.00  0.00           O  
ATOM   2640  CB  LYS B 162       8.716  11.178   5.888  1.00  0.00           C  
ATOM   2641  CG  LYS B 162       9.174  10.629   7.258  1.00  0.00           C  
ATOM   2642  CD  LYS B 162      10.566  11.117   7.687  1.00  0.00           C  
ATOM   2643  CE  LYS B 162      10.999  10.435   9.017  1.00  0.00           C  
ATOM   2644  NZ  LYS B 162      12.419  10.790   9.399  1.00  0.00           N  
ATOM   2645  H   LYS B 162       8.241   8.864   4.784  1.00  0.00           H  
ATOM   2646  HA  LYS B 162       6.663  10.823   6.331  1.00  0.00           H  
ATOM   2647 1HB  LYS B 162       9.450  10.873   5.134  1.00  0.00           H  
ATOM   2648 2HB  LYS B 162       8.706  12.261   5.928  1.00  0.00           H  
ATOM   2649 1HG  LYS B 162       8.440  10.907   8.021  1.00  0.00           H  
ATOM   2650 2HG  LYS B 162       9.207   9.541   7.204  1.00  0.00           H  
ATOM   2651 1HD  LYS B 162      11.297  10.873   6.917  1.00  0.00           H  
ATOM   2652 2HD  LYS B 162      10.553  12.197   7.820  1.00  0.00           H  
ATOM   2653 1HE  LYS B 162      10.328  10.747   9.814  1.00  0.00           H  
ATOM   2654 2HE  LYS B 162      10.924   9.351   8.898  1.00  0.00           H  
ATOM   2655 1HZ  LYS B 162      12.667  10.317  10.254  1.00  0.00           H  
ATOM   2656 2HZ  LYS B 162      13.058  10.472   8.636  1.00  0.00           H  
ATOM   2657 3HZ  LYS B 162      12.512  11.781   9.520  1.00  0.00           H  
ATOM   2658  N   GLU B 163       7.084  10.964   3.076  1.00  0.00           N  
ATOM   2659  CA  GLU B 163       6.610  11.590   1.820  1.00  0.00           C  
ATOM   2660  C   GLU B 163       6.473  10.446   0.822  1.00  0.00           C  
ATOM   2661  O   GLU B 163       7.064   9.387   1.036  1.00  0.00           O  
ATOM   2662  CB  GLU B 163       7.599  12.701   1.317  1.00  0.00           C  
ATOM   2663  CG  GLU B 163       8.995  12.175   0.872  1.00  0.00           C  
ATOM   2664  CD  GLU B 163      10.104  13.215   0.345  1.00  0.00           C  
ATOM   2665  OE1 GLU B 163       9.952  14.441   0.371  1.00  0.00           O  
ATOM   2666  OE2 GLU B 163      11.109  12.689  -0.083  1.00  0.00           O  
ATOM   2667  H   GLU B 163       7.712  10.158   3.029  1.00  0.00           H  
ATOM   2668  HA  GLU B 163       5.629  12.034   1.974  1.00  0.00           H  
ATOM   2669 1HB  GLU B 163       7.149  13.221   0.463  1.00  0.00           H  
ATOM   2670 2HB  GLU B 163       7.745  13.438   2.104  1.00  0.00           H  
ATOM   2671 1HG  GLU B 163       9.411  11.645   1.723  1.00  0.00           H  
ATOM   2672 2HG  GLU B 163       8.819  11.440   0.085  1.00  0.00           H  
ATOM   2673  N   LEU B 164       5.712  10.619  -0.260  1.00  0.00           N  
ATOM   2674  CA  LEU B 164       5.704   9.528  -1.223  1.00  0.00           C  
ATOM   2675  C   LEU B 164       6.921   9.663  -2.091  1.00  0.00           C  
ATOM   2676  O   LEU B 164       7.777   8.794  -2.099  1.00  0.00           O  
ATOM   2677  CB  LEU B 164       4.465   9.523  -2.100  1.00  0.00           C  
ATOM   2678  CG  LEU B 164       3.172   9.402  -1.362  1.00  0.00           C  
ATOM   2679  CD1 LEU B 164       1.996   9.566  -2.321  1.00  0.00           C  
ATOM   2680  CD2 LEU B 164       3.170   8.107  -0.708  1.00  0.00           C  
ATOM   2681  H   LEU B 164       5.199  11.476  -0.410  1.00  0.00           H  
ATOM   2682  HA  LEU B 164       5.760   8.579  -0.695  1.00  0.00           H  
ATOM   2683 1HB  LEU B 164       4.435  10.449  -2.672  1.00  0.00           H  
ATOM   2684 2HB  LEU B 164       4.530   8.685  -2.793  1.00  0.00           H  
ATOM   2685  HG  LEU B 164       3.098  10.190  -0.611  1.00  0.00           H  
ATOM   2686 1HD1 LEU B 164       1.072   9.479  -1.771  1.00  0.00           H  
ATOM   2687 2HD1 LEU B 164       2.041  10.549  -2.787  1.00  0.00           H  
ATOM   2688 3HD1 LEU B 164       2.034   8.795  -3.090  1.00  0.00           H  
ATOM   2689 1HD2 LEU B 164       2.242   7.976  -0.149  1.00  0.00           H  
ATOM   2690 2HD2 LEU B 164       3.265   7.351  -1.472  1.00  0.00           H  
ATOM   2691 3HD2 LEU B 164       4.017   8.046  -0.029  1.00  0.00           H  
ATOM   2692  N   GLY B 165       7.090  10.786  -2.754  1.00  0.00           N  
ATOM   2693  CA  GLY B 165       8.308  10.915  -3.534  1.00  0.00           C  
ATOM   2694  C   GLY B 165       8.283  10.321  -4.933  1.00  0.00           C  
ATOM   2695  O   GLY B 165       9.315  10.283  -5.599  1.00  0.00           O  
ATOM   2696  H   GLY B 165       6.405  11.529  -2.722  1.00  0.00           H  
ATOM   2697 1HA  GLY B 165       8.540  11.969  -3.619  1.00  0.00           H  
ATOM   2698 2HA  GLY B 165       9.123  10.472  -2.970  1.00  0.00           H  
ATOM   2699  N   LEU B 166       7.115   9.888  -5.422  1.00  0.00           N  
ATOM   2700  CA  LEU B 166       7.042   9.309  -6.775  1.00  0.00           C  
ATOM   2701  C   LEU B 166       6.935  10.467  -7.769  1.00  0.00           C  
ATOM   2702  O   LEU B 166       5.913  10.669  -8.421  1.00  0.00           O  
ATOM   2703  CB  LEU B 166       5.798   8.414  -6.922  1.00  0.00           C  
ATOM   2704  CG  LEU B 166       5.693   7.238  -5.965  1.00  0.00           C  
ATOM   2705  CD1 LEU B 166       4.313   6.535  -6.173  1.00  0.00           C  
ATOM   2706  CD2 LEU B 166       6.881   6.276  -6.219  1.00  0.00           C  
ATOM   2707  H   LEU B 166       6.290   9.948  -4.850  1.00  0.00           H  
ATOM   2708  HA  LEU B 166       7.940   8.728  -6.979  1.00  0.00           H  
ATOM   2709 1HB  LEU B 166       4.906   9.024  -6.810  1.00  0.00           H  
ATOM   2710 2HB  LEU B 166       5.809   8.002  -7.925  1.00  0.00           H  
ATOM   2711  HG  LEU B 166       5.735   7.599  -4.940  1.00  0.00           H  
ATOM   2712 1HD1 LEU B 166       4.219   5.696  -5.484  1.00  0.00           H  
ATOM   2713 2HD1 LEU B 166       3.505   7.245  -5.984  1.00  0.00           H  
ATOM   2714 3HD1 LEU B 166       4.243   6.174  -7.194  1.00  0.00           H  
ATOM   2715 1HD2 LEU B 166       6.821   5.430  -5.535  1.00  0.00           H  
ATOM   2716 2HD2 LEU B 166       6.850   5.914  -7.246  1.00  0.00           H  
ATOM   2717 3HD2 LEU B 166       7.824   6.805  -6.057  1.00  0.00           H  
ATOM   2718  N   TYR B 167       8.031  11.212  -7.899  1.00  0.00           N  
ATOM   2719  CA  TYR B 167       8.055  12.462  -8.643  1.00  0.00           C  
ATOM   2720  C   TYR B 167       7.751  12.431 -10.140  1.00  0.00           C  
ATOM   2721  O   TYR B 167       7.308  13.441 -10.688  1.00  0.00           O  
ATOM   2722  CB  TYR B 167       9.304  13.233  -8.303  1.00  0.00           C  
ATOM   2723  CG  TYR B 167      10.663  12.695  -8.704  1.00  0.00           C  
ATOM   2724  CD1 TYR B 167      11.369  11.913  -7.804  1.00  0.00           C  
ATOM   2725  CD2 TYR B 167      11.242  13.061  -9.868  1.00  0.00           C  
ATOM   2726  CE1 TYR B 167      12.668  11.501  -8.073  1.00  0.00           C  
ATOM   2727  CE2 TYR B 167      12.554  12.661 -10.152  1.00  0.00           C  
ATOM   2728  CZ  TYR B 167      13.273  11.891  -9.249  1.00  0.00           C  
ATOM   2729  OH  TYR B 167      14.595  11.519  -9.507  1.00  0.00           O  
ATOM   2730  H   TYR B 167       8.847  10.920  -7.351  1.00  0.00           H  
ATOM   2731  HA  TYR B 167       7.269  13.044  -8.222  1.00  0.00           H  
ATOM   2732 1HB  TYR B 167       9.210  14.216  -8.750  1.00  0.00           H  
ATOM   2733 2HB  TYR B 167       9.323  13.383  -7.229  1.00  0.00           H  
ATOM   2734  HD1 TYR B 167      10.919  11.639  -6.865  1.00  0.00           H  
ATOM   2735  HD2 TYR B 167      10.694  13.678 -10.572  1.00  0.00           H  
ATOM   2736  HE1 TYR B 167      13.218  10.900  -7.341  1.00  0.00           H  
ATOM   2737  HE2 TYR B 167      13.019  12.972 -11.084  1.00  0.00           H  
ATOM   2738  HH  TYR B 167      14.870  11.874 -10.355  1.00  0.00           H  
ATOM   2739  N   ASN B 168       7.940  11.287 -10.794  1.00  0.00           N  
ATOM   2740  CA  ASN B 168       7.574  11.178 -12.204  1.00  0.00           C  
ATOM   2741  C   ASN B 168       6.248  10.463 -12.433  1.00  0.00           C  
ATOM   2742  O   ASN B 168       5.865  10.253 -13.586  1.00  0.00           O  
ATOM   2743  CB  ASN B 168       8.640  10.518 -13.015  1.00  0.00           C  
ATOM   2744  CG  ASN B 168       9.830  11.378 -13.266  1.00  0.00           C  
ATOM   2745  OD1 ASN B 168       9.720  12.350 -14.029  1.00  0.00           O  
ATOM   2746  ND2 ASN B 168      10.934  11.061 -12.713  1.00  0.00           N  
ATOM   2747  H   ASN B 168       8.323  10.480 -10.310  1.00  0.00           H  
ATOM   2748  HA  ASN B 168       7.443  12.187 -12.594  1.00  0.00           H  
ATOM   2749 1HB  ASN B 168       8.956   9.636 -12.462  1.00  0.00           H  
ATOM   2750 2HB  ASN B 168       8.231  10.173 -13.962  1.00  0.00           H  
ATOM   2751 1HD2 ASN B 168      11.756  11.601 -12.906  1.00  0.00           H  
ATOM   2752 2HD2 ASN B 168      10.997  10.251 -12.106  1.00  0.00           H  
ATOM   2753  N   LEU B 169       5.482  10.179 -11.377  1.00  0.00           N  
ATOM   2754  CA  LEU B 169       4.254   9.428 -11.605  1.00  0.00           C  
ATOM   2755  C   LEU B 169       3.202  10.280 -12.285  1.00  0.00           C  
ATOM   2756  O   LEU B 169       2.414  10.984 -11.645  1.00  0.00           O  
ATOM   2757  CB  LEU B 169       3.703   8.895 -10.276  1.00  0.00           C  
ATOM   2758  CG  LEU B 169       2.438   8.034 -10.379  1.00  0.00           C  
ATOM   2759  CD1 LEU B 169       2.740   6.780 -11.187  1.00  0.00           C  
ATOM   2760  CD2 LEU B 169       1.950   7.680  -8.982  1.00  0.00           C  
ATOM   2761  H   LEU B 169       5.760  10.414 -10.423  1.00  0.00           H  
ATOM   2762  HA  LEU B 169       4.476   8.580 -12.243  1.00  0.00           H  
ATOM   2763 1HB  LEU B 169       4.474   8.295  -9.796  1.00  0.00           H  
ATOM   2764 2HB  LEU B 169       3.475   9.743  -9.630  1.00  0.00           H  
ATOM   2765  HG  LEU B 169       1.660   8.590 -10.904  1.00  0.00           H  
ATOM   2766 1HD1 LEU B 169       1.841   6.168 -11.260  1.00  0.00           H  
ATOM   2767 2HD1 LEU B 169       3.068   7.062 -12.188  1.00  0.00           H  
ATOM   2768 3HD1 LEU B 169       3.527   6.210 -10.694  1.00  0.00           H  
ATOM   2769 1HD2 LEU B 169       1.050   7.068  -9.054  1.00  0.00           H  
ATOM   2770 2HD2 LEU B 169       2.726   7.123  -8.456  1.00  0.00           H  
ATOM   2771 3HD2 LEU B 169       1.724   8.594  -8.432  1.00  0.00           H  
ATOM   2772  N   MET B 170       3.212  10.230 -13.604  1.00  0.00           N  
ATOM   2773  CA  MET B 170       2.342  11.021 -14.432  1.00  0.00           C  
ATOM   2774  C   MET B 170       0.976  10.425 -14.728  1.00  0.00           C  
ATOM   2775  O   MET B 170       0.030  11.188 -14.921  1.00  0.00           O  
ATOM   2776  CB  MET B 170       3.063  11.319 -15.745  1.00  0.00           C  
ATOM   2777  CG  MET B 170       4.295  12.201 -15.601  1.00  0.00           C  
ATOM   2778  SD  MET B 170       3.909  13.832 -14.934  1.00  0.00           S  
ATOM   2779  CE  MET B 170       4.310  13.594 -13.205  1.00  0.00           C  
ATOM   2780  H   MET B 170       3.899   9.607 -14.031  1.00  0.00           H  
ATOM   2781  HA  MET B 170       2.162  11.959 -13.915  1.00  0.00           H  
ATOM   2782 1HB  MET B 170       3.374  10.384 -16.210  1.00  0.00           H  
ATOM   2783 2HB  MET B 170       2.376  11.814 -16.433  1.00  0.00           H  
ATOM   2784 1HG  MET B 170       5.012  11.718 -14.938  1.00  0.00           H  
ATOM   2785 2HG  MET B 170       4.766  12.331 -16.576  1.00  0.00           H  
ATOM   2786 1HE  MET B 170       4.123  14.518 -12.658  1.00  0.00           H  
ATOM   2787 2HE  MET B 170       3.690  12.796 -12.794  1.00  0.00           H  
ATOM   2788 3HE  MET B 170       5.362  13.322 -13.110  1.00  0.00           H  
ATOM   2789  N   ASN B 171       0.826   9.082 -14.774  1.00  0.00           N  
ATOM   2790  CA  ASN B 171      -0.546   8.608 -15.075  1.00  0.00           C  
ATOM   2791  C   ASN B 171      -0.860   7.201 -14.536  1.00  0.00           C  
ATOM   2792  O   ASN B 171      -0.055   6.272 -14.642  1.00  0.00           O  
ATOM   2793  CB  ASN B 171      -0.857   8.731 -16.602  1.00  0.00           C  
ATOM   2794  CG  ASN B 171      -2.462   8.689 -17.094  1.00  0.00           C  
ATOM   2795  OD1 ASN B 171      -3.041   7.624 -17.261  1.00  0.00           O  
ATOM   2796  ND2 ASN B 171      -3.082   9.871 -17.298  1.00  0.00           N  
ATOM   2797  H   ASN B 171       1.616   8.453 -14.624  1.00  0.00           H  
ATOM   2798  HA  ASN B 171      -1.228   9.280 -14.567  1.00  0.00           H  
ATOM   2799 1HB  ASN B 171      -0.422   9.655 -16.982  1.00  0.00           H  
ATOM   2800 2HB  ASN B 171      -0.344   7.914 -17.108  1.00  0.00           H  
ATOM   2801 1HD2 ASN B 171      -4.071   9.932 -17.569  1.00  0.00           H  
ATOM   2802 2HD2 ASN B 171      -2.591  10.728 -17.154  1.00  0.00           H  
ATOM   2803  N   ILE B 172      -2.041   7.119 -13.948  1.00  0.00           N  
ATOM   2804  CA  ILE B 172      -2.740   5.936 -13.475  1.00  0.00           C  
ATOM   2805  C   ILE B 172      -3.913   5.702 -14.410  1.00  0.00           C  
ATOM   2806  O   ILE B 172      -4.888   6.467 -14.410  1.00  0.00           O  
ATOM   2807  CB  ILE B 172      -3.183   6.095 -12.022  1.00  0.00           C  
ATOM   2808  CG1 ILE B 172      -1.912   6.261 -11.131  1.00  0.00           C  
ATOM   2809  CG2 ILE B 172      -4.115   4.958 -11.605  1.00  0.00           C  
ATOM   2810  CD1 ILE B 172      -2.172   6.607  -9.710  1.00  0.00           C  
ATOM   2811  H   ILE B 172      -2.561   7.995 -13.876  1.00  0.00           H  
ATOM   2812  HA  ILE B 172      -2.064   5.100 -13.523  1.00  0.00           H  
ATOM   2813  HB  ILE B 172      -3.720   7.030 -11.941  1.00  0.00           H  
ATOM   2814 1HG1 ILE B 172      -1.383   5.327 -11.146  1.00  0.00           H  
ATOM   2815 2HG1 ILE B 172      -1.265   7.016 -11.563  1.00  0.00           H  
ATOM   2816 1HG2 ILE B 172      -4.452   5.102 -10.581  1.00  0.00           H  
ATOM   2817 2HG2 ILE B 172      -4.993   4.942 -12.262  1.00  0.00           H  
ATOM   2818 3HG2 ILE B 172      -3.590   4.012 -11.691  1.00  0.00           H  
ATOM   2819 1HD1 ILE B 172      -1.252   6.670  -9.163  1.00  0.00           H  
ATOM   2820 2HD1 ILE B 172      -2.667   7.545  -9.668  1.00  0.00           H  
ATOM   2821 3HD1 ILE B 172      -2.800   5.838  -9.265  1.00  0.00           H  
ATOM   2822  N   THR B 173      -3.810   4.647 -15.219  1.00  0.00           N  
ATOM   2823  CA  THR B 173      -4.769   4.560 -16.316  1.00  0.00           C  
ATOM   2824  C   THR B 173      -6.118   3.940 -15.920  1.00  0.00           C  
ATOM   2825  O   THR B 173      -7.151   4.167 -16.557  1.00  0.00           O  
ATOM   2826  CB  THR B 173      -4.135   3.803 -17.519  1.00  0.00           C  
ATOM   2827  OG1 THR B 173      -3.767   2.504 -17.158  1.00  0.00           O  
ATOM   2828  CG2 THR B 173      -2.825   4.482 -17.973  1.00  0.00           C  
ATOM   2829  H   THR B 173      -3.033   3.994 -15.112  1.00  0.00           H  
ATOM   2830  HA  THR B 173      -4.974   5.582 -16.647  1.00  0.00           H  
ATOM   2831  HB  THR B 173      -4.857   3.772 -18.337  1.00  0.00           H  
ATOM   2832  HG1 THR B 173      -4.485   2.023 -16.710  1.00  0.00           H  
ATOM   2833 1HG2 THR B 173      -2.405   3.918 -18.805  1.00  0.00           H  
ATOM   2834 2HG2 THR B 173      -3.018   5.483 -18.289  1.00  0.00           H  
ATOM   2835 3HG2 THR B 173      -2.115   4.494 -17.141  1.00  0.00           H  
ATOM   2836  N   ARG B 174      -6.122   3.190 -14.835  1.00  0.00           N  
ATOM   2837  CA  ARG B 174      -7.310   2.503 -14.338  1.00  0.00           C  
ATOM   2838  C   ARG B 174      -7.219   2.221 -12.839  1.00  0.00           C  
ATOM   2839  O   ARG B 174      -6.178   1.801 -12.345  1.00  0.00           O  
ATOM   2840  CB  ARG B 174      -7.557   1.194 -15.103  1.00  0.00           C  
ATOM   2841  CG  ARG B 174      -8.775   0.413 -14.665  1.00  0.00           C  
ATOM   2842  CD  ARG B 174      -9.079  -0.710 -15.552  1.00  0.00           C  
ATOM   2843  NE  ARG B 174     -10.226  -1.472 -15.085  1.00  0.00           N  
ATOM   2844  CZ  ARG B 174     -10.155  -2.598 -14.317  1.00  0.00           C  
ATOM   2845  NH1 ARG B 174      -8.997  -3.085 -13.943  1.00  0.00           N  
ATOM   2846  NH2 ARG B 174     -11.260  -3.222 -13.944  1.00  0.00           N  
ATOM   2847  H   ARG B 174      -5.252   3.078 -14.345  1.00  0.00           H  
ATOM   2848  HA  ARG B 174      -8.173   3.145 -14.503  1.00  0.00           H  
ATOM   2849 1HB  ARG B 174      -7.667   1.407 -16.164  1.00  0.00           H  
ATOM   2850 2HB  ARG B 174      -6.706   0.536 -14.991  1.00  0.00           H  
ATOM   2851 1HG  ARG B 174      -8.562  -0.008 -13.699  1.00  0.00           H  
ATOM   2852 2HG  ARG B 174      -9.643   1.058 -14.610  1.00  0.00           H  
ATOM   2853 1HD  ARG B 174      -9.308  -0.331 -16.544  1.00  0.00           H  
ATOM   2854 2HD  ARG B 174      -8.228  -1.378 -15.611  1.00  0.00           H  
ATOM   2855  HE  ARG B 174     -11.143  -1.142 -15.347  1.00  0.00           H  
ATOM   2856 1HH1 ARG B 174      -8.110  -2.616 -14.199  1.00  0.00           H  
ATOM   2857 2HH1 ARG B 174      -8.970  -3.925 -13.392  1.00  0.00           H  
ATOM   2858 1HH2 ARG B 174     -12.165  -2.863 -14.221  1.00  0.00           H  
ATOM   2859 2HH2 ARG B 174     -11.199  -4.055 -13.377  1.00  0.00           H  
ATOM   2860  N   GLY B 175      -8.310   2.434 -12.124  1.00  0.00           N  
ATOM   2861  CA  GLY B 175      -8.301   2.149 -10.695  1.00  0.00           C  
ATOM   2862  C   GLY B 175      -7.954   3.394  -9.928  1.00  0.00           C  
ATOM   2863  O   GLY B 175      -7.493   4.378 -10.511  1.00  0.00           O  
ATOM   2864  H   GLY B 175      -9.151   2.795 -12.558  1.00  0.00           H  
ATOM   2865 1HA  GLY B 175      -9.277   1.779 -10.378  1.00  0.00           H  
ATOM   2866 2HA  GLY B 175      -7.574   1.378 -10.475  1.00  0.00           H  
ATOM   2867  N   SER B 176      -8.209   3.355  -8.632  1.00  0.00           N  
ATOM   2868  CA  SER B 176      -8.018   4.507  -7.778  1.00  0.00           C  
ATOM   2869  C   SER B 176      -6.838   4.381  -6.850  1.00  0.00           C  
ATOM   2870  O   SER B 176      -6.088   3.398  -6.891  1.00  0.00           O  
ATOM   2871  CB  SER B 176      -9.317   4.897  -7.055  1.00  0.00           C  
ATOM   2872  OG  SER B 176      -9.700   4.019  -6.052  1.00  0.00           O  
ATOM   2873  H   SER B 176      -8.576   2.494  -8.226  1.00  0.00           H  
ATOM   2874  HA  SER B 176      -7.831   5.360  -8.422  1.00  0.00           H  
ATOM   2875 1HB  SER B 176      -9.216   5.876  -6.642  1.00  0.00           H  
ATOM   2876 2HB  SER B 176     -10.109   4.956  -7.791  1.00  0.00           H  
ATOM   2877  HG  SER B 176     -10.444   4.462  -5.550  1.00  0.00           H  
ATOM   2878  N   VAL B 177      -6.641   5.408  -6.051  1.00  0.00           N  
ATOM   2879  CA  VAL B 177      -5.572   5.428  -5.079  1.00  0.00           C  
ATOM   2880  C   VAL B 177      -6.144   5.353  -3.679  1.00  0.00           C  
ATOM   2881  O   VAL B 177      -7.067   6.110  -3.346  1.00  0.00           O  
ATOM   2882  CB  VAL B 177      -4.758   6.739  -5.250  1.00  0.00           C  
ATOM   2883  CG1 VAL B 177      -3.684   6.855  -4.211  1.00  0.00           C  
ATOM   2884  CG2 VAL B 177      -4.146   6.769  -6.619  1.00  0.00           C  
ATOM   2885  H   VAL B 177      -7.268   6.206  -6.093  1.00  0.00           H  
ATOM   2886  HA  VAL B 177      -4.921   4.567  -5.240  1.00  0.00           H  
ATOM   2887  HB  VAL B 177      -5.423   7.593  -5.134  1.00  0.00           H  
ATOM   2888 1HG1 VAL B 177      -3.137   7.786  -4.355  1.00  0.00           H  
ATOM   2889 2HG1 VAL B 177      -4.149   6.864  -3.243  1.00  0.00           H  
ATOM   2890 3HG1 VAL B 177      -3.000   6.013  -4.281  1.00  0.00           H  
ATOM   2891 1HG2 VAL B 177      -3.596   7.695  -6.740  1.00  0.00           H  
ATOM   2892 2HG2 VAL B 177      -3.487   5.948  -6.753  1.00  0.00           H  
ATOM   2893 3HG2 VAL B 177      -4.917   6.709  -7.353  1.00  0.00           H  
ATOM   2894  N   ARG B 178      -5.597   4.440  -2.875  1.00  0.00           N  
ATOM   2895  CA  ARG B 178      -5.992   4.351  -1.490  1.00  0.00           C  
ATOM   2896  C   ARG B 178      -4.781   4.434  -0.601  1.00  0.00           C  
ATOM   2897  O   ARG B 178      -3.869   3.610  -0.685  1.00  0.00           O  
ATOM   2898  CB  ARG B 178      -6.824   3.125  -1.165  1.00  0.00           C  
ATOM   2899  CG  ARG B 178      -7.264   3.001   0.310  1.00  0.00           C  
ATOM   2900  CD  ARG B 178      -8.395   2.049   0.460  1.00  0.00           C  
ATOM   2901  NE  ARG B 178      -8.847   1.915   1.837  1.00  0.00           N  
ATOM   2902  CZ  ARG B 178      -9.922   1.208   2.247  1.00  0.00           C  
ATOM   2903  NH1 ARG B 178     -10.681   0.539   1.400  1.00  0.00           N  
ATOM   2904  NH2 ARG B 178     -10.196   1.210   3.534  1.00  0.00           N  
ATOM   2905  H   ARG B 178      -4.869   3.825  -3.239  1.00  0.00           H  
ATOM   2906  HA  ARG B 178      -6.627   5.199  -1.267  1.00  0.00           H  
ATOM   2907 1HB  ARG B 178      -7.719   3.205  -1.702  1.00  0.00           H  
ATOM   2908 2HB  ARG B 178      -6.311   2.211  -1.471  1.00  0.00           H  
ATOM   2909 1HG  ARG B 178      -6.432   2.626   0.907  1.00  0.00           H  
ATOM   2910 2HG  ARG B 178      -7.573   3.962   0.699  1.00  0.00           H  
ATOM   2911 1HD  ARG B 178      -9.223   2.443  -0.107  1.00  0.00           H  
ATOM   2912 2HD  ARG B 178      -8.134   1.089   0.079  1.00  0.00           H  
ATOM   2913  HE  ARG B 178      -8.327   2.406   2.582  1.00  0.00           H  
ATOM   2914 1HH1 ARG B 178     -10.469   0.541   0.410  1.00  0.00           H  
ATOM   2915 2HH1 ARG B 178     -11.480   0.016   1.741  1.00  0.00           H  
ATOM   2916 1HH2 ARG B 178      -9.584   1.760   4.158  1.00  0.00           H  
ATOM   2917 2HH2 ARG B 178     -10.985   0.701   3.900  1.00  0.00           H  
ATOM   2918  N   ILE B 179      -4.761   5.487   0.197  1.00  0.00           N  
ATOM   2919  CA  ILE B 179      -3.657   5.761   1.093  1.00  0.00           C  
ATOM   2920  C   ILE B 179      -4.266   5.927   2.464  1.00  0.00           C  
ATOM   2921  O   ILE B 179      -5.100   6.809   2.661  1.00  0.00           O  
ATOM   2922  CB  ILE B 179      -2.846   7.027   0.689  1.00  0.00           C  
ATOM   2923  CG1 ILE B 179      -2.280   6.859  -0.741  1.00  0.00           C  
ATOM   2924  CG2 ILE B 179      -1.733   7.323   1.732  1.00  0.00           C  
ATOM   2925  CD1 ILE B 179      -1.592   8.080  -1.317  1.00  0.00           C  
ATOM   2926  H   ILE B 179      -5.593   6.080   0.218  1.00  0.00           H  
ATOM   2927  HA  ILE B 179      -2.999   4.907   1.105  1.00  0.00           H  
ATOM   2928  HB  ILE B 179      -3.502   7.845   0.647  1.00  0.00           H  
ATOM   2929 1HG1 ILE B 179      -1.604   6.045  -0.768  1.00  0.00           H  
ATOM   2930 2HG1 ILE B 179      -3.097   6.615  -1.371  1.00  0.00           H  
ATOM   2931 1HG2 ILE B 179      -1.193   8.220   1.465  1.00  0.00           H  
ATOM   2932 2HG2 ILE B 179      -2.182   7.472   2.712  1.00  0.00           H  
ATOM   2933 3HG2 ILE B 179      -1.040   6.488   1.782  1.00  0.00           H  
ATOM   2934 1HD1 ILE B 179      -1.261   7.858  -2.334  1.00  0.00           H  
ATOM   2935 2HD1 ILE B 179      -2.287   8.918  -1.338  1.00  0.00           H  
ATOM   2936 3HD1 ILE B 179      -0.732   8.339  -0.717  1.00  0.00           H  
ATOM   2937  N   GLU B 180      -3.870   5.076   3.392  1.00  0.00           N  
ATOM   2938  CA  GLU B 180      -4.535   5.073   4.677  1.00  0.00           C  
ATOM   2939  C   GLU B 180      -3.702   4.640   5.889  1.00  0.00           C  
ATOM   2940  O   GLU B 180      -2.897   3.709   5.818  1.00  0.00           O  
ATOM   2941  CB  GLU B 180      -5.821   4.247   4.552  1.00  0.00           C  
ATOM   2942  CG  GLU B 180      -6.603   4.045   5.828  1.00  0.00           C  
ATOM   2943  CD  GLU B 180      -7.895   3.351   5.605  1.00  0.00           C  
ATOM   2944  OE1 GLU B 180      -8.151   2.986   4.487  1.00  0.00           O  
ATOM   2945  OE2 GLU B 180      -8.637   3.160   6.531  1.00  0.00           O  
ATOM   2946  H   GLU B 180      -3.128   4.411   3.168  1.00  0.00           H  
ATOM   2947  HA  GLU B 180      -4.846   6.088   4.871  1.00  0.00           H  
ATOM   2948 1HB  GLU B 180      -6.496   4.768   3.869  1.00  0.00           H  
ATOM   2949 2HB  GLU B 180      -5.612   3.311   4.106  1.00  0.00           H  
ATOM   2950 1HG  GLU B 180      -6.009   3.407   6.460  1.00  0.00           H  
ATOM   2951 2HG  GLU B 180      -6.744   4.983   6.333  1.00  0.00           H  
ATOM   2952  N   LYS B 181      -3.943   5.328   7.006  1.00  0.00           N  
ATOM   2953  CA  LYS B 181      -3.306   5.023   8.299  1.00  0.00           C  
ATOM   2954  C   LYS B 181      -1.783   5.131   8.313  1.00  0.00           C  
ATOM   2955  O   LYS B 181      -1.099   4.265   8.861  1.00  0.00           O  
ATOM   2956  CB  LYS B 181      -3.730   3.633   8.804  1.00  0.00           C  
ATOM   2957  CG  LYS B 181      -5.171   3.567   9.299  1.00  0.00           C  
ATOM   2958  CD  LYS B 181      -5.633   2.130   9.587  1.00  0.00           C  
ATOM   2959  CE  LYS B 181      -4.996   1.505  10.844  1.00  0.00           C  
ATOM   2960  NZ  LYS B 181      -5.476   2.144  12.109  1.00  0.00           N  
ATOM   2961  H   LYS B 181      -4.605   6.108   6.941  1.00  0.00           H  
ATOM   2962  HA  LYS B 181      -3.680   5.739   9.021  1.00  0.00           H  
ATOM   2963 1HB  LYS B 181      -3.607   2.884   8.022  1.00  0.00           H  
ATOM   2964 2HB  LYS B 181      -3.080   3.350   9.622  1.00  0.00           H  
ATOM   2965 1HG  LYS B 181      -5.250   4.156  10.207  1.00  0.00           H  
ATOM   2966 2HG  LYS B 181      -5.821   4.012   8.576  1.00  0.00           H  
ATOM   2967 1HD  LYS B 181      -6.719   2.122   9.692  1.00  0.00           H  
ATOM   2968 2HD  LYS B 181      -5.372   1.513   8.737  1.00  0.00           H  
ATOM   2969 1HE  LYS B 181      -5.251   0.446  10.867  1.00  0.00           H  
ATOM   2970 2HE  LYS B 181      -3.916   1.596  10.790  1.00  0.00           H  
ATOM   2971 1HZ  LYS B 181      -5.035   1.687  12.896  1.00  0.00           H  
ATOM   2972 2HZ  LYS B 181      -5.236   3.123  12.115  1.00  0.00           H  
ATOM   2973 3HZ  LYS B 181      -6.479   2.044  12.181  1.00  0.00           H  
ATOM   2974  N   ASN B 182      -1.249   6.209   7.765  1.00  0.00           N  
ATOM   2975  CA  ASN B 182       0.186   6.430   7.782  1.00  0.00           C  
ATOM   2976  C   ASN B 182       0.410   7.701   8.622  1.00  0.00           C  
ATOM   2977  O   ASN B 182       0.383   8.831   8.105  1.00  0.00           O  
ATOM   2978  CB  ASN B 182       0.639   6.631   6.352  1.00  0.00           C  
ATOM   2979  CG  ASN B 182       0.197   5.524   5.400  1.00  0.00           C  
ATOM   2980  OD1 ASN B 182       0.707   4.406   5.311  1.00  0.00           O  
ATOM   2981  ND2 ASN B 182      -0.826   5.835   4.674  1.00  0.00           N  
ATOM   2982  H   ASN B 182      -1.839   6.890   7.288  1.00  0.00           H  
ATOM   2983  HA  ASN B 182       0.694   5.595   8.266  1.00  0.00           H  
ATOM   2984 1HB  ASN B 182       0.227   7.562   5.988  1.00  0.00           H  
ATOM   2985 2HB  ASN B 182       1.728   6.708   6.322  1.00  0.00           H  
ATOM   2986 1HD2 ASN B 182      -1.197   5.155   4.032  1.00  0.00           H  
ATOM   2987 2HD2 ASN B 182      -1.288   6.731   4.800  1.00  0.00           H  
ATOM   2988  N   ASN B 183       0.616   7.519   9.934  1.00  0.00           N  
ATOM   2989  CA  ASN B 183       0.622   8.645  10.895  1.00  0.00           C  
ATOM   2990  C   ASN B 183       1.853   9.563  10.847  1.00  0.00           C  
ATOM   2991  O   ASN B 183       1.917  10.520  11.623  1.00  0.00           O  
ATOM   2992  CB  ASN B 183       0.456   8.105  12.304  1.00  0.00           C  
ATOM   2993  CG  ASN B 183       1.623   7.263  12.741  1.00  0.00           C  
ATOM   2994  OD1 ASN B 183       2.060   6.362  12.016  1.00  0.00           O  
ATOM   2995  ND2 ASN B 183       2.135   7.540  13.913  1.00  0.00           N  
ATOM   2996  H   ASN B 183       0.688   6.570  10.289  1.00  0.00           H  
ATOM   2997  HA  ASN B 183      -0.230   9.279  10.639  1.00  0.00           H  
ATOM   2998 1HB  ASN B 183       0.341   8.936  13.001  1.00  0.00           H  
ATOM   2999 2HB  ASN B 183      -0.451   7.504  12.358  1.00  0.00           H  
ATOM   3000 1HD2 ASN B 183       2.913   7.012  14.255  1.00  0.00           H  
ATOM   3001 2HD2 ASN B 183       1.750   8.278  14.466  1.00  0.00           H  
ATOM   3002  N   GLU B 184       2.819   9.289   9.962  1.00  0.00           N  
ATOM   3003  CA  GLU B 184       3.938  10.214   9.757  1.00  0.00           C  
ATOM   3004  C   GLU B 184       4.063  10.685   8.300  1.00  0.00           C  
ATOM   3005  O   GLU B 184       5.048  11.334   7.969  1.00  0.00           O  
ATOM   3006  CB  GLU B 184       5.247   9.552  10.194  1.00  0.00           C  
ATOM   3007  CG  GLU B 184       5.310   9.201  11.674  1.00  0.00           C  
ATOM   3008  CD  GLU B 184       6.621   8.583  12.073  1.00  0.00           C  
ATOM   3009  OE1 GLU B 184       7.590   8.794  11.383  1.00  0.00           O  
ATOM   3010  OE2 GLU B 184       6.654   7.899  13.069  1.00  0.00           O  
ATOM   3011  H   GLU B 184       2.738   8.460   9.388  1.00  0.00           H  
ATOM   3012  HA  GLU B 184       3.755  11.084  10.362  1.00  0.00           H  
ATOM   3013 1HB  GLU B 184       5.398   8.634   9.626  1.00  0.00           H  
ATOM   3014 2HB  GLU B 184       6.082  10.216   9.972  1.00  0.00           H  
ATOM   3015 1HG  GLU B 184       5.156  10.108  12.259  1.00  0.00           H  
ATOM   3016 2HG  GLU B 184       4.502   8.510  11.907  1.00  0.00           H  
ATOM   3017  N   LEU B 185       3.039  10.404   7.463  1.00  0.00           N  
ATOM   3018  CA  LEU B 185       3.079  10.737   6.024  1.00  0.00           C  
ATOM   3019  C   LEU B 185       2.436  12.089   5.595  1.00  0.00           C  
ATOM   3020  O   LEU B 185       1.232  12.320   5.772  1.00  0.00           O  
ATOM   3021  CB  LEU B 185       2.398   9.595   5.257  1.00  0.00           C  
ATOM   3022  CG  LEU B 185       2.259   9.726   3.742  1.00  0.00           C  
ATOM   3023  CD1 LEU B 185       3.631   9.766   3.113  1.00  0.00           C  
ATOM   3024  CD2 LEU B 185       1.437   8.532   3.214  1.00  0.00           C  
ATOM   3025  H   LEU B 185       2.228   9.903   7.817  1.00  0.00           H  
ATOM   3026  HA  LEU B 185       4.125  10.762   5.723  1.00  0.00           H  
ATOM   3027 1HB  LEU B 185       2.955   8.674   5.457  1.00  0.00           H  
ATOM   3028 2HB  LEU B 185       1.393   9.482   5.656  1.00  0.00           H  
ATOM   3029  HG  LEU B 185       1.754  10.660   3.499  1.00  0.00           H  
ATOM   3030 1HD1 LEU B 185       3.544   9.866   2.031  1.00  0.00           H  
ATOM   3031 2HD1 LEU B 185       4.170  10.614   3.506  1.00  0.00           H  
ATOM   3032 3HD1 LEU B 185       4.150   8.863   3.353  1.00  0.00           H  
ATOM   3033 1HD2 LEU B 185       1.328   8.605   2.135  1.00  0.00           H  
ATOM   3034 2HD2 LEU B 185       1.948   7.606   3.462  1.00  0.00           H  
ATOM   3035 3HD2 LEU B 185       0.451   8.536   3.681  1.00  0.00           H  
ATOM   3036  N   CYS B 186       3.287  12.938   4.977  1.00  0.00           N  
ATOM   3037  CA  CYS B 186       2.973  14.274   4.466  1.00  0.00           C  
ATOM   3038  C   CYS B 186       3.215  14.390   2.957  1.00  0.00           C  
ATOM   3039  O   CYS B 186       3.494  13.393   2.287  1.00  0.00           O  
ATOM   3040  CB  CYS B 186       3.812  15.328   5.188  1.00  0.00           C  
ATOM   3041  SG  CYS B 186       5.590  15.190   4.887  1.00  0.00           S  
ATOM   3042  H   CYS B 186       4.247  12.634   4.886  1.00  0.00           H  
ATOM   3043  HA  CYS B 186       1.913  14.467   4.649  1.00  0.00           H  
ATOM   3044 1HB  CYS B 186       3.493  16.323   4.877  1.00  0.00           H  
ATOM   3045 2HB  CYS B 186       3.646  15.252   6.263  1.00  0.00           H  
ATOM   3046  HG  CYS B 186       5.719  13.960   5.375  1.00  0.00           H  
ATOM   3047  N   TYR B 187       3.016  15.606   2.398  1.00  0.00           N  
ATOM   3048  CA  TYR B 187       3.096  15.819   0.960  1.00  0.00           C  
ATOM   3049  C   TYR B 187       2.028  15.029   0.224  1.00  0.00           C  
ATOM   3050  O   TYR B 187       2.296  14.431  -0.815  1.00  0.00           O  
ATOM   3051  CB  TYR B 187       4.492  15.601   0.390  1.00  0.00           C  
ATOM   3052  CG  TYR B 187       5.571  16.496   0.995  1.00  0.00           C  
ATOM   3053  CD1 TYR B 187       6.360  16.065   2.035  1.00  0.00           C  
ATOM   3054  CD2 TYR B 187       5.753  17.778   0.472  1.00  0.00           C  
ATOM   3055  CE1 TYR B 187       7.326  16.910   2.567  1.00  0.00           C  
ATOM   3056  CE2 TYR B 187       6.710  18.617   1.005  1.00  0.00           C  
ATOM   3057  CZ  TYR B 187       7.490  18.195   2.055  1.00  0.00           C  
ATOM   3058  OH  TYR B 187       8.437  19.044   2.611  1.00  0.00           O  
ATOM   3059  H   TYR B 187       2.831  16.426   2.974  1.00  0.00           H  
ATOM   3060  HA  TYR B 187       2.859  16.878   0.783  1.00  0.00           H  
ATOM   3061 1HB  TYR B 187       4.806  14.565   0.514  1.00  0.00           H  
ATOM   3062 2HB  TYR B 187       4.467  15.794  -0.683  1.00  0.00           H  
ATOM   3063  HD1 TYR B 187       6.226  15.059   2.440  1.00  0.00           H  
ATOM   3064  HD2 TYR B 187       5.131  18.119  -0.357  1.00  0.00           H  
ATOM   3065  HE1 TYR B 187       7.944  16.568   3.397  1.00  0.00           H  
ATOM   3066  HE2 TYR B 187       6.840  19.618   0.596  1.00  0.00           H  
ATOM   3067  HH  TYR B 187       8.430  19.913   2.146  1.00  0.00           H  
ATOM   3068  N   LEU B 188       0.824  14.995   0.803  1.00  0.00           N  
ATOM   3069  CA  LEU B 188      -0.324  14.365   0.150  1.00  0.00           C  
ATOM   3070  C   LEU B 188      -1.257  15.472  -0.360  1.00  0.00           C  
ATOM   3071  O   LEU B 188      -1.741  15.431  -1.488  1.00  0.00           O  
ATOM   3072  CB  LEU B 188      -1.083  13.419   1.082  1.00  0.00           C  
ATOM   3073  CG  LEU B 188      -0.281  12.227   1.649  1.00  0.00           C  
ATOM   3074  CD1 LEU B 188      -1.175  11.446   2.626  1.00  0.00           C  
ATOM   3075  CD2 LEU B 188       0.211  11.336   0.511  1.00  0.00           C  
ATOM   3076  H   LEU B 188       0.710  15.458   1.692  1.00  0.00           H  
ATOM   3077  HA  LEU B 188       0.023  13.798  -0.708  1.00  0.00           H  
ATOM   3078 1HB  LEU B 188      -1.463  13.995   1.923  1.00  0.00           H  
ATOM   3079 2HB  LEU B 188      -1.939  13.010   0.541  1.00  0.00           H  
ATOM   3080  HG  LEU B 188       0.580  12.605   2.207  1.00  0.00           H  
ATOM   3081 1HD1 LEU B 188      -0.623  10.617   3.047  1.00  0.00           H  
ATOM   3082 2HD1 LEU B 188      -1.496  12.108   3.430  1.00  0.00           H  
ATOM   3083 3HD1 LEU B 188      -2.047  11.065   2.095  1.00  0.00           H  
ATOM   3084 1HD2 LEU B 188       0.778  10.504   0.920  1.00  0.00           H  
ATOM   3085 2HD2 LEU B 188      -0.643  10.950  -0.045  1.00  0.00           H  
ATOM   3086 3HD2 LEU B 188       0.854  11.916  -0.156  1.00  0.00           H  
ATOM   3087  N   ALA B 189      -1.453  16.519   0.438  1.00  0.00           N  
ATOM   3088  CA  ALA B 189      -2.283  17.657   0.067  1.00  0.00           C  
ATOM   3089  C   ALA B 189      -1.740  18.367  -1.160  1.00  0.00           C  
ATOM   3090  O   ALA B 189      -2.463  19.054  -1.892  1.00  0.00           O  
ATOM   3091  CB  ALA B 189      -2.350  18.657   1.205  1.00  0.00           C  
ATOM   3092  H   ALA B 189      -1.043  16.524   1.368  1.00  0.00           H  
ATOM   3093  HA  ALA B 189      -3.285  17.290  -0.154  1.00  0.00           H  
ATOM   3094 1HB  ALA B 189      -2.983  19.493   0.924  1.00  0.00           H  
ATOM   3095 2HB  ALA B 189      -2.758  18.177   2.090  1.00  0.00           H  
ATOM   3096 3HB  ALA B 189      -1.340  19.019   1.429  1.00  0.00           H  
ATOM   3097  N   THR B 190      -0.444  18.208  -1.383  1.00  0.00           N  
ATOM   3098  CA  THR B 190       0.265  18.861  -2.464  1.00  0.00           C  
ATOM   3099  C   THR B 190       0.191  18.114  -3.805  1.00  0.00           C  
ATOM   3100  O   THR B 190       0.812  18.556  -4.769  1.00  0.00           O  
ATOM   3101  CB  THR B 190       1.736  19.077  -2.073  1.00  0.00           C  
ATOM   3102  OG1 THR B 190       2.368  17.837  -1.844  1.00  0.00           O  
ATOM   3103  CG2 THR B 190       1.823  19.853  -0.854  1.00  0.00           C  
ATOM   3104  H   THR B 190       0.074  17.614  -0.750  1.00  0.00           H  
ATOM   3105  HA  THR B 190      -0.186  19.843  -2.612  1.00  0.00           H  
ATOM   3106  HB  THR B 190       2.250  19.607  -2.857  1.00  0.00           H  
ATOM   3107  HG1 THR B 190       2.520  17.384  -2.704  1.00  0.00           H  
ATOM   3108 1HG2 THR B 190       2.874  19.991  -0.603  1.00  0.00           H  
ATOM   3109 2HG2 THR B 190       1.351  20.822  -1.004  1.00  0.00           H  
ATOM   3110 3HG2 THR B 190       1.316  19.317  -0.046  1.00  0.00           H  
ATOM   3111  N   ILE B 191      -0.508  16.971  -3.872  1.00  0.00           N  
ATOM   3112  CA  ILE B 191      -0.598  16.229  -5.132  1.00  0.00           C  
ATOM   3113  C   ILE B 191      -1.974  16.416  -5.757  1.00  0.00           C  
ATOM   3114  O   ILE B 191      -3.002  16.153  -5.125  1.00  0.00           O  
ATOM   3115  CB  ILE B 191      -0.327  14.729  -4.917  1.00  0.00           C  
ATOM   3116  CG1 ILE B 191       1.082  14.515  -4.358  1.00  0.00           C  
ATOM   3117  CG2 ILE B 191      -0.508  13.964  -6.220  1.00  0.00           C  
ATOM   3118  CD1 ILE B 191       1.349  13.100  -3.899  1.00  0.00           C  
ATOM   3119  H   ILE B 191      -0.986  16.610  -3.044  1.00  0.00           H  
ATOM   3120  HA  ILE B 191       0.152  16.602  -5.826  1.00  0.00           H  
ATOM   3121  HB  ILE B 191      -1.023  14.336  -4.177  1.00  0.00           H  
ATOM   3122 1HG1 ILE B 191       1.818  14.772  -5.119  1.00  0.00           H  
ATOM   3123 2HG1 ILE B 191       1.242  15.183  -3.511  1.00  0.00           H  
ATOM   3124 1HG2 ILE B 191      -0.312  12.905  -6.050  1.00  0.00           H  
ATOM   3125 2HG2 ILE B 191      -1.528  14.091  -6.577  1.00  0.00           H  
ATOM   3126 3HG2 ILE B 191       0.189  14.347  -6.966  1.00  0.00           H  
ATOM   3127 1HD1 ILE B 191       2.367  13.027  -3.516  1.00  0.00           H  
ATOM   3128 2HD1 ILE B 191       0.644  12.833  -3.111  1.00  0.00           H  
ATOM   3129 3HD1 ILE B 191       1.229  12.417  -4.739  1.00  0.00           H  
ATOM   3130  N   ASP B 192      -2.013  16.892  -7.004  1.00  0.00           N  
ATOM   3131  CA  ASP B 192      -3.289  17.042  -7.670  1.00  0.00           C  
ATOM   3132  C   ASP B 192      -3.553  15.746  -8.369  1.00  0.00           C  
ATOM   3133  O   ASP B 192      -3.079  15.515  -9.482  1.00  0.00           O  
ATOM   3134  CB  ASP B 192      -3.307  18.206  -8.657  1.00  0.00           C  
ATOM   3135  CG  ASP B 192      -4.703  18.441  -9.302  1.00  0.00           C  
ATOM   3136  OD1 ASP B 192      -5.581  17.570  -9.197  1.00  0.00           O  
ATOM   3137  OD2 ASP B 192      -4.891  19.518  -9.863  1.00  0.00           O  
ATOM   3138  H   ASP B 192      -1.157  17.119  -7.505  1.00  0.00           H  
ATOM   3139  HA  ASP B 192      -4.072  17.204  -6.927  1.00  0.00           H  
ATOM   3140 1HB  ASP B 192      -3.003  19.108  -8.156  1.00  0.00           H  
ATOM   3141 2HB  ASP B 192      -2.578  18.017  -9.445  1.00  0.00           H  
ATOM   3142  N   TRP B 193      -4.313  14.886  -7.722  1.00  0.00           N  
ATOM   3143  CA  TRP B 193      -4.544  13.563  -8.265  1.00  0.00           C  
ATOM   3144  C   TRP B 193      -5.366  13.599  -9.553  1.00  0.00           C  
ATOM   3145  O   TRP B 193      -5.340  12.629 -10.318  1.00  0.00           O  
ATOM   3146  CB  TRP B 193      -5.159  12.625  -7.212  1.00  0.00           C  
ATOM   3147  CG  TRP B 193      -4.145  12.137  -6.183  1.00  0.00           C  
ATOM   3148  CD1 TRP B 193      -4.094  12.504  -4.892  1.00  0.00           C  
ATOM   3149  CD2 TRP B 193      -3.043  11.202  -6.368  1.00  0.00           C  
ATOM   3150  NE1 TRP B 193      -3.047  11.887  -4.259  1.00  0.00           N  
ATOM   3151  CE2 TRP B 193      -2.398  11.088  -5.144  1.00  0.00           C  
ATOM   3152  CE3 TRP B 193      -2.557  10.472  -7.458  1.00  0.00           C  
ATOM   3153  CZ2 TRP B 193      -1.275  10.263  -4.963  1.00  0.00           C  
ATOM   3154  CZ3 TRP B 193      -1.429   9.645  -7.282  1.00  0.00           C  
ATOM   3155  CH2 TRP B 193      -0.811   9.552  -6.062  1.00  0.00           C  
ATOM   3156  H   TRP B 193      -4.691  15.143  -6.815  1.00  0.00           H  
ATOM   3157  HA  TRP B 193      -3.569  13.142  -8.515  1.00  0.00           H  
ATOM   3158 1HB  TRP B 193      -5.959  13.149  -6.686  1.00  0.00           H  
ATOM   3159 2HB  TRP B 193      -5.606  11.767  -7.694  1.00  0.00           H  
ATOM   3160  HD1 TRP B 193      -4.779  13.205  -4.415  1.00  0.00           H  
ATOM   3161  HE1 TRP B 193      -2.805  12.011  -3.286  1.00  0.00           H  
ATOM   3162  HE3 TRP B 193      -3.029  10.550  -8.421  1.00  0.00           H  
ATOM   3163  HZ2 TRP B 193      -0.769  10.175  -4.002  1.00  0.00           H  
ATOM   3164  HZ3 TRP B 193      -1.059   9.085  -8.143  1.00  0.00           H  
ATOM   3165  HH2 TRP B 193       0.062   8.906  -5.954  1.00  0.00           H  
ATOM   3166  N   SER B 194      -6.068  14.711  -9.863  1.00  0.00           N  
ATOM   3167  CA  SER B 194      -6.877  14.698 -11.083  1.00  0.00           C  
ATOM   3168  C   SER B 194      -5.978  14.839 -12.333  1.00  0.00           C  
ATOM   3169  O   SER B 194      -6.435  14.668 -13.457  1.00  0.00           O  
ATOM   3170  CB  SER B 194      -7.986  15.754 -11.056  1.00  0.00           C  
ATOM   3171  OG  SER B 194      -7.498  17.070 -11.165  1.00  0.00           O  
ATOM   3172  H   SER B 194      -6.012  15.570  -9.296  1.00  0.00           H  
ATOM   3173  HA  SER B 194      -7.374  13.732 -11.153  1.00  0.00           H  
ATOM   3174 1HB  SER B 194      -8.687  15.559 -11.866  1.00  0.00           H  
ATOM   3175 2HB  SER B 194      -8.540  15.653 -10.124  1.00  0.00           H  
ATOM   3176  HG  SER B 194      -6.977  17.255 -10.351  1.00  0.00           H  
ATOM   3177  N   ARG B 195      -4.683  15.135 -12.127  1.00  0.00           N  
ATOM   3178  CA  ARG B 195      -3.719  15.245 -13.220  1.00  0.00           C  
ATOM   3179  C   ARG B 195      -3.014  13.916 -13.450  1.00  0.00           C  
ATOM   3180  O   ARG B 195      -2.208  13.798 -14.374  1.00  0.00           O  
ATOM   3181  CB  ARG B 195      -2.685  16.321 -12.923  1.00  0.00           C  
ATOM   3182  CG  ARG B 195      -3.229  17.741 -12.898  1.00  0.00           C  
ATOM   3183  CD  ARG B 195      -2.159  18.734 -12.622  1.00  0.00           C  
ATOM   3184  NE  ARG B 195      -2.684  20.087 -12.538  1.00  0.00           N  
ATOM   3185  CZ  ARG B 195      -2.876  20.900 -13.595  1.00  0.00           C  
ATOM   3186  NH1 ARG B 195      -2.582  20.483 -14.807  1.00  0.00           N  
ATOM   3187  NH2 ARG B 195      -3.360  22.117 -13.414  1.00  0.00           N  
ATOM   3188  H   ARG B 195      -4.345  15.286 -11.178  1.00  0.00           H  
ATOM   3189  HA  ARG B 195      -4.240  15.537 -14.126  1.00  0.00           H  
ATOM   3190 1HB  ARG B 195      -2.226  16.127 -11.955  1.00  0.00           H  
ATOM   3191 2HB  ARG B 195      -1.895  16.284 -13.673  1.00  0.00           H  
ATOM   3192 1HG  ARG B 195      -3.675  17.977 -13.864  1.00  0.00           H  
ATOM   3193 2HG  ARG B 195      -3.986  17.827 -12.118  1.00  0.00           H  
ATOM   3194 1HD  ARG B 195      -1.678  18.496 -11.674  1.00  0.00           H  
ATOM   3195 2HD  ARG B 195      -1.420  18.704 -13.422  1.00  0.00           H  
ATOM   3196  HE  ARG B 195      -2.922  20.443 -11.622  1.00  0.00           H  
ATOM   3197 1HH1 ARG B 195      -2.213  19.553 -14.946  1.00  0.00           H  
ATOM   3198 2HH1 ARG B 195      -2.726  21.092 -15.599  1.00  0.00           H  
ATOM   3199 1HH2 ARG B 195      -3.585  22.437 -12.483  1.00  0.00           H  
ATOM   3200 2HH2 ARG B 195      -3.503  22.726 -14.206  1.00  0.00           H  
ATOM   3201  N   ILE B 196      -3.275  12.942 -12.577  1.00  0.00           N  
ATOM   3202  CA  ILE B 196      -2.625  11.639 -12.613  1.00  0.00           C  
ATOM   3203  C   ILE B 196      -3.642  10.558 -12.911  1.00  0.00           C  
ATOM   3204  O   ILE B 196      -3.378   9.647 -13.682  1.00  0.00           O  
ATOM   3205  CB  ILE B 196      -1.859  11.359 -11.314  1.00  0.00           C  
ATOM   3206  CG1 ILE B 196      -0.779  12.400 -11.138  1.00  0.00           C  
ATOM   3207  CG2 ILE B 196      -1.214   9.990 -11.355  1.00  0.00           C  
ATOM   3208  CD1 ILE B 196      -0.168  12.413  -9.773  1.00  0.00           C  
ATOM   3209  H   ILE B 196      -3.978  13.088 -11.857  1.00  0.00           H  
ATOM   3210  HA  ILE B 196      -1.901  11.638 -13.424  1.00  0.00           H  
ATOM   3211  HB  ILE B 196      -2.546  11.429 -10.475  1.00  0.00           H  
ATOM   3212 1HG1 ILE B 196       0.012  12.220 -11.875  1.00  0.00           H  
ATOM   3213 2HG1 ILE B 196      -1.206  13.379 -11.316  1.00  0.00           H  
ATOM   3214 1HG2 ILE B 196      -0.669   9.809 -10.425  1.00  0.00           H  
ATOM   3215 2HG2 ILE B 196      -1.984   9.241 -11.476  1.00  0.00           H  
ATOM   3216 3HG2 ILE B 196      -0.521   9.947 -12.191  1.00  0.00           H  
ATOM   3217 1HD1 ILE B 196       0.585  13.193  -9.735  1.00  0.00           H  
ATOM   3218 2HD1 ILE B 196      -0.936  12.614  -9.026  1.00  0.00           H  
ATOM   3219 3HD1 ILE B 196       0.294  11.444  -9.579  1.00  0.00           H  
ATOM   3220  N   LEU B 197      -4.794  10.619 -12.257  1.00  0.00           N  
ATOM   3221  CA  LEU B 197      -5.827   9.636 -12.533  1.00  0.00           C  
ATOM   3222  C   LEU B 197      -6.798  10.325 -13.450  1.00  0.00           C  
ATOM   3223  O   LEU B 197      -7.095  11.494 -13.229  1.00  0.00           O  
ATOM   3224  CB  LEU B 197      -6.619   9.268 -11.287  1.00  0.00           C  
ATOM   3225  CG  LEU B 197      -5.993   8.355 -10.280  1.00  0.00           C  
ATOM   3226  CD1 LEU B 197      -4.970   9.108  -9.545  1.00  0.00           C  
ATOM   3227  CD2 LEU B 197      -7.058   7.863  -9.355  1.00  0.00           C  
ATOM   3228  H   LEU B 197      -4.975  11.362 -11.596  1.00  0.00           H  
ATOM   3229  HA  LEU B 197      -5.415   8.753 -13.021  1.00  0.00           H  
ATOM   3230 1HB  LEU B 197      -6.916  10.188 -10.781  1.00  0.00           H  
ATOM   3231 2HB  LEU B 197      -7.499   8.769 -11.635  1.00  0.00           H  
ATOM   3232  HG  LEU B 197      -5.530   7.508 -10.763  1.00  0.00           H  
ATOM   3233 1HD1 LEU B 197      -4.526   8.482  -8.796  1.00  0.00           H  
ATOM   3234 2HD1 LEU B 197      -4.210   9.451 -10.230  1.00  0.00           H  
ATOM   3235 3HD1 LEU B 197      -5.437   9.959  -9.070  1.00  0.00           H  
ATOM   3236 1HD2 LEU B 197      -6.627   7.216  -8.620  1.00  0.00           H  
ATOM   3237 2HD2 LEU B 197      -7.533   8.705  -8.862  1.00  0.00           H  
ATOM   3238 3HD2 LEU B 197      -7.806   7.312  -9.925  1.00  0.00           H  
ATOM   3239  N   ASP B 198      -7.433   9.619 -14.382  1.00  0.00           N  
ATOM   3240  CA  ASP B 198      -8.383  10.313 -15.268  1.00  0.00           C  
ATOM   3241  C   ASP B 198      -9.812  10.343 -14.587  1.00  0.00           C  
ATOM   3242  O   ASP B 198     -10.827  10.573 -15.252  1.00  0.00           O  
ATOM   3243  CB  ASP B 198      -8.373   9.711 -16.710  1.00  0.00           C  
ATOM   3244  CG  ASP B 198      -6.899   9.852 -17.596  1.00  0.00           C  
ATOM   3245  OD1 ASP B 198      -6.076  10.695 -17.315  1.00  0.00           O  
ATOM   3246  OD2 ASP B 198      -6.719   9.101 -18.547  1.00  0.00           O  
ATOM   3247  H   ASP B 198      -7.210   8.635 -14.534  1.00  0.00           H  
ATOM   3248  HA  ASP B 198      -8.056  11.353 -15.364  1.00  0.00           H  
ATOM   3249 1HB  ASP B 198      -8.615   8.650 -16.653  1.00  0.00           H  
ATOM   3250 2HB  ASP B 198      -9.169  10.183 -17.294  1.00  0.00           H  
ATOM   3251  N   SER B 199      -9.838  10.054 -13.259  1.00  0.00           N  
ATOM   3252  CA  SER B 199     -10.982  10.047 -12.306  1.00  0.00           C  
ATOM   3253  C   SER B 199     -10.470   9.904 -10.847  1.00  0.00           C  
ATOM   3254  O   SER B 199      -9.553   9.131 -10.617  1.00  0.00           O  
ATOM   3255  CB  SER B 199     -11.936   8.915 -12.634  1.00  0.00           C  
ATOM   3256  OG  SER B 199     -11.334   7.670 -12.411  1.00  0.00           O  
ATOM   3257  H   SER B 199      -8.937   9.877 -12.847  1.00  0.00           H  
ATOM   3258  HA  SER B 199     -11.511  10.999 -12.391  1.00  0.00           H  
ATOM   3259 1HB  SER B 199     -12.832   9.005 -12.019  1.00  0.00           H  
ATOM   3260 2HB  SER B 199     -12.246   8.991 -13.675  1.00  0.00           H  
ATOM   3261  HG  SER B 199     -11.995   7.012 -12.639  1.00  0.00           H  
ATOM   3262  N   VAL B 200     -11.074  10.601  -9.861  1.00  0.00           N  
ATOM   3263  CA  VAL B 200     -10.618  10.525  -8.440  1.00  0.00           C  
ATOM   3264  C   VAL B 200     -11.727  10.261  -7.421  1.00  0.00           C  
ATOM   3265  O   VAL B 200     -11.473  10.203  -6.218  1.00  0.00           O  
ATOM   3266  CB  VAL B 200      -9.916  11.839  -8.048  1.00  0.00           C  
ATOM   3267  CG1 VAL B 200      -8.668  12.049  -8.892  1.00  0.00           C  
ATOM   3268  CG2 VAL B 200     -10.878  13.007  -8.206  1.00  0.00           C  
ATOM   3269  H   VAL B 200     -11.894  11.165 -10.087  1.00  0.00           H  
ATOM   3270  HA  VAL B 200      -9.897   9.709  -8.368  1.00  0.00           H  
ATOM   3271  HB  VAL B 200      -9.594  11.771  -7.009  1.00  0.00           H  
ATOM   3272 1HG1 VAL B 200      -8.185  12.982  -8.601  1.00  0.00           H  
ATOM   3273 2HG1 VAL B 200      -7.979  11.220  -8.735  1.00  0.00           H  
ATOM   3274 3HG1 VAL B 200      -8.945  12.098  -9.945  1.00  0.00           H  
ATOM   3275 1HG2 VAL B 200     -10.376  13.932  -7.927  1.00  0.00           H  
ATOM   3276 2HG2 VAL B 200     -11.205  13.070  -9.244  1.00  0.00           H  
ATOM   3277 3HG2 VAL B 200     -11.744  12.855  -7.562  1.00  0.00           H  
ATOM   3278  N   GLU B 201     -12.956  10.126  -7.905  1.00  0.00           N  
ATOM   3279  CA  GLU B 201     -14.146   9.970  -7.064  1.00  0.00           C  
ATOM   3280  C   GLU B 201     -14.096   8.750  -6.158  1.00  0.00           C  
ATOM   3281  O   GLU B 201     -14.722   8.717  -5.109  1.00  0.00           O  
ATOM   3282  CB  GLU B 201     -15.374   9.930  -7.974  1.00  0.00           C  
ATOM   3283  CG  GLU B 201     -15.671  11.282  -8.660  1.00  0.00           C  
ATOM   3284  CD  GLU B 201     -14.849  11.595  -9.963  1.00  0.00           C  
ATOM   3285  OE1 GLU B 201     -13.788  11.015 -10.176  1.00  0.00           O  
ATOM   3286  OE2 GLU B 201     -15.298  12.431 -10.720  1.00  0.00           O  
ATOM   3287  H   GLU B 201     -13.077  10.144  -8.902  1.00  0.00           H  
ATOM   3288  HA  GLU B 201     -14.222  10.853  -6.428  1.00  0.00           H  
ATOM   3289 1HB  GLU B 201     -15.235   9.169  -8.745  1.00  0.00           H  
ATOM   3290 2HB  GLU B 201     -16.247   9.644  -7.387  1.00  0.00           H  
ATOM   3291 1HG  GLU B 201     -16.732  11.310  -8.908  1.00  0.00           H  
ATOM   3292 2HG  GLU B 201     -15.481  12.071  -7.939  1.00  0.00           H  
ATOM   3293  N   ASP B 202     -13.327   7.760  -6.569  1.00  0.00           N  
ATOM   3294  CA  ASP B 202     -13.162   6.547  -5.819  1.00  0.00           C  
ATOM   3295  C   ASP B 202     -11.858   6.503  -5.035  1.00  0.00           C  
ATOM   3296  O   ASP B 202     -11.501   5.447  -4.500  1.00  0.00           O  
ATOM   3297  CB  ASP B 202     -13.197   5.350  -6.771  1.00  0.00           C  
ATOM   3298  CG  ASP B 202     -14.533   5.154  -7.474  1.00  0.00           C  
ATOM   3299  OD1 ASP B 202     -15.562   5.260  -6.849  1.00  0.00           O  
ATOM   3300  OD2 ASP B 202     -14.501   4.912  -8.659  1.00  0.00           O  
ATOM   3301  H   ASP B 202     -12.842   7.865  -7.444  1.00  0.00           H  
ATOM   3302  HA  ASP B 202     -13.975   6.482  -5.101  1.00  0.00           H  
ATOM   3303 1HB  ASP B 202     -12.432   5.478  -7.530  1.00  0.00           H  
ATOM   3304 2HB  ASP B 202     -12.959   4.438  -6.221  1.00  0.00           H  
ATOM   3305  N   ASN B 203     -11.135   7.625  -4.945  1.00  0.00           N  
ATOM   3306  CA  ASN B 203      -9.934   7.580  -4.125  1.00  0.00           C  
ATOM   3307  C   ASN B 203     -10.370   7.503  -2.697  1.00  0.00           C  
ATOM   3308  O   ASN B 203     -11.467   7.939  -2.346  1.00  0.00           O  
ATOM   3309  CB  ASN B 203      -9.001   8.787  -4.274  1.00  0.00           C  
ATOM   3310  CG  ASN B 203      -8.184   8.889  -5.544  1.00  0.00           C  
ATOM   3311  OD1 ASN B 203      -7.953   7.932  -6.291  1.00  0.00           O  
ATOM   3312  ND2 ASN B 203      -7.661  10.070  -5.759  1.00  0.00           N  
ATOM   3313  H   ASN B 203     -11.423   8.494  -5.388  1.00  0.00           H  
ATOM   3314  HA  ASN B 203      -9.375   6.672  -4.334  1.00  0.00           H  
ATOM   3315 1HB  ASN B 203      -9.601   9.695  -4.194  1.00  0.00           H  
ATOM   3316 2HB  ASN B 203      -8.307   8.792  -3.435  1.00  0.00           H  
ATOM   3317 1HD2 ASN B 203      -7.051  10.218  -6.539  1.00  0.00           H  
ATOM   3318 2HD2 ASN B 203      -7.838  10.819  -5.119  1.00  0.00           H  
ATOM   3319  N   HIS B 204      -9.509   6.977  -1.862  1.00  0.00           N  
ATOM   3320  CA  HIS B 204      -9.822   6.973  -0.454  1.00  0.00           C  
ATOM   3321  C   HIS B 204      -8.545   7.297   0.283  1.00  0.00           C  
ATOM   3322  O   HIS B 204      -7.693   6.432   0.468  1.00  0.00           O  
ATOM   3323  CB  HIS B 204     -10.372   5.610  -0.037  1.00  0.00           C  
ATOM   3324  CG  HIS B 204     -10.915   5.544   1.354  1.00  0.00           C  
ATOM   3325  ND1 HIS B 204     -12.125   6.111   1.699  1.00  0.00           N  
ATOM   3326  CD2 HIS B 204     -10.434   4.980   2.479  1.00  0.00           C  
ATOM   3327  CE1 HIS B 204     -12.370   5.875   2.971  1.00  0.00           C  
ATOM   3328  NE2 HIS B 204     -11.364   5.192   3.465  1.00  0.00           N  
ATOM   3329  H   HIS B 204      -8.625   6.609  -2.218  1.00  0.00           H  
ATOM   3330  HA  HIS B 204     -10.568   7.728  -0.212  1.00  0.00           H  
ATOM   3331 1HB  HIS B 204     -11.171   5.327  -0.723  1.00  0.00           H  
ATOM   3332 2HB  HIS B 204      -9.597   4.868  -0.137  1.00  0.00           H  
ATOM   3333  HD2 HIS B 204      -9.492   4.450   2.589  1.00  0.00           H  
ATOM   3334  HE1 HIS B 204     -13.254   6.197   3.521  1.00  0.00           H  
ATOM   3335  HE2 HIS B 204     -11.278   4.872   4.422  1.00  0.00           H  
ATOM   3336  N   ILE B 205      -8.379   8.558   0.637  1.00  0.00           N  
ATOM   3337  CA  ILE B 205      -7.168   8.935   1.320  1.00  0.00           C  
ATOM   3338  C   ILE B 205      -7.537   9.550   2.650  1.00  0.00           C  
ATOM   3339  O   ILE B 205      -8.061  10.663   2.715  1.00  0.00           O  
ATOM   3340  CB  ILE B 205      -6.311   9.870   0.425  1.00  0.00           C  
ATOM   3341  CG1 ILE B 205      -5.967   9.078  -0.934  1.00  0.00           C  
ATOM   3342  CG2 ILE B 205      -5.048  10.363   1.197  1.00  0.00           C  
ATOM   3343  CD1 ILE B 205      -5.274   9.869  -2.026  1.00  0.00           C  
ATOM   3344  H   ILE B 205      -9.099   9.237   0.452  1.00  0.00           H  
ATOM   3345  HA  ILE B 205      -6.601   8.047   1.514  1.00  0.00           H  
ATOM   3346  HB  ILE B 205      -6.904  10.737   0.138  1.00  0.00           H  
ATOM   3347 1HG1 ILE B 205      -5.354   8.225  -0.689  1.00  0.00           H  
ATOM   3348 2HG1 ILE B 205      -6.888   8.718  -1.368  1.00  0.00           H  
ATOM   3349 1HG2 ILE B 205      -4.458  11.021   0.568  1.00  0.00           H  
ATOM   3350 2HG2 ILE B 205      -5.362  10.913   2.087  1.00  0.00           H  
ATOM   3351 3HG2 ILE B 205      -4.449   9.532   1.505  1.00  0.00           H  
ATOM   3352 1HD1 ILE B 205      -5.115   9.221  -2.890  1.00  0.00           H  
ATOM   3353 2HD1 ILE B 205      -5.897  10.712  -2.323  1.00  0.00           H  
ATOM   3354 3HD1 ILE B 205      -4.319  10.233  -1.675  1.00  0.00           H  
ATOM   3355  N   VAL B 206      -7.380   8.730   3.681  1.00  0.00           N  
ATOM   3356  CA  VAL B 206      -7.861   9.036   5.026  1.00  0.00           C  
ATOM   3357  C   VAL B 206      -6.887   8.636   6.129  1.00  0.00           C  
ATOM   3358  O   VAL B 206      -6.020   7.780   5.937  1.00  0.00           O  
ATOM   3359  CB  VAL B 206      -9.204   8.318   5.303  1.00  0.00           C  
ATOM   3360  CG1 VAL B 206     -10.271   8.749   4.296  1.00  0.00           C  
ATOM   3361  CG2 VAL B 206      -8.995   6.816   5.278  1.00  0.00           C  
ATOM   3362  H   VAL B 206      -6.870   7.862   3.502  1.00  0.00           H  
ATOM   3363  HA  VAL B 206      -8.014  10.116   5.089  1.00  0.00           H  
ATOM   3364  HB  VAL B 206      -9.558   8.616   6.286  1.00  0.00           H  
ATOM   3365 1HG1 VAL B 206     -11.213   8.259   4.533  1.00  0.00           H  
ATOM   3366 2HG1 VAL B 206     -10.401   9.831   4.349  1.00  0.00           H  
ATOM   3367 3HG1 VAL B 206      -9.976   8.468   3.290  1.00  0.00           H  
ATOM   3368 1HG2 VAL B 206      -9.927   6.318   5.504  1.00  0.00           H  
ATOM   3369 2HG2 VAL B 206      -8.644   6.504   4.296  1.00  0.00           H  
ATOM   3370 3HG2 VAL B 206      -8.274   6.534   6.014  1.00  0.00           H  
ATOM   3371  N   LEU B 207      -7.106   9.180   7.308  1.00  0.00           N  
ATOM   3372  CA  LEU B 207      -6.374   8.764   8.497  1.00  0.00           C  
ATOM   3373  C   LEU B 207      -4.862   8.916   8.352  1.00  0.00           C  
ATOM   3374  O   LEU B 207      -4.105   8.027   8.742  1.00  0.00           O  
ATOM   3375  CB  LEU B 207      -6.728   7.306   8.850  1.00  0.00           C  
ATOM   3376  CG  LEU B 207      -8.238   6.995   9.097  1.00  0.00           C  
ATOM   3377  CD1 LEU B 207      -8.396   5.505   9.305  1.00  0.00           C  
ATOM   3378  CD2 LEU B 207      -8.754   7.754  10.312  1.00  0.00           C  
ATOM   3379  H   LEU B 207      -7.793   9.920   7.381  1.00  0.00           H  
ATOM   3380  HA  LEU B 207      -6.689   9.405   9.323  1.00  0.00           H  
ATOM   3381 1HB  LEU B 207      -6.383   6.650   8.069  1.00  0.00           H  
ATOM   3382 2HB  LEU B 207      -6.196   7.043   9.762  1.00  0.00           H  
ATOM   3383  HG  LEU B 207      -8.815   7.277   8.231  1.00  0.00           H  
ATOM   3384 1HD1 LEU B 207      -9.447   5.269   9.464  1.00  0.00           H  
ATOM   3385 2HD1 LEU B 207      -8.043   4.974   8.423  1.00  0.00           H  
ATOM   3386 3HD1 LEU B 207      -7.820   5.194  10.171  1.00  0.00           H  
ATOM   3387 1HD2 LEU B 207      -9.806   7.509  10.466  1.00  0.00           H  
ATOM   3388 2HD2 LEU B 207      -8.183   7.463  11.195  1.00  0.00           H  
ATOM   3389 3HD2 LEU B 207      -8.664   8.821  10.161  1.00  0.00           H  
ATOM   3390  N   ASN B 208      -4.420  10.043   7.807  1.00  0.00           N  
ATOM   3391  CA  ASN B 208      -2.994  10.293   7.666  1.00  0.00           C  
ATOM   3392  C   ASN B 208      -2.603  11.568   8.410  1.00  0.00           C  
ATOM   3393  O   ASN B 208      -3.458  12.394   8.773  1.00  0.00           O  
ATOM   3394  CB  ASN B 208      -2.617  10.398   6.206  1.00  0.00           C  
ATOM   3395  CG  ASN B 208      -2.932   9.155   5.456  1.00  0.00           C  
ATOM   3396  OD1 ASN B 208      -2.392   8.061   5.736  1.00  0.00           O  
ATOM   3397  ND2 ASN B 208      -3.841   9.296   4.521  1.00  0.00           N  
ATOM   3398  H   ASN B 208      -5.101  10.739   7.466  1.00  0.00           H  
ATOM   3399  HA  ASN B 208      -2.437   9.470   8.114  1.00  0.00           H  
ATOM   3400 1HB  ASN B 208      -3.159  11.229   5.748  1.00  0.00           H  
ATOM   3401 2HB  ASN B 208      -1.546  10.605   6.112  1.00  0.00           H  
ATOM   3402 1HD2 ASN B 208      -4.149   8.497   3.989  1.00  0.00           H  
ATOM   3403 2HD2 ASN B 208      -4.257  10.200   4.372  1.00  0.00           H  
ATOM   3404  N   LYS B 209      -1.299  11.766   8.571  1.00  0.00           N  
ATOM   3405  CA  LYS B 209      -0.790  12.987   9.200  1.00  0.00           C  
ATOM   3406  C   LYS B 209      -1.363  14.243   8.524  1.00  0.00           C  
ATOM   3407  O   LYS B 209      -1.639  15.233   9.182  1.00  0.00           O  
ATOM   3408  CB  LYS B 209       0.739  13.013   9.153  1.00  0.00           C  
ATOM   3409  CG  LYS B 209       1.369  14.219   9.838  1.00  0.00           C  
ATOM   3410  CD  LYS B 209       2.888  14.137   9.813  1.00  0.00           C  
ATOM   3411  CE  LYS B 209       3.519  15.360  10.462  1.00  0.00           C  
ATOM   3412  NZ  LYS B 209       5.006  15.294  10.445  1.00  0.00           N  
ATOM   3413  H   LYS B 209      -0.652  11.021   8.288  1.00  0.00           H  
ATOM   3414  HA  LYS B 209      -1.117  13.000  10.239  1.00  0.00           H  
ATOM   3415 1HB  LYS B 209       1.133  12.114   9.629  1.00  0.00           H  
ATOM   3416 2HB  LYS B 209       1.071  13.006   8.115  1.00  0.00           H  
ATOM   3417 1HG  LYS B 209       1.054  15.131   9.330  1.00  0.00           H  
ATOM   3418 2HG  LYS B 209       1.032  14.266  10.873  1.00  0.00           H  
ATOM   3419 1HD  LYS B 209       3.213  13.243  10.348  1.00  0.00           H  
ATOM   3420 2HD  LYS B 209       3.231  14.067   8.781  1.00  0.00           H  
ATOM   3421 1HE  LYS B 209       3.201  16.257   9.932  1.00  0.00           H  
ATOM   3422 2HE  LYS B 209       3.184  15.437  11.496  1.00  0.00           H  
ATOM   3423 1HZ  LYS B 209       5.385  16.121  10.884  1.00  0.00           H  
ATOM   3424 2HZ  LYS B 209       5.313  14.474  10.950  1.00  0.00           H  
ATOM   3425 3HZ  LYS B 209       5.330  15.241   9.490  1.00  0.00           H  
ATOM   3426  N   ASP B 210      -1.580  14.184   7.212  1.00  0.00           N  
ATOM   3427  CA  ASP B 210      -2.154  15.277   6.410  1.00  0.00           C  
ATOM   3428  C   ASP B 210      -3.578  15.718   6.825  1.00  0.00           C  
ATOM   3429  O   ASP B 210      -3.976  16.846   6.558  1.00  0.00           O  
ATOM   3430  CB  ASP B 210      -2.171  14.893   4.936  1.00  0.00           C  
ATOM   3431  CG  ASP B 210      -2.167  16.097   3.994  1.00  0.00           C  
ATOM   3432  OD1 ASP B 210      -1.147  16.733   3.874  1.00  0.00           O  
ATOM   3433  OD2 ASP B 210      -3.182  16.361   3.393  1.00  0.00           O  
ATOM   3434  H   ASP B 210      -1.312  13.330   6.736  1.00  0.00           H  
ATOM   3435  HA  ASP B 210      -1.512  16.150   6.531  1.00  0.00           H  
ATOM   3436 1HB  ASP B 210      -1.295  14.274   4.717  1.00  0.00           H  
ATOM   3437 2HB  ASP B 210      -3.062  14.291   4.734  1.00  0.00           H  
ATOM   3438  N   ASP B 211      -4.367  14.809   7.420  1.00  0.00           N  
ATOM   3439  CA  ASP B 211      -5.752  15.129   7.777  1.00  0.00           C  
ATOM   3440  C   ASP B 211      -5.763  15.884   9.109  1.00  0.00           C  
ATOM   3441  O   ASP B 211      -6.561  16.801   9.322  1.00  0.00           O  
ATOM   3442  CB  ASP B 211      -6.555  13.826   7.931  1.00  0.00           C  
ATOM   3443  CG  ASP B 211      -6.721  13.008   6.610  1.00  0.00           C  
ATOM   3444  OD1 ASP B 211      -7.232  13.551   5.660  1.00  0.00           O  
ATOM   3445  OD2 ASP B 211      -6.321  11.836   6.571  1.00  0.00           O  
ATOM   3446  H   ASP B 211      -3.991  13.902   7.670  1.00  0.00           H  
ATOM   3447  HA  ASP B 211      -6.190  15.754   7.001  1.00  0.00           H  
ATOM   3448 1HB  ASP B 211      -6.061  13.194   8.674  1.00  0.00           H  
ATOM   3449 2HB  ASP B 211      -7.543  14.065   8.320  1.00  0.00           H  
ATOM   3450  N   ASN B 212      -4.835  15.511   9.983  1.00  0.00           N  
ATOM   3451  CA  ASN B 212      -4.622  16.170  11.274  1.00  0.00           C  
ATOM   3452  C   ASN B 212      -3.587  17.236  10.975  1.00  0.00           C  
ATOM   3453  O   ASN B 212      -2.407  16.956  11.125  1.00  0.00           O  
ATOM   3454  CB  ASN B 212      -4.077  15.186  12.288  1.00  0.00           C  
ATOM   3455  CG  ASN B 212      -5.060  14.123  12.621  1.00  0.00           C  
ATOM   3456  OD1 ASN B 212      -6.247  14.412  12.809  1.00  0.00           O  
ATOM   3457  ND2 ASN B 212      -4.604  12.889  12.698  1.00  0.00           N  
ATOM   3458  H   ASN B 212      -4.234  14.722   9.713  1.00  0.00           H  
ATOM   3459  HA  ASN B 212      -5.537  16.647  11.621  1.00  0.00           H  
ATOM   3460 1HB  ASN B 212      -3.172  14.721  11.881  1.00  0.00           H  
ATOM   3461 2HB  ASN B 212      -3.792  15.715  13.195  1.00  0.00           H  
ATOM   3462 1HD2 ASN B 212      -5.224  12.137  12.916  1.00  0.00           H  
ATOM   3463 2HD2 ASN B 212      -3.634  12.701  12.539  1.00  0.00           H  
ATOM   3464  N   GLU B 213      -3.989  18.452  10.563  1.00  0.00           N  
ATOM   3465  CA  GLU B 213      -3.014  19.350   9.908  1.00  0.00           C  
ATOM   3466  C   GLU B 213      -1.759  19.798  10.688  1.00  0.00           C  
ATOM   3467  O   GLU B 213      -1.595  20.952  11.066  1.00  0.00           O  
ATOM   3468  CB  GLU B 213      -3.758  20.608   9.455  1.00  0.00           C  
ATOM   3469  CG  GLU B 213      -4.787  20.370   8.359  1.00  0.00           C  
ATOM   3470  CD  GLU B 213      -5.502  21.626   7.945  1.00  0.00           C  
ATOM   3471  OE1 GLU B 213      -5.285  22.641   8.562  1.00  0.00           O  
ATOM   3472  OE2 GLU B 213      -6.266  21.570   7.010  1.00  0.00           O  
ATOM   3473  H   GLU B 213      -4.976  18.665  10.552  1.00  0.00           H  
ATOM   3474  HA  GLU B 213      -2.666  18.833   9.015  1.00  0.00           H  
ATOM   3475 1HB  GLU B 213      -4.273  21.053  10.307  1.00  0.00           H  
ATOM   3476 2HB  GLU B 213      -3.041  21.342   9.087  1.00  0.00           H  
ATOM   3477 1HG  GLU B 213      -4.284  19.948   7.489  1.00  0.00           H  
ATOM   3478 2HG  GLU B 213      -5.516  19.642   8.712  1.00  0.00           H  
ATOM   3479  N   GLU B 214      -0.822  18.854  10.743  1.00  0.00           N  
ATOM   3480  CA  GLU B 214       0.532  18.938  11.241  1.00  0.00           C  
ATOM   3481  C   GLU B 214       1.563  18.997  10.110  1.00  0.00           C  
ATOM   3482  O   GLU B 214       2.776  18.944  10.364  1.00  0.00           O  
ATOM   3483  CB  GLU B 214       0.824  17.743  12.151  1.00  0.00           C  
ATOM   3484  CG  GLU B 214      -0.029  17.688  13.410  1.00  0.00           C  
ATOM   3485  CD  GLU B 214       0.285  16.502  14.279  1.00  0.00           C  
ATOM   3486  OE1 GLU B 214       1.074  15.683  13.871  1.00  0.00           O  
ATOM   3487  OE2 GLU B 214      -0.264  16.414  15.352  1.00  0.00           O  
ATOM   3488  H   GLU B 214      -1.123  17.943  10.433  1.00  0.00           H  
ATOM   3489  HA  GLU B 214       0.618  19.829  11.847  1.00  0.00           H  
ATOM   3490 1HB  GLU B 214       0.665  16.817  11.598  1.00  0.00           H  
ATOM   3491 2HB  GLU B 214       1.870  17.765  12.457  1.00  0.00           H  
ATOM   3492 1HG  GLU B 214       0.132  18.598  13.986  1.00  0.00           H  
ATOM   3493 2HG  GLU B 214      -1.080  17.654  13.123  1.00  0.00           H  
ATOM   3494  N   CYS B 215       1.121  19.075   8.855  1.00  0.00           N  
ATOM   3495  CA  CYS B 215       2.106  18.991   7.783  1.00  0.00           C  
ATOM   3496  C   CYS B 215       2.730  20.275   7.283  1.00  0.00           C  
ATOM   3497  O   CYS B 215       2.076  21.182   6.754  1.00  0.00           O  
ATOM   3498  OXT CYS B 215       3.912  20.449   7.390  1.00  0.00           O  
ATOM   3499  CB  CYS B 215       1.466  18.297   6.580  1.00  0.00           C  
ATOM   3500  SG  CYS B 215       0.992  16.578   6.885  1.00  0.00           S  
ATOM   3501  H   CYS B 215       0.133  19.158   8.664  1.00  0.00           H  
ATOM   3502  HA  CYS B 215       2.927  18.382   8.161  1.00  0.00           H  
ATOM   3503 1HB  CYS B 215       0.574  18.845   6.276  1.00  0.00           H  
ATOM   3504 2HB  CYS B 215       2.161  18.311   5.740  1.00  0.00           H  
ATOM   3505  HG  CYS B 215       0.505  16.351   5.669  1.00  0.00           H  
TER                                                                             
REMARK PDBinfo-LABEL:    1 BOINC Motif0348_bcov_4helix_01917_0001_0001_0001__native

cavity 0
contact_molecular_surface 453.365
ddg -58.481
ddg_hydrophobic -38.375
ddg_norepack -61.103
helix_sc 0.812
interface_buried_sasa 1303.73
interface_sc 0.823
interface_sc_int_area 950.336
interface_sc_median_dist 0.393
loop_sc 0.809
packstat 0.662
score -591.825
score_per_res -3.65
silent_score -591.825
ss_sc 0.812
time 382
