# Supplementary material for: Design of protein-binding proteins from the target structure alone
Source: Nature. 2022 Mar 24;605(7910):551–60. doi: 10.1038/s41586-022-04654-9 (PMC9117152; doi:10.1038/s41586-022-04654-9)
Supplement: Supplementary file 3 — Supplementary Code Design scripts and main pdb files. This compressed file is the main supplement and contains the following files: => cao_2021_protocol/ => design_models_final_combo_optimized/ => design_models_sequence/ => design_models_ssm_natives/ => ngs_analysis_scripts/ [file 41586_2022_4654_MOESM3_ESM.gz › supplemental_files/design_models_final_combo_optimized/CD3d_mb.pdb]

SSBOND     CYS A    5    CYS A   58                                       2.04  
SSBOND     CYS B   77    CYS B  113                                       2.02  
ATOM      1  N   ASN A   1      -7.182 -11.369   2.561  1.00  0.00           N  
ATOM      2  CA  ASN A   1      -6.752 -10.649   1.367  1.00  0.00           C  
ATOM      3  C   ASN A   1      -7.024  -9.171   1.505  1.00  0.00           C  
ATOM      4  O   ASN A   1      -7.547  -8.709   2.535  1.00  0.00           O  
ATOM      5  CB  ASN A   1      -7.512 -11.123   0.124  1.00  0.00           C  
ATOM      6  CG  ASN A   1      -9.000 -10.723   0.106  1.00  0.00           C  
ATOM      7  OD1 ASN A   1      -9.456  -9.895   0.909  1.00  0.00           O  
ATOM      8  ND2 ASN A   1      -9.736 -11.266  -0.805  1.00  0.00           N  
ATOM      9 1H   ASN A   1      -6.737 -12.282   2.541  1.00  0.00           H  
ATOM     10 2H   ASN A   1      -6.902 -10.868   3.392  1.00  0.00           H  
ATOM     11 3H   ASN A   1      -8.183 -11.489   2.554  1.00  0.00           H  
ATOM     12  HA  ASN A   1      -5.677 -10.783   1.232  1.00  0.00           H  
ATOM     13 1HB  ASN A   1      -7.042 -10.721  -0.769  1.00  0.00           H  
ATOM     14 2HB  ASN A   1      -7.451 -12.206   0.057  1.00  0.00           H  
ATOM     15 1HD2 ASN A   1     -10.710 -10.983  -0.887  1.00  0.00           H  
ATOM     16 2HD2 ASN A   1      -9.342 -11.926  -1.446  1.00  0.00           H  
ATOM     17  N   HIS A   2      -6.698  -8.445   0.445  1.00  0.00           N  
ATOM     18  CA  HIS A   2      -7.058  -7.049   0.373  1.00  0.00           C  
ATOM     19  C   HIS A   2      -7.219  -6.584  -1.068  1.00  0.00           C  
ATOM     20  O   HIS A   2      -6.561  -7.070  -2.001  1.00  0.00           O  
ATOM     21  CB  HIS A   2      -6.020  -6.200   1.116  1.00  0.00           C  
ATOM     22  CG  HIS A   2      -4.625  -6.253   0.541  1.00  0.00           C  
ATOM     23  ND1 HIS A   2      -3.797  -7.346   0.709  1.00  0.00           N  
ATOM     24  CD2 HIS A   2      -3.897  -5.335  -0.147  1.00  0.00           C  
ATOM     25  CE1 HIS A   2      -2.637  -7.106   0.129  1.00  0.00           C  
ATOM     26  NE2 HIS A   2      -2.663  -5.890  -0.376  1.00  0.00           N  
ATOM     27  H   HIS A   2      -6.170  -8.869  -0.328  1.00  0.00           H  
ATOM     28  HA  HIS A   2      -8.018  -6.901   0.863  1.00  0.00           H  
ATOM     29 1HB  HIS A   2      -6.357  -5.170   1.117  1.00  0.00           H  
ATOM     30 2HB  HIS A   2      -5.971  -6.520   2.154  1.00  0.00           H  
ATOM     31  HD2 HIS A   2      -4.212  -4.341  -0.448  1.00  0.00           H  
ATOM     32  HE1 HIS A   2      -1.789  -7.784   0.099  1.00  0.00           H  
ATOM     33  HE2 HIS A   2      -1.868  -5.425  -0.855  1.00  0.00           H  
ATOM     34  N   ILE A   3      -8.099  -5.606  -1.244  1.00  0.00           N  
ATOM     35  CA  ILE A   3      -8.277  -5.012  -2.556  1.00  0.00           C  
ATOM     36  C   ILE A   3      -7.955  -3.530  -2.563  1.00  0.00           C  
ATOM     37  O   ILE A   3      -8.426  -2.737  -1.745  1.00  0.00           O  
ATOM     38  CB  ILE A   3      -9.670  -5.291  -3.144  1.00  0.00           C  
ATOM     39  CG1 ILE A   3      -9.839  -6.808  -3.289  1.00  0.00           C  
ATOM     40  CG2 ILE A   3      -9.823  -4.559  -4.484  1.00  0.00           C  
ATOM     41  CD1 ILE A   3     -11.186  -7.275  -3.699  1.00  0.00           C  
ATOM     42  H   ILE A   3      -8.635  -5.283  -0.431  1.00  0.00           H  
ATOM     43  HA  ILE A   3      -7.571  -5.484  -3.233  1.00  0.00           H  
ATOM     44  HB  ILE A   3     -10.414  -4.964  -2.463  1.00  0.00           H  
ATOM     45 1HG1 ILE A   3      -9.120  -7.161  -4.005  1.00  0.00           H  
ATOM     46 2HG1 ILE A   3      -9.626  -7.267  -2.333  1.00  0.00           H  
ATOM     47 1HG2 ILE A   3     -10.793  -4.734  -4.906  1.00  0.00           H  
ATOM     48 2HG2 ILE A   3      -9.708  -3.496  -4.332  1.00  0.00           H  
ATOM     49 3HG2 ILE A   3      -9.061  -4.905  -5.181  1.00  0.00           H  
ATOM     50 1HD1 ILE A   3     -11.191  -8.354  -3.747  1.00  0.00           H  
ATOM     51 2HD1 ILE A   3     -11.929  -6.961  -3.000  1.00  0.00           H  
ATOM     52 3HD1 ILE A   3     -11.413  -6.877  -4.668  1.00  0.00           H  
ATOM     53  N   ALA A   4      -7.087  -3.180  -3.484  1.00  0.00           N  
ATOM     54  CA  ALA A   4      -6.615  -1.826  -3.655  1.00  0.00           C  
ATOM     55  C   ALA A   4      -7.352  -1.098  -4.798  1.00  0.00           C  
ATOM     56  O   ALA A   4      -7.164  -1.425  -5.965  1.00  0.00           O  
ATOM     57  CB  ALA A   4      -5.125  -1.928  -3.904  1.00  0.00           C  
ATOM     58  H   ALA A   4      -6.749  -3.919  -4.106  1.00  0.00           H  
ATOM     59  HA  ALA A   4      -6.800  -1.268  -2.737  1.00  0.00           H  
ATOM     60 1HB  ALA A   4      -4.694  -0.982  -4.012  1.00  0.00           H  
ATOM     61 2HB  ALA A   4      -4.656  -2.439  -3.061  1.00  0.00           H  
ATOM     62 3HB  ALA A   4      -4.958  -2.502  -4.803  1.00  0.00           H  
ATOM     63  N   CYS A   5      -8.209  -0.118  -4.478  1.00  0.00           N  
ATOM     64  CA  CYS A   5      -8.991   0.551  -5.521  1.00  0.00           C  
ATOM     65  C   CYS A   5      -8.645   2.031  -5.691  1.00  0.00           C  
ATOM     66  O   CYS A   5      -8.431   2.757  -4.716  1.00  0.00           O  
ATOM     67  CB  CYS A   5     -10.493   0.437  -5.238  1.00  0.00           C  
ATOM     68  SG  CYS A   5     -11.174  -1.240  -5.303  1.00  0.00           S  
ATOM     69  H   CYS A   5      -8.337   0.151  -3.507  1.00  0.00           H  
ATOM     70  HA  CYS A   5      -8.788   0.058  -6.464  1.00  0.00           H  
ATOM     71 1HB  CYS A   5     -10.697   0.822  -4.255  1.00  0.00           H  
ATOM     72 2HB  CYS A   5     -11.040   1.052  -5.948  1.00  0.00           H  
ATOM     73  N   GLU A   6      -8.650   2.496  -6.937  1.00  0.00           N  
ATOM     74  CA  GLU A   6      -8.446   3.916  -7.244  1.00  0.00           C  
ATOM     75  C   GLU A   6      -9.741   4.559  -7.697  1.00  0.00           C  
ATOM     76  O   GLU A   6     -10.293   4.212  -8.751  1.00  0.00           O  
ATOM     77  CB  GLU A   6      -7.391   4.132  -8.321  1.00  0.00           C  
ATOM     78  CG  GLU A   6      -7.156   5.606  -8.636  1.00  0.00           C  
ATOM     79  CD  GLU A   6      -6.111   5.826  -9.649  1.00  0.00           C  
ATOM     80  OE1 GLU A   6      -6.380   5.658 -10.812  1.00  0.00           O  
ATOM     81  OE2 GLU A   6      -5.015   6.148  -9.260  1.00  0.00           O  
ATOM     82  H   GLU A   6      -8.825   1.820  -7.686  1.00  0.00           H  
ATOM     83  HA  GLU A   6      -8.121   4.429  -6.336  1.00  0.00           H  
ATOM     84 1HB  GLU A   6      -6.452   3.715  -7.991  1.00  0.00           H  
ATOM     85 2HB  GLU A   6      -7.686   3.621  -9.238  1.00  0.00           H  
ATOM     86 1HG  GLU A   6      -8.082   6.056  -9.001  1.00  0.00           H  
ATOM     87 2HG  GLU A   6      -6.879   6.121  -7.714  1.00  0.00           H  
ATOM     88  N   ILE A   7     -10.215   5.541  -6.926  1.00  0.00           N  
ATOM     89  CA  ILE A   7     -11.508   6.135  -7.242  1.00  0.00           C  
ATOM     90  C   ILE A   7     -11.400   7.652  -7.428  1.00  0.00           C  
ATOM     91  O   ILE A   7     -10.450   8.281  -6.964  1.00  0.00           O  
ATOM     92  CB  ILE A   7     -12.533   5.835  -6.104  1.00  0.00           C  
ATOM     93  CG1 ILE A   7     -12.108   6.532  -4.856  1.00  0.00           C  
ATOM     94  CG2 ILE A   7     -12.534   4.287  -5.776  1.00  0.00           C  
ATOM     95  CD1 ILE A   7     -13.086   6.541  -3.730  1.00  0.00           C  
ATOM     96  H   ILE A   7      -9.677   5.821  -6.099  1.00  0.00           H  
ATOM     97  HA  ILE A   7     -11.860   5.730  -8.176  1.00  0.00           H  
ATOM     98  HB  ILE A   7     -13.525   6.169  -6.398  1.00  0.00           H  
ATOM     99 1HG1 ILE A   7     -11.194   6.068  -4.524  1.00  0.00           H  
ATOM    100 2HG1 ILE A   7     -11.913   7.556  -5.082  1.00  0.00           H  
ATOM    101 1HG2 ILE A   7     -13.233   4.051  -4.989  1.00  0.00           H  
ATOM    102 2HG2 ILE A   7     -12.805   3.751  -6.620  1.00  0.00           H  
ATOM    103 3HG2 ILE A   7     -11.537   3.971  -5.465  1.00  0.00           H  
ATOM    104 1HD1 ILE A   7     -12.673   7.075  -2.880  1.00  0.00           H  
ATOM    105 2HD1 ILE A   7     -13.956   7.023  -4.052  1.00  0.00           H  
ATOM    106 3HD1 ILE A   7     -13.345   5.568  -3.424  1.00  0.00           H  
ATOM    107  N   HIS A   8     -12.400   8.243  -8.098  1.00  0.00           N  
ATOM    108  CA  HIS A   8     -12.465   9.695  -8.316  1.00  0.00           C  
ATOM    109  C   HIS A   8     -13.748  10.280  -7.721  1.00  0.00           C  
ATOM    110  O   HIS A   8     -14.234  11.331  -8.141  1.00  0.00           O  
ATOM    111  CB  HIS A   8     -12.405   9.998  -9.816  1.00  0.00           C  
ATOM    112  CG  HIS A   8     -11.121   9.575 -10.470  1.00  0.00           C  
ATOM    113  ND1 HIS A   8     -10.846   8.261 -10.814  1.00  0.00           N  
ATOM    114  CD2 HIS A   8     -10.051  10.298 -10.856  1.00  0.00           C  
ATOM    115  CE1 HIS A   8      -9.650   8.197 -11.370  1.00  0.00           C  
ATOM    116  NE2 HIS A   8      -9.145   9.421 -11.414  1.00  0.00           N  
ATOM    117  H   HIS A   8     -13.153   7.683  -8.476  1.00  0.00           H  
ATOM    118  HA  HIS A   8     -11.621  10.179  -7.835  1.00  0.00           H  
ATOM    119 1HB  HIS A   8     -13.231   9.503 -10.325  1.00  0.00           H  
ATOM    120 2HB  HIS A   8     -12.518  11.072  -9.967  1.00  0.00           H  
ATOM    121  HD1 HIS A   8     -11.436   7.459 -10.685  1.00  0.00           H  
ATOM    122  HD2 HIS A   8      -9.822  11.364 -10.794  1.00  0.00           H  
ATOM    123  HE1 HIS A   8      -9.241   7.239 -11.703  1.00  0.00           H  
ATOM    124  N   ASN A   9     -14.322   9.538  -6.792  1.00  0.00           N  
ATOM    125  CA  ASN A   9     -15.572   9.871  -6.131  1.00  0.00           C  
ATOM    126  C   ASN A   9     -15.672   9.058  -4.854  1.00  0.00           C  
ATOM    127  O   ASN A   9     -15.915   7.860  -4.983  1.00  0.00           O  
ATOM    128  CB  ASN A   9     -16.760   9.555  -7.025  1.00  0.00           C  
ATOM    129  CG  ASN A   9     -18.108   9.981  -6.433  1.00  0.00           C  
ATOM    130  OD1 ASN A   9     -18.361   9.949  -5.206  1.00  0.00           O  
ATOM    131  ND2 ASN A   9     -18.999  10.381  -7.313  1.00  0.00           N  
ATOM    132  H   ASN A   9     -13.832   8.698  -6.522  1.00  0.00           H  
ATOM    133  HA  ASN A   9     -15.559  10.936  -5.923  1.00  0.00           H  
ATOM    134 1HB  ASN A   9     -16.631  10.056  -7.988  1.00  0.00           H  
ATOM    135 2HB  ASN A   9     -16.786   8.483  -7.223  1.00  0.00           H  
ATOM    136 1HD2 ASN A   9     -19.909  10.674  -7.012  1.00  0.00           H  
ATOM    137 2HD2 ASN A   9     -18.767  10.394  -8.288  1.00  0.00           H  
ATOM    138  N   PRO A  10     -15.594   9.652  -3.642  1.00  0.00           N  
ATOM    139  CA  PRO A  10     -15.495   8.982  -2.346  1.00  0.00           C  
ATOM    140  C   PRO A  10     -16.679   8.047  -2.067  1.00  0.00           C  
ATOM    141  O   PRO A  10     -16.548   7.089  -1.291  1.00  0.00           O  
ATOM    142  CB  PRO A  10     -15.439  10.159  -1.366  1.00  0.00           C  
ATOM    143  CG  PRO A  10     -16.088  11.312  -2.084  1.00  0.00           C  
ATOM    144  CD  PRO A  10     -15.751  11.123  -3.536  1.00  0.00           C  
ATOM    145  HA  PRO A  10     -14.548   8.433  -2.288  1.00  0.00           H  
ATOM    146 1HB  PRO A  10     -15.961   9.896  -0.435  1.00  0.00           H  
ATOM    147 2HB  PRO A  10     -14.396  10.373  -1.102  1.00  0.00           H  
ATOM    148 1HG  PRO A  10     -17.174  11.316  -1.895  1.00  0.00           H  
ATOM    149 2HG  PRO A  10     -15.694  12.264  -1.688  1.00  0.00           H  
ATOM    150 1HD  PRO A  10     -16.614  11.484  -4.110  1.00  0.00           H  
ATOM    151 2HD  PRO A  10     -14.840  11.649  -3.795  1.00  0.00           H  
ATOM    152  N   GLU A  11     -17.805   8.268  -2.763  1.00  0.00           N  
ATOM    153  CA  GLU A  11     -18.978   7.428  -2.574  1.00  0.00           C  
ATOM    154  C   GLU A  11     -18.649   6.033  -3.071  1.00  0.00           C  
ATOM    155  O   GLU A  11     -19.249   5.050  -2.630  1.00  0.00           O  
ATOM    156  CB  GLU A  11     -20.204   8.002  -3.279  1.00  0.00           C  
ATOM    157  CG  GLU A  11     -20.705   9.308  -2.643  1.00  0.00           C  
ATOM    158  CD  GLU A  11     -21.180   9.108  -1.210  1.00  0.00           C  
ATOM    159  OE1 GLU A  11     -22.004   8.261  -0.995  1.00  0.00           O  
ATOM    160  OE2 GLU A  11     -20.692   9.785  -0.325  1.00  0.00           O  
ATOM    161  H   GLU A  11     -17.874   9.026  -3.445  1.00  0.00           H  
ATOM    162  HA  GLU A  11     -19.198   7.366  -1.511  1.00  0.00           H  
ATOM    163 1HB  GLU A  11     -19.981   8.176  -4.327  1.00  0.00           H  
ATOM    164 2HB  GLU A  11     -21.015   7.273  -3.237  1.00  0.00           H  
ATOM    165 1HG  GLU A  11     -19.891  10.035  -2.649  1.00  0.00           H  
ATOM    166 2HG  GLU A  11     -21.519   9.705  -3.246  1.00  0.00           H  
ATOM    167  N   ALA A  12     -17.706   5.939  -4.010  1.00  0.00           N  
ATOM    168  CA  ALA A  12     -17.287   4.667  -4.525  1.00  0.00           C  
ATOM    169  C   ALA A  12     -16.682   3.841  -3.416  1.00  0.00           C  
ATOM    170  O   ALA A  12     -16.860   2.630  -3.384  1.00  0.00           O  
ATOM    171  CB  ALA A  12     -16.249   4.847  -5.612  1.00  0.00           C  
ATOM    172  H   ALA A  12     -17.229   6.767  -4.359  1.00  0.00           H  
ATOM    173  HA  ALA A  12     -18.155   4.151  -4.917  1.00  0.00           H  
ATOM    174 1HB  ALA A  12     -15.947   3.878  -5.995  1.00  0.00           H  
ATOM    175 2HB  ALA A  12     -16.651   5.443  -6.402  1.00  0.00           H  
ATOM    176 3HB  ALA A  12     -15.402   5.352  -5.190  1.00  0.00           H  
ATOM    177  N   ALA A  13     -15.976   4.452  -2.456  1.00  0.00           N  
ATOM    178  CA  ALA A  13     -15.356   3.628  -1.443  1.00  0.00           C  
ATOM    179  C   ALA A  13     -16.429   2.956  -0.626  1.00  0.00           C  
ATOM    180  O   ALA A  13     -16.349   1.765  -0.309  1.00  0.00           O  
ATOM    181  CB  ALA A  13     -14.480   4.467  -0.546  1.00  0.00           C  
ATOM    182  H   ALA A  13     -15.913   5.469  -2.371  1.00  0.00           H  
ATOM    183  HA  ALA A  13     -14.762   2.860  -1.938  1.00  0.00           H  
ATOM    184 1HB  ALA A  13     -14.018   3.841   0.208  1.00  0.00           H  
ATOM    185 2HB  ALA A  13     -13.722   4.954  -1.125  1.00  0.00           H  
ATOM    186 3HB  ALA A  13     -15.097   5.221  -0.066  1.00  0.00           H  
ATOM    187  N   LYS A  14     -17.484   3.730  -0.353  1.00  0.00           N  
ATOM    188  CA  LYS A  14     -18.593   3.243   0.450  1.00  0.00           C  
ATOM    189  C   LYS A  14     -19.373   2.141  -0.272  1.00  0.00           C  
ATOM    190  O   LYS A  14     -19.693   1.104   0.327  1.00  0.00           O  
ATOM    191  CB  LYS A  14     -19.547   4.403   0.730  1.00  0.00           C  
ATOM    192  CG  LYS A  14     -19.014   5.497   1.644  1.00  0.00           C  
ATOM    193  CD  LYS A  14     -20.043   6.630   1.737  1.00  0.00           C  
ATOM    194  CE  LYS A  14     -19.543   7.819   2.538  1.00  0.00           C  
ATOM    195  NZ  LYS A  14     -20.516   8.962   2.479  1.00  0.00           N  
ATOM    196  H   LYS A  14     -17.439   4.708  -0.664  1.00  0.00           H  
ATOM    197  HA  LYS A  14     -18.201   2.837   1.383  1.00  0.00           H  
ATOM    198 1HB  LYS A  14     -19.828   4.872  -0.209  1.00  0.00           H  
ATOM    199 2HB  LYS A  14     -20.462   4.012   1.174  1.00  0.00           H  
ATOM    200 1HG  LYS A  14     -18.816   5.090   2.635  1.00  0.00           H  
ATOM    201 2HG  LYS A  14     -18.083   5.893   1.232  1.00  0.00           H  
ATOM    202 1HD  LYS A  14     -20.292   6.975   0.731  1.00  0.00           H  
ATOM    203 2HD  LYS A  14     -20.953   6.256   2.201  1.00  0.00           H  
ATOM    204 1HE  LYS A  14     -19.405   7.523   3.576  1.00  0.00           H  
ATOM    205 2HE  LYS A  14     -18.586   8.151   2.131  1.00  0.00           H  
ATOM    206 1HZ  LYS A  14     -20.166   9.741   3.009  1.00  0.00           H  
ATOM    207 2HZ  LYS A  14     -20.638   9.252   1.480  1.00  0.00           H  
ATOM    208 3HZ  LYS A  14     -21.406   8.676   2.850  1.00  0.00           H  
ATOM    209  N   GLU A  15     -19.661   2.356  -1.565  1.00  0.00           N  
ATOM    210  CA  GLU A  15     -20.456   1.393  -2.319  1.00  0.00           C  
ATOM    211  C   GLU A  15     -19.673   0.139  -2.667  1.00  0.00           C  
ATOM    212  O   GLU A  15     -20.236  -0.964  -2.672  1.00  0.00           O  
ATOM    213  CB  GLU A  15     -21.043   2.033  -3.581  1.00  0.00           C  
ATOM    214  CG  GLU A  15     -22.118   3.106  -3.324  1.00  0.00           C  
ATOM    215  CD  GLU A  15     -23.316   2.582  -2.578  1.00  0.00           C  
ATOM    216  OE1 GLU A  15     -23.755   1.505  -2.890  1.00  0.00           O  
ATOM    217  OE2 GLU A  15     -23.796   3.260  -1.681  1.00  0.00           O  
ATOM    218  H   GLU A  15     -19.374   3.237  -2.005  1.00  0.00           H  
ATOM    219  HA  GLU A  15     -21.291   1.088  -1.693  1.00  0.00           H  
ATOM    220 1HB  GLU A  15     -20.238   2.498  -4.154  1.00  0.00           H  
ATOM    221 2HB  GLU A  15     -21.495   1.263  -4.200  1.00  0.00           H  
ATOM    222 1HG  GLU A  15     -21.674   3.928  -2.757  1.00  0.00           H  
ATOM    223 2HG  GLU A  15     -22.453   3.496  -4.272  1.00  0.00           H  
ATOM    224  N   ILE A  16     -18.375   0.287  -2.942  1.00  0.00           N  
ATOM    225  CA  ILE A  16     -17.575  -0.865  -3.273  1.00  0.00           C  
ATOM    226  C   ILE A  16     -17.445  -1.717  -2.021  1.00  0.00           C  
ATOM    227  O   ILE A  16     -17.585  -2.939  -2.081  1.00  0.00           O  
ATOM    228  CB  ILE A  16     -16.186  -0.507  -3.832  1.00  0.00           C  
ATOM    229  CG1 ILE A  16     -16.318   0.196  -5.224  1.00  0.00           C  
ATOM    230  CG2 ILE A  16     -15.416  -1.786  -3.993  1.00  0.00           C  
ATOM    231  CD1 ILE A  16     -15.029   0.856  -5.741  1.00  0.00           C  
ATOM    232  H   ILE A  16     -17.942   1.213  -2.945  1.00  0.00           H  
ATOM    233  HA  ILE A  16     -18.092  -1.436  -4.035  1.00  0.00           H  
ATOM    234  HB  ILE A  16     -15.667   0.173  -3.149  1.00  0.00           H  
ATOM    235 1HG1 ILE A  16     -16.644  -0.540  -5.957  1.00  0.00           H  
ATOM    236 2HG1 ILE A  16     -17.082   0.962  -5.147  1.00  0.00           H  
ATOM    237 1HG2 ILE A  16     -14.436  -1.576  -4.391  1.00  0.00           H  
ATOM    238 2HG2 ILE A  16     -15.306  -2.287  -3.042  1.00  0.00           H  
ATOM    239 3HG2 ILE A  16     -15.958  -2.430  -4.676  1.00  0.00           H  
ATOM    240 1HD1 ILE A  16     -15.228   1.327  -6.694  1.00  0.00           H  
ATOM    241 2HD1 ILE A  16     -14.701   1.618  -5.028  1.00  0.00           H  
ATOM    242 3HD1 ILE A  16     -14.240   0.119  -5.867  1.00  0.00           H  
ATOM    243  N   ALA A  17     -17.166  -1.095  -0.878  1.00  0.00           N  
ATOM    244  CA  ALA A  17     -17.033  -1.871   0.328  1.00  0.00           C  
ATOM    245  C   ALA A  17     -18.310  -2.645   0.667  1.00  0.00           C  
ATOM    246  O   ALA A  17     -18.258  -3.807   1.089  1.00  0.00           O  
ATOM    247  CB  ALA A  17     -16.668  -0.953   1.459  1.00  0.00           C  
ATOM    248  H   ALA A  17     -17.012  -0.082  -0.836  1.00  0.00           H  
ATOM    249  HA  ALA A  17     -16.242  -2.582   0.165  1.00  0.00           H  
ATOM    250 1HB  ALA A  17     -16.528  -1.504   2.376  1.00  0.00           H  
ATOM    251 2HB  ALA A  17     -15.757  -0.433   1.198  1.00  0.00           H  
ATOM    252 3HB  ALA A  17     -17.471  -0.226   1.596  1.00  0.00           H  
ATOM    253  N   LYS A  18     -19.484  -2.039   0.453  1.00  0.00           N  
ATOM    254  CA  LYS A  18     -20.699  -2.781   0.754  1.00  0.00           C  
ATOM    255  C   LYS A  18     -20.930  -3.973  -0.180  1.00  0.00           C  
ATOM    256  O   LYS A  18     -21.212  -5.076   0.282  1.00  0.00           O  
ATOM    257  CB  LYS A  18     -21.909  -1.853   0.700  1.00  0.00           C  
ATOM    258  CG  LYS A  18     -22.010  -0.857   1.865  1.00  0.00           C  
ATOM    259  CD  LYS A  18     -23.329  -0.064   1.828  1.00  0.00           C  
ATOM    260  CE  LYS A  18     -23.324   0.966   0.691  1.00  0.00           C  
ATOM    261  NZ  LYS A  18     -24.521   1.848   0.700  1.00  0.00           N  
ATOM    262  H   LYS A  18     -19.528  -1.059   0.152  1.00  0.00           H  
ATOM    263  HA  LYS A  18     -20.612  -3.171   1.767  1.00  0.00           H  
ATOM    264 1HB  LYS A  18     -21.851  -1.285  -0.229  1.00  0.00           H  
ATOM    265 2HB  LYS A  18     -22.822  -2.445   0.669  1.00  0.00           H  
ATOM    266 1HG  LYS A  18     -21.957  -1.407   2.803  1.00  0.00           H  
ATOM    267 2HG  LYS A  18     -21.173  -0.170   1.832  1.00  0.00           H  
ATOM    268 1HD  LYS A  18     -24.166  -0.746   1.686  1.00  0.00           H  
ATOM    269 2HD  LYS A  18     -23.463   0.458   2.776  1.00  0.00           H  
ATOM    270 1HE  LYS A  18     -22.431   1.584   0.776  1.00  0.00           H  
ATOM    271 2HE  LYS A  18     -23.303   0.448  -0.264  1.00  0.00           H  
ATOM    272 1HZ  LYS A  18     -24.419   2.497  -0.105  1.00  0.00           H  
ATOM    273 2HZ  LYS A  18     -25.358   1.301   0.589  1.00  0.00           H  
ATOM    274 3HZ  LYS A  18     -24.565   2.369   1.555  1.00  0.00           H  
ATOM    275  N   VAL A  19     -20.714  -3.803  -1.488  1.00  0.00           N  
ATOM    276  CA  VAL A  19     -20.988  -4.917  -2.408  1.00  0.00           C  
ATOM    277  C   VAL A  19     -20.004  -6.059  -2.234  1.00  0.00           C  
ATOM    278  O   VAL A  19     -20.349  -7.229  -2.410  1.00  0.00           O  
ATOM    279  CB  VAL A  19     -20.975  -4.456  -3.887  1.00  0.00           C  
ATOM    280  CG1 VAL A  19     -19.572  -4.099  -4.326  1.00  0.00           C  
ATOM    281  CG2 VAL A  19     -21.528  -5.576  -4.791  1.00  0.00           C  
ATOM    282  H   VAL A  19     -20.442  -2.880  -1.840  1.00  0.00           H  
ATOM    283  HA  VAL A  19     -21.982  -5.292  -2.191  1.00  0.00           H  
ATOM    284  HB  VAL A  19     -21.596  -3.571  -3.983  1.00  0.00           H  
ATOM    285 1HG1 VAL A  19     -19.566  -3.789  -5.341  1.00  0.00           H  
ATOM    286 2HG1 VAL A  19     -19.230  -3.317  -3.718  1.00  0.00           H  
ATOM    287 3HG1 VAL A  19     -18.916  -4.921  -4.250  1.00  0.00           H  
ATOM    288 1HG2 VAL A  19     -21.530  -5.233  -5.818  1.00  0.00           H  
ATOM    289 2HG2 VAL A  19     -20.904  -6.464  -4.719  1.00  0.00           H  
ATOM    290 3HG2 VAL A  19     -22.543  -5.822  -4.487  1.00  0.00           H  
ATOM    291  N   ALA A  20     -18.776  -5.716  -1.894  1.00  0.00           N  
ATOM    292  CA  ALA A  20     -17.703  -6.658  -1.731  1.00  0.00           C  
ATOM    293  C   ALA A  20     -17.674  -7.269  -0.339  1.00  0.00           C  
ATOM    294  O   ALA A  20     -16.769  -8.059  -0.040  1.00  0.00           O  
ATOM    295  CB  ALA A  20     -16.411  -5.965  -2.078  1.00  0.00           C  
ATOM    296  H   ALA A  20     -18.548  -4.719  -1.795  1.00  0.00           H  
ATOM    297  HA  ALA A  20     -17.855  -7.471  -2.430  1.00  0.00           H  
ATOM    298 1HB  ALA A  20     -15.582  -6.660  -2.007  1.00  0.00           H  
ATOM    299 2HB  ALA A  20     -16.507  -5.600  -3.089  1.00  0.00           H  
ATOM    300 3HB  ALA A  20     -16.252  -5.133  -1.436  1.00  0.00           H  
ATOM    301  N   ASN A  21     -18.628  -6.900   0.538  1.00  0.00           N  
ATOM    302  CA  ASN A  21     -18.680  -7.413   1.902  1.00  0.00           C  
ATOM    303  C   ASN A  21     -17.361  -7.205   2.631  1.00  0.00           C  
ATOM    304  O   ASN A  21     -16.852  -8.113   3.287  1.00  0.00           O  
ATOM    305  CB  ASN A  21     -19.055  -8.890   1.901  1.00  0.00           C  
ATOM    306  CG  ASN A  21     -20.428  -9.136   1.344  1.00  0.00           C  
ATOM    307  OD1 ASN A  21     -21.383  -8.404   1.638  1.00  0.00           O  
ATOM    308  ND2 ASN A  21     -20.552 -10.165   0.542  1.00  0.00           N  
ATOM    309  H   ASN A  21     -19.373  -6.250   0.257  1.00  0.00           H  
ATOM    310  HA  ASN A  21     -19.442  -6.858   2.445  1.00  0.00           H  
ATOM    311 1HB  ASN A  21     -18.333  -9.464   1.325  1.00  0.00           H  
ATOM    312 2HB  ASN A  21     -19.026  -9.267   2.921  1.00  0.00           H  
ATOM    313 1HD2 ASN A  21     -21.442 -10.381   0.139  1.00  0.00           H  
ATOM    314 2HD2 ASN A  21     -19.757 -10.736   0.331  1.00  0.00           H  
ATOM    315  N   VAL A  22     -16.821  -5.998   2.498  1.00  0.00           N  
ATOM    316  CA  VAL A  22     -15.551  -5.616   3.084  1.00  0.00           C  
ATOM    317  C   VAL A  22     -15.630  -5.406   4.576  1.00  0.00           C  
ATOM    318  O   VAL A  22     -16.532  -4.720   5.060  1.00  0.00           O  
ATOM    319  CB  VAL A  22     -15.075  -4.364   2.360  1.00  0.00           C  
ATOM    320  CG1 VAL A  22     -13.843  -3.803   2.934  1.00  0.00           C  
ATOM    321  CG2 VAL A  22     -14.868  -4.763   0.988  1.00  0.00           C  
ATOM    322  H   VAL A  22     -17.336  -5.299   1.955  1.00  0.00           H  
ATOM    323  HA  VAL A  22     -14.852  -6.404   2.882  1.00  0.00           H  
ATOM    324  HB  VAL A  22     -15.828  -3.614   2.424  1.00  0.00           H  
ATOM    325 1HG1 VAL A  22     -13.551  -2.925   2.381  1.00  0.00           H  
ATOM    326 2HG1 VAL A  22     -14.027  -3.520   3.954  1.00  0.00           H  
ATOM    327 3HG1 VAL A  22     -13.044  -4.545   2.896  1.00  0.00           H  
ATOM    328 1HG2 VAL A  22     -14.547  -3.956   0.382  1.00  0.00           H  
ATOM    329 2HG2 VAL A  22     -14.154  -5.513   0.992  1.00  0.00           H  
ATOM    330 3HG2 VAL A  22     -15.781  -5.145   0.617  1.00  0.00           H  
ATOM    331  N   ARG A  23     -14.689  -6.006   5.325  1.00  0.00           N  
ATOM    332  CA  ARG A  23     -14.760  -5.841   6.774  1.00  0.00           C  
ATOM    333  C   ARG A  23     -14.361  -4.431   7.193  1.00  0.00           C  
ATOM    334  O   ARG A  23     -15.040  -3.815   8.022  1.00  0.00           O  
ATOM    335  CB  ARG A  23     -13.876  -6.850   7.491  1.00  0.00           C  
ATOM    336  CG  ARG A  23     -14.297  -8.333   7.346  1.00  0.00           C  
ATOM    337  CD  ARG A  23     -15.607  -8.645   7.991  1.00  0.00           C  
ATOM    338  NE  ARG A  23     -15.872 -10.081   7.981  1.00  0.00           N  
ATOM    339  CZ  ARG A  23     -17.033 -10.666   8.349  1.00  0.00           C  
ATOM    340  NH1 ARG A  23     -18.053  -9.937   8.762  1.00  0.00           N  
ATOM    341  NH2 ARG A  23     -17.144 -11.984   8.290  1.00  0.00           N  
ATOM    342  H   ARG A  23     -13.936  -6.548   4.859  1.00  0.00           H  
ATOM    343  HA  ARG A  23     -15.790  -5.996   7.084  1.00  0.00           H  
ATOM    344 1HB  ARG A  23     -12.855  -6.757   7.119  1.00  0.00           H  
ATOM    345 2HB  ARG A  23     -13.853  -6.615   8.554  1.00  0.00           H  
ATOM    346 1HG  ARG A  23     -14.395  -8.568   6.284  1.00  0.00           H  
ATOM    347 2HG  ARG A  23     -13.537  -8.975   7.789  1.00  0.00           H  
ATOM    348 1HD  ARG A  23     -15.603  -8.297   9.025  1.00  0.00           H  
ATOM    349 2HD  ARG A  23     -16.406  -8.157   7.437  1.00  0.00           H  
ATOM    350  HE  ARG A  23     -15.123 -10.686   7.670  1.00  0.00           H  
ATOM    351 1HH1 ARG A  23     -17.975  -8.934   8.810  1.00  0.00           H  
ATOM    352 2HH1 ARG A  23     -18.916 -10.384   9.035  1.00  0.00           H  
ATOM    353 1HH2 ARG A  23     -16.364 -12.543   7.973  1.00  0.00           H  
ATOM    354 2HH2 ARG A  23     -18.006 -12.433   8.561  1.00  0.00           H  
ATOM    355  N   ARG A  24     -13.310  -3.890   6.570  1.00  0.00           N  
ATOM    356  CA  ARG A  24     -12.922  -2.508   6.868  1.00  0.00           C  
ATOM    357  C   ARG A  24     -12.547  -1.738   5.603  1.00  0.00           C  
ATOM    358  O   ARG A  24     -11.787  -2.218   4.757  1.00  0.00           O  
ATOM    359  CB  ARG A  24     -11.742  -2.445   7.839  1.00  0.00           C  
ATOM    360  CG  ARG A  24     -11.968  -3.025   9.233  1.00  0.00           C  
ATOM    361  CD  ARG A  24     -12.891  -2.205  10.062  1.00  0.00           C  
ATOM    362  NE  ARG A  24     -13.016  -2.746  11.402  1.00  0.00           N  
ATOM    363  CZ  ARG A  24     -13.868  -3.730  11.775  1.00  0.00           C  
ATOM    364  NH1 ARG A  24     -14.690  -4.300  10.907  1.00  0.00           N  
ATOM    365  NH2 ARG A  24     -13.874  -4.132  13.039  1.00  0.00           N  
ATOM    366  H   ARG A  24     -12.764  -4.487   5.935  1.00  0.00           H  
ATOM    367  HA  ARG A  24     -13.771  -1.999   7.317  1.00  0.00           H  
ATOM    368 1HB  ARG A  24     -10.880  -2.924   7.419  1.00  0.00           H  
ATOM    369 2HB  ARG A  24     -11.472  -1.398   7.982  1.00  0.00           H  
ATOM    370 1HG  ARG A  24     -12.360  -4.032   9.155  1.00  0.00           H  
ATOM    371 2HG  ARG A  24     -11.009  -3.058   9.748  1.00  0.00           H  
ATOM    372 1HD  ARG A  24     -12.489  -1.195  10.142  1.00  0.00           H  
ATOM    373 2HD  ARG A  24     -13.878  -2.158   9.619  1.00  0.00           H  
ATOM    374  HE  ARG A  24     -12.416  -2.353  12.114  1.00  0.00           H  
ATOM    375 1HH1 ARG A  24     -14.719  -4.013   9.911  1.00  0.00           H  
ATOM    376 2HH1 ARG A  24     -15.314  -5.027  11.214  1.00  0.00           H  
ATOM    377 1HH2 ARG A  24     -13.249  -3.704  13.710  1.00  0.00           H  
ATOM    378 2HH2 ARG A  24     -14.502  -4.865  13.335  1.00  0.00           H  
ATOM    379  N   VAL A  25     -13.089  -0.528   5.474  1.00  0.00           N  
ATOM    380  CA  VAL A  25     -12.745   0.334   4.347  1.00  0.00           C  
ATOM    381  C   VAL A  25     -12.246   1.683   4.825  1.00  0.00           C  
ATOM    382  O   VAL A  25     -12.882   2.348   5.643  1.00  0.00           O  
ATOM    383  CB  VAL A  25     -13.925   0.497   3.358  1.00  0.00           C  
ATOM    384  CG1 VAL A  25     -15.182   1.000   4.055  1.00  0.00           C  
ATOM    385  CG2 VAL A  25     -13.528   1.499   2.233  1.00  0.00           C  
ATOM    386  H   VAL A  25     -13.713  -0.191   6.192  1.00  0.00           H  
ATOM    387  HA  VAL A  25     -11.933  -0.136   3.793  1.00  0.00           H  
ATOM    388  HB  VAL A  25     -14.135  -0.475   2.924  1.00  0.00           H  
ATOM    389 1HG1 VAL A  25     -15.987   1.094   3.333  1.00  0.00           H  
ATOM    390 2HG1 VAL A  25     -15.474   0.295   4.831  1.00  0.00           H  
ATOM    391 3HG1 VAL A  25     -15.003   1.974   4.501  1.00  0.00           H  
ATOM    392 1HG2 VAL A  25     -14.343   1.582   1.517  1.00  0.00           H  
ATOM    393 2HG2 VAL A  25     -13.328   2.484   2.650  1.00  0.00           H  
ATOM    394 3HG2 VAL A  25     -12.639   1.142   1.732  1.00  0.00           H  
ATOM    395  N   TYR A  26     -11.128   2.089   4.255  1.00  0.00           N  
ATOM    396  CA  TYR A  26     -10.498   3.358   4.572  1.00  0.00           C  
ATOM    397  C   TYR A  26      -9.896   3.980   3.331  1.00  0.00           C  
ATOM    398  O   TYR A  26      -9.388   3.256   2.471  1.00  0.00           O  
ATOM    399  CB  TYR A  26      -9.424   3.162   5.639  1.00  0.00           C  
ATOM    400  CG  TYR A  26      -8.686   4.416   5.967  1.00  0.00           C  
ATOM    401  CD1 TYR A  26      -9.222   5.345   6.833  1.00  0.00           C  
ATOM    402  CD2 TYR A  26      -7.474   4.640   5.384  1.00  0.00           C  
ATOM    403  CE1 TYR A  26      -8.531   6.503   7.101  1.00  0.00           C  
ATOM    404  CE2 TYR A  26      -6.777   5.787   5.649  1.00  0.00           C  
ATOM    405  CZ  TYR A  26      -7.302   6.723   6.502  1.00  0.00           C  
ATOM    406  OH  TYR A  26      -6.612   7.881   6.768  1.00  0.00           O  
ATOM    407  H   TYR A  26     -10.680   1.442   3.595  1.00  0.00           H  
ATOM    408  HA  TYR A  26     -11.258   4.040   4.952  1.00  0.00           H  
ATOM    409 1HB  TYR A  26      -9.879   2.775   6.555  1.00  0.00           H  
ATOM    410 2HB  TYR A  26      -8.704   2.418   5.297  1.00  0.00           H  
ATOM    411  HD1 TYR A  26     -10.192   5.166   7.297  1.00  0.00           H  
ATOM    412  HD2 TYR A  26      -7.078   3.899   4.711  1.00  0.00           H  
ATOM    413  HE1 TYR A  26      -8.951   7.245   7.780  1.00  0.00           H  
ATOM    414  HE2 TYR A  26      -5.811   5.959   5.185  1.00  0.00           H  
ATOM    415  HH  TYR A  26      -5.784   7.876   6.282  1.00  0.00           H  
ATOM    416  N   PHE A  27      -9.966   5.310   3.198  1.00  0.00           N  
ATOM    417  CA  PHE A  27      -9.323   5.908   2.043  1.00  0.00           C  
ATOM    418  C   PHE A  27      -8.646   7.260   2.283  1.00  0.00           C  
ATOM    419  O   PHE A  27      -8.983   8.008   3.202  1.00  0.00           O  
ATOM    420  CB  PHE A  27     -10.341   5.993   0.902  1.00  0.00           C  
ATOM    421  CG  PHE A  27     -11.519   6.824   1.091  1.00  0.00           C  
ATOM    422  CD1 PHE A  27     -11.519   8.136   0.696  1.00  0.00           C  
ATOM    423  CD2 PHE A  27     -12.662   6.285   1.633  1.00  0.00           C  
ATOM    424  CE1 PHE A  27     -12.641   8.910   0.836  1.00  0.00           C  
ATOM    425  CE2 PHE A  27     -13.790   7.050   1.777  1.00  0.00           C  
ATOM    426  CZ  PHE A  27     -13.780   8.365   1.375  1.00  0.00           C  
ATOM    427  H   PHE A  27     -10.434   5.898   3.875  1.00  0.00           H  
ATOM    428  HA  PHE A  27      -8.540   5.226   1.734  1.00  0.00           H  
ATOM    429 1HB  PHE A  27      -9.854   6.339   0.001  1.00  0.00           H  
ATOM    430 2HB  PHE A  27     -10.697   5.004   0.724  1.00  0.00           H  
ATOM    431  HD1 PHE A  27     -10.615   8.553   0.277  1.00  0.00           H  
ATOM    432  HD2 PHE A  27     -12.666   5.240   1.943  1.00  0.00           H  
ATOM    433  HE1 PHE A  27     -12.628   9.952   0.522  1.00  0.00           H  
ATOM    434  HE2 PHE A  27     -14.693   6.618   2.206  1.00  0.00           H  
ATOM    435  HZ  PHE A  27     -14.674   8.972   1.489  1.00  0.00           H  
ATOM    436  N   ILE A  28      -7.681   7.562   1.401  1.00  0.00           N  
ATOM    437  CA  ILE A  28      -6.917   8.817   1.431  1.00  0.00           C  
ATOM    438  C   ILE A  28      -7.084   9.676   0.185  1.00  0.00           C  
ATOM    439  O   ILE A  28      -6.903   9.213  -0.940  1.00  0.00           O  
ATOM    440  CB  ILE A  28      -5.400   8.560   1.654  1.00  0.00           C  
ATOM    441  CG1 ILE A  28      -5.209   7.882   3.031  1.00  0.00           C  
ATOM    442  CG2 ILE A  28      -4.561   9.868   1.500  1.00  0.00           C  
ATOM    443  CD1 ILE A  28      -3.791   7.454   3.347  1.00  0.00           C  
ATOM    444  H   ILE A  28      -7.502   6.865   0.673  1.00  0.00           H  
ATOM    445  HA  ILE A  28      -7.273   9.400   2.276  1.00  0.00           H  
ATOM    446  HB  ILE A  28      -5.053   7.845   0.904  1.00  0.00           H  
ATOM    447 1HG1 ILE A  28      -5.563   8.549   3.815  1.00  0.00           H  
ATOM    448 2HG1 ILE A  28      -5.825   6.989   3.038  1.00  0.00           H  
ATOM    449 1HG2 ILE A  28      -3.507   9.659   1.633  1.00  0.00           H  
ATOM    450 2HG2 ILE A  28      -4.690  10.294   0.503  1.00  0.00           H  
ATOM    451 3HG2 ILE A  28      -4.879  10.600   2.242  1.00  0.00           H  
ATOM    452 1HD1 ILE A  28      -3.774   6.957   4.315  1.00  0.00           H  
ATOM    453 2HD1 ILE A  28      -3.437   6.786   2.599  1.00  0.00           H  
ATOM    454 3HD1 ILE A  28      -3.136   8.313   3.385  1.00  0.00           H  
ATOM    455  N   LYS A  29      -7.419  10.949   0.409  1.00  0.00           N  
ATOM    456  CA  LYS A  29      -7.582  11.921  -0.676  1.00  0.00           C  
ATOM    457  C   LYS A  29      -6.256  12.482  -1.191  1.00  0.00           C  
ATOM    458  O   LYS A  29      -5.397  12.888  -0.403  1.00  0.00           O  
ATOM    459  CB  LYS A  29      -8.465  13.085  -0.220  1.00  0.00           C  
ATOM    460  CG  LYS A  29      -8.797  14.099  -1.329  1.00  0.00           C  
ATOM    461  CD  LYS A  29      -9.787  15.161  -0.852  1.00  0.00           C  
ATOM    462  CE  LYS A  29     -10.160  16.111  -1.985  1.00  0.00           C  
ATOM    463  NZ  LYS A  29     -11.145  17.148  -1.545  1.00  0.00           N  
ATOM    464  H   LYS A  29      -7.556  11.237   1.369  1.00  0.00           H  
ATOM    465  HA  LYS A  29      -8.062  11.422  -1.518  1.00  0.00           H  
ATOM    466 1HB  LYS A  29      -9.391  12.703   0.194  1.00  0.00           H  
ATOM    467 2HB  LYS A  29      -7.954  13.628   0.574  1.00  0.00           H  
ATOM    468 1HG  LYS A  29      -7.881  14.610  -1.632  1.00  0.00           H  
ATOM    469 2HG  LYS A  29      -9.195  13.582  -2.203  1.00  0.00           H  
ATOM    470 1HD  LYS A  29     -10.692  14.687  -0.479  1.00  0.00           H  
ATOM    471 2HD  LYS A  29      -9.338  15.733  -0.042  1.00  0.00           H  
ATOM    472 1HE  LYS A  29      -9.260  16.607  -2.346  1.00  0.00           H  
ATOM    473 2HE  LYS A  29     -10.597  15.533  -2.805  1.00  0.00           H  
ATOM    474 1HZ  LYS A  29     -11.367  17.754  -2.323  1.00  0.00           H  
ATOM    475 2HZ  LYS A  29     -11.989  16.692  -1.223  1.00  0.00           H  
ATOM    476 3HZ  LYS A  29     -10.751  17.697  -0.795  1.00  0.00           H  
ATOM    477  N   GLN A  30      -6.146  12.556  -2.517  1.00  0.00           N  
ATOM    478  CA  GLN A  30      -5.012  13.097  -3.247  1.00  0.00           C  
ATOM    479  C   GLN A  30      -5.484  14.200  -4.225  1.00  0.00           C  
ATOM    480  O   GLN A  30      -6.642  14.189  -4.667  1.00  0.00           O  
ATOM    481  CB  GLN A  30      -4.303  11.983  -4.041  1.00  0.00           C  
ATOM    482  CG  GLN A  30      -3.759  10.833  -3.215  1.00  0.00           C  
ATOM    483  CD  GLN A  30      -2.619  11.242  -2.311  1.00  0.00           C  
ATOM    484  OE1 GLN A  30      -2.110  12.373  -2.388  1.00  0.00           O  
ATOM    485  NE2 GLN A  30      -2.190  10.319  -1.474  1.00  0.00           N  
ATOM    486  H   GLN A  30      -6.908  12.170  -3.067  1.00  0.00           H  
ATOM    487  HA  GLN A  30      -4.333  13.509  -2.514  1.00  0.00           H  
ATOM    488 1HB  GLN A  30      -5.018  11.551  -4.738  1.00  0.00           H  
ATOM    489 2HB  GLN A  30      -3.494  12.384  -4.635  1.00  0.00           H  
ATOM    490 1HG  GLN A  30      -4.562  10.438  -2.587  1.00  0.00           H  
ATOM    491 2HG  GLN A  30      -3.402  10.053  -3.880  1.00  0.00           H  
ATOM    492 1HE2 GLN A  30      -1.439  10.513  -0.847  1.00  0.00           H  
ATOM    493 2HE2 GLN A  30      -2.602   9.380  -1.497  1.00  0.00           H  
ATOM    494  N   PRO A  31      -4.606  15.142  -4.632  1.00  0.00           N  
ATOM    495  CA  PRO A  31      -4.897  16.188  -5.603  1.00  0.00           C  
ATOM    496  C   PRO A  31      -5.440  15.574  -6.886  1.00  0.00           C  
ATOM    497  O   PRO A  31      -4.991  14.498  -7.307  1.00  0.00           O  
ATOM    498  CB  PRO A  31      -3.523  16.833  -5.821  1.00  0.00           C  
ATOM    499  CG  PRO A  31      -2.785  16.602  -4.519  1.00  0.00           C  
ATOM    500  CD  PRO A  31      -3.233  15.231  -4.049  1.00  0.00           C  
ATOM    501  HA  PRO A  31      -5.612  16.903  -5.171  1.00  0.00           H  
ATOM    502 1HB  PRO A  31      -3.024  16.371  -6.685  1.00  0.00           H  
ATOM    503 2HB  PRO A  31      -3.644  17.901  -6.057  1.00  0.00           H  
ATOM    504 1HG  PRO A  31      -1.697  16.654  -4.686  1.00  0.00           H  
ATOM    505 2HG  PRO A  31      -3.032  17.397  -3.800  1.00  0.00           H  
ATOM    506 1HD  PRO A  31      -2.571  14.452  -4.446  1.00  0.00           H  
ATOM    507 2HD  PRO A  31      -3.241  15.252  -2.954  1.00  0.00           H  
ATOM    508  N   GLY A  32      -6.401  16.276  -7.506  1.00  0.00           N  
ATOM    509  CA  GLY A  32      -7.059  15.785  -8.714  1.00  0.00           C  
ATOM    510  C   GLY A  32      -8.359  15.050  -8.369  1.00  0.00           C  
ATOM    511  O   GLY A  32      -8.954  14.387  -9.220  1.00  0.00           O  
ATOM    512  H   GLY A  32      -6.684  17.169  -7.124  1.00  0.00           H  
ATOM    513 1HA  GLY A  32      -7.276  16.623  -9.377  1.00  0.00           H  
ATOM    514 2HA  GLY A  32      -6.389  15.115  -9.251  1.00  0.00           H  
ATOM    515  N   ASN A  33      -8.806  15.198  -7.115  1.00  0.00           N  
ATOM    516  CA  ASN A  33     -10.013  14.545  -6.594  1.00  0.00           C  
ATOM    517  C   ASN A  33      -9.905  13.045  -6.754  1.00  0.00           C  
ATOM    518  O   ASN A  33     -10.825  12.389  -7.239  1.00  0.00           O  
ATOM    519  CB  ASN A  33     -11.283  15.038  -7.275  1.00  0.00           C  
ATOM    520  CG  ASN A  33     -12.539  14.668  -6.479  1.00  0.00           C  
ATOM    521  OD1 ASN A  33     -12.496  14.653  -5.238  1.00  0.00           O  
ATOM    522  ND2 ASN A  33     -13.619  14.373  -7.161  1.00  0.00           N  
ATOM    523  H   ASN A  33      -8.261  15.775  -6.495  1.00  0.00           H  
ATOM    524  HA  ASN A  33     -10.084  14.747  -5.524  1.00  0.00           H  
ATOM    525 1HB  ASN A  33     -11.240  16.121  -7.393  1.00  0.00           H  
ATOM    526 2HB  ASN A  33     -11.362  14.602  -8.271  1.00  0.00           H  
ATOM    527 1HD2 ASN A  33     -14.462  14.115  -6.692  1.00  0.00           H  
ATOM    528 2HD2 ASN A  33     -13.594  14.385  -8.162  1.00  0.00           H  
ATOM    529  N   ARG A  34      -8.761  12.513  -6.357  1.00  0.00           N  
ATOM    530  CA  ARG A  34      -8.498  11.094  -6.458  1.00  0.00           C  
ATOM    531  C   ARG A  34      -8.388  10.530  -5.074  1.00  0.00           C  
ATOM    532  O   ARG A  34      -7.938  11.222  -4.163  1.00  0.00           O  
ATOM    533  CB  ARG A  34      -7.202  10.860  -7.207  1.00  0.00           C  
ATOM    534  CG  ARG A  34      -7.238  11.269  -8.649  1.00  0.00           C  
ATOM    535  CD  ARG A  34      -5.961  11.042  -9.325  1.00  0.00           C  
ATOM    536  NE  ARG A  34      -4.922  11.946  -8.834  1.00  0.00           N  
ATOM    537  CZ  ARG A  34      -3.606  11.793  -9.022  1.00  0.00           C  
ATOM    538  NH1 ARG A  34      -3.106  10.773  -9.687  1.00  0.00           N  
ATOM    539  NH2 ARG A  34      -2.802  12.696  -8.523  1.00  0.00           N  
ATOM    540  H   ARG A  34      -8.055  13.121  -5.926  1.00  0.00           H  
ATOM    541  HA  ARG A  34      -9.319  10.604  -6.981  1.00  0.00           H  
ATOM    542 1HB  ARG A  34      -6.410  11.432  -6.727  1.00  0.00           H  
ATOM    543 2HB  ARG A  34      -6.931   9.806  -7.158  1.00  0.00           H  
ATOM    544 1HG  ARG A  34      -7.986  10.685  -9.139  1.00  0.00           H  
ATOM    545 2HG  ARG A  34      -7.486  12.317  -8.728  1.00  0.00           H  
ATOM    546 1HD  ARG A  34      -5.643  10.014  -9.154  1.00  0.00           H  
ATOM    547 2HD  ARG A  34      -6.091  11.213 -10.393  1.00  0.00           H  
ATOM    548  HE  ARG A  34      -5.201  12.800  -8.309  1.00  0.00           H  
ATOM    549 1HH1 ARG A  34      -3.704  10.063 -10.083  1.00  0.00           H  
ATOM    550 2HH1 ARG A  34      -2.090  10.718  -9.795  1.00  0.00           H  
ATOM    551 1HH2 ARG A  34      -3.230  13.487  -8.004  1.00  0.00           H  
ATOM    552 2HH2 ARG A  34      -1.790  12.591  -8.670  1.00  0.00           H  
ATOM    553  N   TYR A  35      -8.815   9.293  -4.889  1.00  0.00           N  
ATOM    554  CA  TYR A  35      -8.689   8.709  -3.571  1.00  0.00           C  
ATOM    555  C   TYR A  35      -8.164   7.284  -3.655  1.00  0.00           C  
ATOM    556  O   TYR A  35      -8.553   6.504  -4.536  1.00  0.00           O  
ATOM    557  CB  TYR A  35     -10.054   8.677  -2.894  1.00  0.00           C  
ATOM    558  CG  TYR A  35     -10.799   9.998  -2.873  1.00  0.00           C  
ATOM    559  CD1 TYR A  35     -11.479  10.423  -4.028  1.00  0.00           C  
ATOM    560  CD2 TYR A  35     -10.841  10.762  -1.749  1.00  0.00           C  
ATOM    561  CE1 TYR A  35     -12.130  11.609  -4.039  1.00  0.00           C  
ATOM    562  CE2 TYR A  35     -11.523  11.949  -1.758  1.00  0.00           C  
ATOM    563  CZ  TYR A  35     -12.149  12.385  -2.894  1.00  0.00           C  
ATOM    564  OH  TYR A  35     -12.799  13.604  -2.890  1.00  0.00           O  
ATOM    565  H   TYR A  35      -9.229   8.778  -5.667  1.00  0.00           H  
ATOM    566  HA  TYR A  35      -7.990   9.301  -2.993  1.00  0.00           H  
ATOM    567 1HB  TYR A  35     -10.630   7.975  -3.338  1.00  0.00           H  
ATOM    568 2HB  TYR A  35      -9.911   8.356  -1.871  1.00  0.00           H  
ATOM    569  HD1 TYR A  35     -11.467   9.820  -4.934  1.00  0.00           H  
ATOM    570  HD2 TYR A  35     -10.332  10.439  -0.850  1.00  0.00           H  
ATOM    571  HE1 TYR A  35     -12.631  11.943  -4.950  1.00  0.00           H  
ATOM    572  HE2 TYR A  35     -11.552  12.559  -0.863  1.00  0.00           H  
ATOM    573  HH  TYR A  35     -13.017  13.857  -3.807  1.00  0.00           H  
ATOM    574  N   PHE A  36      -7.321   6.908  -2.708  1.00  0.00           N  
ATOM    575  CA  PHE A  36      -6.915   5.512  -2.651  1.00  0.00           C  
ATOM    576  C   PHE A  36      -7.761   4.804  -1.637  1.00  0.00           C  
ATOM    577  O   PHE A  36      -7.826   5.226  -0.485  1.00  0.00           O  
ATOM    578  CB  PHE A  36      -5.455   5.301  -2.315  1.00  0.00           C  
ATOM    579  CG  PHE A  36      -5.107   3.834  -2.300  1.00  0.00           C  
ATOM    580  CD1 PHE A  36      -5.487   2.961  -3.304  1.00  0.00           C  
ATOM    581  CD2 PHE A  36      -4.415   3.339  -1.291  1.00  0.00           C  
ATOM    582  CE1 PHE A  36      -5.198   1.655  -3.220  1.00  0.00           C  
ATOM    583  CE2 PHE A  36      -4.114   2.019  -1.203  1.00  0.00           C  
ATOM    584  CZ  PHE A  36      -4.506   1.171  -2.153  1.00  0.00           C  
ATOM    585  H   PHE A  36      -6.998   7.609  -2.033  1.00  0.00           H  
ATOM    586  HA  PHE A  36      -7.111   5.062  -3.620  1.00  0.00           H  
ATOM    587 1HB  PHE A  36      -4.836   5.800  -2.994  1.00  0.00           H  
ATOM    588 2HB  PHE A  36      -5.241   5.713  -1.329  1.00  0.00           H  
ATOM    589  HD1 PHE A  36      -6.042   3.309  -4.167  1.00  0.00           H  
ATOM    590  HD2 PHE A  36      -4.103   4.022  -0.543  1.00  0.00           H  
ATOM    591  HE1 PHE A  36      -5.533   1.011  -4.008  1.00  0.00           H  
ATOM    592  HE2 PHE A  36      -3.569   1.657  -0.365  1.00  0.00           H  
ATOM    593  HZ  PHE A  36      -4.265   0.118  -2.060  1.00  0.00           H  
ATOM    594  N   VAL A  37      -8.440   3.750  -2.057  1.00  0.00           N  
ATOM    595  CA  VAL A  37      -9.312   3.012  -1.175  1.00  0.00           C  
ATOM    596  C   VAL A  37      -8.794   1.628  -0.897  1.00  0.00           C  
ATOM    597  O   VAL A  37      -8.555   0.840  -1.815  1.00  0.00           O  
ATOM    598  CB  VAL A  37     -10.683   2.845  -1.833  1.00  0.00           C  
ATOM    599  CG1 VAL A  37     -11.630   2.073  -0.925  1.00  0.00           C  
ATOM    600  CG2 VAL A  37     -11.219   4.137  -2.215  1.00  0.00           C  
ATOM    601  H   VAL A  37      -8.378   3.456  -3.034  1.00  0.00           H  
ATOM    602  HA  VAL A  37      -9.389   3.533  -0.229  1.00  0.00           H  
ATOM    603  HB  VAL A  37     -10.556   2.275  -2.713  1.00  0.00           H  
ATOM    604 1HG1 VAL A  37     -12.582   1.940  -1.425  1.00  0.00           H  
ATOM    605 2HG1 VAL A  37     -11.221   1.094  -0.690  1.00  0.00           H  
ATOM    606 3HG1 VAL A  37     -11.776   2.635  -0.004  1.00  0.00           H  
ATOM    607 1HG2 VAL A  37     -12.148   3.946  -2.707  1.00  0.00           H  
ATOM    608 2HG2 VAL A  37     -11.376   4.756  -1.368  1.00  0.00           H  
ATOM    609 3HG2 VAL A  37     -10.534   4.628  -2.896  1.00  0.00           H  
ATOM    610  N   LEU A  38      -8.644   1.302   0.370  1.00  0.00           N  
ATOM    611  CA  LEU A  38      -8.192  -0.031   0.682  1.00  0.00           C  
ATOM    612  C   LEU A  38      -9.312  -0.792   1.348  1.00  0.00           C  
ATOM    613  O   LEU A  38      -9.911  -0.339   2.334  1.00  0.00           O  
ATOM    614  CB  LEU A  38      -6.947  -0.012   1.556  1.00  0.00           C  
ATOM    615  CG  LEU A  38      -6.363  -1.370   1.979  1.00  0.00           C  
ATOM    616  CD1 LEU A  38      -5.845  -2.136   0.757  1.00  0.00           C  
ATOM    617  CD2 LEU A  38      -5.263  -1.099   2.925  1.00  0.00           C  
ATOM    618  H   LEU A  38      -8.879   1.981   1.103  1.00  0.00           H  
ATOM    619  HA  LEU A  38      -7.951  -0.542  -0.246  1.00  0.00           H  
ATOM    620 1HB  LEU A  38      -6.166   0.498   1.011  1.00  0.00           H  
ATOM    621 2HB  LEU A  38      -7.175   0.549   2.459  1.00  0.00           H  
ATOM    622  HG  LEU A  38      -7.124  -1.980   2.476  1.00  0.00           H  
ATOM    623 1HD1 LEU A  38      -5.415  -3.064   1.091  1.00  0.00           H  
ATOM    624 2HD1 LEU A  38      -6.651  -2.349   0.068  1.00  0.00           H  
ATOM    625 3HD1 LEU A  38      -5.091  -1.545   0.250  1.00  0.00           H  
ATOM    626 1HD2 LEU A  38      -4.811  -2.028   3.269  1.00  0.00           H  
ATOM    627 2HD2 LEU A  38      -4.524  -0.497   2.447  1.00  0.00           H  
ATOM    628 3HD2 LEU A  38      -5.667  -0.563   3.762  1.00  0.00           H  
ATOM    629  N   LEU A  39      -9.610  -1.944   0.772  1.00  0.00           N  
ATOM    630  CA  LEU A  39     -10.646  -2.826   1.256  1.00  0.00           C  
ATOM    631  C   LEU A  39     -10.032  -4.041   1.959  1.00  0.00           C  
ATOM    632  O   LEU A  39      -9.435  -4.918   1.317  1.00  0.00           O  
ATOM    633  CB  LEU A  39     -11.450  -3.283   0.045  1.00  0.00           C  
ATOM    634  CG  LEU A  39     -12.007  -2.155  -0.869  1.00  0.00           C  
ATOM    635  CD1 LEU A  39     -12.636  -2.771  -2.067  1.00  0.00           C  
ATOM    636  CD2 LEU A  39     -13.019  -1.284  -0.118  1.00  0.00           C  
ATOM    637  H   LEU A  39      -9.104  -2.209  -0.078  1.00  0.00           H  
ATOM    638  HA  LEU A  39     -11.267  -2.294   1.974  1.00  0.00           H  
ATOM    639 1HB  LEU A  39     -10.813  -3.901  -0.555  1.00  0.00           H  
ATOM    640 2HB  LEU A  39     -12.262  -3.873   0.388  1.00  0.00           H  
ATOM    641  HG  LEU A  39     -11.176  -1.530  -1.212  1.00  0.00           H  
ATOM    642 1HD1 LEU A  39     -12.978  -1.977  -2.701  1.00  0.00           H  
ATOM    643 2HD1 LEU A  39     -11.912  -3.354  -2.605  1.00  0.00           H  
ATOM    644 3HD1 LEU A  39     -13.466  -3.404  -1.776  1.00  0.00           H  
ATOM    645 1HD2 LEU A  39     -13.386  -0.499  -0.779  1.00  0.00           H  
ATOM    646 2HD2 LEU A  39     -13.851  -1.865   0.218  1.00  0.00           H  
ATOM    647 3HD2 LEU A  39     -12.532  -0.840   0.729  1.00  0.00           H  
ATOM    648  N   LYS A  40     -10.165  -4.105   3.283  1.00  0.00           N  
ATOM    649  CA  LYS A  40      -9.587  -5.196   4.069  1.00  0.00           C  
ATOM    650  C   LYS A  40     -10.582  -6.341   4.159  1.00  0.00           C  
ATOM    651  O   LYS A  40     -11.675  -6.162   4.730  1.00  0.00           O  
ATOM    652  CB  LYS A  40      -9.238  -4.697   5.468  1.00  0.00           C  
ATOM    653  CG  LYS A  40      -8.519  -5.687   6.378  1.00  0.00           C  
ATOM    654  CD  LYS A  40      -8.209  -5.041   7.734  1.00  0.00           C  
ATOM    655  CE  LYS A  40      -7.498  -6.008   8.675  1.00  0.00           C  
ATOM    656  NZ  LYS A  40      -7.241  -5.394  10.014  1.00  0.00           N  
ATOM    657  H   LYS A  40     -10.669  -3.359   3.774  1.00  0.00           H  
ATOM    658  HA  LYS A  40      -8.687  -5.563   3.571  1.00  0.00           H  
ATOM    659 1HB  LYS A  40      -8.634  -3.793   5.392  1.00  0.00           H  
ATOM    660 2HB  LYS A  40     -10.158  -4.425   5.959  1.00  0.00           H  
ATOM    661 1HG  LYS A  40      -9.149  -6.561   6.536  1.00  0.00           H  
ATOM    662 2HG  LYS A  40      -7.589  -6.009   5.909  1.00  0.00           H  
ATOM    663 1HD  LYS A  40      -7.577  -4.158   7.582  1.00  0.00           H  
ATOM    664 2HD  LYS A  40      -9.140  -4.714   8.199  1.00  0.00           H  
ATOM    665 1HE  LYS A  40      -8.113  -6.897   8.804  1.00  0.00           H  
ATOM    666 2HE  LYS A  40      -6.543  -6.297   8.233  1.00  0.00           H  
ATOM    667 1HZ  LYS A  40      -6.767  -6.060  10.609  1.00  0.00           H  
ATOM    668 2HZ  LYS A  40      -6.661  -4.568   9.902  1.00  0.00           H  
ATOM    669 3HZ  LYS A  40      -8.117  -5.128  10.441  1.00  0.00           H  
ATOM    670  N   ASN A  41     -10.173  -7.531   3.671  1.00  0.00           N  
ATOM    671  CA  ASN A  41     -11.034  -8.706   3.628  1.00  0.00           C  
ATOM    672  C   ASN A  41     -12.168  -8.398   2.679  1.00  0.00           C  
ATOM    673  O   ASN A  41     -13.217  -7.923   3.101  1.00  0.00           O  
ATOM    674  CB  ASN A  41     -11.512  -9.128   5.004  1.00  0.00           C  
ATOM    675  CG  ASN A  41     -10.373  -9.533   5.894  1.00  0.00           C  
ATOM    676  OD1 ASN A  41      -9.450 -10.251   5.476  1.00  0.00           O  
ATOM    677  ND2 ASN A  41     -10.417  -9.092   7.123  1.00  0.00           N  
ATOM    678  H   ASN A  41      -9.236  -7.634   3.265  1.00  0.00           H  
ATOM    679  HA  ASN A  41     -10.471  -9.536   3.200  1.00  0.00           H  
ATOM    680 1HB  ASN A  41     -12.064  -8.353   5.480  1.00  0.00           H  
ATOM    681 2HB  ASN A  41     -12.186  -9.976   4.899  1.00  0.00           H  
ATOM    682 1HD2 ASN A  41      -9.691  -9.332   7.766  1.00  0.00           H  
ATOM    683 2HD2 ASN A  41     -11.177  -8.517   7.420  1.00  0.00           H  
ATOM    684  N   ALA A  42     -11.933  -8.604   1.380  1.00  0.00           N  
ATOM    685  CA  ALA A  42     -12.883  -8.181   0.353  1.00  0.00           C  
ATOM    686  C   ALA A  42     -13.117  -9.211  -0.761  1.00  0.00           C  
ATOM    687  O   ALA A  42     -12.208  -9.938  -1.174  1.00  0.00           O  
ATOM    688  CB  ALA A  42     -12.325  -6.905  -0.256  1.00  0.00           C  
ATOM    689  H   ALA A  42     -11.058  -9.048   1.110  1.00  0.00           H  
ATOM    690  HA  ALA A  42     -13.843  -7.984   0.837  1.00  0.00           H  
ATOM    691 1HB  ALA A  42     -13.017  -6.511  -0.999  1.00  0.00           H  
ATOM    692 2HB  ALA A  42     -12.164  -6.182   0.527  1.00  0.00           H  
ATOM    693 3HB  ALA A  42     -11.372  -7.125  -0.717  1.00  0.00           H  
ATOM    694  N   ASP A  43     -14.348  -9.265  -1.274  1.00  0.00           N  
ATOM    695  CA  ASP A  43     -14.690 -10.140  -2.392  1.00  0.00           C  
ATOM    696  C   ASP A  43     -14.469  -9.449  -3.753  1.00  0.00           C  
ATOM    697  O   ASP A  43     -15.171  -8.475  -4.035  1.00  0.00           O  
ATOM    698  CB  ASP A  43     -16.139 -10.617  -2.256  1.00  0.00           C  
ATOM    699  CG  ASP A  43     -16.570 -11.603  -3.346  1.00  0.00           C  
ATOM    700  OD1 ASP A  43     -16.304 -11.339  -4.528  1.00  0.00           O  
ATOM    701  OD2 ASP A  43     -17.159 -12.607  -3.007  1.00  0.00           O  
ATOM    702  H   ASP A  43     -15.098  -8.694  -0.865  1.00  0.00           H  
ATOM    703  HA  ASP A  43     -14.067 -11.019  -2.296  1.00  0.00           H  
ATOM    704 1HB  ASP A  43     -16.270 -11.090  -1.281  1.00  0.00           H  
ATOM    705 2HB  ASP A  43     -16.803  -9.755  -2.279  1.00  0.00           H  
ATOM    706  N   PRO A  44     -13.496  -9.877  -4.593  1.00  0.00           N  
ATOM    707  CA  PRO A  44     -13.151  -9.247  -5.856  1.00  0.00           C  
ATOM    708  C   PRO A  44     -14.240  -9.293  -6.924  1.00  0.00           C  
ATOM    709  O   PRO A  44     -14.214  -8.467  -7.837  1.00  0.00           O  
ATOM    710  CB  PRO A  44     -11.895 -10.023  -6.289  1.00  0.00           C  
ATOM    711  CG  PRO A  44     -12.002 -11.366  -5.606  1.00  0.00           C  
ATOM    712  CD  PRO A  44     -12.708 -11.098  -4.293  1.00  0.00           C  
ATOM    713  HA  PRO A  44     -12.900  -8.201  -5.662  1.00  0.00           H  
ATOM    714 1HB  PRO A  44     -11.873 -10.115  -7.387  1.00  0.00           H  
ATOM    715 2HB  PRO A  44     -10.992  -9.471  -6.001  1.00  0.00           H  
ATOM    716 1HG  PRO A  44     -12.546 -12.078  -6.251  1.00  0.00           H  
ATOM    717 2HG  PRO A  44     -10.994 -11.786  -5.454  1.00  0.00           H  
ATOM    718 1HD  PRO A  44     -13.370 -11.957  -4.094  1.00  0.00           H  
ATOM    719 2HD  PRO A  44     -11.983 -10.915  -3.483  1.00  0.00           H  
ATOM    720  N   GLU A  45     -15.194 -10.239  -6.843  1.00  0.00           N  
ATOM    721  CA  GLU A  45     -16.232 -10.253  -7.866  1.00  0.00           C  
ATOM    722  C   GLU A  45     -17.239  -9.213  -7.448  1.00  0.00           C  
ATOM    723  O   GLU A  45     -17.829  -8.505  -8.275  1.00  0.00           O  
ATOM    724  CB  GLU A  45     -16.851 -11.642  -8.032  1.00  0.00           C  
ATOM    725  CG  GLU A  45     -15.888 -12.685  -8.628  1.00  0.00           C  
ATOM    726  CD  GLU A  45     -15.468 -12.336 -10.051  1.00  0.00           C  
ATOM    727  OE1 GLU A  45     -16.324 -12.101 -10.864  1.00  0.00           O  
ATOM    728  OE2 GLU A  45     -14.284 -12.280 -10.314  1.00  0.00           O  
ATOM    729  H   GLU A  45     -15.263 -10.927  -6.084  1.00  0.00           H  
ATOM    730  HA  GLU A  45     -15.802  -9.956  -8.820  1.00  0.00           H  
ATOM    731 1HB  GLU A  45     -17.178 -12.008  -7.056  1.00  0.00           H  
ATOM    732 2HB  GLU A  45     -17.730 -11.577  -8.672  1.00  0.00           H  
ATOM    733 1HG  GLU A  45     -14.997 -12.741  -8.001  1.00  0.00           H  
ATOM    734 2HG  GLU A  45     -16.370 -13.662  -8.621  1.00  0.00           H  
ATOM    735  N   GLY A  46     -17.407  -9.109  -6.127  1.00  0.00           N  
ATOM    736  CA  GLY A  46     -18.302  -8.122  -5.566  1.00  0.00           C  
ATOM    737  C   GLY A  46     -17.760  -6.751  -5.939  1.00  0.00           C  
ATOM    738  O   GLY A  46     -18.500  -5.883  -6.389  1.00  0.00           O  
ATOM    739  H   GLY A  46     -16.914  -9.781  -5.518  1.00  0.00           H  
ATOM    740 1HA  GLY A  46     -19.308  -8.253  -5.955  1.00  0.00           H  
ATOM    741 2HA  GLY A  46     -18.342  -8.237  -4.486  1.00  0.00           H  
ATOM    742  N   VAL A  47     -16.439  -6.581  -5.880  1.00  0.00           N  
ATOM    743  CA  VAL A  47     -15.854  -5.298  -6.229  1.00  0.00           C  
ATOM    744  C   VAL A  47     -16.123  -4.958  -7.698  1.00  0.00           C  
ATOM    745  O   VAL A  47     -16.552  -3.843  -8.016  1.00  0.00           O  
ATOM    746  CB  VAL A  47     -14.327  -5.277  -5.950  1.00  0.00           C  
ATOM    747  CG1 VAL A  47     -13.713  -4.060  -6.498  1.00  0.00           C  
ATOM    748  CG2 VAL A  47     -14.063  -5.304  -4.474  1.00  0.00           C  
ATOM    749  H   VAL A  47     -15.872  -7.346  -5.506  1.00  0.00           H  
ATOM    750  HA  VAL A  47     -16.324  -4.536  -5.609  1.00  0.00           H  
ATOM    751  HB  VAL A  47     -13.860  -6.128  -6.432  1.00  0.00           H  
ATOM    752 1HG1 VAL A  47     -12.654  -4.089  -6.289  1.00  0.00           H  
ATOM    753 2HG1 VAL A  47     -13.863  -4.028  -7.548  1.00  0.00           H  
ATOM    754 3HG1 VAL A  47     -14.139  -3.182  -6.056  1.00  0.00           H  
ATOM    755 1HG2 VAL A  47     -13.012  -5.269  -4.297  1.00  0.00           H  
ATOM    756 2HG2 VAL A  47     -14.522  -4.451  -4.004  1.00  0.00           H  
ATOM    757 3HG2 VAL A  47     -14.461  -6.198  -4.062  1.00  0.00           H  
ATOM    758  N   LYS A  48     -15.955  -5.925  -8.608  1.00  0.00           N  
ATOM    759  CA  LYS A  48     -16.189  -5.638 -10.030  1.00  0.00           C  
ATOM    760  C   LYS A  48     -17.592  -5.059 -10.294  1.00  0.00           C  
ATOM    761  O   LYS A  48     -17.740  -4.088 -11.061  1.00  0.00           O  
ATOM    762  CB  LYS A  48     -16.013  -6.918 -10.853  1.00  0.00           C  
ATOM    763  CG  LYS A  48     -14.570  -7.398 -11.007  1.00  0.00           C  
ATOM    764  CD  LYS A  48     -14.522  -8.755 -11.726  1.00  0.00           C  
ATOM    765  CE  LYS A  48     -13.096  -9.283 -11.862  1.00  0.00           C  
ATOM    766  NZ  LYS A  48     -13.071 -10.678 -12.406  1.00  0.00           N  
ATOM    767  H   LYS A  48     -15.586  -6.837  -8.318  1.00  0.00           H  
ATOM    768  HA  LYS A  48     -15.450  -4.929 -10.358  1.00  0.00           H  
ATOM    769 1HB  LYS A  48     -16.580  -7.725 -10.390  1.00  0.00           H  
ATOM    770 2HB  LYS A  48     -16.422  -6.762 -11.849  1.00  0.00           H  
ATOM    771 1HG  LYS A  48     -14.015  -6.669 -11.591  1.00  0.00           H  
ATOM    772 2HG  LYS A  48     -14.102  -7.481 -10.039  1.00  0.00           H  
ATOM    773 1HD  LYS A  48     -15.105  -9.487 -11.162  1.00  0.00           H  
ATOM    774 2HD  LYS A  48     -14.960  -8.659 -12.717  1.00  0.00           H  
ATOM    775 1HE  LYS A  48     -12.542  -8.632 -12.535  1.00  0.00           H  
ATOM    776 2HE  LYS A  48     -12.614  -9.278 -10.883  1.00  0.00           H  
ATOM    777 1HZ  LYS A  48     -12.121 -10.999 -12.482  1.00  0.00           H  
ATOM    778 2HZ  LYS A  48     -13.587 -11.296 -11.741  1.00  0.00           H  
ATOM    779 3HZ  LYS A  48     -13.511 -10.711 -13.309  1.00  0.00           H  
ATOM    780  N   LYS A  49     -18.596  -5.577  -9.575  1.00  0.00           N  
ATOM    781  CA  LYS A  49     -20.004  -5.177  -9.714  1.00  0.00           C  
ATOM    782  C   LYS A  49     -20.279  -3.692  -9.443  1.00  0.00           C  
ATOM    783  O   LYS A  49     -21.307  -3.170  -9.886  1.00  0.00           O  
ATOM    784  CB  LYS A  49     -20.894  -6.005  -8.789  1.00  0.00           C  
ATOM    785  CG  LYS A  49     -21.049  -7.459  -9.181  1.00  0.00           C  
ATOM    786  CD  LYS A  49     -21.913  -8.210  -8.175  1.00  0.00           C  
ATOM    787  CE  LYS A  49     -22.032  -9.683  -8.542  1.00  0.00           C  
ATOM    788  NZ  LYS A  49     -22.841 -10.444  -7.545  1.00  0.00           N  
ATOM    789  H   LYS A  49     -18.363  -6.374  -8.964  1.00  0.00           H  
ATOM    790  HA  LYS A  49     -20.301  -5.379 -10.742  1.00  0.00           H  
ATOM    791 1HB  LYS A  49     -20.481  -5.984  -7.794  1.00  0.00           H  
ATOM    792 2HB  LYS A  49     -21.882  -5.555  -8.739  1.00  0.00           H  
ATOM    793 1HG  LYS A  49     -21.508  -7.517 -10.166  1.00  0.00           H  
ATOM    794 2HG  LYS A  49     -20.071  -7.926  -9.231  1.00  0.00           H  
ATOM    795 1HD  LYS A  49     -21.469  -8.122  -7.183  1.00  0.00           H  
ATOM    796 2HD  LYS A  49     -22.907  -7.767  -8.150  1.00  0.00           H  
ATOM    797 1HE  LYS A  49     -22.503  -9.770  -9.519  1.00  0.00           H  
ATOM    798 2HE  LYS A  49     -21.031 -10.118  -8.591  1.00  0.00           H  
ATOM    799 1HZ  LYS A  49     -22.895 -11.415  -7.823  1.00  0.00           H  
ATOM    800 2HZ  LYS A  49     -22.403 -10.379  -6.636  1.00  0.00           H  
ATOM    801 3HZ  LYS A  49     -23.774 -10.058  -7.497  1.00  0.00           H  
ATOM    802  N   VAL A  50     -19.442  -3.043  -8.641  1.00  0.00           N  
ATOM    803  CA  VAL A  50     -19.605  -1.624  -8.339  1.00  0.00           C  
ATOM    804  C   VAL A  50     -18.516  -0.764  -8.924  1.00  0.00           C  
ATOM    805  O   VAL A  50     -18.789   0.348  -9.359  1.00  0.00           O  
ATOM    806  CB  VAL A  50     -19.752  -1.327  -6.846  1.00  0.00           C  
ATOM    807  CG1 VAL A  50     -19.718   0.183  -6.582  1.00  0.00           C  
ATOM    808  CG2 VAL A  50     -21.111  -1.824  -6.400  1.00  0.00           C  
ATOM    809  H   VAL A  50     -18.603  -3.534  -8.320  1.00  0.00           H  
ATOM    810  HA  VAL A  50     -20.536  -1.302  -8.801  1.00  0.00           H  
ATOM    811  HB  VAL A  50     -18.948  -1.803  -6.298  1.00  0.00           H  
ATOM    812 1HG1 VAL A  50     -19.844   0.347  -5.535  1.00  0.00           H  
ATOM    813 2HG1 VAL A  50     -18.772   0.615  -6.885  1.00  0.00           H  
ATOM    814 3HG1 VAL A  50     -20.525   0.669  -7.129  1.00  0.00           H  
ATOM    815 1HG2 VAL A  50     -21.244  -1.615  -5.336  1.00  0.00           H  
ATOM    816 2HG2 VAL A  50     -21.882  -1.312  -6.968  1.00  0.00           H  
ATOM    817 3HG2 VAL A  50     -21.193  -2.889  -6.584  1.00  0.00           H  
ATOM    818  N   ARG A  51     -17.269  -1.227  -8.924  1.00  0.00           N  
ATOM    819  CA  ARG A  51     -16.200  -0.335  -9.329  1.00  0.00           C  
ATOM    820  C   ARG A  51     -16.432   0.156 -10.764  1.00  0.00           C  
ATOM    821  O   ARG A  51     -16.112   1.304 -11.101  1.00  0.00           O  
ATOM    822  CB  ARG A  51     -14.834  -1.032  -9.286  1.00  0.00           C  
ATOM    823  CG  ARG A  51     -14.575  -2.019 -10.373  1.00  0.00           C  
ATOM    824  CD  ARG A  51     -13.244  -2.606 -10.267  1.00  0.00           C  
ATOM    825  NE  ARG A  51     -13.004  -3.591 -11.296  1.00  0.00           N  
ATOM    826  CZ  ARG A  51     -12.539  -3.349 -12.552  1.00  0.00           C  
ATOM    827  NH1 ARG A  51     -12.242  -2.125 -12.973  1.00  0.00           N  
ATOM    828  NH2 ARG A  51     -12.378  -4.370 -13.386  1.00  0.00           N  
ATOM    829  H   ARG A  51     -17.057  -2.167  -8.592  1.00  0.00           H  
ATOM    830  HA  ARG A  51     -16.191   0.523  -8.661  1.00  0.00           H  
ATOM    831 1HB  ARG A  51     -14.034  -0.373  -9.298  1.00  0.00           H  
ATOM    832 2HB  ARG A  51     -14.766  -1.585  -8.348  1.00  0.00           H  
ATOM    833 1HG  ARG A  51     -15.329  -2.771 -10.358  1.00  0.00           H  
ATOM    834 2HG  ARG A  51     -14.580  -1.512 -11.331  1.00  0.00           H  
ATOM    835 1HD  ARG A  51     -12.490  -1.824 -10.344  1.00  0.00           H  
ATOM    836 2HD  ARG A  51     -13.150  -3.090  -9.331  1.00  0.00           H  
ATOM    837  HE  ARG A  51     -13.193  -4.552 -11.054  1.00  0.00           H  
ATOM    838 1HH1 ARG A  51     -12.345  -1.288 -12.374  1.00  0.00           H  
ATOM    839 2HH1 ARG A  51     -11.904  -1.989 -13.913  1.00  0.00           H  
ATOM    840 1HH2 ARG A  51     -12.599  -5.309 -13.088  1.00  0.00           H  
ATOM    841 2HH2 ARG A  51     -12.037  -4.211 -14.324  1.00  0.00           H  
ATOM    842  N   SER A  52     -17.077  -0.646 -11.625  1.00  0.00           N  
ATOM    843  CA  SER A  52     -17.249  -0.174 -12.992  1.00  0.00           C  
ATOM    844  C   SER A  52     -18.185   1.040 -13.084  1.00  0.00           C  
ATOM    845  O   SER A  52     -18.062   1.852 -14.005  1.00  0.00           O  
ATOM    846  CB  SER A  52     -17.797  -1.286 -13.867  1.00  0.00           C  
ATOM    847  OG  SER A  52     -19.134  -1.568 -13.554  1.00  0.00           O  
ATOM    848  H   SER A  52     -17.364  -1.602 -11.370  1.00  0.00           H  
ATOM    849  HA  SER A  52     -16.271   0.115 -13.376  1.00  0.00           H  
ATOM    850 1HB  SER A  52     -17.716  -1.004 -14.915  1.00  0.00           H  
ATOM    851 2HB  SER A  52     -17.194  -2.183 -13.719  1.00  0.00           H  
ATOM    852  HG  SER A  52     -19.368  -2.347 -14.068  1.00  0.00           H  
ATOM    853  N   LYS A  53     -19.037   1.241 -12.074  1.00  0.00           N  
ATOM    854  CA  LYS A  53     -20.032   2.310 -12.059  1.00  0.00           C  
ATOM    855  C   LYS A  53     -19.408   3.669 -11.827  1.00  0.00           C  
ATOM    856  O   LYS A  53     -20.034   4.704 -12.065  1.00  0.00           O  
ATOM    857  CB  LYS A  53     -21.066   2.057 -10.959  1.00  0.00           C  
ATOM    858  CG  LYS A  53     -21.946   0.844 -11.198  1.00  0.00           C  
ATOM    859  CD  LYS A  53     -22.938   0.633 -10.062  1.00  0.00           C  
ATOM    860  CE  LYS A  53     -23.815  -0.587 -10.328  1.00  0.00           C  
ATOM    861  NZ  LYS A  53     -24.779  -0.840  -9.226  1.00  0.00           N  
ATOM    862  H   LYS A  53     -19.013   0.605 -11.277  1.00  0.00           H  
ATOM    863  HA  LYS A  53     -20.532   2.327 -13.026  1.00  0.00           H  
ATOM    864 1HB  LYS A  53     -20.560   1.930 -10.005  1.00  0.00           H  
ATOM    865 2HB  LYS A  53     -21.710   2.929 -10.865  1.00  0.00           H  
ATOM    866 1HG  LYS A  53     -22.484   0.965 -12.137  1.00  0.00           H  
ATOM    867 2HG  LYS A  53     -21.309  -0.042 -11.275  1.00  0.00           H  
ATOM    868 1HD  LYS A  53     -22.389   0.479  -9.130  1.00  0.00           H  
ATOM    869 2HD  LYS A  53     -23.567   1.515  -9.953  1.00  0.00           H  
ATOM    870 1HE  LYS A  53     -24.368  -0.432 -11.252  1.00  0.00           H  
ATOM    871 2HE  LYS A  53     -23.176  -1.461 -10.442  1.00  0.00           H  
ATOM    872 1HZ  LYS A  53     -25.330  -1.658  -9.448  1.00  0.00           H  
ATOM    873 2HZ  LYS A  53     -24.271  -1.001  -8.367  1.00  0.00           H  
ATOM    874 3HZ  LYS A  53     -25.388  -0.044  -9.115  1.00  0.00           H  
ATOM    875  N   TYR A  54     -18.202   3.660 -11.284  1.00  0.00           N  
ATOM    876  CA  TYR A  54     -17.474   4.859 -10.947  1.00  0.00           C  
ATOM    877  C   TYR A  54     -16.199   4.996 -11.778  1.00  0.00           C  
ATOM    878  O   TYR A  54     -15.345   5.822 -11.455  1.00  0.00           O  
ATOM    879  CB  TYR A  54     -17.157   4.853  -9.451  1.00  0.00           C  
ATOM    880  CG  TYR A  54     -18.324   4.984  -8.522  1.00  0.00           C  
ATOM    881  CD1 TYR A  54     -18.912   3.852  -7.965  1.00  0.00           C  
ATOM    882  CD2 TYR A  54     -18.775   6.247  -8.176  1.00  0.00           C  
ATOM    883  CE1 TYR A  54     -19.959   4.000  -7.078  1.00  0.00           C  
ATOM    884  CE2 TYR A  54     -19.810   6.390  -7.291  1.00  0.00           C  
ATOM    885  CZ  TYR A  54     -20.401   5.280  -6.741  1.00  0.00           C  
ATOM    886  OH  TYR A  54     -21.436   5.438  -5.861  1.00  0.00           O  
ATOM    887  H   TYR A  54     -17.717   2.769 -11.149  1.00  0.00           H  
ATOM    888  HA  TYR A  54     -18.103   5.720 -11.168  1.00  0.00           H  
ATOM    889 1HB  TYR A  54     -16.709   3.899  -9.217  1.00  0.00           H  
ATOM    890 2HB  TYR A  54     -16.437   5.636  -9.214  1.00  0.00           H  
ATOM    891  HD1 TYR A  54     -18.551   2.854  -8.229  1.00  0.00           H  
ATOM    892  HD2 TYR A  54     -18.303   7.128  -8.605  1.00  0.00           H  
ATOM    893  HE1 TYR A  54     -20.430   3.125  -6.636  1.00  0.00           H  
ATOM    894  HE2 TYR A  54     -20.160   7.385  -7.016  1.00  0.00           H  
ATOM    895  HH  TYR A  54     -21.678   4.584  -5.494  1.00  0.00           H  
ATOM    896  N   ASN A  55     -16.036   4.152 -12.815  1.00  0.00           N  
ATOM    897  CA  ASN A  55     -14.814   4.126 -13.632  1.00  0.00           C  
ATOM    898  C   ASN A  55     -13.567   3.884 -12.763  1.00  0.00           C  
ATOM    899  O   ASN A  55     -12.510   4.487 -12.976  1.00  0.00           O  
ATOM    900  CB  ASN A  55     -14.665   5.420 -14.414  1.00  0.00           C  
ATOM    901  CG  ASN A  55     -15.802   5.653 -15.359  1.00  0.00           C  
ATOM    902  OD1 ASN A  55     -16.259   4.746 -16.066  1.00  0.00           O  
ATOM    903  ND2 ASN A  55     -16.278   6.871 -15.388  1.00  0.00           N  
ATOM    904  H   ASN A  55     -16.789   3.501 -13.068  1.00  0.00           H  
ATOM    905  HA  ASN A  55     -14.888   3.292 -14.332  1.00  0.00           H  
ATOM    906 1HB  ASN A  55     -14.578   6.270 -13.744  1.00  0.00           H  
ATOM    907 2HB  ASN A  55     -13.744   5.378 -14.993  1.00  0.00           H  
ATOM    908 1HD2 ASN A  55     -17.038   7.099 -15.997  1.00  0.00           H  
ATOM    909 2HD2 ASN A  55     -15.881   7.576 -14.799  1.00  0.00           H  
ATOM    910  N   VAL A  56     -13.718   2.995 -11.786  1.00  0.00           N  
ATOM    911  CA  VAL A  56     -12.709   2.598 -10.814  1.00  0.00           C  
ATOM    912  C   VAL A  56     -11.868   1.405 -11.208  1.00  0.00           C  
ATOM    913  O   VAL A  56     -12.347   0.465 -11.850  1.00  0.00           O  
ATOM    914  CB  VAL A  56     -13.404   2.330  -9.481  1.00  0.00           C  
ATOM    915  CG1 VAL A  56     -12.441   1.716  -8.436  1.00  0.00           C  
ATOM    916  CG2 VAL A  56     -13.956   3.585  -9.022  1.00  0.00           C  
ATOM    917  H   VAL A  56     -14.623   2.528 -11.699  1.00  0.00           H  
ATOM    918  HA  VAL A  56     -12.035   3.445 -10.673  1.00  0.00           H  
ATOM    919  HB  VAL A  56     -14.192   1.686  -9.640  1.00  0.00           H  
ATOM    920 1HG1 VAL A  56     -12.965   1.543  -7.518  1.00  0.00           H  
ATOM    921 2HG1 VAL A  56     -12.065   0.778  -8.794  1.00  0.00           H  
ATOM    922 3HG1 VAL A  56     -11.621   2.362  -8.243  1.00  0.00           H  
ATOM    923 1HG2 VAL A  56     -14.505   3.446  -8.100  1.00  0.00           H  
ATOM    924 2HG2 VAL A  56     -13.171   4.262  -8.884  1.00  0.00           H  
ATOM    925 3HG2 VAL A  56     -14.594   3.959  -9.768  1.00  0.00           H  
ATOM    926  N   ARG A  57     -10.585   1.488 -10.881  1.00  0.00           N  
ATOM    927  CA  ARG A  57      -9.685   0.368 -11.120  1.00  0.00           C  
ATOM    928  C   ARG A  57      -9.355  -0.290  -9.787  1.00  0.00           C  
ATOM    929  O   ARG A  57      -9.039   0.406  -8.825  1.00  0.00           O  
ATOM    930  CB  ARG A  57      -8.413   0.832 -11.788  1.00  0.00           C  
ATOM    931  CG  ARG A  57      -8.584   1.391 -13.172  1.00  0.00           C  
ATOM    932  CD  ARG A  57      -7.283   1.782 -13.701  1.00  0.00           C  
ATOM    933  NE  ARG A  57      -7.345   2.352 -15.021  1.00  0.00           N  
ATOM    934  CZ  ARG A  57      -6.259   2.741 -15.716  1.00  0.00           C  
ATOM    935  NH1 ARG A  57      -5.056   2.601 -15.181  1.00  0.00           N  
ATOM    936  NH2 ARG A  57      -6.399   3.261 -16.930  1.00  0.00           N  
ATOM    937  H   ARG A  57     -10.278   2.333 -10.379  1.00  0.00           H  
ATOM    938  HA  ARG A  57     -10.176  -0.362 -11.760  1.00  0.00           H  
ATOM    939 1HB  ARG A  57      -7.961   1.615 -11.189  1.00  0.00           H  
ATOM    940 2HB  ARG A  57      -7.702   0.006 -11.838  1.00  0.00           H  
ATOM    941 1HG  ARG A  57      -9.020   0.640 -13.826  1.00  0.00           H  
ATOM    942 2HG  ARG A  57      -9.228   2.272 -13.138  1.00  0.00           H  
ATOM    943 1HD  ARG A  57      -6.837   2.519 -13.029  1.00  0.00           H  
ATOM    944 2HD  ARG A  57      -6.655   0.896 -13.748  1.00  0.00           H  
ATOM    945  HE  ARG A  57      -8.255   2.469 -15.447  1.00  0.00           H  
ATOM    946 1HH1 ARG A  57      -4.946   2.194 -14.229  1.00  0.00           H  
ATOM    947 2HH1 ARG A  57      -4.235   2.890 -15.691  1.00  0.00           H  
ATOM    948 1HH2 ARG A  57      -7.321   3.365 -17.333  1.00  0.00           H  
ATOM    949 2HH2 ARG A  57      -5.587   3.554 -17.453  1.00  0.00           H  
ATOM    950  N   CYS A  58      -9.434  -1.623  -9.723  1.00  0.00           N  
ATOM    951  CA  CYS A  58      -9.141  -2.334  -8.476  1.00  0.00           C  
ATOM    952  C   CYS A  58      -8.185  -3.501  -8.642  1.00  0.00           C  
ATOM    953  O   CYS A  58      -8.306  -4.299  -9.574  1.00  0.00           O  
ATOM    954  CB  CYS A  58     -10.418  -2.840  -7.822  1.00  0.00           C  
ATOM    955  SG  CYS A  58     -11.574  -1.541  -7.276  1.00  0.00           S  
ATOM    956  H   CYS A  58      -9.683  -2.149 -10.547  1.00  0.00           H  
ATOM    957  HA  CYS A  58      -8.673  -1.639  -7.800  1.00  0.00           H  
ATOM    958 1HB  CYS A  58     -10.936  -3.494  -8.513  1.00  0.00           H  
ATOM    959 2HB  CYS A  58     -10.153  -3.434  -6.971  1.00  0.00           H  
ATOM    960  N   VAL A  59      -7.264  -3.630  -7.696  1.00  0.00           N  
ATOM    961  CA  VAL A  59      -6.272  -4.685  -7.710  1.00  0.00           C  
ATOM    962  C   VAL A  59      -6.389  -5.641  -6.508  1.00  0.00           C  
ATOM    963  O   VAL A  59      -6.340  -5.224  -5.348  1.00  0.00           O  
ATOM    964  CB  VAL A  59      -4.872  -4.027  -7.746  1.00  0.00           C  
ATOM    965  CG1 VAL A  59      -3.819  -5.056  -7.764  1.00  0.00           C  
ATOM    966  CG2 VAL A  59      -4.758  -3.128  -8.960  1.00  0.00           C  
ATOM    967  H   VAL A  59      -7.232  -2.918  -6.968  1.00  0.00           H  
ATOM    968  HA  VAL A  59      -6.406  -5.266  -8.624  1.00  0.00           H  
ATOM    969  HB  VAL A  59      -4.732  -3.433  -6.855  1.00  0.00           H  
ATOM    970 1HG1 VAL A  59      -2.855  -4.585  -7.791  1.00  0.00           H  
ATOM    971 2HG1 VAL A  59      -3.888  -5.680  -6.882  1.00  0.00           H  
ATOM    972 3HG1 VAL A  59      -3.947  -5.662  -8.653  1.00  0.00           H  
ATOM    973 1HG2 VAL A  59      -3.780  -2.665  -8.978  1.00  0.00           H  
ATOM    974 2HG2 VAL A  59      -4.897  -3.726  -9.860  1.00  0.00           H  
ATOM    975 3HG2 VAL A  59      -5.519  -2.352  -8.922  1.00  0.00           H  
ATOM    976  N   ILE A  60      -6.523  -6.934  -6.802  1.00  0.00           N  
ATOM    977  CA  ILE A  60      -6.631  -7.978  -5.767  1.00  0.00           C  
ATOM    978  C   ILE A  60      -5.320  -8.685  -5.468  1.00  0.00           C  
ATOM    979  O   ILE A  60      -4.685  -9.254  -6.366  1.00  0.00           O  
ATOM    980  CB  ILE A  60      -7.722  -9.030  -6.142  1.00  0.00           C  
ATOM    981  CG1 ILE A  60      -7.769 -10.232  -5.093  1.00  0.00           C  
ATOM    982  CG2 ILE A  60      -7.522  -9.575  -7.558  1.00  0.00           C  
ATOM    983  CD1 ILE A  60      -8.265  -9.922  -3.706  1.00  0.00           C  
ATOM    984  H   ILE A  60      -6.555  -7.176  -7.782  1.00  0.00           H  
ATOM    985  HA  ILE A  60      -6.945  -7.494  -4.844  1.00  0.00           H  
ATOM    986  HB  ILE A  60      -8.691  -8.539  -6.100  1.00  0.00           H  
ATOM    987 1HG1 ILE A  60      -8.418 -11.001  -5.503  1.00  0.00           H  
ATOM    988 2HG1 ILE A  60      -6.771 -10.652  -4.999  1.00  0.00           H  
ATOM    989 1HG2 ILE A  60      -8.326 -10.275  -7.784  1.00  0.00           H  
ATOM    990 2HG2 ILE A  60      -7.548  -8.765  -8.275  1.00  0.00           H  
ATOM    991 3HG2 ILE A  60      -6.571 -10.095  -7.637  1.00  0.00           H  
ATOM    992 1HD1 ILE A  60      -8.244 -10.833  -3.124  1.00  0.00           H  
ATOM    993 2HD1 ILE A  60      -7.633  -9.179  -3.223  1.00  0.00           H  
ATOM    994 3HD1 ILE A  60      -9.268  -9.561  -3.757  1.00  0.00           H  
ATOM    995  N   ARG A  61      -4.952  -8.689  -4.181  1.00  0.00           N  
ATOM    996  CA  ARG A  61      -3.735  -9.331  -3.709  1.00  0.00           C  
ATOM    997  C   ARG A  61      -3.920 -10.110  -2.402  1.00  0.00           C  
ATOM    998  O   ARG A  61      -4.808  -9.810  -1.593  1.00  0.00           O  
ATOM    999  CB  ARG A  61      -2.628  -8.306  -3.522  1.00  0.00           C  
ATOM   1000  CG  ARG A  61      -2.160  -7.595  -4.790  1.00  0.00           C  
ATOM   1001  CD  ARG A  61      -1.406  -8.488  -5.716  1.00  0.00           C  
ATOM   1002  NE  ARG A  61      -0.882  -7.747  -6.864  1.00  0.00           N  
ATOM   1003  CZ  ARG A  61      -1.514  -7.558  -8.037  1.00  0.00           C  
ATOM   1004  NH1 ARG A  61      -2.709  -8.088  -8.265  1.00  0.00           N  
ATOM   1005  NH2 ARG A  61      -0.931  -6.827  -8.989  1.00  0.00           N  
ATOM   1006  H   ARG A  61      -5.537  -8.187  -3.498  1.00  0.00           H  
ATOM   1007  HA  ARG A  61      -3.422 -10.048  -4.463  1.00  0.00           H  
ATOM   1008 1HB  ARG A  61      -2.981  -7.534  -2.839  1.00  0.00           H  
ATOM   1009 2HB  ARG A  61      -1.763  -8.778  -3.057  1.00  0.00           H  
ATOM   1010 1HG  ARG A  61      -2.997  -7.165  -5.314  1.00  0.00           H  
ATOM   1011 2HG  ARG A  61      -1.483  -6.804  -4.495  1.00  0.00           H  
ATOM   1012 1HD  ARG A  61      -0.582  -8.956  -5.194  1.00  0.00           H  
ATOM   1013 2HD  ARG A  61      -2.056  -9.266  -6.091  1.00  0.00           H  
ATOM   1014  HE  ARG A  61       0.026  -7.319  -6.754  1.00  0.00           H  
ATOM   1015 1HH1 ARG A  61      -3.208  -8.641  -7.545  1.00  0.00           H  
ATOM   1016 2HH1 ARG A  61      -3.159  -7.943  -9.154  1.00  0.00           H  
ATOM   1017 1HH2 ARG A  61      -0.012  -6.370  -8.832  1.00  0.00           H  
ATOM   1018 2HH2 ARG A  61      -1.398  -6.689  -9.869  1.00  0.00           H  
ATOM   1019  N   GLU A  62      -3.033 -11.092  -2.207  1.00  0.00           N  
ATOM   1020  CA  GLU A  62      -2.950 -11.913  -1.004  1.00  0.00           C  
ATOM   1021  C   GLU A  62      -1.776 -12.867  -1.144  1.00  0.00           C  
ATOM   1022  O   GLU A  62      -1.306 -13.093  -2.260  1.00  0.00           O  
ATOM   1023  OXT GLU A  62      -1.120 -13.149  -0.143  1.00  0.00           O  
ATOM   1024  CB  GLU A  62      -4.225 -12.728  -0.773  1.00  0.00           C  
ATOM   1025  CG  GLU A  62      -4.229 -13.522   0.537  1.00  0.00           C  
ATOM   1026  CD  GLU A  62      -5.538 -14.204   0.811  1.00  0.00           C  
ATOM   1027  OE1 GLU A  62      -5.969 -14.978  -0.008  1.00  0.00           O  
ATOM   1028  OE2 GLU A  62      -6.134 -13.929   1.845  1.00  0.00           O  
ATOM   1029  H   GLU A  62      -2.360 -11.282  -2.938  1.00  0.00           H  
ATOM   1030  HA  GLU A  62      -2.776 -11.266  -0.142  1.00  0.00           H  
ATOM   1031 1HB  GLU A  62      -5.077 -12.096  -0.785  1.00  0.00           H  
ATOM   1032 2HB  GLU A  62      -4.346 -13.440  -1.587  1.00  0.00           H  
ATOM   1033 1HG  GLU A  62      -3.447 -14.279   0.491  1.00  0.00           H  
ATOM   1034 2HG  GLU A  62      -3.991 -12.848   1.356  1.00  0.00           H  
TER                                                                             
ATOM   1036  N   LYS B  63       6.492  16.258  -4.180  1.00  0.00           N  
ATOM   1037  CA  LYS B  63       6.995  15.051  -3.526  1.00  0.00           C  
ATOM   1038  C   LYS B  63       6.000  13.898  -3.639  1.00  0.00           C  
ATOM   1039  O   LYS B  63       4.888  14.068  -4.146  1.00  0.00           O  
ATOM   1040  CB  LYS B  63       7.311  15.325  -2.049  1.00  0.00           C  
ATOM   1041  CG  LYS B  63       8.456  16.317  -1.800  1.00  0.00           C  
ATOM   1042  CD  LYS B  63       8.718  16.494  -0.304  1.00  0.00           C  
ATOM   1043  CE  LYS B  63       9.864  17.471  -0.045  1.00  0.00           C  
ATOM   1044  NZ  LYS B  63      10.119  17.657   1.414  1.00  0.00           N  
ATOM   1045 1H   LYS B  63       7.166  16.992  -4.087  1.00  0.00           H  
ATOM   1046 2H   LYS B  63       6.336  16.070  -5.150  1.00  0.00           H  
ATOM   1047 3H   LYS B  63       5.634  16.537  -3.752  1.00  0.00           H  
ATOM   1048  HA  LYS B  63       7.907  14.740  -4.037  1.00  0.00           H  
ATOM   1049 1HB  LYS B  63       6.420  15.718  -1.558  1.00  0.00           H  
ATOM   1050 2HB  LYS B  63       7.568  14.395  -1.547  1.00  0.00           H  
ATOM   1051 1HG  LYS B  63       9.367  15.952  -2.278  1.00  0.00           H  
ATOM   1052 2HG  LYS B  63       8.207  17.288  -2.225  1.00  0.00           H  
ATOM   1053 1HD  LYS B  63       7.817  16.871   0.183  1.00  0.00           H  
ATOM   1054 2HD  LYS B  63       8.972  15.530   0.138  1.00  0.00           H  
ATOM   1055 1HE  LYS B  63      10.770  17.091  -0.515  1.00  0.00           H  
ATOM   1056 2HE  LYS B  63       9.616  18.437  -0.485  1.00  0.00           H  
ATOM   1057 1HZ  LYS B  63      10.882  18.308   1.543  1.00  0.00           H  
ATOM   1058 2HZ  LYS B  63       9.288  18.022   1.860  1.00  0.00           H  
ATOM   1059 3HZ  LYS B  63      10.362  16.770   1.832  1.00  0.00           H  
ATOM   1060  N   ILE B  64       6.416  12.723  -3.167  1.00  0.00           N  
ATOM   1061  CA  ILE B  64       5.634  11.499  -3.335  1.00  0.00           C  
ATOM   1062  C   ILE B  64       4.748  11.118  -2.176  1.00  0.00           C  
ATOM   1063  O   ILE B  64       5.251  10.917  -1.069  1.00  0.00           O  
ATOM   1064  CB  ILE B  64       6.587  10.314  -3.513  1.00  0.00           C  
ATOM   1065  CG1 ILE B  64       7.397  10.576  -4.709  1.00  0.00           C  
ATOM   1066  CG2 ILE B  64       5.812   8.959  -3.592  1.00  0.00           C  
ATOM   1067  CD1 ILE B  64       8.510   9.624  -4.957  1.00  0.00           C  
ATOM   1068  H   ILE B  64       7.326  12.667  -2.738  1.00  0.00           H  
ATOM   1069  HA  ILE B  64       5.063  11.626  -4.244  1.00  0.00           H  
ATOM   1070  HB  ILE B  64       7.263  10.276  -2.672  1.00  0.00           H  
ATOM   1071 1HG1 ILE B  64       6.737  10.609  -5.541  1.00  0.00           H  
ATOM   1072 2HG1 ILE B  64       7.852  11.542  -4.612  1.00  0.00           H  
ATOM   1073 1HG2 ILE B  64       6.499   8.146  -3.718  1.00  0.00           H  
ATOM   1074 2HG2 ILE B  64       5.249   8.783  -2.684  1.00  0.00           H  
ATOM   1075 3HG2 ILE B  64       5.118   8.973  -4.431  1.00  0.00           H  
ATOM   1076 1HD1 ILE B  64       8.996   9.920  -5.828  1.00  0.00           H  
ATOM   1077 2HD1 ILE B  64       9.180   9.664  -4.153  1.00  0.00           H  
ATOM   1078 3HD1 ILE B  64       8.165   8.612  -5.091  1.00  0.00           H  
ATOM   1079  N   PRO B  65       3.435  10.990  -2.366  1.00  0.00           N  
ATOM   1080  CA  PRO B  65       2.564  10.582  -1.315  1.00  0.00           C  
ATOM   1081  C   PRO B  65       2.798   9.108  -0.939  1.00  0.00           C  
ATOM   1082  O   PRO B  65       2.845   8.195  -1.785  1.00  0.00           O  
ATOM   1083  CB  PRO B  65       1.182  10.822  -1.916  1.00  0.00           C  
ATOM   1084  CG  PRO B  65       1.379  10.783  -3.414  1.00  0.00           C  
ATOM   1085  CD  PRO B  65       2.785  11.263  -3.658  1.00  0.00           C  
ATOM   1086  HA  PRO B  65       2.723  11.230  -0.448  1.00  0.00           H  
ATOM   1087 1HB  PRO B  65       0.514  10.023  -1.577  1.00  0.00           H  
ATOM   1088 2HB  PRO B  65       0.761  11.775  -1.559  1.00  0.00           H  
ATOM   1089 1HG  PRO B  65       1.241   9.780  -3.797  1.00  0.00           H  
ATOM   1090 2HG  PRO B  65       0.625  11.417  -3.908  1.00  0.00           H  
ATOM   1091 1HD  PRO B  65       3.193  10.624  -4.460  1.00  0.00           H  
ATOM   1092 2HD  PRO B  65       2.811  12.339  -3.905  1.00  0.00           H  
ATOM   1093  N   ILE B  66       2.879   8.907   0.355  1.00  0.00           N  
ATOM   1094  CA  ILE B  66       2.968   7.606   0.968  1.00  0.00           C  
ATOM   1095  C   ILE B  66       1.628   7.421   1.619  1.00  0.00           C  
ATOM   1096  O   ILE B  66       1.151   8.320   2.308  1.00  0.00           O  
ATOM   1097  CB  ILE B  66       4.135   7.487   1.975  1.00  0.00           C  
ATOM   1098  CG1 ILE B  66       5.494   7.831   1.265  1.00  0.00           C  
ATOM   1099  CG2 ILE B  66       4.169   6.055   2.619  1.00  0.00           C  
ATOM   1100  CD1 ILE B  66       5.859   6.931   0.085  1.00  0.00           C  
ATOM   1101  H   ILE B  66       2.866   9.716   0.967  1.00  0.00           H  
ATOM   1102  HA  ILE B  66       3.100   6.840   0.204  1.00  0.00           H  
ATOM   1103  HB  ILE B  66       3.997   8.221   2.765  1.00  0.00           H  
ATOM   1104 1HG1 ILE B  66       5.453   8.861   0.900  1.00  0.00           H  
ATOM   1105 2HG1 ILE B  66       6.294   7.757   2.001  1.00  0.00           H  
ATOM   1106 1HG2 ILE B  66       4.986   5.992   3.339  1.00  0.00           H  
ATOM   1107 2HG2 ILE B  66       3.227   5.862   3.139  1.00  0.00           H  
ATOM   1108 3HG2 ILE B  66       4.306   5.297   1.850  1.00  0.00           H  
ATOM   1109 1HD1 ILE B  66       6.792   7.246  -0.303  1.00  0.00           H  
ATOM   1110 2HD1 ILE B  66       5.946   5.904   0.410  1.00  0.00           H  
ATOM   1111 3HD1 ILE B  66       5.114   7.003  -0.696  1.00  0.00           H  
ATOM   1112  N   GLU B  67       0.988   6.315   1.350  1.00  0.00           N  
ATOM   1113  CA  GLU B  67      -0.341   6.097   1.876  1.00  0.00           C  
ATOM   1114  C   GLU B  67      -0.330   5.053   2.957  1.00  0.00           C  
ATOM   1115  O   GLU B  67       0.132   3.933   2.738  1.00  0.00           O  
ATOM   1116  CB  GLU B  67      -1.202   5.783   0.665  1.00  0.00           C  
ATOM   1117  CG  GLU B  67      -1.349   6.963  -0.299  1.00  0.00           C  
ATOM   1118  CD  GLU B  67      -2.037   6.611  -1.571  1.00  0.00           C  
ATOM   1119  OE1 GLU B  67      -1.943   5.481  -1.960  1.00  0.00           O  
ATOM   1120  OE2 GLU B  67      -2.668   7.470  -2.161  1.00  0.00           O  
ATOM   1121  H   GLU B  67       1.440   5.607   0.774  1.00  0.00           H  
ATOM   1122  HA  GLU B  67      -0.713   7.026   2.304  1.00  0.00           H  
ATOM   1123 1HB  GLU B  67      -0.793   4.953   0.131  1.00  0.00           H  
ATOM   1124 2HB  GLU B  67      -2.136   5.551   0.950  1.00  0.00           H  
ATOM   1125 1HG  GLU B  67      -1.914   7.747   0.204  1.00  0.00           H  
ATOM   1126 2HG  GLU B  67      -0.363   7.363  -0.540  1.00  0.00           H  
ATOM   1127  N   GLU B  68      -0.840   5.429   4.116  1.00  0.00           N  
ATOM   1128  CA  GLU B  68      -0.977   4.524   5.239  1.00  0.00           C  
ATOM   1129  C   GLU B  68      -2.452   4.243   5.435  1.00  0.00           C  
ATOM   1130  O   GLU B  68      -3.203   5.072   5.962  1.00  0.00           O  
ATOM   1131  CB  GLU B  68      -0.377   5.117   6.517  1.00  0.00           C  
ATOM   1132  CG  GLU B  68       1.127   5.333   6.475  1.00  0.00           C  
ATOM   1133  CD  GLU B  68       1.680   5.907   7.758  1.00  0.00           C  
ATOM   1134  OE1 GLU B  68       0.914   6.284   8.609  1.00  0.00           O  
ATOM   1135  OE2 GLU B  68       2.879   5.949   7.884  1.00  0.00           O  
ATOM   1136  H   GLU B  68      -1.170   6.378   4.216  1.00  0.00           H  
ATOM   1137  HA  GLU B  68      -0.472   3.588   5.008  1.00  0.00           H  
ATOM   1138 1HB  GLU B  68      -0.848   6.078   6.726  1.00  0.00           H  
ATOM   1139 2HB  GLU B  68      -0.595   4.455   7.358  1.00  0.00           H  
ATOM   1140 1HG  GLU B  68       1.605   4.373   6.280  1.00  0.00           H  
ATOM   1141 2HG  GLU B  68       1.368   5.998   5.646  1.00  0.00           H  
ATOM   1142  N   LEU B  69      -2.867   3.115   4.903  1.00  0.00           N  
ATOM   1143  CA  LEU B  69      -4.261   2.740   4.888  1.00  0.00           C  
ATOM   1144  C   LEU B  69      -4.409   1.413   5.563  1.00  0.00           C  
ATOM   1145  O   LEU B  69      -3.790   0.420   5.164  1.00  0.00           O  
ATOM   1146  CB  LEU B  69      -4.828   2.561   3.492  1.00  0.00           C  
ATOM   1147  CG  LEU B  69      -5.068   3.757   2.694  1.00  0.00           C  
ATOM   1148  CD1 LEU B  69      -3.894   4.131   2.058  1.00  0.00           C  
ATOM   1149  CD2 LEU B  69      -6.082   3.471   1.705  1.00  0.00           C  
ATOM   1150  H   LEU B  69      -2.159   2.470   4.546  1.00  0.00           H  
ATOM   1151  HA  LEU B  69      -4.829   3.474   5.452  1.00  0.00           H  
ATOM   1152 1HB  LEU B  69      -4.157   1.918   2.932  1.00  0.00           H  
ATOM   1153 2HB  LEU B  69      -5.778   2.047   3.592  1.00  0.00           H  
ATOM   1154  HG  LEU B  69      -5.390   4.575   3.316  1.00  0.00           H  
ATOM   1155 1HD1 LEU B  69      -4.135   4.998   1.460  1.00  0.00           H  
ATOM   1156 2HD1 LEU B  69      -3.143   4.378   2.749  1.00  0.00           H  
ATOM   1157 3HD1 LEU B  69      -3.539   3.326   1.434  1.00  0.00           H  
ATOM   1158 1HD2 LEU B  69      -6.249   4.354   1.112  1.00  0.00           H  
ATOM   1159 2HD2 LEU B  69      -5.761   2.675   1.072  1.00  0.00           H  
ATOM   1160 3HD2 LEU B  69      -6.995   3.189   2.194  1.00  0.00           H  
ATOM   1161  N   GLU B  70      -5.236   1.417   6.590  1.00  0.00           N  
ATOM   1162  CA  GLU B  70      -5.432   0.278   7.448  1.00  0.00           C  
ATOM   1163  C   GLU B  70      -4.065  -0.079   8.015  1.00  0.00           C  
ATOM   1164  O   GLU B  70      -3.430   0.781   8.634  1.00  0.00           O  
ATOM   1165  CB  GLU B  70      -6.093  -0.908   6.730  1.00  0.00           C  
ATOM   1166  CG  GLU B  70      -7.543  -0.669   6.307  1.00  0.00           C  
ATOM   1167  CD  GLU B  70      -8.481  -0.581   7.502  1.00  0.00           C  
ATOM   1168  OE1 GLU B  70      -8.180  -1.187   8.505  1.00  0.00           O  
ATOM   1169  OE2 GLU B  70      -9.476   0.087   7.414  1.00  0.00           O  
ATOM   1170  H   GLU B  70      -5.723   2.276   6.814  1.00  0.00           H  
ATOM   1171  HA  GLU B  70      -6.078   0.561   8.279  1.00  0.00           H  
ATOM   1172 1HB  GLU B  70      -5.516  -1.215   5.879  1.00  0.00           H  
ATOM   1173 2HB  GLU B  70      -6.119  -1.761   7.408  1.00  0.00           H  
ATOM   1174 1HG  GLU B  70      -7.596   0.259   5.741  1.00  0.00           H  
ATOM   1175 2HG  GLU B  70      -7.863  -1.476   5.650  1.00  0.00           H  
ATOM   1176  N   ASP B  71      -3.611  -1.318   7.822  1.00  0.00           N  
ATOM   1177  CA  ASP B  71      -2.311  -1.711   8.353  1.00  0.00           C  
ATOM   1178  C   ASP B  71      -1.178  -1.723   7.319  1.00  0.00           C  
ATOM   1179  O   ASP B  71      -0.087  -2.195   7.634  1.00  0.00           O  
ATOM   1180  CB  ASP B  71      -2.433  -3.079   9.045  1.00  0.00           C  
ATOM   1181  CG  ASP B  71      -2.970  -4.193   8.104  1.00  0.00           C  
ATOM   1182  OD1 ASP B  71      -3.422  -3.861   7.029  1.00  0.00           O  
ATOM   1183  OD2 ASP B  71      -2.929  -5.372   8.467  1.00  0.00           O  
ATOM   1184  H   ASP B  71      -4.165  -1.981   7.301  1.00  0.00           H  
ATOM   1185  HA  ASP B  71      -2.036  -0.986   9.116  1.00  0.00           H  
ATOM   1186 1HB  ASP B  71      -1.457  -3.380   9.425  1.00  0.00           H  
ATOM   1187 2HB  ASP B  71      -3.100  -2.991   9.903  1.00  0.00           H  
ATOM   1188  N   ARG B  72      -1.419  -1.183   6.118  1.00  0.00           N  
ATOM   1189  CA  ARG B  72      -0.425  -1.225   5.040  1.00  0.00           C  
ATOM   1190  C   ARG B  72       0.117   0.098   4.580  1.00  0.00           C  
ATOM   1191  O   ARG B  72      -0.521   1.147   4.726  1.00  0.00           O  
ATOM   1192  CB  ARG B  72      -1.001  -1.958   3.850  1.00  0.00           C  
ATOM   1193  CG  ARG B  72      -1.203  -3.407   4.089  1.00  0.00           C  
ATOM   1194  CD  ARG B  72      -1.847  -4.091   2.964  1.00  0.00           C  
ATOM   1195  NE  ARG B  72      -1.993  -5.486   3.284  1.00  0.00           N  
ATOM   1196  CZ  ARG B  72      -1.109  -6.463   2.973  1.00  0.00           C  
ATOM   1197  NH1 ARG B  72      -0.019  -6.216   2.249  1.00  0.00           N  
ATOM   1198  NH2 ARG B  72      -1.349  -7.696   3.389  1.00  0.00           N  
ATOM   1199  H   ARG B  72      -2.330  -0.764   5.921  1.00  0.00           H  
ATOM   1200  HA  ARG B  72       0.416  -1.815   5.391  1.00  0.00           H  
ATOM   1201 1HB  ARG B  72      -1.972  -1.538   3.614  1.00  0.00           H  
ATOM   1202 2HB  ARG B  72      -0.351  -1.839   2.979  1.00  0.00           H  
ATOM   1203 1HG  ARG B  72      -0.237  -3.876   4.266  1.00  0.00           H  
ATOM   1204 2HG  ARG B  72      -1.833  -3.545   4.970  1.00  0.00           H  
ATOM   1205 1HD  ARG B  72      -2.842  -3.676   2.799  1.00  0.00           H  
ATOM   1206 2HD  ARG B  72      -1.256  -3.985   2.052  1.00  0.00           H  
ATOM   1207  HE  ARG B  72      -2.805  -5.743   3.836  1.00  0.00           H  
ATOM   1208 1HH1 ARG B  72       0.183  -5.271   1.859  1.00  0.00           H  
ATOM   1209 2HH1 ARG B  72       0.610  -6.968   2.021  1.00  0.00           H  
ATOM   1210 1HH2 ARG B  72      -2.183  -7.888   3.927  1.00  0.00           H  
ATOM   1211 2HH2 ARG B  72      -0.714  -8.446   3.160  1.00  0.00           H  
ATOM   1212  N   VAL B  73       1.303   0.014   3.964  1.00  0.00           N  
ATOM   1213  CA  VAL B  73       1.961   1.167   3.386  1.00  0.00           C  
ATOM   1214  C   VAL B  73       2.074   1.043   1.858  1.00  0.00           C  
ATOM   1215  O   VAL B  73       2.581   0.036   1.352  1.00  0.00           O  
ATOM   1216  CB  VAL B  73       3.395   1.245   3.960  1.00  0.00           C  
ATOM   1217  CG1 VAL B  73       4.153   2.434   3.358  1.00  0.00           C  
ATOM   1218  CG2 VAL B  73       3.334   1.313   5.504  1.00  0.00           C  
ATOM   1219  H   VAL B  73       1.765  -0.899   3.921  1.00  0.00           H  
ATOM   1220  HA  VAL B  73       1.394   2.060   3.634  1.00  0.00           H  
ATOM   1221  HB  VAL B  73       3.933   0.343   3.671  1.00  0.00           H  
ATOM   1222 1HG1 VAL B  73       5.156   2.446   3.748  1.00  0.00           H  
ATOM   1223 2HG1 VAL B  73       4.203   2.354   2.273  1.00  0.00           H  
ATOM   1224 3HG1 VAL B  73       3.639   3.355   3.632  1.00  0.00           H  
ATOM   1225 1HG2 VAL B  73       4.340   1.335   5.907  1.00  0.00           H  
ATOM   1226 2HG2 VAL B  73       2.797   2.211   5.807  1.00  0.00           H  
ATOM   1227 3HG2 VAL B  73       2.817   0.437   5.885  1.00  0.00           H  
ATOM   1228  N   PHE B  74       1.616   2.068   1.140  1.00  0.00           N  
ATOM   1229  CA  PHE B  74       1.722   2.070  -0.316  1.00  0.00           C  
ATOM   1230  C   PHE B  74       2.500   3.300  -0.795  1.00  0.00           C  
ATOM   1231  O   PHE B  74       2.382   4.380  -0.217  1.00  0.00           O  
ATOM   1232  CB  PHE B  74       0.312   2.108  -0.922  1.00  0.00           C  
ATOM   1233  CG  PHE B  74      -0.550   0.975  -0.483  1.00  0.00           C  
ATOM   1234  CD1 PHE B  74      -1.217   1.079   0.732  1.00  0.00           C  
ATOM   1235  CD2 PHE B  74      -0.725  -0.168  -1.236  1.00  0.00           C  
ATOM   1236  CE1 PHE B  74      -2.006   0.085   1.184  1.00  0.00           C  
ATOM   1237  CE2 PHE B  74      -1.543  -1.186  -0.768  1.00  0.00           C  
ATOM   1238  CZ  PHE B  74      -2.174  -1.056   0.439  1.00  0.00           C  
ATOM   1239  H   PHE B  74       1.169   2.845   1.626  1.00  0.00           H  
ATOM   1240  HA  PHE B  74       2.237   1.169  -0.634  1.00  0.00           H  
ATOM   1241 1HB  PHE B  74      -0.177   3.025  -0.664  1.00  0.00           H  
ATOM   1242 2HB  PHE B  74       0.389   2.080  -2.007  1.00  0.00           H  
ATOM   1243  HD1 PHE B  74      -1.094   1.985   1.340  1.00  0.00           H  
ATOM   1244  HD2 PHE B  74      -0.215  -0.268  -2.195  1.00  0.00           H  
ATOM   1245  HE1 PHE B  74      -2.495   0.206   2.144  1.00  0.00           H  
ATOM   1246  HE2 PHE B  74      -1.684  -2.098  -1.349  1.00  0.00           H  
ATOM   1247  HZ  PHE B  74      -2.806  -1.859   0.804  1.00  0.00           H  
ATOM   1248  N   VAL B  75       3.239   3.151  -1.893  1.00  0.00           N  
ATOM   1249  CA  VAL B  75       3.897   4.281  -2.560  1.00  0.00           C  
ATOM   1250  C   VAL B  75       3.029   4.615  -3.746  1.00  0.00           C  
ATOM   1251  O   VAL B  75       2.705   3.730  -4.543  1.00  0.00           O  
ATOM   1252  CB  VAL B  75       5.316   3.903  -3.063  1.00  0.00           C  
ATOM   1253  CG1 VAL B  75       5.993   5.096  -3.771  1.00  0.00           C  
ATOM   1254  CG2 VAL B  75       6.150   3.389  -1.908  1.00  0.00           C  
ATOM   1255  H   VAL B  75       3.328   2.212  -2.278  1.00  0.00           H  
ATOM   1256  HA  VAL B  75       3.945   5.135  -1.886  1.00  0.00           H  
ATOM   1257  HB  VAL B  75       5.220   3.141  -3.796  1.00  0.00           H  
ATOM   1258 1HG1 VAL B  75       6.971   4.796  -4.140  1.00  0.00           H  
ATOM   1259 2HG1 VAL B  75       5.387   5.436  -4.616  1.00  0.00           H  
ATOM   1260 3HG1 VAL B  75       6.110   5.911  -3.061  1.00  0.00           H  
ATOM   1261 1HG2 VAL B  75       7.131   3.091  -2.269  1.00  0.00           H  
ATOM   1262 2HG2 VAL B  75       6.259   4.161  -1.160  1.00  0.00           H  
ATOM   1263 3HG2 VAL B  75       5.651   2.528  -1.470  1.00  0.00           H  
ATOM   1264  N   ASN B  76       2.579   5.859  -3.832  1.00  0.00           N  
ATOM   1265  CA  ASN B  76       1.645   6.273  -4.867  1.00  0.00           C  
ATOM   1266  C   ASN B  76       2.213   7.265  -5.872  1.00  0.00           C  
ATOM   1267  O   ASN B  76       2.597   8.377  -5.506  1.00  0.00           O  
ATOM   1268  CB  ASN B  76       0.426   6.874  -4.215  1.00  0.00           C  
ATOM   1269  CG  ASN B  76      -0.535   7.381  -5.202  1.00  0.00           C  
ATOM   1270  OD1 ASN B  76      -0.717   6.791  -6.261  1.00  0.00           O  
ATOM   1271  ND2 ASN B  76      -1.151   8.488  -4.899  1.00  0.00           N  
ATOM   1272  H   ASN B  76       2.860   6.561  -3.141  1.00  0.00           H  
ATOM   1273  HA  ASN B  76       1.369   5.390  -5.442  1.00  0.00           H  
ATOM   1274 1HB  ASN B  76      -0.065   6.102  -3.629  1.00  0.00           H  
ATOM   1275 2HB  ASN B  76       0.710   7.653  -3.525  1.00  0.00           H  
ATOM   1276 1HD2 ASN B  76      -1.803   8.889  -5.539  1.00  0.00           H  
ATOM   1277 2HD2 ASN B  76      -0.964   8.935  -4.022  1.00  0.00           H  
ATOM   1278  N   CYS B  77       2.319   6.847  -7.130  1.00  0.00           N  
ATOM   1279  CA  CYS B  77       2.857   7.679  -8.183  1.00  0.00           C  
ATOM   1280  C   CYS B  77       1.803   7.967  -9.249  1.00  0.00           C  
ATOM   1281  O   CYS B  77       0.806   7.234  -9.339  1.00  0.00           O  
ATOM   1282  CB  CYS B  77       4.071   7.008  -8.823  1.00  0.00           C  
ATOM   1283  SG  CYS B  77       5.436   6.700  -7.671  1.00  0.00           S  
ATOM   1284  H   CYS B  77       1.962   5.915  -7.366  1.00  0.00           H  
ATOM   1285  HA  CYS B  77       3.174   8.638  -7.755  1.00  0.00           H  
ATOM   1286 1HB  CYS B  77       3.773   6.056  -9.250  1.00  0.00           H  
ATOM   1287 2HB  CYS B  77       4.445   7.624  -9.639  1.00  0.00           H  
ATOM   1288  N   ASN B  78       1.955   9.011 -10.048  1.00  0.00           N  
ATOM   1289  CA  ASN B  78       0.951   9.295 -11.076  1.00  0.00           C  
ATOM   1290  C   ASN B  78       0.994   8.385 -12.307  1.00  0.00           C  
ATOM   1291  O   ASN B  78      -0.055   7.989 -12.821  1.00  0.00           O  
ATOM   1292  CB  ASN B  78       1.078  10.740 -11.517  1.00  0.00           C  
ATOM   1293  CG  ASN B  78       0.582  11.738 -10.484  1.00  0.00           C  
ATOM   1294  OD1 ASN B  78      -0.320  11.471  -9.664  1.00  0.00           O  
ATOM   1295  ND2 ASN B  78       1.176  12.901 -10.507  1.00  0.00           N  
ATOM   1296  H   ASN B  78       2.766   9.609  -9.945  1.00  0.00           H  
ATOM   1297  HA  ASN B  78      -0.033   9.158 -10.625  1.00  0.00           H  
ATOM   1298 1HB  ASN B  78       2.123  10.957 -11.744  1.00  0.00           H  
ATOM   1299 2HB  ASN B  78       0.513  10.881 -12.439  1.00  0.00           H  
ATOM   1300 1HD2 ASN B  78       0.911  13.613  -9.856  1.00  0.00           H  
ATOM   1301 2HD2 ASN B  78       1.898  13.087 -11.175  1.00  0.00           H  
ATOM   1302  N   THR B  79       2.193   8.045 -12.781  1.00  0.00           N  
ATOM   1303  CA  THR B  79       2.316   7.244 -14.006  1.00  0.00           C  
ATOM   1304  C   THR B  79       3.050   5.921 -13.822  1.00  0.00           C  
ATOM   1305  O   THR B  79       2.528   4.862 -14.173  1.00  0.00           O  
ATOM   1306  CB  THR B  79       3.079   8.039 -15.065  1.00  0.00           C  
ATOM   1307  OG1 THR B  79       4.379   8.357 -14.537  1.00  0.00           O  
ATOM   1308  CG2 THR B  79       2.334   9.331 -15.380  1.00  0.00           C  
ATOM   1309  H   THR B  79       3.021   8.370 -12.307  1.00  0.00           H  
ATOM   1310  HA  THR B  79       1.311   6.994 -14.344  1.00  0.00           H  
ATOM   1311  HB  THR B  79       3.189   7.438 -15.967  1.00  0.00           H  
ATOM   1312  HG1 THR B  79       4.922   8.745 -15.232  1.00  0.00           H  
ATOM   1313 1HG2 THR B  79       2.890   9.895 -16.126  1.00  0.00           H  
ATOM   1314 2HG2 THR B  79       1.344   9.091 -15.766  1.00  0.00           H  
ATOM   1315 3HG2 THR B  79       2.235   9.931 -14.482  1.00  0.00           H  
ATOM   1316  N   SER B  80       4.260   5.967 -13.287  1.00  0.00           N  
ATOM   1317  CA  SER B  80       5.021   4.738 -13.087  1.00  0.00           C  
ATOM   1318  C   SER B  80       5.830   4.831 -11.808  1.00  0.00           C  
ATOM   1319  O   SER B  80       6.136   5.942 -11.350  1.00  0.00           O  
ATOM   1320  CB  SER B  80       5.941   4.482 -14.265  1.00  0.00           C  
ATOM   1321  OG  SER B  80       6.921   5.478 -14.362  1.00  0.00           O  
ATOM   1322  H   SER B  80       4.660   6.856 -13.034  1.00  0.00           H  
ATOM   1323  HA  SER B  80       4.324   3.902 -12.994  1.00  0.00           H  
ATOM   1324 1HB  SER B  80       6.417   3.509 -14.150  1.00  0.00           H  
ATOM   1325 2HB  SER B  80       5.356   4.454 -15.184  1.00  0.00           H  
ATOM   1326  HG  SER B  80       7.246   5.443 -15.265  1.00  0.00           H  
ATOM   1327  N   ILE B  81       6.183   3.648 -11.268  1.00  0.00           N  
ATOM   1328  CA  ILE B  81       6.958   3.512 -10.031  1.00  0.00           C  
ATOM   1329  C   ILE B  81       8.209   2.693 -10.293  1.00  0.00           C  
ATOM   1330  O   ILE B  81       8.117   1.600 -10.851  1.00  0.00           O  
ATOM   1331  CB  ILE B  81       6.203   2.708  -8.945  1.00  0.00           C  
ATOM   1332  CG1 ILE B  81       4.917   3.348  -8.674  1.00  0.00           C  
ATOM   1333  CG2 ILE B  81       7.086   2.670  -7.623  1.00  0.00           C  
ATOM   1334  CD1 ILE B  81       4.021   2.629  -7.833  1.00  0.00           C  
ATOM   1335  H   ILE B  81       5.890   2.805 -11.739  1.00  0.00           H  
ATOM   1336  HA  ILE B  81       7.240   4.499  -9.664  1.00  0.00           H  
ATOM   1337  HB  ILE B  81       6.009   1.695  -9.290  1.00  0.00           H  
ATOM   1338 1HG1 ILE B  81       5.100   4.211  -8.217  1.00  0.00           H  
ATOM   1339 2HG1 ILE B  81       4.407   3.538  -9.610  1.00  0.00           H  
ATOM   1340 1HG2 ILE B  81       6.594   2.129  -6.842  1.00  0.00           H  
ATOM   1341 2HG2 ILE B  81       8.036   2.183  -7.809  1.00  0.00           H  
ATOM   1342 3HG2 ILE B  81       7.268   3.695  -7.285  1.00  0.00           H  
ATOM   1343 1HD1 ILE B  81       3.152   3.234  -7.720  1.00  0.00           H  
ATOM   1344 2HD1 ILE B  81       3.758   1.678  -8.285  1.00  0.00           H  
ATOM   1345 3HD1 ILE B  81       4.450   2.471  -6.868  1.00  0.00           H  
ATOM   1346  N   THR B  82       9.361   3.190  -9.887  1.00  0.00           N  
ATOM   1347  CA  THR B  82      10.590   2.435 -10.068  1.00  0.00           C  
ATOM   1348  C   THR B  82      11.227   2.066  -8.741  1.00  0.00           C  
ATOM   1349  O   THR B  82      11.495   2.933  -7.910  1.00  0.00           O  
ATOM   1350  CB  THR B  82      11.609   3.246 -10.888  1.00  0.00           C  
ATOM   1351  OG1 THR B  82      11.074   3.517 -12.171  1.00  0.00           O  
ATOM   1352  CG2 THR B  82      12.929   2.475 -11.026  1.00  0.00           C  
ATOM   1353  H   THR B  82       9.381   4.112  -9.462  1.00  0.00           H  
ATOM   1354  HA  THR B  82      10.367   1.513 -10.604  1.00  0.00           H  
ATOM   1355  HB  THR B  82      11.795   4.176 -10.398  1.00  0.00           H  
ATOM   1356  HG1 THR B  82      10.710   2.695 -12.552  1.00  0.00           H  
ATOM   1357 1HG2 THR B  82      13.630   3.031 -11.600  1.00  0.00           H  
ATOM   1358 2HG2 THR B  82      13.343   2.291 -10.047  1.00  0.00           H  
ATOM   1359 3HG2 THR B  82      12.741   1.527 -11.526  1.00  0.00           H  
ATOM   1360  N   TRP B  83      11.478   0.777  -8.526  1.00  0.00           N  
ATOM   1361  CA  TRP B  83      12.186   0.360  -7.326  1.00  0.00           C  
ATOM   1362  C   TRP B  83      13.635   0.762  -7.489  1.00  0.00           C  
ATOM   1363  O   TRP B  83      14.217   0.529  -8.551  1.00  0.00           O  
ATOM   1364  CB  TRP B  83      12.069  -1.154  -7.164  1.00  0.00           C  
ATOM   1365  CG  TRP B  83      12.854  -1.771  -6.041  1.00  0.00           C  
ATOM   1366  CD1 TRP B  83      12.496  -1.930  -4.737  1.00  0.00           C  
ATOM   1367  CD2 TRP B  83      14.146  -2.378  -6.171  1.00  0.00           C  
ATOM   1368  NE1 TRP B  83      13.489  -2.602  -4.060  1.00  0.00           N  
ATOM   1369  CE2 TRP B  83      14.498  -2.878  -4.917  1.00  0.00           C  
ATOM   1370  CE3 TRP B  83      15.025  -2.543  -7.243  1.00  0.00           C  
ATOM   1371  CZ2 TRP B  83      15.682  -3.538  -4.700  1.00  0.00           C  
ATOM   1372  CZ3 TRP B  83      16.225  -3.191  -7.027  1.00  0.00           C  
ATOM   1373  CH2 TRP B  83      16.546  -3.679  -5.783  1.00  0.00           C  
ATOM   1374  H   TRP B  83      11.209   0.092  -9.221  1.00  0.00           H  
ATOM   1375  HA  TRP B  83      11.769   0.866  -6.455  1.00  0.00           H  
ATOM   1376 1HB  TRP B  83      11.020  -1.416  -7.012  1.00  0.00           H  
ATOM   1377 2HB  TRP B  83      12.390  -1.634  -8.085  1.00  0.00           H  
ATOM   1378  HD1 TRP B  83      11.561  -1.601  -4.298  1.00  0.00           H  
ATOM   1379  HE1 TRP B  83      13.482  -2.878  -3.065  1.00  0.00           H  
ATOM   1380  HE3 TRP B  83      14.766  -2.160  -8.230  1.00  0.00           H  
ATOM   1381  HZ2 TRP B  83      15.949  -3.930  -3.717  1.00  0.00           H  
ATOM   1382  HZ3 TRP B  83      16.908  -3.306  -7.867  1.00  0.00           H  
ATOM   1383  HH2 TRP B  83      17.497  -4.188  -5.644  1.00  0.00           H  
ATOM   1384  N   VAL B  84      14.233   1.301  -6.445  1.00  0.00           N  
ATOM   1385  CA  VAL B  84      15.646   1.623  -6.483  1.00  0.00           C  
ATOM   1386  C   VAL B  84      16.394   0.680  -5.525  1.00  0.00           C  
ATOM   1387  O   VAL B  84      17.359   0.031  -5.916  1.00  0.00           O  
ATOM   1388  CB  VAL B  84      15.854   3.101  -6.119  1.00  0.00           C  
ATOM   1389  CG1 VAL B  84      17.321   3.428  -6.085  1.00  0.00           C  
ATOM   1390  CG2 VAL B  84      15.051   3.993  -7.140  1.00  0.00           C  
ATOM   1391  H   VAL B  84      13.712   1.525  -5.600  1.00  0.00           H  
ATOM   1392  HA  VAL B  84      16.018   1.463  -7.492  1.00  0.00           H  
ATOM   1393  HB  VAL B  84      15.487   3.270  -5.139  1.00  0.00           H  
ATOM   1394 1HG1 VAL B  84      17.455   4.474  -5.800  1.00  0.00           H  
ATOM   1395 2HG1 VAL B  84      17.813   2.785  -5.350  1.00  0.00           H  
ATOM   1396 3HG1 VAL B  84      17.755   3.259  -7.069  1.00  0.00           H  
ATOM   1397 1HG2 VAL B  84      15.174   5.047  -6.875  1.00  0.00           H  
ATOM   1398 2HG2 VAL B  84      15.418   3.826  -8.149  1.00  0.00           H  
ATOM   1399 3HG2 VAL B  84      13.992   3.736  -7.095  1.00  0.00           H  
ATOM   1400  N   GLU B  85      15.936   0.596  -4.278  1.00  0.00           N  
ATOM   1401  CA  GLU B  85      16.530  -0.354  -3.329  1.00  0.00           C  
ATOM   1402  C   GLU B  85      15.581  -0.704  -2.206  1.00  0.00           C  
ATOM   1403  O   GLU B  85      14.590  -0.014  -1.953  1.00  0.00           O  
ATOM   1404  CB  GLU B  85      17.818   0.099  -2.622  1.00  0.00           C  
ATOM   1405  CG  GLU B  85      17.678   1.278  -1.683  1.00  0.00           C  
ATOM   1406  CD  GLU B  85      19.023   1.627  -1.002  1.00  0.00           C  
ATOM   1407  OE1 GLU B  85      20.066   1.300  -1.535  1.00  0.00           O  
ATOM   1408  OE2 GLU B  85      18.967   2.217   0.085  1.00  0.00           O  
ATOM   1409  H   GLU B  85      15.143   1.178  -4.020  1.00  0.00           H  
ATOM   1410  HA  GLU B  85      16.764  -1.262  -3.869  1.00  0.00           H  
ATOM   1411 1HB  GLU B  85      18.237  -0.730  -2.052  1.00  0.00           H  
ATOM   1412 2HB  GLU B  85      18.556   0.372  -3.379  1.00  0.00           H  
ATOM   1413 1HG  GLU B  85      17.361   2.119  -2.270  1.00  0.00           H  
ATOM   1414 2HG  GLU B  85      16.911   1.078  -0.926  1.00  0.00           H  
ATOM   1415  N   GLY B  86      15.945  -1.727  -1.450  1.00  0.00           N  
ATOM   1416  CA  GLY B  86      15.207  -2.087  -0.246  1.00  0.00           C  
ATOM   1417  C   GLY B  86      13.964  -2.896  -0.549  1.00  0.00           C  
ATOM   1418  O   GLY B  86      13.954  -3.686  -1.498  1.00  0.00           O  
ATOM   1419  H   GLY B  86      16.765  -2.261  -1.708  1.00  0.00           H  
ATOM   1420 1HA  GLY B  86      15.858  -2.660   0.414  1.00  0.00           H  
ATOM   1421 2HA  GLY B  86      14.928  -1.192   0.297  1.00  0.00           H  
ATOM   1422  N   THR B  87      12.942  -2.735   0.281  1.00  0.00           N  
ATOM   1423  CA  THR B  87      11.728  -3.533   0.180  1.00  0.00           C  
ATOM   1424  C   THR B  87      11.205  -3.493  -1.231  1.00  0.00           C  
ATOM   1425  O   THR B  87      10.908  -2.434  -1.773  1.00  0.00           O  
ATOM   1426  CB  THR B  87      10.645  -3.009   1.162  1.00  0.00           C  
ATOM   1427  OG1 THR B  87      11.153  -3.055   2.512  1.00  0.00           O  
ATOM   1428  CG2 THR B  87       9.327  -3.793   1.054  1.00  0.00           C  
ATOM   1429  H   THR B  87      13.020  -2.042   1.012  1.00  0.00           H  
ATOM   1430  HA  THR B  87      11.966  -4.566   0.431  1.00  0.00           H  
ATOM   1431  HB  THR B  87      10.435  -1.979   0.920  1.00  0.00           H  
ATOM   1432  HG1 THR B  87      11.925  -2.459   2.568  1.00  0.00           H  
ATOM   1433 1HG2 THR B  87       8.595  -3.375   1.746  1.00  0.00           H  
ATOM   1434 2HG2 THR B  87       8.943  -3.719   0.041  1.00  0.00           H  
ATOM   1435 3HG2 THR B  87       9.501  -4.836   1.302  1.00  0.00           H  
ATOM   1436  N   VAL B  88      11.031  -4.664  -1.818  1.00  0.00           N  
ATOM   1437  CA  VAL B  88      10.553  -4.736  -3.195  1.00  0.00           C  
ATOM   1438  C   VAL B  88       9.057  -4.475  -3.317  1.00  0.00           C  
ATOM   1439  O   VAL B  88       8.619  -3.785  -4.234  1.00  0.00           O  
ATOM   1440  CB  VAL B  88      10.945  -6.076  -3.837  1.00  0.00           C  
ATOM   1441  CG1 VAL B  88      10.307  -6.215  -5.225  1.00  0.00           C  
ATOM   1442  CG2 VAL B  88      12.474  -6.119  -3.961  1.00  0.00           C  
ATOM   1443  H   VAL B  88      11.284  -5.504  -1.324  1.00  0.00           H  
ATOM   1444  HA  VAL B  88      11.064  -3.969  -3.763  1.00  0.00           H  
ATOM   1445  HB  VAL B  88      10.594  -6.897  -3.217  1.00  0.00           H  
ATOM   1446 1HG1 VAL B  88      10.605  -7.163  -5.668  1.00  0.00           H  
ATOM   1447 2HG1 VAL B  88       9.216  -6.188  -5.152  1.00  0.00           H  
ATOM   1448 3HG1 VAL B  88      10.645  -5.395  -5.861  1.00  0.00           H  
ATOM   1449 1HG2 VAL B  88      12.782  -7.061  -4.409  1.00  0.00           H  
ATOM   1450 2HG2 VAL B  88      12.804  -5.297  -4.592  1.00  0.00           H  
ATOM   1451 3HG2 VAL B  88      12.932  -6.019  -2.976  1.00  0.00           H  
ATOM   1452  N   GLY B  89       8.280  -5.057  -2.409  1.00  0.00           N  
ATOM   1453  CA  GLY B  89       6.837  -4.866  -2.382  1.00  0.00           C  
ATOM   1454  C   GLY B  89       6.133  -5.573  -3.527  1.00  0.00           C  
ATOM   1455  O   GLY B  89       6.722  -6.415  -4.210  1.00  0.00           O  
ATOM   1456  H   GLY B  89       8.709  -5.630  -1.700  1.00  0.00           H  
ATOM   1457 1HA  GLY B  89       6.437  -5.224  -1.433  1.00  0.00           H  
ATOM   1458 2HA  GLY B  89       6.612  -3.802  -2.433  1.00  0.00           H  
ATOM   1459  N   THR B  90       4.862  -5.229  -3.717  1.00  0.00           N  
ATOM   1460  CA  THR B  90       4.030  -5.801  -4.769  1.00  0.00           C  
ATOM   1461  C   THR B  90       3.508  -4.679  -5.646  1.00  0.00           C  
ATOM   1462  O   THR B  90       2.879  -3.741  -5.152  1.00  0.00           O  
ATOM   1463  CB  THR B  90       2.869  -6.624  -4.185  1.00  0.00           C  
ATOM   1464  OG1 THR B  90       3.389  -7.712  -3.417  1.00  0.00           O  
ATOM   1465  CG2 THR B  90       2.001  -7.151  -5.274  1.00  0.00           C  
ATOM   1466  H   THR B  90       4.460  -4.553  -3.071  1.00  0.00           H  
ATOM   1467  HA  THR B  90       4.636  -6.471  -5.381  1.00  0.00           H  
ATOM   1468  HB  THR B  90       2.271  -6.002  -3.537  1.00  0.00           H  
ATOM   1469  HG1 THR B  90       3.825  -7.364  -2.636  1.00  0.00           H  
ATOM   1470 1HG2 THR B  90       1.218  -7.714  -4.811  1.00  0.00           H  
ATOM   1471 2HG2 THR B  90       1.574  -6.330  -5.850  1.00  0.00           H  
ATOM   1472 3HG2 THR B  90       2.581  -7.796  -5.931  1.00  0.00           H  
ATOM   1473  N   LEU B  91       3.766  -4.744  -6.950  1.00  0.00           N  
ATOM   1474  CA  LEU B  91       3.326  -3.666  -7.807  1.00  0.00           C  
ATOM   1475  C   LEU B  91       1.866  -3.831  -8.182  1.00  0.00           C  
ATOM   1476  O   LEU B  91       1.446  -4.887  -8.670  1.00  0.00           O  
ATOM   1477  CB  LEU B  91       4.188  -3.574  -9.074  1.00  0.00           C  
ATOM   1478  CG  LEU B  91       3.825  -2.417 -10.080  1.00  0.00           C  
ATOM   1479  CD1 LEU B  91       4.086  -1.025  -9.434  1.00  0.00           C  
ATOM   1480  CD2 LEU B  91       4.645  -2.587 -11.345  1.00  0.00           C  
ATOM   1481  H   LEU B  91       4.271  -5.530  -7.333  1.00  0.00           H  
ATOM   1482  HA  LEU B  91       3.425  -2.725  -7.270  1.00  0.00           H  
ATOM   1483 1HB  LEU B  91       5.224  -3.436  -8.771  1.00  0.00           H  
ATOM   1484 2HB  LEU B  91       4.110  -4.517  -9.613  1.00  0.00           H  
ATOM   1485  HG  LEU B  91       2.776  -2.475 -10.332  1.00  0.00           H  
ATOM   1486 1HD1 LEU B  91       3.827  -0.241 -10.146  1.00  0.00           H  
ATOM   1487 2HD1 LEU B  91       3.483  -0.895  -8.545  1.00  0.00           H  
ATOM   1488 3HD1 LEU B  91       5.140  -0.933  -9.168  1.00  0.00           H  
ATOM   1489 1HD2 LEU B  91       4.387  -1.800 -12.055  1.00  0.00           H  
ATOM   1490 2HD2 LEU B  91       5.709  -2.525 -11.107  1.00  0.00           H  
ATOM   1491 3HD2 LEU B  91       4.428  -3.559 -11.789  1.00  0.00           H  
ATOM   1492  N   LEU B  92       1.090  -2.810  -7.882  1.00  0.00           N  
ATOM   1493  CA  LEU B  92      -0.325  -2.756  -8.200  1.00  0.00           C  
ATOM   1494  C   LEU B  92      -0.397  -1.856  -9.430  1.00  0.00           C  
ATOM   1495  O   LEU B  92      -0.658  -0.642  -9.339  1.00  0.00           O  
ATOM   1496  CB  LEU B  92      -1.064  -2.108  -7.024  1.00  0.00           C  
ATOM   1497  CG  LEU B  92      -0.738  -2.685  -5.604  1.00  0.00           C  
ATOM   1498  CD1 LEU B  92      -1.497  -1.890  -4.588  1.00  0.00           C  
ATOM   1499  CD2 LEU B  92      -1.064  -4.151  -5.489  1.00  0.00           C  
ATOM   1500  H   LEU B  92       1.497  -1.989  -7.448  1.00  0.00           H  
ATOM   1501  HA  LEU B  92      -0.698  -3.751  -8.442  1.00  0.00           H  
ATOM   1502 1HB  LEU B  92      -0.835  -1.052  -7.008  1.00  0.00           H  
ATOM   1503 2HB  LEU B  92      -2.129  -2.222  -7.185  1.00  0.00           H  
ATOM   1504  HG  LEU B  92       0.330  -2.551  -5.410  1.00  0.00           H  
ATOM   1505 1HD1 LEU B  92      -1.280  -2.243  -3.607  1.00  0.00           H  
ATOM   1506 2HD1 LEU B  92      -1.232  -0.843  -4.662  1.00  0.00           H  
ATOM   1507 3HD1 LEU B  92      -2.533  -2.021  -4.774  1.00  0.00           H  
ATOM   1508 1HD2 LEU B  92      -0.798  -4.488  -4.484  1.00  0.00           H  
ATOM   1509 2HD2 LEU B  92      -2.116  -4.305  -5.647  1.00  0.00           H  
ATOM   1510 3HD2 LEU B  92      -0.491  -4.717  -6.219  1.00  0.00           H  
ATOM   1511  N   SER B  93      -0.078  -2.418 -10.592  1.00  0.00           N  
ATOM   1512  CA  SER B  93       0.142  -1.572 -11.758  1.00  0.00           C  
ATOM   1513  C   SER B  93      -1.060  -0.770 -12.245  1.00  0.00           C  
ATOM   1514  O   SER B  93      -0.898   0.362 -12.700  1.00  0.00           O  
ATOM   1515  CB  SER B  93       0.674  -2.425 -12.890  1.00  0.00           C  
ATOM   1516  OG  SER B  93      -0.267  -3.385 -13.272  1.00  0.00           O  
ATOM   1517  H   SER B  93       0.088  -3.419 -10.633  1.00  0.00           H  
ATOM   1518  HA  SER B  93       0.915  -0.853 -11.485  1.00  0.00           H  
ATOM   1519 1HB  SER B  93       0.912  -1.788 -13.740  1.00  0.00           H  
ATOM   1520 2HB  SER B  93       1.595  -2.915 -12.577  1.00  0.00           H  
ATOM   1521  HG  SER B  93       0.111  -3.843 -14.031  1.00  0.00           H  
ATOM   1522  N   ASP B  94      -2.259  -1.341 -12.154  1.00  0.00           N  
ATOM   1523  CA  ASP B  94      -3.482  -0.680 -12.625  1.00  0.00           C  
ATOM   1524  C   ASP B  94      -3.865   0.586 -11.846  1.00  0.00           C  
ATOM   1525  O   ASP B  94      -4.641   1.406 -12.343  1.00  0.00           O  
ATOM   1526  CB  ASP B  94      -4.662  -1.655 -12.601  1.00  0.00           C  
ATOM   1527  CG  ASP B  94      -4.599  -2.743 -13.692  1.00  0.00           C  
ATOM   1528  OD1 ASP B  94      -3.839  -2.613 -14.620  1.00  0.00           O  
ATOM   1529  OD2 ASP B  94      -5.325  -3.694 -13.571  1.00  0.00           O  
ATOM   1530  H   ASP B  94      -2.310  -2.272 -11.769  1.00  0.00           H  
ATOM   1531  HA  ASP B  94      -3.312  -0.382 -13.659  1.00  0.00           H  
ATOM   1532 1HB  ASP B  94      -4.703  -2.137 -11.638  1.00  0.00           H  
ATOM   1533 2HB  ASP B  94      -5.588  -1.103 -12.720  1.00  0.00           H  
ATOM   1534  N   ILE B  95      -3.359   0.730 -10.613  1.00  0.00           N  
ATOM   1535  CA  ILE B  95      -3.682   1.893  -9.783  1.00  0.00           C  
ATOM   1536  C   ILE B  95      -2.413   2.670  -9.421  1.00  0.00           C  
ATOM   1537  O   ILE B  95      -2.404   3.502  -8.510  1.00  0.00           O  
ATOM   1538  CB  ILE B  95      -4.464   1.449  -8.543  1.00  0.00           C  
ATOM   1539  CG1 ILE B  95      -3.627   0.487  -7.750  1.00  0.00           C  
ATOM   1540  CG2 ILE B  95      -5.809   0.831  -8.977  1.00  0.00           C  
ATOM   1541  CD1 ILE B  95      -4.172   0.175  -6.455  1.00  0.00           C  
ATOM   1542  H   ILE B  95      -2.685   0.057 -10.253  1.00  0.00           H  
ATOM   1543  HA  ILE B  95      -4.322   2.563 -10.356  1.00  0.00           H  
ATOM   1544  HB  ILE B  95      -4.651   2.309  -7.912  1.00  0.00           H  
ATOM   1545 1HG1 ILE B  95      -3.510  -0.431  -8.304  1.00  0.00           H  
ATOM   1546 2HG1 ILE B  95      -2.646   0.922  -7.598  1.00  0.00           H  
ATOM   1547 1HG2 ILE B  95      -6.405   0.529  -8.123  1.00  0.00           H  
ATOM   1548 2HG2 ILE B  95      -6.357   1.573  -9.534  1.00  0.00           H  
ATOM   1549 3HG2 ILE B  95      -5.635  -0.030  -9.608  1.00  0.00           H  
ATOM   1550 1HD1 ILE B  95      -3.510  -0.484  -5.969  1.00  0.00           H  
ATOM   1551 2HD1 ILE B  95      -4.271   1.076  -5.891  1.00  0.00           H  
ATOM   1552 3HD1 ILE B  95      -5.123  -0.291  -6.556  1.00  0.00           H  
ATOM   1553  N   THR B  96      -1.334   2.359 -10.140  1.00  0.00           N  
ATOM   1554  CA  THR B  96      -0.025   2.980 -10.028  1.00  0.00           C  
ATOM   1555  C   THR B  96       0.482   3.080  -8.595  1.00  0.00           C  
ATOM   1556  O   THR B  96       0.924   4.149  -8.150  1.00  0.00           O  
ATOM   1557  CB  THR B  96       0.007   4.366 -10.701  1.00  0.00           C  
ATOM   1558  OG1 THR B  96      -0.695   4.315 -11.956  1.00  0.00           O  
ATOM   1559  CG2 THR B  96       1.471   4.743 -11.003  1.00  0.00           C  
ATOM   1560  H   THR B  96      -1.439   1.643 -10.858  1.00  0.00           H  
ATOM   1561  HA  THR B  96       0.677   2.358 -10.583  1.00  0.00           H  
ATOM   1562  HB  THR B  96      -0.454   5.111 -10.049  1.00  0.00           H  
ATOM   1563  HG1 THR B  96      -0.756   5.209 -12.314  1.00  0.00           H  
ATOM   1564 1HG2 THR B  96       1.481   5.698 -11.477  1.00  0.00           H  
ATOM   1565 2HG2 THR B  96       2.054   4.796 -10.107  1.00  0.00           H  
ATOM   1566 3HG2 THR B  96       1.907   4.001 -11.665  1.00  0.00           H  
ATOM   1567  N   ARG B  97       0.393   1.976  -7.866  1.00  0.00           N  
ATOM   1568  CA  ARG B  97       0.854   1.940  -6.491  1.00  0.00           C  
ATOM   1569  C   ARG B  97       1.754   0.764  -6.223  1.00  0.00           C  
ATOM   1570  O   ARG B  97       1.612  -0.292  -6.833  1.00  0.00           O  
ATOM   1571  CB  ARG B  97      -0.333   1.972  -5.542  1.00  0.00           C  
ATOM   1572  CG  ARG B  97      -1.008   3.333  -5.491  1.00  0.00           C  
ATOM   1573  CD  ARG B  97      -2.261   3.346  -4.790  1.00  0.00           C  
ATOM   1574  NE  ARG B  97      -2.749   4.705  -4.606  1.00  0.00           N  
ATOM   1575  CZ  ARG B  97      -3.455   5.473  -5.509  1.00  0.00           C  
ATOM   1576  NH1 ARG B  97      -3.757   5.048  -6.735  1.00  0.00           N  
ATOM   1577  NH2 ARG B  97      -3.825   6.695  -5.141  1.00  0.00           N  
ATOM   1578  H   ARG B  97      -0.000   1.137  -8.291  1.00  0.00           H  
ATOM   1579  HA  ARG B  97       1.414   2.848  -6.306  1.00  0.00           H  
ATOM   1580 1HB  ARG B  97      -1.071   1.244  -5.847  1.00  0.00           H  
ATOM   1581 2HB  ARG B  97      -0.007   1.720  -4.534  1.00  0.00           H  
ATOM   1582 1HG  ARG B  97      -0.360   3.993  -4.944  1.00  0.00           H  
ATOM   1583 2HG  ARG B  97      -1.157   3.737  -6.468  1.00  0.00           H  
ATOM   1584 1HD  ARG B  97      -2.990   2.803  -5.357  1.00  0.00           H  
ATOM   1585 2HD  ARG B  97      -2.141   2.891  -3.806  1.00  0.00           H  
ATOM   1586  HE  ARG B  97      -2.543   5.119  -3.683  1.00  0.00           H  
ATOM   1587 1HH1 ARG B  97      -3.430   4.149  -7.094  1.00  0.00           H  
ATOM   1588 2HH1 ARG B  97      -4.264   5.647  -7.403  1.00  0.00           H  
ATOM   1589 1HH2 ARG B  97      -3.562   7.040  -4.193  1.00  0.00           H  
ATOM   1590 2HH2 ARG B  97      -4.330   7.282  -5.783  1.00  0.00           H  
ATOM   1591  N   LEU B  98       2.686   0.949  -5.312  1.00  0.00           N  
ATOM   1592  CA  LEU B  98       3.521  -0.142  -4.880  1.00  0.00           C  
ATOM   1593  C   LEU B  98       3.190  -0.462  -3.435  1.00  0.00           C  
ATOM   1594  O   LEU B  98       3.306   0.395  -2.561  1.00  0.00           O  
ATOM   1595  CB  LEU B  98       4.997   0.237  -5.035  1.00  0.00           C  
ATOM   1596  CG  LEU B  98       6.040  -0.757  -4.578  1.00  0.00           C  
ATOM   1597  CD1 LEU B  98       5.958  -1.992  -5.446  1.00  0.00           C  
ATOM   1598  CD2 LEU B  98       7.418  -0.093  -4.649  1.00  0.00           C  
ATOM   1599  H   LEU B  98       2.787   1.881  -4.899  1.00  0.00           H  
ATOM   1600  HA  LEU B  98       3.309  -1.022  -5.489  1.00  0.00           H  
ATOM   1601 1HB  LEU B  98       5.177   0.403  -6.088  1.00  0.00           H  
ATOM   1602 2HB  LEU B  98       5.174   1.143  -4.516  1.00  0.00           H  
ATOM   1603  HG  LEU B  98       5.843  -1.056  -3.549  1.00  0.00           H  
ATOM   1604 1HD1 LEU B  98       6.692  -2.711  -5.129  1.00  0.00           H  
ATOM   1605 2HD1 LEU B  98       5.003  -2.427  -5.357  1.00  0.00           H  
ATOM   1606 3HD1 LEU B  98       6.142  -1.726  -6.485  1.00  0.00           H  
ATOM   1607 1HD2 LEU B  98       8.179  -0.806  -4.311  1.00  0.00           H  
ATOM   1608 2HD2 LEU B  98       7.636   0.208  -5.671  1.00  0.00           H  
ATOM   1609 3HD2 LEU B  98       7.425   0.784  -4.001  1.00  0.00           H  
ATOM   1610  N   ASP B  99       2.739  -1.679  -3.192  1.00  0.00           N  
ATOM   1611  CA  ASP B  99       2.343  -2.137  -1.860  1.00  0.00           C  
ATOM   1612  C   ASP B  99       3.535  -2.660  -1.109  1.00  0.00           C  
ATOM   1613  O   ASP B  99       4.079  -3.708  -1.460  1.00  0.00           O  
ATOM   1614  CB  ASP B  99       1.312  -3.243  -2.063  1.00  0.00           C  
ATOM   1615  CG  ASP B  99       0.644  -3.901  -0.857  1.00  0.00           C  
ATOM   1616  OD1 ASP B  99       1.103  -3.839   0.297  1.00  0.00           O  
ATOM   1617  OD2 ASP B  99      -0.380  -4.520  -1.151  1.00  0.00           O  
ATOM   1618  H   ASP B  99       2.679  -2.346  -3.959  1.00  0.00           H  
ATOM   1619  HA  ASP B  99       1.934  -1.292  -1.304  1.00  0.00           H  
ATOM   1620 1HB  ASP B  99       0.550  -2.857  -2.684  1.00  0.00           H  
ATOM   1621 2HB  ASP B  99       1.780  -4.022  -2.636  1.00  0.00           H  
ATOM   1622  N   LEU B 100       3.976  -1.925  -0.094  1.00  0.00           N  
ATOM   1623  CA  LEU B 100       5.190  -2.304   0.621  1.00  0.00           C  
ATOM   1624  C   LEU B 100       4.875  -3.229   1.784  1.00  0.00           C  
ATOM   1625  O   LEU B 100       5.766  -3.614   2.546  1.00  0.00           O  
ATOM   1626  CB  LEU B 100       5.949  -1.077   1.127  1.00  0.00           C  
ATOM   1627  CG  LEU B 100       6.458  -0.084   0.053  1.00  0.00           C  
ATOM   1628  CD1 LEU B 100       7.142   1.085   0.766  1.00  0.00           C  
ATOM   1629  CD2 LEU B 100       7.425  -0.773  -0.935  1.00  0.00           C  
ATOM   1630  H   LEU B 100       3.464  -1.097   0.204  1.00  0.00           H  
ATOM   1631  HA  LEU B 100       5.844  -2.834  -0.063  1.00  0.00           H  
ATOM   1632 1HB  LEU B 100       5.293  -0.529   1.802  1.00  0.00           H  
ATOM   1633 2HB  LEU B 100       6.807  -1.421   1.688  1.00  0.00           H  
ATOM   1634  HG  LEU B 100       5.604   0.309  -0.507  1.00  0.00           H  
ATOM   1635 1HD1 LEU B 100       7.489   1.802   0.037  1.00  0.00           H  
ATOM   1636 2HD1 LEU B 100       6.435   1.566   1.438  1.00  0.00           H  
ATOM   1637 3HD1 LEU B 100       7.993   0.717   1.337  1.00  0.00           H  
ATOM   1638 1HD2 LEU B 100       7.753  -0.045  -1.661  1.00  0.00           H  
ATOM   1639 2HD2 LEU B 100       8.291  -1.165  -0.404  1.00  0.00           H  
ATOM   1640 3HD2 LEU B 100       6.939  -1.579  -1.457  1.00  0.00           H  
ATOM   1641  N   GLY B 101       3.604  -3.603   1.919  1.00  0.00           N  
ATOM   1642  CA  GLY B 101       3.223  -4.520   2.972  1.00  0.00           C  
ATOM   1643  C   GLY B 101       2.857  -3.870   4.293  1.00  0.00           C  
ATOM   1644  O   GLY B 101       2.576  -2.669   4.383  1.00  0.00           O  
ATOM   1645  H   GLY B 101       2.875  -3.285   1.270  1.00  0.00           H  
ATOM   1646 1HA  GLY B 101       2.380  -5.105   2.620  1.00  0.00           H  
ATOM   1647 2HA  GLY B 101       4.039  -5.222   3.137  1.00  0.00           H  
ATOM   1648  N   LYS B 102       2.755  -4.713   5.325  1.00  0.00           N  
ATOM   1649  CA  LYS B 102       2.287  -4.225   6.606  1.00  0.00           C  
ATOM   1650  C   LYS B 102       3.279  -3.276   7.242  1.00  0.00           C  
ATOM   1651  O   LYS B 102       4.477  -3.540   7.271  1.00  0.00           O  
ATOM   1652  CB  LYS B 102       1.992  -5.368   7.570  1.00  0.00           C  
ATOM   1653  CG  LYS B 102       0.808  -6.242   7.237  1.00  0.00           C  
ATOM   1654  CD  LYS B 102       0.627  -7.295   8.345  1.00  0.00           C  
ATOM   1655  CE  LYS B 102      -0.561  -8.230   8.106  1.00  0.00           C  
ATOM   1656  NZ  LYS B 102      -1.890  -7.547   8.329  1.00  0.00           N  
ATOM   1657  H   LYS B 102       3.005  -5.685   5.215  1.00  0.00           H  
ATOM   1658  HA  LYS B 102       1.355  -3.691   6.443  1.00  0.00           H  
ATOM   1659 1HB  LYS B 102       2.858  -5.999   7.654  1.00  0.00           H  
ATOM   1660 2HB  LYS B 102       1.797  -4.943   8.537  1.00  0.00           H  
ATOM   1661 1HG  LYS B 102      -0.092  -5.618   7.163  1.00  0.00           H  
ATOM   1662 2HG  LYS B 102       0.967  -6.735   6.281  1.00  0.00           H  
ATOM   1663 1HD  LYS B 102       1.536  -7.896   8.424  1.00  0.00           H  
ATOM   1664 2HD  LYS B 102       0.473  -6.782   9.295  1.00  0.00           H  
ATOM   1665 1HE  LYS B 102      -0.525  -8.598   7.082  1.00  0.00           H  
ATOM   1666 2HE  LYS B 102      -0.483  -9.074   8.789  1.00  0.00           H  
ATOM   1667 1HZ  LYS B 102      -2.636  -8.194   8.171  1.00  0.00           H  
ATOM   1668 2HZ  LYS B 102      -1.965  -7.195   9.272  1.00  0.00           H  
ATOM   1669 3HZ  LYS B 102      -2.029  -6.743   7.707  1.00  0.00           H  
ATOM   1670  N   ARG B 103       2.756  -2.224   7.841  1.00  0.00           N  
ATOM   1671  CA  ARG B 103       3.527  -1.202   8.537  1.00  0.00           C  
ATOM   1672  C   ARG B 103       4.391  -1.810   9.649  1.00  0.00           C  
ATOM   1673  O   ARG B 103       5.547  -1.446   9.857  1.00  0.00           O  
ATOM   1674  CB  ARG B 103       2.545  -0.170   9.076  1.00  0.00           C  
ATOM   1675  CG  ARG B 103       3.142   1.043   9.678  1.00  0.00           C  
ATOM   1676  CD  ARG B 103       2.138   2.130   9.902  1.00  0.00           C  
ATOM   1677  NE  ARG B 103       1.087   1.742  10.858  1.00  0.00           N  
ATOM   1678  CZ  ARG B 103      -0.216   1.445  10.567  1.00  0.00           C  
ATOM   1679  NH1 ARG B 103      -0.677   1.462   9.325  1.00  0.00           N  
ATOM   1680  NH2 ARG B 103      -1.033   1.132  11.562  1.00  0.00           N  
ATOM   1681  H   ARG B 103       1.745  -2.112   7.769  1.00  0.00           H  
ATOM   1682  HA  ARG B 103       4.174  -0.698   7.817  1.00  0.00           H  
ATOM   1683 1HB  ARG B 103       1.888   0.148   8.268  1.00  0.00           H  
ATOM   1684 2HB  ARG B 103       1.920  -0.640   9.834  1.00  0.00           H  
ATOM   1685 1HG  ARG B 103       3.559   0.794  10.626  1.00  0.00           H  
ATOM   1686 2HG  ARG B 103       3.908   1.393   9.025  1.00  0.00           H  
ATOM   1687 1HD  ARG B 103       2.659   2.999  10.313  1.00  0.00           H  
ATOM   1688 2HD  ARG B 103       1.682   2.415   8.956  1.00  0.00           H  
ATOM   1689  HE  ARG B 103       1.353   1.714  11.834  1.00  0.00           H  
ATOM   1690 1HH1 ARG B 103      -0.072   1.689   8.556  1.00  0.00           H  
ATOM   1691 2HH1 ARG B 103      -1.671   1.225   9.135  1.00  0.00           H  
ATOM   1692 1HH2 ARG B 103      -0.690   1.119  12.511  1.00  0.00           H  
ATOM   1693 2HH2 ARG B 103      -2.005   0.912  11.382  1.00  0.00           H  
ATOM   1694  N   ILE B 104       3.830  -2.782  10.363  1.00  0.00           N  
ATOM   1695  CA  ILE B 104       4.516  -3.414  11.492  1.00  0.00           C  
ATOM   1696  C   ILE B 104       5.745  -4.222  11.088  1.00  0.00           C  
ATOM   1697  O   ILE B 104       6.496  -4.667  11.950  1.00  0.00           O  
ATOM   1698  CB  ILE B 104       3.572  -4.324  12.283  1.00  0.00           C  
ATOM   1699  CG1 ILE B 104       3.102  -5.478  11.390  1.00  0.00           C  
ATOM   1700  CG2 ILE B 104       2.403  -3.491  12.773  1.00  0.00           C  
ATOM   1701  CD1 ILE B 104       2.359  -6.579  12.098  1.00  0.00           C  
ATOM   1702  H   ILE B 104       2.893  -3.076  10.127  1.00  0.00           H  
ATOM   1703  HA  ILE B 104       4.849  -2.623  12.163  1.00  0.00           H  
ATOM   1704  HB  ILE B 104       4.098  -4.754  13.132  1.00  0.00           H  
ATOM   1705 1HG1 ILE B 104       2.465  -5.071  10.629  1.00  0.00           H  
ATOM   1706 2HG1 ILE B 104       3.964  -5.926  10.923  1.00  0.00           H  
ATOM   1707 1HG2 ILE B 104       1.720  -4.120  13.345  1.00  0.00           H  
ATOM   1708 2HG2 ILE B 104       2.778  -2.688  13.409  1.00  0.00           H  
ATOM   1709 3HG2 ILE B 104       1.876  -3.064  11.918  1.00  0.00           H  
ATOM   1710 1HD1 ILE B 104       2.077  -7.345  11.375  1.00  0.00           H  
ATOM   1711 2HD1 ILE B 104       3.004  -7.019  12.857  1.00  0.00           H  
ATOM   1712 3HD1 ILE B 104       1.465  -6.176  12.567  1.00  0.00           H  
ATOM   1713  N   LEU B 105       5.948  -4.438   9.786  1.00  0.00           N  
ATOM   1714  CA  LEU B 105       7.099  -5.174   9.307  1.00  0.00           C  
ATOM   1715  C   LEU B 105       8.240  -4.220   8.930  1.00  0.00           C  
ATOM   1716  O   LEU B 105       9.246  -4.634   8.343  1.00  0.00           O  
ATOM   1717  CB  LEU B 105       6.707  -6.031   8.097  1.00  0.00           C  
ATOM   1718  CG  LEU B 105       5.652  -7.113   8.362  1.00  0.00           C  
ATOM   1719  CD1 LEU B 105       5.309  -7.819   7.057  1.00  0.00           C  
ATOM   1720  CD2 LEU B 105       6.181  -8.097   9.394  1.00  0.00           C  
ATOM   1721  H   LEU B 105       5.306  -4.060   9.089  1.00  0.00           H  
ATOM   1722  HA  LEU B 105       7.454  -5.817  10.109  1.00  0.00           H  
ATOM   1723 1HB  LEU B 105       6.321  -5.376   7.318  1.00  0.00           H  
ATOM   1724 2HB  LEU B 105       7.601  -6.526   7.717  1.00  0.00           H  
ATOM   1725  HG  LEU B 105       4.740  -6.648   8.739  1.00  0.00           H  
ATOM   1726 1HD1 LEU B 105       4.559  -8.587   7.246  1.00  0.00           H  
ATOM   1727 2HD1 LEU B 105       4.914  -7.095   6.344  1.00  0.00           H  
ATOM   1728 3HD1 LEU B 105       6.206  -8.281   6.647  1.00  0.00           H  
ATOM   1729 1HD2 LEU B 105       5.431  -8.866   9.583  1.00  0.00           H  
ATOM   1730 2HD2 LEU B 105       7.092  -8.564   9.018  1.00  0.00           H  
ATOM   1731 3HD2 LEU B 105       6.401  -7.569  10.322  1.00  0.00           H  
ATOM   1732  N   ASP B 106       8.070  -2.941   9.273  1.00  0.00           N  
ATOM   1733  CA  ASP B 106       9.093  -1.925   9.032  1.00  0.00           C  
ATOM   1734  C   ASP B 106       9.617  -1.848   7.608  1.00  0.00           C  
ATOM   1735  O   ASP B 106      10.812  -2.060   7.393  1.00  0.00           O  
ATOM   1736  CB  ASP B 106      10.313  -2.086   9.958  1.00  0.00           C  
ATOM   1737  CG  ASP B 106      10.036  -1.825  11.440  1.00  0.00           C  
ATOM   1738  OD1 ASP B 106       9.153  -1.044  11.754  1.00  0.00           O  
ATOM   1739  OD2 ASP B 106      10.778  -2.330  12.253  1.00  0.00           O  
ATOM   1740  H   ASP B 106       7.200  -2.646   9.715  1.00  0.00           H  
ATOM   1741  HA  ASP B 106       8.648  -0.969   9.283  1.00  0.00           H  
ATOM   1742 1HB  ASP B 106      10.714  -3.092   9.854  1.00  0.00           H  
ATOM   1743 2HB  ASP B 106      11.096  -1.401   9.632  1.00  0.00           H  
ATOM   1744  N   PRO B 107       8.784  -1.566   6.598  1.00  0.00           N  
ATOM   1745  CA  PRO B 107       9.240  -1.460   5.233  1.00  0.00           C  
ATOM   1746  C   PRO B 107      10.242  -0.317   5.135  1.00  0.00           C  
ATOM   1747  O   PRO B 107      10.104   0.723   5.788  1.00  0.00           O  
ATOM   1748  CB  PRO B 107       7.945  -1.172   4.451  1.00  0.00           C  
ATOM   1749  CG  PRO B 107       6.960  -0.658   5.488  1.00  0.00           C  
ATOM   1750  CD  PRO B 107       7.350  -1.376   6.796  1.00  0.00           C  
ATOM   1751  HA  PRO B 107       9.695  -2.411   4.916  1.00  0.00           H  
ATOM   1752 1HB  PRO B 107       8.145  -0.439   3.657  1.00  0.00           H  
ATOM   1753 2HB  PRO B 107       7.591  -2.096   3.956  1.00  0.00           H  
ATOM   1754 1HG  PRO B 107       7.017   0.426   5.556  1.00  0.00           H  
ATOM   1755 2HG  PRO B 107       5.928  -0.902   5.169  1.00  0.00           H  
ATOM   1756 1HD  PRO B 107       7.113  -0.747   7.657  1.00  0.00           H  
ATOM   1757 2HD  PRO B 107       6.844  -2.353   6.852  1.00  0.00           H  
ATOM   1758  N   ARG B 108      11.274  -0.543   4.351  1.00  0.00           N  
ATOM   1759  CA  ARG B 108      12.314   0.457   4.136  1.00  0.00           C  
ATOM   1760  C   ARG B 108      12.820   0.323   2.730  1.00  0.00           C  
ATOM   1761  O   ARG B 108      13.085  -0.805   2.294  1.00  0.00           O  
ATOM   1762  CB  ARG B 108      13.474   0.258   5.089  1.00  0.00           C  
ATOM   1763  CG  ARG B 108      13.121   0.376   6.576  1.00  0.00           C  
ATOM   1764  CD  ARG B 108      14.225   0.084   7.473  1.00  0.00           C  
ATOM   1765  NE  ARG B 108      13.772   0.175   8.841  1.00  0.00           N  
ATOM   1766  CZ  ARG B 108      14.476  -0.168   9.908  1.00  0.00           C  
ATOM   1767  NH1 ARG B 108      15.707  -0.617   9.790  1.00  0.00           N  
ATOM   1768  NH2 ARG B 108      13.898  -0.031  11.072  1.00  0.00           N  
ATOM   1769  H   ARG B 108      11.306  -1.423   3.840  1.00  0.00           H  
ATOM   1770  HA  ARG B 108      11.886   1.438   4.285  1.00  0.00           H  
ATOM   1771 1HB  ARG B 108      13.913  -0.724   4.924  1.00  0.00           H  
ATOM   1772 2HB  ARG B 108      14.244   0.998   4.880  1.00  0.00           H  
ATOM   1773 1HG  ARG B 108      12.803   1.368   6.792  1.00  0.00           H  
ATOM   1774 2HG  ARG B 108      12.338  -0.303   6.836  1.00  0.00           H  
ATOM   1775 1HD  ARG B 108      14.591  -0.926   7.297  1.00  0.00           H  
ATOM   1776 2HD  ARG B 108      15.023   0.803   7.322  1.00  0.00           H  
ATOM   1777  HE  ARG B 108      12.814   0.534   9.027  1.00  0.00           H  
ATOM   1778 1HH1 ARG B 108      16.122  -0.709   8.873  1.00  0.00           H  
ATOM   1779 2HH1 ARG B 108      16.235  -0.869  10.613  1.00  0.00           H  
ATOM   1780 1HH2 ARG B 108      12.933   0.354  11.081  1.00  0.00           H  
ATOM   1781 2HH2 ARG B 108      14.379  -0.282  11.921  1.00  0.00           H  
ATOM   1782  N   GLY B 109      13.051   1.437   2.060  1.00  0.00           N  
ATOM   1783  CA  GLY B 109      13.613   1.379   0.713  1.00  0.00           C  
ATOM   1784  C   GLY B 109      13.539   2.694  -0.008  1.00  0.00           C  
ATOM   1785  O   GLY B 109      13.126   3.697   0.568  1.00  0.00           O  
ATOM   1786  H   GLY B 109      12.826   2.330   2.509  1.00  0.00           H  
ATOM   1787 1HA  GLY B 109      14.660   1.074   0.770  1.00  0.00           H  
ATOM   1788 2HA  GLY B 109      13.095   0.620   0.128  1.00  0.00           H  
ATOM   1789  N   ILE B 110      13.978   2.697  -1.256  1.00  0.00           N  
ATOM   1790  CA  ILE B 110      13.961   3.887  -2.095  1.00  0.00           C  
ATOM   1791  C   ILE B 110      13.186   3.627  -3.368  1.00  0.00           C  
ATOM   1792  O   ILE B 110      13.414   2.600  -4.037  1.00  0.00           O  
ATOM   1793  CB  ILE B 110      15.376   4.400  -2.406  1.00  0.00           C  
ATOM   1794  CG1 ILE B 110      16.059   4.760  -1.118  1.00  0.00           C  
ATOM   1795  CG2 ILE B 110      15.313   5.614  -3.309  1.00  0.00           C  
ATOM   1796  CD1 ILE B 110      17.498   5.072  -1.256  1.00  0.00           C  
ATOM   1797  H   ILE B 110      14.303   1.807  -1.638  1.00  0.00           H  
ATOM   1798  HA  ILE B 110      13.444   4.676  -1.559  1.00  0.00           H  
ATOM   1799  HB  ILE B 110      15.948   3.622  -2.886  1.00  0.00           H  
ATOM   1800 1HG1 ILE B 110      15.566   5.615  -0.707  1.00  0.00           H  
ATOM   1801 2HG1 ILE B 110      15.973   3.934  -0.425  1.00  0.00           H  
ATOM   1802 1HG2 ILE B 110      16.321   5.969  -3.509  1.00  0.00           H  
ATOM   1803 2HG2 ILE B 110      14.827   5.369  -4.246  1.00  0.00           H  
ATOM   1804 3HG2 ILE B 110      14.745   6.394  -2.798  1.00  0.00           H  
ATOM   1805 1HD1 ILE B 110      17.889   5.325  -0.282  1.00  0.00           H  
ATOM   1806 2HD1 ILE B 110      18.033   4.213  -1.655  1.00  0.00           H  
ATOM   1807 3HD1 ILE B 110      17.625   5.920  -1.931  1.00  0.00           H  
ATOM   1808  N   TYR B 111      12.258   4.550  -3.669  1.00  0.00           N  
ATOM   1809  CA  TYR B 111      11.385   4.409  -4.820  1.00  0.00           C  
ATOM   1810  C   TYR B 111      11.319   5.693  -5.616  1.00  0.00           C  
ATOM   1811  O   TYR B 111      11.317   6.791  -5.057  1.00  0.00           O  
ATOM   1812  CB  TYR B 111       9.986   4.050  -4.329  1.00  0.00           C  
ATOM   1813  CG  TYR B 111      10.080   2.983  -3.298  1.00  0.00           C  
ATOM   1814  CD1 TYR B 111      10.195   1.664  -3.628  1.00  0.00           C  
ATOM   1815  CD2 TYR B 111      10.087   3.365  -1.981  1.00  0.00           C  
ATOM   1816  CE1 TYR B 111      10.359   0.732  -2.623  1.00  0.00           C  
ATOM   1817  CE2 TYR B 111      10.242   2.444  -0.999  1.00  0.00           C  
ATOM   1818  CZ  TYR B 111      10.397   1.147  -1.311  1.00  0.00           C  
ATOM   1819  OH  TYR B 111      10.592   0.256  -0.317  1.00  0.00           O  
ATOM   1820  H   TYR B 111      12.148   5.346  -3.042  1.00  0.00           H  
ATOM   1821  HA  TYR B 111      11.768   3.621  -5.472  1.00  0.00           H  
ATOM   1822 1HB  TYR B 111       9.505   4.924  -3.892  1.00  0.00           H  
ATOM   1823 2HB  TYR B 111       9.380   3.690  -5.164  1.00  0.00           H  
ATOM   1824  HD1 TYR B 111      10.183   1.353  -4.671  1.00  0.00           H  
ATOM   1825  HD2 TYR B 111       9.991   4.419  -1.723  1.00  0.00           H  
ATOM   1826  HE1 TYR B 111      10.467  -0.316  -2.862  1.00  0.00           H  
ATOM   1827  HE2 TYR B 111      10.270   2.750   0.040  1.00  0.00           H  
ATOM   1828  HH  TYR B 111      10.523   0.706   0.524  1.00  0.00           H  
ATOM   1829  N   ARG B 112      11.188   5.571  -6.919  1.00  0.00           N  
ATOM   1830  CA  ARG B 112      11.062   6.760  -7.747  1.00  0.00           C  
ATOM   1831  C   ARG B 112       9.747   6.852  -8.513  1.00  0.00           C  
ATOM   1832  O   ARG B 112       9.278   5.878  -9.101  1.00  0.00           O  
ATOM   1833  CB  ARG B 112      12.242   6.855  -8.716  1.00  0.00           C  
ATOM   1834  CG  ARG B 112      12.250   8.109  -9.596  1.00  0.00           C  
ATOM   1835  CD  ARG B 112      13.476   8.255 -10.440  1.00  0.00           C  
ATOM   1836  NE  ARG B 112      13.560   7.246 -11.483  1.00  0.00           N  
ATOM   1837  CZ  ARG B 112      14.458   6.238 -11.520  1.00  0.00           C  
ATOM   1838  NH1 ARG B 112      15.368   6.105 -10.551  1.00  0.00           N  
ATOM   1839  NH2 ARG B 112      14.458   5.383 -12.540  1.00  0.00           N  
ATOM   1840  H   ARG B 112      11.213   4.646  -7.345  1.00  0.00           H  
ATOM   1841  HA  ARG B 112      11.108   7.631  -7.103  1.00  0.00           H  
ATOM   1842 1HB  ARG B 112      13.173   6.853  -8.147  1.00  0.00           H  
ATOM   1843 2HB  ARG B 112      12.261   6.002  -9.354  1.00  0.00           H  
ATOM   1844 1HG  ARG B 112      11.384   8.090 -10.265  1.00  0.00           H  
ATOM   1845 2HG  ARG B 112      12.192   8.990  -8.966  1.00  0.00           H  
ATOM   1846 1HD  ARG B 112      13.450   9.239 -10.927  1.00  0.00           H  
ATOM   1847 2HD  ARG B 112      14.364   8.183  -9.817  1.00  0.00           H  
ATOM   1848  HE  ARG B 112      12.866   7.304 -12.238  1.00  0.00           H  
ATOM   1849 1HH1 ARG B 112      15.383   6.753  -9.780  1.00  0.00           H  
ATOM   1850 2HH1 ARG B 112      16.049   5.360 -10.598  1.00  0.00           H  
ATOM   1851 1HH2 ARG B 112      13.799   5.457 -13.336  1.00  0.00           H  
ATOM   1852 2HH2 ARG B 112      15.151   4.645 -12.565  1.00  0.00           H  
ATOM   1853  N   CYS B 113       9.145   8.036  -8.478  1.00  0.00           N  
ATOM   1854  CA  CYS B 113       7.942   8.333  -9.267  1.00  0.00           C  
ATOM   1855  C   CYS B 113       8.396   9.095 -10.507  1.00  0.00           C  
ATOM   1856  O   CYS B 113       9.050  10.133 -10.390  1.00  0.00           O  
ATOM   1857  CB  CYS B 113       6.923   9.212  -8.546  1.00  0.00           C  
ATOM   1858  SG  CYS B 113       6.116   8.519  -7.126  1.00  0.00           S  
ATOM   1859  H   CYS B 113       9.583   8.781  -7.949  1.00  0.00           H  
ATOM   1860  HA  CYS B 113       7.471   7.405  -9.587  1.00  0.00           H  
ATOM   1861 1HB  CYS B 113       7.434  10.116  -8.215  1.00  0.00           H  
ATOM   1862 2HB  CYS B 113       6.162   9.526  -9.251  1.00  0.00           H  
ATOM   1863  N   ASN B 114       8.074   8.581 -11.692  1.00  0.00           N  
ATOM   1864  CA  ASN B 114       8.592   9.196 -12.931  1.00  0.00           C  
ATOM   1865  C   ASN B 114       7.603  10.154 -13.587  1.00  0.00           C  
ATOM   1866  O   ASN B 114       6.607  10.550 -12.984  1.00  0.00           O  
ATOM   1867  CB  ASN B 114       8.991   8.111 -13.908  1.00  0.00           C  
ATOM   1868  CG  ASN B 114      10.084   7.223 -13.385  1.00  0.00           C  
ATOM   1869  OD1 ASN B 114      11.218   7.666 -13.117  1.00  0.00           O  
ATOM   1870  ND2 ASN B 114       9.724   5.962 -13.224  1.00  0.00           N  
ATOM   1871  H   ASN B 114       7.499   7.731 -11.720  1.00  0.00           H  
ATOM   1872  HA  ASN B 114       9.479   9.781 -12.681  1.00  0.00           H  
ATOM   1873 1HB  ASN B 114       8.141   7.510 -14.114  1.00  0.00           H  
ATOM   1874 2HB  ASN B 114       9.314   8.552 -14.850  1.00  0.00           H  
ATOM   1875 1HD2 ASN B 114      10.362   5.259 -12.874  1.00  0.00           H  
ATOM   1876 2HD2 ASN B 114       8.789   5.680 -13.505  1.00  0.00           H  
ATOM   1877  N   GLU B 115       9.708  14.433 -11.943  1.00  0.00           N  
ATOM   1878  CA  GLU B 115      10.016  13.193 -11.227  1.00  0.00           C  
ATOM   1879  C   GLU B 115      10.339  13.473  -9.773  1.00  0.00           C  
ATOM   1880  O   GLU B 115      10.681  14.599  -9.403  1.00  0.00           O  
ATOM   1881  CB  GLU B 115      11.233  12.468 -11.800  1.00  0.00           C  
ATOM   1882  CG  GLU B 115      12.512  13.271 -11.685  1.00  0.00           C  
ATOM   1883  CD  GLU B 115      13.701  12.584 -12.283  1.00  0.00           C  
ATOM   1884  OE1 GLU B 115      14.769  13.146 -12.199  1.00  0.00           O  
ATOM   1885  OE2 GLU B 115      13.568  11.491 -12.805  1.00  0.00           O  
ATOM   1886  H   GLU B 115       8.777  14.816 -11.864  1.00  0.00           H  
ATOM   1887  HA  GLU B 115       9.146  12.537 -11.271  1.00  0.00           H  
ATOM   1888 1HB  GLU B 115      11.377  11.522 -11.273  1.00  0.00           H  
ATOM   1889 2HB  GLU B 115      11.064  12.237 -12.854  1.00  0.00           H  
ATOM   1890 1HG  GLU B 115      12.372  14.241 -12.145  1.00  0.00           H  
ATOM   1891 2HG  GLU B 115      12.717  13.444 -10.627  1.00  0.00           H  
ATOM   1892  N   SER B 116      10.270  12.427  -8.955  1.00  0.00           N  
ATOM   1893  CA  SER B 116      10.588  12.540  -7.535  1.00  0.00           C  
ATOM   1894  C   SER B 116      11.047  11.189  -6.956  1.00  0.00           C  
ATOM   1895  O   SER B 116      10.667  10.142  -7.462  1.00  0.00           O  
ATOM   1896  CB  SER B 116       9.382  13.092  -6.818  1.00  0.00           C  
ATOM   1897  OG  SER B 116       8.321  12.225  -6.969  1.00  0.00           O  
ATOM   1898  H   SER B 116       9.958  11.539  -9.344  1.00  0.00           H  
ATOM   1899  HA  SER B 116      11.409  13.246  -7.418  1.00  0.00           H  
ATOM   1900 1HB  SER B 116       9.611  13.215  -5.759  1.00  0.00           H  
ATOM   1901 2HB  SER B 116       9.123  14.070  -7.218  1.00  0.00           H  
ATOM   1902  HG  SER B 116       7.624  12.554  -6.406  1.00  0.00           H  
ATOM   1903  N   THR B 117      11.877  11.208  -5.922  1.00  0.00           N  
ATOM   1904  CA  THR B 117      12.330   9.979  -5.251  1.00  0.00           C  
ATOM   1905  C   THR B 117      12.046  10.026  -3.740  1.00  0.00           C  
ATOM   1906  O   THR B 117      12.208  11.073  -3.105  1.00  0.00           O  
ATOM   1907  CB  THR B 117      13.833   9.743  -5.486  1.00  0.00           C  
ATOM   1908  OG1 THR B 117      14.086   9.620  -6.892  1.00  0.00           O  
ATOM   1909  CG2 THR B 117      14.292   8.477  -4.780  1.00  0.00           C  
ATOM   1910  H   THR B 117      12.210  12.094  -5.573  1.00  0.00           H  
ATOM   1911  HA  THR B 117      11.779   9.140  -5.655  1.00  0.00           H  
ATOM   1912  HB  THR B 117      14.399  10.592  -5.102  1.00  0.00           H  
ATOM   1913  HG1 THR B 117      14.119  10.494  -7.288  1.00  0.00           H  
ATOM   1914 1HG2 THR B 117      15.357   8.326  -4.957  1.00  0.00           H  
ATOM   1915 2HG2 THR B 117      14.111   8.572  -3.709  1.00  0.00           H  
ATOM   1916 3HG2 THR B 117      13.736   7.623  -5.166  1.00  0.00           H  
ATOM   1917  N   VAL B 118      11.581   8.913  -3.176  1.00  0.00           N  
ATOM   1918  CA  VAL B 118      11.310   8.872  -1.762  1.00  0.00           C  
ATOM   1919  C   VAL B 118      11.967   7.690  -1.119  1.00  0.00           C  
ATOM   1920  O   VAL B 118      11.924   6.569  -1.635  1.00  0.00           O  
ATOM   1921  CB  VAL B 118       9.777   8.806  -1.503  1.00  0.00           C  
ATOM   1922  CG1 VAL B 118       9.171   7.532  -2.165  1.00  0.00           C  
ATOM   1923  CG2 VAL B 118       9.478   8.829  -0.034  1.00  0.00           C  
ATOM   1924  H   VAL B 118      11.445   8.086  -3.756  1.00  0.00           H  
ATOM   1925  HA  VAL B 118      11.700   9.772  -1.309  1.00  0.00           H  
ATOM   1926  HB  VAL B 118       9.330   9.672  -1.950  1.00  0.00           H  
ATOM   1927 1HG1 VAL B 118       8.106   7.516  -2.013  1.00  0.00           H  
ATOM   1928 2HG1 VAL B 118       9.375   7.532  -3.230  1.00  0.00           H  
ATOM   1929 3HG1 VAL B 118       9.614   6.650  -1.714  1.00  0.00           H  
ATOM   1930 1HG2 VAL B 118       8.406   8.819   0.111  1.00  0.00           H  
ATOM   1931 2HG2 VAL B 118       9.909   7.958   0.455  1.00  0.00           H  
ATOM   1932 3HG2 VAL B 118       9.897   9.741   0.412  1.00  0.00           H  
ATOM   1933  N   GLN B 119      12.546   7.943   0.027  1.00  0.00           N  
ATOM   1934  CA  GLN B 119      13.132   6.920   0.841  1.00  0.00           C  
ATOM   1935  C   GLN B 119      12.192   6.664   1.975  1.00  0.00           C  
ATOM   1936  O   GLN B 119      11.911   7.560   2.752  1.00  0.00           O  
ATOM   1937  CB  GLN B 119      14.513   7.332   1.358  1.00  0.00           C  
ATOM   1938  CG  GLN B 119      15.212   6.265   2.184  1.00  0.00           C  
ATOM   1939  CD  GLN B 119      16.594   6.696   2.635  1.00  0.00           C  
ATOM   1940  OE1 GLN B 119      16.817   7.862   2.975  1.00  0.00           O  
ATOM   1941  NE2 GLN B 119      17.533   5.757   2.640  1.00  0.00           N  
ATOM   1942  H   GLN B 119      12.570   8.900   0.353  1.00  0.00           H  
ATOM   1943  HA  GLN B 119      13.239   6.020   0.258  1.00  0.00           H  
ATOM   1944 1HB  GLN B 119      15.158   7.580   0.515  1.00  0.00           H  
ATOM   1945 2HB  GLN B 119      14.420   8.226   1.973  1.00  0.00           H  
ATOM   1946 1HG  GLN B 119      14.613   6.057   3.071  1.00  0.00           H  
ATOM   1947 2HG  GLN B 119      15.314   5.363   1.582  1.00  0.00           H  
ATOM   1948 1HE2 GLN B 119      18.465   5.982   2.928  1.00  0.00           H  
ATOM   1949 2HE2 GLN B 119      17.310   4.824   2.357  1.00  0.00           H  
ATOM   1950  N   VAL B 120      11.638   5.485   2.019  1.00  0.00           N  
ATOM   1951  CA  VAL B 120      10.687   5.121   3.054  1.00  0.00           C  
ATOM   1952  C   VAL B 120      11.436   4.529   4.223  1.00  0.00           C  
ATOM   1953  O   VAL B 120      12.332   3.704   4.023  1.00  0.00           O  
ATOM   1954  CB  VAL B 120       9.650   4.103   2.505  1.00  0.00           C  
ATOM   1955  CG1 VAL B 120       8.745   3.653   3.592  1.00  0.00           C  
ATOM   1956  CG2 VAL B 120       8.824   4.765   1.398  1.00  0.00           C  
ATOM   1957  H   VAL B 120      11.929   4.799   1.333  1.00  0.00           H  
ATOM   1958  HA  VAL B 120      10.163   6.017   3.393  1.00  0.00           H  
ATOM   1959  HB  VAL B 120      10.173   3.229   2.118  1.00  0.00           H  
ATOM   1960 1HG1 VAL B 120       8.019   2.942   3.204  1.00  0.00           H  
ATOM   1961 2HG1 VAL B 120       9.336   3.180   4.369  1.00  0.00           H  
ATOM   1962 3HG1 VAL B 120       8.236   4.522   3.987  1.00  0.00           H  
ATOM   1963 1HG2 VAL B 120       8.100   4.056   1.005  1.00  0.00           H  
ATOM   1964 2HG2 VAL B 120       8.303   5.634   1.807  1.00  0.00           H  
ATOM   1965 3HG2 VAL B 120       9.486   5.090   0.588  1.00  0.00           H  
ATOM   1966  N   HIS B 121      11.114   4.963   5.441  1.00  0.00           N  
ATOM   1967  CA  HIS B 121      11.753   4.368   6.577  1.00  0.00           C  
ATOM   1968  C   HIS B 121      10.801   4.211   7.762  1.00  0.00           C  
ATOM   1969  O   HIS B 121      10.510   5.182   8.468  1.00  0.00           O  
ATOM   1970  CB  HIS B 121      12.967   5.206   6.991  1.00  0.00           C  
ATOM   1971  CG  HIS B 121      13.764   4.602   8.105  1.00  0.00           C  
ATOM   1972  ND1 HIS B 121      13.377   4.685   9.426  1.00  0.00           N  
ATOM   1973  CD2 HIS B 121      14.925   3.906   8.095  1.00  0.00           C  
ATOM   1974  CE1 HIS B 121      14.268   4.064  10.181  1.00  0.00           C  
ATOM   1975  NE2 HIS B 121      15.216   3.584   9.398  1.00  0.00           N  
ATOM   1976  H   HIS B 121      10.434   5.715   5.557  1.00  0.00           H  
ATOM   1977  HA  HIS B 121      12.115   3.388   6.307  1.00  0.00           H  
ATOM   1978 1HB  HIS B 121      13.626   5.340   6.133  1.00  0.00           H  
ATOM   1979 2HB  HIS B 121      12.635   6.195   7.307  1.00  0.00           H  
ATOM   1980  HD1 HIS B 121      12.521   5.072   9.769  1.00  0.00           H  
ATOM   1981  HD2 HIS B 121      15.595   3.595   7.293  1.00  0.00           H  
ATOM   1982  HE1 HIS B 121      14.141   4.017  11.263  1.00  0.00           H  
ATOM   1983  N   TYR B 122      10.394   2.962   8.020  1.00  0.00           N  
ATOM   1984  CA  TYR B 122       9.540   2.636   9.160  1.00  0.00           C  
ATOM   1985  C   TYR B 122      10.333   1.949  10.272  1.00  0.00           C  
ATOM   1986  O   TYR B 122      11.208   1.105  10.021  1.00  0.00           O  
ATOM   1987  CB  TYR B 122       8.339   1.775   8.728  1.00  0.00           C  
ATOM   1988  CG  TYR B 122       7.264   2.543   8.012  1.00  0.00           C  
ATOM   1989  CD1 TYR B 122       7.372   2.817   6.680  1.00  0.00           C  
ATOM   1990  CD2 TYR B 122       6.155   2.958   8.708  1.00  0.00           C  
ATOM   1991  CE1 TYR B 122       6.398   3.532   6.048  1.00  0.00           C  
ATOM   1992  CE2 TYR B 122       5.174   3.676   8.063  1.00  0.00           C  
ATOM   1993  CZ  TYR B 122       5.313   3.959   6.737  1.00  0.00           C  
ATOM   1994  OH  TYR B 122       4.374   4.658   6.099  1.00  0.00           O  
ATOM   1995  H   TYR B 122      10.627   2.217   7.358  1.00  0.00           H  
ATOM   1996  HA  TYR B 122       9.142   3.562   9.558  1.00  0.00           H  
ATOM   1997 1HB  TYR B 122       8.696   1.001   8.056  1.00  0.00           H  
ATOM   1998 2HB  TYR B 122       7.897   1.294   9.602  1.00  0.00           H  
ATOM   1999  HD1 TYR B 122       8.244   2.470   6.143  1.00  0.00           H  
ATOM   2000  HD2 TYR B 122       6.061   2.731   9.769  1.00  0.00           H  
ATOM   2001  HE1 TYR B 122       6.473   3.766   5.001  1.00  0.00           H  
ATOM   2002  HE2 TYR B 122       4.294   4.026   8.605  1.00  0.00           H  
ATOM   2003  HH  TYR B 122       3.860   5.151   6.742  1.00  0.00           H  
ATOM   2004  N   ARG B 123      10.032   2.355  11.503  1.00  0.00           N  
ATOM   2005  CA  ARG B 123      10.599   1.750  12.705  1.00  0.00           C  
ATOM   2006  C   ARG B 123       9.525   1.730  13.795  1.00  0.00           C  
ATOM   2007  O   ARG B 123       9.460   2.631  14.637  1.00  0.00           O  
ATOM   2008  CB  ARG B 123      11.836   2.531  13.115  1.00  0.00           C  
ATOM   2009  CG  ARG B 123      12.714   1.915  14.173  1.00  0.00           C  
ATOM   2010  CD  ARG B 123      12.441   2.425  15.555  1.00  0.00           C  
ATOM   2011  NE  ARG B 123      13.500   1.975  16.448  1.00  0.00           N  
ATOM   2012  CZ  ARG B 123      13.687   2.361  17.717  1.00  0.00           C  
ATOM   2013  NH1 ARG B 123      12.891   3.213  18.309  1.00  0.00           N  
ATOM   2014  NH2 ARG B 123      14.711   1.878  18.388  1.00  0.00           N  
ATOM   2015  H   ARG B 123       9.375   3.128  11.600  1.00  0.00           H  
ATOM   2016  HA  ARG B 123      10.890   0.722  12.484  1.00  0.00           H  
ATOM   2017 1HB  ARG B 123      12.459   2.702  12.234  1.00  0.00           H  
ATOM   2018 2HB  ARG B 123      11.530   3.500  13.484  1.00  0.00           H  
ATOM   2019 1HG  ARG B 123      12.540   0.836  14.179  1.00  0.00           H  
ATOM   2020 2HG  ARG B 123      13.758   2.103  13.933  1.00  0.00           H  
ATOM   2021 1HD  ARG B 123      12.408   3.514  15.572  1.00  0.00           H  
ATOM   2022 2HD  ARG B 123      11.494   2.026  15.912  1.00  0.00           H  
ATOM   2023  HE  ARG B 123      14.166   1.319  16.070  1.00  0.00           H  
ATOM   2024 1HH1 ARG B 123      12.083   3.624  17.836  1.00  0.00           H  
ATOM   2025 2HH1 ARG B 123      13.083   3.474  19.258  1.00  0.00           H  
ATOM   2026 1HH2 ARG B 123      15.342   1.222  17.947  1.00  0.00           H  
ATOM   2027 2HH2 ARG B 123      14.867   2.168  19.346  1.00  0.00           H  
ATOM   2028  N   MET B 124       8.651   0.717  13.742  1.00  0.00           N  
ATOM   2029  CA  MET B 124       7.459   0.665  14.592  1.00  0.00           C  
ATOM   2030  C   MET B 124       7.628  -0.042  15.933  1.00  0.00           C  
ATOM   2031  O   MET B 124       6.721   0.002  16.759  1.00  0.00           O  
ATOM   2032  CB  MET B 124       6.325   0.001  13.814  1.00  0.00           C  
ATOM   2033  CG  MET B 124       5.856   0.781  12.594  1.00  0.00           C  
ATOM   2034  SD  MET B 124       5.225   2.417  13.016  1.00  0.00           S  
ATOM   2035  CE  MET B 124       3.717   1.986  13.879  1.00  0.00           C  
ATOM   2036  H   MET B 124       8.790  -0.027  13.046  1.00  0.00           H  
ATOM   2037  HA  MET B 124       7.166   1.689  14.811  1.00  0.00           H  
ATOM   2038 1HB  MET B 124       6.643  -0.985  13.478  1.00  0.00           H  
ATOM   2039 2HB  MET B 124       5.466  -0.139  14.472  1.00  0.00           H  
ATOM   2040 1HG  MET B 124       6.686   0.900  11.898  1.00  0.00           H  
ATOM   2041 2HG  MET B 124       5.065   0.226  12.089  1.00  0.00           H  
ATOM   2042 1HE  MET B 124       3.210   2.895  14.203  1.00  0.00           H  
ATOM   2043 2HE  MET B 124       3.063   1.424  13.210  1.00  0.00           H  
ATOM   2044 3HE  MET B 124       3.957   1.374  14.749  1.00  0.00           H  
ATOM   2045  N   CYS B 125       8.778  -0.665  16.145  1.00  0.00           N  
ATOM   2046  CA  CYS B 125       9.046  -1.385  17.385  1.00  0.00           C  
ATOM   2047  C   CYS B 125       7.998  -2.490  17.604  1.00  0.00           C  
ATOM   2048  O   CYS B 125       7.581  -2.750  18.732  1.00  0.00           O  
ATOM   2049  OXT CYS B 125       7.603  -3.155  16.645  1.00  0.00           O  
ATOM   2050  CB  CYS B 125       9.060  -0.424  18.596  1.00  0.00           C  
ATOM   2051  SG  CYS B 125      10.344   0.894  18.518  1.00  0.00           S  
ATOM   2052  H   CYS B 125       9.474  -0.652  15.412  1.00  0.00           H  
ATOM   2053  HA  CYS B 125      10.031  -1.847  17.305  1.00  0.00           H  
ATOM   2054 1HB  CYS B 125       8.096   0.056  18.726  1.00  0.00           H  
ATOM   2055 2HB  CYS B 125       9.243  -1.000  19.503  1.00  0.00           H  
ATOM   2056  HG  CYS B 125       9.942   1.439  17.369  1.00  0.00           H  
TER                                                                             
REMARK PDBinfo-LABEL:    1 BOINC NewR1_ems_ferrM_2623_0002_000000011_0001_0001_0004_crosslinked_1__native

cavity 10.279
contact_molecular_surface 463.77
ddg -53.27
ddg_hydrophobic -24.818
ddg_norepack -56.603
helix_sc 0.781
interface_buried_sasa 1535.69
interface_sc 0.741
interface_sc_int_area 962.507
interface_sc_median_dist 0.417
loop_sc 0.73
packstat 0.748
score 970.605
score_per_res -3.354
silent_score 970.605
ss_sc 0.757
time 347
