# Supplementary material for: Design of protein-binding proteins from the target structure alone
Source: Nature. 2022 Mar 24;605(7910):551–60. doi: 10.1038/s41586-022-04654-9 (PMC9117152; doi:10.1038/s41586-022-04654-9)
Supplement: Supplementary file 3 — Supplementary Code Design scripts and main pdb files. This compressed file is the main supplement and contains the following files: => cao_2021_protocol/ => design_models_final_combo_optimized/ => design_models_sequence/ => design_models_ssm_natives/ => ngs_analysis_scripts/ [file 41586_2022_4654_MOESM3_ESM.gz › supplemental_files/design_models_final_combo_optimized/PDGFR_mb.pdb]

SSBOND     CYS B   89    CYS B  130                                       2.07  
SSBOND     CYS B  175    CYS B  231                                       2.05  
ATOM      1  N   ASP A   1      -2.462   3.485  19.188  1.00  0.00           N  
ATOM      2  CA  ASP A   1      -2.456   4.313  17.992  1.00  0.00           C  
ATOM      3  C   ASP A   1      -2.359   3.513  16.689  1.00  0.00           C  
ATOM      4  O   ASP A   1      -2.527   4.077  15.602  1.00  0.00           O  
ATOM      5  CB  ASP A   1      -1.296   5.295  18.065  1.00  0.00           C  
ATOM      6  CG  ASP A   1      -1.456   6.189  19.248  1.00  0.00           C  
ATOM      7  OD1 ASP A   1      -2.539   6.186  19.787  1.00  0.00           O  
ATOM      8  OD2 ASP A   1      -0.526   6.841  19.624  1.00  0.00           O  
ATOM      9 1H   ASP A   1      -2.675   4.096  19.971  1.00  0.00           H  
ATOM     10 2H   ASP A   1      -3.168   2.769  19.120  1.00  0.00           H  
ATOM     11 3H   ASP A   1      -1.552   3.072  19.330  1.00  0.00           H  
ATOM     12  HA  ASP A   1      -3.390   4.877  17.965  1.00  0.00           H  
ATOM     13 1HB  ASP A   1      -0.353   4.753  18.143  1.00  0.00           H  
ATOM     14 2HB  ASP A   1      -1.261   5.901  17.158  1.00  0.00           H  
ATOM     15  N   ASP A   2      -2.147   2.193  16.783  1.00  0.00           N  
ATOM     16  CA  ASP A   2      -1.955   1.398  15.570  1.00  0.00           C  
ATOM     17  C   ASP A   2      -3.275   1.043  14.927  1.00  0.00           C  
ATOM     18  O   ASP A   2      -3.357   0.900  13.707  1.00  0.00           O  
ATOM     19  CB  ASP A   2      -1.245   0.105  15.941  1.00  0.00           C  
ATOM     20  CG  ASP A   2       0.123   0.364  16.470  1.00  0.00           C  
ATOM     21  OD1 ASP A   2       0.990   0.787  15.735  1.00  0.00           O  
ATOM     22  OD2 ASP A   2       0.298   0.227  17.656  1.00  0.00           O  
ATOM     23  H   ASP A   2      -2.029   1.733  17.674  1.00  0.00           H  
ATOM     24  HA  ASP A   2      -1.352   1.962  14.864  1.00  0.00           H  
ATOM     25 1HB  ASP A   2      -1.822  -0.442  16.688  1.00  0.00           H  
ATOM     26 2HB  ASP A   2      -1.167  -0.533  15.055  1.00  0.00           H  
ATOM     27  N   GLU A   3      -4.316   0.909  15.734  1.00  0.00           N  
ATOM     28  CA  GLU A   3      -5.623   0.571  15.212  1.00  0.00           C  
ATOM     29  C   GLU A   3      -6.145   1.747  14.387  1.00  0.00           C  
ATOM     30  O   GLU A   3      -6.786   1.565  13.347  1.00  0.00           O  
ATOM     31  CB  GLU A   3      -6.565   0.251  16.365  1.00  0.00           C  
ATOM     32  CG  GLU A   3      -6.214  -1.033  17.134  1.00  0.00           C  
ATOM     33  CD  GLU A   3      -7.120  -1.241  18.280  1.00  0.00           C  
ATOM     34  OE1 GLU A   3      -7.766  -0.300  18.663  1.00  0.00           O  
ATOM     35  OE2 GLU A   3      -7.233  -2.350  18.761  1.00  0.00           O  
ATOM     36  H   GLU A   3      -4.192   1.026  16.729  1.00  0.00           H  
ATOM     37  HA  GLU A   3      -5.525  -0.299  14.566  1.00  0.00           H  
ATOM     38 1HB  GLU A   3      -6.559   1.079  17.072  1.00  0.00           H  
ATOM     39 2HB  GLU A   3      -7.585   0.155  15.989  1.00  0.00           H  
ATOM     40 1HG  GLU A   3      -6.289  -1.886  16.468  1.00  0.00           H  
ATOM     41 2HG  GLU A   3      -5.188  -0.972  17.486  1.00  0.00           H  
ATOM     42  N   ARG A   4      -5.861   2.967  14.872  1.00  0.00           N  
ATOM     43  CA  ARG A   4      -6.292   4.185  14.200  1.00  0.00           C  
ATOM     44  C   ARG A   4      -5.485   4.403  12.932  1.00  0.00           C  
ATOM     45  O   ARG A   4      -6.061   4.742  11.896  1.00  0.00           O  
ATOM     46  CB  ARG A   4      -6.194   5.401  15.102  1.00  0.00           C  
ATOM     47  CG  ARG A   4      -6.736   6.694  14.459  1.00  0.00           C  
ATOM     48  CD  ARG A   4      -6.778   7.832  15.423  1.00  0.00           C  
ATOM     49  NE  ARG A   4      -5.453   8.195  15.875  1.00  0.00           N  
ATOM     50  CZ  ARG A   4      -4.575   8.974  15.193  1.00  0.00           C  
ATOM     51  NH1 ARG A   4      -4.889   9.505  14.023  1.00  0.00           N  
ATOM     52  NH2 ARG A   4      -3.383   9.205  15.705  1.00  0.00           N  
ATOM     53  H   ARG A   4      -5.346   3.021  15.736  1.00  0.00           H  
ATOM     54  HA  ARG A   4      -7.340   4.069  13.924  1.00  0.00           H  
ATOM     55 1HB  ARG A   4      -6.746   5.224  16.021  1.00  0.00           H  
ATOM     56 2HB  ARG A   4      -5.147   5.569  15.370  1.00  0.00           H  
ATOM     57 1HG  ARG A   4      -6.098   6.970  13.619  1.00  0.00           H  
ATOM     58 2HG  ARG A   4      -7.747   6.516  14.094  1.00  0.00           H  
ATOM     59 1HD  ARG A   4      -7.241   8.700  14.955  1.00  0.00           H  
ATOM     60 2HD  ARG A   4      -7.365   7.542  16.295  1.00  0.00           H  
ATOM     61  HE  ARG A   4      -5.150   7.827  16.769  1.00  0.00           H  
ATOM     62 1HH1 ARG A   4      -5.790   9.348  13.614  1.00  0.00           H  
ATOM     63 2HH1 ARG A   4      -4.196  10.113  13.536  1.00  0.00           H  
ATOM     64 1HH2 ARG A   4      -3.124   8.813  16.598  1.00  0.00           H  
ATOM     65 2HH2 ARG A   4      -2.704   9.768  15.167  1.00  0.00           H  
ATOM     66  N   LEU A   5      -4.160   4.192  12.990  1.00  0.00           N  
ATOM     67  CA  LEU A   5      -3.351   4.386  11.799  1.00  0.00           C  
ATOM     68  C   LEU A   5      -3.757   3.366  10.756  1.00  0.00           C  
ATOM     69  O   LEU A   5      -3.878   3.704   9.572  1.00  0.00           O  
ATOM     70  CB  LEU A   5      -1.857   4.254  12.130  1.00  0.00           C  
ATOM     71  CG  LEU A   5      -0.808   4.453  10.956  1.00  0.00           C  
ATOM     72  CD1 LEU A   5      -0.933   5.866  10.327  1.00  0.00           C  
ATOM     73  CD2 LEU A   5       0.594   4.241  11.543  1.00  0.00           C  
ATOM     74  H   LEU A   5      -3.696   3.954  13.872  1.00  0.00           H  
ATOM     75  HA  LEU A   5      -3.547   5.380  11.413  1.00  0.00           H  
ATOM     76 1HB  LEU A   5      -1.623   4.978  12.911  1.00  0.00           H  
ATOM     77 2HB  LEU A   5      -1.698   3.256  12.546  1.00  0.00           H  
ATOM     78  HG  LEU A   5      -0.985   3.718  10.168  1.00  0.00           H  
ATOM     79 1HD1 LEU A   5      -0.189   5.983   9.534  1.00  0.00           H  
ATOM     80 2HD1 LEU A   5      -1.924   6.004   9.900  1.00  0.00           H  
ATOM     81 3HD1 LEU A   5      -0.761   6.624  11.085  1.00  0.00           H  
ATOM     82 1HD2 LEU A   5       1.353   4.363  10.778  1.00  0.00           H  
ATOM     83 2HD2 LEU A   5       0.770   4.963  12.327  1.00  0.00           H  
ATOM     84 3HD2 LEU A   5       0.656   3.236  11.958  1.00  0.00           H  
ATOM     85  N   ALA A   6      -3.990   2.114  11.190  1.00  0.00           N  
ATOM     86  CA  ALA A   6      -4.411   1.092  10.264  1.00  0.00           C  
ATOM     87  C   ALA A   6      -5.758   1.470   9.663  1.00  0.00           C  
ATOM     88  O   ALA A   6      -5.929   1.305   8.463  1.00  0.00           O  
ATOM     89  CB  ALA A   6      -4.497  -0.246  10.969  1.00  0.00           C  
ATOM     90  H   ALA A   6      -3.838   1.857  12.165  1.00  0.00           H  
ATOM     91  HA  ALA A   6      -3.676   1.028   9.471  1.00  0.00           H  
ATOM     92 1HB  ALA A   6      -4.773  -1.004  10.266  1.00  0.00           H  
ATOM     93 2HB  ALA A   6      -3.532  -0.487  11.392  1.00  0.00           H  
ATOM     94 3HB  ALA A   6      -5.233  -0.192  11.768  1.00  0.00           H  
ATOM     95  N   THR A   7      -6.682   2.051  10.444  1.00  0.00           N  
ATOM     96  CA  THR A   7      -7.996   2.445   9.929  1.00  0.00           C  
ATOM     97  C   THR A   7      -7.870   3.514   8.854  1.00  0.00           C  
ATOM     98  O   THR A   7      -8.525   3.422   7.808  1.00  0.00           O  
ATOM     99  CB  THR A   7      -8.933   2.952  11.042  1.00  0.00           C  
ATOM    100  OG1 THR A   7      -9.128   1.918  12.002  1.00  0.00           O  
ATOM    101  CG2 THR A   7     -10.304   3.291  10.426  1.00  0.00           C  
ATOM    102  H   THR A   7      -6.513   2.127  11.449  1.00  0.00           H  
ATOM    103  HA  THR A   7      -8.476   1.587   9.485  1.00  0.00           H  
ATOM    104  HB  THR A   7      -8.506   3.828  11.527  1.00  0.00           H  
ATOM    105  HG1 THR A   7      -8.292   1.771  12.502  1.00  0.00           H  
ATOM    106 1HG2 THR A   7     -10.977   3.630  11.210  1.00  0.00           H  
ATOM    107 2HG2 THR A   7     -10.198   4.078   9.686  1.00  0.00           H  
ATOM    108 3HG2 THR A   7     -10.722   2.401   9.950  1.00  0.00           H  
ATOM    109  N   LEU A   8      -7.023   4.522   9.090  1.00  0.00           N  
ATOM    110  CA  LEU A   8      -6.872   5.597   8.116  1.00  0.00           C  
ATOM    111  C   LEU A   8      -6.318   5.023   6.821  1.00  0.00           C  
ATOM    112  O   LEU A   8      -6.800   5.336   5.722  1.00  0.00           O  
ATOM    113  CB  LEU A   8      -5.862   6.629   8.657  1.00  0.00           C  
ATOM    114  CG  LEU A   8      -6.280   7.455   9.900  1.00  0.00           C  
ATOM    115  CD1 LEU A   8      -5.060   8.217  10.400  1.00  0.00           C  
ATOM    116  CD2 LEU A   8      -7.391   8.417   9.560  1.00  0.00           C  
ATOM    117  H   LEU A   8      -6.535   4.556   9.991  1.00  0.00           H  
ATOM    118  HA  LEU A   8      -7.840   6.044   7.917  1.00  0.00           H  
ATOM    119 1HB  LEU A   8      -4.954   6.088   8.926  1.00  0.00           H  
ATOM    120 2HB  LEU A   8      -5.611   7.324   7.861  1.00  0.00           H  
ATOM    121  HG  LEU A   8      -6.619   6.787  10.684  1.00  0.00           H  
ATOM    122 1HD1 LEU A   8      -5.322   8.797  11.278  1.00  0.00           H  
ATOM    123 2HD1 LEU A   8      -4.266   7.519  10.656  1.00  0.00           H  
ATOM    124 3HD1 LEU A   8      -4.717   8.875   9.618  1.00  0.00           H  
ATOM    125 1HD2 LEU A   8      -7.656   8.982  10.451  1.00  0.00           H  
ATOM    126 2HD2 LEU A   8      -7.051   9.095   8.800  1.00  0.00           H  
ATOM    127 3HD2 LEU A   8      -8.264   7.877   9.208  1.00  0.00           H  
ATOM    128  N   ALA A   9      -5.353   4.117   6.971  1.00  0.00           N  
ATOM    129  CA  ALA A   9      -4.737   3.419   5.869  1.00  0.00           C  
ATOM    130  C   ALA A   9      -5.700   2.481   5.150  1.00  0.00           C  
ATOM    131  O   ALA A   9      -5.706   2.445   3.918  1.00  0.00           O  
ATOM    132  CB  ALA A   9      -3.573   2.664   6.417  1.00  0.00           C  
ATOM    133  H   ALA A   9      -4.995   3.923   7.914  1.00  0.00           H  
ATOM    134  HA  ALA A   9      -4.411   4.147   5.137  1.00  0.00           H  
ATOM    135 1HB  ALA A   9      -3.088   2.113   5.637  1.00  0.00           H  
ATOM    136 2HB  ALA A   9      -2.878   3.352   6.893  1.00  0.00           H  
ATOM    137 3HB  ALA A   9      -3.956   2.012   7.143  1.00  0.00           H  
ATOM    138  N   PHE A  10      -6.575   1.777   5.883  1.00  0.00           N  
ATOM    139  CA  PHE A  10      -7.492   0.867   5.225  1.00  0.00           C  
ATOM    140  C   PHE A  10      -8.416   1.678   4.355  1.00  0.00           C  
ATOM    141  O   PHE A  10      -8.668   1.306   3.211  1.00  0.00           O  
ATOM    142  CB  PHE A  10      -8.359   0.045   6.214  1.00  0.00           C  
ATOM    143  CG  PHE A  10      -7.661  -1.108   6.969  1.00  0.00           C  
ATOM    144  CD1 PHE A  10      -7.549  -1.117   8.338  1.00  0.00           C  
ATOM    145  CD2 PHE A  10      -7.121  -2.156   6.314  1.00  0.00           C  
ATOM    146  CE1 PHE A  10      -6.901  -2.120   9.014  1.00  0.00           C  
ATOM    147  CE2 PHE A  10      -6.478  -3.171   7.014  1.00  0.00           C  
ATOM    148  CZ  PHE A  10      -6.366  -3.131   8.350  1.00  0.00           C  
ATOM    149  H   PHE A  10      -6.523   1.806   6.895  1.00  0.00           H  
ATOM    150  HA  PHE A  10      -6.926   0.185   4.595  1.00  0.00           H  
ATOM    151 1HB  PHE A  10      -8.771   0.729   6.960  1.00  0.00           H  
ATOM    152 2HB  PHE A  10      -9.197  -0.373   5.671  1.00  0.00           H  
ATOM    153  HD1 PHE A  10      -7.968  -0.320   8.890  1.00  0.00           H  
ATOM    154  HD2 PHE A  10      -7.185  -2.184   5.239  1.00  0.00           H  
ATOM    155  HE1 PHE A  10      -6.819  -2.096  10.092  1.00  0.00           H  
ATOM    156  HE2 PHE A  10      -6.050  -4.002   6.487  1.00  0.00           H  
ATOM    157  HZ  PHE A  10      -5.851  -3.920   8.883  1.00  0.00           H  
ATOM    158  N   ARG A  11      -8.888   2.815   4.867  1.00  0.00           N  
ATOM    159  CA  ARG A  11      -9.806   3.634   4.102  1.00  0.00           C  
ATOM    160  C   ARG A  11      -9.136   4.201   2.849  1.00  0.00           C  
ATOM    161  O   ARG A  11      -9.752   4.227   1.776  1.00  0.00           O  
ATOM    162  CB  ARG A  11     -10.323   4.757   4.980  1.00  0.00           C  
ATOM    163  CG  ARG A  11     -11.271   4.297   6.084  1.00  0.00           C  
ATOM    164  CD  ARG A  11     -11.616   5.397   7.005  1.00  0.00           C  
ATOM    165  NE  ARG A  11     -12.502   4.956   8.069  1.00  0.00           N  
ATOM    166  CZ  ARG A  11     -12.814   5.675   9.167  1.00  0.00           C  
ATOM    167  NH1 ARG A  11     -12.310   6.881   9.343  1.00  0.00           N  
ATOM    168  NH2 ARG A  11     -13.633   5.165  10.069  1.00  0.00           N  
ATOM    169  H   ARG A  11      -8.643   3.079   5.828  1.00  0.00           H  
ATOM    170  HA  ARG A  11     -10.647   3.015   3.800  1.00  0.00           H  
ATOM    171 1HB  ARG A  11      -9.479   5.257   5.457  1.00  0.00           H  
ATOM    172 2HB  ARG A  11     -10.842   5.491   4.368  1.00  0.00           H  
ATOM    173 1HG  ARG A  11     -12.191   3.922   5.638  1.00  0.00           H  
ATOM    174 2HG  ARG A  11     -10.806   3.500   6.664  1.00  0.00           H  
ATOM    175 1HD  ARG A  11     -10.693   5.767   7.456  1.00  0.00           H  
ATOM    176 2HD  ARG A  11     -12.106   6.197   6.453  1.00  0.00           H  
ATOM    177  HE  ARG A  11     -12.917   4.035   7.978  1.00  0.00           H  
ATOM    178 1HH1 ARG A  11     -11.684   7.275   8.657  1.00  0.00           H  
ATOM    179 2HH1 ARG A  11     -12.547   7.414  10.167  1.00  0.00           H  
ATOM    180 1HH2 ARG A  11     -14.018   4.238   9.936  1.00  0.00           H  
ATOM    181 2HH2 ARG A  11     -13.872   5.692  10.894  1.00  0.00           H  
ATOM    182  N   ALA A  12      -7.869   4.632   2.966  1.00  0.00           N  
ATOM    183  CA  ALA A  12      -7.157   5.159   1.809  1.00  0.00           C  
ATOM    184  C   ALA A  12      -6.966   4.062   0.739  1.00  0.00           C  
ATOM    185  O   ALA A  12      -7.142   4.320  -0.461  1.00  0.00           O  
ATOM    186  CB  ALA A  12      -5.818   5.725   2.264  1.00  0.00           C  
ATOM    187  H   ALA A  12      -7.421   4.647   3.889  1.00  0.00           H  
ATOM    188  HA  ALA A  12      -7.752   5.959   1.374  1.00  0.00           H  
ATOM    189 1HB  ALA A  12      -5.291   6.148   1.418  1.00  0.00           H  
ATOM    190 2HB  ALA A  12      -5.986   6.504   3.012  1.00  0.00           H  
ATOM    191 3HB  ALA A  12      -5.242   4.920   2.707  1.00  0.00           H  
ATOM    192  N   LEU A  13      -6.672   2.823   1.163  1.00  0.00           N  
ATOM    193  CA  LEU A  13      -6.487   1.699   0.241  1.00  0.00           C  
ATOM    194  C   LEU A  13      -7.756   1.363  -0.515  1.00  0.00           C  
ATOM    195  O   LEU A  13      -7.737   1.144  -1.728  1.00  0.00           O  
ATOM    196  CB  LEU A  13      -6.025   0.463   1.030  1.00  0.00           C  
ATOM    197  CG  LEU A  13      -4.597   0.498   1.580  1.00  0.00           C  
ATOM    198  CD1 LEU A  13      -4.360  -0.627   2.582  1.00  0.00           C  
ATOM    199  CD2 LEU A  13      -3.642   0.324   0.427  1.00  0.00           C  
ATOM    200  H   LEU A  13      -6.507   2.673   2.169  1.00  0.00           H  
ATOM    201  HA  LEU A  13      -5.740   1.988  -0.495  1.00  0.00           H  
ATOM    202 1HB  LEU A  13      -6.688   0.356   1.887  1.00  0.00           H  
ATOM    203 2HB  LEU A  13      -6.145  -0.409   0.417  1.00  0.00           H  
ATOM    204  HG  LEU A  13      -4.433   1.429   2.085  1.00  0.00           H  
ATOM    205 1HD1 LEU A  13      -3.338  -0.562   2.950  1.00  0.00           H  
ATOM    206 2HD1 LEU A  13      -5.046  -0.513   3.406  1.00  0.00           H  
ATOM    207 3HD1 LEU A  13      -4.508  -1.591   2.133  1.00  0.00           H  
ATOM    208 1HD2 LEU A  13      -2.639   0.312   0.773  1.00  0.00           H  
ATOM    209 2HD2 LEU A  13      -3.853  -0.589  -0.018  1.00  0.00           H  
ATOM    210 3HD2 LEU A  13      -3.753   1.110  -0.307  1.00  0.00           H  
ATOM    211  N   ILE A  14      -8.860   1.416   0.203  1.00  0.00           N  
ATOM    212  CA  ILE A  14     -10.182   1.154  -0.312  1.00  0.00           C  
ATOM    213  C   ILE A  14     -10.626   2.186  -1.330  1.00  0.00           C  
ATOM    214  O   ILE A  14     -11.235   1.832  -2.357  1.00  0.00           O  
ATOM    215  CB  ILE A  14     -11.109   1.061   0.867  1.00  0.00           C  
ATOM    216  CG1 ILE A  14     -10.698  -0.265   1.626  1.00  0.00           C  
ATOM    217  CG2 ILE A  14     -12.542   1.144   0.398  1.00  0.00           C  
ATOM    218  CD1 ILE A  14     -11.217  -0.420   2.986  1.00  0.00           C  
ATOM    219  H   ILE A  14      -8.762   1.592   1.209  1.00  0.00           H  
ATOM    220  HA  ILE A  14     -10.164   0.182  -0.798  1.00  0.00           H  
ATOM    221  HB  ILE A  14     -10.912   1.884   1.547  1.00  0.00           H  
ATOM    222 1HG1 ILE A  14     -11.052  -1.093   1.052  1.00  0.00           H  
ATOM    223 2HG1 ILE A  14      -9.618  -0.328   1.671  1.00  0.00           H  
ATOM    224 1HG2 ILE A  14     -13.196   1.092   1.236  1.00  0.00           H  
ATOM    225 2HG2 ILE A  14     -12.740   2.084  -0.113  1.00  0.00           H  
ATOM    226 3HG2 ILE A  14     -12.725   0.329  -0.283  1.00  0.00           H  
ATOM    227 1HD1 ILE A  14     -10.888  -1.363   3.400  1.00  0.00           H  
ATOM    228 2HD1 ILE A  14     -10.880   0.384   3.620  1.00  0.00           H  
ATOM    229 3HD1 ILE A  14     -12.216  -0.403   2.934  1.00  0.00           H  
ATOM    230  N   LYS A  15     -10.388   3.464  -1.038  1.00  0.00           N  
ATOM    231  CA  LYS A  15     -10.730   4.488  -1.997  1.00  0.00           C  
ATOM    232  C   LYS A  15      -9.969   4.250  -3.299  1.00  0.00           C  
ATOM    233  O   LYS A  15     -10.549   4.394  -4.377  1.00  0.00           O  
ATOM    234  CB  LYS A  15     -10.464   5.875  -1.444  1.00  0.00           C  
ATOM    235  CG  LYS A  15     -10.851   7.001  -2.396  1.00  0.00           C  
ATOM    236  CD  LYS A  15     -10.692   8.335  -1.725  1.00  0.00           C  
ATOM    237  CE  LYS A  15     -10.929   9.491  -2.684  1.00  0.00           C  
ATOM    238  NZ  LYS A  15     -10.801  10.794  -1.988  1.00  0.00           N  
ATOM    239  H   LYS A  15      -9.973   3.716  -0.132  1.00  0.00           H  
ATOM    240  HA  LYS A  15     -11.795   4.411  -2.213  1.00  0.00           H  
ATOM    241 1HB  LYS A  15     -11.010   6.001  -0.509  1.00  0.00           H  
ATOM    242 2HB  LYS A  15      -9.397   5.971  -1.212  1.00  0.00           H  
ATOM    243 1HG  LYS A  15     -10.206   6.972  -3.277  1.00  0.00           H  
ATOM    244 2HG  LYS A  15     -11.884   6.872  -2.718  1.00  0.00           H  
ATOM    245 1HD  LYS A  15     -11.391   8.413  -0.893  1.00  0.00           H  
ATOM    246 2HD  LYS A  15      -9.681   8.410  -1.330  1.00  0.00           H  
ATOM    247 1HE  LYS A  15     -10.181   9.444  -3.473  1.00  0.00           H  
ATOM    248 2HE  LYS A  15     -11.921   9.417  -3.128  1.00  0.00           H  
ATOM    249 1HZ  LYS A  15     -10.927  11.555  -2.632  1.00  0.00           H  
ATOM    250 2HZ  LYS A  15     -11.483  10.857  -1.254  1.00  0.00           H  
ATOM    251 3HZ  LYS A  15      -9.860  10.839  -1.568  1.00  0.00           H  
ATOM    252  N   ARG A  16      -8.679   3.871  -3.205  1.00  0.00           N  
ATOM    253  CA  ARG A  16      -7.889   3.574  -4.402  1.00  0.00           C  
ATOM    254  C   ARG A  16      -8.450   2.338  -5.114  1.00  0.00           C  
ATOM    255  O   ARG A  16      -8.444   2.270  -6.349  1.00  0.00           O  
ATOM    256  CB  ARG A  16      -6.420   3.346  -4.065  1.00  0.00           C  
ATOM    257  CG  ARG A  16      -5.675   4.586  -3.597  1.00  0.00           C  
ATOM    258  CD  ARG A  16      -4.225   4.326  -3.372  1.00  0.00           C  
ATOM    259  NE  ARG A  16      -3.579   5.460  -2.711  1.00  0.00           N  
ATOM    260  CZ  ARG A  16      -3.479   5.606  -1.372  1.00  0.00           C  
ATOM    261  NH1 ARG A  16      -3.985   4.690  -0.596  1.00  0.00           N  
ATOM    262  NH2 ARG A  16      -2.871   6.671  -0.854  1.00  0.00           N  
ATOM    263  H   ARG A  16      -8.235   3.834  -2.280  1.00  0.00           H  
ATOM    264  HA  ARG A  16      -7.956   4.426  -5.076  1.00  0.00           H  
ATOM    265 1HB  ARG A  16      -6.338   2.604  -3.276  1.00  0.00           H  
ATOM    266 2HB  ARG A  16      -5.903   2.957  -4.937  1.00  0.00           H  
ATOM    267 1HG  ARG A  16      -5.763   5.361  -4.356  1.00  0.00           H  
ATOM    268 2HG  ARG A  16      -6.115   4.948  -2.671  1.00  0.00           H  
ATOM    269 1HD  ARG A  16      -4.080   3.427  -2.775  1.00  0.00           H  
ATOM    270 2HD  ARG A  16      -3.740   4.188  -4.338  1.00  0.00           H  
ATOM    271  HE  ARG A  16      -3.181   6.181  -3.298  1.00  0.00           H  
ATOM    272 1HH1 ARG A  16      -4.455   3.890  -0.993  1.00  0.00           H  
ATOM    273 2HH1 ARG A  16      -3.918   4.782   0.402  1.00  0.00           H  
ATOM    274 1HH2 ARG A  16      -2.484   7.383  -1.463  1.00  0.00           H  
ATOM    275 2HH2 ARG A  16      -2.784   6.789   0.157  1.00  0.00           H  
ATOM    276  N   ALA A  17      -8.937   1.356  -4.338  1.00  0.00           N  
ATOM    277  CA  ALA A  17      -9.563   0.155  -4.885  1.00  0.00           C  
ATOM    278  C   ALA A  17     -10.802   0.516  -5.694  1.00  0.00           C  
ATOM    279  O   ALA A  17     -11.087  -0.100  -6.722  1.00  0.00           O  
ATOM    280  CB  ALA A  17      -9.933  -0.838  -3.795  1.00  0.00           C  
ATOM    281  H   ALA A  17      -8.811   1.438  -3.324  1.00  0.00           H  
ATOM    282  HA  ALA A  17      -8.855  -0.300  -5.556  1.00  0.00           H  
ATOM    283 1HB  ALA A  17     -10.369  -1.727  -4.247  1.00  0.00           H  
ATOM    284 2HB  ALA A  17      -9.048  -1.107  -3.228  1.00  0.00           H  
ATOM    285 3HB  ALA A  17     -10.652  -0.396  -3.134  1.00  0.00           H  
ATOM    286  N   GLY A  18     -11.518   1.556  -5.251  1.00  0.00           N  
ATOM    287  CA  GLY A  18     -12.717   1.992  -5.935  1.00  0.00           C  
ATOM    288  C   GLY A  18     -13.995   1.386  -5.379  1.00  0.00           C  
ATOM    289  O   GLY A  18     -14.988   1.266  -6.099  1.00  0.00           O  
ATOM    290  H   GLY A  18     -11.240   2.018  -4.382  1.00  0.00           H  
ATOM    291 1HA  GLY A  18     -12.774   3.079  -5.867  1.00  0.00           H  
ATOM    292 2HA  GLY A  18     -12.631   1.752  -6.993  1.00  0.00           H  
ATOM    293  N   VAL A  19     -13.977   0.935  -4.126  1.00  0.00           N  
ATOM    294  CA  VAL A  19     -15.205   0.361  -3.582  1.00  0.00           C  
ATOM    295  C   VAL A  19     -16.114   1.477  -3.078  1.00  0.00           C  
ATOM    296  O   VAL A  19     -15.721   2.287  -2.243  1.00  0.00           O  
ATOM    297  CB  VAL A  19     -14.920  -0.640  -2.453  1.00  0.00           C  
ATOM    298  CG1 VAL A  19     -16.229  -1.168  -1.856  1.00  0.00           C  
ATOM    299  CG2 VAL A  19     -14.130  -1.768  -2.996  1.00  0.00           C  
ATOM    300  H   VAL A  19     -13.134   1.074  -3.560  1.00  0.00           H  
ATOM    301  HA  VAL A  19     -15.722  -0.173  -4.380  1.00  0.00           H  
ATOM    302  HB  VAL A  19     -14.378  -0.149  -1.669  1.00  0.00           H  
ATOM    303 1HG1 VAL A  19     -16.008  -1.863  -1.074  1.00  0.00           H  
ATOM    304 2HG1 VAL A  19     -16.805  -0.353  -1.441  1.00  0.00           H  
ATOM    305 3HG1 VAL A  19     -16.814  -1.677  -2.625  1.00  0.00           H  
ATOM    306 1HG2 VAL A  19     -13.935  -2.474  -2.208  1.00  0.00           H  
ATOM    307 2HG2 VAL A  19     -14.703  -2.254  -3.782  1.00  0.00           H  
ATOM    308 3HG2 VAL A  19     -13.189  -1.403  -3.407  1.00  0.00           H  
ATOM    309  N   LYS A  20     -17.360   1.485  -3.559  1.00  0.00           N  
ATOM    310  CA  LYS A  20     -18.310   2.538  -3.200  1.00  0.00           C  
ATOM    311  C   LYS A  20     -19.170   2.267  -1.957  1.00  0.00           C  
ATOM    312  O   LYS A  20     -19.741   3.199  -1.392  1.00  0.00           O  
ATOM    313  CB  LYS A  20     -19.207   2.826  -4.399  1.00  0.00           C  
ATOM    314  CG  LYS A  20     -18.450   3.430  -5.585  1.00  0.00           C  
ATOM    315  CD  LYS A  20     -19.361   3.683  -6.779  1.00  0.00           C  
ATOM    316  CE  LYS A  20     -18.580   4.283  -7.947  1.00  0.00           C  
ATOM    317  NZ  LYS A  20     -19.442   4.508  -9.143  1.00  0.00           N  
ATOM    318  H   LYS A  20     -17.619   0.776  -4.232  1.00  0.00           H  
ATOM    319  HA  LYS A  20     -17.733   3.440  -2.994  1.00  0.00           H  
ATOM    320 1HB  LYS A  20     -19.688   1.906  -4.728  1.00  0.00           H  
ATOM    321 2HB  LYS A  20     -19.992   3.523  -4.106  1.00  0.00           H  
ATOM    322 1HG  LYS A  20     -18.000   4.374  -5.274  1.00  0.00           H  
ATOM    323 2HG  LYS A  20     -17.645   2.753  -5.884  1.00  0.00           H  
ATOM    324 1HD  LYS A  20     -19.804   2.739  -7.100  1.00  0.00           H  
ATOM    325 2HD  LYS A  20     -20.161   4.364  -6.495  1.00  0.00           H  
ATOM    326 1HE  LYS A  20     -18.153   5.235  -7.636  1.00  0.00           H  
ATOM    327 2HE  LYS A  20     -17.769   3.606  -8.219  1.00  0.00           H  
ATOM    328 1HZ  LYS A  20     -18.887   4.905  -9.889  1.00  0.00           H  
ATOM    329 2HZ  LYS A  20     -19.834   3.627  -9.450  1.00  0.00           H  
ATOM    330 3HZ  LYS A  20     -20.190   5.144  -8.908  1.00  0.00           H  
ATOM    331  N   ASN A  21     -19.276   1.012  -1.523  1.00  0.00           N  
ATOM    332  CA  ASN A  21     -20.096   0.690  -0.358  1.00  0.00           C  
ATOM    333  C   ASN A  21     -19.348  -0.282   0.557  1.00  0.00           C  
ATOM    334  O   ASN A  21     -19.363  -1.508   0.363  1.00  0.00           O  
ATOM    335  CB  ASN A  21     -21.456   0.172  -0.798  1.00  0.00           C  
ATOM    336  CG  ASN A  21     -22.400  -0.110   0.345  1.00  0.00           C  
ATOM    337  OD1 ASN A  21     -22.030   0.001   1.520  1.00  0.00           O  
ATOM    338  ND2 ASN A  21     -23.616  -0.477   0.016  1.00  0.00           N  
ATOM    339  H   ASN A  21     -18.810   0.261  -2.009  1.00  0.00           H  
ATOM    340  HA  ASN A  21     -20.257   1.601   0.218  1.00  0.00           H  
ATOM    341 1HB  ASN A  21     -21.919   0.928  -1.434  1.00  0.00           H  
ATOM    342 2HB  ASN A  21     -21.345  -0.705  -1.399  1.00  0.00           H  
ATOM    343 1HD2 ASN A  21     -24.287  -0.682   0.730  1.00  0.00           H  
ATOM    344 2HD2 ASN A  21     -23.871  -0.556  -0.946  1.00  0.00           H  
ATOM    345  N   LEU A  22     -18.649   0.306   1.522  1.00  0.00           N  
ATOM    346  CA  LEU A  22     -17.783  -0.424   2.429  1.00  0.00           C  
ATOM    347  C   LEU A  22     -17.826   0.095   3.860  1.00  0.00           C  
ATOM    348  O   LEU A  22     -17.883   1.306   4.092  1.00  0.00           O  
ATOM    349  CB  LEU A  22     -16.362  -0.386   1.893  1.00  0.00           C  
ATOM    350  CG  LEU A  22     -15.337  -1.148   2.670  1.00  0.00           C  
ATOM    351  CD1 LEU A  22     -14.334  -1.707   1.679  1.00  0.00           C  
ATOM    352  CD2 LEU A  22     -14.662  -0.221   3.696  1.00  0.00           C  
ATOM    353  H   LEU A  22     -18.709   1.313   1.611  1.00  0.00           H  
ATOM    354  HA  LEU A  22     -18.113  -1.462   2.446  1.00  0.00           H  
ATOM    355 1HB  LEU A  22     -16.375  -0.780   0.906  1.00  0.00           H  
ATOM    356 2HB  LEU A  22     -16.040   0.652   1.838  1.00  0.00           H  
ATOM    357  HG  LEU A  22     -15.794  -1.987   3.184  1.00  0.00           H  
ATOM    358 1HD1 LEU A  22     -13.569  -2.274   2.195  1.00  0.00           H  
ATOM    359 2HD1 LEU A  22     -14.849  -2.337   0.986  1.00  0.00           H  
ATOM    360 3HD1 LEU A  22     -13.892  -0.950   1.150  1.00  0.00           H  
ATOM    361 1HD2 LEU A  22     -13.933  -0.789   4.215  1.00  0.00           H  
ATOM    362 2HD2 LEU A  22     -14.197   0.608   3.188  1.00  0.00           H  
ATOM    363 3HD2 LEU A  22     -15.324   0.180   4.411  1.00  0.00           H  
ATOM    364  N   ASP A  23     -17.756  -0.827   4.823  1.00  0.00           N  
ATOM    365  CA  ASP A  23     -17.679  -0.461   6.240  1.00  0.00           C  
ATOM    366  C   ASP A  23     -16.485  -1.150   6.949  1.00  0.00           C  
ATOM    367  O   ASP A  23     -16.497  -2.372   7.154  1.00  0.00           O  
ATOM    368  CB  ASP A  23     -19.011  -0.805   6.935  1.00  0.00           C  
ATOM    369  CG  ASP A  23     -19.115  -0.370   8.427  1.00  0.00           C  
ATOM    370  OD1 ASP A  23     -18.136   0.061   8.994  1.00  0.00           O  
ATOM    371  OD2 ASP A  23     -20.186  -0.471   8.993  1.00  0.00           O  
ATOM    372  H   ASP A  23     -17.741  -1.813   4.542  1.00  0.00           H  
ATOM    373  HA  ASP A  23     -17.527   0.616   6.308  1.00  0.00           H  
ATOM    374 1HB  ASP A  23     -19.825  -0.331   6.385  1.00  0.00           H  
ATOM    375 2HB  ASP A  23     -19.174  -1.882   6.883  1.00  0.00           H  
ATOM    376  N   VAL A  24     -15.410  -0.384   7.251  1.00  0.00           N  
ATOM    377  CA  VAL A  24     -14.212  -0.967   7.901  1.00  0.00           C  
ATOM    378  C   VAL A  24     -13.954  -0.364   9.273  1.00  0.00           C  
ATOM    379  O   VAL A  24     -13.878   0.857   9.428  1.00  0.00           O  
ATOM    380  CB  VAL A  24     -12.909  -0.801   7.031  1.00  0.00           C  
ATOM    381  CG1 VAL A  24     -12.612   0.683   6.680  1.00  0.00           C  
ATOM    382  CG2 VAL A  24     -11.685  -1.415   7.778  1.00  0.00           C  
ATOM    383  H   VAL A  24     -15.460   0.606   7.062  1.00  0.00           H  
ATOM    384  HA  VAL A  24     -14.382  -2.033   8.042  1.00  0.00           H  
ATOM    385  HB  VAL A  24     -13.042  -1.322   6.127  1.00  0.00           H  
ATOM    386 1HG1 VAL A  24     -11.716   0.733   6.060  1.00  0.00           H  
ATOM    387 2HG1 VAL A  24     -13.449   1.101   6.133  1.00  0.00           H  
ATOM    388 3HG1 VAL A  24     -12.441   1.268   7.576  1.00  0.00           H  
ATOM    389 1HG2 VAL A  24     -10.809  -1.341   7.154  1.00  0.00           H  
ATOM    390 2HG2 VAL A  24     -11.495  -0.884   8.713  1.00  0.00           H  
ATOM    391 3HG2 VAL A  24     -11.876  -2.458   7.998  1.00  0.00           H  
ATOM    392  N   LYS A  25     -13.756  -1.243  10.253  1.00  0.00           N  
ATOM    393  CA  LYS A  25     -13.440  -0.816  11.612  1.00  0.00           C  
ATOM    394  C   LYS A  25     -12.292  -1.632  12.187  1.00  0.00           C  
ATOM    395  O   LYS A  25     -12.165  -2.834  11.918  1.00  0.00           O  
ATOM    396  CB  LYS A  25     -14.664  -0.936  12.521  1.00  0.00           C  
ATOM    397  CG  LYS A  25     -15.838  -0.029  12.136  1.00  0.00           C  
ATOM    398  CD  LYS A  25     -16.984  -0.152  13.142  1.00  0.00           C  
ATOM    399  CE  LYS A  25     -18.149   0.805  12.822  1.00  0.00           C  
ATOM    400  NZ  LYS A  25     -18.950   0.385  11.617  1.00  0.00           N  
ATOM    401  H   LYS A  25     -13.863  -2.239  10.025  1.00  0.00           H  
ATOM    402  HA  LYS A  25     -13.121   0.226  11.584  1.00  0.00           H  
ATOM    403 1HB  LYS A  25     -15.021  -1.966  12.510  1.00  0.00           H  
ATOM    404 2HB  LYS A  25     -14.376  -0.700  13.547  1.00  0.00           H  
ATOM    405 1HG  LYS A  25     -15.497   1.005  12.086  1.00  0.00           H  
ATOM    406 2HG  LYS A  25     -16.205  -0.318  11.148  1.00  0.00           H  
ATOM    407 1HD  LYS A  25     -17.360  -1.175  13.133  1.00  0.00           H  
ATOM    408 2HD  LYS A  25     -16.613   0.070  14.142  1.00  0.00           H  
ATOM    409 1HE  LYS A  25     -18.811   0.845  13.684  1.00  0.00           H  
ATOM    410 2HE  LYS A  25     -17.745   1.800  12.641  1.00  0.00           H  
ATOM    411 1HZ  LYS A  25     -19.698   1.036  11.450  1.00  0.00           H  
ATOM    412 2HZ  LYS A  25     -18.386   0.345  10.759  1.00  0.00           H  
ATOM    413 3HZ  LYS A  25     -19.351  -0.527  11.756  1.00  0.00           H  
ATOM    414  N   VAL A  26     -11.457  -0.987  13.001  1.00  0.00           N  
ATOM    415  CA  VAL A  26     -10.350  -1.707  13.608  1.00  0.00           C  
ATOM    416  C   VAL A  26     -10.380  -1.538  15.125  1.00  0.00           C  
ATOM    417  O   VAL A  26     -10.454  -0.408  15.615  1.00  0.00           O  
ATOM    418  CB  VAL A  26      -9.019  -1.146  13.077  1.00  0.00           C  
ATOM    419  CG1 VAL A  26      -7.869  -1.939  13.621  1.00  0.00           C  
ATOM    420  CG2 VAL A  26      -9.014  -1.100  11.576  1.00  0.00           C  
ATOM    421  H   VAL A  26     -11.587   0.000  13.196  1.00  0.00           H  
ATOM    422  HA  VAL A  26     -10.431  -2.764  13.375  1.00  0.00           H  
ATOM    423  HB  VAL A  26      -8.899  -0.134  13.458  1.00  0.00           H  
ATOM    424 1HG1 VAL A  26      -6.944  -1.510  13.258  1.00  0.00           H  
ATOM    425 2HG1 VAL A  26      -7.876  -1.927  14.700  1.00  0.00           H  
ATOM    426 3HG1 VAL A  26      -7.954  -2.966  13.274  1.00  0.00           H  
ATOM    427 1HG2 VAL A  26      -8.077  -0.667  11.261  1.00  0.00           H  
ATOM    428 2HG2 VAL A  26      -9.117  -2.081  11.191  1.00  0.00           H  
ATOM    429 3HG2 VAL A  26      -9.827  -0.482  11.210  1.00  0.00           H  
ATOM    430  N   THR A  27     -10.358  -2.650  15.860  1.00  0.00           N  
ATOM    431  CA  THR A  27     -10.323  -2.584  17.320  1.00  0.00           C  
ATOM    432  C   THR A  27      -9.835  -3.891  17.956  1.00  0.00           C  
ATOM    433  O   THR A  27     -10.091  -4.982  17.446  1.00  0.00           O  
ATOM    434  CB  THR A  27     -11.696  -2.215  17.914  1.00  0.00           C  
ATOM    435  OG1 THR A  27     -11.544  -2.002  19.322  1.00  0.00           O  
ATOM    436  CG2 THR A  27     -12.703  -3.335  17.681  1.00  0.00           C  
ATOM    437  H   THR A  27     -10.298  -3.551  15.380  1.00  0.00           H  
ATOM    438  HA  THR A  27      -9.636  -1.794  17.602  1.00  0.00           H  
ATOM    439  HB  THR A  27     -12.060  -1.301  17.452  1.00  0.00           H  
ATOM    440  HG1 THR A  27     -11.137  -1.138  19.462  1.00  0.00           H  
ATOM    441 1HG2 THR A  27     -13.661  -3.049  18.111  1.00  0.00           H  
ATOM    442 2HG2 THR A  27     -12.819  -3.497  16.610  1.00  0.00           H  
ATOM    443 3HG2 THR A  27     -12.369  -4.253  18.149  1.00  0.00           H  
ATOM    444  N   ASN A  28      -9.211  -3.789  19.126  1.00  0.00           N  
ATOM    445  CA  ASN A  28      -8.799  -4.921  19.952  1.00  0.00           C  
ATOM    446  C   ASN A  28      -7.885  -5.879  19.198  1.00  0.00           C  
ATOM    447  O   ASN A  28      -7.976  -7.099  19.349  1.00  0.00           O  
ATOM    448  CB  ASN A  28     -10.016  -5.657  20.489  1.00  0.00           C  
ATOM    449  CG  ASN A  28     -10.860  -4.800  21.380  1.00  0.00           C  
ATOM    450  OD1 ASN A  28     -10.354  -4.067  22.243  1.00  0.00           O  
ATOM    451  ND2 ASN A  28     -12.152  -4.875  21.191  1.00  0.00           N  
ATOM    452  H   ASN A  28      -8.939  -2.855  19.431  1.00  0.00           H  
ATOM    453  HA  ASN A  28      -8.227  -4.529  20.795  1.00  0.00           H  
ATOM    454 1HB  ASN A  28     -10.627  -6.023  19.667  1.00  0.00           H  
ATOM    455 2HB  ASN A  28      -9.687  -6.525  21.057  1.00  0.00           H  
ATOM    456 1HD2 ASN A  28     -12.771  -4.324  21.751  1.00  0.00           H  
ATOM    457 2HD2 ASN A  28     -12.519  -5.476  20.482  1.00  0.00           H  
ATOM    458  N   GLY A  29      -7.012  -5.321  18.363  1.00  0.00           N  
ATOM    459  CA  GLY A  29      -6.056  -6.127  17.608  1.00  0.00           C  
ATOM    460  C   GLY A  29      -6.610  -6.758  16.321  1.00  0.00           C  
ATOM    461  O   GLY A  29      -5.890  -7.508  15.653  1.00  0.00           O  
ATOM    462  H   GLY A  29      -6.988  -4.290  18.311  1.00  0.00           H  
ATOM    463 1HA  GLY A  29      -5.198  -5.502  17.356  1.00  0.00           H  
ATOM    464 2HA  GLY A  29      -5.676  -6.915  18.255  1.00  0.00           H  
ATOM    465  N   LYS A  30      -7.864  -6.469  15.967  1.00  0.00           N  
ATOM    466  CA  LYS A  30      -8.479  -7.040  14.772  1.00  0.00           C  
ATOM    467  C   LYS A  30      -9.153  -6.006  13.869  1.00  0.00           C  
ATOM    468  O   LYS A  30      -9.733  -5.017  14.325  1.00  0.00           O  
ATOM    469  CB  LYS A  30      -9.503  -8.119  15.189  1.00  0.00           C  
ATOM    470  CG  LYS A  30     -10.287  -8.791  14.024  1.00  0.00           C  
ATOM    471  CD  LYS A  30     -11.168  -9.929  14.495  1.00  0.00           C  
ATOM    472  CE  LYS A  30     -11.945 -10.508  13.313  1.00  0.00           C  
ATOM    473  NZ  LYS A  30     -12.825 -11.647  13.701  1.00  0.00           N  
ATOM    474  H   LYS A  30      -8.440  -5.882  16.577  1.00  0.00           H  
ATOM    475  HA  LYS A  30      -7.704  -7.516  14.180  1.00  0.00           H  
ATOM    476 1HB  LYS A  30      -8.988  -8.903  15.743  1.00  0.00           H  
ATOM    477 2HB  LYS A  30     -10.230  -7.669  15.868  1.00  0.00           H  
ATOM    478 1HG  LYS A  30     -10.933  -8.058  13.542  1.00  0.00           H  
ATOM    479 2HG  LYS A  30      -9.600  -9.176  13.285  1.00  0.00           H  
ATOM    480 1HD  LYS A  30     -10.548 -10.712  14.941  1.00  0.00           H  
ATOM    481 2HD  LYS A  30     -11.868  -9.566  15.245  1.00  0.00           H  
ATOM    482 1HE  LYS A  30     -12.564  -9.720  12.885  1.00  0.00           H  
ATOM    483 2HE  LYS A  30     -11.237 -10.849  12.554  1.00  0.00           H  
ATOM    484 1HZ  LYS A  30     -13.332 -11.970  12.852  1.00  0.00           H  
ATOM    485 2HZ  LYS A  30     -12.273 -12.401  14.080  1.00  0.00           H  
ATOM    486 3HZ  LYS A  30     -13.496 -11.345  14.387  1.00  0.00           H  
ATOM    487  N   VAL A  31      -9.111  -6.278  12.574  1.00  0.00           N  
ATOM    488  CA  VAL A  31      -9.813  -5.484  11.583  1.00  0.00           C  
ATOM    489  C   VAL A  31     -10.878  -6.315  10.924  1.00  0.00           C  
ATOM    490  O   VAL A  31     -10.636  -7.459  10.510  1.00  0.00           O  
ATOM    491  CB  VAL A  31      -8.875  -4.900  10.493  1.00  0.00           C  
ATOM    492  CG1 VAL A  31      -8.050  -5.966   9.845  1.00  0.00           C  
ATOM    493  CG2 VAL A  31      -9.750  -4.221   9.367  1.00  0.00           C  
ATOM    494  H   VAL A  31      -8.596  -7.103  12.278  1.00  0.00           H  
ATOM    495  HA  VAL A  31     -10.303  -4.651  12.083  1.00  0.00           H  
ATOM    496  HB  VAL A  31      -8.206  -4.184  10.951  1.00  0.00           H  
ATOM    497 1HG1 VAL A  31      -7.435  -5.533   9.098  1.00  0.00           H  
ATOM    498 2HG1 VAL A  31      -7.433  -6.457  10.574  1.00  0.00           H  
ATOM    499 3HG1 VAL A  31      -8.687  -6.677   9.380  1.00  0.00           H  
ATOM    500 1HG2 VAL A  31      -9.119  -3.800   8.606  1.00  0.00           H  
ATOM    501 2HG2 VAL A  31     -10.402  -4.948   8.888  1.00  0.00           H  
ATOM    502 3HG2 VAL A  31     -10.359  -3.431   9.802  1.00  0.00           H  
ATOM    503  N   ARG A  32     -12.060  -5.743  10.844  1.00  0.00           N  
ATOM    504  CA  ARG A  32     -13.136  -6.420  10.182  1.00  0.00           C  
ATOM    505  C   ARG A  32     -13.768  -5.462   9.210  1.00  0.00           C  
ATOM    506  O   ARG A  32     -14.084  -4.309   9.542  1.00  0.00           O  
ATOM    507  CB  ARG A  32     -14.155  -6.958  11.161  1.00  0.00           C  
ATOM    508  CG  ARG A  32     -15.285  -7.749  10.514  1.00  0.00           C  
ATOM    509  CD  ARG A  32     -16.128  -8.398  11.519  1.00  0.00           C  
ATOM    510  NE  ARG A  32     -17.198  -9.160  10.907  1.00  0.00           N  
ATOM    511  CZ  ARG A  32     -18.145  -9.845  11.556  1.00  0.00           C  
ATOM    512  NH1 ARG A  32     -18.196  -9.889  12.876  1.00  0.00           N  
ATOM    513  NH2 ARG A  32     -19.022 -10.473  10.818  1.00  0.00           N  
ATOM    514  H   ARG A  32     -12.184  -4.797  11.229  1.00  0.00           H  
ATOM    515  HA  ARG A  32     -12.734  -7.259   9.620  1.00  0.00           H  
ATOM    516 1HB  ARG A  32     -13.655  -7.607  11.875  1.00  0.00           H  
ATOM    517 2HB  ARG A  32     -14.597  -6.131  11.716  1.00  0.00           H  
ATOM    518 1HG  ARG A  32     -15.918  -7.084   9.925  1.00  0.00           H  
ATOM    519 2HG  ARG A  32     -14.870  -8.524   9.862  1.00  0.00           H  
ATOM    520 1HD  ARG A  32     -15.515  -9.081  12.107  1.00  0.00           H  
ATOM    521 2HD  ARG A  32     -16.567  -7.641  12.166  1.00  0.00           H  
ATOM    522  HE  ARG A  32     -17.258  -9.204   9.870  1.00  0.00           H  
ATOM    523 1HH1 ARG A  32     -17.511  -9.398  13.427  1.00  0.00           H  
ATOM    524 2HH1 ARG A  32     -18.922 -10.417  13.335  1.00  0.00           H  
ATOM    525 1HH2 ARG A  32     -18.909 -10.393   9.789  1.00  0.00           H  
ATOM    526 2HH2 ARG A  32     -19.766 -11.009  11.227  1.00  0.00           H  
ATOM    527  N   VAL A  33     -13.909  -5.936   7.990  1.00  0.00           N  
ATOM    528  CA  VAL A  33     -14.493  -5.111   6.960  1.00  0.00           C  
ATOM    529  C   VAL A  33     -15.556  -5.835   6.178  1.00  0.00           C  
ATOM    530  O   VAL A  33     -15.403  -7.014   5.857  1.00  0.00           O  
ATOM    531  CB  VAL A  33     -13.387  -4.600   6.009  1.00  0.00           C  
ATOM    532  CG1 VAL A  33     -12.694  -5.753   5.352  1.00  0.00           C  
ATOM    533  CG2 VAL A  33     -13.968  -3.677   4.953  1.00  0.00           C  
ATOM    534  H   VAL A  33     -13.606  -6.900   7.804  1.00  0.00           H  
ATOM    535  HA  VAL A  33     -14.960  -4.253   7.434  1.00  0.00           H  
ATOM    536  HB  VAL A  33     -12.657  -4.063   6.593  1.00  0.00           H  
ATOM    537 1HG1 VAL A  33     -11.921  -5.397   4.706  1.00  0.00           H  
ATOM    538 2HG1 VAL A  33     -12.266  -6.397   6.119  1.00  0.00           H  
ATOM    539 3HG1 VAL A  33     -13.390  -6.311   4.762  1.00  0.00           H  
ATOM    540 1HG2 VAL A  33     -13.168  -3.311   4.320  1.00  0.00           H  
ATOM    541 2HG2 VAL A  33     -14.678  -4.191   4.344  1.00  0.00           H  
ATOM    542 3HG2 VAL A  33     -14.465  -2.850   5.428  1.00  0.00           H  
ATOM    543  N   THR A  34     -16.615  -5.110   5.857  1.00  0.00           N  
ATOM    544  CA  THR A  34     -17.626  -5.655   4.975  1.00  0.00           C  
ATOM    545  C   THR A  34     -17.498  -4.924   3.646  1.00  0.00           C  
ATOM    546  O   THR A  34     -17.623  -3.694   3.578  1.00  0.00           O  
ATOM    547  CB  THR A  34     -19.045  -5.489   5.540  1.00  0.00           C  
ATOM    548  OG1 THR A  34     -19.155  -6.174   6.793  1.00  0.00           O  
ATOM    549  CG2 THR A  34     -20.023  -6.114   4.579  1.00  0.00           C  
ATOM    550  H   THR A  34     -16.682  -4.158   6.228  1.00  0.00           H  
ATOM    551  HA  THR A  34     -17.431  -6.709   4.800  1.00  0.00           H  
ATOM    552  HB  THR A  34     -19.277  -4.434   5.680  1.00  0.00           H  
ATOM    553  HG1 THR A  34     -18.626  -5.715   7.452  1.00  0.00           H  
ATOM    554 1HG2 THR A  34     -21.024  -6.014   4.986  1.00  0.00           H  
ATOM    555 2HG2 THR A  34     -19.977  -5.619   3.608  1.00  0.00           H  
ATOM    556 3HG2 THR A  34     -19.777  -7.170   4.460  1.00  0.00           H  
ATOM    557  N   ILE A  35     -17.258  -5.688   2.580  1.00  0.00           N  
ATOM    558  CA  ILE A  35     -17.033  -5.090   1.270  1.00  0.00           C  
ATOM    559  C   ILE A  35     -18.156  -5.468   0.305  1.00  0.00           C  
ATOM    560  O   ILE A  35     -18.306  -6.649  -0.026  1.00  0.00           O  
ATOM    561  CB  ILE A  35     -15.688  -5.601   0.697  1.00  0.00           C  
ATOM    562  CG1 ILE A  35     -14.564  -5.282   1.712  1.00  0.00           C  
ATOM    563  CG2 ILE A  35     -15.401  -4.977  -0.667  1.00  0.00           C  
ATOM    564  CD1 ILE A  35     -13.185  -5.711   1.331  1.00  0.00           C  
ATOM    565  H   ILE A  35     -17.203  -6.705   2.702  1.00  0.00           H  
ATOM    566  HA  ILE A  35     -17.008  -4.004   1.366  1.00  0.00           H  
ATOM    567  HB  ILE A  35     -15.740  -6.690   0.588  1.00  0.00           H  
ATOM    568 1HG1 ILE A  35     -14.574  -4.282   1.929  1.00  0.00           H  
ATOM    569 2HG1 ILE A  35     -14.804  -5.818   2.621  1.00  0.00           H  
ATOM    570 1HG2 ILE A  35     -14.473  -5.365  -1.061  1.00  0.00           H  
ATOM    571 2HG2 ILE A  35     -16.201  -5.223  -1.363  1.00  0.00           H  
ATOM    572 3HG2 ILE A  35     -15.333  -3.918  -0.578  1.00  0.00           H  
ATOM    573 1HD1 ILE A  35     -12.489  -5.481   2.139  1.00  0.00           H  
ATOM    574 2HD1 ILE A  35     -13.180  -6.756   1.135  1.00  0.00           H  
ATOM    575 3HD1 ILE A  35     -12.873  -5.198   0.458  1.00  0.00           H  
ATOM    576  N   THR A  36     -18.885  -4.477  -0.208  1.00  0.00           N  
ATOM    577  CA  THR A  36     -19.965  -4.765  -1.144  1.00  0.00           C  
ATOM    578  C   THR A  36     -19.405  -4.940  -2.558  1.00  0.00           C  
ATOM    579  O   THR A  36     -18.614  -4.102  -3.008  1.00  0.00           O  
ATOM    580  CB  THR A  36     -20.996  -3.621  -1.162  1.00  0.00           C  
ATOM    581  OG1 THR A  36     -21.516  -3.420   0.155  1.00  0.00           O  
ATOM    582  CG2 THR A  36     -22.158  -3.953  -2.073  1.00  0.00           C  
ATOM    583  H   THR A  36     -18.746  -3.503   0.080  1.00  0.00           H  
ATOM    584  HA  THR A  36     -20.453  -5.686  -0.848  1.00  0.00           H  
ATOM    585  HB  THR A  36     -20.514  -2.725  -1.506  1.00  0.00           H  
ATOM    586  HG1 THR A  36     -20.855  -2.916   0.666  1.00  0.00           H  
ATOM    587 1HG2 THR A  36     -22.866  -3.129  -2.055  1.00  0.00           H  
ATOM    588 2HG2 THR A  36     -21.814  -4.100  -3.091  1.00  0.00           H  
ATOM    589 3HG2 THR A  36     -22.646  -4.861  -1.718  1.00  0.00           H  
ATOM    590  N   GLY A  37     -19.846  -5.987  -3.263  1.00  0.00           N  
ATOM    591  CA  GLY A  37     -19.460  -6.250  -4.643  1.00  0.00           C  
ATOM    592  C   GLY A  37     -18.612  -7.508  -4.817  1.00  0.00           C  
ATOM    593  O   GLY A  37     -17.955  -7.980  -3.886  1.00  0.00           O  
ATOM    594  H   GLY A  37     -20.488  -6.643  -2.807  1.00  0.00           H  
ATOM    595 1HA  GLY A  37     -20.362  -6.339  -5.248  1.00  0.00           H  
ATOM    596 2HA  GLY A  37     -18.910  -5.392  -5.030  1.00  0.00           H  
ATOM    597  N   ARG A  38     -18.689  -8.087  -6.020  1.00  0.00           N  
ATOM    598  CA  ARG A  38     -17.924  -9.275  -6.404  1.00  0.00           C  
ATOM    599  C   ARG A  38     -17.042  -8.913  -7.600  1.00  0.00           C  
ATOM    600  O   ARG A  38     -16.579  -9.774  -8.349  1.00  0.00           O  
ATOM    601  CB  ARG A  38     -18.835 -10.446  -6.758  1.00  0.00           C  
ATOM    602  CG  ARG A  38     -19.316 -11.324  -5.577  1.00  0.00           C  
ATOM    603  CD  ARG A  38     -20.441 -10.722  -4.787  1.00  0.00           C  
ATOM    604  NE  ARG A  38     -20.921 -11.636  -3.747  1.00  0.00           N  
ATOM    605  CZ  ARG A  38     -21.953 -11.410  -2.911  1.00  0.00           C  
ATOM    606  NH1 ARG A  38     -22.651 -10.304  -2.973  1.00  0.00           N  
ATOM    607  NH2 ARG A  38     -22.245 -12.334  -2.017  1.00  0.00           N  
ATOM    608  H   ARG A  38     -19.286  -7.659  -6.717  1.00  0.00           H  
ATOM    609  HA  ARG A  38     -17.277  -9.570  -5.576  1.00  0.00           H  
ATOM    610 1HB  ARG A  38     -19.719 -10.073  -7.268  1.00  0.00           H  
ATOM    611 2HB  ARG A  38     -18.318 -11.109  -7.450  1.00  0.00           H  
ATOM    612 1HG  ARG A  38     -19.659 -12.275  -5.966  1.00  0.00           H  
ATOM    613 2HG  ARG A  38     -18.484 -11.496  -4.892  1.00  0.00           H  
ATOM    614 1HD  ARG A  38     -20.101  -9.822  -4.290  1.00  0.00           H  
ATOM    615 2HD  ARG A  38     -21.268 -10.486  -5.451  1.00  0.00           H  
ATOM    616  HE  ARG A  38     -20.429 -12.530  -3.614  1.00  0.00           H  
ATOM    617 1HH1 ARG A  38     -22.412  -9.582  -3.635  1.00  0.00           H  
ATOM    618 2HH1 ARG A  38     -23.413 -10.145  -2.329  1.00  0.00           H  
ATOM    619 1HH2 ARG A  38     -21.673 -13.195  -1.998  1.00  0.00           H  
ATOM    620 2HH2 ARG A  38     -23.002 -12.202  -1.369  1.00  0.00           H  
ATOM    621  N   ASP A  39     -16.901  -7.612  -7.807  1.00  0.00           N  
ATOM    622  CA  ASP A  39     -16.137  -7.009  -8.884  1.00  0.00           C  
ATOM    623  C   ASP A  39     -14.673  -6.772  -8.528  1.00  0.00           C  
ATOM    624  O   ASP A  39     -14.208  -7.141  -7.440  1.00  0.00           O  
ATOM    625  CB  ASP A  39     -16.863  -5.734  -9.332  1.00  0.00           C  
ATOM    626  CG  ASP A  39     -16.972  -4.683  -8.234  1.00  0.00           C  
ATOM    627  OD1 ASP A  39     -16.270  -4.786  -7.231  1.00  0.00           O  
ATOM    628  OD2 ASP A  39     -17.793  -3.809  -8.372  1.00  0.00           O  
ATOM    629  H   ASP A  39     -17.331  -6.982  -7.141  1.00  0.00           H  
ATOM    630  HA  ASP A  39     -16.154  -7.696  -9.731  1.00  0.00           H  
ATOM    631 1HB  ASP A  39     -16.353  -5.296 -10.190  1.00  0.00           H  
ATOM    632 2HB  ASP A  39     -17.870  -5.994  -9.664  1.00  0.00           H  
ATOM    633  N   GLN A  40     -13.944  -6.139  -9.446  1.00  0.00           N  
ATOM    634  CA  GLN A  40     -12.518  -5.936  -9.275  1.00  0.00           C  
ATOM    635  C   GLN A  40     -12.194  -5.021  -8.101  1.00  0.00           C  
ATOM    636  O   GLN A  40     -11.208  -5.249  -7.398  1.00  0.00           O  
ATOM    637  CB  GLN A  40     -11.947  -5.329 -10.561  1.00  0.00           C  
ATOM    638  CG  GLN A  40     -12.050  -6.250 -11.787  1.00  0.00           C  
ATOM    639  CD  GLN A  40     -13.416  -6.151 -12.457  1.00  0.00           C  
ATOM    640  OE1 GLN A  40     -14.296  -5.438 -11.944  1.00  0.00           O  
ATOM    641  NE2 GLN A  40     -13.617  -6.830 -13.570  1.00  0.00           N  
ATOM    642  H   GLN A  40     -14.388  -5.825 -10.306  1.00  0.00           H  
ATOM    643  HA  GLN A  40     -12.051  -6.904  -9.095  1.00  0.00           H  
ATOM    644 1HB  GLN A  40     -12.469  -4.403 -10.785  1.00  0.00           H  
ATOM    645 2HB  GLN A  40     -10.907  -5.071 -10.409  1.00  0.00           H  
ATOM    646 1HG  GLN A  40     -11.286  -5.977 -12.515  1.00  0.00           H  
ATOM    647 2HG  GLN A  40     -11.912  -7.279 -11.464  1.00  0.00           H  
ATOM    648 1HE2 GLN A  40     -14.499  -6.784 -14.035  1.00  0.00           H  
ATOM    649 2HE2 GLN A  40     -12.881  -7.403 -13.999  1.00  0.00           H  
ATOM    650  N   ALA A  41     -13.023  -3.993  -7.872  1.00  0.00           N  
ATOM    651  CA  ALA A  41     -12.759  -3.080  -6.765  1.00  0.00           C  
ATOM    652  C   ALA A  41     -12.918  -3.808  -5.450  1.00  0.00           C  
ATOM    653  O   ALA A  41     -12.097  -3.640  -4.540  1.00  0.00           O  
ATOM    654  CB  ALA A  41     -13.697  -1.898  -6.808  1.00  0.00           C  
ATOM    655  H   ALA A  41     -13.821  -3.854  -8.475  1.00  0.00           H  
ATOM    656  HA  ALA A  41     -11.734  -2.723  -6.844  1.00  0.00           H  
ATOM    657 1HB  ALA A  41     -13.461  -1.252  -5.985  1.00  0.00           H  
ATOM    658 2HB  ALA A  41     -13.567  -1.358  -7.743  1.00  0.00           H  
ATOM    659 3HB  ALA A  41     -14.729  -2.241  -6.723  1.00  0.00           H  
ATOM    660  N   SER A  42     -13.932  -4.673  -5.365  1.00  0.00           N  
ATOM    661  CA  SER A  42     -14.160  -5.431  -4.151  1.00  0.00           C  
ATOM    662  C   SER A  42     -13.014  -6.357  -3.843  1.00  0.00           C  
ATOM    663  O   SER A  42     -12.529  -6.396  -2.706  1.00  0.00           O  
ATOM    664  CB  SER A  42     -15.415  -6.238  -4.262  1.00  0.00           C  
ATOM    665  OG  SER A  42     -15.610  -7.005  -3.119  1.00  0.00           O  
ATOM    666  H   SER A  42     -14.621  -4.750  -6.135  1.00  0.00           H  
ATOM    667  HA  SER A  42     -14.268  -4.729  -3.332  1.00  0.00           H  
ATOM    668 1HB  SER A  42     -16.261  -5.564  -4.401  1.00  0.00           H  
ATOM    669 2HB  SER A  42     -15.367  -6.884  -5.138  1.00  0.00           H  
ATOM    670  HG  SER A  42     -16.475  -7.440  -3.249  1.00  0.00           H  
ATOM    671  N   PHE A  43     -12.525  -7.076  -4.856  1.00  0.00           N  
ATOM    672  CA  PHE A  43     -11.433  -7.992  -4.600  1.00  0.00           C  
ATOM    673  C   PHE A  43     -10.159  -7.231  -4.265  1.00  0.00           C  
ATOM    674  O   PHE A  43      -9.398  -7.677  -3.405  1.00  0.00           O  
ATOM    675  CB  PHE A  43     -11.233  -8.977  -5.749  1.00  0.00           C  
ATOM    676  CG  PHE A  43     -12.277 -10.088  -5.751  1.00  0.00           C  
ATOM    677  CD1 PHE A  43     -13.204 -10.226  -6.782  1.00  0.00           C  
ATOM    678  CD2 PHE A  43     -12.345 -10.990  -4.688  1.00  0.00           C  
ATOM    679  CE1 PHE A  43     -14.154 -11.238  -6.749  1.00  0.00           C  
ATOM    680  CE2 PHE A  43     -13.295 -11.985  -4.660  1.00  0.00           C  
ATOM    681  CZ  PHE A  43     -14.200 -12.116  -5.689  1.00  0.00           C  
ATOM    682  H   PHE A  43     -12.974  -7.018  -5.777  1.00  0.00           H  
ATOM    683  HA  PHE A  43     -11.699  -8.579  -3.725  1.00  0.00           H  
ATOM    684 1HB  PHE A  43     -11.302  -8.435  -6.696  1.00  0.00           H  
ATOM    685 2HB  PHE A  43     -10.242  -9.421  -5.692  1.00  0.00           H  
ATOM    686  HD1 PHE A  43     -13.187  -9.532  -7.628  1.00  0.00           H  
ATOM    687  HD2 PHE A  43     -11.635 -10.909  -3.861  1.00  0.00           H  
ATOM    688  HE1 PHE A  43     -14.871 -11.336  -7.568  1.00  0.00           H  
ATOM    689  HE2 PHE A  43     -13.326 -12.673  -3.816  1.00  0.00           H  
ATOM    690  HZ  PHE A  43     -14.951 -12.915  -5.662  1.00  0.00           H  
ATOM    691  N   LYS A  44      -9.919  -6.085  -4.907  1.00  0.00           N  
ATOM    692  CA  LYS A  44      -8.748  -5.305  -4.566  1.00  0.00           C  
ATOM    693  C   LYS A  44      -8.815  -4.816  -3.132  1.00  0.00           C  
ATOM    694  O   LYS A  44      -7.819  -4.908  -2.410  1.00  0.00           O  
ATOM    695  CB  LYS A  44      -8.568  -4.155  -5.551  1.00  0.00           C  
ATOM    696  CG  LYS A  44      -7.431  -3.205  -5.226  1.00  0.00           C  
ATOM    697  CD  LYS A  44      -7.103  -2.299  -6.420  1.00  0.00           C  
ATOM    698  CE  LYS A  44      -6.070  -1.224  -6.063  1.00  0.00           C  
ATOM    699  NZ  LYS A  44      -5.795  -0.297  -7.212  1.00  0.00           N  
ATOM    700  H   LYS A  44     -10.533  -5.762  -5.660  1.00  0.00           H  
ATOM    701  HA  LYS A  44      -7.880  -5.955  -4.653  1.00  0.00           H  
ATOM    702 1HB  LYS A  44      -8.394  -4.567  -6.546  1.00  0.00           H  
ATOM    703 2HB  LYS A  44      -9.494  -3.580  -5.603  1.00  0.00           H  
ATOM    704 1HG  LYS A  44      -7.763  -2.566  -4.431  1.00  0.00           H  
ATOM    705 2HG  LYS A  44      -6.595  -3.726  -4.852  1.00  0.00           H  
ATOM    706 1HD  LYS A  44      -6.676  -2.923  -7.200  1.00  0.00           H  
ATOM    707 2HD  LYS A  44      -8.005  -1.853  -6.819  1.00  0.00           H  
ATOM    708 1HE  LYS A  44      -6.443  -0.642  -5.220  1.00  0.00           H  
ATOM    709 2HE  LYS A  44      -5.138  -1.708  -5.773  1.00  0.00           H  
ATOM    710 1HZ  LYS A  44      -5.114   0.395  -6.933  1.00  0.00           H  
ATOM    711 2HZ  LYS A  44      -5.431  -0.826  -7.995  1.00  0.00           H  
ATOM    712 3HZ  LYS A  44      -6.650   0.174  -7.502  1.00  0.00           H  
ATOM    713  N   ALA A  45      -9.976  -4.317  -2.693  1.00  0.00           N  
ATOM    714  CA  ALA A  45     -10.116  -3.866  -1.320  1.00  0.00           C  
ATOM    715  C   ALA A  45      -9.915  -5.031  -0.353  1.00  0.00           C  
ATOM    716  O   ALA A  45      -9.280  -4.869   0.681  1.00  0.00           O  
ATOM    717  CB  ALA A  45     -11.471  -3.235  -1.114  1.00  0.00           C  
ATOM    718  H   ALA A  45     -10.770  -4.235  -3.339  1.00  0.00           H  
ATOM    719  HA  ALA A  45      -9.340  -3.125  -1.117  1.00  0.00           H  
ATOM    720 1HB  ALA A  45     -11.578  -2.902  -0.097  1.00  0.00           H  
ATOM    721 2HB  ALA A  45     -11.573  -2.398  -1.786  1.00  0.00           H  
ATOM    722 3HB  ALA A  45     -12.236  -3.974  -1.336  1.00  0.00           H  
ATOM    723  N   LEU A  46     -10.418  -6.218  -0.705  1.00  0.00           N  
ATOM    724  CA  LEU A  46     -10.292  -7.406   0.134  1.00  0.00           C  
ATOM    725  C   LEU A  46      -8.828  -7.759   0.341  1.00  0.00           C  
ATOM    726  O   LEU A  46      -8.388  -8.033   1.470  1.00  0.00           O  
ATOM    727  CB  LEU A  46     -11.062  -8.555  -0.564  1.00  0.00           C  
ATOM    728  CG  LEU A  46     -11.195  -9.940   0.115  1.00  0.00           C  
ATOM    729  CD1 LEU A  46     -12.507 -10.582  -0.356  1.00  0.00           C  
ATOM    730  CD2 LEU A  46     -10.038 -10.837  -0.283  1.00  0.00           C  
ATOM    731  H   LEU A  46     -10.975  -6.286  -1.561  1.00  0.00           H  
ATOM    732  HA  LEU A  46     -10.736  -7.199   1.101  1.00  0.00           H  
ATOM    733 1HB  LEU A  46     -12.070  -8.196  -0.774  1.00  0.00           H  
ATOM    734 2HB  LEU A  46     -10.585  -8.732  -1.514  1.00  0.00           H  
ATOM    735  HG  LEU A  46     -11.210  -9.832   1.185  1.00  0.00           H  
ATOM    736 1HD1 LEU A  46     -12.621 -11.563   0.109  1.00  0.00           H  
ATOM    737 2HD1 LEU A  46     -13.353  -9.953  -0.076  1.00  0.00           H  
ATOM    738 3HD1 LEU A  46     -12.491 -10.696  -1.441  1.00  0.00           H  
ATOM    739 1HD2 LEU A  46     -10.166 -11.808   0.188  1.00  0.00           H  
ATOM    740 2HD2 LEU A  46     -10.020 -10.961  -1.368  1.00  0.00           H  
ATOM    741 3HD2 LEU A  46      -9.112 -10.408   0.042  1.00  0.00           H  
ATOM    742  N   GLN A  47      -8.081  -7.771  -0.755  1.00  0.00           N  
ATOM    743  CA  GLN A  47      -6.674  -8.111  -0.771  1.00  0.00           C  
ATOM    744  C   GLN A  47      -5.805  -7.064  -0.078  1.00  0.00           C  
ATOM    745  O   GLN A  47      -4.893  -7.424   0.670  1.00  0.00           O  
ATOM    746  CB  GLN A  47      -6.287  -8.322  -2.221  1.00  0.00           C  
ATOM    747  CG  GLN A  47      -6.951  -9.580  -2.854  1.00  0.00           C  
ATOM    748  CD  GLN A  47      -6.858  -9.548  -4.330  1.00  0.00           C  
ATOM    749  OE1 GLN A  47      -6.353  -8.572  -4.844  1.00  0.00           O  
ATOM    750  NE2 GLN A  47      -7.353 -10.533  -5.039  1.00  0.00           N  
ATOM    751  H   GLN A  47      -8.538  -7.562  -1.653  1.00  0.00           H  
ATOM    752  HA  GLN A  47      -6.541  -9.037  -0.229  1.00  0.00           H  
ATOM    753 1HB  GLN A  47      -6.581  -7.441  -2.800  1.00  0.00           H  
ATOM    754 2HB  GLN A  47      -5.208  -8.424  -2.301  1.00  0.00           H  
ATOM    755 1HG  GLN A  47      -6.417 -10.459  -2.518  1.00  0.00           H  
ATOM    756 2HG  GLN A  47      -7.997  -9.637  -2.565  1.00  0.00           H  
ATOM    757 1HE2 GLN A  47      -7.323 -10.438  -6.059  1.00  0.00           H  
ATOM    758 2HE2 GLN A  47      -7.788 -11.317  -4.596  1.00  0.00           H  
ATOM    759  N   LEU A  48      -6.117  -5.772  -0.271  1.00  0.00           N  
ATOM    760  CA  LEU A  48      -5.369  -4.716   0.396  1.00  0.00           C  
ATOM    761  C   LEU A  48      -5.656  -4.690   1.898  1.00  0.00           C  
ATOM    762  O   LEU A  48      -4.752  -4.408   2.684  1.00  0.00           O  
ATOM    763  CB  LEU A  48      -5.650  -3.361  -0.258  1.00  0.00           C  
ATOM    764  CG  LEU A  48      -5.070  -3.144  -1.685  1.00  0.00           C  
ATOM    765  CD1 LEU A  48      -5.638  -1.861  -2.263  1.00  0.00           C  
ATOM    766  CD2 LEU A  48      -3.483  -3.070  -1.629  1.00  0.00           C  
ATOM    767  H   LEU A  48      -6.863  -5.520  -0.925  1.00  0.00           H  
ATOM    768  HA  LEU A  48      -4.313  -4.935   0.284  1.00  0.00           H  
ATOM    769 1HB  LEU A  48      -6.734  -3.232  -0.318  1.00  0.00           H  
ATOM    770 2HB  LEU A  48      -5.256  -2.601   0.363  1.00  0.00           H  
ATOM    771  HG  LEU A  48      -5.384  -3.961  -2.334  1.00  0.00           H  
ATOM    772 1HD1 LEU A  48      -5.248  -1.726  -3.260  1.00  0.00           H  
ATOM    773 2HD1 LEU A  48      -6.725  -1.932  -2.304  1.00  0.00           H  
ATOM    774 3HD1 LEU A  48      -5.366  -1.013  -1.667  1.00  0.00           H  
ATOM    775 1HD2 LEU A  48      -3.092  -2.888  -2.618  1.00  0.00           H  
ATOM    776 2HD2 LEU A  48      -3.154  -2.288  -1.002  1.00  0.00           H  
ATOM    777 3HD2 LEU A  48      -3.069  -3.999  -1.251  1.00  0.00           H  
ATOM    778  N   VAL A  49      -6.901  -4.991   2.314  1.00  0.00           N  
ATOM    779  CA  VAL A  49      -7.182  -5.028   3.747  1.00  0.00           C  
ATOM    780  C   VAL A  49      -6.417  -6.200   4.346  1.00  0.00           C  
ATOM    781  O   VAL A  49      -5.805  -6.058   5.414  1.00  0.00           O  
ATOM    782  CB  VAL A  49      -8.704  -5.145   4.060  1.00  0.00           C  
ATOM    783  CG1 VAL A  49      -8.928  -5.408   5.581  1.00  0.00           C  
ATOM    784  CG2 VAL A  49      -9.420  -3.823   3.683  1.00  0.00           C  
ATOM    785  H   VAL A  49      -7.650  -5.150   1.638  1.00  0.00           H  
ATOM    786  HA  VAL A  49      -6.820  -4.117   4.189  1.00  0.00           H  
ATOM    787  HB  VAL A  49      -9.119  -5.982   3.487  1.00  0.00           H  
ATOM    788 1HG1 VAL A  49      -9.967  -5.497   5.798  1.00  0.00           H  
ATOM    789 2HG1 VAL A  49      -8.440  -6.311   5.866  1.00  0.00           H  
ATOM    790 3HG1 VAL A  49      -8.537  -4.606   6.156  1.00  0.00           H  
ATOM    791 1HG2 VAL A  49     -10.478  -3.897   3.884  1.00  0.00           H  
ATOM    792 2HG2 VAL A  49      -9.012  -3.014   4.261  1.00  0.00           H  
ATOM    793 3HG2 VAL A  49      -9.280  -3.603   2.643  1.00  0.00           H  
ATOM    794  N   PHE A  50      -6.417  -7.350   3.673  1.00  0.00           N  
ATOM    795  CA  PHE A  50      -5.670  -8.484   4.168  1.00  0.00           C  
ATOM    796  C   PHE A  50      -4.195  -8.148   4.346  1.00  0.00           C  
ATOM    797  O   PHE A  50      -3.624  -8.325   5.427  1.00  0.00           O  
ATOM    798  CB  PHE A  50      -5.807  -9.665   3.199  1.00  0.00           C  
ATOM    799  CG  PHE A  50      -4.937 -10.837   3.516  1.00  0.00           C  
ATOM    800  CD1 PHE A  50      -5.298 -11.755   4.474  1.00  0.00           C  
ATOM    801  CD2 PHE A  50      -3.730 -11.016   2.837  1.00  0.00           C  
ATOM    802  CE1 PHE A  50      -4.478 -12.826   4.758  1.00  0.00           C  
ATOM    803  CE2 PHE A  50      -2.913 -12.080   3.118  1.00  0.00           C  
ATOM    804  CZ  PHE A  50      -3.286 -12.988   4.082  1.00  0.00           C  
ATOM    805  H   PHE A  50      -6.972  -7.451   2.815  1.00  0.00           H  
ATOM    806  HA  PHE A  50      -6.071  -8.767   5.122  1.00  0.00           H  
ATOM    807 1HB  PHE A  50      -6.843 -10.002   3.182  1.00  0.00           H  
ATOM    808 2HB  PHE A  50      -5.571  -9.337   2.195  1.00  0.00           H  
ATOM    809  HD1 PHE A  50      -6.237 -11.629   5.007  1.00  0.00           H  
ATOM    810  HD2 PHE A  50      -3.433 -10.296   2.072  1.00  0.00           H  
ATOM    811  HE1 PHE A  50      -4.773 -13.547   5.519  1.00  0.00           H  
ATOM    812  HE2 PHE A  50      -1.974 -12.205   2.579  1.00  0.00           H  
ATOM    813  HZ  PHE A  50      -2.644 -13.838   4.311  1.00  0.00           H  
ATOM    814  N   ALA A  51      -3.579  -7.625   3.290  1.00  0.00           N  
ATOM    815  CA  ALA A  51      -2.163  -7.328   3.338  1.00  0.00           C  
ATOM    816  C   ALA A  51      -1.789  -6.208   4.317  1.00  0.00           C  
ATOM    817  O   ALA A  51      -0.739  -6.298   4.976  1.00  0.00           O  
ATOM    818  CB  ALA A  51      -1.711  -6.989   1.954  1.00  0.00           C  
ATOM    819  H   ALA A  51      -4.094  -7.472   2.420  1.00  0.00           H  
ATOM    820  HA  ALA A  51      -1.650  -8.232   3.655  1.00  0.00           H  
ATOM    821 1HB  ALA A  51      -0.652  -6.830   1.956  1.00  0.00           H  
ATOM    822 2HB  ALA A  51      -1.951  -7.816   1.289  1.00  0.00           H  
ATOM    823 3HB  ALA A  51      -2.222  -6.092   1.612  1.00  0.00           H  
ATOM    824  N   LEU A  52      -2.619  -5.164   4.458  1.00  0.00           N  
ATOM    825  CA  LEU A  52      -2.262  -4.104   5.388  1.00  0.00           C  
ATOM    826  C   LEU A  52      -2.286  -4.659   6.787  1.00  0.00           C  
ATOM    827  O   LEU A  52      -1.411  -4.346   7.593  1.00  0.00           O  
ATOM    828  CB  LEU A  52      -3.234  -2.923   5.381  1.00  0.00           C  
ATOM    829  CG  LEU A  52      -2.833  -1.704   6.337  1.00  0.00           C  
ATOM    830  CD1 LEU A  52      -1.584  -1.038   5.855  1.00  0.00           C  
ATOM    831  CD2 LEU A  52      -3.875  -0.731   6.449  1.00  0.00           C  
ATOM    832  H   LEU A  52      -3.464  -5.071   3.885  1.00  0.00           H  
ATOM    833  HA  LEU A  52      -1.253  -3.781   5.167  1.00  0.00           H  
ATOM    834 1HB  LEU A  52      -3.314  -2.561   4.370  1.00  0.00           H  
ATOM    835 2HB  LEU A  52      -4.182  -3.285   5.661  1.00  0.00           H  
ATOM    836  HG  LEU A  52      -2.642  -2.099   7.332  1.00  0.00           H  
ATOM    837 1HD1 LEU A  52      -1.324  -0.226   6.524  1.00  0.00           H  
ATOM    838 2HD1 LEU A  52      -0.760  -1.735   5.810  1.00  0.00           H  
ATOM    839 3HD1 LEU A  52      -1.788  -0.631   4.877  1.00  0.00           H  
ATOM    840 1HD2 LEU A  52      -3.524  -0.009   7.135  1.00  0.00           H  
ATOM    841 2HD2 LEU A  52      -4.092  -0.282   5.492  1.00  0.00           H  
ATOM    842 3HD2 LEU A  52      -4.735  -1.160   6.838  1.00  0.00           H  
ATOM    843  N   ALA A  53      -3.301  -5.473   7.094  1.00  0.00           N  
ATOM    844  CA  ALA A  53      -3.414  -6.035   8.419  1.00  0.00           C  
ATOM    845  C   ALA A  53      -2.183  -6.876   8.750  1.00  0.00           C  
ATOM    846  O   ALA A  53      -1.655  -6.814   9.873  1.00  0.00           O  
ATOM    847  CB  ALA A  53      -4.661  -6.880   8.478  1.00  0.00           C  
ATOM    848  H   ALA A  53      -4.030  -5.681   6.403  1.00  0.00           H  
ATOM    849  HA  ALA A  53      -3.484  -5.221   9.133  1.00  0.00           H  
ATOM    850 1HB  ALA A  53      -4.779  -7.306   9.467  1.00  0.00           H  
ATOM    851 2HB  ALA A  53      -5.510  -6.270   8.233  1.00  0.00           H  
ATOM    852 3HB  ALA A  53      -4.576  -7.681   7.747  1.00  0.00           H  
ATOM    853  N   ARG A  54      -1.656  -7.605   7.758  1.00  0.00           N  
ATOM    854  CA  ARG A  54      -0.476  -8.418   8.016  1.00  0.00           C  
ATOM    855  C   ARG A  54       0.738  -7.530   8.334  1.00  0.00           C  
ATOM    856  O   ARG A  54       1.519  -7.854   9.232  1.00  0.00           O  
ATOM    857  CB  ARG A  54      -0.175  -9.327   6.821  1.00  0.00           C  
ATOM    858  CG  ARG A  54      -1.246 -10.430   6.501  1.00  0.00           C  
ATOM    859  CD  ARG A  54      -1.435 -11.428   7.586  1.00  0.00           C  
ATOM    860  NE  ARG A  54      -0.262 -12.272   7.754  1.00  0.00           N  
ATOM    861  CZ  ARG A  54       0.144 -12.875   8.892  1.00  0.00           C  
ATOM    862  NH1 ARG A  54      -0.504 -12.718  10.036  1.00  0.00           N  
ATOM    863  NH2 ARG A  54       1.222 -13.633   8.824  1.00  0.00           N  
ATOM    864  H   ARG A  54      -2.151  -7.664   6.860  1.00  0.00           H  
ATOM    865  HA  ARG A  54      -0.666  -9.031   8.892  1.00  0.00           H  
ATOM    866 1HB  ARG A  54      -0.071  -8.715   5.926  1.00  0.00           H  
ATOM    867 2HB  ARG A  54       0.776  -9.831   6.982  1.00  0.00           H  
ATOM    868 1HG  ARG A  54      -2.199  -9.975   6.331  1.00  0.00           H  
ATOM    869 2HG  ARG A  54      -0.943 -10.968   5.601  1.00  0.00           H  
ATOM    870 1HD  ARG A  54      -1.667 -10.943   8.520  1.00  0.00           H  
ATOM    871 2HD  ARG A  54      -2.271 -12.071   7.307  1.00  0.00           H  
ATOM    872  HE  ARG A  54       0.312 -12.476   6.917  1.00  0.00           H  
ATOM    873 1HH1 ARG A  54      -1.325 -12.133  10.079  1.00  0.00           H  
ATOM    874 2HH1 ARG A  54      -0.176 -13.183  10.870  1.00  0.00           H  
ATOM    875 1HH2 ARG A  54       1.683 -13.731   7.897  1.00  0.00           H  
ATOM    876 2HH2 ARG A  54       1.576 -14.112   9.634  1.00  0.00           H  
ATOM    877  N   ARG A  55       0.866  -6.385   7.647  1.00  0.00           N  
ATOM    878  CA  ARG A  55       1.971  -5.458   7.920  1.00  0.00           C  
ATOM    879  C   ARG A  55       1.841  -4.693   9.248  1.00  0.00           C  
ATOM    880  O   ARG A  55       2.837  -4.465   9.939  1.00  0.00           O  
ATOM    881  CB  ARG A  55       2.078  -4.389   6.844  1.00  0.00           C  
ATOM    882  CG  ARG A  55       2.572  -4.789   5.487  1.00  0.00           C  
ATOM    883  CD  ARG A  55       2.560  -3.586   4.572  1.00  0.00           C  
ATOM    884  NE  ARG A  55       3.118  -3.857   3.251  1.00  0.00           N  
ATOM    885  CZ  ARG A  55       2.442  -4.504   2.262  1.00  0.00           C  
ATOM    886  NH1 ARG A  55       1.241  -4.961   2.468  1.00  0.00           N  
ATOM    887  NH2 ARG A  55       2.951  -4.696   1.074  1.00  0.00           N  
ATOM    888  H   ARG A  55       0.214  -6.209   6.874  1.00  0.00           H  
ATOM    889  HA  ARG A  55       2.895  -6.034   7.942  1.00  0.00           H  
ATOM    890 1HB  ARG A  55       1.105  -3.917   6.711  1.00  0.00           H  
ATOM    891 2HB  ARG A  55       2.749  -3.640   7.200  1.00  0.00           H  
ATOM    892 1HG  ARG A  55       3.593  -5.159   5.558  1.00  0.00           H  
ATOM    893 2HG  ARG A  55       1.926  -5.569   5.089  1.00  0.00           H  
ATOM    894 1HD  ARG A  55       1.542  -3.238   4.456  1.00  0.00           H  
ATOM    895 2HD  ARG A  55       3.155  -2.788   5.025  1.00  0.00           H  
ATOM    896  HE  ARG A  55       4.076  -3.484   3.052  1.00  0.00           H  
ATOM    897 1HH1 ARG A  55       0.790  -4.849   3.363  1.00  0.00           H  
ATOM    898 2HH1 ARG A  55       0.739  -5.394   1.677  1.00  0.00           H  
ATOM    899 1HH2 ARG A  55       3.863  -4.328   0.814  1.00  0.00           H  
ATOM    900 2HH2 ARG A  55       2.401  -5.210   0.375  1.00  0.00           H  
ATOM    901  N   LEU A  56       0.618  -4.275   9.584  1.00  0.00           N  
ATOM    902  CA  LEU A  56       0.347  -3.488  10.786  1.00  0.00           C  
ATOM    903  C   LEU A  56       0.292  -4.315  12.066  1.00  0.00           C  
ATOM    904  O   LEU A  56       0.643  -3.811  13.134  1.00  0.00           O  
ATOM    905  CB  LEU A  56      -0.966  -2.709  10.615  1.00  0.00           C  
ATOM    906  CG  LEU A  56      -0.916  -1.280   9.962  1.00  0.00           C  
ATOM    907  CD1 LEU A  56      -0.456  -0.216  10.969  1.00  0.00           C  
ATOM    908  CD2 LEU A  56       0.026  -1.298   8.807  1.00  0.00           C  
ATOM    909  H   LEU A  56      -0.153  -4.471   8.941  1.00  0.00           H  
ATOM    910  HA  LEU A  56       1.163  -2.785  10.918  1.00  0.00           H  
ATOM    911 1HB  LEU A  56      -1.648  -3.319  10.023  1.00  0.00           H  
ATOM    912 2HB  LEU A  56      -1.383  -2.578  11.602  1.00  0.00           H  
ATOM    913  HG  LEU A  56      -1.910  -1.021   9.608  1.00  0.00           H  
ATOM    914 1HD1 LEU A  56      -0.439   0.763  10.482  1.00  0.00           H  
ATOM    915 2HD1 LEU A  56      -1.146  -0.183  11.816  1.00  0.00           H  
ATOM    916 3HD1 LEU A  56       0.543  -0.451  11.334  1.00  0.00           H  
ATOM    917 1HD2 LEU A  56       0.030  -0.318   8.355  1.00  0.00           H  
ATOM    918 2HD2 LEU A  56       1.028  -1.535   9.127  1.00  0.00           H  
ATOM    919 3HD2 LEU A  56      -0.291  -2.037   8.090  1.00  0.00           H  
ATOM    920  N   GLY A  57      -0.146  -5.574  11.992  1.00  0.00           N  
ATOM    921  CA  GLY A  57      -0.259  -6.374  13.202  1.00  0.00           C  
ATOM    922  C   GLY A  57      -1.703  -6.611  13.629  1.00  0.00           C  
ATOM    923  O   GLY A  57      -1.985  -6.772  14.820  1.00  0.00           O  
ATOM    924  H   GLY A  57      -0.453  -5.978  11.105  1.00  0.00           H  
ATOM    925 1HA  GLY A  57       0.226  -7.335  13.031  1.00  0.00           H  
ATOM    926 2HA  GLY A  57       0.284  -5.891  14.010  1.00  0.00           H  
ATOM    927  N   LEU A  58      -2.622  -6.591  12.668  1.00  0.00           N  
ATOM    928  CA  LEU A  58      -4.024  -6.832  12.971  1.00  0.00           C  
ATOM    929  C   LEU A  58      -4.442  -8.207  12.464  1.00  0.00           C  
ATOM    930  O   LEU A  58      -3.893  -8.709  11.478  1.00  0.00           O  
ATOM    931  CB  LEU A  58      -4.960  -5.800  12.281  1.00  0.00           C  
ATOM    932  CG  LEU A  58      -5.050  -4.298  12.778  1.00  0.00           C  
ATOM    933  CD1 LEU A  58      -5.377  -4.247  14.246  1.00  0.00           C  
ATOM    934  CD2 LEU A  58      -3.787  -3.561  12.476  1.00  0.00           C  
ATOM    935  H   LEU A  58      -2.318  -6.468  11.702  1.00  0.00           H  
ATOM    936  HA  LEU A  58      -4.164  -6.816  14.047  1.00  0.00           H  
ATOM    937 1HB  LEU A  58      -4.691  -5.764  11.242  1.00  0.00           H  
ATOM    938 2HB  LEU A  58      -5.966  -6.203  12.347  1.00  0.00           H  
ATOM    939  HG  LEU A  58      -5.863  -3.811  12.244  1.00  0.00           H  
ATOM    940 1HD1 LEU A  58      -5.464  -3.217  14.566  1.00  0.00           H  
ATOM    941 2HD1 LEU A  58      -6.316  -4.753  14.407  1.00  0.00           H  
ATOM    942 3HD1 LEU A  58      -4.590  -4.728  14.823  1.00  0.00           H  
ATOM    943 1HD2 LEU A  58      -3.890  -2.524  12.799  1.00  0.00           H  
ATOM    944 2HD2 LEU A  58      -2.948  -4.003  13.000  1.00  0.00           H  
ATOM    945 3HD2 LEU A  58      -3.612  -3.594  11.406  1.00  0.00           H  
ATOM    946  N   GLN A  59      -5.405  -8.816  13.142  1.00  0.00           N  
ATOM    947  CA  GLN A  59      -6.047 -10.039  12.670  1.00  0.00           C  
ATOM    948  C   GLN A  59      -7.052  -9.590  11.633  1.00  0.00           C  
ATOM    949  O   GLN A  59      -7.682  -8.562  11.841  1.00  0.00           O  
ATOM    950  CB  GLN A  59      -6.734 -10.791  13.809  1.00  0.00           C  
ATOM    951  CG  GLN A  59      -7.341 -12.120  13.400  1.00  0.00           C  
ATOM    952  CD  GLN A  59      -7.919 -12.865  14.566  1.00  0.00           C  
ATOM    953  OE1 GLN A  59      -8.237 -12.278  15.604  1.00  0.00           O  
ATOM    954  NE2 GLN A  59      -8.061 -14.174  14.411  1.00  0.00           N  
ATOM    955  H   GLN A  59      -5.714  -8.372  14.013  1.00  0.00           H  
ATOM    956  HA  GLN A  59      -5.307 -10.684  12.195  1.00  0.00           H  
ATOM    957 1HB  GLN A  59      -6.014 -10.978  14.606  1.00  0.00           H  
ATOM    958 2HB  GLN A  59      -7.516 -10.177  14.225  1.00  0.00           H  
ATOM    959 1HG  GLN A  59      -8.148 -11.941  12.690  1.00  0.00           H  
ATOM    960 2HG  GLN A  59      -6.570 -12.740  12.944  1.00  0.00           H  
ATOM    961 1HE2 GLN A  59      -8.437 -14.730  15.156  1.00  0.00           H  
ATOM    962 2HE2 GLN A  59      -7.788 -14.614  13.555  1.00  0.00           H  
ATOM    963  N   VAL A  60      -7.191 -10.276  10.504  1.00  0.00           N  
ATOM    964  CA  VAL A  60      -8.146  -9.772   9.508  1.00  0.00           C  
ATOM    965  C   VAL A  60      -9.265 -10.673   9.017  1.00  0.00           C  
ATOM    966  O   VAL A  60      -9.036 -11.802   8.574  1.00  0.00           O  
ATOM    967  CB  VAL A  60      -7.353  -9.232   8.306  1.00  0.00           C  
ATOM    968  CG1 VAL A  60      -6.385 -10.300   7.760  1.00  0.00           C  
ATOM    969  CG2 VAL A  60      -8.308  -8.774   7.197  1.00  0.00           C  
ATOM    970  H   VAL A  60      -6.661 -11.122  10.345  1.00  0.00           H  
ATOM    971  HA  VAL A  60      -8.645  -8.916   9.955  1.00  0.00           H  
ATOM    972  HB  VAL A  60      -6.787  -8.407   8.642  1.00  0.00           H  
ATOM    973 1HG1 VAL A  60      -5.808  -9.898   6.949  1.00  0.00           H  
ATOM    974 2HG1 VAL A  60      -5.701 -10.603   8.544  1.00  0.00           H  
ATOM    975 3HG1 VAL A  60      -6.939 -11.166   7.409  1.00  0.00           H  
ATOM    976 1HG2 VAL A  60      -7.745  -8.371   6.394  1.00  0.00           H  
ATOM    977 2HG2 VAL A  60      -8.884  -9.609   6.833  1.00  0.00           H  
ATOM    978 3HG2 VAL A  60      -8.984  -8.010   7.571  1.00  0.00           H  
ATOM    979  N   GLN A  61     -10.477 -10.106   9.024  1.00  0.00           N  
ATOM    980  CA  GLN A  61     -11.666 -10.757   8.493  1.00  0.00           C  
ATOM    981  C   GLN A  61     -12.401  -9.916   7.454  1.00  0.00           C  
ATOM    982  O   GLN A  61     -12.819  -8.788   7.744  1.00  0.00           O  
ATOM    983  CB  GLN A  61     -12.650 -11.076   9.617  1.00  0.00           C  
ATOM    984  CG  GLN A  61     -13.960 -11.710   9.135  1.00  0.00           C  
ATOM    985  CD  GLN A  61     -14.873 -12.141  10.264  1.00  0.00           C  
ATOM    986  OE1 GLN A  61     -14.453 -12.279  11.439  1.00  0.00           O  
ATOM    987  NE2 GLN A  61     -16.146 -12.365   9.936  1.00  0.00           N  
ATOM    988  H   GLN A  61     -10.562  -9.173   9.448  1.00  0.00           H  
ATOM    989  HA  GLN A  61     -11.360 -11.687   8.013  1.00  0.00           H  
ATOM    990 1HB  GLN A  61     -12.179 -11.764  10.316  1.00  0.00           H  
ATOM    991 2HB  GLN A  61     -12.888 -10.162  10.160  1.00  0.00           H  
ATOM    992 1HG  GLN A  61     -14.521 -10.980   8.538  1.00  0.00           H  
ATOM    993 2HG  GLN A  61     -13.734 -12.585   8.528  1.00  0.00           H  
ATOM    994 1HE2 GLN A  61     -16.793 -12.667  10.632  1.00  0.00           H  
ATOM    995 2HE2 GLN A  61     -16.492 -12.218   8.966  1.00  0.00           H  
ATOM    996  N   ILE A  62     -12.601 -10.480   6.261  1.00  0.00           N  
ATOM    997  CA  ILE A  62     -13.363  -9.770   5.240  1.00  0.00           C  
ATOM    998  C   ILE A  62     -14.670 -10.481   4.909  1.00  0.00           C  
ATOM    999  O   ILE A  62     -14.667 -11.633   4.475  1.00  0.00           O  
ATOM   1000  CB  ILE A  62     -12.584  -9.568   3.913  1.00  0.00           C  
ATOM   1001  CG1 ILE A  62     -11.270  -8.735   4.126  1.00  0.00           C  
ATOM   1002  CG2 ILE A  62     -13.506  -8.883   2.893  1.00  0.00           C  
ATOM   1003  CD1 ILE A  62      -9.981  -9.537   4.114  1.00  0.00           C  
ATOM   1004  H   ILE A  62     -12.231 -11.401   6.069  1.00  0.00           H  
ATOM   1005  HA  ILE A  62     -13.622  -8.786   5.622  1.00  0.00           H  
ATOM   1006  HB  ILE A  62     -12.282 -10.534   3.516  1.00  0.00           H  
ATOM   1007 1HG1 ILE A  62     -11.207  -7.972   3.356  1.00  0.00           H  
ATOM   1008 2HG1 ILE A  62     -11.326  -8.251   5.090  1.00  0.00           H  
ATOM   1009 1HG2 ILE A  62     -12.985  -8.754   1.985  1.00  0.00           H  
ATOM   1010 2HG2 ILE A  62     -14.391  -9.481   2.692  1.00  0.00           H  
ATOM   1011 3HG2 ILE A  62     -13.815  -7.923   3.268  1.00  0.00           H  
ATOM   1012 1HD1 ILE A  62      -9.140  -8.861   4.279  1.00  0.00           H  
ATOM   1013 2HD1 ILE A  62     -10.006 -10.288   4.897  1.00  0.00           H  
ATOM   1014 3HD1 ILE A  62      -9.855 -10.027   3.150  1.00  0.00           H  
ATOM   1015  N   ASP A  63     -15.774  -9.758   5.066  1.00  0.00           N  
ATOM   1016  CA  ASP A  63     -17.107 -10.260   4.760  1.00  0.00           C  
ATOM   1017  C   ASP A  63     -17.512  -9.748   3.377  1.00  0.00           C  
ATOM   1018  O   ASP A  63     -17.172  -8.618   3.011  1.00  0.00           O  
ATOM   1019  CB  ASP A  63     -18.102  -9.795   5.820  1.00  0.00           C  
ATOM   1020  CG  ASP A  63     -17.871 -10.413   7.229  1.00  0.00           C  
ATOM   1021  OD1 ASP A  63     -17.469 -11.560   7.356  1.00  0.00           O  
ATOM   1022  OD2 ASP A  63     -18.116  -9.697   8.177  1.00  0.00           O  
ATOM   1023  H   ASP A  63     -15.676  -8.803   5.419  1.00  0.00           H  
ATOM   1024  HA  ASP A  63     -17.084 -11.349   4.742  1.00  0.00           H  
ATOM   1025 1HB  ASP A  63     -18.038  -8.713   5.921  1.00  0.00           H  
ATOM   1026 2HB  ASP A  63     -19.109 -10.024   5.493  1.00  0.00           H  
ATOM   1027  N   THR A  64     -18.277 -10.541   2.622  1.00  0.00           N  
ATOM   1028  CA  THR A  64     -18.695 -10.102   1.282  1.00  0.00           C  
ATOM   1029  C   THR A  64     -20.199  -9.855   1.185  1.00  0.00           C  
ATOM   1030  O   THR A  64     -21.005 -10.685   1.623  1.00  0.00           O  
ATOM   1031  CB  THR A  64     -18.279 -11.146   0.213  1.00  0.00           C  
ATOM   1032  OG1 THR A  64     -16.859 -11.308   0.254  1.00  0.00           O  
ATOM   1033  CG2 THR A  64     -18.668 -10.653  -1.202  1.00  0.00           C  
ATOM   1034  H   THR A  64     -18.539 -11.458   2.955  1.00  0.00           H  
ATOM   1035  HA  THR A  64     -18.195  -9.162   1.045  1.00  0.00           H  
ATOM   1036  HB  THR A  64     -18.764 -12.101   0.413  1.00  0.00           H  
ATOM   1037  HG1 THR A  64     -16.634 -11.785   1.061  1.00  0.00           H  
ATOM   1038 1HG2 THR A  64     -18.353 -11.388  -1.940  1.00  0.00           H  
ATOM   1039 2HG2 THR A  64     -19.739 -10.519  -1.275  1.00  0.00           H  
ATOM   1040 3HG2 THR A  64     -18.175  -9.699  -1.410  1.00  0.00           H  
ATOM   1041  N   ARG A  65     -20.560  -8.712   0.596  1.00  0.00           N  
ATOM   1042  CA  ARG A  65     -21.961  -8.349   0.371  1.00  0.00           C  
ATOM   1043  C   ARG A  65     -22.163  -7.809  -1.037  1.00  0.00           C  
ATOM   1044  O   ARG A  65     -21.312  -8.012  -1.898  1.00  0.00           O  
ATOM   1045  OXT ARG A  65     -23.290  -7.468  -1.385  1.00  0.00           O  
ATOM   1046  CB  ARG A  65     -22.426  -7.288   1.354  1.00  0.00           C  
ATOM   1047  CG  ARG A  65     -22.416  -7.696   2.802  1.00  0.00           C  
ATOM   1048  CD  ARG A  65     -23.439  -8.692   3.155  1.00  0.00           C  
ATOM   1049  NE  ARG A  65     -23.394  -8.978   4.576  1.00  0.00           N  
ATOM   1050  CZ  ARG A  65     -22.585  -9.891   5.168  1.00  0.00           C  
ATOM   1051  NH1 ARG A  65     -21.742 -10.632   4.466  1.00  0.00           N  
ATOM   1052  NH2 ARG A  65     -22.639 -10.045   6.485  1.00  0.00           N  
ATOM   1053  H   ARG A  65     -19.811  -8.073   0.299  1.00  0.00           H  
ATOM   1054  HA  ARG A  65     -22.574  -9.241   0.479  1.00  0.00           H  
ATOM   1055 1HB  ARG A  65     -21.785  -6.409   1.260  1.00  0.00           H  
ATOM   1056 2HB  ARG A  65     -23.438  -6.978   1.103  1.00  0.00           H  
ATOM   1057 1HG  ARG A  65     -21.449  -8.105   3.053  1.00  0.00           H  
ATOM   1058 2HG  ARG A  65     -22.609  -6.816   3.404  1.00  0.00           H  
ATOM   1059 1HD  ARG A  65     -24.425  -8.297   2.916  1.00  0.00           H  
ATOM   1060 2HD  ARG A  65     -23.282  -9.617   2.613  1.00  0.00           H  
ATOM   1061  HE  ARG A  65     -24.015  -8.446   5.173  1.00  0.00           H  
ATOM   1062 1HH1 ARG A  65     -21.663 -10.547   3.438  1.00  0.00           H  
ATOM   1063 2HH1 ARG A  65     -21.161 -11.307   4.937  1.00  0.00           H  
ATOM   1064 1HH2 ARG A  65     -23.275  -9.484   7.035  1.00  0.00           H  
ATOM   1065 2HH2 ARG A  65     -22.039 -10.718   6.943  1.00  0.00           H  
TER                                                                             
ATOM   1067  N   GLY B  66       0.852  23.670  15.415  1.00  0.00           N  
ATOM   1068  CA  GLY B  66       1.841  22.595  15.327  1.00  0.00           C  
ATOM   1069  C   GLY B  66       2.001  22.116  13.903  1.00  0.00           C  
ATOM   1070  O   GLY B  66       1.973  22.906  12.961  1.00  0.00           O  
ATOM   1071 1H   GLY B  66       0.765  23.968  16.365  1.00  0.00           H  
ATOM   1072 2H   GLY B  66       1.145  24.441  14.850  1.00  0.00           H  
ATOM   1073 3H   GLY B  66      -0.032  23.337  15.089  1.00  0.00           H  
ATOM   1074 1HA  GLY B  66       2.793  22.944  15.698  1.00  0.00           H  
ATOM   1075 2HA  GLY B  66       1.534  21.763  15.960  1.00  0.00           H  
ATOM   1076  N   PHE B  67       2.204  20.827  13.727  1.00  0.00           N  
ATOM   1077  CA  PHE B  67       2.385  20.354  12.372  1.00  0.00           C  
ATOM   1078  C   PHE B  67       1.090  20.604  11.637  1.00  0.00           C  
ATOM   1079  O   PHE B  67       0.006  20.465  12.204  1.00  0.00           O  
ATOM   1080  CB  PHE B  67       2.772  18.877  12.333  1.00  0.00           C  
ATOM   1081  CG  PHE B  67       4.197  18.649  12.727  1.00  0.00           C  
ATOM   1082  CD1 PHE B  67       4.542  18.264  14.017  1.00  0.00           C  
ATOM   1083  CD2 PHE B  67       5.199  18.824  11.800  1.00  0.00           C  
ATOM   1084  CE1 PHE B  67       5.854  18.058  14.356  1.00  0.00           C  
ATOM   1085  CE2 PHE B  67       6.508  18.623  12.142  1.00  0.00           C  
ATOM   1086  CZ  PHE B  67       6.834  18.239  13.427  1.00  0.00           C  
ATOM   1087  H   PHE B  67       2.227  20.188  14.507  1.00  0.00           H  
ATOM   1088  HA  PHE B  67       3.173  20.933  11.894  1.00  0.00           H  
ATOM   1089 1HB  PHE B  67       2.130  18.309  13.000  1.00  0.00           H  
ATOM   1090 2HB  PHE B  67       2.625  18.493  11.321  1.00  0.00           H  
ATOM   1091  HD1 PHE B  67       3.762  18.118  14.763  1.00  0.00           H  
ATOM   1092  HD2 PHE B  67       4.939  19.129  10.788  1.00  0.00           H  
ATOM   1093  HE1 PHE B  67       6.113  17.751  15.366  1.00  0.00           H  
ATOM   1094  HE2 PHE B  67       7.287  18.766  11.396  1.00  0.00           H  
ATOM   1095  HZ  PHE B  67       7.868  18.076  13.698  1.00  0.00           H  
ATOM   1096  N   LEU B  68       1.202  20.989  10.389  1.00  0.00           N  
ATOM   1097  CA  LEU B  68       0.018  21.277   9.630  1.00  0.00           C  
ATOM   1098  C   LEU B  68      -0.803  20.002   9.452  1.00  0.00           C  
ATOM   1099  O   LEU B  68      -0.254  18.997   8.986  1.00  0.00           O  
ATOM   1100  CB  LEU B  68       0.393  21.868   8.265  1.00  0.00           C  
ATOM   1101  CG  LEU B  68       1.061  23.249   8.299  1.00  0.00           C  
ATOM   1102  CD1 LEU B  68       1.491  23.640   6.892  1.00  0.00           C  
ATOM   1103  CD2 LEU B  68       0.090  24.268   8.877  1.00  0.00           C  
ATOM   1104  H   LEU B  68       2.134  21.093   9.989  1.00  0.00           H  
ATOM   1105  HA  LEU B  68      -0.522  22.050  10.150  1.00  0.00           H  
ATOM   1106 1HB  LEU B  68       1.076  21.183   7.766  1.00  0.00           H  
ATOM   1107 2HB  LEU B  68      -0.511  21.952   7.662  1.00  0.00           H  
ATOM   1108  HG  LEU B  68       1.955  23.206   8.921  1.00  0.00           H  
ATOM   1109 1HD1 LEU B  68       1.966  24.621   6.916  1.00  0.00           H  
ATOM   1110 2HD1 LEU B  68       2.200  22.905   6.511  1.00  0.00           H  
ATOM   1111 3HD1 LEU B  68       0.618  23.676   6.241  1.00  0.00           H  
ATOM   1112 1HD2 LEU B  68       0.565  25.250   8.902  1.00  0.00           H  
ATOM   1113 2HD2 LEU B  68      -0.804  24.313   8.255  1.00  0.00           H  
ATOM   1114 3HD2 LEU B  68      -0.187  23.973   9.890  1.00  0.00           H  
ATOM   1115  N   PRO B  69      -2.107  20.009   9.797  1.00  0.00           N  
ATOM   1116  CA  PRO B  69      -3.019  18.891   9.646  1.00  0.00           C  
ATOM   1117  C   PRO B  69      -3.069  18.450   8.207  1.00  0.00           C  
ATOM   1118  O   PRO B  69      -3.033  19.278   7.299  1.00  0.00           O  
ATOM   1119  CB  PRO B  69      -4.367  19.484  10.077  1.00  0.00           C  
ATOM   1120  CG  PRO B  69      -4.009  20.607  11.010  1.00  0.00           C  
ATOM   1121  CD  PRO B  69      -2.728  21.190  10.453  1.00  0.00           C  
ATOM   1122  HA  PRO B  69      -2.692  18.062  10.289  1.00  0.00           H  
ATOM   1123 1HB  PRO B  69      -4.927  19.826   9.192  1.00  0.00           H  
ATOM   1124 2HB  PRO B  69      -4.977  18.707  10.559  1.00  0.00           H  
ATOM   1125 1HG  PRO B  69      -4.827  21.343  11.046  1.00  0.00           H  
ATOM   1126 2HG  PRO B  69      -3.882  20.224  12.033  1.00  0.00           H  
ATOM   1127 1HD  PRO B  69      -2.926  21.995   9.729  1.00  0.00           H  
ATOM   1128 2HD  PRO B  69      -2.149  21.519  11.330  1.00  0.00           H  
ATOM   1129  N   ASN B  70      -3.162  17.144   8.001  1.00  0.00           N  
ATOM   1130  CA  ASN B  70      -3.236  16.620   6.653  1.00  0.00           C  
ATOM   1131  C   ASN B  70      -4.116  15.366   6.579  1.00  0.00           C  
ATOM   1132  O   ASN B  70      -4.315  14.656   7.565  1.00  0.00           O  
ATOM   1133  CB  ASN B  70      -1.816  16.419   6.167  1.00  0.00           C  
ATOM   1134  CG  ASN B  70      -1.016  15.470   7.042  1.00  0.00           C  
ATOM   1135  OD1 ASN B  70      -0.958  14.265   6.799  1.00  0.00           O  
ATOM   1136  ND2 ASN B  70      -0.399  16.011   8.088  1.00  0.00           N  
ATOM   1137  H   ASN B  70      -3.184  16.512   8.786  1.00  0.00           H  
ATOM   1138  HA  ASN B  70      -3.736  17.365   6.033  1.00  0.00           H  
ATOM   1139 1HB  ASN B  70      -1.836  16.019   5.160  1.00  0.00           H  
ATOM   1140 2HB  ASN B  70      -1.301  17.381   6.128  1.00  0.00           H  
ATOM   1141 1HD2 ASN B  70       0.143  15.438   8.703  1.00  0.00           H  
ATOM   1142 2HD2 ASN B  70      -0.464  17.021   8.284  1.00  0.00           H  
ATOM   1143  N   ASP B  71      -4.677  15.140   5.396  1.00  0.00           N  
ATOM   1144  CA  ASP B  71      -5.594  14.036   5.123  1.00  0.00           C  
ATOM   1145  C   ASP B  71      -5.027  12.629   5.325  1.00  0.00           C  
ATOM   1146  O   ASP B  71      -3.832  12.373   5.192  1.00  0.00           O  
ATOM   1147  CB  ASP B  71      -6.135  14.146   3.696  1.00  0.00           C  
ATOM   1148  CG  ASP B  71      -7.389  13.316   3.495  1.00  0.00           C  
ATOM   1149  OD1 ASP B  71      -8.447  13.811   3.796  1.00  0.00           O  
ATOM   1150  OD2 ASP B  71      -7.279  12.173   3.115  1.00  0.00           O  
ATOM   1151  H   ASP B  71      -4.459  15.774   4.643  1.00  0.00           H  
ATOM   1152  HA  ASP B  71      -6.439  14.143   5.803  1.00  0.00           H  
ATOM   1153 1HB  ASP B  71      -6.361  15.187   3.469  1.00  0.00           H  
ATOM   1154 2HB  ASP B  71      -5.371  13.814   2.987  1.00  0.00           H  
ATOM   1155  N   ALA B  72      -5.943  11.694   5.543  1.00  0.00           N  
ATOM   1156  CA  ALA B  72      -5.633  10.279   5.678  1.00  0.00           C  
ATOM   1157  C   ALA B  72      -4.910   9.719   4.444  1.00  0.00           C  
ATOM   1158  O   ALA B  72      -4.056   8.836   4.573  1.00  0.00           O  
ATOM   1159  CB  ALA B  72      -6.906   9.489   5.877  1.00  0.00           C  
ATOM   1160  H   ALA B  72      -6.912  11.980   5.613  1.00  0.00           H  
ATOM   1161  HA  ALA B  72      -4.984  10.154   6.540  1.00  0.00           H  
ATOM   1162 1HB  ALA B  72      -6.676   8.430   5.999  1.00  0.00           H  
ATOM   1163 2HB  ALA B  72      -7.427   9.854   6.746  1.00  0.00           H  
ATOM   1164 3HB  ALA B  72      -7.540   9.621   4.997  1.00  0.00           H  
ATOM   1165  N   GLU B  73      -5.183  10.254   3.251  1.00  0.00           N  
ATOM   1166  CA  GLU B  73      -4.534   9.719   2.049  1.00  0.00           C  
ATOM   1167  C   GLU B  73      -3.072  10.195   1.925  1.00  0.00           C  
ATOM   1168  O   GLU B  73      -2.344   9.749   1.037  1.00  0.00           O  
ATOM   1169  CB  GLU B  73      -5.301  10.133   0.793  1.00  0.00           C  
ATOM   1170  CG  GLU B  73      -6.689   9.541   0.669  1.00  0.00           C  
ATOM   1171  CD  GLU B  73      -7.426  10.040  -0.556  1.00  0.00           C  
ATOM   1172  OE1 GLU B  73      -6.908   9.937  -1.639  1.00  0.00           O  
ATOM   1173  OE2 GLU B  73      -8.518  10.544  -0.393  1.00  0.00           O  
ATOM   1174  H   GLU B  73      -5.882  11.005   3.168  1.00  0.00           H  
ATOM   1175  HA  GLU B  73      -4.525   8.630   2.122  1.00  0.00           H  
ATOM   1176 1HB  GLU B  73      -5.406  11.220   0.782  1.00  0.00           H  
ATOM   1177 2HB  GLU B  73      -4.732   9.847  -0.091  1.00  0.00           H  
ATOM   1178 1HG  GLU B  73      -6.612   8.455   0.620  1.00  0.00           H  
ATOM   1179 2HG  GLU B  73      -7.260   9.799   1.562  1.00  0.00           H  
ATOM   1180  N   GLU B  74      -2.660  11.121   2.811  1.00  0.00           N  
ATOM   1181  CA  GLU B  74      -1.295  11.635   2.884  1.00  0.00           C  
ATOM   1182  C   GLU B  74      -0.576  10.889   4.023  1.00  0.00           C  
ATOM   1183  O   GLU B  74       0.603  10.542   3.912  1.00  0.00           O  
ATOM   1184  CB  GLU B  74      -1.290  13.163   3.042  1.00  0.00           C  
ATOM   1185  CG  GLU B  74      -1.890  13.874   1.795  1.00  0.00           C  
ATOM   1186  CD  GLU B  74      -1.860  15.390   1.822  1.00  0.00           C  
ATOM   1187  OE1 GLU B  74      -1.427  15.952   2.790  1.00  0.00           O  
ATOM   1188  OE2 GLU B  74      -2.277  15.981   0.853  1.00  0.00           O  
ATOM   1189  H   GLU B  74      -3.312  11.461   3.510  1.00  0.00           H  
ATOM   1190  HA  GLU B  74      -0.779  11.425   1.948  1.00  0.00           H  
ATOM   1191 1HB  GLU B  74      -1.869  13.450   3.923  1.00  0.00           H  
ATOM   1192 2HB  GLU B  74      -0.271  13.516   3.188  1.00  0.00           H  
ATOM   1193 1HG  GLU B  74      -1.350  13.531   0.914  1.00  0.00           H  
ATOM   1194 2HG  GLU B  74      -2.925  13.549   1.692  1.00  0.00           H  
ATOM   1195  N   LEU B  75      -1.311  10.634   5.123  1.00  0.00           N  
ATOM   1196  CA  LEU B  75      -0.747   9.908   6.257  1.00  0.00           C  
ATOM   1197  C   LEU B  75      -0.411   8.470   5.839  1.00  0.00           C  
ATOM   1198  O   LEU B  75       0.576   7.898   6.293  1.00  0.00           O  
ATOM   1199  CB  LEU B  75      -1.728   9.907   7.440  1.00  0.00           C  
ATOM   1200  CG  LEU B  75      -1.966  11.291   8.130  1.00  0.00           C  
ATOM   1201  CD1 LEU B  75      -3.108  11.187   9.100  1.00  0.00           C  
ATOM   1202  CD2 LEU B  75      -0.704  11.726   8.887  1.00  0.00           C  
ATOM   1203  H   LEU B  75      -2.265  10.986   5.167  1.00  0.00           H  
ATOM   1204  HA  LEU B  75       0.165  10.403   6.562  1.00  0.00           H  
ATOM   1205 1HB  LEU B  75      -2.686   9.532   7.091  1.00  0.00           H  
ATOM   1206 2HB  LEU B  75      -1.344   9.220   8.201  1.00  0.00           H  
ATOM   1207  HG  LEU B  75      -2.223  12.038   7.373  1.00  0.00           H  
ATOM   1208 1HD1 LEU B  75      -3.270  12.159   9.569  1.00  0.00           H  
ATOM   1209 2HD1 LEU B  75      -4.008  10.895   8.573  1.00  0.00           H  
ATOM   1210 3HD1 LEU B  75      -2.873  10.452   9.870  1.00  0.00           H  
ATOM   1211 1HD2 LEU B  75      -0.888  12.688   9.358  1.00  0.00           H  
ATOM   1212 2HD2 LEU B  75      -0.453  10.986   9.647  1.00  0.00           H  
ATOM   1213 3HD2 LEU B  75       0.109  11.827   8.217  1.00  0.00           H  
ATOM   1214  N   PHE B  76      -1.225   7.889   4.969  1.00  0.00           N  
ATOM   1215  CA  PHE B  76      -0.956   6.552   4.465  1.00  0.00           C  
ATOM   1216  C   PHE B  76      -0.291   6.684   3.101  1.00  0.00           C  
ATOM   1217  O   PHE B  76      -0.907   7.124   2.128  1.00  0.00           O  
ATOM   1218  CB  PHE B  76      -2.206   5.744   4.371  1.00  0.00           C  
ATOM   1219  CG  PHE B  76      -1.934   4.436   3.796  1.00  0.00           C  
ATOM   1220  CD1 PHE B  76      -1.168   3.499   4.432  1.00  0.00           C  
ATOM   1221  CD2 PHE B  76      -2.448   4.139   2.605  1.00  0.00           C  
ATOM   1222  CE1 PHE B  76      -0.956   2.294   3.856  1.00  0.00           C  
ATOM   1223  CE2 PHE B  76      -2.230   2.961   2.054  1.00  0.00           C  
ATOM   1224  CZ  PHE B  76      -1.478   2.033   2.683  1.00  0.00           C  
ATOM   1225  H   PHE B  76      -2.064   8.379   4.655  1.00  0.00           H  
ATOM   1226  HA  PHE B  76      -0.257   6.049   5.134  1.00  0.00           H  
ATOM   1227 1HB  PHE B  76      -2.617   5.616   5.365  1.00  0.00           H  
ATOM   1228 2HB  PHE B  76      -2.948   6.268   3.761  1.00  0.00           H  
ATOM   1229  HD1 PHE B  76      -0.750   3.718   5.398  1.00  0.00           H  
ATOM   1230  HD2 PHE B  76      -3.043   4.882   2.099  1.00  0.00           H  
ATOM   1231  HE1 PHE B  76      -0.380   1.539   4.341  1.00  0.00           H  
ATOM   1232  HE2 PHE B  76      -2.663   2.745   1.091  1.00  0.00           H  
ATOM   1233  HZ  PHE B  76      -1.303   1.077   2.236  1.00  0.00           H  
ATOM   1234  N   ILE B  77       0.978   6.304   3.034  1.00  0.00           N  
ATOM   1235  CA  ILE B  77       1.775   6.470   1.835  1.00  0.00           C  
ATOM   1236  C   ILE B  77       1.855   5.180   1.041  1.00  0.00           C  
ATOM   1237  O   ILE B  77       2.707   4.319   1.293  1.00  0.00           O  
ATOM   1238  CB  ILE B  77       3.197   6.925   2.264  1.00  0.00           C  
ATOM   1239  CG1 ILE B  77       3.084   8.272   3.082  1.00  0.00           C  
ATOM   1240  CG2 ILE B  77       4.147   7.039   1.057  1.00  0.00           C  
ATOM   1241  CD1 ILE B  77       4.370   8.719   3.796  1.00  0.00           C  
ATOM   1242  H   ILE B  77       1.421   5.906   3.854  1.00  0.00           H  
ATOM   1243  HA  ILE B  77       1.318   7.236   1.214  1.00  0.00           H  
ATOM   1244  HB  ILE B  77       3.594   6.194   2.947  1.00  0.00           H  
ATOM   1245 1HG1 ILE B  77       2.768   9.066   2.407  1.00  0.00           H  
ATOM   1246 2HG1 ILE B  77       2.315   8.154   3.850  1.00  0.00           H  
ATOM   1247 1HG2 ILE B  77       5.123   7.325   1.397  1.00  0.00           H  
ATOM   1248 2HG2 ILE B  77       4.228   6.090   0.551  1.00  0.00           H  
ATOM   1249 3HG2 ILE B  77       3.769   7.787   0.360  1.00  0.00           H  
ATOM   1250 1HD1 ILE B  77       4.173   9.646   4.333  1.00  0.00           H  
ATOM   1251 2HD1 ILE B  77       4.678   7.949   4.504  1.00  0.00           H  
ATOM   1252 3HD1 ILE B  77       5.166   8.892   3.077  1.00  0.00           H  
ATOM   1253  N   PHE B  78       0.979   5.058   0.062  1.00  0.00           N  
ATOM   1254  CA  PHE B  78       0.887   3.806  -0.673  1.00  0.00           C  
ATOM   1255  C   PHE B  78       1.683   3.846  -1.968  1.00  0.00           C  
ATOM   1256  O   PHE B  78       1.481   4.736  -2.794  1.00  0.00           O  
ATOM   1257  CB  PHE B  78      -0.548   3.548  -1.073  1.00  0.00           C  
ATOM   1258  CG  PHE B  78      -0.781   2.317  -1.866  1.00  0.00           C  
ATOM   1259  CD1 PHE B  78      -0.763   1.072  -1.294  1.00  0.00           C  
ATOM   1260  CD2 PHE B  78      -1.043   2.420  -3.219  1.00  0.00           C  
ATOM   1261  CE1 PHE B  78      -1.011  -0.045  -2.062  1.00  0.00           C  
ATOM   1262  CE2 PHE B  78      -1.284   1.308  -3.973  1.00  0.00           C  
ATOM   1263  CZ  PHE B  78      -1.270   0.075  -3.389  1.00  0.00           C  
ATOM   1264  H   PHE B  78       0.331   5.815  -0.121  1.00  0.00           H  
ATOM   1265  HA  PHE B  78       1.308   3.012  -0.052  1.00  0.00           H  
ATOM   1266 1HB  PHE B  78      -1.139   3.525  -0.229  1.00  0.00           H  
ATOM   1267 2HB  PHE B  78      -0.882   4.386  -1.671  1.00  0.00           H  
ATOM   1268  HD1 PHE B  78      -0.557   0.976  -0.231  1.00  0.00           H  
ATOM   1269  HD2 PHE B  78      -1.054   3.408  -3.687  1.00  0.00           H  
ATOM   1270  HE1 PHE B  78      -1.008  -1.022  -1.619  1.00  0.00           H  
ATOM   1271  HE2 PHE B  78      -1.488   1.409  -5.039  1.00  0.00           H  
ATOM   1272  HZ  PHE B  78      -1.471  -0.806  -3.981  1.00  0.00           H  
ATOM   1273  N   LEU B  79       2.604   2.890  -2.116  1.00  0.00           N  
ATOM   1274  CA  LEU B  79       3.518   2.822  -3.248  1.00  0.00           C  
ATOM   1275  C   LEU B  79       3.417   1.501  -4.011  1.00  0.00           C  
ATOM   1276  O   LEU B  79       3.184   0.449  -3.414  1.00  0.00           O  
ATOM   1277  CB  LEU B  79       4.905   2.965  -2.632  1.00  0.00           C  
ATOM   1278  CG  LEU B  79       5.069   4.215  -1.714  1.00  0.00           C  
ATOM   1279  CD1 LEU B  79       6.312   4.096  -0.968  1.00  0.00           C  
ATOM   1280  CD2 LEU B  79       5.069   5.510  -2.530  1.00  0.00           C  
ATOM   1281  H   LEU B  79       2.711   2.204  -1.368  1.00  0.00           H  
ATOM   1282  HA  LEU B  79       3.299   3.642  -3.928  1.00  0.00           H  
ATOM   1283 1HB  LEU B  79       5.095   2.093  -2.032  1.00  0.00           H  
ATOM   1284 2HB  LEU B  79       5.653   3.016  -3.427  1.00  0.00           H  
ATOM   1285  HG  LEU B  79       4.264   4.237  -0.989  1.00  0.00           H  
ATOM   1286 1HD1 LEU B  79       6.383   4.939  -0.309  1.00  0.00           H  
ATOM   1287 2HD1 LEU B  79       6.292   3.187  -0.376  1.00  0.00           H  
ATOM   1288 3HD1 LEU B  79       7.153   4.075  -1.650  1.00  0.00           H  
ATOM   1289 1HD2 LEU B  79       5.189   6.359  -1.859  1.00  0.00           H  
ATOM   1290 2HD2 LEU B  79       5.892   5.498  -3.242  1.00  0.00           H  
ATOM   1291 3HD2 LEU B  79       4.127   5.616  -3.066  1.00  0.00           H  
ATOM   1292  N   THR B  80       3.680   1.540  -5.311  1.00  0.00           N  
ATOM   1293  CA  THR B  80       3.669   0.335  -6.148  1.00  0.00           C  
ATOM   1294  C   THR B  80       5.047  -0.015  -6.726  1.00  0.00           C  
ATOM   1295  O   THR B  80       5.189  -0.933  -7.539  1.00  0.00           O  
ATOM   1296  CB  THR B  80       2.651   0.480  -7.278  1.00  0.00           C  
ATOM   1297  OG1 THR B  80       2.992   1.612  -8.096  1.00  0.00           O  
ATOM   1298  CG2 THR B  80       1.257   0.680  -6.671  1.00  0.00           C  
ATOM   1299  H   THR B  80       3.856   2.434  -5.750  1.00  0.00           H  
ATOM   1300  HA  THR B  80       3.351  -0.503  -5.536  1.00  0.00           H  
ATOM   1301  HB  THR B  80       2.665  -0.414  -7.882  1.00  0.00           H  
ATOM   1302  HG1 THR B  80       3.738   1.380  -8.671  1.00  0.00           H  
ATOM   1303 1HG2 THR B  80       0.522   0.777  -7.466  1.00  0.00           H  
ATOM   1304 2HG2 THR B  80       1.011  -0.176  -6.050  1.00  0.00           H  
ATOM   1305 3HG2 THR B  80       1.243   1.578  -6.060  1.00  0.00           H  
ATOM   1306  N   GLU B  81       6.045   0.756  -6.321  1.00  0.00           N  
ATOM   1307  CA  GLU B  81       7.410   0.624  -6.818  1.00  0.00           C  
ATOM   1308  C   GLU B  81       8.444   1.145  -5.813  1.00  0.00           C  
ATOM   1309  O   GLU B  81       8.100   1.861  -4.864  1.00  0.00           O  
ATOM   1310  CB  GLU B  81       7.542   1.371  -8.143  1.00  0.00           C  
ATOM   1311  CG  GLU B  81       7.287   2.864  -8.030  1.00  0.00           C  
ATOM   1312  CD  GLU B  81       7.365   3.561  -9.354  1.00  0.00           C  
ATOM   1313  OE1 GLU B  81       7.613   2.894 -10.328  1.00  0.00           O  
ATOM   1314  OE2 GLU B  81       7.155   4.753  -9.402  1.00  0.00           O  
ATOM   1315  H   GLU B  81       5.845   1.471  -5.642  1.00  0.00           H  
ATOM   1316  HA  GLU B  81       7.611  -0.435  -6.989  1.00  0.00           H  
ATOM   1317 1HB  GLU B  81       8.548   1.234  -8.542  1.00  0.00           H  
ATOM   1318 2HB  GLU B  81       6.840   0.963  -8.870  1.00  0.00           H  
ATOM   1319 1HG  GLU B  81       6.301   3.026  -7.600  1.00  0.00           H  
ATOM   1320 2HG  GLU B  81       8.026   3.293  -7.351  1.00  0.00           H  
ATOM   1321  N   ILE B  82       9.717   0.814  -6.048  1.00  0.00           N  
ATOM   1322  CA  ILE B  82      10.791   1.332  -5.204  1.00  0.00           C  
ATOM   1323  C   ILE B  82      11.171   2.725  -5.663  1.00  0.00           C  
ATOM   1324  O   ILE B  82      11.545   2.952  -6.811  1.00  0.00           O  
ATOM   1325  CB  ILE B  82      12.029   0.417  -5.240  1.00  0.00           C  
ATOM   1326  CG1 ILE B  82      11.655  -1.003  -4.807  1.00  0.00           C  
ATOM   1327  CG2 ILE B  82      13.129   0.975  -4.351  1.00  0.00           C  
ATOM   1328  CD1 ILE B  82      11.083  -1.086  -3.410  1.00  0.00           C  
ATOM   1329  H   ILE B  82       9.940   0.213  -6.828  1.00  0.00           H  
ATOM   1330  HA  ILE B  82      10.431   1.398  -4.183  1.00  0.00           H  
ATOM   1331  HB  ILE B  82      12.400   0.347  -6.262  1.00  0.00           H  
ATOM   1332 1HG1 ILE B  82      10.922  -1.414  -5.501  1.00  0.00           H  
ATOM   1333 2HG1 ILE B  82      12.538  -1.641  -4.851  1.00  0.00           H  
ATOM   1334 1HG2 ILE B  82      13.996   0.316  -4.388  1.00  0.00           H  
ATOM   1335 2HG2 ILE B  82      13.412   1.967  -4.703  1.00  0.00           H  
ATOM   1336 3HG2 ILE B  82      12.768   1.044  -3.325  1.00  0.00           H  
ATOM   1337 1HD1 ILE B  82      10.844  -2.123  -3.176  1.00  0.00           H  
ATOM   1338 2HD1 ILE B  82      11.816  -0.712  -2.694  1.00  0.00           H  
ATOM   1339 3HD1 ILE B  82      10.178  -0.483  -3.352  1.00  0.00           H  
ATOM   1340  N   THR B  83      11.016   3.648  -4.751  1.00  0.00           N  
ATOM   1341  CA  THR B  83      11.134   5.062  -5.000  1.00  0.00           C  
ATOM   1342  C   THR B  83      11.472   5.892  -3.794  1.00  0.00           C  
ATOM   1343  O   THR B  83      11.206   5.508  -2.645  1.00  0.00           O  
ATOM   1344  CB  THR B  83       9.809   5.624  -5.544  1.00  0.00           C  
ATOM   1345  OG1 THR B  83       9.966   7.019  -5.821  1.00  0.00           O  
ATOM   1346  CG2 THR B  83       8.675   5.435  -4.536  1.00  0.00           C  
ATOM   1347  H   THR B  83      10.744   3.345  -3.831  1.00  0.00           H  
ATOM   1348  HA  THR B  83      11.901   5.211  -5.751  1.00  0.00           H  
ATOM   1349  HB  THR B  83       9.556   5.105  -6.473  1.00  0.00           H  
ATOM   1350  HG1 THR B  83       9.897   7.544  -4.970  1.00  0.00           H  
ATOM   1351 1HG2 THR B  83       7.756   5.845  -4.950  1.00  0.00           H  
ATOM   1352 2HG2 THR B  83       8.537   4.374  -4.329  1.00  0.00           H  
ATOM   1353 3HG2 THR B  83       8.920   5.962  -3.610  1.00  0.00           H  
ATOM   1354  N   GLU B  84      12.011   7.062  -4.098  1.00  0.00           N  
ATOM   1355  CA  GLU B  84      12.156   8.151  -3.143  1.00  0.00           C  
ATOM   1356  C   GLU B  84      10.734   8.505  -2.687  1.00  0.00           C  
ATOM   1357  O   GLU B  84       9.809   8.525  -3.504  1.00  0.00           O  
ATOM   1358  CB  GLU B  84      12.858   9.360  -3.766  1.00  0.00           C  
ATOM   1359  CG  GLU B  84      14.301   9.105  -4.178  1.00  0.00           C  
ATOM   1360  CD  GLU B  84      14.421   8.515  -5.556  1.00  0.00           C  
ATOM   1361  OE1 GLU B  84      13.409   8.299  -6.179  1.00  0.00           O  
ATOM   1362  OE2 GLU B  84      15.525   8.281  -5.986  1.00  0.00           O  
ATOM   1363  H   GLU B  84      12.247   7.235  -5.066  1.00  0.00           H  
ATOM   1364  HA  GLU B  84      12.735   7.816  -2.284  1.00  0.00           H  
ATOM   1365 1HB  GLU B  84      12.309   9.683  -4.651  1.00  0.00           H  
ATOM   1366 2HB  GLU B  84      12.854  10.188  -3.058  1.00  0.00           H  
ATOM   1367 1HG  GLU B  84      14.847  10.048  -4.150  1.00  0.00           H  
ATOM   1368 2HG  GLU B  84      14.760   8.430  -3.458  1.00  0.00           H  
ATOM   1369  N   ILE B  85      10.584   8.709  -1.399  1.00  0.00           N  
ATOM   1370  CA  ILE B  85       9.349   9.012  -0.685  1.00  0.00           C  
ATOM   1371  C   ILE B  85       9.399  10.315   0.071  1.00  0.00           C  
ATOM   1372  O   ILE B  85      10.418  10.642   0.694  1.00  0.00           O  
ATOM   1373  CB  ILE B  85       9.068   7.934   0.381  1.00  0.00           C  
ATOM   1374  CG1 ILE B  85       8.767   6.635  -0.219  1.00  0.00           C  
ATOM   1375  CG2 ILE B  85       7.978   8.329   1.378  1.00  0.00           C  
ATOM   1376  CD1 ILE B  85       8.897   5.536   0.819  1.00  0.00           C  
ATOM   1377  H   ILE B  85      11.423   8.650  -0.842  1.00  0.00           H  
ATOM   1378  HA  ILE B  85       8.534   9.052  -1.403  1.00  0.00           H  
ATOM   1379  HB  ILE B  85       9.981   7.798   0.911  1.00  0.00           H  
ATOM   1380 1HG1 ILE B  85       7.761   6.662  -0.618  1.00  0.00           H  
ATOM   1381 2HG1 ILE B  85       9.452   6.426  -1.035  1.00  0.00           H  
ATOM   1382 1HG2 ILE B  85       7.869   7.542   2.127  1.00  0.00           H  
ATOM   1383 2HG2 ILE B  85       8.246   9.247   1.887  1.00  0.00           H  
ATOM   1384 3HG2 ILE B  85       7.043   8.465   0.851  1.00  0.00           H  
ATOM   1385 1HD1 ILE B  85       8.664   4.585   0.392  1.00  0.00           H  
ATOM   1386 2HD1 ILE B  85       9.908   5.513   1.193  1.00  0.00           H  
ATOM   1387 3HD1 ILE B  85       8.212   5.731   1.639  1.00  0.00           H  
ATOM   1388  N   THR B  86       8.307  11.074   0.010  1.00  0.00           N  
ATOM   1389  CA  THR B  86       8.236  12.274   0.826  1.00  0.00           C  
ATOM   1390  C   THR B  86       7.213  12.077   1.949  1.00  0.00           C  
ATOM   1391  O   THR B  86       6.104  11.601   1.706  1.00  0.00           O  
ATOM   1392  CB  THR B  86       7.865  13.506  -0.021  1.00  0.00           C  
ATOM   1393  OG1 THR B  86       8.866  13.716  -1.026  1.00  0.00           O  
ATOM   1394  CG2 THR B  86       7.763  14.744   0.856  1.00  0.00           C  
ATOM   1395  H   THR B  86       7.522  10.790  -0.554  1.00  0.00           H  
ATOM   1396  HA  THR B  86       9.199  12.437   1.281  1.00  0.00           H  
ATOM   1397  HB  THR B  86       6.907  13.335  -0.511  1.00  0.00           H  
ATOM   1398  HG1 THR B  86       8.917  12.943  -1.592  1.00  0.00           H  
ATOM   1399 1HG2 THR B  86       7.500  15.605   0.240  1.00  0.00           H  
ATOM   1400 2HG2 THR B  86       6.995  14.592   1.614  1.00  0.00           H  
ATOM   1401 3HG2 THR B  86       8.721  14.926   1.341  1.00  0.00           H  
ATOM   1402  N   ILE B  87       7.617  12.422   3.166  1.00  0.00           N  
ATOM   1403  CA  ILE B  87       6.763  12.371   4.330  1.00  0.00           C  
ATOM   1404  C   ILE B  87       6.383  13.807   4.677  1.00  0.00           C  
ATOM   1405  O   ILE B  87       7.163  14.524   5.324  1.00  0.00           O  
ATOM   1406  CB  ILE B  87       7.440  11.675   5.539  1.00  0.00           C  
ATOM   1407  CG1 ILE B  87       7.803  10.190   5.152  1.00  0.00           C  
ATOM   1408  CG2 ILE B  87       6.532  11.758   6.774  1.00  0.00           C  
ATOM   1409  CD1 ILE B  87       8.605   9.414   6.194  1.00  0.00           C  
ATOM   1410  H   ILE B  87       8.564  12.777   3.259  1.00  0.00           H  
ATOM   1411  HA  ILE B  87       5.897  11.768   4.094  1.00  0.00           H  
ATOM   1412  HB  ILE B  87       8.374  12.179   5.762  1.00  0.00           H  
ATOM   1413 1HG1 ILE B  87       6.887   9.649   4.953  1.00  0.00           H  
ATOM   1414 2HG1 ILE B  87       8.393  10.214   4.237  1.00  0.00           H  
ATOM   1415 1HG2 ILE B  87       7.005  11.290   7.630  1.00  0.00           H  
ATOM   1416 2HG2 ILE B  87       6.319  12.799   7.030  1.00  0.00           H  
ATOM   1417 3HG2 ILE B  87       5.613  11.250   6.546  1.00  0.00           H  
ATOM   1418 1HD1 ILE B  87       8.815   8.409   5.818  1.00  0.00           H  
ATOM   1419 2HD1 ILE B  87       9.539   9.931   6.382  1.00  0.00           H  
ATOM   1420 3HD1 ILE B  87       8.051   9.330   7.117  1.00  0.00           H  
ATOM   1421  N   PRO B  88       5.157  14.250   4.313  1.00  0.00           N  
ATOM   1422  CA  PRO B  88       4.725  15.631   4.325  1.00  0.00           C  
ATOM   1423  C   PRO B  88       4.351  16.201   5.675  1.00  0.00           C  
ATOM   1424  O   PRO B  88       3.236  16.673   5.883  1.00  0.00           O  
ATOM   1425  CB  PRO B  88       3.511  15.588   3.387  1.00  0.00           C  
ATOM   1426  CG  PRO B  88       2.911  14.230   3.605  1.00  0.00           C  
ATOM   1427  CD  PRO B  88       4.107  13.307   3.827  1.00  0.00           C  
ATOM   1428  HA  PRO B  88       5.508  16.243   3.873  1.00  0.00           H  
ATOM   1429 1HB  PRO B  88       2.816  16.409   3.619  1.00  0.00           H  
ATOM   1430 2HB  PRO B  88       3.846  15.743   2.349  1.00  0.00           H  
ATOM   1431 1HG  PRO B  88       2.210  14.277   4.443  1.00  0.00           H  
ATOM   1432 2HG  PRO B  88       2.314  13.942   2.725  1.00  0.00           H  
ATOM   1433 1HD  PRO B  88       3.866  12.550   4.578  1.00  0.00           H  
ATOM   1434 2HD  PRO B  88       4.378  12.867   2.863  1.00  0.00           H  
ATOM   1435  N   CYS B  89       5.299  16.187   6.574  1.00  0.00           N  
ATOM   1436  CA  CYS B  89       5.097  16.842   7.866  1.00  0.00           C  
ATOM   1437  C   CYS B  89       5.744  18.214   7.820  1.00  0.00           C  
ATOM   1438  O   CYS B  89       6.976  18.334   7.707  1.00  0.00           O  
ATOM   1439  CB  CYS B  89       5.639  15.994   9.003  1.00  0.00           C  
ATOM   1440  SG  CYS B  89       7.414  15.774   8.986  1.00  0.00           S  
ATOM   1441  H   CYS B  89       6.187  15.757   6.370  1.00  0.00           H  
ATOM   1442  HA  CYS B  89       4.017  16.973   8.019  1.00  0.00           H  
ATOM   1443 1HB  CYS B  89       5.366  16.450   9.955  1.00  0.00           H  
ATOM   1444 2HB  CYS B  89       5.183  15.010   8.975  1.00  0.00           H  
ATOM   1445  N   ARG B  90       4.917  19.244   7.879  1.00  0.00           N  
ATOM   1446  CA  ARG B  90       5.344  20.623   7.703  1.00  0.00           C  
ATOM   1447  C   ARG B  90       4.970  21.486   8.871  1.00  0.00           C  
ATOM   1448  O   ARG B  90       4.024  21.184   9.598  1.00  0.00           O  
ATOM   1449  CB  ARG B  90       4.725  21.179   6.446  1.00  0.00           C  
ATOM   1450  CG  ARG B  90       5.132  20.451   5.215  1.00  0.00           C  
ATOM   1451  CD  ARG B  90       4.649  21.098   4.014  1.00  0.00           C  
ATOM   1452  NE  ARG B  90       3.225  21.153   3.964  1.00  0.00           N  
ATOM   1453  CZ  ARG B  90       2.540  21.818   3.037  1.00  0.00           C  
ATOM   1454  NH1 ARG B  90       3.182  22.467   2.075  1.00  0.00           N  
ATOM   1455  NH2 ARG B  90       1.219  21.812   3.081  1.00  0.00           N  
ATOM   1456  H   ARG B  90       3.931  19.047   7.993  1.00  0.00           H  
ATOM   1457  HA  ARG B  90       6.426  20.647   7.593  1.00  0.00           H  
ATOM   1458 1HB  ARG B  90       3.646  21.113   6.519  1.00  0.00           H  
ATOM   1459 2HB  ARG B  90       4.995  22.235   6.327  1.00  0.00           H  
ATOM   1460 1HG  ARG B  90       6.224  20.417   5.163  1.00  0.00           H  
ATOM   1461 2HG  ARG B  90       4.738  19.435   5.233  1.00  0.00           H  
ATOM   1462 1HD  ARG B  90       5.039  22.115   3.959  1.00  0.00           H  
ATOM   1463 2HD  ARG B  90       4.985  20.529   3.154  1.00  0.00           H  
ATOM   1464  HE  ARG B  90       2.704  20.667   4.678  1.00  0.00           H  
ATOM   1465 1HH1 ARG B  90       4.225  22.462   2.033  1.00  0.00           H  
ATOM   1466 2HH1 ARG B  90       2.660  22.960   1.366  1.00  0.00           H  
ATOM   1467 1HH2 ARG B  90       0.741  21.309   3.820  1.00  0.00           H  
ATOM   1468 2HH2 ARG B  90       0.691  22.304   2.380  1.00  0.00           H  
ATOM   1469  N   VAL B  91       5.701  22.567   9.031  1.00  0.00           N  
ATOM   1470  CA  VAL B  91       5.489  23.504  10.108  1.00  0.00           C  
ATOM   1471  C   VAL B  91       5.207  24.904   9.577  1.00  0.00           C  
ATOM   1472  O   VAL B  91       5.267  25.154   8.374  1.00  0.00           O  
ATOM   1473  CB  VAL B  91       6.707  23.526  11.039  1.00  0.00           C  
ATOM   1474  CG1 VAL B  91       6.939  22.154  11.672  1.00  0.00           C  
ATOM   1475  CG2 VAL B  91       7.937  23.951  10.236  1.00  0.00           C  
ATOM   1476  H   VAL B  91       6.456  22.742   8.379  1.00  0.00           H  
ATOM   1477  HA  VAL B  91       4.622  23.176  10.686  1.00  0.00           H  
ATOM   1478  HB  VAL B  91       6.514  24.215  11.838  1.00  0.00           H  
ATOM   1479 1HG1 VAL B  91       7.796  22.208  12.343  1.00  0.00           H  
ATOM   1480 2HG1 VAL B  91       6.056  21.858  12.241  1.00  0.00           H  
ATOM   1481 3HG1 VAL B  91       7.134  21.415  10.898  1.00  0.00           H  
ATOM   1482 1HG2 VAL B  91       8.800  23.981  10.886  1.00  0.00           H  
ATOM   1483 2HG2 VAL B  91       8.114  23.229   9.436  1.00  0.00           H  
ATOM   1484 3HG2 VAL B  91       7.778  24.937   9.802  1.00  0.00           H  
ATOM   1485  N   THR B  92       4.870  25.806  10.490  1.00  0.00           N  
ATOM   1486  CA  THR B  92       4.502  27.178  10.161  1.00  0.00           C  
ATOM   1487  C   THR B  92       5.658  28.172  10.197  1.00  0.00           C  
ATOM   1488  O   THR B  92       5.491  29.343   9.875  1.00  0.00           O  
ATOM   1489  CB  THR B  92       3.395  27.671  11.111  1.00  0.00           C  
ATOM   1490  OG1 THR B  92       3.877  27.654  12.461  1.00  0.00           O  
ATOM   1491  CG2 THR B  92       2.166  26.781  11.005  1.00  0.00           C  
ATOM   1492  H   THR B  92       4.841  25.522  11.462  1.00  0.00           H  
ATOM   1493  HA  THR B  92       4.082  27.181   9.156  1.00  0.00           H  
ATOM   1494  HB  THR B  92       3.120  28.693  10.851  1.00  0.00           H  
ATOM   1495  HG1 THR B  92       3.335  28.233  13.001  1.00  0.00           H  
ATOM   1496 1HG2 THR B  92       1.394  27.145  11.683  1.00  0.00           H  
ATOM   1497 2HG2 THR B  92       1.790  26.801   9.982  1.00  0.00           H  
ATOM   1498 3HG2 THR B  92       2.432  25.760  11.273  1.00  0.00           H  
ATOM   1499  N   ASP B  93       6.820  27.718  10.618  1.00  0.00           N  
ATOM   1500  CA  ASP B  93       7.960  28.601  10.810  1.00  0.00           C  
ATOM   1501  C   ASP B  93       9.266  27.985  10.283  1.00  0.00           C  
ATOM   1502  O   ASP B  93       9.731  26.993  10.845  1.00  0.00           O  
ATOM   1503  CB  ASP B  93       8.086  28.965  12.289  1.00  0.00           C  
ATOM   1504  CG  ASP B  93       9.209  29.965  12.617  1.00  0.00           C  
ATOM   1505  OD1 ASP B  93      10.106  30.139  11.817  1.00  0.00           O  
ATOM   1506  OD2 ASP B  93       9.146  30.558  13.670  1.00  0.00           O  
ATOM   1507  H   ASP B  93       6.897  26.735  10.839  1.00  0.00           H  
ATOM   1508  HA  ASP B  93       7.735  29.534  10.314  1.00  0.00           H  
ATOM   1509 1HB  ASP B  93       7.152  29.391  12.627  1.00  0.00           H  
ATOM   1510 2HB  ASP B  93       8.223  28.083  12.852  1.00  0.00           H  
ATOM   1511  N   PRO B  94       9.894  28.551   9.226  1.00  0.00           N  
ATOM   1512  CA  PRO B  94      11.120  28.091   8.589  1.00  0.00           C  
ATOM   1513  C   PRO B  94      12.300  27.953   9.555  1.00  0.00           C  
ATOM   1514  O   PRO B  94      13.293  27.305   9.230  1.00  0.00           O  
ATOM   1515  CB  PRO B  94      11.428  29.204   7.579  1.00  0.00           C  
ATOM   1516  CG  PRO B  94      10.124  29.779   7.231  1.00  0.00           C  
ATOM   1517  CD  PRO B  94       9.292  29.710   8.500  1.00  0.00           C  
ATOM   1518  HA  PRO B  94      10.922  27.139   8.072  1.00  0.00           H  
ATOM   1519 1HB  PRO B  94      12.108  29.939   8.037  1.00  0.00           H  
ATOM   1520 2HB  PRO B  94      11.948  28.785   6.706  1.00  0.00           H  
ATOM   1521 1HG  PRO B  94      10.251  30.794   6.849  1.00  0.00           H  
ATOM   1522 2HG  PRO B  94       9.714  29.200   6.431  1.00  0.00           H  
ATOM   1523 1HD  PRO B  94       9.394  30.630   9.103  1.00  0.00           H  
ATOM   1524 2HD  PRO B  94       8.274  29.518   8.200  1.00  0.00           H  
ATOM   1525  N   GLN B  95      12.236  28.616  10.718  1.00  0.00           N  
ATOM   1526  CA  GLN B  95      13.339  28.541  11.671  1.00  0.00           C  
ATOM   1527  C   GLN B  95      13.260  27.309  12.583  1.00  0.00           C  
ATOM   1528  O   GLN B  95      14.201  27.035  13.336  1.00  0.00           O  
ATOM   1529  CB  GLN B  95      13.376  29.812  12.524  1.00  0.00           C  
ATOM   1530  CG  GLN B  95      13.618  31.086  11.733  1.00  0.00           C  
ATOM   1531  CD  GLN B  95      14.958  31.079  11.022  1.00  0.00           C  
ATOM   1532  OE1 GLN B  95      16.002  30.841  11.636  1.00  0.00           O  
ATOM   1533  NE2 GLN B  95      14.938  31.341   9.720  1.00  0.00           N  
ATOM   1534  H   GLN B  95      11.410  29.166  10.980  1.00  0.00           H  
ATOM   1535  HA  GLN B  95      14.270  28.477  11.110  1.00  0.00           H  
ATOM   1536 1HB  GLN B  95      12.430  29.921  13.055  1.00  0.00           H  
ATOM   1537 2HB  GLN B  95      14.164  29.725  13.272  1.00  0.00           H  
ATOM   1538 1HG  GLN B  95      12.834  31.191  10.983  1.00  0.00           H  
ATOM   1539 2HG  GLN B  95      13.598  31.935  12.416  1.00  0.00           H  
ATOM   1540 1HE2 GLN B  95      15.791  31.350   9.197  1.00  0.00           H  
ATOM   1541 2HE2 GLN B  95      14.069  31.528   9.261  1.00  0.00           H  
ATOM   1542  N   LEU B  96      12.140  26.582  12.553  1.00  0.00           N  
ATOM   1543  CA  LEU B  96      11.984  25.415  13.418  1.00  0.00           C  
ATOM   1544  C   LEU B  96      12.851  24.228  13.047  1.00  0.00           C  
ATOM   1545  O   LEU B  96      12.974  23.841  11.882  1.00  0.00           O  
ATOM   1546  CB  LEU B  96      10.521  24.961  13.449  1.00  0.00           C  
ATOM   1547  CG  LEU B  96       9.547  25.867  14.180  1.00  0.00           C  
ATOM   1548  CD1 LEU B  96       8.134  25.442  13.851  1.00  0.00           C  
ATOM   1549  CD2 LEU B  96       9.772  25.737  15.666  1.00  0.00           C  
ATOM   1550  H   LEU B  96      11.383  26.833  11.914  1.00  0.00           H  
ATOM   1551  HA  LEU B  96      12.258  25.719  14.427  1.00  0.00           H  
ATOM   1552 1HB  LEU B  96      10.180  24.884  12.426  1.00  0.00           H  
ATOM   1553 2HB  LEU B  96      10.471  23.968  13.904  1.00  0.00           H  
ATOM   1554  HG  LEU B  96       9.706  26.890  13.883  1.00  0.00           H  
ATOM   1555 1HD1 LEU B  96       7.420  26.075  14.378  1.00  0.00           H  
ATOM   1556 2HD1 LEU B  96       8.005  25.551  12.789  1.00  0.00           H  
ATOM   1557 3HD1 LEU B  96       7.987  24.400  14.148  1.00  0.00           H  
ATOM   1558 1HD2 LEU B  96       9.074  26.372  16.210  1.00  0.00           H  
ATOM   1559 2HD2 LEU B  96       9.615  24.697  15.954  1.00  0.00           H  
ATOM   1560 3HD2 LEU B  96      10.791  26.028  15.911  1.00  0.00           H  
ATOM   1561  N   VAL B  97      13.409  23.591  14.065  1.00  0.00           N  
ATOM   1562  CA  VAL B  97      14.134  22.358  13.837  1.00  0.00           C  
ATOM   1563  C   VAL B  97      13.123  21.230  13.847  1.00  0.00           C  
ATOM   1564  O   VAL B  97      12.329  21.117  14.787  1.00  0.00           O  
ATOM   1565  CB  VAL B  97      15.220  22.121  14.910  1.00  0.00           C  
ATOM   1566  CG1 VAL B  97      15.904  20.765  14.676  1.00  0.00           C  
ATOM   1567  CG2 VAL B  97      16.263  23.251  14.845  1.00  0.00           C  
ATOM   1568  H   VAL B  97      13.312  23.957  15.002  1.00  0.00           H  
ATOM   1569  HA  VAL B  97      14.614  22.401  12.858  1.00  0.00           H  
ATOM   1570  HB  VAL B  97      14.753  22.099  15.896  1.00  0.00           H  
ATOM   1571 1HG1 VAL B  97      16.664  20.600  15.439  1.00  0.00           H  
ATOM   1572 2HG1 VAL B  97      15.162  19.967  14.729  1.00  0.00           H  
ATOM   1573 3HG1 VAL B  97      16.373  20.759  13.692  1.00  0.00           H  
ATOM   1574 1HG2 VAL B  97      17.033  23.090  15.601  1.00  0.00           H  
ATOM   1575 2HG2 VAL B  97      16.723  23.257  13.856  1.00  0.00           H  
ATOM   1576 3HG2 VAL B  97      15.775  24.209  15.022  1.00  0.00           H  
ATOM   1577  N   VAL B  98      13.120  20.441  12.785  1.00  0.00           N  
ATOM   1578  CA  VAL B  98      12.190  19.336  12.661  1.00  0.00           C  
ATOM   1579  C   VAL B  98      12.988  18.061  12.415  1.00  0.00           C  
ATOM   1580  O   VAL B  98      13.865  18.032  11.545  1.00  0.00           O  
ATOM   1581  CB  VAL B  98      11.205  19.563  11.503  1.00  0.00           C  
ATOM   1582  CG1 VAL B  98      10.246  18.388  11.420  1.00  0.00           C  
ATOM   1583  CG2 VAL B  98      10.461  20.895  11.690  1.00  0.00           C  
ATOM   1584  H   VAL B  98      13.791  20.609  12.050  1.00  0.00           H  
ATOM   1585  HA  VAL B  98      11.630  19.237  13.585  1.00  0.00           H  
ATOM   1586  HB  VAL B  98      11.758  19.588  10.576  1.00  0.00           H  
ATOM   1587 1HG1 VAL B  98       9.560  18.523  10.588  1.00  0.00           H  
ATOM   1588 2HG1 VAL B  98      10.803  17.482  11.279  1.00  0.00           H  
ATOM   1589 3HG1 VAL B  98       9.690  18.324  12.348  1.00  0.00           H  
ATOM   1590 1HG2 VAL B  98       9.777  21.047  10.855  1.00  0.00           H  
ATOM   1591 2HG2 VAL B  98       9.905  20.873  12.611  1.00  0.00           H  
ATOM   1592 3HG2 VAL B  98      11.174  21.718  11.717  1.00  0.00           H  
ATOM   1593  N   THR B  99      12.694  17.017  13.178  1.00  0.00           N  
ATOM   1594  CA  THR B  99      13.390  15.746  13.019  1.00  0.00           C  
ATOM   1595  C   THR B  99      12.427  14.591  12.704  1.00  0.00           C  
ATOM   1596  O   THR B  99      11.247  14.632  13.047  1.00  0.00           O  
ATOM   1597  CB  THR B  99      14.233  15.466  14.267  1.00  0.00           C  
ATOM   1598  OG1 THR B  99      13.384  15.397  15.422  1.00  0.00           O  
ATOM   1599  CG2 THR B  99      15.293  16.587  14.464  1.00  0.00           C  
ATOM   1600  H   THR B  99      11.966  17.123  13.884  1.00  0.00           H  
ATOM   1601  HA  THR B  99      14.077  15.830  12.180  1.00  0.00           H  
ATOM   1602  HB  THR B  99      14.727  14.517  14.148  1.00  0.00           H  
ATOM   1603  HG1 THR B  99      13.220  14.471  15.654  1.00  0.00           H  
ATOM   1604 1HG2 THR B  99      15.890  16.371  15.347  1.00  0.00           H  
ATOM   1605 2HG2 THR B  99      15.942  16.634  13.590  1.00  0.00           H  
ATOM   1606 3HG2 THR B  99      14.791  17.541  14.594  1.00  0.00           H  
ATOM   1607  N   LEU B 100      12.943  13.561  12.035  1.00  0.00           N  
ATOM   1608  CA  LEU B 100      12.143  12.394  11.657  1.00  0.00           C  
ATOM   1609  C   LEU B 100      12.515  11.178  12.482  1.00  0.00           C  
ATOM   1610  O   LEU B 100      13.692  10.864  12.643  1.00  0.00           O  
ATOM   1611  CB  LEU B 100      12.344  12.071  10.196  1.00  0.00           C  
ATOM   1612  CG  LEU B 100      11.516  10.944   9.649  1.00  0.00           C  
ATOM   1613  CD1 LEU B 100      10.054  11.348   9.595  1.00  0.00           C  
ATOM   1614  CD2 LEU B 100      12.000  10.618   8.312  1.00  0.00           C  
ATOM   1615  H   LEU B 100      13.917  13.593  11.773  1.00  0.00           H  
ATOM   1616  HA  LEU B 100      11.090  12.618  11.828  1.00  0.00           H  
ATOM   1617 1HB  LEU B 100      12.094  12.910   9.634  1.00  0.00           H  
ATOM   1618 2HB  LEU B 100      13.395  11.850  10.025  1.00  0.00           H  
ATOM   1619  HG  LEU B 100      11.592  10.076  10.296  1.00  0.00           H  
ATOM   1620 1HD1 LEU B 100       9.466  10.534   9.195  1.00  0.00           H  
ATOM   1621 2HD1 LEU B 100       9.704  11.590  10.597  1.00  0.00           H  
ATOM   1622 3HD1 LEU B 100       9.940  12.217   8.958  1.00  0.00           H  
ATOM   1623 1HD2 LEU B 100      11.384   9.817   7.945  1.00  0.00           H  
ATOM   1624 2HD2 LEU B 100      11.912  11.476   7.659  1.00  0.00           H  
ATOM   1625 3HD2 LEU B 100      13.038  10.309   8.369  1.00  0.00           H  
ATOM   1626  N   HIS B 101      11.525  10.491  13.011  1.00  0.00           N  
ATOM   1627  CA  HIS B 101      11.778   9.339  13.849  1.00  0.00           C  
ATOM   1628  C   HIS B 101      10.916   8.145  13.476  1.00  0.00           C  
ATOM   1629  O   HIS B 101       9.784   8.310  13.016  1.00  0.00           O  
ATOM   1630  CB  HIS B 101      11.422   9.703  15.281  1.00  0.00           C  
ATOM   1631  CG  HIS B 101      12.162  10.842  15.789  1.00  0.00           C  
ATOM   1632  ND1 HIS B 101      13.336  10.717  16.452  1.00  0.00           N  
ATOM   1633  CD2 HIS B 101      11.919  12.162  15.687  1.00  0.00           C  
ATOM   1634  CE1 HIS B 101      13.786  11.909  16.766  1.00  0.00           C  
ATOM   1635  NE2 HIS B 101      12.946  12.808  16.303  1.00  0.00           N  
ATOM   1636  H   HIS B 101      10.562  10.798  12.863  1.00  0.00           H  
ATOM   1637  HA  HIS B 101      12.825   9.050  13.800  1.00  0.00           H  
ATOM   1638 1HB  HIS B 101      10.371   9.929  15.326  1.00  0.00           H  
ATOM   1639 2HB  HIS B 101      11.600   8.845  15.938  1.00  0.00           H  
ATOM   1640  HD1 HIS B 101      13.826   9.855  16.635  1.00  0.00           H  
ATOM   1641  HD2 HIS B 101      11.109  12.732  15.221  1.00  0.00           H  
ATOM   1642  HE1 HIS B 101      14.718  12.017  17.316  1.00  0.00           H  
ATOM   1643  N   GLU B 102      11.405   6.921  13.718  1.00  0.00           N  
ATOM   1644  CA  GLU B 102      10.476   5.790  13.621  1.00  0.00           C  
ATOM   1645  C   GLU B 102       9.490   6.068  14.752  1.00  0.00           C  
ATOM   1646  O   GLU B 102       9.910   6.561  15.798  1.00  0.00           O  
ATOM   1647  CB  GLU B 102      11.199   4.451  13.755  1.00  0.00           C  
ATOM   1648  CG  GLU B 102      12.154   4.159  12.580  1.00  0.00           C  
ATOM   1649  CD  GLU B 102      12.809   2.808  12.635  1.00  0.00           C  
ATOM   1650  OE1 GLU B 102      12.458   2.030  13.485  1.00  0.00           O  
ATOM   1651  OE2 GLU B 102      13.662   2.553  11.820  1.00  0.00           O  
ATOM   1652  H   GLU B 102      12.358   6.790  14.035  1.00  0.00           H  
ATOM   1653  HA  GLU B 102       9.941   5.821  12.670  1.00  0.00           H  
ATOM   1654 1HB  GLU B 102      11.773   4.433  14.683  1.00  0.00           H  
ATOM   1655 2HB  GLU B 102      10.466   3.646  13.807  1.00  0.00           H  
ATOM   1656 1HG  GLU B 102      11.586   4.231  11.655  1.00  0.00           H  
ATOM   1657 2HG  GLU B 102      12.924   4.925  12.557  1.00  0.00           H  
ATOM   1658  N   LYS B 103       8.207   5.751  14.566  1.00  0.00           N  
ATOM   1659  CA  LYS B 103       7.192   6.081  15.586  1.00  0.00           C  
ATOM   1660  C   LYS B 103       7.662   5.724  17.000  1.00  0.00           C  
ATOM   1661  O   LYS B 103       7.539   6.529  17.931  1.00  0.00           O  
ATOM   1662  CB  LYS B 103       5.895   5.354  15.255  1.00  0.00           C  
ATOM   1663  CG  LYS B 103       4.732   5.628  16.213  1.00  0.00           C  
ATOM   1664  CD  LYS B 103       3.503   4.768  15.884  1.00  0.00           C  
ATOM   1665  CE  LYS B 103       3.768   3.301  16.294  1.00  0.00           C  
ATOM   1666  NZ  LYS B 103       2.590   2.455  16.221  1.00  0.00           N  
ATOM   1667  H   LYS B 103       7.926   5.337  13.677  1.00  0.00           H  
ATOM   1668  HA  LYS B 103       7.013   7.150  15.559  1.00  0.00           H  
ATOM   1669 1HB  LYS B 103       5.573   5.658  14.257  1.00  0.00           H  
ATOM   1670 2HB  LYS B 103       6.104   4.297  15.214  1.00  0.00           H  
ATOM   1671 1HG  LYS B 103       5.042   5.426  17.240  1.00  0.00           H  
ATOM   1672 2HG  LYS B 103       4.454   6.681  16.145  1.00  0.00           H  
ATOM   1673 1HD  LYS B 103       2.633   5.145  16.426  1.00  0.00           H  
ATOM   1674 2HD  LYS B 103       3.294   4.811  14.814  1.00  0.00           H  
ATOM   1675 1HE  LYS B 103       4.510   2.871  15.637  1.00  0.00           H  
ATOM   1676 2HE  LYS B 103       4.136   3.287  17.309  1.00  0.00           H  
ATOM   1677 1HZ  LYS B 103       2.843   1.508  16.502  1.00  0.00           H  
ATOM   1678 2HZ  LYS B 103       1.872   2.791  16.837  1.00  0.00           H  
ATOM   1679 3HZ  LYS B 103       2.214   2.415  15.281  1.00  0.00           H  
ATOM   1680  N   LYS B 104       8.182   4.508  17.162  1.00  0.00           N  
ATOM   1681  CA  LYS B 104       8.708   4.103  18.447  1.00  0.00           C  
ATOM   1682  C   LYS B 104      10.232   4.081  18.383  1.00  0.00           C  
ATOM   1683  O   LYS B 104      10.848   3.041  18.118  1.00  0.00           O  
ATOM   1684  CB  LYS B 104       8.195   2.731  18.882  1.00  0.00           C  
ATOM   1685  CG  LYS B 104       6.716   2.667  19.172  1.00  0.00           C  
ATOM   1686  CD  LYS B 104       6.314   1.267  19.651  1.00  0.00           C  
ATOM   1687  CE  LYS B 104       4.830   1.185  20.006  1.00  0.00           C  
ATOM   1688  NZ  LYS B 104       4.440  -0.183  20.475  1.00  0.00           N  
ATOM   1689  H   LYS B 104       8.253   3.893  16.367  1.00  0.00           H  
ATOM   1690  HA  LYS B 104       8.419   4.839  19.198  1.00  0.00           H  
ATOM   1691 1HB  LYS B 104       8.414   2.003  18.101  1.00  0.00           H  
ATOM   1692 2HB  LYS B 104       8.727   2.417  19.779  1.00  0.00           H  
ATOM   1693 1HG  LYS B 104       6.460   3.407  19.931  1.00  0.00           H  
ATOM   1694 2HG  LYS B 104       6.185   2.908  18.265  1.00  0.00           H  
ATOM   1695 1HD  LYS B 104       6.531   0.542  18.866  1.00  0.00           H  
ATOM   1696 2HD  LYS B 104       6.900   1.006  20.532  1.00  0.00           H  
ATOM   1697 1HE  LYS B 104       4.614   1.904  20.795  1.00  0.00           H  
ATOM   1698 2HE  LYS B 104       4.238   1.437  19.127  1.00  0.00           H  
ATOM   1699 1HZ  LYS B 104       3.451  -0.193  20.700  1.00  0.00           H  
ATOM   1700 2HZ  LYS B 104       4.622  -0.858  19.746  1.00  0.00           H  
ATOM   1701 3HZ  LYS B 104       4.973  -0.425  21.299  1.00  0.00           H  
ATOM   1702  N   GLY B 105      10.832   5.224  18.658  1.00  0.00           N  
ATOM   1703  CA  GLY B 105      12.276   5.386  18.594  1.00  0.00           C  
ATOM   1704  C   GLY B 105      12.623   6.805  18.979  1.00  0.00           C  
ATOM   1705  O   GLY B 105      11.865   7.739  18.719  1.00  0.00           O  
ATOM   1706  H   GLY B 105      10.254   6.028  18.871  1.00  0.00           H  
ATOM   1707 1HA  GLY B 105      12.763   4.685  19.268  1.00  0.00           H  
ATOM   1708 2HA  GLY B 105      12.625   5.178  17.582  1.00  0.00           H  
ATOM   1709  N   ASP B 106      13.788   6.958  19.590  1.00  0.00           N  
ATOM   1710  CA  ASP B 106      14.231   8.263  20.061  1.00  0.00           C  
ATOM   1711  C   ASP B 106      15.186   8.968  19.126  1.00  0.00           C  
ATOM   1712  O   ASP B 106      15.266  10.197  19.110  1.00  0.00           O  
ATOM   1713  CB  ASP B 106      14.907   8.105  21.420  1.00  0.00           C  
ATOM   1714  CG  ASP B 106      13.956   7.541  22.467  1.00  0.00           C  
ATOM   1715  OD1 ASP B 106      12.943   8.154  22.724  1.00  0.00           O  
ATOM   1716  OD2 ASP B 106      14.244   6.488  22.992  1.00  0.00           O  
ATOM   1717  H   ASP B 106      14.360   6.145  19.760  1.00  0.00           H  
ATOM   1718  HA  ASP B 106      13.353   8.897  20.181  1.00  0.00           H  
ATOM   1719 1HB  ASP B 106      15.765   7.440  21.326  1.00  0.00           H  
ATOM   1720 2HB  ASP B 106      15.277   9.073  21.761  1.00  0.00           H  
ATOM   1721  N   VAL B 107      15.954   8.198  18.390  1.00  0.00           N  
ATOM   1722  CA  VAL B 107      16.997   8.781  17.573  1.00  0.00           C  
ATOM   1723  C   VAL B 107      16.487   9.258  16.227  1.00  0.00           C  
ATOM   1724  O   VAL B 107      15.739   8.554  15.548  1.00  0.00           O  
ATOM   1725  CB  VAL B 107      18.154   7.785  17.428  1.00  0.00           C  
ATOM   1726  CG1 VAL B 107      19.190   8.321  16.535  1.00  0.00           C  
ATOM   1727  CG2 VAL B 107      18.771   7.532  18.815  1.00  0.00           C  
ATOM   1728  H   VAL B 107      15.829   7.200  18.412  1.00  0.00           H  
ATOM   1729  HA  VAL B 107      17.391   9.650  18.101  1.00  0.00           H  
ATOM   1730  HB  VAL B 107      17.784   6.852  17.002  1.00  0.00           H  
ATOM   1731 1HG1 VAL B 107      19.973   7.595  16.472  1.00  0.00           H  
ATOM   1732 2HG1 VAL B 107      18.774   8.496  15.547  1.00  0.00           H  
ATOM   1733 3HG1 VAL B 107      19.585   9.252  16.936  1.00  0.00           H  
ATOM   1734 1HG2 VAL B 107      19.594   6.821  18.721  1.00  0.00           H  
ATOM   1735 2HG2 VAL B 107      19.148   8.470  19.222  1.00  0.00           H  
ATOM   1736 3HG2 VAL B 107      18.014   7.124  19.484  1.00  0.00           H  
ATOM   1737  N   ALA B 108      16.834  10.503  15.895  1.00  0.00           N  
ATOM   1738  CA  ALA B 108      16.459  11.129  14.633  1.00  0.00           C  
ATOM   1739  C   ALA B 108      17.154  10.442  13.456  1.00  0.00           C  
ATOM   1740  O   ALA B 108      18.322  10.046  13.552  1.00  0.00           O  
ATOM   1741  CB  ALA B 108      16.805  12.599  14.647  1.00  0.00           C  
ATOM   1742  H   ALA B 108      17.414  11.022  16.537  1.00  0.00           H  
ATOM   1743  HA  ALA B 108      15.384  11.017  14.504  1.00  0.00           H  
ATOM   1744 1HB  ALA B 108      16.499  13.041  13.700  1.00  0.00           H  
ATOM   1745 2HB  ALA B 108      16.287  13.087  15.471  1.00  0.00           H  
ATOM   1746 3HB  ALA B 108      17.877  12.715  14.772  1.00  0.00           H  
ATOM   1747  N   LEU B 109      16.449  10.368  12.340  1.00  0.00           N  
ATOM   1748  CA  LEU B 109      16.948   9.773  11.129  1.00  0.00           C  
ATOM   1749  C   LEU B 109      17.618  10.814  10.216  1.00  0.00           C  
ATOM   1750  O   LEU B 109      17.105  11.924  10.053  1.00  0.00           O  
ATOM   1751  CB  LEU B 109      15.770   9.114  10.407  1.00  0.00           C  
ATOM   1752  CG  LEU B 109      15.046   8.026  11.217  1.00  0.00           C  
ATOM   1753  CD1 LEU B 109      13.771   7.610  10.485  1.00  0.00           C  
ATOM   1754  CD2 LEU B 109      15.976   6.838  11.405  1.00  0.00           C  
ATOM   1755  H   LEU B 109      15.488  10.702  12.363  1.00  0.00           H  
ATOM   1756  HA  LEU B 109      17.653   9.004  11.427  1.00  0.00           H  
ATOM   1757 1HB  LEU B 109      15.043   9.882  10.156  1.00  0.00           H  
ATOM   1758 2HB  LEU B 109      16.118   8.660   9.487  1.00  0.00           H  
ATOM   1759  HG  LEU B 109      14.764   8.426  12.198  1.00  0.00           H  
ATOM   1760 1HD1 LEU B 109      13.255   6.847  11.064  1.00  0.00           H  
ATOM   1761 2HD1 LEU B 109      13.125   8.469  10.368  1.00  0.00           H  
ATOM   1762 3HD1 LEU B 109      14.027   7.210   9.503  1.00  0.00           H  
ATOM   1763 1HD2 LEU B 109      15.468   6.067  11.983  1.00  0.00           H  
ATOM   1764 2HD2 LEU B 109      16.257   6.434  10.432  1.00  0.00           H  
ATOM   1765 3HD2 LEU B 109      16.878   7.157  11.938  1.00  0.00           H  
ATOM   1766  N   PRO B 110      18.710  10.462   9.508  1.00  0.00           N  
ATOM   1767  CA  PRO B 110      19.452  11.328   8.605  1.00  0.00           C  
ATOM   1768  C   PRO B 110      18.773  11.516   7.253  1.00  0.00           C  
ATOM   1769  O   PRO B 110      19.318  11.163   6.219  1.00  0.00           O  
ATOM   1770  CB  PRO B 110      20.763  10.575   8.440  1.00  0.00           C  
ATOM   1771  CG  PRO B 110      20.398   9.157   8.622  1.00  0.00           C  
ATOM   1772  CD  PRO B 110      19.319   9.159   9.731  1.00  0.00           C  
ATOM   1773  HA  PRO B 110      19.615  12.300   9.096  1.00  0.00           H  
ATOM   1774 1HB  PRO B 110      21.173  10.773   7.450  1.00  0.00           H  
ATOM   1775 2HB  PRO B 110      21.501  10.931   9.172  1.00  0.00           H  
ATOM   1776 1HG  PRO B 110      20.042   8.735   7.668  1.00  0.00           H  
ATOM   1777 2HG  PRO B 110      21.290   8.589   8.897  1.00  0.00           H  
ATOM   1778 1HD  PRO B 110      18.607   8.336   9.558  1.00  0.00           H  
ATOM   1779 2HD  PRO B 110      19.802   9.098  10.721  1.00  0.00           H  
ATOM   1780  N   VAL B 111      17.596  12.101   7.265  1.00  0.00           N  
ATOM   1781  CA  VAL B 111      16.839  12.327   6.046  1.00  0.00           C  
ATOM   1782  C   VAL B 111      16.766  13.845   5.837  1.00  0.00           C  
ATOM   1783  O   VAL B 111      16.526  14.567   6.805  1.00  0.00           O  
ATOM   1784  CB  VAL B 111      15.433  11.728   6.206  1.00  0.00           C  
ATOM   1785  CG1 VAL B 111      14.611  11.973   4.977  1.00  0.00           C  
ATOM   1786  CG2 VAL B 111      15.531  10.238   6.505  1.00  0.00           C  
ATOM   1787  H   VAL B 111      17.215  12.373   8.172  1.00  0.00           H  
ATOM   1788  HA  VAL B 111      17.351  11.845   5.224  1.00  0.00           H  
ATOM   1789  HB  VAL B 111      14.941  12.227   7.042  1.00  0.00           H  
ATOM   1790 1HG1 VAL B 111      13.642  11.571   5.118  1.00  0.00           H  
ATOM   1791 2HG1 VAL B 111      14.535  13.041   4.780  1.00  0.00           H  
ATOM   1792 3HG1 VAL B 111      15.079  11.482   4.139  1.00  0.00           H  
ATOM   1793 1HG2 VAL B 111      14.541   9.840   6.647  1.00  0.00           H  
ATOM   1794 2HG2 VAL B 111      15.976   9.725   5.699  1.00  0.00           H  
ATOM   1795 3HG2 VAL B 111      16.113  10.088   7.409  1.00  0.00           H  
ATOM   1796  N   PRO B 112      17.029  14.391   4.642  1.00  0.00           N  
ATOM   1797  CA  PRO B 112      16.995  15.822   4.410  1.00  0.00           C  
ATOM   1798  C   PRO B 112      15.571  16.350   4.587  1.00  0.00           C  
ATOM   1799  O   PRO B 112      14.581  15.678   4.265  1.00  0.00           O  
ATOM   1800  CB  PRO B 112      17.496  15.943   2.961  1.00  0.00           C  
ATOM   1801  CG  PRO B 112      17.247  14.588   2.321  1.00  0.00           C  
ATOM   1802  CD  PRO B 112      17.406  13.586   3.456  1.00  0.00           C  
ATOM   1803  HA  PRO B 112      17.681  16.320   5.101  1.00  0.00           H  
ATOM   1804 1HB  PRO B 112      16.966  16.751   2.452  1.00  0.00           H  
ATOM   1805 2HB  PRO B 112      18.567  16.213   2.971  1.00  0.00           H  
ATOM   1806 1HG  PRO B 112      16.245  14.567   1.871  1.00  0.00           H  
ATOM   1807 2HG  PRO B 112      17.959  14.411   1.502  1.00  0.00           H  
ATOM   1808 1HD  PRO B 112      16.734  12.758   3.287  1.00  0.00           H  
ATOM   1809 2HD  PRO B 112      18.455  13.271   3.537  1.00  0.00           H  
ATOM   1810  N   TYR B 113      15.487  17.595   5.069  1.00  0.00           N  
ATOM   1811  CA  TYR B 113      14.194  18.208   5.323  1.00  0.00           C  
ATOM   1812  C   TYR B 113      14.014  19.531   4.602  1.00  0.00           C  
ATOM   1813  O   TYR B 113      14.865  20.422   4.646  1.00  0.00           O  
ATOM   1814  CB  TYR B 113      13.998  18.429   6.827  1.00  0.00           C  
ATOM   1815  CG  TYR B 113      12.605  18.973   7.213  1.00  0.00           C  
ATOM   1816  CD1 TYR B 113      11.529  18.139   7.141  1.00  0.00           C  
ATOM   1817  CD2 TYR B 113      12.417  20.262   7.657  1.00  0.00           C  
ATOM   1818  CE1 TYR B 113      10.284  18.550   7.501  1.00  0.00           C  
ATOM   1819  CE2 TYR B 113      11.148  20.673   8.012  1.00  0.00           C  
ATOM   1820  CZ  TYR B 113      10.088  19.817   7.929  1.00  0.00           C  
ATOM   1821  OH  TYR B 113       8.829  20.231   8.278  1.00  0.00           O  
ATOM   1822  H   TYR B 113      16.330  18.103   5.294  1.00  0.00           H  
ATOM   1823  HA  TYR B 113      13.415  17.536   4.965  1.00  0.00           H  
ATOM   1824 1HB  TYR B 113      14.163  17.509   7.344  1.00  0.00           H  
ATOM   1825 2HB  TYR B 113      14.742  19.134   7.188  1.00  0.00           H  
ATOM   1826  HD1 TYR B 113      11.675  17.135   6.797  1.00  0.00           H  
ATOM   1827  HD2 TYR B 113      13.257  20.950   7.735  1.00  0.00           H  
ATOM   1828  HE1 TYR B 113       9.454  17.859   7.445  1.00  0.00           H  
ATOM   1829  HE2 TYR B 113      10.985  21.671   8.363  1.00  0.00           H  
ATOM   1830  HH  TYR B 113       8.178  19.520   8.072  1.00  0.00           H  
ATOM   1831  N   ASP B 114      12.893  19.614   3.916  1.00  0.00           N  
ATOM   1832  CA  ASP B 114      12.421  20.787   3.209  1.00  0.00           C  
ATOM   1833  C   ASP B 114      11.231  21.371   3.969  1.00  0.00           C  
ATOM   1834  O   ASP B 114      10.160  20.770   3.984  1.00  0.00           O  
ATOM   1835  CB  ASP B 114      12.020  20.417   1.788  1.00  0.00           C  
ATOM   1836  CG  ASP B 114      11.537  21.607   0.928  1.00  0.00           C  
ATOM   1837  OD1 ASP B 114      11.143  22.628   1.472  1.00  0.00           O  
ATOM   1838  OD2 ASP B 114      11.526  21.456  -0.278  1.00  0.00           O  
ATOM   1839  H   ASP B 114      12.277  18.798   3.912  1.00  0.00           H  
ATOM   1840  HA  ASP B 114      13.218  21.531   3.176  1.00  0.00           H  
ATOM   1841 1HB  ASP B 114      12.878  19.964   1.289  1.00  0.00           H  
ATOM   1842 2HB  ASP B 114      11.248  19.653   1.831  1.00  0.00           H  
ATOM   1843  N   HIS B 115      11.360  22.538   4.593  1.00  0.00           N  
ATOM   1844  CA  HIS B 115      10.238  23.038   5.408  1.00  0.00           C  
ATOM   1845  C   HIS B 115       8.924  23.224   4.621  1.00  0.00           C  
ATOM   1846  O   HIS B 115       7.851  23.300   5.229  1.00  0.00           O  
ATOM   1847  CB  HIS B 115      10.594  24.360   6.085  1.00  0.00           C  
ATOM   1848  CG  HIS B 115      11.570  24.243   7.169  1.00  0.00           C  
ATOM   1849  ND1 HIS B 115      12.911  24.042   6.940  1.00  0.00           N  
ATOM   1850  CD2 HIS B 115      11.418  24.324   8.515  1.00  0.00           C  
ATOM   1851  CE1 HIS B 115      13.546  23.994   8.110  1.00  0.00           C  
ATOM   1852  NE2 HIS B 115      12.654  24.161   9.074  1.00  0.00           N  
ATOM   1853  H   HIS B 115      12.231  23.047   4.541  1.00  0.00           H  
ATOM   1854  HA  HIS B 115      10.017  22.321   6.189  1.00  0.00           H  
ATOM   1855 1HB  HIS B 115      10.985  25.058   5.344  1.00  0.00           H  
ATOM   1856 2HB  HIS B 115       9.691  24.799   6.505  1.00  0.00           H  
ATOM   1857  HD2 HIS B 115      10.494  24.489   9.052  1.00  0.00           H  
ATOM   1858  HE1 HIS B 115      14.614  23.843   8.251  1.00  0.00           H  
ATOM   1859  HE2 HIS B 115      12.847  24.167  10.080  1.00  0.00           H  
ATOM   1860  N   GLN B 116       9.006  23.322   3.285  1.00  0.00           N  
ATOM   1861  CA  GLN B 116       7.832  23.490   2.451  1.00  0.00           C  
ATOM   1862  C   GLN B 116       7.216  22.157   1.993  1.00  0.00           C  
ATOM   1863  O   GLN B 116       6.080  22.135   1.487  1.00  0.00           O  
ATOM   1864  CB  GLN B 116       8.189  24.343   1.231  1.00  0.00           C  
ATOM   1865  CG  GLN B 116       8.657  25.748   1.568  1.00  0.00           C  
ATOM   1866  CD  GLN B 116       7.601  26.548   2.307  1.00  0.00           C  
ATOM   1867  OE1 GLN B 116       6.457  26.658   1.856  1.00  0.00           O  
ATOM   1868  NE2 GLN B 116       7.978  27.112   3.448  1.00  0.00           N  
ATOM   1869  H   GLN B 116       9.914  23.221   2.815  1.00  0.00           H  
ATOM   1870  HA  GLN B 116       7.082  24.034   3.022  1.00  0.00           H  
ATOM   1871 1HB  GLN B 116       8.979  23.852   0.662  1.00  0.00           H  
ATOM   1872 2HB  GLN B 116       7.320  24.426   0.578  1.00  0.00           H  
ATOM   1873 1HG  GLN B 116       9.542  25.682   2.202  1.00  0.00           H  
ATOM   1874 2HG  GLN B 116       8.898  26.272   0.644  1.00  0.00           H  
ATOM   1875 1HE2 GLN B 116       7.325  27.653   3.980  1.00  0.00           H  
ATOM   1876 2HE2 GLN B 116       8.916  26.998   3.778  1.00  0.00           H  
ATOM   1877  N   ARG B 117       7.977  21.050   2.101  1.00  0.00           N  
ATOM   1878  CA  ARG B 117       7.530  19.750   1.566  1.00  0.00           C  
ATOM   1879  C   ARG B 117       7.562  18.566   2.549  1.00  0.00           C  
ATOM   1880  O   ARG B 117       6.830  17.593   2.359  1.00  0.00           O  
ATOM   1881  CB  ARG B 117       8.343  19.381   0.335  1.00  0.00           C  
ATOM   1882  CG  ARG B 117       8.115  20.301  -0.842  1.00  0.00           C  
ATOM   1883  CD  ARG B 117       8.985  19.993  -1.987  1.00  0.00           C  
ATOM   1884  NE  ARG B 117       8.679  20.864  -3.123  1.00  0.00           N  
ATOM   1885  CZ  ARG B 117       9.171  22.125  -3.315  1.00  0.00           C  
ATOM   1886  NH1 ARG B 117      10.017  22.696  -2.462  1.00  0.00           N  
ATOM   1887  NH2 ARG B 117       8.797  22.791  -4.389  1.00  0.00           N  
ATOM   1888  H   ARG B 117       8.879  21.113   2.568  1.00  0.00           H  
ATOM   1889  HA  ARG B 117       6.498  19.868   1.241  1.00  0.00           H  
ATOM   1890 1HB  ARG B 117       9.394  19.401   0.566  1.00  0.00           H  
ATOM   1891 2HB  ARG B 117       8.097  18.367   0.021  1.00  0.00           H  
ATOM   1892 1HG  ARG B 117       7.077  20.242  -1.162  1.00  0.00           H  
ATOM   1893 2HG  ARG B 117       8.347  21.324  -0.542  1.00  0.00           H  
ATOM   1894 1HD  ARG B 117      10.025  20.135  -1.714  1.00  0.00           H  
ATOM   1895 2HD  ARG B 117       8.828  18.959  -2.296  1.00  0.00           H  
ATOM   1896  HE  ARG B 117       8.046  20.503  -3.821  1.00  0.00           H  
ATOM   1897 1HH1 ARG B 117      10.361  22.200  -1.618  1.00  0.00           H  
ATOM   1898 2HH1 ARG B 117      10.357  23.626  -2.633  1.00  0.00           H  
ATOM   1899 1HH2 ARG B 117       8.156  22.370  -5.048  1.00  0.00           H  
ATOM   1900 2HH2 ARG B 117       9.165  23.712  -4.553  1.00  0.00           H  
ATOM   1901  N   GLY B 118       8.416  18.626   3.571  1.00  0.00           N  
ATOM   1902  CA  GLY B 118       8.585  17.508   4.499  1.00  0.00           C  
ATOM   1903  C   GLY B 118       9.924  16.774   4.315  1.00  0.00           C  
ATOM   1904  O   GLY B 118      10.900  17.331   3.788  1.00  0.00           O  
ATOM   1905  H   GLY B 118       8.991  19.448   3.696  1.00  0.00           H  
ATOM   1906 1HA  GLY B 118       8.486  17.876   5.511  1.00  0.00           H  
ATOM   1907 2HA  GLY B 118       7.773  16.801   4.358  1.00  0.00           H  
ATOM   1908  N   PHE B 119      10.002  15.545   4.830  1.00  0.00           N  
ATOM   1909  CA  PHE B 119      11.237  14.774   4.741  1.00  0.00           C  
ATOM   1910  C   PHE B 119      11.265  14.007   3.455  1.00  0.00           C  
ATOM   1911  O   PHE B 119      10.268  13.396   3.095  1.00  0.00           O  
ATOM   1912  CB  PHE B 119      11.366  13.805   5.891  1.00  0.00           C  
ATOM   1913  CG  PHE B 119      11.703  14.439   7.142  1.00  0.00           C  
ATOM   1914  CD1 PHE B 119      10.739  14.804   8.016  1.00  0.00           C  
ATOM   1915  CD2 PHE B 119      13.013  14.684   7.454  1.00  0.00           C  
ATOM   1916  CE1 PHE B 119      11.058  15.418   9.189  1.00  0.00           C  
ATOM   1917  CE2 PHE B 119      13.343  15.295   8.628  1.00  0.00           C  
ATOM   1918  CZ  PHE B 119      12.362  15.669   9.490  1.00  0.00           C  
ATOM   1919  H   PHE B 119       9.164  15.132   5.245  1.00  0.00           H  
ATOM   1920  HA  PHE B 119      12.087  15.456   4.758  1.00  0.00           H  
ATOM   1921 1HB  PHE B 119      10.435  13.275   6.026  1.00  0.00           H  
ATOM   1922 2HB  PHE B 119      12.115  13.083   5.666  1.00  0.00           H  
ATOM   1923  HD1 PHE B 119       9.704  14.600   7.759  1.00  0.00           H  
ATOM   1924  HD2 PHE B 119      13.796  14.397   6.748  1.00  0.00           H  
ATOM   1925  HE1 PHE B 119      10.276  15.711   9.878  1.00  0.00           H  
ATOM   1926  HE2 PHE B 119      14.390  15.493   8.864  1.00  0.00           H  
ATOM   1927  HZ  PHE B 119      12.613  16.160  10.396  1.00  0.00           H  
ATOM   1928  N   SER B 120      12.400  13.991   2.767  1.00  0.00           N  
ATOM   1929  CA  SER B 120      12.465  13.223   1.518  1.00  0.00           C  
ATOM   1930  C   SER B 120      13.620  12.232   1.545  1.00  0.00           C  
ATOM   1931  O   SER B 120      14.746  12.600   1.843  1.00  0.00           O  
ATOM   1932  CB  SER B 120      12.619  14.156   0.333  1.00  0.00           C  
ATOM   1933  OG  SER B 120      12.755  13.434  -0.860  1.00  0.00           O  
ATOM   1934  H   SER B 120      13.211  14.514   3.119  1.00  0.00           H  
ATOM   1935  HA  SER B 120      11.546  12.657   1.410  1.00  0.00           H  
ATOM   1936 1HB  SER B 120      11.750  14.810   0.269  1.00  0.00           H  
ATOM   1937 2HB  SER B 120      13.494  14.789   0.480  1.00  0.00           H  
ATOM   1938  HG  SER B 120      12.530  14.045  -1.566  1.00  0.00           H  
ATOM   1939  N   GLY B 121      13.330  10.982   1.200  1.00  0.00           N  
ATOM   1940  CA  GLY B 121      14.348   9.947   1.239  1.00  0.00           C  
ATOM   1941  C   GLY B 121      13.795   8.573   0.926  1.00  0.00           C  
ATOM   1942  O   GLY B 121      12.824   8.429   0.203  1.00  0.00           O  
ATOM   1943  H   GLY B 121      12.366  10.754   0.951  1.00  0.00           H  
ATOM   1944 1HA  GLY B 121      15.147  10.200   0.544  1.00  0.00           H  
ATOM   1945 2HA  GLY B 121      14.761   9.921   2.236  1.00  0.00           H  
ATOM   1946  N   ILE B 122      14.432   7.544   1.427  1.00  0.00           N  
ATOM   1947  CA  ILE B 122      13.961   6.188   1.161  1.00  0.00           C  
ATOM   1948  C   ILE B 122      13.639   5.528   2.487  1.00  0.00           C  
ATOM   1949  O   ILE B 122      14.344   5.732   3.465  1.00  0.00           O  
ATOM   1950  CB  ILE B 122      15.008   5.357   0.397  1.00  0.00           C  
ATOM   1951  CG1 ILE B 122      15.299   5.989  -0.967  1.00  0.00           C  
ATOM   1952  CG2 ILE B 122      14.531   3.923   0.231  1.00  0.00           C  
ATOM   1953  CD1 ILE B 122      16.486   5.383  -1.680  1.00  0.00           C  
ATOM   1954  H   ILE B 122      15.229   7.690   2.026  1.00  0.00           H  
ATOM   1955  HA  ILE B 122      13.062   6.214   0.542  1.00  0.00           H  
ATOM   1956  HB  ILE B 122      15.946   5.357   0.950  1.00  0.00           H  
ATOM   1957 1HG1 ILE B 122      14.425   5.885  -1.610  1.00  0.00           H  
ATOM   1958 2HG1 ILE B 122      15.486   7.056  -0.841  1.00  0.00           H  
ATOM   1959 1HG2 ILE B 122      15.283   3.350  -0.311  1.00  0.00           H  
ATOM   1960 2HG2 ILE B 122      14.374   3.476   1.213  1.00  0.00           H  
ATOM   1961 3HG2 ILE B 122      13.595   3.912  -0.326  1.00  0.00           H  
ATOM   1962 1HD1 ILE B 122      16.629   5.883  -2.638  1.00  0.00           H  
ATOM   1963 2HD1 ILE B 122      17.380   5.507  -1.069  1.00  0.00           H  
ATOM   1964 3HD1 ILE B 122      16.306   4.322  -1.849  1.00  0.00           H  
ATOM   1965  N   PHE B 123      12.596   4.729   2.518  1.00  0.00           N  
ATOM   1966  CA  PHE B 123      12.174   4.132   3.759  1.00  0.00           C  
ATOM   1967  C   PHE B 123      11.727   2.706   3.639  1.00  0.00           C  
ATOM   1968  O   PHE B 123      11.321   2.253   2.560  1.00  0.00           O  
ATOM   1969  CB  PHE B 123      10.993   4.931   4.330  1.00  0.00           C  
ATOM   1970  CG  PHE B 123      11.296   6.367   4.589  1.00  0.00           C  
ATOM   1971  CD1 PHE B 123      10.977   7.316   3.655  1.00  0.00           C  
ATOM   1972  CD2 PHE B 123      11.925   6.761   5.733  1.00  0.00           C  
ATOM   1973  CE1 PHE B 123      11.273   8.637   3.840  1.00  0.00           C  
ATOM   1974  CE2 PHE B 123      12.231   8.062   5.936  1.00  0.00           C  
ATOM   1975  CZ  PHE B 123      11.903   9.013   4.984  1.00  0.00           C  
ATOM   1976  H   PHE B 123      12.069   4.582   1.673  1.00  0.00           H  
ATOM   1977  HA  PHE B 123      13.014   4.159   4.457  1.00  0.00           H  
ATOM   1978 1HB  PHE B 123      10.159   4.881   3.640  1.00  0.00           H  
ATOM   1979 2HB  PHE B 123      10.662   4.481   5.241  1.00  0.00           H  
ATOM   1980  HD1 PHE B 123      10.494   6.998   2.772  1.00  0.00           H  
ATOM   1981  HD2 PHE B 123      12.194   6.017   6.482  1.00  0.00           H  
ATOM   1982  HE1 PHE B 123      11.009   9.377   3.075  1.00  0.00           H  
ATOM   1983  HE2 PHE B 123      12.738   8.341   6.848  1.00  0.00           H  
ATOM   1984  HZ  PHE B 123      12.140  10.045   5.145  1.00  0.00           H  
ATOM   1985  N   GLU B 124      11.761   2.009   4.773  1.00  0.00           N  
ATOM   1986  CA  GLU B 124      11.181   0.677   4.873  1.00  0.00           C  
ATOM   1987  C   GLU B 124       9.710   0.781   5.277  1.00  0.00           C  
ATOM   1988  O   GLU B 124       9.287   1.827   5.789  1.00  0.00           O  
ATOM   1989  CB  GLU B 124      11.942  -0.164   5.900  1.00  0.00           C  
ATOM   1990  CG  GLU B 124      13.397  -0.451   5.538  1.00  0.00           C  
ATOM   1991  CD  GLU B 124      14.099  -1.313   6.569  1.00  0.00           C  
ATOM   1992  OE1 GLU B 124      13.566  -1.464   7.654  1.00  0.00           O  
ATOM   1993  OE2 GLU B 124      15.155  -1.819   6.275  1.00  0.00           O  
ATOM   1994  H   GLU B 124      12.164   2.427   5.601  1.00  0.00           H  
ATOM   1995  HA  GLU B 124      11.222   0.198   3.896  1.00  0.00           H  
ATOM   1996 1HB  GLU B 124      11.932   0.351   6.861  1.00  0.00           H  
ATOM   1997 2HB  GLU B 124      11.434  -1.118   6.040  1.00  0.00           H  
ATOM   1998 1HG  GLU B 124      13.427  -0.955   4.573  1.00  0.00           H  
ATOM   1999 2HG  GLU B 124      13.928   0.495   5.437  1.00  0.00           H  
ATOM   2000  N   ASP B 125       8.947  -0.308   5.110  1.00  0.00           N  
ATOM   2001  CA  ASP B 125       7.528  -0.291   5.469  1.00  0.00           C  
ATOM   2002  C   ASP B 125       7.289  -0.353   6.981  1.00  0.00           C  
ATOM   2003  O   ASP B 125       7.072  -1.414   7.562  1.00  0.00           O  
ATOM   2004  CB  ASP B 125       6.737  -1.447   4.856  1.00  0.00           C  
ATOM   2005  CG  ASP B 125       6.622  -1.367   3.385  1.00  0.00           C  
ATOM   2006  OD1 ASP B 125       7.208  -0.488   2.820  1.00  0.00           O  
ATOM   2007  OD2 ASP B 125       5.857  -2.122   2.806  1.00  0.00           O  
ATOM   2008  H   ASP B 125       9.352  -1.146   4.709  1.00  0.00           H  
ATOM   2009  HA  ASP B 125       7.092   0.635   5.101  1.00  0.00           H  
ATOM   2010 1HB  ASP B 125       7.198  -2.394   5.131  1.00  0.00           H  
ATOM   2011 2HB  ASP B 125       5.725  -1.437   5.279  1.00  0.00           H  
ATOM   2012  N   ARG B 126       7.376   0.822   7.580  1.00  0.00           N  
ATOM   2013  CA  ARG B 126       7.213   1.119   9.003  1.00  0.00           C  
ATOM   2014  C   ARG B 126       6.397   2.396   9.201  1.00  0.00           C  
ATOM   2015  O   ARG B 126       5.874   2.967   8.238  1.00  0.00           O  
ATOM   2016  CB  ARG B 126       8.590   1.321   9.625  1.00  0.00           C  
ATOM   2017  CG  ARG B 126       9.523   0.122   9.552  1.00  0.00           C  
ATOM   2018  CD  ARG B 126      10.877   0.442  10.088  1.00  0.00           C  
ATOM   2019  NE  ARG B 126      11.813  -0.663   9.873  1.00  0.00           N  
ATOM   2020  CZ  ARG B 126      12.054  -1.690  10.712  1.00  0.00           C  
ATOM   2021  NH1 ARG B 126      11.440  -1.794  11.878  1.00  0.00           N  
ATOM   2022  NH2 ARG B 126      12.934  -2.598  10.327  1.00  0.00           N  
ATOM   2023  H   ARG B 126       7.628   1.589   6.959  1.00  0.00           H  
ATOM   2024  HA  ARG B 126       6.658   0.293   9.456  1.00  0.00           H  
ATOM   2025 1HB  ARG B 126       9.088   2.142   9.119  1.00  0.00           H  
ATOM   2026 2HB  ARG B 126       8.495   1.599  10.671  1.00  0.00           H  
ATOM   2027 1HG  ARG B 126       9.102  -0.710  10.111  1.00  0.00           H  
ATOM   2028 2HG  ARG B 126       9.658  -0.173   8.513  1.00  0.00           H  
ATOM   2029 1HD  ARG B 126      11.269   1.319   9.563  1.00  0.00           H  
ATOM   2030 2HD  ARG B 126      10.828   0.665  11.153  1.00  0.00           H  
ATOM   2031  HE  ARG B 126      12.340  -0.679   8.982  1.00  0.00           H  
ATOM   2032 1HH1 ARG B 126      10.777  -1.091  12.167  1.00  0.00           H  
ATOM   2033 2HH1 ARG B 126      11.641  -2.571  12.489  1.00  0.00           H  
ATOM   2034 1HH2 ARG B 126      13.390  -2.470   9.404  1.00  0.00           H  
ATOM   2035 2HH2 ARG B 126      13.155  -3.388  10.911  1.00  0.00           H  
ATOM   2036  N   SER B 127       6.217   2.805  10.456  1.00  0.00           N  
ATOM   2037  CA  SER B 127       5.510   4.053  10.691  1.00  0.00           C  
ATOM   2038  C   SER B 127       6.478   5.102  11.217  1.00  0.00           C  
ATOM   2039  O   SER B 127       7.413   4.773  11.958  1.00  0.00           O  
ATOM   2040  CB  SER B 127       4.458   3.878  11.786  1.00  0.00           C  
ATOM   2041  OG  SER B 127       3.504   2.922  11.468  1.00  0.00           O  
ATOM   2042  H   SER B 127       6.607   2.289  11.228  1.00  0.00           H  
ATOM   2043  HA  SER B 127       5.092   4.393   9.756  1.00  0.00           H  
ATOM   2044 1HB  SER B 127       4.948   3.605  12.715  1.00  0.00           H  
ATOM   2045 2HB  SER B 127       3.963   4.836  11.949  1.00  0.00           H  
ATOM   2046  HG  SER B 127       2.869   2.933  12.181  1.00  0.00           H  
ATOM   2047  N   TYR B 128       6.202   6.367  10.880  1.00  0.00           N  
ATOM   2048  CA  TYR B 128       7.069   7.472  11.258  1.00  0.00           C  
ATOM   2049  C   TYR B 128       6.346   8.669  11.819  1.00  0.00           C  
ATOM   2050  O   TYR B 128       5.197   8.941  11.481  1.00  0.00           O  
ATOM   2051  CB  TYR B 128       7.859   7.935  10.023  1.00  0.00           C  
ATOM   2052  CG  TYR B 128       8.670   6.839   9.366  1.00  0.00           C  
ATOM   2053  CD1 TYR B 128       8.064   6.039   8.394  1.00  0.00           C  
ATOM   2054  CD2 TYR B 128       9.989   6.618   9.723  1.00  0.00           C  
ATOM   2055  CE1 TYR B 128       8.764   5.022   7.806  1.00  0.00           C  
ATOM   2056  CE2 TYR B 128      10.691   5.591   9.122  1.00  0.00           C  
ATOM   2057  CZ  TYR B 128      10.072   4.791   8.171  1.00  0.00           C  
ATOM   2058  OH  TYR B 128      10.750   3.755   7.568  1.00  0.00           O  
ATOM   2059  H   TYR B 128       5.379   6.532  10.305  1.00  0.00           H  
ATOM   2060  HA  TYR B 128       7.755   7.123  12.025  1.00  0.00           H  
ATOM   2061 1HB  TYR B 128       7.176   8.354   9.285  1.00  0.00           H  
ATOM   2062 2HB  TYR B 128       8.544   8.722  10.326  1.00  0.00           H  
ATOM   2063  HD1 TYR B 128       7.024   6.214   8.112  1.00  0.00           H  
ATOM   2064  HD2 TYR B 128      10.465   7.245  10.480  1.00  0.00           H  
ATOM   2065  HE1 TYR B 128       8.284   4.391   7.057  1.00  0.00           H  
ATOM   2066  HE2 TYR B 128      11.727   5.403   9.403  1.00  0.00           H  
ATOM   2067  HH  TYR B 128      10.112   3.255   7.009  1.00  0.00           H  
ATOM   2068  N   ILE B 129       7.046   9.406  12.658  1.00  0.00           N  
ATOM   2069  CA  ILE B 129       6.532  10.656  13.195  1.00  0.00           C  
ATOM   2070  C   ILE B 129       7.571  11.742  13.047  1.00  0.00           C  
ATOM   2071  O   ILE B 129       8.770  11.467  13.012  1.00  0.00           O  
ATOM   2072  CB  ILE B 129       6.069  10.501  14.673  1.00  0.00           C  
ATOM   2073  CG1 ILE B 129       7.215  10.047  15.585  1.00  0.00           C  
ATOM   2074  CG2 ILE B 129       4.889   9.552  14.782  1.00  0.00           C  
ATOM   2075  CD1 ILE B 129       7.967  11.156  16.240  1.00  0.00           C  
ATOM   2076  H   ILE B 129       7.992   9.100  12.896  1.00  0.00           H  
ATOM   2077  HA  ILE B 129       5.639  10.950  12.642  1.00  0.00           H  
ATOM   2078  HB  ILE B 129       5.748  11.483  15.036  1.00  0.00           H  
ATOM   2079 1HG1 ILE B 129       6.804   9.416  16.373  1.00  0.00           H  
ATOM   2080 2HG1 ILE B 129       7.925   9.455  15.005  1.00  0.00           H  
ATOM   2081 1HG2 ILE B 129       4.558   9.490  15.817  1.00  0.00           H  
ATOM   2082 2HG2 ILE B 129       4.091   9.943  14.178  1.00  0.00           H  
ATOM   2083 3HG2 ILE B 129       5.168   8.563  14.434  1.00  0.00           H  
ATOM   2084 1HD1 ILE B 129       8.727  10.709  16.850  1.00  0.00           H  
ATOM   2085 2HD1 ILE B 129       8.435  11.802  15.523  1.00  0.00           H  
ATOM   2086 3HD1 ILE B 129       7.286  11.749  16.863  1.00  0.00           H  
ATOM   2087  N   CYS B 130       7.123  12.978  13.014  1.00  0.00           N  
ATOM   2088  CA  CYS B 130       8.050  14.074  13.008  1.00  0.00           C  
ATOM   2089  C   CYS B 130       7.972  14.758  14.354  1.00  0.00           C  
ATOM   2090  O   CYS B 130       6.911  14.763  14.988  1.00  0.00           O  
ATOM   2091  CB  CYS B 130       7.699  15.028  11.892  1.00  0.00           C  
ATOM   2092  SG  CYS B 130       7.759  14.237  10.331  1.00  0.00           S  
ATOM   2093  H   CYS B 130       6.127  13.165  12.997  1.00  0.00           H  
ATOM   2094  HA  CYS B 130       9.054  13.698  12.850  1.00  0.00           H  
ATOM   2095 1HB  CYS B 130       6.714  15.429  12.039  1.00  0.00           H  
ATOM   2096 2HB  CYS B 130       8.404  15.858  11.887  1.00  0.00           H  
ATOM   2097  N   LYS B 131       9.078  15.348  14.780  1.00  0.00           N  
ATOM   2098  CA  LYS B 131       9.099  16.109  16.020  1.00  0.00           C  
ATOM   2099  C   LYS B 131       9.636  17.489  15.832  1.00  0.00           C  
ATOM   2100  O   LYS B 131      10.561  17.708  15.052  1.00  0.00           O  
ATOM   2101  CB  LYS B 131       9.968  15.454  17.091  1.00  0.00           C  
ATOM   2102  CG  LYS B 131       9.472  14.159  17.639  1.00  0.00           C  
ATOM   2103  CD  LYS B 131      10.387  13.654  18.736  1.00  0.00           C  
ATOM   2104  CE  LYS B 131       9.886  12.359  19.363  1.00  0.00           C  
ATOM   2105  NZ  LYS B 131       8.697  12.608  20.246  1.00  0.00           N  
ATOM   2106  H   LYS B 131       9.920  15.260  14.215  1.00  0.00           H  
ATOM   2107  HA  LYS B 131       8.083  16.189  16.390  1.00  0.00           H  
ATOM   2108 1HB  LYS B 131      10.965  15.284  16.687  1.00  0.00           H  
ATOM   2109 2HB  LYS B 131      10.073  16.140  17.934  1.00  0.00           H  
ATOM   2110 1HG  LYS B 131       8.498  14.342  18.062  1.00  0.00           H  
ATOM   2111 2HG  LYS B 131       9.379  13.413  16.855  1.00  0.00           H  
ATOM   2112 1HD  LYS B 131      11.383  13.501  18.356  1.00  0.00           H  
ATOM   2113 2HD  LYS B 131      10.438  14.412  19.514  1.00  0.00           H  
ATOM   2114 1HE  LYS B 131       9.608  11.658  18.580  1.00  0.00           H  
ATOM   2115 2HE  LYS B 131      10.684  11.922  19.961  1.00  0.00           H  
ATOM   2116 1HZ  LYS B 131       8.373  11.759  20.666  1.00  0.00           H  
ATOM   2117 2HZ  LYS B 131       8.975  13.277  20.979  1.00  0.00           H  
ATOM   2118 3HZ  LYS B 131       7.929  13.011  19.707  1.00  0.00           H  
ATOM   2119  N   THR B 132       9.089  18.419  16.592  1.00  0.00           N  
ATOM   2120  CA  THR B 132       9.647  19.759  16.618  1.00  0.00           C  
ATOM   2121  C   THR B 132       9.507  20.356  18.013  1.00  0.00           C  
ATOM   2122  O   THR B 132       9.079  19.670  18.944  1.00  0.00           O  
ATOM   2123  CB  THR B 132       9.016  20.669  15.542  1.00  0.00           C  
ATOM   2124  OG1 THR B 132       9.797  21.868  15.460  1.00  0.00           O  
ATOM   2125  CG2 THR B 132       7.575  21.017  15.860  1.00  0.00           C  
ATOM   2126  H   THR B 132       8.277  18.175  17.162  1.00  0.00           H  
ATOM   2127  HA  THR B 132      10.714  19.693  16.393  1.00  0.00           H  
ATOM   2128  HB  THR B 132       9.048  20.153  14.588  1.00  0.00           H  
ATOM   2129  HG1 THR B 132      10.697  21.631  15.104  1.00  0.00           H  
ATOM   2130 1HG2 THR B 132       7.172  21.656  15.076  1.00  0.00           H  
ATOM   2131 2HG2 THR B 132       6.994  20.112  15.925  1.00  0.00           H  
ATOM   2132 3HG2 THR B 132       7.530  21.534  16.804  1.00  0.00           H  
ATOM   2133  N   THR B 133       9.910  21.611  18.158  1.00  0.00           N  
ATOM   2134  CA  THR B 133       9.788  22.311  19.432  1.00  0.00           C  
ATOM   2135  C   THR B 133       9.100  23.642  19.218  1.00  0.00           C  
ATOM   2136  O   THR B 133       9.589  24.468  18.448  1.00  0.00           O  
ATOM   2137  CB  THR B 133      11.161  22.532  20.094  1.00  0.00           C  
ATOM   2138  OG1 THR B 133      11.797  21.266  20.315  1.00  0.00           O  
ATOM   2139  CG2 THR B 133      11.002  23.255  21.422  1.00  0.00           C  
ATOM   2140  H   THR B 133      10.227  22.081  17.320  1.00  0.00           H  
ATOM   2141  HA  THR B 133       9.180  21.714  20.096  1.00  0.00           H  
ATOM   2142  HB  THR B 133      11.790  23.129  19.434  1.00  0.00           H  
ATOM   2143  HG1 THR B 133      11.916  20.817  19.474  1.00  0.00           H  
ATOM   2144 1HG2 THR B 133      11.983  23.403  21.875  1.00  0.00           H  
ATOM   2145 2HG2 THR B 133      10.529  24.223  21.256  1.00  0.00           H  
ATOM   2146 3HG2 THR B 133      10.382  22.658  22.089  1.00  0.00           H  
ATOM   2147  N   ILE B 134       7.984  23.864  19.900  1.00  0.00           N  
ATOM   2148  CA  ILE B 134       7.282  25.126  19.731  1.00  0.00           C  
ATOM   2149  C   ILE B 134       7.190  25.840  21.066  1.00  0.00           C  
ATOM   2150  O   ILE B 134       6.619  25.350  22.049  1.00  0.00           O  
ATOM   2151  CB  ILE B 134       5.924  24.939  19.031  1.00  0.00           C  
ATOM   2152  CG1 ILE B 134       6.181  24.321  17.640  1.00  0.00           C  
ATOM   2153  CG2 ILE B 134       5.209  26.263  18.885  1.00  0.00           C  
ATOM   2154  CD1 ILE B 134       4.962  23.923  16.905  1.00  0.00           C  
ATOM   2155  H   ILE B 134       7.654  23.146  20.545  1.00  0.00           H  
ATOM   2156  HA  ILE B 134       7.871  25.762  19.071  1.00  0.00           H  
ATOM   2157  HB  ILE B 134       5.304  24.251  19.605  1.00  0.00           H  
ATOM   2158 1HG1 ILE B 134       6.737  25.037  17.032  1.00  0.00           H  
ATOM   2159 2HG1 ILE B 134       6.781  23.440  17.764  1.00  0.00           H  
ATOM   2160 1HG2 ILE B 134       4.253  26.111  18.378  1.00  0.00           H  
ATOM   2161 2HG2 ILE B 134       5.026  26.696  19.869  1.00  0.00           H  
ATOM   2162 3HG2 ILE B 134       5.821  26.947  18.300  1.00  0.00           H  
ATOM   2163 1HD1 ILE B 134       5.243  23.493  15.943  1.00  0.00           H  
ATOM   2164 2HD1 ILE B 134       4.408  23.192  17.475  1.00  0.00           H  
ATOM   2165 3HD1 ILE B 134       4.337  24.801  16.737  1.00  0.00           H  
ATOM   2166  N   GLY B 135       7.853  26.982  21.115  1.00  0.00           N  
ATOM   2167  CA  GLY B 135       7.995  27.794  22.313  1.00  0.00           C  
ATOM   2168  C   GLY B 135       9.032  27.155  23.237  1.00  0.00           C  
ATOM   2169  O   GLY B 135      10.150  27.649  23.379  1.00  0.00           O  
ATOM   2170  H   GLY B 135       8.294  27.304  20.265  1.00  0.00           H  
ATOM   2171 1HA  GLY B 135       8.308  28.804  22.042  1.00  0.00           H  
ATOM   2172 2HA  GLY B 135       7.036  27.870  22.823  1.00  0.00           H  
ATOM   2173  N   ASP B 136       8.647  26.033  23.836  1.00  0.00           N  
ATOM   2174  CA  ASP B 136       9.518  25.255  24.699  1.00  0.00           C  
ATOM   2175  C   ASP B 136       8.975  23.842  24.843  1.00  0.00           C  
ATOM   2176  O   ASP B 136       9.505  23.033  25.609  1.00  0.00           O  
ATOM   2177  CB  ASP B 136       9.718  25.951  26.067  1.00  0.00           C  
ATOM   2178  CG  ASP B 136       8.417  26.161  26.965  1.00  0.00           C  
ATOM   2179  OD1 ASP B 136       7.358  25.686  26.625  1.00  0.00           O  
ATOM   2180  OD2 ASP B 136       8.538  26.821  27.976  1.00  0.00           O  
ATOM   2181  H   ASP B 136       7.711  25.685  23.629  1.00  0.00           H  
ATOM   2182  HA  ASP B 136      10.497  25.184  24.225  1.00  0.00           H  
ATOM   2183 1HB  ASP B 136      10.430  25.367  26.650  1.00  0.00           H  
ATOM   2184 2HB  ASP B 136      10.179  26.927  25.906  1.00  0.00           H  
ATOM   2185  N   ARG B 137       7.921  23.542  24.084  1.00  0.00           N  
ATOM   2186  CA  ARG B 137       7.271  22.237  24.187  1.00  0.00           C  
ATOM   2187  C   ARG B 137       7.640  21.295  23.055  1.00  0.00           C  
ATOM   2188  O   ARG B 137       7.742  21.717  21.903  1.00  0.00           O  
ATOM   2189  CB  ARG B 137       5.759  22.404  24.210  1.00  0.00           C  
ATOM   2190  CG  ARG B 137       4.975  21.112  24.371  1.00  0.00           C  
ATOM   2191  CD  ARG B 137       3.517  21.366  24.501  1.00  0.00           C  
ATOM   2192  NE  ARG B 137       2.761  20.131  24.639  1.00  0.00           N  
ATOM   2193  CZ  ARG B 137       1.419  20.062  24.731  1.00  0.00           C  
ATOM   2194  NH1 ARG B 137       0.700  21.163  24.697  1.00  0.00           N  
ATOM   2195  NH2 ARG B 137       0.825  18.888  24.854  1.00  0.00           N  
ATOM   2196  H   ARG B 137       7.537  24.256  23.461  1.00  0.00           H  
ATOM   2197  HA  ARG B 137       7.572  21.777  25.128  1.00  0.00           H  
ATOM   2198 1HB  ARG B 137       5.478  23.064  25.030  1.00  0.00           H  
ATOM   2199 2HB  ARG B 137       5.431  22.876  23.284  1.00  0.00           H  
ATOM   2200 1HG  ARG B 137       5.136  20.477  23.499  1.00  0.00           H  
ATOM   2201 2HG  ARG B 137       5.313  20.590  25.267  1.00  0.00           H  
ATOM   2202 1HD  ARG B 137       3.332  21.979  25.383  1.00  0.00           H  
ATOM   2203 2HD  ARG B 137       3.159  21.888  23.615  1.00  0.00           H  
ATOM   2204  HE  ARG B 137       3.280  19.263  24.669  1.00  0.00           H  
ATOM   2205 1HH1 ARG B 137       1.155  22.060  24.603  1.00  0.00           H  
ATOM   2206 2HH1 ARG B 137      -0.306  21.111  24.766  1.00  0.00           H  
ATOM   2207 1HH2 ARG B 137       1.377  18.042  24.880  1.00  0.00           H  
ATOM   2208 2HH2 ARG B 137      -0.181  18.836  24.923  1.00  0.00           H  
ATOM   2209  N   GLU B 138       7.776  20.004  23.356  1.00  0.00           N  
ATOM   2210  CA  GLU B 138       8.035  19.053  22.277  1.00  0.00           C  
ATOM   2211  C   GLU B 138       6.708  18.662  21.660  1.00  0.00           C  
ATOM   2212  O   GLU B 138       5.753  18.337  22.368  1.00  0.00           O  
ATOM   2213  CB  GLU B 138       8.829  17.842  22.760  1.00  0.00           C  
ATOM   2214  CG  GLU B 138       9.208  16.857  21.638  1.00  0.00           C  
ATOM   2215  CD  GLU B 138      10.124  15.737  22.114  1.00  0.00           C  
ATOM   2216  OE1 GLU B 138      11.243  16.043  22.465  1.00  0.00           O  
ATOM   2217  OE2 GLU B 138       9.720  14.581  22.112  1.00  0.00           O  
ATOM   2218  H   GLU B 138       7.699  19.685  24.314  1.00  0.00           H  
ATOM   2219  HA  GLU B 138       8.631  19.545  21.507  1.00  0.00           H  
ATOM   2220 1HB  GLU B 138       9.744  18.175  23.242  1.00  0.00           H  
ATOM   2221 2HB  GLU B 138       8.243  17.294  23.498  1.00  0.00           H  
ATOM   2222 1HG  GLU B 138       8.298  16.416  21.229  1.00  0.00           H  
ATOM   2223 2HG  GLU B 138       9.699  17.411  20.835  1.00  0.00           H  
ATOM   2224  N   VAL B 139       6.658  18.750  20.339  1.00  0.00           N  
ATOM   2225  CA  VAL B 139       5.456  18.511  19.558  1.00  0.00           C  
ATOM   2226  C   VAL B 139       5.592  17.362  18.566  1.00  0.00           C  
ATOM   2227  O   VAL B 139       6.529  17.340  17.771  1.00  0.00           O  
ATOM   2228  CB  VAL B 139       5.143  19.801  18.769  1.00  0.00           C  
ATOM   2229  CG1 VAL B 139       3.927  19.614  17.880  1.00  0.00           C  
ATOM   2230  CG2 VAL B 139       4.961  20.951  19.742  1.00  0.00           C  
ATOM   2231  H   VAL B 139       7.510  19.029  19.856  1.00  0.00           H  
ATOM   2232  HA  VAL B 139       4.638  18.293  20.246  1.00  0.00           H  
ATOM   2233  HB  VAL B 139       5.980  20.022  18.121  1.00  0.00           H  
ATOM   2234 1HG1 VAL B 139       3.742  20.530  17.318  1.00  0.00           H  
ATOM   2235 2HG1 VAL B 139       4.107  18.794  17.186  1.00  0.00           H  
ATOM   2236 3HG1 VAL B 139       3.058  19.383  18.495  1.00  0.00           H  
ATOM   2237 1HG2 VAL B 139       4.769  21.858  19.201  1.00  0.00           H  
ATOM   2238 2HG2 VAL B 139       4.123  20.740  20.402  1.00  0.00           H  
ATOM   2239 3HG2 VAL B 139       5.861  21.077  20.330  1.00  0.00           H  
ATOM   2240  N   ASP B 140       4.647  16.417  18.599  1.00  0.00           N  
ATOM   2241  CA  ASP B 140       4.640  15.314  17.627  1.00  0.00           C  
ATOM   2242  C   ASP B 140       3.627  15.528  16.517  1.00  0.00           C  
ATOM   2243  O   ASP B 140       2.549  16.082  16.741  1.00  0.00           O  
ATOM   2244  CB  ASP B 140       4.266  13.987  18.297  1.00  0.00           C  
ATOM   2245  CG  ASP B 140       5.290  13.442  19.230  1.00  0.00           C  
ATOM   2246  OD1 ASP B 140       6.448  13.513  18.916  1.00  0.00           O  
ATOM   2247  OD2 ASP B 140       4.929  12.953  20.267  1.00  0.00           O  
ATOM   2248  H   ASP B 140       3.914  16.475  19.291  1.00  0.00           H  
ATOM   2249  HA  ASP B 140       5.628  15.243  17.174  1.00  0.00           H  
ATOM   2250 1HB  ASP B 140       3.332  14.112  18.841  1.00  0.00           H  
ATOM   2251 2HB  ASP B 140       4.079  13.241  17.513  1.00  0.00           H  
ATOM   2252  N   SER B 141       3.963  15.035  15.340  1.00  0.00           N  
ATOM   2253  CA  SER B 141       3.053  14.980  14.207  1.00  0.00           C  
ATOM   2254  C   SER B 141       2.240  13.721  14.376  1.00  0.00           C  
ATOM   2255  O   SER B 141       2.500  12.934  15.290  1.00  0.00           O  
ATOM   2256  CB  SER B 141       3.797  14.853  12.899  1.00  0.00           C  
ATOM   2257  OG  SER B 141       4.386  13.577  12.820  1.00  0.00           O  
ATOM   2258  H   SER B 141       4.912  14.683  15.226  1.00  0.00           H  
ATOM   2259  HA  SER B 141       2.395  15.848  14.215  1.00  0.00           H  
ATOM   2260 1HB  SER B 141       3.125  15.006  12.059  1.00  0.00           H  
ATOM   2261 2HB  SER B 141       4.563  15.610  12.847  1.00  0.00           H  
ATOM   2262  HG  SER B 141       3.658  12.920  12.602  1.00  0.00           H  
ATOM   2263  N   ASP B 142       1.265  13.516  13.506  1.00  0.00           N  
ATOM   2264  CA  ASP B 142       0.525  12.269  13.531  1.00  0.00           C  
ATOM   2265  C   ASP B 142       1.443  11.234  12.892  1.00  0.00           C  
ATOM   2266  O   ASP B 142       2.530  11.589  12.422  1.00  0.00           O  
ATOM   2267  CB  ASP B 142      -0.807  12.388  12.781  1.00  0.00           C  
ATOM   2268  CG  ASP B 142      -1.817  11.322  13.216  1.00  0.00           C  
ATOM   2269  OD1 ASP B 142      -1.402  10.436  13.946  1.00  0.00           O  
ATOM   2270  OD2 ASP B 142      -2.980  11.416  12.886  1.00  0.00           O  
ATOM   2271  H   ASP B 142       1.059  14.210  12.802  1.00  0.00           H  
ATOM   2272  HA  ASP B 142       0.329  11.978  14.564  1.00  0.00           H  
ATOM   2273 1HB  ASP B 142      -1.240  13.374  12.949  1.00  0.00           H  
ATOM   2274 2HB  ASP B 142      -0.627  12.285  11.719  1.00  0.00           H  
ATOM   2275  N   ALA B 143       1.054   9.967  12.921  1.00  0.00           N  
ATOM   2276  CA  ALA B 143       1.917   8.947  12.333  1.00  0.00           C  
ATOM   2277  C   ALA B 143       1.667   8.764  10.860  1.00  0.00           C  
ATOM   2278  O   ALA B 143       0.525   8.738  10.405  1.00  0.00           O  
ATOM   2279  CB  ALA B 143       1.750   7.621  13.045  1.00  0.00           C  
ATOM   2280  H   ALA B 143       0.138   9.752  13.324  1.00  0.00           H  
ATOM   2281  HA  ALA B 143       2.947   9.274  12.450  1.00  0.00           H  
ATOM   2282 1HB  ALA B 143       2.433   6.894  12.605  1.00  0.00           H  
ATOM   2283 2HB  ALA B 143       1.979   7.747  14.102  1.00  0.00           H  
ATOM   2284 3HB  ALA B 143       0.727   7.281  12.934  1.00  0.00           H  
ATOM   2285  N   TYR B 144       2.750   8.549  10.130  1.00  0.00           N  
ATOM   2286  CA  TYR B 144       2.686   8.282   8.712  1.00  0.00           C  
ATOM   2287  C   TYR B 144       3.025   6.820   8.527  1.00  0.00           C  
ATOM   2288  O   TYR B 144       3.830   6.282   9.279  1.00  0.00           O  
ATOM   2289  CB  TYR B 144       3.691   9.170   7.967  1.00  0.00           C  
ATOM   2290  CG  TYR B 144       3.371  10.656   8.035  1.00  0.00           C  
ATOM   2291  CD1 TYR B 144       3.750  11.390   9.151  1.00  0.00           C  
ATOM   2292  CD2 TYR B 144       2.728  11.289   6.986  1.00  0.00           C  
ATOM   2293  CE1 TYR B 144       3.467  12.729   9.224  1.00  0.00           C  
ATOM   2294  CE2 TYR B 144       2.447  12.642   7.068  1.00  0.00           C  
ATOM   2295  CZ  TYR B 144       2.811  13.357   8.184  1.00  0.00           C  
ATOM   2296  OH  TYR B 144       2.525  14.703   8.285  1.00  0.00           O  
ATOM   2297  H   TYR B 144       3.658   8.605  10.582  1.00  0.00           H  
ATOM   2298  HA  TYR B 144       1.676   8.462   8.354  1.00  0.00           H  
ATOM   2299 1HB  TYR B 144       4.690   9.017   8.383  1.00  0.00           H  
ATOM   2300 2HB  TYR B 144       3.724   8.875   6.918  1.00  0.00           H  
ATOM   2301  HD1 TYR B 144       4.267  10.905   9.983  1.00  0.00           H  
ATOM   2302  HD2 TYR B 144       2.432  10.720   6.100  1.00  0.00           H  
ATOM   2303  HE1 TYR B 144       3.760  13.290  10.110  1.00  0.00           H  
ATOM   2304  HE2 TYR B 144       1.930  13.136   6.260  1.00  0.00           H  
ATOM   2305  HH  TYR B 144       2.117  15.019   7.460  1.00  0.00           H  
ATOM   2306  N   TYR B 145       2.438   6.178   7.536  1.00  0.00           N  
ATOM   2307  CA  TYR B 145       2.730   4.780   7.303  1.00  0.00           C  
ATOM   2308  C   TYR B 145       3.166   4.546   5.881  1.00  0.00           C  
ATOM   2309  O   TYR B 145       2.480   4.932   4.946  1.00  0.00           O  
ATOM   2310  CB  TYR B 145       1.546   3.870   7.617  1.00  0.00           C  
ATOM   2311  CG  TYR B 145       1.971   2.429   7.519  1.00  0.00           C  
ATOM   2312  CD1 TYR B 145       2.756   1.954   8.505  1.00  0.00           C  
ATOM   2313  CD2 TYR B 145       1.638   1.625   6.474  1.00  0.00           C  
ATOM   2314  CE1 TYR B 145       3.242   0.696   8.486  1.00  0.00           C  
ATOM   2315  CE2 TYR B 145       2.115   0.325   6.432  1.00  0.00           C  
ATOM   2316  CZ  TYR B 145       2.933  -0.123   7.446  1.00  0.00           C  
ATOM   2317  OH  TYR B 145       3.450  -1.374   7.424  1.00  0.00           O  
ATOM   2318  H   TYR B 145       1.769   6.680   6.957  1.00  0.00           H  
ATOM   2319  HA  TYR B 145       3.549   4.474   7.951  1.00  0.00           H  
ATOM   2320 1HB  TYR B 145       1.175   4.059   8.601  1.00  0.00           H  
ATOM   2321 2HB  TYR B 145       0.749   4.052   6.921  1.00  0.00           H  
ATOM   2322  HD1 TYR B 145       3.008   2.604   9.297  1.00  0.00           H  
ATOM   2323  HD2 TYR B 145       1.041   2.013   5.700  1.00  0.00           H  
ATOM   2324  HE1 TYR B 145       3.891   0.350   9.289  1.00  0.00           H  
ATOM   2325  HE2 TYR B 145       1.873  -0.325   5.601  1.00  0.00           H  
ATOM   2326  HH  TYR B 145       4.026  -1.496   8.190  1.00  0.00           H  
ATOM   2327  N   VAL B 146       4.314   3.884   5.724  1.00  0.00           N  
ATOM   2328  CA  VAL B 146       4.820   3.551   4.407  1.00  0.00           C  
ATOM   2329  C   VAL B 146       4.367   2.144   4.092  1.00  0.00           C  
ATOM   2330  O   VAL B 146       4.409   1.292   4.967  1.00  0.00           O  
ATOM   2331  CB  VAL B 146       6.372   3.715   4.347  1.00  0.00           C  
ATOM   2332  CG1 VAL B 146       6.949   3.217   2.990  1.00  0.00           C  
ATOM   2333  CG2 VAL B 146       6.732   5.233   4.518  1.00  0.00           C  
ATOM   2334  H   VAL B 146       4.843   3.594   6.550  1.00  0.00           H  
ATOM   2335  HA  VAL B 146       4.396   4.226   3.674  1.00  0.00           H  
ATOM   2336  HB  VAL B 146       6.828   3.129   5.148  1.00  0.00           H  
ATOM   2337 1HG1 VAL B 146       8.034   3.346   2.989  1.00  0.00           H  
ATOM   2338 2HG1 VAL B 146       6.723   2.153   2.850  1.00  0.00           H  
ATOM   2339 3HG1 VAL B 146       6.514   3.788   2.173  1.00  0.00           H  
ATOM   2340 1HG2 VAL B 146       7.814   5.364   4.492  1.00  0.00           H  
ATOM   2341 2HG2 VAL B 146       6.278   5.807   3.709  1.00  0.00           H  
ATOM   2342 3HG2 VAL B 146       6.350   5.591   5.473  1.00  0.00           H  
ATOM   2343  N   TYR B 147       3.867   1.929   2.877  1.00  0.00           N  
ATOM   2344  CA  TYR B 147       3.446   0.592   2.471  1.00  0.00           C  
ATOM   2345  C   TYR B 147       3.844   0.368   1.013  1.00  0.00           C  
ATOM   2346  O   TYR B 147       3.376   1.092   0.140  1.00  0.00           O  
ATOM   2347  CB  TYR B 147       1.913   0.602   2.506  1.00  0.00           C  
ATOM   2348  CG  TYR B 147       1.075  -0.610   2.052  1.00  0.00           C  
ATOM   2349  CD1 TYR B 147       0.241  -1.145   2.948  1.00  0.00           C  
ATOM   2350  CD2 TYR B 147       1.091  -1.138   0.744  1.00  0.00           C  
ATOM   2351  CE1 TYR B 147      -0.601  -2.157   2.603  1.00  0.00           C  
ATOM   2352  CE2 TYR B 147       0.260  -2.176   0.419  1.00  0.00           C  
ATOM   2353  CZ  TYR B 147      -0.598  -2.663   1.347  1.00  0.00           C  
ATOM   2354  OH  TYR B 147      -1.446  -3.685   1.057  1.00  0.00           O  
ATOM   2355  H   TYR B 147       3.772   2.710   2.230  1.00  0.00           H  
ATOM   2356  HA  TYR B 147       3.931  -0.156   3.085  1.00  0.00           H  
ATOM   2357 1HB  TYR B 147       1.633   0.811   3.520  1.00  0.00           H  
ATOM   2358 2HB  TYR B 147       1.575   1.460   1.924  1.00  0.00           H  
ATOM   2359  HD1 TYR B 147       0.236  -0.744   3.938  1.00  0.00           H  
ATOM   2360  HD2 TYR B 147       1.737  -0.747  -0.029  1.00  0.00           H  
ATOM   2361  HE1 TYR B 147      -1.272  -2.562   3.318  1.00  0.00           H  
ATOM   2362  HE2 TYR B 147       0.270  -2.593  -0.586  1.00  0.00           H  
ATOM   2363  HH  TYR B 147      -1.075  -4.238   0.345  1.00  0.00           H  
ATOM   2364  N   ARG B 148       4.675  -0.643   0.746  1.00  0.00           N  
ATOM   2365  CA  ARG B 148       5.062  -0.899  -0.618  1.00  0.00           C  
ATOM   2366  C   ARG B 148       4.393  -2.211  -1.027  1.00  0.00           C  
ATOM   2367  O   ARG B 148       4.488  -3.241  -0.360  1.00  0.00           O  
ATOM   2368  CB  ARG B 148       6.570  -0.976  -0.778  1.00  0.00           C  
ATOM   2369  CG  ARG B 148       7.341   0.326  -0.459  1.00  0.00           C  
ATOM   2370  CD  ARG B 148       8.762   0.145  -0.731  1.00  0.00           C  
ATOM   2371  NE  ARG B 148       9.635   1.236  -0.264  1.00  0.00           N  
ATOM   2372  CZ  ARG B 148       9.989   2.375  -0.927  1.00  0.00           C  
ATOM   2373  NH1 ARG B 148       9.565   2.734  -2.127  1.00  0.00           N  
ATOM   2374  NH2 ARG B 148      10.825   3.192  -0.345  1.00  0.00           N  
ATOM   2375  H   ARG B 148       5.092  -1.213   1.484  1.00  0.00           H  
ATOM   2376  HA  ARG B 148       4.696  -0.109  -1.264  1.00  0.00           H  
ATOM   2377 1HB  ARG B 148       6.957  -1.749  -0.113  1.00  0.00           H  
ATOM   2378 2HB  ARG B 148       6.811  -1.264  -1.800  1.00  0.00           H  
ATOM   2379 1HG  ARG B 148       6.979   1.115  -1.091  1.00  0.00           H  
ATOM   2380 2HG  ARG B 148       7.210   0.597   0.588  1.00  0.00           H  
ATOM   2381 1HD  ARG B 148       9.102  -0.781  -0.267  1.00  0.00           H  
ATOM   2382 2HD  ARG B 148       8.857   0.074  -1.785  1.00  0.00           H  
ATOM   2383  HE  ARG B 148      10.049   1.109   0.667  1.00  0.00           H  
ATOM   2384 1HH1 ARG B 148       8.903   2.176  -2.702  1.00  0.00           H  
ATOM   2385 2HH1 ARG B 148       9.928   3.636  -2.498  1.00  0.00           H  
ATOM   2386 1HH2 ARG B 148      11.173   2.954   0.606  1.00  0.00           H  
ATOM   2387 2HH2 ARG B 148      11.101   4.055  -0.860  1.00  0.00           H  
ATOM   2388  N   LEU B 149       3.628  -2.124  -2.100  1.00  0.00           N  
ATOM   2389  CA  LEU B 149       2.864  -3.235  -2.612  1.00  0.00           C  
ATOM   2390  C   LEU B 149       3.758  -4.325  -3.118  1.00  0.00           C  
ATOM   2391  O   LEU B 149       4.722  -4.050  -3.832  1.00  0.00           O  
ATOM   2392  CB  LEU B 149       1.963  -2.721  -3.746  1.00  0.00           C  
ATOM   2393  CG  LEU B 149       0.927  -3.683  -4.328  1.00  0.00           C  
ATOM   2394  CD1 LEU B 149      -0.111  -3.989  -3.324  1.00  0.00           C  
ATOM   2395  CD2 LEU B 149       0.300  -3.056  -5.502  1.00  0.00           C  
ATOM   2396  H   LEU B 149       3.562  -1.230  -2.588  1.00  0.00           H  
ATOM   2397  HA  LEU B 149       2.247  -3.639  -1.807  1.00  0.00           H  
ATOM   2398 1HB  LEU B 149       1.444  -1.824  -3.394  1.00  0.00           H  
ATOM   2399 2HB  LEU B 149       2.609  -2.432  -4.565  1.00  0.00           H  
ATOM   2400  HG  LEU B 149       1.411  -4.619  -4.621  1.00  0.00           H  
ATOM   2401 1HD1 LEU B 149      -0.820  -4.664  -3.760  1.00  0.00           H  
ATOM   2402 2HD1 LEU B 149       0.326  -4.443  -2.477  1.00  0.00           H  
ATOM   2403 3HD1 LEU B 149      -0.610  -3.080  -3.022  1.00  0.00           H  
ATOM   2404 1HD2 LEU B 149      -0.436  -3.745  -5.919  1.00  0.00           H  
ATOM   2405 2HD2 LEU B 149      -0.187  -2.138  -5.220  1.00  0.00           H  
ATOM   2406 3HD2 LEU B 149       1.072  -2.840  -6.236  1.00  0.00           H  
ATOM   2407  N   GLN B 150       3.466  -5.576  -2.762  1.00  0.00           N  
ATOM   2408  CA  GLN B 150       4.308  -6.615  -3.320  1.00  0.00           C  
ATOM   2409  C   GLN B 150       3.853  -6.904  -4.752  1.00  0.00           C  
ATOM   2410  O   GLN B 150       2.726  -7.375  -4.997  1.00  0.00           O  
ATOM   2411  CB  GLN B 150       4.285  -7.884  -2.462  1.00  0.00           C  
ATOM   2412  CG  GLN B 150       5.195  -9.030  -2.959  1.00  0.00           C  
ATOM   2413  CD  GLN B 150       6.669  -8.649  -2.889  1.00  0.00           C  
ATOM   2414  OE1 GLN B 150       7.111  -8.093  -1.881  1.00  0.00           O  
ATOM   2415  NE2 GLN B 150       7.436  -8.951  -3.932  1.00  0.00           N  
ATOM   2416  H   GLN B 150       2.678  -5.797  -2.140  1.00  0.00           H  
ATOM   2417  HA  GLN B 150       5.334  -6.256  -3.360  1.00  0.00           H  
ATOM   2418 1HB  GLN B 150       4.571  -7.637  -1.440  1.00  0.00           H  
ATOM   2419 2HB  GLN B 150       3.283  -8.270  -2.427  1.00  0.00           H  
ATOM   2420 1HG  GLN B 150       5.041  -9.901  -2.321  1.00  0.00           H  
ATOM   2421 2HG  GLN B 150       4.943  -9.278  -3.996  1.00  0.00           H  
ATOM   2422 1HE2 GLN B 150       8.414  -8.725  -3.921  1.00  0.00           H  
ATOM   2423 2HE2 GLN B 150       7.048  -9.430  -4.724  1.00  0.00           H  
ATOM   2424  N   VAL B 151       4.741  -6.621  -5.701  1.00  0.00           N  
ATOM   2425  CA  VAL B 151       4.427  -6.809  -7.108  1.00  0.00           C  
ATOM   2426  C   VAL B 151       5.450  -7.722  -7.782  1.00  0.00           C  
ATOM   2427  O   VAL B 151       6.644  -7.698  -7.444  1.00  0.00           O  
ATOM   2428  CB  VAL B 151       4.376  -5.426  -7.807  1.00  0.00           C  
ATOM   2429  CG1 VAL B 151       3.243  -4.569  -7.212  1.00  0.00           C  
ATOM   2430  CG2 VAL B 151       5.716  -4.683  -7.619  1.00  0.00           C  
ATOM   2431  H   VAL B 151       5.640  -6.238  -5.433  1.00  0.00           H  
ATOM   2432  HA  VAL B 151       3.448  -7.279  -7.188  1.00  0.00           H  
ATOM   2433  HB  VAL B 151       4.166  -5.571  -8.870  1.00  0.00           H  
ATOM   2434 1HG1 VAL B 151       3.208  -3.607  -7.720  1.00  0.00           H  
ATOM   2435 2HG1 VAL B 151       2.293  -5.088  -7.348  1.00  0.00           H  
ATOM   2436 3HG1 VAL B 151       3.423  -4.408  -6.158  1.00  0.00           H  
ATOM   2437 1HG2 VAL B 151       5.662  -3.711  -8.117  1.00  0.00           H  
ATOM   2438 2HG2 VAL B 151       5.904  -4.526  -6.557  1.00  0.00           H  
ATOM   2439 3HG2 VAL B 151       6.532  -5.257  -8.049  1.00  0.00           H  
ATOM   2440  N   SER B 152       4.959  -8.494  -8.745  1.00  0.00           N  
ATOM   2441  CA  SER B 152       5.701  -9.436  -9.573  1.00  0.00           C  
ATOM   2442  C   SER B 152       4.965  -9.654 -10.911  1.00  0.00           C  
ATOM   2443  O   SER B 152       4.069  -8.891 -11.276  1.00  0.00           O  
ATOM   2444  CB  SER B 152       5.853 -10.775  -8.895  1.00  0.00           C  
ATOM   2445  OG  SER B 152       6.779 -11.575  -9.596  1.00  0.00           O  
ATOM   2446  H   SER B 152       3.953  -8.456  -8.903  1.00  0.00           H  
ATOM   2447  HA  SER B 152       6.688  -9.021  -9.781  1.00  0.00           H  
ATOM   2448 1HB  SER B 152       6.174 -10.639  -7.862  1.00  0.00           H  
ATOM   2449 2HB  SER B 152       4.880 -11.271  -8.877  1.00  0.00           H  
ATOM   2450  HG  SER B 152       6.781 -12.429  -9.144  1.00  0.00           H  
ATOM   2451  N   SER B 153       5.400 -10.650 -11.673  1.00  0.00           N  
ATOM   2452  CA  SER B 153       4.742 -10.977 -12.942  1.00  0.00           C  
ATOM   2453  C   SER B 153       3.497 -11.798 -12.608  1.00  0.00           C  
ATOM   2454  O   SER B 153       3.354 -12.241 -11.469  1.00  0.00           O  
ATOM   2455  CB  SER B 153       5.668 -11.753 -13.858  1.00  0.00           C  
ATOM   2456  OG  SER B 153       5.934 -13.028 -13.341  1.00  0.00           O  
ATOM   2457  H   SER B 153       6.155 -11.217 -11.297  1.00  0.00           H  
ATOM   2458  HA  SER B 153       4.430 -10.054 -13.435  1.00  0.00           H  
ATOM   2459 1HB  SER B 153       5.211 -11.845 -14.843  1.00  0.00           H  
ATOM   2460 2HB  SER B 153       6.601 -11.205 -13.981  1.00  0.00           H  
ATOM   2461  HG  SER B 153       6.521 -13.452 -13.972  1.00  0.00           H  
ATOM   2462  N   ILE B 154       2.597 -12.022 -13.561  1.00  0.00           N  
ATOM   2463  CA  ILE B 154       1.446 -12.863 -13.224  1.00  0.00           C  
ATOM   2464  C   ILE B 154       1.692 -14.314 -13.610  1.00  0.00           C  
ATOM   2465  O   ILE B 154       2.086 -14.610 -14.736  1.00  0.00           O  
ATOM   2466  CB  ILE B 154       0.119 -12.391 -13.814  1.00  0.00           C  
ATOM   2467  CG1 ILE B 154      -0.184 -11.048 -13.269  1.00  0.00           C  
ATOM   2468  CG2 ILE B 154      -1.001 -13.387 -13.463  1.00  0.00           C  
ATOM   2469  CD1 ILE B 154      -1.309 -10.430 -13.887  1.00  0.00           C  
ATOM   2470  H   ILE B 154       2.708 -11.637 -14.488  1.00  0.00           H  
ATOM   2471  HA  ILE B 154       1.304 -12.833 -12.144  1.00  0.00           H  
ATOM   2472  HB  ILE B 154       0.211 -12.309 -14.899  1.00  0.00           H  
ATOM   2473 1HG1 ILE B 154      -0.359 -11.105 -12.199  1.00  0.00           H  
ATOM   2474 2HG1 ILE B 154       0.680 -10.410 -13.442  1.00  0.00           H  
ATOM   2475 1HG2 ILE B 154      -1.950 -13.086 -13.886  1.00  0.00           H  
ATOM   2476 2HG2 ILE B 154      -0.747 -14.342 -13.859  1.00  0.00           H  
ATOM   2477 3HG2 ILE B 154      -1.095 -13.457 -12.391  1.00  0.00           H  
ATOM   2478 1HD1 ILE B 154      -1.411  -9.469 -13.475  1.00  0.00           H  
ATOM   2479 2HD1 ILE B 154      -1.116 -10.366 -14.926  1.00  0.00           H  
ATOM   2480 3HD1 ILE B 154      -2.219 -10.976 -13.731  1.00  0.00           H  
ATOM   2481  N   ASN B 155       1.484 -15.202 -12.639  1.00  0.00           N  
ATOM   2482  CA  ASN B 155       1.682 -16.641 -12.772  1.00  0.00           C  
ATOM   2483  C   ASN B 155       0.420 -17.417 -12.398  1.00  0.00           C  
ATOM   2484  O   ASN B 155       0.191 -17.698 -11.217  1.00  0.00           O  
ATOM   2485  CB  ASN B 155       2.857 -17.040 -11.871  1.00  0.00           C  
ATOM   2486  CG  ASN B 155       3.290 -18.509 -11.903  1.00  0.00           C  
ATOM   2487  OD1 ASN B 155       2.700 -19.355 -12.575  1.00  0.00           O  
ATOM   2488  ND2 ASN B 155       4.342 -18.806 -11.164  1.00  0.00           N  
ATOM   2489  H   ASN B 155       1.186 -14.845 -11.743  1.00  0.00           H  
ATOM   2490  HA  ASN B 155       1.912 -16.873 -13.816  1.00  0.00           H  
ATOM   2491 1HB  ASN B 155       3.718 -16.424 -12.131  1.00  0.00           H  
ATOM   2492 2HB  ASN B 155       2.597 -16.783 -10.862  1.00  0.00           H  
ATOM   2493 1HD2 ASN B 155       4.686 -19.746 -11.128  1.00  0.00           H  
ATOM   2494 2HD2 ASN B 155       4.810 -18.084 -10.652  1.00  0.00           H  
ATOM   2495  N   VAL B 156      -0.408 -17.747 -13.406  1.00  0.00           N  
ATOM   2496  CA  VAL B 156      -1.688 -18.443 -13.175  1.00  0.00           C  
ATOM   2497  C   VAL B 156      -1.612 -19.969 -13.316  1.00  0.00           C  
ATOM   2498  O   VAL B 156      -1.115 -20.510 -14.320  1.00  0.00           O  
ATOM   2499  CB  VAL B 156      -2.774 -17.919 -14.139  1.00  0.00           C  
ATOM   2500  CG1 VAL B 156      -4.063 -18.675 -13.971  1.00  0.00           C  
ATOM   2501  CG2 VAL B 156      -3.024 -16.537 -13.856  1.00  0.00           C  
ATOM   2502  H   VAL B 156      -0.175 -17.460 -14.369  1.00  0.00           H  
ATOM   2503  HA  VAL B 156      -2.012 -18.219 -12.158  1.00  0.00           H  
ATOM   2504  HB  VAL B 156      -2.424 -18.026 -15.161  1.00  0.00           H  
ATOM   2505 1HG1 VAL B 156      -4.821 -18.282 -14.655  1.00  0.00           H  
ATOM   2506 2HG1 VAL B 156      -3.891 -19.712 -14.178  1.00  0.00           H  
ATOM   2507 3HG1 VAL B 156      -4.402 -18.562 -12.948  1.00  0.00           H  
ATOM   2508 1HG2 VAL B 156      -3.774 -16.162 -14.551  1.00  0.00           H  
ATOM   2509 2HG2 VAL B 156      -3.371 -16.442 -12.857  1.00  0.00           H  
ATOM   2510 3HG2 VAL B 156      -2.112 -16.009 -13.964  1.00  0.00           H  
ATOM   2511  N   SER B 157      -2.153 -20.657 -12.309  1.00  0.00           N  
ATOM   2512  CA  SER B 157      -2.224 -22.108 -12.260  1.00  0.00           C  
ATOM   2513  C   SER B 157      -3.681 -22.556 -12.076  1.00  0.00           C  
ATOM   2514  O   SER B 157      -4.312 -22.224 -11.071  1.00  0.00           O  
ATOM   2515  CB  SER B 157      -1.362 -22.638 -11.131  1.00  0.00           C  
ATOM   2516  OG  SER B 157      -1.473 -24.030 -11.025  1.00  0.00           O  
ATOM   2517  H   SER B 157      -2.495 -20.134 -11.505  1.00  0.00           H  
ATOM   2518  HA  SER B 157      -1.850 -22.514 -13.200  1.00  0.00           H  
ATOM   2519 1HB  SER B 157      -0.322 -22.365 -11.308  1.00  0.00           H  
ATOM   2520 2HB  SER B 157      -1.666 -22.174 -10.193  1.00  0.00           H  
ATOM   2521  HG  SER B 157      -0.904 -24.287 -10.296  1.00  0.00           H  
ATOM   2522  N   VAL B 158      -4.226 -23.271 -13.067  1.00  0.00           N  
ATOM   2523  CA  VAL B 158      -5.629 -23.708 -13.034  1.00  0.00           C  
ATOM   2524  C   VAL B 158      -5.804 -25.212 -13.096  1.00  0.00           C  
ATOM   2525  O   VAL B 158      -5.183 -25.890 -13.917  1.00  0.00           O  
ATOM   2526  CB  VAL B 158      -6.443 -23.059 -14.163  1.00  0.00           C  
ATOM   2527  CG1 VAL B 158      -7.865 -23.596 -14.188  1.00  0.00           C  
ATOM   2528  CG2 VAL B 158      -6.513 -21.610 -13.916  1.00  0.00           C  
ATOM   2529  H   VAL B 158      -3.657 -23.517 -13.864  1.00  0.00           H  
ATOM   2530  HA  VAL B 158      -6.058 -23.366 -12.096  1.00  0.00           H  
ATOM   2531  HB  VAL B 158      -5.970 -23.268 -15.121  1.00  0.00           H  
ATOM   2532 1HG1 VAL B 158      -8.422 -23.108 -14.987  1.00  0.00           H  
ATOM   2533 2HG1 VAL B 158      -7.854 -24.665 -14.365  1.00  0.00           H  
ATOM   2534 3HG1 VAL B 158      -8.344 -23.388 -13.227  1.00  0.00           H  
ATOM   2535 1HG2 VAL B 158      -7.083 -21.153 -14.715  1.00  0.00           H  
ATOM   2536 2HG2 VAL B 158      -7.003 -21.438 -12.969  1.00  0.00           H  
ATOM   2537 3HG2 VAL B 158      -5.531 -21.197 -13.888  1.00  0.00           H  
ATOM   2538  N   ASN B 159      -6.674 -25.715 -12.228  1.00  0.00           N  
ATOM   2539  CA  ASN B 159      -6.968 -27.139 -12.154  1.00  0.00           C  
ATOM   2540  C   ASN B 159      -8.364 -27.360 -11.557  1.00  0.00           C  
ATOM   2541  O   ASN B 159      -9.111 -26.409 -11.322  1.00  0.00           O  
ATOM   2542  CB  ASN B 159      -5.877 -27.829 -11.343  1.00  0.00           C  
ATOM   2543  CG  ASN B 159      -5.605 -29.277 -11.755  1.00  0.00           C  
ATOM   2544  OD1 ASN B 159      -6.531 -30.007 -12.124  1.00  0.00           O  
ATOM   2545  ND2 ASN B 159      -4.355 -29.682 -11.701  1.00  0.00           N  
ATOM   2546  H   ASN B 159      -7.122 -25.070 -11.576  1.00  0.00           H  
ATOM   2547  HA  ASN B 159      -6.967 -27.550 -13.163  1.00  0.00           H  
ATOM   2548 1HB  ASN B 159      -4.947 -27.265 -11.435  1.00  0.00           H  
ATOM   2549 2HB  ASN B 159      -6.158 -27.815 -10.290  1.00  0.00           H  
ATOM   2550 1HD2 ASN B 159      -4.123 -30.617 -11.965  1.00  0.00           H  
ATOM   2551 2HD2 ASN B 159      -3.639 -29.054 -11.400  1.00  0.00           H  
ATOM   2552  N   ALA B 160      -8.728 -28.613 -11.318  1.00  0.00           N  
ATOM   2553  CA  ALA B 160     -10.050 -28.931 -10.773  1.00  0.00           C  
ATOM   2554  C   ALA B 160      -9.985 -30.151  -9.896  1.00  0.00           C  
ATOM   2555  O   ALA B 160      -9.086 -30.981 -10.027  1.00  0.00           O  
ATOM   2556  CB  ALA B 160     -11.064 -29.185 -11.879  1.00  0.00           C  
ATOM   2557  H   ALA B 160      -8.079 -29.356 -11.546  1.00  0.00           H  
ATOM   2558  HA  ALA B 160     -10.380 -28.091 -10.163  1.00  0.00           H  
ATOM   2559 1HB  ALA B 160     -12.036 -29.405 -11.437  1.00  0.00           H  
ATOM   2560 2HB  ALA B 160     -11.145 -28.318 -12.493  1.00  0.00           H  
ATOM   2561 3HB  ALA B 160     -10.745 -30.030 -12.483  1.00  0.00           H  
ATOM   2562  N   VAL B 161     -10.990 -30.302  -9.035  1.00  0.00           N  
ATOM   2563  CA  VAL B 161     -11.055 -31.495  -8.193  1.00  0.00           C  
ATOM   2564  C   VAL B 161     -11.242 -32.742  -9.051  1.00  0.00           C  
ATOM   2565  O   VAL B 161     -10.826 -33.838  -8.676  1.00  0.00           O  
ATOM   2566  CB  VAL B 161     -12.187 -31.344  -7.161  1.00  0.00           C  
ATOM   2567  CG1 VAL B 161     -11.845 -30.156  -6.243  1.00  0.00           C  
ATOM   2568  CG2 VAL B 161     -13.556 -31.115  -7.898  1.00  0.00           C  
ATOM   2569  H   VAL B 161     -11.692 -29.560  -8.955  1.00  0.00           H  
ATOM   2570  HA  VAL B 161     -10.112 -31.587  -7.650  1.00  0.00           H  
ATOM   2571  HB  VAL B 161     -12.248 -32.239  -6.544  1.00  0.00           H  
ATOM   2572 1HG1 VAL B 161     -12.624 -30.033  -5.492  1.00  0.00           H  
ATOM   2573 2HG1 VAL B 161     -10.894 -30.345  -5.745  1.00  0.00           H  
ATOM   2574 3HG1 VAL B 161     -11.761 -29.247  -6.842  1.00  0.00           H  
ATOM   2575 1HG2 VAL B 161     -14.353 -30.994  -7.164  1.00  0.00           H  
ATOM   2576 2HG2 VAL B 161     -13.483 -30.223  -8.512  1.00  0.00           H  
ATOM   2577 3HG2 VAL B 161     -13.795 -31.968  -8.531  1.00  0.00           H  
ATOM   2578  N   GLN B 162     -11.860 -32.549 -10.208  1.00  0.00           N  
ATOM   2579  CA  GLN B 162     -11.990 -33.558 -11.230  1.00  0.00           C  
ATOM   2580  C   GLN B 162     -12.427 -32.839 -12.504  1.00  0.00           C  
ATOM   2581  O   GLN B 162     -13.158 -31.852 -12.436  1.00  0.00           O  
ATOM   2582  CB  GLN B 162     -12.903 -34.701 -10.781  1.00  0.00           C  
ATOM   2583  CG  GLN B 162     -13.101 -35.749 -11.822  1.00  0.00           C  
ATOM   2584  CD  GLN B 162     -11.764 -36.436 -12.257  1.00  0.00           C  
ATOM   2585  OE1 GLN B 162     -11.013 -35.843 -13.063  1.00  0.00           O  
ATOM   2586  NE2 GLN B 162     -11.469 -37.627 -11.721  1.00  0.00           N  
ATOM   2587  H   GLN B 162     -12.203 -31.622 -10.400  1.00  0.00           H  
ATOM   2588  HA  GLN B 162     -11.007 -33.992 -11.419  1.00  0.00           H  
ATOM   2589 1HB  GLN B 162     -12.493 -35.192  -9.907  1.00  0.00           H  
ATOM   2590 2HB  GLN B 162     -13.869 -34.297 -10.502  1.00  0.00           H  
ATOM   2591 1HG  GLN B 162     -13.771 -36.513 -11.430  1.00  0.00           H  
ATOM   2592 2HG  GLN B 162     -13.544 -35.288 -12.658  1.00  0.00           H  
ATOM   2593 1HE2 GLN B 162     -10.607 -38.082 -11.956  1.00  0.00           H  
ATOM   2594 2HE2 GLN B 162     -12.094 -38.044 -11.061  1.00  0.00           H  
ATOM   2595  N   THR B 163     -11.986 -33.339 -13.661  1.00  0.00           N  
ATOM   2596  CA  THR B 163     -12.350 -32.730 -14.940  1.00  0.00           C  
ATOM   2597  C   THR B 163     -13.468 -33.470 -15.654  1.00  0.00           C  
ATOM   2598  O   THR B 163     -14.003 -32.988 -16.652  1.00  0.00           O  
ATOM   2599  CB  THR B 163     -11.127 -32.649 -15.872  1.00  0.00           C  
ATOM   2600  OG1 THR B 163     -10.643 -33.970 -16.146  1.00  0.00           O  
ATOM   2601  CG2 THR B 163     -10.019 -31.830 -15.228  1.00  0.00           C  
ATOM   2602  H   THR B 163     -11.397 -34.171 -13.630  1.00  0.00           H  
ATOM   2603  HA  THR B 163     -12.713 -31.728 -14.731  1.00  0.00           H  
ATOM   2604  HB  THR B 163     -11.417 -32.180 -16.812  1.00  0.00           H  
ATOM   2605  HG1 THR B 163     -10.107 -33.955 -16.943  1.00  0.00           H  
ATOM   2606 1HG2 THR B 163      -9.163 -31.784 -15.901  1.00  0.00           H  
ATOM   2607 2HG2 THR B 163     -10.380 -30.822 -15.028  1.00  0.00           H  
ATOM   2608 3HG2 THR B 163      -9.718 -32.299 -14.291  1.00  0.00           H  
ATOM   2609  N   VAL B 164     -13.768 -34.655 -15.176  1.00  0.00           N  
ATOM   2610  CA  VAL B 164     -14.853 -35.460 -15.700  1.00  0.00           C  
ATOM   2611  C   VAL B 164     -15.700 -35.861 -14.511  1.00  0.00           C  
ATOM   2612  O   VAL B 164     -15.261 -36.675 -13.695  1.00  0.00           O  
ATOM   2613  CB  VAL B 164     -14.330 -36.708 -16.436  1.00  0.00           C  
ATOM   2614  CG1 VAL B 164     -15.489 -37.537 -16.969  1.00  0.00           C  
ATOM   2615  CG2 VAL B 164     -13.400 -36.291 -17.566  1.00  0.00           C  
ATOM   2616  H   VAL B 164     -13.247 -34.989 -14.382  1.00  0.00           H  
ATOM   2617  HA  VAL B 164     -15.458 -34.869 -16.388  1.00  0.00           H  
ATOM   2618  HB  VAL B 164     -13.785 -37.334 -15.729  1.00  0.00           H  
ATOM   2619 1HG1 VAL B 164     -15.101 -38.415 -17.486  1.00  0.00           H  
ATOM   2620 2HG1 VAL B 164     -16.121 -37.854 -16.140  1.00  0.00           H  
ATOM   2621 3HG1 VAL B 164     -16.076 -36.937 -17.665  1.00  0.00           H  
ATOM   2622 1HG2 VAL B 164     -13.034 -37.178 -18.081  1.00  0.00           H  
ATOM   2623 2HG2 VAL B 164     -13.944 -35.660 -18.270  1.00  0.00           H  
ATOM   2624 3HG2 VAL B 164     -12.557 -35.735 -17.156  1.00  0.00           H  
ATOM   2625  N   VAL B 165     -16.906 -35.322 -14.417  1.00  0.00           N  
ATOM   2626  CA  VAL B 165     -17.755 -35.593 -13.255  1.00  0.00           C  
ATOM   2627  C   VAL B 165     -19.115 -36.088 -13.707  1.00  0.00           C  
ATOM   2628  O   VAL B 165     -19.497 -35.891 -14.858  1.00  0.00           O  
ATOM   2629  CB  VAL B 165     -17.935 -34.316 -12.393  1.00  0.00           C  
ATOM   2630  CG1 VAL B 165     -16.565 -33.798 -11.904  1.00  0.00           C  
ATOM   2631  CG2 VAL B 165     -18.685 -33.251 -13.195  1.00  0.00           C  
ATOM   2632  H   VAL B 165     -17.220 -34.680 -15.150  1.00  0.00           H  
ATOM   2633  HA  VAL B 165     -17.288 -36.364 -12.639  1.00  0.00           H  
ATOM   2634  HB  VAL B 165     -18.513 -34.572 -11.509  1.00  0.00           H  
ATOM   2635 1HG1 VAL B 165     -16.709 -32.918 -11.272  1.00  0.00           H  
ATOM   2636 2HG1 VAL B 165     -16.085 -34.582 -11.328  1.00  0.00           H  
ATOM   2637 3HG1 VAL B 165     -15.936 -33.527 -12.750  1.00  0.00           H  
ATOM   2638 1HG2 VAL B 165     -18.833 -32.372 -12.575  1.00  0.00           H  
ATOM   2639 2HG2 VAL B 165     -18.110 -32.983 -14.085  1.00  0.00           H  
ATOM   2640 3HG2 VAL B 165     -19.656 -33.651 -13.492  1.00  0.00           H  
ATOM   2641  N   ARG B 166     -19.852 -36.735 -12.823  1.00  0.00           N  
ATOM   2642  CA  ARG B 166     -21.195 -37.158 -13.198  1.00  0.00           C  
ATOM   2643  C   ARG B 166     -22.222 -36.089 -12.889  1.00  0.00           C  
ATOM   2644  O   ARG B 166     -22.040 -35.256 -12.003  1.00  0.00           O  
ATOM   2645  CB  ARG B 166     -21.610 -38.457 -12.523  1.00  0.00           C  
ATOM   2646  CG  ARG B 166     -20.746 -39.684 -12.844  1.00  0.00           C  
ATOM   2647  CD  ARG B 166     -21.258 -40.905 -12.163  1.00  0.00           C  
ATOM   2648  NE  ARG B 166     -21.166 -40.784 -10.724  1.00  0.00           N  
ATOM   2649  CZ  ARG B 166     -21.738 -41.595  -9.822  1.00  0.00           C  
ATOM   2650  NH1 ARG B 166     -22.468 -42.634 -10.186  1.00  0.00           N  
ATOM   2651  NH2 ARG B 166     -21.545 -41.306  -8.551  1.00  0.00           N  
ATOM   2652  H   ARG B 166     -19.496 -36.909 -11.873  1.00  0.00           H  
ATOM   2653  HA  ARG B 166     -21.225 -37.328 -14.268  1.00  0.00           H  
ATOM   2654 1HB  ARG B 166     -21.619 -38.322 -11.451  1.00  0.00           H  
ATOM   2655 2HB  ARG B 166     -22.631 -38.695 -12.821  1.00  0.00           H  
ATOM   2656 1HG  ARG B 166     -20.750 -39.871 -13.904  1.00  0.00           H  
ATOM   2657 2HG  ARG B 166     -19.725 -39.503 -12.504  1.00  0.00           H  
ATOM   2658 1HD  ARG B 166     -22.305 -41.056 -12.428  1.00  0.00           H  
ATOM   2659 2HD  ARG B 166     -20.675 -41.769 -12.475  1.00  0.00           H  
ATOM   2660  HE  ARG B 166     -20.618 -40.003 -10.337  1.00  0.00           H  
ATOM   2661 1HH1 ARG B 166     -22.604 -42.835 -11.166  1.00  0.00           H  
ATOM   2662 2HH1 ARG B 166     -22.889 -43.226  -9.485  1.00  0.00           H  
ATOM   2663 1HH2 ARG B 166     -20.976 -40.468  -8.338  1.00  0.00           H  
ATOM   2664 2HH2 ARG B 166     -21.948 -41.870  -7.821  1.00  0.00           H  
ATOM   2665  N   GLN B 167     -23.318 -36.124 -13.613  1.00  0.00           N  
ATOM   2666  CA  GLN B 167     -24.436 -35.261 -13.319  1.00  0.00           C  
ATOM   2667  C   GLN B 167     -24.793 -35.456 -11.841  1.00  0.00           C  
ATOM   2668  O   GLN B 167     -24.935 -36.591 -11.373  1.00  0.00           O  
ATOM   2669  CB  GLN B 167     -25.602 -35.635 -14.237  1.00  0.00           C  
ATOM   2670  CG  GLN B 167     -26.825 -34.794 -14.117  1.00  0.00           C  
ATOM   2671  CD  GLN B 167     -27.918 -35.282 -15.046  1.00  0.00           C  
ATOM   2672  OE1 GLN B 167     -27.890 -36.421 -15.529  1.00  0.00           O  
ATOM   2673  NE2 GLN B 167     -28.897 -34.432 -15.309  1.00  0.00           N  
ATOM   2674  H   GLN B 167     -23.380 -36.770 -14.394  1.00  0.00           H  
ATOM   2675  HA  GLN B 167     -24.150 -34.223 -13.482  1.00  0.00           H  
ATOM   2676 1HB  GLN B 167     -25.265 -35.575 -15.273  1.00  0.00           H  
ATOM   2677 2HB  GLN B 167     -25.886 -36.670 -14.056  1.00  0.00           H  
ATOM   2678 1HG  GLN B 167     -27.192 -34.825 -13.092  1.00  0.00           H  
ATOM   2679 2HG  GLN B 167     -26.577 -33.773 -14.388  1.00  0.00           H  
ATOM   2680 1HE2 GLN B 167     -29.642 -34.699 -15.914  1.00  0.00           H  
ATOM   2681 2HE2 GLN B 167     -28.892 -33.489 -14.898  1.00  0.00           H  
ATOM   2682  N   GLY B 168     -24.925 -34.351 -11.113  1.00  0.00           N  
ATOM   2683  CA  GLY B 168     -25.239 -34.350  -9.683  1.00  0.00           C  
ATOM   2684  C   GLY B 168     -24.008 -34.190  -8.761  1.00  0.00           C  
ATOM   2685  O   GLY B 168     -24.159 -33.885  -7.575  1.00  0.00           O  
ATOM   2686  H   GLY B 168     -24.805 -33.454 -11.579  1.00  0.00           H  
ATOM   2687 1HA  GLY B 168     -25.946 -33.544  -9.483  1.00  0.00           H  
ATOM   2688 2HA  GLY B 168     -25.749 -35.279  -9.436  1.00  0.00           H  
ATOM   2689  N   GLU B 169     -22.804 -34.364  -9.307  1.00  0.00           N  
ATOM   2690  CA  GLU B 169     -21.550 -34.223  -8.559  1.00  0.00           C  
ATOM   2691  C   GLU B 169     -21.060 -32.774  -8.597  1.00  0.00           C  
ATOM   2692  O   GLU B 169     -21.646 -31.931  -9.277  1.00  0.00           O  
ATOM   2693  CB  GLU B 169     -20.479 -35.200  -9.078  1.00  0.00           C  
ATOM   2694  CG  GLU B 169     -20.821 -36.700  -8.843  1.00  0.00           C  
ATOM   2695  CD  GLU B 169     -19.762 -37.682  -9.375  1.00  0.00           C  
ATOM   2696  OE1 GLU B 169     -18.891 -37.246 -10.097  1.00  0.00           O  
ATOM   2697  OE2 GLU B 169     -19.839 -38.863  -9.065  1.00  0.00           O  
ATOM   2698  H   GLU B 169     -22.738 -34.626 -10.291  1.00  0.00           H  
ATOM   2699  HA  GLU B 169     -21.746 -34.477  -7.515  1.00  0.00           H  
ATOM   2700 1HB  GLU B 169     -20.352 -35.054 -10.145  1.00  0.00           H  
ATOM   2701 2HB  GLU B 169     -19.523 -34.988  -8.604  1.00  0.00           H  
ATOM   2702 1HG  GLU B 169     -20.952 -36.866  -7.776  1.00  0.00           H  
ATOM   2703 2HG  GLU B 169     -21.775 -36.908  -9.332  1.00  0.00           H  
ATOM   2704  N   ASN B 170     -20.053 -32.456  -7.790  1.00  0.00           N  
ATOM   2705  CA  ASN B 170     -19.540 -31.085  -7.732  1.00  0.00           C  
ATOM   2706  C   ASN B 170     -18.445 -30.756  -8.771  1.00  0.00           C  
ATOM   2707  O   ASN B 170     -17.523 -31.548  -8.998  1.00  0.00           O  
ATOM   2708  CB  ASN B 170     -18.979 -30.826  -6.327  1.00  0.00           C  
ATOM   2709  CG  ASN B 170     -20.034 -30.791  -5.203  1.00  0.00           C  
ATOM   2710  OD1 ASN B 170     -20.793 -29.824  -5.074  1.00  0.00           O  
ATOM   2711  ND2 ASN B 170     -20.070 -31.821  -4.391  1.00  0.00           N  
ATOM   2712  H   ASN B 170     -19.617 -33.174  -7.228  1.00  0.00           H  
ATOM   2713  HA  ASN B 170     -20.370 -30.399  -7.917  1.00  0.00           H  
ATOM   2714 1HB  ASN B 170     -18.250 -31.601  -6.087  1.00  0.00           H  
ATOM   2715 2HB  ASN B 170     -18.442 -29.873  -6.328  1.00  0.00           H  
ATOM   2716 1HD2 ASN B 170     -20.727 -31.844  -3.636  1.00  0.00           H  
ATOM   2717 2HD2 ASN B 170     -19.430 -32.580  -4.516  1.00  0.00           H  
ATOM   2718  N   ILE B 171     -18.509 -29.536  -9.331  1.00  0.00           N  
ATOM   2719  CA  ILE B 171     -17.418 -29.016 -10.166  1.00  0.00           C  
ATOM   2720  C   ILE B 171     -16.725 -27.916  -9.399  1.00  0.00           C  
ATOM   2721  O   ILE B 171     -17.269 -26.814  -9.255  1.00  0.00           O  
ATOM   2722  CB  ILE B 171     -17.890 -28.400 -11.509  1.00  0.00           C  
ATOM   2723  CG1 ILE B 171     -18.578 -29.396 -12.367  1.00  0.00           C  
ATOM   2724  CG2 ILE B 171     -16.718 -27.784 -12.248  1.00  0.00           C  
ATOM   2725  CD1 ILE B 171     -19.338 -28.749 -13.520  1.00  0.00           C  
ATOM   2726  H   ILE B 171     -19.325 -28.945  -9.148  1.00  0.00           H  
ATOM   2727  HA  ILE B 171     -16.701 -29.812 -10.364  1.00  0.00           H  
ATOM   2728  HB  ILE B 171     -18.597 -27.624 -11.303  1.00  0.00           H  
ATOM   2729 1HG1 ILE B 171     -17.831 -30.073 -12.784  1.00  0.00           H  
ATOM   2730 2HG1 ILE B 171     -19.245 -29.970 -11.763  1.00  0.00           H  
ATOM   2731 1HG2 ILE B 171     -17.062 -27.324 -13.177  1.00  0.00           H  
ATOM   2732 2HG2 ILE B 171     -16.261 -27.025 -11.617  1.00  0.00           H  
ATOM   2733 3HG2 ILE B 171     -15.987 -28.558 -12.472  1.00  0.00           H  
ATOM   2734 1HD1 ILE B 171     -19.811 -29.513 -14.122  1.00  0.00           H  
ATOM   2735 2HD1 ILE B 171     -20.101 -28.076 -13.126  1.00  0.00           H  
ATOM   2736 3HD1 ILE B 171     -18.643 -28.182 -14.141  1.00  0.00           H  
ATOM   2737  N   THR B 172     -15.528 -28.200  -8.914  1.00  0.00           N  
ATOM   2738  CA  THR B 172     -14.800 -27.212  -8.131  1.00  0.00           C  
ATOM   2739  C   THR B 172     -13.512 -26.895  -8.838  1.00  0.00           C  
ATOM   2740  O   THR B 172     -12.637 -27.756  -9.004  1.00  0.00           O  
ATOM   2741  CB  THR B 172     -14.515 -27.697  -6.704  1.00  0.00           C  
ATOM   2742  OG1 THR B 172     -15.744 -27.989  -6.026  1.00  0.00           O  
ATOM   2743  CG2 THR B 172     -13.756 -26.644  -5.945  1.00  0.00           C  
ATOM   2744  H   THR B 172     -15.135 -29.117  -9.077  1.00  0.00           H  
ATOM   2745  HA  THR B 172     -15.383 -26.292  -8.074  1.00  0.00           H  
ATOM   2746  HB  THR B 172     -13.947 -28.570  -6.747  1.00  0.00           H  
ATOM   2747  HG1 THR B 172     -15.565 -28.544  -5.262  1.00  0.00           H  
ATOM   2748 1HG2 THR B 172     -13.548 -26.992  -4.936  1.00  0.00           H  
ATOM   2749 2HG2 THR B 172     -12.816 -26.426  -6.457  1.00  0.00           H  
ATOM   2750 3HG2 THR B 172     -14.367 -25.752  -5.906  1.00  0.00           H  
ATOM   2751  N   LEU B 173     -13.403 -25.652  -9.269  1.00  0.00           N  
ATOM   2752  CA  LEU B 173     -12.262 -25.219 -10.046  1.00  0.00           C  
ATOM   2753  C   LEU B 173     -11.408 -24.371  -9.197  1.00  0.00           C  
ATOM   2754  O   LEU B 173     -11.921 -23.524  -8.474  1.00  0.00           O  
ATOM   2755  CB  LEU B 173     -12.744 -24.396 -11.200  1.00  0.00           C  
ATOM   2756  CG  LEU B 173     -13.816 -25.050 -11.865  1.00  0.00           C  
ATOM   2757  CD1 LEU B 173     -14.362 -24.219 -12.883  1.00  0.00           C  
ATOM   2758  CD2 LEU B 173     -13.338 -26.269 -12.390  1.00  0.00           C  
ATOM   2759  H   LEU B 173     -14.159 -24.991  -9.090  1.00  0.00           H  
ATOM   2760  HA  LEU B 173     -11.693 -26.081 -10.391  1.00  0.00           H  
ATOM   2761 1HB  LEU B 173     -13.081 -23.436 -10.840  1.00  0.00           H  
ATOM   2762 2HB  LEU B 173     -11.925 -24.253 -11.905  1.00  0.00           H  
ATOM   2763  HG  LEU B 173     -14.608 -25.250 -11.138  1.00  0.00           H  
ATOM   2764 1HD1 LEU B 173     -15.178 -24.763 -13.335  1.00  0.00           H  
ATOM   2765 2HD1 LEU B 173     -14.722 -23.306 -12.445  1.00  0.00           H  
ATOM   2766 3HD1 LEU B 173     -13.599 -24.000 -13.619  1.00  0.00           H  
ATOM   2767 1HD2 LEU B 173     -14.163 -26.746 -12.834  1.00  0.00           H  
ATOM   2768 2HD2 LEU B 173     -12.569 -26.062 -13.108  1.00  0.00           H  
ATOM   2769 3HD2 LEU B 173     -12.942 -26.893 -11.614  1.00  0.00           H  
ATOM   2770  N   MET B 174     -10.117 -24.513  -9.333  1.00  0.00           N  
ATOM   2771  CA  MET B 174      -9.273 -23.677  -8.536  1.00  0.00           C  
ATOM   2772  C   MET B 174      -8.293 -22.942  -9.420  1.00  0.00           C  
ATOM   2773  O   MET B 174      -7.660 -23.520 -10.309  1.00  0.00           O  
ATOM   2774  CB  MET B 174      -8.579 -24.545  -7.487  1.00  0.00           C  
ATOM   2775  CG  MET B 174      -9.587 -25.286  -6.560  1.00  0.00           C  
ATOM   2776  SD  MET B 174      -8.843 -26.117  -5.157  1.00  0.00           S  
ATOM   2777  CE  MET B 174     -10.311 -26.711  -4.321  1.00  0.00           C  
ATOM   2778  H   MET B 174      -9.735 -25.208  -9.975  1.00  0.00           H  
ATOM   2779  HA  MET B 174      -9.875 -22.924  -8.028  1.00  0.00           H  
ATOM   2780 1HB  MET B 174      -7.956 -25.290  -7.984  1.00  0.00           H  
ATOM   2781 2HB  MET B 174      -7.930 -23.923  -6.867  1.00  0.00           H  
ATOM   2782 1HG  MET B 174     -10.338 -24.625  -6.210  1.00  0.00           H  
ATOM   2783 2HG  MET B 174     -10.091 -26.052  -7.154  1.00  0.00           H  
ATOM   2784 1HE  MET B 174     -10.025 -27.254  -3.420  1.00  0.00           H  
ATOM   2785 2HE  MET B 174     -10.942 -25.867  -4.053  1.00  0.00           H  
ATOM   2786 3HE  MET B 174     -10.860 -27.377  -4.986  1.00  0.00           H  
ATOM   2787  N   CYS B 175      -8.142 -21.667  -9.139  1.00  0.00           N  
ATOM   2788  CA  CYS B 175      -7.211 -20.815  -9.859  1.00  0.00           C  
ATOM   2789  C   CYS B 175      -6.301 -20.115  -8.874  1.00  0.00           C  
ATOM   2790  O   CYS B 175      -6.758 -19.383  -7.998  1.00  0.00           O  
ATOM   2791  CB  CYS B 175      -7.983 -19.786 -10.688  1.00  0.00           C  
ATOM   2792  SG  CYS B 175      -6.982 -18.657 -11.666  1.00  0.00           S  
ATOM   2793  H   CYS B 175      -8.734 -21.247  -8.429  1.00  0.00           H  
ATOM   2794  HA  CYS B 175      -6.610 -21.431 -10.524  1.00  0.00           H  
ATOM   2795 1HB  CYS B 175      -8.638 -20.313 -11.371  1.00  0.00           H  
ATOM   2796 2HB  CYS B 175      -8.611 -19.190 -10.028  1.00  0.00           H  
ATOM   2797  N   ILE B 176      -5.007 -20.391  -8.978  1.00  0.00           N  
ATOM   2798  CA  ILE B 176      -4.051 -19.811  -8.055  1.00  0.00           C  
ATOM   2799  C   ILE B 176      -3.085 -18.915  -8.774  1.00  0.00           C  
ATOM   2800  O   ILE B 176      -2.564 -19.252  -9.840  1.00  0.00           O  
ATOM   2801  CB  ILE B 176      -3.299 -20.889  -7.229  1.00  0.00           C  
ATOM   2802  CG1 ILE B 176      -4.343 -21.680  -6.396  1.00  0.00           C  
ATOM   2803  CG2 ILE B 176      -2.218 -20.210  -6.280  1.00  0.00           C  
ATOM   2804  CD1 ILE B 176      -3.832 -22.921  -5.722  1.00  0.00           C  
ATOM   2805  H   ILE B 176      -4.688 -21.021  -9.715  1.00  0.00           H  
ATOM   2806  HA  ILE B 176      -4.596 -19.193  -7.355  1.00  0.00           H  
ATOM   2807  HB  ILE B 176      -2.809 -21.589  -7.904  1.00  0.00           H  
ATOM   2808 1HG1 ILE B 176      -4.732 -21.020  -5.648  1.00  0.00           H  
ATOM   2809 2HG1 ILE B 176      -5.157 -21.978  -7.051  1.00  0.00           H  
ATOM   2810 1HG2 ILE B 176      -1.698 -20.963  -5.702  1.00  0.00           H  
ATOM   2811 2HG2 ILE B 176      -1.483 -19.668  -6.871  1.00  0.00           H  
ATOM   2812 3HG2 ILE B 176      -2.717 -19.513  -5.599  1.00  0.00           H  
ATOM   2813 1HD1 ILE B 176      -4.644 -23.394  -5.174  1.00  0.00           H  
ATOM   2814 2HD1 ILE B 176      -3.456 -23.613  -6.478  1.00  0.00           H  
ATOM   2815 3HD1 ILE B 176      -3.037 -22.677  -5.031  1.00  0.00           H  
ATOM   2816  N   VAL B 177      -2.898 -17.736  -8.210  1.00  0.00           N  
ATOM   2817  CA  VAL B 177      -2.014 -16.756  -8.787  1.00  0.00           C  
ATOM   2818  C   VAL B 177      -0.830 -16.568  -7.861  1.00  0.00           C  
ATOM   2819  O   VAL B 177      -1.000 -16.383  -6.647  1.00  0.00           O  
ATOM   2820  CB  VAL B 177      -2.765 -15.447  -8.954  1.00  0.00           C  
ATOM   2821  CG1 VAL B 177      -1.867 -14.398  -9.585  1.00  0.00           C  
ATOM   2822  CG2 VAL B 177      -3.978 -15.731  -9.746  1.00  0.00           C  
ATOM   2823  H   VAL B 177      -3.390 -17.526  -7.345  1.00  0.00           H  
ATOM   2824  HA  VAL B 177      -1.660 -17.116  -9.750  1.00  0.00           H  
ATOM   2825  HB  VAL B 177      -3.065 -15.072  -7.972  1.00  0.00           H  
ATOM   2826 1HG1 VAL B 177      -2.414 -13.484  -9.701  1.00  0.00           H  
ATOM   2827 2HG1 VAL B 177      -0.992 -14.210  -8.963  1.00  0.00           H  
ATOM   2828 3HG1 VAL B 177      -1.551 -14.761 -10.559  1.00  0.00           H  
ATOM   2829 1HG2 VAL B 177      -4.562 -14.834  -9.850  1.00  0.00           H  
ATOM   2830 2HG2 VAL B 177      -3.685 -16.107 -10.702  1.00  0.00           H  
ATOM   2831 3HG2 VAL B 177      -4.574 -16.471  -9.248  1.00  0.00           H  
ATOM   2832  N   ILE B 178       0.369 -16.645  -8.436  1.00  0.00           N  
ATOM   2833  CA  ILE B 178       1.589 -16.561  -7.657  1.00  0.00           C  
ATOM   2834  C   ILE B 178       2.437 -15.295  -7.911  1.00  0.00           C  
ATOM   2835  O   ILE B 178       2.699 -14.925  -9.058  1.00  0.00           O  
ATOM   2836  CB  ILE B 178       2.423 -17.817  -7.930  1.00  0.00           C  
ATOM   2837  CG1 ILE B 178       1.606 -19.027  -7.543  1.00  0.00           C  
ATOM   2838  CG2 ILE B 178       3.701 -17.772  -7.114  1.00  0.00           C  
ATOM   2839  CD1 ILE B 178       2.180 -20.327  -8.002  1.00  0.00           C  
ATOM   2840  H   ILE B 178       0.418 -16.838  -9.435  1.00  0.00           H  
ATOM   2841  HA  ILE B 178       1.309 -16.578  -6.617  1.00  0.00           H  
ATOM   2842  HB  ILE B 178       2.650 -17.894  -8.965  1.00  0.00           H  
ATOM   2843 1HG1 ILE B 178       1.498 -19.024  -6.488  1.00  0.00           H  
ATOM   2844 2HG1 ILE B 178       0.622 -18.945  -7.988  1.00  0.00           H  
ATOM   2845 1HG2 ILE B 178       4.278 -18.675  -7.290  1.00  0.00           H  
ATOM   2846 2HG2 ILE B 178       4.291 -16.908  -7.398  1.00  0.00           H  
ATOM   2847 3HG2 ILE B 178       3.445 -17.703  -6.054  1.00  0.00           H  
ATOM   2848 1HD1 ILE B 178       1.527 -21.140  -7.689  1.00  0.00           H  
ATOM   2849 2HD1 ILE B 178       2.259 -20.319  -9.092  1.00  0.00           H  
ATOM   2850 3HD1 ILE B 178       3.167 -20.463  -7.563  1.00  0.00           H  
ATOM   2851  N   GLY B 179       2.848 -14.650  -6.806  1.00  0.00           N  
ATOM   2852  CA  GLY B 179       3.728 -13.476  -6.754  1.00  0.00           C  
ATOM   2853  C   GLY B 179       3.116 -12.081  -6.517  1.00  0.00           C  
ATOM   2854  O   GLY B 179       3.843 -11.182  -6.095  1.00  0.00           O  
ATOM   2855  H   GLY B 179       2.549 -15.042  -5.918  1.00  0.00           H  
ATOM   2856 1HA  GLY B 179       4.464 -13.656  -5.970  1.00  0.00           H  
ATOM   2857 2HA  GLY B 179       4.299 -13.446  -7.682  1.00  0.00           H  
ATOM   2858  N   ASN B 180       1.814 -11.889  -6.742  1.00  0.00           N  
ATOM   2859  CA  ASN B 180       1.195 -10.564  -6.511  1.00  0.00           C  
ATOM   2860  C   ASN B 180       0.296 -10.491  -5.293  1.00  0.00           C  
ATOM   2861  O   ASN B 180      -0.455 -11.418  -5.005  1.00  0.00           O  
ATOM   2862  CB  ASN B 180       0.477 -10.111  -7.774  1.00  0.00           C  
ATOM   2863  CG  ASN B 180       1.473  -9.659  -8.805  1.00  0.00           C  
ATOM   2864  OD1 ASN B 180       2.325  -8.897  -8.396  1.00  0.00           O  
ATOM   2865  ND2 ASN B 180       1.412 -10.051 -10.033  1.00  0.00           N  
ATOM   2866  H   ASN B 180       1.257 -12.656  -7.089  1.00  0.00           H  
ATOM   2867  HA  ASN B 180       1.997  -9.842  -6.342  1.00  0.00           H  
ATOM   2868 1HB  ASN B 180      -0.097 -10.940  -8.183  1.00  0.00           H  
ATOM   2869 2HB  ASN B 180      -0.211  -9.291  -7.549  1.00  0.00           H  
ATOM   2870 1HD2 ASN B 180       2.121  -9.688 -10.691  1.00  0.00           H  
ATOM   2871 2HD2 ASN B 180       0.695 -10.668 -10.325  1.00  0.00           H  
ATOM   2872  N   GLU B 181       0.317  -9.331  -4.639  1.00  0.00           N  
ATOM   2873  CA  GLU B 181      -0.554  -9.066  -3.501  1.00  0.00           C  
ATOM   2874  C   GLU B 181      -1.988  -8.718  -3.906  1.00  0.00           C  
ATOM   2875  O   GLU B 181      -2.947  -9.109  -3.238  1.00  0.00           O  
ATOM   2876  CB  GLU B 181       0.064  -7.916  -2.727  1.00  0.00           C  
ATOM   2877  CG  GLU B 181      -0.627  -7.468  -1.509  1.00  0.00           C  
ATOM   2878  CD  GLU B 181       0.207  -6.473  -0.801  1.00  0.00           C  
ATOM   2879  OE1 GLU B 181       1.413  -6.590  -0.820  1.00  0.00           O  
ATOM   2880  OE2 GLU B 181      -0.327  -5.542  -0.287  1.00  0.00           O  
ATOM   2881  H   GLU B 181       1.003  -8.619  -4.909  1.00  0.00           H  
ATOM   2882  HA  GLU B 181      -0.596  -9.968  -2.894  1.00  0.00           H  
ATOM   2883 1HB  GLU B 181       1.056  -8.198  -2.444  1.00  0.00           H  
ATOM   2884 2HB  GLU B 181       0.161  -7.057  -3.387  1.00  0.00           H  
ATOM   2885 1HG  GLU B 181      -1.578  -7.018  -1.757  1.00  0.00           H  
ATOM   2886 2HG  GLU B 181      -0.825  -8.316  -0.873  1.00  0.00           H  
ATOM   2887  N   VAL B 182      -2.119  -7.922  -4.955  1.00  0.00           N  
ATOM   2888  CA  VAL B 182      -3.420  -7.465  -5.420  1.00  0.00           C  
ATOM   2889  C   VAL B 182      -3.657  -7.804  -6.876  1.00  0.00           C  
ATOM   2890  O   VAL B 182      -2.905  -7.374  -7.752  1.00  0.00           O  
ATOM   2891  CB  VAL B 182      -3.526  -5.964  -5.297  1.00  0.00           C  
ATOM   2892  CG1 VAL B 182      -4.796  -5.464  -5.870  1.00  0.00           C  
ATOM   2893  CG2 VAL B 182      -3.517  -5.619  -3.894  1.00  0.00           C  
ATOM   2894  H   VAL B 182      -1.290  -7.640  -5.456  1.00  0.00           H  
ATOM   2895  HA  VAL B 182      -4.190  -7.961  -4.833  1.00  0.00           H  
ATOM   2896  HB  VAL B 182      -2.694  -5.495  -5.822  1.00  0.00           H  
ATOM   2897 1HG1 VAL B 182      -4.797  -4.398  -5.747  1.00  0.00           H  
ATOM   2898 2HG1 VAL B 182      -4.876  -5.691  -6.934  1.00  0.00           H  
ATOM   2899 3HG1 VAL B 182      -5.629  -5.917  -5.342  1.00  0.00           H  
ATOM   2900 1HG2 VAL B 182      -3.597  -4.574  -3.852  1.00  0.00           H  
ATOM   2901 2HG2 VAL B 182      -4.365  -6.087  -3.389  1.00  0.00           H  
ATOM   2902 3HG2 VAL B 182      -2.613  -5.944  -3.430  1.00  0.00           H  
ATOM   2903  N   VAL B 183      -4.677  -8.628  -7.108  1.00  0.00           N  
ATOM   2904  CA  VAL B 183      -5.014  -9.114  -8.439  1.00  0.00           C  
ATOM   2905  C   VAL B 183      -6.513  -9.124  -8.673  1.00  0.00           C  
ATOM   2906  O   VAL B 183      -7.287  -9.305  -7.739  1.00  0.00           O  
ATOM   2907  CB  VAL B 183      -4.442 -10.540  -8.672  1.00  0.00           C  
ATOM   2908  CG1 VAL B 183      -2.920 -10.511  -8.593  1.00  0.00           C  
ATOM   2909  CG2 VAL B 183      -5.003 -11.530  -7.637  1.00  0.00           C  
ATOM   2910  H   VAL B 183      -5.266  -8.877  -6.315  1.00  0.00           H  
ATOM   2911  HA  VAL B 183      -4.549  -8.462  -9.179  1.00  0.00           H  
ATOM   2912  HB  VAL B 183      -4.717 -10.862  -9.676  1.00  0.00           H  
ATOM   2913 1HG1 VAL B 183      -2.529 -11.488  -8.782  1.00  0.00           H  
ATOM   2914 2HG1 VAL B 183      -2.532  -9.812  -9.339  1.00  0.00           H  
ATOM   2915 3HG1 VAL B 183      -2.605 -10.199  -7.605  1.00  0.00           H  
ATOM   2916 1HG2 VAL B 183      -4.599 -12.527  -7.827  1.00  0.00           H  
ATOM   2917 2HG2 VAL B 183      -4.722 -11.211  -6.632  1.00  0.00           H  
ATOM   2918 3HG2 VAL B 183      -6.082 -11.562  -7.719  1.00  0.00           H  
ATOM   2919  N   ASN B 184      -6.919  -9.020  -9.929  1.00  0.00           N  
ATOM   2920  CA  ASN B 184      -8.321  -9.199 -10.257  1.00  0.00           C  
ATOM   2921  C   ASN B 184      -8.510 -10.598 -10.780  1.00  0.00           C  
ATOM   2922  O   ASN B 184      -7.723 -11.065 -11.608  1.00  0.00           O  
ATOM   2923  CB  ASN B 184      -8.742  -8.231 -11.327  1.00  0.00           C  
ATOM   2924  CG  ASN B 184      -8.589  -6.815 -10.946  1.00  0.00           C  
ATOM   2925  OD1 ASN B 184      -8.783  -6.393  -9.803  1.00  0.00           O  
ATOM   2926  ND2 ASN B 184      -8.242  -6.036 -11.924  1.00  0.00           N  
ATOM   2927  H   ASN B 184      -6.241  -8.852 -10.663  1.00  0.00           H  
ATOM   2928  HA  ASN B 184      -8.926  -9.077  -9.364  1.00  0.00           H  
ATOM   2929 1HB  ASN B 184      -8.145  -8.415 -12.213  1.00  0.00           H  
ATOM   2930 2HB  ASN B 184      -9.777  -8.422 -11.595  1.00  0.00           H  
ATOM   2931 1HD2 ASN B 184      -8.126  -5.059 -11.768  1.00  0.00           H  
ATOM   2932 2HD2 ASN B 184      -8.092  -6.425 -12.837  1.00  0.00           H  
ATOM   2933  N   PHE B 185      -9.599 -11.225 -10.396  1.00  0.00           N  
ATOM   2934  CA  PHE B 185      -9.961 -12.485 -11.016  1.00  0.00           C  
ATOM   2935  C   PHE B 185     -11.232 -12.316 -11.828  1.00  0.00           C  
ATOM   2936  O   PHE B 185     -12.202 -11.716 -11.358  1.00  0.00           O  
ATOM   2937  CB  PHE B 185     -10.211 -13.584  -9.978  1.00  0.00           C  
ATOM   2938  CG  PHE B 185      -9.012 -14.100  -9.216  1.00  0.00           C  
ATOM   2939  CD1 PHE B 185      -8.573 -13.503  -8.044  1.00  0.00           C  
ATOM   2940  CD2 PHE B 185      -8.362 -15.240  -9.658  1.00  0.00           C  
ATOM   2941  CE1 PHE B 185      -7.507 -14.044  -7.343  1.00  0.00           C  
ATOM   2942  CE2 PHE B 185      -7.310 -15.779  -8.962  1.00  0.00           C  
ATOM   2943  CZ  PHE B 185      -6.877 -15.183  -7.800  1.00  0.00           C  
ATOM   2944  H   PHE B 185     -10.159 -10.821  -9.652  1.00  0.00           H  
ATOM   2945  HA  PHE B 185      -9.162 -12.804 -11.690  1.00  0.00           H  
ATOM   2946 1HB  PHE B 185     -10.941 -13.228  -9.251  1.00  0.00           H  
ATOM   2947 2HB  PHE B 185     -10.667 -14.436 -10.488  1.00  0.00           H  
ATOM   2948  HD1 PHE B 185      -9.078 -12.609  -7.673  1.00  0.00           H  
ATOM   2949  HD2 PHE B 185      -8.707 -15.725 -10.567  1.00  0.00           H  
ATOM   2950  HE1 PHE B 185      -7.171 -13.574  -6.427  1.00  0.00           H  
ATOM   2951  HE2 PHE B 185      -6.831 -16.687  -9.329  1.00  0.00           H  
ATOM   2952  HZ  PHE B 185      -6.041 -15.615  -7.241  1.00  0.00           H  
ATOM   2953  N   GLU B 186     -11.251 -12.915 -13.008  1.00  0.00           N  
ATOM   2954  CA  GLU B 186     -12.430 -12.934 -13.860  1.00  0.00           C  
ATOM   2955  C   GLU B 186     -12.622 -14.330 -14.430  1.00  0.00           C  
ATOM   2956  O   GLU B 186     -11.698 -14.924 -14.983  1.00  0.00           O  
ATOM   2957  CB  GLU B 186     -12.300 -11.911 -15.001  1.00  0.00           C  
ATOM   2958  CG  GLU B 186     -12.227 -10.435 -14.566  1.00  0.00           C  
ATOM   2959  CD  GLU B 186     -12.120  -9.475 -15.735  1.00  0.00           C  
ATOM   2960  OE1 GLU B 186     -12.110  -9.928 -16.857  1.00  0.00           O  
ATOM   2961  OE2 GLU B 186     -12.077  -8.284 -15.502  1.00  0.00           O  
ATOM   2962  H   GLU B 186     -10.389 -13.334 -13.363  1.00  0.00           H  
ATOM   2963  HA  GLU B 186     -13.307 -12.681 -13.263  1.00  0.00           H  
ATOM   2964 1HB  GLU B 186     -11.393 -12.115 -15.554  1.00  0.00           H  
ATOM   2965 2HB  GLU B 186     -13.136 -12.024 -15.691  1.00  0.00           H  
ATOM   2966 1HG  GLU B 186     -13.112 -10.193 -13.978  1.00  0.00           H  
ATOM   2967 2HG  GLU B 186     -11.355 -10.303 -13.927  1.00  0.00           H  
ATOM   2968  N   TRP B 187     -13.828 -14.853 -14.306  1.00  0.00           N  
ATOM   2969  CA  TRP B 187     -14.074 -16.171 -14.850  1.00  0.00           C  
ATOM   2970  C   TRP B 187     -15.024 -16.149 -16.032  1.00  0.00           C  
ATOM   2971  O   TRP B 187     -16.012 -15.391 -16.044  1.00  0.00           O  
ATOM   2972  CB  TRP B 187     -14.649 -17.111 -13.788  1.00  0.00           C  
ATOM   2973  CG  TRP B 187     -13.694 -17.548 -12.678  1.00  0.00           C  
ATOM   2974  CD1 TRP B 187     -13.419 -16.877 -11.521  1.00  0.00           C  
ATOM   2975  CD2 TRP B 187     -12.938 -18.799 -12.604  1.00  0.00           C  
ATOM   2976  NE1 TRP B 187     -12.557 -17.613 -10.737  1.00  0.00           N  
ATOM   2977  CE2 TRP B 187     -12.264 -18.795 -11.379  1.00  0.00           C  
ATOM   2978  CE3 TRP B 187     -12.799 -19.914 -13.464  1.00  0.00           C  
ATOM   2979  CZ2 TRP B 187     -11.472 -19.861 -10.973  1.00  0.00           C  
ATOM   2980  CZ3 TRP B 187     -12.001 -20.980 -13.055  1.00  0.00           C  
ATOM   2981  CH2 TRP B 187     -11.359 -20.955 -11.837  1.00  0.00           C  
ATOM   2982  H   TRP B 187     -14.562 -14.340 -13.839  1.00  0.00           H  
ATOM   2983  HA  TRP B 187     -13.129 -16.584 -15.186  1.00  0.00           H  
ATOM   2984 1HB  TRP B 187     -15.509 -16.639 -13.318  1.00  0.00           H  
ATOM   2985 2HB  TRP B 187     -15.013 -18.006 -14.286  1.00  0.00           H  
ATOM   2986  HD1 TRP B 187     -13.829 -15.907 -11.248  1.00  0.00           H  
ATOM   2987  HE1 TRP B 187     -12.198 -17.335  -9.811  1.00  0.00           H  
ATOM   2988  HE3 TRP B 187     -13.312 -19.941 -14.426  1.00  0.00           H  
ATOM   2989  HZ2 TRP B 187     -10.956 -19.862 -10.011  1.00  0.00           H  
ATOM   2990  HZ3 TRP B 187     -11.905 -21.836 -13.720  1.00  0.00           H  
ATOM   2991  HH2 TRP B 187     -10.744 -21.808 -11.539  1.00  0.00           H  
ATOM   2992  N   THR B 188     -14.763 -17.046 -16.978  1.00  0.00           N  
ATOM   2993  CA  THR B 188     -15.653 -17.329 -18.092  1.00  0.00           C  
ATOM   2994  C   THR B 188     -16.026 -18.793 -18.014  1.00  0.00           C  
ATOM   2995  O   THR B 188     -15.164 -19.659 -17.836  1.00  0.00           O  
ATOM   2996  CB  THR B 188     -15.005 -17.009 -19.452  1.00  0.00           C  
ATOM   2997  OG1 THR B 188     -14.665 -15.618 -19.507  1.00  0.00           O  
ATOM   2998  CG2 THR B 188     -15.959 -17.340 -20.589  1.00  0.00           C  
ATOM   2999  H   THR B 188     -13.888 -17.570 -16.891  1.00  0.00           H  
ATOM   3000  HA  THR B 188     -16.564 -16.744 -17.982  1.00  0.00           H  
ATOM   3001  HB  THR B 188     -14.094 -17.596 -19.567  1.00  0.00           H  
ATOM   3002  HG1 THR B 188     -14.047 -15.412 -18.802  1.00  0.00           H  
ATOM   3003 1HG2 THR B 188     -15.484 -17.108 -21.542  1.00  0.00           H  
ATOM   3004 2HG2 THR B 188     -16.210 -18.400 -20.556  1.00  0.00           H  
ATOM   3005 3HG2 THR B 188     -16.868 -16.749 -20.484  1.00  0.00           H  
ATOM   3006  N   TYR B 189     -17.310 -19.079 -18.119  1.00  0.00           N  
ATOM   3007  CA  TYR B 189     -17.744 -20.453 -17.981  1.00  0.00           C  
ATOM   3008  C   TYR B 189     -19.056 -20.709 -18.741  1.00  0.00           C  
ATOM   3009  O   TYR B 189     -19.750 -19.750 -19.098  1.00  0.00           O  
ATOM   3010  CB  TYR B 189     -17.768 -20.738 -16.462  1.00  0.00           C  
ATOM   3011  CG  TYR B 189     -18.760 -19.944 -15.632  1.00  0.00           C  
ATOM   3012  CD1 TYR B 189     -19.975 -20.482 -15.288  1.00  0.00           C  
ATOM   3013  CD2 TYR B 189     -18.431 -18.642 -15.206  1.00  0.00           C  
ATOM   3014  CE1 TYR B 189     -20.868 -19.742 -14.535  1.00  0.00           C  
ATOM   3015  CE2 TYR B 189     -19.327 -17.909 -14.457  1.00  0.00           C  
ATOM   3016  CZ  TYR B 189     -20.551 -18.456 -14.128  1.00  0.00           C  
ATOM   3017  OH  TYR B 189     -21.480 -17.733 -13.418  1.00  0.00           O  
ATOM   3018  H   TYR B 189     -17.980 -18.346 -18.279  1.00  0.00           H  
ATOM   3019  HA  TYR B 189     -16.958 -21.064 -18.421  1.00  0.00           H  
ATOM   3020 1HB  TYR B 189     -17.999 -21.754 -16.294  1.00  0.00           H  
ATOM   3021 2HB  TYR B 189     -16.773 -20.571 -16.044  1.00  0.00           H  
ATOM   3022  HD1 TYR B 189     -20.235 -21.492 -15.605  1.00  0.00           H  
ATOM   3023  HD2 TYR B 189     -17.473 -18.210 -15.466  1.00  0.00           H  
ATOM   3024  HE1 TYR B 189     -21.831 -20.168 -14.269  1.00  0.00           H  
ATOM   3025  HE2 TYR B 189     -19.068 -16.895 -14.139  1.00  0.00           H  
ATOM   3026  HH  TYR B 189     -22.353 -17.987 -13.744  1.00  0.00           H  
ATOM   3027  N   PRO B 190     -19.445 -21.978 -19.009  1.00  0.00           N  
ATOM   3028  CA  PRO B 190     -20.662 -22.430 -19.676  1.00  0.00           C  
ATOM   3029  C   PRO B 190     -22.005 -21.889 -19.157  1.00  0.00           C  
ATOM   3030  O   PRO B 190     -22.951 -21.783 -19.931  1.00  0.00           O  
ATOM   3031  CB  PRO B 190     -20.569 -23.945 -19.524  1.00  0.00           C  
ATOM   3032  CG  PRO B 190     -19.098 -24.218 -19.452  1.00  0.00           C  
ATOM   3033  CD  PRO B 190     -18.544 -23.108 -18.654  1.00  0.00           C  
ATOM   3034  HA  PRO B 190     -20.568 -22.171 -20.746  1.00  0.00           H  
ATOM   3035 1HB  PRO B 190     -21.101 -24.268 -18.612  1.00  0.00           H  
ATOM   3036 2HB  PRO B 190     -21.056 -24.464 -20.371  1.00  0.00           H  
ATOM   3037 1HG  PRO B 190     -18.914 -25.204 -19.018  1.00  0.00           H  
ATOM   3038 2HG  PRO B 190     -18.678 -24.237 -20.465  1.00  0.00           H  
ATOM   3039 1HD  PRO B 190     -18.646 -23.349 -17.622  1.00  0.00           H  
ATOM   3040 2HD  PRO B 190     -17.520 -22.979 -18.960  1.00  0.00           H  
ATOM   3041  N   ARG B 191     -22.106 -21.544 -17.868  1.00  0.00           N  
ATOM   3042  CA  ARG B 191     -23.395 -21.039 -17.355  1.00  0.00           C  
ATOM   3043  C   ARG B 191     -23.251 -19.636 -16.818  1.00  0.00           C  
ATOM   3044  O   ARG B 191     -23.600 -19.358 -15.670  1.00  0.00           O  
ATOM   3045  CB  ARG B 191     -23.935 -21.901 -16.208  1.00  0.00           C  
ATOM   3046  CG  ARG B 191     -24.278 -23.338 -16.541  1.00  0.00           C  
ATOM   3047  CD  ARG B 191     -25.392 -23.414 -17.547  1.00  0.00           C  
ATOM   3048  NE  ARG B 191     -25.859 -24.782 -17.754  1.00  0.00           N  
ATOM   3049  CZ  ARG B 191     -26.732 -25.172 -18.715  1.00  0.00           C  
ATOM   3050  NH1 ARG B 191     -27.223 -24.288 -19.563  1.00  0.00           N  
ATOM   3051  NH2 ARG B 191     -27.089 -26.431 -18.817  1.00  0.00           N  
ATOM   3052  H   ARG B 191     -21.321 -21.618 -17.257  1.00  0.00           H  
ATOM   3053  HA  ARG B 191     -24.124 -21.024 -18.161  1.00  0.00           H  
ATOM   3054 1HB  ARG B 191     -23.202 -21.926 -15.402  1.00  0.00           H  
ATOM   3055 2HB  ARG B 191     -24.839 -21.439 -15.804  1.00  0.00           H  
ATOM   3056 1HG  ARG B 191     -23.409 -23.849 -16.952  1.00  0.00           H  
ATOM   3057 2HG  ARG B 191     -24.602 -23.857 -15.631  1.00  0.00           H  
ATOM   3058 1HD  ARG B 191     -26.234 -22.815 -17.211  1.00  0.00           H  
ATOM   3059 2HD  ARG B 191     -25.032 -23.033 -18.506  1.00  0.00           H  
ATOM   3060  HE  ARG B 191     -25.470 -25.505 -17.122  1.00  0.00           H  
ATOM   3061 1HH1 ARG B 191     -26.946 -23.319 -19.498  1.00  0.00           H  
ATOM   3062 2HH1 ARG B 191     -27.866 -24.584 -20.286  1.00  0.00           H  
ATOM   3063 1HH2 ARG B 191     -26.718 -27.134 -18.173  1.00  0.00           H  
ATOM   3064 2HH2 ARG B 191     -27.711 -26.733 -19.582  1.00  0.00           H  
ATOM   3065  N   LYS B 192     -22.772 -18.746 -17.663  1.00  0.00           N  
ATOM   3066  CA  LYS B 192     -22.577 -17.363 -17.275  1.00  0.00           C  
ATOM   3067  C   LYS B 192     -23.594 -16.468 -17.968  1.00  0.00           C  
ATOM   3068  O   LYS B 192     -24.433 -15.833 -17.337  1.00  0.00           O  
ATOM   3069  CB  LYS B 192     -21.165 -16.905 -17.607  1.00  0.00           C  
ATOM   3070  CG  LYS B 192     -20.846 -15.494 -17.153  1.00  0.00           C  
ATOM   3071  CD  LYS B 192     -19.407 -15.156 -17.444  1.00  0.00           C  
ATOM   3072  CE  LYS B 192     -19.057 -13.756 -16.993  1.00  0.00           C  
ATOM   3073  NZ  LYS B 192     -17.645 -13.445 -17.282  1.00  0.00           N  
ATOM   3074  H   LYS B 192     -22.510 -19.050 -18.595  1.00  0.00           H  
ATOM   3075  HA  LYS B 192     -22.723 -17.278 -16.200  1.00  0.00           H  
ATOM   3076 1HB  LYS B 192     -20.453 -17.582 -17.151  1.00  0.00           H  
ATOM   3077 2HB  LYS B 192     -21.005 -16.959 -18.681  1.00  0.00           H  
ATOM   3078 1HG  LYS B 192     -21.496 -14.778 -17.661  1.00  0.00           H  
ATOM   3079 2HG  LYS B 192     -21.017 -15.418 -16.081  1.00  0.00           H  
ATOM   3080 1HD  LYS B 192     -18.754 -15.862 -16.921  1.00  0.00           H  
ATOM   3081 2HD  LYS B 192     -19.220 -15.243 -18.515  1.00  0.00           H  
ATOM   3082 1HE  LYS B 192     -19.693 -13.035 -17.504  1.00  0.00           H  
ATOM   3083 2HE  LYS B 192     -19.222 -13.679 -15.919  1.00  0.00           H  
ATOM   3084 1HZ  LYS B 192     -17.419 -12.519 -16.963  1.00  0.00           H  
ATOM   3085 2HZ  LYS B 192     -17.048 -14.136 -16.791  1.00  0.00           H  
ATOM   3086 3HZ  LYS B 192     -17.469 -13.511 -18.270  1.00  0.00           H  
ATOM   3087  N   GLU B 193     -23.530 -16.446 -19.288  1.00  0.00           N  
ATOM   3088  CA  GLU B 193     -24.443 -15.631 -20.062  1.00  0.00           C  
ATOM   3089  C   GLU B 193     -25.798 -16.320 -20.077  1.00  0.00           C  
ATOM   3090  O   GLU B 193     -25.860 -17.541 -20.190  1.00  0.00           O  
ATOM   3091  CB  GLU B 193     -23.926 -15.424 -21.487  1.00  0.00           C  
ATOM   3092  CG  GLU B 193     -22.646 -14.605 -21.579  1.00  0.00           C  
ATOM   3093  CD  GLU B 193     -22.184 -14.397 -22.994  1.00  0.00           C  
ATOM   3094  OE1 GLU B 193     -22.780 -14.958 -23.882  1.00  0.00           O  
ATOM   3095  OE2 GLU B 193     -21.234 -13.676 -23.188  1.00  0.00           O  
ATOM   3096  H   GLU B 193     -22.834 -16.995 -19.764  1.00  0.00           H  
ATOM   3097  HA  GLU B 193     -24.553 -14.662 -19.575  1.00  0.00           H  
ATOM   3098 1HB  GLU B 193     -23.736 -16.393 -21.950  1.00  0.00           H  
ATOM   3099 2HB  GLU B 193     -24.688 -14.920 -22.082  1.00  0.00           H  
ATOM   3100 1HG  GLU B 193     -22.816 -13.632 -21.118  1.00  0.00           H  
ATOM   3101 2HG  GLU B 193     -21.862 -15.111 -21.016  1.00  0.00           H  
ATOM   3102  N   SER B 194     -26.875 -15.545 -19.947  1.00  0.00           N  
ATOM   3103  CA  SER B 194     -28.232 -16.095 -19.971  1.00  0.00           C  
ATOM   3104  C   SER B 194     -28.449 -17.235 -18.963  1.00  0.00           C  
ATOM   3105  O   SER B 194     -28.963 -18.300 -19.308  1.00  0.00           O  
ATOM   3106  CB  SER B 194     -28.549 -16.592 -21.368  1.00  0.00           C  
ATOM   3107  OG  SER B 194     -28.488 -15.546 -22.299  1.00  0.00           O  
ATOM   3108  H   SER B 194     -26.746 -14.549 -19.838  1.00  0.00           H  
ATOM   3109  HA  SER B 194     -28.924 -15.294 -19.703  1.00  0.00           H  
ATOM   3110 1HB  SER B 194     -27.840 -17.371 -21.646  1.00  0.00           H  
ATOM   3111 2HB  SER B 194     -29.544 -17.035 -21.380  1.00  0.00           H  
ATOM   3112  HG  SER B 194     -28.698 -15.937 -23.150  1.00  0.00           H  
ATOM   3113  N   GLY B 195     -28.083 -17.000 -17.711  1.00  0.00           N  
ATOM   3114  CA  GLY B 195     -28.277 -18.016 -16.693  1.00  0.00           C  
ATOM   3115  C   GLY B 195     -27.935 -17.517 -15.300  1.00  0.00           C  
ATOM   3116  O   GLY B 195     -27.519 -16.372 -15.117  1.00  0.00           O  
ATOM   3117  H   GLY B 195     -27.653 -16.117 -17.469  1.00  0.00           H  
ATOM   3118 1HA  GLY B 195     -29.311 -18.357 -16.717  1.00  0.00           H  
ATOM   3119 2HA  GLY B 195     -27.651 -18.877 -16.932  1.00  0.00           H  
ATOM   3120  N   ARG B 196     -28.168 -18.382 -14.312  1.00  0.00           N  
ATOM   3121  CA  ARG B 196     -27.930 -18.070 -12.905  1.00  0.00           C  
ATOM   3122  C   ARG B 196     -26.421 -18.193 -12.662  1.00  0.00           C  
ATOM   3123  O   ARG B 196     -25.804 -19.179 -13.070  1.00  0.00           O  
ATOM   3124  CB  ARG B 196     -28.695 -19.010 -11.985  1.00  0.00           C  
ATOM   3125  CG  ARG B 196     -28.555 -18.708 -10.502  1.00  0.00           C  
ATOM   3126  CD  ARG B 196     -29.395 -19.612  -9.676  1.00  0.00           C  
ATOM   3127  NE  ARG B 196     -29.253 -19.337  -8.255  1.00  0.00           N  
ATOM   3128  CZ  ARG B 196     -29.881 -20.019  -7.277  1.00  0.00           C  
ATOM   3129  NH1 ARG B 196     -30.690 -21.010  -7.581  1.00  0.00           N  
ATOM   3130  NH2 ARG B 196     -29.685 -19.691  -6.012  1.00  0.00           N  
ATOM   3131  H   ARG B 196     -28.520 -19.297 -14.552  1.00  0.00           H  
ATOM   3132  HA  ARG B 196     -28.226 -17.040 -12.710  1.00  0.00           H  
ATOM   3133 1HB  ARG B 196     -29.755 -18.976 -12.230  1.00  0.00           H  
ATOM   3134 2HB  ARG B 196     -28.355 -20.034 -12.147  1.00  0.00           H  
ATOM   3135 1HG  ARG B 196     -27.515 -18.836 -10.201  1.00  0.00           H  
ATOM   3136 2HG  ARG B 196     -28.865 -17.680 -10.309  1.00  0.00           H  
ATOM   3137 1HD  ARG B 196     -30.443 -19.482  -9.944  1.00  0.00           H  
ATOM   3138 2HD  ARG B 196     -29.101 -20.646  -9.854  1.00  0.00           H  
ATOM   3139  HE  ARG B 196     -28.639 -18.582  -7.981  1.00  0.00           H  
ATOM   3140 1HH1 ARG B 196     -30.840 -21.260  -8.548  1.00  0.00           H  
ATOM   3141 2HH1 ARG B 196     -31.161 -21.520  -6.848  1.00  0.00           H  
ATOM   3142 1HH2 ARG B 196     -29.063 -18.929  -5.778  1.00  0.00           H  
ATOM   3143 2HH2 ARG B 196     -30.155 -20.201  -5.279  1.00  0.00           H  
ATOM   3144  N   LEU B 197     -25.827 -17.167 -12.051  1.00  0.00           N  
ATOM   3145  CA  LEU B 197     -24.371 -17.075 -11.887  1.00  0.00           C  
ATOM   3146  C   LEU B 197     -23.781 -17.817 -10.705  1.00  0.00           C  
ATOM   3147  O   LEU B 197     -24.457 -18.077  -9.707  1.00  0.00           O  
ATOM   3148  CB  LEU B 197     -23.944 -15.607 -11.773  1.00  0.00           C  
ATOM   3149  CG  LEU B 197     -24.272 -14.682 -12.982  1.00  0.00           C  
ATOM   3150  CD1 LEU B 197     -23.829 -13.267 -12.638  1.00  0.00           C  
ATOM   3151  CD2 LEU B 197     -23.568 -15.182 -14.253  1.00  0.00           C  
ATOM   3152  H   LEU B 197     -26.402 -16.402 -11.724  1.00  0.00           H  
ATOM   3153  HA  LEU B 197     -23.923 -17.494 -12.791  1.00  0.00           H  
ATOM   3154 1HB  LEU B 197     -24.419 -15.182 -10.892  1.00  0.00           H  
ATOM   3155 2HB  LEU B 197     -22.862 -15.579 -11.616  1.00  0.00           H  
ATOM   3156  HG  LEU B 197     -25.349 -14.668 -13.157  1.00  0.00           H  
ATOM   3157 1HD1 LEU B 197     -24.066 -12.603 -13.471  1.00  0.00           H  
ATOM   3158 2HD1 LEU B 197     -24.352 -12.925 -11.744  1.00  0.00           H  
ATOM   3159 3HD1 LEU B 197     -22.754 -13.252 -12.457  1.00  0.00           H  
ATOM   3160 1HD2 LEU B 197     -23.803 -14.516 -15.086  1.00  0.00           H  
ATOM   3161 2HD2 LEU B 197     -22.492 -15.199 -14.097  1.00  0.00           H  
ATOM   3162 3HD2 LEU B 197     -23.915 -16.177 -14.509  1.00  0.00           H  
ATOM   3163  N   VAL B 198     -22.488 -18.126 -10.836  1.00  0.00           N  
ATOM   3164  CA  VAL B 198     -21.709 -18.765  -9.797  1.00  0.00           C  
ATOM   3165  C   VAL B 198     -20.807 -17.726  -9.146  1.00  0.00           C  
ATOM   3166  O   VAL B 198     -20.111 -16.977  -9.834  1.00  0.00           O  
ATOM   3167  CB  VAL B 198     -20.852 -19.879 -10.421  1.00  0.00           C  
ATOM   3168  CG1 VAL B 198     -20.004 -20.560  -9.364  1.00  0.00           C  
ATOM   3169  CG2 VAL B 198     -21.735 -20.872 -11.116  1.00  0.00           C  
ATOM   3170  H   VAL B 198     -22.009 -17.889 -11.697  1.00  0.00           H  
ATOM   3171  HA  VAL B 198     -22.381 -19.185  -9.047  1.00  0.00           H  
ATOM   3172  HB  VAL B 198     -20.192 -19.436 -11.152  1.00  0.00           H  
ATOM   3173 1HG1 VAL B 198     -19.403 -21.338  -9.826  1.00  0.00           H  
ATOM   3174 2HG1 VAL B 198     -19.355 -19.848  -8.871  1.00  0.00           H  
ATOM   3175 3HG1 VAL B 198     -20.663 -21.004  -8.626  1.00  0.00           H  
ATOM   3176 1HG2 VAL B 198     -21.109 -21.617 -11.576  1.00  0.00           H  
ATOM   3177 2HG2 VAL B 198     -22.404 -21.336 -10.393  1.00  0.00           H  
ATOM   3178 3HG2 VAL B 198     -22.325 -20.375 -11.884  1.00  0.00           H  
ATOM   3179  N   GLU B 199     -20.852 -17.655  -7.827  1.00  0.00           N  
ATOM   3180  CA  GLU B 199     -20.047 -16.704  -7.082  1.00  0.00           C  
ATOM   3181  C   GLU B 199     -18.651 -17.253  -6.800  1.00  0.00           C  
ATOM   3182  O   GLU B 199     -18.550 -18.255  -6.089  1.00  0.00           O  
ATOM   3183  CB  GLU B 199     -20.731 -16.409  -5.749  1.00  0.00           C  
ATOM   3184  CG  GLU B 199     -20.015 -15.419  -4.869  1.00  0.00           C  
ATOM   3185  CD  GLU B 199     -20.747 -15.163  -3.598  1.00  0.00           C  
ATOM   3186  OE1 GLU B 199     -21.767 -15.765  -3.389  1.00  0.00           O  
ATOM   3187  OE2 GLU B 199     -20.306 -14.340  -2.829  1.00  0.00           O  
ATOM   3188  H   GLU B 199     -21.460 -18.292  -7.327  1.00  0.00           H  
ATOM   3189  HA  GLU B 199     -20.000 -15.787  -7.657  1.00  0.00           H  
ATOM   3190 1HB  GLU B 199     -21.733 -16.023  -5.936  1.00  0.00           H  
ATOM   3191 2HB  GLU B 199     -20.837 -17.336  -5.185  1.00  0.00           H  
ATOM   3192 1HG  GLU B 199     -19.020 -15.801  -4.627  1.00  0.00           H  
ATOM   3193 2HG  GLU B 199     -19.892 -14.496  -5.412  1.00  0.00           H  
ATOM   3194  N   PRO B 200     -17.567 -16.692  -7.362  1.00  0.00           N  
ATOM   3195  CA  PRO B 200     -16.238 -17.165  -7.111  1.00  0.00           C  
ATOM   3196  C   PRO B 200     -15.910 -16.730  -5.716  1.00  0.00           C  
ATOM   3197  O   PRO B 200     -16.329 -15.640  -5.326  1.00  0.00           O  
ATOM   3198  CB  PRO B 200     -15.403 -16.439  -8.167  1.00  0.00           C  
ATOM   3199  CG  PRO B 200     -16.169 -15.144  -8.422  1.00  0.00           C  
ATOM   3200  CD  PRO B 200     -17.645 -15.504  -8.230  1.00  0.00           C  
ATOM   3201  HA  PRO B 200     -16.209 -18.255  -7.219  1.00  0.00           H  
ATOM   3202 1HB  PRO B 200     -14.387 -16.272  -7.783  1.00  0.00           H  
ATOM   3203 2HB  PRO B 200     -15.306 -17.072  -9.062  1.00  0.00           H  
ATOM   3204 1HG  PRO B 200     -15.838 -14.359  -7.719  1.00  0.00           H  
ATOM   3205 2HG  PRO B 200     -15.955 -14.771  -9.434  1.00  0.00           H  
ATOM   3206 1HD  PRO B 200     -18.129 -14.666  -7.706  1.00  0.00           H  
ATOM   3207 2HD  PRO B 200     -18.116 -15.739  -9.192  1.00  0.00           H  
ATOM   3208  N   VAL B 201     -15.135 -17.510  -4.993  1.00  0.00           N  
ATOM   3209  CA  VAL B 201     -14.701 -17.087  -3.666  1.00  0.00           C  
ATOM   3210  C   VAL B 201     -13.193 -17.206  -3.507  1.00  0.00           C  
ATOM   3211  O   VAL B 201     -12.592 -18.201  -3.914  1.00  0.00           O  
ATOM   3212  CB  VAL B 201     -15.445 -17.897  -2.570  1.00  0.00           C  
ATOM   3213  CG1 VAL B 201     -14.958 -17.497  -1.166  1.00  0.00           C  
ATOM   3214  CG2 VAL B 201     -16.975 -17.638  -2.689  1.00  0.00           C  
ATOM   3215  H   VAL B 201     -14.854 -18.413  -5.378  1.00  0.00           H  
ATOM   3216  HA  VAL B 201     -14.962 -16.037  -3.547  1.00  0.00           H  
ATOM   3217  HB  VAL B 201     -15.239 -18.958  -2.705  1.00  0.00           H  
ATOM   3218 1HG1 VAL B 201     -15.495 -18.083  -0.422  1.00  0.00           H  
ATOM   3219 2HG1 VAL B 201     -13.888 -17.689  -1.057  1.00  0.00           H  
ATOM   3220 3HG1 VAL B 201     -15.152 -16.439  -0.999  1.00  0.00           H  
ATOM   3221 1HG2 VAL B 201     -17.503 -18.208  -1.928  1.00  0.00           H  
ATOM   3222 2HG2 VAL B 201     -17.182 -16.575  -2.554  1.00  0.00           H  
ATOM   3223 3HG2 VAL B 201     -17.336 -17.946  -3.671  1.00  0.00           H  
ATOM   3224  N   THR B 202     -12.573 -16.169  -2.963  1.00  0.00           N  
ATOM   3225  CA  THR B 202     -11.132 -16.159  -2.814  1.00  0.00           C  
ATOM   3226  C   THR B 202     -10.605 -16.598  -1.462  1.00  0.00           C  
ATOM   3227  O   THR B 202     -11.320 -16.590  -0.455  1.00  0.00           O  
ATOM   3228  CB  THR B 202     -10.563 -14.773  -3.174  1.00  0.00           C  
ATOM   3229  OG1 THR B 202     -11.143 -13.772  -2.312  1.00  0.00           O  
ATOM   3230  CG2 THR B 202     -10.851 -14.464  -4.646  1.00  0.00           C  
ATOM   3231  H   THR B 202     -13.122 -15.372  -2.651  1.00  0.00           H  
ATOM   3232  HA  THR B 202     -10.742 -16.843  -3.544  1.00  0.00           H  
ATOM   3233  HB  THR B 202      -9.480 -14.775  -3.025  1.00  0.00           H  
ATOM   3234  HG1 THR B 202     -10.794 -13.884  -1.420  1.00  0.00           H  
ATOM   3235 1HG2 THR B 202     -10.440 -13.490  -4.907  1.00  0.00           H  
ATOM   3236 2HG2 THR B 202     -10.385 -15.225  -5.257  1.00  0.00           H  
ATOM   3237 3HG2 THR B 202     -11.918 -14.467  -4.823  1.00  0.00           H  
ATOM   3238  N   ASP B 203      -9.307 -16.897  -1.447  1.00  0.00           N  
ATOM   3239  CA  ASP B 203      -8.593 -17.275  -0.243  1.00  0.00           C  
ATOM   3240  C   ASP B 203      -7.098 -16.962  -0.350  1.00  0.00           C  
ATOM   3241  O   ASP B 203      -6.560 -16.726  -1.436  1.00  0.00           O  
ATOM   3242  CB  ASP B 203      -8.776 -18.784  -0.001  1.00  0.00           C  
ATOM   3243  CG  ASP B 203      -8.533 -19.226   1.427  1.00  0.00           C  
ATOM   3244  OD1 ASP B 203      -8.218 -18.376   2.246  1.00  0.00           O  
ATOM   3245  OD2 ASP B 203      -8.627 -20.415   1.688  1.00  0.00           O  
ATOM   3246  H   ASP B 203      -8.826 -16.896  -2.343  1.00  0.00           H  
ATOM   3247  HA  ASP B 203      -9.006 -16.712   0.595  1.00  0.00           H  
ATOM   3248 1HB  ASP B 203      -9.791 -19.073  -0.285  1.00  0.00           H  
ATOM   3249 2HB  ASP B 203      -8.089 -19.327  -0.642  1.00  0.00           H  
ATOM   3250  N   PHE B 204      -6.423 -16.999   0.790  1.00  0.00           N  
ATOM   3251  CA  PHE B 204      -4.995 -16.667   0.846  1.00  0.00           C  
ATOM   3252  C   PHE B 204      -4.161 -17.793   1.436  1.00  0.00           C  
ATOM   3253  O   PHE B 204      -4.395 -18.233   2.563  1.00  0.00           O  
ATOM   3254  CB  PHE B 204      -4.737 -15.408   1.675  1.00  0.00           C  
ATOM   3255  CG  PHE B 204      -5.349 -14.195   1.115  1.00  0.00           C  
ATOM   3256  CD1 PHE B 204      -6.609 -13.817   1.505  1.00  0.00           C  
ATOM   3257  CD2 PHE B 204      -4.675 -13.430   0.189  1.00  0.00           C  
ATOM   3258  CE1 PHE B 204      -7.186 -12.709   0.986  1.00  0.00           C  
ATOM   3259  CE2 PHE B 204      -5.258 -12.313  -0.341  1.00  0.00           C  
ATOM   3260  CZ  PHE B 204      -6.517 -11.962   0.062  1.00  0.00           C  
ATOM   3261  H   PHE B 204      -6.944 -17.265   1.631  1.00  0.00           H  
ATOM   3262  HA  PHE B 204      -4.636 -16.503  -0.172  1.00  0.00           H  
ATOM   3263 1HB  PHE B 204      -5.121 -15.549   2.685  1.00  0.00           H  
ATOM   3264 2HB  PHE B 204      -3.662 -15.242   1.756  1.00  0.00           H  
ATOM   3265  HD1 PHE B 204      -7.143 -14.420   2.238  1.00  0.00           H  
ATOM   3266  HD2 PHE B 204      -3.675 -13.727  -0.117  1.00  0.00           H  
ATOM   3267  HE1 PHE B 204      -8.182 -12.420   1.304  1.00  0.00           H  
ATOM   3268  HE2 PHE B 204      -4.726 -11.707  -1.078  1.00  0.00           H  
ATOM   3269  HZ  PHE B 204      -6.987 -11.101  -0.347  1.00  0.00           H  
ATOM   3270  N   LEU B 205      -3.177 -18.254   0.658  1.00  0.00           N  
ATOM   3271  CA  LEU B 205      -2.355 -19.403   1.042  1.00  0.00           C  
ATOM   3272  C   LEU B 205      -1.068 -18.934   1.708  1.00  0.00           C  
ATOM   3273  O   LEU B 205      -0.753 -19.316   2.842  1.00  0.00           O  
ATOM   3274  CB  LEU B 205      -2.025 -20.203  -0.227  1.00  0.00           C  
ATOM   3275  CG  LEU B 205      -3.085 -21.217  -0.766  1.00  0.00           C  
ATOM   3276  CD1 LEU B 205      -4.430 -20.495  -1.091  1.00  0.00           C  
ATOM   3277  CD2 LEU B 205      -2.543 -21.839  -2.053  1.00  0.00           C  
ATOM   3278  H   LEU B 205      -3.009 -17.825  -0.250  1.00  0.00           H  
ATOM   3279  HA  LEU B 205      -2.914 -20.032   1.730  1.00  0.00           H  
ATOM   3280 1HB  LEU B 205      -1.860 -19.511  -1.004  1.00  0.00           H  
ATOM   3281 2HB  LEU B 205      -1.097 -20.750  -0.056  1.00  0.00           H  
ATOM   3282  HG  LEU B 205      -3.270 -21.994  -0.023  1.00  0.00           H  
ATOM   3283 1HD1 LEU B 205      -5.132 -21.221  -1.483  1.00  0.00           H  
ATOM   3284 2HD1 LEU B 205      -4.859 -20.055  -0.199  1.00  0.00           H  
ATOM   3285 3HD1 LEU B 205      -4.254 -19.715  -1.836  1.00  0.00           H  
ATOM   3286 1HD2 LEU B 205      -3.268 -22.552  -2.443  1.00  0.00           H  
ATOM   3287 2HD2 LEU B 205      -2.378 -21.062  -2.793  1.00  0.00           H  
ATOM   3288 3HD2 LEU B 205      -1.604 -22.353  -1.848  1.00  0.00           H  
ATOM   3289  N   LEU B 206      -0.327 -18.098   0.981  1.00  0.00           N  
ATOM   3290  CA  LEU B 206       0.934 -17.541   1.508  1.00  0.00           C  
ATOM   3291  C   LEU B 206       0.921 -16.032   1.403  1.00  0.00           C  
ATOM   3292  O   LEU B 206       0.455 -15.496   0.391  1.00  0.00           O  
ATOM   3293  CB  LEU B 206       2.131 -18.157   0.764  1.00  0.00           C  
ATOM   3294  CG  LEU B 206       2.279 -19.719   0.902  1.00  0.00           C  
ATOM   3295  CD1 LEU B 206       3.358 -20.214  -0.020  1.00  0.00           C  
ATOM   3296  CD2 LEU B 206       2.629 -20.099   2.345  1.00  0.00           C  
ATOM   3297  H   LEU B 206      -0.691 -17.839   0.060  1.00  0.00           H  
ATOM   3298  HA  LEU B 206       1.015 -17.783   2.570  1.00  0.00           H  
ATOM   3299 1HB  LEU B 206       2.055 -17.913  -0.298  1.00  0.00           H  
ATOM   3300 2HB  LEU B 206       3.038 -17.702   1.147  1.00  0.00           H  
ATOM   3301  HG  LEU B 206       1.346 -20.194   0.612  1.00  0.00           H  
ATOM   3302 1HD1 LEU B 206       3.440 -21.293   0.068  1.00  0.00           H  
ATOM   3303 2HD1 LEU B 206       3.113 -19.964  -1.026  1.00  0.00           H  
ATOM   3304 3HD1 LEU B 206       4.302 -19.766   0.242  1.00  0.00           H  
ATOM   3305 1HD2 LEU B 206       2.727 -21.181   2.415  1.00  0.00           H  
ATOM   3306 2HD2 LEU B 206       3.571 -19.632   2.629  1.00  0.00           H  
ATOM   3307 3HD2 LEU B 206       1.849 -19.777   3.027  1.00  0.00           H  
ATOM   3308  N   ASP B 207       1.423 -15.339   2.443  1.00  0.00           N  
ATOM   3309  CA  ASP B 207       1.388 -13.881   2.401  1.00  0.00           C  
ATOM   3310  C   ASP B 207       2.672 -13.095   2.087  1.00  0.00           C  
ATOM   3311  O   ASP B 207       2.608 -11.868   1.992  1.00  0.00           O  
ATOM   3312  CB  ASP B 207       0.807 -13.412   3.723  1.00  0.00           C  
ATOM   3313  CG  ASP B 207       1.629 -13.957   4.889  1.00  0.00           C  
ATOM   3314  OD1 ASP B 207       2.313 -14.961   4.684  1.00  0.00           O  
ATOM   3315  OD2 ASP B 207       1.548 -13.418   5.976  1.00  0.00           O  
ATOM   3316  H   ASP B 207       1.794 -15.809   3.256  1.00  0.00           H  
ATOM   3317  HA  ASP B 207       0.705 -13.621   1.607  1.00  0.00           H  
ATOM   3318 1HB  ASP B 207       0.800 -12.321   3.758  1.00  0.00           H  
ATOM   3319 2HB  ASP B 207      -0.217 -13.757   3.815  1.00  0.00           H  
ATOM   3320  N   MET B 208       3.813 -13.772   1.887  1.00  0.00           N  
ATOM   3321  CA  MET B 208       5.020 -13.088   1.375  1.00  0.00           C  
ATOM   3322  C   MET B 208       5.281 -13.544  -0.074  1.00  0.00           C  
ATOM   3323  O   MET B 208       5.181 -12.737  -1.001  1.00  0.00           O  
ATOM   3324  CB  MET B 208       6.193 -13.196   2.358  1.00  0.00           C  
ATOM   3325  CG  MET B 208       5.982 -12.380   3.626  1.00  0.00           C  
ATOM   3326  SD  MET B 208       7.297 -12.599   4.856  1.00  0.00           S  
ATOM   3327  CE  MET B 208       8.688 -11.730   4.118  1.00  0.00           C  
ATOM   3328  H   MET B 208       3.800 -14.767   2.042  1.00  0.00           H  
ATOM   3329  HA  MET B 208       4.792 -12.022   1.311  1.00  0.00           H  
ATOM   3330 1HB  MET B 208       6.302 -14.192   2.731  1.00  0.00           H  
ATOM   3331 2HB  MET B 208       7.116 -12.899   1.872  1.00  0.00           H  
ATOM   3332 1HG  MET B 208       5.918 -11.323   3.368  1.00  0.00           H  
ATOM   3333 2HG  MET B 208       5.031 -12.672   4.082  1.00  0.00           H  
ATOM   3334 1HE  MET B 208       9.547 -11.789   4.788  1.00  0.00           H  
ATOM   3335 2HE  MET B 208       8.949 -12.184   3.166  1.00  0.00           H  
ATOM   3336 3HE  MET B 208       8.424 -10.683   3.963  1.00  0.00           H  
ATOM   3337  N   PRO B 209       5.552 -14.851  -0.340  1.00  0.00           N  
ATOM   3338  CA  PRO B 209       5.670 -15.410  -1.667  1.00  0.00           C  
ATOM   3339  C   PRO B 209       4.239 -15.642  -2.093  1.00  0.00           C  
ATOM   3340  O   PRO B 209       3.762 -16.772  -2.048  1.00  0.00           O  
ATOM   3341  CB  PRO B 209       6.454 -16.704  -1.450  1.00  0.00           C  
ATOM   3342  CG  PRO B 209       6.050 -17.142  -0.078  1.00  0.00           C  
ATOM   3343  CD  PRO B 209       5.888 -15.850   0.718  1.00  0.00           C  
ATOM   3344  HA  PRO B 209       6.202 -14.711  -2.330  1.00  0.00           H  
ATOM   3345 1HB  PRO B 209       6.192 -17.439  -2.229  1.00  0.00           H  
ATOM   3346 2HB  PRO B 209       7.535 -16.514  -1.539  1.00  0.00           H  
ATOM   3347 1HG  PRO B 209       5.124 -17.706  -0.135  1.00  0.00           H  
ATOM   3348 2HG  PRO B 209       6.806 -17.820   0.346  1.00  0.00           H  
ATOM   3349 1HD  PRO B 209       5.100 -15.993   1.447  1.00  0.00           H  
ATOM   3350 2HD  PRO B 209       6.864 -15.628   1.169  1.00  0.00           H  
ATOM   3351  N   TYR B 210       3.533 -14.553  -2.402  1.00  0.00           N  
ATOM   3352  CA  TYR B 210       2.090 -14.658  -2.526  1.00  0.00           C  
ATOM   3353  C   TYR B 210       1.549 -15.743  -3.399  1.00  0.00           C  
ATOM   3354  O   TYR B 210       1.972 -15.974  -4.514  1.00  0.00           O  
ATOM   3355  CB  TYR B 210       1.487 -13.344  -3.024  1.00  0.00           C  
ATOM   3356  CG  TYR B 210       1.245 -12.347  -1.962  1.00  0.00           C  
ATOM   3357  CD1 TYR B 210       2.127 -11.326  -1.724  1.00  0.00           C  
ATOM   3358  CD2 TYR B 210       0.077 -12.459  -1.221  1.00  0.00           C  
ATOM   3359  CE1 TYR B 210       1.850 -10.423  -0.723  1.00  0.00           C  
ATOM   3360  CE2 TYR B 210      -0.205 -11.567  -0.236  1.00  0.00           C  
ATOM   3361  CZ  TYR B 210       0.673 -10.553   0.025  1.00  0.00           C  
ATOM   3362  OH  TYR B 210       0.393  -9.660   1.030  1.00  0.00           O  
ATOM   3363  H   TYR B 210       3.999 -13.648  -2.429  1.00  0.00           H  
ATOM   3364  HA  TYR B 210       1.702 -14.831  -1.531  1.00  0.00           H  
ATOM   3365 1HB  TYR B 210       2.151 -12.895  -3.760  1.00  0.00           H  
ATOM   3366 2HB  TYR B 210       0.537 -13.544  -3.525  1.00  0.00           H  
ATOM   3367  HD1 TYR B 210       3.039 -11.235  -2.310  1.00  0.00           H  
ATOM   3368  HD2 TYR B 210      -0.619 -13.272  -1.429  1.00  0.00           H  
ATOM   3369  HE1 TYR B 210       2.542  -9.609  -0.513  1.00  0.00           H  
ATOM   3370  HE2 TYR B 210      -1.120 -11.663   0.345  1.00  0.00           H  
ATOM   3371  HH  TYR B 210       1.108  -9.017   1.089  1.00  0.00           H  
ATOM   3372  N   HIS B 211       0.521 -16.366  -2.816  1.00  0.00           N  
ATOM   3373  CA  HIS B 211      -0.318 -17.407  -3.385  1.00  0.00           C  
ATOM   3374  C   HIS B 211      -1.768 -17.107  -3.062  1.00  0.00           C  
ATOM   3375  O   HIS B 211      -2.200 -17.304  -1.910  1.00  0.00           O  
ATOM   3376  CB  HIS B 211       0.069 -18.818  -2.918  1.00  0.00           C  
ATOM   3377  CG  HIS B 211       1.324 -19.405  -3.495  1.00  0.00           C  
ATOM   3378  ND1 HIS B 211       2.563 -18.861  -3.324  1.00  0.00           N  
ATOM   3379  CD2 HIS B 211       1.505 -20.545  -4.206  1.00  0.00           C  
ATOM   3380  CE1 HIS B 211       3.463 -19.622  -3.918  1.00  0.00           C  
ATOM   3381  NE2 HIS B 211       2.847 -20.658  -4.460  1.00  0.00           N  
ATOM   3382  H   HIS B 211       0.336 -16.085  -1.856  1.00  0.00           H  
ATOM   3383  HA  HIS B 211      -0.228 -17.397  -4.471  1.00  0.00           H  
ATOM   3384 1HB  HIS B 211       0.189 -18.817  -1.840  1.00  0.00           H  
ATOM   3385 2HB  HIS B 211      -0.737 -19.492  -3.161  1.00  0.00           H  
ATOM   3386  HD1 HIS B 211       2.806 -18.006  -2.827  1.00  0.00           H  
ATOM   3387  HD2 HIS B 211       0.818 -21.310  -4.564  1.00  0.00           H  
ATOM   3388  HE1 HIS B 211       4.513 -19.339  -3.890  1.00  0.00           H  
ATOM   3389  N   ILE B 212      -2.485 -16.565  -4.046  1.00  0.00           N  
ATOM   3390  CA  ILE B 212      -3.870 -16.153  -3.870  1.00  0.00           C  
ATOM   3391  C   ILE B 212      -4.748 -17.070  -4.691  1.00  0.00           C  
ATOM   3392  O   ILE B 212      -4.467 -17.338  -5.861  1.00  0.00           O  
ATOM   3393  CB  ILE B 212      -4.110 -14.675  -4.281  1.00  0.00           C  
ATOM   3394  CG1 ILE B 212      -3.200 -13.737  -3.433  1.00  0.00           C  
ATOM   3395  CG2 ILE B 212      -5.617 -14.307  -4.042  1.00  0.00           C  
ATOM   3396  CD1 ILE B 212      -3.181 -12.278  -3.881  1.00  0.00           C  
ATOM   3397  H   ILE B 212      -2.045 -16.444  -4.965  1.00  0.00           H  
ATOM   3398  HA  ILE B 212      -4.147 -16.264  -2.822  1.00  0.00           H  
ATOM   3399  HB  ILE B 212      -3.854 -14.537  -5.334  1.00  0.00           H  
ATOM   3400 1HG1 ILE B 212      -3.514 -13.782  -2.411  1.00  0.00           H  
ATOM   3401 2HG1 ILE B 212      -2.174 -14.105  -3.493  1.00  0.00           H  
ATOM   3402 1HG2 ILE B 212      -5.804 -13.281  -4.324  1.00  0.00           H  
ATOM   3403 2HG2 ILE B 212      -6.263 -14.950  -4.634  1.00  0.00           H  
ATOM   3404 3HG2 ILE B 212      -5.860 -14.441  -2.979  1.00  0.00           H  
ATOM   3405 1HD1 ILE B 212      -2.501 -11.720  -3.237  1.00  0.00           H  
ATOM   3406 2HD1 ILE B 212      -2.827 -12.218  -4.911  1.00  0.00           H  
ATOM   3407 3HD1 ILE B 212      -4.162 -11.829  -3.817  1.00  0.00           H  
ATOM   3408  N   ARG B 213      -5.756 -17.624  -4.058  1.00  0.00           N  
ATOM   3409  CA  ARG B 213      -6.650 -18.567  -4.698  1.00  0.00           C  
ATOM   3410  C   ARG B 213      -8.044 -18.024  -4.966  1.00  0.00           C  
ATOM   3411  O   ARG B 213      -8.584 -17.269  -4.164  1.00  0.00           O  
ATOM   3412  CB  ARG B 213      -6.716 -19.839  -3.857  1.00  0.00           C  
ATOM   3413  CG  ARG B 213      -7.577 -20.956  -4.405  1.00  0.00           C  
ATOM   3414  CD  ARG B 213      -7.420 -22.211  -3.630  1.00  0.00           C  
ATOM   3415  NE  ARG B 213      -7.846 -22.083  -2.228  1.00  0.00           N  
ATOM   3416  CZ  ARG B 213      -7.873 -23.111  -1.343  1.00  0.00           C  
ATOM   3417  NH1 ARG B 213      -7.525 -24.322  -1.741  1.00  0.00           N  
ATOM   3418  NH2 ARG B 213      -8.249 -22.919  -0.075  1.00  0.00           N  
ATOM   3419  H   ARG B 213      -5.932 -17.348  -3.091  1.00  0.00           H  
ATOM   3420  HA  ARG B 213      -6.218 -18.836  -5.653  1.00  0.00           H  
ATOM   3421 1HB  ARG B 213      -5.718 -20.231  -3.734  1.00  0.00           H  
ATOM   3422 2HB  ARG B 213      -7.086 -19.585  -2.868  1.00  0.00           H  
ATOM   3423 1HG  ARG B 213      -8.615 -20.663  -4.335  1.00  0.00           H  
ATOM   3424 2HG  ARG B 213      -7.323 -21.154  -5.450  1.00  0.00           H  
ATOM   3425 1HD  ARG B 213      -8.022 -22.988  -4.105  1.00  0.00           H  
ATOM   3426 2HD  ARG B 213      -6.373 -22.504  -3.641  1.00  0.00           H  
ATOM   3427  HE  ARG B 213      -8.124 -21.169  -1.893  1.00  0.00           H  
ATOM   3428 1HH1 ARG B 213      -7.242 -24.484  -2.697  1.00  0.00           H  
ATOM   3429 2HH1 ARG B 213      -7.545 -25.095  -1.091  1.00  0.00           H  
ATOM   3430 1HH2 ARG B 213      -8.511 -21.980   0.288  1.00  0.00           H  
ATOM   3431 2HH2 ARG B 213      -8.263 -23.695   0.567  1.00  0.00           H  
ATOM   3432  N   SER B 214      -8.638 -18.461  -6.078  1.00  0.00           N  
ATOM   3433  CA  SER B 214     -10.033 -18.185  -6.405  1.00  0.00           C  
ATOM   3434  C   SER B 214     -10.705 -19.491  -6.783  1.00  0.00           C  
ATOM   3435  O   SER B 214     -10.193 -20.242  -7.616  1.00  0.00           O  
ATOM   3436  CB  SER B 214     -10.149 -17.215  -7.560  1.00  0.00           C  
ATOM   3437  OG  SER B 214     -11.495 -16.999  -7.929  1.00  0.00           O  
ATOM   3438  H   SER B 214      -8.081 -19.000  -6.738  1.00  0.00           H  
ATOM   3439  HA  SER B 214     -10.539 -17.782  -5.535  1.00  0.00           H  
ATOM   3440 1HB  SER B 214      -9.696 -16.280  -7.281  1.00  0.00           H  
ATOM   3441 2HB  SER B 214      -9.599 -17.614  -8.409  1.00  0.00           H  
ATOM   3442  HG  SER B 214     -11.848 -16.384  -7.276  1.00  0.00           H  
ATOM   3443  N   ILE B 215     -11.827 -19.788  -6.141  1.00  0.00           N  
ATOM   3444  CA  ILE B 215     -12.546 -21.015  -6.421  1.00  0.00           C  
ATOM   3445  C   ILE B 215     -13.888 -20.768  -7.057  1.00  0.00           C  
ATOM   3446  O   ILE B 215     -14.684 -19.966  -6.561  1.00  0.00           O  
ATOM   3447  CB  ILE B 215     -12.746 -21.853  -5.138  1.00  0.00           C  
ATOM   3448  CG1 ILE B 215     -11.364 -22.203  -4.554  1.00  0.00           C  
ATOM   3449  CG2 ILE B 215     -13.569 -23.133  -5.461  1.00  0.00           C  
ATOM   3450  CD1 ILE B 215     -11.380 -22.879  -3.202  1.00  0.00           C  
ATOM   3451  H   ILE B 215     -12.181 -19.156  -5.428  1.00  0.00           H  
ATOM   3452  HA  ILE B 215     -11.955 -21.597  -7.117  1.00  0.00           H  
ATOM   3453  HB  ILE B 215     -13.274 -21.254  -4.393  1.00  0.00           H  
ATOM   3454 1HG1 ILE B 215     -10.852 -22.810  -5.252  1.00  0.00           H  
ATOM   3455 2HG1 ILE B 215     -10.809 -21.287  -4.442  1.00  0.00           H  
ATOM   3456 1HG2 ILE B 215     -13.715 -23.720  -4.567  1.00  0.00           H  
ATOM   3457 2HG2 ILE B 215     -14.548 -22.873  -5.855  1.00  0.00           H  
ATOM   3458 3HG2 ILE B 215     -13.030 -23.725  -6.201  1.00  0.00           H  
ATOM   3459 1HD1 ILE B 215     -10.368 -23.066  -2.885  1.00  0.00           H  
ATOM   3460 2HD1 ILE B 215     -11.873 -22.231  -2.477  1.00  0.00           H  
ATOM   3461 3HD1 ILE B 215     -11.904 -23.820  -3.253  1.00  0.00           H  
ATOM   3462  N   LEU B 216     -14.137 -21.436  -8.178  1.00  0.00           N  
ATOM   3463  CA  LEU B 216     -15.418 -21.300  -8.848  1.00  0.00           C  
ATOM   3464  C   LEU B 216     -16.108 -22.646  -8.598  1.00  0.00           C  
ATOM   3465  O   LEU B 216     -15.526 -23.699  -8.870  1.00  0.00           O  
ATOM   3466  CB  LEU B 216     -15.248 -20.998 -10.359  1.00  0.00           C  
ATOM   3467  CG  LEU B 216     -16.567 -20.668 -11.191  1.00  0.00           C  
ATOM   3468  CD1 LEU B 216     -17.107 -19.283 -10.729  1.00  0.00           C  
ATOM   3469  CD2 LEU B 216     -16.300 -20.637 -12.693  1.00  0.00           C  
ATOM   3470  H   LEU B 216     -13.426 -22.086  -8.517  1.00  0.00           H  
ATOM   3471  HA  LEU B 216     -16.006 -20.507  -8.390  1.00  0.00           H  
ATOM   3472 1HB  LEU B 216     -14.594 -20.140 -10.447  1.00  0.00           H  
ATOM   3473 2HB  LEU B 216     -14.758 -21.826 -10.815  1.00  0.00           H  
ATOM   3474  HG  LEU B 216     -17.321 -21.425 -10.985  1.00  0.00           H  
ATOM   3475 1HD1 LEU B 216     -18.007 -19.038 -11.276  1.00  0.00           H  
ATOM   3476 2HD1 LEU B 216     -17.325 -19.276  -9.676  1.00  0.00           H  
ATOM   3477 3HD1 LEU B 216     -16.355 -18.524 -10.935  1.00  0.00           H  
ATOM   3478 1HD2 LEU B 216     -17.223 -20.407 -13.208  1.00  0.00           H  
ATOM   3479 2HD2 LEU B 216     -15.575 -19.885 -12.915  1.00  0.00           H  
ATOM   3480 3HD2 LEU B 216     -15.940 -21.585 -13.031  1.00  0.00           H  
ATOM   3481  N   HIS B 217     -17.310 -22.626  -8.024  1.00  0.00           N  
ATOM   3482  CA  HIS B 217     -18.004 -23.866  -7.640  1.00  0.00           C  
ATOM   3483  C   HIS B 217     -19.445 -24.018  -8.086  1.00  0.00           C  
ATOM   3484  O   HIS B 217     -20.315 -23.225  -7.704  1.00  0.00           O  
ATOM   3485  CB  HIS B 217     -17.985 -24.038  -6.118  1.00  0.00           C  
ATOM   3486  CG  HIS B 217     -18.775 -25.253  -5.619  1.00  0.00           C  
ATOM   3487  ND1 HIS B 217     -19.607 -25.177  -4.520  1.00  0.00           N  
ATOM   3488  CD2 HIS B 217     -18.867 -26.541  -6.063  1.00  0.00           C  
ATOM   3489  CE1 HIS B 217     -20.180 -26.348  -4.320  1.00  0.00           C  
ATOM   3490  NE2 HIS B 217     -19.756 -27.186  -5.235  1.00  0.00           N  
ATOM   3491  H   HIS B 217     -17.747 -21.736  -7.826  1.00  0.00           H  
ATOM   3492  HA  HIS B 217     -17.460 -24.707  -8.065  1.00  0.00           H  
ATOM   3493 1HB  HIS B 217     -16.952 -24.147  -5.784  1.00  0.00           H  
ATOM   3494 2HB  HIS B 217     -18.391 -23.143  -5.647  1.00  0.00           H  
ATOM   3495  HD2 HIS B 217     -18.351 -26.979  -6.914  1.00  0.00           H  
ATOM   3496  HE1 HIS B 217     -20.889 -26.583  -3.530  1.00  0.00           H  
ATOM   3497  HE2 HIS B 217     -20.058 -28.166  -5.304  1.00  0.00           H  
ATOM   3498  N   ILE B 218     -19.704 -25.095  -8.829  1.00  0.00           N  
ATOM   3499  CA  ILE B 218     -21.054 -25.437  -9.238  1.00  0.00           C  
ATOM   3500  C   ILE B 218     -21.550 -26.692  -8.492  1.00  0.00           C  
ATOM   3501  O   ILE B 218     -21.045 -27.801  -8.738  1.00  0.00           O  
ATOM   3502  CB  ILE B 218     -21.137 -25.718 -10.751  1.00  0.00           C  
ATOM   3503  CG1 ILE B 218     -20.727 -24.501 -11.527  1.00  0.00           C  
ATOM   3504  CG2 ILE B 218     -22.535 -26.183 -11.132  1.00  0.00           C  
ATOM   3505  CD1 ILE B 218     -20.480 -24.755 -12.988  1.00  0.00           C  
ATOM   3506  H   ILE B 218     -18.919 -25.699  -9.098  1.00  0.00           H  
ATOM   3507  HA  ILE B 218     -21.684 -24.582  -9.036  1.00  0.00           H  
ATOM   3508  HB  ILE B 218     -20.448 -26.498 -11.002  1.00  0.00           H  
ATOM   3509 1HG1 ILE B 218     -21.525 -23.786 -11.441  1.00  0.00           H  
ATOM   3510 2HG1 ILE B 218     -19.824 -24.079 -11.091  1.00  0.00           H  
ATOM   3511 1HG2 ILE B 218     -22.578 -26.401 -12.203  1.00  0.00           H  
ATOM   3512 2HG2 ILE B 218     -22.786 -27.085 -10.569  1.00  0.00           H  
ATOM   3513 3HG2 ILE B 218     -23.258 -25.402 -10.892  1.00  0.00           H  
ATOM   3514 1HD1 ILE B 218     -20.210 -23.824 -13.483  1.00  0.00           H  
ATOM   3515 2HD1 ILE B 218     -19.669 -25.476 -13.096  1.00  0.00           H  
ATOM   3516 3HD1 ILE B 218     -21.385 -25.159 -13.450  1.00  0.00           H  
ATOM   3517  N   PRO B 219     -22.483 -26.569  -7.522  1.00  0.00           N  
ATOM   3518  CA  PRO B 219     -23.042 -27.686  -6.790  1.00  0.00           C  
ATOM   3519  C   PRO B 219     -23.985 -28.394  -7.736  1.00  0.00           C  
ATOM   3520  O   PRO B 219     -24.605 -27.725  -8.565  1.00  0.00           O  
ATOM   3521  CB  PRO B 219     -23.752 -27.013  -5.609  1.00  0.00           C  
ATOM   3522  CG  PRO B 219     -24.157 -25.653  -6.134  1.00  0.00           C  
ATOM   3523  CD  PRO B 219     -23.060 -25.253  -7.127  1.00  0.00           C  
ATOM   3524  HA  PRO B 219     -22.239 -28.353  -6.464  1.00  0.00           H  
ATOM   3525 1HB  PRO B 219     -24.617 -27.621  -5.304  1.00  0.00           H  
ATOM   3526 2HB  PRO B 219     -23.084 -26.962  -4.745  1.00  0.00           H  
ATOM   3527 1HG  PRO B 219     -25.151 -25.718  -6.604  1.00  0.00           H  
ATOM   3528 2HG  PRO B 219     -24.248 -24.940  -5.301  1.00  0.00           H  
ATOM   3529 1HD  PRO B 219     -23.554 -24.756  -7.970  1.00  0.00           H  
ATOM   3530 2HD  PRO B 219     -22.290 -24.621  -6.647  1.00  0.00           H  
ATOM   3531  N   SER B 220     -24.171 -29.702  -7.561  1.00  0.00           N  
ATOM   3532  CA  SER B 220     -25.134 -30.447  -8.382  1.00  0.00           C  
ATOM   3533  C   SER B 220     -24.970 -30.165  -9.888  1.00  0.00           C  
ATOM   3534  O   SER B 220     -25.872 -29.624 -10.523  1.00  0.00           O  
ATOM   3535  CB  SER B 220     -26.546 -30.102  -7.951  1.00  0.00           C  
ATOM   3536  OG  SER B 220     -26.763 -30.455  -6.612  1.00  0.00           O  
ATOM   3537  H   SER B 220     -23.633 -30.197  -6.864  1.00  0.00           H  
ATOM   3538  HA  SER B 220     -24.954 -31.507  -8.220  1.00  0.00           H  
ATOM   3539 1HB  SER B 220     -26.715 -29.033  -8.080  1.00  0.00           H  
ATOM   3540 2HB  SER B 220     -27.259 -30.625  -8.587  1.00  0.00           H  
ATOM   3541  HG  SER B 220     -27.670 -30.208  -6.417  1.00  0.00           H  
ATOM   3542  N   ALA B 221     -23.803 -30.508 -10.445  1.00  0.00           N  
ATOM   3543  CA  ALA B 221     -23.485 -30.211 -11.841  1.00  0.00           C  
ATOM   3544  C   ALA B 221     -24.481 -30.836 -12.800  1.00  0.00           C  
ATOM   3545  O   ALA B 221     -24.915 -31.980 -12.621  1.00  0.00           O  
ATOM   3546  CB  ALA B 221     -22.096 -30.716 -12.166  1.00  0.00           C  
ATOM   3547  H   ALA B 221     -23.093 -30.980  -9.888  1.00  0.00           H  
ATOM   3548  HA  ALA B 221     -23.520 -29.129 -11.977  1.00  0.00           H  
ATOM   3549 1HB  ALA B 221     -21.851 -30.464 -13.191  1.00  0.00           H  
ATOM   3550 2HB  ALA B 221     -21.411 -30.240 -11.484  1.00  0.00           H  
ATOM   3551 3HB  ALA B 221     -22.051 -31.799 -12.032  1.00  0.00           H  
ATOM   3552  N   GLU B 222     -24.810 -30.098 -13.848  1.00  0.00           N  
ATOM   3553  CA  GLU B 222     -25.744 -30.588 -14.838  1.00  0.00           C  
ATOM   3554  C   GLU B 222     -25.124 -30.857 -16.190  1.00  0.00           C  
ATOM   3555  O   GLU B 222     -24.020 -30.411 -16.518  1.00  0.00           O  
ATOM   3556  CB  GLU B 222     -26.940 -29.639 -14.983  1.00  0.00           C  
ATOM   3557  CG  GLU B 222     -27.860 -29.588 -13.752  1.00  0.00           C  
ATOM   3558  CD  GLU B 222     -28.632 -30.904 -13.579  1.00  0.00           C  
ATOM   3559  OE1 GLU B 222     -28.750 -31.621 -14.555  1.00  0.00           O  
ATOM   3560  OE2 GLU B 222     -29.102 -31.178 -12.507  1.00  0.00           O  
ATOM   3561  H   GLU B 222     -24.421 -29.154 -13.963  1.00  0.00           H  
ATOM   3562  HA  GLU B 222     -26.143 -31.530 -14.475  1.00  0.00           H  
ATOM   3563 1HB  GLU B 222     -26.571 -28.625 -15.170  1.00  0.00           H  
ATOM   3564 2HB  GLU B 222     -27.539 -29.929 -15.844  1.00  0.00           H  
ATOM   3565 1HG  GLU B 222     -27.253 -29.403 -12.860  1.00  0.00           H  
ATOM   3566 2HG  GLU B 222     -28.560 -28.760 -13.858  1.00  0.00           H  
ATOM   3567  N   LEU B 223     -25.853 -31.602 -16.985  1.00  0.00           N  
ATOM   3568  CA  LEU B 223     -25.429 -31.864 -18.334  1.00  0.00           C  
ATOM   3569  C   LEU B 223     -25.430 -30.487 -18.975  1.00  0.00           C  
ATOM   3570  O   LEU B 223     -26.174 -29.617 -18.522  1.00  0.00           O  
ATOM   3571  CB  LEU B 223     -26.392 -32.841 -19.003  1.00  0.00           C  
ATOM   3572  CG  LEU B 223     -26.459 -34.212 -18.304  1.00  0.00           C  
ATOM   3573  CD1 LEU B 223     -27.584 -35.053 -18.901  1.00  0.00           C  
ATOM   3574  CD2 LEU B 223     -25.123 -34.920 -18.422  1.00  0.00           C  
ATOM   3575  H   LEU B 223     -26.740 -31.964 -16.649  1.00  0.00           H  
ATOM   3576  HA  LEU B 223     -24.416 -32.271 -18.340  1.00  0.00           H  
ATOM   3577 1HB  LEU B 223     -27.391 -32.408 -19.004  1.00  0.00           H  
ATOM   3578 2HB  LEU B 223     -26.077 -33.000 -20.035  1.00  0.00           H  
ATOM   3579  HG  LEU B 223     -26.677 -34.055 -17.259  1.00  0.00           H  
ATOM   3580 1HD1 LEU B 223     -27.640 -36.012 -18.381  1.00  0.00           H  
ATOM   3581 2HD1 LEU B 223     -28.530 -34.528 -18.783  1.00  0.00           H  
ATOM   3582 3HD1 LEU B 223     -27.395 -35.228 -19.958  1.00  0.00           H  
ATOM   3583 1HD2 LEU B 223     -25.192 -35.864 -17.903  1.00  0.00           H  
ATOM   3584 2HD2 LEU B 223     -24.884 -35.095 -19.471  1.00  0.00           H  
ATOM   3585 3HD2 LEU B 223     -24.342 -34.313 -17.976  1.00  0.00           H  
ATOM   3586  N   GLU B 224     -24.558 -30.274 -19.943  1.00  0.00           N  
ATOM   3587  CA  GLU B 224     -24.350 -28.979 -20.606  1.00  0.00           C  
ATOM   3588  C   GLU B 224     -23.670 -27.920 -19.710  1.00  0.00           C  
ATOM   3589  O   GLU B 224     -23.483 -26.788 -20.145  1.00  0.00           O  
ATOM   3590  CB  GLU B 224     -25.658 -28.374 -21.132  1.00  0.00           C  
ATOM   3591  CG  GLU B 224     -26.423 -29.135 -22.156  1.00  0.00           C  
ATOM   3592  CD  GLU B 224     -27.688 -28.374 -22.518  1.00  0.00           C  
ATOM   3593  OE1 GLU B 224     -28.097 -27.508 -21.743  1.00  0.00           O  
ATOM   3594  OE2 GLU B 224     -28.244 -28.649 -23.555  1.00  0.00           O  
ATOM   3595  H   GLU B 224     -23.997 -31.057 -20.248  1.00  0.00           H  
ATOM   3596  HA  GLU B 224     -23.696 -29.147 -21.463  1.00  0.00           H  
ATOM   3597 1HB  GLU B 224     -26.331 -28.230 -20.354  1.00  0.00           H  
ATOM   3598 2HB  GLU B 224     -25.451 -27.389 -21.549  1.00  0.00           H  
ATOM   3599 1HG  GLU B 224     -25.812 -29.266 -23.047  1.00  0.00           H  
ATOM   3600 2HG  GLU B 224     -26.686 -30.118 -21.767  1.00  0.00           H  
ATOM   3601  N   ASP B 225     -23.147 -28.324 -18.527  1.00  0.00           N  
ATOM   3602  CA  ASP B 225     -22.241 -27.438 -17.780  1.00  0.00           C  
ATOM   3603  C   ASP B 225     -20.838 -27.763 -18.287  1.00  0.00           C  
ATOM   3604  O   ASP B 225     -19.834 -27.214 -17.825  1.00  0.00           O  
ATOM   3605  CB  ASP B 225     -22.269 -27.619 -16.249  1.00  0.00           C  
ATOM   3606  CG  ASP B 225     -23.538 -27.185 -15.591  1.00  0.00           C  
ATOM   3607  OD1 ASP B 225     -24.252 -26.429 -16.207  1.00  0.00           O  
ATOM   3608  OD2 ASP B 225     -23.772 -27.561 -14.454  1.00  0.00           O  
ATOM   3609  H   ASP B 225     -23.383 -29.234 -18.126  1.00  0.00           H  
ATOM   3610  HA  ASP B 225     -22.468 -26.398 -18.017  1.00  0.00           H  
ATOM   3611 1HB  ASP B 225     -22.112 -28.662 -16.016  1.00  0.00           H  
ATOM   3612 2HB  ASP B 225     -21.448 -27.061 -15.802  1.00  0.00           H  
ATOM   3613  N   SER B 226     -20.795 -28.720 -19.213  1.00  0.00           N  
ATOM   3614  CA  SER B 226     -19.590 -29.176 -19.859  1.00  0.00           C  
ATOM   3615  C   SER B 226     -19.051 -28.017 -20.687  1.00  0.00           C  
ATOM   3616  O   SER B 226     -19.830 -27.252 -21.263  1.00  0.00           O  
ATOM   3617  CB  SER B 226     -19.900 -30.336 -20.803  1.00  0.00           C  
ATOM   3618  OG  SER B 226     -20.418 -31.475 -20.127  1.00  0.00           O  
ATOM   3619  H   SER B 226     -21.665 -29.126 -19.503  1.00  0.00           H  
ATOM   3620  HA  SER B 226     -18.867 -29.462 -19.102  1.00  0.00           H  
ATOM   3621 1HB  SER B 226     -20.618 -29.999 -21.548  1.00  0.00           H  
ATOM   3622 2HB  SER B 226     -18.989 -30.611 -21.332  1.00  0.00           H  
ATOM   3623  HG  SER B 226     -20.644 -32.110 -20.823  1.00  0.00           H  
ATOM   3624  N   GLY B 227     -17.744 -27.910 -20.802  1.00  0.00           N  
ATOM   3625  CA  GLY B 227     -17.190 -26.875 -21.653  1.00  0.00           C  
ATOM   3626  C   GLY B 227     -15.901 -26.308 -21.127  1.00  0.00           C  
ATOM   3627  O   GLY B 227     -15.231 -26.892 -20.267  1.00  0.00           O  
ATOM   3628  H   GLY B 227     -17.150 -28.558 -20.295  1.00  0.00           H  
ATOM   3629 1HA  GLY B 227     -17.021 -27.285 -22.648  1.00  0.00           H  
ATOM   3630 2HA  GLY B 227     -17.914 -26.072 -21.765  1.00  0.00           H  
ATOM   3631  N   THR B 228     -15.524 -25.175 -21.689  1.00  0.00           N  
ATOM   3632  CA  THR B 228     -14.278 -24.561 -21.303  1.00  0.00           C  
ATOM   3633  C   THR B 228     -14.510 -23.587 -20.157  1.00  0.00           C  
ATOM   3634  O   THR B 228     -15.400 -22.733 -20.223  1.00  0.00           O  
ATOM   3635  CB  THR B 228     -13.636 -23.805 -22.479  1.00  0.00           C  
ATOM   3636  OG1 THR B 228     -13.380 -24.709 -23.573  1.00  0.00           O  
ATOM   3637  CG2 THR B 228     -12.301 -23.218 -22.004  1.00  0.00           C  
ATOM   3638  H   THR B 228     -16.106 -24.740 -22.391  1.00  0.00           H  
ATOM   3639  HA  THR B 228     -13.587 -25.332 -20.958  1.00  0.00           H  
ATOM   3640  HB  THR B 228     -14.294 -23.008 -22.818  1.00  0.00           H  
ATOM   3641  HG1 THR B 228     -12.833 -25.454 -23.260  1.00  0.00           H  
ATOM   3642 1HG2 THR B 228     -11.824 -22.686 -22.821  1.00  0.00           H  
ATOM   3643 2HG2 THR B 228     -12.470 -22.525 -21.180  1.00  0.00           H  
ATOM   3644 3HG2 THR B 228     -11.652 -24.029 -21.667  1.00  0.00           H  
ATOM   3645  N   TYR B 229     -13.712 -23.740 -19.113  1.00  0.00           N  
ATOM   3646  CA  TYR B 229     -13.722 -22.855 -17.962  1.00  0.00           C  
ATOM   3647  C   TYR B 229     -12.410 -22.083 -17.938  1.00  0.00           C  
ATOM   3648  O   TYR B 229     -11.332 -22.689 -17.880  1.00  0.00           O  
ATOM   3649  CB  TYR B 229     -13.905 -23.661 -16.682  1.00  0.00           C  
ATOM   3650  CG  TYR B 229     -15.287 -24.276 -16.486  1.00  0.00           C  
ATOM   3651  CD1 TYR B 229     -15.673 -25.438 -17.138  1.00  0.00           C  
ATOM   3652  CD2 TYR B 229     -16.141 -23.685 -15.586  1.00  0.00           C  
ATOM   3653  CE1 TYR B 229     -16.925 -25.979 -16.882  1.00  0.00           C  
ATOM   3654  CE2 TYR B 229     -17.368 -24.227 -15.318  1.00  0.00           C  
ATOM   3655  CZ  TYR B 229     -17.769 -25.360 -15.960  1.00  0.00           C  
ATOM   3656  OH  TYR B 229     -19.009 -25.873 -15.697  1.00  0.00           O  
ATOM   3657  H   TYR B 229     -13.032 -24.500 -19.129  1.00  0.00           H  
ATOM   3658  HA  TYR B 229     -14.538 -22.139 -18.063  1.00  0.00           H  
ATOM   3659 1HB  TYR B 229     -13.172 -24.472 -16.664  1.00  0.00           H  
ATOM   3660 2HB  TYR B 229     -13.699 -23.016 -15.832  1.00  0.00           H  
ATOM   3661  HD1 TYR B 229     -15.001 -25.922 -17.851  1.00  0.00           H  
ATOM   3662  HD2 TYR B 229     -15.826 -22.779 -15.071  1.00  0.00           H  
ATOM   3663  HE1 TYR B 229     -17.245 -26.889 -17.400  1.00  0.00           H  
ATOM   3664  HE2 TYR B 229     -18.027 -23.746 -14.598  1.00  0.00           H  
ATOM   3665  HH  TYR B 229     -19.266 -26.483 -16.417  1.00  0.00           H  
ATOM   3666  N   THR B 230     -12.499 -20.750 -17.985  1.00  0.00           N  
ATOM   3667  CA  THR B 230     -11.297 -19.919 -18.055  1.00  0.00           C  
ATOM   3668  C   THR B 230     -11.139 -18.928 -16.904  1.00  0.00           C  
ATOM   3669  O   THR B 230     -12.081 -18.214 -16.545  1.00  0.00           O  
ATOM   3670  CB  THR B 230     -11.267 -19.142 -19.384  1.00  0.00           C  
ATOM   3671  OG1 THR B 230     -11.257 -20.065 -20.481  1.00  0.00           O  
ATOM   3672  CG2 THR B 230     -10.031 -18.258 -19.458  1.00  0.00           C  
ATOM   3673  H   THR B 230     -13.422 -20.314 -18.000  1.00  0.00           H  
ATOM   3674  HA  THR B 230     -10.429 -20.573 -18.028  1.00  0.00           H  
ATOM   3675  HB  THR B 230     -12.158 -18.518 -19.460  1.00  0.00           H  
ATOM   3676  HG1 THR B 230     -12.149 -20.383 -20.639  1.00  0.00           H  
ATOM   3677 1HG2 THR B 230     -10.027 -17.716 -20.403  1.00  0.00           H  
ATOM   3678 2HG2 THR B 230     -10.042 -17.547 -18.632  1.00  0.00           H  
ATOM   3679 3HG2 THR B 230      -9.138 -18.877 -19.391  1.00  0.00           H  
ATOM   3680  N   CYS B 231      -9.923 -18.886 -16.342  1.00  0.00           N  
ATOM   3681  CA  CYS B 231      -9.558 -17.957 -15.273  1.00  0.00           C  
ATOM   3682  C   CYS B 231      -8.612 -16.875 -15.790  1.00  0.00           C  
ATOM   3683  O   CYS B 231      -7.444 -17.146 -16.105  1.00  0.00           O  
ATOM   3684  CB  CYS B 231      -8.859 -18.683 -14.123  1.00  0.00           C  
ATOM   3685  SG  CYS B 231      -8.403 -17.614 -12.710  1.00  0.00           S  
ATOM   3686  H   CYS B 231      -9.200 -19.510 -16.704  1.00  0.00           H  
ATOM   3687  HA  CYS B 231     -10.462 -17.479 -14.892  1.00  0.00           H  
ATOM   3688 1HB  CYS B 231      -9.493 -19.485 -13.758  1.00  0.00           H  
ATOM   3689 2HB  CYS B 231      -7.954 -19.122 -14.504  1.00  0.00           H  
ATOM   3690  N   ASN B 232      -9.138 -15.664 -15.935  1.00  0.00           N  
ATOM   3691  CA  ASN B 232      -8.381 -14.515 -16.422  1.00  0.00           C  
ATOM   3692  C   ASN B 232      -7.896 -13.709 -15.237  1.00  0.00           C  
ATOM   3693  O   ASN B 232      -8.681 -13.329 -14.363  1.00  0.00           O  
ATOM   3694  CB  ASN B 232      -9.177 -13.687 -17.409  1.00  0.00           C  
ATOM   3695  CG  ASN B 232      -8.380 -12.520 -17.946  1.00  0.00           C  
ATOM   3696  OD1 ASN B 232      -8.139 -11.552 -17.224  1.00  0.00           O  
ATOM   3697  ND2 ASN B 232      -7.955 -12.589 -19.180  1.00  0.00           N  
ATOM   3698  H   ASN B 232     -10.107 -15.512 -15.660  1.00  0.00           H  
ATOM   3699  HA  ASN B 232      -7.491 -14.875 -16.938  1.00  0.00           H  
ATOM   3700 1HB  ASN B 232      -9.472 -14.320 -18.249  1.00  0.00           H  
ATOM   3701 2HB  ASN B 232     -10.081 -13.326 -16.940  1.00  0.00           H  
ATOM   3702 1HD2 ASN B 232      -7.421 -11.838 -19.569  1.00  0.00           H  
ATOM   3703 2HD2 ASN B 232      -8.155 -13.402 -19.761  1.00  0.00           H  
ATOM   3704  N   VAL B 233      -6.592 -13.519 -15.153  1.00  0.00           N  
ATOM   3705  CA  VAL B 233      -6.037 -12.797 -14.030  1.00  0.00           C  
ATOM   3706  C   VAL B 233      -5.254 -11.585 -14.458  1.00  0.00           C  
ATOM   3707  O   VAL B 233      -4.378 -11.652 -15.329  1.00  0.00           O  
ATOM   3708  CB  VAL B 233      -5.154 -13.708 -13.186  1.00  0.00           C  
ATOM   3709  CG1 VAL B 233      -4.542 -12.912 -12.016  1.00  0.00           C  
ATOM   3710  CG2 VAL B 233      -6.017 -14.895 -12.694  1.00  0.00           C  
ATOM   3711  H   VAL B 233      -5.974 -13.852 -15.892  1.00  0.00           H  
ATOM   3712  HA  VAL B 233      -6.856 -12.463 -13.399  1.00  0.00           H  
ATOM   3713  HB  VAL B 233      -4.337 -14.061 -13.791  1.00  0.00           H  
ATOM   3714 1HG1 VAL B 233      -3.914 -13.546 -11.460  1.00  0.00           H  
ATOM   3715 2HG1 VAL B 233      -3.943 -12.086 -12.377  1.00  0.00           H  
ATOM   3716 3HG1 VAL B 233      -5.346 -12.528 -11.380  1.00  0.00           H  
ATOM   3717 1HG2 VAL B 233      -5.443 -15.574 -12.106  1.00  0.00           H  
ATOM   3718 2HG2 VAL B 233      -6.841 -14.512 -12.096  1.00  0.00           H  
ATOM   3719 3HG2 VAL B 233      -6.414 -15.436 -13.547  1.00  0.00           H  
ATOM   3720  N   THR B 234      -5.582 -10.456 -13.855  1.00  0.00           N  
ATOM   3721  CA  THR B 234      -4.876  -9.245 -14.206  1.00  0.00           C  
ATOM   3722  C   THR B 234      -4.349  -8.536 -12.975  1.00  0.00           C  
ATOM   3723  O   THR B 234      -4.924  -8.637 -11.887  1.00  0.00           O  
ATOM   3724  CB  THR B 234      -5.759  -8.290 -15.047  1.00  0.00           C  
ATOM   3725  OG1 THR B 234      -6.875  -7.819 -14.285  1.00  0.00           O  
ATOM   3726  CG2 THR B 234      -6.315  -9.053 -16.233  1.00  0.00           C  
ATOM   3727  H   THR B 234      -6.315 -10.473 -13.142  1.00  0.00           H  
ATOM   3728  HA  THR B 234      -4.022  -9.508 -14.822  1.00  0.00           H  
ATOM   3729  HB  THR B 234      -5.153  -7.449 -15.389  1.00  0.00           H  
ATOM   3730  HG1 THR B 234      -7.303  -7.107 -14.768  1.00  0.00           H  
ATOM   3731 1HG2 THR B 234      -6.929  -8.393 -16.841  1.00  0.00           H  
ATOM   3732 2HG2 THR B 234      -5.514  -9.453 -16.828  1.00  0.00           H  
ATOM   3733 3HG2 THR B 234      -6.923  -9.867 -15.875  1.00  0.00           H  
ATOM   3734  N   GLU B 235      -3.281  -7.771 -13.146  1.00  0.00           N  
ATOM   3735  CA  GLU B 235      -2.810  -6.947 -12.046  1.00  0.00           C  
ATOM   3736  C   GLU B 235      -3.126  -5.512 -12.412  1.00  0.00           C  
ATOM   3737  O   GLU B 235      -2.573  -4.968 -13.370  1.00  0.00           O  
ATOM   3738  CB  GLU B 235      -1.321  -7.115 -11.796  1.00  0.00           C  
ATOM   3739  CG  GLU B 235      -0.810  -6.343 -10.632  1.00  0.00           C  
ATOM   3740  CD  GLU B 235       0.631  -6.468 -10.495  1.00  0.00           C  
ATOM   3741  OE1 GLU B 235       1.189  -7.194 -11.257  1.00  0.00           O  
ATOM   3742  OE2 GLU B 235       1.189  -5.846  -9.640  1.00  0.00           O  
ATOM   3743  H   GLU B 235      -2.834  -7.751 -14.066  1.00  0.00           H  
ATOM   3744  HA  GLU B 235      -3.361  -7.199 -11.140  1.00  0.00           H  
ATOM   3745 1HB  GLU B 235      -1.079  -8.164 -11.631  1.00  0.00           H  
ATOM   3746 2HB  GLU B 235      -0.779  -6.768 -12.657  1.00  0.00           H  
ATOM   3747 1HG  GLU B 235      -1.062  -5.320 -10.763  1.00  0.00           H  
ATOM   3748 2HG  GLU B 235      -1.295  -6.700  -9.723  1.00  0.00           H  
ATOM   3749  N   SER B 236      -3.991  -4.888 -11.619  1.00  0.00           N  
ATOM   3750  CA  SER B 236      -4.482  -3.532 -11.860  1.00  0.00           C  
ATOM   3751  C   SER B 236      -3.447  -2.444 -11.613  1.00  0.00           C  
ATOM   3752  O   SER B 236      -3.662  -1.282 -11.986  1.00  0.00           O  
ATOM   3753  CB  SER B 236      -5.711  -3.299 -11.017  1.00  0.00           C  
ATOM   3754  OG  SER B 236      -5.404  -3.322  -9.657  1.00  0.00           O  
ATOM   3755  H   SER B 236      -4.370  -5.400 -10.833  1.00  0.00           H  
ATOM   3756  HA  SER B 236      -4.775  -3.470 -12.908  1.00  0.00           H  
ATOM   3757 1HB  SER B 236      -6.159  -2.341 -11.277  1.00  0.00           H  
ATOM   3758 2HB  SER B 236      -6.438  -4.066 -11.233  1.00  0.00           H  
ATOM   3759  HG  SER B 236      -6.256  -3.314  -9.211  1.00  0.00           H  
ATOM   3760  N   VAL B 237      -2.321  -2.825 -11.010  1.00  0.00           N  
ATOM   3761  CA  VAL B 237      -1.248  -1.888 -10.731  1.00  0.00           C  
ATOM   3762  C   VAL B 237      -0.762  -1.302 -12.032  1.00  0.00           C  
ATOM   3763  O   VAL B 237      -0.737  -0.083 -12.184  1.00  0.00           O  
ATOM   3764  CB  VAL B 237      -0.075  -2.603 -10.050  1.00  0.00           C  
ATOM   3765  CG1 VAL B 237       1.132  -1.687  -9.927  1.00  0.00           C  
ATOM   3766  CG2 VAL B 237      -0.516  -3.080  -8.726  1.00  0.00           C  
ATOM   3767  H   VAL B 237      -2.229  -3.792 -10.730  1.00  0.00           H  
ATOM   3768  HA  VAL B 237      -1.612  -1.096 -10.081  1.00  0.00           H  
ATOM   3769  HB  VAL B 237       0.233  -3.446 -10.656  1.00  0.00           H  
ATOM   3770 1HG1 VAL B 237       1.943  -2.231  -9.445  1.00  0.00           H  
ATOM   3771 2HG1 VAL B 237       1.471  -1.348 -10.901  1.00  0.00           H  
ATOM   3772 3HG1 VAL B 237       0.859  -0.828  -9.331  1.00  0.00           H  
ATOM   3773 1HG2 VAL B 237       0.311  -3.613  -8.271  1.00  0.00           H  
ATOM   3774 2HG2 VAL B 237      -0.807  -2.229  -8.115  1.00  0.00           H  
ATOM   3775 3HG2 VAL B 237      -1.358  -3.757  -8.828  1.00  0.00           H  
ATOM   3776  N   ASN B 238      -0.417  -2.167 -12.993  1.00  0.00           N  
ATOM   3777  CA  ASN B 238       0.031  -1.686 -14.286  1.00  0.00           C  
ATOM   3778  C   ASN B 238      -0.932  -2.075 -15.414  1.00  0.00           C  
ATOM   3779  O   ASN B 238      -1.815  -1.306 -15.800  1.00  0.00           O  
ATOM   3780  CB  ASN B 238       1.413  -2.260 -14.585  1.00  0.00           C  
ATOM   3781  CG  ASN B 238       2.527  -1.704 -13.744  1.00  0.00           C  
ATOM   3782  OD1 ASN B 238       2.506  -0.552 -13.292  1.00  0.00           O  
ATOM   3783  ND2 ASN B 238       3.532  -2.532 -13.508  1.00  0.00           N  
ATOM   3784  H   ASN B 238      -0.478  -3.161 -12.815  1.00  0.00           H  
ATOM   3785  HA  ASN B 238       0.094  -0.598 -14.261  1.00  0.00           H  
ATOM   3786 1HB  ASN B 238       1.393  -3.328 -14.418  1.00  0.00           H  
ATOM   3787 2HB  ASN B 238       1.654  -2.102 -15.640  1.00  0.00           H  
ATOM   3788 1HD2 ASN B 238       4.307  -2.229 -12.953  1.00  0.00           H  
ATOM   3789 2HD2 ASN B 238       3.531  -3.494 -13.880  1.00  0.00           H  
ATOM   3790  N   ASP B 239      -0.768  -3.302 -15.912  1.00  0.00           N  
ATOM   3791  CA  ASP B 239      -1.598  -3.877 -16.960  1.00  0.00           C  
ATOM   3792  C   ASP B 239      -1.307  -5.367 -17.137  1.00  0.00           C  
ATOM   3793  O   ASP B 239      -1.573  -5.930 -18.202  1.00  0.00           O  
ATOM   3794  CB  ASP B 239      -1.371  -3.125 -18.281  1.00  0.00           C  
ATOM   3795  CG  ASP B 239       0.084  -3.200 -18.773  1.00  0.00           C  
ATOM   3796  OD1 ASP B 239       0.882  -3.836 -18.113  1.00  0.00           O  
ATOM   3797  OD2 ASP B 239       0.383  -2.622 -19.800  1.00  0.00           O  
ATOM   3798  H   ASP B 239      -0.024  -3.872 -15.552  1.00  0.00           H  
ATOM   3799  HA  ASP B 239      -2.643  -3.777 -16.661  1.00  0.00           H  
ATOM   3800 1HB  ASP B 239      -2.015  -3.549 -19.050  1.00  0.00           H  
ATOM   3801 2HB  ASP B 239      -1.653  -2.078 -18.171  1.00  0.00           H  
ATOM   3802  N   HIS B 240      -0.662  -5.986 -16.152  1.00  0.00           N  
ATOM   3803  CA  HIS B 240      -0.151  -7.328 -16.385  1.00  0.00           C  
ATOM   3804  C   HIS B 240      -1.299  -8.279 -16.573  1.00  0.00           C  
ATOM   3805  O   HIS B 240      -2.315  -8.154 -15.890  1.00  0.00           O  
ATOM   3806  CB  HIS B 240       0.764  -7.773 -15.237  1.00  0.00           C  
ATOM   3807  CG  HIS B 240       1.996  -6.894 -15.087  1.00  0.00           C  
ATOM   3808  ND1 HIS B 240       2.997  -6.826 -16.041  1.00  0.00           N  
ATOM   3809  CD2 HIS B 240       2.361  -6.034 -14.096  1.00  0.00           C  
ATOM   3810  CE1 HIS B 240       3.920  -5.957 -15.647  1.00  0.00           C  
ATOM   3811  NE2 HIS B 240       3.556  -5.455 -14.469  1.00  0.00           N  
ATOM   3812  H   HIS B 240      -0.517  -5.523 -15.268  1.00  0.00           H  
ATOM   3813  HA  HIS B 240       0.457  -7.345 -17.288  1.00  0.00           H  
ATOM   3814 1HB  HIS B 240       0.229  -7.776 -14.311  1.00  0.00           H  
ATOM   3815 2HB  HIS B 240       1.099  -8.793 -15.419  1.00  0.00           H  
ATOM   3816  HD1 HIS B 240       3.036  -7.317 -16.913  1.00  0.00           H  
ATOM   3817  HD2 HIS B 240       1.894  -5.749 -13.154  1.00  0.00           H  
ATOM   3818  HE1 HIS B 240       4.792  -5.757 -16.269  1.00  0.00           H  
ATOM   3819  N   GLN B 241      -1.133  -9.259 -17.463  1.00  0.00           N  
ATOM   3820  CA  GLN B 241      -2.184 -10.250 -17.667  1.00  0.00           C  
ATOM   3821  C   GLN B 241      -1.637 -11.667 -17.770  1.00  0.00           C  
ATOM   3822  O   GLN B 241      -0.525 -11.880 -18.248  1.00  0.00           O  
ATOM   3823  CB  GLN B 241      -2.945  -9.893 -18.957  1.00  0.00           C  
ATOM   3824  CG  GLN B 241      -3.508  -8.486 -18.905  1.00  0.00           C  
ATOM   3825  CD  GLN B 241      -4.206  -7.971 -20.088  1.00  0.00           C  
ATOM   3826  OE1 GLN B 241      -5.059  -8.590 -20.739  1.00  0.00           O  
ATOM   3827  NE2 GLN B 241      -3.809  -6.736 -20.388  1.00  0.00           N  
ATOM   3828  H   GLN B 241      -0.284  -9.307 -18.007  1.00  0.00           H  
ATOM   3829  HA  GLN B 241      -2.863 -10.219 -16.819  1.00  0.00           H  
ATOM   3830 1HB  GLN B 241      -2.278  -9.968 -19.814  1.00  0.00           H  
ATOM   3831 2HB  GLN B 241      -3.766 -10.593 -19.106  1.00  0.00           H  
ATOM   3832 1HG  GLN B 241      -4.107  -8.332 -18.036  1.00  0.00           H  
ATOM   3833 2HG  GLN B 241      -2.662  -7.867 -18.850  1.00  0.00           H  
ATOM   3834 1HE2 GLN B 241      -4.195  -6.251 -21.171  1.00  0.00           H  
ATOM   3835 2HE2 GLN B 241      -3.083  -6.292 -19.785  1.00  0.00           H  
ATOM   3836  N   ASP B 242      -2.477 -12.623 -17.406  1.00  0.00           N  
ATOM   3837  CA  ASP B 242      -2.270 -14.054 -17.640  1.00  0.00           C  
ATOM   3838  C   ASP B 242      -3.635 -14.722 -17.712  1.00  0.00           C  
ATOM   3839  O   ASP B 242      -4.631 -14.190 -17.221  1.00  0.00           O  
ATOM   3840  CB  ASP B 242      -1.419 -14.729 -16.564  1.00  0.00           C  
ATOM   3841  CG  ASP B 242      -0.859 -16.179 -16.960  1.00  0.00           C  
ATOM   3842  OD1 ASP B 242      -1.080 -16.586 -18.089  1.00  0.00           O  
ATOM   3843  OD2 ASP B 242      -0.279 -16.877 -16.116  1.00  0.00           O  
ATOM   3844  H   ASP B 242      -3.328 -12.336 -16.920  1.00  0.00           H  
ATOM   3845  HA  ASP B 242      -1.773 -14.185 -18.601  1.00  0.00           H  
ATOM   3846 1HB  ASP B 242      -0.567 -14.094 -16.333  1.00  0.00           H  
ATOM   3847 2HB  ASP B 242      -2.015 -14.796 -15.706  1.00  0.00           H  
ATOM   3848  N   GLU B 243      -3.688 -15.861 -18.372  1.00  0.00           N  
ATOM   3849  CA  GLU B 243      -4.953 -16.574 -18.497  1.00  0.00           C  
ATOM   3850  C   GLU B 243      -4.758 -18.068 -18.722  1.00  0.00           C  
ATOM   3851  O   GLU B 243      -4.008 -18.471 -19.614  1.00  0.00           O  
ATOM   3852  CB  GLU B 243      -5.749 -15.963 -19.661  1.00  0.00           C  
ATOM   3853  CG  GLU B 243      -7.105 -16.546 -19.890  1.00  0.00           C  
ATOM   3854  CD  GLU B 243      -7.821 -15.926 -21.078  1.00  0.00           C  
ATOM   3855  OE1 GLU B 243      -8.128 -14.753 -21.054  1.00  0.00           O  
ATOM   3856  OE2 GLU B 243      -8.063 -16.644 -22.020  1.00  0.00           O  
ATOM   3857  H   GLU B 243      -2.806 -16.253 -18.712  1.00  0.00           H  
ATOM   3858  HA  GLU B 243      -5.513 -16.446 -17.573  1.00  0.00           H  
ATOM   3859 1HB  GLU B 243      -5.886 -14.896 -19.483  1.00  0.00           H  
ATOM   3860 2HB  GLU B 243      -5.181 -16.068 -20.583  1.00  0.00           H  
ATOM   3861 1HG  GLU B 243      -7.002 -17.618 -20.057  1.00  0.00           H  
ATOM   3862 2HG  GLU B 243      -7.700 -16.404 -18.990  1.00  0.00           H  
ATOM   3863  N   LYS B 244      -5.463 -18.880 -17.935  1.00  0.00           N  
ATOM   3864  CA  LYS B 244      -5.400 -20.338 -18.075  1.00  0.00           C  
ATOM   3865  C   LYS B 244      -6.793 -20.940 -18.084  1.00  0.00           C  
ATOM   3866  O   LYS B 244      -7.732 -20.370 -17.523  1.00  0.00           O  
ATOM   3867  CB  LYS B 244      -4.555 -20.981 -16.982  1.00  0.00           C  
ATOM   3868  CG  LYS B 244      -3.124 -20.524 -16.948  1.00  0.00           C  
ATOM   3869  CD  LYS B 244      -2.294 -21.043 -18.108  1.00  0.00           C  
ATOM   3870  CE  LYS B 244      -0.886 -20.428 -18.063  1.00  0.00           C  
ATOM   3871  NZ  LYS B 244      -0.053 -20.961 -16.941  1.00  0.00           N  
ATOM   3872  H   LYS B 244      -6.068 -18.455 -17.228  1.00  0.00           H  
ATOM   3873  HA  LYS B 244      -4.941 -20.573 -19.035  1.00  0.00           H  
ATOM   3874 1HB  LYS B 244      -4.979 -20.736 -16.040  1.00  0.00           H  
ATOM   3875 2HB  LYS B 244      -4.574 -22.066 -17.083  1.00  0.00           H  
ATOM   3876 1HG  LYS B 244      -3.070 -19.442 -16.940  1.00  0.00           H  
ATOM   3877 2HG  LYS B 244      -2.687 -20.892 -16.045  1.00  0.00           H  
ATOM   3878 1HD  LYS B 244      -2.218 -22.127 -18.052  1.00  0.00           H  
ATOM   3879 2HD  LYS B 244      -2.766 -20.774 -19.051  1.00  0.00           H  
ATOM   3880 1HE  LYS B 244      -0.378 -20.618 -19.004  1.00  0.00           H  
ATOM   3881 2HE  LYS B 244      -0.991 -19.353 -17.930  1.00  0.00           H  
ATOM   3882 1HZ  LYS B 244       0.845 -20.501 -16.955  1.00  0.00           H  
ATOM   3883 2HZ  LYS B 244      -0.506 -20.783 -16.018  1.00  0.00           H  
ATOM   3884 3HZ  LYS B 244       0.069 -21.947 -17.053  1.00  0.00           H  
ATOM   3885  N   ALA B 245      -6.929 -22.104 -18.699  1.00  0.00           N  
ATOM   3886  CA  ALA B 245      -8.238 -22.735 -18.768  1.00  0.00           C  
ATOM   3887  C   ALA B 245      -8.150 -24.237 -18.798  1.00  0.00           C  
ATOM   3888  O   ALA B 245      -7.123 -24.812 -19.165  1.00  0.00           O  
ATOM   3889  CB  ALA B 245      -8.972 -22.262 -20.014  1.00  0.00           C  
ATOM   3890  H   ALA B 245      -6.134 -22.545 -19.140  1.00  0.00           H  
ATOM   3891  HA  ALA B 245      -8.798 -22.449 -17.878  1.00  0.00           H  
ATOM   3892 1HB  ALA B 245      -9.964 -22.713 -20.048  1.00  0.00           H  
ATOM   3893 2HB  ALA B 245      -9.065 -21.191 -19.993  1.00  0.00           H  
ATOM   3894 3HB  ALA B 245      -8.416 -22.558 -20.898  1.00  0.00           H  
ATOM   3895  N   ILE B 246      -9.239 -24.862 -18.391  1.00  0.00           N  
ATOM   3896  CA  ILE B 246      -9.377 -26.301 -18.475  1.00  0.00           C  
ATOM   3897  C   ILE B 246     -10.734 -26.678 -19.050  1.00  0.00           C  
ATOM   3898  O   ILE B 246     -11.707 -25.922 -18.950  1.00  0.00           O  
ATOM   3899  CB  ILE B 246      -9.109 -26.985 -17.116  1.00  0.00           C  
ATOM   3900  CG1 ILE B 246     -10.059 -26.475 -16.078  1.00  0.00           C  
ATOM   3901  CG2 ILE B 246      -7.651 -26.808 -16.661  1.00  0.00           C  
ATOM   3902  CD1 ILE B 246      -9.980 -27.262 -14.820  1.00  0.00           C  
ATOM   3903  H   ILE B 246     -10.023 -24.286 -18.076  1.00  0.00           H  
ATOM   3904  HA  ILE B 246      -8.619 -26.674 -19.163  1.00  0.00           H  
ATOM   3905  HB  ILE B 246      -9.309 -28.053 -17.226  1.00  0.00           H  
ATOM   3906 1HG1 ILE B 246      -9.818 -25.437 -15.857  1.00  0.00           H  
ATOM   3907 2HG1 ILE B 246     -11.078 -26.521 -16.461  1.00  0.00           H  
ATOM   3908 1HG2 ILE B 246      -7.495 -27.328 -15.716  1.00  0.00           H  
ATOM   3909 2HG2 ILE B 246      -6.983 -27.221 -17.416  1.00  0.00           H  
ATOM   3910 3HG2 ILE B 246      -7.424 -25.756 -16.524  1.00  0.00           H  
ATOM   3911 1HD1 ILE B 246     -10.661 -26.849 -14.102  1.00  0.00           H  
ATOM   3912 2HD1 ILE B 246     -10.235 -28.302 -15.016  1.00  0.00           H  
ATOM   3913 3HD1 ILE B 246      -8.977 -27.205 -14.434  1.00  0.00           H  
ATOM   3914  N   ASN B 247     -10.779 -27.849 -19.669  1.00  0.00           N  
ATOM   3915  CA  ASN B 247     -12.010 -28.407 -20.213  1.00  0.00           C  
ATOM   3916  C   ASN B 247     -12.597 -29.428 -19.251  1.00  0.00           C  
ATOM   3917  O   ASN B 247     -11.901 -30.334 -18.779  1.00  0.00           O  
ATOM   3918  CB  ASN B 247     -11.769 -28.980 -21.593  1.00  0.00           C  
ATOM   3919  CG  ASN B 247     -11.455 -27.889 -22.609  1.00  0.00           C  
ATOM   3920  OD1 ASN B 247     -12.097 -26.831 -22.611  1.00  0.00           O  
ATOM   3921  ND2 ASN B 247     -10.480 -28.120 -23.440  1.00  0.00           N  
ATOM   3922  H   ASN B 247      -9.932 -28.393 -19.742  1.00  0.00           H  
ATOM   3923  HA  ASN B 247     -12.746 -27.609 -20.307  1.00  0.00           H  
ATOM   3924 1HB  ASN B 247     -10.940 -29.693 -21.566  1.00  0.00           H  
ATOM   3925 2HB  ASN B 247     -12.657 -29.521 -21.921  1.00  0.00           H  
ATOM   3926 1HD2 ASN B 247     -10.228 -27.440 -24.129  1.00  0.00           H  
ATOM   3927 2HD2 ASN B 247      -9.978 -29.007 -23.400  1.00  0.00           H  
ATOM   3928  N   ILE B 248     -13.865 -29.227 -18.932  1.00  0.00           N  
ATOM   3929  CA  ILE B 248     -14.586 -30.065 -17.989  1.00  0.00           C  
ATOM   3930  C   ILE B 248     -15.838 -30.652 -18.578  1.00  0.00           C  
ATOM   3931  O   ILE B 248     -16.579 -29.976 -19.293  1.00  0.00           O  
ATOM   3932  CB  ILE B 248     -14.906 -29.285 -16.712  1.00  0.00           C  
ATOM   3933  CG1 ILE B 248     -13.596 -28.901 -16.099  1.00  0.00           C  
ATOM   3934  CG2 ILE B 248     -15.816 -30.075 -15.719  1.00  0.00           C  
ATOM   3935  CD1 ILE B 248     -13.720 -28.010 -15.057  1.00  0.00           C  
ATOM   3936  H   ILE B 248     -14.357 -28.446 -19.370  1.00  0.00           H  
ATOM   3937  HA  ILE B 248     -13.932 -30.884 -17.713  1.00  0.00           H  
ATOM   3938  HB  ILE B 248     -15.406 -28.375 -16.986  1.00  0.00           H  
ATOM   3939 1HG1 ILE B 248     -13.092 -29.791 -15.753  1.00  0.00           H  
ATOM   3940 2HG1 ILE B 248     -12.976 -28.416 -16.839  1.00  0.00           H  
ATOM   3941 1HG2 ILE B 248     -16.004 -29.465 -14.842  1.00  0.00           H  
ATOM   3942 2HG2 ILE B 248     -16.765 -30.315 -16.196  1.00  0.00           H  
ATOM   3943 3HG2 ILE B 248     -15.323 -30.998 -15.418  1.00  0.00           H  
ATOM   3944 1HD1 ILE B 248     -12.733 -27.792 -14.684  1.00  0.00           H  
ATOM   3945 2HD1 ILE B 248     -14.198 -27.096 -15.398  1.00  0.00           H  
ATOM   3946 3HD1 ILE B 248     -14.317 -28.472 -14.279  1.00  0.00           H  
ATOM   3947  N   THR B 249     -16.062 -31.927 -18.329  1.00  0.00           N  
ATOM   3948  CA  THR B 249     -17.274 -32.522 -18.847  1.00  0.00           C  
ATOM   3949  C   THR B 249     -18.126 -33.077 -17.732  1.00  0.00           C  
ATOM   3950  O   THR B 249     -17.611 -33.500 -16.692  1.00  0.00           O  
ATOM   3951  CB  THR B 249     -16.957 -33.638 -19.860  1.00  0.00           C  
ATOM   3952  OG1 THR B 249     -16.216 -34.679 -19.211  1.00  0.00           O  
ATOM   3953  CG2 THR B 249     -16.141 -33.088 -21.020  1.00  0.00           C  
ATOM   3954  H   THR B 249     -15.399 -32.453 -17.759  1.00  0.00           H  
ATOM   3955  HA  THR B 249     -17.856 -31.764 -19.357  1.00  0.00           H  
ATOM   3956  HB  THR B 249     -17.887 -34.057 -20.243  1.00  0.00           H  
ATOM   3957  HG1 THR B 249     -16.286 -35.488 -19.723  1.00  0.00           H  
ATOM   3958 1HG2 THR B 249     -15.927 -33.891 -21.726  1.00  0.00           H  
ATOM   3959 2HG2 THR B 249     -16.707 -32.304 -21.523  1.00  0.00           H  
ATOM   3960 3HG2 THR B 249     -15.205 -32.677 -20.645  1.00  0.00           H  
ATOM   3961  N   VAL B 250     -19.425 -33.108 -17.989  1.00  0.00           N  
ATOM   3962  CA  VAL B 250     -20.384 -33.706 -17.089  1.00  0.00           C  
ATOM   3963  C   VAL B 250     -21.054 -34.840 -17.853  1.00  0.00           C  
ATOM   3964  O   VAL B 250     -21.504 -34.634 -18.988  1.00  0.00           O  
ATOM   3965  CB  VAL B 250     -21.437 -32.689 -16.616  1.00  0.00           C  
ATOM   3966  CG1 VAL B 250     -22.416 -33.367 -15.651  1.00  0.00           C  
ATOM   3967  CG2 VAL B 250     -20.765 -31.520 -15.971  1.00  0.00           C  
ATOM   3968  H   VAL B 250     -19.748 -32.681 -18.844  1.00  0.00           H  
ATOM   3969  HA  VAL B 250     -19.866 -34.092 -16.225  1.00  0.00           H  
ATOM   3970  HB  VAL B 250     -22.014 -32.340 -17.472  1.00  0.00           H  
ATOM   3971 1HG1 VAL B 250     -23.163 -32.659 -15.323  1.00  0.00           H  
ATOM   3972 2HG1 VAL B 250     -22.906 -34.203 -16.138  1.00  0.00           H  
ATOM   3973 3HG1 VAL B 250     -21.865 -33.730 -14.786  1.00  0.00           H  
ATOM   3974 1HG2 VAL B 250     -21.522 -30.819 -15.651  1.00  0.00           H  
ATOM   3975 2HG2 VAL B 250     -20.196 -31.856 -15.118  1.00  0.00           H  
ATOM   3976 3HG2 VAL B 250     -20.100 -31.039 -16.687  1.00  0.00           H  
ATOM   3977  N   VAL B 251     -21.130 -36.024 -17.245  1.00  0.00           N  
ATOM   3978  CA  VAL B 251     -21.707 -37.182 -17.935  1.00  0.00           C  
ATOM   3979  C   VAL B 251     -22.995 -37.653 -17.271  1.00  0.00           C  
ATOM   3980  O   VAL B 251     -23.252 -37.356 -16.107  1.00  0.00           O  
ATOM   3981  CB  VAL B 251     -20.703 -38.357 -17.946  1.00  0.00           C  
ATOM   3982  CG1 VAL B 251     -19.442 -37.945 -18.660  1.00  0.00           C  
ATOM   3983  CG2 VAL B 251     -20.395 -38.810 -16.557  1.00  0.00           C  
ATOM   3984  H   VAL B 251     -20.725 -36.108 -16.312  1.00  0.00           H  
ATOM   3985  HA  VAL B 251     -21.932 -36.900 -18.964  1.00  0.00           H  
ATOM   3986  HB  VAL B 251     -21.143 -39.187 -18.495  1.00  0.00           H  
ATOM   3987 1HG1 VAL B 251     -18.767 -38.784 -18.664  1.00  0.00           H  
ATOM   3988 2HG1 VAL B 251     -19.673 -37.643 -19.681  1.00  0.00           H  
ATOM   3989 3HG1 VAL B 251     -18.975 -37.111 -18.130  1.00  0.00           H  
ATOM   3990 1HG2 VAL B 251     -19.703 -39.648 -16.592  1.00  0.00           H  
ATOM   3991 2HG2 VAL B 251     -19.942 -37.999 -16.015  1.00  0.00           H  
ATOM   3992 3HG2 VAL B 251     -21.323 -39.119 -16.074  1.00  0.00           H  
ATOM   3993  N   GLU B 252     -23.810 -38.394 -18.015  1.00  0.00           N  
ATOM   3994  CA  GLU B 252     -25.079 -38.870 -17.481  1.00  0.00           C  
ATOM   3995  C   GLU B 252     -24.939 -40.225 -16.792  1.00  0.00           C  
ATOM   3996  O   GLU B 252     -23.881 -40.546 -16.245  1.00  0.00           O  
ATOM   3997  OXT GLU B 252     -25.863 -40.990 -16.779  1.00  0.00           O  
ATOM   3998  CB  GLU B 252     -26.118 -38.933 -18.597  1.00  0.00           C  
ATOM   3999  CG  GLU B 252     -27.540 -39.104 -18.107  1.00  0.00           C  
ATOM   4000  CD  GLU B 252     -28.558 -38.997 -19.203  1.00  0.00           C  
ATOM   4001  OE1 GLU B 252     -28.172 -38.755 -20.322  1.00  0.00           O  
ATOM   4002  OE2 GLU B 252     -29.722 -39.172 -18.927  1.00  0.00           O  
ATOM   4003  H   GLU B 252     -23.558 -38.615 -18.969  1.00  0.00           H  
ATOM   4004  HA  GLU B 252     -25.431 -38.152 -16.737  1.00  0.00           H  
ATOM   4005 1HB  GLU B 252     -26.070 -38.026 -19.200  1.00  0.00           H  
ATOM   4006 2HB  GLU B 252     -25.894 -39.771 -19.253  1.00  0.00           H  
ATOM   4007 1HG  GLU B 252     -27.635 -40.080 -17.634  1.00  0.00           H  
ATOM   4008 2HG  GLU B 252     -27.745 -38.341 -17.349  1.00  0.00           H  
TER                                                                             
REMARK PDBinfo-LABEL:    1 BOINC mot_3h_hb1_2639_000000020_0001_26_36_H_._HEEHE_2903_0001_0002_0001__native

cavity 0
contact_molecular_surface 698.85
ddg -84.109
ddg_hydrophobic -41.419
ddg_norepack -89.436
helix_sc 0.771
interface_buried_sasa 2422.56
interface_sc 0.639
interface_sc_int_area 1515.2
interface_sc_median_dist 0.553
loop_sc 0.701
packstat 0.688
score -723.112
score_per_res -3.576
silent_score -723.112
ss_sc 0.746
time 375
