# Supplementary material for: Design of protein-binding proteins from the target structure alone
Source: Nature. 2022 Mar 24;605(7910):551–60. doi: 10.1038/s41586-022-04654-9 (PMC9117152; doi:10.1038/s41586-022-04654-9)
Supplement: Supplementary file 3 — Supplementary Code Design scripts and main pdb files. This compressed file is the main supplement and contains the following files: => cao_2021_protocol/ => design_models_final_combo_optimized/ => design_models_sequence/ => design_models_ssm_natives/ => ngs_analysis_scripts/ [file 41586_2022_4654_MOESM3_ESM.gz › supplemental_files/design_models_final_combo_optimized/rename_table.list]

H3_mb Flu_HHH_b1_01357_0001_2
TrkA_mb longxing_CationpiFixed_HHH_eva_0229_000000001_0001_0001
FGFR2_mb Motif1400_ems_3hM_482_0001_7396_0001
EGFRn_mb nside_mot_4a0b58da0a66d934d1bcaa80596e03bc_0001_1_000000014_0001_27_32_H_._ems_3hM_1087_0001_0001
EGFRc_mb cside_mot_3h_hb1_1541_000000003_0001_2_11_H_._ems_3hC_921_0001_0001_0002_0001
PDGFR_mb mot_3h_hb1_2639_000000020_0001_26_36_H_._HEEHE_2903_0001_0002_0001
InsulinR_mb Motif0348_bcov_4helix_01917_0001_0001_0001
IGF1R_mb ems_3hM_139_recovered_0001
Tie2_mb MINUS5_Motif599_bcov_4helix_04947_0001_0001_0002
IL7Ra_mb bcov_v3_r3_ems_3hC_436_0002_000000017_0001_0001_47_64_H_.._ems_p1-15H-GBL-16H-GABBL-16H_0382_0001_0001_0001_0001_0001_0001_0001_0001
CD3d_mb NewR1_ems_ferrM_2623_0002_000000011_0001_0001_0004_crosslinked_1
TGF-b_mb m_d61877853fc72d3a9b094762e15ccc8a_0001_000000027_0001_25_32_H_._ems_ferrM_4527_0001_0001_0001_114_crosslinked
VirB8_mb ems_3hC_1642_000000001_0001
LCB1 Motif1874_HHH_b1_04636_0001
LCB3 Motif0486_ems_3hC_1502_0001_0002
