# Supplementary material for: Design of protein-binding proteins from the target structure alone
Source: Nature. 2022 Mar 24;605(7910):551–60. doi: 10.1038/s41586-022-04654-9 (PMC9117152; doi:10.1038/s41586-022-04654-9)
Supplement: Supplementary file 3 — Supplementary Code Design scripts and main pdb files. This compressed file is the main supplement and contains the following files: => cao_2021_protocol/ => design_models_final_combo_optimized/ => design_models_sequence/ => design_models_ssm_natives/ => ngs_analysis_scripts/ [file 41586_2022_4654_MOESM3_ESM.gz › supplemental_files/design_models_final_combo_optimized/VirB8_mb.pdb]

ATOM      1  N   ASN A   1     -12.661  15.993   2.768  1.00  0.00           N  
ATOM      2  CA  ASN A   1     -12.809  14.572   3.056  1.00  0.00           C  
ATOM      3  C   ASN A   1     -11.497  13.990   3.611  1.00  0.00           C  
ATOM      4  O   ASN A   1     -10.531  13.782   2.868  1.00  0.00           O  
ATOM      5  CB  ASN A   1     -13.305  13.874   1.793  1.00  0.00           C  
ATOM      6  CG  ASN A   1     -13.576  12.419   1.948  1.00  0.00           C  
ATOM      7  OD1 ASN A   1     -12.792  11.713   2.584  1.00  0.00           O  
ATOM      8  ND2 ASN A   1     -14.656  11.943   1.363  1.00  0.00           N  
ATOM      9 1H   ASN A   1     -13.562  16.445   2.837  1.00  0.00           H  
ATOM     10 2H   ASN A   1     -12.026  16.406   3.435  1.00  0.00           H  
ATOM     11 3H   ASN A   1     -12.294  16.115   1.835  1.00  0.00           H  
ATOM     12  HA  ASN A   1     -13.566  14.452   3.833  1.00  0.00           H  
ATOM     13 1HB  ASN A   1     -14.220  14.359   1.453  1.00  0.00           H  
ATOM     14 2HB  ASN A   1     -12.564  13.999   1.002  1.00  0.00           H  
ATOM     15 1HD2 ASN A   1     -14.853  10.959   1.413  1.00  0.00           H  
ATOM     16 2HD2 ASN A   1     -15.263  12.548   0.844  1.00  0.00           H  
ATOM     17  N   ALA A   2     -11.468  13.755   4.931  1.00  0.00           N  
ATOM     18  CA  ALA A   2     -10.273  13.249   5.615  1.00  0.00           C  
ATOM     19  C   ALA A   2      -9.855  11.863   5.150  1.00  0.00           C  
ATOM     20  O   ALA A   2      -8.659  11.561   5.074  1.00  0.00           O  
ATOM     21  CB  ALA A   2     -10.512  13.208   7.110  1.00  0.00           C  
ATOM     22  H   ALA A   2     -12.302  13.919   5.482  1.00  0.00           H  
ATOM     23  HA  ALA A   2      -9.457  13.931   5.394  1.00  0.00           H  
ATOM     24 1HB  ALA A   2      -9.614  12.865   7.616  1.00  0.00           H  
ATOM     25 2HB  ALA A   2     -10.772  14.192   7.466  1.00  0.00           H  
ATOM     26 3HB  ALA A   2     -11.332  12.516   7.321  1.00  0.00           H  
ATOM     27  N   GLU A   3     -10.822  11.010   4.834  1.00  0.00           N  
ATOM     28  CA  GLU A   3     -10.492   9.662   4.408  1.00  0.00           C  
ATOM     29  C   GLU A   3      -9.776   9.680   3.062  1.00  0.00           C  
ATOM     30  O   GLU A   3      -8.807   8.933   2.872  1.00  0.00           O  
ATOM     31  CB  GLU A   3     -11.763   8.813   4.395  1.00  0.00           C  
ATOM     32  CG  GLU A   3     -12.312   8.547   5.820  1.00  0.00           C  
ATOM     33  CD  GLU A   3     -13.014   9.748   6.438  1.00  0.00           C  
ATOM     34  OE1 GLU A   3     -13.293  10.688   5.722  1.00  0.00           O  
ATOM     35  OE2 GLU A   3     -13.232   9.740   7.625  1.00  0.00           O  
ATOM     36  H   GLU A   3     -11.805  11.277   4.952  1.00  0.00           H  
ATOM     37  HA  GLU A   3      -9.817   9.237   5.139  1.00  0.00           H  
ATOM     38 1HB  GLU A   3     -12.535   9.309   3.807  1.00  0.00           H  
ATOM     39 2HB  GLU A   3     -11.555   7.852   3.925  1.00  0.00           H  
ATOM     40 1HG  GLU A   3     -13.012   7.712   5.775  1.00  0.00           H  
ATOM     41 2HG  GLU A   3     -11.491   8.255   6.463  1.00  0.00           H  
ATOM     42  N   GLU A   4     -10.202  10.560   2.150  1.00  0.00           N  
ATOM     43  CA  GLU A   4      -9.548  10.677   0.847  1.00  0.00           C  
ATOM     44  C   GLU A   4      -8.149  11.259   1.003  1.00  0.00           C  
ATOM     45  O   GLU A   4      -7.211  10.833   0.323  1.00  0.00           O  
ATOM     46  CB  GLU A   4     -10.334  11.581  -0.110  1.00  0.00           C  
ATOM     47  CG  GLU A   4     -11.664  11.039  -0.597  1.00  0.00           C  
ATOM     48  CD  GLU A   4     -11.552   9.815  -1.374  1.00  0.00           C  
ATOM     49  OE1 GLU A   4     -10.714   9.725  -2.231  1.00  0.00           O  
ATOM     50  OE2 GLU A   4     -12.331   8.929  -1.112  1.00  0.00           O  
ATOM     51  H   GLU A   4     -11.043  11.104   2.360  1.00  0.00           H  
ATOM     52  HA  GLU A   4      -9.461   9.680   0.408  1.00  0.00           H  
ATOM     53 1HB  GLU A   4     -10.535  12.530   0.391  1.00  0.00           H  
ATOM     54 2HB  GLU A   4      -9.720  11.801  -0.982  1.00  0.00           H  
ATOM     55 1HG  GLU A   4     -12.253  10.789   0.256  1.00  0.00           H  
ATOM     56 2HG  GLU A   4     -12.190  11.802  -1.168  1.00  0.00           H  
ATOM     57  N   ILE A   5      -7.986  12.212   1.927  1.00  0.00           N  
ATOM     58  CA  ILE A   5      -6.676  12.814   2.115  1.00  0.00           C  
ATOM     59  C   ILE A   5      -5.721  11.773   2.707  1.00  0.00           C  
ATOM     60  O   ILE A   5      -4.572  11.675   2.272  1.00  0.00           O  
ATOM     61  CB  ILE A   5      -6.719  14.080   3.005  1.00  0.00           C  
ATOM     62  CG1 ILE A   5      -7.507  15.209   2.313  1.00  0.00           C  
ATOM     63  CG2 ILE A   5      -5.267  14.573   3.249  1.00  0.00           C  
ATOM     64  CD1 ILE A   5      -7.872  16.391   3.235  1.00  0.00           C  
ATOM     65  H   ILE A   5      -8.806  12.550   2.444  1.00  0.00           H  
ATOM     66  HA  ILE A   5      -6.297  13.107   1.140  1.00  0.00           H  
ATOM     67  HB  ILE A   5      -7.214  13.844   3.943  1.00  0.00           H  
ATOM     68 1HG1 ILE A   5      -6.912  15.592   1.485  1.00  0.00           H  
ATOM     69 2HG1 ILE A   5      -8.427  14.792   1.910  1.00  0.00           H  
ATOM     70 1HG2 ILE A   5      -5.266  15.443   3.870  1.00  0.00           H  
ATOM     71 2HG2 ILE A   5      -4.711  13.807   3.726  1.00  0.00           H  
ATOM     72 3HG2 ILE A   5      -4.793  14.817   2.310  1.00  0.00           H  
ATOM     73 1HD1 ILE A   5      -8.429  17.132   2.665  1.00  0.00           H  
ATOM     74 2HD1 ILE A   5      -8.492  16.029   4.051  1.00  0.00           H  
ATOM     75 3HD1 ILE A   5      -6.985  16.866   3.642  1.00  0.00           H  
ATOM     76  N   THR A   6      -6.180  11.015   3.723  1.00  0.00           N  
ATOM     77  CA  THR A   6      -5.314  10.015   4.342  1.00  0.00           C  
ATOM     78  C   THR A   6      -4.961   8.927   3.350  1.00  0.00           C  
ATOM     79  O   THR A   6      -3.788   8.548   3.282  1.00  0.00           O  
ATOM     80  CB  THR A   6      -5.968   9.319   5.551  1.00  0.00           C  
ATOM     81  OG1 THR A   6      -6.259  10.266   6.548  1.00  0.00           O  
ATOM     82  CG2 THR A   6      -4.987   8.263   6.154  1.00  0.00           C  
ATOM     83  H   THR A   6      -7.124  11.153   4.078  1.00  0.00           H  
ATOM     84  HA  THR A   6      -4.404  10.497   4.671  1.00  0.00           H  
ATOM     85  HB  THR A   6      -6.879   8.860   5.233  1.00  0.00           H  
ATOM     86  HG1 THR A   6      -6.996  10.821   6.238  1.00  0.00           H  
ATOM     87 1HG2 THR A   6      -5.449   7.784   7.016  1.00  0.00           H  
ATOM     88 2HG2 THR A   6      -4.747   7.500   5.421  1.00  0.00           H  
ATOM     89 3HG2 THR A   6      -4.069   8.758   6.471  1.00  0.00           H  
ATOM     90  N   GLU A   7      -5.931   8.425   2.572  1.00  0.00           N  
ATOM     91  CA  GLU A   7      -5.650   7.379   1.599  1.00  0.00           C  
ATOM     92  C   GLU A   7      -4.622   7.792   0.594  1.00  0.00           C  
ATOM     93  O   GLU A   7      -3.708   7.022   0.280  1.00  0.00           O  
ATOM     94  CB  GLU A   7      -6.885   7.020   0.800  1.00  0.00           C  
ATOM     95  CG  GLU A   7      -6.631   5.993  -0.335  1.00  0.00           C  
ATOM     96  CD  GLU A   7      -7.871   5.679  -1.066  1.00  0.00           C  
ATOM     97  OE1 GLU A   7      -8.875   6.237  -0.706  1.00  0.00           O  
ATOM     98  OE2 GLU A   7      -7.846   4.894  -1.969  1.00  0.00           O  
ATOM     99  H   GLU A   7      -6.901   8.752   2.673  1.00  0.00           H  
ATOM    100  HA  GLU A   7      -5.286   6.499   2.133  1.00  0.00           H  
ATOM    101 1HB  GLU A   7      -7.647   6.637   1.468  1.00  0.00           H  
ATOM    102 2HB  GLU A   7      -7.288   7.930   0.345  1.00  0.00           H  
ATOM    103 1HG  GLU A   7      -5.945   6.432  -1.055  1.00  0.00           H  
ATOM    104 2HG  GLU A   7      -6.161   5.093   0.051  1.00  0.00           H  
ATOM    105  N   LYS A   8      -4.771   8.997   0.054  1.00  0.00           N  
ATOM    106  CA  LYS A   8      -3.827   9.431  -0.930  1.00  0.00           C  
ATOM    107  C   LYS A   8      -2.486   9.644  -0.277  1.00  0.00           C  
ATOM    108  O   LYS A   8      -1.468   9.230  -0.813  1.00  0.00           O  
ATOM    109  CB  LYS A   8      -4.339  10.679  -1.613  1.00  0.00           C  
ATOM    110  CG  LYS A   8      -5.523  10.429  -2.527  1.00  0.00           C  
ATOM    111  CD  LYS A   8      -6.041  11.720  -3.146  1.00  0.00           C  
ATOM    112  CE  LYS A   8      -7.242  11.446  -4.048  1.00  0.00           C  
ATOM    113  NZ  LYS A   8      -7.799  12.697  -4.640  1.00  0.00           N  
ATOM    114  H   LYS A   8      -5.560   9.601   0.311  1.00  0.00           H  
ATOM    115  HA  LYS A   8      -3.718   8.648  -1.680  1.00  0.00           H  
ATOM    116 1HB  LYS A   8      -4.665  11.371  -0.841  1.00  0.00           H  
ATOM    117 2HB  LYS A   8      -3.548  11.142  -2.187  1.00  0.00           H  
ATOM    118 1HG  LYS A   8      -5.222   9.746  -3.319  1.00  0.00           H  
ATOM    119 2HG  LYS A   8      -6.324   9.959  -1.955  1.00  0.00           H  
ATOM    120 1HD  LYS A   8      -6.350  12.396  -2.344  1.00  0.00           H  
ATOM    121 2HD  LYS A   8      -5.251  12.198  -3.722  1.00  0.00           H  
ATOM    122 1HE  LYS A   8      -6.937  10.780  -4.853  1.00  0.00           H  
ATOM    123 2HE  LYS A   8      -8.023  10.956  -3.459  1.00  0.00           H  
ATOM    124 1HZ  LYS A   8      -8.592  12.465  -5.224  1.00  0.00           H  
ATOM    125 2HZ  LYS A   8      -8.099  13.311  -3.896  1.00  0.00           H  
ATOM    126 3HZ  LYS A   8      -7.094  13.159  -5.197  1.00  0.00           H  
ATOM    127  N   ALA A   9      -2.441  10.229   0.919  1.00  0.00           N  
ATOM    128  CA  ALA A   9      -1.140  10.429   1.517  1.00  0.00           C  
ATOM    129  C   ALA A   9      -0.468   9.111   1.793  1.00  0.00           C  
ATOM    130  O   ALA A   9       0.737   8.962   1.582  1.00  0.00           O  
ATOM    131  CB  ALA A   9      -1.263  11.208   2.810  1.00  0.00           C  
ATOM    132  H   ALA A   9      -3.282  10.586   1.385  1.00  0.00           H  
ATOM    133  HA  ALA A   9      -0.522  10.972   0.810  1.00  0.00           H  
ATOM    134 1HB  ALA A   9      -0.279  11.368   3.242  1.00  0.00           H  
ATOM    135 2HB  ALA A   9      -1.734  12.163   2.607  1.00  0.00           H  
ATOM    136 3HB  ALA A   9      -1.882  10.644   3.508  1.00  0.00           H  
ATOM    137  N   THR A  10      -1.250   8.134   2.236  1.00  0.00           N  
ATOM    138  CA  THR A  10      -0.697   6.862   2.608  1.00  0.00           C  
ATOM    139  C   THR A  10      -0.149   6.163   1.372  1.00  0.00           C  
ATOM    140  O   THR A  10       1.022   5.777   1.376  1.00  0.00           O  
ATOM    141  CB  THR A  10      -1.794   6.023   3.321  1.00  0.00           C  
ATOM    142  OG1 THR A  10      -2.229   6.729   4.505  1.00  0.00           O  
ATOM    143  CG2 THR A  10      -1.221   4.720   3.766  1.00  0.00           C  
ATOM    144  H   THR A  10      -2.234   8.309   2.390  1.00  0.00           H  
ATOM    145  HA  THR A  10       0.117   7.016   3.301  1.00  0.00           H  
ATOM    146  HB  THR A  10      -2.641   5.860   2.657  1.00  0.00           H  
ATOM    147  HG1 THR A  10      -2.784   7.492   4.227  1.00  0.00           H  
ATOM    148 1HG2 THR A  10      -1.970   4.151   4.301  1.00  0.00           H  
ATOM    149 2HG2 THR A  10      -0.876   4.162   2.909  1.00  0.00           H  
ATOM    150 3HG2 THR A  10      -0.423   4.920   4.407  1.00  0.00           H  
ATOM    151  N   LEU A  11      -0.910   6.089   0.282  1.00  0.00           N  
ATOM    152  CA  LEU A  11      -0.418   5.428  -0.924  1.00  0.00           C  
ATOM    153  C   LEU A  11       0.717   6.184  -1.609  1.00  0.00           C  
ATOM    154  O   LEU A  11       1.656   5.565  -2.132  1.00  0.00           O  
ATOM    155  CB  LEU A  11      -1.576   5.175  -1.889  1.00  0.00           C  
ATOM    156  CG  LEU A  11      -2.585   4.063  -1.472  1.00  0.00           C  
ATOM    157  CD1 LEU A  11      -3.801   4.139  -2.360  1.00  0.00           C  
ATOM    158  CD2 LEU A  11      -1.916   2.657  -1.647  1.00  0.00           C  
ATOM    159  H   LEU A  11      -1.870   6.461   0.307  1.00  0.00           H  
ATOM    160  HA  LEU A  11      -0.014   4.469  -0.624  1.00  0.00           H  
ATOM    161 1HB  LEU A  11      -2.140   6.108  -1.981  1.00  0.00           H  
ATOM    162 2HB  LEU A  11      -1.171   4.923  -2.865  1.00  0.00           H  
ATOM    163  HG  LEU A  11      -2.901   4.207  -0.434  1.00  0.00           H  
ATOM    164 1HD1 LEU A  11      -4.510   3.365  -2.074  1.00  0.00           H  
ATOM    165 2HD1 LEU A  11      -4.271   5.116  -2.243  1.00  0.00           H  
ATOM    166 3HD1 LEU A  11      -3.516   4.001  -3.393  1.00  0.00           H  
ATOM    167 1HD2 LEU A  11      -2.622   1.892  -1.395  1.00  0.00           H  
ATOM    168 2HD2 LEU A  11      -1.616   2.524  -2.679  1.00  0.00           H  
ATOM    169 3HD2 LEU A  11      -1.048   2.556  -1.010  1.00  0.00           H  
ATOM    170  N   VAL A  12       0.659   7.518  -1.592  1.00  0.00           N  
ATOM    171  CA  VAL A  12       1.703   8.306  -2.208  1.00  0.00           C  
ATOM    172  C   VAL A  12       2.996   8.126  -1.433  1.00  0.00           C  
ATOM    173  O   VAL A  12       4.047   7.956  -2.050  1.00  0.00           O  
ATOM    174  CB  VAL A  12       1.314   9.796  -2.267  1.00  0.00           C  
ATOM    175  CG1 VAL A  12       2.466  10.622  -2.714  1.00  0.00           C  
ATOM    176  CG2 VAL A  12       0.182  10.005  -3.284  1.00  0.00           C  
ATOM    177  H   VAL A  12      -0.137   7.997  -1.167  1.00  0.00           H  
ATOM    178  HA  VAL A  12       1.847   7.945  -3.220  1.00  0.00           H  
ATOM    179  HB  VAL A  12       1.012  10.117  -1.266  1.00  0.00           H  
ATOM    180 1HG1 VAL A  12       2.150  11.641  -2.727  1.00  0.00           H  
ATOM    181 2HG1 VAL A  12       3.319  10.519  -2.051  1.00  0.00           H  
ATOM    182 3HG1 VAL A  12       2.736  10.317  -3.688  1.00  0.00           H  
ATOM    183 1HG2 VAL A  12      -0.090  11.063  -3.314  1.00  0.00           H  
ATOM    184 2HG2 VAL A  12       0.524   9.688  -4.268  1.00  0.00           H  
ATOM    185 3HG2 VAL A  12      -0.684   9.423  -3.015  1.00  0.00           H  
ATOM    186  N   GLY A  13       2.920   8.169  -0.093  1.00  0.00           N  
ATOM    187  CA  GLY A  13       4.071   7.975   0.776  1.00  0.00           C  
ATOM    188  C   GLY A  13       4.656   6.583   0.595  1.00  0.00           C  
ATOM    189  O   GLY A  13       5.871   6.397   0.551  1.00  0.00           O  
ATOM    190  H   GLY A  13       2.021   8.361   0.351  1.00  0.00           H  
ATOM    191 1HA  GLY A  13       4.817   8.732   0.568  1.00  0.00           H  
ATOM    192 2HA  GLY A  13       3.759   8.098   1.809  1.00  0.00           H  
ATOM    193  N   ILE A  14       3.807   5.586   0.396  1.00  0.00           N  
ATOM    194  CA  ILE A  14       4.318   4.245   0.190  1.00  0.00           C  
ATOM    195  C   ILE A  14       5.210   4.146  -1.031  1.00  0.00           C  
ATOM    196  O   ILE A  14       6.333   3.618  -0.933  1.00  0.00           O  
ATOM    197  CB  ILE A  14       3.139   3.254   0.124  1.00  0.00           C  
ATOM    198  CG1 ILE A  14       2.518   3.115   1.572  1.00  0.00           C  
ATOM    199  CG2 ILE A  14       3.476   1.951  -0.566  1.00  0.00           C  
ATOM    200  CD1 ILE A  14       1.149   2.397   1.667  1.00  0.00           C  
ATOM    201  H   ILE A  14       2.798   5.757   0.467  1.00  0.00           H  
ATOM    202  HA  ILE A  14       4.918   3.982   1.054  1.00  0.00           H  
ATOM    203  HB  ILE A  14       2.366   3.727  -0.471  1.00  0.00           H  
ATOM    204 1HG1 ILE A  14       3.224   2.593   2.175  1.00  0.00           H  
ATOM    205 2HG1 ILE A  14       2.429   4.086   1.997  1.00  0.00           H  
ATOM    206 1HG2 ILE A  14       2.583   1.393  -0.617  1.00  0.00           H  
ATOM    207 2HG2 ILE A  14       3.828   2.127  -1.579  1.00  0.00           H  
ATOM    208 3HG2 ILE A  14       4.222   1.403  -0.039  1.00  0.00           H  
ATOM    209 1HD1 ILE A  14       0.845   2.362   2.713  1.00  0.00           H  
ATOM    210 2HD1 ILE A  14       0.408   2.943   1.095  1.00  0.00           H  
ATOM    211 3HD1 ILE A  14       1.219   1.386   1.285  1.00  0.00           H  
ATOM    212  N   GLU A  15       4.766   4.684  -2.166  1.00  0.00           N  
ATOM    213  CA  GLU A  15       5.650   4.613  -3.307  1.00  0.00           C  
ATOM    214  C   GLU A  15       6.805   5.601  -3.191  1.00  0.00           C  
ATOM    215  O   GLU A  15       7.947   5.237  -3.465  1.00  0.00           O  
ATOM    216  CB  GLU A  15       4.907   4.845  -4.623  1.00  0.00           C  
ATOM    217  CG  GLU A  15       3.940   3.729  -5.036  1.00  0.00           C  
ATOM    218  CD  GLU A  15       3.328   3.958  -6.417  1.00  0.00           C  
ATOM    219  OE1 GLU A  15       3.410   5.048  -6.927  1.00  0.00           O  
ATOM    220  OE2 GLU A  15       2.759   3.036  -6.964  1.00  0.00           O  
ATOM    221  H   GLU A  15       3.826   5.096  -2.214  1.00  0.00           H  
ATOM    222  HA  GLU A  15       6.075   3.612  -3.342  1.00  0.00           H  
ATOM    223 1HB  GLU A  15       4.332   5.769  -4.542  1.00  0.00           H  
ATOM    224 2HB  GLU A  15       5.628   4.977  -5.423  1.00  0.00           H  
ATOM    225 1HG  GLU A  15       4.464   2.778  -5.037  1.00  0.00           H  
ATOM    226 2HG  GLU A  15       3.146   3.672  -4.292  1.00  0.00           H  
ATOM    227  N   ALA A  16       6.537   6.821  -2.714  1.00  0.00           N  
ATOM    228  CA  ALA A  16       7.564   7.846  -2.644  1.00  0.00           C  
ATOM    229  C   ALA A  16       8.694   7.440  -1.717  1.00  0.00           C  
ATOM    230  O   ALA A  16       9.851   7.737  -1.984  1.00  0.00           O  
ATOM    231  CB  ALA A  16       6.948   9.161  -2.208  1.00  0.00           C  
ATOM    232  H   ALA A  16       5.580   7.076  -2.464  1.00  0.00           H  
ATOM    233  HA  ALA A  16       7.982   7.969  -3.643  1.00  0.00           H  
ATOM    234 1HB  ALA A  16       7.700   9.935  -2.194  1.00  0.00           H  
ATOM    235 2HB  ALA A  16       6.174   9.434  -2.887  1.00  0.00           H  
ATOM    236 3HB  ALA A  16       6.523   9.043  -1.230  1.00  0.00           H  
ATOM    237  N   TRP A  17       8.382   6.761  -0.623  1.00  0.00           N  
ATOM    238  CA  TRP A  17       9.429   6.329   0.266  1.00  0.00           C  
ATOM    239  C   TRP A  17      10.327   5.296  -0.393  1.00  0.00           C  
ATOM    240  O   TRP A  17      11.545   5.474  -0.439  1.00  0.00           O  
ATOM    241  CB  TRP A  17       8.838   5.764   1.554  1.00  0.00           C  
ATOM    242  CG  TRP A  17       9.863   5.181   2.433  1.00  0.00           C  
ATOM    243  CD1 TRP A  17      10.659   5.835   3.311  1.00  0.00           C  
ATOM    244  CD2 TRP A  17      10.216   3.782   2.531  1.00  0.00           C  
ATOM    245  NE1 TRP A  17      11.502   4.948   3.931  1.00  0.00           N  
ATOM    246  CE2 TRP A  17      11.246   3.688   3.456  1.00  0.00           C  
ATOM    247  CE3 TRP A  17       9.742   2.616   1.909  1.00  0.00           C  
ATOM    248  CZ2 TRP A  17      11.833   2.477   3.773  1.00  0.00           C  
ATOM    249  CZ3 TRP A  17      10.318   1.414   2.230  1.00  0.00           C  
ATOM    250  CH2 TRP A  17      11.344   1.343   3.134  1.00  0.00           C  
ATOM    251  H   TRP A  17       7.412   6.568  -0.385  1.00  0.00           H  
ATOM    252  HA  TRP A  17      10.035   7.195   0.524  1.00  0.00           H  
ATOM    253 1HB  TRP A  17       8.341   6.556   2.088  1.00  0.00           H  
ATOM    254 2HB  TRP A  17       8.093   5.007   1.314  1.00  0.00           H  
ATOM    255  HD1 TRP A  17      10.642   6.912   3.485  1.00  0.00           H  
ATOM    256  HE1 TRP A  17      12.199   5.180   4.622  1.00  0.00           H  
ATOM    257  HE3 TRP A  17       8.928   2.660   1.192  1.00  0.00           H  
ATOM    258  HZ2 TRP A  17      12.639   2.395   4.500  1.00  0.00           H  
ATOM    259  HZ3 TRP A  17       9.931   0.520   1.751  1.00  0.00           H  
ATOM    260  HH2 TRP A  17      11.774   0.371   3.372  1.00  0.00           H  
ATOM    261  N   LEU A  18       9.747   4.247  -0.984  1.00  0.00           N  
ATOM    262  CA  LEU A  18      10.592   3.198  -1.545  1.00  0.00           C  
ATOM    263  C   LEU A  18      11.393   3.702  -2.751  1.00  0.00           C  
ATOM    264  O   LEU A  18      12.509   3.244  -3.001  1.00  0.00           O  
ATOM    265  CB  LEU A  18       9.776   1.941  -1.901  1.00  0.00           C  
ATOM    266  CG  LEU A  18      10.617   0.648  -2.293  1.00  0.00           C  
ATOM    267  CD1 LEU A  18      11.555   0.223  -1.137  1.00  0.00           C  
ATOM    268  CD2 LEU A  18       9.675  -0.495  -2.597  1.00  0.00           C  
ATOM    269  H   LEU A  18       8.725   4.146  -0.977  1.00  0.00           H  
ATOM    270  HA  LEU A  18      11.299   2.930  -0.769  1.00  0.00           H  
ATOM    271 1HB  LEU A  18       9.145   1.684  -1.053  1.00  0.00           H  
ATOM    272 2HB  LEU A  18       9.120   2.186  -2.745  1.00  0.00           H  
ATOM    273  HG  LEU A  18      11.229   0.865  -3.171  1.00  0.00           H  
ATOM    274 1HD1 LEU A  18      12.115  -0.662  -1.437  1.00  0.00           H  
ATOM    275 2HD1 LEU A  18      12.267   1.006  -0.901  1.00  0.00           H  
ATOM    276 3HD1 LEU A  18      10.967  -0.004  -0.264  1.00  0.00           H  
ATOM    277 1HD2 LEU A  18      10.264  -1.359  -2.868  1.00  0.00           H  
ATOM    278 2HD2 LEU A  18       9.065  -0.727  -1.720  1.00  0.00           H  
ATOM    279 3HD2 LEU A  18       9.033  -0.220  -3.426  1.00  0.00           H  
ATOM    280  N   LEU A  19      10.825   4.659  -3.487  1.00  0.00           N  
ATOM    281  CA  LEU A  19      11.437   5.253  -4.670  1.00  0.00           C  
ATOM    282  C   LEU A  19      12.402   6.387  -4.336  1.00  0.00           C  
ATOM    283  O   LEU A  19      12.969   7.003  -5.240  1.00  0.00           O  
ATOM    284  CB  LEU A  19      10.347   5.830  -5.580  1.00  0.00           C  
ATOM    285  CG  LEU A  19       9.351   4.851  -6.234  1.00  0.00           C  
ATOM    286  CD1 LEU A  19       8.262   5.668  -6.871  1.00  0.00           C  
ATOM    287  CD2 LEU A  19      10.048   4.021  -7.298  1.00  0.00           C  
ATOM    288  H   LEU A  19       9.876   4.970  -3.250  1.00  0.00           H  
ATOM    289  HA  LEU A  19      11.997   4.482  -5.188  1.00  0.00           H  
ATOM    290 1HB  LEU A  19       9.770   6.545  -4.992  1.00  0.00           H  
ATOM    291 2HB  LEU A  19      10.836   6.374  -6.389  1.00  0.00           H  
ATOM    292  HG  LEU A  19       8.915   4.194  -5.482  1.00  0.00           H  
ATOM    293 1HD1 LEU A  19       7.530   5.017  -7.348  1.00  0.00           H  
ATOM    294 2HD1 LEU A  19       7.778   6.252  -6.103  1.00  0.00           H  
ATOM    295 3HD1 LEU A  19       8.698   6.322  -7.601  1.00  0.00           H  
ATOM    296 1HD2 LEU A  19       9.323   3.356  -7.764  1.00  0.00           H  
ATOM    297 2HD2 LEU A  19      10.473   4.687  -8.055  1.00  0.00           H  
ATOM    298 3HD2 LEU A  19      10.841   3.428  -6.852  1.00  0.00           H  
ATOM    299  N   ALA A  20      12.575   6.707  -3.055  1.00  0.00           N  
ATOM    300  CA  ALA A  20      13.442   7.803  -2.686  1.00  0.00           C  
ATOM    301  C   ALA A  20      14.829   7.587  -3.249  1.00  0.00           C  
ATOM    302  O   ALA A  20      15.419   6.520  -3.080  1.00  0.00           O  
ATOM    303  CB  ALA A  20      13.498   7.914  -1.185  1.00  0.00           C  
ATOM    304  H   ALA A  20      12.108   6.178  -2.311  1.00  0.00           H  
ATOM    305  HA  ALA A  20      13.049   8.723  -3.086  1.00  0.00           H  
ATOM    306 1HB  ALA A  20      14.145   8.720  -0.896  1.00  0.00           H  
ATOM    307 2HB  ALA A  20      12.491   8.085  -0.797  1.00  0.00           H  
ATOM    308 3HB  ALA A  20      13.885   6.979  -0.793  1.00  0.00           H  
ATOM    309  N   LYS A  21      15.368   8.643  -3.858  1.00  0.00           N  
ATOM    310  CA  LYS A  21      16.700   8.646  -4.443  1.00  0.00           C  
ATOM    311  C   LYS A  21      17.765   8.566  -3.361  1.00  0.00           C  
ATOM    312  O   LYS A  21      18.795   7.910  -3.534  1.00  0.00           O  
ATOM    313  CB  LYS A  21      16.863   9.906  -5.299  1.00  0.00           C  
ATOM    314  CG  LYS A  21      16.027   9.882  -6.589  1.00  0.00           C  
ATOM    315  CD  LYS A  21      16.104  11.205  -7.357  1.00  0.00           C  
ATOM    316  CE  LYS A  21      15.240  11.167  -8.629  1.00  0.00           C  
ATOM    317  NZ  LYS A  21      15.204  12.489  -9.329  1.00  0.00           N  
ATOM    318  H   LYS A  21      14.799   9.467  -3.966  1.00  0.00           H  
ATOM    319  HA  LYS A  21      16.799   7.769  -5.079  1.00  0.00           H  
ATOM    320 1HB  LYS A  21      16.572  10.781  -4.722  1.00  0.00           H  
ATOM    321 2HB  LYS A  21      17.912  10.026  -5.571  1.00  0.00           H  
ATOM    322 1HG  LYS A  21      16.401   9.086  -7.230  1.00  0.00           H  
ATOM    323 2HG  LYS A  21      15.000   9.656  -6.357  1.00  0.00           H  
ATOM    324 1HD  LYS A  21      15.748  12.015  -6.717  1.00  0.00           H  
ATOM    325 2HD  LYS A  21      17.138  11.409  -7.634  1.00  0.00           H  
ATOM    326 1HE  LYS A  21      15.648  10.420  -9.307  1.00  0.00           H  
ATOM    327 2HE  LYS A  21      14.223  10.883  -8.363  1.00  0.00           H  
ATOM    328 1HZ  LYS A  21      14.624  12.414 -10.161  1.00  0.00           H  
ATOM    329 2HZ  LYS A  21      14.808  13.185  -8.712  1.00  0.00           H  
ATOM    330 3HZ  LYS A  21      16.136  12.766  -9.595  1.00  0.00           H  
ATOM    331  N   ASP A  22      17.497   9.221  -2.238  1.00  0.00           N  
ATOM    332  CA  ASP A  22      18.405   9.269  -1.111  1.00  0.00           C  
ATOM    333  C   ASP A  22      17.633   9.311   0.219  1.00  0.00           C  
ATOM    334  O   ASP A  22      16.394   9.394   0.256  1.00  0.00           O  
ATOM    335  CB  ASP A  22      19.319  10.505  -1.281  1.00  0.00           C  
ATOM    336  CG  ASP A  22      20.686  10.453  -0.567  1.00  0.00           C  
ATOM    337  OD1 ASP A  22      20.811   9.714   0.385  1.00  0.00           O  
ATOM    338  OD2 ASP A  22      21.569  11.169  -0.964  1.00  0.00           O  
ATOM    339  H   ASP A  22      16.650   9.785  -2.198  1.00  0.00           H  
ATOM    340  HA  ASP A  22      19.021   8.366  -1.120  1.00  0.00           H  
ATOM    341 1HB  ASP A  22      19.508  10.649  -2.345  1.00  0.00           H  
ATOM    342 2HB  ASP A  22      18.781  11.390  -0.939  1.00  0.00           H  
ATOM    343  N   GLU A  23      18.384   9.341   1.312  1.00  0.00           N  
ATOM    344  CA  GLU A  23      17.837   9.338   2.662  1.00  0.00           C  
ATOM    345  C   GLU A  23      17.062  10.611   2.932  1.00  0.00           C  
ATOM    346  O   GLU A  23      16.099  10.608   3.701  1.00  0.00           O  
ATOM    347  CB  GLU A  23      18.948   9.146   3.693  1.00  0.00           C  
ATOM    348  CG  GLU A  23      19.612   7.761   3.628  1.00  0.00           C  
ATOM    349  CD  GLU A  23      18.637   6.632   3.855  1.00  0.00           C  
ATOM    350  OE1 GLU A  23      17.907   6.682   4.808  1.00  0.00           O  
ATOM    351  OE2 GLU A  23      18.604   5.722   3.044  1.00  0.00           O  
ATOM    352  H   GLU A  23      19.396   9.304   1.183  1.00  0.00           H  
ATOM    353  HA  GLU A  23      17.146   8.499   2.750  1.00  0.00           H  
ATOM    354 1HB  GLU A  23      19.722   9.899   3.531  1.00  0.00           H  
ATOM    355 2HB  GLU A  23      18.548   9.292   4.696  1.00  0.00           H  
ATOM    356 1HG  GLU A  23      20.070   7.639   2.646  1.00  0.00           H  
ATOM    357 2HG  GLU A  23      20.402   7.712   4.375  1.00  0.00           H  
ATOM    358  N   GLU A  24      17.467  11.698   2.282  1.00  0.00           N  
ATOM    359  CA  GLU A  24      16.812  12.974   2.464  1.00  0.00           C  
ATOM    360  C   GLU A  24      15.368  12.943   1.976  1.00  0.00           C  
ATOM    361  O   GLU A  24      14.520  13.645   2.541  1.00  0.00           O  
ATOM    362  CB  GLU A  24      17.587  14.080   1.749  1.00  0.00           C  
ATOM    363  CG  GLU A  24      18.952  14.387   2.373  1.00  0.00           C  
ATOM    364  CD  GLU A  24      18.841  14.838   3.809  1.00  0.00           C  
ATOM    365  OE1 GLU A  24      18.028  15.679   4.090  1.00  0.00           O  
ATOM    366  OE2 GLU A  24      19.557  14.311   4.640  1.00  0.00           O  
ATOM    367  H   GLU A  24      18.283  11.644   1.684  1.00  0.00           H  
ATOM    368  HA  GLU A  24      16.795  13.201   3.527  1.00  0.00           H  
ATOM    369 1HB  GLU A  24      17.748  13.792   0.708  1.00  0.00           H  
ATOM    370 2HB  GLU A  24      16.997  14.997   1.748  1.00  0.00           H  
ATOM    371 1HG  GLU A  24      19.571  13.490   2.331  1.00  0.00           H  
ATOM    372 2HG  GLU A  24      19.443  15.163   1.788  1.00  0.00           H  
ATOM    373  N   GLN A  25      15.059  12.162   0.926  1.00  0.00           N  
ATOM    374  CA  GLN A  25      13.684  12.159   0.483  1.00  0.00           C  
ATOM    375  C   GLN A  25      12.931  11.204   1.369  1.00  0.00           C  
ATOM    376  O   GLN A  25      11.808  11.487   1.754  1.00  0.00           O  
ATOM    377  CB  GLN A  25      13.524  11.805  -0.991  1.00  0.00           C  
ATOM    378  CG  GLN A  25      14.064  12.863  -1.932  1.00  0.00           C  
ATOM    379  CD  GLN A  25      15.549  12.714  -2.141  1.00  0.00           C  
ATOM    380  OE1 GLN A  25      16.056  11.580  -2.230  1.00  0.00           O  
ATOM    381  NE2 GLN A  25      16.257  13.837  -2.245  1.00  0.00           N  
ATOM    382  H   GLN A  25      15.738  11.541   0.482  1.00  0.00           H  
ATOM    383  HA  GLN A  25      13.265  13.153   0.627  1.00  0.00           H  
ATOM    384 1HB  GLN A  25      14.052  10.895  -1.196  1.00  0.00           H  
ATOM    385 2HB  GLN A  25      12.470  11.635  -1.219  1.00  0.00           H  
ATOM    386 1HG  GLN A  25      13.564  12.811  -2.886  1.00  0.00           H  
ATOM    387 2HG  GLN A  25      13.890  13.841  -1.478  1.00  0.00           H  
ATOM    388 1HE2 GLN A  25      17.248  13.801  -2.398  1.00  0.00           H  
ATOM    389 2HE2 GLN A  25      15.801  14.729  -2.175  1.00  0.00           H  
ATOM    390  N   LYS A  26      13.565  10.124   1.832  1.00  0.00           N  
ATOM    391  CA  LYS A  26      12.806   9.229   2.701  1.00  0.00           C  
ATOM    392  C   LYS A  26      12.303  10.018   3.916  1.00  0.00           C  
ATOM    393  O   LYS A  26      11.159   9.839   4.355  1.00  0.00           O  
ATOM    394  CB  LYS A  26      13.668   8.074   3.196  1.00  0.00           C  
ATOM    395  CG  LYS A  26      14.043   7.068   2.152  1.00  0.00           C  
ATOM    396  CD  LYS A  26      14.919   5.994   2.739  1.00  0.00           C  
ATOM    397  CE  LYS A  26      15.377   5.006   1.692  1.00  0.00           C  
ATOM    398  NZ  LYS A  26      16.366   4.043   2.265  1.00  0.00           N  
ATOM    399  H   LYS A  26      14.517   9.903   1.523  1.00  0.00           H  
ATOM    400  HA  LYS A  26      11.947   8.842   2.153  1.00  0.00           H  
ATOM    401 1HB  LYS A  26      14.593   8.471   3.614  1.00  0.00           H  
ATOM    402 2HB  LYS A  26      13.151   7.556   3.997  1.00  0.00           H  
ATOM    403 1HG  LYS A  26      13.148   6.628   1.694  1.00  0.00           H  
ATOM    404 2HG  LYS A  26      14.619   7.580   1.390  1.00  0.00           H  
ATOM    405 1HD  LYS A  26      15.794   6.448   3.200  1.00  0.00           H  
ATOM    406 2HD  LYS A  26      14.370   5.454   3.504  1.00  0.00           H  
ATOM    407 1HE  LYS A  26      14.514   4.455   1.312  1.00  0.00           H  
ATOM    408 2HE  LYS A  26      15.844   5.547   0.866  1.00  0.00           H  
ATOM    409 1HZ  LYS A  26      16.673   3.397   1.558  1.00  0.00           H  
ATOM    410 2HZ  LYS A  26      17.186   4.590   2.613  1.00  0.00           H  
ATOM    411 3HZ  LYS A  26      15.953   3.537   3.028  1.00  0.00           H  
ATOM    412  N   LYS A  27      13.162  10.902   4.453  1.00  0.00           N  
ATOM    413  CA  LYS A  27      12.780  11.727   5.590  1.00  0.00           C  
ATOM    414  C   LYS A  27      11.676  12.720   5.231  1.00  0.00           C  
ATOM    415  O   LYS A  27      10.723  12.884   6.005  1.00  0.00           O  
ATOM    416  CB  LYS A  27      13.996  12.477   6.130  1.00  0.00           C  
ATOM    417  CG  LYS A  27      15.012  11.592   6.862  1.00  0.00           C  
ATOM    418  CD  LYS A  27      16.121  12.419   7.536  1.00  0.00           C  
ATOM    419  CE  LYS A  27      17.103  12.978   6.504  1.00  0.00           C  
ATOM    420  NZ  LYS A  27      18.281  13.657   7.127  1.00  0.00           N  
ATOM    421  H   LYS A  27      14.111  10.965   4.067  1.00  0.00           H  
ATOM    422  HA  LYS A  27      12.398  11.074   6.372  1.00  0.00           H  
ATOM    423 1HB  LYS A  27      14.502  12.951   5.289  1.00  0.00           H  
ATOM    424 2HB  LYS A  27      13.669  13.265   6.806  1.00  0.00           H  
ATOM    425 1HG  LYS A  27      14.494  11.010   7.623  1.00  0.00           H  
ATOM    426 2HG  LYS A  27      15.462  10.900   6.153  1.00  0.00           H  
ATOM    427 1HD  LYS A  27      15.677  13.245   8.090  1.00  0.00           H  
ATOM    428 2HD  LYS A  27      16.667  11.786   8.234  1.00  0.00           H  
ATOM    429 1HE  LYS A  27      17.460  12.160   5.876  1.00  0.00           H  
ATOM    430 2HE  LYS A  27      16.594  13.706   5.878  1.00  0.00           H  
ATOM    431 1HZ  LYS A  27      18.877  13.991   6.343  1.00  0.00           H  
ATOM    432 2HZ  LYS A  27      17.981  14.438   7.686  1.00  0.00           H  
ATOM    433 3HZ  LYS A  27      18.799  13.011   7.696  1.00  0.00           H  
ATOM    434  N   LYS A  28      11.769  13.364   4.056  1.00  0.00           N  
ATOM    435  CA  LYS A  28      10.743  14.320   3.646  1.00  0.00           C  
ATOM    436  C   LYS A  28       9.403  13.642   3.433  1.00  0.00           C  
ATOM    437  O   LYS A  28       8.365  14.171   3.844  1.00  0.00           O  
ATOM    438  CB  LYS A  28      11.149  15.056   2.367  1.00  0.00           C  
ATOM    439  CG  LYS A  28      10.153  16.147   1.912  1.00  0.00           C  
ATOM    440  CD  LYS A  28      10.706  16.946   0.728  1.00  0.00           C  
ATOM    441  CE  LYS A  28       9.743  18.053   0.295  1.00  0.00           C  
ATOM    442  NZ  LYS A  28      10.307  18.883  -0.820  1.00  0.00           N  
ATOM    443  H   LYS A  28      12.605  13.245   3.469  1.00  0.00           H  
ATOM    444  HA  LYS A  28      10.625  15.053   4.443  1.00  0.00           H  
ATOM    445 1HB  LYS A  28      12.131  15.510   2.505  1.00  0.00           H  
ATOM    446 2HB  LYS A  28      11.238  14.331   1.556  1.00  0.00           H  
ATOM    447 1HG  LYS A  28       9.218  15.674   1.608  1.00  0.00           H  
ATOM    448 2HG  LYS A  28       9.941  16.821   2.742  1.00  0.00           H  
ATOM    449 1HD  LYS A  28      11.663  17.391   1.004  1.00  0.00           H  
ATOM    450 2HD  LYS A  28      10.867  16.271  -0.113  1.00  0.00           H  
ATOM    451 1HE  LYS A  28       8.813  17.605  -0.037  1.00  0.00           H  
ATOM    452 2HE  LYS A  28       9.536  18.700   1.147  1.00  0.00           H  
ATOM    453 1HZ  LYS A  28       9.642  19.600  -1.076  1.00  0.00           H  
ATOM    454 2HZ  LYS A  28      11.166  19.318  -0.513  1.00  0.00           H  
ATOM    455 3HZ  LYS A  28      10.499  18.305  -1.625  1.00  0.00           H  
ATOM    456  N   VAL A  29       9.423  12.466   2.823  1.00  0.00           N  
ATOM    457  CA  VAL A  29       8.211  11.744   2.518  1.00  0.00           C  
ATOM    458  C   VAL A  29       7.536  11.303   3.817  1.00  0.00           C  
ATOM    459  O   VAL A  29       6.339  11.531   3.991  1.00  0.00           O  
ATOM    460  CB  VAL A  29       8.530  10.514   1.627  1.00  0.00           C  
ATOM    461  CG1 VAL A  29       7.339   9.696   1.454  1.00  0.00           C  
ATOM    462  CG2 VAL A  29       8.997  10.934   0.259  1.00  0.00           C  
ATOM    463  H   VAL A  29      10.322  12.088   2.527  1.00  0.00           H  
ATOM    464  HA  VAL A  29       7.537  12.409   1.978  1.00  0.00           H  
ATOM    465  HB  VAL A  29       9.299   9.918   2.125  1.00  0.00           H  
ATOM    466 1HG1 VAL A  29       7.568   8.832   0.863  1.00  0.00           H  
ATOM    467 2HG1 VAL A  29       6.994   9.400   2.372  1.00  0.00           H  
ATOM    468 3HG1 VAL A  29       6.592  10.281   0.965  1.00  0.00           H  
ATOM    469 1HG2 VAL A  29       9.224  10.053  -0.338  1.00  0.00           H  
ATOM    470 2HG2 VAL A  29       8.199  11.502  -0.210  1.00  0.00           H  
ATOM    471 3HG2 VAL A  29       9.880  11.547   0.332  1.00  0.00           H  
ATOM    472  N   ARG A  30       8.301  10.725   4.756  1.00  0.00           N  
ATOM    473  CA  ARG A  30       7.697  10.289   6.010  1.00  0.00           C  
ATOM    474  C   ARG A  30       7.183  11.487   6.809  1.00  0.00           C  
ATOM    475  O   ARG A  30       6.115  11.392   7.426  1.00  0.00           O  
ATOM    476  CB  ARG A  30       8.677   9.450   6.832  1.00  0.00           C  
ATOM    477  CG  ARG A  30       8.983   8.060   6.223  1.00  0.00           C  
ATOM    478  CD  ARG A  30       9.996   7.272   6.968  1.00  0.00           C  
ATOM    479  NE  ARG A  30       9.472   6.718   8.242  1.00  0.00           N  
ATOM    480  CZ  ARG A  30      10.235   6.383   9.314  1.00  0.00           C  
ATOM    481  NH1 ARG A  30      11.546   6.560   9.288  1.00  0.00           N  
ATOM    482  NH2 ARG A  30       9.664   5.881  10.395  1.00  0.00           N  
ATOM    483  H   ARG A  30       9.294  10.558   4.573  1.00  0.00           H  
ATOM    484  HA  ARG A  30       6.846   9.656   5.777  1.00  0.00           H  
ATOM    485 1HB  ARG A  30       9.620   9.993   6.925  1.00  0.00           H  
ATOM    486 2HB  ARG A  30       8.279   9.296   7.833  1.00  0.00           H  
ATOM    487 1HG  ARG A  30       8.078   7.472   6.261  1.00  0.00           H  
ATOM    488 2HG  ARG A  30       9.307   8.178   5.191  1.00  0.00           H  
ATOM    489 1HD  ARG A  30      10.329   6.444   6.346  1.00  0.00           H  
ATOM    490 2HD  ARG A  30      10.844   7.925   7.185  1.00  0.00           H  
ATOM    491  HE  ARG A  30       8.454   6.496   8.295  1.00  0.00           H  
ATOM    492 1HH1 ARG A  30      11.993   6.938   8.466  1.00  0.00           H  
ATOM    493 2HH1 ARG A  30      12.104   6.313  10.091  1.00  0.00           H  
ATOM    494 1HH2 ARG A  30       8.653   5.766  10.425  1.00  0.00           H  
ATOM    495 2HH2 ARG A  30      10.222   5.634  11.197  1.00  0.00           H  
ATOM    496  N   THR A  31       7.900  12.624   6.765  1.00  0.00           N  
ATOM    497  CA  THR A  31       7.479  13.823   7.478  1.00  0.00           C  
ATOM    498  C   THR A  31       6.143  14.325   6.950  1.00  0.00           C  
ATOM    499  O   THR A  31       5.254  14.657   7.740  1.00  0.00           O  
ATOM    500  CB  THR A  31       8.522  14.954   7.347  1.00  0.00           C  
ATOM    501  OG1 THR A  31       9.767  14.534   7.932  1.00  0.00           O  
ATOM    502  CG2 THR A  31       8.015  16.218   8.060  1.00  0.00           C  
ATOM    503  H   THR A  31       8.790  12.649   6.265  1.00  0.00           H  
ATOM    504  HA  THR A  31       7.363  13.576   8.533  1.00  0.00           H  
ATOM    505  HB  THR A  31       8.688  15.175   6.294  1.00  0.00           H  
ATOM    506  HG1 THR A  31      10.167  13.836   7.367  1.00  0.00           H  
ATOM    507 1HG2 THR A  31       8.758  17.005   7.963  1.00  0.00           H  
ATOM    508 2HG2 THR A  31       7.082  16.555   7.614  1.00  0.00           H  
ATOM    509 3HG2 THR A  31       7.853  15.999   9.114  1.00  0.00           H  
ATOM    510  N   LEU A  32       5.986  14.370   5.625  1.00  0.00           N  
ATOM    511  CA  LEU A  32       4.741  14.836   5.040  1.00  0.00           C  
ATOM    512  C   LEU A  32       3.598  13.877   5.391  1.00  0.00           C  
ATOM    513  O   LEU A  32       2.493  14.321   5.698  1.00  0.00           O  
ATOM    514  CB  LEU A  32       4.910  14.983   3.527  1.00  0.00           C  
ATOM    515  CG  LEU A  32       5.873  16.135   3.019  1.00  0.00           C  
ATOM    516  CD1 LEU A  32       6.109  15.960   1.542  1.00  0.00           C  
ATOM    517  CD2 LEU A  32       5.254  17.518   3.252  1.00  0.00           C  
ATOM    518  H   LEU A  32       6.774  14.122   5.015  1.00  0.00           H  
ATOM    519  HA  LEU A  32       4.506  15.807   5.471  1.00  0.00           H  
ATOM    520 1HB  LEU A  32       5.321  14.052   3.167  1.00  0.00           H  
ATOM    521 2HB  LEU A  32       3.934  15.133   3.084  1.00  0.00           H  
ATOM    522  HG  LEU A  32       6.822  16.069   3.542  1.00  0.00           H  
ATOM    523 1HD1 LEU A  32       6.772  16.738   1.184  1.00  0.00           H  
ATOM    524 2HD1 LEU A  32       6.556  14.983   1.348  1.00  0.00           H  
ATOM    525 3HD1 LEU A  32       5.170  16.042   1.049  1.00  0.00           H  
ATOM    526 1HD2 LEU A  32       5.932  18.287   2.885  1.00  0.00           H  
ATOM    527 2HD2 LEU A  32       4.307  17.595   2.709  1.00  0.00           H  
ATOM    528 3HD2 LEU A  32       5.082  17.681   4.314  1.00  0.00           H  
ATOM    529  N   ASN A  33       3.859  12.566   5.432  1.00  0.00           N  
ATOM    530  CA  ASN A  33       2.788  11.649   5.799  1.00  0.00           C  
ATOM    531  C   ASN A  33       2.405  11.787   7.279  1.00  0.00           C  
ATOM    532  O   ASN A  33       1.220  11.703   7.636  1.00  0.00           O  
ATOM    533  CB  ASN A  33       3.204  10.233   5.506  1.00  0.00           C  
ATOM    534  CG  ASN A  33       3.133   9.911   4.094  1.00  0.00           C  
ATOM    535  OD1 ASN A  33       4.033  10.142   3.293  1.00  0.00           O  
ATOM    536  ND2 ASN A  33       2.045   9.345   3.742  1.00  0.00           N  
ATOM    537  H   ASN A  33       4.774  12.209   5.125  1.00  0.00           H  
ATOM    538  HA  ASN A  33       1.909  11.890   5.203  1.00  0.00           H  
ATOM    539 1HB  ASN A  33       4.228  10.076   5.851  1.00  0.00           H  
ATOM    540 2HB  ASN A  33       2.573   9.567   6.054  1.00  0.00           H  
ATOM    541 1HD2 ASN A  33       1.901   9.096   2.772  1.00  0.00           H  
ATOM    542 2HD2 ASN A  33       1.333   9.156   4.411  1.00  0.00           H  
ATOM    543  N   ARG A  34       3.391  12.063   8.138  1.00  0.00           N  
ATOM    544  CA  ARG A  34       3.134  12.268   9.553  1.00  0.00           C  
ATOM    545  C   ARG A  34       2.250  13.483   9.753  1.00  0.00           C  
ATOM    546  O   ARG A  34       1.285  13.453  10.529  1.00  0.00           O  
ATOM    547  CB  ARG A  34       4.425  12.510  10.306  1.00  0.00           C  
ATOM    548  CG  ARG A  34       4.267  12.702  11.803  1.00  0.00           C  
ATOM    549  CD  ARG A  34       5.566  12.907  12.461  1.00  0.00           C  
ATOM    550  NE  ARG A  34       6.391  11.744  12.326  1.00  0.00           N  
ATOM    551  CZ  ARG A  34       7.691  11.647  12.606  1.00  0.00           C  
ATOM    552  NH1 ARG A  34       8.393  12.664  13.082  1.00  0.00           N  
ATOM    553  NH2 ARG A  34       8.237  10.486  12.380  1.00  0.00           N  
ATOM    554  H   ARG A  34       4.359  12.050   7.803  1.00  0.00           H  
ATOM    555  HA  ARG A  34       2.639  11.384   9.953  1.00  0.00           H  
ATOM    556 1HB  ARG A  34       5.103  11.682  10.122  1.00  0.00           H  
ATOM    557 2HB  ARG A  34       4.905  13.402   9.919  1.00  0.00           H  
ATOM    558 1HG  ARG A  34       3.641  13.570  12.006  1.00  0.00           H  
ATOM    559 2HG  ARG A  34       3.806  11.809  12.231  1.00  0.00           H  
ATOM    560 1HD  ARG A  34       6.072  13.750  11.994  1.00  0.00           H  
ATOM    561 2HD  ARG A  34       5.413  13.101  13.520  1.00  0.00           H  
ATOM    562  HE  ARG A  34       5.950  10.880  11.949  1.00  0.00           H  
ATOM    563 1HH1 ARG A  34       7.950  13.553  13.249  1.00  0.00           H  
ATOM    564 2HH1 ARG A  34       9.376  12.550  13.282  1.00  0.00           H  
ATOM    565 1HH2 ARG A  34       7.612   9.752  12.001  1.00  0.00           H  
ATOM    566 2HH2 ARG A  34       9.214  10.320  12.561  1.00  0.00           H  
ATOM    567  N   GLN A  35       2.561  14.552   9.016  1.00  0.00           N  
ATOM    568  CA  GLN A  35       1.797  15.773   9.126  1.00  0.00           C  
ATOM    569  C   GLN A  35       0.376  15.549   8.637  1.00  0.00           C  
ATOM    570  O   GLN A  35      -0.566  15.959   9.313  1.00  0.00           O  
ATOM    571  CB  GLN A  35       2.480  16.866   8.319  1.00  0.00           C  
ATOM    572  CG  GLN A  35       3.781  17.368   8.891  1.00  0.00           C  
ATOM    573  CD  GLN A  35       4.486  18.280   7.911  1.00  0.00           C  
ATOM    574  OE1 GLN A  35       4.100  18.352   6.743  1.00  0.00           O  
ATOM    575  NE2 GLN A  35       5.515  18.974   8.372  1.00  0.00           N  
ATOM    576  H   GLN A  35       3.390  14.522   8.415  1.00  0.00           H  
ATOM    577  HA  GLN A  35       1.761  16.071  10.169  1.00  0.00           H  
ATOM    578 1HB  GLN A  35       2.729  16.465   7.358  1.00  0.00           H  
ATOM    579 2HB  GLN A  35       1.807  17.699   8.185  1.00  0.00           H  
ATOM    580 1HG  GLN A  35       3.573  17.935   9.796  1.00  0.00           H  
ATOM    581 2HG  GLN A  35       4.431  16.532   9.121  1.00  0.00           H  
ATOM    582 1HE2 GLN A  35       6.020  19.589   7.766  1.00  0.00           H  
ATOM    583 2HE2 GLN A  35       5.793  18.884   9.330  1.00  0.00           H  
ATOM    584  N   VAL A  36       0.168  14.781   7.568  1.00  0.00           N  
ATOM    585  CA  VAL A  36      -1.209  14.567   7.143  1.00  0.00           C  
ATOM    586  C   VAL A  36      -2.005  13.870   8.221  1.00  0.00           C  
ATOM    587  O   VAL A  36      -3.141  14.257   8.498  1.00  0.00           O  
ATOM    588  CB  VAL A  36      -1.314  13.730   5.848  1.00  0.00           C  
ATOM    589  CG1 VAL A  36      -2.770  13.337   5.589  1.00  0.00           C  
ATOM    590  CG2 VAL A  36      -0.810  14.545   4.694  1.00  0.00           C  
ATOM    591  H   VAL A  36       0.964  14.440   7.014  1.00  0.00           H  
ATOM    592  HA  VAL A  36      -1.660  15.545   6.956  1.00  0.00           H  
ATOM    593  HB  VAL A  36      -0.719  12.816   5.947  1.00  0.00           H  
ATOM    594 1HG1 VAL A  36      -2.836  12.765   4.677  1.00  0.00           H  
ATOM    595 2HG1 VAL A  36      -3.160  12.732   6.400  1.00  0.00           H  
ATOM    596 3HG1 VAL A  36      -3.358  14.227   5.498  1.00  0.00           H  
ATOM    597 1HG2 VAL A  36      -0.868  13.985   3.775  1.00  0.00           H  
ATOM    598 2HG2 VAL A  36      -1.401  15.454   4.598  1.00  0.00           H  
ATOM    599 3HG2 VAL A  36       0.198  14.785   4.893  1.00  0.00           H  
ATOM    600  N   LYS A  37      -1.439  12.827   8.827  1.00  0.00           N  
ATOM    601  CA  LYS A  37      -2.200  12.119   9.838  1.00  0.00           C  
ATOM    602  C   LYS A  37      -2.512  12.985  11.054  1.00  0.00           C  
ATOM    603  O   LYS A  37      -3.642  12.953  11.555  1.00  0.00           O  
ATOM    604  CB  LYS A  37      -1.457  10.867  10.282  1.00  0.00           C  
ATOM    605  CG  LYS A  37      -1.428   9.750   9.235  1.00  0.00           C  
ATOM    606  CD  LYS A  37      -0.992   8.396   9.823  1.00  0.00           C  
ATOM    607  CE  LYS A  37       0.504   8.330  10.136  1.00  0.00           C  
ATOM    608  NZ  LYS A  37       0.844   8.910  11.477  1.00  0.00           N  
ATOM    609  H   LYS A  37      -0.498  12.524   8.548  1.00  0.00           H  
ATOM    610  HA  LYS A  37      -3.150  11.818   9.395  1.00  0.00           H  
ATOM    611 1HB  LYS A  37      -0.428  11.157  10.489  1.00  0.00           H  
ATOM    612 2HB  LYS A  37      -1.897  10.482  11.201  1.00  0.00           H  
ATOM    613 1HG  LYS A  37      -2.428   9.636   8.810  1.00  0.00           H  
ATOM    614 2HG  LYS A  37      -0.746  10.028   8.430  1.00  0.00           H  
ATOM    615 1HD  LYS A  37      -1.559   8.188  10.730  1.00  0.00           H  
ATOM    616 2HD  LYS A  37      -1.219   7.617   9.094  1.00  0.00           H  
ATOM    617 1HE  LYS A  37       0.826   7.290  10.111  1.00  0.00           H  
ATOM    618 2HE  LYS A  37       1.048   8.888   9.369  1.00  0.00           H  
ATOM    619 1HZ  LYS A  37       1.875   8.861  11.630  1.00  0.00           H  
ATOM    620 2HZ  LYS A  37       0.562   9.870  11.479  1.00  0.00           H  
ATOM    621 3HZ  LYS A  37       0.371   8.409  12.211  1.00  0.00           H  
ATOM    622  N   LYS A  38      -1.538  13.769  11.536  1.00  0.00           N  
ATOM    623  CA  LYS A  38      -1.806  14.588  12.711  1.00  0.00           C  
ATOM    624  C   LYS A  38      -2.789  15.710  12.415  1.00  0.00           C  
ATOM    625  O   LYS A  38      -3.672  16.003  13.233  1.00  0.00           O  
ATOM    626  CB  LYS A  38      -0.521  15.187  13.284  1.00  0.00           C  
ATOM    627  CG  LYS A  38       0.414  14.194  13.974  1.00  0.00           C  
ATOM    628  CD  LYS A  38       1.635  14.913  14.544  1.00  0.00           C  
ATOM    629  CE  LYS A  38       2.563  13.959  15.285  1.00  0.00           C  
ATOM    630  NZ  LYS A  38       3.734  14.675  15.887  1.00  0.00           N  
ATOM    631  H   LYS A  38      -0.608  13.763  11.100  1.00  0.00           H  
ATOM    632  HA  LYS A  38      -2.255  13.951  13.472  1.00  0.00           H  
ATOM    633 1HB  LYS A  38       0.042  15.652  12.468  1.00  0.00           H  
ATOM    634 2HB  LYS A  38      -0.772  15.971  13.994  1.00  0.00           H  
ATOM    635 1HG  LYS A  38      -0.120  13.685  14.777  1.00  0.00           H  
ATOM    636 2HG  LYS A  38       0.743  13.449  13.246  1.00  0.00           H  
ATOM    637 1HD  LYS A  38       2.189  15.375  13.723  1.00  0.00           H  
ATOM    638 2HD  LYS A  38       1.312  15.696  15.228  1.00  0.00           H  
ATOM    639 1HE  LYS A  38       2.008  13.462  16.078  1.00  0.00           H  
ATOM    640 2HE  LYS A  38       2.929  13.207  14.588  1.00  0.00           H  
ATOM    641 1HZ  LYS A  38       4.325  14.010  16.369  1.00  0.00           H  
ATOM    642 2HZ  LYS A  38       4.269  15.138  15.166  1.00  0.00           H  
ATOM    643 3HZ  LYS A  38       3.402  15.366  16.547  1.00  0.00           H  
ATOM    644  N   LEU A  39      -2.652  16.323  11.244  1.00  0.00           N  
ATOM    645  CA  LEU A  39      -3.504  17.426  10.886  1.00  0.00           C  
ATOM    646  C   LEU A  39      -4.936  16.964  10.728  1.00  0.00           C  
ATOM    647  O   LEU A  39      -5.837  17.617  11.261  1.00  0.00           O  
ATOM    648  CB  LEU A  39      -2.966  18.042   9.590  1.00  0.00           C  
ATOM    649  CG  LEU A  39      -1.599  18.795   9.704  1.00  0.00           C  
ATOM    650  CD1 LEU A  39      -1.073  19.062   8.308  1.00  0.00           C  
ATOM    651  CD2 LEU A  39      -1.784  20.112  10.453  1.00  0.00           C  
ATOM    652  H   LEU A  39      -1.909  16.043  10.599  1.00  0.00           H  
ATOM    653  HA  LEU A  39      -3.475  18.156  11.685  1.00  0.00           H  
ATOM    654 1HB  LEU A  39      -2.830  17.236   8.872  1.00  0.00           H  
ATOM    655 2HB  LEU A  39      -3.709  18.736   9.190  1.00  0.00           H  
ATOM    656  HG  LEU A  39      -0.878  18.181  10.237  1.00  0.00           H  
ATOM    657 1HD1 LEU A  39      -0.120  19.582   8.370  1.00  0.00           H  
ATOM    658 2HD1 LEU A  39      -0.936  18.120   7.782  1.00  0.00           H  
ATOM    659 3HD1 LEU A  39      -1.767  19.660   7.786  1.00  0.00           H  
ATOM    660 1HD2 LEU A  39      -0.828  20.625  10.512  1.00  0.00           H  
ATOM    661 2HD2 LEU A  39      -2.496  20.738   9.933  1.00  0.00           H  
ATOM    662 3HD2 LEU A  39      -2.147  19.929  11.456  1.00  0.00           H  
ATOM    663  N   LEU A  40      -5.154  15.788  10.128  1.00  0.00           N  
ATOM    664  CA  LEU A  40      -6.507  15.278   9.971  1.00  0.00           C  
ATOM    665  C   LEU A  40      -7.100  14.831  11.300  1.00  0.00           C  
ATOM    666  O   LEU A  40      -8.283  15.049  11.542  1.00  0.00           O  
ATOM    667  CB  LEU A  40      -6.540  14.109   8.996  1.00  0.00           C  
ATOM    668  CG  LEU A  40      -6.211  14.417   7.538  1.00  0.00           C  
ATOM    669  CD1 LEU A  40      -6.170  13.163   6.809  1.00  0.00           C  
ATOM    670  CD2 LEU A  40      -7.214  15.341   6.939  1.00  0.00           C  
ATOM    671  H   LEU A  40      -4.372  15.280   9.701  1.00  0.00           H  
ATOM    672  HA  LEU A  40      -7.132  16.084   9.604  1.00  0.00           H  
ATOM    673 1HB  LEU A  40      -5.809  13.370   9.339  1.00  0.00           H  
ATOM    674 2HB  LEU A  40      -7.527  13.652   9.031  1.00  0.00           H  
ATOM    675  HG  LEU A  40      -5.239  14.855   7.480  1.00  0.00           H  
ATOM    676 1HD1 LEU A  40      -5.908  13.340   5.788  1.00  0.00           H  
ATOM    677 2HD1 LEU A  40      -5.419  12.519   7.264  1.00  0.00           H  
ATOM    678 3HD1 LEU A  40      -7.141  12.688   6.856  1.00  0.00           H  
ATOM    679 1HD2 LEU A  40      -6.963  15.522   5.907  1.00  0.00           H  
ATOM    680 2HD2 LEU A  40      -8.183  14.900   7.002  1.00  0.00           H  
ATOM    681 3HD2 LEU A  40      -7.207  16.267   7.467  1.00  0.00           H  
ATOM    682  N   GLN A  41      -6.289  14.284  12.214  1.00  0.00           N  
ATOM    683  CA  GLN A  41      -6.815  13.848  13.513  1.00  0.00           C  
ATOM    684  C   GLN A  41      -7.384  15.042  14.284  1.00  0.00           C  
ATOM    685  O   GLN A  41      -8.360  14.911  15.026  1.00  0.00           O  
ATOM    686  CB  GLN A  41      -5.744  13.141  14.347  1.00  0.00           C  
ATOM    687  CG  GLN A  41      -6.266  12.534  15.668  1.00  0.00           C  
ATOM    688  CD  GLN A  41      -7.280  11.411  15.454  1.00  0.00           C  
ATOM    689  OE1 GLN A  41      -7.015  10.446  14.730  1.00  0.00           O  
ATOM    690  NE2 GLN A  41      -8.445  11.538  16.079  1.00  0.00           N  
ATOM    691  H   GLN A  41      -5.312  14.074  11.978  1.00  0.00           H  
ATOM    692  HA  GLN A  41      -7.627  13.144  13.332  1.00  0.00           H  
ATOM    693 1HB  GLN A  41      -5.294  12.341  13.756  1.00  0.00           H  
ATOM    694 2HB  GLN A  41      -4.948  13.851  14.585  1.00  0.00           H  
ATOM    695 1HG  GLN A  41      -5.418  12.119  16.209  1.00  0.00           H  
ATOM    696 2HG  GLN A  41      -6.737  13.313  16.267  1.00  0.00           H  
ATOM    697 1HE2 GLN A  41      -9.152  10.835  15.975  1.00  0.00           H  
ATOM    698 2HE2 GLN A  41      -8.623  12.346  16.646  1.00  0.00           H  
ATOM    699  N   GLN A  42      -6.780  16.212  14.079  1.00  0.00           N  
ATOM    700  CA  GLN A  42      -7.193  17.465  14.701  1.00  0.00           C  
ATOM    701  C   GLN A  42      -8.215  18.232  13.839  1.00  0.00           C  
ATOM    702  O   GLN A  42      -8.548  19.380  14.141  1.00  0.00           O  
ATOM    703  CB  GLN A  42      -5.980  18.360  14.969  1.00  0.00           C  
ATOM    704  CG  GLN A  42      -4.970  17.775  15.936  1.00  0.00           C  
ATOM    705  CD  GLN A  42      -5.572  17.513  17.295  1.00  0.00           C  
ATOM    706  OE1 GLN A  42      -6.266  18.366  17.853  1.00  0.00           O  
ATOM    707  NE2 GLN A  42      -5.308  16.338  17.842  1.00  0.00           N  
ATOM    708  H   GLN A  42      -5.930  16.222  13.498  1.00  0.00           H  
ATOM    709  HA  GLN A  42      -7.674  17.233  15.650  1.00  0.00           H  
ATOM    710 1HB  GLN A  42      -5.461  18.542  14.023  1.00  0.00           H  
ATOM    711 2HB  GLN A  42      -6.309  19.322  15.355  1.00  0.00           H  
ATOM    712 1HG  GLN A  42      -4.609  16.828  15.535  1.00  0.00           H  
ATOM    713 2HG  GLN A  42      -4.142  18.472  16.051  1.00  0.00           H  
ATOM    714 1HE2 GLN A  42      -5.679  16.107  18.743  1.00  0.00           H  
ATOM    715 2HE2 GLN A  42      -4.730  15.688  17.353  1.00  0.00           H  
ATOM    716  N   ASN A  43      -8.680  17.596  12.753  1.00  0.00           N  
ATOM    717  CA  ASN A  43      -9.625  18.094  11.756  1.00  0.00           C  
ATOM    718  C   ASN A  43      -9.119  19.257  10.906  1.00  0.00           C  
ATOM    719  O   ASN A  43      -9.907  19.969  10.264  1.00  0.00           O  
ATOM    720  CB  ASN A  43     -10.935  18.476  12.421  1.00  0.00           C  
ATOM    721  CG  ASN A  43     -11.597  17.307  13.084  1.00  0.00           C  
ATOM    722  OD1 ASN A  43     -11.731  16.221  12.503  1.00  0.00           O  
ATOM    723  ND2 ASN A  43     -12.017  17.504  14.309  1.00  0.00           N  
ATOM    724  H   ASN A  43      -8.362  16.644  12.577  1.00  0.00           H  
ATOM    725  HA  ASN A  43      -9.823  17.266  11.074  1.00  0.00           H  
ATOM    726 1HB  ASN A  43     -10.783  19.263  13.151  1.00  0.00           H  
ATOM    727 2HB  ASN A  43     -11.612  18.868  11.665  1.00  0.00           H  
ATOM    728 1HD2 ASN A  43     -12.463  16.763  14.810  1.00  0.00           H  
ATOM    729 2HD2 ASN A  43     -11.883  18.394  14.744  1.00  0.00           H  
ATOM    730  N   ASP A  44      -7.806  19.416  10.803  1.00  0.00           N  
ATOM    731  CA  ASP A  44      -7.268  20.446   9.945  1.00  0.00           C  
ATOM    732  C   ASP A  44      -7.094  19.856   8.561  1.00  0.00           C  
ATOM    733  O   ASP A  44      -5.994  19.485   8.134  1.00  0.00           O  
ATOM    734  CB  ASP A  44      -5.950  21.000  10.474  1.00  0.00           C  
ATOM    735  CG  ASP A  44      -5.511  22.238   9.705  1.00  0.00           C  
ATOM    736  OD1 ASP A  44      -6.100  22.531   8.654  1.00  0.00           O  
ATOM    737  OD2 ASP A  44      -4.604  22.893  10.157  1.00  0.00           O  
ATOM    738  H   ASP A  44      -7.170  18.811  11.312  1.00  0.00           H  
ATOM    739  HA  ASP A  44      -7.981  21.268   9.885  1.00  0.00           H  
ATOM    740 1HB  ASP A  44      -6.062  21.253  11.529  1.00  0.00           H  
ATOM    741 2HB  ASP A  44      -5.178  20.238  10.404  1.00  0.00           H  
ATOM    742  N   LEU A  45      -8.207  19.798   7.856  1.00  0.00           N  
ATOM    743  CA  LEU A  45      -8.246  19.176   6.551  1.00  0.00           C  
ATOM    744  C   LEU A  45      -7.616  20.045   5.482  1.00  0.00           C  
ATOM    745  O   LEU A  45      -7.114  19.520   4.486  1.00  0.00           O  
ATOM    746  CB  LEU A  45      -9.684  18.815   6.181  1.00  0.00           C  
ATOM    747  CG  LEU A  45     -10.180  17.402   6.640  1.00  0.00           C  
ATOM    748  CD1 LEU A  45     -10.075  17.252   8.171  1.00  0.00           C  
ATOM    749  CD2 LEU A  45     -11.602  17.216   6.200  1.00  0.00           C  
ATOM    750  H   LEU A  45      -9.054  20.127   8.331  1.00  0.00           H  
ATOM    751  HA  LEU A  45      -7.672  18.262   6.598  1.00  0.00           H  
ATOM    752 1HB  LEU A  45     -10.347  19.562   6.619  1.00  0.00           H  
ATOM    753 2HB  LEU A  45      -9.780  18.868   5.097  1.00  0.00           H  
ATOM    754  HG  LEU A  45      -9.570  16.645   6.178  1.00  0.00           H  
ATOM    755 1HD1 LEU A  45     -10.424  16.270   8.470  1.00  0.00           H  
ATOM    756 2HD1 LEU A  45      -9.053  17.366   8.498  1.00  0.00           H  
ATOM    757 3HD1 LEU A  45     -10.695  18.008   8.649  1.00  0.00           H  
ATOM    758 1HD2 LEU A  45     -11.951  16.233   6.499  1.00  0.00           H  
ATOM    759 2HD2 LEU A  45     -12.229  17.979   6.666  1.00  0.00           H  
ATOM    760 3HD2 LEU A  45     -11.654  17.312   5.127  1.00  0.00           H  
ATOM    761  N   ASP A  46      -7.546  21.358   5.699  1.00  0.00           N  
ATOM    762  CA  ASP A  46      -6.967  22.194   4.665  1.00  0.00           C  
ATOM    763  C   ASP A  46      -5.449  22.140   4.741  1.00  0.00           C  
ATOM    764  O   ASP A  46      -4.784  22.099   3.694  1.00  0.00           O  
ATOM    765  CB  ASP A  46      -7.448  23.629   4.827  1.00  0.00           C  
ATOM    766  CG  ASP A  46      -8.937  23.774   4.567  1.00  0.00           C  
ATOM    767  OD1 ASP A  46      -9.376  23.498   3.475  1.00  0.00           O  
ATOM    768  OD2 ASP A  46      -9.633  24.141   5.481  1.00  0.00           O  
ATOM    769  H   ASP A  46      -7.964  21.783   6.522  1.00  0.00           H  
ATOM    770  HA  ASP A  46      -7.284  21.823   3.691  1.00  0.00           H  
ATOM    771 1HB  ASP A  46      -7.230  23.971   5.842  1.00  0.00           H  
ATOM    772 2HB  ASP A  46      -6.904  24.276   4.139  1.00  0.00           H  
ATOM    773  N   GLN A  47      -4.876  22.054   5.949  1.00  0.00           N  
ATOM    774  CA  GLN A  47      -3.432  21.932   5.970  1.00  0.00           C  
ATOM    775  C   GLN A  47      -3.052  20.522   5.579  1.00  0.00           C  
ATOM    776  O   GLN A  47      -2.003  20.321   4.974  1.00  0.00           O  
ATOM    777  CB  GLN A  47      -2.825  22.301   7.313  1.00  0.00           C  
ATOM    778  CG  GLN A  47      -2.947  23.758   7.653  1.00  0.00           C  
ATOM    779  CD  GLN A  47      -2.252  24.616   6.641  1.00  0.00           C  
ATOM    780  OE1 GLN A  47      -1.078  24.382   6.316  1.00  0.00           O  
ATOM    781  NE2 GLN A  47      -2.959  25.610   6.119  1.00  0.00           N  
ATOM    782  H   GLN A  47      -5.421  22.128   6.828  1.00  0.00           H  
ATOM    783  HA  GLN A  47      -3.016  22.601   5.219  1.00  0.00           H  
ATOM    784 1HB  GLN A  47      -3.320  21.733   8.080  1.00  0.00           H  
ATOM    785 2HB  GLN A  47      -1.773  22.034   7.329  1.00  0.00           H  
ATOM    786 1HG  GLN A  47      -4.005  24.022   7.670  1.00  0.00           H  
ATOM    787 2HG  GLN A  47      -2.506  23.931   8.635  1.00  0.00           H  
ATOM    788 1HE2 GLN A  47      -2.553  26.220   5.435  1.00  0.00           H  
ATOM    789 2HE2 GLN A  47      -3.910  25.744   6.410  1.00  0.00           H  
ATOM    790  N   ALA A  48      -3.889  19.527   5.914  1.00  0.00           N  
ATOM    791  CA  ALA A  48      -3.564  18.168   5.535  1.00  0.00           C  
ATOM    792  C   ALA A  48      -3.530  18.050   4.016  1.00  0.00           C  
ATOM    793  O   ALA A  48      -2.654  17.379   3.466  1.00  0.00           O  
ATOM    794  CB  ALA A  48      -4.558  17.215   6.120  1.00  0.00           C  
ATOM    795  H   ALA A  48      -4.740  19.707   6.458  1.00  0.00           H  
ATOM    796  HA  ALA A  48      -2.573  17.932   5.918  1.00  0.00           H  
ATOM    797 1HB  ALA A  48      -4.289  16.218   5.845  1.00  0.00           H  
ATOM    798 2HB  ALA A  48      -4.568  17.306   7.201  1.00  0.00           H  
ATOM    799 3HB  ALA A  48      -5.537  17.455   5.730  1.00  0.00           H  
ATOM    800  N   LYS A  49      -4.451  18.748   3.324  1.00  0.00           N  
ATOM    801  CA  LYS A  49      -4.452  18.737   1.872  1.00  0.00           C  
ATOM    802  C   LYS A  49      -3.181  19.396   1.342  1.00  0.00           C  
ATOM    803  O   LYS A  49      -2.541  18.856   0.445  1.00  0.00           O  
ATOM    804  CB  LYS A  49      -5.678  19.457   1.317  1.00  0.00           C  
ATOM    805  CG  LYS A  49      -5.784  19.495  -0.238  1.00  0.00           C  
ATOM    806  CD  LYS A  49      -5.974  18.101  -0.849  1.00  0.00           C  
ATOM    807  CE  LYS A  49      -6.473  18.180  -2.319  1.00  0.00           C  
ATOM    808  NZ  LYS A  49      -5.408  18.642  -3.303  1.00  0.00           N  
ATOM    809  H   LYS A  49      -5.207  19.234   3.816  1.00  0.00           H  
ATOM    810  HA  LYS A  49      -4.471  17.701   1.540  1.00  0.00           H  
ATOM    811 1HB  LYS A  49      -6.576  18.979   1.708  1.00  0.00           H  
ATOM    812 2HB  LYS A  49      -5.682  20.486   1.681  1.00  0.00           H  
ATOM    813 1HG  LYS A  49      -6.631  20.120  -0.514  1.00  0.00           H  
ATOM    814 2HG  LYS A  49      -4.878  19.942  -0.661  1.00  0.00           H  
ATOM    815 1HD  LYS A  49      -5.009  17.585  -0.850  1.00  0.00           H  
ATOM    816 2HD  LYS A  49      -6.680  17.524  -0.255  1.00  0.00           H  
ATOM    817 1HE  LYS A  49      -6.827  17.197  -2.623  1.00  0.00           H  
ATOM    818 2HE  LYS A  49      -7.304  18.880  -2.356  1.00  0.00           H  
ATOM    819 1HZ  LYS A  49      -5.790  18.675  -4.225  1.00  0.00           H  
ATOM    820 2HZ  LYS A  49      -5.000  19.563  -3.091  1.00  0.00           H  
ATOM    821 3HZ  LYS A  49      -4.609  18.008  -3.312  1.00  0.00           H  
ATOM    822  N   ARG A  50      -2.757  20.523   1.932  1.00  0.00           N  
ATOM    823  CA  ARG A  50      -1.527  21.156   1.456  1.00  0.00           C  
ATOM    824  C   ARG A  50      -0.344  20.201   1.555  1.00  0.00           C  
ATOM    825  O   ARG A  50       0.454  20.088   0.611  1.00  0.00           O  
ATOM    826  CB  ARG A  50      -1.195  22.405   2.262  1.00  0.00           C  
ATOM    827  CG  ARG A  50       0.143  23.070   1.877  1.00  0.00           C  
ATOM    828  CD  ARG A  50       0.488  24.229   2.755  1.00  0.00           C  
ATOM    829  NE  ARG A  50       0.547  23.851   4.172  1.00  0.00           N  
ATOM    830  CZ  ARG A  50       1.527  23.160   4.800  1.00  0.00           C  
ATOM    831  NH1 ARG A  50       2.589  22.714   4.162  1.00  0.00           N  
ATOM    832  NH2 ARG A  50       1.376  22.939   6.090  1.00  0.00           N  
ATOM    833  H   ARG A  50      -3.327  20.970   2.660  1.00  0.00           H  
ATOM    834  HA  ARG A  50      -1.667  21.436   0.414  1.00  0.00           H  
ATOM    835 1HB  ARG A  50      -1.989  23.138   2.140  1.00  0.00           H  
ATOM    836 2HB  ARG A  50      -1.154  22.148   3.320  1.00  0.00           H  
ATOM    837 1HG  ARG A  50       0.952  22.348   1.941  1.00  0.00           H  
ATOM    838 2HG  ARG A  50       0.074  23.434   0.853  1.00  0.00           H  
ATOM    839 1HD  ARG A  50       1.455  24.637   2.464  1.00  0.00           H  
ATOM    840 2HD  ARG A  50      -0.275  25.000   2.645  1.00  0.00           H  
ATOM    841  HE  ARG A  50      -0.219  24.170   4.775  1.00  0.00           H  
ATOM    842 1HH1 ARG A  50       2.694  22.885   3.176  1.00  0.00           H  
ATOM    843 2HH1 ARG A  50       3.300  22.195   4.658  1.00  0.00           H  
ATOM    844 1HH2 ARG A  50       0.527  23.309   6.540  1.00  0.00           H  
ATOM    845 2HH2 ARG A  50       2.066  22.427   6.614  1.00  0.00           H  
ATOM    846  N   VAL A  51      -0.249  19.492   2.677  1.00  0.00           N  
ATOM    847  CA  VAL A  51       0.838  18.563   2.897  1.00  0.00           C  
ATOM    848  C   VAL A  51       0.768  17.439   1.866  1.00  0.00           C  
ATOM    849  O   VAL A  51       1.801  17.041   1.320  1.00  0.00           O  
ATOM    850  CB  VAL A  51       0.785  18.025   4.321  1.00  0.00           C  
ATOM    851  CG1 VAL A  51       1.767  16.955   4.499  1.00  0.00           C  
ATOM    852  CG2 VAL A  51       1.092  19.146   5.299  1.00  0.00           C  
ATOM    853  H   VAL A  51      -0.946  19.653   3.417  1.00  0.00           H  
ATOM    854  HA  VAL A  51       1.781  19.100   2.767  1.00  0.00           H  
ATOM    855  HB  VAL A  51      -0.207  17.619   4.507  1.00  0.00           H  
ATOM    856 1HG1 VAL A  51       1.683  16.605   5.497  1.00  0.00           H  
ATOM    857 2HG1 VAL A  51       1.598  16.132   3.817  1.00  0.00           H  
ATOM    858 3HG1 VAL A  51       2.741  17.348   4.339  1.00  0.00           H  
ATOM    859 1HG2 VAL A  51       1.051  18.763   6.302  1.00  0.00           H  
ATOM    860 2HG2 VAL A  51       2.092  19.533   5.102  1.00  0.00           H  
ATOM    861 3HG2 VAL A  51       0.376  19.947   5.191  1.00  0.00           H  
ATOM    862  N   LEU A  52      -0.443  16.920   1.613  1.00  0.00           N  
ATOM    863  CA  LEU A  52      -0.641  15.897   0.598  1.00  0.00           C  
ATOM    864  C   LEU A  52      -0.230  16.362  -0.790  1.00  0.00           C  
ATOM    865  O   LEU A  52       0.410  15.607  -1.524  1.00  0.00           O  
ATOM    866  CB  LEU A  52      -2.102  15.457   0.542  1.00  0.00           C  
ATOM    867  CG  LEU A  52      -2.473  14.492  -0.615  1.00  0.00           C  
ATOM    868  CD1 LEU A  52      -1.667  13.233  -0.537  1.00  0.00           C  
ATOM    869  CD2 LEU A  52      -3.946  14.179  -0.517  1.00  0.00           C  
ATOM    870  H   LEU A  52      -1.248  17.241   2.156  1.00  0.00           H  
ATOM    871  HA  LEU A  52      -0.035  15.045   0.885  1.00  0.00           H  
ATOM    872 1HB  LEU A  52      -2.354  14.976   1.488  1.00  0.00           H  
ATOM    873 2HB  LEU A  52      -2.718  16.341   0.439  1.00  0.00           H  
ATOM    874  HG  LEU A  52      -2.275  14.977  -1.575  1.00  0.00           H  
ATOM    875 1HD1 LEU A  52      -1.944  12.568  -1.341  1.00  0.00           H  
ATOM    876 2HD1 LEU A  52      -0.604  13.430  -0.611  1.00  0.00           H  
ATOM    877 3HD1 LEU A  52      -1.887  12.793   0.394  1.00  0.00           H  
ATOM    878 1HD2 LEU A  52      -4.226  13.536  -1.332  1.00  0.00           H  
ATOM    879 2HD2 LEU A  52      -4.139  13.683   0.426  1.00  0.00           H  
ATOM    880 3HD2 LEU A  52      -4.520  15.100  -0.576  1.00  0.00           H  
ATOM    881  N   ASP A  53      -0.582  17.577  -1.177  1.00  0.00           N  
ATOM    882  CA  ASP A  53      -0.194  18.033  -2.498  1.00  0.00           C  
ATOM    883  C   ASP A  53       1.332  18.117  -2.615  1.00  0.00           C  
ATOM    884  O   ASP A  53       1.896  17.757  -3.656  1.00  0.00           O  
ATOM    885  CB  ASP A  53      -0.876  19.361  -2.827  1.00  0.00           C  
ATOM    886  CG  ASP A  53      -2.399  19.176  -3.111  1.00  0.00           C  
ATOM    887  OD1 ASP A  53      -2.826  18.065  -3.366  1.00  0.00           O  
ATOM    888  OD2 ASP A  53      -3.154  20.132  -3.071  1.00  0.00           O  
ATOM    889  H   ASP A  53      -1.172  18.154  -0.566  1.00  0.00           H  
ATOM    890  HA  ASP A  53      -0.543  17.299  -3.224  1.00  0.00           H  
ATOM    891 1HB  ASP A  53      -0.755  20.042  -1.975  1.00  0.00           H  
ATOM    892 2HB  ASP A  53      -0.397  19.819  -3.689  1.00  0.00           H  
ATOM    893  N   GLN A  54       2.018  18.521  -1.531  1.00  0.00           N  
ATOM    894  CA  GLN A  54       3.481  18.557  -1.565  1.00  0.00           C  
ATOM    895  C   GLN A  54       4.042  17.136  -1.680  1.00  0.00           C  
ATOM    896  O   GLN A  54       5.002  16.898  -2.421  1.00  0.00           O  
ATOM    897  CB  GLN A  54       4.034  19.237  -0.313  1.00  0.00           C  
ATOM    898  CG  GLN A  54       3.760  20.726  -0.252  1.00  0.00           C  
ATOM    899  CD  GLN A  54       4.242  21.348   1.034  1.00  0.00           C  
ATOM    900  OE1 GLN A  54       4.432  20.649   2.029  1.00  0.00           O  
ATOM    901  NE2 GLN A  54       4.454  22.658   1.019  1.00  0.00           N  
ATOM    902  H   GLN A  54       1.503  18.866  -0.713  1.00  0.00           H  
ATOM    903  HA  GLN A  54       3.794  19.121  -2.441  1.00  0.00           H  
ATOM    904 1HB  GLN A  54       3.581  18.780   0.567  1.00  0.00           H  
ATOM    905 2HB  GLN A  54       5.108  19.074  -0.248  1.00  0.00           H  
ATOM    906 1HG  GLN A  54       4.272  21.209  -1.082  1.00  0.00           H  
ATOM    907 2HG  GLN A  54       2.688  20.891  -0.331  1.00  0.00           H  
ATOM    908 1HE2 GLN A  54       4.791  23.125   1.838  1.00  0.00           H  
ATOM    909 2HE2 GLN A  54       4.291  23.182   0.181  1.00  0.00           H  
ATOM    910  N   LEU A  55       3.396  16.190  -1.001  1.00  0.00           N  
ATOM    911  CA  LEU A  55       3.765  14.783  -1.012  1.00  0.00           C  
ATOM    912  C   LEU A  55       3.580  14.172  -2.399  1.00  0.00           C  
ATOM    913  O   LEU A  55       4.429  13.395  -2.851  1.00  0.00           O  
ATOM    914  CB  LEU A  55       2.946  14.081   0.078  1.00  0.00           C  
ATOM    915  CG  LEU A  55       3.094  12.605   0.296  1.00  0.00           C  
ATOM    916  CD1 LEU A  55       4.527  12.201   0.612  1.00  0.00           C  
ATOM    917  CD2 LEU A  55       2.178  12.229   1.437  1.00  0.00           C  
ATOM    918  H   LEU A  55       2.645  16.488  -0.367  1.00  0.00           H  
ATOM    919  HA  LEU A  55       4.820  14.708  -0.764  1.00  0.00           H  
ATOM    920 1HB  LEU A  55       3.125  14.583   1.015  1.00  0.00           H  
ATOM    921 2HB  LEU A  55       1.916  14.231  -0.168  1.00  0.00           H  
ATOM    922  HG  LEU A  55       2.785  12.103  -0.562  1.00  0.00           H  
ATOM    923 1HD1 LEU A  55       4.538  11.130   0.766  1.00  0.00           H  
ATOM    924 2HD1 LEU A  55       5.188  12.454  -0.217  1.00  0.00           H  
ATOM    925 3HD1 LEU A  55       4.866  12.687   1.506  1.00  0.00           H  
ATOM    926 1HD2 LEU A  55       2.230  11.156   1.590  1.00  0.00           H  
ATOM    927 2HD2 LEU A  55       2.487  12.746   2.350  1.00  0.00           H  
ATOM    928 3HD2 LEU A  55       1.165  12.512   1.189  1.00  0.00           H  
ATOM    929  N   LYS A  56       2.481  14.525  -3.078  1.00  0.00           N  
ATOM    930  CA  LYS A  56       2.236  14.048  -4.432  1.00  0.00           C  
ATOM    931  C   LYS A  56       3.343  14.539  -5.358  1.00  0.00           C  
ATOM    932  O   LYS A  56       3.839  13.759  -6.179  1.00  0.00           O  
ATOM    933  CB  LYS A  56       0.863  14.487  -4.939  1.00  0.00           C  
ATOM    934  CG  LYS A  56       0.503  13.952  -6.344  1.00  0.00           C  
ATOM    935  CD  LYS A  56      -0.925  14.358  -6.744  1.00  0.00           C  
ATOM    936  CE  LYS A  56      -1.360  13.744  -8.092  1.00  0.00           C  
ATOM    937  NZ  LYS A  56      -0.581  14.289  -9.264  1.00  0.00           N  
ATOM    938  H   LYS A  56       1.787  15.110  -2.611  1.00  0.00           H  
ATOM    939  HA  LYS A  56       2.267  12.966  -4.444  1.00  0.00           H  
ATOM    940 1HB  LYS A  56       0.098  14.160  -4.230  1.00  0.00           H  
ATOM    941 2HB  LYS A  56       0.827  15.579  -4.969  1.00  0.00           H  
ATOM    942 1HG  LYS A  56       1.212  14.351  -7.077  1.00  0.00           H  
ATOM    943 2HG  LYS A  56       0.584  12.864  -6.343  1.00  0.00           H  
ATOM    944 1HD  LYS A  56      -1.623  14.034  -5.969  1.00  0.00           H  
ATOM    945 2HD  LYS A  56      -0.979  15.444  -6.820  1.00  0.00           H  
ATOM    946 1HE  LYS A  56      -1.221  12.665  -8.050  1.00  0.00           H  
ATOM    947 2HE  LYS A  56      -2.417  13.957  -8.245  1.00  0.00           H  
ATOM    948 1HZ  LYS A  56      -0.899  13.863 -10.117  1.00  0.00           H  
ATOM    949 2HZ  LYS A  56      -0.700  15.284  -9.334  1.00  0.00           H  
ATOM    950 3HZ  LYS A  56       0.425  14.089  -9.167  1.00  0.00           H  
ATOM    951  N   SER A  57       3.769  15.807  -5.209  1.00  0.00           N  
ATOM    952  CA  SER A  57       4.843  16.329  -6.047  1.00  0.00           C  
ATOM    953  C   SER A  57       6.146  15.567  -5.802  1.00  0.00           C  
ATOM    954  O   SER A  57       6.868  15.270  -6.759  1.00  0.00           O  
ATOM    955  CB  SER A  57       5.070  17.811  -5.793  1.00  0.00           C  
ATOM    956  OG  SER A  57       3.973  18.582  -6.209  1.00  0.00           O  
ATOM    957  H   SER A  57       3.283  16.438  -4.557  1.00  0.00           H  
ATOM    958  HA  SER A  57       4.557  16.195  -7.093  1.00  0.00           H  
ATOM    959 1HB  SER A  57       5.241  17.969  -4.730  1.00  0.00           H  
ATOM    960 2HB  SER A  57       5.966  18.134  -6.318  1.00  0.00           H  
ATOM    961  HG  SER A  57       4.200  19.493  -6.015  1.00  0.00           H  
ATOM    962  N   VAL A  58       6.419  15.198  -4.537  1.00  0.00           N  
ATOM    963  CA  VAL A  58       7.635  14.445  -4.236  1.00  0.00           C  
ATOM    964  C   VAL A  58       7.576  13.094  -4.935  1.00  0.00           C  
ATOM    965  O   VAL A  58       8.570  12.664  -5.523  1.00  0.00           O  
ATOM    966  CB  VAL A  58       7.845  14.224  -2.715  1.00  0.00           C  
ATOM    967  CG1 VAL A  58       9.032  13.273  -2.472  1.00  0.00           C  
ATOM    968  CG2 VAL A  58       8.116  15.538  -2.034  1.00  0.00           C  
ATOM    969  H   VAL A  58       5.800  15.533  -3.790  1.00  0.00           H  
ATOM    970  HA  VAL A  58       8.490  15.000  -4.626  1.00  0.00           H  
ATOM    971  HB  VAL A  58       6.949  13.771  -2.288  1.00  0.00           H  
ATOM    972 1HG1 VAL A  58       9.164  13.152  -1.415  1.00  0.00           H  
ATOM    973 2HG1 VAL A  58       8.851  12.303  -2.927  1.00  0.00           H  
ATOM    974 3HG1 VAL A  58       9.939  13.704  -2.896  1.00  0.00           H  
ATOM    975 1HG2 VAL A  58       8.252  15.363  -0.968  1.00  0.00           H  
ATOM    976 2HG2 VAL A  58       9.015  15.983  -2.454  1.00  0.00           H  
ATOM    977 3HG2 VAL A  58       7.287  16.206  -2.183  1.00  0.00           H  
ATOM    978  N   LEU A  59       6.421  12.427  -4.893  1.00  0.00           N  
ATOM    979  CA  LEU A  59       6.342  11.155  -5.587  1.00  0.00           C  
ATOM    980  C   LEU A  59       6.596  11.318  -7.064  1.00  0.00           C  
ATOM    981  O   LEU A  59       7.372  10.556  -7.638  1.00  0.00           O  
ATOM    982  CB  LEU A  59       4.966  10.506  -5.432  1.00  0.00           C  
ATOM    983  CG  LEU A  59       4.736   9.172  -6.240  1.00  0.00           C  
ATOM    984  CD1 LEU A  59       5.716   8.146  -5.826  1.00  0.00           C  
ATOM    985  CD2 LEU A  59       3.342   8.648  -5.969  1.00  0.00           C  
ATOM    986  H   LEU A  59       5.635  12.794  -4.344  1.00  0.00           H  
ATOM    987  HA  LEU A  59       7.100  10.506  -5.166  1.00  0.00           H  
ATOM    988 1HB  LEU A  59       4.820  10.294  -4.397  1.00  0.00           H  
ATOM    989 2HB  LEU A  59       4.207  11.224  -5.743  1.00  0.00           H  
ATOM    990  HG  LEU A  59       4.854   9.362  -7.308  1.00  0.00           H  
ATOM    991 1HD1 LEU A  59       5.531   7.235  -6.384  1.00  0.00           H  
ATOM    992 2HD1 LEU A  59       6.732   8.471  -6.015  1.00  0.00           H  
ATOM    993 3HD1 LEU A  59       5.576   7.964  -4.794  1.00  0.00           H  
ATOM    994 1HD2 LEU A  59       3.182   7.722  -6.529  1.00  0.00           H  
ATOM    995 2HD2 LEU A  59       3.246   8.443  -4.915  1.00  0.00           H  
ATOM    996 3HD2 LEU A  59       2.604   9.390  -6.274  1.00  0.00           H  
ATOM    997  N   GLU A  60       6.009  12.320  -7.702  1.00  0.00           N  
ATOM    998  CA  GLU A  60       6.204  12.457  -9.136  1.00  0.00           C  
ATOM    999  C   GLU A  60       7.683  12.668  -9.478  1.00  0.00           C  
ATOM   1000  O   GLU A  60       8.208  12.047 -10.410  1.00  0.00           O  
ATOM   1001  CB  GLU A  60       5.358  13.610  -9.669  1.00  0.00           C  
ATOM   1002  CG  GLU A  60       3.850  13.337  -9.647  1.00  0.00           C  
ATOM   1003  CD  GLU A  60       3.030  14.523 -10.064  1.00  0.00           C  
ATOM   1004  OE1 GLU A  60       3.610  15.543 -10.341  1.00  0.00           O  
ATOM   1005  OE2 GLU A  60       1.811  14.416 -10.076  1.00  0.00           O  
ATOM   1006  H   GLU A  60       5.370  12.947  -7.195  1.00  0.00           H  
ATOM   1007  HA  GLU A  60       5.869  11.536  -9.613  1.00  0.00           H  
ATOM   1008 1HB  GLU A  60       5.544  14.498  -9.061  1.00  0.00           H  
ATOM   1009 2HB  GLU A  60       5.652  13.842 -10.690  1.00  0.00           H  
ATOM   1010 1HG  GLU A  60       3.637  12.508 -10.318  1.00  0.00           H  
ATOM   1011 2HG  GLU A  60       3.559  13.035  -8.642  1.00  0.00           H  
ATOM   1012  N   ASP A  61       8.402  13.448  -8.659  1.00  0.00           N  
ATOM   1013  CA  ASP A  61       9.829  13.669  -8.902  1.00  0.00           C  
ATOM   1014  C   ASP A  61      10.629  12.362  -8.798  1.00  0.00           C  
ATOM   1015  O   ASP A  61      11.625  12.165  -9.501  1.00  0.00           O  
ATOM   1016  CB  ASP A  61      10.420  14.670  -7.900  1.00  0.00           C  
ATOM   1017  CG  ASP A  61      10.009  16.140  -8.109  1.00  0.00           C  
ATOM   1018  OD1 ASP A  61       9.463  16.476  -9.136  1.00  0.00           O  
ATOM   1019  OD2 ASP A  61      10.282  16.920  -7.224  1.00  0.00           O  
ATOM   1020  H   ASP A  61       7.922  13.965  -7.910  1.00  0.00           H  
ATOM   1021  HA  ASP A  61       9.947  14.066  -9.909  1.00  0.00           H  
ATOM   1022 1HB  ASP A  61      10.109  14.374  -6.892  1.00  0.00           H  
ATOM   1023 2HB  ASP A  61      11.503  14.607  -7.930  1.00  0.00           H  
ATOM   1024  N   LEU A  62      10.196  11.463  -7.910  1.00  0.00           N  
ATOM   1025  CA  LEU A  62      10.872  10.188  -7.702  1.00  0.00           C  
ATOM   1026  C   LEU A  62      10.423   9.074  -8.652  1.00  0.00           C  
ATOM   1027  O   LEU A  62      11.185   8.148  -8.940  1.00  0.00           O  
ATOM   1028  CB  LEU A  62      10.584   9.713  -6.284  1.00  0.00           C  
ATOM   1029  CG  LEU A  62      11.082  10.578  -5.131  1.00  0.00           C  
ATOM   1030  CD1 LEU A  62      10.554   9.973  -3.866  1.00  0.00           C  
ATOM   1031  CD2 LEU A  62      12.588  10.636  -5.142  1.00  0.00           C  
ATOM   1032  H   LEU A  62       9.391  11.700  -7.319  1.00  0.00           H  
ATOM   1033  HA  LEU A  62      11.931  10.334  -7.854  1.00  0.00           H  
ATOM   1034 1HB  LEU A  62       9.503   9.610  -6.177  1.00  0.00           H  
ATOM   1035 2HB  LEU A  62      11.031   8.732  -6.165  1.00  0.00           H  
ATOM   1036  HG  LEU A  62      10.696  11.584  -5.205  1.00  0.00           H  
ATOM   1037 1HD1 LEU A  62      10.876  10.552  -3.004  1.00  0.00           H  
ATOM   1038 2HD1 LEU A  62       9.472   9.966  -3.905  1.00  0.00           H  
ATOM   1039 3HD1 LEU A  62      10.910   8.963  -3.779  1.00  0.00           H  
ATOM   1040 1HD2 LEU A  62      12.929  11.217  -4.308  1.00  0.00           H  
ATOM   1041 2HD2 LEU A  62      12.970   9.633  -5.082  1.00  0.00           H  
ATOM   1042 3HD2 LEU A  62      12.935  11.096  -6.056  1.00  0.00           H  
ATOM   1043  N   LYS A  63       9.179   9.144  -9.112  1.00  0.00           N  
ATOM   1044  CA  LYS A  63       8.584   8.106  -9.937  1.00  0.00           C  
ATOM   1045  C   LYS A  63       8.745   8.265 -11.451  1.00  0.00           C  
ATOM   1046  O   LYS A  63       8.849   7.256 -12.153  1.00  0.00           O  
ATOM   1047  CB  LYS A  63       7.104   8.007  -9.591  1.00  0.00           C  
ATOM   1048  CG  LYS A  63       6.363   6.889 -10.262  1.00  0.00           C  
ATOM   1049  CD  LYS A  63       4.966   6.785  -9.702  1.00  0.00           C  
ATOM   1050  CE  LYS A  63       4.207   5.638 -10.311  1.00  0.00           C  
ATOM   1051  NZ  LYS A  63       2.850   5.543  -9.752  1.00  0.00           N  
ATOM   1052  H   LYS A  63       8.595   9.922  -8.810  1.00  0.00           H  
ATOM   1053  HA  LYS A  63       9.061   7.165  -9.675  1.00  0.00           H  
ATOM   1054 1HB  LYS A  63       6.994   7.892  -8.520  1.00  0.00           H  
ATOM   1055 2HB  LYS A  63       6.615   8.947  -9.858  1.00  0.00           H  
ATOM   1056 1HG  LYS A  63       6.304   7.071 -11.338  1.00  0.00           H  
ATOM   1057 2HG  LYS A  63       6.893   5.951 -10.096  1.00  0.00           H  
ATOM   1058 1HD  LYS A  63       5.016   6.619  -8.625  1.00  0.00           H  
ATOM   1059 2HD  LYS A  63       4.424   7.712  -9.882  1.00  0.00           H  
ATOM   1060 1HE  LYS A  63       4.140   5.773 -11.388  1.00  0.00           H  
ATOM   1061 2HE  LYS A  63       4.737   4.708 -10.099  1.00  0.00           H  
ATOM   1062 1HZ  LYS A  63       2.369   4.760 -10.161  1.00  0.00           H  
ATOM   1063 2HZ  LYS A  63       2.917   5.404  -8.720  1.00  0.00           H  
ATOM   1064 3HZ  LYS A  63       2.341   6.391  -9.942  1.00  0.00           H  
ATOM   1065  N   SER A  64       8.709   9.500 -11.960  1.00  0.00           N  
ATOM   1066  CA  SER A  64       8.771   9.748 -13.402  1.00  0.00           C  
ATOM   1067  C   SER A  64      10.153  10.200 -13.887  1.00  0.00           C  
ATOM   1068  O   SER A  64      10.267  11.282 -14.472  1.00  0.00           O  
ATOM   1069  OXT SER A  64      11.028   9.349 -14.051  1.00  0.00           O  
ATOM   1070  CB  SER A  64       7.753  10.802 -13.785  1.00  0.00           C  
ATOM   1071  OG  SER A  64       7.887  11.145 -15.135  1.00  0.00           O  
ATOM   1072  H   SER A  64       8.602  10.298 -11.331  1.00  0.00           H  
ATOM   1073  HA  SER A  64       8.519   8.821 -13.916  1.00  0.00           H  
ATOM   1074 1HB  SER A  64       6.751  10.420 -13.599  1.00  0.00           H  
ATOM   1075 2HB  SER A  64       7.890  11.687 -13.160  1.00  0.00           H  
ATOM   1076  HG  SER A  64       8.768  11.570 -15.192  1.00  0.00           H  
TER                                                                             
ATOM   1078  N   ALA B  65     -30.710 -16.159   6.674  1.00  0.00           N  
ATOM   1079  CA  ALA B  65     -30.881 -16.626   8.048  1.00  0.00           C  
ATOM   1080  C   ALA B  65     -30.375 -18.055   8.196  1.00  0.00           C  
ATOM   1081  O   ALA B  65     -29.819 -18.413   9.232  1.00  0.00           O  
ATOM   1082  CB  ALA B  65     -32.336 -16.536   8.487  1.00  0.00           C  
ATOM   1083 1H   ALA B  65     -31.047 -15.220   6.596  1.00  0.00           H  
ATOM   1084 2H   ALA B  65     -29.741 -16.185   6.431  1.00  0.00           H  
ATOM   1085 3H   ALA B  65     -31.226 -16.750   6.053  1.00  0.00           H  
ATOM   1086  HA  ALA B  65     -30.284 -15.987   8.700  1.00  0.00           H  
ATOM   1087 1HB  ALA B  65     -32.429 -16.890   9.513  1.00  0.00           H  
ATOM   1088 2HB  ALA B  65     -32.670 -15.500   8.429  1.00  0.00           H  
ATOM   1089 3HB  ALA B  65     -32.952 -17.151   7.833  1.00  0.00           H  
ATOM   1090  N   ASN B  66     -30.528 -18.864   7.147  1.00  0.00           N  
ATOM   1091  CA  ASN B  66     -30.022 -20.232   7.208  1.00  0.00           C  
ATOM   1092  C   ASN B  66     -28.567 -20.279   6.676  1.00  0.00           C  
ATOM   1093  O   ASN B  66     -27.684 -20.729   7.402  1.00  0.00           O  
ATOM   1094  CB  ASN B  66     -30.925 -21.171   6.429  1.00  0.00           C  
ATOM   1095  CG  ASN B  66     -32.249 -21.393   7.105  1.00  0.00           C  
ATOM   1096  OD1 ASN B  66     -32.365 -21.260   8.329  1.00  0.00           O  
ATOM   1097  ND2 ASN B  66     -33.250 -21.728   6.332  1.00  0.00           N  
ATOM   1098  H   ASN B  66     -30.990 -18.547   6.306  1.00  0.00           H  
ATOM   1099  HA  ASN B  66     -29.956 -20.530   8.255  1.00  0.00           H  
ATOM   1100 1HB  ASN B  66     -31.102 -20.764   5.433  1.00  0.00           H  
ATOM   1101 2HB  ASN B  66     -30.428 -22.134   6.305  1.00  0.00           H  
ATOM   1102 1HD2 ASN B  66     -34.156 -21.888   6.727  1.00  0.00           H  
ATOM   1103 2HD2 ASN B  66     -33.111 -21.824   5.347  1.00  0.00           H  
ATOM   1104  N   PRO B  67     -28.248 -19.774   5.459  1.00  0.00           N  
ATOM   1105  CA  PRO B  67     -26.899 -19.681   4.946  1.00  0.00           C  
ATOM   1106  C   PRO B  67     -26.176 -18.404   5.397  1.00  0.00           C  
ATOM   1107  O   PRO B  67     -25.048 -18.182   4.977  1.00  0.00           O  
ATOM   1108  CB  PRO B  67     -27.125 -19.699   3.435  1.00  0.00           C  
ATOM   1109  CG  PRO B  67     -28.379 -18.933   3.248  1.00  0.00           C  
ATOM   1110  CD  PRO B  67     -29.247 -19.284   4.436  1.00  0.00           C  
ATOM   1111  HA  PRO B  67     -26.326 -20.561   5.274  1.00  0.00           H  
ATOM   1112 1HB  PRO B  67     -26.266 -19.245   2.920  1.00  0.00           H  
ATOM   1113 2HB  PRO B  67     -27.202 -20.737   3.078  1.00  0.00           H  
ATOM   1114 1HG  PRO B  67     -28.162 -17.855   3.197  1.00  0.00           H  
ATOM   1115 2HG  PRO B  67     -28.852 -19.206   2.293  1.00  0.00           H  
ATOM   1116 1HD  PRO B  67     -29.779 -18.384   4.780  1.00  0.00           H  
ATOM   1117 2HD  PRO B  67     -29.961 -20.071   4.149  1.00  0.00           H  
ATOM   1118  N   TYR B  68     -26.803 -17.570   6.240  1.00  0.00           N  
ATOM   1119  CA  TYR B  68     -26.197 -16.293   6.650  1.00  0.00           C  
ATOM   1120  C   TYR B  68     -24.770 -16.494   7.133  1.00  0.00           C  
ATOM   1121  O   TYR B  68     -23.846 -15.864   6.624  1.00  0.00           O  
ATOM   1122  CB  TYR B  68     -27.033 -15.619   7.746  1.00  0.00           C  
ATOM   1123  CG  TYR B  68     -26.459 -14.293   8.270  1.00  0.00           C  
ATOM   1124  CD1 TYR B  68     -26.736 -13.083   7.626  1.00  0.00           C  
ATOM   1125  CD2 TYR B  68     -25.641 -14.301   9.376  1.00  0.00           C  
ATOM   1126  CE1 TYR B  68     -26.198 -11.891   8.124  1.00  0.00           C  
ATOM   1127  CE2 TYR B  68     -25.100 -13.137   9.860  1.00  0.00           C  
ATOM   1128  CZ  TYR B  68     -25.373 -11.936   9.251  1.00  0.00           C  
ATOM   1129  OH  TYR B  68     -24.837 -10.785   9.757  1.00  0.00           O  
ATOM   1130  H   TYR B  68     -27.711 -17.822   6.604  1.00  0.00           H  
ATOM   1131  HA  TYR B  68     -26.165 -15.631   5.784  1.00  0.00           H  
ATOM   1132 1HB  TYR B  68     -28.036 -15.419   7.368  1.00  0.00           H  
ATOM   1133 2HB  TYR B  68     -27.132 -16.295   8.595  1.00  0.00           H  
ATOM   1134  HD1 TYR B  68     -27.369 -13.069   6.739  1.00  0.00           H  
ATOM   1135  HD2 TYR B  68     -25.414 -15.240   9.880  1.00  0.00           H  
ATOM   1136  HE1 TYR B  68     -26.412 -10.947   7.624  1.00  0.00           H  
ATOM   1137  HE2 TYR B  68     -24.449 -13.160  10.734  1.00  0.00           H  
ATOM   1138  HH  TYR B  68     -24.375 -10.981  10.575  1.00  0.00           H  
ATOM   1139  N   ILE B  69     -24.576 -17.385   8.103  1.00  0.00           N  
ATOM   1140  CA  ILE B  69     -23.240 -17.603   8.639  1.00  0.00           C  
ATOM   1141  C   ILE B  69     -22.278 -18.182   7.598  1.00  0.00           C  
ATOM   1142  O   ILE B  69     -21.109 -17.796   7.549  1.00  0.00           O  
ATOM   1143  CB  ILE B  69     -23.269 -18.469   9.905  1.00  0.00           C  
ATOM   1144  CG1 ILE B  69     -24.041 -17.720  11.040  1.00  0.00           C  
ATOM   1145  CG2 ILE B  69     -21.859 -18.791  10.324  1.00  0.00           C  
ATOM   1146  CD1 ILE B  69     -23.366 -16.389  11.506  1.00  0.00           C  
ATOM   1147  H   ILE B  69     -25.349 -17.918   8.477  1.00  0.00           H  
ATOM   1148  HA  ILE B  69     -22.811 -16.637   8.901  1.00  0.00           H  
ATOM   1149  HB  ILE B  69     -23.808 -19.394   9.700  1.00  0.00           H  
ATOM   1150 1HG1 ILE B  69     -25.049 -17.485  10.701  1.00  0.00           H  
ATOM   1151 2HG1 ILE B  69     -24.133 -18.372  11.909  1.00  0.00           H  
ATOM   1152 1HG2 ILE B  69     -21.878 -19.406  11.223  1.00  0.00           H  
ATOM   1153 2HG2 ILE B  69     -21.357 -19.335   9.524  1.00  0.00           H  
ATOM   1154 3HG2 ILE B  69     -21.319 -17.866  10.528  1.00  0.00           H  
ATOM   1155 1HD1 ILE B  69     -23.965 -15.934  12.295  1.00  0.00           H  
ATOM   1156 2HD1 ILE B  69     -22.367 -16.601  11.886  1.00  0.00           H  
ATOM   1157 3HD1 ILE B  69     -23.296 -15.702  10.663  1.00  0.00           H  
ATOM   1158  N   SER B  70     -22.752 -19.103   6.757  1.00  0.00           N  
ATOM   1159  CA  SER B  70     -21.867 -19.678   5.744  1.00  0.00           C  
ATOM   1160  C   SER B  70     -21.346 -18.582   4.808  1.00  0.00           C  
ATOM   1161  O   SER B  70     -20.159 -18.550   4.447  1.00  0.00           O  
ATOM   1162  CB  SER B  70     -22.599 -20.740   4.947  1.00  0.00           C  
ATOM   1163  OG  SER B  70     -22.927 -21.837   5.754  1.00  0.00           O  
ATOM   1164  H   SER B  70     -23.713 -19.412   6.804  1.00  0.00           H  
ATOM   1165  HA  SER B  70     -21.032 -20.165   6.249  1.00  0.00           H  
ATOM   1166 1HB  SER B  70     -23.507 -20.314   4.521  1.00  0.00           H  
ATOM   1167 2HB  SER B  70     -21.973 -21.069   4.119  1.00  0.00           H  
ATOM   1168  HG  SER B  70     -23.384 -22.459   5.183  1.00  0.00           H  
ATOM   1169  N   VAL B  71     -22.235 -17.659   4.442  1.00  0.00           N  
ATOM   1170  CA  VAL B  71     -21.866 -16.564   3.560  1.00  0.00           C  
ATOM   1171  C   VAL B  71     -20.941 -15.611   4.288  1.00  0.00           C  
ATOM   1172  O   VAL B  71     -19.929 -15.176   3.728  1.00  0.00           O  
ATOM   1173  CB  VAL B  71     -23.111 -15.845   3.025  1.00  0.00           C  
ATOM   1174  CG1 VAL B  71     -22.728 -14.589   2.252  1.00  0.00           C  
ATOM   1175  CG2 VAL B  71     -23.863 -16.799   2.098  1.00  0.00           C  
ATOM   1176  H   VAL B  71     -23.184 -17.717   4.782  1.00  0.00           H  
ATOM   1177  HA  VAL B  71     -21.314 -16.974   2.713  1.00  0.00           H  
ATOM   1178  HB  VAL B  71     -23.744 -15.561   3.866  1.00  0.00           H  
ATOM   1179 1HG1 VAL B  71     -23.630 -14.098   1.885  1.00  0.00           H  
ATOM   1180 2HG1 VAL B  71     -22.188 -13.907   2.910  1.00  0.00           H  
ATOM   1181 3HG1 VAL B  71     -22.094 -14.860   1.408  1.00  0.00           H  
ATOM   1182 1HG2 VAL B  71     -24.752 -16.303   1.709  1.00  0.00           H  
ATOM   1183 2HG2 VAL B  71     -23.216 -17.086   1.268  1.00  0.00           H  
ATOM   1184 3HG2 VAL B  71     -24.158 -17.689   2.653  1.00  0.00           H  
ATOM   1185  N   ALA B  72     -21.268 -15.283   5.544  1.00  0.00           N  
ATOM   1186  CA  ALA B  72     -20.415 -14.384   6.299  1.00  0.00           C  
ATOM   1187  C   ALA B  72     -19.014 -14.960   6.414  1.00  0.00           C  
ATOM   1188  O   ALA B  72     -18.045 -14.216   6.296  1.00  0.00           O  
ATOM   1189  CB  ALA B  72     -20.975 -14.137   7.695  1.00  0.00           C  
ATOM   1190  H   ALA B  72     -22.101 -15.651   5.978  1.00  0.00           H  
ATOM   1191  HA  ALA B  72     -20.374 -13.431   5.770  1.00  0.00           H  
ATOM   1192 1HB  ALA B  72     -20.315 -13.460   8.237  1.00  0.00           H  
ATOM   1193 2HB  ALA B  72     -21.967 -13.691   7.616  1.00  0.00           H  
ATOM   1194 3HB  ALA B  72     -21.044 -15.081   8.231  1.00  0.00           H  
ATOM   1195  N   ASN B  73     -18.890 -16.287   6.609  1.00  0.00           N  
ATOM   1196  CA  ASN B  73     -17.566 -16.895   6.735  1.00  0.00           C  
ATOM   1197  C   ASN B  73     -16.748 -16.776   5.454  1.00  0.00           C  
ATOM   1198  O   ASN B  73     -15.539 -16.534   5.508  1.00  0.00           O  
ATOM   1199  CB  ASN B  73     -17.650 -18.318   7.226  1.00  0.00           C  
ATOM   1200  CG  ASN B  73     -17.999 -18.332   8.697  1.00  0.00           C  
ATOM   1201  OD1 ASN B  73     -17.905 -17.288   9.344  1.00  0.00           O  
ATOM   1202  ND2 ASN B  73     -18.350 -19.462   9.238  1.00  0.00           N  
ATOM   1203  H   ASN B  73     -19.709 -16.875   6.670  1.00  0.00           H  
ATOM   1204  HA  ASN B  73     -16.990 -16.319   7.461  1.00  0.00           H  
ATOM   1205 1HB  ASN B  73     -18.405 -18.857   6.653  1.00  0.00           H  
ATOM   1206 2HB  ASN B  73     -16.695 -18.817   7.060  1.00  0.00           H  
ATOM   1207 1HD2 ASN B  73     -18.586 -19.499  10.210  1.00  0.00           H  
ATOM   1208 2HD2 ASN B  73     -18.384 -20.292   8.684  1.00  0.00           H  
ATOM   1209  N   ILE B  74     -17.396 -16.867   4.297  1.00  0.00           N  
ATOM   1210  CA  ILE B  74     -16.693 -16.666   3.035  1.00  0.00           C  
ATOM   1211  C   ILE B  74     -16.165 -15.235   2.949  1.00  0.00           C  
ATOM   1212  O   ILE B  74     -15.021 -15.002   2.539  1.00  0.00           O  
ATOM   1213  CB  ILE B  74     -17.602 -16.981   1.828  1.00  0.00           C  
ATOM   1214  CG1 ILE B  74     -17.893 -18.471   1.811  1.00  0.00           C  
ATOM   1215  CG2 ILE B  74     -17.012 -16.479   0.528  1.00  0.00           C  
ATOM   1216  CD1 ILE B  74     -18.995 -18.817   0.925  1.00  0.00           C  
ATOM   1217  H   ILE B  74     -18.384 -17.076   4.282  1.00  0.00           H  
ATOM   1218  HA  ILE B  74     -15.839 -17.342   3.004  1.00  0.00           H  
ATOM   1219  HB  ILE B  74     -18.571 -16.503   1.967  1.00  0.00           H  
ATOM   1220 1HG1 ILE B  74     -17.002 -19.011   1.494  1.00  0.00           H  
ATOM   1221 2HG1 ILE B  74     -18.135 -18.805   2.820  1.00  0.00           H  
ATOM   1222 1HG2 ILE B  74     -17.684 -16.722  -0.295  1.00  0.00           H  
ATOM   1223 2HG2 ILE B  74     -16.881 -15.399   0.581  1.00  0.00           H  
ATOM   1224 3HG2 ILE B  74     -16.046 -16.954   0.360  1.00  0.00           H  
ATOM   1225 1HD1 ILE B  74     -19.160 -19.895   0.952  1.00  0.00           H  
ATOM   1226 2HD1 ILE B  74     -19.900 -18.303   1.252  1.00  0.00           H  
ATOM   1227 3HD1 ILE B  74     -18.753 -18.513  -0.093  1.00  0.00           H  
ATOM   1228  N   MET B  75     -17.008 -14.270   3.341  1.00  0.00           N  
ATOM   1229  CA  MET B  75     -16.610 -12.864   3.275  1.00  0.00           C  
ATOM   1230  C   MET B  75     -15.509 -12.543   4.298  1.00  0.00           C  
ATOM   1231  O   MET B  75     -14.595 -11.776   3.995  1.00  0.00           O  
ATOM   1232  CB  MET B  75     -17.809 -11.977   3.569  1.00  0.00           C  
ATOM   1233  CG  MET B  75     -18.953 -12.091   2.588  1.00  0.00           C  
ATOM   1234  SD  MET B  75     -18.548 -11.536   0.994  1.00  0.00           S  
ATOM   1235  CE  MET B  75     -20.066 -11.951   0.110  1.00  0.00           C  
ATOM   1236  H   MET B  75     -17.928 -14.505   3.686  1.00  0.00           H  
ATOM   1237  HA  MET B  75     -16.251 -12.653   2.268  1.00  0.00           H  
ATOM   1238 1HB  MET B  75     -18.203 -12.212   4.556  1.00  0.00           H  
ATOM   1239 2HB  MET B  75     -17.494 -10.932   3.583  1.00  0.00           H  
ATOM   1240 1HG  MET B  75     -19.266 -13.132   2.516  1.00  0.00           H  
ATOM   1241 2HG  MET B  75     -19.799 -11.504   2.945  1.00  0.00           H  
ATOM   1242 1HE  MET B  75     -19.970 -11.658  -0.935  1.00  0.00           H  
ATOM   1243 2HE  MET B  75     -20.241 -13.026   0.172  1.00  0.00           H  
ATOM   1244 3HE  MET B  75     -20.906 -11.420   0.560  1.00  0.00           H  
ATOM   1245  N   LEU B  76     -15.582 -13.149   5.498  1.00  0.00           N  
ATOM   1246  CA  LEU B  76     -14.586 -12.936   6.553  1.00  0.00           C  
ATOM   1247  C   LEU B  76     -13.237 -13.520   6.205  1.00  0.00           C  
ATOM   1248  O   LEU B  76     -12.208 -12.856   6.390  1.00  0.00           O  
ATOM   1249  CB  LEU B  76     -15.090 -13.552   7.864  1.00  0.00           C  
ATOM   1250  CG  LEU B  76     -16.287 -12.787   8.554  1.00  0.00           C  
ATOM   1251  CD1 LEU B  76     -16.939 -13.694   9.589  1.00  0.00           C  
ATOM   1252  CD2 LEU B  76     -15.742 -11.550   9.257  1.00  0.00           C  
ATOM   1253  H   LEU B  76     -16.356 -13.774   5.671  1.00  0.00           H  
ATOM   1254  HA  LEU B  76     -14.453 -11.863   6.691  1.00  0.00           H  
ATOM   1255 1HB  LEU B  76     -15.415 -14.571   7.666  1.00  0.00           H  
ATOM   1256 2HB  LEU B  76     -14.262 -13.588   8.573  1.00  0.00           H  
ATOM   1257  HG  LEU B  76     -17.013 -12.490   7.797  1.00  0.00           H  
ATOM   1258 1HD1 LEU B  76     -17.765 -13.165  10.066  1.00  0.00           H  
ATOM   1259 2HD1 LEU B  76     -17.317 -14.591   9.101  1.00  0.00           H  
ATOM   1260 3HD1 LEU B  76     -16.204 -13.973  10.343  1.00  0.00           H  
ATOM   1261 1HD2 LEU B  76     -16.561 -11.013   9.736  1.00  0.00           H  
ATOM   1262 2HD2 LEU B  76     -15.014 -11.850  10.011  1.00  0.00           H  
ATOM   1263 3HD2 LEU B  76     -15.260 -10.899   8.527  1.00  0.00           H  
ATOM   1264  N   GLN B  77     -13.213 -14.734   5.634  1.00  0.00           N  
ATOM   1265  CA  GLN B  77     -11.925 -15.304   5.242  1.00  0.00           C  
ATOM   1266  C   GLN B  77     -11.306 -14.475   4.157  1.00  0.00           C  
ATOM   1267  O   GLN B  77     -10.109 -14.195   4.198  1.00  0.00           O  
ATOM   1268  CB  GLN B  77     -12.035 -16.723   4.687  1.00  0.00           C  
ATOM   1269  CG  GLN B  77     -12.402 -17.737   5.670  1.00  0.00           C  
ATOM   1270  CD  GLN B  77     -12.354 -19.125   5.102  1.00  0.00           C  
ATOM   1271  OE1 GLN B  77     -11.478 -19.435   4.274  1.00  0.00           O  
ATOM   1272  NE2 GLN B  77     -13.276 -19.965   5.533  1.00  0.00           N  
ATOM   1273  H   GLN B  77     -14.057 -15.264   5.466  1.00  0.00           H  
ATOM   1274  HA  GLN B  77     -11.285 -15.350   6.123  1.00  0.00           H  
ATOM   1275 1HB  GLN B  77     -12.781 -16.746   3.893  1.00  0.00           H  
ATOM   1276 2HB  GLN B  77     -11.082 -17.017   4.249  1.00  0.00           H  
ATOM   1277 1HG  GLN B  77     -11.706 -17.685   6.508  1.00  0.00           H  
ATOM   1278 2HG  GLN B  77     -13.418 -17.542   6.015  1.00  0.00           H  
ATOM   1279 1HE2 GLN B  77     -13.296 -20.906   5.191  1.00  0.00           H  
ATOM   1280 2HE2 GLN B  77     -13.956 -19.662   6.202  1.00  0.00           H  
ATOM   1281  N   ASN B  78     -12.129 -14.033   3.189  1.00  0.00           N  
ATOM   1282  CA  ASN B  78     -11.607 -13.217   2.111  1.00  0.00           C  
ATOM   1283  C   ASN B  78     -11.060 -11.899   2.657  1.00  0.00           C  
ATOM   1284  O   ASN B  78      -9.961 -11.479   2.282  1.00  0.00           O  
ATOM   1285  CB  ASN B  78     -12.676 -12.970   1.062  1.00  0.00           C  
ATOM   1286  CG  ASN B  78     -12.964 -14.190   0.232  1.00  0.00           C  
ATOM   1287  OD1 ASN B  78     -12.115 -15.079   0.098  1.00  0.00           O  
ATOM   1288  ND2 ASN B  78     -14.146 -14.250  -0.327  1.00  0.00           N  
ATOM   1289  H   ASN B  78     -13.112 -14.263   3.201  1.00  0.00           H  
ATOM   1290  HA  ASN B  78     -10.783 -13.752   1.639  1.00  0.00           H  
ATOM   1291 1HB  ASN B  78     -13.597 -12.650   1.550  1.00  0.00           H  
ATOM   1292 2HB  ASN B  78     -12.358 -12.163   0.402  1.00  0.00           H  
ATOM   1293 1HD2 ASN B  78     -14.393 -15.038  -0.891  1.00  0.00           H  
ATOM   1294 2HD2 ASN B  78     -14.801 -13.507  -0.191  1.00  0.00           H  
ATOM   1295  N   TYR B  79     -11.804 -11.256   3.564  1.00  0.00           N  
ATOM   1296  CA  TYR B  79     -11.375  -9.976   4.128  1.00  0.00           C  
ATOM   1297  C   TYR B  79     -10.017 -10.106   4.816  1.00  0.00           C  
ATOM   1298  O   TYR B  79      -9.104  -9.306   4.570  1.00  0.00           O  
ATOM   1299  CB  TYR B  79     -12.415  -9.439   5.110  1.00  0.00           C  
ATOM   1300  CG  TYR B  79     -12.080  -8.069   5.691  1.00  0.00           C  
ATOM   1301  CD1 TYR B  79     -12.445  -6.888   4.982  1.00  0.00           C  
ATOM   1302  CD2 TYR B  79     -11.408  -7.966   6.897  1.00  0.00           C  
ATOM   1303  CE1 TYR B  79     -12.141  -5.640   5.518  1.00  0.00           C  
ATOM   1304  CE2 TYR B  79     -11.114  -6.717   7.408  1.00  0.00           C  
ATOM   1305  CZ  TYR B  79     -11.471  -5.567   6.736  1.00  0.00           C  
ATOM   1306  OH  TYR B  79     -11.159  -4.344   7.296  1.00  0.00           O  
ATOM   1307  H   TYR B  79     -12.679 -11.659   3.867  1.00  0.00           H  
ATOM   1308  HA  TYR B  79     -11.266  -9.258   3.314  1.00  0.00           H  
ATOM   1309 1HB  TYR B  79     -13.383  -9.364   4.612  1.00  0.00           H  
ATOM   1310 2HB  TYR B  79     -12.527 -10.137   5.939  1.00  0.00           H  
ATOM   1311  HD1 TYR B  79     -12.962  -6.965   4.025  1.00  0.00           H  
ATOM   1312  HD2 TYR B  79     -11.115  -8.866   7.437  1.00  0.00           H  
ATOM   1313  HE1 TYR B  79     -12.418  -4.734   4.979  1.00  0.00           H  
ATOM   1314  HE2 TYR B  79     -10.589  -6.626   8.359  1.00  0.00           H  
ATOM   1315  HH  TYR B  79     -10.867  -4.473   8.202  1.00  0.00           H  
ATOM   1316  N   VAL B  80      -9.869 -11.123   5.667  1.00  0.00           N  
ATOM   1317  CA  VAL B  80      -8.611 -11.337   6.385  1.00  0.00           C  
ATOM   1318  C   VAL B  80      -7.473 -11.624   5.416  1.00  0.00           C  
ATOM   1319  O   VAL B  80      -6.387 -11.075   5.566  1.00  0.00           O  
ATOM   1320  CB  VAL B  80      -8.740 -12.485   7.416  1.00  0.00           C  
ATOM   1321  CG1 VAL B  80      -7.360 -12.836   8.018  1.00  0.00           C  
ATOM   1322  CG2 VAL B  80      -9.679 -12.036   8.543  1.00  0.00           C  
ATOM   1323  H   VAL B  80     -10.638 -11.761   5.820  1.00  0.00           H  
ATOM   1324  HA  VAL B  80      -8.361 -10.422   6.924  1.00  0.00           H  
ATOM   1325  HB  VAL B  80      -9.147 -13.364   6.917  1.00  0.00           H  
ATOM   1326 1HG1 VAL B  80      -7.474 -13.645   8.739  1.00  0.00           H  
ATOM   1327 2HG1 VAL B  80      -6.686 -13.152   7.222  1.00  0.00           H  
ATOM   1328 3HG1 VAL B  80      -6.948 -11.961   8.518  1.00  0.00           H  
ATOM   1329 1HG2 VAL B  80      -9.778 -12.837   9.274  1.00  0.00           H  
ATOM   1330 2HG2 VAL B  80      -9.269 -11.150   9.027  1.00  0.00           H  
ATOM   1331 3HG2 VAL B  80     -10.659 -11.801   8.127  1.00  0.00           H  
ATOM   1332  N   LYS B  81      -7.700 -12.467   4.401  1.00  0.00           N  
ATOM   1333  CA  LYS B  81      -6.616 -12.733   3.468  1.00  0.00           C  
ATOM   1334  C   LYS B  81      -6.205 -11.474   2.711  1.00  0.00           C  
ATOM   1335  O   LYS B  81      -5.010 -11.213   2.571  1.00  0.00           O  
ATOM   1336  CB  LYS B  81      -7.007 -13.813   2.466  1.00  0.00           C  
ATOM   1337  CG  LYS B  81      -7.114 -15.228   3.030  1.00  0.00           C  
ATOM   1338  CD  LYS B  81      -7.529 -16.195   1.926  1.00  0.00           C  
ATOM   1339  CE  LYS B  81      -7.706 -17.608   2.441  1.00  0.00           C  
ATOM   1340  NZ  LYS B  81      -8.097 -18.549   1.350  1.00  0.00           N  
ATOM   1341  H   LYS B  81      -8.591 -12.922   4.262  1.00  0.00           H  
ATOM   1342  HA  LYS B  81      -5.752 -13.085   4.033  1.00  0.00           H  
ATOM   1343 1HB  LYS B  81      -7.972 -13.567   2.024  1.00  0.00           H  
ATOM   1344 2HB  LYS B  81      -6.275 -13.841   1.657  1.00  0.00           H  
ATOM   1345 1HG  LYS B  81      -6.149 -15.529   3.441  1.00  0.00           H  
ATOM   1346 2HG  LYS B  81      -7.852 -15.244   3.832  1.00  0.00           H  
ATOM   1347 1HD  LYS B  81      -8.471 -15.864   1.488  1.00  0.00           H  
ATOM   1348 2HD  LYS B  81      -6.769 -16.205   1.145  1.00  0.00           H  
ATOM   1349 1HE  LYS B  81      -6.774 -17.951   2.886  1.00  0.00           H  
ATOM   1350 2HE  LYS B  81      -8.477 -17.620   3.210  1.00  0.00           H  
ATOM   1351 1HZ  LYS B  81      -8.205 -19.479   1.730  1.00  0.00           H  
ATOM   1352 2HZ  LYS B  81      -8.971 -18.249   0.942  1.00  0.00           H  
ATOM   1353 3HZ  LYS B  81      -7.379 -18.558   0.640  1.00  0.00           H  
ATOM   1354  N   GLN B  82      -7.180 -10.647   2.285  1.00  0.00           N  
ATOM   1355  CA  GLN B  82      -6.840  -9.436   1.534  1.00  0.00           C  
ATOM   1356  C   GLN B  82      -6.194  -8.371   2.418  1.00  0.00           C  
ATOM   1357  O   GLN B  82      -5.366  -7.584   1.951  1.00  0.00           O  
ATOM   1358  CB  GLN B  82      -8.075  -8.810   0.896  1.00  0.00           C  
ATOM   1359  CG  GLN B  82      -8.724  -9.591  -0.243  1.00  0.00           C  
ATOM   1360  CD  GLN B  82      -7.880  -9.708  -1.452  1.00  0.00           C  
ATOM   1361  OE1 GLN B  82      -7.219  -8.765  -1.907  1.00  0.00           O  
ATOM   1362  NE2 GLN B  82      -7.886 -10.905  -2.017  1.00  0.00           N  
ATOM   1363  H   GLN B  82      -8.150 -10.852   2.476  1.00  0.00           H  
ATOM   1364  HA  GLN B  82      -6.147  -9.706   0.738  1.00  0.00           H  
ATOM   1365 1HB  GLN B  82      -8.844  -8.666   1.655  1.00  0.00           H  
ATOM   1366 2HB  GLN B  82      -7.821  -7.828   0.498  1.00  0.00           H  
ATOM   1367 1HG  GLN B  82      -8.942 -10.602   0.102  1.00  0.00           H  
ATOM   1368 2HG  GLN B  82      -9.646  -9.089  -0.535  1.00  0.00           H  
ATOM   1369 1HE2 GLN B  82      -7.342 -11.072  -2.841  1.00  0.00           H  
ATOM   1370 2HE2 GLN B  82      -8.435 -11.642  -1.623  1.00  0.00           H  
ATOM   1371  N   ARG B  83      -6.586  -8.323   3.684  1.00  0.00           N  
ATOM   1372  CA  ARG B  83      -6.078  -7.306   4.592  1.00  0.00           C  
ATOM   1373  C   ARG B  83      -4.699  -7.624   5.132  1.00  0.00           C  
ATOM   1374  O   ARG B  83      -3.862  -6.723   5.275  1.00  0.00           O  
ATOM   1375  CB  ARG B  83      -7.026  -7.106   5.771  1.00  0.00           C  
ATOM   1376  CG  ARG B  83      -6.592  -6.003   6.698  1.00  0.00           C  
ATOM   1377  CD  ARG B  83      -7.641  -5.558   7.623  1.00  0.00           C  
ATOM   1378  NE  ARG B  83      -7.094  -4.649   8.599  1.00  0.00           N  
ATOM   1379  CZ  ARG B  83      -7.794  -3.785   9.352  1.00  0.00           C  
ATOM   1380  NH1 ARG B  83      -9.105  -3.642   9.222  1.00  0.00           N  
ATOM   1381  NH2 ARG B  83      -7.142  -3.057  10.246  1.00  0.00           N  
ATOM   1382  H   ARG B  83      -7.249  -9.001   4.028  1.00  0.00           H  
ATOM   1383  HA  ARG B  83      -6.000  -6.364   4.048  1.00  0.00           H  
ATOM   1384 1HB  ARG B  83      -8.023  -6.874   5.400  1.00  0.00           H  
ATOM   1385 2HB  ARG B  83      -7.096  -8.031   6.343  1.00  0.00           H  
ATOM   1386 1HG  ARG B  83      -5.752  -6.345   7.302  1.00  0.00           H  
ATOM   1387 2HG  ARG B  83      -6.289  -5.134   6.112  1.00  0.00           H  
ATOM   1388 1HD  ARG B  83      -8.427  -5.049   7.065  1.00  0.00           H  
ATOM   1389 2HD  ARG B  83      -8.063  -6.420   8.138  1.00  0.00           H  
ATOM   1390  HE  ARG B  83      -6.093  -4.655   8.738  1.00  0.00           H  
ATOM   1391 1HH1 ARG B  83      -9.608  -4.192   8.540  1.00  0.00           H  
ATOM   1392 2HH1 ARG B  83      -9.601  -2.983   9.804  1.00  0.00           H  
ATOM   1393 1HH2 ARG B  83      -6.142  -3.158  10.349  1.00  0.00           H  
ATOM   1394 2HH2 ARG B  83      -7.645  -2.400  10.825  1.00  0.00           H  
ATOM   1395  N   GLU B  84      -4.475  -8.895   5.462  1.00  0.00           N  
ATOM   1396  CA  GLU B  84      -3.241  -9.299   6.102  1.00  0.00           C  
ATOM   1397  C   GLU B  84      -2.102  -9.654   5.144  1.00  0.00           C  
ATOM   1398  O   GLU B  84      -0.936  -9.652   5.551  1.00  0.00           O  
ATOM   1399  CB  GLU B  84      -3.536 -10.439   7.052  1.00  0.00           C  
ATOM   1400  CG  GLU B  84      -4.469 -10.054   8.195  1.00  0.00           C  
ATOM   1401  CD  GLU B  84      -3.877  -9.054   9.158  1.00  0.00           C  
ATOM   1402  OE1 GLU B  84      -2.677  -9.019   9.300  1.00  0.00           O  
ATOM   1403  OE2 GLU B  84      -4.645  -8.349   9.794  1.00  0.00           O  
ATOM   1404  H   GLU B  84      -5.178  -9.593   5.263  1.00  0.00           H  
ATOM   1405  HA  GLU B  84      -2.849  -8.450   6.663  1.00  0.00           H  
ATOM   1406 1HB  GLU B  84      -3.991 -11.263   6.502  1.00  0.00           H  
ATOM   1407 2HB  GLU B  84      -2.604 -10.806   7.481  1.00  0.00           H  
ATOM   1408 1HG  GLU B  84      -5.381  -9.628   7.777  1.00  0.00           H  
ATOM   1409 2HG  GLU B  84      -4.740 -10.953   8.747  1.00  0.00           H  
ATOM   1410  N   LYS B  85      -2.403  -9.955   3.884  1.00  0.00           N  
ATOM   1411  CA  LYS B  85      -1.335 -10.289   2.952  1.00  0.00           C  
ATOM   1412  C   LYS B  85      -0.516  -9.050   2.636  1.00  0.00           C  
ATOM   1413  O   LYS B  85      -0.968  -7.916   2.845  1.00  0.00           O  
ATOM   1414  CB  LYS B  85      -1.879 -10.815   1.632  1.00  0.00           C  
ATOM   1415  CG  LYS B  85      -2.597  -9.736   0.807  1.00  0.00           C  
ATOM   1416  CD  LYS B  85      -3.288 -10.297  -0.441  1.00  0.00           C  
ATOM   1417  CE  LYS B  85      -4.000  -9.162  -1.252  1.00  0.00           C  
ATOM   1418  NZ  LYS B  85      -3.053  -8.331  -2.046  1.00  0.00           N  
ATOM   1419  H   LYS B  85      -3.359  -9.956   3.557  1.00  0.00           H  
ATOM   1420  HA  LYS B  85      -0.719 -11.070   3.397  1.00  0.00           H  
ATOM   1421 1HB  LYS B  85      -1.060 -11.220   1.037  1.00  0.00           H  
ATOM   1422 2HB  LYS B  85      -2.577 -11.629   1.825  1.00  0.00           H  
ATOM   1423 1HG  LYS B  85      -3.353  -9.249   1.424  1.00  0.00           H  
ATOM   1424 2HG  LYS B  85      -1.876  -8.984   0.486  1.00  0.00           H  
ATOM   1425 1HD  LYS B  85      -2.549 -10.782  -1.080  1.00  0.00           H  
ATOM   1426 2HD  LYS B  85      -4.029 -11.039  -0.144  1.00  0.00           H  
ATOM   1427 1HE  LYS B  85      -4.723  -9.602  -1.936  1.00  0.00           H  
ATOM   1428 2HE  LYS B  85      -4.535  -8.505  -0.566  1.00  0.00           H  
ATOM   1429 1HZ  LYS B  85      -3.566  -7.618  -2.546  1.00  0.00           H  
ATOM   1430 2HZ  LYS B  85      -2.386  -7.893  -1.425  1.00  0.00           H  
ATOM   1431 3HZ  LYS B  85      -2.562  -8.916  -2.706  1.00  0.00           H  
ATOM   1432  N   TYR B  86       0.692  -9.263   2.126  1.00  0.00           N  
ATOM   1433  CA  TYR B  86       1.492  -8.146   1.639  1.00  0.00           C  
ATOM   1434  C   TYR B  86       2.132  -8.476   0.309  1.00  0.00           C  
ATOM   1435  O   TYR B  86       2.846  -9.478   0.157  1.00  0.00           O  
ATOM   1436  CB  TYR B  86       2.606  -7.741   2.596  1.00  0.00           C  
ATOM   1437  CG  TYR B  86       3.370  -6.552   2.073  1.00  0.00           C  
ATOM   1438  CD1 TYR B  86       2.868  -5.285   2.248  1.00  0.00           C  
ATOM   1439  CD2 TYR B  86       4.562  -6.729   1.391  1.00  0.00           C  
ATOM   1440  CE1 TYR B  86       3.553  -4.210   1.772  1.00  0.00           C  
ATOM   1441  CE2 TYR B  86       5.230  -5.639   0.901  1.00  0.00           C  
ATOM   1442  CZ  TYR B  86       4.730  -4.387   1.096  1.00  0.00           C  
ATOM   1443  OH  TYR B  86       5.392  -3.300   0.616  1.00  0.00           O  
ATOM   1444  H   TYR B  86       1.067 -10.198   2.069  1.00  0.00           H  
ATOM   1445  HA  TYR B  86       0.838  -7.284   1.503  1.00  0.00           H  
ATOM   1446 1HB  TYR B  86       2.197  -7.498   3.578  1.00  0.00           H  
ATOM   1447 2HB  TYR B  86       3.309  -8.554   2.714  1.00  0.00           H  
ATOM   1448  HD1 TYR B  86       1.927  -5.139   2.780  1.00  0.00           H  
ATOM   1449  HD2 TYR B  86       4.970  -7.732   1.236  1.00  0.00           H  
ATOM   1450  HE1 TYR B  86       3.160  -3.215   1.927  1.00  0.00           H  
ATOM   1451  HE2 TYR B  86       6.170  -5.780   0.362  1.00  0.00           H  
ATOM   1452  HH  TYR B  86       6.218  -3.591   0.176  1.00  0.00           H  
ATOM   1453  N   ASN B  87       1.875  -7.597  -0.633  1.00  0.00           N  
ATOM   1454  CA  ASN B  87       2.411  -7.622  -1.967  1.00  0.00           C  
ATOM   1455  C   ASN B  87       2.542  -6.200  -2.452  1.00  0.00           C  
ATOM   1456  O   ASN B  87       1.547  -5.546  -2.774  1.00  0.00           O  
ATOM   1457  CB  ASN B  87       1.599  -8.418  -2.958  1.00  0.00           C  
ATOM   1458  CG  ASN B  87       2.322  -8.458  -4.336  1.00  0.00           C  
ATOM   1459  OD1 ASN B  87       3.404  -7.835  -4.517  1.00  0.00           O  
ATOM   1460  ND2 ASN B  87       1.749  -9.158  -5.284  1.00  0.00           N  
ATOM   1461  H   ASN B  87       1.246  -6.852  -0.369  1.00  0.00           H  
ATOM   1462  HA  ASN B  87       3.395  -8.093  -1.937  1.00  0.00           H  
ATOM   1463 1HB  ASN B  87       1.466  -9.437  -2.591  1.00  0.00           H  
ATOM   1464 2HB  ASN B  87       0.621  -7.977  -3.074  1.00  0.00           H  
ATOM   1465 1HD2 ASN B  87       2.175  -9.219  -6.192  1.00  0.00           H  
ATOM   1466 2HD2 ASN B  87       0.887  -9.631  -5.102  1.00  0.00           H  
ATOM   1467  N   TYR B  88       3.771  -5.721  -2.534  1.00  0.00           N  
ATOM   1468  CA  TYR B  88       4.027  -4.354  -2.965  1.00  0.00           C  
ATOM   1469  C   TYR B  88       3.249  -4.010  -4.232  1.00  0.00           C  
ATOM   1470  O   TYR B  88       2.653  -2.932  -4.352  1.00  0.00           O  
ATOM   1471  CB  TYR B  88       5.505  -4.098  -3.171  1.00  0.00           C  
ATOM   1472  CG  TYR B  88       5.798  -2.641  -3.495  1.00  0.00           C  
ATOM   1473  CD1 TYR B  88       5.904  -1.700  -2.460  1.00  0.00           C  
ATOM   1474  CD2 TYR B  88       5.938  -2.237  -4.793  1.00  0.00           C  
ATOM   1475  CE1 TYR B  88       6.145  -0.368  -2.751  1.00  0.00           C  
ATOM   1476  CE2 TYR B  88       6.183  -0.913  -5.085  1.00  0.00           C  
ATOM   1477  CZ  TYR B  88       6.287   0.019  -4.079  1.00  0.00           C  
ATOM   1478  OH  TYR B  88       6.529   1.335  -4.399  1.00  0.00           O  
ATOM   1479  H   TYR B  88       4.552  -6.314  -2.292  1.00  0.00           H  
ATOM   1480  HA  TYR B  88       3.709  -3.676  -2.173  1.00  0.00           H  
ATOM   1481 1HB  TYR B  88       6.029  -4.366  -2.277  1.00  0.00           H  
ATOM   1482 2HB  TYR B  88       5.880  -4.716  -3.982  1.00  0.00           H  
ATOM   1483  HD1 TYR B  88       5.790  -2.012  -1.429  1.00  0.00           H  
ATOM   1484  HD2 TYR B  88       5.851  -2.967  -5.602  1.00  0.00           H  
ATOM   1485  HE1 TYR B  88       6.225   0.368  -1.946  1.00  0.00           H  
ATOM   1486  HE2 TYR B  88       6.291  -0.603  -6.123  1.00  0.00           H  
ATOM   1487  HH  TYR B  88       6.576   1.433  -5.354  1.00  0.00           H  
ATOM   1488  N   ASP B  89       3.263  -4.933  -5.194  1.00  0.00           N  
ATOM   1489  CA  ASP B  89       2.670  -4.686  -6.496  1.00  0.00           C  
ATOM   1490  C   ASP B  89       1.169  -4.430  -6.480  1.00  0.00           C  
ATOM   1491  O   ASP B  89       0.639  -3.885  -7.450  1.00  0.00           O  
ATOM   1492  CB  ASP B  89       2.973  -5.846  -7.436  1.00  0.00           C  
ATOM   1493  CG  ASP B  89       4.441  -5.899  -7.899  1.00  0.00           C  
ATOM   1494  OD1 ASP B  89       5.171  -4.910  -7.785  1.00  0.00           O  
ATOM   1495  OD2 ASP B  89       4.845  -6.941  -8.330  1.00  0.00           O  
ATOM   1496  H   ASP B  89       3.697  -5.827  -5.012  1.00  0.00           H  
ATOM   1497  HA  ASP B  89       3.131  -3.794  -6.922  1.00  0.00           H  
ATOM   1498 1HB  ASP B  89       2.728  -6.780  -6.940  1.00  0.00           H  
ATOM   1499 2HB  ASP B  89       2.332  -5.770  -8.315  1.00  0.00           H  
ATOM   1500  N   THR B  90       0.475  -4.874  -5.433  1.00  0.00           N  
ATOM   1501  CA  THR B  90      -0.976  -4.730  -5.398  1.00  0.00           C  
ATOM   1502  C   THR B  90      -1.452  -3.871  -4.231  1.00  0.00           C  
ATOM   1503  O   THR B  90      -2.610  -3.993  -3.807  1.00  0.00           O  
ATOM   1504  CB  THR B  90      -1.689  -6.093  -5.324  1.00  0.00           C  
ATOM   1505  OG1 THR B  90      -1.278  -6.782  -4.144  1.00  0.00           O  
ATOM   1506  CG2 THR B  90      -1.322  -6.928  -6.534  1.00  0.00           C  
ATOM   1507  H   THR B  90       0.945  -5.314  -4.654  1.00  0.00           H  
ATOM   1508  HA  THR B  90      -1.292  -4.204  -6.300  1.00  0.00           H  
ATOM   1509  HB  THR B  90      -2.767  -5.946  -5.305  1.00  0.00           H  
ATOM   1510  HG1 THR B  90      -1.575  -6.272  -3.388  1.00  0.00           H  
ATOM   1511 1HG2 THR B  90      -1.830  -7.887  -6.478  1.00  0.00           H  
ATOM   1512 2HG2 THR B  90      -1.637  -6.402  -7.438  1.00  0.00           H  
ATOM   1513 3HG2 THR B  90      -0.248  -7.087  -6.562  1.00  0.00           H  
ATOM   1514  N   LEU B  91      -0.592  -2.990  -3.709  1.00  0.00           N  
ATOM   1515  CA  LEU B  91      -1.027  -2.130  -2.605  1.00  0.00           C  
ATOM   1516  C   LEU B  91      -2.228  -1.257  -2.939  1.00  0.00           C  
ATOM   1517  O   LEU B  91      -3.113  -1.092  -2.106  1.00  0.00           O  
ATOM   1518  CB  LEU B  91       0.158  -1.329  -2.056  1.00  0.00           C  
ATOM   1519  CG  LEU B  91       1.198  -2.224  -1.264  1.00  0.00           C  
ATOM   1520  CD1 LEU B  91       2.432  -1.448  -0.950  1.00  0.00           C  
ATOM   1521  CD2 LEU B  91       0.605  -2.700   0.059  1.00  0.00           C  
ATOM   1522  H   LEU B  91       0.352  -2.902  -4.057  1.00  0.00           H  
ATOM   1523  HA  LEU B  91      -1.332  -2.764  -1.772  1.00  0.00           H  
ATOM   1524 1HB  LEU B  91       0.683  -0.864  -2.888  1.00  0.00           H  
ATOM   1525 2HB  LEU B  91      -0.215  -0.551  -1.388  1.00  0.00           H  
ATOM   1526  HG  LEU B  91       1.463  -3.076  -1.879  1.00  0.00           H  
ATOM   1527 1HD1 LEU B  91       3.141  -2.077  -0.419  1.00  0.00           H  
ATOM   1528 2HD1 LEU B  91       2.891  -1.090  -1.878  1.00  0.00           H  
ATOM   1529 3HD1 LEU B  91       2.154  -0.634  -0.327  1.00  0.00           H  
ATOM   1530 1HD2 LEU B  91       1.323  -3.295   0.563  1.00  0.00           H  
ATOM   1531 2HD2 LEU B  91       0.355  -1.838   0.667  1.00  0.00           H  
ATOM   1532 3HD2 LEU B  91      -0.273  -3.300  -0.074  1.00  0.00           H  
ATOM   1533  N   LYS B  92      -2.311  -0.720  -4.160  1.00  0.00           N  
ATOM   1534  CA  LYS B  92      -3.464   0.133  -4.478  1.00  0.00           C  
ATOM   1535  C   LYS B  92      -4.771  -0.658  -4.456  1.00  0.00           C  
ATOM   1536  O   LYS B  92      -5.813  -0.171  -3.980  1.00  0.00           O  
ATOM   1537  CB  LYS B  92      -3.279   0.831  -5.815  1.00  0.00           C  
ATOM   1538  CG  LYS B  92      -2.235   1.927  -5.768  1.00  0.00           C  
ATOM   1539  CD  LYS B  92      -2.151   2.676  -7.075  1.00  0.00           C  
ATOM   1540  CE  LYS B  92      -1.217   3.881  -6.976  1.00  0.00           C  
ATOM   1541  NZ  LYS B  92       0.197   3.479  -6.768  1.00  0.00           N  
ATOM   1542  H   LYS B  92      -1.610  -0.882  -4.868  1.00  0.00           H  
ATOM   1543  HA  LYS B  92      -3.530   0.920  -3.726  1.00  0.00           H  
ATOM   1544 1HB  LYS B  92      -2.985   0.103  -6.572  1.00  0.00           H  
ATOM   1545 2HB  LYS B  92      -4.225   1.272  -6.129  1.00  0.00           H  
ATOM   1546 1HG  LYS B  92      -2.492   2.628  -4.984  1.00  0.00           H  
ATOM   1547 2HG  LYS B  92      -1.270   1.488  -5.532  1.00  0.00           H  
ATOM   1548 1HD  LYS B  92      -1.785   2.008  -7.857  1.00  0.00           H  
ATOM   1549 2HD  LYS B  92      -3.144   3.027  -7.358  1.00  0.00           H  
ATOM   1550 1HE  LYS B  92      -1.286   4.447  -7.902  1.00  0.00           H  
ATOM   1551 2HE  LYS B  92      -1.529   4.516  -6.147  1.00  0.00           H  
ATOM   1552 1HZ  LYS B  92       0.801   4.303  -6.733  1.00  0.00           H  
ATOM   1553 2HZ  LYS B  92       0.314   2.961  -5.911  1.00  0.00           H  
ATOM   1554 3HZ  LYS B  92       0.501   2.898  -7.543  1.00  0.00           H  
ATOM   1555  N   GLU B  93      -4.718  -1.888  -4.960  1.00  0.00           N  
ATOM   1556  CA  GLU B  93      -5.886  -2.752  -4.996  1.00  0.00           C  
ATOM   1557  C   GLU B  93      -6.293  -3.138  -3.580  1.00  0.00           C  
ATOM   1558  O   GLU B  93      -7.482  -3.152  -3.254  1.00  0.00           O  
ATOM   1559  CB  GLU B  93      -5.575  -4.011  -5.805  1.00  0.00           C  
ATOM   1560  CG  GLU B  93      -5.346  -3.784  -7.293  1.00  0.00           C  
ATOM   1561  CD  GLU B  93      -4.919  -5.044  -7.992  1.00  0.00           C  
ATOM   1562  OE1 GLU B  93      -4.730  -6.022  -7.311  1.00  0.00           O  
ATOM   1563  OE2 GLU B  93      -4.774  -5.029  -9.189  1.00  0.00           O  
ATOM   1564  H   GLU B  93      -3.842  -2.230  -5.328  1.00  0.00           H  
ATOM   1565  HA  GLU B  93      -6.718  -2.190  -5.419  1.00  0.00           H  
ATOM   1566 1HB  GLU B  93      -4.684  -4.480  -5.399  1.00  0.00           H  
ATOM   1567 2HB  GLU B  93      -6.393  -4.721  -5.696  1.00  0.00           H  
ATOM   1568 1HG  GLU B  93      -6.270  -3.421  -7.743  1.00  0.00           H  
ATOM   1569 2HG  GLU B  93      -4.582  -3.020  -7.425  1.00  0.00           H  
ATOM   1570  N   GLN B  94      -5.297  -3.419  -2.731  1.00  0.00           N  
ATOM   1571  CA  GLN B  94      -5.537  -3.762  -1.331  1.00  0.00           C  
ATOM   1572  C   GLN B  94      -6.231  -2.618  -0.589  1.00  0.00           C  
ATOM   1573  O   GLN B  94      -7.235  -2.830   0.106  1.00  0.00           O  
ATOM   1574  CB  GLN B  94      -4.232  -4.084  -0.606  1.00  0.00           C  
ATOM   1575  CG  GLN B  94      -4.424  -4.501   0.842  1.00  0.00           C  
ATOM   1576  CD  GLN B  94      -3.119  -4.879   1.517  1.00  0.00           C  
ATOM   1577  OE1 GLN B  94      -2.125  -4.146   1.469  1.00  0.00           O  
ATOM   1578  NE2 GLN B  94      -3.129  -6.050   2.133  1.00  0.00           N  
ATOM   1579  H   GLN B  94      -4.347  -3.391  -3.075  1.00  0.00           H  
ATOM   1580  HA  GLN B  94      -6.185  -4.636  -1.296  1.00  0.00           H  
ATOM   1581 1HB  GLN B  94      -3.705  -4.874  -1.134  1.00  0.00           H  
ATOM   1582 2HB  GLN B  94      -3.591  -3.204  -0.613  1.00  0.00           H  
ATOM   1583 1HG  GLN B  94      -4.881  -3.689   1.393  1.00  0.00           H  
ATOM   1584 2HG  GLN B  94      -5.080  -5.367   0.865  1.00  0.00           H  
ATOM   1585 1HE2 GLN B  94      -2.305  -6.442   2.600  1.00  0.00           H  
ATOM   1586 2HE2 GLN B  94      -3.973  -6.606   2.125  1.00  0.00           H  
ATOM   1587  N   PHE B  95      -5.741  -1.392  -0.773  1.00  0.00           N  
ATOM   1588  CA  PHE B  95      -6.377  -0.245  -0.123  1.00  0.00           C  
ATOM   1589  C   PHE B  95      -7.801  -0.037  -0.612  1.00  0.00           C  
ATOM   1590  O   PHE B  95      -8.705   0.185   0.193  1.00  0.00           O  
ATOM   1591  CB  PHE B  95      -5.549   1.011  -0.324  1.00  0.00           C  
ATOM   1592  CG  PHE B  95      -4.463   1.206   0.694  1.00  0.00           C  
ATOM   1593  CD1 PHE B  95      -3.317   0.409   0.758  1.00  0.00           C  
ATOM   1594  CD2 PHE B  95      -4.586   2.240   1.585  1.00  0.00           C  
ATOM   1595  CE1 PHE B  95      -2.352   0.669   1.689  1.00  0.00           C  
ATOM   1596  CE2 PHE B  95      -3.639   2.487   2.501  1.00  0.00           C  
ATOM   1597  CZ  PHE B  95      -2.521   1.707   2.554  1.00  0.00           C  
ATOM   1598  H   PHE B  95      -4.933  -1.239  -1.358  1.00  0.00           H  
ATOM   1599  HA  PHE B  95      -6.432  -0.441   0.949  1.00  0.00           H  
ATOM   1600 1HB  PHE B  95      -5.087   0.972  -1.313  1.00  0.00           H  
ATOM   1601 2HB  PHE B  95      -6.203   1.887  -0.306  1.00  0.00           H  
ATOM   1602  HD1 PHE B  95      -3.184  -0.412   0.074  1.00  0.00           H  
ATOM   1603  HD2 PHE B  95      -5.463   2.868   1.540  1.00  0.00           H  
ATOM   1604  HE1 PHE B  95      -1.456   0.053   1.738  1.00  0.00           H  
ATOM   1605  HE2 PHE B  95      -3.769   3.313   3.191  1.00  0.00           H  
ATOM   1606  HZ  PHE B  95      -1.767   1.918   3.280  1.00  0.00           H  
ATOM   1607  N   THR B  96      -8.032  -0.189  -1.917  1.00  0.00           N  
ATOM   1608  CA  THR B  96      -9.387  -0.036  -2.437  1.00  0.00           C  
ATOM   1609  C   THR B  96     -10.331  -1.077  -1.842  1.00  0.00           C  
ATOM   1610  O   THR B  96     -11.454  -0.740  -1.436  1.00  0.00           O  
ATOM   1611  CB  THR B  96      -9.406  -0.156  -3.977  1.00  0.00           C  
ATOM   1612  OG1 THR B  96      -8.596   0.882  -4.549  1.00  0.00           O  
ATOM   1613  CG2 THR B  96     -10.846  -0.017  -4.497  1.00  0.00           C  
ATOM   1614  H   THR B  96      -7.281  -0.408  -2.557  1.00  0.00           H  
ATOM   1615  HA  THR B  96      -9.762   0.945  -2.142  1.00  0.00           H  
ATOM   1616  HB  THR B  96      -9.000  -1.125  -4.272  1.00  0.00           H  
ATOM   1617  HG1 THR B  96      -7.658   0.720  -4.326  1.00  0.00           H  
ATOM   1618 1HG2 THR B  96     -10.842  -0.096  -5.582  1.00  0.00           H  
ATOM   1619 2HG2 THR B  96     -11.475  -0.804  -4.086  1.00  0.00           H  
ATOM   1620 3HG2 THR B  96     -11.245   0.953  -4.204  1.00  0.00           H  
ATOM   1621  N   PHE B  97      -9.883  -2.339  -1.768  1.00  0.00           N  
ATOM   1622  CA  PHE B  97     -10.694  -3.394  -1.182  1.00  0.00           C  
ATOM   1623  C   PHE B  97     -11.093  -3.055   0.262  1.00  0.00           C  
ATOM   1624  O   PHE B  97     -12.273  -3.142   0.631  1.00  0.00           O  
ATOM   1625  CB  PHE B  97      -9.970  -4.738  -1.191  1.00  0.00           C  
ATOM   1626  CG  PHE B  97     -10.721  -5.772  -0.417  1.00  0.00           C  
ATOM   1627  CD1 PHE B  97     -11.826  -6.416  -0.934  1.00  0.00           C  
ATOM   1628  CD2 PHE B  97     -10.325  -6.075   0.857  1.00  0.00           C  
ATOM   1629  CE1 PHE B  97     -12.513  -7.340  -0.173  1.00  0.00           C  
ATOM   1630  CE2 PHE B  97     -11.000  -6.978   1.618  1.00  0.00           C  
ATOM   1631  CZ  PHE B  97     -12.101  -7.618   1.104  1.00  0.00           C  
ATOM   1632  H   PHE B  97      -8.966  -2.563  -2.126  1.00  0.00           H  
ATOM   1633  HA  PHE B  97     -11.606  -3.498  -1.773  1.00  0.00           H  
ATOM   1634 1HB  PHE B  97      -9.839  -5.085  -2.214  1.00  0.00           H  
ATOM   1635 2HB  PHE B  97      -8.977  -4.624  -0.752  1.00  0.00           H  
ATOM   1636  HD1 PHE B  97     -12.160  -6.186  -1.946  1.00  0.00           H  
ATOM   1637  HD2 PHE B  97      -9.453  -5.571   1.257  1.00  0.00           H  
ATOM   1638  HE1 PHE B  97     -13.387  -7.843  -0.585  1.00  0.00           H  
ATOM   1639  HE2 PHE B  97     -10.655  -7.188   2.630  1.00  0.00           H  
ATOM   1640  HZ  PHE B  97     -12.649  -8.342   1.700  1.00  0.00           H  
ATOM   1641  N   ILE B  98     -10.104  -2.677   1.077  1.00  0.00           N  
ATOM   1642  CA  ILE B  98     -10.356  -2.399   2.483  1.00  0.00           C  
ATOM   1643  C   ILE B  98     -11.243  -1.180   2.625  1.00  0.00           C  
ATOM   1644  O   ILE B  98     -12.138  -1.164   3.471  1.00  0.00           O  
ATOM   1645  CB  ILE B  98      -9.062  -2.178   3.305  1.00  0.00           C  
ATOM   1646  CG1 ILE B  98      -8.178  -3.456   3.273  1.00  0.00           C  
ATOM   1647  CG2 ILE B  98      -9.441  -1.828   4.803  1.00  0.00           C  
ATOM   1648  CD1 ILE B  98      -8.772  -4.695   3.865  1.00  0.00           C  
ATOM   1649  H   ILE B  98      -9.165  -2.581   0.716  1.00  0.00           H  
ATOM   1650  HA  ILE B  98     -10.868  -3.256   2.917  1.00  0.00           H  
ATOM   1651  HB  ILE B  98      -8.480  -1.361   2.865  1.00  0.00           H  
ATOM   1652 1HG1 ILE B  98      -7.961  -3.676   2.243  1.00  0.00           H  
ATOM   1653 2HG1 ILE B  98      -7.241  -3.255   3.785  1.00  0.00           H  
ATOM   1654 1HG2 ILE B  98      -8.541  -1.675   5.377  1.00  0.00           H  
ATOM   1655 2HG2 ILE B  98     -10.038  -0.931   4.846  1.00  0.00           H  
ATOM   1656 3HG2 ILE B  98     -10.018  -2.631   5.253  1.00  0.00           H  
ATOM   1657 1HD1 ILE B  98      -8.068  -5.474   3.723  1.00  0.00           H  
ATOM   1658 2HD1 ILE B  98      -8.971  -4.560   4.909  1.00  0.00           H  
ATOM   1659 3HD1 ILE B  98      -9.679  -4.971   3.381  1.00  0.00           H  
ATOM   1660  N   LYS B  99     -11.009  -0.145   1.823  1.00  0.00           N  
ATOM   1661  CA  LYS B  99     -11.815   1.056   1.959  1.00  0.00           C  
ATOM   1662  C   LYS B  99     -13.276   0.746   1.643  1.00  0.00           C  
ATOM   1663  O   LYS B  99     -14.187   1.222   2.316  1.00  0.00           O  
ATOM   1664  CB  LYS B  99     -11.366   2.082   0.942  1.00  0.00           C  
ATOM   1665  CG  LYS B  99     -12.085   3.392   0.957  1.00  0.00           C  
ATOM   1666  CD  LYS B  99     -11.514   4.225  -0.130  1.00  0.00           C  
ATOM   1667  CE  LYS B  99     -12.145   5.567  -0.237  1.00  0.00           C  
ATOM   1668  NZ  LYS B  99     -11.593   6.288  -1.385  1.00  0.00           N  
ATOM   1669  H   LYS B  99     -10.283  -0.173   1.121  1.00  0.00           H  
ATOM   1670  HA  LYS B  99     -11.764   1.392   2.995  1.00  0.00           H  
ATOM   1671 1HB  LYS B  99     -10.309   2.263   1.051  1.00  0.00           H  
ATOM   1672 2HB  LYS B  99     -11.500   1.657  -0.054  1.00  0.00           H  
ATOM   1673 1HG  LYS B  99     -13.150   3.240   0.768  1.00  0.00           H  
ATOM   1674 2HG  LYS B  99     -11.968   3.883   1.915  1.00  0.00           H  
ATOM   1675 1HD  LYS B  99     -10.446   4.360   0.052  1.00  0.00           H  
ATOM   1676 2HD  LYS B  99     -11.632   3.705  -1.080  1.00  0.00           H  
ATOM   1677 1HE  LYS B  99     -13.224   5.481  -0.346  1.00  0.00           H  
ATOM   1678 2HE  LYS B  99     -11.920   6.134   0.668  1.00  0.00           H  
ATOM   1679 1HZ  LYS B  99     -11.985   7.227  -1.427  1.00  0.00           H  
ATOM   1680 2HZ  LYS B  99     -10.580   6.357  -1.245  1.00  0.00           H  
ATOM   1681 3HZ  LYS B  99     -11.777   5.805  -2.240  1.00  0.00           H  
ATOM   1682  N   ASN B 100     -13.518  -0.080   0.631  1.00  0.00           N  
ATOM   1683  CA  ASN B 100     -14.897  -0.407   0.278  1.00  0.00           C  
ATOM   1684  C   ASN B 100     -15.573  -1.427   1.198  1.00  0.00           C  
ATOM   1685  O   ASN B 100     -16.796  -1.401   1.353  1.00  0.00           O  
ATOM   1686  CB  ASN B 100     -14.956  -0.870  -1.160  1.00  0.00           C  
ATOM   1687  CG  ASN B 100     -14.717   0.245  -2.142  1.00  0.00           C  
ATOM   1688  OD1 ASN B 100     -14.899   1.434  -1.845  1.00  0.00           O  
ATOM   1689  ND2 ASN B 100     -14.313  -0.122  -3.329  1.00  0.00           N  
ATOM   1690  H   ASN B 100     -12.763  -0.487   0.098  1.00  0.00           H  
ATOM   1691  HA  ASN B 100     -15.513   0.482   0.426  1.00  0.00           H  
ATOM   1692 1HB  ASN B 100     -14.192  -1.640  -1.313  1.00  0.00           H  
ATOM   1693 2HB  ASN B 100     -15.925  -1.322  -1.360  1.00  0.00           H  
ATOM   1694 1HD2 ASN B 100     -14.139   0.567  -4.032  1.00  0.00           H  
ATOM   1695 2HD2 ASN B 100     -14.174  -1.091  -3.534  1.00  0.00           H  
ATOM   1696  N   ALA B 101     -14.796  -2.325   1.807  1.00  0.00           N  
ATOM   1697  CA  ALA B 101     -15.331  -3.376   2.682  1.00  0.00           C  
ATOM   1698  C   ALA B 101     -15.346  -3.001   4.182  1.00  0.00           C  
ATOM   1699  O   ALA B 101     -15.606  -3.871   5.020  1.00  0.00           O  
ATOM   1700  CB  ALA B 101     -14.527  -4.661   2.493  1.00  0.00           C  
ATOM   1701  H   ALA B 101     -13.798  -2.272   1.654  1.00  0.00           H  
ATOM   1702  HA  ALA B 101     -16.368  -3.557   2.399  1.00  0.00           H  
ATOM   1703 1HB  ALA B 101     -14.927  -5.439   3.144  1.00  0.00           H  
ATOM   1704 2HB  ALA B 101     -14.598  -4.984   1.454  1.00  0.00           H  
ATOM   1705 3HB  ALA B 101     -13.484  -4.477   2.746  1.00  0.00           H  
ATOM   1706  N   SER B 102     -15.022  -1.753   4.523  1.00  0.00           N  
ATOM   1707  CA  SER B 102     -14.899  -1.355   5.921  1.00  0.00           C  
ATOM   1708  C   SER B 102     -15.559  -0.007   6.228  1.00  0.00           C  
ATOM   1709  O   SER B 102     -15.734   0.843   5.353  1.00  0.00           O  
ATOM   1710  CB  SER B 102     -13.458  -1.301   6.348  1.00  0.00           C  
ATOM   1711  OG  SER B 102     -12.792  -0.256   5.764  1.00  0.00           O  
ATOM   1712  H   SER B 102     -14.857  -1.067   3.800  1.00  0.00           H  
ATOM   1713  HA  SER B 102     -15.325  -2.142   6.544  1.00  0.00           H  
ATOM   1714 1HB  SER B 102     -13.427  -1.207   7.390  1.00  0.00           H  
ATOM   1715 2HB  SER B 102     -12.964  -2.238   6.091  1.00  0.00           H  
ATOM   1716  HG  SER B 102     -12.607  -0.540   4.875  1.00  0.00           H  
ATOM   1717  N   THR B 103     -15.841   0.232   7.494  1.00  0.00           N  
ATOM   1718  CA  THR B 103     -16.302   1.563   7.886  1.00  0.00           C  
ATOM   1719  C   THR B 103     -15.129   2.530   7.762  1.00  0.00           C  
ATOM   1720  O   THR B 103     -13.973   2.107   7.672  1.00  0.00           O  
ATOM   1721  CB  THR B 103     -16.836   1.590   9.333  1.00  0.00           C  
ATOM   1722  OG1 THR B 103     -15.773   1.256  10.260  1.00  0.00           O  
ATOM   1723  CG2 THR B 103     -17.962   0.595   9.463  1.00  0.00           C  
ATOM   1724  H   THR B 103     -15.746  -0.484   8.199  1.00  0.00           H  
ATOM   1725  HA  THR B 103     -17.126   1.850   7.232  1.00  0.00           H  
ATOM   1726  HB  THR B 103     -17.207   2.585   9.568  1.00  0.00           H  
ATOM   1727  HG1 THR B 103     -16.122   1.288  11.167  1.00  0.00           H  
ATOM   1728 1HG2 THR B 103     -18.346   0.613  10.482  1.00  0.00           H  
ATOM   1729 2HG2 THR B 103     -18.759   0.859   8.770  1.00  0.00           H  
ATOM   1730 3HG2 THR B 103     -17.608  -0.394   9.230  1.00  0.00           H  
ATOM   1731  N   SER B 104     -15.411   3.831   7.816  1.00  0.00           N  
ATOM   1732  CA  SER B 104     -14.352   4.828   7.747  1.00  0.00           C  
ATOM   1733  C   SER B 104     -13.334   4.628   8.848  1.00  0.00           C  
ATOM   1734  O   SER B 104     -12.128   4.687   8.605  1.00  0.00           O  
ATOM   1735  CB  SER B 104     -14.946   6.219   7.863  1.00  0.00           C  
ATOM   1736  OG  SER B 104     -15.771   6.512   6.769  1.00  0.00           O  
ATOM   1737  H   SER B 104     -16.369   4.137   7.905  1.00  0.00           H  
ATOM   1738  HA  SER B 104     -13.857   4.742   6.779  1.00  0.00           H  
ATOM   1739 1HB  SER B 104     -15.518   6.297   8.785  1.00  0.00           H  
ATOM   1740 2HB  SER B 104     -14.139   6.953   7.921  1.00  0.00           H  
ATOM   1741  HG  SER B 104     -16.026   7.436   6.874  1.00  0.00           H  
ATOM   1742  N   ILE B 105     -13.820   4.367  10.057  1.00  0.00           N  
ATOM   1743  CA  ILE B 105     -12.959   4.185  11.214  1.00  0.00           C  
ATOM   1744  C   ILE B 105     -12.029   2.987  11.013  1.00  0.00           C  
ATOM   1745  O   ILE B 105     -10.814   3.095  11.223  1.00  0.00           O  
ATOM   1746  CB  ILE B 105     -13.777   3.984  12.505  1.00  0.00           C  
ATOM   1747  CG1 ILE B 105     -14.507   5.306  12.849  1.00  0.00           C  
ATOM   1748  CG2 ILE B 105     -12.839   3.514  13.662  1.00  0.00           C  
ATOM   1749  CD1 ILE B 105     -15.580   5.177  13.913  1.00  0.00           C  
ATOM   1750  H   ILE B 105     -14.821   4.294  10.172  1.00  0.00           H  
ATOM   1751  HA  ILE B 105     -12.341   5.075  11.328  1.00  0.00           H  
ATOM   1752  HB  ILE B 105     -14.539   3.225  12.336  1.00  0.00           H  
ATOM   1753 1HG1 ILE B 105     -13.770   6.032  13.192  1.00  0.00           H  
ATOM   1754 2HG1 ILE B 105     -14.972   5.694  11.946  1.00  0.00           H  
ATOM   1755 1HG2 ILE B 105     -13.410   3.365  14.570  1.00  0.00           H  
ATOM   1756 2HG2 ILE B 105     -12.355   2.573  13.408  1.00  0.00           H  
ATOM   1757 3HG2 ILE B 105     -12.074   4.271  13.839  1.00  0.00           H  
ATOM   1758 1HD1 ILE B 105     -16.036   6.154  14.081  1.00  0.00           H  
ATOM   1759 2HD1 ILE B 105     -16.345   4.476  13.579  1.00  0.00           H  
ATOM   1760 3HD1 ILE B 105     -15.152   4.825  14.845  1.00  0.00           H  
ATOM   1761  N   VAL B 106     -12.581   1.859  10.560  1.00  0.00           N  
ATOM   1762  CA  VAL B 106     -11.756   0.675  10.327  1.00  0.00           C  
ATOM   1763  C   VAL B 106     -10.728   0.907   9.215  1.00  0.00           C  
ATOM   1764  O   VAL B 106      -9.564   0.491   9.334  1.00  0.00           O  
ATOM   1765  CB  VAL B 106     -12.635  -0.561  10.081  1.00  0.00           C  
ATOM   1766  CG1 VAL B 106     -11.801  -1.763   9.626  1.00  0.00           C  
ATOM   1767  CG2 VAL B 106     -13.319  -0.939  11.372  1.00  0.00           C  
ATOM   1768  H   VAL B 106     -13.572   1.812  10.374  1.00  0.00           H  
ATOM   1769  HA  VAL B 106     -11.180   0.470  11.230  1.00  0.00           H  
ATOM   1770  HB  VAL B 106     -13.379  -0.319   9.335  1.00  0.00           H  
ATOM   1771 1HG1 VAL B 106     -12.456  -2.619   9.475  1.00  0.00           H  
ATOM   1772 2HG1 VAL B 106     -11.287  -1.539   8.690  1.00  0.00           H  
ATOM   1773 3HG1 VAL B 106     -11.078  -1.987  10.405  1.00  0.00           H  
ATOM   1774 1HG2 VAL B 106     -13.944  -1.799  11.182  1.00  0.00           H  
ATOM   1775 2HG2 VAL B 106     -12.574  -1.184  12.130  1.00  0.00           H  
ATOM   1776 3HG2 VAL B 106     -13.934  -0.112  11.723  1.00  0.00           H  
ATOM   1777  N   TYR B 107     -11.153   1.546   8.123  1.00  0.00           N  
ATOM   1778  CA  TYR B 107     -10.245   1.884   7.048  1.00  0.00           C  
ATOM   1779  C   TYR B 107      -9.103   2.754   7.550  1.00  0.00           C  
ATOM   1780  O   TYR B 107      -7.940   2.500   7.221  1.00  0.00           O  
ATOM   1781  CB  TYR B 107     -10.957   2.514   5.860  1.00  0.00           C  
ATOM   1782  CG  TYR B 107     -10.020   2.891   4.738  1.00  0.00           C  
ATOM   1783  CD1 TYR B 107      -9.107   1.963   4.228  1.00  0.00           C  
ATOM   1784  CD2 TYR B 107     -10.114   4.128   4.167  1.00  0.00           C  
ATOM   1785  CE1 TYR B 107      -8.298   2.292   3.198  1.00  0.00           C  
ATOM   1786  CE2 TYR B 107      -9.296   4.457   3.119  1.00  0.00           C  
ATOM   1787  CZ  TYR B 107      -8.395   3.540   2.648  1.00  0.00           C  
ATOM   1788  OH  TYR B 107      -7.618   3.845   1.615  1.00  0.00           O  
ATOM   1789  H   TYR B 107     -12.127   1.800   8.042  1.00  0.00           H  
ATOM   1790  HA  TYR B 107      -9.787   0.966   6.681  1.00  0.00           H  
ATOM   1791 1HB  TYR B 107     -11.704   1.850   5.469  1.00  0.00           H  
ATOM   1792 2HB  TYR B 107     -11.475   3.415   6.194  1.00  0.00           H  
ATOM   1793  HD1 TYR B 107      -9.026   0.982   4.642  1.00  0.00           H  
ATOM   1794  HD2 TYR B 107     -10.843   4.847   4.542  1.00  0.00           H  
ATOM   1795  HE1 TYR B 107      -7.585   1.563   2.802  1.00  0.00           H  
ATOM   1796  HE2 TYR B 107      -9.370   5.441   2.655  1.00  0.00           H  
ATOM   1797  HH  TYR B 107      -7.909   4.686   1.237  1.00  0.00           H  
ATOM   1798  N   MET B 108      -9.417   3.806   8.316  1.00  0.00           N  
ATOM   1799  CA  MET B 108      -8.346   4.666   8.799  1.00  0.00           C  
ATOM   1800  C   MET B 108      -7.385   3.951   9.731  1.00  0.00           C  
ATOM   1801  O   MET B 108      -6.186   4.234   9.697  1.00  0.00           O  
ATOM   1802  CB  MET B 108      -8.921   5.908   9.464  1.00  0.00           C  
ATOM   1803  CG  MET B 108      -9.618   6.882   8.514  1.00  0.00           C  
ATOM   1804  SD  MET B 108      -8.490   7.576   7.291  1.00  0.00           S  
ATOM   1805  CE  MET B 108      -8.731   6.611   5.799  1.00  0.00           C  
ATOM   1806  H   MET B 108     -10.371   4.021   8.567  1.00  0.00           H  
ATOM   1807  HA  MET B 108      -7.735   4.968   7.948  1.00  0.00           H  
ATOM   1808 1HB  MET B 108      -9.654   5.596  10.214  1.00  0.00           H  
ATOM   1809 2HB  MET B 108      -8.126   6.443   9.983  1.00  0.00           H  
ATOM   1810 1HG  MET B 108     -10.406   6.361   7.981  1.00  0.00           H  
ATOM   1811 2HG  MET B 108     -10.071   7.698   9.077  1.00  0.00           H  
ATOM   1812 1HE  MET B 108      -8.090   6.977   5.002  1.00  0.00           H  
ATOM   1813 2HE  MET B 108      -8.501   5.573   5.981  1.00  0.00           H  
ATOM   1814 3HE  MET B 108      -9.763   6.704   5.488  1.00  0.00           H  
ATOM   1815  N   GLN B 109      -7.865   2.970  10.501  1.00  0.00           N  
ATOM   1816  CA  GLN B 109      -6.954   2.189  11.339  1.00  0.00           C  
ATOM   1817  C   GLN B 109      -5.991   1.395  10.432  1.00  0.00           C  
ATOM   1818  O   GLN B 109      -4.775   1.340  10.673  1.00  0.00           O  
ATOM   1819  CB  GLN B 109      -7.774   1.293  12.269  1.00  0.00           C  
ATOM   1820  CG  GLN B 109      -8.526   2.100  13.343  1.00  0.00           C  
ATOM   1821  CD  GLN B 109      -9.529   1.290  14.131  1.00  0.00           C  
ATOM   1822  OE1 GLN B 109      -9.842   0.151  13.777  1.00  0.00           O  
ATOM   1823  NE2 GLN B 109     -10.038   1.873  15.210  1.00  0.00           N  
ATOM   1824  H   GLN B 109      -8.852   2.757  10.517  1.00  0.00           H  
ATOM   1825  HA  GLN B 109      -6.377   2.876  11.958  1.00  0.00           H  
ATOM   1826 1HB  GLN B 109      -8.506   0.737  11.686  1.00  0.00           H  
ATOM   1827 2HB  GLN B 109      -7.123   0.576  12.762  1.00  0.00           H  
ATOM   1828 1HG  GLN B 109      -7.792   2.489  14.044  1.00  0.00           H  
ATOM   1829 2HG  GLN B 109      -9.043   2.926  12.875  1.00  0.00           H  
ATOM   1830 1HE2 GLN B 109     -10.705   1.389  15.776  1.00  0.00           H  
ATOM   1831 2HE2 GLN B 109      -9.754   2.799  15.462  1.00  0.00           H  
ATOM   1832  N   PHE B 110      -6.525   0.822   9.348  1.00  0.00           N  
ATOM   1833  CA  PHE B 110      -5.686   0.114   8.384  1.00  0.00           C  
ATOM   1834  C   PHE B 110      -4.653   1.049   7.769  1.00  0.00           C  
ATOM   1835  O   PHE B 110      -3.449   0.756   7.762  1.00  0.00           O  
ATOM   1836  CB  PHE B 110      -6.555  -0.512   7.281  1.00  0.00           C  
ATOM   1837  CG  PHE B 110      -5.809  -1.122   6.127  1.00  0.00           C  
ATOM   1838  CD1 PHE B 110      -5.204  -2.364   6.224  1.00  0.00           C  
ATOM   1839  CD2 PHE B 110      -5.731  -0.437   4.912  1.00  0.00           C  
ATOM   1840  CE1 PHE B 110      -4.534  -2.904   5.142  1.00  0.00           C  
ATOM   1841  CE2 PHE B 110      -5.069  -0.977   3.849  1.00  0.00           C  
ATOM   1842  CZ  PHE B 110      -4.468  -2.203   3.961  1.00  0.00           C  
ATOM   1843  H   PHE B 110      -7.520   0.876   9.188  1.00  0.00           H  
ATOM   1844  HA  PHE B 110      -5.145  -0.675   8.909  1.00  0.00           H  
ATOM   1845 1HB  PHE B 110      -7.189  -1.274   7.716  1.00  0.00           H  
ATOM   1846 2HB  PHE B 110      -7.214   0.238   6.878  1.00  0.00           H  
ATOM   1847  HD1 PHE B 110      -5.256  -2.911   7.157  1.00  0.00           H  
ATOM   1848  HD2 PHE B 110      -6.205   0.544   4.813  1.00  0.00           H  
ATOM   1849  HE1 PHE B 110      -4.049  -3.886   5.223  1.00  0.00           H  
ATOM   1850  HE2 PHE B 110      -5.012  -0.433   2.919  1.00  0.00           H  
ATOM   1851  HZ  PHE B 110      -3.933  -2.616   3.120  1.00  0.00           H  
ATOM   1852  N   ALA B 111      -5.123   2.184   7.251  1.00  0.00           N  
ATOM   1853  CA  ALA B 111      -4.258   3.129   6.579  1.00  0.00           C  
ATOM   1854  C   ALA B 111      -3.155   3.667   7.507  1.00  0.00           C  
ATOM   1855  O   ALA B 111      -1.995   3.783   7.089  1.00  0.00           O  
ATOM   1856  CB  ALA B 111      -5.089   4.275   6.020  1.00  0.00           C  
ATOM   1857  H   ALA B 111      -6.109   2.389   7.329  1.00  0.00           H  
ATOM   1858  HA  ALA B 111      -3.761   2.610   5.759  1.00  0.00           H  
ATOM   1859 1HB  ALA B 111      -4.441   4.968   5.485  1.00  0.00           H  
ATOM   1860 2HB  ALA B 111      -5.845   3.878   5.340  1.00  0.00           H  
ATOM   1861 3HB  ALA B 111      -5.578   4.795   6.843  1.00  0.00           H  
ATOM   1862  N   ASN B 112      -3.483   3.937   8.773  1.00  0.00           N  
ATOM   1863  CA  ASN B 112      -2.490   4.434   9.726  1.00  0.00           C  
ATOM   1864  C   ASN B 112      -1.424   3.366  10.008  1.00  0.00           C  
ATOM   1865  O   ASN B 112      -0.244   3.675  10.160  1.00  0.00           O  
ATOM   1866  CB  ASN B 112      -3.174   4.878  10.993  1.00  0.00           C  
ATOM   1867  CG  ASN B 112      -3.984   6.136  10.792  1.00  0.00           C  
ATOM   1868  OD1 ASN B 112      -3.839   6.866   9.801  1.00  0.00           O  
ATOM   1869  ND2 ASN B 112      -4.848   6.407  11.731  1.00  0.00           N  
ATOM   1870  H   ASN B 112      -4.434   3.796   9.081  1.00  0.00           H  
ATOM   1871  HA  ASN B 112      -1.978   5.288   9.279  1.00  0.00           H  
ATOM   1872 1HB  ASN B 112      -3.843   4.082  11.336  1.00  0.00           H  
ATOM   1873 2HB  ASN B 112      -2.434   5.048  11.771  1.00  0.00           H  
ATOM   1874 1HD2 ASN B 112      -5.421   7.223  11.664  1.00  0.00           H  
ATOM   1875 2HD2 ASN B 112      -4.943   5.795  12.515  1.00  0.00           H  
ATOM   1876  N   PHE B 113      -1.844   2.099  10.063  1.00  0.00           N  
ATOM   1877  CA  PHE B 113      -0.924   0.969  10.212  1.00  0.00           C  
ATOM   1878  C   PHE B 113       0.048   0.865   9.031  1.00  0.00           C  
ATOM   1879  O   PHE B 113       1.250   0.651   9.209  1.00  0.00           O  
ATOM   1880  CB  PHE B 113      -1.692  -0.339  10.385  1.00  0.00           C  
ATOM   1881  CG  PHE B 113      -0.835  -1.541  10.312  1.00  0.00           C  
ATOM   1882  CD1 PHE B 113      -0.014  -1.918  11.357  1.00  0.00           C  
ATOM   1883  CD2 PHE B 113      -0.856  -2.314   9.160  1.00  0.00           C  
ATOM   1884  CE1 PHE B 113       0.773  -3.041  11.248  1.00  0.00           C  
ATOM   1885  CE2 PHE B 113      -0.083  -3.428   9.054  1.00  0.00           C  
ATOM   1886  CZ  PHE B 113       0.736  -3.796  10.101  1.00  0.00           C  
ATOM   1887  H   PHE B 113      -2.836   1.920   9.998  1.00  0.00           H  
ATOM   1888  HA  PHE B 113      -0.300   1.144  11.090  1.00  0.00           H  
ATOM   1889 1HB  PHE B 113      -2.202  -0.332  11.346  1.00  0.00           H  
ATOM   1890 2HB  PHE B 113      -2.454  -0.420   9.625  1.00  0.00           H  
ATOM   1891  HD1 PHE B 113       0.011  -1.317  12.266  1.00  0.00           H  
ATOM   1892  HD2 PHE B 113      -1.504  -2.019   8.330  1.00  0.00           H  
ATOM   1893  HE1 PHE B 113       1.426  -3.335  12.069  1.00  0.00           H  
ATOM   1894  HE2 PHE B 113      -0.111  -4.027   8.143  1.00  0.00           H  
ATOM   1895  HZ  PHE B 113       1.359  -4.686  10.017  1.00  0.00           H  
ATOM   1896  N   MET B 114      -0.503   0.942   7.819  1.00  0.00           N  
ATOM   1897  CA  MET B 114       0.262   0.798   6.584  1.00  0.00           C  
ATOM   1898  C   MET B 114       1.145   2.012   6.259  1.00  0.00           C  
ATOM   1899  O   MET B 114       2.181   1.872   5.598  1.00  0.00           O  
ATOM   1900  CB  MET B 114      -0.714   0.633   5.421  1.00  0.00           C  
ATOM   1901  CG  MET B 114      -1.546  -0.658   5.367  1.00  0.00           C  
ATOM   1902  SD  MET B 114      -0.618  -2.172   5.233  1.00  0.00           S  
ATOM   1903  CE  MET B 114      -0.005  -2.083   3.549  1.00  0.00           C  
ATOM   1904  H   MET B 114      -1.498   1.107   7.765  1.00  0.00           H  
ATOM   1905  HA  MET B 114       0.907  -0.075   6.676  1.00  0.00           H  
ATOM   1906 1HB  MET B 114      -1.433   1.451   5.481  1.00  0.00           H  
ATOM   1907 2HB  MET B 114      -0.177   0.743   4.488  1.00  0.00           H  
ATOM   1908 1HG  MET B 114      -2.163  -0.720   6.255  1.00  0.00           H  
ATOM   1909 2HG  MET B 114      -2.208  -0.593   4.517  1.00  0.00           H  
ATOM   1910 1HE  MET B 114       0.578  -2.976   3.324  1.00  0.00           H  
ATOM   1911 2HE  MET B 114      -0.854  -2.035   2.863  1.00  0.00           H  
ATOM   1912 3HE  MET B 114       0.620  -1.204   3.423  1.00  0.00           H  
ATOM   1913  N   ASN B 115       0.773   3.193   6.749  1.00  0.00           N  
ATOM   1914  CA  ASN B 115       1.491   4.430   6.449  1.00  0.00           C  
ATOM   1915  C   ASN B 115       2.969   4.295   6.812  1.00  0.00           C  
ATOM   1916  O   ASN B 115       3.308   3.773   7.870  1.00  0.00           O  
ATOM   1917  CB  ASN B 115       0.840   5.578   7.189  1.00  0.00           C  
ATOM   1918  CG  ASN B 115       1.306   6.884   6.751  1.00  0.00           C  
ATOM   1919  OD1 ASN B 115       2.464   7.276   6.984  1.00  0.00           O  
ATOM   1920  ND2 ASN B 115       0.421   7.614   6.101  1.00  0.00           N  
ATOM   1921  H   ASN B 115      -0.038   3.228   7.352  1.00  0.00           H  
ATOM   1922  HA  ASN B 115       1.416   4.623   5.378  1.00  0.00           H  
ATOM   1923 1HB  ASN B 115      -0.237   5.538   7.039  1.00  0.00           H  
ATOM   1924 2HB  ASN B 115       1.017   5.466   8.259  1.00  0.00           H  
ATOM   1925 1HD2 ASN B 115       0.665   8.524   5.768  1.00  0.00           H  
ATOM   1926 2HD2 ASN B 115      -0.513   7.253   5.915  1.00  0.00           H  
ATOM   1927  N   ILE B 116       3.864   4.798   5.952  1.00  0.00           N  
ATOM   1928  CA  ILE B 116       5.302   4.677   6.226  1.00  0.00           C  
ATOM   1929  C   ILE B 116       5.773   5.400   7.499  1.00  0.00           C  
ATOM   1930  O   ILE B 116       6.883   5.141   7.959  1.00  0.00           O  
ATOM   1931  CB  ILE B 116       6.021   5.235   4.993  1.00  0.00           C  
ATOM   1932  CG1 ILE B 116       5.564   6.719   4.842  1.00  0.00           C  
ATOM   1933  CG2 ILE B 116       5.744   4.350   3.745  1.00  0.00           C  
ATOM   1934  CD1 ILE B 116       6.254   7.469   3.878  1.00  0.00           C  
ATOM   1935  H   ILE B 116       3.561   5.265   5.109  1.00  0.00           H  
ATOM   1936  HA  ILE B 116       5.526   3.633   6.438  1.00  0.00           H  
ATOM   1937  HB  ILE B 116       7.075   5.280   5.178  1.00  0.00           H  
ATOM   1938 1HG1 ILE B 116       4.515   6.764   4.572  1.00  0.00           H  
ATOM   1939 2HG1 ILE B 116       5.705   7.238   5.774  1.00  0.00           H  
ATOM   1940 1HG2 ILE B 116       6.259   4.747   2.879  1.00  0.00           H  
ATOM   1941 2HG2 ILE B 116       6.104   3.340   3.939  1.00  0.00           H  
ATOM   1942 3HG2 ILE B 116       4.677   4.314   3.544  1.00  0.00           H  
ATOM   1943 1HD1 ILE B 116       5.836   8.463   3.900  1.00  0.00           H  
ATOM   1944 2HD1 ILE B 116       7.301   7.508   4.096  1.00  0.00           H  
ATOM   1945 3HD1 ILE B 116       6.123   7.046   2.914  1.00  0.00           H  
ATOM   1946  N   ASP B 117       4.924   6.270   8.084  1.00  0.00           N  
ATOM   1947  CA  ASP B 117       5.217   6.920   9.373  1.00  0.00           C  
ATOM   1948  C   ASP B 117       5.294   5.876  10.485  1.00  0.00           C  
ATOM   1949  O   ASP B 117       5.869   6.114  11.545  1.00  0.00           O  
ATOM   1950  CB  ASP B 117       4.178   7.982   9.705  1.00  0.00           C  
ATOM   1951  CG  ASP B 117       4.559   8.854  10.927  1.00  0.00           C  
ATOM   1952  OD1 ASP B 117       5.677   9.353  10.966  1.00  0.00           O  
ATOM   1953  OD2 ASP B 117       3.691   9.078  11.771  1.00  0.00           O  
ATOM   1954  H   ASP B 117       4.055   6.479   7.614  1.00  0.00           H  
ATOM   1955  HA  ASP B 117       6.168   7.446   9.286  1.00  0.00           H  
ATOM   1956 1HB  ASP B 117       4.029   8.630   8.836  1.00  0.00           H  
ATOM   1957 2HB  ASP B 117       3.243   7.481   9.900  1.00  0.00           H  
ATOM   1958  N   ASN B 118       4.658   4.726  10.254  1.00  0.00           N  
ATOM   1959  CA  ASN B 118       4.675   3.598  11.157  1.00  0.00           C  
ATOM   1960  C   ASN B 118       5.891   2.747  10.861  1.00  0.00           C  
ATOM   1961  O   ASN B 118       5.970   2.101   9.815  1.00  0.00           O  
ATOM   1962  CB  ASN B 118       3.427   2.742  11.032  1.00  0.00           C  
ATOM   1963  CG  ASN B 118       3.479   1.577  11.982  1.00  0.00           C  
ATOM   1964  OD1 ASN B 118       4.306   1.586  12.912  1.00  0.00           O  
ATOM   1965  ND2 ASN B 118       2.672   0.582  11.759  1.00  0.00           N  
ATOM   1966  H   ASN B 118       4.138   4.658   9.392  1.00  0.00           H  
ATOM   1967  HA  ASN B 118       4.731   3.974  12.179  1.00  0.00           H  
ATOM   1968 1HB  ASN B 118       2.538   3.340  11.238  1.00  0.00           H  
ATOM   1969 2HB  ASN B 118       3.331   2.369  10.019  1.00  0.00           H  
ATOM   1970 1HD2 ASN B 118       2.688  -0.217  12.358  1.00  0.00           H  
ATOM   1971 2HD2 ASN B 118       2.066   0.622  10.941  1.00  0.00           H  
ATOM   1972  N   SER B 119       6.859   2.738  11.757  1.00  0.00           N  
ATOM   1973  CA  SER B 119       8.080   1.975  11.540  1.00  0.00           C  
ATOM   1974  C   SER B 119       7.797   0.462  11.448  1.00  0.00           C  
ATOM   1975  O   SER B 119       8.658  -0.315  11.015  1.00  0.00           O  
ATOM   1976  CB  SER B 119       9.071   2.255  12.649  1.00  0.00           C  
ATOM   1977  OG  SER B 119       8.592   1.779  13.875  1.00  0.00           O  
ATOM   1978  H   SER B 119       6.756   3.270  12.610  1.00  0.00           H  
ATOM   1979  HA  SER B 119       8.511   2.276  10.584  1.00  0.00           H  
ATOM   1980 1HB  SER B 119      10.021   1.776  12.415  1.00  0.00           H  
ATOM   1981 2HB  SER B 119       9.250   3.327  12.715  1.00  0.00           H  
ATOM   1982  HG  SER B 119       9.286   1.955  14.519  1.00  0.00           H  
ATOM   1983  N   LEU B 120       6.616   0.028  11.907  1.00  0.00           N  
ATOM   1984  CA  LEU B 120       6.242  -1.380  11.824  1.00  0.00           C  
ATOM   1985  C   LEU B 120       5.390  -1.673  10.580  1.00  0.00           C  
ATOM   1986  O   LEU B 120       4.909  -2.796  10.403  1.00  0.00           O  
ATOM   1987  CB  LEU B 120       5.488  -1.809  13.087  1.00  0.00           C  
ATOM   1988  CG  LEU B 120       6.262  -1.682  14.430  1.00  0.00           C  
ATOM   1989  CD1 LEU B 120       5.328  -2.067  15.566  1.00  0.00           C  
ATOM   1990  CD2 LEU B 120       7.512  -2.578  14.425  1.00  0.00           C  
ATOM   1991  H   LEU B 120       5.969   0.685  12.320  1.00  0.00           H  
ATOM   1992  HA  LEU B 120       7.149  -1.972  11.717  1.00  0.00           H  
ATOM   1993 1HB  LEU B 120       4.594  -1.203  13.168  1.00  0.00           H  
ATOM   1994 2HB  LEU B 120       5.187  -2.849  12.972  1.00  0.00           H  
ATOM   1995  HG  LEU B 120       6.567  -0.644  14.577  1.00  0.00           H  
ATOM   1996 1HD1 LEU B 120       5.850  -1.964  16.517  1.00  0.00           H  
ATOM   1997 2HD1 LEU B 120       4.457  -1.410  15.559  1.00  0.00           H  
ATOM   1998 3HD1 LEU B 120       5.005  -3.100  15.440  1.00  0.00           H  
ATOM   1999 1HD2 LEU B 120       8.030  -2.474  15.378  1.00  0.00           H  
ATOM   2000 2HD2 LEU B 120       7.217  -3.618  14.285  1.00  0.00           H  
ATOM   2001 3HD2 LEU B 120       8.188  -2.284  13.628  1.00  0.00           H  
ATOM   2002  N   SER B 121       5.195  -0.674   9.723  1.00  0.00           N  
ATOM   2003  CA  SER B 121       4.440  -0.893   8.501  1.00  0.00           C  
ATOM   2004  C   SER B 121       5.083  -1.964   7.640  1.00  0.00           C  
ATOM   2005  O   SER B 121       6.303  -1.956   7.474  1.00  0.00           O  
ATOM   2006  CB  SER B 121       4.333   0.353   7.659  1.00  0.00           C  
ATOM   2007  OG  SER B 121       3.816   0.005   6.389  1.00  0.00           O  
ATOM   2008  H   SER B 121       5.570   0.246   9.912  1.00  0.00           H  
ATOM   2009  HA  SER B 121       3.418  -1.162   8.770  1.00  0.00           H  
ATOM   2010 1HB  SER B 121       3.663   1.059   8.139  1.00  0.00           H  
ATOM   2011 2HB  SER B 121       5.299   0.836   7.561  1.00  0.00           H  
ATOM   2012  HG  SER B 121       3.449   0.831   6.009  1.00  0.00           H  
ATOM   2013  N   PRO B 122       4.314  -2.853   6.992  1.00  0.00           N  
ATOM   2014  CA  PRO B 122       4.812  -3.855   6.093  1.00  0.00           C  
ATOM   2015  C   PRO B 122       5.493  -3.203   4.890  1.00  0.00           C  
ATOM   2016  O   PRO B 122       6.382  -3.779   4.276  1.00  0.00           O  
ATOM   2017  CB  PRO B 122       3.546  -4.635   5.745  1.00  0.00           C  
ATOM   2018  CG  PRO B 122       2.433  -3.705   5.980  1.00  0.00           C  
ATOM   2019  CD  PRO B 122       2.856  -2.877   7.156  1.00  0.00           C  
ATOM   2020  HA  PRO B 122       5.529  -4.497   6.627  1.00  0.00           H  
ATOM   2021 1HB  PRO B 122       3.602  -4.975   4.745  1.00  0.00           H  
ATOM   2022 2HB  PRO B 122       3.466  -5.511   6.386  1.00  0.00           H  
ATOM   2023 1HG  PRO B 122       2.282  -3.099   5.083  1.00  0.00           H  
ATOM   2024 2HG  PRO B 122       1.501  -4.262   6.153  1.00  0.00           H  
ATOM   2025 1HD  PRO B 122       2.385  -1.897   7.052  1.00  0.00           H  
ATOM   2026 2HD  PRO B 122       2.609  -3.363   8.096  1.00  0.00           H  
ATOM   2027  N   VAL B 123       5.161  -1.948   4.594  1.00  0.00           N  
ATOM   2028  CA  VAL B 123       5.784  -1.287   3.465  1.00  0.00           C  
ATOM   2029  C   VAL B 123       7.268  -1.060   3.784  1.00  0.00           C  
ATOM   2030  O   VAL B 123       8.140  -1.210   2.929  1.00  0.00           O  
ATOM   2031  CB  VAL B 123       5.075   0.014   3.146  1.00  0.00           C  
ATOM   2032  CG1 VAL B 123       5.868   0.803   2.076  1.00  0.00           C  
ATOM   2033  CG2 VAL B 123       3.664  -0.368   2.680  1.00  0.00           C  
ATOM   2034  H   VAL B 123       4.479  -1.445   5.143  1.00  0.00           H  
ATOM   2035  HA  VAL B 123       5.699  -1.937   2.593  1.00  0.00           H  
ATOM   2036  HB  VAL B 123       5.016   0.636   4.039  1.00  0.00           H  
ATOM   2037 1HG1 VAL B 123       5.362   1.723   1.858  1.00  0.00           H  
ATOM   2038 2HG1 VAL B 123       6.865   1.043   2.443  1.00  0.00           H  
ATOM   2039 3HG1 VAL B 123       5.956   0.201   1.168  1.00  0.00           H  
ATOM   2040 1HG2 VAL B 123       3.099   0.482   2.452  1.00  0.00           H  
ATOM   2041 2HG2 VAL B 123       3.745  -0.990   1.796  1.00  0.00           H  
ATOM   2042 3HG2 VAL B 123       3.158  -0.921   3.467  1.00  0.00           H  
ATOM   2043  N   ILE B 124       7.543  -0.657   5.020  1.00  0.00           N  
ATOM   2044  CA  ILE B 124       8.916  -0.433   5.473  1.00  0.00           C  
ATOM   2045  C   ILE B 124       9.628  -1.763   5.753  1.00  0.00           C  
ATOM   2046  O   ILE B 124      10.804  -1.924   5.403  1.00  0.00           O  
ATOM   2047  CB  ILE B 124       8.918   0.386   6.795  1.00  0.00           C  
ATOM   2048  CG1 ILE B 124       8.214   1.775   6.623  1.00  0.00           C  
ATOM   2049  CG2 ILE B 124      10.362   0.571   7.311  1.00  0.00           C  
ATOM   2050  CD1 ILE B 124       8.796   2.684   5.618  1.00  0.00           C  
ATOM   2051  H   ILE B 124       6.781  -0.500   5.665  1.00  0.00           H  
ATOM   2052  HA  ILE B 124       9.470   0.052   4.671  1.00  0.00           H  
ATOM   2053  HB  ILE B 124       8.346  -0.162   7.554  1.00  0.00           H  
ATOM   2054 1HG1 ILE B 124       7.182   1.603   6.341  1.00  0.00           H  
ATOM   2055 2HG1 ILE B 124       8.223   2.288   7.594  1.00  0.00           H  
ATOM   2056 1HG2 ILE B 124      10.331   1.124   8.250  1.00  0.00           H  
ATOM   2057 2HG2 ILE B 124      10.827  -0.396   7.490  1.00  0.00           H  
ATOM   2058 3HG2 ILE B 124      10.958   1.115   6.586  1.00  0.00           H  
ATOM   2059 1HD1 ILE B 124       8.240   3.576   5.607  1.00  0.00           H  
ATOM   2060 2HD1 ILE B 124       9.819   2.922   5.872  1.00  0.00           H  
ATOM   2061 3HD1 ILE B 124       8.755   2.227   4.645  1.00  0.00           H  
ATOM   2062  N   ARG B 125       8.920  -2.705   6.389  1.00  0.00           N  
ATOM   2063  CA  ARG B 125       9.486  -4.021   6.740  1.00  0.00           C  
ATOM   2064  C   ARG B 125       9.743  -4.990   5.564  1.00  0.00           C  
ATOM   2065  O   ARG B 125      10.730  -5.724   5.591  1.00  0.00           O  
ATOM   2066  CB  ARG B 125       8.573  -4.763   7.687  1.00  0.00           C  
ATOM   2067  CG  ARG B 125       8.437  -4.204   9.087  1.00  0.00           C  
ATOM   2068  CD  ARG B 125       7.474  -5.013   9.831  1.00  0.00           C  
ATOM   2069  NE  ARG B 125       7.996  -6.371  10.065  1.00  0.00           N  
ATOM   2070  CZ  ARG B 125       7.254  -7.500  10.206  1.00  0.00           C  
ATOM   2071  NH1 ARG B 125       5.942  -7.486  10.115  1.00  0.00           N  
ATOM   2072  NH2 ARG B 125       7.843  -8.659  10.438  1.00  0.00           N  
ATOM   2073  H   ARG B 125       7.962  -2.500   6.635  1.00  0.00           H  
ATOM   2074  HA  ARG B 125      10.448  -3.865   7.227  1.00  0.00           H  
ATOM   2075 1HB  ARG B 125       7.594  -4.799   7.259  1.00  0.00           H  
ATOM   2076 2HB  ARG B 125       8.918  -5.792   7.765  1.00  0.00           H  
ATOM   2077 1HG  ARG B 125       9.398  -4.234   9.597  1.00  0.00           H  
ATOM   2078 2HG  ARG B 125       8.071  -3.172   9.046  1.00  0.00           H  
ATOM   2079 1HD  ARG B 125       7.273  -4.544  10.796  1.00  0.00           H  
ATOM   2080 2HD  ARG B 125       6.549  -5.076   9.257  1.00  0.00           H  
ATOM   2081  HE  ARG B 125       9.001  -6.467  10.152  1.00  0.00           H  
ATOM   2082 1HH1 ARG B 125       5.440  -6.632   9.936  1.00  0.00           H  
ATOM   2083 2HH1 ARG B 125       5.434  -8.382  10.226  1.00  0.00           H  
ATOM   2084 1HH2 ARG B 125       8.848  -8.722  10.519  1.00  0.00           H  
ATOM   2085 2HH2 ARG B 125       7.246  -9.496  10.542  1.00  0.00           H  
ATOM   2086  N   TYR B 126       8.868  -5.002   4.543  1.00  0.00           N  
ATOM   2087  CA  TYR B 126       8.980  -5.958   3.430  1.00  0.00           C  
ATOM   2088  C   TYR B 126       9.379  -5.313   2.077  1.00  0.00           C  
ATOM   2089  O   TYR B 126       9.828  -5.992   1.135  1.00  0.00           O  
ATOM   2090  CB  TYR B 126       7.634  -6.645   3.214  1.00  0.00           C  
ATOM   2091  CG  TYR B 126       7.067  -7.399   4.373  1.00  0.00           C  
ATOM   2092  CD1 TYR B 126       5.787  -7.136   4.761  1.00  0.00           C  
ATOM   2093  CD2 TYR B 126       7.802  -8.301   5.061  1.00  0.00           C  
ATOM   2094  CE1 TYR B 126       5.229  -7.791   5.820  1.00  0.00           C  
ATOM   2095  CE2 TYR B 126       7.246  -8.953   6.141  1.00  0.00           C  
ATOM   2096  CZ  TYR B 126       5.973  -8.706   6.507  1.00  0.00           C  
ATOM   2097  OH  TYR B 126       5.440  -9.372   7.570  1.00  0.00           O  
ATOM   2098  H   TYR B 126       8.112  -4.333   4.544  1.00  0.00           H  
ATOM   2099  HA  TYR B 126       9.741  -6.696   3.682  1.00  0.00           H  
ATOM   2100 1HB  TYR B 126       6.933  -5.865   2.985  1.00  0.00           H  
ATOM   2101 2HB  TYR B 126       7.665  -7.291   2.348  1.00  0.00           H  
ATOM   2102  HD1 TYR B 126       5.214  -6.408   4.214  1.00  0.00           H  
ATOM   2103  HD2 TYR B 126       8.821  -8.501   4.762  1.00  0.00           H  
ATOM   2104  HE1 TYR B 126       4.207  -7.585   6.112  1.00  0.00           H  
ATOM   2105  HE2 TYR B 126       7.820  -9.676   6.707  1.00  0.00           H  
ATOM   2106  HH  TYR B 126       6.146  -9.855   8.019  1.00  0.00           H  
ATOM   2107  N   GLN B 127       9.184  -4.003   1.970  1.00  0.00           N  
ATOM   2108  CA  GLN B 127       9.485  -3.240   0.762  1.00  0.00           C  
ATOM   2109  C   GLN B 127       8.883  -3.884  -0.476  1.00  0.00           C  
ATOM   2110  O   GLN B 127       7.676  -4.055  -0.577  1.00  0.00           O  
ATOM   2111  CB  GLN B 127      11.007  -3.121   0.612  1.00  0.00           C  
ATOM   2112  CG  GLN B 127      11.666  -2.344   1.713  1.00  0.00           C  
ATOM   2113  CD  GLN B 127      13.152  -2.219   1.498  1.00  0.00           C  
ATOM   2114  OE1 GLN B 127      13.645  -2.518   0.405  1.00  0.00           O  
ATOM   2115  NE2 GLN B 127      13.877  -1.784   2.517  1.00  0.00           N  
ATOM   2116  H   GLN B 127       8.808  -3.522   2.775  1.00  0.00           H  
ATOM   2117  HA  GLN B 127       9.094  -2.230   0.885  1.00  0.00           H  
ATOM   2118 1HB  GLN B 127      11.470  -4.107   0.577  1.00  0.00           H  
ATOM   2119 2HB  GLN B 127      11.244  -2.600  -0.304  1.00  0.00           H  
ATOM   2120 1HG  GLN B 127      11.235  -1.365   1.749  1.00  0.00           H  
ATOM   2121 2HG  GLN B 127      11.495  -2.855   2.666  1.00  0.00           H  
ATOM   2122 1HE2 GLN B 127      14.868  -1.688   2.422  1.00  0.00           H  
ATOM   2123 2HE2 GLN B 127      13.436  -1.555   3.387  1.00  0.00           H  
ATOM   2124  N   LYS B 128       9.733  -4.213  -1.448  1.00  0.00           N  
ATOM   2125  CA  LYS B 128       9.293  -4.865  -2.669  1.00  0.00           C  
ATOM   2126  C   LYS B 128      10.090  -6.159  -2.789  1.00  0.00           C  
ATOM   2127  O   LYS B 128      10.237  -6.720  -3.874  1.00  0.00           O  
ATOM   2128  CB  LYS B 128       9.477  -3.947  -3.901  1.00  0.00           C  
ATOM   2129  CG  LYS B 128       9.012  -4.530  -5.281  1.00  0.00           C  
ATOM   2130  CD  LYS B 128       9.093  -3.502  -6.418  1.00  0.00           C  
ATOM   2131  CE  LYS B 128       8.919  -4.188  -7.805  1.00  0.00           C  
ATOM   2132  NZ  LYS B 128       7.550  -4.802  -8.014  1.00  0.00           N  
ATOM   2133  H   LYS B 128      10.714  -4.001  -1.330  1.00  0.00           H  
ATOM   2134  HA  LYS B 128       8.228  -5.082  -2.580  1.00  0.00           H  
ATOM   2135 1HB  LYS B 128       8.899  -3.042  -3.749  1.00  0.00           H  
ATOM   2136 2HB  LYS B 128      10.524  -3.662  -3.990  1.00  0.00           H  
ATOM   2137 1HG  LYS B 128       9.642  -5.340  -5.600  1.00  0.00           H  
ATOM   2138 2HG  LYS B 128       7.995  -4.899  -5.192  1.00  0.00           H  
ATOM   2139 1HD  LYS B 128       8.328  -2.748  -6.295  1.00  0.00           H  
ATOM   2140 2HD  LYS B 128      10.066  -3.012  -6.390  1.00  0.00           H  
ATOM   2141 1HE  LYS B 128       9.097  -3.454  -8.589  1.00  0.00           H  
ATOM   2142 2HE  LYS B 128       9.665  -4.976  -7.887  1.00  0.00           H  
ATOM   2143 1HZ  LYS B 128       7.491  -5.246  -8.913  1.00  0.00           H  
ATOM   2144 2HZ  LYS B 128       7.362  -5.499  -7.309  1.00  0.00           H  
ATOM   2145 3HZ  LYS B 128       6.797  -4.101  -7.975  1.00  0.00           H  
ATOM   2146  N   LEU B 129      10.650  -6.594  -1.658  1.00  0.00           N  
ATOM   2147  CA  LEU B 129      11.507  -7.771  -1.616  1.00  0.00           C  
ATOM   2148  C   LEU B 129      10.828  -8.999  -1.002  1.00  0.00           C  
ATOM   2149  O   LEU B 129      11.093 -10.134  -1.406  1.00  0.00           O  
ATOM   2150  CB  LEU B 129      12.751  -7.435  -0.787  1.00  0.00           C  
ATOM   2151  CG  LEU B 129      13.629  -6.260  -1.289  1.00  0.00           C  
ATOM   2152  CD1 LEU B 129      14.734  -6.024  -0.279  1.00  0.00           C  
ATOM   2153  CD2 LEU B 129      14.202  -6.565  -2.675  1.00  0.00           C  
ATOM   2154  H   LEU B 129      10.470  -6.085  -0.804  1.00  0.00           H  
ATOM   2155  HA  LEU B 129      11.764  -8.048  -2.637  1.00  0.00           H  
ATOM   2156 1HB  LEU B 129      12.418  -7.173   0.213  1.00  0.00           H  
ATOM   2157 2HB  LEU B 129      13.374  -8.326  -0.715  1.00  0.00           H  
ATOM   2158  HG  LEU B 129      13.029  -5.353  -1.343  1.00  0.00           H  
ATOM   2159 1HD1 LEU B 129      15.349  -5.183  -0.603  1.00  0.00           H  
ATOM   2160 2HD1 LEU B 129      14.293  -5.790   0.692  1.00  0.00           H  
ATOM   2161 3HD1 LEU B 129      15.353  -6.914  -0.192  1.00  0.00           H  
ATOM   2162 1HD2 LEU B 129      14.818  -5.727  -3.001  1.00  0.00           H  
ATOM   2163 2HD2 LEU B 129      14.812  -7.467  -2.629  1.00  0.00           H  
ATOM   2164 3HD2 LEU B 129      13.396  -6.709  -3.392  1.00  0.00           H  
ATOM   2165  N   TYR B 130       9.956  -8.778  -0.029  1.00  0.00           N  
ATOM   2166  CA  TYR B 130       9.306  -9.889   0.651  1.00  0.00           C  
ATOM   2167  C   TYR B 130       7.812  -9.861   0.393  1.00  0.00           C  
ATOM   2168  O   TYR B 130       7.230  -8.795   0.174  1.00  0.00           O  
ATOM   2169  CB  TYR B 130       9.533  -9.819   2.173  1.00  0.00           C  
ATOM   2170  CG  TYR B 130      10.952  -9.986   2.643  1.00  0.00           C  
ATOM   2171  CD1 TYR B 130      11.799  -8.908   2.600  1.00  0.00           C  
ATOM   2172  CD2 TYR B 130      11.399 -11.196   3.150  1.00  0.00           C  
ATOM   2173  CE1 TYR B 130      13.093  -9.029   3.023  1.00  0.00           C  
ATOM   2174  CE2 TYR B 130      12.713 -11.337   3.580  1.00  0.00           C  
ATOM   2175  CZ  TYR B 130      13.561 -10.245   3.512  1.00  0.00           C  
ATOM   2176  OH  TYR B 130      14.881 -10.324   3.916  1.00  0.00           O  
ATOM   2177  H   TYR B 130       9.735  -7.833   0.251  1.00  0.00           H  
ATOM   2178  HA  TYR B 130       9.738 -10.820   0.284  1.00  0.00           H  
ATOM   2179 1HB  TYR B 130       9.204  -8.877   2.514  1.00  0.00           H  
ATOM   2180 2HB  TYR B 130       8.918 -10.578   2.665  1.00  0.00           H  
ATOM   2181  HD1 TYR B 130      11.443  -7.952   2.219  1.00  0.00           H  
ATOM   2182  HD2 TYR B 130      10.725 -12.027   3.207  1.00  0.00           H  
ATOM   2183  HE1 TYR B 130      13.759  -8.168   2.976  1.00  0.00           H  
ATOM   2184  HE2 TYR B 130      13.072 -12.296   3.973  1.00  0.00           H  
ATOM   2185  HH  TYR B 130      15.140 -11.252   4.133  1.00  0.00           H  
ATOM   2186  N   ARG B 131       7.200 -11.032   0.439  1.00  0.00           N  
ATOM   2187  CA  ARG B 131       5.752 -11.119   0.377  1.00  0.00           C  
ATOM   2188  C   ARG B 131       5.233 -11.804   1.609  1.00  0.00           C  
ATOM   2189  O   ARG B 131       5.889 -12.690   2.159  1.00  0.00           O  
ATOM   2190  CB  ARG B 131       5.298 -11.883  -0.858  1.00  0.00           C  
ATOM   2191  CG  ARG B 131       5.663 -11.231  -2.183  1.00  0.00           C  
ATOM   2192  CD  ARG B 131       5.137 -12.002  -3.338  1.00  0.00           C  
ATOM   2193  NE  ARG B 131       5.734 -13.325  -3.425  1.00  0.00           N  
ATOM   2194  CZ  ARG B 131       6.907 -13.597  -4.028  1.00  0.00           C  
ATOM   2195  NH1 ARG B 131       7.596 -12.629  -4.591  1.00  0.00           N  
ATOM   2196  NH2 ARG B 131       7.366 -14.836  -4.053  1.00  0.00           N  
ATOM   2197  H   ARG B 131       7.741 -11.882   0.519  1.00  0.00           H  
ATOM   2198  HA  ARG B 131       5.345 -10.108   0.346  1.00  0.00           H  
ATOM   2199 1HB  ARG B 131       5.735 -12.880  -0.850  1.00  0.00           H  
ATOM   2200 2HB  ARG B 131       4.215 -12.000  -0.836  1.00  0.00           H  
ATOM   2201 1HG  ARG B 131       5.244 -10.226  -2.222  1.00  0.00           H  
ATOM   2202 2HG  ARG B 131       6.749 -11.175  -2.274  1.00  0.00           H  
ATOM   2203 1HD  ARG B 131       4.058 -12.121  -3.234  1.00  0.00           H  
ATOM   2204 2HD  ARG B 131       5.355 -11.468  -4.262  1.00  0.00           H  
ATOM   2205  HE  ARG B 131       5.233 -14.096  -3.002  1.00  0.00           H  
ATOM   2206 1HH1 ARG B 131       7.245 -11.682  -4.572  1.00  0.00           H  
ATOM   2207 2HH1 ARG B 131       8.476 -12.833  -5.043  1.00  0.00           H  
ATOM   2208 1HH2 ARG B 131       6.837 -15.580  -3.620  1.00  0.00           H  
ATOM   2209 2HH2 ARG B 131       8.245 -15.039  -4.505  1.00  0.00           H  
ATOM   2210  N   ARG B 132       4.068 -11.369   2.071  1.00  0.00           N  
ATOM   2211  CA  ARG B 132       3.452 -11.976   3.243  1.00  0.00           C  
ATOM   2212  C   ARG B 132       2.214 -12.723   2.778  1.00  0.00           C  
ATOM   2213  O   ARG B 132       1.325 -12.127   2.156  1.00  0.00           O  
ATOM   2214  CB  ARG B 132       3.090 -10.936   4.294  1.00  0.00           C  
ATOM   2215  CG  ARG B 132       2.682 -11.459   5.679  1.00  0.00           C  
ATOM   2216  CD  ARG B 132       2.246 -10.303   6.542  1.00  0.00           C  
ATOM   2217  NE  ARG B 132       2.064 -10.624   7.951  1.00  0.00           N  
ATOM   2218  CZ  ARG B 132       0.994 -10.292   8.695  1.00  0.00           C  
ATOM   2219  NH1 ARG B 132      -0.070  -9.741   8.173  1.00  0.00           N  
ATOM   2220  NH2 ARG B 132       1.037 -10.527   9.974  1.00  0.00           N  
ATOM   2221  H   ARG B 132       3.596 -10.605   1.607  1.00  0.00           H  
ATOM   2222  HA  ARG B 132       4.166 -12.669   3.688  1.00  0.00           H  
ATOM   2223 1HB  ARG B 132       3.937 -10.269   4.452  1.00  0.00           H  
ATOM   2224 2HB  ARG B 132       2.259 -10.330   3.934  1.00  0.00           H  
ATOM   2225 1HG  ARG B 132       1.858 -12.165   5.573  1.00  0.00           H  
ATOM   2226 2HG  ARG B 132       3.532 -11.959   6.144  1.00  0.00           H  
ATOM   2227 1HD  ARG B 132       2.993  -9.512   6.496  1.00  0.00           H  
ATOM   2228 2HD  ARG B 132       1.291  -9.920   6.183  1.00  0.00           H  
ATOM   2229  HE  ARG B 132       2.801 -11.139   8.414  1.00  0.00           H  
ATOM   2230 1HH1 ARG B 132      -0.106  -9.551   7.181  1.00  0.00           H  
ATOM   2231 2HH1 ARG B 132      -0.856  -9.505   8.761  1.00  0.00           H  
ATOM   2232 1HH2 ARG B 132       1.860 -10.948  10.383  1.00  0.00           H  
ATOM   2233 2HH2 ARG B 132       0.249 -10.290  10.557  1.00  0.00           H  
ATOM   2234  N   SER B 133       2.173 -14.020   3.042  1.00  0.00           N  
ATOM   2235  CA  SER B 133       1.059 -14.865   2.635  1.00  0.00           C  
ATOM   2236  C   SER B 133       0.267 -15.276   3.860  1.00  0.00           C  
ATOM   2237  O   SER B 133       0.793 -15.294   4.979  1.00  0.00           O  
ATOM   2238  CB  SER B 133       1.558 -16.092   1.897  1.00  0.00           C  
ATOM   2239  OG  SER B 133       2.334 -16.902   2.737  1.00  0.00           O  
ATOM   2240  H   SER B 133       2.945 -14.433   3.546  1.00  0.00           H  
ATOM   2241  HA  SER B 133       0.410 -14.286   1.975  1.00  0.00           H  
ATOM   2242 1HB  SER B 133       0.707 -16.662   1.523  1.00  0.00           H  
ATOM   2243 2HB  SER B 133       2.149 -15.784   1.037  1.00  0.00           H  
ATOM   2244  HG  SER B 133       2.609 -17.650   2.202  1.00  0.00           H  
ATOM   2245  N   ILE B 134      -1.008 -15.571   3.640  1.00  0.00           N  
ATOM   2246  CA  ILE B 134      -1.938 -15.887   4.707  1.00  0.00           C  
ATOM   2247  C   ILE B 134      -2.636 -17.228   4.533  1.00  0.00           C  
ATOM   2248  O   ILE B 134      -3.089 -17.564   3.437  1.00  0.00           O  
ATOM   2249  CB  ILE B 134      -3.005 -14.756   4.816  1.00  0.00           C  
ATOM   2250  CG1 ILE B 134      -2.303 -13.391   4.970  1.00  0.00           C  
ATOM   2251  CG2 ILE B 134      -3.952 -15.006   5.998  1.00  0.00           C  
ATOM   2252  CD1 ILE B 134      -1.530 -13.224   6.260  1.00  0.00           C  
ATOM   2253  H   ILE B 134      -1.337 -15.572   2.684  1.00  0.00           H  
ATOM   2254  HA  ILE B 134      -1.382 -15.945   5.642  1.00  0.00           H  
ATOM   2255  HB  ILE B 134      -3.593 -14.721   3.899  1.00  0.00           H  
ATOM   2256 1HG1 ILE B 134      -1.609 -13.243   4.143  1.00  0.00           H  
ATOM   2257 2HG1 ILE B 134      -3.044 -12.592   4.921  1.00  0.00           H  
ATOM   2258 1HG2 ILE B 134      -4.687 -14.203   6.052  1.00  0.00           H  
ATOM   2259 2HG2 ILE B 134      -4.464 -15.957   5.858  1.00  0.00           H  
ATOM   2260 3HG2 ILE B 134      -3.378 -15.035   6.924  1.00  0.00           H  
ATOM   2261 1HD1 ILE B 134      -1.070 -12.236   6.285  1.00  0.00           H  
ATOM   2262 2HD1 ILE B 134      -2.208 -13.328   7.108  1.00  0.00           H  
ATOM   2263 3HD1 ILE B 134      -0.754 -13.986   6.321  1.00  0.00           H  
ATOM   2264  N   ASN B 135      -2.752 -17.965   5.631  1.00  0.00           N  
ATOM   2265  CA  ASN B 135      -3.472 -19.231   5.663  1.00  0.00           C  
ATOM   2266  C   ASN B 135      -4.509 -19.192   6.772  1.00  0.00           C  
ATOM   2267  O   ASN B 135      -4.176 -18.995   7.938  1.00  0.00           O  
ATOM   2268  CB  ASN B 135      -2.531 -20.408   5.853  1.00  0.00           C  
ATOM   2269  CG  ASN B 135      -3.249 -21.744   5.762  1.00  0.00           C  
ATOM   2270  OD1 ASN B 135      -4.144 -21.929   4.921  1.00  0.00           O  
ATOM   2271  ND2 ASN B 135      -2.875 -22.673   6.610  1.00  0.00           N  
ATOM   2272  H   ASN B 135      -2.317 -17.625   6.477  1.00  0.00           H  
ATOM   2273  HA  ASN B 135      -3.986 -19.361   4.710  1.00  0.00           H  
ATOM   2274 1HB  ASN B 135      -1.748 -20.374   5.094  1.00  0.00           H  
ATOM   2275 2HB  ASN B 135      -2.046 -20.332   6.826  1.00  0.00           H  
ATOM   2276 1HD2 ASN B 135      -3.315 -23.571   6.594  1.00  0.00           H  
ATOM   2277 2HD2 ASN B 135      -2.150 -22.483   7.272  1.00  0.00           H  
ATOM   2278  N   ILE B 136      -5.785 -19.297   6.424  1.00  0.00           N  
ATOM   2279  CA  ILE B 136      -6.806 -19.236   7.467  1.00  0.00           C  
ATOM   2280  C   ILE B 136      -6.861 -20.598   8.162  1.00  0.00           C  
ATOM   2281  O   ILE B 136      -6.888 -21.629   7.492  1.00  0.00           O  
ATOM   2282  CB  ILE B 136      -8.206 -18.882   6.909  1.00  0.00           C  
ATOM   2283  CG1 ILE B 136      -8.173 -17.512   6.144  1.00  0.00           C  
ATOM   2284  CG2 ILE B 136      -9.206 -18.811   8.092  1.00  0.00           C  
ATOM   2285  CD1 ILE B 136      -7.769 -16.324   6.950  1.00  0.00           C  
ATOM   2286  H   ILE B 136      -6.070 -19.417   5.463  1.00  0.00           H  
ATOM   2287  HA  ILE B 136      -6.528 -18.459   8.178  1.00  0.00           H  
ATOM   2288  HB  ILE B 136      -8.521 -19.649   6.203  1.00  0.00           H  
ATOM   2289 1HG1 ILE B 136      -7.480 -17.580   5.305  1.00  0.00           H  
ATOM   2290 2HG1 ILE B 136      -9.160 -17.299   5.734  1.00  0.00           H  
ATOM   2291 1HG2 ILE B 136     -10.198 -18.561   7.716  1.00  0.00           H  
ATOM   2292 2HG2 ILE B 136      -9.242 -19.775   8.597  1.00  0.00           H  
ATOM   2293 3HG2 ILE B 136      -8.882 -18.044   8.797  1.00  0.00           H  
ATOM   2294 1HD1 ILE B 136      -7.782 -15.434   6.319  1.00  0.00           H  
ATOM   2295 2HD1 ILE B 136      -8.467 -16.191   7.777  1.00  0.00           H  
ATOM   2296 3HD1 ILE B 136      -6.764 -16.475   7.342  1.00  0.00           H  
ATOM   2297  N   ILE B 137      -6.843 -20.599   9.490  1.00  0.00           N  
ATOM   2298  CA  ILE B 137      -6.879 -21.832  10.268  1.00  0.00           C  
ATOM   2299  C   ILE B 137      -8.293 -22.178  10.702  1.00  0.00           C  
ATOM   2300  O   ILE B 137      -8.743 -23.314  10.525  1.00  0.00           O  
ATOM   2301  CB  ILE B 137      -5.977 -21.723  11.511  1.00  0.00           C  
ATOM   2302  CG1 ILE B 137      -4.535 -21.412  11.098  1.00  0.00           C  
ATOM   2303  CG2 ILE B 137      -6.036 -23.005  12.326  1.00  0.00           C  
ATOM   2304  CD1 ILE B 137      -3.925 -22.449  10.183  1.00  0.00           C  
ATOM   2305  H   ILE B 137      -6.804 -19.713   9.974  1.00  0.00           H  
ATOM   2306  HA  ILE B 137      -6.495 -22.643   9.650  1.00  0.00           H  
ATOM   2307  HB  ILE B 137      -6.312 -20.893  12.132  1.00  0.00           H  
ATOM   2308 1HG1 ILE B 137      -4.501 -20.448  10.592  1.00  0.00           H  
ATOM   2309 2HG1 ILE B 137      -3.911 -21.335  11.989  1.00  0.00           H  
ATOM   2310 1HG2 ILE B 137      -5.392 -22.911  13.200  1.00  0.00           H  
ATOM   2311 2HG2 ILE B 137      -7.061 -23.184  12.648  1.00  0.00           H  
ATOM   2312 3HG2 ILE B 137      -5.697 -23.841  11.714  1.00  0.00           H  
ATOM   2313 1HD1 ILE B 137      -2.904 -22.160   9.936  1.00  0.00           H  
ATOM   2314 2HD1 ILE B 137      -3.917 -23.418  10.685  1.00  0.00           H  
ATOM   2315 3HD1 ILE B 137      -4.514 -22.519   9.270  1.00  0.00           H  
ATOM   2316  N   SER B 138      -8.995 -21.203  11.287  1.00  0.00           N  
ATOM   2317  CA  SER B 138     -10.362 -21.463  11.744  1.00  0.00           C  
ATOM   2318  C   SER B 138     -11.189 -20.202  11.979  1.00  0.00           C  
ATOM   2319  O   SER B 138     -10.654 -19.104  12.150  1.00  0.00           O  
ATOM   2320  CB  SER B 138     -10.319 -22.273  13.025  1.00  0.00           C  
ATOM   2321  OG  SER B 138      -9.772 -21.524  14.075  1.00  0.00           O  
ATOM   2322  H   SER B 138      -8.598 -20.284  11.422  1.00  0.00           H  
ATOM   2323  HA  SER B 138     -10.882 -22.031  10.971  1.00  0.00           H  
ATOM   2324 1HB  SER B 138     -11.328 -22.591  13.288  1.00  0.00           H  
ATOM   2325 2HB  SER B 138      -9.724 -23.172  12.867  1.00  0.00           H  
ATOM   2326  HG  SER B 138      -9.779 -22.100  14.843  1.00  0.00           H  
ATOM   2327  N   ILE B 139     -12.506 -20.376  12.021  1.00  0.00           N  
ATOM   2328  CA  ILE B 139     -13.407 -19.280  12.363  1.00  0.00           C  
ATOM   2329  C   ILE B 139     -14.373 -19.644  13.471  1.00  0.00           C  
ATOM   2330  O   ILE B 139     -15.064 -20.665  13.405  1.00  0.00           O  
ATOM   2331  CB  ILE B 139     -14.218 -18.766  11.158  1.00  0.00           C  
ATOM   2332  CG1 ILE B 139     -13.292 -18.251  10.093  1.00  0.00           C  
ATOM   2333  CG2 ILE B 139     -15.190 -17.647  11.598  1.00  0.00           C  
ATOM   2334  CD1 ILE B 139     -14.005 -17.834   8.854  1.00  0.00           C  
ATOM   2335  H   ILE B 139     -12.894 -21.285  11.813  1.00  0.00           H  
ATOM   2336  HA  ILE B 139     -12.811 -18.446  12.734  1.00  0.00           H  
ATOM   2337  HB  ILE B 139     -14.793 -19.587  10.730  1.00  0.00           H  
ATOM   2338 1HG1 ILE B 139     -12.732 -17.399  10.478  1.00  0.00           H  
ATOM   2339 2HG1 ILE B 139     -12.569 -19.025   9.835  1.00  0.00           H  
ATOM   2340 1HG2 ILE B 139     -15.755 -17.295  10.735  1.00  0.00           H  
ATOM   2341 2HG2 ILE B 139     -15.878 -18.037  12.347  1.00  0.00           H  
ATOM   2342 3HG2 ILE B 139     -14.624 -16.818  12.024  1.00  0.00           H  
ATOM   2343 1HD1 ILE B 139     -13.282 -17.472   8.122  1.00  0.00           H  
ATOM   2344 2HD1 ILE B 139     -14.544 -18.687   8.440  1.00  0.00           H  
ATOM   2345 3HD1 ILE B 139     -14.710 -17.039   9.090  1.00  0.00           H  
ATOM   2346  N   ASN B 140     -14.396 -18.803  14.489  1.00  0.00           N  
ATOM   2347  CA  ASN B 140     -15.309 -18.910  15.609  1.00  0.00           C  
ATOM   2348  C   ASN B 140     -16.439 -17.913  15.435  1.00  0.00           C  
ATOM   2349  O   ASN B 140     -16.206 -16.707  15.507  1.00  0.00           O  
ATOM   2350  CB  ASN B 140     -14.586 -18.692  16.925  1.00  0.00           C  
ATOM   2351  CG  ASN B 140     -15.485 -18.879  18.116  1.00  0.00           C  
ATOM   2352  OD1 ASN B 140     -16.703 -18.686  18.026  1.00  0.00           O  
ATOM   2353  ND2 ASN B 140     -14.908 -19.250  19.231  1.00  0.00           N  
ATOM   2354  H   ASN B 140     -13.729 -18.044  14.469  1.00  0.00           H  
ATOM   2355  HA  ASN B 140     -15.714 -19.923  15.629  1.00  0.00           H  
ATOM   2356 1HB  ASN B 140     -13.751 -19.390  17.002  1.00  0.00           H  
ATOM   2357 2HB  ASN B 140     -14.173 -17.684  16.951  1.00  0.00           H  
ATOM   2358 1HD2 ASN B 140     -15.457 -19.390  20.055  1.00  0.00           H  
ATOM   2359 2HD2 ASN B 140     -13.919 -19.395  19.258  1.00  0.00           H  
ATOM   2360  N   ASN B 141     -17.644 -18.385  15.151  1.00  0.00           N  
ATOM   2361  CA  ASN B 141     -18.776 -17.478  14.960  1.00  0.00           C  
ATOM   2362  C   ASN B 141     -19.418 -17.234  16.313  1.00  0.00           C  
ATOM   2363  O   ASN B 141     -19.967 -18.149  16.923  1.00  0.00           O  
ATOM   2364  CB  ASN B 141     -19.778 -18.055  13.992  1.00  0.00           C  
ATOM   2365  CG  ASN B 141     -19.213 -18.187  12.627  1.00  0.00           C  
ATOM   2366  OD1 ASN B 141     -18.961 -19.293  12.137  1.00  0.00           O  
ATOM   2367  ND2 ASN B 141     -19.011 -17.071  11.990  1.00  0.00           N  
ATOM   2368  H   ASN B 141     -17.790 -19.380  15.064  1.00  0.00           H  
ATOM   2369  HA  ASN B 141     -18.402 -16.539  14.547  1.00  0.00           H  
ATOM   2370 1HB  ASN B 141     -20.100 -19.036  14.344  1.00  0.00           H  
ATOM   2371 2HB  ASN B 141     -20.659 -17.414  13.956  1.00  0.00           H  
ATOM   2372 1HD2 ASN B 141     -18.631 -17.084  11.063  1.00  0.00           H  
ATOM   2373 2HD2 ASN B 141     -19.234 -16.199  12.425  1.00  0.00           H  
ATOM   2374  N   ILE B 142     -19.287 -16.017  16.810  1.00  0.00           N  
ATOM   2375  CA  ILE B 142     -19.755 -15.677  18.146  1.00  0.00           C  
ATOM   2376  C   ILE B 142     -21.252 -15.391  18.108  1.00  0.00           C  
ATOM   2377  O   ILE B 142     -22.032 -15.881  18.928  1.00  0.00           O  
ATOM   2378  CB  ILE B 142     -18.974 -14.461  18.640  1.00  0.00           C  
ATOM   2379  CG1 ILE B 142     -17.499 -14.834  18.762  1.00  0.00           C  
ATOM   2380  CG2 ILE B 142     -19.532 -13.957  19.957  1.00  0.00           C  
ATOM   2381  CD1 ILE B 142     -16.588 -13.639  18.895  1.00  0.00           C  
ATOM   2382  H   ILE B 142     -18.849 -15.304  16.246  1.00  0.00           H  
ATOM   2383  HA  ILE B 142     -19.566 -16.523  18.805  1.00  0.00           H  
ATOM   2384  HB  ILE B 142     -19.041 -13.661  17.902  1.00  0.00           H  
ATOM   2385 1HG1 ILE B 142     -17.357 -15.475  19.632  1.00  0.00           H  
ATOM   2386 2HG1 ILE B 142     -17.193 -15.404  17.885  1.00  0.00           H  
ATOM   2387 1HG2 ILE B 142     -18.959 -13.091  20.287  1.00  0.00           H  
ATOM   2388 2HG2 ILE B 142     -20.574 -13.672  19.825  1.00  0.00           H  
ATOM   2389 3HG2 ILE B 142     -19.464 -14.746  20.706  1.00  0.00           H  
ATOM   2390 1HD1 ILE B 142     -15.555 -13.977  18.977  1.00  0.00           H  
ATOM   2391 2HD1 ILE B 142     -16.693 -13.002  18.015  1.00  0.00           H  
ATOM   2392 3HD1 ILE B 142     -16.857 -13.075  19.786  1.00  0.00           H  
ATOM   2393  N   ASN B 143     -21.635 -14.570  17.140  1.00  0.00           N  
ATOM   2394  CA  ASN B 143     -23.028 -14.194  16.900  1.00  0.00           C  
ATOM   2395  C   ASN B 143     -23.152 -13.694  15.469  1.00  0.00           C  
ATOM   2396  O   ASN B 143     -22.186 -13.748  14.722  1.00  0.00           O  
ATOM   2397  CB  ASN B 143     -23.537 -13.199  17.947  1.00  0.00           C  
ATOM   2398  CG  ASN B 143     -22.759 -11.934  18.011  1.00  0.00           C  
ATOM   2399  OD1 ASN B 143     -22.607 -11.199  17.027  1.00  0.00           O  
ATOM   2400  ND2 ASN B 143     -22.235 -11.651  19.192  1.00  0.00           N  
ATOM   2401  H   ASN B 143     -20.914 -14.192  16.543  1.00  0.00           H  
ATOM   2402  HA  ASN B 143     -23.644 -15.093  16.962  1.00  0.00           H  
ATOM   2403 1HB  ASN B 143     -24.576 -12.945  17.732  1.00  0.00           H  
ATOM   2404 2HB  ASN B 143     -23.510 -13.662  18.933  1.00  0.00           H  
ATOM   2405 1HD2 ASN B 143     -21.697 -10.815  19.314  1.00  0.00           H  
ATOM   2406 2HD2 ASN B 143     -22.375 -12.271  19.964  1.00  0.00           H  
ATOM   2407  N   ASN B 144     -24.300 -13.141  15.085  1.00  0.00           N  
ATOM   2408  CA  ASN B 144     -24.489 -12.686  13.696  1.00  0.00           C  
ATOM   2409  C   ASN B 144     -23.589 -11.515  13.270  1.00  0.00           C  
ATOM   2410  O   ASN B 144     -23.551 -11.162  12.085  1.00  0.00           O  
ATOM   2411  CB  ASN B 144     -25.931 -12.268  13.451  1.00  0.00           C  
ATOM   2412  CG  ASN B 144     -26.890 -13.400  13.326  1.00  0.00           C  
ATOM   2413  OD1 ASN B 144     -26.519 -14.540  13.028  1.00  0.00           O  
ATOM   2414  ND2 ASN B 144     -28.147 -13.089  13.536  1.00  0.00           N  
ATOM   2415  H   ASN B 144     -25.055 -13.029  15.747  1.00  0.00           H  
ATOM   2416  HA  ASN B 144     -24.252 -13.513  13.025  1.00  0.00           H  
ATOM   2417 1HB  ASN B 144     -26.269 -11.632  14.269  1.00  0.00           H  
ATOM   2418 2HB  ASN B 144     -25.988 -11.680  12.535  1.00  0.00           H  
ATOM   2419 1HD2 ASN B 144     -28.853 -13.794  13.471  1.00  0.00           H  
ATOM   2420 2HD2 ASN B 144     -28.398 -12.148  13.761  1.00  0.00           H  
ATOM   2421  N   ASN B 145     -22.961 -10.835  14.232  1.00  0.00           N  
ATOM   2422  CA  ASN B 145     -22.149  -9.667  13.917  1.00  0.00           C  
ATOM   2423  C   ASN B 145     -20.730  -9.736  14.474  1.00  0.00           C  
ATOM   2424  O   ASN B 145     -20.001  -8.735  14.444  1.00  0.00           O  
ATOM   2425  CB  ASN B 145     -22.899  -8.457  14.434  1.00  0.00           C  
ATOM   2426  CG  ASN B 145     -24.166  -8.292  13.692  1.00  0.00           C  
ATOM   2427  OD1 ASN B 145     -25.254  -8.563  14.228  1.00  0.00           O  
ATOM   2428  ND2 ASN B 145     -24.061  -7.847  12.465  1.00  0.00           N  
ATOM   2429  H   ASN B 145     -23.047 -11.129  15.193  1.00  0.00           H  
ATOM   2430  HA  ASN B 145     -22.034  -9.607  12.834  1.00  0.00           H  
ATOM   2431 1HB  ASN B 145     -23.100  -8.580  15.499  1.00  0.00           H  
ATOM   2432 2HB  ASN B 145     -22.278  -7.568  14.320  1.00  0.00           H  
ATOM   2433 1HD2 ASN B 145     -24.882  -7.714  11.909  1.00  0.00           H  
ATOM   2434 2HD2 ASN B 145     -23.160  -7.641  12.084  1.00  0.00           H  
ATOM   2435  N   GLU B 146     -20.336 -10.902  15.003  1.00  0.00           N  
ATOM   2436  CA  GLU B 146     -19.002 -11.037  15.577  1.00  0.00           C  
ATOM   2437  C   GLU B 146     -18.384 -12.388  15.292  1.00  0.00           C  
ATOM   2438  O   GLU B 146     -19.020 -13.439  15.454  1.00  0.00           O  
ATOM   2439  CB  GLU B 146     -19.008 -10.853  17.106  1.00  0.00           C  
ATOM   2440  CG  GLU B 146     -19.369  -9.466  17.646  1.00  0.00           C  
ATOM   2441  CD  GLU B 146     -19.223  -9.382  19.161  1.00  0.00           C  
ATOM   2442  OE1 GLU B 146     -20.024  -9.967  19.854  1.00  0.00           O  
ATOM   2443  OE2 GLU B 146     -18.289  -8.752  19.620  1.00  0.00           O  
ATOM   2444  H   GLU B 146     -20.958 -11.699  15.009  1.00  0.00           H  
ATOM   2445  HA  GLU B 146     -18.362 -10.265  15.150  1.00  0.00           H  
ATOM   2446 1HB  GLU B 146     -19.716 -11.550  17.554  1.00  0.00           H  
ATOM   2447 2HB  GLU B 146     -18.021 -11.089  17.504  1.00  0.00           H  
ATOM   2448 1HG  GLU B 146     -18.719  -8.726  17.181  1.00  0.00           H  
ATOM   2449 2HG  GLU B 146     -20.396  -9.235  17.364  1.00  0.00           H  
ATOM   2450  N   ALA B 147     -17.101 -12.370  14.997  1.00  0.00           N  
ATOM   2451  CA  ALA B 147     -16.385 -13.615  14.794  1.00  0.00           C  
ATOM   2452  C   ALA B 147     -14.920 -13.455  15.124  1.00  0.00           C  
ATOM   2453  O   ALA B 147     -14.384 -12.352  15.059  1.00  0.00           O  
ATOM   2454  CB  ALA B 147     -16.534 -14.079  13.357  1.00  0.00           C  
ATOM   2455  H   ALA B 147     -16.603 -11.497  14.908  1.00  0.00           H  
ATOM   2456  HA  ALA B 147     -16.819 -14.366  15.455  1.00  0.00           H  
ATOM   2457 1HB  ALA B 147     -15.992 -15.014  13.219  1.00  0.00           H  
ATOM   2458 2HB  ALA B 147     -17.589 -14.234  13.131  1.00  0.00           H  
ATOM   2459 3HB  ALA B 147     -16.127 -13.322  12.687  1.00  0.00           H  
ATOM   2460  N   THR B 148     -14.273 -14.562  15.441  1.00  0.00           N  
ATOM   2461  CA  THR B 148     -12.831 -14.546  15.603  1.00  0.00           C  
ATOM   2462  C   THR B 148     -12.201 -15.432  14.543  1.00  0.00           C  
ATOM   2463  O   THR B 148     -12.553 -16.610  14.402  1.00  0.00           O  
ATOM   2464  CB  THR B 148     -12.388 -15.001  17.006  1.00  0.00           C  
ATOM   2465  OG1 THR B 148     -12.949 -14.123  17.991  1.00  0.00           O  
ATOM   2466  CG2 THR B 148     -10.856 -14.946  17.100  1.00  0.00           C  
ATOM   2467  H   THR B 148     -14.773 -15.430  15.573  1.00  0.00           H  
ATOM   2468  HA  THR B 148     -12.478 -13.524  15.461  1.00  0.00           H  
ATOM   2469  HB  THR B 148     -12.731 -16.020  17.183  1.00  0.00           H  
ATOM   2470  HG1 THR B 148     -13.900 -14.249  18.028  1.00  0.00           H  
ATOM   2471 1HG2 THR B 148     -10.541 -15.268  18.092  1.00  0.00           H  
ATOM   2472 2HG2 THR B 148     -10.422 -15.605  16.350  1.00  0.00           H  
ATOM   2473 3HG2 THR B 148     -10.518 -13.926  16.926  1.00  0.00           H  
ATOM   2474  N   VAL B 149     -11.272 -14.864  13.793  1.00  0.00           N  
ATOM   2475  CA  VAL B 149     -10.630 -15.611  12.730  1.00  0.00           C  
ATOM   2476  C   VAL B 149      -9.182 -15.884  13.102  1.00  0.00           C  
ATOM   2477  O   VAL B 149      -8.426 -14.963  13.413  1.00  0.00           O  
ATOM   2478  CB  VAL B 149     -10.682 -14.836  11.401  1.00  0.00           C  
ATOM   2479  CG1 VAL B 149     -10.014 -15.678  10.312  1.00  0.00           C  
ATOM   2480  CG2 VAL B 149     -12.144 -14.474  11.047  1.00  0.00           C  
ATOM   2481  H   VAL B 149     -11.002 -13.905  13.953  1.00  0.00           H  
ATOM   2482  HA  VAL B 149     -11.162 -16.553  12.600  1.00  0.00           H  
ATOM   2483  HB  VAL B 149     -10.097 -13.922  11.501  1.00  0.00           H  
ATOM   2484 1HG1 VAL B 149     -10.044 -15.138   9.365  1.00  0.00           H  
ATOM   2485 2HG1 VAL B 149      -8.976 -15.870  10.586  1.00  0.00           H  
ATOM   2486 3HG1 VAL B 149     -10.544 -16.624  10.207  1.00  0.00           H  
ATOM   2487 1HG2 VAL B 149     -12.165 -13.926  10.106  1.00  0.00           H  
ATOM   2488 2HG2 VAL B 149     -12.732 -15.386  10.950  1.00  0.00           H  
ATOM   2489 3HG2 VAL B 149     -12.566 -13.853  11.837  1.00  0.00           H  
ATOM   2490  N   THR B 150      -8.802 -17.154  13.093  1.00  0.00           N  
ATOM   2491  CA  THR B 150      -7.440 -17.539  13.431  1.00  0.00           C  
ATOM   2492  C   THR B 150      -6.710 -17.818  12.139  1.00  0.00           C  
ATOM   2493  O   THR B 150      -7.232 -18.535  11.273  1.00  0.00           O  
ATOM   2494  CB  THR B 150      -7.394 -18.773  14.351  1.00  0.00           C  
ATOM   2495  OG1 THR B 150      -8.072 -18.482  15.580  1.00  0.00           O  
ATOM   2496  CG2 THR B 150      -5.954 -19.162  14.650  1.00  0.00           C  
ATOM   2497  H   THR B 150      -9.469 -17.871  12.846  1.00  0.00           H  
ATOM   2498  HA  THR B 150      -6.963 -16.707  13.950  1.00  0.00           H  
ATOM   2499  HB  THR B 150      -7.897 -19.609  13.864  1.00  0.00           H  
ATOM   2500  HG1 THR B 150      -9.020 -18.564  15.449  1.00  0.00           H  
ATOM   2501 1HG2 THR B 150      -5.941 -20.036  15.300  1.00  0.00           H  
ATOM   2502 2HG2 THR B 150      -5.439 -19.395  13.718  1.00  0.00           H  
ATOM   2503 3HG2 THR B 150      -5.449 -18.334  15.145  1.00  0.00           H  
ATOM   2504  N   PHE B 151      -5.531 -17.233  11.988  1.00  0.00           N  
ATOM   2505  CA  PHE B 151      -4.782 -17.384  10.756  1.00  0.00           C  
ATOM   2506  C   PHE B 151      -3.286 -17.388  10.977  1.00  0.00           C  
ATOM   2507  O   PHE B 151      -2.781 -16.901  11.991  1.00  0.00           O  
ATOM   2508  CB  PHE B 151      -5.132 -16.252   9.787  1.00  0.00           C  
ATOM   2509  CG  PHE B 151      -4.716 -14.866  10.210  1.00  0.00           C  
ATOM   2510  CD1 PHE B 151      -5.535 -14.078  11.013  1.00  0.00           C  
ATOM   2511  CD2 PHE B 151      -3.512 -14.328   9.772  1.00  0.00           C  
ATOM   2512  CE1 PHE B 151      -5.156 -12.799  11.365  1.00  0.00           C  
ATOM   2513  CE2 PHE B 151      -3.133 -13.045  10.124  1.00  0.00           C  
ATOM   2514  CZ  PHE B 151      -3.963 -12.279  10.923  1.00  0.00           C  
ATOM   2515  H   PHE B 151      -5.143 -16.674  12.734  1.00  0.00           H  
ATOM   2516  HA  PHE B 151      -5.054 -18.336  10.299  1.00  0.00           H  
ATOM   2517 1HB  PHE B 151      -4.666 -16.443   8.821  1.00  0.00           H  
ATOM   2518 2HB  PHE B 151      -6.210 -16.227   9.631  1.00  0.00           H  
ATOM   2519  HD1 PHE B 151      -6.485 -14.482  11.364  1.00  0.00           H  
ATOM   2520  HD2 PHE B 151      -2.861 -14.934   9.141  1.00  0.00           H  
ATOM   2521  HE1 PHE B 151      -5.805 -12.193  11.998  1.00  0.00           H  
ATOM   2522  HE2 PHE B 151      -2.186 -12.635   9.772  1.00  0.00           H  
ATOM   2523  HZ  PHE B 151      -3.672 -11.266  11.201  1.00  0.00           H  
ATOM   2524  N   GLU B 152      -2.571 -17.908   9.996  1.00  0.00           N  
ATOM   2525  CA  GLU B 152      -1.126 -17.872  10.012  1.00  0.00           C  
ATOM   2526  C   GLU B 152      -0.598 -16.925   8.972  1.00  0.00           C  
ATOM   2527  O   GLU B 152      -1.124 -16.855   7.853  1.00  0.00           O  
ATOM   2528  CB  GLU B 152      -0.540 -19.260   9.738  1.00  0.00           C  
ATOM   2529  CG  GLU B 152      -0.768 -20.263  10.820  1.00  0.00           C  
ATOM   2530  CD  GLU B 152      -0.250 -21.644  10.460  1.00  0.00           C  
ATOM   2531  OE1 GLU B 152       0.191 -21.832   9.351  1.00  0.00           O  
ATOM   2532  OE2 GLU B 152      -0.254 -22.506  11.325  1.00  0.00           O  
ATOM   2533  H   GLU B 152      -3.044 -18.342   9.216  1.00  0.00           H  
ATOM   2534  HA  GLU B 152      -0.799 -17.549  11.000  1.00  0.00           H  
ATOM   2535 1HB  GLU B 152      -0.969 -19.662   8.820  1.00  0.00           H  
ATOM   2536 2HB  GLU B 152       0.536 -19.177   9.587  1.00  0.00           H  
ATOM   2537 1HG  GLU B 152      -0.269 -19.923  11.727  1.00  0.00           H  
ATOM   2538 2HG  GLU B 152      -1.836 -20.322  11.026  1.00  0.00           H  
ATOM   2539  N   SER B 153       0.487 -16.243   9.317  1.00  0.00           N  
ATOM   2540  CA  SER B 153       1.178 -15.423   8.351  1.00  0.00           C  
ATOM   2541  C   SER B 153       2.548 -16.011   8.089  1.00  0.00           C  
ATOM   2542  O   SER B 153       3.214 -16.503   9.006  1.00  0.00           O  
ATOM   2543  CB  SER B 153       1.359 -14.009   8.859  1.00  0.00           C  
ATOM   2544  OG  SER B 153       2.145 -13.994  10.037  1.00  0.00           O  
ATOM   2545  H   SER B 153       0.840 -16.293  10.262  1.00  0.00           H  
ATOM   2546  HA  SER B 153       0.580 -15.384   7.439  1.00  0.00           H  
ATOM   2547 1HB  SER B 153       1.839 -13.404   8.090  1.00  0.00           H  
ATOM   2548 2HB  SER B 153       0.384 -13.568   9.061  1.00  0.00           H  
ATOM   2549  HG  SER B 153       2.759 -13.263   9.937  1.00  0.00           H  
ATOM   2550  N   LEU B 154       3.015 -15.838   6.868  1.00  0.00           N  
ATOM   2551  CA  LEU B 154       4.363 -16.247   6.523  1.00  0.00           C  
ATOM   2552  C   LEU B 154       4.965 -15.211   5.601  1.00  0.00           C  
ATOM   2553  O   LEU B 154       4.402 -14.924   4.538  1.00  0.00           O  
ATOM   2554  CB  LEU B 154       4.339 -17.606   5.808  1.00  0.00           C  
ATOM   2555  CG  LEU B 154       5.708 -18.157   5.353  1.00  0.00           C  
ATOM   2556  CD1 LEU B 154       6.522 -18.478   6.588  1.00  0.00           C  
ATOM   2557  CD2 LEU B 154       5.513 -19.380   4.488  1.00  0.00           C  
ATOM   2558  H   LEU B 154       2.432 -15.417   6.159  1.00  0.00           H  
ATOM   2559  HA  LEU B 154       4.941 -16.345   7.441  1.00  0.00           H  
ATOM   2560 1HB  LEU B 154       3.895 -18.342   6.476  1.00  0.00           H  
ATOM   2561 2HB  LEU B 154       3.709 -17.521   4.923  1.00  0.00           H  
ATOM   2562  HG  LEU B 154       6.236 -17.394   4.780  1.00  0.00           H  
ATOM   2563 1HD1 LEU B 154       7.495 -18.869   6.291  1.00  0.00           H  
ATOM   2564 2HD1 LEU B 154       6.662 -17.571   7.178  1.00  0.00           H  
ATOM   2565 3HD1 LEU B 154       5.999 -19.223   7.185  1.00  0.00           H  
ATOM   2566 1HD2 LEU B 154       6.485 -19.760   4.171  1.00  0.00           H  
ATOM   2567 2HD2 LEU B 154       4.990 -20.148   5.057  1.00  0.00           H  
ATOM   2568 3HD2 LEU B 154       4.924 -19.114   3.610  1.00  0.00           H  
ATOM   2569  N   ALA B 155       6.096 -14.632   6.004  1.00  0.00           N  
ATOM   2570  CA  ALA B 155       6.759 -13.631   5.177  1.00  0.00           C  
ATOM   2571  C   ALA B 155       8.081 -14.151   4.690  1.00  0.00           C  
ATOM   2572  O   ALA B 155       8.926 -14.564   5.501  1.00  0.00           O  
ATOM   2573  CB  ALA B 155       6.975 -12.326   5.911  1.00  0.00           C  
ATOM   2574  H   ALA B 155       6.504 -14.885   6.892  1.00  0.00           H  
ATOM   2575  HA  ALA B 155       6.124 -13.428   4.315  1.00  0.00           H  
ATOM   2576 1HB  ALA B 155       7.472 -11.615   5.250  1.00  0.00           H  
ATOM   2577 2HB  ALA B 155       6.013 -11.920   6.223  1.00  0.00           H  
ATOM   2578 3HB  ALA B 155       7.596 -12.500   6.788  1.00  0.00           H  
ATOM   2579  N   GLN B 156       8.273 -14.097   3.375  1.00  0.00           N  
ATOM   2580  CA  GLN B 156       9.508 -14.602   2.791  1.00  0.00           C  
ATOM   2581  C   GLN B 156       9.900 -13.909   1.486  1.00  0.00           C  
ATOM   2582  O   GLN B 156       9.056 -13.332   0.785  1.00  0.00           O  
ATOM   2583  CB  GLN B 156       9.378 -16.108   2.556  1.00  0.00           C  
ATOM   2584  CG  GLN B 156       8.357 -16.521   1.530  1.00  0.00           C  
ATOM   2585  CD  GLN B 156       8.212 -18.047   1.452  1.00  0.00           C  
ATOM   2586  OE1 GLN B 156       9.183 -18.808   1.551  1.00  0.00           O  
ATOM   2587  NE2 GLN B 156       6.976 -18.501   1.274  1.00  0.00           N  
ATOM   2588  H   GLN B 156       7.566 -13.706   2.768  1.00  0.00           H  
ATOM   2589  HA  GLN B 156      10.322 -14.417   3.491  1.00  0.00           H  
ATOM   2590 1HB  GLN B 156      10.339 -16.510   2.235  1.00  0.00           H  
ATOM   2591 2HB  GLN B 156       9.113 -16.600   3.491  1.00  0.00           H  
ATOM   2592 1HG  GLN B 156       7.391 -16.093   1.801  1.00  0.00           H  
ATOM   2593 2HG  GLN B 156       8.668 -16.150   0.553  1.00  0.00           H  
ATOM   2594 1HE2 GLN B 156       6.809 -19.485   1.213  1.00  0.00           H  
ATOM   2595 2HE2 GLN B 156       6.213 -17.859   1.199  1.00  0.00           H  
ATOM   2596  N   ASN B 157      11.195 -13.944   1.175  1.00  0.00           N  
ATOM   2597  CA  ASN B 157      11.643 -13.393  -0.110  1.00  0.00           C  
ATOM   2598  C   ASN B 157      11.661 -14.509  -1.154  1.00  0.00           C  
ATOM   2599  O   ASN B 157      11.299 -15.651  -0.855  1.00  0.00           O  
ATOM   2600  CB  ASN B 157      12.976 -12.652  -0.011  1.00  0.00           C  
ATOM   2601  CG  ASN B 157      14.137 -13.510   0.320  1.00  0.00           C  
ATOM   2602  OD1 ASN B 157      14.082 -14.742   0.114  1.00  0.00           O  
ATOM   2603  ND2 ASN B 157      15.200 -12.885   0.793  1.00  0.00           N  
ATOM   2604  H   ASN B 157      11.878 -14.342   1.804  1.00  0.00           H  
ATOM   2605  HA  ASN B 157      10.897 -12.676  -0.459  1.00  0.00           H  
ATOM   2606 1HB  ASN B 157      13.190 -12.158  -0.960  1.00  0.00           H  
ATOM   2607 2HB  ASN B 157      12.906 -11.878   0.753  1.00  0.00           H  
ATOM   2608 1HD2 ASN B 157      16.019 -13.406   1.037  1.00  0.00           H  
ATOM   2609 2HD2 ASN B 157      15.187 -11.892   0.907  1.00  0.00           H  
ATOM   2610  N   ASN B 158      12.171 -14.229  -2.351  1.00  0.00           N  
ATOM   2611  CA  ASN B 158      12.148 -15.221  -3.432  1.00  0.00           C  
ATOM   2612  C   ASN B 158      13.210 -16.323  -3.290  1.00  0.00           C  
ATOM   2613  O   ASN B 158      13.236 -17.275  -4.072  1.00  0.00           O  
ATOM   2614  CB  ASN B 158      12.301 -14.523  -4.771  1.00  0.00           C  
ATOM   2615  CG  ASN B 158      11.079 -13.738  -5.156  1.00  0.00           C  
ATOM   2616  OD1 ASN B 158       9.961 -14.058  -4.734  1.00  0.00           O  
ATOM   2617  ND2 ASN B 158      11.268 -12.715  -5.950  1.00  0.00           N  
ATOM   2618  H   ASN B 158      12.581 -13.322  -2.524  1.00  0.00           H  
ATOM   2619  HA  ASN B 158      11.195 -15.751  -3.395  1.00  0.00           H  
ATOM   2620 1HB  ASN B 158      13.156 -13.847  -4.733  1.00  0.00           H  
ATOM   2621 2HB  ASN B 158      12.503 -15.263  -5.546  1.00  0.00           H  
ATOM   2622 1HD2 ASN B 158      10.491 -12.156  -6.240  1.00  0.00           H  
ATOM   2623 2HD2 ASN B 158      12.189 -12.492  -6.268  1.00  0.00           H  
ATOM   2624  N   THR B 159      14.080 -16.206  -2.286  1.00  0.00           N  
ATOM   2625  CA  THR B 159      15.132 -17.184  -2.060  1.00  0.00           C  
ATOM   2626  C   THR B 159      14.663 -18.149  -0.984  1.00  0.00           C  
ATOM   2627  O   THR B 159      15.377 -19.081  -0.613  1.00  0.00           O  
ATOM   2628  CB  THR B 159      16.456 -16.518  -1.642  1.00  0.00           C  
ATOM   2629  OG1 THR B 159      16.269 -15.805  -0.413  1.00  0.00           O  
ATOM   2630  CG2 THR B 159      16.929 -15.551  -2.717  1.00  0.00           C  
ATOM   2631  H   THR B 159      14.004 -15.414  -1.665  1.00  0.00           H  
ATOM   2632  HA  THR B 159      15.362 -17.669  -3.008  1.00  0.00           H  
ATOM   2633  HB  THR B 159      17.216 -17.284  -1.490  1.00  0.00           H  
ATOM   2634  HG1 THR B 159      17.121 -15.660   0.006  1.00  0.00           H  
ATOM   2635 1HG2 THR B 159      17.866 -15.090  -2.405  1.00  0.00           H  
ATOM   2636 2HG2 THR B 159      17.084 -16.092  -3.651  1.00  0.00           H  
ATOM   2637 3HG2 THR B 159      16.177 -14.778  -2.867  1.00  0.00           H  
ATOM   2638  N   GLY B 160      13.475 -17.875  -0.437  1.00  0.00           N  
ATOM   2639  CA  GLY B 160      12.918 -18.640   0.658  1.00  0.00           C  
ATOM   2640  C   GLY B 160      13.350 -18.124   2.029  1.00  0.00           C  
ATOM   2641  O   GLY B 160      12.997 -18.732   3.040  1.00  0.00           O  
ATOM   2642  H   GLY B 160      12.950 -17.099  -0.812  1.00  0.00           H  
ATOM   2643 1HA  GLY B 160      11.830 -18.616   0.602  1.00  0.00           H  
ATOM   2644 2HA  GLY B 160      13.222 -19.681   0.565  1.00  0.00           H  
ATOM   2645  N   GLU B 161      14.157 -17.048   2.101  1.00  0.00           N  
ATOM   2646  CA  GLU B 161      14.524 -16.572   3.435  1.00  0.00           C  
ATOM   2647  C   GLU B 161      13.254 -16.206   4.193  1.00  0.00           C  
ATOM   2648  O   GLU B 161      12.436 -15.431   3.679  1.00  0.00           O  
ATOM   2649  CB  GLU B 161      15.422 -15.334   3.375  1.00  0.00           C  
ATOM   2650  CG  GLU B 161      15.913 -14.834   4.740  1.00  0.00           C  
ATOM   2651  CD  GLU B 161      16.793 -13.604   4.654  1.00  0.00           C  
ATOM   2652  OE1 GLU B 161      16.281 -12.544   4.332  1.00  0.00           O  
ATOM   2653  OE2 GLU B 161      17.971 -13.719   4.910  1.00  0.00           O  
ATOM   2654  H   GLU B 161      14.514 -16.562   1.290  1.00  0.00           H  
ATOM   2655  HA  GLU B 161      15.077 -17.362   3.945  1.00  0.00           H  
ATOM   2656 1HB  GLU B 161      16.300 -15.550   2.764  1.00  0.00           H  
ATOM   2657 2HB  GLU B 161      14.883 -14.517   2.895  1.00  0.00           H  
ATOM   2658 1HG  GLU B 161      15.049 -14.599   5.361  1.00  0.00           H  
ATOM   2659 2HG  GLU B 161      16.471 -15.632   5.228  1.00  0.00           H  
ATOM   2660  N   ILE B 162      13.107 -16.714   5.422  1.00  0.00           N  
ATOM   2661  CA  ILE B 162      11.907 -16.429   6.204  1.00  0.00           C  
ATOM   2662  C   ILE B 162      12.141 -15.280   7.169  1.00  0.00           C  
ATOM   2663  O   ILE B 162      13.093 -15.292   7.949  1.00  0.00           O  
ATOM   2664  CB  ILE B 162      11.430 -17.657   7.007  1.00  0.00           C  
ATOM   2665  CG1 ILE B 162      11.278 -18.876   6.076  1.00  0.00           C  
ATOM   2666  CG2 ILE B 162      10.095 -17.335   7.705  1.00  0.00           C  
ATOM   2667  CD1 ILE B 162      10.367 -18.646   4.915  1.00  0.00           C  
ATOM   2668  H   ILE B 162      13.826 -17.301   5.821  1.00  0.00           H  
ATOM   2669  HA  ILE B 162      11.107 -16.148   5.520  1.00  0.00           H  
ATOM   2670  HB  ILE B 162      12.177 -17.913   7.757  1.00  0.00           H  
ATOM   2671 1HG1 ILE B 162      12.255 -19.162   5.689  1.00  0.00           H  
ATOM   2672 2HG1 ILE B 162      10.893 -19.723   6.645  1.00  0.00           H  
ATOM   2673 1HG2 ILE B 162       9.760 -18.204   8.270  1.00  0.00           H  
ATOM   2674 2HG2 ILE B 162      10.232 -16.493   8.381  1.00  0.00           H  
ATOM   2675 3HG2 ILE B 162       9.345 -17.079   6.955  1.00  0.00           H  
ATOM   2676 1HD1 ILE B 162      10.313 -19.550   4.309  1.00  0.00           H  
ATOM   2677 2HD1 ILE B 162       9.370 -18.393   5.279  1.00  0.00           H  
ATOM   2678 3HD1 ILE B 162      10.751 -17.827   4.309  1.00  0.00           H  
ATOM   2679  N   LEU B 163      11.269 -14.289   7.092  1.00  0.00           N  
ATOM   2680  CA  LEU B 163      11.324 -13.091   7.916  1.00  0.00           C  
ATOM   2681  C   LEU B 163      10.332 -13.197   9.079  1.00  0.00           C  
ATOM   2682  O   LEU B 163      10.607 -12.746  10.191  1.00  0.00           O  
ATOM   2683  CB  LEU B 163      11.070 -11.851   7.051  1.00  0.00           C  
ATOM   2684  CG  LEU B 163      11.186 -10.487   7.758  1.00  0.00           C  
ATOM   2685  CD1 LEU B 163      12.581 -10.337   8.338  1.00  0.00           C  
ATOM   2686  CD2 LEU B 163      10.944  -9.384   6.746  1.00  0.00           C  
ATOM   2687  H   LEU B 163      10.526 -14.386   6.415  1.00  0.00           H  
ATOM   2688  HA  LEU B 163      12.319 -13.018   8.354  1.00  0.00           H  
ATOM   2689 1HB  LEU B 163      11.781 -11.850   6.226  1.00  0.00           H  
ATOM   2690 2HB  LEU B 163      10.064 -11.917   6.635  1.00  0.00           H  
ATOM   2691  HG  LEU B 163      10.443 -10.424   8.553  1.00  0.00           H  
ATOM   2692 1HD1 LEU B 163      12.665  -9.372   8.839  1.00  0.00           H  
ATOM   2693 2HD1 LEU B 163      12.764 -11.135   9.057  1.00  0.00           H  
ATOM   2694 3HD1 LEU B 163      13.317 -10.395   7.536  1.00  0.00           H  
ATOM   2695 1HD2 LEU B 163      11.024  -8.414   7.238  1.00  0.00           H  
ATOM   2696 2HD2 LEU B 163      11.688  -9.449   5.951  1.00  0.00           H  
ATOM   2697 3HD2 LEU B 163       9.947  -9.494   6.319  1.00  0.00           H  
ATOM   2698  N   GLU B 164       9.157 -13.763   8.795  1.00  0.00           N  
ATOM   2699  CA  GLU B 164       8.080 -13.882   9.783  1.00  0.00           C  
ATOM   2700  C   GLU B 164       7.325 -15.195   9.610  1.00  0.00           C  
ATOM   2701  O   GLU B 164       7.046 -15.601   8.490  1.00  0.00           O  
ATOM   2702  CB  GLU B 164       7.071 -12.723   9.631  1.00  0.00           C  
ATOM   2703  CG  GLU B 164       5.939 -12.690  10.665  1.00  0.00           C  
ATOM   2704  CD  GLU B 164       4.966 -11.536  10.456  1.00  0.00           C  
ATOM   2705  OE1 GLU B 164       5.402 -10.398  10.489  1.00  0.00           O  
ATOM   2706  OE2 GLU B 164       3.779 -11.800  10.237  1.00  0.00           O  
ATOM   2707  H   GLU B 164       9.011 -14.120   7.862  1.00  0.00           H  
ATOM   2708  HA  GLU B 164       8.518 -13.833  10.781  1.00  0.00           H  
ATOM   2709 1HB  GLU B 164       7.598 -11.771   9.699  1.00  0.00           H  
ATOM   2710 2HB  GLU B 164       6.607 -12.771   8.646  1.00  0.00           H  
ATOM   2711 1HG  GLU B 164       5.385 -13.626  10.612  1.00  0.00           H  
ATOM   2712 2HG  GLU B 164       6.373 -12.612  11.661  1.00  0.00           H  
ATOM   2713  N   ASN B 165       6.971 -15.843  10.716  1.00  0.00           N  
ATOM   2714  CA  ASN B 165       6.116 -17.032  10.684  1.00  0.00           C  
ATOM   2715  C   ASN B 165       5.319 -17.006  11.991  1.00  0.00           C  
ATOM   2716  O   ASN B 165       5.869 -17.289  13.063  1.00  0.00           O  
ATOM   2717  CB  ASN B 165       6.913 -18.311  10.515  1.00  0.00           C  
ATOM   2718  CG  ASN B 165       6.044 -19.532  10.290  1.00  0.00           C  
ATOM   2719  OD1 ASN B 165       4.839 -19.533  10.530  1.00  0.00           O  
ATOM   2720  ND2 ASN B 165       6.656 -20.589   9.831  1.00  0.00           N  
ATOM   2721  H   ASN B 165       7.304 -15.502  11.606  1.00  0.00           H  
ATOM   2722  HA  ASN B 165       5.439 -16.948   9.832  1.00  0.00           H  
ATOM   2723 1HB  ASN B 165       7.591 -18.208   9.667  1.00  0.00           H  
ATOM   2724 2HB  ASN B 165       7.523 -18.479  11.403  1.00  0.00           H  
ATOM   2725 1HD2 ASN B 165       6.142 -21.429   9.659  1.00  0.00           H  
ATOM   2726 2HD2 ASN B 165       7.638 -20.558   9.650  1.00  0.00           H  
ATOM   2727  N   MET B 166       4.070 -16.537  11.908  1.00  0.00           N  
ATOM   2728  CA  MET B 166       3.277 -16.261  13.106  1.00  0.00           C  
ATOM   2729  C   MET B 166       1.826 -16.716  13.071  1.00  0.00           C  
ATOM   2730  O   MET B 166       1.182 -16.743  12.024  1.00  0.00           O  
ATOM   2731  CB  MET B 166       3.310 -14.759  13.392  1.00  0.00           C  
ATOM   2732  CG  MET B 166       4.650 -14.198  13.861  1.00  0.00           C  
ATOM   2733  SD  MET B 166       4.592 -12.439  14.190  1.00  0.00           S  
ATOM   2734  CE  MET B 166       6.144 -12.204  14.946  1.00  0.00           C  
ATOM   2735  H   MET B 166       3.663 -16.368  10.999  1.00  0.00           H  
ATOM   2736  HA  MET B 166       3.720 -16.798  13.945  1.00  0.00           H  
ATOM   2737 1HB  MET B 166       3.031 -14.211  12.493  1.00  0.00           H  
ATOM   2738 2HB  MET B 166       2.576 -14.519  14.163  1.00  0.00           H  
ATOM   2739 1HG  MET B 166       4.959 -14.706  14.772  1.00  0.00           H  
ATOM   2740 2HG  MET B 166       5.408 -14.377  13.097  1.00  0.00           H  
ATOM   2741 1HE  MET B 166       6.264 -11.154  15.214  1.00  0.00           H  
ATOM   2742 2HE  MET B 166       6.207 -12.818  15.846  1.00  0.00           H  
ATOM   2743 3HE  MET B 166       6.935 -12.494  14.253  1.00  0.00           H  
ATOM   2744  N   LEU B 167       1.307 -17.041  14.248  1.00  0.00           N  
ATOM   2745  CA  LEU B 167      -0.092 -17.422  14.425  1.00  0.00           C  
ATOM   2746  C   LEU B 167      -0.837 -16.260  15.095  1.00  0.00           C  
ATOM   2747  O   LEU B 167      -0.392 -15.752  16.135  1.00  0.00           O  
ATOM   2748  CB  LEU B 167      -0.203 -18.677  15.278  1.00  0.00           C  
ATOM   2749  CG  LEU B 167      -1.597 -19.178  15.505  1.00  0.00           C  
ATOM   2750  CD1 LEU B 167      -2.164 -19.737  14.192  1.00  0.00           C  
ATOM   2751  CD2 LEU B 167      -1.579 -20.219  16.597  1.00  0.00           C  
ATOM   2752  H   LEU B 167       1.917 -17.021  15.053  1.00  0.00           H  
ATOM   2753  HA  LEU B 167      -0.520 -17.629  13.445  1.00  0.00           H  
ATOM   2754 1HB  LEU B 167       0.365 -19.473  14.800  1.00  0.00           H  
ATOM   2755 2HB  LEU B 167       0.243 -18.476  16.252  1.00  0.00           H  
ATOM   2756  HG  LEU B 167      -2.238 -18.348  15.802  1.00  0.00           H  
ATOM   2757 1HD1 LEU B 167      -3.177 -20.101  14.360  1.00  0.00           H  
ATOM   2758 2HD1 LEU B 167      -2.181 -18.950  13.439  1.00  0.00           H  
ATOM   2759 3HD1 LEU B 167      -1.537 -20.558  13.846  1.00  0.00           H  
ATOM   2760 1HD2 LEU B 167      -2.592 -20.587  16.766  1.00  0.00           H  
ATOM   2761 2HD2 LEU B 167      -0.937 -21.049  16.299  1.00  0.00           H  
ATOM   2762 3HD2 LEU B 167      -1.195 -19.776  17.516  1.00  0.00           H  
ATOM   2763  N   TRP B 168      -1.949 -15.843  14.492  1.00  0.00           N  
ATOM   2764  CA  TRP B 168      -2.720 -14.676  14.927  1.00  0.00           C  
ATOM   2765  C   TRP B 168      -4.213 -14.915  15.083  1.00  0.00           C  
ATOM   2766  O   TRP B 168      -4.791 -15.776  14.416  1.00  0.00           O  
ATOM   2767  CB  TRP B 168      -2.671 -13.589  13.855  1.00  0.00           C  
ATOM   2768  CG  TRP B 168      -1.376 -13.086  13.460  1.00  0.00           C  
ATOM   2769  CD1 TRP B 168      -0.572 -13.617  12.501  1.00  0.00           C  
ATOM   2770  CD2 TRP B 168      -0.703 -11.923  13.953  1.00  0.00           C  
ATOM   2771  NE1 TRP B 168       0.557 -12.857  12.355  1.00  0.00           N  
ATOM   2772  CE2 TRP B 168       0.505 -11.819  13.240  1.00  0.00           C  
ATOM   2773  CE3 TRP B 168      -1.021 -10.967  14.918  1.00  0.00           C  
ATOM   2774  CZ2 TRP B 168       1.402 -10.796  13.472  1.00  0.00           C  
ATOM   2775  CZ3 TRP B 168      -0.131  -9.942  15.152  1.00  0.00           C  
ATOM   2776  CH2 TRP B 168       1.060  -9.858  14.446  1.00  0.00           C  
ATOM   2777  H   TRP B 168      -2.266 -16.371  13.691  1.00  0.00           H  
ATOM   2778  HA  TRP B 168      -2.273 -14.289  15.842  1.00  0.00           H  
ATOM   2779 1HB  TRP B 168      -3.142 -13.955  12.943  1.00  0.00           H  
ATOM   2780 2HB  TRP B 168      -3.239 -12.722  14.191  1.00  0.00           H  
ATOM   2781  HD1 TRP B 168      -0.793 -14.517  11.931  1.00  0.00           H  
ATOM   2782  HE1 TRP B 168       1.306 -13.035  11.701  1.00  0.00           H  
ATOM   2783  HE3 TRP B 168      -1.956 -11.029  15.473  1.00  0.00           H  
ATOM   2784  HZ2 TRP B 168       2.340 -10.713  12.922  1.00  0.00           H  
ATOM   2785  HZ3 TRP B 168      -0.385  -9.197  15.907  1.00  0.00           H  
ATOM   2786  HH2 TRP B 168       1.744  -9.036  14.663  1.00  0.00           H  
ATOM   2787  N   GLU B 169      -4.854 -14.075  15.908  1.00  0.00           N  
ATOM   2788  CA  GLU B 169      -6.316 -13.983  15.903  1.00  0.00           C  
ATOM   2789  C   GLU B 169      -6.757 -12.603  15.449  1.00  0.00           C  
ATOM   2790  O   GLU B 169      -6.166 -11.589  15.835  1.00  0.00           O  
ATOM   2791  CB  GLU B 169      -6.968 -14.172  17.278  1.00  0.00           C  
ATOM   2792  CG  GLU B 169      -6.798 -15.453  17.890  1.00  0.00           C  
ATOM   2793  CD  GLU B 169      -7.558 -15.610  19.214  1.00  0.00           C  
ATOM   2794  OE1 GLU B 169      -8.004 -14.626  19.759  1.00  0.00           O  
ATOM   2795  OE2 GLU B 169      -7.693 -16.722  19.661  1.00  0.00           O  
ATOM   2796  H   GLU B 169      -4.327 -13.495  16.544  1.00  0.00           H  
ATOM   2797  HA  GLU B 169      -6.710 -14.768  15.258  1.00  0.00           H  
ATOM   2798 1HB  GLU B 169      -6.569 -13.433  17.974  1.00  0.00           H  
ATOM   2799 2HB  GLU B 169      -8.042 -14.000  17.198  1.00  0.00           H  
ATOM   2800 1HG  GLU B 169      -7.144 -16.222  17.201  1.00  0.00           H  
ATOM   2801 2HG  GLU B 169      -5.738 -15.619  18.073  1.00  0.00           H  
ATOM   2802  N   ALA B 170      -7.846 -12.556  14.696  1.00  0.00           N  
ATOM   2803  CA  ALA B 170      -8.496 -11.291  14.380  1.00  0.00           C  
ATOM   2804  C   ALA B 170      -9.891 -11.320  14.964  1.00  0.00           C  
ATOM   2805  O   ALA B 170     -10.679 -12.207  14.632  1.00  0.00           O  
ATOM   2806  CB  ALA B 170      -8.560 -11.047  12.870  1.00  0.00           C  
ATOM   2807  H   ALA B 170      -8.236 -13.413  14.333  1.00  0.00           H  
ATOM   2808  HA  ALA B 170      -7.911 -10.489  14.831  1.00  0.00           H  
ATOM   2809 1HB  ALA B 170      -9.051 -10.093  12.677  1.00  0.00           H  
ATOM   2810 2HB  ALA B 170      -7.549 -11.023  12.462  1.00  0.00           H  
ATOM   2811 3HB  ALA B 170      -9.124 -11.848  12.396  1.00  0.00           H  
ATOM   2812  N   LYS B 171     -10.207 -10.390  15.854  1.00  0.00           N  
ATOM   2813  CA  LYS B 171     -11.563 -10.339  16.377  1.00  0.00           C  
ATOM   2814  C   LYS B 171     -12.262  -9.342  15.489  1.00  0.00           C  
ATOM   2815  O   LYS B 171     -11.813  -8.196  15.370  1.00  0.00           O  
ATOM   2816  CB  LYS B 171     -11.650  -9.945  17.846  1.00  0.00           C  
ATOM   2817  CG  LYS B 171     -13.089 -10.019  18.348  1.00  0.00           C  
ATOM   2818  CD  LYS B 171     -13.245  -9.699  19.825  1.00  0.00           C  
ATOM   2819  CE  LYS B 171     -14.735  -9.791  20.225  1.00  0.00           C  
ATOM   2820  NZ  LYS B 171     -14.950  -9.474  21.657  1.00  0.00           N  
ATOM   2821  H   LYS B 171      -9.528  -9.715  16.178  1.00  0.00           H  
ATOM   2822  HA  LYS B 171     -12.005 -11.332  16.288  1.00  0.00           H  
ATOM   2823 1HB  LYS B 171     -11.020 -10.610  18.439  1.00  0.00           H  
ATOM   2824 2HB  LYS B 171     -11.268  -8.932  17.975  1.00  0.00           H  
ATOM   2825 1HG  LYS B 171     -13.705  -9.314  17.790  1.00  0.00           H  
ATOM   2826 2HG  LYS B 171     -13.480 -11.023  18.186  1.00  0.00           H  
ATOM   2827 1HD  LYS B 171     -12.660 -10.405  20.414  1.00  0.00           H  
ATOM   2828 2HD  LYS B 171     -12.873  -8.693  20.020  1.00  0.00           H  
ATOM   2829 1HE  LYS B 171     -15.317  -9.094  19.623  1.00  0.00           H  
ATOM   2830 2HE  LYS B 171     -15.102 -10.798  20.033  1.00  0.00           H  
ATOM   2831 1HZ  LYS B 171     -15.935  -9.547  21.874  1.00  0.00           H  
ATOM   2832 2HZ  LYS B 171     -14.431 -10.126  22.228  1.00  0.00           H  
ATOM   2833 3HZ  LYS B 171     -14.633  -8.534  21.846  1.00  0.00           H  
ATOM   2834  N   ILE B 172     -13.294  -9.799  14.798  1.00  0.00           N  
ATOM   2835  CA  ILE B 172     -13.934  -8.981  13.789  1.00  0.00           C  
ATOM   2836  C   ILE B 172     -15.399  -8.697  14.047  1.00  0.00           C  
ATOM   2837  O   ILE B 172     -16.189  -9.604  14.334  1.00  0.00           O  
ATOM   2838  CB  ILE B 172     -13.822  -9.666  12.410  1.00  0.00           C  
ATOM   2839  CG1 ILE B 172     -12.369  -9.921  12.102  1.00  0.00           C  
ATOM   2840  CG2 ILE B 172     -14.412  -8.773  11.332  1.00  0.00           C  
ATOM   2841  CD1 ILE B 172     -12.130 -10.739  10.873  1.00  0.00           C  
ATOM   2842  H   ILE B 172     -13.646 -10.729  14.972  1.00  0.00           H  
ATOM   2843  HA  ILE B 172     -13.423  -8.020  13.749  1.00  0.00           H  
ATOM   2844  HB  ILE B 172     -14.365 -10.610  12.428  1.00  0.00           H  
ATOM   2845 1HG1 ILE B 172     -11.851  -8.971  11.979  1.00  0.00           H  
ATOM   2846 2HG1 ILE B 172     -11.904 -10.439  12.942  1.00  0.00           H  
ATOM   2847 1HG2 ILE B 172     -14.326  -9.266  10.364  1.00  0.00           H  
ATOM   2848 2HG2 ILE B 172     -15.461  -8.583  11.551  1.00  0.00           H  
ATOM   2849 3HG2 ILE B 172     -13.870  -7.827  11.306  1.00  0.00           H  
ATOM   2850 1HD1 ILE B 172     -11.058 -10.874  10.728  1.00  0.00           H  
ATOM   2851 2HD1 ILE B 172     -12.606 -11.713  10.985  1.00  0.00           H  
ATOM   2852 3HD1 ILE B 172     -12.551 -10.227  10.008  1.00  0.00           H  
ATOM   2853  N   GLY B 173     -15.752  -7.416  13.980  1.00  0.00           N  
ATOM   2854  CA  GLY B 173     -17.143  -7.007  14.052  1.00  0.00           C  
ATOM   2855  C   GLY B 173     -17.576  -6.767  12.610  1.00  0.00           C  
ATOM   2856  O   GLY B 173     -16.822  -6.177  11.824  1.00  0.00           O  
ATOM   2857  H   GLY B 173     -15.036  -6.710  13.876  1.00  0.00           H  
ATOM   2858 1HA  GLY B 173     -17.727  -7.788  14.539  1.00  0.00           H  
ATOM   2859 2HA  GLY B 173     -17.228  -6.112  14.667  1.00  0.00           H  
ATOM   2860  N   PHE B 174     -18.791  -7.139  12.260  1.00  0.00           N  
ATOM   2861  CA  PHE B 174     -19.222  -6.902  10.893  1.00  0.00           C  
ATOM   2862  C   PHE B 174     -20.724  -6.808  10.805  1.00  0.00           C  
ATOM   2863  O   PHE B 174     -21.429  -7.229  11.724  1.00  0.00           O  
ATOM   2864  CB  PHE B 174     -18.726  -8.025   9.970  1.00  0.00           C  
ATOM   2865  CG  PHE B 174     -19.268  -9.387  10.344  1.00  0.00           C  
ATOM   2866  CD1 PHE B 174     -20.409  -9.885   9.722  1.00  0.00           C  
ATOM   2867  CD2 PHE B 174     -18.664 -10.160  11.336  1.00  0.00           C  
ATOM   2868  CE1 PHE B 174     -20.926 -11.136  10.066  1.00  0.00           C  
ATOM   2869  CE2 PHE B 174     -19.177 -11.393  11.678  1.00  0.00           C  
ATOM   2870  CZ  PHE B 174     -20.307 -11.883  11.038  1.00  0.00           C  
ATOM   2871  H   PHE B 174     -19.428  -7.580  12.908  1.00  0.00           H  
ATOM   2872  HA  PHE B 174     -18.795  -5.958  10.553  1.00  0.00           H  
ATOM   2873 1HB  PHE B 174     -19.018  -7.807   8.943  1.00  0.00           H  
ATOM   2874 2HB  PHE B 174     -17.638  -8.066   9.999  1.00  0.00           H  
ATOM   2875  HD1 PHE B 174     -20.902  -9.285   8.956  1.00  0.00           H  
ATOM   2876  HD2 PHE B 174     -17.775  -9.780  11.843  1.00  0.00           H  
ATOM   2877  HE1 PHE B 174     -21.815 -11.514   9.562  1.00  0.00           H  
ATOM   2878  HE2 PHE B 174     -18.692 -11.983  12.455  1.00  0.00           H  
ATOM   2879  HZ  PHE B 174     -20.703 -12.860  11.310  1.00  0.00           H  
ATOM   2880  N   ILE B 175     -21.186  -6.256   9.700  1.00  0.00           N  
ATOM   2881  CA  ILE B 175     -22.590  -6.198   9.348  1.00  0.00           C  
ATOM   2882  C   ILE B 175     -22.738  -6.736   7.931  1.00  0.00           C  
ATOM   2883  O   ILE B 175     -21.850  -6.567   7.089  1.00  0.00           O  
ATOM   2884  CB  ILE B 175     -23.098  -4.756   9.584  1.00  0.00           C  
ATOM   2885  CG1 ILE B 175     -22.295  -3.818   8.754  1.00  0.00           C  
ATOM   2886  CG2 ILE B 175     -23.116  -4.367  11.051  1.00  0.00           C  
ATOM   2887  CD1 ILE B 175     -22.837  -2.412   8.724  1.00  0.00           C  
ATOM   2888  H   ILE B 175     -20.505  -5.854   9.071  1.00  0.00           H  
ATOM   2889  HA  ILE B 175     -23.136  -6.887   9.992  1.00  0.00           H  
ATOM   2890  HB  ILE B 175     -24.115  -4.663   9.204  1.00  0.00           H  
ATOM   2891 1HG1 ILE B 175     -21.274  -3.780   9.132  1.00  0.00           H  
ATOM   2892 2HG1 ILE B 175     -22.250  -4.186   7.729  1.00  0.00           H  
ATOM   2893 1HG2 ILE B 175     -23.481  -3.345  11.152  1.00  0.00           H  
ATOM   2894 2HG2 ILE B 175     -23.773  -5.042  11.598  1.00  0.00           H  
ATOM   2895 3HG2 ILE B 175     -22.107  -4.433  11.458  1.00  0.00           H  
ATOM   2896 1HD1 ILE B 175     -22.198  -1.789   8.098  1.00  0.00           H  
ATOM   2897 2HD1 ILE B 175     -23.848  -2.421   8.315  1.00  0.00           H  
ATOM   2898 3HD1 ILE B 175     -22.858  -2.008   9.736  1.00  0.00           H  
ATOM   2899  N   MET B 176     -23.851  -7.393   7.651  1.00  0.00           N  
ATOM   2900  CA  MET B 176     -24.029  -7.981   6.330  1.00  0.00           C  
ATOM   2901  C   MET B 176     -25.491  -8.015   5.966  1.00  0.00           C  
ATOM   2902  O   MET B 176     -26.346  -8.192   6.836  1.00  0.00           O  
ATOM   2903  CB  MET B 176     -23.423  -9.404   6.303  1.00  0.00           C  
ATOM   2904  CG  MET B 176     -23.431 -10.088   4.914  1.00  0.00           C  
ATOM   2905  SD  MET B 176     -22.566 -11.677   4.869  1.00  0.00           S  
ATOM   2906  CE  MET B 176     -23.825 -12.687   5.554  1.00  0.00           C  
ATOM   2907  H   MET B 176     -24.584  -7.495   8.338  1.00  0.00           H  
ATOM   2908  HA  MET B 176     -23.508  -7.361   5.602  1.00  0.00           H  
ATOM   2909 1HB  MET B 176     -22.390  -9.366   6.646  1.00  0.00           H  
ATOM   2910 2HB  MET B 176     -23.972 -10.047   6.992  1.00  0.00           H  
ATOM   2911 1HG  MET B 176     -24.460 -10.262   4.600  1.00  0.00           H  
ATOM   2912 2HG  MET B 176     -22.959  -9.432   4.183  1.00  0.00           H  
ATOM   2913 1HE  MET B 176     -23.475 -13.718   5.608  1.00  0.00           H  
ATOM   2914 2HE  MET B 176     -24.070 -12.332   6.556  1.00  0.00           H  
ATOM   2915 3HE  MET B 176     -24.713 -12.638   4.924  1.00  0.00           H  
ATOM   2916  N   ASP B 177     -25.774  -7.850   4.686  1.00  0.00           N  
ATOM   2917  CA  ASP B 177     -27.145  -7.940   4.211  1.00  0.00           C  
ATOM   2918  C   ASP B 177     -27.761  -9.282   4.547  1.00  0.00           C  
ATOM   2919  O   ASP B 177     -27.083 -10.312   4.546  1.00  0.00           O  
ATOM   2920  CB  ASP B 177     -27.241  -7.737   2.697  1.00  0.00           C  
ATOM   2921  CG  ASP B 177     -27.055  -6.296   2.204  1.00  0.00           C  
ATOM   2922  OD1 ASP B 177     -27.071  -5.409   2.999  1.00  0.00           O  
ATOM   2923  OD2 ASP B 177     -26.845  -6.114   1.002  1.00  0.00           O  
ATOM   2924  H   ASP B 177     -25.036  -7.659   4.024  1.00  0.00           H  
ATOM   2925  HA  ASP B 177     -27.730  -7.155   4.692  1.00  0.00           H  
ATOM   2926 1HB  ASP B 177     -26.487  -8.346   2.199  1.00  0.00           H  
ATOM   2927 2HB  ASP B 177     -28.217  -8.073   2.345  1.00  0.00           H  
ATOM   2928  N   SER B 178     -29.055  -9.259   4.846  1.00  0.00           N  
ATOM   2929  CA  SER B 178     -29.787 -10.479   5.118  1.00  0.00           C  
ATOM   2930  C   SER B 178     -29.922 -11.237   3.810  1.00  0.00           C  
ATOM   2931  O   SER B 178     -29.907 -10.624   2.741  1.00  0.00           O  
ATOM   2932  CB  SER B 178     -31.151 -10.176   5.707  1.00  0.00           C  
ATOM   2933  OG  SER B 178     -31.973  -9.539   4.769  1.00  0.00           O  
ATOM   2934  H   SER B 178     -29.541  -8.374   4.886  1.00  0.00           H  
ATOM   2935  HA  SER B 178     -29.233 -11.057   5.859  1.00  0.00           H  
ATOM   2936 1HB  SER B 178     -31.620 -11.104   6.035  1.00  0.00           H  
ATOM   2937 2HB  SER B 178     -31.035  -9.541   6.584  1.00  0.00           H  
ATOM   2938  HG  SER B 178     -32.810  -9.382   5.213  1.00  0.00           H  
ATOM   2939  N   ILE B 179     -30.078 -12.543   3.885  1.00  0.00           N  
ATOM   2940  CA  ILE B 179     -30.247 -13.334   2.672  1.00  0.00           C  
ATOM   2941  C   ILE B 179     -31.715 -13.639   2.376  1.00  0.00           C  
ATOM   2942  O   ILE B 179     -32.435 -14.182   3.219  1.00  0.00           O  
ATOM   2943  CB  ILE B 179     -29.418 -14.623   2.761  1.00  0.00           C  
ATOM   2944  CG1 ILE B 179     -27.934 -14.221   2.893  1.00  0.00           C  
ATOM   2945  CG2 ILE B 179     -29.667 -15.534   1.553  1.00  0.00           C  
ATOM   2946  CD1 ILE B 179     -27.061 -15.335   3.152  1.00  0.00           C  
ATOM   2947  H   ILE B 179     -30.081 -13.009   4.781  1.00  0.00           H  
ATOM   2948  HA  ILE B 179     -29.894 -12.747   1.825  1.00  0.00           H  
ATOM   2949  HB  ILE B 179     -29.689 -15.168   3.665  1.00  0.00           H  
ATOM   2950 1HG1 ILE B 179     -27.607 -13.732   1.975  1.00  0.00           H  
ATOM   2951 2HG1 ILE B 179     -27.822 -13.501   3.704  1.00  0.00           H  
ATOM   2952 1HG2 ILE B 179     -29.065 -16.437   1.648  1.00  0.00           H  
ATOM   2953 2HG2 ILE B 179     -30.722 -15.803   1.512  1.00  0.00           H  
ATOM   2954 3HG2 ILE B 179     -29.392 -15.008   0.638  1.00  0.00           H  
ATOM   2955 1HD1 ILE B 179     -26.033 -14.980   3.233  1.00  0.00           H  
ATOM   2956 2HD1 ILE B 179     -27.353 -15.817   4.085  1.00  0.00           H  
ATOM   2957 3HD1 ILE B 179     -27.134 -16.052   2.335  1.00  0.00           H  
ATOM   2958  N   SER B 180     -32.142 -13.268   1.169  1.00  0.00           N  
ATOM   2959  CA  SER B 180     -33.523 -13.438   0.699  1.00  0.00           C  
ATOM   2960  C   SER B 180     -33.990 -14.894   0.657  1.00  0.00           C  
ATOM   2961  O   SER B 180     -33.179 -15.817   0.538  1.00  0.00           O  
ATOM   2962  CB  SER B 180     -33.663 -12.832  -0.684  1.00  0.00           C  
ATOM   2963  OG  SER B 180     -33.434 -11.450  -0.653  1.00  0.00           O  
ATOM   2964  H   SER B 180     -31.462 -12.846   0.553  1.00  0.00           H  
ATOM   2965  HA  SER B 180     -34.189 -12.922   1.392  1.00  0.00           H  
ATOM   2966 1HB  SER B 180     -32.954 -13.306  -1.362  1.00  0.00           H  
ATOM   2967 2HB  SER B 180     -34.663 -13.029  -1.068  1.00  0.00           H  
ATOM   2968  HG  SER B 180     -33.540 -11.144  -1.556  1.00  0.00           H  
ATOM   2969  N   THR B 181     -35.311 -15.088   0.760  1.00  0.00           N  
ATOM   2970  CA  THR B 181     -35.930 -16.413   0.669  1.00  0.00           C  
ATOM   2971  C   THR B 181     -36.006 -16.884  -0.782  1.00  0.00           C  
ATOM   2972  O   THR B 181     -35.762 -16.101  -1.702  1.00  0.00           O  
ATOM   2973  CB  THR B 181     -37.341 -16.412   1.287  1.00  0.00           C  
ATOM   2974  OG1 THR B 181     -38.165 -15.462   0.600  1.00  0.00           O  
ATOM   2975  CG2 THR B 181     -37.276 -16.050   2.763  1.00  0.00           C  
ATOM   2976  H   THR B 181     -35.898 -14.279   0.908  1.00  0.00           H  
ATOM   2977  HA  THR B 181     -35.319 -17.119   1.230  1.00  0.00           H  
ATOM   2978  HB  THR B 181     -37.785 -17.402   1.181  1.00  0.00           H  
ATOM   2979  HG1 THR B 181     -39.090 -15.670   0.755  1.00  0.00           H  
ATOM   2980 1HG2 THR B 181     -38.282 -16.054   3.183  1.00  0.00           H  
ATOM   2981 2HG2 THR B 181     -36.659 -16.777   3.290  1.00  0.00           H  
ATOM   2982 3HG2 THR B 181     -36.842 -15.057   2.875  1.00  0.00           H  
ATOM   2983  N   ASN B 182     -27.292  -6.486 -12.276  1.00  0.00           N  
ATOM   2984  CA  ASN B 182     -26.463  -6.267 -11.095  1.00  0.00           C  
ATOM   2985  C   ASN B 182     -27.126  -6.850  -9.852  1.00  0.00           C  
ATOM   2986  O   ASN B 182     -28.260  -6.508  -9.520  1.00  0.00           O  
ATOM   2987  CB  ASN B 182     -26.185  -4.791 -10.872  1.00  0.00           C  
ATOM   2988  CG  ASN B 182     -25.200  -4.548  -9.731  1.00  0.00           C  
ATOM   2989  OD1 ASN B 182     -24.313  -5.374  -9.464  1.00  0.00           O  
ATOM   2990  ND2 ASN B 182     -25.348  -3.434  -9.060  1.00  0.00           N  
ATOM   2991  H   ASN B 182     -27.054  -6.015 -13.138  1.00  0.00           H  
ATOM   2992  HA  ASN B 182     -25.507  -6.773 -11.244  1.00  0.00           H  
ATOM   2993 1HB  ASN B 182     -25.781  -4.355 -11.786  1.00  0.00           H  
ATOM   2994 2HB  ASN B 182     -27.119  -4.276 -10.648  1.00  0.00           H  
ATOM   2995 1HD2 ASN B 182     -24.731  -3.221  -8.302  1.00  0.00           H  
ATOM   2996 2HD2 ASN B 182     -26.078  -2.796  -9.306  1.00  0.00           H  
ATOM   2997  N   MET B 183     -26.435  -7.772  -9.196  1.00  0.00           N  
ATOM   2998  CA  MET B 183     -26.919  -8.403  -7.969  1.00  0.00           C  
ATOM   2999  C   MET B 183     -26.164  -7.894  -6.710  1.00  0.00           C  
ATOM   3000  O   MET B 183     -25.208  -8.549  -6.289  1.00  0.00           O  
ATOM   3001  CB  MET B 183     -26.795  -9.920  -8.092  1.00  0.00           C  
ATOM   3002  CG  MET B 183     -27.590 -10.526  -9.240  1.00  0.00           C  
ATOM   3003  SD  MET B 183     -29.369 -10.286  -9.057  1.00  0.00           S  
ATOM   3004  CE  MET B 183     -29.719 -11.386  -7.688  1.00  0.00           C  
ATOM   3005  H   MET B 183     -25.536  -8.043  -9.567  1.00  0.00           H  
ATOM   3006  HA  MET B 183     -27.978  -8.174  -7.856  1.00  0.00           H  
ATOM   3007 1HB  MET B 183     -25.749 -10.190  -8.232  1.00  0.00           H  
ATOM   3008 2HB  MET B 183     -27.133 -10.389  -7.167  1.00  0.00           H  
ATOM   3009 1HG  MET B 183     -27.276 -10.072 -10.179  1.00  0.00           H  
ATOM   3010 2HG  MET B 183     -27.391 -11.596  -9.296  1.00  0.00           H  
ATOM   3011 1HE  MET B 183     -30.783 -11.349  -7.454  1.00  0.00           H  
ATOM   3012 2HE  MET B 183     -29.442 -12.405  -7.959  1.00  0.00           H  
ATOM   3013 3HE  MET B 183     -29.145 -11.074  -6.814  1.00  0.00           H  
ATOM   3014  N   PRO B 184     -26.500  -6.738  -6.108  1.00  0.00           N  
ATOM   3015  CA  PRO B 184     -25.758  -6.178  -4.991  1.00  0.00           C  
ATOM   3016  C   PRO B 184     -25.922  -7.015  -3.726  1.00  0.00           C  
ATOM   3017  O   PRO B 184     -26.984  -7.590  -3.475  1.00  0.00           O  
ATOM   3018  CB  PRO B 184     -26.374  -4.784  -4.845  1.00  0.00           C  
ATOM   3019  CG  PRO B 184     -27.749  -4.903  -5.457  1.00  0.00           C  
ATOM   3020  CD  PRO B 184     -27.593  -5.892  -6.601  1.00  0.00           C  
ATOM   3021  HA  PRO B 184     -24.693  -6.115  -5.260  1.00  0.00           H  
ATOM   3022 1HB  PRO B 184     -26.409  -4.497  -3.784  1.00  0.00           H  
ATOM   3023 2HB  PRO B 184     -25.747  -4.040  -5.358  1.00  0.00           H  
ATOM   3024 1HG  PRO B 184     -28.471  -5.248  -4.703  1.00  0.00           H  
ATOM   3025 2HG  PRO B 184     -28.096  -3.918  -5.803  1.00  0.00           H  
ATOM   3026 1HD  PRO B 184     -28.531  -6.451  -6.733  1.00  0.00           H  
ATOM   3027 2HD  PRO B 184     -27.331  -5.350  -7.522  1.00  0.00           H  
ATOM   3028  N   PHE B 185     -24.889  -7.014  -2.899  1.00  0.00           N  
ATOM   3029  CA  PHE B 185     -24.931  -7.691  -1.608  1.00  0.00           C  
ATOM   3030  C   PHE B 185     -23.820  -7.084  -0.786  1.00  0.00           C  
ATOM   3031  O   PHE B 185     -22.643  -7.195  -1.139  1.00  0.00           O  
ATOM   3032  CB  PHE B 185     -24.721  -9.212  -1.766  1.00  0.00           C  
ATOM   3033  CG  PHE B 185     -24.906  -9.976  -0.489  1.00  0.00           C  
ATOM   3034  CD1 PHE B 185     -26.172 -10.306  -0.055  1.00  0.00           C  
ATOM   3035  CD2 PHE B 185     -23.820 -10.340   0.284  1.00  0.00           C  
ATOM   3036  CE1 PHE B 185     -26.370 -10.971   1.143  1.00  0.00           C  
ATOM   3037  CE2 PHE B 185     -24.003 -11.005   1.468  1.00  0.00           C  
ATOM   3038  CZ  PHE B 185     -25.282 -11.314   1.906  1.00  0.00           C  
ATOM   3039  H   PHE B 185     -24.047  -6.529  -3.174  1.00  0.00           H  
ATOM   3040  HA  PHE B 185     -25.913  -7.525  -1.162  1.00  0.00           H  
ATOM   3041 1HB  PHE B 185     -25.421  -9.601  -2.504  1.00  0.00           H  
ATOM   3042 2HB  PHE B 185     -23.715  -9.403  -2.137  1.00  0.00           H  
ATOM   3043  HD1 PHE B 185     -27.033 -10.037  -0.669  1.00  0.00           H  
ATOM   3044  HD2 PHE B 185     -22.812 -10.099  -0.056  1.00  0.00           H  
ATOM   3045  HE1 PHE B 185     -27.380 -11.216   1.470  1.00  0.00           H  
ATOM   3046  HE2 PHE B 185     -23.138 -11.291   2.068  1.00  0.00           H  
ATOM   3047  HZ  PHE B 185     -25.421 -11.828   2.856  1.00  0.00           H  
ATOM   3048  N   HIS B 186     -24.183  -6.451   0.314  1.00  0.00           N  
ATOM   3049  CA  HIS B 186     -23.177  -5.729   1.077  1.00  0.00           C  
ATOM   3050  C   HIS B 186     -22.665  -6.482   2.293  1.00  0.00           C  
ATOM   3051  O   HIS B 186     -23.412  -7.144   3.021  1.00  0.00           O  
ATOM   3052  CB  HIS B 186     -23.737  -4.376   1.528  1.00  0.00           C  
ATOM   3053  CG  HIS B 186     -24.033  -3.440   0.397  1.00  0.00           C  
ATOM   3054  ND1 HIS B 186     -23.042  -2.800  -0.317  1.00  0.00           N  
ATOM   3055  CD2 HIS B 186     -25.207  -3.036  -0.142  1.00  0.00           C  
ATOM   3056  CE1 HIS B 186     -23.595  -2.042  -1.248  1.00  0.00           C  
ATOM   3057  NE2 HIS B 186     -24.907  -2.168  -1.162  1.00  0.00           N  
ATOM   3058  H   HIS B 186     -25.138  -6.454   0.640  1.00  0.00           H  
ATOM   3059  HA  HIS B 186     -22.306  -5.545   0.448  1.00  0.00           H  
ATOM   3060 1HB  HIS B 186     -24.657  -4.532   2.092  1.00  0.00           H  
ATOM   3061 2HB  HIS B 186     -23.024  -3.891   2.194  1.00  0.00           H  
ATOM   3062  HD2 HIS B 186     -26.204  -3.342   0.175  1.00  0.00           H  
ATOM   3063  HE1 HIS B 186     -23.059  -1.420  -1.965  1.00  0.00           H  
ATOM   3064  HE2 HIS B 186     -25.584  -1.703  -1.750  1.00  0.00           H  
ATOM   3065  N   PHE B 187     -21.373  -6.301   2.544  1.00  0.00           N  
ATOM   3066  CA  PHE B 187     -20.649  -6.833   3.693  1.00  0.00           C  
ATOM   3067  C   PHE B 187     -19.672  -5.775   4.117  1.00  0.00           C  
ATOM   3068  O   PHE B 187     -18.919  -5.277   3.280  1.00  0.00           O  
ATOM   3069  CB  PHE B 187     -19.886  -8.124   3.331  1.00  0.00           C  
ATOM   3070  CG  PHE B 187     -19.023  -8.649   4.443  1.00  0.00           C  
ATOM   3071  CD1 PHE B 187     -19.509  -9.448   5.460  1.00  0.00           C  
ATOM   3072  CD2 PHE B 187     -17.670  -8.314   4.458  1.00  0.00           C  
ATOM   3073  CE1 PHE B 187     -18.662  -9.905   6.466  1.00  0.00           C  
ATOM   3074  CE2 PHE B 187     -16.839  -8.767   5.453  1.00  0.00           C  
ATOM   3075  CZ  PHE B 187     -17.340  -9.558   6.453  1.00  0.00           C  
ATOM   3076  H   PHE B 187     -20.875  -5.744   1.864  1.00  0.00           H  
ATOM   3077  HA  PHE B 187     -21.371  -7.072   4.475  1.00  0.00           H  
ATOM   3078 1HB  PHE B 187     -20.597  -8.901   3.056  1.00  0.00           H  
ATOM   3079 2HB  PHE B 187     -19.251  -7.939   2.466  1.00  0.00           H  
ATOM   3080  HD1 PHE B 187     -20.565  -9.719   5.465  1.00  0.00           H  
ATOM   3081  HD2 PHE B 187     -17.272  -7.683   3.661  1.00  0.00           H  
ATOM   3082  HE1 PHE B 187     -19.054 -10.538   7.262  1.00  0.00           H  
ATOM   3083  HE2 PHE B 187     -15.783  -8.497   5.448  1.00  0.00           H  
ATOM   3084  HZ  PHE B 187     -16.675  -9.910   7.240  1.00  0.00           H  
ATOM   3085  N   ILE B 188     -19.756  -5.363   5.385  1.00  0.00           N  
ATOM   3086  CA  ILE B 188     -18.889  -4.311   5.926  1.00  0.00           C  
ATOM   3087  C   ILE B 188     -18.276  -4.679   7.272  1.00  0.00           C  
ATOM   3088  O   ILE B 188     -18.983  -5.107   8.194  1.00  0.00           O  
ATOM   3089  CB  ILE B 188     -19.670  -2.993   6.077  1.00  0.00           C  
ATOM   3090  CG1 ILE B 188     -20.212  -2.535   4.720  1.00  0.00           C  
ATOM   3091  CG2 ILE B 188     -18.786  -1.918   6.690  1.00  0.00           C  
ATOM   3092  CD1 ILE B 188     -21.163  -1.364   4.806  1.00  0.00           C  
ATOM   3093  H   ILE B 188     -20.441  -5.794   5.989  1.00  0.00           H  
ATOM   3094  HA  ILE B 188     -18.056  -4.163   5.240  1.00  0.00           H  
ATOM   3095  HB  ILE B 188     -20.532  -3.153   6.723  1.00  0.00           H  
ATOM   3096 1HG1 ILE B 188     -19.382  -2.254   4.073  1.00  0.00           H  
ATOM   3097 2HG1 ILE B 188     -20.734  -3.363   4.239  1.00  0.00           H  
ATOM   3098 1HG2 ILE B 188     -19.353  -0.993   6.789  1.00  0.00           H  
ATOM   3099 2HG2 ILE B 188     -18.448  -2.243   7.673  1.00  0.00           H  
ATOM   3100 3HG2 ILE B 188     -17.922  -1.747   6.047  1.00  0.00           H  
ATOM   3101 1HD1 ILE B 188     -21.505  -1.098   3.805  1.00  0.00           H  
ATOM   3102 2HD1 ILE B 188     -22.021  -1.636   5.422  1.00  0.00           H  
ATOM   3103 3HD1 ILE B 188     -20.652  -0.512   5.252  1.00  0.00           H  
ATOM   3104  N   VAL B 189     -16.962  -4.501   7.403  1.00  0.00           N  
ATOM   3105  CA  VAL B 189     -16.290  -4.714   8.679  1.00  0.00           C  
ATOM   3106  C   VAL B 189     -16.373  -3.441   9.531  1.00  0.00           C  
ATOM   3107  O   VAL B 189     -16.030  -2.344   9.073  1.00  0.00           O  
ATOM   3108  CB  VAL B 189     -14.842  -5.163   8.479  1.00  0.00           C  
ATOM   3109  CG1 VAL B 189     -14.118  -5.241   9.826  1.00  0.00           C  
ATOM   3110  CG2 VAL B 189     -14.886  -6.551   7.822  1.00  0.00           C  
ATOM   3111  H   VAL B 189     -16.418  -4.213   6.602  1.00  0.00           H  
ATOM   3112  HA  VAL B 189     -16.818  -5.497   9.222  1.00  0.00           H  
ATOM   3113  HB  VAL B 189     -14.333  -4.445   7.835  1.00  0.00           H  
ATOM   3114 1HG1 VAL B 189     -13.088  -5.562   9.667  1.00  0.00           H  
ATOM   3115 2HG1 VAL B 189     -14.123  -4.259  10.299  1.00  0.00           H  
ATOM   3116 3HG1 VAL B 189     -14.625  -5.958  10.470  1.00  0.00           H  
ATOM   3117 1HG2 VAL B 189     -13.869  -6.909   7.660  1.00  0.00           H  
ATOM   3118 2HG2 VAL B 189     -15.416  -7.246   8.474  1.00  0.00           H  
ATOM   3119 3HG2 VAL B 189     -15.403  -6.484   6.864  1.00  0.00           H  
ATOM   3120  N   THR B 190     -16.865  -3.606  10.760  1.00  0.00           N  
ATOM   3121  CA  THR B 190     -17.103  -2.498  11.682  1.00  0.00           C  
ATOM   3122  C   THR B 190     -16.090  -2.430  12.820  1.00  0.00           C  
ATOM   3123  O   THR B 190     -15.971  -1.405  13.493  1.00  0.00           O  
ATOM   3124  CB  THR B 190     -18.521  -2.586  12.276  1.00  0.00           C  
ATOM   3125  OG1 THR B 190     -18.659  -3.809  13.010  1.00  0.00           O  
ATOM   3126  CG2 THR B 190     -19.566  -2.541  11.171  1.00  0.00           C  
ATOM   3127  H   THR B 190     -17.078  -4.547  11.056  1.00  0.00           H  
ATOM   3128  HA  THR B 190     -17.027  -1.563  11.127  1.00  0.00           H  
ATOM   3129  HB  THR B 190     -18.683  -1.749  12.956  1.00  0.00           H  
ATOM   3130  HG1 THR B 190     -19.394  -3.732  13.624  1.00  0.00           H  
ATOM   3131 1HG2 THR B 190     -20.562  -2.604  11.610  1.00  0.00           H  
ATOM   3132 2HG2 THR B 190     -19.471  -1.607  10.618  1.00  0.00           H  
ATOM   3133 3HG2 THR B 190     -19.415  -3.381  10.494  1.00  0.00           H  
ATOM   3134  N   SER B 191     -15.352  -3.510  13.018  1.00  0.00           N  
ATOM   3135  CA  SER B 191     -14.314  -3.544  14.048  1.00  0.00           C  
ATOM   3136  C   SER B 191     -13.296  -4.619  13.685  1.00  0.00           C  
ATOM   3137  O   SER B 191     -13.656  -5.706  13.252  1.00  0.00           O  
ATOM   3138  CB  SER B 191     -14.915  -3.825  15.411  1.00  0.00           C  
ATOM   3139  OG  SER B 191     -13.921  -3.877  16.397  1.00  0.00           O  
ATOM   3140  H   SER B 191     -15.506  -4.330  12.448  1.00  0.00           H  
ATOM   3141  HA  SER B 191     -13.827  -2.568  14.080  1.00  0.00           H  
ATOM   3142 1HB  SER B 191     -15.636  -3.046  15.659  1.00  0.00           H  
ATOM   3143 2HB  SER B 191     -15.453  -4.772  15.383  1.00  0.00           H  
ATOM   3144  HG  SER B 191     -14.377  -4.057  17.223  1.00  0.00           H  
ATOM   3145  N   TYR B 192     -12.022  -4.347  13.870  1.00  0.00           N  
ATOM   3146  CA  TYR B 192     -11.033  -5.366  13.554  1.00  0.00           C  
ATOM   3147  C   TYR B 192      -9.876  -5.200  14.514  1.00  0.00           C  
ATOM   3148  O   TYR B 192      -9.208  -4.164  14.500  1.00  0.00           O  
ATOM   3149  CB  TYR B 192     -10.538  -5.163  12.116  1.00  0.00           C  
ATOM   3150  CG  TYR B 192      -9.638  -6.239  11.539  1.00  0.00           C  
ATOM   3151  CD1 TYR B 192     -10.194  -7.274  10.827  1.00  0.00           C  
ATOM   3152  CD2 TYR B 192      -8.269  -6.194  11.727  1.00  0.00           C  
ATOM   3153  CE1 TYR B 192      -9.388  -8.249  10.274  1.00  0.00           C  
ATOM   3154  CE2 TYR B 192      -7.458  -7.173  11.176  1.00  0.00           C  
ATOM   3155  CZ  TYR B 192      -8.014  -8.188  10.452  1.00  0.00           C  
ATOM   3156  OH  TYR B 192      -7.213  -9.140   9.886  1.00  0.00           O  
ATOM   3157  H   TYR B 192     -11.712  -3.453  14.224  1.00  0.00           H  
ATOM   3158  HA  TYR B 192     -11.506  -6.344  13.635  1.00  0.00           H  
ATOM   3159 1HB  TYR B 192     -11.393  -5.082  11.444  1.00  0.00           H  
ATOM   3160 2HB  TYR B 192      -9.982  -4.228  12.051  1.00  0.00           H  
ATOM   3161  HD1 TYR B 192     -11.275  -7.327  10.697  1.00  0.00           H  
ATOM   3162  HD2 TYR B 192      -7.825  -5.387  12.312  1.00  0.00           H  
ATOM   3163  HE1 TYR B 192      -9.832  -9.069   9.710  1.00  0.00           H  
ATOM   3164  HE2 TYR B 192      -6.378  -7.132  11.321  1.00  0.00           H  
ATOM   3165  HH  TYR B 192      -6.298  -8.856   9.935  1.00  0.00           H  
ATOM   3166  N   LYS B 193      -9.622  -6.221  15.322  1.00  0.00           N  
ATOM   3167  CA  LYS B 193      -8.563  -6.150  16.320  1.00  0.00           C  
ATOM   3168  C   LYS B 193      -7.681  -7.381  16.268  1.00  0.00           C  
ATOM   3169  O   LYS B 193      -8.182  -8.502  16.313  1.00  0.00           O  
ATOM   3170  CB  LYS B 193      -9.153  -5.987  17.722  1.00  0.00           C  
ATOM   3171  CG  LYS B 193      -8.117  -5.850  18.829  1.00  0.00           C  
ATOM   3172  CD  LYS B 193      -8.778  -5.627  20.181  1.00  0.00           C  
ATOM   3173  CE  LYS B 193      -7.744  -5.486  21.287  1.00  0.00           C  
ATOM   3174  NZ  LYS B 193      -8.377  -5.268  22.616  1.00  0.00           N  
ATOM   3175  H   LYS B 193     -10.171  -7.065  15.247  1.00  0.00           H  
ATOM   3176  HA  LYS B 193      -7.958  -5.264  16.119  1.00  0.00           H  
ATOM   3177 1HB  LYS B 193      -9.790  -5.102  17.748  1.00  0.00           H  
ATOM   3178 2HB  LYS B 193      -9.780  -6.848  17.955  1.00  0.00           H  
ATOM   3179 1HG  LYS B 193      -7.511  -6.756  18.875  1.00  0.00           H  
ATOM   3180 2HG  LYS B 193      -7.462  -5.007  18.611  1.00  0.00           H  
ATOM   3181 1HD  LYS B 193      -9.385  -4.721  20.144  1.00  0.00           H  
ATOM   3182 2HD  LYS B 193      -9.429  -6.470  20.410  1.00  0.00           H  
ATOM   3183 1HE  LYS B 193      -7.135  -6.388  21.333  1.00  0.00           H  
ATOM   3184 2HE  LYS B 193      -7.089  -4.643  21.068  1.00  0.00           H  
ATOM   3185 1HZ  LYS B 193      -7.659  -5.179  23.321  1.00  0.00           H  
ATOM   3186 2HZ  LYS B 193      -8.930  -4.423  22.592  1.00  0.00           H  
ATOM   3187 3HZ  LYS B 193      -8.972  -6.053  22.839  1.00  0.00           H  
ATOM   3188  N   LEU B 194      -6.371  -7.179  16.213  1.00  0.00           N  
ATOM   3189  CA  LEU B 194      -5.429  -8.300  16.163  1.00  0.00           C  
ATOM   3190  C   LEU B 194      -4.806  -8.668  17.490  1.00  0.00           C  
ATOM   3191  O   LEU B 194      -4.514  -7.806  18.320  1.00  0.00           O  
ATOM   3192  CB  LEU B 194      -4.266  -8.043  15.194  1.00  0.00           C  
ATOM   3193  CG  LEU B 194      -4.604  -7.881  13.735  1.00  0.00           C  
ATOM   3194  CD1 LEU B 194      -3.347  -7.481  12.967  1.00  0.00           C  
ATOM   3195  CD2 LEU B 194      -5.130  -9.231  13.221  1.00  0.00           C  
ATOM   3196  H   LEU B 194      -6.014  -6.234  16.205  1.00  0.00           H  
ATOM   3197  HA  LEU B 194      -5.961  -9.184  15.815  1.00  0.00           H  
ATOM   3198 1HB  LEU B 194      -3.752  -7.133  15.501  1.00  0.00           H  
ATOM   3199 2HB  LEU B 194      -3.563  -8.873  15.265  1.00  0.00           H  
ATOM   3200  HG  LEU B 194      -5.367  -7.111  13.621  1.00  0.00           H  
ATOM   3201 1HD1 LEU B 194      -3.588  -7.363  11.911  1.00  0.00           H  
ATOM   3202 2HD1 LEU B 194      -2.967  -6.538  13.359  1.00  0.00           H  
ATOM   3203 3HD1 LEU B 194      -2.589  -8.255  13.083  1.00  0.00           H  
ATOM   3204 1HD2 LEU B 194      -5.384  -9.145  12.164  1.00  0.00           H  
ATOM   3205 2HD2 LEU B 194      -4.360  -9.993  13.348  1.00  0.00           H  
ATOM   3206 3HD2 LEU B 194      -6.018  -9.515  13.786  1.00  0.00           H  
ATOM   3207  N   LYS B 195      -4.546  -9.960  17.631  1.00  0.00           N  
ATOM   3208  CA  LYS B 195      -3.818 -10.534  18.750  1.00  0.00           C  
ATOM   3209  C   LYS B 195      -2.793 -11.550  18.263  1.00  0.00           C  
ATOM   3210  O   LYS B 195      -3.124 -12.471  17.518  1.00  0.00           O  
ATOM   3211  CB  LYS B 195      -4.788 -11.226  19.702  1.00  0.00           C  
ATOM   3212  CG  LYS B 195      -4.153 -11.852  20.941  1.00  0.00           C  
ATOM   3213  CD  LYS B 195      -5.231 -12.486  21.822  1.00  0.00           C  
ATOM   3214  CE  LYS B 195      -4.643 -13.149  23.048  1.00  0.00           C  
ATOM   3215  NZ  LYS B 195      -5.707 -13.764  23.891  1.00  0.00           N  
ATOM   3216  H   LYS B 195      -4.885 -10.569  16.900  1.00  0.00           H  
ATOM   3217  HA  LYS B 195      -3.314  -9.728  19.284  1.00  0.00           H  
ATOM   3218 1HB  LYS B 195      -5.534 -10.510  20.045  1.00  0.00           H  
ATOM   3219 2HB  LYS B 195      -5.315 -12.019  19.171  1.00  0.00           H  
ATOM   3220 1HG  LYS B 195      -3.435 -12.614  20.636  1.00  0.00           H  
ATOM   3221 2HG  LYS B 195      -3.624 -11.085  21.506  1.00  0.00           H  
ATOM   3222 1HD  LYS B 195      -5.936 -11.718  22.144  1.00  0.00           H  
ATOM   3223 2HD  LYS B 195      -5.775 -13.236  21.248  1.00  0.00           H  
ATOM   3224 1HE  LYS B 195      -3.938 -13.921  22.741  1.00  0.00           H  
ATOM   3225 2HE  LYS B 195      -4.102 -12.409  23.639  1.00  0.00           H  
ATOM   3226 1HZ  LYS B 195      -5.287 -14.198  24.700  1.00  0.00           H  
ATOM   3227 2HZ  LYS B 195      -6.355 -13.050  24.190  1.00  0.00           H  
ATOM   3228 3HZ  LYS B 195      -6.201 -14.462  23.354  1.00  0.00           H  
ATOM   3229  N   LEU B 196      -1.539 -11.404  18.677  1.00  0.00           N  
ATOM   3230  CA  LEU B 196      -0.525 -12.386  18.291  1.00  0.00           C  
ATOM   3231  C   LEU B 196      -0.605 -13.557  19.243  1.00  0.00           C  
ATOM   3232  O   LEU B 196      -0.599 -13.362  20.458  1.00  0.00           O  
ATOM   3233  CB  LEU B 196       0.891 -11.783  18.302  1.00  0.00           C  
ATOM   3234  CG  LEU B 196       2.047 -12.770  17.953  1.00  0.00           C  
ATOM   3235  CD1 LEU B 196       1.925 -13.254  16.533  1.00  0.00           C  
ATOM   3236  CD2 LEU B 196       3.369 -12.066  18.110  1.00  0.00           C  
ATOM   3237  H   LEU B 196      -1.271 -10.621  19.256  1.00  0.00           H  
ATOM   3238  HA  LEU B 196      -0.739 -12.724  17.277  1.00  0.00           H  
ATOM   3239 1HB  LEU B 196       0.925 -10.964  17.584  1.00  0.00           H  
ATOM   3240 2HB  LEU B 196       1.089 -11.376  19.293  1.00  0.00           H  
ATOM   3241  HG  LEU B 196       2.009 -13.628  18.625  1.00  0.00           H  
ATOM   3242 1HD1 LEU B 196       2.741 -13.942  16.311  1.00  0.00           H  
ATOM   3243 2HD1 LEU B 196       0.973 -13.769  16.405  1.00  0.00           H  
ATOM   3244 3HD1 LEU B 196       1.972 -12.403  15.854  1.00  0.00           H  
ATOM   3245 1HD2 LEU B 196       4.179 -12.754  17.868  1.00  0.00           H  
ATOM   3246 2HD2 LEU B 196       3.407 -11.209  17.436  1.00  0.00           H  
ATOM   3247 3HD2 LEU B 196       3.479 -11.723  19.139  1.00  0.00           H  
ATOM   3248  N   LEU B 197      -0.745 -14.760  18.709  1.00  0.00           N  
ATOM   3249  CA  LEU B 197      -0.836 -15.924  19.569  1.00  0.00           C  
ATOM   3250  C   LEU B 197       0.515 -16.590  19.721  1.00  0.00           C  
ATOM   3251  O   LEU B 197       0.881 -17.031  20.808  1.00  0.00           O  
ATOM   3252  CB  LEU B 197      -1.796 -16.966  19.006  1.00  0.00           C  
ATOM   3253  CG  LEU B 197      -3.246 -16.558  18.875  1.00  0.00           C  
ATOM   3254  CD1 LEU B 197      -4.018 -17.772  18.289  1.00  0.00           C  
ATOM   3255  CD2 LEU B 197      -3.754 -16.099  20.223  1.00  0.00           C  
ATOM   3256  H   LEU B 197      -0.789 -14.883  17.708  1.00  0.00           H  
ATOM   3257  HA  LEU B 197      -1.212 -15.607  20.540  1.00  0.00           H  
ATOM   3258 1HB  LEU B 197      -1.454 -17.254  18.013  1.00  0.00           H  
ATOM   3259 2HB  LEU B 197      -1.768 -17.848  19.646  1.00  0.00           H  
ATOM   3260  HG  LEU B 197      -3.331 -15.745  18.154  1.00  0.00           H  
ATOM   3261 1HD1 LEU B 197      -5.071 -17.514  18.179  1.00  0.00           H  
ATOM   3262 2HD1 LEU B 197      -3.605 -18.028  17.313  1.00  0.00           H  
ATOM   3263 3HD1 LEU B 197      -3.920 -18.624  18.961  1.00  0.00           H  
ATOM   3264 1HD2 LEU B 197      -4.799 -15.802  20.136  1.00  0.00           H  
ATOM   3265 2HD2 LEU B 197      -3.666 -16.914  20.942  1.00  0.00           H  
ATOM   3266 3HD2 LEU B 197      -3.162 -15.249  20.565  1.00  0.00           H  
ATOM   3267  N   ARG B 198       1.249 -16.680  18.618  1.00  0.00           N  
ATOM   3268  CA  ARG B 198       2.536 -17.358  18.653  1.00  0.00           C  
ATOM   3269  C   ARG B 198       3.519 -16.942  17.571  1.00  0.00           C  
ATOM   3270  O   ARG B 198       3.177 -16.810  16.396  1.00  0.00           O  
ATOM   3271  CB  ARG B 198       2.340 -18.874  18.558  1.00  0.00           C  
ATOM   3272  CG  ARG B 198       3.622 -19.683  18.635  1.00  0.00           C  
ATOM   3273  CD  ARG B 198       3.392 -21.136  18.664  1.00  0.00           C  
ATOM   3274  NE  ARG B 198       4.661 -21.846  18.672  1.00  0.00           N  
ATOM   3275  CZ  ARG B 198       4.799 -23.179  18.651  1.00  0.00           C  
ATOM   3276  NH1 ARG B 198       3.735 -23.949  18.618  1.00  0.00           N  
ATOM   3277  NH2 ARG B 198       6.009 -23.716  18.662  1.00  0.00           N  
ATOM   3278  H   ARG B 198       0.926 -16.281  17.747  1.00  0.00           H  
ATOM   3279  HA  ARG B 198       3.024 -17.125  19.601  1.00  0.00           H  
ATOM   3280 1HB  ARG B 198       1.689 -19.207  19.364  1.00  0.00           H  
ATOM   3281 2HB  ARG B 198       1.848 -19.118  17.617  1.00  0.00           H  
ATOM   3282 1HG  ARG B 198       4.242 -19.466  17.764  1.00  0.00           H  
ATOM   3283 2HG  ARG B 198       4.167 -19.418  19.542  1.00  0.00           H  
ATOM   3284 1HD  ARG B 198       2.832 -21.397  19.562  1.00  0.00           H  
ATOM   3285 2HD  ARG B 198       2.825 -21.432  17.783  1.00  0.00           H  
ATOM   3286  HE  ARG B 198       5.508 -21.294  18.696  1.00  0.00           H  
ATOM   3287 1HH1 ARG B 198       2.814 -23.536  18.609  1.00  0.00           H  
ATOM   3288 2HH1 ARG B 198       3.840 -24.953  18.603  1.00  0.00           H  
ATOM   3289 1HH2 ARG B 198       6.826 -23.121  18.686  1.00  0.00           H  
ATOM   3290 2HH2 ARG B 198       6.115 -24.719  18.646  1.00  0.00           H  
ATOM   3291  N   ASN B 199       4.774 -16.796  17.977  1.00  0.00           N  
ATOM   3292  CA  ASN B 199       5.885 -16.611  17.053  1.00  0.00           C  
ATOM   3293  C   ASN B 199       6.466 -17.996  16.808  1.00  0.00           C  
ATOM   3294  O   ASN B 199       6.926 -18.641  17.746  1.00  0.00           O  
ATOM   3295  CB  ASN B 199       6.919 -15.645  17.578  1.00  0.00           C  
ATOM   3296  CG  ASN B 199       8.018 -15.388  16.572  1.00  0.00           C  
ATOM   3297  OD1 ASN B 199       8.482 -16.287  15.842  1.00  0.00           O  
ATOM   3298  ND2 ASN B 199       8.463 -14.157  16.526  1.00  0.00           N  
ATOM   3299  H   ASN B 199       4.958 -16.815  18.970  1.00  0.00           H  
ATOM   3300  HA  ASN B 199       5.494 -16.203  16.120  1.00  0.00           H  
ATOM   3301 1HB  ASN B 199       6.439 -14.699  17.830  1.00  0.00           H  
ATOM   3302 2HB  ASN B 199       7.358 -16.044  18.493  1.00  0.00           H  
ATOM   3303 1HD2 ASN B 199       9.191 -13.911  15.885  1.00  0.00           H  
ATOM   3304 2HD2 ASN B 199       8.076 -13.463  17.133  1.00  0.00           H  
ATOM   3305  N   LYS B 200       6.364 -18.515  15.590  1.00  0.00           N  
ATOM   3306  CA  LYS B 200       6.791 -19.889  15.362  1.00  0.00           C  
ATOM   3307  C   LYS B 200       8.288 -20.035  15.078  1.00  0.00           C  
ATOM   3308  O   LYS B 200       8.779 -21.156  14.936  1.00  0.00           O  
ATOM   3309  CB  LYS B 200       5.999 -20.526  14.235  1.00  0.00           C  
ATOM   3310  CG  LYS B 200       4.524 -20.717  14.530  1.00  0.00           C  
ATOM   3311  CD  LYS B 200       3.899 -21.512  13.425  1.00  0.00           C  
ATOM   3312  CE  LYS B 200       2.426 -21.727  13.605  1.00  0.00           C  
ATOM   3313  NZ  LYS B 200       1.911 -22.607  12.541  1.00  0.00           N  
ATOM   3314  H   LYS B 200       5.998 -17.979  14.817  1.00  0.00           H  
ATOM   3315  HA  LYS B 200       6.614 -20.462  16.273  1.00  0.00           H  
ATOM   3316 1HB  LYS B 200       6.082 -19.910  13.338  1.00  0.00           H  
ATOM   3317 2HB  LYS B 200       6.422 -21.503  14.001  1.00  0.00           H  
ATOM   3318 1HG  LYS B 200       4.408 -21.240  15.480  1.00  0.00           H  
ATOM   3319 2HG  LYS B 200       4.041 -19.744  14.611  1.00  0.00           H  
ATOM   3320 1HD  LYS B 200       4.049 -20.997  12.475  1.00  0.00           H  
ATOM   3321 2HD  LYS B 200       4.374 -22.491  13.367  1.00  0.00           H  
ATOM   3322 1HE  LYS B 200       2.241 -22.176  14.579  1.00  0.00           H  
ATOM   3323 2HE  LYS B 200       1.912 -20.766  13.569  1.00  0.00           H  
ATOM   3324 1HZ  LYS B 200       0.919 -22.746  12.669  1.00  0.00           H  
ATOM   3325 2HZ  LYS B 200       2.078 -22.181  11.640  1.00  0.00           H  
ATOM   3326 3HZ  LYS B 200       2.383 -23.499  12.584  1.00  0.00           H  
ATOM   3327  N   ASN B 201       9.008 -18.911  14.984  1.00  0.00           N  
ATOM   3328  CA  ASN B 201      10.457 -18.952  14.773  1.00  0.00           C  
ATOM   3329  C   ASN B 201      11.207 -18.653  16.078  1.00  0.00           C  
ATOM   3330  O   ASN B 201      12.379 -19.012  16.217  1.00  0.00           O  
ATOM   3331  CB  ASN B 201      10.926 -17.996  13.683  1.00  0.00           C  
ATOM   3332  CG  ASN B 201      10.474 -18.351  12.275  1.00  0.00           C  
ATOM   3333  OD1 ASN B 201      10.321 -19.528  11.917  1.00  0.00           O  
ATOM   3334  ND2 ASN B 201      10.316 -17.339  11.456  1.00  0.00           N  
ATOM   3335  H   ASN B 201       8.547 -18.016  15.059  1.00  0.00           H  
ATOM   3336  HA  ASN B 201      10.734 -19.961  14.464  1.00  0.00           H  
ATOM   3337 1HB  ASN B 201      10.563 -16.990  13.900  1.00  0.00           H  
ATOM   3338 2HB  ASN B 201      12.015 -17.956  13.678  1.00  0.00           H  
ATOM   3339 1HD2 ASN B 201      10.021 -17.499  10.514  1.00  0.00           H  
ATOM   3340 2HD2 ASN B 201      10.491 -16.407  11.773  1.00  0.00           H  
ATOM   3341  N   GLN B 202      10.523 -18.005  17.024  1.00  0.00           N  
ATOM   3342  CA  GLN B 202      11.131 -17.626  18.304  1.00  0.00           C  
ATOM   3343  C   GLN B 202      10.445 -18.312  19.484  1.00  0.00           C  
ATOM   3344  O   GLN B 202       9.731 -17.654  20.243  1.00  0.00           O  
ATOM   3345  OXT GLN B 202      10.884 -19.399  19.865  1.00  0.00           O  
ATOM   3346  CB  GLN B 202      11.072 -16.109  18.514  1.00  0.00           C  
ATOM   3347  CG  GLN B 202      11.828 -15.286  17.490  1.00  0.00           C  
ATOM   3348  CD  GLN B 202      11.718 -13.791  17.773  1.00  0.00           C  
ATOM   3349  OE1 GLN B 202      10.785 -13.336  18.442  1.00  0.00           O  
ATOM   3350  NE2 GLN B 202      12.668 -13.020  17.263  1.00  0.00           N  
ATOM   3351  H   GLN B 202       9.556 -17.771  16.851  1.00  0.00           H  
ATOM   3352  HA  GLN B 202      12.178 -17.929  18.292  1.00  0.00           H  
ATOM   3353 1HB  GLN B 202      10.033 -15.780  18.496  1.00  0.00           H  
ATOM   3354 2HB  GLN B 202      11.476 -15.861  19.495  1.00  0.00           H  
ATOM   3355 1HG  GLN B 202      12.881 -15.569  17.517  1.00  0.00           H  
ATOM   3356 2HG  GLN B 202      11.413 -15.484  16.501  1.00  0.00           H  
ATOM   3357 1HE2 GLN B 202      12.647 -12.031  17.416  1.00  0.00           H  
ATOM   3358 2HE2 GLN B 202      13.407 -13.426  16.724  1.00  0.00           H  
TER                                                                             
REMARK PDBinfo-LABEL:    1 BOINC ems_3hC_1642_000000001_0001__native
           
cavity 20.559
contact_molecular_surface 542.922
ddg -62.258
ddg_hydrophobic -28.142
ddg_norepack -69.107
helix_sc 0.825
interface_buried_sasa 1809.53
interface_sc 0.752
interface_sc_int_area 1079.32
interface_sc_median_dist 0.462
loop_sc 0.854
packstat 0.65
score 24619.5
score_per_res -3.441
silent_score 24619.5
ss_sc 0.83
time 402
