# Supplementary material for: Design of protein-binding proteins from the target structure alone
Source: Nature. 2022 Mar 24;605(7910):551–60. doi: 10.1038/s41586-022-04654-9 (PMC9117152; doi:10.1038/s41586-022-04654-9)
Supplement: Supplementary file 3 — Supplementary Code Design scripts and main pdb files. This compressed file is the main supplement and contains the following files: => cao_2021_protocol/ => design_models_final_combo_optimized/ => design_models_sequence/ => design_models_ssm_natives/ => ngs_analysis_scripts/ [file 41586_2022_4654_MOESM3_ESM.gz › supplemental_files/design_models_final_combo_optimized/H3_mb.pdb]

ATOM      1  N   SER A   1      11.343  10.980  15.585  1.00  0.00           N  
ATOM      2  CA  SER A   1      10.443  10.416  16.581  1.00  0.00           C  
ATOM      3  C   SER A   1       9.396   9.495  15.956  1.00  0.00           C  
ATOM      4  O   SER A   1       9.523   8.264  15.978  1.00  0.00           O  
ATOM      5  CB  SER A   1       9.749  11.532  17.329  1.00  0.00           C  
ATOM      6  OG  SER A   1       8.933  12.265  16.460  1.00  0.00           O  
ATOM      7 1H   SER A   1      12.102  11.472  16.031  1.00  0.00           H  
ATOM      8 2H   SER A   1      11.706  10.242  14.995  1.00  0.00           H  
ATOM      9 3H   SER A   1      10.816  11.610  15.000  1.00  0.00           H  
ATOM     10  HA  SER A   1      11.035   9.830  17.284  1.00  0.00           H  
ATOM     11 1HB  SER A   1       9.146  11.111  18.134  1.00  0.00           H  
ATOM     12 2HB  SER A   1      10.491  12.188  17.781  1.00  0.00           H  
ATOM     13  HG  SER A   1       8.493  12.938  17.007  1.00  0.00           H  
ATOM     14  N   GLN A   2       8.333  10.109  15.452  1.00  0.00           N  
ATOM     15  CA  GLN A   2       7.195   9.394  14.894  1.00  0.00           C  
ATOM     16  C   GLN A   2       7.513   8.639  13.604  1.00  0.00           C  
ATOM     17  O   GLN A   2       6.933   7.578  13.359  1.00  0.00           O  
ATOM     18  CB  GLN A   2       6.062  10.366  14.610  1.00  0.00           C  
ATOM     19  CG  GLN A   2       5.401  11.000  15.802  1.00  0.00           C  
ATOM     20  CD  GLN A   2       4.386  12.031  15.336  1.00  0.00           C  
ATOM     21  OE1 GLN A   2       3.452  11.715  14.586  1.00  0.00           O  
ATOM     22  NE2 GLN A   2       4.588  13.275  15.750  1.00  0.00           N  
ATOM     23  H   GLN A   2       8.311  11.123  15.476  1.00  0.00           H  
ATOM     24  HA  GLN A   2       6.857   8.668  15.631  1.00  0.00           H  
ATOM     25 1HB  GLN A   2       6.406  11.153  13.937  1.00  0.00           H  
ATOM     26 2HB  GLN A   2       5.276   9.822  14.114  1.00  0.00           H  
ATOM     27 1HG  GLN A   2       4.887  10.233  16.377  1.00  0.00           H  
ATOM     28 2HG  GLN A   2       6.150  11.497  16.414  1.00  0.00           H  
ATOM     29 1HE2 GLN A   2       3.983  14.032  15.438  1.00  0.00           H  
ATOM     30 2HE2 GLN A   2       5.363  13.490  16.346  1.00  0.00           H  
ATOM     31  N   HIS A   3       8.427   9.159  12.779  1.00  0.00           N  
ATOM     32  CA  HIS A   3       8.712   8.512  11.506  1.00  0.00           C  
ATOM     33  C   HIS A   3       9.397   7.179  11.730  1.00  0.00           C  
ATOM     34  O   HIS A   3       9.071   6.189  11.063  1.00  0.00           O  
ATOM     35  CB  HIS A   3       9.599   9.413  10.656  1.00  0.00           C  
ATOM     36  CG  HIS A   3       8.904  10.647  10.228  1.00  0.00           C  
ATOM     37  ND1 HIS A   3       8.841  11.768  11.026  1.00  0.00           N  
ATOM     38  CD2 HIS A   3       8.210  10.943   9.106  1.00  0.00           C  
ATOM     39  CE1 HIS A   3       8.147  12.708  10.405  1.00  0.00           C  
ATOM     40  NE2 HIS A   3       7.752  12.231   9.239  1.00  0.00           N  
ATOM     41  H   HIS A   3       8.878  10.038  13.003  1.00  0.00           H  
ATOM     42  HA  HIS A   3       7.785   8.329  10.966  1.00  0.00           H  
ATOM     43 1HB  HIS A   3      10.486   9.694  11.229  1.00  0.00           H  
ATOM     44 2HB  HIS A   3       9.937   8.878   9.784  1.00  0.00           H  
ATOM     45  HD2 HIS A   3       8.037  10.283   8.264  1.00  0.00           H  
ATOM     46  HE1 HIS A   3       7.931  13.702  10.793  1.00  0.00           H  
ATOM     47  HE2 HIS A   3       7.193  12.734   8.555  1.00  0.00           H  
ATOM     48  N   GLU A   4      10.305   7.121  12.698  1.00  0.00           N  
ATOM     49  CA  GLU A   4      10.979   5.883  13.010  1.00  0.00           C  
ATOM     50  C   GLU A   4       9.984   4.885  13.593  1.00  0.00           C  
ATOM     51  O   GLU A   4      10.047   3.700  13.263  1.00  0.00           O  
ATOM     52  CB  GLU A   4      12.148   6.141  13.951  1.00  0.00           C  
ATOM     53  CG  GLU A   4      13.283   6.978  13.315  1.00  0.00           C  
ATOM     54  CD  GLU A   4      12.980   8.461  13.300  1.00  0.00           C  
ATOM     55  OE1 GLU A   4      11.966   8.834  13.853  1.00  0.00           O  
ATOM     56  OE2 GLU A   4      13.734   9.216  12.746  1.00  0.00           O  
ATOM     57  H   GLU A   4      10.585   7.967  13.201  1.00  0.00           H  
ATOM     58  HA  GLU A   4      11.376   5.464  12.082  1.00  0.00           H  
ATOM     59 1HB  GLU A   4      11.788   6.663  14.841  1.00  0.00           H  
ATOM     60 2HB  GLU A   4      12.571   5.191  14.276  1.00  0.00           H  
ATOM     61 1HG  GLU A   4      14.205   6.809  13.867  1.00  0.00           H  
ATOM     62 2HG  GLU A   4      13.436   6.632  12.288  1.00  0.00           H  
ATOM     63  N   LYS A   5       9.050   5.356  14.441  1.00  0.00           N  
ATOM     64  CA  LYS A   5       8.054   4.450  15.010  1.00  0.00           C  
ATOM     65  C   LYS A   5       7.179   3.853  13.910  1.00  0.00           C  
ATOM     66  O   LYS A   5       6.870   2.656  13.940  1.00  0.00           O  
ATOM     67  CB  LYS A   5       7.173   5.173  16.026  1.00  0.00           C  
ATOM     68  CG  LYS A   5       7.870   5.539  17.323  1.00  0.00           C  
ATOM     69  CD  LYS A   5       6.930   6.292  18.257  1.00  0.00           C  
ATOM     70  CE  LYS A   5       7.626   6.689  19.550  1.00  0.00           C  
ATOM     71  NZ  LYS A   5       6.716   7.450  20.457  1.00  0.00           N  
ATOM     72  H   LYS A   5       9.074   6.341  14.725  1.00  0.00           H  
ATOM     73  HA  LYS A   5       8.573   3.633  15.510  1.00  0.00           H  
ATOM     74 1HB  LYS A   5       6.794   6.091  15.580  1.00  0.00           H  
ATOM     75 2HB  LYS A   5       6.313   4.550  16.267  1.00  0.00           H  
ATOM     76 1HG  LYS A   5       8.214   4.629  17.814  1.00  0.00           H  
ATOM     77 2HG  LYS A   5       8.735   6.158  17.104  1.00  0.00           H  
ATOM     78 1HD  LYS A   5       6.577   7.195  17.758  1.00  0.00           H  
ATOM     79 2HD  LYS A   5       6.070   5.667  18.493  1.00  0.00           H  
ATOM     80 1HE  LYS A   5       7.967   5.793  20.063  1.00  0.00           H  
ATOM     81 2HE  LYS A   5       8.489   7.313  19.311  1.00  0.00           H  
ATOM     82 1HZ  LYS A   5       7.211   7.699  21.302  1.00  0.00           H  
ATOM     83 2HZ  LYS A   5       6.404   8.291  19.991  1.00  0.00           H  
ATOM     84 3HZ  LYS A   5       5.917   6.879  20.691  1.00  0.00           H  
ATOM     85  N   PHE A   6       6.812   4.678  12.919  1.00  0.00           N  
ATOM     86  CA  PHE A   6       6.012   4.226  11.790  1.00  0.00           C  
ATOM     87  C   PHE A   6       6.735   3.099  11.058  1.00  0.00           C  
ATOM     88  O   PHE A   6       6.153   2.048  10.771  1.00  0.00           O  
ATOM     89  CB  PHE A   6       5.759   5.375  10.809  1.00  0.00           C  
ATOM     90  CG  PHE A   6       4.986   4.978   9.591  1.00  0.00           C  
ATOM     91  CD1 PHE A   6       3.596   5.042   9.562  1.00  0.00           C  
ATOM     92  CD2 PHE A   6       5.647   4.495   8.474  1.00  0.00           C  
ATOM     93  CE1 PHE A   6       2.909   4.639   8.437  1.00  0.00           C  
ATOM     94  CE2 PHE A   6       4.956   4.088   7.391  1.00  0.00           C  
ATOM     95  CZ  PHE A   6       3.590   4.158   7.367  1.00  0.00           C  
ATOM     96  H   PHE A   6       7.056   5.671  12.990  1.00  0.00           H  
ATOM     97  HA  PHE A   6       5.057   3.851  12.162  1.00  0.00           H  
ATOM     98 1HB  PHE A   6       5.218   6.166  11.324  1.00  0.00           H  
ATOM     99 2HB  PHE A   6       6.704   5.793  10.486  1.00  0.00           H  
ATOM    100  HD1 PHE A   6       3.052   5.419  10.432  1.00  0.00           H  
ATOM    101  HD2 PHE A   6       6.735   4.428   8.471  1.00  0.00           H  
ATOM    102  HE1 PHE A   6       1.831   4.695   8.402  1.00  0.00           H  
ATOM    103  HE2 PHE A   6       5.489   3.702   6.541  1.00  0.00           H  
ATOM    104  HZ  PHE A   6       3.053   3.829   6.490  1.00  0.00           H  
ATOM    105  N   LEU A   7       8.016   3.315  10.748  1.00  0.00           N  
ATOM    106  CA  LEU A   7       8.773   2.309  10.032  1.00  0.00           C  
ATOM    107  C   LEU A   7       9.001   1.030  10.837  1.00  0.00           C  
ATOM    108  O   LEU A   7       8.975  -0.065  10.260  1.00  0.00           O  
ATOM    109  CB  LEU A   7      10.094   2.884   9.582  1.00  0.00           C  
ATOM    110  CG  LEU A   7      10.060   3.958   8.467  1.00  0.00           C  
ATOM    111  CD1 LEU A   7      11.451   4.519   8.285  1.00  0.00           C  
ATOM    112  CD2 LEU A   7       9.592   3.347   7.158  1.00  0.00           C  
ATOM    113  H   LEU A   7       8.449   4.212  10.992  1.00  0.00           H  
ATOM    114  HA  LEU A   7       8.198   2.028   9.160  1.00  0.00           H  
ATOM    115 1HB  LEU A   7      10.586   3.324  10.456  1.00  0.00           H  
ATOM    116 2HB  LEU A   7      10.675   2.076   9.243  1.00  0.00           H  
ATOM    117  HG  LEU A   7       9.398   4.777   8.758  1.00  0.00           H  
ATOM    118 1HD1 LEU A   7      11.448   5.280   7.510  1.00  0.00           H  
ATOM    119 2HD1 LEU A   7      11.795   4.963   9.226  1.00  0.00           H  
ATOM    120 3HD1 LEU A   7      12.124   3.729   8.002  1.00  0.00           H  
ATOM    121 1HD2 LEU A   7       9.629   4.111   6.427  1.00  0.00           H  
ATOM    122 2HD2 LEU A   7      10.255   2.547   6.870  1.00  0.00           H  
ATOM    123 3HD2 LEU A   7       8.583   2.962   7.233  1.00  0.00           H  
ATOM    124  N   GLU A   8       9.194   1.148  12.157  1.00  0.00           N  
ATOM    125  CA  GLU A   8       9.375  -0.037  12.989  1.00  0.00           C  
ATOM    126  C   GLU A   8       8.100  -0.865  12.937  1.00  0.00           C  
ATOM    127  O   GLU A   8       8.142  -2.097  12.827  1.00  0.00           O  
ATOM    128  CB  GLU A   8       9.644   0.365  14.444  1.00  0.00           C  
ATOM    129  CG  GLU A   8       9.811  -0.801  15.417  1.00  0.00           C  
ATOM    130  CD  GLU A   8      11.034  -1.595  15.174  1.00  0.00           C  
ATOM    131  OE1 GLU A   8      12.000  -1.003  14.750  1.00  0.00           O  
ATOM    132  OE2 GLU A   8      11.017  -2.801  15.385  1.00  0.00           O  
ATOM    133  H   GLU A   8       9.275   2.080  12.578  1.00  0.00           H  
ATOM    134  HA  GLU A   8      10.206  -0.626  12.603  1.00  0.00           H  
ATOM    135 1HB  GLU A   8      10.542   0.982  14.485  1.00  0.00           H  
ATOM    136 2HB  GLU A   8       8.818   0.980  14.804  1.00  0.00           H  
ATOM    137 1HG  GLU A   8       9.841  -0.408  16.431  1.00  0.00           H  
ATOM    138 2HG  GLU A   8       8.943  -1.444  15.338  1.00  0.00           H  
ATOM    139  N   TRP A   9       6.959  -0.180  12.987  1.00  0.00           N  
ATOM    140  CA  TRP A   9       5.674  -0.832  12.906  1.00  0.00           C  
ATOM    141  C   TRP A   9       5.535  -1.591  11.596  1.00  0.00           C  
ATOM    142  O   TRP A   9       5.093  -2.747  11.596  1.00  0.00           O  
ATOM    143  CB  TRP A   9       4.559   0.179  13.053  1.00  0.00           C  
ATOM    144  CG  TRP A   9       3.259  -0.406  12.946  1.00  0.00           C  
ATOM    145  CD1 TRP A   9       2.422  -0.286  11.901  1.00  0.00           C  
ATOM    146  CD2 TRP A   9       2.589  -1.228  13.910  1.00  0.00           C  
ATOM    147  NE1 TRP A   9       1.281  -0.955  12.147  1.00  0.00           N  
ATOM    148  CE2 TRP A   9       1.357  -1.541  13.372  1.00  0.00           C  
ATOM    149  CE3 TRP A   9       2.932  -1.714  15.177  1.00  0.00           C  
ATOM    150  CZ2 TRP A   9       0.438  -2.311  14.046  1.00  0.00           C  
ATOM    151  CZ3 TRP A   9       2.016  -2.497  15.856  1.00  0.00           C  
ATOM    152  CH2 TRP A   9       0.797  -2.787  15.305  1.00  0.00           C  
ATOM    153  H   TRP A   9       6.991   0.836  13.139  1.00  0.00           H  
ATOM    154  HA  TRP A   9       5.603  -1.545  13.724  1.00  0.00           H  
ATOM    155 1HB  TRP A   9       4.643   0.682  14.015  1.00  0.00           H  
ATOM    156 2HB  TRP A   9       4.646   0.936  12.289  1.00  0.00           H  
ATOM    157  HD1 TRP A   9       2.631   0.278  10.992  1.00  0.00           H  
ATOM    158  HE1 TRP A   9       0.463  -1.001  11.498  1.00  0.00           H  
ATOM    159  HE3 TRP A   9       3.896  -1.479  15.621  1.00  0.00           H  
ATOM    160  HZ2 TRP A   9      -0.536  -2.542  13.615  1.00  0.00           H  
ATOM    161  HZ3 TRP A   9       2.284  -2.873  16.845  1.00  0.00           H  
ATOM    162  HH2 TRP A   9       0.095  -3.402  15.869  1.00  0.00           H  
ATOM    163  N   MET A  10       5.914  -0.956  10.475  1.00  0.00           N  
ATOM    164  CA  MET A  10       5.808  -1.620   9.183  1.00  0.00           C  
ATOM    165  C   MET A  10       6.647  -2.896   9.170  1.00  0.00           C  
ATOM    166  O   MET A  10       6.159  -3.935   8.725  1.00  0.00           O  
ATOM    167  CB  MET A  10       6.294  -0.697   8.056  1.00  0.00           C  
ATOM    168  CG  MET A  10       5.399   0.515   7.732  1.00  0.00           C  
ATOM    169  SD  MET A  10       3.765   0.107   7.057  1.00  0.00           S  
ATOM    170  CE  MET A  10       4.163  -0.439   5.388  1.00  0.00           C  
ATOM    171  H   MET A  10       6.220   0.021  10.539  1.00  0.00           H  
ATOM    172  HA  MET A  10       4.769  -1.895   9.014  1.00  0.00           H  
ATOM    173 1HB  MET A  10       7.270  -0.302   8.325  1.00  0.00           H  
ATOM    174 2HB  MET A  10       6.428  -1.281   7.155  1.00  0.00           H  
ATOM    175 1HG  MET A  10       5.249   1.098   8.636  1.00  0.00           H  
ATOM    176 2HG  MET A  10       5.916   1.146   7.012  1.00  0.00           H  
ATOM    177 1HE  MET A  10       3.247  -0.700   4.867  1.00  0.00           H  
ATOM    178 2HE  MET A  10       4.665   0.367   4.853  1.00  0.00           H  
ATOM    179 3HE  MET A  10       4.813  -1.312   5.418  1.00  0.00           H  
ATOM    180  N   LEU A  11       7.871  -2.860   9.721  1.00  0.00           N  
ATOM    181  CA  LEU A  11       8.681  -4.078   9.697  1.00  0.00           C  
ATOM    182  C   LEU A  11       8.053  -5.179  10.532  1.00  0.00           C  
ATOM    183  O   LEU A  11       8.075  -6.348  10.127  1.00  0.00           O  
ATOM    184  CB  LEU A  11      10.084  -3.837  10.265  1.00  0.00           C  
ATOM    185  CG  LEU A  11      11.056  -2.961   9.471  1.00  0.00           C  
ATOM    186  CD1 LEU A  11      12.272  -2.783  10.322  1.00  0.00           C  
ATOM    187  CD2 LEU A  11      11.449  -3.596   8.141  1.00  0.00           C  
ATOM    188  H   LEU A  11       8.244  -1.972  10.068  1.00  0.00           H  
ATOM    189  HA  LEU A  11       8.753  -4.431   8.682  1.00  0.00           H  
ATOM    190 1HB  LEU A  11       9.966  -3.366  11.245  1.00  0.00           H  
ATOM    191 2HB  LEU A  11      10.562  -4.803  10.413  1.00  0.00           H  
ATOM    192  HG  LEU A  11      10.604  -1.986   9.289  1.00  0.00           H  
ATOM    193 1HD1 LEU A  11      12.996  -2.171   9.820  1.00  0.00           H  
ATOM    194 2HD1 LEU A  11      11.987  -2.315  11.267  1.00  0.00           H  
ATOM    195 3HD1 LEU A  11      12.700  -3.751  10.513  1.00  0.00           H  
ATOM    196 1HD2 LEU A  11      12.157  -2.942   7.635  1.00  0.00           H  
ATOM    197 2HD2 LEU A  11      11.921  -4.559   8.324  1.00  0.00           H  
ATOM    198 3HD2 LEU A  11      10.577  -3.729   7.512  1.00  0.00           H  
ATOM    199  N   ARG A  12       7.460  -4.825  11.672  1.00  0.00           N  
ATOM    200  CA  ARG A  12       6.845  -5.831  12.522  1.00  0.00           C  
ATOM    201  C   ARG A  12       5.645  -6.478  11.825  1.00  0.00           C  
ATOM    202  O   ARG A  12       5.476  -7.701  11.889  1.00  0.00           O  
ATOM    203  CB  ARG A  12       6.408  -5.209  13.839  1.00  0.00           C  
ATOM    204  CG  ARG A  12       7.565  -4.794  14.753  1.00  0.00           C  
ATOM    205  CD  ARG A  12       7.095  -4.130  15.983  1.00  0.00           C  
ATOM    206  NE  ARG A  12       8.212  -3.646  16.803  1.00  0.00           N  
ATOM    207  CZ  ARG A  12       8.094  -3.138  18.055  1.00  0.00           C  
ATOM    208  NH1 ARG A  12       6.912  -3.080  18.649  1.00  0.00           N  
ATOM    209  NH2 ARG A  12       9.171  -2.698  18.688  1.00  0.00           N  
ATOM    210  H   ARG A  12       7.514  -3.844  11.980  1.00  0.00           H  
ATOM    211  HA  ARG A  12       7.583  -6.604  12.732  1.00  0.00           H  
ATOM    212 1HB  ARG A  12       5.810  -4.319  13.636  1.00  0.00           H  
ATOM    213 2HB  ARG A  12       5.780  -5.911  14.385  1.00  0.00           H  
ATOM    214 1HG  ARG A  12       8.125  -5.678  15.045  1.00  0.00           H  
ATOM    215 2HG  ARG A  12       8.230  -4.112  14.231  1.00  0.00           H  
ATOM    216 1HD  ARG A  12       6.477  -3.273  15.710  1.00  0.00           H  
ATOM    217 2HD  ARG A  12       6.512  -4.835  16.571  1.00  0.00           H  
ATOM    218  HE  ARG A  12       9.160  -3.639  16.370  1.00  0.00           H  
ATOM    219 1HH1 ARG A  12       6.087  -3.415  18.176  1.00  0.00           H  
ATOM    220 2HH1 ARG A  12       6.833  -2.701  19.583  1.00  0.00           H  
ATOM    221 1HH2 ARG A  12      10.076  -2.740  18.228  1.00  0.00           H  
ATOM    222 2HH2 ARG A  12       9.095  -2.317  19.619  1.00  0.00           H  
ATOM    223  N   LYS A  13       4.858  -5.678  11.094  1.00  0.00           N  
ATOM    224  CA  LYS A  13       3.699  -6.212  10.389  1.00  0.00           C  
ATOM    225  C   LYS A  13       4.142  -7.126   9.247  1.00  0.00           C  
ATOM    226  O   LYS A  13       3.489  -8.141   8.965  1.00  0.00           O  
ATOM    227  CB  LYS A  13       2.831  -5.075   9.839  1.00  0.00           C  
ATOM    228  CG  LYS A  13       2.153  -4.167  10.855  1.00  0.00           C  
ATOM    229  CD  LYS A  13       0.669  -4.532  11.065  1.00  0.00           C  
ATOM    230  CE  LYS A  13       0.471  -5.577  12.157  1.00  0.00           C  
ATOM    231  NZ  LYS A  13      -0.976  -5.747  12.508  1.00  0.00           N  
ATOM    232  H   LYS A  13       5.034  -4.664  11.107  1.00  0.00           H  
ATOM    233  HA  LYS A  13       3.117  -6.810  11.086  1.00  0.00           H  
ATOM    234 1HB  LYS A  13       3.451  -4.429   9.213  1.00  0.00           H  
ATOM    235 2HB  LYS A  13       2.057  -5.494   9.218  1.00  0.00           H  
ATOM    236 1HG  LYS A  13       2.680  -4.229  11.809  1.00  0.00           H  
ATOM    237 2HG  LYS A  13       2.216  -3.137  10.504  1.00  0.00           H  
ATOM    238 1HD  LYS A  13       0.118  -3.627  11.330  1.00  0.00           H  
ATOM    239 2HD  LYS A  13       0.250  -4.918  10.134  1.00  0.00           H  
ATOM    240 1HE  LYS A  13       0.858  -6.533  11.814  1.00  0.00           H  
ATOM    241 2HE  LYS A  13       1.020  -5.270  13.048  1.00  0.00           H  
ATOM    242 1HZ  LYS A  13      -1.068  -6.444  13.234  1.00  0.00           H  
ATOM    243 2HZ  LYS A  13      -1.345  -4.865  12.838  1.00  0.00           H  
ATOM    244 3HZ  LYS A  13      -1.501  -6.042  11.696  1.00  0.00           H  
ATOM    245  N   ILE A  14       5.246  -6.767   8.586  1.00  0.00           N  
ATOM    246  CA  ILE A  14       5.764  -7.565   7.488  1.00  0.00           C  
ATOM    247  C   ILE A  14       6.242  -8.902   7.985  1.00  0.00           C  
ATOM    248  O   ILE A  14       5.930  -9.926   7.376  1.00  0.00           O  
ATOM    249  CB  ILE A  14       6.944  -6.866   6.791  1.00  0.00           C  
ATOM    250  CG1 ILE A  14       6.467  -5.652   6.092  1.00  0.00           C  
ATOM    251  CG2 ILE A  14       7.588  -7.855   5.776  1.00  0.00           C  
ATOM    252  CD1 ILE A  14       7.518  -4.671   5.670  1.00  0.00           C  
ATOM    253  H   ILE A  14       5.698  -5.880   8.834  1.00  0.00           H  
ATOM    254  HA  ILE A  14       4.969  -7.731   6.766  1.00  0.00           H  
ATOM    255  HB  ILE A  14       7.655  -6.544   7.534  1.00  0.00           H  
ATOM    256 1HG1 ILE A  14       5.985  -5.988   5.200  1.00  0.00           H  
ATOM    257 2HG1 ILE A  14       5.751  -5.154   6.714  1.00  0.00           H  
ATOM    258 1HG2 ILE A  14       8.423  -7.387   5.281  1.00  0.00           H  
ATOM    259 2HG2 ILE A  14       7.952  -8.734   6.282  1.00  0.00           H  
ATOM    260 3HG2 ILE A  14       6.844  -8.153   5.035  1.00  0.00           H  
ATOM    261 1HD1 ILE A  14       7.046  -3.844   5.148  1.00  0.00           H  
ATOM    262 2HD1 ILE A  14       8.034  -4.289   6.537  1.00  0.00           H  
ATOM    263 3HD1 ILE A  14       8.209  -5.147   5.028  1.00  0.00           H  
ATOM    264  N   GLU A  15       7.017  -8.915   9.069  1.00  0.00           N  
ATOM    265  CA  GLU A  15       7.535 -10.177   9.547  1.00  0.00           C  
ATOM    266  C   GLU A  15       6.419 -11.101  10.008  1.00  0.00           C  
ATOM    267  O   GLU A  15       6.492 -12.309   9.767  1.00  0.00           O  
ATOM    268  CB  GLU A  15       8.585  -9.983  10.630  1.00  0.00           C  
ATOM    269  CG  GLU A  15       9.354 -11.282  10.946  1.00  0.00           C  
ATOM    270  CD  GLU A  15      10.611 -11.080  11.760  1.00  0.00           C  
ATOM    271  OE1 GLU A  15      10.859  -9.992  12.212  1.00  0.00           O  
ATOM    272  OE2 GLU A  15      11.370 -12.013  11.868  1.00  0.00           O  
ATOM    273  H   GLU A  15       7.272  -8.036   9.538  1.00  0.00           H  
ATOM    274  HA  GLU A  15       8.030 -10.668   8.710  1.00  0.00           H  
ATOM    275 1HB  GLU A  15       9.272  -9.197  10.342  1.00  0.00           H  
ATOM    276 2HB  GLU A  15       8.089  -9.654  11.546  1.00  0.00           H  
ATOM    277 1HG  GLU A  15       8.695 -11.951  11.490  1.00  0.00           H  
ATOM    278 2HG  GLU A  15       9.614 -11.772  10.005  1.00  0.00           H  
ATOM    279  N   GLU A  16       5.369 -10.560  10.651  1.00  0.00           N  
ATOM    280  CA  GLU A  16       4.296 -11.447  11.077  1.00  0.00           C  
ATOM    281  C   GLU A  16       3.560 -12.012   9.857  1.00  0.00           C  
ATOM    282  O   GLU A  16       3.198 -13.195   9.846  1.00  0.00           O  
ATOM    283  CB  GLU A  16       3.310 -10.717  11.996  1.00  0.00           C  
ATOM    284  CG  GLU A  16       3.860 -10.342  13.389  1.00  0.00           C  
ATOM    285  CD  GLU A  16       4.262 -11.533  14.225  1.00  0.00           C  
ATOM    286  OE1 GLU A  16       3.530 -12.490  14.254  1.00  0.00           O  
ATOM    287  OE2 GLU A  16       5.318 -11.489  14.840  1.00  0.00           O  
ATOM    288  H   GLU A  16       5.345  -9.561  10.883  1.00  0.00           H  
ATOM    289  HA  GLU A  16       4.729 -12.278  11.628  1.00  0.00           H  
ATOM    290 1HB  GLU A  16       2.998  -9.788  11.510  1.00  0.00           H  
ATOM    291 2HB  GLU A  16       2.420 -11.329  12.134  1.00  0.00           H  
ATOM    292 1HG  GLU A  16       4.734  -9.708  13.258  1.00  0.00           H  
ATOM    293 2HG  GLU A  16       3.107  -9.764  13.921  1.00  0.00           H  
ATOM    294  N   ALA A  17       3.367 -11.190   8.809  1.00  0.00           N  
ATOM    295  CA  ALA A  17       2.706 -11.674   7.605  1.00  0.00           C  
ATOM    296  C   ALA A  17       3.536 -12.789   6.957  1.00  0.00           C  
ATOM    297  O   ALA A  17       2.994 -13.797   6.486  1.00  0.00           O  
ATOM    298  CB  ALA A  17       2.496 -10.527   6.629  1.00  0.00           C  
ATOM    299  H   ALA A  17       3.625 -10.199   8.875  1.00  0.00           H  
ATOM    300  HA  ALA A  17       1.741 -12.084   7.886  1.00  0.00           H  
ATOM    301 1HB  ALA A  17       1.994 -10.894   5.745  1.00  0.00           H  
ATOM    302 2HB  ALA A  17       1.890  -9.752   7.098  1.00  0.00           H  
ATOM    303 3HB  ALA A  17       3.458 -10.108   6.357  1.00  0.00           H  
ATOM    304  N   ILE A  18       4.863 -12.662   6.991  1.00  0.00           N  
ATOM    305  CA  ILE A  18       5.696 -13.698   6.399  1.00  0.00           C  
ATOM    306  C   ILE A  18       5.581 -14.997   7.195  1.00  0.00           C  
ATOM    307  O   ILE A  18       5.380 -16.069   6.615  1.00  0.00           O  
ATOM    308  CB  ILE A  18       7.186 -13.275   6.342  1.00  0.00           C  
ATOM    309  CG1 ILE A  18       7.359 -12.111   5.371  1.00  0.00           C  
ATOM    310  CG2 ILE A  18       8.053 -14.456   5.888  1.00  0.00           C  
ATOM    311  CD1 ILE A  18       8.702 -11.413   5.432  1.00  0.00           C  
ATOM    312  H   ILE A  18       5.272 -11.795   7.355  1.00  0.00           H  
ATOM    313  HA  ILE A  18       5.348 -13.880   5.385  1.00  0.00           H  
ATOM    314  HB  ILE A  18       7.509 -12.938   7.330  1.00  0.00           H  
ATOM    315 1HG1 ILE A  18       7.218 -12.476   4.383  1.00  0.00           H  
ATOM    316 2HG1 ILE A  18       6.599 -11.385   5.580  1.00  0.00           H  
ATOM    317 1HG2 ILE A  18       9.066 -14.146   5.852  1.00  0.00           H  
ATOM    318 2HG2 ILE A  18       7.969 -15.290   6.581  1.00  0.00           H  
ATOM    319 3HG2 ILE A  18       7.740 -14.781   4.898  1.00  0.00           H  
ATOM    320 1HD1 ILE A  18       8.713 -10.597   4.713  1.00  0.00           H  
ATOM    321 2HD1 ILE A  18       8.856 -11.016   6.426  1.00  0.00           H  
ATOM    322 3HD1 ILE A  18       9.506 -12.089   5.195  1.00  0.00           H  
ATOM    323  N   LYS A  19       5.675 -14.915   8.525  1.00  0.00           N  
ATOM    324  CA  LYS A  19       5.615 -16.105   9.377  1.00  0.00           C  
ATOM    325  C   LYS A  19       4.311 -16.880   9.242  1.00  0.00           C  
ATOM    326  O   LYS A  19       4.304 -18.111   9.295  1.00  0.00           O  
ATOM    327  CB  LYS A  19       5.827 -15.740  10.839  1.00  0.00           C  
ATOM    328  CG  LYS A  19       7.256 -15.339  11.195  1.00  0.00           C  
ATOM    329  CD  LYS A  19       7.447 -15.212  12.712  1.00  0.00           C  
ATOM    330  CE  LYS A  19       6.713 -13.997  13.269  1.00  0.00           C  
ATOM    331  NZ  LYS A  19       6.994 -13.769  14.716  1.00  0.00           N  
ATOM    332  H   LYS A  19       5.831 -13.995   8.951  1.00  0.00           H  
ATOM    333  HA  LYS A  19       6.422 -16.771   9.072  1.00  0.00           H  
ATOM    334 1HB  LYS A  19       5.170 -14.900  11.070  1.00  0.00           H  
ATOM    335 2HB  LYS A  19       5.530 -16.576  11.470  1.00  0.00           H  
ATOM    336 1HG  LYS A  19       7.944 -16.094  10.814  1.00  0.00           H  
ATOM    337 2HG  LYS A  19       7.501 -14.391  10.723  1.00  0.00           H  
ATOM    338 1HD  LYS A  19       7.076 -16.109  13.205  1.00  0.00           H  
ATOM    339 2HD  LYS A  19       8.510 -15.108  12.931  1.00  0.00           H  
ATOM    340 1HE  LYS A  19       7.011 -13.113  12.709  1.00  0.00           H  
ATOM    341 2HE  LYS A  19       5.641 -14.137  13.157  1.00  0.00           H  
ATOM    342 1HZ  LYS A  19       6.456 -12.929  14.993  1.00  0.00           H  
ATOM    343 2HZ  LYS A  19       6.696 -14.560  15.261  1.00  0.00           H  
ATOM    344 3HZ  LYS A  19       7.976 -13.605  14.858  1.00  0.00           H  
ATOM    345  N   ARG A  20       3.210 -16.172   9.021  1.00  0.00           N  
ATOM    346  CA  ARG A  20       1.903 -16.801   8.894  1.00  0.00           C  
ATOM    347  C   ARG A  20       1.611 -17.328   7.489  1.00  0.00           C  
ATOM    348  O   ARG A  20       0.534 -17.880   7.247  1.00  0.00           O  
ATOM    349  CB  ARG A  20       0.809 -15.821   9.278  1.00  0.00           C  
ATOM    350  CG  ARG A  20       0.768 -15.439  10.743  1.00  0.00           C  
ATOM    351  CD  ARG A  20      -0.220 -14.358  11.005  1.00  0.00           C  
ATOM    352  NE  ARG A  20      -1.620 -14.776  10.753  1.00  0.00           N  
ATOM    353  CZ  ARG A  20      -2.679 -13.929  10.715  1.00  0.00           C  
ATOM    354  NH1 ARG A  20      -2.495 -12.636  10.912  1.00  0.00           N  
ATOM    355  NH2 ARG A  20      -3.902 -14.387  10.477  1.00  0.00           N  
ATOM    356  H   ARG A  20       3.280 -15.147   9.031  1.00  0.00           H  
ATOM    357  HA  ARG A  20       1.868 -17.641   9.587  1.00  0.00           H  
ATOM    358 1HB  ARG A  20       0.955 -14.899   8.709  1.00  0.00           H  
ATOM    359 2HB  ARG A  20      -0.163 -16.224   9.000  1.00  0.00           H  
ATOM    360 1HG  ARG A  20       0.492 -16.309  11.335  1.00  0.00           H  
ATOM    361 2HG  ARG A  20       1.753 -15.084  11.054  1.00  0.00           H  
ATOM    362 1HD  ARG A  20      -0.134 -14.045  12.046  1.00  0.00           H  
ATOM    363 2HD  ARG A  20       0.015 -13.516  10.352  1.00  0.00           H  
ATOM    364  HE  ARG A  20      -1.807 -15.766  10.600  1.00  0.00           H  
ATOM    365 1HH1 ARG A  20      -1.570 -12.276  11.096  1.00  0.00           H  
ATOM    366 2HH1 ARG A  20      -3.281 -12.002  10.886  1.00  0.00           H  
ATOM    367 1HH2 ARG A  20      -4.083 -15.395  10.314  1.00  0.00           H  
ATOM    368 2HH2 ARG A  20      -4.687 -13.756  10.445  1.00  0.00           H  
ATOM    369  N   GLY A  21       2.532 -17.121   6.543  1.00  0.00           N  
ATOM    370  CA  GLY A  21       2.320 -17.558   5.172  1.00  0.00           C  
ATOM    371  C   GLY A  21       1.537 -16.531   4.373  1.00  0.00           C  
ATOM    372  O   GLY A  21       1.141 -16.770   3.226  1.00  0.00           O  
ATOM    373  H   GLY A  21       3.432 -16.686   6.778  1.00  0.00           H  
ATOM    374 1HA  GLY A  21       3.289 -17.727   4.702  1.00  0.00           H  
ATOM    375 2HA  GLY A  21       1.791 -18.509   5.172  1.00  0.00           H  
ATOM    376  N   ASN A  22       1.342 -15.354   4.949  1.00  0.00           N  
ATOM    377  CA  ASN A  22       0.580 -14.306   4.318  1.00  0.00           C  
ATOM    378  C   ASN A  22       1.504 -13.516   3.404  1.00  0.00           C  
ATOM    379  O   ASN A  22       1.844 -12.353   3.650  1.00  0.00           O  
ATOM    380  CB  ASN A  22      -0.117 -13.475   5.386  1.00  0.00           C  
ATOM    381  CG  ASN A  22      -1.244 -14.218   6.069  1.00  0.00           C  
ATOM    382  OD1 ASN A  22      -1.882 -15.121   5.512  1.00  0.00           O  
ATOM    383  ND2 ASN A  22      -1.523 -13.827   7.276  1.00  0.00           N  
ATOM    384  H   ASN A  22       1.758 -15.162   5.859  1.00  0.00           H  
ATOM    385  HA  ASN A  22      -0.188 -14.762   3.690  1.00  0.00           H  
ATOM    386 1HB  ASN A  22       0.601 -13.248   6.149  1.00  0.00           H  
ATOM    387 2HB  ASN A  22      -0.460 -12.546   5.028  1.00  0.00           H  
ATOM    388 1HD2 ASN A  22      -2.278 -14.265   7.770  1.00  0.00           H  
ATOM    389 2HD2 ASN A  22      -1.001 -13.087   7.699  1.00  0.00           H  
ATOM    390  N   LYS A  23       1.853 -14.180   2.301  1.00  0.00           N  
ATOM    391  CA  LYS A  23       2.846 -13.715   1.343  1.00  0.00           C  
ATOM    392  C   LYS A  23       2.446 -12.431   0.634  1.00  0.00           C  
ATOM    393  O   LYS A  23       3.286 -11.576   0.350  1.00  0.00           O  
ATOM    394  CB  LYS A  23       3.038 -14.771   0.246  1.00  0.00           C  
ATOM    395  CG  LYS A  23       3.635 -16.149   0.640  1.00  0.00           C  
ATOM    396  CD  LYS A  23       5.062 -16.047   1.080  1.00  0.00           C  
ATOM    397  CE  LYS A  23       5.744 -17.399   1.192  1.00  0.00           C  
ATOM    398  NZ  LYS A  23       7.141 -17.266   1.726  1.00  0.00           N  
ATOM    399  H   LYS A  23       1.461 -15.127   2.233  1.00  0.00           H  
ATOM    400  HA  LYS A  23       3.768 -13.536   1.884  1.00  0.00           H  
ATOM    401 1HB  LYS A  23       2.079 -14.964  -0.196  1.00  0.00           H  
ATOM    402 2HB  LYS A  23       3.668 -14.353  -0.539  1.00  0.00           H  
ATOM    403 1HG  LYS A  23       3.047 -16.582   1.447  1.00  0.00           H  
ATOM    404 2HG  LYS A  23       3.583 -16.817  -0.217  1.00  0.00           H  
ATOM    405 1HD  LYS A  23       5.610 -15.459   0.346  1.00  0.00           H  
ATOM    406 2HD  LYS A  23       5.105 -15.555   2.050  1.00  0.00           H  
ATOM    407 1HE  LYS A  23       5.170 -18.055   1.844  1.00  0.00           H  
ATOM    408 2HE  LYS A  23       5.794 -17.841   0.197  1.00  0.00           H  
ATOM    409 1HZ  LYS A  23       7.583 -18.171   1.769  1.00  0.00           H  
ATOM    410 2HZ  LYS A  23       7.720 -16.632   1.122  1.00  0.00           H  
ATOM    411 3HZ  LYS A  23       7.112 -16.870   2.648  1.00  0.00           H  
ATOM    412  N   ILE A  24       1.164 -12.321   0.327  1.00  0.00           N  
ATOM    413  CA  ILE A  24       0.607 -11.184  -0.391  1.00  0.00           C  
ATOM    414  C   ILE A  24       0.611  -9.954   0.499  1.00  0.00           C  
ATOM    415  O   ILE A  24       0.956  -8.853   0.058  1.00  0.00           O  
ATOM    416  CB  ILE A  24      -0.788 -11.546  -0.895  1.00  0.00           C  
ATOM    417  CG1 ILE A  24      -0.634 -12.633  -1.968  1.00  0.00           C  
ATOM    418  CG2 ILE A  24      -1.510 -10.317  -1.385  1.00  0.00           C  
ATOM    419  CD1 ILE A  24      -1.899 -13.341  -2.350  1.00  0.00           C  
ATOM    420  H   ILE A  24       0.561 -13.087   0.591  1.00  0.00           H  
ATOM    421  HA  ILE A  24       1.234 -10.976  -1.253  1.00  0.00           H  
ATOM    422  HB  ILE A  24      -1.328 -11.980  -0.133  1.00  0.00           H  
ATOM    423 1HG1 ILE A  24      -0.217 -12.181  -2.867  1.00  0.00           H  
ATOM    424 2HG1 ILE A  24       0.061 -13.385  -1.608  1.00  0.00           H  
ATOM    425 1HG2 ILE A  24      -2.497 -10.584  -1.743  1.00  0.00           H  
ATOM    426 2HG2 ILE A  24      -1.614  -9.594  -0.587  1.00  0.00           H  
ATOM    427 3HG2 ILE A  24      -0.938  -9.876  -2.191  1.00  0.00           H  
ATOM    428 1HD1 ILE A  24      -1.637 -14.071  -3.081  1.00  0.00           H  
ATOM    429 2HD1 ILE A  24      -2.320 -13.840  -1.484  1.00  0.00           H  
ATOM    430 3HD1 ILE A  24      -2.629 -12.648  -2.767  1.00  0.00           H  
ATOM    431  N   SER A  25       0.209 -10.147   1.741  1.00  0.00           N  
ATOM    432  CA  SER A  25       0.204  -9.100   2.735  1.00  0.00           C  
ATOM    433  C   SER A  25       1.615  -8.601   2.979  1.00  0.00           C  
ATOM    434  O   SER A  25       1.849  -7.388   3.050  1.00  0.00           O  
ATOM    435  CB  SER A  25      -0.368  -9.629   3.998  1.00  0.00           C  
ATOM    436  OG  SER A  25      -0.313  -8.695   5.003  1.00  0.00           O  
ATOM    437  H   SER A  25      -0.105 -11.069   2.001  1.00  0.00           H  
ATOM    438  HA  SER A  25      -0.407  -8.275   2.376  1.00  0.00           H  
ATOM    439 1HB  SER A  25      -1.405  -9.914   3.831  1.00  0.00           H  
ATOM    440 2HB  SER A  25       0.169 -10.508   4.293  1.00  0.00           H  
ATOM    441  HG  SER A  25      -0.740  -9.128   5.759  1.00  0.00           H  
ATOM    442  N   ALA A  26       2.572  -9.535   3.100  1.00  0.00           N  
ATOM    443  CA  ALA A  26       3.941  -9.122   3.307  1.00  0.00           C  
ATOM    444  C   ALA A  26       4.442  -8.328   2.104  1.00  0.00           C  
ATOM    445  O   ALA A  26       5.094  -7.305   2.305  1.00  0.00           O  
ATOM    446  CB  ALA A  26       4.813 -10.329   3.533  1.00  0.00           C  
ATOM    447  H   ALA A  26       2.333 -10.528   3.086  1.00  0.00           H  
ATOM    448  HA  ALA A  26       3.982  -8.483   4.184  1.00  0.00           H  
ATOM    449 1HB  ALA A  26       5.839 -10.014   3.697  1.00  0.00           H  
ATOM    450 2HB  ALA A  26       4.460 -10.888   4.390  1.00  0.00           H  
ATOM    451 3HB  ALA A  26       4.749 -10.948   2.652  1.00  0.00           H  
ATOM    452  N   GLU A  27       4.070  -8.705   0.869  1.00  0.00           N  
ATOM    453  CA  GLU A  27       4.529  -7.967  -0.308  1.00  0.00           C  
ATOM    454  C   GLU A  27       3.957  -6.551  -0.319  1.00  0.00           C  
ATOM    455  O   GLU A  27       4.679  -5.589  -0.603  1.00  0.00           O  
ATOM    456  CB  GLU A  27       4.124  -8.693  -1.592  1.00  0.00           C  
ATOM    457  CG  GLU A  27       4.605  -8.045  -2.910  1.00  0.00           C  
ATOM    458  CD  GLU A  27       6.114  -8.056  -3.085  1.00  0.00           C  
ATOM    459  OE1 GLU A  27       6.762  -8.802  -2.384  1.00  0.00           O  
ATOM    460  OE2 GLU A  27       6.614  -7.324  -3.916  1.00  0.00           O  
ATOM    461  H   GLU A  27       3.554  -9.583   0.735  1.00  0.00           H  
ATOM    462  HA  GLU A  27       5.618  -7.903  -0.270  1.00  0.00           H  
ATOM    463 1HB  GLU A  27       4.497  -9.716  -1.561  1.00  0.00           H  
ATOM    464 2HB  GLU A  27       3.034  -8.755  -1.634  1.00  0.00           H  
ATOM    465 1HG  GLU A  27       4.155  -8.581  -3.742  1.00  0.00           H  
ATOM    466 2HG  GLU A  27       4.247  -7.017  -2.948  1.00  0.00           H  
ATOM    467  N   PHE A  28       2.679  -6.410   0.058  1.00  0.00           N  
ATOM    468  CA  PHE A  28       2.047  -5.098   0.146  1.00  0.00           C  
ATOM    469  C   PHE A  28       2.794  -4.195   1.095  1.00  0.00           C  
ATOM    470  O   PHE A  28       3.178  -3.068   0.744  1.00  0.00           O  
ATOM    471  CB  PHE A  28       0.598  -5.274   0.623  1.00  0.00           C  
ATOM    472  CG  PHE A  28      -0.101  -4.035   1.151  1.00  0.00           C  
ATOM    473  CD1 PHE A  28      -0.494  -3.006   0.347  1.00  0.00           C  
ATOM    474  CD2 PHE A  28      -0.402  -3.957   2.522  1.00  0.00           C  
ATOM    475  CE1 PHE A  28      -1.158  -1.922   0.885  1.00  0.00           C  
ATOM    476  CE2 PHE A  28      -1.072  -2.878   3.048  1.00  0.00           C  
ATOM    477  CZ  PHE A  28      -1.450  -1.864   2.229  1.00  0.00           C  
ATOM    478  H   PHE A  28       2.123  -7.252   0.242  1.00  0.00           H  
ATOM    479  HA  PHE A  28       2.053  -4.646  -0.844  1.00  0.00           H  
ATOM    480 1HB  PHE A  28       0.007  -5.666  -0.202  1.00  0.00           H  
ATOM    481 2HB  PHE A  28       0.575  -6.026   1.400  1.00  0.00           H  
ATOM    482  HD1 PHE A  28      -0.277  -3.043  -0.721  1.00  0.00           H  
ATOM    483  HD2 PHE A  28      -0.103  -4.773   3.172  1.00  0.00           H  
ATOM    484  HE1 PHE A  28      -1.455  -1.106   0.240  1.00  0.00           H  
ATOM    485  HE2 PHE A  28      -1.304  -2.822   4.109  1.00  0.00           H  
ATOM    486  HZ  PHE A  28      -1.979  -1.002   2.635  1.00  0.00           H  
ATOM    487  N   LEU A  29       3.045  -4.702   2.288  1.00  0.00           N  
ATOM    488  CA  LEU A  29       3.717  -3.910   3.277  1.00  0.00           C  
ATOM    489  C   LEU A  29       5.163  -3.632   2.908  1.00  0.00           C  
ATOM    490  O   LEU A  29       5.654  -2.539   3.180  1.00  0.00           O  
ATOM    491  CB  LEU A  29       3.672  -4.624   4.591  1.00  0.00           C  
ATOM    492  CG  LEU A  29       2.366  -4.780   5.285  1.00  0.00           C  
ATOM    493  CD1 LEU A  29       2.615  -5.724   6.419  1.00  0.00           C  
ATOM    494  CD2 LEU A  29       1.845  -3.431   5.797  1.00  0.00           C  
ATOM    495  H   LEU A  29       2.725  -5.652   2.516  1.00  0.00           H  
ATOM    496  HA  LEU A  29       3.204  -2.959   3.350  1.00  0.00           H  
ATOM    497 1HB  LEU A  29       4.025  -5.629   4.405  1.00  0.00           H  
ATOM    498 2HB  LEU A  29       4.336  -4.110   5.266  1.00  0.00           H  
ATOM    499  HG  LEU A  29       1.639  -5.221   4.617  1.00  0.00           H  
ATOM    500 1HD1 LEU A  29       1.720  -5.894   6.980  1.00  0.00           H  
ATOM    501 2HD1 LEU A  29       2.976  -6.675   6.033  1.00  0.00           H  
ATOM    502 3HD1 LEU A  29       3.357  -5.288   7.056  1.00  0.00           H  
ATOM    503 1HD2 LEU A  29       0.909  -3.580   6.328  1.00  0.00           H  
ATOM    504 2HD2 LEU A  29       2.575  -2.989   6.478  1.00  0.00           H  
ATOM    505 3HD2 LEU A  29       1.671  -2.754   4.966  1.00  0.00           H  
ATOM    506  N   ILE A  30       5.858  -4.588   2.277  1.00  0.00           N  
ATOM    507  CA  ILE A  30       7.242  -4.352   1.891  1.00  0.00           C  
ATOM    508  C   ILE A  30       7.352  -3.262   0.876  1.00  0.00           C  
ATOM    509  O   ILE A  30       8.234  -2.418   0.998  1.00  0.00           O  
ATOM    510  CB  ILE A  30       7.957  -5.605   1.341  1.00  0.00           C  
ATOM    511  CG1 ILE A  30       8.159  -6.604   2.477  1.00  0.00           C  
ATOM    512  CG2 ILE A  30       9.327  -5.204   0.642  1.00  0.00           C  
ATOM    513  CD1 ILE A  30       8.534  -7.958   2.030  1.00  0.00           C  
ATOM    514  H   ILE A  30       5.430  -5.504   2.104  1.00  0.00           H  
ATOM    515  HA  ILE A  30       7.770  -4.031   2.774  1.00  0.00           H  
ATOM    516  HB  ILE A  30       7.308  -6.089   0.604  1.00  0.00           H  
ATOM    517 1HG1 ILE A  30       8.952  -6.247   3.116  1.00  0.00           H  
ATOM    518 2HG1 ILE A  30       7.255  -6.658   3.053  1.00  0.00           H  
ATOM    519 1HG2 ILE A  30       9.821  -6.082   0.246  1.00  0.00           H  
ATOM    520 2HG2 ILE A  30       9.150  -4.521  -0.187  1.00  0.00           H  
ATOM    521 3HG2 ILE A  30       9.984  -4.724   1.355  1.00  0.00           H  
ATOM    522 1HD1 ILE A  30       8.661  -8.616   2.890  1.00  0.00           H  
ATOM    523 2HD1 ILE A  30       7.744  -8.318   1.401  1.00  0.00           H  
ATOM    524 3HD1 ILE A  30       9.445  -7.916   1.474  1.00  0.00           H  
ATOM    525  N   ASN A  31       6.499  -3.272  -0.143  1.00  0.00           N  
ATOM    526  CA  ASN A  31       6.611  -2.236  -1.145  1.00  0.00           C  
ATOM    527  C   ASN A  31       6.276  -0.876  -0.552  1.00  0.00           C  
ATOM    528  O   ASN A  31       6.930   0.122  -0.877  1.00  0.00           O  
ATOM    529  CB  ASN A  31       5.758  -2.605  -2.329  1.00  0.00           C  
ATOM    530  CG  ASN A  31       6.412  -3.715  -3.093  1.00  0.00           C  
ATOM    531  OD1 ASN A  31       7.651  -3.811  -3.085  1.00  0.00           O  
ATOM    532  ND2 ASN A  31       5.633  -4.563  -3.707  1.00  0.00           N  
ATOM    533  H   ASN A  31       5.799  -4.021  -0.228  1.00  0.00           H  
ATOM    534  HA  ASN A  31       7.648  -2.185  -1.471  1.00  0.00           H  
ATOM    535 1HB  ASN A  31       4.777  -2.944  -1.977  1.00  0.00           H  
ATOM    536 2HB  ASN A  31       5.608  -1.742  -2.975  1.00  0.00           H  
ATOM    537 1HD2 ASN A  31       6.040  -5.375  -4.177  1.00  0.00           H  
ATOM    538 2HD2 ASN A  31       4.642  -4.459  -3.666  1.00  0.00           H  
ATOM    539  N   LEU A  32       5.327  -0.817   0.385  1.00  0.00           N  
ATOM    540  CA  LEU A  32       5.084   0.472   0.989  1.00  0.00           C  
ATOM    541  C   LEU A  32       6.263   0.880   1.836  1.00  0.00           C  
ATOM    542  O   LEU A  32       6.747   2.014   1.725  1.00  0.00           O  
ATOM    543  CB  LEU A  32       3.862   0.402   1.893  1.00  0.00           C  
ATOM    544  CG  LEU A  32       2.519   0.277   1.251  1.00  0.00           C  
ATOM    545  CD1 LEU A  32       1.529  -0.029   2.321  1.00  0.00           C  
ATOM    546  CD2 LEU A  32       2.164   1.590   0.586  1.00  0.00           C  
ATOM    547  H   LEU A  32       4.757  -1.635   0.626  1.00  0.00           H  
ATOM    548  HA  LEU A  32       4.957   1.207   0.205  1.00  0.00           H  
ATOM    549 1HB  LEU A  32       3.985  -0.471   2.522  1.00  0.00           H  
ATOM    550 2HB  LEU A  32       3.852   1.277   2.522  1.00  0.00           H  
ATOM    551  HG  LEU A  32       2.512  -0.531   0.514  1.00  0.00           H  
ATOM    552 1HD1 LEU A  32       0.566  -0.086   1.888  1.00  0.00           H  
ATOM    553 2HD1 LEU A  32       1.778  -0.978   2.800  1.00  0.00           H  
ATOM    554 3HD1 LEU A  32       1.548   0.754   3.043  1.00  0.00           H  
ATOM    555 1HD2 LEU A  32       1.183   1.510   0.136  1.00  0.00           H  
ATOM    556 2HD2 LEU A  32       2.166   2.379   1.336  1.00  0.00           H  
ATOM    557 3HD2 LEU A  32       2.880   1.827  -0.189  1.00  0.00           H  
ATOM    558  N   ALA A  33       6.797  -0.052   2.627  1.00  0.00           N  
ATOM    559  CA  ALA A  33       7.904   0.233   3.509  1.00  0.00           C  
ATOM    560  C   ALA A  33       9.097   0.696   2.710  1.00  0.00           C  
ATOM    561  O   ALA A  33       9.815   1.582   3.152  1.00  0.00           O  
ATOM    562  CB  ALA A  33       8.246  -0.971   4.356  1.00  0.00           C  
ATOM    563  H   ALA A  33       6.382  -0.985   2.664  1.00  0.00           H  
ATOM    564  HA  ALA A  33       7.604   1.051   4.170  1.00  0.00           H  
ATOM    565 1HB  ALA A  33       9.064  -0.737   5.034  1.00  0.00           H  
ATOM    566 2HB  ALA A  33       7.374  -1.269   4.928  1.00  0.00           H  
ATOM    567 3HB  ALA A  33       8.536  -1.787   3.699  1.00  0.00           H  
ATOM    568  N   LYS A  34       9.284   0.105   1.520  1.00  0.00           N  
ATOM    569  CA  LYS A  34      10.388   0.448   0.648  1.00  0.00           C  
ATOM    570  C   LYS A  34      10.269   1.896   0.189  1.00  0.00           C  
ATOM    571  O   LYS A  34      11.258   2.644   0.203  1.00  0.00           O  
ATOM    572  CB  LYS A  34      10.432  -0.518  -0.529  1.00  0.00           C  
ATOM    573  CG  LYS A  34      11.664  -0.401  -1.423  1.00  0.00           C  
ATOM    574  CD  LYS A  34      11.703  -1.525  -2.489  1.00  0.00           C  
ATOM    575  CE  LYS A  34      12.061  -2.890  -1.853  1.00  0.00           C  
ATOM    576  NZ  LYS A  34      12.317  -3.949  -2.862  1.00  0.00           N  
ATOM    577  H   LYS A  34       8.665  -0.659   1.253  1.00  0.00           H  
ATOM    578  HA  LYS A  34      11.305   0.325   1.198  1.00  0.00           H  
ATOM    579 1HB  LYS A  34      10.359  -1.523  -0.142  1.00  0.00           H  
ATOM    580 2HB  LYS A  34       9.553  -0.355  -1.151  1.00  0.00           H  
ATOM    581 1HG  LYS A  34      11.647   0.568  -1.929  1.00  0.00           H  
ATOM    582 2HG  LYS A  34      12.562  -0.452  -0.810  1.00  0.00           H  
ATOM    583 1HD  LYS A  34      10.721  -1.601  -2.962  1.00  0.00           H  
ATOM    584 2HD  LYS A  34      12.440  -1.281  -3.255  1.00  0.00           H  
ATOM    585 1HE  LYS A  34      12.951  -2.768  -1.241  1.00  0.00           H  
ATOM    586 2HE  LYS A  34      11.243  -3.230  -1.225  1.00  0.00           H  
ATOM    587 1HZ  LYS A  34      12.548  -4.823  -2.354  1.00  0.00           H  
ATOM    588 2HZ  LYS A  34      11.503  -4.127  -3.432  1.00  0.00           H  
ATOM    589 3HZ  LYS A  34      13.088  -3.692  -3.451  1.00  0.00           H  
ATOM    590  N   ASN A  35       9.059   2.333  -0.160  1.00  0.00           N  
ATOM    591  CA  ASN A  35       8.910   3.720  -0.559  1.00  0.00           C  
ATOM    592  C   ASN A  35       9.118   4.654   0.634  1.00  0.00           C  
ATOM    593  O   ASN A  35       9.732   5.716   0.493  1.00  0.00           O  
ATOM    594  CB  ASN A  35       7.556   3.951  -1.200  1.00  0.00           C  
ATOM    595  CG  ASN A  35       7.466   3.386  -2.600  1.00  0.00           C  
ATOM    596  OD1 ASN A  35       8.481   3.186  -3.281  1.00  0.00           O  
ATOM    597  ND2 ASN A  35       6.263   3.128  -3.048  1.00  0.00           N  
ATOM    598  H   ASN A  35       8.271   1.673  -0.215  1.00  0.00           H  
ATOM    599  HA  ASN A  35       9.682   3.953  -1.292  1.00  0.00           H  
ATOM    600 1HB  ASN A  35       6.785   3.475  -0.583  1.00  0.00           H  
ATOM    601 2HB  ASN A  35       7.340   5.017  -1.228  1.00  0.00           H  
ATOM    602 1HD2 ASN A  35       6.142   2.757  -3.969  1.00  0.00           H  
ATOM    603 2HD2 ASN A  35       5.464   3.301  -2.472  1.00  0.00           H  
ATOM    604  N   PHE A  36       8.691   4.237   1.834  1.00  0.00           N  
ATOM    605  CA  PHE A  36       8.856   5.112   2.990  1.00  0.00           C  
ATOM    606  C   PHE A  36      10.316   5.230   3.415  1.00  0.00           C  
ATOM    607  O   PHE A  36      10.785   6.334   3.670  1.00  0.00           O  
ATOM    608  CB  PHE A  36       8.050   4.638   4.203  1.00  0.00           C  
ATOM    609  CG  PHE A  36       6.581   4.870   4.171  1.00  0.00           C  
ATOM    610  CD1 PHE A  36       5.690   3.861   3.849  1.00  0.00           C  
ATOM    611  CD2 PHE A  36       6.078   6.101   4.504  1.00  0.00           C  
ATOM    612  CE1 PHE A  36       4.343   4.081   3.825  1.00  0.00           C  
ATOM    613  CE2 PHE A  36       4.745   6.313   4.499  1.00  0.00           C  
ATOM    614  CZ  PHE A  36       3.869   5.301   4.143  1.00  0.00           C  
ATOM    615  H   PHE A  36       8.169   3.356   1.898  1.00  0.00           H  
ATOM    616  HA  PHE A  36       8.499   6.104   2.713  1.00  0.00           H  
ATOM    617 1HB  PHE A  36       8.234   3.576   4.369  1.00  0.00           H  
ATOM    618 2HB  PHE A  36       8.413   5.177   5.051  1.00  0.00           H  
ATOM    619  HD1 PHE A  36       6.065   2.901   3.629  1.00  0.00           H  
ATOM    620  HD2 PHE A  36       6.754   6.913   4.782  1.00  0.00           H  
ATOM    621  HE1 PHE A  36       3.654   3.283   3.567  1.00  0.00           H  
ATOM    622  HE2 PHE A  36       4.377   7.293   4.784  1.00  0.00           H  
ATOM    623  HZ  PHE A  36       2.808   5.468   4.128  1.00  0.00           H  
ATOM    624  N   ILE A  37      11.074   4.134   3.418  1.00  0.00           N  
ATOM    625  CA  ILE A  37      12.476   4.230   3.835  1.00  0.00           C  
ATOM    626  C   ILE A  37      13.303   5.023   2.864  1.00  0.00           C  
ATOM    627  O   ILE A  37      14.253   5.704   3.260  1.00  0.00           O  
ATOM    628  CB  ILE A  37      13.137   2.847   3.999  1.00  0.00           C  
ATOM    629  CG1 ILE A  37      13.117   2.091   2.635  1.00  0.00           C  
ATOM    630  CG2 ILE A  37      12.512   2.106   5.069  1.00  0.00           C  
ATOM    631  CD1 ILE A  37      13.800   0.838   2.568  1.00  0.00           C  
ATOM    632  H   ILE A  37      10.653   3.231   3.184  1.00  0.00           H  
ATOM    633  HA  ILE A  37      12.504   4.737   4.799  1.00  0.00           H  
ATOM    634  HB  ILE A  37      14.190   2.994   4.258  1.00  0.00           H  
ATOM    635 1HG1 ILE A  37      12.113   1.954   2.382  1.00  0.00           H  
ATOM    636 2HG1 ILE A  37      13.604   2.648   1.881  1.00  0.00           H  
ATOM    637 1HG2 ILE A  37      13.021   1.180   5.175  1.00  0.00           H  
ATOM    638 2HG2 ILE A  37      12.604   2.680   5.977  1.00  0.00           H  
ATOM    639 3HG2 ILE A  37      11.472   1.933   4.856  1.00  0.00           H  
ATOM    640 1HD1 ILE A  37      13.716   0.432   1.562  1.00  0.00           H  
ATOM    641 2HD1 ILE A  37      14.800   1.033   2.787  1.00  0.00           H  
ATOM    642 3HD1 ILE A  37      13.382   0.138   3.267  1.00  0.00           H  
ATOM    643  N   HIS A  38      12.950   4.958   1.584  1.00  0.00           N  
ATOM    644  CA  HIS A  38      13.688   5.690   0.598  1.00  0.00           C  
ATOM    645  C   HIS A  38      13.428   7.173   0.777  1.00  0.00           C  
ATOM    646  O   HIS A  38      14.346   7.969   0.990  1.00  0.00           O  
ATOM    647  CB  HIS A  38      13.269   5.217  -0.792  1.00  0.00           C  
ATOM    648  CG  HIS A  38      14.073   5.765  -1.878  1.00  0.00           C  
ATOM    649  ND1 HIS A  38      15.362   5.328  -2.135  1.00  0.00           N  
ATOM    650  CD2 HIS A  38      13.806   6.724  -2.794  1.00  0.00           C  
ATOM    651  CE1 HIS A  38      15.847   5.996  -3.171  1.00  0.00           C  
ATOM    652  NE2 HIS A  38      14.922   6.848  -3.589  1.00  0.00           N  
ATOM    653  H   HIS A  38      12.186   4.338   1.285  1.00  0.00           H  
ATOM    654  HA  HIS A  38      14.751   5.517   0.724  1.00  0.00           H  
ATOM    655 1HB  HIS A  38      13.323   4.128  -0.835  1.00  0.00           H  
ATOM    656 2HB  HIS A  38      12.225   5.489  -0.966  1.00  0.00           H  
ATOM    657  HD2 HIS A  38      12.876   7.288  -2.883  1.00  0.00           H  
ATOM    658  HE1 HIS A  38      16.838   5.870  -3.608  1.00  0.00           H  
ATOM    659  HE2 HIS A  38      15.015   7.490  -4.365  1.00  0.00           H  
ATOM    660  N   VAL A  39      12.154   7.535   0.816  1.00  0.00           N  
ATOM    661  CA  VAL A  39      11.748   8.920   0.903  1.00  0.00           C  
ATOM    662  C   VAL A  39      12.168   9.569   2.218  1.00  0.00           C  
ATOM    663  O   VAL A  39      12.556  10.739   2.237  1.00  0.00           O  
ATOM    664  CB  VAL A  39      10.233   9.023   0.677  1.00  0.00           C  
ATOM    665  CG1 VAL A  39       9.745  10.425   0.933  1.00  0.00           C  
ATOM    666  CG2 VAL A  39       9.938   8.619  -0.755  1.00  0.00           C  
ATOM    667  H   VAL A  39      11.428   6.822   0.716  1.00  0.00           H  
ATOM    668  HA  VAL A  39      12.232   9.461   0.095  1.00  0.00           H  
ATOM    669  HB  VAL A  39       9.712   8.349   1.365  1.00  0.00           H  
ATOM    670 1HG1 VAL A  39       8.693  10.443   0.745  1.00  0.00           H  
ATOM    671 2HG1 VAL A  39       9.939  10.716   1.963  1.00  0.00           H  
ATOM    672 3HG1 VAL A  39      10.251  11.116   0.257  1.00  0.00           H  
ATOM    673 1HG2 VAL A  39       8.863   8.673  -0.937  1.00  0.00           H  
ATOM    674 2HG2 VAL A  39      10.462   9.293  -1.416  1.00  0.00           H  
ATOM    675 3HG2 VAL A  39      10.279   7.609  -0.940  1.00  0.00           H  
ATOM    676  N   LEU A  40      12.074   8.830   3.317  1.00  0.00           N  
ATOM    677  CA  LEU A  40      12.403   9.349   4.629  1.00  0.00           C  
ATOM    678  C   LEU A  40      13.900   9.241   4.975  1.00  0.00           C  
ATOM    679  O   LEU A  40      14.296   9.645   6.071  1.00  0.00           O  
ATOM    680  CB  LEU A  40      11.591   8.583   5.700  1.00  0.00           C  
ATOM    681  CG  LEU A  40      10.004   8.673   5.625  1.00  0.00           C  
ATOM    682  CD1 LEU A  40       9.389   7.739   6.720  1.00  0.00           C  
ATOM    683  CD2 LEU A  40       9.544  10.113   5.794  1.00  0.00           C  
ATOM    684  H   LEU A  40      11.730   7.870   3.256  1.00  0.00           H  
ATOM    685  HA  LEU A  40      12.142  10.403   4.652  1.00  0.00           H  
ATOM    686 1HB  LEU A  40      11.863   7.530   5.634  1.00  0.00           H  
ATOM    687 2HB  LEU A  40      11.894   8.946   6.680  1.00  0.00           H  
ATOM    688  HG  LEU A  40       9.662   8.313   4.655  1.00  0.00           H  
ATOM    689 1HD1 LEU A  40       8.301   7.775   6.667  1.00  0.00           H  
ATOM    690 2HD1 LEU A  40       9.724   6.721   6.548  1.00  0.00           H  
ATOM    691 3HD1 LEU A  40       9.710   8.061   7.696  1.00  0.00           H  
ATOM    692 1HD2 LEU A  40       8.456  10.149   5.742  1.00  0.00           H  
ATOM    693 2HD2 LEU A  40       9.878  10.490   6.756  1.00  0.00           H  
ATOM    694 3HD2 LEU A  40       9.954  10.734   5.004  1.00  0.00           H  
ATOM    695  N   GLY A  41      14.724   8.637   4.101  1.00  0.00           N  
ATOM    696  CA  GLY A  41      16.160   8.506   4.373  1.00  0.00           C  
ATOM    697  C   GLY A  41      16.559   7.547   5.514  1.00  0.00           C  
ATOM    698  O   GLY A  41      17.507   7.842   6.244  1.00  0.00           O  
ATOM    699  H   GLY A  41      14.383   8.363   3.172  1.00  0.00           H  
ATOM    700 1HA  GLY A  41      16.645   8.177   3.454  1.00  0.00           H  
ATOM    701 2HA  GLY A  41      16.561   9.495   4.587  1.00  0.00           H  
ATOM    702  N   ASP A  42      15.826   6.449   5.730  1.00  0.00           N  
ATOM    703  CA  ASP A  42      16.141   5.555   6.866  1.00  0.00           C  
ATOM    704  C   ASP A  42      16.853   4.231   6.482  1.00  0.00           C  
ATOM    705  O   ASP A  42      16.217   3.287   5.985  1.00  0.00           O  
ATOM    706  CB  ASP A  42      14.853   5.318   7.663  1.00  0.00           C  
ATOM    707  CG  ASP A  42      15.029   4.488   8.929  1.00  0.00           C  
ATOM    708  OD1 ASP A  42      15.860   3.593   8.925  1.00  0.00           O  
ATOM    709  OD2 ASP A  42      14.388   4.791   9.911  1.00  0.00           O  
ATOM    710  H   ASP A  42      15.082   6.226   5.065  1.00  0.00           H  
ATOM    711  HA  ASP A  42      16.818   6.096   7.528  1.00  0.00           H  
ATOM    712 1HB  ASP A  42      14.418   6.283   7.934  1.00  0.00           H  
ATOM    713 2HB  ASP A  42      14.137   4.813   7.015  1.00  0.00           H  
ATOM    714  N   ASP A  43      18.189   4.168   6.694  1.00  0.00           N  
ATOM    715  CA  ASP A  43      18.960   3.010   6.258  1.00  0.00           C  
ATOM    716  C   ASP A  43      18.880   1.801   7.198  1.00  0.00           C  
ATOM    717  O   ASP A  43      19.070   0.665   6.751  1.00  0.00           O  
ATOM    718  CB  ASP A  43      20.418   3.408   6.061  1.00  0.00           C  
ATOM    719  CG  ASP A  43      21.059   3.920   7.336  1.00  0.00           C  
ATOM    720  OD1 ASP A  43      20.467   4.765   7.980  1.00  0.00           O  
ATOM    721  OD2 ASP A  43      22.140   3.452   7.671  1.00  0.00           O  
ATOM    722  H   ASP A  43      18.688   4.940   7.150  1.00  0.00           H  
ATOM    723  HA  ASP A  43      18.570   2.706   5.290  1.00  0.00           H  
ATOM    724 1HB  ASP A  43      20.978   2.559   5.686  1.00  0.00           H  
ATOM    725 2HB  ASP A  43      20.475   4.194   5.306  1.00  0.00           H  
ATOM    726  N   GLU A  44      18.573   2.013   8.483  1.00  0.00           N  
ATOM    727  CA  GLU A  44      18.500   0.872   9.394  1.00  0.00           C  
ATOM    728  C   GLU A  44      17.275   0.053   9.039  1.00  0.00           C  
ATOM    729  O   GLU A  44      17.318  -1.185   8.974  1.00  0.00           O  
ATOM    730  CB  GLU A  44      18.418   1.335  10.853  1.00  0.00           C  
ATOM    731  CG  GLU A  44      18.391   0.207  11.904  1.00  0.00           C  
ATOM    732  CD  GLU A  44      19.660  -0.626  11.962  1.00  0.00           C  
ATOM    733  OE1 GLU A  44      20.698  -0.155  11.532  1.00  0.00           O  
ATOM    734  OE2 GLU A  44      19.588  -1.730  12.449  1.00  0.00           O  
ATOM    735  H   GLU A  44      18.429   2.961   8.827  1.00  0.00           H  
ATOM    736  HA  GLU A  44      19.382   0.249   9.262  1.00  0.00           H  
ATOM    737 1HB  GLU A  44      19.271   1.977  11.071  1.00  0.00           H  
ATOM    738 2HB  GLU A  44      17.516   1.938  10.985  1.00  0.00           H  
ATOM    739 1HG  GLU A  44      18.223   0.652  12.884  1.00  0.00           H  
ATOM    740 2HG  GLU A  44      17.545  -0.449  11.692  1.00  0.00           H  
ATOM    741  N   ILE A  45      16.184   0.753   8.744  1.00  0.00           N  
ATOM    742  CA  ILE A  45      14.975   0.074   8.361  1.00  0.00           C  
ATOM    743  C   ILE A  45      15.223  -0.579   7.016  1.00  0.00           C  
ATOM    744  O   ILE A  45      14.792  -1.709   6.824  1.00  0.00           O  
ATOM    745  CB  ILE A  45      13.771   1.013   8.343  1.00  0.00           C  
ATOM    746  CG1 ILE A  45      13.504   1.576   9.819  1.00  0.00           C  
ATOM    747  CG2 ILE A  45      12.519   0.237   7.806  1.00  0.00           C  
ATOM    748  CD1 ILE A  45      13.074   0.575  10.895  1.00  0.00           C  
ATOM    749  H   ILE A  45      16.193   1.783   8.814  1.00  0.00           H  
ATOM    750  HA  ILE A  45      14.779  -0.717   9.071  1.00  0.00           H  
ATOM    751  HB  ILE A  45      13.999   1.863   7.703  1.00  0.00           H  
ATOM    752 1HG1 ILE A  45      14.433   2.010  10.172  1.00  0.00           H  
ATOM    753 2HG1 ILE A  45      12.792   2.356   9.767  1.00  0.00           H  
ATOM    754 1HG2 ILE A  45      11.669   0.879   7.766  1.00  0.00           H  
ATOM    755 2HG2 ILE A  45      12.695  -0.154   6.822  1.00  0.00           H  
ATOM    756 3HG2 ILE A  45      12.304  -0.579   8.441  1.00  0.00           H  
ATOM    757 1HD1 ILE A  45      12.959   1.106  11.842  1.00  0.00           H  
ATOM    758 2HD1 ILE A  45      12.119   0.131  10.627  1.00  0.00           H  
ATOM    759 3HD1 ILE A  45      13.819  -0.197  11.016  1.00  0.00           H  
ATOM    760  N   ARG A  46      15.910   0.102   6.076  1.00  0.00           N  
ATOM    761  CA  ARG A  46      16.199  -0.521   4.786  1.00  0.00           C  
ATOM    762  C   ARG A  46      16.887  -1.864   4.934  1.00  0.00           C  
ATOM    763  O   ARG A  46      16.487  -2.829   4.283  1.00  0.00           O  
ATOM    764  CB  ARG A  46      17.122   0.351   3.935  1.00  0.00           C  
ATOM    765  CG  ARG A  46      17.399  -0.185   2.497  1.00  0.00           C  
ATOM    766  CD  ARG A  46      18.354   0.676   1.745  1.00  0.00           C  
ATOM    767  NE  ARG A  46      17.850   2.042   1.454  1.00  0.00           N  
ATOM    768  CZ  ARG A  46      17.076   2.410   0.386  1.00  0.00           C  
ATOM    769  NH1 ARG A  46      16.672   1.519  -0.499  1.00  0.00           N  
ATOM    770  NH2 ARG A  46      16.753   3.691   0.238  1.00  0.00           N  
ATOM    771  H   ARG A  46      16.214   1.068   6.239  1.00  0.00           H  
ATOM    772  HA  ARG A  46      15.264  -0.689   4.272  1.00  0.00           H  
ATOM    773 1HB  ARG A  46      16.741   1.369   3.884  1.00  0.00           H  
ATOM    774 2HB  ARG A  46      18.090   0.403   4.419  1.00  0.00           H  
ATOM    775 1HG  ARG A  46      17.853  -1.177   2.564  1.00  0.00           H  
ATOM    776 2HG  ARG A  46      16.480  -0.263   1.930  1.00  0.00           H  
ATOM    777 1HD  ARG A  46      19.262   0.777   2.341  1.00  0.00           H  
ATOM    778 2HD  ARG A  46      18.608   0.188   0.804  1.00  0.00           H  
ATOM    779  HE  ARG A  46      18.133   2.780   2.089  1.00  0.00           H  
ATOM    780 1HH1 ARG A  46      16.924   0.547  -0.396  1.00  0.00           H  
ATOM    781 2HH1 ARG A  46      16.104   1.805  -1.287  1.00  0.00           H  
ATOM    782 1HH2 ARG A  46      17.074   4.367   0.916  1.00  0.00           H  
ATOM    783 2HH2 ARG A  46      16.210   4.025  -0.580  1.00  0.00           H  
ATOM    784  N   ARG A  47      17.906  -1.944   5.788  1.00  0.00           N  
ATOM    785  CA  ARG A  47      18.617  -3.207   5.965  1.00  0.00           C  
ATOM    786  C   ARG A  47      17.716  -4.300   6.546  1.00  0.00           C  
ATOM    787  O   ARG A  47      17.744  -5.455   6.092  1.00  0.00           O  
ATOM    788  CB  ARG A  47      19.835  -2.965   6.845  1.00  0.00           C  
ATOM    789  CG  ARG A  47      20.971  -2.224   6.126  1.00  0.00           C  
ATOM    790  CD  ARG A  47      22.244  -2.172   6.918  1.00  0.00           C  
ATOM    791  NE  ARG A  47      22.092  -1.275   8.073  1.00  0.00           N  
ATOM    792  CZ  ARG A  47      22.283   0.071   8.027  1.00  0.00           C  
ATOM    793  NH1 ARG A  47      22.647   0.666   6.917  1.00  0.00           N  
ATOM    794  NH2 ARG A  47      22.095   0.834   9.086  1.00  0.00           N  
ATOM    795  H   ARG A  47      18.220  -1.093   6.274  1.00  0.00           H  
ATOM    796  HA  ARG A  47      18.964  -3.537   4.983  1.00  0.00           H  
ATOM    797 1HB  ARG A  47      19.540  -2.358   7.707  1.00  0.00           H  
ATOM    798 2HB  ARG A  47      20.217  -3.912   7.216  1.00  0.00           H  
ATOM    799 1HG  ARG A  47      21.180  -2.726   5.181  1.00  0.00           H  
ATOM    800 2HG  ARG A  47      20.650  -1.204   5.921  1.00  0.00           H  
ATOM    801 1HD  ARG A  47      22.475  -3.169   7.292  1.00  0.00           H  
ATOM    802 2HD  ARG A  47      23.066  -1.822   6.300  1.00  0.00           H  
ATOM    803  HE  ARG A  47      21.807  -1.683   8.960  1.00  0.00           H  
ATOM    804 1HH1 ARG A  47      22.799   0.146   6.072  1.00  0.00           H  
ATOM    805 2HH1 ARG A  47      22.742   1.697   6.937  1.00  0.00           H  
ATOM    806 1HH2 ARG A  47      21.786   0.436   9.985  1.00  0.00           H  
ATOM    807 2HH2 ARG A  47      22.225   1.853   8.970  1.00  0.00           H  
ATOM    808  N   ARG A  48      16.873  -3.929   7.509  1.00  0.00           N  
ATOM    809  CA  ARG A  48      15.960  -4.887   8.106  1.00  0.00           C  
ATOM    810  C   ARG A  48      14.865  -5.286   7.108  1.00  0.00           C  
ATOM    811  O   ARG A  48      14.429  -6.444   7.076  1.00  0.00           O  
ATOM    812  CB  ARG A  48      15.390  -4.309   9.375  1.00  0.00           C  
ATOM    813  CG  ARG A  48      16.433  -4.175  10.493  1.00  0.00           C  
ATOM    814  CD  ARG A  48      15.925  -3.444  11.655  1.00  0.00           C  
ATOM    815  NE  ARG A  48      14.874  -4.174  12.351  1.00  0.00           N  
ATOM    816  CZ  ARG A  48      14.003  -3.613  13.213  1.00  0.00           C  
ATOM    817  NH1 ARG A  48      14.081  -2.327  13.467  1.00  0.00           N  
ATOM    818  NH2 ARG A  48      13.063  -4.351  13.794  1.00  0.00           N  
ATOM    819  H   ARG A  48      16.920  -2.968   7.873  1.00  0.00           H  
ATOM    820  HA  ARG A  48      16.527  -5.779   8.368  1.00  0.00           H  
ATOM    821 1HB  ARG A  48      14.993  -3.319   9.165  1.00  0.00           H  
ATOM    822 2HB  ARG A  48      14.578  -4.936   9.727  1.00  0.00           H  
ATOM    823 1HG  ARG A  48      16.741  -5.165  10.821  1.00  0.00           H  
ATOM    824 2HG  ARG A  48      17.302  -3.632  10.115  1.00  0.00           H  
ATOM    825 1HD  ARG A  48      16.746  -3.259  12.352  1.00  0.00           H  
ATOM    826 2HD  ARG A  48      15.522  -2.491  11.307  1.00  0.00           H  
ATOM    827  HE  ARG A  48      14.793  -5.165  12.177  1.00  0.00           H  
ATOM    828 1HH1 ARG A  48      14.787  -1.759  13.033  1.00  0.00           H  
ATOM    829 2HH1 ARG A  48      13.405  -1.892  14.106  1.00  0.00           H  
ATOM    830 1HH2 ARG A  48      12.995  -5.336  13.600  1.00  0.00           H  
ATOM    831 2HH2 ARG A  48      12.389  -3.903  14.444  1.00  0.00           H  
ATOM    832  N   LEU A  49      14.452  -4.348   6.261  1.00  0.00           N  
ATOM    833  CA  LEU A  49      13.430  -4.616   5.277  1.00  0.00           C  
ATOM    834  C   LEU A  49      13.962  -5.603   4.254  1.00  0.00           C  
ATOM    835  O   LEU A  49      13.239  -6.519   3.860  1.00  0.00           O  
ATOM    836  CB  LEU A  49      12.977  -3.334   4.563  1.00  0.00           C  
ATOM    837  CG  LEU A  49      11.800  -3.475   3.555  1.00  0.00           C  
ATOM    838  CD1 LEU A  49      10.580  -3.987   4.267  1.00  0.00           C  
ATOM    839  CD2 LEU A  49      11.502  -2.135   2.920  1.00  0.00           C  
ATOM    840  H   LEU A  49      14.820  -3.405   6.355  1.00  0.00           H  
ATOM    841  HA  LEU A  49      12.594  -5.073   5.797  1.00  0.00           H  
ATOM    842 1HB  LEU A  49      12.698  -2.598   5.312  1.00  0.00           H  
ATOM    843 2HB  LEU A  49      13.833  -2.938   4.015  1.00  0.00           H  
ATOM    844  HG  LEU A  49      12.062  -4.192   2.771  1.00  0.00           H  
ATOM    845 1HD1 LEU A  49       9.795  -4.062   3.561  1.00  0.00           H  
ATOM    846 2HD1 LEU A  49      10.753  -4.965   4.698  1.00  0.00           H  
ATOM    847 3HD1 LEU A  49      10.295  -3.289   5.050  1.00  0.00           H  
ATOM    848 1HD2 LEU A  49      10.675  -2.253   2.218  1.00  0.00           H  
ATOM    849 2HD2 LEU A  49      11.232  -1.409   3.686  1.00  0.00           H  
ATOM    850 3HD2 LEU A  49      12.382  -1.792   2.388  1.00  0.00           H  
ATOM    851  N   GLU A  50      15.234  -5.441   3.845  1.00  0.00           N  
ATOM    852  CA  GLU A  50      15.844  -6.352   2.885  1.00  0.00           C  
ATOM    853  C   GLU A  50      15.874  -7.762   3.459  1.00  0.00           C  
ATOM    854  O   GLU A  50      15.625  -8.725   2.726  1.00  0.00           O  
ATOM    855  CB  GLU A  50      17.256  -5.890   2.516  1.00  0.00           C  
ATOM    856  CG  GLU A  50      17.313  -4.634   1.644  1.00  0.00           C  
ATOM    857  CD  GLU A  50      18.716  -4.109   1.456  1.00  0.00           C  
ATOM    858  OE1 GLU A  50      19.612  -4.600   2.107  1.00  0.00           O  
ATOM    859  OE2 GLU A  50      18.890  -3.207   0.669  1.00  0.00           O  
ATOM    860  H   GLU A  50      15.763  -4.625   4.168  1.00  0.00           H  
ATOM    861  HA  GLU A  50      15.238  -6.359   1.981  1.00  0.00           H  
ATOM    862 1HB  GLU A  50      17.818  -5.689   3.429  1.00  0.00           H  
ATOM    863 2HB  GLU A  50      17.767  -6.686   1.984  1.00  0.00           H  
ATOM    864 1HG  GLU A  50      16.902  -4.880   0.667  1.00  0.00           H  
ATOM    865 2HG  GLU A  50      16.689  -3.862   2.074  1.00  0.00           H  
ATOM    866  N   ARG A  51      16.142  -7.901   4.768  1.00  0.00           N  
ATOM    867  CA  ARG A  51      16.098  -9.226   5.376  1.00  0.00           C  
ATOM    868  C   ARG A  51      14.719  -9.837   5.208  1.00  0.00           C  
ATOM    869  O   ARG A  51      14.597 -11.002   4.810  1.00  0.00           O  
ATOM    870  CB  ARG A  51      16.408  -9.182   6.873  1.00  0.00           C  
ATOM    871  CG  ARG A  51      16.327 -10.553   7.606  1.00  0.00           C  
ATOM    872  CD  ARG A  51      16.629 -10.443   9.083  1.00  0.00           C  
ATOM    873  NE  ARG A  51      15.621  -9.667   9.867  1.00  0.00           N  
ATOM    874  CZ  ARG A  51      14.422 -10.128  10.371  1.00  0.00           C  
ATOM    875  NH1 ARG A  51      14.013 -11.375  10.193  1.00  0.00           N  
ATOM    876  NH2 ARG A  51      13.663  -9.298  11.078  1.00  0.00           N  
ATOM    877  H   ARG A  51      16.432  -7.073   5.308  1.00  0.00           H  
ATOM    878  HA  ARG A  51      16.824  -9.863   4.879  1.00  0.00           H  
ATOM    879 1HB  ARG A  51      17.402  -8.766   7.026  1.00  0.00           H  
ATOM    880 2HB  ARG A  51      15.704  -8.524   7.366  1.00  0.00           H  
ATOM    881 1HG  ARG A  51      15.321 -10.961   7.504  1.00  0.00           H  
ATOM    882 2HG  ARG A  51      17.042 -11.243   7.159  1.00  0.00           H  
ATOM    883 1HD  ARG A  51      16.701 -11.441   9.511  1.00  0.00           H  
ATOM    884 2HD  ARG A  51      17.590  -9.943   9.198  1.00  0.00           H  
ATOM    885  HE  ARG A  51      15.855  -8.706  10.071  1.00  0.00           H  
ATOM    886 1HH1 ARG A  51      14.566 -12.029   9.666  1.00  0.00           H  
ATOM    887 2HH1 ARG A  51      13.114 -11.683  10.619  1.00  0.00           H  
ATOM    888 1HH2 ARG A  51      13.959  -8.352  11.232  1.00  0.00           H  
ATOM    889 2HH2 ARG A  51      12.761  -9.620  11.485  1.00  0.00           H  
ATOM    890  N   LEU A  52      13.678  -9.045   5.473  1.00  0.00           N  
ATOM    891  CA  LEU A  52      12.325  -9.561   5.366  1.00  0.00           C  
ATOM    892  C   LEU A  52      11.937  -9.868   3.923  1.00  0.00           C  
ATOM    893  O   LEU A  52      11.245 -10.857   3.673  1.00  0.00           O  
ATOM    894  CB  LEU A  52      11.344  -8.574   5.998  1.00  0.00           C  
ATOM    895  CG  LEU A  52      11.499  -8.381   7.540  1.00  0.00           C  
ATOM    896  CD1 LEU A  52      10.541  -7.301   8.010  1.00  0.00           C  
ATOM    897  CD2 LEU A  52      11.242  -9.690   8.283  1.00  0.00           C  
ATOM    898  H   LEU A  52      13.856  -8.097   5.830  1.00  0.00           H  
ATOM    899  HA  LEU A  52      12.281 -10.501   5.898  1.00  0.00           H  
ATOM    900 1HB  LEU A  52      11.478  -7.602   5.521  1.00  0.00           H  
ATOM    901 2HB  LEU A  52      10.343  -8.917   5.801  1.00  0.00           H  
ATOM    902  HG  LEU A  52      12.511  -8.040   7.755  1.00  0.00           H  
ATOM    903 1HD1 LEU A  52      10.661  -7.136   9.082  1.00  0.00           H  
ATOM    904 2HD1 LEU A  52      10.737  -6.380   7.478  1.00  0.00           H  
ATOM    905 3HD1 LEU A  52       9.547  -7.622   7.821  1.00  0.00           H  
ATOM    906 1HD2 LEU A  52      11.361  -9.512   9.345  1.00  0.00           H  
ATOM    907 2HD2 LEU A  52      10.239 -10.029   8.083  1.00  0.00           H  
ATOM    908 3HD2 LEU A  52      11.940 -10.461   7.994  1.00  0.00           H  
ATOM    909  N   GLU A  53      12.374  -9.057   2.960  1.00  0.00           N  
ATOM    910  CA  GLU A  53      12.047  -9.368   1.575  1.00  0.00           C  
ATOM    911  C   GLU A  53      12.691 -10.688   1.167  1.00  0.00           C  
ATOM    912  O   GLU A  53      12.061 -11.497   0.473  1.00  0.00           O  
ATOM    913  CB  GLU A  53      12.459  -8.249   0.622  1.00  0.00           C  
ATOM    914  CG  GLU A  53      12.033  -8.512  -0.833  1.00  0.00           C  
ATOM    915  CD  GLU A  53      12.303  -7.373  -1.768  1.00  0.00           C  
ATOM    916  OE1 GLU A  53      12.701  -6.326  -1.318  1.00  0.00           O  
ATOM    917  OE2 GLU A  53      12.118  -7.543  -2.948  1.00  0.00           O  
ATOM    918  H   GLU A  53      12.892  -8.208   3.205  1.00  0.00           H  
ATOM    919  HA  GLU A  53      10.975  -9.502   1.497  1.00  0.00           H  
ATOM    920 1HB  GLU A  53      12.019  -7.306   0.954  1.00  0.00           H  
ATOM    921 2HB  GLU A  53      13.544  -8.131   0.650  1.00  0.00           H  
ATOM    922 1HG  GLU A  53      12.552  -9.397  -1.202  1.00  0.00           H  
ATOM    923 2HG  GLU A  53      10.965  -8.723  -0.838  1.00  0.00           H  
ATOM    924  N   ARG A  54      13.941 -10.919   1.594  1.00  0.00           N  
ATOM    925  CA  ARG A  54      14.607 -12.175   1.281  1.00  0.00           C  
ATOM    926  C   ARG A  54      13.901 -13.345   1.964  1.00  0.00           C  
ATOM    927  O   ARG A  54      13.767 -14.416   1.377  1.00  0.00           O  
ATOM    928  CB  ARG A  54      16.071 -12.167   1.704  1.00  0.00           C  
ATOM    929  CG  ARG A  54      16.990 -11.278   0.874  1.00  0.00           C  
ATOM    930  CD  ARG A  54      18.434 -11.572   1.136  1.00  0.00           C  
ATOM    931  NE  ARG A  54      18.837 -11.319   2.530  1.00  0.00           N  
ATOM    932  CZ  ARG A  54      19.275 -10.140   3.037  1.00  0.00           C  
ATOM    933  NH1 ARG A  54      19.367  -9.064   2.289  1.00  0.00           N  
ATOM    934  NH2 ARG A  54      19.625 -10.074   4.312  1.00  0.00           N  
ATOM    935  H   ARG A  54      14.440 -10.189   2.115  1.00  0.00           H  
ATOM    936  HA  ARG A  54      14.563 -12.328   0.203  1.00  0.00           H  
ATOM    937 1HB  ARG A  54      16.135 -11.816   2.735  1.00  0.00           H  
ATOM    938 2HB  ARG A  54      16.463 -13.180   1.677  1.00  0.00           H  
ATOM    939 1HG  ARG A  54      16.792 -11.447  -0.183  1.00  0.00           H  
ATOM    940 2HG  ARG A  54      16.801 -10.236   1.111  1.00  0.00           H  
ATOM    941 1HD  ARG A  54      18.620 -12.624   0.920  1.00  0.00           H  
ATOM    942 2HD  ARG A  54      19.053 -10.966   0.479  1.00  0.00           H  
ATOM    943  HE  ARG A  54      18.801 -12.106   3.164  1.00  0.00           H  
ATOM    944 1HH1 ARG A  54      19.107  -9.089   1.316  1.00  0.00           H  
ATOM    945 2HH1 ARG A  54      19.714  -8.202   2.699  1.00  0.00           H  
ATOM    946 1HH2 ARG A  54      19.567 -10.898   4.895  1.00  0.00           H  
ATOM    947 2HH2 ARG A  54      19.956  -9.200   4.702  1.00  0.00           H  
ATOM    948  N   GLN A  55      13.433 -13.144   3.202  1.00  0.00           N  
ATOM    949  CA  GLN A  55      12.719 -14.184   3.931  1.00  0.00           C  
ATOM    950  C   GLN A  55      11.404 -14.536   3.222  1.00  0.00           C  
ATOM    951  O   GLN A  55      10.998 -15.701   3.194  1.00  0.00           O  
ATOM    952  CB  GLN A  55      12.417 -13.736   5.359  1.00  0.00           C  
ATOM    953  CG  GLN A  55      11.834 -14.820   6.237  1.00  0.00           C  
ATOM    954  CD  GLN A  55      11.473 -14.314   7.608  1.00  0.00           C  
ATOM    955  OE1 GLN A  55      11.463 -13.111   7.869  1.00  0.00           O  
ATOM    956  NE2 GLN A  55      11.172 -15.240   8.503  1.00  0.00           N  
ATOM    957  H   GLN A  55      13.635 -12.254   3.669  1.00  0.00           H  
ATOM    958  HA  GLN A  55      13.342 -15.076   3.961  1.00  0.00           H  
ATOM    959 1HB  GLN A  55      13.330 -13.361   5.823  1.00  0.00           H  
ATOM    960 2HB  GLN A  55      11.713 -12.912   5.331  1.00  0.00           H  
ATOM    961 1HG  GLN A  55      10.964 -15.256   5.772  1.00  0.00           H  
ATOM    962 2HG  GLN A  55      12.594 -15.589   6.360  1.00  0.00           H  
ATOM    963 1HE2 GLN A  55      10.933 -14.973   9.441  1.00  0.00           H  
ATOM    964 2HE2 GLN A  55      11.193 -16.209   8.251  1.00  0.00           H  
ATOM    965  N   LEU A  56      10.736 -13.520   2.663  1.00  0.00           N  
ATOM    966  CA  LEU A  56       9.481 -13.690   1.943  1.00  0.00           C  
ATOM    967  C   LEU A  56       9.602 -14.462   0.622  1.00  0.00           C  
ATOM    968  O   LEU A  56       8.808 -15.384   0.358  1.00  0.00           O  
ATOM    969  CB  LEU A  56       8.879 -12.300   1.613  1.00  0.00           C  
ATOM    970  CG  LEU A  56       7.565 -12.279   0.775  1.00  0.00           C  
ATOM    971  CD1 LEU A  56       6.522 -12.991   1.466  1.00  0.00           C  
ATOM    972  CD2 LEU A  56       7.115 -10.865   0.541  1.00  0.00           C  
ATOM    973  H   LEU A  56      11.099 -12.574   2.804  1.00  0.00           H  
ATOM    974  HA  LEU A  56       8.814 -14.230   2.606  1.00  0.00           H  
ATOM    975 1HB  LEU A  56       8.707 -11.765   2.534  1.00  0.00           H  
ATOM    976 2HB  LEU A  56       9.619 -11.744   1.048  1.00  0.00           H  
ATOM    977  HG  LEU A  56       7.740 -12.769  -0.186  1.00  0.00           H  
ATOM    978 1HD1 LEU A  56       5.643 -12.959   0.838  1.00  0.00           H  
ATOM    979 2HD1 LEU A  56       6.821 -13.999   1.625  1.00  0.00           H  
ATOM    980 3HD1 LEU A  56       6.316 -12.534   2.400  1.00  0.00           H  
ATOM    981 1HD2 LEU A  56       6.196 -10.865  -0.052  1.00  0.00           H  
ATOM    982 2HD2 LEU A  56       6.928 -10.396   1.492  1.00  0.00           H  
ATOM    983 3HD2 LEU A  56       7.886 -10.315   0.005  1.00  0.00           H  
ATOM    984  N   HIS A  57      10.596 -14.102  -0.194  1.00  0.00           N  
ATOM    985  CA  HIS A  57      10.769 -14.702  -1.514  1.00  0.00           C  
ATOM    986  C   HIS A  57      11.906 -15.723  -1.580  1.00  0.00           C  
ATOM    987  O   HIS A  57      11.644 -16.927  -1.528  1.00  0.00           O  
ATOM    988  OXT HIS A  57      12.962 -15.372  -2.113  1.00  0.00           O  
ATOM    989  CB  HIS A  57      11.019 -13.604  -2.552  1.00  0.00           C  
ATOM    990  CG  HIS A  57       9.859 -12.664  -2.750  1.00  0.00           C  
ATOM    991  ND1 HIS A  57       8.775 -12.965  -3.562  1.00  0.00           N  
ATOM    992  CD2 HIS A  57       9.621 -11.432  -2.250  1.00  0.00           C  
ATOM    993  CE1 HIS A  57       7.926 -11.949  -3.546  1.00  0.00           C  
ATOM    994  NE2 HIS A  57       8.418 -11.010  -2.767  1.00  0.00           N  
ATOM    995  H   HIS A  57      11.216 -13.337   0.091  1.00  0.00           H  
ATOM    996  HA  HIS A  57       9.852 -15.218  -1.791  1.00  0.00           H  
ATOM    997 1HB  HIS A  57      11.881 -13.010  -2.238  1.00  0.00           H  
ATOM    998 2HB  HIS A  57      11.262 -14.057  -3.511  1.00  0.00           H  
ATOM    999  HD2 HIS A  57      10.268 -10.882  -1.571  1.00  0.00           H  
ATOM   1000  HE1 HIS A  57       6.982 -11.888  -4.087  1.00  0.00           H  
ATOM   1001  HE2 HIS A  57       7.958 -10.100  -2.581  1.00  0.00           H  
TER                                                                             
ATOM   1003  N   PRO B  58      -2.556  38.926   7.042  1.00  0.00           N  
ATOM   1004  CA  PRO B  58      -1.568  38.229   7.863  1.00  0.00           C  
ATOM   1005  C   PRO B  58      -2.146  36.920   8.407  1.00  0.00           C  
ATOM   1006  O   PRO B  58      -2.958  36.917   9.343  1.00  0.00           O  
ATOM   1007  CB  PRO B  58      -1.277  39.230   8.991  1.00  0.00           C  
ATOM   1008  CG  PRO B  58      -2.557  40.019   9.136  1.00  0.00           C  
ATOM   1009  CD  PRO B  58      -3.177  40.061   7.742  1.00  0.00           C  
ATOM   1010  HA  PRO B  58      -0.669  38.036   7.258  1.00  0.00           H  
ATOM   1011 1HB  PRO B  58      -1.005  38.685   9.909  1.00  0.00           H  
ATOM   1012 2HB  PRO B  58      -0.415  39.855   8.727  1.00  0.00           H  
ATOM   1013 1HG  PRO B  58      -3.218  39.534   9.871  1.00  0.00           H  
ATOM   1014 2HG  PRO B  58      -2.334  41.022   9.525  1.00  0.00           H  
ATOM   1015 1HD  PRO B  58      -4.262  39.908   7.805  1.00  0.00           H  
ATOM   1016 2HD  PRO B  58      -2.930  41.004   7.233  1.00  0.00           H  
ATOM   1017 1H   PRO B  58      -3.227  38.252   6.800  1.00  0.00           H  
ATOM   1018 2H   PRO B  58      -2.052  39.245   6.251  1.00  0.00           H  
ATOM   1019  N   GLY B  59      -1.718  35.810   7.828  1.00  0.00           N  
ATOM   1020  CA  GLY B  59      -2.265  34.524   8.225  1.00  0.00           C  
ATOM   1021  C   GLY B  59      -1.569  33.367   7.538  1.00  0.00           C  
ATOM   1022  O   GLY B  59      -0.417  33.469   7.107  1.00  0.00           O  
ATOM   1023  H   GLY B  59      -1.035  35.856   7.086  1.00  0.00           H  
ATOM   1024 1HA  GLY B  59      -2.177  34.416   9.296  1.00  0.00           H  
ATOM   1025 2HA  GLY B  59      -3.330  34.496   7.996  1.00  0.00           H  
ATOM   1026  N   ALA B  60      -2.258  32.241   7.487  1.00  0.00           N  
ATOM   1027  CA  ALA B  60      -1.687  31.030   6.904  1.00  0.00           C  
ATOM   1028  C   ALA B  60      -2.795  30.164   6.313  1.00  0.00           C  
ATOM   1029  O   ALA B  60      -3.984  30.371   6.586  1.00  0.00           O  
ATOM   1030  CB  ALA B  60      -0.900  30.256   7.957  1.00  0.00           C  
ATOM   1031  H   ALA B  60      -3.198  32.226   7.881  1.00  0.00           H  
ATOM   1032  HA  ALA B  60      -1.022  31.311   6.092  1.00  0.00           H  
ATOM   1033 1HB  ALA B  60      -0.470  29.362   7.503  1.00  0.00           H  
ATOM   1034 2HB  ALA B  60      -0.103  30.889   8.341  1.00  0.00           H  
ATOM   1035 3HB  ALA B  60      -1.553  29.964   8.774  1.00  0.00           H  
ATOM   1036  N   THR B  61      -2.397  29.243   5.454  1.00  0.00           N  
ATOM   1037  CA  THR B  61      -3.326  28.279   4.875  1.00  0.00           C  
ATOM   1038  C   THR B  61      -2.798  26.888   5.182  1.00  0.00           C  
ATOM   1039  O   THR B  61      -1.591  26.647   5.055  1.00  0.00           O  
ATOM   1040  CB  THR B  61      -3.489  28.470   3.356  1.00  0.00           C  
ATOM   1041  OG1 THR B  61      -2.216  28.320   2.713  1.00  0.00           O  
ATOM   1042  CG2 THR B  61      -4.048  29.850   3.048  1.00  0.00           C  
ATOM   1043  H   THR B  61      -1.402  29.186   5.230  1.00  0.00           H  
ATOM   1044  HA  THR B  61      -4.303  28.386   5.347  1.00  0.00           H  
ATOM   1045  HB  THR B  61      -4.169  27.713   2.965  1.00  0.00           H  
ATOM   1046  HG1 THR B  61      -2.349  28.126   1.782  1.00  0.00           H  
ATOM   1047 1HG2 THR B  61      -4.157  29.967   1.970  1.00  0.00           H  
ATOM   1048 2HG2 THR B  61      -5.021  29.963   3.526  1.00  0.00           H  
ATOM   1049 3HG2 THR B  61      -3.368  30.611   3.428  1.00  0.00           H  
ATOM   1050  N   LEU B  62      -3.685  25.985   5.600  1.00  0.00           N  
ATOM   1051  CA  LEU B  62      -3.300  24.594   5.831  1.00  0.00           C  
ATOM   1052  C   LEU B  62      -4.264  23.688   5.050  1.00  0.00           C  
ATOM   1053  O   LEU B  62      -5.465  23.700   5.295  1.00  0.00           O  
ATOM   1054  CB  LEU B  62      -3.359  24.269   7.331  1.00  0.00           C  
ATOM   1055  CG  LEU B  62      -3.020  22.871   7.735  1.00  0.00           C  
ATOM   1056  CD1 LEU B  62      -1.532  22.603   7.428  1.00  0.00           C  
ATOM   1057  CD2 LEU B  62      -3.310  22.699   9.203  1.00  0.00           C  
ATOM   1058  H   LEU B  62      -4.658  26.279   5.724  1.00  0.00           H  
ATOM   1059  HA  LEU B  62      -2.288  24.429   5.462  1.00  0.00           H  
ATOM   1060 1HB  LEU B  62      -2.666  24.921   7.852  1.00  0.00           H  
ATOM   1061 2HB  LEU B  62      -4.367  24.483   7.686  1.00  0.00           H  
ATOM   1062  HG  LEU B  62      -3.621  22.158   7.160  1.00  0.00           H  
ATOM   1063 1HD1 LEU B  62      -1.279  21.603   7.729  1.00  0.00           H  
ATOM   1064 2HD1 LEU B  62      -1.352  22.724   6.357  1.00  0.00           H  
ATOM   1065 3HD1 LEU B  62      -0.915  23.304   7.980  1.00  0.00           H  
ATOM   1066 1HD2 LEU B  62      -3.064  21.677   9.500  1.00  0.00           H  
ATOM   1067 2HD2 LEU B  62      -2.705  23.404   9.773  1.00  0.00           H  
ATOM   1068 3HD2 LEU B  62      -4.368  22.891   9.393  1.00  0.00           H  
ATOM   1069  N   CYS B  63      -3.732  22.955   4.096  1.00  0.00           N  
ATOM   1070  CA  CYS B  63      -4.504  22.096   3.208  1.00  0.00           C  
ATOM   1071  C   CYS B  63      -4.320  20.636   3.537  1.00  0.00           C  
ATOM   1072  O   CYS B  63      -3.194  20.180   3.740  1.00  0.00           O  
ATOM   1073  CB  CYS B  63      -4.077  22.309   1.765  1.00  0.00           C  
ATOM   1074  SG  CYS B  63      -3.864  24.031   1.337  1.00  0.00           S  
ATOM   1075  H   CYS B  63      -2.732  23.000   3.970  1.00  0.00           H  
ATOM   1076  HA  CYS B  63      -5.548  22.338   3.308  1.00  0.00           H  
ATOM   1077 1HB  CYS B  63      -3.135  21.794   1.582  1.00  0.00           H  
ATOM   1078 2HB  CYS B  63      -4.824  21.880   1.099  1.00  0.00           H  
ATOM   1079  HG  CYS B  63      -3.459  23.817   0.088  1.00  0.00           H  
ATOM   1080  N   LEU B  64      -5.417  19.892   3.510  1.00  0.00           N  
ATOM   1081  CA  LEU B  64      -5.355  18.450   3.733  1.00  0.00           C  
ATOM   1082  C   LEU B  64      -5.452  17.749   2.406  1.00  0.00           C  
ATOM   1083  O   LEU B  64      -6.155  18.204   1.491  1.00  0.00           O  
ATOM   1084  CB  LEU B  64      -6.510  18.001   4.631  1.00  0.00           C  
ATOM   1085  CG  LEU B  64      -6.402  18.192   6.131  1.00  0.00           C  
ATOM   1086  CD1 LEU B  64      -5.323  17.338   6.642  1.00  0.00           C  
ATOM   1087  CD2 LEU B  64      -6.128  19.687   6.487  1.00  0.00           C  
ATOM   1088  H   LEU B  64      -6.328  20.329   3.362  1.00  0.00           H  
ATOM   1089  HA  LEU B  64      -4.405  18.190   4.200  1.00  0.00           H  
ATOM   1090 1HB  LEU B  64      -7.408  18.521   4.295  1.00  0.00           H  
ATOM   1091 2HB  LEU B  64      -6.645  16.948   4.465  1.00  0.00           H  
ATOM   1092  HG  LEU B  64      -7.321  17.881   6.588  1.00  0.00           H  
ATOM   1093 1HD1 LEU B  64      -5.263  17.448   7.721  1.00  0.00           H  
ATOM   1094 2HD1 LEU B  64      -5.538  16.311   6.387  1.00  0.00           H  
ATOM   1095 3HD1 LEU B  64      -4.371  17.628   6.185  1.00  0.00           H  
ATOM   1096 1HD2 LEU B  64      -6.068  19.783   7.557  1.00  0.00           H  
ATOM   1097 2HD2 LEU B  64      -5.194  20.003   6.055  1.00  0.00           H  
ATOM   1098 3HD2 LEU B  64      -6.944  20.309   6.103  1.00  0.00           H  
ATOM   1099  N   GLY B  65      -4.782  16.633   2.292  1.00  0.00           N  
ATOM   1100  CA  GLY B  65      -4.913  15.882   1.069  1.00  0.00           C  
ATOM   1101  C   GLY B  65      -4.397  14.467   1.197  1.00  0.00           C  
ATOM   1102  O   GLY B  65      -4.071  13.994   2.293  1.00  0.00           O  
ATOM   1103  H   GLY B  65      -4.163  16.340   3.047  1.00  0.00           H  
ATOM   1104 1HA  GLY B  65      -5.961  15.851   0.782  1.00  0.00           H  
ATOM   1105 2HA  GLY B  65      -4.395  16.387   0.265  1.00  0.00           H  
ATOM   1106  N   HIS B  66      -4.313  13.818   0.050  1.00  0.00           N  
ATOM   1107  CA  HIS B  66      -3.905  12.425  -0.041  1.00  0.00           C  
ATOM   1108  C   HIS B  66      -3.079  12.194  -1.276  1.00  0.00           C  
ATOM   1109  O   HIS B  66      -3.070  13.041  -2.175  1.00  0.00           O  
ATOM   1110  CB  HIS B  66      -5.153  11.556  -0.061  1.00  0.00           C  
ATOM   1111  CG  HIS B  66      -6.053  11.817  -1.245  1.00  0.00           C  
ATOM   1112  ND1 HIS B  66      -5.900  11.188  -2.469  1.00  0.00           N  
ATOM   1113  CD2 HIS B  66      -7.099  12.660  -1.386  1.00  0.00           C  
ATOM   1114  CE1 HIS B  66      -6.827  11.641  -3.313  1.00  0.00           C  
ATOM   1115  NE2 HIS B  66      -7.561  12.534  -2.678  1.00  0.00           N  
ATOM   1116  H   HIS B  66      -4.578  14.298  -0.799  1.00  0.00           H  
ATOM   1117  HA  HIS B  66      -3.299  12.172   0.809  1.00  0.00           H  
ATOM   1118 1HB  HIS B  66      -4.847  10.530  -0.074  1.00  0.00           H  
ATOM   1119 2HB  HIS B  66      -5.710  11.710   0.846  1.00  0.00           H  
ATOM   1120  HD1 HIS B  66      -5.057  10.670  -2.767  1.00  0.00           H  
ATOM   1121  HD2 HIS B  66      -7.578  13.357  -0.703  1.00  0.00           H  
ATOM   1122  HE1 HIS B  66      -6.886  11.279  -4.334  1.00  0.00           H  
ATOM   1123  N   HIS B  67      -2.381  11.074  -1.333  1.00  0.00           N  
ATOM   1124  CA  HIS B  67      -1.512  10.838  -2.477  1.00  0.00           C  
ATOM   1125  C   HIS B  67      -2.254  10.360  -3.720  1.00  0.00           C  
ATOM   1126  O   HIS B  67      -3.462  10.101  -3.693  1.00  0.00           O  
ATOM   1127  CB  HIS B  67      -0.414   9.820  -2.157  1.00  0.00           C  
ATOM   1128  CG  HIS B  67      -0.831   8.388  -2.142  1.00  0.00           C  
ATOM   1129  ND1 HIS B  67      -1.783   7.891  -1.303  1.00  0.00           N  
ATOM   1130  CD2 HIS B  67      -0.354   7.336  -2.847  1.00  0.00           C  
ATOM   1131  CE1 HIS B  67      -1.883   6.578  -1.491  1.00  0.00           C  
ATOM   1132  NE2 HIS B  67      -1.017   6.225  -2.420  1.00  0.00           N  
ATOM   1133  H   HIS B  67      -2.425  10.425  -0.546  1.00  0.00           H  
ATOM   1134  HA  HIS B  67      -1.020  11.772  -2.738  1.00  0.00           H  
ATOM   1135 1HB  HIS B  67       0.399   9.931  -2.877  1.00  0.00           H  
ATOM   1136 2HB  HIS B  67       0.009  10.050  -1.174  1.00  0.00           H  
ATOM   1137  HD2 HIS B  67       0.433   7.373  -3.602  1.00  0.00           H  
ATOM   1138  HE1 HIS B  67      -2.549   5.901  -0.965  1.00  0.00           H  
ATOM   1139  HE2 HIS B  67      -0.850   5.289  -2.761  1.00  0.00           H  
ATOM   1140  N   ALA B  68      -1.519  10.257  -4.811  1.00  0.00           N  
ATOM   1141  CA  ALA B  68      -2.001   9.743  -6.089  1.00  0.00           C  
ATOM   1142  C   ALA B  68      -0.788   9.325  -6.873  1.00  0.00           C  
ATOM   1143  O   ALA B  68       0.318   9.725  -6.516  1.00  0.00           O  
ATOM   1144  CB  ALA B  68      -2.801  10.785  -6.862  1.00  0.00           C  
ATOM   1145  H   ALA B  68      -0.543  10.531  -4.751  1.00  0.00           H  
ATOM   1146  HA  ALA B  68      -2.609   8.855  -5.903  1.00  0.00           H  
ATOM   1147 1HB  ALA B  68      -3.123  10.364  -7.815  1.00  0.00           H  
ATOM   1148 2HB  ALA B  68      -3.665  11.067  -6.290  1.00  0.00           H  
ATOM   1149 3HB  ALA B  68      -2.182  11.662  -7.047  1.00  0.00           H  
ATOM   1150  N   VAL B  69      -0.974   8.507  -7.898  1.00  0.00           N  
ATOM   1151  CA  VAL B  69       0.131   8.096  -8.761  1.00  0.00           C  
ATOM   1152  C   VAL B  69      -0.261   8.366 -10.222  1.00  0.00           C  
ATOM   1153  O   VAL B  69      -1.451   8.410 -10.533  1.00  0.00           O  
ATOM   1154  CB  VAL B  69       0.421   6.588  -8.515  1.00  0.00           C  
ATOM   1155  CG1 VAL B  69       0.833   6.372  -7.062  1.00  0.00           C  
ATOM   1156  CG2 VAL B  69      -0.836   5.740  -8.817  1.00  0.00           C  
ATOM   1157  H   VAL B  69      -1.915   8.196  -8.106  1.00  0.00           H  
ATOM   1158  HA  VAL B  69       0.996   8.685  -8.483  1.00  0.00           H  
ATOM   1159  HB  VAL B  69       1.239   6.269  -9.146  1.00  0.00           H  
ATOM   1160 1HG1 VAL B  69       1.051   5.317  -6.897  1.00  0.00           H  
ATOM   1161 2HG1 VAL B  69       1.721   6.965  -6.846  1.00  0.00           H  
ATOM   1162 3HG1 VAL B  69       0.029   6.673  -6.396  1.00  0.00           H  
ATOM   1163 1HG2 VAL B  69      -0.618   4.684  -8.641  1.00  0.00           H  
ATOM   1164 2HG2 VAL B  69      -1.645   6.044  -8.169  1.00  0.00           H  
ATOM   1165 3HG2 VAL B  69      -1.131   5.871  -9.850  1.00  0.00           H  
ATOM   1166  N   PRO B  70       0.684   8.524 -11.162  1.00  0.00           N  
ATOM   1167  CA  PRO B  70       0.409   8.771 -12.584  1.00  0.00           C  
ATOM   1168  C   PRO B  70      -0.574   7.778 -13.210  1.00  0.00           C  
ATOM   1169  O   PRO B  70      -1.384   8.149 -14.060  1.00  0.00           O  
ATOM   1170  CB  PRO B  70       1.803   8.659 -13.212  1.00  0.00           C  
ATOM   1171  CG  PRO B  70       2.731   9.126 -12.113  1.00  0.00           C  
ATOM   1172  CD  PRO B  70       2.117   8.569 -10.816  1.00  0.00           C  
ATOM   1173  HA  PRO B  70       0.026   9.796 -12.697  1.00  0.00           H  
ATOM   1174 1HB  PRO B  70       1.993   7.625 -13.541  1.00  0.00           H  
ATOM   1175 2HB  PRO B  70       1.860   9.295 -14.107  1.00  0.00           H  
ATOM   1176 1HG  PRO B  70       3.756   8.771 -12.293  1.00  0.00           H  
ATOM   1177 2HG  PRO B  70       2.766  10.228 -12.114  1.00  0.00           H  
ATOM   1178 1HD  PRO B  70       2.502   7.569 -10.601  1.00  0.00           H  
ATOM   1179 2HD  PRO B  70       2.336   9.297 -10.027  1.00  0.00           H  
ATOM   1180  N   ASN B  71      -0.529   6.528 -12.769  1.00  0.00           N  
ATOM   1181  CA  ASN B  71      -1.463   5.531 -13.298  1.00  0.00           C  
ATOM   1182  C   ASN B  71      -1.503   4.355 -12.324  1.00  0.00           C  
ATOM   1183  O   ASN B  71      -0.468   3.799 -11.956  1.00  0.00           O  
ATOM   1184  CB  ASN B  71      -1.111   5.134 -14.731  1.00  0.00           C  
ATOM   1185  CG  ASN B  71      -2.137   4.193 -15.383  1.00  0.00           C  
ATOM   1186  OD1 ASN B  71      -2.080   2.952 -15.266  1.00  0.00           O  
ATOM   1187  ND2 ASN B  71      -3.095   4.803 -16.077  1.00  0.00           N  
ATOM   1188  H   ASN B  71       0.142   6.252 -12.069  1.00  0.00           H  
ATOM   1189  HA  ASN B  71      -2.470   5.961 -13.308  1.00  0.00           H  
ATOM   1190 1HB  ASN B  71      -1.009   6.018 -15.359  1.00  0.00           H  
ATOM   1191 2HB  ASN B  71      -0.144   4.632 -14.724  1.00  0.00           H  
ATOM   1192 1HD2 ASN B  71      -3.808   4.265 -16.527  1.00  0.00           H  
ATOM   1193 2HD2 ASN B  71      -3.110   5.801 -16.145  1.00  0.00           H  
ATOM   1194  N   GLY B  72      -2.680   4.070 -11.806  1.00  0.00           N  
ATOM   1195  CA  GLY B  72      -2.854   3.015 -10.825  1.00  0.00           C  
ATOM   1196  C   GLY B  72      -3.335   1.748 -11.508  1.00  0.00           C  
ATOM   1197  O   GLY B  72      -2.868   1.379 -12.579  1.00  0.00           O  
ATOM   1198  H   GLY B  72      -3.512   4.574 -12.114  1.00  0.00           H  
ATOM   1199 1HA  GLY B  72      -1.920   2.829 -10.295  1.00  0.00           H  
ATOM   1200 2HA  GLY B  72      -3.582   3.341 -10.086  1.00  0.00           H  
ATOM   1201  N   THR B  73      -4.269   1.074 -10.888  1.00  0.00           N  
ATOM   1202  CA  THR B  73      -4.764  -0.165 -11.428  1.00  0.00           C  
ATOM   1203  C   THR B  73      -6.273  -0.249 -11.283  1.00  0.00           C  
ATOM   1204  O   THR B  73      -6.869   0.311 -10.356  1.00  0.00           O  
ATOM   1205  CB  THR B  73      -4.044  -1.329 -10.747  1.00  0.00           C  
ATOM   1206  OG1 THR B  73      -4.492  -2.566 -11.291  1.00  0.00           O  
ATOM   1207  CG2 THR B  73      -4.292  -1.293  -9.257  1.00  0.00           C  
ATOM   1208  H   THR B  73      -4.621   1.441 -10.005  1.00  0.00           H  
ATOM   1209  HA  THR B  73      -4.539  -0.196 -12.492  1.00  0.00           H  
ATOM   1210  HB  THR B  73      -2.975  -1.231 -10.930  1.00  0.00           H  
ATOM   1211  HG1 THR B  73      -3.876  -3.255 -11.028  1.00  0.00           H  
ATOM   1212 1HG2 THR B  73      -3.751  -2.102  -8.812  1.00  0.00           H  
ATOM   1213 2HG2 THR B  73      -3.939  -0.350  -8.840  1.00  0.00           H  
ATOM   1214 3HG2 THR B  73      -5.355  -1.401  -9.052  1.00  0.00           H  
ATOM   1215  N   LEU B  74      -6.911  -0.904 -12.247  1.00  0.00           N  
ATOM   1216  CA  LEU B  74      -8.362  -0.992 -12.228  1.00  0.00           C  
ATOM   1217  C   LEU B  74      -8.835  -2.184 -11.441  1.00  0.00           C  
ATOM   1218  O   LEU B  74      -8.288  -3.278 -11.583  1.00  0.00           O  
ATOM   1219  CB  LEU B  74      -8.909  -1.076 -13.659  1.00  0.00           C  
ATOM   1220  CG  LEU B  74      -8.610   0.131 -14.557  1.00  0.00           C  
ATOM   1221  CD1 LEU B  74      -9.129  -0.142 -15.963  1.00  0.00           C  
ATOM   1222  CD2 LEU B  74      -9.257   1.375 -13.967  1.00  0.00           C  
ATOM   1223  H   LEU B  74      -6.384  -1.339 -12.995  1.00  0.00           H  
ATOM   1224  HA  LEU B  74      -8.759  -0.093 -11.763  1.00  0.00           H  
ATOM   1225 1HB  LEU B  74      -8.489  -1.959 -14.139  1.00  0.00           H  
ATOM   1226 2HB  LEU B  74      -9.991  -1.194 -13.611  1.00  0.00           H  
ATOM   1227  HG  LEU B  74      -7.532   0.278 -14.622  1.00  0.00           H  
ATOM   1228 1HD1 LEU B  74      -8.916   0.716 -16.601  1.00  0.00           H  
ATOM   1229 2HD1 LEU B  74      -8.635  -1.026 -16.368  1.00  0.00           H  
ATOM   1230 3HD1 LEU B  74     -10.204  -0.310 -15.927  1.00  0.00           H  
ATOM   1231 1HD2 LEU B  74      -9.044   2.233 -14.606  1.00  0.00           H  
ATOM   1232 2HD2 LEU B  74     -10.335   1.229 -13.903  1.00  0.00           H  
ATOM   1233 3HD2 LEU B  74      -8.855   1.556 -12.970  1.00  0.00           H  
ATOM   1234  N   VAL B  75      -9.853  -1.964 -10.628  1.00  0.00           N  
ATOM   1235  CA  VAL B  75     -10.484  -3.011  -9.853  1.00  0.00           C  
ATOM   1236  C   VAL B  75     -12.001  -2.948 -10.010  1.00  0.00           C  
ATOM   1237  O   VAL B  75     -12.548  -1.946 -10.496  1.00  0.00           O  
ATOM   1238  CB  VAL B  75     -10.129  -2.891  -8.356  1.00  0.00           C  
ATOM   1239  CG1 VAL B  75      -8.622  -2.980  -8.122  1.00  0.00           C  
ATOM   1240  CG2 VAL B  75     -10.683  -1.618  -7.807  1.00  0.00           C  
ATOM   1241  H   VAL B  75     -10.194  -1.007 -10.537  1.00  0.00           H  
ATOM   1242  HA  VAL B  75     -10.130  -3.975 -10.212  1.00  0.00           H  
ATOM   1243  HB  VAL B  75     -10.567  -3.725  -7.845  1.00  0.00           H  
ATOM   1244 1HG1 VAL B  75      -8.411  -2.926  -7.059  1.00  0.00           H  
ATOM   1245 2HG1 VAL B  75      -8.254  -3.909  -8.513  1.00  0.00           H  
ATOM   1246 3HG1 VAL B  75      -8.120  -2.156  -8.630  1.00  0.00           H  
ATOM   1247 1HG2 VAL B  75     -10.463  -1.543  -6.746  1.00  0.00           H  
ATOM   1248 2HG2 VAL B  75     -10.229  -0.773  -8.330  1.00  0.00           H  
ATOM   1249 3HG2 VAL B  75     -11.765  -1.598  -7.953  1.00  0.00           H  
ATOM   1250  N   LYS B  76     -12.676  -4.015  -9.586  1.00  0.00           N  
ATOM   1251  CA  LYS B  76     -14.140  -4.084  -9.591  1.00  0.00           C  
ATOM   1252  C   LYS B  76     -14.710  -3.782  -8.217  1.00  0.00           C  
ATOM   1253  O   LYS B  76     -14.095  -4.115  -7.211  1.00  0.00           O  
ATOM   1254  CB  LYS B  76     -14.585  -5.497  -9.986  1.00  0.00           C  
ATOM   1255  CG  LYS B  76     -14.228  -5.876 -11.376  1.00  0.00           C  
ATOM   1256  CD  LYS B  76     -14.781  -7.217 -11.810  1.00  0.00           C  
ATOM   1257  CE  LYS B  76     -14.493  -7.409 -13.277  1.00  0.00           C  
ATOM   1258  NZ  LYS B  76     -15.187  -6.331 -14.105  1.00  0.00           N  
ATOM   1259  H   LYS B  76     -12.153  -4.806  -9.240  1.00  0.00           H  
ATOM   1260  HA  LYS B  76     -14.536  -3.354 -10.297  1.00  0.00           H  
ATOM   1261 1HB  LYS B  76     -14.171  -6.222  -9.297  1.00  0.00           H  
ATOM   1262 2HB  LYS B  76     -15.660  -5.550  -9.918  1.00  0.00           H  
ATOM   1263 1HG  LYS B  76     -14.681  -5.183 -12.003  1.00  0.00           H  
ATOM   1264 2HG  LYS B  76     -13.156  -5.840 -11.524  1.00  0.00           H  
ATOM   1265 1HD  LYS B  76     -14.332  -8.030 -11.233  1.00  0.00           H  
ATOM   1266 2HD  LYS B  76     -15.847  -7.239 -11.665  1.00  0.00           H  
ATOM   1267 1HE  LYS B  76     -13.422  -7.334 -13.433  1.00  0.00           H  
ATOM   1268 2HE  LYS B  76     -14.837  -8.391 -13.603  1.00  0.00           H  
ATOM   1269 1HZ  LYS B  76     -14.987  -6.439 -15.087  1.00  0.00           H  
ATOM   1270 2HZ  LYS B  76     -16.214  -6.381 -14.002  1.00  0.00           H  
ATOM   1271 3HZ  LYS B  76     -14.896  -5.348 -13.812  1.00  0.00           H  
ATOM   1272  N   THR B  77     -15.881  -3.177  -8.179  1.00  0.00           N  
ATOM   1273  CA  THR B  77     -16.597  -2.906  -6.940  1.00  0.00           C  
ATOM   1274  C   THR B  77     -18.040  -3.338  -7.080  1.00  0.00           C  
ATOM   1275  O   THR B  77     -18.395  -4.035  -8.024  1.00  0.00           O  
ATOM   1276  CB  THR B  77     -16.565  -1.452  -6.502  1.00  0.00           C  
ATOM   1277  OG1 THR B  77     -17.376  -0.655  -7.381  1.00  0.00           O  
ATOM   1278  CG2 THR B  77     -15.180  -0.913  -6.436  1.00  0.00           C  
ATOM   1279  H   THR B  77     -16.299  -2.880  -9.061  1.00  0.00           H  
ATOM   1280  HA  THR B  77     -16.147  -3.491  -6.138  1.00  0.00           H  
ATOM   1281  HB  THR B  77     -16.945  -1.389  -5.519  1.00  0.00           H  
ATOM   1282  HG1 THR B  77     -17.472   0.240  -7.006  1.00  0.00           H  
ATOM   1283 1HG2 THR B  77     -15.230   0.107  -6.094  1.00  0.00           H  
ATOM   1284 2HG2 THR B  77     -14.605  -1.498  -5.745  1.00  0.00           H  
ATOM   1285 3HG2 THR B  77     -14.724  -0.948  -7.424  1.00  0.00           H  
ATOM   1286  N   ILE B  78     -18.866  -2.971  -6.108  1.00  0.00           N  
ATOM   1287  CA  ILE B  78     -20.290  -3.246  -6.130  1.00  0.00           C  
ATOM   1288  C   ILE B  78     -20.961  -2.405  -7.224  1.00  0.00           C  
ATOM   1289  O   ILE B  78     -21.909  -2.844  -7.870  1.00  0.00           O  
ATOM   1290  CB  ILE B  78     -20.932  -2.948  -4.763  1.00  0.00           C  
ATOM   1291  CG1 ILE B  78     -20.347  -3.867  -3.687  1.00  0.00           C  
ATOM   1292  CG2 ILE B  78     -22.443  -3.107  -4.839  1.00  0.00           C  
ATOM   1293  CD1 ILE B  78     -20.550  -5.339  -3.965  1.00  0.00           C  
ATOM   1294  H   ILE B  78     -18.533  -2.365  -5.350  1.00  0.00           H  
ATOM   1295  HA  ILE B  78     -20.445  -4.299  -6.359  1.00  0.00           H  
ATOM   1296  HB  ILE B  78     -20.699  -1.927  -4.466  1.00  0.00           H  
ATOM   1297 1HG1 ILE B  78     -19.278  -3.682  -3.592  1.00  0.00           H  
ATOM   1298 2HG1 ILE B  78     -20.804  -3.637  -2.724  1.00  0.00           H  
ATOM   1299 1HG2 ILE B  78     -22.881  -2.894  -3.864  1.00  0.00           H  
ATOM   1300 2HG2 ILE B  78     -22.845  -2.414  -5.577  1.00  0.00           H  
ATOM   1301 3HG2 ILE B  78     -22.687  -4.129  -5.131  1.00  0.00           H  
ATOM   1302 1HD1 ILE B  78     -20.109  -5.926  -3.158  1.00  0.00           H  
ATOM   1303 2HD1 ILE B  78     -21.617  -5.554  -4.028  1.00  0.00           H  
ATOM   1304 3HD1 ILE B  78     -20.070  -5.601  -4.907  1.00  0.00           H  
ATOM   1305  N   THR B  79     -20.494  -1.189  -7.395  1.00  0.00           N  
ATOM   1306  CA  THR B  79     -21.145  -0.261  -8.321  1.00  0.00           C  
ATOM   1307  C   THR B  79     -20.395  -0.072  -9.629  1.00  0.00           C  
ATOM   1308  O   THR B  79     -20.974   0.405 -10.596  1.00  0.00           O  
ATOM   1309  CB  THR B  79     -21.331   1.122  -7.656  1.00  0.00           C  
ATOM   1310  OG1 THR B  79     -20.055   1.658  -7.305  1.00  0.00           O  
ATOM   1311  CG2 THR B  79     -22.186   1.014  -6.409  1.00  0.00           C  
ATOM   1312  H   THR B  79     -19.627  -0.901  -6.935  1.00  0.00           H  
ATOM   1313  HA  THR B  79     -22.127  -0.653  -8.566  1.00  0.00           H  
ATOM   1314  HB  THR B  79     -21.815   1.802  -8.364  1.00  0.00           H  
ATOM   1315  HG1 THR B  79     -19.567   1.985  -8.112  1.00  0.00           H  
ATOM   1316 1HG2 THR B  79     -22.301   2.004  -5.961  1.00  0.00           H  
ATOM   1317 2HG2 THR B  79     -23.163   0.625  -6.675  1.00  0.00           H  
ATOM   1318 3HG2 THR B  79     -21.699   0.344  -5.696  1.00  0.00           H  
ATOM   1319  N   ASP B  80     -19.120  -0.454  -9.685  1.00  0.00           N  
ATOM   1320  CA  ASP B  80     -18.325  -0.201 -10.891  1.00  0.00           C  
ATOM   1321  C   ASP B  80     -17.601  -1.419 -11.389  1.00  0.00           C  
ATOM   1322  O   ASP B  80     -16.958  -2.137 -10.623  1.00  0.00           O  
ATOM   1323  CB  ASP B  80     -17.251   0.871 -10.615  1.00  0.00           C  
ATOM   1324  CG  ASP B  80     -17.827   2.203 -10.311  1.00  0.00           C  
ATOM   1325  OD1 ASP B  80     -18.145   2.431  -9.149  1.00  0.00           O  
ATOM   1326  OD2 ASP B  80     -17.938   3.013 -11.209  1.00  0.00           O  
ATOM   1327  H   ASP B  80     -18.667  -0.845  -8.866  1.00  0.00           H  
ATOM   1328  HA  ASP B  80     -18.988   0.144 -11.683  1.00  0.00           H  
ATOM   1329 1HB  ASP B  80     -16.623   0.561  -9.777  1.00  0.00           H  
ATOM   1330 2HB  ASP B  80     -16.594   0.967 -11.490  1.00  0.00           H  
ATOM   1331  N   ASP B  81     -17.688  -1.645 -12.708  1.00  0.00           N  
ATOM   1332  CA  ASP B  81     -16.943  -2.721 -13.363  1.00  0.00           C  
ATOM   1333  C   ASP B  81     -15.427  -2.452 -13.315  1.00  0.00           C  
ATOM   1334  O   ASP B  81     -14.623  -3.391 -13.301  1.00  0.00           O  
ATOM   1335  CB  ASP B  81     -17.378  -2.868 -14.845  1.00  0.00           C  
ATOM   1336  CG  ASP B  81     -16.783  -4.123 -15.522  1.00  0.00           C  
ATOM   1337  OD1 ASP B  81     -17.127  -5.223 -15.069  1.00  0.00           O  
ATOM   1338  OD2 ASP B  81     -15.964  -4.020 -16.437  1.00  0.00           O  
ATOM   1339  H   ASP B  81     -18.270  -1.035 -13.269  1.00  0.00           H  
ATOM   1340  HA  ASP B  81     -17.147  -3.655 -12.838  1.00  0.00           H  
ATOM   1341 1HB  ASP B  81     -18.460  -2.921 -14.906  1.00  0.00           H  
ATOM   1342 2HB  ASP B  81     -17.066  -1.985 -15.404  1.00  0.00           H  
ATOM   1343  N   GLN B  82     -15.064  -1.167 -13.425  1.00  0.00           N  
ATOM   1344  CA  GLN B  82     -13.674  -0.722 -13.494  1.00  0.00           C  
ATOM   1345  C   GLN B  82     -13.468   0.599 -12.795  1.00  0.00           C  
ATOM   1346  O   GLN B  82     -13.974   1.616 -13.258  1.00  0.00           O  
ATOM   1347  CB  GLN B  82     -13.242  -0.527 -14.961  1.00  0.00           C  
ATOM   1348  CG  GLN B  82     -13.196  -1.801 -15.789  1.00  0.00           C  
ATOM   1349  CD  GLN B  82     -13.012  -1.556 -17.284  1.00  0.00           C  
ATOM   1350  OE1 GLN B  82     -12.112  -0.835 -17.759  1.00  0.00           O  
ATOM   1351  NE2 GLN B  82     -13.925  -2.180 -18.045  1.00  0.00           N  
ATOM   1352  H   GLN B  82     -15.788  -0.472 -13.430  1.00  0.00           H  
ATOM   1353  HA  GLN B  82     -13.042  -1.466 -13.009  1.00  0.00           H  
ATOM   1354 1HB  GLN B  82     -13.926   0.164 -15.450  1.00  0.00           H  
ATOM   1355 2HB  GLN B  82     -12.261  -0.075 -14.984  1.00  0.00           H  
ATOM   1356 1HG  GLN B  82     -12.373  -2.424 -15.431  1.00  0.00           H  
ATOM   1357 2HG  GLN B  82     -14.127  -2.338 -15.686  1.00  0.00           H  
ATOM   1358 1HE2 GLN B  82     -13.906  -2.091 -19.040  1.00  0.00           H  
ATOM   1359 2HE2 GLN B  82     -14.661  -2.757 -17.584  1.00  0.00           H  
ATOM   1360  N   ILE B  83     -12.706   0.622 -11.735  1.00  0.00           N  
ATOM   1361  CA  ILE B  83     -12.459   1.917 -11.083  1.00  0.00           C  
ATOM   1362  C   ILE B  83     -11.012   1.921 -10.657  1.00  0.00           C  
ATOM   1363  O   ILE B  83     -10.472   0.876 -10.290  1.00  0.00           O  
ATOM   1364  CB  ILE B  83     -13.373   2.148  -9.866  1.00  0.00           C  
ATOM   1365  CG1 ILE B  83     -13.189   3.567  -9.321  1.00  0.00           C  
ATOM   1366  CG2 ILE B  83     -13.088   1.118  -8.784  1.00  0.00           C  
ATOM   1367  CD1 ILE B  83     -14.263   3.990  -8.345  1.00  0.00           C  
ATOM   1368  H   ILE B  83     -12.355  -0.253 -11.348  1.00  0.00           H  
ATOM   1369  HA  ILE B  83     -12.594   2.713 -11.809  1.00  0.00           H  
ATOM   1370  HB  ILE B  83     -14.415   2.061 -10.172  1.00  0.00           H  
ATOM   1371 1HG1 ILE B  83     -12.224   3.642  -8.821  1.00  0.00           H  
ATOM   1372 2HG1 ILE B  83     -13.183   4.276 -10.149  1.00  0.00           H  
ATOM   1373 1HG2 ILE B  83     -13.742   1.296  -7.931  1.00  0.00           H  
ATOM   1374 2HG2 ILE B  83     -13.269   0.118  -9.177  1.00  0.00           H  
ATOM   1375 3HG2 ILE B  83     -12.048   1.201  -8.467  1.00  0.00           H  
ATOM   1376 1HD1 ILE B  83     -14.064   5.007  -8.004  1.00  0.00           H  
ATOM   1377 2HD1 ILE B  83     -15.235   3.957  -8.837  1.00  0.00           H  
ATOM   1378 3HD1 ILE B  83     -14.264   3.315  -7.491  1.00  0.00           H  
ATOM   1379  N   GLU B  84     -10.347   3.061 -10.787  1.00  0.00           N  
ATOM   1380  CA  GLU B  84      -8.911   3.069 -10.543  1.00  0.00           C  
ATOM   1381  C   GLU B  84      -8.496   3.349  -9.117  1.00  0.00           C  
ATOM   1382  O   GLU B  84      -8.918   4.354  -8.539  1.00  0.00           O  
ATOM   1383  CB  GLU B  84      -8.257   4.081 -11.495  1.00  0.00           C  
ATOM   1384  CG  GLU B  84      -6.746   4.051 -11.535  1.00  0.00           C  
ATOM   1385  CD  GLU B  84      -6.212   5.159 -12.495  1.00  0.00           C  
ATOM   1386  OE1 GLU B  84      -7.005   5.823 -13.106  1.00  0.00           O  
ATOM   1387  OE2 GLU B  84      -5.032   5.347 -12.571  1.00  0.00           O  
ATOM   1388  H   GLU B  84     -10.826   3.898 -11.073  1.00  0.00           H  
ATOM   1389  HA  GLU B  84      -8.521   2.083 -10.795  1.00  0.00           H  
ATOM   1390 1HB  GLU B  84      -8.628   3.924 -12.505  1.00  0.00           H  
ATOM   1391 2HB  GLU B  84      -8.546   5.091 -11.193  1.00  0.00           H  
ATOM   1392 1HG  GLU B  84      -6.334   4.180 -10.536  1.00  0.00           H  
ATOM   1393 2HG  GLU B  84      -6.421   3.074 -11.892  1.00  0.00           H  
ATOM   1394  N   VAL B  85      -7.614   2.498  -8.589  1.00  0.00           N  
ATOM   1395  CA  VAL B  85      -7.047   2.643  -7.253  1.00  0.00           C  
ATOM   1396  C   VAL B  85      -5.533   2.723  -7.344  1.00  0.00           C  
ATOM   1397  O   VAL B  85      -4.949   2.371  -8.373  1.00  0.00           O  
ATOM   1398  CB  VAL B  85      -7.511   1.465  -6.354  1.00  0.00           C  
ATOM   1399  CG1 VAL B  85      -9.044   1.486  -6.217  1.00  0.00           C  
ATOM   1400  CG2 VAL B  85      -7.064   0.122  -6.973  1.00  0.00           C  
ATOM   1401  H   VAL B  85      -7.334   1.697  -9.156  1.00  0.00           H  
ATOM   1402  HA  VAL B  85      -7.397   3.572  -6.826  1.00  0.00           H  
ATOM   1403  HB  VAL B  85      -7.078   1.582  -5.357  1.00  0.00           H  
ATOM   1404 1HG1 VAL B  85      -9.368   0.669  -5.578  1.00  0.00           H  
ATOM   1405 2HG1 VAL B  85      -9.352   2.427  -5.777  1.00  0.00           H  
ATOM   1406 3HG1 VAL B  85      -9.502   1.377  -7.198  1.00  0.00           H  
ATOM   1407 1HG2 VAL B  85      -7.382  -0.694  -6.337  1.00  0.00           H  
ATOM   1408 2HG2 VAL B  85      -7.506   0.007  -7.955  1.00  0.00           H  
ATOM   1409 3HG2 VAL B  85      -5.980   0.099  -7.061  1.00  0.00           H  
ATOM   1410  N   THR B  86      -4.870   3.165  -6.262  1.00  0.00           N  
ATOM   1411  CA  THR B  86      -3.420   3.327  -6.326  1.00  0.00           C  
ATOM   1412  C   THR B  86      -2.642   2.018  -6.413  1.00  0.00           C  
ATOM   1413  O   THR B  86      -1.549   1.991  -6.953  1.00  0.00           O  
ATOM   1414  CB  THR B  86      -2.895   4.180  -5.153  1.00  0.00           C  
ATOM   1415  OG1 THR B  86      -3.216   3.547  -3.911  1.00  0.00           O  
ATOM   1416  CG2 THR B  86      -3.537   5.597  -5.208  1.00  0.00           C  
ATOM   1417  H   THR B  86      -5.406   3.443  -5.437  1.00  0.00           H  
ATOM   1418  HA  THR B  86      -3.192   3.907  -7.223  1.00  0.00           H  
ATOM   1419  HB  THR B  86      -1.812   4.279  -5.230  1.00  0.00           H  
ATOM   1420  HG1 THR B  86      -2.619   2.804  -3.775  1.00  0.00           H  
ATOM   1421 1HG2 THR B  86      -3.167   6.205  -4.385  1.00  0.00           H  
ATOM   1422 2HG2 THR B  86      -3.277   6.072  -6.149  1.00  0.00           H  
ATOM   1423 3HG2 THR B  86      -4.621   5.519  -5.130  1.00  0.00           H  
ATOM   1424  N   ALA B  87      -3.183   0.955  -5.853  1.00  0.00           N  
ATOM   1425  CA  ALA B  87      -2.534  -0.341  -5.961  1.00  0.00           C  
ATOM   1426  C   ALA B  87      -3.536  -1.456  -5.756  1.00  0.00           C  
ATOM   1427  O   ALA B  87      -4.626  -1.236  -5.226  1.00  0.00           O  
ATOM   1428  CB  ALA B  87      -1.424  -0.460  -4.934  1.00  0.00           C  
ATOM   1429  H   ALA B  87      -4.053   1.029  -5.345  1.00  0.00           H  
ATOM   1430  HA  ALA B  87      -2.126  -0.432  -6.967  1.00  0.00           H  
ATOM   1431 1HB  ALA B  87      -0.937  -1.431  -5.032  1.00  0.00           H  
ATOM   1432 2HB  ALA B  87      -0.691   0.331  -5.094  1.00  0.00           H  
ATOM   1433 3HB  ALA B  87      -1.847  -0.364  -3.939  1.00  0.00           H  
ATOM   1434  N   ALA B  88      -3.159  -2.651  -6.178  1.00  0.00           N  
ATOM   1435  CA  ALA B  88      -4.016  -3.817  -5.997  1.00  0.00           C  
ATOM   1436  C   ALA B  88      -3.161  -5.061  -6.036  1.00  0.00           C  
ATOM   1437  O   ALA B  88      -2.006  -5.009  -6.467  1.00  0.00           O  
ATOM   1438  CB  ALA B  88      -5.115  -3.909  -7.059  1.00  0.00           C  
ATOM   1439  H   ALA B  88      -2.231  -2.725  -6.591  1.00  0.00           H  
ATOM   1440  HA  ALA B  88      -4.477  -3.752  -5.018  1.00  0.00           H  
ATOM   1441 1HB  ALA B  88      -5.720  -4.784  -6.853  1.00  0.00           H  
ATOM   1442 2HB  ALA B  88      -5.738  -3.019  -7.019  1.00  0.00           H  
ATOM   1443 3HB  ALA B  88      -4.678  -4.005  -8.042  1.00  0.00           H  
ATOM   1444  N   THR B  89      -3.723  -6.172  -5.583  1.00  0.00           N  
ATOM   1445  CA  THR B  89      -3.021  -7.441  -5.634  1.00  0.00           C  
ATOM   1446  C   THR B  89      -3.880  -8.507  -6.294  1.00  0.00           C  
ATOM   1447  O   THR B  89      -5.103  -8.517  -6.162  1.00  0.00           O  
ATOM   1448  CB  THR B  89      -2.595  -7.890  -4.231  1.00  0.00           C  
ATOM   1449  OG1 THR B  89      -1.812  -9.067  -4.344  1.00  0.00           O  
ATOM   1450  CG2 THR B  89      -3.818  -8.189  -3.367  1.00  0.00           C  
ATOM   1451  H   THR B  89      -4.665  -6.128  -5.209  1.00  0.00           H  
ATOM   1452  HA  THR B  89      -2.123  -7.318  -6.237  1.00  0.00           H  
ATOM   1453  HB  THR B  89      -2.005  -7.104  -3.760  1.00  0.00           H  
ATOM   1454  HG1 THR B  89      -0.940  -8.841  -4.681  1.00  0.00           H  
ATOM   1455 1HG2 THR B  89      -3.491  -8.499  -2.395  1.00  0.00           H  
ATOM   1456 2HG2 THR B  89      -4.426  -7.289  -3.274  1.00  0.00           H  
ATOM   1457 3HG2 THR B  89      -4.410  -8.986  -3.808  1.00  0.00           H  
ATOM   1458  N   GLU B  90      -3.226  -9.398  -7.013  1.00  0.00           N  
ATOM   1459  CA  GLU B  90      -3.885 -10.496  -7.707  1.00  0.00           C  
ATOM   1460  C   GLU B  90      -4.307 -11.634  -6.797  1.00  0.00           C  
ATOM   1461  O   GLU B  90      -3.481 -12.153  -6.042  1.00  0.00           O  
ATOM   1462  CB  GLU B  90      -2.971 -10.997  -8.832  1.00  0.00           C  
ATOM   1463  CG  GLU B  90      -3.537 -12.131  -9.633  1.00  0.00           C  
ATOM   1464  CD  GLU B  90      -4.782 -11.737 -10.356  1.00  0.00           C  
ATOM   1465  OE1 GLU B  90      -4.746 -10.820 -11.155  1.00  0.00           O  
ATOM   1466  OE2 GLU B  90      -5.798 -12.359 -10.082  1.00  0.00           O  
ATOM   1467  H   GLU B  90      -2.221  -9.314  -7.091  1.00  0.00           H  
ATOM   1468  HA  GLU B  90      -4.793 -10.111  -8.165  1.00  0.00           H  
ATOM   1469 1HB  GLU B  90      -2.754 -10.177  -9.516  1.00  0.00           H  
ATOM   1470 2HB  GLU B  90      -2.026 -11.332  -8.407  1.00  0.00           H  
ATOM   1471 1HG  GLU B  90      -2.795 -12.446 -10.364  1.00  0.00           H  
ATOM   1472 2HG  GLU B  90      -3.732 -12.978  -8.984  1.00  0.00           H  
ATOM   1473  N   LEU B  91      -5.578 -12.031  -6.850  1.00  0.00           N  
ATOM   1474  CA  LEU B  91      -6.022 -13.146  -6.017  1.00  0.00           C  
ATOM   1475  C   LEU B  91      -6.150 -14.484  -6.754  1.00  0.00           C  
ATOM   1476  O   LEU B  91      -6.451 -15.511  -6.124  1.00  0.00           O  
ATOM   1477  CB  LEU B  91      -7.357 -12.854  -5.342  1.00  0.00           C  
ATOM   1478  CG  LEU B  91      -7.434 -11.658  -4.385  1.00  0.00           C  
ATOM   1479  CD1 LEU B  91      -8.869 -11.633  -3.855  1.00  0.00           C  
ATOM   1480  CD2 LEU B  91      -6.364 -11.755  -3.242  1.00  0.00           C  
ATOM   1481  H   LEU B  91      -6.244 -11.552  -7.457  1.00  0.00           H  
ATOM   1482  HA  LEU B  91      -5.290 -13.283  -5.224  1.00  0.00           H  
ATOM   1483 1HB  LEU B  91      -8.087 -12.672  -6.131  1.00  0.00           H  
ATOM   1484 2HB  LEU B  91      -7.662 -13.723  -4.805  1.00  0.00           H  
ATOM   1485  HG  LEU B  91      -7.265 -10.732  -4.947  1.00  0.00           H  
ATOM   1486 1HD1 LEU B  91      -9.027 -10.798  -3.198  1.00  0.00           H  
ATOM   1487 2HD1 LEU B  91      -9.538 -11.561  -4.695  1.00  0.00           H  
ATOM   1488 3HD1 LEU B  91      -9.069 -12.554  -3.310  1.00  0.00           H  
ATOM   1489 1HD2 LEU B  91      -6.458 -10.906  -2.591  1.00  0.00           H  
ATOM   1490 2HD2 LEU B  91      -6.517 -12.661  -2.668  1.00  0.00           H  
ATOM   1491 3HD2 LEU B  91      -5.358 -11.754  -3.659  1.00  0.00           H  
ATOM   1492  N   VAL B  92      -5.928 -14.488  -8.061  1.00  0.00           N  
ATOM   1493  CA  VAL B  92      -6.027 -15.727  -8.831  1.00  0.00           C  
ATOM   1494  C   VAL B  92      -4.674 -16.173  -9.347  1.00  0.00           C  
ATOM   1495  O   VAL B  92      -4.018 -15.479 -10.110  1.00  0.00           O  
ATOM   1496  CB  VAL B  92      -6.954 -15.561 -10.068  1.00  0.00           C  
ATOM   1497  CG1 VAL B  92      -7.016 -16.866 -10.883  1.00  0.00           C  
ATOM   1498  CG2 VAL B  92      -8.342 -15.165  -9.641  1.00  0.00           C  
ATOM   1499  H   VAL B  92      -5.704 -13.625  -8.561  1.00  0.00           H  
ATOM   1500  HA  VAL B  92      -6.425 -16.501  -8.184  1.00  0.00           H  
ATOM   1501  HB  VAL B  92      -6.536 -14.787 -10.714  1.00  0.00           H  
ATOM   1502 1HG1 VAL B  92      -7.651 -16.713 -11.747  1.00  0.00           H  
ATOM   1503 2HG1 VAL B  92      -6.026 -17.152 -11.228  1.00  0.00           H  
ATOM   1504 3HG1 VAL B  92      -7.431 -17.657 -10.268  1.00  0.00           H  
ATOM   1505 1HG2 VAL B  92      -8.969 -15.036 -10.528  1.00  0.00           H  
ATOM   1506 2HG2 VAL B  92      -8.768 -15.930  -9.011  1.00  0.00           H  
ATOM   1507 3HG2 VAL B  92      -8.285 -14.238  -9.097  1.00  0.00           H  
ATOM   1508  N   GLN B  93      -4.256 -17.367  -8.957  1.00  0.00           N  
ATOM   1509  CA  GLN B  93      -3.020 -17.909  -9.487  1.00  0.00           C  
ATOM   1510  C   GLN B  93      -3.290 -18.426 -10.897  1.00  0.00           C  
ATOM   1511  O   GLN B  93      -4.145 -19.299 -11.099  1.00  0.00           O  
ATOM   1512  CB  GLN B  93      -2.400 -18.924  -8.560  1.00  0.00           C  
ATOM   1513  CG  GLN B  93      -1.020 -19.391  -9.003  1.00  0.00           C  
ATOM   1514  CD  GLN B  93       0.039 -18.317  -9.037  1.00  0.00           C  
ATOM   1515  OE1 GLN B  93       0.191 -17.546  -8.082  1.00  0.00           O  
ATOM   1516  NE2 GLN B  93       0.802 -18.275 -10.132  1.00  0.00           N  
ATOM   1517  H   GLN B  93      -4.809 -17.899  -8.293  1.00  0.00           H  
ATOM   1518  HA  GLN B  93      -2.274 -17.117  -9.555  1.00  0.00           H  
ATOM   1519 1HB  GLN B  93      -2.320 -18.520  -7.557  1.00  0.00           H  
ATOM   1520 2HB  GLN B  93      -3.040 -19.784  -8.495  1.00  0.00           H  
ATOM   1521 1HG  GLN B  93      -0.691 -20.029  -8.228  1.00  0.00           H  
ATOM   1522 2HG  GLN B  93      -1.055 -19.897  -9.965  1.00  0.00           H  
ATOM   1523 1HE2 GLN B  93       1.540 -17.596 -10.214  1.00  0.00           H  
ATOM   1524 2HE2 GLN B  93       0.658 -18.936 -10.872  1.00  0.00           H  
ATOM   1525  N   SER B  94      -2.613 -17.878 -11.887  1.00  0.00           N  
ATOM   1526  CA  SER B  94      -2.929 -18.260 -13.272  1.00  0.00           C  
ATOM   1527  C   SER B  94      -1.764 -18.891 -14.022  1.00  0.00           C  
ATOM   1528  O   SER B  94      -1.900 -19.291 -15.176  1.00  0.00           O  
ATOM   1529  CB  SER B  94      -3.405 -17.041 -14.039  1.00  0.00           C  
ATOM   1530  OG  SER B  94      -2.441 -16.025 -14.013  1.00  0.00           O  
ATOM   1531  H   SER B  94      -1.921 -17.170 -11.693  1.00  0.00           H  
ATOM   1532  HA  SER B  94      -3.725 -19.007 -13.242  1.00  0.00           H  
ATOM   1533 1HB  SER B  94      -3.616 -17.320 -15.071  1.00  0.00           H  
ATOM   1534 2HB  SER B  94      -4.333 -16.677 -13.602  1.00  0.00           H  
ATOM   1535  HG  SER B  94      -2.813 -15.295 -14.515  1.00  0.00           H  
ATOM   1536  N   ILE B  95       1.916 -25.310  -8.345  1.00  0.00           N  
ATOM   1537  CA  ILE B  95       1.622 -23.867  -8.306  1.00  0.00           C  
ATOM   1538  C   ILE B  95       1.792 -23.329  -6.893  1.00  0.00           C  
ATOM   1539  O   ILE B  95       1.635 -24.086  -5.948  1.00  0.00           O  
ATOM   1540  CB  ILE B  95       0.076 -23.913  -8.613  1.00  0.00           C  
ATOM   1541  CG1 ILE B  95      -0.542 -22.642  -8.844  1.00  0.00           C  
ATOM   1542  CG2 ILE B  95      -0.694 -24.658  -7.406  1.00  0.00           C  
ATOM   1543  CD1 ILE B  95      -2.002 -22.744  -9.347  1.00  0.00           C  
ATOM   1544  H   ILE B  95       1.586 -25.942  -7.611  1.00  0.00           H  
ATOM   1545  HA  ILE B  95       2.307 -23.388  -8.984  1.00  0.00           H  
ATOM   1546  HB  ILE B  95      -0.060 -24.511  -9.513  1.00  0.00           H  
ATOM   1547 1HG1 ILE B  95      -0.519 -22.078  -7.937  1.00  0.00           H  
ATOM   1548 2HG1 ILE B  95       0.042 -22.136  -9.604  1.00  0.00           H  
ATOM   1549 1HG2 ILE B  95      -1.732 -24.794  -7.622  1.00  0.00           H  
ATOM   1550 2HG2 ILE B  95      -0.271 -25.641  -7.246  1.00  0.00           H  
ATOM   1551 3HG2 ILE B  95      -0.623 -24.084  -6.482  1.00  0.00           H  
ATOM   1552 1HD1 ILE B  95      -2.404 -21.770  -9.555  1.00  0.00           H  
ATOM   1553 2HD1 ILE B  95      -2.009 -23.338 -10.227  1.00  0.00           H  
ATOM   1554 3HD1 ILE B  95      -2.645 -23.207  -8.625  1.00  0.00           H  
ATOM   1555  N   PRO B  96       2.139 -22.050  -6.719  1.00  0.00           N  
ATOM   1556  CA  PRO B  96       2.111 -21.318  -5.462  1.00  0.00           C  
ATOM   1557  C   PRO B  96       0.722 -21.351  -4.850  1.00  0.00           C  
ATOM   1558  O   PRO B  96      -0.271 -21.371  -5.579  1.00  0.00           O  
ATOM   1559  CB  PRO B  96       2.478 -19.891  -5.890  1.00  0.00           C  
ATOM   1560  CG  PRO B  96       3.283 -20.062  -7.152  1.00  0.00           C  
ATOM   1561  CD  PRO B  96       2.674 -21.252  -7.853  1.00  0.00           C  
ATOM   1562  HA  PRO B  96       2.855 -21.744  -4.771  1.00  0.00           H  
ATOM   1563 1HB  PRO B  96       1.556 -19.290  -6.043  1.00  0.00           H  
ATOM   1564 2HB  PRO B  96       3.043 -19.392  -5.089  1.00  0.00           H  
ATOM   1565 1HG  PRO B  96       3.213 -19.142  -7.754  1.00  0.00           H  
ATOM   1566 2HG  PRO B  96       4.346 -20.205  -6.911  1.00  0.00           H  
ATOM   1567 1HD  PRO B  96       1.878 -20.935  -8.535  1.00  0.00           H  
ATOM   1568 2HD  PRO B  96       3.500 -21.767  -8.363  1.00  0.00           H  
ATOM   1569  N   ASN B  97       0.639 -21.349  -3.518  1.00  0.00           N  
ATOM   1570  CA  ASN B  97      -0.664 -21.323  -2.893  1.00  0.00           C  
ATOM   1571  C   ASN B  97      -0.804 -20.128  -1.952  1.00  0.00           C  
ATOM   1572  O   ASN B  97      -1.562 -20.160  -0.986  1.00  0.00           O  
ATOM   1573  CB  ASN B  97      -0.848 -22.635  -2.171  1.00  0.00           C  
ATOM   1574  CG  ASN B  97       0.217 -22.829  -1.130  1.00  0.00           C  
ATOM   1575  OD1 ASN B  97       1.142 -22.001  -1.003  1.00  0.00           O  
ATOM   1576  ND2 ASN B  97       0.132 -23.912  -0.414  1.00  0.00           N  
ATOM   1577  H   ASN B  97       1.472 -21.345  -2.944  1.00  0.00           H  
ATOM   1578  HA  ASN B  97      -1.414 -21.226  -3.668  1.00  0.00           H  
ATOM   1579 1HB  ASN B  97      -1.828 -22.667  -1.692  1.00  0.00           H  
ATOM   1580 2HB  ASN B  97      -0.800 -23.461  -2.882  1.00  0.00           H  
ATOM   1581 1HD2 ASN B  97       0.813 -24.111   0.287  1.00  0.00           H  
ATOM   1582 2HD2 ASN B  97      -0.633 -24.555  -0.602  1.00  0.00           H  
ATOM   1583  N   ASP B  98      -0.152 -19.028  -2.312  1.00  0.00           N  
ATOM   1584  CA  ASP B  98      -0.275 -17.762  -1.596  1.00  0.00           C  
ATOM   1585  C   ASP B  98      -1.640 -17.114  -1.814  1.00  0.00           C  
ATOM   1586  O   ASP B  98      -2.212 -16.514  -0.904  1.00  0.00           O  
ATOM   1587  CB  ASP B  98       0.810 -16.825  -2.111  1.00  0.00           C  
ATOM   1588  CG  ASP B  98       0.718 -16.704  -3.632  1.00  0.00           C  
ATOM   1589  OD1 ASP B  98       0.182 -17.640  -4.225  1.00  0.00           O  
ATOM   1590  OD2 ASP B  98       1.128 -15.709  -4.208  1.00  0.00           O  
ATOM   1591  H   ASP B  98       0.440 -19.060  -3.133  1.00  0.00           H  
ATOM   1592  HA  ASP B  98      -0.143 -17.950  -0.529  1.00  0.00           H  
ATOM   1593 1HB  ASP B  98       0.662 -15.845  -1.682  1.00  0.00           H  
ATOM   1594 2HB  ASP B  98       1.791 -17.190  -1.826  1.00  0.00           H  
ATOM   1595  N   LYS B  99      -2.144 -17.239  -3.032  1.00  0.00           N  
ATOM   1596  CA  LYS B  99      -3.423 -16.669  -3.434  1.00  0.00           C  
ATOM   1597  C   LYS B  99      -4.557 -17.629  -3.061  1.00  0.00           C  
ATOM   1598  O   LYS B  99      -4.348 -18.840  -3.081  1.00  0.00           O  
ATOM   1599  CB  LYS B  99      -3.374 -16.437  -4.950  1.00  0.00           C  
ATOM   1600  CG  LYS B  99      -2.342 -15.397  -5.380  1.00  0.00           C  
ATOM   1601  CD  LYS B  99      -2.191 -15.284  -6.864  1.00  0.00           C  
ATOM   1602  CE  LYS B  99      -1.031 -14.370  -7.257  1.00  0.00           C  
ATOM   1603  NZ  LYS B  99       0.349 -14.988  -6.937  1.00  0.00           N  
ATOM   1604  H   LYS B  99      -1.585 -17.742  -3.714  1.00  0.00           H  
ATOM   1605  HA  LYS B  99      -3.560 -15.729  -2.903  1.00  0.00           H  
ATOM   1606 1HB  LYS B  99      -3.125 -17.374  -5.450  1.00  0.00           H  
ATOM   1607 2HB  LYS B  99      -4.323 -16.137  -5.306  1.00  0.00           H  
ATOM   1608 1HG  LYS B  99      -2.679 -14.428  -5.033  1.00  0.00           H  
ATOM   1609 2HG  LYS B  99      -1.395 -15.614  -4.940  1.00  0.00           H  
ATOM   1610 1HD  LYS B  99      -2.013 -16.255  -7.274  1.00  0.00           H  
ATOM   1611 2HD  LYS B  99      -3.104 -14.881  -7.287  1.00  0.00           H  
ATOM   1612 1HE  LYS B  99      -1.095 -14.187  -8.329  1.00  0.00           H  
ATOM   1613 2HE  LYS B  99      -1.128 -13.420  -6.732  1.00  0.00           H  
ATOM   1614 1HZ  LYS B  99       1.076 -14.367  -7.233  1.00  0.00           H  
ATOM   1615 2HZ  LYS B  99       0.490 -15.190  -5.922  1.00  0.00           H  
ATOM   1616 3HZ  LYS B  99       0.429 -15.880  -7.440  1.00  0.00           H  
ATOM   1617  N   PRO B 100      -5.759 -17.125  -2.729  1.00  0.00           N  
ATOM   1618  CA  PRO B 100      -6.932 -17.915  -2.396  1.00  0.00           C  
ATOM   1619  C   PRO B 100      -7.572 -18.652  -3.571  1.00  0.00           C  
ATOM   1620  O   PRO B 100      -8.193 -19.692  -3.353  1.00  0.00           O  
ATOM   1621  CB  PRO B 100      -7.884 -16.859  -1.824  1.00  0.00           C  
ATOM   1622  CG  PRO B 100      -7.449 -15.568  -2.442  1.00  0.00           C  
ATOM   1623  CD  PRO B 100      -5.958 -15.672  -2.603  1.00  0.00           C  
ATOM   1624  HA  PRO B 100      -6.665 -18.629  -1.604  1.00  0.00           H  
ATOM   1625 1HB  PRO B 100      -8.923 -17.115  -2.087  1.00  0.00           H  
ATOM   1626 2HB  PRO B 100      -7.823 -16.847  -0.719  1.00  0.00           H  
ATOM   1627 1HG  PRO B 100      -7.951 -15.441  -3.386  1.00  0.00           H  
ATOM   1628 2HG  PRO B 100      -7.760 -14.744  -1.812  1.00  0.00           H  
ATOM   1629 1HD  PRO B 100      -5.665 -15.143  -3.519  1.00  0.00           H  
ATOM   1630 2HD  PRO B 100      -5.452 -15.285  -1.705  1.00  0.00           H  
ATOM   1631  N   PHE B 101      -7.370 -18.166  -4.801  1.00  0.00           N  
ATOM   1632  CA  PHE B 101      -7.996 -18.779  -5.960  1.00  0.00           C  
ATOM   1633  C   PHE B 101      -6.980 -19.117  -7.042  1.00  0.00           C  
ATOM   1634  O   PHE B 101      -5.853 -18.599  -7.054  1.00  0.00           O  
ATOM   1635  CB  PHE B 101      -9.003 -17.826  -6.583  1.00  0.00           C  
ATOM   1636  CG  PHE B 101      -9.999 -17.289  -5.649  1.00  0.00           C  
ATOM   1637  CD1 PHE B 101      -9.891 -15.967  -5.264  1.00  0.00           C  
ATOM   1638  CD2 PHE B 101     -11.002 -18.062  -5.114  1.00  0.00           C  
ATOM   1639  CE1 PHE B 101     -10.775 -15.410  -4.376  1.00  0.00           C  
ATOM   1640  CE2 PHE B 101     -11.896 -17.514  -4.220  1.00  0.00           C  
ATOM   1641  CZ  PHE B 101     -11.783 -16.182  -3.851  1.00  0.00           C  
ATOM   1642  H   PHE B 101      -6.843 -17.309  -4.959  1.00  0.00           H  
ATOM   1643  HA  PHE B 101      -8.477 -19.705  -5.652  1.00  0.00           H  
ATOM   1644 1HB  PHE B 101      -8.471 -16.995  -7.009  1.00  0.00           H  
ATOM   1645 2HB  PHE B 101      -9.524 -18.330  -7.380  1.00  0.00           H  
ATOM   1646  HD1 PHE B 101      -9.084 -15.367  -5.683  1.00  0.00           H  
ATOM   1647  HD2 PHE B 101     -11.081 -19.115  -5.401  1.00  0.00           H  
ATOM   1648  HE1 PHE B 101     -10.676 -14.364  -4.087  1.00  0.00           H  
ATOM   1649  HE2 PHE B 101     -12.690 -18.129  -3.799  1.00  0.00           H  
ATOM   1650  HZ  PHE B 101     -12.489 -15.753  -3.144  1.00  0.00           H  
ATOM   1651  N   GLN B 102      -7.354 -20.016  -7.927  1.00  0.00           N  
ATOM   1652  CA  GLN B 102      -6.509 -20.352  -9.056  1.00  0.00           C  
ATOM   1653  C   GLN B 102      -7.323 -20.707 -10.279  1.00  0.00           C  
ATOM   1654  O   GLN B 102      -8.427 -21.230 -10.175  1.00  0.00           O  
ATOM   1655  CB  GLN B 102      -5.508 -21.477  -8.723  1.00  0.00           C  
ATOM   1656  CG  GLN B 102      -6.058 -22.846  -8.261  1.00  0.00           C  
ATOM   1657  CD  GLN B 102      -6.333 -23.850  -9.357  1.00  0.00           C  
ATOM   1658  OE1 GLN B 102      -5.947 -23.703 -10.540  1.00  0.00           O  
ATOM   1659  NE2 GLN B 102      -6.977 -24.931  -8.961  1.00  0.00           N  
ATOM   1660  H   GLN B 102      -8.261 -20.471  -7.802  1.00  0.00           H  
ATOM   1661  HA  GLN B 102      -5.921 -19.477  -9.310  1.00  0.00           H  
ATOM   1662 1HB  GLN B 102      -4.895 -21.657  -9.604  1.00  0.00           H  
ATOM   1663 2HB  GLN B 102      -4.837 -21.128  -7.952  1.00  0.00           H  
ATOM   1664 1HG  GLN B 102      -5.344 -23.294  -7.572  1.00  0.00           H  
ATOM   1665 2HG  GLN B 102      -7.003 -22.677  -7.740  1.00  0.00           H  
ATOM   1666 1HE2 GLN B 102      -7.181 -25.678  -9.637  1.00  0.00           H  
ATOM   1667 2HE2 GLN B 102      -7.249 -25.041  -7.994  1.00  0.00           H  
ATOM   1668  N   ASN B 103      -6.754 -20.467 -11.445  1.00  0.00           N  
ATOM   1669  CA  ASN B 103      -7.386 -20.835 -12.717  1.00  0.00           C  
ATOM   1670  C   ASN B 103      -6.525 -21.765 -13.549  1.00  0.00           C  
ATOM   1671  O   ASN B 103      -6.679 -21.827 -14.765  1.00  0.00           O  
ATOM   1672  CB  ASN B 103      -7.697 -19.564 -13.494  1.00  0.00           C  
ATOM   1673  CG  ASN B 103      -8.644 -19.697 -14.628  1.00  0.00           C  
ATOM   1674  OD1 ASN B 103      -9.709 -20.376 -14.639  1.00  0.00           O  
ATOM   1675  ND2 ASN B 103      -8.232 -19.028 -15.689  1.00  0.00           N  
ATOM   1676  H   ASN B 103      -5.837 -20.019 -11.446  1.00  0.00           H  
ATOM   1677  HA  ASN B 103      -8.324 -21.351 -12.504  1.00  0.00           H  
ATOM   1678 1HB  ASN B 103      -8.139 -18.858 -12.801  1.00  0.00           H  
ATOM   1679 2HB  ASN B 103      -6.757 -19.120 -13.866  1.00  0.00           H  
ATOM   1680 1HD2 ASN B 103      -8.779 -19.035 -16.530  1.00  0.00           H  
ATOM   1681 2HD2 ASN B 103      -7.364 -18.541 -15.642  1.00  0.00           H  
ATOM   1682  N   VAL B 104      -5.634 -22.522 -12.910  1.00  0.00           N  
ATOM   1683  CA  VAL B 104      -4.737 -23.389 -13.663  1.00  0.00           C  
ATOM   1684  C   VAL B 104      -5.419 -24.697 -14.026  1.00  0.00           C  
ATOM   1685  O   VAL B 104      -5.411 -25.089 -15.197  1.00  0.00           O  
ATOM   1686  CB  VAL B 104      -3.444 -23.616 -12.838  1.00  0.00           C  
ATOM   1687  CG1 VAL B 104      -2.492 -24.626 -13.529  1.00  0.00           C  
ATOM   1688  CG2 VAL B 104      -2.756 -22.234 -12.643  1.00  0.00           C  
ATOM   1689  H   VAL B 104      -5.586 -22.526 -11.893  1.00  0.00           H  
ATOM   1690  HA  VAL B 104      -4.460 -22.881 -14.585  1.00  0.00           H  
ATOM   1691  HB  VAL B 104      -3.706 -24.035 -11.864  1.00  0.00           H  
ATOM   1692 1HG1 VAL B 104      -1.600 -24.767 -12.917  1.00  0.00           H  
ATOM   1693 2HG1 VAL B 104      -3.006 -25.587 -13.639  1.00  0.00           H  
ATOM   1694 3HG1 VAL B 104      -2.202 -24.260 -14.512  1.00  0.00           H  
ATOM   1695 1HG2 VAL B 104      -1.858 -22.333 -12.054  1.00  0.00           H  
ATOM   1696 2HG2 VAL B 104      -2.495 -21.820 -13.612  1.00  0.00           H  
ATOM   1697 3HG2 VAL B 104      -3.439 -21.557 -12.133  1.00  0.00           H  
ATOM   1698  N   ASN B 105      -6.023 -25.367 -13.020  1.00  0.00           N  
ATOM   1699  CA  ASN B 105      -6.665 -26.659 -13.290  1.00  0.00           C  
ATOM   1700  C   ASN B 105      -7.614 -27.021 -12.144  1.00  0.00           C  
ATOM   1701  O   ASN B 105      -7.263 -26.879 -10.983  1.00  0.00           O  
ATOM   1702  CB  ASN B 105      -5.631 -27.773 -13.437  1.00  0.00           C  
ATOM   1703  CG  ASN B 105      -6.152 -28.955 -14.224  1.00  0.00           C  
ATOM   1704  OD1 ASN B 105      -7.131 -29.584 -13.864  1.00  0.00           O  
ATOM   1705  ND2 ASN B 105      -5.476 -29.274 -15.299  1.00  0.00           N  
ATOM   1706  H   ASN B 105      -6.020 -24.961 -12.081  1.00  0.00           H  
ATOM   1707  HA  ASN B 105      -7.261 -26.581 -14.203  1.00  0.00           H  
ATOM   1708 1HB  ASN B 105      -4.742 -27.390 -13.905  1.00  0.00           H  
ATOM   1709 2HB  ASN B 105      -5.366 -28.128 -12.447  1.00  0.00           H  
ATOM   1710 1HD2 ASN B 105      -5.762 -30.043 -15.866  1.00  0.00           H  
ATOM   1711 2HD2 ASN B 105      -4.655 -28.726 -15.550  1.00  0.00           H  
ATOM   1712  N   LYS B 106      -8.801 -27.515 -12.464  1.00  0.00           N  
ATOM   1713  CA  LYS B 106      -9.739 -28.018 -11.454  1.00  0.00           C  
ATOM   1714  C   LYS B 106      -9.219 -29.247 -10.721  1.00  0.00           C  
ATOM   1715  O   LYS B 106      -9.671 -29.562  -9.610  1.00  0.00           O  
ATOM   1716  CB  LYS B 106     -11.088 -28.235 -12.119  1.00  0.00           C  
ATOM   1717  CG  LYS B 106     -11.114 -29.377 -13.107  1.00  0.00           C  
ATOM   1718  CD  LYS B 106     -12.480 -29.483 -13.777  1.00  0.00           C  
ATOM   1719  CE  LYS B 106     -12.532 -30.705 -14.777  1.00  0.00           C  
ATOM   1720  NZ  LYS B 106     -13.823 -30.812 -15.458  1.00  0.00           N  
ATOM   1721  H   LYS B 106      -9.053 -27.583 -13.438  1.00  0.00           H  
ATOM   1722  HA  LYS B 106      -9.877 -27.244 -10.707  1.00  0.00           H  
ATOM   1723 1HB  LYS B 106     -11.833 -28.449 -11.350  1.00  0.00           H  
ATOM   1724 2HB  LYS B 106     -11.395 -27.325 -12.640  1.00  0.00           H  
ATOM   1725 1HG  LYS B 106     -10.323 -29.249 -13.846  1.00  0.00           H  
ATOM   1726 2HG  LYS B 106     -10.935 -30.298 -12.564  1.00  0.00           H  
ATOM   1727 1HD  LYS B 106     -13.237 -29.628 -13.004  1.00  0.00           H  
ATOM   1728 2HD  LYS B 106     -12.702 -28.556 -14.305  1.00  0.00           H  
ATOM   1729 1HE  LYS B 106     -11.759 -30.573 -15.537  1.00  0.00           H  
ATOM   1730 2HE  LYS B 106     -12.350 -31.636 -14.235  1.00  0.00           H  
ATOM   1731 1HZ  LYS B 106     -13.798 -31.607 -16.088  1.00  0.00           H  
ATOM   1732 2HZ  LYS B 106     -14.551 -30.950 -14.774  1.00  0.00           H  
ATOM   1733 3HZ  LYS B 106     -14.008 -29.971 -15.983  1.00  0.00           H  
ATOM   1734  N   ILE B 107      -8.253 -29.940 -11.317  1.00  0.00           N  
ATOM   1735  CA  ILE B 107      -7.640 -31.096 -10.673  1.00  0.00           C  
ATOM   1736  C   ILE B 107      -6.443 -30.653  -9.889  1.00  0.00           C  
ATOM   1737  O   ILE B 107      -5.487 -30.128 -10.468  1.00  0.00           O  
ATOM   1738  CB  ILE B 107      -7.174 -32.117 -11.717  1.00  0.00           C  
ATOM   1739  CG1 ILE B 107      -8.345 -32.581 -12.509  1.00  0.00           C  
ATOM   1740  CG2 ILE B 107      -6.441 -33.322 -11.032  1.00  0.00           C  
ATOM   1741  CD1 ILE B 107      -7.961 -33.336 -13.753  1.00  0.00           C  
ATOM   1742  H   ILE B 107      -7.920 -29.658 -12.235  1.00  0.00           H  
ATOM   1743  HA  ILE B 107      -8.354 -31.561  -9.997  1.00  0.00           H  
ATOM   1744  HB  ILE B 107      -6.499 -31.633 -12.400  1.00  0.00           H  
ATOM   1745 1HG1 ILE B 107      -8.938 -33.228 -11.871  1.00  0.00           H  
ATOM   1746 2HG1 ILE B 107      -8.951 -31.729 -12.808  1.00  0.00           H  
ATOM   1747 1HG2 ILE B 107      -6.107 -34.023 -11.791  1.00  0.00           H  
ATOM   1748 2HG2 ILE B 107      -5.595 -32.939 -10.485  1.00  0.00           H  
ATOM   1749 3HG2 ILE B 107      -7.115 -33.822 -10.345  1.00  0.00           H  
ATOM   1750 1HD1 ILE B 107      -8.862 -33.658 -14.271  1.00  0.00           H  
ATOM   1751 2HD1 ILE B 107      -7.378 -32.684 -14.411  1.00  0.00           H  
ATOM   1752 3HD1 ILE B 107      -7.369 -34.207 -13.484  1.00  0.00           H  
ATOM   1753  N   THR B 108      -6.511 -30.821  -8.579  1.00  0.00           N  
ATOM   1754  CA  THR B 108      -5.408 -30.437  -7.731  1.00  0.00           C  
ATOM   1755  C   THR B 108      -5.155 -31.498  -6.664  1.00  0.00           C  
ATOM   1756  O   THR B 108      -6.031 -32.328  -6.362  1.00  0.00           O  
ATOM   1757  CB  THR B 108      -5.655 -29.077  -7.037  1.00  0.00           C  
ATOM   1758  OG1 THR B 108      -6.703 -29.183  -6.102  1.00  0.00           O  
ATOM   1759  CG2 THR B 108      -6.029 -28.005  -8.005  1.00  0.00           C  
ATOM   1760  H   THR B 108      -7.336 -31.225  -8.170  1.00  0.00           H  
ATOM   1761  HA  THR B 108      -4.515 -30.347  -8.341  1.00  0.00           H  
ATOM   1762  HB  THR B 108      -4.765 -28.797  -6.563  1.00  0.00           H  
ATOM   1763  HG1 THR B 108      -6.360 -29.558  -5.281  1.00  0.00           H  
ATOM   1764 1HG2 THR B 108      -6.160 -27.080  -7.450  1.00  0.00           H  
ATOM   1765 2HG2 THR B 108      -5.259 -27.875  -8.741  1.00  0.00           H  
ATOM   1766 3HG2 THR B 108      -6.960 -28.257  -8.508  1.00  0.00           H  
ATOM   1767  N   TYR B 109      -3.982 -31.408  -6.037  1.00  0.00           N  
ATOM   1768  CA  TYR B 109      -3.624 -32.239  -4.891  1.00  0.00           C  
ATOM   1769  C   TYR B 109      -2.818 -31.403  -3.912  1.00  0.00           C  
ATOM   1770  O   TYR B 109      -1.885 -30.695  -4.326  1.00  0.00           O  
ATOM   1771  CB  TYR B 109      -2.835 -33.475  -5.327  1.00  0.00           C  
ATOM   1772  CG  TYR B 109      -3.598 -34.388  -6.262  1.00  0.00           C  
ATOM   1773  CD1 TYR B 109      -3.485 -34.227  -7.635  1.00  0.00           C  
ATOM   1774  CD2 TYR B 109      -4.410 -35.387  -5.745  1.00  0.00           C  
ATOM   1775  CE1 TYR B 109      -4.182 -35.060  -8.488  1.00  0.00           C  
ATOM   1776  CE2 TYR B 109      -5.107 -36.220  -6.598  1.00  0.00           C  
ATOM   1777  CZ  TYR B 109      -4.995 -36.060  -7.964  1.00  0.00           C  
ATOM   1778  OH  TYR B 109      -5.689 -36.890  -8.814  1.00  0.00           O  
ATOM   1779  H   TYR B 109      -3.296 -30.751  -6.401  1.00  0.00           H  
ATOM   1780  HA  TYR B 109      -4.528 -32.580  -4.386  1.00  0.00           H  
ATOM   1781 1HB  TYR B 109      -1.918 -33.164  -5.830  1.00  0.00           H  
ATOM   1782 2HB  TYR B 109      -2.547 -34.052  -4.449  1.00  0.00           H  
ATOM   1783  HD1 TYR B 109      -2.847 -33.442  -8.041  1.00  0.00           H  
ATOM   1784  HD2 TYR B 109      -4.499 -35.513  -4.666  1.00  0.00           H  
ATOM   1785  HE1 TYR B 109      -4.094 -34.933  -9.566  1.00  0.00           H  
ATOM   1786  HE2 TYR B 109      -5.746 -37.005  -6.192  1.00  0.00           H  
ATOM   1787  HH  TYR B 109      -5.501 -36.645  -9.723  1.00  0.00           H  
ATOM   1788  N   GLY B 110      -3.170 -31.501  -2.627  1.00  0.00           N  
ATOM   1789  CA  GLY B 110      -2.466 -30.799  -1.557  1.00  0.00           C  
ATOM   1790  C   GLY B 110      -3.143 -29.482  -1.143  1.00  0.00           C  
ATOM   1791  O   GLY B 110      -4.362 -29.295  -1.283  1.00  0.00           O  
ATOM   1792  H   GLY B 110      -3.977 -32.066  -2.360  1.00  0.00           H  
ATOM   1793 1HA  GLY B 110      -2.392 -31.455  -0.686  1.00  0.00           H  
ATOM   1794 2HA  GLY B 110      -1.451 -30.592  -1.881  1.00  0.00           H  
ATOM   1795  N   ALA B 111      -2.346 -28.580  -0.551  1.00  0.00           N  
ATOM   1796  CA  ALA B 111      -2.846 -27.302  -0.010  1.00  0.00           C  
ATOM   1797  C   ALA B 111      -2.939 -26.287  -1.141  1.00  0.00           C  
ATOM   1798  O   ALA B 111      -1.980 -25.567  -1.418  1.00  0.00           O  
ATOM   1799  CB  ALA B 111      -1.935 -26.786   1.090  1.00  0.00           C  
ATOM   1800  H   ALA B 111      -1.353 -28.783  -0.486  1.00  0.00           H  
ATOM   1801  HA  ALA B 111      -3.834 -27.443   0.378  1.00  0.00           H  
ATOM   1802 1HB  ALA B 111      -2.331 -25.840   1.471  1.00  0.00           H  
ATOM   1803 2HB  ALA B 111      -1.894 -27.513   1.899  1.00  0.00           H  
ATOM   1804 3HB  ALA B 111      -0.936 -26.628   0.693  1.00  0.00           H  
ATOM   1805  N   CYS B 112      -4.069 -26.305  -1.831  1.00  0.00           N  
ATOM   1806  CA  CYS B 112      -4.276 -25.537  -3.049  1.00  0.00           C  
ATOM   1807  C   CYS B 112      -5.310 -24.393  -2.974  1.00  0.00           C  
ATOM   1808  O   CYS B 112      -6.271 -24.481  -2.216  1.00  0.00           O  
ATOM   1809  CB  CYS B 112      -4.748 -26.499  -4.122  1.00  0.00           C  
ATOM   1810  SG  CYS B 112      -3.548 -27.770  -4.419  1.00  0.00           S  
ATOM   1811  H   CYS B 112      -4.787 -26.958  -1.507  1.00  0.00           H  
ATOM   1812  HA  CYS B 112      -3.305 -25.165  -3.326  1.00  0.00           H  
ATOM   1813 1HB  CYS B 112      -5.677 -26.974  -3.803  1.00  0.00           H  
ATOM   1814 2HB  CYS B 112      -4.953 -25.972  -5.060  1.00  0.00           H  
ATOM   1815  HG  CYS B 112      -3.528 -28.238  -3.174  1.00  0.00           H  
ATOM   1816  N   PRO B 113      -5.149 -23.327  -3.763  1.00  0.00           N  
ATOM   1817  CA  PRO B 113      -6.141 -22.287  -3.967  1.00  0.00           C  
ATOM   1818  C   PRO B 113      -7.359 -22.971  -4.588  1.00  0.00           C  
ATOM   1819  O   PRO B 113      -7.224 -24.013  -5.246  1.00  0.00           O  
ATOM   1820  CB  PRO B 113      -5.463 -21.366  -4.965  1.00  0.00           C  
ATOM   1821  CG  PRO B 113      -4.007 -21.642  -4.849  1.00  0.00           C  
ATOM   1822  CD  PRO B 113      -3.897 -23.101  -4.514  1.00  0.00           C  
ATOM   1823  HA  PRO B 113      -6.386 -21.792  -3.018  1.00  0.00           H  
ATOM   1824 1HB  PRO B 113      -5.883 -21.523  -5.923  1.00  0.00           H  
ATOM   1825 2HB  PRO B 113      -5.664 -20.335  -4.700  1.00  0.00           H  
ATOM   1826 1HG  PRO B 113      -3.480 -21.367  -5.781  1.00  0.00           H  
ATOM   1827 2HG  PRO B 113      -3.610 -20.993  -4.064  1.00  0.00           H  
ATOM   1828 1HD  PRO B 113      -3.850 -23.720  -5.425  1.00  0.00           H  
ATOM   1829 2HD  PRO B 113      -3.018 -23.194  -3.893  1.00  0.00           H  
ATOM   1830  N   LYS B 114      -8.527 -22.398  -4.391  1.00  0.00           N  
ATOM   1831  CA  LYS B 114      -9.764 -22.951  -4.950  1.00  0.00           C  
ATOM   1832  C   LYS B 114      -9.863 -22.623  -6.449  1.00  0.00           C  
ATOM   1833  O   LYS B 114      -9.582 -21.491  -6.886  1.00  0.00           O  
ATOM   1834  CB  LYS B 114     -10.984 -22.410  -4.203  1.00  0.00           C  
ATOM   1835  CG  LYS B 114     -12.312 -23.007  -4.650  1.00  0.00           C  
ATOM   1836  CD  LYS B 114     -13.464 -22.487  -3.804  1.00  0.00           C  
ATOM   1837  CE  LYS B 114     -14.791 -23.085  -4.248  1.00  0.00           C  
ATOM   1838  NZ  LYS B 114     -15.929 -22.586  -3.429  1.00  0.00           N  
ATOM   1839  H   LYS B 114      -8.550 -21.522  -3.865  1.00  0.00           H  
ATOM   1840  HA  LYS B 114      -9.745 -24.035  -4.837  1.00  0.00           H  
ATOM   1841 1HB  LYS B 114     -10.872 -22.603  -3.136  1.00  0.00           H  
ATOM   1842 2HB  LYS B 114     -11.042 -21.329  -4.335  1.00  0.00           H  
ATOM   1843 1HG  LYS B 114     -12.493 -22.750  -5.694  1.00  0.00           H  
ATOM   1844 2HG  LYS B 114     -12.269 -24.093  -4.564  1.00  0.00           H  
ATOM   1845 1HD  LYS B 114     -13.292 -22.742  -2.758  1.00  0.00           H  
ATOM   1846 2HD  LYS B 114     -13.519 -21.402  -3.891  1.00  0.00           H  
ATOM   1847 1HE  LYS B 114     -14.973 -22.833  -5.292  1.00  0.00           H  
ATOM   1848 2HE  LYS B 114     -14.748 -24.171  -4.162  1.00  0.00           H  
ATOM   1849 1HZ  LYS B 114     -16.788 -23.005  -3.754  1.00  0.00           H  
ATOM   1850 2HZ  LYS B 114     -15.780 -22.831  -2.460  1.00  0.00           H  
ATOM   1851 3HZ  LYS B 114     -15.991 -21.581  -3.516  1.00  0.00           H  
ATOM   1852  N   TYR B 115     -10.267 -23.597  -7.251  1.00  0.00           N  
ATOM   1853  CA  TYR B 115     -10.390 -23.342  -8.673  1.00  0.00           C  
ATOM   1854  C   TYR B 115     -11.566 -22.450  -8.991  1.00  0.00           C  
ATOM   1855  O   TYR B 115     -12.687 -22.719  -8.543  1.00  0.00           O  
ATOM   1856  CB  TYR B 115     -10.512 -24.661  -9.440  1.00  0.00           C  
ATOM   1857  CG  TYR B 115     -10.619 -24.488 -10.939  1.00  0.00           C  
ATOM   1858  CD1 TYR B 115      -9.488 -24.195 -11.686  1.00  0.00           C  
ATOM   1859  CD2 TYR B 115     -11.849 -24.621 -11.566  1.00  0.00           C  
ATOM   1860  CE1 TYR B 115      -9.586 -24.037 -13.055  1.00  0.00           C  
ATOM   1861  CE2 TYR B 115     -11.948 -24.463 -12.934  1.00  0.00           C  
ATOM   1862  CZ  TYR B 115     -10.822 -24.172 -13.678  1.00  0.00           C  
ATOM   1863  OH  TYR B 115     -10.920 -24.015 -15.041  1.00  0.00           O  
ATOM   1864  H   TYR B 115     -10.482 -24.508  -6.873  1.00  0.00           H  
ATOM   1865  HA  TYR B 115      -9.488 -22.855  -8.999  1.00  0.00           H  
ATOM   1866 1HB  TYR B 115      -9.642 -25.285  -9.231  1.00  0.00           H  
ATOM   1867 2HB  TYR B 115     -11.393 -25.202  -9.096  1.00  0.00           H  
ATOM   1868  HD1 TYR B 115      -8.521 -24.090 -11.193  1.00  0.00           H  
ATOM   1869  HD2 TYR B 115     -12.738 -24.850 -10.978  1.00  0.00           H  
ATOM   1870  HE1 TYR B 115      -8.698 -23.807 -13.642  1.00  0.00           H  
ATOM   1871  HE2 TYR B 115     -12.914 -24.568 -13.427  1.00  0.00           H  
ATOM   1872  HH  TYR B 115     -10.052 -23.817 -15.403  1.00  0.00           H  
ATOM   1873  N   VAL B 116     -11.314 -21.408  -9.777  1.00  0.00           N  
ATOM   1874  CA  VAL B 116     -12.370 -20.507 -10.229  1.00  0.00           C  
ATOM   1875  C   VAL B 116     -12.271 -20.292 -11.740  1.00  0.00           C  
ATOM   1876  O   VAL B 116     -11.224 -20.506 -12.351  1.00  0.00           O  
ATOM   1877  CB  VAL B 116     -12.332 -19.126  -9.518  1.00  0.00           C  
ATOM   1878  CG1 VAL B 116     -12.499 -19.266  -8.023  1.00  0.00           C  
ATOM   1879  CG2 VAL B 116     -11.016 -18.354  -9.911  1.00  0.00           C  
ATOM   1880  H   VAL B 116     -10.347 -21.262 -10.066  1.00  0.00           H  
ATOM   1881  HA  VAL B 116     -13.332 -20.974 -10.016  1.00  0.00           H  
ATOM   1882  HB  VAL B 116     -13.182 -18.567  -9.850  1.00  0.00           H  
ATOM   1883 1HG1 VAL B 116     -12.515 -18.288  -7.554  1.00  0.00           H  
ATOM   1884 2HG1 VAL B 116     -13.438 -19.780  -7.819  1.00  0.00           H  
ATOM   1885 3HG1 VAL B 116     -11.669 -19.840  -7.615  1.00  0.00           H  
ATOM   1886 1HG2 VAL B 116     -11.018 -17.372  -9.439  1.00  0.00           H  
ATOM   1887 2HG2 VAL B 116     -10.147 -18.923  -9.575  1.00  0.00           H  
ATOM   1888 3HG2 VAL B 116     -10.963 -18.232 -10.997  1.00  0.00           H  
ATOM   1889  N   LYS B 117     -13.340 -19.815 -12.341  1.00  0.00           N  
ATOM   1890  CA  LYS B 117     -13.340 -19.559 -13.775  1.00  0.00           C  
ATOM   1891  C   LYS B 117     -12.561 -18.328 -14.199  1.00  0.00           C  
ATOM   1892  O   LYS B 117     -12.077 -18.241 -15.322  1.00  0.00           O  
ATOM   1893  CB  LYS B 117     -14.781 -19.437 -14.273  1.00  0.00           C  
ATOM   1894  CG  LYS B 117     -15.565 -20.743 -14.257  1.00  0.00           C  
ATOM   1895  CD  LYS B 117     -16.986 -20.541 -14.761  1.00  0.00           C  
ATOM   1896  CE  LYS B 117     -17.770 -21.845 -14.745  1.00  0.00           C  
ATOM   1897  NZ  LYS B 117     -19.174 -21.655 -15.200  1.00  0.00           N  
ATOM   1898  H   LYS B 117     -14.187 -19.654 -11.798  1.00  0.00           H  
ATOM   1899  HA  LYS B 117     -12.880 -20.416 -14.267  1.00  0.00           H  
ATOM   1900 1HB  LYS B 117     -15.319 -18.716 -13.658  1.00  0.00           H  
ATOM   1901 2HB  LYS B 117     -14.781 -19.060 -15.296  1.00  0.00           H  
ATOM   1902 1HG  LYS B 117     -15.064 -21.476 -14.890  1.00  0.00           H  
ATOM   1903 2HG  LYS B 117     -15.601 -21.132 -13.240  1.00  0.00           H  
ATOM   1904 1HD  LYS B 117     -17.496 -19.812 -14.130  1.00  0.00           H  
ATOM   1905 2HD  LYS B 117     -16.959 -20.157 -15.781  1.00  0.00           H  
ATOM   1906 1HE  LYS B 117     -17.285 -22.569 -15.396  1.00  0.00           H  
ATOM   1907 2HE  LYS B 117     -17.782 -22.250 -13.733  1.00  0.00           H  
ATOM   1908 1HZ  LYS B 117     -19.660 -22.541 -15.175  1.00  0.00           H  
ATOM   1909 2HZ  LYS B 117     -19.641 -20.998 -14.591  1.00  0.00           H  
ATOM   1910 3HZ  LYS B 117     -19.177 -21.298 -16.145  1.00  0.00           H  
ATOM   1911  N   GLN B 118     -12.533 -17.333 -13.346  1.00  0.00           N  
ATOM   1912  CA  GLN B 118     -11.880 -16.065 -13.666  1.00  0.00           C  
ATOM   1913  C   GLN B 118     -10.395 -16.204 -13.866  1.00  0.00           C  
ATOM   1914  O   GLN B 118      -9.727 -16.860 -13.065  1.00  0.00           O  
ATOM   1915  CB  GLN B 118     -12.095 -15.060 -12.542  1.00  0.00           C  
ATOM   1916  CG  GLN B 118     -13.518 -14.636 -12.348  1.00  0.00           C  
ATOM   1917  CD  GLN B 118     -14.283 -15.537 -11.405  1.00  0.00           C  
ATOM   1918  OE1 GLN B 118     -14.020 -16.738 -11.288  1.00  0.00           O  
ATOM   1919  NE2 GLN B 118     -15.215 -14.942 -10.703  1.00  0.00           N  
ATOM   1920  H   GLN B 118     -12.949 -17.469 -12.440  1.00  0.00           H  
ATOM   1921  HA  GLN B 118     -12.311 -15.677 -14.586  1.00  0.00           H  
ATOM   1922 1HB  GLN B 118     -11.745 -15.493 -11.604  1.00  0.00           H  
ATOM   1923 2HB  GLN B 118     -11.488 -14.168 -12.728  1.00  0.00           H  
ATOM   1924 1HG  GLN B 118     -13.551 -13.622 -11.957  1.00  0.00           H  
ATOM   1925 2HG  GLN B 118     -14.015 -14.669 -13.313  1.00  0.00           H  
ATOM   1926 1HE2 GLN B 118     -15.778 -15.454 -10.024  1.00  0.00           H  
ATOM   1927 2HE2 GLN B 118     -15.396 -13.934 -10.843  1.00  0.00           H  
ATOM   1928  N   ASN B 119      -9.843 -15.532 -14.882  1.00  0.00           N  
ATOM   1929  CA  ASN B 119      -8.384 -15.550 -15.053  1.00  0.00           C  
ATOM   1930  C   ASN B 119      -7.675 -14.547 -14.155  1.00  0.00           C  
ATOM   1931  O   ASN B 119      -6.469 -14.645 -13.934  1.00  0.00           O  
ATOM   1932  CB  ASN B 119      -8.019 -15.296 -16.504  1.00  0.00           C  
ATOM   1933  CG  ASN B 119      -8.444 -13.934 -16.977  1.00  0.00           C  
ATOM   1934  OD1 ASN B 119      -9.600 -13.533 -16.797  1.00  0.00           O  
ATOM   1935  ND2 ASN B 119      -7.532 -13.214 -17.580  1.00  0.00           N  
ATOM   1936  H   ASN B 119     -10.431 -15.026 -15.532  1.00  0.00           H  
ATOM   1937  HA  ASN B 119      -8.019 -16.528 -14.752  1.00  0.00           H  
ATOM   1938 1HB  ASN B 119      -6.940 -15.392 -16.630  1.00  0.00           H  
ATOM   1939 2HB  ASN B 119      -8.490 -16.050 -17.135  1.00  0.00           H  
ATOM   1940 1HD2 ASN B 119      -7.758 -12.299 -17.916  1.00  0.00           H  
ATOM   1941 2HD2 ASN B 119      -6.610 -13.579 -17.704  1.00  0.00           H  
ATOM   1942  N   THR B 120      -8.421 -13.563 -13.671  1.00  0.00           N  
ATOM   1943  CA  THR B 120      -7.863 -12.519 -12.839  1.00  0.00           C  
ATOM   1944  C   THR B 120      -8.915 -11.926 -11.950  1.00  0.00           C  
ATOM   1945  O   THR B 120     -10.053 -11.723 -12.399  1.00  0.00           O  
ATOM   1946  CB  THR B 120      -7.265 -11.389 -13.721  1.00  0.00           C  
ATOM   1947  OG1 THR B 120      -6.802 -10.324 -12.908  1.00  0.00           O  
ATOM   1948  CG2 THR B 120      -8.295 -10.855 -14.662  1.00  0.00           C  
ATOM   1949  H   THR B 120      -9.405 -13.551 -13.882  1.00  0.00           H  
ATOM   1950  HA  THR B 120      -7.074 -12.940 -12.211  1.00  0.00           H  
ATOM   1951  HB  THR B 120      -6.428 -11.790 -14.287  1.00  0.00           H  
ATOM   1952  HG1 THR B 120      -6.004 -10.602 -12.403  1.00  0.00           H  
ATOM   1953 1HG2 THR B 120      -7.850 -10.073 -15.273  1.00  0.00           H  
ATOM   1954 2HG2 THR B 120      -8.656 -11.652 -15.300  1.00  0.00           H  
ATOM   1955 3HG2 THR B 120      -9.123 -10.446 -14.090  1.00  0.00           H  
ATOM   1956  N   LEU B 121      -8.525 -11.629 -10.715  1.00  0.00           N  
ATOM   1957  CA  LEU B 121      -9.360 -10.874  -9.752  1.00  0.00           C  
ATOM   1958  C   LEU B 121      -8.477  -9.982  -8.884  1.00  0.00           C  
ATOM   1959  O   LEU B 121      -7.650 -10.478  -8.108  1.00  0.00           O  
ATOM   1960  CB  LEU B 121     -10.082 -11.822  -8.772  1.00  0.00           C  
ATOM   1961  CG  LEU B 121     -11.141 -12.805  -9.277  1.00  0.00           C  
ATOM   1962  CD1 LEU B 121     -11.475 -13.810  -8.145  1.00  0.00           C  
ATOM   1963  CD2 LEU B 121     -12.384 -12.026  -9.649  1.00  0.00           C  
ATOM   1964  H   LEU B 121      -7.568 -11.887 -10.458  1.00  0.00           H  
ATOM   1965  HA  LEU B 121     -10.042 -10.243 -10.314  1.00  0.00           H  
ATOM   1966 1HB  LEU B 121      -9.336 -12.389  -8.233  1.00  0.00           H  
ATOM   1967 2HB  LEU B 121     -10.570 -11.198  -8.074  1.00  0.00           H  
ATOM   1968  HG  LEU B 121     -10.774 -13.356 -10.139  1.00  0.00           H  
ATOM   1969 1HD1 LEU B 121     -12.238 -14.509  -8.492  1.00  0.00           H  
ATOM   1970 2HD1 LEU B 121     -10.583 -14.367  -7.866  1.00  0.00           H  
ATOM   1971 3HD1 LEU B 121     -11.845 -13.270  -7.275  1.00  0.00           H  
ATOM   1972 1HD2 LEU B 121     -13.147 -12.706  -9.979  1.00  0.00           H  
ATOM   1973 2HD2 LEU B 121     -12.746 -11.480  -8.778  1.00  0.00           H  
ATOM   1974 3HD2 LEU B 121     -12.153 -11.323 -10.449  1.00  0.00           H  
ATOM   1975  N   LYS B 122      -8.649  -8.657  -8.994  1.00  0.00           N  
ATOM   1976  CA  LYS B 122      -7.777  -7.759  -8.261  1.00  0.00           C  
ATOM   1977  C   LYS B 122      -8.396  -7.250  -6.956  1.00  0.00           C  
ATOM   1978  O   LYS B 122      -9.539  -6.781  -6.949  1.00  0.00           O  
ATOM   1979  CB  LYS B 122      -7.344  -6.603  -9.148  1.00  0.00           C  
ATOM   1980  CG  LYS B 122      -6.459  -7.030 -10.305  1.00  0.00           C  
ATOM   1981  CD  LYS B 122      -6.023  -5.831 -11.143  1.00  0.00           C  
ATOM   1982  CE  LYS B 122      -5.044  -6.232 -12.251  1.00  0.00           C  
ATOM   1983  NZ  LYS B 122      -5.696  -7.059 -13.308  1.00  0.00           N  
ATOM   1984  H   LYS B 122      -9.348  -8.291  -9.623  1.00  0.00           H  
ATOM   1985  HA  LYS B 122      -6.868  -8.303  -8.001  1.00  0.00           H  
ATOM   1986 1HB  LYS B 122      -8.221  -6.101  -9.557  1.00  0.00           H  
ATOM   1987 2HB  LYS B 122      -6.797  -5.884  -8.560  1.00  0.00           H  
ATOM   1988 1HG  LYS B 122      -5.576  -7.539  -9.911  1.00  0.00           H  
ATOM   1989 2HG  LYS B 122      -7.007  -7.734 -10.929  1.00  0.00           H  
ATOM   1990 1HD  LYS B 122      -6.901  -5.380 -11.603  1.00  0.00           H  
ATOM   1991 2HD  LYS B 122      -5.555  -5.082 -10.503  1.00  0.00           H  
ATOM   1992 1HE  LYS B 122      -4.635  -5.330 -12.706  1.00  0.00           H  
ATOM   1993 2HE  LYS B 122      -4.230  -6.807 -11.810  1.00  0.00           H  
ATOM   1994 1HZ  LYS B 122      -5.022  -7.312 -14.016  1.00  0.00           H  
ATOM   1995 2HZ  LYS B 122      -6.069  -7.899 -12.883  1.00  0.00           H  
ATOM   1996 3HZ  LYS B 122      -6.448  -6.534 -13.731  1.00  0.00           H  
ATOM   1997  N   LEU B 123      -7.630  -7.317  -5.882  1.00  0.00           N  
ATOM   1998  CA  LEU B 123      -8.060  -6.844  -4.589  1.00  0.00           C  
ATOM   1999  C   LEU B 123      -7.425  -5.497  -4.365  1.00  0.00           C  
ATOM   2000  O   LEU B 123      -6.205  -5.384  -4.350  1.00  0.00           O  
ATOM   2001  CB  LEU B 123      -7.717  -7.879  -3.521  1.00  0.00           C  
ATOM   2002  CG  LEU B 123      -8.042  -7.544  -2.053  1.00  0.00           C  
ATOM   2003  CD1 LEU B 123      -9.548  -7.364  -1.856  1.00  0.00           C  
ATOM   2004  CD2 LEU B 123      -7.577  -8.694  -1.194  1.00  0.00           C  
ATOM   2005  H   LEU B 123      -6.705  -7.730  -5.968  1.00  0.00           H  
ATOM   2006  HA  LEU B 123      -9.145  -6.749  -4.574  1.00  0.00           H  
ATOM   2007 1HB  LEU B 123      -8.261  -8.765  -3.771  1.00  0.00           H  
ATOM   2008 2HB  LEU B 123      -6.666  -8.109  -3.594  1.00  0.00           H  
ATOM   2009  HG  LEU B 123      -7.524  -6.619  -1.761  1.00  0.00           H  
ATOM   2010 1HD1 LEU B 123      -9.736  -7.147  -0.805  1.00  0.00           H  
ATOM   2011 2HD1 LEU B 123      -9.918  -6.541  -2.453  1.00  0.00           H  
ATOM   2012 3HD1 LEU B 123     -10.073  -8.279  -2.138  1.00  0.00           H  
ATOM   2013 1HD2 LEU B 123      -7.781  -8.482  -0.142  1.00  0.00           H  
ATOM   2014 2HD2 LEU B 123      -8.099  -9.587  -1.482  1.00  0.00           H  
ATOM   2015 3HD2 LEU B 123      -6.524  -8.837  -1.349  1.00  0.00           H  
ATOM   2016  N   ALA B 124      -8.224  -4.459  -4.223  1.00  0.00           N  
ATOM   2017  CA  ALA B 124      -7.653  -3.148  -4.038  1.00  0.00           C  
ATOM   2018  C   ALA B 124      -6.815  -3.141  -2.770  1.00  0.00           C  
ATOM   2019  O   ALA B 124      -7.246  -3.665  -1.738  1.00  0.00           O  
ATOM   2020  CB  ALA B 124      -8.747  -2.097  -3.948  1.00  0.00           C  
ATOM   2021  H   ALA B 124      -9.227  -4.596  -4.222  1.00  0.00           H  
ATOM   2022  HA  ALA B 124      -7.011  -2.916  -4.885  1.00  0.00           H  
ATOM   2023 1HB  ALA B 124      -8.299  -1.109  -3.814  1.00  0.00           H  
ATOM   2024 2HB  ALA B 124      -9.330  -2.108  -4.853  1.00  0.00           H  
ATOM   2025 3HB  ALA B 124      -9.390  -2.319  -3.100  1.00  0.00           H  
ATOM   2026  N   THR B 125      -5.641  -2.512  -2.832  1.00  0.00           N  
ATOM   2027  CA  THR B 125      -4.783  -2.348  -1.659  1.00  0.00           C  
ATOM   2028  C   THR B 125      -4.448  -0.879  -1.395  1.00  0.00           C  
ATOM   2029  O   THR B 125      -3.469  -0.566  -0.716  1.00  0.00           O  
ATOM   2030  CB  THR B 125      -3.480  -3.144  -1.770  1.00  0.00           C  
ATOM   2031  OG1 THR B 125      -2.738  -2.720  -2.891  1.00  0.00           O  
ATOM   2032  CG2 THR B 125      -3.799  -4.573  -1.933  1.00  0.00           C  
ATOM   2033  H   THR B 125      -5.329  -2.120  -3.714  1.00  0.00           H  
ATOM   2034  HA  THR B 125      -5.320  -2.728  -0.792  1.00  0.00           H  
ATOM   2035  HB  THR B 125      -2.915  -3.019  -0.886  1.00  0.00           H  
ATOM   2036  HG1 THR B 125      -2.375  -1.849  -2.702  1.00  0.00           H  
ATOM   2037 1HG2 THR B 125      -2.880  -5.150  -1.996  1.00  0.00           H  
ATOM   2038 2HG2 THR B 125      -4.380  -4.882  -1.076  1.00  0.00           H  
ATOM   2039 3HG2 THR B 125      -4.374  -4.727  -2.825  1.00  0.00           H  
ATOM   2040  N   GLY B 126      -5.249   0.022  -1.949  1.00  0.00           N  
ATOM   2041  CA  GLY B 126      -5.029   1.452  -1.806  1.00  0.00           C  
ATOM   2042  C   GLY B 126      -6.283   2.188  -2.181  1.00  0.00           C  
ATOM   2043  O   GLY B 126      -7.252   1.613  -2.680  1.00  0.00           O  
ATOM   2044  H   GLY B 126      -6.044  -0.305  -2.475  1.00  0.00           H  
ATOM   2045 1HA  GLY B 126      -4.758   1.687  -0.780  1.00  0.00           H  
ATOM   2046 2HA  GLY B 126      -4.209   1.762  -2.443  1.00  0.00           H  
ATOM   2047  N   MET B 127      -6.270   3.473  -1.917  1.00  0.00           N  
ATOM   2048  CA  MET B 127      -7.399   4.366  -2.166  1.00  0.00           C  
ATOM   2049  C   MET B 127      -7.631   4.613  -3.637  1.00  0.00           C  
ATOM   2050  O   MET B 127      -6.817   4.230  -4.478  1.00  0.00           O  
ATOM   2051  CB  MET B 127      -7.142   5.679  -1.461  1.00  0.00           C  
ATOM   2052  CG  MET B 127      -5.967   6.464  -1.967  1.00  0.00           C  
ATOM   2053  SD  MET B 127      -5.720   7.961  -1.038  1.00  0.00           S  
ATOM   2054  CE  MET B 127      -5.126   7.379   0.550  1.00  0.00           C  
ATOM   2055  H   MET B 127      -5.433   3.863  -1.512  1.00  0.00           H  
ATOM   2056  HA  MET B 127      -8.304   3.911  -1.756  1.00  0.00           H  
ATOM   2057 1HB  MET B 127      -8.026   6.308  -1.498  1.00  0.00           H  
ATOM   2058 2HB  MET B 127      -6.930   5.462  -0.451  1.00  0.00           H  
ATOM   2059 1HG  MET B 127      -5.059   5.872  -1.914  1.00  0.00           H  
ATOM   2060 2HG  MET B 127      -6.119   6.737  -3.008  1.00  0.00           H  
ATOM   2061 1HE  MET B 127      -4.908   8.238   1.181  1.00  0.00           H  
ATOM   2062 2HE  MET B 127      -5.866   6.758   1.032  1.00  0.00           H  
ATOM   2063 3HE  MET B 127      -4.220   6.812   0.406  1.00  0.00           H  
ATOM   2064  N   ARG B 128      -8.759   5.252  -3.952  1.00  0.00           N  
ATOM   2065  CA  ARG B 128      -9.051   5.642  -5.320  1.00  0.00           C  
ATOM   2066  C   ARG B 128      -7.913   6.545  -5.814  1.00  0.00           C  
ATOM   2067  O   ARG B 128      -7.390   7.370  -5.058  1.00  0.00           O  
ATOM   2068  CB  ARG B 128     -10.406   6.317  -5.398  1.00  0.00           C  
ATOM   2069  CG  ARG B 128     -10.844   6.648  -6.821  1.00  0.00           C  
ATOM   2070  CD  ARG B 128     -12.161   7.253  -6.876  1.00  0.00           C  
ATOM   2071  NE  ARG B 128     -12.542   7.574  -8.230  1.00  0.00           N  
ATOM   2072  CZ  ARG B 128     -13.703   8.192  -8.565  1.00  0.00           C  
ATOM   2073  NH1 ARG B 128     -14.596   8.528  -7.630  1.00  0.00           N  
ATOM   2074  NH2 ARG B 128     -13.949   8.468  -9.825  1.00  0.00           N  
ATOM   2075  H   ARG B 128      -9.403   5.511  -3.218  1.00  0.00           H  
ATOM   2076  HA  ARG B 128      -9.088   4.757  -5.948  1.00  0.00           H  
ATOM   2077 1HB  ARG B 128     -11.169   5.666  -4.964  1.00  0.00           H  
ATOM   2078 2HB  ARG B 128     -10.389   7.240  -4.826  1.00  0.00           H  
ATOM   2079 1HG  ARG B 128     -10.129   7.340  -7.271  1.00  0.00           H  
ATOM   2080 2HG  ARG B 128     -10.876   5.730  -7.410  1.00  0.00           H  
ATOM   2081 1HD  ARG B 128     -12.889   6.554  -6.472  1.00  0.00           H  
ATOM   2082 2HD  ARG B 128     -12.167   8.174  -6.290  1.00  0.00           H  
ATOM   2083  HE  ARG B 128     -11.895   7.337  -8.973  1.00  0.00           H  
ATOM   2084 1HH1 ARG B 128     -14.416   8.323  -6.656  1.00  0.00           H  
ATOM   2085 2HH1 ARG B 128     -15.456   8.989  -7.896  1.00  0.00           H  
ATOM   2086 1HH2 ARG B 128     -13.277   8.217 -10.539  1.00  0.00           H  
ATOM   2087 2HH2 ARG B 128     -14.810   8.931 -10.082  1.00  0.00           H  
ATOM   2088  N   ASN B 129      -7.467   6.330  -7.048  1.00  0.00           N  
ATOM   2089  CA  ASN B 129      -6.366   7.110  -7.617  1.00  0.00           C  
ATOM   2090  C   ASN B 129      -6.959   8.269  -8.377  1.00  0.00           C  
ATOM   2091  O   ASN B 129      -7.607   8.070  -9.398  1.00  0.00           O  
ATOM   2092  CB  ASN B 129      -5.505   6.298  -8.541  1.00  0.00           C  
ATOM   2093  CG  ASN B 129      -4.266   7.031  -8.984  1.00  0.00           C  
ATOM   2094  OD1 ASN B 129      -3.747   7.791  -8.166  1.00  0.00           O  
ATOM   2095  ND2 ASN B 129      -3.782   6.839 -10.185  1.00  0.00           N  
ATOM   2096  H   ASN B 129      -7.932   5.618  -7.612  1.00  0.00           H  
ATOM   2097  HA  ASN B 129      -5.755   7.509  -6.805  1.00  0.00           H  
ATOM   2098 1HB  ASN B 129      -5.203   5.385  -8.062  1.00  0.00           H  
ATOM   2099 2HB  ASN B 129      -6.086   6.038  -9.417  1.00  0.00           H  
ATOM   2100 1HD2 ASN B 129      -2.951   7.343 -10.460  1.00  0.00           H  
ATOM   2101 2HD2 ASN B 129      -4.229   6.203 -10.841  1.00  0.00           H  
ATOM   2102  N   VAL B 130      -6.805   9.460  -7.847  1.00  0.00           N  
ATOM   2103  CA  VAL B 130      -7.400  10.642  -8.452  1.00  0.00           C  
ATOM   2104  C   VAL B 130      -6.337  11.693  -8.730  1.00  0.00           C  
ATOM   2105  O   VAL B 130      -6.284  12.694  -8.026  1.00  0.00           O  
ATOM   2106  CB  VAL B 130      -8.362  11.289  -7.430  1.00  0.00           C  
ATOM   2107  CG1 VAL B 130      -9.146  12.409  -8.100  1.00  0.00           C  
ATOM   2108  CG2 VAL B 130      -9.245  10.279  -6.813  1.00  0.00           C  
ATOM   2109  H   VAL B 130      -6.265   9.544  -6.991  1.00  0.00           H  
ATOM   2110  HA  VAL B 130      -7.930  10.369  -9.364  1.00  0.00           H  
ATOM   2111  HB  VAL B 130      -7.770  11.745  -6.641  1.00  0.00           H  
ATOM   2112 1HG1 VAL B 130      -9.799  12.896  -7.377  1.00  0.00           H  
ATOM   2113 2HG1 VAL B 130      -8.455  13.143  -8.515  1.00  0.00           H  
ATOM   2114 3HG1 VAL B 130      -9.751  11.999  -8.908  1.00  0.00           H  
ATOM   2115 1HG2 VAL B 130      -9.867  10.774  -6.083  1.00  0.00           H  
ATOM   2116 2HG2 VAL B 130      -9.864   9.813  -7.583  1.00  0.00           H  
ATOM   2117 3HG2 VAL B 130      -8.652   9.517  -6.309  1.00  0.00           H  
ATOM   2118  N   PRO B 131      -5.480  11.564  -9.736  1.00  0.00           N  
ATOM   2119  CA  PRO B 131      -4.430  12.542  -9.986  1.00  0.00           C  
ATOM   2120  C   PRO B 131      -4.963  13.854 -10.555  1.00  0.00           C  
ATOM   2121  O   PRO B 131      -4.334  14.905 -10.418  1.00  0.00           O  
ATOM   2122  CB  PRO B 131      -3.517  11.763 -10.925  1.00  0.00           C  
ATOM   2123  CG  PRO B 131      -4.393  10.766 -11.605  1.00  0.00           C  
ATOM   2124  CD  PRO B 131      -5.428  10.367 -10.580  1.00  0.00           C  
ATOM   2125  HA  PRO B 131      -3.901  12.738  -9.042  1.00  0.00           H  
ATOM   2126 1HB  PRO B 131      -3.016  12.452 -11.624  1.00  0.00           H  
ATOM   2127 2HB  PRO B 131      -2.717  11.272 -10.343  1.00  0.00           H  
ATOM   2128 1HG  PRO B 131      -4.829  11.201 -12.512  1.00  0.00           H  
ATOM   2129 2HG  PRO B 131      -3.770   9.905 -11.927  1.00  0.00           H  
ATOM   2130 1HD  PRO B 131      -6.387  10.133 -11.055  1.00  0.00           H  
ATOM   2131 2HD  PRO B 131      -5.039   9.537 -10.007  1.00  0.00           H  
ATOM   2132  N   GLU B 132      -6.156  13.793 -11.133  1.00  0.00           N  
ATOM   2133  CA  GLU B 132      -6.806  14.959 -11.720  1.00  0.00           C  
ATOM   2134  C   GLU B 132      -8.256  15.022 -11.297  1.00  0.00           C  
ATOM   2135  O   GLU B 132      -8.827  14.003 -10.915  1.00  0.00           O  
ATOM   2136  CB  GLU B 132      -6.709  15.015 -13.250  1.00  0.00           C  
ATOM   2137  CG  GLU B 132      -5.279  15.112 -13.834  1.00  0.00           C  
ATOM   2138  CD  GLU B 132      -5.299  15.228 -15.363  1.00  0.00           C  
ATOM   2139  OE1 GLU B 132      -6.382  15.218 -15.905  1.00  0.00           O  
ATOM   2140  OE2 GLU B 132      -4.240  15.372 -15.976  1.00  0.00           O  
ATOM   2141  H   GLU B 132      -6.627  12.906 -11.197  1.00  0.00           H  
ATOM   2142  HA  GLU B 132      -6.321  15.854 -11.331  1.00  0.00           H  
ATOM   2143 1HB  GLU B 132      -7.169  14.121 -13.667  1.00  0.00           H  
ATOM   2144 2HB  GLU B 132      -7.284  15.867 -13.613  1.00  0.00           H  
ATOM   2145 1HG  GLU B 132      -4.771  15.980 -13.413  1.00  0.00           H  
ATOM   2146 2HG  GLU B 132      -4.717  14.223 -13.551  1.00  0.00           H  
ATOM   2147  N   LYS B 133      -8.800  16.227 -11.376  1.00  0.00           N  
ATOM   2148  CA  LYS B 133     -10.176  16.580 -11.050  1.00  0.00           C  
ATOM   2149  C   LYS B 133     -11.167  15.505 -11.483  1.00  0.00           C  
ATOM   2150  O   LYS B 133     -11.207  15.174 -12.676  1.00  0.00           O  
ATOM   2151  CB  LYS B 133     -10.528  17.876 -11.777  1.00  0.00           C  
ATOM   2152  CG  LYS B 133      -9.535  19.033 -11.543  1.00  0.00           C  
ATOM   2153  CD  LYS B 133      -9.413  19.457 -10.095  1.00  0.00           C  
ATOM   2154  CE  LYS B 133      -8.489  20.653  -9.960  1.00  0.00           C  
ATOM   2155  NZ  LYS B 133      -8.205  20.965  -8.554  1.00  0.00           N  
ATOM   2156  H   LYS B 133      -8.201  16.973 -11.696  1.00  0.00           H  
ATOM   2157  HA  LYS B 133     -10.260  16.718  -9.968  1.00  0.00           H  
ATOM   2158 1HB  LYS B 133     -10.576  17.686 -12.850  1.00  0.00           H  
ATOM   2159 2HB  LYS B 133     -11.516  18.209 -11.461  1.00  0.00           H  
ATOM   2160 1HG  LYS B 133      -8.547  18.721 -11.893  1.00  0.00           H  
ATOM   2161 2HG  LYS B 133      -9.843  19.898 -12.132  1.00  0.00           H  
ATOM   2162 1HD  LYS B 133     -10.393  19.734  -9.706  1.00  0.00           H  
ATOM   2163 2HD  LYS B 133      -9.018  18.626  -9.497  1.00  0.00           H  
ATOM   2164 1HE  LYS B 133      -7.549  20.437 -10.466  1.00  0.00           H  
ATOM   2165 2HE  LYS B 133      -8.954  21.518 -10.425  1.00  0.00           H  
ATOM   2166 1HZ  LYS B 133      -7.592  21.754  -8.486  1.00  0.00           H  
ATOM   2167 2HZ  LYS B 133      -9.085  21.180  -8.055  1.00  0.00           H  
ATOM   2168 3HZ  LYS B 133      -7.753  20.124  -8.137  1.00  0.00           H  
ATOM   2169  N   GLY B 134     -16.990   8.331  -3.218  1.00  0.00           N  
ATOM   2170  CA  GLY B 134     -17.010   7.518  -2.000  1.00  0.00           C  
ATOM   2171  C   GLY B 134     -18.095   7.994  -1.069  1.00  0.00           C  
ATOM   2172  O   GLY B 134     -18.639   9.101  -1.246  1.00  0.00           O  
ATOM   2173  H   GLY B 134     -17.841   8.442  -3.751  1.00  0.00           H  
ATOM   2174 1HA  GLY B 134     -17.173   6.467  -2.249  1.00  0.00           H  
ATOM   2175 2HA  GLY B 134     -16.045   7.579  -1.498  1.00  0.00           H  
ATOM   2176  N   LEU B 135     -18.407   7.190  -0.037  1.00  0.00           N  
ATOM   2177  CA  LEU B 135     -19.489   7.584   0.871  1.00  0.00           C  
ATOM   2178  C   LEU B 135     -19.229   8.878   1.682  1.00  0.00           C  
ATOM   2179  O   LEU B 135     -20.173   9.568   2.079  1.00  0.00           O  
ATOM   2180  CB  LEU B 135     -19.776   6.485   1.877  1.00  0.00           C  
ATOM   2181  CG  LEU B 135     -20.413   5.196   1.381  1.00  0.00           C  
ATOM   2182  CD1 LEU B 135     -20.389   4.220   2.543  1.00  0.00           C  
ATOM   2183  CD2 LEU B 135     -21.851   5.440   0.883  1.00  0.00           C  
ATOM   2184  H   LEU B 135     -17.930   6.277   0.061  1.00  0.00           H  
ATOM   2185  HA  LEU B 135     -20.382   7.739   0.268  1.00  0.00           H  
ATOM   2186 1HB  LEU B 135     -18.860   6.237   2.407  1.00  0.00           H  
ATOM   2187 2HB  LEU B 135     -20.462   6.894   2.555  1.00  0.00           H  
ATOM   2188  HG  LEU B 135     -19.826   4.787   0.561  1.00  0.00           H  
ATOM   2189 1HD1 LEU B 135     -20.816   3.266   2.219  1.00  0.00           H  
ATOM   2190 2HD1 LEU B 135     -19.358   4.070   2.858  1.00  0.00           H  
ATOM   2191 3HD1 LEU B 135     -20.965   4.612   3.372  1.00  0.00           H  
ATOM   2192 1HD2 LEU B 135     -22.287   4.499   0.545  1.00  0.00           H  
ATOM   2193 2HD2 LEU B 135     -22.452   5.842   1.697  1.00  0.00           H  
ATOM   2194 3HD2 LEU B 135     -21.833   6.146   0.056  1.00  0.00           H  
ATOM   2195  N   PHE B 136     -17.972   9.181   1.992  1.00  0.00           N  
ATOM   2196  CA  PHE B 136     -17.703  10.332   2.853  1.00  0.00           C  
ATOM   2197  C   PHE B 136     -17.549  11.610   2.066  1.00  0.00           C  
ATOM   2198  O   PHE B 136     -17.789  12.702   2.578  1.00  0.00           O  
ATOM   2199  CB  PHE B 136     -16.502  10.022   3.739  1.00  0.00           C  
ATOM   2200  CG  PHE B 136     -16.847   8.848   4.538  1.00  0.00           C  
ATOM   2201  CD1 PHE B 136     -16.537   7.569   4.105  1.00  0.00           C  
ATOM   2202  CD2 PHE B 136     -17.563   9.019   5.705  1.00  0.00           C  
ATOM   2203  CE1 PHE B 136     -16.978   6.470   4.826  1.00  0.00           C  
ATOM   2204  CE2 PHE B 136     -17.984   7.940   6.415  1.00  0.00           C  
ATOM   2205  CZ  PHE B 136     -17.713   6.674   5.971  1.00  0.00           C  
ATOM   2206  H   PHE B 136     -17.183   8.667   1.589  1.00  0.00           H  
ATOM   2207  HA  PHE B 136     -18.561  10.460   3.511  1.00  0.00           H  
ATOM   2208 1HB  PHE B 136     -15.626   9.800   3.155  1.00  0.00           H  
ATOM   2209 2HB  PHE B 136     -16.287  10.860   4.398  1.00  0.00           H  
ATOM   2210  HD1 PHE B 136     -15.969   7.439   3.177  1.00  0.00           H  
ATOM   2211  HD2 PHE B 136     -17.807  10.026   6.038  1.00  0.00           H  
ATOM   2212  HE1 PHE B 136     -16.757   5.460   4.474  1.00  0.00           H  
ATOM   2213  HE2 PHE B 136     -18.555   8.082   7.328  1.00  0.00           H  
ATOM   2214  HZ  PHE B 136     -18.095   5.841   6.538  1.00  0.00           H  
ATOM   2215  N   GLY B 137     -17.225  11.499   0.794  1.00  0.00           N  
ATOM   2216  CA  GLY B 137     -17.194  12.706  -0.031  1.00  0.00           C  
ATOM   2217  C   GLY B 137     -15.939  13.544   0.064  1.00  0.00           C  
ATOM   2218  O   GLY B 137     -15.977  14.731  -0.299  1.00  0.00           O  
ATOM   2219  H   GLY B 137     -16.948  10.580   0.426  1.00  0.00           H  
ATOM   2220 1HA  GLY B 137     -17.355  12.422  -1.070  1.00  0.00           H  
ATOM   2221 2HA  GLY B 137     -18.035  13.335   0.251  1.00  0.00           H  
ATOM   2222  N   ALA B 138     -14.855  12.972   0.587  1.00  0.00           N  
ATOM   2223  CA  ALA B 138     -13.607  13.694   0.701  1.00  0.00           C  
ATOM   2224  C   ALA B 138     -12.726  13.395  -0.508  1.00  0.00           C  
ATOM   2225  O   ALA B 138     -12.427  14.282  -1.317  1.00  0.00           O  
ATOM   2226  CB  ALA B 138     -12.890  13.310   1.997  1.00  0.00           C  
ATOM   2227  H   ALA B 138     -14.860  11.981   0.850  1.00  0.00           H  
ATOM   2228  HA  ALA B 138     -13.818  14.759   0.706  1.00  0.00           H  
ATOM   2229 1HB  ALA B 138     -11.972  13.869   2.076  1.00  0.00           H  
ATOM   2230 2HB  ALA B 138     -13.530  13.547   2.848  1.00  0.00           H  
ATOM   2231 3HB  ALA B 138     -12.672  12.242   1.994  1.00  0.00           H  
ATOM   2232  N   ILE B 139     -12.371  12.123  -0.696  1.00  0.00           N  
ATOM   2233  CA  ILE B 139     -11.528  11.731  -1.830  1.00  0.00           C  
ATOM   2234  C   ILE B 139     -12.396  11.771  -3.069  1.00  0.00           C  
ATOM   2235  O   ILE B 139     -13.489  11.212  -3.077  1.00  0.00           O  
ATOM   2236  CB  ILE B 139     -10.897  10.324  -1.652  1.00  0.00           C  
ATOM   2237  CG1 ILE B 139      -9.937  10.357  -0.461  1.00  0.00           C  
ATOM   2238  CG2 ILE B 139     -10.236   9.810  -2.934  1.00  0.00           C  
ATOM   2239  CD1 ILE B 139      -9.339   8.978  -0.102  1.00  0.00           C  
ATOM   2240  H   ILE B 139     -12.716  11.411  -0.041  1.00  0.00           H  
ATOM   2241  HA  ILE B 139     -10.725  12.455  -1.947  1.00  0.00           H  
ATOM   2242  HB  ILE B 139     -11.692   9.635  -1.380  1.00  0.00           H  
ATOM   2243 1HG1 ILE B 139      -9.141  11.033  -0.669  1.00  0.00           H  
ATOM   2244 2HG1 ILE B 139     -10.484  10.733   0.401  1.00  0.00           H  
ATOM   2245 1HG2 ILE B 139      -9.829   8.814  -2.759  1.00  0.00           H  
ATOM   2246 2HG2 ILE B 139     -10.971   9.764  -3.731  1.00  0.00           H  
ATOM   2247 3HG2 ILE B 139      -9.437  10.476  -3.223  1.00  0.00           H  
ATOM   2248 1HD1 ILE B 139      -8.684   9.077   0.756  1.00  0.00           H  
ATOM   2249 2HD1 ILE B 139     -10.116   8.280   0.121  1.00  0.00           H  
ATOM   2250 3HD1 ILE B 139      -8.771   8.605  -0.950  1.00  0.00           H  
ATOM   2251  N   ALA B 140     -11.931  12.445  -4.105  1.00  0.00           N  
ATOM   2252  CA  ALA B 140     -12.710  12.655  -5.328  1.00  0.00           C  
ATOM   2253  C   ALA B 140     -14.015  13.377  -4.954  1.00  0.00           C  
ATOM   2254  O   ALA B 140     -15.093  13.067  -5.470  1.00  0.00           O  
ATOM   2255  CB  ALA B 140     -13.020  11.321  -6.025  1.00  0.00           C  
ATOM   2256  H   ALA B 140     -11.019  12.878  -4.029  1.00  0.00           H  
ATOM   2257  HA  ALA B 140     -12.137  13.299  -5.998  1.00  0.00           H  
ATOM   2258 1HB  ALA B 140     -13.593  11.524  -6.925  1.00  0.00           H  
ATOM   2259 2HB  ALA B 140     -12.113  10.816  -6.290  1.00  0.00           H  
ATOM   2260 3HB  ALA B 140     -13.604  10.672  -5.385  1.00  0.00           H  
ATOM   2261  N   GLY B 141     -13.900  14.313  -4.021  1.00  0.00           N  
ATOM   2262  CA  GLY B 141     -15.034  15.065  -3.494  1.00  0.00           C  
ATOM   2263  C   GLY B 141     -14.604  16.472  -3.143  1.00  0.00           C  
ATOM   2264  O   GLY B 141     -14.155  17.212  -4.010  1.00  0.00           O  
ATOM   2265  H   GLY B 141     -12.965  14.541  -3.668  1.00  0.00           H  
ATOM   2266 1HA  GLY B 141     -15.830  15.097  -4.234  1.00  0.00           H  
ATOM   2267 2HA  GLY B 141     -15.424  14.558  -2.618  1.00  0.00           H  
ATOM   2268  N   PHE B 142     -14.760  16.865  -1.871  1.00  0.00           N  
ATOM   2269  CA  PHE B 142     -14.311  18.211  -1.492  1.00  0.00           C  
ATOM   2270  C   PHE B 142     -12.793  18.371  -1.641  1.00  0.00           C  
ATOM   2271  O   PHE B 142     -12.311  19.477  -1.869  1.00  0.00           O  
ATOM   2272  CB  PHE B 142     -14.830  18.653  -0.106  1.00  0.00           C  
ATOM   2273  CG  PHE B 142     -14.291  17.997   1.140  1.00  0.00           C  
ATOM   2274  CD1 PHE B 142     -13.117  18.419   1.738  1.00  0.00           C  
ATOM   2275  CD2 PHE B 142     -15.013  16.996   1.767  1.00  0.00           C  
ATOM   2276  CE1 PHE B 142     -12.660  17.851   2.899  1.00  0.00           C  
ATOM   2277  CE2 PHE B 142     -14.568  16.440   2.945  1.00  0.00           C  
ATOM   2278  CZ  PHE B 142     -13.378  16.877   3.510  1.00  0.00           C  
ATOM   2279  H   PHE B 142     -15.154  16.212  -1.188  1.00  0.00           H  
ATOM   2280  HA  PHE B 142     -14.760  18.911  -2.198  1.00  0.00           H  
ATOM   2281 1HB  PHE B 142     -14.636  19.721  -0.009  1.00  0.00           H  
ATOM   2282 2HB  PHE B 142     -15.905  18.538  -0.095  1.00  0.00           H  
ATOM   2283  HD1 PHE B 142     -12.543  19.214   1.265  1.00  0.00           H  
ATOM   2284  HD2 PHE B 142     -15.950  16.659   1.326  1.00  0.00           H  
ATOM   2285  HE1 PHE B 142     -11.728  18.195   3.349  1.00  0.00           H  
ATOM   2286  HE2 PHE B 142     -15.151  15.656   3.436  1.00  0.00           H  
ATOM   2287  HZ  PHE B 142     -13.020  16.434   4.445  1.00  0.00           H  
ATOM   2288  N   ILE B 143     -12.044  17.261  -1.613  1.00  0.00           N  
ATOM   2289  CA  ILE B 143     -10.636  17.313  -1.978  1.00  0.00           C  
ATOM   2290  C   ILE B 143     -10.666  16.972  -3.460  1.00  0.00           C  
ATOM   2291  O   ILE B 143     -11.036  15.866  -3.872  1.00  0.00           O  
ATOM   2292  CB  ILE B 143      -9.770  16.385  -1.118  1.00  0.00           C  
ATOM   2293  CG1 ILE B 143      -9.925  16.881   0.304  1.00  0.00           C  
ATOM   2294  CG2 ILE B 143      -8.264  16.370  -1.604  1.00  0.00           C  
ATOM   2295  CD1 ILE B 143      -9.434  16.033   1.286  1.00  0.00           C  
ATOM   2296  H   ILE B 143     -12.453  16.360  -1.383  1.00  0.00           H  
ATOM   2297  HA  ILE B 143     -10.253  18.322  -1.857  1.00  0.00           H  
ATOM   2298  HB  ILE B 143     -10.164  15.377  -1.162  1.00  0.00           H  
ATOM   2299 1HG1 ILE B 143      -9.403  17.830   0.388  1.00  0.00           H  
ATOM   2300 2HG1 ILE B 143     -10.970  17.034   0.497  1.00  0.00           H  
ATOM   2301 1HG2 ILE B 143      -7.683  15.719  -0.965  1.00  0.00           H  
ATOM   2302 2HG2 ILE B 143      -8.212  16.005  -2.635  1.00  0.00           H  
ATOM   2303 3HG2 ILE B 143      -7.854  17.377  -1.557  1.00  0.00           H  
ATOM   2304 1HD1 ILE B 143      -9.594  16.476   2.270  1.00  0.00           H  
ATOM   2305 2HD1 ILE B 143      -9.975  15.113   1.200  1.00  0.00           H  
ATOM   2306 3HD1 ILE B 143      -8.375  15.864   1.135  1.00  0.00           H  
ATOM   2307  N   GLU B 144     -10.357  17.973  -4.276  1.00  0.00           N  
ATOM   2308  CA  GLU B 144     -10.589  17.852  -5.702  1.00  0.00           C  
ATOM   2309  C   GLU B 144      -9.750  16.790  -6.375  1.00  0.00           C  
ATOM   2310  O   GLU B 144     -10.180  16.194  -7.345  1.00  0.00           O  
ATOM   2311  CB  GLU B 144     -10.429  19.213  -6.362  1.00  0.00           C  
ATOM   2312  CG  GLU B 144     -11.567  20.168  -5.922  1.00  0.00           C  
ATOM   2313  CD  GLU B 144     -11.541  21.569  -6.485  1.00  0.00           C  
ATOM   2314  OE1 GLU B 144     -10.610  21.925  -7.191  1.00  0.00           O  
ATOM   2315  OE2 GLU B 144     -12.470  22.288  -6.207  1.00  0.00           O  
ATOM   2316  H   GLU B 144     -10.026  18.846  -3.891  1.00  0.00           H  
ATOM   2317  HA  GLU B 144     -11.632  17.562  -5.834  1.00  0.00           H  
ATOM   2318 1HB  GLU B 144      -9.464  19.646  -6.099  1.00  0.00           H  
ATOM   2319 2HB  GLU B 144     -10.476  19.094  -7.433  1.00  0.00           H  
ATOM   2320 1HG  GLU B 144     -12.517  19.704  -6.195  1.00  0.00           H  
ATOM   2321 2HG  GLU B 144     -11.548  20.233  -4.827  1.00  0.00           H  
ATOM   2322  N   ASN B 145      -8.542  16.584  -5.879  1.00  0.00           N  
ATOM   2323  CA  ASN B 145      -7.653  15.594  -6.449  1.00  0.00           C  
ATOM   2324  C   ASN B 145      -6.580  15.211  -5.466  1.00  0.00           C  
ATOM   2325  O   ASN B 145      -6.309  15.937  -4.510  1.00  0.00           O  
ATOM   2326  CB  ASN B 145      -7.064  16.081  -7.761  1.00  0.00           C  
ATOM   2327  CG  ASN B 145      -6.290  17.408  -7.580  1.00  0.00           C  
ATOM   2328  OD1 ASN B 145      -6.878  18.500  -7.672  1.00  0.00           O  
ATOM   2329  ND2 ASN B 145      -5.033  17.325  -7.286  1.00  0.00           N  
ATOM   2330  H   ASN B 145      -8.245  17.115  -5.077  1.00  0.00           H  
ATOM   2331  HA  ASN B 145      -8.227  14.696  -6.646  1.00  0.00           H  
ATOM   2332 1HB  ASN B 145      -6.377  15.324  -8.153  1.00  0.00           H  
ATOM   2333 2HB  ASN B 145      -7.850  16.215  -8.500  1.00  0.00           H  
ATOM   2334 1HD2 ASN B 145      -4.501  18.149  -7.132  1.00  0.00           H  
ATOM   2335 2HD2 ASN B 145      -4.585  16.415  -7.182  1.00  0.00           H  
ATOM   2336  N   GLY B 146      -5.934  14.097  -5.736  1.00  0.00           N  
ATOM   2337  CA  GLY B 146      -4.794  13.670  -4.951  1.00  0.00           C  
ATOM   2338  C   GLY B 146      -3.506  14.368  -5.404  1.00  0.00           C  
ATOM   2339  O   GLY B 146      -3.451  15.070  -6.428  1.00  0.00           O  
ATOM   2340  H   GLY B 146      -6.216  13.544  -6.531  1.00  0.00           H  
ATOM   2341 1HA  GLY B 146      -4.969  13.888  -3.896  1.00  0.00           H  
ATOM   2342 2HA  GLY B 146      -4.682  12.595  -5.033  1.00  0.00           H  
ATOM   2343  N   TRP B 147      -2.480  14.152  -4.622  1.00  0.00           N  
ATOM   2344  CA  TRP B 147      -1.188  14.739  -4.828  1.00  0.00           C  
ATOM   2345  C   TRP B 147      -0.138  13.746  -5.251  1.00  0.00           C  
ATOM   2346  O   TRP B 147       0.399  13.013  -4.425  1.00  0.00           O  
ATOM   2347  CB  TRP B 147      -0.754  15.366  -3.486  1.00  0.00           C  
ATOM   2348  CG  TRP B 147      -1.658  16.520  -2.954  1.00  0.00           C  
ATOM   2349  CD1 TRP B 147      -2.598  17.242  -3.640  1.00  0.00           C  
ATOM   2350  CD2 TRP B 147      -1.710  17.021  -1.579  1.00  0.00           C  
ATOM   2351  NE1 TRP B 147      -3.210  18.152  -2.794  1.00  0.00           N  
ATOM   2352  CE2 TRP B 147      -2.685  18.019  -1.536  1.00  0.00           C  
ATOM   2353  CE3 TRP B 147      -1.028  16.701  -0.415  1.00  0.00           C  
ATOM   2354  CZ2 TRP B 147      -2.994  18.698  -0.354  1.00  0.00           C  
ATOM   2355  CZ3 TRP B 147      -1.349  17.354   0.768  1.00  0.00           C  
ATOM   2356  CH2 TRP B 147      -2.302  18.330   0.796  1.00  0.00           C  
ATOM   2357  H   TRP B 147      -2.621  13.571  -3.806  1.00  0.00           H  
ATOM   2358  HA  TRP B 147      -1.276  15.503  -5.596  1.00  0.00           H  
ATOM   2359 1HB  TRP B 147      -0.757  14.586  -2.723  1.00  0.00           H  
ATOM   2360 2HB  TRP B 147       0.258  15.723  -3.565  1.00  0.00           H  
ATOM   2361  HD1 TRP B 147      -2.841  17.122  -4.696  1.00  0.00           H  
ATOM   2362  HE1 TRP B 147      -3.942  18.800  -3.056  1.00  0.00           H  
ATOM   2363  HE3 TRP B 147      -0.259  15.953  -0.439  1.00  0.00           H  
ATOM   2364  HZ2 TRP B 147      -3.756  19.477  -0.309  1.00  0.00           H  
ATOM   2365  HZ3 TRP B 147      -0.809  17.081   1.676  1.00  0.00           H  
ATOM   2366  HH2 TRP B 147      -2.522  18.827   1.739  1.00  0.00           H  
ATOM   2367  N   GLU B 148       0.271  13.795  -6.509  1.00  0.00           N  
ATOM   2368  CA  GLU B 148       1.324  12.893  -6.964  1.00  0.00           C  
ATOM   2369  C   GLU B 148       2.636  13.217  -6.246  1.00  0.00           C  
ATOM   2370  O   GLU B 148       3.509  12.364  -6.129  1.00  0.00           O  
ATOM   2371  CB  GLU B 148       1.499  12.937  -8.480  1.00  0.00           C  
ATOM   2372  CG  GLU B 148       0.329  12.345  -9.272  1.00  0.00           C  
ATOM   2373  CD  GLU B 148       0.582  12.359 -10.747  1.00  0.00           C  
ATOM   2374  OE1 GLU B 148       1.641  12.782 -11.139  1.00  0.00           O  
ATOM   2375  OE2 GLU B 148      -0.277  11.959 -11.483  1.00  0.00           O  
ATOM   2376  H   GLU B 148      -0.177  14.426  -7.163  1.00  0.00           H  
ATOM   2377  HA  GLU B 148       1.057  11.886  -6.687  1.00  0.00           H  
ATOM   2378 1HB  GLU B 148       1.639  13.968  -8.802  1.00  0.00           H  
ATOM   2379 2HB  GLU B 148       2.398  12.383  -8.754  1.00  0.00           H  
ATOM   2380 1HG  GLU B 148       0.176  11.315  -8.954  1.00  0.00           H  
ATOM   2381 2HG  GLU B 148      -0.581  12.901  -9.051  1.00  0.00           H  
ATOM   2382  N   GLY B 149       2.749  14.466  -5.735  1.00  0.00           N  
ATOM   2383  CA  GLY B 149       3.935  14.930  -5.013  1.00  0.00           C  
ATOM   2384  C   GLY B 149       4.028  14.441  -3.570  1.00  0.00           C  
ATOM   2385  O   GLY B 149       5.033  14.680  -2.886  1.00  0.00           O  
ATOM   2386  H   GLY B 149       1.983  15.102  -5.876  1.00  0.00           H  
ATOM   2387 1HA  GLY B 149       4.820  14.595  -5.530  1.00  0.00           H  
ATOM   2388 2HA  GLY B 149       3.951  16.019  -5.024  1.00  0.00           H  
ATOM   2389  N   MET B 150       2.997  13.765  -3.080  1.00  0.00           N  
ATOM   2390  CA  MET B 150       3.082  13.223  -1.741  1.00  0.00           C  
ATOM   2391  C   MET B 150       3.578  11.833  -1.867  1.00  0.00           C  
ATOM   2392  O   MET B 150       2.806  10.919  -2.137  1.00  0.00           O  
ATOM   2393  CB  MET B 150       1.723  13.148  -1.049  1.00  0.00           C  
ATOM   2394  CG  MET B 150       1.818  12.628   0.416  1.00  0.00           C  
ATOM   2395  SD  MET B 150       0.235  12.265   1.195  1.00  0.00           S  
ATOM   2396  CE  MET B 150      -0.667  13.738   1.097  1.00  0.00           C  
ATOM   2397  H   MET B 150       2.168  13.575  -3.644  1.00  0.00           H  
ATOM   2398  HA  MET B 150       3.825  13.768  -1.177  1.00  0.00           H  
ATOM   2399 1HB  MET B 150       1.293  14.142  -1.031  1.00  0.00           H  
ATOM   2400 2HB  MET B 150       1.052  12.510  -1.618  1.00  0.00           H  
ATOM   2401 1HG  MET B 150       2.410  11.710   0.443  1.00  0.00           H  
ATOM   2402 2HG  MET B 150       2.339  13.370   1.029  1.00  0.00           H  
ATOM   2403 1HE  MET B 150      -1.619  13.610   1.558  1.00  0.00           H  
ATOM   2404 2HE  MET B 150      -0.124  14.536   1.598  1.00  0.00           H  
ATOM   2405 3HE  MET B 150      -0.824  13.967   0.056  1.00  0.00           H  
ATOM   2406  N   ILE B 151       4.865  11.634  -1.612  1.00  0.00           N  
ATOM   2407  CA  ILE B 151       5.431  10.297  -1.669  1.00  0.00           C  
ATOM   2408  C   ILE B 151       5.847   9.755  -0.300  1.00  0.00           C  
ATOM   2409  O   ILE B 151       6.270   8.607  -0.196  1.00  0.00           O  
ATOM   2410  CB  ILE B 151       6.559  10.296  -2.723  1.00  0.00           C  
ATOM   2411  CG1 ILE B 151       7.689  11.281  -2.322  1.00  0.00           C  
ATOM   2412  CG2 ILE B 151       5.944  10.678  -4.091  1.00  0.00           C  
ATOM   2413  CD1 ILE B 151       8.943  11.200  -3.180  1.00  0.00           C  
ATOM   2414  H   ILE B 151       5.459  12.420  -1.387  1.00  0.00           H  
ATOM   2415  HA  ILE B 151       4.668   9.628  -2.064  1.00  0.00           H  
ATOM   2416  HB  ILE B 151       6.994   9.299  -2.786  1.00  0.00           H  
ATOM   2417 1HG1 ILE B 151       7.310  12.302  -2.376  1.00  0.00           H  
ATOM   2418 2HG1 ILE B 151       7.970  11.075  -1.309  1.00  0.00           H  
ATOM   2419 1HG2 ILE B 151       6.694  10.661  -4.868  1.00  0.00           H  
ATOM   2420 2HG2 ILE B 151       5.160   9.965  -4.344  1.00  0.00           H  
ATOM   2421 3HG2 ILE B 151       5.508  11.676  -4.045  1.00  0.00           H  
ATOM   2422 1HD1 ILE B 151       9.678  11.914  -2.808  1.00  0.00           H  
ATOM   2423 2HD1 ILE B 151       9.352  10.203  -3.137  1.00  0.00           H  
ATOM   2424 3HD1 ILE B 151       8.711  11.440  -4.210  1.00  0.00           H  
ATOM   2425  N   ASP B 152       5.725  10.571   0.753  1.00  0.00           N  
ATOM   2426  CA  ASP B 152       6.125  10.148   2.095  1.00  0.00           C  
ATOM   2427  C   ASP B 152       4.954   9.669   2.951  1.00  0.00           C  
ATOM   2428  O   ASP B 152       5.083   9.552   4.171  1.00  0.00           O  
ATOM   2429  CB  ASP B 152       6.828  11.293   2.862  1.00  0.00           C  
ATOM   2430  CG  ASP B 152       5.951  12.514   3.046  1.00  0.00           C  
ATOM   2431  OD1 ASP B 152       5.089  12.705   2.199  1.00  0.00           O  
ATOM   2432  OD2 ASP B 152       6.102  13.238   4.046  1.00  0.00           O  
ATOM   2433  H   ASP B 152       5.362  11.510   0.633  1.00  0.00           H  
ATOM   2434  HA  ASP B 152       6.818   9.314   1.993  1.00  0.00           H  
ATOM   2435 1HB  ASP B 152       7.136  10.933   3.839  1.00  0.00           H  
ATOM   2436 2HB  ASP B 152       7.708  11.615   2.348  1.00  0.00           H  
ATOM   2437  N   GLY B 153       3.820   9.381   2.320  1.00  0.00           N  
ATOM   2438  CA  GLY B 153       2.657   8.881   3.044  1.00  0.00           C  
ATOM   2439  C   GLY B 153       1.419   8.856   2.178  1.00  0.00           C  
ATOM   2440  O   GLY B 153       1.489   9.105   0.976  1.00  0.00           O  
ATOM   2441  H   GLY B 153       3.766   9.507   1.321  1.00  0.00           H  
ATOM   2442 1HA  GLY B 153       2.855   7.871   3.387  1.00  0.00           H  
ATOM   2443 2HA  GLY B 153       2.477   9.490   3.924  1.00  0.00           H  
ATOM   2444  N   TRP B 154       0.289   8.515   2.786  1.00  0.00           N  
ATOM   2445  CA  TRP B 154      -0.971   8.413   2.053  1.00  0.00           C  
ATOM   2446  C   TRP B 154      -1.825   9.621   2.236  1.00  0.00           C  
ATOM   2447  O   TRP B 154      -2.561  10.020   1.326  1.00  0.00           O  
ATOM   2448  CB  TRP B 154      -1.766   7.196   2.493  1.00  0.00           C  
ATOM   2449  CG  TRP B 154      -1.230   5.895   2.037  1.00  0.00           C  
ATOM   2450  CD1 TRP B 154      -0.000   5.605   1.519  1.00  0.00           C  
ATOM   2451  CD2 TRP B 154      -1.964   4.675   2.018  1.00  0.00           C  
ATOM   2452  NE1 TRP B 154       0.068   4.295   1.198  1.00  0.00           N  
ATOM   2453  CE2 TRP B 154      -1.124   3.704   1.490  1.00  0.00           C  
ATOM   2454  CE3 TRP B 154      -3.252   4.333   2.387  1.00  0.00           C  
ATOM   2455  CZ2 TRP B 154      -1.536   2.397   1.327  1.00  0.00           C  
ATOM   2456  CZ3 TRP B 154      -3.658   3.040   2.220  1.00  0.00           C  
ATOM   2457  CH2 TRP B 154      -2.816   2.087   1.702  1.00  0.00           C  
ATOM   2458  H   TRP B 154       0.281   8.337   3.788  1.00  0.00           H  
ATOM   2459  HA  TRP B 154      -0.746   8.314   0.994  1.00  0.00           H  
ATOM   2460 1HB  TRP B 154      -1.824   7.181   3.568  1.00  0.00           H  
ATOM   2461 2HB  TRP B 154      -2.769   7.293   2.134  1.00  0.00           H  
ATOM   2462  HD1 TRP B 154       0.808   6.305   1.370  1.00  0.00           H  
ATOM   2463  HE1 TRP B 154       0.870   3.838   0.792  1.00  0.00           H  
ATOM   2464  HE3 TRP B 154      -3.931   5.079   2.798  1.00  0.00           H  
ATOM   2465  HZ2 TRP B 154      -0.893   1.627   0.916  1.00  0.00           H  
ATOM   2466  HZ3 TRP B 154      -4.666   2.801   2.509  1.00  0.00           H  
ATOM   2467  HH2 TRP B 154      -3.160   1.063   1.576  1.00  0.00           H  
ATOM   2468  N   TYR B 155      -1.713  10.213   3.421  1.00  0.00           N  
ATOM   2469  CA  TYR B 155      -2.498  11.406   3.756  1.00  0.00           C  
ATOM   2470  C   TYR B 155      -1.540  12.428   4.344  1.00  0.00           C  
ATOM   2471  O   TYR B 155      -0.526  12.042   4.933  1.00  0.00           O  
ATOM   2472  CB  TYR B 155      -3.557  11.095   4.796  1.00  0.00           C  
ATOM   2473  CG  TYR B 155      -4.490  10.006   4.428  1.00  0.00           C  
ATOM   2474  CD1 TYR B 155      -4.180   8.730   4.805  1.00  0.00           C  
ATOM   2475  CD2 TYR B 155      -5.626  10.260   3.735  1.00  0.00           C  
ATOM   2476  CE1 TYR B 155      -5.001   7.699   4.498  1.00  0.00           C  
ATOM   2477  CE2 TYR B 155      -6.466   9.230   3.421  1.00  0.00           C  
ATOM   2478  CZ  TYR B 155      -6.157   7.957   3.798  1.00  0.00           C  
ATOM   2479  OH  TYR B 155      -7.007   6.950   3.483  1.00  0.00           O  
ATOM   2480  H   TYR B 155      -1.110   9.787   4.123  1.00  0.00           H  
ATOM   2481  HA  TYR B 155      -2.946  11.826   2.866  1.00  0.00           H  
ATOM   2482 1HB  TYR B 155      -3.056  10.818   5.708  1.00  0.00           H  
ATOM   2483 2HB  TYR B 155      -4.141  11.993   4.998  1.00  0.00           H  
ATOM   2484  HD1 TYR B 155      -3.272   8.562   5.352  1.00  0.00           H  
ATOM   2485  HD2 TYR B 155      -5.850  11.263   3.444  1.00  0.00           H  
ATOM   2486  HE1 TYR B 155      -4.743   6.696   4.806  1.00  0.00           H  
ATOM   2487  HE2 TYR B 155      -7.371   9.407   2.870  1.00  0.00           H  
ATOM   2488  HH  TYR B 155      -7.869   7.337   3.199  1.00  0.00           H  
ATOM   2489  N   GLY B 156      -1.856  13.697   4.209  1.00  0.00           N  
ATOM   2490  CA  GLY B 156      -1.006  14.701   4.836  1.00  0.00           C  
ATOM   2491  C   GLY B 156      -1.429  16.132   4.637  1.00  0.00           C  
ATOM   2492  O   GLY B 156      -2.590  16.441   4.307  1.00  0.00           O  
ATOM   2493  H   GLY B 156      -2.683  13.944   3.665  1.00  0.00           H  
ATOM   2494 1HA  GLY B 156      -0.978  14.517   5.908  1.00  0.00           H  
ATOM   2495 2HA  GLY B 156       0.014  14.579   4.500  1.00  0.00           H  
ATOM   2496  N   PHE B 157      -0.464  17.008   4.880  1.00  0.00           N  
ATOM   2497  CA  PHE B 157      -0.729  18.416   4.895  1.00  0.00           C  
ATOM   2498  C   PHE B 157       0.174  19.226   3.972  1.00  0.00           C  
ATOM   2499  O   PHE B 157       1.362  18.953   3.840  1.00  0.00           O  
ATOM   2500  CB  PHE B 157      -0.466  18.927   6.299  1.00  0.00           C  
ATOM   2501  CG  PHE B 157      -1.299  18.358   7.429  1.00  0.00           C  
ATOM   2502  CD1 PHE B 157      -0.914  17.175   8.078  1.00  0.00           C  
ATOM   2503  CD2 PHE B 157      -2.416  19.019   7.893  1.00  0.00           C  
ATOM   2504  CE1 PHE B 157      -1.645  16.697   9.151  1.00  0.00           C  
ATOM   2505  CE2 PHE B 157      -3.126  18.542   8.966  1.00  0.00           C  
ATOM   2506  CZ  PHE B 157      -2.745  17.389   9.590  1.00  0.00           C  
ATOM   2507  H   PHE B 157       0.464  16.670   5.114  1.00  0.00           H  
ATOM   2508  HA  PHE B 157      -1.766  18.580   4.629  1.00  0.00           H  
ATOM   2509 1HB  PHE B 157       0.572  18.722   6.529  1.00  0.00           H  
ATOM   2510 2HB  PHE B 157      -0.589  19.996   6.290  1.00  0.00           H  
ATOM   2511  HD1 PHE B 157      -0.023  16.634   7.735  1.00  0.00           H  
ATOM   2512  HD2 PHE B 157      -2.737  19.932   7.405  1.00  0.00           H  
ATOM   2513  HE1 PHE B 157      -1.346  15.773   9.665  1.00  0.00           H  
ATOM   2514  HE2 PHE B 157      -4.004  19.077   9.323  1.00  0.00           H  
ATOM   2515  HZ  PHE B 157      -3.321  17.020  10.440  1.00  0.00           H  
ATOM   2516  N   ARG B 158      -0.376  20.288   3.424  1.00  0.00           N  
ATOM   2517  CA  ARG B 158       0.407  21.292   2.717  1.00  0.00           C  
ATOM   2518  C   ARG B 158       0.088  22.629   3.331  1.00  0.00           C  
ATOM   2519  O   ARG B 158      -1.057  22.908   3.676  1.00  0.00           O  
ATOM   2520  CB  ARG B 158       0.152  21.348   1.224  1.00  0.00           C  
ATOM   2521  CG  ARG B 158       0.736  20.224   0.434  1.00  0.00           C  
ATOM   2522  CD  ARG B 158       0.446  20.334  -1.010  1.00  0.00           C  
ATOM   2523  NE  ARG B 158       1.098  19.252  -1.717  1.00  0.00           N  
ATOM   2524  CZ  ARG B 158       1.028  18.991  -3.024  1.00  0.00           C  
ATOM   2525  NH1 ARG B 158       0.318  19.703  -3.826  1.00  0.00           N  
ATOM   2526  NH2 ARG B 158       1.729  17.982  -3.464  1.00  0.00           N  
ATOM   2527  H   ARG B 158      -1.380  20.418   3.533  1.00  0.00           H  
ATOM   2528  HA  ARG B 158       1.455  21.083   2.872  1.00  0.00           H  
ATOM   2529 1HB  ARG B 158      -0.916  21.338   1.041  1.00  0.00           H  
ATOM   2530 2HB  ARG B 158       0.545  22.278   0.826  1.00  0.00           H  
ATOM   2531 1HG  ARG B 158       1.814  20.253   0.562  1.00  0.00           H  
ATOM   2532 2HG  ARG B 158       0.366  19.282   0.797  1.00  0.00           H  
ATOM   2533 1HD  ARG B 158      -0.621  20.281  -1.196  1.00  0.00           H  
ATOM   2534 2HD  ARG B 158       0.841  21.274  -1.388  1.00  0.00           H  
ATOM   2535  HE  ARG B 158       1.697  18.622  -1.177  1.00  0.00           H  
ATOM   2536 1HH1 ARG B 158      -0.214  20.482  -3.470  1.00  0.00           H  
ATOM   2537 2HH1 ARG B 158       0.299  19.488  -4.810  1.00  0.00           H  
ATOM   2538 1HH2 ARG B 158       2.297  17.472  -2.775  1.00  0.00           H  
ATOM   2539 2HH2 ARG B 158       1.711  17.742  -4.437  1.00  0.00           H  
ATOM   2540  N   HIS B 159       1.069  23.490   3.421  1.00  0.00           N  
ATOM   2541  CA  HIS B 159       0.758  24.767   4.017  1.00  0.00           C  
ATOM   2542  C   HIS B 159       1.454  25.894   3.331  1.00  0.00           C  
ATOM   2543  O   HIS B 159       2.433  25.708   2.591  1.00  0.00           O  
ATOM   2544  CB  HIS B 159       1.157  24.831   5.495  1.00  0.00           C  
ATOM   2545  CG  HIS B 159       2.610  24.876   5.696  1.00  0.00           C  
ATOM   2546  ND1 HIS B 159       3.405  23.745   5.693  1.00  0.00           N  
ATOM   2547  CD2 HIS B 159       3.453  25.931   5.872  1.00  0.00           C  
ATOM   2548  CE1 HIS B 159       4.674  24.102   5.879  1.00  0.00           C  
ATOM   2549  NE2 HIS B 159       4.724  25.426   5.981  1.00  0.00           N  
ATOM   2550  H   HIS B 159       2.006  23.225   3.119  1.00  0.00           H  
ATOM   2551  HA  HIS B 159      -0.308  24.958   3.941  1.00  0.00           H  
ATOM   2552 1HB  HIS B 159       0.714  25.708   5.960  1.00  0.00           H  
ATOM   2553 2HB  HIS B 159       0.771  23.966   6.018  1.00  0.00           H  
ATOM   2554  HD2 HIS B 159       3.171  26.987   5.914  1.00  0.00           H  
ATOM   2555  HE1 HIS B 159       5.525  23.429   5.926  1.00  0.00           H  
ATOM   2556  HE2 HIS B 159       5.558  25.989   6.121  1.00  0.00           H  
ATOM   2557  N   GLN B 160       0.940  27.071   3.630  1.00  0.00           N  
ATOM   2558  CA  GLN B 160       1.585  28.312   3.259  1.00  0.00           C  
ATOM   2559  C   GLN B 160       1.508  29.272   4.441  1.00  0.00           C  
ATOM   2560  O   GLN B 160       0.452  29.470   5.046  1.00  0.00           O  
ATOM   2561  CB  GLN B 160       0.975  28.894   1.985  1.00  0.00           C  
ATOM   2562  CG  GLN B 160       1.636  30.189   1.566  1.00  0.00           C  
ATOM   2563  CD  GLN B 160       1.193  30.671   0.218  1.00  0.00           C  
ATOM   2564  OE1 GLN B 160       0.203  30.207  -0.360  1.00  0.00           O  
ATOM   2565  NE2 GLN B 160       1.947  31.624  -0.310  1.00  0.00           N  
ATOM   2566  H   GLN B 160       0.083  27.088   4.184  1.00  0.00           H  
ATOM   2567  HA  GLN B 160       2.636  28.115   3.067  1.00  0.00           H  
ATOM   2568 1HB  GLN B 160       1.064  28.174   1.172  1.00  0.00           H  
ATOM   2569 2HB  GLN B 160      -0.083  29.090   2.143  1.00  0.00           H  
ATOM   2570 1HG  GLN B 160       1.366  30.950   2.295  1.00  0.00           H  
ATOM   2571 2HG  GLN B 160       2.722  30.069   1.562  1.00  0.00           H  
ATOM   2572 1HE2 GLN B 160       1.726  32.002  -1.206  1.00  0.00           H  
ATOM   2573 2HE2 GLN B 160       2.745  31.964   0.196  1.00  0.00           H  
ATOM   2574  N   ASN B 161       2.645  29.832   4.804  1.00  0.00           N  
ATOM   2575  CA  ASN B 161       2.693  30.781   5.904  1.00  0.00           C  
ATOM   2576  C   ASN B 161       3.758  31.835   5.643  1.00  0.00           C  
ATOM   2577  O   ASN B 161       4.336  31.904   4.557  1.00  0.00           O  
ATOM   2578  CB  ASN B 161       2.936  30.106   7.247  1.00  0.00           C  
ATOM   2579  CG  ASN B 161       4.257  29.385   7.355  1.00  0.00           C  
ATOM   2580  OD1 ASN B 161       5.178  29.607   6.569  1.00  0.00           O  
ATOM   2581  ND2 ASN B 161       4.376  28.577   8.362  1.00  0.00           N  
ATOM   2582  H   ASN B 161       3.501  29.596   4.294  1.00  0.00           H  
ATOM   2583  HA  ASN B 161       1.733  31.300   5.957  1.00  0.00           H  
ATOM   2584 1HB  ASN B 161       2.861  30.832   8.047  1.00  0.00           H  
ATOM   2585 2HB  ASN B 161       2.148  29.374   7.424  1.00  0.00           H  
ATOM   2586 1HD2 ASN B 161       5.251  28.062   8.504  1.00  0.00           H  
ATOM   2587 2HD2 ASN B 161       3.587  28.511   9.002  1.00  0.00           H  
ATOM   2588  N   SER B 162       4.061  32.630   6.649  1.00  0.00           N  
ATOM   2589  CA  SER B 162       5.029  33.716   6.496  1.00  0.00           C  
ATOM   2590  C   SER B 162       6.459  33.257   6.171  1.00  0.00           C  
ATOM   2591  O   SER B 162       7.268  34.073   5.699  1.00  0.00           O  
ATOM   2592  CB  SER B 162       5.049  34.543   7.767  1.00  0.00           C  
ATOM   2593  OG  SER B 162       5.572  33.805   8.838  1.00  0.00           O  
ATOM   2594  H   SER B 162       3.582  32.523   7.533  1.00  0.00           H  
ATOM   2595  HA  SER B 162       4.691  34.347   5.666  1.00  0.00           H  
ATOM   2596 1HB  SER B 162       5.652  35.437   7.609  1.00  0.00           H  
ATOM   2597 2HB  SER B 162       4.038  34.868   8.005  1.00  0.00           H  
ATOM   2598  HG  SER B 162       5.849  34.450   9.493  1.00  0.00           H  
ATOM   2599  N   GLU B 163       6.770  31.966   6.446  1.00  0.00           N  
ATOM   2600  CA  GLU B 163       8.095  31.405   6.232  1.00  0.00           C  
ATOM   2601  C   GLU B 163       8.183  30.591   4.926  1.00  0.00           C  
ATOM   2602  O   GLU B 163       9.220  29.971   4.658  1.00  0.00           O  
ATOM   2603  CB  GLU B 163       8.525  30.495   7.400  1.00  0.00           C  
ATOM   2604  CG  GLU B 163       8.696  31.170   8.758  1.00  0.00           C  
ATOM   2605  CD  GLU B 163       9.406  30.262   9.778  1.00  0.00           C  
ATOM   2606  OE1 GLU B 163      10.581  30.043   9.591  1.00  0.00           O  
ATOM   2607  OE2 GLU B 163       8.795  29.771  10.708  1.00  0.00           O  
ATOM   2608  H   GLU B 163       6.048  31.324   6.755  1.00  0.00           H  
ATOM   2609  HA  GLU B 163       8.804  32.228   6.159  1.00  0.00           H  
ATOM   2610 1HB  GLU B 163       7.786  29.706   7.523  1.00  0.00           H  
ATOM   2611 2HB  GLU B 163       9.469  30.012   7.153  1.00  0.00           H  
ATOM   2612 1HG  GLU B 163       9.262  32.088   8.634  1.00  0.00           H  
ATOM   2613 2HG  GLU B 163       7.707  31.431   9.142  1.00  0.00           H  
ATOM   2614  N   GLY B 164       7.113  30.565   4.113  1.00  0.00           N  
ATOM   2615  CA  GLY B 164       7.169  29.790   2.866  1.00  0.00           C  
ATOM   2616  C   GLY B 164       6.094  28.714   2.781  1.00  0.00           C  
ATOM   2617  O   GLY B 164       4.998  28.850   3.325  1.00  0.00           O  
ATOM   2618  H   GLY B 164       6.267  31.083   4.352  1.00  0.00           H  
ATOM   2619 1HA  GLY B 164       7.060  30.467   2.020  1.00  0.00           H  
ATOM   2620 2HA  GLY B 164       8.147  29.323   2.770  1.00  0.00           H  
ATOM   2621  N   THR B 165       6.368  27.678   2.003  1.00  0.00           N  
ATOM   2622  CA  THR B 165       5.382  26.617   1.837  1.00  0.00           C  
ATOM   2623  C   THR B 165       6.017  25.303   2.200  1.00  0.00           C  
ATOM   2624  O   THR B 165       7.243  25.204   2.305  1.00  0.00           O  
ATOM   2625  CB  THR B 165       4.810  26.559   0.399  1.00  0.00           C  
ATOM   2626  OG1 THR B 165       5.846  26.227  -0.519  1.00  0.00           O  
ATOM   2627  CG2 THR B 165       4.204  27.867   0.004  1.00  0.00           C  
ATOM   2628  H   THR B 165       7.270  27.606   1.555  1.00  0.00           H  
ATOM   2629  HA  THR B 165       4.562  26.782   2.530  1.00  0.00           H  
ATOM   2630  HB  THR B 165       4.037  25.794   0.357  1.00  0.00           H  
ATOM   2631  HG1 THR B 165       6.047  25.293  -0.432  1.00  0.00           H  
ATOM   2632 1HG2 THR B 165       3.798  27.800  -1.001  1.00  0.00           H  
ATOM   2633 2HG2 THR B 165       3.423  28.084   0.692  1.00  0.00           H  
ATOM   2634 3HG2 THR B 165       4.952  28.649   0.039  1.00  0.00           H  
ATOM   2635  N   GLY B 166       5.199  24.278   2.352  1.00  0.00           N  
ATOM   2636  CA  GLY B 166       5.765  22.990   2.661  1.00  0.00           C  
ATOM   2637  C   GLY B 166       4.725  21.882   2.646  1.00  0.00           C  
ATOM   2638  O   GLY B 166       3.526  22.125   2.501  1.00  0.00           O  
ATOM   2639  H   GLY B 166       4.193  24.443   2.291  1.00  0.00           H  
ATOM   2640 1HA  GLY B 166       6.547  22.762   1.940  1.00  0.00           H  
ATOM   2641 2HA  GLY B 166       6.238  23.028   3.640  1.00  0.00           H  
ATOM   2642  N   GLN B 167       5.217  20.674   2.820  1.00  0.00           N  
ATOM   2643  CA  GLN B 167       4.403  19.475   2.782  1.00  0.00           C  
ATOM   2644  C   GLN B 167       4.905  18.466   3.783  1.00  0.00           C  
ATOM   2645  O   GLN B 167       6.116  18.275   3.919  1.00  0.00           O  
ATOM   2646  CB  GLN B 167       4.451  18.834   1.391  1.00  0.00           C  
ATOM   2647  CG  GLN B 167       3.614  17.558   1.248  1.00  0.00           C  
ATOM   2648  CD  GLN B 167       3.688  16.984  -0.136  1.00  0.00           C  
ATOM   2649  OE1 GLN B 167       2.910  17.358  -1.025  1.00  0.00           O  
ATOM   2650  NE2 GLN B 167       4.647  16.086  -0.337  1.00  0.00           N  
ATOM   2651  H   GLN B 167       6.211  20.570   2.957  1.00  0.00           H  
ATOM   2652  HA  GLN B 167       3.389  19.741   3.028  1.00  0.00           H  
ATOM   2653 1HB  GLN B 167       4.108  19.550   0.648  1.00  0.00           H  
ATOM   2654 2HB  GLN B 167       5.480  18.580   1.147  1.00  0.00           H  
ATOM   2655 1HG  GLN B 167       3.995  16.794   1.924  1.00  0.00           H  
ATOM   2656 2HG  GLN B 167       2.569  17.782   1.483  1.00  0.00           H  
ATOM   2657 1HE2 GLN B 167       4.780  15.644  -1.256  1.00  0.00           H  
ATOM   2658 2HE2 GLN B 167       5.258  15.826   0.416  1.00  0.00           H  
ATOM   2659  N   ALA B 168       3.974  17.798   4.468  1.00  0.00           N  
ATOM   2660  CA  ALA B 168       4.336  16.743   5.382  1.00  0.00           C  
ATOM   2661  C   ALA B 168       3.270  15.664   5.430  1.00  0.00           C  
ATOM   2662  O   ALA B 168       2.080  15.962   5.521  1.00  0.00           O  
ATOM   2663  CB  ALA B 168       4.538  17.304   6.777  1.00  0.00           C  
ATOM   2664  H   ALA B 168       2.996  18.043   4.322  1.00  0.00           H  
ATOM   2665  HA  ALA B 168       5.267  16.293   5.040  1.00  0.00           H  
ATOM   2666 1HB  ALA B 168       4.830  16.497   7.452  1.00  0.00           H  
ATOM   2667 2HB  ALA B 168       5.321  18.062   6.754  1.00  0.00           H  
ATOM   2668 3HB  ALA B 168       3.610  17.747   7.121  1.00  0.00           H  
ATOM   2669  N   ALA B 169       3.675  14.400   5.363  1.00  0.00           N  
ATOM   2670  CA  ALA B 169       2.702  13.322   5.510  1.00  0.00           C  
ATOM   2671  C   ALA B 169       2.204  13.211   6.949  1.00  0.00           C  
ATOM   2672  O   ALA B 169       2.940  13.474   7.901  1.00  0.00           O  
ATOM   2673  CB  ALA B 169       3.249  11.989   5.098  1.00  0.00           C  
ATOM   2674  H   ALA B 169       4.656  14.175   5.217  1.00  0.00           H  
ATOM   2675  HA  ALA B 169       1.849  13.541   4.874  1.00  0.00           H  
ATOM   2676 1HB  ALA B 169       2.462  11.259   5.225  1.00  0.00           H  
ATOM   2677 2HB  ALA B 169       3.540  12.032   4.065  1.00  0.00           H  
ATOM   2678 3HB  ALA B 169       4.103  11.724   5.716  1.00  0.00           H  
ATOM   2679  N   ASP B 170       0.954  12.777   7.094  1.00  0.00           N  
ATOM   2680  CA  ASP B 170       0.363  12.475   8.400  1.00  0.00           C  
ATOM   2681  C   ASP B 170       0.544  10.996   8.659  1.00  0.00           C  
ATOM   2682  O   ASP B 170      -0.073  10.160   7.976  1.00  0.00           O  
ATOM   2683  CB  ASP B 170      -1.124  12.830   8.442  1.00  0.00           C  
ATOM   2684  CG  ASP B 170      -1.731  12.591   9.823  1.00  0.00           C  
ATOM   2685  OD1 ASP B 170      -1.510  13.392  10.690  1.00  0.00           O  
ATOM   2686  OD2 ASP B 170      -2.381  11.569  10.016  1.00  0.00           O  
ATOM   2687  H   ASP B 170       0.415  12.621   6.257  1.00  0.00           H  
ATOM   2688  HA  ASP B 170       0.888  13.036   9.170  1.00  0.00           H  
ATOM   2689 1HB  ASP B 170      -1.255  13.874   8.177  1.00  0.00           H  
ATOM   2690 2HB  ASP B 170      -1.662  12.236   7.699  1.00  0.00           H  
ATOM   2691  N   LEU B 171       1.378  10.673   9.643  1.00  0.00           N  
ATOM   2692  CA  LEU B 171       1.752   9.294   9.941  1.00  0.00           C  
ATOM   2693  C   LEU B 171       0.597   8.442  10.469  1.00  0.00           C  
ATOM   2694  O   LEU B 171       0.484   7.269  10.110  1.00  0.00           O  
ATOM   2695  CB  LEU B 171       2.939   9.294  10.884  1.00  0.00           C  
ATOM   2696  CG  LEU B 171       4.275   9.823  10.252  1.00  0.00           C  
ATOM   2697  CD1 LEU B 171       5.233   9.976  11.334  1.00  0.00           C  
ATOM   2698  CD2 LEU B 171       4.846   8.840   9.187  1.00  0.00           C  
ATOM   2699  H   LEU B 171       1.811  11.418  10.174  1.00  0.00           H  
ATOM   2700  HA  LEU B 171       2.107   8.846   9.015  1.00  0.00           H  
ATOM   2701 1HB  LEU B 171       2.703   9.912  11.750  1.00  0.00           H  
ATOM   2702 2HB  LEU B 171       3.111   8.273  11.227  1.00  0.00           H  
ATOM   2703  HG  LEU B 171       4.107  10.799   9.791  1.00  0.00           H  
ATOM   2704 1HD1 LEU B 171       6.158  10.355  10.960  1.00  0.00           H  
ATOM   2705 2HD1 LEU B 171       4.826  10.679  12.053  1.00  0.00           H  
ATOM   2706 3HD1 LEU B 171       5.393   9.010  11.798  1.00  0.00           H  
ATOM   2707 1HD2 LEU B 171       5.780   9.236   8.801  1.00  0.00           H  
ATOM   2708 2HD2 LEU B 171       5.029   7.888   9.645  1.00  0.00           H  
ATOM   2709 3HD2 LEU B 171       4.162   8.709   8.355  1.00  0.00           H  
ATOM   2710  N   LYS B 172      -0.233   8.998  11.349  1.00  0.00           N  
ATOM   2711  CA  LYS B 172      -1.266   8.183  11.975  1.00  0.00           C  
ATOM   2712  C   LYS B 172      -2.397   7.808  11.032  1.00  0.00           C  
ATOM   2713  O   LYS B 172      -2.865   6.668  11.066  1.00  0.00           O  
ATOM   2714  CB  LYS B 172      -1.806   8.915  13.199  1.00  0.00           C  
ATOM   2715  CG  LYS B 172      -0.797   9.000  14.345  1.00  0.00           C  
ATOM   2716  CD  LYS B 172      -1.341   9.785  15.533  1.00  0.00           C  
ATOM   2717  CE  LYS B 172      -0.297   9.891  16.650  1.00  0.00           C  
ATOM   2718  NZ  LYS B 172      -0.786  10.708  17.800  1.00  0.00           N  
ATOM   2719  H   LYS B 172      -0.129   9.975  11.587  1.00  0.00           H  
ATOM   2720  HA  LYS B 172      -0.799   7.249  12.289  1.00  0.00           H  
ATOM   2721 1HB  LYS B 172      -2.094   9.930  12.915  1.00  0.00           H  
ATOM   2722 2HB  LYS B 172      -2.699   8.408  13.562  1.00  0.00           H  
ATOM   2723 1HG  LYS B 172      -0.542   7.990  14.671  1.00  0.00           H  
ATOM   2724 2HG  LYS B 172       0.112   9.483  13.986  1.00  0.00           H  
ATOM   2725 1HD  LYS B 172      -1.617  10.790  15.208  1.00  0.00           H  
ATOM   2726 2HD  LYS B 172      -2.230   9.290  15.923  1.00  0.00           H  
ATOM   2727 1HE  LYS B 172      -0.057   8.891  17.005  1.00  0.00           H  
ATOM   2728 2HE  LYS B 172       0.609  10.351  16.249  1.00  0.00           H  
ATOM   2729 1HZ  LYS B 172      -0.068  10.751  18.510  1.00  0.00           H  
ATOM   2730 2HZ  LYS B 172      -0.999  11.646  17.484  1.00  0.00           H  
ATOM   2731 3HZ  LYS B 172      -1.618  10.287  18.188  1.00  0.00           H  
ATOM   2732  N   SER B 173      -2.857   8.731  10.190  1.00  0.00           N  
ATOM   2733  CA  SER B 173      -3.933   8.359   9.286  1.00  0.00           C  
ATOM   2734  C   SER B 173      -3.423   7.440   8.192  1.00  0.00           C  
ATOM   2735  O   SER B 173      -4.101   6.476   7.807  1.00  0.00           O  
ATOM   2736  CB  SER B 173      -4.576   9.590   8.700  1.00  0.00           C  
ATOM   2737  OG  SER B 173      -3.653  10.301   7.977  1.00  0.00           O  
ATOM   2738  H   SER B 173      -2.488   9.693  10.177  1.00  0.00           H  
ATOM   2739  HA  SER B 173      -4.699   7.828   9.855  1.00  0.00           H  
ATOM   2740 1HB  SER B 173      -5.404   9.297   8.052  1.00  0.00           H  
ATOM   2741 2HB  SER B 173      -4.979  10.216   9.495  1.00  0.00           H  
ATOM   2742  HG  SER B 173      -3.150  10.802   8.649  1.00  0.00           H  
ATOM   2743  N   THR B 174      -2.195   7.685   7.740  1.00  0.00           N  
ATOM   2744  CA  THR B 174      -1.546   6.794   6.791  1.00  0.00           C  
ATOM   2745  C   THR B 174      -1.433   5.380   7.350  1.00  0.00           C  
ATOM   2746  O   THR B 174      -1.800   4.415   6.677  1.00  0.00           O  
ATOM   2747  CB  THR B 174      -0.140   7.341   6.404  1.00  0.00           C  
ATOM   2748  OG1 THR B 174      -0.271   8.609   5.717  1.00  0.00           O  
ATOM   2749  CG2 THR B 174       0.606   6.389   5.537  1.00  0.00           C  
ATOM   2750  H   THR B 174      -1.688   8.503   8.062  1.00  0.00           H  
ATOM   2751  HA  THR B 174      -2.153   6.746   5.889  1.00  0.00           H  
ATOM   2752  HB  THR B 174       0.439   7.505   7.314  1.00  0.00           H  
ATOM   2753  HG1 THR B 174      -0.440   9.310   6.411  1.00  0.00           H  
ATOM   2754 1HG2 THR B 174       1.568   6.828   5.320  1.00  0.00           H  
ATOM   2755 2HG2 THR B 174       0.747   5.465   6.060  1.00  0.00           H  
ATOM   2756 3HG2 THR B 174       0.073   6.202   4.622  1.00  0.00           H  
ATOM   2757  N   GLN B 175      -0.960   5.254   8.588  1.00  0.00           N  
ATOM   2758  CA  GLN B 175      -0.828   3.941   9.204  1.00  0.00           C  
ATOM   2759  C   GLN B 175      -2.176   3.270   9.434  1.00  0.00           C  
ATOM   2760  O   GLN B 175      -2.294   2.057   9.279  1.00  0.00           O  
ATOM   2761  CB  GLN B 175      -0.150   4.010  10.572  1.00  0.00           C  
ATOM   2762  CG  GLN B 175       0.057   2.628  11.198  1.00  0.00           C  
ATOM   2763  CD  GLN B 175       0.631   2.655  12.565  1.00  0.00           C  
ATOM   2764  OE1 GLN B 175       1.494   3.470  12.911  1.00  0.00           O  
ATOM   2765  NE2 GLN B 175       0.123   1.745  13.389  1.00  0.00           N  
ATOM   2766  H   GLN B 175      -0.664   6.076   9.105  1.00  0.00           H  
ATOM   2767  HA  GLN B 175      -0.256   3.310   8.526  1.00  0.00           H  
ATOM   2768 1HB  GLN B 175       0.799   4.514  10.498  1.00  0.00           H  
ATOM   2769 2HB  GLN B 175      -0.773   4.599  11.248  1.00  0.00           H  
ATOM   2770 1HG  GLN B 175      -0.896   2.119  11.294  1.00  0.00           H  
ATOM   2771 2HG  GLN B 175       0.716   2.042  10.560  1.00  0.00           H  
ATOM   2772 1HE2 GLN B 175       0.440   1.675  14.331  1.00  0.00           H  
ATOM   2773 2HE2 GLN B 175      -0.600   1.079  13.036  1.00  0.00           H  
ATOM   2774  N   ALA B 176      -3.196   4.046   9.807  1.00  0.00           N  
ATOM   2775  CA  ALA B 176      -4.516   3.480  10.056  1.00  0.00           C  
ATOM   2776  C   ALA B 176      -5.070   2.810   8.789  1.00  0.00           C  
ATOM   2777  O   ALA B 176      -5.535   1.655   8.818  1.00  0.00           O  
ATOM   2778  CB  ALA B 176      -5.477   4.560  10.512  1.00  0.00           C  
ATOM   2779  H   ALA B 176      -3.059   5.048   9.941  1.00  0.00           H  
ATOM   2780  HA  ALA B 176      -4.419   2.725  10.832  1.00  0.00           H  
ATOM   2781 1HB  ALA B 176      -6.456   4.129  10.712  1.00  0.00           H  
ATOM   2782 2HB  ALA B 176      -5.094   5.029  11.416  1.00  0.00           H  
ATOM   2783 3HB  ALA B 176      -5.574   5.316   9.730  1.00  0.00           H  
ATOM   2784  N   ALA B 177      -4.951   3.497   7.646  1.00  0.00           N  
ATOM   2785  CA  ALA B 177      -5.420   2.926   6.393  1.00  0.00           C  
ATOM   2786  C   ALA B 177      -4.612   1.709   5.995  1.00  0.00           C  
ATOM   2787  O   ALA B 177      -5.169   0.668   5.616  1.00  0.00           O  
ATOM   2788  CB  ALA B 177      -5.366   3.972   5.304  1.00  0.00           C  
ATOM   2789  H   ALA B 177      -4.556   4.441   7.664  1.00  0.00           H  
ATOM   2790  HA  ALA B 177      -6.456   2.619   6.532  1.00  0.00           H  
ATOM   2791 1HB  ALA B 177      -5.750   3.556   4.387  1.00  0.00           H  
ATOM   2792 2HB  ALA B 177      -5.972   4.827   5.597  1.00  0.00           H  
ATOM   2793 3HB  ALA B 177      -4.330   4.288   5.171  1.00  0.00           H  
ATOM   2794  N   ILE B 178      -3.290   1.799   6.134  1.00  0.00           N  
ATOM   2795  CA  ILE B 178      -2.428   0.669   5.817  1.00  0.00           C  
ATOM   2796  C   ILE B 178      -2.743  -0.545   6.680  1.00  0.00           C  
ATOM   2797  O   ILE B 178      -2.821  -1.661   6.169  1.00  0.00           O  
ATOM   2798  CB  ILE B 178      -0.932   1.030   5.933  1.00  0.00           C  
ATOM   2799  CG1 ILE B 178      -0.574   2.038   4.817  1.00  0.00           C  
ATOM   2800  CG2 ILE B 178      -0.057  -0.257   5.795  1.00  0.00           C  
ATOM   2801  CD1 ILE B 178       0.768   2.717   4.982  1.00  0.00           C  
ATOM   2802  H   ILE B 178      -2.875   2.671   6.451  1.00  0.00           H  
ATOM   2803  HA  ILE B 178      -2.589   0.398   4.775  1.00  0.00           H  
ATOM   2804  HB  ILE B 178      -0.745   1.506   6.895  1.00  0.00           H  
ATOM   2805 1HG1 ILE B 178      -0.584   1.518   3.872  1.00  0.00           H  
ATOM   2806 2HG1 ILE B 178      -1.341   2.812   4.788  1.00  0.00           H  
ATOM   2807 1HG2 ILE B 178       0.984  -0.004   5.871  1.00  0.00           H  
ATOM   2808 2HG2 ILE B 178      -0.292  -0.970   6.584  1.00  0.00           H  
ATOM   2809 3HG2 ILE B 178      -0.242  -0.717   4.833  1.00  0.00           H  
ATOM   2810 1HD1 ILE B 178       0.917   3.412   4.155  1.00  0.00           H  
ATOM   2811 2HD1 ILE B 178       0.763   3.253   5.918  1.00  0.00           H  
ATOM   2812 3HD1 ILE B 178       1.576   2.000   4.991  1.00  0.00           H  
ATOM   2813  N   ASP B 179      -2.911  -0.336   7.985  1.00  0.00           N  
ATOM   2814  CA  ASP B 179      -3.205  -1.435   8.889  1.00  0.00           C  
ATOM   2815  C   ASP B 179      -4.534  -2.099   8.561  1.00  0.00           C  
ATOM   2816  O   ASP B 179      -4.651  -3.328   8.619  1.00  0.00           O  
ATOM   2817  CB  ASP B 179      -3.317  -0.977  10.358  1.00  0.00           C  
ATOM   2818  CG  ASP B 179      -2.014  -0.627  11.084  1.00  0.00           C  
ATOM   2819  OD1 ASP B 179      -0.959  -0.984  10.612  1.00  0.00           O  
ATOM   2820  OD2 ASP B 179      -2.102  -0.023  12.150  1.00  0.00           O  
ATOM   2821  H   ASP B 179      -2.820   0.601   8.363  1.00  0.00           H  
ATOM   2822  HA  ASP B 179      -2.416  -2.176   8.787  1.00  0.00           H  
ATOM   2823 1HB  ASP B 179      -3.954  -0.085  10.384  1.00  0.00           H  
ATOM   2824 2HB  ASP B 179      -3.832  -1.746  10.929  1.00  0.00           H  
ATOM   2825  N   GLN B 180      -5.551  -1.313   8.190  1.00  0.00           N  
ATOM   2826  CA  GLN B 180      -6.823  -1.919   7.841  1.00  0.00           C  
ATOM   2827  C   GLN B 180      -6.738  -2.710   6.538  1.00  0.00           C  
ATOM   2828  O   GLN B 180      -7.277  -3.831   6.449  1.00  0.00           O  
ATOM   2829  CB  GLN B 180      -7.887  -0.826   7.709  1.00  0.00           C  
ATOM   2830  CG  GLN B 180      -8.253  -0.173   9.023  1.00  0.00           C  
ATOM   2831  CD  GLN B 180      -9.139   1.048   8.859  1.00  0.00           C  
ATOM   2832  OE1 GLN B 180     -10.311   0.960   8.474  1.00  0.00           O  
ATOM   2833  NE2 GLN B 180      -8.563   2.209   9.150  1.00  0.00           N  
ATOM   2834  H   GLN B 180      -5.446  -0.295   8.179  1.00  0.00           H  
ATOM   2835  HA  GLN B 180      -7.100  -2.606   8.637  1.00  0.00           H  
ATOM   2836 1HB  GLN B 180      -7.515  -0.043   7.042  1.00  0.00           H  
ATOM   2837 2HB  GLN B 180      -8.789  -1.238   7.261  1.00  0.00           H  
ATOM   2838 1HG  GLN B 180      -8.790  -0.901   9.627  1.00  0.00           H  
ATOM   2839 2HG  GLN B 180      -7.345   0.127   9.536  1.00  0.00           H  
ATOM   2840 1HE2 GLN B 180      -9.080   3.101   9.076  1.00  0.00           H  
ATOM   2841 2HE2 GLN B 180      -7.601   2.218   9.454  1.00  0.00           H  
ATOM   2842  N   ILE B 181      -6.047  -2.165   5.546  1.00  0.00           N  
ATOM   2843  CA  ILE B 181      -5.853  -2.883   4.298  1.00  0.00           C  
ATOM   2844  C   ILE B 181      -5.036  -4.149   4.513  1.00  0.00           C  
ATOM   2845  O   ILE B 181      -5.397  -5.208   4.000  1.00  0.00           O  
ATOM   2846  CB  ILE B 181      -5.257  -1.973   3.232  1.00  0.00           C  
ATOM   2847  CG1 ILE B 181      -6.353  -0.928   2.874  1.00  0.00           C  
ATOM   2848  CG2 ILE B 181      -4.794  -2.795   2.001  1.00  0.00           C  
ATOM   2849  CD1 ILE B 181      -5.883   0.215   2.096  1.00  0.00           C  
ATOM   2850  H   ILE B 181      -5.643  -1.240   5.663  1.00  0.00           H  
ATOM   2851  HA  ILE B 181      -6.830  -3.174   3.924  1.00  0.00           H  
ATOM   2852  HB  ILE B 181      -4.406  -1.431   3.655  1.00  0.00           H  
ATOM   2853 1HG1 ILE B 181      -7.138  -1.430   2.311  1.00  0.00           H  
ATOM   2854 2HG1 ILE B 181      -6.783  -0.544   3.798  1.00  0.00           H  
ATOM   2855 1HG2 ILE B 181      -4.375  -2.128   1.271  1.00  0.00           H  
ATOM   2856 2HG2 ILE B 181      -4.031  -3.512   2.286  1.00  0.00           H  
ATOM   2857 3HG2 ILE B 181      -5.644  -3.331   1.572  1.00  0.00           H  
ATOM   2858 1HD1 ILE B 181      -6.710   0.897   1.908  1.00  0.00           H  
ATOM   2859 2HD1 ILE B 181      -5.137   0.696   2.691  1.00  0.00           H  
ATOM   2860 3HD1 ILE B 181      -5.465  -0.102   1.156  1.00  0.00           H  
ATOM   2861  N   ASN B 182      -3.954  -4.058   5.286  1.00  0.00           N  
ATOM   2862  CA  ASN B 182      -3.158  -5.242   5.585  1.00  0.00           C  
ATOM   2863  C   ASN B 182      -4.008  -6.293   6.278  1.00  0.00           C  
ATOM   2864  O   ASN B 182      -3.912  -7.476   5.963  1.00  0.00           O  
ATOM   2865  CB  ASN B 182      -1.977  -4.876   6.447  1.00  0.00           C  
ATOM   2866  CG  ASN B 182      -1.127  -6.023   6.722  1.00  0.00           C  
ATOM   2867  OD1 ASN B 182      -1.051  -6.507   7.869  1.00  0.00           O  
ATOM   2868  ND2 ASN B 182      -0.506  -6.507   5.714  1.00  0.00           N  
ATOM   2869  H   ASN B 182      -3.681  -3.163   5.673  1.00  0.00           H  
ATOM   2870  HA  ASN B 182      -2.809  -5.672   4.650  1.00  0.00           H  
ATOM   2871 1HB  ASN B 182      -1.393  -4.113   5.957  1.00  0.00           H  
ATOM   2872 2HB  ASN B 182      -2.331  -4.457   7.390  1.00  0.00           H  
ATOM   2873 1HD2 ASN B 182       0.083  -7.312   5.829  1.00  0.00           H  
ATOM   2874 2HD2 ASN B 182      -0.607  -6.102   4.812  1.00  0.00           H  
ATOM   2875  N   GLY B 183      -4.848  -5.851   7.203  1.00  0.00           N  
ATOM   2876  CA  GLY B 183      -5.738  -6.711   7.963  1.00  0.00           C  
ATOM   2877  C   GLY B 183      -6.656  -7.472   7.029  1.00  0.00           C  
ATOM   2878  O   GLY B 183      -6.746  -8.706   7.095  1.00  0.00           O  
ATOM   2879  H   GLY B 183      -4.869  -4.855   7.418  1.00  0.00           H  
ATOM   2880 1HA  GLY B 183      -5.158  -7.408   8.566  1.00  0.00           H  
ATOM   2881 2HA  GLY B 183      -6.318  -6.092   8.640  1.00  0.00           H  
ATOM   2882  N   LYS B 184      -7.361  -6.755   6.141  1.00  0.00           N  
ATOM   2883  CA  LYS B 184      -8.267  -7.491   5.238  1.00  0.00           C  
ATOM   2884  C   LYS B 184      -7.523  -8.366   4.250  1.00  0.00           C  
ATOM   2885  O   LYS B 184      -7.972  -9.470   3.946  1.00  0.00           O  
ATOM   2886  CB  LYS B 184      -9.142  -6.493   4.473  1.00  0.00           C  
ATOM   2887  CG  LYS B 184     -10.129  -5.656   5.335  1.00  0.00           C  
ATOM   2888  CD  LYS B 184     -11.237  -6.497   5.974  1.00  0.00           C  
ATOM   2889  CE  LYS B 184     -12.236  -5.612   6.723  1.00  0.00           C  
ATOM   2890  NZ  LYS B 184     -13.305  -6.414   7.391  1.00  0.00           N  
ATOM   2891  H   LYS B 184      -7.275  -5.741   6.115  1.00  0.00           H  
ATOM   2892  HA  LYS B 184      -8.879  -8.150   5.851  1.00  0.00           H  
ATOM   2893 1HB  LYS B 184      -8.492  -5.786   3.949  1.00  0.00           H  
ATOM   2894 2HB  LYS B 184      -9.725  -7.022   3.716  1.00  0.00           H  
ATOM   2895 1HG  LYS B 184      -9.570  -5.150   6.123  1.00  0.00           H  
ATOM   2896 2HG  LYS B 184     -10.590  -4.897   4.702  1.00  0.00           H  
ATOM   2897 1HD  LYS B 184     -11.765  -7.055   5.190  1.00  0.00           H  
ATOM   2898 2HD  LYS B 184     -10.812  -7.204   6.679  1.00  0.00           H  
ATOM   2899 1HE  LYS B 184     -11.704  -5.032   7.476  1.00  0.00           H  
ATOM   2900 2HE  LYS B 184     -12.704  -4.926   6.015  1.00  0.00           H  
ATOM   2901 1HZ  LYS B 184     -13.943  -5.792   7.870  1.00  0.00           H  
ATOM   2902 2HZ  LYS B 184     -13.811  -6.943   6.690  1.00  0.00           H  
ATOM   2903 3HZ  LYS B 184     -12.890  -7.048   8.059  1.00  0.00           H  
ATOM   2904  N   LEU B 185      -6.335  -7.922   3.814  1.00  0.00           N  
ATOM   2905  CA  LEU B 185      -5.456  -8.767   3.012  1.00  0.00           C  
ATOM   2906  C   LEU B 185      -5.100 -10.041   3.742  1.00  0.00           C  
ATOM   2907  O   LEU B 185      -5.204 -11.129   3.176  1.00  0.00           O  
ATOM   2908  CB  LEU B 185      -4.135  -8.063   2.625  1.00  0.00           C  
ATOM   2909  CG  LEU B 185      -4.182  -7.006   1.522  1.00  0.00           C  
ATOM   2910  CD1 LEU B 185      -2.877  -6.227   1.483  1.00  0.00           C  
ATOM   2911  CD2 LEU B 185      -4.351  -7.718   0.230  1.00  0.00           C  
ATOM   2912  H   LEU B 185      -6.023  -6.988   4.065  1.00  0.00           H  
ATOM   2913  HA  LEU B 185      -5.981  -9.033   2.097  1.00  0.00           H  
ATOM   2914 1HB  LEU B 185      -3.740  -7.586   3.504  1.00  0.00           H  
ATOM   2915 2HB  LEU B 185      -3.423  -8.828   2.317  1.00  0.00           H  
ATOM   2916  HG  LEU B 185      -5.011  -6.316   1.691  1.00  0.00           H  
ATOM   2917 1HD1 LEU B 185      -2.906  -5.494   0.689  1.00  0.00           H  
ATOM   2918 2HD1 LEU B 185      -2.739  -5.720   2.419  1.00  0.00           H  
ATOM   2919 3HD1 LEU B 185      -2.050  -6.905   1.312  1.00  0.00           H  
ATOM   2920 1HD2 LEU B 185      -4.389  -7.023  -0.582  1.00  0.00           H  
ATOM   2921 2HD2 LEU B 185      -3.521  -8.397   0.084  1.00  0.00           H  
ATOM   2922 3HD2 LEU B 185      -5.244  -8.263   0.255  1.00  0.00           H  
ATOM   2923  N   ASN B 186      -4.708  -9.913   5.005  1.00  0.00           N  
ATOM   2924  CA  ASN B 186      -4.305 -11.061   5.794  1.00  0.00           C  
ATOM   2925  C   ASN B 186      -5.452 -12.046   5.892  1.00  0.00           C  
ATOM   2926  O   ASN B 186      -5.248 -13.256   5.839  1.00  0.00           O  
ATOM   2927  CB  ASN B 186      -3.905 -10.632   7.206  1.00  0.00           C  
ATOM   2928  CG  ASN B 186      -2.596  -9.921   7.278  1.00  0.00           C  
ATOM   2929  OD1 ASN B 186      -1.679 -10.230   6.523  1.00  0.00           O  
ATOM   2930  ND2 ASN B 186      -2.513  -8.942   8.144  1.00  0.00           N  
ATOM   2931  H   ASN B 186      -4.645  -8.986   5.411  1.00  0.00           H  
ATOM   2932  HA  ASN B 186      -3.473 -11.562   5.299  1.00  0.00           H  
ATOM   2933 1HB  ASN B 186      -4.667  -9.980   7.613  1.00  0.00           H  
ATOM   2934 2HB  ASN B 186      -3.859 -11.514   7.843  1.00  0.00           H  
ATOM   2935 1HD2 ASN B 186      -1.683  -8.360   8.203  1.00  0.00           H  
ATOM   2936 2HD2 ASN B 186      -3.298  -8.719   8.713  1.00  0.00           H  
ATOM   2937  N   ARG B 187      -6.673 -11.528   6.020  1.00  0.00           N  
ATOM   2938  CA  ARG B 187      -7.828 -12.418   6.200  1.00  0.00           C  
ATOM   2939  C   ARG B 187      -8.164 -13.185   4.909  1.00  0.00           C  
ATOM   2940  O   ARG B 187      -8.571 -14.338   4.953  1.00  0.00           O  
ATOM   2941  CB  ARG B 187      -9.056 -11.637   6.653  1.00  0.00           C  
ATOM   2942  CG  ARG B 187     -10.354 -12.465   6.772  1.00  0.00           C  
ATOM   2943  CD  ARG B 187     -10.287 -13.524   7.829  1.00  0.00           C  
ATOM   2944  NE  ARG B 187     -11.498 -14.327   7.844  1.00  0.00           N  
ATOM   2945  CZ  ARG B 187     -11.731 -15.405   7.049  1.00  0.00           C  
ATOM   2946  NH1 ARG B 187     -10.821 -15.814   6.169  1.00  0.00           N  
ATOM   2947  NH2 ARG B 187     -12.884 -16.054   7.156  1.00  0.00           N  
ATOM   2948  H   ARG B 187      -6.783 -10.511   6.080  1.00  0.00           H  
ATOM   2949  HA  ARG B 187      -7.575 -13.151   6.969  1.00  0.00           H  
ATOM   2950 1HB  ARG B 187      -8.855 -11.176   7.618  1.00  0.00           H  
ATOM   2951 2HB  ARG B 187      -9.244 -10.831   5.942  1.00  0.00           H  
ATOM   2952 1HG  ARG B 187     -11.165 -11.792   7.040  1.00  0.00           H  
ATOM   2953 2HG  ARG B 187     -10.592 -12.931   5.818  1.00  0.00           H  
ATOM   2954 1HD  ARG B 187      -9.444 -14.189   7.670  1.00  0.00           H  
ATOM   2955 2HD  ARG B 187     -10.184 -13.048   8.803  1.00  0.00           H  
ATOM   2956  HE  ARG B 187     -12.224 -14.060   8.496  1.00  0.00           H  
ATOM   2957 1HH1 ARG B 187      -9.916 -15.327   6.076  1.00  0.00           H  
ATOM   2958 2HH1 ARG B 187     -11.002 -16.616   5.585  1.00  0.00           H  
ATOM   2959 1HH2 ARG B 187     -13.578 -15.746   7.824  1.00  0.00           H  
ATOM   2960 2HH2 ARG B 187     -13.070 -16.856   6.572  1.00  0.00           H  
ATOM   2961  N   VAL B 188      -8.021 -12.523   3.768  1.00  0.00           N  
ATOM   2962  CA  VAL B 188      -8.299 -13.080   2.431  1.00  0.00           C  
ATOM   2963  C   VAL B 188      -7.295 -14.151   1.998  1.00  0.00           C  
ATOM   2964  O   VAL B 188      -7.678 -15.163   1.421  1.00  0.00           O  
ATOM   2965  CB  VAL B 188      -8.376 -11.951   1.362  1.00  0.00           C  
ATOM   2966  CG1 VAL B 188      -8.451 -12.543  -0.055  1.00  0.00           C  
ATOM   2967  CG2 VAL B 188      -9.641 -11.107   1.601  1.00  0.00           C  
ATOM   2968  H   VAL B 188      -7.709 -11.551   3.820  1.00  0.00           H  
ATOM   2969  HA  VAL B 188      -9.286 -13.540   2.461  1.00  0.00           H  
ATOM   2970  HB  VAL B 188      -7.485 -11.318   1.436  1.00  0.00           H  
ATOM   2971 1HG1 VAL B 188      -8.514 -11.744  -0.777  1.00  0.00           H  
ATOM   2972 2HG1 VAL B 188      -7.560 -13.123  -0.255  1.00  0.00           H  
ATOM   2973 3HG1 VAL B 188      -9.327 -13.180  -0.145  1.00  0.00           H  
ATOM   2974 1HG2 VAL B 188      -9.699 -10.308   0.861  1.00  0.00           H  
ATOM   2975 2HG2 VAL B 188     -10.522 -11.739   1.519  1.00  0.00           H  
ATOM   2976 3HG2 VAL B 188      -9.613 -10.672   2.593  1.00  0.00           H  
ATOM   2977  N   ILE B 189      -6.017 -13.934   2.259  1.00  0.00           N  
ATOM   2978  CA  ILE B 189      -4.990 -14.820   1.716  1.00  0.00           C  
ATOM   2979  C   ILE B 189      -4.619 -15.944   2.689  1.00  0.00           C  
ATOM   2980  O   ILE B 189      -3.711 -16.732   2.427  1.00  0.00           O  
ATOM   2981  CB  ILE B 189      -3.793 -13.956   1.328  1.00  0.00           C  
ATOM   2982  CG1 ILE B 189      -3.154 -13.389   2.602  1.00  0.00           C  
ATOM   2983  CG2 ILE B 189      -4.320 -12.814   0.362  1.00  0.00           C  
ATOM   2984  CD1 ILE B 189      -1.977 -12.560   2.392  1.00  0.00           C  
ATOM   2985  H   ILE B 189      -5.751 -13.100   2.774  1.00  0.00           H  
ATOM   2986  HA  ILE B 189      -5.372 -15.274   0.805  1.00  0.00           H  
ATOM   2987  HB  ILE B 189      -3.044 -14.567   0.817  1.00  0.00           H  
ATOM   2988 1HG1 ILE B 189      -3.855 -12.880   3.159  1.00  0.00           H  
ATOM   2989 2HG1 ILE B 189      -2.818 -14.231   3.203  1.00  0.00           H  
ATOM   2990 1HG2 ILE B 189      -3.531 -12.179   0.045  1.00  0.00           H  
ATOM   2991 2HG2 ILE B 189      -4.769 -13.274  -0.511  1.00  0.00           H  
ATOM   2992 3HG2 ILE B 189      -5.066 -12.206   0.864  1.00  0.00           H  
ATOM   2993 1HD1 ILE B 189      -1.621 -12.261   3.323  1.00  0.00           H  
ATOM   2994 2HD1 ILE B 189      -1.225 -13.135   1.864  1.00  0.00           H  
ATOM   2995 3HD1 ILE B 189      -2.263 -11.679   1.834  1.00  0.00           H  
ATOM   2996  N   GLU B 190      -5.311 -15.994   3.820  1.00  0.00           N  
ATOM   2997  CA  GLU B 190      -5.042 -16.969   4.871  1.00  0.00           C  
ATOM   2998  C   GLU B 190      -5.539 -18.378   4.548  1.00  0.00           C  
ATOM   2999  O   GLU B 190      -6.667 -18.560   4.092  1.00  0.00           O  
ATOM   3000  CB  GLU B 190      -5.633 -16.490   6.206  1.00  0.00           C  
ATOM   3001  CG  GLU B 190      -5.298 -17.366   7.394  1.00  0.00           C  
ATOM   3002  CD  GLU B 190      -5.719 -16.819   8.716  1.00  0.00           C  
ATOM   3003  OE1 GLU B 190      -6.698 -16.127   8.772  1.00  0.00           O  
ATOM   3004  OE2 GLU B 190      -5.019 -17.062   9.684  1.00  0.00           O  
ATOM   3005  H   GLU B 190      -6.052 -15.321   3.957  1.00  0.00           H  
ATOM   3006  HA  GLU B 190      -3.962 -17.018   5.019  1.00  0.00           H  
ATOM   3007 1HB  GLU B 190      -5.240 -15.524   6.437  1.00  0.00           H  
ATOM   3008 2HB  GLU B 190      -6.718 -16.397   6.121  1.00  0.00           H  
ATOM   3009 1HG  GLU B 190      -5.845 -18.279   7.258  1.00  0.00           H  
ATOM   3010 2HG  GLU B 190      -4.232 -17.587   7.401  1.00  0.00           H  
ATOM   3011  N   LYS B 191      -4.710 -19.377   4.868  1.00  0.00           N  
ATOM   3012  CA  LYS B 191      -5.119 -20.799   4.853  1.00  0.00           C  
ATOM   3013  C   LYS B 191      -5.914 -21.376   3.698  1.00  0.00           C  
ATOM   3014  O   LYS B 191      -7.123 -21.605   3.818  1.00  0.00           O  
ATOM   3015  CB  LYS B 191      -5.863 -21.111   6.149  1.00  0.00           C  
ATOM   3016  CG  LYS B 191      -4.999 -20.989   7.405  1.00  0.00           C  
ATOM   3017  CD  LYS B 191      -5.818 -21.171   8.668  1.00  0.00           C  
ATOM   3018  CE  LYS B 191      -4.965 -20.951   9.912  1.00  0.00           C  
ATOM   3019  NZ  LYS B 191      -5.770 -21.026  11.161  1.00  0.00           N  
ATOM   3020  H   LYS B 191      -3.787 -19.140   5.197  1.00  0.00           H  
ATOM   3021  HA  LYS B 191      -4.191 -21.374   4.876  1.00  0.00           H  
ATOM   3022 1HB  LYS B 191      -6.718 -20.439   6.249  1.00  0.00           H  
ATOM   3023 2HB  LYS B 191      -6.250 -22.130   6.105  1.00  0.00           H  
ATOM   3024 1HG  LYS B 191      -4.253 -21.782   7.374  1.00  0.00           H  
ATOM   3025 2HG  LYS B 191      -4.473 -20.053   7.431  1.00  0.00           H  
ATOM   3026 1HD  LYS B 191      -6.638 -20.449   8.671  1.00  0.00           H  
ATOM   3027 2HD  LYS B 191      -6.238 -22.176   8.692  1.00  0.00           H  
ATOM   3028 1HE  LYS B 191      -4.186 -21.710   9.948  1.00  0.00           H  
ATOM   3029 2HE  LYS B 191      -4.498 -19.965   9.853  1.00  0.00           H  
ATOM   3030 1HZ  LYS B 191      -5.169 -20.872  11.959  1.00  0.00           H  
ATOM   3031 2HZ  LYS B 191      -6.486 -20.308  11.136  1.00  0.00           H  
ATOM   3032 3HZ  LYS B 191      -6.203 -21.934  11.237  1.00  0.00           H  
ATOM   3033  N   THR B 192      -5.250 -21.654   2.595  1.00  0.00           N  
ATOM   3034  CA  THR B 192      -5.953 -22.377   1.549  1.00  0.00           C  
ATOM   3035  C   THR B 192      -6.370 -23.742   2.169  1.00  0.00           C  
ATOM   3036  O   THR B 192      -5.743 -24.197   3.137  1.00  0.00           O  
ATOM   3037  CB  THR B 192      -5.056 -22.622   0.316  1.00  0.00           C  
ATOM   3038  OG1 THR B 192      -3.868 -23.320   0.732  1.00  0.00           O  
ATOM   3039  CG2 THR B 192      -4.677 -21.309  -0.399  1.00  0.00           C  
ATOM   3040  H   THR B 192      -4.274 -21.407   2.501  1.00  0.00           H  
ATOM   3041  HA  THR B 192      -6.845 -21.826   1.248  1.00  0.00           H  
ATOM   3042  HB  THR B 192      -5.590 -23.239  -0.358  1.00  0.00           H  
ATOM   3043  HG1 THR B 192      -3.436 -23.729  -0.032  1.00  0.00           H  
ATOM   3044 1HG2 THR B 192      -4.055 -21.528  -1.270  1.00  0.00           H  
ATOM   3045 2HG2 THR B 192      -5.580 -20.795  -0.726  1.00  0.00           H  
ATOM   3046 3HG2 THR B 192      -4.122 -20.661   0.278  1.00  0.00           H  
ATOM   3047  N   LEU B 193     -17.851 -11.879  -5.766  1.00  0.00           N  
ATOM   3048  CA  LEU B 193     -18.547 -11.110  -4.753  1.00  0.00           C  
ATOM   3049  C   LEU B 193     -17.574 -10.603  -3.701  1.00  0.00           C  
ATOM   3050  O   LEU B 193     -17.664  -9.453  -3.257  1.00  0.00           O  
ATOM   3051  CB  LEU B 193     -19.635 -11.965  -4.090  1.00  0.00           C  
ATOM   3052  CG  LEU B 193     -20.455 -11.268  -2.997  1.00  0.00           C  
ATOM   3053  CD1 LEU B 193     -21.208 -10.090  -3.600  1.00  0.00           C  
ATOM   3054  CD2 LEU B 193     -21.414 -12.266  -2.368  1.00  0.00           C  
ATOM   3055  H   LEU B 193     -18.042 -12.880  -5.832  1.00  0.00           H  
ATOM   3056  HA  LEU B 193     -19.008 -10.250  -5.236  1.00  0.00           H  
ATOM   3057 1HB  LEU B 193     -20.327 -12.303  -4.859  1.00  0.00           H  
ATOM   3058 2HB  LEU B 193     -19.164 -12.841  -3.644  1.00  0.00           H  
ATOM   3059  HG  LEU B 193     -19.783 -10.877  -2.232  1.00  0.00           H  
ATOM   3060 1HD1 LEU B 193     -21.791  -9.595  -2.824  1.00  0.00           H  
ATOM   3061 2HD1 LEU B 193     -20.497  -9.382  -4.026  1.00  0.00           H  
ATOM   3062 3HD1 LEU B 193     -21.877 -10.448  -4.382  1.00  0.00           H  
ATOM   3063 1HD2 LEU B 193     -21.997 -11.771  -1.590  1.00  0.00           H  
ATOM   3064 2HD2 LEU B 193     -22.087 -12.656  -3.132  1.00  0.00           H  
ATOM   3065 3HD2 LEU B 193     -20.848 -13.088  -1.929  1.00  0.00           H  
ATOM   3066  N   LEU B 194     -16.639 -11.463  -3.279  1.00  0.00           N  
ATOM   3067  CA  LEU B 194     -15.672 -11.091  -2.254  1.00  0.00           C  
ATOM   3068  C   LEU B 194     -14.875  -9.864  -2.672  1.00  0.00           C  
ATOM   3069  O   LEU B 194     -14.802  -8.882  -1.930  1.00  0.00           O  
ATOM   3070  CB  LEU B 194     -14.697 -12.237  -1.994  1.00  0.00           C  
ATOM   3071  CG  LEU B 194     -13.497 -11.925  -1.036  1.00  0.00           C  
ATOM   3072  CD1 LEU B 194     -14.014 -11.615   0.337  1.00  0.00           C  
ATOM   3073  CD2 LEU B 194     -12.565 -13.155  -0.977  1.00  0.00           C  
ATOM   3074  H   LEU B 194     -16.599 -12.408  -3.659  1.00  0.00           H  
ATOM   3075  HA  LEU B 194     -16.213 -10.864  -1.336  1.00  0.00           H  
ATOM   3076 1HB  LEU B 194     -15.249 -13.083  -1.586  1.00  0.00           H  
ATOM   3077 2HB  LEU B 194     -14.282 -12.539  -2.955  1.00  0.00           H  
ATOM   3078  HG  LEU B 194     -12.946 -11.058  -1.402  1.00  0.00           H  
ATOM   3079 1HD1 LEU B 194     -13.174 -11.397   1.000  1.00  0.00           H  
ATOM   3080 2HD1 LEU B 194     -14.668 -10.749   0.290  1.00  0.00           H  
ATOM   3081 3HD1 LEU B 194     -14.568 -12.472   0.714  1.00  0.00           H  
ATOM   3082 1HD2 LEU B 194     -11.730 -12.947  -0.311  1.00  0.00           H  
ATOM   3083 2HD2 LEU B 194     -13.121 -14.014  -0.602  1.00  0.00           H  
ATOM   3084 3HD2 LEU B 194     -12.188 -13.370  -1.980  1.00  0.00           H  
ATOM   3085  N   VAL B 195     -14.319  -9.896  -3.873  1.00  0.00           N  
ATOM   3086  CA  VAL B 195     -13.545  -8.758  -4.382  1.00  0.00           C  
ATOM   3087  C   VAL B 195     -14.395  -7.512  -4.530  1.00  0.00           C  
ATOM   3088  O   VAL B 195     -13.959  -6.408  -4.153  1.00  0.00           O  
ATOM   3089  CB  VAL B 195     -12.883  -9.175  -5.696  1.00  0.00           C  
ATOM   3090  CG1 VAL B 195     -12.268  -8.024  -6.375  1.00  0.00           C  
ATOM   3091  CG2 VAL B 195     -11.814 -10.173  -5.353  1.00  0.00           C  
ATOM   3092  H   VAL B 195     -14.428 -10.727  -4.460  1.00  0.00           H  
ATOM   3093  HA  VAL B 195     -12.747  -8.539  -3.672  1.00  0.00           H  
ATOM   3094  HB  VAL B 195     -13.620  -9.615  -6.363  1.00  0.00           H  
ATOM   3095 1HG1 VAL B 195     -11.775  -8.350  -7.291  1.00  0.00           H  
ATOM   3096 2HG1 VAL B 195     -13.019  -7.273  -6.629  1.00  0.00           H  
ATOM   3097 3HG1 VAL B 195     -11.532  -7.590  -5.704  1.00  0.00           H  
ATOM   3098 1HG2 VAL B 195     -11.321 -10.489  -6.236  1.00  0.00           H  
ATOM   3099 2HG2 VAL B 195     -11.092  -9.694  -4.688  1.00  0.00           H  
ATOM   3100 3HG2 VAL B 195     -12.249 -11.036  -4.854  1.00  0.00           H  
ATOM   3101  N   ALA B 196     -15.614  -7.655  -5.069  1.00  0.00           N  
ATOM   3102  CA  ALA B 196     -16.445  -6.469  -5.201  1.00  0.00           C  
ATOM   3103  C   ALA B 196     -16.768  -5.810  -3.843  1.00  0.00           C  
ATOM   3104  O   ALA B 196     -16.675  -4.578  -3.696  1.00  0.00           O  
ATOM   3105  CB  ALA B 196     -17.743  -6.833  -5.885  1.00  0.00           C  
ATOM   3106  H   ALA B 196     -15.954  -8.560  -5.398  1.00  0.00           H  
ATOM   3107  HA  ALA B 196     -15.902  -5.758  -5.817  1.00  0.00           H  
ATOM   3108 1HB  ALA B 196     -18.329  -5.953  -6.019  1.00  0.00           H  
ATOM   3109 2HB  ALA B 196     -17.530  -7.274  -6.851  1.00  0.00           H  
ATOM   3110 3HB  ALA B 196     -18.288  -7.549  -5.268  1.00  0.00           H  
ATOM   3111  N   LEU B 197     -17.106  -6.619  -2.830  1.00  0.00           N  
ATOM   3112  CA  LEU B 197     -17.445  -6.115  -1.500  1.00  0.00           C  
ATOM   3113  C   LEU B 197     -16.234  -5.527  -0.820  1.00  0.00           C  
ATOM   3114  O   LEU B 197     -16.314  -4.458  -0.201  1.00  0.00           O  
ATOM   3115  CB  LEU B 197     -17.981  -7.252  -0.585  1.00  0.00           C  
ATOM   3116  CG  LEU B 197     -19.337  -7.790  -0.899  1.00  0.00           C  
ATOM   3117  CD1 LEU B 197     -19.569  -9.053  -0.120  1.00  0.00           C  
ATOM   3118  CD2 LEU B 197     -20.384  -6.728  -0.499  1.00  0.00           C  
ATOM   3119  H   LEU B 197     -17.154  -7.626  -2.995  1.00  0.00           H  
ATOM   3120  HA  LEU B 197     -18.209  -5.348  -1.608  1.00  0.00           H  
ATOM   3121 1HB  LEU B 197     -17.287  -8.096  -0.648  1.00  0.00           H  
ATOM   3122 2HB  LEU B 197     -17.983  -6.896   0.443  1.00  0.00           H  
ATOM   3123  HG  LEU B 197     -19.414  -8.010  -1.959  1.00  0.00           H  
ATOM   3124 1HD1 LEU B 197     -20.559  -9.445  -0.337  1.00  0.00           H  
ATOM   3125 2HD1 LEU B 197     -18.814  -9.789  -0.397  1.00  0.00           H  
ATOM   3126 3HD1 LEU B 197     -19.490  -8.826   0.936  1.00  0.00           H  
ATOM   3127 1HD2 LEU B 197     -21.386  -7.095  -0.722  1.00  0.00           H  
ATOM   3128 2HD2 LEU B 197     -20.293  -6.529   0.569  1.00  0.00           H  
ATOM   3129 3HD2 LEU B 197     -20.205  -5.817  -1.045  1.00  0.00           H  
ATOM   3130  N   GLU B 198     -15.084  -6.216  -0.934  1.00  0.00           N  
ATOM   3131  CA  GLU B 198     -13.867  -5.733  -0.316  1.00  0.00           C  
ATOM   3132  C   GLU B 198     -13.398  -4.409  -0.933  1.00  0.00           C  
ATOM   3133  O   GLU B 198     -12.984  -3.518  -0.204  1.00  0.00           O  
ATOM   3134  CB  GLU B 198     -12.740  -6.763  -0.413  1.00  0.00           C  
ATOM   3135  CG  GLU B 198     -12.902  -8.001   0.477  1.00  0.00           C  
ATOM   3136  CD  GLU B 198     -12.843  -7.681   1.929  1.00  0.00           C  
ATOM   3137  OE1 GLU B 198     -11.943  -6.990   2.325  1.00  0.00           O  
ATOM   3138  OE2 GLU B 198     -13.715  -8.108   2.650  1.00  0.00           O  
ATOM   3139  H   GLU B 198     -15.062  -7.097  -1.448  1.00  0.00           H  
ATOM   3140  HA  GLU B 198     -14.050  -5.581   0.742  1.00  0.00           H  
ATOM   3141 1HB  GLU B 198     -12.655  -7.105  -1.448  1.00  0.00           H  
ATOM   3142 2HB  GLU B 198     -11.807  -6.279  -0.148  1.00  0.00           H  
ATOM   3143 1HG  GLU B 198     -13.865  -8.446   0.280  1.00  0.00           H  
ATOM   3144 2HG  GLU B 198     -12.132  -8.731   0.226  1.00  0.00           H  
ATOM   3145  N   ASN B 199     -13.478  -4.292  -2.259  1.00  0.00           N  
ATOM   3146  CA  ASN B 199     -12.980  -3.129  -2.961  1.00  0.00           C  
ATOM   3147  C   ASN B 199     -13.860  -1.907  -2.692  1.00  0.00           C  
ATOM   3148  O   ASN B 199     -13.356  -0.793  -2.480  1.00  0.00           O  
ATOM   3149  CB  ASN B 199     -12.869  -3.450  -4.413  1.00  0.00           C  
ATOM   3150  CG  ASN B 199     -11.702  -4.397  -4.685  1.00  0.00           C  
ATOM   3151  OD1 ASN B 199     -10.846  -4.590  -3.821  1.00  0.00           O  
ATOM   3152  ND2 ASN B 199     -11.629  -4.907  -5.833  1.00  0.00           N  
ATOM   3153  H   ASN B 199     -13.844  -5.061  -2.819  1.00  0.00           H  
ATOM   3154  HA  ASN B 199     -11.985  -2.905  -2.589  1.00  0.00           H  
ATOM   3155 1HB  ASN B 199     -13.793  -3.906  -4.752  1.00  0.00           H  
ATOM   3156 2HB  ASN B 199     -12.718  -2.538  -4.991  1.00  0.00           H  
ATOM   3157 1HD2 ASN B 199     -10.844  -5.502  -6.097  1.00  0.00           H  
ATOM   3158 2HD2 ASN B 199     -12.379  -4.717  -6.492  1.00  0.00           H  
ATOM   3159  N   GLN B 200     -15.182  -2.125  -2.608  1.00  0.00           N  
ATOM   3160  CA  GLN B 200     -16.107  -1.037  -2.310  1.00  0.00           C  
ATOM   3161  C   GLN B 200     -15.769  -0.509  -0.920  1.00  0.00           C  
ATOM   3162  O   GLN B 200     -15.675   0.703  -0.695  1.00  0.00           O  
ATOM   3163  CB  GLN B 200     -17.544  -1.564  -2.306  1.00  0.00           C  
ATOM   3164  CG  GLN B 200     -18.655  -0.527  -2.241  1.00  0.00           C  
ATOM   3165  CD  GLN B 200     -18.802   0.252  -3.499  1.00  0.00           C  
ATOM   3166  OE1 GLN B 200     -18.777  -0.298  -4.634  1.00  0.00           O  
ATOM   3167  NE2 GLN B 200     -19.017   1.542  -3.348  1.00  0.00           N  
ATOM   3168  H   GLN B 200     -15.560  -3.057  -2.798  1.00  0.00           H  
ATOM   3169  HA  GLN B 200     -15.986  -0.237  -3.040  1.00  0.00           H  
ATOM   3170 1HB  GLN B 200     -17.702  -2.146  -3.204  1.00  0.00           H  
ATOM   3171 2HB  GLN B 200     -17.675  -2.242  -1.467  1.00  0.00           H  
ATOM   3172 1HG  GLN B 200     -19.597  -1.039  -2.038  1.00  0.00           H  
ATOM   3173 2HG  GLN B 200     -18.425   0.183  -1.438  1.00  0.00           H  
ATOM   3174 1HE2 GLN B 200     -19.150   2.131  -4.150  1.00  0.00           H  
ATOM   3175 2HE2 GLN B 200     -19.048   1.938  -2.418  1.00  0.00           H  
ATOM   3176  N   HIS B 201     -15.519  -1.433   0.000  1.00  0.00           N  
ATOM   3177  CA  HIS B 201     -15.169  -1.110   1.372  1.00  0.00           C  
ATOM   3178  C   HIS B 201     -13.817  -0.408   1.497  1.00  0.00           C  
ATOM   3179  O   HIS B 201     -13.698   0.519   2.301  1.00  0.00           O  
ATOM   3180  CB  HIS B 201     -15.161  -2.384   2.224  1.00  0.00           C  
ATOM   3181  CG  HIS B 201     -14.886  -2.135   3.674  1.00  0.00           C  
ATOM   3182  ND1 HIS B 201     -15.790  -1.511   4.507  1.00  0.00           N  
ATOM   3183  CD2 HIS B 201     -13.808  -2.427   4.440  1.00  0.00           C  
ATOM   3184  CE1 HIS B 201     -15.280  -1.429   5.724  1.00  0.00           C  
ATOM   3185  NE2 HIS B 201     -14.079  -1.977   5.709  1.00  0.00           N  
ATOM   3186  H   HIS B 201     -15.610  -2.419  -0.242  1.00  0.00           H  
ATOM   3187  HA  HIS B 201     -15.911  -0.410   1.753  1.00  0.00           H  
ATOM   3188 1HB  HIS B 201     -16.127  -2.883   2.140  1.00  0.00           H  
ATOM   3189 2HB  HIS B 201     -14.404  -3.070   1.845  1.00  0.00           H  
ATOM   3190  HD1 HIS B 201     -16.721  -1.234   4.268  1.00  0.00           H  
ATOM   3191  HD2 HIS B 201     -12.856  -2.913   4.224  1.00  0.00           H  
ATOM   3192  HE1 HIS B 201     -15.845  -0.966   6.532  1.00  0.00           H  
ATOM   3193  N   THR B 202     -12.797  -0.861   0.729  1.00  0.00           N  
ATOM   3194  CA  THR B 202     -11.466  -0.220   0.725  1.00  0.00           C  
ATOM   3195  C   THR B 202     -11.553   1.209   0.252  1.00  0.00           C  
ATOM   3196  O   THR B 202     -10.954   2.107   0.858  1.00  0.00           O  
ATOM   3197  CB  THR B 202     -10.457  -1.014  -0.141  1.00  0.00           C  
ATOM   3198  OG1 THR B 202     -10.305  -2.334   0.412  1.00  0.00           O  
ATOM   3199  CG2 THR B 202      -9.065  -0.305  -0.161  1.00  0.00           C  
ATOM   3200  H   THR B 202     -12.959  -1.663   0.125  1.00  0.00           H  
ATOM   3201  HA  THR B 202     -11.106  -0.195   1.744  1.00  0.00           H  
ATOM   3202  HB  THR B 202     -10.838  -1.097  -1.159  1.00  0.00           H  
ATOM   3203  HG1 THR B 202     -11.144  -2.831   0.299  1.00  0.00           H  
ATOM   3204 1HG2 THR B 202      -8.366  -0.888  -0.765  1.00  0.00           H  
ATOM   3205 2HG2 THR B 202      -9.153   0.696  -0.587  1.00  0.00           H  
ATOM   3206 3HG2 THR B 202      -8.692  -0.230   0.853  1.00  0.00           H  
ATOM   3207  N   ILE B 203     -12.332   1.455  -0.783  1.00  0.00           N  
ATOM   3208  CA  ILE B 203     -12.526   2.823  -1.253  1.00  0.00           C  
ATOM   3209  C   ILE B 203     -13.198   3.678  -0.175  1.00  0.00           C  
ATOM   3210  O   ILE B 203     -12.739   4.790   0.122  1.00  0.00           O  
ATOM   3211  CB  ILE B 203     -13.286   2.850  -2.600  1.00  0.00           C  
ATOM   3212  CG1 ILE B 203     -12.338   2.259  -3.670  1.00  0.00           C  
ATOM   3213  CG2 ILE B 203     -13.754   4.313  -2.944  1.00  0.00           C  
ATOM   3214  CD1 ILE B 203     -12.989   1.938  -4.995  1.00  0.00           C  
ATOM   3215  H   ILE B 203     -12.795   0.683  -1.267  1.00  0.00           H  
ATOM   3216  HA  ILE B 203     -11.548   3.262  -1.446  1.00  0.00           H  
ATOM   3217  HB  ILE B 203     -14.159   2.197  -2.531  1.00  0.00           H  
ATOM   3218 1HG1 ILE B 203     -11.535   2.969  -3.854  1.00  0.00           H  
ATOM   3219 2HG1 ILE B 203     -11.901   1.343  -3.266  1.00  0.00           H  
ATOM   3220 1HG2 ILE B 203     -14.285   4.312  -3.888  1.00  0.00           H  
ATOM   3221 2HG2 ILE B 203     -14.419   4.676  -2.157  1.00  0.00           H  
ATOM   3222 3HG2 ILE B 203     -12.887   4.959  -3.013  1.00  0.00           H  
ATOM   3223 1HD1 ILE B 203     -12.248   1.522  -5.681  1.00  0.00           H  
ATOM   3224 2HD1 ILE B 203     -13.769   1.211  -4.817  1.00  0.00           H  
ATOM   3225 3HD1 ILE B 203     -13.416   2.837  -5.429  1.00  0.00           H  
ATOM   3226  N   ASP B 204     -14.234   3.142   0.463  1.00  0.00           N  
ATOM   3227  CA  ASP B 204     -14.913   3.884   1.518  1.00  0.00           C  
ATOM   3228  C   ASP B 204     -14.062   4.069   2.791  1.00  0.00           C  
ATOM   3229  O   ASP B 204     -14.112   5.154   3.393  1.00  0.00           O  
ATOM   3230  CB  ASP B 204     -16.239   3.200   1.825  1.00  0.00           C  
ATOM   3231  CG  ASP B 204     -17.336   3.473   0.697  1.00  0.00           C  
ATOM   3232  OD1 ASP B 204     -17.305   4.557   0.015  1.00  0.00           O  
ATOM   3233  OD2 ASP B 204     -18.187   2.606   0.535  1.00  0.00           O  
ATOM   3234  H   ASP B 204     -14.585   2.222   0.188  1.00  0.00           H  
ATOM   3235  HA  ASP B 204     -15.142   4.873   1.128  1.00  0.00           H  
ATOM   3236 1HB  ASP B 204     -16.074   2.120   1.904  1.00  0.00           H  
ATOM   3237 2HB  ASP B 204     -16.610   3.544   2.787  1.00  0.00           H  
ATOM   3238  N   LEU B 205     -13.234   3.079   3.187  1.00  0.00           N  
ATOM   3239  CA  LEU B 205     -12.454   3.251   4.409  1.00  0.00           C  
ATOM   3240  C   LEU B 205     -11.326   4.258   4.151  1.00  0.00           C  
ATOM   3241  O   LEU B 205     -10.960   5.018   5.042  1.00  0.00           O  
ATOM   3242  CB  LEU B 205     -11.874   1.943   4.999  1.00  0.00           C  
ATOM   3243  CG  LEU B 205     -10.656   1.260   4.353  1.00  0.00           C  
ATOM   3244  CD1 LEU B 205      -9.385   1.805   5.018  1.00  0.00           C  
ATOM   3245  CD2 LEU B 205     -10.739  -0.282   4.550  1.00  0.00           C  
ATOM   3246  H   LEU B 205     -13.194   2.200   2.681  1.00  0.00           H  
ATOM   3247  HA  LEU B 205     -13.105   3.672   5.164  1.00  0.00           H  
ATOM   3248 1HB  LEU B 205     -11.608   2.139   6.037  1.00  0.00           H  
ATOM   3249 2HB  LEU B 205     -12.679   1.203   4.986  1.00  0.00           H  
ATOM   3250  HG  LEU B 205     -10.621   1.495   3.300  1.00  0.00           H  
ATOM   3251 1HD1 LEU B 205      -8.507   1.332   4.573  1.00  0.00           H  
ATOM   3252 2HD1 LEU B 205      -9.319   2.883   4.885  1.00  0.00           H  
ATOM   3253 3HD1 LEU B 205      -9.415   1.585   6.079  1.00  0.00           H  
ATOM   3254 1HD2 LEU B 205      -9.865  -0.758   4.100  1.00  0.00           H  
ATOM   3255 2HD2 LEU B 205     -10.769  -0.511   5.618  1.00  0.00           H  
ATOM   3256 3HD2 LEU B 205     -11.644  -0.647   4.075  1.00  0.00           H  
ATOM   3257  N   THR B 206     -10.790   4.307   2.938  1.00  0.00           N  
ATOM   3258  CA  THR B 206      -9.740   5.305   2.703  1.00  0.00           C  
ATOM   3259  C   THR B 206     -10.304   6.748   2.596  1.00  0.00           C  
ATOM   3260  O   THR B 206      -9.676   7.708   3.104  1.00  0.00           O  
ATOM   3261  CB  THR B 206      -8.874   4.974   1.487  1.00  0.00           C  
ATOM   3262  OG1 THR B 206      -9.691   4.860   0.319  1.00  0.00           O  
ATOM   3263  CG2 THR B 206      -8.089   3.663   1.723  1.00  0.00           C  
ATOM   3264  H   THR B 206     -11.065   3.657   2.200  1.00  0.00           H  
ATOM   3265  HA  THR B 206      -9.071   5.289   3.563  1.00  0.00           H  
ATOM   3266  HB  THR B 206      -8.178   5.786   1.343  1.00  0.00           H  
ATOM   3267  HG1 THR B 206     -10.074   5.711   0.101  1.00  0.00           H  
ATOM   3268 1HG2 THR B 206      -7.462   3.441   0.864  1.00  0.00           H  
ATOM   3269 2HG2 THR B 206      -7.465   3.776   2.606  1.00  0.00           H  
ATOM   3270 3HG2 THR B 206      -8.784   2.845   1.877  1.00  0.00           H  
ATOM   3271  N   ASP B 207     -11.534   6.874   2.077  1.00  0.00           N  
ATOM   3272  CA  ASP B 207     -12.301   8.135   2.010  1.00  0.00           C  
ATOM   3273  C   ASP B 207     -12.577   8.577   3.443  1.00  0.00           C  
ATOM   3274  O   ASP B 207     -12.351   9.747   3.806  1.00  0.00           O  
ATOM   3275  CB  ASP B 207     -13.579   7.912   1.207  1.00  0.00           C  
ATOM   3276  CG  ASP B 207     -14.440   9.189   0.863  1.00  0.00           C  
ATOM   3277  OD1 ASP B 207     -13.902  10.323   0.878  1.00  0.00           O  
ATOM   3278  OD2 ASP B 207     -15.672   9.035   0.618  1.00  0.00           O  
ATOM   3279  H   ASP B 207     -11.962   6.049   1.649  1.00  0.00           H  
ATOM   3280  HA  ASP B 207     -11.709   8.906   1.532  1.00  0.00           H  
ATOM   3281 1HB  ASP B 207     -13.307   7.422   0.271  1.00  0.00           H  
ATOM   3282 2HB  ASP B 207     -14.213   7.209   1.750  1.00  0.00           H  
ATOM   3283  N   SER B 208     -13.017   7.620   4.279  1.00  0.00           N  
ATOM   3284  CA  SER B 208     -13.256   7.860   5.695  1.00  0.00           C  
ATOM   3285  C   SER B 208     -12.032   8.401   6.392  1.00  0.00           C  
ATOM   3286  O   SER B 208     -12.130   9.386   7.139  1.00  0.00           O  
ATOM   3287  CB  SER B 208     -13.698   6.578   6.373  1.00  0.00           C  
ATOM   3288  OG  SER B 208     -13.922   6.784   7.741  1.00  0.00           O  
ATOM   3289  H   SER B 208     -13.201   6.686   3.919  1.00  0.00           H  
ATOM   3290  HA  SER B 208     -14.069   8.574   5.794  1.00  0.00           H  
ATOM   3291 1HB  SER B 208     -14.611   6.214   5.903  1.00  0.00           H  
ATOM   3292 2HB  SER B 208     -12.933   5.813   6.239  1.00  0.00           H  
ATOM   3293  HG  SER B 208     -14.483   6.061   8.029  1.00  0.00           H  
ATOM   3294  N   GLU B 209     -10.862   7.774   6.174  1.00  0.00           N  
ATOM   3295  CA  GLU B 209      -9.663   8.235   6.882  1.00  0.00           C  
ATOM   3296  C   GLU B 209      -9.295   9.663   6.444  1.00  0.00           C  
ATOM   3297  O   GLU B 209      -8.903  10.478   7.290  1.00  0.00           O  
ATOM   3298  CB  GLU B 209      -8.474   7.287   6.680  1.00  0.00           C  
ATOM   3299  CG  GLU B 209      -8.648   5.858   7.318  1.00  0.00           C  
ATOM   3300  CD  GLU B 209      -8.770   5.839   8.822  1.00  0.00           C  
ATOM   3301  OE1 GLU B 209      -8.039   6.564   9.480  1.00  0.00           O  
ATOM   3302  OE2 GLU B 209      -9.590   5.060   9.333  1.00  0.00           O  
ATOM   3303  H   GLU B 209     -10.825   6.960   5.564  1.00  0.00           H  
ATOM   3304  HA  GLU B 209      -9.882   8.265   7.946  1.00  0.00           H  
ATOM   3305 1HB  GLU B 209      -8.308   7.156   5.619  1.00  0.00           H  
ATOM   3306 2HB  GLU B 209      -7.566   7.729   7.104  1.00  0.00           H  
ATOM   3307 1HG  GLU B 209      -9.536   5.401   6.913  1.00  0.00           H  
ATOM   3308 2HG  GLU B 209      -7.799   5.238   7.027  1.00  0.00           H  
ATOM   3309  N   MET B 210      -9.497  10.005   5.159  1.00  0.00           N  
ATOM   3310  CA  MET B 210      -9.246  11.396   4.744  1.00  0.00           C  
ATOM   3311  C   MET B 210     -10.167  12.343   5.506  1.00  0.00           C  
ATOM   3312  O   MET B 210      -9.731  13.350   6.094  1.00  0.00           O  
ATOM   3313  CB  MET B 210      -9.520  11.560   3.251  1.00  0.00           C  
ATOM   3314  CG  MET B 210      -9.180  12.896   2.657  1.00  0.00           C  
ATOM   3315  SD  MET B 210      -7.445  13.290   2.546  1.00  0.00           S  
ATOM   3316  CE  MET B 210      -7.180  14.318   4.015  1.00  0.00           C  
ATOM   3317  H   MET B 210      -9.797   9.301   4.479  1.00  0.00           H  
ATOM   3318  HA  MET B 210      -8.215  11.657   4.972  1.00  0.00           H  
ATOM   3319 1HB  MET B 210      -8.974  10.803   2.700  1.00  0.00           H  
ATOM   3320 2HB  MET B 210     -10.577  11.390   3.059  1.00  0.00           H  
ATOM   3321 1HG  MET B 210      -9.592  12.904   1.650  1.00  0.00           H  
ATOM   3322 2HG  MET B 210      -9.676  13.673   3.239  1.00  0.00           H  
ATOM   3323 1HE  MET B 210      -6.136  14.644   4.055  1.00  0.00           H  
ATOM   3324 2HE  MET B 210      -7.836  15.185   3.970  1.00  0.00           H  
ATOM   3325 3HE  MET B 210      -7.409  13.743   4.910  1.00  0.00           H  
ATOM   3326  N   ASN B 211     -11.454  11.996   5.526  1.00  0.00           N  
ATOM   3327  CA  ASN B 211     -12.442  12.811   6.196  1.00  0.00           C  
ATOM   3328  C   ASN B 211     -12.189  12.940   7.715  1.00  0.00           C  
ATOM   3329  O   ASN B 211     -12.372  14.013   8.308  1.00  0.00           O  
ATOM   3330  CB  ASN B 211     -13.827  12.251   5.929  1.00  0.00           C  
ATOM   3331  CG  ASN B 211     -14.920  13.135   6.461  1.00  0.00           C  
ATOM   3332  OD1 ASN B 211     -15.063  14.289   6.040  1.00  0.00           O  
ATOM   3333  ND2 ASN B 211     -15.696  12.617   7.379  1.00  0.00           N  
ATOM   3334  H   ASN B 211     -11.752  11.149   5.038  1.00  0.00           H  
ATOM   3335  HA  ASN B 211     -12.398  13.813   5.773  1.00  0.00           H  
ATOM   3336 1HB  ASN B 211     -13.968  12.125   4.854  1.00  0.00           H  
ATOM   3337 2HB  ASN B 211     -13.916  11.266   6.388  1.00  0.00           H  
ATOM   3338 1HD2 ASN B 211     -16.440  13.159   7.770  1.00  0.00           H  
ATOM   3339 2HD2 ASN B 211     -15.544  11.679   7.690  1.00  0.00           H  
ATOM   3340  N   LYS B 212     -11.745  11.854   8.360  1.00  0.00           N  
ATOM   3341  CA  LYS B 212     -11.473  11.903   9.806  1.00  0.00           C  
ATOM   3342  C   LYS B 212     -10.293  12.852  10.121  1.00  0.00           C  
ATOM   3343  O   LYS B 212     -10.322  13.581  11.120  1.00  0.00           O  
ATOM   3344  CB  LYS B 212     -11.214  10.498  10.366  1.00  0.00           C  
ATOM   3345  CG  LYS B 212     -12.493   9.634  10.462  1.00  0.00           C  
ATOM   3346  CD  LYS B 212     -12.307   8.317  11.225  1.00  0.00           C  
ATOM   3347  CE  LYS B 212     -11.483   7.395  10.553  1.00  0.00           C  
ATOM   3348  NZ  LYS B 212     -11.410   6.065  11.304  1.00  0.00           N  
ATOM   3349  H   LYS B 212     -11.628  10.983   7.849  1.00  0.00           H  
ATOM   3350  HA  LYS B 212     -12.359  12.298  10.305  1.00  0.00           H  
ATOM   3351 1HB  LYS B 212     -10.506   9.983   9.719  1.00  0.00           H  
ATOM   3352 2HB  LYS B 212     -10.768  10.572  11.355  1.00  0.00           H  
ATOM   3353 1HG  LYS B 212     -13.284  10.211  10.950  1.00  0.00           H  
ATOM   3354 2HG  LYS B 212     -12.836   9.381   9.475  1.00  0.00           H  
ATOM   3355 1HD  LYS B 212     -11.883   8.497  12.209  1.00  0.00           H  
ATOM   3356 2HD  LYS B 212     -13.276   7.824  11.333  1.00  0.00           H  
ATOM   3357 1HE  LYS B 212     -11.874   7.216   9.558  1.00  0.00           H  
ATOM   3358 2HE  LYS B 212     -10.481   7.816  10.468  1.00  0.00           H  
ATOM   3359 1HZ  LYS B 212     -10.785   5.462  10.762  1.00  0.00           H  
ATOM   3360 2HZ  LYS B 212     -11.032   6.208  12.222  1.00  0.00           H  
ATOM   3361 3HZ  LYS B 212     -12.358   5.635  11.393  1.00  0.00           H  
ATOM   3362  N   LEU B 213      -9.263  12.857   9.270  1.00  0.00           N  
ATOM   3363  CA  LEU B 213      -8.111  13.742   9.475  1.00  0.00           C  
ATOM   3364  C   LEU B 213      -8.562  15.192   9.313  1.00  0.00           C  
ATOM   3365  O   LEU B 213      -8.170  16.070  10.090  1.00  0.00           O  
ATOM   3366  CB  LEU B 213      -6.988  13.417   8.481  1.00  0.00           C  
ATOM   3367  CG  LEU B 213      -5.709  14.260   8.589  1.00  0.00           C  
ATOM   3368  CD1 LEU B 213      -5.073  14.091   9.944  1.00  0.00           C  
ATOM   3369  CD2 LEU B 213      -4.729  13.840   7.514  1.00  0.00           C  
ATOM   3370  H   LEU B 213      -9.265  12.215   8.469  1.00  0.00           H  
ATOM   3371  HA  LEU B 213      -7.739  13.607  10.488  1.00  0.00           H  
ATOM   3372 1HB  LEU B 213      -6.713  12.367   8.599  1.00  0.00           H  
ATOM   3373 2HB  LEU B 213      -7.379  13.547   7.469  1.00  0.00           H  
ATOM   3374  HG  LEU B 213      -5.967  15.310   8.473  1.00  0.00           H  
ATOM   3375 1HD1 LEU B 213      -4.173  14.703   9.996  1.00  0.00           H  
ATOM   3376 2HD1 LEU B 213      -5.772  14.408  10.719  1.00  0.00           H  
ATOM   3377 3HD1 LEU B 213      -4.800  13.043  10.092  1.00  0.00           H  
ATOM   3378 1HD2 LEU B 213      -3.819  14.444   7.582  1.00  0.00           H  
ATOM   3379 2HD2 LEU B 213      -4.475  12.788   7.654  1.00  0.00           H  
ATOM   3380 3HD2 LEU B 213      -5.186  13.977   6.533  1.00  0.00           H  
ATOM   3381  N   PHE B 214      -9.374  15.453   8.286  1.00  0.00           N  
ATOM   3382  CA  PHE B 214      -9.887  16.797   8.051  1.00  0.00           C  
ATOM   3383  C   PHE B 214     -10.693  17.264   9.265  1.00  0.00           C  
ATOM   3384  O   PHE B 214     -10.468  18.366   9.775  1.00  0.00           O  
ATOM   3385  CB  PHE B 214     -10.712  16.839   6.769  1.00  0.00           C  
ATOM   3386  CG  PHE B 214     -11.175  18.188   6.422  1.00  0.00           C  
ATOM   3387  CD1 PHE B 214     -12.472  18.564   6.612  1.00  0.00           C  
ATOM   3388  CD2 PHE B 214     -10.281  19.111   5.897  1.00  0.00           C  
ATOM   3389  CE1 PHE B 214     -12.890  19.839   6.285  1.00  0.00           C  
ATOM   3390  CE2 PHE B 214     -10.712  20.388   5.575  1.00  0.00           C  
ATOM   3391  CZ  PHE B 214     -12.010  20.743   5.768  1.00  0.00           C  
ATOM   3392  H   PHE B 214      -9.642  14.697   7.652  1.00  0.00           H  
ATOM   3393  HA  PHE B 214      -9.046  17.476   7.935  1.00  0.00           H  
ATOM   3394 1HB  PHE B 214     -10.128  16.446   5.945  1.00  0.00           H  
ATOM   3395 2HB  PHE B 214     -11.587  16.197   6.879  1.00  0.00           H  
ATOM   3396  HD1 PHE B 214     -13.177  17.840   7.029  1.00  0.00           H  
ATOM   3397  HD2 PHE B 214      -9.250  18.839   5.743  1.00  0.00           H  
ATOM   3398  HE1 PHE B 214     -13.925  20.135   6.439  1.00  0.00           H  
ATOM   3399  HE2 PHE B 214     -10.016  21.115   5.183  1.00  0.00           H  
ATOM   3400  HZ  PHE B 214     -12.332  21.742   5.517  1.00  0.00           H  
ATOM   3401  N   GLU B 215     -11.601  16.425   9.767  1.00  0.00           N  
ATOM   3402  CA  GLU B 215     -12.412  16.815  10.914  1.00  0.00           C  
ATOM   3403  C   GLU B 215     -11.591  17.042  12.176  1.00  0.00           C  
ATOM   3404  O   GLU B 215     -11.857  17.988  12.935  1.00  0.00           O  
ATOM   3405  CB  GLU B 215     -13.476  15.749  11.185  1.00  0.00           C  
ATOM   3406  CG  GLU B 215     -14.439  16.094  12.312  1.00  0.00           C  
ATOM   3407  CD  GLU B 215     -15.526  15.071  12.487  1.00  0.00           C  
ATOM   3408  OE1 GLU B 215     -15.893  14.451  11.518  1.00  0.00           O  
ATOM   3409  OE2 GLU B 215     -15.991  14.909  13.591  1.00  0.00           O  
ATOM   3410  H   GLU B 215     -11.760  15.518   9.326  1.00  0.00           H  
ATOM   3411  HA  GLU B 215     -12.901  17.757  10.669  1.00  0.00           H  
ATOM   3412 1HB  GLU B 215     -14.063  15.583  10.282  1.00  0.00           H  
ATOM   3413 2HB  GLU B 215     -12.990  14.806  11.438  1.00  0.00           H  
ATOM   3414 1HG  GLU B 215     -13.879  16.175  13.243  1.00  0.00           H  
ATOM   3415 2HG  GLU B 215     -14.889  17.065  12.106  1.00  0.00           H  
ATOM   3416  N   LYS B 216     -10.574  16.213  12.392  1.00  0.00           N  
ATOM   3417  CA  LYS B 216      -9.710  16.343  13.547  1.00  0.00           C  
ATOM   3418  C   LYS B 216      -8.958  17.666  13.513  1.00  0.00           C  
ATOM   3419  O   LYS B 216      -8.890  18.371  14.537  1.00  0.00           O  
ATOM   3420  CB  LYS B 216      -8.726  15.174  13.614  1.00  0.00           C  
ATOM   3421  CG  LYS B 216      -9.362  13.837  13.971  1.00  0.00           C  
ATOM   3422  CD  LYS B 216      -8.327  12.722  13.998  1.00  0.00           C  
ATOM   3423  CE  LYS B 216      -8.962  11.383  14.341  1.00  0.00           C  
ATOM   3424  NZ  LYS B 216      -7.968  10.276  14.332  1.00  0.00           N  
ATOM   3425  H   LYS B 216     -10.415  15.434  11.751  1.00  0.00           H  
ATOM   3426  HA  LYS B 216     -10.322  16.330  14.445  1.00  0.00           H  
ATOM   3427 1HB  LYS B 216      -8.229  15.061  12.650  1.00  0.00           H  
ATOM   3428 2HB  LYS B 216      -7.957  15.387  14.356  1.00  0.00           H  
ATOM   3429 1HG  LYS B 216      -9.832  13.908  14.953  1.00  0.00           H  
ATOM   3430 2HG  LYS B 216     -10.129  13.591  13.238  1.00  0.00           H  
ATOM   3431 1HD  LYS B 216      -7.847  12.647  13.021  1.00  0.00           H  
ATOM   3432 2HD  LYS B 216      -7.563  12.952  14.741  1.00  0.00           H  
ATOM   3433 1HE  LYS B 216      -9.416  11.439  15.330  1.00  0.00           H  
ATOM   3434 2HE  LYS B 216      -9.746  11.156  13.618  1.00  0.00           H  
ATOM   3435 1HZ  LYS B 216      -8.428   9.407  14.564  1.00  0.00           H  
ATOM   3436 2HZ  LYS B 216      -7.553  10.203  13.414  1.00  0.00           H  
ATOM   3437 3HZ  LYS B 216      -7.246  10.466  15.013  1.00  0.00           H  
ATOM   3438  N   THR B 217      -8.431  18.011  12.327  1.00  0.00           N  
ATOM   3439  CA  THR B 217      -7.658  19.234  12.145  1.00  0.00           C  
ATOM   3440  C   THR B 217      -8.575  20.449  12.439  1.00  0.00           C  
ATOM   3441  O   THR B 217      -8.201  21.387  13.168  1.00  0.00           O  
ATOM   3442  CB  THR B 217      -7.109  19.303  10.721  1.00  0.00           C  
ATOM   3443  OG1 THR B 217      -6.265  18.171  10.492  1.00  0.00           O  
ATOM   3444  CG2 THR B 217      -6.263  20.569  10.557  1.00  0.00           C  
ATOM   3445  H   THR B 217      -8.541  17.383  11.529  1.00  0.00           H  
ATOM   3446  HA  THR B 217      -6.829  19.243  12.850  1.00  0.00           H  
ATOM   3447  HB  THR B 217      -7.925  19.294  10.002  1.00  0.00           H  
ATOM   3448  HG1 THR B 217      -6.836  17.368  10.390  1.00  0.00           H  
ATOM   3449 1HG2 THR B 217      -5.853  20.603   9.561  1.00  0.00           H  
ATOM   3450 2HG2 THR B 217      -6.877  21.454  10.730  1.00  0.00           H  
ATOM   3451 3HG2 THR B 217      -5.450  20.547  11.277  1.00  0.00           H  
ATOM   3452  N   GLY B 218      -9.796  20.399  11.902  1.00  0.00           N  
ATOM   3453  CA  GLY B 218     -10.808  21.441  12.128  1.00  0.00           C  
ATOM   3454  C   GLY B 218     -11.081  21.639  13.621  1.00  0.00           C  
ATOM   3455  O   GLY B 218     -11.065  22.765  14.148  1.00  0.00           O  
ATOM   3456  H   GLY B 218     -10.034  19.606  11.303  1.00  0.00           H  
ATOM   3457 1HA  GLY B 218     -10.473  22.380  11.686  1.00  0.00           H  
ATOM   3458 2HA  GLY B 218     -11.731  21.152  11.626  1.00  0.00           H  
ATOM   3459  N   ARG B 219     -11.328  20.541  14.314  1.00  0.00           N  
ATOM   3460  CA  ARG B 219     -11.588  20.609  15.736  1.00  0.00           C  
ATOM   3461  C   ARG B 219     -10.426  21.201  16.524  1.00  0.00           C  
ATOM   3462  O   ARG B 219     -10.659  21.950  17.477  1.00  0.00           O  
ATOM   3463  CB  ARG B 219     -11.898  19.220  16.274  1.00  0.00           C  
ATOM   3464  CG  ARG B 219     -13.239  18.650  15.839  1.00  0.00           C  
ATOM   3465  CD  ARG B 219     -13.481  17.307  16.424  1.00  0.00           C  
ATOM   3466  NE  ARG B 219     -14.719  16.719  15.940  1.00  0.00           N  
ATOM   3467  CZ  ARG B 219     -15.938  16.968  16.458  1.00  0.00           C  
ATOM   3468  NH1 ARG B 219     -16.064  17.794  17.473  1.00  0.00           N  
ATOM   3469  NH2 ARG B 219     -17.006  16.382  15.946  1.00  0.00           N  
ATOM   3470  H   ARG B 219     -11.345  19.633  13.848  1.00  0.00           H  
ATOM   3471  HA  ARG B 219     -12.447  21.263  15.881  1.00  0.00           H  
ATOM   3472 1HB  ARG B 219     -11.124  18.524  15.952  1.00  0.00           H  
ATOM   3473 2HB  ARG B 219     -11.886  19.241  17.364  1.00  0.00           H  
ATOM   3474 1HG  ARG B 219     -14.039  19.315  16.163  1.00  0.00           H  
ATOM   3475 2HG  ARG B 219     -13.260  18.559  14.752  1.00  0.00           H  
ATOM   3476 1HD  ARG B 219     -12.660  16.640  16.158  1.00  0.00           H  
ATOM   3477 2HD  ARG B 219     -13.543  17.389  17.509  1.00  0.00           H  
ATOM   3478  HE  ARG B 219     -14.662  16.078  15.160  1.00  0.00           H  
ATOM   3479 1HH1 ARG B 219     -15.248  18.242  17.865  1.00  0.00           H  
ATOM   3480 2HH1 ARG B 219     -16.978  17.981  17.861  1.00  0.00           H  
ATOM   3481 1HH2 ARG B 219     -16.909  15.747  15.165  1.00  0.00           H  
ATOM   3482 2HH2 ARG B 219     -17.919  16.569  16.334  1.00  0.00           H  
ATOM   3483  N   GLN B 220      -9.168  20.935  16.129  1.00  0.00           N  
ATOM   3484  CA  GLN B 220      -8.058  21.553  16.870  1.00  0.00           C  
ATOM   3485  C   GLN B 220      -8.047  23.076  16.674  1.00  0.00           C  
ATOM   3486  O   GLN B 220      -7.773  23.827  17.606  1.00  0.00           O  
ATOM   3487  CB  GLN B 220      -6.663  21.111  16.398  1.00  0.00           C  
ATOM   3488  CG  GLN B 220      -6.231  19.689  16.667  1.00  0.00           C  
ATOM   3489  CD  GLN B 220      -4.734  19.567  16.298  1.00  0.00           C  
ATOM   3490  OE1 GLN B 220      -3.878  20.046  17.060  1.00  0.00           O  
ATOM   3491  NE2 GLN B 220      -4.422  18.973  15.156  1.00  0.00           N  
ATOM   3492  H   GLN B 220      -8.992  20.288  15.359  1.00  0.00           H  
ATOM   3493  HA  GLN B 220      -8.177  21.336  17.926  1.00  0.00           H  
ATOM   3494 1HB  GLN B 220      -6.604  21.261  15.320  1.00  0.00           H  
ATOM   3495 2HB  GLN B 220      -5.914  21.764  16.846  1.00  0.00           H  
ATOM   3496 1HG  GLN B 220      -6.369  19.449  17.719  1.00  0.00           H  
ATOM   3497 2HG  GLN B 220      -6.810  19.015  16.036  1.00  0.00           H  
ATOM   3498 1HE2 GLN B 220      -3.443  18.897  14.859  1.00  0.00           H  
ATOM   3499 2HE2 GLN B 220      -5.142  18.611  14.571  1.00  0.00           H  
ATOM   3500  N   LEU B 221      -8.360  23.525  15.464  1.00  0.00           N  
ATOM   3501  CA  LEU B 221      -8.303  24.950  15.140  1.00  0.00           C  
ATOM   3502  C   LEU B 221      -9.365  25.805  15.823  1.00  0.00           C  
ATOM   3503  O   LEU B 221      -9.166  27.010  15.962  1.00  0.00           O  
ATOM   3504  CB  LEU B 221      -8.336  25.123  13.619  1.00  0.00           C  
ATOM   3505  CG  LEU B 221      -7.057  24.584  12.897  1.00  0.00           C  
ATOM   3506  CD1 LEU B 221      -7.291  24.459  11.399  1.00  0.00           C  
ATOM   3507  CD2 LEU B 221      -5.913  25.566  13.153  1.00  0.00           C  
ATOM   3508  H   LEU B 221      -8.590  22.853  14.728  1.00  0.00           H  
ATOM   3509  HA  LEU B 221      -7.337  25.313  15.470  1.00  0.00           H  
ATOM   3510 1HB  LEU B 221      -9.211  24.607  13.221  1.00  0.00           H  
ATOM   3511 2HB  LEU B 221      -8.418  26.180  13.408  1.00  0.00           H  
ATOM   3512  HG  LEU B 221      -6.803  23.598  13.292  1.00  0.00           H  
ATOM   3513 1HD1 LEU B 221      -6.386  24.074  10.919  1.00  0.00           H  
ATOM   3514 2HD1 LEU B 221      -8.114  23.760  11.226  1.00  0.00           H  
ATOM   3515 3HD1 LEU B 221      -7.532  25.410  10.974  1.00  0.00           H  
ATOM   3516 1HD2 LEU B 221      -5.026  25.207  12.672  1.00  0.00           H  
ATOM   3517 2HD2 LEU B 221      -6.171  26.544  12.757  1.00  0.00           H  
ATOM   3518 3HD2 LEU B 221      -5.736  25.640  14.214  1.00  0.00           H  
ATOM   3519  N   ARG B 222     -10.492  25.203  16.202  1.00  0.00           N  
ATOM   3520  CA  ARG B 222     -11.617  25.886  16.859  1.00  0.00           C  
ATOM   3521  C   ARG B 222     -12.073  27.123  16.129  1.00  0.00           C  
ATOM   3522  O   ARG B 222     -12.511  27.056  14.984  1.00  0.00           O  
ATOM   3523  CB  ARG B 222     -11.243  26.279  18.281  1.00  0.00           C  
ATOM   3524  CG  ARG B 222     -10.919  25.114  19.202  1.00  0.00           C  
ATOM   3525  CD  ARG B 222     -12.126  24.306  19.511  1.00  0.00           C  
ATOM   3526  NE  ARG B 222     -11.833  23.228  20.443  1.00  0.00           N  
ATOM   3527  CZ  ARG B 222     -12.723  22.297  20.839  1.00  0.00           C  
ATOM   3528  NH1 ARG B 222     -13.953  22.324  20.377  1.00  0.00           N  
ATOM   3529  NH2 ARG B 222     -12.358  21.356  21.692  1.00  0.00           N  
ATOM   3530  H   ARG B 222     -10.580  24.206  15.983  1.00  0.00           H  
ATOM   3531  HA  ARG B 222     -12.457  25.190  16.891  1.00  0.00           H  
ATOM   3532 1HB  ARG B 222     -10.374  26.935  18.260  1.00  0.00           H  
ATOM   3533 2HB  ARG B 222     -12.064  26.838  18.731  1.00  0.00           H  
ATOM   3534 1HG  ARG B 222     -10.185  24.465  18.724  1.00  0.00           H  
ATOM   3535 2HG  ARG B 222     -10.511  25.494  20.140  1.00  0.00           H  
ATOM   3536 1HD  ARG B 222     -12.887  24.945  19.957  1.00  0.00           H  
ATOM   3537 2HD  ARG B 222     -12.514  23.866  18.593  1.00  0.00           H  
ATOM   3538  HE  ARG B 222     -10.897  23.174  20.820  1.00  0.00           H  
ATOM   3539 1HH1 ARG B 222     -14.232  23.044  19.725  1.00  0.00           H  
ATOM   3540 2HH1 ARG B 222     -14.619  21.626  20.674  1.00  0.00           H  
ATOM   3541 1HH2 ARG B 222     -11.412  21.334  22.047  1.00  0.00           H  
ATOM   3542 2HH2 ARG B 222     -13.024  20.658  21.989  1.00  0.00           H  
ATOM   3543  N   GLU B 223     -11.913  28.283  16.748  1.00  0.00           N  
ATOM   3544  CA  GLU B 223     -12.409  29.512  16.144  1.00  0.00           C  
ATOM   3545  C   GLU B 223     -11.320  30.300  15.458  1.00  0.00           C  
ATOM   3546  O   GLU B 223     -11.525  31.451  15.065  1.00  0.00           O  
ATOM   3547  CB  GLU B 223     -13.097  30.379  17.196  1.00  0.00           C  
ATOM   3548  CG  GLU B 223     -14.263  29.685  17.857  1.00  0.00           C  
ATOM   3549  CD  GLU B 223     -15.376  29.270  16.881  1.00  0.00           C  
ATOM   3550  OE1 GLU B 223     -15.599  29.983  15.912  1.00  0.00           O  
ATOM   3551  OE2 GLU B 223     -15.975  28.234  17.085  1.00  0.00           O  
ATOM   3552  H   GLU B 223     -11.488  28.325  17.657  1.00  0.00           H  
ATOM   3553  HA  GLU B 223     -13.147  29.247  15.388  1.00  0.00           H  
ATOM   3554 1HB  GLU B 223     -12.381  30.660  17.974  1.00  0.00           H  
ATOM   3555 2HB  GLU B 223     -13.465  31.291  16.743  1.00  0.00           H  
ATOM   3556 1HG  GLU B 223     -13.904  28.799  18.383  1.00  0.00           H  
ATOM   3557 2HG  GLU B 223     -14.679  30.365  18.597  1.00  0.00           H  
ATOM   3558  N   ASN B 224     -10.157  29.687  15.322  1.00  0.00           N  
ATOM   3559  CA  ASN B 224      -9.040  30.393  14.750  1.00  0.00           C  
ATOM   3560  C   ASN B 224      -8.897  30.234  13.243  1.00  0.00           C  
ATOM   3561  O   ASN B 224      -7.994  30.834  12.638  1.00  0.00           O  
ATOM   3562  CB  ASN B 224      -7.782  29.943  15.439  1.00  0.00           C  
ATOM   3563  CG  ASN B 224      -7.813  30.264  16.872  1.00  0.00           C  
ATOM   3564  OD1 ASN B 224      -8.664  31.034  17.311  1.00  0.00           O  
ATOM   3565  ND2 ASN B 224      -6.887  29.732  17.605  1.00  0.00           N  
ATOM   3566  H   ASN B 224     -10.029  28.725  15.636  1.00  0.00           H  
ATOM   3567  HA  ASN B 224      -9.196  31.440  14.950  1.00  0.00           H  
ATOM   3568 1HB  ASN B 224      -7.645  28.871  15.315  1.00  0.00           H  
ATOM   3569 2HB  ASN B 224      -6.953  30.411  15.002  1.00  0.00           H  
ATOM   3570 1HD2 ASN B 224      -6.828  29.938  18.597  1.00  0.00           H  
ATOM   3571 2HD2 ASN B 224      -6.197  29.145  17.178  1.00  0.00           H  
ATOM   3572  N   ALA B 225      -9.786  29.427  12.637  1.00  0.00           N  
ATOM   3573  CA  ALA B 225      -9.734  29.136  11.225  1.00  0.00           C  
ATOM   3574  C   ALA B 225     -11.119  28.885  10.635  1.00  0.00           C  
ATOM   3575  O   ALA B 225     -12.076  28.605  11.360  1.00  0.00           O  
ATOM   3576  CB  ALA B 225      -8.866  27.899  10.971  1.00  0.00           C  
ATOM   3577  H   ALA B 225     -10.504  28.991  13.200  1.00  0.00           H  
ATOM   3578  HA  ALA B 225      -9.304  29.996  10.732  1.00  0.00           H  
ATOM   3579 1HB  ALA B 225      -8.812  27.719   9.904  1.00  0.00           H  
ATOM   3580 2HB  ALA B 225      -7.867  28.063  11.364  1.00  0.00           H  
ATOM   3581 3HB  ALA B 225      -9.319  27.050  11.461  1.00  0.00           H  
ATOM   3582  N   GLU B 226     -11.202  28.974   9.320  1.00  0.00           N  
ATOM   3583  CA  GLU B 226     -12.420  28.620   8.620  1.00  0.00           C  
ATOM   3584  C   GLU B 226     -12.143  27.595   7.524  1.00  0.00           C  
ATOM   3585  O   GLU B 226     -11.105  27.627   6.861  1.00  0.00           O  
ATOM   3586  CB  GLU B 226     -13.079  29.858   8.004  1.00  0.00           C  
ATOM   3587  CG  GLU B 226     -13.563  30.829   9.050  1.00  0.00           C  
ATOM   3588  CD  GLU B 226     -14.160  32.094   8.530  1.00  0.00           C  
ATOM   3589  OE1 GLU B 226     -13.931  32.491   7.390  1.00  0.00           O  
ATOM   3590  OE2 GLU B 226     -14.847  32.723   9.319  1.00  0.00           O  
ATOM   3591  H   GLU B 226     -10.372  29.274   8.808  1.00  0.00           H  
ATOM   3592  HA  GLU B 226     -13.113  28.180   9.337  1.00  0.00           H  
ATOM   3593 1HB  GLU B 226     -12.360  30.361   7.355  1.00  0.00           H  
ATOM   3594 2HB  GLU B 226     -13.924  29.556   7.382  1.00  0.00           H  
ATOM   3595 1HG  GLU B 226     -14.331  30.312   9.636  1.00  0.00           H  
ATOM   3596 2HG  GLU B 226     -12.758  31.071   9.729  1.00  0.00           H  
ATOM   3597  N   ASP B 227     -13.129  26.730   7.305  1.00  0.00           N  
ATOM   3598  CA  ASP B 227     -13.138  25.700   6.251  1.00  0.00           C  
ATOM   3599  C   ASP B 227     -13.406  26.348   4.910  1.00  0.00           C  
ATOM   3600  O   ASP B 227     -14.483  26.890   4.690  1.00  0.00           O  
ATOM   3601  CB  ASP B 227     -14.237  24.680   6.577  1.00  0.00           C  
ATOM   3602  CG  ASP B 227     -14.383  23.479   5.636  1.00  0.00           C  
ATOM   3603  OD1 ASP B 227     -13.863  23.485   4.541  1.00  0.00           O  
ATOM   3604  OD2 ASP B 227     -15.108  22.581   6.009  1.00  0.00           O  
ATOM   3605  H   ASP B 227     -13.938  26.788   7.909  1.00  0.00           H  
ATOM   3606  HA  ASP B 227     -12.163  25.207   6.217  1.00  0.00           H  
ATOM   3607 1HB  ASP B 227     -14.062  24.293   7.578  1.00  0.00           H  
ATOM   3608 2HB  ASP B 227     -15.195  25.199   6.600  1.00  0.00           H  
ATOM   3609  N   MET B 228     -12.422  26.334   4.020  1.00  0.00           N  
ATOM   3610  CA  MET B 228     -12.540  26.993   2.730  1.00  0.00           C  
ATOM   3611  C   MET B 228     -13.339  26.166   1.723  1.00  0.00           C  
ATOM   3612  O   MET B 228     -13.570  26.618   0.602  1.00  0.00           O  
ATOM   3613  CB  MET B 228     -11.149  27.298   2.179  1.00  0.00           C  
ATOM   3614  CG  MET B 228     -10.367  28.331   2.978  1.00  0.00           C  
ATOM   3615  SD  MET B 228      -8.700  28.588   2.339  1.00  0.00           S  
ATOM   3616  CE  MET B 228      -9.053  29.442   0.805  1.00  0.00           C  
ATOM   3617  H   MET B 228     -11.553  25.851   4.241  1.00  0.00           H  
ATOM   3618  HA  MET B 228     -13.067  27.934   2.879  1.00  0.00           H  
ATOM   3619 1HB  MET B 228     -10.560  26.382   2.151  1.00  0.00           H  
ATOM   3620 2HB  MET B 228     -11.235  27.663   1.155  1.00  0.00           H  
ATOM   3621 1HG  MET B 228     -10.895  29.283   2.957  1.00  0.00           H  
ATOM   3622 2HG  MET B 228     -10.291  28.007   4.016  1.00  0.00           H  
ATOM   3623 1HE  MET B 228      -8.119  29.670   0.292  1.00  0.00           H  
ATOM   3624 2HE  MET B 228      -9.672  28.807   0.170  1.00  0.00           H  
ATOM   3625 3HE  MET B 228      -9.586  30.369   1.019  1.00  0.00           H  
ATOM   3626  N   GLY B 229     -13.762  24.949   2.120  1.00  0.00           N  
ATOM   3627  CA  GLY B 229     -14.590  24.091   1.289  1.00  0.00           C  
ATOM   3628  C   GLY B 229     -13.883  23.182   0.277  1.00  0.00           C  
ATOM   3629  O   GLY B 229     -14.539  22.423  -0.437  1.00  0.00           O  
ATOM   3630  H   GLY B 229     -13.554  24.613   3.068  1.00  0.00           H  
ATOM   3631 1HA  GLY B 229     -15.164  23.475   1.966  1.00  0.00           H  
ATOM   3632 2HA  GLY B 229     -15.302  24.714   0.755  1.00  0.00           H  
ATOM   3633  N   ASN B 230     -12.557  23.254   0.224  1.00  0.00           N  
ATOM   3634  CA  ASN B 230     -11.731  22.480  -0.714  1.00  0.00           C  
ATOM   3635  C   ASN B 230     -10.683  21.652   0.005  1.00  0.00           C  
ATOM   3636  O   ASN B 230      -9.630  21.302  -0.551  1.00  0.00           O  
ATOM   3637  CB  ASN B 230     -11.057  23.417  -1.686  1.00  0.00           C  
ATOM   3638  CG  ASN B 230     -10.230  24.415  -0.968  1.00  0.00           C  
ATOM   3639  OD1 ASN B 230     -10.223  24.448   0.284  1.00  0.00           O  
ATOM   3640  ND2 ASN B 230      -9.537  25.248  -1.726  1.00  0.00           N  
ATOM   3641  H   ASN B 230     -12.109  23.911   0.847  1.00  0.00           H  
ATOM   3642  HA  ASN B 230     -12.378  21.799  -1.264  1.00  0.00           H  
ATOM   3643 1HB  ASN B 230     -10.424  22.845  -2.364  1.00  0.00           H  
ATOM   3644 2HB  ASN B 230     -11.805  23.932  -2.282  1.00  0.00           H  
ATOM   3645 1HD2 ASN B 230      -8.963  25.951  -1.310  1.00  0.00           H  
ATOM   3646 2HD2 ASN B 230      -9.592  25.174  -2.724  1.00  0.00           H  
ATOM   3647  N   GLY B 231     -10.943  21.366   1.256  1.00  0.00           N  
ATOM   3648  CA  GLY B 231     -10.005  20.615   2.071  1.00  0.00           C  
ATOM   3649  C   GLY B 231      -8.983  21.526   2.750  1.00  0.00           C  
ATOM   3650  O   GLY B 231      -8.112  21.039   3.471  1.00  0.00           O  
ATOM   3651  H   GLY B 231     -11.821  21.674   1.649  1.00  0.00           H  
ATOM   3652 1HA  GLY B 231     -10.554  20.042   2.812  1.00  0.00           H  
ATOM   3653 2HA  GLY B 231      -9.484  19.892   1.446  1.00  0.00           H  
ATOM   3654  N   CYS B 232      -9.089  22.848   2.540  1.00  0.00           N  
ATOM   3655  CA  CYS B 232      -8.155  23.744   3.175  1.00  0.00           C  
ATOM   3656  C   CYS B 232      -8.798  24.570   4.271  1.00  0.00           C  
ATOM   3657  O   CYS B 232      -9.996  24.871   4.232  1.00  0.00           O  
ATOM   3658  CB  CYS B 232      -7.539  24.683   2.137  1.00  0.00           C  
ATOM   3659  SG  CYS B 232      -6.322  25.836   2.815  1.00  0.00           S  
ATOM   3660  H   CYS B 232      -9.777  23.231   1.894  1.00  0.00           H  
ATOM   3661  HA  CYS B 232      -7.389  23.169   3.650  1.00  0.00           H  
ATOM   3662 1HB  CYS B 232      -7.050  24.095   1.360  1.00  0.00           H  
ATOM   3663 2HB  CYS B 232      -8.327  25.265   1.661  1.00  0.00           H  
ATOM   3664  HG  CYS B 232      -5.490  24.906   3.274  1.00  0.00           H  
ATOM   3665  N   PHE B 233      -7.982  24.932   5.242  1.00  0.00           N  
ATOM   3666  CA  PHE B 233      -8.378  25.854   6.259  1.00  0.00           C  
ATOM   3667  C   PHE B 233      -7.646  27.171   6.089  1.00  0.00           C  
ATOM   3668  O   PHE B 233      -6.427  27.182   5.880  1.00  0.00           O  
ATOM   3669  CB  PHE B 233      -8.029  25.328   7.630  1.00  0.00           C  
ATOM   3670  CG  PHE B 233      -8.801  24.077   8.003  1.00  0.00           C  
ATOM   3671  CD1 PHE B 233      -8.236  22.804   7.831  1.00  0.00           C  
ATOM   3672  CD2 PHE B 233     -10.098  24.194   8.492  1.00  0.00           C  
ATOM   3673  CE1 PHE B 233      -8.964  21.661   8.185  1.00  0.00           C  
ATOM   3674  CE2 PHE B 233     -10.824  23.068   8.828  1.00  0.00           C  
ATOM   3675  CZ  PHE B 233     -10.242  21.792   8.670  1.00  0.00           C  
ATOM   3676  H   PHE B 233      -7.036  24.569   5.247  1.00  0.00           H  
ATOM   3677  HA  PHE B 233      -9.450  26.028   6.187  1.00  0.00           H  
ATOM   3678 1HB  PHE B 233      -6.963  25.105   7.673  1.00  0.00           H  
ATOM   3679 2HB  PHE B 233      -8.230  26.095   8.367  1.00  0.00           H  
ATOM   3680  HD1 PHE B 233      -7.219  22.717   7.432  1.00  0.00           H  
ATOM   3681  HD2 PHE B 233     -10.535  25.190   8.605  1.00  0.00           H  
ATOM   3682  HE1 PHE B 233      -8.532  20.668   8.066  1.00  0.00           H  
ATOM   3683  HE2 PHE B 233     -11.836  23.162   9.205  1.00  0.00           H  
ATOM   3684  HZ  PHE B 233     -10.808  20.900   8.931  1.00  0.00           H  
ATOM   3685  N   LYS B 234      -8.375  28.259   6.258  1.00  0.00           N  
ATOM   3686  CA  LYS B 234      -7.791  29.590   6.298  1.00  0.00           C  
ATOM   3687  C   LYS B 234      -7.586  29.906   7.752  1.00  0.00           C  
ATOM   3688  O   LYS B 234      -8.555  29.936   8.506  1.00  0.00           O  
ATOM   3689  CB  LYS B 234      -8.696  30.640   5.646  1.00  0.00           C  
ATOM   3690  CG  LYS B 234      -8.067  32.054   5.605  1.00  0.00           C  
ATOM   3691  CD  LYS B 234      -8.948  33.005   4.811  1.00  0.00           C  
ATOM   3692  CE  LYS B 234      -8.364  34.416   4.793  1.00  0.00           C  
ATOM   3693  NZ  LYS B 234      -9.182  35.341   3.984  1.00  0.00           N  
ATOM   3694  H   LYS B 234      -9.375  28.147   6.403  1.00  0.00           H  
ATOM   3695  HA  LYS B 234      -6.819  29.586   5.804  1.00  0.00           H  
ATOM   3696 1HB  LYS B 234      -8.934  30.355   4.640  1.00  0.00           H  
ATOM   3697 2HB  LYS B 234      -9.633  30.702   6.201  1.00  0.00           H  
ATOM   3698 1HG  LYS B 234      -7.957  32.433   6.627  1.00  0.00           H  
ATOM   3699 2HG  LYS B 234      -7.076  32.011   5.152  1.00  0.00           H  
ATOM   3700 1HD  LYS B 234      -9.032  32.648   3.781  1.00  0.00           H  
ATOM   3701 2HD  LYS B 234      -9.938  33.028   5.244  1.00  0.00           H  
ATOM   3702 1HE  LYS B 234      -8.308  34.791   5.814  1.00  0.00           H  
ATOM   3703 2HE  LYS B 234      -7.358  34.379   4.372  1.00  0.00           H  
ATOM   3704 1HZ  LYS B 234      -8.759  36.257   3.996  1.00  0.00           H  
ATOM   3705 2HZ  LYS B 234      -9.227  35.004   3.031  1.00  0.00           H  
ATOM   3706 3HZ  LYS B 234     -10.121  35.403   4.361  1.00  0.00           H  
ATOM   3707  N   ILE B 235      -6.335  30.083   8.149  1.00  0.00           N  
ATOM   3708  CA  ILE B 235      -5.951  30.326   9.529  1.00  0.00           C  
ATOM   3709  C   ILE B 235      -5.762  31.829   9.681  1.00  0.00           C  
ATOM   3710  O   ILE B 235      -4.960  32.445   8.960  1.00  0.00           O  
ATOM   3711  CB  ILE B 235      -4.670  29.536   9.874  1.00  0.00           C  
ATOM   3712  CG1 ILE B 235      -4.943  28.012   9.701  1.00  0.00           C  
ATOM   3713  CG2 ILE B 235      -4.162  29.855  11.238  1.00  0.00           C  
ATOM   3714  CD1 ILE B 235      -3.706  27.185   9.705  1.00  0.00           C  
ATOM   3715  H   ILE B 235      -5.587  30.060   7.454  1.00  0.00           H  
ATOM   3716  HA  ILE B 235      -6.750  30.012  10.193  1.00  0.00           H  
ATOM   3717  HB  ILE B 235      -3.905  29.801   9.157  1.00  0.00           H  
ATOM   3718 1HG1 ILE B 235      -5.578  27.682  10.509  1.00  0.00           H  
ATOM   3719 2HG1 ILE B 235      -5.465  27.847   8.755  1.00  0.00           H  
ATOM   3720 1HG2 ILE B 235      -3.248  29.292  11.431  1.00  0.00           H  
ATOM   3721 2HG2 ILE B 235      -3.949  30.921  11.316  1.00  0.00           H  
ATOM   3722 3HG2 ILE B 235      -4.915  29.587  11.983  1.00  0.00           H  
ATOM   3723 1HD1 ILE B 235      -3.974  26.134   9.589  1.00  0.00           H  
ATOM   3724 2HD1 ILE B 235      -3.061  27.493   8.875  1.00  0.00           H  
ATOM   3725 3HD1 ILE B 235      -3.178  27.318  10.651  1.00  0.00           H  
ATOM   3726  N   TYR B 236      -6.488  32.412  10.633  1.00  0.00           N  
ATOM   3727  CA  TYR B 236      -6.588  33.864  10.793  1.00  0.00           C  
ATOM   3728  C   TYR B 236      -5.606  34.488  11.772  1.00  0.00           C  
ATOM   3729  O   TYR B 236      -5.898  35.488  12.412  1.00  0.00           O  
ATOM   3730  CB  TYR B 236      -8.045  34.210  11.141  1.00  0.00           C  
ATOM   3731  CG  TYR B 236      -9.004  34.098   9.971  1.00  0.00           C  
ATOM   3732  CD1 TYR B 236      -9.632  32.902   9.670  1.00  0.00           C  
ATOM   3733  CD2 TYR B 236      -9.296  35.214   9.211  1.00  0.00           C  
ATOM   3734  CE1 TYR B 236     -10.526  32.846   8.618  1.00  0.00           C  
ATOM   3735  CE2 TYR B 236     -10.200  35.148   8.172  1.00  0.00           C  
ATOM   3736  CZ  TYR B 236     -10.814  33.964   7.880  1.00  0.00           C  
ATOM   3737  OH  TYR B 236     -11.719  33.891   6.850  1.00  0.00           O  
ATOM   3738  H   TYR B 236      -7.052  31.820  11.244  1.00  0.00           H  
ATOM   3739  HA  TYR B 236      -6.381  34.311   9.822  1.00  0.00           H  
ATOM   3740 1HB  TYR B 236      -8.398  33.552  11.937  1.00  0.00           H  
ATOM   3741 2HB  TYR B 236      -8.100  35.222  11.520  1.00  0.00           H  
ATOM   3742  HD1 TYR B 236      -9.417  32.026  10.255  1.00  0.00           H  
ATOM   3743  HD2 TYR B 236      -8.824  36.156   9.440  1.00  0.00           H  
ATOM   3744  HE1 TYR B 236     -11.007  31.913   8.378  1.00  0.00           H  
ATOM   3745  HE2 TYR B 236     -10.428  36.038   7.588  1.00  0.00           H  
ATOM   3746  HH  TYR B 236     -12.343  33.178   7.039  1.00  0.00           H  
ATOM   3747  N   HIS B 237      -4.426  33.917  11.855  1.00  0.00           N  
ATOM   3748  CA  HIS B 237      -3.369  34.454  12.683  1.00  0.00           C  
ATOM   3749  C   HIS B 237      -2.017  34.123  12.106  1.00  0.00           C  
ATOM   3750  O   HIS B 237      -1.881  33.227  11.271  1.00  0.00           O  
ATOM   3751  CB  HIS B 237      -3.473  33.932  14.096  1.00  0.00           C  
ATOM   3752  CG  HIS B 237      -3.419  32.478  14.274  1.00  0.00           C  
ATOM   3753  ND1 HIS B 237      -2.249  31.784  14.418  1.00  0.00           N  
ATOM   3754  CD2 HIS B 237      -4.399  31.590  14.397  1.00  0.00           C  
ATOM   3755  CE1 HIS B 237      -2.522  30.510  14.636  1.00  0.00           C  
ATOM   3756  NE2 HIS B 237      -3.818  30.357  14.637  1.00  0.00           N  
ATOM   3757  H   HIS B 237      -4.257  33.093  11.299  1.00  0.00           H  
ATOM   3758  HA  HIS B 237      -3.448  35.541  12.721  1.00  0.00           H  
ATOM   3759 1HB  HIS B 237      -2.636  34.291  14.657  1.00  0.00           H  
ATOM   3760 2HB  HIS B 237      -4.380  34.318  14.570  1.00  0.00           H  
ATOM   3761  HD1 HIS B 237      -1.304  32.160  14.362  1.00  0.00           H  
ATOM   3762  HD2 HIS B 237      -5.457  31.719  14.359  1.00  0.00           H  
ATOM   3763  HE1 HIS B 237      -1.739  29.817  14.789  1.00  0.00           H  
ATOM   3764  N   LYS B 238      -0.997  34.843  12.533  1.00  0.00           N  
ATOM   3765  CA  LYS B 238       0.346  34.489  12.111  1.00  0.00           C  
ATOM   3766  C   LYS B 238       0.608  33.077  12.601  1.00  0.00           C  
ATOM   3767  O   LYS B 238       0.392  32.773  13.778  1.00  0.00           O  
ATOM   3768  CB  LYS B 238       1.387  35.466  12.660  1.00  0.00           C  
ATOM   3769  CG  LYS B 238       2.809  35.202  12.185  1.00  0.00           C  
ATOM   3770  CD  LYS B 238       3.773  36.253  12.716  1.00  0.00           C  
ATOM   3771  CE  LYS B 238       5.197  35.985  12.252  1.00  0.00           C  
ATOM   3772  NZ  LYS B 238       6.151  37.006  12.763  1.00  0.00           N  
ATOM   3773  H   LYS B 238      -1.151  35.606  13.203  1.00  0.00           H  
ATOM   3774  HA  LYS B 238       0.391  34.489  11.019  1.00  0.00           H  
ATOM   3775 1HB  LYS B 238       1.120  36.483  12.369  1.00  0.00           H  
ATOM   3776 2HB  LYS B 238       1.385  35.426  13.749  1.00  0.00           H  
ATOM   3777 1HG  LYS B 238       3.132  34.219  12.530  1.00  0.00           H  
ATOM   3778 2HG  LYS B 238       2.837  35.213  11.096  1.00  0.00           H  
ATOM   3779 1HD  LYS B 238       3.465  37.239  12.366  1.00  0.00           H  
ATOM   3780 2HD  LYS B 238       3.750  36.251  13.806  1.00  0.00           H  
ATOM   3781 1HE  LYS B 238       5.514  35.003  12.599  1.00  0.00           H  
ATOM   3782 2HE  LYS B 238       5.231  35.988  11.162  1.00  0.00           H  
ATOM   3783 1HZ  LYS B 238       7.082  36.793  12.433  1.00  0.00           H  
ATOM   3784 2HZ  LYS B 238       5.877  37.920  12.431  1.00  0.00           H  
ATOM   3785 3HZ  LYS B 238       6.143  36.999  13.773  1.00  0.00           H  
ATOM   3786  N   CYS B 239       1.092  32.219  11.730  1.00  0.00           N  
ATOM   3787  CA  CYS B 239       1.291  30.827  12.118  1.00  0.00           C  
ATOM   3788  C   CYS B 239       2.537  30.278  11.425  1.00  0.00           C  
ATOM   3789  O   CYS B 239       2.478  29.815  10.283  1.00  0.00           O  
ATOM   3790  CB  CYS B 239       0.035  30.006  11.754  1.00  0.00           C  
ATOM   3791  SG  CYS B 239       0.165  28.200  11.945  1.00  0.00           S  
ATOM   3792  H   CYS B 239       1.279  32.509  10.781  1.00  0.00           H  
ATOM   3793  HA  CYS B 239       1.442  30.779  13.198  1.00  0.00           H  
ATOM   3794 1HB  CYS B 239      -0.807  30.350  12.355  1.00  0.00           H  
ATOM   3795 2HB  CYS B 239      -0.219  30.202  10.719  1.00  0.00           H  
ATOM   3796  HG  CYS B 239      -1.128  27.993  12.170  1.00  0.00           H  
ATOM   3797  N   ASP B 240       3.672  30.407  12.132  1.00  0.00           N  
ATOM   3798  CA  ASP B 240       5.007  30.113  11.614  1.00  0.00           C  
ATOM   3799  C   ASP B 240       5.248  28.604  11.574  1.00  0.00           C  
ATOM   3800  O   ASP B 240       4.328  27.829  11.855  1.00  0.00           O  
ATOM   3801  CB  ASP B 240       6.068  30.837  12.493  1.00  0.00           C  
ATOM   3802  CG  ASP B 240       6.135  30.351  13.980  1.00  0.00           C  
ATOM   3803  OD1 ASP B 240       5.513  29.338  14.298  1.00  0.00           O  
ATOM   3804  OD2 ASP B 240       6.808  30.995  14.775  1.00  0.00           O  
ATOM   3805  H   ASP B 240       3.595  30.772  13.072  1.00  0.00           H  
ATOM   3806  HA  ASP B 240       5.081  30.503  10.596  1.00  0.00           H  
ATOM   3807 1HB  ASP B 240       7.047  30.721  12.046  1.00  0.00           H  
ATOM   3808 2HB  ASP B 240       5.851  31.906  12.494  1.00  0.00           H  
ATOM   3809  N   ASN B 241       6.454  28.163  11.227  1.00  0.00           N  
ATOM   3810  CA  ASN B 241       6.621  26.731  11.041  1.00  0.00           C  
ATOM   3811  C   ASN B 241       6.373  25.908  12.289  1.00  0.00           C  
ATOM   3812  O   ASN B 241       5.837  24.801  12.191  1.00  0.00           O  
ATOM   3813  CB  ASN B 241       7.977  26.414  10.478  1.00  0.00           C  
ATOM   3814  CG  ASN B 241       8.079  26.813   9.035  1.00  0.00           C  
ATOM   3815  OD1 ASN B 241       7.088  27.097   8.331  1.00  0.00           O  
ATOM   3816  ND2 ASN B 241       9.278  26.810   8.558  1.00  0.00           N  
ATOM   3817  H   ASN B 241       7.227  28.805  11.042  1.00  0.00           H  
ATOM   3818  HA  ASN B 241       5.880  26.410  10.306  1.00  0.00           H  
ATOM   3819 1HB  ASN B 241       8.740  26.948  11.046  1.00  0.00           H  
ATOM   3820 2HB  ASN B 241       8.178  25.351  10.574  1.00  0.00           H  
ATOM   3821 1HD2 ASN B 241       9.438  27.057   7.602  1.00  0.00           H  
ATOM   3822 2HD2 ASN B 241      10.046  26.571   9.146  1.00  0.00           H  
ATOM   3823  N   ALA B 242       6.767  26.418  13.456  1.00  0.00           N  
ATOM   3824  CA  ALA B 242       6.550  25.678  14.698  1.00  0.00           C  
ATOM   3825  C   ALA B 242       5.062  25.559  14.971  1.00  0.00           C  
ATOM   3826  O   ALA B 242       4.594  24.521  15.442  1.00  0.00           O  
ATOM   3827  CB  ALA B 242       7.239  26.351  15.863  1.00  0.00           C  
ATOM   3828  H   ALA B 242       7.178  27.345  13.484  1.00  0.00           H  
ATOM   3829  HA  ALA B 242       6.954  24.674  14.574  1.00  0.00           H  
ATOM   3830 1HB  ALA B 242       7.071  25.773  16.769  1.00  0.00           H  
ATOM   3831 2HB  ALA B 242       8.303  26.412  15.659  1.00  0.00           H  
ATOM   3832 3HB  ALA B 242       6.830  27.358  15.983  1.00  0.00           H  
ATOM   3833  N   CYS B 243       4.321  26.632  14.676  1.00  0.00           N  
ATOM   3834  CA  CYS B 243       2.867  26.649  14.835  1.00  0.00           C  
ATOM   3835  C   CYS B 243       2.223  25.595  13.912  1.00  0.00           C  
ATOM   3836  O   CYS B 243       1.445  24.757  14.380  1.00  0.00           O  
ATOM   3837  CB  CYS B 243       2.331  28.046  14.582  1.00  0.00           C  
ATOM   3838  SG  CYS B 243       0.671  28.338  15.127  1.00  0.00           S  
ATOM   3839  H   CYS B 243       4.791  27.480  14.321  1.00  0.00           H  
ATOM   3840  HA  CYS B 243       2.634  26.393  15.866  1.00  0.00           H  
ATOM   3841 1HB  CYS B 243       2.982  28.775  15.065  1.00  0.00           H  
ATOM   3842 2HB  CYS B 243       2.367  28.239  13.530  1.00  0.00           H  
ATOM   3843  HG  CYS B 243       0.908  29.530  15.661  1.00  0.00           H  
ATOM   3844  N   ILE B 244       2.606  25.573  12.630  1.00  0.00           N  
ATOM   3845  CA  ILE B 244       2.064  24.560  11.713  1.00  0.00           C  
ATOM   3846  C   ILE B 244       2.410  23.164  12.242  1.00  0.00           C  
ATOM   3847  O   ILE B 244       1.549  22.269  12.276  1.00  0.00           O  
ATOM   3848  CB  ILE B 244       2.599  24.735  10.280  1.00  0.00           C  
ATOM   3849  CG1 ILE B 244       2.067  26.042   9.621  1.00  0.00           C  
ATOM   3850  CG2 ILE B 244       2.230  23.533   9.466  1.00  0.00           C  
ATOM   3851  CD1 ILE B 244       0.544  26.062   9.288  1.00  0.00           C  
ATOM   3852  H   ILE B 244       3.263  26.281  12.291  1.00  0.00           H  
ATOM   3853  HA  ILE B 244       0.984  24.658  11.684  1.00  0.00           H  
ATOM   3854  HB  ILE B 244       3.683  24.817  10.316  1.00  0.00           H  
ATOM   3855 1HG1 ILE B 244       2.273  26.866  10.307  1.00  0.00           H  
ATOM   3856 2HG1 ILE B 244       2.613  26.218   8.702  1.00  0.00           H  
ATOM   3857 1HG2 ILE B 244       2.633  23.640   8.471  1.00  0.00           H  
ATOM   3858 2HG2 ILE B 244       2.647  22.641   9.930  1.00  0.00           H  
ATOM   3859 3HG2 ILE B 244       1.149  23.452   9.418  1.00  0.00           H  
ATOM   3860 1HD1 ILE B 244       0.284  27.023   8.846  1.00  0.00           H  
ATOM   3861 2HD1 ILE B 244       0.317  25.267   8.581  1.00  0.00           H  
ATOM   3862 3HD1 ILE B 244      -0.028  25.915  10.193  1.00  0.00           H  
ATOM   3863  N   GLU B 245       3.634  22.973  12.736  1.00  0.00           N  
ATOM   3864  CA  GLU B 245       3.970  21.681  13.296  1.00  0.00           C  
ATOM   3865  C   GLU B 245       3.113  21.371  14.508  1.00  0.00           C  
ATOM   3866  O   GLU B 245       2.733  20.221  14.683  1.00  0.00           O  
ATOM   3867  CB  GLU B 245       5.457  21.560  13.621  1.00  0.00           C  
ATOM   3868  CG  GLU B 245       6.355  21.482  12.377  1.00  0.00           C  
ATOM   3869  CD  GLU B 245       6.136  20.231  11.527  1.00  0.00           C  
ATOM   3870  OE1 GLU B 245       6.240  19.144  12.041  1.00  0.00           O  
ATOM   3871  OE2 GLU B 245       5.835  20.386  10.359  1.00  0.00           O  
ATOM   3872  H   GLU B 245       4.337  23.713  12.701  1.00  0.00           H  
ATOM   3873  HA  GLU B 245       3.748  20.932  12.544  1.00  0.00           H  
ATOM   3874 1HB  GLU B 245       5.770  22.422  14.207  1.00  0.00           H  
ATOM   3875 2HB  GLU B 245       5.628  20.669  14.224  1.00  0.00           H  
ATOM   3876 1HG  GLU B 245       6.159  22.349  11.754  1.00  0.00           H  
ATOM   3877 2HG  GLU B 245       7.395  21.528  12.693  1.00  0.00           H  
ATOM   3878  N   SER B 246       2.780  22.367  15.351  1.00  0.00           N  
ATOM   3879  CA  SER B 246       1.949  22.050  16.502  1.00  0.00           C  
ATOM   3880  C   SER B 246       0.569  21.561  16.047  1.00  0.00           C  
ATOM   3881  O   SER B 246      -0.040  20.676  16.659  1.00  0.00           O  
ATOM   3882  CB  SER B 246       1.727  23.249  17.401  1.00  0.00           C  
ATOM   3883  OG  SER B 246       0.803  24.138  16.832  1.00  0.00           O  
ATOM   3884  H   SER B 246       3.131  23.314  15.203  1.00  0.00           H  
ATOM   3885  HA  SER B 246       2.439  21.257  17.063  1.00  0.00           H  
ATOM   3886 1HB  SER B 246       1.369  22.911  18.372  1.00  0.00           H  
ATOM   3887 2HB  SER B 246       2.675  23.761  17.557  1.00  0.00           H  
ATOM   3888  HG  SER B 246       1.236  24.534  16.061  1.00  0.00           H  
ATOM   3889  N   ILE B 247       0.100  22.039  14.903  1.00  0.00           N  
ATOM   3890  CA  ILE B 247      -1.188  21.550  14.421  1.00  0.00           C  
ATOM   3891  C   ILE B 247      -1.014  20.104  13.947  1.00  0.00           C  
ATOM   3892  O   ILE B 247      -1.760  19.192  14.334  1.00  0.00           O  
ATOM   3893  CB  ILE B 247      -1.709  22.399  13.252  1.00  0.00           C  
ATOM   3894  CG1 ILE B 247      -1.996  23.806  13.720  1.00  0.00           C  
ATOM   3895  CG2 ILE B 247      -3.025  21.739  12.734  1.00  0.00           C  
ATOM   3896  CD1 ILE B 247      -2.184  24.807  12.600  1.00  0.00           C  
ATOM   3897  H   ILE B 247       0.614  22.773  14.412  1.00  0.00           H  
ATOM   3898  HA  ILE B 247      -1.913  21.557  15.231  1.00  0.00           H  
ATOM   3899  HB  ILE B 247      -0.971  22.447  12.454  1.00  0.00           H  
ATOM   3900 1HG1 ILE B 247      -2.901  23.791  14.322  1.00  0.00           H  
ATOM   3901 2HG1 ILE B 247      -1.164  24.141  14.341  1.00  0.00           H  
ATOM   3902 1HG2 ILE B 247      -3.432  22.318  11.920  1.00  0.00           H  
ATOM   3903 2HG2 ILE B 247      -2.807  20.731  12.391  1.00  0.00           H  
ATOM   3904 3HG2 ILE B 247      -3.756  21.701  13.544  1.00  0.00           H  
ATOM   3905 1HD1 ILE B 247      -2.384  25.791  13.020  1.00  0.00           H  
ATOM   3906 2HD1 ILE B 247      -1.283  24.851  12.004  1.00  0.00           H  
ATOM   3907 3HD1 ILE B 247      -3.012  24.509  11.967  1.00  0.00           H  
ATOM   3908  N   ARG B 248       0.018  19.881  13.138  1.00  0.00           N  
ATOM   3909  CA  ARG B 248       0.257  18.553  12.586  1.00  0.00           C  
ATOM   3910  C   ARG B 248       0.533  17.508  13.673  1.00  0.00           C  
ATOM   3911  O   ARG B 248       0.111  16.367  13.518  1.00  0.00           O  
ATOM   3912  CB  ARG B 248       1.435  18.603  11.653  1.00  0.00           C  
ATOM   3913  CG  ARG B 248       1.164  19.342  10.413  1.00  0.00           C  
ATOM   3914  CD  ARG B 248       2.342  19.481   9.601  1.00  0.00           C  
ATOM   3915  NE  ARG B 248       2.013  20.172   8.413  1.00  0.00           N  
ATOM   3916  CZ  ARG B 248       2.864  20.750   7.571  1.00  0.00           C  
ATOM   3917  NH1 ARG B 248       4.178  20.748   7.788  1.00  0.00           N  
ATOM   3918  NH2 ARG B 248       2.350  21.354   6.530  1.00  0.00           N  
ATOM   3919  H   ARG B 248       0.629  20.656  12.877  1.00  0.00           H  
ATOM   3920  HA  ARG B 248      -0.636  18.249  12.039  1.00  0.00           H  
ATOM   3921 1HB  ARG B 248       2.276  19.077  12.155  1.00  0.00           H  
ATOM   3922 2HB  ARG B 248       1.737  17.591  11.389  1.00  0.00           H  
ATOM   3923 1HG  ARG B 248       0.416  18.826   9.848  1.00  0.00           H  
ATOM   3924 2HG  ARG B 248       0.802  20.341  10.653  1.00  0.00           H  
ATOM   3925 1HD  ARG B 248       3.096  20.053  10.146  1.00  0.00           H  
ATOM   3926 2HD  ARG B 248       2.734  18.500   9.340  1.00  0.00           H  
ATOM   3927  HE  ARG B 248       1.030  20.239   8.184  1.00  0.00           H  
ATOM   3928 1HH1 ARG B 248       4.590  20.315   8.633  1.00  0.00           H  
ATOM   3929 2HH1 ARG B 248       4.798  21.200   7.135  1.00  0.00           H  
ATOM   3930 1HH2 ARG B 248       1.352  21.379   6.425  1.00  0.00           H  
ATOM   3931 2HH2 ARG B 248       2.936  21.877   5.891  1.00  0.00           H  
ATOM   3932  N   ASN B 249       1.213  17.868  14.787  1.00  0.00           N  
ATOM   3933  CA  ASN B 249       1.472  16.858  15.825  1.00  0.00           C  
ATOM   3934  C   ASN B 249       0.403  16.834  16.937  1.00  0.00           C  
ATOM   3935  O   ASN B 249       0.565  16.131  17.936  1.00  0.00           O  
ATOM   3936  CB  ASN B 249       2.844  17.072  16.424  1.00  0.00           C  
ATOM   3937  CG  ASN B 249       3.934  16.738  15.467  1.00  0.00           C  
ATOM   3938  OD1 ASN B 249       3.825  15.762  14.705  1.00  0.00           O  
ATOM   3939  ND2 ASN B 249       4.987  17.521  15.482  1.00  0.00           N  
ATOM   3940  H   ASN B 249       1.583  18.812  14.880  1.00  0.00           H  
ATOM   3941  HA  ASN B 249       1.421  15.884  15.347  1.00  0.00           H  
ATOM   3942 1HB  ASN B 249       2.942  18.122  16.717  1.00  0.00           H  
ATOM   3943 2HB  ASN B 249       2.954  16.468  17.322  1.00  0.00           H  
ATOM   3944 1HD2 ASN B 249       5.753  17.352  14.857  1.00  0.00           H  
ATOM   3945 2HD2 ASN B 249       5.024  18.299  16.110  1.00  0.00           H  
ATOM   3946  N   GLY B 250      -0.702  17.568  16.766  1.00  0.00           N  
ATOM   3947  CA  GLY B 250      -1.797  17.519  17.727  1.00  0.00           C  
ATOM   3948  C   GLY B 250      -1.636  18.286  19.033  1.00  0.00           C  
ATOM   3949  O   GLY B 250      -2.319  17.965  19.999  1.00  0.00           O  
ATOM   3950  H   GLY B 250      -0.820  18.150  15.937  1.00  0.00           H  
ATOM   3951 1HA  GLY B 250      -2.697  17.857  17.228  1.00  0.00           H  
ATOM   3952 2HA  GLY B 250      -1.980  16.475  17.970  1.00  0.00           H  
ATOM   3953  N   THR B 251      -0.738  19.270  19.088  1.00  0.00           N  
ATOM   3954  CA  THR B 251      -0.500  20.000  20.331  1.00  0.00           C  
ATOM   3955  C   THR B 251      -0.871  21.488  20.254  1.00  0.00           C  
ATOM   3956  O   THR B 251      -0.618  22.235  21.195  1.00  0.00           O  
ATOM   3957  CB  THR B 251       0.977  19.875  20.766  1.00  0.00           C  
ATOM   3958  OG1 THR B 251       1.837  20.442  19.765  1.00  0.00           O  
ATOM   3959  CG2 THR B 251       1.329  18.398  20.927  1.00  0.00           C  
ATOM   3960  H   THR B 251      -0.217  19.531  18.248  1.00  0.00           H  
ATOM   3961  HA  THR B 251      -1.112  19.550  21.111  1.00  0.00           H  
ATOM   3962  HB  THR B 251       1.125  20.398  21.709  1.00  0.00           H  
ATOM   3963  HG1 THR B 251       2.724  20.535  20.126  1.00  0.00           H  
ATOM   3964 1HG2 THR B 251       2.368  18.304  21.235  1.00  0.00           H  
ATOM   3965 2HG2 THR B 251       0.683  17.953  21.682  1.00  0.00           H  
ATOM   3966 3HG2 THR B 251       1.187  17.878  19.980  1.00  0.00           H  
ATOM   3967  N   TYR B 252      -1.446  21.911  19.139  1.00  0.00           N  
ATOM   3968  CA  TYR B 252      -1.829  23.309  18.914  1.00  0.00           C  
ATOM   3969  C   TYR B 252      -2.725  23.800  20.038  1.00  0.00           C  
ATOM   3970  O   TYR B 252      -3.694  23.131  20.405  1.00  0.00           O  
ATOM   3971  CB  TYR B 252      -2.571  23.404  17.594  1.00  0.00           C  
ATOM   3972  CG  TYR B 252      -3.221  24.721  17.229  1.00  0.00           C  
ATOM   3973  CD1 TYR B 252      -2.481  25.766  16.689  1.00  0.00           C  
ATOM   3974  CD2 TYR B 252      -4.599  24.875  17.417  1.00  0.00           C  
ATOM   3975  CE1 TYR B 252      -3.114  26.932  16.333  1.00  0.00           C  
ATOM   3976  CE2 TYR B 252      -5.212  26.048  17.061  1.00  0.00           C  
ATOM   3977  CZ  TYR B 252      -4.471  27.064  16.516  1.00  0.00           C  
ATOM   3978  OH  TYR B 252      -5.078  28.210  16.161  1.00  0.00           O  
ATOM   3979  H   TYR B 252      -1.627  21.228  18.411  1.00  0.00           H  
ATOM   3980  HA  TYR B 252      -0.929  23.923  18.886  1.00  0.00           H  
ATOM   3981 1HB  TYR B 252      -1.861  23.187  16.820  1.00  0.00           H  
ATOM   3982 2HB  TYR B 252      -3.337  22.628  17.552  1.00  0.00           H  
ATOM   3983  HD1 TYR B 252      -1.408  25.661  16.539  1.00  0.00           H  
ATOM   3984  HD2 TYR B 252      -5.184  24.062  17.844  1.00  0.00           H  
ATOM   3985  HE1 TYR B 252      -2.544  27.749  15.902  1.00  0.00           H  
ATOM   3986  HE2 TYR B 252      -6.285  26.170  17.203  1.00  0.00           H  
ATOM   3987  HH  TYR B 252      -6.012  28.137  16.330  1.00  0.00           H  
ATOM   3988  N   ASP B 253      -2.411  24.978  20.588  1.00  0.00           N  
ATOM   3989  CA  ASP B 253      -3.193  25.557  21.676  1.00  0.00           C  
ATOM   3990  C   ASP B 253      -3.995  26.738  21.158  1.00  0.00           C  
ATOM   3991  O   ASP B 253      -3.476  27.851  21.000  1.00  0.00           O  
ATOM   3992  CB  ASP B 253      -2.271  25.940  22.826  1.00  0.00           C  
ATOM   3993  CG  ASP B 253      -2.991  26.450  24.070  1.00  0.00           C  
ATOM   3994  OD1 ASP B 253      -4.165  26.741  23.981  1.00  0.00           O  
ATOM   3995  OD2 ASP B 253      -2.369  26.514  25.109  1.00  0.00           O  
ATOM   3996  H   ASP B 253      -1.602  25.473  20.244  1.00  0.00           H  
ATOM   3997  HA  ASP B 253      -3.892  24.806  22.043  1.00  0.00           H  
ATOM   3998 1HB  ASP B 253      -1.673  25.073  23.108  1.00  0.00           H  
ATOM   3999 2HB  ASP B 253      -1.583  26.712  22.484  1.00  0.00           H  
ATOM   4000  N   HIS B 254      -5.273  26.498  20.868  1.00  0.00           N  
ATOM   4001  CA  HIS B 254      -6.077  27.525  20.200  1.00  0.00           C  
ATOM   4002  C   HIS B 254      -6.254  28.803  21.055  1.00  0.00           C  
ATOM   4003  O   HIS B 254      -6.423  29.894  20.494  1.00  0.00           O  
ATOM   4004  CB  HIS B 254      -7.484  26.997  19.830  1.00  0.00           C  
ATOM   4005  CG  HIS B 254      -8.371  26.739  21.016  1.00  0.00           C  
ATOM   4006  ND1 HIS B 254      -8.292  25.602  21.800  1.00  0.00           N  
ATOM   4007  CD2 HIS B 254      -9.343  27.502  21.551  1.00  0.00           C  
ATOM   4008  CE1 HIS B 254      -9.186  25.701  22.786  1.00  0.00           C  
ATOM   4009  NE2 HIS B 254      -9.820  26.849  22.639  1.00  0.00           N  
ATOM   4010  H   HIS B 254      -5.661  25.582  21.057  1.00  0.00           H  
ATOM   4011  HA  HIS B 254      -5.574  27.816  19.281  1.00  0.00           H  
ATOM   4012 1HB  HIS B 254      -7.989  27.697  19.172  1.00  0.00           H  
ATOM   4013 2HB  HIS B 254      -7.387  26.057  19.276  1.00  0.00           H  
ATOM   4014  HD2 HIS B 254      -9.667  28.476  21.186  1.00  0.00           H  
ATOM   4015  HE1 HIS B 254      -9.356  24.985  23.581  1.00  0.00           H  
ATOM   4016  HE2 HIS B 254     -10.535  27.194  23.258  1.00  0.00           H  
ATOM   4017  N   ASP B 255      -6.167  28.681  22.390  1.00  0.00           N  
ATOM   4018  CA  ASP B 255      -6.346  29.867  23.272  1.00  0.00           C  
ATOM   4019  C   ASP B 255      -5.257  30.914  23.070  1.00  0.00           C  
ATOM   4020  O   ASP B 255      -5.487  32.105  23.266  1.00  0.00           O  
ATOM   4021  CB  ASP B 255      -6.417  29.476  24.762  1.00  0.00           C  
ATOM   4022  CG  ASP B 255      -7.765  28.896  25.203  1.00  0.00           C  
ATOM   4023  OD1 ASP B 255      -8.743  29.164  24.535  1.00  0.00           O  
ATOM   4024  OD2 ASP B 255      -7.811  28.181  26.196  1.00  0.00           O  
ATOM   4025  H   ASP B 255      -5.973  27.771  22.803  1.00  0.00           H  
ATOM   4026  HA  ASP B 255      -7.297  30.331  23.016  1.00  0.00           H  
ATOM   4027 1HB  ASP B 255      -5.635  28.737  24.973  1.00  0.00           H  
ATOM   4028 2HB  ASP B 255      -6.209  30.355  25.375  1.00  0.00           H  
ATOM   4029  N   VAL B 256      -4.078  30.476  22.658  1.00  0.00           N  
ATOM   4030  CA  VAL B 256      -2.946  31.364  22.440  1.00  0.00           C  
ATOM   4031  C   VAL B 256      -3.217  32.372  21.352  1.00  0.00           C  
ATOM   4032  O   VAL B 256      -2.821  33.534  21.443  1.00  0.00           O  
ATOM   4033  CB  VAL B 256      -1.704  30.550  22.033  1.00  0.00           C  
ATOM   4034  CG1 VAL B 256      -0.581  31.479  21.611  1.00  0.00           C  
ATOM   4035  CG2 VAL B 256      -1.296  29.701  23.178  1.00  0.00           C  
ATOM   4036  H   VAL B 256      -3.953  29.479  22.455  1.00  0.00           H  
ATOM   4037  HA  VAL B 256      -2.740  31.893  23.369  1.00  0.00           H  
ATOM   4038  HB  VAL B 256      -1.951  29.922  21.182  1.00  0.00           H  
ATOM   4039 1HG1 VAL B 256       0.284  30.886  21.316  1.00  0.00           H  
ATOM   4040 2HG1 VAL B 256      -0.907  32.083  20.769  1.00  0.00           H  
ATOM   4041 3HG1 VAL B 256      -0.316  32.125  22.444  1.00  0.00           H  
ATOM   4042 1HG2 VAL B 256      -0.431  29.105  22.902  1.00  0.00           H  
ATOM   4043 2HG2 VAL B 256      -1.050  30.333  24.023  1.00  0.00           H  
ATOM   4044 3HG2 VAL B 256      -2.121  29.040  23.447  1.00  0.00           H  
ATOM   4045  N   TYR B 257      -3.861  31.916  20.294  1.00  0.00           N  
ATOM   4046  CA  TYR B 257      -4.058  32.745  19.134  1.00  0.00           C  
ATOM   4047  C   TYR B 257      -5.496  33.258  18.983  1.00  0.00           C  
ATOM   4048  O   TYR B 257      -5.777  34.022  18.065  1.00  0.00           O  
ATOM   4049  CB  TYR B 257      -3.739  31.910  17.905  1.00  0.00           C  
ATOM   4050  CG  TYR B 257      -2.357  31.319  17.914  1.00  0.00           C  
ATOM   4051  CD1 TYR B 257      -2.212  29.982  18.240  1.00  0.00           C  
ATOM   4052  CD2 TYR B 257      -1.256  32.078  17.607  1.00  0.00           C  
ATOM   4053  CE1 TYR B 257      -0.960  29.397  18.253  1.00  0.00           C  
ATOM   4054  CE2 TYR B 257       0.005  31.497  17.624  1.00  0.00           C  
ATOM   4055  CZ  TYR B 257       0.149  30.171  17.942  1.00  0.00           C  
ATOM   4056  OH  TYR B 257       1.396  29.614  17.967  1.00  0.00           O  
ATOM   4057  H   TYR B 257      -4.196  30.956  20.295  1.00  0.00           H  
ATOM   4058  HA  TYR B 257      -3.390  33.603  19.195  1.00  0.00           H  
ATOM   4059 1HB  TYR B 257      -4.456  31.098  17.803  1.00  0.00           H  
ATOM   4060 2HB  TYR B 257      -3.830  32.537  17.036  1.00  0.00           H  
ATOM   4061  HD1 TYR B 257      -3.096  29.383  18.488  1.00  0.00           H  
ATOM   4062  HD2 TYR B 257      -1.372  33.134  17.348  1.00  0.00           H  
ATOM   4063  HE1 TYR B 257      -0.850  28.345  18.511  1.00  0.00           H  
ATOM   4064  HE2 TYR B 257       0.881  32.097  17.380  1.00  0.00           H  
ATOM   4065  HH  TYR B 257       1.321  28.679  18.181  1.00  0.00           H  
ATOM   4066  N   ARG B 258      -6.405  32.849  19.871  1.00  0.00           N  
ATOM   4067  CA  ARG B 258      -7.824  33.196  19.689  1.00  0.00           C  
ATOM   4068  C   ARG B 258      -8.145  34.692  19.554  1.00  0.00           C  
ATOM   4069  O   ARG B 258      -8.884  35.079  18.645  1.00  0.00           O  
ATOM   4070  CB  ARG B 258      -8.650  32.576  20.807  1.00  0.00           C  
ATOM   4071  CG  ARG B 258     -10.145  32.860  20.772  1.00  0.00           C  
ATOM   4072  CD  ARG B 258     -10.785  32.266  21.984  1.00  0.00           C  
ATOM   4073  NE  ARG B 258     -12.197  32.594  22.121  1.00  0.00           N  
ATOM   4074  CZ  ARG B 258     -13.216  31.898  21.595  1.00  0.00           C  
ATOM   4075  NH1 ARG B 258     -13.009  30.810  20.885  1.00  0.00           N  
ATOM   4076  NH2 ARG B 258     -14.438  32.300  21.816  1.00  0.00           N  
ATOM   4077  H   ARG B 258      -6.138  32.208  20.618  1.00  0.00           H  
ATOM   4078  HA  ARG B 258      -8.146  32.730  18.768  1.00  0.00           H  
ATOM   4079 1HB  ARG B 258      -8.533  31.494  20.774  1.00  0.00           H  
ATOM   4080 2HB  ARG B 258      -8.264  32.908  21.770  1.00  0.00           H  
ATOM   4081 1HG  ARG B 258     -10.303  33.931  20.783  1.00  0.00           H  
ATOM   4082 2HG  ARG B 258     -10.594  32.428  19.874  1.00  0.00           H  
ATOM   4083 1HD  ARG B 258     -10.692  31.182  21.944  1.00  0.00           H  
ATOM   4084 2HD  ARG B 258     -10.268  32.629  22.867  1.00  0.00           H  
ATOM   4085  HE  ARG B 258     -12.439  33.419  22.663  1.00  0.00           H  
ATOM   4086 1HH1 ARG B 258     -12.072  30.484  20.712  1.00  0.00           H  
ATOM   4087 2HH1 ARG B 258     -13.819  30.270  20.555  1.00  0.00           H  
ATOM   4088 1HH2 ARG B 258     -14.599  33.152  22.368  1.00  0.00           H  
ATOM   4089 2HH2 ARG B 258     -15.214  31.778  21.408  1.00  0.00           H  
ATOM   4090  N   ASP B 259      -7.578  35.556  20.408  1.00  0.00           N  
ATOM   4091  CA  ASP B 259      -7.895  36.991  20.275  1.00  0.00           C  
ATOM   4092  C   ASP B 259      -7.454  37.536  18.926  1.00  0.00           C  
ATOM   4093  O   ASP B 259      -8.195  38.273  18.262  1.00  0.00           O  
ATOM   4094  CB  ASP B 259      -7.196  37.798  21.378  1.00  0.00           C  
ATOM   4095  CG  ASP B 259      -7.771  37.578  22.738  1.00  0.00           C  
ATOM   4096  OD1 ASP B 259      -8.862  37.066  22.829  1.00  0.00           O  
ATOM   4097  OD2 ASP B 259      -7.108  37.908  23.699  1.00  0.00           O  
ATOM   4098  H   ASP B 259      -6.961  35.224  21.136  1.00  0.00           H  
ATOM   4099  HA  ASP B 259      -8.974  37.121  20.362  1.00  0.00           H  
ATOM   4100 1HB  ASP B 259      -6.141  37.542  21.406  1.00  0.00           H  
ATOM   4101 2HB  ASP B 259      -7.263  38.860  21.141  1.00  0.00           H  
ATOM   4102  N   GLU B 260      -6.250  37.130  18.492  1.00  0.00           N  
ATOM   4103  CA  GLU B 260      -5.717  37.570  17.218  1.00  0.00           C  
ATOM   4104  C   GLU B 260      -6.626  37.119  16.099  1.00  0.00           C  
ATOM   4105  O   GLU B 260      -6.964  37.891  15.189  1.00  0.00           O  
ATOM   4106  CB  GLU B 260      -4.291  36.998  17.013  1.00  0.00           C  
ATOM   4107  CG  GLU B 260      -3.599  37.450  15.715  1.00  0.00           C  
ATOM   4108  CD  GLU B 260      -2.236  36.801  15.491  1.00  0.00           C  
ATOM   4109  OE1 GLU B 260      -1.766  36.048  16.349  1.00  0.00           O  
ATOM   4110  OE2 GLU B 260      -1.688  37.022  14.421  1.00  0.00           O  
ATOM   4111  H   GLU B 260      -5.706  36.501  19.064  1.00  0.00           H  
ATOM   4112  HA  GLU B 260      -5.678  38.657  17.210  1.00  0.00           H  
ATOM   4113 1HB  GLU B 260      -3.658  37.285  17.849  1.00  0.00           H  
ATOM   4114 2HB  GLU B 260      -4.330  35.910  17.002  1.00  0.00           H  
ATOM   4115 1HG  GLU B 260      -4.248  37.195  14.871  1.00  0.00           H  
ATOM   4116 2HG  GLU B 260      -3.491  38.532  15.726  1.00  0.00           H  
ATOM   4117  N   ALA B 261      -6.996  35.828  16.155  1.00  0.00           N  
ATOM   4118  CA  ALA B 261      -7.791  35.269  15.094  1.00  0.00           C  
ATOM   4119  C   ALA B 261      -9.170  35.872  15.001  1.00  0.00           C  
ATOM   4120  O   ALA B 261      -9.621  36.188  13.902  1.00  0.00           O  
ATOM   4121  CB  ALA B 261      -7.908  33.792  15.266  1.00  0.00           C  
ATOM   4122  H   ALA B 261      -6.693  35.241  16.932  1.00  0.00           H  
ATOM   4123  HA  ALA B 261      -7.290  35.476  14.173  1.00  0.00           H  
ATOM   4124 1HB  ALA B 261      -8.470  33.411  14.422  1.00  0.00           H  
ATOM   4125 2HB  ALA B 261      -6.917  33.348  15.288  1.00  0.00           H  
ATOM   4126 3HB  ALA B 261      -8.430  33.573  16.201  1.00  0.00           H  
ATOM   4127  N   LEU B 262      -9.828  36.077  16.141  1.00  0.00           N  
ATOM   4128  CA  LEU B 262     -11.172  36.613  16.101  1.00  0.00           C  
ATOM   4129  C   LEU B 262     -11.189  38.029  15.539  1.00  0.00           C  
ATOM   4130  O   LEU B 262     -12.095  38.380  14.771  1.00  0.00           O  
ATOM   4131  CB  LEU B 262     -11.809  36.547  17.474  1.00  0.00           C  
ATOM   4132  CG  LEU B 262     -12.100  35.141  17.993  1.00  0.00           C  
ATOM   4133  CD1 LEU B 262     -12.486  35.231  19.440  1.00  0.00           C  
ATOM   4134  CD2 LEU B 262     -13.207  34.502  17.159  1.00  0.00           C  
ATOM   4135  H   LEU B 262      -9.407  35.815  17.035  1.00  0.00           H  
ATOM   4136  HA  LEU B 262     -11.764  35.982  15.441  1.00  0.00           H  
ATOM   4137 1HB  LEU B 262     -11.123  37.023  18.182  1.00  0.00           H  
ATOM   4138 2HB  LEU B 262     -12.739  37.108  17.459  1.00  0.00           H  
ATOM   4139  HG  LEU B 262     -11.201  34.521  17.920  1.00  0.00           H  
ATOM   4140 1HD1 LEU B 262     -12.698  34.236  19.828  1.00  0.00           H  
ATOM   4141 2HD1 LEU B 262     -11.666  35.679  20.003  1.00  0.00           H  
ATOM   4142 3HD1 LEU B 262     -13.361  35.854  19.539  1.00  0.00           H  
ATOM   4143 1HD2 LEU B 262     -13.404  33.509  17.541  1.00  0.00           H  
ATOM   4144 2HD2 LEU B 262     -14.107  35.102  17.222  1.00  0.00           H  
ATOM   4145 3HD2 LEU B 262     -12.891  34.434  16.118  1.00  0.00           H  
ATOM   4146  N   ASN B 263     -10.166  38.836  15.854  1.00  0.00           N  
ATOM   4147  CA  ASN B 263     -10.136  40.186  15.304  1.00  0.00           C  
ATOM   4148  C   ASN B 263     -10.013  40.113  13.786  1.00  0.00           C  
ATOM   4149  O   ASN B 263     -10.737  40.787  13.052  1.00  0.00           O  
ATOM   4150  CB  ASN B 263      -8.978  40.969  15.892  1.00  0.00           C  
ATOM   4151  CG  ASN B 263      -9.201  41.330  17.329  1.00  0.00           C  
ATOM   4152  OD1 ASN B 263     -10.306  41.195  17.879  1.00  0.00           O  
ATOM   4153  ND2 ASN B 263      -8.148  41.784  17.969  1.00  0.00           N  
ATOM   4154  H   ASN B 263      -9.433  38.529  16.500  1.00  0.00           H  
ATOM   4155  HA  ASN B 263     -11.071  40.690  15.544  1.00  0.00           H  
ATOM   4156 1HB  ASN B 263      -8.060  40.373  15.817  1.00  0.00           H  
ATOM   4157 2HB  ASN B 263      -8.826  41.885  15.316  1.00  0.00           H  
ATOM   4158 1HD2 ASN B 263      -8.218  42.035  18.935  1.00  0.00           H  
ATOM   4159 2HD2 ASN B 263      -7.276  41.867  17.491  1.00  0.00           H  
ATOM   4160  N   ASN B 264      -9.170  39.208  13.294  1.00  0.00           N  
ATOM   4161  CA  ASN B 264      -9.031  39.082  11.852  1.00  0.00           C  
ATOM   4162  C   ASN B 264     -10.267  38.490  11.167  1.00  0.00           C  
ATOM   4163  O   ASN B 264     -10.582  38.872  10.037  1.00  0.00           O  
ATOM   4164  CB  ASN B 264      -7.797  38.271  11.540  1.00  0.00           C  
ATOM   4165  CG  ASN B 264      -6.562  39.005  11.749  1.00  0.00           C  
ATOM   4166  OD1 ASN B 264      -6.534  40.242  11.652  1.00  0.00           O  
ATOM   4167  ND2 ASN B 264      -5.530  38.302  12.058  1.00  0.00           N  
ATOM   4168  H   ASN B 264      -8.585  38.640  13.917  1.00  0.00           H  
ATOM   4169  HA  ASN B 264      -8.893  40.079  11.440  1.00  0.00           H  
ATOM   4170 1HB  ASN B 264      -7.780  37.388  12.184  1.00  0.00           H  
ATOM   4171 2HB  ASN B 264      -7.826  37.939  10.515  1.00  0.00           H  
ATOM   4172 1HD2 ASN B 264      -4.649  38.737  12.225  1.00  0.00           H  
ATOM   4173 2HD2 ASN B 264      -5.614  37.295  12.133  1.00  0.00           H  
ATOM   4174  N   ARG B 265     -10.992  37.577  11.841  1.00  0.00           N  
ATOM   4175  CA  ARG B 265     -12.168  36.974  11.211  1.00  0.00           C  
ATOM   4176  C   ARG B 265     -13.374  37.871  11.179  1.00  0.00           C  
ATOM   4177  O   ARG B 265     -14.100  37.902  10.176  1.00  0.00           O  
ATOM   4178  CB  ARG B 265     -12.657  35.715  11.952  1.00  0.00           C  
ATOM   4179  CG  ARG B 265     -11.810  34.511  11.852  1.00  0.00           C  
ATOM   4180  CD  ARG B 265     -12.365  33.384  12.632  1.00  0.00           C  
ATOM   4181  NE  ARG B 265     -13.637  32.856  12.077  1.00  0.00           N  
ATOM   4182  CZ  ARG B 265     -14.476  32.056  12.761  1.00  0.00           C  
ATOM   4183  NH1 ARG B 265     -14.178  31.710  13.992  1.00  0.00           N  
ATOM   4184  NH2 ARG B 265     -15.577  31.614  12.201  1.00  0.00           N  
ATOM   4185  H   ARG B 265     -10.688  37.269  12.765  1.00  0.00           H  
ATOM   4186  HA  ARG B 265     -11.903  36.709  10.190  1.00  0.00           H  
ATOM   4187 1HB  ARG B 265     -12.772  35.946  13.012  1.00  0.00           H  
ATOM   4188 2HB  ARG B 265     -13.641  35.434  11.579  1.00  0.00           H  
ATOM   4189 1HG  ARG B 265     -11.801  34.215  10.817  1.00  0.00           H  
ATOM   4190 2HG  ARG B 265     -10.807  34.723  12.202  1.00  0.00           H  
ATOM   4191 1HD  ARG B 265     -11.634  32.571  12.642  1.00  0.00           H  
ATOM   4192 2HD  ARG B 265     -12.551  33.710  13.653  1.00  0.00           H  
ATOM   4193  HE  ARG B 265     -13.886  33.076  11.109  1.00  0.00           H  
ATOM   4194 1HH1 ARG B 265     -13.279  32.000  14.392  1.00  0.00           H  
ATOM   4195 2HH1 ARG B 265     -14.807  31.105  14.534  1.00  0.00           H  
ATOM   4196 1HH2 ARG B 265     -15.808  31.877  11.241  1.00  0.00           H  
ATOM   4197 2HH2 ARG B 265     -16.197  30.997  12.704  1.00  0.00           H  
ATOM   4198  N   PHE B 266     -13.634  38.550  12.304  1.00  0.00           N  
ATOM   4199  CA  PHE B 266     -14.883  39.287  12.452  1.00  0.00           C  
ATOM   4200  C   PHE B 266     -14.845  40.816  12.468  1.00  0.00           C  
ATOM   4201  O   PHE B 266     -15.905  41.430  12.593  1.00  0.00           O  
ATOM   4202  CB  PHE B 266     -15.577  38.810  13.729  1.00  0.00           C  
ATOM   4203  CG  PHE B 266     -15.953  37.337  13.712  1.00  0.00           C  
ATOM   4204  CD1 PHE B 266     -17.057  36.891  12.990  1.00  0.00           C  
ATOM   4205  CD2 PHE B 266     -15.214  36.399  14.434  1.00  0.00           C  
ATOM   4206  CE1 PHE B 266     -17.421  35.547  12.989  1.00  0.00           C  
ATOM   4207  CE2 PHE B 266     -15.580  35.066  14.434  1.00  0.00           C  
ATOM   4208  CZ  PHE B 266     -16.683  34.642  13.715  1.00  0.00           C  
ATOM   4209  H   PHE B 266     -12.982  38.515  13.089  1.00  0.00           H  
ATOM   4210  HA  PHE B 266     -15.514  39.002  11.616  1.00  0.00           H  
ATOM   4211 1HB  PHE B 266     -14.915  38.984  14.580  1.00  0.00           H  
ATOM   4212 2HB  PHE B 266     -16.480  39.390  13.887  1.00  0.00           H  
ATOM   4213  HD1 PHE B 266     -17.641  37.608  12.421  1.00  0.00           H  
ATOM   4214  HD2 PHE B 266     -14.348  36.725  15.009  1.00  0.00           H  
ATOM   4215  HE1 PHE B 266     -18.293  35.209  12.417  1.00  0.00           H  
ATOM   4216  HE2 PHE B 266     -15.003  34.355  14.992  1.00  0.00           H  
ATOM   4217  HZ  PHE B 266     -16.969  33.590  13.721  1.00  0.00           H  
ATOM   4218  N   GLN B 267     -13.674  41.445  12.362  1.00  0.00           N  
ATOM   4219  CA  GLN B 267     -13.631  42.901  12.408  1.00  0.00           C  
ATOM   4220  C   GLN B 267     -12.960  43.471  11.152  1.00  0.00           C  
ATOM   4221  O   GLN B 267     -13.500  43.352  10.045  1.00  0.00           O  
ATOM   4222  OXT GLN B 267     -11.961  44.184  11.262  1.00  0.00           O  
ATOM   4223  CB  GLN B 267     -12.899  43.340  13.688  1.00  0.00           C  
ATOM   4224  CG  GLN B 267     -13.587  42.863  14.979  1.00  0.00           C  
ATOM   4225  CD  GLN B 267     -12.835  43.282  16.235  1.00  0.00           C  
ATOM   4226  OE1 GLN B 267     -11.655  43.654  16.166  1.00  0.00           O  
ATOM   4227  NE2 GLN B 267     -13.515  43.221  17.385  1.00  0.00           N  
ATOM   4228  H   GLN B 267     -12.794  40.934  12.297  1.00  0.00           H  
ATOM   4229  HA  GLN B 267     -14.649  43.286  12.446  1.00  0.00           H  
ATOM   4230 1HB  GLN B 267     -11.882  42.954  13.685  1.00  0.00           H  
ATOM   4231 2HB  GLN B 267     -12.839  44.427  13.721  1.00  0.00           H  
ATOM   4232 1HG  GLN B 267     -14.595  43.272  15.020  1.00  0.00           H  
ATOM   4233 2HG  GLN B 267     -13.627  41.772  14.974  1.00  0.00           H  
ATOM   4234 1HE2 GLN B 267     -13.065  43.474  18.243  1.00  0.00           H  
ATOM   4235 2HE2 GLN B 267     -14.465  42.911  17.390  1.00  0.00           H  
TER                                                                             
REMARK PDBinfo-LABEL:    1 BOINC Flu_HHH_b1_01357_0001_2__native
               
cavity 29.066
contact_molecular_surface 521.911
ddg -59.237
ddg_hydrophobic -30.834
ddg_norepack -64.583
helix_sc 0.796
interface_buried_sasa 1893.84
interface_sc 0.707
interface_sc_int_area 1117.97
interface_sc_median_dist 0.482
loop_sc 0.809
packstat 0.565
score 43535.1
score_per_res -3.7
silent_score 43535.1
ss_sc 0.798
time 426
