# Supplementary material for: Design of protein-binding proteins from the target structure alone
Source: Nature. 2022 Mar 24;605(7910):551–60. doi: 10.1038/s41586-022-04654-9 (PMC9117152; doi:10.1038/s41586-022-04654-9)
Supplement: Supplementary file 3 — Supplementary Code Design scripts and main pdb files. This compressed file is the main supplement and contains the following files: => cao_2021_protocol/ => design_models_final_combo_optimized/ => design_models_sequence/ => design_models_ssm_natives/ => ngs_analysis_scripts/ [file 41586_2022_4654_MOESM3_ESM.gz › supplemental_files/design_models_final_combo_optimized/TGF-b_mb.pdb]

SSBOND     CYS A    2    CYS A   61                                       2.04  
SSBOND     CYS B   63    CYS B   92                                       2.04  
ATOM      1  N   HIS A   1      -6.959 -72.735 -49.149  1.00  0.00           N  
ATOM      2  CA  HIS A   1      -6.856 -73.112 -47.746  1.00  0.00           C  
ATOM      3  C   HIS A   1      -8.095 -72.674 -46.983  1.00  0.00           C  
ATOM      4  O   HIS A   1      -8.786 -73.503 -46.391  1.00  0.00           O  
ATOM      5  CB  HIS A   1      -5.594 -72.522 -47.101  1.00  0.00           C  
ATOM      6  CG  HIS A   1      -5.396 -72.884 -45.685  1.00  0.00           C  
ATOM      7  ND1 HIS A   1      -5.240 -74.179 -45.258  1.00  0.00           N  
ATOM      8  CD2 HIS A   1      -5.282 -72.111 -44.594  1.00  0.00           C  
ATOM      9  CE1 HIS A   1      -5.069 -74.187 -43.947  1.00  0.00           C  
ATOM     10  NE2 HIS A   1      -5.086 -72.941 -43.520  1.00  0.00           N  
ATOM     11 1H   HIS A   1      -6.155 -73.065 -49.673  1.00  0.00           H  
ATOM     12 2H   HIS A   1      -7.797 -73.123 -49.549  1.00  0.00           H  
ATOM     13 3H   HIS A   1      -7.004 -71.721 -49.204  1.00  0.00           H  
ATOM     14  HA  HIS A   1      -6.789 -74.198 -47.666  1.00  0.00           H  
ATOM     15 1HB  HIS A   1      -4.711 -72.805 -47.676  1.00  0.00           H  
ATOM     16 2HB  HIS A   1      -5.666 -71.441 -47.119  1.00  0.00           H  
ATOM     17  HD2 HIS A   1      -5.338 -71.034 -44.586  1.00  0.00           H  
ATOM     18  HE1 HIS A   1      -4.928 -75.071 -43.326  1.00  0.00           H  
ATOM     19  HE2 HIS A   1      -4.971 -72.640 -42.562  1.00  0.00           H  
ATOM     20  N   CYS A   2      -8.388 -71.377 -47.010  1.00  0.00           N  
ATOM     21  CA  CYS A   2      -9.552 -70.855 -46.293  1.00  0.00           C  
ATOM     22  C   CYS A   2     -10.666 -70.446 -47.242  1.00  0.00           C  
ATOM     23  O   CYS A   2     -10.414 -69.956 -48.343  1.00  0.00           O  
ATOM     24  CB  CYS A   2      -9.173 -69.634 -45.472  1.00  0.00           C  
ATOM     25  SG  CYS A   2      -7.983 -69.936 -44.162  1.00  0.00           S  
ATOM     26  H   CYS A   2      -7.824 -70.728 -47.545  1.00  0.00           H  
ATOM     27  HA  CYS A   2      -9.922 -71.631 -45.629  1.00  0.00           H  
ATOM     28 1HB  CYS A   2      -8.762 -68.873 -46.136  1.00  0.00           H  
ATOM     29 2HB  CYS A   2     -10.069 -69.225 -45.025  1.00  0.00           H  
ATOM     30  N   THR A   3     -11.902 -70.607 -46.763  1.00  0.00           N  
ATOM     31  CA  THR A   3     -13.082 -70.131 -47.476  1.00  0.00           C  
ATOM     32  C   THR A   3     -13.899 -69.205 -46.576  1.00  0.00           C  
ATOM     33  O   THR A   3     -14.185 -69.526 -45.418  1.00  0.00           O  
ATOM     34  CB  THR A   3     -13.995 -71.278 -47.972  1.00  0.00           C  
ATOM     35  OG1 THR A   3     -13.260 -72.129 -48.848  1.00  0.00           O  
ATOM     36  CG2 THR A   3     -15.194 -70.680 -48.774  1.00  0.00           C  
ATOM     37  H   THR A   3     -12.004 -71.068 -45.855  1.00  0.00           H  
ATOM     38  HA  THR A   3     -12.755 -69.575 -48.342  1.00  0.00           H  
ATOM     39  HB  THR A   3     -14.365 -71.857 -47.128  1.00  0.00           H  
ATOM     40  HG1 THR A   3     -12.603 -72.604 -48.340  1.00  0.00           H  
ATOM     41 1HG2 THR A   3     -15.821 -71.490 -49.141  1.00  0.00           H  
ATOM     42 2HG2 THR A   3     -15.802 -70.030 -48.149  1.00  0.00           H  
ATOM     43 3HG2 THR A   3     -14.807 -70.108 -49.622  1.00  0.00           H  
ATOM     44  N   ILE A   4     -14.293 -68.062 -47.107  1.00  0.00           N  
ATOM     45  CA  ILE A   4     -15.124 -67.148 -46.333  1.00  0.00           C  
ATOM     46  C   ILE A   4     -16.554 -67.251 -46.839  1.00  0.00           C  
ATOM     47  O   ILE A   4     -16.801 -67.079 -48.031  1.00  0.00           O  
ATOM     48  CB  ILE A   4     -14.627 -65.709 -46.463  1.00  0.00           C  
ATOM     49  CG1 ILE A   4     -13.199 -65.616 -45.987  1.00  0.00           C  
ATOM     50  CG2 ILE A   4     -15.481 -64.837 -45.621  1.00  0.00           C  
ATOM     51  CD1 ILE A   4     -12.473 -64.370 -46.367  1.00  0.00           C  
ATOM     52  H   ILE A   4     -13.980 -67.842 -48.059  1.00  0.00           H  
ATOM     53  HA  ILE A   4     -15.110 -67.441 -45.281  1.00  0.00           H  
ATOM     54  HB  ILE A   4     -14.691 -65.395 -47.433  1.00  0.00           H  
ATOM     55 1HG1 ILE A   4     -13.229 -65.668 -44.926  1.00  0.00           H  
ATOM     56 2HG1 ILE A   4     -12.632 -66.462 -46.367  1.00  0.00           H  
ATOM     57 1HG2 ILE A   4     -15.165 -63.815 -45.683  1.00  0.00           H  
ATOM     58 2HG2 ILE A   4     -16.505 -64.898 -45.947  1.00  0.00           H  
ATOM     59 3HG2 ILE A   4     -15.404 -65.182 -44.589  1.00  0.00           H  
ATOM     60 1HD1 ILE A   4     -11.473 -64.423 -45.945  1.00  0.00           H  
ATOM     61 2HD1 ILE A   4     -12.408 -64.299 -47.452  1.00  0.00           H  
ATOM     62 3HD1 ILE A   4     -12.970 -63.497 -45.988  1.00  0.00           H  
ATOM     63  N   GLU A   5     -17.480 -67.567 -45.931  1.00  0.00           N  
ATOM     64  CA  GLU A   5     -18.898 -67.759 -46.239  1.00  0.00           C  
ATOM     65  C   GLU A   5     -19.736 -66.518 -45.886  1.00  0.00           C  
ATOM     66  O   GLU A   5     -19.860 -66.130 -44.713  1.00  0.00           O  
ATOM     67  CB  GLU A   5     -19.415 -68.975 -45.465  1.00  0.00           C  
ATOM     68  CG  GLU A   5     -18.760 -70.312 -45.843  1.00  0.00           C  
ATOM     69  CD  GLU A   5     -19.253 -71.489 -44.996  1.00  0.00           C  
ATOM     70  OE1 GLU A   5     -20.268 -72.078 -45.329  1.00  0.00           O  
ATOM     71  OE2 GLU A   5     -18.601 -71.802 -44.021  1.00  0.00           O  
ATOM     72  H   GLU A   5     -17.177 -67.701 -44.965  1.00  0.00           H  
ATOM     73  HA  GLU A   5     -18.999 -67.948 -47.309  1.00  0.00           H  
ATOM     74 1HB  GLU A   5     -19.234 -68.821 -44.418  1.00  0.00           H  
ATOM     75 2HB  GLU A   5     -20.488 -69.066 -45.602  1.00  0.00           H  
ATOM     76 1HG  GLU A   5     -18.956 -70.513 -46.895  1.00  0.00           H  
ATOM     77 2HG  GLU A   5     -17.677 -70.215 -45.720  1.00  0.00           H  
ATOM     78  N   VAL A   6     -20.295 -65.866 -46.914  1.00  0.00           N  
ATOM     79  CA  VAL A   6     -21.039 -64.617 -46.700  1.00  0.00           C  
ATOM     80  C   VAL A   6     -22.439 -64.725 -47.362  1.00  0.00           C  
ATOM     81  O   VAL A   6     -22.540 -65.107 -48.525  1.00  0.00           O  
ATOM     82  CB  VAL A   6     -20.266 -63.462 -47.359  1.00  0.00           C  
ATOM     83  CG1 VAL A   6     -20.925 -62.133 -47.008  1.00  0.00           C  
ATOM     84  CG2 VAL A   6     -18.808 -63.550 -47.024  1.00  0.00           C  
ATOM     85  H   VAL A   6     -20.160 -66.247 -47.857  1.00  0.00           H  
ATOM     86  HA  VAL A   6     -21.153 -64.439 -45.630  1.00  0.00           H  
ATOM     87  HB  VAL A   6     -20.363 -63.562 -48.420  1.00  0.00           H  
ATOM     88 1HG1 VAL A   6     -20.411 -61.319 -47.514  1.00  0.00           H  
ATOM     89 2HG1 VAL A   6     -21.960 -62.144 -47.301  1.00  0.00           H  
ATOM     90 3HG1 VAL A   6     -20.870 -61.974 -45.932  1.00  0.00           H  
ATOM     91 1HG2 VAL A   6     -18.283 -62.785 -47.535  1.00  0.00           H  
ATOM     92 2HG2 VAL A   6     -18.678 -63.449 -45.970  1.00  0.00           H  
ATOM     93 3HG2 VAL A   6     -18.408 -64.507 -47.354  1.00  0.00           H  
ATOM     94  N   VAL A   7     -23.530 -64.392 -46.664  1.00  0.00           N  
ATOM     95  CA  VAL A   7     -24.860 -64.542 -47.290  1.00  0.00           C  
ATOM     96  C   VAL A   7     -25.722 -63.274 -47.331  1.00  0.00           C  
ATOM     97  O   VAL A   7     -25.875 -62.592 -46.317  1.00  0.00           O  
ATOM     98  CB  VAL A   7     -25.652 -65.666 -46.570  1.00  0.00           C  
ATOM     99  CG1 VAL A   7     -27.064 -65.827 -47.179  1.00  0.00           C  
ATOM    100  CG2 VAL A   7     -24.896 -66.973 -46.704  1.00  0.00           C  
ATOM    101  H   VAL A   7     -23.456 -64.048 -45.712  1.00  0.00           H  
ATOM    102  HA  VAL A   7     -24.713 -64.857 -48.322  1.00  0.00           H  
ATOM    103  HB  VAL A   7     -25.767 -65.411 -45.518  1.00  0.00           H  
ATOM    104 1HG1 VAL A   7     -27.590 -66.623 -46.656  1.00  0.00           H  
ATOM    105 2HG1 VAL A   7     -27.638 -64.909 -47.074  1.00  0.00           H  
ATOM    106 3HG1 VAL A   7     -26.979 -66.085 -48.239  1.00  0.00           H  
ATOM    107 1HG2 VAL A   7     -25.443 -67.765 -46.199  1.00  0.00           H  
ATOM    108 2HG2 VAL A   7     -24.817 -67.199 -47.748  1.00  0.00           H  
ATOM    109 3HG2 VAL A   7     -23.906 -66.889 -46.267  1.00  0.00           H  
ATOM    110  N   GLY A   8     -26.321 -62.995 -48.512  1.00  0.00           N  
ATOM    111  CA  GLY A   8     -27.224 -61.840 -48.657  1.00  0.00           C  
ATOM    112  C   GLY A   8     -26.478 -60.525 -48.813  1.00  0.00           C  
ATOM    113  O   GLY A   8     -26.930 -59.466 -48.363  1.00  0.00           O  
ATOM    114  H   GLY A   8     -26.129 -63.612 -49.312  1.00  0.00           H  
ATOM    115 1HA  GLY A   8     -27.865 -62.000 -49.525  1.00  0.00           H  
ATOM    116 2HA  GLY A   8     -27.879 -61.787 -47.789  1.00  0.00           H  
ATOM    117  N   VAL A   9     -25.321 -60.625 -49.433  1.00  0.00           N  
ATOM    118  CA  VAL A   9     -24.384 -59.543 -49.652  1.00  0.00           C  
ATOM    119  C   VAL A   9     -24.259 -59.106 -51.107  1.00  0.00           C  
ATOM    120  O   VAL A   9     -24.312 -59.914 -52.026  1.00  0.00           O  
ATOM    121  CB  VAL A   9     -23.004 -59.992 -49.145  1.00  0.00           C  
ATOM    122  CG1 VAL A   9     -22.537 -61.203 -49.895  1.00  0.00           C  
ATOM    123  CG2 VAL A   9     -22.010 -58.937 -49.320  1.00  0.00           C  
ATOM    124  H   VAL A   9     -25.087 -61.541 -49.776  1.00  0.00           H  
ATOM    125  HA  VAL A   9     -24.713 -58.688 -49.061  1.00  0.00           H  
ATOM    126  HB  VAL A   9     -23.090 -60.239 -48.093  1.00  0.00           H  
ATOM    127 1HG1 VAL A   9     -21.582 -61.523 -49.547  1.00  0.00           H  
ATOM    128 2HG1 VAL A   9     -23.243 -62.010 -49.764  1.00  0.00           H  
ATOM    129 3HG1 VAL A   9     -22.442 -60.958 -50.939  1.00  0.00           H  
ATOM    130 1HG2 VAL A   9     -21.088 -59.321 -48.934  1.00  0.00           H  
ATOM    131 2HG2 VAL A   9     -21.868 -58.687 -50.356  1.00  0.00           H  
ATOM    132 3HG2 VAL A   9     -22.320 -58.060 -48.778  1.00  0.00           H  
ATOM    133  N   ASP A  10     -24.098 -57.802 -51.289  1.00  0.00           N  
ATOM    134  CA  ASP A  10     -23.855 -57.195 -52.583  1.00  0.00           C  
ATOM    135  C   ASP A  10     -22.501 -57.705 -53.126  1.00  0.00           C  
ATOM    136  O   ASP A  10     -21.463 -57.401 -52.513  1.00  0.00           O  
ATOM    137  CB  ASP A  10     -23.820 -55.660 -52.447  1.00  0.00           C  
ATOM    138  CG  ASP A  10     -23.646 -54.906 -53.786  1.00  0.00           C  
ATOM    139  OD1 ASP A  10     -23.046 -55.470 -54.688  1.00  0.00           O  
ATOM    140  OD2 ASP A  10     -24.097 -53.781 -53.889  1.00  0.00           O  
ATOM    141  H   ASP A  10     -24.120 -57.209 -50.473  1.00  0.00           H  
ATOM    142  HA  ASP A  10     -24.684 -57.471 -53.224  1.00  0.00           H  
ATOM    143 1HB  ASP A  10     -24.746 -55.321 -51.979  1.00  0.00           H  
ATOM    144 2HB  ASP A  10     -23.004 -55.377 -51.782  1.00  0.00           H  
ATOM    145  N   PRO A  11     -22.453 -58.391 -54.295  1.00  0.00           N  
ATOM    146  CA  PRO A  11     -21.276 -59.018 -54.868  1.00  0.00           C  
ATOM    147  C   PRO A  11     -20.136 -58.051 -55.081  1.00  0.00           C  
ATOM    148  O   PRO A  11     -18.984 -58.480 -55.161  1.00  0.00           O  
ATOM    149  CB  PRO A  11     -21.778 -59.532 -56.235  1.00  0.00           C  
ATOM    150  CG  PRO A  11     -23.011 -58.725 -56.534  1.00  0.00           C  
ATOM    151  CD  PRO A  11     -23.644 -58.466 -55.182  1.00  0.00           C  
ATOM    152  HA  PRO A  11     -20.960 -59.842 -54.212  1.00  0.00           H  
ATOM    153 1HB  PRO A  11     -20.996 -59.362 -56.989  1.00  0.00           H  
ATOM    154 2HB  PRO A  11     -21.966 -60.585 -56.230  1.00  0.00           H  
ATOM    155 1HG  PRO A  11     -22.741 -57.790 -57.057  1.00  0.00           H  
ATOM    156 2HG  PRO A  11     -23.674 -59.284 -57.212  1.00  0.00           H  
ATOM    157 1HD  PRO A  11     -24.165 -57.506 -55.271  1.00  0.00           H  
ATOM    158 2HD  PRO A  11     -24.309 -59.289 -54.870  1.00  0.00           H  
ATOM    159  N   GLU A  12     -20.452 -56.756 -55.204  1.00  0.00           N  
ATOM    160  CA  GLU A  12     -19.404 -55.783 -55.416  1.00  0.00           C  
ATOM    161  C   GLU A  12     -18.578 -55.622 -54.151  1.00  0.00           C  
ATOM    162  O   GLU A  12     -17.370 -55.383 -54.204  1.00  0.00           O  
ATOM    163  CB  GLU A  12     -20.002 -54.440 -55.860  1.00  0.00           C  
ATOM    164  CG  GLU A  12     -20.600 -54.451 -57.269  1.00  0.00           C  
ATOM    165  CD  GLU A  12     -21.086 -53.077 -57.760  1.00  0.00           C  
ATOM    166  OE1 GLU A  12     -21.301 -52.172 -56.969  1.00  0.00           O  
ATOM    167  OE2 GLU A  12     -21.222 -52.931 -58.957  1.00  0.00           O  
ATOM    168  H   GLU A  12     -21.426 -56.424 -55.116  1.00  0.00           H  
ATOM    169  HA  GLU A  12     -18.754 -56.152 -56.201  1.00  0.00           H  
ATOM    170 1HB  GLU A  12     -20.811 -54.182 -55.179  1.00  0.00           H  
ATOM    171 2HB  GLU A  12     -19.281 -53.649 -55.802  1.00  0.00           H  
ATOM    172 1HG  GLU A  12     -19.862 -54.835 -57.966  1.00  0.00           H  
ATOM    173 2HG  GLU A  12     -21.445 -55.141 -57.265  1.00  0.00           H  
ATOM    174  N   LYS A  13     -19.210 -55.727 -52.993  1.00  0.00           N  
ATOM    175  CA  LYS A  13     -18.479 -55.538 -51.765  1.00  0.00           C  
ATOM    176  C   LYS A  13     -17.568 -56.728 -51.553  1.00  0.00           C  
ATOM    177  O   LYS A  13     -16.405 -56.582 -51.164  1.00  0.00           O  
ATOM    178  CB  LYS A  13     -19.432 -55.342 -50.604  1.00  0.00           C  
ATOM    179  CG  LYS A  13     -20.183 -54.006 -50.621  1.00  0.00           C  
ATOM    180  CD  LYS A  13     -21.087 -53.900 -49.413  1.00  0.00           C  
ATOM    181  CE  LYS A  13     -21.793 -52.560 -49.288  1.00  0.00           C  
ATOM    182  NZ  LYS A  13     -22.540 -52.483 -47.993  1.00  0.00           N  
ATOM    183  H   LYS A  13     -20.198 -55.991 -52.958  1.00  0.00           H  
ATOM    184  HA  LYS A  13     -17.852 -54.649 -51.858  1.00  0.00           H  
ATOM    185 1HB  LYS A  13     -20.175 -56.140 -50.620  1.00  0.00           H  
ATOM    186 2HB  LYS A  13     -18.890 -55.423 -49.675  1.00  0.00           H  
ATOM    187 1HG  LYS A  13     -19.467 -53.183 -50.619  1.00  0.00           H  
ATOM    188 2HG  LYS A  13     -20.782 -53.941 -51.530  1.00  0.00           H  
ATOM    189 1HD  LYS A  13     -21.850 -54.674 -49.484  1.00  0.00           H  
ATOM    190 2HD  LYS A  13     -20.527 -54.070 -48.523  1.00  0.00           H  
ATOM    191 1HE  LYS A  13     -21.062 -51.751 -49.325  1.00  0.00           H  
ATOM    192 2HE  LYS A  13     -22.497 -52.442 -50.112  1.00  0.00           H  
ATOM    193 1HZ  LYS A  13     -23.021 -51.596 -47.896  1.00  0.00           H  
ATOM    194 2HZ  LYS A  13     -23.215 -53.226 -47.935  1.00  0.00           H  
ATOM    195 3HZ  LYS A  13     -21.828 -52.591 -47.225  1.00  0.00           H  
ATOM    196  N   VAL A  14     -18.081 -57.909 -51.915  1.00  0.00           N  
ATOM    197  CA  VAL A  14     -17.275 -59.101 -51.712  1.00  0.00           C  
ATOM    198  C   VAL A  14     -16.069 -59.067 -52.649  1.00  0.00           C  
ATOM    199  O   VAL A  14     -14.949 -59.350 -52.194  1.00  0.00           O  
ATOM    200  CB  VAL A  14     -18.083 -60.388 -51.972  1.00  0.00           C  
ATOM    201  CG1 VAL A  14     -17.156 -61.556 -51.920  1.00  0.00           C  
ATOM    202  CG2 VAL A  14     -19.164 -60.529 -50.929  1.00  0.00           C  
ATOM    203  H   VAL A  14     -19.045 -57.930 -52.254  1.00  0.00           H  
ATOM    204  HA  VAL A  14     -16.923 -59.119 -50.688  1.00  0.00           H  
ATOM    205  HB  VAL A  14     -18.535 -60.354 -52.966  1.00  0.00           H  
ATOM    206 1HG1 VAL A  14     -17.715 -62.468 -52.087  1.00  0.00           H  
ATOM    207 2HG1 VAL A  14     -16.382 -61.479 -52.670  1.00  0.00           H  
ATOM    208 3HG1 VAL A  14     -16.700 -61.569 -50.941  1.00  0.00           H  
ATOM    209 1HG2 VAL A  14     -19.728 -61.439 -51.114  1.00  0.00           H  
ATOM    210 2HG2 VAL A  14     -18.720 -60.568 -49.934  1.00  0.00           H  
ATOM    211 3HG2 VAL A  14     -19.820 -59.673 -51.005  1.00  0.00           H  
ATOM    212  N   GLU A  15     -16.266 -58.722 -53.926  1.00  0.00           N  
ATOM    213  CA  GLU A  15     -15.152 -58.627 -54.858  1.00  0.00           C  
ATOM    214  C   GLU A  15     -14.137 -57.581 -54.428  1.00  0.00           C  
ATOM    215  O   GLU A  15     -12.930 -57.809 -54.517  1.00  0.00           O  
ATOM    216  CB  GLU A  15     -15.602 -58.321 -56.275  1.00  0.00           C  
ATOM    217  CG  GLU A  15     -14.409 -58.191 -57.274  1.00  0.00           C  
ATOM    218  CD  GLU A  15     -14.799 -57.920 -58.700  1.00  0.00           C  
ATOM    219  OE1 GLU A  15     -15.964 -57.929 -58.998  1.00  0.00           O  
ATOM    220  OE2 GLU A  15     -13.919 -57.659 -59.487  1.00  0.00           O  
ATOM    221  H   GLU A  15     -17.219 -58.531 -54.268  1.00  0.00           H  
ATOM    222  HA  GLU A  15     -14.648 -59.593 -54.874  1.00  0.00           H  
ATOM    223 1HB  GLU A  15     -16.252 -59.123 -56.626  1.00  0.00           H  
ATOM    224 2HB  GLU A  15     -16.192 -57.419 -56.264  1.00  0.00           H  
ATOM    225 1HG  GLU A  15     -13.770 -57.366 -56.953  1.00  0.00           H  
ATOM    226 2HG  GLU A  15     -13.816 -59.103 -57.229  1.00  0.00           H  
ATOM    227  N   ALA A  16     -14.599 -56.432 -53.913  1.00  0.00           N  
ATOM    228  CA  ALA A  16     -13.666 -55.378 -53.526  1.00  0.00           C  
ATOM    229  C   ALA A  16     -12.627 -55.858 -52.552  1.00  0.00           C  
ATOM    230  O   ALA A  16     -11.457 -55.488 -52.635  1.00  0.00           O  
ATOM    231  CB  ALA A  16     -14.381 -54.258 -52.814  1.00  0.00           C  
ATOM    232  H   ALA A  16     -15.606 -56.245 -53.868  1.00  0.00           H  
ATOM    233  HA  ALA A  16     -13.175 -55.011 -54.430  1.00  0.00           H  
ATOM    234 1HB  ALA A  16     -13.641 -53.515 -52.549  1.00  0.00           H  
ATOM    235 2HB  ALA A  16     -15.134 -53.833 -53.428  1.00  0.00           H  
ATOM    236 3HB  ALA A  16     -14.848 -54.645 -51.910  1.00  0.00           H  
ATOM    237  N   ILE A  17     -13.060 -56.711 -51.645  1.00  0.00           N  
ATOM    238  CA  ILE A  17     -12.178 -57.212 -50.628  1.00  0.00           C  
ATOM    239  C   ILE A  17     -11.407 -58.418 -51.079  1.00  0.00           C  
ATOM    240  O   ILE A  17     -10.192 -58.489 -50.924  1.00  0.00           O  
ATOM    241  CB  ILE A  17     -12.997 -57.532 -49.399  1.00  0.00           C  
ATOM    242  CG1 ILE A  17     -13.562 -56.215 -48.910  1.00  0.00           C  
ATOM    243  CG2 ILE A  17     -12.079 -58.205 -48.326  1.00  0.00           C  
ATOM    244  CD1 ILE A  17     -14.607 -56.316 -47.978  1.00  0.00           C  
ATOM    245  H   ILE A  17     -14.057 -56.957 -51.633  1.00  0.00           H  
ATOM    246  HA  ILE A  17     -11.480 -56.440 -50.379  1.00  0.00           H  
ATOM    247  HB  ILE A  17     -13.831 -58.193 -49.658  1.00  0.00           H  
ATOM    248 1HG1 ILE A  17     -12.782 -55.716 -48.431  1.00  0.00           H  
ATOM    249 2HG1 ILE A  17     -13.910 -55.615 -49.738  1.00  0.00           H  
ATOM    250 1HG2 ILE A  17     -12.629 -58.423 -47.443  1.00  0.00           H  
ATOM    251 2HG2 ILE A  17     -11.669 -59.140 -48.702  1.00  0.00           H  
ATOM    252 3HG2 ILE A  17     -11.259 -57.531 -48.079  1.00  0.00           H  
ATOM    253 1HD1 ILE A  17     -14.896 -55.329 -47.649  1.00  0.00           H  
ATOM    254 2HD1 ILE A  17     -15.460 -56.820 -48.432  1.00  0.00           H  
ATOM    255 3HD1 ILE A  17     -14.254 -56.861 -47.172  1.00  0.00           H  
ATOM    256  N   ALA A  18     -12.098 -59.378 -51.660  1.00  0.00           N  
ATOM    257  CA  ALA A  18     -11.465 -60.608 -52.066  1.00  0.00           C  
ATOM    258  C   ALA A  18     -10.341 -60.365 -53.061  1.00  0.00           C  
ATOM    259  O   ALA A  18      -9.248 -60.944 -52.949  1.00  0.00           O  
ATOM    260  CB  ALA A  18     -12.516 -61.463 -52.703  1.00  0.00           C  
ATOM    261  H   ALA A  18     -13.105 -59.268 -51.800  1.00  0.00           H  
ATOM    262  HA  ALA A  18     -11.052 -61.097 -51.188  1.00  0.00           H  
ATOM    263 1HB  ALA A  18     -12.105 -62.393 -53.028  1.00  0.00           H  
ATOM    264 2HB  ALA A  18     -13.320 -61.638 -51.993  1.00  0.00           H  
ATOM    265 3HB  ALA A  18     -12.904 -60.921 -53.559  1.00  0.00           H  
ATOM    266  N   ALA A  19     -10.550 -59.405 -53.958  1.00  0.00           N  
ATOM    267  CA  ALA A  19      -9.596 -59.093 -54.998  1.00  0.00           C  
ATOM    268  C   ALA A  19      -8.240 -58.691 -54.448  1.00  0.00           C  
ATOM    269  O   ALA A  19      -7.212 -58.998 -55.055  1.00  0.00           O  
ATOM    270  CB  ALA A  19     -10.140 -57.967 -55.855  1.00  0.00           C  
ATOM    271  H   ALA A  19     -11.449 -58.914 -53.988  1.00  0.00           H  
ATOM    272  HA  ALA A  19      -9.465 -59.985 -55.612  1.00  0.00           H  
ATOM    273 1HB  ALA A  19      -9.442 -57.749 -56.660  1.00  0.00           H  
ATOM    274 2HB  ALA A  19     -11.100 -58.267 -56.276  1.00  0.00           H  
ATOM    275 3HB  ALA A  19     -10.278 -57.076 -55.237  1.00  0.00           H  
ATOM    276  N   ALA A  20      -8.204 -58.044 -53.289  1.00  0.00           N  
ATOM    277  CA  ALA A  20      -6.975 -57.528 -52.713  1.00  0.00           C  
ATOM    278  C   ALA A  20      -6.009 -58.601 -52.285  1.00  0.00           C  
ATOM    279  O   ALA A  20      -4.817 -58.341 -52.110  1.00  0.00           O  
ATOM    280  CB  ALA A  20      -7.300 -56.686 -51.525  1.00  0.00           C  
ATOM    281  H   ALA A  20      -9.063 -57.890 -52.753  1.00  0.00           H  
ATOM    282  HA  ALA A  20      -6.486 -56.914 -53.469  1.00  0.00           H  
ATOM    283 1HB  ALA A  20      -6.395 -56.276 -51.136  1.00  0.00           H  
ATOM    284 2HB  ALA A  20      -7.954 -55.906 -51.853  1.00  0.00           H  
ATOM    285 3HB  ALA A  20      -7.790 -57.299 -50.767  1.00  0.00           H  
ATOM    286  N   TYR A  21      -6.517 -59.807 -52.087  1.00  0.00           N  
ATOM    287  CA  TYR A  21      -5.694 -60.891 -51.620  1.00  0.00           C  
ATOM    288  C   TYR A  21      -5.500 -61.904 -52.731  1.00  0.00           C  
ATOM    289  O   TYR A  21      -4.929 -62.976 -52.512  1.00  0.00           O  
ATOM    290  CB  TYR A  21      -6.386 -61.528 -50.428  1.00  0.00           C  
ATOM    291  CG  TYR A  21      -6.647 -60.519 -49.342  1.00  0.00           C  
ATOM    292  CD1 TYR A  21      -7.925 -60.017 -49.171  1.00  0.00           C  
ATOM    293  CD2 TYR A  21      -5.621 -60.073 -48.542  1.00  0.00           C  
ATOM    294  CE1 TYR A  21      -8.168 -59.082 -48.190  1.00  0.00           C  
ATOM    295  CE2 TYR A  21      -5.866 -59.146 -47.562  1.00  0.00           C  
ATOM    296  CZ  TYR A  21      -7.130 -58.651 -47.386  1.00  0.00           C  
ATOM    297  OH  TYR A  21      -7.365 -57.732 -46.410  1.00  0.00           O  
ATOM    298  H   TYR A  21      -7.502 -59.998 -52.291  1.00  0.00           H  
ATOM    299  HA  TYR A  21      -4.718 -60.507 -51.329  1.00  0.00           H  
ATOM    300 1HB  TYR A  21      -7.342 -61.958 -50.743  1.00  0.00           H  
ATOM    301 2HB  TYR A  21      -5.771 -62.329 -50.023  1.00  0.00           H  
ATOM    302  HD1 TYR A  21      -8.740 -60.361 -49.810  1.00  0.00           H  
ATOM    303  HD2 TYR A  21      -4.611 -60.460 -48.680  1.00  0.00           H  
ATOM    304  HE1 TYR A  21      -9.168 -58.686 -48.052  1.00  0.00           H  
ATOM    305  HE2 TYR A  21      -5.052 -58.799 -46.923  1.00  0.00           H  
ATOM    306  HH  TYR A  21      -6.541 -57.588 -45.892  1.00  0.00           H  
ATOM    307  N   GLY A  22      -6.031 -61.586 -53.920  1.00  0.00           N  
ATOM    308  CA  GLY A  22      -5.984 -62.493 -55.050  1.00  0.00           C  
ATOM    309  C   GLY A  22      -6.969 -63.650 -54.870  1.00  0.00           C  
ATOM    310  O   GLY A  22      -6.747 -64.735 -55.412  1.00  0.00           O  
ATOM    311  H   GLY A  22      -6.451 -60.665 -54.071  1.00  0.00           H  
ATOM    312 1HA  GLY A  22      -6.228 -61.941 -55.957  1.00  0.00           H  
ATOM    313 2HA  GLY A  22      -4.973 -62.880 -55.166  1.00  0.00           H  
ATOM    314  N   ALA A  23      -8.020 -63.447 -54.065  1.00  0.00           N  
ATOM    315  CA  ALA A  23      -8.975 -64.501 -53.780  1.00  0.00           C  
ATOM    316  C   ALA A  23      -9.986 -64.655 -54.897  1.00  0.00           C  
ATOM    317  O   ALA A  23     -10.361 -63.686 -55.567  1.00  0.00           O  
ATOM    318  CB  ALA A  23      -9.674 -64.226 -52.471  1.00  0.00           C  
ATOM    319  H   ALA A  23      -8.212 -62.526 -53.668  1.00  0.00           H  
ATOM    320  HA  ALA A  23      -8.422 -65.438 -53.692  1.00  0.00           H  
ATOM    321 1HB  ALA A  23     -10.348 -65.048 -52.262  1.00  0.00           H  
ATOM    322 2HB  ALA A  23      -8.944 -64.131 -51.689  1.00  0.00           H  
ATOM    323 3HB  ALA A  23     -10.210 -63.322 -52.546  1.00  0.00           H  
ATOM    324  N   GLU A  24     -10.445 -65.879 -55.083  1.00  0.00           N  
ATOM    325  CA  GLU A  24     -11.481 -66.154 -56.065  1.00  0.00           C  
ATOM    326  C   GLU A  24     -12.845 -66.010 -55.429  1.00  0.00           C  
ATOM    327  O   GLU A  24     -13.067 -66.491 -54.320  1.00  0.00           O  
ATOM    328  CB  GLU A  24     -11.322 -67.552 -56.662  1.00  0.00           C  
ATOM    329  CG  GLU A  24     -12.332 -67.885 -57.751  1.00  0.00           C  
ATOM    330  CD  GLU A  24     -12.123 -69.235 -58.339  1.00  0.00           C  
ATOM    331  OE1 GLU A  24     -11.225 -69.917 -57.910  1.00  0.00           O  
ATOM    332  OE2 GLU A  24     -12.858 -69.589 -59.224  1.00  0.00           O  
ATOM    333  H   GLU A  24     -10.071 -66.624 -54.487  1.00  0.00           H  
ATOM    334  HA  GLU A  24     -11.399 -65.424 -56.872  1.00  0.00           H  
ATOM    335 1HB  GLU A  24     -10.324 -67.653 -57.087  1.00  0.00           H  
ATOM    336 2HB  GLU A  24     -11.420 -68.295 -55.884  1.00  0.00           H  
ATOM    337 1HG  GLU A  24     -13.337 -67.850 -57.335  1.00  0.00           H  
ATOM    338 2HG  GLU A  24     -12.267 -67.134 -58.538  1.00  0.00           H  
ATOM    339  N   VAL A  25     -13.775 -65.349 -56.109  1.00  0.00           N  
ATOM    340  CA  VAL A  25     -15.103 -65.216 -55.530  1.00  0.00           C  
ATOM    341  C   VAL A  25     -16.142 -65.955 -56.343  1.00  0.00           C  
ATOM    342  O   VAL A  25     -16.353 -65.671 -57.521  1.00  0.00           O  
ATOM    343  CB  VAL A  25     -15.513 -63.736 -55.431  1.00  0.00           C  
ATOM    344  CG1 VAL A  25     -16.924 -63.610 -54.827  1.00  0.00           C  
ATOM    345  CG2 VAL A  25     -14.521 -63.019 -54.597  1.00  0.00           C  
ATOM    346  H   VAL A  25     -13.561 -64.962 -57.018  1.00  0.00           H  
ATOM    347  HA  VAL A  25     -15.098 -65.637 -54.525  1.00  0.00           H  
ATOM    348  HB  VAL A  25     -15.539 -63.296 -56.428  1.00  0.00           H  
ATOM    349 1HG1 VAL A  25     -17.197 -62.557 -54.768  1.00  0.00           H  
ATOM    350 2HG1 VAL A  25     -17.655 -64.128 -55.450  1.00  0.00           H  
ATOM    351 3HG1 VAL A  25     -16.928 -64.048 -53.828  1.00  0.00           H  
ATOM    352 1HG2 VAL A  25     -14.807 -61.978 -54.531  1.00  0.00           H  
ATOM    353 2HG2 VAL A  25     -14.504 -63.462 -53.609  1.00  0.00           H  
ATOM    354 3HG2 VAL A  25     -13.532 -63.097 -55.046  1.00  0.00           H  
ATOM    355  N   CYS A  26     -16.811 -66.886 -55.680  1.00  0.00           N  
ATOM    356  CA  CYS A  26     -17.860 -67.677 -56.296  1.00  0.00           C  
ATOM    357  C   CYS A  26     -19.210 -67.324 -55.681  1.00  0.00           C  
ATOM    358  O   CYS A  26     -19.289 -66.996 -54.495  1.00  0.00           O  
ATOM    359  CB  CYS A  26     -17.554 -69.155 -56.098  1.00  0.00           C  
ATOM    360  SG  CYS A  26     -16.003 -69.655 -56.870  1.00  0.00           S  
ATOM    361  H   CYS A  26     -16.545 -67.056 -54.705  1.00  0.00           H  
ATOM    362  HA  CYS A  26     -17.889 -67.459 -57.363  1.00  0.00           H  
ATOM    363 1HB  CYS A  26     -17.475 -69.362 -55.032  1.00  0.00           H  
ATOM    364 2HB  CYS A  26     -18.359 -69.767 -56.498  1.00  0.00           H  
ATOM    365  HG  CYS A  26     -15.357 -68.520 -56.603  1.00  0.00           H  
ATOM    366  N   GLU A  27     -20.280 -67.393 -56.478  1.00  0.00           N  
ATOM    367  CA  GLU A  27     -21.628 -67.132 -55.964  1.00  0.00           C  
ATOM    368  C   GLU A  27     -22.635 -68.195 -56.363  1.00  0.00           C  
ATOM    369  O   GLU A  27     -22.634 -68.667 -57.505  1.00  0.00           O  
ATOM    370  CB  GLU A  27     -22.149 -65.765 -56.448  1.00  0.00           C  
ATOM    371  CG  GLU A  27     -23.570 -65.327 -55.892  1.00  0.00           C  
ATOM    372  CD  GLU A  27     -24.776 -65.755 -56.760  1.00  0.00           C  
ATOM    373  OE1 GLU A  27     -24.586 -65.913 -57.937  1.00  0.00           O  
ATOM    374  OE2 GLU A  27     -25.883 -65.920 -56.247  1.00  0.00           O  
ATOM    375  H   GLU A  27     -20.165 -67.647 -57.451  1.00  0.00           H  
ATOM    376  HA  GLU A  27     -21.581 -67.110 -54.880  1.00  0.00           H  
ATOM    377 1HB  GLU A  27     -21.434 -64.999 -56.174  1.00  0.00           H  
ATOM    378 2HB  GLU A  27     -22.211 -65.772 -57.535  1.00  0.00           H  
ATOM    379 1HG  GLU A  27     -23.695 -65.703 -54.874  1.00  0.00           H  
ATOM    380 2HG  GLU A  27     -23.579 -64.254 -55.848  1.00  0.00           H  
ATOM    381  N   LYS A  28     -23.504 -68.552 -55.415  1.00  0.00           N  
ATOM    382  CA  LYS A  28     -24.634 -69.408 -55.717  1.00  0.00           C  
ATOM    383  C   LYS A  28     -25.814 -69.112 -54.790  1.00  0.00           C  
ATOM    384  O   LYS A  28     -25.724 -69.254 -53.571  1.00  0.00           O  
ATOM    385  CB  LYS A  28     -24.222 -70.888 -55.639  1.00  0.00           C  
ATOM    386  CG  LYS A  28     -25.334 -71.929 -55.966  1.00  0.00           C  
ATOM    387  CD  LYS A  28     -25.778 -71.829 -57.444  1.00  0.00           C  
ATOM    388  CE  LYS A  28     -26.734 -72.961 -57.894  1.00  0.00           C  
ATOM    389  NZ  LYS A  28     -28.133 -72.868 -57.286  1.00  0.00           N  
ATOM    390  H   LYS A  28     -23.375 -68.168 -54.474  1.00  0.00           H  
ATOM    391  HA  LYS A  28     -24.955 -69.186 -56.735  1.00  0.00           H  
ATOM    392 1HB  LYS A  28     -23.398 -71.063 -56.332  1.00  0.00           H  
ATOM    393 2HB  LYS A  28     -23.851 -71.101 -54.637  1.00  0.00           H  
ATOM    394 1HG  LYS A  28     -24.948 -72.928 -55.782  1.00  0.00           H  
ATOM    395 2HG  LYS A  28     -26.191 -71.770 -55.312  1.00  0.00           H  
ATOM    396 1HD  LYS A  28     -26.312 -70.891 -57.590  1.00  0.00           H  
ATOM    397 2HD  LYS A  28     -24.899 -71.827 -58.087  1.00  0.00           H  
ATOM    398 1HE  LYS A  28     -26.822 -72.901 -58.977  1.00  0.00           H  
ATOM    399 2HE  LYS A  28     -26.301 -73.923 -57.630  1.00  0.00           H  
ATOM    400 1HZ  LYS A  28     -28.704 -73.611 -57.634  1.00  0.00           H  
ATOM    401 2HZ  LYS A  28     -28.119 -72.928 -56.270  1.00  0.00           H  
ATOM    402 3HZ  LYS A  28     -28.598 -71.969 -57.488  1.00  0.00           H  
ATOM    403  N   ASP A  29     -26.938 -68.737 -55.385  1.00  0.00           N  
ATOM    404  CA  ASP A  29     -28.201 -68.453 -54.704  1.00  0.00           C  
ATOM    405  C   ASP A  29     -28.077 -67.433 -53.563  1.00  0.00           C  
ATOM    406  O   ASP A  29     -28.710 -67.586 -52.516  1.00  0.00           O  
ATOM    407  CB  ASP A  29     -28.777 -69.751 -54.136  1.00  0.00           C  
ATOM    408  CG  ASP A  29     -28.980 -70.835 -55.200  1.00  0.00           C  
ATOM    409  OD1 ASP A  29     -29.251 -70.543 -56.361  1.00  0.00           O  
ATOM    410  OD2 ASP A  29     -28.797 -71.995 -54.869  1.00  0.00           O  
ATOM    411  H   ASP A  29     -26.917 -68.624 -56.391  1.00  0.00           H  
ATOM    412  HA  ASP A  29     -28.895 -68.050 -55.441  1.00  0.00           H  
ATOM    413 1HB  ASP A  29     -28.120 -70.137 -53.354  1.00  0.00           H  
ATOM    414 2HB  ASP A  29     -29.742 -69.540 -53.671  1.00  0.00           H  
ATOM    415  N   GLY A  30     -27.270 -66.387 -53.750  1.00  0.00           N  
ATOM    416  CA  GLY A  30     -27.111 -65.357 -52.727  1.00  0.00           C  
ATOM    417  C   GLY A  30     -25.942 -65.614 -51.769  1.00  0.00           C  
ATOM    418  O   GLY A  30     -25.614 -64.756 -50.934  1.00  0.00           O  
ATOM    419  H   GLY A  30     -26.757 -66.287 -54.637  1.00  0.00           H  
ATOM    420 1HA  GLY A  30     -26.965 -64.396 -53.220  1.00  0.00           H  
ATOM    421 2HA  GLY A  30     -28.034 -65.277 -52.155  1.00  0.00           H  
ATOM    422  N   LYS A  31     -25.333 -66.801 -51.847  1.00  0.00           N  
ATOM    423  CA  LYS A  31     -24.211 -67.127 -50.983  1.00  0.00           C  
ATOM    424  C   LYS A  31     -22.881 -66.964 -51.683  1.00  0.00           C  
ATOM    425  O   LYS A  31     -22.654 -67.469 -52.787  1.00  0.00           O  
ATOM    426  CB  LYS A  31     -24.313 -68.546 -50.437  1.00  0.00           C  
ATOM    427  CG  LYS A  31     -23.164 -68.901 -49.479  1.00  0.00           C  
ATOM    428  CD  LYS A  31     -23.323 -70.261 -48.888  1.00  0.00           C  
ATOM    429  CE  LYS A  31     -22.225 -70.522 -47.883  1.00  0.00           C  
ATOM    430  NZ  LYS A  31     -22.280 -71.893 -47.354  1.00  0.00           N  
ATOM    431  H   LYS A  31     -25.654 -67.507 -52.516  1.00  0.00           H  
ATOM    432  HA  LYS A  31     -24.215 -66.442 -50.137  1.00  0.00           H  
ATOM    433 1HB  LYS A  31     -25.258 -68.662 -49.907  1.00  0.00           H  
ATOM    434 2HB  LYS A  31     -24.312 -69.256 -51.269  1.00  0.00           H  
ATOM    435 1HG  LYS A  31     -22.227 -68.915 -50.042  1.00  0.00           H  
ATOM    436 2HG  LYS A  31     -23.060 -68.161 -48.698  1.00  0.00           H  
ATOM    437 1HD  LYS A  31     -24.291 -70.339 -48.393  1.00  0.00           H  
ATOM    438 2HD  LYS A  31     -23.268 -71.006 -49.681  1.00  0.00           H  
ATOM    439 1HE  LYS A  31     -21.251 -70.359 -48.348  1.00  0.00           H  
ATOM    440 2HE  LYS A  31     -22.341 -69.819 -47.054  1.00  0.00           H  
ATOM    441 1HZ  LYS A  31     -21.521 -72.016 -46.662  1.00  0.00           H  
ATOM    442 2HZ  LYS A  31     -23.164 -72.062 -46.907  1.00  0.00           H  
ATOM    443 3HZ  LYS A  31     -22.151 -72.539 -48.115  1.00  0.00           H  
ATOM    444  N   PHE A  32     -21.970 -66.284 -51.016  1.00  0.00           N  
ATOM    445  CA  PHE A  32     -20.650 -66.065 -51.554  1.00  0.00           C  
ATOM    446  C   PHE A  32     -19.599 -66.863 -50.837  1.00  0.00           C  
ATOM    447  O   PHE A  32     -19.592 -66.978 -49.605  1.00  0.00           O  
ATOM    448  CB  PHE A  32     -20.315 -64.591 -51.482  1.00  0.00           C  
ATOM    449  CG  PHE A  32     -21.109 -63.818 -52.416  1.00  0.00           C  
ATOM    450  CD1 PHE A  32     -22.415 -63.491 -52.128  1.00  0.00           C  
ATOM    451  CD2 PHE A  32     -20.563 -63.397 -53.585  1.00  0.00           C  
ATOM    452  CE1 PHE A  32     -23.155 -62.763 -52.994  1.00  0.00           C  
ATOM    453  CE2 PHE A  32     -21.293 -62.668 -54.452  1.00  0.00           C  
ATOM    454  CZ  PHE A  32     -22.607 -62.346 -54.147  1.00  0.00           C  
ATOM    455  H   PHE A  32     -22.215 -65.883 -50.115  1.00  0.00           H  
ATOM    456  HA  PHE A  32     -20.653 -66.363 -52.599  1.00  0.00           H  
ATOM    457 1HB  PHE A  32     -20.514 -64.228 -50.497  1.00  0.00           H  
ATOM    458 2HB  PHE A  32     -19.259 -64.438 -51.696  1.00  0.00           H  
ATOM    459  HD1 PHE A  32     -22.865 -63.824 -51.194  1.00  0.00           H  
ATOM    460  HD2 PHE A  32     -19.537 -63.657 -53.817  1.00  0.00           H  
ATOM    461  HE1 PHE A  32     -24.190 -62.511 -52.753  1.00  0.00           H  
ATOM    462  HE2 PHE A  32     -20.841 -62.346 -55.383  1.00  0.00           H  
ATOM    463  HZ  PHE A  32     -23.214 -61.767 -54.829  1.00  0.00           H  
ATOM    464  N   GLU A  33     -18.677 -67.379 -51.634  1.00  0.00           N  
ATOM    465  CA  GLU A  33     -17.526 -68.110 -51.141  1.00  0.00           C  
ATOM    466  C   GLU A  33     -16.251 -67.452 -51.631  1.00  0.00           C  
ATOM    467  O   GLU A  33     -15.992 -67.384 -52.841  1.00  0.00           O  
ATOM    468  CB  GLU A  33     -17.534 -69.563 -51.610  1.00  0.00           C  
ATOM    469  CG  GLU A  33     -18.666 -70.434 -51.127  1.00  0.00           C  
ATOM    470  CD  GLU A  33     -18.535 -71.859 -51.658  1.00  0.00           C  
ATOM    471  OE1 GLU A  33     -17.602 -72.125 -52.405  1.00  0.00           O  
ATOM    472  OE2 GLU A  33     -19.350 -72.682 -51.308  1.00  0.00           O  
ATOM    473  H   GLU A  33     -18.804 -67.244 -52.641  1.00  0.00           H  
ATOM    474  HA  GLU A  33     -17.534 -68.094 -50.054  1.00  0.00           H  
ATOM    475 1HB  GLU A  33     -17.523 -69.596 -52.694  1.00  0.00           H  
ATOM    476 2HB  GLU A  33     -16.630 -70.024 -51.262  1.00  0.00           H  
ATOM    477 1HG  GLU A  33     -18.667 -70.451 -50.034  1.00  0.00           H  
ATOM    478 2HG  GLU A  33     -19.614 -70.006 -51.459  1.00  0.00           H  
ATOM    479  N   ILE A  34     -15.442 -66.971 -50.705  1.00  0.00           N  
ATOM    480  CA  ILE A  34     -14.204 -66.318 -51.094  1.00  0.00           C  
ATOM    481  C   ILE A  34     -13.076 -67.286 -50.811  1.00  0.00           C  
ATOM    482  O   ILE A  34     -12.906 -67.711 -49.670  1.00  0.00           O  
ATOM    483  CB  ILE A  34     -14.008 -65.006 -50.325  1.00  0.00           C  
ATOM    484  CG1 ILE A  34     -15.196 -64.036 -50.601  1.00  0.00           C  
ATOM    485  CG2 ILE A  34     -12.702 -64.375 -50.712  1.00  0.00           C  
ATOM    486  CD1 ILE A  34     -16.422 -64.181 -49.630  1.00  0.00           C  
ATOM    487  H   ILE A  34     -15.737 -67.033 -49.723  1.00  0.00           H  
ATOM    488  HA  ILE A  34     -14.221 -66.103 -52.160  1.00  0.00           H  
ATOM    489  HB  ILE A  34     -13.967 -65.197 -49.316  1.00  0.00           H  
ATOM    490 1HG1 ILE A  34     -14.823 -63.020 -50.527  1.00  0.00           H  
ATOM    491 2HG1 ILE A  34     -15.552 -64.203 -51.614  1.00  0.00           H  
ATOM    492 1HG2 ILE A  34     -12.560 -63.447 -50.159  1.00  0.00           H  
ATOM    493 2HG2 ILE A  34     -11.886 -65.051 -50.482  1.00  0.00           H  
ATOM    494 3HG2 ILE A  34     -12.721 -64.177 -51.775  1.00  0.00           H  
ATOM    495 1HD1 ILE A  34     -17.194 -63.475 -49.877  1.00  0.00           H  
ATOM    496 2HD1 ILE A  34     -16.862 -65.158 -49.672  1.00  0.00           H  
ATOM    497 3HD1 ILE A  34     -16.099 -63.997 -48.618  1.00  0.00           H  
ATOM    498  N   HIS A  35     -12.304 -67.627 -51.840  1.00  0.00           N  
ATOM    499  CA  HIS A  35     -11.264 -68.647 -51.723  1.00  0.00           C  
ATOM    500  C   HIS A  35      -9.826 -68.141 -51.796  1.00  0.00           C  
ATOM    501  O   HIS A  35      -9.392 -67.561 -52.803  1.00  0.00           O  
ATOM    502  CB  HIS A  35     -11.472 -69.686 -52.827  1.00  0.00           C  
ATOM    503  CG  HIS A  35     -12.745 -70.465 -52.701  1.00  0.00           C  
ATOM    504  ND1 HIS A  35     -12.789 -71.691 -52.085  1.00  0.00           N  
ATOM    505  CD2 HIS A  35     -14.022 -70.193 -53.090  1.00  0.00           C  
ATOM    506  CE1 HIS A  35     -14.029 -72.146 -52.092  1.00  0.00           C  
ATOM    507  NE2 HIS A  35     -14.797 -71.267 -52.693  1.00  0.00           N  
ATOM    508  H   HIS A  35     -12.501 -67.210 -52.752  1.00  0.00           H  
ATOM    509  HA  HIS A  35     -11.374 -69.153 -50.761  1.00  0.00           H  
ATOM    510 1HB  HIS A  35     -11.481 -69.187 -53.786  1.00  0.00           H  
ATOM    511 2HB  HIS A  35     -10.639 -70.385 -52.828  1.00  0.00           H  
ATOM    512  HD2 HIS A  35     -14.370 -69.295 -53.607  1.00  0.00           H  
ATOM    513  HE1 HIS A  35     -14.369 -73.088 -51.664  1.00  0.00           H  
ATOM    514  HE2 HIS A  35     -15.825 -71.392 -52.808  1.00  0.00           H  
ATOM    515  N   LEU A  36      -9.077 -68.364 -50.711  1.00  0.00           N  
ATOM    516  CA  LEU A  36      -7.681 -67.922 -50.632  1.00  0.00           C  
ATOM    517  C   LEU A  36      -6.780 -68.906 -49.858  1.00  0.00           C  
ATOM    518  O   LEU A  36      -7.238 -69.625 -48.966  1.00  0.00           O  
ATOM    519  CB  LEU A  36      -7.627 -66.475 -50.112  1.00  0.00           C  
ATOM    520  CG  LEU A  36      -7.981 -66.101 -48.636  1.00  0.00           C  
ATOM    521  CD1 LEU A  36      -7.568 -64.613 -48.467  1.00  0.00           C  
ATOM    522  CD2 LEU A  36      -9.510 -66.293 -48.328  1.00  0.00           C  
ATOM    523  H   LEU A  36      -9.508 -68.860 -49.920  1.00  0.00           H  
ATOM    524  HA  LEU A  36      -7.295 -67.883 -51.650  1.00  0.00           H  
ATOM    525 1HB  LEU A  36      -6.630 -66.087 -50.309  1.00  0.00           H  
ATOM    526 2HB  LEU A  36      -8.300 -65.931 -50.714  1.00  0.00           H  
ATOM    527  HG  LEU A  36      -7.391 -66.706 -47.939  1.00  0.00           H  
ATOM    528 1HD1 LEU A  36      -7.752 -64.271 -47.486  1.00  0.00           H  
ATOM    529 2HD1 LEU A  36      -6.506 -64.512 -48.678  1.00  0.00           H  
ATOM    530 3HD1 LEU A  36      -8.135 -63.996 -49.165  1.00  0.00           H  
ATOM    531 1HD2 LEU A  36      -9.717 -65.990 -47.308  1.00  0.00           H  
ATOM    532 2HD2 LEU A  36     -10.098 -65.685 -49.006  1.00  0.00           H  
ATOM    533 3HD2 LEU A  36      -9.798 -67.331 -48.438  1.00  0.00           H  
ATOM    534  N   ASP A  37      -5.483 -68.938 -50.191  1.00  0.00           N  
ATOM    535  CA  ASP A  37      -4.556 -69.857 -49.512  1.00  0.00           C  
ATOM    536  C   ASP A  37      -3.761 -69.295 -48.336  1.00  0.00           C  
ATOM    537  O   ASP A  37      -2.904 -69.978 -47.776  1.00  0.00           O  
ATOM    538  CB  ASP A  37      -3.618 -70.493 -50.528  1.00  0.00           C  
ATOM    539  CG  ASP A  37      -4.365 -71.474 -51.432  1.00  0.00           C  
ATOM    540  OD1 ASP A  37      -5.271 -72.152 -50.931  1.00  0.00           O  
ATOM    541  OD2 ASP A  37      -4.057 -71.534 -52.595  1.00  0.00           O  
ATOM    542  H   ASP A  37      -5.142 -68.346 -50.938  1.00  0.00           H  
ATOM    543  HA  ASP A  37      -5.151 -70.663 -49.130  1.00  0.00           H  
ATOM    544 1HB  ASP A  37      -3.158 -69.718 -51.144  1.00  0.00           H  
ATOM    545 2HB  ASP A  37      -2.819 -71.023 -50.011  1.00  0.00           H  
ATOM    546  N   ASP A  38      -4.045 -68.066 -47.959  1.00  0.00           N  
ATOM    547  CA  ASP A  38      -3.366 -67.395 -46.861  1.00  0.00           C  
ATOM    548  C   ASP A  38      -4.293 -67.130 -45.664  1.00  0.00           C  
ATOM    549  O   ASP A  38      -5.165 -66.265 -45.780  1.00  0.00           O  
ATOM    550  CB  ASP A  38      -2.737 -66.093 -47.348  1.00  0.00           C  
ATOM    551  CG  ASP A  38      -2.054 -65.272 -46.226  1.00  0.00           C  
ATOM    552  OD1 ASP A  38      -2.308 -65.528 -45.056  1.00  0.00           O  
ATOM    553  OD2 ASP A  38      -1.410 -64.315 -46.534  1.00  0.00           O  
ATOM    554  H   ASP A  38      -4.771 -67.576 -48.466  1.00  0.00           H  
ATOM    555  HA  ASP A  38      -2.540 -68.032 -46.574  1.00  0.00           H  
ATOM    556 1HB  ASP A  38      -1.976 -66.335 -48.093  1.00  0.00           H  
ATOM    557 2HB  ASP A  38      -3.483 -65.494 -47.851  1.00  0.00           H  
ATOM    558  N   PRO A  39      -4.186 -67.877 -44.538  1.00  0.00           N  
ATOM    559  CA  PRO A  39      -5.055 -67.767 -43.380  1.00  0.00           C  
ATOM    560  C   PRO A  39      -4.942 -66.434 -42.645  1.00  0.00           C  
ATOM    561  O   PRO A  39      -5.876 -66.033 -41.949  1.00  0.00           O  
ATOM    562  CB  PRO A  39      -4.597 -68.928 -42.487  1.00  0.00           C  
ATOM    563  CG  PRO A  39      -3.162 -69.195 -42.889  1.00  0.00           C  
ATOM    564  CD  PRO A  39      -3.083 -68.859 -44.373  1.00  0.00           C  
ATOM    565  HA  PRO A  39      -6.081 -67.930 -43.710  1.00  0.00           H  
ATOM    566 1HB  PRO A  39      -4.676 -68.627 -41.432  1.00  0.00           H  
ATOM    567 2HB  PRO A  39      -5.264 -69.787 -42.614  1.00  0.00           H  
ATOM    568 1HG  PRO A  39      -2.477 -68.588 -42.273  1.00  0.00           H  
ATOM    569 2HG  PRO A  39      -2.910 -70.250 -42.691  1.00  0.00           H  
ATOM    570 1HD  PRO A  39      -2.102 -68.383 -44.532  1.00  0.00           H  
ATOM    571 2HD  PRO A  39      -3.235 -69.747 -45.013  1.00  0.00           H  
ATOM    572  N   HIS A  40      -3.826 -65.711 -42.807  1.00  0.00           N  
ATOM    573  CA  HIS A  40      -3.705 -64.448 -42.098  1.00  0.00           C  
ATOM    574  C   HIS A  40      -4.476 -63.436 -42.907  1.00  0.00           C  
ATOM    575  O   HIS A  40      -5.191 -62.575 -42.371  1.00  0.00           O  
ATOM    576  CB  HIS A  40      -2.237 -64.053 -41.960  1.00  0.00           C  
ATOM    577  CG  HIS A  40      -1.468 -64.980 -41.071  1.00  0.00           C  
ATOM    578  ND1 HIS A  40      -1.620 -64.999 -39.699  1.00  0.00           N  
ATOM    579  CD2 HIS A  40      -0.557 -65.936 -41.363  1.00  0.00           C  
ATOM    580  CE1 HIS A  40      -0.828 -65.923 -39.185  1.00  0.00           C  
ATOM    581  NE2 HIS A  40      -0.172 -66.506 -40.172  1.00  0.00           N  
ATOM    582  H   HIS A  40      -3.050 -65.989 -43.419  1.00  0.00           H  
ATOM    583  HA  HIS A  40      -4.149 -64.518 -41.104  1.00  0.00           H  
ATOM    584 1HB  HIS A  40      -1.768 -64.051 -42.948  1.00  0.00           H  
ATOM    585 2HB  HIS A  40      -2.165 -63.045 -41.558  1.00  0.00           H  
ATOM    586  HD2 HIS A  40      -0.199 -66.204 -42.359  1.00  0.00           H  
ATOM    587  HE1 HIS A  40      -0.731 -66.166 -38.126  1.00  0.00           H  
ATOM    588  HE2 HIS A  40       0.503 -67.252 -40.073  1.00  0.00           H  
ATOM    589  N   SER A  41      -4.381 -63.606 -44.221  1.00  0.00           N  
ATOM    590  CA  SER A  41      -5.113 -62.749 -45.128  1.00  0.00           C  
ATOM    591  C   SER A  41      -6.587 -63.102 -45.048  1.00  0.00           C  
ATOM    592  O   SER A  41      -7.436 -62.225 -45.189  1.00  0.00           O  
ATOM    593  CB  SER A  41      -4.630 -62.874 -46.556  1.00  0.00           C  
ATOM    594  OG  SER A  41      -3.324 -62.340 -46.738  1.00  0.00           O  
ATOM    595  H   SER A  41      -3.733 -64.327 -44.568  1.00  0.00           H  
ATOM    596  HA  SER A  41      -4.986 -61.711 -44.812  1.00  0.00           H  
ATOM    597 1HB  SER A  41      -4.649 -63.907 -46.835  1.00  0.00           H  
ATOM    598 2HB  SER A  41      -5.325 -62.375 -47.194  1.00  0.00           H  
ATOM    599  HG  SER A  41      -2.680 -63.031 -46.462  1.00  0.00           H  
ATOM    600  N   ALA A  42      -6.907 -64.387 -44.818  1.00  0.00           N  
ATOM    601  CA  ALA A  42      -8.292 -64.807 -44.725  1.00  0.00           C  
ATOM    602  C   ALA A  42      -8.994 -64.169 -43.544  1.00  0.00           C  
ATOM    603  O   ALA A  42     -10.131 -63.736 -43.687  1.00  0.00           O  
ATOM    604  CB  ALA A  42      -8.380 -66.298 -44.625  1.00  0.00           C  
ATOM    605  H   ALA A  42      -6.163 -65.086 -44.767  1.00  0.00           H  
ATOM    606  HA  ALA A  42      -8.804 -64.486 -45.622  1.00  0.00           H  
ATOM    607 1HB  ALA A  42      -9.403 -66.569 -44.614  1.00  0.00           H  
ATOM    608 2HB  ALA A  42      -7.891 -66.745 -45.485  1.00  0.00           H  
ATOM    609 3HB  ALA A  42      -7.900 -66.626 -43.715  1.00  0.00           H  
ATOM    610  N   GLU A  43      -8.311 -64.051 -42.393  1.00  0.00           N  
ATOM    611  CA  GLU A  43      -8.959 -63.383 -41.266  1.00  0.00           C  
ATOM    612  C   GLU A  43      -9.143 -61.899 -41.540  1.00  0.00           C  
ATOM    613  O   GLU A  43     -10.218 -61.353 -41.233  1.00  0.00           O  
ATOM    614  CB  GLU A  43      -8.172 -63.594 -39.975  1.00  0.00           C  
ATOM    615  CG  GLU A  43      -8.275 -65.014 -39.416  1.00  0.00           C  
ATOM    616  CD  GLU A  43      -7.489 -65.184 -38.185  1.00  0.00           C  
ATOM    617  OE1 GLU A  43      -6.697 -64.325 -37.936  1.00  0.00           O  
ATOM    618  OE2 GLU A  43      -7.676 -66.146 -37.477  1.00  0.00           O  
ATOM    619  H   GLU A  43      -7.395 -64.490 -42.288  1.00  0.00           H  
ATOM    620  HA  GLU A  43      -9.933 -63.810 -41.121  1.00  0.00           H  
ATOM    621 1HB  GLU A  43      -7.115 -63.386 -40.163  1.00  0.00           H  
ATOM    622 2HB  GLU A  43      -8.514 -62.892 -39.215  1.00  0.00           H  
ATOM    623 1HG  GLU A  43      -9.311 -65.216 -39.185  1.00  0.00           H  
ATOM    624 2HG  GLU A  43      -7.941 -65.725 -40.172  1.00  0.00           H  
ATOM    625  N   SER A  44      -8.168 -61.258 -42.191  1.00  0.00           N  
ATOM    626  CA  SER A  44      -8.296 -59.847 -42.522  1.00  0.00           C  
ATOM    627  C   SER A  44      -9.439 -59.649 -43.516  1.00  0.00           C  
ATOM    628  O   SER A  44     -10.230 -58.708 -43.388  1.00  0.00           O  
ATOM    629  CB  SER A  44      -7.002 -59.332 -43.124  1.00  0.00           C  
ATOM    630  OG  SER A  44      -5.953 -59.327 -42.183  1.00  0.00           O  
ATOM    631  H   SER A  44      -7.280 -61.736 -42.398  1.00  0.00           H  
ATOM    632  HA  SER A  44      -8.513 -59.291 -41.611  1.00  0.00           H  
ATOM    633 1HB  SER A  44      -6.729 -59.971 -43.963  1.00  0.00           H  
ATOM    634 2HB  SER A  44      -7.146 -58.341 -43.522  1.00  0.00           H  
ATOM    635  HG  SER A  44      -5.951 -58.437 -41.771  1.00  0.00           H  
ATOM    636  N   ALA A  45      -9.552 -60.557 -44.491  1.00  0.00           N  
ATOM    637  CA  ALA A  45     -10.608 -60.493 -45.480  1.00  0.00           C  
ATOM    638  C   ALA A  45     -11.973 -60.769 -44.859  1.00  0.00           C  
ATOM    639  O   ALA A  45     -12.945 -60.095 -45.190  1.00  0.00           O  
ATOM    640  CB  ALA A  45     -10.338 -61.504 -46.579  1.00  0.00           C  
ATOM    641  H   ALA A  45      -8.853 -61.294 -44.571  1.00  0.00           H  
ATOM    642  HA  ALA A  45     -10.614 -59.492 -45.903  1.00  0.00           H  
ATOM    643 1HB  ALA A  45     -11.114 -61.445 -47.338  1.00  0.00           H  
ATOM    644 2HB  ALA A  45      -9.377 -61.307 -47.024  1.00  0.00           H  
ATOM    645 3HB  ALA A  45     -10.319 -62.485 -46.144  1.00  0.00           H  
ATOM    646  N   ALA A  46     -12.058 -61.738 -43.938  1.00  0.00           N  
ATOM    647  CA  ALA A  46     -13.337 -62.083 -43.335  1.00  0.00           C  
ATOM    648  C   ALA A  46     -13.904 -60.919 -42.535  1.00  0.00           C  
ATOM    649  O   ALA A  46     -15.112 -60.653 -42.603  1.00  0.00           O  
ATOM    650  CB  ALA A  46     -13.169 -63.309 -42.457  1.00  0.00           C  
ATOM    651  H   ALA A  46     -11.237 -62.297 -43.712  1.00  0.00           H  
ATOM    652  HA  ALA A  46     -14.039 -62.310 -44.130  1.00  0.00           H  
ATOM    653 1HB  ALA A  46     -14.127 -63.588 -42.024  1.00  0.00           H  
ATOM    654 2HB  ALA A  46     -12.786 -64.127 -43.061  1.00  0.00           H  
ATOM    655 3HB  ALA A  46     -12.460 -63.087 -41.674  1.00  0.00           H  
ATOM    656  N   VAL A  47     -13.041 -60.184 -41.822  1.00  0.00           N  
ATOM    657  CA  VAL A  47     -13.555 -59.037 -41.096  1.00  0.00           C  
ATOM    658  C   VAL A  47     -13.868 -57.922 -42.030  1.00  0.00           C  
ATOM    659  O   VAL A  47     -14.922 -57.303 -41.918  1.00  0.00           O  
ATOM    660  CB  VAL A  47     -12.606 -58.529 -39.995  1.00  0.00           C  
ATOM    661  CG1 VAL A  47     -11.330 -58.052 -40.517  1.00  0.00           C  
ATOM    662  CG2 VAL A  47     -13.269 -57.377 -39.304  1.00  0.00           C  
ATOM    663  H   VAL A  47     -12.057 -60.473 -41.750  1.00  0.00           H  
ATOM    664  HA  VAL A  47     -14.481 -59.342 -40.607  1.00  0.00           H  
ATOM    665  HB  VAL A  47     -12.415 -59.292 -39.331  1.00  0.00           H  
ATOM    666 1HG1 VAL A  47     -10.767 -57.708 -39.715  1.00  0.00           H  
ATOM    667 2HG1 VAL A  47     -10.827 -58.871 -40.998  1.00  0.00           H  
ATOM    668 3HG1 VAL A  47     -11.452 -57.265 -41.186  1.00  0.00           H  
ATOM    669 1HG2 VAL A  47     -12.634 -57.012 -38.501  1.00  0.00           H  
ATOM    670 2HG2 VAL A  47     -13.441 -56.577 -39.999  1.00  0.00           H  
ATOM    671 3HG2 VAL A  47     -14.212 -57.712 -38.917  1.00  0.00           H  
ATOM    672  N   ALA A  48     -13.033 -57.697 -43.024  1.00  0.00           N  
ATOM    673  CA  ALA A  48     -13.299 -56.625 -43.917  1.00  0.00           C  
ATOM    674  C   ALA A  48     -14.639 -56.794 -44.571  1.00  0.00           C  
ATOM    675  O   ALA A  48     -15.368 -55.815 -44.753  1.00  0.00           O  
ATOM    676  CB  ALA A  48     -12.243 -56.582 -44.943  1.00  0.00           C  
ATOM    677  H   ALA A  48     -12.160 -58.229 -43.130  1.00  0.00           H  
ATOM    678  HA  ALA A  48     -13.308 -55.689 -43.355  1.00  0.00           H  
ATOM    679 1HB  ALA A  48     -12.491 -55.802 -45.591  1.00  0.00           H  
ATOM    680 2HB  ALA A  48     -11.274 -56.433 -44.476  1.00  0.00           H  
ATOM    681 3HB  ALA A  48     -12.239 -57.512 -45.472  1.00  0.00           H  
ATOM    682  N   ILE A  49     -15.000 -58.038 -44.904  1.00  0.00           N  
ATOM    683  CA  ILE A  49     -16.274 -58.251 -45.533  1.00  0.00           C  
ATOM    684  C   ILE A  49     -17.358 -57.954 -44.526  1.00  0.00           C  
ATOM    685  O   ILE A  49     -18.283 -57.221 -44.848  1.00  0.00           O  
ATOM    686  CB  ILE A  49     -16.425 -59.666 -46.122  1.00  0.00           C  
ATOM    687  CG1 ILE A  49     -15.429 -59.842 -47.283  1.00  0.00           C  
ATOM    688  CG2 ILE A  49     -17.846 -59.804 -46.676  1.00  0.00           C  
ATOM    689  CD1 ILE A  49     -15.233 -61.252 -47.765  1.00  0.00           C  
ATOM    690  H   ILE A  49     -14.338 -58.811 -44.772  1.00  0.00           H  
ATOM    691  HA  ILE A  49     -16.398 -57.546 -46.344  1.00  0.00           H  
ATOM    692  HB  ILE A  49     -16.213 -60.421 -45.358  1.00  0.00           H  
ATOM    693 1HG1 ILE A  49     -15.767 -59.241 -48.126  1.00  0.00           H  
ATOM    694 2HG1 ILE A  49     -14.485 -59.472 -46.963  1.00  0.00           H  
ATOM    695 1HG2 ILE A  49     -17.977 -60.744 -47.108  1.00  0.00           H  
ATOM    696 2HG2 ILE A  49     -18.590 -59.680 -45.886  1.00  0.00           H  
ATOM    697 3HG2 ILE A  49     -17.990 -59.044 -47.433  1.00  0.00           H  
ATOM    698 1HD1 ILE A  49     -14.504 -61.260 -48.575  1.00  0.00           H  
ATOM    699 2HD1 ILE A  49     -14.864 -61.862 -46.945  1.00  0.00           H  
ATOM    700 3HD1 ILE A  49     -16.163 -61.653 -48.125  1.00  0.00           H  
ATOM    701  N   SER A  50     -17.255 -58.443 -43.291  1.00  0.00           N  
ATOM    702  CA  SER A  50     -18.330 -58.178 -42.336  1.00  0.00           C  
ATOM    703  C   SER A  50     -18.533 -56.674 -42.121  1.00  0.00           C  
ATOM    704  O   SER A  50     -19.680 -56.187 -42.114  1.00  0.00           O  
ATOM    705  CB  SER A  50     -18.038 -58.847 -41.005  1.00  0.00           C  
ATOM    706  OG  SER A  50     -19.087 -58.618 -40.097  1.00  0.00           O  
ATOM    707  H   SER A  50     -16.468 -59.046 -43.029  1.00  0.00           H  
ATOM    708  HA  SER A  50     -19.253 -58.598 -42.734  1.00  0.00           H  
ATOM    709 1HB  SER A  50     -17.901 -59.910 -41.145  1.00  0.00           H  
ATOM    710 2HB  SER A  50     -17.106 -58.449 -40.599  1.00  0.00           H  
ATOM    711  HG  SER A  50     -19.866 -59.094 -40.475  1.00  0.00           H  
ATOM    712  N   VAL A  51     -17.420 -55.932 -42.006  1.00  0.00           N  
ATOM    713  CA  VAL A  51     -17.426 -54.491 -41.770  1.00  0.00           C  
ATOM    714  C   VAL A  51     -17.996 -53.692 -42.955  1.00  0.00           C  
ATOM    715  O   VAL A  51     -18.769 -52.756 -42.752  1.00  0.00           O  
ATOM    716  CB  VAL A  51     -15.996 -54.002 -41.419  1.00  0.00           C  
ATOM    717  CG1 VAL A  51     -15.945 -52.485 -41.358  1.00  0.00           C  
ATOM    718  CG2 VAL A  51     -15.566 -54.596 -40.065  1.00  0.00           C  
ATOM    719  H   VAL A  51     -16.524 -56.424 -42.056  1.00  0.00           H  
ATOM    720  HA  VAL A  51     -18.055 -54.308 -40.907  1.00  0.00           H  
ATOM    721  HB  VAL A  51     -15.305 -54.335 -42.198  1.00  0.00           H  
ATOM    722 1HG1 VAL A  51     -14.950 -52.165 -41.119  1.00  0.00           H  
ATOM    723 2HG1 VAL A  51     -16.217 -52.077 -42.299  1.00  0.00           H  
ATOM    724 3HG1 VAL A  51     -16.624 -52.119 -40.607  1.00  0.00           H  
ATOM    725 1HG2 VAL A  51     -14.560 -54.274 -39.823  1.00  0.00           H  
ATOM    726 2HG2 VAL A  51     -16.230 -54.281 -39.291  1.00  0.00           H  
ATOM    727 3HG2 VAL A  51     -15.597 -55.675 -40.124  1.00  0.00           H  
ATOM    728  N   LEU A  52     -17.596 -54.037 -44.181  1.00  0.00           N  
ATOM    729  CA  LEU A  52     -18.094 -53.365 -45.379  1.00  0.00           C  
ATOM    730  C   LEU A  52     -19.555 -53.708 -45.688  1.00  0.00           C  
ATOM    731  O   LEU A  52     -20.328 -52.849 -46.152  1.00  0.00           O  
ATOM    732  CB  LEU A  52     -17.214 -53.734 -46.602  1.00  0.00           C  
ATOM    733  CG  LEU A  52     -17.569 -53.042 -47.987  1.00  0.00           C  
ATOM    734  CD1 LEU A  52     -17.470 -51.557 -47.874  1.00  0.00           C  
ATOM    735  CD2 LEU A  52     -16.635 -53.554 -49.094  1.00  0.00           C  
ATOM    736  H   LEU A  52     -16.902 -54.778 -44.285  1.00  0.00           H  
ATOM    737  HA  LEU A  52     -18.041 -52.308 -45.206  1.00  0.00           H  
ATOM    738 1HB  LEU A  52     -16.180 -53.496 -46.358  1.00  0.00           H  
ATOM    739 2HB  LEU A  52     -17.277 -54.817 -46.746  1.00  0.00           H  
ATOM    740  HG  LEU A  52     -18.562 -53.272 -48.240  1.00  0.00           H  
ATOM    741 1HD1 LEU A  52     -17.735 -51.113 -48.817  1.00  0.00           H  
ATOM    742 2HD1 LEU A  52     -18.150 -51.180 -47.118  1.00  0.00           H  
ATOM    743 3HD1 LEU A  52     -16.466 -51.305 -47.620  1.00  0.00           H  
ATOM    744 1HD2 LEU A  52     -16.894 -53.087 -50.040  1.00  0.00           H  
ATOM    745 2HD2 LEU A  52     -15.625 -53.322 -48.856  1.00  0.00           H  
ATOM    746 3HD2 LEU A  52     -16.735 -54.628 -49.187  1.00  0.00           H  
ATOM    747  N   THR A  53     -19.926 -54.967 -45.464  1.00  0.00           N  
ATOM    748  CA  THR A  53     -21.241 -55.460 -45.826  1.00  0.00           C  
ATOM    749  C   THR A  53     -22.318 -55.386 -44.755  1.00  0.00           C  
ATOM    750  O   THR A  53     -23.499 -55.385 -45.110  1.00  0.00           O  
ATOM    751  CB  THR A  53     -21.124 -56.915 -46.265  1.00  0.00           C  
ATOM    752  OG1 THR A  53     -20.712 -57.714 -45.173  1.00  0.00           O  
ATOM    753  CG2 THR A  53     -20.099 -57.026 -47.378  1.00  0.00           C  
ATOM    754  H   THR A  53     -19.253 -55.629 -45.083  1.00  0.00           H  
ATOM    755  HA  THR A  53     -21.588 -54.882 -46.667  1.00  0.00           H  
ATOM    756  HB  THR A  53     -22.087 -57.275 -46.604  1.00  0.00           H  
ATOM    757  HG1 THR A  53     -19.792 -57.526 -44.980  1.00  0.00           H  
ATOM    758 1HG2 THR A  53     -20.001 -58.034 -47.662  1.00  0.00           H  
ATOM    759 2HG2 THR A  53     -20.431 -56.444 -48.206  1.00  0.00           H  
ATOM    760 3HG2 THR A  53     -19.131 -56.665 -47.055  1.00  0.00           H  
ATOM    761  N   ASN A  54     -21.955 -55.215 -43.475  1.00  0.00           N  
ATOM    762  CA  ASN A  54     -22.917 -55.225 -42.372  1.00  0.00           C  
ATOM    763  C   ASN A  54     -23.637 -56.578 -42.354  1.00  0.00           C  
ATOM    764  O   ASN A  54     -24.871 -56.672 -42.279  1.00  0.00           O  
ATOM    765  CB  ASN A  54     -23.903 -54.071 -42.492  1.00  0.00           C  
ATOM    766  CG  ASN A  54     -23.205 -52.737 -42.559  1.00  0.00           C  
ATOM    767  OD1 ASN A  54     -22.273 -52.408 -41.803  1.00  0.00           O  
ATOM    768  ND2 ASN A  54     -23.658 -51.922 -43.480  1.00  0.00           N  
ATOM    769  H   ASN A  54     -20.964 -55.205 -43.225  1.00  0.00           H  
ATOM    770  HA  ASN A  54     -22.370 -55.133 -41.432  1.00  0.00           H  
ATOM    771 1HB  ASN A  54     -24.554 -54.185 -43.351  1.00  0.00           H  
ATOM    772 2HB  ASN A  54     -24.543 -54.073 -41.610  1.00  0.00           H  
ATOM    773 1HD2 ASN A  54     -23.248 -51.012 -43.586  1.00  0.00           H  
ATOM    774 2HD2 ASN A  54     -24.410 -52.210 -44.074  1.00  0.00           H  
ATOM    775  N   ARG A  55     -22.821 -57.627 -42.475  1.00  0.00           N  
ATOM    776  CA  ARG A  55     -23.279 -59.017 -42.493  1.00  0.00           C  
ATOM    777  C   ARG A  55     -22.410 -59.885 -41.594  1.00  0.00           C  
ATOM    778  O   ARG A  55     -21.237 -59.558 -41.389  1.00  0.00           O  
ATOM    779  CB  ARG A  55     -23.205 -59.596 -43.911  1.00  0.00           C  
ATOM    780  CG  ARG A  55     -24.084 -58.924 -44.944  1.00  0.00           C  
ATOM    781  CD  ARG A  55     -25.515 -59.185 -44.738  1.00  0.00           C  
ATOM    782  NE  ARG A  55     -26.289 -58.589 -45.781  1.00  0.00           N  
ATOM    783  CZ  ARG A  55     -26.759 -57.333 -45.796  1.00  0.00           C  
ATOM    784  NH1 ARG A  55     -26.551 -56.478 -44.797  1.00  0.00           N  
ATOM    785  NH2 ARG A  55     -27.439 -56.980 -46.864  1.00  0.00           N  
ATOM    786  H   ARG A  55     -21.821 -57.392 -42.511  1.00  0.00           H  
ATOM    787  HA  ARG A  55     -24.306 -59.026 -42.139  1.00  0.00           H  
ATOM    788 1HB  ARG A  55     -22.182 -59.525 -44.265  1.00  0.00           H  
ATOM    789 2HB  ARG A  55     -23.455 -60.654 -43.902  1.00  0.00           H  
ATOM    790 1HG  ARG A  55     -23.931 -57.862 -44.917  1.00  0.00           H  
ATOM    791 2HG  ARG A  55     -23.820 -59.295 -45.930  1.00  0.00           H  
ATOM    792 1HD  ARG A  55     -25.689 -60.263 -44.765  1.00  0.00           H  
ATOM    793 2HD  ARG A  55     -25.851 -58.786 -43.790  1.00  0.00           H  
ATOM    794  HE  ARG A  55     -26.505 -59.146 -46.613  1.00  0.00           H  
ATOM    795 1HH1 ARG A  55     -26.002 -56.744 -43.961  1.00  0.00           H  
ATOM    796 2HH1 ARG A  55     -26.910 -55.542 -44.853  1.00  0.00           H  
ATOM    797 1HH2 ARG A  55     -27.547 -57.689 -47.607  1.00  0.00           H  
ATOM    798 2HH2 ARG A  55     -27.821 -56.053 -46.955  1.00  0.00           H  
ATOM    799  N   PRO A  56     -22.939 -60.947 -40.978  1.00  0.00           N  
ATOM    800  CA  PRO A  56     -22.159 -61.922 -40.261  1.00  0.00           C  
ATOM    801  C   PRO A  56     -21.311 -62.654 -41.268  1.00  0.00           C  
ATOM    802  O   PRO A  56     -21.811 -62.985 -42.351  1.00  0.00           O  
ATOM    803  CB  PRO A  56     -23.218 -62.802 -39.597  1.00  0.00           C  
ATOM    804  CG  PRO A  56     -24.449 -62.659 -40.491  1.00  0.00           C  
ATOM    805  CD  PRO A  56     -24.390 -61.233 -41.026  1.00  0.00           C  
ATOM    806  HA  PRO A  56     -21.524 -61.407 -39.510  1.00  0.00           H  
ATOM    807 1HB  PRO A  56     -22.854 -63.841 -39.545  1.00  0.00           H  
ATOM    808 2HB  PRO A  56     -23.401 -62.474 -38.565  1.00  0.00           H  
ATOM    809 1HG  PRO A  56     -24.417 -63.410 -41.296  1.00  0.00           H  
ATOM    810 2HG  PRO A  56     -25.364 -62.856 -39.909  1.00  0.00           H  
ATOM    811 1HD  PRO A  56     -24.777 -61.241 -42.052  1.00  0.00           H  
ATOM    812 2HD  PRO A  56     -24.945 -60.545 -40.369  1.00  0.00           H  
ATOM    813  N   VAL A  57     -20.078 -62.963 -40.937  1.00  0.00           N  
ATOM    814  CA  VAL A  57     -19.203 -63.702 -41.834  1.00  0.00           C  
ATOM    815  C   VAL A  57     -18.577 -64.911 -41.162  1.00  0.00           C  
ATOM    816  O   VAL A  57     -18.014 -64.793 -40.072  1.00  0.00           O  
ATOM    817  CB  VAL A  57     -18.120 -62.761 -42.407  1.00  0.00           C  
ATOM    818  CG1 VAL A  57     -17.171 -63.519 -43.249  1.00  0.00           C  
ATOM    819  CG2 VAL A  57     -18.792 -61.685 -43.281  1.00  0.00           C  
ATOM    820  H   VAL A  57     -19.725 -62.678 -40.029  1.00  0.00           H  
ATOM    821  HA  VAL A  57     -19.801 -64.065 -42.674  1.00  0.00           H  
ATOM    822  HB  VAL A  57     -17.561 -62.294 -41.595  1.00  0.00           H  
ATOM    823 1HG1 VAL A  57     -16.435 -62.826 -43.651  1.00  0.00           H  
ATOM    824 2HG1 VAL A  57     -16.660 -64.281 -42.659  1.00  0.00           H  
ATOM    825 3HG1 VAL A  57     -17.715 -63.991 -44.049  1.00  0.00           H  
ATOM    826 1HG2 VAL A  57     -18.031 -61.040 -43.693  1.00  0.00           H  
ATOM    827 2HG2 VAL A  57     -19.332 -62.164 -44.084  1.00  0.00           H  
ATOM    828 3HG2 VAL A  57     -19.486 -61.097 -42.694  1.00  0.00           H  
ATOM    829  N   ARG A  58     -18.658 -66.074 -41.812  1.00  0.00           N  
ATOM    830  CA  ARG A  58     -18.049 -67.264 -41.232  1.00  0.00           C  
ATOM    831  C   ARG A  58     -16.770 -67.657 -41.962  1.00  0.00           C  
ATOM    832  O   ARG A  58     -16.763 -67.885 -43.173  1.00  0.00           O  
ATOM    833  CB  ARG A  58     -19.008 -68.448 -41.214  1.00  0.00           C  
ATOM    834  CG  ARG A  58     -18.411 -69.697 -40.558  1.00  0.00           C  
ATOM    835  CD  ARG A  58     -19.344 -70.852 -40.469  1.00  0.00           C  
ATOM    836  NE  ARG A  58     -18.710 -71.923 -39.693  1.00  0.00           N  
ATOM    837  CZ  ARG A  58     -17.940 -72.934 -40.179  1.00  0.00           C  
ATOM    838  NH1 ARG A  58     -17.709 -73.114 -41.457  1.00  0.00           N  
ATOM    839  NH2 ARG A  58     -17.369 -73.786 -39.348  1.00  0.00           N  
ATOM    840  H   ARG A  58     -19.131 -66.114 -42.725  1.00  0.00           H  
ATOM    841  HA  ARG A  58     -17.789 -67.045 -40.196  1.00  0.00           H  
ATOM    842 1HB  ARG A  58     -19.909 -68.178 -40.669  1.00  0.00           H  
ATOM    843 2HB  ARG A  58     -19.302 -68.706 -42.216  1.00  0.00           H  
ATOM    844 1HG  ARG A  58     -17.552 -70.034 -41.146  1.00  0.00           H  
ATOM    845 2HG  ARG A  58     -18.079 -69.452 -39.551  1.00  0.00           H  
ATOM    846 1HD  ARG A  58     -20.260 -70.553 -39.961  1.00  0.00           H  
ATOM    847 2HD  ARG A  58     -19.581 -71.224 -41.469  1.00  0.00           H  
ATOM    848  HE  ARG A  58     -18.819 -71.877 -38.689  1.00  0.00           H  
ATOM    849 1HH1 ARG A  58     -18.112 -72.513 -42.194  1.00  0.00           H  
ATOM    850 2HH1 ARG A  58     -17.095 -73.897 -41.713  1.00  0.00           H  
ATOM    851 1HH2 ARG A  58     -17.500 -73.704 -38.350  1.00  0.00           H  
ATOM    852 2HH2 ARG A  58     -16.754 -74.508 -39.751  1.00  0.00           H  
ATOM    853  N   LEU A  59     -15.671 -67.714 -41.225  1.00  0.00           N  
ATOM    854  CA  LEU A  59     -14.395 -68.095 -41.814  1.00  0.00           C  
ATOM    855  C   LEU A  59     -14.018 -69.538 -41.520  1.00  0.00           C  
ATOM    856  O   LEU A  59     -13.854 -69.923 -40.359  1.00  0.00           O  
ATOM    857  CB  LEU A  59     -13.280 -67.173 -41.321  1.00  0.00           C  
ATOM    858  CG  LEU A  59     -11.847 -67.570 -41.752  1.00  0.00           C  
ATOM    859  CD1 LEU A  59     -11.685 -67.522 -43.231  1.00  0.00           C  
ATOM    860  CD2 LEU A  59     -10.882 -66.616 -41.148  1.00  0.00           C  
ATOM    861  H   LEU A  59     -15.725 -67.498 -40.238  1.00  0.00           H  
ATOM    862  HA  LEU A  59     -14.481 -67.987 -42.894  1.00  0.00           H  
ATOM    863 1HB  LEU A  59     -13.478 -66.175 -41.692  1.00  0.00           H  
ATOM    864 2HB  LEU A  59     -13.306 -67.151 -40.232  1.00  0.00           H  
ATOM    865  HG  LEU A  59     -11.632 -68.585 -41.414  1.00  0.00           H  
ATOM    866 1HD1 LEU A  59     -10.688 -67.806 -43.437  1.00  0.00           H  
ATOM    867 2HD1 LEU A  59     -12.357 -68.203 -43.739  1.00  0.00           H  
ATOM    868 3HD1 LEU A  59     -11.854 -66.523 -43.559  1.00  0.00           H  
ATOM    869 1HD2 LEU A  59      -9.861 -66.888 -41.438  1.00  0.00           H  
ATOM    870 2HD2 LEU A  59     -11.114 -65.625 -41.507  1.00  0.00           H  
ATOM    871 3HD2 LEU A  59     -10.974 -66.650 -40.065  1.00  0.00           H  
ATOM    872  N   GLN A  60     -13.858 -70.330 -42.577  1.00  0.00           N  
ATOM    873  CA  GLN A  60     -13.498 -71.733 -42.443  1.00  0.00           C  
ATOM    874  C   GLN A  60     -12.116 -72.036 -42.986  1.00  0.00           C  
ATOM    875  O   GLN A  60     -11.874 -71.912 -44.190  1.00  0.00           O  
ATOM    876  CB  GLN A  60     -14.500 -72.620 -43.185  1.00  0.00           C  
ATOM    877  CG  GLN A  60     -14.160 -74.158 -43.185  1.00  0.00           C  
ATOM    878  CD  GLN A  60     -14.269 -74.840 -41.807  1.00  0.00           C  
ATOM    879  OE1 GLN A  60     -15.373 -74.881 -41.209  1.00  0.00           O  
ATOM    880  NE2 GLN A  60     -13.138 -75.379 -41.303  1.00  0.00           N  
ATOM    881  H   GLN A  60     -14.014 -69.952 -43.517  1.00  0.00           H  
ATOM    882  HA  GLN A  60     -13.506 -71.992 -41.385  1.00  0.00           H  
ATOM    883 1HB  GLN A  60     -15.477 -72.477 -42.760  1.00  0.00           H  
ATOM    884 2HB  GLN A  60     -14.559 -72.292 -44.226  1.00  0.00           H  
ATOM    885 1HG  GLN A  60     -14.861 -74.654 -43.853  1.00  0.00           H  
ATOM    886 2HG  GLN A  60     -13.141 -74.310 -43.554  1.00  0.00           H  
ATOM    887 1HE2 GLN A  60     -13.149 -75.841 -40.414  1.00  0.00           H  
ATOM    888 2HE2 GLN A  60     -12.236 -75.339 -41.827  1.00  0.00           H  
ATOM    889  N   CYS A  61     -11.224 -72.447 -42.102  1.00  0.00           N  
ATOM    890  CA  CYS A  61      -9.868 -72.803 -42.490  1.00  0.00           C  
ATOM    891  C   CYS A  61      -9.601 -74.223 -42.010  1.00  0.00           C  
ATOM    892  O   CYS A  61     -10.278 -75.161 -42.447  1.00  0.00           O  
ATOM    893  OXT CYS A  61      -8.920 -74.388 -40.998  1.00  0.00           O  
ATOM    894  CB  CYS A  61      -8.849 -71.830 -41.904  1.00  0.00           C  
ATOM    895  SG  CYS A  61      -9.062 -70.099 -42.444  1.00  0.00           S  
ATOM    896  H   CYS A  61     -11.500 -72.511 -41.129  1.00  0.00           H  
ATOM    897  HA  CYS A  61      -9.782 -72.789 -43.575  1.00  0.00           H  
ATOM    898 1HB  CYS A  61      -8.901 -71.854 -40.818  1.00  0.00           H  
ATOM    899 2HB  CYS A  61      -7.846 -72.152 -42.191  1.00  0.00           H  
TER                                                                             
ATOM    901  N   PRO B  62     -11.582 -63.104 -22.216  1.00  0.00           N  
ATOM    902  CA  PRO B  62     -11.024 -62.493 -23.395  1.00  0.00           C  
ATOM    903  C   PRO B  62     -11.985 -62.400 -24.534  1.00  0.00           C  
ATOM    904  O   PRO B  62     -12.975 -63.132 -24.586  1.00  0.00           O  
ATOM    905  CB  PRO B  62      -9.859 -63.428 -23.734  1.00  0.00           C  
ATOM    906  CG  PRO B  62     -10.348 -64.780 -23.337  1.00  0.00           C  
ATOM    907  CD  PRO B  62     -11.160 -64.533 -22.093  1.00  0.00           C  
ATOM    908  HA  PRO B  62     -10.638 -61.494 -23.137  1.00  0.00           H  
ATOM    909 1HB  PRO B  62      -9.620 -63.359 -24.806  1.00  0.00           H  
ATOM    910 2HB  PRO B  62      -8.958 -63.122 -23.183  1.00  0.00           H  
ATOM    911 1HG  PRO B  62     -10.941 -65.223 -24.149  1.00  0.00           H  
ATOM    912 2HG  PRO B  62      -9.497 -65.454 -23.160  1.00  0.00           H  
ATOM    913 1HD  PRO B  62     -12.033 -65.202 -22.086  1.00  0.00           H  
ATOM    914 2HD  PRO B  62     -10.533 -64.704 -21.205  1.00  0.00           H  
ATOM    915 1H   PRO B  62     -12.544 -63.058 -22.358  1.00  0.00           H  
ATOM    916 2H   PRO B  62     -11.286 -62.613 -21.417  1.00  0.00           H  
ATOM    917  N   CYS B  63     -11.656 -61.493 -25.458  1.00  0.00           N  
ATOM    918  CA  CYS B  63     -12.409 -61.236 -26.677  1.00  0.00           C  
ATOM    919  C   CYS B  63     -11.585 -61.365 -27.981  1.00  0.00           C  
ATOM    920  O   CYS B  63     -11.188 -60.352 -28.576  1.00  0.00           O  
ATOM    921  CB  CYS B  63     -13.030 -59.857 -26.617  1.00  0.00           C  
ATOM    922  SG  CYS B  63     -14.256 -59.696 -25.323  1.00  0.00           S  
ATOM    923  H   CYS B  63     -10.830 -60.934 -25.290  1.00  0.00           H  
ATOM    924  HA  CYS B  63     -13.225 -61.963 -26.720  1.00  0.00           H  
ATOM    925 1HB  CYS B  63     -12.252 -59.113 -26.441  1.00  0.00           H  
ATOM    926 2HB  CYS B  63     -13.494 -59.629 -27.572  1.00  0.00           H  
ATOM    927  N   PRO B  64     -11.254 -62.591 -28.414  1.00  0.00           N  
ATOM    928  CA  PRO B  64     -10.554 -62.981 -29.624  1.00  0.00           C  
ATOM    929  C   PRO B  64     -11.269 -62.551 -30.892  1.00  0.00           C  
ATOM    930  O   PRO B  64     -12.476 -62.280 -30.878  1.00  0.00           O  
ATOM    931  CB  PRO B  64     -10.566 -64.514 -29.572  1.00  0.00           C  
ATOM    932  CG  PRO B  64     -10.721 -64.859 -28.146  1.00  0.00           C  
ATOM    933  CD  PRO B  64     -11.556 -63.779 -27.560  1.00  0.00           C  
ATOM    934  HA  PRO B  64      -9.528 -62.595 -29.596  1.00  0.00           H  
ATOM    935 1HB  PRO B  64     -11.382 -64.900 -30.206  1.00  0.00           H  
ATOM    936 2HB  PRO B  64      -9.629 -64.907 -29.998  1.00  0.00           H  
ATOM    937 1HG  PRO B  64     -11.201 -65.848 -28.049  1.00  0.00           H  
ATOM    938 2HG  PRO B  64      -9.739 -64.937 -27.666  1.00  0.00           H  
ATOM    939 1HD  PRO B  64     -12.604 -64.035 -27.537  1.00  0.00           H  
ATOM    940 2HD  PRO B  64     -11.148 -63.687 -26.601  1.00  0.00           H  
ATOM    941  N   TYR B  65     -10.533 -62.493 -31.999  1.00  0.00           N  
ATOM    942  CA  TYR B  65     -11.204 -62.164 -33.233  1.00  0.00           C  
ATOM    943  C   TYR B  65     -12.350 -63.155 -33.456  1.00  0.00           C  
ATOM    944  O   TYR B  65     -12.174 -64.366 -33.323  1.00  0.00           O  
ATOM    945  CB  TYR B  65     -10.235 -62.104 -34.404  1.00  0.00           C  
ATOM    946  CG  TYR B  65     -10.938 -61.945 -35.710  1.00  0.00           C  
ATOM    947  CD1 TYR B  65     -11.850 -60.902 -35.927  1.00  0.00           C  
ATOM    948  CD2 TYR B  65     -10.661 -62.856 -36.717  1.00  0.00           C  
ATOM    949  CE1 TYR B  65     -12.480 -60.814 -37.141  1.00  0.00           C  
ATOM    950  CE2 TYR B  65     -11.280 -62.755 -37.925  1.00  0.00           C  
ATOM    951  CZ  TYR B  65     -12.178 -61.760 -38.147  1.00  0.00           C  
ATOM    952  OH  TYR B  65     -12.777 -61.691 -39.360  1.00  0.00           O  
ATOM    953  H   TYR B  65      -9.544 -62.689 -31.986  1.00  0.00           H  
ATOM    954  HA  TYR B  65     -11.644 -61.178 -33.133  1.00  0.00           H  
ATOM    955 1HB  TYR B  65      -9.550 -61.257 -34.277  1.00  0.00           H  
ATOM    956 2HB  TYR B  65      -9.634 -63.012 -34.440  1.00  0.00           H  
ATOM    957  HD1 TYR B  65     -12.073 -60.172 -35.151  1.00  0.00           H  
ATOM    958  HD2 TYR B  65      -9.942 -63.661 -36.544  1.00  0.00           H  
ATOM    959  HE1 TYR B  65     -13.200 -60.018 -37.321  1.00  0.00           H  
ATOM    960  HE2 TYR B  65     -11.058 -63.471 -38.714  1.00  0.00           H  
ATOM    961  HH  TYR B  65     -12.437 -62.400 -39.907  1.00  0.00           H  
ATOM    962  N   ILE B  66     -13.518 -62.571 -33.762  1.00  0.00           N  
ATOM    963  CA  ILE B  66     -14.862 -63.133 -33.991  1.00  0.00           C  
ATOM    964  C   ILE B  66     -15.541 -63.811 -32.784  1.00  0.00           C  
ATOM    965  O   ILE B  66     -16.617 -64.410 -32.926  1.00  0.00           O  
ATOM    966  CB  ILE B  66     -15.021 -64.093 -35.220  1.00  0.00           C  
ATOM    967  CG1 ILE B  66     -14.158 -65.386 -35.142  1.00  0.00           C  
ATOM    968  CG2 ILE B  66     -14.700 -63.332 -36.416  1.00  0.00           C  
ATOM    969  CD1 ILE B  66     -14.506 -66.456 -36.173  1.00  0.00           C  
ATOM    970  H   ILE B  66     -13.461 -61.570 -33.842  1.00  0.00           H  
ATOM    971  HA  ILE B  66     -15.507 -62.292 -34.256  1.00  0.00           H  
ATOM    972  HB  ILE B  66     -16.061 -64.411 -35.286  1.00  0.00           H  
ATOM    973 1HG1 ILE B  66     -13.122 -65.138 -35.319  1.00  0.00           H  
ATOM    974 2HG1 ILE B  66     -14.261 -65.816 -34.145  1.00  0.00           H  
ATOM    975 1HG2 ILE B  66     -14.837 -63.917 -37.312  1.00  0.00           H  
ATOM    976 2HG2 ILE B  66     -15.332 -62.450 -36.476  1.00  0.00           H  
ATOM    977 3HG2 ILE B  66     -13.696 -63.059 -36.321  1.00  0.00           H  
ATOM    978 1HD1 ILE B  66     -13.847 -67.312 -36.030  1.00  0.00           H  
ATOM    979 2HD1 ILE B  66     -15.541 -66.767 -36.032  1.00  0.00           H  
ATOM    980 3HD1 ILE B  66     -14.377 -66.082 -37.181  1.00  0.00           H  
ATOM    981  N   TRP B  67     -15.011 -63.636 -31.579  1.00  0.00           N  
ATOM    982  CA  TRP B  67     -15.725 -64.178 -30.426  1.00  0.00           C  
ATOM    983  C   TRP B  67     -16.835 -63.226 -29.945  1.00  0.00           C  
ATOM    984  O   TRP B  67     -16.633 -62.402 -29.055  1.00  0.00           O  
ATOM    985  CB  TRP B  67     -14.722 -64.406 -29.308  1.00  0.00           C  
ATOM    986  CG  TRP B  67     -15.261 -65.092 -28.124  1.00  0.00           C  
ATOM    987  CD1 TRP B  67     -15.619 -64.520 -26.946  1.00  0.00           C  
ATOM    988  CD2 TRP B  67     -15.506 -66.502 -27.977  1.00  0.00           C  
ATOM    989  NE1 TRP B  67     -16.069 -65.475 -26.078  1.00  0.00           N  
ATOM    990  CE2 TRP B  67     -16.006 -66.695 -26.690  1.00  0.00           C  
ATOM    991  CE3 TRP B  67     -15.338 -67.604 -28.821  1.00  0.00           C  
ATOM    992  CZ2 TRP B  67     -16.349 -67.947 -26.219  1.00  0.00           C  
ATOM    993  CZ3 TRP B  67     -15.681 -68.861 -28.349  1.00  0.00           C  
ATOM    994  CH2 TRP B  67     -16.173 -69.028 -27.081  1.00  0.00           C  
ATOM    995  H   TRP B  67     -14.126 -63.142 -31.457  1.00  0.00           H  
ATOM    996  HA  TRP B  67     -16.187 -65.119 -30.725  1.00  0.00           H  
ATOM    997 1HB  TRP B  67     -13.884 -64.981 -29.693  1.00  0.00           H  
ATOM    998 2HB  TRP B  67     -14.331 -63.435 -28.997  1.00  0.00           H  
ATOM    999  HD1 TRP B  67     -15.555 -63.456 -26.729  1.00  0.00           H  
ATOM   1000  HE1 TRP B  67     -16.391 -65.298 -25.137  1.00  0.00           H  
ATOM   1001  HE3 TRP B  67     -14.947 -67.479 -29.830  1.00  0.00           H  
ATOM   1002  HZ2 TRP B  67     -16.740 -68.100 -25.214  1.00  0.00           H  
ATOM   1003  HZ3 TRP B  67     -15.549 -69.714 -29.012  1.00  0.00           H  
ATOM   1004  HH2 TRP B  67     -16.431 -70.030 -26.740  1.00  0.00           H  
ATOM   1005  N   SER B  68     -17.998 -63.328 -30.570  1.00  0.00           N  
ATOM   1006  CA  SER B  68     -19.160 -62.474 -30.245  1.00  0.00           C  
ATOM   1007  C   SER B  68     -18.859 -60.990 -30.177  1.00  0.00           C  
ATOM   1008  O   SER B  68     -19.188 -60.311 -29.194  1.00  0.00           O  
ATOM   1009  CB  SER B  68     -19.791 -62.932 -28.940  1.00  0.00           C  
ATOM   1010  OG  SER B  68     -20.268 -64.254 -29.039  1.00  0.00           O  
ATOM   1011  H   SER B  68     -18.040 -64.011 -31.327  1.00  0.00           H  
ATOM   1012  HA  SER B  68     -19.890 -62.609 -31.044  1.00  0.00           H  
ATOM   1013 1HB  SER B  68     -19.056 -62.866 -28.135  1.00  0.00           H  
ATOM   1014 2HB  SER B  68     -20.614 -62.268 -28.683  1.00  0.00           H  
ATOM   1015  HG  SER B  68     -20.628 -64.469 -28.176  1.00  0.00           H  
ATOM   1016  N   LEU B  69     -18.260 -60.490 -31.241  1.00  0.00           N  
ATOM   1017  CA  LEU B  69     -17.888 -59.105 -31.306  1.00  0.00           C  
ATOM   1018  C   LEU B  69     -19.105 -58.359 -31.835  1.00  0.00           C  
ATOM   1019  O   LEU B  69     -19.627 -58.620 -32.934  1.00  0.00           O  
ATOM   1020  CB  LEU B  69     -16.638 -58.958 -32.193  1.00  0.00           C  
ATOM   1021  CG  LEU B  69     -15.370 -59.783 -31.727  1.00  0.00           C  
ATOM   1022  CD1 LEU B  69     -14.283 -59.586 -32.655  1.00  0.00           C  
ATOM   1023  CD2 LEU B  69     -14.902 -59.357 -30.384  1.00  0.00           C  
ATOM   1024  H   LEU B  69     -18.042 -61.108 -32.010  1.00  0.00           H  
ATOM   1025  HA  LEU B  69     -17.656 -58.736 -30.308  1.00  0.00           H  
ATOM   1026 1HB  LEU B  69     -16.893 -59.294 -33.190  1.00  0.00           H  
ATOM   1027 2HB  LEU B  69     -16.362 -57.924 -32.251  1.00  0.00           H  
ATOM   1028  HG  LEU B  69     -15.623 -60.840 -31.705  1.00  0.00           H  
ATOM   1029 1HD1 LEU B  69     -13.442 -60.162 -32.307  1.00  0.00           H  
ATOM   1030 2HD1 LEU B  69     -14.567 -59.891 -33.651  1.00  0.00           H  
ATOM   1031 3HD1 LEU B  69     -14.033 -58.547 -32.626  1.00  0.00           H  
ATOM   1032 1HD2 LEU B  69     -14.026 -59.949 -30.090  1.00  0.00           H  
ATOM   1033 2HD2 LEU B  69     -14.643 -58.299 -30.393  1.00  0.00           H  
ATOM   1034 3HD2 LEU B  69     -15.669 -59.531 -29.715  1.00  0.00           H  
ATOM   1035  N   ASP B  70     -19.576 -57.468 -30.982  1.00  0.00           N  
ATOM   1036  CA  ASP B  70     -20.818 -56.731 -31.147  1.00  0.00           C  
ATOM   1037  C   ASP B  70     -20.865 -55.833 -32.385  1.00  0.00           C  
ATOM   1038  O   ASP B  70     -21.767 -55.971 -33.213  1.00  0.00           O  
ATOM   1039  CB  ASP B  70     -21.069 -55.923 -29.855  1.00  0.00           C  
ATOM   1040  CG  ASP B  70     -22.432 -55.230 -29.758  1.00  0.00           C  
ATOM   1041  OD1 ASP B  70     -23.418 -55.895 -29.948  1.00  0.00           O  
ATOM   1042  OD2 ASP B  70     -22.476 -54.068 -29.414  1.00  0.00           O  
ATOM   1043  H   ASP B  70     -19.045 -57.322 -30.119  1.00  0.00           H  
ATOM   1044  HA  ASP B  70     -21.629 -57.456 -31.224  1.00  0.00           H  
ATOM   1045 1HB  ASP B  70     -20.959 -56.591 -28.997  1.00  0.00           H  
ATOM   1046 2HB  ASP B  70     -20.291 -55.164 -29.757  1.00  0.00           H  
ATOM   1047  N   THR B  71     -19.896 -54.923 -32.514  1.00  0.00           N  
ATOM   1048  CA  THR B  71     -19.911 -53.927 -33.584  1.00  0.00           C  
ATOM   1049  C   THR B  71     -18.799 -54.084 -34.588  1.00  0.00           C  
ATOM   1050  O   THR B  71     -17.801 -54.740 -34.304  1.00  0.00           O  
ATOM   1051  CB  THR B  71     -19.797 -52.521 -32.978  1.00  0.00           C  
ATOM   1052  OG1 THR B  71     -18.516 -52.396 -32.283  1.00  0.00           O  
ATOM   1053  CG2 THR B  71     -20.931 -52.278 -32.012  1.00  0.00           C  
ATOM   1054  H   THR B  71     -19.163 -54.889 -31.812  1.00  0.00           H  
ATOM   1055  HA  THR B  71     -20.858 -54.006 -34.112  1.00  0.00           H  
ATOM   1056  HB  THR B  71     -19.840 -51.785 -33.776  1.00  0.00           H  
ATOM   1057  HG1 THR B  71     -18.399 -51.468 -32.017  1.00  0.00           H  
ATOM   1058 1HG2 THR B  71     -20.847 -51.278 -31.593  1.00  0.00           H  
ATOM   1059 2HG2 THR B  71     -21.882 -52.372 -32.538  1.00  0.00           H  
ATOM   1060 3HG2 THR B  71     -20.895 -53.004 -31.206  1.00  0.00           H  
ATOM   1061  N   GLN B  72     -18.903 -53.405 -35.737  1.00  0.00           N  
ATOM   1062  CA  GLN B  72     -17.809 -53.496 -36.698  1.00  0.00           C  
ATOM   1063  C   GLN B  72     -16.511 -52.995 -36.018  1.00  0.00           C  
ATOM   1064  O   GLN B  72     -15.465 -53.645 -36.131  1.00  0.00           O  
ATOM   1065  CB  GLN B  72     -18.168 -52.612 -37.903  1.00  0.00           C  
ATOM   1066  CG  GLN B  72     -19.413 -53.084 -38.742  1.00  0.00           C  
ATOM   1067  CD  GLN B  72     -20.786 -52.576 -38.175  1.00  0.00           C  
ATOM   1068  OE1 GLN B  72     -20.911 -52.336 -36.964  1.00  0.00           O  
ATOM   1069  NE2 GLN B  72     -21.801 -52.431 -39.015  1.00  0.00           N  
ATOM   1070  H   GLN B  72     -19.728 -52.862 -35.952  1.00  0.00           H  
ATOM   1071  HA  GLN B  72     -17.660 -54.543 -36.956  1.00  0.00           H  
ATOM   1072 1HB  GLN B  72     -18.392 -51.603 -37.545  1.00  0.00           H  
ATOM   1073 2HB  GLN B  72     -17.322 -52.511 -38.541  1.00  0.00           H  
ATOM   1074 1HG  GLN B  72     -19.316 -52.680 -39.754  1.00  0.00           H  
ATOM   1075 2HG  GLN B  72     -19.431 -54.173 -38.773  1.00  0.00           H  
ATOM   1076 1HE2 GLN B  72     -22.686 -52.116 -38.679  1.00  0.00           H  
ATOM   1077 2HE2 GLN B  72     -21.706 -52.621 -40.009  1.00  0.00           H  
ATOM   1078  N   TYR B  73     -16.610 -51.918 -35.207  1.00  0.00           N  
ATOM   1079  CA  TYR B  73     -15.497 -51.423 -34.379  1.00  0.00           C  
ATOM   1080  C   TYR B  73     -14.899 -52.560 -33.538  1.00  0.00           C  
ATOM   1081  O   TYR B  73     -13.678 -52.677 -33.452  1.00  0.00           O  
ATOM   1082  CB  TYR B  73     -15.902 -50.270 -33.448  1.00  0.00           C  
ATOM   1083  CG  TYR B  73     -14.809 -49.873 -32.515  1.00  0.00           C  
ATOM   1084  CD1 TYR B  73     -13.760 -49.087 -32.966  1.00  0.00           C  
ATOM   1085  CD2 TYR B  73     -14.843 -50.298 -31.205  1.00  0.00           C  
ATOM   1086  CE1 TYR B  73     -12.745 -48.741 -32.108  1.00  0.00           C  
ATOM   1087  CE2 TYR B  73     -13.837 -49.950 -30.358  1.00  0.00           C  
ATOM   1088  CZ  TYR B  73     -12.784 -49.175 -30.806  1.00  0.00           C  
ATOM   1089  OH  TYR B  73     -11.769 -48.846 -29.943  1.00  0.00           O  
ATOM   1090  H   TYR B  73     -17.470 -51.374 -35.203  1.00  0.00           H  
ATOM   1091  HA  TYR B  73     -14.722 -51.051 -35.043  1.00  0.00           H  
ATOM   1092 1HB  TYR B  73     -16.146 -49.395 -34.018  1.00  0.00           H  
ATOM   1093 2HB  TYR B  73     -16.769 -50.543 -32.871  1.00  0.00           H  
ATOM   1094  HD1 TYR B  73     -13.737 -48.754 -33.998  1.00  0.00           H  
ATOM   1095  HD2 TYR B  73     -15.667 -50.915 -30.846  1.00  0.00           H  
ATOM   1096  HE1 TYR B  73     -11.917 -48.133 -32.442  1.00  0.00           H  
ATOM   1097  HE2 TYR B  73     -13.860 -50.289 -29.325  1.00  0.00           H  
ATOM   1098  HH  TYR B  73     -11.195 -48.145 -30.340  1.00  0.00           H  
ATOM   1099  N   SER B  74     -15.761 -53.375 -32.890  1.00  0.00           N  
ATOM   1100  CA  SER B  74     -15.324 -54.491 -32.028  1.00  0.00           C  
ATOM   1101  C   SER B  74     -14.438 -55.475 -32.821  1.00  0.00           C  
ATOM   1102  O   SER B  74     -13.418 -55.942 -32.312  1.00  0.00           O  
ATOM   1103  CB  SER B  74     -16.528 -55.194 -31.441  1.00  0.00           C  
ATOM   1104  OG  SER B  74     -17.243 -54.322 -30.601  1.00  0.00           O  
ATOM   1105  H   SER B  74     -16.758 -53.197 -32.983  1.00  0.00           H  
ATOM   1106  HA  SER B  74     -14.755 -54.095 -31.186  1.00  0.00           H  
ATOM   1107 1HB  SER B  74     -17.162 -55.584 -32.210  1.00  0.00           H  
ATOM   1108 2HB  SER B  74     -16.185 -56.043 -30.851  1.00  0.00           H  
ATOM   1109  HG  SER B  74     -17.617 -53.624 -31.172  1.00  0.00           H  
ATOM   1110  N   LYS B  75     -14.822 -55.759 -34.081  1.00  0.00           N  
ATOM   1111  CA  LYS B  75     -14.033 -56.652 -34.963  1.00  0.00           C  
ATOM   1112  C   LYS B  75     -12.695 -56.003 -35.341  1.00  0.00           C  
ATOM   1113  O   LYS B  75     -11.639 -56.646 -35.316  1.00  0.00           O  
ATOM   1114  CB  LYS B  75     -14.833 -57.041 -36.187  1.00  0.00           C  
ATOM   1115  CG  LYS B  75     -16.033 -57.943 -35.901  1.00  0.00           C  
ATOM   1116  CD  LYS B  75     -16.731 -58.404 -37.193  1.00  0.00           C  
ATOM   1117  CE  LYS B  75     -17.886 -59.380 -36.906  1.00  0.00           C  
ATOM   1118  NZ  LYS B  75     -19.085 -58.702 -36.292  1.00  0.00           N  
ATOM   1119  H   LYS B  75     -15.694 -55.341 -34.416  1.00  0.00           H  
ATOM   1120  HA  LYS B  75     -13.807 -57.563 -34.446  1.00  0.00           H  
ATOM   1121 1HB  LYS B  75     -15.143 -56.157 -36.750  1.00  0.00           H  
ATOM   1122 2HB  LYS B  75     -14.187 -57.622 -36.786  1.00  0.00           H  
ATOM   1123 1HG  LYS B  75     -15.694 -58.819 -35.366  1.00  0.00           H  
ATOM   1124 2HG  LYS B  75     -16.739 -57.400 -35.270  1.00  0.00           H  
ATOM   1125 1HD  LYS B  75     -17.121 -57.535 -37.733  1.00  0.00           H  
ATOM   1126 2HD  LYS B  75     -16.011 -58.912 -37.837  1.00  0.00           H  
ATOM   1127 1HE  LYS B  75     -18.190 -59.852 -37.840  1.00  0.00           H  
ATOM   1128 2HE  LYS B  75     -17.532 -60.151 -36.220  1.00  0.00           H  
ATOM   1129 1HZ  LYS B  75     -19.812 -59.380 -36.120  1.00  0.00           H  
ATOM   1130 2HZ  LYS B  75     -18.837 -58.267 -35.404  1.00  0.00           H  
ATOM   1131 3HZ  LYS B  75     -19.434 -57.995 -36.925  1.00  0.00           H  
ATOM   1132  N   VAL B  76     -12.728 -54.713 -35.636  1.00  0.00           N  
ATOM   1133  CA  VAL B  76     -11.513 -53.989 -35.992  1.00  0.00           C  
ATOM   1134  C   VAL B  76     -10.543 -53.932 -34.813  1.00  0.00           C  
ATOM   1135  O   VAL B  76      -9.338 -54.156 -34.959  1.00  0.00           O  
ATOM   1136  CB  VAL B  76     -11.896 -52.581 -36.469  1.00  0.00           C  
ATOM   1137  CG1 VAL B  76     -10.679 -51.702 -36.649  1.00  0.00           C  
ATOM   1138  CG2 VAL B  76     -12.633 -52.726 -37.784  1.00  0.00           C  
ATOM   1139  H   VAL B  76     -13.630 -54.226 -35.642  1.00  0.00           H  
ATOM   1140  HA  VAL B  76     -11.031 -54.517 -36.817  1.00  0.00           H  
ATOM   1141  HB  VAL B  76     -12.544 -52.115 -35.731  1.00  0.00           H  
ATOM   1142 1HG1 VAL B  76     -10.983 -50.717 -37.001  1.00  0.00           H  
ATOM   1143 2HG1 VAL B  76     -10.146 -51.591 -35.709  1.00  0.00           H  
ATOM   1144 3HG1 VAL B  76     -10.048 -52.162 -37.362  1.00  0.00           H  
ATOM   1145 1HG2 VAL B  76     -12.932 -51.759 -38.113  1.00  0.00           H  
ATOM   1146 2HG2 VAL B  76     -11.978 -53.185 -38.520  1.00  0.00           H  
ATOM   1147 3HG2 VAL B  76     -13.513 -53.345 -37.652  1.00  0.00           H  
ATOM   1148  N   LEU B  77     -11.072 -53.635 -33.648  1.00  0.00           N  
ATOM   1149  CA  LEU B  77     -10.269 -53.533 -32.466  1.00  0.00           C  
ATOM   1150  C   LEU B  77      -9.659 -54.888 -32.122  1.00  0.00           C  
ATOM   1151  O   LEU B  77      -8.485 -54.964 -31.776  1.00  0.00           O  
ATOM   1152  CB  LEU B  77     -11.095 -52.959 -31.318  1.00  0.00           C  
ATOM   1153  CG  LEU B  77     -10.349 -52.736 -30.008  1.00  0.00           C  
ATOM   1154  CD1 LEU B  77      -9.200 -51.735 -30.176  1.00  0.00           C  
ATOM   1155  CD2 LEU B  77     -11.311 -52.249 -28.957  1.00  0.00           C  
ATOM   1156  H   LEU B  77     -12.069 -53.455 -33.584  1.00  0.00           H  
ATOM   1157  HA  LEU B  77      -9.457 -52.837 -32.669  1.00  0.00           H  
ATOM   1158 1HB  LEU B  77     -11.516 -52.005 -31.641  1.00  0.00           H  
ATOM   1159 2HB  LEU B  77     -11.927 -53.639 -31.126  1.00  0.00           H  
ATOM   1160  HG  LEU B  77      -9.933 -53.643 -29.714  1.00  0.00           H  
ATOM   1161 1HD1 LEU B  77      -8.716 -51.630 -29.232  1.00  0.00           H  
ATOM   1162 2HD1 LEU B  77      -8.471 -52.083 -30.901  1.00  0.00           H  
ATOM   1163 3HD1 LEU B  77      -9.599 -50.770 -30.492  1.00  0.00           H  
ATOM   1164 1HD2 LEU B  77     -10.791 -52.108 -28.017  1.00  0.00           H  
ATOM   1165 2HD2 LEU B  77     -11.724 -51.319 -29.261  1.00  0.00           H  
ATOM   1166 3HD2 LEU B  77     -12.111 -52.975 -28.828  1.00  0.00           H  
ATOM   1167  N   ALA B  78     -10.440 -55.977 -32.218  1.00  0.00           N  
ATOM   1168  CA  ALA B  78      -9.835 -57.280 -31.992  1.00  0.00           C  
ATOM   1169  C   ALA B  78      -8.728 -57.540 -32.999  1.00  0.00           C  
ATOM   1170  O   ALA B  78      -7.667 -58.021 -32.594  1.00  0.00           O  
ATOM   1171  CB  ALA B  78     -10.879 -58.383 -32.096  1.00  0.00           C  
ATOM   1172  H   ALA B  78     -11.427 -55.903 -32.450  1.00  0.00           H  
ATOM   1173  HA  ALA B  78      -9.392 -57.279 -30.999  1.00  0.00           H  
ATOM   1174 1HB  ALA B  78     -10.412 -59.346 -31.906  1.00  0.00           H  
ATOM   1175 2HB  ALA B  78     -11.664 -58.215 -31.367  1.00  0.00           H  
ATOM   1176 3HB  ALA B  78     -11.309 -58.373 -33.098  1.00  0.00           H  
ATOM   1177  N   LEU B  79      -8.929 -57.174 -34.303  1.00  0.00           N  
ATOM   1178  CA  LEU B  79      -7.882 -57.373 -35.324  1.00  0.00           C  
ATOM   1179  C   LEU B  79      -6.642 -56.539 -35.009  1.00  0.00           C  
ATOM   1180  O   LEU B  79      -5.506 -57.009 -35.161  1.00  0.00           O  
ATOM   1181  CB  LEU B  79      -8.289 -56.975 -36.746  1.00  0.00           C  
ATOM   1182  CG  LEU B  79      -8.721 -58.037 -37.751  1.00  0.00           C  
ATOM   1183  CD1 LEU B  79      -7.573 -58.992 -38.081  1.00  0.00           C  
ATOM   1184  CD2 LEU B  79      -9.863 -58.776 -37.246  1.00  0.00           C  
ATOM   1185  H   LEU B  79      -9.827 -56.782 -34.595  1.00  0.00           H  
ATOM   1186  HA  LEU B  79      -7.602 -58.424 -35.318  1.00  0.00           H  
ATOM   1187 1HB  LEU B  79      -9.110 -56.266 -36.663  1.00  0.00           H  
ATOM   1188 2HB  LEU B  79      -7.443 -56.463 -37.191  1.00  0.00           H  
ATOM   1189  HG  LEU B  79      -8.966 -57.542 -38.663  1.00  0.00           H  
ATOM   1190 1HD1 LEU B  79      -7.906 -59.710 -38.833  1.00  0.00           H  
ATOM   1191 2HD1 LEU B  79      -6.743 -58.410 -38.480  1.00  0.00           H  
ATOM   1192 3HD1 LEU B  79      -7.244 -59.540 -37.201  1.00  0.00           H  
ATOM   1193 1HD2 LEU B  79     -10.150 -59.508 -37.996  1.00  0.00           H  
ATOM   1194 2HD2 LEU B  79      -9.588 -59.283 -36.327  1.00  0.00           H  
ATOM   1195 3HD2 LEU B  79     -10.691 -58.105 -37.058  1.00  0.00           H  
ATOM   1196  N   TYR B  80      -6.851 -55.312 -34.528  1.00  0.00           N  
ATOM   1197  CA  TYR B  80      -5.729 -54.485 -34.146  1.00  0.00           C  
ATOM   1198  C   TYR B  80      -4.907 -55.201 -33.087  1.00  0.00           C  
ATOM   1199  O   TYR B  80      -3.693 -55.348 -33.209  1.00  0.00           O  
ATOM   1200  CB  TYR B  80      -6.224 -53.132 -33.597  1.00  0.00           C  
ATOM   1201  CG  TYR B  80      -5.111 -52.261 -33.146  1.00  0.00           C  
ATOM   1202  CD1 TYR B  80      -4.469 -51.508 -34.070  1.00  0.00           C  
ATOM   1203  CD2 TYR B  80      -4.699 -52.240 -31.820  1.00  0.00           C  
ATOM   1204  CE1 TYR B  80      -3.402 -50.741 -33.716  1.00  0.00           C  
ATOM   1205  CE2 TYR B  80      -3.627 -51.461 -31.471  1.00  0.00           C  
ATOM   1206  CZ  TYR B  80      -2.973 -50.733 -32.410  1.00  0.00           C  
ATOM   1207  OH  TYR B  80      -1.889 -49.960 -32.055  1.00  0.00           O  
ATOM   1208  H   TYR B  80      -7.797 -54.952 -34.449  1.00  0.00           H  
ATOM   1209  HA  TYR B  80      -5.094 -54.325 -35.014  1.00  0.00           H  
ATOM   1210 1HB  TYR B  80      -6.790 -52.607 -34.369  1.00  0.00           H  
ATOM   1211 2HB  TYR B  80      -6.890 -53.292 -32.756  1.00  0.00           H  
ATOM   1212  HD1 TYR B  80      -4.812 -51.524 -35.088  1.00  0.00           H  
ATOM   1213  HD2 TYR B  80      -5.215 -52.841 -31.064  1.00  0.00           H  
ATOM   1214  HE1 TYR B  80      -2.887 -50.137 -34.460  1.00  0.00           H  
ATOM   1215  HE2 TYR B  80      -3.283 -51.419 -30.460  1.00  0.00           H  
ATOM   1216  HH  TYR B  80      -1.502 -49.572 -32.851  1.00  0.00           H  
ATOM   1217  N   ASN B  81      -5.576 -55.665 -32.023  1.00  0.00           N  
ATOM   1218  CA  ASN B  81      -4.863 -56.360 -30.975  1.00  0.00           C  
ATOM   1219  C   ASN B  81      -4.216 -57.621 -31.514  1.00  0.00           C  
ATOM   1220  O   ASN B  81      -3.073 -57.924 -31.207  1.00  0.00           O  
ATOM   1221  CB  ASN B  81      -5.772 -56.674 -29.802  1.00  0.00           C  
ATOM   1222  CG  ASN B  81      -5.022 -57.265 -28.595  1.00  0.00           C  
ATOM   1223  OD1 ASN B  81      -4.137 -56.644 -27.961  1.00  0.00           O  
ATOM   1224  ND2 ASN B  81      -5.370 -58.485 -28.277  1.00  0.00           N  
ATOM   1225  H   ASN B  81      -6.588 -55.527 -31.959  1.00  0.00           H  
ATOM   1226  HA  ASN B  81      -4.063 -55.708 -30.616  1.00  0.00           H  
ATOM   1227 1HB  ASN B  81      -6.280 -55.762 -29.494  1.00  0.00           H  
ATOM   1228 2HB  ASN B  81      -6.543 -57.377 -30.124  1.00  0.00           H  
ATOM   1229 1HD2 ASN B  81      -4.916 -58.943 -27.520  1.00  0.00           H  
ATOM   1230 2HD2 ASN B  81      -6.075 -58.953 -28.811  1.00  0.00           H  
ATOM   1231  N   GLN B  82      -4.903 -58.338 -32.398  1.00  0.00           N  
ATOM   1232  CA  GLN B  82      -4.361 -59.592 -32.932  1.00  0.00           C  
ATOM   1233  C   GLN B  82      -2.989 -59.351 -33.576  1.00  0.00           C  
ATOM   1234  O   GLN B  82      -2.073 -60.151 -33.405  1.00  0.00           O  
ATOM   1235  CB  GLN B  82      -5.283 -60.234 -33.948  1.00  0.00           C  
ATOM   1236  CG  GLN B  82      -4.764 -61.552 -34.427  1.00  0.00           C  
ATOM   1237  CD  GLN B  82      -5.670 -62.195 -35.357  1.00  0.00           C  
ATOM   1238  OE1 GLN B  82      -6.775 -61.703 -35.602  1.00  0.00           O  
ATOM   1239  NE2 GLN B  82      -5.230 -63.312 -35.890  1.00  0.00           N  
ATOM   1240  H   GLN B  82      -5.842 -58.060 -32.660  1.00  0.00           H  
ATOM   1241  HA  GLN B  82      -4.218 -60.278 -32.098  1.00  0.00           H  
ATOM   1242 1HB  GLN B  82      -6.277 -60.364 -33.518  1.00  0.00           H  
ATOM   1243 2HB  GLN B  82      -5.379 -59.579 -34.813  1.00  0.00           H  
ATOM   1244 1HG  GLN B  82      -3.819 -61.398 -34.950  1.00  0.00           H  
ATOM   1245 2HG  GLN B  82      -4.614 -62.211 -33.573  1.00  0.00           H  
ATOM   1246 1HE2 GLN B  82      -5.806 -63.820 -36.556  1.00  0.00           H  
ATOM   1247 2HE2 GLN B  82      -4.328 -63.666 -35.659  1.00  0.00           H  
ATOM   1248  N   HIS B  83      -2.845 -58.208 -34.264  1.00  0.00           N  
ATOM   1249  CA  HIS B  83      -1.602 -57.805 -34.953  1.00  0.00           C  
ATOM   1250  C   HIS B  83      -0.629 -57.010 -34.067  1.00  0.00           C  
ATOM   1251  O   HIS B  83       0.433 -56.601 -34.507  1.00  0.00           O  
ATOM   1252  CB  HIS B  83      -1.950 -57.016 -36.219  1.00  0.00           C  
ATOM   1253  CG  HIS B  83      -2.586 -57.887 -37.322  1.00  0.00           C  
ATOM   1254  ND1 HIS B  83      -1.862 -58.834 -38.035  1.00  0.00           N  
ATOM   1255  CD2 HIS B  83      -3.849 -57.951 -37.809  1.00  0.00           C  
ATOM   1256  CE1 HIS B  83      -2.658 -59.429 -38.906  1.00  0.00           C  
ATOM   1257  NE2 HIS B  83      -3.859 -58.917 -38.788  1.00  0.00           N  
ATOM   1258  H   HIS B  83      -3.661 -57.600 -34.357  1.00  0.00           H  
ATOM   1259  HA  HIS B  83      -1.091 -58.691 -35.309  1.00  0.00           H  
ATOM   1260 1HB  HIS B  83      -2.660 -56.231 -35.949  1.00  0.00           H  
ATOM   1261 2HB  HIS B  83      -1.063 -56.530 -36.621  1.00  0.00           H  
ATOM   1262  HD2 HIS B  83      -4.698 -57.356 -37.489  1.00  0.00           H  
ATOM   1263  HE1 HIS B  83      -2.370 -60.216 -39.604  1.00  0.00           H  
ATOM   1264  HE2 HIS B  83      -4.670 -59.196 -39.333  1.00  0.00           H  
ATOM   1265  N   ASN B  84      -1.019 -56.817 -32.819  1.00  0.00           N  
ATOM   1266  CA  ASN B  84      -0.248 -56.069 -31.829  1.00  0.00           C  
ATOM   1267  C   ASN B  84      -0.483 -56.722 -30.438  1.00  0.00           C  
ATOM   1268  O   ASN B  84      -1.064 -56.068 -29.607  1.00  0.00           O  
ATOM   1269  CB  ASN B  84      -0.691 -54.605 -31.788  1.00  0.00           C  
ATOM   1270  CG  ASN B  84      -0.404 -53.772 -33.037  1.00  0.00           C  
ATOM   1271  OD1 ASN B  84       0.697 -53.215 -33.158  1.00  0.00           O  
ATOM   1272  ND2 ASN B  84      -1.358 -53.674 -33.939  1.00  0.00           N  
ATOM   1273  H   ASN B  84      -1.904 -57.165 -32.518  1.00  0.00           H  
ATOM   1274  HA  ASN B  84       0.826 -56.172 -32.063  1.00  0.00           H  
ATOM   1275 1HB  ASN B  84      -1.769 -54.576 -31.615  1.00  0.00           H  
ATOM   1276 2HB  ASN B  84      -0.222 -54.115 -30.936  1.00  0.00           H  
ATOM   1277 1HD2 ASN B  84      -1.220 -53.093 -34.784  1.00  0.00           H  
ATOM   1278 2HD2 ASN B  84      -2.230 -54.180 -33.789  1.00  0.00           H  
ATOM   1279  N   PRO B  85      -0.084 -57.983 -30.155  1.00  0.00           N  
ATOM   1280  CA  PRO B  85      -0.423 -58.659 -28.935  1.00  0.00           C  
ATOM   1281  C   PRO B  85      -0.043 -57.815 -27.688  1.00  0.00           C  
ATOM   1282  O   PRO B  85       1.064 -57.265 -27.618  1.00  0.00           O  
ATOM   1283  CB  PRO B  85       0.429 -59.934 -29.021  1.00  0.00           C  
ATOM   1284  CG  PRO B  85       0.594 -60.165 -30.512  1.00  0.00           C  
ATOM   1285  CD  PRO B  85       0.749 -58.773 -31.088  1.00  0.00           C  
ATOM   1286  HA  PRO B  85      -1.525 -58.849 -28.949  1.00  0.00           H  
ATOM   1287 1HB  PRO B  85       1.386 -59.784 -28.496  1.00  0.00           H  
ATOM   1288 2HB  PRO B  85      -0.089 -60.761 -28.516  1.00  0.00           H  
ATOM   1289 1HG  PRO B  85       1.463 -60.808 -30.710  1.00  0.00           H  
ATOM   1290 2HG  PRO B  85      -0.290 -60.684 -30.924  1.00  0.00           H  
ATOM   1291 1HD  PRO B  85       1.791 -58.434 -31.055  1.00  0.00           H  
ATOM   1292 2HD  PRO B  85       0.356 -58.802 -32.096  1.00  0.00           H  
ATOM   1293  N   GLY B  86      -0.978 -57.714 -26.753  1.00  0.00           N  
ATOM   1294  CA  GLY B  86      -0.734 -56.859 -25.603  1.00  0.00           C  
ATOM   1295  C   GLY B  86      -0.831 -55.390 -26.053  1.00  0.00           C  
ATOM   1296  O   GLY B  86       0.009 -54.566 -25.729  1.00  0.00           O  
ATOM   1297  H   GLY B  86      -1.854 -58.201 -26.841  1.00  0.00           H  
ATOM   1298 1HA  GLY B  86      -1.467 -57.077 -24.814  1.00  0.00           H  
ATOM   1299 2HA  GLY B  86       0.264 -57.070 -25.195  1.00  0.00           H  
ATOM   1300  N   ALA B  87      -1.869 -55.061 -26.818  1.00  0.00           N  
ATOM   1301  CA  ALA B  87      -1.987 -53.712 -27.375  1.00  0.00           C  
ATOM   1302  C   ALA B  87      -2.470 -52.612 -26.423  1.00  0.00           C  
ATOM   1303  O   ALA B  87      -2.495 -51.436 -26.794  1.00  0.00           O  
ATOM   1304  CB  ALA B  87      -2.955 -53.722 -28.531  1.00  0.00           C  
ATOM   1305  H   ALA B  87      -2.582 -55.744 -27.086  1.00  0.00           H  
ATOM   1306  HA  ALA B  87      -0.998 -53.430 -27.725  1.00  0.00           H  
ATOM   1307 1HB  ALA B  87      -2.972 -52.762 -28.924  1.00  0.00           H  
ATOM   1308 2HB  ALA B  87      -2.650 -54.415 -29.280  1.00  0.00           H  
ATOM   1309 3HB  ALA B  87      -3.961 -53.992 -28.198  1.00  0.00           H  
ATOM   1310  N   SER B  88      -2.948 -52.982 -25.230  1.00  0.00           N  
ATOM   1311  CA  SER B  88      -3.571 -52.014 -24.320  1.00  0.00           C  
ATOM   1312  C   SER B  88      -4.791 -51.372 -24.990  1.00  0.00           C  
ATOM   1313  O   SER B  88      -5.163 -50.248 -24.695  1.00  0.00           O  
ATOM   1314  CB  SER B  88      -2.607 -50.915 -23.878  1.00  0.00           C  
ATOM   1315  OG  SER B  88      -1.480 -51.446 -23.241  1.00  0.00           O  
ATOM   1316  H   SER B  88      -2.866 -53.949 -24.963  1.00  0.00           H  
ATOM   1317  HA  SER B  88      -3.918 -52.546 -23.427  1.00  0.00           H  
ATOM   1318 1HB  SER B  88      -2.304 -50.303 -24.726  1.00  0.00           H  
ATOM   1319 2HB  SER B  88      -3.128 -50.248 -23.185  1.00  0.00           H  
ATOM   1320  HG  SER B  88      -0.837 -51.622 -23.933  1.00  0.00           H  
ATOM   1321  N   ALA B  89      -5.412 -52.142 -25.897  1.00  0.00           N  
ATOM   1322  CA  ALA B  89      -6.591 -51.755 -26.658  1.00  0.00           C  
ATOM   1323  C   ALA B  89      -7.244 -53.014 -27.235  1.00  0.00           C  
ATOM   1324  O   ALA B  89      -6.729 -53.659 -28.154  1.00  0.00           O  
ATOM   1325  CB  ALA B  89      -6.183 -50.777 -27.756  1.00  0.00           C  
ATOM   1326  H   ALA B  89      -5.023 -53.055 -26.064  1.00  0.00           H  
ATOM   1327  HA  ALA B  89      -7.306 -51.270 -25.986  1.00  0.00           H  
ATOM   1328 1HB  ALA B  89      -7.052 -50.466 -28.317  1.00  0.00           H  
ATOM   1329 2HB  ALA B  89      -5.718 -49.899 -27.303  1.00  0.00           H  
ATOM   1330 3HB  ALA B  89      -5.465 -51.252 -28.417  1.00  0.00           H  
ATOM   1331  N   ALA B  90      -8.375 -53.387 -26.676  1.00  0.00           N  
ATOM   1332  CA  ALA B  90      -9.024 -54.614 -27.096  1.00  0.00           C  
ATOM   1333  C   ALA B  90     -10.476 -54.550 -26.631  1.00  0.00           C  
ATOM   1334  O   ALA B  90     -10.792 -53.730 -25.770  1.00  0.00           O  
ATOM   1335  CB  ALA B  90      -8.300 -55.809 -26.563  1.00  0.00           C  
ATOM   1336  H   ALA B  90      -8.768 -52.821 -25.936  1.00  0.00           H  
ATOM   1337  HA  ALA B  90      -8.990 -54.656 -28.169  1.00  0.00           H  
ATOM   1338 1HB  ALA B  90      -8.766 -56.725 -26.892  1.00  0.00           H  
ATOM   1339 2HB  ALA B  90      -7.269 -55.794 -26.920  1.00  0.00           H  
ATOM   1340 3HB  ALA B  90      -8.305 -55.771 -25.479  1.00  0.00           H  
ATOM   1341  N   PRO B  91     -11.417 -55.333 -27.199  1.00  0.00           N  
ATOM   1342  CA  PRO B  91     -12.779 -55.326 -26.753  1.00  0.00           C  
ATOM   1343  C   PRO B  91     -12.833 -55.861 -25.316  1.00  0.00           C  
ATOM   1344  O   PRO B  91     -12.116 -56.788 -24.936  1.00  0.00           O  
ATOM   1345  CB  PRO B  91     -13.467 -56.284 -27.734  1.00  0.00           C  
ATOM   1346  CG  PRO B  91     -12.564 -56.313 -28.948  1.00  0.00           C  
ATOM   1347  CD  PRO B  91     -11.165 -56.209 -28.372  1.00  0.00           C  
ATOM   1348  HA  PRO B  91     -13.191 -54.308 -26.828  1.00  0.00           H  
ATOM   1349 1HB  PRO B  91     -13.617 -57.246 -27.274  1.00  0.00           H  
ATOM   1350 2HB  PRO B  91     -14.468 -55.895 -27.978  1.00  0.00           H  
ATOM   1351 1HG  PRO B  91     -12.712 -57.253 -29.494  1.00  0.00           H  
ATOM   1352 2HG  PRO B  91     -12.813 -55.499 -29.651  1.00  0.00           H  
ATOM   1353 1HD  PRO B  91     -10.818 -57.205 -28.049  1.00  0.00           H  
ATOM   1354 2HD  PRO B  91     -10.522 -55.774 -29.123  1.00  0.00           H  
ATOM   1355  N   CYS B  92     -18.712 -59.115 -26.389  1.00  0.00           N  
ATOM   1356  CA  CYS B  92     -17.438 -58.433 -26.517  1.00  0.00           C  
ATOM   1357  C   CYS B  92     -17.561 -57.070 -27.211  1.00  0.00           C  
ATOM   1358  O   CYS B  92     -18.027 -56.945 -28.349  1.00  0.00           O  
ATOM   1359  CB  CYS B  92     -16.435 -59.303 -27.188  1.00  0.00           C  
ATOM   1360  SG  CYS B  92     -15.860 -60.606 -26.186  1.00  0.00           S  
ATOM   1361  H   CYS B  92     -19.024 -59.711 -27.162  1.00  0.00           H  
ATOM   1362  HA  CYS B  92     -17.044 -58.263 -25.514  1.00  0.00           H  
ATOM   1363 1HB  CYS B  92     -16.930 -59.766 -28.027  1.00  0.00           H  
ATOM   1364 2HB  CYS B  92     -15.612 -58.710 -27.549  1.00  0.00           H  
ATOM   1365  N   SER B  93     -17.138 -56.036 -26.498  1.00  0.00           N  
ATOM   1366  CA  SER B  93     -17.357 -54.692 -26.962  1.00  0.00           C  
ATOM   1367  C   SER B  93     -16.446 -53.693 -26.251  1.00  0.00           C  
ATOM   1368  O   SER B  93     -15.485 -53.181 -26.832  1.00  0.00           O  
ATOM   1369  CB  SER B  93     -18.810 -54.312 -26.753  1.00  0.00           C  
ATOM   1370  OG  SER B  93     -19.049 -52.996 -27.172  1.00  0.00           O  
ATOM   1371  H   SER B  93     -16.730 -56.189 -25.575  1.00  0.00           H  
ATOM   1372  HA  SER B  93     -17.154 -54.658 -28.032  1.00  0.00           H  
ATOM   1373 1HB  SER B  93     -19.449 -54.996 -27.311  1.00  0.00           H  
ATOM   1374 2HB  SER B  93     -19.064 -54.413 -25.699  1.00  0.00           H  
ATOM   1375  HG  SER B  93     -19.981 -52.832 -27.009  1.00  0.00           H  
ATOM   1376  N   GLN B  94      -6.552 -41.794 -27.643  1.00  0.00           N  
ATOM   1377  CA  GLN B  94      -6.368 -41.698 -29.069  1.00  0.00           C  
ATOM   1378  C   GLN B  94      -5.628 -42.897 -29.645  1.00  0.00           C  
ATOM   1379  O   GLN B  94      -4.596 -43.312 -29.115  1.00  0.00           O  
ATOM   1380  CB  GLN B  94      -5.615 -40.409 -29.410  1.00  0.00           C  
ATOM   1381  CG  GLN B  94      -5.472 -40.148 -30.900  1.00  0.00           C  
ATOM   1382  CD  GLN B  94      -4.788 -38.826 -31.192  1.00  0.00           C  
ATOM   1383  OE1 GLN B  94      -4.277 -38.161 -30.286  1.00  0.00           O  
ATOM   1384  NE2 GLN B  94      -4.775 -38.435 -32.462  1.00  0.00           N  
ATOM   1385  H   GLN B  94      -6.065 -41.147 -27.039  1.00  0.00           H  
ATOM   1386  HA  GLN B  94      -7.356 -41.665 -29.531  1.00  0.00           H  
ATOM   1387 1HB  GLN B  94      -6.132 -39.558 -28.968  1.00  0.00           H  
ATOM   1388 2HB  GLN B  94      -4.616 -40.446 -28.977  1.00  0.00           H  
ATOM   1389 1HG  GLN B  94      -4.876 -40.946 -31.343  1.00  0.00           H  
ATOM   1390 2HG  GLN B  94      -6.464 -40.127 -31.352  1.00  0.00           H  
ATOM   1391 1HE2 GLN B  94      -4.339 -37.571 -32.716  1.00  0.00           H  
ATOM   1392 2HE2 GLN B  94      -5.202 -39.005 -33.165  1.00  0.00           H  
ATOM   1393  N   LEU B  95      -6.169 -43.443 -30.739  1.00  0.00           N  
ATOM   1394  CA  LEU B  95      -5.557 -44.562 -31.472  1.00  0.00           C  
ATOM   1395  C   LEU B  95      -5.768 -44.505 -32.937  1.00  0.00           C  
ATOM   1396  O   LEU B  95      -6.912 -44.476 -33.418  1.00  0.00           O  
ATOM   1397  CB  LEU B  95      -6.055 -45.920 -31.020  1.00  0.00           C  
ATOM   1398  CG  LEU B  95      -5.565 -47.192 -31.825  1.00  0.00           C  
ATOM   1399  CD1 LEU B  95      -4.115 -47.414 -31.663  1.00  0.00           C  
ATOM   1400  CD2 LEU B  95      -6.304 -48.440 -31.322  1.00  0.00           C  
ATOM   1401  H   LEU B  95      -7.046 -43.025 -31.076  1.00  0.00           H  
ATOM   1402  HA  LEU B  95      -4.483 -44.528 -31.288  1.00  0.00           H  
ATOM   1403 1HB  LEU B  95      -5.692 -46.038 -30.047  1.00  0.00           H  
ATOM   1404 2HB  LEU B  95      -7.123 -45.931 -31.019  1.00  0.00           H  
ATOM   1405  HG  LEU B  95      -5.772 -47.047 -32.884  1.00  0.00           H  
ATOM   1406 1HD1 LEU B  95      -3.831 -48.283 -32.238  1.00  0.00           H  
ATOM   1407 2HD1 LEU B  95      -3.562 -46.559 -32.024  1.00  0.00           H  
ATOM   1408 3HD1 LEU B  95      -3.885 -47.575 -30.614  1.00  0.00           H  
ATOM   1409 1HD2 LEU B  95      -5.971 -49.307 -31.892  1.00  0.00           H  
ATOM   1410 2HD2 LEU B  95      -6.084 -48.596 -30.268  1.00  0.00           H  
ATOM   1411 3HD2 LEU B  95      -7.380 -48.307 -31.449  1.00  0.00           H  
ATOM   1412  N   TYR B  96      -4.649 -44.570 -33.626  1.00  0.00           N  
ATOM   1413  CA  TYR B  96      -4.584 -44.578 -35.053  1.00  0.00           C  
ATOM   1414  C   TYR B  96      -4.424 -46.001 -35.537  1.00  0.00           C  
ATOM   1415  O   TYR B  96      -3.577 -46.738 -35.028  1.00  0.00           O  
ATOM   1416  CB  TYR B  96      -3.415 -43.731 -35.527  1.00  0.00           C  
ATOM   1417  CG  TYR B  96      -3.189 -43.804 -36.986  1.00  0.00           C  
ATOM   1418  CD1 TYR B  96      -4.019 -43.102 -37.828  1.00  0.00           C  
ATOM   1419  CD2 TYR B  96      -2.172 -44.563 -37.490  1.00  0.00           C  
ATOM   1420  CE1 TYR B  96      -3.818 -43.153 -39.162  1.00  0.00           C  
ATOM   1421  CE2 TYR B  96      -1.967 -44.617 -38.830  1.00  0.00           C  
ATOM   1422  CZ  TYR B  96      -2.775 -43.914 -39.670  1.00  0.00           C  
ATOM   1423  OH  TYR B  96      -2.549 -43.967 -41.034  1.00  0.00           O  
ATOM   1424  H   TYR B  96      -3.775 -44.598 -33.110  1.00  0.00           H  
ATOM   1425  HA  TYR B  96      -5.515 -44.177 -35.460  1.00  0.00           H  
ATOM   1426 1HB  TYR B  96      -3.600 -42.690 -35.266  1.00  0.00           H  
ATOM   1427 2HB  TYR B  96      -2.503 -44.045 -35.020  1.00  0.00           H  
ATOM   1428  HD1 TYR B  96      -4.826 -42.516 -37.419  1.00  0.00           H  
ATOM   1429  HD2 TYR B  96      -1.528 -45.120 -36.816  1.00  0.00           H  
ATOM   1430  HE1 TYR B  96      -4.477 -42.595 -39.819  1.00  0.00           H  
ATOM   1431  HE2 TYR B  96      -1.152 -45.219 -39.232  1.00  0.00           H  
ATOM   1432  HH  TYR B  96      -1.722 -44.436 -41.198  1.00  0.00           H  
ATOM   1433  N   ILE B  97      -5.222 -46.378 -36.511  1.00  0.00           N  
ATOM   1434  CA  ILE B  97      -5.132 -47.689 -37.095  1.00  0.00           C  
ATOM   1435  C   ILE B  97      -4.739 -47.613 -38.553  1.00  0.00           C  
ATOM   1436  O   ILE B  97      -5.390 -46.941 -39.354  1.00  0.00           O  
ATOM   1437  CB  ILE B  97      -6.447 -48.492 -36.910  1.00  0.00           C  
ATOM   1438  CG1 ILE B  97      -6.729 -48.657 -35.375  1.00  0.00           C  
ATOM   1439  CG2 ILE B  97      -6.370 -49.837 -37.616  1.00  0.00           C  
ATOM   1440  CD1 ILE B  97      -8.023 -49.376 -35.012  1.00  0.00           C  
ATOM   1441  H   ILE B  97      -5.913 -45.718 -36.862  1.00  0.00           H  
ATOM   1442  HA  ILE B  97      -4.358 -48.255 -36.574  1.00  0.00           H  
ATOM   1443  HB  ILE B  97      -7.275 -47.914 -37.330  1.00  0.00           H  
ATOM   1444 1HG1 ILE B  97      -5.893 -49.165 -34.912  1.00  0.00           H  
ATOM   1445 2HG1 ILE B  97      -6.797 -47.659 -34.951  1.00  0.00           H  
ATOM   1446 1HG2 ILE B  97      -7.296 -50.365 -37.485  1.00  0.00           H  
ATOM   1447 2HG2 ILE B  97      -6.198 -49.699 -38.687  1.00  0.00           H  
ATOM   1448 3HG2 ILE B  97      -5.564 -50.415 -37.193  1.00  0.00           H  
ATOM   1449 1HD1 ILE B  97      -8.128 -49.396 -33.926  1.00  0.00           H  
ATOM   1450 2HD1 ILE B  97      -8.869 -48.858 -35.449  1.00  0.00           H  
ATOM   1451 3HD1 ILE B  97      -8.005 -50.395 -35.378  1.00  0.00           H  
ATOM   1452  N   ASP B  98      -3.661 -48.298 -38.900  1.00  0.00           N  
ATOM   1453  CA  ASP B  98      -3.176 -48.431 -40.278  1.00  0.00           C  
ATOM   1454  C   ASP B  98      -3.822 -49.640 -40.936  1.00  0.00           C  
ATOM   1455  O   ASP B  98      -3.643 -50.773 -40.474  1.00  0.00           O  
ATOM   1456  CB  ASP B  98      -1.640 -48.528 -40.284  1.00  0.00           C  
ATOM   1457  CG  ASP B  98      -0.962 -48.653 -41.688  1.00  0.00           C  
ATOM   1458  OD1 ASP B  98      -1.491 -49.359 -42.556  1.00  0.00           O  
ATOM   1459  OD2 ASP B  98       0.087 -48.029 -41.889  1.00  0.00           O  
ATOM   1460  H   ASP B  98      -3.145 -48.790 -38.161  1.00  0.00           H  
ATOM   1461  HA  ASP B  98      -3.487 -47.552 -40.843  1.00  0.00           H  
ATOM   1462 1HB  ASP B  98      -1.241 -47.647 -39.790  1.00  0.00           H  
ATOM   1463 2HB  ASP B  98      -1.340 -49.382 -39.666  1.00  0.00           H  
ATOM   1464  N   PHE B  99      -4.578 -49.441 -41.996  1.00  0.00           N  
ATOM   1465  CA  PHE B  99      -5.306 -50.554 -42.595  1.00  0.00           C  
ATOM   1466  C   PHE B  99      -4.411 -51.709 -43.020  1.00  0.00           C  
ATOM   1467  O   PHE B  99      -4.781 -52.879 -42.850  1.00  0.00           O  
ATOM   1468  CB  PHE B  99      -6.168 -50.056 -43.780  1.00  0.00           C  
ATOM   1469  CG  PHE B  99      -7.488 -49.411 -43.319  1.00  0.00           C  
ATOM   1470  CD1 PHE B  99      -7.823 -48.086 -43.553  1.00  0.00           C  
ATOM   1471  CD2 PHE B  99      -8.379 -50.163 -42.620  1.00  0.00           C  
ATOM   1472  CE1 PHE B  99      -9.018 -47.570 -43.076  1.00  0.00           C  
ATOM   1473  CE2 PHE B  99      -9.560 -49.649 -42.136  1.00  0.00           C  
ATOM   1474  CZ  PHE B  99      -9.875 -48.364 -42.364  1.00  0.00           C  
ATOM   1475  H   PHE B  99      -4.644 -48.510 -42.411  1.00  0.00           H  
ATOM   1476  HA  PHE B  99      -6.020 -50.930 -41.862  1.00  0.00           H  
ATOM   1477 1HB  PHE B  99      -5.606 -49.309 -44.340  1.00  0.00           H  
ATOM   1478 2HB  PHE B  99      -6.385 -50.865 -44.467  1.00  0.00           H  
ATOM   1479  HD1 PHE B  99      -7.153 -47.449 -44.118  1.00  0.00           H  
ATOM   1480  HD2 PHE B  99      -8.137 -51.198 -42.459  1.00  0.00           H  
ATOM   1481  HE1 PHE B  99      -9.273 -46.548 -43.256  1.00  0.00           H  
ATOM   1482  HE2 PHE B  99     -10.243 -50.278 -41.572  1.00  0.00           H  
ATOM   1483  HZ  PHE B  99     -10.806 -47.974 -41.983  1.00  0.00           H  
ATOM   1484  N   ARG B 100      -3.251 -51.419 -43.559  1.00  0.00           N  
ATOM   1485  CA  ARG B 100      -2.456 -52.507 -44.055  1.00  0.00           C  
ATOM   1486  C   ARG B 100      -1.593 -53.098 -42.978  1.00  0.00           C  
ATOM   1487  O   ARG B 100      -1.447 -54.315 -42.898  1.00  0.00           O  
ATOM   1488  CB  ARG B 100      -1.657 -52.041 -45.252  1.00  0.00           C  
ATOM   1489  CG  ARG B 100      -2.580 -51.734 -46.433  1.00  0.00           C  
ATOM   1490  CD  ARG B 100      -1.899 -51.255 -47.643  1.00  0.00           C  
ATOM   1491  NE  ARG B 100      -2.888 -50.896 -48.661  1.00  0.00           N  
ATOM   1492  CZ  ARG B 100      -2.625 -50.488 -49.917  1.00  0.00           C  
ATOM   1493  NH1 ARG B 100      -1.382 -50.396 -50.350  1.00  0.00           N  
ATOM   1494  NH2 ARG B 100      -3.634 -50.180 -50.716  1.00  0.00           N  
ATOM   1495  H   ARG B 100      -2.892 -50.457 -43.570  1.00  0.00           H  
ATOM   1496  HA  ARG B 100      -3.127 -53.278 -44.433  1.00  0.00           H  
ATOM   1497 1HB  ARG B 100      -1.103 -51.136 -44.995  1.00  0.00           H  
ATOM   1498 2HB  ARG B 100      -0.943 -52.806 -45.550  1.00  0.00           H  
ATOM   1499 1HG  ARG B 100      -3.113 -52.645 -46.691  1.00  0.00           H  
ATOM   1500 2HG  ARG B 100      -3.307 -50.977 -46.133  1.00  0.00           H  
ATOM   1501 1HD  ARG B 100      -1.303 -50.374 -47.407  1.00  0.00           H  
ATOM   1502 2HD  ARG B 100      -1.264 -52.047 -48.038  1.00  0.00           H  
ATOM   1503  HE  ARG B 100      -3.866 -50.930 -48.384  1.00  0.00           H  
ATOM   1504 1HH1 ARG B 100      -0.611 -50.631 -49.743  1.00  0.00           H  
ATOM   1505 2HH1 ARG B 100      -1.196 -50.092 -51.296  1.00  0.00           H  
ATOM   1506 1HH2 ARG B 100      -4.595 -50.252 -50.377  1.00  0.00           H  
ATOM   1507 2HH2 ARG B 100      -3.462 -49.876 -51.662  1.00  0.00           H  
ATOM   1508  N   LYS B 101      -1.024 -52.247 -42.129  1.00  0.00           N  
ATOM   1509  CA  LYS B 101      -0.063 -52.761 -41.139  1.00  0.00           C  
ATOM   1510  C   LYS B 101      -0.714 -53.286 -39.851  1.00  0.00           C  
ATOM   1511  O   LYS B 101      -0.200 -54.229 -39.241  1.00  0.00           O  
ATOM   1512  CB  LYS B 101       1.011 -51.731 -40.792  1.00  0.00           C  
ATOM   1513  CG  LYS B 101       1.938 -51.395 -41.967  1.00  0.00           C  
ATOM   1514  CD  LYS B 101       3.225 -50.657 -41.519  1.00  0.00           C  
ATOM   1515  CE  LYS B 101       2.994 -49.227 -41.021  1.00  0.00           C  
ATOM   1516  NZ  LYS B 101       2.519 -48.302 -42.093  1.00  0.00           N  
ATOM   1517  H   LYS B 101      -1.224 -51.240 -42.216  1.00  0.00           H  
ATOM   1518  HA  LYS B 101       0.470 -53.598 -41.594  1.00  0.00           H  
ATOM   1519 1HB  LYS B 101       0.529 -50.823 -40.455  1.00  0.00           H  
ATOM   1520 2HB  LYS B 101       1.615 -52.106 -39.970  1.00  0.00           H  
ATOM   1521 1HG  LYS B 101       2.216 -52.321 -42.470  1.00  0.00           H  
ATOM   1522 2HG  LYS B 101       1.392 -50.774 -42.678  1.00  0.00           H  
ATOM   1523 1HD  LYS B 101       3.700 -51.229 -40.720  1.00  0.00           H  
ATOM   1524 2HD  LYS B 101       3.915 -50.615 -42.360  1.00  0.00           H  
ATOM   1525 1HE  LYS B 101       2.253 -49.236 -40.230  1.00  0.00           H  
ATOM   1526 2HE  LYS B 101       3.933 -48.846 -40.619  1.00  0.00           H  
ATOM   1527 1HZ  LYS B 101       2.378 -47.386 -41.705  1.00  0.00           H  
ATOM   1528 2HZ  LYS B 101       3.185 -48.249 -42.839  1.00  0.00           H  
ATOM   1529 3HZ  LYS B 101       1.617 -48.624 -42.463  1.00  0.00           H  
ATOM   1530  N   ASP B 102      -1.844 -52.693 -39.445  1.00  0.00           N  
ATOM   1531  CA  ASP B 102      -2.514 -53.091 -38.217  1.00  0.00           C  
ATOM   1532  C   ASP B 102      -3.654 -54.054 -38.463  1.00  0.00           C  
ATOM   1533  O   ASP B 102      -3.911 -54.907 -37.629  1.00  0.00           O  
ATOM   1534  CB  ASP B 102      -3.033 -51.907 -37.438  1.00  0.00           C  
ATOM   1535  CG  ASP B 102      -1.951 -51.004 -36.886  1.00  0.00           C  
ATOM   1536  OD1 ASP B 102      -1.133 -51.478 -36.111  1.00  0.00           O  
ATOM   1537  OD2 ASP B 102      -1.966 -49.819 -37.206  1.00  0.00           O  
ATOM   1538  H   ASP B 102      -2.259 -51.932 -39.980  1.00  0.00           H  
ATOM   1539  HA  ASP B 102      -1.789 -53.596 -37.581  1.00  0.00           H  
ATOM   1540 1HB  ASP B 102      -3.686 -51.330 -38.072  1.00  0.00           H  
ATOM   1541 2HB  ASP B 102      -3.619 -52.297 -36.639  1.00  0.00           H  
ATOM   1542  N   LEU B 103      -4.373 -53.908 -39.574  1.00  0.00           N  
ATOM   1543  CA  LEU B 103      -5.493 -54.834 -39.814  1.00  0.00           C  
ATOM   1544  C   LEU B 103      -5.186 -55.872 -40.917  1.00  0.00           C  
ATOM   1545  O   LEU B 103      -5.766 -56.959 -40.930  1.00  0.00           O  
ATOM   1546  CB  LEU B 103      -6.750 -54.037 -40.146  1.00  0.00           C  
ATOM   1547  CG  LEU B 103      -7.192 -52.988 -39.087  1.00  0.00           C  
ATOM   1548  CD1 LEU B 103      -8.395 -52.271 -39.621  1.00  0.00           C  
ATOM   1549  CD2 LEU B 103      -7.500 -53.624 -37.724  1.00  0.00           C  
ATOM   1550  H   LEU B 103      -4.151 -53.140 -40.210  1.00  0.00           H  
ATOM   1551  HA  LEU B 103      -5.695 -55.377 -38.892  1.00  0.00           H  
ATOM   1552 1HB  LEU B 103      -6.610 -53.530 -41.101  1.00  0.00           H  
ATOM   1553 2HB  LEU B 103      -7.562 -54.738 -40.243  1.00  0.00           H  
ATOM   1554  HG  LEU B 103      -6.391 -52.271 -38.970  1.00  0.00           H  
ATOM   1555 1HD1 LEU B 103      -8.703 -51.490 -38.949  1.00  0.00           H  
ATOM   1556 2HD1 LEU B 103      -8.129 -51.847 -40.525  1.00  0.00           H  
ATOM   1557 3HD1 LEU B 103      -9.214 -52.970 -39.767  1.00  0.00           H  
ATOM   1558 1HD2 LEU B 103      -7.796 -52.854 -37.015  1.00  0.00           H  
ATOM   1559 2HD2 LEU B 103      -8.314 -54.331 -37.836  1.00  0.00           H  
ATOM   1560 3HD2 LEU B 103      -6.625 -54.129 -37.328  1.00  0.00           H  
ATOM   1561  N   GLY B 104      -4.298 -55.536 -41.865  1.00  0.00           N  
ATOM   1562  CA  GLY B 104      -4.018 -56.437 -42.978  1.00  0.00           C  
ATOM   1563  C   GLY B 104      -4.981 -56.245 -44.163  1.00  0.00           C  
ATOM   1564  O   GLY B 104      -5.159 -57.157 -44.974  1.00  0.00           O  
ATOM   1565  H   GLY B 104      -3.850 -54.627 -41.851  1.00  0.00           H  
ATOM   1566 1HA  GLY B 104      -2.995 -56.274 -43.312  1.00  0.00           H  
ATOM   1567 2HA  GLY B 104      -4.073 -57.464 -42.623  1.00  0.00           H  
ATOM   1568  N   TRP B 105      -5.609 -55.065 -44.222  1.00  0.00           N  
ATOM   1569  CA  TRP B 105      -6.594 -54.620 -45.217  1.00  0.00           C  
ATOM   1570  C   TRP B 105      -6.050 -53.911 -46.484  1.00  0.00           C  
ATOM   1571  O   TRP B 105      -6.010 -52.676 -46.605  1.00  0.00           O  
ATOM   1572  CB  TRP B 105      -7.638 -53.709 -44.560  1.00  0.00           C  
ATOM   1573  CG  TRP B 105      -8.547 -54.365 -43.510  1.00  0.00           C  
ATOM   1574  CD1 TRP B 105      -8.373 -55.545 -42.856  1.00  0.00           C  
ATOM   1575  CD2 TRP B 105      -9.787 -53.827 -43.003  1.00  0.00           C  
ATOM   1576  NE1 TRP B 105      -9.387 -55.748 -41.978  1.00  0.00           N  
ATOM   1577  CE2 TRP B 105     -10.255 -54.703 -42.050  1.00  0.00           C  
ATOM   1578  CE3 TRP B 105     -10.507 -52.694 -43.273  1.00  0.00           C  
ATOM   1579  CZ2 TRP B 105     -11.417 -54.458 -41.346  1.00  0.00           C  
ATOM   1580  CZ3 TRP B 105     -11.677 -52.450 -42.578  1.00  0.00           C  
ATOM   1581  CH2 TRP B 105     -12.106 -53.311 -41.638  1.00  0.00           C  
ATOM   1582  H   TRP B 105      -5.356 -54.393 -43.517  1.00  0.00           H  
ATOM   1583  HA  TRP B 105      -7.116 -55.515 -45.556  1.00  0.00           H  
ATOM   1584 1HB  TRP B 105      -7.125 -52.918 -44.053  1.00  0.00           H  
ATOM   1585 2HB  TRP B 105      -8.263 -53.254 -45.325  1.00  0.00           H  
ATOM   1586  HD1 TRP B 105      -7.553 -56.224 -42.980  1.00  0.00           H  
ATOM   1587  HE1 TRP B 105      -9.475 -56.550 -41.365  1.00  0.00           H  
ATOM   1588  HE3 TRP B 105     -10.149 -52.014 -44.015  1.00  0.00           H  
ATOM   1589  HZ2 TRP B 105     -11.787 -55.130 -40.586  1.00  0.00           H  
ATOM   1590  HZ3 TRP B 105     -12.235 -51.541 -42.802  1.00  0.00           H  
ATOM   1591  HH2 TRP B 105     -13.005 -53.098 -41.103  1.00  0.00           H  
ATOM   1592  N   LYS B 106      -5.683 -54.719 -47.466  1.00  0.00           N  
ATOM   1593  CA  LYS B 106      -5.088 -54.258 -48.715  1.00  0.00           C  
ATOM   1594  C   LYS B 106      -6.167 -53.773 -49.714  1.00  0.00           C  
ATOM   1595  O   LYS B 106      -5.860 -53.327 -50.806  1.00  0.00           O  
ATOM   1596  CB  LYS B 106      -4.283 -55.396 -49.330  1.00  0.00           C  
ATOM   1597  CG  LYS B 106      -3.067 -55.818 -48.535  1.00  0.00           C  
ATOM   1598  CD  LYS B 106      -2.352 -56.966 -49.238  1.00  0.00           C  
ATOM   1599  CE  LYS B 106      -1.111 -57.412 -48.477  1.00  0.00           C  
ATOM   1600  NZ  LYS B 106      -0.424 -58.545 -49.162  1.00  0.00           N  
ATOM   1601  H   LYS B 106      -5.764 -55.718 -47.308  1.00  0.00           H  
ATOM   1602  HA  LYS B 106      -4.421 -53.422 -48.502  1.00  0.00           H  
ATOM   1603 1HB  LYS B 106      -4.915 -56.279 -49.411  1.00  0.00           H  
ATOM   1604 2HB  LYS B 106      -3.966 -55.123 -50.338  1.00  0.00           H  
ATOM   1605 1HG  LYS B 106      -2.390 -54.970 -48.429  1.00  0.00           H  
ATOM   1606 2HG  LYS B 106      -3.378 -56.143 -47.541  1.00  0.00           H  
ATOM   1607 1HD  LYS B 106      -3.039 -57.815 -49.329  1.00  0.00           H  
ATOM   1608 2HD  LYS B 106      -2.060 -56.653 -50.240  1.00  0.00           H  
ATOM   1609 1HE  LYS B 106      -0.419 -56.574 -48.397  1.00  0.00           H  
ATOM   1610 2HE  LYS B 106      -1.401 -57.729 -47.474  1.00  0.00           H  
ATOM   1611 1HZ  LYS B 106       0.394 -58.818 -48.634  1.00  0.00           H  
ATOM   1612 2HZ  LYS B 106      -1.058 -59.331 -49.231  1.00  0.00           H  
ATOM   1613 3HZ  LYS B 106      -0.144 -58.258 -50.090  1.00  0.00           H  
ATOM   1614  N   TRP B 107      -7.439 -53.922 -49.367  1.00  0.00           N  
ATOM   1615  CA  TRP B 107      -8.535 -53.570 -50.276  1.00  0.00           C  
ATOM   1616  C   TRP B 107      -9.053 -52.124 -50.139  1.00  0.00           C  
ATOM   1617  O   TRP B 107      -9.886 -51.719 -50.939  1.00  0.00           O  
ATOM   1618  CB  TRP B 107      -9.695 -54.485 -49.997  1.00  0.00           C  
ATOM   1619  CG  TRP B 107     -10.225 -54.303 -48.670  1.00  0.00           C  
ATOM   1620  CD1 TRP B 107      -9.810 -54.903 -47.541  1.00  0.00           C  
ATOM   1621  CD2 TRP B 107     -11.377 -53.513 -48.309  1.00  0.00           C  
ATOM   1622  NE1 TRP B 107     -10.567 -54.507 -46.512  1.00  0.00           N  
ATOM   1623  CE2 TRP B 107     -11.549 -53.670 -46.961  1.00  0.00           C  
ATOM   1624  CE3 TRP B 107     -12.276 -52.709 -49.033  1.00  0.00           C  
ATOM   1625  CZ2 TRP B 107     -12.587 -53.060 -46.275  1.00  0.00           C  
ATOM   1626  CZ3 TRP B 107     -13.302 -52.105 -48.358  1.00  0.00           C  
ATOM   1627  CH2 TRP B 107     -13.458 -52.276 -47.003  1.00  0.00           C  
ATOM   1628  H   TRP B 107      -7.643 -54.291 -48.451  1.00  0.00           H  
ATOM   1629  HA  TRP B 107      -8.174 -53.693 -51.295  1.00  0.00           H  
ATOM   1630 1HB  TRP B 107     -10.481 -54.291 -50.713  1.00  0.00           H  
ATOM   1631 2HB  TRP B 107      -9.396 -55.516 -50.096  1.00  0.00           H  
ATOM   1632  HD1 TRP B 107      -8.974 -55.604 -47.465  1.00  0.00           H  
ATOM   1633  HE1 TRP B 107     -10.469 -54.809 -45.542  1.00  0.00           H  
ATOM   1634  HE3 TRP B 107     -12.165 -52.578 -50.108  1.00  0.00           H  
ATOM   1635  HZ2 TRP B 107     -12.730 -53.191 -45.204  1.00  0.00           H  
ATOM   1636  HZ3 TRP B 107     -13.996 -51.490 -48.927  1.00  0.00           H  
ATOM   1637  HH2 TRP B 107     -14.283 -51.790 -46.496  1.00  0.00           H  
ATOM   1638  N   ILE B 108      -8.614 -51.332 -49.149  1.00  0.00           N  
ATOM   1639  CA  ILE B 108      -9.134 -49.956 -49.086  1.00  0.00           C  
ATOM   1640  C   ILE B 108      -8.213 -48.985 -49.808  1.00  0.00           C  
ATOM   1641  O   ILE B 108      -7.026 -48.858 -49.490  1.00  0.00           O  
ATOM   1642  CB  ILE B 108      -9.408 -49.412 -47.656  1.00  0.00           C  
ATOM   1643  CG1 ILE B 108     -10.482 -50.233 -47.009  1.00  0.00           C  
ATOM   1644  CG2 ILE B 108      -9.788 -47.901 -47.699  1.00  0.00           C  
ATOM   1645  CD1 ILE B 108     -10.749 -49.915 -45.586  1.00  0.00           C  
ATOM   1646  H   ILE B 108      -7.929 -51.665 -48.480  1.00  0.00           H  
ATOM   1647  HA  ILE B 108     -10.089 -49.931 -49.605  1.00  0.00           H  
ATOM   1648  HB  ILE B 108      -8.507 -49.529 -47.048  1.00  0.00           H  
ATOM   1649 1HG1 ILE B 108     -11.392 -50.110 -47.571  1.00  0.00           H  
ATOM   1650 2HG1 ILE B 108     -10.174 -51.261 -47.059  1.00  0.00           H  
ATOM   1651 1HG2 ILE B 108      -9.957 -47.511 -46.707  1.00  0.00           H  
ATOM   1652 2HG2 ILE B 108      -8.976 -47.330 -48.134  1.00  0.00           H  
ATOM   1653 3HG2 ILE B 108     -10.688 -47.761 -48.299  1.00  0.00           H  
ATOM   1654 1HD1 ILE B 108     -11.523 -50.570 -45.207  1.00  0.00           H  
ATOM   1655 2HD1 ILE B 108      -9.840 -50.060 -45.037  1.00  0.00           H  
ATOM   1656 3HD1 ILE B 108     -11.081 -48.897 -45.467  1.00  0.00           H  
ATOM   1657  N   HIS B 109      -8.789 -48.315 -50.830  1.00  0.00           N  
ATOM   1658  CA  HIS B 109      -8.038 -47.393 -51.672  1.00  0.00           C  
ATOM   1659  C   HIS B 109      -7.647 -46.173 -50.893  1.00  0.00           C  
ATOM   1660  O   HIS B 109      -6.460 -45.805 -50.825  1.00  0.00           O  
ATOM   1661  CB  HIS B 109      -8.858 -46.958 -52.901  1.00  0.00           C  
ATOM   1662  CG  HIS B 109      -8.151 -46.072 -53.841  1.00  0.00           C  
ATOM   1663  ND1 HIS B 109      -7.177 -46.524 -54.705  1.00  0.00           N  
ATOM   1664  CD2 HIS B 109      -8.272 -44.744 -54.067  1.00  0.00           C  
ATOM   1665  CE1 HIS B 109      -6.731 -45.510 -55.427  1.00  0.00           C  
ATOM   1666  NE2 HIS B 109      -7.377 -44.420 -55.057  1.00  0.00           N  
ATOM   1667  H   HIS B 109      -9.784 -48.422 -51.018  1.00  0.00           H  
ATOM   1668  HA  HIS B 109      -7.140 -47.875 -52.048  1.00  0.00           H  
ATOM   1669 1HB  HIS B 109      -9.200 -47.834 -53.442  1.00  0.00           H  
ATOM   1670 2HB  HIS B 109      -9.715 -46.408 -52.593  1.00  0.00           H  
ATOM   1671  HD2 HIS B 109      -8.955 -44.060 -53.556  1.00  0.00           H  
ATOM   1672  HE1 HIS B 109      -5.959 -45.564 -56.194  1.00  0.00           H  
ATOM   1673  HE2 HIS B 109      -7.242 -43.492 -55.435  1.00  0.00           H  
ATOM   1674  N   GLU B 110      -8.657 -45.572 -50.283  1.00  0.00           N  
ATOM   1675  CA  GLU B 110      -8.417 -44.395 -49.480  1.00  0.00           C  
ATOM   1676  C   GLU B 110      -9.490 -44.386 -48.357  1.00  0.00           C  
ATOM   1677  O   GLU B 110     -10.633 -44.764 -48.575  1.00  0.00           O  
ATOM   1678  CB  GLU B 110      -8.534 -43.131 -50.341  1.00  0.00           C  
ATOM   1679  CG  GLU B 110      -8.216 -41.842 -49.623  1.00  0.00           C  
ATOM   1680  CD  GLU B 110      -8.306 -40.645 -50.497  1.00  0.00           C  
ATOM   1681  OE1 GLU B 110      -8.624 -40.788 -51.650  1.00  0.00           O  
ATOM   1682  OE2 GLU B 110      -8.057 -39.573 -50.007  1.00  0.00           O  
ATOM   1683  H   GLU B 110      -9.591 -45.948 -50.413  1.00  0.00           H  
ATOM   1684  HA  GLU B 110      -7.429 -44.472 -49.044  1.00  0.00           H  
ATOM   1685 1HB  GLU B 110      -7.862 -43.213 -51.195  1.00  0.00           H  
ATOM   1686 2HB  GLU B 110      -9.547 -43.051 -50.731  1.00  0.00           H  
ATOM   1687 1HG  GLU B 110      -8.904 -41.711 -48.792  1.00  0.00           H  
ATOM   1688 2HG  GLU B 110      -7.207 -41.907 -49.227  1.00  0.00           H  
ATOM   1689  N   PRO B 111      -9.126 -44.049 -47.108  1.00  0.00           N  
ATOM   1690  CA  PRO B 111      -7.860 -43.655 -46.505  1.00  0.00           C  
ATOM   1691  C   PRO B 111      -6.911 -44.797 -46.326  1.00  0.00           C  
ATOM   1692  O   PRO B 111      -7.291 -45.955 -46.498  1.00  0.00           O  
ATOM   1693  CB  PRO B 111      -8.330 -43.070 -45.169  1.00  0.00           C  
ATOM   1694  CG  PRO B 111      -9.575 -43.836 -44.840  1.00  0.00           C  
ATOM   1695  CD  PRO B 111     -10.230 -44.098 -46.156  1.00  0.00           C  
ATOM   1696  HA  PRO B 111      -7.385 -42.864 -47.104  1.00  0.00           H  
ATOM   1697 1HB  PRO B 111      -7.555 -43.181 -44.406  1.00  0.00           H  
ATOM   1698 2HB  PRO B 111      -8.514 -41.991 -45.277  1.00  0.00           H  
ATOM   1699 1HG  PRO B 111      -9.311 -44.735 -44.318  1.00  0.00           H  
ATOM   1700 2HG  PRO B 111     -10.213 -43.253 -44.159  1.00  0.00           H  
ATOM   1701 1HD  PRO B 111     -10.650 -45.103 -46.167  1.00  0.00           H  
ATOM   1702 2HD  PRO B 111     -10.987 -43.329 -46.390  1.00  0.00           H  
ATOM   1703  N   LYS B 112      -5.682 -44.477 -45.965  1.00  0.00           N  
ATOM   1704  CA  LYS B 112      -4.727 -45.533 -45.679  1.00  0.00           C  
ATOM   1705  C   LYS B 112      -4.858 -46.015 -44.213  1.00  0.00           C  
ATOM   1706  O   LYS B 112      -4.357 -47.084 -43.854  1.00  0.00           O  
ATOM   1707  CB  LYS B 112      -3.307 -45.070 -45.999  1.00  0.00           C  
ATOM   1708  CG  LYS B 112      -3.069 -44.719 -47.502  1.00  0.00           C  
ATOM   1709  CD  LYS B 112      -3.280 -45.950 -48.436  1.00  0.00           C  
ATOM   1710  CE  LYS B 112      -2.849 -45.683 -49.892  1.00  0.00           C  
ATOM   1711  NZ  LYS B 112      -3.799 -44.771 -50.632  1.00  0.00           N  
ATOM   1712  H   LYS B 112      -5.403 -43.509 -45.885  1.00  0.00           H  
ATOM   1713  HA  LYS B 112      -4.947 -46.385 -46.330  1.00  0.00           H  
ATOM   1714 1HB  LYS B 112      -3.070 -44.189 -45.403  1.00  0.00           H  
ATOM   1715 2HB  LYS B 112      -2.599 -45.852 -45.719  1.00  0.00           H  
ATOM   1716 1HG  LYS B 112      -3.761 -43.932 -47.796  1.00  0.00           H  
ATOM   1717 2HG  LYS B 112      -2.051 -44.349 -47.626  1.00  0.00           H  
ATOM   1718 1HD  LYS B 112      -2.734 -46.811 -48.050  1.00  0.00           H  
ATOM   1719 2HD  LYS B 112      -4.343 -46.203 -48.475  1.00  0.00           H  
ATOM   1720 1HE  LYS B 112      -1.860 -45.230 -49.888  1.00  0.00           H  
ATOM   1721 2HE  LYS B 112      -2.800 -46.637 -50.419  1.00  0.00           H  
ATOM   1722 1HZ  LYS B 112      -3.470 -44.639 -51.575  1.00  0.00           H  
ATOM   1723 2HZ  LYS B 112      -4.763 -45.193 -50.668  1.00  0.00           H  
ATOM   1724 3HZ  LYS B 112      -3.854 -43.881 -50.174  1.00  0.00           H  
ATOM   1725  N   GLY B 113      -5.553 -45.217 -43.399  1.00  0.00           N  
ATOM   1726  CA  GLY B 113      -5.775 -45.486 -41.979  1.00  0.00           C  
ATOM   1727  C   GLY B 113      -6.678 -44.431 -41.325  1.00  0.00           C  
ATOM   1728  O   GLY B 113      -7.057 -43.446 -41.962  1.00  0.00           O  
ATOM   1729  H   GLY B 113      -5.940 -44.376 -43.794  1.00  0.00           H  
ATOM   1730 1HA  GLY B 113      -6.226 -46.475 -41.864  1.00  0.00           H  
ATOM   1731 2HA  GLY B 113      -4.815 -45.509 -41.463  1.00  0.00           H  
ATOM   1732  N   TYR B 114      -7.036 -44.624 -40.057  1.00  0.00           N  
ATOM   1733  CA  TYR B 114      -7.944 -43.646 -39.454  1.00  0.00           C  
ATOM   1734  C   TYR B 114      -7.823 -43.556 -37.935  1.00  0.00           C  
ATOM   1735  O   TYR B 114      -7.198 -44.404 -37.301  1.00  0.00           O  
ATOM   1736  CB  TYR B 114      -9.375 -43.997 -39.836  1.00  0.00           C  
ATOM   1737  CG  TYR B 114      -9.948 -45.175 -39.108  1.00  0.00           C  
ATOM   1738  CD1 TYR B 114      -9.587 -46.496 -39.389  1.00  0.00           C  
ATOM   1739  CD2 TYR B 114     -10.916 -44.915 -38.181  1.00  0.00           C  
ATOM   1740  CE1 TYR B 114     -10.206 -47.528 -38.694  1.00  0.00           C  
ATOM   1741  CE2 TYR B 114     -11.522 -45.912 -37.527  1.00  0.00           C  
ATOM   1742  CZ  TYR B 114     -11.189 -47.211 -37.754  1.00  0.00           C  
ATOM   1743  OH  TYR B 114     -11.850 -48.206 -37.048  1.00  0.00           O  
ATOM   1744  H   TYR B 114      -6.676 -45.438 -39.561  1.00  0.00           H  
ATOM   1745  HA  TYR B 114      -7.697 -42.665 -39.854  1.00  0.00           H  
ATOM   1746 1HB  TYR B 114     -10.018 -43.138 -39.649  1.00  0.00           H  
ATOM   1747 2HB  TYR B 114      -9.425 -44.207 -40.905  1.00  0.00           H  
ATOM   1748  HD1 TYR B 114      -8.827 -46.716 -40.135  1.00  0.00           H  
ATOM   1749  HD2 TYR B 114     -11.208 -43.886 -37.977  1.00  0.00           H  
ATOM   1750  HE1 TYR B 114      -9.934 -48.565 -38.890  1.00  0.00           H  
ATOM   1751  HE2 TYR B 114     -12.281 -45.679 -36.812  1.00  0.00           H  
ATOM   1752  HH  TYR B 114     -12.530 -47.788 -36.452  1.00  0.00           H  
ATOM   1753  N   HIS B 115      -8.438 -42.523 -37.347  1.00  0.00           N  
ATOM   1754  CA  HIS B 115      -8.429 -42.375 -35.893  1.00  0.00           C  
ATOM   1755  C   HIS B 115      -9.691 -43.036 -35.339  1.00  0.00           C  
ATOM   1756  O   HIS B 115     -10.813 -42.562 -35.522  1.00  0.00           O  
ATOM   1757  CB  HIS B 115      -8.370 -40.901 -35.478  1.00  0.00           C  
ATOM   1758  CG  HIS B 115      -7.110 -40.209 -35.897  1.00  0.00           C  
ATOM   1759  ND1 HIS B 115      -6.055 -39.998 -35.033  1.00  0.00           N  
ATOM   1760  CD2 HIS B 115      -6.736 -39.679 -37.085  1.00  0.00           C  
ATOM   1761  CE1 HIS B 115      -5.086 -39.368 -35.674  1.00  0.00           C  
ATOM   1762  NE2 HIS B 115      -5.474 -39.163 -36.919  1.00  0.00           N  
ATOM   1763  H   HIS B 115      -8.927 -41.846 -37.914  1.00  0.00           H  
ATOM   1764  HA  HIS B 115      -7.578 -42.902 -35.468  1.00  0.00           H  
ATOM   1765 1HB  HIS B 115      -9.214 -40.366 -35.914  1.00  0.00           H  
ATOM   1766 2HB  HIS B 115      -8.457 -40.824 -34.395  1.00  0.00           H  
ATOM   1767  HD2 HIS B 115      -7.326 -39.665 -38.002  1.00  0.00           H  
ATOM   1768  HE1 HIS B 115      -4.128 -39.069 -35.247  1.00  0.00           H  
ATOM   1769  HE2 HIS B 115      -4.934 -38.703 -37.638  1.00  0.00           H  
ATOM   1770  N   ALA B 116      -9.464 -44.194 -34.733  1.00  0.00           N  
ATOM   1771  CA  ALA B 116     -10.493 -45.089 -34.230  1.00  0.00           C  
ATOM   1772  C   ALA B 116     -10.745 -44.833 -32.796  1.00  0.00           C  
ATOM   1773  O   ALA B 116     -11.872 -44.859 -32.297  1.00  0.00           O  
ATOM   1774  CB  ALA B 116     -10.039 -46.517 -34.409  1.00  0.00           C  
ATOM   1775  H   ALA B 116      -8.491 -44.459 -34.591  1.00  0.00           H  
ATOM   1776  HA  ALA B 116     -11.407 -44.919 -34.790  1.00  0.00           H  
ATOM   1777 1HB  ALA B 116     -10.804 -47.188 -34.062  1.00  0.00           H  
ATOM   1778 2HB  ALA B 116      -9.836 -46.702 -35.442  1.00  0.00           H  
ATOM   1779 3HB  ALA B 116      -9.127 -46.673 -33.834  1.00  0.00           H  
ATOM   1780  N   ASN B 117      -9.641 -44.583 -32.138  1.00  0.00           N  
ATOM   1781  CA  ASN B 117      -9.525 -44.414 -30.714  1.00  0.00           C  
ATOM   1782  C   ASN B 117      -9.940 -45.685 -29.991  1.00  0.00           C  
ATOM   1783  O   ASN B 117     -10.217 -46.730 -30.599  1.00  0.00           O  
ATOM   1784  CB  ASN B 117     -10.417 -43.264 -30.325  1.00  0.00           C  
ATOM   1785  CG  ASN B 117     -10.051 -42.077 -31.065  1.00  0.00           C  
ATOM   1786  OD1 ASN B 117      -8.848 -41.862 -31.369  1.00  0.00           O  
ATOM   1787  ND2 ASN B 117     -11.062 -41.278 -31.406  1.00  0.00           N  
ATOM   1788  H   ASN B 117      -8.772 -44.541 -32.668  1.00  0.00           H  
ATOM   1789  HA  ASN B 117      -8.511 -44.204 -30.436  1.00  0.00           H  
ATOM   1790 1HB  ASN B 117     -11.439 -43.471 -30.487  1.00  0.00           H  
ATOM   1791 2HB  ASN B 117     -10.302 -43.056 -29.286  1.00  0.00           H  
ATOM   1792 1HD2 ASN B 117     -10.890 -40.444 -31.933  1.00  0.00           H  
ATOM   1793 2HD2 ASN B 117     -12.033 -41.525 -31.161  1.00  0.00           H  
ATOM   1794  N   PHE B 118     -10.021 -45.592 -28.698  1.00  0.00           N  
ATOM   1795  CA  PHE B 118     -10.481 -46.719 -27.915  1.00  0.00           C  
ATOM   1796  C   PHE B 118     -10.840 -46.258 -26.554  1.00  0.00           C  
ATOM   1797  O   PHE B 118     -10.457 -45.168 -26.133  1.00  0.00           O  
ATOM   1798  CB  PHE B 118      -9.456 -47.868 -27.859  1.00  0.00           C  
ATOM   1799  CG  PHE B 118      -8.172 -47.577 -27.160  1.00  0.00           C  
ATOM   1800  CD1 PHE B 118      -7.968 -47.890 -25.861  1.00  0.00           C  
ATOM   1801  CD2 PHE B 118      -7.172 -46.983 -27.827  1.00  0.00           C  
ATOM   1802  CE1 PHE B 118      -6.758 -47.627 -25.274  1.00  0.00           C  
ATOM   1803  CE2 PHE B 118      -5.944 -46.698 -27.226  1.00  0.00           C  
ATOM   1804  CZ  PHE B 118      -5.749 -47.031 -25.954  1.00  0.00           C  
ATOM   1805  H   PHE B 118      -9.718 -44.728 -28.251  1.00  0.00           H  
ATOM   1806  HA  PHE B 118     -11.390 -47.103 -28.362  1.00  0.00           H  
ATOM   1807 1HB  PHE B 118      -9.918 -48.725 -27.364  1.00  0.00           H  
ATOM   1808 2HB  PHE B 118      -9.214 -48.198 -28.872  1.00  0.00           H  
ATOM   1809  HD1 PHE B 118      -8.759 -48.377 -25.290  1.00  0.00           H  
ATOM   1810  HD2 PHE B 118      -7.362 -46.741 -28.838  1.00  0.00           H  
ATOM   1811  HE1 PHE B 118      -6.605 -47.903 -24.279  1.00  0.00           H  
ATOM   1812  HE2 PHE B 118      -5.141 -46.218 -27.772  1.00  0.00           H  
ATOM   1813  HZ  PHE B 118      -4.796 -46.835 -25.468  1.00  0.00           H  
ATOM   1814  N   ALA B 119     -20.868 -44.522 -27.933  1.00  0.00           N  
ATOM   1815  CA  ALA B 119     -21.327 -44.077 -29.234  1.00  0.00           C  
ATOM   1816  C   ALA B 119     -20.211 -44.079 -30.255  1.00  0.00           C  
ATOM   1817  O   ALA B 119     -19.090 -43.570 -30.039  1.00  0.00           O  
ATOM   1818  CB  ALA B 119     -21.913 -42.691 -29.135  1.00  0.00           C  
ATOM   1819  H   ALA B 119     -20.003 -44.150 -27.537  1.00  0.00           H  
ATOM   1820  HA  ALA B 119     -22.101 -44.761 -29.573  1.00  0.00           H  
ATOM   1821 1HB  ALA B 119     -22.276 -42.388 -30.116  1.00  0.00           H  
ATOM   1822 2HB  ALA B 119     -22.740 -42.698 -28.421  1.00  0.00           H  
ATOM   1823 3HB  ALA B 119     -21.140 -42.001 -28.802  1.00  0.00           H  
ATOM   1824  N   LEU B 120     -20.566 -44.653 -31.383  1.00  0.00           N  
ATOM   1825  CA  LEU B 120     -19.675 -44.795 -32.504  1.00  0.00           C  
ATOM   1826  C   LEU B 120     -20.083 -43.975 -33.737  1.00  0.00           C  
ATOM   1827  O   LEU B 120     -21.263 -43.732 -34.004  1.00  0.00           O  
ATOM   1828  CB  LEU B 120     -19.579 -46.277 -32.916  1.00  0.00           C  
ATOM   1829  CG  LEU B 120     -19.110 -47.313 -31.846  1.00  0.00           C  
ATOM   1830  CD1 LEU B 120     -19.213 -48.689 -32.418  1.00  0.00           C  
ATOM   1831  CD2 LEU B 120     -17.679 -47.050 -31.458  1.00  0.00           C  
ATOM   1832  H   LEU B 120     -21.501 -45.030 -31.460  1.00  0.00           H  
ATOM   1833  HA  LEU B 120     -18.705 -44.471 -32.168  1.00  0.00           H  
ATOM   1834 1HB  LEU B 120     -20.544 -46.599 -33.303  1.00  0.00           H  
ATOM   1835 2HB  LEU B 120     -18.851 -46.326 -33.722  1.00  0.00           H  
ATOM   1836  HG  LEU B 120     -19.750 -47.252 -30.967  1.00  0.00           H  
ATOM   1837 1HD1 LEU B 120     -18.893 -49.415 -31.675  1.00  0.00           H  
ATOM   1838 2HD1 LEU B 120     -20.248 -48.889 -32.699  1.00  0.00           H  
ATOM   1839 3HD1 LEU B 120     -18.574 -48.757 -33.290  1.00  0.00           H  
ATOM   1840 1HD2 LEU B 120     -17.358 -47.784 -30.721  1.00  0.00           H  
ATOM   1841 2HD2 LEU B 120     -17.028 -47.107 -32.334  1.00  0.00           H  
ATOM   1842 3HD2 LEU B 120     -17.628 -46.080 -31.028  1.00  0.00           H  
ATOM   1843  N   GLU B 121     -19.101 -43.597 -34.511  1.00  0.00           N  
ATOM   1844  CA  GLU B 121     -19.347 -42.889 -35.751  1.00  0.00           C  
ATOM   1845  C   GLU B 121     -18.832 -43.661 -36.997  1.00  0.00           C  
ATOM   1846  O   GLU B 121     -17.973 -44.553 -36.888  1.00  0.00           O  
ATOM   1847  CB  GLU B 121     -18.718 -41.487 -35.697  1.00  0.00           C  
ATOM   1848  CG  GLU B 121     -19.344 -40.551 -34.653  1.00  0.00           C  
ATOM   1849  CD  GLU B 121     -18.748 -39.157 -34.660  1.00  0.00           C  
ATOM   1850  OE1 GLU B 121     -17.814 -38.938 -35.393  1.00  0.00           O  
ATOM   1851  OE2 GLU B 121     -19.233 -38.317 -33.937  1.00  0.00           O  
ATOM   1852  H   GLU B 121     -18.154 -43.796 -34.203  1.00  0.00           H  
ATOM   1853  HA  GLU B 121     -20.413 -42.743 -35.801  1.00  0.00           H  
ATOM   1854 1HB  GLU B 121     -17.668 -41.572 -35.448  1.00  0.00           H  
ATOM   1855 2HB  GLU B 121     -18.780 -41.010 -36.673  1.00  0.00           H  
ATOM   1856 1HG  GLU B 121     -20.415 -40.482 -34.842  1.00  0.00           H  
ATOM   1857 2HG  GLU B 121     -19.208 -40.991 -33.665  1.00  0.00           H  
ATOM   1858  N   PRO B 122     -19.453 -43.453 -38.163  1.00  0.00           N  
ATOM   1859  CA  PRO B 122     -19.019 -43.888 -39.472  1.00  0.00           C  
ATOM   1860  C   PRO B 122     -17.675 -43.354 -39.927  1.00  0.00           C  
ATOM   1861  O   PRO B 122     -17.234 -42.282 -39.501  1.00  0.00           O  
ATOM   1862  CB  PRO B 122     -20.110 -43.338 -40.404  1.00  0.00           C  
ATOM   1863  CG  PRO B 122     -21.319 -43.159 -39.551  1.00  0.00           C  
ATOM   1864  CD  PRO B 122     -20.794 -42.780 -38.192  1.00  0.00           C  
ATOM   1865  HA  PRO B 122     -18.995 -44.986 -39.459  1.00  0.00           H  
ATOM   1866 1HB  PRO B 122     -19.770 -42.403 -40.875  1.00  0.00           H  
ATOM   1867 2HB  PRO B 122     -20.283 -44.055 -41.218  1.00  0.00           H  
ATOM   1868 1HG  PRO B 122     -21.967 -42.381 -39.994  1.00  0.00           H  
ATOM   1869 2HG  PRO B 122     -21.909 -44.087 -39.542  1.00  0.00           H  
ATOM   1870 1HD  PRO B 122     -20.703 -41.687 -38.084  1.00  0.00           H  
ATOM   1871 2HD  PRO B 122     -21.502 -43.228 -37.481  1.00  0.00           H  
ATOM   1872  N   LEU B 123     -17.055 -44.126 -40.814  1.00  0.00           N  
ATOM   1873  CA  LEU B 123     -15.810 -43.801 -41.525  1.00  0.00           C  
ATOM   1874  C   LEU B 123     -16.032 -43.988 -43.026  1.00  0.00           C  
ATOM   1875  O   LEU B 123     -16.155 -45.141 -43.444  1.00  0.00           O  
ATOM   1876  CB  LEU B 123     -14.715 -44.796 -41.133  1.00  0.00           C  
ATOM   1877  CG  LEU B 123     -13.346 -44.674 -41.847  1.00  0.00           C  
ATOM   1878  CD1 LEU B 123     -12.663 -43.371 -41.502  1.00  0.00           C  
ATOM   1879  CD2 LEU B 123     -12.526 -45.860 -41.465  1.00  0.00           C  
ATOM   1880  H   LEU B 123     -17.523 -45.008 -41.038  1.00  0.00           H  
ATOM   1881  HA  LEU B 123     -15.501 -42.787 -41.283  1.00  0.00           H  
ATOM   1882 1HB  LEU B 123     -14.537 -44.706 -40.062  1.00  0.00           H  
ATOM   1883 2HB  LEU B 123     -15.087 -45.787 -41.332  1.00  0.00           H  
ATOM   1884  HG  LEU B 123     -13.491 -44.681 -42.932  1.00  0.00           H  
ATOM   1885 1HD1 LEU B 123     -11.707 -43.320 -42.023  1.00  0.00           H  
ATOM   1886 2HD1 LEU B 123     -13.276 -42.529 -41.810  1.00  0.00           H  
ATOM   1887 3HD1 LEU B 123     -12.493 -43.324 -40.435  1.00  0.00           H  
ATOM   1888 1HD2 LEU B 123     -11.563 -45.803 -41.967  1.00  0.00           H  
ATOM   1889 2HD2 LEU B 123     -12.389 -45.868 -40.402  1.00  0.00           H  
ATOM   1890 3HD2 LEU B 123     -13.041 -46.764 -41.761  1.00  0.00           H  
ATOM   1891  N   PRO B 124     -16.214 -42.933 -43.839  1.00  0.00           N  
ATOM   1892  CA  PRO B 124     -16.349 -43.003 -45.294  1.00  0.00           C  
ATOM   1893  C   PRO B 124     -15.118 -43.627 -45.945  1.00  0.00           C  
ATOM   1894  O   PRO B 124     -14.007 -43.181 -45.658  1.00  0.00           O  
ATOM   1895  CB  PRO B 124     -16.476 -41.522 -45.674  1.00  0.00           C  
ATOM   1896  CG  PRO B 124     -17.021 -40.848 -44.421  1.00  0.00           C  
ATOM   1897  CD  PRO B 124     -16.365 -41.587 -43.275  1.00  0.00           C  
ATOM   1898  HA  PRO B 124     -17.266 -43.523 -45.586  1.00  0.00           H  
ATOM   1899 1HB  PRO B 124     -15.494 -41.127 -45.980  1.00  0.00           H  
ATOM   1900 2HB  PRO B 124     -17.144 -41.419 -46.542  1.00  0.00           H  
ATOM   1901 1HG  PRO B 124     -16.771 -39.775 -44.431  1.00  0.00           H  
ATOM   1902 2HG  PRO B 124     -18.118 -40.917 -44.395  1.00  0.00           H  
ATOM   1903 1HD  PRO B 124     -15.378 -41.154 -43.043  1.00  0.00           H  
ATOM   1904 2HD  PRO B 124     -17.044 -41.585 -42.404  1.00  0.00           H  
ATOM   1905  N   ILE B 125     -15.300 -44.557 -46.881  1.00  0.00           N  
ATOM   1906  CA  ILE B 125     -14.142 -45.119 -47.597  1.00  0.00           C  
ATOM   1907  C   ILE B 125     -14.330 -45.151 -49.134  1.00  0.00           C  
ATOM   1908  O   ILE B 125     -15.459 -45.171 -49.651  1.00  0.00           O  
ATOM   1909  CB  ILE B 125     -13.731 -46.534 -47.156  1.00  0.00           C  
ATOM   1910  CG1 ILE B 125     -14.825 -47.536 -47.480  1.00  0.00           C  
ATOM   1911  CG2 ILE B 125     -13.402 -46.519 -45.612  1.00  0.00           C  
ATOM   1912  CD1 ILE B 125     -14.362 -48.935 -47.374  1.00  0.00           C  
ATOM   1913  H   ILE B 125     -16.240 -44.908 -47.071  1.00  0.00           H  
ATOM   1914  HA  ILE B 125     -13.271 -44.502 -47.383  1.00  0.00           H  
ATOM   1915  HB  ILE B 125     -12.841 -46.828 -47.708  1.00  0.00           H  
ATOM   1916 1HG1 ILE B 125     -15.667 -47.381 -46.806  1.00  0.00           H  
ATOM   1917 2HG1 ILE B 125     -15.173 -47.383 -48.490  1.00  0.00           H  
ATOM   1918 1HG2 ILE B 125     -13.074 -47.486 -45.277  1.00  0.00           H  
ATOM   1919 2HG2 ILE B 125     -12.624 -45.804 -45.411  1.00  0.00           H  
ATOM   1920 3HG2 ILE B 125     -14.294 -46.230 -45.054  1.00  0.00           H  
ATOM   1921 1HD1 ILE B 125     -15.173 -49.573 -47.633  1.00  0.00           H  
ATOM   1922 2HD1 ILE B 125     -13.540 -49.088 -48.071  1.00  0.00           H  
ATOM   1923 3HD1 ILE B 125     -14.029 -49.162 -46.391  1.00  0.00           H  
ATOM   1924  N   VAL B 126     -13.200 -45.264 -49.846  1.00  0.00           N  
ATOM   1925  CA  VAL B 126     -13.187 -45.484 -51.294  1.00  0.00           C  
ATOM   1926  C   VAL B 126     -12.489 -46.809 -51.588  1.00  0.00           C  
ATOM   1927  O   VAL B 126     -11.372 -47.050 -51.102  1.00  0.00           O  
ATOM   1928  CB  VAL B 126     -12.352 -44.385 -52.003  1.00  0.00           C  
ATOM   1929  CG1 VAL B 126     -12.360 -44.611 -53.551  1.00  0.00           C  
ATOM   1930  CG2 VAL B 126     -12.842 -42.998 -51.600  1.00  0.00           C  
ATOM   1931  H   VAL B 126     -12.309 -45.191 -49.360  1.00  0.00           H  
ATOM   1932  HA  VAL B 126     -14.208 -45.521 -51.674  1.00  0.00           H  
ATOM   1933  HB  VAL B 126     -11.316 -44.481 -51.682  1.00  0.00           H  
ATOM   1934 1HG1 VAL B 126     -11.741 -43.850 -54.028  1.00  0.00           H  
ATOM   1935 2HG1 VAL B 126     -11.961 -45.592 -53.806  1.00  0.00           H  
ATOM   1936 3HG1 VAL B 126     -13.387 -44.532 -53.921  1.00  0.00           H  
ATOM   1937 1HG2 VAL B 126     -12.217 -42.244 -52.078  1.00  0.00           H  
ATOM   1938 2HG2 VAL B 126     -13.853 -42.862 -51.900  1.00  0.00           H  
ATOM   1939 3HG2 VAL B 126     -12.770 -42.887 -50.518  1.00  0.00           H  
ATOM   1940  N   TYR B 127     -13.104 -47.650 -52.411  1.00  0.00           N  
ATOM   1941  CA  TYR B 127     -12.431 -48.885 -52.846  1.00  0.00           C  
ATOM   1942  C   TYR B 127     -12.953 -49.253 -54.226  1.00  0.00           C  
ATOM   1943  O   TYR B 127     -14.009 -48.768 -54.643  1.00  0.00           O  
ATOM   1944  CB  TYR B 127     -12.763 -49.980 -51.845  1.00  0.00           C  
ATOM   1945  CG  TYR B 127     -14.283 -50.154 -51.738  1.00  0.00           C  
ATOM   1946  CD1 TYR B 127     -14.975 -51.023 -52.542  1.00  0.00           C  
ATOM   1947  CD2 TYR B 127     -14.967 -49.392 -50.823  1.00  0.00           C  
ATOM   1948  CE1 TYR B 127     -16.342 -51.151 -52.416  1.00  0.00           C  
ATOM   1949  CE2 TYR B 127     -16.316 -49.500 -50.694  1.00  0.00           C  
ATOM   1950  CZ  TYR B 127     -17.008 -50.380 -51.477  1.00  0.00           C  
ATOM   1951  OH  TYR B 127     -18.365 -50.489 -51.326  1.00  0.00           O  
ATOM   1952  H   TYR B 127     -14.038 -47.403 -52.758  1.00  0.00           H  
ATOM   1953  HA  TYR B 127     -11.362 -48.704 -52.942  1.00  0.00           H  
ATOM   1954 1HB  TYR B 127     -12.317 -50.927 -52.156  1.00  0.00           H  
ATOM   1955 2HB  TYR B 127     -12.366 -49.729 -50.860  1.00  0.00           H  
ATOM   1956  HD1 TYR B 127     -14.443 -51.601 -53.283  1.00  0.00           H  
ATOM   1957  HD2 TYR B 127     -14.422 -48.699 -50.203  1.00  0.00           H  
ATOM   1958  HE1 TYR B 127     -16.890 -51.845 -53.055  1.00  0.00           H  
ATOM   1959  HE2 TYR B 127     -16.844 -48.887 -49.963  1.00  0.00           H  
ATOM   1960  HH  TYR B 127     -18.689 -51.219 -51.852  1.00  0.00           H  
ATOM   1961  N   TYR B 128     -12.226 -50.089 -54.946  1.00  0.00           N  
ATOM   1962  CA  TYR B 128     -12.686 -50.409 -56.296  1.00  0.00           C  
ATOM   1963  C   TYR B 128     -13.128 -51.837 -56.521  1.00  0.00           C  
ATOM   1964  O   TYR B 128     -12.498 -52.775 -56.045  1.00  0.00           O  
ATOM   1965  CB  TYR B 128     -11.565 -50.128 -57.295  1.00  0.00           C  
ATOM   1966  CG  TYR B 128     -11.248 -48.689 -57.560  1.00  0.00           C  
ATOM   1967  CD1 TYR B 128     -10.579 -47.898 -56.629  1.00  0.00           C  
ATOM   1968  CD2 TYR B 128     -11.580 -48.174 -58.791  1.00  0.00           C  
ATOM   1969  CE1 TYR B 128     -10.283 -46.594 -56.943  1.00  0.00           C  
ATOM   1970  CE2 TYR B 128     -11.274 -46.883 -59.104  1.00  0.00           C  
ATOM   1971  CZ  TYR B 128     -10.630 -46.090 -58.185  1.00  0.00           C  
ATOM   1972  OH  TYR B 128     -10.329 -44.787 -58.503  1.00  0.00           O  
ATOM   1973  H   TYR B 128     -11.362 -50.479 -54.579  1.00  0.00           H  
ATOM   1974  HA  TYR B 128     -13.538 -49.775 -56.528  1.00  0.00           H  
ATOM   1975 1HB  TYR B 128     -10.653 -50.617 -56.955  1.00  0.00           H  
ATOM   1976 2HB  TYR B 128     -11.833 -50.590 -58.251  1.00  0.00           H  
ATOM   1977  HD1 TYR B 128     -10.292 -48.298 -55.660  1.00  0.00           H  
ATOM   1978  HD2 TYR B 128     -12.084 -48.803 -59.519  1.00  0.00           H  
ATOM   1979  HE1 TYR B 128      -9.770 -45.966 -56.228  1.00  0.00           H  
ATOM   1980  HE2 TYR B 128     -11.541 -46.486 -60.083  1.00  0.00           H  
ATOM   1981  HH  TYR B 128     -10.655 -44.593 -59.386  1.00  0.00           H  
ATOM   1982  N   VAL B 129     -14.165 -51.986 -57.317  1.00  0.00           N  
ATOM   1983  CA  VAL B 129     -14.557 -53.302 -57.786  1.00  0.00           C  
ATOM   1984  C   VAL B 129     -14.401 -53.227 -59.312  1.00  0.00           C  
ATOM   1985  O   VAL B 129     -15.077 -52.448 -60.015  1.00  0.00           O  
ATOM   1986  CB  VAL B 129     -16.015 -53.530 -57.428  1.00  0.00           C  
ATOM   1987  CG1 VAL B 129     -16.468 -54.859 -57.892  1.00  0.00           C  
ATOM   1988  CG2 VAL B 129     -16.144 -53.390 -55.980  1.00  0.00           C  
ATOM   1989  H   VAL B 129     -14.637 -51.145 -57.660  1.00  0.00           H  
ATOM   1990  HA  VAL B 129     -13.873 -54.040 -57.391  1.00  0.00           H  
ATOM   1991  HB  VAL B 129     -16.631 -52.781 -57.927  1.00  0.00           H  
ATOM   1992 1HG1 VAL B 129     -17.494 -54.997 -57.632  1.00  0.00           H  
ATOM   1993 2HG1 VAL B 129     -16.364 -54.951 -58.971  1.00  0.00           H  
ATOM   1994 3HG1 VAL B 129     -15.868 -55.600 -57.415  1.00  0.00           H  
ATOM   1995 1HG2 VAL B 129     -17.148 -53.524 -55.703  1.00  0.00           H  
ATOM   1996 2HG2 VAL B 129     -15.528 -54.148 -55.534  1.00  0.00           H  
ATOM   1997 3HG2 VAL B 129     -15.824 -52.408 -55.651  1.00  0.00           H  
ATOM   1998  N   GLY B 130     -13.469 -54.009 -59.809  1.00  0.00           N  
ATOM   1999  CA  GLY B 130     -13.058 -53.905 -61.191  1.00  0.00           C  
ATOM   2000  C   GLY B 130     -12.503 -52.496 -61.394  1.00  0.00           C  
ATOM   2001  O   GLY B 130     -11.690 -52.011 -60.606  1.00  0.00           O  
ATOM   2002  H   GLY B 130     -13.017 -54.671 -59.180  1.00  0.00           H  
ATOM   2003 1HA  GLY B 130     -12.291 -54.651 -61.402  1.00  0.00           H  
ATOM   2004 2HA  GLY B 130     -13.903 -54.084 -61.855  1.00  0.00           H  
ATOM   2005  N   ARG B 131     -12.982 -51.808 -62.410  1.00  0.00           N  
ATOM   2006  CA  ARG B 131     -12.490 -50.467 -62.667  1.00  0.00           C  
ATOM   2007  C   ARG B 131     -13.338 -49.379 -62.024  1.00  0.00           C  
ATOM   2008  O   ARG B 131     -13.060 -48.195 -62.239  1.00  0.00           O  
ATOM   2009  CB  ARG B 131     -12.421 -50.211 -64.164  1.00  0.00           C  
ATOM   2010  CG  ARG B 131     -11.371 -51.029 -64.905  1.00  0.00           C  
ATOM   2011  CD  ARG B 131     -11.460 -50.835 -66.383  1.00  0.00           C  
ATOM   2012  NE  ARG B 131     -10.384 -51.527 -67.098  1.00  0.00           N  
ATOM   2013  CZ  ARG B 131     -10.363 -52.844 -67.427  1.00  0.00           C  
ATOM   2014  NH1 ARG B 131     -11.370 -53.638 -67.116  1.00  0.00           N  
ATOM   2015  NH2 ARG B 131      -9.315 -53.336 -68.071  1.00  0.00           N  
ATOM   2016  H   ARG B 131     -13.673 -52.221 -63.020  1.00  0.00           H  
ATOM   2017  HA  ARG B 131     -11.471 -50.392 -62.283  1.00  0.00           H  
ATOM   2018 1HB  ARG B 131     -13.389 -50.423 -64.612  1.00  0.00           H  
ATOM   2019 2HB  ARG B 131     -12.201 -49.159 -64.343  1.00  0.00           H  
ATOM   2020 1HG  ARG B 131     -10.379 -50.717 -64.580  1.00  0.00           H  
ATOM   2021 2HG  ARG B 131     -11.507 -52.083 -64.676  1.00  0.00           H  
ATOM   2022 1HD  ARG B 131     -12.417 -51.200 -66.750  1.00  0.00           H  
ATOM   2023 2HD  ARG B 131     -11.379 -49.770 -66.603  1.00  0.00           H  
ATOM   2024  HE  ARG B 131      -9.581 -50.970 -67.366  1.00  0.00           H  
ATOM   2025 1HH1 ARG B 131     -12.172 -53.274 -66.629  1.00  0.00           H  
ATOM   2026 2HH1 ARG B 131     -11.340 -54.616 -67.368  1.00  0.00           H  
ATOM   2027 1HH2 ARG B 131      -8.541 -52.732 -68.313  1.00  0.00           H  
ATOM   2028 2HH2 ARG B 131      -9.287 -54.313 -68.322  1.00  0.00           H  
ATOM   2029  N   LYS B 132     -14.409 -49.759 -61.303  1.00  0.00           N  
ATOM   2030  CA  LYS B 132     -15.320 -48.742 -60.807  1.00  0.00           C  
ATOM   2031  C   LYS B 132     -15.012 -48.270 -59.370  1.00  0.00           C  
ATOM   2032  O   LYS B 132     -14.936 -49.094 -58.455  1.00  0.00           O  
ATOM   2033  CB  LYS B 132     -16.756 -49.270 -60.873  1.00  0.00           C  
ATOM   2034  CG  LYS B 132     -17.847 -48.275 -60.415  1.00  0.00           C  
ATOM   2035  CD  LYS B 132     -19.265 -48.762 -60.778  1.00  0.00           C  
ATOM   2036  CE  LYS B 132     -19.667 -50.011 -59.990  1.00  0.00           C  
ATOM   2037  NZ  LYS B 132     -21.077 -50.402 -60.240  1.00  0.00           N  
ATOM   2038  H   LYS B 132     -14.591 -50.744 -61.096  1.00  0.00           H  
ATOM   2039  HA  LYS B 132     -15.258 -47.918 -61.494  1.00  0.00           H  
ATOM   2040 1HB  LYS B 132     -16.980 -49.572 -61.896  1.00  0.00           H  
ATOM   2041 2HB  LYS B 132     -16.819 -50.163 -60.249  1.00  0.00           H  
ATOM   2042 1HG  LYS B 132     -17.785 -48.137 -59.331  1.00  0.00           H  
ATOM   2043 2HG  LYS B 132     -17.682 -47.311 -60.888  1.00  0.00           H  
ATOM   2044 1HD  LYS B 132     -19.981 -47.968 -60.562  1.00  0.00           H  
ATOM   2045 2HD  LYS B 132     -19.313 -48.988 -61.843  1.00  0.00           H  
ATOM   2046 1HE  LYS B 132     -19.033 -50.841 -60.290  1.00  0.00           H  
ATOM   2047 2HE  LYS B 132     -19.534 -49.832 -58.921  1.00  0.00           H  
ATOM   2048 1HZ  LYS B 132     -21.265 -51.262 -59.695  1.00  0.00           H  
ATOM   2049 2HZ  LYS B 132     -21.703 -49.671 -59.950  1.00  0.00           H  
ATOM   2050 3HZ  LYS B 132     -21.213 -50.597 -61.215  1.00  0.00           H  
ATOM   2051  N   PRO B 133     -14.788 -46.961 -59.119  1.00  0.00           N  
ATOM   2052  CA  PRO B 133     -14.610 -46.433 -57.801  1.00  0.00           C  
ATOM   2053  C   PRO B 133     -15.951 -46.493 -57.147  1.00  0.00           C  
ATOM   2054  O   PRO B 133     -16.946 -46.065 -57.742  1.00  0.00           O  
ATOM   2055  CB  PRO B 133     -14.173 -44.987 -58.045  1.00  0.00           C  
ATOM   2056  CG  PRO B 133     -14.754 -44.638 -59.402  1.00  0.00           C  
ATOM   2057  CD  PRO B 133     -14.766 -45.947 -60.191  1.00  0.00           C  
ATOM   2058  HA  PRO B 133     -13.860 -47.011 -57.240  1.00  0.00           H  
ATOM   2059 1HB  PRO B 133     -14.579 -44.352 -57.242  1.00  0.00           H  
ATOM   2060 2HB  PRO B 133     -13.096 -44.891 -57.993  1.00  0.00           H  
ATOM   2061 1HG  PRO B 133     -15.768 -44.219 -59.278  1.00  0.00           H  
ATOM   2062 2HG  PRO B 133     -14.146 -43.860 -59.885  1.00  0.00           H  
ATOM   2063 1HD  PRO B 133     -15.698 -45.954 -60.766  1.00  0.00           H  
ATOM   2064 2HD  PRO B 133     -13.871 -46.057 -60.826  1.00  0.00           H  
ATOM   2065  N   LYS B 134     -15.969 -46.904 -55.900  1.00  0.00           N  
ATOM   2066  CA  LYS B 134     -17.186 -47.000 -55.153  1.00  0.00           C  
ATOM   2067  C   LYS B 134     -16.976 -46.388 -53.794  1.00  0.00           C  
ATOM   2068  O   LYS B 134     -15.909 -46.566 -53.188  1.00  0.00           O  
ATOM   2069  CB  LYS B 134     -17.679 -48.449 -55.081  1.00  0.00           C  
ATOM   2070  CG  LYS B 134     -19.052 -48.587 -54.413  1.00  0.00           C  
ATOM   2071  CD  LYS B 134     -19.643 -49.987 -54.560  1.00  0.00           C  
ATOM   2072  CE  LYS B 134     -21.087 -50.005 -54.037  1.00  0.00           C  
ATOM   2073  NZ  LYS B 134     -21.734 -51.324 -54.209  1.00  0.00           N  
ATOM   2074  H   LYS B 134     -15.121 -47.271 -55.473  1.00  0.00           H  
ATOM   2075  HA  LYS B 134     -17.972 -46.438 -55.663  1.00  0.00           H  
ATOM   2076 1HB  LYS B 134     -17.738 -48.865 -56.089  1.00  0.00           H  
ATOM   2077 2HB  LYS B 134     -16.957 -49.046 -54.519  1.00  0.00           H  
ATOM   2078 1HG  LYS B 134     -18.955 -48.370 -53.345  1.00  0.00           H  
ATOM   2079 2HG  LYS B 134     -19.741 -47.866 -54.850  1.00  0.00           H  
ATOM   2080 1HD  LYS B 134     -19.646 -50.284 -55.615  1.00  0.00           H  
ATOM   2081 2HD  LYS B 134     -19.048 -50.705 -54.005  1.00  0.00           H  
ATOM   2082 1HE  LYS B 134     -21.091 -49.742 -52.978  1.00  0.00           H  
ATOM   2083 2HE  LYS B 134     -21.662 -49.263 -54.588  1.00  0.00           H  
ATOM   2084 1HZ  LYS B 134     -22.688 -51.276 -53.864  1.00  0.00           H  
ATOM   2085 2HZ  LYS B 134     -21.739 -51.579 -55.219  1.00  0.00           H  
ATOM   2086 3HZ  LYS B 134     -21.221 -52.012 -53.694  1.00  0.00           H  
ATOM   2087  N   VAL B 135     -17.965 -45.623 -53.350  1.00  0.00           N  
ATOM   2088  CA  VAL B 135     -17.946 -45.001 -52.031  1.00  0.00           C  
ATOM   2089  C   VAL B 135     -19.076 -45.423 -51.144  1.00  0.00           C  
ATOM   2090  O   VAL B 135     -20.243 -45.382 -51.557  1.00  0.00           O  
ATOM   2091  CB  VAL B 135     -17.932 -43.464 -52.191  1.00  0.00           C  
ATOM   2092  CG1 VAL B 135     -17.924 -42.762 -50.812  1.00  0.00           C  
ATOM   2093  CG2 VAL B 135     -16.706 -43.085 -53.002  1.00  0.00           C  
ATOM   2094  H   VAL B 135     -18.777 -45.501 -53.933  1.00  0.00           H  
ATOM   2095  HA  VAL B 135     -17.024 -45.304 -51.540  1.00  0.00           H  
ATOM   2096  HB  VAL B 135     -18.832 -43.143 -52.711  1.00  0.00           H  
ATOM   2097 1HG1 VAL B 135     -17.912 -41.683 -50.959  1.00  0.00           H  
ATOM   2098 2HG1 VAL B 135     -18.811 -43.029 -50.240  1.00  0.00           H  
ATOM   2099 3HG1 VAL B 135     -17.030 -43.064 -50.260  1.00  0.00           H  
ATOM   2100 1HG2 VAL B 135     -16.668 -42.007 -53.131  1.00  0.00           H  
ATOM   2101 2HG2 VAL B 135     -15.843 -43.424 -52.468  1.00  0.00           H  
ATOM   2102 3HG2 VAL B 135     -16.733 -43.558 -53.978  1.00  0.00           H  
ATOM   2103  N   GLU B 136     -18.718 -45.805 -49.914  1.00  0.00           N  
ATOM   2104  CA  GLU B 136     -19.707 -46.205 -48.926  1.00  0.00           C  
ATOM   2105  C   GLU B 136     -19.236 -45.875 -47.530  1.00  0.00           C  
ATOM   2106  O   GLU B 136     -18.034 -45.744 -47.274  1.00  0.00           O  
ATOM   2107  CB  GLU B 136     -19.990 -47.712 -49.083  1.00  0.00           C  
ATOM   2108  CG  GLU B 136     -21.058 -48.308 -48.168  1.00  0.00           C  
ATOM   2109  CD  GLU B 136     -22.421 -47.650 -48.294  1.00  0.00           C  
ATOM   2110  OE1 GLU B 136     -22.581 -46.561 -47.762  1.00  0.00           O  
ATOM   2111  OE2 GLU B 136     -23.292 -48.226 -48.910  1.00  0.00           O  
ATOM   2112  H   GLU B 136     -17.717 -45.782 -49.682  1.00  0.00           H  
ATOM   2113  HA  GLU B 136     -20.622 -45.635 -49.107  1.00  0.00           H  
ATOM   2114 1HB  GLU B 136     -20.296 -47.913 -50.112  1.00  0.00           H  
ATOM   2115 2HB  GLU B 136     -19.067 -48.268 -48.911  1.00  0.00           H  
ATOM   2116 1HG  GLU B 136     -21.167 -49.354 -48.443  1.00  0.00           H  
ATOM   2117 2HG  GLU B 136     -20.724 -48.291 -47.133  1.00  0.00           H  
ATOM   2118  N   GLN B 137     -20.182 -45.724 -46.617  1.00  0.00           N  
ATOM   2119  CA  GLN B 137     -19.833 -45.467 -45.228  1.00  0.00           C  
ATOM   2120  C   GLN B 137     -19.606 -46.765 -44.456  1.00  0.00           C  
ATOM   2121  O   GLN B 137     -20.492 -47.628 -44.425  1.00  0.00           O  
ATOM   2122  CB  GLN B 137     -20.902 -44.642 -44.521  1.00  0.00           C  
ATOM   2123  CG  GLN B 137     -21.035 -43.222 -45.031  1.00  0.00           C  
ATOM   2124  CD  GLN B 137     -22.054 -42.428 -44.236  1.00  0.00           C  
ATOM   2125  OE1 GLN B 137     -22.581 -42.918 -43.232  1.00  0.00           O  
ATOM   2126  NE2 GLN B 137     -22.339 -41.210 -44.677  1.00  0.00           N  
ATOM   2127  H   GLN B 137     -21.159 -45.810 -46.882  1.00  0.00           H  
ATOM   2128  HA  GLN B 137     -18.924 -44.876 -45.184  1.00  0.00           H  
ATOM   2129 1HB  GLN B 137     -21.869 -45.135 -44.633  1.00  0.00           H  
ATOM   2130 2HB  GLN B 137     -20.676 -44.608 -43.462  1.00  0.00           H  
ATOM   2131 1HG  GLN B 137     -20.068 -42.727 -44.942  1.00  0.00           H  
ATOM   2132 2HG  GLN B 137     -21.349 -43.248 -46.073  1.00  0.00           H  
ATOM   2133 1HE2 GLN B 137     -23.008 -40.644 -44.191  1.00  0.00           H  
ATOM   2134 2HE2 GLN B 137     -21.890 -40.853 -45.496  1.00  0.00           H  
ATOM   2135  N   LEU B 138     -18.500 -46.896 -43.757  1.00  0.00           N  
ATOM   2136  CA  LEU B 138     -18.415 -48.072 -42.942  1.00  0.00           C  
ATOM   2137  C   LEU B 138     -19.058 -47.660 -41.653  1.00  0.00           C  
ATOM   2138  O   LEU B 138     -18.699 -46.626 -41.101  1.00  0.00           O  
ATOM   2139  CB  LEU B 138     -16.966 -48.503 -42.697  1.00  0.00           C  
ATOM   2140  CG  LEU B 138     -16.090 -48.886 -43.908  1.00  0.00           C  
ATOM   2141  CD1 LEU B 138     -14.689 -49.249 -43.395  1.00  0.00           C  
ATOM   2142  CD2 LEU B 138     -16.705 -50.023 -44.654  1.00  0.00           C  
ATOM   2143  H   LEU B 138     -17.740 -46.214 -43.778  1.00  0.00           H  
ATOM   2144  HA  LEU B 138     -18.989 -48.886 -43.385  1.00  0.00           H  
ATOM   2145 1HB  LEU B 138     -16.474 -47.659 -42.247  1.00  0.00           H  
ATOM   2146 2HB  LEU B 138     -16.961 -49.334 -41.989  1.00  0.00           H  
ATOM   2147  HG  LEU B 138     -15.993 -48.032 -44.571  1.00  0.00           H  
ATOM   2148 1HD1 LEU B 138     -14.038 -49.513 -44.208  1.00  0.00           H  
ATOM   2149 2HD1 LEU B 138     -14.281 -48.392 -42.877  1.00  0.00           H  
ATOM   2150 3HD1 LEU B 138     -14.760 -50.090 -42.716  1.00  0.00           H  
ATOM   2151 1HD2 LEU B 138     -16.077 -50.287 -45.485  1.00  0.00           H  
ATOM   2152 2HD2 LEU B 138     -16.803 -50.863 -44.002  1.00  0.00           H  
ATOM   2153 3HD2 LEU B 138     -17.687 -49.732 -45.026  1.00  0.00           H  
ATOM   2154  N   SER B 139     -20.064 -48.375 -41.195  1.00  0.00           N  
ATOM   2155  CA  SER B 139     -20.700 -47.913 -39.969  1.00  0.00           C  
ATOM   2156  C   SER B 139     -19.919 -48.353 -38.735  1.00  0.00           C  
ATOM   2157  O   SER B 139     -19.182 -49.336 -38.784  1.00  0.00           O  
ATOM   2158  CB  SER B 139     -22.118 -48.446 -39.871  1.00  0.00           C  
ATOM   2159  OG  SER B 139     -22.929 -47.941 -40.899  1.00  0.00           O  
ATOM   2160  H   SER B 139     -20.364 -49.219 -41.667  1.00  0.00           H  
ATOM   2161  HA  SER B 139     -20.725 -46.825 -39.983  1.00  0.00           H  
ATOM   2162 1HB  SER B 139     -22.096 -49.535 -39.924  1.00  0.00           H  
ATOM   2163 2HB  SER B 139     -22.540 -48.177 -38.903  1.00  0.00           H  
ATOM   2164  HG  SER B 139     -23.806 -48.297 -40.742  1.00  0.00           H  
ATOM   2165  N   ASN B 140     -20.124 -47.663 -37.607  1.00  0.00           N  
ATOM   2166  CA  ASN B 140     -19.539 -48.080 -36.321  1.00  0.00           C  
ATOM   2167  C   ASN B 140     -18.015 -48.324 -36.308  1.00  0.00           C  
ATOM   2168  O   ASN B 140     -17.569 -49.373 -35.843  1.00  0.00           O  
ATOM   2169  CB  ASN B 140     -20.247 -49.325 -35.839  1.00  0.00           C  
ATOM   2170  CG  ASN B 140     -21.696 -49.117 -35.544  1.00  0.00           C  
ATOM   2171  OD1 ASN B 140     -22.109 -48.067 -35.031  1.00  0.00           O  
ATOM   2172  ND2 ASN B 140     -22.489 -50.112 -35.855  1.00  0.00           N  
ATOM   2173  H   ASN B 140     -20.723 -46.850 -37.630  1.00  0.00           H  
ATOM   2174  HA  ASN B 140     -19.725 -47.274 -35.614  1.00  0.00           H  
ATOM   2175 1HB  ASN B 140     -20.167 -50.065 -36.601  1.00  0.00           H  
ATOM   2176 2HB  ASN B 140     -19.763 -49.725 -34.976  1.00  0.00           H  
ATOM   2177 1HD2 ASN B 140     -23.473 -50.045 -35.682  1.00  0.00           H  
ATOM   2178 2HD2 ASN B 140     -22.096 -50.953 -36.270  1.00  0.00           H  
ATOM   2179  N   MET B 141     -17.234 -47.407 -36.866  1.00  0.00           N  
ATOM   2180  CA  MET B 141     -15.783 -47.562 -36.916  1.00  0.00           C  
ATOM   2181  C   MET B 141     -15.013 -46.684 -35.930  1.00  0.00           C  
ATOM   2182  O   MET B 141     -13.843 -46.950 -35.632  1.00  0.00           O  
ATOM   2183  CB  MET B 141     -15.305 -47.222 -38.327  1.00  0.00           C  
ATOM   2184  CG  MET B 141     -15.724 -48.198 -39.400  1.00  0.00           C  
ATOM   2185  SD  MET B 141     -14.997 -49.838 -39.253  1.00  0.00           S  
ATOM   2186  CE  MET B 141     -13.313 -49.541 -39.882  1.00  0.00           C  
ATOM   2187  H   MET B 141     -17.642 -46.548 -37.226  1.00  0.00           H  
ATOM   2188  HA  MET B 141     -15.539 -48.601 -36.701  1.00  0.00           H  
ATOM   2189 1HB  MET B 141     -15.724 -46.253 -38.602  1.00  0.00           H  
ATOM   2190 2HB  MET B 141     -14.229 -47.116 -38.338  1.00  0.00           H  
ATOM   2191 1HG  MET B 141     -16.812 -48.292 -39.412  1.00  0.00           H  
ATOM   2192 2HG  MET B 141     -15.407 -47.797 -40.333  1.00  0.00           H  
ATOM   2193 1HE  MET B 141     -12.738 -50.457 -39.874  1.00  0.00           H  
ATOM   2194 2HE  MET B 141     -13.361 -49.177 -40.891  1.00  0.00           H  
ATOM   2195 3HE  MET B 141     -12.828 -48.812 -39.278  1.00  0.00           H  
ATOM   2196  N   ILE B 142     -15.642 -45.593 -35.484  1.00  0.00           N  
ATOM   2197  CA  ILE B 142     -14.945 -44.610 -34.669  1.00  0.00           C  
ATOM   2198  C   ILE B 142     -15.539 -44.377 -33.285  1.00  0.00           C  
ATOM   2199  O   ILE B 142     -16.728 -44.118 -33.150  1.00  0.00           O  
ATOM   2200  CB  ILE B 142     -14.893 -43.260 -35.429  1.00  0.00           C  
ATOM   2201  CG1 ILE B 142     -14.146 -43.451 -36.772  1.00  0.00           C  
ATOM   2202  CG2 ILE B 142     -14.189 -42.179 -34.551  1.00  0.00           C  
ATOM   2203  CD1 ILE B 142     -14.267 -42.315 -37.738  1.00  0.00           C  
ATOM   2204  H   ILE B 142     -16.598 -45.403 -35.772  1.00  0.00           H  
ATOM   2205  HA  ILE B 142     -13.914 -44.941 -34.537  1.00  0.00           H  
ATOM   2206  HB  ILE B 142     -15.896 -42.944 -35.667  1.00  0.00           H  
ATOM   2207 1HG1 ILE B 142     -13.099 -43.596 -36.557  1.00  0.00           H  
ATOM   2208 2HG1 ILE B 142     -14.530 -44.322 -37.275  1.00  0.00           H  
ATOM   2209 1HG2 ILE B 142     -14.154 -41.234 -35.074  1.00  0.00           H  
ATOM   2210 2HG2 ILE B 142     -14.736 -42.026 -33.619  1.00  0.00           H  
ATOM   2211 3HG2 ILE B 142     -13.166 -42.500 -34.319  1.00  0.00           H  
ATOM   2212 1HD1 ILE B 142     -13.719 -42.551 -38.636  1.00  0.00           H  
ATOM   2213 2HD1 ILE B 142     -15.314 -42.164 -37.984  1.00  0.00           H  
ATOM   2214 3HD1 ILE B 142     -13.867 -41.406 -37.311  1.00  0.00           H  
ATOM   2215  N   VAL B 143     -14.712 -44.418 -32.249  1.00  0.00           N  
ATOM   2216  CA  VAL B 143     -15.222 -44.150 -30.918  1.00  0.00           C  
ATOM   2217  C   VAL B 143     -15.292 -42.658 -30.674  1.00  0.00           C  
ATOM   2218  O   VAL B 143     -14.286 -41.940 -30.811  1.00  0.00           O  
ATOM   2219  OXT VAL B 143     -16.328 -42.151 -30.343  1.00  0.00           O  
ATOM   2220  CB  VAL B 143     -14.314 -44.776 -29.860  1.00  0.00           C  
ATOM   2221  CG1 VAL B 143     -14.787 -44.429 -28.459  1.00  0.00           C  
ATOM   2222  CG2 VAL B 143     -14.250 -46.220 -30.094  1.00  0.00           C  
ATOM   2223  H   VAL B 143     -13.722 -44.630 -32.380  1.00  0.00           H  
ATOM   2224  HA  VAL B 143     -16.215 -44.540 -30.816  1.00  0.00           H  
ATOM   2225  HB  VAL B 143     -13.338 -44.366 -29.964  1.00  0.00           H  
ATOM   2226 1HG1 VAL B 143     -14.101 -44.860 -27.764  1.00  0.00           H  
ATOM   2227 2HG1 VAL B 143     -14.798 -43.355 -28.325  1.00  0.00           H  
ATOM   2228 3HG1 VAL B 143     -15.789 -44.823 -28.288  1.00  0.00           H  
ATOM   2229 1HG2 VAL B 143     -13.576 -46.670 -29.376  1.00  0.00           H  
ATOM   2230 2HG2 VAL B 143     -15.232 -46.661 -29.998  1.00  0.00           H  
ATOM   2231 3HG2 VAL B 143     -13.878 -46.379 -31.096  1.00  0.00           H  
TER                                                                             
REMARK PDBinfo-LABEL:    1 BOINC m_d61877853fc72d3a9b094762e15ccc8a_0001_000000027_0001_25_32_H_._ems_ferrM_4527_0001_0001_0001_114_crosslinked__native

cavity 0
contact_molecular_surface 518.301
ddg -56.546
ddg_hydrophobic -30.632
ddg_norepack -65.672
helix_sc 0.772
interface_buried_sasa 1717.36
interface_sc 0.718
interface_sc_int_area 1116.18
interface_sc_median_dist 0.504
loop_sc 0.598
packstat 0.729
score 28781.5
score_per_res -3.318
silent_score 28781.5
ss_sc 0.707
time 296
