# Supplementary material for: Design of protein-binding proteins from the target structure alone
Source: Nature. 2022 Mar 24;605(7910):551–60. doi: 10.1038/s41586-022-04654-9 (PMC9117152; doi:10.1038/s41586-022-04654-9)
Supplement: Supplementary file 3 — Supplementary Code Design scripts and main pdb files. This compressed file is the main supplement and contains the following files: => cao_2021_protocol/ => design_models_final_combo_optimized/ => design_models_sequence/ => design_models_ssm_natives/ => ngs_analysis_scripts/ [file 41586_2022_4654_MOESM3_ESM.gz › supplemental_files/design_models_final_combo_optimized/TrkA_mb.pdb]

SSBOND     CYS B   79    CYS B  124                                       2.02  
ATOM      1  N   ARG A   1      -2.469 -19.464  -9.561  1.00  0.00           N  
ATOM      2  CA  ARG A   1      -2.362 -18.377 -10.529  1.00  0.00           C  
ATOM      3  C   ARG A   1      -1.910 -17.088  -9.844  1.00  0.00           C  
ATOM      4  O   ARG A   1      -2.721 -16.358  -9.259  1.00  0.00           O  
ATOM      5  CB  ARG A   1      -3.705 -18.196 -11.247  1.00  0.00           C  
ATOM      6  CG  ARG A   1      -3.775 -17.109 -12.325  1.00  0.00           C  
ATOM      7  CD  ARG A   1      -5.078 -17.147 -13.053  1.00  0.00           C  
ATOM      8  NE  ARG A   1      -5.217 -16.074 -14.057  1.00  0.00           N  
ATOM      9  CZ  ARG A   1      -6.310 -15.874 -14.817  1.00  0.00           C  
ATOM     10  NH1 ARG A   1      -7.369 -16.653 -14.696  1.00  0.00           N  
ATOM     11  NH2 ARG A   1      -6.298 -14.886 -15.690  1.00  0.00           N  
ATOM     12 1H   ARG A   1      -3.277 -20.026  -9.781  1.00  0.00           H  
ATOM     13 2H   ARG A   1      -1.640 -20.039  -9.606  1.00  0.00           H  
ATOM     14 3H   ARG A   1      -2.567 -19.092  -8.627  1.00  0.00           H  
ATOM     15  HA  ARG A   1      -1.615 -18.650 -11.273  1.00  0.00           H  
ATOM     16 1HB  ARG A   1      -3.992 -19.137 -11.718  1.00  0.00           H  
ATOM     17 2HB  ARG A   1      -4.473 -17.960 -10.515  1.00  0.00           H  
ATOM     18 1HG  ARG A   1      -3.697 -16.140 -11.848  1.00  0.00           H  
ATOM     19 2HG  ARG A   1      -2.967 -17.231 -13.046  1.00  0.00           H  
ATOM     20 1HD  ARG A   1      -5.158 -18.103 -13.568  1.00  0.00           H  
ATOM     21 2HD  ARG A   1      -5.880 -17.060 -12.350  1.00  0.00           H  
ATOM     22  HE  ARG A   1      -4.435 -15.410 -14.215  1.00  0.00           H  
ATOM     23 1HH1 ARG A   1      -7.366 -17.405 -14.028  1.00  0.00           H  
ATOM     24 2HH1 ARG A   1      -8.183 -16.495 -15.273  1.00  0.00           H  
ATOM     25 1HH2 ARG A   1      -5.448 -14.298 -15.759  1.00  0.00           H  
ATOM     26 2HH2 ARG A   1      -7.094 -14.702 -16.277  1.00  0.00           H  
ATOM     27  N   ASP A   2      -0.621 -16.764 -10.019  1.00  0.00           N  
ATOM     28  CA  ASP A   2      -0.010 -15.594  -9.380  1.00  0.00           C  
ATOM     29  C   ASP A   2      -0.679 -14.301  -9.798  1.00  0.00           C  
ATOM     30  O   ASP A   2      -0.820 -13.379  -8.994  1.00  0.00           O  
ATOM     31  CB  ASP A   2       1.486 -15.537  -9.681  1.00  0.00           C  
ATOM     32  CG  ASP A   2       2.317 -16.636  -8.946  1.00  0.00           C  
ATOM     33  OD1 ASP A   2       1.812 -17.287  -8.025  1.00  0.00           O  
ATOM     34  OD2 ASP A   2       3.439 -16.811  -9.326  1.00  0.00           O  
ATOM     35  H   ASP A   2      -0.019 -17.385 -10.548  1.00  0.00           H  
ATOM     36  HA  ASP A   2      -0.131 -15.691  -8.312  1.00  0.00           H  
ATOM     37 1HB  ASP A   2       1.645 -15.638 -10.753  1.00  0.00           H  
ATOM     38 2HB  ASP A   2       1.872 -14.558  -9.388  1.00  0.00           H  
ATOM     39  N   GLU A   3      -1.175 -14.250 -11.029  1.00  0.00           N  
ATOM     40  CA  GLU A   3      -1.863 -13.063 -11.498  1.00  0.00           C  
ATOM     41  C   GLU A   3      -2.987 -12.668 -10.548  1.00  0.00           C  
ATOM     42  O   GLU A   3      -3.198 -11.480 -10.291  1.00  0.00           O  
ATOM     43  CB  GLU A   3      -2.484 -13.309 -12.867  1.00  0.00           C  
ATOM     44  CG  GLU A   3      -3.210 -12.120 -13.434  1.00  0.00           C  
ATOM     45  CD  GLU A   3      -3.881 -12.422 -14.706  1.00  0.00           C  
ATOM     46  OE1 GLU A   3      -3.728 -13.520 -15.211  1.00  0.00           O  
ATOM     47  OE2 GLU A   3      -4.602 -11.568 -15.173  1.00  0.00           O  
ATOM     48  H   GLU A   3      -1.013 -15.023 -11.658  1.00  0.00           H  
ATOM     49  HA  GLU A   3      -1.149 -12.239 -11.555  1.00  0.00           H  
ATOM     50 1HB  GLU A   3      -1.711 -13.606 -13.572  1.00  0.00           H  
ATOM     51 2HB  GLU A   3      -3.196 -14.116 -12.800  1.00  0.00           H  
ATOM     52 1HG  GLU A   3      -3.966 -11.785 -12.732  1.00  0.00           H  
ATOM     53 2HG  GLU A   3      -2.501 -11.306 -13.579  1.00  0.00           H  
ATOM     54  N   ILE A   4      -3.740 -13.653 -10.043  1.00  0.00           N  
ATOM     55  CA  ILE A   4      -4.835 -13.311  -9.173  1.00  0.00           C  
ATOM     56  C   ILE A   4      -4.278 -12.887  -7.835  1.00  0.00           C  
ATOM     57  O   ILE A   4      -4.699 -11.876  -7.279  1.00  0.00           O  
ATOM     58  CB  ILE A   4      -5.891 -14.424  -9.048  1.00  0.00           C  
ATOM     59  CG1 ILE A   4      -6.636 -14.591 -10.410  1.00  0.00           C  
ATOM     60  CG2 ILE A   4      -6.827 -14.047  -7.994  1.00  0.00           C  
ATOM     61  CD1 ILE A   4      -7.574 -15.811 -10.497  1.00  0.00           C  
ATOM     62  H   ILE A   4      -3.504 -14.627 -10.205  1.00  0.00           H  
ATOM     63  HA  ILE A   4      -5.353 -12.460  -9.597  1.00  0.00           H  
ATOM     64  HB  ILE A   4      -5.414 -15.364  -8.812  1.00  0.00           H  
ATOM     65 1HG1 ILE A   4      -7.223 -13.693 -10.597  1.00  0.00           H  
ATOM     66 2HG1 ILE A   4      -5.887 -14.676 -11.196  1.00  0.00           H  
ATOM     67 1HG2 ILE A   4      -7.598 -14.768  -7.875  1.00  0.00           H  
ATOM     68 2HG2 ILE A   4      -6.312 -13.944  -7.063  1.00  0.00           H  
ATOM     69 3HG2 ILE A   4      -7.236 -13.123  -8.290  1.00  0.00           H  
ATOM     70 1HD1 ILE A   4      -8.035 -15.839 -11.484  1.00  0.00           H  
ATOM     71 2HD1 ILE A   4      -7.010 -16.717 -10.340  1.00  0.00           H  
ATOM     72 3HD1 ILE A   4      -8.359 -15.747  -9.748  1.00  0.00           H  
ATOM     73  N   LYS A   5      -3.299 -13.599  -7.308  1.00  0.00           N  
ATOM     74  CA  LYS A   5      -2.784 -13.182  -6.006  1.00  0.00           C  
ATOM     75  C   LYS A   5      -2.321 -11.717  -6.034  1.00  0.00           C  
ATOM     76  O   LYS A   5      -2.592 -10.960  -5.088  1.00  0.00           O  
ATOM     77  CB  LYS A   5      -1.654 -14.107  -5.577  1.00  0.00           C  
ATOM     78  CG  LYS A   5      -2.132 -15.499  -5.118  1.00  0.00           C  
ATOM     79  CD  LYS A   5      -0.976 -16.347  -4.564  1.00  0.00           C  
ATOM     80  CE  LYS A   5      -0.077 -16.804  -5.712  1.00  0.00           C  
ATOM     81  NZ  LYS A   5       0.941 -17.803  -5.347  1.00  0.00           N  
ATOM     82  H   LYS A   5      -2.953 -14.424  -7.809  1.00  0.00           H  
ATOM     83  HA  LYS A   5      -3.581 -13.257  -5.277  1.00  0.00           H  
ATOM     84 1HB  LYS A   5      -0.996 -14.237  -6.427  1.00  0.00           H  
ATOM     85 2HB  LYS A   5      -1.062 -13.641  -4.790  1.00  0.00           H  
ATOM     86 1HG  LYS A   5      -2.887 -15.383  -4.339  1.00  0.00           H  
ATOM     87 2HG  LYS A   5      -2.588 -16.019  -5.962  1.00  0.00           H  
ATOM     88 1HD  LYS A   5      -0.387 -15.764  -3.855  1.00  0.00           H  
ATOM     89 2HD  LYS A   5      -1.378 -17.228  -4.055  1.00  0.00           H  
ATOM     90 1HE  LYS A   5      -0.706 -17.229  -6.491  1.00  0.00           H  
ATOM     91 2HE  LYS A   5       0.450 -15.944  -6.104  1.00  0.00           H  
ATOM     92 1HZ  LYS A   5       1.443 -17.974  -6.241  1.00  0.00           H  
ATOM     93 2HZ  LYS A   5       1.575 -17.433  -4.665  1.00  0.00           H  
ATOM     94 3HZ  LYS A   5       0.503 -18.680  -4.982  1.00  0.00           H  
ATOM     95  N   GLU A   6      -1.676 -11.283  -7.116  1.00  0.00           N  
ATOM     96  CA  GLU A   6      -1.262  -9.886  -7.178  1.00  0.00           C  
ATOM     97  C   GLU A   6      -2.466  -8.939  -7.310  1.00  0.00           C  
ATOM     98  O   GLU A   6      -2.496  -7.887  -6.664  1.00  0.00           O  
ATOM     99  CB  GLU A   6      -0.252  -9.668  -8.301  1.00  0.00           C  
ATOM    100  CG  GLU A   6       1.133 -10.293  -8.027  1.00  0.00           C  
ATOM    101  CD  GLU A   6       1.802  -9.669  -6.809  1.00  0.00           C  
ATOM    102  OE1 GLU A   6       1.720  -8.474  -6.683  1.00  0.00           O  
ATOM    103  OE2 GLU A   6       2.392 -10.380  -6.021  1.00  0.00           O  
ATOM    104  H   GLU A   6      -1.446 -11.943  -7.871  1.00  0.00           H  
ATOM    105  HA  GLU A   6      -0.761  -9.646  -6.236  1.00  0.00           H  
ATOM    106 1HB  GLU A   6      -0.643 -10.114  -9.222  1.00  0.00           H  
ATOM    107 2HB  GLU A   6      -0.124  -8.602  -8.479  1.00  0.00           H  
ATOM    108 1HG  GLU A   6       1.006 -11.365  -7.858  1.00  0.00           H  
ATOM    109 2HG  GLU A   6       1.767 -10.161  -8.903  1.00  0.00           H  
ATOM    110  N   ARG A   7      -3.489  -9.325  -8.094  1.00  0.00           N  
ATOM    111  CA  ARG A   7      -4.681  -8.483  -8.231  1.00  0.00           C  
ATOM    112  C   ARG A   7      -5.437  -8.357  -6.902  1.00  0.00           C  
ATOM    113  O   ARG A   7      -6.012  -7.299  -6.612  1.00  0.00           O  
ATOM    114  CB  ARG A   7      -5.621  -9.017  -9.304  1.00  0.00           C  
ATOM    115  CG  ARG A   7      -5.148  -8.855 -10.749  1.00  0.00           C  
ATOM    116  CD  ARG A   7      -6.154  -9.402 -11.717  1.00  0.00           C  
ATOM    117  NE  ARG A   7      -5.672  -9.373 -13.105  1.00  0.00           N  
ATOM    118  CZ  ARG A   7      -5.684  -8.320 -13.935  1.00  0.00           C  
ATOM    119  NH1 ARG A   7      -6.142  -7.133 -13.565  1.00  0.00           N  
ATOM    120  NH2 ARG A   7      -5.214  -8.523 -15.143  1.00  0.00           N  
ATOM    121  H   ARG A   7      -3.399 -10.178  -8.659  1.00  0.00           H  
ATOM    122  HA  ARG A   7      -4.358  -7.490  -8.535  1.00  0.00           H  
ATOM    123 1HB  ARG A   7      -5.797 -10.076  -9.130  1.00  0.00           H  
ATOM    124 2HB  ARG A   7      -6.575  -8.509  -9.227  1.00  0.00           H  
ATOM    125 1HG  ARG A   7      -5.008  -7.797 -10.955  1.00  0.00           H  
ATOM    126 2HG  ARG A   7      -4.208  -9.367 -10.898  1.00  0.00           H  
ATOM    127 1HD  ARG A   7      -6.353 -10.443 -11.454  1.00  0.00           H  
ATOM    128 2HD  ARG A   7      -7.079  -8.834 -11.655  1.00  0.00           H  
ATOM    129  HE  ARG A   7      -5.302 -10.245 -13.522  1.00  0.00           H  
ATOM    130 1HH1 ARG A   7      -6.501  -6.994 -12.634  1.00  0.00           H  
ATOM    131 2HH1 ARG A   7      -6.136  -6.363 -14.218  1.00  0.00           H  
ATOM    132 1HH2 ARG A   7      -4.876  -9.475 -15.370  1.00  0.00           H  
ATOM    133 2HH2 ARG A   7      -5.191  -7.782 -15.825  1.00  0.00           H  
ATOM    134  N   ILE A   8      -5.444  -9.434  -6.099  1.00  0.00           N  
ATOM    135  CA  ILE A   8      -6.140  -9.417  -4.818  1.00  0.00           C  
ATOM    136  C   ILE A   8      -5.413  -8.460  -3.912  1.00  0.00           C  
ATOM    137  O   ILE A   8      -6.032  -7.595  -3.298  1.00  0.00           O  
ATOM    138  CB  ILE A   8      -6.156 -10.784  -4.104  1.00  0.00           C  
ATOM    139  CG1 ILE A   8      -6.966 -11.794  -4.854  1.00  0.00           C  
ATOM    140  CG2 ILE A   8      -6.865 -10.568  -2.764  1.00  0.00           C  
ATOM    141  CD1 ILE A   8      -6.738 -13.219  -4.396  1.00  0.00           C  
ATOM    142  H   ILE A   8      -4.989 -10.285  -6.438  1.00  0.00           H  
ATOM    143  HA  ILE A   8      -7.154  -9.067  -4.957  1.00  0.00           H  
ATOM    144  HB  ILE A   8      -5.143 -11.168  -3.963  1.00  0.00           H  
ATOM    145 1HG1 ILE A   8      -8.014 -11.560  -4.698  1.00  0.00           H  
ATOM    146 2HG1 ILE A   8      -6.744 -11.719  -5.904  1.00  0.00           H  
ATOM    147 1HG2 ILE A   8      -6.936 -11.472  -2.237  1.00  0.00           H  
ATOM    148 2HG2 ILE A   8      -6.339  -9.852  -2.148  1.00  0.00           H  
ATOM    149 3HG2 ILE A   8      -7.850 -10.207  -2.971  1.00  0.00           H  
ATOM    150 1HD1 ILE A   8      -7.380 -13.886  -4.968  1.00  0.00           H  
ATOM    151 2HD1 ILE A   8      -5.705 -13.492  -4.550  1.00  0.00           H  
ATOM    152 3HD1 ILE A   8      -6.966 -13.318  -3.364  1.00  0.00           H  
ATOM    153  N   PHE A   9      -4.085  -8.555  -3.877  1.00  0.00           N  
ATOM    154  CA  PHE A   9      -3.308  -7.700  -2.999  1.00  0.00           C  
ATOM    155  C   PHE A   9      -3.635  -6.262  -3.286  1.00  0.00           C  
ATOM    156  O   PHE A   9      -3.897  -5.482  -2.361  1.00  0.00           O  
ATOM    157  CB  PHE A   9      -1.805  -7.899  -3.269  1.00  0.00           C  
ATOM    158  CG  PHE A   9      -0.900  -7.205  -2.311  1.00  0.00           C  
ATOM    159  CD1 PHE A   9      -0.487  -7.876  -1.174  1.00  0.00           C  
ATOM    160  CD2 PHE A   9      -0.475  -5.904  -2.503  1.00  0.00           C  
ATOM    161  CE1 PHE A   9       0.322  -7.281  -0.262  1.00  0.00           C  
ATOM    162  CE2 PHE A   9       0.336  -5.307  -1.576  1.00  0.00           C  
ATOM    163  CZ  PHE A   9       0.725  -6.009  -0.460  1.00  0.00           C  
ATOM    164  H   PHE A   9      -3.628  -9.297  -4.410  1.00  0.00           H  
ATOM    165  HA  PHE A   9      -3.562  -7.886  -1.971  1.00  0.00           H  
ATOM    166 1HB  PHE A   9      -1.567  -8.946  -3.280  1.00  0.00           H  
ATOM    167 2HB  PHE A   9      -1.573  -7.529  -4.266  1.00  0.00           H  
ATOM    168  HD1 PHE A   9      -0.815  -8.893  -1.013  1.00  0.00           H  
ATOM    169  HD2 PHE A   9      -0.793  -5.355  -3.391  1.00  0.00           H  
ATOM    170  HE1 PHE A   9       0.641  -7.822   0.633  1.00  0.00           H  
ATOM    171  HE2 PHE A   9       0.672  -4.278  -1.716  1.00  0.00           H  
ATOM    172  HZ  PHE A   9       1.353  -5.549   0.267  1.00  0.00           H  
ATOM    173  N   LYS A  10      -3.658  -5.897  -4.556  1.00  0.00           N  
ATOM    174  CA  LYS A  10      -3.933  -4.525  -4.892  1.00  0.00           C  
ATOM    175  C   LYS A  10      -5.356  -4.114  -4.481  1.00  0.00           C  
ATOM    176  O   LYS A  10      -5.549  -3.020  -3.940  1.00  0.00           O  
ATOM    177  CB  LYS A  10      -3.681  -4.343  -6.383  1.00  0.00           C  
ATOM    178  CG  LYS A  10      -2.182  -4.453  -6.744  1.00  0.00           C  
ATOM    179  CD  LYS A  10      -1.931  -4.329  -8.230  1.00  0.00           C  
ATOM    180  CE  LYS A  10      -0.445  -4.503  -8.543  1.00  0.00           C  
ATOM    181  NZ  LYS A  10      -0.163  -4.434 -10.007  1.00  0.00           N  
ATOM    182  H   LYS A  10      -3.430  -6.582  -5.289  1.00  0.00           H  
ATOM    183  HA  LYS A  10      -3.240  -3.908  -4.334  1.00  0.00           H  
ATOM    184 1HB  LYS A  10      -4.221  -5.116  -6.938  1.00  0.00           H  
ATOM    185 2HB  LYS A  10      -4.052  -3.375  -6.710  1.00  0.00           H  
ATOM    186 1HG  LYS A  10      -1.613  -3.692  -6.231  1.00  0.00           H  
ATOM    187 2HG  LYS A  10      -1.812  -5.422  -6.412  1.00  0.00           H  
ATOM    188 1HD  LYS A  10      -2.499  -5.095  -8.758  1.00  0.00           H  
ATOM    189 2HD  LYS A  10      -2.254  -3.346  -8.583  1.00  0.00           H  
ATOM    190 1HE  LYS A  10       0.120  -3.718  -8.040  1.00  0.00           H  
ATOM    191 2HE  LYS A  10      -0.118  -5.474  -8.166  1.00  0.00           H  
ATOM    192 1HZ  LYS A  10       0.822  -4.555 -10.165  1.00  0.00           H  
ATOM    193 2HZ  LYS A  10      -0.670  -5.157 -10.486  1.00  0.00           H  
ATOM    194 3HZ  LYS A  10      -0.448  -3.517 -10.391  1.00  0.00           H  
ATOM    195  N   ALA A  11      -6.350  -4.998  -4.691  1.00  0.00           N  
ATOM    196  CA  ALA A  11      -7.734  -4.709  -4.303  1.00  0.00           C  
ATOM    197  C   ALA A  11      -7.887  -4.540  -2.782  1.00  0.00           C  
ATOM    198  O   ALA A  11      -8.616  -3.650  -2.318  1.00  0.00           O  
ATOM    199  CB  ALA A  11      -8.638  -5.829  -4.804  1.00  0.00           C  
ATOM    200  H   ALA A  11      -6.147  -5.870  -5.195  1.00  0.00           H  
ATOM    201  HA  ALA A  11      -8.027  -3.779  -4.767  1.00  0.00           H  
ATOM    202 1HB  ALA A  11      -9.670  -5.612  -4.554  1.00  0.00           H  
ATOM    203 2HB  ALA A  11      -8.540  -5.918  -5.883  1.00  0.00           H  
ATOM    204 3HB  ALA A  11      -8.335  -6.761  -4.342  1.00  0.00           H  
ATOM    205  N   VAL A  12      -7.167  -5.351  -2.005  1.00  0.00           N  
ATOM    206  CA  VAL A  12      -7.250  -5.261  -0.557  1.00  0.00           C  
ATOM    207  C   VAL A  12      -6.599  -3.984  -0.073  1.00  0.00           C  
ATOM    208  O   VAL A  12      -7.183  -3.278   0.750  1.00  0.00           O  
ATOM    209  CB  VAL A  12      -6.619  -6.480   0.139  1.00  0.00           C  
ATOM    210  CG1 VAL A  12      -6.576  -6.270   1.675  1.00  0.00           C  
ATOM    211  CG2 VAL A  12      -7.428  -7.694  -0.160  1.00  0.00           C  
ATOM    212  H   VAL A  12      -6.605  -6.079  -2.457  1.00  0.00           H  
ATOM    213  HA  VAL A  12      -8.300  -5.230  -0.286  1.00  0.00           H  
ATOM    214  HB  VAL A  12      -5.613  -6.612  -0.234  1.00  0.00           H  
ATOM    215 1HG1 VAL A  12      -6.135  -7.139   2.155  1.00  0.00           H  
ATOM    216 2HG1 VAL A  12      -5.980  -5.398   1.913  1.00  0.00           H  
ATOM    217 3HG1 VAL A  12      -7.590  -6.132   2.048  1.00  0.00           H  
ATOM    218 1HG2 VAL A  12      -6.986  -8.565   0.321  1.00  0.00           H  
ATOM    219 2HG2 VAL A  12      -8.424  -7.524   0.210  1.00  0.00           H  
ATOM    220 3HG2 VAL A  12      -7.454  -7.843  -1.229  1.00  0.00           H  
ATOM    221  N   VAL A  13      -5.414  -3.658  -0.592  1.00  0.00           N  
ATOM    222  CA  VAL A  13      -4.740  -2.462  -0.126  1.00  0.00           C  
ATOM    223  C   VAL A  13      -5.594  -1.265  -0.441  1.00  0.00           C  
ATOM    224  O   VAL A  13      -5.710  -0.371   0.397  1.00  0.00           O  
ATOM    225  CB  VAL A  13      -3.336  -2.283  -0.739  1.00  0.00           C  
ATOM    226  CG1 VAL A  13      -2.729  -0.886  -0.362  1.00  0.00           C  
ATOM    227  CG2 VAL A  13      -2.430  -3.355  -0.228  1.00  0.00           C  
ATOM    228  H   VAL A  13      -4.978  -4.283  -1.278  1.00  0.00           H  
ATOM    229  HA  VAL A  13      -4.619  -2.524   0.939  1.00  0.00           H  
ATOM    230  HB  VAL A  13      -3.418  -2.355  -1.817  1.00  0.00           H  
ATOM    231 1HG1 VAL A  13      -1.744  -0.794  -0.812  1.00  0.00           H  
ATOM    232 2HG1 VAL A  13      -3.350  -0.070  -0.717  1.00  0.00           H  
ATOM    233 3HG1 VAL A  13      -2.634  -0.808   0.715  1.00  0.00           H  
ATOM    234 1HG2 VAL A  13      -1.448  -3.239  -0.665  1.00  0.00           H  
ATOM    235 2HG2 VAL A  13      -2.363  -3.270   0.850  1.00  0.00           H  
ATOM    236 3HG2 VAL A  13      -2.825  -4.326  -0.492  1.00  0.00           H  
ATOM    237  N   ARG A  14      -6.182  -1.229  -1.645  1.00  0.00           N  
ATOM    238  CA  ARG A  14      -7.000  -0.110  -2.046  1.00  0.00           C  
ATOM    239  C   ARG A  14      -8.193   0.061  -1.097  1.00  0.00           C  
ATOM    240  O   ARG A  14      -8.493   1.188  -0.690  1.00  0.00           O  
ATOM    241  CB  ARG A  14      -7.490  -0.306  -3.471  1.00  0.00           C  
ATOM    242  CG  ARG A  14      -8.111   0.918  -4.108  1.00  0.00           C  
ATOM    243  CD  ARG A  14      -8.530   0.685  -5.533  1.00  0.00           C  
ATOM    244  NE  ARG A  14      -7.438   0.140  -6.364  1.00  0.00           N  
ATOM    245  CZ  ARG A  14      -7.378  -1.127  -6.891  1.00  0.00           C  
ATOM    246  NH1 ARG A  14      -8.369  -2.001  -6.747  1.00  0.00           N  
ATOM    247  NH2 ARG A  14      -6.307  -1.489  -7.582  1.00  0.00           N  
ATOM    248  H   ARG A  14      -6.024  -1.988  -2.317  1.00  0.00           H  
ATOM    249  HA  ARG A  14      -6.390   0.789  -2.019  1.00  0.00           H  
ATOM    250 1HB  ARG A  14      -6.674  -0.643  -4.082  1.00  0.00           H  
ATOM    251 2HB  ARG A  14      -8.239  -1.099  -3.482  1.00  0.00           H  
ATOM    252 1HG  ARG A  14      -8.988   1.223  -3.537  1.00  0.00           H  
ATOM    253 2HG  ARG A  14      -7.383   1.729  -4.099  1.00  0.00           H  
ATOM    254 1HD  ARG A  14      -9.341   0.003  -5.547  1.00  0.00           H  
ATOM    255 2HD  ARG A  14      -8.851   1.630  -5.970  1.00  0.00           H  
ATOM    256  HE  ARG A  14      -6.645   0.748  -6.533  1.00  0.00           H  
ATOM    257 1HH1 ARG A  14      -9.243  -1.760  -6.256  1.00  0.00           H  
ATOM    258 2HH1 ARG A  14      -8.287  -2.917  -7.163  1.00  0.00           H  
ATOM    259 1HH2 ARG A  14      -5.547  -0.835  -7.719  1.00  0.00           H  
ATOM    260 2HH2 ARG A  14      -6.252  -2.415  -7.983  1.00  0.00           H  
ATOM    261  N   ALA A  15      -8.863  -1.040  -0.700  1.00  0.00           N  
ATOM    262  CA  ALA A  15     -10.001  -0.918   0.213  1.00  0.00           C  
ATOM    263  C   ALA A  15      -9.621  -0.330   1.560  1.00  0.00           C  
ATOM    264  O   ALA A  15     -10.344   0.519   2.116  1.00  0.00           O  
ATOM    265  CB  ALA A  15     -10.588  -2.281   0.501  1.00  0.00           C  
ATOM    266  H   ALA A  15      -8.626  -1.959  -1.099  1.00  0.00           H  
ATOM    267  HA  ALA A  15     -10.746  -0.278  -0.258  1.00  0.00           H  
ATOM    268 1HB  ALA A  15     -11.439  -2.155   1.155  1.00  0.00           H  
ATOM    269 2HB  ALA A  15     -10.896  -2.776  -0.394  1.00  0.00           H  
ATOM    270 3HB  ALA A  15      -9.829  -2.889   0.989  1.00  0.00           H  
ATOM    271  N   ILE A  16      -8.446  -0.729   2.057  1.00  0.00           N  
ATOM    272  CA  ILE A  16      -8.005  -0.324   3.384  1.00  0.00           C  
ATOM    273  C   ILE A  16      -7.788   1.160   3.467  1.00  0.00           C  
ATOM    274  O   ILE A  16      -8.256   1.821   4.398  1.00  0.00           O  
ATOM    275  CB  ILE A  16      -6.638  -0.953   3.730  1.00  0.00           C  
ATOM    276  CG1 ILE A  16      -6.757  -2.423   3.853  1.00  0.00           C  
ATOM    277  CG2 ILE A  16      -6.163  -0.356   5.066  1.00  0.00           C  
ATOM    278  CD1 ILE A  16      -5.447  -3.149   3.852  1.00  0.00           C  
ATOM    279  H   ILE A  16      -7.907  -1.428   1.526  1.00  0.00           H  
ATOM    280  HA  ILE A  16      -8.752  -0.621   4.111  1.00  0.00           H  
ATOM    281  HB  ILE A  16      -5.910  -0.744   2.946  1.00  0.00           H  
ATOM    282 1HG1 ILE A  16      -7.243  -2.636   4.769  1.00  0.00           H  
ATOM    283 2HG1 ILE A  16      -7.352  -2.790   3.047  1.00  0.00           H  
ATOM    284 1HG2 ILE A  16      -5.242  -0.761   5.349  1.00  0.00           H  
ATOM    285 2HG2 ILE A  16      -6.040   0.709   4.986  1.00  0.00           H  
ATOM    286 3HG2 ILE A  16      -6.898  -0.574   5.840  1.00  0.00           H  
ATOM    287 1HD1 ILE A  16      -5.592  -4.204   3.939  1.00  0.00           H  
ATOM    288 2HD1 ILE A  16      -4.921  -2.956   2.954  1.00  0.00           H  
ATOM    289 3HD1 ILE A  16      -4.886  -2.823   4.657  1.00  0.00           H  
ATOM    290  N   VAL A  17      -7.071   1.665   2.482  1.00  0.00           N  
ATOM    291  CA  VAL A  17      -6.690   3.059   2.427  1.00  0.00           C  
ATOM    292  C   VAL A  17      -7.830   3.973   2.008  1.00  0.00           C  
ATOM    293  O   VAL A  17      -7.884   5.129   2.433  1.00  0.00           O  
ATOM    294  CB  VAL A  17      -5.489   3.198   1.496  1.00  0.00           C  
ATOM    295  CG1 VAL A  17      -4.321   2.324   2.018  1.00  0.00           C  
ATOM    296  CG2 VAL A  17      -5.899   2.783   0.117  1.00  0.00           C  
ATOM    297  H   VAL A  17      -6.743   1.014   1.762  1.00  0.00           H  
ATOM    298  HA  VAL A  17      -6.376   3.353   3.419  1.00  0.00           H  
ATOM    299  HB  VAL A  17      -5.140   4.209   1.496  1.00  0.00           H  
ATOM    300 1HG1 VAL A  17      -3.456   2.430   1.360  1.00  0.00           H  
ATOM    301 2HG1 VAL A  17      -4.050   2.648   3.013  1.00  0.00           H  
ATOM    302 3HG1 VAL A  17      -4.617   1.281   2.047  1.00  0.00           H  
ATOM    303 1HG2 VAL A  17      -5.112   2.827  -0.495  1.00  0.00           H  
ATOM    304 2HG2 VAL A  17      -6.238   1.812   0.136  1.00  0.00           H  
ATOM    305 3HG2 VAL A  17      -6.670   3.413  -0.287  1.00  0.00           H  
ATOM    306  N   THR A  18      -8.721   3.464   1.154  1.00  0.00           N  
ATOM    307  CA  THR A  18      -9.853   4.216   0.666  1.00  0.00           C  
ATOM    308  C   THR A  18     -10.894   4.345   1.761  1.00  0.00           C  
ATOM    309  O   THR A  18     -11.591   5.359   1.846  1.00  0.00           O  
ATOM    310  CB  THR A  18     -10.487   3.548  -0.576  1.00  0.00           C  
ATOM    311  OG1 THR A  18      -9.508   3.430  -1.613  1.00  0.00           O  
ATOM    312  CG2 THR A  18     -11.629   4.403  -1.101  1.00  0.00           C  
ATOM    313  H   THR A  18      -8.597   2.517   0.792  1.00  0.00           H  
ATOM    314  HA  THR A  18      -9.516   5.213   0.391  1.00  0.00           H  
ATOM    315  HB  THR A  18     -10.857   2.554  -0.313  1.00  0.00           H  
ATOM    316  HG1 THR A  18      -8.867   2.740  -1.348  1.00  0.00           H  
ATOM    317 1HG2 THR A  18     -12.058   3.927  -1.981  1.00  0.00           H  
ATOM    318 2HG2 THR A  18     -12.393   4.514  -0.348  1.00  0.00           H  
ATOM    319 3HG2 THR A  18     -11.246   5.384  -1.368  1.00  0.00           H  
ATOM    320  N   GLY A  19     -11.024   3.314   2.604  1.00  0.00           N  
ATOM    321  CA  GLY A  19     -12.068   3.339   3.603  1.00  0.00           C  
ATOM    322  C   GLY A  19     -13.350   2.884   2.928  1.00  0.00           C  
ATOM    323  O   GLY A  19     -14.441   3.359   3.249  1.00  0.00           O  
ATOM    324  H   GLY A  19     -10.438   2.482   2.508  1.00  0.00           H  
ATOM    325 1HA  GLY A  19     -11.798   2.712   4.440  1.00  0.00           H  
ATOM    326 2HA  GLY A  19     -12.187   4.352   3.984  1.00  0.00           H  
ATOM    327  N   ASN A  20     -13.198   1.999   1.935  1.00  0.00           N  
ATOM    328  CA  ASN A  20     -14.337   1.554   1.152  1.00  0.00           C  
ATOM    329  C   ASN A  20     -14.328   0.045   0.818  1.00  0.00           C  
ATOM    330  O   ASN A  20     -13.633  -0.368  -0.126  1.00  0.00           O  
ATOM    331  CB  ASN A  20     -14.425   2.371  -0.124  1.00  0.00           C  
ATOM    332  CG  ASN A  20     -15.674   2.107  -0.924  1.00  0.00           C  
ATOM    333  OD1 ASN A  20     -16.322   1.059  -0.804  1.00  0.00           O  
ATOM    334  ND2 ASN A  20     -16.041   3.058  -1.758  1.00  0.00           N  
ATOM    335  H   ASN A  20     -12.264   1.613   1.778  1.00  0.00           H  
ATOM    336  HA  ASN A  20     -15.233   1.814   1.701  1.00  0.00           H  
ATOM    337 1HB  ASN A  20     -14.402   3.430   0.132  1.00  0.00           H  
ATOM    338 2HB  ASN A  20     -13.559   2.158  -0.748  1.00  0.00           H  
ATOM    339 1HD2 ASN A  20     -16.865   2.943  -2.318  1.00  0.00           H  
ATOM    340 2HD2 ASN A  20     -15.510   3.902  -1.835  1.00  0.00           H  
ATOM    341  N   PRO A  21     -15.169  -0.774   1.505  1.00  0.00           N  
ATOM    342  CA  PRO A  21     -15.308  -2.223   1.399  1.00  0.00           C  
ATOM    343  C   PRO A  21     -15.625  -2.704  -0.019  1.00  0.00           C  
ATOM    344  O   PRO A  21     -15.454  -3.888  -0.311  1.00  0.00           O  
ATOM    345  CB  PRO A  21     -16.476  -2.534   2.349  1.00  0.00           C  
ATOM    346  CG  PRO A  21     -16.470  -1.426   3.354  1.00  0.00           C  
ATOM    347  CD  PRO A  21     -16.033  -0.198   2.587  1.00  0.00           C  
ATOM    348  HA  PRO A  21     -14.384  -2.692   1.761  1.00  0.00           H  
ATOM    349 1HB  PRO A  21     -17.419  -2.584   1.781  1.00  0.00           H  
ATOM    350 2HB  PRO A  21     -16.327  -3.525   2.813  1.00  0.00           H  
ATOM    351 1HG  PRO A  21     -17.476  -1.314   3.790  1.00  0.00           H  
ATOM    352 2HG  PRO A  21     -15.799  -1.676   4.189  1.00  0.00           H  
ATOM    353 1HD  PRO A  21     -16.908   0.326   2.162  1.00  0.00           H  
ATOM    354 2HD  PRO A  21     -15.449   0.428   3.292  1.00  0.00           H  
ATOM    355  N   GLU A  22     -16.042  -1.822  -0.925  1.00  0.00           N  
ATOM    356  CA  GLU A  22     -16.339  -2.248  -2.289  1.00  0.00           C  
ATOM    357  C   GLU A  22     -15.090  -2.840  -2.945  1.00  0.00           C  
ATOM    358  O   GLU A  22     -15.177  -3.703  -3.822  1.00  0.00           O  
ATOM    359  CB  GLU A  22     -16.887  -1.102  -3.142  1.00  0.00           C  
ATOM    360  CG  GLU A  22     -18.291  -0.619  -2.746  1.00  0.00           C  
ATOM    361  CD  GLU A  22     -19.344  -1.666  -2.956  1.00  0.00           C  
ATOM    362  OE1 GLU A  22     -19.423  -2.205  -4.027  1.00  0.00           O  
ATOM    363  OE2 GLU A  22     -20.066  -1.951  -2.025  1.00  0.00           O  
ATOM    364  H   GLU A  22     -16.157  -0.830  -0.699  1.00  0.00           H  
ATOM    365  HA  GLU A  22     -17.101  -3.031  -2.242  1.00  0.00           H  
ATOM    366 1HB  GLU A  22     -16.205  -0.253  -3.085  1.00  0.00           H  
ATOM    367 2HB  GLU A  22     -16.926  -1.414  -4.185  1.00  0.00           H  
ATOM    368 1HG  GLU A  22     -18.289  -0.349  -1.693  1.00  0.00           H  
ATOM    369 2HG  GLU A  22     -18.540   0.271  -3.322  1.00  0.00           H  
ATOM    370  N   GLN A  23     -13.896  -2.394  -2.526  1.00  0.00           N  
ATOM    371  CA  GLN A  23     -12.710  -2.949  -3.162  1.00  0.00           C  
ATOM    372  C   GLN A  23     -12.359  -4.303  -2.529  1.00  0.00           C  
ATOM    373  O   GLN A  23     -11.528  -5.050  -3.050  1.00  0.00           O  
ATOM    374  CB  GLN A  23     -11.564  -1.942  -3.122  1.00  0.00           C  
ATOM    375  CG  GLN A  23     -11.853  -0.680  -3.898  1.00  0.00           C  
ATOM    376  CD  GLN A  23     -12.074  -0.938  -5.377  1.00  0.00           C  
ATOM    377  OE1 GLN A  23     -11.232  -1.517  -6.087  1.00  0.00           O  
ATOM    378  NE2 GLN A  23     -13.231  -0.507  -5.861  1.00  0.00           N  
ATOM    379  H   GLN A  23     -13.815  -1.681  -1.791  1.00  0.00           H  
ATOM    380  HA  GLN A  23     -12.931  -3.138  -4.209  1.00  0.00           H  
ATOM    381 1HB  GLN A  23     -11.422  -1.619  -2.130  1.00  0.00           H  
ATOM    382 2HB  GLN A  23     -10.634  -2.393  -3.472  1.00  0.00           H  
ATOM    383 1HG  GLN A  23     -12.761  -0.231  -3.495  1.00  0.00           H  
ATOM    384 2HG  GLN A  23     -11.027   0.004  -3.775  1.00  0.00           H  
ATOM    385 1HE2 GLN A  23     -13.454  -0.645  -6.830  1.00  0.00           H  
ATOM    386 2HE2 GLN A  23     -13.891  -0.049  -5.261  1.00  0.00           H  
ATOM    387  N   LEU A  24     -13.010  -4.652  -1.412  1.00  0.00           N  
ATOM    388  CA  LEU A  24     -12.787  -5.953  -0.829  1.00  0.00           C  
ATOM    389  C   LEU A  24     -13.694  -6.894  -1.562  1.00  0.00           C  
ATOM    390  O   LEU A  24     -13.343  -8.041  -1.788  1.00  0.00           O  
ATOM    391  CB  LEU A  24     -13.105  -6.034   0.652  1.00  0.00           C  
ATOM    392  CG  LEU A  24     -12.262  -5.241   1.595  1.00  0.00           C  
ATOM    393  CD1 LEU A  24     -12.800  -5.464   2.951  1.00  0.00           C  
ATOM    394  CD2 LEU A  24     -10.764  -5.657   1.499  1.00  0.00           C  
ATOM    395  H   LEU A  24     -13.714  -4.046  -1.007  1.00  0.00           H  
ATOM    396  HA  LEU A  24     -11.762  -6.260  -1.008  1.00  0.00           H  
ATOM    397 1HB  LEU A  24     -14.125  -5.685   0.785  1.00  0.00           H  
ATOM    398 2HB  LEU A  24     -13.089  -7.057   0.941  1.00  0.00           H  
ATOM    399  HG  LEU A  24     -12.368  -4.202   1.369  1.00  0.00           H  
ATOM    400 1HD1 LEU A  24     -12.251  -4.903   3.649  1.00  0.00           H  
ATOM    401 2HD1 LEU A  24     -13.846  -5.161   2.992  1.00  0.00           H  
ATOM    402 3HD1 LEU A  24     -12.712  -6.523   3.195  1.00  0.00           H  
ATOM    403 1HD2 LEU A  24     -10.179  -5.082   2.188  1.00  0.00           H  
ATOM    404 2HD2 LEU A  24     -10.648  -6.701   1.733  1.00  0.00           H  
ATOM    405 3HD2 LEU A  24     -10.399  -5.472   0.504  1.00  0.00           H  
ATOM    406  N   LYS A  25     -14.842  -6.390  -2.014  1.00  0.00           N  
ATOM    407  CA  LYS A  25     -15.730  -7.244  -2.784  1.00  0.00           C  
ATOM    408  C   LYS A  25     -14.976  -7.694  -4.035  1.00  0.00           C  
ATOM    409  O   LYS A  25     -15.084  -8.858  -4.432  1.00  0.00           O  
ATOM    410  CB  LYS A  25     -17.030  -6.530  -3.142  1.00  0.00           C  
ATOM    411  CG  LYS A  25     -17.959  -6.305  -1.959  1.00  0.00           C  
ATOM    412  CD  LYS A  25     -19.209  -5.547  -2.379  1.00  0.00           C  
ATOM    413  CE  LYS A  25     -20.169  -5.340  -1.215  1.00  0.00           C  
ATOM    414  NZ  LYS A  25     -21.320  -4.478  -1.600  1.00  0.00           N  
ATOM    415  H   LYS A  25     -15.099  -5.439  -1.744  1.00  0.00           H  
ATOM    416  HA  LYS A  25     -15.971  -8.127  -2.196  1.00  0.00           H  
ATOM    417 1HB  LYS A  25     -16.807  -5.564  -3.584  1.00  0.00           H  
ATOM    418 2HB  LYS A  25     -17.567  -7.111  -3.890  1.00  0.00           H  
ATOM    419 1HG  LYS A  25     -18.239  -7.263  -1.525  1.00  0.00           H  
ATOM    420 2HG  LYS A  25     -17.430  -5.720  -1.202  1.00  0.00           H  
ATOM    421 1HD  LYS A  25     -18.927  -4.572  -2.775  1.00  0.00           H  
ATOM    422 2HD  LYS A  25     -19.722  -6.097  -3.165  1.00  0.00           H  
ATOM    423 1HE  LYS A  25     -20.546  -6.309  -0.893  1.00  0.00           H  
ATOM    424 2HE  LYS A  25     -19.639  -4.871  -0.385  1.00  0.00           H  
ATOM    425 1HZ  LYS A  25     -21.939  -4.354  -0.818  1.00  0.00           H  
ATOM    426 2HZ  LYS A  25     -20.943  -3.553  -1.884  1.00  0.00           H  
ATOM    427 3HZ  LYS A  25     -21.825  -4.888  -2.367  1.00  0.00           H  
ATOM    428  N   GLU A  26     -14.172  -6.794  -4.623  1.00  0.00           N  
ATOM    429  CA  GLU A  26     -13.388  -7.174  -5.793  1.00  0.00           C  
ATOM    430  C   GLU A  26     -12.303  -8.185  -5.389  1.00  0.00           C  
ATOM    431  O   GLU A  26     -12.044  -9.152  -6.112  1.00  0.00           O  
ATOM    432  CB  GLU A  26     -12.758  -5.945  -6.450  1.00  0.00           C  
ATOM    433  CG  GLU A  26     -13.773  -4.990  -7.074  1.00  0.00           C  
ATOM    434  CD  GLU A  26     -14.600  -5.634  -8.170  1.00  0.00           C  
ATOM    435  OE1 GLU A  26     -14.039  -6.159  -9.094  1.00  0.00           O  
ATOM    436  OE2 GLU A  26     -15.808  -5.638  -8.044  1.00  0.00           O  
ATOM    437  H   GLU A  26     -14.184  -5.830  -4.273  1.00  0.00           H  
ATOM    438  HA  GLU A  26     -14.050  -7.653  -6.515  1.00  0.00           H  
ATOM    439 1HB  GLU A  26     -12.190  -5.386  -5.702  1.00  0.00           H  
ATOM    440 2HB  GLU A  26     -12.060  -6.258  -7.225  1.00  0.00           H  
ATOM    441 1HG  GLU A  26     -14.441  -4.630  -6.290  1.00  0.00           H  
ATOM    442 2HG  GLU A  26     -13.239  -4.129  -7.477  1.00  0.00           H  
ATOM    443  N   ALA A  27     -11.704  -7.987  -4.202  1.00  0.00           N  
ATOM    444  CA  ALA A  27     -10.700  -8.924  -3.702  1.00  0.00           C  
ATOM    445  C   ALA A  27     -11.321 -10.327  -3.507  1.00  0.00           C  
ATOM    446  O   ALA A  27     -10.691 -11.353  -3.815  1.00  0.00           O  
ATOM    447  CB  ALA A  27     -10.140  -8.397  -2.389  1.00  0.00           C  
ATOM    448  H   ALA A  27     -11.896  -7.124  -3.685  1.00  0.00           H  
ATOM    449  HA  ALA A  27      -9.902  -8.993  -4.427  1.00  0.00           H  
ATOM    450 1HB  ALA A  27      -9.394  -9.047  -2.021  1.00  0.00           H  
ATOM    451 2HB  ALA A  27      -9.712  -7.411  -2.539  1.00  0.00           H  
ATOM    452 3HB  ALA A  27     -10.925  -8.332  -1.663  1.00  0.00           H  
ATOM    453  N   LYS A  28     -12.579 -10.365  -3.049  1.00  0.00           N  
ATOM    454  CA  LYS A  28     -13.302 -11.613  -2.830  1.00  0.00           C  
ATOM    455  C   LYS A  28     -13.618 -12.299  -4.152  1.00  0.00           C  
ATOM    456  O   LYS A  28     -13.474 -13.517  -4.256  1.00  0.00           O  
ATOM    457  CB  LYS A  28     -14.611 -11.384  -2.064  1.00  0.00           C  
ATOM    458  CG  LYS A  28     -14.444 -10.980  -0.607  1.00  0.00           C  
ATOM    459  CD  LYS A  28     -15.800 -10.728   0.084  1.00  0.00           C  
ATOM    460  CE  LYS A  28     -15.617 -10.183   1.517  1.00  0.00           C  
ATOM    461  NZ  LYS A  28     -16.934  -9.901   2.205  1.00  0.00           N  
ATOM    462  H   LYS A  28     -13.009  -9.477  -2.791  1.00  0.00           H  
ATOM    463  HA  LYS A  28     -12.667 -12.278  -2.247  1.00  0.00           H  
ATOM    464 1HB  LYS A  28     -15.181 -10.603  -2.560  1.00  0.00           H  
ATOM    465 2HB  LYS A  28     -15.210 -12.293  -2.097  1.00  0.00           H  
ATOM    466 1HG  LYS A  28     -13.905 -11.766  -0.075  1.00  0.00           H  
ATOM    467 2HG  LYS A  28     -13.860 -10.078  -0.567  1.00  0.00           H  
ATOM    468 1HD  LYS A  28     -16.372 -10.004  -0.497  1.00  0.00           H  
ATOM    469 2HD  LYS A  28     -16.363 -11.658   0.131  1.00  0.00           H  
ATOM    470 1HE  LYS A  28     -15.054 -10.902   2.109  1.00  0.00           H  
ATOM    471 2HE  LYS A  28     -15.051  -9.250   1.462  1.00  0.00           H  
ATOM    472 1HZ  LYS A  28     -16.754  -9.511   3.156  1.00  0.00           H  
ATOM    473 2HZ  LYS A  28     -17.458  -9.223   1.680  1.00  0.00           H  
ATOM    474 3HZ  LYS A  28     -17.472 -10.746   2.288  1.00  0.00           H  
ATOM    475  N   LYS A  29     -14.012 -11.530  -5.182  1.00  0.00           N  
ATOM    476  CA  LYS A  29     -14.329 -12.127  -6.482  1.00  0.00           C  
ATOM    477  C   LYS A  29     -13.119 -12.866  -7.027  1.00  0.00           C  
ATOM    478  O   LYS A  29     -13.248 -13.960  -7.586  1.00  0.00           O  
ATOM    479  CB  LYS A  29     -14.751 -11.060  -7.496  1.00  0.00           C  
ATOM    480  CG  LYS A  29     -16.119 -10.433  -7.275  1.00  0.00           C  
ATOM    481  CD  LYS A  29     -16.358  -9.316  -8.297  1.00  0.00           C  
ATOM    482  CE  LYS A  29     -17.693  -8.620  -8.095  1.00  0.00           C  
ATOM    483  NZ  LYS A  29     -17.831  -7.441  -9.002  1.00  0.00           N  
ATOM    484  H   LYS A  29     -14.167 -10.528  -5.019  1.00  0.00           H  
ATOM    485  HA  LYS A  29     -15.140 -12.841  -6.350  1.00  0.00           H  
ATOM    486 1HB  LYS A  29     -14.017 -10.250  -7.485  1.00  0.00           H  
ATOM    487 2HB  LYS A  29     -14.738 -11.492  -8.495  1.00  0.00           H  
ATOM    488 1HG  LYS A  29     -16.888 -11.195  -7.390  1.00  0.00           H  
ATOM    489 2HG  LYS A  29     -16.183 -10.030  -6.275  1.00  0.00           H  
ATOM    490 1HD  LYS A  29     -15.565  -8.568  -8.210  1.00  0.00           H  
ATOM    491 2HD  LYS A  29     -16.327  -9.729  -9.301  1.00  0.00           H  
ATOM    492 1HE  LYS A  29     -18.497  -9.323  -8.301  1.00  0.00           H  
ATOM    493 2HE  LYS A  29     -17.772  -8.281  -7.061  1.00  0.00           H  
ATOM    494 1HZ  LYS A  29     -18.717  -6.990  -8.851  1.00  0.00           H  
ATOM    495 2HZ  LYS A  29     -17.064  -6.772  -8.778  1.00  0.00           H  
ATOM    496 3HZ  LYS A  29     -17.759  -7.727  -9.963  1.00  0.00           H  
ATOM    497  N   LEU A  30     -11.944 -12.277  -6.844  1.00  0.00           N  
ATOM    498  CA  LEU A  30     -10.704 -12.875  -7.297  1.00  0.00           C  
ATOM    499  C   LEU A  30     -10.405 -14.199  -6.573  1.00  0.00           C  
ATOM    500  O   LEU A  30     -10.001 -15.187  -7.202  1.00  0.00           O  
ATOM    501  CB  LEU A  30      -9.628 -11.838  -7.083  1.00  0.00           C  
ATOM    502  CG  LEU A  30      -9.648 -10.609  -8.011  1.00  0.00           C  
ATOM    503  CD1 LEU A  30      -8.698  -9.602  -7.454  1.00  0.00           C  
ATOM    504  CD2 LEU A  30      -9.207 -11.003  -9.441  1.00  0.00           C  
ATOM    505  H   LEU A  30     -11.936 -11.341  -6.414  1.00  0.00           H  
ATOM    506  HA  LEU A  30     -10.803 -13.096  -8.358  1.00  0.00           H  
ATOM    507 1HB  LEU A  30      -9.781 -11.445  -6.094  1.00  0.00           H  
ATOM    508 2HB  LEU A  30      -8.703 -12.285  -7.096  1.00  0.00           H  
ATOM    509  HG  LEU A  30     -10.649 -10.179  -8.037  1.00  0.00           H  
ATOM    510 1HD1 LEU A  30      -8.691  -8.716  -8.081  1.00  0.00           H  
ATOM    511 2HD1 LEU A  30      -9.005  -9.327  -6.461  1.00  0.00           H  
ATOM    512 3HD1 LEU A  30      -7.721 -10.040  -7.426  1.00  0.00           H  
ATOM    513 1HD2 LEU A  30      -9.213 -10.115 -10.073  1.00  0.00           H  
ATOM    514 2HD2 LEU A  30      -8.205 -11.414  -9.418  1.00  0.00           H  
ATOM    515 3HD2 LEU A  30      -9.885 -11.735  -9.859  1.00  0.00           H  
ATOM    516  N   LEU A  31     -10.662 -14.250  -5.264  1.00  0.00           N  
ATOM    517  CA  LEU A  31     -10.500 -15.515  -4.551  1.00  0.00           C  
ATOM    518  C   LEU A  31     -11.523 -16.543  -4.996  1.00  0.00           C  
ATOM    519  O   LEU A  31     -11.209 -17.735  -5.067  1.00  0.00           O  
ATOM    520  CB  LEU A  31     -10.621 -15.323  -3.054  1.00  0.00           C  
ATOM    521  CG  LEU A  31      -9.492 -14.620  -2.390  1.00  0.00           C  
ATOM    522  CD1 LEU A  31      -9.890 -14.293  -1.074  1.00  0.00           C  
ATOM    523  CD2 LEU A  31      -8.262 -15.551  -2.292  1.00  0.00           C  
ATOM    524  H   LEU A  31     -10.915 -13.388  -4.765  1.00  0.00           H  
ATOM    525  HA  LEU A  31      -9.518 -15.908  -4.787  1.00  0.00           H  
ATOM    526 1HB  LEU A  31     -11.529 -14.747  -2.867  1.00  0.00           H  
ATOM    527 2HB  LEU A  31     -10.736 -16.302  -2.585  1.00  0.00           H  
ATOM    528  HG  LEU A  31      -9.252 -13.707  -2.929  1.00  0.00           H  
ATOM    529 1HD1 LEU A  31      -9.059 -13.793  -0.594  1.00  0.00           H  
ATOM    530 2HD1 LEU A  31     -10.760 -13.646  -1.115  1.00  0.00           H  
ATOM    531 3HD1 LEU A  31     -10.139 -15.197  -0.547  1.00  0.00           H  
ATOM    532 1HD2 LEU A  31      -7.469 -15.037  -1.780  1.00  0.00           H  
ATOM    533 2HD2 LEU A  31      -8.521 -16.451  -1.731  1.00  0.00           H  
ATOM    534 3HD2 LEU A  31      -7.919 -15.833  -3.262  1.00  0.00           H  
ATOM    535  N   GLU A  32     -12.747 -16.101  -5.305  1.00  0.00           N  
ATOM    536  CA  GLU A  32     -13.753 -17.057  -5.736  1.00  0.00           C  
ATOM    537  C   GLU A  32     -13.331 -17.645  -7.082  1.00  0.00           C  
ATOM    538  O   GLU A  32     -13.568 -18.833  -7.329  1.00  0.00           O  
ATOM    539  CB  GLU A  32     -15.151 -16.428  -5.812  1.00  0.00           C  
ATOM    540  CG  GLU A  32     -15.750 -16.038  -4.436  1.00  0.00           C  
ATOM    541  CD  GLU A  32     -15.900 -17.201  -3.474  1.00  0.00           C  
ATOM    542  OE1 GLU A  32     -16.440 -18.207  -3.858  1.00  0.00           O  
ATOM    543  OE2 GLU A  32     -15.446 -17.077  -2.340  1.00  0.00           O  
ATOM    544  H   GLU A  32     -12.976 -15.113  -5.164  1.00  0.00           H  
ATOM    545  HA  GLU A  32     -13.798 -17.864  -5.010  1.00  0.00           H  
ATOM    546 1HB  GLU A  32     -15.107 -15.525  -6.421  1.00  0.00           H  
ATOM    547 2HB  GLU A  32     -15.837 -17.121  -6.297  1.00  0.00           H  
ATOM    548 1HG  GLU A  32     -15.108 -15.304  -3.974  1.00  0.00           H  
ATOM    549 2HG  GLU A  32     -16.721 -15.573  -4.597  1.00  0.00           H  
ATOM    550  N   LYS A  33     -12.680 -16.846  -7.947  1.00  0.00           N  
ATOM    551  CA  LYS A  33     -12.190 -17.383  -9.212  1.00  0.00           C  
ATOM    552  C   LYS A  33     -11.151 -18.477  -8.949  1.00  0.00           C  
ATOM    553  O   LYS A  33     -11.193 -19.523  -9.595  1.00  0.00           O  
ATOM    554  CB  LYS A  33     -11.594 -16.294 -10.113  1.00  0.00           C  
ATOM    555  CG  LYS A  33     -12.621 -15.335 -10.720  1.00  0.00           C  
ATOM    556  CD  LYS A  33     -11.959 -14.264 -11.600  1.00  0.00           C  
ATOM    557  CE  LYS A  33     -13.004 -13.316 -12.188  1.00  0.00           C  
ATOM    558  NZ  LYS A  33     -12.394 -12.266 -13.061  1.00  0.00           N  
ATOM    559  H   LYS A  33     -12.598 -15.846  -7.724  1.00  0.00           H  
ATOM    560  HA  LYS A  33     -13.028 -17.840  -9.739  1.00  0.00           H  
ATOM    561 1HB  LYS A  33     -10.890 -15.698  -9.536  1.00  0.00           H  
ATOM    562 2HB  LYS A  33     -11.036 -16.759 -10.926  1.00  0.00           H  
ATOM    563 1HG  LYS A  33     -13.322 -15.907 -11.325  1.00  0.00           H  
ATOM    564 2HG  LYS A  33     -13.175 -14.850  -9.924  1.00  0.00           H  
ATOM    565 1HD  LYS A  33     -11.255 -13.688 -10.997  1.00  0.00           H  
ATOM    566 2HD  LYS A  33     -11.409 -14.742 -12.411  1.00  0.00           H  
ATOM    567 1HE  LYS A  33     -13.716 -13.893 -12.776  1.00  0.00           H  
ATOM    568 2HE  LYS A  33     -13.535 -12.827 -11.369  1.00  0.00           H  
ATOM    569 1HZ  LYS A  33     -13.123 -11.665 -13.424  1.00  0.00           H  
ATOM    570 2HZ  LYS A  33     -11.741 -11.714 -12.525  1.00  0.00           H  
ATOM    571 3HZ  LYS A  33     -11.910 -12.705 -13.832  1.00  0.00           H  
ATOM    572  N   LEU A  34     -10.261 -18.275  -7.965  1.00  0.00           N  
ATOM    573  CA  LEU A  34      -9.279 -19.312  -7.640  1.00  0.00           C  
ATOM    574  C   LEU A  34      -9.971 -20.569  -7.099  1.00  0.00           C  
ATOM    575  O   LEU A  34      -9.562 -21.701  -7.416  1.00  0.00           O  
ATOM    576  CB  LEU A  34      -8.255 -18.790  -6.619  1.00  0.00           C  
ATOM    577  CG  LEU A  34      -7.261 -17.727  -7.105  1.00  0.00           C  
ATOM    578  CD1 LEU A  34      -6.522 -17.157  -5.908  1.00  0.00           C  
ATOM    579  CD2 LEU A  34      -6.239 -18.356  -8.062  1.00  0.00           C  
ATOM    580  H   LEU A  34     -10.238 -17.356  -7.506  1.00  0.00           H  
ATOM    581  HA  LEU A  34      -8.763 -19.589  -8.549  1.00  0.00           H  
ATOM    582 1HB  LEU A  34      -8.795 -18.372  -5.775  1.00  0.00           H  
ATOM    583 2HB  LEU A  34      -7.674 -19.627  -6.276  1.00  0.00           H  
ATOM    584  HG  LEU A  34      -7.798 -16.941  -7.603  1.00  0.00           H  
ATOM    585 1HD1 LEU A  34      -5.812 -16.397  -6.241  1.00  0.00           H  
ATOM    586 2HD1 LEU A  34      -7.231 -16.711  -5.232  1.00  0.00           H  
ATOM    587 3HD1 LEU A  34      -5.990 -17.956  -5.411  1.00  0.00           H  
ATOM    588 1HD2 LEU A  34      -5.535 -17.599  -8.382  1.00  0.00           H  
ATOM    589 2HD2 LEU A  34      -5.706 -19.136  -7.547  1.00  0.00           H  
ATOM    590 3HD2 LEU A  34      -6.728 -18.772  -8.927  1.00  0.00           H  
ATOM    591  N   LYS A  35     -11.037 -20.396  -6.298  1.00  0.00           N  
ATOM    592  CA  LYS A  35     -11.749 -21.561  -5.769  1.00  0.00           C  
ATOM    593  C   LYS A  35     -12.368 -22.374  -6.906  1.00  0.00           C  
ATOM    594  O   LYS A  35     -12.269 -23.603  -6.916  1.00  0.00           O  
ATOM    595  CB  LYS A  35     -12.876 -21.149  -4.803  1.00  0.00           C  
ATOM    596  CG  LYS A  35     -12.407 -20.586  -3.486  1.00  0.00           C  
ATOM    597  CD  LYS A  35     -13.539 -20.143  -2.572  1.00  0.00           C  
ATOM    598  CE  LYS A  35     -12.988 -19.454  -1.296  1.00  0.00           C  
ATOM    599  NZ  LYS A  35     -14.087 -18.910  -0.421  1.00  0.00           N  
ATOM    600  H   LYS A  35     -11.296 -19.443  -6.019  1.00  0.00           H  
ATOM    601  HA  LYS A  35     -11.038 -22.194  -5.241  1.00  0.00           H  
ATOM    602 1HB  LYS A  35     -13.503 -20.397  -5.279  1.00  0.00           H  
ATOM    603 2HB  LYS A  35     -13.504 -22.011  -4.597  1.00  0.00           H  
ATOM    604 1HG  LYS A  35     -11.801 -21.330  -2.977  1.00  0.00           H  
ATOM    605 2HG  LYS A  35     -11.816 -19.721  -3.694  1.00  0.00           H  
ATOM    606 1HD  LYS A  35     -14.180 -19.444  -3.100  1.00  0.00           H  
ATOM    607 2HD  LYS A  35     -14.135 -21.003  -2.281  1.00  0.00           H  
ATOM    608 1HE  LYS A  35     -12.405 -20.174  -0.723  1.00  0.00           H  
ATOM    609 2HE  LYS A  35     -12.336 -18.628  -1.591  1.00  0.00           H  
ATOM    610 1HZ  LYS A  35     -13.673 -18.444   0.438  1.00  0.00           H  
ATOM    611 2HZ  LYS A  35     -14.625 -18.212  -0.987  1.00  0.00           H  
ATOM    612 3HZ  LYS A  35     -14.697 -19.650  -0.132  1.00  0.00           H  
ATOM    613  N   LYS A  36     -12.950 -21.675  -7.895  1.00  0.00           N  
ATOM    614  CA  LYS A  36     -13.578 -22.311  -9.056  1.00  0.00           C  
ATOM    615  C   LYS A  36     -12.549 -23.008  -9.947  1.00  0.00           C  
ATOM    616  O   LYS A  36     -12.811 -24.094 -10.469  1.00  0.00           O  
ATOM    617  CB  LYS A  36     -14.368 -21.277  -9.859  1.00  0.00           C  
ATOM    618  CG  LYS A  36     -15.639 -20.790  -9.162  1.00  0.00           C  
ATOM    619  CD  LYS A  36     -16.360 -19.723  -9.977  1.00  0.00           C  
ATOM    620  CE  LYS A  36     -17.615 -19.232  -9.260  1.00  0.00           C  
ATOM    621  NZ  LYS A  36     -18.321 -18.168 -10.032  1.00  0.00           N  
ATOM    622  H   LYS A  36     -13.013 -20.658  -7.789  1.00  0.00           H  
ATOM    623  HA  LYS A  36     -14.269 -23.068  -8.696  1.00  0.00           H  
ATOM    624 1HB  LYS A  36     -13.734 -20.408 -10.046  1.00  0.00           H  
ATOM    625 2HB  LYS A  36     -14.643 -21.698 -10.825  1.00  0.00           H  
ATOM    626 1HG  LYS A  36     -16.309 -21.637  -9.016  1.00  0.00           H  
ATOM    627 2HG  LYS A  36     -15.384 -20.385  -8.184  1.00  0.00           H  
ATOM    628 1HD  LYS A  36     -15.687 -18.876 -10.128  1.00  0.00           H  
ATOM    629 2HD  LYS A  36     -16.637 -20.125 -10.951  1.00  0.00           H  
ATOM    630 1HE  LYS A  36     -18.292 -20.072  -9.114  1.00  0.00           H  
ATOM    631 2HE  LYS A  36     -17.331 -18.831  -8.284  1.00  0.00           H  
ATOM    632 1HZ  LYS A  36     -19.143 -17.871  -9.523  1.00  0.00           H  
ATOM    633 2HZ  LYS A  36     -17.705 -17.378 -10.162  1.00  0.00           H  
ATOM    634 3HZ  LYS A  36     -18.598 -18.530 -10.933  1.00  0.00           H  
ATOM    635  N   LEU A  37     -11.374 -22.389 -10.092  1.00  0.00           N  
ATOM    636  CA  LEU A  37     -10.272 -22.950 -10.862  1.00  0.00           C  
ATOM    637  C   LEU A  37      -9.669 -24.152 -10.151  1.00  0.00           C  
ATOM    638  O   LEU A  37      -9.153 -25.067 -10.796  1.00  0.00           O  
ATOM    639  CB  LEU A  37      -9.152 -21.911 -11.069  1.00  0.00           C  
ATOM    640  CG  LEU A  37      -9.434 -20.694 -11.993  1.00  0.00           C  
ATOM    641  CD1 LEU A  37      -8.275 -19.679 -11.839  1.00  0.00           C  
ATOM    642  CD2 LEU A  37      -9.547 -21.155 -13.441  1.00  0.00           C  
ATOM    643  H   LEU A  37     -11.260 -21.458  -9.682  1.00  0.00           H  
ATOM    644  HA  LEU A  37     -10.657 -23.286 -11.820  1.00  0.00           H  
ATOM    645 1HB  LEU A  37      -8.885 -21.520 -10.092  1.00  0.00           H  
ATOM    646 2HB  LEU A  37      -8.287 -22.430 -11.470  1.00  0.00           H  
ATOM    647  HG  LEU A  37     -10.357 -20.216 -11.707  1.00  0.00           H  
ATOM    648 1HD1 LEU A  37      -8.464 -18.818 -12.474  1.00  0.00           H  
ATOM    649 2HD1 LEU A  37      -8.217 -19.352 -10.809  1.00  0.00           H  
ATOM    650 3HD1 LEU A  37      -7.334 -20.146 -12.126  1.00  0.00           H  
ATOM    651 1HD2 LEU A  37      -9.737 -20.291 -14.076  1.00  0.00           H  
ATOM    652 2HD2 LEU A  37      -8.617 -21.634 -13.747  1.00  0.00           H  
ATOM    653 3HD2 LEU A  37     -10.367 -21.857 -13.547  1.00  0.00           H  
ATOM    654  N   GLY A  38      -9.711 -24.158  -8.813  1.00  0.00           N  
ATOM    655  CA  GLY A  38      -9.081 -25.223  -8.062  1.00  0.00           C  
ATOM    656  C   GLY A  38      -7.596 -24.926  -7.975  1.00  0.00           C  
ATOM    657  O   GLY A  38      -6.755 -25.831  -8.010  1.00  0.00           O  
ATOM    658  H   GLY A  38     -10.132 -23.383  -8.297  1.00  0.00           H  
ATOM    659 1HA  GLY A  38      -9.521 -25.271  -7.065  1.00  0.00           H  
ATOM    660 2HA  GLY A  38      -9.254 -26.179  -8.553  1.00  0.00           H  
ATOM    661  N   ARG A  39      -7.273 -23.628  -7.952  1.00  0.00           N  
ATOM    662  CA  ARG A  39      -5.903 -23.157  -7.920  1.00  0.00           C  
ATOM    663  C   ARG A  39      -5.656 -22.191  -6.771  1.00  0.00           C  
ATOM    664  O   ARG A  39      -4.832 -21.283  -6.891  1.00  0.00           O  
ATOM    665  CB  ARG A  39      -5.562 -22.493  -9.248  1.00  0.00           C  
ATOM    666  CG  ARG A  39      -5.568 -23.442 -10.464  1.00  0.00           C  
ATOM    667  CD  ARG A  39      -4.461 -24.446 -10.414  1.00  0.00           C  
ATOM    668  NE  ARG A  39      -4.452 -25.298 -11.580  1.00  0.00           N  
ATOM    669  CZ  ARG A  39      -5.153 -26.454 -11.711  1.00  0.00           C  
ATOM    670  NH1 ARG A  39      -5.945 -26.910 -10.740  1.00  0.00           N  
ATOM    671  NH2 ARG A  39      -5.045 -27.144 -12.840  1.00  0.00           N  
ATOM    672  H   ARG A  39      -8.033 -22.939  -7.901  1.00  0.00           H  
ATOM    673  HA  ARG A  39      -5.250 -24.010  -7.761  1.00  0.00           H  
ATOM    674 1HB  ARG A  39      -6.280 -21.696  -9.447  1.00  0.00           H  
ATOM    675 2HB  ARG A  39      -4.576 -22.039  -9.190  1.00  0.00           H  
ATOM    676 1HG  ARG A  39      -6.514 -23.979 -10.501  1.00  0.00           H  
ATOM    677 2HG  ARG A  39      -5.457 -22.857 -11.375  1.00  0.00           H  
ATOM    678 1HD  ARG A  39      -3.506 -23.921 -10.373  1.00  0.00           H  
ATOM    679 2HD  ARG A  39      -4.552 -25.080  -9.543  1.00  0.00           H  
ATOM    680  HE  ARG A  39      -3.871 -25.013 -12.358  1.00  0.00           H  
ATOM    681 1HH1 ARG A  39      -6.072 -26.408  -9.844  1.00  0.00           H  
ATOM    682 2HH1 ARG A  39      -6.455 -27.768 -10.873  1.00  0.00           H  
ATOM    683 1HH2 ARG A  39      -4.447 -26.809 -13.583  1.00  0.00           H  
ATOM    684 2HH2 ARG A  39      -5.559 -28.004 -12.958  1.00  0.00           H  
ATOM    685  N   LEU A  40      -6.364 -22.393  -5.663  1.00  0.00           N  
ATOM    686  CA  LEU A  40      -6.227 -21.528  -4.504  1.00  0.00           C  
ATOM    687  C   LEU A  40      -5.265 -22.173  -3.502  1.00  0.00           C  
ATOM    688  O   LEU A  40      -5.607 -23.132  -2.808  1.00  0.00           O  
ATOM    689  CB  LEU A  40      -7.629 -21.295  -3.881  1.00  0.00           C  
ATOM    690  CG  LEU A  40      -7.784 -20.082  -2.926  1.00  0.00           C  
ATOM    691  CD1 LEU A  40      -9.191 -19.682  -2.832  1.00  0.00           C  
ATOM    692  CD2 LEU A  40      -7.302 -20.414  -1.517  1.00  0.00           C  
ATOM    693  H   LEU A  40      -7.010 -23.170  -5.638  1.00  0.00           H  
ATOM    694  HA  LEU A  40      -5.812 -20.572  -4.818  1.00  0.00           H  
ATOM    695 1HB  LEU A  40      -8.357 -21.193  -4.677  1.00  0.00           H  
ATOM    696 2HB  LEU A  40      -7.891 -22.186  -3.312  1.00  0.00           H  
ATOM    697  HG  LEU A  40      -7.261 -19.277  -3.338  1.00  0.00           H  
ATOM    698 1HD1 LEU A  40      -9.287 -18.813  -2.184  1.00  0.00           H  
ATOM    699 2HD1 LEU A  40      -9.560 -19.433  -3.820  1.00  0.00           H  
ATOM    700 3HD1 LEU A  40      -9.755 -20.503  -2.419  1.00  0.00           H  
ATOM    701 1HD2 LEU A  40      -7.431 -19.539  -0.877  1.00  0.00           H  
ATOM    702 2HD2 LEU A  40      -7.885 -21.240  -1.115  1.00  0.00           H  
ATOM    703 3HD2 LEU A  40      -6.268 -20.692  -1.516  1.00  0.00           H  
ATOM    704  N   ASP A  41      -4.042 -21.642  -3.468  1.00  0.00           N  
ATOM    705  CA  ASP A  41      -2.943 -22.133  -2.637  1.00  0.00           C  
ATOM    706  C   ASP A  41      -2.916 -21.447  -1.262  1.00  0.00           C  
ATOM    707  O   ASP A  41      -3.845 -20.717  -0.899  1.00  0.00           O  
ATOM    708  CB  ASP A  41      -1.602 -21.950  -3.362  1.00  0.00           C  
ATOM    709  CG  ASP A  41      -1.165 -20.493  -3.524  1.00  0.00           C  
ATOM    710  OD1 ASP A  41      -1.762 -19.625  -2.887  1.00  0.00           O  
ATOM    711  OD2 ASP A  41      -0.257 -20.239  -4.306  1.00  0.00           O  
ATOM    712  H   ASP A  41      -3.836 -20.864  -4.085  1.00  0.00           H  
ATOM    713  HA  ASP A  41      -3.090 -23.201  -2.475  1.00  0.00           H  
ATOM    714 1HB  ASP A  41      -0.823 -22.500  -2.848  1.00  0.00           H  
ATOM    715 2HB  ASP A  41      -1.685 -22.387  -4.359  1.00  0.00           H  
ATOM    716  N   GLN A  42      -1.857 -21.699  -0.487  1.00  0.00           N  
ATOM    717  CA  GLN A  42      -1.748 -21.157   0.865  1.00  0.00           C  
ATOM    718  C   GLN A  42      -1.621 -19.627   0.927  1.00  0.00           C  
ATOM    719  O   GLN A  42      -1.890 -19.035   1.976  1.00  0.00           O  
ATOM    720  CB  GLN A  42      -0.549 -21.794   1.588  1.00  0.00           C  
ATOM    721  CG  GLN A  42       0.839 -21.410   1.015  1.00  0.00           C  
ATOM    722  CD  GLN A  42       1.263 -22.296  -0.134  1.00  0.00           C  
ATOM    723  OE1 GLN A  42       0.429 -23.005  -0.721  1.00  0.00           O  
ATOM    724  NE2 GLN A  42       2.539 -22.255  -0.478  1.00  0.00           N  
ATOM    725  H   GLN A  42      -1.117 -22.306  -0.831  1.00  0.00           H  
ATOM    726  HA  GLN A  42      -2.651 -21.431   1.400  1.00  0.00           H  
ATOM    727 1HB  GLN A  42      -0.568 -21.497   2.637  1.00  0.00           H  
ATOM    728 2HB  GLN A  42      -0.643 -22.878   1.557  1.00  0.00           H  
ATOM    729 1HG  GLN A  42       0.862 -20.383   0.677  1.00  0.00           H  
ATOM    730 2HG  GLN A  42       1.572 -21.537   1.810  1.00  0.00           H  
ATOM    731 1HE2 GLN A  42       2.871 -22.807  -1.244  1.00  0.00           H  
ATOM    732 2HE2 GLN A  42       3.172 -21.650   0.012  1.00  0.00           H  
ATOM    733  N   ASP A  43      -1.209 -18.968  -0.158  1.00  0.00           N  
ATOM    734  CA  ASP A  43      -1.043 -17.528  -0.107  1.00  0.00           C  
ATOM    735  C   ASP A  43      -2.380 -16.911  -0.428  1.00  0.00           C  
ATOM    736  O   ASP A  43      -2.730 -15.822   0.038  1.00  0.00           O  
ATOM    737  CB  ASP A  43       0.076 -17.091  -1.027  1.00  0.00           C  
ATOM    738  CG  ASP A  43       1.457 -17.610  -0.538  1.00  0.00           C  
ATOM    739  OD1 ASP A  43       1.840 -17.330   0.605  1.00  0.00           O  
ATOM    740  OD2 ASP A  43       2.122 -18.262  -1.303  1.00  0.00           O  
ATOM    741  H   ASP A  43      -1.059 -19.453  -1.052  1.00  0.00           H  
ATOM    742  HA  ASP A  43      -0.769 -17.241   0.905  1.00  0.00           H  
ATOM    743 1HB  ASP A  43      -0.108 -17.507  -2.014  1.00  0.00           H  
ATOM    744 2HB  ASP A  43       0.086 -16.021  -1.116  1.00  0.00           H  
ATOM    745  N   ALA A  44      -3.139 -17.620  -1.250  1.00  0.00           N  
ATOM    746  CA  ALA A  44      -4.480 -17.197  -1.568  1.00  0.00           C  
ATOM    747  C   ALA A  44      -5.332 -17.289  -0.286  1.00  0.00           C  
ATOM    748  O   ALA A  44      -6.213 -16.456  -0.050  1.00  0.00           O  
ATOM    749  CB  ALA A  44      -5.015 -17.992  -2.699  1.00  0.00           C  
ATOM    750  H   ALA A  44      -2.739 -18.469  -1.674  1.00  0.00           H  
ATOM    751  HA  ALA A  44      -4.461 -16.182  -1.895  1.00  0.00           H  
ATOM    752 1HB  ALA A  44      -5.999 -17.619  -2.919  1.00  0.00           H  
ATOM    753 2HB  ALA A  44      -4.364 -17.864  -3.563  1.00  0.00           H  
ATOM    754 3HB  ALA A  44      -5.038 -19.026  -2.426  1.00  0.00           H  
ATOM    755  N   LYS A  45      -5.043 -18.289   0.564  1.00  0.00           N  
ATOM    756  CA  LYS A  45      -5.734 -18.429   1.847  1.00  0.00           C  
ATOM    757  C   LYS A  45      -5.372 -17.254   2.767  1.00  0.00           C  
ATOM    758  O   LYS A  45      -6.245 -16.727   3.469  1.00  0.00           O  
ATOM    759  CB  LYS A  45      -5.419 -19.770   2.503  1.00  0.00           C  
ATOM    760  CG  LYS A  45      -6.049 -20.933   1.768  1.00  0.00           C  
ATOM    761  CD  LYS A  45      -5.741 -22.277   2.374  1.00  0.00           C  
ATOM    762  CE  LYS A  45      -6.361 -23.386   1.520  1.00  0.00           C  
ATOM    763  NZ  LYS A  45      -6.046 -24.746   2.040  1.00  0.00           N  
ATOM    764  H   LYS A  45      -4.361 -18.990   0.256  1.00  0.00           H  
ATOM    765  HA  LYS A  45      -6.810 -18.390   1.665  1.00  0.00           H  
ATOM    766 1HB  LYS A  45      -4.343 -19.918   2.532  1.00  0.00           H  
ATOM    767 2HB  LYS A  45      -5.782 -19.771   3.528  1.00  0.00           H  
ATOM    768 1HG  LYS A  45      -7.130 -20.790   1.722  1.00  0.00           H  
ATOM    769 2HG  LYS A  45      -5.667 -20.934   0.764  1.00  0.00           H  
ATOM    770 1HD  LYS A  45      -4.663 -22.423   2.422  1.00  0.00           H  
ATOM    771 2HD  LYS A  45      -6.147 -22.330   3.383  1.00  0.00           H  
ATOM    772 1HE  LYS A  45      -7.442 -23.256   1.501  1.00  0.00           H  
ATOM    773 2HE  LYS A  45      -5.978 -23.299   0.498  1.00  0.00           H  
ATOM    774 1HZ  LYS A  45      -6.474 -25.440   1.440  1.00  0.00           H  
ATOM    775 2HZ  LYS A  45      -5.045 -24.879   2.045  1.00  0.00           H  
ATOM    776 3HZ  LYS A  45      -6.405 -24.846   2.979  1.00  0.00           H  
ATOM    777  N   LYS A  46      -4.101 -16.812   2.738  1.00  0.00           N  
ATOM    778  CA  LYS A  46      -3.696 -15.650   3.532  1.00  0.00           C  
ATOM    779  C   LYS A  46      -4.515 -14.440   3.091  1.00  0.00           C  
ATOM    780  O   LYS A  46      -4.963 -13.663   3.935  1.00  0.00           O  
ATOM    781  CB  LYS A  46      -2.209 -15.351   3.364  1.00  0.00           C  
ATOM    782  CG  LYS A  46      -1.276 -16.359   3.999  1.00  0.00           C  
ATOM    783  CD  LYS A  46       0.161 -16.053   3.614  1.00  0.00           C  
ATOM    784  CE  LYS A  46       1.119 -17.119   4.080  1.00  0.00           C  
ATOM    785  NZ  LYS A  46       2.461 -16.918   3.476  1.00  0.00           N  
ATOM    786  H   LYS A  46      -3.404 -17.347   2.212  1.00  0.00           H  
ATOM    787  HA  LYS A  46      -3.911 -15.842   4.583  1.00  0.00           H  
ATOM    788 1HB  LYS A  46      -1.962 -15.265   2.316  1.00  0.00           H  
ATOM    789 2HB  LYS A  46      -1.990 -14.384   3.823  1.00  0.00           H  
ATOM    790 1HG  LYS A  46      -1.372 -16.297   5.086  1.00  0.00           H  
ATOM    791 2HG  LYS A  46      -1.537 -17.356   3.688  1.00  0.00           H  
ATOM    792 1HD  LYS A  46       0.252 -15.965   2.534  1.00  0.00           H  
ATOM    793 2HD  LYS A  46       0.457 -15.095   4.051  1.00  0.00           H  
ATOM    794 1HE  LYS A  46       1.204 -17.080   5.164  1.00  0.00           H  
ATOM    795 2HE  LYS A  46       0.742 -18.100   3.784  1.00  0.00           H  
ATOM    796 1HZ  LYS A  46       3.093 -17.635   3.781  1.00  0.00           H  
ATOM    797 2HZ  LYS A  46       2.343 -16.978   2.429  1.00  0.00           H  
ATOM    798 3HZ  LYS A  46       2.827 -16.012   3.742  1.00  0.00           H  
ATOM    799  N   PHE A  47      -4.765 -14.303   1.779  1.00  0.00           N  
ATOM    800  CA  PHE A  47      -5.584 -13.182   1.337  1.00  0.00           C  
ATOM    801  C   PHE A  47      -7.007 -13.295   1.828  1.00  0.00           C  
ATOM    802  O   PHE A  47      -7.580 -12.305   2.278  1.00  0.00           O  
ATOM    803  CB  PHE A  47      -5.684 -13.072  -0.158  1.00  0.00           C  
ATOM    804  CG  PHE A  47      -4.543 -12.501  -0.819  1.00  0.00           C  
ATOM    805  CD1 PHE A  47      -3.765 -13.268  -1.591  1.00  0.00           C  
ATOM    806  CD2 PHE A  47      -4.235 -11.193  -0.687  1.00  0.00           C  
ATOM    807  CE1 PHE A  47      -2.713 -12.780  -2.228  1.00  0.00           C  
ATOM    808  CE2 PHE A  47      -3.165 -10.700  -1.327  1.00  0.00           C  
ATOM    809  CZ  PHE A  47      -2.399 -11.491  -2.102  1.00  0.00           C  
ATOM    810  H   PHE A  47      -4.306 -14.940   1.115  1.00  0.00           H  
ATOM    811  HA  PHE A  47      -5.146 -12.267   1.731  1.00  0.00           H  
ATOM    812 1HB  PHE A  47      -5.840 -14.056  -0.567  1.00  0.00           H  
ATOM    813 2HB  PHE A  47      -6.553 -12.490  -0.390  1.00  0.00           H  
ATOM    814  HD1 PHE A  47      -3.994 -14.269  -1.694  1.00  0.00           H  
ATOM    815  HD2 PHE A  47      -4.856 -10.541  -0.067  1.00  0.00           H  
ATOM    816  HE1 PHE A  47      -2.116 -13.429  -2.839  1.00  0.00           H  
ATOM    817  HE2 PHE A  47      -2.923  -9.684  -1.207  1.00  0.00           H  
ATOM    818  HZ  PHE A  47      -1.532 -11.098  -2.628  1.00  0.00           H  
ATOM    819  N   GLU A  48      -7.595 -14.492   1.808  1.00  0.00           N  
ATOM    820  CA  GLU A  48      -8.973 -14.570   2.282  1.00  0.00           C  
ATOM    821  C   GLU A  48      -9.027 -14.055   3.719  1.00  0.00           C  
ATOM    822  O   GLU A  48      -9.937 -13.294   4.083  1.00  0.00           O  
ATOM    823  CB  GLU A  48      -9.533 -15.994   2.156  1.00  0.00           C  
ATOM    824  CG  GLU A  48     -11.052 -16.086   2.427  1.00  0.00           C  
ATOM    825  CD  GLU A  48     -11.657 -17.440   2.072  1.00  0.00           C  
ATOM    826  OE1 GLU A  48     -10.911 -18.332   1.758  1.00  0.00           O  
ATOM    827  OE2 GLU A  48     -12.880 -17.565   2.084  1.00  0.00           O  
ATOM    828  H   GLU A  48      -7.114 -15.298   1.389  1.00  0.00           H  
ATOM    829  HA  GLU A  48      -9.591 -13.912   1.686  1.00  0.00           H  
ATOM    830 1HB  GLU A  48      -9.304 -16.401   1.175  1.00  0.00           H  
ATOM    831 2HB  GLU A  48      -9.028 -16.633   2.884  1.00  0.00           H  
ATOM    832 1HG  GLU A  48     -11.217 -15.898   3.483  1.00  0.00           H  
ATOM    833 2HG  GLU A  48     -11.559 -15.303   1.864  1.00  0.00           H  
ATOM    834  N   LYS A  49      -8.022 -14.419   4.527  1.00  0.00           N  
ATOM    835  CA  LYS A  49      -7.975 -13.927   5.893  1.00  0.00           C  
ATOM    836  C   LYS A  49      -7.788 -12.405   5.922  1.00  0.00           C  
ATOM    837  O   LYS A  49      -8.478 -11.731   6.689  1.00  0.00           O  
ATOM    838  CB  LYS A  49      -6.850 -14.604   6.682  1.00  0.00           C  
ATOM    839  CG  LYS A  49      -7.100 -16.076   6.994  1.00  0.00           C  
ATOM    840  CD  LYS A  49      -5.932 -16.700   7.767  1.00  0.00           C  
ATOM    841  CE  LYS A  49      -6.191 -18.175   8.067  1.00  0.00           C  
ATOM    842  NZ  LYS A  49      -5.057 -18.805   8.802  1.00  0.00           N  
ATOM    843  H   LYS A  49      -7.320 -15.082   4.174  1.00  0.00           H  
ATOM    844  HA  LYS A  49      -8.924 -14.158   6.374  1.00  0.00           H  
ATOM    845 1HB  LYS A  49      -5.924 -14.536   6.113  1.00  0.00           H  
ATOM    846 2HB  LYS A  49      -6.694 -14.073   7.619  1.00  0.00           H  
ATOM    847 1HG  LYS A  49      -8.013 -16.166   7.581  1.00  0.00           H  
ATOM    848 2HG  LYS A  49      -7.236 -16.616   6.055  1.00  0.00           H  
ATOM    849 1HD  LYS A  49      -5.019 -16.613   7.174  1.00  0.00           H  
ATOM    850 2HD  LYS A  49      -5.786 -16.166   8.707  1.00  0.00           H  
ATOM    851 1HE  LYS A  49      -7.093 -18.262   8.669  1.00  0.00           H  
ATOM    852 2HE  LYS A  49      -6.340 -18.708   7.126  1.00  0.00           H  
ATOM    853 1HZ  LYS A  49      -5.270 -19.778   8.979  1.00  0.00           H  
ATOM    854 2HZ  LYS A  49      -4.214 -18.743   8.248  1.00  0.00           H  
ATOM    855 3HZ  LYS A  49      -4.917 -18.327   9.681  1.00  0.00           H  
ATOM    856  N   ALA A  50      -6.925 -11.857   5.048  1.00  0.00           N  
ATOM    857  CA  ALA A  50      -6.680 -10.414   4.995  1.00  0.00           C  
ATOM    858  C   ALA A  50      -7.907  -9.627   4.673  1.00  0.00           C  
ATOM    859  O   ALA A  50      -8.116  -8.545   5.218  1.00  0.00           O  
ATOM    860  CB  ALA A  50      -5.719 -10.071   3.910  1.00  0.00           C  
ATOM    861  H   ALA A  50      -6.350 -12.483   4.476  1.00  0.00           H  
ATOM    862  HA  ALA A  50      -6.283 -10.107   5.956  1.00  0.00           H  
ATOM    863 1HB  ALA A  50      -5.551  -9.004   3.918  1.00  0.00           H  
ATOM    864 2HB  ALA A  50      -4.821 -10.582   4.062  1.00  0.00           H  
ATOM    865 3HB  ALA A  50      -6.135 -10.364   2.957  1.00  0.00           H  
ATOM    866  N   ILE A  51      -8.735 -10.161   3.800  1.00  0.00           N  
ATOM    867  CA  ILE A  51      -9.936  -9.472   3.401  1.00  0.00           C  
ATOM    868  C   ILE A  51     -10.836  -9.349   4.595  1.00  0.00           C  
ATOM    869  O   ILE A  51     -11.389  -8.281   4.847  1.00  0.00           O  
ATOM    870  CB  ILE A  51     -10.636 -10.217   2.269  1.00  0.00           C  
ATOM    871  CG1 ILE A  51      -9.767 -10.135   1.031  1.00  0.00           C  
ATOM    872  CG2 ILE A  51     -11.997  -9.614   2.021  1.00  0.00           C  
ATOM    873  CD1 ILE A  51     -10.146 -11.076  -0.023  1.00  0.00           C  
ATOM    874  H   ILE A  51      -8.469 -11.058   3.375  1.00  0.00           H  
ATOM    875  HA  ILE A  51      -9.668  -8.471   3.059  1.00  0.00           H  
ATOM    876  HB  ILE A  51     -10.735 -11.274   2.538  1.00  0.00           H  
ATOM    877 1HG1 ILE A  51      -9.831  -9.145   0.634  1.00  0.00           H  
ATOM    878 2HG1 ILE A  51      -8.740 -10.333   1.312  1.00  0.00           H  
ATOM    879 1HG2 ILE A  51     -12.475 -10.130   1.234  1.00  0.00           H  
ATOM    880 2HG2 ILE A  51     -12.622  -9.679   2.908  1.00  0.00           H  
ATOM    881 3HG2 ILE A  51     -11.866  -8.599   1.757  1.00  0.00           H  
ATOM    882 1HD1 ILE A  51      -9.471 -10.991  -0.865  1.00  0.00           H  
ATOM    883 2HD1 ILE A  51     -10.070 -12.046   0.404  1.00  0.00           H  
ATOM    884 3HD1 ILE A  51     -11.154 -10.907  -0.363  1.00  0.00           H  
ATOM    885  N   ARG A  52     -10.984 -10.446   5.330  1.00  0.00           N  
ATOM    886  CA  ARG A  52     -11.815 -10.457   6.518  1.00  0.00           C  
ATOM    887  C   ARG A  52     -11.241  -9.511   7.595  1.00  0.00           C  
ATOM    888  O   ARG A  52     -12.001  -8.808   8.276  1.00  0.00           O  
ATOM    889  CB  ARG A  52     -11.929 -11.888   7.012  1.00  0.00           C  
ATOM    890  CG  ARG A  52     -12.710 -12.773   6.031  1.00  0.00           C  
ATOM    891  CD  ARG A  52     -12.813 -14.193   6.447  1.00  0.00           C  
ATOM    892  NE  ARG A  52     -13.329 -15.013   5.345  1.00  0.00           N  
ATOM    893  CZ  ARG A  52     -14.622 -15.175   4.996  1.00  0.00           C  
ATOM    894  NH1 ARG A  52     -15.588 -14.583   5.674  1.00  0.00           N  
ATOM    895  NH2 ARG A  52     -14.919 -15.939   3.949  1.00  0.00           N  
ATOM    896  H   ARG A  52     -10.527 -11.308   5.006  1.00  0.00           H  
ATOM    897  HA  ARG A  52     -12.810 -10.108   6.245  1.00  0.00           H  
ATOM    898 1HB  ARG A  52     -10.939 -12.318   7.143  1.00  0.00           H  
ATOM    899 2HB  ARG A  52     -12.436 -11.909   7.974  1.00  0.00           H  
ATOM    900 1HG  ARG A  52     -13.715 -12.370   5.928  1.00  0.00           H  
ATOM    901 2HG  ARG A  52     -12.225 -12.750   5.055  1.00  0.00           H  
ATOM    902 1HD  ARG A  52     -11.818 -14.561   6.702  1.00  0.00           H  
ATOM    903 2HD  ARG A  52     -13.471 -14.295   7.306  1.00  0.00           H  
ATOM    904  HE  ARG A  52     -12.638 -15.495   4.781  1.00  0.00           H  
ATOM    905 1HH1 ARG A  52     -15.371 -14.001   6.467  1.00  0.00           H  
ATOM    906 2HH1 ARG A  52     -16.552 -14.713   5.400  1.00  0.00           H  
ATOM    907 1HH2 ARG A  52     -14.166 -16.404   3.400  1.00  0.00           H  
ATOM    908 2HH2 ARG A  52     -15.879 -16.068   3.674  1.00  0.00           H  
ATOM    909  N   GLN A  53      -9.898  -9.439   7.714  1.00  0.00           N  
ATOM    910  CA  GLN A  53      -9.277  -8.544   8.697  1.00  0.00           C  
ATOM    911  C   GLN A  53      -9.629  -7.105   8.359  1.00  0.00           C  
ATOM    912  O   GLN A  53      -9.973  -6.308   9.240  1.00  0.00           O  
ATOM    913  CB  GLN A  53      -7.730  -8.637   8.659  1.00  0.00           C  
ATOM    914  CG  GLN A  53      -7.106  -9.931   9.162  1.00  0.00           C  
ATOM    915  CD  GLN A  53      -5.555 -10.023   8.908  1.00  0.00           C  
ATOM    916  OE1 GLN A  53      -4.957  -9.270   8.099  1.00  0.00           O  
ATOM    917  NE2 GLN A  53      -4.936 -10.958   9.620  1.00  0.00           N  
ATOM    918  H   GLN A  53      -9.321 -10.077   7.155  1.00  0.00           H  
ATOM    919  HA  GLN A  53      -9.657  -8.777   9.691  1.00  0.00           H  
ATOM    920 1HB  GLN A  53      -7.390  -8.474   7.642  1.00  0.00           H  
ATOM    921 2HB  GLN A  53      -7.317  -7.828   9.259  1.00  0.00           H  
ATOM    922 1HG  GLN A  53      -7.265  -9.970  10.238  1.00  0.00           H  
ATOM    923 2HG  GLN A  53      -7.586 -10.775   8.697  1.00  0.00           H  
ATOM    924 1HE2 GLN A  53      -3.949 -11.104   9.548  1.00  0.00           H  
ATOM    925 2HE2 GLN A  53      -5.457 -11.537  10.246  1.00  0.00           H  
ATOM    926  N   VAL A  54      -9.583  -6.788   7.069  1.00  0.00           N  
ATOM    927  CA  VAL A  54      -9.856  -5.445   6.635  1.00  0.00           C  
ATOM    928  C   VAL A  54     -11.323  -5.110   6.734  1.00  0.00           C  
ATOM    929  O   VAL A  54     -11.661  -4.033   7.214  1.00  0.00           O  
ATOM    930  CB  VAL A  54      -9.343  -5.216   5.222  1.00  0.00           C  
ATOM    931  CG1 VAL A  54      -9.770  -3.813   4.731  1.00  0.00           C  
ATOM    932  CG2 VAL A  54      -7.854  -5.360   5.243  1.00  0.00           C  
ATOM    933  H   VAL A  54      -9.261  -7.495   6.402  1.00  0.00           H  
ATOM    934  HA  VAL A  54      -9.308  -4.768   7.284  1.00  0.00           H  
ATOM    935  HB  VAL A  54      -9.772  -5.965   4.550  1.00  0.00           H  
ATOM    936 1HG1 VAL A  54      -9.408  -3.638   3.731  1.00  0.00           H  
ATOM    937 2HG1 VAL A  54     -10.820  -3.737   4.730  1.00  0.00           H  
ATOM    938 3HG1 VAL A  54      -9.371  -3.055   5.398  1.00  0.00           H  
ATOM    939 1HG2 VAL A  54      -7.494  -5.226   4.251  1.00  0.00           H  
ATOM    940 2HG2 VAL A  54      -7.423  -4.622   5.910  1.00  0.00           H  
ATOM    941 3HG2 VAL A  54      -7.567  -6.328   5.589  1.00  0.00           H  
ATOM    942  N   GLU A  55     -12.219  -5.997   6.311  1.00  0.00           N  
ATOM    943  CA  GLU A  55     -13.623  -5.645   6.385  1.00  0.00           C  
ATOM    944  C   GLU A  55     -14.011  -5.311   7.813  1.00  0.00           C  
ATOM    945  O   GLU A  55     -14.758  -4.352   8.038  1.00  0.00           O  
ATOM    946  CB  GLU A  55     -14.522  -6.756   5.846  1.00  0.00           C  
ATOM    947  CG  GLU A  55     -16.001  -6.366   5.792  1.00  0.00           C  
ATOM    948  CD  GLU A  55     -16.875  -7.371   5.068  1.00  0.00           C  
ATOM    949  OE1 GLU A  55     -16.377  -8.407   4.654  1.00  0.00           O  
ATOM    950  OE2 GLU A  55     -18.049  -7.093   4.922  1.00  0.00           O  
ATOM    951  H   GLU A  55     -11.921  -6.889   5.905  1.00  0.00           H  
ATOM    952  HA  GLU A  55     -13.785  -4.757   5.777  1.00  0.00           H  
ATOM    953 1HB  GLU A  55     -14.203  -7.057   4.860  1.00  0.00           H  
ATOM    954 2HB  GLU A  55     -14.428  -7.632   6.490  1.00  0.00           H  
ATOM    955 1HG  GLU A  55     -16.371  -6.261   6.813  1.00  0.00           H  
ATOM    956 2HG  GLU A  55     -16.091  -5.393   5.306  1.00  0.00           H  
ATOM    957  N   LYS A  56     -13.500  -6.072   8.788  1.00  0.00           N  
ATOM    958  CA  LYS A  56     -13.829  -5.780  10.170  1.00  0.00           C  
ATOM    959  C   LYS A  56     -13.268  -4.419  10.595  1.00  0.00           C  
ATOM    960  O   LYS A  56     -13.961  -3.653  11.273  1.00  0.00           O  
ATOM    961  CB  LYS A  56     -13.306  -6.894  11.071  1.00  0.00           C  
ATOM    962  CG  LYS A  56     -14.065  -8.214  10.928  1.00  0.00           C  
ATOM    963  CD  LYS A  56     -13.470  -9.306  11.812  1.00  0.00           C  
ATOM    964  CE  LYS A  56     -14.215 -10.626  11.647  1.00  0.00           C  
ATOM    965  NZ  LYS A  56     -13.626 -11.709  12.487  1.00  0.00           N  
ATOM    966  H   LYS A  56     -12.906  -6.878   8.560  1.00  0.00           H  
ATOM    967  HA  LYS A  56     -14.913  -5.738  10.262  1.00  0.00           H  
ATOM    968 1HB  LYS A  56     -12.256  -7.086  10.823  1.00  0.00           H  
ATOM    969 2HB  LYS A  56     -13.347  -6.576  12.111  1.00  0.00           H  
ATOM    970 1HG  LYS A  56     -15.108  -8.058  11.203  1.00  0.00           H  
ATOM    971 2HG  LYS A  56     -14.030  -8.536   9.887  1.00  0.00           H  
ATOM    972 1HD  LYS A  56     -12.423  -9.455  11.534  1.00  0.00           H  
ATOM    973 2HD  LYS A  56     -13.512  -8.998  12.856  1.00  0.00           H  
ATOM    974 1HE  LYS A  56     -15.257 -10.485  11.931  1.00  0.00           H  
ATOM    975 2HE  LYS A  56     -14.173 -10.929  10.600  1.00  0.00           H  
ATOM    976 1HZ  LYS A  56     -14.146 -12.565  12.349  1.00  0.00           H  
ATOM    977 2HZ  LYS A  56     -12.662 -11.854  12.220  1.00  0.00           H  
ATOM    978 3HZ  LYS A  56     -13.669 -11.445  13.461  1.00  0.00           H  
ATOM    979  N   ARG A  57     -12.034  -4.102  10.165  1.00  0.00           N  
ATOM    980  CA  ARG A  57     -11.396  -2.830  10.497  1.00  0.00           C  
ATOM    981  C   ARG A  57     -12.093  -1.637   9.822  1.00  0.00           C  
ATOM    982  O   ARG A  57     -12.160  -0.554  10.407  1.00  0.00           O  
ATOM    983  CB  ARG A  57      -9.921  -2.879  10.103  1.00  0.00           C  
ATOM    984  CG  ARG A  57      -9.066  -3.820  10.982  1.00  0.00           C  
ATOM    985  CD  ARG A  57      -7.658  -3.997  10.481  1.00  0.00           C  
ATOM    986  NE  ARG A  57      -6.927  -4.976  11.300  1.00  0.00           N  
ATOM    987  CZ  ARG A  57      -5.654  -5.407  11.094  1.00  0.00           C  
ATOM    988  NH1 ARG A  57      -4.923  -4.948  10.109  1.00  0.00           N  
ATOM    989  NH2 ARG A  57      -5.131  -6.305  11.908  1.00  0.00           N  
ATOM    990  H   ARG A  57     -11.488  -4.805   9.653  1.00  0.00           H  
ATOM    991  HA  ARG A  57     -11.455  -2.694  11.576  1.00  0.00           H  
ATOM    992 1HB  ARG A  57      -9.836  -3.215   9.073  1.00  0.00           H  
ATOM    993 2HB  ARG A  57      -9.494  -1.880  10.161  1.00  0.00           H  
ATOM    994 1HG  ARG A  57      -9.000  -3.391  11.979  1.00  0.00           H  
ATOM    995 2HG  ARG A  57      -9.536  -4.790  11.058  1.00  0.00           H  
ATOM    996 1HD  ARG A  57      -7.690  -4.365   9.453  1.00  0.00           H  
ATOM    997 2HD  ARG A  57      -7.130  -3.045  10.519  1.00  0.00           H  
ATOM    998  HE  ARG A  57      -7.430  -5.377  12.084  1.00  0.00           H  
ATOM    999 1HH1 ARG A  57      -5.294  -4.244   9.489  1.00  0.00           H  
ATOM   1000 2HH1 ARG A  57      -3.948  -5.287   9.999  1.00  0.00           H  
ATOM   1001 1HH2 ARG A  57      -5.673  -6.673  12.675  1.00  0.00           H  
ATOM   1002 2HH2 ARG A  57      -4.178  -6.626  11.759  1.00  0.00           H  
ATOM   1003  N   LEU A  58     -12.608  -1.832   8.603  1.00  0.00           N  
ATOM   1004  CA  LEU A  58     -13.314  -0.775   7.881  1.00  0.00           C  
ATOM   1005  C   LEU A  58     -14.684  -0.491   8.483  1.00  0.00           C  
ATOM   1006  O   LEU A  58     -15.108   0.665   8.542  1.00  0.00           O  
ATOM   1007  CB  LEU A  58     -13.531  -1.150   6.397  1.00  0.00           C  
ATOM   1008  CG  LEU A  58     -12.292  -1.226   5.473  1.00  0.00           C  
ATOM   1009  CD1 LEU A  58     -12.708  -1.779   4.116  1.00  0.00           C  
ATOM   1010  CD2 LEU A  58     -11.730   0.108   5.268  1.00  0.00           C  
ATOM   1011  H   LEU A  58     -12.457  -2.738   8.164  1.00  0.00           H  
ATOM   1012  HA  LEU A  58     -12.729   0.135   7.955  1.00  0.00           H  
ATOM   1013 1HB  LEU A  58     -14.009  -2.132   6.372  1.00  0.00           H  
ATOM   1014 2HB  LEU A  58     -14.223  -0.428   5.966  1.00  0.00           H  
ATOM   1015  HG  LEU A  58     -11.553  -1.872   5.918  1.00  0.00           H  
ATOM   1016 1HD1 LEU A  58     -11.838  -1.836   3.469  1.00  0.00           H  
ATOM   1017 2HD1 LEU A  58     -13.133  -2.767   4.242  1.00  0.00           H  
ATOM   1018 3HD1 LEU A  58     -13.434  -1.126   3.675  1.00  0.00           H  
ATOM   1019 1HD2 LEU A  58     -10.880   0.053   4.605  1.00  0.00           H  
ATOM   1020 2HD2 LEU A  58     -12.505   0.704   4.821  1.00  0.00           H  
ATOM   1021 3HD2 LEU A  58     -11.414   0.548   6.205  1.00  0.00           H  
ATOM   1022  N   ARG A  59     -15.378  -1.540   8.931  1.00  0.00           N  
ATOM   1023  CA  ARG A  59     -16.708  -1.379   9.507  1.00  0.00           C  
ATOM   1024  C   ARG A  59     -16.723  -0.902  10.966  1.00  0.00           C  
ATOM   1025  O   ARG A  59     -17.688  -0.251  11.377  1.00  0.00           O  
ATOM   1026  CB  ARG A  59     -17.488  -2.678   9.404  1.00  0.00           C  
ATOM   1027  CG  ARG A  59     -17.910  -3.071   7.989  1.00  0.00           C  
ATOM   1028  CD  ARG A  59     -18.747  -4.303   8.002  1.00  0.00           C  
ATOM   1029  NE  ARG A  59     -19.110  -4.758   6.658  1.00  0.00           N  
ATOM   1030  CZ  ARG A  59     -20.103  -4.283   5.895  1.00  0.00           C  
ATOM   1031  NH1 ARG A  59     -20.883  -3.287   6.289  1.00  0.00           N  
ATOM   1032  NH2 ARG A  59     -20.269  -4.859   4.729  1.00  0.00           N  
ATOM   1033  H   ARG A  59     -14.995  -2.480   8.793  1.00  0.00           H  
ATOM   1034  HA  ARG A  59     -17.232  -0.635   8.911  1.00  0.00           H  
ATOM   1035 1HB  ARG A  59     -16.870  -3.490   9.795  1.00  0.00           H  
ATOM   1036 2HB  ARG A  59     -18.381  -2.617  10.021  1.00  0.00           H  
ATOM   1037 1HG  ARG A  59     -18.474  -2.258   7.542  1.00  0.00           H  
ATOM   1038 2HG  ARG A  59     -17.022  -3.268   7.386  1.00  0.00           H  
ATOM   1039 1HD  ARG A  59     -18.174  -5.101   8.478  1.00  0.00           H  
ATOM   1040 2HD  ARG A  59     -19.657  -4.130   8.569  1.00  0.00           H  
ATOM   1041  HE  ARG A  59     -18.584  -5.547   6.247  1.00  0.00           H  
ATOM   1042 1HH1 ARG A  59     -20.743  -2.857   7.190  1.00  0.00           H  
ATOM   1043 2HH1 ARG A  59     -21.624  -2.955   5.687  1.00  0.00           H  
ATOM   1044 1HH2 ARG A  59     -19.634  -5.638   4.488  1.00  0.00           H  
ATOM   1045 2HH2 ARG A  59     -20.997  -4.561   4.101  1.00  0.00           H  
ATOM   1046  N   SER A  60     -15.687  -1.242  11.740  1.00  0.00           N  
ATOM   1047  CA  SER A  60     -15.580  -0.879  13.153  1.00  0.00           C  
ATOM   1048  C   SER A  60     -14.980   0.513  13.385  1.00  0.00           C  
ATOM   1049  O   SER A  60     -13.874   0.606  13.927  1.00  0.00           O  
ATOM   1050  OXT SER A  60     -15.745   1.475  13.452  1.00  0.00           O  
ATOM   1051  CB  SER A  60     -14.716  -1.887  13.876  1.00  0.00           C  
ATOM   1052  OG  SER A  60     -14.477  -1.469  15.187  1.00  0.00           O  
ATOM   1053  H   SER A  60     -14.951  -1.836  11.349  1.00  0.00           H  
ATOM   1054  HA  SER A  60     -16.581  -0.895  13.583  1.00  0.00           H  
ATOM   1055 1HB  SER A  60     -15.208  -2.857  13.877  1.00  0.00           H  
ATOM   1056 2HB  SER A  60     -13.768  -1.998  13.345  1.00  0.00           H  
ATOM   1057  HG  SER A  60     -13.936  -0.656  15.084  1.00  0.00           H  
TER                                                                             
ATOM   1059  N   VAL B  61      -1.188  22.522  -9.486  1.00  0.00           N  
ATOM   1060  CA  VAL B  61      -1.237  23.502  -8.400  1.00  0.00           C  
ATOM   1061  C   VAL B  61      -0.633  22.895  -7.137  1.00  0.00           C  
ATOM   1062  O   VAL B  61      -1.127  21.878  -6.645  1.00  0.00           O  
ATOM   1063  CB  VAL B  61      -2.688  23.940  -8.124  1.00  0.00           C  
ATOM   1064  CG1 VAL B  61      -2.735  24.920  -6.960  1.00  0.00           C  
ATOM   1065  CG2 VAL B  61      -3.289  24.560  -9.376  1.00  0.00           C  
ATOM   1066 1H   VAL B  61      -1.585  22.921 -10.313  1.00  0.00           H  
ATOM   1067 2H   VAL B  61      -0.238  22.266  -9.662  1.00  0.00           H  
ATOM   1068 3H   VAL B  61      -1.710  21.709  -9.226  1.00  0.00           H  
ATOM   1069  HA  VAL B  61      -0.681  24.384  -8.673  1.00  0.00           H  
ATOM   1070  HB  VAL B  61      -3.272  23.067  -7.833  1.00  0.00           H  
ATOM   1071 1HG1 VAL B  61      -3.768  25.219  -6.779  1.00  0.00           H  
ATOM   1072 2HG1 VAL B  61      -2.334  24.443  -6.067  1.00  0.00           H  
ATOM   1073 3HG1 VAL B  61      -2.141  25.801  -7.202  1.00  0.00           H  
ATOM   1074 1HG2 VAL B  61      -4.314  24.867  -9.173  1.00  0.00           H  
ATOM   1075 2HG2 VAL B  61      -2.701  25.430  -9.670  1.00  0.00           H  
ATOM   1076 3HG2 VAL B  61      -3.282  23.828 -10.183  1.00  0.00           H  
ATOM   1077  N   SER B  62       0.445  23.478  -6.620  1.00  0.00           N  
ATOM   1078  CA  SER B  62       1.123  22.831  -5.492  1.00  0.00           C  
ATOM   1079  C   SER B  62       0.375  22.907  -4.175  1.00  0.00           C  
ATOM   1080  O   SER B  62      -0.384  23.857  -3.916  1.00  0.00           O  
ATOM   1081  CB  SER B  62       2.496  23.449  -5.308  1.00  0.00           C  
ATOM   1082  OG  SER B  62       2.394  24.784  -4.895  1.00  0.00           O  
ATOM   1083  H   SER B  62       0.823  24.337  -7.039  1.00  0.00           H  
ATOM   1084  HA  SER B  62       1.266  21.787  -5.735  1.00  0.00           H  
ATOM   1085 1HB  SER B  62       3.055  22.878  -4.568  1.00  0.00           H  
ATOM   1086 2HB  SER B  62       3.046  23.396  -6.247  1.00  0.00           H  
ATOM   1087  HG  SER B  62       3.296  25.101  -4.802  1.00  0.00           H  
ATOM   1088  N   PHE B  63       0.675  21.942  -3.299  1.00  0.00           N  
ATOM   1089  CA  PHE B  63       0.207  21.961  -1.907  1.00  0.00           C  
ATOM   1090  C   PHE B  63       1.061  20.991  -1.060  1.00  0.00           C  
ATOM   1091  O   PHE B  63       1.617  20.047  -1.600  1.00  0.00           O  
ATOM   1092  CB  PHE B  63      -1.283  21.671  -1.816  1.00  0.00           C  
ATOM   1093  CG  PHE B  63      -1.665  20.423  -2.302  1.00  0.00           C  
ATOM   1094  CD1 PHE B  63      -1.754  19.382  -1.435  1.00  0.00           C  
ATOM   1095  CD2 PHE B  63      -1.982  20.242  -3.608  1.00  0.00           C  
ATOM   1096  CE1 PHE B  63      -2.169  18.150  -1.856  1.00  0.00           C  
ATOM   1097  CE2 PHE B  63      -2.389  19.009  -4.057  1.00  0.00           C  
ATOM   1098  CZ  PHE B  63      -2.486  17.954  -3.172  1.00  0.00           C  
ATOM   1099  H   PHE B  63       1.296  21.211  -3.622  1.00  0.00           H  
ATOM   1100  HA  PHE B  63       0.348  22.980  -1.559  1.00  0.00           H  
ATOM   1101 1HB  PHE B  63      -1.638  21.748  -0.802  1.00  0.00           H  
ATOM   1102 2HB  PHE B  63      -1.832  22.422  -2.385  1.00  0.00           H  
ATOM   1103  HD1 PHE B  63      -1.494  19.546  -0.384  1.00  0.00           H  
ATOM   1104  HD2 PHE B  63      -1.911  21.086  -4.303  1.00  0.00           H  
ATOM   1105  HE1 PHE B  63      -2.237  17.329  -1.143  1.00  0.00           H  
ATOM   1106  HE2 PHE B  63      -2.633  18.861  -5.102  1.00  0.00           H  
ATOM   1107  HZ  PHE B  63      -2.807  16.963  -3.518  1.00  0.00           H  
ATOM   1108  N   PRO B  64       1.142  21.137   0.273  1.00  0.00           N  
ATOM   1109  CA  PRO B  64       1.935  20.306   1.170  1.00  0.00           C  
ATOM   1110  C   PRO B  64       1.558  18.805   1.220  1.00  0.00           C  
ATOM   1111  O   PRO B  64       0.442  18.352   0.953  1.00  0.00           O  
ATOM   1112  CB  PRO B  64       1.627  20.931   2.560  1.00  0.00           C  
ATOM   1113  CG  PRO B  64       1.303  22.317   2.289  1.00  0.00           C  
ATOM   1114  CD  PRO B  64       0.545  22.290   0.960  1.00  0.00           C  
ATOM   1115  HA  PRO B  64       2.983  20.407   0.927  1.00  0.00           H  
ATOM   1116 1HB  PRO B  64       0.859  20.389   3.049  1.00  0.00           H  
ATOM   1117 2HB  PRO B  64       2.533  20.852   3.201  1.00  0.00           H  
ATOM   1118 1HG  PRO B  64       0.690  22.716   3.124  1.00  0.00           H  
ATOM   1119 2HG  PRO B  64       2.193  22.912   2.250  1.00  0.00           H  
ATOM   1120 1HD  PRO B  64      -0.524  22.124   1.125  1.00  0.00           H  
ATOM   1121 2HD  PRO B  64       0.760  23.237   0.474  1.00  0.00           H  
ATOM   1122  N   ALA B  65       2.551  18.029   1.582  1.00  0.00           N  
ATOM   1123  CA  ALA B  65       2.343  16.628   1.778  1.00  0.00           C  
ATOM   1124  C   ALA B  65       1.526  16.326   3.030  1.00  0.00           C  
ATOM   1125  O   ALA B  65       1.590  17.065   4.010  1.00  0.00           O  
ATOM   1126  CB  ALA B  65       3.691  15.915   1.876  1.00  0.00           C  
ATOM   1127  H   ALA B  65       3.466  18.424   1.755  1.00  0.00           H  
ATOM   1128  HA  ALA B  65       1.789  16.255   0.920  1.00  0.00           H  
ATOM   1129 1HB  ALA B  65       3.537  14.837   1.998  1.00  0.00           H  
ATOM   1130 2HB  ALA B  65       4.271  16.100   0.972  1.00  0.00           H  
ATOM   1131 3HB  ALA B  65       4.239  16.295   2.748  1.00  0.00           H  
ATOM   1132  N   SER B  66       0.848  15.184   3.003  1.00  0.00           N  
ATOM   1133  CA  SER B  66       0.185  14.587   4.176  1.00  0.00           C  
ATOM   1134  C   SER B  66       0.286  13.041   4.094  1.00  0.00           C  
ATOM   1135  O   SER B  66       0.415  12.471   3.000  1.00  0.00           O  
ATOM   1136  CB  SER B  66      -1.272  14.999   4.241  1.00  0.00           C  
ATOM   1137  OG  SER B  66      -1.998  14.472   3.159  1.00  0.00           O  
ATOM   1138  H   SER B  66       0.819  14.698   2.104  1.00  0.00           H  
ATOM   1139  HA  SER B  66       0.681  14.924   5.086  1.00  0.00           H  
ATOM   1140 1HB  SER B  66      -1.706  14.652   5.177  1.00  0.00           H  
ATOM   1141 2HB  SER B  66      -1.338  16.087   4.230  1.00  0.00           H  
ATOM   1142  HG  SER B  66      -2.908  14.747   3.291  1.00  0.00           H  
ATOM   1143  N   VAL B  67       0.238  12.358   5.248  1.00  0.00           N  
ATOM   1144  CA  VAL B  67       0.350  10.883   5.244  1.00  0.00           C  
ATOM   1145  C   VAL B  67      -0.343  10.144   6.395  1.00  0.00           C  
ATOM   1146  O   VAL B  67      -0.373  10.625   7.530  1.00  0.00           O  
ATOM   1147  CB  VAL B  67       1.864  10.486   5.211  1.00  0.00           C  
ATOM   1148  CG1 VAL B  67       2.575  10.980   6.403  1.00  0.00           C  
ATOM   1149  CG2 VAL B  67       2.070   8.979   5.217  1.00  0.00           C  
ATOM   1150  H   VAL B  67       0.127  12.861   6.118  1.00  0.00           H  
ATOM   1151  HA  VAL B  67      -0.086  10.527   4.319  1.00  0.00           H  
ATOM   1152  HB  VAL B  67       2.307  10.926   4.317  1.00  0.00           H  
ATOM   1153 1HG1 VAL B  67       3.630  10.705   6.341  1.00  0.00           H  
ATOM   1154 2HG1 VAL B  67       2.485  12.015   6.459  1.00  0.00           H  
ATOM   1155 3HG1 VAL B  67       2.149  10.548   7.286  1.00  0.00           H  
ATOM   1156 1HG2 VAL B  67       3.129   8.796   5.174  1.00  0.00           H  
ATOM   1157 2HG2 VAL B  67       1.688   8.535   6.119  1.00  0.00           H  
ATOM   1158 3HG2 VAL B  67       1.583   8.519   4.373  1.00  0.00           H  
ATOM   1159  N   GLN B  68      -0.833   8.938   6.110  1.00  0.00           N  
ATOM   1160  CA  GLN B  68      -1.340   8.048   7.159  1.00  0.00           C  
ATOM   1161  C   GLN B  68      -0.994   6.571   6.889  1.00  0.00           C  
ATOM   1162  O   GLN B  68      -0.819   6.131   5.743  1.00  0.00           O  
ATOM   1163  CB  GLN B  68      -2.854   8.274   7.337  1.00  0.00           C  
ATOM   1164  CG  GLN B  68      -3.531   7.467   8.463  1.00  0.00           C  
ATOM   1165  CD  GLN B  68      -2.932   7.782   9.849  1.00  0.00           C  
ATOM   1166  OE1 GLN B  68      -1.825   7.290  10.154  1.00  0.00           O  
ATOM   1167  NE2 GLN B  68      -3.634   8.573  10.661  1.00  0.00           N  
ATOM   1168  H   GLN B  68      -0.833   8.653   5.128  1.00  0.00           H  
ATOM   1169  HA  GLN B  68      -0.868   8.323   8.103  1.00  0.00           H  
ATOM   1170 1HB  GLN B  68      -3.032   9.331   7.538  1.00  0.00           H  
ATOM   1171 2HB  GLN B  68      -3.364   8.030   6.405  1.00  0.00           H  
ATOM   1172 1HG  GLN B  68      -4.577   7.761   8.489  1.00  0.00           H  
ATOM   1173 2HG  GLN B  68      -3.473   6.397   8.272  1.00  0.00           H  
ATOM   1174 1HE2 GLN B  68      -3.280   8.799  11.570  1.00  0.00           H  
ATOM   1175 2HE2 GLN B  68      -4.518   8.940  10.367  1.00  0.00           H  
ATOM   1176  N   LEU B  69      -0.911   5.810   7.978  1.00  0.00           N  
ATOM   1177  CA  LEU B  69      -0.698   4.367   7.930  1.00  0.00           C  
ATOM   1178  C   LEU B  69      -1.868   3.618   8.512  1.00  0.00           C  
ATOM   1179  O   LEU B  69      -2.525   4.099   9.419  1.00  0.00           O  
ATOM   1180  CB  LEU B  69       0.591   3.975   8.676  1.00  0.00           C  
ATOM   1181  CG  LEU B  69       1.914   4.647   8.178  1.00  0.00           C  
ATOM   1182  CD1 LEU B  69       3.062   4.226   9.046  1.00  0.00           C  
ATOM   1183  CD2 LEU B  69       2.186   4.281   6.766  1.00  0.00           C  
ATOM   1184  H   LEU B  69      -1.032   6.246   8.888  1.00  0.00           H  
ATOM   1185  HA  LEU B  69      -0.580   4.063   6.894  1.00  0.00           H  
ATOM   1186 1HB  LEU B  69       0.467   4.232   9.726  1.00  0.00           H  
ATOM   1187 2HB  LEU B  69       0.713   2.890   8.608  1.00  0.00           H  
ATOM   1188  HG  LEU B  69       1.817   5.700   8.253  1.00  0.00           H  
ATOM   1189 1HD1 LEU B  69       3.978   4.716   8.710  1.00  0.00           H  
ATOM   1190 2HD1 LEU B  69       2.864   4.509  10.072  1.00  0.00           H  
ATOM   1191 3HD1 LEU B  69       3.188   3.157   8.979  1.00  0.00           H  
ATOM   1192 1HD2 LEU B  69       3.091   4.745   6.444  1.00  0.00           H  
ATOM   1193 2HD2 LEU B  69       2.282   3.206   6.679  1.00  0.00           H  
ATOM   1194 3HD2 LEU B  69       1.381   4.624   6.147  1.00  0.00           H  
ATOM   1195  N   HIS B  70      -2.088   2.416   8.036  1.00  0.00           N  
ATOM   1196  CA  HIS B  70      -3.120   1.526   8.576  1.00  0.00           C  
ATOM   1197  C   HIS B  70      -2.496   0.310   9.284  1.00  0.00           C  
ATOM   1198  O   HIS B  70      -1.356  -0.061   8.997  1.00  0.00           O  
ATOM   1199  CB  HIS B  70      -4.013   1.108   7.433  1.00  0.00           C  
ATOM   1200  CG  HIS B  70      -4.664   2.290   6.794  1.00  0.00           C  
ATOM   1201  ND1 HIS B  70      -5.929   2.714   7.125  1.00  0.00           N  
ATOM   1202  CD2 HIS B  70      -4.204   3.162   5.861  1.00  0.00           C  
ATOM   1203  CE1 HIS B  70      -6.230   3.782   6.412  1.00  0.00           C  
ATOM   1204  NE2 HIS B  70      -5.199   4.079   5.640  1.00  0.00           N  
ATOM   1205  H   HIS B  70      -1.532   2.095   7.233  1.00  0.00           H  
ATOM   1206  HA  HIS B  70      -3.739   2.060   9.300  1.00  0.00           H  
ATOM   1207 1HB  HIS B  70      -3.426   0.595   6.701  1.00  0.00           H  
ATOM   1208 2HB  HIS B  70      -4.783   0.425   7.787  1.00  0.00           H  
ATOM   1209  HD1 HIS B  70      -6.547   2.299   7.792  1.00  0.00           H  
ATOM   1210  HD2 HIS B  70      -3.259   3.236   5.320  1.00  0.00           H  
ATOM   1211  HE1 HIS B  70      -7.201   4.264   6.520  1.00  0.00           H  
ATOM   1212  N   THR B  71      -3.243  -0.307  10.198  1.00  0.00           N  
ATOM   1213  CA  THR B  71      -2.760  -1.470  10.948  1.00  0.00           C  
ATOM   1214  C   THR B  71      -2.246  -2.506   9.998  1.00  0.00           C  
ATOM   1215  O   THR B  71      -2.902  -2.792   8.999  1.00  0.00           O  
ATOM   1216  CB  THR B  71      -3.872  -2.034  11.852  1.00  0.00           C  
ATOM   1217  OG1 THR B  71      -4.327  -1.001  12.743  1.00  0.00           O  
ATOM   1218  CG2 THR B  71      -3.323  -3.187  12.691  1.00  0.00           C  
ATOM   1219  H   THR B  71      -4.171   0.042  10.387  1.00  0.00           H  
ATOM   1220  HA  THR B  71      -1.937  -1.182  11.595  1.00  0.00           H  
ATOM   1221  HB  THR B  71      -4.702  -2.373  11.244  1.00  0.00           H  
ATOM   1222  HG1 THR B  71      -5.109  -1.306  13.217  1.00  0.00           H  
ATOM   1223 1HG2 THR B  71      -4.114  -3.566  13.335  1.00  0.00           H  
ATOM   1224 2HG2 THR B  71      -2.972  -3.993  12.051  1.00  0.00           H  
ATOM   1225 3HG2 THR B  71      -2.497  -2.829  13.304  1.00  0.00           H  
ATOM   1226  N   ALA B  72      -1.063  -3.060  10.304  1.00  0.00           N  
ATOM   1227  CA  ALA B  72      -0.427  -4.057   9.443  1.00  0.00           C  
ATOM   1228  C   ALA B  72      -1.371  -5.253   9.200  1.00  0.00           C  
ATOM   1229  O   ALA B  72      -2.017  -5.791  10.106  1.00  0.00           O  
ATOM   1230  CB  ALA B  72       0.887  -4.547  10.051  1.00  0.00           C  
ATOM   1231  H   ALA B  72      -0.594  -2.765  11.150  1.00  0.00           H  
ATOM   1232  HA  ALA B  72      -0.222  -3.588   8.484  1.00  0.00           H  
ATOM   1233 1HB  ALA B  72       1.349  -5.265   9.370  1.00  0.00           H  
ATOM   1234 2HB  ALA B  72       1.557  -3.703  10.198  1.00  0.00           H  
ATOM   1235 3HB  ALA B  72       0.694  -5.026  11.009  1.00  0.00           H  
ATOM   1236  N   VAL B  73      -1.397  -5.651   7.939  1.00  0.00           N  
ATOM   1237  CA  VAL B  73      -2.252  -6.641   7.327  1.00  0.00           C  
ATOM   1238  C   VAL B  73      -1.485  -7.866   6.895  1.00  0.00           C  
ATOM   1239  O   VAL B  73      -0.341  -7.732   6.440  1.00  0.00           O  
ATOM   1240  CB  VAL B  73      -3.035  -6.040   6.143  1.00  0.00           C  
ATOM   1241  CG1 VAL B  73      -3.906  -7.103   5.452  1.00  0.00           C  
ATOM   1242  CG2 VAL B  73      -3.908  -4.970   6.661  1.00  0.00           C  
ATOM   1243  H   VAL B  73      -0.774  -5.153   7.303  1.00  0.00           H  
ATOM   1244  HA  VAL B  73      -3.029  -6.931   8.036  1.00  0.00           H  
ATOM   1245  HB  VAL B  73      -2.340  -5.634   5.411  1.00  0.00           H  
ATOM   1246 1HG1 VAL B  73      -4.455  -6.650   4.629  1.00  0.00           H  
ATOM   1247 2HG1 VAL B  73      -3.285  -7.883   5.073  1.00  0.00           H  
ATOM   1248 3HG1 VAL B  73      -4.619  -7.523   6.166  1.00  0.00           H  
ATOM   1249 1HG2 VAL B  73      -4.449  -4.560   5.877  1.00  0.00           H  
ATOM   1250 2HG2 VAL B  73      -4.597  -5.388   7.387  1.00  0.00           H  
ATOM   1251 3HG2 VAL B  73      -3.311  -4.205   7.125  1.00  0.00           H  
ATOM   1252  N   GLU B  74      -2.049  -9.074   7.088  1.00  0.00           N  
ATOM   1253  CA  GLU B  74      -1.334 -10.261   6.598  1.00  0.00           C  
ATOM   1254  C   GLU B  74      -2.053 -10.803   5.338  1.00  0.00           C  
ATOM   1255  O   GLU B  74      -3.174 -11.303   5.423  1.00  0.00           O  
ATOM   1256  CB  GLU B  74      -1.270 -11.344   7.668  1.00  0.00           C  
ATOM   1257  CG  GLU B  74      -0.437 -12.560   7.264  1.00  0.00           C  
ATOM   1258  CD  GLU B  74      -0.332 -13.609   8.333  1.00  0.00           C  
ATOM   1259  OE1 GLU B  74      -1.041 -13.508   9.301  1.00  0.00           O  
ATOM   1260  OE2 GLU B  74       0.489 -14.489   8.202  1.00  0.00           O  
ATOM   1261  H   GLU B  74      -2.986  -9.148   7.466  1.00  0.00           H  
ATOM   1262  HA  GLU B  74      -0.319  -9.987   6.305  1.00  0.00           H  
ATOM   1263 1HB  GLU B  74      -0.874 -10.930   8.576  1.00  0.00           H  
ATOM   1264 2HB  GLU B  74      -2.280 -11.688   7.884  1.00  0.00           H  
ATOM   1265 1HG  GLU B  74      -0.876 -13.009   6.374  1.00  0.00           H  
ATOM   1266 2HG  GLU B  74       0.561 -12.216   7.006  1.00  0.00           H  
ATOM   1267  N   MET B  75      -1.386 -10.690   4.185  1.00  0.00           N  
ATOM   1268  CA  MET B  75      -1.846 -11.090   2.855  1.00  0.00           C  
ATOM   1269  C   MET B  75      -0.755 -12.010   2.328  1.00  0.00           C  
ATOM   1270  O   MET B  75      -0.040 -12.584   3.150  1.00  0.00           O  
ATOM   1271  CB  MET B  75      -2.011  -9.895   1.919  1.00  0.00           C  
ATOM   1272  CG  MET B  75      -3.200  -9.094   2.127  1.00  0.00           C  
ATOM   1273  SD  MET B  75      -3.347  -7.681   1.075  1.00  0.00           S  
ATOM   1274  CE  MET B  75      -2.399  -6.518   1.924  1.00  0.00           C  
ATOM   1275  H   MET B  75      -0.459 -10.264   4.196  1.00  0.00           H  
ATOM   1276  HA  MET B  75      -2.766 -11.662   2.950  1.00  0.00           H  
ATOM   1277 1HB  MET B  75      -1.155  -9.243   2.067  1.00  0.00           H  
ATOM   1278 2HB  MET B  75      -1.978 -10.209   0.932  1.00  0.00           H  
ATOM   1279 1HG  MET B  75      -4.031  -9.726   1.927  1.00  0.00           H  
ATOM   1280 2HG  MET B  75      -3.230  -8.784   3.133  1.00  0.00           H  
ATOM   1281 1HE  MET B  75      -2.384  -5.597   1.384  1.00  0.00           H  
ATOM   1282 2HE  MET B  75      -2.813  -6.347   2.904  1.00  0.00           H  
ATOM   1283 3HE  MET B  75      -1.410  -6.894   2.009  1.00  0.00           H  
ATOM   1284  N   HIS B  76      -0.656 -12.277   1.003  1.00  0.00           N  
ATOM   1285  CA  HIS B  76       0.445 -13.164   0.556  1.00  0.00           C  
ATOM   1286  C   HIS B  76       1.747 -12.697   1.226  1.00  0.00           C  
ATOM   1287  O   HIS B  76       2.528 -13.517   1.724  1.00  0.00           O  
ATOM   1288  CB  HIS B  76       0.574 -13.085  -0.976  1.00  0.00           C  
ATOM   1289  CG  HIS B  76       1.760 -13.747  -1.647  1.00  0.00           C  
ATOM   1290  ND1 HIS B  76       2.024 -13.555  -2.988  1.00  0.00           N  
ATOM   1291  CD2 HIS B  76       2.730 -14.580  -1.200  1.00  0.00           C  
ATOM   1292  CE1 HIS B  76       3.096 -14.241  -3.329  1.00  0.00           C  
ATOM   1293  NE2 HIS B  76       3.541 -14.869  -2.265  1.00  0.00           N  
ATOM   1294  H   HIS B  76      -1.252 -11.828   0.309  1.00  0.00           H  
ATOM   1295  HA  HIS B  76       0.269 -14.175   0.888  1.00  0.00           H  
ATOM   1296 1HB  HIS B  76      -0.284 -13.569  -1.394  1.00  0.00           H  
ATOM   1297 2HB  HIS B  76       0.544 -12.042  -1.290  1.00  0.00           H  
ATOM   1298  HD2 HIS B  76       2.857 -14.971  -0.195  1.00  0.00           H  
ATOM   1299  HE1 HIS B  76       3.535 -14.283  -4.325  1.00  0.00           H  
ATOM   1300  HE2 HIS B  76       4.347 -15.478  -2.224  1.00  0.00           H  
ATOM   1301  N   HIS B  77       1.962 -11.379   1.210  1.00  0.00           N  
ATOM   1302  CA  HIS B  77       3.041 -10.728   1.936  1.00  0.00           C  
ATOM   1303  C   HIS B  77       2.422  -9.942   3.086  1.00  0.00           C  
ATOM   1304  O   HIS B  77       1.223  -9.630   3.070  1.00  0.00           O  
ATOM   1305  CB  HIS B  77       3.842  -9.789   1.039  1.00  0.00           C  
ATOM   1306  CG  HIS B  77       4.688 -10.469   0.036  1.00  0.00           C  
ATOM   1307  ND1 HIS B  77       5.323  -9.783  -0.969  1.00  0.00           N  
ATOM   1308  CD2 HIS B  77       5.042 -11.773  -0.115  1.00  0.00           C  
ATOM   1309  CE1 HIS B  77       6.044 -10.635  -1.689  1.00  0.00           C  
ATOM   1310  NE2 HIS B  77       5.878 -11.842  -1.195  1.00  0.00           N  
ATOM   1311  H   HIS B  77       1.288 -10.803   0.732  1.00  0.00           H  
ATOM   1312  HA  HIS B  77       3.721 -11.470   2.354  1.00  0.00           H  
ATOM   1313 1HB  HIS B  77       3.159  -9.120   0.514  1.00  0.00           H  
ATOM   1314 2HB  HIS B  77       4.488  -9.164   1.661  1.00  0.00           H  
ATOM   1315  HD2 HIS B  77       4.734 -12.614   0.503  1.00  0.00           H  
ATOM   1316  HE1 HIS B  77       6.660 -10.380  -2.552  1.00  0.00           H  
ATOM   1317  HE2 HIS B  77       6.301 -12.690  -1.545  1.00  0.00           H  
ATOM   1318  N   TRP B  78       3.213  -9.606   4.081  1.00  0.00           N  
ATOM   1319  CA  TRP B  78       2.719  -8.666   5.056  1.00  0.00           C  
ATOM   1320  C   TRP B  78       2.690  -7.306   4.419  1.00  0.00           C  
ATOM   1321  O   TRP B  78       3.515  -6.970   3.541  1.00  0.00           O  
ATOM   1322  CB  TRP B  78       3.530  -8.667   6.339  1.00  0.00           C  
ATOM   1323  CG  TRP B  78       3.186  -9.725   7.305  1.00  0.00           C  
ATOM   1324  CD1 TRP B  78       3.689 -10.975   7.430  1.00  0.00           C  
ATOM   1325  CD2 TRP B  78       2.264  -9.550   8.396  1.00  0.00           C  
ATOM   1326  NE1 TRP B  78       3.138 -11.594   8.518  1.00  0.00           N  
ATOM   1327  CE2 TRP B  78       2.269 -10.732   9.124  1.00  0.00           C  
ATOM   1328  CE3 TRP B  78       1.457  -8.484   8.818  1.00  0.00           C  
ATOM   1329  CZ2 TRP B  78       1.505 -10.889  10.256  1.00  0.00           C  
ATOM   1330  CZ3 TRP B  78       0.692  -8.635   9.949  1.00  0.00           C  
ATOM   1331  CH2 TRP B  78       0.713  -9.808  10.654  1.00  0.00           C  
ATOM   1332  H   TRP B  78       4.194  -9.884   4.097  1.00  0.00           H  
ATOM   1333  HA  TRP B  78       1.693  -8.940   5.312  1.00  0.00           H  
ATOM   1334 1HB  TRP B  78       4.552  -8.836   6.083  1.00  0.00           H  
ATOM   1335 2HB  TRP B  78       3.464  -7.696   6.822  1.00  0.00           H  
ATOM   1336  HD1 TRP B  78       4.413 -11.416   6.774  1.00  0.00           H  
ATOM   1337  HE1 TRP B  78       3.339 -12.540   8.835  1.00  0.00           H  
ATOM   1338  HE3 TRP B  78       1.440  -7.548   8.265  1.00  0.00           H  
ATOM   1339  HZ2 TRP B  78       1.510 -11.817  10.833  1.00  0.00           H  
ATOM   1340  HZ3 TRP B  78       0.068  -7.800  10.270  1.00  0.00           H  
ATOM   1341  HH2 TRP B  78       0.098  -9.900  11.548  1.00  0.00           H  
ATOM   1342  N   CYS B  79       1.721  -6.515   4.838  1.00  0.00           N  
ATOM   1343  CA  CYS B  79       1.530  -5.212   4.277  1.00  0.00           C  
ATOM   1344  C   CYS B  79       1.279  -4.114   5.296  1.00  0.00           C  
ATOM   1345  O   CYS B  79       0.426  -4.276   6.184  1.00  0.00           O  
ATOM   1346  CB  CYS B  79       0.359  -5.221   3.305  1.00  0.00           C  
ATOM   1347  SG  CYS B  79       0.004  -3.606   2.570  1.00  0.00           S  
ATOM   1348  H   CYS B  79       1.062  -6.858   5.540  1.00  0.00           H  
ATOM   1349  HA  CYS B  79       2.437  -4.946   3.722  1.00  0.00           H  
ATOM   1350 1HB  CYS B  79       0.569  -5.921   2.505  1.00  0.00           H  
ATOM   1351 2HB  CYS B  79      -0.531  -5.564   3.823  1.00  0.00           H  
ATOM   1352  N   ILE B  80       1.984  -2.998   5.171  1.00  0.00           N  
ATOM   1353  CA  ILE B  80       1.593  -1.824   5.937  1.00  0.00           C  
ATOM   1354  C   ILE B  80       0.970  -0.856   4.914  1.00  0.00           C  
ATOM   1355  O   ILE B  80       1.696  -0.266   4.116  1.00  0.00           O  
ATOM   1356  CB  ILE B  80       2.735  -1.140   6.727  1.00  0.00           C  
ATOM   1357  CG1 ILE B  80       3.352  -2.170   7.739  1.00  0.00           C  
ATOM   1358  CG2 ILE B  80       2.187   0.131   7.435  1.00  0.00           C  
ATOM   1359  CD1 ILE B  80       4.580  -1.689   8.523  1.00  0.00           C  
ATOM   1360  H   ILE B  80       2.752  -2.964   4.497  1.00  0.00           H  
ATOM   1361  HA  ILE B  80       0.875  -2.102   6.695  1.00  0.00           H  
ATOM   1362  HB  ILE B  80       3.506  -0.835   6.056  1.00  0.00           H  
ATOM   1363 1HG1 ILE B  80       2.583  -2.457   8.444  1.00  0.00           H  
ATOM   1364 2HG1 ILE B  80       3.649  -3.054   7.174  1.00  0.00           H  
ATOM   1365 1HG2 ILE B  80       2.978   0.636   7.977  1.00  0.00           H  
ATOM   1366 2HG2 ILE B  80       1.781   0.819   6.692  1.00  0.00           H  
ATOM   1367 3HG2 ILE B  80       1.389  -0.151   8.134  1.00  0.00           H  
ATOM   1368 1HD1 ILE B  80       4.931  -2.489   9.178  1.00  0.00           H  
ATOM   1369 2HD1 ILE B  80       5.360  -1.419   7.840  1.00  0.00           H  
ATOM   1370 3HD1 ILE B  80       4.329  -0.825   9.132  1.00  0.00           H  
ATOM   1371  N   PRO B  81      -0.368  -0.775   4.792  1.00  0.00           N  
ATOM   1372  CA  PRO B  81      -1.008   0.032   3.802  1.00  0.00           C  
ATOM   1373  C   PRO B  81      -0.706   1.437   4.167  1.00  0.00           C  
ATOM   1374  O   PRO B  81      -0.647   1.751   5.363  1.00  0.00           O  
ATOM   1375  CB  PRO B  81      -2.484  -0.298   4.012  1.00  0.00           C  
ATOM   1376  CG  PRO B  81      -2.464  -1.580   4.828  1.00  0.00           C  
ATOM   1377  CD  PRO B  81      -1.272  -1.517   5.643  1.00  0.00           C  
ATOM   1378  HA  PRO B  81      -0.656  -0.229   2.803  1.00  0.00           H  
ATOM   1379 1HB  PRO B  81      -2.994   0.538   4.482  1.00  0.00           H  
ATOM   1380 2HB  PRO B  81      -2.967  -0.444   3.038  1.00  0.00           H  
ATOM   1381 1HG  PRO B  81      -3.301  -1.639   5.500  1.00  0.00           H  
ATOM   1382 2HG  PRO B  81      -2.489  -2.468   4.182  1.00  0.00           H  
ATOM   1383 1HD  PRO B  81      -1.447  -0.997   6.596  1.00  0.00           H  
ATOM   1384 2HD  PRO B  81      -0.996  -2.530   5.777  1.00  0.00           H  
ATOM   1385  N   PHE B  82      -0.590   2.280   3.152  1.00  0.00           N  
ATOM   1386  CA  PHE B  82      -0.433   3.718   3.360  1.00  0.00           C  
ATOM   1387  C   PHE B  82      -1.198   4.581   2.366  1.00  0.00           C  
ATOM   1388  O   PHE B  82      -1.452   4.206   1.212  1.00  0.00           O  
ATOM   1389  CB  PHE B  82       1.032   4.155   3.349  1.00  0.00           C  
ATOM   1390  CG  PHE B  82       1.796   3.992   2.077  1.00  0.00           C  
ATOM   1391  CD1 PHE B  82       1.727   4.952   1.091  1.00  0.00           C  
ATOM   1392  CD2 PHE B  82       2.653   2.933   1.898  1.00  0.00           C  
ATOM   1393  CE1 PHE B  82       2.455   4.856  -0.046  1.00  0.00           C  
ATOM   1394  CE2 PHE B  82       3.407   2.840   0.747  1.00  0.00           C  
ATOM   1395  CZ  PHE B  82       3.301   3.803  -0.231  1.00  0.00           C  
ATOM   1396  H   PHE B  82      -0.605   1.902   2.212  1.00  0.00           H  
ATOM   1397  HA  PHE B  82      -0.809   3.951   4.355  1.00  0.00           H  
ATOM   1398 1HB  PHE B  82       1.085   5.204   3.647  1.00  0.00           H  
ATOM   1399 2HB  PHE B  82       1.557   3.580   4.099  1.00  0.00           H  
ATOM   1400  HD1 PHE B  82       1.067   5.793   1.224  1.00  0.00           H  
ATOM   1401  HD2 PHE B  82       2.735   2.168   2.681  1.00  0.00           H  
ATOM   1402  HE1 PHE B  82       2.361   5.626  -0.798  1.00  0.00           H  
ATOM   1403  HE2 PHE B  82       4.081   1.999   0.616  1.00  0.00           H  
ATOM   1404  HZ  PHE B  82       3.889   3.733  -1.150  1.00  0.00           H  
ATOM   1405  N   SER B  83      -1.486   5.799   2.804  1.00  0.00           N  
ATOM   1406  CA  SER B  83      -2.089   6.790   1.919  1.00  0.00           C  
ATOM   1407  C   SER B  83      -1.292   8.110   1.988  1.00  0.00           C  
ATOM   1408  O   SER B  83      -0.997   8.634   3.073  1.00  0.00           O  
ATOM   1409  CB  SER B  83      -3.523   7.057   2.322  1.00  0.00           C  
ATOM   1410  OG  SER B  83      -4.082   8.072   1.536  1.00  0.00           O  
ATOM   1411  H   SER B  83      -1.267   6.034   3.778  1.00  0.00           H  
ATOM   1412  HA  SER B  83      -2.056   6.420   0.890  1.00  0.00           H  
ATOM   1413 1HB  SER B  83      -4.105   6.150   2.222  1.00  0.00           H  
ATOM   1414 2HB  SER B  83      -3.554   7.346   3.373  1.00  0.00           H  
ATOM   1415  HG  SER B  83      -4.975   8.201   1.867  1.00  0.00           H  
ATOM   1416  N   VAL B  84      -0.884   8.598   0.816  1.00  0.00           N  
ATOM   1417  CA  VAL B  84      -0.061   9.772   0.717  1.00  0.00           C  
ATOM   1418  C   VAL B  84      -0.546  10.743  -0.303  1.00  0.00           C  
ATOM   1419  O   VAL B  84      -0.902  10.353  -1.410  1.00  0.00           O  
ATOM   1420  CB  VAL B  84       1.410   9.382   0.393  1.00  0.00           C  
ATOM   1421  CG1 VAL B  84       2.262  10.612   0.153  1.00  0.00           C  
ATOM   1422  CG2 VAL B  84       2.017   8.672   1.568  1.00  0.00           C  
ATOM   1423  H   VAL B  84      -1.140   8.107  -0.041  1.00  0.00           H  
ATOM   1424  HA  VAL B  84      -0.078  10.276   1.687  1.00  0.00           H  
ATOM   1425  HB  VAL B  84       1.426   8.745  -0.491  1.00  0.00           H  
ATOM   1426 1HG1 VAL B  84       3.268  10.306  -0.049  1.00  0.00           H  
ATOM   1427 2HG1 VAL B  84       1.899  11.177  -0.699  1.00  0.00           H  
ATOM   1428 3HG1 VAL B  84       2.248  11.249   1.045  1.00  0.00           H  
ATOM   1429 1HG2 VAL B  84       3.042   8.398   1.351  1.00  0.00           H  
ATOM   1430 2HG2 VAL B  84       1.994   9.355   2.395  1.00  0.00           H  
ATOM   1431 3HG2 VAL B  84       1.463   7.798   1.812  1.00  0.00           H  
ATOM   1432  N   ASP B  85      -0.508  12.029   0.043  1.00  0.00           N  
ATOM   1433  CA  ASP B  85      -0.929  13.026  -0.915  1.00  0.00           C  
ATOM   1434  C   ASP B  85       0.075  14.156  -0.912  1.00  0.00           C  
ATOM   1435  O   ASP B  85       1.003  14.152  -0.102  1.00  0.00           O  
ATOM   1436  CB  ASP B  85      -2.314  13.597  -0.542  1.00  0.00           C  
ATOM   1437  CG  ASP B  85      -3.077  14.287  -1.716  1.00  0.00           C  
ATOM   1438  OD1 ASP B  85      -2.517  14.382  -2.789  1.00  0.00           O  
ATOM   1439  OD2 ASP B  85      -4.174  14.729  -1.511  1.00  0.00           O  
ATOM   1440  H   ASP B  85      -0.201  12.289   0.988  1.00  0.00           H  
ATOM   1441  HA  ASP B  85      -0.947  12.594  -1.920  1.00  0.00           H  
ATOM   1442 1HB  ASP B  85      -2.930  12.795  -0.138  1.00  0.00           H  
ATOM   1443 2HB  ASP B  85      -2.185  14.332   0.259  1.00  0.00           H  
ATOM   1444  N   GLY B  86      -0.130  15.126  -1.818  1.00  0.00           N  
ATOM   1445  CA  GLY B  86       0.750  16.308  -1.972  1.00  0.00           C  
ATOM   1446  C   GLY B  86       1.046  16.573  -3.442  1.00  0.00           C  
ATOM   1447  O   GLY B  86       0.965  15.671  -4.261  1.00  0.00           O  
ATOM   1448  H   GLY B  86      -0.945  15.012  -2.429  1.00  0.00           H  
ATOM   1449 1HA  GLY B  86       0.311  17.176  -1.515  1.00  0.00           H  
ATOM   1450 2HA  GLY B  86       1.682  16.120  -1.455  1.00  0.00           H  
ATOM   1451  N   GLN B  87       1.404  17.822  -3.772  1.00  0.00           N  
ATOM   1452  CA  GLN B  87       1.782  18.227  -5.105  1.00  0.00           C  
ATOM   1453  C   GLN B  87       2.923  19.225  -5.024  1.00  0.00           C  
ATOM   1454  O   GLN B  87       2.760  20.280  -4.423  1.00  0.00           O  
ATOM   1455  CB  GLN B  87       0.591  18.786  -5.886  1.00  0.00           C  
ATOM   1456  CG  GLN B  87       0.886  19.260  -7.306  1.00  0.00           C  
ATOM   1457  CD  GLN B  87       1.311  18.240  -8.210  1.00  0.00           C  
ATOM   1458  OE1 GLN B  87       0.739  17.158  -8.234  1.00  0.00           O  
ATOM   1459  NE2 GLN B  87       2.337  18.564  -9.019  1.00  0.00           N  
ATOM   1460  H   GLN B  87       1.427  18.532  -3.021  1.00  0.00           H  
ATOM   1461  HA  GLN B  87       2.080  17.352  -5.670  1.00  0.00           H  
ATOM   1462 1HB  GLN B  87      -0.197  18.037  -5.926  1.00  0.00           H  
ATOM   1463 2HB  GLN B  87       0.205  19.637  -5.340  1.00  0.00           H  
ATOM   1464 1HG  GLN B  87      -0.014  19.713  -7.719  1.00  0.00           H  
ATOM   1465 2HG  GLN B  87       1.691  19.986  -7.276  1.00  0.00           H  
ATOM   1466 1HE2 GLN B  87       2.684  17.908  -9.677  1.00  0.00           H  
ATOM   1467 2HE2 GLN B  87       2.728  19.487  -8.969  1.00  0.00           H  
ATOM   1468  N   PRO B  88       4.109  18.921  -5.539  1.00  0.00           N  
ATOM   1469  CA  PRO B  88       4.619  17.738  -6.198  1.00  0.00           C  
ATOM   1470  C   PRO B  88       4.439  16.527  -5.298  1.00  0.00           C  
ATOM   1471  O   PRO B  88       4.496  16.678  -4.049  1.00  0.00           O  
ATOM   1472  CB  PRO B  88       6.111  18.041  -6.385  1.00  0.00           C  
ATOM   1473  CG  PRO B  88       6.157  19.544  -6.401  1.00  0.00           C  
ATOM   1474  CD  PRO B  88       5.101  19.968  -5.391  1.00  0.00           C  
ATOM   1475  HA  PRO B  88       4.106  17.547  -7.159  1.00  0.00           H  
ATOM   1476 1HB  PRO B  88       6.691  17.580  -5.599  1.00  0.00           H  
ATOM   1477 2HB  PRO B  88       6.459  17.603  -7.356  1.00  0.00           H  
ATOM   1478 1HG  PRO B  88       7.176  19.863  -6.074  1.00  0.00           H  
ATOM   1479 2HG  PRO B  88       5.998  19.941  -7.390  1.00  0.00           H  
ATOM   1480 1HD  PRO B  88       5.455  19.985  -4.367  1.00  0.00           H  
ATOM   1481 2HD  PRO B  88       4.668  20.928  -5.694  1.00  0.00           H  
ATOM   1482  N   ALA B  89       4.127  15.398  -5.883  1.00  0.00           N  
ATOM   1483  CA  ALA B  89       3.883  14.272  -5.023  1.00  0.00           C  
ATOM   1484  C   ALA B  89       5.183  13.933  -4.323  1.00  0.00           C  
ATOM   1485  O   ALA B  89       6.228  13.791  -4.967  1.00  0.00           O  
ATOM   1486  CB  ALA B  89       3.307  13.128  -5.823  1.00  0.00           C  
ATOM   1487  H   ALA B  89       4.080  15.314  -6.881  1.00  0.00           H  
ATOM   1488  HA  ALA B  89       3.139  14.551  -4.328  1.00  0.00           H  
ATOM   1489 1HB  ALA B  89       3.086  12.329  -5.175  1.00  0.00           H  
ATOM   1490 2HB  ALA B  89       2.380  13.467  -6.302  1.00  0.00           H  
ATOM   1491 3HB  ALA B  89       4.014  12.810  -6.593  1.00  0.00           H  
ATOM   1492  N   PRO B  90       5.158  13.758  -3.009  1.00  0.00           N  
ATOM   1493  CA  PRO B  90       6.306  13.581  -2.173  1.00  0.00           C  
ATOM   1494  C   PRO B  90       7.110  12.310  -2.363  1.00  0.00           C  
ATOM   1495  O   PRO B  90       6.573  11.262  -2.741  1.00  0.00           O  
ATOM   1496  CB  PRO B  90       5.684  13.619  -0.773  1.00  0.00           C  
ATOM   1497  CG  PRO B  90       4.240  13.348  -0.962  1.00  0.00           C  
ATOM   1498  CD  PRO B  90       3.901  13.955  -2.269  1.00  0.00           C  
ATOM   1499  HA  PRO B  90       6.960  14.445  -2.334  1.00  0.00           H  
ATOM   1500 1HB  PRO B  90       6.139  12.833  -0.178  1.00  0.00           H  
ATOM   1501 2HB  PRO B  90       5.880  14.573  -0.272  1.00  0.00           H  
ATOM   1502 1HG  PRO B  90       4.108  12.286  -0.961  1.00  0.00           H  
ATOM   1503 2HG  PRO B  90       3.634  13.755  -0.142  1.00  0.00           H  
ATOM   1504 1HD  PRO B  90       3.070  13.371  -2.700  1.00  0.00           H  
ATOM   1505 2HD  PRO B  90       3.660  15.014  -2.140  1.00  0.00           H  
ATOM   1506  N   SER B  91       8.399  12.412  -2.043  1.00  0.00           N  
ATOM   1507  CA  SER B  91       9.309  11.288  -2.001  1.00  0.00           C  
ATOM   1508  C   SER B  91       9.098  10.587  -0.668  1.00  0.00           C  
ATOM   1509  O   SER B  91       8.860  11.255   0.328  1.00  0.00           O  
ATOM   1510  CB  SER B  91      10.747  11.743  -2.152  1.00  0.00           C  
ATOM   1511  OG  SER B  91      10.961  12.324  -3.409  1.00  0.00           O  
ATOM   1512  H   SER B  91       8.741  13.337  -1.761  1.00  0.00           H  
ATOM   1513  HA  SER B  91       9.088  10.606  -2.820  1.00  0.00           H  
ATOM   1514 1HB  SER B  91      10.985  12.465  -1.370  1.00  0.00           H  
ATOM   1515 2HB  SER B  91      11.414  10.892  -2.024  1.00  0.00           H  
ATOM   1516  HG  SER B  91      11.885  12.584  -3.427  1.00  0.00           H  
ATOM   1517  N   LEU B  92       9.246   9.242  -0.667  1.00  0.00           N  
ATOM   1518  CA  LEU B  92       9.071   8.516   0.588  1.00  0.00           C  
ATOM   1519  C   LEU B  92      10.360   7.925   1.182  1.00  0.00           C  
ATOM   1520  O   LEU B  92      11.278   7.576   0.467  1.00  0.00           O  
ATOM   1521  CB  LEU B  92       8.061   7.421   0.428  1.00  0.00           C  
ATOM   1522  CG  LEU B  92       6.653   7.824  -0.115  1.00  0.00           C  
ATOM   1523  CD1 LEU B  92       5.708   6.560  -0.163  1.00  0.00           C  
ATOM   1524  CD2 LEU B  92       6.065   8.887   0.660  1.00  0.00           C  
ATOM   1525  H   LEU B  92       9.478   8.738  -1.511  1.00  0.00           H  
ATOM   1526  HA  LEU B  92       8.677   9.216   1.310  1.00  0.00           H  
ATOM   1527 1HB  LEU B  92       8.477   6.714  -0.265  1.00  0.00           H  
ATOM   1528 2HB  LEU B  92       7.962   6.937   1.379  1.00  0.00           H  
ATOM   1529  HG  LEU B  92       6.776   8.183  -1.141  1.00  0.00           H  
ATOM   1530 1HD1 LEU B  92       4.738   6.841  -0.567  1.00  0.00           H  
ATOM   1531 2HD1 LEU B  92       6.145   5.782  -0.776  1.00  0.00           H  
ATOM   1532 3HD1 LEU B  92       5.559   6.175   0.845  1.00  0.00           H  
ATOM   1533 1HD2 LEU B  92       5.113   9.146   0.221  1.00  0.00           H  
ATOM   1534 2HD2 LEU B  92       5.908   8.584   1.684  1.00  0.00           H  
ATOM   1535 3HD2 LEU B  92       6.710   9.735   0.634  1.00  0.00           H  
ATOM   1536  N   ARG B  93      10.357   7.814   2.496  1.00  0.00           N  
ATOM   1537  CA  ARG B  93      11.394   7.136   3.268  1.00  0.00           C  
ATOM   1538  C   ARG B  93      10.762   6.354   4.432  1.00  0.00           C  
ATOM   1539  O   ARG B  93       9.776   6.784   5.067  1.00  0.00           O  
ATOM   1540  CB  ARG B  93      12.432   8.118   3.826  1.00  0.00           C  
ATOM   1541  CG  ARG B  93      13.479   7.451   4.764  1.00  0.00           C  
ATOM   1542  CD  ARG B  93      14.593   8.358   5.228  1.00  0.00           C  
ATOM   1543  NE  ARG B  93      15.535   8.730   4.182  1.00  0.00           N  
ATOM   1544  CZ  ARG B  93      16.605   9.547   4.375  1.00  0.00           C  
ATOM   1545  NH1 ARG B  93      16.842  10.055   5.567  1.00  0.00           N  
ATOM   1546  NH2 ARG B  93      17.421   9.830   3.371  1.00  0.00           N  
ATOM   1547  H   ARG B  93       9.591   8.247   2.986  1.00  0.00           H  
ATOM   1548  HA  ARG B  93      11.908   6.450   2.622  1.00  0.00           H  
ATOM   1549 1HB  ARG B  93      12.976   8.572   2.998  1.00  0.00           H  
ATOM   1550 2HB  ARG B  93      11.947   8.911   4.368  1.00  0.00           H  
ATOM   1551 1HG  ARG B  93      12.974   7.126   5.676  1.00  0.00           H  
ATOM   1552 2HG  ARG B  93      13.920   6.583   4.276  1.00  0.00           H  
ATOM   1553 1HD  ARG B  93      14.163   9.267   5.637  1.00  0.00           H  
ATOM   1554 2HD  ARG B  93      15.141   7.848   6.013  1.00  0.00           H  
ATOM   1555  HE  ARG B  93      15.382   8.359   3.253  1.00  0.00           H  
ATOM   1556 1HH1 ARG B  93      16.226   9.844   6.339  1.00  0.00           H  
ATOM   1557 2HH1 ARG B  93      17.640  10.657   5.710  1.00  0.00           H  
ATOM   1558 1HH2 ARG B  93      17.248   9.441   2.455  1.00  0.00           H  
ATOM   1559 2HH2 ARG B  93      18.217  10.430   3.522  1.00  0.00           H  
ATOM   1560  N   TRP B  94      11.314   5.183   4.732  1.00  0.00           N  
ATOM   1561  CA  TRP B  94      10.836   4.452   5.895  1.00  0.00           C  
ATOM   1562  C   TRP B  94      11.865   4.447   7.024  1.00  0.00           C  
ATOM   1563  O   TRP B  94      13.062   4.363   6.759  1.00  0.00           O  
ATOM   1564  CB  TRP B  94      10.457   3.007   5.509  1.00  0.00           C  
ATOM   1565  CG  TRP B  94       9.230   2.949   4.701  1.00  0.00           C  
ATOM   1566  CD1 TRP B  94       9.166   3.079   3.377  1.00  0.00           C  
ATOM   1567  CD2 TRP B  94       7.890   2.744   5.148  1.00  0.00           C  
ATOM   1568  NE1 TRP B  94       7.876   2.995   2.951  1.00  0.00           N  
ATOM   1569  CE2 TRP B  94       7.078   2.806   4.026  1.00  0.00           C  
ATOM   1570  CE3 TRP B  94       7.329   2.529   6.387  1.00  0.00           C  
ATOM   1571  CZ2 TRP B  94       5.727   2.682   4.103  1.00  0.00           C  
ATOM   1572  CZ3 TRP B  94       5.947   2.396   6.484  1.00  0.00           C  
ATOM   1573  CH2 TRP B  94       5.160   2.480   5.372  1.00  0.00           C  
ATOM   1574  H   TRP B  94      12.083   4.809   4.179  1.00  0.00           H  
ATOM   1575  HA  TRP B  94       9.944   4.945   6.231  1.00  0.00           H  
ATOM   1576 1HB  TRP B  94      11.270   2.576   4.927  1.00  0.00           H  
ATOM   1577 2HB  TRP B  94      10.316   2.418   6.414  1.00  0.00           H  
ATOM   1578  HD1 TRP B  94      10.023   3.234   2.723  1.00  0.00           H  
ATOM   1579  HE1 TRP B  94       7.620   3.053   1.955  1.00  0.00           H  
ATOM   1580  HE3 TRP B  94       7.968   2.471   7.274  1.00  0.00           H  
ATOM   1581  HZ2 TRP B  94       5.103   2.728   3.220  1.00  0.00           H  
ATOM   1582  HZ3 TRP B  94       5.507   2.226   7.464  1.00  0.00           H  
ATOM   1583  HH2 TRP B  94       4.079   2.377   5.468  1.00  0.00           H  
ATOM   1584  N   LEU B  95      11.385   4.526   8.255  1.00  0.00           N  
ATOM   1585  CA  LEU B  95      12.300   4.387   9.379  1.00  0.00           C  
ATOM   1586  C   LEU B  95      11.897   3.217  10.219  1.00  0.00           C  
ATOM   1587  O   LEU B  95      10.700   2.993  10.455  1.00  0.00           O  
ATOM   1588  CB  LEU B  95      12.313   5.550  10.359  1.00  0.00           C  
ATOM   1589  CG  LEU B  95      12.533   6.952   9.824  1.00  0.00           C  
ATOM   1590  CD1 LEU B  95      12.387   7.850  10.957  1.00  0.00           C  
ATOM   1591  CD2 LEU B  95      13.904   7.059   9.189  1.00  0.00           C  
ATOM   1592  H   LEU B  95      10.389   4.678   8.382  1.00  0.00           H  
ATOM   1593  HA  LEU B  95      13.302   4.215   9.003  1.00  0.00           H  
ATOM   1594 1HB  LEU B  95      11.469   5.510  10.997  1.00  0.00           H  
ATOM   1595 2HB  LEU B  95      13.176   5.380  11.002  1.00  0.00           H  
ATOM   1596  HG  LEU B  95      11.761   7.201   9.093  1.00  0.00           H  
ATOM   1597 1HD1 LEU B  95      12.525   8.865  10.638  1.00  0.00           H  
ATOM   1598 2HD1 LEU B  95      11.393   7.733  11.389  1.00  0.00           H  
ATOM   1599 3HD1 LEU B  95      13.137   7.596  11.696  1.00  0.00           H  
ATOM   1600 1HD2 LEU B  95      14.064   8.074   8.828  1.00  0.00           H  
ATOM   1601 2HD2 LEU B  95      14.671   6.806   9.928  1.00  0.00           H  
ATOM   1602 3HD2 LEU B  95      13.951   6.363   8.361  1.00  0.00           H  
ATOM   1603  N   PHE B  96      12.900   2.505  10.730  1.00  0.00           N  
ATOM   1604  CA  PHE B  96      12.713   1.382  11.620  1.00  0.00           C  
ATOM   1605  C   PHE B  96      13.275   1.735  12.974  1.00  0.00           C  
ATOM   1606  O   PHE B  96      14.481   1.909  13.156  1.00  0.00           O  
ATOM   1607  CB  PHE B  96      13.356   0.100  11.043  1.00  0.00           C  
ATOM   1608  CG  PHE B  96      13.032  -1.100  11.886  1.00  0.00           C  
ATOM   1609  CD1 PHE B  96      11.731  -1.463  12.135  1.00  0.00           C  
ATOM   1610  CD2 PHE B  96      14.056  -1.843  12.485  1.00  0.00           C  
ATOM   1611  CE1 PHE B  96      11.443  -2.530  12.960  1.00  0.00           C  
ATOM   1612  CE2 PHE B  96      13.772  -2.903  13.312  1.00  0.00           C  
ATOM   1613  CZ  PHE B  96      12.470  -3.241  13.544  1.00  0.00           C  
ATOM   1614  H   PHE B  96      13.844   2.784  10.490  1.00  0.00           H  
ATOM   1615  HA  PHE B  96      11.645   1.211  11.743  1.00  0.00           H  
ATOM   1616 1HB  PHE B  96      12.987  -0.070  10.036  1.00  0.00           H  
ATOM   1617 2HB  PHE B  96      14.441   0.213  10.988  1.00  0.00           H  
ATOM   1618  HD1 PHE B  96      10.936  -0.891  11.683  1.00  0.00           H  
ATOM   1619  HD2 PHE B  96      15.099  -1.562  12.295  1.00  0.00           H  
ATOM   1620  HE1 PHE B  96      10.412  -2.808  13.159  1.00  0.00           H  
ATOM   1621  HE2 PHE B  96      14.580  -3.457  13.777  1.00  0.00           H  
ATOM   1622  HZ  PHE B  96      12.256  -4.076  14.184  1.00  0.00           H  
ATOM   1623  N   ASN B  97      12.382   1.926  13.927  1.00  0.00           N  
ATOM   1624  CA  ASN B  97      12.738   2.352  15.284  1.00  0.00           C  
ATOM   1625  C   ASN B  97      13.603   3.622  15.266  1.00  0.00           C  
ATOM   1626  O   ASN B  97      14.491   3.821  16.097  1.00  0.00           O  
ATOM   1627  CB  ASN B  97      13.414   1.225  16.036  1.00  0.00           C  
ATOM   1628  CG  ASN B  97      12.488   0.102  16.213  1.00  0.00           C  
ATOM   1629  OD1 ASN B  97      11.292   0.389  16.362  1.00  0.00           O  
ATOM   1630  ND2 ASN B  97      12.987  -1.125  16.245  1.00  0.00           N  
ATOM   1631  H   ASN B  97      11.390   1.788  13.717  1.00  0.00           H  
ATOM   1632  HA  ASN B  97      11.814   2.613  15.811  1.00  0.00           H  
ATOM   1633 1HB  ASN B  97      14.306   0.887  15.499  1.00  0.00           H  
ATOM   1634 2HB  ASN B  97      13.733   1.575  17.026  1.00  0.00           H  
ATOM   1635 1HD2 ASN B  97      12.386  -1.924  16.392  1.00  0.00           H  
ATOM   1636 2HD2 ASN B  97      13.977  -1.265  16.141  1.00  0.00           H  
ATOM   1637  N   GLY B  98      13.300   4.498  14.327  1.00  0.00           N  
ATOM   1638  CA  GLY B  98      14.015   5.736  14.165  1.00  0.00           C  
ATOM   1639  C   GLY B  98      15.204   5.667  13.199  1.00  0.00           C  
ATOM   1640  O   GLY B  98      15.719   6.721  12.808  1.00  0.00           O  
ATOM   1641  H   GLY B  98      12.553   4.280  13.684  1.00  0.00           H  
ATOM   1642 1HA  GLY B  98      13.321   6.493  13.810  1.00  0.00           H  
ATOM   1643 2HA  GLY B  98      14.374   6.073  15.141  1.00  0.00           H  
ATOM   1644  N   SER B  99      15.625   4.469  12.787  1.00  0.00           N  
ATOM   1645  CA  SER B  99      16.777   4.384  11.884  1.00  0.00           C  
ATOM   1646  C   SER B  99      16.360   4.216  10.446  1.00  0.00           C  
ATOM   1647  O   SER B  99      15.319   3.652  10.137  1.00  0.00           O  
ATOM   1648  CB  SER B  99      17.672   3.227  12.283  1.00  0.00           C  
ATOM   1649  OG  SER B  99      18.223   3.433  13.555  1.00  0.00           O  
ATOM   1650  H   SER B  99      15.181   3.612  13.107  1.00  0.00           H  
ATOM   1651  HA  SER B  99      17.334   5.318  11.958  1.00  0.00           H  
ATOM   1652 1HB  SER B  99      17.095   2.303  12.279  1.00  0.00           H  
ATOM   1653 2HB  SER B  99      18.471   3.116  11.551  1.00  0.00           H  
ATOM   1654  HG  SER B  99      18.771   2.666  13.733  1.00  0.00           H  
ATOM   1655  N   VAL B 100      17.169   4.689   9.528  1.00  0.00           N  
ATOM   1656  CA  VAL B 100      16.732   4.592   8.152  1.00  0.00           C  
ATOM   1657  C   VAL B 100      16.616   3.144   7.701  1.00  0.00           C  
ATOM   1658  O   VAL B 100      17.534   2.343   7.894  1.00  0.00           O  
ATOM   1659  CB  VAL B 100      17.717   5.337   7.232  1.00  0.00           C  
ATOM   1660  CG1 VAL B 100      17.344   5.128   5.772  1.00  0.00           C  
ATOM   1661  CG2 VAL B 100      17.731   6.818   7.578  1.00  0.00           C  
ATOM   1662  H   VAL B 100      18.042   5.134   9.775  1.00  0.00           H  
ATOM   1663  HA  VAL B 100      15.750   5.045   8.062  1.00  0.00           H  
ATOM   1664  HB  VAL B 100      18.715   4.921   7.371  1.00  0.00           H  
ATOM   1665 1HG1 VAL B 100      18.051   5.661   5.135  1.00  0.00           H  
ATOM   1666 2HG1 VAL B 100      17.375   4.064   5.537  1.00  0.00           H  
ATOM   1667 3HG1 VAL B 100      16.338   5.510   5.595  1.00  0.00           H  
ATOM   1668 1HG2 VAL B 100      18.430   7.338   6.924  1.00  0.00           H  
ATOM   1669 2HG2 VAL B 100      16.732   7.232   7.445  1.00  0.00           H  
ATOM   1670 3HG2 VAL B 100      18.041   6.946   8.615  1.00  0.00           H  
ATOM   1671  N   LEU B 101      15.472   2.810   7.110  1.00  0.00           N  
ATOM   1672  CA  LEU B 101      15.228   1.465   6.609  1.00  0.00           C  
ATOM   1673  C   LEU B 101      15.703   1.355   5.171  1.00  0.00           C  
ATOM   1674  O   LEU B 101      15.213   2.034   4.269  1.00  0.00           O  
ATOM   1675  CB  LEU B 101      13.732   1.111   6.717  1.00  0.00           C  
ATOM   1676  CG  LEU B 101      13.309  -0.255   6.180  1.00  0.00           C  
ATOM   1677  CD1 LEU B 101      13.961  -1.304   7.009  1.00  0.00           C  
ATOM   1678  CD2 LEU B 101      11.783  -0.395   6.273  1.00  0.00           C  
ATOM   1679  H   LEU B 101      14.736   3.508   7.006  1.00  0.00           H  
ATOM   1680  HA  LEU B 101      15.800   0.763   7.218  1.00  0.00           H  
ATOM   1681 1HB  LEU B 101      13.428   1.158   7.765  1.00  0.00           H  
ATOM   1682 2HB  LEU B 101      13.171   1.857   6.170  1.00  0.00           H  
ATOM   1683  HG  LEU B 101      13.638  -0.370   5.139  1.00  0.00           H  
ATOM   1684 1HD1 LEU B 101      13.667  -2.284   6.639  1.00  0.00           H  
ATOM   1685 2HD1 LEU B 101      15.043  -1.196   6.940  1.00  0.00           H  
ATOM   1686 3HD1 LEU B 101      13.646  -1.188   8.044  1.00  0.00           H  
ATOM   1687 1HD2 LEU B 101      11.479  -1.373   5.914  1.00  0.00           H  
ATOM   1688 2HD2 LEU B 101      11.479  -0.276   7.317  1.00  0.00           H  
ATOM   1689 3HD2 LEU B 101      11.305   0.363   5.672  1.00  0.00           H  
ATOM   1690  N   ASN B 102      16.685   0.503   4.976  1.00  0.00           N  
ATOM   1691  CA  ASN B 102      17.294   0.339   3.678  1.00  0.00           C  
ATOM   1692  C   ASN B 102      16.514  -0.710   2.920  1.00  0.00           C  
ATOM   1693  O   ASN B 102      16.548  -1.887   3.272  1.00  0.00           O  
ATOM   1694  CB  ASN B 102      18.744  -0.044   3.868  1.00  0.00           C  
ATOM   1695  CG  ASN B 102      19.542   1.104   4.534  1.00  0.00           C  
ATOM   1696  OD1 ASN B 102      19.450   2.269   4.119  1.00  0.00           O  
ATOM   1697  ND2 ASN B 102      20.313   0.773   5.552  1.00  0.00           N  
ATOM   1698  H   ASN B 102      17.036  -0.031   5.755  1.00  0.00           H  
ATOM   1699  HA  ASN B 102      17.236   1.272   3.125  1.00  0.00           H  
ATOM   1700 1HB  ASN B 102      18.804  -0.936   4.489  1.00  0.00           H  
ATOM   1701 2HB  ASN B 102      19.186  -0.283   2.896  1.00  0.00           H  
ATOM   1702 1HD2 ASN B 102      20.851   1.474   6.027  1.00  0.00           H  
ATOM   1703 2HD2 ASN B 102      20.362  -0.180   5.857  1.00  0.00           H  
ATOM   1704  N   GLU B 103      15.770  -0.272   1.906  1.00  0.00           N  
ATOM   1705  CA  GLU B 103      14.884  -1.198   1.200  1.00  0.00           C  
ATOM   1706  C   GLU B 103      15.646  -2.230   0.406  1.00  0.00           C  
ATOM   1707  O   GLU B 103      16.748  -1.992  -0.094  1.00  0.00           O  
ATOM   1708  CB  GLU B 103      13.877  -0.478   0.313  1.00  0.00           C  
ATOM   1709  CG  GLU B 103      12.866   0.335   1.138  1.00  0.00           C  
ATOM   1710  CD  GLU B 103      11.764   0.916   0.342  1.00  0.00           C  
ATOM   1711  OE1 GLU B 103      11.618   0.564  -0.802  1.00  0.00           O  
ATOM   1712  OE2 GLU B 103      11.025   1.689   0.882  1.00  0.00           O  
ATOM   1713  H   GLU B 103      15.789   0.710   1.656  1.00  0.00           H  
ATOM   1714  HA  GLU B 103      14.303  -1.737   1.949  1.00  0.00           H  
ATOM   1715 1HB  GLU B 103      14.396   0.186  -0.373  1.00  0.00           H  
ATOM   1716 2HB  GLU B 103      13.329  -1.213  -0.285  1.00  0.00           H  
ATOM   1717 1HG  GLU B 103      12.441  -0.318   1.900  1.00  0.00           H  
ATOM   1718 2HG  GLU B 103      13.400   1.138   1.659  1.00  0.00           H  
ATOM   1719  N   THR B 104      15.036  -3.381   0.320  1.00  0.00           N  
ATOM   1720  CA  THR B 104      15.591  -4.543  -0.320  1.00  0.00           C  
ATOM   1721  C   THR B 104      14.570  -5.310  -1.164  1.00  0.00           C  
ATOM   1722  O   THR B 104      13.538  -4.780  -1.540  1.00  0.00           O  
ATOM   1723  CB  THR B 104      16.218  -5.392   0.789  1.00  0.00           C  
ATOM   1724  OG1 THR B 104      16.943  -6.462   0.189  1.00  0.00           O  
ATOM   1725  CG2 THR B 104      15.162  -5.897   1.778  1.00  0.00           C  
ATOM   1726  H   THR B 104      14.112  -3.461   0.747  1.00  0.00           H  
ATOM   1727  HA  THR B 104      16.390  -4.213  -0.981  1.00  0.00           H  
ATOM   1728  HB  THR B 104      16.927  -4.763   1.331  1.00  0.00           H  
ATOM   1729  HG1 THR B 104      17.583  -6.816   0.824  1.00  0.00           H  
ATOM   1730 1HG2 THR B 104      15.639  -6.473   2.568  1.00  0.00           H  
ATOM   1731 2HG2 THR B 104      14.644  -5.041   2.218  1.00  0.00           H  
ATOM   1732 3HG2 THR B 104      14.485  -6.496   1.280  1.00  0.00           H  
ATOM   1733  N   SER B 105      14.904  -6.539  -1.532  1.00  0.00           N  
ATOM   1734  CA  SER B 105      14.028  -7.382  -2.374  1.00  0.00           C  
ATOM   1735  C   SER B 105      12.870  -8.046  -1.590  1.00  0.00           C  
ATOM   1736  O   SER B 105      11.906  -8.546  -2.167  1.00  0.00           O  
ATOM   1737  CB  SER B 105      14.859  -8.457  -3.048  1.00  0.00           C  
ATOM   1738  OG  SER B 105      15.783  -7.894  -3.937  1.00  0.00           O  
ATOM   1739  H   SER B 105      15.788  -6.883  -1.178  1.00  0.00           H  
ATOM   1740  HA  SER B 105      13.585  -6.743  -3.138  1.00  0.00           H  
ATOM   1741 1HB  SER B 105      15.385  -9.038  -2.290  1.00  0.00           H  
ATOM   1742 2HB  SER B 105      14.202  -9.140  -3.586  1.00  0.00           H  
ATOM   1743  HG  SER B 105      16.266  -8.631  -4.319  1.00  0.00           H  
ATOM   1744  N   PHE B 106      12.975  -8.004  -0.271  1.00  0.00           N  
ATOM   1745  CA  PHE B 106      12.007  -8.603   0.631  1.00  0.00           C  
ATOM   1746  C   PHE B 106      11.184  -7.563   1.376  1.00  0.00           C  
ATOM   1747  O   PHE B 106      10.011  -7.793   1.663  1.00  0.00           O  
ATOM   1748  CB  PHE B 106      12.753  -9.460   1.636  1.00  0.00           C  
ATOM   1749  CG  PHE B 106      13.544 -10.514   0.956  1.00  0.00           C  
ATOM   1750  CD1 PHE B 106      14.913 -10.398   0.874  1.00  0.00           C  
ATOM   1751  CD2 PHE B 106      12.923 -11.619   0.368  1.00  0.00           C  
ATOM   1752  CE1 PHE B 106      15.650 -11.367   0.230  1.00  0.00           C  
ATOM   1753  CE2 PHE B 106      13.647 -12.589  -0.277  1.00  0.00           C  
ATOM   1754  CZ  PHE B 106      15.019 -12.466  -0.350  1.00  0.00           C  
ATOM   1755  H   PHE B 106      13.798  -7.568   0.108  1.00  0.00           H  
ATOM   1756  HA  PHE B 106      11.338  -9.221   0.040  1.00  0.00           H  
ATOM   1757 1HB  PHE B 106      13.428  -8.848   2.225  1.00  0.00           H  
ATOM   1758 2HB  PHE B 106      12.048  -9.935   2.325  1.00  0.00           H  
ATOM   1759  HD1 PHE B 106      15.407  -9.539   1.320  1.00  0.00           H  
ATOM   1760  HD2 PHE B 106      11.852 -11.711   0.422  1.00  0.00           H  
ATOM   1761  HE1 PHE B 106      16.736 -11.269   0.170  1.00  0.00           H  
ATOM   1762  HE2 PHE B 106      13.140 -13.443  -0.732  1.00  0.00           H  
ATOM   1763  HZ  PHE B 106      15.608 -13.224  -0.858  1.00  0.00           H  
ATOM   1764  N   ILE B 107      11.799  -6.419   1.714  1.00  0.00           N  
ATOM   1765  CA  ILE B 107      11.104  -5.336   2.416  1.00  0.00           C  
ATOM   1766  C   ILE B 107      11.165  -4.059   1.578  1.00  0.00           C  
ATOM   1767  O   ILE B 107      12.248  -3.554   1.301  1.00  0.00           O  
ATOM   1768  CB  ILE B 107      11.649  -5.100   3.816  1.00  0.00           C  
ATOM   1769  CG1 ILE B 107      11.511  -6.338   4.641  1.00  0.00           C  
ATOM   1770  CG2 ILE B 107      10.846  -3.995   4.441  1.00  0.00           C  
ATOM   1771  CD1 ILE B 107      12.246  -6.286   5.952  1.00  0.00           C  
ATOM   1772  H   ILE B 107      12.757  -6.278   1.454  1.00  0.00           H  
ATOM   1773  HA  ILE B 107      10.071  -5.615   2.534  1.00  0.00           H  
ATOM   1774  HB  ILE B 107      12.701  -4.833   3.772  1.00  0.00           H  
ATOM   1775 1HG1 ILE B 107      10.450  -6.504   4.837  1.00  0.00           H  
ATOM   1776 2HG1 ILE B 107      11.893  -7.182   4.079  1.00  0.00           H  
ATOM   1777 1HG2 ILE B 107      11.200  -3.812   5.448  1.00  0.00           H  
ATOM   1778 2HG2 ILE B 107      10.950  -3.089   3.842  1.00  0.00           H  
ATOM   1779 3HG2 ILE B 107       9.798  -4.288   4.467  1.00  0.00           H  
ATOM   1780 1HD1 ILE B 107      12.100  -7.222   6.496  1.00  0.00           H  
ATOM   1781 2HD1 ILE B 107      13.312  -6.141   5.766  1.00  0.00           H  
ATOM   1782 3HD1 ILE B 107      11.869  -5.459   6.556  1.00  0.00           H  
ATOM   1783  N   PHE B 108      10.007  -3.592   1.103  1.00  0.00           N  
ATOM   1784  CA  PHE B 108      10.033  -2.487   0.166  1.00  0.00           C  
ATOM   1785  C   PHE B 108       8.725  -1.718  -0.035  1.00  0.00           C  
ATOM   1786  O   PHE B 108       7.640  -2.244   0.204  1.00  0.00           O  
ATOM   1787  CB  PHE B 108      10.484  -3.012  -1.201  1.00  0.00           C  
ATOM   1788  CG  PHE B 108       9.618  -4.137  -1.749  1.00  0.00           C  
ATOM   1789  CD1 PHE B 108       8.527  -3.888  -2.580  1.00  0.00           C  
ATOM   1790  CD2 PHE B 108       9.910  -5.457  -1.419  1.00  0.00           C  
ATOM   1791  CE1 PHE B 108       7.762  -4.937  -3.060  1.00  0.00           C  
ATOM   1792  CE2 PHE B 108       9.148  -6.497  -1.885  1.00  0.00           C  
ATOM   1793  CZ  PHE B 108       8.070  -6.241  -2.708  1.00  0.00           C  
ATOM   1794  H   PHE B 108       9.138  -4.038   1.402  1.00  0.00           H  
ATOM   1795  HA  PHE B 108      10.785  -1.777   0.521  1.00  0.00           H  
ATOM   1796 1HB  PHE B 108      10.466  -2.190  -1.919  1.00  0.00           H  
ATOM   1797 2HB  PHE B 108      11.511  -3.361  -1.147  1.00  0.00           H  
ATOM   1798  HD1 PHE B 108       8.280  -2.857  -2.857  1.00  0.00           H  
ATOM   1799  HD2 PHE B 108      10.765  -5.661  -0.783  1.00  0.00           H  
ATOM   1800  HE1 PHE B 108       6.913  -4.735  -3.721  1.00  0.00           H  
ATOM   1801  HE2 PHE B 108       9.404  -7.526  -1.607  1.00  0.00           H  
ATOM   1802  HZ  PHE B 108       7.468  -7.066  -3.085  1.00  0.00           H  
ATOM   1803  N   THR B 109       8.824  -0.497  -0.576  1.00  0.00           N  
ATOM   1804  CA  THR B 109       7.645   0.286  -0.933  1.00  0.00           C  
ATOM   1805  C   THR B 109       7.064  -0.181  -2.262  1.00  0.00           C  
ATOM   1806  O   THR B 109       7.811  -0.332  -3.227  1.00  0.00           O  
ATOM   1807  CB  THR B 109       7.961   1.811  -1.019  1.00  0.00           C  
ATOM   1808  OG1 THR B 109       8.394   2.294   0.268  1.00  0.00           O  
ATOM   1809  CG2 THR B 109       6.704   2.611  -1.446  1.00  0.00           C  
ATOM   1810  H   THR B 109       9.758  -0.095  -0.737  1.00  0.00           H  
ATOM   1811  HA  THR B 109       6.886   0.165  -0.156  1.00  0.00           H  
ATOM   1812  HB  THR B 109       8.760   1.975  -1.742  1.00  0.00           H  
ATOM   1813  HG1 THR B 109       9.313   1.968   0.449  1.00  0.00           H  
ATOM   1814 1HG2 THR B 109       6.954   3.665  -1.487  1.00  0.00           H  
ATOM   1815 2HG2 THR B 109       6.354   2.296  -2.427  1.00  0.00           H  
ATOM   1816 3HG2 THR B 109       5.927   2.450  -0.719  1.00  0.00           H  
ATOM   1817  N   GLU B 110       5.740  -0.350  -2.329  1.00  0.00           N  
ATOM   1818  CA  GLU B 110       5.064  -0.623  -3.594  1.00  0.00           C  
ATOM   1819  C   GLU B 110       3.795   0.175  -3.691  1.00  0.00           C  
ATOM   1820  O   GLU B 110       2.991   0.166  -2.759  1.00  0.00           O  
ATOM   1821  CB  GLU B 110       4.752  -2.094  -3.757  1.00  0.00           C  
ATOM   1822  CG  GLU B 110       4.134  -2.407  -5.096  1.00  0.00           C  
ATOM   1823  CD  GLU B 110       3.915  -3.801  -5.267  1.00  0.00           C  
ATOM   1824  OE1 GLU B 110       2.981  -4.294  -4.686  1.00  0.00           O  
ATOM   1825  OE2 GLU B 110       4.682  -4.421  -5.959  1.00  0.00           O  
ATOM   1826  H   GLU B 110       5.192  -0.295  -1.474  1.00  0.00           H  
ATOM   1827  HA  GLU B 110       5.717  -0.328  -4.416  1.00  0.00           H  
ATOM   1828 1HB  GLU B 110       5.665  -2.673  -3.655  1.00  0.00           H  
ATOM   1829 2HB  GLU B 110       4.065  -2.416  -2.971  1.00  0.00           H  
ATOM   1830 1HG  GLU B 110       3.171  -1.902  -5.189  1.00  0.00           H  
ATOM   1831 2HG  GLU B 110       4.786  -2.040  -5.888  1.00  0.00           H  
ATOM   1832  N   PHE B 111       3.589   0.852  -4.825  1.00  0.00           N  
ATOM   1833  CA  PHE B 111       2.373   1.660  -5.006  1.00  0.00           C  
ATOM   1834  C   PHE B 111       1.380   0.993  -5.916  1.00  0.00           C  
ATOM   1835  O   PHE B 111       1.765   0.373  -6.901  1.00  0.00           O  
ATOM   1836  CB  PHE B 111       2.663   3.016  -5.630  1.00  0.00           C  
ATOM   1837  CG  PHE B 111       3.360   4.032  -4.801  1.00  0.00           C  
ATOM   1838  CD1 PHE B 111       4.736   4.124  -4.780  1.00  0.00           C  
ATOM   1839  CD2 PHE B 111       2.616   4.952  -4.088  1.00  0.00           C  
ATOM   1840  CE1 PHE B 111       5.352   5.121  -4.067  1.00  0.00           C  
ATOM   1841  CE2 PHE B 111       3.230   5.952  -3.384  1.00  0.00           C  
ATOM   1842  CZ  PHE B 111       4.599   6.037  -3.380  1.00  0.00           C  
ATOM   1843  H   PHE B 111       4.285   0.812  -5.557  1.00  0.00           H  
ATOM   1844  HA  PHE B 111       1.899   1.807  -4.046  1.00  0.00           H  
ATOM   1845 1HB  PHE B 111       3.247   2.867  -6.532  1.00  0.00           H  
ATOM   1846 2HB  PHE B 111       1.705   3.448  -5.948  1.00  0.00           H  
ATOM   1847  HD1 PHE B 111       5.332   3.408  -5.345  1.00  0.00           H  
ATOM   1848  HD2 PHE B 111       1.525   4.876  -4.109  1.00  0.00           H  
ATOM   1849  HE1 PHE B 111       6.439   5.193  -4.061  1.00  0.00           H  
ATOM   1850  HE2 PHE B 111       2.636   6.683  -2.838  1.00  0.00           H  
ATOM   1851  HZ  PHE B 111       5.092   6.833  -2.839  1.00  0.00           H  
ATOM   1852  N   LEU B 112       0.109   1.185  -5.628  1.00  0.00           N  
ATOM   1853  CA  LEU B 112      -0.951   0.664  -6.472  1.00  0.00           C  
ATOM   1854  C   LEU B 112      -1.066   1.599  -7.638  1.00  0.00           C  
ATOM   1855  O   LEU B 112      -0.763   2.767  -7.497  1.00  0.00           O  
ATOM   1856  CB  LEU B 112      -2.284   0.712  -5.725  1.00  0.00           C  
ATOM   1857  CG  LEU B 112      -2.376  -0.012  -4.380  1.00  0.00           C  
ATOM   1858  CD1 LEU B 112      -3.789   0.152  -3.865  1.00  0.00           C  
ATOM   1859  CD2 LEU B 112      -1.994  -1.432  -4.522  1.00  0.00           C  
ATOM   1860  H   LEU B 112      -0.129   1.735  -4.811  1.00  0.00           H  
ATOM   1861  HA  LEU B 112      -0.684  -0.325  -6.832  1.00  0.00           H  
ATOM   1862 1HB  LEU B 112      -2.526   1.763  -5.546  1.00  0.00           H  
ATOM   1863 2HB  LEU B 112      -3.051   0.298  -6.378  1.00  0.00           H  
ATOM   1864  HG  LEU B 112      -1.712   0.461  -3.665  1.00  0.00           H  
ATOM   1865 1HD1 LEU B 112      -3.885  -0.323  -2.921  1.00  0.00           H  
ATOM   1866 2HD1 LEU B 112      -4.031   1.201  -3.762  1.00  0.00           H  
ATOM   1867 3HD1 LEU B 112      -4.472  -0.310  -4.569  1.00  0.00           H  
ATOM   1868 1HD2 LEU B 112      -2.070  -1.930  -3.569  1.00  0.00           H  
ATOM   1869 2HD2 LEU B 112      -2.669  -1.876  -5.229  1.00  0.00           H  
ATOM   1870 3HD2 LEU B 112      -0.970  -1.515  -4.879  1.00  0.00           H  
ATOM   1871  N   GLU B 113      -1.482   1.119  -8.790  1.00  0.00           N  
ATOM   1872  CA  GLU B 113      -1.582   2.035  -9.900  1.00  0.00           C  
ATOM   1873  C   GLU B 113      -2.474   3.197  -9.454  1.00  0.00           C  
ATOM   1874  O   GLU B 113      -3.623   2.925  -9.040  1.00  0.00           O  
ATOM   1875  CB  GLU B 113      -2.179   1.328 -11.111  1.00  0.00           C  
ATOM   1876  CG  GLU B 113      -1.273   0.255 -11.682  1.00  0.00           C  
ATOM   1877  CD  GLU B 113      -1.371  -1.050 -10.948  1.00  0.00           C  
ATOM   1878  OE1 GLU B 113      -2.131  -1.137 -10.005  1.00  0.00           O  
ATOM   1879  OE2 GLU B 113      -0.669  -1.966 -11.305  1.00  0.00           O  
ATOM   1880  H   GLU B 113      -1.714   0.142  -8.895  1.00  0.00           H  
ATOM   1881  HA  GLU B 113      -0.586   2.343 -10.176  1.00  0.00           H  
ATOM   1882 1HB  GLU B 113      -3.132   0.872 -10.840  1.00  0.00           H  
ATOM   1883 2HB  GLU B 113      -2.377   2.059 -11.896  1.00  0.00           H  
ATOM   1884 1HG  GLU B 113      -1.533   0.093 -12.727  1.00  0.00           H  
ATOM   1885 2HG  GLU B 113      -0.244   0.610 -11.643  1.00  0.00           H  
ATOM   1886  N   PRO B 114      -1.975   4.483  -9.520  1.00  0.00           N  
ATOM   1887  CA  PRO B 114      -2.660   5.708  -9.170  1.00  0.00           C  
ATOM   1888  C   PRO B 114      -3.906   5.868  -9.969  1.00  0.00           C  
ATOM   1889  O   PRO B 114      -3.944   5.526 -11.151  1.00  0.00           O  
ATOM   1890  CB  PRO B 114      -1.651   6.801  -9.548  1.00  0.00           C  
ATOM   1891  CG  PRO B 114      -0.317   6.136  -9.472  1.00  0.00           C  
ATOM   1892  CD  PRO B 114      -0.559   4.721  -9.936  1.00  0.00           C  
ATOM   1893  HA  PRO B 114      -2.889   5.698  -8.091  1.00  0.00           H  
ATOM   1894 1HB  PRO B 114      -1.884   7.190 -10.555  1.00  0.00           H  
ATOM   1895 2HB  PRO B 114      -1.750   7.650  -8.854  1.00  0.00           H  
ATOM   1896 1HG  PRO B 114       0.406   6.670 -10.105  1.00  0.00           H  
ATOM   1897 2HG  PRO B 114       0.071   6.174  -8.444  1.00  0.00           H  
ATOM   1898 1HD  PRO B 114      -0.441   4.628 -11.027  1.00  0.00           H  
ATOM   1899 2HD  PRO B 114       0.149   4.105  -9.366  1.00  0.00           H  
ATOM   1900  N   ALA B 115      -4.925   6.386  -9.335  1.00  0.00           N  
ATOM   1901  CA  ALA B 115      -6.207   6.571  -9.975  1.00  0.00           C  
ATOM   1902  C   ALA B 115      -6.220   7.770 -10.898  1.00  0.00           C  
ATOM   1903  O   ALA B 115      -5.470   8.729 -10.738  1.00  0.00           O  
ATOM   1904  CB  ALA B 115      -7.292   6.752  -8.929  1.00  0.00           C  
ATOM   1905  H   ALA B 115      -4.822   6.667  -8.368  1.00  0.00           H  
ATOM   1906  HA  ALA B 115      -6.413   5.691 -10.585  1.00  0.00           H  
ATOM   1907 1HB  ALA B 115      -8.257   6.872  -9.425  1.00  0.00           H  
ATOM   1908 2HB  ALA B 115      -7.321   5.880  -8.279  1.00  0.00           H  
ATOM   1909 3HB  ALA B 115      -7.078   7.644  -8.339  1.00  0.00           H  
ATOM   1910  N   ALA B 116      -7.096   7.702 -11.876  1.00  0.00           N  
ATOM   1911  CA  ALA B 116      -7.329   8.838 -12.730  1.00  0.00           C  
ATOM   1912  C   ALA B 116      -7.954   9.972 -11.933  1.00  0.00           C  
ATOM   1913  O   ALA B 116      -8.759   9.743 -11.029  1.00  0.00           O  
ATOM   1914  CB  ALA B 116      -8.241   8.468 -13.883  1.00  0.00           C  
ATOM   1915  H   ALA B 116      -7.645   6.868 -11.996  1.00  0.00           H  
ATOM   1916  HA  ALA B 116      -6.370   9.175 -13.119  1.00  0.00           H  
ATOM   1917 1HB  ALA B 116      -8.393   9.341 -14.519  1.00  0.00           H  
ATOM   1918 2HB  ALA B 116      -7.788   7.667 -14.466  1.00  0.00           H  
ATOM   1919 3HB  ALA B 116      -9.201   8.136 -13.491  1.00  0.00           H  
ATOM   1920  N   ASN B 117      -7.621  11.187 -12.313  1.00  0.00           N  
ATOM   1921  CA  ASN B 117      -8.206  12.407 -11.762  1.00  0.00           C  
ATOM   1922  C   ASN B 117      -8.028  12.584 -10.270  1.00  0.00           C  
ATOM   1923  O   ASN B 117      -8.864  13.211  -9.624  1.00  0.00           O  
ATOM   1924  CB  ASN B 117      -9.683  12.466 -12.104  1.00  0.00           C  
ATOM   1925  CG  ASN B 117      -9.930  12.564 -13.584  1.00  0.00           C  
ATOM   1926  OD1 ASN B 117      -9.104  13.104 -14.329  1.00  0.00           O  
ATOM   1927  ND2 ASN B 117     -11.052  12.053 -14.024  1.00  0.00           N  
ATOM   1928  H   ASN B 117      -6.928  11.282 -13.050  1.00  0.00           H  
ATOM   1929  HA  ASN B 117      -7.722  13.253 -12.241  1.00  0.00           H  
ATOM   1930 1HB  ASN B 117     -10.181  11.573 -11.723  1.00  0.00           H  
ATOM   1931 2HB  ASN B 117     -10.137  13.327 -11.614  1.00  0.00           H  
ATOM   1932 1HD2 ASN B 117     -11.269  12.090 -15.000  1.00  0.00           H  
ATOM   1933 2HD2 ASN B 117     -11.691  11.626 -13.386  1.00  0.00           H  
ATOM   1934  N   GLU B 118      -6.939  12.093  -9.720  1.00  0.00           N  
ATOM   1935  CA  GLU B 118      -6.643  12.357  -8.330  1.00  0.00           C  
ATOM   1936  C   GLU B 118      -5.148  12.269  -8.104  1.00  0.00           C  
ATOM   1937  O   GLU B 118      -4.431  11.647  -8.888  1.00  0.00           O  
ATOM   1938  CB  GLU B 118      -7.436  11.330  -7.477  1.00  0.00           C  
ATOM   1939  CG  GLU B 118      -7.336  11.414  -5.951  1.00  0.00           C  
ATOM   1940  CD  GLU B 118      -7.728  12.742  -5.384  1.00  0.00           C  
ATOM   1941  OE1 GLU B 118      -6.965  13.667  -5.574  1.00  0.00           O  
ATOM   1942  OE2 GLU B 118      -8.753  12.839  -4.749  1.00  0.00           O  
ATOM   1943  H   GLU B 118      -6.296  11.545 -10.271  1.00  0.00           H  
ATOM   1944  HA  GLU B 118      -6.938  13.384  -8.115  1.00  0.00           H  
ATOM   1945 1HB  GLU B 118      -8.494  11.400  -7.730  1.00  0.00           H  
ATOM   1946 2HB  GLU B 118      -7.115  10.324  -7.761  1.00  0.00           H  
ATOM   1947 1HG  GLU B 118      -8.011  10.666  -5.541  1.00  0.00           H  
ATOM   1948 2HG  GLU B 118      -6.354  11.139  -5.644  1.00  0.00           H  
ATOM   1949  N   THR B 119      -4.695  12.925  -7.040  1.00  0.00           N  
ATOM   1950  CA  THR B 119      -3.284  13.027  -6.686  1.00  0.00           C  
ATOM   1951  C   THR B 119      -2.861  12.176  -5.523  1.00  0.00           C  
ATOM   1952  O   THR B 119      -1.661  12.024  -5.259  1.00  0.00           O  
ATOM   1953  CB  THR B 119      -2.922  14.497  -6.395  1.00  0.00           C  
ATOM   1954  OG1 THR B 119      -3.723  14.984  -5.285  1.00  0.00           O  
ATOM   1955  CG2 THR B 119      -3.161  15.349  -7.631  1.00  0.00           C  
ATOM   1956  H   THR B 119      -5.363  13.403  -6.449  1.00  0.00           H  
ATOM   1957  HA  THR B 119      -2.705  12.706  -7.533  1.00  0.00           H  
ATOM   1958  HB  THR B 119      -1.863  14.565  -6.118  1.00  0.00           H  
ATOM   1959  HG1 THR B 119      -3.310  14.716  -4.412  1.00  0.00           H  
ATOM   1960 1HG2 THR B 119      -2.894  16.381  -7.412  1.00  0.00           H  
ATOM   1961 2HG2 THR B 119      -2.546  14.984  -8.446  1.00  0.00           H  
ATOM   1962 3HG2 THR B 119      -4.212  15.293  -7.915  1.00  0.00           H  
ATOM   1963  N   VAL B 120      -3.830  11.628  -4.826  1.00  0.00           N  
ATOM   1964  CA  VAL B 120      -3.480  10.787  -3.714  1.00  0.00           C  
ATOM   1965  C   VAL B 120      -2.984   9.475  -4.272  1.00  0.00           C  
ATOM   1966  O   VAL B 120      -3.515   8.967  -5.261  1.00  0.00           O  
ATOM   1967  CB  VAL B 120      -4.730  10.467  -2.831  1.00  0.00           C  
ATOM   1968  CG1 VAL B 120      -4.361   9.493  -1.673  1.00  0.00           C  
ATOM   1969  CG2 VAL B 120      -5.330  11.718  -2.281  1.00  0.00           C  
ATOM   1970  H   VAL B 120      -4.792  11.787  -5.075  1.00  0.00           H  
ATOM   1971  HA  VAL B 120      -2.689  11.257  -3.131  1.00  0.00           H  
ATOM   1972  HB  VAL B 120      -5.470   9.971  -3.455  1.00  0.00           H  
ATOM   1973 1HG1 VAL B 120      -5.250   9.279  -1.088  1.00  0.00           H  
ATOM   1974 2HG1 VAL B 120      -3.971   8.559  -2.048  1.00  0.00           H  
ATOM   1975 3HG1 VAL B 120      -3.612   9.962  -1.030  1.00  0.00           H  
ATOM   1976 1HG2 VAL B 120      -6.212  11.474  -1.698  1.00  0.00           H  
ATOM   1977 2HG2 VAL B 120      -4.627  12.188  -1.655  1.00  0.00           H  
ATOM   1978 3HG2 VAL B 120      -5.610  12.398  -3.088  1.00  0.00           H  
ATOM   1979  N   ARG B 121      -1.991   8.913  -3.635  1.00  0.00           N  
ATOM   1980  CA  ARG B 121      -1.494   7.643  -4.060  1.00  0.00           C  
ATOM   1981  C   ARG B 121      -1.607   6.695  -2.919  1.00  0.00           C  
ATOM   1982  O   ARG B 121      -1.437   7.049  -1.748  1.00  0.00           O  
ATOM   1983  CB  ARG B 121      -0.029   7.728  -4.451  1.00  0.00           C  
ATOM   1984  CG  ARG B 121       0.311   8.615  -5.637  1.00  0.00           C  
ATOM   1985  CD  ARG B 121       1.794   8.752  -5.788  1.00  0.00           C  
ATOM   1986  NE  ARG B 121       2.356   9.456  -4.629  1.00  0.00           N  
ATOM   1987  CZ  ARG B 121       3.663   9.706  -4.384  1.00  0.00           C  
ATOM   1988  NH1 ARG B 121       4.602   9.327  -5.222  1.00  0.00           N  
ATOM   1989  NH2 ARG B 121       3.976  10.355  -3.283  1.00  0.00           N  
ATOM   1990  H   ARG B 121      -1.573   9.388  -2.840  1.00  0.00           H  
ATOM   1991  HA  ARG B 121      -2.098   7.271  -4.887  1.00  0.00           H  
ATOM   1992 1HB  ARG B 121       0.544   8.064  -3.590  1.00  0.00           H  
ATOM   1993 2HB  ARG B 121       0.316   6.735  -4.703  1.00  0.00           H  
ATOM   1994 1HG  ARG B 121      -0.098   8.181  -6.549  1.00  0.00           H  
ATOM   1995 2HG  ARG B 121      -0.116   9.610  -5.484  1.00  0.00           H  
ATOM   1996 1HD  ARG B 121       2.252   7.764  -5.855  1.00  0.00           H  
ATOM   1997 2HD  ARG B 121       2.015   9.329  -6.685  1.00  0.00           H  
ATOM   1998  HE  ARG B 121       1.689   9.796  -3.947  1.00  0.00           H  
ATOM   1999 1HH1 ARG B 121       4.363   8.833  -6.065  1.00  0.00           H  
ATOM   2000 2HH1 ARG B 121       5.577   9.535  -5.021  1.00  0.00           H  
ATOM   2001 1HH2 ARG B 121       3.244  10.627  -2.649  1.00  0.00           H  
ATOM   2002 2HH2 ARG B 121       4.958  10.595  -3.073  1.00  0.00           H  
ATOM   2003  N   HIS B 122      -1.871   5.469  -3.254  1.00  0.00           N  
ATOM   2004  CA  HIS B 122      -1.998   4.501  -2.216  1.00  0.00           C  
ATOM   2005  C   HIS B 122      -0.976   3.428  -2.438  1.00  0.00           C  
ATOM   2006  O   HIS B 122      -0.564   3.177  -3.571  1.00  0.00           O  
ATOM   2007  CB  HIS B 122      -3.351   3.898  -2.283  1.00  0.00           C  
ATOM   2008  CG  HIS B 122      -4.432   4.925  -2.206  1.00  0.00           C  
ATOM   2009  ND1 HIS B 122      -5.125   5.346  -3.323  1.00  0.00           N  
ATOM   2010  CD2 HIS B 122      -4.897   5.666  -1.180  1.00  0.00           C  
ATOM   2011  CE1 HIS B 122      -5.994   6.272  -2.972  1.00  0.00           C  
ATOM   2012  NE2 HIS B 122      -5.878   6.479  -1.678  1.00  0.00           N  
ATOM   2013  H   HIS B 122      -1.997   5.211  -4.223  1.00  0.00           H  
ATOM   2014  HA  HIS B 122      -1.818   4.950  -1.231  1.00  0.00           H  
ATOM   2015 1HB  HIS B 122      -3.452   3.375  -3.226  1.00  0.00           H  
ATOM   2016 2HB  HIS B 122      -3.401   3.177  -1.514  1.00  0.00           H  
ATOM   2017  HD2 HIS B 122      -4.557   5.626  -0.156  1.00  0.00           H  
ATOM   2018  HE1 HIS B 122      -6.686   6.786  -3.639  1.00  0.00           H  
ATOM   2019  HE2 HIS B 122      -6.413   7.142  -1.135  1.00  0.00           H  
ATOM   2020  N   GLY B 123      -0.585   2.795  -1.370  1.00  0.00           N  
ATOM   2021  CA  GLY B 123       0.389   1.779  -1.486  1.00  0.00           C  
ATOM   2022  C   GLY B 123       0.568   1.002  -0.215  1.00  0.00           C  
ATOM   2023  O   GLY B 123      -0.306   1.000   0.666  1.00  0.00           O  
ATOM   2024  H   GLY B 123      -0.947   3.080  -0.457  1.00  0.00           H  
ATOM   2025 1HA  GLY B 123       0.107   1.104  -2.288  1.00  0.00           H  
ATOM   2026 2HA  GLY B 123       1.332   2.223  -1.774  1.00  0.00           H  
ATOM   2027  N   CYS B 124       1.691   0.305  -0.171  1.00  0.00           N  
ATOM   2028  CA  CYS B 124       1.994  -0.616   0.869  1.00  0.00           C  
ATOM   2029  C   CYS B 124       3.470  -0.761   1.176  1.00  0.00           C  
ATOM   2030  O   CYS B 124       4.304  -0.726   0.261  1.00  0.00           O  
ATOM   2031  CB  CYS B 124       1.440  -1.974   0.456  1.00  0.00           C  
ATOM   2032  SG  CYS B 124       1.742  -3.196   1.616  1.00  0.00           S  
ATOM   2033  H   CYS B 124       2.327   0.381  -0.962  1.00  0.00           H  
ATOM   2034  HA  CYS B 124       1.475  -0.298   1.763  1.00  0.00           H  
ATOM   2035 1HB  CYS B 124       0.366  -1.898   0.312  1.00  0.00           H  
ATOM   2036 2HB  CYS B 124       1.886  -2.280  -0.491  1.00  0.00           H  
ATOM   2037  N   LEU B 125       3.817  -0.944   2.456  1.00  0.00           N  
ATOM   2038  CA  LEU B 125       5.180  -1.408   2.713  1.00  0.00           C  
ATOM   2039  C   LEU B 125       5.058  -2.908   2.670  1.00  0.00           C  
ATOM   2040  O   LEU B 125       4.318  -3.474   3.482  1.00  0.00           O  
ATOM   2041  CB  LEU B 125       5.765  -1.070   4.103  1.00  0.00           C  
ATOM   2042  CG  LEU B 125       7.287  -1.586   4.387  1.00  0.00           C  
ATOM   2043  CD1 LEU B 125       8.277  -0.877   3.472  1.00  0.00           C  
ATOM   2044  CD2 LEU B 125       7.668  -1.350   5.841  1.00  0.00           C  
ATOM   2045  H   LEU B 125       3.125  -0.839   3.190  1.00  0.00           H  
ATOM   2046  HA  LEU B 125       5.865  -1.067   1.937  1.00  0.00           H  
ATOM   2047 1HB  LEU B 125       5.735  -0.024   4.249  1.00  0.00           H  
ATOM   2048 2HB  LEU B 125       5.155  -1.542   4.844  1.00  0.00           H  
ATOM   2049  HG  LEU B 125       7.348  -2.660   4.172  1.00  0.00           H  
ATOM   2050 1HD1 LEU B 125       9.284  -1.244   3.660  1.00  0.00           H  
ATOM   2051 2HD1 LEU B 125       8.030  -1.056   2.461  1.00  0.00           H  
ATOM   2052 3HD1 LEU B 125       8.247   0.182   3.658  1.00  0.00           H  
ATOM   2053 1HD2 LEU B 125       8.683  -1.713   6.015  1.00  0.00           H  
ATOM   2054 2HD2 LEU B 125       7.620  -0.293   6.068  1.00  0.00           H  
ATOM   2055 3HD2 LEU B 125       6.991  -1.888   6.473  1.00  0.00           H  
ATOM   2056  N   ARG B 126       5.709  -3.561   1.709  1.00  0.00           N  
ATOM   2057  CA  ARG B 126       5.613  -5.005   1.611  1.00  0.00           C  
ATOM   2058  C   ARG B 126       6.688  -5.669   2.423  1.00  0.00           C  
ATOM   2059  O   ARG B 126       7.837  -5.221   2.419  1.00  0.00           O  
ATOM   2060  CB  ARG B 126       5.608  -5.485   0.159  1.00  0.00           C  
ATOM   2061  CG  ARG B 126       4.291  -5.147  -0.542  1.00  0.00           C  
ATOM   2062  CD  ARG B 126       4.134  -5.597  -1.985  1.00  0.00           C  
ATOM   2063  NE  ARG B 126       4.074  -7.088  -2.185  1.00  0.00           N  
ATOM   2064  CZ  ARG B 126       3.528  -7.718  -3.280  1.00  0.00           C  
ATOM   2065  NH1 ARG B 126       2.947  -7.061  -4.269  1.00  0.00           N  
ATOM   2066  NH2 ARG B 126       3.594  -9.031  -3.333  1.00  0.00           N  
ATOM   2067  H   ARG B 126       6.299  -3.047   1.064  1.00  0.00           H  
ATOM   2068  HA  ARG B 126       4.648  -5.309   2.019  1.00  0.00           H  
ATOM   2069 1HB  ARG B 126       6.417  -4.999  -0.382  1.00  0.00           H  
ATOM   2070 2HB  ARG B 126       5.770  -6.564   0.118  1.00  0.00           H  
ATOM   2071 1HG  ARG B 126       3.516  -5.622   0.028  1.00  0.00           H  
ATOM   2072 2HG  ARG B 126       4.140  -4.063  -0.513  1.00  0.00           H  
ATOM   2073 1HD  ARG B 126       3.212  -5.169  -2.361  1.00  0.00           H  
ATOM   2074 2HD  ARG B 126       4.953  -5.210  -2.565  1.00  0.00           H  
ATOM   2075  HE  ARG B 126       4.516  -7.720  -1.500  1.00  0.00           H  
ATOM   2076 1HH1 ARG B 126       2.886  -6.042  -4.271  1.00  0.00           H  
ATOM   2077 2HH1 ARG B 126       2.553  -7.577  -5.074  1.00  0.00           H  
ATOM   2078 1HH2 ARG B 126       4.063  -9.504  -2.566  1.00  0.00           H  
ATOM   2079 2HH2 ARG B 126       3.200  -9.550  -4.146  1.00  0.00           H  
ATOM   2080  N   LEU B 127       6.328  -6.764   3.082  1.00  0.00           N  
ATOM   2081  CA  LEU B 127       7.328  -7.537   3.779  1.00  0.00           C  
ATOM   2082  C   LEU B 127       7.177  -9.022   3.421  1.00  0.00           C  
ATOM   2083  O   LEU B 127       6.187  -9.692   3.781  1.00  0.00           O  
ATOM   2084  CB  LEU B 127       7.216  -7.358   5.302  1.00  0.00           C  
ATOM   2085  CG  LEU B 127       7.474  -5.946   5.873  1.00  0.00           C  
ATOM   2086  CD1 LEU B 127       6.120  -5.195   6.064  1.00  0.00           C  
ATOM   2087  CD2 LEU B 127       8.254  -6.073   7.187  1.00  0.00           C  
ATOM   2088  H   LEU B 127       5.337  -7.030   3.108  1.00  0.00           H  
ATOM   2089  HA  LEU B 127       8.308  -7.212   3.465  1.00  0.00           H  
ATOM   2090 1HB  LEU B 127       6.236  -7.625   5.592  1.00  0.00           H  
ATOM   2091 2HB  LEU B 127       7.915  -8.038   5.772  1.00  0.00           H  
ATOM   2092  HG  LEU B 127       8.048  -5.380   5.165  1.00  0.00           H  
ATOM   2093 1HD1 LEU B 127       6.310  -4.198   6.449  1.00  0.00           H  
ATOM   2094 2HD1 LEU B 127       5.590  -5.109   5.119  1.00  0.00           H  
ATOM   2095 3HD1 LEU B 127       5.498  -5.740   6.770  1.00  0.00           H  
ATOM   2096 1HD2 LEU B 127       8.453  -5.079   7.596  1.00  0.00           H  
ATOM   2097 2HD2 LEU B 127       7.674  -6.648   7.898  1.00  0.00           H  
ATOM   2098 3HD2 LEU B 127       9.199  -6.580   7.007  1.00  0.00           H  
ATOM   2099  N   ASN B 128       8.175  -9.571   2.724  1.00  0.00           N  
ATOM   2100  CA  ASN B 128       8.193 -10.952   2.265  1.00  0.00           C  
ATOM   2101  C   ASN B 128       8.696 -11.920   3.345  1.00  0.00           C  
ATOM   2102  O   ASN B 128       9.897 -12.063   3.591  1.00  0.00           O  
ATOM   2103  CB  ASN B 128       9.014 -11.064   1.000  1.00  0.00           C  
ATOM   2104  CG  ASN B 128       9.011 -12.447   0.365  1.00  0.00           C  
ATOM   2105  OD1 ASN B 128       8.625 -13.444   0.988  1.00  0.00           O  
ATOM   2106  ND2 ASN B 128       9.434 -12.505  -0.875  1.00  0.00           N  
ATOM   2107  H   ASN B 128       8.944  -8.967   2.458  1.00  0.00           H  
ATOM   2108  HA  ASN B 128       7.162 -11.240   2.026  1.00  0.00           H  
ATOM   2109 1HB  ASN B 128       8.651 -10.337   0.273  1.00  0.00           H  
ATOM   2110 2HB  ASN B 128      10.021 -10.796   1.241  1.00  0.00           H  
ATOM   2111 1HD2 ASN B 128       9.461 -13.381  -1.362  1.00  0.00           H  
ATOM   2112 2HD2 ASN B 128       9.726 -11.662  -1.332  1.00  0.00           H  
ATOM   2113  N   GLN B 129       7.751 -12.576   4.001  1.00  0.00           N  
ATOM   2114  CA  GLN B 129       8.051 -13.508   5.073  1.00  0.00           C  
ATOM   2115  C   GLN B 129       8.969 -12.994   6.182  1.00  0.00           C  
ATOM   2116  O   GLN B 129      10.038 -13.563   6.397  1.00  0.00           O  
ATOM   2117  CB  GLN B 129       8.659 -14.773   4.460  1.00  0.00           C  
ATOM   2118  CG  GLN B 129       7.734 -15.465   3.485  1.00  0.00           C  
ATOM   2119  CD  GLN B 129       8.388 -16.619   2.772  1.00  0.00           C  
ATOM   2120  OE1 GLN B 129       8.523 -17.731   3.300  1.00  0.00           O  
ATOM   2121  NE2 GLN B 129       8.818 -16.346   1.542  1.00  0.00           N  
ATOM   2122  H   GLN B 129       6.781 -12.412   3.749  1.00  0.00           H  
ATOM   2123  HA  GLN B 129       7.112 -13.788   5.543  1.00  0.00           H  
ATOM   2124 1HB  GLN B 129       9.586 -14.536   3.939  1.00  0.00           H  
ATOM   2125 2HB  GLN B 129       8.901 -15.481   5.250  1.00  0.00           H  
ATOM   2126 1HG  GLN B 129       6.885 -15.853   4.039  1.00  0.00           H  
ATOM   2127 2HG  GLN B 129       7.393 -14.756   2.742  1.00  0.00           H  
ATOM   2128 1HE2 GLN B 129       9.268 -17.052   0.996  1.00  0.00           H  
ATOM   2129 2HE2 GLN B 129       8.701 -15.401   1.166  1.00  0.00           H  
ATOM   2130  N   PRO B 130       8.591 -11.915   6.881  1.00  0.00           N  
ATOM   2131  CA  PRO B 130       9.301 -11.310   7.981  1.00  0.00           C  
ATOM   2132  C   PRO B 130       9.226 -12.215   9.171  1.00  0.00           C  
ATOM   2133  O   PRO B 130       8.363 -13.097   9.251  1.00  0.00           O  
ATOM   2134  CB  PRO B 130       8.533 -10.008   8.229  1.00  0.00           C  
ATOM   2135  CG  PRO B 130       7.145 -10.308   7.760  1.00  0.00           C  
ATOM   2136  CD  PRO B 130       7.333 -11.226   6.573  1.00  0.00           C  
ATOM   2137  HA  PRO B 130      10.344 -11.117   7.690  1.00  0.00           H  
ATOM   2138 1HB  PRO B 130       8.572  -9.751   9.302  1.00  0.00           H  
ATOM   2139 2HB  PRO B 130       9.010  -9.183   7.689  1.00  0.00           H  
ATOM   2140 1HG  PRO B 130       6.579 -10.791   8.560  1.00  0.00           H  
ATOM   2141 2HG  PRO B 130       6.612  -9.377   7.518  1.00  0.00           H  
ATOM   2142 1HD  PRO B 130       6.510 -11.917   6.510  1.00  0.00           H  
ATOM   2143 2HD  PRO B 130       7.440 -10.617   5.695  1.00  0.00           H  
ATOM   2144  N   THR B 131      10.138 -11.989  10.083  1.00  0.00           N  
ATOM   2145  CA  THR B 131      10.223 -12.739  11.325  1.00  0.00           C  
ATOM   2146  C   THR B 131      10.174 -11.773  12.498  1.00  0.00           C  
ATOM   2147  O   THR B 131      10.124 -10.557  12.309  1.00  0.00           O  
ATOM   2148  CB  THR B 131      11.507 -13.587  11.389  1.00  0.00           C  
ATOM   2149  OG1 THR B 131      12.650 -12.724  11.445  1.00  0.00           O  
ATOM   2150  CG2 THR B 131      11.614 -14.486  10.167  1.00  0.00           C  
ATOM   2151  H   THR B 131      10.805 -11.229   9.916  1.00  0.00           H  
ATOM   2152  HA  THR B 131       9.381 -13.416  11.396  1.00  0.00           H  
ATOM   2153  HB  THR B 131      11.490 -14.204  12.287  1.00  0.00           H  
ATOM   2154  HG1 THR B 131      13.449 -13.255  11.485  1.00  0.00           H  
ATOM   2155 1HG2 THR B 131      12.527 -15.078  10.230  1.00  0.00           H  
ATOM   2156 2HG2 THR B 131      10.752 -15.151  10.128  1.00  0.00           H  
ATOM   2157 3HG2 THR B 131      11.641 -13.874   9.267  1.00  0.00           H  
ATOM   2158  N   HIS B 132      10.248 -12.290  13.712  1.00  0.00           N  
ATOM   2159  CA  HIS B 132      10.230 -11.443  14.911  1.00  0.00           C  
ATOM   2160  C   HIS B 132      11.344 -10.341  14.937  1.00  0.00           C  
ATOM   2161  O   HIS B 132      11.203  -9.337  15.636  1.00  0.00           O  
ATOM   2162  CB  HIS B 132      10.401 -12.311  16.150  1.00  0.00           C  
ATOM   2163  CG  HIS B 132      11.724 -12.883  16.210  1.00  0.00           C  
ATOM   2164  ND1 HIS B 132      12.105 -13.964  15.443  1.00  0.00           N  
ATOM   2165  CD2 HIS B 132      12.795 -12.529  16.930  1.00  0.00           C  
ATOM   2166  CE1 HIS B 132      13.369 -14.238  15.696  1.00  0.00           C  
ATOM   2167  NE2 HIS B 132      13.806 -13.384  16.595  1.00  0.00           N  
ATOM   2168  H   HIS B 132      10.289 -13.292  13.816  1.00  0.00           H  
ATOM   2169  HA  HIS B 132       9.266 -10.949  14.971  1.00  0.00           H  
ATOM   2170 1HB  HIS B 132      10.222 -11.718  17.042  1.00  0.00           H  
ATOM   2171 2HB  HIS B 132       9.667 -13.121  16.137  1.00  0.00           H  
ATOM   2172  HD2 HIS B 132      12.846 -11.711  17.644  1.00  0.00           H  
ATOM   2173  HE1 HIS B 132      13.949 -15.035  15.241  1.00  0.00           H  
ATOM   2174  HE2 HIS B 132      14.741 -13.352  16.979  1.00  0.00           H  
ATOM   2175  N   VAL B 133      12.439 -10.476  14.150  1.00  0.00           N  
ATOM   2176  CA  VAL B 133      13.492  -9.450  14.211  1.00  0.00           C  
ATOM   2177  C   VAL B 133      13.037  -8.200  13.492  1.00  0.00           C  
ATOM   2178  O   VAL B 133      13.729  -7.182  13.491  1.00  0.00           O  
ATOM   2179  CB  VAL B 133      14.827  -9.849  13.546  1.00  0.00           C  
ATOM   2180  CG1 VAL B 133      15.332 -11.064  14.191  1.00  0.00           C  
ATOM   2181  CG2 VAL B 133      14.702  -9.954  12.014  1.00  0.00           C  
ATOM   2182  H   VAL B 133      12.531 -11.275  13.508  1.00  0.00           H  
ATOM   2183  HA  VAL B 133      13.683  -9.208  15.254  1.00  0.00           H  
ATOM   2184  HB  VAL B 133      15.558  -9.071  13.762  1.00  0.00           H  
ATOM   2185 1HG1 VAL B 133      16.303 -11.321  13.769  1.00  0.00           H  
ATOM   2186 2HG1 VAL B 133      15.424 -10.890  15.258  1.00  0.00           H  
ATOM   2187 3HG1 VAL B 133      14.628 -11.883  14.015  1.00  0.00           H  
ATOM   2188 1HG2 VAL B 133      15.674 -10.203  11.589  1.00  0.00           H  
ATOM   2189 2HG2 VAL B 133      13.995 -10.711  11.752  1.00  0.00           H  
ATOM   2190 3HG2 VAL B 133      14.369  -9.004  11.608  1.00  0.00           H  
ATOM   2191  N   ASN B 134      11.905  -8.300  12.821  1.00  0.00           N  
ATOM   2192  CA  ASN B 134      11.355  -7.210  12.075  1.00  0.00           C  
ATOM   2193  C   ASN B 134      10.270  -6.481  12.883  1.00  0.00           C  
ATOM   2194  O   ASN B 134       9.628  -5.569  12.368  1.00  0.00           O  
ATOM   2195  CB  ASN B 134      10.801  -7.766  10.780  1.00  0.00           C  
ATOM   2196  CG  ASN B 134      11.877  -8.328   9.896  1.00  0.00           C  
ATOM   2197  OD1 ASN B 134      11.912  -9.552   9.617  1.00  0.00           O  
ATOM   2198  ND2 ASN B 134      12.768  -7.466   9.445  1.00  0.00           N  
ATOM   2199  H   ASN B 134      11.377  -9.169  12.829  1.00  0.00           H  
ATOM   2200  HA  ASN B 134      12.146  -6.489  11.859  1.00  0.00           H  
ATOM   2201 1HB  ASN B 134      10.084  -8.542  10.996  1.00  0.00           H  
ATOM   2202 2HB  ASN B 134      10.278  -6.978  10.237  1.00  0.00           H  
ATOM   2203 1HD2 ASN B 134      13.510  -7.778   8.854  1.00  0.00           H  
ATOM   2204 2HD2 ASN B 134      12.702  -6.497   9.701  1.00  0.00           H  
ATOM   2205  N   ASN B 135      10.070  -6.850  14.144  1.00  0.00           N  
ATOM   2206  CA  ASN B 135       9.035  -6.192  14.947  1.00  0.00           C  
ATOM   2207  C   ASN B 135       9.447  -4.774  15.380  1.00  0.00           C  
ATOM   2208  O   ASN B 135      10.623  -4.517  15.648  1.00  0.00           O  
ATOM   2209  CB  ASN B 135       8.704  -6.987  16.190  1.00  0.00           C  
ATOM   2210  CG  ASN B 135       8.135  -8.275  15.909  1.00  0.00           C  
ATOM   2211  OD1 ASN B 135       7.635  -8.527  14.799  1.00  0.00           O  
ATOM   2212  ND2 ASN B 135       8.177  -9.121  16.899  1.00  0.00           N  
ATOM   2213  H   ASN B 135      10.620  -7.603  14.568  1.00  0.00           H  
ATOM   2214  HA  ASN B 135       8.136  -6.090  14.333  1.00  0.00           H  
ATOM   2215 1HB  ASN B 135       9.608  -7.124  16.785  1.00  0.00           H  
ATOM   2216 2HB  ASN B 135       7.992  -6.419  16.798  1.00  0.00           H  
ATOM   2217 1HD2 ASN B 135       7.813 -10.070  16.793  1.00  0.00           H  
ATOM   2218 2HD2 ASN B 135       8.594  -8.847  17.769  1.00  0.00           H  
ATOM   2219  N   GLY B 136       8.484  -3.844  15.492  1.00  0.00           N  
ATOM   2220  CA  GLY B 136       8.865  -2.500  15.920  1.00  0.00           C  
ATOM   2221  C   GLY B 136       8.011  -1.340  15.384  1.00  0.00           C  
ATOM   2222  O   GLY B 136       6.876  -1.525  14.938  1.00  0.00           O  
ATOM   2223  H   GLY B 136       7.507  -4.083  15.297  1.00  0.00           H  
ATOM   2224 1HA  GLY B 136       8.857  -2.470  17.008  1.00  0.00           H  
ATOM   2225 2HA  GLY B 136       9.897  -2.325  15.620  1.00  0.00           H  
ATOM   2226  N   ASN B 137       8.574  -0.124  15.525  1.00  0.00           N  
ATOM   2227  CA  ASN B 137       7.969   1.159  15.159  1.00  0.00           C  
ATOM   2228  C   ASN B 137       8.322   1.572  13.739  1.00  0.00           C  
ATOM   2229  O   ASN B 137       9.480   1.882  13.431  1.00  0.00           O  
ATOM   2230  CB  ASN B 137       8.420   2.201  16.183  1.00  0.00           C  
ATOM   2231  CG  ASN B 137       7.795   3.619  16.083  1.00  0.00           C  
ATOM   2232  OD1 ASN B 137       7.256   3.953  15.023  1.00  0.00           O  
ATOM   2233  ND2 ASN B 137       7.877   4.445  17.163  1.00  0.00           N  
ATOM   2234  H   ASN B 137       9.513  -0.084  15.902  1.00  0.00           H  
ATOM   2235  HA  ASN B 137       6.887   1.066  15.183  1.00  0.00           H  
ATOM   2236 1HB  ASN B 137       8.235   1.805  17.179  1.00  0.00           H  
ATOM   2237 2HB  ASN B 137       9.491   2.305  16.092  1.00  0.00           H  
ATOM   2238 1HD2 ASN B 137       7.487   5.371  17.118  1.00  0.00           H  
ATOM   2239 2HD2 ASN B 137       8.322   4.144  18.008  1.00  0.00           H  
ATOM   2240  N   TYR B 138       7.358   1.501  12.838  1.00  0.00           N  
ATOM   2241  CA  TYR B 138       7.630   1.815  11.436  1.00  0.00           C  
ATOM   2242  C   TYR B 138       7.164   3.199  11.103  1.00  0.00           C  
ATOM   2243  O   TYR B 138       6.005   3.551  11.372  1.00  0.00           O  
ATOM   2244  CB  TYR B 138       6.988   0.791  10.480  1.00  0.00           C  
ATOM   2245  CG  TYR B 138       7.724  -0.569  10.401  1.00  0.00           C  
ATOM   2246  CD1 TYR B 138       7.513  -1.575  11.352  1.00  0.00           C  
ATOM   2247  CD2 TYR B 138       8.607  -0.783   9.374  1.00  0.00           C  
ATOM   2248  CE1 TYR B 138       8.214  -2.742  11.277  1.00  0.00           C  
ATOM   2249  CE2 TYR B 138       9.306  -1.953   9.280  1.00  0.00           C  
ATOM   2250  CZ  TYR B 138       9.135  -2.934  10.225  1.00  0.00           C  
ATOM   2251  OH  TYR B 138       9.891  -4.122  10.141  1.00  0.00           O  
ATOM   2252  H   TYR B 138       6.414   1.244  13.120  1.00  0.00           H  
ATOM   2253  HA  TYR B 138       8.711   1.802  11.285  1.00  0.00           H  
ATOM   2254 1HB  TYR B 138       5.958   0.610  10.795  1.00  0.00           H  
ATOM   2255 2HB  TYR B 138       6.953   1.214   9.479  1.00  0.00           H  
ATOM   2256  HD1 TYR B 138       6.809  -1.423  12.174  1.00  0.00           H  
ATOM   2257  HD2 TYR B 138       8.757   0.005   8.636  1.00  0.00           H  
ATOM   2258  HE1 TYR B 138       8.064  -3.509  12.038  1.00  0.00           H  
ATOM   2259  HE2 TYR B 138      10.013  -2.099   8.461  1.00  0.00           H  
ATOM   2260  HH  TYR B 138       9.797  -4.629  10.984  1.00  0.00           H  
ATOM   2261  N   THR B 139       8.037   3.982  10.478  1.00  0.00           N  
ATOM   2262  CA  THR B 139       7.665   5.355  10.137  1.00  0.00           C  
ATOM   2263  C   THR B 139       7.746   5.674   8.671  1.00  0.00           C  
ATOM   2264  O   THR B 139       8.752   5.401   8.015  1.00  0.00           O  
ATOM   2265  CB  THR B 139       8.545   6.360  10.902  1.00  0.00           C  
ATOM   2266  OG1 THR B 139       8.371   6.175  12.313  1.00  0.00           O  
ATOM   2267  CG2 THR B 139       8.170   7.787  10.532  1.00  0.00           C  
ATOM   2268  H   THR B 139       8.977   3.630  10.306  1.00  0.00           H  
ATOM   2269  HA  THR B 139       6.638   5.534  10.444  1.00  0.00           H  
ATOM   2270  HB  THR B 139       9.593   6.190  10.654  1.00  0.00           H  
ATOM   2271  HG1 THR B 139       8.899   5.428  12.605  1.00  0.00           H  
ATOM   2272 1HG2 THR B 139       8.803   8.484  11.082  1.00  0.00           H  
ATOM   2273 2HG2 THR B 139       8.313   7.935   9.462  1.00  0.00           H  
ATOM   2274 3HG2 THR B 139       7.127   7.967  10.787  1.00  0.00           H  
ATOM   2275  N   LEU B 140       6.698   6.312   8.178  1.00  0.00           N  
ATOM   2276  CA  LEU B 140       6.684   6.781   6.821  1.00  0.00           C  
ATOM   2277  C   LEU B 140       6.792   8.298   6.786  1.00  0.00           C  
ATOM   2278  O   LEU B 140       6.005   9.019   7.419  1.00  0.00           O  
ATOM   2279  CB  LEU B 140       5.434   6.294   6.081  1.00  0.00           C  
ATOM   2280  CG  LEU B 140       5.241   6.814   4.626  1.00  0.00           C  
ATOM   2281  CD1 LEU B 140       6.369   6.380   3.773  1.00  0.00           C  
ATOM   2282  CD2 LEU B 140       3.956   6.208   4.033  1.00  0.00           C  
ATOM   2283  H   LEU B 140       5.904   6.504   8.791  1.00  0.00           H  
ATOM   2284  HA  LEU B 140       7.566   6.374   6.307  1.00  0.00           H  
ATOM   2285 1HB  LEU B 140       5.464   5.222   6.050  1.00  0.00           H  
ATOM   2286 2HB  LEU B 140       4.561   6.602   6.661  1.00  0.00           H  
ATOM   2287  HG  LEU B 140       5.194   7.902   4.621  1.00  0.00           H  
ATOM   2288 1HD1 LEU B 140       6.200   6.732   2.810  1.00  0.00           H  
ATOM   2289 2HD1 LEU B 140       7.310   6.776   4.124  1.00  0.00           H  
ATOM   2290 3HD1 LEU B 140       6.423   5.335   3.756  1.00  0.00           H  
ATOM   2291 1HD2 LEU B 140       3.821   6.559   3.008  1.00  0.00           H  
ATOM   2292 2HD2 LEU B 140       4.038   5.125   4.029  1.00  0.00           H  
ATOM   2293 3HD2 LEU B 140       3.098   6.488   4.622  1.00  0.00           H  
ATOM   2294  N   LEU B 141       7.820   8.743   6.070  1.00  0.00           N  
ATOM   2295  CA  LEU B 141       8.148  10.129   5.858  1.00  0.00           C  
ATOM   2296  C   LEU B 141       7.929  10.571   4.424  1.00  0.00           C  
ATOM   2297  O   LEU B 141       8.673  10.184   3.533  1.00  0.00           O  
ATOM   2298  CB  LEU B 141       9.612  10.334   6.178  1.00  0.00           C  
ATOM   2299  CG  LEU B 141       9.981   9.872   7.547  1.00  0.00           C  
ATOM   2300  CD1 LEU B 141      11.445   9.952   7.679  1.00  0.00           C  
ATOM   2301  CD2 LEU B 141       9.252  10.701   8.578  1.00  0.00           C  
ATOM   2302  H   LEU B 141       8.429   8.047   5.640  1.00  0.00           H  
ATOM   2303  HA  LEU B 141       7.530  10.735   6.510  1.00  0.00           H  
ATOM   2304 1HB  LEU B 141      10.187   9.793   5.460  1.00  0.00           H  
ATOM   2305 2HB  LEU B 141       9.853  11.389   6.084  1.00  0.00           H  
ATOM   2306  HG  LEU B 141       9.701   8.825   7.672  1.00  0.00           H  
ATOM   2307 1HD1 LEU B 141      11.731   9.606   8.655  1.00  0.00           H  
ATOM   2308 2HD1 LEU B 141      11.899   9.325   6.923  1.00  0.00           H  
ATOM   2309 3HD1 LEU B 141      11.763  10.984   7.543  1.00  0.00           H  
ATOM   2310 1HD2 LEU B 141       9.523  10.370   9.566  1.00  0.00           H  
ATOM   2311 2HD2 LEU B 141       9.522  11.746   8.469  1.00  0.00           H  
ATOM   2312 3HD2 LEU B 141       8.175  10.594   8.438  1.00  0.00           H  
ATOM   2313  N   ALA B 142       6.896  11.359   4.205  1.00  0.00           N  
ATOM   2314  CA  ALA B 142       6.576  11.840   2.864  1.00  0.00           C  
ATOM   2315  C   ALA B 142       7.104  13.273   2.755  1.00  0.00           C  
ATOM   2316  O   ALA B 142       6.863  14.085   3.656  1.00  0.00           O  
ATOM   2317  CB  ALA B 142       5.065  11.752   2.623  1.00  0.00           C  
ATOM   2318  H   ALA B 142       6.348  11.674   5.007  1.00  0.00           H  
ATOM   2319  HA  ALA B 142       7.109  11.239   2.137  1.00  0.00           H  
ATOM   2320 1HB  ALA B 142       4.825  12.108   1.637  1.00  0.00           H  
ATOM   2321 2HB  ALA B 142       4.744  10.715   2.718  1.00  0.00           H  
ATOM   2322 3HB  ALA B 142       4.548  12.351   3.353  1.00  0.00           H  
ATOM   2323  N   ALA B 143       7.816  13.622   1.680  1.00  0.00           N  
ATOM   2324  CA  ALA B 143       8.345  14.984   1.629  1.00  0.00           C  
ATOM   2325  C   ALA B 143       8.377  15.641   0.249  1.00  0.00           C  
ATOM   2326  O   ALA B 143       8.707  15.030  -0.766  1.00  0.00           O  
ATOM   2327  CB  ALA B 143       9.747  14.964   2.199  1.00  0.00           C  
ATOM   2328  H   ALA B 143       8.041  12.921   0.973  1.00  0.00           H  
ATOM   2329  HA  ALA B 143       7.717  15.605   2.255  1.00  0.00           H  
ATOM   2330 1HB  ALA B 143      10.137  15.981   2.224  1.00  0.00           H  
ATOM   2331 2HB  ALA B 143       9.726  14.555   3.212  1.00  0.00           H  
ATOM   2332 3HB  ALA B 143      10.384  14.346   1.573  1.00  0.00           H  
ATOM   2333  N   ASN B 144       8.077  16.938   0.228  1.00  0.00           N  
ATOM   2334  CA  ASN B 144       8.094  17.709  -1.022  1.00  0.00           C  
ATOM   2335  C   ASN B 144       8.643  19.104  -0.636  1.00  0.00           C  
ATOM   2336  O   ASN B 144       9.071  19.250   0.507  1.00  0.00           O  
ATOM   2337  CB  ASN B 144       6.713  17.734  -1.667  1.00  0.00           C  
ATOM   2338  CG  ASN B 144       5.715  18.500  -0.963  1.00  0.00           C  
ATOM   2339  OD1 ASN B 144       5.986  19.229   0.022  1.00  0.00           O  
ATOM   2340  ND2 ASN B 144       4.519  18.378  -1.516  1.00  0.00           N  
ATOM   2341  H   ASN B 144       7.875  17.392   1.122  1.00  0.00           H  
ATOM   2342  HA  ASN B 144       8.795  17.249  -1.724  1.00  0.00           H  
ATOM   2343 1HB  ASN B 144       6.699  17.927  -2.728  1.00  0.00           H  
ATOM   2344 2HB  ASN B 144       6.355  16.715  -1.606  1.00  0.00           H  
ATOM   2345 1HD2 ASN B 144       3.704  18.861  -1.162  1.00  0.00           H  
ATOM   2346 2HD2 ASN B 144       4.438  17.753  -2.320  1.00  0.00           H  
ATOM   2347  N   PRO B 145       8.624  20.157  -1.502  1.00  0.00           N  
ATOM   2348  CA  PRO B 145       9.185  21.478  -1.241  1.00  0.00           C  
ATOM   2349  C   PRO B 145       8.680  22.208   0.004  1.00  0.00           C  
ATOM   2350  O   PRO B 145       9.379  23.093   0.513  1.00  0.00           O  
ATOM   2351  CB  PRO B 145       8.770  22.286  -2.478  1.00  0.00           C  
ATOM   2352  CG  PRO B 145       8.698  21.301  -3.588  1.00  0.00           C  
ATOM   2353  CD  PRO B 145       8.167  20.044  -2.936  1.00  0.00           C  
ATOM   2354  HA  PRO B 145      10.278  21.388  -1.197  1.00  0.00           H  
ATOM   2355 1HB  PRO B 145       7.799  22.777  -2.291  1.00  0.00           H  
ATOM   2356 2HB  PRO B 145       9.502  23.084  -2.670  1.00  0.00           H  
ATOM   2357 1HG  PRO B 145       8.045  21.679  -4.388  1.00  0.00           H  
ATOM   2358 2HG  PRO B 145       9.698  21.169  -4.036  1.00  0.00           H  
ATOM   2359 1HD  PRO B 145       7.084  20.096  -2.980  1.00  0.00           H  
ATOM   2360 2HD  PRO B 145       8.597  19.174  -3.456  1.00  0.00           H  
ATOM   2361  N   PHE B 146       7.484  21.857   0.506  1.00  0.00           N  
ATOM   2362  CA  PHE B 146       6.918  22.558   1.649  1.00  0.00           C  
ATOM   2363  C   PHE B 146       7.445  22.041   2.981  1.00  0.00           C  
ATOM   2364  O   PHE B 146       7.405  22.710   4.005  1.00  0.00           O  
ATOM   2365  CB  PHE B 146       5.404  22.360   1.670  1.00  0.00           C  
ATOM   2366  CG  PHE B 146       4.612  22.981   0.567  1.00  0.00           C  
ATOM   2367  CD1 PHE B 146       4.418  22.287  -0.592  1.00  0.00           C  
ATOM   2368  CD2 PHE B 146       4.017  24.172   0.682  1.00  0.00           C  
ATOM   2369  CE1 PHE B 146       3.654  22.783  -1.609  1.00  0.00           C  
ATOM   2370  CE2 PHE B 146       3.236  24.669  -0.332  1.00  0.00           C  
ATOM   2371  CZ  PHE B 146       3.058  23.963  -1.472  1.00  0.00           C  
ATOM   2372  H   PHE B 146       6.963  21.072   0.114  1.00  0.00           H  
ATOM   2373  HA  PHE B 146       7.157  23.619   1.561  1.00  0.00           H  
ATOM   2374 1HB  PHE B 146       5.186  21.298   1.674  1.00  0.00           H  
ATOM   2375 2HB  PHE B 146       5.014  22.751   2.608  1.00  0.00           H  
ATOM   2376  HD1 PHE B 146       4.878  21.321  -0.698  1.00  0.00           H  
ATOM   2377  HD2 PHE B 146       4.148  24.740   1.583  1.00  0.00           H  
ATOM   2378  HE1 PHE B 146       3.516  22.197  -2.523  1.00  0.00           H  
ATOM   2379  HE2 PHE B 146       2.750  25.630  -0.232  1.00  0.00           H  
ATOM   2380  HZ  PHE B 146       2.439  24.362  -2.267  1.00  0.00           H  
ATOM   2381  N   GLY B 147       7.884  20.821   3.014  1.00  0.00           N  
ATOM   2382  CA  GLY B 147       8.144  20.266   4.322  1.00  0.00           C  
ATOM   2383  C   GLY B 147       8.185  18.742   4.329  1.00  0.00           C  
ATOM   2384  O   GLY B 147       8.652  18.133   3.371  1.00  0.00           O  
ATOM   2385  H   GLY B 147       8.035  20.280   2.161  1.00  0.00           H  
ATOM   2386 1HA  GLY B 147       9.081  20.665   4.708  1.00  0.00           H  
ATOM   2387 2HA  GLY B 147       7.354  20.599   4.983  1.00  0.00           H  
ATOM   2388  N   GLN B 148       7.706  18.190   5.451  1.00  0.00           N  
ATOM   2389  CA  GLN B 148       7.675  16.771   5.777  1.00  0.00           C  
ATOM   2390  C   GLN B 148       6.356  16.333   6.423  1.00  0.00           C  
ATOM   2391  O   GLN B 148       5.892  16.914   7.399  1.00  0.00           O  
ATOM   2392  CB  GLN B 148       8.843  16.427   6.705  1.00  0.00           C  
ATOM   2393  CG  GLN B 148       8.946  14.952   7.055  1.00  0.00           C  
ATOM   2394  CD  GLN B 148      10.156  14.645   7.916  1.00  0.00           C  
ATOM   2395  OE1 GLN B 148      10.236  15.066   9.073  1.00  0.00           O  
ATOM   2396  NE2 GLN B 148      11.108  13.907   7.356  1.00  0.00           N  
ATOM   2397  H   GLN B 148       7.343  18.845   6.145  1.00  0.00           H  
ATOM   2398  HA  GLN B 148       7.826  16.192   4.872  1.00  0.00           H  
ATOM   2399 1HB  GLN B 148       9.780  16.728   6.238  1.00  0.00           H  
ATOM   2400 2HB  GLN B 148       8.746  16.987   7.635  1.00  0.00           H  
ATOM   2401 1HG  GLN B 148       8.052  14.656   7.604  1.00  0.00           H  
ATOM   2402 2HG  GLN B 148       9.026  14.375   6.134  1.00  0.00           H  
ATOM   2403 1HE2 GLN B 148      11.931  13.671   7.875  1.00  0.00           H  
ATOM   2404 2HE2 GLN B 148      11.003  13.585   6.414  1.00  0.00           H  
ATOM   2405  N   ALA B 149       5.791  15.247   5.940  1.00  0.00           N  
ATOM   2406  CA  ALA B 149       4.636  14.682   6.617  1.00  0.00           C  
ATOM   2407  C   ALA B 149       5.094  13.375   7.257  1.00  0.00           C  
ATOM   2408  O   ALA B 149       5.968  12.685   6.726  1.00  0.00           O  
ATOM   2409  CB  ALA B 149       3.455  14.504   5.665  1.00  0.00           C  
ATOM   2410  H   ALA B 149       6.175  14.792   5.122  1.00  0.00           H  
ATOM   2411  HA  ALA B 149       4.327  15.354   7.419  1.00  0.00           H  
ATOM   2412 1HB  ALA B 149       2.611  14.116   6.202  1.00  0.00           H  
ATOM   2413 2HB  ALA B 149       3.196  15.464   5.252  1.00  0.00           H  
ATOM   2414 3HB  ALA B 149       3.715  13.830   4.861  1.00  0.00           H  
ATOM   2415  N   SER B 150       4.497  13.011   8.379  1.00  0.00           N  
ATOM   2416  CA  SER B 150       4.897  11.791   9.025  1.00  0.00           C  
ATOM   2417  C   SER B 150       3.791  11.033   9.689  1.00  0.00           C  
ATOM   2418  O   SER B 150       2.962  11.591  10.398  1.00  0.00           O  
ATOM   2419  CB  SER B 150       5.964  12.102  10.057  1.00  0.00           C  
ATOM   2420  OG  SER B 150       6.354  10.943  10.740  1.00  0.00           O  
ATOM   2421  H   SER B 150       3.824  13.623   8.822  1.00  0.00           H  
ATOM   2422  HA  SER B 150       5.352  11.148   8.292  1.00  0.00           H  
ATOM   2423 1HB  SER B 150       6.828  12.546   9.564  1.00  0.00           H  
ATOM   2424 2HB  SER B 150       5.581  12.834  10.766  1.00  0.00           H  
ATOM   2425  HG  SER B 150       7.213  11.138  11.123  1.00  0.00           H  
ATOM   2426  N   ALA B 151       3.853   9.705   9.508  1.00  0.00           N  
ATOM   2427  CA  ALA B 151       2.942   8.779  10.181  1.00  0.00           C  
ATOM   2428  C   ALA B 151       3.744   7.598  10.698  1.00  0.00           C  
ATOM   2429  O   ALA B 151       4.700   7.153  10.035  1.00  0.00           O  
ATOM   2430  CB  ALA B 151       1.832   8.335   9.244  1.00  0.00           C  
ATOM   2431  H   ALA B 151       4.555   9.329   8.861  1.00  0.00           H  
ATOM   2432  HA  ALA B 151       2.501   9.285  11.060  1.00  0.00           H  
ATOM   2433 1HB  ALA B 151       1.161   7.648   9.762  1.00  0.00           H  
ATOM   2434 2HB  ALA B 151       1.272   9.205   8.924  1.00  0.00           H  
ATOM   2435 3HB  ALA B 151       2.269   7.850   8.385  1.00  0.00           H  
ATOM   2436  N   SER B 152       3.367   7.090  11.875  1.00  0.00           N  
ATOM   2437  CA  SER B 152       4.077   5.951  12.460  1.00  0.00           C  
ATOM   2438  C   SER B 152       3.149   4.915  13.010  1.00  0.00           C  
ATOM   2439  O   SER B 152       2.096   5.238  13.517  1.00  0.00           O  
ATOM   2440  CB  SER B 152       5.002   6.421  13.566  1.00  0.00           C  
ATOM   2441  OG  SER B 152       4.274   6.977  14.627  1.00  0.00           O  
ATOM   2442  H   SER B 152       2.582   7.508  12.361  1.00  0.00           H  
ATOM   2443  HA  SER B 152       4.677   5.486  11.691  1.00  0.00           H  
ATOM   2444 1HB  SER B 152       5.593   5.580  13.928  1.00  0.00           H  
ATOM   2445 2HB  SER B 152       5.695   7.162  13.170  1.00  0.00           H  
ATOM   2446  HG  SER B 152       4.924   7.248  15.280  1.00  0.00           H  
ATOM   2447  N   ILE B 153       3.605   3.687  12.954  1.00  0.00           N  
ATOM   2448  CA  ILE B 153       2.770   2.611  13.417  1.00  0.00           C  
ATOM   2449  C   ILE B 153       3.560   1.398  13.982  1.00  0.00           C  
ATOM   2450  O   ILE B 153       4.688   1.116  13.568  1.00  0.00           O  
ATOM   2451  CB  ILE B 153       1.894   2.204  12.226  1.00  0.00           C  
ATOM   2452  CG1 ILE B 153       0.741   1.373  12.662  1.00  0.00           C  
ATOM   2453  CG2 ILE B 153       2.792   1.409  11.205  1.00  0.00           C  
ATOM   2454  CD1 ILE B 153      -0.324   1.314  11.629  1.00  0.00           C  
ATOM   2455  H   ILE B 153       4.504   3.489  12.500  1.00  0.00           H  
ATOM   2456  HA  ILE B 153       2.140   3.008  14.224  1.00  0.00           H  
ATOM   2457  HB  ILE B 153       1.501   3.094  11.747  1.00  0.00           H  
ATOM   2458 1HG1 ILE B 153       1.064   0.354  12.887  1.00  0.00           H  
ATOM   2459 2HG1 ILE B 153       0.315   1.817  13.559  1.00  0.00           H  
ATOM   2460 1HG2 ILE B 153       2.222   1.134  10.333  1.00  0.00           H  
ATOM   2461 2HG2 ILE B 153       3.627   2.034  10.903  1.00  0.00           H  
ATOM   2462 3HG2 ILE B 153       3.183   0.500  11.661  1.00  0.00           H  
ATOM   2463 1HD1 ILE B 153      -1.135   0.744  12.017  1.00  0.00           H  
ATOM   2464 2HD1 ILE B 153      -0.680   2.325  11.399  1.00  0.00           H  
ATOM   2465 3HD1 ILE B 153       0.053   0.858  10.733  1.00  0.00           H  
ATOM   2466  N   MET B 154       2.970   0.718  14.931  1.00  0.00           N  
ATOM   2467  CA  MET B 154       3.633  -0.490  15.394  1.00  0.00           C  
ATOM   2468  C   MET B 154       3.269  -1.650  14.554  1.00  0.00           C  
ATOM   2469  O   MET B 154       2.128  -1.773  14.073  1.00  0.00           O  
ATOM   2470  CB  MET B 154       3.337  -0.803  16.848  1.00  0.00           C  
ATOM   2471  CG  MET B 154       3.638   0.248  17.708  1.00  0.00           C  
ATOM   2472  SD  MET B 154       5.382   0.692  17.615  1.00  0.00           S  
ATOM   2473  CE  MET B 154       6.217  -0.593  18.356  1.00  0.00           C  
ATOM   2474  H   MET B 154       2.062   0.980  15.302  1.00  0.00           H  
ATOM   2475  HA  MET B 154       4.694  -0.337  15.308  1.00  0.00           H  
ATOM   2476 1HB  MET B 154       2.293  -1.027  16.983  1.00  0.00           H  
ATOM   2477 2HB  MET B 154       3.928  -1.668  17.169  1.00  0.00           H  
ATOM   2478 1HG  MET B 154       3.038   1.098  17.435  1.00  0.00           H  
ATOM   2479 2HG  MET B 154       3.397  -0.043  18.725  1.00  0.00           H  
ATOM   2480 1HE  MET B 154       7.280  -0.373  18.342  1.00  0.00           H  
ATOM   2481 2HE  MET B 154       5.869  -0.710  19.383  1.00  0.00           H  
ATOM   2482 3HE  MET B 154       6.016  -1.500  17.794  1.00  0.00           H  
ATOM   2483  N   ALA B 155       4.203  -2.577  14.423  1.00  0.00           N  
ATOM   2484  CA  ALA B 155       3.941  -3.818  13.747  1.00  0.00           C  
ATOM   2485  C   ALA B 155       4.605  -4.922  14.519  1.00  0.00           C  
ATOM   2486  O   ALA B 155       5.636  -4.726  15.184  1.00  0.00           O  
ATOM   2487  CB  ALA B 155       4.456  -3.796  12.317  1.00  0.00           C  
ATOM   2488  H   ALA B 155       5.133  -2.366  14.784  1.00  0.00           H  
ATOM   2489  HA  ALA B 155       2.866  -4.001  13.750  1.00  0.00           H  
ATOM   2490 1HB  ALA B 155       4.236  -4.756  11.843  1.00  0.00           H  
ATOM   2491 2HB  ALA B 155       3.965  -2.999  11.758  1.00  0.00           H  
ATOM   2492 3HB  ALA B 155       5.530  -3.632  12.312  1.00  0.00           H  
ATOM   2493  N   ALA B 156       4.025  -6.109  14.390  1.00  0.00           N  
ATOM   2494  CA  ALA B 156       4.620  -7.323  14.900  1.00  0.00           C  
ATOM   2495  C   ALA B 156       4.227  -8.415  13.943  1.00  0.00           C  
ATOM   2496  O   ALA B 156       3.073  -8.491  13.520  1.00  0.00           O  
ATOM   2497  CB  ALA B 156       4.170  -7.652  16.304  1.00  0.00           C  
ATOM   2498  H   ALA B 156       3.163  -6.169  13.875  1.00  0.00           H  
ATOM   2499  HA  ALA B 156       5.691  -7.215  14.876  1.00  0.00           H  
ATOM   2500 1HB  ALA B 156       4.646  -8.581  16.621  1.00  0.00           H  
ATOM   2501 2HB  ALA B 156       4.470  -6.848  16.978  1.00  0.00           H  
ATOM   2502 3HB  ALA B 156       3.092  -7.765  16.327  1.00  0.00           H  
ATOM   2503  N   PHE B 157       5.170  -9.265  13.611  1.00  0.00           N  
ATOM   2504  CA  PHE B 157       4.902 -10.286  12.632  1.00  0.00           C  
ATOM   2505  C   PHE B 157       4.909 -11.678  13.236  1.00  0.00           C  
ATOM   2506  O   PHE B 157       4.201 -12.585  12.786  1.00  0.00           O  
ATOM   2507  CB  PHE B 157       5.970 -10.147  11.555  1.00  0.00           C  
ATOM   2508  CG  PHE B 157       5.978  -8.727  10.996  1.00  0.00           C  
ATOM   2509  CD1 PHE B 157       6.993  -7.832  11.309  1.00  0.00           C  
ATOM   2510  CD2 PHE B 157       4.956  -8.283  10.214  1.00  0.00           C  
ATOM   2511  CE1 PHE B 157       6.952  -6.537  10.818  1.00  0.00           C  
ATOM   2512  CE2 PHE B 157       4.909  -7.000   9.723  1.00  0.00           C  
ATOM   2513  CZ  PHE B 157       5.914  -6.126  10.026  1.00  0.00           C  
ATOM   2514  H   PHE B 157       6.100  -9.153  14.009  1.00  0.00           H  
ATOM   2515  HA  PHE B 157       3.923 -10.105  12.183  1.00  0.00           H  
ATOM   2516 1HB  PHE B 157       6.960 -10.376  11.958  1.00  0.00           H  
ATOM   2517 2HB  PHE B 157       5.763 -10.843  10.748  1.00  0.00           H  
ATOM   2518  HD1 PHE B 157       7.820  -8.152  11.949  1.00  0.00           H  
ATOM   2519  HD2 PHE B 157       4.177  -8.968  10.000  1.00  0.00           H  
ATOM   2520  HE1 PHE B 157       7.738  -5.840  11.057  1.00  0.00           H  
ATOM   2521  HE2 PHE B 157       4.073  -6.685   9.102  1.00  0.00           H  
ATOM   2522  HZ  PHE B 157       5.893  -5.105   9.645  1.00  0.00           H  
ATOM   2523  N   MET B 158       5.724 -11.843  14.260  1.00  0.00           N  
ATOM   2524  CA  MET B 158       5.939 -13.138  14.861  1.00  0.00           C  
ATOM   2525  C   MET B 158       6.452 -12.931  16.271  1.00  0.00           C  
ATOM   2526  O   MET B 158       7.295 -12.064  16.485  1.00  0.00           O  
ATOM   2527  CB  MET B 158       6.935 -13.857  13.983  1.00  0.00           C  
ATOM   2528  CG  MET B 158       7.293 -15.238  14.294  1.00  0.00           C  
ATOM   2529  SD  MET B 158       8.584 -15.769  13.153  1.00  0.00           S  
ATOM   2530  CE  MET B 158       7.573 -16.047  11.684  1.00  0.00           C  
ATOM   2531  H   MET B 158       6.237 -11.050  14.605  1.00  0.00           H  
ATOM   2532  HA  MET B 158       4.995 -13.684  14.910  1.00  0.00           H  
ATOM   2533 1HB  MET B 158       6.561 -13.861  12.964  1.00  0.00           H  
ATOM   2534 2HB  MET B 158       7.845 -13.294  13.974  1.00  0.00           H  
ATOM   2535 1HG  MET B 158       7.667 -15.305  15.317  1.00  0.00           H  
ATOM   2536 2HG  MET B 158       6.427 -15.897  14.184  1.00  0.00           H  
ATOM   2537 1HE  MET B 158       8.190 -16.385  10.857  1.00  0.00           H  
ATOM   2538 2HE  MET B 158       6.824 -16.786  11.907  1.00  0.00           H  
ATOM   2539 3HE  MET B 158       7.080 -15.122  11.392  1.00  0.00           H  
ATOM   2540  N   ASP B 159       5.945 -13.683  17.239  1.00  0.00           N  
ATOM   2541  CA  ASP B 159       6.450 -13.542  18.597  1.00  0.00           C  
ATOM   2542  C   ASP B 159       7.915 -13.957  18.638  1.00  0.00           C  
ATOM   2543  O   ASP B 159       8.322 -14.864  17.913  1.00  0.00           O  
ATOM   2544  CB  ASP B 159       5.633 -14.389  19.576  1.00  0.00           C  
ATOM   2545  CG  ASP B 159       4.233 -13.838  19.811  1.00  0.00           C  
ATOM   2546  OD1 ASP B 159       3.997 -12.704  19.467  1.00  0.00           O  
ATOM   2547  OD2 ASP B 159       3.414 -14.556  20.332  1.00  0.00           O  
ATOM   2548  H   ASP B 159       5.230 -14.365  17.025  1.00  0.00           H  
ATOM   2549  HA  ASP B 159       6.376 -12.501  18.898  1.00  0.00           H  
ATOM   2550 1HB  ASP B 159       5.549 -15.406  19.194  1.00  0.00           H  
ATOM   2551 2HB  ASP B 159       6.153 -14.441  20.534  1.00  0.00           H  
ATOM   2552  N   ASN B 160       8.711 -13.306  19.472  1.00  0.00           N  
ATOM   2553  CA  ASN B 160      10.113 -13.678  19.609  1.00  0.00           C  
ATOM   2554  C   ASN B 160      10.287 -15.021  20.361  1.00  0.00           C  
ATOM   2555  O   ASN B 160       9.460 -15.326  21.217  1.00  0.00           O  
ATOM   2556  CB  ASN B 160      10.895 -12.551  20.260  1.00  0.00           C  
ATOM   2557  CG  ASN B 160      10.351 -12.143  21.638  1.00  0.00           C  
ATOM   2558  OD1 ASN B 160       9.208 -11.654  21.754  1.00  0.00           O  
ATOM   2559  ND2 ASN B 160      11.146 -12.329  22.665  1.00  0.00           N  
ATOM   2560  H   ASN B 160       8.328 -12.552  20.024  1.00  0.00           H  
ATOM   2561  HA  ASN B 160      10.491 -13.789  18.606  1.00  0.00           H  
ATOM   2562 1HB  ASN B 160      11.940 -12.844  20.373  1.00  0.00           H  
ATOM   2563 2HB  ASN B 160      10.873 -11.683  19.604  1.00  0.00           H  
ATOM   2564 1HD2 ASN B 160      10.841 -12.079  23.588  1.00  0.00           H  
ATOM   2565 2HD2 ASN B 160      12.051 -12.732  22.529  1.00  0.00           H  
ATOM   2566  N   PRO B 161      11.329 -15.832  20.021  1.00  0.00           N  
ATOM   2567  CA  PRO B 161      11.777 -17.071  20.685  1.00  0.00           C  
ATOM   2568  C   PRO B 161      11.882 -16.976  22.216  1.00  0.00           C  
ATOM   2569  O   PRO B 161      12.542 -16.061  22.738  1.00  0.00           O  
ATOM   2570  OXT PRO B 161      11.639 -17.999  22.872  1.00  0.00           O  
ATOM   2571  CB  PRO B 161      13.156 -17.294  20.055  1.00  0.00           C  
ATOM   2572  CG  PRO B 161      13.033 -16.706  18.691  1.00  0.00           C  
ATOM   2573  CD  PRO B 161      12.214 -15.459  18.892  1.00  0.00           C  
ATOM   2574  HA  PRO B 161      11.098 -17.889  20.401  1.00  0.00           H  
ATOM   2575 1HB  PRO B 161      13.931 -16.804  20.663  1.00  0.00           H  
ATOM   2576 2HB  PRO B 161      13.392 -18.368  20.037  1.00  0.00           H  
ATOM   2577 1HG  PRO B 161      14.031 -16.495  18.277  1.00  0.00           H  
ATOM   2578 2HG  PRO B 161      12.552 -17.423  18.010  1.00  0.00           H  
ATOM   2579 1HD  PRO B 161      12.877 -14.624  19.164  1.00  0.00           H  
ATOM   2580 2HD  PRO B 161      11.660 -15.231  17.970  1.00  0.00           H  
TER                                                                             
REMARK PDBinfo-LABEL:    1 BOINC longxing_CationpiFixed_HHH_eva_0229_000000001_0001_0001__native

cavity 12.742
contact_molecular_surface 482.295
ddg -56.392
ddg_hydrophobic -26.185
ddg_norepack -59.235
helix_sc 0.811
interface_buried_sasa 1625.24
interface_sc 0.719
interface_sc_int_area 1038.21
interface_sc_median_dist 0.479
loop_sc 0.764
packstat 0.602
score -454.417
score_per_res -3.659
silent_score -454.417
ss_sc 0.802
time 431
