# Supplementary material for: Design of protein-binding proteins from the target structure alone
Source: Nature. 2022 Mar 24;605(7910):551–60. doi: 10.1038/s41586-022-04654-9 (PMC9117152; doi:10.1038/s41586-022-04654-9)
Supplement: Supplementary file 3 — Supplementary Code Design scripts and main pdb files. This compressed file is the main supplement and contains the following files: => cao_2021_protocol/ => design_models_final_combo_optimized/ => design_models_sequence/ => design_models_ssm_natives/ => ngs_analysis_scripts/ [file 41586_2022_4654_MOESM3_ESM.gz › supplemental_files/design_models_final_combo_optimized/EGFRn_mb.pdb]

SSBOND     CYS B   64    CYS B   91                                       2.05  
ATOM      1  N   ASP A   1       7.746  11.304   2.886  1.00  0.00           N  
ATOM      2  CA  ASP A   1       7.672  10.178   1.968  1.00  0.00           C  
ATOM      3  C   ASP A   1       8.903   9.284   2.055  1.00  0.00           C  
ATOM      4  O   ASP A   1       9.315   8.623   1.093  1.00  0.00           O  
ATOM      5  CB  ASP A   1       7.410  10.693   0.559  1.00  0.00           C  
ATOM      6  CG  ASP A   1       8.441  11.680   0.104  1.00  0.00           C  
ATOM      7  OD1 ASP A   1       9.190  12.091   0.968  1.00  0.00           O  
ATOM      8  OD2 ASP A   1       8.458  12.055  -1.060  1.00  0.00           O  
ATOM      9 1H   ASP A   1       6.865  11.798   2.906  1.00  0.00           H  
ATOM     10 2H   ASP A   1       7.972  10.962   3.821  1.00  0.00           H  
ATOM     11 3H   ASP A   1       8.481  11.928   2.557  1.00  0.00           H  
ATOM     12  HA  ASP A   1       6.810   9.572   2.248  1.00  0.00           H  
ATOM     13 1HB  ASP A   1       7.404   9.853  -0.131  1.00  0.00           H  
ATOM     14 2HB  ASP A   1       6.423  11.157   0.531  1.00  0.00           H  
ATOM     15  N   HIS A   2       9.486   9.233   3.245  1.00  0.00           N  
ATOM     16  CA  HIS A   2      10.657   8.403   3.441  1.00  0.00           C  
ATOM     17  C   HIS A   2      10.255   6.957   3.317  1.00  0.00           C  
ATOM     18  O   HIS A   2      10.974   6.158   2.726  1.00  0.00           O  
ATOM     19  CB  HIS A   2      11.316   8.634   4.800  1.00  0.00           C  
ATOM     20  CG  HIS A   2      12.597   7.901   4.959  1.00  0.00           C  
ATOM     21  ND1 HIS A   2      13.738   8.244   4.265  1.00  0.00           N  
ATOM     22  CD2 HIS A   2      12.925   6.841   5.722  1.00  0.00           C  
ATOM     23  CE1 HIS A   2      14.715   7.426   4.596  1.00  0.00           C  
ATOM     24  NE2 HIS A   2      14.257   6.560   5.481  1.00  0.00           N  
ATOM     25  H   HIS A   2       9.112   9.760   4.039  1.00  0.00           H  
ATOM     26  HA  HIS A   2      11.397   8.614   2.671  1.00  0.00           H  
ATOM     27 1HB  HIS A   2      11.499   9.699   4.947  1.00  0.00           H  
ATOM     28 2HB  HIS A   2      10.646   8.299   5.589  1.00  0.00           H  
ATOM     29  HD1 HIS A   2      13.831   8.990   3.603  1.00  0.00           H  
ATOM     30  HD2 HIS A   2      12.350   6.235   6.424  1.00  0.00           H  
ATOM     31  HE1 HIS A   2      15.704   7.537   4.150  1.00  0.00           H  
ATOM     32  N   TRP A   3       9.104   6.598   3.889  1.00  0.00           N  
ATOM     33  CA  TRP A   3       8.701   5.206   3.871  1.00  0.00           C  
ATOM     34  C   TRP A   3       8.537   4.698   2.440  1.00  0.00           C  
ATOM     35  O   TRP A   3       8.752   3.511   2.193  1.00  0.00           O  
ATOM     36  CB  TRP A   3       7.390   4.969   4.622  1.00  0.00           C  
ATOM     37  CG  TRP A   3       6.138   5.383   3.908  1.00  0.00           C  
ATOM     38  CD1 TRP A   3       5.466   6.572   3.974  1.00  0.00           C  
ATOM     39  CD2 TRP A   3       5.377   4.525   3.005  1.00  0.00           C  
ATOM     40  NE1 TRP A   3       4.344   6.527   3.175  1.00  0.00           N  
ATOM     41  CE2 TRP A   3       4.291   5.260   2.558  1.00  0.00           C  
ATOM     42  CE3 TRP A   3       5.548   3.199   2.550  1.00  0.00           C  
ATOM     43  CZ2 TRP A   3       3.364   4.716   1.658  1.00  0.00           C  
ATOM     44  CZ3 TRP A   3       4.641   2.665   1.669  1.00  0.00           C  
ATOM     45  CH2 TRP A   3       3.570   3.398   1.226  1.00  0.00           C  
ATOM     46  H   TRP A   3       8.531   7.298   4.342  1.00  0.00           H  
ATOM     47  HA  TRP A   3       9.481   4.624   4.360  1.00  0.00           H  
ATOM     48 1HB  TRP A   3       7.300   3.931   4.876  1.00  0.00           H  
ATOM     49 2HB  TRP A   3       7.435   5.524   5.551  1.00  0.00           H  
ATOM     50  HD1 TRP A   3       5.761   7.428   4.577  1.00  0.00           H  
ATOM     51  HE1 TRP A   3       3.662   7.328   3.085  1.00  0.00           H  
ATOM     52  HE3 TRP A   3       6.396   2.608   2.889  1.00  0.00           H  
ATOM     53  HZ2 TRP A   3       2.513   5.277   1.306  1.00  0.00           H  
ATOM     54  HZ3 TRP A   3       4.806   1.647   1.336  1.00  0.00           H  
ATOM     55  HH2 TRP A   3       2.864   2.948   0.527  1.00  0.00           H  
ATOM     56  N   GLU A   4       8.161   5.577   1.491  1.00  0.00           N  
ATOM     57  CA  GLU A   4       7.973   5.166   0.107  1.00  0.00           C  
ATOM     58  C   GLU A   4       9.327   4.786  -0.479  1.00  0.00           C  
ATOM     59  O   GLU A   4       9.446   3.778  -1.186  1.00  0.00           O  
ATOM     60  CB  GLU A   4       7.346   6.300  -0.711  1.00  0.00           C  
ATOM     61  CG  GLU A   4       5.896   6.657  -0.350  1.00  0.00           C  
ATOM     62  CD  GLU A   4       5.449   7.912  -1.045  1.00  0.00           C  
ATOM     63  OE1 GLU A   4       6.237   8.418  -1.808  1.00  0.00           O  
ATOM     64  OE2 GLU A   4       4.396   8.425  -0.761  1.00  0.00           O  
ATOM     65  H   GLU A   4       7.988   6.548   1.724  1.00  0.00           H  
ATOM     66  HA  GLU A   4       7.314   4.296   0.082  1.00  0.00           H  
ATOM     67 1HB  GLU A   4       7.951   7.199  -0.595  1.00  0.00           H  
ATOM     68 2HB  GLU A   4       7.367   6.033  -1.769  1.00  0.00           H  
ATOM     69 1HG  GLU A   4       5.236   5.831  -0.622  1.00  0.00           H  
ATOM     70 2HG  GLU A   4       5.837   6.808   0.719  1.00  0.00           H  
ATOM     71  N   GLU A   5      10.361   5.567  -0.130  1.00  0.00           N  
ATOM     72  CA  GLU A   5      11.721   5.287  -0.580  1.00  0.00           C  
ATOM     73  C   GLU A   5      12.275   4.025   0.092  1.00  0.00           C  
ATOM     74  O   GLU A   5      12.993   3.245  -0.541  1.00  0.00           O  
ATOM     75  CB  GLU A   5      12.620   6.498  -0.321  1.00  0.00           C  
ATOM     76  CG  GLU A   5      12.306   7.704  -1.224  1.00  0.00           C  
ATOM     77  CD  GLU A   5      12.604   7.416  -2.681  1.00  0.00           C  
ATOM     78  OE1 GLU A   5      13.713   7.026  -2.958  1.00  0.00           O  
ATOM     79  OE2 GLU A   5      11.735   7.555  -3.504  1.00  0.00           O  
ATOM     80  H   GLU A   5      10.162   6.419   0.410  1.00  0.00           H  
ATOM     81  HA  GLU A   5      11.694   5.113  -1.656  1.00  0.00           H  
ATOM     82 1HB  GLU A   5      12.514   6.814   0.718  1.00  0.00           H  
ATOM     83 2HB  GLU A   5      13.662   6.218  -0.473  1.00  0.00           H  
ATOM     84 1HG  GLU A   5      11.248   7.960  -1.117  1.00  0.00           H  
ATOM     85 2HG  GLU A   5      12.893   8.560  -0.894  1.00  0.00           H  
ATOM     86  N   VAL A   6      11.916   3.800   1.363  1.00  0.00           N  
ATOM     87  CA  VAL A   6      12.372   2.606   2.077  1.00  0.00           C  
ATOM     88  C   VAL A   6      11.747   1.386   1.455  1.00  0.00           C  
ATOM     89  O   VAL A   6      12.404   0.365   1.267  1.00  0.00           O  
ATOM     90  CB  VAL A   6      11.964   2.607   3.555  1.00  0.00           C  
ATOM     91  CG1 VAL A   6      12.317   1.242   4.200  1.00  0.00           C  
ATOM     92  CG2 VAL A   6      12.639   3.727   4.263  1.00  0.00           C  
ATOM     93  H   VAL A   6      11.360   4.524   1.831  1.00  0.00           H  
ATOM     94  HA  VAL A   6      13.456   2.540   1.998  1.00  0.00           H  
ATOM     95  HB  VAL A   6      10.897   2.740   3.626  1.00  0.00           H  
ATOM     96 1HG1 VAL A   6      12.018   1.262   5.230  1.00  0.00           H  
ATOM     97 2HG1 VAL A   6      11.797   0.424   3.709  1.00  0.00           H  
ATOM     98 3HG1 VAL A   6      13.386   1.069   4.136  1.00  0.00           H  
ATOM     99 1HG2 VAL A   6      12.325   3.738   5.297  1.00  0.00           H  
ATOM    100 2HG2 VAL A   6      13.704   3.621   4.205  1.00  0.00           H  
ATOM    101 3HG2 VAL A   6      12.372   4.650   3.812  1.00  0.00           H  
ATOM    102  N   PHE A   7      10.458   1.494   1.175  1.00  0.00           N  
ATOM    103  CA  PHE A   7       9.687   0.446   0.573  1.00  0.00           C  
ATOM    104  C   PHE A   7      10.268   0.071  -0.785  1.00  0.00           C  
ATOM    105  O   PHE A   7      10.496  -1.115  -1.051  1.00  0.00           O  
ATOM    106  CB  PHE A   7       8.280   0.967   0.407  1.00  0.00           C  
ATOM    107  CG  PHE A   7       7.395   0.084  -0.185  1.00  0.00           C  
ATOM    108  CD1 PHE A   7       6.774  -0.799   0.580  1.00  0.00           C  
ATOM    109  CD2 PHE A   7       7.165   0.122  -1.518  1.00  0.00           C  
ATOM    110  CE1 PHE A   7       5.903  -1.636   0.064  1.00  0.00           C  
ATOM    111  CE2 PHE A   7       6.297  -0.727  -2.077  1.00  0.00           C  
ATOM    112  CZ  PHE A   7       5.648  -1.612  -1.288  1.00  0.00           C  
ATOM    113  H   PHE A   7       9.971   2.356   1.417  1.00  0.00           H  
ATOM    114  HA  PHE A   7       9.692  -0.422   1.222  1.00  0.00           H  
ATOM    115 1HB  PHE A   7       7.886   1.241   1.383  1.00  0.00           H  
ATOM    116 2HB  PHE A   7       8.295   1.867  -0.181  1.00  0.00           H  
ATOM    117  HD1 PHE A   7       6.989  -0.810   1.630  1.00  0.00           H  
ATOM    118  HD2 PHE A   7       7.691   0.845  -2.120  1.00  0.00           H  
ATOM    119  HE1 PHE A   7       5.400  -2.323   0.726  1.00  0.00           H  
ATOM    120  HE2 PHE A   7       6.099  -0.704  -3.153  1.00  0.00           H  
ATOM    121  HZ  PHE A   7       4.929  -2.290  -1.736  1.00  0.00           H  
ATOM    122  N   ARG A   8      10.539   1.071  -1.643  1.00  0.00           N  
ATOM    123  CA  ARG A   8      11.122   0.800  -2.949  1.00  0.00           C  
ATOM    124  C   ARG A   8      12.490   0.149  -2.798  1.00  0.00           C  
ATOM    125  O   ARG A   8      12.789  -0.821  -3.503  1.00  0.00           O  
ATOM    126  CB  ARG A   8      11.238   2.064  -3.787  1.00  0.00           C  
ATOM    127  CG  ARG A   8      11.848   1.842  -5.185  1.00  0.00           C  
ATOM    128  CD  ARG A   8      11.869   3.089  -6.012  1.00  0.00           C  
ATOM    129  NE  ARG A   8      12.726   4.152  -5.447  1.00  0.00           N  
ATOM    130  CZ  ARG A   8      14.086   4.245  -5.566  1.00  0.00           C  
ATOM    131  NH1 ARG A   8      14.803   3.337  -6.217  1.00  0.00           N  
ATOM    132  NH2 ARG A   8      14.719   5.274  -5.015  1.00  0.00           N  
ATOM    133  H   ARG A   8      10.306   2.039  -1.390  1.00  0.00           H  
ATOM    134  HA  ARG A   8      10.468   0.107  -3.479  1.00  0.00           H  
ATOM    135 1HB  ARG A   8      10.250   2.505  -3.914  1.00  0.00           H  
ATOM    136 2HB  ARG A   8      11.855   2.793  -3.256  1.00  0.00           H  
ATOM    137 1HG  ARG A   8      12.875   1.489  -5.082  1.00  0.00           H  
ATOM    138 2HG  ARG A   8      11.267   1.087  -5.719  1.00  0.00           H  
ATOM    139 1HD  ARG A   8      12.228   2.849  -7.013  1.00  0.00           H  
ATOM    140 2HD  ARG A   8      10.851   3.478  -6.082  1.00  0.00           H  
ATOM    141  HE  ARG A   8      12.254   4.900  -4.933  1.00  0.00           H  
ATOM    142 1HH1 ARG A   8      14.385   2.499  -6.643  1.00  0.00           H  
ATOM    143 2HH1 ARG A   8      15.803   3.436  -6.279  1.00  0.00           H  
ATOM    144 1HH2 ARG A   8      14.200   5.989  -4.475  1.00  0.00           H  
ATOM    145 2HH2 ARG A   8      15.718   5.354  -5.093  1.00  0.00           H  
ATOM    146  N   TRP A   9      13.306   0.655  -1.861  1.00  0.00           N  
ATOM    147  CA  TRP A   9      14.616   0.091  -1.612  1.00  0.00           C  
ATOM    148  C   TRP A   9      14.510  -1.363  -1.235  1.00  0.00           C  
ATOM    149  O   TRP A   9      15.208  -2.215  -1.798  1.00  0.00           O  
ATOM    150  CB  TRP A   9      15.306   0.865  -0.473  1.00  0.00           C  
ATOM    151  CG  TRP A   9      16.527   0.207   0.064  1.00  0.00           C  
ATOM    152  CD1 TRP A   9      17.788   0.304  -0.411  1.00  0.00           C  
ATOM    153  CD2 TRP A   9      16.601  -0.669   1.232  1.00  0.00           C  
ATOM    154  NE1 TRP A   9      18.637  -0.464   0.348  1.00  0.00           N  
ATOM    155  CE2 TRP A   9      17.921  -1.069   1.351  1.00  0.00           C  
ATOM    156  CE3 TRP A   9      15.652  -1.136   2.172  1.00  0.00           C  
ATOM    157  CZ2 TRP A   9      18.336  -1.929   2.350  1.00  0.00           C  
ATOM    158  CZ3 TRP A   9      16.071  -1.992   3.176  1.00  0.00           C  
ATOM    159  CH2 TRP A   9      17.376  -2.381   3.257  1.00  0.00           C  
ATOM    160  H   TRP A   9      13.027   1.482  -1.325  1.00  0.00           H  
ATOM    161  HA  TRP A   9      15.212   0.175  -2.522  1.00  0.00           H  
ATOM    162 1HB  TRP A   9      15.576   1.858  -0.826  1.00  0.00           H  
ATOM    163 2HB  TRP A   9      14.615   1.000   0.341  1.00  0.00           H  
ATOM    164  HD1 TRP A   9      18.085   0.887  -1.280  1.00  0.00           H  
ATOM    165  HE1 TRP A   9      19.631  -0.573   0.182  1.00  0.00           H  
ATOM    166  HE3 TRP A   9      14.610  -0.828   2.111  1.00  0.00           H  
ATOM    167  HZ2 TRP A   9      19.373  -2.248   2.439  1.00  0.00           H  
ATOM    168  HZ3 TRP A   9      15.340  -2.354   3.896  1.00  0.00           H  
ATOM    169  HH2 TRP A   9      17.677  -3.057   4.048  1.00  0.00           H  
ATOM    170  N   ALA A  10      13.616  -1.668  -0.297  1.00  0.00           N  
ATOM    171  CA  ALA A  10      13.489  -3.030   0.114  1.00  0.00           C  
ATOM    172  C   ALA A  10      13.018  -3.882  -1.033  1.00  0.00           C  
ATOM    173  O   ALA A  10      13.624  -4.902  -1.307  1.00  0.00           O  
ATOM    174  CB  ALA A  10      12.534  -3.135   1.263  1.00  0.00           C  
ATOM    175  H   ALA A  10      13.059  -0.936   0.148  1.00  0.00           H  
ATOM    176  HA  ALA A  10      14.470  -3.383   0.428  1.00  0.00           H  
ATOM    177 1HB  ALA A  10      12.467  -4.171   1.578  1.00  0.00           H  
ATOM    178 2HB  ALA A  10      12.888  -2.524   2.077  1.00  0.00           H  
ATOM    179 3HB  ALA A  10      11.557  -2.774   0.937  1.00  0.00           H  
ATOM    180  N   LEU A  11      12.069  -3.423  -1.843  1.00  0.00           N  
ATOM    181  CA  LEU A  11      11.629  -4.311  -2.907  1.00  0.00           C  
ATOM    182  C   LEU A  11      12.738  -4.628  -3.888  1.00  0.00           C  
ATOM    183  O   LEU A  11      12.831  -5.768  -4.347  1.00  0.00           O  
ATOM    184  CB  LEU A  11      10.465  -3.711  -3.689  1.00  0.00           C  
ATOM    185  CG  LEU A  11       9.092  -3.620  -2.993  1.00  0.00           C  
ATOM    186  CD1 LEU A  11       8.186  -2.880  -3.898  1.00  0.00           C  
ATOM    187  CD2 LEU A  11       8.511  -5.004  -2.695  1.00  0.00           C  
ATOM    188  H   LEU A  11      11.595  -2.533  -1.658  1.00  0.00           H  
ATOM    189  HA  LEU A  11      11.316  -5.243  -2.457  1.00  0.00           H  
ATOM    190 1HB  LEU A  11      10.748  -2.687  -3.942  1.00  0.00           H  
ATOM    191 2HB  LEU A  11      10.358  -4.250  -4.613  1.00  0.00           H  
ATOM    192  HG  LEU A  11       9.181  -3.062  -2.065  1.00  0.00           H  
ATOM    193 1HD1 LEU A  11       7.215  -2.810  -3.458  1.00  0.00           H  
ATOM    194 2HD1 LEU A  11       8.584  -1.883  -4.087  1.00  0.00           H  
ATOM    195 3HD1 LEU A  11       8.105  -3.405  -4.823  1.00  0.00           H  
ATOM    196 1HD2 LEU A  11       7.538  -4.873  -2.229  1.00  0.00           H  
ATOM    197 2HD2 LEU A  11       8.387  -5.557  -3.580  1.00  0.00           H  
ATOM    198 3HD2 LEU A  11       9.157  -5.555  -2.025  1.00  0.00           H  
ATOM    199  N   GLU A  12      13.589  -3.660  -4.212  1.00  0.00           N  
ATOM    200  CA  GLU A  12      14.667  -3.918  -5.162  1.00  0.00           C  
ATOM    201  C   GLU A  12      15.674  -4.943  -4.613  1.00  0.00           C  
ATOM    202  O   GLU A  12      16.155  -5.825  -5.343  1.00  0.00           O  
ATOM    203  CB  GLU A  12      15.352  -2.594  -5.503  1.00  0.00           C  
ATOM    204  CG  GLU A  12      14.464  -1.638  -6.330  1.00  0.00           C  
ATOM    205  CD  GLU A  12      15.033  -0.250  -6.466  1.00  0.00           C  
ATOM    206  OE1 GLU A  12      16.071  -0.004  -5.898  1.00  0.00           O  
ATOM    207  OE2 GLU A  12      14.409   0.575  -7.116  1.00  0.00           O  
ATOM    208  H   GLU A  12      13.442  -2.711  -3.837  1.00  0.00           H  
ATOM    209  HA  GLU A  12      14.227  -4.330  -6.072  1.00  0.00           H  
ATOM    210 1HB  GLU A  12      15.623  -2.081  -4.575  1.00  0.00           H  
ATOM    211 2HB  GLU A  12      16.270  -2.784  -6.058  1.00  0.00           H  
ATOM    212 1HG  GLU A  12      14.334  -2.062  -7.326  1.00  0.00           H  
ATOM    213 2HG  GLU A  12      13.482  -1.576  -5.868  1.00  0.00           H  
ATOM    214  N   HIS A  13      15.989  -4.836  -3.316  1.00  0.00           N  
ATOM    215  CA  HIS A  13      16.937  -5.759  -2.703  1.00  0.00           C  
ATOM    216  C   HIS A  13      16.307  -7.114  -2.377  1.00  0.00           C  
ATOM    217  O   HIS A  13      16.994  -8.147  -2.410  1.00  0.00           O  
ATOM    218  CB  HIS A  13      17.575  -5.106  -1.476  1.00  0.00           C  
ATOM    219  CG  HIS A  13      18.570  -4.063  -1.835  1.00  0.00           C  
ATOM    220  ND1 HIS A  13      19.883  -4.367  -2.149  1.00  0.00           N  
ATOM    221  CD2 HIS A  13      18.452  -2.736  -1.977  1.00  0.00           C  
ATOM    222  CE1 HIS A  13      20.529  -3.256  -2.445  1.00  0.00           C  
ATOM    223  NE2 HIS A  13      19.689  -2.250  -2.348  1.00  0.00           N  
ATOM    224  H   HIS A  13      15.602  -4.050  -2.772  1.00  0.00           H  
ATOM    225  HA  HIS A  13      17.744  -5.945  -3.409  1.00  0.00           H  
ATOM    226 1HB  HIS A  13      16.799  -4.652  -0.848  1.00  0.00           H  
ATOM    227 2HB  HIS A  13      18.093  -5.840  -0.896  1.00  0.00           H  
ATOM    228  HD1 HIS A  13      20.298  -5.280  -2.165  1.00  0.00           H  
ATOM    229  HD2 HIS A  13      17.622  -2.065  -1.860  1.00  0.00           H  
ATOM    230  HE1 HIS A  13      21.584  -3.282  -2.716  1.00  0.00           H  
ATOM    231  N   LEU A  14      15.013  -7.118  -2.064  1.00  0.00           N  
ATOM    232  CA  LEU A  14      14.304  -8.342  -1.762  1.00  0.00           C  
ATOM    233  C   LEU A  14      14.125  -9.101  -3.044  1.00  0.00           C  
ATOM    234  O   LEU A  14      14.232 -10.319  -3.051  1.00  0.00           O  
ATOM    235  CB  LEU A  14      12.931  -8.058  -1.154  1.00  0.00           C  
ATOM    236  CG  LEU A  14      12.924  -7.424   0.219  1.00  0.00           C  
ATOM    237  CD1 LEU A  14      11.544  -7.007   0.541  1.00  0.00           C  
ATOM    238  CD2 LEU A  14      13.453  -8.353   1.239  1.00  0.00           C  
ATOM    239  H   LEU A  14      14.519  -6.233  -2.008  1.00  0.00           H  
ATOM    240  HA  LEU A  14      14.904  -8.945  -1.092  1.00  0.00           H  
ATOM    241 1HB  LEU A  14      12.397  -7.391  -1.828  1.00  0.00           H  
ATOM    242 2HB  LEU A  14      12.381  -8.994  -1.093  1.00  0.00           H  
ATOM    243  HG  LEU A  14      13.537  -6.575   0.217  1.00  0.00           H  
ATOM    244 1HD1 LEU A  14      11.562  -6.527   1.505  1.00  0.00           H  
ATOM    245 2HD1 LEU A  14      11.200  -6.304  -0.209  1.00  0.00           H  
ATOM    246 3HD1 LEU A  14      10.878  -7.871   0.563  1.00  0.00           H  
ATOM    247 1HD2 LEU A  14      13.444  -7.844   2.185  1.00  0.00           H  
ATOM    248 2HD2 LEU A  14      12.854  -9.236   1.296  1.00  0.00           H  
ATOM    249 3HD2 LEU A  14      14.459  -8.624   1.006  1.00  0.00           H  
ATOM    250  N   GLN A  15      13.902  -8.392  -4.152  1.00  0.00           N  
ATOM    251  CA  GLN A  15      13.716  -9.020  -5.442  1.00  0.00           C  
ATOM    252  C   GLN A  15      14.946  -9.837  -5.790  1.00  0.00           C  
ATOM    253  O   GLN A  15      14.815 -10.969  -6.266  1.00  0.00           O  
ATOM    254  CB  GLN A  15      13.486  -7.949  -6.499  1.00  0.00           C  
ATOM    255  CG  GLN A  15      13.167  -8.423  -7.871  1.00  0.00           C  
ATOM    256  CD  GLN A  15      12.928  -7.236  -8.760  1.00  0.00           C  
ATOM    257  OE1 GLN A  15      12.845  -6.102  -8.260  1.00  0.00           O  
ATOM    258  NE2 GLN A  15      12.840  -7.472 -10.062  1.00  0.00           N  
ATOM    259  H   GLN A  15      13.784  -7.380  -4.091  1.00  0.00           H  
ATOM    260  HA  GLN A  15      12.851  -9.679  -5.396  1.00  0.00           H  
ATOM    261 1HB  GLN A  15      12.702  -7.302  -6.194  1.00  0.00           H  
ATOM    262 2HB  GLN A  15      14.381  -7.333  -6.574  1.00  0.00           H  
ATOM    263 1HG  GLN A  15      13.998  -9.003  -8.269  1.00  0.00           H  
ATOM    264 2HG  GLN A  15      12.255  -9.022  -7.842  1.00  0.00           H  
ATOM    265 1HE2 GLN A  15      12.702  -6.722 -10.711  1.00  0.00           H  
ATOM    266 2HE2 GLN A  15      12.917  -8.407 -10.407  1.00  0.00           H  
ATOM    267  N   GLU A  16      16.140  -9.285  -5.531  1.00  0.00           N  
ATOM    268  CA  GLU A  16      17.364 -10.025  -5.801  1.00  0.00           C  
ATOM    269  C   GLU A  16      17.545 -11.183  -4.805  1.00  0.00           C  
ATOM    270  O   GLU A  16      17.895 -12.296  -5.200  1.00  0.00           O  
ATOM    271  CB  GLU A  16      18.567  -9.083  -5.751  1.00  0.00           C  
ATOM    272  CG  GLU A  16      19.905  -9.729  -6.089  1.00  0.00           C  
ATOM    273  CD  GLU A  16      20.007 -10.221  -7.517  1.00  0.00           C  
ATOM    274  OE1 GLU A  16      19.308  -9.705  -8.359  1.00  0.00           O  
ATOM    275  OE2 GLU A  16      20.780 -11.129  -7.755  1.00  0.00           O  
ATOM    276  H   GLU A  16      16.185  -8.308  -5.215  1.00  0.00           H  
ATOM    277  HA  GLU A  16      17.297 -10.445  -6.806  1.00  0.00           H  
ATOM    278 1HB  GLU A  16      18.405  -8.256  -6.443  1.00  0.00           H  
ATOM    279 2HB  GLU A  16      18.643  -8.654  -4.749  1.00  0.00           H  
ATOM    280 1HG  GLU A  16      20.696  -9.003  -5.912  1.00  0.00           H  
ATOM    281 2HG  GLU A  16      20.061 -10.559  -5.410  1.00  0.00           H  
ATOM    282  N   ALA A  17      17.265 -10.944  -3.509  1.00  0.00           N  
ATOM    283  CA  ALA A  17      17.397 -12.007  -2.509  1.00  0.00           C  
ATOM    284  C   ALA A  17      16.439 -13.157  -2.808  1.00  0.00           C  
ATOM    285  O   ALA A  17      16.758 -14.334  -2.583  1.00  0.00           O  
ATOM    286  CB  ALA A  17      17.108 -11.472  -1.116  1.00  0.00           C  
ATOM    287  H   ALA A  17      17.005 -10.000  -3.206  1.00  0.00           H  
ATOM    288  HA  ALA A  17      18.418 -12.389  -2.548  1.00  0.00           H  
ATOM    289 1HB  ALA A  17      17.220 -12.276  -0.400  1.00  0.00           H  
ATOM    290 2HB  ALA A  17      17.799 -10.665  -0.881  1.00  0.00           H  
ATOM    291 3HB  ALA A  17      16.090 -11.097  -1.081  1.00  0.00           H  
ATOM    292  N   THR A  18      15.259 -12.800  -3.315  1.00  0.00           N  
ATOM    293  CA  THR A  18      14.217 -13.741  -3.651  1.00  0.00           C  
ATOM    294  C   THR A  18      14.635 -14.550  -4.880  1.00  0.00           C  
ATOM    295  O   THR A  18      14.547 -15.777  -4.875  1.00  0.00           O  
ATOM    296  CB  THR A  18      12.882 -13.004  -3.903  1.00  0.00           C  
ATOM    297  OG1 THR A  18      12.501 -12.271  -2.726  1.00  0.00           O  
ATOM    298  CG2 THR A  18      11.796 -13.999  -4.184  1.00  0.00           C  
ATOM    299  H   THR A  18      15.063 -11.815  -3.427  1.00  0.00           H  
ATOM    300  HA  THR A  18      14.080 -14.410  -2.815  1.00  0.00           H  
ATOM    301  HB  THR A  18      12.991 -12.319  -4.742  1.00  0.00           H  
ATOM    302  HG1 THR A  18      13.115 -11.519  -2.617  1.00  0.00           H  
ATOM    303 1HG2 THR A  18      10.879 -13.449  -4.345  1.00  0.00           H  
ATOM    304 2HG2 THR A  18      12.032 -14.580  -5.073  1.00  0.00           H  
ATOM    305 3HG2 THR A  18      11.681 -14.666  -3.337  1.00  0.00           H  
ATOM    306  N   GLN A  19      15.192 -13.888  -5.903  1.00  0.00           N  
ATOM    307  CA  GLN A  19      15.631 -14.555  -7.134  1.00  0.00           C  
ATOM    308  C   GLN A  19      16.745 -15.559  -6.858  1.00  0.00           C  
ATOM    309  O   GLN A  19      16.821 -16.613  -7.492  1.00  0.00           O  
ATOM    310  CB  GLN A  19      16.108 -13.536  -8.174  1.00  0.00           C  
ATOM    311  CG  GLN A  19      16.490 -14.139  -9.543  1.00  0.00           C  
ATOM    312  CD  GLN A  19      15.318 -14.782 -10.272  1.00  0.00           C  
ATOM    313  OE1 GLN A  19      14.273 -14.156 -10.470  1.00  0.00           O  
ATOM    314  NE2 GLN A  19      15.487 -16.036 -10.674  1.00  0.00           N  
ATOM    315  H   GLN A  19      15.235 -12.864  -5.868  1.00  0.00           H  
ATOM    316  HA  GLN A  19      14.781 -15.100  -7.545  1.00  0.00           H  
ATOM    317 1HB  GLN A  19      15.328 -12.790  -8.332  1.00  0.00           H  
ATOM    318 2HB  GLN A  19      16.981 -13.008  -7.780  1.00  0.00           H  
ATOM    319 1HG  GLN A  19      16.876 -13.336 -10.168  1.00  0.00           H  
ATOM    320 2HG  GLN A  19      17.261 -14.895  -9.402  1.00  0.00           H  
ATOM    321 1HE2 GLN A  19      14.752 -16.513 -11.160  1.00  0.00           H  
ATOM    322 2HE2 GLN A  19      16.351 -16.510 -10.481  1.00  0.00           H  
ATOM    323  N   GLN A  20      17.586 -15.247  -5.876  1.00  0.00           N  
ATOM    324  CA  GLN A  20      18.694 -16.105  -5.476  1.00  0.00           C  
ATOM    325  C   GLN A  20      18.248 -17.210  -4.520  1.00  0.00           C  
ATOM    326  O   GLN A  20      19.075 -18.009  -4.072  1.00  0.00           O  
ATOM    327  CB  GLN A  20      19.801 -15.306  -4.784  1.00  0.00           C  
ATOM    328  CG  GLN A  20      20.538 -14.318  -5.656  1.00  0.00           C  
ATOM    329  CD  GLN A  20      21.602 -13.556  -4.866  1.00  0.00           C  
ATOM    330  OE1 GLN A  20      22.018 -13.992  -3.764  1.00  0.00           O  
ATOM    331  NE2 GLN A  20      22.053 -12.434  -5.411  1.00  0.00           N  
ATOM    332  H   GLN A  20      17.496 -14.322  -5.439  1.00  0.00           H  
ATOM    333  HA  GLN A  20      19.103 -16.575  -6.368  1.00  0.00           H  
ATOM    334 1HB  GLN A  20      19.358 -14.741  -3.958  1.00  0.00           H  
ATOM    335 2HB  GLN A  20      20.531 -15.990  -4.356  1.00  0.00           H  
ATOM    336 1HG  GLN A  20      21.029 -14.859  -6.459  1.00  0.00           H  
ATOM    337 2HG  GLN A  20      19.835 -13.597  -6.074  1.00  0.00           H  
ATOM    338 1HE2 GLN A  20      22.746 -11.887  -4.959  1.00  0.00           H  
ATOM    339 2HE2 GLN A  20      21.668 -12.099  -6.309  1.00  0.00           H  
ATOM    340  N   ASN A  21      16.955 -17.240  -4.185  1.00  0.00           N  
ATOM    341  CA  ASN A  21      16.363 -18.186  -3.266  1.00  0.00           C  
ATOM    342  C   ASN A  21      17.014 -18.177  -1.895  1.00  0.00           C  
ATOM    343  O   ASN A  21      17.249 -19.239  -1.314  1.00  0.00           O  
ATOM    344  CB  ASN A  21      16.383 -19.586  -3.852  1.00  0.00           C  
ATOM    345  CG  ASN A  21      15.554 -19.702  -5.096  1.00  0.00           C  
ATOM    346  OD1 ASN A  21      14.422 -19.200  -5.166  1.00  0.00           O  
ATOM    347  ND2 ASN A  21      16.095 -20.366  -6.090  1.00  0.00           N  
ATOM    348  H   ASN A  21      16.311 -16.570  -4.604  1.00  0.00           H  
ATOM    349  HA  ASN A  21      15.328 -17.899  -3.137  1.00  0.00           H  
ATOM    350 1HB  ASN A  21      17.402 -19.887  -4.077  1.00  0.00           H  
ATOM    351 2HB  ASN A  21      15.996 -20.287  -3.116  1.00  0.00           H  
ATOM    352 1HD2 ASN A  21      15.593 -20.478  -6.947  1.00  0.00           H  
ATOM    353 2HD2 ASN A  21      17.011 -20.754  -5.991  1.00  0.00           H  
ATOM    354  N   ASP A  22      17.306 -16.983  -1.358  1.00  0.00           N  
ATOM    355  CA  ASP A  22      17.929 -16.898  -0.046  1.00  0.00           C  
ATOM    356  C   ASP A  22      17.062 -16.129   0.974  1.00  0.00           C  
ATOM    357  O   ASP A  22      17.068 -14.887   0.987  1.00  0.00           O  
ATOM    358  CB  ASP A  22      19.309 -16.256  -0.174  1.00  0.00           C  
ATOM    359  CG  ASP A  22      20.093 -16.210   1.142  1.00  0.00           C  
ATOM    360  OD1 ASP A  22      19.486 -16.144   2.221  1.00  0.00           O  
ATOM    361  OD2 ASP A  22      21.303 -16.261   1.073  1.00  0.00           O  
ATOM    362  H   ASP A  22      17.099 -16.123  -1.877  1.00  0.00           H  
ATOM    363  HA  ASP A  22      18.122 -17.905   0.301  1.00  0.00           H  
ATOM    364 1HB  ASP A  22      19.893 -16.810  -0.916  1.00  0.00           H  
ATOM    365 2HB  ASP A  22      19.197 -15.236  -0.552  1.00  0.00           H  
ATOM    366  N   PRO A  23      16.301 -16.854   1.836  1.00  0.00           N  
ATOM    367  CA  PRO A  23      15.400 -16.330   2.841  1.00  0.00           C  
ATOM    368  C   PRO A  23      16.092 -15.489   3.898  1.00  0.00           C  
ATOM    369  O   PRO A  23      15.422 -14.714   4.579  1.00  0.00           O  
ATOM    370  CB  PRO A  23      14.861 -17.598   3.525  1.00  0.00           C  
ATOM    371  CG  PRO A  23      15.049 -18.710   2.537  1.00  0.00           C  
ATOM    372  CD  PRO A  23      16.290 -18.344   1.768  1.00  0.00           C  
ATOM    373  HA  PRO A  23      14.597 -15.761   2.354  1.00  0.00           H  
ATOM    374 1HB  PRO A  23      15.411 -17.771   4.464  1.00  0.00           H  
ATOM    375 2HB  PRO A  23      13.806 -17.453   3.800  1.00  0.00           H  
ATOM    376 1HG  PRO A  23      15.174 -19.658   3.080  1.00  0.00           H  
ATOM    377 2HG  PRO A  23      14.172 -18.844   1.909  1.00  0.00           H  
ATOM    378 1HD  PRO A  23      17.193 -18.774   2.236  1.00  0.00           H  
ATOM    379 2HD  PRO A  23      16.129 -18.698   0.753  1.00  0.00           H  
ATOM    380  N   GLN A  24      17.415 -15.649   4.075  1.00  0.00           N  
ATOM    381  CA  GLN A  24      18.073 -14.898   5.126  1.00  0.00           C  
ATOM    382  C   GLN A  24      18.489 -13.561   4.598  1.00  0.00           C  
ATOM    383  O   GLN A  24      18.467 -12.568   5.329  1.00  0.00           O  
ATOM    384  CB  GLN A  24      19.250 -15.668   5.707  1.00  0.00           C  
ATOM    385  CG  GLN A  24      18.831 -16.955   6.395  1.00  0.00           C  
ATOM    386  CD  GLN A  24      17.825 -16.702   7.501  1.00  0.00           C  
ATOM    387  OE1 GLN A  24      17.989 -15.791   8.317  1.00  0.00           O  
ATOM    388  NE2 GLN A  24      16.773 -17.509   7.529  1.00  0.00           N  
ATOM    389  H   GLN A  24      17.995 -16.224   3.451  1.00  0.00           H  
ATOM    390  HA  GLN A  24      17.359 -14.721   5.927  1.00  0.00           H  
ATOM    391 1HB  GLN A  24      19.946 -15.921   4.901  1.00  0.00           H  
ATOM    392 2HB  GLN A  24      19.781 -15.045   6.424  1.00  0.00           H  
ATOM    393 1HG  GLN A  24      18.368 -17.610   5.659  1.00  0.00           H  
ATOM    394 2HG  GLN A  24      19.709 -17.433   6.828  1.00  0.00           H  
ATOM    395 1HE2 GLN A  24      16.071 -17.392   8.232  1.00  0.00           H  
ATOM    396 2HE2 GLN A  24      16.683 -18.240   6.853  1.00  0.00           H  
ATOM    397  N   LYS A  25      18.834 -13.495   3.313  1.00  0.00           N  
ATOM    398  CA  LYS A  25      19.147 -12.173   2.813  1.00  0.00           C  
ATOM    399  C   LYS A  25      17.850 -11.395   2.851  1.00  0.00           C  
ATOM    400  O   LYS A  25      17.825 -10.240   3.286  1.00  0.00           O  
ATOM    401  CB  LYS A  25      19.736 -12.168   1.404  1.00  0.00           C  
ATOM    402  CG  LYS A  25      21.153 -12.681   1.300  1.00  0.00           C  
ATOM    403  CD  LYS A  25      21.671 -12.588  -0.144  1.00  0.00           C  
ATOM    404  CE  LYS A  25      23.067 -13.183  -0.271  1.00  0.00           C  
ATOM    405  NZ  LYS A  25      23.638 -13.000  -1.643  1.00  0.00           N  
ATOM    406  H   LYS A  25      18.891 -14.356   2.747  1.00  0.00           H  
ATOM    407  HA  LYS A  25      19.855 -11.690   3.485  1.00  0.00           H  
ATOM    408 1HB  LYS A  25      19.132 -12.816   0.774  1.00  0.00           H  
ATOM    409 2HB  LYS A  25      19.691 -11.162   0.989  1.00  0.00           H  
ATOM    410 1HG  LYS A  25      21.792 -12.081   1.945  1.00  0.00           H  
ATOM    411 2HG  LYS A  25      21.198 -13.706   1.643  1.00  0.00           H  
ATOM    412 1HD  LYS A  25      20.997 -13.140  -0.808  1.00  0.00           H  
ATOM    413 2HD  LYS A  25      21.695 -11.548  -0.464  1.00  0.00           H  
ATOM    414 1HE  LYS A  25      23.729 -12.718   0.456  1.00  0.00           H  
ATOM    415 2HE  LYS A  25      23.002 -14.253  -0.059  1.00  0.00           H  
ATOM    416 1HZ  LYS A  25      24.550 -13.421  -1.684  1.00  0.00           H  
ATOM    417 2HZ  LYS A  25      23.034 -13.434  -2.363  1.00  0.00           H  
ATOM    418 3HZ  LYS A  25      23.713 -12.016  -1.840  1.00  0.00           H  
ATOM    419  N   ALA A  26      16.746 -12.048   2.455  1.00  0.00           N  
ATOM    420  CA  ALA A  26      15.483 -11.349   2.462  1.00  0.00           C  
ATOM    421  C   ALA A  26      15.094 -10.932   3.879  1.00  0.00           C  
ATOM    422  O   ALA A  26      14.647  -9.801   4.076  1.00  0.00           O  
ATOM    423  CB  ALA A  26      14.410 -12.219   1.857  1.00  0.00           C  
ATOM    424  H   ALA A  26      16.814 -13.010   2.101  1.00  0.00           H  
ATOM    425  HA  ALA A  26      15.590 -10.457   1.860  1.00  0.00           H  
ATOM    426 1HB  ALA A  26      13.487 -11.660   1.847  1.00  0.00           H  
ATOM    427 2HB  ALA A  26      14.686 -12.493   0.838  1.00  0.00           H  
ATOM    428 3HB  ALA A  26      14.292 -13.121   2.455  1.00  0.00           H  
ATOM    429  N   LYS A  27      15.324 -11.792   4.881  1.00  0.00           N  
ATOM    430  CA  LYS A  27      14.967 -11.448   6.247  1.00  0.00           C  
ATOM    431  C   LYS A  27      15.738 -10.236   6.745  1.00  0.00           C  
ATOM    432  O   LYS A  27      15.148  -9.351   7.366  1.00  0.00           O  
ATOM    433  CB  LYS A  27      15.196 -12.638   7.182  1.00  0.00           C  
ATOM    434  CG  LYS A  27      14.786 -12.415   8.648  1.00  0.00           C  
ATOM    435  CD  LYS A  27      14.981 -13.707   9.468  1.00  0.00           C  
ATOM    436  CE  LYS A  27      14.464 -13.583  10.909  1.00  0.00           C  
ATOM    437  NZ  LYS A  27      15.267 -12.627  11.733  1.00  0.00           N  
ATOM    438  H   LYS A  27      15.663 -12.737   4.693  1.00  0.00           H  
ATOM    439  HA  LYS A  27      13.910 -11.200   6.273  1.00  0.00           H  
ATOM    440 1HB  LYS A  27      14.649 -13.503   6.804  1.00  0.00           H  
ATOM    441 2HB  LYS A  27      16.255 -12.900   7.172  1.00  0.00           H  
ATOM    442 1HG  LYS A  27      15.395 -11.615   9.079  1.00  0.00           H  
ATOM    443 2HG  LYS A  27      13.739 -12.112   8.687  1.00  0.00           H  
ATOM    444 1HD  LYS A  27      14.455 -14.527   8.978  1.00  0.00           H  
ATOM    445 2HD  LYS A  27      16.045 -13.955   9.495  1.00  0.00           H  
ATOM    446 1HE  LYS A  27      13.429 -13.245  10.888  1.00  0.00           H  
ATOM    447 2HE  LYS A  27      14.503 -14.567  11.376  1.00  0.00           H  
ATOM    448 1HZ  LYS A  27      14.899 -12.578  12.666  1.00  0.00           H  
ATOM    449 2HZ  LYS A  27      16.227 -12.925  11.774  1.00  0.00           H  
ATOM    450 3HZ  LYS A  27      15.234 -11.682  11.327  1.00  0.00           H  
ATOM    451  N   LYS A  28      17.047 -10.184   6.477  1.00  0.00           N  
ATOM    452  CA  LYS A  28      17.856  -9.063   6.943  1.00  0.00           C  
ATOM    453  C   LYS A  28      17.416  -7.739   6.315  1.00  0.00           C  
ATOM    454  O   LYS A  28      17.384  -6.707   6.996  1.00  0.00           O  
ATOM    455  CB  LYS A  28      19.331  -9.338   6.661  1.00  0.00           C  
ATOM    456  CG  LYS A  28      19.925 -10.438   7.548  1.00  0.00           C  
ATOM    457  CD  LYS A  28      21.384 -10.717   7.208  1.00  0.00           C  
ATOM    458  CE  LYS A  28      21.958 -11.817   8.094  1.00  0.00           C  
ATOM    459  NZ  LYS A  28      23.376 -12.127   7.753  1.00  0.00           N  
ATOM    460  H   LYS A  28      17.489 -10.967   5.979  1.00  0.00           H  
ATOM    461  HA  LYS A  28      17.724  -8.977   8.023  1.00  0.00           H  
ATOM    462 1HB  LYS A  28      19.441  -9.652   5.616  1.00  0.00           H  
ATOM    463 2HB  LYS A  28      19.908  -8.425   6.797  1.00  0.00           H  
ATOM    464 1HG  LYS A  28      19.850 -10.131   8.592  1.00  0.00           H  
ATOM    465 2HG  LYS A  28      19.347 -11.353   7.420  1.00  0.00           H  
ATOM    466 1HD  LYS A  28      21.450 -11.034   6.164  1.00  0.00           H  
ATOM    467 2HD  LYS A  28      21.972  -9.810   7.335  1.00  0.00           H  
ATOM    468 1HE  LYS A  28      21.906 -11.498   9.134  1.00  0.00           H  
ATOM    469 2HE  LYS A  28      21.359 -12.721   7.971  1.00  0.00           H  
ATOM    470 1HZ  LYS A  28      23.717 -12.859   8.362  1.00  0.00           H  
ATOM    471 2HZ  LYS A  28      23.432 -12.436   6.793  1.00  0.00           H  
ATOM    472 3HZ  LYS A  28      23.943 -11.299   7.874  1.00  0.00           H  
ATOM    473  N   ILE A  29      17.043  -7.783   5.033  1.00  0.00           N  
ATOM    474  CA  ILE A  29      16.581  -6.609   4.304  1.00  0.00           C  
ATOM    475  C   ILE A  29      15.274  -6.131   4.923  1.00  0.00           C  
ATOM    476  O   ILE A  29      15.090  -4.930   5.135  1.00  0.00           O  
ATOM    477  CB  ILE A  29      16.372  -6.955   2.826  1.00  0.00           C  
ATOM    478  CG1 ILE A  29      17.723  -7.274   2.171  1.00  0.00           C  
ATOM    479  CG2 ILE A  29      15.681  -5.727   2.085  1.00  0.00           C  
ATOM    480  CD1 ILE A  29      17.587  -8.008   0.849  1.00  0.00           C  
ATOM    481  H   ILE A  29      17.144  -8.674   4.529  1.00  0.00           H  
ATOM    482  HA  ILE A  29      17.325  -5.817   4.395  1.00  0.00           H  
ATOM    483  HB  ILE A  29      15.768  -7.841   2.758  1.00  0.00           H  
ATOM    484 1HG1 ILE A  29      18.237  -6.332   1.984  1.00  0.00           H  
ATOM    485 2HG1 ILE A  29      18.332  -7.866   2.845  1.00  0.00           H  
ATOM    486 1HG2 ILE A  29      15.536  -5.950   1.040  1.00  0.00           H  
ATOM    487 2HG2 ILE A  29      14.713  -5.504   2.530  1.00  0.00           H  
ATOM    488 3HG2 ILE A  29      16.318  -4.854   2.167  1.00  0.00           H  
ATOM    489 1HD1 ILE A  29      18.570  -8.185   0.419  1.00  0.00           H  
ATOM    490 2HD1 ILE A  29      17.100  -8.956   1.013  1.00  0.00           H  
ATOM    491 3HD1 ILE A  29      17.007  -7.442   0.186  1.00  0.00           H  
ATOM    492  N   LEU A  30      14.369  -7.072   5.215  1.00  0.00           N  
ATOM    493  CA  LEU A  30      13.089  -6.747   5.821  1.00  0.00           C  
ATOM    494  C   LEU A  30      13.259  -6.143   7.209  1.00  0.00           C  
ATOM    495  O   LEU A  30      12.539  -5.205   7.556  1.00  0.00           O  
ATOM    496  CB  LEU A  30      12.248  -8.023   5.927  1.00  0.00           C  
ATOM    497  CG  LEU A  30      11.779  -8.608   4.600  1.00  0.00           C  
ATOM    498  CD1 LEU A  30      11.225  -9.951   4.791  1.00  0.00           C  
ATOM    499  CD2 LEU A  30      10.739  -7.760   4.017  1.00  0.00           C  
ATOM    500  H   LEU A  30      14.570  -8.047   4.968  1.00  0.00           H  
ATOM    501  HA  LEU A  30      12.595  -6.012   5.199  1.00  0.00           H  
ATOM    502 1HB  LEU A  30      12.841  -8.780   6.431  1.00  0.00           H  
ATOM    503 2HB  LEU A  30      11.372  -7.816   6.538  1.00  0.00           H  
ATOM    504  HG  LEU A  30      12.592  -8.680   3.950  1.00  0.00           H  
ATOM    505 1HD1 LEU A  30      10.912 -10.349   3.831  1.00  0.00           H  
ATOM    506 2HD1 LEU A  30      11.971 -10.605   5.217  1.00  0.00           H  
ATOM    507 3HD1 LEU A  30      10.387  -9.864   5.453  1.00  0.00           H  
ATOM    508 1HD2 LEU A  30      10.435  -8.214   3.082  1.00  0.00           H  
ATOM    509 2HD2 LEU A  30       9.886  -7.707   4.698  1.00  0.00           H  
ATOM    510 3HD2 LEU A  30      11.107  -6.766   3.829  1.00  0.00           H  
ATOM    511  N   GLU A  31      14.217  -6.641   8.003  1.00  0.00           N  
ATOM    512  CA  GLU A  31      14.414  -6.059   9.326  1.00  0.00           C  
ATOM    513  C   GLU A  31      14.876  -4.611   9.205  1.00  0.00           C  
ATOM    514  O   GLU A  31      14.374  -3.736   9.935  1.00  0.00           O  
ATOM    515  CB  GLU A  31      15.444  -6.862  10.125  1.00  0.00           C  
ATOM    516  CG  GLU A  31      14.962  -8.232  10.573  1.00  0.00           C  
ATOM    517  CD  GLU A  31      16.035  -9.045  11.243  1.00  0.00           C  
ATOM    518  OE1 GLU A  31      17.147  -8.582  11.317  1.00  0.00           O  
ATOM    519  OE2 GLU A  31      15.742 -10.150  11.670  1.00  0.00           O  
ATOM    520  H   GLU A  31      14.748  -7.466   7.706  1.00  0.00           H  
ATOM    521  HA  GLU A  31      13.469  -6.079   9.859  1.00  0.00           H  
ATOM    522 1HB  GLU A  31      16.337  -7.008   9.515  1.00  0.00           H  
ATOM    523 2HB  GLU A  31      15.740  -6.298  11.009  1.00  0.00           H  
ATOM    524 1HG  GLU A  31      14.140  -8.094  11.272  1.00  0.00           H  
ATOM    525 2HG  GLU A  31      14.578  -8.773   9.718  1.00  0.00           H  
ATOM    526  N   GLU A  32      15.759  -4.325   8.238  1.00  0.00           N  
ATOM    527  CA  GLU A  32      16.201  -2.954   8.059  1.00  0.00           C  
ATOM    528  C   GLU A  32      15.043  -2.116   7.553  1.00  0.00           C  
ATOM    529  O   GLU A  32      14.826  -1.003   8.031  1.00  0.00           O  
ATOM    530  CB  GLU A  32      17.368  -2.866   7.078  1.00  0.00           C  
ATOM    531  CG  GLU A  32      18.678  -3.487   7.570  1.00  0.00           C  
ATOM    532  CD  GLU A  32      19.270  -2.829   8.802  1.00  0.00           C  
ATOM    533  OE1 GLU A  32      19.521  -1.646   8.784  1.00  0.00           O  
ATOM    534  OE2 GLU A  32      19.447  -3.532   9.784  1.00  0.00           O  
ATOM    535  H   GLU A  32      16.176  -5.091   7.690  1.00  0.00           H  
ATOM    536  HA  GLU A  32      16.517  -2.557   9.021  1.00  0.00           H  
ATOM    537 1HB  GLU A  32      17.087  -3.396   6.175  1.00  0.00           H  
ATOM    538 2HB  GLU A  32      17.549  -1.826   6.808  1.00  0.00           H  
ATOM    539 1HG  GLU A  32      18.497  -4.535   7.796  1.00  0.00           H  
ATOM    540 2HG  GLU A  32      19.400  -3.443   6.758  1.00  0.00           H  
ATOM    541  N   ALA A  33      14.216  -2.683   6.659  1.00  0.00           N  
ATOM    542  CA  ALA A  33      13.101  -1.913   6.158  1.00  0.00           C  
ATOM    543  C   ALA A  33      12.185  -1.529   7.303  1.00  0.00           C  
ATOM    544  O   ALA A  33      11.809  -0.371   7.415  1.00  0.00           O  
ATOM    545  CB  ALA A  33      12.322  -2.706   5.124  1.00  0.00           C  
ATOM    546  H   ALA A  33      14.422  -3.609   6.278  1.00  0.00           H  
ATOM    547  HA  ALA A  33      13.494  -1.009   5.702  1.00  0.00           H  
ATOM    548 1HB  ALA A  33      11.497  -2.102   4.746  1.00  0.00           H  
ATOM    549 2HB  ALA A  33      12.983  -2.977   4.315  1.00  0.00           H  
ATOM    550 3HB  ALA A  33      11.932  -3.605   5.582  1.00  0.00           H  
ATOM    551  N   HIS A  34      11.926  -2.429   8.250  1.00  0.00           N  
ATOM    552  CA  HIS A  34      11.038  -2.052   9.344  1.00  0.00           C  
ATOM    553  C   HIS A  34      11.595  -0.874  10.116  1.00  0.00           C  
ATOM    554  O   HIS A  34      10.877   0.094  10.401  1.00  0.00           O  
ATOM    555  CB  HIS A  34      10.791  -3.186  10.327  1.00  0.00           C  
ATOM    556  CG  HIS A  34       9.854  -2.760  11.422  1.00  0.00           C  
ATOM    557  ND1 HIS A  34       8.507  -2.571  11.211  1.00  0.00           N  
ATOM    558  CD2 HIS A  34      10.079  -2.455  12.721  1.00  0.00           C  
ATOM    559  CE1 HIS A  34       7.939  -2.175  12.333  1.00  0.00           C  
ATOM    560  NE2 HIS A  34       8.869  -2.089  13.270  1.00  0.00           N  
ATOM    561  H   HIS A  34      12.258  -3.394   8.143  1.00  0.00           H  
ATOM    562  HA  HIS A  34      10.078  -1.753   8.950  1.00  0.00           H  
ATOM    563 1HB  HIS A  34      10.376  -4.035   9.815  1.00  0.00           H  
ATOM    564 2HB  HIS A  34      11.738  -3.499  10.770  1.00  0.00           H  
ATOM    565  HD1 HIS A  34       8.027  -2.680  10.329  1.00  0.00           H  
ATOM    566  HD2 HIS A  34      10.985  -2.447  13.328  1.00  0.00           H  
ATOM    567  HE1 HIS A  34       6.881  -1.966  12.370  1.00  0.00           H  
ATOM    568  N   LYS A  35      12.875  -0.956  10.469  1.00  0.00           N  
ATOM    569  CA  LYS A  35      13.492   0.102  11.244  1.00  0.00           C  
ATOM    570  C   LYS A  35      13.469   1.439  10.511  1.00  0.00           C  
ATOM    571  O   LYS A  35      13.323   2.489  11.143  1.00  0.00           O  
ATOM    572  CB  LYS A  35      14.925  -0.278  11.585  1.00  0.00           C  
ATOM    573  CG  LYS A  35      15.042  -1.405  12.612  1.00  0.00           C  
ATOM    574  CD  LYS A  35      16.488  -1.624  13.061  1.00  0.00           C  
ATOM    575  CE  LYS A  35      17.312  -2.268  11.949  1.00  0.00           C  
ATOM    576  NZ  LYS A  35      18.689  -2.635  12.387  1.00  0.00           N  
ATOM    577  H   LYS A  35      13.411  -1.793  10.203  1.00  0.00           H  
ATOM    578  HA  LYS A  35      12.928   0.219  12.168  1.00  0.00           H  
ATOM    579 1HB  LYS A  35      15.415  -0.598  10.666  1.00  0.00           H  
ATOM    580 2HB  LYS A  35      15.456   0.596  11.958  1.00  0.00           H  
ATOM    581 1HG  LYS A  35      14.432  -1.162  13.482  1.00  0.00           H  
ATOM    582 2HG  LYS A  35      14.659  -2.326  12.173  1.00  0.00           H  
ATOM    583 1HD  LYS A  35      16.938  -0.669  13.332  1.00  0.00           H  
ATOM    584 2HD  LYS A  35      16.502  -2.276  13.933  1.00  0.00           H  
ATOM    585 1HE  LYS A  35      16.801  -3.166  11.599  1.00  0.00           H  
ATOM    586 2HE  LYS A  35      17.407  -1.571  11.121  1.00  0.00           H  
ATOM    587 1HZ  LYS A  35      19.157  -3.054  11.561  1.00  0.00           H  
ATOM    588 2HZ  LYS A  35      19.193  -1.817  12.684  1.00  0.00           H  
ATOM    589 3HZ  LYS A  35      18.654  -3.303  13.135  1.00  0.00           H  
ATOM    590  N   TRP A  36      13.648   1.409   9.189  1.00  0.00           N  
ATOM    591  CA  TRP A  36      13.662   2.634   8.413  1.00  0.00           C  
ATOM    592  C   TRP A  36      12.232   3.174   8.188  1.00  0.00           C  
ATOM    593  O   TRP A  36      11.985   4.374   8.263  1.00  0.00           O  
ATOM    594  CB  TRP A  36      14.311   2.379   7.065  1.00  0.00           C  
ATOM    595  CG  TRP A  36      15.737   1.912   7.071  1.00  0.00           C  
ATOM    596  CD1 TRP A  36      16.531   1.572   8.134  1.00  0.00           C  
ATOM    597  CD2 TRP A  36      16.546   1.715   5.896  1.00  0.00           C  
ATOM    598  NE1 TRP A  36      17.765   1.174   7.685  1.00  0.00           N  
ATOM    599  CE2 TRP A  36      17.788   1.255   6.324  1.00  0.00           C  
ATOM    600  CE3 TRP A  36      16.320   1.888   4.532  1.00  0.00           C  
ATOM    601  CZ2 TRP A  36      18.799   0.961   5.436  1.00  0.00           C  
ATOM    602  CZ3 TRP A  36      17.329   1.610   3.652  1.00  0.00           C  
ATOM    603  CH2 TRP A  36      18.538   1.156   4.086  1.00  0.00           C  
ATOM    604  H   TRP A  36      13.818   0.504   8.731  1.00  0.00           H  
ATOM    605  HA  TRP A  36      14.237   3.380   8.955  1.00  0.00           H  
ATOM    606 1HB  TRP A  36      13.748   1.627   6.562  1.00  0.00           H  
ATOM    607 2HB  TRP A  36      14.278   3.285   6.491  1.00  0.00           H  
ATOM    608  HD1 TRP A  36      16.242   1.598   9.178  1.00  0.00           H  
ATOM    609  HE1 TRP A  36      18.542   0.856   8.267  1.00  0.00           H  
ATOM    610  HE3 TRP A  36      15.377   2.239   4.168  1.00  0.00           H  
ATOM    611  HZ2 TRP A  36      19.771   0.596   5.765  1.00  0.00           H  
ATOM    612  HZ3 TRP A  36      17.140   1.757   2.591  1.00  0.00           H  
ATOM    613  HH2 TRP A  36      19.314   0.938   3.352  1.00  0.00           H  
ATOM    614  N   LEU A  37      11.252   2.276   8.037  1.00  0.00           N  
ATOM    615  CA  LEU A  37       9.861   2.675   7.806  1.00  0.00           C  
ATOM    616  C   LEU A  37       9.337   3.446   9.013  1.00  0.00           C  
ATOM    617  O   LEU A  37       8.700   4.507   8.840  1.00  0.00           O  
ATOM    618  CB  LEU A  37       9.000   1.406   7.598  1.00  0.00           C  
ATOM    619  CG  LEU A  37       9.154   0.600   6.244  1.00  0.00           C  
ATOM    620  CD1 LEU A  37       8.452  -0.736   6.396  1.00  0.00           C  
ATOM    621  CD2 LEU A  37       8.563   1.383   5.092  1.00  0.00           C  
ATOM    622  H   LEU A  37      11.497   1.294   7.979  1.00  0.00           H  
ATOM    623  HA  LEU A  37       9.813   3.309   6.935  1.00  0.00           H  
ATOM    624 1HB  LEU A  37       9.253   0.714   8.395  1.00  0.00           H  
ATOM    625 2HB  LEU A  37       7.978   1.670   7.716  1.00  0.00           H  
ATOM    626  HG  LEU A  37      10.163   0.422   6.036  1.00  0.00           H  
ATOM    627 1HD1 LEU A  37       8.551  -1.314   5.481  1.00  0.00           H  
ATOM    628 2HD1 LEU A  37       8.899  -1.279   7.195  1.00  0.00           H  
ATOM    629 3HD1 LEU A  37       7.418  -0.583   6.620  1.00  0.00           H  
ATOM    630 1HD2 LEU A  37       8.671   0.814   4.168  1.00  0.00           H  
ATOM    631 2HD2 LEU A  37       7.513   1.569   5.286  1.00  0.00           H  
ATOM    632 3HD2 LEU A  37       9.076   2.318   4.987  1.00  0.00           H  
ATOM    633  N   ARG A  38       9.759   3.018  10.209  1.00  0.00           N  
ATOM    634  CA  ARG A  38       9.381   3.597  11.503  1.00  0.00           C  
ATOM    635  C   ARG A  38       9.866   5.032  11.691  1.00  0.00           C  
ATOM    636  O   ARG A  38       9.470   5.694  12.648  1.00  0.00           O  
ATOM    637  CB  ARG A  38       9.930   2.763  12.662  1.00  0.00           C  
ATOM    638  CG  ARG A  38       9.316   1.383  12.853  1.00  0.00           C  
ATOM    639  CD  ARG A  38       7.974   1.411  13.502  1.00  0.00           C  
ATOM    640  NE  ARG A  38       8.001   1.855  14.870  1.00  0.00           N  
ATOM    641  CZ  ARG A  38       8.249   1.064  15.945  1.00  0.00           C  
ATOM    642  NH1 ARG A  38       8.526  -0.235  15.814  1.00  0.00           N  
ATOM    643  NH2 ARG A  38       8.210   1.600  17.156  1.00  0.00           N  
ATOM    644  H   ARG A  38      10.307   2.145  10.215  1.00  0.00           H  
ATOM    645  HA  ARG A  38       8.293   3.608  11.559  1.00  0.00           H  
ATOM    646 1HB  ARG A  38      10.999   2.615  12.507  1.00  0.00           H  
ATOM    647 2HB  ARG A  38       9.812   3.314  13.592  1.00  0.00           H  
ATOM    648 1HG  ARG A  38       9.176   0.924  11.891  1.00  0.00           H  
ATOM    649 2HG  ARG A  38       9.987   0.766  13.447  1.00  0.00           H  
ATOM    650 1HD  ARG A  38       7.315   2.086  12.959  1.00  0.00           H  
ATOM    651 2HD  ARG A  38       7.548   0.424  13.483  1.00  0.00           H  
ATOM    652  HE  ARG A  38       7.779   2.828  15.041  1.00  0.00           H  
ATOM    653 1HH1 ARG A  38       8.572  -0.703  14.893  1.00  0.00           H  
ATOM    654 2HH1 ARG A  38       8.698  -0.793  16.638  1.00  0.00           H  
ATOM    655 1HH2 ARG A  38       7.998   2.581  17.268  1.00  0.00           H  
ATOM    656 2HH2 ARG A  38       8.382   1.026  17.971  1.00  0.00           H  
ATOM    657  N   ARG A  39      10.738   5.522  10.808  1.00  0.00           N  
ATOM    658  CA  ARG A  39      11.192   6.896  10.906  1.00  0.00           C  
ATOM    659  C   ARG A  39      10.014   7.857  10.694  1.00  0.00           C  
ATOM    660  O   ARG A  39       9.982   8.938  11.284  1.00  0.00           O  
ATOM    661  CB  ARG A  39      12.276   7.147   9.872  1.00  0.00           C  
ATOM    662  CG  ARG A  39      13.593   6.441  10.182  1.00  0.00           C  
ATOM    663  CD  ARG A  39      14.554   6.497   9.052  1.00  0.00           C  
ATOM    664  NE  ARG A  39      15.801   5.823   9.384  1.00  0.00           N  
ATOM    665  CZ  ARG A  39      16.717   5.345   8.501  1.00  0.00           C  
ATOM    666  NH1 ARG A  39      16.549   5.434   7.188  1.00  0.00           N  
ATOM    667  NH2 ARG A  39      17.813   4.770   8.972  1.00  0.00           N  
ATOM    668  H   ARG A  39      11.065   4.946  10.027  1.00  0.00           H  
ATOM    669  HA  ARG A  39      11.607   7.057  11.900  1.00  0.00           H  
ATOM    670 1HB  ARG A  39      11.932   6.813   8.898  1.00  0.00           H  
ATOM    671 2HB  ARG A  39      12.473   8.215   9.798  1.00  0.00           H  
ATOM    672 1HG  ARG A  39      14.055   6.912  11.048  1.00  0.00           H  
ATOM    673 2HG  ARG A  39      13.393   5.391  10.408  1.00  0.00           H  
ATOM    674 1HD  ARG A  39      14.109   5.982   8.214  1.00  0.00           H  
ATOM    675 2HD  ARG A  39      14.769   7.531   8.783  1.00  0.00           H  
ATOM    676  HE  ARG A  39      16.008   5.713  10.369  1.00  0.00           H  
ATOM    677 1HH1 ARG A  39      15.714   5.863   6.770  1.00  0.00           H  
ATOM    678 2HH1 ARG A  39      17.257   5.069   6.567  1.00  0.00           H  
ATOM    679 1HH2 ARG A  39      17.955   4.693   9.969  1.00  0.00           H  
ATOM    680 2HH2 ARG A  39      18.510   4.407   8.335  1.00  0.00           H  
ATOM    681  N   GLU A  40       9.073   7.490   9.805  1.00  0.00           N  
ATOM    682  CA  GLU A  40       7.893   8.318   9.544  1.00  0.00           C  
ATOM    683  C   GLU A  40       6.569   7.619   9.882  1.00  0.00           C  
ATOM    684  O   GLU A  40       5.573   8.294  10.156  1.00  0.00           O  
ATOM    685  CB  GLU A  40       7.881   8.859   8.110  1.00  0.00           C  
ATOM    686  CG  GLU A  40       9.002   9.877   7.837  1.00  0.00           C  
ATOM    687  CD  GLU A  40       9.002  10.471   6.432  1.00  0.00           C  
ATOM    688  OE1 GLU A  40       8.246  10.030   5.585  1.00  0.00           O  
ATOM    689  OE2 GLU A  40       9.778  11.352   6.188  1.00  0.00           O  
ATOM    690  H   GLU A  40       9.149   6.589   9.334  1.00  0.00           H  
ATOM    691  HA  GLU A  40       7.954   9.189  10.194  1.00  0.00           H  
ATOM    692 1HB  GLU A  40       7.993   8.030   7.408  1.00  0.00           H  
ATOM    693 2HB  GLU A  40       6.925   9.338   7.907  1.00  0.00           H  
ATOM    694 1HG  GLU A  40       8.916  10.686   8.562  1.00  0.00           H  
ATOM    695 2HG  GLU A  40       9.959   9.383   8.009  1.00  0.00           H  
ATOM    696  N   LEU A  41       6.539   6.285   9.808  1.00  0.00           N  
ATOM    697  CA  LEU A  41       5.311   5.523  10.033  1.00  0.00           C  
ATOM    698  C   LEU A  41       5.116   5.141  11.490  1.00  0.00           C  
ATOM    699  O   LEU A  41       6.072   5.043  12.264  1.00  0.00           O  
ATOM    700  CB  LEU A  41       5.267   4.253   9.166  1.00  0.00           C  
ATOM    701  CG  LEU A  41       5.266   4.416   7.627  1.00  0.00           C  
ATOM    702  CD1 LEU A  41       5.214   3.019   6.970  1.00  0.00           C  
ATOM    703  CD2 LEU A  41       4.081   5.255   7.187  1.00  0.00           C  
ATOM    704  H   LEU A  41       7.387   5.763   9.584  1.00  0.00           H  
ATOM    705  HA  LEU A  41       4.462   6.151   9.773  1.00  0.00           H  
ATOM    706 1HB  LEU A  41       6.152   3.684   9.404  1.00  0.00           H  
ATOM    707 2HB  LEU A  41       4.420   3.673   9.451  1.00  0.00           H  
ATOM    708  HG  LEU A  41       6.181   4.897   7.321  1.00  0.00           H  
ATOM    709 1HD1 LEU A  41       5.225   3.120   5.888  1.00  0.00           H  
ATOM    710 2HD1 LEU A  41       6.053   2.451   7.279  1.00  0.00           H  
ATOM    711 3HD1 LEU A  41       4.304   2.503   7.267  1.00  0.00           H  
ATOM    712 1HD2 LEU A  41       4.083   5.353   6.111  1.00  0.00           H  
ATOM    713 2HD2 LEU A  41       3.161   4.776   7.502  1.00  0.00           H  
ATOM    714 3HD2 LEU A  41       4.129   6.247   7.622  1.00  0.00           H  
ATOM    715  N   SER A  42       3.856   4.936  11.862  1.00  0.00           N  
ATOM    716  CA  SER A  42       3.507   4.489  13.203  1.00  0.00           C  
ATOM    717  C   SER A  42       3.902   3.040  13.305  1.00  0.00           C  
ATOM    718  O   SER A  42       4.236   2.433  12.287  1.00  0.00           O  
ATOM    719  CB  SER A  42       2.020   4.611  13.463  1.00  0.00           C  
ATOM    720  OG  SER A  42       1.295   3.669  12.709  1.00  0.00           O  
ATOM    721  H   SER A  42       3.102   5.060  11.168  1.00  0.00           H  
ATOM    722  HA  SER A  42       4.067   5.070  13.938  1.00  0.00           H  
ATOM    723 1HB  SER A  42       1.820   4.458  14.523  1.00  0.00           H  
ATOM    724 2HB  SER A  42       1.688   5.614  13.206  1.00  0.00           H  
ATOM    725  HG  SER A  42       0.366   3.803  12.953  1.00  0.00           H  
ATOM    726  N   GLU A  43       3.906   2.474  14.507  1.00  0.00           N  
ATOM    727  CA  GLU A  43       4.264   1.073  14.614  1.00  0.00           C  
ATOM    728  C   GLU A  43       3.330   0.178  13.817  1.00  0.00           C  
ATOM    729  O   GLU A  43       3.786  -0.764  13.172  1.00  0.00           O  
ATOM    730  CB  GLU A  43       4.299   0.623  16.067  1.00  0.00           C  
ATOM    731  CG  GLU A  43       4.703  -0.832  16.240  1.00  0.00           C  
ATOM    732  CD  GLU A  43       4.867  -1.231  17.670  1.00  0.00           C  
ATOM    733  OE1 GLU A  43       4.765  -0.384  18.523  1.00  0.00           O  
ATOM    734  OE2 GLU A  43       5.087  -2.401  17.913  1.00  0.00           O  
ATOM    735  H   GLU A  43       3.637   3.002  15.326  1.00  0.00           H  
ATOM    736  HA  GLU A  43       5.259   0.947  14.204  1.00  0.00           H  
ATOM    737 1HB  GLU A  43       4.998   1.242  16.626  1.00  0.00           H  
ATOM    738 2HB  GLU A  43       3.309   0.753  16.511  1.00  0.00           H  
ATOM    739 1HG  GLU A  43       3.930  -1.460  15.800  1.00  0.00           H  
ATOM    740 2HG  GLU A  43       5.630  -1.015  15.696  1.00  0.00           H  
ATOM    741  N   GLU A  44       2.027   0.462  13.841  1.00  0.00           N  
ATOM    742  CA  GLU A  44       1.091  -0.392  13.128  1.00  0.00           C  
ATOM    743  C   GLU A  44       1.295  -0.287  11.619  1.00  0.00           C  
ATOM    744  O   GLU A  44       1.265  -1.313  10.915  1.00  0.00           O  
ATOM    745  CB  GLU A  44      -0.340   0.018  13.488  1.00  0.00           C  
ATOM    746  CG  GLU A  44      -0.711  -0.216  14.957  1.00  0.00           C  
ATOM    747  CD  GLU A  44      -0.183   0.874  15.869  1.00  0.00           C  
ATOM    748  OE1 GLU A  44       0.338   1.846  15.354  1.00  0.00           O  
ATOM    749  OE2 GLU A  44      -0.296   0.741  17.059  1.00  0.00           O  
ATOM    750  H   GLU A  44       1.677   1.244  14.396  1.00  0.00           H  
ATOM    751  HA  GLU A  44       1.254  -1.420  13.431  1.00  0.00           H  
ATOM    752 1HB  GLU A  44      -0.488   1.072  13.253  1.00  0.00           H  
ATOM    753 2HB  GLU A  44      -1.035  -0.547  12.878  1.00  0.00           H  
ATOM    754 1HG  GLU A  44      -1.796  -0.261  15.045  1.00  0.00           H  
ATOM    755 2HG  GLU A  44      -0.304  -1.175  15.272  1.00  0.00           H  
ATOM    756  N   GLU A  45       1.534   0.933  11.128  1.00  0.00           N  
ATOM    757  CA  GLU A  45       1.747   1.151   9.706  1.00  0.00           C  
ATOM    758  C   GLU A  45       3.064   0.550   9.240  1.00  0.00           C  
ATOM    759  O   GLU A  45       3.123  -0.075   8.184  1.00  0.00           O  
ATOM    760  CB  GLU A  45       1.773   2.642   9.414  1.00  0.00           C  
ATOM    761  CG  GLU A  45       0.466   3.391   9.525  1.00  0.00           C  
ATOM    762  CD  GLU A  45       0.710   4.885   9.472  1.00  0.00           C  
ATOM    763  OE1 GLU A  45       1.805   5.283   9.793  1.00  0.00           O  
ATOM    764  OE2 GLU A  45      -0.160   5.622   9.116  1.00  0.00           O  
ATOM    765  H   GLU A  45       1.527   1.734  11.763  1.00  0.00           H  
ATOM    766  HA  GLU A  45       0.930   0.682   9.157  1.00  0.00           H  
ATOM    767 1HB  GLU A  45       2.434   3.101  10.130  1.00  0.00           H  
ATOM    768 2HB  GLU A  45       2.177   2.809   8.424  1.00  0.00           H  
ATOM    769 1HG  GLU A  45      -0.185   3.099   8.706  1.00  0.00           H  
ATOM    770 2HG  GLU A  45      -0.027   3.127  10.458  1.00  0.00           H  
ATOM    771  N   ALA A  46       4.130   0.710  10.031  1.00  0.00           N  
ATOM    772  CA  ALA A  46       5.415   0.164   9.649  1.00  0.00           C  
ATOM    773  C   ALA A  46       5.365  -1.347   9.678  1.00  0.00           C  
ATOM    774  O   ALA A  46       5.988  -1.998   8.832  1.00  0.00           O  
ATOM    775  CB  ALA A  46       6.498   0.666  10.560  1.00  0.00           C  
ATOM    776  H   ALA A  46       4.053   1.246  10.897  1.00  0.00           H  
ATOM    777  HA  ALA A  46       5.633   0.480   8.633  1.00  0.00           H  
ATOM    778 1HB  ALA A  46       7.459   0.258  10.255  1.00  0.00           H  
ATOM    779 2HB  ALA A  46       6.539   1.745  10.530  1.00  0.00           H  
ATOM    780 3HB  ALA A  46       6.250   0.340  11.557  1.00  0.00           H  
ATOM    781  N   ARG A  47       4.632  -1.935  10.643  1.00  0.00           N  
ATOM    782  CA  ARG A  47       4.544  -3.377  10.668  1.00  0.00           C  
ATOM    783  C   ARG A  47       3.810  -3.861   9.442  1.00  0.00           C  
ATOM    784  O   ARG A  47       4.212  -4.846   8.838  1.00  0.00           O  
ATOM    785  CB  ARG A  47       3.871  -3.912  11.923  1.00  0.00           C  
ATOM    786  CG  ARG A  47       4.718  -3.867  13.192  1.00  0.00           C  
ATOM    787  CD  ARG A  47       3.997  -4.431  14.366  1.00  0.00           C  
ATOM    788  NE  ARG A  47       4.815  -4.385  15.578  1.00  0.00           N  
ATOM    789  CZ  ARG A  47       5.740  -5.287  15.944  1.00  0.00           C  
ATOM    790  NH1 ARG A  47       6.010  -6.356  15.210  1.00  0.00           N  
ATOM    791  NH2 ARG A  47       6.371  -5.061  17.073  1.00  0.00           N  
ATOM    792  H   ARG A  47       4.169  -1.383  11.375  1.00  0.00           H  
ATOM    793  HA  ARG A  47       5.552  -3.777  10.665  1.00  0.00           H  
ATOM    794 1HB  ARG A  47       2.970  -3.325  12.115  1.00  0.00           H  
ATOM    795 2HB  ARG A  47       3.560  -4.943  11.758  1.00  0.00           H  
ATOM    796 1HG  ARG A  47       5.630  -4.440  13.035  1.00  0.00           H  
ATOM    797 2HG  ARG A  47       4.982  -2.851  13.433  1.00  0.00           H  
ATOM    798 1HD  ARG A  47       3.103  -3.829  14.544  1.00  0.00           H  
ATOM    799 2HD  ARG A  47       3.705  -5.460  14.176  1.00  0.00           H  
ATOM    800  HE  ARG A  47       4.690  -3.598  16.234  1.00  0.00           H  
ATOM    801 1HH1 ARG A  47       5.517  -6.520  14.347  1.00  0.00           H  
ATOM    802 2HH1 ARG A  47       6.713  -7.015  15.515  1.00  0.00           H  
ATOM    803 1HH2 ARG A  47       6.115  -4.211  17.603  1.00  0.00           H  
ATOM    804 2HH2 ARG A  47       7.077  -5.695  17.410  1.00  0.00           H  
ATOM    805  N   ALA A  48       2.739  -3.182   9.044  1.00  0.00           N  
ATOM    806  CA  ALA A  48       2.022  -3.611   7.857  1.00  0.00           C  
ATOM    807  C   ALA A  48       2.828  -3.471   6.587  1.00  0.00           C  
ATOM    808  O   ALA A  48       2.782  -4.353   5.725  1.00  0.00           O  
ATOM    809  CB  ALA A  48       0.792  -2.821   7.733  1.00  0.00           C  
ATOM    810  H   ALA A  48       2.389  -2.388   9.596  1.00  0.00           H  
ATOM    811  HA  ALA A  48       1.763  -4.653   7.975  1.00  0.00           H  
ATOM    812 1HB  ALA A  48       0.227  -3.154   6.873  1.00  0.00           H  
ATOM    813 2HB  ALA A  48       0.243  -2.963   8.643  1.00  0.00           H  
ATOM    814 3HB  ALA A  48       1.066  -1.771   7.616  1.00  0.00           H  
ATOM    815  N   VAL A  49       3.601  -2.392   6.478  1.00  0.00           N  
ATOM    816  CA  VAL A  49       4.376  -2.193   5.281  1.00  0.00           C  
ATOM    817  C   VAL A  49       5.510  -3.227   5.239  1.00  0.00           C  
ATOM    818  O   VAL A  49       5.797  -3.769   4.169  1.00  0.00           O  
ATOM    819  CB  VAL A  49       4.849  -0.734   5.142  1.00  0.00           C  
ATOM    820  CG1 VAL A  49       5.769  -0.612   3.956  1.00  0.00           C  
ATOM    821  CG2 VAL A  49       3.647   0.169   4.923  1.00  0.00           C  
ATOM    822  H   VAL A  49       3.587  -1.674   7.209  1.00  0.00           H  
ATOM    823  HA  VAL A  49       3.724  -2.380   4.430  1.00  0.00           H  
ATOM    824  HB  VAL A  49       5.358  -0.430   6.040  1.00  0.00           H  
ATOM    825 1HG1 VAL A  49       6.079   0.414   3.845  1.00  0.00           H  
ATOM    826 2HG1 VAL A  49       6.643  -1.242   4.076  1.00  0.00           H  
ATOM    827 3HG1 VAL A  49       5.216  -0.918   3.071  1.00  0.00           H  
ATOM    828 1HG2 VAL A  49       3.968   1.201   4.815  1.00  0.00           H  
ATOM    829 2HG2 VAL A  49       3.158  -0.150   4.040  1.00  0.00           H  
ATOM    830 3HG2 VAL A  49       2.956   0.093   5.757  1.00  0.00           H  
ATOM    831  N   VAL A  50       6.178  -3.509   6.370  1.00  0.00           N  
ATOM    832  CA  VAL A  50       7.209  -4.532   6.291  1.00  0.00           C  
ATOM    833  C   VAL A  50       6.554  -5.904   6.092  1.00  0.00           C  
ATOM    834  O   VAL A  50       7.156  -6.770   5.452  1.00  0.00           O  
ATOM    835  CB  VAL A  50       8.182  -4.540   7.490  1.00  0.00           C  
ATOM    836  CG1 VAL A  50       7.552  -5.134   8.726  1.00  0.00           C  
ATOM    837  CG2 VAL A  50       9.448  -5.305   7.080  1.00  0.00           C  
ATOM    838  H   VAL A  50       5.973  -3.021   7.244  1.00  0.00           H  
ATOM    839  HA  VAL A  50       7.808  -4.328   5.421  1.00  0.00           H  
ATOM    840  HB  VAL A  50       8.439  -3.517   7.732  1.00  0.00           H  
ATOM    841 1HG1 VAL A  50       8.254  -5.097   9.549  1.00  0.00           H  
ATOM    842 2HG1 VAL A  50       6.693  -4.563   8.965  1.00  0.00           H  
ATOM    843 3HG1 VAL A  50       7.268  -6.169   8.562  1.00  0.00           H  
ATOM    844 1HG2 VAL A  50      10.145  -5.296   7.896  1.00  0.00           H  
ATOM    845 2HG2 VAL A  50       9.203  -6.335   6.840  1.00  0.00           H  
ATOM    846 3HG2 VAL A  50       9.906  -4.836   6.212  1.00  0.00           H  
ATOM    847  N   ARG A  51       5.343  -6.132   6.642  1.00  0.00           N  
ATOM    848  CA  ARG A  51       4.664  -7.392   6.394  1.00  0.00           C  
ATOM    849  C   ARG A  51       4.385  -7.525   4.907  1.00  0.00           C  
ATOM    850  O   ARG A  51       4.572  -8.601   4.357  1.00  0.00           O  
ATOM    851  CB  ARG A  51       3.369  -7.560   7.186  1.00  0.00           C  
ATOM    852  CG  ARG A  51       3.530  -7.936   8.673  1.00  0.00           C  
ATOM    853  CD  ARG A  51       2.201  -8.103   9.358  1.00  0.00           C  
ATOM    854  NE  ARG A  51       1.520  -6.824   9.586  1.00  0.00           N  
ATOM    855  CZ  ARG A  51       0.191  -6.671   9.861  1.00  0.00           C  
ATOM    856  NH1 ARG A  51      -0.604  -7.716   9.940  1.00  0.00           N  
ATOM    857  NH2 ARG A  51      -0.313  -5.461  10.052  1.00  0.00           N  
ATOM    858  H   ARG A  51       4.899  -5.431   7.237  1.00  0.00           H  
ATOM    859  HA  ARG A  51       5.328  -8.198   6.697  1.00  0.00           H  
ATOM    860 1HB  ARG A  51       2.801  -6.640   7.138  1.00  0.00           H  
ATOM    861 2HB  ARG A  51       2.765  -8.334   6.722  1.00  0.00           H  
ATOM    862 1HG  ARG A  51       4.050  -8.890   8.731  1.00  0.00           H  
ATOM    863 2HG  ARG A  51       4.106  -7.197   9.204  1.00  0.00           H  
ATOM    864 1HD  ARG A  51       1.564  -8.726   8.731  1.00  0.00           H  
ATOM    865 2HD  ARG A  51       2.352  -8.587  10.323  1.00  0.00           H  
ATOM    866  HE  ARG A  51       2.098  -5.988   9.552  1.00  0.00           H  
ATOM    867 1HH1 ARG A  51      -0.245  -8.645   9.796  1.00  0.00           H  
ATOM    868 2HH1 ARG A  51      -1.578  -7.591  10.184  1.00  0.00           H  
ATOM    869 1HH2 ARG A  51       0.285  -4.653   9.998  1.00  0.00           H  
ATOM    870 2HH2 ARG A  51      -1.327  -5.336  10.215  1.00  0.00           H  
ATOM    871  N   TRP A  52       4.027  -6.438   4.212  1.00  0.00           N  
ATOM    872  CA  TRP A  52       3.839  -6.513   2.763  1.00  0.00           C  
ATOM    873  C   TRP A  52       5.038  -7.141   2.134  1.00  0.00           C  
ATOM    874  O   TRP A  52       4.932  -8.123   1.392  1.00  0.00           O  
ATOM    875  CB  TRP A  52       3.757  -5.117   2.147  1.00  0.00           C  
ATOM    876  CG  TRP A  52       3.647  -5.078   0.668  1.00  0.00           C  
ATOM    877  CD1 TRP A  52       4.561  -4.676  -0.259  1.00  0.00           C  
ATOM    878  CD2 TRP A  52       2.548  -5.483  -0.044  1.00  0.00           C  
ATOM    879  NE1 TRP A  52       4.011  -4.755  -1.506  1.00  0.00           N  
ATOM    880  CE2 TRP A  52       2.810  -5.255  -1.390  1.00  0.00           C  
ATOM    881  CE3 TRP A  52       1.385  -5.989   0.319  1.00  0.00           C  
ATOM    882  CZ2 TRP A  52       1.923  -5.539  -2.324  1.00  0.00           C  
ATOM    883  CZ3 TRP A  52       0.485  -6.281  -0.610  1.00  0.00           C  
ATOM    884  CH2 TRP A  52       0.729  -6.069  -1.899  1.00  0.00           C  
ATOM    885  H   TRP A  52       3.803  -5.572   4.715  1.00  0.00           H  
ATOM    886  HA  TRP A  52       2.957  -7.104   2.538  1.00  0.00           H  
ATOM    887 1HB  TRP A  52       2.960  -4.562   2.590  1.00  0.00           H  
ATOM    888 2HB  TRP A  52       4.649  -4.583   2.363  1.00  0.00           H  
ATOM    889  HD1 TRP A  52       5.556  -4.317  -0.039  1.00  0.00           H  
ATOM    890  HE1 TRP A  52       4.400  -4.489  -2.440  1.00  0.00           H  
ATOM    891  HE3 TRP A  52       1.175  -6.166   1.364  1.00  0.00           H  
ATOM    892  HZ2 TRP A  52       2.132  -5.352  -3.363  1.00  0.00           H  
ATOM    893  HZ3 TRP A  52      -0.454  -6.678  -0.268  1.00  0.00           H  
ATOM    894  HH2 TRP A  52      -0.039  -6.310  -2.608  1.00  0.00           H  
ATOM    895  N   LEU A  53       6.185  -6.586   2.464  1.00  0.00           N  
ATOM    896  CA  LEU A  53       7.416  -7.003   1.874  1.00  0.00           C  
ATOM    897  C   LEU A  53       7.703  -8.485   2.230  1.00  0.00           C  
ATOM    898  O   LEU A  53       8.108  -9.266   1.364  1.00  0.00           O  
ATOM    899  CB  LEU A  53       8.488  -6.048   2.410  1.00  0.00           C  
ATOM    900  CG  LEU A  53       8.392  -4.514   2.032  1.00  0.00           C  
ATOM    901  CD1 LEU A  53       9.415  -3.754   2.846  1.00  0.00           C  
ATOM    902  CD2 LEU A  53       8.634  -4.295   0.581  1.00  0.00           C  
ATOM    903  H   LEU A  53       6.168  -5.786   3.110  1.00  0.00           H  
ATOM    904  HA  LEU A  53       7.330  -6.921   0.792  1.00  0.00           H  
ATOM    905 1HB  LEU A  53       8.487  -6.108   3.487  1.00  0.00           H  
ATOM    906 2HB  LEU A  53       9.408  -6.383   2.056  1.00  0.00           H  
ATOM    907  HG  LEU A  53       7.403  -4.136   2.283  1.00  0.00           H  
ATOM    908 1HD1 LEU A  53       9.357  -2.693   2.611  1.00  0.00           H  
ATOM    909 2HD1 LEU A  53       9.237  -3.892   3.887  1.00  0.00           H  
ATOM    910 3HD1 LEU A  53      10.388  -4.128   2.613  1.00  0.00           H  
ATOM    911 1HD2 LEU A  53       8.565  -3.230   0.353  1.00  0.00           H  
ATOM    912 2HD2 LEU A  53       9.620  -4.652   0.311  1.00  0.00           H  
ATOM    913 3HD2 LEU A  53       7.886  -4.827   0.029  1.00  0.00           H  
ATOM    914  N   LYS A  54       7.421  -8.890   3.488  1.00  0.00           N  
ATOM    915  CA  LYS A  54       7.616 -10.283   3.932  1.00  0.00           C  
ATOM    916  C   LYS A  54       6.695 -11.260   3.214  1.00  0.00           C  
ATOM    917  O   LYS A  54       7.131 -12.340   2.810  1.00  0.00           O  
ATOM    918  CB  LYS A  54       7.355 -10.420   5.443  1.00  0.00           C  
ATOM    919  CG  LYS A  54       7.508 -11.874   6.078  1.00  0.00           C  
ATOM    920  CD  LYS A  54       8.952 -12.412   6.083  1.00  0.00           C  
ATOM    921  CE  LYS A  54       9.135 -13.645   7.017  1.00  0.00           C  
ATOM    922  NZ  LYS A  54       8.500 -14.913   6.499  1.00  0.00           N  
ATOM    923  H   LYS A  54       7.131  -8.184   4.171  1.00  0.00           H  
ATOM    924  HA  LYS A  54       8.635 -10.573   3.709  1.00  0.00           H  
ATOM    925 1HB  LYS A  54       8.003  -9.731   5.985  1.00  0.00           H  
ATOM    926 2HB  LYS A  54       6.334 -10.108   5.642  1.00  0.00           H  
ATOM    927 1HG  LYS A  54       7.151 -11.841   7.105  1.00  0.00           H  
ATOM    928 2HG  LYS A  54       6.882 -12.580   5.526  1.00  0.00           H  
ATOM    929 1HD  LYS A  54       9.244 -12.688   5.064  1.00  0.00           H  
ATOM    930 2HD  LYS A  54       9.612 -11.654   6.450  1.00  0.00           H  
ATOM    931 1HE  LYS A  54      10.201 -13.822   7.155  1.00  0.00           H  
ATOM    932 2HE  LYS A  54       8.692 -13.408   7.983  1.00  0.00           H  
ATOM    933 1HZ  LYS A  54       8.652 -15.661   7.142  1.00  0.00           H  
ATOM    934 2HZ  LYS A  54       7.494 -14.834   6.335  1.00  0.00           H  
ATOM    935 3HZ  LYS A  54       8.884 -15.188   5.589  1.00  0.00           H  
ATOM    936  N   GLN A  55       5.429 -10.879   3.042  1.00  0.00           N  
ATOM    937  CA  GLN A  55       4.434 -11.732   2.414  1.00  0.00           C  
ATOM    938  C   GLN A  55       4.784 -11.964   0.959  1.00  0.00           C  
ATOM    939  O   GLN A  55       4.610 -13.080   0.455  1.00  0.00           O  
ATOM    940  CB  GLN A  55       3.039 -11.099   2.553  1.00  0.00           C  
ATOM    941  CG  GLN A  55       2.500 -11.116   3.994  1.00  0.00           C  
ATOM    942  CD  GLN A  55       1.253 -10.250   4.220  1.00  0.00           C  
ATOM    943  OE1 GLN A  55       0.102 -10.691   4.359  1.00  0.00           O  
ATOM    944  NE2 GLN A  55       1.495  -8.956   4.242  1.00  0.00           N  
ATOM    945  H   GLN A  55       5.152  -9.978   3.422  1.00  0.00           H  
ATOM    946  HA  GLN A  55       4.432 -12.692   2.926  1.00  0.00           H  
ATOM    947 1HB  GLN A  55       3.082 -10.059   2.221  1.00  0.00           H  
ATOM    948 2HB  GLN A  55       2.333 -11.622   1.915  1.00  0.00           H  
ATOM    949 1HG  GLN A  55       2.242 -12.143   4.242  1.00  0.00           H  
ATOM    950 2HG  GLN A  55       3.283 -10.767   4.663  1.00  0.00           H  
ATOM    951 1HE2 GLN A  55       0.739  -8.274   4.384  1.00  0.00           H  
ATOM    952 2HE2 GLN A  55       2.437  -8.628   4.128  1.00  0.00           H  
ATOM    953  N   LEU A  56       5.319 -10.941   0.286  1.00  0.00           N  
ATOM    954  CA  LEU A  56       5.688 -11.118  -1.105  1.00  0.00           C  
ATOM    955  C   LEU A  56       6.843 -12.100  -1.202  1.00  0.00           C  
ATOM    956  O   LEU A  56       6.852 -12.970  -2.078  1.00  0.00           O  
ATOM    957  CB  LEU A  56       6.171  -9.809  -1.707  1.00  0.00           C  
ATOM    958  CG  LEU A  56       5.184  -8.657  -1.839  1.00  0.00           C  
ATOM    959  CD1 LEU A  56       5.983  -7.508  -2.360  1.00  0.00           C  
ATOM    960  CD2 LEU A  56       3.969  -9.027  -2.682  1.00  0.00           C  
ATOM    961  H   LEU A  56       5.390 -10.022   0.741  1.00  0.00           H  
ATOM    962  HA  LEU A  56       4.843 -11.524  -1.654  1.00  0.00           H  
ATOM    963 1HB  LEU A  56       6.989  -9.449  -1.081  1.00  0.00           H  
ATOM    964 2HB  LEU A  56       6.574 -10.018  -2.695  1.00  0.00           H  
ATOM    965  HG  LEU A  56       4.824  -8.368  -0.885  1.00  0.00           H  
ATOM    966 1HD1 LEU A  56       5.370  -6.663  -2.436  1.00  0.00           H  
ATOM    967 2HD1 LEU A  56       6.795  -7.300  -1.670  1.00  0.00           H  
ATOM    968 3HD1 LEU A  56       6.388  -7.753  -3.322  1.00  0.00           H  
ATOM    969 1HD2 LEU A  56       3.306  -8.166  -2.754  1.00  0.00           H  
ATOM    970 2HD2 LEU A  56       4.272  -9.336  -3.660  1.00  0.00           H  
ATOM    971 3HD2 LEU A  56       3.435  -9.840  -2.205  1.00  0.00           H  
ATOM    972  N   VAL A  57       7.794 -11.993  -0.268  1.00  0.00           N  
ATOM    973  CA  VAL A  57       8.941 -12.883  -0.260  1.00  0.00           C  
ATOM    974  C   VAL A  57       8.528 -14.314   0.032  1.00  0.00           C  
ATOM    975  O   VAL A  57       8.970 -15.229  -0.667  1.00  0.00           O  
ATOM    976  CB  VAL A  57       9.982 -12.418   0.780  1.00  0.00           C  
ATOM    977  CG1 VAL A  57      11.063 -13.451   0.943  1.00  0.00           C  
ATOM    978  CG2 VAL A  57      10.617 -11.121   0.324  1.00  0.00           C  
ATOM    979  H   VAL A  57       7.742 -11.221   0.406  1.00  0.00           H  
ATOM    980  HA  VAL A  57       9.405 -12.851  -1.246  1.00  0.00           H  
ATOM    981  HB  VAL A  57       9.487 -12.276   1.740  1.00  0.00           H  
ATOM    982 1HG1 VAL A  57      11.764 -13.116   1.680  1.00  0.00           H  
ATOM    983 2HG1 VAL A  57      10.627 -14.379   1.283  1.00  0.00           H  
ATOM    984 3HG1 VAL A  57      11.571 -13.609  -0.013  1.00  0.00           H  
ATOM    985 1HG2 VAL A  57      11.325 -10.807   1.065  1.00  0.00           H  
ATOM    986 2HG2 VAL A  57      11.120 -11.280  -0.630  1.00  0.00           H  
ATOM    987 3HG2 VAL A  57       9.867 -10.362   0.202  1.00  0.00           H  
ATOM    988  N   ASP A  58       7.666 -14.525   1.027  1.00  0.00           N  
ATOM    989  CA  ASP A  58       7.264 -15.884   1.335  1.00  0.00           C  
ATOM    990  C   ASP A  58       6.474 -16.504   0.196  1.00  0.00           C  
ATOM    991  O   ASP A  58       6.676 -17.675  -0.137  1.00  0.00           O  
ATOM    992  CB  ASP A  58       6.390 -15.923   2.593  1.00  0.00           C  
ATOM    993  CG  ASP A  58       7.129 -15.688   3.910  1.00  0.00           C  
ATOM    994  OD1 ASP A  58       8.339 -15.789   3.972  1.00  0.00           O  
ATOM    995  OD2 ASP A  58       6.475 -15.406   4.903  1.00  0.00           O  
ATOM    996  H   ASP A  58       7.339 -13.739   1.598  1.00  0.00           H  
ATOM    997  HA  ASP A  58       8.160 -16.479   1.503  1.00  0.00           H  
ATOM    998 1HB  ASP A  58       5.618 -15.154   2.498  1.00  0.00           H  
ATOM    999 2HB  ASP A  58       5.882 -16.883   2.646  1.00  0.00           H  
ATOM   1000  N   ARG A  59       5.607 -15.729  -0.459  1.00  0.00           N  
ATOM   1001  CA  ARG A  59       4.837 -16.296  -1.549  1.00  0.00           C  
ATOM   1002  C   ARG A  59       5.743 -16.717  -2.708  1.00  0.00           C  
ATOM   1003  O   ARG A  59       5.532 -17.777  -3.297  1.00  0.00           O  
ATOM   1004  CB  ARG A  59       3.773 -15.320  -2.009  1.00  0.00           C  
ATOM   1005  CG  ARG A  59       2.826 -15.843  -3.082  1.00  0.00           C  
ATOM   1006  CD  ARG A  59       1.686 -14.917  -3.285  1.00  0.00           C  
ATOM   1007  NE  ARG A  59       2.130 -13.637  -3.801  1.00  0.00           N  
ATOM   1008  CZ  ARG A  59       1.439 -12.474  -3.749  1.00  0.00           C  
ATOM   1009  NH1 ARG A  59       0.239 -12.396  -3.195  1.00  0.00           N  
ATOM   1010  NH2 ARG A  59       1.983 -11.402  -4.270  1.00  0.00           N  
ATOM   1011  H   ARG A  59       5.434 -14.760  -0.168  1.00  0.00           H  
ATOM   1012  HA  ARG A  59       4.329 -17.184  -1.176  1.00  0.00           H  
ATOM   1013 1HB  ARG A  59       3.178 -15.007  -1.153  1.00  0.00           H  
ATOM   1014 2HB  ARG A  59       4.266 -14.425  -2.400  1.00  0.00           H  
ATOM   1015 1HG  ARG A  59       3.365 -15.938  -4.027  1.00  0.00           H  
ATOM   1016 2HG  ARG A  59       2.437 -16.817  -2.786  1.00  0.00           H  
ATOM   1017 1HD  ARG A  59       0.988 -15.353  -3.999  1.00  0.00           H  
ATOM   1018 2HD  ARG A  59       1.186 -14.755  -2.332  1.00  0.00           H  
ATOM   1019  HE  ARG A  59       3.039 -13.614  -4.249  1.00  0.00           H  
ATOM   1020 1HH1 ARG A  59      -0.194 -13.213  -2.795  1.00  0.00           H  
ATOM   1021 2HH1 ARG A  59      -0.260 -11.488  -3.170  1.00  0.00           H  
ATOM   1022 1HH2 ARG A  59       2.900 -11.456  -4.699  1.00  0.00           H  
ATOM   1023 2HH2 ARG A  59       1.482 -10.527  -4.257  1.00  0.00           H  
ATOM   1024  N   GLU A  60       6.763 -15.902  -3.020  1.00  0.00           N  
ATOM   1025  CA  GLU A  60       7.701 -16.215  -4.097  1.00  0.00           C  
ATOM   1026  C   GLU A  60       8.680 -17.354  -3.760  1.00  0.00           C  
ATOM   1027  O   GLU A  60       9.027 -18.145  -4.640  1.00  0.00           O  
ATOM   1028  CB  GLU A  60       8.504 -14.971  -4.456  1.00  0.00           C  
ATOM   1029  CG  GLU A  60       7.736 -13.840  -5.154  1.00  0.00           C  
ATOM   1030  CD  GLU A  60       7.312 -14.144  -6.561  1.00  0.00           C  
ATOM   1031  OE1 GLU A  60       8.139 -14.549  -7.362  1.00  0.00           O  
ATOM   1032  OE2 GLU A  60       6.160 -13.941  -6.882  1.00  0.00           O  
ATOM   1033  H   GLU A  60       6.858 -15.005  -2.532  1.00  0.00           H  
ATOM   1034  HA  GLU A  60       7.122 -16.518  -4.969  1.00  0.00           H  
ATOM   1035 1HB  GLU A  60       8.919 -14.556  -3.534  1.00  0.00           H  
ATOM   1036 2HB  GLU A  60       9.333 -15.260  -5.096  1.00  0.00           H  
ATOM   1037 1HG  GLU A  60       6.838 -13.634  -4.572  1.00  0.00           H  
ATOM   1038 2HG  GLU A  60       8.349 -12.940  -5.143  1.00  0.00           H  
ATOM   1039  N   LEU A  61       9.135 -17.444  -2.499  1.00  0.00           N  
ATOM   1040  CA  LEU A  61      10.082 -18.495  -2.114  1.00  0.00           C  
ATOM   1041  C   LEU A  61       9.445 -19.860  -1.816  1.00  0.00           C  
ATOM   1042  O   LEU A  61      10.112 -20.887  -1.978  1.00  0.00           O  
ATOM   1043  CB  LEU A  61      10.891 -18.082  -0.865  1.00  0.00           C  
ATOM   1044  CG  LEU A  61      11.898 -16.892  -0.989  1.00  0.00           C  
ATOM   1045  CD1 LEU A  61      12.471 -16.584   0.373  1.00  0.00           C  
ATOM   1046  CD2 LEU A  61      13.041 -17.255  -1.913  1.00  0.00           C  
ATOM   1047  H   LEU A  61       8.866 -16.733  -1.814  1.00  0.00           H  
ATOM   1048  HA  LEU A  61      10.762 -18.640  -2.946  1.00  0.00           H  
ATOM   1049 1HB  LEU A  61      10.171 -17.802  -0.091  1.00  0.00           H  
ATOM   1050 2HB  LEU A  61      11.443 -18.950  -0.514  1.00  0.00           H  
ATOM   1051  HG  LEU A  61      11.375 -16.008  -1.354  1.00  0.00           H  
ATOM   1052 1HD1 LEU A  61      13.169 -15.749   0.296  1.00  0.00           H  
ATOM   1053 2HD1 LEU A  61      11.674 -16.333   1.060  1.00  0.00           H  
ATOM   1054 3HD1 LEU A  61      12.983 -17.445   0.733  1.00  0.00           H  
ATOM   1055 1HD2 LEU A  61      13.736 -16.432  -1.960  1.00  0.00           H  
ATOM   1056 2HD2 LEU A  61      13.553 -18.133  -1.519  1.00  0.00           H  
ATOM   1057 3HD2 LEU A  61      12.677 -17.466  -2.917  1.00  0.00           H  
ATOM   1058  N   SER A  62       8.197 -19.876  -1.349  1.00  0.00           N  
ATOM   1059  CA  SER A  62       7.510 -21.110  -0.975  1.00  0.00           C  
ATOM   1060  C   SER A  62       7.260 -22.070  -2.144  1.00  0.00           C  
ATOM   1061  O   SER A  62       7.260 -21.669  -3.309  1.00  0.00           O  
ATOM   1062  OXT SER A  62       6.634 -23.099  -1.884  1.00  0.00           O  
ATOM   1063  CB  SER A  62       6.175 -20.792  -0.338  1.00  0.00           C  
ATOM   1064  OG  SER A  62       5.490 -21.976  -0.032  1.00  0.00           O  
ATOM   1065  H   SER A  62       7.701 -18.996  -1.189  1.00  0.00           H  
ATOM   1066  HA  SER A  62       8.130 -21.626  -0.241  1.00  0.00           H  
ATOM   1067 1HB  SER A  62       6.331 -20.209   0.569  1.00  0.00           H  
ATOM   1068 2HB  SER A  62       5.581 -20.181  -1.023  1.00  0.00           H  
ATOM   1069  HG  SER A  62       5.399 -22.440  -0.890  1.00  0.00           H  
TER                                                                             
ATOM   1071  N   VAL B  63     -25.548   4.977   2.473  1.00  0.00           N  
ATOM   1072  CA  VAL B  63     -24.435   5.671   3.111  1.00  0.00           C  
ATOM   1073  C   VAL B  63     -23.686   4.729   4.054  1.00  0.00           C  
ATOM   1074  O   VAL B  63     -24.312   3.978   4.806  1.00  0.00           O  
ATOM   1075  CB  VAL B  63     -24.957   6.897   3.893  1.00  0.00           C  
ATOM   1076  CG1 VAL B  63     -23.809   7.607   4.546  1.00  0.00           C  
ATOM   1077  CG2 VAL B  63     -25.751   7.836   2.966  1.00  0.00           C  
ATOM   1078 1H   VAL B  63     -26.028   5.607   1.861  1.00  0.00           H  
ATOM   1079 2H   VAL B  63     -25.201   4.201   1.947  1.00  0.00           H  
ATOM   1080 3H   VAL B  63     -26.182   4.648   3.174  1.00  0.00           H  
ATOM   1081  HA  VAL B  63     -23.740   6.014   2.346  1.00  0.00           H  
ATOM   1082  HB  VAL B  63     -25.614   6.553   4.689  1.00  0.00           H  
ATOM   1083 1HG1 VAL B  63     -24.188   8.452   5.110  1.00  0.00           H  
ATOM   1084 2HG1 VAL B  63     -23.287   6.930   5.218  1.00  0.00           H  
ATOM   1085 3HG1 VAL B  63     -23.117   7.962   3.783  1.00  0.00           H  
ATOM   1086 1HG2 VAL B  63     -26.123   8.681   3.540  1.00  0.00           H  
ATOM   1087 2HG2 VAL B  63     -25.145   8.199   2.172  1.00  0.00           H  
ATOM   1088 3HG2 VAL B  63     -26.594   7.300   2.542  1.00  0.00           H  
ATOM   1089  N   CYS B  64     -22.356   4.741   3.987  1.00  0.00           N  
ATOM   1090  CA  CYS B  64     -21.542   3.888   4.848  1.00  0.00           C  
ATOM   1091  C   CYS B  64     -20.590   4.704   5.714  1.00  0.00           C  
ATOM   1092  O   CYS B  64     -20.425   5.912   5.527  1.00  0.00           O  
ATOM   1093  CB  CYS B  64     -20.750   2.874   4.025  1.00  0.00           C  
ATOM   1094  SG  CYS B  64     -19.491   3.587   2.932  1.00  0.00           S  
ATOM   1095  H   CYS B  64     -21.906   5.377   3.337  1.00  0.00           H  
ATOM   1096  HA  CYS B  64     -22.209   3.333   5.507  1.00  0.00           H  
ATOM   1097 1HB  CYS B  64     -20.250   2.172   4.693  1.00  0.00           H  
ATOM   1098 2HB  CYS B  64     -21.442   2.298   3.417  1.00  0.00           H  
ATOM   1099  N   GLN B  65     -19.946   4.034   6.667  1.00  0.00           N  
ATOM   1100  CA  GLN B  65     -19.110   4.732   7.633  1.00  0.00           C  
ATOM   1101  C   GLN B  65     -17.758   5.210   7.103  1.00  0.00           C  
ATOM   1102  O   GLN B  65     -17.410   6.377   7.277  1.00  0.00           O  
ATOM   1103  CB  GLN B  65     -18.879   3.826   8.846  1.00  0.00           C  
ATOM   1104  CG  GLN B  65     -20.122   3.580   9.684  1.00  0.00           C  
ATOM   1105  CD  GLN B  65     -21.030   2.527   9.076  1.00  0.00           C  
ATOM   1106  OE1 GLN B  65     -20.631   1.790   8.171  1.00  0.00           O  
ATOM   1107  NE2 GLN B  65     -22.260   2.452   9.572  1.00  0.00           N  
ATOM   1108  H   GLN B  65     -20.081   3.037   6.753  1.00  0.00           H  
ATOM   1109  HA  GLN B  65     -19.659   5.605   7.985  1.00  0.00           H  
ATOM   1110 1HB  GLN B  65     -18.502   2.860   8.511  1.00  0.00           H  
ATOM   1111 2HB  GLN B  65     -18.121   4.268   9.491  1.00  0.00           H  
ATOM   1112 1HG  GLN B  65     -19.818   3.239  10.674  1.00  0.00           H  
ATOM   1113 2HG  GLN B  65     -20.684   4.510   9.765  1.00  0.00           H  
ATOM   1114 1HE2 GLN B  65     -22.905   1.777   9.211  1.00  0.00           H  
ATOM   1115 2HE2 GLN B  65     -22.543   3.069  10.306  1.00  0.00           H  
ATOM   1116  N   GLY B  66     -17.019   4.349   6.414  1.00  0.00           N  
ATOM   1117  CA  GLY B  66     -15.663   4.700   5.985  1.00  0.00           C  
ATOM   1118  C   GLY B  66     -14.652   4.191   7.012  1.00  0.00           C  
ATOM   1119  O   GLY B  66     -15.047   3.682   8.066  1.00  0.00           O  
ATOM   1120  H   GLY B  66     -17.370   3.420   6.235  1.00  0.00           H  
ATOM   1121 1HA  GLY B  66     -15.453   4.259   5.018  1.00  0.00           H  
ATOM   1122 2HA  GLY B  66     -15.565   5.775   5.872  1.00  0.00           H  
ATOM   1123  N   THR B  67     -13.359   4.297   6.694  1.00  0.00           N  
ATOM   1124  CA  THR B  67     -12.306   3.753   7.576  1.00  0.00           C  
ATOM   1125  C   THR B  67     -11.150   4.730   7.898  1.00  0.00           C  
ATOM   1126  O   THR B  67     -11.072   5.822   7.325  1.00  0.00           O  
ATOM   1127  CB  THR B  67     -11.751   2.437   6.971  1.00  0.00           C  
ATOM   1128  OG1 THR B  67     -11.120   2.711   5.719  1.00  0.00           O  
ATOM   1129  CG2 THR B  67     -12.895   1.420   6.735  1.00  0.00           C  
ATOM   1130  H   THR B  67     -13.117   4.752   5.813  1.00  0.00           H  
ATOM   1131  HA  THR B  67     -12.772   3.498   8.527  1.00  0.00           H  
ATOM   1132  HB  THR B  67     -11.017   2.006   7.652  1.00  0.00           H  
ATOM   1133  HG1 THR B  67     -10.212   3.061   5.868  1.00  0.00           H  
ATOM   1134 1HG2 THR B  67     -12.481   0.504   6.316  1.00  0.00           H  
ATOM   1135 2HG2 THR B  67     -13.381   1.197   7.684  1.00  0.00           H  
ATOM   1136 3HG2 THR B  67     -13.626   1.820   6.045  1.00  0.00           H  
ATOM   1137  N   SER B  68     -10.307   4.338   8.879  1.00  0.00           N  
ATOM   1138  CA  SER B  68      -9.117   5.095   9.315  1.00  0.00           C  
ATOM   1139  C   SER B  68      -7.877   4.215   9.621  1.00  0.00           C  
ATOM   1140  O   SER B  68      -7.269   4.361  10.686  1.00  0.00           O  
ATOM   1141  CB  SER B  68      -9.468   5.913  10.542  1.00  0.00           C  
ATOM   1142  OG  SER B  68      -9.976   5.092  11.563  1.00  0.00           O  
ATOM   1143  H   SER B  68     -10.476   3.444   9.315  1.00  0.00           H  
ATOM   1144  HA  SER B  68      -8.841   5.776   8.506  1.00  0.00           H  
ATOM   1145 1HB  SER B  68      -8.581   6.436  10.896  1.00  0.00           H  
ATOM   1146 2HB  SER B  68     -10.207   6.666  10.274  1.00  0.00           H  
ATOM   1147  HG  SER B  68     -10.107   5.667  12.318  1.00  0.00           H  
ATOM   1148  N   ASN B  69      -7.544   3.269   8.739  1.00  0.00           N  
ATOM   1149  CA  ASN B  69      -6.426   2.341   8.967  1.00  0.00           C  
ATOM   1150  C   ASN B  69      -5.117   2.769   8.277  1.00  0.00           C  
ATOM   1151  O   ASN B  69      -4.073   2.161   8.512  1.00  0.00           O  
ATOM   1152  CB  ASN B  69      -6.804   0.947   8.493  1.00  0.00           C  
ATOM   1153  CG  ASN B  69      -7.869   0.303   9.332  1.00  0.00           C  
ATOM   1154  OD1 ASN B  69      -7.825   0.326  10.568  1.00  0.00           O  
ATOM   1155  ND2 ASN B  69      -8.848  -0.269   8.678  1.00  0.00           N  
ATOM   1156  H   ASN B  69      -8.056   3.220   7.859  1.00  0.00           H  
ATOM   1157  HA  ASN B  69      -6.229   2.298  10.037  1.00  0.00           H  
ATOM   1158 1HB  ASN B  69      -7.163   1.012   7.463  1.00  0.00           H  
ATOM   1159 2HB  ASN B  69      -5.919   0.306   8.489  1.00  0.00           H  
ATOM   1160 1HD2 ASN B  69      -9.593  -0.711   9.178  1.00  0.00           H  
ATOM   1161 2HD2 ASN B  69      -8.852  -0.265   7.677  1.00  0.00           H  
ATOM   1162  N   LYS B  70      -5.150   3.826   7.464  1.00  0.00           N  
ATOM   1163  CA  LYS B  70      -3.966   4.307   6.750  1.00  0.00           C  
ATOM   1164  C   LYS B  70      -3.251   3.167   6.001  1.00  0.00           C  
ATOM   1165  O   LYS B  70      -3.834   2.520   5.135  1.00  0.00           O  
ATOM   1166  CB  LYS B  70      -3.063   5.043   7.727  1.00  0.00           C  
ATOM   1167  CG  LYS B  70      -3.767   6.243   8.365  1.00  0.00           C  
ATOM   1168  CD  LYS B  70      -2.849   6.988   9.290  1.00  0.00           C  
ATOM   1169  CE  LYS B  70      -3.519   8.192   9.919  1.00  0.00           C  
ATOM   1170  NZ  LYS B  70      -2.601   8.867  10.864  1.00  0.00           N  
ATOM   1171  H   LYS B  70      -6.032   4.311   7.281  1.00  0.00           H  
ATOM   1172  HA  LYS B  70      -4.292   5.040   6.010  1.00  0.00           H  
ATOM   1173 1HB  LYS B  70      -2.733   4.378   8.525  1.00  0.00           H  
ATOM   1174 2HB  LYS B  70      -2.174   5.414   7.209  1.00  0.00           H  
ATOM   1175 1HG  LYS B  70      -4.118   6.915   7.580  1.00  0.00           H  
ATOM   1176 2HG  LYS B  70      -4.631   5.895   8.931  1.00  0.00           H  
ATOM   1177 1HD  LYS B  70      -2.507   6.314  10.078  1.00  0.00           H  
ATOM   1178 2HD  LYS B  70      -1.977   7.326   8.729  1.00  0.00           H  
ATOM   1179 1HE  LYS B  70      -3.792   8.892   9.130  1.00  0.00           H  
ATOM   1180 2HE  LYS B  70      -4.420   7.885  10.449  1.00  0.00           H  
ATOM   1181 1HZ  LYS B  70      -3.045   9.682  11.264  1.00  0.00           H  
ATOM   1182 2HZ  LYS B  70      -2.344   8.226  11.602  1.00  0.00           H  
ATOM   1183 3HZ  LYS B  70      -1.775   9.134  10.349  1.00  0.00           H  
ATOM   1184  N   LEU B  71      -1.985   2.902   6.333  1.00  0.00           N  
ATOM   1185  CA  LEU B  71      -1.230   1.853   5.645  1.00  0.00           C  
ATOM   1186  C   LEU B  71      -1.166   0.542   6.438  1.00  0.00           C  
ATOM   1187  O   LEU B  71      -0.368  -0.337   6.111  1.00  0.00           O  
ATOM   1188  CB  LEU B  71       0.195   2.323   5.396  1.00  0.00           C  
ATOM   1189  CG  LEU B  71       0.356   3.580   4.557  1.00  0.00           C  
ATOM   1190  CD1 LEU B  71       1.795   3.915   4.561  1.00  0.00           C  
ATOM   1191  CD2 LEU B  71      -0.164   3.380   3.100  1.00  0.00           C  
ATOM   1192  H   LEU B  71      -1.533   3.430   7.061  1.00  0.00           H  
ATOM   1193  HA  LEU B  71      -1.738   1.637   4.707  1.00  0.00           H  
ATOM   1194 1HB  LEU B  71       0.673   2.498   6.358  1.00  0.00           H  
ATOM   1195 2HB  LEU B  71       0.736   1.521   4.890  1.00  0.00           H  
ATOM   1196  HG  LEU B  71      -0.187   4.400   5.027  1.00  0.00           H  
ATOM   1197 1HD1 LEU B  71       1.938   4.834   4.017  1.00  0.00           H  
ATOM   1198 2HD1 LEU B  71       2.113   4.051   5.576  1.00  0.00           H  
ATOM   1199 3HD1 LEU B  71       2.371   3.112   4.106  1.00  0.00           H  
ATOM   1200 1HD2 LEU B  71      -0.013   4.300   2.535  1.00  0.00           H  
ATOM   1201 2HD2 LEU B  71       0.385   2.570   2.620  1.00  0.00           H  
ATOM   1202 3HD2 LEU B  71      -1.224   3.142   3.106  1.00  0.00           H  
ATOM   1203  N   THR B  72      -1.984   0.426   7.480  1.00  0.00           N  
ATOM   1204  CA  THR B  72      -2.067  -0.778   8.308  1.00  0.00           C  
ATOM   1205  C   THR B  72      -2.942  -1.879   7.715  1.00  0.00           C  
ATOM   1206  O   THR B  72      -4.029  -1.634   7.186  1.00  0.00           O  
ATOM   1207  CB  THR B  72      -2.594  -0.416   9.717  1.00  0.00           C  
ATOM   1208  OG1 THR B  72      -1.708   0.525  10.316  1.00  0.00           O  
ATOM   1209  CG2 THR B  72      -2.669  -1.643  10.612  1.00  0.00           C  
ATOM   1210  H   THR B  72      -2.618   1.193   7.709  1.00  0.00           H  
ATOM   1211  HA  THR B  72      -1.062  -1.190   8.379  1.00  0.00           H  
ATOM   1212  HB  THR B  72      -3.584   0.020   9.639  1.00  0.00           H  
ATOM   1213  HG1 THR B  72      -1.790   1.367   9.857  1.00  0.00           H  
ATOM   1214 1HG2 THR B  72      -3.029  -1.341  11.593  1.00  0.00           H  
ATOM   1215 2HG2 THR B  72      -3.353  -2.381  10.203  1.00  0.00           H  
ATOM   1216 3HG2 THR B  72      -1.674  -2.081  10.710  1.00  0.00           H  
ATOM   1217  N   GLN B  73      -2.397  -3.092   7.764  1.00  0.00           N  
ATOM   1218  CA  GLN B  73      -3.022  -4.308   7.259  1.00  0.00           C  
ATOM   1219  C   GLN B  73      -3.779  -4.999   8.383  1.00  0.00           C  
ATOM   1220  O   GLN B  73      -3.280  -5.058   9.505  1.00  0.00           O  
ATOM   1221  CB  GLN B  73      -1.983  -5.265   6.643  1.00  0.00           C  
ATOM   1222  CG  GLN B  73      -2.589  -6.524   6.009  1.00  0.00           C  
ATOM   1223  CD  GLN B  73      -1.563  -7.449   5.333  1.00  0.00           C  
ATOM   1224  OE1 GLN B  73      -0.645  -7.031   4.614  1.00  0.00           O  
ATOM   1225  NE2 GLN B  73      -1.711  -8.745   5.574  1.00  0.00           N  
ATOM   1226  H   GLN B  73      -1.501  -3.172   8.245  1.00  0.00           H  
ATOM   1227  HA  GLN B  73      -3.724  -4.039   6.478  1.00  0.00           H  
ATOM   1228 1HB  GLN B  73      -1.417  -4.750   5.880  1.00  0.00           H  
ATOM   1229 2HB  GLN B  73      -1.281  -5.584   7.400  1.00  0.00           H  
ATOM   1230 1HG  GLN B  73      -3.089  -7.114   6.780  1.00  0.00           H  
ATOM   1231 2HG  GLN B  73      -3.315  -6.216   5.254  1.00  0.00           H  
ATOM   1232 1HE2 GLN B  73      -1.085  -9.434   5.150  1.00  0.00           H  
ATOM   1233 2HE2 GLN B  73      -2.430  -9.074   6.217  1.00  0.00           H  
ATOM   1234  N   LEU B  74      -4.966  -5.509   8.103  1.00  0.00           N  
ATOM   1235  CA  LEU B  74      -5.734  -6.207   9.122  1.00  0.00           C  
ATOM   1236  C   LEU B  74      -5.676  -7.728   8.934  1.00  0.00           C  
ATOM   1237  O   LEU B  74      -6.323  -8.258   8.035  1.00  0.00           O  
ATOM   1238  CB  LEU B  74      -7.186  -5.750   9.038  1.00  0.00           C  
ATOM   1239  CG  LEU B  74      -7.436  -4.216   9.125  1.00  0.00           C  
ATOM   1240  CD1 LEU B  74      -8.908  -3.987   8.924  1.00  0.00           C  
ATOM   1241  CD2 LEU B  74      -6.952  -3.638  10.467  1.00  0.00           C  
ATOM   1242  H   LEU B  74      -5.360  -5.402   7.171  1.00  0.00           H  
ATOM   1243  HA  LEU B  74      -5.333  -5.957  10.097  1.00  0.00           H  
ATOM   1244 1HB  LEU B  74      -7.591  -6.090   8.089  1.00  0.00           H  
ATOM   1245 2HB  LEU B  74      -7.745  -6.229   9.838  1.00  0.00           H  
ATOM   1246  HG  LEU B  74      -6.902  -3.713   8.318  1.00  0.00           H  
ATOM   1247 1HD1 LEU B  74      -9.120  -2.933   8.951  1.00  0.00           H  
ATOM   1248 2HD1 LEU B  74      -9.195  -4.392   7.952  1.00  0.00           H  
ATOM   1249 3HD1 LEU B  74      -9.466  -4.488   9.713  1.00  0.00           H  
ATOM   1250 1HD2 LEU B  74      -7.150  -2.565  10.490  1.00  0.00           H  
ATOM   1251 2HD2 LEU B  74      -7.480  -4.119  11.290  1.00  0.00           H  
ATOM   1252 3HD2 LEU B  74      -5.881  -3.799  10.579  1.00  0.00           H  
ATOM   1253  N   GLY B  75      -4.913  -8.443   9.765  1.00  0.00           N  
ATOM   1254  CA  GLY B  75      -4.764  -9.888   9.570  1.00  0.00           C  
ATOM   1255  C   GLY B  75      -4.126 -10.235   8.220  1.00  0.00           C  
ATOM   1256  O   GLY B  75      -3.191  -9.556   7.776  1.00  0.00           O  
ATOM   1257  H   GLY B  75      -4.411  -8.025  10.549  1.00  0.00           H  
ATOM   1258 1HA  GLY B  75      -4.155 -10.294  10.379  1.00  0.00           H  
ATOM   1259 2HA  GLY B  75      -5.742 -10.367   9.641  1.00  0.00           H  
ATOM   1260  N   THR B  76      -4.619 -11.308   7.591  1.00  0.00           N  
ATOM   1261  CA  THR B  76      -4.096 -11.795   6.311  1.00  0.00           C  
ATOM   1262  C   THR B  76      -4.629 -10.985   5.142  1.00  0.00           C  
ATOM   1263  O   THR B  76      -5.532 -10.175   5.307  1.00  0.00           O  
ATOM   1264  CB  THR B  76      -4.437 -13.278   6.082  1.00  0.00           C  
ATOM   1265  OG1 THR B  76      -5.857 -13.432   6.041  1.00  0.00           O  
ATOM   1266  CG2 THR B  76      -3.849 -14.175   7.148  1.00  0.00           C  
ATOM   1267  H   THR B  76      -5.408 -11.821   8.017  1.00  0.00           H  
ATOM   1268  HA  THR B  76      -3.011 -11.701   6.323  1.00  0.00           H  
ATOM   1269  HB  THR B  76      -4.031 -13.580   5.120  1.00  0.00           H  
ATOM   1270  HG1 THR B  76      -6.199 -13.379   6.971  1.00  0.00           H  
ATOM   1271 1HG2 THR B  76      -4.108 -15.212   6.936  1.00  0.00           H  
ATOM   1272 2HG2 THR B  76      -2.766 -14.065   7.160  1.00  0.00           H  
ATOM   1273 3HG2 THR B  76      -4.254 -13.893   8.120  1.00  0.00           H  
ATOM   1274  N   PHE B  77      -4.101 -11.202   3.939  1.00  0.00           N  
ATOM   1275  CA  PHE B  77      -4.632 -10.455   2.801  1.00  0.00           C  
ATOM   1276  C   PHE B  77      -6.119 -10.741   2.613  1.00  0.00           C  
ATOM   1277  O   PHE B  77      -6.903  -9.832   2.335  1.00  0.00           O  
ATOM   1278  CB  PHE B  77      -3.880 -10.825   1.511  1.00  0.00           C  
ATOM   1279  CG  PHE B  77      -2.435 -10.271   1.363  1.00  0.00           C  
ATOM   1280  CD1 PHE B  77      -1.476 -11.022   0.676  1.00  0.00           C  
ATOM   1281  CD2 PHE B  77      -2.035  -9.026   1.871  1.00  0.00           C  
ATOM   1282  CE1 PHE B  77      -0.184 -10.556   0.507  1.00  0.00           C  
ATOM   1283  CE2 PHE B  77      -0.752  -8.581   1.700  1.00  0.00           C  
ATOM   1284  CZ  PHE B  77       0.176  -9.341   1.019  1.00  0.00           C  
ATOM   1285  H   PHE B  77      -3.351 -11.867   3.816  1.00  0.00           H  
ATOM   1286  HA  PHE B  77      -4.504  -9.389   2.994  1.00  0.00           H  
ATOM   1287 1HB  PHE B  77      -3.833 -11.908   1.425  1.00  0.00           H  
ATOM   1288 2HB  PHE B  77      -4.458 -10.468   0.657  1.00  0.00           H  
ATOM   1289  HD1 PHE B  77      -1.754 -11.991   0.264  1.00  0.00           H  
ATOM   1290  HD2 PHE B  77      -2.728  -8.392   2.407  1.00  0.00           H  
ATOM   1291  HE1 PHE B  77       0.546 -11.157  -0.033  1.00  0.00           H  
ATOM   1292  HE2 PHE B  77      -0.466  -7.618   2.113  1.00  0.00           H  
ATOM   1293  HZ  PHE B  77       1.195  -8.974   0.891  1.00  0.00           H  
ATOM   1294  N   GLU B  78      -6.518 -12.002   2.790  1.00  0.00           N  
ATOM   1295  CA  GLU B  78      -7.922 -12.358   2.655  1.00  0.00           C  
ATOM   1296  C   GLU B  78      -8.753 -11.693   3.746  1.00  0.00           C  
ATOM   1297  O   GLU B  78      -9.812 -11.134   3.463  1.00  0.00           O  
ATOM   1298  CB  GLU B  78      -8.056 -13.885   2.802  1.00  0.00           C  
ATOM   1299  CG  GLU B  78      -9.472 -14.490   2.754  1.00  0.00           C  
ATOM   1300  CD  GLU B  78     -10.123 -14.447   1.440  1.00  0.00           C  
ATOM   1301  OE1 GLU B  78      -9.433 -14.292   0.474  1.00  0.00           O  
ATOM   1302  OE2 GLU B  78     -11.315 -14.613   1.379  1.00  0.00           O  
ATOM   1303  H   GLU B  78      -5.840 -12.712   3.026  1.00  0.00           H  
ATOM   1304  HA  GLU B  78      -8.277 -11.989   1.692  1.00  0.00           H  
ATOM   1305 1HB  GLU B  78      -7.466 -14.368   2.026  1.00  0.00           H  
ATOM   1306 2HB  GLU B  78      -7.622 -14.179   3.761  1.00  0.00           H  
ATOM   1307 1HG  GLU B  78      -9.406 -15.530   3.071  1.00  0.00           H  
ATOM   1308 2HG  GLU B  78     -10.099 -13.970   3.475  1.00  0.00           H  
ATOM   1309  N   ASP B  79      -8.266 -11.710   4.994  1.00  0.00           N  
ATOM   1310  CA  ASP B  79      -9.028 -11.101   6.088  1.00  0.00           C  
ATOM   1311  C   ASP B  79      -9.218  -9.613   5.827  1.00  0.00           C  
ATOM   1312  O   ASP B  79     -10.318  -9.067   5.993  1.00  0.00           O  
ATOM   1313  CB  ASP B  79      -8.242 -11.199   7.387  1.00  0.00           C  
ATOM   1314  CG  ASP B  79      -8.101 -12.574   7.962  1.00  0.00           C  
ATOM   1315  OD1 ASP B  79      -8.957 -13.407   7.800  1.00  0.00           O  
ATOM   1316  OD2 ASP B  79      -7.009 -12.825   8.469  1.00  0.00           O  
ATOM   1317  H   ASP B  79      -7.376 -12.170   5.195  1.00  0.00           H  
ATOM   1318  HA  ASP B  79     -10.000 -11.585   6.167  1.00  0.00           H  
ATOM   1319 1HB  ASP B  79      -7.257 -10.777   7.221  1.00  0.00           H  
ATOM   1320 2HB  ASP B  79      -8.719 -10.566   8.134  1.00  0.00           H  
ATOM   1321  N   HIS B  80      -8.140  -8.981   5.366  1.00  0.00           N  
ATOM   1322  CA  HIS B  80      -8.092  -7.563   5.076  1.00  0.00           C  
ATOM   1323  C   HIS B  80      -9.120  -7.249   3.996  1.00  0.00           C  
ATOM   1324  O   HIS B  80      -9.927  -6.323   4.141  1.00  0.00           O  
ATOM   1325  CB  HIS B  80      -6.692  -7.146   4.613  1.00  0.00           C  
ATOM   1326  CG  HIS B  80      -6.517  -5.677   4.499  1.00  0.00           C  
ATOM   1327  ND1 HIS B  80      -6.255  -4.884   5.597  1.00  0.00           N  
ATOM   1328  CD2 HIS B  80      -6.584  -4.842   3.447  1.00  0.00           C  
ATOM   1329  CE1 HIS B  80      -6.169  -3.624   5.217  1.00  0.00           C  
ATOM   1330  NE2 HIS B  80      -6.355  -3.568   3.926  1.00  0.00           N  
ATOM   1331  H   HIS B  80      -7.276  -9.511   5.254  1.00  0.00           H  
ATOM   1332  HA  HIS B  80      -8.340  -6.994   5.968  1.00  0.00           H  
ATOM   1333 1HB  HIS B  80      -5.951  -7.533   5.321  1.00  0.00           H  
ATOM   1334 2HB  HIS B  80      -6.477  -7.593   3.645  1.00  0.00           H  
ATOM   1335  HD2 HIS B  80      -6.780  -5.127   2.412  1.00  0.00           H  
ATOM   1336  HE1 HIS B  80      -5.964  -2.768   5.867  1.00  0.00           H  
ATOM   1337  HE2 HIS B  80      -6.322  -2.695   3.380  1.00  0.00           H  
ATOM   1338  N   PHE B  81      -9.096  -8.032   2.914  1.00  0.00           N  
ATOM   1339  CA  PHE B  81     -10.040  -7.880   1.822  1.00  0.00           C  
ATOM   1340  C   PHE B  81     -11.476  -7.975   2.307  1.00  0.00           C  
ATOM   1341  O   PHE B  81     -12.313  -7.148   1.938  1.00  0.00           O  
ATOM   1342  CB  PHE B  81      -9.834  -8.927   0.742  1.00  0.00           C  
ATOM   1343  CG  PHE B  81     -10.866  -8.819  -0.302  1.00  0.00           C  
ATOM   1344  CD1 PHE B  81     -10.751  -7.876  -1.302  1.00  0.00           C  
ATOM   1345  CD2 PHE B  81     -11.986  -9.649  -0.279  1.00  0.00           C  
ATOM   1346  CE1 PHE B  81     -11.717  -7.767  -2.257  1.00  0.00           C  
ATOM   1347  CE2 PHE B  81     -12.952  -9.531  -1.232  1.00  0.00           C  
ATOM   1348  CZ  PHE B  81     -12.817  -8.591  -2.224  1.00  0.00           C  
ATOM   1349  H   PHE B  81      -8.393  -8.767   2.845  1.00  0.00           H  
ATOM   1350  HA  PHE B  81      -9.891  -6.896   1.378  1.00  0.00           H  
ATOM   1351 1HB  PHE B  81      -8.851  -8.805   0.286  1.00  0.00           H  
ATOM   1352 2HB  PHE B  81      -9.877  -9.926   1.175  1.00  0.00           H  
ATOM   1353  HD1 PHE B  81      -9.884  -7.223  -1.320  1.00  0.00           H  
ATOM   1354  HD2 PHE B  81     -12.091 -10.398   0.512  1.00  0.00           H  
ATOM   1355  HE1 PHE B  81     -11.623  -7.036  -3.048  1.00  0.00           H  
ATOM   1356  HE2 PHE B  81     -13.829 -10.180  -1.207  1.00  0.00           H  
ATOM   1357  HZ  PHE B  81     -13.587  -8.500  -2.987  1.00  0.00           H  
ATOM   1358  N   LEU B  82     -11.776  -8.994   3.110  1.00  0.00           N  
ATOM   1359  CA  LEU B  82     -13.132  -9.181   3.593  1.00  0.00           C  
ATOM   1360  C   LEU B  82     -13.564  -7.985   4.442  1.00  0.00           C  
ATOM   1361  O   LEU B  82     -14.725  -7.569   4.391  1.00  0.00           O  
ATOM   1362  CB  LEU B  82     -13.213 -10.488   4.378  1.00  0.00           C  
ATOM   1363  CG  LEU B  82     -13.025 -11.749   3.512  1.00  0.00           C  
ATOM   1364  CD1 LEU B  82     -12.819 -12.954   4.409  1.00  0.00           C  
ATOM   1365  CD2 LEU B  82     -14.230 -11.920   2.601  1.00  0.00           C  
ATOM   1366  H   LEU B  82     -11.048  -9.659   3.379  1.00  0.00           H  
ATOM   1367  HA  LEU B  82     -13.796  -9.254   2.733  1.00  0.00           H  
ATOM   1368 1HB  LEU B  82     -12.428 -10.485   5.136  1.00  0.00           H  
ATOM   1369 2HB  LEU B  82     -14.180 -10.548   4.869  1.00  0.00           H  
ATOM   1370  HG  LEU B  82     -12.141 -11.638   2.896  1.00  0.00           H  
ATOM   1371 1HD1 LEU B  82     -12.667 -13.845   3.795  1.00  0.00           H  
ATOM   1372 2HD1 LEU B  82     -11.935 -12.790   5.031  1.00  0.00           H  
ATOM   1373 3HD1 LEU B  82     -13.691 -13.092   5.043  1.00  0.00           H  
ATOM   1374 1HD2 LEU B  82     -14.091 -12.804   1.979  1.00  0.00           H  
ATOM   1375 2HD2 LEU B  82     -15.130 -12.036   3.203  1.00  0.00           H  
ATOM   1376 3HD2 LEU B  82     -14.335 -11.039   1.962  1.00  0.00           H  
ATOM   1377  N   SER B  83     -12.637  -7.405   5.211  1.00  0.00           N  
ATOM   1378  CA  SER B  83     -12.965  -6.212   5.986  1.00  0.00           C  
ATOM   1379  C   SER B  83     -13.347  -5.067   5.033  1.00  0.00           C  
ATOM   1380  O   SER B  83     -14.370  -4.404   5.233  1.00  0.00           O  
ATOM   1381  CB  SER B  83     -11.810  -5.802   6.878  1.00  0.00           C  
ATOM   1382  OG  SER B  83     -12.122  -4.643   7.610  1.00  0.00           O  
ATOM   1383  H   SER B  83     -11.698  -7.803   5.266  1.00  0.00           H  
ATOM   1384  HA  SER B  83     -13.826  -6.429   6.609  1.00  0.00           H  
ATOM   1385 1HB  SER B  83     -11.572  -6.620   7.558  1.00  0.00           H  
ATOM   1386 2HB  SER B  83     -10.929  -5.620   6.277  1.00  0.00           H  
ATOM   1387  HG  SER B  83     -11.370  -4.486   8.182  1.00  0.00           H  
ATOM   1388  N   LEU B  84     -12.547  -4.861   3.972  1.00  0.00           N  
ATOM   1389  CA  LEU B  84     -12.822  -3.803   2.992  1.00  0.00           C  
ATOM   1390  C   LEU B  84     -14.207  -3.988   2.382  1.00  0.00           C  
ATOM   1391  O   LEU B  84     -15.028  -3.062   2.354  1.00  0.00           O  
ATOM   1392  CB  LEU B  84     -11.801  -3.837   1.818  1.00  0.00           C  
ATOM   1393  CG  LEU B  84     -12.025  -2.801   0.619  1.00  0.00           C  
ATOM   1394  CD1 LEU B  84     -11.837  -1.375   1.101  1.00  0.00           C  
ATOM   1395  CD2 LEU B  84     -11.073  -3.127  -0.544  1.00  0.00           C  
ATOM   1396  H   LEU B  84     -11.717  -5.449   3.864  1.00  0.00           H  
ATOM   1397  HA  LEU B  84     -12.779  -2.837   3.492  1.00  0.00           H  
ATOM   1398 1HB  LEU B  84     -10.806  -3.665   2.229  1.00  0.00           H  
ATOM   1399 2HB  LEU B  84     -11.809  -4.828   1.384  1.00  0.00           H  
ATOM   1400  HG  LEU B  84     -13.049  -2.886   0.272  1.00  0.00           H  
ATOM   1401 1HD1 LEU B  84     -12.020  -0.676   0.284  1.00  0.00           H  
ATOM   1402 2HD1 LEU B  84     -12.516  -1.166   1.900  1.00  0.00           H  
ATOM   1403 3HD1 LEU B  84     -10.821  -1.248   1.462  1.00  0.00           H  
ATOM   1404 1HD2 LEU B  84     -11.254  -2.431  -1.364  1.00  0.00           H  
ATOM   1405 2HD2 LEU B  84     -10.039  -3.034  -0.207  1.00  0.00           H  
ATOM   1406 3HD2 LEU B  84     -11.251  -4.149  -0.889  1.00  0.00           H  
ATOM   1407  N   GLN B  85     -14.463  -5.202   1.906  1.00  0.00           N  
ATOM   1408  CA  GLN B  85     -15.720  -5.522   1.262  1.00  0.00           C  
ATOM   1409  C   GLN B  85     -16.885  -5.289   2.210  1.00  0.00           C  
ATOM   1410  O   GLN B  85     -17.862  -4.626   1.856  1.00  0.00           O  
ATOM   1411  CB  GLN B  85     -15.673  -6.971   0.763  1.00  0.00           C  
ATOM   1412  CG  GLN B  85     -16.881  -7.440  -0.023  1.00  0.00           C  
ATOM   1413  CD  GLN B  85     -16.648  -8.831  -0.618  1.00  0.00           C  
ATOM   1414  OE1 GLN B  85     -16.168  -9.739   0.067  1.00  0.00           O  
ATOM   1415  NE2 GLN B  85     -16.987  -9.007  -1.890  1.00  0.00           N  
ATOM   1416  H   GLN B  85     -13.744  -5.924   1.981  1.00  0.00           H  
ATOM   1417  HA  GLN B  85     -15.856  -4.865   0.417  1.00  0.00           H  
ATOM   1418 1HB  GLN B  85     -14.789  -7.102   0.135  1.00  0.00           H  
ATOM   1419 2HB  GLN B  85     -15.553  -7.636   1.620  1.00  0.00           H  
ATOM   1420 1HG  GLN B  85     -17.741  -7.485   0.646  1.00  0.00           H  
ATOM   1421 2HG  GLN B  85     -17.076  -6.738  -0.834  1.00  0.00           H  
ATOM   1422 1HE2 GLN B  85     -16.854  -9.897  -2.326  1.00  0.00           H  
ATOM   1423 2HE2 GLN B  85     -17.383  -8.254  -2.417  1.00  0.00           H  
ATOM   1424  N   ARG B  86     -16.759  -5.754   3.449  1.00  0.00           N  
ATOM   1425  CA  ARG B  86     -17.819  -5.590   4.428  1.00  0.00           C  
ATOM   1426  C   ARG B  86     -18.158  -4.112   4.660  1.00  0.00           C  
ATOM   1427  O   ARG B  86     -19.332  -3.749   4.758  1.00  0.00           O  
ATOM   1428  CB  ARG B  86     -17.418  -6.231   5.748  1.00  0.00           C  
ATOM   1429  CG  ARG B  86     -18.475  -6.165   6.839  1.00  0.00           C  
ATOM   1430  CD  ARG B  86     -18.030  -6.854   8.077  1.00  0.00           C  
ATOM   1431  NE  ARG B  86     -16.893  -6.187   8.690  1.00  0.00           N  
ATOM   1432  CZ  ARG B  86     -16.104  -6.733   9.636  1.00  0.00           C  
ATOM   1433  NH1 ARG B  86     -16.341  -7.953  10.065  1.00  0.00           N  
ATOM   1434  NH2 ARG B  86     -15.091  -6.043  10.131  1.00  0.00           N  
ATOM   1435  H   ARG B  86     -15.926  -6.276   3.720  1.00  0.00           H  
ATOM   1436  HA  ARG B  86     -18.708  -6.092   4.051  1.00  0.00           H  
ATOM   1437 1HB  ARG B  86     -17.177  -7.280   5.585  1.00  0.00           H  
ATOM   1438 2HB  ARG B  86     -16.520  -5.745   6.130  1.00  0.00           H  
ATOM   1439 1HG  ARG B  86     -18.684  -5.123   7.082  1.00  0.00           H  
ATOM   1440 2HG  ARG B  86     -19.389  -6.646   6.488  1.00  0.00           H  
ATOM   1441 1HD  ARG B  86     -18.847  -6.868   8.799  1.00  0.00           H  
ATOM   1442 2HD  ARG B  86     -17.739  -7.876   7.840  1.00  0.00           H  
ATOM   1443  HE  ARG B  86     -16.679  -5.246   8.385  1.00  0.00           H  
ATOM   1444 1HH1 ARG B  86     -17.114  -8.480   9.686  1.00  0.00           H  
ATOM   1445 2HH1 ARG B  86     -15.749  -8.362  10.774  1.00  0.00           H  
ATOM   1446 1HH2 ARG B  86     -14.909  -5.105   9.801  1.00  0.00           H  
ATOM   1447 2HH2 ARG B  86     -14.500  -6.452  10.839  1.00  0.00           H  
ATOM   1448  N   MET B  87     -17.135  -3.253   4.732  1.00  0.00           N  
ATOM   1449  CA  MET B  87     -17.361  -1.827   4.965  1.00  0.00           C  
ATOM   1450  C   MET B  87     -17.951  -1.054   3.776  1.00  0.00           C  
ATOM   1451  O   MET B  87     -18.695  -0.093   3.985  1.00  0.00           O  
ATOM   1452  CB  MET B  87     -16.044  -1.181   5.391  1.00  0.00           C  
ATOM   1453  CG  MET B  87     -15.545  -1.614   6.763  1.00  0.00           C  
ATOM   1454  SD  MET B  87     -16.750  -1.308   8.070  1.00  0.00           S  
ATOM   1455  CE  MET B  87     -16.792   0.481   8.079  1.00  0.00           C  
ATOM   1456  H   MET B  87     -16.177  -3.603   4.654  1.00  0.00           H  
ATOM   1457  HA  MET B  87     -18.072  -1.740   5.784  1.00  0.00           H  
ATOM   1458 1HB  MET B  87     -15.270  -1.419   4.664  1.00  0.00           H  
ATOM   1459 2HB  MET B  87     -16.159  -0.096   5.405  1.00  0.00           H  
ATOM   1460 1HG  MET B  87     -15.317  -2.680   6.746  1.00  0.00           H  
ATOM   1461 2HG  MET B  87     -14.630  -1.074   7.004  1.00  0.00           H  
ATOM   1462 1HE  MET B  87     -17.494   0.825   8.839  1.00  0.00           H  
ATOM   1463 2HE  MET B  87     -15.796   0.868   8.303  1.00  0.00           H  
ATOM   1464 3HE  MET B  87     -17.109   0.843   7.101  1.00  0.00           H  
ATOM   1465  N   PHE B  88     -17.638  -1.460   2.540  1.00  0.00           N  
ATOM   1466  CA  PHE B  88     -18.116  -0.707   1.374  1.00  0.00           C  
ATOM   1467  C   PHE B  88     -19.016  -1.465   0.379  1.00  0.00           C  
ATOM   1468  O   PHE B  88     -19.404  -0.893  -0.642  1.00  0.00           O  
ATOM   1469  CB  PHE B  88     -16.908  -0.154   0.625  1.00  0.00           C  
ATOM   1470  CG  PHE B  88     -16.087   0.781   1.456  1.00  0.00           C  
ATOM   1471  CD1 PHE B  88     -14.957   0.323   2.086  1.00  0.00           C  
ATOM   1472  CD2 PHE B  88     -16.435   2.097   1.613  1.00  0.00           C  
ATOM   1473  CE1 PHE B  88     -14.178   1.158   2.871  1.00  0.00           C  
ATOM   1474  CE2 PHE B  88     -15.669   2.934   2.389  1.00  0.00           C  
ATOM   1475  CZ  PHE B  88     -14.535   2.465   3.022  1.00  0.00           C  
ATOM   1476  H   PHE B  88     -17.008  -2.257   2.416  1.00  0.00           H  
ATOM   1477  HA  PHE B  88     -18.687   0.141   1.747  1.00  0.00           H  
ATOM   1478 1HB  PHE B  88     -16.273  -0.975   0.328  1.00  0.00           H  
ATOM   1479 2HB  PHE B  88     -17.231   0.366  -0.275  1.00  0.00           H  
ATOM   1480  HD1 PHE B  88     -14.692  -0.718   1.961  1.00  0.00           H  
ATOM   1481  HD2 PHE B  88     -17.328   2.475   1.116  1.00  0.00           H  
ATOM   1482  HE1 PHE B  88     -13.283   0.778   3.368  1.00  0.00           H  
ATOM   1483  HE2 PHE B  88     -15.955   3.962   2.499  1.00  0.00           H  
ATOM   1484  HZ  PHE B  88     -13.927   3.133   3.636  1.00  0.00           H  
ATOM   1485  N   ASN B  89     -19.433  -2.695   0.696  1.00  0.00           N  
ATOM   1486  CA  ASN B  89     -20.184  -3.550  -0.242  1.00  0.00           C  
ATOM   1487  C   ASN B  89     -21.316  -2.884  -1.025  1.00  0.00           C  
ATOM   1488  O   ASN B  89     -21.424  -3.090  -2.232  1.00  0.00           O  
ATOM   1489  CB  ASN B  89     -20.741  -4.745   0.510  1.00  0.00           C  
ATOM   1490  CG  ASN B  89     -21.422  -5.732  -0.396  1.00  0.00           C  
ATOM   1491  OD1 ASN B  89     -20.793  -6.312  -1.288  1.00  0.00           O  
ATOM   1492  ND2 ASN B  89     -22.698  -5.934  -0.185  1.00  0.00           N  
ATOM   1493  H   ASN B  89     -19.107  -3.120   1.561  1.00  0.00           H  
ATOM   1494  HA  ASN B  89     -19.471  -3.929  -0.969  1.00  0.00           H  
ATOM   1495 1HB  ASN B  89     -19.932  -5.252   1.038  1.00  0.00           H  
ATOM   1496 2HB  ASN B  89     -21.456  -4.403   1.259  1.00  0.00           H  
ATOM   1497 1HD2 ASN B  89     -23.203  -6.580  -0.758  1.00  0.00           H  
ATOM   1498 2HD2 ASN B  89     -23.167  -5.443   0.548  1.00  0.00           H  
ATOM   1499  N   ASN B  90     -22.175  -2.119  -0.357  1.00  0.00           N  
ATOM   1500  CA  ASN B  90     -23.293  -1.475  -1.053  1.00  0.00           C  
ATOM   1501  C   ASN B  90     -23.306   0.016  -0.765  1.00  0.00           C  
ATOM   1502  O   ASN B  90     -24.370   0.621  -0.671  1.00  0.00           O  
ATOM   1503  CB  ASN B  90     -24.616  -2.107  -0.660  1.00  0.00           C  
ATOM   1504  CG  ASN B  90     -24.933  -1.925   0.798  1.00  0.00           C  
ATOM   1505  OD1 ASN B  90     -24.043  -1.645   1.609  1.00  0.00           O  
ATOM   1506  ND2 ASN B  90     -26.185  -2.077   1.147  1.00  0.00           N  
ATOM   1507  H   ASN B  90     -22.042  -1.976   0.633  1.00  0.00           H  
ATOM   1508  HA  ASN B  90     -23.158  -1.594  -2.130  1.00  0.00           H  
ATOM   1509 1HB  ASN B  90     -25.419  -1.667  -1.253  1.00  0.00           H  
ATOM   1510 2HB  ASN B  90     -24.590  -3.174  -0.884  1.00  0.00           H  
ATOM   1511 1HD2 ASN B  90     -26.455  -1.968   2.104  1.00  0.00           H  
ATOM   1512 2HD2 ASN B  90     -26.872  -2.304   0.457  1.00  0.00           H  
ATOM   1513  N   CYS B  91     -22.129   0.591  -0.574  1.00  0.00           N  
ATOM   1514  CA  CYS B  91     -21.997   2.007  -0.236  1.00  0.00           C  
ATOM   1515  C   CYS B  91     -22.028   2.961  -1.442  1.00  0.00           C  
ATOM   1516  O   CYS B  91     -21.362   2.711  -2.446  1.00  0.00           O  
ATOM   1517  CB  CYS B  91     -20.695   2.199   0.531  1.00  0.00           C  
ATOM   1518  SG  CYS B  91     -20.415   3.862   1.118  1.00  0.00           S  
ATOM   1519  H   CYS B  91     -21.278   0.029  -0.675  1.00  0.00           H  
ATOM   1520  HA  CYS B  91     -22.824   2.273   0.424  1.00  0.00           H  
ATOM   1521 1HB  CYS B  91     -20.676   1.521   1.375  1.00  0.00           H  
ATOM   1522 2HB  CYS B  91     -19.860   1.919  -0.108  1.00  0.00           H  
ATOM   1523  N   GLU B  92     -22.793   4.062  -1.348  1.00  0.00           N  
ATOM   1524  CA  GLU B  92     -22.769   5.097  -2.383  1.00  0.00           C  
ATOM   1525  C   GLU B  92     -22.022   6.330  -1.848  1.00  0.00           C  
ATOM   1526  O   GLU B  92     -21.248   6.979  -2.568  1.00  0.00           O  
ATOM   1527  CB  GLU B  92     -24.190   5.475  -2.808  1.00  0.00           C  
ATOM   1528  CG  GLU B  92     -24.968   4.347  -3.471  1.00  0.00           C  
ATOM   1529  CD  GLU B  92     -26.363   4.750  -3.861  1.00  0.00           C  
ATOM   1530  OE1 GLU B  92     -26.760   5.842  -3.532  1.00  0.00           O  
ATOM   1531  OE2 GLU B  92     -27.034   3.964  -4.488  1.00  0.00           O  
ATOM   1532  H   GLU B  92     -23.383   4.223  -0.541  1.00  0.00           H  
ATOM   1533  HA  GLU B  92     -22.229   4.722  -3.234  1.00  0.00           H  
ATOM   1534 1HB  GLU B  92     -24.755   5.805  -1.937  1.00  0.00           H  
ATOM   1535 2HB  GLU B  92     -24.150   6.310  -3.508  1.00  0.00           H  
ATOM   1536 1HG  GLU B  92     -24.433   4.026  -4.364  1.00  0.00           H  
ATOM   1537 2HG  GLU B  92     -25.017   3.502  -2.786  1.00  0.00           H  
ATOM   1538  N   VAL B  93     -22.222   6.617  -0.563  1.00  0.00           N  
ATOM   1539  CA  VAL B  93     -21.584   7.760   0.078  1.00  0.00           C  
ATOM   1540  C   VAL B  93     -20.749   7.348   1.281  1.00  0.00           C  
ATOM   1541  O   VAL B  93     -21.269   6.752   2.225  1.00  0.00           O  
ATOM   1542  CB  VAL B  93     -22.644   8.748   0.568  1.00  0.00           C  
ATOM   1543  CG1 VAL B  93     -21.972   9.921   1.278  1.00  0.00           C  
ATOM   1544  CG2 VAL B  93     -23.516   9.206  -0.606  1.00  0.00           C  
ATOM   1545  H   VAL B  93     -22.889   6.056  -0.039  1.00  0.00           H  
ATOM   1546  HA  VAL B  93     -20.935   8.255  -0.645  1.00  0.00           H  
ATOM   1547  HB  VAL B  93     -23.249   8.257   1.283  1.00  0.00           H  
ATOM   1548 1HG1 VAL B  93     -22.733  10.605   1.648  1.00  0.00           H  
ATOM   1549 2HG1 VAL B  93     -21.381   9.555   2.118  1.00  0.00           H  
ATOM   1550 3HG1 VAL B  93     -21.321  10.446   0.579  1.00  0.00           H  
ATOM   1551 1HG2 VAL B  93     -24.281   9.892  -0.245  1.00  0.00           H  
ATOM   1552 2HG2 VAL B  93     -22.894   9.713  -1.348  1.00  0.00           H  
ATOM   1553 3HG2 VAL B  93     -24.000   8.343  -1.065  1.00  0.00           H  
ATOM   1554  N   VAL B  94     -19.473   7.720   1.279  1.00  0.00           N  
ATOM   1555  CA  VAL B  94     -18.604   7.377   2.396  1.00  0.00           C  
ATOM   1556  C   VAL B  94     -18.485   8.576   3.335  1.00  0.00           C  
ATOM   1557  O   VAL B  94     -18.032   9.646   2.924  1.00  0.00           O  
ATOM   1558  CB  VAL B  94     -17.190   7.012   1.888  1.00  0.00           C  
ATOM   1559  CG1 VAL B  94     -16.331   6.651   3.039  1.00  0.00           C  
ATOM   1560  CG2 VAL B  94     -17.255   5.913   0.860  1.00  0.00           C  
ATOM   1561  H   VAL B  94     -19.098   8.209   0.466  1.00  0.00           H  
ATOM   1562  HA  VAL B  94     -19.031   6.537   2.945  1.00  0.00           H  
ATOM   1563  HB  VAL B  94     -16.753   7.866   1.443  1.00  0.00           H  
ATOM   1564 1HG1 VAL B  94     -15.328   6.424   2.693  1.00  0.00           H  
ATOM   1565 2HG1 VAL B  94     -16.301   7.479   3.718  1.00  0.00           H  
ATOM   1566 3HG1 VAL B  94     -16.758   5.789   3.535  1.00  0.00           H  
ATOM   1567 1HG2 VAL B  94     -16.253   5.686   0.502  1.00  0.00           H  
ATOM   1568 2HG2 VAL B  94     -17.680   5.037   1.289  1.00  0.00           H  
ATOM   1569 3HG2 VAL B  94     -17.873   6.249   0.026  1.00  0.00           H  
ATOM   1570  N   LEU B  95     -18.886   8.418   4.599  1.00  0.00           N  
ATOM   1571  CA  LEU B  95     -18.821   9.544   5.538  1.00  0.00           C  
ATOM   1572  C   LEU B  95     -17.402   9.794   6.057  1.00  0.00           C  
ATOM   1573  O   LEU B  95     -17.019  10.932   6.343  1.00  0.00           O  
ATOM   1574  CB  LEU B  95     -19.759   9.288   6.725  1.00  0.00           C  
ATOM   1575  CG  LEU B  95     -21.257   9.260   6.395  1.00  0.00           C  
ATOM   1576  CD1 LEU B  95     -22.044   8.871   7.639  1.00  0.00           C  
ATOM   1577  CD2 LEU B  95     -21.689  10.624   5.878  1.00  0.00           C  
ATOM   1578  H   LEU B  95     -19.280   7.523   4.908  1.00  0.00           H  
ATOM   1579  HA  LEU B  95     -19.152  10.437   5.016  1.00  0.00           H  
ATOM   1580 1HB  LEU B  95     -19.500   8.329   7.171  1.00  0.00           H  
ATOM   1581 2HB  LEU B  95     -19.598  10.067   7.469  1.00  0.00           H  
ATOM   1582  HG  LEU B  95     -21.447   8.505   5.631  1.00  0.00           H  
ATOM   1583 1HD1 LEU B  95     -23.108   8.851   7.404  1.00  0.00           H  
ATOM   1584 2HD1 LEU B  95     -21.728   7.883   7.975  1.00  0.00           H  
ATOM   1585 3HD1 LEU B  95     -21.860   9.599   8.428  1.00  0.00           H  
ATOM   1586 1HD2 LEU B  95     -22.753  10.604   5.643  1.00  0.00           H  
ATOM   1587 2HD2 LEU B  95     -21.500  11.379   6.642  1.00  0.00           H  
ATOM   1588 3HD2 LEU B  95     -21.123  10.869   4.979  1.00  0.00           H  
ATOM   1589  N   GLY B  96     -16.628   8.727   6.174  1.00  0.00           N  
ATOM   1590  CA  GLY B  96     -15.242   8.784   6.583  1.00  0.00           C  
ATOM   1591  C   GLY B  96     -14.383   8.754   5.329  1.00  0.00           C  
ATOM   1592  O   GLY B  96     -14.707   9.414   4.328  1.00  0.00           O  
ATOM   1593  H   GLY B  96     -17.024   7.808   6.011  1.00  0.00           H  
ATOM   1594 1HA  GLY B  96     -15.054   9.694   7.149  1.00  0.00           H  
ATOM   1595 2HA  GLY B  96     -15.011   7.932   7.224  1.00  0.00           H  
ATOM   1596  N   ASN B  97     -13.265   8.039   5.403  1.00  0.00           N  
ATOM   1597  CA  ASN B  97     -12.341   7.983   4.282  1.00  0.00           C  
ATOM   1598  C   ASN B  97     -12.551   6.686   3.499  1.00  0.00           C  
ATOM   1599  O   ASN B  97     -13.066   5.692   4.037  1.00  0.00           O  
ATOM   1600  CB  ASN B  97     -10.934   8.056   4.793  1.00  0.00           C  
ATOM   1601  CG  ASN B  97     -10.733   9.227   5.682  1.00  0.00           C  
ATOM   1602  OD1 ASN B  97     -10.751  10.412   5.312  1.00  0.00           O  
ATOM   1603  ND2 ASN B  97     -10.540   8.883   6.929  1.00  0.00           N  
ATOM   1604  H   ASN B  97     -13.046   7.524   6.250  1.00  0.00           H  
ATOM   1605  HA  ASN B  97     -12.532   8.818   3.604  1.00  0.00           H  
ATOM   1606 1HB  ASN B  97     -10.679   7.147   5.322  1.00  0.00           H  
ATOM   1607 2HB  ASN B  97     -10.251   8.133   3.951  1.00  0.00           H  
ATOM   1608 1HD2 ASN B  97     -10.380   9.572   7.636  1.00  0.00           H  
ATOM   1609 2HD2 ASN B  97     -10.558   7.883   7.158  1.00  0.00           H  
ATOM   1610  N   LEU B  98     -12.132   6.683   2.243  1.00  0.00           N  
ATOM   1611  CA  LEU B  98     -12.151   5.469   1.440  1.00  0.00           C  
ATOM   1612  C   LEU B  98     -10.728   4.957   1.349  1.00  0.00           C  
ATOM   1613  O   LEU B  98      -9.877   5.603   0.739  1.00  0.00           O  
ATOM   1614  CB  LEU B  98     -12.715   5.757   0.049  1.00  0.00           C  
ATOM   1615  CG  LEU B  98     -12.709   4.604  -0.982  1.00  0.00           C  
ATOM   1616  CD1 LEU B  98     -13.588   3.453  -0.507  1.00  0.00           C  
ATOM   1617  CD2 LEU B  98     -13.214   5.143  -2.311  1.00  0.00           C  
ATOM   1618  H   LEU B  98     -11.723   7.537   1.861  1.00  0.00           H  
ATOM   1619  HA  LEU B  98     -12.766   4.717   1.931  1.00  0.00           H  
ATOM   1620 1HB  LEU B  98     -13.741   6.092   0.163  1.00  0.00           H  
ATOM   1621 2HB  LEU B  98     -12.144   6.556  -0.367  1.00  0.00           H  
ATOM   1622  HG  LEU B  98     -11.691   4.230  -1.102  1.00  0.00           H  
ATOM   1623 1HD1 LEU B  98     -13.569   2.650  -1.243  1.00  0.00           H  
ATOM   1624 2HD1 LEU B  98     -13.207   3.079   0.440  1.00  0.00           H  
ATOM   1625 3HD1 LEU B  98     -14.612   3.802  -0.378  1.00  0.00           H  
ATOM   1626 1HD2 LEU B  98     -13.203   4.351  -3.038  1.00  0.00           H  
ATOM   1627 2HD2 LEU B  98     -14.221   5.507  -2.183  1.00  0.00           H  
ATOM   1628 3HD2 LEU B  98     -12.575   5.956  -2.652  1.00  0.00           H  
ATOM   1629  N   GLU B  99     -10.468   3.816   1.965  1.00  0.00           N  
ATOM   1630  CA  GLU B  99      -9.120   3.275   1.997  1.00  0.00           C  
ATOM   1631  C   GLU B  99      -9.101   1.894   1.364  1.00  0.00           C  
ATOM   1632  O   GLU B  99      -9.692   0.951   1.891  1.00  0.00           O  
ATOM   1633  CB  GLU B  99      -8.615   3.222   3.439  1.00  0.00           C  
ATOM   1634  CG  GLU B  99      -8.526   4.608   4.155  1.00  0.00           C  
ATOM   1635  CD  GLU B  99      -8.049   4.480   5.575  1.00  0.00           C  
ATOM   1636  OE1 GLU B  99      -7.213   5.256   6.027  1.00  0.00           O  
ATOM   1637  OE2 GLU B  99      -8.546   3.589   6.235  1.00  0.00           O  
ATOM   1638  H   GLU B  99     -11.213   3.325   2.441  1.00  0.00           H  
ATOM   1639  HA  GLU B  99      -8.462   3.920   1.423  1.00  0.00           H  
ATOM   1640 1HB  GLU B  99      -9.256   2.571   4.019  1.00  0.00           H  
ATOM   1641 2HB  GLU B  99      -7.614   2.784   3.450  1.00  0.00           H  
ATOM   1642 1HG  GLU B  99      -7.856   5.249   3.612  1.00  0.00           H  
ATOM   1643 2HG  GLU B  99      -9.514   5.075   4.152  1.00  0.00           H  
ATOM   1644  N   ILE B 100      -8.455   1.796   0.213  1.00  0.00           N  
ATOM   1645  CA  ILE B 100      -8.376   0.553  -0.535  1.00  0.00           C  
ATOM   1646  C   ILE B 100      -6.925   0.135  -0.523  1.00  0.00           C  
ATOM   1647  O   ILE B 100      -6.109   0.670  -1.286  1.00  0.00           O  
ATOM   1648  CB  ILE B 100      -8.844   0.783  -1.980  1.00  0.00           C  
ATOM   1649  CG1 ILE B 100     -10.277   1.318  -1.963  1.00  0.00           C  
ATOM   1650  CG2 ILE B 100      -8.763  -0.534  -2.796  1.00  0.00           C  
ATOM   1651  CD1 ILE B 100     -10.690   1.893  -3.258  1.00  0.00           C  
ATOM   1652  H   ILE B 100      -7.978   2.624  -0.139  1.00  0.00           H  
ATOM   1653  HA  ILE B 100      -8.979  -0.216  -0.054  1.00  0.00           H  
ATOM   1654  HB  ILE B 100      -8.214   1.533  -2.445  1.00  0.00           H  
ATOM   1655 1HG1 ILE B 100     -10.955   0.499  -1.716  1.00  0.00           H  
ATOM   1656 2HG1 ILE B 100     -10.372   2.088  -1.202  1.00  0.00           H  
ATOM   1657 1HG2 ILE B 100      -9.096  -0.355  -3.815  1.00  0.00           H  
ATOM   1658 2HG2 ILE B 100      -7.733  -0.894  -2.808  1.00  0.00           H  
ATOM   1659 3HG2 ILE B 100      -9.398  -1.284  -2.340  1.00  0.00           H  
ATOM   1660 1HD1 ILE B 100     -11.719   2.245  -3.194  1.00  0.00           H  
ATOM   1661 2HD1 ILE B 100     -10.034   2.724  -3.506  1.00  0.00           H  
ATOM   1662 3HD1 ILE B 100     -10.607   1.139  -4.013  1.00  0.00           H  
ATOM   1663  N   THR B 101      -6.600  -0.803   0.343  1.00  0.00           N  
ATOM   1664  CA  THR B 101      -5.212  -1.173   0.483  1.00  0.00           C  
ATOM   1665  C   THR B 101      -5.001  -2.668   0.442  1.00  0.00           C  
ATOM   1666  O   THR B 101      -5.889  -3.442   0.793  1.00  0.00           O  
ATOM   1667  CB  THR B 101      -4.637  -0.581   1.799  1.00  0.00           C  
ATOM   1668  OG1 THR B 101      -5.372  -1.118   2.933  1.00  0.00           O  
ATOM   1669  CG2 THR B 101      -4.745   0.984   1.815  1.00  0.00           C  
ATOM   1670  H   THR B 101      -7.312  -1.227   0.922  1.00  0.00           H  
ATOM   1671  HA  THR B 101      -4.671  -0.755  -0.354  1.00  0.00           H  
ATOM   1672  HB  THR B 101      -3.587  -0.860   1.880  1.00  0.00           H  
ATOM   1673  HG1 THR B 101      -4.906  -0.887   3.749  1.00  0.00           H  
ATOM   1674 1HG2 THR B 101      -4.322   1.370   2.744  1.00  0.00           H  
ATOM   1675 2HG2 THR B 101      -4.196   1.391   0.973  1.00  0.00           H  
ATOM   1676 3HG2 THR B 101      -5.783   1.294   1.748  1.00  0.00           H  
ATOM   1677  N   TYR B 102      -3.819  -3.065   0.009  1.00  0.00           N  
ATOM   1678  CA  TYR B 102      -3.390  -4.464   0.000  1.00  0.00           C  
ATOM   1679  C   TYR B 102      -4.325  -5.454  -0.722  1.00  0.00           C  
ATOM   1680  O   TYR B 102      -4.256  -6.658  -0.458  1.00  0.00           O  
ATOM   1681  CB  TYR B 102      -3.248  -4.966   1.457  1.00  0.00           C  
ATOM   1682  CG  TYR B 102      -2.299  -4.182   2.325  1.00  0.00           C  
ATOM   1683  CD1 TYR B 102      -2.727  -3.251   3.261  1.00  0.00           C  
ATOM   1684  CD2 TYR B 102      -1.016  -4.416   2.175  1.00  0.00           C  
ATOM   1685  CE1 TYR B 102      -1.793  -2.571   4.015  1.00  0.00           C  
ATOM   1686  CE2 TYR B 102      -0.086  -3.772   2.901  1.00  0.00           C  
ATOM   1687  CZ  TYR B 102      -0.448  -2.854   3.813  1.00  0.00           C  
ATOM   1688  OH  TYR B 102       0.534  -2.223   4.517  1.00  0.00           O  
ATOM   1689  H   TYR B 102      -3.172  -2.331  -0.299  1.00  0.00           H  
ATOM   1690  HA  TYR B 102      -2.438  -4.514  -0.512  1.00  0.00           H  
ATOM   1691 1HB  TYR B 102      -4.214  -4.973   1.935  1.00  0.00           H  
ATOM   1692 2HB  TYR B 102      -2.900  -5.995   1.443  1.00  0.00           H  
ATOM   1693  HD1 TYR B 102      -3.780  -3.056   3.394  1.00  0.00           H  
ATOM   1694  HD2 TYR B 102      -0.745  -5.128   1.462  1.00  0.00           H  
ATOM   1695  HE1 TYR B 102      -2.108  -1.829   4.753  1.00  0.00           H  
ATOM   1696  HE2 TYR B 102       0.947  -3.983   2.749  1.00  0.00           H  
ATOM   1697  HH  TYR B 102       0.151  -1.541   5.089  1.00  0.00           H  
ATOM   1698  N   VAL B 103      -5.131  -5.005  -1.683  1.00  0.00           N  
ATOM   1699  CA  VAL B 103      -5.996  -5.934  -2.392  1.00  0.00           C  
ATOM   1700  C   VAL B 103      -5.116  -6.594  -3.426  1.00  0.00           C  
ATOM   1701  O   VAL B 103      -4.399  -5.890  -4.148  1.00  0.00           O  
ATOM   1702  CB  VAL B 103      -7.192  -5.232  -3.050  1.00  0.00           C  
ATOM   1703  CG1 VAL B 103      -8.041  -6.284  -3.803  1.00  0.00           C  
ATOM   1704  CG2 VAL B 103      -8.002  -4.488  -1.984  1.00  0.00           C  
ATOM   1705  H   VAL B 103      -5.170  -4.018  -1.902  1.00  0.00           H  
ATOM   1706  HA  VAL B 103      -6.373  -6.688  -1.700  1.00  0.00           H  
ATOM   1707  HB  VAL B 103      -6.826  -4.514  -3.785  1.00  0.00           H  
ATOM   1708 1HG1 VAL B 103      -8.871  -5.823  -4.285  1.00  0.00           H  
ATOM   1709 2HG1 VAL B 103      -7.457  -6.790  -4.552  1.00  0.00           H  
ATOM   1710 3HG1 VAL B 103      -8.407  -7.016  -3.098  1.00  0.00           H  
ATOM   1711 1HG2 VAL B 103      -8.832  -3.979  -2.450  1.00  0.00           H  
ATOM   1712 2HG2 VAL B 103      -8.371  -5.193  -1.243  1.00  0.00           H  
ATOM   1713 3HG2 VAL B 103      -7.368  -3.751  -1.488  1.00  0.00           H  
ATOM   1714  N   GLN B 104      -5.145  -7.917  -3.464  1.00  0.00           N  
ATOM   1715  CA  GLN B 104      -4.270  -8.685  -4.327  1.00  0.00           C  
ATOM   1716  C   GLN B 104      -4.887  -9.118  -5.644  1.00  0.00           C  
ATOM   1717  O   GLN B 104      -6.090  -8.957  -5.888  1.00  0.00           O  
ATOM   1718  CB  GLN B 104      -3.850  -9.992  -3.631  1.00  0.00           C  
ATOM   1719  CG  GLN B 104      -3.236  -9.842  -2.303  1.00  0.00           C  
ATOM   1720  CD  GLN B 104      -1.998  -9.149  -2.372  1.00  0.00           C  
ATOM   1721  OE1 GLN B 104      -1.002  -9.622  -2.972  1.00  0.00           O  
ATOM   1722  NE2 GLN B 104      -2.004  -7.999  -1.781  1.00  0.00           N  
ATOM   1723  H   GLN B 104      -5.773  -8.407  -2.844  1.00  0.00           H  
ATOM   1724  HA  GLN B 104      -3.425  -8.057  -4.557  1.00  0.00           H  
ATOM   1725 1HB  GLN B 104      -4.688 -10.629  -3.530  1.00  0.00           H  
ATOM   1726 2HB  GLN B 104      -3.133 -10.518  -4.257  1.00  0.00           H  
ATOM   1727 1HG  GLN B 104      -3.902  -9.272  -1.652  1.00  0.00           H  
ATOM   1728 2HG  GLN B 104      -3.056 -10.826  -1.881  1.00  0.00           H  
ATOM   1729 1HE2 GLN B 104      -1.191  -7.449  -1.783  1.00  0.00           H  
ATOM   1730 2HE2 GLN B 104      -2.838  -7.651  -1.288  1.00  0.00           H  
ATOM   1731  N   ARG B 105      -4.032  -9.654  -6.504  1.00  0.00           N  
ATOM   1732  CA  ARG B 105      -4.461 -10.191  -7.779  1.00  0.00           C  
ATOM   1733  C   ARG B 105      -5.594 -11.175  -7.630  1.00  0.00           C  
ATOM   1734  O   ARG B 105      -5.606 -12.009  -6.726  1.00  0.00           O  
ATOM   1735  CB  ARG B 105      -3.301 -10.865  -8.477  1.00  0.00           C  
ATOM   1736  CG  ARG B 105      -2.170  -9.921  -8.875  1.00  0.00           C  
ATOM   1737  CD  ARG B 105      -1.108 -10.636  -9.602  1.00  0.00           C  
ATOM   1738  NE  ARG B 105      -1.571 -11.061 -10.925  1.00  0.00           N  
ATOM   1739  CZ  ARG B 105      -0.963 -11.972 -11.720  1.00  0.00           C  
ATOM   1740  NH1 ARG B 105       0.140 -12.575 -11.320  1.00  0.00           N  
ATOM   1741  NH2 ARG B 105      -1.483 -12.257 -12.904  1.00  0.00           N  
ATOM   1742  H   ARG B 105      -3.051  -9.701  -6.252  1.00  0.00           H  
ATOM   1743  HA  ARG B 105      -4.805  -9.368  -8.401  1.00  0.00           H  
ATOM   1744 1HB  ARG B 105      -2.887 -11.639  -7.837  1.00  0.00           H  
ATOM   1745 2HB  ARG B 105      -3.667 -11.348  -9.385  1.00  0.00           H  
ATOM   1746 1HG  ARG B 105      -2.565  -9.137  -9.525  1.00  0.00           H  
ATOM   1747 2HG  ARG B 105      -1.735  -9.460  -7.989  1.00  0.00           H  
ATOM   1748 1HD  ARG B 105      -0.258  -9.976  -9.727  1.00  0.00           H  
ATOM   1749 2HD  ARG B 105      -0.814 -11.513  -9.033  1.00  0.00           H  
ATOM   1750  HE  ARG B 105      -2.422 -10.598 -11.286  1.00  0.00           H  
ATOM   1751 1HH1 ARG B 105       0.532 -12.347 -10.420  1.00  0.00           H  
ATOM   1752 2HH1 ARG B 105       0.593 -13.256 -11.913  1.00  0.00           H  
ATOM   1753 1HH2 ARG B 105      -2.336 -11.794 -13.212  1.00  0.00           H  
ATOM   1754 2HH2 ARG B 105      -1.039 -12.933 -13.505  1.00  0.00           H  
ATOM   1755  N   ASN B 106      -6.547 -11.040  -8.542  1.00  0.00           N  
ATOM   1756  CA  ASN B 106      -7.759 -11.842  -8.661  1.00  0.00           C  
ATOM   1757  C   ASN B 106      -8.811 -11.620  -7.562  1.00  0.00           C  
ATOM   1758  O   ASN B 106      -9.823 -12.322  -7.532  1.00  0.00           O  
ATOM   1759  CB  ASN B 106      -7.415 -13.321  -8.731  1.00  0.00           C  
ATOM   1760  CG  ASN B 106      -6.509 -13.658  -9.880  1.00  0.00           C  
ATOM   1761  OD1 ASN B 106      -6.692 -13.192 -11.012  1.00  0.00           O  
ATOM   1762  ND2 ASN B 106      -5.517 -14.466  -9.607  1.00  0.00           N  
ATOM   1763  H   ASN B 106      -6.427 -10.308  -9.223  1.00  0.00           H  
ATOM   1764  HA  ASN B 106      -8.241 -11.561  -9.599  1.00  0.00           H  
ATOM   1765 1HB  ASN B 106      -6.973 -13.667  -7.804  1.00  0.00           H  
ATOM   1766 2HB  ASN B 106      -8.338 -13.884  -8.863  1.00  0.00           H  
ATOM   1767 1HD2 ASN B 106      -4.875 -14.734 -10.324  1.00  0.00           H  
ATOM   1768 2HD2 ASN B 106      -5.402 -14.817  -8.676  1.00  0.00           H  
ATOM   1769  N   TYR B 107      -8.646 -10.591  -6.730  1.00  0.00           N  
ATOM   1770  CA  TYR B 107      -9.715 -10.239  -5.801  1.00  0.00           C  
ATOM   1771  C   TYR B 107     -10.655  -9.236  -6.436  1.00  0.00           C  
ATOM   1772  O   TYR B 107     -10.262  -8.144  -6.840  1.00  0.00           O  
ATOM   1773  CB  TYR B 107      -9.170  -9.696  -4.489  1.00  0.00           C  
ATOM   1774  CG  TYR B 107      -8.641 -10.737  -3.554  1.00  0.00           C  
ATOM   1775  CD1 TYR B 107      -7.380 -11.246  -3.691  1.00  0.00           C  
ATOM   1776  CD2 TYR B 107      -9.453 -11.161  -2.518  1.00  0.00           C  
ATOM   1777  CE1 TYR B 107      -6.923 -12.194  -2.791  1.00  0.00           C  
ATOM   1778  CE2 TYR B 107      -9.008 -12.096  -1.612  1.00  0.00           C  
ATOM   1779  CZ  TYR B 107      -7.745 -12.617  -1.746  1.00  0.00           C  
ATOM   1780  OH  TYR B 107      -7.285 -13.559  -0.858  1.00  0.00           O  
ATOM   1781  H   TYR B 107      -7.778 -10.051  -6.717  1.00  0.00           H  
ATOM   1782  HA  TYR B 107     -10.292 -11.135  -5.577  1.00  0.00           H  
ATOM   1783 1HB  TYR B 107      -8.363  -9.010  -4.706  1.00  0.00           H  
ATOM   1784 2HB  TYR B 107      -9.943  -9.142  -3.984  1.00  0.00           H  
ATOM   1785  HD1 TYR B 107      -6.744 -10.917  -4.504  1.00  0.00           H  
ATOM   1786  HD2 TYR B 107     -10.450 -10.747  -2.423  1.00  0.00           H  
ATOM   1787  HE1 TYR B 107      -5.921 -12.607  -2.903  1.00  0.00           H  
ATOM   1788  HE2 TYR B 107      -9.654 -12.423  -0.796  1.00  0.00           H  
ATOM   1789  HH  TYR B 107      -7.943 -13.699  -0.165  1.00  0.00           H  
ATOM   1790  N   ASP B 108     -11.908  -9.638  -6.587  1.00  0.00           N  
ATOM   1791  CA  ASP B 108     -12.883  -8.772  -7.220  1.00  0.00           C  
ATOM   1792  C   ASP B 108     -13.233  -7.554  -6.383  1.00  0.00           C  
ATOM   1793  O   ASP B 108     -13.592  -7.670  -5.215  1.00  0.00           O  
ATOM   1794  CB  ASP B 108     -14.165  -9.520  -7.571  1.00  0.00           C  
ATOM   1795  CG  ASP B 108     -15.137  -8.594  -8.253  1.00  0.00           C  
ATOM   1796  OD1 ASP B 108     -15.147  -8.480  -9.449  1.00  0.00           O  
ATOM   1797  OD2 ASP B 108     -15.846  -7.927  -7.554  1.00  0.00           O  
ATOM   1798  H   ASP B 108     -12.181 -10.553  -6.257  1.00  0.00           H  
ATOM   1799  HA  ASP B 108     -12.451  -8.414  -8.154  1.00  0.00           H  
ATOM   1800 1HB  ASP B 108     -13.939 -10.359  -8.231  1.00  0.00           H  
ATOM   1801 2HB  ASP B 108     -14.624  -9.918  -6.666  1.00  0.00           H  
ATOM   1802  N   LEU B 109     -13.175  -6.394  -7.013  1.00  0.00           N  
ATOM   1803  CA  LEU B 109     -13.547  -5.140  -6.388  1.00  0.00           C  
ATOM   1804  C   LEU B 109     -14.741  -4.478  -7.068  1.00  0.00           C  
ATOM   1805  O   LEU B 109     -14.894  -3.262  -6.982  1.00  0.00           O  
ATOM   1806  CB  LEU B 109     -12.376  -4.163  -6.383  1.00  0.00           C  
ATOM   1807  CG  LEU B 109     -11.177  -4.520  -5.532  1.00  0.00           C  
ATOM   1808  CD1 LEU B 109     -10.044  -3.555  -5.838  1.00  0.00           C  
ATOM   1809  CD2 LEU B 109     -11.585  -4.432  -4.088  1.00  0.00           C  
ATOM   1810  H   LEU B 109     -12.858  -6.384  -7.973  1.00  0.00           H  
ATOM   1811  HA  LEU B 109     -13.820  -5.344  -5.359  1.00  0.00           H  
ATOM   1812 1HB  LEU B 109     -12.016  -4.060  -7.402  1.00  0.00           H  
ATOM   1813 2HB  LEU B 109     -12.746  -3.227  -6.051  1.00  0.00           H  
ATOM   1814  HG  LEU B 109     -10.842  -5.536  -5.763  1.00  0.00           H  
ATOM   1815 1HD1 LEU B 109      -9.177  -3.788  -5.234  1.00  0.00           H  
ATOM   1816 2HD1 LEU B 109      -9.780  -3.641  -6.893  1.00  0.00           H  
ATOM   1817 3HD1 LEU B 109     -10.364  -2.543  -5.622  1.00  0.00           H  
ATOM   1818 1HD2 LEU B 109     -10.754  -4.688  -3.451  1.00  0.00           H  
ATOM   1819 2HD2 LEU B 109     -11.921  -3.426  -3.856  1.00  0.00           H  
ATOM   1820 3HD2 LEU B 109     -12.387  -5.124  -3.925  1.00  0.00           H  
ATOM   1821  N   SER B 110     -15.596  -5.250  -7.751  1.00  0.00           N  
ATOM   1822  CA  SER B 110     -16.728  -4.677  -8.479  1.00  0.00           C  
ATOM   1823  C   SER B 110     -17.694  -3.945  -7.554  1.00  0.00           C  
ATOM   1824  O   SER B 110     -18.387  -3.018  -7.967  1.00  0.00           O  
ATOM   1825  CB  SER B 110     -17.469  -5.769  -9.225  1.00  0.00           C  
ATOM   1826  OG  SER B 110     -18.086  -6.657  -8.333  1.00  0.00           O  
ATOM   1827  H   SER B 110     -15.493  -6.268  -7.763  1.00  0.00           H  
ATOM   1828  HA  SER B 110     -16.337  -3.952  -9.193  1.00  0.00           H  
ATOM   1829 1HB  SER B 110     -18.220  -5.321  -9.875  1.00  0.00           H  
ATOM   1830 2HB  SER B 110     -16.771  -6.314  -9.859  1.00  0.00           H  
ATOM   1831  HG  SER B 110     -17.397  -7.253  -8.034  1.00  0.00           H  
ATOM   1832  N   PHE B 111     -17.705  -4.310  -6.278  1.00  0.00           N  
ATOM   1833  CA  PHE B 111     -18.549  -3.642  -5.295  1.00  0.00           C  
ATOM   1834  C   PHE B 111     -18.200  -2.152  -5.146  1.00  0.00           C  
ATOM   1835  O   PHE B 111     -19.039  -1.349  -4.737  1.00  0.00           O  
ATOM   1836  CB  PHE B 111     -18.469  -4.353  -3.943  1.00  0.00           C  
ATOM   1837  CG  PHE B 111     -17.123  -4.283  -3.253  1.00  0.00           C  
ATOM   1838  CD1 PHE B 111     -16.781  -3.230  -2.415  1.00  0.00           C  
ATOM   1839  CD2 PHE B 111     -16.207  -5.309  -3.423  1.00  0.00           C  
ATOM   1840  CE1 PHE B 111     -15.540  -3.209  -1.791  1.00  0.00           C  
ATOM   1841  CE2 PHE B 111     -14.992  -5.286  -2.789  1.00  0.00           C  
ATOM   1842  CZ  PHE B 111     -14.653  -4.240  -1.985  1.00  0.00           C  
ATOM   1843  H   PHE B 111     -17.115  -5.080  -5.994  1.00  0.00           H  
ATOM   1844  HA  PHE B 111     -19.583  -3.705  -5.637  1.00  0.00           H  
ATOM   1845 1HB  PHE B 111     -19.211  -3.919  -3.281  1.00  0.00           H  
ATOM   1846 2HB  PHE B 111     -18.729  -5.402  -4.070  1.00  0.00           H  
ATOM   1847  HD1 PHE B 111     -17.493  -2.414  -2.260  1.00  0.00           H  
ATOM   1848  HD2 PHE B 111     -16.462  -6.152  -4.070  1.00  0.00           H  
ATOM   1849  HE1 PHE B 111     -15.265  -2.385  -1.145  1.00  0.00           H  
ATOM   1850  HE2 PHE B 111     -14.295  -6.110  -2.938  1.00  0.00           H  
ATOM   1851  HZ  PHE B 111     -13.688  -4.235  -1.497  1.00  0.00           H  
ATOM   1852  N   LEU B 112     -16.983  -1.755  -5.539  1.00  0.00           N  
ATOM   1853  CA  LEU B 112     -16.568  -0.367  -5.417  1.00  0.00           C  
ATOM   1854  C   LEU B 112     -17.200   0.514  -6.486  1.00  0.00           C  
ATOM   1855  O   LEU B 112     -17.155   1.744  -6.394  1.00  0.00           O  
ATOM   1856  CB  LEU B 112     -15.050  -0.226  -5.525  1.00  0.00           C  
ATOM   1857  CG  LEU B 112     -14.194  -0.818  -4.431  1.00  0.00           C  
ATOM   1858  CD1 LEU B 112     -12.770  -0.631  -4.842  1.00  0.00           C  
ATOM   1859  CD2 LEU B 112     -14.469  -0.101  -3.089  1.00  0.00           C  
ATOM   1860  H   LEU B 112     -16.321  -2.423  -5.928  1.00  0.00           H  
ATOM   1861  HA  LEU B 112     -16.883  -0.004  -4.439  1.00  0.00           H  
ATOM   1862 1HB  LEU B 112     -14.739  -0.683  -6.465  1.00  0.00           H  
ATOM   1863 2HB  LEU B 112     -14.818   0.798  -5.571  1.00  0.00           H  
ATOM   1864  HG  LEU B 112     -14.396  -1.891  -4.336  1.00  0.00           H  
ATOM   1865 1HD1 LEU B 112     -12.104  -1.047  -4.087  1.00  0.00           H  
ATOM   1866 2HD1 LEU B 112     -12.595  -1.110  -5.784  1.00  0.00           H  
ATOM   1867 3HD1 LEU B 112     -12.588   0.427  -4.953  1.00  0.00           H  
ATOM   1868 1HD2 LEU B 112     -13.829  -0.524  -2.312  1.00  0.00           H  
ATOM   1869 2HD2 LEU B 112     -14.258   0.964  -3.194  1.00  0.00           H  
ATOM   1870 3HD2 LEU B 112     -15.517  -0.236  -2.812  1.00  0.00           H  
ATOM   1871  N   LYS B 113     -17.838  -0.099  -7.485  1.00  0.00           N  
ATOM   1872  CA  LYS B 113     -18.478   0.639  -8.563  1.00  0.00           C  
ATOM   1873  C   LYS B 113     -19.617   1.507  -8.056  1.00  0.00           C  
ATOM   1874  O   LYS B 113     -20.070   2.408  -8.763  1.00  0.00           O  
ATOM   1875  CB  LYS B 113     -19.013  -0.292  -9.646  1.00  0.00           C  
ATOM   1876  CG  LYS B 113     -17.945  -0.980 -10.470  1.00  0.00           C  
ATOM   1877  CD  LYS B 113     -18.568  -1.879 -11.517  1.00  0.00           C  
ATOM   1878  CE  LYS B 113     -17.515  -2.607 -12.322  1.00  0.00           C  
ATOM   1879  NZ  LYS B 113     -18.124  -3.448 -13.383  1.00  0.00           N  
ATOM   1880  H   LYS B 113     -17.888  -1.118  -7.514  1.00  0.00           H  
ATOM   1881  HA  LYS B 113     -17.732   1.293  -9.016  1.00  0.00           H  
ATOM   1882 1HB  LYS B 113     -19.630  -1.064  -9.185  1.00  0.00           H  
ATOM   1883 2HB  LYS B 113     -19.646   0.272 -10.328  1.00  0.00           H  
ATOM   1884 1HG  LYS B 113     -17.342  -0.219 -10.974  1.00  0.00           H  
ATOM   1885 2HG  LYS B 113     -17.294  -1.563  -9.821  1.00  0.00           H  
ATOM   1886 1HD  LYS B 113     -19.216  -2.609 -11.029  1.00  0.00           H  
ATOM   1887 2HD  LYS B 113     -19.166  -1.273 -12.198  1.00  0.00           H  
ATOM   1888 1HE  LYS B 113     -16.848  -1.885 -12.780  1.00  0.00           H  
ATOM   1889 2HE  LYS B 113     -16.936  -3.246 -11.652  1.00  0.00           H  
ATOM   1890 1HZ  LYS B 113     -17.399  -3.921 -13.899  1.00  0.00           H  
ATOM   1891 2HZ  LYS B 113     -18.737  -4.126 -12.961  1.00  0.00           H  
ATOM   1892 3HZ  LYS B 113     -18.651  -2.851 -14.009  1.00  0.00           H  
ATOM   1893  N   THR B 114     -20.138   1.215  -6.860  1.00  0.00           N  
ATOM   1894  CA  THR B 114     -21.246   2.007  -6.364  1.00  0.00           C  
ATOM   1895  C   THR B 114     -20.800   3.278  -5.642  1.00  0.00           C  
ATOM   1896  O   THR B 114     -21.635   4.137  -5.373  1.00  0.00           O  
ATOM   1897  CB  THR B 114     -22.166   1.178  -5.447  1.00  0.00           C  
ATOM   1898  OG1 THR B 114     -21.454   0.723  -4.302  1.00  0.00           O  
ATOM   1899  CG2 THR B 114     -22.680  -0.028  -6.203  1.00  0.00           C  
ATOM   1900  H   THR B 114     -19.755   0.459  -6.284  1.00  0.00           H  
ATOM   1901  HA  THR B 114     -21.845   2.319  -7.219  1.00  0.00           H  
ATOM   1902  HB  THR B 114     -23.006   1.793  -5.118  1.00  0.00           H  
ATOM   1903  HG1 THR B 114     -21.426   1.433  -3.620  1.00  0.00           H  
ATOM   1904 1HG2 THR B 114     -23.332  -0.612  -5.551  1.00  0.00           H  
ATOM   1905 2HG2 THR B 114     -23.237   0.301  -7.079  1.00  0.00           H  
ATOM   1906 3HG2 THR B 114     -21.833  -0.642  -6.516  1.00  0.00           H  
ATOM   1907  N   ILE B 115     -19.497   3.446  -5.357  1.00  0.00           N  
ATOM   1908  CA  ILE B 115     -19.104   4.650  -4.621  1.00  0.00           C  
ATOM   1909  C   ILE B 115     -19.261   5.874  -5.524  1.00  0.00           C  
ATOM   1910  O   ILE B 115     -18.703   5.919  -6.618  1.00  0.00           O  
ATOM   1911  CB  ILE B 115     -17.617   4.606  -4.161  1.00  0.00           C  
ATOM   1912  CG1 ILE B 115     -17.304   3.395  -3.236  1.00  0.00           C  
ATOM   1913  CG2 ILE B 115     -17.298   5.912  -3.412  1.00  0.00           C  
ATOM   1914  CD1 ILE B 115     -18.058   3.393  -1.941  1.00  0.00           C  
ATOM   1915  H   ILE B 115     -18.800   2.755  -5.635  1.00  0.00           H  
ATOM   1916  HA  ILE B 115     -19.749   4.765  -3.750  1.00  0.00           H  
ATOM   1917  HB  ILE B 115     -16.971   4.522  -5.039  1.00  0.00           H  
ATOM   1918 1HG1 ILE B 115     -17.549   2.477  -3.776  1.00  0.00           H  
ATOM   1919 2HG1 ILE B 115     -16.235   3.389  -3.013  1.00  0.00           H  
ATOM   1920 1HG2 ILE B 115     -16.266   5.914  -3.108  1.00  0.00           H  
ATOM   1921 2HG2 ILE B 115     -17.481   6.755  -4.064  1.00  0.00           H  
ATOM   1922 3HG2 ILE B 115     -17.939   5.996  -2.531  1.00  0.00           H  
ATOM   1923 1HD1 ILE B 115     -17.787   2.515  -1.361  1.00  0.00           H  
ATOM   1924 2HD1 ILE B 115     -17.813   4.281  -1.385  1.00  0.00           H  
ATOM   1925 3HD1 ILE B 115     -19.112   3.379  -2.143  1.00  0.00           H  
ATOM   1926  N   GLN B 116     -19.990   6.880  -5.042  1.00  0.00           N  
ATOM   1927  CA  GLN B 116     -20.229   8.132  -5.758  1.00  0.00           C  
ATOM   1928  C   GLN B 116     -19.538   9.302  -5.074  1.00  0.00           C  
ATOM   1929  O   GLN B 116     -18.970  10.191  -5.737  1.00  0.00           O  
ATOM   1930  CB  GLN B 116     -21.731   8.409  -5.869  1.00  0.00           C  
ATOM   1931  CG  GLN B 116     -22.077   9.646  -6.680  1.00  0.00           C  
ATOM   1932  CD  GLN B 116     -23.574   9.837  -6.834  1.00  0.00           C  
ATOM   1933  OE1 GLN B 116     -24.371   9.134  -6.206  1.00  0.00           O  
ATOM   1934  NE2 GLN B 116     -23.965  10.791  -7.671  1.00  0.00           N  
ATOM   1935  H   GLN B 116     -20.432   6.760  -4.142  1.00  0.00           H  
ATOM   1936  HA  GLN B 116     -19.838   8.038  -6.758  1.00  0.00           H  
ATOM   1937 1HB  GLN B 116     -22.225   7.554  -6.332  1.00  0.00           H  
ATOM   1938 2HB  GLN B 116     -22.153   8.531  -4.872  1.00  0.00           H  
ATOM   1939 1HG  GLN B 116     -21.671  10.523  -6.176  1.00  0.00           H  
ATOM   1940 2HG  GLN B 116     -21.641   9.550  -7.674  1.00  0.00           H  
ATOM   1941 1HE2 GLN B 116     -24.941  10.963  -7.813  1.00  0.00           H  
ATOM   1942 2HE2 GLN B 116     -23.285  11.338  -8.159  1.00  0.00           H  
ATOM   1943  N   GLU B 117     -19.546   9.278  -3.737  1.00  0.00           N  
ATOM   1944  CA  GLU B 117     -18.936  10.375  -3.007  1.00  0.00           C  
ATOM   1945  C   GLU B 117     -18.100   9.884  -1.829  1.00  0.00           C  
ATOM   1946  O   GLU B 117     -18.495   8.936  -1.140  1.00  0.00           O  
ATOM   1947  CB  GLU B 117     -20.023  11.309  -2.433  1.00  0.00           C  
ATOM   1948  CG  GLU B 117     -21.071  11.837  -3.435  1.00  0.00           C  
ATOM   1949  CD  GLU B 117     -21.983  12.909  -2.848  1.00  0.00           C  
ATOM   1950  OE1 GLU B 117     -22.850  13.370  -3.547  1.00  0.00           O  
ATOM   1951  OE2 GLU B 117     -21.792  13.289  -1.713  1.00  0.00           O  
ATOM   1952  H   GLU B 117     -20.018   8.521  -3.243  1.00  0.00           H  
ATOM   1953  HA  GLU B 117     -18.282  10.931  -3.678  1.00  0.00           H  
ATOM   1954 1HB  GLU B 117     -20.560  10.781  -1.654  1.00  0.00           H  
ATOM   1955 2HB  GLU B 117     -19.543  12.172  -1.969  1.00  0.00           H  
ATOM   1956 1HG  GLU B 117     -20.618  12.192  -4.330  1.00  0.00           H  
ATOM   1957 2HG  GLU B 117     -21.698  10.990  -3.716  1.00  0.00           H  
ATOM   1958  N   VAL B 118     -16.989  10.577  -1.574  1.00  0.00           N  
ATOM   1959  CA  VAL B 118     -16.185  10.345  -0.374  1.00  0.00           C  
ATOM   1960  C   VAL B 118     -16.011  11.642   0.398  1.00  0.00           C  
ATOM   1961  O   VAL B 118     -15.464  12.614  -0.122  1.00  0.00           O  
ATOM   1962  CB  VAL B 118     -14.801   9.746  -0.723  1.00  0.00           C  
ATOM   1963  CG1 VAL B 118     -13.967   9.559   0.560  1.00  0.00           C  
ATOM   1964  CG2 VAL B 118     -14.991   8.399  -1.410  1.00  0.00           C  
ATOM   1965  H   VAL B 118     -16.709  11.302  -2.240  1.00  0.00           H  
ATOM   1966  HA  VAL B 118     -16.715   9.653   0.266  1.00  0.00           H  
ATOM   1967  HB  VAL B 118     -14.264  10.429  -1.385  1.00  0.00           H  
ATOM   1968 1HG1 VAL B 118     -12.996   9.143   0.316  1.00  0.00           H  
ATOM   1969 2HG1 VAL B 118     -13.830  10.521   1.040  1.00  0.00           H  
ATOM   1970 3HG1 VAL B 118     -14.483   8.884   1.245  1.00  0.00           H  
ATOM   1971 1HG2 VAL B 118     -14.035   7.979  -1.661  1.00  0.00           H  
ATOM   1972 2HG2 VAL B 118     -15.518   7.726  -0.744  1.00  0.00           H  
ATOM   1973 3HG2 VAL B 118     -15.569   8.527  -2.306  1.00  0.00           H  
ATOM   1974  N   ALA B 119     -16.522  11.675   1.621  1.00  0.00           N  
ATOM   1975  CA  ALA B 119     -16.462  12.875   2.444  1.00  0.00           C  
ATOM   1976  C   ALA B 119     -15.040  13.243   2.869  1.00  0.00           C  
ATOM   1977  O   ALA B 119     -14.647  14.407   2.790  1.00  0.00           O  
ATOM   1978  CB  ALA B 119     -17.318  12.680   3.658  1.00  0.00           C  
ATOM   1979  H   ALA B 119     -16.980  10.847   2.003  1.00  0.00           H  
ATOM   1980  HA  ALA B 119     -16.862  13.694   1.860  1.00  0.00           H  
ATOM   1981 1HB  ALA B 119     -17.316  13.564   4.267  1.00  0.00           H  
ATOM   1982 2HB  ALA B 119     -18.337  12.442   3.361  1.00  0.00           H  
ATOM   1983 3HB  ALA B 119     -16.902  11.864   4.200  1.00  0.00           H  
ATOM   1984  N   GLY B 120     -14.250  12.251   3.255  1.00  0.00           N  
ATOM   1985  CA  GLY B 120     -12.879  12.479   3.679  1.00  0.00           C  
ATOM   1986  C   GLY B 120     -11.940  12.340   2.489  1.00  0.00           C  
ATOM   1987  O   GLY B 120     -12.165  12.944   1.428  1.00  0.00           O  
ATOM   1988  H   GLY B 120     -14.607  11.295   3.325  1.00  0.00           H  
ATOM   1989 1HA  GLY B 120     -12.783  13.468   4.123  1.00  0.00           H  
ATOM   1990 2HA  GLY B 120     -12.622  11.755   4.448  1.00  0.00           H  
ATOM   1991  N   TYR B 121     -10.853  11.599   2.695  1.00  0.00           N  
ATOM   1992  CA  TYR B 121      -9.836  11.397   1.667  1.00  0.00           C  
ATOM   1993  C   TYR B 121      -9.965  10.014   1.052  1.00  0.00           C  
ATOM   1994  O   TYR B 121     -10.642   9.142   1.609  1.00  0.00           O  
ATOM   1995  CB  TYR B 121      -8.397  11.548   2.205  1.00  0.00           C  
ATOM   1996  CG  TYR B 121      -7.983  10.578   3.329  1.00  0.00           C  
ATOM   1997  CD1 TYR B 121      -7.591   9.274   3.021  1.00  0.00           C  
ATOM   1998  CD2 TYR B 121      -7.912  11.011   4.641  1.00  0.00           C  
ATOM   1999  CE1 TYR B 121      -7.181   8.405   4.019  1.00  0.00           C  
ATOM   2000  CE2 TYR B 121      -7.485  10.144   5.641  1.00  0.00           C  
ATOM   2001  CZ  TYR B 121      -7.132   8.835   5.328  1.00  0.00           C  
ATOM   2002  OH  TYR B 121      -6.709   7.957   6.320  1.00  0.00           O  
ATOM   2003  H   TYR B 121     -10.740  11.155   3.604  1.00  0.00           H  
ATOM   2004  HA  TYR B 121      -9.985  12.129   0.871  1.00  0.00           H  
ATOM   2005 1HB  TYR B 121      -7.693  11.419   1.382  1.00  0.00           H  
ATOM   2006 2HB  TYR B 121      -8.261  12.565   2.576  1.00  0.00           H  
ATOM   2007  HD1 TYR B 121      -7.619   8.933   1.993  1.00  0.00           H  
ATOM   2008  HD2 TYR B 121      -8.192  12.031   4.891  1.00  0.00           H  
ATOM   2009  HE1 TYR B 121      -6.892   7.388   3.777  1.00  0.00           H  
ATOM   2010  HE2 TYR B 121      -7.436  10.495   6.670  1.00  0.00           H  
ATOM   2011  HH  TYR B 121      -6.931   7.023   6.067  1.00  0.00           H  
ATOM   2012  N   VAL B 122      -9.315   9.829  -0.087  1.00  0.00           N  
ATOM   2013  CA  VAL B 122      -9.223   8.536  -0.736  1.00  0.00           C  
ATOM   2014  C   VAL B 122      -7.766   8.071  -0.769  1.00  0.00           C  
ATOM   2015  O   VAL B 122      -6.889   8.786  -1.265  1.00  0.00           O  
ATOM   2016  CB  VAL B 122      -9.775   8.599  -2.171  1.00  0.00           C  
ATOM   2017  CG1 VAL B 122      -9.641   7.233  -2.848  1.00  0.00           C  
ATOM   2018  CG2 VAL B 122     -11.214   9.023  -2.139  1.00  0.00           C  
ATOM   2019  H   VAL B 122      -8.841  10.622  -0.503  1.00  0.00           H  
ATOM   2020  HA  VAL B 122      -9.811   7.820  -0.169  1.00  0.00           H  
ATOM   2021  HB  VAL B 122      -9.202   9.319  -2.741  1.00  0.00           H  
ATOM   2022 1HG1 VAL B 122     -10.026   7.286  -3.866  1.00  0.00           H  
ATOM   2023 2HG1 VAL B 122      -8.592   6.948  -2.872  1.00  0.00           H  
ATOM   2024 3HG1 VAL B 122     -10.205   6.489  -2.280  1.00  0.00           H  
ATOM   2025 1HG2 VAL B 122     -11.596   9.068  -3.147  1.00  0.00           H  
ATOM   2026 2HG2 VAL B 122     -11.771   8.315  -1.582  1.00  0.00           H  
ATOM   2027 3HG2 VAL B 122     -11.299   9.999  -1.669  1.00  0.00           H  
ATOM   2028  N   LEU B 123      -7.519   6.900  -0.195  1.00  0.00           N  
ATOM   2029  CA  LEU B 123      -6.186   6.317  -0.134  1.00  0.00           C  
ATOM   2030  C   LEU B 123      -6.156   4.976  -0.812  1.00  0.00           C  
ATOM   2031  O   LEU B 123      -6.877   4.053  -0.429  1.00  0.00           O  
ATOM   2032  CB  LEU B 123      -5.731   6.104   1.315  1.00  0.00           C  
ATOM   2033  CG  LEU B 123      -4.364   5.337   1.544  1.00  0.00           C  
ATOM   2034  CD1 LEU B 123      -3.180   6.153   0.990  1.00  0.00           C  
ATOM   2035  CD2 LEU B 123      -4.225   5.063   3.037  1.00  0.00           C  
ATOM   2036  H   LEU B 123      -8.306   6.386   0.197  1.00  0.00           H  
ATOM   2037  HA  LEU B 123      -5.489   6.978  -0.642  1.00  0.00           H  
ATOM   2038 1HB  LEU B 123      -5.628   7.079   1.778  1.00  0.00           H  
ATOM   2039 2HB  LEU B 123      -6.502   5.557   1.831  1.00  0.00           H  
ATOM   2040  HG  LEU B 123      -4.374   4.378   1.016  1.00  0.00           H  
ATOM   2041 1HD1 LEU B 123      -2.252   5.611   1.168  1.00  0.00           H  
ATOM   2042 2HD1 LEU B 123      -3.294   6.315  -0.078  1.00  0.00           H  
ATOM   2043 3HD1 LEU B 123      -3.146   7.106   1.490  1.00  0.00           H  
ATOM   2044 1HD2 LEU B 123      -3.298   4.523   3.232  1.00  0.00           H  
ATOM   2045 2HD2 LEU B 123      -4.223   5.991   3.574  1.00  0.00           H  
ATOM   2046 3HD2 LEU B 123      -5.070   4.458   3.378  1.00  0.00           H  
ATOM   2047  N   ILE B 124      -5.319   4.870  -1.812  1.00  0.00           N  
ATOM   2048  CA  ILE B 124      -5.157   3.630  -2.519  1.00  0.00           C  
ATOM   2049  C   ILE B 124      -3.700   3.251  -2.342  1.00  0.00           C  
ATOM   2050  O   ILE B 124      -2.821   4.031  -2.697  1.00  0.00           O  
ATOM   2051  CB  ILE B 124      -5.546   3.795  -4.002  1.00  0.00           C  
ATOM   2052  CG1 ILE B 124      -7.043   4.249  -4.086  1.00  0.00           C  
ATOM   2053  CG2 ILE B 124      -5.304   2.515  -4.762  1.00  0.00           C  
ATOM   2054  CD1 ILE B 124      -7.524   4.643  -5.448  1.00  0.00           C  
ATOM   2055  H   ILE B 124      -4.769   5.685  -2.084  1.00  0.00           H  
ATOM   2056  HA  ILE B 124      -5.779   2.868  -2.070  1.00  0.00           H  
ATOM   2057  HB  ILE B 124      -4.949   4.566  -4.428  1.00  0.00           H  
ATOM   2058 1HG1 ILE B 124      -7.666   3.443  -3.720  1.00  0.00           H  
ATOM   2059 2HG1 ILE B 124      -7.177   5.102  -3.440  1.00  0.00           H  
ATOM   2060 1HG2 ILE B 124      -5.558   2.639  -5.804  1.00  0.00           H  
ATOM   2061 2HG2 ILE B 124      -4.257   2.237  -4.692  1.00  0.00           H  
ATOM   2062 3HG2 ILE B 124      -5.915   1.732  -4.320  1.00  0.00           H  
ATOM   2063 1HD1 ILE B 124      -8.568   4.947  -5.386  1.00  0.00           H  
ATOM   2064 2HD1 ILE B 124      -6.934   5.473  -5.829  1.00  0.00           H  
ATOM   2065 3HD1 ILE B 124      -7.439   3.802  -6.113  1.00  0.00           H  
ATOM   2066  N   ALA B 125      -3.413   2.115  -1.731  1.00  0.00           N  
ATOM   2067  CA  ALA B 125      -1.994   1.849  -1.527  1.00  0.00           C  
ATOM   2068  C   ALA B 125      -1.638   0.390  -1.338  1.00  0.00           C  
ATOM   2069  O   ALA B 125      -2.416  -0.400  -0.797  1.00  0.00           O  
ATOM   2070  CB  ALA B 125      -1.501   2.634  -0.313  1.00  0.00           C  
ATOM   2071  H   ALA B 125      -4.162   1.480  -1.446  1.00  0.00           H  
ATOM   2072  HA  ALA B 125      -1.480   2.191  -2.414  1.00  0.00           H  
ATOM   2073 1HB  ALA B 125      -0.432   2.484  -0.202  1.00  0.00           H  
ATOM   2074 2HB  ALA B 125      -1.697   3.692  -0.452  1.00  0.00           H  
ATOM   2075 3HB  ALA B 125      -2.009   2.290   0.580  1.00  0.00           H  
ATOM   2076  N   LEU B 126      -0.426   0.056  -1.762  1.00  0.00           N  
ATOM   2077  CA  LEU B 126       0.140  -1.272  -1.566  1.00  0.00           C  
ATOM   2078  C   LEU B 126      -0.725  -2.409  -2.129  1.00  0.00           C  
ATOM   2079  O   LEU B 126      -0.640  -3.539  -1.651  1.00  0.00           O  
ATOM   2080  CB  LEU B 126       0.362  -1.440  -0.054  1.00  0.00           C  
ATOM   2081  CG  LEU B 126       1.264  -0.330   0.568  1.00  0.00           C  
ATOM   2082  CD1 LEU B 126       1.221  -0.374   2.030  1.00  0.00           C  
ATOM   2083  CD2 LEU B 126       2.689  -0.560   0.145  1.00  0.00           C  
ATOM   2084  H   LEU B 126       0.134   0.784  -2.214  1.00  0.00           H  
ATOM   2085  HA  LEU B 126       1.096  -1.304  -2.080  1.00  0.00           H  
ATOM   2086 1HB  LEU B 126      -0.589  -1.455   0.468  1.00  0.00           H  
ATOM   2087 2HB  LEU B 126       0.855  -2.401   0.114  1.00  0.00           H  
ATOM   2088  HG  LEU B 126       0.925   0.642   0.241  1.00  0.00           H  
ATOM   2089 1HD1 LEU B 126       1.852   0.416   2.409  1.00  0.00           H  
ATOM   2090 2HD1 LEU B 126       0.199  -0.215   2.375  1.00  0.00           H  
ATOM   2091 3HD1 LEU B 126       1.582  -1.337   2.373  1.00  0.00           H  
ATOM   2092 1HD2 LEU B 126       3.319   0.196   0.572  1.00  0.00           H  
ATOM   2093 2HD2 LEU B 126       3.007  -1.541   0.499  1.00  0.00           H  
ATOM   2094 3HD2 LEU B 126       2.780  -0.524  -0.930  1.00  0.00           H  
ATOM   2095  N   ASN B 127      -1.532  -2.123  -3.163  1.00  0.00           N  
ATOM   2096  CA  ASN B 127      -2.399  -3.116  -3.792  1.00  0.00           C  
ATOM   2097  C   ASN B 127      -1.662  -3.778  -4.952  1.00  0.00           C  
ATOM   2098  O   ASN B 127      -0.822  -3.140  -5.582  1.00  0.00           O  
ATOM   2099  CB  ASN B 127      -3.636  -2.437  -4.343  1.00  0.00           C  
ATOM   2100  CG  ASN B 127      -4.555  -1.775  -3.344  1.00  0.00           C  
ATOM   2101  OD1 ASN B 127      -5.306  -2.394  -2.588  1.00  0.00           O  
ATOM   2102  ND2 ASN B 127      -4.484  -0.490  -3.320  1.00  0.00           N  
ATOM   2103  H   ASN B 127      -1.572  -1.171  -3.525  1.00  0.00           H  
ATOM   2104  HA  ASN B 127      -2.666  -3.888  -3.070  1.00  0.00           H  
ATOM   2105 1HB  ASN B 127      -3.349  -1.709  -5.102  1.00  0.00           H  
ATOM   2106 2HB  ASN B 127      -4.203  -3.194  -4.830  1.00  0.00           H  
ATOM   2107 1HD2 ASN B 127      -5.078   0.039  -2.674  1.00  0.00           H  
ATOM   2108 2HD2 ASN B 127      -3.793  -0.032  -3.898  1.00  0.00           H  
ATOM   2109  N   THR B 128      -1.997  -5.026  -5.269  1.00  0.00           N  
ATOM   2110  CA  THR B 128      -1.402  -5.667  -6.437  1.00  0.00           C  
ATOM   2111  C   THR B 128      -2.507  -6.030  -7.426  1.00  0.00           C  
ATOM   2112  O   THR B 128      -2.247  -6.486  -8.540  1.00  0.00           O  
ATOM   2113  CB  THR B 128      -0.485  -6.845  -6.129  1.00  0.00           C  
ATOM   2114  OG1 THR B 128      -1.171  -7.816  -5.352  1.00  0.00           O  
ATOM   2115  CG2 THR B 128       0.686  -6.342  -5.457  1.00  0.00           C  
ATOM   2116  H   THR B 128      -2.702  -5.514  -4.724  1.00  0.00           H  
ATOM   2117  HA  THR B 128      -0.757  -4.948  -6.923  1.00  0.00           H  
ATOM   2118  HB  THR B 128      -0.162  -7.321  -7.053  1.00  0.00           H  
ATOM   2119  HG1 THR B 128      -0.580  -8.561  -5.208  1.00  0.00           H  
ATOM   2120 1HG2 THR B 128       1.352  -7.157  -5.218  1.00  0.00           H  
ATOM   2121 2HG2 THR B 128       1.188  -5.635  -6.100  1.00  0.00           H  
ATOM   2122 3HG2 THR B 128       0.363  -5.860  -4.593  1.00  0.00           H  
ATOM   2123  N   VAL B 129      -3.752  -5.793  -7.013  1.00  0.00           N  
ATOM   2124  CA  VAL B 129      -4.911  -6.069  -7.847  1.00  0.00           C  
ATOM   2125  C   VAL B 129      -4.754  -5.284  -9.131  1.00  0.00           C  
ATOM   2126  O   VAL B 129      -4.363  -4.121  -9.112  1.00  0.00           O  
ATOM   2127  CB  VAL B 129      -6.202  -5.627  -7.112  1.00  0.00           C  
ATOM   2128  CG1 VAL B 129      -6.276  -4.092  -6.985  1.00  0.00           C  
ATOM   2129  CG2 VAL B 129      -7.445  -6.172  -7.798  1.00  0.00           C  
ATOM   2130  H   VAL B 129      -3.899  -5.473  -6.062  1.00  0.00           H  
ATOM   2131  HA  VAL B 129      -4.958  -7.130  -8.063  1.00  0.00           H  
ATOM   2132  HB  VAL B 129      -6.143  -6.016  -6.119  1.00  0.00           H  
ATOM   2133 1HG1 VAL B 129      -7.150  -3.824  -6.415  1.00  0.00           H  
ATOM   2134 2HG1 VAL B 129      -5.408  -3.733  -6.495  1.00  0.00           H  
ATOM   2135 3HG1 VAL B 129      -6.353  -3.625  -7.962  1.00  0.00           H  
ATOM   2136 1HG2 VAL B 129      -8.332  -5.882  -7.232  1.00  0.00           H  
ATOM   2137 2HG2 VAL B 129      -7.526  -5.778  -8.803  1.00  0.00           H  
ATOM   2138 3HG2 VAL B 129      -7.389  -7.263  -7.834  1.00  0.00           H  
ATOM   2139  N   GLU B 130      -5.076  -5.902 -10.255  1.00  0.00           N  
ATOM   2140  CA  GLU B 130      -4.918  -5.235 -11.536  1.00  0.00           C  
ATOM   2141  C   GLU B 130      -5.777  -3.979 -11.692  1.00  0.00           C  
ATOM   2142  O   GLU B 130      -5.316  -2.965 -12.233  1.00  0.00           O  
ATOM   2143  CB  GLU B 130      -5.244  -6.216 -12.664  1.00  0.00           C  
ATOM   2144  CG  GLU B 130      -4.260  -7.369 -12.800  1.00  0.00           C  
ATOM   2145  CD  GLU B 130      -4.520  -8.478 -11.820  1.00  0.00           C  
ATOM   2146  OE1 GLU B 130      -5.452  -8.368 -11.060  1.00  0.00           O  
ATOM   2147  OE2 GLU B 130      -3.785  -9.438 -11.830  1.00  0.00           O  
ATOM   2148  H   GLU B 130      -5.407  -6.851 -10.218  1.00  0.00           H  
ATOM   2149  HA  GLU B 130      -3.869  -4.939 -11.629  1.00  0.00           H  
ATOM   2150 1HB  GLU B 130      -6.236  -6.640 -12.502  1.00  0.00           H  
ATOM   2151 2HB  GLU B 130      -5.268  -5.683 -13.615  1.00  0.00           H  
ATOM   2152 1HG  GLU B 130      -4.323  -7.770 -13.811  1.00  0.00           H  
ATOM   2153 2HG  GLU B 130      -3.250  -6.989 -12.652  1.00  0.00           H  
ATOM   2154  N   ARG B 131      -7.017  -4.053 -11.206  1.00  0.00           N  
ATOM   2155  CA  ARG B 131      -7.989  -2.977 -11.381  1.00  0.00           C  
ATOM   2156  C   ARG B 131      -8.762  -2.601 -10.127  1.00  0.00           C  
ATOM   2157  O   ARG B 131      -9.287  -3.464  -9.421  1.00  0.00           O  
ATOM   2158  CB  ARG B 131      -9.006  -3.395 -12.445  1.00  0.00           C  
ATOM   2159  CG  ARG B 131     -10.115  -2.363 -12.840  1.00  0.00           C  
ATOM   2160  CD  ARG B 131     -11.036  -2.975 -13.881  1.00  0.00           C  
ATOM   2161  NE  ARG B 131     -12.175  -2.119 -14.268  1.00  0.00           N  
ATOM   2162  CZ  ARG B 131     -12.192  -1.286 -15.333  1.00  0.00           C  
ATOM   2163  NH1 ARG B 131     -11.148  -1.186 -16.110  1.00  0.00           N  
ATOM   2164  NH2 ARG B 131     -13.261  -0.559 -15.617  1.00  0.00           N  
ATOM   2165  H   ARG B 131      -7.301  -4.899 -10.737  1.00  0.00           H  
ATOM   2166  HA  ARG B 131      -7.455  -2.096 -11.729  1.00  0.00           H  
ATOM   2167 1HB  ARG B 131      -8.472  -3.652 -13.362  1.00  0.00           H  
ATOM   2168 2HB  ARG B 131      -9.515  -4.295 -12.111  1.00  0.00           H  
ATOM   2169 1HG  ARG B 131     -10.713  -2.131 -11.963  1.00  0.00           H  
ATOM   2170 2HG  ARG B 131      -9.683  -1.443 -13.225  1.00  0.00           H  
ATOM   2171 1HD  ARG B 131     -10.457  -3.190 -14.778  1.00  0.00           H  
ATOM   2172 2HD  ARG B 131     -11.437  -3.906 -13.486  1.00  0.00           H  
ATOM   2173  HE  ARG B 131     -13.009  -2.166 -13.704  1.00  0.00           H  
ATOM   2174 1HH1 ARG B 131     -10.308  -1.737 -15.938  1.00  0.00           H  
ATOM   2175 2HH1 ARG B 131     -11.163  -0.574 -16.903  1.00  0.00           H  
ATOM   2176 1HH2 ARG B 131     -14.110  -0.591 -15.039  1.00  0.00           H  
ATOM   2177 2HH2 ARG B 131     -13.250   0.048 -16.415  1.00  0.00           H  
ATOM   2178  N   ILE B 132      -8.881  -1.292  -9.905  1.00  0.00           N  
ATOM   2179  CA  ILE B 132      -9.732  -0.761  -8.837  1.00  0.00           C  
ATOM   2180  C   ILE B 132     -10.843   0.099  -9.451  1.00  0.00           C  
ATOM   2181  O   ILE B 132     -10.687   1.313  -9.602  1.00  0.00           O  
ATOM   2182  CB  ILE B 132      -8.935   0.064  -7.825  1.00  0.00           C  
ATOM   2183  CG1 ILE B 132      -7.861  -0.780  -7.212  1.00  0.00           C  
ATOM   2184  CG2 ILE B 132      -9.841   0.635  -6.785  1.00  0.00           C  
ATOM   2185  CD1 ILE B 132      -6.896  -0.009  -6.414  1.00  0.00           C  
ATOM   2186  H   ILE B 132      -8.371  -0.654 -10.527  1.00  0.00           H  
ATOM   2187  HA  ILE B 132     -10.144  -1.594  -8.284  1.00  0.00           H  
ATOM   2188  HB  ILE B 132      -8.440   0.866  -8.349  1.00  0.00           H  
ATOM   2189 1HG1 ILE B 132      -8.314  -1.503  -6.563  1.00  0.00           H  
ATOM   2190 2HG1 ILE B 132      -7.346  -1.308  -7.989  1.00  0.00           H  
ATOM   2191 1HG2 ILE B 132      -9.263   1.238  -6.083  1.00  0.00           H  
ATOM   2192 2HG2 ILE B 132     -10.580   1.250  -7.268  1.00  0.00           H  
ATOM   2193 3HG2 ILE B 132     -10.327  -0.171  -6.256  1.00  0.00           H  
ATOM   2194 1HD1 ILE B 132      -6.147  -0.681  -5.992  1.00  0.00           H  
ATOM   2195 2HD1 ILE B 132      -6.411   0.721  -7.054  1.00  0.00           H  
ATOM   2196 3HD1 ILE B 132      -7.422   0.500  -5.612  1.00  0.00           H  
ATOM   2197  N   PRO B 133     -12.029  -0.474  -9.700  1.00  0.00           N  
ATOM   2198  CA  PRO B 133     -13.094   0.091 -10.495  1.00  0.00           C  
ATOM   2199  C   PRO B 133     -13.937   1.158  -9.814  1.00  0.00           C  
ATOM   2200  O   PRO B 133     -15.158   1.047  -9.764  1.00  0.00           O  
ATOM   2201  CB  PRO B 133     -13.942  -1.141 -10.801  1.00  0.00           C  
ATOM   2202  CG  PRO B 133     -13.639  -2.068  -9.681  1.00  0.00           C  
ATOM   2203  CD  PRO B 133     -12.159  -1.893  -9.409  1.00  0.00           C  
ATOM   2204  HA  PRO B 133     -12.665   0.490 -11.425  1.00  0.00           H  
ATOM   2205 1HB  PRO B 133     -14.999  -0.860 -10.857  1.00  0.00           H  
ATOM   2206 2HB  PRO B 133     -13.671  -1.551 -11.779  1.00  0.00           H  
ATOM   2207 1HG  PRO B 133     -14.262  -1.800  -8.813  1.00  0.00           H  
ATOM   2208 2HG  PRO B 133     -13.900  -3.101  -9.950  1.00  0.00           H  
ATOM   2209 1HD  PRO B 133     -11.973  -2.096  -8.351  1.00  0.00           H  
ATOM   2210 2HD  PRO B 133     -11.580  -2.542 -10.080  1.00  0.00           H  
ATOM   2211  N   LEU B 134     -13.319   2.256  -9.392  1.00  0.00           N  
ATOM   2212  CA  LEU B 134     -14.079   3.394  -8.838  1.00  0.00           C  
ATOM   2213  C   LEU B 134     -14.631   4.245  -9.989  1.00  0.00           C  
ATOM   2214  O   LEU B 134     -14.438   5.461 -10.057  1.00  0.00           O  
ATOM   2215  CB  LEU B 134     -13.165   4.238  -7.934  1.00  0.00           C  
ATOM   2216  CG  LEU B 134     -12.674   3.584  -6.671  1.00  0.00           C  
ATOM   2217  CD1 LEU B 134     -11.589   4.462  -6.032  1.00  0.00           C  
ATOM   2218  CD2 LEU B 134     -13.857   3.449  -5.723  1.00  0.00           C  
ATOM   2219  H   LEU B 134     -12.305   2.290  -9.461  1.00  0.00           H  
ATOM   2220  HA  LEU B 134     -14.915   3.012  -8.250  1.00  0.00           H  
ATOM   2221 1HB  LEU B 134     -12.276   4.460  -8.496  1.00  0.00           H  
ATOM   2222 2HB  LEU B 134     -13.668   5.168  -7.675  1.00  0.00           H  
ATOM   2223  HG  LEU B 134     -12.273   2.610  -6.895  1.00  0.00           H  
ATOM   2224 1HD1 LEU B 134     -11.242   4.007  -5.117  1.00  0.00           H  
ATOM   2225 2HD1 LEU B 134     -10.753   4.562  -6.727  1.00  0.00           H  
ATOM   2226 3HD1 LEU B 134     -11.997   5.445  -5.812  1.00  0.00           H  
ATOM   2227 1HD2 LEU B 134     -13.541   2.966  -4.805  1.00  0.00           H  
ATOM   2228 2HD2 LEU B 134     -14.259   4.439  -5.498  1.00  0.00           H  
ATOM   2229 3HD2 LEU B 134     -14.629   2.860  -6.200  1.00  0.00           H  
ATOM   2230  N   GLU B 135     -15.404   3.577 -10.838  1.00  0.00           N  
ATOM   2231  CA  GLU B 135     -15.971   4.077 -12.079  1.00  0.00           C  
ATOM   2232  C   GLU B 135     -16.920   5.239 -11.885  1.00  0.00           C  
ATOM   2233  O   GLU B 135     -17.027   6.100 -12.758  1.00  0.00           O  
ATOM   2234  CB  GLU B 135     -16.706   2.935 -12.806  1.00  0.00           C  
ATOM   2235  CG  GLU B 135     -15.787   1.816 -13.382  1.00  0.00           C  
ATOM   2236  CD  GLU B 135     -16.558   0.667 -14.068  1.00  0.00           C  
ATOM   2237  OE1 GLU B 135     -17.768   0.686 -14.055  1.00  0.00           O  
ATOM   2238  OE2 GLU B 135     -15.926  -0.231 -14.602  1.00  0.00           O  
ATOM   2239  H   GLU B 135     -15.550   2.602 -10.609  1.00  0.00           H  
ATOM   2240  HA  GLU B 135     -15.150   4.416 -12.712  1.00  0.00           H  
ATOM   2241 1HB  GLU B 135     -17.401   2.458 -12.110  1.00  0.00           H  
ATOM   2242 2HB  GLU B 135     -17.295   3.348 -13.617  1.00  0.00           H  
ATOM   2243 1HG  GLU B 135     -15.105   2.266 -14.108  1.00  0.00           H  
ATOM   2244 2HG  GLU B 135     -15.186   1.409 -12.574  1.00  0.00           H  
ATOM   2245  N   ASN B 136     -17.635   5.243 -10.765  1.00  0.00           N  
ATOM   2246  CA  ASN B 136     -18.622   6.272 -10.510  1.00  0.00           C  
ATOM   2247  C   ASN B 136     -18.234   7.250  -9.413  1.00  0.00           C  
ATOM   2248  O   ASN B 136     -19.085   8.009  -8.957  1.00  0.00           O  
ATOM   2249  CB  ASN B 136     -19.956   5.632 -10.195  1.00  0.00           C  
ATOM   2250  CG  ASN B 136     -20.501   4.921 -11.403  1.00  0.00           C  
ATOM   2251  OD1 ASN B 136     -20.899   5.554 -12.389  1.00  0.00           O  
ATOM   2252  ND2 ASN B 136     -20.530   3.615 -11.347  1.00  0.00           N  
ATOM   2253  H   ASN B 136     -17.493   4.510 -10.083  1.00  0.00           H  
ATOM   2254  HA  ASN B 136     -18.740   6.862 -11.416  1.00  0.00           H  
ATOM   2255 1HB  ASN B 136     -19.838   4.921  -9.371  1.00  0.00           H  
ATOM   2256 2HB  ASN B 136     -20.665   6.394  -9.873  1.00  0.00           H  
ATOM   2257 1HD2 ASN B 136     -20.883   3.086 -12.118  1.00  0.00           H  
ATOM   2258 2HD2 ASN B 136     -20.215   3.136 -10.506  1.00  0.00           H  
ATOM   2259  N   LEU B 137     -16.956   7.312  -9.023  1.00  0.00           N  
ATOM   2260  CA  LEU B 137     -16.618   8.288  -7.985  1.00  0.00           C  
ATOM   2261  C   LEU B 137     -16.615   9.675  -8.593  1.00  0.00           C  
ATOM   2262  O   LEU B 137     -15.804   9.962  -9.466  1.00  0.00           O  
ATOM   2263  CB  LEU B 137     -15.246   7.975  -7.359  1.00  0.00           C  
ATOM   2264  CG  LEU B 137     -14.719   8.993  -6.291  1.00  0.00           C  
ATOM   2265  CD1 LEU B 137     -15.615   9.021  -5.089  1.00  0.00           C  
ATOM   2266  CD2 LEU B 137     -13.295   8.594  -5.882  1.00  0.00           C  
ATOM   2267  H   LEU B 137     -16.237   6.703  -9.420  1.00  0.00           H  
ATOM   2268  HA  LEU B 137     -17.376   8.248  -7.204  1.00  0.00           H  
ATOM   2269 1HB  LEU B 137     -15.309   6.998  -6.880  1.00  0.00           H  
ATOM   2270 2HB  LEU B 137     -14.504   7.912  -8.159  1.00  0.00           H  
ATOM   2271  HG  LEU B 137     -14.719   9.992  -6.721  1.00  0.00           H  
ATOM   2272 1HD1 LEU B 137     -15.235   9.748  -4.367  1.00  0.00           H  
ATOM   2273 2HD1 LEU B 137     -16.614   9.304  -5.387  1.00  0.00           H  
ATOM   2274 3HD1 LEU B 137     -15.630   8.041  -4.645  1.00  0.00           H  
ATOM   2275 1HD2 LEU B 137     -12.920   9.302  -5.154  1.00  0.00           H  
ATOM   2276 2HD2 LEU B 137     -13.305   7.594  -5.445  1.00  0.00           H  
ATOM   2277 3HD2 LEU B 137     -12.654   8.600  -6.760  1.00  0.00           H  
ATOM   2278  N   GLN B 138     -17.537  10.529  -8.140  1.00  0.00           N  
ATOM   2279  CA  GLN B 138     -17.698  11.865  -8.694  1.00  0.00           C  
ATOM   2280  C   GLN B 138     -16.947  12.925  -7.925  1.00  0.00           C  
ATOM   2281  O   GLN B 138     -16.336  13.837  -8.518  1.00  0.00           O  
ATOM   2282  CB  GLN B 138     -19.183  12.236  -8.747  1.00  0.00           C  
ATOM   2283  CG  GLN B 138     -19.999  11.400  -9.718  1.00  0.00           C  
ATOM   2284  CD  GLN B 138     -21.470  11.770  -9.705  1.00  0.00           C  
ATOM   2285  OE1 GLN B 138     -21.995  12.251  -8.697  1.00  0.00           O  
ATOM   2286  NE2 GLN B 138     -22.145  11.547 -10.827  1.00  0.00           N  
ATOM   2287  H   GLN B 138     -18.164  10.233  -7.397  1.00  0.00           H  
ATOM   2288  HA  GLN B 138     -17.333  11.847  -9.694  1.00  0.00           H  
ATOM   2289 1HB  GLN B 138     -19.621  12.124  -7.755  1.00  0.00           H  
ATOM   2290 2HB  GLN B 138     -19.286  13.282  -9.035  1.00  0.00           H  
ATOM   2291 1HG  GLN B 138     -19.616  11.555 -10.726  1.00  0.00           H  
ATOM   2292 2HG  GLN B 138     -19.908  10.349  -9.441  1.00  0.00           H  
ATOM   2293 1HE2 GLN B 138     -23.119  11.772 -10.879  1.00  0.00           H  
ATOM   2294 2HE2 GLN B 138     -21.680  11.156 -11.621  1.00  0.00           H  
ATOM   2295  N   ILE B 139     -17.000  12.797  -6.599  1.00  0.00           N  
ATOM   2296  CA  ILE B 139     -16.422  13.810  -5.739  1.00  0.00           C  
ATOM   2297  C   ILE B 139     -15.728  13.293  -4.489  1.00  0.00           C  
ATOM   2298  O   ILE B 139     -16.230  12.400  -3.796  1.00  0.00           O  
ATOM   2299  CB  ILE B 139     -17.539  14.796  -5.325  1.00  0.00           C  
ATOM   2300  CG1 ILE B 139     -17.014  15.974  -4.498  1.00  0.00           C  
ATOM   2301  CG2 ILE B 139     -18.572  14.061  -4.570  1.00  0.00           C  
ATOM   2302  CD1 ILE B 139     -18.001  17.109  -4.422  1.00  0.00           C  
ATOM   2303  H   ILE B 139     -17.504  12.002  -6.201  1.00  0.00           H  
ATOM   2304  HA  ILE B 139     -15.688  14.349  -6.324  1.00  0.00           H  
ATOM   2305  HB  ILE B 139     -17.986  15.212  -6.224  1.00  0.00           H  
ATOM   2306 1HG1 ILE B 139     -16.799  15.636  -3.485  1.00  0.00           H  
ATOM   2307 2HG1 ILE B 139     -16.092  16.349  -4.942  1.00  0.00           H  
ATOM   2308 1HG2 ILE B 139     -19.393  14.729  -4.303  1.00  0.00           H  
ATOM   2309 2HG2 ILE B 139     -18.935  13.264  -5.206  1.00  0.00           H  
ATOM   2310 3HG2 ILE B 139     -18.137  13.644  -3.664  1.00  0.00           H  
ATOM   2311 1HD1 ILE B 139     -17.587  17.907  -3.833  1.00  0.00           H  
ATOM   2312 2HD1 ILE B 139     -18.208  17.469  -5.427  1.00  0.00           H  
ATOM   2313 3HD1 ILE B 139     -18.925  16.759  -3.961  1.00  0.00           H  
ATOM   2314  N   ILE B 140     -14.596  13.921  -4.194  1.00  0.00           N  
ATOM   2315  CA  ILE B 140     -13.872  13.707  -2.948  1.00  0.00           C  
ATOM   2316  C   ILE B 140     -13.944  15.046  -2.240  1.00  0.00           C  
ATOM   2317  O   ILE B 140     -13.524  16.061  -2.798  1.00  0.00           O  
ATOM   2318  CB  ILE B 140     -12.402  13.311  -3.175  1.00  0.00           C  
ATOM   2319  CG1 ILE B 140     -12.312  12.019  -3.997  1.00  0.00           C  
ATOM   2320  CG2 ILE B 140     -11.699  13.128  -1.827  1.00  0.00           C  
ATOM   2321  CD1 ILE B 140     -10.891  11.708  -4.498  1.00  0.00           C  
ATOM   2322  H   ILE B 140     -14.260  14.620  -4.860  1.00  0.00           H  
ATOM   2323  HA  ILE B 140     -14.370  12.952  -2.344  1.00  0.00           H  
ATOM   2324  HB  ILE B 140     -11.914  14.081  -3.711  1.00  0.00           H  
ATOM   2325 1HG1 ILE B 140     -12.661  11.199  -3.379  1.00  0.00           H  
ATOM   2326 2HG1 ILE B 140     -12.970  12.098  -4.854  1.00  0.00           H  
ATOM   2327 1HG2 ILE B 140     -10.658  12.859  -1.990  1.00  0.00           H  
ATOM   2328 2HG2 ILE B 140     -11.747  14.054  -1.260  1.00  0.00           H  
ATOM   2329 3HG2 ILE B 140     -12.193  12.334  -1.257  1.00  0.00           H  
ATOM   2330 1HD1 ILE B 140     -10.896  10.780  -5.070  1.00  0.00           H  
ATOM   2331 2HD1 ILE B 140     -10.542  12.512  -5.135  1.00  0.00           H  
ATOM   2332 3HD1 ILE B 140     -10.215  11.605  -3.649  1.00  0.00           H  
ATOM   2333  N   ARG B 141     -14.542  15.096  -1.073  1.00  0.00           N  
ATOM   2334  CA  ARG B 141     -14.710  16.398  -0.467  1.00  0.00           C  
ATOM   2335  C   ARG B 141     -13.432  16.848   0.240  1.00  0.00           C  
ATOM   2336  O   ARG B 141     -13.083  18.032   0.200  1.00  0.00           O  
ATOM   2337  CB  ARG B 141     -15.907  16.378   0.459  1.00  0.00           C  
ATOM   2338  CG  ARG B 141     -17.224  16.170  -0.291  1.00  0.00           C  
ATOM   2339  CD  ARG B 141     -18.416  16.227   0.578  1.00  0.00           C  
ATOM   2340  NE  ARG B 141     -19.616  15.864  -0.168  1.00  0.00           N  
ATOM   2341  CZ  ARG B 141     -20.331  16.710  -0.946  1.00  0.00           C  
ATOM   2342  NH1 ARG B 141     -20.001  17.967  -1.088  1.00  0.00           N  
ATOM   2343  NH2 ARG B 141     -21.391  16.291  -1.597  1.00  0.00           N  
ATOM   2344  H   ARG B 141     -14.880  14.247  -0.624  1.00  0.00           H  
ATOM   2345  HA  ARG B 141     -14.931  17.111  -1.258  1.00  0.00           H  
ATOM   2346 1HB  ARG B 141     -15.811  15.593   1.150  1.00  0.00           H  
ATOM   2347 2HB  ARG B 141     -15.964  17.308   1.022  1.00  0.00           H  
ATOM   2348 1HG  ARG B 141     -17.328  16.917  -1.071  1.00  0.00           H  
ATOM   2349 2HG  ARG B 141     -17.202  15.177  -0.753  1.00  0.00           H  
ATOM   2350 1HD  ARG B 141     -18.309  15.538   1.410  1.00  0.00           H  
ATOM   2351 2HD  ARG B 141     -18.540  17.241   0.959  1.00  0.00           H  
ATOM   2352  HE  ARG B 141     -19.935  14.899  -0.120  1.00  0.00           H  
ATOM   2353 1HH1 ARG B 141     -19.198  18.353  -0.614  1.00  0.00           H  
ATOM   2354 2HH1 ARG B 141     -20.595  18.553  -1.708  1.00  0.00           H  
ATOM   2355 1HH2 ARG B 141     -21.688  15.304  -1.532  1.00  0.00           H  
ATOM   2356 2HH2 ARG B 141     -21.896  16.973  -2.183  1.00  0.00           H  
ATOM   2357  N   GLY B 142     -12.682  15.909   0.831  1.00  0.00           N  
ATOM   2358  CA  GLY B 142     -11.473  16.296   1.542  1.00  0.00           C  
ATOM   2359  C   GLY B 142     -11.758  16.894   2.919  1.00  0.00           C  
ATOM   2360  O   GLY B 142     -11.024  17.763   3.384  1.00  0.00           O  
ATOM   2361  H   GLY B 142     -12.943  14.921   0.849  1.00  0.00           H  
ATOM   2362 1HA  GLY B 142     -10.833  15.418   1.656  1.00  0.00           H  
ATOM   2363 2HA  GLY B 142     -10.916  17.012   0.943  1.00  0.00           H  
ATOM   2364  N   ASN B 143     -12.827  16.443   3.593  1.00  0.00           N  
ATOM   2365  CA  ASN B 143     -13.149  16.985   4.920  1.00  0.00           C  
ATOM   2366  C   ASN B 143     -11.987  16.748   5.891  1.00  0.00           C  
ATOM   2367  O   ASN B 143     -11.758  17.527   6.819  1.00  0.00           O  
ATOM   2368  CB  ASN B 143     -14.410  16.351   5.494  1.00  0.00           C  
ATOM   2369  CG  ASN B 143     -15.682  16.797   4.822  1.00  0.00           C  
ATOM   2370  OD1 ASN B 143     -15.724  17.793   4.087  1.00  0.00           O  
ATOM   2371  ND2 ASN B 143     -16.741  16.083   5.085  1.00  0.00           N  
ATOM   2372  H   ASN B 143     -13.418  15.718   3.187  1.00  0.00           H  
ATOM   2373  HA  ASN B 143     -13.294  18.062   4.834  1.00  0.00           H  
ATOM   2374 1HB  ASN B 143     -14.334  15.265   5.403  1.00  0.00           H  
ATOM   2375 2HB  ASN B 143     -14.476  16.580   6.557  1.00  0.00           H  
ATOM   2376 1HD2 ASN B 143     -17.624  16.330   4.684  1.00  0.00           H  
ATOM   2377 2HD2 ASN B 143     -16.668  15.297   5.700  1.00  0.00           H  
ATOM   2378  N   MET B 144     -11.282  15.642   5.670  1.00  0.00           N  
ATOM   2379  CA  MET B 144     -10.135  15.209   6.447  1.00  0.00           C  
ATOM   2380  C   MET B 144      -9.052  14.850   5.432  1.00  0.00           C  
ATOM   2381  O   MET B 144      -9.385  14.349   4.358  1.00  0.00           O  
ATOM   2382  CB  MET B 144     -10.533  14.023   7.327  1.00  0.00           C  
ATOM   2383  CG  MET B 144     -11.724  14.330   8.265  1.00  0.00           C  
ATOM   2384  SD  MET B 144     -12.339  12.899   9.160  1.00  0.00           S  
ATOM   2385  CE  MET B 144     -13.223  12.013   7.866  1.00  0.00           C  
ATOM   2386  H   MET B 144     -11.559  15.080   4.884  1.00  0.00           H  
ATOM   2387  HA  MET B 144      -9.773  16.032   7.064  1.00  0.00           H  
ATOM   2388 1HB  MET B 144     -10.801  13.172   6.698  1.00  0.00           H  
ATOM   2389 2HB  MET B 144      -9.682  13.721   7.941  1.00  0.00           H  
ATOM   2390 1HG  MET B 144     -11.426  15.090   8.988  1.00  0.00           H  
ATOM   2391 2HG  MET B 144     -12.549  14.729   7.685  1.00  0.00           H  
ATOM   2392 1HE  MET B 144     -13.656  11.105   8.280  1.00  0.00           H  
ATOM   2393 2HE  MET B 144     -14.020  12.643   7.465  1.00  0.00           H  
ATOM   2394 3HE  MET B 144     -12.533  11.749   7.062  1.00  0.00           H  
ATOM   2395  N   TYR B 145      -7.779  15.088   5.759  1.00  0.00           N  
ATOM   2396  CA  TYR B 145      -6.685  14.800   4.815  1.00  0.00           C  
ATOM   2397  C   TYR B 145      -5.786  13.645   5.229  1.00  0.00           C  
ATOM   2398  O   TYR B 145      -5.670  13.312   6.412  1.00  0.00           O  
ATOM   2399  CB  TYR B 145      -5.751  16.001   4.652  1.00  0.00           C  
ATOM   2400  CG  TYR B 145      -6.315  17.261   4.054  1.00  0.00           C  
ATOM   2401  CD1 TYR B 145      -5.623  18.429   4.287  1.00  0.00           C  
ATOM   2402  CD2 TYR B 145      -7.489  17.290   3.303  1.00  0.00           C  
ATOM   2403  CE1 TYR B 145      -6.069  19.620   3.803  1.00  0.00           C  
ATOM   2404  CE2 TYR B 145      -7.945  18.507   2.817  1.00  0.00           C  
ATOM   2405  CZ  TYR B 145      -7.226  19.668   3.078  1.00  0.00           C  
ATOM   2406  OH  TYR B 145      -7.654  20.879   2.625  1.00  0.00           O  
ATOM   2407  H   TYR B 145      -7.567  15.492   6.659  1.00  0.00           H  
ATOM   2408  HA  TYR B 145      -7.117  14.547   3.847  1.00  0.00           H  
ATOM   2409 1HB  TYR B 145      -5.333  16.256   5.626  1.00  0.00           H  
ATOM   2410 2HB  TYR B 145      -4.913  15.695   4.033  1.00  0.00           H  
ATOM   2411  HD1 TYR B 145      -4.709  18.401   4.871  1.00  0.00           H  
ATOM   2412  HD2 TYR B 145      -8.049  16.378   3.101  1.00  0.00           H  
ATOM   2413  HE1 TYR B 145      -5.508  20.532   4.004  1.00  0.00           H  
ATOM   2414  HE2 TYR B 145      -8.864  18.551   2.232  1.00  0.00           H  
ATOM   2415  HH  TYR B 145      -7.064  21.564   2.950  1.00  0.00           H  
ATOM   2416  N   TYR B 146      -5.115  13.073   4.238  1.00  0.00           N  
ATOM   2417  CA  TYR B 146      -4.101  12.055   4.431  1.00  0.00           C  
ATOM   2418  C   TYR B 146      -2.729  12.724   4.545  1.00  0.00           C  
ATOM   2419  O   TYR B 146      -2.396  13.636   3.775  1.00  0.00           O  
ATOM   2420  CB  TYR B 146      -4.157  11.034   3.288  1.00  0.00           C  
ATOM   2421  CG  TYR B 146      -3.187   9.911   3.421  1.00  0.00           C  
ATOM   2422  CD1 TYR B 146      -3.411   8.924   4.374  1.00  0.00           C  
ATOM   2423  CD2 TYR B 146      -2.081   9.849   2.610  1.00  0.00           C  
ATOM   2424  CE1 TYR B 146      -2.521   7.891   4.521  1.00  0.00           C  
ATOM   2425  CE2 TYR B 146      -1.197   8.808   2.756  1.00  0.00           C  
ATOM   2426  CZ  TYR B 146      -1.411   7.834   3.710  1.00  0.00           C  
ATOM   2427  OH  TYR B 146      -0.514   6.815   3.859  1.00  0.00           O  
ATOM   2428  H   TYR B 146      -5.305  13.380   3.291  1.00  0.00           H  
ATOM   2429  HA  TYR B 146      -4.304  11.530   5.364  1.00  0.00           H  
ATOM   2430 1HB  TYR B 146      -5.137  10.616   3.234  1.00  0.00           H  
ATOM   2431 2HB  TYR B 146      -3.975  11.536   2.343  1.00  0.00           H  
ATOM   2432  HD1 TYR B 146      -4.287   8.973   5.015  1.00  0.00           H  
ATOM   2433  HD2 TYR B 146      -1.901  10.625   1.863  1.00  0.00           H  
ATOM   2434  HE1 TYR B 146      -2.689   7.125   5.276  1.00  0.00           H  
ATOM   2435  HE2 TYR B 146      -0.319   8.763   2.136  1.00  0.00           H  
ATOM   2436  HH  TYR B 146       0.207   6.936   3.232  1.00  0.00           H  
ATOM   2437  N   GLU B 147      -1.962  12.340   5.558  1.00  0.00           N  
ATOM   2438  CA  GLU B 147      -0.624  12.893   5.777  1.00  0.00           C  
ATOM   2439  C   GLU B 147      -0.615  14.428   5.806  1.00  0.00           C  
ATOM   2440  O   GLU B 147       0.312  15.062   5.305  1.00  0.00           O  
ATOM   2441  CB  GLU B 147       0.399  12.342   4.753  1.00  0.00           C  
ATOM   2442  CG  GLU B 147       0.692  10.814   4.900  1.00  0.00           C  
ATOM   2443  CD  GLU B 147       1.767  10.229   3.901  1.00  0.00           C  
ATOM   2444  OE1 GLU B 147       2.206  10.950   3.038  1.00  0.00           O  
ATOM   2445  OE2 GLU B 147       2.133   9.062   4.047  1.00  0.00           O  
ATOM   2446  H   GLU B 147      -2.298  11.613   6.172  1.00  0.00           H  
ATOM   2447  HA  GLU B 147      -0.258  12.535   6.739  1.00  0.00           H  
ATOM   2448 1HB  GLU B 147       0.038  12.518   3.739  1.00  0.00           H  
ATOM   2449 2HB  GLU B 147       1.344  12.873   4.860  1.00  0.00           H  
ATOM   2450 1HG  GLU B 147       1.064  10.654   5.908  1.00  0.00           H  
ATOM   2451 2HG  GLU B 147      -0.230  10.281   4.826  1.00  0.00           H  
ATOM   2452  N   ASN B 148      -1.659  15.009   6.400  1.00  0.00           N  
ATOM   2453  CA  ASN B 148      -1.873  16.454   6.558  1.00  0.00           C  
ATOM   2454  C   ASN B 148      -2.027  17.260   5.252  1.00  0.00           C  
ATOM   2455  O   ASN B 148      -2.179  18.481   5.314  1.00  0.00           O  
ATOM   2456  CB  ASN B 148      -0.758  17.051   7.396  1.00  0.00           C  
ATOM   2457  CG  ASN B 148      -0.679  16.429   8.759  1.00  0.00           C  
ATOM   2458  OD1 ASN B 148      -1.702  16.154   9.403  1.00  0.00           O  
ATOM   2459  ND2 ASN B 148       0.524  16.194   9.217  1.00  0.00           N  
ATOM   2460  H   ASN B 148      -2.365  14.392   6.770  1.00  0.00           H  
ATOM   2461  HA  ASN B 148      -2.802  16.586   7.115  1.00  0.00           H  
ATOM   2462 1HB  ASN B 148       0.199  16.944   6.894  1.00  0.00           H  
ATOM   2463 2HB  ASN B 148      -0.936  18.118   7.516  1.00  0.00           H  
ATOM   2464 1HD2 ASN B 148       0.645  15.781  10.120  1.00  0.00           H  
ATOM   2465 2HD2 ASN B 148       1.325  16.430   8.665  1.00  0.00           H  
ATOM   2466  N   SER B 149      -2.002  16.608   4.085  1.00  0.00           N  
ATOM   2467  CA  SER B 149      -2.138  17.328   2.817  1.00  0.00           C  
ATOM   2468  C   SER B 149      -3.028  16.743   1.739  1.00  0.00           C  
ATOM   2469  O   SER B 149      -3.469  17.502   0.867  1.00  0.00           O  
ATOM   2470  CB  SER B 149      -0.764  17.520   2.192  1.00  0.00           C  
ATOM   2471  OG  SER B 149       0.060  18.362   2.951  1.00  0.00           O  
ATOM   2472  H   SER B 149      -1.891  15.595   4.074  1.00  0.00           H  
ATOM   2473  HA  SER B 149      -2.544  18.310   3.055  1.00  0.00           H  
ATOM   2474 1HB  SER B 149      -0.294  16.556   2.128  1.00  0.00           H  
ATOM   2475 2HB  SER B 149      -0.866  17.905   1.178  1.00  0.00           H  
ATOM   2476  HG  SER B 149       0.888  18.410   2.478  1.00  0.00           H  
ATOM   2477  N   TYR B 150      -3.286  15.434   1.737  1.00  0.00           N  
ATOM   2478  CA  TYR B 150      -3.883  14.906   0.527  1.00  0.00           C  
ATOM   2479  C   TYR B 150      -5.324  14.457   0.648  1.00  0.00           C  
ATOM   2480  O   TYR B 150      -5.743  13.829   1.620  1.00  0.00           O  
ATOM   2481  CB  TYR B 150      -2.996  13.749   0.023  1.00  0.00           C  
ATOM   2482  CG  TYR B 150      -1.627  14.265  -0.319  1.00  0.00           C  
ATOM   2483  CD1 TYR B 150      -0.582  14.160   0.576  1.00  0.00           C  
ATOM   2484  CD2 TYR B 150      -1.445  14.909  -1.484  1.00  0.00           C  
ATOM   2485  CE1 TYR B 150       0.643  14.730   0.260  1.00  0.00           C  
ATOM   2486  CE2 TYR B 150      -0.254  15.496  -1.804  1.00  0.00           C  
ATOM   2487  CZ  TYR B 150       0.791  15.413  -0.943  1.00  0.00           C  
ATOM   2488  OH  TYR B 150       1.983  16.027  -1.260  1.00  0.00           O  
ATOM   2489  H   TYR B 150      -2.989  14.818   2.490  1.00  0.00           H  
ATOM   2490  HA  TYR B 150      -3.859  15.681  -0.232  1.00  0.00           H  
ATOM   2491 1HB  TYR B 150      -2.899  12.980   0.787  1.00  0.00           H  
ATOM   2492 2HB  TYR B 150      -3.438  13.299  -0.869  1.00  0.00           H  
ATOM   2493  HD1 TYR B 150      -0.721  13.649   1.535  1.00  0.00           H  
ATOM   2494  HD2 TYR B 150      -2.253  14.970  -2.149  1.00  0.00           H  
ATOM   2495  HE1 TYR B 150       1.472  14.664   0.963  1.00  0.00           H  
ATOM   2496  HE2 TYR B 150      -0.144  16.031  -2.754  1.00  0.00           H  
ATOM   2497  HH  TYR B 150       1.846  16.603  -2.033  1.00  0.00           H  
ATOM   2498  N   ALA B 151      -6.076  14.751  -0.400  1.00  0.00           N  
ATOM   2499  CA  ALA B 151      -7.439  14.284  -0.567  1.00  0.00           C  
ATOM   2500  C   ALA B 151      -7.400  12.981  -1.322  1.00  0.00           C  
ATOM   2501  O   ALA B 151      -8.275  12.137  -1.186  1.00  0.00           O  
ATOM   2502  CB  ALA B 151      -8.258  15.285  -1.313  1.00  0.00           C  
ATOM   2503  H   ALA B 151      -5.657  15.297  -1.148  1.00  0.00           H  
ATOM   2504  HA  ALA B 151      -7.878  14.111   0.414  1.00  0.00           H  
ATOM   2505 1HB  ALA B 151      -9.270  14.920  -1.436  1.00  0.00           H  
ATOM   2506 2HB  ALA B 151      -8.271  16.186  -0.765  1.00  0.00           H  
ATOM   2507 3HB  ALA B 151      -7.798  15.444  -2.280  1.00  0.00           H  
ATOM   2508  N   LEU B 152      -6.382  12.840  -2.154  1.00  0.00           N  
ATOM   2509  CA  LEU B 152      -6.210  11.640  -2.946  1.00  0.00           C  
ATOM   2510  C   LEU B 152      -4.751  11.231  -2.962  1.00  0.00           C  
ATOM   2511  O   LEU B 152      -3.887  12.022  -3.350  1.00  0.00           O  
ATOM   2512  CB  LEU B 152      -6.706  11.865  -4.380  1.00  0.00           C  
ATOM   2513  CG  LEU B 152      -6.481  10.712  -5.395  1.00  0.00           C  
ATOM   2514  CD1 LEU B 152      -7.273   9.463  -4.988  1.00  0.00           C  
ATOM   2515  CD2 LEU B 152      -6.905  11.195  -6.774  1.00  0.00           C  
ATOM   2516  H   LEU B 152      -5.708  13.599  -2.244  1.00  0.00           H  
ATOM   2517  HA  LEU B 152      -6.789  10.839  -2.500  1.00  0.00           H  
ATOM   2518 1HB  LEU B 152      -7.772  12.079  -4.346  1.00  0.00           H  
ATOM   2519 2HB  LEU B 152      -6.205  12.719  -4.762  1.00  0.00           H  
ATOM   2520  HG  LEU B 152      -5.420  10.448  -5.411  1.00  0.00           H  
ATOM   2521 1HD1 LEU B 152      -7.093   8.664  -5.708  1.00  0.00           H  
ATOM   2522 2HD1 LEU B 152      -6.950   9.133  -3.998  1.00  0.00           H  
ATOM   2523 3HD1 LEU B 152      -8.334   9.698  -4.967  1.00  0.00           H  
ATOM   2524 1HD2 LEU B 152      -6.733  10.408  -7.501  1.00  0.00           H  
ATOM   2525 2HD2 LEU B 152      -7.962  11.452  -6.758  1.00  0.00           H  
ATOM   2526 3HD2 LEU B 152      -6.331  12.068  -7.047  1.00  0.00           H  
ATOM   2527  N   ALA B 153      -4.485  10.004  -2.549  1.00  0.00           N  
ATOM   2528  CA  ALA B 153      -3.121   9.510  -2.566  1.00  0.00           C  
ATOM   2529  C   ALA B 153      -3.123   8.073  -3.030  1.00  0.00           C  
ATOM   2530  O   ALA B 153      -3.870   7.249  -2.499  1.00  0.00           O  
ATOM   2531  CB  ALA B 153      -2.475   9.632  -1.193  1.00  0.00           C  
ATOM   2532  H   ALA B 153      -5.252   9.423  -2.205  1.00  0.00           H  
ATOM   2533  HA  ALA B 153      -2.557  10.099  -3.272  1.00  0.00           H  
ATOM   2534 1HB  ALA B 153      -1.454   9.269  -1.244  1.00  0.00           H  
ATOM   2535 2HB  ALA B 153      -2.473  10.676  -0.887  1.00  0.00           H  
ATOM   2536 3HB  ALA B 153      -3.037   9.042  -0.472  1.00  0.00           H  
ATOM   2537  N   VAL B 154      -2.312   7.805  -4.046  1.00  0.00           N  
ATOM   2538  CA  VAL B 154      -2.191   6.482  -4.633  1.00  0.00           C  
ATOM   2539  C   VAL B 154      -0.716   6.085  -4.520  1.00  0.00           C  
ATOM   2540  O   VAL B 154       0.133   6.606  -5.260  1.00  0.00           O  
ATOM   2541  CB  VAL B 154      -2.699   6.522  -6.087  1.00  0.00           C  
ATOM   2542  CG1 VAL B 154      -2.629   5.134  -6.750  1.00  0.00           C  
ATOM   2543  CG2 VAL B 154      -4.156   7.086  -6.098  1.00  0.00           C  
ATOM   2544  H   VAL B 154      -1.752   8.568  -4.424  1.00  0.00           H  
ATOM   2545  HA  VAL B 154      -2.810   5.799  -4.085  1.00  0.00           H  
ATOM   2546  HB  VAL B 154      -2.061   7.167  -6.643  1.00  0.00           H  
ATOM   2547 1HG1 VAL B 154      -2.974   5.204  -7.779  1.00  0.00           H  
ATOM   2548 2HG1 VAL B 154      -1.607   4.781  -6.743  1.00  0.00           H  
ATOM   2549 3HG1 VAL B 154      -3.260   4.436  -6.206  1.00  0.00           H  
ATOM   2550 1HG2 VAL B 154      -4.528   7.142  -7.105  1.00  0.00           H  
ATOM   2551 2HG2 VAL B 154      -4.797   6.453  -5.528  1.00  0.00           H  
ATOM   2552 3HG2 VAL B 154      -4.171   8.082  -5.664  1.00  0.00           H  
ATOM   2553  N   LEU B 155      -0.419   5.203  -3.561  1.00  0.00           N  
ATOM   2554  CA  LEU B 155       0.969   4.930  -3.204  1.00  0.00           C  
ATOM   2555  C   LEU B 155       1.437   3.467  -3.306  1.00  0.00           C  
ATOM   2556  O   LEU B 155       0.788   2.554  -2.786  1.00  0.00           O  
ATOM   2557  CB  LEU B 155       1.128   5.402  -1.754  1.00  0.00           C  
ATOM   2558  CG  LEU B 155       0.613   6.875  -1.474  1.00  0.00           C  
ATOM   2559  CD1 LEU B 155       0.720   7.166  -0.014  1.00  0.00           C  
ATOM   2560  CD2 LEU B 155       1.382   7.918  -2.284  1.00  0.00           C  
ATOM   2561  H   LEU B 155      -1.186   4.766  -3.053  1.00  0.00           H  
ATOM   2562  HA  LEU B 155       1.609   5.532  -3.846  1.00  0.00           H  
ATOM   2563 1HB  LEU B 155       0.583   4.724  -1.109  1.00  0.00           H  
ATOM   2564 2HB  LEU B 155       2.190   5.357  -1.488  1.00  0.00           H  
ATOM   2565  HG  LEU B 155      -0.442   6.930  -1.735  1.00  0.00           H  
ATOM   2566 1HD1 LEU B 155       0.333   8.159   0.161  1.00  0.00           H  
ATOM   2567 2HD1 LEU B 155       0.142   6.437   0.557  1.00  0.00           H  
ATOM   2568 3HD1 LEU B 155       1.766   7.132   0.290  1.00  0.00           H  
ATOM   2569 1HD2 LEU B 155       0.981   8.896  -2.058  1.00  0.00           H  
ATOM   2570 2HD2 LEU B 155       2.427   7.884  -2.012  1.00  0.00           H  
ATOM   2571 3HD2 LEU B 155       1.290   7.745  -3.342  1.00  0.00           H  
ATOM   2572  N   SER B 156       2.619   3.264  -3.873  1.00  0.00           N  
ATOM   2573  CA  SER B 156       3.285   1.959  -3.887  1.00  0.00           C  
ATOM   2574  C   SER B 156       2.414   0.785  -4.315  1.00  0.00           C  
ATOM   2575  O   SER B 156       2.522  -0.294  -3.733  1.00  0.00           O  
ATOM   2576  CB  SER B 156       3.814   1.733  -2.484  1.00  0.00           C  
ATOM   2577  OG  SER B 156       4.766   2.722  -2.118  1.00  0.00           O  
ATOM   2578  H   SER B 156       3.070   4.049  -4.347  1.00  0.00           H  
ATOM   2579  HA  SER B 156       4.130   2.016  -4.563  1.00  0.00           H  
ATOM   2580 1HB  SER B 156       2.991   1.758  -1.777  1.00  0.00           H  
ATOM   2581 2HB  SER B 156       4.231   0.778  -2.430  1.00  0.00           H  
ATOM   2582  HG  SER B 156       4.989   2.545  -1.195  1.00  0.00           H  
ATOM   2583  N   ASN B 157       1.568   0.931  -5.331  1.00  0.00           N  
ATOM   2584  CA  ASN B 157       0.673  -0.179  -5.656  1.00  0.00           C  
ATOM   2585  C   ASN B 157       1.276  -1.265  -6.530  1.00  0.00           C  
ATOM   2586  O   ASN B 157       0.870  -1.457  -7.683  1.00  0.00           O  
ATOM   2587  CB  ASN B 157      -0.596   0.363  -6.250  1.00  0.00           C  
ATOM   2588  CG  ASN B 157      -1.392   1.123  -5.243  1.00  0.00           C  
ATOM   2589  OD1 ASN B 157      -2.039   0.513  -4.377  1.00  0.00           O  
ATOM   2590  ND2 ASN B 157      -1.312   2.422  -5.291  1.00  0.00           N  
ATOM   2591  H   ASN B 157       1.499   1.811  -5.847  1.00  0.00           H  
ATOM   2592  HA  ASN B 157       0.399  -0.667  -4.722  1.00  0.00           H  
ATOM   2593 1HB  ASN B 157      -0.376   0.995  -7.107  1.00  0.00           H  
ATOM   2594 2HB  ASN B 157      -1.194  -0.472  -6.592  1.00  0.00           H  
ATOM   2595 1HD2 ASN B 157      -1.794   2.989  -4.610  1.00  0.00           H  
ATOM   2596 2HD2 ASN B 157      -0.703   2.853  -5.978  1.00  0.00           H  
ATOM   2597  N   TYR B 158       2.252  -1.974  -5.970  1.00  0.00           N  
ATOM   2598  CA  TYR B 158       2.878  -3.085  -6.677  1.00  0.00           C  
ATOM   2599  C   TYR B 158       3.668  -3.990  -5.722  1.00  0.00           C  
ATOM   2600  O   TYR B 158       3.885  -3.643  -4.562  1.00  0.00           O  
ATOM   2601  CB  TYR B 158       3.759  -2.547  -7.824  1.00  0.00           C  
ATOM   2602  CG  TYR B 158       4.983  -1.844  -7.415  1.00  0.00           C  
ATOM   2603  CD1 TYR B 158       6.192  -2.429  -7.662  1.00  0.00           C  
ATOM   2604  CD2 TYR B 158       4.927  -0.664  -6.773  1.00  0.00           C  
ATOM   2605  CE1 TYR B 158       7.350  -1.822  -7.276  1.00  0.00           C  
ATOM   2606  CE2 TYR B 158       6.047  -0.069  -6.400  1.00  0.00           C  
ATOM   2607  CZ  TYR B 158       7.280  -0.625  -6.642  1.00  0.00           C  
ATOM   2608  OH  TYR B 158       8.447   0.021  -6.273  1.00  0.00           O  
ATOM   2609  H   TYR B 158       2.522  -1.715  -5.023  1.00  0.00           H  
ATOM   2610  HA  TYR B 158       2.093  -3.700  -7.104  1.00  0.00           H  
ATOM   2611 1HB  TYR B 158       4.063  -3.373  -8.457  1.00  0.00           H  
ATOM   2612 2HB  TYR B 158       3.188  -1.873  -8.447  1.00  0.00           H  
ATOM   2613  HD1 TYR B 158       6.228  -3.388  -8.173  1.00  0.00           H  
ATOM   2614  HD2 TYR B 158       3.986  -0.177  -6.564  1.00  0.00           H  
ATOM   2615  HE1 TYR B 158       8.308  -2.287  -7.477  1.00  0.00           H  
ATOM   2616  HE2 TYR B 158       5.946   0.843  -5.916  1.00  0.00           H  
ATOM   2617  HH  TYR B 158       8.255   0.951  -6.083  1.00  0.00           H  
ATOM   2618  N   ASP B 159       4.080  -5.148  -6.223  1.00  0.00           N  
ATOM   2619  CA  ASP B 159       4.954  -6.127  -5.545  1.00  0.00           C  
ATOM   2620  C   ASP B 159       6.419  -5.872  -5.922  1.00  0.00           C  
ATOM   2621  O   ASP B 159       6.778  -4.753  -6.244  1.00  0.00           O  
ATOM   2622  CB  ASP B 159       4.543  -7.555  -5.883  1.00  0.00           C  
ATOM   2623  CG  ASP B 159       4.709  -7.907  -7.316  1.00  0.00           C  
ATOM   2624  OD1 ASP B 159       5.268  -7.122  -8.055  1.00  0.00           O  
ATOM   2625  OD2 ASP B 159       4.242  -8.953  -7.711  1.00  0.00           O  
ATOM   2626  H   ASP B 159       3.784  -5.346  -7.181  1.00  0.00           H  
ATOM   2627  HA  ASP B 159       4.860  -5.979  -4.469  1.00  0.00           H  
ATOM   2628 1HB  ASP B 159       5.140  -8.237  -5.320  1.00  0.00           H  
ATOM   2629 2HB  ASP B 159       3.515  -7.717  -5.599  1.00  0.00           H  
ATOM   2630  N   ALA B 160       7.307  -6.863  -5.828  1.00  0.00           N  
ATOM   2631  CA  ALA B 160       8.726  -6.607  -6.127  1.00  0.00           C  
ATOM   2632  C   ALA B 160       9.004  -6.460  -7.640  1.00  0.00           C  
ATOM   2633  O   ALA B 160       9.649  -7.309  -8.256  1.00  0.00           O  
ATOM   2634  CB  ALA B 160       9.571  -7.721  -5.553  1.00  0.00           C  
ATOM   2635  H   ALA B 160       7.014  -7.790  -5.567  1.00  0.00           H  
ATOM   2636  HA  ALA B 160       9.010  -5.675  -5.638  1.00  0.00           H  
ATOM   2637 1HB  ALA B 160      10.601  -7.502  -5.735  1.00  0.00           H  
ATOM   2638 2HB  ALA B 160       9.401  -7.794  -4.480  1.00  0.00           H  
ATOM   2639 3HB  ALA B 160       9.307  -8.662  -6.030  1.00  0.00           H  
ATOM   2640  N   ASN B 161       8.488  -5.374  -8.218  1.00  0.00           N  
ATOM   2641  CA  ASN B 161       8.584  -5.009  -9.637  1.00  0.00           C  
ATOM   2642  C   ASN B 161       8.087  -6.083 -10.605  1.00  0.00           C  
ATOM   2643  O   ASN B 161       8.642  -6.220 -11.697  1.00  0.00           O  
ATOM   2644  CB  ASN B 161      10.014  -4.644  -9.986  1.00  0.00           C  
ATOM   2645  CG  ASN B 161      10.500  -3.416  -9.303  1.00  0.00           C  
ATOM   2646  OD1 ASN B 161       9.876  -2.349  -9.380  1.00  0.00           O  
ATOM   2647  ND2 ASN B 161      11.610  -3.534  -8.629  1.00  0.00           N  
ATOM   2648  H   ASN B 161       7.966  -4.768  -7.597  1.00  0.00           H  
ATOM   2649  HA  ASN B 161       7.952  -4.134  -9.795  1.00  0.00           H  
ATOM   2650 1HB  ASN B 161      10.670  -5.467  -9.729  1.00  0.00           H  
ATOM   2651 2HB  ASN B 161      10.097  -4.491 -11.059  1.00  0.00           H  
ATOM   2652 1HD2 ASN B 161      11.992  -2.746  -8.143  1.00  0.00           H  
ATOM   2653 2HD2 ASN B 161      12.087  -4.434  -8.592  1.00  0.00           H  
ATOM   2654  N   LYS B 162       7.037  -6.827 -10.247  1.00  0.00           N  
ATOM   2655  CA  LYS B 162       6.509  -7.844 -11.141  1.00  0.00           C  
ATOM   2656  C   LYS B 162       5.117  -7.438 -11.616  1.00  0.00           C  
ATOM   2657  O   LYS B 162       4.862  -7.302 -12.816  1.00  0.00           O  
ATOM   2658  CB  LYS B 162       6.426  -9.220 -10.478  1.00  0.00           C  
ATOM   2659  CG  LYS B 162       7.756  -9.901 -10.168  1.00  0.00           C  
ATOM   2660  CD  LYS B 162       7.534 -11.225  -9.380  1.00  0.00           C  
ATOM   2661  CE  LYS B 162       6.945 -12.345 -10.271  1.00  0.00           C  
ATOM   2662  NZ  LYS B 162       6.778 -13.662  -9.531  1.00  0.00           N  
ATOM   2663  H   LYS B 162       6.572  -6.724  -9.340  1.00  0.00           H  
ATOM   2664  HA  LYS B 162       7.155  -7.925 -12.014  1.00  0.00           H  
ATOM   2665 1HB  LYS B 162       5.886  -9.141  -9.552  1.00  0.00           H  
ATOM   2666 2HB  LYS B 162       5.851  -9.865 -11.126  1.00  0.00           H  
ATOM   2667 1HG  LYS B 162       8.284 -10.107 -11.096  1.00  0.00           H  
ATOM   2668 2HG  LYS B 162       8.368  -9.226  -9.565  1.00  0.00           H  
ATOM   2669 1HD  LYS B 162       8.480 -11.568  -8.959  1.00  0.00           H  
ATOM   2670 2HD  LYS B 162       6.842 -11.040  -8.554  1.00  0.00           H  
ATOM   2671 1HE  LYS B 162       5.971 -12.046 -10.637  1.00  0.00           H  
ATOM   2672 2HE  LYS B 162       7.611 -12.501 -11.116  1.00  0.00           H  
ATOM   2673 1HZ  LYS B 162       6.400 -14.355 -10.144  1.00  0.00           H  
ATOM   2674 2HZ  LYS B 162       7.660 -14.015  -9.140  1.00  0.00           H  
ATOM   2675 3HZ  LYS B 162       6.156 -13.566  -8.718  1.00  0.00           H  
ATOM   2676  N   THR B 163       4.217  -7.263 -10.648  1.00  0.00           N  
ATOM   2677  CA  THR B 163       2.819  -6.924 -10.901  1.00  0.00           C  
ATOM   2678  C   THR B 163       2.344  -5.764 -10.027  1.00  0.00           C  
ATOM   2679  O   THR B 163       2.918  -5.481  -8.977  1.00  0.00           O  
ATOM   2680  CB  THR B 163       1.923  -8.161 -10.655  1.00  0.00           C  
ATOM   2681  OG1 THR B 163       1.984  -8.550  -9.259  1.00  0.00           O  
ATOM   2682  CG2 THR B 163       2.341  -9.340 -11.521  1.00  0.00           C  
ATOM   2683  H   THR B 163       4.535  -7.371  -9.683  1.00  0.00           H  
ATOM   2684  HA  THR B 163       2.722  -6.620 -11.942  1.00  0.00           H  
ATOM   2685  HB  THR B 163       0.893  -7.899 -10.899  1.00  0.00           H  
ATOM   2686  HG1 THR B 163       2.924  -8.676  -8.949  1.00  0.00           H  
ATOM   2687 1HG2 THR B 163       1.684 -10.175 -11.331  1.00  0.00           H  
ATOM   2688 2HG2 THR B 163       2.280  -9.058 -12.570  1.00  0.00           H  
ATOM   2689 3HG2 THR B 163       3.357  -9.630 -11.282  1.00  0.00           H  
ATOM   2690  N   GLY B 164       1.244  -5.128 -10.422  1.00  0.00           N  
ATOM   2691  CA  GLY B 164       0.694  -4.041  -9.620  1.00  0.00           C  
ATOM   2692  C   GLY B 164      -0.541  -3.422 -10.239  1.00  0.00           C  
ATOM   2693  O   GLY B 164      -1.041  -3.900 -11.259  1.00  0.00           O  
ATOM   2694  H   GLY B 164       0.798  -5.382 -11.287  1.00  0.00           H  
ATOM   2695 1HA  GLY B 164       0.458  -4.408  -8.631  1.00  0.00           H  
ATOM   2696 2HA  GLY B 164       1.448  -3.268  -9.500  1.00  0.00           H  
ATOM   2697  N   LEU B 165      -1.025  -2.352  -9.618  1.00  0.00           N  
ATOM   2698  CA  LEU B 165      -2.225  -1.690 -10.107  1.00  0.00           C  
ATOM   2699  C   LEU B 165      -1.973  -1.174 -11.496  1.00  0.00           C  
ATOM   2700  O   LEU B 165      -1.049  -0.397 -11.710  1.00  0.00           O  
ATOM   2701  CB  LEU B 165      -2.603  -0.518  -9.191  1.00  0.00           C  
ATOM   2702  CG  LEU B 165      -3.863   0.312  -9.568  1.00  0.00           C  
ATOM   2703  CD1 LEU B 165      -5.087  -0.558  -9.458  1.00  0.00           C  
ATOM   2704  CD2 LEU B 165      -3.957   1.544  -8.614  1.00  0.00           C  
ATOM   2705  H   LEU B 165      -0.534  -2.002  -8.796  1.00  0.00           H  
ATOM   2706  HA  LEU B 165      -3.039  -2.407 -10.148  1.00  0.00           H  
ATOM   2707 1HB  LEU B 165      -2.783  -0.927  -8.202  1.00  0.00           H  
ATOM   2708 2HB  LEU B 165      -1.754   0.162  -9.137  1.00  0.00           H  
ATOM   2709  HG  LEU B 165      -3.795   0.658 -10.597  1.00  0.00           H  
ATOM   2710 1HD1 LEU B 165      -5.973   0.026  -9.710  1.00  0.00           H  
ATOM   2711 2HD1 LEU B 165      -5.027  -1.401 -10.133  1.00  0.00           H  
ATOM   2712 3HD1 LEU B 165      -5.156  -0.926  -8.448  1.00  0.00           H  
ATOM   2713 1HD2 LEU B 165      -4.837   2.133  -8.865  1.00  0.00           H  
ATOM   2714 2HD2 LEU B 165      -4.032   1.205  -7.581  1.00  0.00           H  
ATOM   2715 3HD2 LEU B 165      -3.065   2.162  -8.726  1.00  0.00           H  
ATOM   2716  N   LYS B 166      -2.815  -1.569 -12.433  1.00  0.00           N  
ATOM   2717  CA  LYS B 166      -2.642  -1.178 -13.811  1.00  0.00           C  
ATOM   2718  C   LYS B 166      -3.664  -0.135 -14.185  1.00  0.00           C  
ATOM   2719  O   LYS B 166      -3.362   0.854 -14.861  1.00  0.00           O  
ATOM   2720  CB  LYS B 166      -2.753  -2.389 -14.738  1.00  0.00           C  
ATOM   2721  CG  LYS B 166      -2.518  -2.079 -16.210  1.00  0.00           C  
ATOM   2722  CD  LYS B 166      -2.562  -3.343 -17.056  1.00  0.00           C  
ATOM   2723  CE  LYS B 166      -2.234  -3.047 -18.512  1.00  0.00           C  
ATOM   2724  NZ  LYS B 166      -3.267  -2.190 -19.153  1.00  0.00           N  
ATOM   2725  H   LYS B 166      -3.585  -2.194 -12.206  1.00  0.00           H  
ATOM   2726  HA  LYS B 166      -1.665  -0.745 -13.923  1.00  0.00           H  
ATOM   2727 1HB  LYS B 166      -2.028  -3.146 -14.436  1.00  0.00           H  
ATOM   2728 2HB  LYS B 166      -3.745  -2.831 -14.643  1.00  0.00           H  
ATOM   2729 1HG  LYS B 166      -3.286  -1.389 -16.563  1.00  0.00           H  
ATOM   2730 2HG  LYS B 166      -1.545  -1.604 -16.331  1.00  0.00           H  
ATOM   2731 1HD  LYS B 166      -1.842  -4.065 -16.669  1.00  0.00           H  
ATOM   2732 2HD  LYS B 166      -3.558  -3.783 -17.000  1.00  0.00           H  
ATOM   2733 1HE  LYS B 166      -1.271  -2.541 -18.572  1.00  0.00           H  
ATOM   2734 2HE  LYS B 166      -2.162  -3.983 -19.066  1.00  0.00           H  
ATOM   2735 1HZ  LYS B 166      -3.013  -2.018 -20.115  1.00  0.00           H  
ATOM   2736 2HZ  LYS B 166      -4.162  -2.658 -19.119  1.00  0.00           H  
ATOM   2737 3HZ  LYS B 166      -3.329  -1.311 -18.659  1.00  0.00           H  
ATOM   2738  N   GLU B 167      -4.888  -0.324 -13.723  1.00  0.00           N  
ATOM   2739  CA  GLU B 167      -5.898   0.635 -14.099  1.00  0.00           C  
ATOM   2740  C   GLU B 167      -6.763   1.088 -12.929  1.00  0.00           C  
ATOM   2741  O   GLU B 167      -7.166   0.315 -12.051  1.00  0.00           O  
ATOM   2742  CB  GLU B 167      -6.786   0.040 -15.194  1.00  0.00           C  
ATOM   2743  CG  GLU B 167      -6.059  -0.267 -16.496  1.00  0.00           C  
ATOM   2744  CD  GLU B 167      -6.964  -0.843 -17.549  1.00  0.00           C  
ATOM   2745  OE1 GLU B 167      -8.107  -1.096 -17.250  1.00  0.00           O  
ATOM   2746  OE2 GLU B 167      -6.512  -1.030 -18.654  1.00  0.00           O  
ATOM   2747  H   GLU B 167      -5.110  -1.141 -13.152  1.00  0.00           H  
ATOM   2748  HA  GLU B 167      -5.400   1.531 -14.466  1.00  0.00           H  
ATOM   2749 1HB  GLU B 167      -7.236  -0.886 -14.835  1.00  0.00           H  
ATOM   2750 2HB  GLU B 167      -7.598   0.732 -15.420  1.00  0.00           H  
ATOM   2751 1HG  GLU B 167      -5.615   0.652 -16.877  1.00  0.00           H  
ATOM   2752 2HG  GLU B 167      -5.253  -0.970 -16.292  1.00  0.00           H  
ATOM   2753  N   LEU B 168      -7.038   2.384 -12.973  1.00  0.00           N  
ATOM   2754  CA  LEU B 168      -7.792   3.120 -11.980  1.00  0.00           C  
ATOM   2755  C   LEU B 168      -8.741   4.080 -12.697  1.00  0.00           C  
ATOM   2756  O   LEU B 168      -8.557   5.299 -12.654  1.00  0.00           O  
ATOM   2757  CB  LEU B 168      -6.783   3.889 -11.109  1.00  0.00           C  
ATOM   2758  CG  LEU B 168      -7.310   4.628  -9.914  1.00  0.00           C  
ATOM   2759  CD1 LEU B 168      -7.995   3.660  -8.972  1.00  0.00           C  
ATOM   2760  CD2 LEU B 168      -6.122   5.339  -9.217  1.00  0.00           C  
ATOM   2761  H   LEU B 168      -6.667   2.904 -13.759  1.00  0.00           H  
ATOM   2762  HA  LEU B 168      -8.338   2.425 -11.348  1.00  0.00           H  
ATOM   2763 1HB  LEU B 168      -6.038   3.181 -10.751  1.00  0.00           H  
ATOM   2764 2HB  LEU B 168      -6.280   4.621 -11.741  1.00  0.00           H  
ATOM   2765  HG  LEU B 168      -8.040   5.355 -10.237  1.00  0.00           H  
ATOM   2766 1HD1 LEU B 168      -8.387   4.205  -8.124  1.00  0.00           H  
ATOM   2767 2HD1 LEU B 168      -8.820   3.168  -9.492  1.00  0.00           H  
ATOM   2768 3HD1 LEU B 168      -7.279   2.915  -8.634  1.00  0.00           H  
ATOM   2769 1HD2 LEU B 168      -6.482   5.888  -8.347  1.00  0.00           H  
ATOM   2770 2HD2 LEU B 168      -5.388   4.600  -8.896  1.00  0.00           H  
ATOM   2771 3HD2 LEU B 168      -5.652   6.034  -9.915  1.00  0.00           H  
ATOM   2772  N   PRO B 169      -9.820   3.561 -13.297  1.00  0.00           N  
ATOM   2773  CA  PRO B 169     -10.689   4.246 -14.230  1.00  0.00           C  
ATOM   2774  C   PRO B 169     -11.656   5.198 -13.560  1.00  0.00           C  
ATOM   2775  O   PRO B 169     -12.865   5.081 -13.744  1.00  0.00           O  
ATOM   2776  CB  PRO B 169     -11.452   3.081 -14.850  1.00  0.00           C  
ATOM   2777  CG  PRO B 169     -11.361   2.009 -13.791  1.00  0.00           C  
ATOM   2778  CD  PRO B 169      -9.971   2.121 -13.238  1.00  0.00           C  
ATOM   2779  HA  PRO B 169     -10.084   4.750 -14.990  1.00  0.00           H  
ATOM   2780 1HB  PRO B 169     -12.487   3.384 -15.073  1.00  0.00           H  
ATOM   2781 2HB  PRO B 169     -10.986   2.794 -15.807  1.00  0.00           H  
ATOM   2782 1HG  PRO B 169     -12.135   2.176 -13.025  1.00  0.00           H  
ATOM   2783 2HG  PRO B 169     -11.540   1.045 -14.203  1.00  0.00           H  
ATOM   2784 1HD  PRO B 169      -9.972   1.750 -12.215  1.00  0.00           H  
ATOM   2785 2HD  PRO B 169      -9.277   1.576 -13.885  1.00  0.00           H  
ATOM   2786  N   MET B 170     -11.151   6.188 -12.821  1.00  0.00           N  
ATOM   2787  CA  MET B 170     -12.044   7.128 -12.134  1.00  0.00           C  
ATOM   2788  C   MET B 170     -12.494   8.208 -13.106  1.00  0.00           C  
ATOM   2789  O   MET B 170     -12.261   9.399 -12.917  1.00  0.00           O  
ATOM   2790  CB  MET B 170     -11.348   7.756 -10.924  1.00  0.00           C  
ATOM   2791  CG  MET B 170     -11.008   6.772  -9.840  1.00  0.00           C  
ATOM   2792  SD  MET B 170     -10.390   7.521  -8.287  1.00  0.00           S  
ATOM   2793  CE  MET B 170      -8.786   8.154  -8.713  1.00  0.00           C  
ATOM   2794  H   MET B 170     -10.141   6.255 -12.716  1.00  0.00           H  
ATOM   2795  HA  MET B 170     -12.931   6.592 -11.793  1.00  0.00           H  
ATOM   2796 1HB  MET B 170     -10.443   8.256 -11.238  1.00  0.00           H  
ATOM   2797 2HB  MET B 170     -12.000   8.495 -10.488  1.00  0.00           H  
ATOM   2798 1HG  MET B 170     -11.916   6.249  -9.624  1.00  0.00           H  
ATOM   2799 2HG  MET B 170     -10.279   6.053 -10.206  1.00  0.00           H  
ATOM   2800 1HE  MET B 170      -8.340   8.610  -7.840  1.00  0.00           H  
ATOM   2801 2HE  MET B 170      -8.156   7.357  -9.063  1.00  0.00           H  
ATOM   2802 3HE  MET B 170      -8.894   8.897  -9.492  1.00  0.00           H  
ATOM   2803  N   ARG B 171     -13.232   7.757 -14.104  1.00  0.00           N  
ATOM   2804  CA  ARG B 171     -13.724   8.501 -15.248  1.00  0.00           C  
ATOM   2805  C   ARG B 171     -14.738   9.564 -14.894  1.00  0.00           C  
ATOM   2806  O   ARG B 171     -15.033  10.449 -15.697  1.00  0.00           O  
ATOM   2807  CB  ARG B 171     -14.238   7.492 -16.236  1.00  0.00           C  
ATOM   2808  CG  ARG B 171     -15.449   6.741 -15.798  1.00  0.00           C  
ATOM   2809  CD  ARG B 171     -15.714   5.683 -16.745  1.00  0.00           C  
ATOM   2810  NE  ARG B 171     -16.786   4.841 -16.388  1.00  0.00           N  
ATOM   2811  CZ  ARG B 171     -17.137   3.773 -17.116  1.00  0.00           C  
ATOM   2812  NH1 ARG B 171     -16.435   3.459 -18.196  1.00  0.00           N  
ATOM   2813  NH2 ARG B 171     -18.164   3.029 -16.748  1.00  0.00           N  
ATOM   2814  H   ARG B 171     -13.403   6.757 -14.089  1.00  0.00           H  
ATOM   2815  HA  ARG B 171     -12.884   8.995 -15.710  1.00  0.00           H  
ATOM   2816 1HB  ARG B 171     -14.473   7.984 -17.180  1.00  0.00           H  
ATOM   2817 2HB  ARG B 171     -13.456   6.756 -16.436  1.00  0.00           H  
ATOM   2818 1HG  ARG B 171     -15.276   6.296 -14.815  1.00  0.00           H  
ATOM   2819 2HG  ARG B 171     -16.308   7.406 -15.758  1.00  0.00           H  
ATOM   2820 1HD  ARG B 171     -15.903   6.083 -17.722  1.00  0.00           H  
ATOM   2821 2HD  ARG B 171     -14.830   5.067 -16.767  1.00  0.00           H  
ATOM   2822  HE  ARG B 171     -17.318   5.061 -15.557  1.00  0.00           H  
ATOM   2823 1HH1 ARG B 171     -15.611   4.024 -18.471  1.00  0.00           H  
ATOM   2824 2HH1 ARG B 171     -16.693   2.649 -18.739  1.00  0.00           H  
ATOM   2825 1HH2 ARG B 171     -18.686   3.259 -15.915  1.00  0.00           H  
ATOM   2826 2HH2 ARG B 171     -18.413   2.208 -17.282  1.00  0.00           H  
ATOM   2827  N   ASN B 172     -15.292   9.474 -13.700  1.00  0.00           N  
ATOM   2828  CA  ASN B 172     -16.220  10.478 -13.249  1.00  0.00           C  
ATOM   2829  C   ASN B 172     -15.630  11.358 -12.153  1.00  0.00           C  
ATOM   2830  O   ASN B 172     -16.323  12.237 -11.640  1.00  0.00           O  
ATOM   2831  CB  ASN B 172     -17.513   9.823 -12.837  1.00  0.00           C  
ATOM   2832  CG  ASN B 172     -18.253   9.311 -14.061  1.00  0.00           C  
ATOM   2833  OD1 ASN B 172     -18.669  10.114 -14.924  1.00  0.00           O  
ATOM   2834  ND2 ASN B 172     -18.410   8.024 -14.169  1.00  0.00           N  
ATOM   2835  H   ASN B 172     -15.040   8.711 -13.088  1.00  0.00           H  
ATOM   2836  HA  ASN B 172     -16.445  11.142 -14.082  1.00  0.00           H  
ATOM   2837 1HB  ASN B 172     -17.305   8.988 -12.158  1.00  0.00           H  
ATOM   2838 2HB  ASN B 172     -18.135  10.537 -12.304  1.00  0.00           H  
ATOM   2839 1HD2 ASN B 172     -18.890   7.639 -14.953  1.00  0.00           H  
ATOM   2840 2HD2 ASN B 172     -18.006   7.403 -13.482  1.00  0.00           H  
ATOM   2841  N   LEU B 173     -14.328  11.227 -11.850  1.00  0.00           N  
ATOM   2842  CA  LEU B 173     -13.792  12.062 -10.778  1.00  0.00           C  
ATOM   2843  C   LEU B 173     -13.574  13.458 -11.283  1.00  0.00           C  
ATOM   2844  O   LEU B 173     -12.527  13.801 -11.832  1.00  0.00           O  
ATOM   2845  CB  LEU B 173     -12.488  11.506 -10.195  1.00  0.00           C  
ATOM   2846  CG  LEU B 173     -11.868  12.365  -9.053  1.00  0.00           C  
ATOM   2847  CD1 LEU B 173     -12.828  12.397  -7.857  1.00  0.00           C  
ATOM   2848  CD2 LEU B 173     -10.506  11.775  -8.650  1.00  0.00           C  
ATOM   2849  H   LEU B 173     -13.724  10.549 -12.313  1.00  0.00           H  
ATOM   2850  HA  LEU B 173     -14.525  12.105  -9.974  1.00  0.00           H  
ATOM   2851 1HB  LEU B 173     -12.706  10.531  -9.779  1.00  0.00           H  
ATOM   2852 2HB  LEU B 173     -11.755  11.389 -10.996  1.00  0.00           H  
ATOM   2853  HG  LEU B 173     -11.735  13.390  -9.404  1.00  0.00           H  
ATOM   2854 1HD1 LEU B 173     -12.403  13.014  -7.066  1.00  0.00           H  
ATOM   2855 2HD1 LEU B 173     -13.786  12.821  -8.165  1.00  0.00           H  
ATOM   2856 3HD1 LEU B 173     -12.980  11.391  -7.493  1.00  0.00           H  
ATOM   2857 1HD2 LEU B 173     -10.073  12.375  -7.858  1.00  0.00           H  
ATOM   2858 2HD2 LEU B 173     -10.645  10.753  -8.296  1.00  0.00           H  
ATOM   2859 3HD2 LEU B 173      -9.840  11.773  -9.510  1.00  0.00           H  
ATOM   2860  N   GLN B 174     -14.611  14.255 -11.122  1.00  0.00           N  
ATOM   2861  CA  GLN B 174     -14.622  15.606 -11.628  1.00  0.00           C  
ATOM   2862  C   GLN B 174     -14.211  16.612 -10.581  1.00  0.00           C  
ATOM   2863  O   GLN B 174     -13.727  17.678 -10.933  1.00  0.00           O  
ATOM   2864  CB  GLN B 174     -15.982  15.920 -12.233  1.00  0.00           C  
ATOM   2865  CG  GLN B 174     -16.273  15.119 -13.497  1.00  0.00           C  
ATOM   2866  CD  GLN B 174     -17.594  15.442 -14.138  1.00  0.00           C  
ATOM   2867  OE1 GLN B 174     -18.455  16.089 -13.541  1.00  0.00           O  
ATOM   2868  NE2 GLN B 174     -17.771  14.989 -15.359  1.00  0.00           N  
ATOM   2869  H   GLN B 174     -15.433  13.868 -10.647  1.00  0.00           H  
ATOM   2870  HA  GLN B 174     -13.892  15.670 -12.435  1.00  0.00           H  
ATOM   2871 1HB  GLN B 174     -16.731  15.666 -11.514  1.00  0.00           H  
ATOM   2872 2HB  GLN B 174     -16.060  16.987 -12.457  1.00  0.00           H  
ATOM   2873 1HG  GLN B 174     -15.486  15.335 -14.226  1.00  0.00           H  
ATOM   2874 2HG  GLN B 174     -16.264  14.066 -13.257  1.00  0.00           H  
ATOM   2875 1HE2 GLN B 174     -18.626  15.172 -15.843  1.00  0.00           H  
ATOM   2876 2HE2 GLN B 174     -17.031  14.487 -15.806  1.00  0.00           H  
ATOM   2877  N   GLU B 175     -14.382  16.318  -9.293  1.00  0.00           N  
ATOM   2878  CA  GLU B 175     -13.947  17.354  -8.372  1.00  0.00           C  
ATOM   2879  C   GLU B 175     -13.454  16.882  -7.010  1.00  0.00           C  
ATOM   2880  O   GLU B 175     -14.028  15.991  -6.378  1.00  0.00           O  
ATOM   2881  CB  GLU B 175     -15.060  18.411  -8.215  1.00  0.00           C  
ATOM   2882  CG  GLU B 175     -14.645  19.633  -7.405  1.00  0.00           C  
ATOM   2883  CD  GLU B 175     -15.675  20.730  -7.364  1.00  0.00           C  
ATOM   2884  OE1 GLU B 175     -15.354  21.794  -6.901  1.00  0.00           O  
ATOM   2885  OE2 GLU B 175     -16.778  20.536  -7.805  1.00  0.00           O  
ATOM   2886  H   GLU B 175     -14.819  15.445  -8.987  1.00  0.00           H  
ATOM   2887  HA  GLU B 175     -13.099  17.863  -8.830  1.00  0.00           H  
ATOM   2888 1HB  GLU B 175     -15.373  18.764  -9.196  1.00  0.00           H  
ATOM   2889 2HB  GLU B 175     -15.929  17.960  -7.733  1.00  0.00           H  
ATOM   2890 1HG  GLU B 175     -14.445  19.316  -6.382  1.00  0.00           H  
ATOM   2891 2HG  GLU B 175     -13.714  20.028  -7.819  1.00  0.00           H  
ATOM   2892  N   ILE B 176     -12.371  17.519  -6.586  1.00  0.00           N  
ATOM   2893  CA  ILE B 176     -11.805  17.393  -5.256  1.00  0.00           C  
ATOM   2894  C   ILE B 176     -11.940  18.775  -4.617  1.00  0.00           C  
ATOM   2895  O   ILE B 176     -11.320  19.728  -5.087  1.00  0.00           O  
ATOM   2896  CB  ILE B 176     -10.341  16.908  -5.297  1.00  0.00           C  
ATOM   2897  CG1 ILE B 176     -10.265  15.498  -5.969  1.00  0.00           C  
ATOM   2898  CG2 ILE B 176      -9.765  16.896  -3.911  1.00  0.00           C  
ATOM   2899  CD1 ILE B 176      -8.864  14.995  -6.264  1.00  0.00           C  
ATOM   2900  H   ILE B 176     -11.937  18.184  -7.229  1.00  0.00           H  
ATOM   2901  HA  ILE B 176     -12.383  16.679  -4.694  1.00  0.00           H  
ATOM   2902  HB  ILE B 176      -9.763  17.587  -5.913  1.00  0.00           H  
ATOM   2903 1HG1 ILE B 176     -10.723  14.802  -5.323  1.00  0.00           H  
ATOM   2904 2HG1 ILE B 176     -10.831  15.515  -6.885  1.00  0.00           H  
ATOM   2905 1HG2 ILE B 176      -8.732  16.578  -3.965  1.00  0.00           H  
ATOM   2906 2HG2 ILE B 176      -9.810  17.898  -3.480  1.00  0.00           H  
ATOM   2907 3HG2 ILE B 176     -10.340  16.210  -3.285  1.00  0.00           H  
ATOM   2908 1HD1 ILE B 176      -8.913  14.008  -6.710  1.00  0.00           H  
ATOM   2909 2HD1 ILE B 176      -8.371  15.669  -6.952  1.00  0.00           H  
ATOM   2910 3HD1 ILE B 176      -8.297  14.940  -5.334  1.00  0.00           H  
ATOM   2911  N   LEU B 177     -12.753  18.900  -3.567  1.00  0.00           N  
ATOM   2912  CA  LEU B 177     -13.037  20.260  -3.087  1.00  0.00           C  
ATOM   2913  C   LEU B 177     -11.844  20.837  -2.344  1.00  0.00           C  
ATOM   2914  O   LEU B 177     -11.363  21.935  -2.666  1.00  0.00           O  
ATOM   2915  CB  LEU B 177     -14.256  20.273  -2.151  1.00  0.00           C  
ATOM   2916  CG  LEU B 177     -15.605  19.866  -2.763  1.00  0.00           C  
ATOM   2917  CD1 LEU B 177     -16.643  19.762  -1.653  1.00  0.00           C  
ATOM   2918  CD2 LEU B 177     -16.032  20.877  -3.785  1.00  0.00           C  
ATOM   2919  H   LEU B 177     -13.190  18.065  -3.170  1.00  0.00           H  
ATOM   2920  HA  LEU B 177     -13.248  20.893  -3.950  1.00  0.00           H  
ATOM   2921 1HB  LEU B 177     -14.063  19.617  -1.324  1.00  0.00           H  
ATOM   2922 2HB  LEU B 177     -14.365  21.283  -1.755  1.00  0.00           H  
ATOM   2923  HG  LEU B 177     -15.500  18.888  -3.240  1.00  0.00           H  
ATOM   2924 1HD1 LEU B 177     -17.602  19.463  -2.067  1.00  0.00           H  
ATOM   2925 2HD1 LEU B 177     -16.319  19.033  -0.923  1.00  0.00           H  
ATOM   2926 3HD1 LEU B 177     -16.749  20.731  -1.167  1.00  0.00           H  
ATOM   2927 1HD2 LEU B 177     -16.986  20.584  -4.226  1.00  0.00           H  
ATOM   2928 2HD2 LEU B 177     -16.136  21.841  -3.306  1.00  0.00           H  
ATOM   2929 3HD2 LEU B 177     -15.279  20.939  -4.563  1.00  0.00           H  
ATOM   2930  N   HIS B 178     -11.309  20.055  -1.415  1.00  0.00           N  
ATOM   2931  CA  HIS B 178     -10.149  20.475  -0.652  1.00  0.00           C  
ATOM   2932  C   HIS B 178      -9.105  19.376  -0.604  1.00  0.00           C  
ATOM   2933  O   HIS B 178      -9.440  18.197  -0.638  1.00  0.00           O  
ATOM   2934  CB  HIS B 178     -10.552  20.861   0.772  1.00  0.00           C  
ATOM   2935  CG  HIS B 178     -11.599  21.917   0.849  1.00  0.00           C  
ATOM   2936  ND1 HIS B 178     -11.312  23.261   0.735  1.00  0.00           N  
ATOM   2937  CD2 HIS B 178     -12.932  21.835   1.035  1.00  0.00           C  
ATOM   2938  CE1 HIS B 178     -12.424  23.957   0.842  1.00  0.00           C  
ATOM   2939  NE2 HIS B 178     -13.422  23.119   1.026  1.00  0.00           N  
ATOM   2940  H   HIS B 178     -11.768  19.178  -1.168  1.00  0.00           H  
ATOM   2941  HA  HIS B 178      -9.699  21.336  -1.127  1.00  0.00           H  
ATOM   2942 1HB  HIS B 178     -10.913  19.972   1.302  1.00  0.00           H  
ATOM   2943 2HB  HIS B 178      -9.691  21.220   1.295  1.00  0.00           H  
ATOM   2944  HD1 HIS B 178     -10.409  23.667   0.589  1.00  0.00           H  
ATOM   2945  HD2 HIS B 178     -13.609  20.988   1.175  1.00  0.00           H  
ATOM   2946  HE1 HIS B 178     -12.404  25.044   0.773  1.00  0.00           H  
ATOM   2947  N   GLY B 179      -7.844  19.770  -0.504  1.00  0.00           N  
ATOM   2948  CA  GLY B 179      -6.726  18.841  -0.378  1.00  0.00           C  
ATOM   2949  C   GLY B 179      -6.009  18.622  -1.702  1.00  0.00           C  
ATOM   2950  O   GLY B 179      -6.531  18.926  -2.777  1.00  0.00           O  
ATOM   2951  H   GLY B 179      -7.646  20.763  -0.502  1.00  0.00           H  
ATOM   2952 1HA  GLY B 179      -6.014  19.239   0.346  1.00  0.00           H  
ATOM   2953 2HA  GLY B 179      -7.070  17.895   0.024  1.00  0.00           H  
ATOM   2954  N   ALA B 180      -4.776  18.136  -1.602  1.00  0.00           N  
ATOM   2955  CA  ALA B 180      -3.896  17.886  -2.738  1.00  0.00           C  
ATOM   2956  C   ALA B 180      -4.001  16.443  -3.232  1.00  0.00           C  
ATOM   2957  O   ALA B 180      -4.677  15.596  -2.625  1.00  0.00           O  
ATOM   2958  CB  ALA B 180      -2.461  18.257  -2.366  1.00  0.00           C  
ATOM   2959  H   ALA B 180      -4.413  17.919  -0.674  1.00  0.00           H  
ATOM   2960  HA  ALA B 180      -4.203  18.536  -3.558  1.00  0.00           H  
ATOM   2961 1HB  ALA B 180      -1.804  18.113  -3.213  1.00  0.00           H  
ATOM   2962 2HB  ALA B 180      -2.431  19.302  -2.067  1.00  0.00           H  
ATOM   2963 3HB  ALA B 180      -2.128  17.648  -1.542  1.00  0.00           H  
ATOM   2964  N   VAL B 181      -3.335  16.191  -4.354  1.00  0.00           N  
ATOM   2965  CA  VAL B 181      -3.254  14.887  -4.992  1.00  0.00           C  
ATOM   2966  C   VAL B 181      -1.806  14.382  -5.100  1.00  0.00           C  
ATOM   2967  O   VAL B 181      -0.901  15.139  -5.484  1.00  0.00           O  
ATOM   2968  CB  VAL B 181      -3.898  14.961  -6.385  1.00  0.00           C  
ATOM   2969  CG1 VAL B 181      -3.801  13.655  -7.085  1.00  0.00           C  
ATOM   2970  CG2 VAL B 181      -5.333  15.371  -6.239  1.00  0.00           C  
ATOM   2971  H   VAL B 181      -2.841  16.951  -4.785  1.00  0.00           H  
ATOM   2972  HA  VAL B 181      -3.824  14.181  -4.396  1.00  0.00           H  
ATOM   2973  HB  VAL B 181      -3.376  15.680  -6.982  1.00  0.00           H  
ATOM   2974 1HG1 VAL B 181      -4.265  13.747  -8.060  1.00  0.00           H  
ATOM   2975 2HG1 VAL B 181      -2.772  13.366  -7.215  1.00  0.00           H  
ATOM   2976 3HG1 VAL B 181      -4.310  12.897  -6.502  1.00  0.00           H  
ATOM   2977 1HG2 VAL B 181      -5.790  15.435  -7.221  1.00  0.00           H  
ATOM   2978 2HG2 VAL B 181      -5.858  14.656  -5.651  1.00  0.00           H  
ATOM   2979 3HG2 VAL B 181      -5.394  16.330  -5.748  1.00  0.00           H  
ATOM   2980  N   ARG B 182      -1.605  13.109  -4.749  1.00  0.00           N  
ATOM   2981  CA  ARG B 182      -0.296  12.463  -4.842  1.00  0.00           C  
ATOM   2982  C   ARG B 182      -0.264  11.045  -5.404  1.00  0.00           C  
ATOM   2983  O   ARG B 182      -0.963  10.148  -4.935  1.00  0.00           O  
ATOM   2984  CB  ARG B 182       0.330  12.366  -3.457  1.00  0.00           C  
ATOM   2985  CG  ARG B 182       1.696  11.708  -3.384  1.00  0.00           C  
ATOM   2986  CD  ARG B 182       2.257  11.738  -2.020  1.00  0.00           C  
ATOM   2987  NE  ARG B 182       3.607  11.167  -2.002  1.00  0.00           N  
ATOM   2988  CZ  ARG B 182       4.750  11.878  -2.198  1.00  0.00           C  
ATOM   2989  NH1 ARG B 182       4.715  13.177  -2.403  1.00  0.00           N  
ATOM   2990  NH2 ARG B 182       5.909  11.257  -2.168  1.00  0.00           N  
ATOM   2991  H   ARG B 182      -2.402  12.583  -4.388  1.00  0.00           H  
ATOM   2992  HA  ARG B 182       0.327  13.082  -5.482  1.00  0.00           H  
ATOM   2993 1HB  ARG B 182       0.491  13.345  -3.107  1.00  0.00           H  
ATOM   2994 2HB  ARG B 182      -0.348  11.866  -2.765  1.00  0.00           H  
ATOM   2995 1HG  ARG B 182       1.627  10.664  -3.681  1.00  0.00           H  
ATOM   2996 2HG  ARG B 182       2.388  12.212  -4.036  1.00  0.00           H  
ATOM   2997 1HD  ARG B 182       2.293  12.756  -1.648  1.00  0.00           H  
ATOM   2998 2HD  ARG B 182       1.630  11.143  -1.358  1.00  0.00           H  
ATOM   2999  HE  ARG B 182       3.714  10.158  -1.785  1.00  0.00           H  
ATOM   3000 1HH1 ARG B 182       3.828  13.656  -2.418  1.00  0.00           H  
ATOM   3001 2HH1 ARG B 182       5.581  13.681  -2.526  1.00  0.00           H  
ATOM   3002 1HH2 ARG B 182       5.951  10.242  -1.999  1.00  0.00           H  
ATOM   3003 2HH2 ARG B 182       6.802  11.760  -2.243  1.00  0.00           H  
ATOM   3004  N   PHE B 183       0.598  10.863  -6.394  1.00  0.00           N  
ATOM   3005  CA  PHE B 183       0.888   9.572  -7.018  1.00  0.00           C  
ATOM   3006  C   PHE B 183       2.359   9.234  -6.883  1.00  0.00           C  
ATOM   3007  O   PHE B 183       3.223   9.961  -7.386  1.00  0.00           O  
ATOM   3008  CB  PHE B 183       0.452   9.554  -8.483  1.00  0.00           C  
ATOM   3009  CG  PHE B 183      -1.033   9.559  -8.663  1.00  0.00           C  
ATOM   3010  CD1 PHE B 183      -1.794  10.711  -8.563  1.00  0.00           C  
ATOM   3011  CD2 PHE B 183      -1.674   8.373  -8.961  1.00  0.00           C  
ATOM   3012  CE1 PHE B 183      -3.156  10.643  -8.731  1.00  0.00           C  
ATOM   3013  CE2 PHE B 183      -3.027   8.321  -9.135  1.00  0.00           C  
ATOM   3014  CZ  PHE B 183      -3.773   9.456  -9.012  1.00  0.00           C  
ATOM   3015  H   PHE B 183       1.107  11.676  -6.713  1.00  0.00           H  
ATOM   3016  HA  PHE B 183       0.317   8.800  -6.501  1.00  0.00           H  
ATOM   3017 1HB  PHE B 183       0.855  10.402  -8.999  1.00  0.00           H  
ATOM   3018 2HB  PHE B 183       0.853   8.668  -8.971  1.00  0.00           H  
ATOM   3019  HD1 PHE B 183      -1.314  11.668  -8.342  1.00  0.00           H  
ATOM   3020  HD2 PHE B 183      -1.084   7.462  -9.052  1.00  0.00           H  
ATOM   3021  HE1 PHE B 183      -3.750  11.526  -8.644  1.00  0.00           H  
ATOM   3022  HE2 PHE B 183      -3.509   7.375  -9.365  1.00  0.00           H  
ATOM   3023  HZ  PHE B 183      -4.855   9.418  -9.143  1.00  0.00           H  
ATOM   3024  N   SER B 184       2.653   8.136  -6.201  1.00  0.00           N  
ATOM   3025  CA  SER B 184       4.049   7.753  -6.035  1.00  0.00           C  
ATOM   3026  C   SER B 184       4.253   6.254  -6.154  1.00  0.00           C  
ATOM   3027  O   SER B 184       3.459   5.479  -5.621  1.00  0.00           O  
ATOM   3028  CB  SER B 184       4.559   8.189  -4.687  1.00  0.00           C  
ATOM   3029  OG  SER B 184       5.887   7.778  -4.501  1.00  0.00           O  
ATOM   3030  H   SER B 184       1.895   7.572  -5.808  1.00  0.00           H  
ATOM   3031  HA  SER B 184       4.640   8.237  -6.815  1.00  0.00           H  
ATOM   3032 1HB  SER B 184       4.491   9.274  -4.596  1.00  0.00           H  
ATOM   3033 2HB  SER B 184       3.938   7.757  -3.910  1.00  0.00           H  
ATOM   3034  HG  SER B 184       6.117   8.033  -3.576  1.00  0.00           H  
ATOM   3035  N   ASN B 185       5.367   5.848  -6.766  1.00  0.00           N  
ATOM   3036  CA  ASN B 185       5.722   4.435  -6.833  1.00  0.00           C  
ATOM   3037  C   ASN B 185       4.625   3.535  -7.418  1.00  0.00           C  
ATOM   3038  O   ASN B 185       4.285   2.504  -6.848  1.00  0.00           O  
ATOM   3039  CB  ASN B 185       6.193   4.122  -5.410  1.00  0.00           C  
ATOM   3040  CG  ASN B 185       7.043   2.979  -5.235  1.00  0.00           C  
ATOM   3041  OD1 ASN B 185       7.810   2.585  -6.125  1.00  0.00           O  
ATOM   3042  ND2 ASN B 185       6.974   2.402  -4.074  1.00  0.00           N  
ATOM   3043  H   ASN B 185       5.975   6.534  -7.191  1.00  0.00           H  
ATOM   3044  HA  ASN B 185       6.583   4.340  -7.497  1.00  0.00           H  
ATOM   3045 1HB  ASN B 185       6.733   4.993  -5.030  1.00  0.00           H  
ATOM   3046 2HB  ASN B 185       5.339   3.999  -4.766  1.00  0.00           H  
ATOM   3047 1HD2 ASN B 185       7.530   1.601  -3.871  1.00  0.00           H  
ATOM   3048 2HD2 ASN B 185       6.342   2.753  -3.366  1.00  0.00           H  
ATOM   3049  N   ASN B 186       4.080   3.903  -8.575  1.00  0.00           N  
ATOM   3050  CA  ASN B 186       3.055   3.073  -9.200  1.00  0.00           C  
ATOM   3051  C   ASN B 186       3.479   2.723 -10.638  1.00  0.00           C  
ATOM   3052  O   ASN B 186       2.823   3.149 -11.583  1.00  0.00           O  
ATOM   3053  CB  ASN B 186       1.709   3.780  -9.220  1.00  0.00           C  
ATOM   3054  CG  ASN B 186       1.172   4.146  -7.852  1.00  0.00           C  
ATOM   3055  OD1 ASN B 186       0.854   3.278  -7.010  1.00  0.00           O  
ATOM   3056  ND2 ASN B 186       1.048   5.425  -7.634  1.00  0.00           N  
ATOM   3057  H   ASN B 186       4.378   4.763  -9.016  1.00  0.00           H  
ATOM   3058  HA  ASN B 186       2.923   2.162  -8.625  1.00  0.00           H  
ATOM   3059 1HB  ASN B 186       1.780   4.688  -9.821  1.00  0.00           H  
ATOM   3060 2HB  ASN B 186       0.982   3.129  -9.694  1.00  0.00           H  
ATOM   3061 1HD2 ASN B 186       0.705   5.763  -6.734  1.00  0.00           H  
ATOM   3062 2HD2 ASN B 186       1.315   6.078  -8.340  1.00  0.00           H  
ATOM   3063  N   PRO B 187       4.528   1.888 -10.830  1.00  0.00           N  
ATOM   3064  CA  PRO B 187       5.172   1.559 -12.101  1.00  0.00           C  
ATOM   3065  C   PRO B 187       4.256   0.851 -13.084  1.00  0.00           C  
ATOM   3066  O   PRO B 187       4.542   0.775 -14.281  1.00  0.00           O  
ATOM   3067  CB  PRO B 187       6.304   0.622 -11.656  1.00  0.00           C  
ATOM   3068  CG  PRO B 187       5.872   0.060 -10.350  1.00  0.00           C  
ATOM   3069  CD  PRO B 187       5.099   1.143  -9.691  1.00  0.00           C  
ATOM   3070  HA  PRO B 187       5.578   2.477 -12.549  1.00  0.00           H  
ATOM   3071 1HB  PRO B 187       6.411  -0.184 -12.377  1.00  0.00           H  
ATOM   3072 2HB  PRO B 187       7.264   1.163 -11.619  1.00  0.00           H  
ATOM   3073 1HG  PRO B 187       5.288  -0.862 -10.488  1.00  0.00           H  
ATOM   3074 2HG  PRO B 187       6.766  -0.221  -9.769  1.00  0.00           H  
ATOM   3075 1HD  PRO B 187       4.331   0.675  -9.090  1.00  0.00           H  
ATOM   3076 2HD  PRO B 187       5.788   1.755  -9.103  1.00  0.00           H  
ATOM   3077  N   ALA B 188       3.192   0.253 -12.560  1.00  0.00           N  
ATOM   3078  CA  ALA B 188       2.239  -0.467 -13.381  1.00  0.00           C  
ATOM   3079  C   ALA B 188       1.063   0.402 -13.834  1.00  0.00           C  
ATOM   3080  O   ALA B 188       0.333   0.010 -14.741  1.00  0.00           O  
ATOM   3081  CB  ALA B 188       1.727  -1.677 -12.605  1.00  0.00           C  
ATOM   3082  H   ALA B 188       3.016   0.322 -11.571  1.00  0.00           H  
ATOM   3083  HA  ALA B 188       2.752  -0.800 -14.270  1.00  0.00           H  
ATOM   3084 1HB  ALA B 188       1.028  -2.246 -13.214  1.00  0.00           H  
ATOM   3085 2HB  ALA B 188       2.565  -2.310 -12.323  1.00  0.00           H  
ATOM   3086 3HB  ALA B 188       1.221  -1.333 -11.710  1.00  0.00           H  
ATOM   3087  N   LEU B 189       0.860   1.565 -13.202  1.00  0.00           N  
ATOM   3088  CA  LEU B 189      -0.368   2.333 -13.430  1.00  0.00           C  
ATOM   3089  C   LEU B 189      -0.366   3.087 -14.748  1.00  0.00           C  
ATOM   3090  O   LEU B 189       0.484   3.943 -15.005  1.00  0.00           O  
ATOM   3091  CB  LEU B 189      -0.604   3.289 -12.246  1.00  0.00           C  
ATOM   3092  CG  LEU B 189      -1.872   4.189 -12.292  1.00  0.00           C  
ATOM   3093  CD1 LEU B 189      -3.120   3.310 -12.234  1.00  0.00           C  
ATOM   3094  CD2 LEU B 189      -1.841   5.165 -11.088  1.00  0.00           C  
ATOM   3095  H   LEU B 189       1.547   1.921 -12.540  1.00  0.00           H  
ATOM   3096  HA  LEU B 189      -1.197   1.631 -13.452  1.00  0.00           H  
ATOM   3097 1HB  LEU B 189      -0.679   2.678 -11.348  1.00  0.00           H  
ATOM   3098 2HB  LEU B 189       0.268   3.936 -12.148  1.00  0.00           H  
ATOM   3099  HG  LEU B 189      -1.893   4.752 -13.231  1.00  0.00           H  
ATOM   3100 1HD1 LEU B 189      -4.004   3.935 -12.272  1.00  0.00           H  
ATOM   3101 2HD1 LEU B 189      -3.124   2.632 -13.078  1.00  0.00           H  
ATOM   3102 3HD1 LEU B 189      -3.115   2.745 -11.317  1.00  0.00           H  
ATOM   3103 1HD2 LEU B 189      -2.718   5.795 -11.103  1.00  0.00           H  
ATOM   3104 2HD2 LEU B 189      -1.823   4.591 -10.158  1.00  0.00           H  
ATOM   3105 3HD2 LEU B 189      -0.946   5.787 -11.148  1.00  0.00           H  
ATOM   3106  N   CYS B 190      -1.363   2.777 -15.568  1.00  0.00           N  
ATOM   3107  CA  CYS B 190      -1.503   3.341 -16.898  1.00  0.00           C  
ATOM   3108  C   CYS B 190      -2.450   4.538 -16.939  1.00  0.00           C  
ATOM   3109  O   CYS B 190      -3.337   4.688 -16.101  1.00  0.00           O  
ATOM   3110  CB  CYS B 190      -2.009   2.273 -17.868  1.00  0.00           C  
ATOM   3111  SG  CYS B 190      -0.872   0.884 -18.095  1.00  0.00           S  
ATOM   3112  H   CYS B 190      -2.023   2.065 -15.270  1.00  0.00           H  
ATOM   3113  HA  CYS B 190      -0.521   3.668 -17.236  1.00  0.00           H  
ATOM   3114 1HB  CYS B 190      -2.958   1.875 -17.508  1.00  0.00           H  
ATOM   3115 2HB  CYS B 190      -2.190   2.723 -18.843  1.00  0.00           H  
ATOM   3116  HG  CYS B 190      -0.859   0.505 -16.821  1.00  0.00           H  
ATOM   3117  N   ASN B 191      -2.219   5.424 -17.909  1.00  0.00           N  
ATOM   3118  CA  ASN B 191      -3.073   6.558 -18.326  1.00  0.00           C  
ATOM   3119  C   ASN B 191      -3.370   7.692 -17.334  1.00  0.00           C  
ATOM   3120  O   ASN B 191      -3.548   8.832 -17.752  1.00  0.00           O  
ATOM   3121  CB  ASN B 191      -4.395   6.000 -18.819  1.00  0.00           C  
ATOM   3122  CG  ASN B 191      -4.240   5.144 -20.045  1.00  0.00           C  
ATOM   3123  OD1 ASN B 191      -3.321   5.347 -20.847  1.00  0.00           O  
ATOM   3124  ND2 ASN B 191      -5.122   4.191 -20.207  1.00  0.00           N  
ATOM   3125  H   ASN B 191      -1.400   5.252 -18.478  1.00  0.00           H  
ATOM   3126  HA  ASN B 191      -2.574   7.030 -19.175  1.00  0.00           H  
ATOM   3127 1HB  ASN B 191      -4.856   5.404 -18.030  1.00  0.00           H  
ATOM   3128 2HB  ASN B 191      -5.074   6.822 -19.048  1.00  0.00           H  
ATOM   3129 1HD2 ASN B 191      -5.068   3.590 -21.005  1.00  0.00           H  
ATOM   3130 2HD2 ASN B 191      -5.849   4.063 -19.534  1.00  0.00           H  
ATOM   3131  N   VAL B 192      -3.254   7.459 -16.038  1.00  0.00           N  
ATOM   3132  CA  VAL B 192      -3.559   8.510 -15.066  1.00  0.00           C  
ATOM   3133  C   VAL B 192      -2.659   9.730 -15.263  1.00  0.00           C  
ATOM   3134  O   VAL B 192      -3.048  10.864 -14.987  1.00  0.00           O  
ATOM   3135  CB  VAL B 192      -3.462   8.034 -13.622  1.00  0.00           C  
ATOM   3136  CG1 VAL B 192      -3.659   9.235 -12.731  1.00  0.00           C  
ATOM   3137  CG2 VAL B 192      -4.519   6.967 -13.352  1.00  0.00           C  
ATOM   3138  H   VAL B 192      -3.100   6.501 -15.741  1.00  0.00           H  
ATOM   3139  HA  VAL B 192      -4.593   8.819 -15.229  1.00  0.00           H  
ATOM   3140  HB  VAL B 192      -2.465   7.627 -13.432  1.00  0.00           H  
ATOM   3141 1HG1 VAL B 192      -3.585   8.929 -11.721  1.00  0.00           H  
ATOM   3142 2HG1 VAL B 192      -2.903   9.984 -12.944  1.00  0.00           H  
ATOM   3143 3HG1 VAL B 192      -4.647   9.665 -12.910  1.00  0.00           H  
ATOM   3144 1HG2 VAL B 192      -4.463   6.639 -12.321  1.00  0.00           H  
ATOM   3145 2HG2 VAL B 192      -5.505   7.379 -13.543  1.00  0.00           H  
ATOM   3146 3HG2 VAL B 192      -4.351   6.111 -14.014  1.00  0.00           H  
ATOM   3147  N   GLU B 193      -1.435   9.500 -15.717  1.00  0.00           N  
ATOM   3148  CA  GLU B 193      -0.473  10.567 -15.968  1.00  0.00           C  
ATOM   3149  C   GLU B 193      -0.992  11.623 -16.969  1.00  0.00           C  
ATOM   3150  O   GLU B 193      -0.496  12.750 -16.993  1.00  0.00           O  
ATOM   3151  CB  GLU B 193       0.817   9.950 -16.522  1.00  0.00           C  
ATOM   3152  CG  GLU B 193       0.680   9.339 -17.931  1.00  0.00           C  
ATOM   3153  CD  GLU B 193       1.946   8.669 -18.434  1.00  0.00           C  
ATOM   3154  OE1 GLU B 193       2.981   8.857 -17.838  1.00  0.00           O  
ATOM   3155  OE2 GLU B 193       1.869   7.966 -19.417  1.00  0.00           O  
ATOM   3156  H   GLU B 193      -1.171   8.545 -15.907  1.00  0.00           H  
ATOM   3157  HA  GLU B 193      -0.262  11.065 -15.024  1.00  0.00           H  
ATOM   3158 1HB  GLU B 193       1.610  10.699 -16.538  1.00  0.00           H  
ATOM   3159 2HB  GLU B 193       1.131   9.149 -15.871  1.00  0.00           H  
ATOM   3160 1HG  GLU B 193      -0.130   8.605 -17.916  1.00  0.00           H  
ATOM   3161 2HG  GLU B 193       0.406  10.124 -18.630  1.00  0.00           H  
ATOM   3162  N   SER B 194      -1.975  11.253 -17.809  1.00  0.00           N  
ATOM   3163  CA  SER B 194      -2.548  12.134 -18.821  1.00  0.00           C  
ATOM   3164  C   SER B 194      -3.625  13.073 -18.256  1.00  0.00           C  
ATOM   3165  O   SER B 194      -4.138  13.939 -18.972  1.00  0.00           O  
ATOM   3166  CB  SER B 194      -3.142  11.310 -19.956  1.00  0.00           C  
ATOM   3167  OG  SER B 194      -4.303  10.622 -19.548  1.00  0.00           O  
ATOM   3168  H   SER B 194      -2.369  10.317 -17.730  1.00  0.00           H  
ATOM   3169  HA  SER B 194      -1.745  12.748 -19.227  1.00  0.00           H  
ATOM   3170 1HB  SER B 194      -3.365  11.954 -20.798  1.00  0.00           H  
ATOM   3171 2HB  SER B 194      -2.403  10.587 -20.292  1.00  0.00           H  
ATOM   3172  HG  SER B 194      -4.006   9.831 -19.049  1.00  0.00           H  
ATOM   3173  N   ILE B 195      -4.009  12.876 -16.991  1.00  0.00           N  
ATOM   3174  CA  ILE B 195      -5.091  13.647 -16.380  1.00  0.00           C  
ATOM   3175  C   ILE B 195      -4.812  15.121 -16.097  1.00  0.00           C  
ATOM   3176  O   ILE B 195      -3.795  15.514 -15.516  1.00  0.00           O  
ATOM   3177  CB  ILE B 195      -5.509  12.978 -15.058  1.00  0.00           C  
ATOM   3178  CG1 ILE B 195      -6.005  11.553 -15.314  1.00  0.00           C  
ATOM   3179  CG2 ILE B 195      -6.581  13.801 -14.360  1.00  0.00           C  
ATOM   3180  CD1 ILE B 195      -7.213  11.480 -16.220  1.00  0.00           C  
ATOM   3181  H   ILE B 195      -3.549  12.162 -16.424  1.00  0.00           H  
ATOM   3182  HA  ILE B 195      -5.927  13.622 -17.077  1.00  0.00           H  
ATOM   3183  HB  ILE B 195      -4.642  12.897 -14.402  1.00  0.00           H  
ATOM   3184 1HG1 ILE B 195      -5.206  10.964 -15.763  1.00  0.00           H  
ATOM   3185 2HG1 ILE B 195      -6.263  11.081 -14.365  1.00  0.00           H  
ATOM   3186 1HG2 ILE B 195      -6.864  13.314 -13.428  1.00  0.00           H  
ATOM   3187 2HG2 ILE B 195      -6.193  14.796 -14.146  1.00  0.00           H  
ATOM   3188 3HG2 ILE B 195      -7.454  13.884 -15.007  1.00  0.00           H  
ATOM   3189 1HD1 ILE B 195      -7.506  10.439 -16.354  1.00  0.00           H  
ATOM   3190 2HD1 ILE B 195      -8.038  12.035 -15.771  1.00  0.00           H  
ATOM   3191 3HD1 ILE B 195      -6.968  11.915 -17.188  1.00  0.00           H  
ATOM   3192  N   GLN B 196      -5.763  15.953 -16.503  1.00  0.00           N  
ATOM   3193  CA  GLN B 196      -5.687  17.392 -16.334  1.00  0.00           C  
ATOM   3194  C   GLN B 196      -6.196  17.765 -14.959  1.00  0.00           C  
ATOM   3195  O   GLN B 196      -7.320  18.253 -14.819  1.00  0.00           O  
ATOM   3196  CB  GLN B 196      -6.494  18.116 -17.415  1.00  0.00           C  
ATOM   3197  CG  GLN B 196      -6.008  17.858 -18.831  1.00  0.00           C  
ATOM   3198  CD  GLN B 196      -4.638  18.454 -19.090  1.00  0.00           C  
ATOM   3199  OE1 GLN B 196      -4.414  19.649 -18.877  1.00  0.00           O  
ATOM   3200  NE2 GLN B 196      -3.710  17.624 -19.553  1.00  0.00           N  
ATOM   3201  H   GLN B 196      -6.582  15.566 -16.963  1.00  0.00           H  
ATOM   3202  HA  GLN B 196      -4.646  17.702 -16.417  1.00  0.00           H  
ATOM   3203 1HB  GLN B 196      -7.538  17.809 -17.357  1.00  0.00           H  
ATOM   3204 2HB  GLN B 196      -6.459  19.190 -17.237  1.00  0.00           H  
ATOM   3205 1HG  GLN B 196      -5.950  16.782 -18.995  1.00  0.00           H  
ATOM   3206 2HG  GLN B 196      -6.713  18.305 -19.533  1.00  0.00           H  
ATOM   3207 1HE2 GLN B 196      -2.787  17.960 -19.743  1.00  0.00           H  
ATOM   3208 2HE2 GLN B 196      -3.934  16.662 -19.712  1.00  0.00           H  
ATOM   3209  N   TRP B 197      -5.351  17.564 -13.948  1.00  0.00           N  
ATOM   3210  CA  TRP B 197      -5.740  17.767 -12.544  1.00  0.00           C  
ATOM   3211  C   TRP B 197      -6.195  19.194 -12.264  1.00  0.00           C  
ATOM   3212  O   TRP B 197      -6.966  19.432 -11.341  1.00  0.00           O  
ATOM   3213  CB  TRP B 197      -4.593  17.386 -11.617  1.00  0.00           C  
ATOM   3214  CG  TRP B 197      -4.390  15.927 -11.584  1.00  0.00           C  
ATOM   3215  CD1 TRP B 197      -3.375  15.250 -12.167  1.00  0.00           C  
ATOM   3216  CD2 TRP B 197      -5.214  14.932 -10.938  1.00  0.00           C  
ATOM   3217  NE1 TRP B 197      -3.515  13.909 -11.950  1.00  0.00           N  
ATOM   3218  CE2 TRP B 197      -4.634  13.695 -11.206  1.00  0.00           C  
ATOM   3219  CE3 TRP B 197      -6.385  14.988 -10.171  1.00  0.00           C  
ATOM   3220  CZ2 TRP B 197      -5.178  12.529 -10.754  1.00  0.00           C  
ATOM   3221  CZ3 TRP B 197      -6.928  13.805  -9.705  1.00  0.00           C  
ATOM   3222  CH2 TRP B 197      -6.333  12.610  -9.993  1.00  0.00           C  
ATOM   3223  H   TRP B 197      -4.444  17.153 -14.190  1.00  0.00           H  
ATOM   3224  HA  TRP B 197      -6.573  17.099 -12.329  1.00  0.00           H  
ATOM   3225 1HB  TRP B 197      -3.673  17.855 -11.958  1.00  0.00           H  
ATOM   3226 2HB  TRP B 197      -4.802  17.738 -10.606  1.00  0.00           H  
ATOM   3227  HD1 TRP B 197      -2.569  15.705 -12.740  1.00  0.00           H  
ATOM   3228  HE1 TRP B 197      -2.888  13.195 -12.296  1.00  0.00           H  
ATOM   3229  HE3 TRP B 197      -6.853  15.940  -9.947  1.00  0.00           H  
ATOM   3230  HZ2 TRP B 197      -4.726  11.564 -10.971  1.00  0.00           H  
ATOM   3231  HZ3 TRP B 197      -7.838  13.851  -9.105  1.00  0.00           H  
ATOM   3232  HH2 TRP B 197      -6.778  11.694  -9.614  1.00  0.00           H  
ATOM   3233  N   ARG B 198      -5.801  20.144 -13.109  1.00  0.00           N  
ATOM   3234  CA  ARG B 198      -6.231  21.533 -12.960  1.00  0.00           C  
ATOM   3235  C   ARG B 198      -7.766  21.632 -12.977  1.00  0.00           C  
ATOM   3236  O   ARG B 198      -8.337  22.569 -12.404  1.00  0.00           O  
ATOM   3237  CB  ARG B 198      -5.651  22.395 -14.072  1.00  0.00           C  
ATOM   3238  CG  ARG B 198      -6.171  22.077 -15.465  1.00  0.00           C  
ATOM   3239  CD  ARG B 198      -5.495  22.896 -16.503  1.00  0.00           C  
ATOM   3240  NE  ARG B 198      -5.991  22.598 -17.837  1.00  0.00           N  
ATOM   3241  CZ  ARG B 198      -5.565  23.201 -18.964  1.00  0.00           C  
ATOM   3242  NH1 ARG B 198      -4.638  24.131 -18.902  1.00  0.00           N  
ATOM   3243  NH2 ARG B 198      -6.080  22.858 -20.132  1.00  0.00           N  
ATOM   3244  H   ARG B 198      -5.182  19.892 -13.866  1.00  0.00           H  
ATOM   3245  HA  ARG B 198      -5.884  21.891 -11.992  1.00  0.00           H  
ATOM   3246 1HB  ARG B 198      -5.868  23.443 -13.870  1.00  0.00           H  
ATOM   3247 2HB  ARG B 198      -4.567  22.283 -14.091  1.00  0.00           H  
ATOM   3248 1HG  ARG B 198      -5.993  21.025 -15.688  1.00  0.00           H  
ATOM   3249 2HG  ARG B 198      -7.241  22.282 -15.509  1.00  0.00           H  
ATOM   3250 1HD  ARG B 198      -5.669  23.953 -16.303  1.00  0.00           H  
ATOM   3251 2HD  ARG B 198      -4.424  22.695 -16.485  1.00  0.00           H  
ATOM   3252  HE  ARG B 198      -6.705  21.887 -17.925  1.00  0.00           H  
ATOM   3253 1HH1 ARG B 198      -4.244  24.393 -18.010  1.00  0.00           H  
ATOM   3254 2HH1 ARG B 198      -4.319  24.583 -19.747  1.00  0.00           H  
ATOM   3255 1HH2 ARG B 198      -6.793  22.143 -20.180  1.00  0.00           H  
ATOM   3256 2HH2 ARG B 198      -5.762  23.310 -20.976  1.00  0.00           H  
ATOM   3257  N   ASP B 199      -8.432  20.696 -13.682  1.00  0.00           N  
ATOM   3258  CA  ASP B 199      -9.886  20.665 -13.795  1.00  0.00           C  
ATOM   3259  C   ASP B 199     -10.544  19.879 -12.651  1.00  0.00           C  
ATOM   3260  O   ASP B 199     -11.771  19.790 -12.603  1.00  0.00           O  
ATOM   3261  CB  ASP B 199     -10.294  20.055 -15.138  1.00  0.00           C  
ATOM   3262  CG  ASP B 199      -9.918  20.932 -16.326  1.00  0.00           C  
ATOM   3263  OD1 ASP B 199     -10.126  22.119 -16.251  1.00  0.00           O  
ATOM   3264  OD2 ASP B 199      -9.427  20.405 -17.295  1.00  0.00           O  
ATOM   3265  H   ASP B 199      -7.912  19.936 -14.122  1.00  0.00           H  
ATOM   3266  HA  ASP B 199     -10.258  21.687 -13.790  1.00  0.00           H  
ATOM   3267 1HB  ASP B 199      -9.815  19.083 -15.257  1.00  0.00           H  
ATOM   3268 2HB  ASP B 199     -11.372  19.893 -15.152  1.00  0.00           H  
ATOM   3269  N   ILE B 200      -9.746  19.298 -11.755  1.00  0.00           N  
ATOM   3270  CA  ILE B 200     -10.271  18.473 -10.679  1.00  0.00           C  
ATOM   3271  C   ILE B 200     -10.002  19.099  -9.318  1.00  0.00           C  
ATOM   3272  O   ILE B 200     -10.892  19.164  -8.466  1.00  0.00           O  
ATOM   3273  CB  ILE B 200      -9.670  17.057 -10.723  1.00  0.00           C  
ATOM   3274  CG1 ILE B 200     -10.037  16.369 -12.041  1.00  0.00           C  
ATOM   3275  CG2 ILE B 200     -10.188  16.244  -9.554  1.00  0.00           C  
ATOM   3276  CD1 ILE B 200      -9.279  15.092 -12.287  1.00  0.00           C  
ATOM   3277  H   ILE B 200      -8.743  19.430 -11.804  1.00  0.00           H  
ATOM   3278  HA  ILE B 200     -11.347  18.386 -10.804  1.00  0.00           H  
ATOM   3279  HB  ILE B 200      -8.588  17.128 -10.673  1.00  0.00           H  
ATOM   3280 1HG1 ILE B 200     -11.109  16.146 -12.037  1.00  0.00           H  
ATOM   3281 2HG1 ILE B 200      -9.826  17.047 -12.866  1.00  0.00           H  
ATOM   3282 1HG2 ILE B 200      -9.756  15.246  -9.578  1.00  0.00           H  
ATOM   3283 2HG2 ILE B 200      -9.904  16.745  -8.636  1.00  0.00           H  
ATOM   3284 3HG2 ILE B 200     -11.273  16.168  -9.612  1.00  0.00           H  
ATOM   3285 1HD1 ILE B 200      -9.592  14.663 -13.236  1.00  0.00           H  
ATOM   3286 2HD1 ILE B 200      -8.215  15.299 -12.319  1.00  0.00           H  
ATOM   3287 3HD1 ILE B 200      -9.492  14.384 -11.483  1.00  0.00           H  
ATOM   3288  N   VAL B 201      -8.760  19.512  -9.088  1.00  0.00           N  
ATOM   3289  CA  VAL B 201      -8.405  20.026  -7.773  1.00  0.00           C  
ATOM   3290  C   VAL B 201      -8.582  21.532  -7.726  1.00  0.00           C  
ATOM   3291  O   VAL B 201      -8.318  22.232  -8.707  1.00  0.00           O  
ATOM   3292  CB  VAL B 201      -6.934  19.715  -7.433  1.00  0.00           C  
ATOM   3293  CG1 VAL B 201      -6.712  18.238  -7.540  1.00  0.00           C  
ATOM   3294  CG2 VAL B 201      -5.980  20.518  -8.315  1.00  0.00           C  
ATOM   3295  H   VAL B 201      -8.064  19.458  -9.829  1.00  0.00           H  
ATOM   3296  HA  VAL B 201      -9.055  19.575  -7.023  1.00  0.00           H  
ATOM   3297  HB  VAL B 201      -6.752  19.991  -6.391  1.00  0.00           H  
ATOM   3298 1HG1 VAL B 201      -5.688  18.023  -7.266  1.00  0.00           H  
ATOM   3299 2HG1 VAL B 201      -7.390  17.729  -6.867  1.00  0.00           H  
ATOM   3300 3HG1 VAL B 201      -6.891  17.914  -8.565  1.00  0.00           H  
ATOM   3301 1HG2 VAL B 201      -4.962  20.294  -8.036  1.00  0.00           H  
ATOM   3302 2HG2 VAL B 201      -6.124  20.270  -9.336  1.00  0.00           H  
ATOM   3303 3HG2 VAL B 201      -6.167  21.583  -8.173  1.00  0.00           H  
ATOM   3304  N   SER B 202      -8.968  22.046  -6.568  1.00  0.00           N  
ATOM   3305  CA  SER B 202      -9.064  23.490  -6.415  1.00  0.00           C  
ATOM   3306  C   SER B 202      -7.673  24.122  -6.640  1.00  0.00           C  
ATOM   3307  O   SER B 202      -6.635  23.542  -6.276  1.00  0.00           O  
ATOM   3308  CB  SER B 202      -9.679  23.828  -5.064  1.00  0.00           C  
ATOM   3309  OG  SER B 202     -11.014  23.377  -4.991  1.00  0.00           O  
ATOM   3310  H   SER B 202      -9.208  21.431  -5.795  1.00  0.00           H  
ATOM   3311  HA  SER B 202      -9.735  23.873  -7.184  1.00  0.00           H  
ATOM   3312 1HB  SER B 202      -9.134  23.343  -4.313  1.00  0.00           H  
ATOM   3313 2HB  SER B 202      -9.629  24.898  -4.870  1.00  0.00           H  
ATOM   3314  HG  SER B 202     -11.124  22.943  -4.098  1.00  0.00           H  
ATOM   3315  N   SER B 203      -7.661  25.331  -7.211  1.00  0.00           N  
ATOM   3316  CA  SER B 203      -6.421  26.039  -7.552  1.00  0.00           C  
ATOM   3317  C   SER B 203      -5.517  26.345  -6.357  1.00  0.00           C  
ATOM   3318  O   SER B 203      -4.318  26.568  -6.520  1.00  0.00           O  
ATOM   3319  CB  SER B 203      -6.764  27.338  -8.256  1.00  0.00           C  
ATOM   3320  OG  SER B 203      -7.406  28.227  -7.384  1.00  0.00           O  
ATOM   3321  H   SER B 203      -8.545  25.756  -7.451  1.00  0.00           H  
ATOM   3322  HA  SER B 203      -5.859  25.403  -8.237  1.00  0.00           H  
ATOM   3323 1HB  SER B 203      -5.852  27.795  -8.639  1.00  0.00           H  
ATOM   3324 2HB  SER B 203      -7.409  27.130  -9.108  1.00  0.00           H  
ATOM   3325  HG  SER B 203      -7.588  29.017  -7.898  1.00  0.00           H  
ATOM   3326  N   ASP B 204      -6.080  26.321  -5.153  1.00  0.00           N  
ATOM   3327  CA  ASP B 204      -5.313  26.569  -3.940  1.00  0.00           C  
ATOM   3328  C   ASP B 204      -4.669  25.306  -3.342  1.00  0.00           C  
ATOM   3329  O   ASP B 204      -3.999  25.377  -2.311  1.00  0.00           O  
ATOM   3330  CB  ASP B 204      -6.175  27.340  -2.927  1.00  0.00           C  
ATOM   3331  CG  ASP B 204      -7.485  26.651  -2.552  1.00  0.00           C  
ATOM   3332  OD1 ASP B 204      -7.949  25.861  -3.333  1.00  0.00           O  
ATOM   3333  OD2 ASP B 204      -8.017  26.930  -1.501  1.00  0.00           O  
ATOM   3334  H   ASP B 204      -7.068  26.129  -5.087  1.00  0.00           H  
ATOM   3335  HA  ASP B 204      -4.495  27.238  -4.206  1.00  0.00           H  
ATOM   3336 1HB  ASP B 204      -5.598  27.489  -2.013  1.00  0.00           H  
ATOM   3337 2HB  ASP B 204      -6.405  28.327  -3.328  1.00  0.00           H  
ATOM   3338  N   PHE B 205      -4.824  24.170  -4.029  1.00  0.00           N  
ATOM   3339  CA  PHE B 205      -4.177  22.917  -3.652  1.00  0.00           C  
ATOM   3340  C   PHE B 205      -3.306  22.420  -4.784  1.00  0.00           C  
ATOM   3341  O   PHE B 205      -2.388  21.630  -4.576  1.00  0.00           O  
ATOM   3342  CB  PHE B 205      -5.193  21.883  -3.236  1.00  0.00           C  
ATOM   3343  CG  PHE B 205      -5.883  22.308  -2.018  1.00  0.00           C  
ATOM   3344  CD1 PHE B 205      -7.030  22.992  -2.099  1.00  0.00           C  
ATOM   3345  CD2 PHE B 205      -5.355  22.029  -0.775  1.00  0.00           C  
ATOM   3346  CE1 PHE B 205      -7.687  23.427  -0.980  1.00  0.00           C  
ATOM   3347  CE2 PHE B 205      -5.998  22.451   0.365  1.00  0.00           C  
ATOM   3348  CZ  PHE B 205      -7.174  23.157   0.261  1.00  0.00           C  
ATOM   3349  H   PHE B 205      -5.426  24.165  -4.848  1.00  0.00           H  
ATOM   3350  HA  PHE B 205      -3.532  23.107  -2.794  1.00  0.00           H  
ATOM   3351 1HB  PHE B 205      -5.932  21.738  -4.029  1.00  0.00           H  
ATOM   3352 2HB  PHE B 205      -4.704  20.936  -3.052  1.00  0.00           H  
ATOM   3353  HD1 PHE B 205      -7.400  23.203  -3.066  1.00  0.00           H  
ATOM   3354  HD2 PHE B 205      -4.418  21.474  -0.705  1.00  0.00           H  
ATOM   3355  HE1 PHE B 205      -8.615  23.999  -1.086  1.00  0.00           H  
ATOM   3356  HE2 PHE B 205      -5.573  22.232   1.344  1.00  0.00           H  
ATOM   3357  HZ  PHE B 205      -7.688  23.504   1.155  1.00  0.00           H  
ATOM   3358  N   LEU B 206      -3.550  22.953  -5.977  1.00  0.00           N  
ATOM   3359  CA  LEU B 206      -2.805  22.572  -7.173  1.00  0.00           C  
ATOM   3360  C   LEU B 206      -1.288  22.654  -6.926  1.00  0.00           C  
ATOM   3361  O   LEU B 206      -0.538  21.730  -7.246  1.00  0.00           O  
ATOM   3362  CB  LEU B 206      -3.214  23.492  -8.336  1.00  0.00           C  
ATOM   3363  CG  LEU B 206      -2.688  23.159  -9.752  1.00  0.00           C  
ATOM   3364  CD1 LEU B 206      -3.722  23.604 -10.763  1.00  0.00           C  
ATOM   3365  CD2 LEU B 206      -1.344  23.839  -9.977  1.00  0.00           C  
ATOM   3366  H   LEU B 206      -4.347  23.582  -6.066  1.00  0.00           H  
ATOM   3367  HA  LEU B 206      -3.070  21.552  -7.423  1.00  0.00           H  
ATOM   3368 1HB  LEU B 206      -4.302  23.491  -8.388  1.00  0.00           H  
ATOM   3369 2HB  LEU B 206      -2.894  24.509  -8.097  1.00  0.00           H  
ATOM   3370  HG  LEU B 206      -2.584  22.111  -9.864  1.00  0.00           H  
ATOM   3371 1HD1 LEU B 206      -3.379  23.360 -11.769  1.00  0.00           H  
ATOM   3372 2HD1 LEU B 206      -4.660  23.090 -10.559  1.00  0.00           H  
ATOM   3373 3HD1 LEU B 206      -3.872  24.680 -10.680  1.00  0.00           H  
ATOM   3374 1HD2 LEU B 206      -0.982  23.605 -10.978  1.00  0.00           H  
ATOM   3375 2HD2 LEU B 206      -1.461  24.918  -9.873  1.00  0.00           H  
ATOM   3376 3HD2 LEU B 206      -0.627  23.480  -9.242  1.00  0.00           H  
ATOM   3377  N   SER B 207      -0.834  23.751  -6.317  1.00  0.00           N  
ATOM   3378  CA  SER B 207       0.592  23.958  -6.065  1.00  0.00           C  
ATOM   3379  C   SER B 207       1.194  23.011  -5.018  1.00  0.00           C  
ATOM   3380  O   SER B 207       2.417  22.930  -4.892  1.00  0.00           O  
ATOM   3381  CB  SER B 207       0.816  25.392  -5.626  1.00  0.00           C  
ATOM   3382  OG  SER B 207       0.242  25.628  -4.370  1.00  0.00           O  
ATOM   3383  H   SER B 207      -1.497  24.466  -6.047  1.00  0.00           H  
ATOM   3384  HA  SER B 207       1.121  23.792  -7.005  1.00  0.00           H  
ATOM   3385 1HB  SER B 207       1.885  25.597  -5.584  1.00  0.00           H  
ATOM   3386 2HB  SER B 207       0.382  26.069  -6.360  1.00  0.00           H  
ATOM   3387  HG  SER B 207       0.425  26.548  -4.164  1.00  0.00           H  
ATOM   3388  N   ASN B 208       0.351  22.336  -4.228  1.00  0.00           N  
ATOM   3389  CA  ASN B 208       0.832  21.422  -3.205  1.00  0.00           C  
ATOM   3390  C   ASN B 208       0.760  19.983  -3.711  1.00  0.00           C  
ATOM   3391  O   ASN B 208       0.997  19.037  -2.953  1.00  0.00           O  
ATOM   3392  CB  ASN B 208       0.013  21.588  -1.940  1.00  0.00           C  
ATOM   3393  CG  ASN B 208       0.246  22.918  -1.272  1.00  0.00           C  
ATOM   3394  OD1 ASN B 208       1.385  23.385  -1.146  1.00  0.00           O  
ATOM   3395  ND2 ASN B 208      -0.820  23.545  -0.840  1.00  0.00           N  
ATOM   3396  H   ASN B 208      -0.652  22.395  -4.375  1.00  0.00           H  
ATOM   3397  HA  ASN B 208       1.878  21.644  -2.992  1.00  0.00           H  
ATOM   3398 1HB  ASN B 208      -1.048  21.505  -2.191  1.00  0.00           H  
ATOM   3399 2HB  ASN B 208       0.250  20.788  -1.239  1.00  0.00           H  
ATOM   3400 1HD2 ASN B 208      -0.729  24.435  -0.391  1.00  0.00           H  
ATOM   3401 2HD2 ASN B 208      -1.728  23.145  -0.961  1.00  0.00           H  
ATOM   3402  N   MET B 209       0.460  19.800  -5.002  1.00  0.00           N  
ATOM   3403  CA  MET B 209       0.412  18.448  -5.517  1.00  0.00           C  
ATOM   3404  C   MET B 209       1.823  17.973  -5.736  1.00  0.00           C  
ATOM   3405  O   MET B 209       2.721  18.756  -6.048  1.00  0.00           O  
ATOM   3406  CB  MET B 209      -0.372  18.316  -6.809  1.00  0.00           C  
ATOM   3407  CG  MET B 209      -1.835  18.644  -6.701  1.00  0.00           C  
ATOM   3408  SD  MET B 209      -2.803  18.194  -8.170  1.00  0.00           S  
ATOM   3409  CE  MET B 209      -2.116  19.238  -9.396  1.00  0.00           C  
ATOM   3410  H   MET B 209       0.254  20.582  -5.627  1.00  0.00           H  
ATOM   3411  HA  MET B 209      -0.041  17.795  -4.773  1.00  0.00           H  
ATOM   3412 1HB  MET B 209       0.074  18.972  -7.548  1.00  0.00           H  
ATOM   3413 2HB  MET B 209      -0.278  17.298  -7.156  1.00  0.00           H  
ATOM   3414 1HG  MET B 209      -2.241  18.156  -5.860  1.00  0.00           H  
ATOM   3415 2HG  MET B 209      -1.935  19.701  -6.532  1.00  0.00           H  
ATOM   3416 1HE  MET B 209      -2.643  19.118 -10.327  1.00  0.00           H  
ATOM   3417 2HE  MET B 209      -2.195  20.230  -9.062  1.00  0.00           H  
ATOM   3418 3HE  MET B 209      -1.068  18.999  -9.546  1.00  0.00           H  
ATOM   3419  N   SER B 210       2.022  16.688  -5.584  1.00  0.00           N  
ATOM   3420  CA  SER B 210       3.334  16.129  -5.836  1.00  0.00           C  
ATOM   3421  C   SER B 210       3.131  14.766  -6.416  1.00  0.00           C  
ATOM   3422  O   SER B 210       2.635  13.867  -5.747  1.00  0.00           O  
ATOM   3423  CB  SER B 210       4.166  16.078  -4.579  1.00  0.00           C  
ATOM   3424  OG  SER B 210       5.418  15.501  -4.837  1.00  0.00           O  
ATOM   3425  H   SER B 210       1.230  16.089  -5.346  1.00  0.00           H  
ATOM   3426  HA  SER B 210       3.857  16.745  -6.568  1.00  0.00           H  
ATOM   3427 1HB  SER B 210       4.299  17.090  -4.194  1.00  0.00           H  
ATOM   3428 2HB  SER B 210       3.640  15.504  -3.819  1.00  0.00           H  
ATOM   3429  HG  SER B 210       5.917  15.575  -4.022  1.00  0.00           H  
ATOM   3430  N   MET B 211       3.502  14.598  -7.661  1.00  0.00           N  
ATOM   3431  CA  MET B 211       3.230  13.333  -8.298  1.00  0.00           C  
ATOM   3432  C   MET B 211       4.304  12.940  -9.272  1.00  0.00           C  
ATOM   3433  O   MET B 211       4.979  13.785  -9.863  1.00  0.00           O  
ATOM   3434  CB  MET B 211       1.833  13.337  -8.923  1.00  0.00           C  
ATOM   3435  CG  MET B 211       1.541  14.391  -9.976  1.00  0.00           C  
ATOM   3436  SD  MET B 211      -0.224  14.363 -10.470  1.00  0.00           S  
ATOM   3437  CE  MET B 211      -1.090  15.089  -9.090  1.00  0.00           C  
ATOM   3438  H   MET B 211       3.938  15.352  -8.173  1.00  0.00           H  
ATOM   3439  HA  MET B 211       3.216  12.559  -7.532  1.00  0.00           H  
ATOM   3440 1HB  MET B 211       1.690  12.394  -9.425  1.00  0.00           H  
ATOM   3441 2HB  MET B 211       1.089  13.406  -8.139  1.00  0.00           H  
ATOM   3442 1HG  MET B 211       1.776  15.378  -9.582  1.00  0.00           H  
ATOM   3443 2HG  MET B 211       2.158  14.217 -10.861  1.00  0.00           H  
ATOM   3444 1HE  MET B 211      -2.160  15.110  -9.301  1.00  0.00           H  
ATOM   3445 2HE  MET B 211      -0.914  14.520  -8.185  1.00  0.00           H  
ATOM   3446 3HE  MET B 211      -0.737  16.094  -8.957  1.00  0.00           H  
ATOM   3447  N   ASP B 212       4.446  11.636  -9.411  1.00  0.00           N  
ATOM   3448  CA  ASP B 212       5.427  10.998 -10.264  1.00  0.00           C  
ATOM   3449  C   ASP B 212       4.870   9.702 -10.832  1.00  0.00           C  
ATOM   3450  O   ASP B 212       4.514   8.787 -10.088  1.00  0.00           O  
ATOM   3451  CB  ASP B 212       6.716  10.722  -9.455  1.00  0.00           C  
ATOM   3452  CG  ASP B 212       7.944  10.203 -10.286  1.00  0.00           C  
ATOM   3453  OD1 ASP B 212       7.787   9.927 -11.451  1.00  0.00           O  
ATOM   3454  OD2 ASP B 212       9.014  10.091  -9.727  1.00  0.00           O  
ATOM   3455  H   ASP B 212       3.849  11.035  -8.842  1.00  0.00           H  
ATOM   3456  HA  ASP B 212       5.666  11.666 -11.090  1.00  0.00           H  
ATOM   3457 1HB  ASP B 212       7.013  11.641  -8.948  1.00  0.00           H  
ATOM   3458 2HB  ASP B 212       6.491   9.988  -8.677  1.00  0.00           H  
ATOM   3459  N   PHE B 213       4.773   9.639 -12.153  1.00  0.00           N  
ATOM   3460  CA  PHE B 213       4.200   8.479 -12.817  1.00  0.00           C  
ATOM   3461  C   PHE B 213       5.272   7.769 -13.618  1.00  0.00           C  
ATOM   3462  O   PHE B 213       6.240   8.391 -14.056  1.00  0.00           O  
ATOM   3463  CB  PHE B 213       3.077   8.865 -13.762  1.00  0.00           C  
ATOM   3464  CG  PHE B 213       1.893   9.426 -13.096  1.00  0.00           C  
ATOM   3465  CD1 PHE B 213       1.778  10.783 -12.925  1.00  0.00           C  
ATOM   3466  CD2 PHE B 213       0.875   8.603 -12.650  1.00  0.00           C  
ATOM   3467  CE1 PHE B 213       0.684  11.310 -12.330  1.00  0.00           C  
ATOM   3468  CE2 PHE B 213      -0.220   9.137 -12.052  1.00  0.00           C  
ATOM   3469  CZ  PHE B 213      -0.318  10.499 -11.893  1.00  0.00           C  
ATOM   3470  H   PHE B 213       5.106  10.416 -12.705  1.00  0.00           H  
ATOM   3471  HA  PHE B 213       3.805   7.790 -12.069  1.00  0.00           H  
ATOM   3472 1HB  PHE B 213       3.444   9.596 -14.484  1.00  0.00           H  
ATOM   3473 2HB  PHE B 213       2.765   7.988 -14.332  1.00  0.00           H  
ATOM   3474  HD1 PHE B 213       2.574  11.438 -13.279  1.00  0.00           H  
ATOM   3475  HD2 PHE B 213       0.956   7.520 -12.782  1.00  0.00           H  
ATOM   3476  HE1 PHE B 213       0.611  12.375 -12.217  1.00  0.00           H  
ATOM   3477  HE2 PHE B 213      -1.017   8.491 -11.704  1.00  0.00           H  
ATOM   3478  HZ  PHE B 213      -1.196  10.931 -11.418  1.00  0.00           H  
ATOM   3479  N   GLN B 214       5.108   6.469 -13.814  1.00  0.00           N  
ATOM   3480  CA  GLN B 214       6.065   5.724 -14.614  1.00  0.00           C  
ATOM   3481  C   GLN B 214       5.422   4.565 -15.355  1.00  0.00           C  
ATOM   3482  O   GLN B 214       4.631   3.820 -14.790  1.00  0.00           O  
ATOM   3483  CB  GLN B 214       7.147   5.134 -13.691  1.00  0.00           C  
ATOM   3484  CG  GLN B 214       8.069   6.112 -12.839  1.00  0.00           C  
ATOM   3485  CD  GLN B 214       9.202   6.847 -13.629  1.00  0.00           C  
ATOM   3486  OE1 GLN B 214       9.907   6.243 -14.478  1.00  0.00           O  
ATOM   3487  NE2 GLN B 214       9.394   8.146 -13.341  1.00  0.00           N  
ATOM   3488  H   GLN B 214       4.303   5.998 -13.426  1.00  0.00           H  
ATOM   3489  HA  GLN B 214       6.496   6.398 -15.356  1.00  0.00           H  
ATOM   3490 1HB  GLN B 214       6.685   4.450 -12.993  1.00  0.00           H  
ATOM   3491 2HB  GLN B 214       7.764   4.567 -14.298  1.00  0.00           H  
ATOM   3492 1HG  GLN B 214       7.473   6.865 -12.337  1.00  0.00           H  
ATOM   3493 2HG  GLN B 214       8.560   5.503 -12.086  1.00  0.00           H  
ATOM   3494 1HE2 GLN B 214      10.105   8.664 -13.807  1.00  0.00           H  
ATOM   3495 2HE2 GLN B 214       8.806   8.644 -12.637  1.00  0.00           H  
ATOM   3496  N   ASN B 215       5.786   4.408 -16.622  1.00  0.00           N  
ATOM   3497  CA  ASN B 215       5.376   3.255 -17.416  1.00  0.00           C  
ATOM   3498  C   ASN B 215       6.431   2.145 -17.409  1.00  0.00           C  
ATOM   3499  O   ASN B 215       7.145   1.972 -18.395  1.00  0.00           O  
ATOM   3500  CB  ASN B 215       5.059   3.656 -18.840  1.00  0.00           C  
ATOM   3501  CG  ASN B 215       4.488   2.510 -19.609  1.00  0.00           C  
ATOM   3502  OD1 ASN B 215       4.047   1.517 -18.998  1.00  0.00           O  
ATOM   3503  ND2 ASN B 215       4.482   2.623 -20.916  1.00  0.00           N  
ATOM   3504  H   ASN B 215       6.398   5.095 -17.039  1.00  0.00           H  
ATOM   3505  HA  ASN B 215       4.471   2.836 -16.970  1.00  0.00           H  
ATOM   3506 1HB  ASN B 215       4.342   4.480 -18.842  1.00  0.00           H  
ATOM   3507 2HB  ASN B 215       5.966   4.002 -19.337  1.00  0.00           H  
ATOM   3508 1HD2 ASN B 215       4.105   1.898 -21.490  1.00  0.00           H  
ATOM   3509 2HD2 ASN B 215       4.850   3.449 -21.345  1.00  0.00           H  
ATOM   3510  N   HIS B 216       6.559   1.392 -16.312  1.00  0.00           N  
ATOM   3511  CA  HIS B 216       7.601   0.361 -16.258  1.00  0.00           C  
ATOM   3512  C   HIS B 216       6.991  -0.998 -16.595  1.00  0.00           C  
ATOM   3513  O   HIS B 216       7.599  -2.047 -16.380  1.00  0.00           O  
ATOM   3514  CB  HIS B 216       8.278   0.288 -14.898  1.00  0.00           C  
ATOM   3515  CG  HIS B 216       9.045   1.503 -14.518  1.00  0.00           C  
ATOM   3516  ND1 HIS B 216       9.620   1.654 -13.272  1.00  0.00           N  
ATOM   3517  CD2 HIS B 216       9.327   2.633 -15.198  1.00  0.00           C  
ATOM   3518  CE1 HIS B 216      10.207   2.833 -13.204  1.00  0.00           C  
ATOM   3519  NE2 HIS B 216      10.037   3.444 -14.353  1.00  0.00           N  
ATOM   3520  H   HIS B 216       5.929   1.508 -15.512  1.00  0.00           H  
ATOM   3521  HA  HIS B 216       8.376   0.571 -16.993  1.00  0.00           H  
ATOM   3522 1HB  HIS B 216       7.531   0.124 -14.171  1.00  0.00           H  
ATOM   3523 2HB  HIS B 216       8.954  -0.564 -14.872  1.00  0.00           H  
ATOM   3524  HD2 HIS B 216       9.029   2.883 -16.215  1.00  0.00           H  
ATOM   3525  HE1 HIS B 216      10.728   3.243 -12.340  1.00  0.00           H  
ATOM   3526  HE2 HIS B 216      10.349   4.397 -14.579  1.00  0.00           H  
ATOM   3527  N   LEU B 217       5.771  -0.953 -17.108  1.00  0.00           N  
ATOM   3528  CA  LEU B 217       5.011  -2.122 -17.494  1.00  0.00           C  
ATOM   3529  C   LEU B 217       4.975  -2.275 -19.015  1.00  0.00           C  
ATOM   3530  O   LEU B 217       5.219  -3.359 -19.539  1.00  0.00           O  
ATOM   3531  CB  LEU B 217       3.616  -2.005 -16.889  1.00  0.00           C  
ATOM   3532  CG  LEU B 217       2.668  -3.138 -17.122  1.00  0.00           C  
ATOM   3533  CD1 LEU B 217       3.173  -4.370 -16.460  1.00  0.00           C  
ATOM   3534  CD2 LEU B 217       1.334  -2.763 -16.552  1.00  0.00           C  
ATOM   3535  H   LEU B 217       5.355  -0.044 -17.233  1.00  0.00           H  
ATOM   3536  HA  LEU B 217       5.496  -3.001 -17.073  1.00  0.00           H  
ATOM   3537 1HB  LEU B 217       3.748  -1.927 -15.825  1.00  0.00           H  
ATOM   3538 2HB  LEU B 217       3.145  -1.083 -17.246  1.00  0.00           H  
ATOM   3539  HG  LEU B 217       2.585  -3.334 -18.176  1.00  0.00           H  
ATOM   3540 1HD1 LEU B 217       2.475  -5.190 -16.632  1.00  0.00           H  
ATOM   3541 2HD1 LEU B 217       4.147  -4.632 -16.874  1.00  0.00           H  
ATOM   3542 3HD1 LEU B 217       3.270  -4.194 -15.387  1.00  0.00           H  
ATOM   3543 1HD2 LEU B 217       0.631  -3.574 -16.713  1.00  0.00           H  
ATOM   3544 2HD2 LEU B 217       1.428  -2.577 -15.494  1.00  0.00           H  
ATOM   3545 3HD2 LEU B 217       0.963  -1.855 -17.043  1.00  0.00           H  
ATOM   3546  N   GLY B 218       4.630  -1.202 -19.733  1.00  0.00           N  
ATOM   3547  CA  GLY B 218       4.602  -1.224 -21.194  1.00  0.00           C  
ATOM   3548  C   GLY B 218       3.317  -1.772 -21.809  1.00  0.00           C  
ATOM   3549  O   GLY B 218       3.143  -1.731 -23.023  1.00  0.00           O  
ATOM   3550  H   GLY B 218       4.414  -0.320 -19.281  1.00  0.00           H  
ATOM   3551 1HA  GLY B 218       4.767  -0.211 -21.560  1.00  0.00           H  
ATOM   3552 2HA  GLY B 218       5.445  -1.814 -21.551  1.00  0.00           H  
ATOM   3553  N   SER B 219       2.395  -2.248 -20.978  1.00  0.00           N  
ATOM   3554  CA  SER B 219       1.137  -2.817 -21.466  1.00  0.00           C  
ATOM   3555  C   SER B 219       0.089  -1.728 -21.627  1.00  0.00           C  
ATOM   3556  O   SER B 219      -1.065  -1.994 -21.964  1.00  0.00           O  
ATOM   3557  OXT SER B 219       0.380  -0.581 -21.424  1.00  0.00           O  
ATOM   3558  CB  SER B 219       0.631  -3.882 -20.513  1.00  0.00           C  
ATOM   3559  OG  SER B 219       1.512  -4.972 -20.465  1.00  0.00           O  
ATOM   3560  H   SER B 219       2.589  -2.244 -19.988  1.00  0.00           H  
ATOM   3561  HA  SER B 219       1.314  -3.268 -22.444  1.00  0.00           H  
ATOM   3562 1HB  SER B 219       0.521  -3.456 -19.516  1.00  0.00           H  
ATOM   3563 2HB  SER B 219      -0.353  -4.221 -20.835  1.00  0.00           H  
ATOM   3564  HG  SER B 219       1.125  -5.597 -19.847  1.00  0.00           H  
TER                                                                             
REMARK PDBinfo-LABEL:    1 BOINC nside_mot_4a0b58da0a66d934d1bcaa80596e03bc_0001_1_000000014_0001_27_32_H_._ems_3hM_1087_0001_0001__native

cavity 10.279
contact_molecular_surface 576.127
ddg -63.841
ddg_hydrophobic -26.546
ddg_norepack -67.528
helix_sc 0.844
interface_buried_sasa 1840.85
interface_sc 0.709
interface_sc_int_area 1173.07
interface_sc_median_dist 0.52
loop_sc 0.843
packstat 0.723
score -668.669
score_per_res -3.752
silent_score -668.669
ss_sc 0.844
time 520
