# Supplementary material for: Design of protein-binding proteins from the target structure alone
Source: Nature. 2022 Mar 24;605(7910):551–60. doi: 10.1038/s41586-022-04654-9 (PMC9117152; doi:10.1038/s41586-022-04654-9)
Supplement: Supplementary file 3 — Supplementary Code Design scripts and main pdb files. This compressed file is the main supplement and contains the following files: => cao_2021_protocol/ => design_models_final_combo_optimized/ => design_models_sequence/ => design_models_ssm_natives/ => ngs_analysis_scripts/ [file 41586_2022_4654_MOESM3_ESM.gz › supplemental_files/design_models_final_combo_optimized/EGFRc_mb.pdb]

SSBOND     CYS B   67    CYS B   92                                       2.02  
SSBOND     CYS B  200    CYS B  229                                       2.03  
SSBOND     CYS B  236    CYS B  245                                       2.04  
SSBOND     CYS B  240    CYS B  253                                       2.02  
ATOM      1  N   SER A   1      12.025 -17.553   0.726  1.00  0.00           N  
ATOM      2  CA  SER A   1      12.754 -17.451  -0.527  1.00  0.00           C  
ATOM      3  C   SER A   1      12.136 -16.464  -1.506  1.00  0.00           C  
ATOM      4  O   SER A   1      11.028 -16.668  -2.020  1.00  0.00           O  
ATOM      5  CB  SER A   1      12.878 -18.801  -1.183  1.00  0.00           C  
ATOM      6  OG  SER A   1      13.464 -18.677  -2.448  1.00  0.00           O  
ATOM      7 1H   SER A   1      12.003 -18.515   1.029  1.00  0.00           H  
ATOM      8 2H   SER A   1      12.470 -16.994   1.439  1.00  0.00           H  
ATOM      9 3H   SER A   1      11.077 -17.228   0.598  1.00  0.00           H  
ATOM     10  HA  SER A   1      13.760 -17.099  -0.298  1.00  0.00           H  
ATOM     11 1HB  SER A   1      13.489 -19.450  -0.558  1.00  0.00           H  
ATOM     12 2HB  SER A   1      11.899 -19.263  -1.270  1.00  0.00           H  
ATOM     13  HG  SER A   1      13.673 -19.586  -2.723  1.00  0.00           H  
ATOM     14  N   LEU A   2      12.867 -15.377  -1.749  1.00  0.00           N  
ATOM     15  CA  LEU A   2      12.418 -14.317  -2.643  1.00  0.00           C  
ATOM     16  C   LEU A   2      12.459 -14.753  -4.097  1.00  0.00           C  
ATOM     17  O   LEU A   2      11.675 -14.267  -4.915  1.00  0.00           O  
ATOM     18  CB  LEU A   2      13.225 -13.038  -2.358  1.00  0.00           C  
ATOM     19  CG  LEU A   2      14.717 -13.013  -2.739  1.00  0.00           C  
ATOM     20  CD1 LEU A   2      14.903 -12.439  -4.161  1.00  0.00           C  
ATOM     21  CD2 LEU A   2      15.460 -12.209  -1.685  1.00  0.00           C  
ATOM     22  H   LEU A   2      13.765 -15.278  -1.292  1.00  0.00           H  
ATOM     23  HA  LEU A   2      11.380 -14.113  -2.411  1.00  0.00           H  
ATOM     24 1HB  LEU A   2      12.744 -12.212  -2.882  1.00  0.00           H  
ATOM     25 2HB  LEU A   2      13.163 -12.828  -1.302  1.00  0.00           H  
ATOM     26  HG  LEU A   2      15.114 -14.027  -2.754  1.00  0.00           H  
ATOM     27 1HD1 LEU A   2      15.965 -12.441  -4.410  1.00  0.00           H  
ATOM     28 2HD1 LEU A   2      14.383 -13.031  -4.901  1.00  0.00           H  
ATOM     29 3HD1 LEU A   2      14.525 -11.423  -4.192  1.00  0.00           H  
ATOM     30 1HD2 LEU A   2      16.523 -12.188  -1.929  1.00  0.00           H  
ATOM     31 2HD2 LEU A   2      15.079 -11.212  -1.660  1.00  0.00           H  
ATOM     32 3HD2 LEU A   2      15.323 -12.667  -0.706  1.00  0.00           H  
ATOM     33  N   ASP A   3      13.360 -15.682  -4.427  1.00  0.00           N  
ATOM     34  CA  ASP A   3      13.432 -16.126  -5.799  1.00  0.00           C  
ATOM     35  C   ASP A   3      12.340 -17.153  -6.056  1.00  0.00           C  
ATOM     36  O   ASP A   3      11.775 -17.188  -7.149  1.00  0.00           O  
ATOM     37  CB  ASP A   3      14.810 -16.695  -6.119  1.00  0.00           C  
ATOM     38  CG  ASP A   3      15.903 -15.616  -6.128  1.00  0.00           C  
ATOM     39  OD1 ASP A   3      15.872 -14.727  -6.990  1.00  0.00           O  
ATOM     40  OD2 ASP A   3      16.746 -15.673  -5.273  1.00  0.00           O  
ATOM     41  H   ASP A   3      14.025 -16.025  -3.746  1.00  0.00           H  
ATOM     42  HA  ASP A   3      13.268 -15.271  -6.442  1.00  0.00           H  
ATOM     43 1HB  ASP A   3      15.068 -17.456  -5.380  1.00  0.00           H  
ATOM     44 2HB  ASP A   3      14.784 -17.186  -7.092  1.00  0.00           H  
ATOM     45  N   GLU A   4      11.969 -17.962  -5.067  1.00  0.00           N  
ATOM     46  CA  GLU A   4      10.872 -18.864  -5.371  1.00  0.00           C  
ATOM     47  C   GLU A   4       9.598 -18.031  -5.500  1.00  0.00           C  
ATOM     48  O   GLU A   4       8.749 -18.307  -6.352  1.00  0.00           O  
ATOM     49  CB  GLU A   4      10.727 -19.972  -4.333  1.00  0.00           C  
ATOM     50  CG  GLU A   4      11.877 -20.985  -4.365  1.00  0.00           C  
ATOM     51  CD  GLU A   4      11.990 -21.685  -5.701  1.00  0.00           C  
ATOM     52  OE1 GLU A   4      11.018 -22.221  -6.159  1.00  0.00           O  
ATOM     53  OE2 GLU A   4      13.061 -21.649  -6.280  1.00  0.00           O  
ATOM     54  H   GLU A   4      12.448 -17.984  -4.167  1.00  0.00           H  
ATOM     55  HA  GLU A   4      11.061 -19.335  -6.336  1.00  0.00           H  
ATOM     56 1HB  GLU A   4      10.683 -19.527  -3.342  1.00  0.00           H  
ATOM     57 2HB  GLU A   4       9.790 -20.505  -4.495  1.00  0.00           H  
ATOM     58 1HG  GLU A   4      12.806 -20.468  -4.182  1.00  0.00           H  
ATOM     59 2HG  GLU A   4      11.731 -21.719  -3.574  1.00  0.00           H  
ATOM     60  N   ALA A   5       9.472 -16.980  -4.671  1.00  0.00           N  
ATOM     61  CA  ALA A   5       8.293 -16.142  -4.728  1.00  0.00           C  
ATOM     62  C   ALA A   5       8.161 -15.447  -6.084  1.00  0.00           C  
ATOM     63  O   ALA A   5       7.058 -15.417  -6.642  1.00  0.00           O  
ATOM     64  CB  ALA A   5       8.354 -15.121  -3.615  1.00  0.00           C  
ATOM     65  H   ALA A   5      10.179 -16.797  -3.956  1.00  0.00           H  
ATOM     66  HA  ALA A   5       7.423 -16.768  -4.588  1.00  0.00           H  
ATOM     67 1HB  ALA A   5       7.472 -14.511  -3.631  1.00  0.00           H  
ATOM     68 2HB  ALA A   5       8.432 -15.620  -2.663  1.00  0.00           H  
ATOM     69 3HB  ALA A   5       9.227 -14.498  -3.753  1.00  0.00           H  
ATOM     70  N   LYS A   6       9.266 -14.963  -6.679  1.00  0.00           N  
ATOM     71  CA  LYS A   6       9.096 -14.285  -7.962  1.00  0.00           C  
ATOM     72  C   LYS A   6       8.746 -15.294  -9.059  1.00  0.00           C  
ATOM     73  O   LYS A   6       7.982 -14.957  -9.964  1.00  0.00           O  
ATOM     74  CB  LYS A   6      10.347 -13.471  -8.338  1.00  0.00           C  
ATOM     75  CG  LYS A   6      11.526 -14.292  -8.786  1.00  0.00           C  
ATOM     76  CD  LYS A   6      12.820 -13.497  -8.895  1.00  0.00           C  
ATOM     77  CE  LYS A   6      13.948 -14.397  -9.427  1.00  0.00           C  
ATOM     78  NZ  LYS A   6      15.291 -13.771  -9.300  1.00  0.00           N  
ATOM     79  H   LYS A   6      10.169 -14.963  -6.190  1.00  0.00           H  
ATOM     80  HA  LYS A   6       8.263 -13.591  -7.872  1.00  0.00           H  
ATOM     81 1HB  LYS A   6      10.099 -12.778  -9.139  1.00  0.00           H  
ATOM     82 2HB  LYS A   6      10.663 -12.881  -7.477  1.00  0.00           H  
ATOM     83 1HG  LYS A   6      11.669 -15.067  -8.093  1.00  0.00           H  
ATOM     84 2HG  LYS A   6      11.315 -14.734  -9.761  1.00  0.00           H  
ATOM     85 1HD  LYS A   6      12.681 -12.650  -9.564  1.00  0.00           H  
ATOM     86 2HD  LYS A   6      13.104 -13.125  -7.907  1.00  0.00           H  
ATOM     87 1HE  LYS A   6      13.942 -15.338  -8.881  1.00  0.00           H  
ATOM     88 2HE  LYS A   6      13.755 -14.600 -10.479  1.00  0.00           H  
ATOM     89 1HZ  LYS A   6      15.990 -14.400  -9.655  1.00  0.00           H  
ATOM     90 2HZ  LYS A   6      15.332 -12.901  -9.800  1.00  0.00           H  
ATOM     91 3HZ  LYS A   6      15.479 -13.616  -8.287  1.00  0.00           H  
ATOM     92  N   LYS A   7       9.240 -16.544  -8.962  1.00  0.00           N  
ATOM     93  CA  LYS A   7       8.909 -17.545  -9.981  1.00  0.00           C  
ATOM     94  C   LYS A   7       7.420 -17.858  -9.963  1.00  0.00           C  
ATOM     95  O   LYS A   7       6.776 -17.958 -11.017  1.00  0.00           O  
ATOM     96  CB  LYS A   7       9.650 -18.858  -9.723  1.00  0.00           C  
ATOM     97  CG  LYS A   7      11.142 -18.868  -9.965  1.00  0.00           C  
ATOM     98  CD  LYS A   7      11.700 -20.234  -9.538  1.00  0.00           C  
ATOM     99  CE  LYS A   7      13.206 -20.329  -9.659  1.00  0.00           C  
ATOM    100  NZ  LYS A   7      13.710 -21.636  -9.114  1.00  0.00           N  
ATOM    101  H   LYS A   7       9.910 -16.766  -8.217  1.00  0.00           H  
ATOM    102  HA  LYS A   7       9.173 -17.151 -10.963  1.00  0.00           H  
ATOM    103 1HB  LYS A   7       9.494 -19.151  -8.683  1.00  0.00           H  
ATOM    104 2HB  LYS A   7       9.211 -19.637 -10.342  1.00  0.00           H  
ATOM    105 1HG  LYS A   7      11.339 -18.707 -11.024  1.00  0.00           H  
ATOM    106 2HG  LYS A   7      11.617 -18.076  -9.404  1.00  0.00           H  
ATOM    107 1HD  LYS A   7      11.432 -20.422  -8.495  1.00  0.00           H  
ATOM    108 2HD  LYS A   7      11.252 -21.014 -10.148  1.00  0.00           H  
ATOM    109 1HE  LYS A   7      13.490 -20.246 -10.705  1.00  0.00           H  
ATOM    110 2HE  LYS A   7      13.664 -19.512  -9.099  1.00  0.00           H  
ATOM    111 1HZ  LYS A   7      14.712 -21.680  -9.194  1.00  0.00           H  
ATOM    112 2HZ  LYS A   7      13.443 -21.703  -8.106  1.00  0.00           H  
ATOM    113 3HZ  LYS A   7      13.299 -22.404  -9.617  1.00  0.00           H  
ATOM    114  N   LEU A   8       6.866 -17.967  -8.751  1.00  0.00           N  
ATOM    115  CA  LEU A   8       5.459 -18.269  -8.572  1.00  0.00           C  
ATOM    116  C   LEU A   8       4.607 -17.140  -9.125  1.00  0.00           C  
ATOM    117  O   LEU A   8       3.576 -17.383  -9.766  1.00  0.00           O  
ATOM    118  CB  LEU A   8       5.182 -18.438  -7.076  1.00  0.00           C  
ATOM    119  CG  LEU A   8       5.772 -19.678  -6.363  1.00  0.00           C  
ATOM    120  CD1 LEU A   8       5.630 -19.481  -4.860  1.00  0.00           C  
ATOM    121  CD2 LEU A   8       5.031 -20.923  -6.794  1.00  0.00           C  
ATOM    122  H   LEU A   8       7.478 -17.904  -7.926  1.00  0.00           H  
ATOM    123  HA  LEU A   8       5.226 -19.176  -9.117  1.00  0.00           H  
ATOM    124 1HB  LEU A   8       5.599 -17.574  -6.571  1.00  0.00           H  
ATOM    125 2HB  LEU A   8       4.104 -18.444  -6.923  1.00  0.00           H  
ATOM    126  HG  LEU A   8       6.824 -19.788  -6.605  1.00  0.00           H  
ATOM    127 1HD1 LEU A   8       6.036 -20.341  -4.333  1.00  0.00           H  
ATOM    128 2HD1 LEU A   8       6.164 -18.599  -4.561  1.00  0.00           H  
ATOM    129 3HD1 LEU A   8       4.604 -19.358  -4.613  1.00  0.00           H  
ATOM    130 1HD2 LEU A   8       5.447 -21.785  -6.274  1.00  0.00           H  
ATOM    131 2HD2 LEU A   8       3.986 -20.828  -6.551  1.00  0.00           H  
ATOM    132 3HD2 LEU A   8       5.143 -21.066  -7.861  1.00  0.00           H  
ATOM    133  N   LEU A   9       5.053 -15.899  -8.908  1.00  0.00           N  
ATOM    134  CA  LEU A   9       4.319 -14.758  -9.409  1.00  0.00           C  
ATOM    135  C   LEU A   9       4.378 -14.648 -10.912  1.00  0.00           C  
ATOM    136  O   LEU A   9       3.377 -14.302 -11.528  1.00  0.00           O  
ATOM    137  CB  LEU A   9       4.856 -13.469  -8.795  1.00  0.00           C  
ATOM    138  CG  LEU A   9       4.615 -13.312  -7.311  1.00  0.00           C  
ATOM    139  CD1 LEU A   9       5.327 -12.102  -6.804  1.00  0.00           C  
ATOM    140  CD2 LEU A   9       3.148 -13.195  -7.041  1.00  0.00           C  
ATOM    141  H   LEU A   9       5.888 -15.760  -8.326  1.00  0.00           H  
ATOM    142  HA  LEU A   9       3.278 -14.893  -9.157  1.00  0.00           H  
ATOM    143 1HB  LEU A   9       5.931 -13.443  -8.960  1.00  0.00           H  
ATOM    144 2HB  LEU A   9       4.412 -12.619  -9.309  1.00  0.00           H  
ATOM    145  HG  LEU A   9       5.013 -14.161  -6.799  1.00  0.00           H  
ATOM    146 1HD1 LEU A   9       5.164 -11.995  -5.745  1.00  0.00           H  
ATOM    147 2HD1 LEU A   9       6.393 -12.191  -6.995  1.00  0.00           H  
ATOM    148 3HD1 LEU A   9       4.934 -11.254  -7.309  1.00  0.00           H  
ATOM    149 1HD2 LEU A   9       3.038 -13.092  -5.994  1.00  0.00           H  
ATOM    150 2HD2 LEU A   9       2.759 -12.318  -7.550  1.00  0.00           H  
ATOM    151 3HD2 LEU A   9       2.600 -14.060  -7.357  1.00  0.00           H  
ATOM    152  N   GLN A  10       5.518 -14.966 -11.523  1.00  0.00           N  
ATOM    153  CA  GLN A  10       5.602 -14.860 -12.972  1.00  0.00           C  
ATOM    154  C   GLN A  10       4.651 -15.850 -13.635  1.00  0.00           C  
ATOM    155  O   GLN A  10       3.945 -15.491 -14.591  1.00  0.00           O  
ATOM    156  CB  GLN A  10       7.041 -15.118 -13.409  1.00  0.00           C  
ATOM    157  CG  GLN A  10       8.006 -14.000 -13.025  1.00  0.00           C  
ATOM    158  CD  GLN A  10       9.452 -14.396 -13.217  1.00  0.00           C  
ATOM    159  OE1 GLN A  10       9.757 -15.586 -13.354  1.00  0.00           O  
ATOM    160  NE2 GLN A  10      10.345 -13.416 -13.226  1.00  0.00           N  
ATOM    161  H   GLN A  10       6.347 -15.202 -10.968  1.00  0.00           H  
ATOM    162  HA  GLN A  10       5.314 -13.854 -13.264  1.00  0.00           H  
ATOM    163 1HB  GLN A  10       7.393 -16.044 -12.948  1.00  0.00           H  
ATOM    164 2HB  GLN A  10       7.078 -15.252 -14.489  1.00  0.00           H  
ATOM    165 1HG  GLN A  10       7.805 -13.150 -13.672  1.00  0.00           H  
ATOM    166 2HG  GLN A  10       7.849 -13.711 -11.998  1.00  0.00           H  
ATOM    167 1HE2 GLN A  10      11.315 -13.625 -13.349  1.00  0.00           H  
ATOM    168 2HE2 GLN A  10      10.051 -12.466 -13.110  1.00  0.00           H  
ATOM    169  N   GLU A  11       4.545 -17.065 -13.093  1.00  0.00           N  
ATOM    170  CA  GLU A  11       3.633 -18.007 -13.710  1.00  0.00           C  
ATOM    171  C   GLU A  11       2.189 -17.569 -13.470  1.00  0.00           C  
ATOM    172  O   GLU A  11       1.345 -17.664 -14.369  1.00  0.00           O  
ATOM    173  CB  GLU A  11       3.884 -19.418 -13.182  1.00  0.00           C  
ATOM    174  CG  GLU A  11       5.215 -20.031 -13.617  1.00  0.00           C  
ATOM    175  CD  GLU A  11       5.327 -20.170 -15.113  1.00  0.00           C  
ATOM    176  OE1 GLU A  11       4.379 -20.607 -15.718  1.00  0.00           O  
ATOM    177  OE2 GLU A  11       6.358 -19.819 -15.665  1.00  0.00           O  
ATOM    178  H   GLU A  11       5.152 -17.340 -12.309  1.00  0.00           H  
ATOM    179  HA  GLU A  11       3.806 -18.010 -14.782  1.00  0.00           H  
ATOM    180 1HB  GLU A  11       3.878 -19.394 -12.093  1.00  0.00           H  
ATOM    181 2HB  GLU A  11       3.086 -20.078 -13.510  1.00  0.00           H  
ATOM    182 1HG  GLU A  11       6.026 -19.393 -13.258  1.00  0.00           H  
ATOM    183 2HG  GLU A  11       5.323 -21.008 -13.148  1.00  0.00           H  
ATOM    184  N   ALA A  12       1.905 -17.041 -12.271  1.00  0.00           N  
ATOM    185  CA  ALA A  12       0.562 -16.591 -11.970  1.00  0.00           C  
ATOM    186  C   ALA A  12       0.173 -15.409 -12.870  1.00  0.00           C  
ATOM    187  O   ALA A  12      -0.970 -15.334 -13.325  1.00  0.00           O  
ATOM    188  CB  ALA A  12       0.466 -16.227 -10.503  1.00  0.00           C  
ATOM    189  H   ALA A  12       2.618 -17.002 -11.536  1.00  0.00           H  
ATOM    190  HA  ALA A  12      -0.123 -17.411 -12.174  1.00  0.00           H  
ATOM    191 1HB  ALA A  12      -0.544 -15.925 -10.260  1.00  0.00           H  
ATOM    192 2HB  ALA A  12       0.735 -17.083  -9.901  1.00  0.00           H  
ATOM    193 3HB  ALA A  12       1.154 -15.416 -10.294  1.00  0.00           H  
ATOM    194  N   GLU A  13       1.117 -14.504 -13.175  1.00  0.00           N  
ATOM    195  CA  GLU A  13       0.803 -13.372 -14.039  1.00  0.00           C  
ATOM    196  C   GLU A  13       0.394 -13.845 -15.408  1.00  0.00           C  
ATOM    197  O   GLU A  13      -0.602 -13.368 -15.961  1.00  0.00           O  
ATOM    198  CB  GLU A  13       2.001 -12.432 -14.239  1.00  0.00           C  
ATOM    199  CG  GLU A  13       1.675 -11.217 -15.119  1.00  0.00           C  
ATOM    200  CD  GLU A  13       2.800 -10.237 -15.279  1.00  0.00           C  
ATOM    201  OE1 GLU A  13       3.833 -10.388 -14.642  1.00  0.00           O  
ATOM    202  OE2 GLU A  13       2.633  -9.319 -16.058  1.00  0.00           O  
ATOM    203  H   GLU A  13       2.039 -14.571 -12.738  1.00  0.00           H  
ATOM    204  HA  GLU A  13      -0.025 -12.816 -13.597  1.00  0.00           H  
ATOM    205 1HB  GLU A  13       2.377 -12.073 -13.301  1.00  0.00           H  
ATOM    206 2HB  GLU A  13       2.813 -12.985 -14.715  1.00  0.00           H  
ATOM    207 1HG  GLU A  13       1.367 -11.552 -16.108  1.00  0.00           H  
ATOM    208 2HG  GLU A  13       0.844 -10.706 -14.668  1.00  0.00           H  
ATOM    209  N   LYS A  14       1.156 -14.793 -15.960  1.00  0.00           N  
ATOM    210  CA  LYS A  14       0.854 -15.285 -17.288  1.00  0.00           C  
ATOM    211  C   LYS A  14      -0.514 -15.943 -17.335  1.00  0.00           C  
ATOM    212  O   LYS A  14      -1.281 -15.706 -18.276  1.00  0.00           O  
ATOM    213  CB  LYS A  14       1.936 -16.264 -17.735  1.00  0.00           C  
ATOM    214  CG  LYS A  14       3.283 -15.596 -18.068  1.00  0.00           C  
ATOM    215  CD  LYS A  14       4.300 -16.584 -18.676  1.00  0.00           C  
ATOM    216  CE  LYS A  14       4.862 -17.529 -17.609  1.00  0.00           C  
ATOM    217  NZ  LYS A  14       5.968 -18.395 -18.119  1.00  0.00           N  
ATOM    218  H   LYS A  14       1.984 -15.127 -15.452  1.00  0.00           H  
ATOM    219  HA  LYS A  14       0.841 -14.438 -17.971  1.00  0.00           H  
ATOM    220 1HB  LYS A  14       2.101 -16.983 -16.931  1.00  0.00           H  
ATOM    221 2HB  LYS A  14       1.593 -16.814 -18.608  1.00  0.00           H  
ATOM    222 1HG  LYS A  14       3.111 -14.784 -18.774  1.00  0.00           H  
ATOM    223 2HG  LYS A  14       3.702 -15.167 -17.156  1.00  0.00           H  
ATOM    224 1HD  LYS A  14       3.818 -17.174 -19.454  1.00  0.00           H  
ATOM    225 2HD  LYS A  14       5.122 -16.026 -19.122  1.00  0.00           H  
ATOM    226 1HE  LYS A  14       5.237 -16.935 -16.774  1.00  0.00           H  
ATOM    227 2HE  LYS A  14       4.067 -18.177 -17.249  1.00  0.00           H  
ATOM    228 1HZ  LYS A  14       6.273 -18.990 -17.323  1.00  0.00           H  
ATOM    229 2HZ  LYS A  14       5.639 -18.978 -18.869  1.00  0.00           H  
ATOM    230 3HZ  LYS A  14       6.736 -17.833 -18.436  1.00  0.00           H  
ATOM    231  N   LEU A  15      -0.862 -16.719 -16.308  1.00  0.00           N  
ATOM    232  CA  LEU A  15      -2.165 -17.352 -16.311  1.00  0.00           C  
ATOM    233  C   LEU A  15      -3.281 -16.338 -16.152  1.00  0.00           C  
ATOM    234  O   LEU A  15      -4.309 -16.438 -16.821  1.00  0.00           O  
ATOM    235  CB  LEU A  15      -2.268 -18.350 -15.178  1.00  0.00           C  
ATOM    236  CG  LEU A  15      -1.422 -19.604 -15.248  1.00  0.00           C  
ATOM    237  CD1 LEU A  15      -1.504 -20.253 -13.928  1.00  0.00           C  
ATOM    238  CD2 LEU A  15      -1.952 -20.560 -16.315  1.00  0.00           C  
ATOM    239  H   LEU A  15      -0.187 -16.907 -15.554  1.00  0.00           H  
ATOM    240  HA  LEU A  15      -2.299 -17.854 -17.265  1.00  0.00           H  
ATOM    241 1HB  LEU A  15      -1.996 -17.838 -14.266  1.00  0.00           H  
ATOM    242 2HB  LEU A  15      -3.303 -18.663 -15.114  1.00  0.00           H  
ATOM    243  HG  LEU A  15      -0.382 -19.342 -15.454  1.00  0.00           H  
ATOM    244 1HD1 LEU A  15      -0.900 -21.153 -13.921  1.00  0.00           H  
ATOM    245 2HD1 LEU A  15      -1.145 -19.560 -13.181  1.00  0.00           H  
ATOM    246 3HD1 LEU A  15      -2.513 -20.498 -13.736  1.00  0.00           H  
ATOM    247 1HD2 LEU A  15      -1.341 -21.466 -16.315  1.00  0.00           H  
ATOM    248 2HD2 LEU A  15      -2.989 -20.822 -16.085  1.00  0.00           H  
ATOM    249 3HD2 LEU A  15      -1.905 -20.097 -17.294  1.00  0.00           H  
ATOM    250  N   ALA A  16      -3.093 -15.334 -15.288  1.00  0.00           N  
ATOM    251  CA  ALA A  16      -4.147 -14.355 -15.101  1.00  0.00           C  
ATOM    252  C   ALA A  16      -4.403 -13.612 -16.404  1.00  0.00           C  
ATOM    253  O   ALA A  16      -5.557 -13.319 -16.745  1.00  0.00           O  
ATOM    254  CB  ALA A  16      -3.787 -13.395 -13.993  1.00  0.00           C  
ATOM    255  H   ALA A  16      -2.241 -15.285 -14.722  1.00  0.00           H  
ATOM    256  HA  ALA A  16      -5.056 -14.880 -14.828  1.00  0.00           H  
ATOM    257 1HB  ALA A  16      -4.607 -12.709 -13.866  1.00  0.00           H  
ATOM    258 2HB  ALA A  16      -3.626 -13.938 -13.074  1.00  0.00           H  
ATOM    259 3HB  ALA A  16      -2.878 -12.862 -14.255  1.00  0.00           H  
ATOM    260  N   ARG A  17      -3.344 -13.334 -17.177  1.00  0.00           N  
ATOM    261  CA  ARG A  17      -3.559 -12.654 -18.442  1.00  0.00           C  
ATOM    262  C   ARG A  17      -4.267 -13.563 -19.451  1.00  0.00           C  
ATOM    263  O   ARG A  17      -5.234 -13.151 -20.087  1.00  0.00           O  
ATOM    264  CB  ARG A  17      -2.243 -12.176 -19.039  1.00  0.00           C  
ATOM    265  CG  ARG A  17      -1.605 -11.029 -18.295  1.00  0.00           C  
ATOM    266  CD  ARG A  17      -0.361 -10.529 -18.920  1.00  0.00           C  
ATOM    267  NE  ARG A  17       0.249  -9.466 -18.110  1.00  0.00           N  
ATOM    268  CZ  ARG A  17      -0.102  -8.170 -18.101  1.00  0.00           C  
ATOM    269  NH1 ARG A  17      -1.081  -7.698 -18.859  1.00  0.00           N  
ATOM    270  NH2 ARG A  17       0.569  -7.385 -17.293  1.00  0.00           N  
ATOM    271  H   ARG A  17      -2.394 -13.541 -16.843  1.00  0.00           H  
ATOM    272  HA  ARG A  17      -4.188 -11.783 -18.256  1.00  0.00           H  
ATOM    273 1HB  ARG A  17      -1.531 -13.005 -19.039  1.00  0.00           H  
ATOM    274 2HB  ARG A  17      -2.396 -11.871 -20.071  1.00  0.00           H  
ATOM    275 1HG  ARG A  17      -2.314 -10.216 -18.207  1.00  0.00           H  
ATOM    276 2HG  ARG A  17      -1.333 -11.378 -17.318  1.00  0.00           H  
ATOM    277 1HD  ARG A  17       0.354 -11.351 -18.987  1.00  0.00           H  
ATOM    278 2HD  ARG A  17      -0.561 -10.142 -19.915  1.00  0.00           H  
ATOM    279  HE  ARG A  17       1.034  -9.708 -17.479  1.00  0.00           H  
ATOM    280 1HH1 ARG A  17      -1.590  -8.312 -19.474  1.00  0.00           H  
ATOM    281 2HH1 ARG A  17      -1.319  -6.716 -18.823  1.00  0.00           H  
ATOM    282 1HH2 ARG A  17       1.321  -7.814 -16.726  1.00  0.00           H  
ATOM    283 2HH2 ARG A  17       0.361  -6.402 -17.226  1.00  0.00           H  
ATOM    284  N   LYS A  18      -3.857 -14.834 -19.539  1.00  0.00           N  
ATOM    285  CA  LYS A  18      -4.451 -15.769 -20.503  1.00  0.00           C  
ATOM    286  C   LYS A  18      -5.925 -16.023 -20.243  1.00  0.00           C  
ATOM    287  O   LYS A  18      -6.723 -16.174 -21.169  1.00  0.00           O  
ATOM    288  CB  LYS A  18      -3.717 -17.110 -20.485  1.00  0.00           C  
ATOM    289  CG  LYS A  18      -2.322 -17.095 -21.091  1.00  0.00           C  
ATOM    290  CD  LYS A  18      -1.662 -18.467 -20.968  1.00  0.00           C  
ATOM    291  CE  LYS A  18      -0.257 -18.474 -21.557  1.00  0.00           C  
ATOM    292  NZ  LYS A  18       0.392 -19.816 -21.434  1.00  0.00           N  
ATOM    293  H   LYS A  18      -3.063 -15.145 -18.970  1.00  0.00           H  
ATOM    294  HA  LYS A  18      -4.361 -15.333 -21.497  1.00  0.00           H  
ATOM    295 1HB  LYS A  18      -3.624 -17.445 -19.448  1.00  0.00           H  
ATOM    296 2HB  LYS A  18      -4.312 -17.853 -21.013  1.00  0.00           H  
ATOM    297 1HG  LYS A  18      -2.397 -16.831 -22.145  1.00  0.00           H  
ATOM    298 2HG  LYS A  18      -1.713 -16.348 -20.599  1.00  0.00           H  
ATOM    299 1HD  LYS A  18      -1.599 -18.734 -19.910  1.00  0.00           H  
ATOM    300 2HD  LYS A  18      -2.268 -19.213 -21.479  1.00  0.00           H  
ATOM    301 1HE  LYS A  18      -0.309 -18.200 -22.609  1.00  0.00           H  
ATOM    302 2HE  LYS A  18       0.353 -17.737 -21.029  1.00  0.00           H  
ATOM    303 1HZ  LYS A  18       1.319 -19.781 -21.833  1.00  0.00           H  
ATOM    304 2HZ  LYS A  18       0.456 -20.074 -20.460  1.00  0.00           H  
ATOM    305 3HZ  LYS A  18      -0.159 -20.505 -21.928  1.00  0.00           H  
ATOM    306  N   LEU A  19      -6.279 -16.053 -18.971  1.00  0.00           N  
ATOM    307  CA  LEU A  19      -7.624 -16.328 -18.517  1.00  0.00           C  
ATOM    308  C   LEU A  19      -8.485 -15.076 -18.383  1.00  0.00           C  
ATOM    309  O   LEU A  19      -9.641 -15.172 -17.966  1.00  0.00           O  
ATOM    310  CB  LEU A  19      -7.523 -17.034 -17.155  1.00  0.00           C  
ATOM    311  CG  LEU A  19      -6.782 -18.427 -17.150  1.00  0.00           C  
ATOM    312  CD1 LEU A  19      -6.609 -18.895 -15.707  1.00  0.00           C  
ATOM    313  CD2 LEU A  19      -7.577 -19.462 -17.954  1.00  0.00           C  
ATOM    314  H   LEU A  19      -5.544 -15.953 -18.263  1.00  0.00           H  
ATOM    315  HA  LEU A  19      -8.104 -16.975 -19.243  1.00  0.00           H  
ATOM    316 1HB  LEU A  19      -6.978 -16.374 -16.475  1.00  0.00           H  
ATOM    317 2HB  LEU A  19      -8.526 -17.179 -16.759  1.00  0.00           H  
ATOM    318  HG  LEU A  19      -5.793 -18.318 -17.590  1.00  0.00           H  
ATOM    319 1HD1 LEU A  19      -6.081 -19.851 -15.688  1.00  0.00           H  
ATOM    320 2HD1 LEU A  19      -6.030 -18.164 -15.169  1.00  0.00           H  
ATOM    321 3HD1 LEU A  19      -7.581 -19.011 -15.232  1.00  0.00           H  
ATOM    322 1HD2 LEU A  19      -7.046 -20.413 -17.927  1.00  0.00           H  
ATOM    323 2HD2 LEU A  19      -8.566 -19.586 -17.512  1.00  0.00           H  
ATOM    324 3HD2 LEU A  19      -7.678 -19.143 -18.985  1.00  0.00           H  
ATOM    325  N   ASN A  20      -7.922 -13.895 -18.685  1.00  0.00           N  
ATOM    326  CA  ASN A  20      -8.616 -12.619 -18.550  1.00  0.00           C  
ATOM    327  C   ASN A  20      -9.168 -12.419 -17.141  1.00  0.00           C  
ATOM    328  O   ASN A  20     -10.290 -11.932 -16.971  1.00  0.00           O  
ATOM    329  CB  ASN A  20      -9.740 -12.510 -19.570  1.00  0.00           C  
ATOM    330  CG  ASN A  20      -9.247 -12.528 -20.984  1.00  0.00           C  
ATOM    331  OD1 ASN A  20      -8.273 -11.849 -21.338  1.00  0.00           O  
ATOM    332  ND2 ASN A  20      -9.907 -13.299 -21.814  1.00  0.00           N  
ATOM    333  H   ASN A  20      -6.969 -13.864 -19.061  1.00  0.00           H  
ATOM    334  HA  ASN A  20      -7.892 -11.822 -18.730  1.00  0.00           H  
ATOM    335 1HB  ASN A  20     -10.452 -13.319 -19.434  1.00  0.00           H  
ATOM    336 2HB  ASN A  20     -10.280 -11.578 -19.407  1.00  0.00           H  
ATOM    337 1HD2 ASN A  20      -9.626 -13.359 -22.771  1.00  0.00           H  
ATOM    338 2HD2 ASN A  20     -10.686 -13.834 -21.486  1.00  0.00           H  
ATOM    339  N   ASP A  21      -8.393 -12.810 -16.129  1.00  0.00           N  
ATOM    340  CA  ASP A  21      -8.820 -12.670 -14.749  1.00  0.00           C  
ATOM    341  C   ASP A  21      -8.250 -11.386 -14.152  1.00  0.00           C  
ATOM    342  O   ASP A  21      -7.082 -11.337 -13.749  1.00  0.00           O  
ATOM    343  CB  ASP A  21      -8.426 -13.925 -13.963  1.00  0.00           C  
ATOM    344  CG  ASP A  21      -8.930 -13.939 -12.532  1.00  0.00           C  
ATOM    345  OD1 ASP A  21      -9.157 -12.873 -11.964  1.00  0.00           O  
ATOM    346  OD2 ASP A  21      -9.125 -15.016 -12.019  1.00  0.00           O  
ATOM    347  H   ASP A  21      -7.462 -13.182 -16.337  1.00  0.00           H  
ATOM    348  HA  ASP A  21      -9.907 -12.599 -14.731  1.00  0.00           H  
ATOM    349 1HB  ASP A  21      -8.815 -14.806 -14.480  1.00  0.00           H  
ATOM    350 2HB  ASP A  21      -7.339 -14.013 -13.953  1.00  0.00           H  
ATOM    351  N   ARG A  22      -9.054 -10.314 -14.158  1.00  0.00           N  
ATOM    352  CA  ARG A  22      -8.576  -9.002 -13.738  1.00  0.00           C  
ATOM    353  C   ARG A  22      -8.146  -8.982 -12.280  1.00  0.00           C  
ATOM    354  O   ARG A  22      -7.156  -8.328 -11.929  1.00  0.00           O  
ATOM    355  CB  ARG A  22      -9.645  -7.931 -13.952  1.00  0.00           C  
ATOM    356  CG  ARG A  22      -9.181  -6.489 -13.661  1.00  0.00           C  
ATOM    357  CD  ARG A  22     -10.258  -5.450 -13.908  1.00  0.00           C  
ATOM    358  NE  ARG A  22     -11.385  -5.547 -12.961  1.00  0.00           N  
ATOM    359  CZ  ARG A  22     -11.365  -5.074 -11.680  1.00  0.00           C  
ATOM    360  NH1 ARG A  22     -10.295  -4.494 -11.196  1.00  0.00           N  
ATOM    361  NH2 ARG A  22     -12.434  -5.187 -10.885  1.00  0.00           N  
ATOM    362  H   ARG A  22     -10.010 -10.421 -14.479  1.00  0.00           H  
ATOM    363  HA  ARG A  22      -7.712  -8.746 -14.352  1.00  0.00           H  
ATOM    364 1HB  ARG A  22     -10.000  -7.968 -14.980  1.00  0.00           H  
ATOM    365 2HB  ARG A  22     -10.495  -8.137 -13.302  1.00  0.00           H  
ATOM    366 1HG  ARG A  22      -8.866  -6.410 -12.621  1.00  0.00           H  
ATOM    367 2HG  ARG A  22      -8.334  -6.248 -14.303  1.00  0.00           H  
ATOM    368 1HD  ARG A  22      -9.831  -4.453 -13.836  1.00  0.00           H  
ATOM    369 2HD  ARG A  22     -10.654  -5.591 -14.913  1.00  0.00           H  
ATOM    370  HE  ARG A  22     -12.242  -5.974 -13.289  1.00  0.00           H  
ATOM    371 1HH1 ARG A  22      -9.447  -4.339 -11.740  1.00  0.00           H  
ATOM    372 2HH1 ARG A  22     -10.299  -4.189 -10.226  1.00  0.00           H  
ATOM    373 1HH2 ARG A  22     -13.284  -5.615 -11.217  1.00  0.00           H  
ATOM    374 2HH2 ARG A  22     -12.393  -4.804  -9.907  1.00  0.00           H  
ATOM    375  N   MET A  23      -8.920  -9.651 -11.419  1.00  0.00           N  
ATOM    376  CA  MET A  23      -8.626  -9.615  -9.996  1.00  0.00           C  
ATOM    377  C   MET A  23      -7.343 -10.360  -9.673  1.00  0.00           C  
ATOM    378  O   MET A  23      -6.528  -9.870  -8.881  1.00  0.00           O  
ATOM    379  CB  MET A  23      -9.789 -10.203  -9.199  1.00  0.00           C  
ATOM    380  CG  MET A  23     -11.077  -9.361  -9.229  1.00  0.00           C  
ATOM    381  SD  MET A  23     -10.885  -7.676  -8.590  1.00  0.00           S  
ATOM    382  CE  MET A  23     -10.670  -7.909  -6.822  1.00  0.00           C  
ATOM    383  H   MET A  23      -9.703 -10.189 -11.773  1.00  0.00           H  
ATOM    384  HA  MET A  23      -8.485  -8.575  -9.702  1.00  0.00           H  
ATOM    385 1HB  MET A  23     -10.029 -11.190  -9.606  1.00  0.00           H  
ATOM    386 2HB  MET A  23      -9.488 -10.349  -8.165  1.00  0.00           H  
ATOM    387 1HG  MET A  23     -11.428  -9.293 -10.255  1.00  0.00           H  
ATOM    388 2HG  MET A  23     -11.848  -9.861  -8.639  1.00  0.00           H  
ATOM    389 1HE  MET A  23     -10.568  -6.944  -6.338  1.00  0.00           H  
ATOM    390 2HE  MET A  23     -11.538  -8.426  -6.409  1.00  0.00           H  
ATOM    391 3HE  MET A  23      -9.783  -8.492  -6.648  1.00  0.00           H  
ATOM    392  N   GLU A  24      -7.117 -11.509 -10.327  1.00  0.00           N  
ATOM    393  CA  GLU A  24      -5.890 -12.241 -10.053  1.00  0.00           C  
ATOM    394  C   GLU A  24      -4.703 -11.531 -10.663  1.00  0.00           C  
ATOM    395  O   GLU A  24      -3.610 -11.570 -10.105  1.00  0.00           O  
ATOM    396  CB  GLU A  24      -5.934 -13.669 -10.556  1.00  0.00           C  
ATOM    397  CG  GLU A  24      -6.898 -14.606  -9.825  1.00  0.00           C  
ATOM    398  CD  GLU A  24      -6.588 -14.866  -8.404  1.00  0.00           C  
ATOM    399  OE1 GLU A  24      -5.530 -14.557  -7.943  1.00  0.00           O  
ATOM    400  OE2 GLU A  24      -7.464 -15.379  -7.738  1.00  0.00           O  
ATOM    401  H   GLU A  24      -7.827 -11.900 -10.969  1.00  0.00           H  
ATOM    402  HA  GLU A  24      -5.748 -12.276  -8.974  1.00  0.00           H  
ATOM    403 1HB  GLU A  24      -6.202 -13.654 -11.608  1.00  0.00           H  
ATOM    404 2HB  GLU A  24      -4.947 -14.091 -10.475  1.00  0.00           H  
ATOM    405 1HG  GLU A  24      -7.887 -14.154  -9.860  1.00  0.00           H  
ATOM    406 2HG  GLU A  24      -6.962 -15.552 -10.347  1.00  0.00           H  
ATOM    407  N   LEU A  25      -4.893 -10.869 -11.804  1.00  0.00           N  
ATOM    408  CA  LEU A  25      -3.771 -10.191 -12.410  1.00  0.00           C  
ATOM    409  C   LEU A  25      -3.353  -9.029 -11.527  1.00  0.00           C  
ATOM    410  O   LEU A  25      -2.152  -8.803 -11.319  1.00  0.00           O  
ATOM    411  CB  LEU A  25      -4.142  -9.697 -13.813  1.00  0.00           C  
ATOM    412  CG  LEU A  25      -3.041  -9.008 -14.641  1.00  0.00           C  
ATOM    413  CD1 LEU A  25      -1.849  -9.952 -14.824  1.00  0.00           C  
ATOM    414  CD2 LEU A  25      -3.631  -8.653 -15.997  1.00  0.00           C  
ATOM    415  H   LEU A  25      -5.802 -10.882 -12.280  1.00  0.00           H  
ATOM    416  HA  LEU A  25      -2.950 -10.897 -12.470  1.00  0.00           H  
ATOM    417 1HB  LEU A  25      -4.526 -10.525 -14.394  1.00  0.00           H  
ATOM    418 2HB  LEU A  25      -4.957  -8.980 -13.700  1.00  0.00           H  
ATOM    419  HG  LEU A  25      -2.697  -8.102 -14.139  1.00  0.00           H  
ATOM    420 1HD1 LEU A  25      -1.093  -9.459 -15.431  1.00  0.00           H  
ATOM    421 2HD1 LEU A  25      -1.408 -10.207 -13.864  1.00  0.00           H  
ATOM    422 3HD1 LEU A  25      -2.178 -10.857 -15.316  1.00  0.00           H  
ATOM    423 1HD2 LEU A  25      -2.876  -8.163 -16.606  1.00  0.00           H  
ATOM    424 2HD2 LEU A  25      -3.969  -9.562 -16.495  1.00  0.00           H  
ATOM    425 3HD2 LEU A  25      -4.477  -7.979 -15.857  1.00  0.00           H  
ATOM    426  N   ALA A  26      -4.340  -8.296 -10.985  1.00  0.00           N  
ATOM    427  CA  ALA A  26      -4.061  -7.182 -10.103  1.00  0.00           C  
ATOM    428  C   ALA A  26      -3.331  -7.675  -8.854  1.00  0.00           C  
ATOM    429  O   ALA A  26      -2.379  -7.039  -8.391  1.00  0.00           O  
ATOM    430  CB  ALA A  26      -5.362  -6.493  -9.734  1.00  0.00           C  
ATOM    431  H   ALA A  26      -5.317  -8.497 -11.225  1.00  0.00           H  
ATOM    432  HA  ALA A  26      -3.413  -6.483 -10.630  1.00  0.00           H  
ATOM    433 1HB  ALA A  26      -5.166  -5.642  -9.105  1.00  0.00           H  
ATOM    434 2HB  ALA A  26      -5.862  -6.164 -10.638  1.00  0.00           H  
ATOM    435 3HB  ALA A  26      -6.012  -7.196  -9.210  1.00  0.00           H  
ATOM    436  N   TYR A  27      -3.728  -8.859  -8.363  1.00  0.00           N  
ATOM    437  CA  TYR A  27      -3.135  -9.480  -7.189  1.00  0.00           C  
ATOM    438  C   TYR A  27      -1.688  -9.849  -7.443  1.00  0.00           C  
ATOM    439  O   TYR A  27      -0.828  -9.595  -6.603  1.00  0.00           O  
ATOM    440  CB  TYR A  27      -3.961 -10.699  -6.789  1.00  0.00           C  
ATOM    441  CG  TYR A  27      -3.509 -11.502  -5.588  1.00  0.00           C  
ATOM    442  CD1 TYR A  27      -3.006 -10.893  -4.474  1.00  0.00           C  
ATOM    443  CD2 TYR A  27      -3.694 -12.863  -5.589  1.00  0.00           C  
ATOM    444  CE1 TYR A  27      -2.705 -11.623  -3.359  1.00  0.00           C  
ATOM    445  CE2 TYR A  27      -3.388 -13.598  -4.477  1.00  0.00           C  
ATOM    446  CZ  TYR A  27      -2.909 -12.975  -3.362  1.00  0.00           C  
ATOM    447  OH  TYR A  27      -2.637 -13.694  -2.245  1.00  0.00           O  
ATOM    448  H   TYR A  27      -4.547  -9.311  -8.783  1.00  0.00           H  
ATOM    449  HA  TYR A  27      -3.165  -8.753  -6.381  1.00  0.00           H  
ATOM    450 1HB  TYR A  27      -4.990 -10.377  -6.611  1.00  0.00           H  
ATOM    451 2HB  TYR A  27      -3.995 -11.377  -7.627  1.00  0.00           H  
ATOM    452  HD1 TYR A  27      -2.849  -9.829  -4.463  1.00  0.00           H  
ATOM    453  HD2 TYR A  27      -4.101 -13.355  -6.469  1.00  0.00           H  
ATOM    454  HE1 TYR A  27      -2.312 -11.128  -2.475  1.00  0.00           H  
ATOM    455  HE2 TYR A  27      -3.546 -14.679  -4.475  1.00  0.00           H  
ATOM    456  HH  TYR A  27      -2.754 -14.632  -2.430  1.00  0.00           H  
ATOM    457  N   VAL A  28      -1.398 -10.432  -8.592  1.00  0.00           N  
ATOM    458  CA  VAL A  28      -0.027 -10.798  -8.873  1.00  0.00           C  
ATOM    459  C   VAL A  28       0.871  -9.559  -9.002  1.00  0.00           C  
ATOM    460  O   VAL A  28       1.998  -9.584  -8.495  1.00  0.00           O  
ATOM    461  CB  VAL A  28       0.055 -11.671 -10.124  1.00  0.00           C  
ATOM    462  CG1 VAL A  28       1.509 -11.900 -10.512  1.00  0.00           C  
ATOM    463  CG2 VAL A  28      -0.616 -12.996  -9.837  1.00  0.00           C  
ATOM    464  H   VAL A  28      -2.157 -10.671  -9.239  1.00  0.00           H  
ATOM    465  HA  VAL A  28       0.336 -11.394  -8.042  1.00  0.00           H  
ATOM    466  HB  VAL A  28      -0.457 -11.171 -10.954  1.00  0.00           H  
ATOM    467 1HG1 VAL A  28       1.533 -12.526 -11.359  1.00  0.00           H  
ATOM    468 2HG1 VAL A  28       2.013 -10.963 -10.743  1.00  0.00           H  
ATOM    469 3HG1 VAL A  28       2.024 -12.392  -9.707  1.00  0.00           H  
ATOM    470 1HG2 VAL A  28      -0.575 -13.599 -10.727  1.00  0.00           H  
ATOM    471 2HG2 VAL A  28      -0.099 -13.495  -9.017  1.00  0.00           H  
ATOM    472 3HG2 VAL A  28      -1.649 -12.847  -9.560  1.00  0.00           H  
ATOM    473  N   GLU A  29       0.409  -8.487  -9.674  1.00  0.00           N  
ATOM    474  CA  GLU A  29       1.244  -7.283  -9.812  1.00  0.00           C  
ATOM    475  C   GLU A  29       1.514  -6.691  -8.422  1.00  0.00           C  
ATOM    476  O   GLU A  29       2.627  -6.239  -8.109  1.00  0.00           O  
ATOM    477  CB  GLU A  29       0.555  -6.242 -10.701  1.00  0.00           C  
ATOM    478  CG  GLU A  29       1.426  -5.022 -11.071  1.00  0.00           C  
ATOM    479  CD  GLU A  29       2.575  -5.353 -12.015  1.00  0.00           C  
ATOM    480  OE1 GLU A  29       2.448  -6.281 -12.803  1.00  0.00           O  
ATOM    481  OE2 GLU A  29       3.585  -4.698 -11.943  1.00  0.00           O  
ATOM    482  H   GLU A  29      -0.520  -8.525 -10.117  1.00  0.00           H  
ATOM    483  HA  GLU A  29       2.189  -7.558 -10.255  1.00  0.00           H  
ATOM    484 1HB  GLU A  29       0.219  -6.719 -11.623  1.00  0.00           H  
ATOM    485 2HB  GLU A  29      -0.338  -5.872 -10.188  1.00  0.00           H  
ATOM    486 1HG  GLU A  29       0.797  -4.275 -11.543  1.00  0.00           H  
ATOM    487 2HG  GLU A  29       1.831  -4.591 -10.160  1.00  0.00           H  
ATOM    488  N   PHE A  30       0.488  -6.749  -7.577  1.00  0.00           N  
ATOM    489  CA  PHE A  30       0.534  -6.295  -6.205  1.00  0.00           C  
ATOM    490  C   PHE A  30       1.606  -7.059  -5.442  1.00  0.00           C  
ATOM    491  O   PHE A  30       2.481  -6.445  -4.817  1.00  0.00           O  
ATOM    492  CB  PHE A  30      -0.873  -6.475  -5.650  1.00  0.00           C  
ATOM    493  CG  PHE A  30      -1.119  -6.203  -4.297  1.00  0.00           C  
ATOM    494  CD1 PHE A  30      -1.225  -4.928  -3.902  1.00  0.00           C  
ATOM    495  CD2 PHE A  30      -1.313  -7.227  -3.399  1.00  0.00           C  
ATOM    496  CE1 PHE A  30      -1.496  -4.630  -2.641  1.00  0.00           C  
ATOM    497  CE2 PHE A  30      -1.615  -6.939  -2.107  1.00  0.00           C  
ATOM    498  CZ  PHE A  30      -1.701  -5.627  -1.726  1.00  0.00           C  
ATOM    499  H   PHE A  30      -0.411  -7.093  -7.922  1.00  0.00           H  
ATOM    500  HA  PHE A  30       0.794  -5.251  -6.180  1.00  0.00           H  
ATOM    501 1HB  PHE A  30      -1.510  -5.835  -6.223  1.00  0.00           H  
ATOM    502 2HB  PHE A  30      -1.202  -7.454  -5.834  1.00  0.00           H  
ATOM    503  HD1 PHE A  30      -1.086  -4.141  -4.633  1.00  0.00           H  
ATOM    504  HD2 PHE A  30      -1.240  -8.265  -3.737  1.00  0.00           H  
ATOM    505  HE1 PHE A  30      -1.563  -3.587  -2.356  1.00  0.00           H  
ATOM    506  HE2 PHE A  30      -1.789  -7.738  -1.383  1.00  0.00           H  
ATOM    507  HZ  PHE A  30      -1.936  -5.375  -0.706  1.00  0.00           H  
ATOM    508  N   LEU A  31       1.592  -8.382  -5.548  1.00  0.00           N  
ATOM    509  CA  LEU A  31       2.562  -9.206  -4.863  1.00  0.00           C  
ATOM    510  C   LEU A  31       3.980  -8.962  -5.354  1.00  0.00           C  
ATOM    511  O   LEU A  31       4.910  -8.978  -4.541  1.00  0.00           O  
ATOM    512  CB  LEU A  31       2.180 -10.656  -5.031  1.00  0.00           C  
ATOM    513  CG  LEU A  31       0.894 -11.126  -4.325  1.00  0.00           C  
ATOM    514  CD1 LEU A  31       0.575 -12.562  -4.762  1.00  0.00           C  
ATOM    515  CD2 LEU A  31       1.060 -11.061  -2.866  1.00  0.00           C  
ATOM    516  H   LEU A  31       0.834  -8.829  -6.074  1.00  0.00           H  
ATOM    517  HA  LEU A  31       2.560  -8.956  -3.824  1.00  0.00           H  
ATOM    518 1HB  LEU A  31       2.025 -10.805  -6.087  1.00  0.00           H  
ATOM    519 2HB  LEU A  31       2.999 -11.259  -4.701  1.00  0.00           H  
ATOM    520  HG  LEU A  31       0.074 -10.492  -4.607  1.00  0.00           H  
ATOM    521 1HD1 LEU A  31      -0.320 -12.907  -4.291  1.00  0.00           H  
ATOM    522 2HD1 LEU A  31       0.439 -12.593  -5.841  1.00  0.00           H  
ATOM    523 3HD1 LEU A  31       1.388 -13.205  -4.471  1.00  0.00           H  
ATOM    524 1HD2 LEU A  31       0.144 -11.395  -2.422  1.00  0.00           H  
ATOM    525 2HD2 LEU A  31       1.877 -11.713  -2.579  1.00  0.00           H  
ATOM    526 3HD2 LEU A  31       1.259 -10.063  -2.526  1.00  0.00           H  
ATOM    527  N   LYS A  32       4.172  -8.717  -6.660  1.00  0.00           N  
ATOM    528  CA  LYS A  32       5.524  -8.435  -7.143  1.00  0.00           C  
ATOM    529  C   LYS A  32       6.080  -7.180  -6.466  1.00  0.00           C  
ATOM    530  O   LYS A  32       7.238  -7.170  -6.050  1.00  0.00           O  
ATOM    531  CB  LYS A  32       5.556  -8.242  -8.666  1.00  0.00           C  
ATOM    532  CG  LYS A  32       5.367  -9.524  -9.535  1.00  0.00           C  
ATOM    533  CD  LYS A  32       5.628  -9.246 -11.046  1.00  0.00           C  
ATOM    534  CE  LYS A  32       4.521  -8.378 -11.639  1.00  0.00           C  
ATOM    535  NZ  LYS A  32       4.665  -8.105 -13.104  1.00  0.00           N  
ATOM    536  H   LYS A  32       3.379  -8.786  -7.309  1.00  0.00           H  
ATOM    537  HA  LYS A  32       6.174  -9.265  -6.875  1.00  0.00           H  
ATOM    538 1HB  LYS A  32       4.761  -7.546  -8.921  1.00  0.00           H  
ATOM    539 2HB  LYS A  32       6.498  -7.776  -8.949  1.00  0.00           H  
ATOM    540 1HG  LYS A  32       6.068 -10.289  -9.201  1.00  0.00           H  
ATOM    541 2HG  LYS A  32       4.355  -9.904  -9.410  1.00  0.00           H  
ATOM    542 1HD  LYS A  32       6.586  -8.746 -11.178  1.00  0.00           H  
ATOM    543 2HD  LYS A  32       5.649 -10.195 -11.586  1.00  0.00           H  
ATOM    544 1HE  LYS A  32       3.569  -8.877 -11.480  1.00  0.00           H  
ATOM    545 2HE  LYS A  32       4.515  -7.422 -11.131  1.00  0.00           H  
ATOM    546 1HZ  LYS A  32       3.855  -7.504 -13.359  1.00  0.00           H  
ATOM    547 2HZ  LYS A  32       5.518  -7.618 -13.295  1.00  0.00           H  
ATOM    548 3HZ  LYS A  32       4.633  -8.979 -13.651  1.00  0.00           H  
ATOM    549  N   HIS A  33       5.246  -6.141  -6.309  1.00  0.00           N  
ATOM    550  CA  HIS A  33       5.675  -4.897  -5.653  1.00  0.00           C  
ATOM    551  C   HIS A  33       6.059  -5.106  -4.198  1.00  0.00           C  
ATOM    552  O   HIS A  33       7.082  -4.581  -3.721  1.00  0.00           O  
ATOM    553  CB  HIS A  33       4.576  -3.844  -5.714  1.00  0.00           C  
ATOM    554  CG  HIS A  33       4.953  -2.522  -5.081  1.00  0.00           C  
ATOM    555  ND1 HIS A  33       4.696  -2.217  -3.742  1.00  0.00           N  
ATOM    556  CD2 HIS A  33       5.571  -1.439  -5.601  1.00  0.00           C  
ATOM    557  CE1 HIS A  33       5.154  -1.001  -3.483  1.00  0.00           C  
ATOM    558  NE2 HIS A  33       5.685  -0.512  -4.592  1.00  0.00           N  
ATOM    559  H   HIS A  33       4.305  -6.196  -6.725  1.00  0.00           H  
ATOM    560  HA  HIS A  33       6.546  -4.505  -6.172  1.00  0.00           H  
ATOM    561 1HB  HIS A  33       4.331  -3.682  -6.747  1.00  0.00           H  
ATOM    562 2HB  HIS A  33       3.676  -4.218  -5.224  1.00  0.00           H  
ATOM    563  HD2 HIS A  33       5.920  -1.325  -6.627  1.00  0.00           H  
ATOM    564  HE1 HIS A  33       5.102  -0.489  -2.520  1.00  0.00           H  
ATOM    565  HE2 HIS A  33       6.113   0.399  -4.688  1.00  0.00           H  
ATOM    566  N   ILE A  34       5.255  -5.903  -3.504  1.00  0.00           N  
ATOM    567  CA  ILE A  34       5.465  -6.192  -2.099  1.00  0.00           C  
ATOM    568  C   ILE A  34       6.779  -6.919  -1.937  1.00  0.00           C  
ATOM    569  O   ILE A  34       7.568  -6.604  -1.041  1.00  0.00           O  
ATOM    570  CB  ILE A  34       4.335  -7.082  -1.573  1.00  0.00           C  
ATOM    571  CG1 ILE A  34       3.064  -6.300  -1.610  1.00  0.00           C  
ATOM    572  CG2 ILE A  34       4.658  -7.527  -0.119  1.00  0.00           C  
ATOM    573  CD1 ILE A  34       1.879  -7.090  -1.481  1.00  0.00           C  
ATOM    574  H   ILE A  34       4.421  -6.268  -3.982  1.00  0.00           H  
ATOM    575  HA  ILE A  34       5.502  -5.256  -1.543  1.00  0.00           H  
ATOM    576  HB  ILE A  34       4.221  -7.951  -2.216  1.00  0.00           H  
ATOM    577 1HG1 ILE A  34       3.068  -5.615  -0.796  1.00  0.00           H  
ATOM    578 2HG1 ILE A  34       3.010  -5.739  -2.533  1.00  0.00           H  
ATOM    579 1HG2 ILE A  34       3.873  -8.154   0.281  1.00  0.00           H  
ATOM    580 2HG2 ILE A  34       5.583  -8.090  -0.103  1.00  0.00           H  
ATOM    581 3HG2 ILE A  34       4.768  -6.639   0.515  1.00  0.00           H  
ATOM    582 1HD1 ILE A  34       1.045  -6.434  -1.521  1.00  0.00           H  
ATOM    583 2HD1 ILE A  34       1.800  -7.774  -2.272  1.00  0.00           H  
ATOM    584 3HD1 ILE A  34       1.904  -7.616  -0.558  1.00  0.00           H  
ATOM    585  N   LEU A  35       7.018  -7.895  -2.815  1.00  0.00           N  
ATOM    586  CA  LEU A  35       8.227  -8.683  -2.770  1.00  0.00           C  
ATOM    587  C   LEU A  35       9.458  -7.828  -3.047  1.00  0.00           C  
ATOM    588  O   LEU A  35      10.479  -8.013  -2.376  1.00  0.00           O  
ATOM    589  CB  LEU A  35       8.139  -9.804  -3.802  1.00  0.00           C  
ATOM    590  CG  LEU A  35       9.289 -10.828  -3.857  1.00  0.00           C  
ATOM    591  CD1 LEU A  35       9.423 -11.557  -2.505  1.00  0.00           C  
ATOM    592  CD2 LEU A  35       8.988 -11.820  -4.986  1.00  0.00           C  
ATOM    593  H   LEU A  35       6.304  -8.127  -3.511  1.00  0.00           H  
ATOM    594  HA  LEU A  35       8.301  -9.106  -1.776  1.00  0.00           H  
ATOM    595 1HB  LEU A  35       7.228 -10.317  -3.641  1.00  0.00           H  
ATOM    596 2HB  LEU A  35       8.080  -9.337  -4.788  1.00  0.00           H  
ATOM    597  HG  LEU A  35      10.234 -10.316  -4.065  1.00  0.00           H  
ATOM    598 1HD1 LEU A  35      10.220 -12.261  -2.580  1.00  0.00           H  
ATOM    599 2HD1 LEU A  35       9.651 -10.856  -1.710  1.00  0.00           H  
ATOM    600 3HD1 LEU A  35       8.502 -12.079  -2.270  1.00  0.00           H  
ATOM    601 1HD2 LEU A  35       9.795 -12.548  -5.053  1.00  0.00           H  
ATOM    602 2HD2 LEU A  35       8.048 -12.333  -4.788  1.00  0.00           H  
ATOM    603 3HD2 LEU A  35       8.910 -11.280  -5.929  1.00  0.00           H  
ATOM    604  N   GLU A  36       9.378  -6.885  -4.002  1.00  0.00           N  
ATOM    605  CA  GLU A  36      10.527  -6.028  -4.282  1.00  0.00           C  
ATOM    606  C   GLU A  36      10.825  -5.156  -3.061  1.00  0.00           C  
ATOM    607  O   GLU A  36      11.985  -4.981  -2.675  1.00  0.00           O  
ATOM    608  CB  GLU A  36      10.250  -5.140  -5.507  1.00  0.00           C  
ATOM    609  CG  GLU A  36      10.202  -5.887  -6.850  1.00  0.00           C  
ATOM    610  CD  GLU A  36      11.536  -6.389  -7.324  1.00  0.00           C  
ATOM    611  OE1 GLU A  36      12.384  -5.582  -7.633  1.00  0.00           O  
ATOM    612  OE2 GLU A  36      11.738  -7.590  -7.326  1.00  0.00           O  
ATOM    613  H   GLU A  36       8.533  -6.819  -4.581  1.00  0.00           H  
ATOM    614  HA  GLU A  36      11.387  -6.658  -4.490  1.00  0.00           H  
ATOM    615 1HB  GLU A  36       9.287  -4.644  -5.377  1.00  0.00           H  
ATOM    616 2HB  GLU A  36      11.013  -4.366  -5.574  1.00  0.00           H  
ATOM    617 1HG  GLU A  36       9.550  -6.745  -6.741  1.00  0.00           H  
ATOM    618 2HG  GLU A  36       9.766  -5.233  -7.604  1.00  0.00           H  
ATOM    619  N   THR A  37       9.788  -4.656  -2.391  1.00  0.00           N  
ATOM    620  CA  THR A  37      10.034  -3.850  -1.206  1.00  0.00           C  
ATOM    621  C   THR A  37      10.682  -4.707  -0.121  1.00  0.00           C  
ATOM    622  O   THR A  37      11.659  -4.299   0.523  1.00  0.00           O  
ATOM    623  CB  THR A  37       8.729  -3.207  -0.682  1.00  0.00           C  
ATOM    624  OG1 THR A  37       8.186  -2.337  -1.686  1.00  0.00           O  
ATOM    625  CG2 THR A  37       8.993  -2.392   0.587  1.00  0.00           C  
ATOM    626  H   THR A  37       8.833  -4.784  -2.746  1.00  0.00           H  
ATOM    627  HA  THR A  37      10.729  -3.052  -1.469  1.00  0.00           H  
ATOM    628  HB  THR A  37       7.997  -3.993  -0.464  1.00  0.00           H  
ATOM    629  HG1 THR A  37       7.814  -2.878  -2.405  1.00  0.00           H  
ATOM    630 1HG2 THR A  37       8.057  -1.962   0.911  1.00  0.00           H  
ATOM    631 2HG2 THR A  37       9.390  -3.032   1.374  1.00  0.00           H  
ATOM    632 3HG2 THR A  37       9.707  -1.600   0.372  1.00  0.00           H  
ATOM    633  N   ALA A  38      10.140  -5.910   0.074  1.00  0.00           N  
ATOM    634  CA  ALA A  38      10.636  -6.817   1.080  1.00  0.00           C  
ATOM    635  C   ALA A  38      12.075  -7.262   0.837  1.00  0.00           C  
ATOM    636  O   ALA A  38      12.855  -7.389   1.786  1.00  0.00           O  
ATOM    637  CB  ALA A  38       9.742  -8.020   1.138  1.00  0.00           C  
ATOM    638  H   ALA A  38       9.317  -6.181  -0.474  1.00  0.00           H  
ATOM    639  HA  ALA A  38      10.592  -6.294   2.035  1.00  0.00           H  
ATOM    640 1HB  ALA A  38      10.068  -8.658   1.934  1.00  0.00           H  
ATOM    641 2HB  ALA A  38       8.749  -7.678   1.319  1.00  0.00           H  
ATOM    642 3HB  ALA A  38       9.773  -8.552   0.193  1.00  0.00           H  
ATOM    643  N   LYS A  39      12.474  -7.492  -0.427  1.00  0.00           N  
ATOM    644  CA  LYS A  39      13.854  -7.928  -0.608  1.00  0.00           C  
ATOM    645  C   LYS A  39      14.800  -6.760  -0.365  1.00  0.00           C  
ATOM    646  O   LYS A  39      15.853  -6.944   0.243  1.00  0.00           O  
ATOM    647  CB  LYS A  39      14.106  -8.519  -2.006  1.00  0.00           C  
ATOM    648  CG  LYS A  39      14.180  -7.523  -3.134  1.00  0.00           C  
ATOM    649  CD  LYS A  39      14.300  -8.171  -4.496  1.00  0.00           C  
ATOM    650  CE  LYS A  39      14.573  -7.099  -5.546  1.00  0.00           C  
ATOM    651  NZ  LYS A  39      14.532  -7.629  -6.945  1.00  0.00           N  
ATOM    652  H   LYS A  39      11.808  -7.452  -1.204  1.00  0.00           H  
ATOM    653  HA  LYS A  39      14.083  -8.690   0.125  1.00  0.00           H  
ATOM    654 1HB  LYS A  39      15.056  -9.028  -2.000  1.00  0.00           H  
ATOM    655 2HB  LYS A  39      13.327  -9.250  -2.240  1.00  0.00           H  
ATOM    656 1HG  LYS A  39      13.296  -6.928  -3.124  1.00  0.00           H  
ATOM    657 2HG  LYS A  39      15.041  -6.871  -3.006  1.00  0.00           H  
ATOM    658 1HD  LYS A  39      15.112  -8.896  -4.494  1.00  0.00           H  
ATOM    659 2HD  LYS A  39      13.366  -8.682  -4.746  1.00  0.00           H  
ATOM    660 1HE  LYS A  39      13.840  -6.297  -5.445  1.00  0.00           H  
ATOM    661 2HE  LYS A  39      15.564  -6.691  -5.361  1.00  0.00           H  
ATOM    662 1HZ  LYS A  39      14.727  -6.874  -7.591  1.00  0.00           H  
ATOM    663 2HZ  LYS A  39      15.204  -8.363  -7.071  1.00  0.00           H  
ATOM    664 3HZ  LYS A  39      13.578  -7.979  -7.137  1.00  0.00           H  
ATOM    665  N   LYS A  40      14.394  -5.533  -0.723  1.00  0.00           N  
ATOM    666  CA  LYS A  40      15.254  -4.364  -0.532  1.00  0.00           C  
ATOM    667  C   LYS A  40      15.539  -4.136   0.943  1.00  0.00           C  
ATOM    668  O   LYS A  40      16.643  -3.744   1.329  1.00  0.00           O  
ATOM    669  CB  LYS A  40      14.617  -3.125  -1.163  1.00  0.00           C  
ATOM    670  CG  LYS A  40      14.622  -3.133  -2.699  1.00  0.00           C  
ATOM    671  CD  LYS A  40      13.887  -1.920  -3.279  1.00  0.00           C  
ATOM    672  CE  LYS A  40      13.831  -1.982  -4.800  1.00  0.00           C  
ATOM    673  NZ  LYS A  40      13.062  -0.841  -5.378  1.00  0.00           N  
ATOM    674  H   LYS A  40      13.505  -5.423  -1.227  1.00  0.00           H  
ATOM    675  HA  LYS A  40      16.203  -4.553  -1.030  1.00  0.00           H  
ATOM    676 1HB  LYS A  40      13.577  -3.051  -0.836  1.00  0.00           H  
ATOM    677 2HB  LYS A  40      15.136  -2.233  -0.818  1.00  0.00           H  
ATOM    678 1HG  LYS A  40      15.656  -3.107  -3.042  1.00  0.00           H  
ATOM    679 2HG  LYS A  40      14.175  -4.046  -3.067  1.00  0.00           H  
ATOM    680 1HD  LYS A  40      12.865  -1.906  -2.892  1.00  0.00           H  
ATOM    681 2HD  LYS A  40      14.388  -1.004  -2.976  1.00  0.00           H  
ATOM    682 1HE  LYS A  40      14.844  -1.962  -5.196  1.00  0.00           H  
ATOM    683 2HE  LYS A  40      13.351  -2.919  -5.098  1.00  0.00           H  
ATOM    684 1HZ  LYS A  40      13.046  -0.926  -6.386  1.00  0.00           H  
ATOM    685 2HZ  LYS A  40      12.115  -0.865  -5.023  1.00  0.00           H  
ATOM    686 3HZ  LYS A  40      13.498   0.032  -5.120  1.00  0.00           H  
ATOM    687  N   GLN A  41      14.537  -4.420   1.768  1.00  0.00           N  
ATOM    688  CA  GLN A  41      14.616  -4.268   3.211  1.00  0.00           C  
ATOM    689  C   GLN A  41      15.057  -5.519   3.961  1.00  0.00           C  
ATOM    690  O   GLN A  41      15.132  -5.498   5.191  1.00  0.00           O  
ATOM    691  CB  GLN A  41      13.250  -3.836   3.747  1.00  0.00           C  
ATOM    692  CG  GLN A  41      12.816  -2.506   3.231  1.00  0.00           C  
ATOM    693  CD  GLN A  41      13.794  -1.486   3.638  1.00  0.00           C  
ATOM    694  OE1 GLN A  41      14.027  -1.308   4.835  1.00  0.00           O  
ATOM    695  NE2 GLN A  41      14.410  -0.821   2.674  1.00  0.00           N  
ATOM    696  H   GLN A  41      13.641  -4.690   1.343  1.00  0.00           H  
ATOM    697  HA  GLN A  41      15.352  -3.496   3.427  1.00  0.00           H  
ATOM    698 1HB  GLN A  41      12.500  -4.572   3.440  1.00  0.00           H  
ATOM    699 2HB  GLN A  41      13.267  -3.816   4.826  1.00  0.00           H  
ATOM    700 1HG  GLN A  41      12.766  -2.530   2.144  1.00  0.00           H  
ATOM    701 2HG  GLN A  41      11.844  -2.254   3.654  1.00  0.00           H  
ATOM    702 1HE2 GLN A  41      15.103  -0.132   2.916  1.00  0.00           H  
ATOM    703 2HE2 GLN A  41      14.195  -1.009   1.714  1.00  0.00           H  
ATOM    704  N   ASN A  42      15.299  -6.619   3.246  1.00  0.00           N  
ATOM    705  CA  ASN A  42      15.636  -7.900   3.855  1.00  0.00           C  
ATOM    706  C   ASN A  42      14.581  -8.287   4.888  1.00  0.00           C  
ATOM    707  O   ASN A  42      14.908  -8.755   5.983  1.00  0.00           O  
ATOM    708  CB  ASN A  42      17.021  -7.854   4.488  1.00  0.00           C  
ATOM    709  CG  ASN A  42      17.612  -9.230   4.749  1.00  0.00           C  
ATOM    710  OD1 ASN A  42      17.357 -10.187   4.003  1.00  0.00           O  
ATOM    711  ND2 ASN A  42      18.405  -9.337   5.790  1.00  0.00           N  
ATOM    712  H   ASN A  42      15.290  -6.569   2.225  1.00  0.00           H  
ATOM    713  HA  ASN A  42      15.623  -8.662   3.075  1.00  0.00           H  
ATOM    714 1HB  ASN A  42      17.693  -7.299   3.834  1.00  0.00           H  
ATOM    715 2HB  ASN A  42      16.971  -7.315   5.434  1.00  0.00           H  
ATOM    716 1HD2 ASN A  42      18.828 -10.214   6.011  1.00  0.00           H  
ATOM    717 2HD2 ASN A  42      18.580  -8.536   6.363  1.00  0.00           H  
ATOM    718  N   ASP A  43      13.311  -8.087   4.541  1.00  0.00           N  
ATOM    719  CA  ASP A  43      12.227  -8.421   5.437  1.00  0.00           C  
ATOM    720  C   ASP A  43      11.753  -9.833   5.134  1.00  0.00           C  
ATOM    721  O   ASP A  43      10.954 -10.060   4.223  1.00  0.00           O  
ATOM    722  CB  ASP A  43      11.127  -7.357   5.309  1.00  0.00           C  
ATOM    723  CG  ASP A  43       9.936  -7.527   6.265  1.00  0.00           C  
ATOM    724  OD1 ASP A  43       9.454  -8.638   6.434  1.00  0.00           O  
ATOM    725  OD2 ASP A  43       9.557  -6.552   6.886  1.00  0.00           O  
ATOM    726  H   ASP A  43      13.114  -7.704   3.614  1.00  0.00           H  
ATOM    727  HA  ASP A  43      12.601  -8.396   6.459  1.00  0.00           H  
ATOM    728 1HB  ASP A  43      11.571  -6.371   5.475  1.00  0.00           H  
ATOM    729 2HB  ASP A  43      10.751  -7.365   4.289  1.00  0.00           H  
ATOM    730  N   LYS A  44      12.276 -10.792   5.901  1.00  0.00           N  
ATOM    731  CA  LYS A  44      12.039 -12.202   5.648  1.00  0.00           C  
ATOM    732  C   LYS A  44      10.594 -12.606   5.827  1.00  0.00           C  
ATOM    733  O   LYS A  44      10.103 -13.471   5.102  1.00  0.00           O  
ATOM    734  CB  LYS A  44      12.934 -13.059   6.536  1.00  0.00           C  
ATOM    735  CG  LYS A  44      14.411 -13.006   6.153  1.00  0.00           C  
ATOM    736  CD  LYS A  44      15.257 -13.882   7.076  1.00  0.00           C  
ATOM    737  CE  LYS A  44      16.736 -13.835   6.695  1.00  0.00           C  
ATOM    738  NZ  LYS A  44      17.575 -14.672   7.608  1.00  0.00           N  
ATOM    739  H   LYS A  44      12.894 -10.521   6.657  1.00  0.00           H  
ATOM    740  HA  LYS A  44      12.306 -12.408   4.615  1.00  0.00           H  
ATOM    741 1HB  LYS A  44      12.841 -12.730   7.570  1.00  0.00           H  
ATOM    742 2HB  LYS A  44      12.605 -14.098   6.490  1.00  0.00           H  
ATOM    743 1HG  LYS A  44      14.526 -13.352   5.124  1.00  0.00           H  
ATOM    744 2HG  LYS A  44      14.766 -11.974   6.206  1.00  0.00           H  
ATOM    745 1HD  LYS A  44      15.144 -13.538   8.105  1.00  0.00           H  
ATOM    746 2HD  LYS A  44      14.911 -14.914   7.016  1.00  0.00           H  
ATOM    747 1HE  LYS A  44      16.850 -14.200   5.675  1.00  0.00           H  
ATOM    748 2HE  LYS A  44      17.084 -12.801   6.740  1.00  0.00           H  
ATOM    749 1HZ  LYS A  44      18.543 -14.618   7.322  1.00  0.00           H  
ATOM    750 2HZ  LYS A  44      17.486 -14.337   8.557  1.00  0.00           H  
ATOM    751 3HZ  LYS A  44      17.267 -15.634   7.562  1.00  0.00           H  
ATOM    752  N   ARG A  45       9.908 -12.004   6.800  1.00  0.00           N  
ATOM    753  CA  ARG A  45       8.526 -12.376   7.034  1.00  0.00           C  
ATOM    754  C   ARG A  45       7.690 -11.997   5.823  1.00  0.00           C  
ATOM    755  O   ARG A  45       6.867 -12.792   5.360  1.00  0.00           O  
ATOM    756  CB  ARG A  45       7.961 -11.714   8.285  1.00  0.00           C  
ATOM    757  CG  ARG A  45       6.528 -12.153   8.635  1.00  0.00           C  
ATOM    758  CD  ARG A  45       5.971 -11.462   9.855  1.00  0.00           C  
ATOM    759  NE  ARG A  45       5.837 -10.019   9.655  1.00  0.00           N  
ATOM    760  CZ  ARG A  45       4.849  -9.421   8.948  1.00  0.00           C  
ATOM    761  NH1 ARG A  45       3.907 -10.109   8.367  1.00  0.00           N  
ATOM    762  NH2 ARG A  45       4.810  -8.117   8.802  1.00  0.00           N  
ATOM    763  H   ARG A  45      10.348 -11.282   7.356  1.00  0.00           H  
ATOM    764  HA  ARG A  45       8.473 -13.457   7.166  1.00  0.00           H  
ATOM    765 1HB  ARG A  45       8.601 -11.935   9.136  1.00  0.00           H  
ATOM    766 2HB  ARG A  45       7.959 -10.631   8.145  1.00  0.00           H  
ATOM    767 1HG  ARG A  45       5.877 -11.947   7.788  1.00  0.00           H  
ATOM    768 2HG  ARG A  45       6.525 -13.226   8.828  1.00  0.00           H  
ATOM    769 1HD  ARG A  45       4.992 -11.872  10.103  1.00  0.00           H  
ATOM    770 2HD  ARG A  45       6.646 -11.624  10.696  1.00  0.00           H  
ATOM    771  HE  ARG A  45       6.539  -9.420  10.074  1.00  0.00           H  
ATOM    772 1HH1 ARG A  45       3.873 -11.111   8.427  1.00  0.00           H  
ATOM    773 2HH1 ARG A  45       3.225  -9.582   7.815  1.00  0.00           H  
ATOM    774 1HH2 ARG A  45       5.521  -7.526   9.210  1.00  0.00           H  
ATOM    775 2HH2 ARG A  45       4.044  -7.733   8.225  1.00  0.00           H  
ATOM    776  N   THR A  46       7.924 -10.793   5.289  1.00  0.00           N  
ATOM    777  CA  THR A  46       7.182 -10.301   4.140  1.00  0.00           C  
ATOM    778  C   THR A  46       7.506 -11.147   2.910  1.00  0.00           C  
ATOM    779  O   THR A  46       6.619 -11.423   2.093  1.00  0.00           O  
ATOM    780  CB  THR A  46       7.458  -8.819   3.883  1.00  0.00           C  
ATOM    781  OG1 THR A  46       7.115  -8.080   5.046  1.00  0.00           O  
ATOM    782  CG2 THR A  46       6.559  -8.340   2.736  1.00  0.00           C  
ATOM    783  H   THR A  46       8.610 -10.159   5.729  1.00  0.00           H  
ATOM    784  HA  THR A  46       6.119 -10.400   4.354  1.00  0.00           H  
ATOM    785  HB  THR A  46       8.505  -8.670   3.660  1.00  0.00           H  
ATOM    786  HG1 THR A  46       7.780  -8.281   5.750  1.00  0.00           H  
ATOM    787 1HG2 THR A  46       6.725  -7.275   2.566  1.00  0.00           H  
ATOM    788 2HG2 THR A  46       6.782  -8.890   1.827  1.00  0.00           H  
ATOM    789 3HG2 THR A  46       5.520  -8.500   3.006  1.00  0.00           H  
ATOM    790  N   ILE A  47       8.769 -11.554   2.760  1.00  0.00           N  
ATOM    791  CA  ILE A  47       9.169 -12.382   1.628  1.00  0.00           C  
ATOM    792  C   ILE A  47       8.433 -13.715   1.670  1.00  0.00           C  
ATOM    793  O   ILE A  47       7.907 -14.153   0.642  1.00  0.00           O  
ATOM    794  CB  ILE A  47      10.694 -12.631   1.612  1.00  0.00           C  
ATOM    795  CG1 ILE A  47      11.420 -11.307   1.311  1.00  0.00           C  
ATOM    796  CG2 ILE A  47      11.043 -13.714   0.595  1.00  0.00           C  
ATOM    797  CD1 ILE A  47      12.909 -11.286   1.575  1.00  0.00           C  
ATOM    798  H   ILE A  47       9.464 -11.249   3.453  1.00  0.00           H  
ATOM    799  HA  ILE A  47       8.891 -11.866   0.708  1.00  0.00           H  
ATOM    800  HB  ILE A  47      11.011 -12.955   2.600  1.00  0.00           H  
ATOM    801 1HG1 ILE A  47      11.258 -11.051   0.263  1.00  0.00           H  
ATOM    802 2HG1 ILE A  47      10.986 -10.563   1.907  1.00  0.00           H  
ATOM    803 1HG2 ILE A  47      12.106 -13.885   0.602  1.00  0.00           H  
ATOM    804 2HG2 ILE A  47      10.543 -14.650   0.833  1.00  0.00           H  
ATOM    805 3HG2 ILE A  47      10.723 -13.379  -0.379  1.00  0.00           H  
ATOM    806 1HD1 ILE A  47      13.287 -10.307   1.353  1.00  0.00           H  
ATOM    807 2HD1 ILE A  47      13.096 -11.500   2.621  1.00  0.00           H  
ATOM    808 3HD1 ILE A  47      13.420 -12.013   0.965  1.00  0.00           H  
ATOM    809  N   GLU A  48       8.378 -14.350   2.851  1.00  0.00           N  
ATOM    810  CA  GLU A  48       7.670 -15.615   2.993  1.00  0.00           C  
ATOM    811  C   GLU A  48       6.169 -15.427   2.818  1.00  0.00           C  
ATOM    812  O   GLU A  48       5.495 -16.302   2.265  1.00  0.00           O  
ATOM    813  CB  GLU A  48       7.986 -16.276   4.333  1.00  0.00           C  
ATOM    814  CG  GLU A  48       9.415 -16.819   4.431  1.00  0.00           C  
ATOM    815  CD  GLU A  48       9.671 -17.883   3.397  1.00  0.00           C  
ATOM    816  OE1 GLU A  48       8.820 -18.719   3.222  1.00  0.00           O  
ATOM    817  OE2 GLU A  48      10.698 -17.851   2.758  1.00  0.00           O  
ATOM    818  H   GLU A  48       8.869 -13.958   3.662  1.00  0.00           H  
ATOM    819  HA  GLU A  48       8.013 -16.284   2.205  1.00  0.00           H  
ATOM    820 1HB  GLU A  48       7.851 -15.541   5.134  1.00  0.00           H  
ATOM    821 2HB  GLU A  48       7.291 -17.094   4.514  1.00  0.00           H  
ATOM    822 1HG  GLU A  48      10.117 -15.998   4.280  1.00  0.00           H  
ATOM    823 2HG  GLU A  48       9.578 -17.224   5.429  1.00  0.00           H  
ATOM    824  N   SER A  49       5.639 -14.282   3.259  1.00  0.00           N  
ATOM    825  CA  SER A  49       4.223 -14.005   3.104  1.00  0.00           C  
ATOM    826  C   SER A  49       3.909 -14.005   1.614  1.00  0.00           C  
ATOM    827  O   SER A  49       2.946 -14.658   1.181  1.00  0.00           O  
ATOM    828  CB  SER A  49       3.880 -12.656   3.704  1.00  0.00           C  
ATOM    829  OG  SER A  49       2.521 -12.387   3.598  1.00  0.00           O  
ATOM    830  H   SER A  49       6.224 -13.622   3.773  1.00  0.00           H  
ATOM    831  HA  SER A  49       3.645 -14.785   3.594  1.00  0.00           H  
ATOM    832 1HB  SER A  49       4.187 -12.621   4.747  1.00  0.00           H  
ATOM    833 2HB  SER A  49       4.431 -11.888   3.180  1.00  0.00           H  
ATOM    834  HG  SER A  49       2.432 -11.427   3.710  1.00  0.00           H  
ATOM    835  N   VAL A  50       4.760 -13.345   0.809  1.00  0.00           N  
ATOM    836  CA  VAL A  50       4.555 -13.340  -0.625  1.00  0.00           C  
ATOM    837  C   VAL A  50       4.750 -14.724  -1.201  1.00  0.00           C  
ATOM    838  O   VAL A  50       3.964 -15.142  -2.025  1.00  0.00           O  
ATOM    839  CB  VAL A  50       5.431 -12.346  -1.394  1.00  0.00           C  
ATOM    840  CG1 VAL A  50       5.220 -12.571  -2.926  1.00  0.00           C  
ATOM    841  CG2 VAL A  50       5.046 -10.915  -1.029  1.00  0.00           C  
ATOM    842  H   VAL A  50       5.523 -12.803   1.232  1.00  0.00           H  
ATOM    843  HA  VAL A  50       3.526 -13.056  -0.812  1.00  0.00           H  
ATOM    844  HB  VAL A  50       6.480 -12.519  -1.149  1.00  0.00           H  
ATOM    845 1HG1 VAL A  50       5.813 -11.887  -3.481  1.00  0.00           H  
ATOM    846 2HG1 VAL A  50       5.491 -13.570  -3.223  1.00  0.00           H  
ATOM    847 3HG1 VAL A  50       4.179 -12.410  -3.161  1.00  0.00           H  
ATOM    848 1HG2 VAL A  50       5.668 -10.220  -1.585  1.00  0.00           H  
ATOM    849 2HG2 VAL A  50       4.001 -10.742  -1.277  1.00  0.00           H  
ATOM    850 3HG2 VAL A  50       5.192 -10.760   0.038  1.00  0.00           H  
ATOM    851  N   ARG A  51       5.777 -15.474  -0.799  1.00  0.00           N  
ATOM    852  CA  ARG A  51       5.912 -16.793  -1.413  1.00  0.00           C  
ATOM    853  C   ARG A  51       4.603 -17.584  -1.266  1.00  0.00           C  
ATOM    854  O   ARG A  51       4.164 -18.225  -2.231  1.00  0.00           O  
ATOM    855  CB  ARG A  51       7.074 -17.574  -0.815  1.00  0.00           C  
ATOM    856  CG  ARG A  51       7.373 -18.920  -1.512  1.00  0.00           C  
ATOM    857  CD  ARG A  51       8.544 -19.631  -0.899  1.00  0.00           C  
ATOM    858  NE  ARG A  51       8.302 -20.023   0.499  1.00  0.00           N  
ATOM    859  CZ  ARG A  51       7.614 -21.098   0.919  1.00  0.00           C  
ATOM    860  NH1 ARG A  51       7.068 -21.956   0.074  1.00  0.00           N  
ATOM    861  NH2 ARG A  51       7.500 -21.260   2.214  1.00  0.00           N  
ATOM    862  H   ARG A  51       6.464 -15.117  -0.130  1.00  0.00           H  
ATOM    863  HA  ARG A  51       6.106 -16.659  -2.474  1.00  0.00           H  
ATOM    864 1HB  ARG A  51       7.978 -16.971  -0.829  1.00  0.00           H  
ATOM    865 2HB  ARG A  51       6.850 -17.788   0.233  1.00  0.00           H  
ATOM    866 1HG  ARG A  51       6.496 -19.563  -1.454  1.00  0.00           H  
ATOM    867 2HG  ARG A  51       7.615 -18.730  -2.558  1.00  0.00           H  
ATOM    868 1HD  ARG A  51       8.783 -20.522  -1.477  1.00  0.00           H  
ATOM    869 2HD  ARG A  51       9.401 -18.955  -0.915  1.00  0.00           H  
ATOM    870  HE  ARG A  51       8.678 -19.426   1.257  1.00  0.00           H  
ATOM    871 1HH1 ARG A  51       7.157 -21.818  -0.919  1.00  0.00           H  
ATOM    872 2HH1 ARG A  51       6.554 -22.751   0.427  1.00  0.00           H  
ATOM    873 1HH2 ARG A  51       7.933 -20.549   2.824  1.00  0.00           H  
ATOM    874 2HH2 ARG A  51       6.979 -22.032   2.597  1.00  0.00           H  
ATOM    875  N   ASP A  52       3.958 -17.539  -0.088  1.00  0.00           N  
ATOM    876  CA  ASP A  52       2.688 -18.252   0.055  1.00  0.00           C  
ATOM    877  C   ASP A  52       1.550 -17.604  -0.740  1.00  0.00           C  
ATOM    878  O   ASP A  52       0.766 -18.314  -1.370  1.00  0.00           O  
ATOM    879  CB  ASP A  52       2.261 -18.347   1.527  1.00  0.00           C  
ATOM    880  CG  ASP A  52       3.011 -19.401   2.382  1.00  0.00           C  
ATOM    881  OD1 ASP A  52       3.582 -20.334   1.827  1.00  0.00           O  
ATOM    882  OD2 ASP A  52       3.010 -19.253   3.608  1.00  0.00           O  
ATOM    883  H   ASP A  52       4.386 -17.041   0.706  1.00  0.00           H  
ATOM    884  HA  ASP A  52       2.825 -19.263  -0.322  1.00  0.00           H  
ATOM    885 1HB  ASP A  52       2.415 -17.364   1.986  1.00  0.00           H  
ATOM    886 2HB  ASP A  52       1.190 -18.559   1.573  1.00  0.00           H  
ATOM    887  N   MET A  53       1.471 -16.273  -0.778  1.00  0.00           N  
ATOM    888  CA  MET A  53       0.402 -15.638  -1.543  1.00  0.00           C  
ATOM    889  C   MET A  53       0.566 -15.873  -3.041  1.00  0.00           C  
ATOM    890  O   MET A  53      -0.418 -16.069  -3.764  1.00  0.00           O  
ATOM    891  CB  MET A  53       0.366 -14.154  -1.247  1.00  0.00           C  
ATOM    892  CG  MET A  53      -0.157 -13.781   0.130  1.00  0.00           C  
ATOM    893  SD  MET A  53      -0.372 -12.006   0.329  1.00  0.00           S  
ATOM    894  CE  MET A  53       1.310 -11.461   0.571  1.00  0.00           C  
ATOM    895  H   MET A  53       2.122 -15.702  -0.227  1.00  0.00           H  
ATOM    896  HA  MET A  53      -0.546 -16.081  -1.236  1.00  0.00           H  
ATOM    897 1HB  MET A  53       1.370 -13.775  -1.329  1.00  0.00           H  
ATOM    898 2HB  MET A  53      -0.223 -13.654  -1.985  1.00  0.00           H  
ATOM    899 1HG  MET A  53      -1.124 -14.262   0.290  1.00  0.00           H  
ATOM    900 2HG  MET A  53       0.526 -14.136   0.895  1.00  0.00           H  
ATOM    901 1HE  MET A  53       1.339 -10.401   0.715  1.00  0.00           H  
ATOM    902 2HE  MET A  53       1.714 -11.947   1.428  1.00  0.00           H  
ATOM    903 3HE  MET A  53       1.896 -11.706  -0.272  1.00  0.00           H  
ATOM    904  N   ALA A  54       1.816 -15.890  -3.493  1.00  0.00           N  
ATOM    905  CA  ALA A  54       2.168 -16.115  -4.876  1.00  0.00           C  
ATOM    906  C   ALA A  54       1.777 -17.517  -5.284  1.00  0.00           C  
ATOM    907  O   ALA A  54       1.201 -17.721  -6.359  1.00  0.00           O  
ATOM    908  CB  ALA A  54       3.653 -15.909  -5.055  1.00  0.00           C  
ATOM    909  H   ALA A  54       2.557 -15.713  -2.830  1.00  0.00           H  
ATOM    910  HA  ALA A  54       1.616 -15.409  -5.492  1.00  0.00           H  
ATOM    911 1HB  ALA A  54       3.904 -16.061  -6.089  1.00  0.00           H  
ATOM    912 2HB  ALA A  54       3.919 -14.906  -4.749  1.00  0.00           H  
ATOM    913 3HB  ALA A  54       4.195 -16.621  -4.437  1.00  0.00           H  
ATOM    914  N   ARG A  55       2.017 -18.477  -4.380  1.00  0.00           N  
ATOM    915  CA  ARG A  55       1.643 -19.852  -4.608  1.00  0.00           C  
ATOM    916  C   ARG A  55       0.142 -19.983  -4.683  1.00  0.00           C  
ATOM    917  O   ARG A  55      -0.357 -20.677  -5.563  1.00  0.00           O  
ATOM    918  CB  ARG A  55       2.196 -20.761  -3.527  1.00  0.00           C  
ATOM    919  CG  ARG A  55       1.842 -22.215  -3.678  1.00  0.00           C  
ATOM    920  CD  ARG A  55       2.649 -23.057  -2.770  1.00  0.00           C  
ATOM    921  NE  ARG A  55       2.509 -22.645  -1.379  1.00  0.00           N  
ATOM    922  CZ  ARG A  55       1.487 -22.945  -0.550  1.00  0.00           C  
ATOM    923  NH1 ARG A  55       0.461 -23.697  -0.958  1.00  0.00           N  
ATOM    924  NH2 ARG A  55       1.526 -22.466   0.696  1.00  0.00           N  
ATOM    925  H   ARG A  55       2.558 -18.251  -3.541  1.00  0.00           H  
ATOM    926  HA  ARG A  55       2.057 -20.168  -5.560  1.00  0.00           H  
ATOM    927 1HB  ARG A  55       3.265 -20.685  -3.468  1.00  0.00           H  
ATOM    928 2HB  ARG A  55       1.802 -20.432  -2.564  1.00  0.00           H  
ATOM    929 1HG  ARG A  55       0.790 -22.349  -3.434  1.00  0.00           H  
ATOM    930 2HG  ARG A  55       2.015 -22.535  -4.706  1.00  0.00           H  
ATOM    931 1HD  ARG A  55       2.330 -24.097  -2.862  1.00  0.00           H  
ATOM    932 2HD  ARG A  55       3.701 -22.977  -3.046  1.00  0.00           H  
ATOM    933  HE  ARG A  55       3.252 -22.070  -0.998  1.00  0.00           H  
ATOM    934 1HH1 ARG A  55       0.410 -24.069  -1.928  1.00  0.00           H  
ATOM    935 2HH1 ARG A  55      -0.298 -23.901  -0.327  1.00  0.00           H  
ATOM    936 1HH2 ARG A  55       2.325 -21.871   1.008  1.00  0.00           H  
ATOM    937 2HH2 ARG A  55       0.778 -22.661   1.340  1.00  0.00           H  
ATOM    938  N   ASP A  56      -0.590 -19.286  -3.808  1.00  0.00           N  
ATOM    939  CA  ASP A  56      -2.038 -19.382  -3.843  1.00  0.00           C  
ATOM    940  C   ASP A  56      -2.578 -18.790  -5.140  1.00  0.00           C  
ATOM    941  O   ASP A  56      -3.496 -19.352  -5.743  1.00  0.00           O  
ATOM    942  CB  ASP A  56      -2.653 -18.617  -2.668  1.00  0.00           C  
ATOM    943  CG  ASP A  56      -2.447 -19.267  -1.289  1.00  0.00           C  
ATOM    944  OD1 ASP A  56      -2.142 -20.431  -1.204  1.00  0.00           O  
ATOM    945  OD2 ASP A  56      -2.593 -18.558  -0.318  1.00  0.00           O  
ATOM    946  H   ASP A  56      -0.126 -18.758  -3.062  1.00  0.00           H  
ATOM    947  HA  ASP A  56      -2.321 -20.435  -3.786  1.00  0.00           H  
ATOM    948 1HB  ASP A  56      -2.219 -17.619  -2.638  1.00  0.00           H  
ATOM    949 2HB  ASP A  56      -3.721 -18.497  -2.838  1.00  0.00           H  
ATOM    950  N   ALA A  57      -1.989 -17.674  -5.611  1.00  0.00           N  
ATOM    951  CA  ALA A  57      -2.456 -17.080  -6.859  1.00  0.00           C  
ATOM    952  C   ALA A  57      -2.247 -18.062  -8.002  1.00  0.00           C  
ATOM    953  O   ALA A  57      -3.140 -18.275  -8.833  1.00  0.00           O  
ATOM    954  CB  ALA A  57      -1.691 -15.790  -7.147  1.00  0.00           C  
ATOM    955  H   ALA A  57      -1.261 -17.211  -5.058  1.00  0.00           H  
ATOM    956  HA  ALA A  57      -3.520 -16.866  -6.768  1.00  0.00           H  
ATOM    957 1HB  ALA A  57      -2.058 -15.350  -8.075  1.00  0.00           H  
ATOM    958 2HB  ALA A  57      -1.835 -15.094  -6.335  1.00  0.00           H  
ATOM    959 3HB  ALA A  57      -0.629 -16.014  -7.241  1.00  0.00           H  
ATOM    960  N   LEU A  58      -1.100 -18.740  -7.992  1.00  0.00           N  
ATOM    961  CA  LEU A  58      -0.780 -19.685  -9.032  1.00  0.00           C  
ATOM    962  C   LEU A  58      -1.648 -20.929  -8.979  1.00  0.00           C  
ATOM    963  O   LEU A  58      -2.098 -21.405 -10.019  1.00  0.00           O  
ATOM    964  CB  LEU A  58       0.706 -20.065  -8.944  1.00  0.00           C  
ATOM    965  CG  LEU A  58       1.264 -21.067  -9.990  1.00  0.00           C  
ATOM    966  CD1 LEU A  58       1.033 -20.551 -11.369  1.00  0.00           C  
ATOM    967  CD2 LEU A  58       2.751 -21.218  -9.746  1.00  0.00           C  
ATOM    968  H   LEU A  58      -0.388 -18.517  -7.285  1.00  0.00           H  
ATOM    969  HA  LEU A  58      -0.961 -19.183  -9.980  1.00  0.00           H  
ATOM    970 1HB  LEU A  58       1.304 -19.156  -8.993  1.00  0.00           H  
ATOM    971 2HB  LEU A  58       0.871 -20.505  -7.959  1.00  0.00           H  
ATOM    972  HG  LEU A  58       0.770 -22.037  -9.893  1.00  0.00           H  
ATOM    973 1HD1 LEU A  58       1.443 -21.249 -12.099  1.00  0.00           H  
ATOM    974 2HD1 LEU A  58      -0.014 -20.458 -11.530  1.00  0.00           H  
ATOM    975 3HD1 LEU A  58       1.506 -19.598 -11.472  1.00  0.00           H  
ATOM    976 1HD2 LEU A  58       3.178 -21.913 -10.471  1.00  0.00           H  
ATOM    977 2HD2 LEU A  58       3.231 -20.244  -9.847  1.00  0.00           H  
ATOM    978 3HD2 LEU A  58       2.904 -21.600  -8.742  1.00  0.00           H  
ATOM    979  N   GLU A  59      -1.885 -21.478  -7.783  1.00  0.00           N  
ATOM    980  CA  GLU A  59      -2.680 -22.690  -7.696  1.00  0.00           C  
ATOM    981  C   GLU A  59      -4.121 -22.439  -8.121  1.00  0.00           C  
ATOM    982  O   GLU A  59      -4.694 -23.262  -8.856  1.00  0.00           O  
ATOM    983  CB  GLU A  59      -2.644 -23.252  -6.260  1.00  0.00           C  
ATOM    984  CG  GLU A  59      -1.286 -23.872  -5.831  1.00  0.00           C  
ATOM    985  CD  GLU A  59      -1.242 -24.281  -4.362  1.00  0.00           C  
ATOM    986  OE1 GLU A  59      -2.219 -24.088  -3.682  1.00  0.00           O  
ATOM    987  OE2 GLU A  59      -0.225 -24.791  -3.929  1.00  0.00           O  
ATOM    988  H   GLU A  59      -1.475 -21.074  -6.943  1.00  0.00           H  
ATOM    989  HA  GLU A  59      -2.248 -23.430  -8.359  1.00  0.00           H  
ATOM    990 1HB  GLU A  59      -2.872 -22.444  -5.558  1.00  0.00           H  
ATOM    991 2HB  GLU A  59      -3.417 -24.011  -6.147  1.00  0.00           H  
ATOM    992 1HG  GLU A  59      -1.105 -24.754  -6.440  1.00  0.00           H  
ATOM    993 2HG  GLU A  59      -0.486 -23.163  -6.033  1.00  0.00           H  
ATOM    994  N   GLU A  60      -4.698 -21.292  -7.748  1.00  0.00           N  
ATOM    995  CA  GLU A  60      -6.078 -21.020  -8.125  1.00  0.00           C  
ATOM    996  C   GLU A  60      -6.222 -20.797  -9.629  1.00  0.00           C  
ATOM    997  O   GLU A  60      -7.194 -21.249 -10.228  1.00  0.00           O  
ATOM    998  CB  GLU A  60      -6.624 -19.822  -7.348  1.00  0.00           C  
ATOM    999  CG  GLU A  60      -6.860 -20.083  -5.852  1.00  0.00           C  
ATOM   1000  CD  GLU A  60      -7.946 -21.102  -5.601  1.00  0.00           C  
ATOM   1001  OE1 GLU A  60      -8.994 -20.971  -6.182  1.00  0.00           O  
ATOM   1002  OE2 GLU A  60      -7.725 -22.010  -4.837  1.00  0.00           O  
ATOM   1003  H   GLU A  60      -4.197 -20.628  -7.139  1.00  0.00           H  
ATOM   1004  HA  GLU A  60      -6.678 -21.894  -7.860  1.00  0.00           H  
ATOM   1005 1HB  GLU A  60      -5.915 -18.989  -7.430  1.00  0.00           H  
ATOM   1006 2HB  GLU A  60      -7.563 -19.495  -7.790  1.00  0.00           H  
ATOM   1007 1HG  GLU A  60      -5.931 -20.445  -5.411  1.00  0.00           H  
ATOM   1008 2HG  GLU A  60      -7.120 -19.145  -5.363  1.00  0.00           H  
ATOM   1009  N   LEU A  61      -5.241 -20.122 -10.241  1.00  0.00           N  
ATOM   1010  CA  LEU A  61      -5.254 -19.891 -11.677  1.00  0.00           C  
ATOM   1011  C   LEU A  61      -4.926 -21.129 -12.506  1.00  0.00           C  
ATOM   1012  O   LEU A  61      -5.496 -21.328 -13.577  1.00  0.00           O  
ATOM   1013  CB  LEU A  61      -4.237 -18.803 -12.002  1.00  0.00           C  
ATOM   1014  CG  LEU A  61      -4.557 -17.380 -11.581  1.00  0.00           C  
ATOM   1015  CD1 LEU A  61      -3.299 -16.558 -11.667  1.00  0.00           C  
ATOM   1016  CD2 LEU A  61      -5.580 -16.807 -12.568  1.00  0.00           C  
ATOM   1017  H   LEU A  61      -4.477 -19.720  -9.690  1.00  0.00           H  
ATOM   1018  HA  LEU A  61      -6.252 -19.563 -11.952  1.00  0.00           H  
ATOM   1019 1HB  LEU A  61      -3.286 -19.079 -11.545  1.00  0.00           H  
ATOM   1020 2HB  LEU A  61      -4.115 -18.793 -13.058  1.00  0.00           H  
ATOM   1021  HG  LEU A  61      -4.938 -17.354 -10.553  1.00  0.00           H  
ATOM   1022 1HD1 LEU A  61      -3.494 -15.539 -11.384  1.00  0.00           H  
ATOM   1023 2HD1 LEU A  61      -2.555 -16.971 -10.998  1.00  0.00           H  
ATOM   1024 3HD1 LEU A  61      -2.935 -16.583 -12.667  1.00  0.00           H  
ATOM   1025 1HD2 LEU A  61      -5.800 -15.792 -12.328  1.00  0.00           H  
ATOM   1026 2HD2 LEU A  61      -5.155 -16.847 -13.558  1.00  0.00           H  
ATOM   1027 3HD2 LEU A  61      -6.502 -17.378 -12.545  1.00  0.00           H  
ATOM   1028  N   GLN A  62      -3.979 -21.945 -12.028  1.00  0.00           N  
ATOM   1029  CA  GLN A  62      -3.551 -23.134 -12.753  1.00  0.00           C  
ATOM   1030  C   GLN A  62      -4.599 -24.249 -12.764  1.00  0.00           C  
ATOM   1031  O   GLN A  62      -4.685 -24.994 -13.746  1.00  0.00           O  
ATOM   1032  CB  GLN A  62      -2.237 -23.670 -12.164  1.00  0.00           C  
ATOM   1033  CG  GLN A  62      -1.617 -24.828 -12.953  1.00  0.00           C  
ATOM   1034  CD  GLN A  62      -1.194 -24.434 -14.369  1.00  0.00           C  
ATOM   1035  OE1 GLN A  62      -0.339 -23.565 -14.561  1.00  0.00           O  
ATOM   1036  NE2 GLN A  62      -1.802 -25.069 -15.362  1.00  0.00           N  
ATOM   1037  H   GLN A  62      -3.504 -21.718 -11.156  1.00  0.00           H  
ATOM   1038  HA  GLN A  62      -3.367 -22.848 -13.783  1.00  0.00           H  
ATOM   1039 1HB  GLN A  62      -1.508 -22.862 -12.117  1.00  0.00           H  
ATOM   1040 2HB  GLN A  62      -2.414 -24.002 -11.139  1.00  0.00           H  
ATOM   1041 1HG  GLN A  62      -0.727 -25.156 -12.420  1.00  0.00           H  
ATOM   1042 2HG  GLN A  62      -2.326 -25.650 -13.021  1.00  0.00           H  
ATOM   1043 1HE2 GLN A  62      -1.573 -24.856 -16.314  1.00  0.00           H  
ATOM   1044 2HE2 GLN A  62      -2.509 -25.757 -15.157  1.00  0.00           H  
ATOM   1045  N   SER A  63      -5.347 -24.386 -11.664  1.00  0.00           N  
ATOM   1046  CA  SER A  63      -6.358 -25.427 -11.488  1.00  0.00           C  
ATOM   1047  C   SER A  63      -7.453 -25.417 -12.558  1.00  0.00           C  
ATOM   1048  O   SER A  63      -8.072 -24.385 -12.822  1.00  0.00           O  
ATOM   1049  OXT SER A  63      -7.954 -26.500 -12.864  1.00  0.00           O  
ATOM   1050  CB  SER A  63      -6.999 -25.297 -10.114  1.00  0.00           C  
ATOM   1051  OG  SER A  63      -6.069 -25.550  -9.085  1.00  0.00           O  
ATOM   1052  H   SER A  63      -5.182 -23.759 -10.874  1.00  0.00           H  
ATOM   1053  HA  SER A  63      -5.852 -26.391 -11.535  1.00  0.00           H  
ATOM   1054 1HB  SER A  63      -7.403 -24.287  -9.997  1.00  0.00           H  
ATOM   1055 2HB  SER A  63      -7.829 -25.995 -10.037  1.00  0.00           H  
ATOM   1056  HG  SER A  63      -5.520 -24.745  -9.022  1.00  0.00           H  
TER                                                                             
ATOM   1058  N   ARG B  64     -10.806  22.912   5.696  1.00  0.00           N  
ATOM   1059  CA  ARG B  64     -10.107  21.915   6.484  1.00  0.00           C  
ATOM   1060  C   ARG B  64      -8.699  21.765   5.925  1.00  0.00           C  
ATOM   1061  O   ARG B  64      -8.453  22.105   4.767  1.00  0.00           O  
ATOM   1062  CB  ARG B  64     -10.833  20.592   6.426  1.00  0.00           C  
ATOM   1063  CG  ARG B  64     -12.209  20.583   7.049  1.00  0.00           C  
ATOM   1064  CD  ARG B  64     -12.818  19.228   6.985  1.00  0.00           C  
ATOM   1065  NE  ARG B  64     -14.149  19.198   7.574  1.00  0.00           N  
ATOM   1066  CZ  ARG B  64     -14.948  18.114   7.607  1.00  0.00           C  
ATOM   1067  NH1 ARG B  64     -14.541  16.977   7.081  1.00  0.00           N  
ATOM   1068  NH2 ARG B  64     -16.143  18.193   8.167  1.00  0.00           N  
ATOM   1069 1H   ARG B  64     -11.734  23.025   6.049  1.00  0.00           H  
ATOM   1070 2H   ARG B  64     -10.319  23.783   5.754  1.00  0.00           H  
ATOM   1071 3H   ARG B  64     -10.845  22.616   4.742  1.00  0.00           H  
ATOM   1072  HA  ARG B  64     -10.048  22.250   7.520  1.00  0.00           H  
ATOM   1073 1HB  ARG B  64     -10.893  20.228   5.402  1.00  0.00           H  
ATOM   1074 2HB  ARG B  64     -10.266  19.892   6.992  1.00  0.00           H  
ATOM   1075 1HG  ARG B  64     -12.136  20.883   8.094  1.00  0.00           H  
ATOM   1076 2HG  ARG B  64     -12.855  21.281   6.514  1.00  0.00           H  
ATOM   1077 1HD  ARG B  64     -12.897  18.913   5.945  1.00  0.00           H  
ATOM   1078 2HD  ARG B  64     -12.187  18.522   7.529  1.00  0.00           H  
ATOM   1079  HE  ARG B  64     -14.499  20.052   7.988  1.00  0.00           H  
ATOM   1080 1HH1 ARG B  64     -13.627  16.918   6.653  1.00  0.00           H  
ATOM   1081 2HH1 ARG B  64     -15.142  16.163   7.106  1.00  0.00           H  
ATOM   1082 1HH2 ARG B  64     -16.455  19.066   8.570  1.00  0.00           H  
ATOM   1083 2HH2 ARG B  64     -16.744  17.383   8.192  1.00  0.00           H  
ATOM   1084  N   LYS B  65      -7.764  21.260   6.721  1.00  0.00           N  
ATOM   1085  CA  LYS B  65      -6.418  21.093   6.191  1.00  0.00           C  
ATOM   1086  C   LYS B  65      -6.319  19.941   5.198  1.00  0.00           C  
ATOM   1087  O   LYS B  65      -6.693  18.789   5.507  1.00  0.00           O  
ATOM   1088  CB  LYS B  65      -5.426  20.877   7.335  1.00  0.00           C  
ATOM   1089  CG  LYS B  65      -3.982  20.689   6.890  1.00  0.00           C  
ATOM   1090  CD  LYS B  65      -3.394  21.988   6.358  1.00  0.00           C  
ATOM   1091  CE  LYS B  65      -1.926  21.823   5.994  1.00  0.00           C  
ATOM   1092  NZ  LYS B  65      -1.347  23.077   5.439  1.00  0.00           N  
ATOM   1093  H   LYS B  65      -7.978  21.000   7.673  1.00  0.00           H  
ATOM   1094  HA  LYS B  65      -6.144  22.008   5.662  1.00  0.00           H  
ATOM   1095 1HB  LYS B  65      -5.459  21.732   8.011  1.00  0.00           H  
ATOM   1096 2HB  LYS B  65      -5.717  19.996   7.908  1.00  0.00           H  
ATOM   1097 1HG  LYS B  65      -3.382  20.347   7.734  1.00  0.00           H  
ATOM   1098 2HG  LYS B  65      -3.939  19.933   6.106  1.00  0.00           H  
ATOM   1099 1HD  LYS B  65      -3.947  22.301   5.471  1.00  0.00           H  
ATOM   1100 2HD  LYS B  65      -3.486  22.766   7.116  1.00  0.00           H  
ATOM   1101 1HE  LYS B  65      -1.362  21.539   6.881  1.00  0.00           H  
ATOM   1102 2HE  LYS B  65      -1.821  21.031   5.254  1.00  0.00           H  
ATOM   1103 1HZ  LYS B  65      -0.374  22.926   5.211  1.00  0.00           H  
ATOM   1104 2HZ  LYS B  65      -1.851  23.341   4.604  1.00  0.00           H  
ATOM   1105 3HZ  LYS B  65      -1.421  23.815   6.124  1.00  0.00           H  
ATOM   1106  N   VAL B  66      -5.752  20.267   4.034  1.00  0.00           N  
ATOM   1107  CA  VAL B  66      -5.532  19.315   2.963  1.00  0.00           C  
ATOM   1108  C   VAL B  66      -4.039  19.201   2.741  1.00  0.00           C  
ATOM   1109  O   VAL B  66      -3.357  20.204   2.520  1.00  0.00           O  
ATOM   1110  CB  VAL B  66      -6.198  19.760   1.649  1.00  0.00           C  
ATOM   1111  CG1 VAL B  66      -5.920  18.710   0.578  1.00  0.00           C  
ATOM   1112  CG2 VAL B  66      -7.697  19.970   1.853  1.00  0.00           C  
ATOM   1113  H   VAL B  66      -5.484  21.230   3.883  1.00  0.00           H  
ATOM   1114  HA  VAL B  66      -5.929  18.347   3.256  1.00  0.00           H  
ATOM   1115  HB  VAL B  66      -5.747  20.693   1.319  1.00  0.00           H  
ATOM   1116 1HG1 VAL B  66      -6.369  19.021  -0.365  1.00  0.00           H  
ATOM   1117 2HG1 VAL B  66      -4.844  18.598   0.448  1.00  0.00           H  
ATOM   1118 3HG1 VAL B  66      -6.352  17.752   0.890  1.00  0.00           H  
ATOM   1119 1HG2 VAL B  66      -8.150  20.293   0.915  1.00  0.00           H  
ATOM   1120 2HG2 VAL B  66      -8.157  19.055   2.171  1.00  0.00           H  
ATOM   1121 3HG2 VAL B  66      -7.860  20.736   2.613  1.00  0.00           H  
ATOM   1122  N   CYS B  67      -3.536  17.989   2.826  1.00  0.00           N  
ATOM   1123  CA  CYS B  67      -2.107  17.762   2.713  1.00  0.00           C  
ATOM   1124  C   CYS B  67      -1.792  16.871   1.526  1.00  0.00           C  
ATOM   1125  O   CYS B  67      -2.631  16.078   1.106  1.00  0.00           O  
ATOM   1126  CB  CYS B  67      -1.605  17.132   3.999  1.00  0.00           C  
ATOM   1127  SG  CYS B  67      -1.993  18.141   5.443  1.00  0.00           S  
ATOM   1128  H   CYS B  67      -4.163  17.208   2.988  1.00  0.00           H  
ATOM   1129  HA  CYS B  67      -1.608  18.720   2.573  1.00  0.00           H  
ATOM   1130 1HB  CYS B  67      -2.055  16.149   4.130  1.00  0.00           H  
ATOM   1131 2HB  CYS B  67      -0.523  16.998   3.952  1.00  0.00           H  
ATOM   1132  N   ASN B  68      -0.594  16.991   0.987  1.00  0.00           N  
ATOM   1133  CA  ASN B  68      -0.201  16.143  -0.132  1.00  0.00           C  
ATOM   1134  C   ASN B  68       0.172  14.748   0.336  1.00  0.00           C  
ATOM   1135  O   ASN B  68       0.734  14.586   1.417  1.00  0.00           O  
ATOM   1136  CB  ASN B  68       0.948  16.770  -0.901  1.00  0.00           C  
ATOM   1137  CG  ASN B  68       0.542  18.024  -1.624  1.00  0.00           C  
ATOM   1138  OD1 ASN B  68      -0.624  18.190  -2.000  1.00  0.00           O  
ATOM   1139  ND2 ASN B  68       1.482  18.912  -1.825  1.00  0.00           N  
ATOM   1140  H   ASN B  68       0.058  17.669   1.358  1.00  0.00           H  
ATOM   1141  HA  ASN B  68      -1.049  16.035  -0.809  1.00  0.00           H  
ATOM   1142 1HB  ASN B  68       1.760  17.008  -0.212  1.00  0.00           H  
ATOM   1143 2HB  ASN B  68       1.333  16.054  -1.627  1.00  0.00           H  
ATOM   1144 1HD2 ASN B  68       1.270  19.766  -2.302  1.00  0.00           H  
ATOM   1145 2HD2 ASN B  68       2.412  18.737  -1.504  1.00  0.00           H  
ATOM   1146  N   GLY B  69      -0.139  13.744  -0.471  1.00  0.00           N  
ATOM   1147  CA  GLY B  69       0.238  12.377  -0.160  1.00  0.00           C  
ATOM   1148  C   GLY B  69       1.621  12.003  -0.681  1.00  0.00           C  
ATOM   1149  O   GLY B  69       2.355  12.823  -1.241  1.00  0.00           O  
ATOM   1150  H   GLY B  69      -0.677  13.923  -1.314  1.00  0.00           H  
ATOM   1151 1HA  GLY B  69       0.202  12.222   0.917  1.00  0.00           H  
ATOM   1152 2HA  GLY B  69      -0.501  11.705  -0.593  1.00  0.00           H  
ATOM   1153  N   ILE B  70       1.952  10.738  -0.511  1.00  0.00           N  
ATOM   1154  CA  ILE B  70       3.246  10.204  -0.894  1.00  0.00           C  
ATOM   1155  C   ILE B  70       3.274   9.996  -2.394  1.00  0.00           C  
ATOM   1156  O   ILE B  70       2.313   9.477  -2.962  1.00  0.00           O  
ATOM   1157  CB  ILE B  70       3.542   8.907  -0.096  1.00  0.00           C  
ATOM   1158  CG1 ILE B  70       3.523   9.189   1.482  1.00  0.00           C  
ATOM   1159  CG2 ILE B  70       4.879   8.266  -0.514  1.00  0.00           C  
ATOM   1160  CD1 ILE B  70       4.551  10.218   2.021  1.00  0.00           C  
ATOM   1161  H   ILE B  70       1.250  10.121  -0.109  1.00  0.00           H  
ATOM   1162  HA  ILE B  70       4.011  10.931  -0.639  1.00  0.00           H  
ATOM   1163  HB  ILE B  70       2.759   8.216  -0.282  1.00  0.00           H  
ATOM   1164 1HG1 ILE B  70       2.526   9.537   1.756  1.00  0.00           H  
ATOM   1165 2HG1 ILE B  70       3.711   8.244   1.994  1.00  0.00           H  
ATOM   1166 1HG2 ILE B  70       5.036   7.351   0.046  1.00  0.00           H  
ATOM   1167 2HG2 ILE B  70       4.866   8.022  -1.578  1.00  0.00           H  
ATOM   1168 3HG2 ILE B  70       5.702   8.943  -0.325  1.00  0.00           H  
ATOM   1169 1HD1 ILE B  70       4.436  10.305   3.103  1.00  0.00           H  
ATOM   1170 2HD1 ILE B  70       5.566   9.889   1.803  1.00  0.00           H  
ATOM   1171 3HD1 ILE B  70       4.384  11.191   1.572  1.00  0.00           H  
ATOM   1172  N   GLY B  71       4.346  10.439  -3.048  1.00  0.00           N  
ATOM   1173  CA  GLY B  71       4.448  10.337  -4.491  1.00  0.00           C  
ATOM   1174  C   GLY B  71       4.225  11.680  -5.188  1.00  0.00           C  
ATOM   1175  O   GLY B  71       4.533  11.810  -6.375  1.00  0.00           O  
ATOM   1176  H   GLY B  71       5.141  10.854  -2.562  1.00  0.00           H  
ATOM   1177 1HA  GLY B  71       5.441   9.963  -4.747  1.00  0.00           H  
ATOM   1178 2HA  GLY B  71       3.728   9.608  -4.859  1.00  0.00           H  
ATOM   1179  N   ILE B  72       3.707  12.690  -4.477  1.00  0.00           N  
ATOM   1180  CA  ILE B  72       3.550  13.991  -5.126  1.00  0.00           C  
ATOM   1181  C   ILE B  72       4.188  15.096  -4.288  1.00  0.00           C  
ATOM   1182  O   ILE B  72       4.470  14.914  -3.103  1.00  0.00           O  
ATOM   1183  CB  ILE B  72       2.077  14.363  -5.395  1.00  0.00           C  
ATOM   1184  CG1 ILE B  72       1.338  14.485  -4.097  1.00  0.00           C  
ATOM   1185  CG2 ILE B  72       1.411  13.321  -6.291  1.00  0.00           C  
ATOM   1186  CD1 ILE B  72      -0.017  15.142  -4.233  1.00  0.00           C  
ATOM   1187  H   ILE B  72       3.423  12.569  -3.500  1.00  0.00           H  
ATOM   1188  HA  ILE B  72       4.066  13.970  -6.084  1.00  0.00           H  
ATOM   1189  HB  ILE B  72       2.037  15.331  -5.887  1.00  0.00           H  
ATOM   1190 1HG1 ILE B  72       1.202  13.492  -3.665  1.00  0.00           H  
ATOM   1191 2HG1 ILE B  72       1.949  15.063  -3.426  1.00  0.00           H  
ATOM   1192 1HG2 ILE B  72       0.378  13.611  -6.477  1.00  0.00           H  
ATOM   1193 2HG2 ILE B  72       1.949  13.260  -7.237  1.00  0.00           H  
ATOM   1194 3HG2 ILE B  72       1.429  12.349  -5.801  1.00  0.00           H  
ATOM   1195 1HD1 ILE B  72      -0.481  15.213  -3.259  1.00  0.00           H  
ATOM   1196 2HD1 ILE B  72       0.108  16.144  -4.642  1.00  0.00           H  
ATOM   1197 3HD1 ILE B  72      -0.647  14.553  -4.894  1.00  0.00           H  
ATOM   1198  N   GLY B  73       4.395  16.249  -4.917  1.00  0.00           N  
ATOM   1199  CA  GLY B  73       4.898  17.441  -4.248  1.00  0.00           C  
ATOM   1200  C   GLY B  73       6.245  17.192  -3.593  1.00  0.00           C  
ATOM   1201  O   GLY B  73       7.148  16.599  -4.187  1.00  0.00           O  
ATOM   1202  H   GLY B  73       4.167  16.309  -5.898  1.00  0.00           H  
ATOM   1203 1HA  GLY B  73       4.986  18.253  -4.969  1.00  0.00           H  
ATOM   1204 2HA  GLY B  73       4.179  17.761  -3.494  1.00  0.00           H  
ATOM   1205  N   GLU B  74       6.348  17.600  -2.340  1.00  0.00           N  
ATOM   1206  CA  GLU B  74       7.555  17.445  -1.541  1.00  0.00           C  
ATOM   1207  C   GLU B  74       7.879  15.983  -1.227  1.00  0.00           C  
ATOM   1208  O   GLU B  74       8.960  15.681  -0.720  1.00  0.00           O  
ATOM   1209  CB  GLU B  74       7.415  18.231  -0.235  1.00  0.00           C  
ATOM   1210  CG  GLU B  74       6.355  17.690   0.714  1.00  0.00           C  
ATOM   1211  CD  GLU B  74       4.979  18.216   0.414  1.00  0.00           C  
ATOM   1212  OE1 GLU B  74       4.618  18.260  -0.737  1.00  0.00           O  
ATOM   1213  OE2 GLU B  74       4.288  18.574   1.339  1.00  0.00           O  
ATOM   1214  H   GLU B  74       5.555  18.057  -1.918  1.00  0.00           H  
ATOM   1215  HA  GLU B  74       8.388  17.833  -2.130  1.00  0.00           H  
ATOM   1216 1HB  GLU B  74       8.369  18.230   0.293  1.00  0.00           H  
ATOM   1217 2HB  GLU B  74       7.166  19.268  -0.459  1.00  0.00           H  
ATOM   1218 1HG  GLU B  74       6.339  16.602   0.642  1.00  0.00           H  
ATOM   1219 2HG  GLU B  74       6.627  17.955   1.734  1.00  0.00           H  
ATOM   1220  N   PHE B  75       6.943  15.075  -1.522  1.00  0.00           N  
ATOM   1221  CA  PHE B  75       7.132  13.662  -1.271  1.00  0.00           C  
ATOM   1222  C   PHE B  75       7.242  12.904  -2.603  1.00  0.00           C  
ATOM   1223  O   PHE B  75       7.024  11.687  -2.639  1.00  0.00           O  
ATOM   1224  CB  PHE B  75       5.932  13.102  -0.532  1.00  0.00           C  
ATOM   1225  CG  PHE B  75       5.513  13.902   0.651  1.00  0.00           C  
ATOM   1226  CD1 PHE B  75       4.323  14.578   0.551  1.00  0.00           C  
ATOM   1227  CD2 PHE B  75       6.254  14.038   1.817  1.00  0.00           C  
ATOM   1228  CE1 PHE B  75       3.857  15.346   1.565  1.00  0.00           C  
ATOM   1229  CE2 PHE B  75       5.757  14.851   2.848  1.00  0.00           C  
ATOM   1230  CZ  PHE B  75       4.563  15.483   2.703  1.00  0.00           C  
ATOM   1231  H   PHE B  75       6.064  15.354  -1.959  1.00  0.00           H  
ATOM   1232  HA  PHE B  75       8.045  13.512  -0.693  1.00  0.00           H  
ATOM   1233 1HB  PHE B  75       5.082  13.058  -1.220  1.00  0.00           H  
ATOM   1234 2HB  PHE B  75       6.147  12.097  -0.204  1.00  0.00           H  
ATOM   1235  HD1 PHE B  75       3.741  14.486  -0.369  1.00  0.00           H  
ATOM   1236  HD2 PHE B  75       7.213  13.528   1.915  1.00  0.00           H  
ATOM   1237  HE1 PHE B  75       2.911  15.859   1.462  1.00  0.00           H  
ATOM   1238  HE2 PHE B  75       6.299  15.006   3.768  1.00  0.00           H  
ATOM   1239  HZ  PHE B  75       4.175  16.108   3.492  1.00  0.00           H  
ATOM   1240  N   LYS B  76       7.606  13.603  -3.691  1.00  0.00           N  
ATOM   1241  CA  LYS B  76       7.678  12.996  -5.030  1.00  0.00           C  
ATOM   1242  C   LYS B  76       8.449  11.672  -5.100  1.00  0.00           C  
ATOM   1243  O   LYS B  76       7.971  10.706  -5.692  1.00  0.00           O  
ATOM   1244  CB  LYS B  76       8.304  13.992  -6.008  1.00  0.00           C  
ATOM   1245  CG  LYS B  76       8.409  13.485  -7.440  1.00  0.00           C  
ATOM   1246  CD  LYS B  76       8.975  14.553  -8.364  1.00  0.00           C  
ATOM   1247  CE  LYS B  76       8.992  14.082  -9.811  1.00  0.00           C  
ATOM   1248  NZ  LYS B  76       9.956  12.969 -10.023  1.00  0.00           N  
ATOM   1249  H   LYS B  76       7.759  14.610  -3.612  1.00  0.00           H  
ATOM   1250  HA  LYS B  76       6.667  12.807  -5.362  1.00  0.00           H  
ATOM   1251 1HB  LYS B  76       7.715  14.909  -6.020  1.00  0.00           H  
ATOM   1252 2HB  LYS B  76       9.307  14.251  -5.671  1.00  0.00           H  
ATOM   1253 1HG  LYS B  76       9.059  12.609  -7.470  1.00  0.00           H  
ATOM   1254 2HG  LYS B  76       7.421  13.194  -7.797  1.00  0.00           H  
ATOM   1255 1HD  LYS B  76       8.368  15.456  -8.292  1.00  0.00           H  
ATOM   1256 2HD  LYS B  76       9.993  14.795  -8.060  1.00  0.00           H  
ATOM   1257 1HE  LYS B  76       7.996  13.743 -10.095  1.00  0.00           H  
ATOM   1258 2HE  LYS B  76       9.267  14.913 -10.461  1.00  0.00           H  
ATOM   1259 1HZ  LYS B  76       9.937  12.686 -10.993  1.00  0.00           H  
ATOM   1260 2HZ  LYS B  76      10.887  13.278  -9.780  1.00  0.00           H  
ATOM   1261 3HZ  LYS B  76       9.700  12.185  -9.440  1.00  0.00           H  
ATOM   1262  N   ASP B  77       9.630  11.619  -4.488  1.00  0.00           N  
ATOM   1263  CA  ASP B  77      10.443  10.401  -4.505  1.00  0.00           C  
ATOM   1264  C   ASP B  77      10.434   9.641  -3.178  1.00  0.00           C  
ATOM   1265  O   ASP B  77      11.339   8.845  -2.912  1.00  0.00           O  
ATOM   1266  CB  ASP B  77      11.888  10.746  -4.875  1.00  0.00           C  
ATOM   1267  CG  ASP B  77      12.028  11.257  -6.303  1.00  0.00           C  
ATOM   1268  OD1 ASP B  77      11.444  10.670  -7.183  1.00  0.00           O  
ATOM   1269  OD2 ASP B  77      12.717  12.229  -6.499  1.00  0.00           O  
ATOM   1270  H   ASP B  77       9.969  12.437  -4.002  1.00  0.00           H  
ATOM   1271  HA  ASP B  77      10.020   9.732  -5.255  1.00  0.00           H  
ATOM   1272 1HB  ASP B  77      12.266  11.507  -4.193  1.00  0.00           H  
ATOM   1273 2HB  ASP B  77      12.514   9.861  -4.758  1.00  0.00           H  
ATOM   1274  N   SER B  78       9.443   9.896  -2.326  1.00  0.00           N  
ATOM   1275  CA  SER B  78       9.367   9.173  -1.066  1.00  0.00           C  
ATOM   1276  C   SER B  78       8.599   7.881  -1.283  1.00  0.00           C  
ATOM   1277  O   SER B  78       7.589   7.861  -1.982  1.00  0.00           O  
ATOM   1278  CB  SER B  78       8.705  10.013   0.014  1.00  0.00           C  
ATOM   1279  OG  SER B  78       9.504  11.115   0.367  1.00  0.00           O  
ATOM   1280  H   SER B  78       8.702  10.556  -2.566  1.00  0.00           H  
ATOM   1281  HA  SER B  78      10.377   8.924  -0.740  1.00  0.00           H  
ATOM   1282 1HB  SER B  78       7.748  10.363  -0.354  1.00  0.00           H  
ATOM   1283 2HB  SER B  78       8.510   9.398   0.895  1.00  0.00           H  
ATOM   1284  HG  SER B  78       8.971  11.672   0.929  1.00  0.00           H  
ATOM   1285  N   LEU B  79       9.057   6.801  -0.659  1.00  0.00           N  
ATOM   1286  CA  LEU B  79       8.385   5.515  -0.820  1.00  0.00           C  
ATOM   1287  C   LEU B  79       7.298   5.274   0.219  1.00  0.00           C  
ATOM   1288  O   LEU B  79       6.391   4.473   0.004  1.00  0.00           O  
ATOM   1289  CB  LEU B  79       9.397   4.374  -0.675  1.00  0.00           C  
ATOM   1290  CG  LEU B  79      10.570   4.312  -1.656  1.00  0.00           C  
ATOM   1291  CD1 LEU B  79      11.474   3.157  -1.228  1.00  0.00           C  
ATOM   1292  CD2 LEU B  79      10.064   4.110  -3.083  1.00  0.00           C  
ATOM   1293  H   LEU B  79       9.895   6.868  -0.101  1.00  0.00           H  
ATOM   1294  HA  LEU B  79       7.926   5.488  -1.809  1.00  0.00           H  
ATOM   1295 1HB  LEU B  79       9.797   4.388   0.339  1.00  0.00           H  
ATOM   1296 2HB  LEU B  79       8.857   3.455  -0.809  1.00  0.00           H  
ATOM   1297  HG  LEU B  79      11.145   5.237  -1.607  1.00  0.00           H  
ATOM   1298 1HD1 LEU B  79      12.329   3.094  -1.903  1.00  0.00           H  
ATOM   1299 2HD1 LEU B  79      11.832   3.326  -0.210  1.00  0.00           H  
ATOM   1300 3HD1 LEU B  79      10.913   2.222  -1.265  1.00  0.00           H  
ATOM   1301 1HD2 LEU B  79      10.915   4.058  -3.762  1.00  0.00           H  
ATOM   1302 2HD2 LEU B  79       9.494   3.184  -3.142  1.00  0.00           H  
ATOM   1303 3HD2 LEU B  79       9.431   4.944  -3.379  1.00  0.00           H  
ATOM   1304  N   SER B  80       7.406   5.964   1.344  1.00  0.00           N  
ATOM   1305  CA  SER B  80       6.545   5.707   2.488  1.00  0.00           C  
ATOM   1306  C   SER B  80       6.473   6.855   3.468  1.00  0.00           C  
ATOM   1307  O   SER B  80       7.372   7.703   3.509  1.00  0.00           O  
ATOM   1308  CB  SER B  80       7.063   4.501   3.240  1.00  0.00           C  
ATOM   1309  OG  SER B  80       6.254   4.186   4.356  1.00  0.00           O  
ATOM   1310  H   SER B  80       8.135   6.652   1.421  1.00  0.00           H  
ATOM   1311  HA  SER B  80       5.541   5.514   2.120  1.00  0.00           H  
ATOM   1312 1HB  SER B  80       7.085   3.671   2.568  1.00  0.00           H  
ATOM   1313 2HB  SER B  80       8.083   4.683   3.570  1.00  0.00           H  
ATOM   1314  HG  SER B  80       6.475   4.855   5.083  1.00  0.00           H  
ATOM   1315  N   ILE B  81       5.420   6.833   4.276  1.00  0.00           N  
ATOM   1316  CA  ILE B  81       5.347   7.682   5.451  1.00  0.00           C  
ATOM   1317  C   ILE B  81       6.525   7.234   6.287  1.00  0.00           C  
ATOM   1318  O   ILE B  81       6.763   6.029   6.405  1.00  0.00           O  
ATOM   1319  CB  ILE B  81       4.040   7.513   6.244  1.00  0.00           C  
ATOM   1320  CG1 ILE B  81       2.860   7.974   5.372  1.00  0.00           C  
ATOM   1321  CG2 ILE B  81       4.120   8.312   7.574  1.00  0.00           C  
ATOM   1322  CD1 ILE B  81       1.527   7.659   5.944  1.00  0.00           C  
ATOM   1323  H   ILE B  81       4.688   6.148   4.091  1.00  0.00           H  
ATOM   1324  HA  ILE B  81       5.457   8.729   5.176  1.00  0.00           H  
ATOM   1325  HB  ILE B  81       3.889   6.458   6.466  1.00  0.00           H  
ATOM   1326 1HG1 ILE B  81       2.929   9.049   5.194  1.00  0.00           H  
ATOM   1327 2HG1 ILE B  81       2.933   7.461   4.415  1.00  0.00           H  
ATOM   1328 1HG2 ILE B  81       3.211   8.190   8.145  1.00  0.00           H  
ATOM   1329 2HG2 ILE B  81       4.951   7.958   8.183  1.00  0.00           H  
ATOM   1330 3HG2 ILE B  81       4.267   9.372   7.348  1.00  0.00           H  
ATOM   1331 1HD1 ILE B  81       0.782   7.957   5.287  1.00  0.00           H  
ATOM   1332 2HD1 ILE B  81       1.440   6.611   6.099  1.00  0.00           H  
ATOM   1333 3HD1 ILE B  81       1.396   8.171   6.869  1.00  0.00           H  
ATOM   1334  N   ASN B  82       7.304   8.177   6.793  1.00  0.00           N  
ATOM   1335  CA  ASN B  82       8.479   7.830   7.577  1.00  0.00           C  
ATOM   1336  C   ASN B  82       8.848   8.909   8.582  1.00  0.00           C  
ATOM   1337  O   ASN B  82       8.227   9.968   8.655  1.00  0.00           O  
ATOM   1338  CB  ASN B  82       9.646   7.523   6.659  1.00  0.00           C  
ATOM   1339  CG  ASN B  82      10.085   8.699   5.803  1.00  0.00           C  
ATOM   1340  OD1 ASN B  82      10.233   9.841   6.294  1.00  0.00           O  
ATOM   1341  ND2 ASN B  82      10.314   8.436   4.531  1.00  0.00           N  
ATOM   1342  H   ASN B  82       7.070   9.144   6.615  1.00  0.00           H  
ATOM   1343  HA  ASN B  82       8.257   6.926   8.145  1.00  0.00           H  
ATOM   1344 1HB  ASN B  82      10.489   7.166   7.244  1.00  0.00           H  
ATOM   1345 2HB  ASN B  82       9.359   6.708   5.990  1.00  0.00           H  
ATOM   1346 1HD2 ASN B  82      10.616   9.162   3.909  1.00  0.00           H  
ATOM   1347 2HD2 ASN B  82      10.178   7.508   4.179  1.00  0.00           H  
ATOM   1348  N   ALA B  83       9.935   8.673   9.304  1.00  0.00           N  
ATOM   1349  CA  ALA B  83      10.410   9.555  10.361  1.00  0.00           C  
ATOM   1350  C   ALA B  83      10.694  10.989   9.909  1.00  0.00           C  
ATOM   1351  O   ALA B  83      10.654  11.907  10.729  1.00  0.00           O  
ATOM   1352  CB  ALA B  83      11.670   8.973  10.947  1.00  0.00           C  
ATOM   1353  H   ALA B  83      10.434   7.804   9.164  1.00  0.00           H  
ATOM   1354  HA  ALA B  83       9.641   9.595  11.129  1.00  0.00           H  
ATOM   1355 1HB  ALA B  83      12.015   9.592  11.770  1.00  0.00           H  
ATOM   1356 2HB  ALA B  83      11.485   7.980  11.302  1.00  0.00           H  
ATOM   1357 3HB  ALA B  83      12.428   8.939  10.171  1.00  0.00           H  
ATOM   1358  N   THR B  84      11.037  11.175   8.639  1.00  0.00           N  
ATOM   1359  CA  THR B  84      11.383  12.489   8.124  1.00  0.00           C  
ATOM   1360  C   THR B  84      10.151  13.271   7.670  1.00  0.00           C  
ATOM   1361  O   THR B  84      10.038  14.478   7.924  1.00  0.00           O  
ATOM   1362  CB  THR B  84      12.356  12.378   6.929  1.00  0.00           C  
ATOM   1363  OG1 THR B  84      13.551  11.695   7.334  1.00  0.00           O  
ATOM   1364  CG2 THR B  84      12.712  13.758   6.414  1.00  0.00           C  
ATOM   1365  H   THR B  84      10.999  10.399   7.988  1.00  0.00           H  
ATOM   1366  HA  THR B  84      11.871  13.053   8.918  1.00  0.00           H  
ATOM   1367  HB  THR B  84      11.884  11.819   6.126  1.00  0.00           H  
ATOM   1368  HG1 THR B  84      14.100  11.522   6.554  1.00  0.00           H  
ATOM   1369 1HG2 THR B  84      13.392  13.665   5.569  1.00  0.00           H  
ATOM   1370 2HG2 THR B  84      11.803  14.268   6.096  1.00  0.00           H  
ATOM   1371 3HG2 THR B  84      13.191  14.328   7.208  1.00  0.00           H  
ATOM   1372  N   ASN B  85       9.242  12.587   6.974  1.00  0.00           N  
ATOM   1373  CA  ASN B  85       8.107  13.270   6.362  1.00  0.00           C  
ATOM   1374  C   ASN B  85       6.778  13.199   7.109  1.00  0.00           C  
ATOM   1375  O   ASN B  85       5.877  13.990   6.823  1.00  0.00           O  
ATOM   1376  CB  ASN B  85       7.900  12.697   4.975  1.00  0.00           C  
ATOM   1377  CG  ASN B  85       7.499  11.260   4.986  1.00  0.00           C  
ATOM   1378  OD1 ASN B  85       6.992  10.774   5.997  1.00  0.00           O  
ATOM   1379  ND2 ASN B  85       7.728  10.583   3.895  1.00  0.00           N  
ATOM   1380  H   ASN B  85       9.402  11.590   6.824  1.00  0.00           H  
ATOM   1381  HA  ASN B  85       8.363  14.326   6.270  1.00  0.00           H  
ATOM   1382 1HB  ASN B  85       7.135  13.213   4.510  1.00  0.00           H  
ATOM   1383 2HB  ASN B  85       8.804  12.817   4.380  1.00  0.00           H  
ATOM   1384 1HD2 ASN B  85       7.503   9.592   3.829  1.00  0.00           H  
ATOM   1385 2HD2 ASN B  85       8.148  11.038   3.112  1.00  0.00           H  
ATOM   1386  N   ILE B  86       6.667  12.358   8.136  1.00  0.00           N  
ATOM   1387  CA  ILE B  86       5.411  12.250   8.866  1.00  0.00           C  
ATOM   1388  C   ILE B  86       5.017  13.573   9.531  1.00  0.00           C  
ATOM   1389  O   ILE B  86       3.839  13.839   9.764  1.00  0.00           O  
ATOM   1390  CB  ILE B  86       5.423  11.095   9.868  1.00  0.00           C  
ATOM   1391  CG1 ILE B  86       3.957  10.811  10.305  1.00  0.00           C  
ATOM   1392  CG2 ILE B  86       6.325  11.387  11.012  1.00  0.00           C  
ATOM   1393  CD1 ILE B  86       3.735   9.510  11.063  1.00  0.00           C  
ATOM   1394  H   ILE B  86       7.422  11.710   8.357  1.00  0.00           H  
ATOM   1395  HA  ILE B  86       4.644  11.985   8.150  1.00  0.00           H  
ATOM   1396  HB  ILE B  86       5.787  10.201   9.365  1.00  0.00           H  
ATOM   1397 1HG1 ILE B  86       3.627  11.631  10.918  1.00  0.00           H  
ATOM   1398 2HG1 ILE B  86       3.333  10.788   9.412  1.00  0.00           H  
ATOM   1399 1HG2 ILE B  86       6.316  10.543  11.649  1.00  0.00           H  
ATOM   1400 2HG2 ILE B  86       7.341  11.557  10.645  1.00  0.00           H  
ATOM   1401 3HG2 ILE B  86       5.981  12.265  11.558  1.00  0.00           H  
ATOM   1402 1HD1 ILE B  86       2.679   9.423  11.312  1.00  0.00           H  
ATOM   1403 2HD1 ILE B  86       4.035   8.667  10.450  1.00  0.00           H  
ATOM   1404 3HD1 ILE B  86       4.317   9.513  11.966  1.00  0.00           H  
ATOM   1405  N   LYS B  87       6.004  14.429   9.821  1.00  0.00           N  
ATOM   1406  CA  LYS B  87       5.745  15.725  10.442  1.00  0.00           C  
ATOM   1407  C   LYS B  87       4.871  16.637   9.568  1.00  0.00           C  
ATOM   1408  O   LYS B  87       4.221  17.548  10.080  1.00  0.00           O  
ATOM   1409  CB  LYS B  87       7.068  16.423  10.762  1.00  0.00           C  
ATOM   1410  CG  LYS B  87       7.861  16.859   9.537  1.00  0.00           C  
ATOM   1411  CD  LYS B  87       9.179  17.508   9.935  1.00  0.00           C  
ATOM   1412  CE  LYS B  87       9.956  17.976   8.714  1.00  0.00           C  
ATOM   1413  NZ  LYS B  87      11.262  18.586   9.086  1.00  0.00           N  
ATOM   1414  H   LYS B  87       6.953  14.158   9.601  1.00  0.00           H  
ATOM   1415  HA  LYS B  87       5.211  15.550  11.376  1.00  0.00           H  
ATOM   1416 1HB  LYS B  87       6.875  17.308  11.368  1.00  0.00           H  
ATOM   1417 2HB  LYS B  87       7.699  15.755  11.349  1.00  0.00           H  
ATOM   1418 1HG  LYS B  87       8.068  15.991   8.910  1.00  0.00           H  
ATOM   1419 2HG  LYS B  87       7.275  17.572   8.959  1.00  0.00           H  
ATOM   1420 1HD  LYS B  87       8.982  18.365  10.581  1.00  0.00           H  
ATOM   1421 2HD  LYS B  87       9.786  16.791  10.487  1.00  0.00           H  
ATOM   1422 1HE  LYS B  87      10.139  17.131   8.053  1.00  0.00           H  
ATOM   1423 2HE  LYS B  87       9.368  18.714   8.169  1.00  0.00           H  
ATOM   1424 1HZ  LYS B  87      11.746  18.883   8.250  1.00  0.00           H  
ATOM   1425 2HZ  LYS B  87      11.103  19.384   9.685  1.00  0.00           H  
ATOM   1426 3HZ  LYS B  87      11.825  17.905   9.575  1.00  0.00           H  
ATOM   1427  N   HIS B  88       4.822  16.388   8.250  1.00  0.00           N  
ATOM   1428  CA  HIS B  88       4.023  17.224   7.355  1.00  0.00           C  
ATOM   1429  C   HIS B  88       2.593  16.742   7.221  1.00  0.00           C  
ATOM   1430  O   HIS B  88       1.790  17.355   6.520  1.00  0.00           O  
ATOM   1431  CB  HIS B  88       4.639  17.341   5.967  1.00  0.00           C  
ATOM   1432  CG  HIS B  88       5.949  18.022   5.940  1.00  0.00           C  
ATOM   1433  ND1 HIS B  88       6.085  19.367   6.236  1.00  0.00           N  
ATOM   1434  CD2 HIS B  88       7.180  17.580   5.634  1.00  0.00           C  
ATOM   1435  CE1 HIS B  88       7.351  19.714   6.118  1.00  0.00           C  
ATOM   1436  NE2 HIS B  88       8.042  18.647   5.762  1.00  0.00           N  
ATOM   1437  H   HIS B  88       5.333  15.597   7.856  1.00  0.00           H  
ATOM   1438  HA  HIS B  88       3.978  18.231   7.766  1.00  0.00           H  
ATOM   1439 1HB  HIS B  88       4.773  16.338   5.561  1.00  0.00           H  
ATOM   1440 2HB  HIS B  88       3.960  17.879   5.307  1.00  0.00           H  
ATOM   1441  HD1 HIS B  88       5.348  19.997   6.478  1.00  0.00           H  
ATOM   1442  HD2 HIS B  88       7.556  16.601   5.333  1.00  0.00           H  
ATOM   1443  HE1 HIS B  88       7.665  20.738   6.311  1.00  0.00           H  
ATOM   1444  N   PHE B  89       2.257  15.679   7.944  1.00  0.00           N  
ATOM   1445  CA  PHE B  89       0.909  15.145   7.962  1.00  0.00           C  
ATOM   1446  C   PHE B  89       0.240  15.610   9.268  1.00  0.00           C  
ATOM   1447  O   PHE B  89      -0.828  15.139   9.675  1.00  0.00           O  
ATOM   1448  CB  PHE B  89       0.950  13.634   7.780  1.00  0.00           C  
ATOM   1449  CG  PHE B  89       1.404  13.270   6.363  1.00  0.00           C  
ATOM   1450  CD1 PHE B  89       2.742  13.076   6.076  1.00  0.00           C  
ATOM   1451  CD2 PHE B  89       0.489  13.127   5.330  1.00  0.00           C  
ATOM   1452  CE1 PHE B  89       3.173  12.755   4.802  1.00  0.00           C  
ATOM   1453  CE2 PHE B  89       0.911  12.802   4.047  1.00  0.00           C  
ATOM   1454  CZ  PHE B  89       2.254  12.617   3.784  1.00  0.00           C  
ATOM   1455  H   PHE B  89       2.955  15.200   8.516  1.00  0.00           H  
ATOM   1456  HA  PHE B  89       0.388  15.544   7.108  1.00  0.00           H  
ATOM   1457 1HB  PHE B  89       1.644  13.189   8.497  1.00  0.00           H  
ATOM   1458 2HB  PHE B  89      -0.039  13.211   7.953  1.00  0.00           H  
ATOM   1459  HD1 PHE B  89       3.452  13.201   6.865  1.00  0.00           H  
ATOM   1460  HD2 PHE B  89      -0.568  13.279   5.535  1.00  0.00           H  
ATOM   1461  HE1 PHE B  89       4.237  12.617   4.603  1.00  0.00           H  
ATOM   1462  HE2 PHE B  89       0.185  12.700   3.243  1.00  0.00           H  
ATOM   1463  HZ  PHE B  89       2.580  12.373   2.772  1.00  0.00           H  
ATOM   1464  N   LYS B  90       0.891  16.616   9.859  1.00  0.00           N  
ATOM   1465  CA  LYS B  90       0.657  17.265  11.145  1.00  0.00           C  
ATOM   1466  C   LYS B  90      -0.744  17.255  11.748  1.00  0.00           C  
ATOM   1467  O   LYS B  90      -0.893  16.924  12.924  1.00  0.00           O  
ATOM   1468  CB  LYS B  90       1.112  18.721  11.030  1.00  0.00           C  
ATOM   1469  CG  LYS B  90       0.980  19.524  12.317  1.00  0.00           C  
ATOM   1470  CD  LYS B  90       1.509  20.940  12.142  1.00  0.00           C  
ATOM   1471  CE  LYS B  90       1.347  21.754  13.417  1.00  0.00           C  
ATOM   1472  NZ  LYS B  90       1.861  23.142  13.260  1.00  0.00           N  
ATOM   1473  H   LYS B  90       1.712  16.937   9.370  1.00  0.00           H  
ATOM   1474  HA  LYS B  90       1.323  16.786  11.864  1.00  0.00           H  
ATOM   1475 1HB  LYS B  90       2.158  18.752  10.722  1.00  0.00           H  
ATOM   1476 2HB  LYS B  90       0.528  19.225  10.260  1.00  0.00           H  
ATOM   1477 1HG  LYS B  90      -0.069  19.571  12.611  1.00  0.00           H  
ATOM   1478 2HG  LYS B  90       1.540  19.032  13.112  1.00  0.00           H  
ATOM   1479 1HD  LYS B  90       2.566  20.903  11.876  1.00  0.00           H  
ATOM   1480 2HD  LYS B  90       0.966  21.434  11.336  1.00  0.00           H  
ATOM   1481 1HE  LYS B  90       0.294  21.798  13.689  1.00  0.00           H  
ATOM   1482 2HE  LYS B  90       1.889  21.270  14.229  1.00  0.00           H  
ATOM   1483 1HZ  LYS B  90       1.736  23.648  14.125  1.00  0.00           H  
ATOM   1484 2HZ  LYS B  90       2.843  23.114  13.026  1.00  0.00           H  
ATOM   1485 3HZ  LYS B  90       1.353  23.608  12.522  1.00  0.00           H  
ATOM   1486  N   ASN B  91      -1.745  17.672  10.999  1.00  0.00           N  
ATOM   1487  CA  ASN B  91      -3.106  17.754  11.504  1.00  0.00           C  
ATOM   1488  C   ASN B  91      -4.000  17.709  10.283  1.00  0.00           C  
ATOM   1489  O   ASN B  91      -4.965  18.466  10.169  1.00  0.00           O  
ATOM   1490  CB  ASN B  91      -3.338  19.006  12.330  1.00  0.00           C  
ATOM   1491  CG  ASN B  91      -3.183  20.266  11.526  1.00  0.00           C  
ATOM   1492  OD1 ASN B  91      -2.572  20.260  10.451  1.00  0.00           O  
ATOM   1493  ND2 ASN B  91      -3.725  21.348  12.025  1.00  0.00           N  
ATOM   1494  H   ASN B  91      -1.566  17.911  10.033  1.00  0.00           H  
ATOM   1495  HA  ASN B  91      -3.327  16.883  12.125  1.00  0.00           H  
ATOM   1496 1HB  ASN B  91      -4.342  18.981  12.755  1.00  0.00           H  
ATOM   1497 2HB  ASN B  91      -2.632  19.030  13.160  1.00  0.00           H  
ATOM   1498 1HD2 ASN B  91      -3.654  22.216  11.533  1.00  0.00           H  
ATOM   1499 2HD2 ASN B  91      -4.210  21.307  12.898  1.00  0.00           H  
ATOM   1500  N   CYS B  92      -3.647  16.852   9.341  1.00  0.00           N  
ATOM   1501  CA  CYS B  92      -4.369  16.815   8.075  1.00  0.00           C  
ATOM   1502  C   CYS B  92      -5.711  16.143   8.205  1.00  0.00           C  
ATOM   1503  O   CYS B  92      -5.841  15.169   8.940  1.00  0.00           O  
ATOM   1504  CB  CYS B  92      -3.530  16.056   7.087  1.00  0.00           C  
ATOM   1505  SG  CYS B  92      -1.949  16.802   6.952  1.00  0.00           S  
ATOM   1506  H   CYS B  92      -2.845  16.231   9.503  1.00  0.00           H  
ATOM   1507  HA  CYS B  92      -4.513  17.835   7.722  1.00  0.00           H  
ATOM   1508 1HB  CYS B  92      -3.398  15.024   7.417  1.00  0.00           H  
ATOM   1509 2HB  CYS B  92      -4.010  16.046   6.103  1.00  0.00           H  
ATOM   1510  N   THR B  93      -6.707  16.625   7.462  1.00  0.00           N  
ATOM   1511  CA  THR B  93      -8.010  15.980   7.487  1.00  0.00           C  
ATOM   1512  C   THR B  93      -8.257  15.254   6.179  1.00  0.00           C  
ATOM   1513  O   THR B  93      -9.020  14.279   6.116  1.00  0.00           O  
ATOM   1514  CB  THR B  93      -9.137  16.997   7.742  1.00  0.00           C  
ATOM   1515  OG1 THR B  93      -9.155  17.969   6.688  1.00  0.00           O  
ATOM   1516  CG2 THR B  93      -8.929  17.703   9.073  1.00  0.00           C  
ATOM   1517  H   THR B  93      -6.575  17.451   6.881  1.00  0.00           H  
ATOM   1518  HA  THR B  93      -8.041  15.271   8.296  1.00  0.00           H  
ATOM   1519  HB  THR B  93     -10.097  16.481   7.757  1.00  0.00           H  
ATOM   1520  HG1 THR B  93      -9.603  17.602   5.922  1.00  0.00           H  
ATOM   1521 1HG2 THR B  93      -9.735  18.418   9.236  1.00  0.00           H  
ATOM   1522 2HG2 THR B  93      -8.926  16.968   9.878  1.00  0.00           H  
ATOM   1523 3HG2 THR B  93      -7.975  18.229   9.060  1.00  0.00           H  
ATOM   1524  N   SER B  94      -7.543  15.691   5.155  1.00  0.00           N  
ATOM   1525  CA  SER B  94      -7.696  15.149   3.825  1.00  0.00           C  
ATOM   1526  C   SER B  94      -6.365  15.028   3.121  1.00  0.00           C  
ATOM   1527  O   SER B  94      -5.545  15.949   3.183  1.00  0.00           O  
ATOM   1528  CB  SER B  94      -8.630  16.024   3.012  1.00  0.00           C  
ATOM   1529  OG  SER B  94      -8.757  15.542   1.702  1.00  0.00           O  
ATOM   1530  H   SER B  94      -6.951  16.506   5.287  1.00  0.00           H  
ATOM   1531  HA  SER B  94      -8.147  14.167   3.901  1.00  0.00           H  
ATOM   1532 1HB  SER B  94      -9.609  16.053   3.488  1.00  0.00           H  
ATOM   1533 2HB  SER B  94      -8.246  17.043   2.991  1.00  0.00           H  
ATOM   1534  HG  SER B  94      -9.567  15.923   1.357  1.00  0.00           H  
ATOM   1535  N   ILE B  95      -6.161  13.891   2.460  1.00  0.00           N  
ATOM   1536  CA  ILE B  95      -4.946  13.676   1.693  1.00  0.00           C  
ATOM   1537  C   ILE B  95      -5.173  13.764   0.184  1.00  0.00           C  
ATOM   1538  O   ILE B  95      -6.005  13.050  -0.400  1.00  0.00           O  
ATOM   1539  CB  ILE B  95      -4.325  12.304   2.023  1.00  0.00           C  
ATOM   1540  CG1 ILE B  95      -4.091  12.183   3.534  1.00  0.00           C  
ATOM   1541  CG2 ILE B  95      -3.024  12.107   1.237  1.00  0.00           C  
ATOM   1542  CD1 ILE B  95      -3.164  13.235   4.115  1.00  0.00           C  
ATOM   1543  H   ILE B  95      -6.875  13.164   2.520  1.00  0.00           H  
ATOM   1544  HA  ILE B  95      -4.228  14.443   1.969  1.00  0.00           H  
ATOM   1545  HB  ILE B  95      -5.012  11.524   1.747  1.00  0.00           H  
ATOM   1546 1HG1 ILE B  95      -5.052  12.253   4.037  1.00  0.00           H  
ATOM   1547 2HG1 ILE B  95      -3.679  11.217   3.731  1.00  0.00           H  
ATOM   1548 1HG2 ILE B  95      -2.597  11.136   1.459  1.00  0.00           H  
ATOM   1549 2HG2 ILE B  95      -3.226  12.167   0.172  1.00  0.00           H  
ATOM   1550 3HG2 ILE B  95      -2.315  12.890   1.514  1.00  0.00           H  
ATOM   1551 1HD1 ILE B  95      -3.052  13.076   5.187  1.00  0.00           H  
ATOM   1552 2HD1 ILE B  95      -2.190  13.169   3.632  1.00  0.00           H  
ATOM   1553 3HD1 ILE B  95      -3.581  14.225   3.939  1.00  0.00           H  
ATOM   1554  N   SER B  96      -4.396  14.621  -0.464  1.00  0.00           N  
ATOM   1555  CA  SER B  96      -4.461  14.748  -1.905  1.00  0.00           C  
ATOM   1556  C   SER B  96      -3.467  13.735  -2.426  1.00  0.00           C  
ATOM   1557  O   SER B  96      -2.259  13.850  -2.225  1.00  0.00           O  
ATOM   1558  CB  SER B  96      -4.115  16.150  -2.366  1.00  0.00           C  
ATOM   1559  OG  SER B  96      -4.092  16.227  -3.765  1.00  0.00           O  
ATOM   1560  H   SER B  96      -3.739  15.182   0.064  1.00  0.00           H  
ATOM   1561  HA  SER B  96      -5.458  14.496  -2.252  1.00  0.00           H  
ATOM   1562 1HB  SER B  96      -4.849  16.854  -1.973  1.00  0.00           H  
ATOM   1563 2HB  SER B  96      -3.143  16.435  -1.967  1.00  0.00           H  
ATOM   1564  HG  SER B  96      -3.868  17.137  -3.976  1.00  0.00           H  
ATOM   1565  N   GLY B  97      -3.967  12.701  -3.057  1.00  0.00           N  
ATOM   1566  CA  GLY B  97      -3.098  11.613  -3.445  1.00  0.00           C  
ATOM   1567  C   GLY B  97      -3.179  10.458  -2.445  1.00  0.00           C  
ATOM   1568  O   GLY B  97      -4.228  10.205  -1.835  1.00  0.00           O  
ATOM   1569  H   GLY B  97      -4.962  12.652  -3.224  1.00  0.00           H  
ATOM   1570 1HA  GLY B  97      -3.388  11.255  -4.434  1.00  0.00           H  
ATOM   1571 2HA  GLY B  97      -2.068  11.961  -3.522  1.00  0.00           H  
ATOM   1572  N   ASP B  98      -2.079   9.719  -2.358  1.00  0.00           N  
ATOM   1573  CA  ASP B  98      -2.030   8.419  -1.697  1.00  0.00           C  
ATOM   1574  C   ASP B  98      -1.265   8.383  -0.371  1.00  0.00           C  
ATOM   1575  O   ASP B  98      -0.377   9.209  -0.126  1.00  0.00           O  
ATOM   1576  CB  ASP B  98      -1.278   7.490  -2.644  1.00  0.00           C  
ATOM   1577  CG  ASP B  98      -1.845   7.492  -4.044  1.00  0.00           C  
ATOM   1578  OD1 ASP B  98      -1.068   7.586  -4.968  1.00  0.00           O  
ATOM   1579  OD2 ASP B  98      -3.039   7.398  -4.218  1.00  0.00           O  
ATOM   1580  H   ASP B  98      -1.248  10.044  -2.836  1.00  0.00           H  
ATOM   1581  HA  ASP B  98      -3.051   8.072  -1.526  1.00  0.00           H  
ATOM   1582 1HB  ASP B  98      -0.230   7.785  -2.684  1.00  0.00           H  
ATOM   1583 2HB  ASP B  98      -1.320   6.465  -2.250  1.00  0.00           H  
ATOM   1584  N   LEU B  99      -1.572   7.390   0.459  1.00  0.00           N  
ATOM   1585  CA  LEU B  99      -0.735   7.123   1.623  1.00  0.00           C  
ATOM   1586  C   LEU B  99      -0.118   5.739   1.485  1.00  0.00           C  
ATOM   1587  O   LEU B  99      -0.813   4.758   1.203  1.00  0.00           O  
ATOM   1588  CB  LEU B  99      -1.482   7.232   2.958  1.00  0.00           C  
ATOM   1589  CG  LEU B  99      -2.082   8.605   3.323  1.00  0.00           C  
ATOM   1590  CD1 LEU B  99      -2.846   8.456   4.634  1.00  0.00           C  
ATOM   1591  CD2 LEU B  99      -0.968   9.643   3.461  1.00  0.00           C  
ATOM   1592  H   LEU B  99      -2.354   6.773   0.224  1.00  0.00           H  
ATOM   1593  HA  LEU B  99       0.079   7.846   1.643  1.00  0.00           H  
ATOM   1594 1HB  LEU B  99      -2.304   6.527   2.934  1.00  0.00           H  
ATOM   1595 2HB  LEU B  99      -0.802   6.940   3.760  1.00  0.00           H  
ATOM   1596  HG  LEU B  99      -2.786   8.915   2.546  1.00  0.00           H  
ATOM   1597 1HD1 LEU B  99      -3.297   9.396   4.926  1.00  0.00           H  
ATOM   1598 2HD1 LEU B  99      -3.612   7.715   4.508  1.00  0.00           H  
ATOM   1599 3HD1 LEU B  99      -2.158   8.133   5.417  1.00  0.00           H  
ATOM   1600 1HD2 LEU B  99      -1.389  10.608   3.729  1.00  0.00           H  
ATOM   1601 2HD2 LEU B  99      -0.297   9.320   4.237  1.00  0.00           H  
ATOM   1602 3HD2 LEU B  99      -0.424   9.740   2.520  1.00  0.00           H  
ATOM   1603  N   HIS B 100       1.191   5.688   1.675  1.00  0.00           N  
ATOM   1604  CA  HIS B 100       1.969   4.459   1.581  1.00  0.00           C  
ATOM   1605  C   HIS B 100       2.685   4.160   2.885  1.00  0.00           C  
ATOM   1606  O   HIS B 100       3.413   5.021   3.388  1.00  0.00           O  
ATOM   1607  CB  HIS B 100       3.034   4.599   0.488  1.00  0.00           C  
ATOM   1608  CG  HIS B 100       2.544   4.765  -0.924  1.00  0.00           C  
ATOM   1609  ND1 HIS B 100       2.766   3.815  -1.886  1.00  0.00           N  
ATOM   1610  CD2 HIS B 100       1.849   5.756  -1.536  1.00  0.00           C  
ATOM   1611  CE1 HIS B 100       2.261   4.220  -3.027  1.00  0.00           C  
ATOM   1612  NE2 HIS B 100       1.701   5.394  -2.842  1.00  0.00           N  
ATOM   1613  H   HIS B 100       1.672   6.548   1.895  1.00  0.00           H  
ATOM   1614  HA  HIS B 100       1.324   3.614   1.339  1.00  0.00           H  
ATOM   1615 1HB  HIS B 100       3.657   5.459   0.713  1.00  0.00           H  
ATOM   1616 2HB  HIS B 100       3.688   3.723   0.514  1.00  0.00           H  
ATOM   1617  HD2 HIS B 100       1.480   6.671  -1.096  1.00  0.00           H  
ATOM   1618  HE1 HIS B 100       2.303   3.672  -3.964  1.00  0.00           H  
ATOM   1619  HE2 HIS B 100       1.228   5.958  -3.550  1.00  0.00           H  
ATOM   1620  N   ILE B 101       2.467   2.972   3.438  1.00  0.00           N  
ATOM   1621  CA  ILE B 101       3.183   2.569   4.644  1.00  0.00           C  
ATOM   1622  C   ILE B 101       3.928   1.257   4.378  1.00  0.00           C  
ATOM   1623  O   ILE B 101       3.343   0.171   4.304  1.00  0.00           O  
ATOM   1624  CB  ILE B 101       2.265   2.457   5.881  1.00  0.00           C  
ATOM   1625  CG1 ILE B 101       1.595   3.836   6.105  1.00  0.00           C  
ATOM   1626  CG2 ILE B 101       3.100   1.991   7.131  1.00  0.00           C  
ATOM   1627  CD1 ILE B 101       0.572   3.902   7.174  1.00  0.00           C  
ATOM   1628  H   ILE B 101       1.800   2.336   3.001  1.00  0.00           H  
ATOM   1629  HA  ILE B 101       3.928   3.325   4.877  1.00  0.00           H  
ATOM   1630  HB  ILE B 101       1.480   1.738   5.684  1.00  0.00           H  
ATOM   1631 1HG1 ILE B 101       2.379   4.554   6.318  1.00  0.00           H  
ATOM   1632 2HG1 ILE B 101       1.101   4.125   5.185  1.00  0.00           H  
ATOM   1633 1HG2 ILE B 101       2.463   1.896   8.004  1.00  0.00           H  
ATOM   1634 2HG2 ILE B 101       3.546   1.018   6.928  1.00  0.00           H  
ATOM   1635 3HG2 ILE B 101       3.893   2.715   7.336  1.00  0.00           H  
ATOM   1636 1HD1 ILE B 101       0.163   4.908   7.231  1.00  0.00           H  
ATOM   1637 2HD1 ILE B 101      -0.226   3.199   6.953  1.00  0.00           H  
ATOM   1638 3HD1 ILE B 101       1.039   3.660   8.115  1.00  0.00           H  
ATOM   1639  N   LEU B 102       5.235   1.374   4.221  1.00  0.00           N  
ATOM   1640  CA  LEU B 102       6.099   0.247   3.870  1.00  0.00           C  
ATOM   1641  C   LEU B 102       6.976  -0.119   5.070  1.00  0.00           C  
ATOM   1642  O   LEU B 102       7.199   0.727   5.928  1.00  0.00           O  
ATOM   1643  CB  LEU B 102       6.938   0.615   2.658  1.00  0.00           C  
ATOM   1644  CG  LEU B 102       6.208   1.048   1.393  1.00  0.00           C  
ATOM   1645  CD1 LEU B 102       7.265   1.399   0.388  1.00  0.00           C  
ATOM   1646  CD2 LEU B 102       5.273  -0.041   0.872  1.00  0.00           C  
ATOM   1647  H   LEU B 102       5.638   2.308   4.311  1.00  0.00           H  
ATOM   1648  HA  LEU B 102       5.469  -0.602   3.619  1.00  0.00           H  
ATOM   1649 1HB  LEU B 102       7.493   1.466   2.939  1.00  0.00           H  
ATOM   1650 2HB  LEU B 102       7.621  -0.170   2.406  1.00  0.00           H  
ATOM   1651  HG  LEU B 102       5.624   1.950   1.594  1.00  0.00           H  
ATOM   1652 1HD1 LEU B 102       6.795   1.755  -0.531  1.00  0.00           H  
ATOM   1653 2HD1 LEU B 102       7.889   2.180   0.801  1.00  0.00           H  
ATOM   1654 3HD1 LEU B 102       7.874   0.525   0.167  1.00  0.00           H  
ATOM   1655 1HD2 LEU B 102       4.787   0.307  -0.040  1.00  0.00           H  
ATOM   1656 2HD2 LEU B 102       5.849  -0.935   0.654  1.00  0.00           H  
ATOM   1657 3HD2 LEU B 102       4.509  -0.269   1.608  1.00  0.00           H  
ATOM   1658  N   PRO B 103       7.540  -1.344   5.163  1.00  0.00           N  
ATOM   1659  CA  PRO B 103       8.387  -1.769   6.281  1.00  0.00           C  
ATOM   1660  C   PRO B 103       9.627  -0.906   6.448  1.00  0.00           C  
ATOM   1661  O   PRO B 103      10.154  -0.761   7.559  1.00  0.00           O  
ATOM   1662  CB  PRO B 103       8.816  -3.186   5.852  1.00  0.00           C  
ATOM   1663  CG  PRO B 103       7.754  -3.663   4.878  1.00  0.00           C  
ATOM   1664  CD  PRO B 103       7.287  -2.416   4.149  1.00  0.00           C  
ATOM   1665  HA  PRO B 103       7.803  -1.751   7.207  1.00  0.00           H  
ATOM   1666 1HB  PRO B 103       9.822  -3.162   5.404  1.00  0.00           H  
ATOM   1667 2HB  PRO B 103       8.881  -3.850   6.735  1.00  0.00           H  
ATOM   1668 1HG  PRO B 103       8.197  -4.405   4.190  1.00  0.00           H  
ATOM   1669 2HG  PRO B 103       6.946  -4.198   5.406  1.00  0.00           H  
ATOM   1670 1HD  PRO B 103       7.873  -2.270   3.251  1.00  0.00           H  
ATOM   1671 2HD  PRO B 103       6.223  -2.556   3.940  1.00  0.00           H  
ATOM   1672  N   VAL B 104      10.046  -0.255   5.369  1.00  0.00           N  
ATOM   1673  CA  VAL B 104      11.184   0.642   5.415  1.00  0.00           C  
ATOM   1674  C   VAL B 104      10.930   1.785   6.400  1.00  0.00           C  
ATOM   1675  O   VAL B 104      11.854   2.329   7.003  1.00  0.00           O  
ATOM   1676  CB  VAL B 104      11.492   1.195   4.000  1.00  0.00           C  
ATOM   1677  CG1 VAL B 104      10.411   2.145   3.505  1.00  0.00           C  
ATOM   1678  CG2 VAL B 104      12.804   1.924   4.035  1.00  0.00           C  
ATOM   1679  H   VAL B 104       9.582  -0.399   4.486  1.00  0.00           H  
ATOM   1680  HA  VAL B 104      12.054   0.078   5.751  1.00  0.00           H  
ATOM   1681  HB  VAL B 104      11.540   0.361   3.310  1.00  0.00           H  
ATOM   1682 1HG1 VAL B 104      10.658   2.487   2.499  1.00  0.00           H  
ATOM   1683 2HG1 VAL B 104       9.501   1.624   3.487  1.00  0.00           H  
ATOM   1684 3HG1 VAL B 104      10.320   3.011   4.154  1.00  0.00           H  
ATOM   1685 1HG2 VAL B 104      13.046   2.289   3.037  1.00  0.00           H  
ATOM   1686 2HG2 VAL B 104      12.744   2.768   4.716  1.00  0.00           H  
ATOM   1687 3HG2 VAL B 104      13.594   1.263   4.377  1.00  0.00           H  
ATOM   1688  N   ALA B 105       9.659   2.131   6.597  1.00  0.00           N  
ATOM   1689  CA  ALA B 105       9.275   3.191   7.502  1.00  0.00           C  
ATOM   1690  C   ALA B 105       9.728   2.903   8.913  1.00  0.00           C  
ATOM   1691  O   ALA B 105      10.091   3.824   9.642  1.00  0.00           O  
ATOM   1692  CB  ALA B 105       7.769   3.357   7.511  1.00  0.00           C  
ATOM   1693  H   ALA B 105       8.914   1.629   6.124  1.00  0.00           H  
ATOM   1694  HA  ALA B 105       9.747   4.113   7.164  1.00  0.00           H  
ATOM   1695 1HB  ALA B 105       7.494   4.169   8.179  1.00  0.00           H  
ATOM   1696 2HB  ALA B 105       7.429   3.576   6.514  1.00  0.00           H  
ATOM   1697 3HB  ALA B 105       7.306   2.436   7.854  1.00  0.00           H  
ATOM   1698  N   PHE B 106       9.739   1.628   9.293  1.00  0.00           N  
ATOM   1699  CA  PHE B 106      10.028   1.273  10.663  1.00  0.00           C  
ATOM   1700  C   PHE B 106      11.475   0.822  10.813  1.00  0.00           C  
ATOM   1701  O   PHE B 106      12.051   0.916  11.895  1.00  0.00           O  
ATOM   1702  CB  PHE B 106       9.040   0.193  11.078  1.00  0.00           C  
ATOM   1703  CG  PHE B 106       7.610   0.696  10.927  1.00  0.00           C  
ATOM   1704  CD1 PHE B 106       6.817   0.216   9.885  1.00  0.00           C  
ATOM   1705  CD2 PHE B 106       7.077   1.674  11.770  1.00  0.00           C  
ATOM   1706  CE1 PHE B 106       5.542   0.683   9.693  1.00  0.00           C  
ATOM   1707  CE2 PHE B 106       5.797   2.138  11.567  1.00  0.00           C  
ATOM   1708  CZ  PHE B 106       5.033   1.639  10.521  1.00  0.00           C  
ATOM   1709  H   PHE B 106       9.533   0.888   8.625  1.00  0.00           H  
ATOM   1710  HA  PHE B 106       9.866   2.146  11.297  1.00  0.00           H  
ATOM   1711 1HB  PHE B 106       9.173  -0.690  10.448  1.00  0.00           H  
ATOM   1712 2HB  PHE B 106       9.207  -0.098  12.114  1.00  0.00           H  
ATOM   1713  HD1 PHE B 106       7.224  -0.535   9.211  1.00  0.00           H  
ATOM   1714  HD2 PHE B 106       7.686   2.083  12.591  1.00  0.00           H  
ATOM   1715  HE1 PHE B 106       4.939   0.300   8.875  1.00  0.00           H  
ATOM   1716  HE2 PHE B 106       5.390   2.907  12.226  1.00  0.00           H  
ATOM   1717  HZ  PHE B 106       4.025   2.007  10.349  1.00  0.00           H  
ATOM   1718  N   ARG B 107      12.075   0.350   9.722  1.00  0.00           N  
ATOM   1719  CA  ARG B 107      13.481  -0.045   9.763  1.00  0.00           C  
ATOM   1720  C   ARG B 107      14.449   1.120   9.561  1.00  0.00           C  
ATOM   1721  O   ARG B 107      15.569   1.108  10.080  1.00  0.00           O  
ATOM   1722  CB  ARG B 107      13.701  -1.088   8.679  1.00  0.00           C  
ATOM   1723  CG  ARG B 107      12.964  -2.402   8.939  1.00  0.00           C  
ATOM   1724  CD  ARG B 107      13.094  -3.367   7.823  1.00  0.00           C  
ATOM   1725  NE  ARG B 107      12.239  -4.532   8.046  1.00  0.00           N  
ATOM   1726  CZ  ARG B 107      12.542  -5.624   8.781  1.00  0.00           C  
ATOM   1727  NH1 ARG B 107      13.718  -5.754   9.371  1.00  0.00           N  
ATOM   1728  NH2 ARG B 107      11.625  -6.561   8.906  1.00  0.00           N  
ATOM   1729  H   ARG B 107      11.542   0.240   8.858  1.00  0.00           H  
ATOM   1730  HA  ARG B 107      13.677  -0.475  10.745  1.00  0.00           H  
ATOM   1731 1HB  ARG B 107      13.360  -0.691   7.721  1.00  0.00           H  
ATOM   1732 2HB  ARG B 107      14.764  -1.302   8.583  1.00  0.00           H  
ATOM   1733 1HG  ARG B 107      13.358  -2.858   9.844  1.00  0.00           H  
ATOM   1734 2HG  ARG B 107      11.902  -2.195   9.076  1.00  0.00           H  
ATOM   1735 1HD  ARG B 107      12.759  -2.875   6.909  1.00  0.00           H  
ATOM   1736 2HD  ARG B 107      14.125  -3.696   7.698  1.00  0.00           H  
ATOM   1737  HE  ARG B 107      11.314  -4.508   7.622  1.00  0.00           H  
ATOM   1738 1HH1 ARG B 107      14.420  -5.038   9.271  1.00  0.00           H  
ATOM   1739 2HH1 ARG B 107      13.923  -6.578   9.916  1.00  0.00           H  
ATOM   1740 1HH2 ARG B 107      10.709  -6.434   8.436  1.00  0.00           H  
ATOM   1741 2HH2 ARG B 107      11.806  -7.388   9.447  1.00  0.00           H  
ATOM   1742  N   GLY B 108      14.018   2.120   8.806  1.00  0.00           N  
ATOM   1743  CA  GLY B 108      14.869   3.233   8.442  1.00  0.00           C  
ATOM   1744  C   GLY B 108      15.547   2.856   7.136  1.00  0.00           C  
ATOM   1745  O   GLY B 108      15.451   1.707   6.694  1.00  0.00           O  
ATOM   1746  H   GLY B 108      13.088   2.099   8.400  1.00  0.00           H  
ATOM   1747 1HA  GLY B 108      14.272   4.138   8.314  1.00  0.00           H  
ATOM   1748 2HA  GLY B 108      15.609   3.424   9.217  1.00  0.00           H  
ATOM   1749  N   ASP B 109      16.202   3.817   6.505  1.00  0.00           N  
ATOM   1750  CA  ASP B 109      16.848   3.565   5.230  1.00  0.00           C  
ATOM   1751  C   ASP B 109      18.093   4.402   5.024  1.00  0.00           C  
ATOM   1752  O   ASP B 109      18.022   5.617   4.805  1.00  0.00           O  
ATOM   1753  CB  ASP B 109      15.938   3.816   4.039  1.00  0.00           C  
ATOM   1754  CG  ASP B 109      16.597   3.314   2.718  1.00  0.00           C  
ATOM   1755  OD1 ASP B 109      17.727   2.814   2.789  1.00  0.00           O  
ATOM   1756  OD2 ASP B 109      15.997   3.430   1.674  1.00  0.00           O  
ATOM   1757  H   ASP B 109      16.243   4.733   6.931  1.00  0.00           H  
ATOM   1758  HA  ASP B 109      17.129   2.515   5.189  1.00  0.00           H  
ATOM   1759 1HB  ASP B 109      15.025   3.314   4.192  1.00  0.00           H  
ATOM   1760 2HB  ASP B 109      15.721   4.880   3.951  1.00  0.00           H  
ATOM   1761  N   SER B 110      19.253   3.758   5.029  1.00  0.00           N  
ATOM   1762  CA  SER B 110      20.489   4.503   4.905  1.00  0.00           C  
ATOM   1763  C   SER B 110      20.652   5.117   3.522  1.00  0.00           C  
ATOM   1764  O   SER B 110      21.226   6.192   3.379  1.00  0.00           O  
ATOM   1765  CB  SER B 110      21.668   3.604   5.223  1.00  0.00           C  
ATOM   1766  OG  SER B 110      21.786   2.589   4.274  1.00  0.00           O  
ATOM   1767  H   SER B 110      19.287   2.751   5.129  1.00  0.00           H  
ATOM   1768  HA  SER B 110      20.470   5.313   5.636  1.00  0.00           H  
ATOM   1769 1HB  SER B 110      22.582   4.195   5.244  1.00  0.00           H  
ATOM   1770 2HB  SER B 110      21.535   3.169   6.212  1.00  0.00           H  
ATOM   1771  HG  SER B 110      22.524   2.042   4.559  1.00  0.00           H  
ATOM   1772  N   PHE B 111      20.004   4.525   2.527  1.00  0.00           N  
ATOM   1773  CA  PHE B 111      20.108   4.966   1.143  1.00  0.00           C  
ATOM   1774  C   PHE B 111      19.431   6.315   0.908  1.00  0.00           C  
ATOM   1775  O   PHE B 111      19.740   6.998  -0.072  1.00  0.00           O  
ATOM   1776  CB  PHE B 111      19.511   3.941   0.181  1.00  0.00           C  
ATOM   1777  CG  PHE B 111      20.346   2.708   0.012  1.00  0.00           C  
ATOM   1778  CD1 PHE B 111      19.999   1.529   0.652  1.00  0.00           C  
ATOM   1779  CD2 PHE B 111      21.482   2.721  -0.791  1.00  0.00           C  
ATOM   1780  CE1 PHE B 111      20.764   0.390   0.499  1.00  0.00           C  
ATOM   1781  CE2 PHE B 111      22.248   1.583  -0.945  1.00  0.00           C  
ATOM   1782  CZ  PHE B 111      21.888   0.417  -0.298  1.00  0.00           C  
ATOM   1783  H   PHE B 111      19.476   3.686   2.730  1.00  0.00           H  
ATOM   1784  HA  PHE B 111      21.166   5.081   0.908  1.00  0.00           H  
ATOM   1785 1HB  PHE B 111      18.524   3.641   0.543  1.00  0.00           H  
ATOM   1786 2HB  PHE B 111      19.370   4.398  -0.795  1.00  0.00           H  
ATOM   1787  HD1 PHE B 111      19.103   1.507   1.286  1.00  0.00           H  
ATOM   1788  HD2 PHE B 111      21.766   3.643  -1.304  1.00  0.00           H  
ATOM   1789  HE1 PHE B 111      20.475  -0.529   1.010  1.00  0.00           H  
ATOM   1790  HE2 PHE B 111      23.137   1.602  -1.576  1.00  0.00           H  
ATOM   1791  HZ  PHE B 111      22.492  -0.481  -0.419  1.00  0.00           H  
ATOM   1792  N   THR B 112      18.499   6.694   1.790  1.00  0.00           N  
ATOM   1793  CA  THR B 112      17.815   7.976   1.680  1.00  0.00           C  
ATOM   1794  C   THR B 112      18.020   8.804   2.939  1.00  0.00           C  
ATOM   1795  O   THR B 112      17.317   9.792   3.148  1.00  0.00           O  
ATOM   1796  CB  THR B 112      16.300   7.814   1.438  1.00  0.00           C  
ATOM   1797  OG1 THR B 112      15.700   7.120   2.539  1.00  0.00           O  
ATOM   1798  CG2 THR B 112      16.079   6.995   0.173  1.00  0.00           C  
ATOM   1799  H   THR B 112      18.275   6.098   2.587  1.00  0.00           H  
ATOM   1800  HA  THR B 112      18.246   8.529   0.847  1.00  0.00           H  
ATOM   1801  HB  THR B 112      15.840   8.795   1.331  1.00  0.00           H  
ATOM   1802  HG1 THR B 112      14.739   7.179   2.464  1.00  0.00           H  
ATOM   1803 1HG2 THR B 112      15.011   6.878  -0.001  1.00  0.00           H  
ATOM   1804 2HG2 THR B 112      16.533   7.506  -0.674  1.00  0.00           H  
ATOM   1805 3HG2 THR B 112      16.533   6.009   0.290  1.00  0.00           H  
ATOM   1806  N   HIS B 113      18.940   8.369   3.807  1.00  0.00           N  
ATOM   1807  CA  HIS B 113      19.218   9.037   5.077  1.00  0.00           C  
ATOM   1808  C   HIS B 113      17.972   9.197   5.964  1.00  0.00           C  
ATOM   1809  O   HIS B 113      17.789  10.244   6.593  1.00  0.00           O  
ATOM   1810  CB  HIS B 113      19.829  10.418   4.823  1.00  0.00           C  
ATOM   1811  CG  HIS B 113      21.064  10.370   3.987  1.00  0.00           C  
ATOM   1812  ND1 HIS B 113      22.266   9.885   4.456  1.00  0.00           N  
ATOM   1813  CD2 HIS B 113      21.283  10.747   2.707  1.00  0.00           C  
ATOM   1814  CE1 HIS B 113      23.173   9.967   3.499  1.00  0.00           C  
ATOM   1815  NE2 HIS B 113      22.603  10.492   2.428  1.00  0.00           N  
ATOM   1816  H   HIS B 113      19.514   7.563   3.564  1.00  0.00           H  
ATOM   1817  HA  HIS B 113      19.942   8.443   5.635  1.00  0.00           H  
ATOM   1818 1HB  HIS B 113      19.105  11.068   4.337  1.00  0.00           H  
ATOM   1819 2HB  HIS B 113      20.086  10.877   5.776  1.00  0.00           H  
ATOM   1820  HD1 HIS B 113      22.447   9.522   5.371  1.00  0.00           H  
ATOM   1821  HD2 HIS B 113      20.636  11.180   1.944  1.00  0.00           H  
ATOM   1822  HE1 HIS B 113      24.193   9.630   3.673  1.00  0.00           H  
ATOM   1823  N   THR B 114      17.129   8.164   6.028  1.00  0.00           N  
ATOM   1824  CA  THR B 114      15.902   8.223   6.821  1.00  0.00           C  
ATOM   1825  C   THR B 114      15.973   7.347   8.098  1.00  0.00           C  
ATOM   1826  O   THR B 114      16.179   6.139   7.998  1.00  0.00           O  
ATOM   1827  CB  THR B 114      14.703   7.787   5.953  1.00  0.00           C  
ATOM   1828  OG1 THR B 114      14.565   8.690   4.844  1.00  0.00           O  
ATOM   1829  CG2 THR B 114      13.413   7.786   6.758  1.00  0.00           C  
ATOM   1830  H   THR B 114      17.351   7.321   5.498  1.00  0.00           H  
ATOM   1831  HA  THR B 114      15.731   9.261   7.072  1.00  0.00           H  
ATOM   1832  HB  THR B 114      14.888   6.783   5.567  1.00  0.00           H  
ATOM   1833  HG1 THR B 114      15.346   8.613   4.264  1.00  0.00           H  
ATOM   1834 1HG2 THR B 114      12.617   7.473   6.108  1.00  0.00           H  
ATOM   1835 2HG2 THR B 114      13.485   7.095   7.586  1.00  0.00           H  
ATOM   1836 3HG2 THR B 114      13.209   8.789   7.139  1.00  0.00           H  
ATOM   1837  N   PRO B 115      15.836   7.896   9.315  1.00  0.00           N  
ATOM   1838  CA  PRO B 115      15.854   7.144  10.557  1.00  0.00           C  
ATOM   1839  C   PRO B 115      14.534   6.368  10.701  1.00  0.00           C  
ATOM   1840  O   PRO B 115      13.575   6.692  10.009  1.00  0.00           O  
ATOM   1841  CB  PRO B 115      16.054   8.242  11.607  1.00  0.00           C  
ATOM   1842  CG  PRO B 115      15.431   9.473  11.004  1.00  0.00           C  
ATOM   1843  CD  PRO B 115      15.666   9.357   9.496  1.00  0.00           C  
ATOM   1844  HA  PRO B 115      16.725   6.484  10.519  1.00  0.00           H  
ATOM   1845 1HB  PRO B 115      15.564   7.952  12.550  1.00  0.00           H  
ATOM   1846 2HB  PRO B 115      17.124   8.364  11.826  1.00  0.00           H  
ATOM   1847 1HG  PRO B 115      14.384   9.531  11.277  1.00  0.00           H  
ATOM   1848 2HG  PRO B 115      15.907  10.371  11.424  1.00  0.00           H  
ATOM   1849 1HD  PRO B 115      14.761   9.726   8.983  1.00  0.00           H  
ATOM   1850 2HD  PRO B 115      16.578   9.899   9.187  1.00  0.00           H  
ATOM   1851  N   PRO B 116      14.462   5.330  11.546  1.00  0.00           N  
ATOM   1852  CA  PRO B 116      13.258   4.571  11.870  1.00  0.00           C  
ATOM   1853  C   PRO B 116      12.114   5.437  12.392  1.00  0.00           C  
ATOM   1854  O   PRO B 116      12.332   6.345  13.199  1.00  0.00           O  
ATOM   1855  CB  PRO B 116      13.761   3.663  12.997  1.00  0.00           C  
ATOM   1856  CG  PRO B 116      15.231   3.509  12.746  1.00  0.00           C  
ATOM   1857  CD  PRO B 116      15.682   4.837  12.218  1.00  0.00           C  
ATOM   1858  HA  PRO B 116      12.936   3.988  10.992  1.00  0.00           H  
ATOM   1859 1HB  PRO B 116      13.537   4.121  13.972  1.00  0.00           H  
ATOM   1860 2HB  PRO B 116      13.228   2.711  12.972  1.00  0.00           H  
ATOM   1861 1HG  PRO B 116      15.739   3.230  13.680  1.00  0.00           H  
ATOM   1862 2HG  PRO B 116      15.404   2.688  12.038  1.00  0.00           H  
ATOM   1863 1HD  PRO B 116      15.986   5.507  13.034  1.00  0.00           H  
ATOM   1864 2HD  PRO B 116      16.489   4.632  11.510  1.00  0.00           H  
ATOM   1865  N   LEU B 117      10.887   5.112  11.984  1.00  0.00           N  
ATOM   1866  CA  LEU B 117       9.689   5.804  12.450  1.00  0.00           C  
ATOM   1867  C   LEU B 117       9.223   5.243  13.778  1.00  0.00           C  
ATOM   1868  O   LEU B 117       8.994   4.043  13.912  1.00  0.00           O  
ATOM   1869  CB  LEU B 117       8.559   5.642  11.407  1.00  0.00           C  
ATOM   1870  CG  LEU B 117       7.162   6.268  11.696  1.00  0.00           C  
ATOM   1871  CD1 LEU B 117       7.246   7.769  11.768  1.00  0.00           C  
ATOM   1872  CD2 LEU B 117       6.202   5.867  10.560  1.00  0.00           C  
ATOM   1873  H   LEU B 117      10.762   4.382  11.285  1.00  0.00           H  
ATOM   1874  HA  LEU B 117       9.916   6.858  12.585  1.00  0.00           H  
ATOM   1875 1HB  LEU B 117       8.913   6.032  10.460  1.00  0.00           H  
ATOM   1876 2HB  LEU B 117       8.386   4.574  11.281  1.00  0.00           H  
ATOM   1877  HG  LEU B 117       6.779   5.893  12.653  1.00  0.00           H  
ATOM   1878 1HD1 LEU B 117       6.261   8.157  11.952  1.00  0.00           H  
ATOM   1879 2HD1 LEU B 117       7.908   8.078  12.570  1.00  0.00           H  
ATOM   1880 3HD1 LEU B 117       7.599   8.158  10.846  1.00  0.00           H  
ATOM   1881 1HD2 LEU B 117       5.222   6.292  10.755  1.00  0.00           H  
ATOM   1882 2HD2 LEU B 117       6.571   6.243   9.612  1.00  0.00           H  
ATOM   1883 3HD2 LEU B 117       6.126   4.786  10.510  1.00  0.00           H  
ATOM   1884  N   ASP B 118       9.084   6.111  14.768  1.00  0.00           N  
ATOM   1885  CA  ASP B 118       8.593   5.702  16.076  1.00  0.00           C  
ATOM   1886  C   ASP B 118       7.120   5.368  15.911  1.00  0.00           C  
ATOM   1887  O   ASP B 118       6.366   6.245  15.521  1.00  0.00           O  
ATOM   1888  CB  ASP B 118       8.773   6.817  17.114  1.00  0.00           C  
ATOM   1889  CG  ASP B 118       8.403   6.433  18.607  1.00  0.00           C  
ATOM   1890  OD1 ASP B 118       7.360   5.828  18.892  1.00  0.00           O  
ATOM   1891  OD2 ASP B 118       9.202   6.752  19.453  1.00  0.00           O  
ATOM   1892  H   ASP B 118       9.314   7.082  14.604  1.00  0.00           H  
ATOM   1893  HA  ASP B 118       9.172   4.849  16.407  1.00  0.00           H  
ATOM   1894 1HB  ASP B 118       9.814   7.149  17.098  1.00  0.00           H  
ATOM   1895 2HB  ASP B 118       8.164   7.678  16.825  1.00  0.00           H  
ATOM   1896  N   PRO B 119       6.651   4.144  16.183  1.00  0.00           N  
ATOM   1897  CA  PRO B 119       5.269   3.727  16.018  1.00  0.00           C  
ATOM   1898  C   PRO B 119       4.250   4.712  16.584  1.00  0.00           C  
ATOM   1899  O   PRO B 119       3.165   4.874  16.026  1.00  0.00           O  
ATOM   1900  CB  PRO B 119       5.245   2.429  16.827  1.00  0.00           C  
ATOM   1901  CG  PRO B 119       6.620   1.839  16.626  1.00  0.00           C  
ATOM   1902  CD  PRO B 119       7.548   3.029  16.619  1.00  0.00           C  
ATOM   1903  HA  PRO B 119       5.074   3.538  14.952  1.00  0.00           H  
ATOM   1904 1HB  PRO B 119       5.055   2.665  17.885  1.00  0.00           H  
ATOM   1905 2HB  PRO B 119       4.431   1.807  16.514  1.00  0.00           H  
ATOM   1906 1HG  PRO B 119       6.850   1.127  17.432  1.00  0.00           H  
ATOM   1907 2HG  PRO B 119       6.654   1.272  15.680  1.00  0.00           H  
ATOM   1908 1HD  PRO B 119       7.941   3.243  17.629  1.00  0.00           H  
ATOM   1909 2HD  PRO B 119       8.337   2.826  15.884  1.00  0.00           H  
ATOM   1910  N   GLN B 120       4.600   5.426  17.662  1.00  0.00           N  
ATOM   1911  CA  GLN B 120       3.662   6.359  18.290  1.00  0.00           C  
ATOM   1912  C   GLN B 120       3.353   7.537  17.378  1.00  0.00           C  
ATOM   1913  O   GLN B 120       2.300   8.168  17.460  1.00  0.00           O  
ATOM   1914  CB  GLN B 120       4.269   6.875  19.591  1.00  0.00           C  
ATOM   1915  CG  GLN B 120       4.400   5.816  20.656  1.00  0.00           C  
ATOM   1916  CD  GLN B 120       5.132   6.307  21.875  1.00  0.00           C  
ATOM   1917  OE1 GLN B 120       4.547   6.705  22.892  1.00  0.00           O  
ATOM   1918  NE2 GLN B 120       6.449   6.288  21.762  1.00  0.00           N  
ATOM   1919  H   GLN B 120       5.542   5.347  18.073  1.00  0.00           H  
ATOM   1920  HA  GLN B 120       2.733   5.842  18.502  1.00  0.00           H  
ATOM   1921 1HB  GLN B 120       5.267   7.276  19.390  1.00  0.00           H  
ATOM   1922 2HB  GLN B 120       3.658   7.685  19.984  1.00  0.00           H  
ATOM   1923 1HG  GLN B 120       3.408   5.481  20.952  1.00  0.00           H  
ATOM   1924 2HG  GLN B 120       4.973   4.984  20.233  1.00  0.00           H  
ATOM   1925 1HE2 GLN B 120       7.032   6.601  22.506  1.00  0.00           H  
ATOM   1926 2HE2 GLN B 120       6.870   5.980  20.864  1.00  0.00           H  
ATOM   1927  N   GLU B 121       4.282   7.827  16.490  1.00  0.00           N  
ATOM   1928  CA  GLU B 121       4.202   8.946  15.580  1.00  0.00           C  
ATOM   1929  C   GLU B 121       3.034   8.742  14.592  1.00  0.00           C  
ATOM   1930  O   GLU B 121       2.476   9.700  14.061  1.00  0.00           O  
ATOM   1931  CB  GLU B 121       5.547   9.093  14.878  1.00  0.00           C  
ATOM   1932  CG  GLU B 121       5.859  10.455  14.333  1.00  0.00           C  
ATOM   1933  CD  GLU B 121       6.052  11.490  15.414  1.00  0.00           C  
ATOM   1934  OE1 GLU B 121       6.123  11.106  16.555  1.00  0.00           O  
ATOM   1935  OE2 GLU B 121       6.114  12.656  15.111  1.00  0.00           O  
ATOM   1936  H   GLU B 121       5.099   7.230  16.422  1.00  0.00           H  
ATOM   1937  HA  GLU B 121       4.008   9.852  16.155  1.00  0.00           H  
ATOM   1938 1HB  GLU B 121       6.340   8.840  15.576  1.00  0.00           H  
ATOM   1939 2HB  GLU B 121       5.588   8.377  14.079  1.00  0.00           H  
ATOM   1940 1HG  GLU B 121       6.793  10.380  13.794  1.00  0.00           H  
ATOM   1941 2HG  GLU B 121       5.087  10.770  13.661  1.00  0.00           H  
ATOM   1942  N   LEU B 122       2.632   7.481  14.356  1.00  0.00           N  
ATOM   1943  CA  LEU B 122       1.540   7.166  13.429  1.00  0.00           C  
ATOM   1944  C   LEU B 122       0.213   7.728  13.890  1.00  0.00           C  
ATOM   1945  O   LEU B 122      -0.704   7.898  13.088  1.00  0.00           O  
ATOM   1946  CB  LEU B 122       1.366   5.661  13.247  1.00  0.00           C  
ATOM   1947  CG  LEU B 122       2.449   4.931  12.495  1.00  0.00           C  
ATOM   1948  CD1 LEU B 122       2.193   3.471  12.640  1.00  0.00           C  
ATOM   1949  CD2 LEU B 122       2.418   5.339  11.005  1.00  0.00           C  
ATOM   1950  H   LEU B 122       3.072   6.705  14.853  1.00  0.00           H  
ATOM   1951  HA  LEU B 122       1.777   7.602  12.462  1.00  0.00           H  
ATOM   1952 1HB  LEU B 122       1.291   5.209  14.239  1.00  0.00           H  
ATOM   1953 2HB  LEU B 122       0.426   5.485  12.726  1.00  0.00           H  
ATOM   1954  HG  LEU B 122       3.428   5.162  12.930  1.00  0.00           H  
ATOM   1955 1HD1 LEU B 122       2.951   2.931  12.123  1.00  0.00           H  
ATOM   1956 2HD1 LEU B 122       2.212   3.222  13.696  1.00  0.00           H  
ATOM   1957 3HD1 LEU B 122       1.223   3.224  12.227  1.00  0.00           H  
ATOM   1958 1HD2 LEU B 122       3.191   4.794  10.459  1.00  0.00           H  
ATOM   1959 2HD2 LEU B 122       1.442   5.098  10.582  1.00  0.00           H  
ATOM   1960 3HD2 LEU B 122       2.596   6.411  10.917  1.00  0.00           H  
ATOM   1961  N   ASP B 123       0.095   8.055  15.176  1.00  0.00           N  
ATOM   1962  CA  ASP B 123      -1.151   8.563  15.720  1.00  0.00           C  
ATOM   1963  C   ASP B 123      -1.487   9.950  15.149  1.00  0.00           C  
ATOM   1964  O   ASP B 123      -2.627  10.402  15.225  1.00  0.00           O  
ATOM   1965  CB  ASP B 123      -1.074   8.527  17.241  1.00  0.00           C  
ATOM   1966  CG  ASP B 123      -1.134   7.043  17.730  1.00  0.00           C  
ATOM   1967  OD1 ASP B 123      -1.636   6.218  16.982  1.00  0.00           O  
ATOM   1968  OD2 ASP B 123      -0.656   6.737  18.794  1.00  0.00           O  
ATOM   1969  H   ASP B 123       0.890   7.953  15.811  1.00  0.00           H  
ATOM   1970  HA  ASP B 123      -1.949   7.884  15.422  1.00  0.00           H  
ATOM   1971 1HB  ASP B 123      -0.136   8.979  17.572  1.00  0.00           H  
ATOM   1972 2HB  ASP B 123      -1.892   9.097  17.672  1.00  0.00           H  
ATOM   1973  N   ILE B 124      -0.523  10.583  14.472  1.00  0.00           N  
ATOM   1974  CA  ILE B 124      -0.740  11.845  13.773  1.00  0.00           C  
ATOM   1975  C   ILE B 124      -1.857  11.680  12.738  1.00  0.00           C  
ATOM   1976  O   ILE B 124      -2.662  12.585  12.503  1.00  0.00           O  
ATOM   1977  CB  ILE B 124       0.548  12.321  13.066  1.00  0.00           C  
ATOM   1978  CG1 ILE B 124       1.593  12.748  14.096  1.00  0.00           C  
ATOM   1979  CG2 ILE B 124       0.256  13.435  12.083  1.00  0.00           C  
ATOM   1980  CD1 ILE B 124       2.966  12.928  13.500  1.00  0.00           C  
ATOM   1981  H   ILE B 124       0.412  10.174  14.423  1.00  0.00           H  
ATOM   1982  HA  ILE B 124      -1.043  12.602  14.495  1.00  0.00           H  
ATOM   1983  HB  ILE B 124       0.976  11.477  12.517  1.00  0.00           H  
ATOM   1984 1HG1 ILE B 124       1.283  13.691  14.541  1.00  0.00           H  
ATOM   1985 2HG1 ILE B 124       1.655  11.992  14.883  1.00  0.00           H  
ATOM   1986 1HG2 ILE B 124       1.180  13.732  11.581  1.00  0.00           H  
ATOM   1987 2HG2 ILE B 124      -0.460  13.089  11.338  1.00  0.00           H  
ATOM   1988 3HG2 ILE B 124      -0.160  14.294  12.609  1.00  0.00           H  
ATOM   1989 1HD1 ILE B 124       3.669  13.229  14.276  1.00  0.00           H  
ATOM   1990 2HD1 ILE B 124       3.284  11.988  13.083  1.00  0.00           H  
ATOM   1991 3HD1 ILE B 124       2.940  13.687  12.718  1.00  0.00           H  
ATOM   1992  N   LEU B 125      -1.910  10.500  12.123  1.00  0.00           N  
ATOM   1993  CA  LEU B 125      -2.839  10.200  11.047  1.00  0.00           C  
ATOM   1994  C   LEU B 125      -4.292  10.061  11.537  1.00  0.00           C  
ATOM   1995  O   LEU B 125      -5.207   9.989  10.718  1.00  0.00           O  
ATOM   1996  CB  LEU B 125      -2.385   8.899  10.366  1.00  0.00           C  
ATOM   1997  CG  LEU B 125      -0.987   8.956   9.653  1.00  0.00           C  
ATOM   1998  CD1 LEU B 125      -0.577   7.540   9.229  1.00  0.00           C  
ATOM   1999  CD2 LEU B 125      -1.050   9.905   8.431  1.00  0.00           C  
ATOM   2000  H   LEU B 125      -1.280   9.755  12.419  1.00  0.00           H  
ATOM   2001  HA  LEU B 125      -2.793  11.013  10.325  1.00  0.00           H  
ATOM   2002 1HB  LEU B 125      -2.339   8.124  11.111  1.00  0.00           H  
ATOM   2003 2HB  LEU B 125      -3.133   8.612   9.624  1.00  0.00           H  
ATOM   2004  HG  LEU B 125      -0.237   9.324  10.364  1.00  0.00           H  
ATOM   2005 1HD1 LEU B 125       0.404   7.568   8.751  1.00  0.00           H  
ATOM   2006 2HD1 LEU B 125      -0.534   6.896  10.114  1.00  0.00           H  
ATOM   2007 3HD1 LEU B 125      -1.303   7.156   8.536  1.00  0.00           H  
ATOM   2008 1HD2 LEU B 125      -0.071   9.946   7.944  1.00  0.00           H  
ATOM   2009 2HD2 LEU B 125      -1.792   9.537   7.719  1.00  0.00           H  
ATOM   2010 3HD2 LEU B 125      -1.330  10.906   8.763  1.00  0.00           H  
ATOM   2011  N   LYS B 126      -4.526  10.103  12.864  1.00  0.00           N  
ATOM   2012  CA  LYS B 126      -5.881  10.025  13.425  1.00  0.00           C  
ATOM   2013  C   LYS B 126      -6.779  11.161  12.973  1.00  0.00           C  
ATOM   2014  O   LYS B 126      -8.001  11.086  13.115  1.00  0.00           O  
ATOM   2015  CB  LYS B 126      -5.880  10.023  14.950  1.00  0.00           C  
ATOM   2016  CG  LYS B 126      -5.381   8.769  15.617  1.00  0.00           C  
ATOM   2017  CD  LYS B 126      -5.385   8.964  17.122  1.00  0.00           C  
ATOM   2018  CE  LYS B 126      -4.916   7.741  17.852  1.00  0.00           C  
ATOM   2019  NZ  LYS B 126      -4.850   7.984  19.334  1.00  0.00           N  
ATOM   2020  H   LYS B 126      -3.752  10.194  13.522  1.00  0.00           H  
ATOM   2021  HA  LYS B 126      -6.339   9.098  13.085  1.00  0.00           H  
ATOM   2022 1HB  LYS B 126      -5.251  10.845  15.300  1.00  0.00           H  
ATOM   2023 2HB  LYS B 126      -6.887  10.213  15.311  1.00  0.00           H  
ATOM   2024 1HG  LYS B 126      -6.034   7.931  15.358  1.00  0.00           H  
ATOM   2025 2HG  LYS B 126      -4.377   8.540  15.275  1.00  0.00           H  
ATOM   2026 1HD  LYS B 126      -4.719   9.794  17.368  1.00  0.00           H  
ATOM   2027 2HD  LYS B 126      -6.391   9.213  17.456  1.00  0.00           H  
ATOM   2028 1HE  LYS B 126      -5.596   6.926  17.649  1.00  0.00           H  
ATOM   2029 2HE  LYS B 126      -3.932   7.472  17.490  1.00  0.00           H  
ATOM   2030 1HZ  LYS B 126      -4.512   7.164  19.827  1.00  0.00           H  
ATOM   2031 2HZ  LYS B 126      -4.213   8.746  19.504  1.00  0.00           H  
ATOM   2032 3HZ  LYS B 126      -5.769   8.226  19.675  1.00  0.00           H  
ATOM   2033  N   THR B 127      -6.194  12.253  12.497  1.00  0.00           N  
ATOM   2034  CA  THR B 127      -7.010  13.371  12.068  1.00  0.00           C  
ATOM   2035  C   THR B 127      -7.498  13.223  10.624  1.00  0.00           C  
ATOM   2036  O   THR B 127      -8.379  13.972  10.196  1.00  0.00           O  
ATOM   2037  CB  THR B 127      -6.235  14.679  12.253  1.00  0.00           C  
ATOM   2038  OG1 THR B 127      -5.066  14.669  11.442  1.00  0.00           O  
ATOM   2039  CG2 THR B 127      -5.818  14.780  13.690  1.00  0.00           C  
ATOM   2040  H   THR B 127      -5.173  12.298  12.416  1.00  0.00           H  
ATOM   2041  HA  THR B 127      -7.889  13.415  12.708  1.00  0.00           H  
ATOM   2042  HB  THR B 127      -6.857  15.532  11.976  1.00  0.00           H  
ATOM   2043  HG1 THR B 127      -5.311  14.892  10.524  1.00  0.00           H  
ATOM   2044 1HG2 THR B 127      -5.257  15.681  13.841  1.00  0.00           H  
ATOM   2045 2HG2 THR B 127      -6.700  14.787  14.327  1.00  0.00           H  
ATOM   2046 3HG2 THR B 127      -5.191  13.920  13.941  1.00  0.00           H  
ATOM   2047  N   VAL B 128      -6.970  12.237   9.879  1.00  0.00           N  
ATOM   2048  CA  VAL B 128      -7.354  12.100   8.480  1.00  0.00           C  
ATOM   2049  C   VAL B 128      -8.704  11.413   8.344  1.00  0.00           C  
ATOM   2050  O   VAL B 128      -8.892  10.283   8.792  1.00  0.00           O  
ATOM   2051  CB  VAL B 128      -6.288  11.296   7.688  1.00  0.00           C  
ATOM   2052  CG1 VAL B 128      -6.768  11.067   6.226  1.00  0.00           C  
ATOM   2053  CG2 VAL B 128      -4.952  12.058   7.697  1.00  0.00           C  
ATOM   2054  H   VAL B 128      -6.292  11.589  10.277  1.00  0.00           H  
ATOM   2055  HA  VAL B 128      -7.418  13.090   8.041  1.00  0.00           H  
ATOM   2056  HB  VAL B 128      -6.156  10.319   8.159  1.00  0.00           H  
ATOM   2057 1HG1 VAL B 128      -6.021  10.493   5.679  1.00  0.00           H  
ATOM   2058 2HG1 VAL B 128      -7.708  10.519   6.229  1.00  0.00           H  
ATOM   2059 3HG1 VAL B 128      -6.917  12.034   5.733  1.00  0.00           H  
ATOM   2060 1HG2 VAL B 128      -4.201  11.487   7.149  1.00  0.00           H  
ATOM   2061 2HG2 VAL B 128      -5.091  13.032   7.221  1.00  0.00           H  
ATOM   2062 3HG2 VAL B 128      -4.621  12.202   8.729  1.00  0.00           H  
ATOM   2063  N   LYS B 129      -9.636  12.102   7.686  1.00  0.00           N  
ATOM   2064  CA  LYS B 129     -10.975  11.596   7.443  1.00  0.00           C  
ATOM   2065  C   LYS B 129     -11.097  11.090   6.020  1.00  0.00           C  
ATOM   2066  O   LYS B 129     -11.878  10.169   5.755  1.00  0.00           O  
ATOM   2067  CB  LYS B 129     -12.033  12.647   7.760  1.00  0.00           C  
ATOM   2068  CG  LYS B 129     -12.108  12.998   9.238  1.00  0.00           C  
ATOM   2069  CD  LYS B 129     -13.135  14.091   9.506  1.00  0.00           C  
ATOM   2070  CE  LYS B 129     -13.171  14.448  10.980  1.00  0.00           C  
ATOM   2071  NZ  LYS B 129     -13.852  13.386  11.778  1.00  0.00           N  
ATOM   2072  H   LYS B 129      -9.404  13.024   7.337  1.00  0.00           H  
ATOM   2073  HA  LYS B 129     -11.150  10.754   8.110  1.00  0.00           H  
ATOM   2074 1HB  LYS B 129     -11.822  13.558   7.198  1.00  0.00           H  
ATOM   2075 2HB  LYS B 129     -13.017  12.279   7.451  1.00  0.00           H  
ATOM   2076 1HG  LYS B 129     -12.388  12.098   9.798  1.00  0.00           H  
ATOM   2077 2HG  LYS B 129     -11.126  13.329   9.584  1.00  0.00           H  
ATOM   2078 1HD  LYS B 129     -12.886  14.979   8.921  1.00  0.00           H  
ATOM   2079 2HD  LYS B 129     -14.125  13.734   9.202  1.00  0.00           H  
ATOM   2080 1HE  LYS B 129     -12.147  14.555  11.338  1.00  0.00           H  
ATOM   2081 2HE  LYS B 129     -13.696  15.393  11.120  1.00  0.00           H  
ATOM   2082 1HZ  LYS B 129     -13.852  13.638  12.753  1.00  0.00           H  
ATOM   2083 2HZ  LYS B 129     -14.811  13.295  11.456  1.00  0.00           H  
ATOM   2084 3HZ  LYS B 129     -13.373  12.505  11.653  1.00  0.00           H  
ATOM   2085  N   GLU B 130     -10.289  11.623   5.105  1.00  0.00           N  
ATOM   2086  CA  GLU B 130     -10.363  11.063   3.765  1.00  0.00           C  
ATOM   2087  C   GLU B 130      -9.044  11.079   3.014  1.00  0.00           C  
ATOM   2088  O   GLU B 130      -8.173  11.925   3.241  1.00  0.00           O  
ATOM   2089  CB  GLU B 130     -11.403  11.756   2.870  1.00  0.00           C  
ATOM   2090  CG  GLU B 130     -11.117  13.194   2.479  1.00  0.00           C  
ATOM   2091  CD  GLU B 130     -12.183  13.722   1.511  1.00  0.00           C  
ATOM   2092  OE1 GLU B 130     -13.326  13.858   1.873  1.00  0.00           O  
ATOM   2093  OE2 GLU B 130     -11.835  13.956   0.379  1.00  0.00           O  
ATOM   2094  H   GLU B 130      -9.679  12.406   5.342  1.00  0.00           H  
ATOM   2095  HA  GLU B 130     -10.651  10.025   3.867  1.00  0.00           H  
ATOM   2096 1HB  GLU B 130     -11.513  11.185   1.945  1.00  0.00           H  
ATOM   2097 2HB  GLU B 130     -12.369  11.742   3.374  1.00  0.00           H  
ATOM   2098 1HG  GLU B 130     -11.088  13.818   3.374  1.00  0.00           H  
ATOM   2099 2HG  GLU B 130     -10.140  13.229   2.000  1.00  0.00           H  
ATOM   2100  N   ILE B 131      -8.932  10.119   2.114  1.00  0.00           N  
ATOM   2101  CA  ILE B 131      -7.807   9.985   1.205  1.00  0.00           C  
ATOM   2102  C   ILE B 131      -8.376  10.026  -0.204  1.00  0.00           C  
ATOM   2103  O   ILE B 131      -9.240   9.215  -0.535  1.00  0.00           O  
ATOM   2104  CB  ILE B 131      -7.069   8.648   1.472  1.00  0.00           C  
ATOM   2105  CG1 ILE B 131      -6.576   8.607   2.934  1.00  0.00           C  
ATOM   2106  CG2 ILE B 131      -5.879   8.472   0.511  1.00  0.00           C  
ATOM   2107  CD1 ILE B 131      -6.154   7.237   3.384  1.00  0.00           C  
ATOM   2108  H   ILE B 131      -9.710   9.459   2.047  1.00  0.00           H  
ATOM   2109  HA  ILE B 131      -7.128  10.823   1.331  1.00  0.00           H  
ATOM   2110  HB  ILE B 131      -7.765   7.818   1.335  1.00  0.00           H  
ATOM   2111 1HG1 ILE B 131      -5.729   9.290   3.046  1.00  0.00           H  
ATOM   2112 2HG1 ILE B 131      -7.369   8.941   3.583  1.00  0.00           H  
ATOM   2113 1HG2 ILE B 131      -5.378   7.523   0.709  1.00  0.00           H  
ATOM   2114 2HG2 ILE B 131      -6.235   8.476  -0.505  1.00  0.00           H  
ATOM   2115 3HG2 ILE B 131      -5.166   9.288   0.644  1.00  0.00           H  
ATOM   2116 1HD1 ILE B 131      -5.835   7.275   4.423  1.00  0.00           H  
ATOM   2117 2HD1 ILE B 131      -6.997   6.552   3.294  1.00  0.00           H  
ATOM   2118 3HD1 ILE B 131      -5.331   6.888   2.760  1.00  0.00           H  
ATOM   2119  N   THR B 132      -7.921  10.960  -1.030  1.00  0.00           N  
ATOM   2120  CA  THR B 132      -8.492  11.062  -2.368  1.00  0.00           C  
ATOM   2121  C   THR B 132      -7.985   9.974  -3.309  1.00  0.00           C  
ATOM   2122  O   THR B 132      -8.684   9.590  -4.252  1.00  0.00           O  
ATOM   2123  CB  THR B 132      -8.201  12.431  -2.970  1.00  0.00           C  
ATOM   2124  OG1 THR B 132      -6.801  12.603  -2.999  1.00  0.00           O  
ATOM   2125  CG2 THR B 132      -8.844  13.529  -2.138  1.00  0.00           C  
ATOM   2126  H   THR B 132      -7.208  11.624  -0.723  1.00  0.00           H  
ATOM   2127  HA  THR B 132      -9.566  10.972  -2.271  1.00  0.00           H  
ATOM   2128  HB  THR B 132      -8.585  12.470  -3.990  1.00  0.00           H  
ATOM   2129  HG1 THR B 132      -6.487  12.631  -2.055  1.00  0.00           H  
ATOM   2130 1HG2 THR B 132      -8.613  14.501  -2.578  1.00  0.00           H  
ATOM   2131 2HG2 THR B 132      -9.925  13.390  -2.114  1.00  0.00           H  
ATOM   2132 3HG2 THR B 132      -8.455  13.493  -1.120  1.00  0.00           H  
ATOM   2133  N   GLY B 133      -6.802   9.459  -3.021  1.00  0.00           N  
ATOM   2134  CA  GLY B 133      -6.166   8.395  -3.777  1.00  0.00           C  
ATOM   2135  C   GLY B 133      -6.380   7.079  -3.053  1.00  0.00           C  
ATOM   2136  O   GLY B 133      -7.511   6.746  -2.667  1.00  0.00           O  
ATOM   2137  H   GLY B 133      -6.256   9.844  -2.253  1.00  0.00           H  
ATOM   2138 1HA  GLY B 133      -6.573   8.344  -4.783  1.00  0.00           H  
ATOM   2139 2HA  GLY B 133      -5.102   8.600  -3.864  1.00  0.00           H  
ATOM   2140  N   PHE B 134      -5.300   6.316  -2.898  1.00  0.00           N  
ATOM   2141  CA  PHE B 134      -5.390   4.995  -2.281  1.00  0.00           C  
ATOM   2142  C   PHE B 134      -4.619   4.882  -0.969  1.00  0.00           C  
ATOM   2143  O   PHE B 134      -3.726   5.689  -0.681  1.00  0.00           O  
ATOM   2144  CB  PHE B 134      -4.899   3.895  -3.236  1.00  0.00           C  
ATOM   2145  CG  PHE B 134      -3.462   3.888  -3.665  1.00  0.00           C  
ATOM   2146  CD1 PHE B 134      -2.481   3.218  -2.932  1.00  0.00           C  
ATOM   2147  CD2 PHE B 134      -3.099   4.492  -4.827  1.00  0.00           C  
ATOM   2148  CE1 PHE B 134      -1.179   3.180  -3.384  1.00  0.00           C  
ATOM   2149  CE2 PHE B 134      -1.814   4.450  -5.280  1.00  0.00           C  
ATOM   2150  CZ  PHE B 134      -0.858   3.796  -4.567  1.00  0.00           C  
ATOM   2151  H   PHE B 134      -4.404   6.668  -3.257  1.00  0.00           H  
ATOM   2152  HA  PHE B 134      -6.440   4.789  -2.068  1.00  0.00           H  
ATOM   2153 1HB  PHE B 134      -5.078   2.935  -2.787  1.00  0.00           H  
ATOM   2154 2HB  PHE B 134      -5.502   3.933  -4.138  1.00  0.00           H  
ATOM   2155  HD1 PHE B 134      -2.753   2.718  -2.005  1.00  0.00           H  
ATOM   2156  HD2 PHE B 134      -3.851   5.019  -5.399  1.00  0.00           H  
ATOM   2157  HE1 PHE B 134      -0.410   2.657  -2.817  1.00  0.00           H  
ATOM   2158  HE2 PHE B 134      -1.558   4.951  -6.214  1.00  0.00           H  
ATOM   2159  HZ  PHE B 134       0.151   3.773  -4.942  1.00  0.00           H  
ATOM   2160  N   LEU B 135      -4.993   3.878  -0.178  1.00  0.00           N  
ATOM   2161  CA  LEU B 135      -4.292   3.549   1.063  1.00  0.00           C  
ATOM   2162  C   LEU B 135      -3.623   2.179   0.968  1.00  0.00           C  
ATOM   2163  O   LEU B 135      -4.312   1.154   0.938  1.00  0.00           O  
ATOM   2164  CB  LEU B 135      -5.266   3.599   2.259  1.00  0.00           C  
ATOM   2165  CG  LEU B 135      -4.685   3.195   3.667  1.00  0.00           C  
ATOM   2166  CD1 LEU B 135      -3.523   4.125   4.053  1.00  0.00           C  
ATOM   2167  CD2 LEU B 135      -5.801   3.317   4.733  1.00  0.00           C  
ATOM   2168  H   LEU B 135      -5.768   3.290  -0.497  1.00  0.00           H  
ATOM   2169  HA  LEU B 135      -3.512   4.293   1.231  1.00  0.00           H  
ATOM   2170 1HB  LEU B 135      -5.656   4.597   2.332  1.00  0.00           H  
ATOM   2171 2HB  LEU B 135      -6.100   2.931   2.042  1.00  0.00           H  
ATOM   2172  HG  LEU B 135      -4.319   2.168   3.630  1.00  0.00           H  
ATOM   2173 1HD1 LEU B 135      -3.141   3.833   5.017  1.00  0.00           H  
ATOM   2174 2HD1 LEU B 135      -2.715   4.054   3.329  1.00  0.00           H  
ATOM   2175 3HD1 LEU B 135      -3.882   5.147   4.099  1.00  0.00           H  
ATOM   2176 1HD2 LEU B 135      -5.413   3.043   5.714  1.00  0.00           H  
ATOM   2177 2HD2 LEU B 135      -6.146   4.343   4.761  1.00  0.00           H  
ATOM   2178 3HD2 LEU B 135      -6.631   2.663   4.481  1.00  0.00           H  
ATOM   2179  N   LEU B 136      -2.285   2.183   0.934  1.00  0.00           N  
ATOM   2180  CA  LEU B 136      -1.476   0.968   0.818  1.00  0.00           C  
ATOM   2181  C   LEU B 136      -0.638   0.717   2.052  1.00  0.00           C  
ATOM   2182  O   LEU B 136       0.312   1.460   2.322  1.00  0.00           O  
ATOM   2183  CB  LEU B 136      -0.506   1.027  -0.358  1.00  0.00           C  
ATOM   2184  CG  LEU B 136       0.605  -0.122  -0.394  1.00  0.00           C  
ATOM   2185  CD1 LEU B 136      -0.036  -1.556  -0.482  1.00  0.00           C  
ATOM   2186  CD2 LEU B 136       1.538   0.203  -1.562  1.00  0.00           C  
ATOM   2187  H   LEU B 136      -1.801   3.084   0.983  1.00  0.00           H  
ATOM   2188  HA  LEU B 136      -2.143   0.119   0.682  1.00  0.00           H  
ATOM   2189 1HB  LEU B 136      -1.085   0.934  -1.272  1.00  0.00           H  
ATOM   2190 2HB  LEU B 136      -0.006   2.000  -0.356  1.00  0.00           H  
ATOM   2191  HG  LEU B 136       1.199  -0.097   0.517  1.00  0.00           H  
ATOM   2192 1HD1 LEU B 136       0.731  -2.302  -0.512  1.00  0.00           H  
ATOM   2193 2HD1 LEU B 136      -0.666  -1.746   0.383  1.00  0.00           H  
ATOM   2194 3HD1 LEU B 136      -0.619  -1.648  -1.338  1.00  0.00           H  
ATOM   2195 1HD2 LEU B 136       2.337  -0.522  -1.619  1.00  0.00           H  
ATOM   2196 2HD2 LEU B 136       0.993   0.205  -2.482  1.00  0.00           H  
ATOM   2197 3HD2 LEU B 136       1.967   1.192  -1.406  1.00  0.00           H  
ATOM   2198  N   ILE B 137      -0.969  -0.343   2.774  1.00  0.00           N  
ATOM   2199  CA  ILE B 137      -0.254  -0.678   3.986  1.00  0.00           C  
ATOM   2200  C   ILE B 137       0.380  -2.062   3.843  1.00  0.00           C  
ATOM   2201  O   ILE B 137      -0.324  -3.068   3.700  1.00  0.00           O  
ATOM   2202  CB  ILE B 137      -1.224  -0.636   5.203  1.00  0.00           C  
ATOM   2203  CG1 ILE B 137      -1.874   0.779   5.320  1.00  0.00           C  
ATOM   2204  CG2 ILE B 137      -0.465  -0.948   6.474  1.00  0.00           C  
ATOM   2205  CD1 ILE B 137      -2.984   0.890   6.352  1.00  0.00           C  
ATOM   2206  H   ILE B 137      -1.761  -0.914   2.482  1.00  0.00           H  
ATOM   2207  HA  ILE B 137       0.543   0.047   4.146  1.00  0.00           H  
ATOM   2208  HB  ILE B 137      -2.018  -1.369   5.058  1.00  0.00           H  
ATOM   2209 1HG1 ILE B 137      -1.099   1.498   5.555  1.00  0.00           H  
ATOM   2210 2HG1 ILE B 137      -2.301   1.041   4.360  1.00  0.00           H  
ATOM   2211 1HG2 ILE B 137      -1.113  -0.943   7.337  1.00  0.00           H  
ATOM   2212 2HG2 ILE B 137      -0.018  -1.911   6.394  1.00  0.00           H  
ATOM   2213 3HG2 ILE B 137       0.312  -0.202   6.610  1.00  0.00           H  
ATOM   2214 1HD1 ILE B 137      -3.380   1.895   6.347  1.00  0.00           H  
ATOM   2215 2HD1 ILE B 137      -3.780   0.190   6.097  1.00  0.00           H  
ATOM   2216 3HD1 ILE B 137      -2.614   0.675   7.340  1.00  0.00           H  
ATOM   2217  N   GLN B 138       1.714  -2.096   3.848  1.00  0.00           N  
ATOM   2218  CA  GLN B 138       2.481  -3.338   3.720  1.00  0.00           C  
ATOM   2219  C   GLN B 138       3.290  -3.567   4.991  1.00  0.00           C  
ATOM   2220  O   GLN B 138       4.121  -4.473   5.076  1.00  0.00           O  
ATOM   2221  CB  GLN B 138       3.483  -3.300   2.550  1.00  0.00           C  
ATOM   2222  CG  GLN B 138       2.896  -3.159   1.190  1.00  0.00           C  
ATOM   2223  CD  GLN B 138       3.943  -3.169   0.075  1.00  0.00           C  
ATOM   2224  OE1 GLN B 138       5.139  -3.373   0.319  1.00  0.00           O  
ATOM   2225  NE2 GLN B 138       3.464  -2.942  -1.140  1.00  0.00           N  
ATOM   2226  H   GLN B 138       2.227  -1.222   3.957  1.00  0.00           H  
ATOM   2227  HA  GLN B 138       1.790  -4.173   3.609  1.00  0.00           H  
ATOM   2228 1HB  GLN B 138       4.156  -2.466   2.696  1.00  0.00           H  
ATOM   2229 2HB  GLN B 138       4.086  -4.209   2.561  1.00  0.00           H  
ATOM   2230 1HG  GLN B 138       2.205  -3.955   1.012  1.00  0.00           H  
ATOM   2231 2HG  GLN B 138       2.385  -2.205   1.161  1.00  0.00           H  
ATOM   2232 1HE2 GLN B 138       4.059  -2.879  -1.975  1.00  0.00           H  
ATOM   2233 2HE2 GLN B 138       2.483  -2.816  -1.259  1.00  0.00           H  
ATOM   2234  N   ALA B 139       3.051  -2.703   5.969  1.00  0.00           N  
ATOM   2235  CA  ALA B 139       3.716  -2.744   7.259  1.00  0.00           C  
ATOM   2236  C   ALA B 139       2.907  -2.006   8.293  1.00  0.00           C  
ATOM   2237  O   ALA B 139       2.106  -1.141   7.963  1.00  0.00           O  
ATOM   2238  CB  ALA B 139       5.062  -2.124   7.177  1.00  0.00           C  
ATOM   2239  H   ALA B 139       2.357  -1.991   5.805  1.00  0.00           H  
ATOM   2240  HA  ALA B 139       3.798  -3.785   7.571  1.00  0.00           H  
ATOM   2241 1HB  ALA B 139       5.546  -2.176   8.147  1.00  0.00           H  
ATOM   2242 2HB  ALA B 139       5.613  -2.672   6.467  1.00  0.00           H  
ATOM   2243 3HB  ALA B 139       4.962  -1.089   6.866  1.00  0.00           H  
ATOM   2244  N   TRP B 140       3.142  -2.333   9.544  1.00  0.00           N  
ATOM   2245  CA  TRP B 140       2.449  -1.689  10.638  1.00  0.00           C  
ATOM   2246  C   TRP B 140       3.273  -2.118  11.849  1.00  0.00           C  
ATOM   2247  O   TRP B 140       3.842  -3.207  11.796  1.00  0.00           O  
ATOM   2248  CB  TRP B 140       0.985  -2.187  10.679  1.00  0.00           C  
ATOM   2249  CG  TRP B 140       0.070  -1.382  11.509  1.00  0.00           C  
ATOM   2250  CD1 TRP B 140      -0.539  -1.675  12.695  1.00  0.00           C  
ATOM   2251  CD2 TRP B 140      -0.346  -0.052  11.158  1.00  0.00           C  
ATOM   2252  NE1 TRP B 140      -1.320  -0.603  13.088  1.00  0.00           N  
ATOM   2253  CE2 TRP B 140      -1.188   0.399  12.158  1.00  0.00           C  
ATOM   2254  CE3 TRP B 140      -0.076   0.778  10.077  1.00  0.00           C  
ATOM   2255  CZ2 TRP B 140      -1.758   1.660  12.109  1.00  0.00           C  
ATOM   2256  CZ3 TRP B 140      -0.653   2.007  10.040  1.00  0.00           C  
ATOM   2257  CH2 TRP B 140      -1.461   2.444  11.010  1.00  0.00           C  
ATOM   2258  H   TRP B 140       3.817  -3.056   9.748  1.00  0.00           H  
ATOM   2259  HA  TRP B 140       2.468  -0.617  10.489  1.00  0.00           H  
ATOM   2260 1HB  TRP B 140       0.571  -2.200   9.673  1.00  0.00           H  
ATOM   2261 2HB  TRP B 140       0.960  -3.212  11.052  1.00  0.00           H  
ATOM   2262  HD1 TRP B 140      -0.443  -2.619  13.238  1.00  0.00           H  
ATOM   2263  HE1 TRP B 140      -1.939  -0.567  13.931  1.00  0.00           H  
ATOM   2264  HE3 TRP B 140       0.577   0.447   9.267  1.00  0.00           H  
ATOM   2265  HZ2 TRP B 140      -2.421   2.024  12.889  1.00  0.00           H  
ATOM   2266  HZ3 TRP B 140      -0.452   2.619   9.216  1.00  0.00           H  
ATOM   2267  HH2 TRP B 140      -1.882   3.428  10.915  1.00  0.00           H  
ATOM   2268  N   PRO B 141       3.402  -1.327  12.926  1.00  0.00           N  
ATOM   2269  CA  PRO B 141       4.201  -1.672  14.082  1.00  0.00           C  
ATOM   2270  C   PRO B 141       3.859  -3.054  14.601  1.00  0.00           C  
ATOM   2271  O   PRO B 141       2.688  -3.435  14.718  1.00  0.00           O  
ATOM   2272  CB  PRO B 141       3.831  -0.586  15.072  1.00  0.00           C  
ATOM   2273  CG  PRO B 141       3.489   0.586  14.205  1.00  0.00           C  
ATOM   2274  CD  PRO B 141       2.767  -0.009  13.022  1.00  0.00           C  
ATOM   2275  HA  PRO B 141       5.269  -1.617  13.814  1.00  0.00           H  
ATOM   2276 1HB  PRO B 141       3.003  -0.925  15.681  1.00  0.00           H  
ATOM   2277 2HB  PRO B 141       4.673  -0.415  15.752  1.00  0.00           H  
ATOM   2278 1HG  PRO B 141       2.874   1.294  14.769  1.00  0.00           H  
ATOM   2279 2HG  PRO B 141       4.404   1.117  13.920  1.00  0.00           H  
ATOM   2280 1HD  PRO B 141       1.716  -0.086  13.265  1.00  0.00           H  
ATOM   2281 2HD  PRO B 141       2.950   0.599  12.154  1.00  0.00           H  
ATOM   2282  N   GLU B 142       4.911  -3.767  14.974  1.00  0.00           N  
ATOM   2283  CA  GLU B 142       4.867  -5.155  15.405  1.00  0.00           C  
ATOM   2284  C   GLU B 142       3.935  -5.459  16.571  1.00  0.00           C  
ATOM   2285  O   GLU B 142       3.379  -6.553  16.643  1.00  0.00           O  
ATOM   2286  CB  GLU B 142       6.280  -5.608  15.793  1.00  0.00           C  
ATOM   2287  CG  GLU B 142       7.284  -5.641  14.636  1.00  0.00           C  
ATOM   2288  CD  GLU B 142       7.934  -4.297  14.356  1.00  0.00           C  
ATOM   2289  OE1 GLU B 142       7.537  -3.316  14.965  1.00  0.00           O  
ATOM   2290  OE2 GLU B 142       8.819  -4.251  13.543  1.00  0.00           O  
ATOM   2291  H   GLU B 142       5.821  -3.340  14.883  1.00  0.00           H  
ATOM   2292  HA  GLU B 142       4.540  -5.753  14.554  1.00  0.00           H  
ATOM   2293 1HB  GLU B 142       6.674  -4.948  16.566  1.00  0.00           H  
ATOM   2294 2HB  GLU B 142       6.231  -6.611  16.218  1.00  0.00           H  
ATOM   2295 1HG  GLU B 142       8.063  -6.367  14.867  1.00  0.00           H  
ATOM   2296 2HG  GLU B 142       6.766  -5.978  13.739  1.00  0.00           H  
ATOM   2297  N   ASN B 143       3.768  -4.512  17.483  1.00  0.00           N  
ATOM   2298  CA  ASN B 143       2.912  -4.742  18.637  1.00  0.00           C  
ATOM   2299  C   ASN B 143       1.537  -4.091  18.536  1.00  0.00           C  
ATOM   2300  O   ASN B 143       0.842  -3.977  19.546  1.00  0.00           O  
ATOM   2301  CB  ASN B 143       3.616  -4.270  19.896  1.00  0.00           C  
ATOM   2302  CG  ASN B 143       3.835  -2.783  19.912  1.00  0.00           C  
ATOM   2303  OD1 ASN B 143       3.800  -2.126  18.865  1.00  0.00           O  
ATOM   2304  ND2 ASN B 143       4.061  -2.238  21.081  1.00  0.00           N  
ATOM   2305  H   ASN B 143       4.241  -3.628  17.368  1.00  0.00           H  
ATOM   2306  HA  ASN B 143       2.728  -5.814  18.702  1.00  0.00           H  
ATOM   2307 1HB  ASN B 143       3.025  -4.548  20.770  1.00  0.00           H  
ATOM   2308 2HB  ASN B 143       4.581  -4.768  19.982  1.00  0.00           H  
ATOM   2309 1HD2 ASN B 143       4.213  -1.252  21.152  1.00  0.00           H  
ATOM   2310 2HD2 ASN B 143       4.080  -2.808  21.902  1.00  0.00           H  
ATOM   2311  N   ARG B 144       1.132  -3.646  17.343  1.00  0.00           N  
ATOM   2312  CA  ARG B 144      -0.209  -3.083  17.237  1.00  0.00           C  
ATOM   2313  C   ARG B 144      -1.232  -4.088  16.708  1.00  0.00           C  
ATOM   2314  O   ARG B 144      -1.053  -4.734  15.677  1.00  0.00           O  
ATOM   2315  CB  ARG B 144      -0.218  -1.793  16.435  1.00  0.00           C  
ATOM   2316  CG  ARG B 144       0.409  -0.632  17.199  1.00  0.00           C  
ATOM   2317  CD  ARG B 144       0.186   0.705  16.567  1.00  0.00           C  
ATOM   2318  NE  ARG B 144       0.695   1.759  17.448  1.00  0.00           N  
ATOM   2319  CZ  ARG B 144       0.255   3.043  17.476  1.00  0.00           C  
ATOM   2320  NH1 ARG B 144      -0.685   3.450  16.658  1.00  0.00           N  
ATOM   2321  NH2 ARG B 144       0.747   3.884  18.362  1.00  0.00           N  
ATOM   2322  H   ARG B 144       1.723  -3.722  16.513  1.00  0.00           H  
ATOM   2323  HA  ARG B 144      -0.531  -2.801  18.238  1.00  0.00           H  
ATOM   2324 1HB  ARG B 144       0.357  -1.932  15.519  1.00  0.00           H  
ATOM   2325 2HB  ARG B 144      -1.240  -1.527  16.155  1.00  0.00           H  
ATOM   2326 1HG  ARG B 144      -0.035  -0.601  18.192  1.00  0.00           H  
ATOM   2327 2HG  ARG B 144       1.473  -0.800  17.304  1.00  0.00           H  
ATOM   2328 1HD  ARG B 144       0.700   0.763  15.614  1.00  0.00           H  
ATOM   2329 2HD  ARG B 144      -0.880   0.866  16.414  1.00  0.00           H  
ATOM   2330  HE  ARG B 144       1.410   1.501  18.115  1.00  0.00           H  
ATOM   2331 1HH1 ARG B 144      -1.080   2.819  15.989  1.00  0.00           H  
ATOM   2332 2HH1 ARG B 144      -1.034   4.429  16.727  1.00  0.00           H  
ATOM   2333 1HH2 ARG B 144       1.448   3.574  19.008  1.00  0.00           H  
ATOM   2334 2HH2 ARG B 144       0.367   4.858  18.417  1.00  0.00           H  
ATOM   2335  N   THR B 145      -2.339  -4.179  17.441  1.00  0.00           N  
ATOM   2336  CA  THR B 145      -3.468  -5.069  17.166  1.00  0.00           C  
ATOM   2337  C   THR B 145      -4.201  -4.771  15.863  1.00  0.00           C  
ATOM   2338  O   THR B 145      -4.638  -5.690  15.153  1.00  0.00           O  
ATOM   2339  CB  THR B 145      -4.486  -4.999  18.319  1.00  0.00           C  
ATOM   2340  OG1 THR B 145      -3.858  -5.396  19.543  1.00  0.00           O  
ATOM   2341  CG2 THR B 145      -5.640  -5.890  18.050  1.00  0.00           C  
ATOM   2342  H   THR B 145      -2.394  -3.601  18.268  1.00  0.00           H  
ATOM   2343  HA  THR B 145      -3.083  -6.089  17.107  1.00  0.00           H  
ATOM   2344  HB  THR B 145      -4.848  -3.973  18.414  1.00  0.00           H  
ATOM   2345  HG1 THR B 145      -4.443  -5.195  20.281  1.00  0.00           H  
ATOM   2346 1HG2 THR B 145      -6.353  -5.827  18.870  1.00  0.00           H  
ATOM   2347 2HG2 THR B 145      -6.131  -5.599  17.118  1.00  0.00           H  
ATOM   2348 3HG2 THR B 145      -5.266  -6.890  17.975  1.00  0.00           H  
ATOM   2349  N   ASP B 146      -4.393  -3.487  15.588  1.00  0.00           N  
ATOM   2350  CA  ASP B 146      -5.139  -3.065  14.412  1.00  0.00           C  
ATOM   2351  C   ASP B 146      -4.646  -1.757  13.826  1.00  0.00           C  
ATOM   2352  O   ASP B 146      -3.695  -1.142  14.332  1.00  0.00           O  
ATOM   2353  CB  ASP B 146      -6.606  -2.921  14.786  1.00  0.00           C  
ATOM   2354  CG  ASP B 146      -6.859  -1.884  15.883  1.00  0.00           C  
ATOM   2355  OD1 ASP B 146      -7.961  -1.847  16.382  1.00  0.00           O  
ATOM   2356  OD2 ASP B 146      -5.939  -1.188  16.264  1.00  0.00           O  
ATOM   2357  H   ASP B 146      -4.007  -2.792  16.207  1.00  0.00           H  
ATOM   2358  HA  ASP B 146      -5.044  -3.830  13.645  1.00  0.00           H  
ATOM   2359 1HB  ASP B 146      -7.179  -2.668  13.918  1.00  0.00           H  
ATOM   2360 2HB  ASP B 146      -6.957  -3.875  15.133  1.00  0.00           H  
ATOM   2361  N   LEU B 147      -5.357  -1.246  12.813  1.00  0.00           N  
ATOM   2362  CA  LEU B 147      -4.957  -0.012  12.170  1.00  0.00           C  
ATOM   2363  C   LEU B 147      -5.614   1.164  12.892  1.00  0.00           C  
ATOM   2364  O   LEU B 147      -6.324   1.966  12.290  1.00  0.00           O  
ATOM   2365  CB  LEU B 147      -5.406  -0.058  10.705  1.00  0.00           C  
ATOM   2366  CG  LEU B 147      -4.924  -1.305   9.897  1.00  0.00           C  
ATOM   2367  CD1 LEU B 147      -5.524  -1.262   8.502  1.00  0.00           C  
ATOM   2368  CD2 LEU B 147      -3.407  -1.330   9.855  1.00  0.00           C  
ATOM   2369  H   LEU B 147      -6.176  -1.721  12.440  1.00  0.00           H  
ATOM   2370  HA  LEU B 147      -3.889   0.076  12.221  1.00  0.00           H  
ATOM   2371 1HB  LEU B 147      -6.492  -0.025  10.668  1.00  0.00           H  
ATOM   2372 2HB  LEU B 147      -5.023   0.823  10.203  1.00  0.00           H  
ATOM   2373  HG  LEU B 147      -5.285  -2.217  10.384  1.00  0.00           H  
ATOM   2374 1HD1 LEU B 147      -5.203  -2.136   7.938  1.00  0.00           H  
ATOM   2375 2HD1 LEU B 147      -6.614  -1.261   8.583  1.00  0.00           H  
ATOM   2376 3HD1 LEU B 147      -5.198  -0.362   7.995  1.00  0.00           H  
ATOM   2377 1HD2 LEU B 147      -3.071  -2.198   9.299  1.00  0.00           H  
ATOM   2378 2HD2 LEU B 147      -3.034  -0.430   9.380  1.00  0.00           H  
ATOM   2379 3HD2 LEU B 147      -3.034  -1.385  10.868  1.00  0.00           H  
ATOM   2380  N   HIS B 148      -5.307   1.290  14.183  1.00  0.00           N  
ATOM   2381  CA  HIS B 148      -5.914   2.271  15.090  1.00  0.00           C  
ATOM   2382  C   HIS B 148      -5.787   3.698  14.579  1.00  0.00           C  
ATOM   2383  O   HIS B 148      -6.724   4.489  14.664  1.00  0.00           O  
ATOM   2384  CB  HIS B 148      -5.313   2.153  16.495  1.00  0.00           C  
ATOM   2385  CG  HIS B 148      -5.913   3.089  17.512  1.00  0.00           C  
ATOM   2386  ND1 HIS B 148      -7.212   2.965  17.969  1.00  0.00           N  
ATOM   2387  CD2 HIS B 148      -5.380   4.133  18.170  1.00  0.00           C  
ATOM   2388  CE1 HIS B 148      -7.455   3.909  18.861  1.00  0.00           C  
ATOM   2389  NE2 HIS B 148      -6.357   4.635  19.014  1.00  0.00           N  
ATOM   2390  H   HIS B 148      -4.675   0.581  14.559  1.00  0.00           H  
ATOM   2391  HA  HIS B 148      -6.979   2.053  15.180  1.00  0.00           H  
ATOM   2392 1HB  HIS B 148      -5.443   1.134  16.858  1.00  0.00           H  
ATOM   2393 2HB  HIS B 148      -4.242   2.345  16.448  1.00  0.00           H  
ATOM   2394  HD1 HIS B 148      -7.883   2.274  17.681  1.00  0.00           H  
ATOM   2395  HD2 HIS B 148      -4.388   4.589  18.142  1.00  0.00           H  
ATOM   2396  HE1 HIS B 148      -8.439   3.980  19.330  1.00  0.00           H  
ATOM   2397  N   ALA B 149      -4.632   4.036  14.017  1.00  0.00           N  
ATOM   2398  CA  ALA B 149      -4.398   5.389  13.517  1.00  0.00           C  
ATOM   2399  C   ALA B 149      -5.422   5.783  12.442  1.00  0.00           C  
ATOM   2400  O   ALA B 149      -5.635   6.965  12.200  1.00  0.00           O  
ATOM   2401  CB  ALA B 149      -2.998   5.526  12.951  1.00  0.00           C  
ATOM   2402  H   ALA B 149      -3.902   3.343  13.952  1.00  0.00           H  
ATOM   2403  HA  ALA B 149      -4.503   6.074  14.357  1.00  0.00           H  
ATOM   2404 1HB  ALA B 149      -2.853   6.545  12.628  1.00  0.00           H  
ATOM   2405 2HB  ALA B 149      -2.260   5.280  13.716  1.00  0.00           H  
ATOM   2406 3HB  ALA B 149      -2.895   4.866  12.115  1.00  0.00           H  
ATOM   2407  N   PHE B 150      -6.022   4.803  11.761  1.00  0.00           N  
ATOM   2408  CA  PHE B 150      -6.995   5.083  10.720  1.00  0.00           C  
ATOM   2409  C   PHE B 150      -8.441   4.810  11.146  1.00  0.00           C  
ATOM   2410  O   PHE B 150      -9.332   4.810  10.295  1.00  0.00           O  
ATOM   2411  CB  PHE B 150      -6.694   4.278   9.459  1.00  0.00           C  
ATOM   2412  CG  PHE B 150      -5.457   4.675   8.742  1.00  0.00           C  
ATOM   2413  CD1 PHE B 150      -5.440   5.843   7.989  1.00  0.00           C  
ATOM   2414  CD2 PHE B 150      -4.319   3.888   8.785  1.00  0.00           C  
ATOM   2415  CE1 PHE B 150      -4.317   6.217   7.302  1.00  0.00           C  
ATOM   2416  CE2 PHE B 150      -3.192   4.265   8.091  1.00  0.00           C  
ATOM   2417  CZ  PHE B 150      -3.193   5.429   7.348  1.00  0.00           C  
ATOM   2418  H   PHE B 150      -5.856   3.827  11.997  1.00  0.00           H  
ATOM   2419  HA  PHE B 150      -6.919   6.140  10.463  1.00  0.00           H  
ATOM   2420 1HB  PHE B 150      -6.588   3.233   9.740  1.00  0.00           H  
ATOM   2421 2HB  PHE B 150      -7.531   4.353   8.768  1.00  0.00           H  
ATOM   2422  HD1 PHE B 150      -6.336   6.468   7.951  1.00  0.00           H  
ATOM   2423  HD2 PHE B 150      -4.323   2.969   9.368  1.00  0.00           H  
ATOM   2424  HE1 PHE B 150      -4.324   7.135   6.723  1.00  0.00           H  
ATOM   2425  HE2 PHE B 150      -2.305   3.644   8.124  1.00  0.00           H  
ATOM   2426  HZ  PHE B 150      -2.302   5.723   6.797  1.00  0.00           H  
ATOM   2427  N   GLU B 151      -8.719   4.629  12.446  1.00  0.00           N  
ATOM   2428  CA  GLU B 151     -10.109   4.355  12.845  1.00  0.00           C  
ATOM   2429  C   GLU B 151     -11.054   5.507  12.485  1.00  0.00           C  
ATOM   2430  O   GLU B 151     -12.265   5.311  12.364  1.00  0.00           O  
ATOM   2431  CB  GLU B 151     -10.268   4.015  14.344  1.00  0.00           C  
ATOM   2432  CG  GLU B 151     -10.121   5.154  15.357  1.00  0.00           C  
ATOM   2433  CD  GLU B 151     -10.320   4.655  16.807  1.00  0.00           C  
ATOM   2434  OE1 GLU B 151     -10.056   3.501  17.065  1.00  0.00           O  
ATOM   2435  OE2 GLU B 151     -10.769   5.419  17.636  1.00  0.00           O  
ATOM   2436  H   GLU B 151      -7.977   4.640  13.149  1.00  0.00           H  
ATOM   2437  HA  GLU B 151     -10.440   3.478  12.296  1.00  0.00           H  
ATOM   2438 1HB  GLU B 151     -11.246   3.564  14.502  1.00  0.00           H  
ATOM   2439 2HB  GLU B 151      -9.525   3.259  14.608  1.00  0.00           H  
ATOM   2440 1HG  GLU B 151      -9.127   5.594  15.264  1.00  0.00           H  
ATOM   2441 2HG  GLU B 151     -10.855   5.927  15.138  1.00  0.00           H  
ATOM   2442  N   ASN B 152     -10.502   6.713  12.293  1.00  0.00           N  
ATOM   2443  CA  ASN B 152     -11.285   7.893  11.942  1.00  0.00           C  
ATOM   2444  C   ASN B 152     -11.349   8.143  10.431  1.00  0.00           C  
ATOM   2445  O   ASN B 152     -11.935   9.132   9.990  1.00  0.00           O  
ATOM   2446  CB  ASN B 152     -10.719   9.112  12.623  1.00  0.00           C  
ATOM   2447  CG  ASN B 152     -10.841   9.045  14.104  1.00  0.00           C  
ATOM   2448  OD1 ASN B 152     -11.815   8.519  14.659  1.00  0.00           O  
ATOM   2449  ND2 ASN B 152      -9.858   9.582  14.763  1.00  0.00           N  
ATOM   2450  H   ASN B 152      -9.503   6.809  12.404  1.00  0.00           H  
ATOM   2451  HA  ASN B 152     -12.306   7.744  12.289  1.00  0.00           H  
ATOM   2452 1HB  ASN B 152      -9.662   9.211  12.359  1.00  0.00           H  
ATOM   2453 2HB  ASN B 152     -11.228  10.005  12.261  1.00  0.00           H  
ATOM   2454 1HD2 ASN B 152      -9.862   9.583  15.763  1.00  0.00           H  
ATOM   2455 2HD2 ASN B 152      -9.098  10.021  14.244  1.00  0.00           H  
ATOM   2456  N   LEU B 153     -10.792   7.230   9.636  1.00  0.00           N  
ATOM   2457  CA  LEU B 153     -10.830   7.364   8.185  1.00  0.00           C  
ATOM   2458  C   LEU B 153     -12.217   7.024   7.688  1.00  0.00           C  
ATOM   2459  O   LEU B 153     -12.690   5.915   7.913  1.00  0.00           O  
ATOM   2460  CB  LEU B 153      -9.813   6.405   7.547  1.00  0.00           C  
ATOM   2461  CG  LEU B 153      -9.759   6.362   6.017  1.00  0.00           C  
ATOM   2462  CD1 LEU B 153      -9.301   7.697   5.472  1.00  0.00           C  
ATOM   2463  CD2 LEU B 153      -8.808   5.242   5.609  1.00  0.00           C  
ATOM   2464  H   LEU B 153     -10.326   6.416  10.030  1.00  0.00           H  
ATOM   2465  HA  LEU B 153     -10.593   8.392   7.913  1.00  0.00           H  
ATOM   2466 1HB  LEU B 153      -8.822   6.670   7.912  1.00  0.00           H  
ATOM   2467 2HB  LEU B 153     -10.039   5.396   7.892  1.00  0.00           H  
ATOM   2468  HG  LEU B 153     -10.758   6.164   5.618  1.00  0.00           H  
ATOM   2469 1HD1 LEU B 153      -9.279   7.654   4.381  1.00  0.00           H  
ATOM   2470 2HD1 LEU B 153      -9.993   8.460   5.786  1.00  0.00           H  
ATOM   2471 3HD1 LEU B 153      -8.309   7.931   5.851  1.00  0.00           H  
ATOM   2472 1HD2 LEU B 153      -8.752   5.190   4.532  1.00  0.00           H  
ATOM   2473 2HD2 LEU B 153      -7.819   5.449   6.012  1.00  0.00           H  
ATOM   2474 3HD2 LEU B 153      -9.171   4.291   6.005  1.00  0.00           H  
ATOM   2475  N   GLU B 154     -12.873   7.966   7.017  1.00  0.00           N  
ATOM   2476  CA  GLU B 154     -14.221   7.748   6.533  1.00  0.00           C  
ATOM   2477  C   GLU B 154     -14.303   7.415   5.060  1.00  0.00           C  
ATOM   2478  O   GLU B 154     -15.077   6.527   4.663  1.00  0.00           O  
ATOM   2479  CB  GLU B 154     -15.099   8.984   6.798  1.00  0.00           C  
ATOM   2480  CG  GLU B 154     -15.437   9.239   8.260  1.00  0.00           C  
ATOM   2481  CD  GLU B 154     -16.322  10.457   8.491  1.00  0.00           C  
ATOM   2482  OE1 GLU B 154     -16.086  11.482   7.885  1.00  0.00           O  
ATOM   2483  OE2 GLU B 154     -17.274  10.342   9.259  1.00  0.00           O  
ATOM   2484  H   GLU B 154     -12.435   8.858   6.837  1.00  0.00           H  
ATOM   2485  HA  GLU B 154     -14.624   6.925   7.069  1.00  0.00           H  
ATOM   2486 1HB  GLU B 154     -14.594   9.873   6.414  1.00  0.00           H  
ATOM   2487 2HB  GLU B 154     -16.038   8.879   6.257  1.00  0.00           H  
ATOM   2488 1HG  GLU B 154     -15.965   8.365   8.623  1.00  0.00           H  
ATOM   2489 2HG  GLU B 154     -14.511   9.341   8.829  1.00  0.00           H  
ATOM   2490  N   ILE B 155     -13.519   8.127   4.252  1.00  0.00           N  
ATOM   2491  CA  ILE B 155     -13.624   7.951   2.814  1.00  0.00           C  
ATOM   2492  C   ILE B 155     -12.299   7.725   2.087  1.00  0.00           C  
ATOM   2493  O   ILE B 155     -11.341   8.478   2.265  1.00  0.00           O  
ATOM   2494  CB  ILE B 155     -14.306   9.189   2.187  1.00  0.00           C  
ATOM   2495  CG1 ILE B 155     -15.699   9.411   2.799  1.00  0.00           C  
ATOM   2496  CG2 ILE B 155     -14.425   9.009   0.673  1.00  0.00           C  
ATOM   2497  CD1 ILE B 155     -16.291  10.718   2.442  1.00  0.00           C  
ATOM   2498  H   ILE B 155     -12.890   8.824   4.650  1.00  0.00           H  
ATOM   2499  HA  ILE B 155     -14.253   7.089   2.627  1.00  0.00           H  
ATOM   2500  HB  ILE B 155     -13.719  10.071   2.396  1.00  0.00           H  
ATOM   2501 1HG1 ILE B 155     -16.362   8.629   2.478  1.00  0.00           H  
ATOM   2502 2HG1 ILE B 155     -15.630   9.392   3.870  1.00  0.00           H  
ATOM   2503 1HG2 ILE B 155     -14.898   9.884   0.239  1.00  0.00           H  
ATOM   2504 2HG2 ILE B 155     -13.442   8.889   0.246  1.00  0.00           H  
ATOM   2505 3HG2 ILE B 155     -15.027   8.123   0.451  1.00  0.00           H  
ATOM   2506 1HD1 ILE B 155     -17.268  10.816   2.914  1.00  0.00           H  
ATOM   2507 2HD1 ILE B 155     -15.633  11.523   2.788  1.00  0.00           H  
ATOM   2508 3HD1 ILE B 155     -16.403  10.778   1.359  1.00  0.00           H  
ATOM   2509  N   ILE B 156     -12.260   6.705   1.249  1.00  0.00           N  
ATOM   2510  CA  ILE B 156     -11.118   6.497   0.368  1.00  0.00           C  
ATOM   2511  C   ILE B 156     -11.701   6.709  -1.023  1.00  0.00           C  
ATOM   2512  O   ILE B 156     -12.663   6.032  -1.380  1.00  0.00           O  
ATOM   2513  CB  ILE B 156     -10.506   5.091   0.502  1.00  0.00           C  
ATOM   2514  CG1 ILE B 156     -10.048   4.843   1.943  1.00  0.00           C  
ATOM   2515  CG2 ILE B 156      -9.303   4.975  -0.450  1.00  0.00           C  
ATOM   2516  CD1 ILE B 156      -9.720   3.394   2.218  1.00  0.00           C  
ATOM   2517  H   ILE B 156     -13.073   6.089   1.191  1.00  0.00           H  
ATOM   2518  HA  ILE B 156     -10.350   7.245   0.552  1.00  0.00           H  
ATOM   2519  HB  ILE B 156     -11.251   4.340   0.246  1.00  0.00           H  
ATOM   2520 1HG1 ILE B 156      -9.162   5.449   2.137  1.00  0.00           H  
ATOM   2521 2HG1 ILE B 156     -10.836   5.154   2.627  1.00  0.00           H  
ATOM   2522 1HG2 ILE B 156      -8.861   3.982  -0.373  1.00  0.00           H  
ATOM   2523 2HG2 ILE B 156      -9.628   5.144  -1.473  1.00  0.00           H  
ATOM   2524 3HG2 ILE B 156      -8.551   5.727  -0.189  1.00  0.00           H  
ATOM   2525 1HD1 ILE B 156      -9.402   3.277   3.252  1.00  0.00           H  
ATOM   2526 2HD1 ILE B 156     -10.604   2.780   2.041  1.00  0.00           H  
ATOM   2527 3HD1 ILE B 156      -8.917   3.076   1.551  1.00  0.00           H  
ATOM   2528  N   ARG B 157     -11.218   7.680  -1.784  1.00  0.00           N  
ATOM   2529  CA  ARG B 157     -11.904   7.915  -3.043  1.00  0.00           C  
ATOM   2530  C   ARG B 157     -11.347   7.092  -4.204  1.00  0.00           C  
ATOM   2531  O   ARG B 157     -12.078   6.788  -5.145  1.00  0.00           O  
ATOM   2532  CB  ARG B 157     -11.938   9.390  -3.381  1.00  0.00           C  
ATOM   2533  CG  ARG B 157     -12.738  10.205  -2.365  1.00  0.00           C  
ATOM   2534  CD  ARG B 157     -12.864  11.632  -2.708  1.00  0.00           C  
ATOM   2535  NE  ARG B 157     -13.519  12.384  -1.631  1.00  0.00           N  
ATOM   2536  CZ  ARG B 157     -14.851  12.467  -1.419  1.00  0.00           C  
ATOM   2537  NH1 ARG B 157     -15.701  11.844  -2.213  1.00  0.00           N  
ATOM   2538  NH2 ARG B 157     -15.303  13.176  -0.393  1.00  0.00           N  
ATOM   2539  H   ARG B 157     -10.427   8.243  -1.479  1.00  0.00           H  
ATOM   2540  HA  ARG B 157     -12.940   7.635  -2.896  1.00  0.00           H  
ATOM   2541 1HB  ARG B 157     -10.960   9.774  -3.447  1.00  0.00           H  
ATOM   2542 2HB  ARG B 157     -12.407   9.526  -4.358  1.00  0.00           H  
ATOM   2543 1HG  ARG B 157     -13.740   9.780  -2.279  1.00  0.00           H  
ATOM   2544 2HG  ARG B 157     -12.231  10.148  -1.397  1.00  0.00           H  
ATOM   2545 1HD  ARG B 157     -11.879  12.062  -2.875  1.00  0.00           H  
ATOM   2546 2HD  ARG B 157     -13.465  11.734  -3.606  1.00  0.00           H  
ATOM   2547  HE  ARG B 157     -12.911  12.902  -0.976  1.00  0.00           H  
ATOM   2548 1HH1 ARG B 157     -15.360  11.295  -2.992  1.00  0.00           H  
ATOM   2549 2HH1 ARG B 157     -16.698  11.911  -2.037  1.00  0.00           H  
ATOM   2550 1HH2 ARG B 157     -14.629  13.641   0.250  1.00  0.00           H  
ATOM   2551 2HH2 ARG B 157     -16.290  13.245  -0.222  1.00  0.00           H  
ATOM   2552  N   GLY B 158     -10.070   6.708  -4.166  1.00  0.00           N  
ATOM   2553  CA  GLY B 158      -9.538   5.880  -5.246  1.00  0.00           C  
ATOM   2554  C   GLY B 158      -9.356   6.622  -6.567  1.00  0.00           C  
ATOM   2555  O   GLY B 158      -9.418   6.004  -7.632  1.00  0.00           O  
ATOM   2556  H   GLY B 158      -9.434   6.965  -3.409  1.00  0.00           H  
ATOM   2557 1HA  GLY B 158      -8.574   5.473  -4.931  1.00  0.00           H  
ATOM   2558 2HA  GLY B 158     -10.197   5.025  -5.395  1.00  0.00           H  
ATOM   2559  N   ARG B 159      -9.166   7.951  -6.532  1.00  0.00           N  
ATOM   2560  CA  ARG B 159      -9.012   8.686  -7.790  1.00  0.00           C  
ATOM   2561  C   ARG B 159      -7.750   8.208  -8.508  1.00  0.00           C  
ATOM   2562  O   ARG B 159      -7.678   8.199  -9.740  1.00  0.00           O  
ATOM   2563  CB  ARG B 159      -8.926  10.185  -7.542  1.00  0.00           C  
ATOM   2564  CG  ARG B 159     -10.224  10.833  -7.086  1.00  0.00           C  
ATOM   2565  CD  ARG B 159     -10.049  12.283  -6.818  1.00  0.00           C  
ATOM   2566  NE  ARG B 159     -11.287  12.908  -6.382  1.00  0.00           N  
ATOM   2567  CZ  ARG B 159     -11.391  14.178  -5.944  1.00  0.00           C  
ATOM   2568  NH1 ARG B 159     -10.324  14.943  -5.889  1.00  0.00           N  
ATOM   2569  NH2 ARG B 159     -12.566  14.653  -5.568  1.00  0.00           N  
ATOM   2570  H   ARG B 159      -9.102   8.442  -5.641  1.00  0.00           H  
ATOM   2571  HA  ARG B 159      -9.867   8.454  -8.425  1.00  0.00           H  
ATOM   2572 1HB  ARG B 159      -8.173  10.385  -6.782  1.00  0.00           H  
ATOM   2573 2HB  ARG B 159      -8.610  10.687  -8.456  1.00  0.00           H  
ATOM   2574 1HG  ARG B 159     -10.981  10.717  -7.862  1.00  0.00           H  
ATOM   2575 2HG  ARG B 159     -10.568  10.354  -6.169  1.00  0.00           H  
ATOM   2576 1HD  ARG B 159      -9.303  12.421  -6.036  1.00  0.00           H  
ATOM   2577 2HD  ARG B 159      -9.717  12.784  -7.727  1.00  0.00           H  
ATOM   2578  HE  ARG B 159     -12.130  12.350  -6.410  1.00  0.00           H  
ATOM   2579 1HH1 ARG B 159      -9.426  14.580  -6.176  1.00  0.00           H  
ATOM   2580 2HH1 ARG B 159     -10.402  15.895  -5.561  1.00  0.00           H  
ATOM   2581 1HH2 ARG B 159     -13.386  14.064  -5.610  1.00  0.00           H  
ATOM   2582 2HH2 ARG B 159     -12.643  15.604  -5.240  1.00  0.00           H  
ATOM   2583  N   THR B 160      -6.774   7.803  -7.707  1.00  0.00           N  
ATOM   2584  CA  THR B 160      -5.530   7.196  -8.136  1.00  0.00           C  
ATOM   2585  C   THR B 160      -5.544   5.815  -7.491  1.00  0.00           C  
ATOM   2586  O   THR B 160      -6.053   5.674  -6.378  1.00  0.00           O  
ATOM   2587  CB  THR B 160      -4.322   8.064  -7.729  1.00  0.00           C  
ATOM   2588  OG1 THR B 160      -4.353   8.301  -6.322  1.00  0.00           O  
ATOM   2589  CG2 THR B 160      -4.385   9.381  -8.442  1.00  0.00           C  
ATOM   2590  H   THR B 160      -6.938   7.888  -6.719  1.00  0.00           H  
ATOM   2591  HA  THR B 160      -5.528   7.073  -9.219  1.00  0.00           H  
ATOM   2592  HB  THR B 160      -3.393   7.555  -7.989  1.00  0.00           H  
ATOM   2593  HG1 THR B 160      -3.690   7.753  -5.832  1.00  0.00           H  
ATOM   2594 1HG2 THR B 160      -3.533   9.994  -8.150  1.00  0.00           H  
ATOM   2595 2HG2 THR B 160      -4.365   9.213  -9.518  1.00  0.00           H  
ATOM   2596 3HG2 THR B 160      -5.301   9.882  -8.164  1.00  0.00           H  
ATOM   2597  N   LYS B 161      -5.007   4.808  -8.175  1.00  0.00           N  
ATOM   2598  CA  LYS B 161      -5.060   3.440  -7.652  1.00  0.00           C  
ATOM   2599  C   LYS B 161      -3.723   2.697  -7.754  1.00  0.00           C  
ATOM   2600  O   LYS B 161      -2.940   2.920  -8.685  1.00  0.00           O  
ATOM   2601  CB  LYS B 161      -6.093   2.679  -8.459  1.00  0.00           C  
ATOM   2602  CG  LYS B 161      -7.516   3.212  -8.427  1.00  0.00           C  
ATOM   2603  CD  LYS B 161      -8.328   2.487  -9.481  1.00  0.00           C  
ATOM   2604  CE  LYS B 161      -9.763   2.993  -9.632  1.00  0.00           C  
ATOM   2605  NZ  LYS B 161      -9.867   4.443  -9.981  1.00  0.00           N  
ATOM   2606  H   LYS B 161      -4.587   4.990  -9.074  1.00  0.00           H  
ATOM   2607  HA  LYS B 161      -5.322   3.484  -6.596  1.00  0.00           H  
ATOM   2608 1HB  LYS B 161      -5.787   2.669  -9.490  1.00  0.00           H  
ATOM   2609 2HB  LYS B 161      -6.115   1.664  -8.116  1.00  0.00           H  
ATOM   2610 1HG  LYS B 161      -7.950   3.046  -7.439  1.00  0.00           H  
ATOM   2611 2HG  LYS B 161      -7.532   4.272  -8.640  1.00  0.00           H  
ATOM   2612 1HD  LYS B 161      -7.829   2.580 -10.445  1.00  0.00           H  
ATOM   2613 2HD  LYS B 161      -8.367   1.431  -9.226  1.00  0.00           H  
ATOM   2614 1HE  LYS B 161     -10.223   2.417 -10.432  1.00  0.00           H  
ATOM   2615 2HE  LYS B 161     -10.308   2.829  -8.724  1.00  0.00           H  
ATOM   2616 1HZ  LYS B 161     -10.857   4.660 -10.093  1.00  0.00           H  
ATOM   2617 2HZ  LYS B 161      -9.497   5.028  -9.200  1.00  0.00           H  
ATOM   2618 3HZ  LYS B 161      -9.385   4.647 -10.835  1.00  0.00           H  
ATOM   2619  N   GLN B 162      -3.461   1.796  -6.804  1.00  0.00           N  
ATOM   2620  CA  GLN B 162      -2.213   1.047  -6.826  1.00  0.00           C  
ATOM   2621  C   GLN B 162      -2.230   0.050  -7.959  1.00  0.00           C  
ATOM   2622  O   GLN B 162      -3.195  -0.701  -8.157  1.00  0.00           O  
ATOM   2623  CB  GLN B 162      -2.008   0.304  -5.534  1.00  0.00           C  
ATOM   2624  CG  GLN B 162      -0.709  -0.301  -5.447  1.00  0.00           C  
ATOM   2625  CD  GLN B 162      -0.579  -1.075  -4.287  1.00  0.00           C  
ATOM   2626  OE1 GLN B 162      -1.355  -0.882  -3.360  1.00  0.00           O  
ATOM   2627  NE2 GLN B 162       0.381  -1.988  -4.276  1.00  0.00           N  
ATOM   2628  H   GLN B 162      -4.149   1.626  -6.078  1.00  0.00           H  
ATOM   2629  HA  GLN B 162      -1.401   1.747  -7.016  1.00  0.00           H  
ATOM   2630 1HB  GLN B 162      -2.173   0.957  -4.699  1.00  0.00           H  
ATOM   2631 2HB  GLN B 162      -2.724  -0.484  -5.470  1.00  0.00           H  
ATOM   2632 1HG  GLN B 162      -0.554  -0.891  -6.267  1.00  0.00           H  
ATOM   2633 2HG  GLN B 162       0.039   0.489  -5.409  1.00  0.00           H  
ATOM   2634 1HE2 GLN B 162       0.533  -2.540  -3.455  1.00  0.00           H  
ATOM   2635 2HE2 GLN B 162       0.947  -2.151  -5.123  1.00  0.00           H  
ATOM   2636  N   HIS B 163      -1.196   0.137  -8.789  1.00  0.00           N  
ATOM   2637  CA  HIS B 163      -1.045  -0.643 -10.018  1.00  0.00           C  
ATOM   2638  C   HIS B 163      -2.212  -0.359 -10.981  1.00  0.00           C  
ATOM   2639  O   HIS B 163      -2.482  -1.148 -11.888  1.00  0.00           O  
ATOM   2640  CB  HIS B 163      -0.930  -2.143  -9.739  1.00  0.00           C  
ATOM   2641  CG  HIS B 163       0.114  -2.393  -8.765  1.00  0.00           C  
ATOM   2642  ND1 HIS B 163       1.425  -2.015  -8.964  1.00  0.00           N  
ATOM   2643  CD2 HIS B 163       0.062  -2.968  -7.568  1.00  0.00           C  
ATOM   2644  CE1 HIS B 163       2.123  -2.315  -7.900  1.00  0.00           C  
ATOM   2645  NE2 HIS B 163       1.314  -2.870  -7.016  1.00  0.00           N  
ATOM   2646  H   HIS B 163      -0.461   0.791  -8.546  1.00  0.00           H  
ATOM   2647  HA  HIS B 163      -0.129  -0.341 -10.524  1.00  0.00           H  
ATOM   2648 1HB  HIS B 163      -1.874  -2.536  -9.360  1.00  0.00           H  
ATOM   2649 2HB  HIS B 163      -0.695  -2.671 -10.657  1.00  0.00           H  
ATOM   2650  HD1 HIS B 163       1.804  -1.565  -9.773  1.00  0.00           H  
ATOM   2651  HD2 HIS B 163      -0.759  -3.407  -7.001  1.00  0.00           H  
ATOM   2652  HE1 HIS B 163       3.179  -2.071  -7.864  1.00  0.00           H  
ATOM   2653  N   GLY B 164      -2.918   0.760 -10.759  1.00  0.00           N  
ATOM   2654  CA  GLY B 164      -4.060   1.169 -11.565  1.00  0.00           C  
ATOM   2655  C   GLY B 164      -5.357   0.460 -11.149  1.00  0.00           C  
ATOM   2656  O   GLY B 164      -6.410   0.696 -11.748  1.00  0.00           O  
ATOM   2657  H   GLY B 164      -2.656   1.382  -9.995  1.00  0.00           H  
ATOM   2658 1HA  GLY B 164      -4.186   2.249 -11.475  1.00  0.00           H  
ATOM   2659 2HA  GLY B 164      -3.852   0.962 -12.611  1.00  0.00           H  
ATOM   2660  N   GLN B 165      -5.287  -0.412 -10.135  1.00  0.00           N  
ATOM   2661  CA  GLN B 165      -6.446  -1.191  -9.706  1.00  0.00           C  
ATOM   2662  C   GLN B 165      -6.920  -1.044  -8.257  1.00  0.00           C  
ATOM   2663  O   GLN B 165      -8.132  -1.054  -8.014  1.00  0.00           O  
ATOM   2664  CB  GLN B 165      -6.147  -2.679  -9.952  1.00  0.00           C  
ATOM   2665  CG  GLN B 165      -5.782  -3.036 -11.423  1.00  0.00           C  
ATOM   2666  CD  GLN B 165      -6.864  -2.768 -12.461  1.00  0.00           C  
ATOM   2667  OE1 GLN B 165      -8.023  -3.208 -12.405  1.00  0.00           O  
ATOM   2668  NE2 GLN B 165      -6.467  -2.017 -13.477  1.00  0.00           N  
ATOM   2669  H   GLN B 165      -4.406  -0.546  -9.648  1.00  0.00           H  
ATOM   2670  HA  GLN B 165      -7.283  -0.892 -10.334  1.00  0.00           H  
ATOM   2671 1HB  GLN B 165      -5.311  -2.980  -9.317  1.00  0.00           H  
ATOM   2672 2HB  GLN B 165      -7.013  -3.277  -9.654  1.00  0.00           H  
ATOM   2673 1HG  GLN B 165      -4.910  -2.445 -11.702  1.00  0.00           H  
ATOM   2674 2HG  GLN B 165      -5.528  -4.080 -11.479  1.00  0.00           H  
ATOM   2675 1HE2 GLN B 165      -7.104  -1.781 -14.207  1.00  0.00           H  
ATOM   2676 2HE2 GLN B 165      -5.522  -1.678 -13.517  1.00  0.00           H  
ATOM   2677  N   PHE B 166      -6.004  -0.940  -7.290  1.00  0.00           N  
ATOM   2678  CA  PHE B 166      -6.463  -1.021  -5.901  1.00  0.00           C  
ATOM   2679  C   PHE B 166      -6.571   0.321  -5.173  1.00  0.00           C  
ATOM   2680  O   PHE B 166      -5.689   1.181  -5.237  1.00  0.00           O  
ATOM   2681  CB  PHE B 166      -5.560  -1.927  -5.050  1.00  0.00           C  
ATOM   2682  CG  PHE B 166      -5.546  -3.353  -5.459  1.00  0.00           C  
ATOM   2683  CD1 PHE B 166      -4.429  -3.896  -6.068  1.00  0.00           C  
ATOM   2684  CD2 PHE B 166      -6.648  -4.157  -5.265  1.00  0.00           C  
ATOM   2685  CE1 PHE B 166      -4.426  -5.207  -6.444  1.00  0.00           C  
ATOM   2686  CE2 PHE B 166      -6.646  -5.471  -5.666  1.00  0.00           C  
ATOM   2687  CZ  PHE B 166      -5.528  -5.999  -6.245  1.00  0.00           C  
ATOM   2688  H   PHE B 166      -5.011  -0.869  -7.515  1.00  0.00           H  
ATOM   2689  HA  PHE B 166      -7.455  -1.471  -5.899  1.00  0.00           H  
ATOM   2690 1HB  PHE B 166      -4.557  -1.567  -5.070  1.00  0.00           H  
ATOM   2691 2HB  PHE B 166      -5.898  -1.879  -4.011  1.00  0.00           H  
ATOM   2692  HD1 PHE B 166      -3.547  -3.269  -6.240  1.00  0.00           H  
ATOM   2693  HD2 PHE B 166      -7.527  -3.737  -4.790  1.00  0.00           H  
ATOM   2694  HE1 PHE B 166      -3.557  -5.618  -6.907  1.00  0.00           H  
ATOM   2695  HE2 PHE B 166      -7.528  -6.096  -5.511  1.00  0.00           H  
ATOM   2696  HZ  PHE B 166      -5.514  -7.043  -6.555  1.00  0.00           H  
ATOM   2697  N   SER B 167      -7.668   0.467  -4.445  1.00  0.00           N  
ATOM   2698  CA  SER B 167      -7.972   1.641  -3.632  1.00  0.00           C  
ATOM   2699  C   SER B 167      -7.540   1.421  -2.193  1.00  0.00           C  
ATOM   2700  O   SER B 167      -7.037   2.331  -1.529  1.00  0.00           O  
ATOM   2701  CB  SER B 167      -9.433   1.911  -3.634  1.00  0.00           C  
ATOM   2702  OG  SER B 167     -10.104   0.852  -3.031  1.00  0.00           O  
ATOM   2703  H   SER B 167      -8.340  -0.298  -4.440  1.00  0.00           H  
ATOM   2704  HA  SER B 167      -7.423   2.489  -4.035  1.00  0.00           H  
ATOM   2705 1HB  SER B 167      -9.652   2.841  -3.108  1.00  0.00           H  
ATOM   2706 2HB  SER B 167      -9.744   2.023  -4.631  1.00  0.00           H  
ATOM   2707  HG  SER B 167     -11.044   1.027  -3.160  1.00  0.00           H  
ATOM   2708  N   LEU B 168      -7.795   0.222  -1.698  1.00  0.00           N  
ATOM   2709  CA  LEU B 168      -7.421  -0.125  -0.339  1.00  0.00           C  
ATOM   2710  C   LEU B 168      -6.654  -1.426  -0.362  1.00  0.00           C  
ATOM   2711  O   LEU B 168      -7.129  -2.419  -0.920  1.00  0.00           O  
ATOM   2712  CB  LEU B 168      -8.660  -0.225   0.573  1.00  0.00           C  
ATOM   2713  CG  LEU B 168      -8.431  -0.737   2.056  1.00  0.00           C  
ATOM   2714  CD1 LEU B 168      -7.523   0.236   2.848  1.00  0.00           C  
ATOM   2715  CD2 LEU B 168      -9.799  -0.854   2.744  1.00  0.00           C  
ATOM   2716  H   LEU B 168      -8.237  -0.475  -2.297  1.00  0.00           H  
ATOM   2717  HA  LEU B 168      -6.763   0.647   0.061  1.00  0.00           H  
ATOM   2718 1HB  LEU B 168      -9.121   0.756   0.624  1.00  0.00           H  
ATOM   2719 2HB  LEU B 168      -9.359  -0.896   0.103  1.00  0.00           H  
ATOM   2720  HG  LEU B 168      -7.947  -1.718   2.034  1.00  0.00           H  
ATOM   2721 1HD1 LEU B 168      -7.388  -0.140   3.863  1.00  0.00           H  
ATOM   2722 2HD1 LEU B 168      -6.545   0.319   2.373  1.00  0.00           H  
ATOM   2723 3HD1 LEU B 168      -7.982   1.210   2.888  1.00  0.00           H  
ATOM   2724 1HD2 LEU B 168      -9.670  -1.218   3.765  1.00  0.00           H  
ATOM   2725 2HD2 LEU B 168     -10.276   0.124   2.765  1.00  0.00           H  
ATOM   2726 3HD2 LEU B 168     -10.425  -1.545   2.192  1.00  0.00           H  
ATOM   2727  N   ALA B 169      -5.459  -1.410   0.205  1.00  0.00           N  
ATOM   2728  CA  ALA B 169      -4.661  -2.612   0.226  1.00  0.00           C  
ATOM   2729  C   ALA B 169      -3.974  -2.772   1.561  1.00  0.00           C  
ATOM   2730  O   ALA B 169      -3.195  -1.922   1.990  1.00  0.00           O  
ATOM   2731  CB  ALA B 169      -3.645  -2.557  -0.873  1.00  0.00           C  
ATOM   2732  H   ALA B 169      -5.098  -0.547   0.612  1.00  0.00           H  
ATOM   2733  HA  ALA B 169      -5.319  -3.447   0.085  1.00  0.00           H  
ATOM   2734 1HB  ALA B 169      -3.103  -3.446  -0.814  1.00  0.00           H  
ATOM   2735 2HB  ALA B 169      -4.141  -2.471  -1.840  1.00  0.00           H  
ATOM   2736 3HB  ALA B 169      -2.992  -1.708  -0.727  1.00  0.00           H  
ATOM   2737  N   VAL B 170      -4.297  -3.871   2.227  1.00  0.00           N  
ATOM   2738  CA  VAL B 170      -3.746  -4.180   3.539  1.00  0.00           C  
ATOM   2739  C   VAL B 170      -3.132  -5.559   3.451  1.00  0.00           C  
ATOM   2740  O   VAL B 170      -3.852  -6.564   3.453  1.00  0.00           O  
ATOM   2741  CB  VAL B 170      -4.886  -4.144   4.596  1.00  0.00           C  
ATOM   2742  CG1 VAL B 170      -4.366  -4.447   5.965  1.00  0.00           C  
ATOM   2743  CG2 VAL B 170      -5.568  -2.759   4.581  1.00  0.00           C  
ATOM   2744  H   VAL B 170      -4.946  -4.524   1.782  1.00  0.00           H  
ATOM   2745  HA  VAL B 170      -2.969  -3.458   3.794  1.00  0.00           H  
ATOM   2746  HB  VAL B 170      -5.599  -4.903   4.355  1.00  0.00           H  
ATOM   2747 1HG1 VAL B 170      -5.188  -4.433   6.676  1.00  0.00           H  
ATOM   2748 2HG1 VAL B 170      -3.892  -5.432   5.982  1.00  0.00           H  
ATOM   2749 3HG1 VAL B 170      -3.646  -3.685   6.227  1.00  0.00           H  
ATOM   2750 1HG2 VAL B 170      -6.377  -2.741   5.310  1.00  0.00           H  
ATOM   2751 2HG2 VAL B 170      -4.832  -1.989   4.829  1.00  0.00           H  
ATOM   2752 3HG2 VAL B 170      -5.977  -2.558   3.593  1.00  0.00           H  
ATOM   2753  N   VAL B 171      -1.816  -5.615   3.345  1.00  0.00           N  
ATOM   2754  CA  VAL B 171      -1.214  -6.914   3.121  1.00  0.00           C  
ATOM   2755  C   VAL B 171      -0.011  -7.200   4.011  1.00  0.00           C  
ATOM   2756  O   VAL B 171       0.709  -6.297   4.430  1.00  0.00           O  
ATOM   2757  CB  VAL B 171      -0.846  -6.889   1.623  1.00  0.00           C  
ATOM   2758  CG1 VAL B 171       0.176  -5.745   1.389  1.00  0.00           C  
ATOM   2759  CG2 VAL B 171      -0.298  -8.196   1.125  1.00  0.00           C  
ATOM   2760  H   VAL B 171      -1.255  -4.763   3.395  1.00  0.00           H  
ATOM   2761  HA  VAL B 171      -1.961  -7.665   3.345  1.00  0.00           H  
ATOM   2762  HB  VAL B 171      -1.745  -6.659   1.074  1.00  0.00           H  
ATOM   2763 1HG1 VAL B 171       0.402  -5.659   0.365  1.00  0.00           H  
ATOM   2764 2HG1 VAL B 171      -0.233  -4.794   1.718  1.00  0.00           H  
ATOM   2765 3HG1 VAL B 171       1.093  -5.951   1.937  1.00  0.00           H  
ATOM   2766 1HG2 VAL B 171      -0.099  -8.126   0.093  1.00  0.00           H  
ATOM   2767 2HG2 VAL B 171       0.613  -8.444   1.648  1.00  0.00           H  
ATOM   2768 3HG2 VAL B 171      -1.006  -8.966   1.253  1.00  0.00           H  
ATOM   2769  N   SER B 172       0.207  -8.486   4.263  1.00  0.00           N  
ATOM   2770  CA  SER B 172       1.346  -8.987   5.045  1.00  0.00           C  
ATOM   2771  C   SER B 172       1.532  -8.353   6.438  1.00  0.00           C  
ATOM   2772  O   SER B 172       2.670  -8.129   6.859  1.00  0.00           O  
ATOM   2773  CB  SER B 172       2.637  -8.825   4.252  1.00  0.00           C  
ATOM   2774  OG  SER B 172       2.619  -9.601   3.082  1.00  0.00           O  
ATOM   2775  H   SER B 172      -0.472  -9.150   3.879  1.00  0.00           H  
ATOM   2776  HA  SER B 172       1.206 -10.062   5.182  1.00  0.00           H  
ATOM   2777 1HB  SER B 172       2.784  -7.775   3.994  1.00  0.00           H  
ATOM   2778 2HB  SER B 172       3.486  -9.126   4.868  1.00  0.00           H  
ATOM   2779  HG  SER B 172       3.414  -9.354   2.597  1.00  0.00           H  
ATOM   2780  N   LEU B 173       0.446  -8.098   7.170  1.00  0.00           N  
ATOM   2781  CA  LEU B 173       0.535  -7.509   8.501  1.00  0.00           C  
ATOM   2782  C   LEU B 173       0.253  -8.547   9.574  1.00  0.00           C  
ATOM   2783  O   LEU B 173      -0.373  -9.565   9.298  1.00  0.00           O  
ATOM   2784  CB  LEU B 173      -0.479  -6.385   8.648  1.00  0.00           C  
ATOM   2785  CG  LEU B 173      -0.452  -5.283   7.610  1.00  0.00           C  
ATOM   2786  CD1 LEU B 173      -1.517  -4.309   7.952  1.00  0.00           C  
ATOM   2787  CD2 LEU B 173       0.858  -4.645   7.548  1.00  0.00           C  
ATOM   2788  H   LEU B 173      -0.475  -8.276   6.790  1.00  0.00           H  
ATOM   2789  HA  LEU B 173       1.542  -7.119   8.646  1.00  0.00           H  
ATOM   2790 1HB  LEU B 173      -1.452  -6.834   8.576  1.00  0.00           H  
ATOM   2791 2HB  LEU B 173      -0.368  -5.934   9.626  1.00  0.00           H  
ATOM   2792  HG  LEU B 173      -0.688  -5.701   6.628  1.00  0.00           H  
ATOM   2793 1HD1 LEU B 173      -1.542  -3.528   7.208  1.00  0.00           H  
ATOM   2794 2HD1 LEU B 173      -2.460  -4.827   7.972  1.00  0.00           H  
ATOM   2795 3HD1 LEU B 173      -1.319  -3.875   8.930  1.00  0.00           H  
ATOM   2796 1HD2 LEU B 173       0.815  -3.885   6.802  1.00  0.00           H  
ATOM   2797 2HD2 LEU B 173       1.101  -4.220   8.503  1.00  0.00           H  
ATOM   2798 3HD2 LEU B 173       1.618  -5.366   7.262  1.00  0.00           H  
ATOM   2799  N   ASN B 174       0.670  -8.278  10.811  1.00  0.00           N  
ATOM   2800  CA  ASN B 174       0.368  -9.194  11.913  1.00  0.00           C  
ATOM   2801  C   ASN B 174      -0.851  -8.767  12.740  1.00  0.00           C  
ATOM   2802  O   ASN B 174      -1.128  -9.369  13.781  1.00  0.00           O  
ATOM   2803  CB  ASN B 174       1.580  -9.401  12.788  1.00  0.00           C  
ATOM   2804  CG  ASN B 174       1.975  -8.202  13.490  1.00  0.00           C  
ATOM   2805  OD1 ASN B 174       1.708  -7.084  13.016  1.00  0.00           O  
ATOM   2806  ND2 ASN B 174       2.603  -8.406  14.624  1.00  0.00           N  
ATOM   2807  H   ASN B 174       1.201  -7.436  10.992  1.00  0.00           H  
ATOM   2808  HA  ASN B 174       0.131 -10.172  11.490  1.00  0.00           H  
ATOM   2809 1HB  ASN B 174       1.375 -10.179  13.519  1.00  0.00           H  
ATOM   2810 2HB  ASN B 174       2.415  -9.741  12.175  1.00  0.00           H  
ATOM   2811 1HD2 ASN B 174       2.905  -7.635  15.216  1.00  0.00           H  
ATOM   2812 2HD2 ASN B 174       2.770  -9.339  14.935  1.00  0.00           H  
ATOM   2813  N   ILE B 175      -1.592  -7.767  12.247  1.00  0.00           N  
ATOM   2814  CA  ILE B 175      -2.782  -7.244  12.922  1.00  0.00           C  
ATOM   2815  C   ILE B 175      -3.822  -8.343  13.083  1.00  0.00           C  
ATOM   2816  O   ILE B 175      -3.913  -9.246  12.249  1.00  0.00           O  
ATOM   2817  CB  ILE B 175      -3.406  -6.063  12.119  1.00  0.00           C  
ATOM   2818  CG1 ILE B 175      -3.833  -6.549  10.667  1.00  0.00           C  
ATOM   2819  CG2 ILE B 175      -2.426  -4.851  12.090  1.00  0.00           C  
ATOM   2820  CD1 ILE B 175      -4.650  -5.550   9.857  1.00  0.00           C  
ATOM   2821  H   ILE B 175      -1.308  -7.349  11.376  1.00  0.00           H  
ATOM   2822  HA  ILE B 175      -2.500  -6.886  13.914  1.00  0.00           H  
ATOM   2823  HB  ILE B 175      -4.324  -5.761  12.616  1.00  0.00           H  
ATOM   2824 1HG1 ILE B 175      -2.961  -6.800  10.123  1.00  0.00           H  
ATOM   2825 2HG1 ILE B 175      -4.442  -7.435  10.755  1.00  0.00           H  
ATOM   2826 1HG2 ILE B 175      -2.875  -4.009  11.568  1.00  0.00           H  
ATOM   2827 2HG2 ILE B 175      -2.207  -4.554  13.121  1.00  0.00           H  
ATOM   2828 3HG2 ILE B 175      -1.503  -5.128  11.597  1.00  0.00           H  
ATOM   2829 1HD1 ILE B 175      -4.896  -5.986   8.892  1.00  0.00           H  
ATOM   2830 2HD1 ILE B 175      -5.565  -5.321  10.393  1.00  0.00           H  
ATOM   2831 3HD1 ILE B 175      -4.093  -4.638   9.701  1.00  0.00           H  
ATOM   2832  N   THR B 176      -4.620  -8.268  14.148  1.00  0.00           N  
ATOM   2833  CA  THR B 176      -5.645  -9.286  14.352  1.00  0.00           C  
ATOM   2834  C   THR B 176      -7.001  -8.773  13.886  1.00  0.00           C  
ATOM   2835  O   THR B 176      -7.929  -9.548  13.610  1.00  0.00           O  
ATOM   2836  CB  THR B 176      -5.736  -9.716  15.819  1.00  0.00           C  
ATOM   2837  OG1 THR B 176      -6.172  -8.623  16.602  1.00  0.00           O  
ATOM   2838  CG2 THR B 176      -4.371 -10.153  16.305  1.00  0.00           C  
ATOM   2839  H   THR B 176      -4.517  -7.489  14.792  1.00  0.00           H  
ATOM   2840  HA  THR B 176      -5.387 -10.149  13.764  1.00  0.00           H  
ATOM   2841  HB  THR B 176      -6.449 -10.540  15.916  1.00  0.00           H  
ATOM   2842  HG1 THR B 176      -7.094  -8.759  16.849  1.00  0.00           H  
ATOM   2843 1HG2 THR B 176      -4.437 -10.453  17.349  1.00  0.00           H  
ATOM   2844 2HG2 THR B 176      -4.034 -10.986  15.712  1.00  0.00           H  
ATOM   2845 3HG2 THR B 176      -3.666  -9.326  16.206  1.00  0.00           H  
ATOM   2846  N   SER B 177      -7.098  -7.459  13.740  1.00  0.00           N  
ATOM   2847  CA  SER B 177      -8.337  -6.843  13.296  1.00  0.00           C  
ATOM   2848  C   SER B 177      -8.017  -5.607  12.469  1.00  0.00           C  
ATOM   2849  O   SER B 177      -6.900  -5.102  12.519  1.00  0.00           O  
ATOM   2850  CB  SER B 177      -9.205  -6.473  14.483  1.00  0.00           C  
ATOM   2851  OG  SER B 177      -8.598  -5.474  15.256  1.00  0.00           O  
ATOM   2852  H   SER B 177      -6.296  -6.875  13.988  1.00  0.00           H  
ATOM   2853  HA  SER B 177      -8.870  -7.534  12.656  1.00  0.00           H  
ATOM   2854 1HB  SER B 177     -10.175  -6.124  14.130  1.00  0.00           H  
ATOM   2855 2HB  SER B 177      -9.378  -7.356  15.096  1.00  0.00           H  
ATOM   2856  HG  SER B 177      -9.202  -5.297  15.981  1.00  0.00           H  
ATOM   2857  N   LEU B 178      -8.971  -5.139  11.674  1.00  0.00           N  
ATOM   2858  CA  LEU B 178      -8.703  -3.968  10.846  1.00  0.00           C  
ATOM   2859  C   LEU B 178      -8.803  -2.689  11.641  1.00  0.00           C  
ATOM   2860  O   LEU B 178      -7.934  -1.832  11.538  1.00  0.00           O  
ATOM   2861  CB  LEU B 178      -9.665  -3.922   9.657  1.00  0.00           C  
ATOM   2862  CG  LEU B 178      -9.493  -5.029   8.601  1.00  0.00           C  
ATOM   2863  CD1 LEU B 178     -10.665  -4.997   7.650  1.00  0.00           C  
ATOM   2864  CD2 LEU B 178      -8.167  -4.804   7.841  1.00  0.00           C  
ATOM   2865  H   LEU B 178      -9.884  -5.575  11.667  1.00  0.00           H  
ATOM   2866  HA  LEU B 178      -7.689  -4.047  10.459  1.00  0.00           H  
ATOM   2867 1HB  LEU B 178     -10.674  -4.006  10.049  1.00  0.00           H  
ATOM   2868 2HB  LEU B 178      -9.565  -2.963   9.158  1.00  0.00           H  
ATOM   2869  HG  LEU B 178      -9.486  -5.992   9.083  1.00  0.00           H  
ATOM   2870 1HD1 LEU B 178     -10.552  -5.779   6.913  1.00  0.00           H  
ATOM   2871 2HD1 LEU B 178     -11.592  -5.156   8.205  1.00  0.00           H  
ATOM   2872 3HD1 LEU B 178     -10.699  -4.031   7.152  1.00  0.00           H  
ATOM   2873 1HD2 LEU B 178      -8.033  -5.578   7.090  1.00  0.00           H  
ATOM   2874 2HD2 LEU B 178      -8.184  -3.831   7.351  1.00  0.00           H  
ATOM   2875 3HD2 LEU B 178      -7.337  -4.840   8.543  1.00  0.00           H  
ATOM   2876  N   GLY B 179      -9.862  -2.542  12.430  1.00  0.00           N  
ATOM   2877  CA  GLY B 179     -10.024  -1.346  13.255  1.00  0.00           C  
ATOM   2878  C   GLY B 179     -10.543  -0.117  12.509  1.00  0.00           C  
ATOM   2879  O   GLY B 179     -10.715   0.945  13.101  1.00  0.00           O  
ATOM   2880  H   GLY B 179     -10.551  -3.292  12.502  1.00  0.00           H  
ATOM   2881 1HA  GLY B 179     -10.708  -1.582  14.074  1.00  0.00           H  
ATOM   2882 2HA  GLY B 179      -9.071  -1.103  13.723  1.00  0.00           H  
ATOM   2883  N   LEU B 180     -10.866  -0.242  11.225  1.00  0.00           N  
ATOM   2884  CA  LEU B 180     -11.289   0.922  10.441  1.00  0.00           C  
ATOM   2885  C   LEU B 180     -12.766   1.230  10.680  1.00  0.00           C  
ATOM   2886  O   LEU B 180     -13.584   1.201   9.764  1.00  0.00           O  
ATOM   2887  CB  LEU B 180     -11.034   0.633   8.958  1.00  0.00           C  
ATOM   2888  CG  LEU B 180      -9.573   0.272   8.600  1.00  0.00           C  
ATOM   2889  CD1 LEU B 180      -9.485  -0.152   7.123  1.00  0.00           C  
ATOM   2890  CD2 LEU B 180      -8.687   1.468   8.883  1.00  0.00           C  
ATOM   2891  H   LEU B 180     -10.758  -1.137  10.776  1.00  0.00           H  
ATOM   2892  HA  LEU B 180     -10.694   1.783  10.740  1.00  0.00           H  
ATOM   2893 1HB  LEU B 180     -11.655  -0.162   8.648  1.00  0.00           H  
ATOM   2894 2HB  LEU B 180     -11.302   1.518   8.385  1.00  0.00           H  
ATOM   2895  HG  LEU B 180      -9.244  -0.567   9.213  1.00  0.00           H  
ATOM   2896 1HD1 LEU B 180      -8.455  -0.415   6.880  1.00  0.00           H  
ATOM   2897 2HD1 LEU B 180     -10.129  -1.017   6.952  1.00  0.00           H  
ATOM   2898 3HD1 LEU B 180      -9.806   0.670   6.490  1.00  0.00           H  
ATOM   2899 1HD2 LEU B 180      -7.654   1.221   8.642  1.00  0.00           H  
ATOM   2900 2HD2 LEU B 180      -9.009   2.316   8.276  1.00  0.00           H  
ATOM   2901 3HD2 LEU B 180      -8.760   1.732   9.943  1.00  0.00           H  
ATOM   2902  N   ARG B 181     -13.066   1.629  11.916  1.00  0.00           N  
ATOM   2903  CA  ARG B 181     -14.420   1.842  12.422  1.00  0.00           C  
ATOM   2904  C   ARG B 181     -15.222   2.856  11.651  1.00  0.00           C  
ATOM   2905  O   ARG B 181     -16.427   2.690  11.451  1.00  0.00           O  
ATOM   2906  CB  ARG B 181     -14.364   2.331  13.857  1.00  0.00           C  
ATOM   2907  CG  ARG B 181     -13.937   1.312  14.850  1.00  0.00           C  
ATOM   2908  CD  ARG B 181     -13.845   1.874  16.226  1.00  0.00           C  
ATOM   2909  NE  ARG B 181     -13.470   0.858  17.173  1.00  0.00           N  
ATOM   2910  CZ  ARG B 181     -13.152   1.057  18.456  1.00  0.00           C  
ATOM   2911  NH1 ARG B 181     -13.160   2.265  18.983  1.00  0.00           N  
ATOM   2912  NH2 ARG B 181     -12.828   0.003  19.165  1.00  0.00           N  
ATOM   2913  H   ARG B 181     -12.284   1.685  12.562  1.00  0.00           H  
ATOM   2914  HA  ARG B 181     -14.945   0.893  12.396  1.00  0.00           H  
ATOM   2915 1HB  ARG B 181     -13.669   3.169  13.925  1.00  0.00           H  
ATOM   2916 2HB  ARG B 181     -15.345   2.694  14.155  1.00  0.00           H  
ATOM   2917 1HG  ARG B 181     -14.658   0.515  14.849  1.00  0.00           H  
ATOM   2918 2HG  ARG B 181     -12.958   0.918  14.574  1.00  0.00           H  
ATOM   2919 1HD  ARG B 181     -13.090   2.663  16.253  1.00  0.00           H  
ATOM   2920 2HD  ARG B 181     -14.812   2.277  16.524  1.00  0.00           H  
ATOM   2921  HE  ARG B 181     -13.441  -0.119  16.851  1.00  0.00           H  
ATOM   2922 1HH1 ARG B 181     -13.399   3.064  18.408  1.00  0.00           H  
ATOM   2923 2HH1 ARG B 181     -12.907   2.392  19.949  1.00  0.00           H  
ATOM   2924 1HH2 ARG B 181     -12.824  -0.914  18.678  1.00  0.00           H  
ATOM   2925 2HH2 ARG B 181     -12.568   0.079  20.141  1.00  0.00           H  
ATOM   2926  N   SER B 182     -14.562   3.904  11.207  1.00  0.00           N  
ATOM   2927  CA  SER B 182     -15.243   4.947  10.489  1.00  0.00           C  
ATOM   2928  C   SER B 182     -15.290   4.736   8.987  1.00  0.00           C  
ATOM   2929  O   SER B 182     -15.864   5.566   8.301  1.00  0.00           O  
ATOM   2930  CB  SER B 182     -14.579   6.271  10.759  1.00  0.00           C  
ATOM   2931  OG  SER B 182     -14.628   6.583  12.122  1.00  0.00           O  
ATOM   2932  H   SER B 182     -13.573   4.022  11.426  1.00  0.00           H  
ATOM   2933  HA  SER B 182     -16.268   4.992  10.852  1.00  0.00           H  
ATOM   2934 1HB  SER B 182     -13.553   6.237  10.416  1.00  0.00           H  
ATOM   2935 2HB  SER B 182     -15.077   7.036  10.201  1.00  0.00           H  
ATOM   2936  HG  SER B 182     -13.873   6.094  12.518  1.00  0.00           H  
ATOM   2937  N   LEU B 183     -14.712   3.662   8.434  1.00  0.00           N  
ATOM   2938  CA  LEU B 183     -14.701   3.596   6.971  1.00  0.00           C  
ATOM   2939  C   LEU B 183     -16.113   3.327   6.446  1.00  0.00           C  
ATOM   2940  O   LEU B 183     -16.708   2.275   6.685  1.00  0.00           O  
ATOM   2941  CB  LEU B 183     -13.672   2.555   6.488  1.00  0.00           C  
ATOM   2942  CG  LEU B 183     -13.506   2.395   4.948  1.00  0.00           C  
ATOM   2943  CD1 LEU B 183     -12.997   3.716   4.349  1.00  0.00           C  
ATOM   2944  CD2 LEU B 183     -12.492   1.287   4.665  1.00  0.00           C  
ATOM   2945  H   LEU B 183     -14.286   2.925   8.997  1.00  0.00           H  
ATOM   2946  HA  LEU B 183     -14.383   4.562   6.585  1.00  0.00           H  
ATOM   2947 1HB  LEU B 183     -12.702   2.844   6.890  1.00  0.00           H  
ATOM   2948 2HB  LEU B 183     -13.936   1.588   6.911  1.00  0.00           H  
ATOM   2949  HG  LEU B 183     -14.470   2.154   4.492  1.00  0.00           H  
ATOM   2950 1HD1 LEU B 183     -12.881   3.613   3.269  1.00  0.00           H  
ATOM   2951 2HD1 LEU B 183     -13.709   4.498   4.553  1.00  0.00           H  
ATOM   2952 3HD1 LEU B 183     -12.037   3.977   4.794  1.00  0.00           H  
ATOM   2953 1HD2 LEU B 183     -12.362   1.188   3.600  1.00  0.00           H  
ATOM   2954 2HD2 LEU B 183     -11.542   1.553   5.118  1.00  0.00           H  
ATOM   2955 3HD2 LEU B 183     -12.836   0.350   5.077  1.00  0.00           H  
ATOM   2956  N   LYS B 184     -16.643   4.325   5.736  1.00  0.00           N  
ATOM   2957  CA  LYS B 184     -18.011   4.368   5.228  1.00  0.00           C  
ATOM   2958  C   LYS B 184     -18.082   4.301   3.711  1.00  0.00           C  
ATOM   2959  O   LYS B 184     -19.082   3.844   3.159  1.00  0.00           O  
ATOM   2960  CB  LYS B 184     -18.666   5.646   5.753  1.00  0.00           C  
ATOM   2961  CG  LYS B 184     -18.869   5.634   7.272  1.00  0.00           C  
ATOM   2962  CD  LYS B 184     -19.212   7.009   7.829  1.00  0.00           C  
ATOM   2963  CE  LYS B 184     -19.251   6.982   9.359  1.00  0.00           C  
ATOM   2964  NZ  LYS B 184     -19.408   8.357   9.950  1.00  0.00           N  
ATOM   2965  H   LYS B 184     -16.061   5.143   5.567  1.00  0.00           H  
ATOM   2966  HA  LYS B 184     -18.551   3.509   5.625  1.00  0.00           H  
ATOM   2967 1HB  LYS B 184     -18.032   6.504   5.505  1.00  0.00           H  
ATOM   2968 2HB  LYS B 184     -19.629   5.794   5.272  1.00  0.00           H  
ATOM   2969 1HG  LYS B 184     -19.721   4.987   7.477  1.00  0.00           H  
ATOM   2970 2HG  LYS B 184     -18.047   5.214   7.770  1.00  0.00           H  
ATOM   2971 1HD  LYS B 184     -18.452   7.731   7.514  1.00  0.00           H  
ATOM   2972 2HD  LYS B 184     -20.179   7.333   7.451  1.00  0.00           H  
ATOM   2973 1HE  LYS B 184     -20.082   6.360   9.682  1.00  0.00           H  
ATOM   2974 2HE  LYS B 184     -18.317   6.546   9.726  1.00  0.00           H  
ATOM   2975 1HZ  LYS B 184     -19.422   8.287  10.954  1.00  0.00           H  
ATOM   2976 2HZ  LYS B 184     -18.612   8.978   9.669  1.00  0.00           H  
ATOM   2977 3HZ  LYS B 184     -20.268   8.768   9.629  1.00  0.00           H  
ATOM   2978  N   GLU B 185     -17.028   4.750   3.033  1.00  0.00           N  
ATOM   2979  CA  GLU B 185     -17.040   4.723   1.574  1.00  0.00           C  
ATOM   2980  C   GLU B 185     -15.683   4.513   0.914  1.00  0.00           C  
ATOM   2981  O   GLU B 185     -14.690   5.141   1.287  1.00  0.00           O  
ATOM   2982  CB  GLU B 185     -17.645   6.030   1.035  1.00  0.00           C  
ATOM   2983  CG  GLU B 185     -17.710   6.140  -0.499  1.00  0.00           C  
ATOM   2984  CD  GLU B 185     -18.426   7.380  -1.003  1.00  0.00           C  
ATOM   2985  OE1 GLU B 185     -19.052   8.055  -0.219  1.00  0.00           O  
ATOM   2986  OE2 GLU B 185     -18.302   7.675  -2.182  1.00  0.00           O  
ATOM   2987  H   GLU B 185     -16.239   5.154   3.537  1.00  0.00           H  
ATOM   2988  HA  GLU B 185     -17.680   3.895   1.260  1.00  0.00           H  
ATOM   2989 1HB  GLU B 185     -18.654   6.153   1.426  1.00  0.00           H  
ATOM   2990 2HB  GLU B 185     -17.058   6.855   1.386  1.00  0.00           H  
ATOM   2991 1HG  GLU B 185     -16.690   6.171  -0.877  1.00  0.00           H  
ATOM   2992 2HG  GLU B 185     -18.190   5.247  -0.905  1.00  0.00           H  
ATOM   2993  N   ILE B 186     -15.681   3.641  -0.091  1.00  0.00           N  
ATOM   2994  CA  ILE B 186     -14.555   3.425  -0.989  1.00  0.00           C  
ATOM   2995  C   ILE B 186     -15.138   3.748  -2.376  1.00  0.00           C  
ATOM   2996  O   ILE B 186     -15.765   2.892  -3.002  1.00  0.00           O  
ATOM   2997  CB  ILE B 186     -14.036   1.975  -0.897  1.00  0.00           C  
ATOM   2998  CG1 ILE B 186     -13.640   1.654   0.576  1.00  0.00           C  
ATOM   2999  CG2 ILE B 186     -12.826   1.788  -1.829  1.00  0.00           C  
ATOM   3000  CD1 ILE B 186     -13.358   0.204   0.821  1.00  0.00           C  
ATOM   3001  H   ILE B 186     -16.542   3.136  -0.277  1.00  0.00           H  
ATOM   3002  HA  ILE B 186     -13.752   4.104  -0.750  1.00  0.00           H  
ATOM   3003  HB  ILE B 186     -14.829   1.292  -1.183  1.00  0.00           H  
ATOM   3004 1HG1 ILE B 186     -12.754   2.235   0.841  1.00  0.00           H  
ATOM   3005 2HG1 ILE B 186     -14.454   1.949   1.234  1.00  0.00           H  
ATOM   3006 1HG2 ILE B 186     -12.466   0.761  -1.766  1.00  0.00           H  
ATOM   3007 2HG2 ILE B 186     -13.114   2.005  -2.857  1.00  0.00           H  
ATOM   3008 3HG2 ILE B 186     -12.030   2.471  -1.530  1.00  0.00           H  
ATOM   3009 1HD1 ILE B 186     -13.099   0.045   1.853  1.00  0.00           H  
ATOM   3010 2HD1 ILE B 186     -14.245  -0.387   0.581  1.00  0.00           H  
ATOM   3011 3HD1 ILE B 186     -12.532  -0.098   0.195  1.00  0.00           H  
ATOM   3012  N   SER B 187     -14.921   4.977  -2.859  1.00  0.00           N  
ATOM   3013  CA  SER B 187     -15.667   5.475  -4.036  1.00  0.00           C  
ATOM   3014  C   SER B 187     -15.397   4.691  -5.315  1.00  0.00           C  
ATOM   3015  O   SER B 187     -16.306   4.489  -6.127  1.00  0.00           O  
ATOM   3016  CB  SER B 187     -15.375   6.935  -4.307  1.00  0.00           C  
ATOM   3017  OG  SER B 187     -15.768   7.762  -3.238  1.00  0.00           O  
ATOM   3018  H   SER B 187     -14.282   5.584  -2.348  1.00  0.00           H  
ATOM   3019  HA  SER B 187     -16.732   5.388  -3.808  1.00  0.00           H  
ATOM   3020 1HB  SER B 187     -14.353   7.069  -4.522  1.00  0.00           H  
ATOM   3021 2HB  SER B 187     -15.918   7.232  -5.200  1.00  0.00           H  
ATOM   3022  HG  SER B 187     -16.737   7.654  -3.127  1.00  0.00           H  
ATOM   3023  N   ASP B 188     -14.143   4.290  -5.485  1.00  0.00           N  
ATOM   3024  CA  ASP B 188     -13.639   3.554  -6.638  1.00  0.00           C  
ATOM   3025  C   ASP B 188     -12.494   2.646  -6.239  1.00  0.00           C  
ATOM   3026  O   ASP B 188     -11.881   2.812  -5.185  1.00  0.00           O  
ATOM   3027  CB  ASP B 188     -13.194   4.517  -7.744  1.00  0.00           C  
ATOM   3028  CG  ASP B 188     -13.082   3.857  -9.143  1.00  0.00           C  
ATOM   3029  OD1 ASP B 188     -13.372   2.674  -9.260  1.00  0.00           O  
ATOM   3030  OD2 ASP B 188     -12.615   4.514 -10.060  1.00  0.00           O  
ATOM   3031  H   ASP B 188     -13.489   4.527  -4.753  1.00  0.00           H  
ATOM   3032  HA  ASP B 188     -14.444   2.942  -7.040  1.00  0.00           H  
ATOM   3033 1HB  ASP B 188     -13.911   5.336  -7.808  1.00  0.00           H  
ATOM   3034 2HB  ASP B 188     -12.226   4.954  -7.473  1.00  0.00           H  
ATOM   3035  N   GLY B 189     -12.222   1.690  -7.112  1.00  0.00           N  
ATOM   3036  CA  GLY B 189     -11.105   0.762  -7.005  1.00  0.00           C  
ATOM   3037  C   GLY B 189     -11.386  -0.473  -6.178  1.00  0.00           C  
ATOM   3038  O   GLY B 189     -12.375  -0.567  -5.442  1.00  0.00           O  
ATOM   3039  H   GLY B 189     -12.805   1.661  -7.949  1.00  0.00           H  
ATOM   3040 1HA  GLY B 189     -10.830   0.444  -8.011  1.00  0.00           H  
ATOM   3041 2HA  GLY B 189     -10.238   1.275  -6.610  1.00  0.00           H  
ATOM   3042  N   ASP B 190     -10.495  -1.443  -6.315  1.00  0.00           N  
ATOM   3043  CA  ASP B 190     -10.635  -2.699  -5.602  1.00  0.00           C  
ATOM   3044  C   ASP B 190     -10.045  -2.668  -4.203  1.00  0.00           C  
ATOM   3045  O   ASP B 190      -9.216  -1.805  -3.859  1.00  0.00           O  
ATOM   3046  CB  ASP B 190     -10.005  -3.808  -6.401  1.00  0.00           C  
ATOM   3047  CG  ASP B 190     -10.681  -4.074  -7.702  1.00  0.00           C  
ATOM   3048  OD1 ASP B 190     -11.909  -4.037  -7.890  1.00  0.00           O  
ATOM   3049  OD2 ASP B 190      -9.909  -4.278  -8.590  1.00  0.00           O  
ATOM   3050  H   ASP B 190      -9.691  -1.303  -6.931  1.00  0.00           H  
ATOM   3051  HA  ASP B 190     -11.702  -2.899  -5.488  1.00  0.00           H  
ATOM   3052 1HB  ASP B 190      -8.984  -3.539  -6.631  1.00  0.00           H  
ATOM   3053 2HB  ASP B 190      -9.990  -4.719  -5.810  1.00  0.00           H  
ATOM   3054  N   VAL B 191     -10.488  -3.631  -3.407  1.00  0.00           N  
ATOM   3055  CA  VAL B 191      -9.986  -3.819  -2.057  1.00  0.00           C  
ATOM   3056  C   VAL B 191      -9.276  -5.148  -1.928  1.00  0.00           C  
ATOM   3057  O   VAL B 191      -9.865  -6.189  -2.219  1.00  0.00           O  
ATOM   3058  CB  VAL B 191     -11.166  -3.807  -1.056  1.00  0.00           C  
ATOM   3059  CG1 VAL B 191     -10.679  -4.061   0.384  1.00  0.00           C  
ATOM   3060  CG2 VAL B 191     -11.899  -2.491  -1.157  1.00  0.00           C  
ATOM   3061  H   VAL B 191     -11.203  -4.266  -3.775  1.00  0.00           H  
ATOM   3062  HA  VAL B 191      -9.292  -3.017  -1.824  1.00  0.00           H  
ATOM   3063  HB  VAL B 191     -11.831  -4.600  -1.306  1.00  0.00           H  
ATOM   3064 1HG1 VAL B 191     -11.527  -4.064   1.061  1.00  0.00           H  
ATOM   3065 2HG1 VAL B 191     -10.181  -5.025   0.446  1.00  0.00           H  
ATOM   3066 3HG1 VAL B 191      -9.983  -3.280   0.676  1.00  0.00           H  
ATOM   3067 1HG2 VAL B 191     -12.737  -2.501  -0.468  1.00  0.00           H  
ATOM   3068 2HG2 VAL B 191     -11.227  -1.687  -0.907  1.00  0.00           H  
ATOM   3069 3HG2 VAL B 191     -12.265  -2.343  -2.174  1.00  0.00           H  
ATOM   3070  N   ILE B 192      -8.042  -5.125  -1.460  1.00  0.00           N  
ATOM   3071  CA  ILE B 192      -7.325  -6.374  -1.275  1.00  0.00           C  
ATOM   3072  C   ILE B 192      -6.738  -6.444   0.101  1.00  0.00           C  
ATOM   3073  O   ILE B 192      -5.990  -5.561   0.524  1.00  0.00           O  
ATOM   3074  CB  ILE B 192      -6.256  -6.541  -2.355  1.00  0.00           C  
ATOM   3075  CG1 ILE B 192      -5.554  -7.837  -2.155  1.00  0.00           C  
ATOM   3076  CG2 ILE B 192      -5.263  -5.347  -2.369  1.00  0.00           C  
ATOM   3077  CD1 ILE B 192      -4.809  -8.290  -3.316  1.00  0.00           C  
ATOM   3078  H   ILE B 192      -7.609  -4.227  -1.238  1.00  0.00           H  
ATOM   3079  HA  ILE B 192      -8.018  -7.202  -1.385  1.00  0.00           H  
ATOM   3080  HB  ILE B 192      -6.759  -6.606  -3.287  1.00  0.00           H  
ATOM   3081 1HG1 ILE B 192      -4.851  -7.737  -1.319  1.00  0.00           H  
ATOM   3082 2HG1 ILE B 192      -6.279  -8.602  -1.905  1.00  0.00           H  
ATOM   3083 1HG2 ILE B 192      -4.539  -5.462  -3.165  1.00  0.00           H  
ATOM   3084 2HG2 ILE B 192      -5.810  -4.425  -2.528  1.00  0.00           H  
ATOM   3085 3HG2 ILE B 192      -4.732  -5.287  -1.440  1.00  0.00           H  
ATOM   3086 1HD1 ILE B 192      -4.375  -9.210  -3.022  1.00  0.00           H  
ATOM   3087 2HD1 ILE B 192      -5.481  -8.437  -4.158  1.00  0.00           H  
ATOM   3088 3HD1 ILE B 192      -4.050  -7.590  -3.596  1.00  0.00           H  
ATOM   3089  N   ILE B 193      -7.110  -7.487   0.800  1.00  0.00           N  
ATOM   3090  CA  ILE B 193      -6.623  -7.697   2.136  1.00  0.00           C  
ATOM   3091  C   ILE B 193      -6.112  -9.114   2.158  1.00  0.00           C  
ATOM   3092  O   ILE B 193      -6.900 -10.054   2.084  1.00  0.00           O  
ATOM   3093  CB  ILE B 193      -7.727  -7.450   3.192  1.00  0.00           C  
ATOM   3094  CG1 ILE B 193      -8.277  -5.994   3.042  1.00  0.00           C  
ATOM   3095  CG2 ILE B 193      -7.204  -7.709   4.572  1.00  0.00           C  
ATOM   3096  CD1 ILE B 193      -9.451  -5.651   3.906  1.00  0.00           C  
ATOM   3097  H   ILE B 193      -7.704  -8.186   0.351  1.00  0.00           H  
ATOM   3098  HA  ILE B 193      -5.804  -7.024   2.323  1.00  0.00           H  
ATOM   3099  HB  ILE B 193      -8.525  -8.109   3.020  1.00  0.00           H  
ATOM   3100 1HG1 ILE B 193      -7.483  -5.294   3.236  1.00  0.00           H  
ATOM   3101 2HG1 ILE B 193      -8.601  -5.862   2.025  1.00  0.00           H  
ATOM   3102 1HG2 ILE B 193      -7.986  -7.560   5.289  1.00  0.00           H  
ATOM   3103 2HG2 ILE B 193      -6.860  -8.738   4.638  1.00  0.00           H  
ATOM   3104 3HG2 ILE B 193      -6.376  -7.040   4.789  1.00  0.00           H  
ATOM   3105 1HD1 ILE B 193      -9.752  -4.629   3.688  1.00  0.00           H  
ATOM   3106 2HD1 ILE B 193     -10.275  -6.325   3.688  1.00  0.00           H  
ATOM   3107 3HD1 ILE B 193      -9.191  -5.725   4.944  1.00  0.00           H  
ATOM   3108  N   SER B 194      -4.809  -9.288   2.234  1.00  0.00           N  
ATOM   3109  CA  SER B 194      -4.314 -10.653   2.125  1.00  0.00           C  
ATOM   3110  C   SER B 194      -2.981 -10.881   2.792  1.00  0.00           C  
ATOM   3111  O   SER B 194      -2.158  -9.971   2.919  1.00  0.00           O  
ATOM   3112  CB  SER B 194      -4.207 -11.040   0.657  1.00  0.00           C  
ATOM   3113  OG  SER B 194      -3.249 -10.257  -0.005  1.00  0.00           O  
ATOM   3114  H   SER B 194      -4.204  -8.479   2.377  1.00  0.00           H  
ATOM   3115  HA  SER B 194      -5.031 -11.308   2.606  1.00  0.00           H  
ATOM   3116 1HB  SER B 194      -3.932 -12.096   0.583  1.00  0.00           H  
ATOM   3117 2HB  SER B 194      -5.178 -10.926   0.173  1.00  0.00           H  
ATOM   3118  HG  SER B 194      -3.242 -10.571  -0.906  1.00  0.00           H  
ATOM   3119  N   GLY B 195      -2.751 -12.127   3.181  1.00  0.00           N  
ATOM   3120  CA  GLY B 195      -1.476 -12.516   3.771  1.00  0.00           C  
ATOM   3121  C   GLY B 195      -1.396 -12.124   5.247  1.00  0.00           C  
ATOM   3122  O   GLY B 195      -0.362 -12.298   5.903  1.00  0.00           O  
ATOM   3123  H   GLY B 195      -3.494 -12.838   3.072  1.00  0.00           H  
ATOM   3124 1HA  GLY B 195      -1.359 -13.596   3.676  1.00  0.00           H  
ATOM   3125 2HA  GLY B 195      -0.660 -12.054   3.217  1.00  0.00           H  
ATOM   3126  N   ASN B 196      -2.484 -11.588   5.794  1.00  0.00           N  
ATOM   3127  CA  ASN B 196      -2.459 -11.122   7.157  1.00  0.00           C  
ATOM   3128  C   ASN B 196      -2.821 -12.330   7.995  1.00  0.00           C  
ATOM   3129  O   ASN B 196      -3.965 -12.515   8.409  1.00  0.00           O  
ATOM   3130  CB  ASN B 196      -3.452  -9.995   7.305  1.00  0.00           C  
ATOM   3131  CG  ASN B 196      -3.189  -8.817   6.359  1.00  0.00           C  
ATOM   3132  OD1 ASN B 196      -2.229  -8.046   6.422  1.00  0.00           O  
ATOM   3133  ND2 ASN B 196      -4.057  -8.725   5.398  1.00  0.00           N  
ATOM   3134  H   ASN B 196      -3.355 -11.499   5.274  1.00  0.00           H  
ATOM   3135  HA  ASN B 196      -1.454 -10.793   7.425  1.00  0.00           H  
ATOM   3136 1HB  ASN B 196      -4.443 -10.358   7.142  1.00  0.00           H  
ATOM   3137 2HB  ASN B 196      -3.403  -9.622   8.329  1.00  0.00           H  
ATOM   3138 1HD2 ASN B 196      -3.961  -7.981   4.698  1.00  0.00           H  
ATOM   3139 2HD2 ASN B 196      -4.773  -9.448   5.326  1.00  0.00           H  
ATOM   3140  N   LYS B 197      -1.820 -13.138   8.290  1.00  0.00           N  
ATOM   3141  CA  LYS B 197      -2.026 -14.452   8.905  1.00  0.00           C  
ATOM   3142  C   LYS B 197      -2.816 -14.454  10.213  1.00  0.00           C  
ATOM   3143  O   LYS B 197      -3.379 -15.483  10.581  1.00  0.00           O  
ATOM   3144  CB  LYS B 197      -0.705 -15.209   9.022  1.00  0.00           C  
ATOM   3145  CG  LYS B 197      -0.225 -15.704   7.628  1.00  0.00           C  
ATOM   3146  CD  LYS B 197       1.066 -16.528   7.655  1.00  0.00           C  
ATOM   3147  CE  LYS B 197       1.366 -17.087   6.230  1.00  0.00           C  
ATOM   3148  NZ  LYS B 197       2.599 -17.939   6.174  1.00  0.00           N  
ATOM   3149  H   LYS B 197      -0.904 -12.872   7.924  1.00  0.00           H  
ATOM   3150  HA  LYS B 197      -2.583 -15.063   8.192  1.00  0.00           H  
ATOM   3151 1HB  LYS B 197       0.059 -14.559   9.450  1.00  0.00           H  
ATOM   3152 2HB  LYS B 197      -0.827 -16.069   9.680  1.00  0.00           H  
ATOM   3153 1HG  LYS B 197      -1.015 -16.313   7.186  1.00  0.00           H  
ATOM   3154 2HG  LYS B 197      -0.072 -14.838   6.980  1.00  0.00           H  
ATOM   3155 1HD  LYS B 197       1.896 -15.899   7.979  1.00  0.00           H  
ATOM   3156 2HD  LYS B 197       0.961 -17.358   8.353  1.00  0.00           H  
ATOM   3157 1HE  LYS B 197       0.517 -17.690   5.914  1.00  0.00           H  
ATOM   3158 2HE  LYS B 197       1.486 -16.253   5.535  1.00  0.00           H  
ATOM   3159 1HZ  LYS B 197       2.736 -18.306   5.197  1.00  0.00           H  
ATOM   3160 2HZ  LYS B 197       3.407 -17.403   6.442  1.00  0.00           H  
ATOM   3161 3HZ  LYS B 197       2.498 -18.724   6.795  1.00  0.00           H  
ATOM   3162  N   ASN B 198      -2.849 -13.322  10.919  1.00  0.00           N  
ATOM   3163  CA  ASN B 198      -3.567 -13.221  12.187  1.00  0.00           C  
ATOM   3164  C   ASN B 198      -4.915 -12.484  12.092  1.00  0.00           C  
ATOM   3165  O   ASN B 198      -5.622 -12.377  13.092  1.00  0.00           O  
ATOM   3166  CB  ASN B 198      -2.720 -12.491  13.213  1.00  0.00           C  
ATOM   3167  CG  ASN B 198      -1.463 -13.180  13.602  1.00  0.00           C  
ATOM   3168  OD1 ASN B 198      -1.350 -14.416  13.651  1.00  0.00           O  
ATOM   3169  ND2 ASN B 198      -0.482 -12.379  13.928  1.00  0.00           N  
ATOM   3170  H   ASN B 198      -2.370 -12.510  10.554  1.00  0.00           H  
ATOM   3171  HA  ASN B 198      -3.773 -14.226  12.540  1.00  0.00           H  
ATOM   3172 1HB  ASN B 198      -2.473 -11.498  12.828  1.00  0.00           H  
ATOM   3173 2HB  ASN B 198      -3.310 -12.348  14.101  1.00  0.00           H  
ATOM   3174 1HD2 ASN B 198       0.397 -12.754  14.220  1.00  0.00           H  
ATOM   3175 2HD2 ASN B 198      -0.631 -11.362  13.903  1.00  0.00           H  
ATOM   3176  N   LEU B 199      -5.287 -12.007  10.902  1.00  0.00           N  
ATOM   3177  CA  LEU B 199      -6.487 -11.173  10.730  1.00  0.00           C  
ATOM   3178  C   LEU B 199      -7.797 -11.951  10.581  1.00  0.00           C  
ATOM   3179  O   LEU B 199      -7.947 -12.747   9.649  1.00  0.00           O  
ATOM   3180  CB  LEU B 199      -6.266 -10.253   9.522  1.00  0.00           C  
ATOM   3181  CG  LEU B 199      -7.404  -9.315   9.108  1.00  0.00           C  
ATOM   3182  CD1 LEU B 199      -7.705  -8.357  10.213  1.00  0.00           C  
ATOM   3183  CD2 LEU B 199      -6.967  -8.551   7.876  1.00  0.00           C  
ATOM   3184  H   LEU B 199      -4.700 -12.186  10.090  1.00  0.00           H  
ATOM   3185  HA  LEU B 199      -6.573 -10.543  11.609  1.00  0.00           H  
ATOM   3186 1HB  LEU B 199      -5.388  -9.640   9.734  1.00  0.00           H  
ATOM   3187 2HB  LEU B 199      -6.042 -10.883   8.674  1.00  0.00           H  
ATOM   3188  HG  LEU B 199      -8.301  -9.890   8.883  1.00  0.00           H  
ATOM   3189 1HD1 LEU B 199      -8.489  -7.707   9.911  1.00  0.00           H  
ATOM   3190 2HD1 LEU B 199      -8.017  -8.901  11.079  1.00  0.00           H  
ATOM   3191 3HD1 LEU B 199      -6.820  -7.770  10.451  1.00  0.00           H  
ATOM   3192 1HD2 LEU B 199      -7.758  -7.882   7.576  1.00  0.00           H  
ATOM   3193 2HD2 LEU B 199      -6.070  -7.976   8.097  1.00  0.00           H  
ATOM   3194 3HD2 LEU B 199      -6.755  -9.257   7.073  1.00  0.00           H  
ATOM   3195  N   CYS B 200      -8.741 -11.721  11.527  1.00  0.00           N  
ATOM   3196  CA  CYS B 200     -10.017 -12.454  11.582  1.00  0.00           C  
ATOM   3197  C   CYS B 200     -11.301 -11.722  11.188  1.00  0.00           C  
ATOM   3198  O   CYS B 200     -12.342 -12.365  11.069  1.00  0.00           O  
ATOM   3199  CB  CYS B 200     -10.265 -12.987  12.995  1.00  0.00           C  
ATOM   3200  SG  CYS B 200      -9.188 -14.294  13.503  1.00  0.00           S  
ATOM   3201  H   CYS B 200      -8.523 -11.045  12.256  1.00  0.00           H  
ATOM   3202  HA  CYS B 200      -9.915 -13.306  10.913  1.00  0.00           H  
ATOM   3203 1HB  CYS B 200     -10.145 -12.176  13.706  1.00  0.00           H  
ATOM   3204 2HB  CYS B 200     -11.295 -13.336  13.080  1.00  0.00           H  
ATOM   3205  N   TYR B 201     -11.309 -10.412  10.994  1.00  0.00           N  
ATOM   3206  CA  TYR B 201     -12.633  -9.777  10.831  1.00  0.00           C  
ATOM   3207  C   TYR B 201     -12.941  -9.196   9.442  1.00  0.00           C  
ATOM   3208  O   TYR B 201     -14.076  -8.801   9.161  1.00  0.00           O  
ATOM   3209  CB  TYR B 201     -12.747  -8.705  11.906  1.00  0.00           C  
ATOM   3210  CG  TYR B 201     -12.567  -9.293  13.308  1.00  0.00           C  
ATOM   3211  CD1 TYR B 201     -11.290  -9.363  13.800  1.00  0.00           C  
ATOM   3212  CD2 TYR B 201     -13.620  -9.734  14.097  1.00  0.00           C  
ATOM   3213  CE1 TYR B 201     -11.035  -9.860  15.045  1.00  0.00           C  
ATOM   3214  CE2 TYR B 201     -13.353 -10.223  15.366  1.00  0.00           C  
ATOM   3215  CZ  TYR B 201     -12.059 -10.285  15.826  1.00  0.00           C  
ATOM   3216  OH  TYR B 201     -11.777 -10.763  17.075  1.00  0.00           O  
ATOM   3217  H   TYR B 201     -10.456  -9.874  11.035  1.00  0.00           H  
ATOM   3218  HA  TYR B 201     -13.400 -10.520  11.037  1.00  0.00           H  
ATOM   3219 1HB  TYR B 201     -11.990  -7.932  11.752  1.00  0.00           H  
ATOM   3220 2HB  TYR B 201     -13.731  -8.226  11.854  1.00  0.00           H  
ATOM   3221  HD1 TYR B 201     -10.473  -9.025  13.183  1.00  0.00           H  
ATOM   3222  HD2 TYR B 201     -14.634  -9.694  13.734  1.00  0.00           H  
ATOM   3223  HE1 TYR B 201     -10.007  -9.911  15.412  1.00  0.00           H  
ATOM   3224  HE2 TYR B 201     -14.153 -10.560  15.998  1.00  0.00           H  
ATOM   3225  HH  TYR B 201     -10.818 -10.823  17.184  1.00  0.00           H  
ATOM   3226  N   ALA B 202     -11.964  -9.213   8.537  1.00  0.00           N  
ATOM   3227  CA  ALA B 202     -12.134  -8.592   7.219  1.00  0.00           C  
ATOM   3228  C   ALA B 202     -13.316  -9.179   6.431  1.00  0.00           C  
ATOM   3229  O   ALA B 202     -14.031  -8.453   5.739  1.00  0.00           O  
ATOM   3230  CB  ALA B 202     -10.848  -8.730   6.417  1.00  0.00           C  
ATOM   3231  H   ALA B 202     -11.071  -9.612   8.787  1.00  0.00           H  
ATOM   3232  HA  ALA B 202     -12.337  -7.533   7.375  1.00  0.00           H  
ATOM   3233 1HB  ALA B 202     -10.962  -8.226   5.459  1.00  0.00           H  
ATOM   3234 2HB  ALA B 202     -10.031  -8.273   6.968  1.00  0.00           H  
ATOM   3235 3HB  ALA B 202     -10.630  -9.783   6.254  1.00  0.00           H  
ATOM   3236  N   ASN B 203     -13.583 -10.475   6.585  1.00  0.00           N  
ATOM   3237  CA  ASN B 203     -14.649 -11.116   5.817  1.00  0.00           C  
ATOM   3238  C   ASN B 203     -16.012 -11.055   6.470  1.00  0.00           C  
ATOM   3239  O   ASN B 203     -16.965 -11.653   5.969  1.00  0.00           O  
ATOM   3240  CB  ASN B 203     -14.311 -12.560   5.515  1.00  0.00           C  
ATOM   3241  CG  ASN B 203     -13.263 -12.689   4.486  1.00  0.00           C  
ATOM   3242  OD1 ASN B 203     -13.288 -11.944   3.504  1.00  0.00           O  
ATOM   3243  ND2 ASN B 203     -12.346 -13.599   4.668  1.00  0.00           N  
ATOM   3244  H   ASN B 203     -13.013 -11.031   7.206  1.00  0.00           H  
ATOM   3245  HA  ASN B 203     -14.736 -10.589   4.865  1.00  0.00           H  
ATOM   3246 1HB  ASN B 203     -13.973 -13.051   6.430  1.00  0.00           H  
ATOM   3247 2HB  ASN B 203     -15.207 -13.080   5.175  1.00  0.00           H  
ATOM   3248 1HD2 ASN B 203     -11.617 -13.718   3.982  1.00  0.00           H  
ATOM   3249 2HD2 ASN B 203     -12.370 -14.182   5.479  1.00  0.00           H  
ATOM   3250  N   THR B 204     -16.135 -10.317   7.567  1.00  0.00           N  
ATOM   3251  CA  THR B 204     -17.441 -10.190   8.171  1.00  0.00           C  
ATOM   3252  C   THR B 204     -18.134  -8.977   7.567  1.00  0.00           C  
ATOM   3253  O   THR B 204     -19.345  -8.816   7.690  1.00  0.00           O  
ATOM   3254  CB  THR B 204     -17.347  -9.984   9.699  1.00  0.00           C  
ATOM   3255  OG1 THR B 204     -16.711  -8.722   9.985  1.00  0.00           O  
ATOM   3256  CG2 THR B 204     -16.522 -11.090  10.329  1.00  0.00           C  
ATOM   3257  H   THR B 204     -15.335  -9.835   7.985  1.00  0.00           H  
ATOM   3258  HA  THR B 204     -18.033 -11.081   7.956  1.00  0.00           H  
ATOM   3259  HB  THR B 204     -18.344  -9.984  10.129  1.00  0.00           H  
ATOM   3260  HG1 THR B 204     -15.741  -8.771   9.786  1.00  0.00           H  
ATOM   3261 1HG2 THR B 204     -16.453 -10.931  11.404  1.00  0.00           H  
ATOM   3262 2HG2 THR B 204     -16.989 -12.053  10.130  1.00  0.00           H  
ATOM   3263 3HG2 THR B 204     -15.521 -11.078   9.899  1.00  0.00           H  
ATOM   3264  N   ILE B 205     -17.352  -8.123   6.914  1.00  0.00           N  
ATOM   3265  CA  ILE B 205     -17.808  -6.825   6.448  1.00  0.00           C  
ATOM   3266  C   ILE B 205     -18.466  -6.835   5.081  1.00  0.00           C  
ATOM   3267  O   ILE B 205     -17.912  -7.337   4.099  1.00  0.00           O  
ATOM   3268  CB  ILE B 205     -16.596  -5.899   6.416  1.00  0.00           C  
ATOM   3269  CG1 ILE B 205     -16.078  -5.742   7.804  1.00  0.00           C  
ATOM   3270  CG2 ILE B 205     -16.927  -4.520   5.796  1.00  0.00           C  
ATOM   3271  CD1 ILE B 205     -14.735  -5.226   7.802  1.00  0.00           C  
ATOM   3272  H   ILE B 205     -16.368  -8.351   6.764  1.00  0.00           H  
ATOM   3273  HA  ILE B 205     -18.526  -6.442   7.172  1.00  0.00           H  
ATOM   3274  HB  ILE B 205     -15.819  -6.373   5.851  1.00  0.00           H  
ATOM   3275 1HG1 ILE B 205     -16.720  -5.057   8.360  1.00  0.00           H  
ATOM   3276 2HG1 ILE B 205     -16.072  -6.706   8.314  1.00  0.00           H  
ATOM   3277 1HG2 ILE B 205     -16.029  -3.902   5.790  1.00  0.00           H  
ATOM   3278 2HG2 ILE B 205     -17.272  -4.651   4.777  1.00  0.00           H  
ATOM   3279 3HG2 ILE B 205     -17.704  -4.030   6.384  1.00  0.00           H  
ATOM   3280 1HD1 ILE B 205     -14.384  -5.116   8.825  1.00  0.00           H  
ATOM   3281 2HD1 ILE B 205     -14.087  -5.915   7.263  1.00  0.00           H  
ATOM   3282 3HD1 ILE B 205     -14.755  -4.287   7.307  1.00  0.00           H  
ATOM   3283  N   ASN B 206     -19.643  -6.234   4.983  1.00  0.00           N  
ATOM   3284  CA  ASN B 206     -20.289  -6.169   3.669  1.00  0.00           C  
ATOM   3285  C   ASN B 206     -19.647  -5.066   2.838  1.00  0.00           C  
ATOM   3286  O   ASN B 206     -20.194  -3.977   2.696  1.00  0.00           O  
ATOM   3287  CB  ASN B 206     -21.782  -5.940   3.769  1.00  0.00           C  
ATOM   3288  CG  ASN B 206     -22.491  -6.081   2.432  1.00  0.00           C  
ATOM   3289  OD1 ASN B 206     -21.898  -6.495   1.427  1.00  0.00           O  
ATOM   3290  ND2 ASN B 206     -23.759  -5.746   2.406  1.00  0.00           N  
ATOM   3291  H   ASN B 206     -20.076  -5.850   5.830  1.00  0.00           H  
ATOM   3292  HA  ASN B 206     -20.121  -7.114   3.150  1.00  0.00           H  
ATOM   3293 1HB  ASN B 206     -22.216  -6.639   4.487  1.00  0.00           H  
ATOM   3294 2HB  ASN B 206     -21.956  -4.931   4.134  1.00  0.00           H  
ATOM   3295 1HD2 ASN B 206     -24.279  -5.823   1.554  1.00  0.00           H  
ATOM   3296 2HD2 ASN B 206     -24.213  -5.418   3.236  1.00  0.00           H  
ATOM   3297  N   TRP B 207     -18.494  -5.373   2.253  1.00  0.00           N  
ATOM   3298  CA  TRP B 207     -17.687  -4.390   1.524  1.00  0.00           C  
ATOM   3299  C   TRP B 207     -18.418  -3.803   0.329  1.00  0.00           C  
ATOM   3300  O   TRP B 207     -18.198  -2.651  -0.022  1.00  0.00           O  
ATOM   3301  CB  TRP B 207     -16.409  -5.071   1.046  1.00  0.00           C  
ATOM   3302  CG  TRP B 207     -15.447  -5.398   2.159  1.00  0.00           C  
ATOM   3303  CD1 TRP B 207     -15.346  -6.593   2.788  1.00  0.00           C  
ATOM   3304  CD2 TRP B 207     -14.433  -4.559   2.752  1.00  0.00           C  
ATOM   3305  NE1 TRP B 207     -14.386  -6.543   3.747  1.00  0.00           N  
ATOM   3306  CE2 TRP B 207     -13.812  -5.318   3.741  1.00  0.00           C  
ATOM   3307  CE3 TRP B 207     -14.008  -3.257   2.534  1.00  0.00           C  
ATOM   3308  CZ2 TRP B 207     -12.806  -4.819   4.513  1.00  0.00           C  
ATOM   3309  CZ3 TRP B 207     -12.986  -2.758   3.317  1.00  0.00           C  
ATOM   3310  CH2 TRP B 207     -12.404  -3.517   4.275  1.00  0.00           C  
ATOM   3311  H   TRP B 207     -18.134  -6.310   2.432  1.00  0.00           H  
ATOM   3312  HA  TRP B 207     -17.428  -3.583   2.208  1.00  0.00           H  
ATOM   3313 1HB  TRP B 207     -16.681  -5.995   0.545  1.00  0.00           H  
ATOM   3314 2HB  TRP B 207     -15.903  -4.436   0.323  1.00  0.00           H  
ATOM   3315  HD1 TRP B 207     -15.961  -7.467   2.581  1.00  0.00           H  
ATOM   3316  HE1 TRP B 207     -14.157  -7.339   4.395  1.00  0.00           H  
ATOM   3317  HE3 TRP B 207     -14.467  -2.646   1.764  1.00  0.00           H  
ATOM   3318  HZ2 TRP B 207     -12.329  -5.418   5.284  1.00  0.00           H  
ATOM   3319  HZ3 TRP B 207     -12.654  -1.745   3.148  1.00  0.00           H  
ATOM   3320  HH2 TRP B 207     -11.597  -3.094   4.865  1.00  0.00           H  
ATOM   3321  N   LYS B 208     -19.360  -4.541  -0.260  1.00  0.00           N  
ATOM   3322  CA  LYS B 208     -20.085  -3.985  -1.400  1.00  0.00           C  
ATOM   3323  C   LYS B 208     -20.875  -2.754  -0.994  1.00  0.00           C  
ATOM   3324  O   LYS B 208     -21.109  -1.852  -1.795  1.00  0.00           O  
ATOM   3325  CB  LYS B 208     -21.021  -5.031  -2.008  1.00  0.00           C  
ATOM   3326  CG  LYS B 208     -20.309  -6.168  -2.730  1.00  0.00           C  
ATOM   3327  CD  LYS B 208     -21.303  -7.172  -3.295  1.00  0.00           C  
ATOM   3328  CE  LYS B 208     -20.593  -8.309  -4.014  1.00  0.00           C  
ATOM   3329  NZ  LYS B 208     -21.552  -9.319  -4.539  1.00  0.00           N  
ATOM   3330  H   LYS B 208     -19.555  -5.476   0.072  1.00  0.00           H  
ATOM   3331  HA  LYS B 208     -19.365  -3.681  -2.142  1.00  0.00           H  
ATOM   3332 1HB  LYS B 208     -21.637  -5.468  -1.222  1.00  0.00           H  
ATOM   3333 2HB  LYS B 208     -21.691  -4.550  -2.720  1.00  0.00           H  
ATOM   3334 1HG  LYS B 208     -19.711  -5.762  -3.547  1.00  0.00           H  
ATOM   3335 2HG  LYS B 208     -19.643  -6.680  -2.035  1.00  0.00           H  
ATOM   3336 1HD  LYS B 208     -21.904  -7.585  -2.483  1.00  0.00           H  
ATOM   3337 2HD  LYS B 208     -21.968  -6.670  -3.997  1.00  0.00           H  
ATOM   3338 1HE  LYS B 208     -20.015  -7.909  -4.845  1.00  0.00           H  
ATOM   3339 2HE  LYS B 208     -19.906  -8.803  -3.326  1.00  0.00           H  
ATOM   3340 1HZ  LYS B 208     -21.043 -10.055  -5.008  1.00  0.00           H  
ATOM   3341 2HZ  LYS B 208     -22.082  -9.712  -3.774  1.00  0.00           H  
ATOM   3342 3HZ  LYS B 208     -22.182  -8.878  -5.193  1.00  0.00           H  
ATOM   3343  N   LYS B 209     -21.284  -2.705   0.269  1.00  0.00           N  
ATOM   3344  CA  LYS B 209     -22.081  -1.620   0.805  1.00  0.00           C  
ATOM   3345  C   LYS B 209     -21.289  -0.306   0.757  1.00  0.00           C  
ATOM   3346  O   LYS B 209     -21.870   0.778   0.786  1.00  0.00           O  
ATOM   3347  CB  LYS B 209     -22.519  -1.934   2.236  1.00  0.00           C  
ATOM   3348  CG  LYS B 209     -23.483  -0.919   2.836  1.00  0.00           C  
ATOM   3349  CD  LYS B 209     -23.961  -1.358   4.213  1.00  0.00           C  
ATOM   3350  CE  LYS B 209     -24.908  -0.335   4.822  1.00  0.00           C  
ATOM   3351  NZ  LYS B 209     -25.384  -0.751   6.169  1.00  0.00           N  
ATOM   3352  H   LYS B 209     -21.006  -3.438   0.919  1.00  0.00           H  
ATOM   3353  HA  LYS B 209     -22.966  -1.499   0.181  1.00  0.00           H  
ATOM   3354 1HB  LYS B 209     -23.002  -2.911   2.263  1.00  0.00           H  
ATOM   3355 2HB  LYS B 209     -21.642  -1.985   2.882  1.00  0.00           H  
ATOM   3356 1HG  LYS B 209     -22.986   0.047   2.925  1.00  0.00           H  
ATOM   3357 2HG  LYS B 209     -24.346  -0.805   2.181  1.00  0.00           H  
ATOM   3358 1HD  LYS B 209     -24.477  -2.315   4.131  1.00  0.00           H  
ATOM   3359 2HD  LYS B 209     -23.103  -1.483   4.873  1.00  0.00           H  
ATOM   3360 1HE  LYS B 209     -24.400   0.624   4.910  1.00  0.00           H  
ATOM   3361 2HE  LYS B 209     -25.772  -0.205   4.170  1.00  0.00           H  
ATOM   3362 1HZ  LYS B 209     -26.009  -0.048   6.538  1.00  0.00           H  
ATOM   3363 2HZ  LYS B 209     -25.874  -1.632   6.097  1.00  0.00           H  
ATOM   3364 3HZ  LYS B 209     -24.594  -0.856   6.789  1.00  0.00           H  
ATOM   3365  N   LEU B 210     -19.952  -0.417   0.773  1.00  0.00           N  
ATOM   3366  CA  LEU B 210     -19.045   0.718   0.795  1.00  0.00           C  
ATOM   3367  C   LEU B 210     -18.681   1.171  -0.623  1.00  0.00           C  
ATOM   3368  O   LEU B 210     -17.954   2.150  -0.792  1.00  0.00           O  
ATOM   3369  CB  LEU B 210     -17.724   0.309   1.487  1.00  0.00           C  
ATOM   3370  CG  LEU B 210     -17.805  -0.186   2.959  1.00  0.00           C  
ATOM   3371  CD1 LEU B 210     -16.443  -0.708   3.388  1.00  0.00           C  
ATOM   3372  CD2 LEU B 210     -18.204   0.921   3.849  1.00  0.00           C  
ATOM   3373  H   LEU B 210     -19.524  -1.338   0.712  1.00  0.00           H  
ATOM   3374  HA  LEU B 210     -19.520   1.544   1.328  1.00  0.00           H  
ATOM   3375 1HB  LEU B 210     -17.266  -0.486   0.896  1.00  0.00           H  
ATOM   3376 2HB  LEU B 210     -17.054   1.168   1.471  1.00  0.00           H  
ATOM   3377  HG  LEU B 210     -18.533  -1.000   3.027  1.00  0.00           H  
ATOM   3378 1HD1 LEU B 210     -16.495  -1.070   4.412  1.00  0.00           H  
ATOM   3379 2HD1 LEU B 210     -16.171  -1.514   2.732  1.00  0.00           H  
ATOM   3380 3HD1 LEU B 210     -15.703   0.089   3.319  1.00  0.00           H  
ATOM   3381 1HD2 LEU B 210     -18.252   0.571   4.882  1.00  0.00           H  
ATOM   3382 2HD2 LEU B 210     -17.454   1.689   3.770  1.00  0.00           H  
ATOM   3383 3HD2 LEU B 210     -19.179   1.308   3.549  1.00  0.00           H  
ATOM   3384  N   PHE B 211     -19.119   0.431  -1.650  1.00  0.00           N  
ATOM   3385  CA  PHE B 211     -18.688   0.714  -3.021  1.00  0.00           C  
ATOM   3386  C   PHE B 211     -19.559   1.748  -3.724  1.00  0.00           C  
ATOM   3387  O   PHE B 211     -20.775   1.796  -3.534  1.00  0.00           O  
ATOM   3388  CB  PHE B 211     -18.627  -0.583  -3.831  1.00  0.00           C  
ATOM   3389  CG  PHE B 211     -17.522  -1.523  -3.367  1.00  0.00           C  
ATOM   3390  CD1 PHE B 211     -16.572  -1.098  -2.447  1.00  0.00           C  
ATOM   3391  CD2 PHE B 211     -17.418  -2.813  -3.866  1.00  0.00           C  
ATOM   3392  CE1 PHE B 211     -15.563  -1.937  -2.037  1.00  0.00           C  
ATOM   3393  CE2 PHE B 211     -16.408  -3.654  -3.454  1.00  0.00           C  
ATOM   3394  CZ  PHE B 211     -15.479  -3.213  -2.540  1.00  0.00           C  
ATOM   3395  H   PHE B 211     -19.761  -0.347  -1.500  1.00  0.00           H  
ATOM   3396  HA  PHE B 211     -17.676   1.119  -2.978  1.00  0.00           H  
ATOM   3397 1HB  PHE B 211     -19.574  -1.107  -3.748  1.00  0.00           H  
ATOM   3398 2HB  PHE B 211     -18.474  -0.358  -4.882  1.00  0.00           H  
ATOM   3399  HD1 PHE B 211     -16.635  -0.082  -2.054  1.00  0.00           H  
ATOM   3400  HD2 PHE B 211     -18.147  -3.160  -4.600  1.00  0.00           H  
ATOM   3401  HE1 PHE B 211     -14.829  -1.583  -1.321  1.00  0.00           H  
ATOM   3402  HE2 PHE B 211     -16.341  -4.662  -3.857  1.00  0.00           H  
ATOM   3403  HZ  PHE B 211     -14.678  -3.866  -2.219  1.00  0.00           H  
ATOM   3404  N   GLY B 212     -18.914   2.608  -4.510  1.00  0.00           N  
ATOM   3405  CA  GLY B 212     -19.611   3.659  -5.256  1.00  0.00           C  
ATOM   3406  C   GLY B 212     -19.579   3.496  -6.782  1.00  0.00           C  
ATOM   3407  O   GLY B 212     -20.292   4.208  -7.496  1.00  0.00           O  
ATOM   3408  H   GLY B 212     -17.909   2.483  -4.636  1.00  0.00           H  
ATOM   3409 1HA  GLY B 212     -20.646   3.708  -4.922  1.00  0.00           H  
ATOM   3410 2HA  GLY B 212     -19.157   4.616  -4.997  1.00  0.00           H  
ATOM   3411  N   THR B 213     -18.759   2.570  -7.275  1.00  0.00           N  
ATOM   3412  CA  THR B 213     -18.544   2.390  -8.703  1.00  0.00           C  
ATOM   3413  C   THR B 213     -18.781   0.949  -9.163  1.00  0.00           C  
ATOM   3414  O   THR B 213     -18.340  -0.015  -8.523  1.00  0.00           O  
ATOM   3415  CB  THR B 213     -17.114   2.860  -9.069  1.00  0.00           C  
ATOM   3416  OG1 THR B 213     -16.968   4.243  -8.722  1.00  0.00           O  
ATOM   3417  CG2 THR B 213     -16.830   2.690 -10.535  1.00  0.00           C  
ATOM   3418  H   THR B 213     -18.204   2.012  -6.637  1.00  0.00           H  
ATOM   3419  HA  THR B 213     -19.251   3.024  -9.238  1.00  0.00           H  
ATOM   3420  HB  THR B 213     -16.389   2.285  -8.506  1.00  0.00           H  
ATOM   3421  HG1 THR B 213     -16.804   4.313  -7.756  1.00  0.00           H  
ATOM   3422 1HG2 THR B 213     -15.814   3.036 -10.741  1.00  0.00           H  
ATOM   3423 2HG2 THR B 213     -16.910   1.649 -10.804  1.00  0.00           H  
ATOM   3424 3HG2 THR B 213     -17.539   3.274 -11.116  1.00  0.00           H  
ATOM   3425  N   SER B 214     -19.481   0.800 -10.283  1.00  0.00           N  
ATOM   3426  CA  SER B 214     -19.735  -0.529 -10.811  1.00  0.00           C  
ATOM   3427  C   SER B 214     -18.417  -1.229 -11.090  1.00  0.00           C  
ATOM   3428  O   SER B 214     -17.468  -0.615 -11.569  1.00  0.00           O  
ATOM   3429  CB  SER B 214     -20.543  -0.435 -12.091  1.00  0.00           C  
ATOM   3430  OG  SER B 214     -21.805   0.131 -11.855  1.00  0.00           O  
ATOM   3431  H   SER B 214     -19.829   1.615 -10.768  1.00  0.00           H  
ATOM   3432  HA  SER B 214     -20.291  -1.104 -10.070  1.00  0.00           H  
ATOM   3433 1HB  SER B 214     -20.000   0.169 -12.818  1.00  0.00           H  
ATOM   3434 2HB  SER B 214     -20.661  -1.430 -12.518  1.00  0.00           H  
ATOM   3435  HG  SER B 214     -22.254   0.142 -12.706  1.00  0.00           H  
ATOM   3436  N   GLY B 215     -18.368  -2.520 -10.813  1.00  0.00           N  
ATOM   3437  CA  GLY B 215     -17.170  -3.304 -11.071  1.00  0.00           C  
ATOM   3438  C   GLY B 215     -16.227  -3.407  -9.870  1.00  0.00           C  
ATOM   3439  O   GLY B 215     -15.308  -4.226  -9.895  1.00  0.00           O  
ATOM   3440  H   GLY B 215     -19.176  -2.972 -10.410  1.00  0.00           H  
ATOM   3441 1HA  GLY B 215     -17.465  -4.306 -11.381  1.00  0.00           H  
ATOM   3442 2HA  GLY B 215     -16.633  -2.866 -11.911  1.00  0.00           H  
ATOM   3443  N   GLN B 216     -16.451  -2.621  -8.807  1.00  0.00           N  
ATOM   3444  CA  GLN B 216     -15.555  -2.739  -7.650  1.00  0.00           C  
ATOM   3445  C   GLN B 216     -15.713  -4.109  -7.002  1.00  0.00           C  
ATOM   3446  O   GLN B 216     -16.835  -4.587  -6.787  1.00  0.00           O  
ATOM   3447  CB  GLN B 216     -15.825  -1.657  -6.591  1.00  0.00           C  
ATOM   3448  CG  GLN B 216     -15.429  -0.242  -6.931  1.00  0.00           C  
ATOM   3449  CD  GLN B 216     -15.761   0.740  -5.756  1.00  0.00           C  
ATOM   3450  OE1 GLN B 216     -16.852   1.354  -5.684  1.00  0.00           O  
ATOM   3451  NE2 GLN B 216     -14.837   0.876  -4.833  1.00  0.00           N  
ATOM   3452  H   GLN B 216     -17.201  -1.926  -8.806  1.00  0.00           H  
ATOM   3453  HA  GLN B 216     -14.520  -2.645  -7.989  1.00  0.00           H  
ATOM   3454 1HB  GLN B 216     -16.885  -1.635  -6.380  1.00  0.00           H  
ATOM   3455 2HB  GLN B 216     -15.298  -1.920  -5.673  1.00  0.00           H  
ATOM   3456 1HG  GLN B 216     -14.361  -0.215  -7.107  1.00  0.00           H  
ATOM   3457 2HG  GLN B 216     -15.956   0.071  -7.820  1.00  0.00           H  
ATOM   3458 1HE2 GLN B 216     -15.018   1.507  -4.047  1.00  0.00           H  
ATOM   3459 2HE2 GLN B 216     -13.946   0.370  -4.918  1.00  0.00           H  
ATOM   3460  N   LYS B 217     -14.594  -4.721  -6.645  1.00  0.00           N  
ATOM   3461  CA  LYS B 217     -14.615  -6.033  -6.012  1.00  0.00           C  
ATOM   3462  C   LYS B 217     -13.580  -6.170  -4.912  1.00  0.00           C  
ATOM   3463  O   LYS B 217     -12.715  -5.303  -4.734  1.00  0.00           O  
ATOM   3464  CB  LYS B 217     -14.403  -7.146  -7.042  1.00  0.00           C  
ATOM   3465  CG  LYS B 217     -15.508  -7.299  -8.077  1.00  0.00           C  
ATOM   3466  CD  LYS B 217     -15.253  -8.472  -9.000  1.00  0.00           C  
ATOM   3467  CE  LYS B 217     -16.371  -8.601 -10.030  1.00  0.00           C  
ATOM   3468  NZ  LYS B 217     -16.163  -9.762 -10.948  1.00  0.00           N  
ATOM   3469  H   LYS B 217     -13.693  -4.287  -6.888  1.00  0.00           H  
ATOM   3470  HA  LYS B 217     -15.591  -6.173  -5.552  1.00  0.00           H  
ATOM   3471 1HB  LYS B 217     -13.504  -6.922  -7.594  1.00  0.00           H  
ATOM   3472 2HB  LYS B 217     -14.251  -8.102  -6.541  1.00  0.00           H  
ATOM   3473 1HG  LYS B 217     -16.468  -7.421  -7.574  1.00  0.00           H  
ATOM   3474 2HG  LYS B 217     -15.554  -6.403  -8.681  1.00  0.00           H  
ATOM   3475 1HD  LYS B 217     -14.302  -8.321  -9.517  1.00  0.00           H  
ATOM   3476 2HD  LYS B 217     -15.189  -9.389  -8.416  1.00  0.00           H  
ATOM   3477 1HE  LYS B 217     -17.319  -8.725  -9.511  1.00  0.00           H  
ATOM   3478 2HE  LYS B 217     -16.410  -7.685 -10.621  1.00  0.00           H  
ATOM   3479 1HZ  LYS B 217     -16.924  -9.807 -11.612  1.00  0.00           H  
ATOM   3480 2HZ  LYS B 217     -15.291  -9.652 -11.445  1.00  0.00           H  
ATOM   3481 3HZ  LYS B 217     -16.137 -10.618 -10.411  1.00  0.00           H  
ATOM   3482  N   THR B 218     -13.702  -7.245  -4.145  1.00  0.00           N  
ATOM   3483  CA  THR B 218     -12.750  -7.491  -3.088  1.00  0.00           C  
ATOM   3484  C   THR B 218     -11.945  -8.747  -3.356  1.00  0.00           C  
ATOM   3485  O   THR B 218     -12.423  -9.695  -3.982  1.00  0.00           O  
ATOM   3486  CB  THR B 218     -13.477  -7.714  -1.756  1.00  0.00           C  
ATOM   3487  OG1 THR B 218     -14.334  -8.861  -1.885  1.00  0.00           O  
ATOM   3488  CG2 THR B 218     -14.305  -6.542  -1.370  1.00  0.00           C  
ATOM   3489  H   THR B 218     -14.442  -7.910  -4.315  1.00  0.00           H  
ATOM   3490  HA  THR B 218     -12.069  -6.649  -3.024  1.00  0.00           H  
ATOM   3491  HB  THR B 218     -12.756  -7.895  -0.988  1.00  0.00           H  
ATOM   3492  HG1 THR B 218     -13.805  -9.660  -2.009  1.00  0.00           H  
ATOM   3493 1HG2 THR B 218     -14.776  -6.779  -0.438  1.00  0.00           H  
ATOM   3494 2HG2 THR B 218     -13.691  -5.681  -1.251  1.00  0.00           H  
ATOM   3495 3HG2 THR B 218     -15.057  -6.353  -2.129  1.00  0.00           H  
ATOM   3496  N   LYS B 219     -10.756  -8.768  -2.790  1.00  0.00           N  
ATOM   3497  CA  LYS B 219      -9.864  -9.905  -2.801  1.00  0.00           C  
ATOM   3498  C   LYS B 219      -9.392 -10.125  -1.375  1.00  0.00           C  
ATOM   3499  O   LYS B 219      -8.318  -9.654  -0.995  1.00  0.00           O  
ATOM   3500  CB  LYS B 219      -8.702  -9.627  -3.762  1.00  0.00           C  
ATOM   3501  CG  LYS B 219      -7.684 -10.743  -3.974  1.00  0.00           C  
ATOM   3502  CD  LYS B 219      -8.327 -11.903  -4.703  1.00  0.00           C  
ATOM   3503  CE  LYS B 219      -7.319 -12.874  -5.223  1.00  0.00           C  
ATOM   3504  NZ  LYS B 219      -7.979 -14.102  -5.738  1.00  0.00           N  
ATOM   3505  H   LYS B 219     -10.443  -7.912  -2.345  1.00  0.00           H  
ATOM   3506  HA  LYS B 219     -10.403 -10.793  -3.133  1.00  0.00           H  
ATOM   3507 1HB  LYS B 219      -9.111  -9.402  -4.726  1.00  0.00           H  
ATOM   3508 2HB  LYS B 219      -8.171  -8.742  -3.436  1.00  0.00           H  
ATOM   3509 1HG  LYS B 219      -6.856 -10.372  -4.575  1.00  0.00           H  
ATOM   3510 2HG  LYS B 219      -7.288 -11.081  -3.015  1.00  0.00           H  
ATOM   3511 1HD  LYS B 219      -8.986 -12.443  -4.022  1.00  0.00           H  
ATOM   3512 2HD  LYS B 219      -8.918 -11.530  -5.541  1.00  0.00           H  
ATOM   3513 1HE  LYS B 219      -6.765 -12.411  -6.042  1.00  0.00           H  
ATOM   3514 2HE  LYS B 219      -6.628 -13.131  -4.441  1.00  0.00           H  
ATOM   3515 1HZ  LYS B 219      -7.270 -14.750  -6.112  1.00  0.00           H  
ATOM   3516 2HZ  LYS B 219      -8.489 -14.560  -5.009  1.00  0.00           H  
ATOM   3517 3HZ  LYS B 219      -8.606 -13.875  -6.490  1.00  0.00           H  
ATOM   3518  N   ILE B 220     -10.219 -10.775  -0.557  1.00  0.00           N  
ATOM   3519  CA  ILE B 220      -9.836 -10.944   0.836  1.00  0.00           C  
ATOM   3520  C   ILE B 220      -9.631 -12.408   1.170  1.00  0.00           C  
ATOM   3521  O   ILE B 220     -10.552 -13.122   1.576  1.00  0.00           O  
ATOM   3522  CB  ILE B 220     -10.883 -10.300   1.763  1.00  0.00           C  
ATOM   3523  CG1 ILE B 220     -11.021  -8.784   1.368  1.00  0.00           C  
ATOM   3524  CG2 ILE B 220     -10.481 -10.488   3.250  1.00  0.00           C  
ATOM   3525  CD1 ILE B 220     -12.123  -8.039   2.051  1.00  0.00           C  
ATOM   3526  H   ILE B 220     -11.094 -11.147  -0.902  1.00  0.00           H  
ATOM   3527  HA  ILE B 220      -8.904 -10.430   1.000  1.00  0.00           H  
ATOM   3528  HB  ILE B 220     -11.852 -10.770   1.597  1.00  0.00           H  
ATOM   3529 1HG1 ILE B 220     -10.100  -8.287   1.562  1.00  0.00           H  
ATOM   3530 2HG1 ILE B 220     -11.200  -8.731   0.320  1.00  0.00           H  
ATOM   3531 1HG2 ILE B 220     -11.232 -10.044   3.878  1.00  0.00           H  
ATOM   3532 2HG2 ILE B 220     -10.413 -11.541   3.490  1.00  0.00           H  
ATOM   3533 3HG2 ILE B 220      -9.524 -10.029   3.439  1.00  0.00           H  
ATOM   3534 1HD1 ILE B 220     -12.138  -7.008   1.691  1.00  0.00           H  
ATOM   3535 2HD1 ILE B 220     -13.080  -8.513   1.827  1.00  0.00           H  
ATOM   3536 3HD1 ILE B 220     -11.973  -8.033   3.121  1.00  0.00           H  
ATOM   3537  N   ILE B 221      -8.405 -12.836   0.928  1.00  0.00           N  
ATOM   3538  CA  ILE B 221      -7.980 -14.216   1.057  1.00  0.00           C  
ATOM   3539  C   ILE B 221      -6.672 -14.420   1.835  1.00  0.00           C  
ATOM   3540  O   ILE B 221      -5.909 -13.476   2.070  1.00  0.00           O  
ATOM   3541  CB  ILE B 221      -7.794 -14.886  -0.319  1.00  0.00           C  
ATOM   3542  CG1 ILE B 221      -6.654 -14.179  -1.108  1.00  0.00           C  
ATOM   3543  CG2 ILE B 221      -9.130 -14.814  -1.097  1.00  0.00           C  
ATOM   3544  CD1 ILE B 221      -6.207 -14.929  -2.328  1.00  0.00           C  
ATOM   3545  H   ILE B 221      -7.729 -12.143   0.623  1.00  0.00           H  
ATOM   3546  HA  ILE B 221      -8.760 -14.746   1.602  1.00  0.00           H  
ATOM   3547  HB  ILE B 221      -7.509 -15.927  -0.183  1.00  0.00           H  
ATOM   3548 1HG1 ILE B 221      -6.999 -13.193  -1.414  1.00  0.00           H  
ATOM   3549 2HG1 ILE B 221      -5.782 -14.056  -0.469  1.00  0.00           H  
ATOM   3550 1HG2 ILE B 221      -9.039 -15.299  -2.058  1.00  0.00           H  
ATOM   3551 2HG2 ILE B 221      -9.905 -15.319  -0.519  1.00  0.00           H  
ATOM   3552 3HG2 ILE B 221      -9.417 -13.779  -1.251  1.00  0.00           H  
ATOM   3553 1HD1 ILE B 221      -5.424 -14.376  -2.799  1.00  0.00           H  
ATOM   3554 2HD1 ILE B 221      -5.828 -15.908  -2.024  1.00  0.00           H  
ATOM   3555 3HD1 ILE B 221      -7.018 -15.060  -3.021  1.00  0.00           H  
ATOM   3556  N   SER B 222      -6.393 -15.675   2.177  1.00  0.00           N  
ATOM   3557  CA  SER B 222      -5.131 -16.036   2.817  1.00  0.00           C  
ATOM   3558  C   SER B 222      -4.820 -15.168   4.026  1.00  0.00           C  
ATOM   3559  O   SER B 222      -3.754 -14.561   4.090  1.00  0.00           O  
ATOM   3560  CB  SER B 222      -4.022 -16.020   1.785  1.00  0.00           C  
ATOM   3561  OG  SER B 222      -4.344 -16.934   0.760  1.00  0.00           O  
ATOM   3562  H   SER B 222      -7.066 -16.400   1.974  1.00  0.00           H  
ATOM   3563  HA  SER B 222      -5.214 -17.067   3.164  1.00  0.00           H  
ATOM   3564 1HB  SER B 222      -3.888 -15.020   1.370  1.00  0.00           H  
ATOM   3565 2HB  SER B 222      -3.085 -16.314   2.254  1.00  0.00           H  
ATOM   3566  HG  SER B 222      -3.508 -17.207   0.322  1.00  0.00           H  
ATOM   3567  N   ASN B 223      -5.764 -15.098   4.957  1.00  0.00           N  
ATOM   3568  CA  ASN B 223      -5.627 -14.318   6.180  1.00  0.00           C  
ATOM   3569  C   ASN B 223      -5.825 -15.355   7.286  1.00  0.00           C  
ATOM   3570  O   ASN B 223      -5.509 -16.526   7.057  1.00  0.00           O  
ATOM   3571  CB  ASN B 223      -6.645 -13.188   6.216  1.00  0.00           C  
ATOM   3572  CG  ASN B 223      -6.377 -12.092   5.150  1.00  0.00           C  
ATOM   3573  OD1 ASN B 223      -5.346 -11.382   5.123  1.00  0.00           O  
ATOM   3574  ND2 ASN B 223      -7.315 -11.965   4.248  1.00  0.00           N  
ATOM   3575  H   ASN B 223      -6.615 -15.620   4.811  1.00  0.00           H  
ATOM   3576  HA  ASN B 223      -4.617 -13.918   6.267  1.00  0.00           H  
ATOM   3577 1HB  ASN B 223      -7.647 -13.593   6.067  1.00  0.00           H  
ATOM   3578 2HB  ASN B 223      -6.626 -12.716   7.197  1.00  0.00           H  
ATOM   3579 1HD2 ASN B 223      -7.198 -11.289   3.490  1.00  0.00           H  
ATOM   3580 2HD2 ASN B 223      -8.124 -12.547   4.275  1.00  0.00           H  
ATOM   3581  N   ARG B 224      -6.280 -14.993   8.480  1.00  0.00           N  
ATOM   3582  CA  ARG B 224      -6.427 -16.044   9.484  1.00  0.00           C  
ATOM   3583  C   ARG B 224      -7.634 -16.886   9.083  1.00  0.00           C  
ATOM   3584  O   ARG B 224      -8.690 -16.345   8.749  1.00  0.00           O  
ATOM   3585  CB  ARG B 224      -6.598 -15.540  10.909  1.00  0.00           C  
ATOM   3586  CG  ARG B 224      -6.764 -16.679  12.000  1.00  0.00           C  
ATOM   3587  CD  ARG B 224      -5.556 -17.498  12.257  1.00  0.00           C  
ATOM   3588  NE  ARG B 224      -4.518 -16.767  12.916  1.00  0.00           N  
ATOM   3589  CZ  ARG B 224      -4.394 -16.646  14.272  1.00  0.00           C  
ATOM   3590  NH1 ARG B 224      -5.268 -17.223  15.084  1.00  0.00           N  
ATOM   3591  NH2 ARG B 224      -3.399 -15.961  14.799  1.00  0.00           N  
ATOM   3592  H   ARG B 224      -6.565 -14.040   8.708  1.00  0.00           H  
ATOM   3593  HA  ARG B 224      -5.535 -16.671   9.478  1.00  0.00           H  
ATOM   3594 1HB  ARG B 224      -5.756 -14.956  11.181  1.00  0.00           H  
ATOM   3595 2HB  ARG B 224      -7.462 -14.895  10.958  1.00  0.00           H  
ATOM   3596 1HG  ARG B 224      -7.010 -16.203  12.940  1.00  0.00           H  
ATOM   3597 2HG  ARG B 224      -7.569 -17.352  11.723  1.00  0.00           H  
ATOM   3598 1HD  ARG B 224      -5.821 -18.348  12.870  1.00  0.00           H  
ATOM   3599 2HD  ARG B 224      -5.153 -17.867  11.324  1.00  0.00           H  
ATOM   3600  HE  ARG B 224      -3.842 -16.289  12.297  1.00  0.00           H  
ATOM   3601 1HH1 ARG B 224      -6.040 -17.750  14.714  1.00  0.00           H  
ATOM   3602 2HH1 ARG B 224      -5.166 -17.129  16.086  1.00  0.00           H  
ATOM   3603 1HH2 ARG B 224      -2.697 -15.509  14.208  1.00  0.00           H  
ATOM   3604 2HH2 ARG B 224      -3.317 -15.879  15.799  1.00  0.00           H  
ATOM   3605  N   GLY B 225      -7.487 -18.205   9.067  1.00  0.00           N  
ATOM   3606  CA  GLY B 225      -8.595 -19.045   8.626  1.00  0.00           C  
ATOM   3607  C   GLY B 225      -9.827 -18.896   9.509  1.00  0.00           C  
ATOM   3608  O   GLY B 225      -9.717 -18.775  10.733  1.00  0.00           O  
ATOM   3609  H   GLY B 225      -6.604 -18.614   9.334  1.00  0.00           H  
ATOM   3610 1HA  GLY B 225      -8.850 -18.786   7.598  1.00  0.00           H  
ATOM   3611 2HA  GLY B 225      -8.275 -20.086   8.618  1.00  0.00           H  
ATOM   3612  N   GLU B 226     -11.002 -18.998   8.883  1.00  0.00           N  
ATOM   3613  CA  GLU B 226     -12.283 -18.877   9.576  1.00  0.00           C  
ATOM   3614  C   GLU B 226     -12.443 -19.824  10.745  1.00  0.00           C  
ATOM   3615  O   GLU B 226     -12.853 -19.412  11.830  1.00  0.00           O  
ATOM   3616  CB  GLU B 226     -13.430 -19.108   8.590  1.00  0.00           C  
ATOM   3617  CG  GLU B 226     -13.576 -18.024   7.531  1.00  0.00           C  
ATOM   3618  CD  GLU B 226     -12.633 -18.205   6.374  1.00  0.00           C  
ATOM   3619  OE1 GLU B 226     -11.883 -19.152   6.386  1.00  0.00           O  
ATOM   3620  OE2 GLU B 226     -12.662 -17.395   5.478  1.00  0.00           O  
ATOM   3621  H   GLU B 226     -11.003 -19.118   7.880  1.00  0.00           H  
ATOM   3622  HA  GLU B 226     -12.367 -17.855   9.950  1.00  0.00           H  
ATOM   3623 1HB  GLU B 226     -13.283 -20.059   8.077  1.00  0.00           H  
ATOM   3624 2HB  GLU B 226     -14.372 -19.172   9.135  1.00  0.00           H  
ATOM   3625 1HG  GLU B 226     -14.599 -18.034   7.155  1.00  0.00           H  
ATOM   3626 2HG  GLU B 226     -13.397 -17.054   7.992  1.00  0.00           H  
ATOM   3627  N   ASN B 227     -12.092 -21.089  10.542  1.00  0.00           N  
ATOM   3628  CA  ASN B 227     -12.262 -22.084  11.591  1.00  0.00           C  
ATOM   3629  C   ASN B 227     -11.412 -21.766  12.811  1.00  0.00           C  
ATOM   3630  O   ASN B 227     -11.810 -22.042  13.942  1.00  0.00           O  
ATOM   3631  CB  ASN B 227     -11.929 -23.458  11.053  1.00  0.00           C  
ATOM   3632  CG  ASN B 227     -12.981 -23.975  10.108  1.00  0.00           C  
ATOM   3633  OD1 ASN B 227     -14.128 -23.516  10.119  1.00  0.00           O  
ATOM   3634  ND2 ASN B 227     -12.607 -24.911   9.277  1.00  0.00           N  
ATOM   3635  H   ASN B 227     -11.738 -21.364   9.637  1.00  0.00           H  
ATOM   3636  HA  ASN B 227     -13.306 -22.073  11.908  1.00  0.00           H  
ATOM   3637 1HB  ASN B 227     -10.972 -23.421  10.531  1.00  0.00           H  
ATOM   3638 2HB  ASN B 227     -11.824 -24.158  11.881  1.00  0.00           H  
ATOM   3639 1HD2 ASN B 227     -13.262 -25.289   8.622  1.00  0.00           H  
ATOM   3640 2HD2 ASN B 227     -11.667 -25.251   9.297  1.00  0.00           H  
ATOM   3641  N   SER B 228     -10.236 -21.193  12.578  1.00  0.00           N  
ATOM   3642  CA  SER B 228      -9.321 -20.843  13.649  1.00  0.00           C  
ATOM   3643  C   SER B 228      -9.882 -19.648  14.413  1.00  0.00           C  
ATOM   3644  O   SER B 228      -9.893 -19.615  15.647  1.00  0.00           O  
ATOM   3645  CB  SER B 228      -7.947 -20.521  13.094  1.00  0.00           C  
ATOM   3646  OG  SER B 228      -7.359 -21.655  12.520  1.00  0.00           O  
ATOM   3647  H   SER B 228      -9.981 -20.971  11.625  1.00  0.00           H  
ATOM   3648  HA  SER B 228      -9.247 -21.686  14.336  1.00  0.00           H  
ATOM   3649 1HB  SER B 228      -8.033 -19.734  12.345  1.00  0.00           H  
ATOM   3650 2HB  SER B 228      -7.312 -20.143  13.893  1.00  0.00           H  
ATOM   3651  HG  SER B 228      -6.501 -21.372  12.194  1.00  0.00           H  
ATOM   3652  N   CYS B 229     -10.363 -18.652  13.674  1.00  0.00           N  
ATOM   3653  CA  CYS B 229     -10.908 -17.464  14.309  1.00  0.00           C  
ATOM   3654  C   CYS B 229     -12.125 -17.853  15.137  1.00  0.00           C  
ATOM   3655  O   CYS B 229     -12.303 -17.412  16.272  1.00  0.00           O  
ATOM   3656  CB  CYS B 229     -11.329 -16.471  13.247  1.00  0.00           C  
ATOM   3657  SG  CYS B 229      -9.947 -15.796  12.360  1.00  0.00           S  
ATOM   3658  H   CYS B 229     -10.327 -18.714  12.655  1.00  0.00           H  
ATOM   3659  HA  CYS B 229     -10.150 -17.020  14.952  1.00  0.00           H  
ATOM   3660 1HB  CYS B 229     -11.985 -16.960  12.525  1.00  0.00           H  
ATOM   3661 2HB  CYS B 229     -11.891 -15.656  13.707  1.00  0.00           H  
ATOM   3662  N   LYS B 230     -12.952 -18.735  14.587  1.00  0.00           N  
ATOM   3663  CA  LYS B 230     -14.130 -19.199  15.289  1.00  0.00           C  
ATOM   3664  C   LYS B 230     -13.721 -19.968  16.552  1.00  0.00           C  
ATOM   3665  O   LYS B 230     -14.198 -19.675  17.650  1.00  0.00           O  
ATOM   3666  CB  LYS B 230     -14.988 -20.076  14.376  1.00  0.00           C  
ATOM   3667  CG  LYS B 230     -15.690 -19.320  13.256  1.00  0.00           C  
ATOM   3668  CD  LYS B 230     -16.504 -20.260  12.380  1.00  0.00           C  
ATOM   3669  CE  LYS B 230     -17.194 -19.509  11.251  1.00  0.00           C  
ATOM   3670  NZ  LYS B 230     -17.961 -20.422  10.361  1.00  0.00           N  
ATOM   3671  H   LYS B 230     -12.778 -19.075  13.642  1.00  0.00           H  
ATOM   3672  HA  LYS B 230     -14.716 -18.335  15.596  1.00  0.00           H  
ATOM   3673 1HB  LYS B 230     -14.364 -20.846  13.919  1.00  0.00           H  
ATOM   3674 2HB  LYS B 230     -15.751 -20.582  14.968  1.00  0.00           H  
ATOM   3675 1HG  LYS B 230     -16.356 -18.570  13.685  1.00  0.00           H  
ATOM   3676 2HG  LYS B 230     -14.950 -18.812  12.639  1.00  0.00           H  
ATOM   3677 1HD  LYS B 230     -15.847 -21.019  11.952  1.00  0.00           H  
ATOM   3678 2HD  LYS B 230     -17.260 -20.759  12.986  1.00  0.00           H  
ATOM   3679 1HE  LYS B 230     -17.876 -18.771  11.669  1.00  0.00           H  
ATOM   3680 2HE  LYS B 230     -16.447 -18.984  10.654  1.00  0.00           H  
ATOM   3681 1HZ  LYS B 230     -18.402 -19.886   9.627  1.00  0.00           H  
ATOM   3682 2HZ  LYS B 230     -17.334 -21.101   9.952  1.00  0.00           H  
ATOM   3683 3HZ  LYS B 230     -18.669 -20.901  10.899  1.00  0.00           H  
ATOM   3684  N   ALA B 231     -12.778 -20.910  16.411  1.00  0.00           N  
ATOM   3685  CA  ALA B 231     -12.290 -21.732  17.520  1.00  0.00           C  
ATOM   3686  C   ALA B 231     -11.698 -20.901  18.651  1.00  0.00           C  
ATOM   3687  O   ALA B 231     -11.854 -21.238  19.826  1.00  0.00           O  
ATOM   3688  CB  ALA B 231     -11.230 -22.693  17.017  1.00  0.00           C  
ATOM   3689  H   ALA B 231     -12.400 -21.108  15.486  1.00  0.00           H  
ATOM   3690  HA  ALA B 231     -13.134 -22.293  17.915  1.00  0.00           H  
ATOM   3691 1HB  ALA B 231     -10.891 -23.322  17.837  1.00  0.00           H  
ATOM   3692 2HB  ALA B 231     -11.648 -23.314  16.227  1.00  0.00           H  
ATOM   3693 3HB  ALA B 231     -10.390 -22.122  16.624  1.00  0.00           H  
ATOM   3694  N   THR B 232     -11.043 -19.798  18.298  1.00  0.00           N  
ATOM   3695  CA  THR B 232     -10.418 -18.925  19.273  1.00  0.00           C  
ATOM   3696  C   THR B 232     -11.346 -17.798  19.746  1.00  0.00           C  
ATOM   3697  O   THR B 232     -10.926 -16.933  20.516  1.00  0.00           O  
ATOM   3698  CB  THR B 232      -9.084 -18.365  18.726  1.00  0.00           C  
ATOM   3699  OG1 THR B 232      -9.308 -17.649  17.504  1.00  0.00           O  
ATOM   3700  CG2 THR B 232      -8.113 -19.506  18.463  1.00  0.00           C  
ATOM   3701  H   THR B 232     -10.929 -19.587  17.306  1.00  0.00           H  
ATOM   3702  HA  THR B 232     -10.172 -19.526  20.147  1.00  0.00           H  
ATOM   3703  HB  THR B 232      -8.654 -17.685  19.459  1.00  0.00           H  
ATOM   3704  HG1 THR B 232      -9.634 -18.295  16.825  1.00  0.00           H  
ATOM   3705 1HG2 THR B 232      -7.178 -19.106  18.087  1.00  0.00           H  
ATOM   3706 2HG2 THR B 232      -7.932 -20.048  19.390  1.00  0.00           H  
ATOM   3707 3HG2 THR B 232      -8.541 -20.184  17.726  1.00  0.00           H  
ATOM   3708  N   GLY B 233     -12.600 -17.789  19.272  1.00  0.00           N  
ATOM   3709  CA  GLY B 233     -13.591 -16.796  19.675  1.00  0.00           C  
ATOM   3710  C   GLY B 233     -13.447 -15.428  19.012  1.00  0.00           C  
ATOM   3711  O   GLY B 233     -14.083 -14.457  19.433  1.00  0.00           O  
ATOM   3712  H   GLY B 233     -12.911 -18.521  18.636  1.00  0.00           H  
ATOM   3713 1HA  GLY B 233     -14.581 -17.194  19.450  1.00  0.00           H  
ATOM   3714 2HA  GLY B 233     -13.546 -16.676  20.756  1.00  0.00           H  
ATOM   3715  N   GLN B 234     -12.641 -15.321  17.964  1.00  0.00           N  
ATOM   3716  CA  GLN B 234     -12.412 -14.023  17.341  1.00  0.00           C  
ATOM   3717  C   GLN B 234     -13.433 -13.700  16.274  1.00  0.00           C  
ATOM   3718  O   GLN B 234     -13.153 -13.698  15.074  1.00  0.00           O  
ATOM   3719  CB  GLN B 234     -11.007 -13.967  16.735  1.00  0.00           C  
ATOM   3720  CG  GLN B 234      -9.886 -14.140  17.745  1.00  0.00           C  
ATOM   3721  CD  GLN B 234      -9.812 -12.990  18.731  1.00  0.00           C  
ATOM   3722  OE1 GLN B 234      -9.724 -11.823  18.339  1.00  0.00           O  
ATOM   3723  NE2 GLN B 234      -9.848 -13.312  20.018  1.00  0.00           N  
ATOM   3724  H   GLN B 234     -12.186 -16.146  17.586  1.00  0.00           H  
ATOM   3725  HA  GLN B 234     -12.504 -13.259  18.112  1.00  0.00           H  
ATOM   3726 1HB  GLN B 234     -10.905 -14.748  15.981  1.00  0.00           H  
ATOM   3727 2HB  GLN B 234     -10.865 -13.009  16.235  1.00  0.00           H  
ATOM   3728 1HG  GLN B 234     -10.054 -15.060  18.305  1.00  0.00           H  
ATOM   3729 2HG  GLN B 234      -8.936 -14.195  17.212  1.00  0.00           H  
ATOM   3730 1HE2 GLN B 234      -9.803 -12.595  20.716  1.00  0.00           H  
ATOM   3731 2HE2 GLN B 234      -9.920 -14.271  20.292  1.00  0.00           H  
ATOM   3732  N   VAL B 235     -14.629 -13.420  16.755  1.00  0.00           N  
ATOM   3733  CA  VAL B 235     -15.788 -13.123  15.932  1.00  0.00           C  
ATOM   3734  C   VAL B 235     -16.420 -11.814  16.393  1.00  0.00           C  
ATOM   3735  O   VAL B 235     -16.068 -11.283  17.446  1.00  0.00           O  
ATOM   3736  CB  VAL B 235     -16.795 -14.283  16.011  1.00  0.00           C  
ATOM   3737  CG1 VAL B 235     -16.133 -15.591  15.510  1.00  0.00           C  
ATOM   3738  CG2 VAL B 235     -17.269 -14.433  17.439  1.00  0.00           C  
ATOM   3739  H   VAL B 235     -14.717 -13.468  17.771  1.00  0.00           H  
ATOM   3740  HA  VAL B 235     -15.465 -13.008  14.897  1.00  0.00           H  
ATOM   3741  HB  VAL B 235     -17.642 -14.067  15.364  1.00  0.00           H  
ATOM   3742 1HG1 VAL B 235     -16.855 -16.405  15.555  1.00  0.00           H  
ATOM   3743 2HG1 VAL B 235     -15.799 -15.460  14.480  1.00  0.00           H  
ATOM   3744 3HG1 VAL B 235     -15.278 -15.842  16.138  1.00  0.00           H  
ATOM   3745 1HG2 VAL B 235     -17.991 -15.246  17.501  1.00  0.00           H  
ATOM   3746 2HG2 VAL B 235     -16.419 -14.652  18.085  1.00  0.00           H  
ATOM   3747 3HG2 VAL B 235     -17.743 -13.501  17.763  1.00  0.00           H  
ATOM   3748  N   CYS B 236     -17.337 -11.273  15.605  1.00  0.00           N  
ATOM   3749  CA  CYS B 236     -17.977 -10.017  15.982  1.00  0.00           C  
ATOM   3750  C   CYS B 236     -18.770 -10.171  17.272  1.00  0.00           C  
ATOM   3751  O   CYS B 236     -19.286 -11.248  17.572  1.00  0.00           O  
ATOM   3752  CB  CYS B 236     -18.909  -9.528  14.874  1.00  0.00           C  
ATOM   3753  SG  CYS B 236     -18.081  -9.200  13.295  1.00  0.00           S  
ATOM   3754  H   CYS B 236     -17.597 -11.727  14.742  1.00  0.00           H  
ATOM   3755  HA  CYS B 236     -17.202  -9.268  16.147  1.00  0.00           H  
ATOM   3756 1HB  CYS B 236     -19.692 -10.265  14.702  1.00  0.00           H  
ATOM   3757 2HB  CYS B 236     -19.396  -8.607  15.196  1.00  0.00           H  
ATOM   3758  N   HIS B 237     -18.849  -9.086  18.030  1.00  0.00           N  
ATOM   3759  CA  HIS B 237     -19.570  -9.025  19.294  1.00  0.00           C  
ATOM   3760  C   HIS B 237     -21.042  -9.397  19.125  1.00  0.00           C  
ATOM   3761  O   HIS B 237     -21.585  -9.358  18.027  1.00  0.00           O  
ATOM   3762  CB  HIS B 237     -19.391  -7.664  19.976  1.00  0.00           C  
ATOM   3763  CG  HIS B 237     -19.922  -7.642  21.350  1.00  0.00           C  
ATOM   3764  ND1 HIS B 237     -21.260  -7.425  21.654  1.00  0.00           N  
ATOM   3765  CD2 HIS B 237     -19.295  -7.872  22.523  1.00  0.00           C  
ATOM   3766  CE1 HIS B 237     -21.407  -7.506  22.979  1.00  0.00           C  
ATOM   3767  NE2 HIS B 237     -20.232  -7.777  23.514  1.00  0.00           N  
ATOM   3768  H   HIS B 237     -18.383  -8.245  17.710  1.00  0.00           H  
ATOM   3769  HA  HIS B 237     -19.141  -9.762  19.972  1.00  0.00           H  
ATOM   3770 1HB  HIS B 237     -18.334  -7.404  20.008  1.00  0.00           H  
ATOM   3771 2HB  HIS B 237     -19.887  -6.893  19.429  1.00  0.00           H  
ATOM   3772  HD2 HIS B 237     -18.235  -8.095  22.652  1.00  0.00           H  
ATOM   3773  HE1 HIS B 237     -22.318  -7.386  23.545  1.00  0.00           H  
ATOM   3774  HE2 HIS B 237     -20.048  -7.900  24.502  1.00  0.00           H  
ATOM   3775  N   ALA B 238     -21.676  -9.844  20.202  1.00  0.00           N  
ATOM   3776  CA  ALA B 238     -23.075 -10.242  20.123  1.00  0.00           C  
ATOM   3777  C   ALA B 238     -23.987  -9.130  19.589  1.00  0.00           C  
ATOM   3778  O   ALA B 238     -24.890  -9.402  18.798  1.00  0.00           O  
ATOM   3779  CB  ALA B 238     -23.565 -10.655  21.499  1.00  0.00           C  
ATOM   3780  H   ALA B 238     -21.195  -9.873  21.089  1.00  0.00           H  
ATOM   3781  HA  ALA B 238     -23.142 -11.091  19.442  1.00  0.00           H  
ATOM   3782 1HB  ALA B 238     -24.601 -10.982  21.432  1.00  0.00           H  
ATOM   3783 2HB  ALA B 238     -22.949 -11.468  21.877  1.00  0.00           H  
ATOM   3784 3HB  ALA B 238     -23.497  -9.803  22.175  1.00  0.00           H  
ATOM   3785  N   LEU B 239     -23.751  -7.864  19.951  1.00  0.00           N  
ATOM   3786  CA  LEU B 239     -24.651  -6.802  19.449  1.00  0.00           C  
ATOM   3787  C   LEU B 239     -24.254  -6.310  18.056  1.00  0.00           C  
ATOM   3788  O   LEU B 239     -24.136  -5.104  17.824  1.00  0.00           O  
ATOM   3789  CB  LEU B 239     -24.658  -5.614  20.420  1.00  0.00           C  
ATOM   3790  CG  LEU B 239     -25.138  -5.922  21.844  1.00  0.00           C  
ATOM   3791  CD1 LEU B 239     -25.016  -4.670  22.702  1.00  0.00           C  
ATOM   3792  CD2 LEU B 239     -26.576  -6.416  21.799  1.00  0.00           C  
ATOM   3793  H   LEU B 239     -22.958  -7.651  20.565  1.00  0.00           H  
ATOM   3794  HA  LEU B 239     -25.662  -7.201  19.403  1.00  0.00           H  
ATOM   3795 1HB  LEU B 239     -23.646  -5.217  20.489  1.00  0.00           H  
ATOM   3796 2HB  LEU B 239     -25.304  -4.836  20.013  1.00  0.00           H  
ATOM   3797  HG  LEU B 239     -24.502  -6.691  22.284  1.00  0.00           H  
ATOM   3798 1HD1 LEU B 239     -25.356  -4.889  23.715  1.00  0.00           H  
ATOM   3799 2HD1 LEU B 239     -23.974  -4.349  22.733  1.00  0.00           H  
ATOM   3800 3HD1 LEU B 239     -25.628  -3.876  22.277  1.00  0.00           H  
ATOM   3801 1HD2 LEU B 239     -26.916  -6.636  22.812  1.00  0.00           H  
ATOM   3802 2HD2 LEU B 239     -27.212  -5.647  21.361  1.00  0.00           H  
ATOM   3803 3HD2 LEU B 239     -26.630  -7.321  21.194  1.00  0.00           H  
ATOM   3804  N   CYS B 240     -24.067  -7.246  17.132  1.00  0.00           N  
ATOM   3805  CA  CYS B 240     -23.567  -6.934  15.800  1.00  0.00           C  
ATOM   3806  C   CYS B 240     -24.319  -7.667  14.695  1.00  0.00           C  
ATOM   3807  O   CYS B 240     -23.714  -8.173  13.754  1.00  0.00           O  
ATOM   3808  CB  CYS B 240     -22.080  -7.238  15.739  1.00  0.00           C  
ATOM   3809  SG  CYS B 240     -21.188  -6.372  17.052  1.00  0.00           S  
ATOM   3810  H   CYS B 240     -24.251  -8.208  17.397  1.00  0.00           H  
ATOM   3811  HA  CYS B 240     -23.689  -5.865  15.638  1.00  0.00           H  
ATOM   3812 1HB  CYS B 240     -21.911  -8.308  15.844  1.00  0.00           H  
ATOM   3813 2HB  CYS B 240     -21.674  -6.925  14.774  1.00  0.00           H  
ATOM   3814  N   SER B 241     -25.642  -7.712  14.794  1.00  0.00           N  
ATOM   3815  CA  SER B 241     -26.474  -8.346  13.763  1.00  0.00           C  
ATOM   3816  C   SER B 241     -26.268  -7.794  12.317  1.00  0.00           C  
ATOM   3817  O   SER B 241     -26.446  -8.568  11.374  1.00  0.00           O  
ATOM   3818  CB  SER B 241     -27.931  -8.194  14.155  1.00  0.00           C  
ATOM   3819  OG  SER B 241     -28.215  -8.916  15.322  1.00  0.00           O  
ATOM   3820  H   SER B 241     -26.078  -7.291  15.604  1.00  0.00           H  
ATOM   3821  HA  SER B 241     -26.192  -9.399  13.735  1.00  0.00           H  
ATOM   3822 1HB  SER B 241     -28.157  -7.139  14.313  1.00  0.00           H  
ATOM   3823 2HB  SER B 241     -28.565  -8.546  13.343  1.00  0.00           H  
ATOM   3824  HG  SER B 241     -29.147  -8.770  15.503  1.00  0.00           H  
ATOM   3825  N   PRO B 242     -26.035  -6.462  12.099  1.00  0.00           N  
ATOM   3826  CA  PRO B 242     -25.791  -5.816  10.810  1.00  0.00           C  
ATOM   3827  C   PRO B 242     -24.517  -6.307  10.121  1.00  0.00           C  
ATOM   3828  O   PRO B 242     -24.014  -7.398  10.386  1.00  0.00           O  
ATOM   3829  CB  PRO B 242     -25.653  -4.333  11.179  1.00  0.00           C  
ATOM   3830  CG  PRO B 242     -26.274  -4.206  12.527  1.00  0.00           C  
ATOM   3831  CD  PRO B 242     -25.956  -5.481  13.218  1.00  0.00           C  
ATOM   3832  HA  PRO B 242     -26.661  -5.971  10.155  1.00  0.00           H  
ATOM   3833 1HB  PRO B 242     -24.583  -4.040  11.184  1.00  0.00           H  
ATOM   3834 2HB  PRO B 242     -26.148  -3.709  10.414  1.00  0.00           H  
ATOM   3835 1HG  PRO B 242     -25.848  -3.327  13.043  1.00  0.00           H  
ATOM   3836 2HG  PRO B 242     -27.353  -4.028  12.431  1.00  0.00           H  
ATOM   3837 1HD  PRO B 242     -24.940  -5.368  13.597  1.00  0.00           H  
ATOM   3838 2HD  PRO B 242     -26.692  -5.636  13.996  1.00  0.00           H  
ATOM   3839  N   GLU B 243     -24.030  -5.522   9.168  1.00  0.00           N  
ATOM   3840  CA  GLU B 243     -22.992  -5.945   8.229  1.00  0.00           C  
ATOM   3841  C   GLU B 243     -21.557  -6.087   8.748  1.00  0.00           C  
ATOM   3842  O   GLU B 243     -20.620  -5.487   8.209  1.00  0.00           O  
ATOM   3843  CB  GLU B 243     -23.016  -4.949   7.083  1.00  0.00           C  
ATOM   3844  CG  GLU B 243     -24.310  -5.013   6.270  1.00  0.00           C  
ATOM   3845  CD  GLU B 243     -25.452  -4.235   6.882  1.00  0.00           C  
ATOM   3846  OE1 GLU B 243     -25.242  -3.545   7.847  1.00  0.00           O  
ATOM   3847  OE2 GLU B 243     -26.547  -4.358   6.384  1.00  0.00           O  
ATOM   3848  H   GLU B 243     -24.434  -4.608   9.039  1.00  0.00           H  
ATOM   3849  HA  GLU B 243     -23.288  -6.920   7.842  1.00  0.00           H  
ATOM   3850 1HB  GLU B 243     -22.931  -3.943   7.481  1.00  0.00           H  
ATOM   3851 2HB  GLU B 243     -22.166  -5.116   6.441  1.00  0.00           H  
ATOM   3852 1HG  GLU B 243     -24.118  -4.608   5.279  1.00  0.00           H  
ATOM   3853 2HG  GLU B 243     -24.603  -6.056   6.157  1.00  0.00           H  
ATOM   3854  N   GLY B 244     -21.403  -6.964   9.740  1.00  0.00           N  
ATOM   3855  CA  GLY B 244     -20.124  -7.327  10.341  1.00  0.00           C  
ATOM   3856  C   GLY B 244     -19.489  -6.298  11.233  1.00  0.00           C  
ATOM   3857  O   GLY B 244     -20.158  -5.430  11.809  1.00  0.00           O  
ATOM   3858  H   GLY B 244     -22.252  -7.398  10.091  1.00  0.00           H  
ATOM   3859 1HA  GLY B 244     -20.243  -8.258  10.895  1.00  0.00           H  
ATOM   3860 2HA  GLY B 244     -19.418  -7.530   9.559  1.00  0.00           H  
ATOM   3861  N   CYS B 245     -18.173  -6.441  11.363  1.00  0.00           N  
ATOM   3862  CA  CYS B 245     -17.389  -5.611  12.250  1.00  0.00           C  
ATOM   3863  C   CYS B 245     -15.948  -5.466  11.800  1.00  0.00           C  
ATOM   3864  O   CYS B 245     -15.446  -6.236  10.987  1.00  0.00           O  
ATOM   3865  CB  CYS B 245     -17.403  -6.239  13.633  1.00  0.00           C  
ATOM   3866  SG  CYS B 245     -16.620  -7.837  13.700  1.00  0.00           S  
ATOM   3867  H   CYS B 245     -17.705  -7.188  10.844  1.00  0.00           H  
ATOM   3868  HA  CYS B 245     -17.829  -4.622  12.284  1.00  0.00           H  
ATOM   3869 1HB  CYS B 245     -16.919  -5.584  14.361  1.00  0.00           H  
ATOM   3870 2HB  CYS B 245     -18.424  -6.374  13.931  1.00  0.00           H  
ATOM   3871  N   TRP B 246     -15.260  -4.507  12.393  1.00  0.00           N  
ATOM   3872  CA  TRP B 246     -13.863  -4.253  12.106  1.00  0.00           C  
ATOM   3873  C   TRP B 246     -12.951  -4.878  13.159  1.00  0.00           C  
ATOM   3874  O   TRP B 246     -11.726  -4.725  13.094  1.00  0.00           O  
ATOM   3875  CB  TRP B 246     -13.664  -2.744  12.051  1.00  0.00           C  
ATOM   3876  CG  TRP B 246     -14.512  -2.091  10.990  1.00  0.00           C  
ATOM   3877  CD1 TRP B 246     -15.701  -1.467  11.199  1.00  0.00           C  
ATOM   3878  CD2 TRP B 246     -14.244  -1.962   9.571  1.00  0.00           C  
ATOM   3879  NE1 TRP B 246     -16.190  -0.972  10.026  1.00  0.00           N  
ATOM   3880  CE2 TRP B 246     -15.321  -1.268   9.015  1.00  0.00           C  
ATOM   3881  CE3 TRP B 246     -13.200  -2.362   8.749  1.00  0.00           C  
ATOM   3882  CZ2 TRP B 246     -15.388  -0.971   7.660  1.00  0.00           C  
ATOM   3883  CZ3 TRP B 246     -13.261  -2.055   7.393  1.00  0.00           C  
ATOM   3884  CH2 TRP B 246     -14.328  -1.386   6.863  1.00  0.00           C  
ATOM   3885  H   TRP B 246     -15.739  -3.898  13.049  1.00  0.00           H  
ATOM   3886  HA  TRP B 246     -13.621  -4.686  11.136  1.00  0.00           H  
ATOM   3887 1HB  TRP B 246     -13.916  -2.301  13.021  1.00  0.00           H  
ATOM   3888 2HB  TRP B 246     -12.630  -2.518  11.843  1.00  0.00           H  
ATOM   3889  HD1 TRP B 246     -16.191  -1.365  12.163  1.00  0.00           H  
ATOM   3890  HE1 TRP B 246     -17.050  -0.448   9.921  1.00  0.00           H  
ATOM   3891  HE3 TRP B 246     -12.358  -2.891   9.154  1.00  0.00           H  
ATOM   3892  HZ2 TRP B 246     -16.228  -0.423   7.223  1.00  0.00           H  
ATOM   3893  HZ3 TRP B 246     -12.439  -2.364   6.772  1.00  0.00           H  
ATOM   3894  HH2 TRP B 246     -14.347  -1.167   5.799  1.00  0.00           H  
ATOM   3895  N   GLY B 247     -13.562  -5.540  14.147  1.00  0.00           N  
ATOM   3896  CA  GLY B 247     -12.862  -6.127  15.287  1.00  0.00           C  
ATOM   3897  C   GLY B 247     -13.853  -6.695  16.313  1.00  0.00           C  
ATOM   3898  O   GLY B 247     -15.060  -6.632  16.107  1.00  0.00           O  
ATOM   3899  H   GLY B 247     -14.567  -5.634  14.099  1.00  0.00           H  
ATOM   3900 1HA  GLY B 247     -12.210  -6.918  14.937  1.00  0.00           H  
ATOM   3901 2HA  GLY B 247     -12.237  -5.363  15.743  1.00  0.00           H  
ATOM   3902  N   PRO B 248     -13.372  -7.256  17.430  1.00  0.00           N  
ATOM   3903  CA  PRO B 248     -14.156  -7.905  18.477  1.00  0.00           C  
ATOM   3904  C   PRO B 248     -14.948  -6.981  19.417  1.00  0.00           C  
ATOM   3905  O   PRO B 248     -15.787  -7.458  20.187  1.00  0.00           O  
ATOM   3906  CB  PRO B 248     -13.071  -8.628  19.279  1.00  0.00           C  
ATOM   3907  CG  PRO B 248     -11.809  -7.812  19.033  1.00  0.00           C  
ATOM   3908  CD  PRO B 248     -11.917  -7.311  17.604  1.00  0.00           C  
ATOM   3909  HA  PRO B 248     -14.834  -8.637  18.006  1.00  0.00           H  
ATOM   3910 1HB  PRO B 248     -13.355  -8.650  20.339  1.00  0.00           H  
ATOM   3911 2HB  PRO B 248     -12.999  -9.670  18.952  1.00  0.00           H  
ATOM   3912 1HG  PRO B 248     -11.755  -6.983  19.759  1.00  0.00           H  
ATOM   3913 2HG  PRO B 248     -10.919  -8.435  19.195  1.00  0.00           H  
ATOM   3914 1HD  PRO B 248     -11.483  -6.298  17.557  1.00  0.00           H  
ATOM   3915 2HD  PRO B 248     -11.437  -7.995  16.909  1.00  0.00           H  
ATOM   3916  N   GLU B 249     -14.661  -5.677  19.426  1.00  0.00           N  
ATOM   3917  CA  GLU B 249     -15.321  -4.809  20.405  1.00  0.00           C  
ATOM   3918  C   GLU B 249     -16.715  -4.416  19.930  1.00  0.00           C  
ATOM   3919  O   GLU B 249     -16.935  -4.297  18.735  1.00  0.00           O  
ATOM   3920  CB  GLU B 249     -14.486  -3.552  20.659  1.00  0.00           C  
ATOM   3921  CG  GLU B 249     -13.137  -3.816  21.313  1.00  0.00           C  
ATOM   3922  CD  GLU B 249     -12.355  -2.557  21.570  1.00  0.00           C  
ATOM   3923  OE1 GLU B 249     -12.956  -1.513  21.646  1.00  0.00           O  
ATOM   3924  OE2 GLU B 249     -11.156  -2.641  21.691  1.00  0.00           O  
ATOM   3925  H   GLU B 249     -14.003  -5.253  18.757  1.00  0.00           H  
ATOM   3926  HA  GLU B 249     -15.379  -5.365  21.334  1.00  0.00           H  
ATOM   3927 1HB  GLU B 249     -14.305  -3.038  19.715  1.00  0.00           H  
ATOM   3928 2HB  GLU B 249     -15.042  -2.870  21.303  1.00  0.00           H  
ATOM   3929 1HG  GLU B 249     -13.298  -4.329  22.261  1.00  0.00           H  
ATOM   3930 2HG  GLU B 249     -12.555  -4.474  20.670  1.00  0.00           H  
ATOM   3931  N   PRO B 250     -17.684  -4.149  20.811  1.00  0.00           N  
ATOM   3932  CA  PRO B 250     -18.990  -3.605  20.453  1.00  0.00           C  
ATOM   3933  C   PRO B 250     -18.870  -2.349  19.577  1.00  0.00           C  
ATOM   3934  O   PRO B 250     -19.675  -2.112  18.679  1.00  0.00           O  
ATOM   3935  CB  PRO B 250     -19.605  -3.284  21.819  1.00  0.00           C  
ATOM   3936  CG  PRO B 250     -18.979  -4.272  22.743  1.00  0.00           C  
ATOM   3937  CD  PRO B 250     -17.554  -4.378  22.268  1.00  0.00           C  
ATOM   3938  HA  PRO B 250     -19.587  -4.382  19.947  1.00  0.00           H  
ATOM   3939 1HB  PRO B 250     -19.384  -2.242  22.095  1.00  0.00           H  
ATOM   3940 2HB  PRO B 250     -20.700  -3.378  21.770  1.00  0.00           H  
ATOM   3941 1HG  PRO B 250     -19.054  -3.920  23.783  1.00  0.00           H  
ATOM   3942 2HG  PRO B 250     -19.515  -5.231  22.693  1.00  0.00           H  
ATOM   3943 1HD  PRO B 250     -16.948  -3.597  22.749  1.00  0.00           H  
ATOM   3944 2HD  PRO B 250     -17.161  -5.377  22.508  1.00  0.00           H  
ATOM   3945  N   ARG B 251     -17.804  -1.575  19.799  1.00  0.00           N  
ATOM   3946  CA  ARG B 251     -17.558  -0.327  19.085  1.00  0.00           C  
ATOM   3947  C   ARG B 251     -16.941  -0.561  17.718  1.00  0.00           C  
ATOM   3948  O   ARG B 251     -16.768   0.372  16.932  1.00  0.00           O  
ATOM   3949  CB  ARG B 251     -16.640   0.576  19.895  1.00  0.00           C  
ATOM   3950  CG  ARG B 251     -17.251   1.128  21.174  1.00  0.00           C  
ATOM   3951  CD  ARG B 251     -16.285   1.971  21.924  1.00  0.00           C  
ATOM   3952  NE  ARG B 251     -16.880   2.538  23.124  1.00  0.00           N  
ATOM   3953  CZ  ARG B 251     -16.925   1.921  24.321  1.00  0.00           C  
ATOM   3954  NH1 ARG B 251     -16.409   0.720  24.461  1.00  0.00           N  
ATOM   3955  NH2 ARG B 251     -17.489   2.523  25.354  1.00  0.00           N  
ATOM   3956  H   ARG B 251     -17.153  -1.833  20.526  1.00  0.00           H  
ATOM   3957  HA  ARG B 251     -18.508   0.191  18.956  1.00  0.00           H  
ATOM   3958 1HB  ARG B 251     -15.740   0.027  20.170  1.00  0.00           H  
ATOM   3959 2HB  ARG B 251     -16.332   1.424  19.284  1.00  0.00           H  
ATOM   3960 1HG  ARG B 251     -18.120   1.738  20.928  1.00  0.00           H  
ATOM   3961 2HG  ARG B 251     -17.557   0.302  21.817  1.00  0.00           H  
ATOM   3962 1HD  ARG B 251     -15.429   1.367  22.221  1.00  0.00           H  
ATOM   3963 2HD  ARG B 251     -15.949   2.790  21.290  1.00  0.00           H  
ATOM   3964  HE  ARG B 251     -17.287   3.461  23.055  1.00  0.00           H  
ATOM   3965 1HH1 ARG B 251     -15.978   0.260  23.671  1.00  0.00           H  
ATOM   3966 2HH1 ARG B 251     -16.443   0.258  25.358  1.00  0.00           H  
ATOM   3967 1HH2 ARG B 251     -17.886   3.446  25.246  1.00  0.00           H  
ATOM   3968 2HH2 ARG B 251     -17.523   2.060  26.250  1.00  0.00           H  
ATOM   3969  N   ASP B 252     -16.583  -1.804  17.434  1.00  0.00           N  
ATOM   3970  CA  ASP B 252     -16.003  -2.149  16.162  1.00  0.00           C  
ATOM   3971  C   ASP B 252     -17.070  -2.553  15.179  1.00  0.00           C  
ATOM   3972  O   ASP B 252     -16.776  -2.820  14.016  1.00  0.00           O  
ATOM   3973  CB  ASP B 252     -15.031  -3.311  16.286  1.00  0.00           C  
ATOM   3974  CG  ASP B 252     -13.733  -3.026  17.007  1.00  0.00           C  
ATOM   3975  OD1 ASP B 252     -13.203  -3.946  17.603  1.00  0.00           O  
ATOM   3976  OD2 ASP B 252     -13.248  -1.919  16.949  1.00  0.00           O  
ATOM   3977  H   ASP B 252     -16.750  -2.561  18.090  1.00  0.00           H  
ATOM   3978  HA  ASP B 252     -15.481  -1.288  15.770  1.00  0.00           H  
ATOM   3979 1HB  ASP B 252     -15.529  -4.146  16.768  1.00  0.00           H  
ATOM   3980 2HB  ASP B 252     -14.797  -3.620  15.301  1.00  0.00           H  
ATOM   3981  N   CYS B 253     -18.317  -2.640  15.618  1.00  0.00           N  
ATOM   3982  CA  CYS B 253     -19.319  -3.144  14.703  1.00  0.00           C  
ATOM   3983  C   CYS B 253     -19.863  -2.094  13.759  1.00  0.00           C  
ATOM   3984  O   CYS B 253     -19.907  -0.905  14.081  1.00  0.00           O  
ATOM   3985  CB  CYS B 253     -20.375  -3.884  15.481  1.00  0.00           C  
ATOM   3986  SG  CYS B 253     -19.636  -5.373  16.233  1.00  0.00           S  
ATOM   3987  H   CYS B 253     -18.586  -2.392  16.575  1.00  0.00           H  
ATOM   3988  HA  CYS B 253     -18.854  -3.898  14.094  1.00  0.00           H  
ATOM   3989 1HB  CYS B 253     -20.778  -3.252  16.275  1.00  0.00           H  
ATOM   3990 2HB  CYS B 253     -21.192  -4.182  14.821  1.00  0.00           H  
ATOM   3991  N   VAL B 254     -20.225  -2.560  12.566  1.00  0.00           N  
ATOM   3992  CA  VAL B 254     -20.763  -1.726  11.507  1.00  0.00           C  
ATOM   3993  C   VAL B 254     -22.180  -1.263  11.819  1.00  0.00           C  
ATOM   3994  O   VAL B 254     -22.939  -1.962  12.494  1.00  0.00           O  
ATOM   3995  OXT VAL B 254     -22.624  -0.274  11.237  1.00  0.00           O  
ATOM   3996  CB  VAL B 254     -20.734  -2.510  10.175  1.00  0.00           C  
ATOM   3997  CG1 VAL B 254     -21.408  -1.721   9.081  1.00  0.00           C  
ATOM   3998  CG2 VAL B 254     -19.281  -2.812   9.783  1.00  0.00           C  
ATOM   3999  H   VAL B 254     -20.137  -3.561  12.384  1.00  0.00           H  
ATOM   4000  HA  VAL B 254     -20.122  -0.849  11.406  1.00  0.00           H  
ATOM   4001  HB  VAL B 254     -21.281  -3.450  10.300  1.00  0.00           H  
ATOM   4002 1HG1 VAL B 254     -21.381  -2.301   8.159  1.00  0.00           H  
ATOM   4003 2HG1 VAL B 254     -22.443  -1.523   9.357  1.00  0.00           H  
ATOM   4004 3HG1 VAL B 254     -20.882  -0.779   8.935  1.00  0.00           H  
ATOM   4005 1HG2 VAL B 254     -19.262  -3.379   8.852  1.00  0.00           H  
ATOM   4006 2HG2 VAL B 254     -18.748  -1.883   9.650  1.00  0.00           H  
ATOM   4007 3HG2 VAL B 254     -18.806  -3.391  10.560  1.00  0.00           H  
TER                                                                             
REMARK PDBinfo-LABEL:    1 BOINC cside_mot_3h_hb1_1541_000000003_0001_2_11_H_._ems_3hC_921_0001_0001_0002_0001__native

cavity 33.301
contact_molecular_surface 574.191
ddg -57.01
ddg_hydrophobic -21.138
ddg_norepack -65.942
helix_sc 0.821
interface_buried_sasa 2029.04
interface_sc 0.654
interface_sc_int_area 1248.61
interface_sc_median_dist 0.555
loop_sc 0.827
packstat 0.654
score -725.387
score_per_res -3.675
silent_score -725.387
ss_sc 0.822
time 495
