# Supplementary material for: Design of protein-binding proteins from the target structure alone
Source: Nature. 2022 Mar 24;605(7910):551–60. doi: 10.1038/s41586-022-04654-9 (PMC9117152; doi:10.1038/s41586-022-04654-9)
Supplement: Supplementary file 3 — Supplementary Code Design scripts and main pdb files. This compressed file is the main supplement and contains the following files: => cao_2021_protocol/ => design_models_final_combo_optimized/ => design_models_sequence/ => design_models_ssm_natives/ => ngs_analysis_scripts/ [file 41586_2022_4654_MOESM3_ESM.gz › supplemental_files/design_models_final_combo_optimized/IGF1R_mb.pdb]

SSBOND     CYS A   15    CYS A   58                                       2.05  
SSBOND     CYS B   64    CYS B   83                                       2.05  
ATOM      1  N   SER A   1      -1.423 -10.361  39.238  1.00  0.00           N  
ATOM      2  CA  SER A   1      -0.253  -9.606  38.825  1.00  0.00           C  
ATOM      3  C   SER A   1       0.141  -9.947  37.389  1.00  0.00           C  
ATOM      4  O   SER A   1      -0.224 -11.013  36.874  1.00  0.00           O  
ATOM      5  CB  SER A   1       0.890  -9.876  39.773  1.00  0.00           C  
ATOM      6  OG  SER A   1       1.282 -11.207  39.694  1.00  0.00           O  
ATOM      7 1H   SER A   1      -2.098  -9.746  39.669  1.00  0.00           H  
ATOM      8 2H   SER A   1      -1.822 -10.770  38.401  1.00  0.00           H  
ATOM      9 3H   SER A   1      -1.143 -11.076  39.894  1.00  0.00           H  
ATOM     10  HA  SER A   1      -0.492  -8.557  38.891  1.00  0.00           H  
ATOM     11 1HB  SER A   1       1.728  -9.230  39.522  1.00  0.00           H  
ATOM     12 2HB  SER A   1       0.586  -9.640  40.790  1.00  0.00           H  
ATOM     13  HG  SER A   1       2.043 -11.299  40.286  1.00  0.00           H  
ATOM     14  N   THR A   2       0.942  -9.081  36.752  1.00  0.00           N  
ATOM     15  CA  THR A   2       1.352  -9.319  35.365  1.00  0.00           C  
ATOM     16  C   THR A   2       2.120 -10.606  35.205  1.00  0.00           C  
ATOM     17  O   THR A   2       1.846 -11.374  34.277  1.00  0.00           O  
ATOM     18  CB  THR A   2       2.243  -8.167  34.831  1.00  0.00           C  
ATOM     19  OG1 THR A   2       1.482  -6.952  34.782  1.00  0.00           O  
ATOM     20  CG2 THR A   2       2.785  -8.514  33.430  1.00  0.00           C  
ATOM     21  H   THR A   2       1.220  -8.198  37.194  1.00  0.00           H  
ATOM     22  HA  THR A   2       0.461  -9.377  34.750  1.00  0.00           H  
ATOM     23  HB  THR A   2       3.084  -8.016  35.504  1.00  0.00           H  
ATOM     24  HG1 THR A   2       1.301  -6.643  35.697  1.00  0.00           H  
ATOM     25 1HG2 THR A   2       3.401  -7.694  33.071  1.00  0.00           H  
ATOM     26 2HG2 THR A   2       3.387  -9.418  33.461  1.00  0.00           H  
ATOM     27 3HG2 THR A   2       1.980  -8.670  32.749  1.00  0.00           H  
ATOM     28  N   ARG A   3       3.042 -10.873  36.117  1.00  0.00           N  
ATOM     29  CA  ARG A   3       3.867 -12.062  36.024  1.00  0.00           C  
ATOM     30  C   ARG A   3       3.033 -13.323  36.116  1.00  0.00           C  
ATOM     31  O   ARG A   3       3.336 -14.312  35.455  1.00  0.00           O  
ATOM     32  CB  ARG A   3       4.925 -12.078  37.118  1.00  0.00           C  
ATOM     33  CG  ARG A   3       5.967 -10.923  37.094  1.00  0.00           C  
ATOM     34  CD  ARG A   3       7.023 -11.076  36.016  1.00  0.00           C  
ATOM     35  NE  ARG A   3       6.606 -10.597  34.689  1.00  0.00           N  
ATOM     36  CZ  ARG A   3       6.535  -9.298  34.295  1.00  0.00           C  
ATOM     37  NH1 ARG A   3       6.837  -8.325  35.138  1.00  0.00           N  
ATOM     38  NH2 ARG A   3       6.166  -8.995  33.051  1.00  0.00           N  
ATOM     39  H   ARG A   3       3.197 -10.205  36.858  1.00  0.00           H  
ATOM     40  HA  ARG A   3       4.358 -12.060  35.054  1.00  0.00           H  
ATOM     41 1HB  ARG A   3       4.430 -12.050  38.090  1.00  0.00           H  
ATOM     42 2HB  ARG A   3       5.475 -13.017  37.067  1.00  0.00           H  
ATOM     43 1HG  ARG A   3       5.442  -9.988  36.931  1.00  0.00           H  
ATOM     44 2HG  ARG A   3       6.477 -10.885  38.057  1.00  0.00           H  
ATOM     45 1HD  ARG A   3       7.922 -10.538  36.309  1.00  0.00           H  
ATOM     46 2HD  ARG A   3       7.268 -12.136  35.918  1.00  0.00           H  
ATOM     47  HE  ARG A   3       6.374 -11.312  34.005  1.00  0.00           H  
ATOM     48 1HH1 ARG A   3       7.124  -8.541  36.080  1.00  0.00           H  
ATOM     49 2HH1 ARG A   3       6.787  -7.361  34.838  1.00  0.00           H  
ATOM     50 1HH2 ARG A   3       5.916  -9.738  32.371  1.00  0.00           H  
ATOM     51 2HH2 ARG A   3       6.113  -8.033  32.758  1.00  0.00           H  
ATOM     52  N   ASN A   4       1.978 -13.320  36.927  1.00  0.00           N  
ATOM     53  CA  ASN A   4       1.202 -14.541  37.014  1.00  0.00           C  
ATOM     54  C   ASN A   4       0.408 -14.737  35.753  1.00  0.00           C  
ATOM     55  O   ASN A   4       0.339 -15.854  35.236  1.00  0.00           O  
ATOM     56  CB  ASN A   4       0.240 -14.507  38.165  1.00  0.00           C  
ATOM     57  CG  ASN A   4       0.860 -14.651  39.465  1.00  0.00           C  
ATOM     58  OD1 ASN A   4       1.995 -15.148  39.616  1.00  0.00           O  
ATOM     59  ND2 ASN A   4       0.115 -14.249  40.458  1.00  0.00           N  
ATOM     60  H   ASN A   4       1.728 -12.491  37.453  1.00  0.00           H  
ATOM     61  HA  ASN A   4       1.880 -15.384  37.127  1.00  0.00           H  
ATOM     62 1HB  ASN A   4      -0.287 -13.553  38.144  1.00  0.00           H  
ATOM     63 2HB  ASN A   4      -0.507 -15.291  38.043  1.00  0.00           H  
ATOM     64 1HD2 ASN A   4       0.435 -14.330  41.405  1.00  0.00           H  
ATOM     65 2HD2 ASN A   4      -0.826 -13.887  40.259  1.00  0.00           H  
ATOM     66  N   ALA A   5      -0.159 -13.666  35.211  1.00  0.00           N  
ATOM     67  CA  ALA A   5      -0.959 -13.802  34.012  1.00  0.00           C  
ATOM     68  C   ALA A   5      -0.131 -14.312  32.838  1.00  0.00           C  
ATOM     69  O   ALA A   5      -0.574 -15.183  32.086  1.00  0.00           O  
ATOM     70  CB  ALA A   5      -1.582 -12.485  33.665  1.00  0.00           C  
ATOM     71  H   ALA A   5      -0.094 -12.756  35.692  1.00  0.00           H  
ATOM     72  HA  ALA A   5      -1.743 -14.537  34.221  1.00  0.00           H  
ATOM     73 1HB  ALA A   5      -2.208 -12.623  32.806  1.00  0.00           H  
ATOM     74 2HB  ALA A   5      -2.169 -12.127  34.497  1.00  0.00           H  
ATOM     75 3HB  ALA A   5      -0.792 -11.759  33.448  1.00  0.00           H  
ATOM     76  N   GLU A   6       1.102 -13.782  32.719  1.00  0.00           N  
ATOM     77  CA  GLU A   6       1.998 -14.188  31.648  1.00  0.00           C  
ATOM     78  C   GLU A   6       2.550 -15.595  31.903  1.00  0.00           C  
ATOM     79  O   GLU A   6       2.715 -16.394  30.970  1.00  0.00           O  
ATOM     80  CB  GLU A   6       3.119 -13.172  31.474  1.00  0.00           C  
ATOM     81  CG  GLU A   6       2.685 -11.813  30.905  1.00  0.00           C  
ATOM     82  CD  GLU A   6       3.845 -10.842  30.714  1.00  0.00           C  
ATOM     83  OE1 GLU A   6       4.946 -11.124  31.170  1.00  0.00           O  
ATOM     84  OE2 GLU A   6       3.632  -9.818  30.112  1.00  0.00           O  
ATOM     85  H   GLU A   6       1.400 -13.049  33.367  1.00  0.00           H  
ATOM     86  HA  GLU A   6       1.430 -14.193  30.729  1.00  0.00           H  
ATOM     87 1HB  GLU A   6       3.540 -12.981  32.447  1.00  0.00           H  
ATOM     88 2HB  GLU A   6       3.889 -13.583  30.833  1.00  0.00           H  
ATOM     89 1HG  GLU A   6       2.188 -11.964  29.952  1.00  0.00           H  
ATOM     90 2HG  GLU A   6       1.959 -11.367  31.589  1.00  0.00           H  
ATOM     91  N   PHE A   7       2.835 -15.933  33.159  1.00  0.00           N  
ATOM     92  CA  PHE A   7       3.307 -17.266  33.449  1.00  0.00           C  
ATOM     93  C   PHE A   7       2.279 -18.293  33.040  1.00  0.00           C  
ATOM     94  O   PHE A   7       2.583 -19.285  32.364  1.00  0.00           O  
ATOM     95  CB  PHE A   7       3.549 -17.510  34.933  1.00  0.00           C  
ATOM     96  CG  PHE A   7       3.888 -18.928  35.100  1.00  0.00           C  
ATOM     97  CD1 PHE A   7       5.133 -19.318  34.836  1.00  0.00           C  
ATOM     98  CD2 PHE A   7       2.941 -19.895  35.438  1.00  0.00           C  
ATOM     99  CE1 PHE A   7       5.486 -20.599  34.883  1.00  0.00           C  
ATOM    100  CE2 PHE A   7       3.291 -21.197  35.476  1.00  0.00           C  
ATOM    101  CZ  PHE A   7       4.574 -21.536  35.188  1.00  0.00           C  
ATOM    102  H   PHE A   7       2.764 -15.258  33.925  1.00  0.00           H  
ATOM    103  HA  PHE A   7       4.224 -17.442  32.885  1.00  0.00           H  
ATOM    104 1HB  PHE A   7       4.363 -16.889  35.302  1.00  0.00           H  
ATOM    105 2HB  PHE A   7       2.654 -17.282  35.511  1.00  0.00           H  
ATOM    106  HD1 PHE A   7       5.849 -18.577  34.571  1.00  0.00           H  
ATOM    107  HD2 PHE A   7       1.917 -19.612  35.649  1.00  0.00           H  
ATOM    108  HE1 PHE A   7       6.510 -20.878  34.658  1.00  0.00           H  
ATOM    109  HE2 PHE A   7       2.555 -21.954  35.724  1.00  0.00           H  
ATOM    110  HZ  PHE A   7       4.866 -22.533  35.197  1.00  0.00           H  
ATOM    111  N   ILE A   8       1.047 -18.049  33.479  1.00  0.00           N  
ATOM    112  CA  ILE A   8      -0.032 -18.968  33.265  1.00  0.00           C  
ATOM    113  C   ILE A   8      -0.314 -19.074  31.789  1.00  0.00           C  
ATOM    114  O   ILE A   8      -0.489 -20.190  31.305  1.00  0.00           O  
ATOM    115  CB  ILE A   8      -1.272 -18.565  34.066  1.00  0.00           C  
ATOM    116  CG1 ILE A   8      -0.944 -18.725  35.573  1.00  0.00           C  
ATOM    117  CG2 ILE A   8      -2.462 -19.500  33.673  1.00  0.00           C  
ATOM    118  CD1 ILE A   8      -1.931 -18.080  36.497  1.00  0.00           C  
ATOM    119  H   ILE A   8       0.867 -17.202  34.021  1.00  0.00           H  
ATOM    120  HA  ILE A   8       0.276 -19.946  33.621  1.00  0.00           H  
ATOM    121  HB  ILE A   8      -1.509 -17.519  33.883  1.00  0.00           H  
ATOM    122 1HG1 ILE A   8      -0.885 -19.787  35.810  1.00  0.00           H  
ATOM    123 2HG1 ILE A   8       0.020 -18.275  35.770  1.00  0.00           H  
ATOM    124 1HG2 ILE A   8      -3.334 -19.240  34.243  1.00  0.00           H  
ATOM    125 2HG2 ILE A   8      -2.699 -19.409  32.614  1.00  0.00           H  
ATOM    126 3HG2 ILE A   8      -2.189 -20.521  33.885  1.00  0.00           H  
ATOM    127 1HD1 ILE A   8      -1.612 -18.236  37.529  1.00  0.00           H  
ATOM    128 2HD1 ILE A   8      -1.983 -17.005  36.291  1.00  0.00           H  
ATOM    129 3HD1 ILE A   8      -2.883 -18.517  36.351  1.00  0.00           H  
ATOM    130  N   MET A   9      -0.306 -17.962  31.038  1.00  0.00           N  
ATOM    131  CA  MET A   9      -0.597 -18.126  29.628  1.00  0.00           C  
ATOM    132  C   MET A   9       0.507 -18.964  28.929  1.00  0.00           C  
ATOM    133  O   MET A   9       0.238 -19.573  27.889  1.00  0.00           O  
ATOM    134  CB  MET A   9      -0.821 -16.782  28.930  1.00  0.00           C  
ATOM    135  CG  MET A   9       0.420 -16.029  28.525  1.00  0.00           C  
ATOM    136  SD  MET A   9       0.060 -14.416  27.821  1.00  0.00           S  
ATOM    137  CE  MET A   9       1.682 -13.813  27.429  1.00  0.00           C  
ATOM    138  H   MET A   9      -0.180 -17.031  31.446  1.00  0.00           H  
ATOM    139  HA  MET A   9      -1.528 -18.658  29.558  1.00  0.00           H  
ATOM    140 1HB  MET A   9      -1.448 -16.926  28.065  1.00  0.00           H  
ATOM    141 2HB  MET A   9      -1.368 -16.127  29.613  1.00  0.00           H  
ATOM    142 1HG  MET A   9       1.042 -15.909  29.363  1.00  0.00           H  
ATOM    143 2HG  MET A   9       0.969 -16.605  27.785  1.00  0.00           H  
ATOM    144 1HE  MET A   9       1.604 -12.815  26.990  1.00  0.00           H  
ATOM    145 2HE  MET A   9       2.287 -13.765  28.334  1.00  0.00           H  
ATOM    146 3HE  MET A   9       2.157 -14.483  26.714  1.00  0.00           H  
ATOM    147  N   LEU A  10       1.752 -19.012  29.456  1.00  0.00           N  
ATOM    148  CA  LEU A  10       2.758 -19.885  28.835  1.00  0.00           C  
ATOM    149  C   LEU A  10       2.438 -21.362  29.170  1.00  0.00           C  
ATOM    150  O   LEU A  10       2.567 -22.246  28.314  1.00  0.00           O  
ATOM    151  CB  LEU A  10       4.189 -19.564  29.300  1.00  0.00           C  
ATOM    152  CG  LEU A  10       5.356 -20.383  28.582  1.00  0.00           C  
ATOM    153  CD1 LEU A  10       5.371 -20.105  27.065  1.00  0.00           C  
ATOM    154  CD2 LEU A  10       6.695 -20.033  29.230  1.00  0.00           C  
ATOM    155  H   LEU A  10       2.009 -18.425  30.263  1.00  0.00           H  
ATOM    156  HA  LEU A  10       2.690 -19.750  27.760  1.00  0.00           H  
ATOM    157 1HB  LEU A  10       4.368 -18.499  29.148  1.00  0.00           H  
ATOM    158 2HB  LEU A  10       4.250 -19.765  30.375  1.00  0.00           H  
ATOM    159  HG  LEU A  10       5.171 -21.430  28.695  1.00  0.00           H  
ATOM    160 1HD1 LEU A  10       6.167 -20.689  26.605  1.00  0.00           H  
ATOM    161 2HD1 LEU A  10       4.426 -20.390  26.603  1.00  0.00           H  
ATOM    162 3HD1 LEU A  10       5.552 -19.046  26.890  1.00  0.00           H  
ATOM    163 1HD2 LEU A  10       7.494 -20.606  28.759  1.00  0.00           H  
ATOM    164 2HD2 LEU A  10       6.891 -18.969  29.111  1.00  0.00           H  
ATOM    165 3HD2 LEU A  10       6.647 -20.289  30.287  1.00  0.00           H  
ATOM    166  N   LEU A  11       2.014 -21.625  30.421  1.00  0.00           N  
ATOM    167  CA  LEU A  11       1.634 -22.981  30.859  1.00  0.00           C  
ATOM    168  C   LEU A  11       0.426 -23.445  30.045  1.00  0.00           C  
ATOM    169  O   LEU A  11       0.305 -24.623  29.685  1.00  0.00           O  
ATOM    170  CB  LEU A  11       1.368 -23.017  32.379  1.00  0.00           C  
ATOM    171  CG  LEU A  11       0.962 -24.411  33.020  1.00  0.00           C  
ATOM    172  CD1 LEU A  11       2.023 -25.483  32.757  1.00  0.00           C  
ATOM    173  CD2 LEU A  11       0.821 -24.237  34.536  1.00  0.00           C  
ATOM    174  H   LEU A  11       2.008 -20.846  31.094  1.00  0.00           H  
ATOM    175  HA  LEU A  11       2.450 -23.651  30.647  1.00  0.00           H  
ATOM    176 1HB  LEU A  11       2.258 -22.656  32.888  1.00  0.00           H  
ATOM    177 2HB  LEU A  11       0.557 -22.313  32.591  1.00  0.00           H  
ATOM    178  HG  LEU A  11       0.011 -24.742  32.594  1.00  0.00           H  
ATOM    179 1HD1 LEU A  11       1.710 -26.418  33.224  1.00  0.00           H  
ATOM    180 2HD1 LEU A  11       2.145 -25.648  31.686  1.00  0.00           H  
ATOM    181 3HD1 LEU A  11       2.972 -25.165  33.188  1.00  0.00           H  
ATOM    182 1HD2 LEU A  11       0.525 -25.189  34.973  1.00  0.00           H  
ATOM    183 2HD2 LEU A  11       1.769 -23.930  34.956  1.00  0.00           H  
ATOM    184 3HD2 LEU A  11       0.070 -23.484  34.764  1.00  0.00           H  
ATOM    185  N   LEU A  12      -0.445 -22.497  29.754  1.00  0.00           N  
ATOM    186  CA  LEU A  12      -1.628 -22.673  28.953  1.00  0.00           C  
ATOM    187  C   LEU A  12      -1.281 -23.006  27.507  1.00  0.00           C  
ATOM    188  O   LEU A  12      -1.843 -23.944  26.940  1.00  0.00           O  
ATOM    189  CB  LEU A  12      -2.382 -21.369  29.045  1.00  0.00           C  
ATOM    190  CG  LEU A  12      -3.580 -21.204  28.326  1.00  0.00           C  
ATOM    191  CD1 LEU A  12      -4.560 -22.177  28.777  1.00  0.00           C  
ATOM    192  CD2 LEU A  12      -4.057 -19.736  28.528  1.00  0.00           C  
ATOM    193  H   LEU A  12      -0.284 -21.574  30.151  1.00  0.00           H  
ATOM    194  HA  LEU A  12      -2.192 -23.496  29.352  1.00  0.00           H  
ATOM    195 1HB  LEU A  12      -2.575 -21.148  30.096  1.00  0.00           H  
ATOM    196 2HB  LEU A  12      -1.740 -20.641  28.667  1.00  0.00           H  
ATOM    197  HG  LEU A  12      -3.391 -21.377  27.315  1.00  0.00           H  
ATOM    198 1HD1 LEU A  12      -5.490 -22.067  28.260  1.00  0.00           H  
ATOM    199 2HD1 LEU A  12      -4.217 -23.195  28.633  1.00  0.00           H  
ATOM    200 3HD1 LEU A  12      -4.689 -21.969  29.793  1.00  0.00           H  
ATOM    201 1HD2 LEU A  12      -4.963 -19.561  27.969  1.00  0.00           H  
ATOM    202 2HD2 LEU A  12      -4.237 -19.545  29.594  1.00  0.00           H  
ATOM    203 3HD2 LEU A  12      -3.292 -19.058  28.162  1.00  0.00           H  
ATOM    204  N   GLU A  13      -0.334 -22.276  26.909  1.00  0.00           N  
ATOM    205  CA  GLU A  13       0.087 -22.585  25.552  1.00  0.00           C  
ATOM    206  C   GLU A  13       0.629 -24.001  25.499  1.00  0.00           C  
ATOM    207  O   GLU A  13       0.380 -24.747  24.541  1.00  0.00           O  
ATOM    208  CB  GLU A  13       1.138 -21.598  25.059  1.00  0.00           C  
ATOM    209  CG  GLU A  13       1.575 -21.841  23.616  1.00  0.00           C  
ATOM    210  CD  GLU A  13       2.499 -20.795  23.097  1.00  0.00           C  
ATOM    211  OE1 GLU A  13       2.780 -19.868  23.813  1.00  0.00           O  
ATOM    212  OE2 GLU A  13       2.942 -20.918  21.978  1.00  0.00           O  
ATOM    213  H   GLU A  13       0.056 -21.457  27.381  1.00  0.00           H  
ATOM    214  HA  GLU A  13      -0.770 -22.522  24.893  1.00  0.00           H  
ATOM    215 1HB  GLU A  13       0.748 -20.589  25.147  1.00  0.00           H  
ATOM    216 2HB  GLU A  13       2.019 -21.662  25.701  1.00  0.00           H  
ATOM    217 1HG  GLU A  13       2.080 -22.805  23.563  1.00  0.00           H  
ATOM    218 2HG  GLU A  13       0.689 -21.890  22.986  1.00  0.00           H  
ATOM    219  N   LEU A  14       1.366 -24.388  26.537  1.00  0.00           N  
ATOM    220  CA  LEU A  14       1.903 -25.723  26.566  1.00  0.00           C  
ATOM    221  C   LEU A  14       0.830 -26.802  26.663  1.00  0.00           C  
ATOM    222  O   LEU A  14       0.901 -27.774  25.909  1.00  0.00           O  
ATOM    223  CB  LEU A  14       2.874 -25.887  27.737  1.00  0.00           C  
ATOM    224  CG  LEU A  14       3.483 -27.289  27.918  1.00  0.00           C  
ATOM    225  CD1 LEU A  14       4.271 -27.707  26.695  1.00  0.00           C  
ATOM    226  CD2 LEU A  14       4.350 -27.264  29.132  1.00  0.00           C  
ATOM    227  H   LEU A  14       1.592 -23.716  27.279  1.00  0.00           H  
ATOM    228  HA  LEU A  14       2.446 -25.863  25.636  1.00  0.00           H  
ATOM    229 1HB  LEU A  14       3.685 -25.171  27.615  1.00  0.00           H  
ATOM    230 2HB  LEU A  14       2.345 -25.641  28.654  1.00  0.00           H  
ATOM    231  HG  LEU A  14       2.688 -28.017  28.052  1.00  0.00           H  
ATOM    232 1HD1 LEU A  14       4.666 -28.702  26.854  1.00  0.00           H  
ATOM    233 2HD1 LEU A  14       3.629 -27.742  25.818  1.00  0.00           H  
ATOM    234 3HD1 LEU A  14       5.084 -27.008  26.522  1.00  0.00           H  
ATOM    235 1HD2 LEU A  14       4.770 -28.245  29.290  1.00  0.00           H  
ATOM    236 2HD2 LEU A  14       5.152 -26.541  28.996  1.00  0.00           H  
ATOM    237 3HD2 LEU A  14       3.748 -26.981  29.992  1.00  0.00           H  
ATOM    238  N   CYS A  15      -0.185 -26.662  27.532  1.00  0.00           N  
ATOM    239  CA  CYS A  15      -1.141 -27.762  27.633  1.00  0.00           C  
ATOM    240  C   CYS A  15      -1.953 -27.928  26.348  1.00  0.00           C  
ATOM    241  O   CYS A  15      -2.302 -29.049  25.975  1.00  0.00           O  
ATOM    242  CB  CYS A  15      -2.108 -27.553  28.805  1.00  0.00           C  
ATOM    243  SG  CYS A  15      -3.293 -26.203  28.562  1.00  0.00           S  
ATOM    244  H   CYS A  15      -0.232 -25.862  28.165  1.00  0.00           H  
ATOM    245  HA  CYS A  15      -0.586 -28.681  27.808  1.00  0.00           H  
ATOM    246 1HB  CYS A  15      -2.667 -28.465  28.984  1.00  0.00           H  
ATOM    247 2HB  CYS A  15      -1.534 -27.336  29.708  1.00  0.00           H  
ATOM    248  N   VAL A  16      -2.179 -26.844  25.602  1.00  0.00           N  
ATOM    249  CA  VAL A  16      -2.962 -27.014  24.380  1.00  0.00           C  
ATOM    250  C   VAL A  16      -2.139 -27.670  23.271  1.00  0.00           C  
ATOM    251  O   VAL A  16      -2.643 -28.489  22.476  1.00  0.00           O  
ATOM    252  CB  VAL A  16      -3.590 -25.689  23.922  1.00  0.00           C  
ATOM    253  CG1 VAL A  16      -4.492 -25.210  24.958  1.00  0.00           C  
ATOM    254  CG2 VAL A  16      -2.566 -24.621  23.660  1.00  0.00           C  
ATOM    255  H   VAL A  16      -1.899 -25.925  25.965  1.00  0.00           H  
ATOM    256  HA  VAL A  16      -3.790 -27.681  24.614  1.00  0.00           H  
ATOM    257  HB  VAL A  16      -4.164 -25.881  23.057  1.00  0.00           H  
ATOM    258 1HG1 VAL A  16      -4.971 -24.338  24.604  1.00  0.00           H  
ATOM    259 2HG1 VAL A  16      -5.216 -25.950  25.163  1.00  0.00           H  
ATOM    260 3HG1 VAL A  16      -3.940 -24.993  25.862  1.00  0.00           H  
ATOM    261 1HG2 VAL A  16      -3.041 -23.703  23.372  1.00  0.00           H  
ATOM    262 2HG2 VAL A  16      -2.037 -24.453  24.558  1.00  0.00           H  
ATOM    263 3HG2 VAL A  16      -1.874 -24.910  22.887  1.00  0.00           H  
ATOM    264  N   LYS A  17      -0.847 -27.333  23.204  1.00  0.00           N  
ATOM    265  CA  LYS A  17       0.008 -27.986  22.238  1.00  0.00           C  
ATOM    266  C   LYS A  17       0.239 -29.451  22.605  1.00  0.00           C  
ATOM    267  O   LYS A  17       0.148 -30.321  21.739  1.00  0.00           O  
ATOM    268  CB  LYS A  17       1.339 -27.262  22.099  1.00  0.00           C  
ATOM    269  CG  LYS A  17       1.246 -25.921  21.395  1.00  0.00           C  
ATOM    270  CD  LYS A  17       2.615 -25.267  21.283  1.00  0.00           C  
ATOM    271  CE  LYS A  17       2.538 -23.931  20.558  1.00  0.00           C  
ATOM    272  NZ  LYS A  17       3.875 -23.271  20.451  1.00  0.00           N  
ATOM    273  H   LYS A  17      -0.462 -26.602  23.819  1.00  0.00           H  
ATOM    274  HA  LYS A  17      -0.485 -27.960  21.272  1.00  0.00           H  
ATOM    275 1HB  LYS A  17       1.746 -27.082  23.101  1.00  0.00           H  
ATOM    276 2HB  LYS A  17       2.046 -27.893  21.564  1.00  0.00           H  
ATOM    277 1HG  LYS A  17       0.821 -26.061  20.401  1.00  0.00           H  
ATOM    278 2HG  LYS A  17       0.585 -25.265  21.964  1.00  0.00           H  
ATOM    279 1HD  LYS A  17       3.006 -25.091  22.289  1.00  0.00           H  
ATOM    280 2HD  LYS A  17       3.300 -25.926  20.754  1.00  0.00           H  
ATOM    281 1HE  LYS A  17       2.138 -24.081  19.557  1.00  0.00           H  
ATOM    282 2HE  LYS A  17       1.870 -23.277  21.104  1.00  0.00           H  
ATOM    283 1HZ  LYS A  17       3.771 -22.377  19.978  1.00  0.00           H  
ATOM    284 2HZ  LYS A  17       4.264 -23.116  21.377  1.00  0.00           H  
ATOM    285 3HZ  LYS A  17       4.501 -23.860  19.927  1.00  0.00           H  
ATOM    286  N   SER A  18       0.431 -29.749  23.900  1.00  0.00           N  
ATOM    287  CA  SER A  18       0.716 -31.109  24.364  1.00  0.00           C  
ATOM    288  C   SER A  18      -0.470 -32.034  24.099  1.00  0.00           C  
ATOM    289  O   SER A  18      -0.288 -33.202  23.735  1.00  0.00           O  
ATOM    290  CB  SER A  18       1.065 -31.094  25.845  1.00  0.00           C  
ATOM    291  OG  SER A  18       2.258 -30.390  26.076  1.00  0.00           O  
ATOM    292  H   SER A  18       0.484 -29.001  24.595  1.00  0.00           H  
ATOM    293  HA  SER A  18       1.581 -31.484  23.819  1.00  0.00           H  
ATOM    294 1HB  SER A  18       0.253 -30.624  26.395  1.00  0.00           H  
ATOM    295 2HB  SER A  18       1.171 -32.103  26.216  1.00  0.00           H  
ATOM    296  HG  SER A  18       3.019 -31.011  25.923  1.00  0.00           H  
ATOM    297  N   LYS A  19      -1.689 -31.493  24.186  1.00  0.00           N  
ATOM    298  CA  LYS A  19      -2.895 -32.275  23.926  1.00  0.00           C  
ATOM    299  C   LYS A  19      -3.180 -32.452  22.444  1.00  0.00           C  
ATOM    300  O   LYS A  19      -4.116 -33.171  22.084  1.00  0.00           O  
ATOM    301  CB  LYS A  19      -4.142 -31.623  24.543  1.00  0.00           C  
ATOM    302  CG  LYS A  19      -4.202 -31.645  26.037  1.00  0.00           C  
ATOM    303  CD  LYS A  19      -5.433 -30.881  26.623  1.00  0.00           C  
ATOM    304  CE  LYS A  19      -6.756 -31.617  26.369  1.00  0.00           C  
ATOM    305  NZ  LYS A  19      -7.852 -31.066  27.218  1.00  0.00           N  
ATOM    306  H   LYS A  19      -1.785 -30.534  24.539  1.00  0.00           H  
ATOM    307  HA  LYS A  19      -2.756 -33.262  24.359  1.00  0.00           H  
ATOM    308 1HB  LYS A  19      -4.176 -30.573  24.235  1.00  0.00           H  
ATOM    309 2HB  LYS A  19      -5.030 -32.108  24.147  1.00  0.00           H  
ATOM    310 1HG  LYS A  19      -4.247 -32.684  26.366  1.00  0.00           H  
ATOM    311 2HG  LYS A  19      -3.295 -31.213  26.429  1.00  0.00           H  
ATOM    312 1HD  LYS A  19      -5.325 -30.716  27.690  1.00  0.00           H  
ATOM    313 2HD  LYS A  19      -5.489 -29.899  26.149  1.00  0.00           H  
ATOM    314 1HE  LYS A  19      -7.037 -31.483  25.325  1.00  0.00           H  
ATOM    315 2HE  LYS A  19      -6.644 -32.679  26.577  1.00  0.00           H  
ATOM    316 1HZ  LYS A  19      -8.765 -31.523  27.055  1.00  0.00           H  
ATOM    317 2HZ  LYS A  19      -7.623 -31.180  28.196  1.00  0.00           H  
ATOM    318 3HZ  LYS A  19      -7.976 -30.066  27.050  1.00  0.00           H  
ATOM    319  N   ASN A  20      -2.446 -31.740  21.582  1.00  0.00           N  
ATOM    320  CA  ASN A  20      -2.677 -31.774  20.152  1.00  0.00           C  
ATOM    321  C   ASN A  20      -4.138 -31.484  19.849  1.00  0.00           C  
ATOM    322  O   ASN A  20      -4.743 -32.172  19.024  1.00  0.00           O  
ATOM    323  CB  ASN A  20      -2.264 -33.127  19.579  1.00  0.00           C  
ATOM    324  CG  ASN A  20      -2.085 -33.131  18.073  1.00  0.00           C  
ATOM    325  OD1 ASN A  20      -1.682 -32.128  17.468  1.00  0.00           O  
ATOM    326  ND2 ASN A  20      -2.373 -34.258  17.461  1.00  0.00           N  
ATOM    327  H   ASN A  20      -1.652 -31.193  21.913  1.00  0.00           H  
ATOM    328  HA  ASN A  20      -2.075 -30.990  19.688  1.00  0.00           H  
ATOM    329 1HB  ASN A  20      -1.325 -33.436  20.042  1.00  0.00           H  
ATOM    330 2HB  ASN A  20      -3.012 -33.870  19.838  1.00  0.00           H  
ATOM    331 1HD2 ASN A  20      -2.276 -34.329  16.469  1.00  0.00           H  
ATOM    332 2HD2 ASN A  20      -2.697 -35.040  17.992  1.00  0.00           H  
ATOM    333  N   ASP A  21      -4.723 -30.467  20.499  1.00  0.00           N  
ATOM    334  CA  ASP A  21      -6.136 -30.208  20.255  1.00  0.00           C  
ATOM    335  C   ASP A  21      -6.435 -28.757  19.856  1.00  0.00           C  
ATOM    336  O   ASP A  21      -6.490 -27.880  20.727  1.00  0.00           O  
ATOM    337  CB  ASP A  21      -6.971 -30.634  21.464  1.00  0.00           C  
ATOM    338  CG  ASP A  21      -8.515 -30.485  21.242  1.00  0.00           C  
ATOM    339  OD1 ASP A  21      -8.945 -29.753  20.334  1.00  0.00           O  
ATOM    340  OD2 ASP A  21      -9.244 -31.127  21.963  1.00  0.00           O  
ATOM    341  H   ASP A  21      -4.176 -29.911  21.167  1.00  0.00           H  
ATOM    342  HA  ASP A  21      -6.464 -30.885  19.480  1.00  0.00           H  
ATOM    343 1HB  ASP A  21      -6.754 -31.688  21.685  1.00  0.00           H  
ATOM    344 2HB  ASP A  21      -6.665 -30.071  22.333  1.00  0.00           H  
ATOM    345  N   PRO A  22      -6.650 -28.481  18.555  1.00  0.00           N  
ATOM    346  CA  PRO A  22      -6.891 -27.174  17.984  1.00  0.00           C  
ATOM    347  C   PRO A  22      -8.038 -26.392  18.635  1.00  0.00           C  
ATOM    348  O   PRO A  22      -8.033 -25.163  18.580  1.00  0.00           O  
ATOM    349  CB  PRO A  22      -7.237 -27.512  16.527  1.00  0.00           C  
ATOM    350  CG  PRO A  22      -6.488 -28.785  16.248  1.00  0.00           C  
ATOM    351  CD  PRO A  22      -6.567 -29.562  17.535  1.00  0.00           C  
ATOM    352  HA  PRO A  22      -5.964 -26.608  18.001  1.00  0.00           H  
ATOM    353 1HB  PRO A  22      -8.326 -27.619  16.413  1.00  0.00           H  
ATOM    354 2HB  PRO A  22      -6.924 -26.682  15.871  1.00  0.00           H  
ATOM    355 1HG  PRO A  22      -6.934 -29.319  15.396  1.00  0.00           H  
ATOM    356 2HG  PRO A  22      -5.445 -28.553  15.970  1.00  0.00           H  
ATOM    357 1HD  PRO A  22      -7.471 -30.200  17.560  1.00  0.00           H  
ATOM    358 2HD  PRO A  22      -5.629 -30.140  17.626  1.00  0.00           H  
ATOM    359  N   GLN A  23      -9.034 -27.042  19.250  1.00  0.00           N  
ATOM    360  CA  GLN A  23     -10.091 -26.209  19.823  1.00  0.00           C  
ATOM    361  C   GLN A  23      -9.579 -25.407  21.002  1.00  0.00           C  
ATOM    362  O   GLN A  23      -9.950 -24.242  21.204  1.00  0.00           O  
ATOM    363  CB  GLN A  23     -11.285 -27.047  20.278  1.00  0.00           C  
ATOM    364  CG  GLN A  23     -12.471 -26.218  20.806  1.00  0.00           C  
ATOM    365  CD  GLN A  23     -13.072 -25.311  19.746  1.00  0.00           C  
ATOM    366  OE1 GLN A  23     -13.469 -25.780  18.676  1.00  0.00           O  
ATOM    367  NE2 GLN A  23     -13.137 -24.013  20.027  1.00  0.00           N  
ATOM    368  H   GLN A  23      -9.086 -28.071  19.361  1.00  0.00           H  
ATOM    369  HA  GLN A  23     -10.425 -25.508  19.056  1.00  0.00           H  
ATOM    370 1HB  GLN A  23     -11.632 -27.664  19.452  1.00  0.00           H  
ATOM    371 2HB  GLN A  23     -10.959 -27.726  21.074  1.00  0.00           H  
ATOM    372 1HG  GLN A  23     -13.246 -26.906  21.136  1.00  0.00           H  
ATOM    373 2HG  GLN A  23     -12.148 -25.601  21.647  1.00  0.00           H  
ATOM    374 1HE2 GLN A  23     -13.525 -23.374  19.361  1.00  0.00           H  
ATOM    375 2HE2 GLN A  23     -12.786 -23.666  20.904  1.00  0.00           H  
ATOM    376  N   VAL A  24      -8.719 -26.039  21.790  1.00  0.00           N  
ATOM    377  CA  VAL A  24      -8.205 -25.381  22.962  1.00  0.00           C  
ATOM    378  C   VAL A  24      -7.056 -24.493  22.534  1.00  0.00           C  
ATOM    379  O   VAL A  24      -6.835 -23.449  23.143  1.00  0.00           O  
ATOM    380  CB  VAL A  24      -7.887 -26.368  24.122  1.00  0.00           C  
ATOM    381  CG1 VAL A  24      -9.180 -27.035  24.622  1.00  0.00           C  
ATOM    382  CG2 VAL A  24      -6.969 -27.472  23.668  1.00  0.00           C  
ATOM    383  H   VAL A  24      -8.384 -26.966  21.518  1.00  0.00           H  
ATOM    384  HA  VAL A  24      -8.985 -24.731  23.353  1.00  0.00           H  
ATOM    385  HB  VAL A  24      -7.449 -25.811  24.939  1.00  0.00           H  
ATOM    386 1HG1 VAL A  24      -8.955 -27.721  25.444  1.00  0.00           H  
ATOM    387 2HG1 VAL A  24      -9.870 -26.284  24.969  1.00  0.00           H  
ATOM    388 3HG1 VAL A  24      -9.639 -27.592  23.802  1.00  0.00           H  
ATOM    389 1HG2 VAL A  24      -6.760 -28.143  24.497  1.00  0.00           H  
ATOM    390 2HG2 VAL A  24      -7.464 -28.016  22.892  1.00  0.00           H  
ATOM    391 3HG2 VAL A  24      -6.047 -27.086  23.292  1.00  0.00           H  
ATOM    392  N   GLN A  25      -6.342 -24.879  21.470  1.00  0.00           N  
ATOM    393  CA  GLN A  25      -5.242 -24.045  21.010  1.00  0.00           C  
ATOM    394  C   GLN A  25      -5.745 -22.699  20.505  1.00  0.00           C  
ATOM    395  O   GLN A  25      -5.149 -21.667  20.828  1.00  0.00           O  
ATOM    396  CB  GLN A  25      -4.480 -24.731  19.882  1.00  0.00           C  
ATOM    397  CG  GLN A  25      -3.712 -25.970  20.293  1.00  0.00           C  
ATOM    398  CD  GLN A  25      -3.137 -26.713  19.145  1.00  0.00           C  
ATOM    399  OE1 GLN A  25      -3.269 -26.306  17.986  1.00  0.00           O  
ATOM    400  NE2 GLN A  25      -2.502 -27.826  19.449  1.00  0.00           N  
ATOM    401  H   GLN A  25      -6.553 -25.777  21.023  1.00  0.00           H  
ATOM    402  HA  GLN A  25      -4.578 -23.857  21.833  1.00  0.00           H  
ATOM    403 1HB  GLN A  25      -5.162 -24.962  19.097  1.00  0.00           H  
ATOM    404 2HB  GLN A  25      -3.759 -24.029  19.470  1.00  0.00           H  
ATOM    405 1HG  GLN A  25      -2.886 -25.670  20.918  1.00  0.00           H  
ATOM    406 2HG  GLN A  25      -4.365 -26.640  20.836  1.00  0.00           H  
ATOM    407 1HE2 GLN A  25      -2.089 -28.384  18.731  1.00  0.00           H  
ATOM    408 2HE2 GLN A  25      -2.435 -28.115  20.424  1.00  0.00           H  
ATOM    409  N   GLU A  26      -6.874 -22.684  19.779  1.00  0.00           N  
ATOM    410  CA  GLU A  26      -7.393 -21.413  19.290  1.00  0.00           C  
ATOM    411  C   GLU A  26      -7.938 -20.578  20.444  1.00  0.00           C  
ATOM    412  O   GLU A  26      -7.768 -19.351  20.461  1.00  0.00           O  
ATOM    413  CB  GLU A  26      -8.455 -21.635  18.213  1.00  0.00           C  
ATOM    414  CG  GLU A  26      -7.897 -22.209  16.890  1.00  0.00           C  
ATOM    415  CD  GLU A  26      -6.863 -21.312  16.239  1.00  0.00           C  
ATOM    416  OE1 GLU A  26      -7.106 -20.140  16.120  1.00  0.00           O  
ATOM    417  OE2 GLU A  26      -5.812 -21.809  15.870  1.00  0.00           O  
ATOM    418  H   GLU A  26      -7.330 -23.560  19.504  1.00  0.00           H  
ATOM    419  HA  GLU A  26      -6.570 -20.860  18.837  1.00  0.00           H  
ATOM    420 1HB  GLU A  26      -9.203 -22.341  18.589  1.00  0.00           H  
ATOM    421 2HB  GLU A  26      -8.964 -20.697  17.995  1.00  0.00           H  
ATOM    422 1HG  GLU A  26      -7.436 -23.173  17.095  1.00  0.00           H  
ATOM    423 2HG  GLU A  26      -8.722 -22.371  16.199  1.00  0.00           H  
ATOM    424  N   TYR A  27      -8.557 -21.237  21.438  1.00  0.00           N  
ATOM    425  CA  TYR A  27      -9.077 -20.538  22.603  1.00  0.00           C  
ATOM    426  C   TYR A  27      -7.920 -19.796  23.258  1.00  0.00           C  
ATOM    427  O   TYR A  27      -8.028 -18.615  23.607  1.00  0.00           O  
ATOM    428  CB  TYR A  27      -9.688 -21.525  23.597  1.00  0.00           C  
ATOM    429  CG  TYR A  27     -10.378 -20.891  24.770  1.00  0.00           C  
ATOM    430  CD1 TYR A  27     -11.705 -20.535  24.637  1.00  0.00           C  
ATOM    431  CD2 TYR A  27      -9.713 -20.653  25.961  1.00  0.00           C  
ATOM    432  CE1 TYR A  27     -12.372 -19.955  25.678  1.00  0.00           C  
ATOM    433  CE2 TYR A  27     -10.396 -20.062  27.000  1.00  0.00           C  
ATOM    434  CZ  TYR A  27     -11.712 -19.717  26.862  1.00  0.00           C  
ATOM    435  OH  TYR A  27     -12.383 -19.122  27.907  1.00  0.00           O  
ATOM    436  H   TYR A  27      -8.722 -22.246  21.364  1.00  0.00           H  
ATOM    437  HA  TYR A  27      -9.823 -19.809  22.285  1.00  0.00           H  
ATOM    438 1HB  TYR A  27     -10.405 -22.164  23.079  1.00  0.00           H  
ATOM    439 2HB  TYR A  27      -8.908 -22.173  23.987  1.00  0.00           H  
ATOM    440  HD1 TYR A  27     -12.222 -20.725  23.697  1.00  0.00           H  
ATOM    441  HD2 TYR A  27      -8.662 -20.924  26.075  1.00  0.00           H  
ATOM    442  HE1 TYR A  27     -13.418 -19.679  25.567  1.00  0.00           H  
ATOM    443  HE2 TYR A  27      -9.904 -19.857  27.924  1.00  0.00           H  
ATOM    444  HH  TYR A  27     -13.294 -18.952  27.647  1.00  0.00           H  
ATOM    445  N   VAL A  28      -6.803 -20.502  23.424  1.00  0.00           N  
ATOM    446  CA  VAL A  28      -5.621 -19.937  24.028  1.00  0.00           C  
ATOM    447  C   VAL A  28      -5.009 -18.815  23.233  1.00  0.00           C  
ATOM    448  O   VAL A  28      -4.624 -17.808  23.812  1.00  0.00           O  
ATOM    449  CB  VAL A  28      -4.618 -21.019  24.344  1.00  0.00           C  
ATOM    450  CG1 VAL A  28      -3.265 -20.420  24.776  1.00  0.00           C  
ATOM    451  CG2 VAL A  28      -5.233 -21.787  25.442  1.00  0.00           C  
ATOM    452  H   VAL A  28      -6.795 -21.488  23.139  1.00  0.00           H  
ATOM    453  HA  VAL A  28      -5.928 -19.523  24.987  1.00  0.00           H  
ATOM    454  HB  VAL A  28      -4.443 -21.659  23.480  1.00  0.00           H  
ATOM    455 1HG1 VAL A  28      -2.592 -21.219  25.035  1.00  0.00           H  
ATOM    456 2HG1 VAL A  28      -2.825 -19.840  23.963  1.00  0.00           H  
ATOM    457 3HG1 VAL A  28      -3.407 -19.769  25.632  1.00  0.00           H  
ATOM    458 1HG2 VAL A  28      -4.569 -22.571  25.759  1.00  0.00           H  
ATOM    459 2HG2 VAL A  28      -5.416 -21.116  26.245  1.00  0.00           H  
ATOM    460 3HG2 VAL A  28      -6.173 -22.210  25.133  1.00  0.00           H  
ATOM    461  N   LYS A  29      -4.907 -18.931  21.913  1.00  0.00           N  
ATOM    462  CA  LYS A  29      -4.334 -17.802  21.191  1.00  0.00           C  
ATOM    463  C   LYS A  29      -5.123 -16.528  21.519  1.00  0.00           C  
ATOM    464  O   LYS A  29      -4.531 -15.472  21.789  1.00  0.00           O  
ATOM    465  CB  LYS A  29      -4.385 -18.055  19.688  1.00  0.00           C  
ATOM    466  CG  LYS A  29      -3.427 -19.115  19.172  1.00  0.00           C  
ATOM    467  CD  LYS A  29      -3.656 -19.349  17.681  1.00  0.00           C  
ATOM    468  CE  LYS A  29      -2.778 -20.450  17.123  1.00  0.00           C  
ATOM    469  NZ  LYS A  29      -3.131 -20.751  15.704  1.00  0.00           N  
ATOM    470  H   LYS A  29      -5.182 -19.799  21.443  1.00  0.00           H  
ATOM    471  HA  LYS A  29      -3.301 -17.664  21.510  1.00  0.00           H  
ATOM    472 1HB  LYS A  29      -5.397 -18.373  19.417  1.00  0.00           H  
ATOM    473 2HB  LYS A  29      -4.184 -17.126  19.158  1.00  0.00           H  
ATOM    474 1HG  LYS A  29      -2.401 -18.785  19.334  1.00  0.00           H  
ATOM    475 2HG  LYS A  29      -3.582 -20.043  19.712  1.00  0.00           H  
ATOM    476 1HD  LYS A  29      -4.701 -19.628  17.517  1.00  0.00           H  
ATOM    477 2HD  LYS A  29      -3.459 -18.430  17.132  1.00  0.00           H  
ATOM    478 1HE  LYS A  29      -1.737 -20.140  17.173  1.00  0.00           H  
ATOM    479 2HE  LYS A  29      -2.910 -21.356  17.719  1.00  0.00           H  
ATOM    480 1HZ  LYS A  29      -2.545 -21.488  15.350  1.00  0.00           H  
ATOM    481 2HZ  LYS A  29      -4.127 -21.061  15.678  1.00  0.00           H  
ATOM    482 3HZ  LYS A  29      -3.019 -19.930  15.135  1.00  0.00           H  
ATOM    483  N   LYS A  30      -6.461 -16.641  21.573  1.00  0.00           N  
ATOM    484  CA  LYS A  30      -7.284 -15.484  21.898  1.00  0.00           C  
ATOM    485  C   LYS A  30      -7.005 -14.980  23.322  1.00  0.00           C  
ATOM    486  O   LYS A  30      -6.908 -13.765  23.535  1.00  0.00           O  
ATOM    487  CB  LYS A  30      -8.764 -15.835  21.736  1.00  0.00           C  
ATOM    488  CG  LYS A  30      -9.201 -16.039  20.289  1.00  0.00           C  
ATOM    489  CD  LYS A  30     -10.673 -16.435  20.198  1.00  0.00           C  
ATOM    490  CE  LYS A  30     -11.095 -16.677  18.755  1.00  0.00           C  
ATOM    491  NZ  LYS A  30     -12.521 -17.106  18.659  1.00  0.00           N  
ATOM    492  H   LYS A  30      -6.895 -17.541  21.323  1.00  0.00           H  
ATOM    493  HA  LYS A  30      -7.036 -14.683  21.206  1.00  0.00           H  
ATOM    494 1HB  LYS A  30      -8.977 -16.754  22.276  1.00  0.00           H  
ATOM    495 2HB  LYS A  30      -9.376 -15.049  22.174  1.00  0.00           H  
ATOM    496 1HG  LYS A  30      -9.040 -15.118  19.731  1.00  0.00           H  
ATOM    497 2HG  LYS A  30      -8.594 -16.827  19.841  1.00  0.00           H  
ATOM    498 1HD  LYS A  30     -10.829 -17.353  20.771  1.00  0.00           H  
ATOM    499 2HD  LYS A  30     -11.293 -15.649  20.627  1.00  0.00           H  
ATOM    500 1HE  LYS A  30     -10.961 -15.759  18.186  1.00  0.00           H  
ATOM    501 2HE  LYS A  30     -10.462 -17.457  18.326  1.00  0.00           H  
ATOM    502 1HZ  LYS A  30     -12.763 -17.258  17.690  1.00  0.00           H  
ATOM    503 2HZ  LYS A  30     -12.649 -17.965  19.176  1.00  0.00           H  
ATOM    504 3HZ  LYS A  30     -13.117 -16.388  19.046  1.00  0.00           H  
ATOM    505  N   VAL A  31      -6.831 -15.908  24.274  1.00  0.00           N  
ATOM    506  CA  VAL A  31      -6.544 -15.545  25.660  1.00  0.00           C  
ATOM    507  C   VAL A  31      -5.175 -14.909  25.819  1.00  0.00           C  
ATOM    508  O   VAL A  31      -5.055 -13.947  26.577  1.00  0.00           O  
ATOM    509  CB  VAL A  31      -6.689 -16.749  26.605  1.00  0.00           C  
ATOM    510  CG1 VAL A  31      -6.184 -16.391  28.048  1.00  0.00           C  
ATOM    511  CG2 VAL A  31      -8.161 -17.126  26.635  1.00  0.00           C  
ATOM    512  H   VAL A  31      -6.989 -16.888  24.018  1.00  0.00           H  
ATOM    513  HA  VAL A  31      -7.288 -14.816  25.967  1.00  0.00           H  
ATOM    514  HB  VAL A  31      -6.097 -17.577  26.235  1.00  0.00           H  
ATOM    515 1HG1 VAL A  31      -6.310 -17.242  28.700  1.00  0.00           H  
ATOM    516 2HG1 VAL A  31      -5.130 -16.120  28.032  1.00  0.00           H  
ATOM    517 3HG1 VAL A  31      -6.763 -15.558  28.433  1.00  0.00           H  
ATOM    518 1HG2 VAL A  31      -8.314 -17.964  27.256  1.00  0.00           H  
ATOM    519 2HG2 VAL A  31      -8.740 -16.287  27.011  1.00  0.00           H  
ATOM    520 3HG2 VAL A  31      -8.503 -17.370  25.641  1.00  0.00           H  
ATOM    521  N   LYS A  32      -4.138 -15.429  25.161  1.00  0.00           N  
ATOM    522  CA  LYS A  32      -2.823 -14.817  25.297  1.00  0.00           C  
ATOM    523  C   LYS A  32      -2.875 -13.368  24.848  1.00  0.00           C  
ATOM    524  O   LYS A  32      -2.298 -12.492  25.497  1.00  0.00           O  
ATOM    525  CB  LYS A  32      -1.750 -15.510  24.456  1.00  0.00           C  
ATOM    526  CG  LYS A  32      -1.241 -16.870  24.947  1.00  0.00           C  
ATOM    527  CD  LYS A  32      -0.201 -17.468  23.962  1.00  0.00           C  
ATOM    528  CE  LYS A  32       1.144 -16.661  23.974  1.00  0.00           C  
ATOM    529  NZ  LYS A  32       2.178 -17.240  23.063  1.00  0.00           N  
ATOM    530  H   LYS A  32      -4.285 -16.248  24.573  1.00  0.00           H  
ATOM    531  HA  LYS A  32      -2.536 -14.842  26.348  1.00  0.00           H  
ATOM    532 1HB  LYS A  32      -2.147 -15.660  23.447  1.00  0.00           H  
ATOM    533 2HB  LYS A  32      -0.917 -14.828  24.377  1.00  0.00           H  
ATOM    534 1HG  LYS A  32      -0.765 -16.755  25.902  1.00  0.00           H  
ATOM    535 2HG  LYS A  32      -2.082 -17.553  25.055  1.00  0.00           H  
ATOM    536 1HD  LYS A  32       0.009 -18.499  24.249  1.00  0.00           H  
ATOM    537 2HD  LYS A  32      -0.613 -17.471  22.953  1.00  0.00           H  
ATOM    538 1HE  LYS A  32       0.966 -15.645  23.657  1.00  0.00           H  
ATOM    539 2HE  LYS A  32       1.539 -16.654  24.992  1.00  0.00           H  
ATOM    540 1HZ  LYS A  32       3.019 -16.692  23.109  1.00  0.00           H  
ATOM    541 2HZ  LYS A  32       2.397 -18.204  23.340  1.00  0.00           H  
ATOM    542 3HZ  LYS A  32       1.838 -17.248  22.117  1.00  0.00           H  
ATOM    543  N   LYS A  33      -3.592 -13.108  23.749  1.00  0.00           N  
ATOM    544  CA  LYS A  33      -3.712 -11.747  23.259  1.00  0.00           C  
ATOM    545  C   LYS A  33      -4.464 -10.881  24.271  1.00  0.00           C  
ATOM    546  O   LYS A  33      -4.077  -9.730  24.516  1.00  0.00           O  
ATOM    547  CB  LYS A  33      -4.402 -11.740  21.896  1.00  0.00           C  
ATOM    548  CG  LYS A  33      -3.551 -12.317  20.761  1.00  0.00           C  
ATOM    549  CD  LYS A  33      -4.308 -12.316  19.431  1.00  0.00           C  
ATOM    550  CE  LYS A  33      -3.470 -12.912  18.309  1.00  0.00           C  
ATOM    551  NZ  LYS A  33      -4.212 -12.933  17.012  1.00  0.00           N  
ATOM    552  H   LYS A  33      -4.010 -13.889  23.229  1.00  0.00           H  
ATOM    553  HA  LYS A  33      -2.709 -11.332  23.143  1.00  0.00           H  
ATOM    554 1HB  LYS A  33      -5.323 -12.325  21.956  1.00  0.00           H  
ATOM    555 2HB  LYS A  33      -4.668 -10.727  21.633  1.00  0.00           H  
ATOM    556 1HG  LYS A  33      -2.643 -11.723  20.657  1.00  0.00           H  
ATOM    557 2HG  LYS A  33      -3.267 -13.339  21.010  1.00  0.00           H  
ATOM    558 1HD  LYS A  33      -5.220 -12.908  19.541  1.00  0.00           H  
ATOM    559 2HD  LYS A  33      -4.584 -11.298  19.166  1.00  0.00           H  
ATOM    560 1HE  LYS A  33      -2.564 -12.321  18.189  1.00  0.00           H  
ATOM    561 2HE  LYS A  33      -3.195 -13.934  18.575  1.00  0.00           H  
ATOM    562 1HZ  LYS A  33      -3.625 -13.335  16.294  1.00  0.00           H  
ATOM    563 2HZ  LYS A  33      -5.049 -13.490  17.112  1.00  0.00           H  
ATOM    564 3HZ  LYS A  33      -4.463 -11.991  16.750  1.00  0.00           H  
ATOM    565  N   GLN A  34      -5.506 -11.445  24.902  1.00  0.00           N  
ATOM    566  CA  GLN A  34      -6.272 -10.716  25.904  1.00  0.00           C  
ATOM    567  C   GLN A  34      -5.401 -10.405  27.124  1.00  0.00           C  
ATOM    568  O   GLN A  34      -5.479  -9.296  27.661  1.00  0.00           O  
ATOM    569  CB  GLN A  34      -7.512 -11.518  26.314  1.00  0.00           C  
ATOM    570  CG  GLN A  34      -8.511 -10.783  27.209  1.00  0.00           C  
ATOM    571  CD  GLN A  34      -9.159  -9.585  26.511  1.00  0.00           C  
ATOM    572  OE1 GLN A  34      -9.687  -9.715  25.401  1.00  0.00           O  
ATOM    573  NE2 GLN A  34      -9.131  -8.432  27.139  1.00  0.00           N  
ATOM    574  H   GLN A  34      -5.819 -12.379  24.609  1.00  0.00           H  
ATOM    575  HA  GLN A  34      -6.587  -9.768  25.471  1.00  0.00           H  
ATOM    576 1HB  GLN A  34      -8.031 -11.858  25.418  1.00  0.00           H  
ATOM    577 2HB  GLN A  34      -7.190 -12.409  26.853  1.00  0.00           H  
ATOM    578 1HG  GLN A  34      -9.298 -11.478  27.498  1.00  0.00           H  
ATOM    579 2HG  GLN A  34      -7.991 -10.432  28.077  1.00  0.00           H  
ATOM    580 1HE2 GLN A  34      -9.539  -7.622  26.722  1.00  0.00           H  
ATOM    581 2HE2 GLN A  34      -8.693  -8.361  28.038  1.00  0.00           H  
ATOM    582  N   VAL A  35      -4.522 -11.335  27.521  1.00  0.00           N  
ATOM    583  CA  VAL A  35      -3.620 -11.093  28.642  1.00  0.00           C  
ATOM    584  C   VAL A  35      -2.696  -9.948  28.342  1.00  0.00           C  
ATOM    585  O   VAL A  35      -2.516  -9.072  29.183  1.00  0.00           O  
ATOM    586  CB  VAL A  35      -2.749 -12.322  28.987  1.00  0.00           C  
ATOM    587  CG1 VAL A  35      -1.633 -11.951  30.009  1.00  0.00           C  
ATOM    588  CG2 VAL A  35      -3.598 -13.402  29.594  1.00  0.00           C  
ATOM    589  H   VAL A  35      -4.536 -12.248  27.053  1.00  0.00           H  
ATOM    590  HA  VAL A  35      -4.228 -10.835  29.516  1.00  0.00           H  
ATOM    591  HB  VAL A  35      -2.284 -12.688  28.080  1.00  0.00           H  
ATOM    592 1HG1 VAL A  35      -1.039 -12.835  30.242  1.00  0.00           H  
ATOM    593 2HG1 VAL A  35      -0.968 -11.187  29.607  1.00  0.00           H  
ATOM    594 3HG1 VAL A  35      -2.074 -11.586  30.887  1.00  0.00           H  
ATOM    595 1HG2 VAL A  35      -2.971 -14.262  29.816  1.00  0.00           H  
ATOM    596 2HG2 VAL A  35      -4.053 -13.033  30.510  1.00  0.00           H  
ATOM    597 3HG2 VAL A  35      -4.370 -13.690  28.900  1.00  0.00           H  
ATOM    598  N   GLU A  36      -2.094  -9.941  27.149  1.00  0.00           N  
ATOM    599  CA  GLU A  36      -1.165  -8.878  26.809  1.00  0.00           C  
ATOM    600  C   GLU A  36      -1.841  -7.508  26.798  1.00  0.00           C  
ATOM    601  O   GLU A  36      -1.288  -6.534  27.319  1.00  0.00           O  
ATOM    602  CB  GLU A  36      -0.507  -9.162  25.464  1.00  0.00           C  
ATOM    603  CG  GLU A  36       0.470 -10.341  25.474  1.00  0.00           C  
ATOM    604  CD  GLU A  36       1.027 -10.646  24.108  1.00  0.00           C  
ATOM    605  OE1 GLU A  36       0.562 -10.055  23.162  1.00  0.00           O  
ATOM    606  OE2 GLU A  36       1.914 -11.461  24.009  1.00  0.00           O  
ATOM    607  H   GLU A  36      -2.262 -10.713  26.488  1.00  0.00           H  
ATOM    608  HA  GLU A  36      -0.379  -8.870  27.565  1.00  0.00           H  
ATOM    609 1HB  GLU A  36      -1.288  -9.382  24.728  1.00  0.00           H  
ATOM    610 2HB  GLU A  36       0.026  -8.277  25.122  1.00  0.00           H  
ATOM    611 1HG  GLU A  36       1.293 -10.109  26.151  1.00  0.00           H  
ATOM    612 2HG  GLU A  36      -0.043 -11.222  25.860  1.00  0.00           H  
ATOM    613  N   ARG A  37      -3.072  -7.437  26.260  1.00  0.00           N  
ATOM    614  CA  ARG A  37      -3.786  -6.164  26.235  1.00  0.00           C  
ATOM    615  C   ARG A  37      -4.113  -5.686  27.640  1.00  0.00           C  
ATOM    616  O   ARG A  37      -4.004  -4.496  27.961  1.00  0.00           O  
ATOM    617  CB  ARG A  37      -5.093  -6.278  25.457  1.00  0.00           C  
ATOM    618  CG  ARG A  37      -4.959  -6.378  23.950  1.00  0.00           C  
ATOM    619  CD  ARG A  37      -6.282  -6.191  23.260  1.00  0.00           C  
ATOM    620  NE  ARG A  37      -7.218  -7.298  23.528  1.00  0.00           N  
ATOM    621  CZ  ARG A  37      -7.277  -8.442  22.806  1.00  0.00           C  
ATOM    622  NH1 ARG A  37      -6.466  -8.625  21.787  1.00  0.00           N  
ATOM    623  NH2 ARG A  37      -8.141  -9.393  23.105  1.00  0.00           N  
ATOM    624  H   ARG A  37      -3.480  -8.269  25.821  1.00  0.00           H  
ATOM    625  HA  ARG A  37      -3.152  -5.425  25.752  1.00  0.00           H  
ATOM    626 1HB  ARG A  37      -5.622  -7.173  25.792  1.00  0.00           H  
ATOM    627 2HB  ARG A  37      -5.724  -5.422  25.685  1.00  0.00           H  
ATOM    628 1HG  ARG A  37      -4.273  -5.610  23.596  1.00  0.00           H  
ATOM    629 2HG  ARG A  37      -4.566  -7.358  23.690  1.00  0.00           H  
ATOM    630 1HD  ARG A  37      -6.740  -5.271  23.626  1.00  0.00           H  
ATOM    631 2HD  ARG A  37      -6.135  -6.104  22.187  1.00  0.00           H  
ATOM    632  HE  ARG A  37      -7.875  -7.184  24.294  1.00  0.00           H  
ATOM    633 1HH1 ARG A  37      -5.794  -7.919  21.536  1.00  0.00           H  
ATOM    634 2HH1 ARG A  37      -6.522  -9.479  21.252  1.00  0.00           H  
ATOM    635 1HH2 ARG A  37      -8.782  -9.303  23.901  1.00  0.00           H  
ATOM    636 2HH2 ARG A  37      -8.151 -10.238  22.564  1.00  0.00           H  
ATOM    637  N   LEU A  38      -4.509  -6.609  28.502  1.00  0.00           N  
ATOM    638  CA  LEU A  38      -4.854  -6.219  29.843  1.00  0.00           C  
ATOM    639  C   LEU A  38      -3.646  -5.819  30.690  1.00  0.00           C  
ATOM    640  O   LEU A  38      -3.665  -4.743  31.303  1.00  0.00           O  
ATOM    641  CB  LEU A  38      -5.608  -7.387  30.475  1.00  0.00           C  
ATOM    642  CG  LEU A  38      -7.016  -7.681  29.909  1.00  0.00           C  
ATOM    643  CD1 LEU A  38      -7.484  -9.009  30.433  1.00  0.00           C  
ATOM    644  CD2 LEU A  38      -7.995  -6.608  30.344  1.00  0.00           C  
ATOM    645  H   LEU A  38      -4.634  -7.581  28.200  1.00  0.00           H  
ATOM    646  HA  LEU A  38      -5.504  -5.354  29.780  1.00  0.00           H  
ATOM    647 1HB  LEU A  38      -5.015  -8.282  30.305  1.00  0.00           H  
ATOM    648 2HB  LEU A  38      -5.698  -7.220  31.539  1.00  0.00           H  
ATOM    649  HG  LEU A  38      -6.971  -7.719  28.831  1.00  0.00           H  
ATOM    650 1HD1 LEU A  38      -8.476  -9.239  30.057  1.00  0.00           H  
ATOM    651 2HD1 LEU A  38      -6.787  -9.785  30.121  1.00  0.00           H  
ATOM    652 3HD1 LEU A  38      -7.517  -8.952  31.482  1.00  0.00           H  
ATOM    653 1HD2 LEU A  38      -8.981  -6.837  29.949  1.00  0.00           H  
ATOM    654 2HD2 LEU A  38      -8.040  -6.582  31.428  1.00  0.00           H  
ATOM    655 3HD2 LEU A  38      -7.690  -5.636  29.978  1.00  0.00           H  
ATOM    656  N   VAL A  39      -2.533  -6.565  30.629  1.00  0.00           N  
ATOM    657  CA  VAL A  39      -1.409  -6.195  31.497  1.00  0.00           C  
ATOM    658  C   VAL A  39      -0.747  -4.917  31.007  1.00  0.00           C  
ATOM    659  O   VAL A  39      -0.330  -4.079  31.809  1.00  0.00           O  
ATOM    660  CB  VAL A  39      -0.345  -7.317  31.658  1.00  0.00           C  
ATOM    661  CG1 VAL A  39      -0.990  -8.541  32.241  1.00  0.00           C  
ATOM    662  CG2 VAL A  39       0.337  -7.663  30.334  1.00  0.00           C  
ATOM    663  H   VAL A  39      -2.518  -7.413  30.053  1.00  0.00           H  
ATOM    664  HA  VAL A  39      -1.808  -6.006  32.496  1.00  0.00           H  
ATOM    665  HB  VAL A  39       0.402  -6.976  32.367  1.00  0.00           H  
ATOM    666 1HG1 VAL A  39      -0.249  -9.326  32.391  1.00  0.00           H  
ATOM    667 2HG1 VAL A  39      -1.451  -8.285  33.196  1.00  0.00           H  
ATOM    668 3HG1 VAL A  39      -1.729  -8.881  31.547  1.00  0.00           H  
ATOM    669 1HG2 VAL A  39       1.077  -8.451  30.496  1.00  0.00           H  
ATOM    670 2HG2 VAL A  39      -0.392  -8.004  29.643  1.00  0.00           H  
ATOM    671 3HG2 VAL A  39       0.845  -6.800  29.922  1.00  0.00           H  
ATOM    672  N   GLY A  40      -0.742  -4.703  29.693  1.00  0.00           N  
ATOM    673  CA  GLY A  40      -0.135  -3.533  29.090  1.00  0.00           C  
ATOM    674  C   GLY A  40      -0.840  -2.233  29.458  1.00  0.00           C  
ATOM    675  O   GLY A  40      -0.305  -1.150  29.213  1.00  0.00           O  
ATOM    676  H   GLY A  40      -1.107  -5.415  29.055  1.00  0.00           H  
ATOM    677 1HA  GLY A  40       0.911  -3.478  29.388  1.00  0.00           H  
ATOM    678 2HA  GLY A  40      -0.149  -3.657  28.007  1.00  0.00           H  
ATOM    679  N   ASN A  41      -2.058  -2.324  30.000  1.00  0.00           N  
ATOM    680  CA  ASN A  41      -2.810  -1.162  30.406  1.00  0.00           C  
ATOM    681  C   ASN A  41      -3.029  -1.172  31.920  1.00  0.00           C  
ATOM    682  O   ASN A  41      -3.856  -0.426  32.446  1.00  0.00           O  
ATOM    683  CB  ASN A  41      -4.100  -1.101  29.615  1.00  0.00           C  
ATOM    684  CG  ASN A  41      -3.845  -0.733  28.158  1.00  0.00           C  
ATOM    685  OD1 ASN A  41      -3.663   0.457  27.863  1.00  0.00           O  
ATOM    686  ND2 ASN A  41      -3.803  -1.693  27.258  1.00  0.00           N  
ATOM    687  H   ASN A  41      -2.472  -3.233  30.218  1.00  0.00           H  
ATOM    688  HA  ASN A  41      -2.228  -0.270  30.173  1.00  0.00           H  
ATOM    689 1HB  ASN A  41      -4.588  -2.082  29.653  1.00  0.00           H  
ATOM    690 2HB  ASN A  41      -4.777  -0.375  30.060  1.00  0.00           H  
ATOM    691 1HD2 ASN A  41      -3.626  -1.466  26.302  1.00  0.00           H  
ATOM    692 2HD2 ASN A  41      -3.926  -2.670  27.524  1.00  0.00           H  
ATOM    693  N   GLY A  42      -2.281  -2.035  32.621  1.00  0.00           N  
ATOM    694  CA  GLY A  42      -2.345  -2.152  34.072  1.00  0.00           C  
ATOM    695  C   GLY A  42      -3.465  -3.045  34.621  1.00  0.00           C  
ATOM    696  O   GLY A  42      -3.628  -3.153  35.844  1.00  0.00           O  
ATOM    697  H   GLY A  42      -1.605  -2.633  32.140  1.00  0.00           H  
ATOM    698 1HA  GLY A  42      -1.386  -2.537  34.422  1.00  0.00           H  
ATOM    699 2HA  GLY A  42      -2.445  -1.156  34.497  1.00  0.00           H  
ATOM    700  N   ASP A  43      -4.254  -3.712  33.770  1.00  0.00           N  
ATOM    701  CA  ASP A  43      -5.353  -4.504  34.302  1.00  0.00           C  
ATOM    702  C   ASP A  43      -4.899  -5.908  34.620  1.00  0.00           C  
ATOM    703  O   ASP A  43      -5.201  -6.881  33.918  1.00  0.00           O  
ATOM    704  CB  ASP A  43      -6.551  -4.519  33.360  1.00  0.00           C  
ATOM    705  CG  ASP A  43      -7.822  -5.174  33.993  1.00  0.00           C  
ATOM    706  OD1 ASP A  43      -7.735  -5.816  35.039  1.00  0.00           O  
ATOM    707  OD2 ASP A  43      -8.887  -4.992  33.431  1.00  0.00           O  
ATOM    708  H   ASP A  43      -4.080  -3.718  32.767  1.00  0.00           H  
ATOM    709  HA  ASP A  43      -5.686  -4.045  35.234  1.00  0.00           H  
ATOM    710 1HB  ASP A  43      -6.787  -3.497  33.068  1.00  0.00           H  
ATOM    711 2HB  ASP A  43      -6.283  -5.053  32.456  1.00  0.00           H  
ATOM    712  N   GLU A  44      -4.197  -5.994  35.725  1.00  0.00           N  
ATOM    713  CA  GLU A  44      -3.635  -7.242  36.172  1.00  0.00           C  
ATOM    714  C   GLU A  44      -4.709  -8.192  36.675  1.00  0.00           C  
ATOM    715  O   GLU A  44      -4.560  -9.414  36.584  1.00  0.00           O  
ATOM    716  CB  GLU A  44      -2.591  -6.994  37.238  1.00  0.00           C  
ATOM    717  CG  GLU A  44      -1.336  -6.305  36.714  1.00  0.00           C  
ATOM    718  CD  GLU A  44      -0.266  -6.182  37.763  1.00  0.00           C  
ATOM    719  OE1 GLU A  44      -0.598  -6.050  38.914  1.00  0.00           O  
ATOM    720  OE2 GLU A  44       0.900  -6.326  37.418  1.00  0.00           O  
ATOM    721  H   GLU A  44      -4.007  -5.108  36.203  1.00  0.00           H  
ATOM    722  HA  GLU A  44      -3.139  -7.712  35.323  1.00  0.00           H  
ATOM    723 1HB  GLU A  44      -3.016  -6.372  38.028  1.00  0.00           H  
ATOM    724 2HB  GLU A  44      -2.317  -7.935  37.675  1.00  0.00           H  
ATOM    725 1HG  GLU A  44      -0.954  -6.883  35.873  1.00  0.00           H  
ATOM    726 2HG  GLU A  44      -1.604  -5.315  36.343  1.00  0.00           H  
ATOM    727  N   LYS A  45      -5.788  -7.649  37.251  1.00  0.00           N  
ATOM    728  CA  LYS A  45      -6.825  -8.510  37.795  1.00  0.00           C  
ATOM    729  C   LYS A  45      -7.455  -9.350  36.703  1.00  0.00           C  
ATOM    730  O   LYS A  45      -7.562 -10.572  36.852  1.00  0.00           O  
ATOM    731  CB  LYS A  45      -7.917  -7.691  38.492  1.00  0.00           C  
ATOM    732  CG  LYS A  45      -9.044  -8.530  39.162  1.00  0.00           C  
ATOM    733  CD  LYS A  45     -10.073  -7.615  39.842  1.00  0.00           C  
ATOM    734  CE  LYS A  45     -11.136  -8.381  40.681  1.00  0.00           C  
ATOM    735  NZ  LYS A  45     -12.088  -9.223  39.853  1.00  0.00           N  
ATOM    736  H   LYS A  45      -5.885  -6.644  37.313  1.00  0.00           H  
ATOM    737  HA  LYS A  45      -6.372  -9.188  38.517  1.00  0.00           H  
ATOM    738 1HB  LYS A  45      -7.462  -7.061  39.255  1.00  0.00           H  
ATOM    739 2HB  LYS A  45      -8.387  -7.028  37.760  1.00  0.00           H  
ATOM    740 1HG  LYS A  45      -9.550  -9.135  38.402  1.00  0.00           H  
ATOM    741 2HG  LYS A  45      -8.610  -9.204  39.900  1.00  0.00           H  
ATOM    742 1HD  LYS A  45      -9.551  -6.920  40.501  1.00  0.00           H  
ATOM    743 2HD  LYS A  45     -10.588  -7.036  39.076  1.00  0.00           H  
ATOM    744 1HE  LYS A  45     -10.628  -9.027  41.395  1.00  0.00           H  
ATOM    745 2HE  LYS A  45     -11.719  -7.642  41.228  1.00  0.00           H  
ATOM    746 1HZ  LYS A  45     -12.751  -9.666  40.467  1.00  0.00           H  
ATOM    747 2HZ  LYS A  45     -12.582  -8.643  39.196  1.00  0.00           H  
ATOM    748 3HZ  LYS A  45     -11.592  -9.972  39.336  1.00  0.00           H  
ATOM    749  N   LYS A  46      -7.849  -8.726  35.582  1.00  0.00           N  
ATOM    750  CA  LYS A  46      -8.473  -9.565  34.582  1.00  0.00           C  
ATOM    751  C   LYS A  46      -7.437 -10.343  33.809  1.00  0.00           C  
ATOM    752  O   LYS A  46      -7.717 -11.445  33.350  1.00  0.00           O  
ATOM    753  CB  LYS A  46      -9.398  -8.803  33.638  1.00  0.00           C  
ATOM    754  CG  LYS A  46     -10.651  -8.272  34.319  1.00  0.00           C  
ATOM    755  CD  LYS A  46     -11.775  -7.899  33.313  1.00  0.00           C  
ATOM    756  CE  LYS A  46     -11.479  -6.678  32.436  1.00  0.00           C  
ATOM    757  NZ  LYS A  46     -11.342  -5.432  33.210  1.00  0.00           N  
ATOM    758  H   LYS A  46      -7.752  -7.703  35.453  1.00  0.00           H  
ATOM    759  HA  LYS A  46      -9.099 -10.288  35.101  1.00  0.00           H  
ATOM    760 1HB  LYS A  46      -8.858  -7.950  33.235  1.00  0.00           H  
ATOM    761 2HB  LYS A  46      -9.690  -9.446  32.808  1.00  0.00           H  
ATOM    762 1HG  LYS A  46     -11.028  -9.034  35.005  1.00  0.00           H  
ATOM    763 2HG  LYS A  46     -10.375  -7.393  34.904  1.00  0.00           H  
ATOM    764 1HD  LYS A  46     -11.961  -8.753  32.659  1.00  0.00           H  
ATOM    765 2HD  LYS A  46     -12.686  -7.697  33.871  1.00  0.00           H  
ATOM    766 1HE  LYS A  46     -10.562  -6.842  31.881  1.00  0.00           H  
ATOM    767 2HE  LYS A  46     -12.298  -6.561  31.731  1.00  0.00           H  
ATOM    768 1HZ  LYS A  46     -11.150  -4.669  32.585  1.00  0.00           H  
ATOM    769 2HZ  LYS A  46     -12.175  -5.235  33.734  1.00  0.00           H  
ATOM    770 3HZ  LYS A  46     -10.547  -5.518  33.839  1.00  0.00           H  
ATOM    771  N   ALA A  47      -6.217  -9.820  33.654  1.00  0.00           N  
ATOM    772  CA  ALA A  47      -5.265 -10.591  32.880  1.00  0.00           C  
ATOM    773  C   ALA A  47      -5.016 -11.936  33.535  1.00  0.00           C  
ATOM    774  O   ALA A  47      -4.966 -12.975  32.856  1.00  0.00           O  
ATOM    775  CB  ALA A  47      -3.974  -9.843  32.787  1.00  0.00           C  
ATOM    776  H   ALA A  47      -5.960  -8.897  34.012  1.00  0.00           H  
ATOM    777  HA  ALA A  47      -5.665 -10.752  31.892  1.00  0.00           H  
ATOM    778 1HB  ALA A  47      -3.302 -10.415  32.209  1.00  0.00           H  
ATOM    779 2HB  ALA A  47      -4.126  -8.885  32.327  1.00  0.00           H  
ATOM    780 3HB  ALA A  47      -3.573  -9.694  33.786  1.00  0.00           H  
ATOM    781  N   GLU A  48      -4.929 -11.949  34.859  1.00  0.00           N  
ATOM    782  CA  GLU A  48      -4.716 -13.198  35.544  1.00  0.00           C  
ATOM    783  C   GLU A  48      -5.947 -14.079  35.457  1.00  0.00           C  
ATOM    784  O   GLU A  48      -5.818 -15.283  35.228  1.00  0.00           O  
ATOM    785  CB  GLU A  48      -4.286 -12.972  36.979  1.00  0.00           C  
ATOM    786  CG  GLU A  48      -3.985 -14.246  37.707  1.00  0.00           C  
ATOM    787  CD  GLU A  48      -3.379 -14.042  39.049  1.00  0.00           C  
ATOM    788  OE1 GLU A  48      -2.478 -13.252  39.187  1.00  0.00           O  
ATOM    789  OE2 GLU A  48      -3.841 -14.678  39.955  1.00  0.00           O  
ATOM    790  H   GLU A  48      -4.948 -11.071  35.400  1.00  0.00           H  
ATOM    791  HA  GLU A  48      -3.907 -13.725  35.042  1.00  0.00           H  
ATOM    792 1HB  GLU A  48      -3.392 -12.346  36.994  1.00  0.00           H  
ATOM    793 2HB  GLU A  48      -5.074 -12.435  37.515  1.00  0.00           H  
ATOM    794 1HG  GLU A  48      -4.915 -14.796  37.825  1.00  0.00           H  
ATOM    795 2HG  GLU A  48      -3.312 -14.852  37.095  1.00  0.00           H  
ATOM    796  N   GLU A  49      -7.147 -13.506  35.620  1.00  0.00           N  
ATOM    797  CA  GLU A  49      -8.353 -14.318  35.568  1.00  0.00           C  
ATOM    798  C   GLU A  49      -8.556 -14.977  34.211  1.00  0.00           C  
ATOM    799  O   GLU A  49      -8.966 -16.138  34.158  1.00  0.00           O  
ATOM    800  CB  GLU A  49      -9.592 -13.490  35.907  1.00  0.00           C  
ATOM    801  CG  GLU A  49      -9.690 -13.060  37.365  1.00  0.00           C  
ATOM    802  CD  GLU A  49     -10.846 -12.116  37.631  1.00  0.00           C  
ATOM    803  OE1 GLU A  49     -11.656 -11.924  36.750  1.00  0.00           O  
ATOM    804  OE2 GLU A  49     -10.903 -11.566  38.717  1.00  0.00           O  
ATOM    805  H   GLU A  49      -7.227 -12.503  35.831  1.00  0.00           H  
ATOM    806  HA  GLU A  49      -8.256 -15.108  36.313  1.00  0.00           H  
ATOM    807 1HB  GLU A  49      -9.597 -12.592  35.294  1.00  0.00           H  
ATOM    808 2HB  GLU A  49     -10.487 -14.058  35.658  1.00  0.00           H  
ATOM    809 1HG  GLU A  49      -9.831 -13.955  37.972  1.00  0.00           H  
ATOM    810 2HG  GLU A  49      -8.759 -12.598  37.671  1.00  0.00           H  
ATOM    811  N   VAL A  50      -8.248 -14.281  33.105  1.00  0.00           N  
ATOM    812  CA  VAL A  50      -8.477 -14.943  31.826  1.00  0.00           C  
ATOM    813  C   VAL A  50      -7.441 -16.048  31.631  1.00  0.00           C  
ATOM    814  O   VAL A  50      -7.779 -17.119  31.116  1.00  0.00           O  
ATOM    815  CB  VAL A  50      -8.513 -13.949  30.613  1.00  0.00           C  
ATOM    816  CG1 VAL A  50      -9.612 -12.908  30.839  1.00  0.00           C  
ATOM    817  CG2 VAL A  50      -7.168 -13.243  30.387  1.00  0.00           C  
ATOM    818  H   VAL A  50      -7.939 -13.309  33.183  1.00  0.00           H  
ATOM    819  HA  VAL A  50      -9.460 -15.412  31.862  1.00  0.00           H  
ATOM    820  HB  VAL A  50      -8.771 -14.510  29.719  1.00  0.00           H  
ATOM    821 1HG1 VAL A  50      -9.668 -12.238  29.979  1.00  0.00           H  
ATOM    822 2HG1 VAL A  50     -10.567 -13.416  30.966  1.00  0.00           H  
ATOM    823 3HG1 VAL A  50      -9.393 -12.328  31.729  1.00  0.00           H  
ATOM    824 1HG2 VAL A  50      -7.246 -12.574  29.534  1.00  0.00           H  
ATOM    825 2HG2 VAL A  50      -6.915 -12.672  31.259  1.00  0.00           H  
ATOM    826 3HG2 VAL A  50      -6.394 -13.960  30.193  1.00  0.00           H  
ATOM    827  N   ALA A  51      -6.190 -15.826  32.066  1.00  0.00           N  
ATOM    828  CA  ALA A  51      -5.187 -16.866  31.939  1.00  0.00           C  
ATOM    829  C   ALA A  51      -5.558 -18.105  32.781  1.00  0.00           C  
ATOM    830  O   ALA A  51      -5.374 -19.246  32.336  1.00  0.00           O  
ATOM    831  CB  ALA A  51      -3.835 -16.315  32.360  1.00  0.00           C  
ATOM    832  H   ALA A  51      -5.929 -14.910  32.450  1.00  0.00           H  
ATOM    833  HA  ALA A  51      -5.139 -17.165  30.894  1.00  0.00           H  
ATOM    834 1HB  ALA A  51      -3.077 -17.065  32.228  1.00  0.00           H  
ATOM    835 2HB  ALA A  51      -3.584 -15.453  31.755  1.00  0.00           H  
ATOM    836 3HB  ALA A  51      -3.880 -16.013  33.407  1.00  0.00           H  
ATOM    837  N   ARG A  52      -6.094 -17.895  33.999  1.00  0.00           N  
ATOM    838  CA  ARG A  52      -6.444 -19.030  34.852  1.00  0.00           C  
ATOM    839  C   ARG A  52      -7.639 -19.804  34.347  1.00  0.00           C  
ATOM    840  O   ARG A  52      -7.624 -21.043  34.353  1.00  0.00           O  
ATOM    841  CB  ARG A  52      -6.762 -18.592  36.274  1.00  0.00           C  
ATOM    842  CG  ARG A  52      -5.590 -18.155  37.089  1.00  0.00           C  
ATOM    843  CD  ARG A  52      -5.963 -17.815  38.482  1.00  0.00           C  
ATOM    844  NE  ARG A  52      -4.832 -17.275  39.206  1.00  0.00           N  
ATOM    845  CZ  ARG A  52      -3.823 -17.962  39.765  1.00  0.00           C  
ATOM    846  NH1 ARG A  52      -3.734 -19.266  39.724  1.00  0.00           N  
ATOM    847  NH2 ARG A  52      -2.880 -17.283  40.367  1.00  0.00           N  
ATOM    848  H   ARG A  52      -6.192 -16.937  34.351  1.00  0.00           H  
ATOM    849  HA  ARG A  52      -5.590 -19.702  34.887  1.00  0.00           H  
ATOM    850 1HB  ARG A  52      -7.460 -17.754  36.234  1.00  0.00           H  
ATOM    851 2HB  ARG A  52      -7.257 -19.405  36.803  1.00  0.00           H  
ATOM    852 1HG  ARG A  52      -4.899 -18.979  37.129  1.00  0.00           H  
ATOM    853 2HG  ARG A  52      -5.112 -17.291  36.631  1.00  0.00           H  
ATOM    854 1HD  ARG A  52      -6.741 -17.051  38.461  1.00  0.00           H  
ATOM    855 2HD  ARG A  52      -6.328 -18.693  39.007  1.00  0.00           H  
ATOM    856  HE  ARG A  52      -4.781 -16.256  39.330  1.00  0.00           H  
ATOM    857 1HH1 ARG A  52      -4.431 -19.816  39.267  1.00  0.00           H  
ATOM    858 2HH1 ARG A  52      -2.918 -19.690  40.180  1.00  0.00           H  
ATOM    859 1HH2 ARG A  52      -2.950 -16.255  40.385  1.00  0.00           H  
ATOM    860 2HH2 ARG A  52      -2.098 -17.783  40.787  1.00  0.00           H  
ATOM    861  N   LYS A  53      -8.663 -19.092  33.881  1.00  0.00           N  
ATOM    862  CA  LYS A  53      -9.861 -19.749  33.402  1.00  0.00           C  
ATOM    863  C   LYS A  53      -9.534 -20.576  32.185  1.00  0.00           C  
ATOM    864  O   LYS A  53     -10.045 -21.686  32.026  1.00  0.00           O  
ATOM    865  CB  LYS A  53     -10.940 -18.713  33.099  1.00  0.00           C  
ATOM    866  CG  LYS A  53     -11.541 -18.060  34.347  1.00  0.00           C  
ATOM    867  CD  LYS A  53     -12.535 -16.959  33.990  1.00  0.00           C  
ATOM    868  CE  LYS A  53     -13.120 -16.312  35.248  1.00  0.00           C  
ATOM    869  NZ  LYS A  53     -14.033 -15.173  34.926  1.00  0.00           N  
ATOM    870  H   LYS A  53      -8.630 -18.066  33.898  1.00  0.00           H  
ATOM    871  HA  LYS A  53     -10.225 -20.425  34.182  1.00  0.00           H  
ATOM    872 1HB  LYS A  53     -10.504 -17.919  32.485  1.00  0.00           H  
ATOM    873 2HB  LYS A  53     -11.741 -19.172  32.523  1.00  0.00           H  
ATOM    874 1HG  LYS A  53     -12.054 -18.826  34.930  1.00  0.00           H  
ATOM    875 2HG  LYS A  53     -10.747 -17.645  34.962  1.00  0.00           H  
ATOM    876 1HD  LYS A  53     -12.019 -16.192  33.405  1.00  0.00           H  
ATOM    877 2HD  LYS A  53     -13.343 -17.373  33.388  1.00  0.00           H  
ATOM    878 1HE  LYS A  53     -13.678 -17.064  35.802  1.00  0.00           H  
ATOM    879 2HE  LYS A  53     -12.304 -15.944  35.871  1.00  0.00           H  
ATOM    880 1HZ  LYS A  53     -14.394 -14.778  35.784  1.00  0.00           H  
ATOM    881 2HZ  LYS A  53     -13.515 -14.462  34.425  1.00  0.00           H  
ATOM    882 3HZ  LYS A  53     -14.801 -15.497  34.356  1.00  0.00           H  
ATOM    883  N   ALA A  54      -8.664 -20.038  31.328  1.00  0.00           N  
ATOM    884  CA  ALA A  54      -8.258 -20.728  30.133  1.00  0.00           C  
ATOM    885  C   ALA A  54      -7.494 -22.004  30.429  1.00  0.00           C  
ATOM    886  O   ALA A  54      -7.622 -22.982  29.691  1.00  0.00           O  
ATOM    887  CB  ALA A  54      -7.427 -19.807  29.313  1.00  0.00           C  
ATOM    888  H   ALA A  54      -8.299 -19.094  31.488  1.00  0.00           H  
ATOM    889  HA  ALA A  54      -9.151 -20.994  29.587  1.00  0.00           H  
ATOM    890 1HB  ALA A  54      -7.148 -20.283  28.379  1.00  0.00           H  
ATOM    891 2HB  ALA A  54      -8.006 -18.927  29.130  1.00  0.00           H  
ATOM    892 3HB  ALA A  54      -6.547 -19.541  29.884  1.00  0.00           H  
ATOM    893  N   LEU A  55      -6.695 -22.024  31.498  1.00  0.00           N  
ATOM    894  CA  LEU A  55      -5.948 -23.232  31.806  1.00  0.00           C  
ATOM    895  C   LEU A  55      -6.899 -24.307  32.298  1.00  0.00           C  
ATOM    896  O   LEU A  55      -6.734 -25.484  31.945  1.00  0.00           O  
ATOM    897  CB  LEU A  55      -4.801 -22.907  32.767  1.00  0.00           C  
ATOM    898  CG  LEU A  55      -3.819 -24.054  33.132  1.00  0.00           C  
ATOM    899  CD1 LEU A  55      -3.188 -24.669  31.887  1.00  0.00           C  
ATOM    900  CD2 LEU A  55      -2.717 -23.469  33.913  1.00  0.00           C  
ATOM    901  H   LEU A  55      -6.563 -21.174  32.057  1.00  0.00           H  
ATOM    902  HA  LEU A  55      -5.519 -23.612  30.897  1.00  0.00           H  
ATOM    903 1HB  LEU A  55      -4.221 -22.089  32.335  1.00  0.00           H  
ATOM    904 2HB  LEU A  55      -5.242 -22.540  33.701  1.00  0.00           H  
ATOM    905  HG  LEU A  55      -4.340 -24.814  33.715  1.00  0.00           H  
ATOM    906 1HD1 LEU A  55      -2.466 -25.428  32.160  1.00  0.00           H  
ATOM    907 2HD1 LEU A  55      -3.947 -25.120  31.252  1.00  0.00           H  
ATOM    908 3HD1 LEU A  55      -2.684 -23.896  31.368  1.00  0.00           H  
ATOM    909 1HD2 LEU A  55      -2.029 -24.261  34.187  1.00  0.00           H  
ATOM    910 2HD2 LEU A  55      -2.198 -22.730  33.306  1.00  0.00           H  
ATOM    911 3HD2 LEU A  55      -3.115 -22.993  34.797  1.00  0.00           H  
ATOM    912  N   GLU A  56      -7.910 -23.921  33.075  1.00  0.00           N  
ATOM    913  CA  GLU A  56      -8.905 -24.891  33.514  1.00  0.00           C  
ATOM    914  C   GLU A  56      -9.691 -25.401  32.281  1.00  0.00           C  
ATOM    915  O   GLU A  56      -9.989 -26.596  32.172  1.00  0.00           O  
ATOM    916  CB  GLU A  56      -9.833 -24.253  34.553  1.00  0.00           C  
ATOM    917  CG  GLU A  56      -9.127 -23.930  35.887  1.00  0.00           C  
ATOM    918  CD  GLU A  56      -9.998 -23.211  36.884  1.00  0.00           C  
ATOM    919  OE1 GLU A  56     -11.112 -22.900  36.546  1.00  0.00           O  
ATOM    920  OE2 GLU A  56      -9.536 -22.955  37.983  1.00  0.00           O  
ATOM    921  H   GLU A  56      -7.959 -22.941  33.395  1.00  0.00           H  
ATOM    922  HA  GLU A  56      -8.393 -25.737  33.974  1.00  0.00           H  
ATOM    923 1HB  GLU A  56     -10.243 -23.324  34.151  1.00  0.00           H  
ATOM    924 2HB  GLU A  56     -10.668 -24.923  34.759  1.00  0.00           H  
ATOM    925 1HG  GLU A  56      -8.776 -24.864  36.331  1.00  0.00           H  
ATOM    926 2HG  GLU A  56      -8.251 -23.318  35.674  1.00  0.00           H  
ATOM    927  N   TYR A  57      -9.989 -24.488  31.335  1.00  0.00           N  
ATOM    928  CA  TYR A  57     -10.696 -24.799  30.087  1.00  0.00           C  
ATOM    929  C   TYR A  57      -9.910 -25.843  29.304  1.00  0.00           C  
ATOM    930  O   TYR A  57     -10.454 -26.847  28.849  1.00  0.00           O  
ATOM    931  CB  TYR A  57     -10.875 -23.531  29.234  1.00  0.00           C  
ATOM    932  CG  TYR A  57     -11.569 -23.712  27.911  1.00  0.00           C  
ATOM    933  CD1 TYR A  57     -12.943 -23.704  27.853  1.00  0.00           C  
ATOM    934  CD2 TYR A  57     -10.828 -23.890  26.748  1.00  0.00           C  
ATOM    935  CE1 TYR A  57     -13.583 -23.867  26.647  1.00  0.00           C  
ATOM    936  CE2 TYR A  57     -11.477 -24.055  25.543  1.00  0.00           C  
ATOM    937  CZ  TYR A  57     -12.844 -24.045  25.492  1.00  0.00           C  
ATOM    938  OH  TYR A  57     -13.492 -24.214  24.291  1.00  0.00           O  
ATOM    939  H   TYR A  57      -9.754 -23.508  31.519  1.00  0.00           H  
ATOM    940  HA  TYR A  57     -11.672 -25.218  30.331  1.00  0.00           H  
ATOM    941 1HB  TYR A  57     -11.424 -22.783  29.812  1.00  0.00           H  
ATOM    942 2HB  TYR A  57      -9.920 -23.116  29.022  1.00  0.00           H  
ATOM    943  HD1 TYR A  57     -13.524 -23.565  28.764  1.00  0.00           H  
ATOM    944  HD2 TYR A  57      -9.738 -23.897  26.786  1.00  0.00           H  
ATOM    945  HE1 TYR A  57     -14.671 -23.859  26.604  1.00  0.00           H  
ATOM    946  HE2 TYR A  57     -10.907 -24.194  24.629  1.00  0.00           H  
ATOM    947  HH  TYR A  57     -14.442 -24.156  24.432  1.00  0.00           H  
ATOM    948  N   CYS A  58      -8.608 -25.592  29.150  1.00  0.00           N  
ATOM    949  CA  CYS A  58      -7.714 -26.497  28.461  1.00  0.00           C  
ATOM    950  C   CYS A  58      -7.666 -27.873  29.083  1.00  0.00           C  
ATOM    951  O   CYS A  58      -7.968 -28.883  28.434  1.00  0.00           O  
ATOM    952  CB  CYS A  58      -6.294 -25.942  28.498  1.00  0.00           C  
ATOM    953  SG  CYS A  58      -5.023 -27.038  27.838  1.00  0.00           S  
ATOM    954  H   CYS A  58      -8.231 -24.717  29.513  1.00  0.00           H  
ATOM    955  HA  CYS A  58      -8.043 -26.580  27.430  1.00  0.00           H  
ATOM    956 1HB  CYS A  58      -6.267 -25.012  27.927  1.00  0.00           H  
ATOM    957 2HB  CYS A  58      -6.028 -25.688  29.516  1.00  0.00           H  
ATOM    958  N   ALA A  59      -7.293 -27.927  30.358  1.00  0.00           N  
ATOM    959  CA  ALA A  59      -7.074 -29.194  31.022  1.00  0.00           C  
ATOM    960  C   ALA A  59      -8.303 -30.087  31.073  1.00  0.00           C  
ATOM    961  O   ALA A  59      -8.184 -31.299  30.883  1.00  0.00           O  
ATOM    962  CB  ALA A  59      -6.584 -28.936  32.420  1.00  0.00           C  
ATOM    963  H   ALA A  59      -7.101 -27.054  30.862  1.00  0.00           H  
ATOM    964  HA  ALA A  59      -6.305 -29.722  30.463  1.00  0.00           H  
ATOM    965 1HB  ALA A  59      -6.367 -29.879  32.911  1.00  0.00           H  
ATOM    966 2HB  ALA A  59      -5.700 -28.336  32.360  1.00  0.00           H  
ATOM    967 3HB  ALA A  59      -7.357 -28.397  32.975  1.00  0.00           H  
ATOM    968  N   ASP A  60      -9.490 -29.510  31.257  1.00  0.00           N  
ATOM    969  CA  ASP A  60     -10.700 -30.320  31.348  1.00  0.00           C  
ATOM    970  C   ASP A  60     -11.474 -30.391  30.035  1.00  0.00           C  
ATOM    971  O   ASP A  60     -12.608 -30.880  30.011  1.00  0.00           O  
ATOM    972  CB  ASP A  60     -11.605 -29.787  32.462  1.00  0.00           C  
ATOM    973  CG  ASP A  60     -10.982 -29.962  33.854  1.00  0.00           C  
ATOM    974  OD1 ASP A  60     -10.301 -30.947  34.081  1.00  0.00           O  
ATOM    975  OD2 ASP A  60     -11.166 -29.103  34.679  1.00  0.00           O  
ATOM    976  H   ASP A  60      -9.568 -28.496  31.413  1.00  0.00           H  
ATOM    977  HA  ASP A  60     -10.406 -31.333  31.616  1.00  0.00           H  
ATOM    978 1HB  ASP A  60     -11.787 -28.721  32.293  1.00  0.00           H  
ATOM    979 2HB  ASP A  60     -12.565 -30.298  32.432  1.00  0.00           H  
ATOM    980  N   GLY A  61     -10.870 -29.895  28.957  1.00  0.00           N  
ATOM    981  CA  GLY A  61     -11.492 -29.870  27.643  1.00  0.00           C  
ATOM    982  C   GLY A  61     -11.489 -31.245  26.973  1.00  0.00           C  
ATOM    983  O   GLY A  61     -10.466 -31.939  26.951  1.00  0.00           O  
ATOM    984  OXT GLY A  61     -12.403 -31.506  26.193  1.00  0.00           O  
ATOM    985  H   GLY A  61      -9.935 -29.492  29.049  1.00  0.00           H  
ATOM    986 1HA  GLY A  61     -12.518 -29.512  27.742  1.00  0.00           H  
ATOM    987 2HA  GLY A  61     -10.967 -29.148  27.018  1.00  0.00           H  
TER                                                                             
ATOM    989  N   GLU B  62      23.165 -42.913  30.059  1.00  0.00           N  
ATOM    990  CA  GLU B  62      22.124 -42.671  29.073  1.00  0.00           C  
ATOM    991  C   GLU B  62      21.637 -41.233  29.072  1.00  0.00           C  
ATOM    992  O   GLU B  62      21.036 -40.740  30.055  1.00  0.00           O  
ATOM    993  CB  GLU B  62      20.926 -43.576  29.317  1.00  0.00           C  
ATOM    994  CG  GLU B  62      19.811 -43.532  28.211  1.00  0.00           C  
ATOM    995  CD  GLU B  62      20.186 -44.126  26.813  1.00  0.00           C  
ATOM    996  OE1 GLU B  62      21.209 -44.771  26.680  1.00  0.00           O  
ATOM    997  OE2 GLU B  62      19.411 -43.949  25.910  1.00  0.00           O  
ATOM    998 1H   GLU B  62      23.447 -43.872  30.017  1.00  0.00           H  
ATOM    999 2H   GLU B  62      23.950 -42.326  29.866  1.00  0.00           H  
ATOM   1000 3H   GLU B  62      22.812 -42.710  30.972  1.00  0.00           H  
ATOM   1001  HA  GLU B  62      22.529 -42.888  28.088  1.00  0.00           H  
ATOM   1002 1HB  GLU B  62      21.250 -44.604  29.445  1.00  0.00           H  
ATOM   1003 2HB  GLU B  62      20.486 -43.256  30.233  1.00  0.00           H  
ATOM   1004 1HG  GLU B  62      18.929 -44.036  28.580  1.00  0.00           H  
ATOM   1005 2HG  GLU B  62      19.546 -42.486  28.068  1.00  0.00           H  
ATOM   1006  N   ILE B  63      21.891 -40.569  27.948  1.00  0.00           N  
ATOM   1007  CA  ILE B  63      21.462 -39.204  27.748  1.00  0.00           C  
ATOM   1008  C   ILE B  63      20.219 -39.193  26.885  1.00  0.00           C  
ATOM   1009  O   ILE B  63      20.268 -39.603  25.724  1.00  0.00           O  
ATOM   1010  CB  ILE B  63      22.515 -38.367  27.018  1.00  0.00           C  
ATOM   1011  CG1 ILE B  63      23.872 -38.507  27.672  1.00  0.00           C  
ATOM   1012  CG2 ILE B  63      22.083 -36.941  27.056  1.00  0.00           C  
ATOM   1013  CD1 ILE B  63      23.882 -38.137  29.109  1.00  0.00           C  
ATOM   1014  H   ILE B  63      22.380 -41.048  27.198  1.00  0.00           H  
ATOM   1015  HA  ILE B  63      21.227 -38.751  28.715  1.00  0.00           H  
ATOM   1016  HB  ILE B  63      22.604 -38.698  25.988  1.00  0.00           H  
ATOM   1017 1HG1 ILE B  63      24.213 -39.537  27.571  1.00  0.00           H  
ATOM   1018 2HG1 ILE B  63      24.574 -37.854  27.147  1.00  0.00           H  
ATOM   1019 1HG2 ILE B  63      22.810 -36.326  26.530  1.00  0.00           H  
ATOM   1020 2HG2 ILE B  63      21.108 -36.845  26.562  1.00  0.00           H  
ATOM   1021 3HG2 ILE B  63      21.994 -36.613  28.086  1.00  0.00           H  
ATOM   1022 1HD1 ILE B  63      24.890 -38.248  29.514  1.00  0.00           H  
ATOM   1023 2HD1 ILE B  63      23.557 -37.115  29.207  1.00  0.00           H  
ATOM   1024 3HD1 ILE B  63      23.207 -38.790  29.658  1.00  0.00           H  
ATOM   1025  N   CYS B  64      19.129 -38.729  27.443  1.00  0.00           N  
ATOM   1026  CA  CYS B  64      17.865 -38.651  26.720  1.00  0.00           C  
ATOM   1027  C   CYS B  64      17.649 -37.221  26.268  1.00  0.00           C  
ATOM   1028  O   CYS B  64      18.311 -36.309  26.778  1.00  0.00           O  
ATOM   1029  CB  CYS B  64      16.711 -39.114  27.592  1.00  0.00           C  
ATOM   1030  SG  CYS B  64      16.872 -40.816  28.204  1.00  0.00           S  
ATOM   1031  H   CYS B  64      19.167 -38.409  28.403  1.00  0.00           H  
ATOM   1032  HA  CYS B  64      17.917 -39.299  25.840  1.00  0.00           H  
ATOM   1033 1HB  CYS B  64      16.617 -38.448  28.446  1.00  0.00           H  
ATOM   1034 2HB  CYS B  64      15.787 -39.048  27.026  1.00  0.00           H  
ATOM   1035  N   GLY B  65      16.801 -36.988  25.286  1.00  0.00           N  
ATOM   1036  CA  GLY B  65      16.570 -35.605  24.868  1.00  0.00           C  
ATOM   1037  C   GLY B  65      16.289 -35.518  23.376  1.00  0.00           C  
ATOM   1038  O   GLY B  65      16.097 -36.549  22.730  1.00  0.00           O  
ATOM   1039  H   GLY B  65      16.286 -37.748  24.862  1.00  0.00           H  
ATOM   1040 1HA  GLY B  65      15.736 -35.203  25.438  1.00  0.00           H  
ATOM   1041 2HA  GLY B  65      17.442 -35.001  25.114  1.00  0.00           H  
ATOM   1042  N   PRO B  66      16.301 -34.297  22.803  1.00  0.00           N  
ATOM   1043  CA  PRO B  66      16.673 -32.979  23.322  1.00  0.00           C  
ATOM   1044  C   PRO B  66      15.599 -32.293  24.167  1.00  0.00           C  
ATOM   1045  O   PRO B  66      15.722 -31.120  24.495  1.00  0.00           O  
ATOM   1046  CB  PRO B  66      16.890 -32.174  22.041  1.00  0.00           C  
ATOM   1047  CG  PRO B  66      15.981 -32.825  21.058  1.00  0.00           C  
ATOM   1048  CD  PRO B  66      16.079 -34.329  21.374  1.00  0.00           C  
ATOM   1049  HA  PRO B  66      17.604 -33.048  23.890  1.00  0.00           H  
ATOM   1050 1HB  PRO B  66      16.661 -31.112  22.211  1.00  0.00           H  
ATOM   1051 2HB  PRO B  66      17.955 -32.231  21.746  1.00  0.00           H  
ATOM   1052 1HG  PRO B  66      14.954 -32.437  21.184  1.00  0.00           H  
ATOM   1053 2HG  PRO B  66      16.289 -32.558  20.058  1.00  0.00           H  
ATOM   1054 1HD  PRO B  66      15.141 -34.854  21.136  1.00  0.00           H  
ATOM   1055 2HD  PRO B  66      16.945 -34.778  20.865  1.00  0.00           H  
ATOM   1056  N   GLY B  67      14.551 -33.010  24.489  1.00  0.00           N  
ATOM   1057  CA  GLY B  67      13.538 -32.516  25.403  1.00  0.00           C  
ATOM   1058  C   GLY B  67      12.495 -33.595  25.484  1.00  0.00           C  
ATOM   1059  O   GLY B  67      12.310 -34.357  24.534  1.00  0.00           O  
ATOM   1060  H   GLY B  67      14.449 -33.950  24.149  1.00  0.00           H  
ATOM   1061 1HA  GLY B  67      13.974 -32.328  26.388  1.00  0.00           H  
ATOM   1062 2HA  GLY B  67      13.106 -31.582  25.036  1.00  0.00           H  
ATOM   1063  N   ILE B  68      11.794 -33.647  26.593  1.00  0.00           N  
ATOM   1064  CA  ILE B  68      10.808 -34.688  26.771  1.00  0.00           C  
ATOM   1065  C   ILE B  68       9.450 -34.203  27.209  1.00  0.00           C  
ATOM   1066  O   ILE B  68       9.322 -33.492  28.205  1.00  0.00           O  
ATOM   1067  CB  ILE B  68      11.330 -35.747  27.786  1.00  0.00           C  
ATOM   1068  CG1 ILE B  68      12.656 -36.385  27.264  1.00  0.00           C  
ATOM   1069  CG2 ILE B  68      10.260 -36.808  28.064  1.00  0.00           C  
ATOM   1070  CD1 ILE B  68      13.337 -37.321  28.229  1.00  0.00           C  
ATOM   1071  H   ILE B  68      11.998 -32.992  27.346  1.00  0.00           H  
ATOM   1072  HA  ILE B  68      10.671 -35.190  25.818  1.00  0.00           H  
ATOM   1073  HB  ILE B  68      11.581 -35.240  28.713  1.00  0.00           H  
ATOM   1074 1HG1 ILE B  68      12.461 -36.906  26.331  1.00  0.00           H  
ATOM   1075 2HG1 ILE B  68      13.369 -35.594  27.078  1.00  0.00           H  
ATOM   1076 1HG2 ILE B  68      10.614 -37.523  28.786  1.00  0.00           H  
ATOM   1077 2HG2 ILE B  68       9.376 -36.333  28.466  1.00  0.00           H  
ATOM   1078 3HG2 ILE B  68      10.006 -37.322  27.140  1.00  0.00           H  
ATOM   1079 1HD1 ILE B  68      14.243 -37.665  27.787  1.00  0.00           H  
ATOM   1080 2HD1 ILE B  68      13.559 -36.793  29.138  1.00  0.00           H  
ATOM   1081 3HD1 ILE B  68      12.717 -38.169  28.455  1.00  0.00           H  
ATOM   1082  N   ASP B  69       8.425 -34.612  26.484  1.00  0.00           N  
ATOM   1083  CA  ASP B  69       7.062 -34.243  26.819  1.00  0.00           C  
ATOM   1084  C   ASP B  69       6.141 -35.446  26.889  1.00  0.00           C  
ATOM   1085  O   ASP B  69       5.794 -36.059  25.871  1.00  0.00           O  
ATOM   1086  CB  ASP B  69       6.523 -33.175  25.847  1.00  0.00           C  
ATOM   1087  CG  ASP B  69       5.133 -32.639  26.242  1.00  0.00           C  
ATOM   1088  OD1 ASP B  69       4.584 -33.162  27.160  1.00  0.00           O  
ATOM   1089  OD2 ASP B  69       4.648 -31.708  25.632  1.00  0.00           O  
ATOM   1090  H   ASP B  69       8.601 -35.196  25.674  1.00  0.00           H  
ATOM   1091  HA  ASP B  69       7.077 -33.826  27.825  1.00  0.00           H  
ATOM   1092 1HB  ASP B  69       7.216 -32.337  25.820  1.00  0.00           H  
ATOM   1093 2HB  ASP B  69       6.470 -33.586  24.841  1.00  0.00           H  
ATOM   1094  N   ILE B  70       5.782 -35.788  28.121  1.00  0.00           N  
ATOM   1095  CA  ILE B  70       4.955 -36.928  28.456  1.00  0.00           C  
ATOM   1096  C   ILE B  70       3.588 -36.449  28.878  1.00  0.00           C  
ATOM   1097  O   ILE B  70       3.500 -35.624  29.786  1.00  0.00           O  
ATOM   1098  CB  ILE B  70       5.665 -37.735  29.572  1.00  0.00           C  
ATOM   1099  CG1 ILE B  70       6.987 -38.308  28.985  1.00  0.00           C  
ATOM   1100  CG2 ILE B  70       4.767 -38.766  30.200  1.00  0.00           C  
ATOM   1101  CD1 ILE B  70       7.959 -38.887  29.986  1.00  0.00           C  
ATOM   1102  H   ILE B  70       6.100 -35.197  28.894  1.00  0.00           H  
ATOM   1103  HA  ILE B  70       4.849 -37.571  27.581  1.00  0.00           H  
ATOM   1104  HB  ILE B  70       5.970 -37.036  30.350  1.00  0.00           H  
ATOM   1105 1HG1 ILE B  70       6.730 -39.094  28.272  1.00  0.00           H  
ATOM   1106 2HG1 ILE B  70       7.479 -37.525  28.451  1.00  0.00           H  
ATOM   1107 1HG2 ILE B  70       5.280 -39.285  30.974  1.00  0.00           H  
ATOM   1108 2HG2 ILE B  70       3.909 -38.278  30.623  1.00  0.00           H  
ATOM   1109 3HG2 ILE B  70       4.461 -39.450  29.465  1.00  0.00           H  
ATOM   1110 1HD1 ILE B  70       8.837 -39.249  29.455  1.00  0.00           H  
ATOM   1111 2HD1 ILE B  70       8.253 -38.117  30.692  1.00  0.00           H  
ATOM   1112 3HD1 ILE B  70       7.514 -39.704  30.515  1.00  0.00           H  
ATOM   1113  N   ARG B  71       2.528 -36.926  28.203  1.00  0.00           N  
ATOM   1114  CA  ARG B  71       1.215 -36.394  28.578  1.00  0.00           C  
ATOM   1115  C   ARG B  71       0.038 -37.304  28.305  1.00  0.00           C  
ATOM   1116  O   ARG B  71       0.117 -38.265  27.545  1.00  0.00           O  
ATOM   1117  CB  ARG B  71       0.996 -35.062  27.876  1.00  0.00           C  
ATOM   1118  CG  ARG B  71       0.854 -35.118  26.348  1.00  0.00           C  
ATOM   1119  CD  ARG B  71       2.209 -35.117  25.644  1.00  0.00           C  
ATOM   1120  NE  ARG B  71       2.093 -34.667  24.263  1.00  0.00           N  
ATOM   1121  CZ  ARG B  71       3.057 -34.712  23.304  1.00  0.00           C  
ATOM   1122  NH1 ARG B  71       4.274 -35.204  23.522  1.00  0.00           N  
ATOM   1123  NH2 ARG B  71       2.758 -34.240  22.103  1.00  0.00           N  
ATOM   1124  H   ARG B  71       2.643 -37.624  27.461  1.00  0.00           H  
ATOM   1125  HA  ARG B  71       1.249 -36.226  29.639  1.00  0.00           H  
ATOM   1126 1HB  ARG B  71       0.099 -34.589  28.273  1.00  0.00           H  
ATOM   1127 2HB  ARG B  71       1.834 -34.395  28.099  1.00  0.00           H  
ATOM   1128 1HG  ARG B  71       0.330 -36.023  26.055  1.00  0.00           H  
ATOM   1129 2HG  ARG B  71       0.284 -34.263  26.015  1.00  0.00           H  
ATOM   1130 1HD  ARG B  71       2.879 -34.457  26.161  1.00  0.00           H  
ATOM   1131 2HD  ARG B  71       2.621 -36.121  25.635  1.00  0.00           H  
ATOM   1132  HE  ARG B  71       1.195 -34.237  23.996  1.00  0.00           H  
ATOM   1133 1HH1 ARG B  71       4.570 -35.572  24.442  1.00  0.00           H  
ATOM   1134 2HH1 ARG B  71       4.949 -35.209  22.777  1.00  0.00           H  
ATOM   1135 1HH2 ARG B  71       1.829 -33.864  21.929  1.00  0.00           H  
ATOM   1136 2HH2 ARG B  71       3.444 -34.252  21.366  1.00  0.00           H  
ATOM   1137  N   ASN B  72      -1.093 -36.947  28.891  1.00  0.00           N  
ATOM   1138  CA  ASN B  72      -2.292 -37.728  28.666  1.00  0.00           C  
ATOM   1139  C   ASN B  72      -2.058 -39.183  29.098  1.00  0.00           C  
ATOM   1140  O   ASN B  72      -2.287 -39.544  30.250  1.00  0.00           O  
ATOM   1141  CB  ASN B  72      -2.792 -37.602  27.235  1.00  0.00           C  
ATOM   1142  CG  ASN B  72      -3.236 -36.194  26.900  1.00  0.00           C  
ATOM   1143  OD1 ASN B  72      -3.666 -35.410  27.754  1.00  0.00           O  
ATOM   1144  ND2 ASN B  72      -3.158 -35.867  25.645  1.00  0.00           N  
ATOM   1145  H   ASN B  72      -1.081 -36.160  29.542  1.00  0.00           H  
ATOM   1146  HA  ASN B  72      -3.079 -37.337  29.314  1.00  0.00           H  
ATOM   1147 1HB  ASN B  72      -2.038 -37.901  26.517  1.00  0.00           H  
ATOM   1148 2HB  ASN B  72      -3.644 -38.268  27.103  1.00  0.00           H  
ATOM   1149 1HD2 ASN B  72      -3.454 -34.961  25.351  1.00  0.00           H  
ATOM   1150 2HD2 ASN B  72      -2.815 -36.523  24.972  1.00  0.00           H  
ATOM   1151  N   ASP B  73      -1.740 -40.039  28.166  1.00  0.00           N  
ATOM   1152  CA  ASP B  73      -1.593 -41.456  28.453  1.00  0.00           C  
ATOM   1153  C   ASP B  73      -0.437 -41.756  29.439  1.00  0.00           C  
ATOM   1154  O   ASP B  73       0.743 -41.552  29.157  1.00  0.00           O  
ATOM   1155  CB  ASP B  73      -1.402 -42.242  27.152  1.00  0.00           C  
ATOM   1156  CG  ASP B  73      -1.380 -43.789  27.325  1.00  0.00           C  
ATOM   1157  OD1 ASP B  73      -1.148 -44.284  28.433  1.00  0.00           O  
ATOM   1158  OD2 ASP B  73      -1.572 -44.466  26.332  1.00  0.00           O  
ATOM   1159  H   ASP B  73      -1.500 -39.661  27.260  1.00  0.00           H  
ATOM   1160  HA  ASP B  73      -2.516 -41.798  28.911  1.00  0.00           H  
ATOM   1161 1HB  ASP B  73      -2.199 -41.980  26.455  1.00  0.00           H  
ATOM   1162 2HB  ASP B  73      -0.464 -41.940  26.696  1.00  0.00           H  
ATOM   1163  N   TYR B  74      -0.827 -42.319  30.588  1.00  0.00           N  
ATOM   1164  CA  TYR B  74       0.021 -42.713  31.715  1.00  0.00           C  
ATOM   1165  C   TYR B  74       1.222 -43.575  31.325  1.00  0.00           C  
ATOM   1166  O   TYR B  74       2.303 -43.447  31.915  1.00  0.00           O  
ATOM   1167  CB  TYR B  74      -0.833 -43.455  32.741  1.00  0.00           C  
ATOM   1168  CG  TYR B  74      -0.098 -43.933  33.987  1.00  0.00           C  
ATOM   1169  CD1 TYR B  74       0.161 -43.046  35.026  1.00  0.00           C  
ATOM   1170  CD2 TYR B  74       0.285 -45.258  34.106  1.00  0.00           C  
ATOM   1171  CE1 TYR B  74       0.805 -43.476  36.174  1.00  0.00           C  
ATOM   1172  CE2 TYR B  74       0.921 -45.691  35.256  1.00  0.00           C  
ATOM   1173  CZ  TYR B  74       1.182 -44.806  36.291  1.00  0.00           C  
ATOM   1174  OH  TYR B  74       1.803 -45.259  37.447  1.00  0.00           O  
ATOM   1175  H   TYR B  74      -1.821 -42.452  30.694  1.00  0.00           H  
ATOM   1176  HA  TYR B  74       0.424 -41.829  32.167  1.00  0.00           H  
ATOM   1177 1HB  TYR B  74      -1.648 -42.803  33.061  1.00  0.00           H  
ATOM   1178 2HB  TYR B  74      -1.285 -44.325  32.264  1.00  0.00           H  
ATOM   1179  HD1 TYR B  74      -0.148 -42.022  34.941  1.00  0.00           H  
ATOM   1180  HD2 TYR B  74       0.080 -45.964  33.298  1.00  0.00           H  
ATOM   1181  HE1 TYR B  74       0.996 -42.774  36.986  1.00  0.00           H  
ATOM   1182  HE2 TYR B  74       1.208 -46.738  35.356  1.00  0.00           H  
ATOM   1183  HH  TYR B  74       1.835 -46.251  37.423  1.00  0.00           H  
ATOM   1184  N   GLN B  75       1.019 -44.507  30.370  1.00  0.00           N  
ATOM   1185  CA  GLN B  75       2.110 -45.445  30.070  1.00  0.00           C  
ATOM   1186  C   GLN B  75       3.340 -44.734  29.513  1.00  0.00           C  
ATOM   1187  O   GLN B  75       4.433 -45.295  29.589  1.00  0.00           O  
ATOM   1188  CB  GLN B  75       1.737 -46.485  28.976  1.00  0.00           C  
ATOM   1189  CG  GLN B  75       1.696 -45.902  27.507  1.00  0.00           C  
ATOM   1190  CD  GLN B  75       1.329 -46.926  26.366  1.00  0.00           C  
ATOM   1191  OE1 GLN B  75       2.133 -47.842  26.037  1.00  0.00           O  
ATOM   1192  NE2 GLN B  75       0.140 -46.762  25.769  1.00  0.00           N  
ATOM   1193  H   GLN B  75       0.136 -44.540  29.858  1.00  0.00           H  
ATOM   1194  HA  GLN B  75       2.392 -45.963  30.970  1.00  0.00           H  
ATOM   1195 1HB  GLN B  75       2.447 -47.311  29.013  1.00  0.00           H  
ATOM   1196 2HB  GLN B  75       0.749 -46.889  29.202  1.00  0.00           H  
ATOM   1197 1HG  GLN B  75       0.986 -45.097  27.477  1.00  0.00           H  
ATOM   1198 2HG  GLN B  75       2.680 -45.516  27.269  1.00  0.00           H  
ATOM   1199 1HE2 GLN B  75      -0.151 -47.372  25.041  1.00  0.00           H  
ATOM   1200 2HE2 GLN B  75      -0.493 -45.996  26.063  1.00  0.00           H  
ATOM   1201  N   GLN B  76       3.201 -43.490  29.021  1.00  0.00           N  
ATOM   1202  CA  GLN B  76       4.314 -42.774  28.399  1.00  0.00           C  
ATOM   1203  C   GLN B  76       5.447 -42.473  29.379  1.00  0.00           C  
ATOM   1204  O   GLN B  76       6.562 -42.151  28.956  1.00  0.00           O  
ATOM   1205  CB  GLN B  76       3.827 -41.480  27.774  1.00  0.00           C  
ATOM   1206  CG  GLN B  76       2.948 -41.620  26.573  1.00  0.00           C  
ATOM   1207  CD  GLN B  76       2.462 -40.254  26.138  1.00  0.00           C  
ATOM   1208  OE1 GLN B  76       2.995 -39.230  26.617  1.00  0.00           O  
ATOM   1209  NE2 GLN B  76       1.477 -40.222  25.254  1.00  0.00           N  
ATOM   1210  H   GLN B  76       2.286 -43.024  29.051  1.00  0.00           H  
ATOM   1211  HA  GLN B  76       4.726 -43.414  27.625  1.00  0.00           H  
ATOM   1212 1HB  GLN B  76       3.217 -40.961  28.507  1.00  0.00           H  
ATOM   1213 2HB  GLN B  76       4.676 -40.845  27.517  1.00  0.00           H  
ATOM   1214 1HG  GLN B  76       3.508 -42.074  25.759  1.00  0.00           H  
ATOM   1215 2HG  GLN B  76       2.082 -42.232  26.833  1.00  0.00           H  
ATOM   1216 1HE2 GLN B  76       1.112 -39.344  24.946  1.00  0.00           H  
ATOM   1217 2HE2 GLN B  76       1.087 -41.075  24.902  1.00  0.00           H  
ATOM   1218  N   LEU B  77       5.206 -42.635  30.682  1.00  0.00           N  
ATOM   1219  CA  LEU B  77       6.247 -42.436  31.678  1.00  0.00           C  
ATOM   1220  C   LEU B  77       7.408 -43.402  31.447  1.00  0.00           C  
ATOM   1221  O   LEU B  77       8.561 -43.074  31.734  1.00  0.00           O  
ATOM   1222  CB  LEU B  77       5.642 -42.593  33.064  1.00  0.00           C  
ATOM   1223  CG  LEU B  77       4.697 -41.460  33.471  1.00  0.00           C  
ATOM   1224  CD1 LEU B  77       3.894 -41.870  34.697  1.00  0.00           C  
ATOM   1225  CD2 LEU B  77       5.559 -40.213  33.798  1.00  0.00           C  
ATOM   1226  H   LEU B  77       4.269 -42.914  30.993  1.00  0.00           H  
ATOM   1227  HA  LEU B  77       6.625 -41.426  31.592  1.00  0.00           H  
ATOM   1228 1HB  LEU B  77       5.074 -43.529  33.087  1.00  0.00           H  
ATOM   1229 2HB  LEU B  77       6.432 -42.647  33.792  1.00  0.00           H  
ATOM   1230  HG  LEU B  77       4.000 -41.241  32.657  1.00  0.00           H  
ATOM   1231 1HD1 LEU B  77       3.227 -41.058  34.985  1.00  0.00           H  
ATOM   1232 2HD1 LEU B  77       3.299 -42.757  34.453  1.00  0.00           H  
ATOM   1233 3HD1 LEU B  77       4.568 -42.099  35.520  1.00  0.00           H  
ATOM   1234 1HD2 LEU B  77       4.907 -39.400  34.090  1.00  0.00           H  
ATOM   1235 2HD2 LEU B  77       6.243 -40.445  34.614  1.00  0.00           H  
ATOM   1236 3HD2 LEU B  77       6.137 -39.922  32.930  1.00  0.00           H  
ATOM   1237  N   LYS B  78       7.122 -44.565  30.840  1.00  0.00           N  
ATOM   1238  CA  LYS B  78       8.111 -45.617  30.568  1.00  0.00           C  
ATOM   1239  C   LYS B  78       9.269 -45.107  29.689  1.00  0.00           C  
ATOM   1240  O   LYS B  78      10.355 -45.679  29.671  1.00  0.00           O  
ATOM   1241  CB  LYS B  78       7.444 -46.793  29.856  1.00  0.00           C  
ATOM   1242  CG  LYS B  78       7.020 -46.484  28.382  1.00  0.00           C  
ATOM   1243  CD  LYS B  78       6.234 -47.651  27.719  1.00  0.00           C  
ATOM   1244  CE  LYS B  78       5.811 -47.291  26.272  1.00  0.00           C  
ATOM   1245  NZ  LYS B  78       5.067 -48.410  25.581  1.00  0.00           N  
ATOM   1246  H   LYS B  78       6.156 -44.749  30.560  1.00  0.00           H  
ATOM   1247  HA  LYS B  78       8.521 -45.959  31.516  1.00  0.00           H  
ATOM   1248 1HB  LYS B  78       8.117 -47.647  29.850  1.00  0.00           H  
ATOM   1249 2HB  LYS B  78       6.547 -47.083  30.407  1.00  0.00           H  
ATOM   1250 1HG  LYS B  78       6.442 -45.570  28.335  1.00  0.00           H  
ATOM   1251 2HG  LYS B  78       7.924 -46.329  27.799  1.00  0.00           H  
ATOM   1252 1HD  LYS B  78       6.846 -48.553  27.709  1.00  0.00           H  
ATOM   1253 2HD  LYS B  78       5.330 -47.848  28.305  1.00  0.00           H  
ATOM   1254 1HE  LYS B  78       5.165 -46.412  26.306  1.00  0.00           H  
ATOM   1255 2HE  LYS B  78       6.703 -47.051  25.692  1.00  0.00           H  
ATOM   1256 1HZ  LYS B  78       4.813 -48.119  24.649  1.00  0.00           H  
ATOM   1257 2HZ  LYS B  78       5.654 -49.230  25.528  1.00  0.00           H  
ATOM   1258 3HZ  LYS B  78       4.214 -48.635  26.101  1.00  0.00           H  
ATOM   1259  N   ARG B  79       9.074 -43.996  28.982  1.00  0.00           N  
ATOM   1260  CA  ARG B  79      10.109 -43.446  28.115  1.00  0.00           C  
ATOM   1261  C   ARG B  79      11.366 -43.081  28.914  1.00  0.00           C  
ATOM   1262  O   ARG B  79      12.461 -42.971  28.364  1.00  0.00           O  
ATOM   1263  CB  ARG B  79       9.587 -42.199  27.397  1.00  0.00           C  
ATOM   1264  CG  ARG B  79      10.557 -41.558  26.382  1.00  0.00           C  
ATOM   1265  CD  ARG B  79      11.394 -40.422  26.929  1.00  0.00           C  
ATOM   1266  NE  ARG B  79      12.316 -39.941  25.913  1.00  0.00           N  
ATOM   1267  CZ  ARG B  79      13.511 -40.515  25.624  1.00  0.00           C  
ATOM   1268  NH1 ARG B  79      13.925 -41.586  26.286  1.00  0.00           N  
ATOM   1269  NH2 ARG B  79      14.265 -40.005  24.655  1.00  0.00           N  
ATOM   1270  H   ARG B  79       8.180 -43.506  29.038  1.00  0.00           H  
ATOM   1271  HA  ARG B  79      10.363 -44.188  27.362  1.00  0.00           H  
ATOM   1272 1HB  ARG B  79       8.665 -42.445  26.873  1.00  0.00           H  
ATOM   1273 2HB  ARG B  79       9.339 -41.441  28.142  1.00  0.00           H  
ATOM   1274 1HG  ARG B  79      11.225 -42.329  26.003  1.00  0.00           H  
ATOM   1275 2HG  ARG B  79       9.975 -41.160  25.553  1.00  0.00           H  
ATOM   1276 1HD  ARG B  79      10.724 -39.611  27.177  1.00  0.00           H  
ATOM   1277 2HD  ARG B  79      11.959 -40.671  27.809  1.00  0.00           H  
ATOM   1278  HE  ARG B  79      12.038 -39.134  25.370  1.00  0.00           H  
ATOM   1279 1HH1 ARG B  79      13.348 -41.998  27.044  1.00  0.00           H  
ATOM   1280 2HH1 ARG B  79      14.807 -42.024  26.049  1.00  0.00           H  
ATOM   1281 1HH2 ARG B  79      13.942 -39.196  24.135  1.00  0.00           H  
ATOM   1282 2HH2 ARG B  79      15.149 -40.436  24.425  1.00  0.00           H  
ATOM   1283  N   LEU B  80      11.193 -42.871  30.217  1.00  0.00           N  
ATOM   1284  CA  LEU B  80      12.242 -42.457  31.114  1.00  0.00           C  
ATOM   1285  C   LEU B  80      13.014 -43.609  31.761  1.00  0.00           C  
ATOM   1286  O   LEU B  80      13.960 -43.367  32.511  1.00  0.00           O  
ATOM   1287  CB  LEU B  80      11.603 -41.604  32.210  1.00  0.00           C  
ATOM   1288  CG  LEU B  80      10.902 -40.325  31.736  1.00  0.00           C  
ATOM   1289  CD1 LEU B  80      10.166 -39.693  32.907  1.00  0.00           C  
ATOM   1290  CD2 LEU B  80      11.943 -39.359  31.171  1.00  0.00           C  
ATOM   1291  H   LEU B  80      10.261 -43.002  30.618  1.00  0.00           H  
ATOM   1292  HA  LEU B  80      12.932 -41.848  30.548  1.00  0.00           H  
ATOM   1293 1HB  LEU B  80      10.859 -42.213  32.724  1.00  0.00           H  
ATOM   1294 2HB  LEU B  80      12.373 -41.327  32.928  1.00  0.00           H  
ATOM   1295  HG  LEU B  80      10.170 -40.575  30.971  1.00  0.00           H  
ATOM   1296 1HD1 LEU B  80       9.662 -38.789  32.581  1.00  0.00           H  
ATOM   1297 2HD1 LEU B  80       9.428 -40.404  33.297  1.00  0.00           H  
ATOM   1298 3HD1 LEU B  80      10.880 -39.449  33.675  1.00  0.00           H  
ATOM   1299 1HD2 LEU B  80      11.456 -38.448  30.838  1.00  0.00           H  
ATOM   1300 2HD2 LEU B  80      12.661 -39.125  31.945  1.00  0.00           H  
ATOM   1301 3HD2 LEU B  80      12.457 -39.826  30.331  1.00  0.00           H  
ATOM   1302  N   GLU B  81      12.684 -44.862  31.431  1.00  0.00           N  
ATOM   1303  CA  GLU B  81      13.271 -46.012  32.139  1.00  0.00           C  
ATOM   1304  C   GLU B  81      14.792 -46.056  32.213  1.00  0.00           C  
ATOM   1305  O   GLU B  81      15.345 -46.489  33.225  1.00  0.00           O  
ATOM   1306  CB  GLU B  81      12.776 -47.317  31.497  1.00  0.00           C  
ATOM   1307  CG  GLU B  81      11.337 -47.704  31.881  1.00  0.00           C  
ATOM   1308  CD  GLU B  81      10.802 -48.967  31.174  1.00  0.00           C  
ATOM   1309  OE1 GLU B  81      11.494 -49.522  30.352  1.00  0.00           O  
ATOM   1310  OE2 GLU B  81       9.687 -49.353  31.466  1.00  0.00           O  
ATOM   1311  H   GLU B  81      11.941 -45.029  30.748  1.00  0.00           H  
ATOM   1312  HA  GLU B  81      12.904 -45.990  33.161  1.00  0.00           H  
ATOM   1313 1HB  GLU B  81      12.820 -47.225  30.412  1.00  0.00           H  
ATOM   1314 2HB  GLU B  81      13.437 -48.136  31.783  1.00  0.00           H  
ATOM   1315 1HG  GLU B  81      11.330 -47.898  32.952  1.00  0.00           H  
ATOM   1316 2HG  GLU B  81      10.689 -46.873  31.721  1.00  0.00           H  
ATOM   1317  N   ASN B  82      15.476 -45.629  31.173  1.00  0.00           N  
ATOM   1318  CA  ASN B  82      16.927 -45.671  31.201  1.00  0.00           C  
ATOM   1319  C   ASN B  82      17.565 -44.308  31.414  1.00  0.00           C  
ATOM   1320  O   ASN B  82      18.781 -44.211  31.477  1.00  0.00           O  
ATOM   1321  CB  ASN B  82      17.458 -46.235  29.891  1.00  0.00           C  
ATOM   1322  CG  ASN B  82      17.098 -47.690  29.650  1.00  0.00           C  
ATOM   1323  OD1 ASN B  82      17.080 -48.497  30.594  1.00  0.00           O  
ATOM   1324  ND2 ASN B  82      16.826 -48.040  28.393  1.00  0.00           N  
ATOM   1325  H   ASN B  82      14.982 -45.272  30.365  1.00  0.00           H  
ATOM   1326  HA  ASN B  82      17.245 -46.308  32.025  1.00  0.00           H  
ATOM   1327 1HB  ASN B  82      17.071 -45.635  29.066  1.00  0.00           H  
ATOM   1328 2HB  ASN B  82      18.544 -46.138  29.877  1.00  0.00           H  
ATOM   1329 1HD2 ASN B  82      16.590 -48.987  28.175  1.00  0.00           H  
ATOM   1330 2HD2 ASN B  82      16.863 -47.354  27.663  1.00  0.00           H  
ATOM   1331  N   CYS B  83      16.778 -43.244  31.477  1.00  0.00           N  
ATOM   1332  CA  CYS B  83      17.406 -41.925  31.420  1.00  0.00           C  
ATOM   1333  C   CYS B  83      18.165 -41.583  32.650  1.00  0.00           C  
ATOM   1334  O   CYS B  83      17.615 -41.663  33.744  1.00  0.00           O  
ATOM   1335  CB  CYS B  83      16.347 -40.834  31.238  1.00  0.00           C  
ATOM   1336  SG  CYS B  83      15.463 -40.940  29.682  1.00  0.00           S  
ATOM   1337  H   CYS B  83      15.768 -43.340  31.560  1.00  0.00           H  
ATOM   1338  HA  CYS B  83      18.103 -41.910  30.582  1.00  0.00           H  
ATOM   1339 1HB  CYS B  83      15.616 -40.901  32.047  1.00  0.00           H  
ATOM   1340 2HB  CYS B  83      16.824 -39.852  31.298  1.00  0.00           H  
ATOM   1341  N   THR B  84      19.397 -41.099  32.495  1.00  0.00           N  
ATOM   1342  CA  THR B  84      20.114 -40.674  33.686  1.00  0.00           C  
ATOM   1343  C   THR B  84      20.235 -39.155  33.645  1.00  0.00           C  
ATOM   1344  O   THR B  84      20.217 -38.472  34.682  1.00  0.00           O  
ATOM   1345  CB  THR B  84      21.507 -41.324  33.782  1.00  0.00           C  
ATOM   1346  OG1 THR B  84      22.289 -40.956  32.638  1.00  0.00           O  
ATOM   1347  CG2 THR B  84      21.385 -42.839  33.841  1.00  0.00           C  
ATOM   1348  H   THR B  84      19.844 -41.065  31.578  1.00  0.00           H  
ATOM   1349  HA  THR B  84      19.551 -40.960  34.557  1.00  0.00           H  
ATOM   1350  HB  THR B  84      22.012 -40.970  34.680  1.00  0.00           H  
ATOM   1351  HG1 THR B  84      22.646 -40.074  32.767  1.00  0.00           H  
ATOM   1352 1HG2 THR B  84      22.379 -43.282  33.909  1.00  0.00           H  
ATOM   1353 2HG2 THR B  84      20.800 -43.123  34.716  1.00  0.00           H  
ATOM   1354 3HG2 THR B  84      20.889 -43.200  32.941  1.00  0.00           H  
ATOM   1355  N   VAL B  85      20.294 -38.640  32.430  1.00  0.00           N  
ATOM   1356  CA  VAL B  85      20.379 -37.225  32.194  1.00  0.00           C  
ATOM   1357  C   VAL B  85      19.399 -36.872  31.103  1.00  0.00           C  
ATOM   1358  O   VAL B  85      19.283 -37.618  30.125  1.00  0.00           O  
ATOM   1359  CB  VAL B  85      21.791 -36.801  31.767  1.00  0.00           C  
ATOM   1360  CG1 VAL B  85      21.840 -35.279  31.473  1.00  0.00           C  
ATOM   1361  CG2 VAL B  85      22.802 -37.194  32.829  1.00  0.00           C  
ATOM   1362  H   VAL B  85      20.327 -39.271  31.632  1.00  0.00           H  
ATOM   1363  HA  VAL B  85      20.117 -36.698  33.103  1.00  0.00           H  
ATOM   1364  HB  VAL B  85      22.023 -37.297  30.871  1.00  0.00           H  
ATOM   1365 1HG1 VAL B  85      22.840 -35.014  31.156  1.00  0.00           H  
ATOM   1366 2HG1 VAL B  85      21.144 -35.026  30.680  1.00  0.00           H  
ATOM   1367 3HG1 VAL B  85      21.585 -34.722  32.354  1.00  0.00           H  
ATOM   1368 1HG2 VAL B  85      23.800 -36.906  32.496  1.00  0.00           H  
ATOM   1369 2HG2 VAL B  85      22.575 -36.697  33.761  1.00  0.00           H  
ATOM   1370 3HG2 VAL B  85      22.782 -38.267  32.985  1.00  0.00           H  
ATOM   1371  N   ILE B  86      18.689 -35.779  31.264  1.00  0.00           N  
ATOM   1372  CA  ILE B  86      17.846 -35.282  30.198  1.00  0.00           C  
ATOM   1373  C   ILE B  86      18.350 -33.965  29.586  1.00  0.00           C  
ATOM   1374  O   ILE B  86      18.467 -32.935  30.266  1.00  0.00           O  
ATOM   1375  CB  ILE B  86      16.387 -35.138  30.680  1.00  0.00           C  
ATOM   1376  CG1 ILE B  86      15.847 -36.481  31.130  1.00  0.00           C  
ATOM   1377  CG2 ILE B  86      15.528 -34.540  29.635  1.00  0.00           C  
ATOM   1378  CD1 ILE B  86      14.564 -36.355  31.886  1.00  0.00           C  
ATOM   1379  H   ILE B  86      18.782 -35.268  32.142  1.00  0.00           H  
ATOM   1380  HA  ILE B  86      17.843 -36.021  29.397  1.00  0.00           H  
ATOM   1381  HB  ILE B  86      16.373 -34.481  31.543  1.00  0.00           H  
ATOM   1382 1HG1 ILE B  86      15.681 -37.104  30.266  1.00  0.00           H  
ATOM   1383 2HG1 ILE B  86      16.578 -36.972  31.753  1.00  0.00           H  
ATOM   1384 1HG2 ILE B  86      14.506 -34.422  30.006  1.00  0.00           H  
ATOM   1385 2HG2 ILE B  86      15.921 -33.578  29.359  1.00  0.00           H  
ATOM   1386 3HG2 ILE B  86      15.520 -35.190  28.757  1.00  0.00           H  
ATOM   1387 1HD1 ILE B  86      14.227 -37.336  32.174  1.00  0.00           H  
ATOM   1388 2HD1 ILE B  86      14.726 -35.750  32.778  1.00  0.00           H  
ATOM   1389 3HD1 ILE B  86      13.809 -35.882  31.270  1.00  0.00           H  
ATOM   1390  N   GLU B  87      18.643 -33.992  28.276  1.00  0.00           N  
ATOM   1391  CA  GLU B  87      19.033 -32.778  27.569  1.00  0.00           C  
ATOM   1392  C   GLU B  87      17.751 -32.078  27.276  1.00  0.00           C  
ATOM   1393  O   GLU B  87      16.807 -32.685  26.781  1.00  0.00           O  
ATOM   1394  CB  GLU B  87      19.805 -33.070  26.280  1.00  0.00           C  
ATOM   1395  CG  GLU B  87      20.302 -31.831  25.550  1.00  0.00           C  
ATOM   1396  CD  GLU B  87      21.078 -32.157  24.305  1.00  0.00           C  
ATOM   1397  OE1 GLU B  87      21.249 -33.318  24.021  1.00  0.00           O  
ATOM   1398  OE2 GLU B  87      21.500 -31.244  23.635  1.00  0.00           O  
ATOM   1399  H   GLU B  87      18.555 -34.857  27.763  1.00  0.00           H  
ATOM   1400  HA  GLU B  87      19.621 -32.152  28.238  1.00  0.00           H  
ATOM   1401 1HB  GLU B  87      20.670 -33.694  26.508  1.00  0.00           H  
ATOM   1402 2HB  GLU B  87      19.169 -33.630  25.594  1.00  0.00           H  
ATOM   1403 1HG  GLU B  87      19.445 -31.214  25.279  1.00  0.00           H  
ATOM   1404 2HG  GLU B  87      20.932 -31.253  26.224  1.00  0.00           H  
ATOM   1405  N   GLY B  88      17.713 -30.834  27.671  1.00  0.00           N  
ATOM   1406  CA  GLY B  88      16.535 -30.026  27.597  1.00  0.00           C  
ATOM   1407  C   GLY B  88      15.562 -30.368  28.736  1.00  0.00           C  
ATOM   1408  O   GLY B  88      15.839 -31.213  29.586  1.00  0.00           O  
ATOM   1409  H   GLY B  88      18.556 -30.412  28.047  1.00  0.00           H  
ATOM   1410 1HA  GLY B  88      16.840 -29.002  27.674  1.00  0.00           H  
ATOM   1411 2HA  GLY B  88      16.046 -30.144  26.639  1.00  0.00           H  
ATOM   1412  N   TYR B  89      14.415 -29.729  28.685  1.00  0.00           N  
ATOM   1413  CA  TYR B  89      13.321 -29.839  29.628  1.00  0.00           C  
ATOM   1414  C   TYR B  89      12.631 -31.194  29.706  1.00  0.00           C  
ATOM   1415  O   TYR B  89      12.725 -31.998  28.782  1.00  0.00           O  
ATOM   1416  CB  TYR B  89      12.216 -28.870  29.201  1.00  0.00           C  
ATOM   1417  CG  TYR B  89      11.588 -29.259  27.821  1.00  0.00           C  
ATOM   1418  CD1 TYR B  89      10.562 -30.210  27.729  1.00  0.00           C  
ATOM   1419  CD2 TYR B  89      12.046 -28.675  26.661  1.00  0.00           C  
ATOM   1420  CE1 TYR B  89      10.028 -30.555  26.514  1.00  0.00           C  
ATOM   1421  CE2 TYR B  89      11.504 -29.025  25.442  1.00  0.00           C  
ATOM   1422  CZ  TYR B  89      10.499 -29.961  25.370  1.00  0.00           C  
ATOM   1423  OH  TYR B  89       9.961 -30.302  24.149  1.00  0.00           O  
ATOM   1424  H   TYR B  89      14.361 -29.011  27.964  1.00  0.00           H  
ATOM   1425  HA  TYR B  89      13.712 -29.600  30.618  1.00  0.00           H  
ATOM   1426 1HB  TYR B  89      11.426 -28.848  29.953  1.00  0.00           H  
ATOM   1427 2HB  TYR B  89      12.632 -27.872  29.116  1.00  0.00           H  
ATOM   1428  HD1 TYR B  89      10.173 -30.690  28.621  1.00  0.00           H  
ATOM   1429  HD2 TYR B  89      12.834 -27.937  26.701  1.00  0.00           H  
ATOM   1430  HE1 TYR B  89       9.233 -31.294  26.464  1.00  0.00           H  
ATOM   1431  HE2 TYR B  89      11.877 -28.556  24.531  1.00  0.00           H  
ATOM   1432  HH  TYR B  89      10.438 -29.847  23.448  1.00  0.00           H  
ATOM   1433  N   LEU B  90      11.894 -31.394  30.806  1.00  0.00           N  
ATOM   1434  CA  LEU B  90      10.986 -32.530  31.012  1.00  0.00           C  
ATOM   1435  C   LEU B  90       9.608 -32.049  31.461  1.00  0.00           C  
ATOM   1436  O   LEU B  90       9.511 -31.342  32.461  1.00  0.00           O  
ATOM   1437  CB  LEU B  90      11.566 -33.513  32.070  1.00  0.00           C  
ATOM   1438  CG  LEU B  90      10.619 -34.731  32.543  1.00  0.00           C  
ATOM   1439  CD1 LEU B  90      10.302 -35.634  31.371  1.00  0.00           C  
ATOM   1440  CD2 LEU B  90      11.327 -35.580  33.658  1.00  0.00           C  
ATOM   1441  H   LEU B  90      11.943 -30.669  31.522  1.00  0.00           H  
ATOM   1442  HA  LEU B  90      10.878 -33.061  30.070  1.00  0.00           H  
ATOM   1443 1HB  LEU B  90      12.479 -33.936  31.665  1.00  0.00           H  
ATOM   1444 2HB  LEU B  90      11.828 -32.936  32.959  1.00  0.00           H  
ATOM   1445  HG  LEU B  90       9.683 -34.326  32.935  1.00  0.00           H  
ATOM   1446 1HD1 LEU B  90       9.659 -36.441  31.707  1.00  0.00           H  
ATOM   1447 2HD1 LEU B  90       9.789 -35.077  30.594  1.00  0.00           H  
ATOM   1448 3HD1 LEU B  90      11.225 -36.044  30.976  1.00  0.00           H  
ATOM   1449 1HD2 LEU B  90      10.672 -36.390  33.967  1.00  0.00           H  
ATOM   1450 2HD2 LEU B  90      12.239 -35.997  33.280  1.00  0.00           H  
ATOM   1451 3HD2 LEU B  90      11.555 -34.972  34.512  1.00  0.00           H  
ATOM   1452  N   HIS B  91       8.564 -32.419  30.717  1.00  0.00           N  
ATOM   1453  CA  HIS B  91       7.181 -32.075  31.079  1.00  0.00           C  
ATOM   1454  C   HIS B  91       6.349 -33.329  31.357  1.00  0.00           C  
ATOM   1455  O   HIS B  91       6.288 -34.205  30.488  1.00  0.00           O  
ATOM   1456  CB  HIS B  91       6.539 -31.364  29.906  1.00  0.00           C  
ATOM   1457  CG  HIS B  91       7.161 -30.126  29.362  1.00  0.00           C  
ATOM   1458  ND1 HIS B  91       6.851 -29.672  28.103  1.00  0.00           N  
ATOM   1459  CD2 HIS B  91       8.038 -29.240  29.864  1.00  0.00           C  
ATOM   1460  CE1 HIS B  91       7.508 -28.562  27.854  1.00  0.00           C  
ATOM   1461  NE2 HIS B  91       8.227 -28.265  28.899  1.00  0.00           N  
ATOM   1462  H   HIS B  91       8.746 -32.948  29.870  1.00  0.00           H  
ATOM   1463  HA  HIS B  91       7.164 -31.431  31.950  1.00  0.00           H  
ATOM   1464 1HB  HIS B  91       6.312 -32.051  29.098  1.00  0.00           H  
ATOM   1465 2HB  HIS B  91       5.662 -31.029  30.286  1.00  0.00           H  
ATOM   1466  HD1 HIS B  91       6.229 -30.133  27.444  1.00  0.00           H  
ATOM   1467  HD2 HIS B  91       8.565 -29.179  30.817  1.00  0.00           H  
ATOM   1468  HE1 HIS B  91       7.392 -28.051  26.895  1.00  0.00           H  
ATOM   1469  N   ILE B  92       5.659 -33.388  32.511  1.00  0.00           N  
ATOM   1470  CA  ILE B  92       4.726 -34.493  32.778  1.00  0.00           C  
ATOM   1471  C   ILE B  92       3.347 -33.877  33.037  1.00  0.00           C  
ATOM   1472  O   ILE B  92       3.120 -33.285  34.095  1.00  0.00           O  
ATOM   1473  CB  ILE B  92       5.202 -35.393  33.934  1.00  0.00           C  
ATOM   1474  CG1 ILE B  92       6.648 -35.948  33.595  1.00  0.00           C  
ATOM   1475  CG2 ILE B  92       4.211 -36.544  34.100  1.00  0.00           C  
ATOM   1476  CD1 ILE B  92       7.352 -36.678  34.706  1.00  0.00           C  
ATOM   1477  H   ILE B  92       5.775 -32.641  33.189  1.00  0.00           H  
ATOM   1478  HA  ILE B  92       4.649 -35.118  31.896  1.00  0.00           H  
ATOM   1479  HB  ILE B  92       5.245 -34.836  34.840  1.00  0.00           H  
ATOM   1480 1HG1 ILE B  92       6.568 -36.614  32.736  1.00  0.00           H  
ATOM   1481 2HG1 ILE B  92       7.280 -35.112  33.319  1.00  0.00           H  
ATOM   1482 1HG2 ILE B  92       4.516 -37.191  34.910  1.00  0.00           H  
ATOM   1483 2HG2 ILE B  92       3.226 -36.154  34.317  1.00  0.00           H  
ATOM   1484 3HG2 ILE B  92       4.180 -37.111  33.168  1.00  0.00           H  
ATOM   1485 1HD1 ILE B  92       8.327 -36.991  34.348  1.00  0.00           H  
ATOM   1486 2HD1 ILE B  92       7.473 -36.009  35.558  1.00  0.00           H  
ATOM   1487 3HD1 ILE B  92       6.789 -37.551  35.010  1.00  0.00           H  
ATOM   1488  N   LEU B  93       2.471 -33.951  32.008  1.00  0.00           N  
ATOM   1489  CA  LEU B  93       1.208 -33.188  31.991  1.00  0.00           C  
ATOM   1490  C   LEU B  93      -0.057 -34.021  31.792  1.00  0.00           C  
ATOM   1491  O   LEU B  93      -0.067 -34.973  31.038  1.00  0.00           O  
ATOM   1492  CB  LEU B  93       1.095 -32.205  30.795  1.00  0.00           C  
ATOM   1493  CG  LEU B  93       1.954 -30.974  30.712  1.00  0.00           C  
ATOM   1494  CD1 LEU B  93       3.125 -31.287  29.904  1.00  0.00           C  
ATOM   1495  CD2 LEU B  93       1.178 -29.825  30.047  1.00  0.00           C  
ATOM   1496  H   LEU B  93       2.737 -34.513  31.193  1.00  0.00           H  
ATOM   1497  HA  LEU B  93       1.120 -32.628  32.919  1.00  0.00           H  
ATOM   1498 1HB  LEU B  93       1.293 -32.777  29.895  1.00  0.00           H  
ATOM   1499 2HB  LEU B  93       0.079 -31.872  30.738  1.00  0.00           H  
ATOM   1500  HG  LEU B  93       2.280 -30.680  31.708  1.00  0.00           H  
ATOM   1501 1HD1 LEU B  93       3.715 -30.391  29.842  1.00  0.00           H  
ATOM   1502 2HD1 LEU B  93       3.687 -32.098  30.367  1.00  0.00           H  
ATOM   1503 3HD1 LEU B  93       2.834 -31.591  28.896  1.00  0.00           H  
ATOM   1504 1HD2 LEU B  93       1.818 -28.950  29.986  1.00  0.00           H  
ATOM   1505 2HD2 LEU B  93       0.885 -30.135  29.040  1.00  0.00           H  
ATOM   1506 3HD2 LEU B  93       0.307 -29.577  30.608  1.00  0.00           H  
ATOM   1507  N   LEU B  94      -1.140 -33.655  32.406  1.00  0.00           N  
ATOM   1508  CA  LEU B  94      -2.448 -34.236  32.097  1.00  0.00           C  
ATOM   1509  C   LEU B  94      -2.506 -35.781  32.163  1.00  0.00           C  
ATOM   1510  O   LEU B  94      -3.403 -36.402  31.593  1.00  0.00           O  
ATOM   1511  CB  LEU B  94      -2.878 -33.720  30.725  1.00  0.00           C  
ATOM   1512  CG  LEU B  94      -3.002 -32.176  30.616  1.00  0.00           C  
ATOM   1513  CD1 LEU B  94      -3.184 -31.826  29.209  1.00  0.00           C  
ATOM   1514  CD2 LEU B  94      -4.216 -31.683  31.418  1.00  0.00           C  
ATOM   1515  H   LEU B  94      -1.061 -32.931  33.117  1.00  0.00           H  
ATOM   1516  HA  LEU B  94      -3.150 -33.864  32.847  1.00  0.00           H  
ATOM   1517 1HB  LEU B  94      -2.175 -34.061  29.970  1.00  0.00           H  
ATOM   1518 2HB  LEU B  94      -3.854 -34.145  30.489  1.00  0.00           H  
ATOM   1519  HG  LEU B  94      -2.116 -31.701  30.981  1.00  0.00           H  
ATOM   1520 1HD1 LEU B  94      -3.281 -30.749  29.102  1.00  0.00           H  
ATOM   1521 2HD1 LEU B  94      -2.323 -32.175  28.632  1.00  0.00           H  
ATOM   1522 3HD1 LEU B  94      -4.082 -32.318  28.850  1.00  0.00           H  
ATOM   1523 1HD2 LEU B  94      -4.302 -30.623  31.306  1.00  0.00           H  
ATOM   1524 2HD2 LEU B  94      -5.125 -32.157  31.035  1.00  0.00           H  
ATOM   1525 3HD2 LEU B  94      -4.110 -31.916  32.466  1.00  0.00           H  
ATOM   1526  N   ILE B  95      -1.567 -36.352  32.892  1.00  0.00           N  
ATOM   1527  CA  ILE B  95      -1.436 -37.766  33.215  1.00  0.00           C  
ATOM   1528  C   ILE B  95      -2.442 -38.141  34.294  1.00  0.00           C  
ATOM   1529  O   ILE B  95      -2.653 -37.385  35.240  1.00  0.00           O  
ATOM   1530  CB  ILE B  95       0.014 -38.083  33.705  1.00  0.00           C  
ATOM   1531  CG1 ILE B  95       1.081 -37.842  32.587  1.00  0.00           C  
ATOM   1532  CG2 ILE B  95       0.133 -39.471  34.298  1.00  0.00           C  
ATOM   1533  CD1 ILE B  95       0.950 -38.718  31.348  1.00  0.00           C  
ATOM   1534  H   ILE B  95      -0.874 -35.733  33.273  1.00  0.00           H  
ATOM   1535  HA  ILE B  95      -1.635 -38.354  32.322  1.00  0.00           H  
ATOM   1536  HB  ILE B  95       0.253 -37.372  34.468  1.00  0.00           H  
ATOM   1537 1HG1 ILE B  95       1.023 -36.809  32.277  1.00  0.00           H  
ATOM   1538 2HG1 ILE B  95       2.058 -38.023  33.000  1.00  0.00           H  
ATOM   1539 1HG2 ILE B  95       1.151 -39.622  34.658  1.00  0.00           H  
ATOM   1540 2HG2 ILE B  95      -0.553 -39.590  35.136  1.00  0.00           H  
ATOM   1541 3HG2 ILE B  95      -0.098 -40.199  33.553  1.00  0.00           H  
ATOM   1542 1HD1 ILE B  95       1.718 -38.472  30.646  1.00  0.00           H  
ATOM   1543 2HD1 ILE B  95       1.046 -39.756  31.600  1.00  0.00           H  
ATOM   1544 3HD1 ILE B  95       0.009 -38.556  30.886  1.00  0.00           H  
ATOM   1545  N   SER B  96      -3.111 -39.262  34.137  1.00  0.00           N  
ATOM   1546  CA  SER B  96      -4.060 -39.640  35.160  1.00  0.00           C  
ATOM   1547  C   SER B  96      -3.947 -41.141  35.433  1.00  0.00           C  
ATOM   1548  O   SER B  96      -4.280 -41.958  34.574  1.00  0.00           O  
ATOM   1549  CB  SER B  96      -5.469 -39.277  34.739  1.00  0.00           C  
ATOM   1550  OG  SER B  96      -6.402 -39.681  35.702  1.00  0.00           O  
ATOM   1551  H   SER B  96      -2.948 -39.845  33.328  1.00  0.00           H  
ATOM   1552  HA  SER B  96      -3.816 -39.119  36.083  1.00  0.00           H  
ATOM   1553 1HB  SER B  96      -5.532 -38.197  34.596  1.00  0.00           H  
ATOM   1554 2HB  SER B  96      -5.696 -39.749  33.784  1.00  0.00           H  
ATOM   1555  HG  SER B  96      -7.260 -39.406  35.373  1.00  0.00           H  
ATOM   1556  N   LYS B  97      -3.431 -41.509  36.614  1.00  0.00           N  
ATOM   1557  CA  LYS B  97      -3.255 -42.929  36.902  1.00  0.00           C  
ATOM   1558  C   LYS B  97      -4.579 -43.666  37.089  1.00  0.00           C  
ATOM   1559  O   LYS B  97      -5.483 -43.186  37.780  1.00  0.00           O  
ATOM   1560  CB  LYS B  97      -2.365 -43.191  38.126  1.00  0.00           C  
ATOM   1561  CG  LYS B  97      -2.126 -44.713  38.318  1.00  0.00           C  
ATOM   1562  CD  LYS B  97      -1.210 -45.092  39.448  1.00  0.00           C  
ATOM   1563  CE  LYS B  97      -0.973 -46.628  39.437  1.00  0.00           C  
ATOM   1564  NZ  LYS B  97      -2.232 -47.433  39.744  1.00  0.00           N  
ATOM   1565  H   LYS B  97      -3.152 -40.805  37.308  1.00  0.00           H  
ATOM   1566  HA  LYS B  97      -2.755 -43.386  36.046  1.00  0.00           H  
ATOM   1567 1HB  LYS B  97      -1.411 -42.686  38.008  1.00  0.00           H  
ATOM   1568 2HB  LYS B  97      -2.840 -42.790  39.024  1.00  0.00           H  
ATOM   1569 1HG  LYS B  97      -3.072 -45.169  38.555  1.00  0.00           H  
ATOM   1570 2HG  LYS B  97      -1.754 -45.155  37.394  1.00  0.00           H  
ATOM   1571 1HD  LYS B  97      -0.252 -44.582  39.328  1.00  0.00           H  
ATOM   1572 2HD  LYS B  97      -1.647 -44.798  40.400  1.00  0.00           H  
ATOM   1573 1HE  LYS B  97      -0.613 -46.915  38.457  1.00  0.00           H  
ATOM   1574 2HE  LYS B  97      -0.209 -46.870  40.178  1.00  0.00           H  
ATOM   1575 1HZ  LYS B  97      -2.009 -48.414  39.720  1.00  0.00           H  
ATOM   1576 2HZ  LYS B  97      -2.577 -47.188  40.656  1.00  0.00           H  
ATOM   1577 3HZ  LYS B  97      -2.979 -47.251  39.035  1.00  0.00           H  
ATOM   1578  N   ALA B  98      -4.689 -44.845  36.484  1.00  0.00           N  
ATOM   1579  CA  ALA B  98      -5.854 -45.703  36.650  1.00  0.00           C  
ATOM   1580  C   ALA B  98      -5.517 -46.798  37.660  1.00  0.00           C  
ATOM   1581  O   ALA B  98      -4.342 -47.168  37.819  1.00  0.00           O  
ATOM   1582  CB  ALA B  98      -6.282 -46.294  35.306  1.00  0.00           C  
ATOM   1583  H   ALA B  98      -3.925 -45.159  35.901  1.00  0.00           H  
ATOM   1584  HA  ALA B  98      -6.678 -45.107  37.052  1.00  0.00           H  
ATOM   1585 1HB  ALA B  98      -7.163 -46.925  35.443  1.00  0.00           H  
ATOM   1586 2HB  ALA B  98      -6.525 -45.481  34.618  1.00  0.00           H  
ATOM   1587 3HB  ALA B  98      -5.474 -46.892  34.886  1.00  0.00           H  
ATOM   1588  N   ARG B  99       0.014 -50.133  36.810  1.00  0.00           N  
ATOM   1589  CA  ARG B  99       1.140 -50.313  37.722  1.00  0.00           C  
ATOM   1590  C   ARG B  99       1.770 -48.985  38.110  1.00  0.00           C  
ATOM   1591  O   ARG B  99       1.461 -47.952  37.505  1.00  0.00           O  
ATOM   1592  CB  ARG B  99       2.231 -51.155  37.087  1.00  0.00           C  
ATOM   1593  CG  ARG B  99       2.821 -50.589  35.777  1.00  0.00           C  
ATOM   1594  CD  ARG B  99       4.125 -51.235  35.464  1.00  0.00           C  
ATOM   1595  NE  ARG B  99       5.174 -50.707  36.348  1.00  0.00           N  
ATOM   1596  CZ  ARG B  99       6.480 -51.033  36.307  1.00  0.00           C  
ATOM   1597  NH1 ARG B  99       6.935 -51.897  35.414  1.00  0.00           N  
ATOM   1598  NH2 ARG B  99       7.299 -50.477  37.186  1.00  0.00           N  
ATOM   1599  H   ARG B  99      -0.229 -50.883  36.179  1.00  0.00           H  
ATOM   1600  HA  ARG B  99       0.781 -50.809  38.625  1.00  0.00           H  
ATOM   1601 1HB  ARG B  99       3.057 -51.268  37.786  1.00  0.00           H  
ATOM   1602 2HB  ARG B  99       1.847 -52.154  36.871  1.00  0.00           H  
ATOM   1603 1HG  ARG B  99       2.136 -50.752  34.950  1.00  0.00           H  
ATOM   1604 2HG  ARG B  99       2.998 -49.518  35.903  1.00  0.00           H  
ATOM   1605 1HD  ARG B  99       4.054 -52.311  35.611  1.00  0.00           H  
ATOM   1606 2HD  ARG B  99       4.408 -51.016  34.433  1.00  0.00           H  
ATOM   1607  HE  ARG B  99       4.898 -50.014  37.064  1.00  0.00           H  
ATOM   1608 1HH1 ARG B  99       6.303 -52.316  34.750  1.00  0.00           H  
ATOM   1609 2HH1 ARG B  99       7.918 -52.137  35.397  1.00  0.00           H  
ATOM   1610 1HH2 ARG B  99       6.921 -49.817  37.870  1.00  0.00           H  
ATOM   1611 2HH2 ARG B  99       8.276 -50.707  37.187  1.00  0.00           H  
ATOM   1612  N   SER B 100       2.656 -49.009  39.111  1.00  0.00           N  
ATOM   1613  CA  SER B 100       3.392 -47.803  39.481  1.00  0.00           C  
ATOM   1614  C   SER B 100       4.754 -47.790  38.781  1.00  0.00           C  
ATOM   1615  O   SER B 100       5.286 -48.850  38.425  1.00  0.00           O  
ATOM   1616  CB  SER B 100       3.557 -47.726  40.990  1.00  0.00           C  
ATOM   1617  OG  SER B 100       4.340 -48.783  41.460  1.00  0.00           O  
ATOM   1618  H   SER B 100       2.841 -49.872  39.598  1.00  0.00           H  
ATOM   1619  HA  SER B 100       2.832 -46.930  39.155  1.00  0.00           H  
ATOM   1620 1HB  SER B 100       4.028 -46.781  41.254  1.00  0.00           H  
ATOM   1621 2HB  SER B 100       2.579 -47.752  41.469  1.00  0.00           H  
ATOM   1622  HG  SER B 100       4.418 -48.649  42.411  1.00  0.00           H  
ATOM   1623  N   TYR B 101       5.335 -46.604  38.656  1.00  0.00           N  
ATOM   1624  CA  TYR B 101       6.660 -46.421  38.085  1.00  0.00           C  
ATOM   1625  C   TYR B 101       7.562 -45.634  38.993  1.00  0.00           C  
ATOM   1626  O   TYR B 101       7.093 -44.792  39.746  1.00  0.00           O  
ATOM   1627  CB  TYR B 101       6.596 -45.710  36.735  1.00  0.00           C  
ATOM   1628  CG  TYR B 101       5.980 -46.492  35.612  1.00  0.00           C  
ATOM   1629  CD1 TYR B 101       4.612 -46.512  35.398  1.00  0.00           C  
ATOM   1630  CD2 TYR B 101       6.824 -47.197  34.768  1.00  0.00           C  
ATOM   1631  CE1 TYR B 101       4.103 -47.250  34.349  1.00  0.00           C  
ATOM   1632  CE2 TYR B 101       6.318 -47.926  33.729  1.00  0.00           C  
ATOM   1633  CZ  TYR B 101       4.956 -47.956  33.516  1.00  0.00           C  
ATOM   1634  OH  TYR B 101       4.449 -48.691  32.479  1.00  0.00           O  
ATOM   1635  H   TYR B 101       4.835 -45.787  38.967  1.00  0.00           H  
ATOM   1636  HA  TYR B 101       7.114 -47.401  37.941  1.00  0.00           H  
ATOM   1637 1HB  TYR B 101       6.044 -44.773  36.840  1.00  0.00           H  
ATOM   1638 2HB  TYR B 101       7.600 -45.464  36.452  1.00  0.00           H  
ATOM   1639  HD1 TYR B 101       3.944 -45.959  36.057  1.00  0.00           H  
ATOM   1640  HD2 TYR B 101       7.903 -47.173  34.940  1.00  0.00           H  
ATOM   1641  HE1 TYR B 101       3.032 -47.282  34.170  1.00  0.00           H  
ATOM   1642  HE2 TYR B 101       6.992 -48.481  33.071  1.00  0.00           H  
ATOM   1643  HH  TYR B 101       5.172 -49.077  31.974  1.00  0.00           H  
ATOM   1644  N   ARG B 102       8.858 -45.913  38.901  1.00  0.00           N  
ATOM   1645  CA  ARG B 102       9.893 -45.154  39.598  1.00  0.00           C  
ATOM   1646  C   ARG B 102      11.125 -45.110  38.722  1.00  0.00           C  
ATOM   1647  O   ARG B 102      11.524 -46.139  38.176  1.00  0.00           O  
ATOM   1648  CB  ARG B 102      10.202 -45.763  40.948  1.00  0.00           C  
ATOM   1649  CG  ARG B 102      11.107 -44.918  41.883  1.00  0.00           C  
ATOM   1650  CD  ARG B 102      11.020 -45.435  43.286  1.00  0.00           C  
ATOM   1651  NE  ARG B 102       9.685 -45.154  43.824  1.00  0.00           N  
ATOM   1652  CZ  ARG B 102       9.171 -45.695  44.940  1.00  0.00           C  
ATOM   1653  NH1 ARG B 102       9.899 -46.536  45.645  1.00  0.00           N  
ATOM   1654  NH2 ARG B 102       7.934 -45.399  45.324  1.00  0.00           N  
ATOM   1655  H   ARG B 102       9.149 -46.658  38.286  1.00  0.00           H  
ATOM   1656  HA  ARG B 102       9.540 -44.137  39.752  1.00  0.00           H  
ATOM   1657 1HB  ARG B 102       9.265 -45.929  41.479  1.00  0.00           H  
ATOM   1658 2HB  ARG B 102      10.679 -46.730  40.812  1.00  0.00           H  
ATOM   1659 1HG  ARG B 102      12.138 -44.979  41.567  1.00  0.00           H  
ATOM   1660 2HG  ARG B 102      10.795 -43.873  41.869  1.00  0.00           H  
ATOM   1661 1HD  ARG B 102      11.177 -46.512  43.296  1.00  0.00           H  
ATOM   1662 2HD  ARG B 102      11.755 -44.944  43.916  1.00  0.00           H  
ATOM   1663  HE  ARG B 102       9.096 -44.501  43.277  1.00  0.00           H  
ATOM   1664 1HH1 ARG B 102      10.838 -46.765  45.348  1.00  0.00           H  
ATOM   1665 2HH1 ARG B 102       9.519 -46.952  46.482  1.00  0.00           H  
ATOM   1666 1HH2 ARG B 102       7.363 -44.760  44.775  1.00  0.00           H  
ATOM   1667 2HH2 ARG B 102       7.553 -45.811  46.160  1.00  0.00           H  
ATOM   1668  N   PHE B 103      11.743 -43.940  38.589  1.00  0.00           N  
ATOM   1669  CA  PHE B 103      12.896 -43.774  37.713  1.00  0.00           C  
ATOM   1670  C   PHE B 103      14.119 -43.262  38.483  1.00  0.00           C  
ATOM   1671  O   PHE B 103      14.559 -42.132  38.260  1.00  0.00           O  
ATOM   1672  CB  PHE B 103      12.528 -42.773  36.612  1.00  0.00           C  
ATOM   1673  CG  PHE B 103      11.292 -43.214  35.874  1.00  0.00           C  
ATOM   1674  CD1 PHE B 103      11.351 -44.212  34.944  1.00  0.00           C  
ATOM   1675  CD2 PHE B 103      10.055 -42.634  36.162  1.00  0.00           C  
ATOM   1676  CE1 PHE B 103      10.210 -44.640  34.307  1.00  0.00           C  
ATOM   1677  CE2 PHE B 103       8.915 -43.054  35.517  1.00  0.00           C  
ATOM   1678  CZ  PHE B 103       8.999 -44.061  34.594  1.00  0.00           C  
ATOM   1679  H   PHE B 103      11.401 -43.117  39.077  1.00  0.00           H  
ATOM   1680  HA  PHE B 103      13.113 -44.725  37.230  1.00  0.00           H  
ATOM   1681 1HB  PHE B 103      12.338 -41.794  37.051  1.00  0.00           H  
ATOM   1682 2HB  PHE B 103      13.348 -42.674  35.897  1.00  0.00           H  
ATOM   1683  HD1 PHE B 103      12.311 -44.669  34.729  1.00  0.00           H  
ATOM   1684  HD2 PHE B 103      10.002 -41.841  36.912  1.00  0.00           H  
ATOM   1685  HE1 PHE B 103      10.266 -45.441  33.570  1.00  0.00           H  
ATOM   1686  HE2 PHE B 103       7.951 -42.598  35.744  1.00  0.00           H  
ATOM   1687  HZ  PHE B 103       8.106 -44.406  34.085  1.00  0.00           H  
ATOM   1688  N   PRO B 104      14.776 -44.121  39.287  1.00  0.00           N  
ATOM   1689  CA  PRO B 104      15.860 -43.817  40.214  1.00  0.00           C  
ATOM   1690  C   PRO B 104      17.139 -43.498  39.481  1.00  0.00           C  
ATOM   1691  O   PRO B 104      18.136 -43.094  40.078  1.00  0.00           O  
ATOM   1692  CB  PRO B 104      16.013 -45.112  40.996  1.00  0.00           C  
ATOM   1693  CG  PRO B 104      15.369 -46.148  40.130  1.00  0.00           C  
ATOM   1694  CD  PRO B 104      14.211 -45.454  39.457  1.00  0.00           C  
ATOM   1695  HA  PRO B 104      15.568 -42.978  40.852  1.00  0.00           H  
ATOM   1696 1HB  PRO B 104      17.078 -45.312  41.180  1.00  0.00           H  
ATOM   1697 2HB  PRO B 104      15.528 -45.018  41.978  1.00  0.00           H  
ATOM   1698 1HG  PRO B 104      16.104 -46.539  39.409  1.00  0.00           H  
ATOM   1699 2HG  PRO B 104      15.043 -47.000  40.743  1.00  0.00           H  
ATOM   1700 1HD  PRO B 104      14.014 -45.964  38.505  1.00  0.00           H  
ATOM   1701 2HD  PRO B 104      13.369 -45.481  40.122  1.00  0.00           H  
ATOM   1702  N   LYS B 105      17.108 -43.735  38.173  1.00  0.00           N  
ATOM   1703  CA  LYS B 105      18.223 -43.519  37.302  1.00  0.00           C  
ATOM   1704  C   LYS B 105      18.424 -42.038  37.057  1.00  0.00           C  
ATOM   1705  O   LYS B 105      19.553 -41.581  36.867  1.00  0.00           O  
ATOM   1706  CB  LYS B 105      17.932 -44.201  35.960  1.00  0.00           C  
ATOM   1707  CG  LYS B 105      17.833 -45.696  36.011  1.00  0.00           C  
ATOM   1708  CD  LYS B 105      19.175 -46.305  36.286  1.00  0.00           C  
ATOM   1709  CE  LYS B 105      19.125 -47.815  36.170  1.00  0.00           C  
ATOM   1710  NZ  LYS B 105      20.450 -48.433  36.469  1.00  0.00           N  
ATOM   1711  H   LYS B 105      16.262 -44.076  37.755  1.00  0.00           H  
ATOM   1712  HA  LYS B 105      19.123 -43.931  37.748  1.00  0.00           H  
ATOM   1713 1HB  LYS B 105      16.994 -43.813  35.548  1.00  0.00           H  
ATOM   1714 2HB  LYS B 105      18.712 -43.951  35.251  1.00  0.00           H  
ATOM   1715 1HG  LYS B 105      17.133 -45.986  36.797  1.00  0.00           H  
ATOM   1716 2HG  LYS B 105      17.455 -46.072  35.053  1.00  0.00           H  
ATOM   1717 1HD  LYS B 105      19.901 -45.912  35.568  1.00  0.00           H  
ATOM   1718 2HD  LYS B 105      19.502 -46.027  37.292  1.00  0.00           H  
ATOM   1719 1HE  LYS B 105      18.383 -48.203  36.870  1.00  0.00           H  
ATOM   1720 2HE  LYS B 105      18.827 -48.087  35.155  1.00  0.00           H  
ATOM   1721 1HZ  LYS B 105      20.386 -49.439  36.384  1.00  0.00           H  
ATOM   1722 2HZ  LYS B 105      21.137 -48.086  35.818  1.00  0.00           H  
ATOM   1723 3HZ  LYS B 105      20.726 -48.195  37.412  1.00  0.00           H  
ATOM   1724  N   LEU B 106      17.343 -41.275  37.068  1.00  0.00           N  
ATOM   1725  CA  LEU B 106      17.494 -39.887  36.686  1.00  0.00           C  
ATOM   1726  C   LEU B 106      18.200 -39.079  37.733  1.00  0.00           C  
ATOM   1727  O   LEU B 106      17.753 -39.012  38.871  1.00  0.00           O  
ATOM   1728  CB  LEU B 106      16.134 -39.249  36.386  1.00  0.00           C  
ATOM   1729  CG  LEU B 106      16.188 -37.732  35.951  1.00  0.00           C  
ATOM   1730  CD1 LEU B 106      16.860 -37.596  34.612  1.00  0.00           C  
ATOM   1731  CD2 LEU B 106      14.795 -37.168  35.881  1.00  0.00           C  
ATOM   1732  H   LEU B 106      16.429 -41.649  37.320  1.00  0.00           H  
ATOM   1733  HA  LEU B 106      18.077 -39.846  35.778  1.00  0.00           H  
ATOM   1734 1HB  LEU B 106      15.656 -39.816  35.586  1.00  0.00           H  
ATOM   1735 2HB  LEU B 106      15.517 -39.329  37.275  1.00  0.00           H  
ATOM   1736  HG  LEU B 106      16.774 -37.168  36.674  1.00  0.00           H  
ATOM   1737 1HD1 LEU B 106      16.903 -36.542  34.329  1.00  0.00           H  
ATOM   1738 2HD1 LEU B 106      17.843 -37.983  34.681  1.00  0.00           H  
ATOM   1739 3HD1 LEU B 106      16.302 -38.153  33.864  1.00  0.00           H  
ATOM   1740 1HD2 LEU B 106      14.855 -36.135  35.583  1.00  0.00           H  
ATOM   1741 2HD2 LEU B 106      14.203 -37.724  35.152  1.00  0.00           H  
ATOM   1742 3HD2 LEU B 106      14.339 -37.234  36.853  1.00  0.00           H  
ATOM   1743  N   THR B 107      19.294 -38.425  37.330  1.00  0.00           N  
ATOM   1744  CA  THR B 107      20.023 -37.560  38.239  1.00  0.00           C  
ATOM   1745  C   THR B 107      20.066 -36.103  37.795  1.00  0.00           C  
ATOM   1746  O   THR B 107      20.121 -35.210  38.661  1.00  0.00           O  
ATOM   1747  CB  THR B 107      21.463 -38.073  38.424  1.00  0.00           C  
ATOM   1748  OG1 THR B 107      22.136 -38.082  37.159  1.00  0.00           O  
ATOM   1749  CG2 THR B 107      21.457 -39.481  39.001  1.00  0.00           C  
ATOM   1750  H   THR B 107      19.624 -38.553  36.383  1.00  0.00           H  
ATOM   1751  HA  THR B 107      19.529 -37.593  39.197  1.00  0.00           H  
ATOM   1752  HB  THR B 107      22.001 -37.411  39.102  1.00  0.00           H  
ATOM   1753  HG1 THR B 107      23.034 -38.403  37.277  1.00  0.00           H  
ATOM   1754 1HG2 THR B 107      22.483 -39.827  39.126  1.00  0.00           H  
ATOM   1755 2HG2 THR B 107      20.956 -39.475  39.969  1.00  0.00           H  
ATOM   1756 3HG2 THR B 107      20.929 -40.150  38.323  1.00  0.00           H  
ATOM   1757  N   VAL B 108      20.030 -35.850  36.472  1.00  0.00           N  
ATOM   1758  CA  VAL B 108      20.143 -34.469  36.002  1.00  0.00           C  
ATOM   1759  C   VAL B 108      19.138 -34.075  34.902  1.00  0.00           C  
ATOM   1760  O   VAL B 108      18.943 -34.807  33.934  1.00  0.00           O  
ATOM   1761  CB  VAL B 108      21.582 -34.191  35.469  1.00  0.00           C  
ATOM   1762  CG1 VAL B 108      21.707 -32.703  34.954  1.00  0.00           C  
ATOM   1763  CG2 VAL B 108      22.608 -34.483  36.535  1.00  0.00           C  
ATOM   1764  H   VAL B 108      19.982 -36.622  35.811  1.00  0.00           H  
ATOM   1765  HA  VAL B 108      19.978 -33.821  36.850  1.00  0.00           H  
ATOM   1766  HB  VAL B 108      21.772 -34.829  34.638  1.00  0.00           H  
ATOM   1767 1HG1 VAL B 108      22.709 -32.544  34.574  1.00  0.00           H  
ATOM   1768 2HG1 VAL B 108      20.992 -32.519  34.151  1.00  0.00           H  
ATOM   1769 3HG1 VAL B 108      21.516 -32.011  35.773  1.00  0.00           H  
ATOM   1770 1HG2 VAL B 108      23.601 -34.296  36.131  1.00  0.00           H  
ATOM   1771 2HG2 VAL B 108      22.437 -33.848  37.385  1.00  0.00           H  
ATOM   1772 3HG2 VAL B 108      22.555 -35.516  36.848  1.00  0.00           H  
ATOM   1773  N   ILE B 109      18.535 -32.898  35.059  1.00  0.00           N  
ATOM   1774  CA  ILE B 109      17.679 -32.269  34.040  1.00  0.00           C  
ATOM   1775  C   ILE B 109      18.233 -30.931  33.595  1.00  0.00           C  
ATOM   1776  O   ILE B 109      18.432 -30.033  34.405  1.00  0.00           O  
ATOM   1777  CB  ILE B 109      16.235 -32.061  34.563  1.00  0.00           C  
ATOM   1778  CG1 ILE B 109      15.567 -33.397  34.893  1.00  0.00           C  
ATOM   1779  CG2 ILE B 109      15.407 -31.209  33.677  1.00  0.00           C  
ATOM   1780  CD1 ILE B 109      14.251 -33.211  35.641  1.00  0.00           C  
ATOM   1781  H   ILE B 109      18.722 -32.396  35.926  1.00  0.00           H  
ATOM   1782  HA  ILE B 109      17.638 -32.916  33.170  1.00  0.00           H  
ATOM   1783  HB  ILE B 109      16.306 -31.542  35.507  1.00  0.00           H  
ATOM   1784 1HG1 ILE B 109      15.385 -33.949  33.977  1.00  0.00           H  
ATOM   1785 2HG1 ILE B 109      16.240 -33.988  35.512  1.00  0.00           H  
ATOM   1786 1HG2 ILE B 109      14.423 -31.056  34.135  1.00  0.00           H  
ATOM   1787 2HG2 ILE B 109      15.899 -30.249  33.562  1.00  0.00           H  
ATOM   1788 3HG2 ILE B 109      15.284 -31.680  32.700  1.00  0.00           H  
ATOM   1789 1HD1 ILE B 109      13.809 -34.178  35.871  1.00  0.00           H  
ATOM   1790 2HD1 ILE B 109      14.434 -32.668  36.571  1.00  0.00           H  
ATOM   1791 3HD1 ILE B 109      13.560 -32.643  35.022  1.00  0.00           H  
ATOM   1792  N   THR B 110      18.475 -30.777  32.312  1.00  0.00           N  
ATOM   1793  CA  THR B 110      18.946 -29.474  31.868  1.00  0.00           C  
ATOM   1794  C   THR B 110      17.713 -28.610  31.645  1.00  0.00           C  
ATOM   1795  O   THR B 110      16.594 -29.110  31.652  1.00  0.00           O  
ATOM   1796  CB  THR B 110      19.801 -29.589  30.640  1.00  0.00           C  
ATOM   1797  OG1 THR B 110      19.019 -30.057  29.590  1.00  0.00           O  
ATOM   1798  CG2 THR B 110      20.865 -30.582  30.886  1.00  0.00           C  
ATOM   1799  H   THR B 110      18.336 -31.541  31.644  1.00  0.00           H  
ATOM   1800  HA  THR B 110      19.542 -29.033  32.653  1.00  0.00           H  
ATOM   1801  HB  THR B 110      20.234 -28.623  30.378  1.00  0.00           H  
ATOM   1802  HG1 THR B 110      18.457 -30.804  29.930  1.00  0.00           H  
ATOM   1803 1HG2 THR B 110      21.406 -30.662  29.997  1.00  0.00           H  
ATOM   1804 2HG2 THR B 110      21.501 -30.261  31.696  1.00  0.00           H  
ATOM   1805 3HG2 THR B 110      20.431 -31.549  31.130  1.00  0.00           H  
ATOM   1806  N   GLU B 111      17.878 -27.317  31.453  1.00  0.00           N  
ATOM   1807  CA  GLU B 111      16.688 -26.464  31.333  1.00  0.00           C  
ATOM   1808  C   GLU B 111      15.743 -26.677  32.562  1.00  0.00           C  
ATOM   1809  O   GLU B 111      16.188 -26.479  33.702  1.00  0.00           O  
ATOM   1810  CB  GLU B 111      15.936 -26.720  30.011  1.00  0.00           C  
ATOM   1811  CG  GLU B 111      16.751 -26.468  28.742  1.00  0.00           C  
ATOM   1812  CD  GLU B 111      15.948 -26.617  27.437  1.00  0.00           C  
ATOM   1813  OE1 GLU B 111      14.850 -27.138  27.474  1.00  0.00           O  
ATOM   1814  OE2 GLU B 111      16.478 -26.307  26.402  1.00  0.00           O  
ATOM   1815  H   GLU B 111      18.808 -26.928  31.413  1.00  0.00           H  
ATOM   1816  HA  GLU B 111      16.996 -25.423  31.349  1.00  0.00           H  
ATOM   1817 1HB  GLU B 111      15.557 -27.711  29.980  1.00  0.00           H  
ATOM   1818 2HB  GLU B 111      15.083 -26.048  29.958  1.00  0.00           H  
ATOM   1819 1HG  GLU B 111      17.161 -25.489  28.775  1.00  0.00           H  
ATOM   1820 2HG  GLU B 111      17.585 -27.155  28.740  1.00  0.00           H  
ATOM   1821  N   TYR B 112      14.489 -27.140  32.365  1.00  0.00           N  
ATOM   1822  CA  TYR B 112      13.559 -27.229  33.505  1.00  0.00           C  
ATOM   1823  C   TYR B 112      12.574 -28.419  33.573  1.00  0.00           C  
ATOM   1824  O   TYR B 112      12.267 -29.046  32.553  1.00  0.00           O  
ATOM   1825  CB  TYR B 112      12.703 -25.958  33.496  1.00  0.00           C  
ATOM   1826  CG  TYR B 112      11.878 -25.897  32.257  1.00  0.00           C  
ATOM   1827  CD1 TYR B 112      10.609 -26.453  32.236  1.00  0.00           C  
ATOM   1828  CD2 TYR B 112      12.403 -25.307  31.119  1.00  0.00           C  
ATOM   1829  CE1 TYR B 112       9.896 -26.440  31.079  1.00  0.00           C  
ATOM   1830  CE2 TYR B 112      11.685 -25.291  29.961  1.00  0.00           C  
ATOM   1831  CZ  TYR B 112      10.441 -25.872  29.930  1.00  0.00           C  
ATOM   1832  OH  TYR B 112       9.718 -25.889  28.765  1.00  0.00           O  
ATOM   1833  H   TYR B 112      14.176 -27.365  31.437  1.00  0.00           H  
ATOM   1834  HA  TYR B 112      14.151 -27.259  34.422  1.00  0.00           H  
ATOM   1835 1HB  TYR B 112      12.030 -25.945  34.349  1.00  0.00           H  
ATOM   1836 2HB  TYR B 112      13.337 -25.072  33.544  1.00  0.00           H  
ATOM   1837  HD1 TYR B 112      10.187 -26.909  33.131  1.00  0.00           H  
ATOM   1838  HD2 TYR B 112      13.395 -24.868  31.145  1.00  0.00           H  
ATOM   1839  HE1 TYR B 112       8.910 -26.876  31.055  1.00  0.00           H  
ATOM   1840  HE2 TYR B 112      12.104 -24.840  29.063  1.00  0.00           H  
ATOM   1841  HH  TYR B 112       9.061 -26.612  28.817  1.00  0.00           H  
ATOM   1842  N   LEU B 113      12.033 -28.659  34.802  1.00  0.00           N  
ATOM   1843  CA  LEU B 113      10.978 -29.661  35.071  1.00  0.00           C  
ATOM   1844  C   LEU B 113       9.603 -29.042  35.276  1.00  0.00           C  
ATOM   1845  O   LEU B 113       9.454 -28.177  36.137  1.00  0.00           O  
ATOM   1846  CB  LEU B 113      11.372 -30.500  36.313  1.00  0.00           C  
ATOM   1847  CG  LEU B 113      10.325 -31.575  36.856  1.00  0.00           C  
ATOM   1848  CD1 LEU B 113      10.077 -32.657  35.804  1.00  0.00           C  
ATOM   1849  CD2 LEU B 113      10.897 -32.243  38.139  1.00  0.00           C  
ATOM   1850  H   LEU B 113      12.363 -28.068  35.571  1.00  0.00           H  
ATOM   1851  HA  LEU B 113      10.920 -30.329  34.218  1.00  0.00           H  
ATOM   1852 1HB  LEU B 113      12.287 -31.021  36.088  1.00  0.00           H  
ATOM   1853 2HB  LEU B 113      11.581 -29.808  37.127  1.00  0.00           H  
ATOM   1854  HG  LEU B 113       9.378 -31.084  37.086  1.00  0.00           H  
ATOM   1855 1HD1 LEU B 113       9.376 -33.391  36.186  1.00  0.00           H  
ATOM   1856 2HD1 LEU B 113       9.668 -32.222  34.897  1.00  0.00           H  
ATOM   1857 3HD1 LEU B 113      11.013 -33.133  35.583  1.00  0.00           H  
ATOM   1858 1HD2 LEU B 113      10.183 -32.979  38.516  1.00  0.00           H  
ATOM   1859 2HD2 LEU B 113      11.840 -32.740  37.904  1.00  0.00           H  
ATOM   1860 3HD2 LEU B 113      11.071 -31.495  38.902  1.00  0.00           H  
ATOM   1861  N   LEU B 114       8.622 -29.488  34.477  1.00  0.00           N  
ATOM   1862  CA  LEU B 114       7.226 -29.013  34.524  1.00  0.00           C  
ATOM   1863  C   LEU B 114       6.211 -30.126  34.793  1.00  0.00           C  
ATOM   1864  O   LEU B 114       6.158 -31.142  34.098  1.00  0.00           O  
ATOM   1865  CB  LEU B 114       6.903 -28.297  33.224  1.00  0.00           C  
ATOM   1866  CG  LEU B 114       5.554 -27.597  33.086  1.00  0.00           C  
ATOM   1867  CD1 LEU B 114       5.789 -26.430  32.172  1.00  0.00           C  
ATOM   1868  CD2 LEU B 114       4.482 -28.569  32.480  1.00  0.00           C  
ATOM   1869  H   LEU B 114       8.868 -30.198  33.788  1.00  0.00           H  
ATOM   1870  HA  LEU B 114       7.142 -28.289  35.334  1.00  0.00           H  
ATOM   1871 1HB  LEU B 114       7.678 -27.561  33.044  1.00  0.00           H  
ATOM   1872 2HB  LEU B 114       6.943 -29.031  32.449  1.00  0.00           H  
ATOM   1873  HG  LEU B 114       5.204 -27.224  34.049  1.00  0.00           H  
ATOM   1874 1HD1 LEU B 114       4.870 -25.882  32.023  1.00  0.00           H  
ATOM   1875 2HD1 LEU B 114       6.533 -25.767  32.615  1.00  0.00           H  
ATOM   1876 3HD1 LEU B 114       6.158 -26.787  31.218  1.00  0.00           H  
ATOM   1877 1HD2 LEU B 114       3.543 -28.039  32.346  1.00  0.00           H  
ATOM   1878 2HD2 LEU B 114       4.831 -28.928  31.524  1.00  0.00           H  
ATOM   1879 3HD2 LEU B 114       4.299 -29.417  33.120  1.00  0.00           H  
ATOM   1880  N   LEU B 115       5.407 -29.911  35.807  1.00  0.00           N  
ATOM   1881  CA  LEU B 115       4.388 -30.833  36.280  1.00  0.00           C  
ATOM   1882  C   LEU B 115       3.015 -30.180  36.294  1.00  0.00           C  
ATOM   1883  O   LEU B 115       2.849 -29.080  36.841  1.00  0.00           O  
ATOM   1884  CB  LEU B 115       4.825 -31.315  37.661  1.00  0.00           C  
ATOM   1885  CG  LEU B 115       6.238 -31.991  37.738  1.00  0.00           C  
ATOM   1886  CD1 LEU B 115       6.571 -32.212  39.137  1.00  0.00           C  
ATOM   1887  CD2 LEU B 115       6.242 -33.310  36.995  1.00  0.00           C  
ATOM   1888  H   LEU B 115       5.543 -29.052  36.340  1.00  0.00           H  
ATOM   1889  HA  LEU B 115       4.356 -31.695  35.617  1.00  0.00           H  
ATOM   1890 1HB  LEU B 115       4.805 -30.489  38.350  1.00  0.00           H  
ATOM   1891 2HB  LEU B 115       4.128 -32.048  37.980  1.00  0.00           H  
ATOM   1892  HG  LEU B 115       6.988 -31.332  37.315  1.00  0.00           H  
ATOM   1893 1HD1 LEU B 115       7.553 -32.676  39.218  1.00  0.00           H  
ATOM   1894 2HD1 LEU B 115       6.577 -31.287  39.647  1.00  0.00           H  
ATOM   1895 3HD1 LEU B 115       5.823 -32.849  39.549  1.00  0.00           H  
ATOM   1896 1HD2 LEU B 115       7.221 -33.770  37.070  1.00  0.00           H  
ATOM   1897 2HD2 LEU B 115       5.495 -33.978  37.420  1.00  0.00           H  
ATOM   1898 3HD2 LEU B 115       6.023 -33.126  35.956  1.00  0.00           H  
ATOM   1899  N   PHE B 116       2.036 -30.839  35.671  1.00  0.00           N  
ATOM   1900  CA  PHE B 116       0.688 -30.277  35.594  1.00  0.00           C  
ATOM   1901  C   PHE B 116      -0.410 -31.319  35.624  1.00  0.00           C  
ATOM   1902  O   PHE B 116      -0.394 -32.305  34.908  1.00  0.00           O  
ATOM   1903  CB  PHE B 116       0.591 -29.429  34.322  1.00  0.00           C  
ATOM   1904  CG  PHE B 116      -0.737 -28.838  34.052  1.00  0.00           C  
ATOM   1905  CD1 PHE B 116      -1.255 -27.931  34.904  1.00  0.00           C  
ATOM   1906  CD2 PHE B 116      -1.456 -29.167  32.916  1.00  0.00           C  
ATOM   1907  CE1 PHE B 116      -2.479 -27.361  34.664  1.00  0.00           C  
ATOM   1908  CE2 PHE B 116      -2.661 -28.582  32.667  1.00  0.00           C  
ATOM   1909  CZ  PHE B 116      -3.170 -27.683  33.557  1.00  0.00           C  
ATOM   1910  H   PHE B 116       2.254 -31.733  35.221  1.00  0.00           H  
ATOM   1911  HA  PHE B 116       0.554 -29.646  36.455  1.00  0.00           H  
ATOM   1912 1HB  PHE B 116       1.306 -28.616  34.393  1.00  0.00           H  
ATOM   1913 2HB  PHE B 116       0.874 -30.030  33.473  1.00  0.00           H  
ATOM   1914  HD1 PHE B 116      -0.679 -27.684  35.788  1.00  0.00           H  
ATOM   1915  HD2 PHE B 116      -1.053 -29.890  32.224  1.00  0.00           H  
ATOM   1916  HE1 PHE B 116      -2.914 -26.647  35.353  1.00  0.00           H  
ATOM   1917  HE2 PHE B 116      -3.218 -28.820  31.769  1.00  0.00           H  
ATOM   1918  HZ  PHE B 116      -4.131 -27.211  33.380  1.00  0.00           H  
ATOM   1919  N   ARG B 117      -1.328 -31.157  36.519  1.00  0.00           N  
ATOM   1920  CA  ARG B 117      -2.458 -32.073  36.607  1.00  0.00           C  
ATOM   1921  C   ARG B 117      -2.155 -33.545  36.447  1.00  0.00           C  
ATOM   1922  O   ARG B 117      -2.850 -34.235  35.697  1.00  0.00           O  
ATOM   1923  CB  ARG B 117      -3.531 -31.730  35.565  1.00  0.00           C  
ATOM   1924  CG  ARG B 117      -4.271 -30.429  35.745  1.00  0.00           C  
ATOM   1925  CD  ARG B 117      -5.276 -30.522  36.855  1.00  0.00           C  
ATOM   1926  NE  ARG B 117      -6.305 -31.535  36.617  1.00  0.00           N  
ATOM   1927  CZ  ARG B 117      -7.463 -31.339  35.946  1.00  0.00           C  
ATOM   1928  NH1 ARG B 117      -7.791 -30.191  35.437  1.00  0.00           N  
ATOM   1929  NH2 ARG B 117      -8.322 -32.317  35.788  1.00  0.00           N  
ATOM   1930  H   ARG B 117      -1.264 -30.341  37.137  1.00  0.00           H  
ATOM   1931  HA  ARG B 117      -2.868 -31.965  37.606  1.00  0.00           H  
ATOM   1932 1HB  ARG B 117      -3.062 -31.679  34.589  1.00  0.00           H  
ATOM   1933 2HB  ARG B 117      -4.273 -32.521  35.522  1.00  0.00           H  
ATOM   1934 1HG  ARG B 117      -3.566 -29.651  36.012  1.00  0.00           H  
ATOM   1935 2HG  ARG B 117      -4.777 -30.162  34.824  1.00  0.00           H  
ATOM   1936 1HD  ARG B 117      -4.780 -30.772  37.779  1.00  0.00           H  
ATOM   1937 2HD  ARG B 117      -5.762 -29.564  36.977  1.00  0.00           H  
ATOM   1938  HE  ARG B 117      -6.133 -32.461  36.986  1.00  0.00           H  
ATOM   1939 1HH1 ARG B 117      -7.199 -29.375  35.506  1.00  0.00           H  
ATOM   1940 2HH1 ARG B 117      -8.707 -30.145  34.955  1.00  0.00           H  
ATOM   1941 1HH2 ARG B 117      -8.141 -33.237  36.157  1.00  0.00           H  
ATOM   1942 2HH2 ARG B 117      -9.191 -32.103  35.264  1.00  0.00           H  
ATOM   1943  N   VAL B 118      -1.169 -34.033  37.184  1.00  0.00           N  
ATOM   1944  CA  VAL B 118      -0.885 -35.456  37.230  1.00  0.00           C  
ATOM   1945  C   VAL B 118      -1.655 -36.059  38.392  1.00  0.00           C  
ATOM   1946  O   VAL B 118      -1.324 -35.821  39.547  1.00  0.00           O  
ATOM   1947  CB  VAL B 118       0.620 -35.700  37.469  1.00  0.00           C  
ATOM   1948  CG1 VAL B 118       0.923 -37.203  37.551  1.00  0.00           C  
ATOM   1949  CG2 VAL B 118       1.441 -35.021  36.351  1.00  0.00           C  
ATOM   1950  H   VAL B 118      -0.623 -33.394  37.742  1.00  0.00           H  
ATOM   1951  HA  VAL B 118      -1.187 -35.909  36.295  1.00  0.00           H  
ATOM   1952  HB  VAL B 118       0.883 -35.281  38.418  1.00  0.00           H  
ATOM   1953 1HG1 VAL B 118       1.983 -37.348  37.747  1.00  0.00           H  
ATOM   1954 2HG1 VAL B 118       0.348 -37.656  38.362  1.00  0.00           H  
ATOM   1955 3HG1 VAL B 118       0.662 -37.682  36.630  1.00  0.00           H  
ATOM   1956 1HG2 VAL B 118       2.506 -35.171  36.529  1.00  0.00           H  
ATOM   1957 2HG2 VAL B 118       1.173 -35.441  35.392  1.00  0.00           H  
ATOM   1958 3HG2 VAL B 118       1.232 -33.953  36.333  1.00  0.00           H  
ATOM   1959  N   ALA B 119      -2.693 -36.821  38.093  1.00  0.00           N  
ATOM   1960  CA  ALA B 119      -3.519 -37.342  39.176  1.00  0.00           C  
ATOM   1961  C   ALA B 119      -2.918 -38.614  39.746  1.00  0.00           C  
ATOM   1962  O   ALA B 119      -2.381 -39.452  39.000  1.00  0.00           O  
ATOM   1963  CB  ALA B 119      -4.939 -37.599  38.702  1.00  0.00           C  
ATOM   1964  H   ALA B 119      -2.899 -37.013  37.110  1.00  0.00           H  
ATOM   1965  HA  ALA B 119      -3.548 -36.590  39.969  1.00  0.00           H  
ATOM   1966 1HB  ALA B 119      -5.535 -37.957  39.542  1.00  0.00           H  
ATOM   1967 2HB  ALA B 119      -5.364 -36.671  38.323  1.00  0.00           H  
ATOM   1968 3HB  ALA B 119      -4.943 -38.343  37.919  1.00  0.00           H  
ATOM   1969  N   GLY B 120      -3.075 -38.775  41.072  1.00  0.00           N  
ATOM   1970  CA  GLY B 120      -2.661 -39.963  41.816  1.00  0.00           C  
ATOM   1971  C   GLY B 120      -1.197 -40.004  42.278  1.00  0.00           C  
ATOM   1972  O   GLY B 120      -0.795 -40.955  42.948  1.00  0.00           O  
ATOM   1973  H   GLY B 120      -3.545 -38.040  41.607  1.00  0.00           H  
ATOM   1974 1HA  GLY B 120      -3.306 -40.058  42.689  1.00  0.00           H  
ATOM   1975 2HA  GLY B 120      -2.857 -40.839  41.197  1.00  0.00           H  
ATOM   1976  N   LEU B 121      -0.396 -39.001  41.947  1.00  0.00           N  
ATOM   1977  CA  LEU B 121       1.002 -39.057  42.357  1.00  0.00           C  
ATOM   1978  C   LEU B 121       1.163 -38.470  43.743  1.00  0.00           C  
ATOM   1979  O   LEU B 121       0.993 -37.276  43.929  1.00  0.00           O  
ATOM   1980  CB  LEU B 121       1.879 -38.264  41.391  1.00  0.00           C  
ATOM   1981  CG  LEU B 121       3.357 -38.213  41.763  1.00  0.00           C  
ATOM   1982  CD1 LEU B 121       3.939 -39.614  41.687  1.00  0.00           C  
ATOM   1983  CD2 LEU B 121       4.089 -37.286  40.836  1.00  0.00           C  
ATOM   1984  H   LEU B 121      -0.750 -38.221  41.411  1.00  0.00           H  
ATOM   1985  HA  LEU B 121       1.329 -40.098  42.372  1.00  0.00           H  
ATOM   1986 1HB  LEU B 121       1.792 -38.706  40.404  1.00  0.00           H  
ATOM   1987 2HB  LEU B 121       1.506 -37.238  41.345  1.00  0.00           H  
ATOM   1988  HG  LEU B 121       3.464 -37.857  42.792  1.00  0.00           H  
ATOM   1989 1HD1 LEU B 121       4.983 -39.571  41.964  1.00  0.00           H  
ATOM   1990 2HD1 LEU B 121       3.406 -40.273  42.375  1.00  0.00           H  
ATOM   1991 3HD1 LEU B 121       3.847 -40.000  40.673  1.00  0.00           H  
ATOM   1992 1HD2 LEU B 121       5.145 -37.269  41.114  1.00  0.00           H  
ATOM   1993 2HD2 LEU B 121       3.991 -37.640  39.813  1.00  0.00           H  
ATOM   1994 3HD2 LEU B 121       3.668 -36.285  40.921  1.00  0.00           H  
ATOM   1995  N   GLU B 122       1.516 -39.280  44.738  1.00  0.00           N  
ATOM   1996  CA  GLU B 122       1.552 -38.706  46.083  1.00  0.00           C  
ATOM   1997  C   GLU B 122       2.850 -37.944  46.392  1.00  0.00           C  
ATOM   1998  O   GLU B 122       2.826 -36.947  47.127  1.00  0.00           O  
ATOM   1999  CB  GLU B 122       1.243 -39.772  47.134  1.00  0.00           C  
ATOM   2000  CG  GLU B 122      -0.229 -40.301  47.028  1.00  0.00           C  
ATOM   2001  CD  GLU B 122      -0.711 -41.174  48.227  1.00  0.00           C  
ATOM   2002  OE1 GLU B 122      -0.001 -41.277  49.217  1.00  0.00           O  
ATOM   2003  OE2 GLU B 122      -1.827 -41.666  48.177  1.00  0.00           O  
ATOM   2004  H   GLU B 122       1.693 -40.264  44.579  1.00  0.00           H  
ATOM   2005  HA  GLU B 122       0.742 -37.987  46.147  1.00  0.00           H  
ATOM   2006 1HB  GLU B 122       1.927 -40.615  47.015  1.00  0.00           H  
ATOM   2007 2HB  GLU B 122       1.394 -39.356  48.127  1.00  0.00           H  
ATOM   2008 1HG  GLU B 122      -0.899 -39.440  46.925  1.00  0.00           H  
ATOM   2009 2HG  GLU B 122      -0.315 -40.886  46.105  1.00  0.00           H  
ATOM   2010  N   SER B 123       3.957 -38.338  45.774  1.00  0.00           N  
ATOM   2011  CA  SER B 123       5.231 -37.673  46.049  1.00  0.00           C  
ATOM   2012  C   SER B 123       6.114 -37.547  44.831  1.00  0.00           C  
ATOM   2013  O   SER B 123       6.282 -38.492  44.065  1.00  0.00           O  
ATOM   2014  CB  SER B 123       6.035 -38.451  47.068  1.00  0.00           C  
ATOM   2015  OG  SER B 123       7.287 -37.842  47.270  1.00  0.00           O  
ATOM   2016  H   SER B 123       3.934 -39.158  45.165  1.00  0.00           H  
ATOM   2017  HA  SER B 123       5.030 -36.672  46.437  1.00  0.00           H  
ATOM   2018 1HB  SER B 123       5.494 -38.498  48.012  1.00  0.00           H  
ATOM   2019 2HB  SER B 123       6.176 -39.464  46.720  1.00  0.00           H  
ATOM   2020  HG  SER B 123       7.106 -37.187  47.982  1.00  0.00           H  
ATOM   2021  N   LEU B 124       6.824 -36.432  44.702  1.00  0.00           N  
ATOM   2022  CA  LEU B 124       7.718 -36.365  43.542  1.00  0.00           C  
ATOM   2023  C   LEU B 124       8.904 -37.337  43.667  1.00  0.00           C  
ATOM   2024  O   LEU B 124       9.518 -37.702  42.656  1.00  0.00           O  
ATOM   2025  CB  LEU B 124       8.215 -34.944  43.244  1.00  0.00           C  
ATOM   2026  CG  LEU B 124       7.086 -33.928  42.928  1.00  0.00           C  
ATOM   2027  CD1 LEU B 124       7.665 -32.543  42.697  1.00  0.00           C  
ATOM   2028  CD2 LEU B 124       6.283 -34.415  41.762  1.00  0.00           C  
ATOM   2029  H   LEU B 124       6.657 -35.662  45.356  1.00  0.00           H  
ATOM   2030  HA  LEU B 124       7.147 -36.674  42.669  1.00  0.00           H  
ATOM   2031 1HB  LEU B 124       8.768 -34.582  44.100  1.00  0.00           H  
ATOM   2032 2HB  LEU B 124       8.872 -34.972  42.390  1.00  0.00           H  
ATOM   2033  HG  LEU B 124       6.428 -33.858  43.792  1.00  0.00           H  
ATOM   2034 1HD1 LEU B 124       6.850 -31.860  42.500  1.00  0.00           H  
ATOM   2035 2HD1 LEU B 124       8.201 -32.224  43.563  1.00  0.00           H  
ATOM   2036 3HD1 LEU B 124       8.339 -32.561  41.843  1.00  0.00           H  
ATOM   2037 1HD2 LEU B 124       5.469 -33.721  41.570  1.00  0.00           H  
ATOM   2038 2HD2 LEU B 124       6.916 -34.494  40.883  1.00  0.00           H  
ATOM   2039 3HD2 LEU B 124       5.876 -35.380  42.011  1.00  0.00           H  
ATOM   2040  N   GLY B 125       9.185 -37.802  44.892  1.00  0.00           N  
ATOM   2041  CA  GLY B 125      10.287 -38.730  45.123  1.00  0.00           C  
ATOM   2042  C   GLY B 125       9.880 -40.135  44.720  1.00  0.00           C  
ATOM   2043  O   GLY B 125      10.721 -41.028  44.651  1.00  0.00           O  
ATOM   2044  H   GLY B 125       8.597 -37.552  45.685  1.00  0.00           H  
ATOM   2045 1HA  GLY B 125      11.166 -38.412  44.562  1.00  0.00           H  
ATOM   2046 2HA  GLY B 125      10.553 -38.724  46.177  1.00  0.00           H  
ATOM   2047  N   ASP B 126       8.576 -40.337  44.421  1.00  0.00           N  
ATOM   2048  CA  ASP B 126       8.081 -41.628  43.968  1.00  0.00           C  
ATOM   2049  C   ASP B 126       8.605 -41.871  42.565  1.00  0.00           C  
ATOM   2050  O   ASP B 126       8.718 -43.018  42.134  1.00  0.00           O  
ATOM   2051  CB  ASP B 126       6.548 -41.686  43.865  1.00  0.00           C  
ATOM   2052  CG  ASP B 126       5.761 -41.700  45.155  1.00  0.00           C  
ATOM   2053  OD1 ASP B 126       6.322 -42.011  46.186  1.00  0.00           O  
ATOM   2054  OD2 ASP B 126       4.571 -41.374  45.095  1.00  0.00           O  
ATOM   2055  H   ASP B 126       7.907 -39.573  44.476  1.00  0.00           H  
ATOM   2056  HA  ASP B 126       8.442 -42.408  44.635  1.00  0.00           H  
ATOM   2057 1HB  ASP B 126       6.224 -40.837  43.292  1.00  0.00           H  
ATOM   2058 2HB  ASP B 126       6.271 -42.570  43.288  1.00  0.00           H  
ATOM   2059  N   LEU B 127       8.884 -40.787  41.824  1.00  0.00           N  
ATOM   2060  CA  LEU B 127       9.349 -40.953  40.472  1.00  0.00           C  
ATOM   2061  C   LEU B 127      10.812 -40.644  40.319  1.00  0.00           C  
ATOM   2062  O   LEU B 127      11.536 -41.435  39.718  1.00  0.00           O  
ATOM   2063  CB  LEU B 127       8.585 -40.059  39.512  1.00  0.00           C  
ATOM   2064  CG  LEU B 127       7.114 -40.304  39.398  1.00  0.00           C  
ATOM   2065  CD1 LEU B 127       6.518 -39.202  38.525  1.00  0.00           C  
ATOM   2066  CD2 LEU B 127       6.878 -41.692  38.840  1.00  0.00           C  
ATOM   2067  H   LEU B 127       8.817 -39.846  42.212  1.00  0.00           H  
ATOM   2068  HA  LEU B 127       9.182 -41.981  40.176  1.00  0.00           H  
ATOM   2069 1HB  LEU B 127       8.715 -39.031  39.841  1.00  0.00           H  
ATOM   2070 2HB  LEU B 127       9.022 -40.164  38.525  1.00  0.00           H  
ATOM   2071  HG  LEU B 127       6.659 -40.238  40.380  1.00  0.00           H  
ATOM   2072 1HD1 LEU B 127       5.442 -39.349  38.439  1.00  0.00           H  
ATOM   2073 2HD1 LEU B 127       6.718 -38.230  38.980  1.00  0.00           H  
ATOM   2074 3HD1 LEU B 127       6.974 -39.240  37.535  1.00  0.00           H  
ATOM   2075 1HD2 LEU B 127       5.811 -41.890  38.761  1.00  0.00           H  
ATOM   2076 2HD2 LEU B 127       7.337 -41.779  37.859  1.00  0.00           H  
ATOM   2077 3HD2 LEU B 127       7.329 -42.410  39.515  1.00  0.00           H  
ATOM   2078  N   PHE B 128      11.281 -39.542  40.908  1.00  0.00           N  
ATOM   2079  CA  PHE B 128      12.666 -39.136  40.672  1.00  0.00           C  
ATOM   2080  C   PHE B 128      13.465 -38.973  41.939  1.00  0.00           C  
ATOM   2081  O   PHE B 128      14.063 -37.912  42.141  1.00  0.00           O  
ATOM   2082  CB  PHE B 128      12.675 -37.816  39.921  1.00  0.00           C  
ATOM   2083  CG  PHE B 128      11.888 -37.932  38.678  1.00  0.00           C  
ATOM   2084  CD1 PHE B 128      10.748 -37.194  38.534  1.00  0.00           C  
ATOM   2085  CD2 PHE B 128      12.241 -38.844  37.694  1.00  0.00           C  
ATOM   2086  CE1 PHE B 128       9.975 -37.342  37.443  1.00  0.00           C  
ATOM   2087  CE2 PHE B 128      11.483 -38.999  36.607  1.00  0.00           C  
ATOM   2088  CZ  PHE B 128      10.337 -38.250  36.468  1.00  0.00           C  
ATOM   2089  H   PHE B 128      10.670 -38.946  41.471  1.00  0.00           H  
ATOM   2090  HA  PHE B 128      13.152 -39.880  40.042  1.00  0.00           H  
ATOM   2091 1HB  PHE B 128      12.260 -37.022  40.536  1.00  0.00           H  
ATOM   2092 2HB  PHE B 128      13.686 -37.560  39.659  1.00  0.00           H  
ATOM   2093  HD1 PHE B 128      10.464 -36.495  39.320  1.00  0.00           H  
ATOM   2094  HD2 PHE B 128      13.138 -39.452  37.818  1.00  0.00           H  
ATOM   2095  HE1 PHE B 128       9.064 -36.752  37.339  1.00  0.00           H  
ATOM   2096  HE2 PHE B 128      11.774 -39.723  35.848  1.00  0.00           H  
ATOM   2097  HZ  PHE B 128       9.714 -38.379  35.590  1.00  0.00           H  
ATOM   2098  N   PRO B 129      13.587 -40.028  42.770  1.00  0.00           N  
ATOM   2099  CA  PRO B 129      14.155 -40.006  44.092  1.00  0.00           C  
ATOM   2100  C   PRO B 129      15.605 -39.575  44.081  1.00  0.00           C  
ATOM   2101  O   PRO B 129      16.106 -39.081  45.085  1.00  0.00           O  
ATOM   2102  CB  PRO B 129      14.051 -41.458  44.531  1.00  0.00           C  
ATOM   2103  CG  PRO B 129      13.731 -42.214  43.294  1.00  0.00           C  
ATOM   2104  CD  PRO B 129      12.925 -41.275  42.471  1.00  0.00           C  
ATOM   2105  HA  PRO B 129      13.552 -39.348  44.742  1.00  0.00           H  
ATOM   2106 1HB  PRO B 129      14.999 -41.775  44.993  1.00  0.00           H  
ATOM   2107 2HB  PRO B 129      13.270 -41.557  45.295  1.00  0.00           H  
ATOM   2108 1HG  PRO B 129      14.670 -42.520  42.828  1.00  0.00           H  
ATOM   2109 2HG  PRO B 129      13.186 -43.129  43.542  1.00  0.00           H  
ATOM   2110 1HD  PRO B 129      13.007 -41.559  41.416  1.00  0.00           H  
ATOM   2111 2HD  PRO B 129      11.895 -41.297  42.843  1.00  0.00           H  
ATOM   2112  N   ASN B 130      16.273 -39.713  42.921  1.00  0.00           N  
ATOM   2113  CA  ASN B 130      17.658 -39.315  42.883  1.00  0.00           C  
ATOM   2114  C   ASN B 130      17.906 -38.187  41.907  1.00  0.00           C  
ATOM   2115  O   ASN B 130      19.051 -37.964  41.493  1.00  0.00           O  
ATOM   2116  CB  ASN B 130      18.502 -40.501  42.473  1.00  0.00           C  
ATOM   2117  CG  ASN B 130      18.439 -41.613  43.469  1.00  0.00           C  
ATOM   2118  OD1 ASN B 130      18.515 -41.384  44.676  1.00  0.00           O  
ATOM   2119  ND2 ASN B 130      18.304 -42.812  42.984  1.00  0.00           N  
ATOM   2120  H   ASN B 130      15.839 -40.097  42.100  1.00  0.00           H  
ATOM   2121  HA  ASN B 130      17.966 -38.976  43.859  1.00  0.00           H  
ATOM   2122 1HB  ASN B 130      18.155 -40.867  41.502  1.00  0.00           H  
ATOM   2123 2HB  ASN B 130      19.539 -40.188  42.350  1.00  0.00           H  
ATOM   2124 1HD2 ASN B 130      18.260 -43.606  43.592  1.00  0.00           H  
ATOM   2125 2HD2 ASN B 130      18.267 -42.935  41.973  1.00  0.00           H  
ATOM   2126  N   LEU B 131      16.913 -37.314  41.742  1.00  0.00           N  
ATOM   2127  CA  LEU B 131      17.167 -36.129  40.949  1.00  0.00           C  
ATOM   2128  C   LEU B 131      18.020 -35.240  41.804  1.00  0.00           C  
ATOM   2129  O   LEU B 131      17.638 -34.906  42.912  1.00  0.00           O  
ATOM   2130  CB  LEU B 131      15.878 -35.425  40.526  1.00  0.00           C  
ATOM   2131  CG  LEU B 131      16.066 -34.076  39.726  1.00  0.00           C  
ATOM   2132  CD1 LEU B 131      16.706 -34.333  38.372  1.00  0.00           C  
ATOM   2133  CD2 LEU B 131      14.692 -33.427  39.530  1.00  0.00           C  
ATOM   2134  H   LEU B 131      15.976 -37.509  42.097  1.00  0.00           H  
ATOM   2135  HA  LEU B 131      17.718 -36.402  40.054  1.00  0.00           H  
ATOM   2136 1HB  LEU B 131      15.328 -36.096  39.895  1.00  0.00           H  
ATOM   2137 2HB  LEU B 131      15.282 -35.221  41.415  1.00  0.00           H  
ATOM   2138  HG  LEU B 131      16.722 -33.407  40.284  1.00  0.00           H  
ATOM   2139 1HD1 LEU B 131      16.830 -33.384  37.843  1.00  0.00           H  
ATOM   2140 2HD1 LEU B 131      17.661 -34.784  38.517  1.00  0.00           H  
ATOM   2141 3HD1 LEU B 131      16.075 -34.996  37.790  1.00  0.00           H  
ATOM   2142 1HD2 LEU B 131      14.810 -32.496  38.979  1.00  0.00           H  
ATOM   2143 2HD2 LEU B 131      14.044 -34.102  38.964  1.00  0.00           H  
ATOM   2144 3HD2 LEU B 131      14.249 -33.226  40.498  1.00  0.00           H  
ATOM   2145  N   THR B 132      19.185 -34.882  41.311  1.00  0.00           N  
ATOM   2146  CA  THR B 132      20.122 -34.105  42.082  1.00  0.00           C  
ATOM   2147  C   THR B 132      20.249 -32.683  41.553  1.00  0.00           C  
ATOM   2148  O   THR B 132      20.310 -31.715  42.334  1.00  0.00           O  
ATOM   2149  CB  THR B 132      21.462 -34.818  42.050  1.00  0.00           C  
ATOM   2150  OG1 THR B 132      21.263 -36.176  42.514  1.00  0.00           O  
ATOM   2151  CG2 THR B 132      22.472 -34.115  42.959  1.00  0.00           C  
ATOM   2152  H   THR B 132      19.456 -35.178  40.380  1.00  0.00           H  
ATOM   2153  HA  THR B 132      19.778 -34.064  43.101  1.00  0.00           H  
ATOM   2154  HB  THR B 132      21.839 -34.831  41.023  1.00  0.00           H  
ATOM   2155  HG1 THR B 132      20.631 -36.647  41.930  1.00  0.00           H  
ATOM   2156 1HG2 THR B 132      23.426 -34.643  42.932  1.00  0.00           H  
ATOM   2157 2HG2 THR B 132      22.616 -33.103  42.647  1.00  0.00           H  
ATOM   2158 3HG2 THR B 132      22.088 -34.121  43.977  1.00  0.00           H  
ATOM   2159  N   VAL B 133      20.305 -32.560  40.236  1.00  0.00           N  
ATOM   2160  CA  VAL B 133      20.498 -31.266  39.603  1.00  0.00           C  
ATOM   2161  C   VAL B 133      19.532 -30.913  38.483  1.00  0.00           C  
ATOM   2162  O   VAL B 133      19.174 -31.749  37.650  1.00  0.00           O  
ATOM   2163  CB  VAL B 133      21.938 -31.119  39.048  1.00  0.00           C  
ATOM   2164  CG1 VAL B 133      22.120 -29.746  38.265  1.00  0.00           C  
ATOM   2165  CG2 VAL B 133      22.916 -31.196  40.201  1.00  0.00           C  
ATOM   2166  H   VAL B 133      20.232 -33.396  39.652  1.00  0.00           H  
ATOM   2167  HA  VAL B 133      20.381 -30.512  40.375  1.00  0.00           H  
ATOM   2168  HB  VAL B 133      22.128 -31.912  38.355  1.00  0.00           H  
ATOM   2169 1HG1 VAL B 133      23.123 -29.680  37.884  1.00  0.00           H  
ATOM   2170 2HG1 VAL B 133      21.439 -29.700  37.430  1.00  0.00           H  
ATOM   2171 3HG1 VAL B 133      21.934 -28.901  38.937  1.00  0.00           H  
ATOM   2172 1HG2 VAL B 133      23.916 -31.111  39.828  1.00  0.00           H  
ATOM   2173 2HG2 VAL B 133      22.713 -30.382  40.904  1.00  0.00           H  
ATOM   2174 3HG2 VAL B 133      22.817 -32.129  40.692  1.00  0.00           H  
ATOM   2175  N   ILE B 134      19.121 -29.665  38.527  1.00  0.00           N  
ATOM   2176  CA  ILE B 134      18.363 -28.994  37.507  1.00  0.00           C  
ATOM   2177  C   ILE B 134      19.247 -27.852  37.020  1.00  0.00           C  
ATOM   2178  O   ILE B 134      19.791 -27.123  37.853  1.00  0.00           O  
ATOM   2179  CB  ILE B 134      16.986 -28.514  37.987  1.00  0.00           C  
ATOM   2180  CG1 ILE B 134      16.124 -29.749  38.470  1.00  0.00           C  
ATOM   2181  CG2 ILE B 134      16.289 -27.699  36.895  1.00  0.00           C  
ATOM   2182  CD1 ILE B 134      14.838 -29.364  39.204  1.00  0.00           C  
ATOM   2183  H   ILE B 134      19.449 -29.107  39.319  1.00  0.00           H  
ATOM   2184  HA  ILE B 134      18.200 -29.680  36.695  1.00  0.00           H  
ATOM   2185  HB  ILE B 134      17.122 -27.891  38.829  1.00  0.00           H  
ATOM   2186 1HG1 ILE B 134      15.843 -30.335  37.605  1.00  0.00           H  
ATOM   2187 2HG1 ILE B 134      16.726 -30.381  39.119  1.00  0.00           H  
ATOM   2188 1HG2 ILE B 134      15.325 -27.351  37.264  1.00  0.00           H  
ATOM   2189 2HG2 ILE B 134      16.904 -26.837  36.625  1.00  0.00           H  
ATOM   2190 3HG2 ILE B 134      16.133 -28.321  36.005  1.00  0.00           H  
ATOM   2191 1HD1 ILE B 134      14.292 -30.259  39.492  1.00  0.00           H  
ATOM   2192 2HD1 ILE B 134      15.089 -28.788  40.100  1.00  0.00           H  
ATOM   2193 3HD1 ILE B 134      14.205 -28.755  38.554  1.00  0.00           H  
ATOM   2194  N   ARG B 135      19.466 -27.720  35.696  1.00  0.00           N  
ATOM   2195  CA  ARG B 135      20.406 -26.675  35.318  1.00  0.00           C  
ATOM   2196  C   ARG B 135      19.820 -25.322  34.919  1.00  0.00           C  
ATOM   2197  O   ARG B 135      20.522 -24.299  34.988  1.00  0.00           O  
ATOM   2198  CB  ARG B 135      21.382 -27.133  34.267  1.00  0.00           C  
ATOM   2199  CG  ARG B 135      22.285 -28.253  34.740  1.00  0.00           C  
ATOM   2200  CD  ARG B 135      23.335 -28.594  33.765  1.00  0.00           C  
ATOM   2201  NE  ARG B 135      24.096 -29.766  34.188  1.00  0.00           N  
ATOM   2202  CZ  ARG B 135      25.097 -29.771  35.078  1.00  0.00           C  
ATOM   2203  NH1 ARG B 135      25.518 -28.678  35.646  1.00  0.00           N  
ATOM   2204  NH2 ARG B 135      25.694 -30.889  35.404  1.00  0.00           N  
ATOM   2205  H   ARG B 135      19.024 -28.357  35.027  1.00  0.00           H  
ATOM   2206  HA  ARG B 135      21.020 -26.522  36.189  1.00  0.00           H  
ATOM   2207 1HB  ARG B 135      20.861 -27.438  33.386  1.00  0.00           H  
ATOM   2208 2HB  ARG B 135      22.025 -26.295  33.996  1.00  0.00           H  
ATOM   2209 1HG  ARG B 135      22.762 -27.950  35.672  1.00  0.00           H  
ATOM   2210 2HG  ARG B 135      21.677 -29.148  34.912  1.00  0.00           H  
ATOM   2211 1HD  ARG B 135      22.898 -28.796  32.793  1.00  0.00           H  
ATOM   2212 2HD  ARG B 135      24.031 -27.752  33.681  1.00  0.00           H  
ATOM   2213  HE  ARG B 135      23.830 -30.655  33.788  1.00  0.00           H  
ATOM   2214 1HH1 ARG B 135      25.111 -27.780  35.424  1.00  0.00           H  
ATOM   2215 2HH1 ARG B 135      26.285 -28.775  36.329  1.00  0.00           H  
ATOM   2216 1HH2 ARG B 135      25.425 -31.764  34.988  1.00  0.00           H  
ATOM   2217 2HH2 ARG B 135      26.454 -30.826  36.092  1.00  0.00           H  
ATOM   2218  N   GLY B 136      18.580 -25.268  34.449  1.00  0.00           N  
ATOM   2219  CA  GLY B 136      18.011 -23.964  34.131  1.00  0.00           C  
ATOM   2220  C   GLY B 136      18.634 -23.279  32.914  1.00  0.00           C  
ATOM   2221  O   GLY B 136      18.534 -22.056  32.773  1.00  0.00           O  
ATOM   2222  H   GLY B 136      17.980 -26.082  34.348  1.00  0.00           H  
ATOM   2223 1HA  GLY B 136      16.944 -24.086  33.963  1.00  0.00           H  
ATOM   2224 2HA  GLY B 136      18.109 -23.319  35.000  1.00  0.00           H  
ATOM   2225  N   TRP B 137      19.249 -24.080  32.026  1.00  0.00           N  
ATOM   2226  CA  TRP B 137      19.932 -23.563  30.836  1.00  0.00           C  
ATOM   2227  C   TRP B 137      18.970 -22.627  30.105  1.00  0.00           C  
ATOM   2228  O   TRP B 137      19.285 -21.468  29.837  1.00  0.00           O  
ATOM   2229  CB  TRP B 137      20.390 -24.711  29.931  1.00  0.00           C  
ATOM   2230  CG  TRP B 137      21.091 -24.236  28.695  1.00  0.00           C  
ATOM   2231  CD1 TRP B 137      22.075 -23.285  28.643  1.00  0.00           C  
ATOM   2232  CD2 TRP B 137      20.874 -24.664  27.324  1.00  0.00           C  
ATOM   2233  NE1 TRP B 137      22.490 -23.098  27.346  1.00  0.00           N  
ATOM   2234  CE2 TRP B 137      21.759 -23.928  26.519  1.00  0.00           C  
ATOM   2235  CE3 TRP B 137      20.002 -25.601  26.710  1.00  0.00           C  
ATOM   2236  CZ2 TRP B 137      21.804 -24.088  25.112  1.00  0.00           C  
ATOM   2237  CZ3 TRP B 137      20.047 -25.752  25.302  1.00  0.00           C  
ATOM   2238  CH2 TRP B 137      20.918 -25.021  24.527  1.00  0.00           C  
ATOM   2239  H   TRP B 137      19.271 -25.065  32.227  1.00  0.00           H  
ATOM   2240  HA  TRP B 137      20.805 -22.987  31.142  1.00  0.00           H  
ATOM   2241 1HB  TRP B 137      21.060 -25.367  30.487  1.00  0.00           H  
ATOM   2242 2HB  TRP B 137      19.528 -25.301  29.630  1.00  0.00           H  
ATOM   2243  HD1 TRP B 137      22.470 -22.755  29.502  1.00  0.00           H  
ATOM   2244  HE1 TRP B 137      23.208 -22.451  27.041  1.00  0.00           H  
ATOM   2245  HE3 TRP B 137      19.302 -26.194  27.305  1.00  0.00           H  
ATOM   2246  HZ2 TRP B 137      22.493 -23.518  24.482  1.00  0.00           H  
ATOM   2247  HZ3 TRP B 137      19.370 -26.481  24.841  1.00  0.00           H  
ATOM   2248  HH2 TRP B 137      20.922 -25.178  23.447  1.00  0.00           H  
ATOM   2249  N   LYS B 138      17.776 -23.137  29.816  1.00  0.00           N  
ATOM   2250  CA  LYS B 138      16.697 -22.329  29.288  1.00  0.00           C  
ATOM   2251  C   LYS B 138      15.581 -22.465  30.327  1.00  0.00           C  
ATOM   2252  O   LYS B 138      15.443 -23.523  30.943  1.00  0.00           O  
ATOM   2253  CB  LYS B 138      16.215 -22.803  27.916  1.00  0.00           C  
ATOM   2254  CG  LYS B 138      17.284 -22.847  26.828  1.00  0.00           C  
ATOM   2255  CD  LYS B 138      17.771 -21.462  26.420  1.00  0.00           C  
ATOM   2256  CE  LYS B 138      18.765 -21.543  25.276  1.00  0.00           C  
ATOM   2257  NZ  LYS B 138      19.272 -20.192  24.880  1.00  0.00           N  
ATOM   2258  H   LYS B 138      17.599 -24.106  30.016  1.00  0.00           H  
ATOM   2259  HA  LYS B 138      17.001 -21.283  29.238  1.00  0.00           H  
ATOM   2260 1HB  LYS B 138      15.760 -23.781  28.001  1.00  0.00           H  
ATOM   2261 2HB  LYS B 138      15.437 -22.129  27.568  1.00  0.00           H  
ATOM   2262 1HG  LYS B 138      18.131 -23.412  27.206  1.00  0.00           H  
ATOM   2263 2HG  LYS B 138      16.891 -23.372  25.958  1.00  0.00           H  
ATOM   2264 1HD  LYS B 138      16.926 -20.843  26.121  1.00  0.00           H  
ATOM   2265 2HD  LYS B 138      18.272 -20.990  27.266  1.00  0.00           H  
ATOM   2266 1HE  LYS B 138      19.603 -22.152  25.588  1.00  0.00           H  
ATOM   2267 2HE  LYS B 138      18.289 -22.012  24.417  1.00  0.00           H  
ATOM   2268 1HZ  LYS B 138      19.935 -20.287  24.123  1.00  0.00           H  
ATOM   2269 2HZ  LYS B 138      18.500 -19.614  24.578  1.00  0.00           H  
ATOM   2270 3HZ  LYS B 138      19.728 -19.759  25.674  1.00  0.00           H  
ATOM   2271  N   LEU B 139      14.800 -21.422  30.524  1.00  0.00           N  
ATOM   2272  CA  LEU B 139      13.769 -21.470  31.545  1.00  0.00           C  
ATOM   2273  C   LEU B 139      12.355 -21.270  31.075  1.00  0.00           C  
ATOM   2274  O   LEU B 139      12.068 -20.507  30.150  1.00  0.00           O  
ATOM   2275  CB  LEU B 139      14.070 -20.396  32.585  1.00  0.00           C  
ATOM   2276  CG  LEU B 139      15.409 -20.492  33.314  1.00  0.00           C  
ATOM   2277  CD1 LEU B 139      15.631 -19.248  34.118  1.00  0.00           C  
ATOM   2278  CD2 LEU B 139      15.398 -21.653  34.242  1.00  0.00           C  
ATOM   2279  H   LEU B 139      14.939 -20.583  29.982  1.00  0.00           H  
ATOM   2280  HA  LEU B 139      13.814 -22.444  32.029  1.00  0.00           H  
ATOM   2281 1HB  LEU B 139      14.019 -19.427  32.102  1.00  0.00           H  
ATOM   2282 2HB  LEU B 139      13.293 -20.454  33.330  1.00  0.00           H  
ATOM   2283  HG  LEU B 139      16.212 -20.608  32.597  1.00  0.00           H  
ATOM   2284 1HD1 LEU B 139      16.562 -19.316  34.630  1.00  0.00           H  
ATOM   2285 2HD1 LEU B 139      15.646 -18.380  33.459  1.00  0.00           H  
ATOM   2286 3HD1 LEU B 139      14.846 -19.144  34.840  1.00  0.00           H  
ATOM   2287 1HD2 LEU B 139      16.349 -21.699  34.760  1.00  0.00           H  
ATOM   2288 2HD2 LEU B 139      14.615 -21.522  34.955  1.00  0.00           H  
ATOM   2289 3HD2 LEU B 139      15.240 -22.574  33.697  1.00  0.00           H  
ATOM   2290  N   PHE B 140      11.448 -21.887  31.789  1.00  0.00           N  
ATOM   2291  CA  PHE B 140      10.046 -21.737  31.498  1.00  0.00           C  
ATOM   2292  C   PHE B 140       9.570 -20.444  32.123  1.00  0.00           C  
ATOM   2293  O   PHE B 140       9.221 -20.439  33.282  1.00  0.00           O  
ATOM   2294  CB  PHE B 140       9.269 -22.919  32.062  1.00  0.00           C  
ATOM   2295  CG  PHE B 140       7.890 -23.075  31.521  1.00  0.00           C  
ATOM   2296  CD1 PHE B 140       7.731 -23.590  30.253  1.00  0.00           C  
ATOM   2297  CD2 PHE B 140       6.775 -22.755  32.239  1.00  0.00           C  
ATOM   2298  CE1 PHE B 140       6.504 -23.785  29.714  1.00  0.00           C  
ATOM   2299  CE2 PHE B 140       5.513 -22.941  31.702  1.00  0.00           C  
ATOM   2300  CZ  PHE B 140       5.396 -23.466  30.427  1.00  0.00           C  
ATOM   2301  H   PHE B 140      11.731 -22.461  32.583  1.00  0.00           H  
ATOM   2302  HA  PHE B 140       9.892 -21.709  30.414  1.00  0.00           H  
ATOM   2303 1HB  PHE B 140       9.805 -23.799  31.862  1.00  0.00           H  
ATOM   2304 2HB  PHE B 140       9.205 -22.830  33.146  1.00  0.00           H  
ATOM   2305  HD1 PHE B 140       8.610 -23.844  29.674  1.00  0.00           H  
ATOM   2306  HD2 PHE B 140       6.902 -22.361  33.224  1.00  0.00           H  
ATOM   2307  HE1 PHE B 140       6.409 -24.194  28.706  1.00  0.00           H  
ATOM   2308  HE2 PHE B 140       4.628 -22.680  32.279  1.00  0.00           H  
ATOM   2309  HZ  PHE B 140       4.441 -23.625  29.975  1.00  0.00           H  
ATOM   2310  N   TYR B 141       9.568 -19.341  31.391  1.00  0.00           N  
ATOM   2311  CA  TYR B 141       9.154 -18.063  32.001  1.00  0.00           C  
ATOM   2312  C   TYR B 141       9.927 -17.764  33.283  1.00  0.00           C  
ATOM   2313  O   TYR B 141       9.363 -17.321  34.280  1.00  0.00           O  
ATOM   2314  CB  TYR B 141       7.638 -18.010  32.268  1.00  0.00           C  
ATOM   2315  CG  TYR B 141       7.122 -16.577  32.553  1.00  0.00           C  
ATOM   2316  CD1 TYR B 141       6.915 -15.751  31.469  1.00  0.00           C  
ATOM   2317  CD2 TYR B 141       6.872 -16.083  33.832  1.00  0.00           C  
ATOM   2318  CE1 TYR B 141       6.491 -14.461  31.656  1.00  0.00           C  
ATOM   2319  CE2 TYR B 141       6.452 -14.797  34.014  1.00  0.00           C  
ATOM   2320  CZ  TYR B 141       6.266 -13.988  32.934  1.00  0.00           C  
ATOM   2321  OH  TYR B 141       5.866 -12.694  33.116  1.00  0.00           O  
ATOM   2322  H   TYR B 141       9.926 -19.410  30.442  1.00  0.00           H  
ATOM   2323  HA  TYR B 141       9.367 -17.261  31.295  1.00  0.00           H  
ATOM   2324 1HB  TYR B 141       7.094 -18.388  31.434  1.00  0.00           H  
ATOM   2325 2HB  TYR B 141       7.416 -18.632  33.110  1.00  0.00           H  
ATOM   2326  HD1 TYR B 141       7.100 -16.118  30.461  1.00  0.00           H  
ATOM   2327  HD2 TYR B 141       7.028 -16.706  34.687  1.00  0.00           H  
ATOM   2328  HE1 TYR B 141       6.339 -13.804  30.797  1.00  0.00           H  
ATOM   2329  HE2 TYR B 141       6.273 -14.418  35.022  1.00  0.00           H  
ATOM   2330  HH  TYR B 141       5.597 -12.293  32.250  1.00  0.00           H  
ATOM   2331  N   ASN B 142      11.231 -17.978  33.217  1.00  0.00           N  
ATOM   2332  CA  ASN B 142      12.192 -17.789  34.307  1.00  0.00           C  
ATOM   2333  C   ASN B 142      12.105 -18.810  35.448  1.00  0.00           C  
ATOM   2334  O   ASN B 142      12.799 -18.651  36.467  1.00  0.00           O  
ATOM   2335  CB  ASN B 142      12.072 -16.387  34.876  1.00  0.00           C  
ATOM   2336  CG  ASN B 142      12.249 -15.335  33.820  1.00  0.00           C  
ATOM   2337  OD1 ASN B 142      13.160 -15.402  32.982  1.00  0.00           O  
ATOM   2338  ND2 ASN B 142      11.378 -14.356  33.837  1.00  0.00           N  
ATOM   2339  H   ASN B 142      11.586 -18.330  32.335  1.00  0.00           H  
ATOM   2340  HA  ASN B 142      13.181 -17.872  33.873  1.00  0.00           H  
ATOM   2341 1HB  ASN B 142      11.136 -16.240  35.400  1.00  0.00           H  
ATOM   2342 2HB  ASN B 142      12.862 -16.251  35.613  1.00  0.00           H  
ATOM   2343 1HD2 ASN B 142      11.434 -13.622  33.160  1.00  0.00           H  
ATOM   2344 2HD2 ASN B 142      10.652 -14.348  34.526  1.00  0.00           H  
ATOM   2345  N   TYR B 143      11.369 -19.897  35.235  1.00  0.00           N  
ATOM   2346  CA  TYR B 143      11.342 -20.939  36.216  1.00  0.00           C  
ATOM   2347  C   TYR B 143      12.140 -22.192  35.815  1.00  0.00           C  
ATOM   2348  O   TYR B 143      12.109 -22.664  34.678  1.00  0.00           O  
ATOM   2349  CB  TYR B 143       9.897 -21.298  36.544  1.00  0.00           C  
ATOM   2350  CG  TYR B 143       9.150 -20.153  37.207  1.00  0.00           C  
ATOM   2351  CD1 TYR B 143       8.285 -19.370  36.493  1.00  0.00           C  
ATOM   2352  CD2 TYR B 143       9.366 -19.883  38.522  1.00  0.00           C  
ATOM   2353  CE1 TYR B 143       7.611 -18.339  37.123  1.00  0.00           C  
ATOM   2354  CE2 TYR B 143       8.717 -18.851  39.162  1.00  0.00           C  
ATOM   2355  CZ  TYR B 143       7.828 -18.089  38.457  1.00  0.00           C  
ATOM   2356  OH  TYR B 143       7.144 -17.082  39.078  1.00  0.00           O  
ATOM   2357  H   TYR B 143      10.773 -19.982  34.414  1.00  0.00           H  
ATOM   2358  HA  TYR B 143      11.764 -20.545  37.129  1.00  0.00           H  
ATOM   2359 1HB  TYR B 143       9.364 -21.579  35.634  1.00  0.00           H  
ATOM   2360 2HB  TYR B 143       9.881 -22.153  37.222  1.00  0.00           H  
ATOM   2361  HD1 TYR B 143       8.124 -19.562  35.436  1.00  0.00           H  
ATOM   2362  HD2 TYR B 143      10.040 -20.487  39.056  1.00  0.00           H  
ATOM   2363  HE1 TYR B 143       6.915 -17.724  36.574  1.00  0.00           H  
ATOM   2364  HE2 TYR B 143       8.900 -18.656  40.228  1.00  0.00           H  
ATOM   2365  HH  TYR B 143       7.428 -17.049  40.002  1.00  0.00           H  
ATOM   2366  N   ALA B 144      12.840 -22.749  36.799  1.00  0.00           N  
ATOM   2367  CA  ALA B 144      13.593 -24.002  36.691  1.00  0.00           C  
ATOM   2368  C   ALA B 144      12.702 -25.187  37.034  1.00  0.00           C  
ATOM   2369  O   ALA B 144      12.996 -26.345  36.684  1.00  0.00           O  
ATOM   2370  CB  ALA B 144      14.767 -23.967  37.629  1.00  0.00           C  
ATOM   2371  H   ALA B 144      12.841 -22.274  37.689  1.00  0.00           H  
ATOM   2372  HA  ALA B 144      13.941 -24.111  35.666  1.00  0.00           H  
ATOM   2373 1HB  ALA B 144      15.326 -24.887  37.539  1.00  0.00           H  
ATOM   2374 2HB  ALA B 144      15.399 -23.131  37.376  1.00  0.00           H  
ATOM   2375 3HB  ALA B 144      14.399 -23.853  38.649  1.00  0.00           H  
ATOM   2376  N   LEU B 145      11.656 -24.888  37.797  1.00  0.00           N  
ATOM   2377  CA  LEU B 145      10.711 -25.904  38.266  1.00  0.00           C  
ATOM   2378  C   LEU B 145       9.310 -25.348  38.405  1.00  0.00           C  
ATOM   2379  O   LEU B 145       9.126 -24.310  39.046  1.00  0.00           O  
ATOM   2380  CB  LEU B 145      11.189 -26.448  39.634  1.00  0.00           C  
ATOM   2381  CG  LEU B 145      10.294 -27.476  40.427  1.00  0.00           C  
ATOM   2382  CD1 LEU B 145      10.172 -28.807  39.674  1.00  0.00           C  
ATOM   2383  CD2 LEU B 145      10.936 -27.687  41.830  1.00  0.00           C  
ATOM   2384  H   LEU B 145      11.533 -23.911  38.069  1.00  0.00           H  
ATOM   2385  HA  LEU B 145      10.697 -26.717  37.551  1.00  0.00           H  
ATOM   2386 1HB  LEU B 145      12.172 -26.902  39.492  1.00  0.00           H  
ATOM   2387 2HB  LEU B 145      11.294 -25.617  40.274  1.00  0.00           H  
ATOM   2388  HG  LEU B 145       9.293 -27.066  40.549  1.00  0.00           H  
ATOM   2389 1HD1 LEU B 145       9.549 -29.497  40.245  1.00  0.00           H  
ATOM   2390 2HD1 LEU B 145       9.717 -28.646  38.698  1.00  0.00           H  
ATOM   2391 3HD1 LEU B 145      11.164 -29.230  39.545  1.00  0.00           H  
ATOM   2392 1HD2 LEU B 145      10.331 -28.380  42.413  1.00  0.00           H  
ATOM   2393 2HD2 LEU B 145      11.942 -28.094  41.713  1.00  0.00           H  
ATOM   2394 3HD2 LEU B 145      10.991 -26.729  42.353  1.00  0.00           H  
ATOM   2395  N   VAL B 146       8.340 -26.031  37.813  1.00  0.00           N  
ATOM   2396  CA  VAL B 146       6.942 -25.649  37.977  1.00  0.00           C  
ATOM   2397  C   VAL B 146       6.060 -26.810  38.395  1.00  0.00           C  
ATOM   2398  O   VAL B 146       5.967 -27.819  37.697  1.00  0.00           O  
ATOM   2399  CB  VAL B 146       6.380 -25.128  36.630  1.00  0.00           C  
ATOM   2400  CG1 VAL B 146       4.866 -24.758  36.776  1.00  0.00           C  
ATOM   2401  CG2 VAL B 146       7.221 -23.927  36.136  1.00  0.00           C  
ATOM   2402  H   VAL B 146       8.591 -26.848  37.257  1.00  0.00           H  
ATOM   2403  HA  VAL B 146       6.895 -24.895  38.750  1.00  0.00           H  
ATOM   2404  HB  VAL B 146       6.443 -25.930  35.898  1.00  0.00           H  
ATOM   2405 1HG1 VAL B 146       4.473 -24.454  35.824  1.00  0.00           H  
ATOM   2406 2HG1 VAL B 146       4.292 -25.624  37.104  1.00  0.00           H  
ATOM   2407 3HG1 VAL B 146       4.750 -23.950  37.507  1.00  0.00           H  
ATOM   2408 1HG2 VAL B 146       6.847 -23.597  35.184  1.00  0.00           H  
ATOM   2409 2HG2 VAL B 146       7.162 -23.114  36.861  1.00  0.00           H  
ATOM   2410 3HG2 VAL B 146       8.259 -24.226  36.016  1.00  0.00           H  
ATOM   2411  N   ILE B 147       5.397 -26.654  39.534  1.00  0.00           N  
ATOM   2412  CA  ILE B 147       4.486 -27.683  40.033  1.00  0.00           C  
ATOM   2413  C   ILE B 147       3.104 -27.065  40.175  1.00  0.00           C  
ATOM   2414  O   ILE B 147       2.885 -26.308  41.131  1.00  0.00           O  
ATOM   2415  CB  ILE B 147       4.969 -28.131  41.453  1.00  0.00           C  
ATOM   2416  CG1 ILE B 147       6.438 -28.643  41.395  1.00  0.00           C  
ATOM   2417  CG2 ILE B 147       4.060 -29.196  42.016  1.00  0.00           C  
ATOM   2418  CD1 ILE B 147       7.093 -28.932  42.750  1.00  0.00           C  
ATOM   2419  H   ILE B 147       5.532 -25.787  40.057  1.00  0.00           H  
ATOM   2420  HA  ILE B 147       4.421 -28.495  39.316  1.00  0.00           H  
ATOM   2421  HB  ILE B 147       4.952 -27.268  42.110  1.00  0.00           H  
ATOM   2422 1HG1 ILE B 147       6.456 -29.527  40.819  1.00  0.00           H  
ATOM   2423 2HG1 ILE B 147       7.046 -27.900  40.896  1.00  0.00           H  
ATOM   2424 1HG2 ILE B 147       4.370 -29.488  43.011  1.00  0.00           H  
ATOM   2425 2HG2 ILE B 147       3.034 -28.830  42.069  1.00  0.00           H  
ATOM   2426 3HG2 ILE B 147       4.122 -30.044  41.356  1.00  0.00           H  
ATOM   2427 1HD1 ILE B 147       8.109 -29.279  42.584  1.00  0.00           H  
ATOM   2428 2HD1 ILE B 147       7.122 -28.040  43.349  1.00  0.00           H  
ATOM   2429 3HD1 ILE B 147       6.552 -29.689  43.286  1.00  0.00           H  
ATOM   2430  N   PHE B 148       2.171 -27.411  39.264  1.00  0.00           N  
ATOM   2431  CA  PHE B 148       0.867 -26.738  39.237  1.00  0.00           C  
ATOM   2432  C   PHE B 148      -0.350 -27.662  39.063  1.00  0.00           C  
ATOM   2433  O   PHE B 148      -0.367 -28.562  38.234  1.00  0.00           O  
ATOM   2434  CB  PHE B 148       0.905 -25.713  38.092  1.00  0.00           C  
ATOM   2435  CG  PHE B 148      -0.283 -24.766  37.944  1.00  0.00           C  
ATOM   2436  CD1 PHE B 148      -0.263 -23.513  38.494  1.00  0.00           C  
ATOM   2437  CD2 PHE B 148      -1.383 -25.126  37.266  1.00  0.00           C  
ATOM   2438  CE1 PHE B 148      -1.323 -22.652  38.353  1.00  0.00           C  
ATOM   2439  CE2 PHE B 148      -2.440 -24.285  37.118  1.00  0.00           C  
ATOM   2440  CZ  PHE B 148      -2.413 -23.046  37.662  1.00  0.00           C  
ATOM   2441  H   PHE B 148       2.410 -28.074  38.524  1.00  0.00           H  
ATOM   2442  HA  PHE B 148       0.741 -26.244  40.191  1.00  0.00           H  
ATOM   2443 1HB  PHE B 148       1.800 -25.102  38.210  1.00  0.00           H  
ATOM   2444 2HB  PHE B 148       1.022 -26.254  37.155  1.00  0.00           H  
ATOM   2445  HD1 PHE B 148       0.606 -23.200  39.030  1.00  0.00           H  
ATOM   2446  HD2 PHE B 148      -1.425 -26.086  36.849  1.00  0.00           H  
ATOM   2447  HE1 PHE B 148      -1.288 -21.657  38.794  1.00  0.00           H  
ATOM   2448  HE2 PHE B 148      -3.324 -24.617  36.562  1.00  0.00           H  
ATOM   2449  HZ  PHE B 148      -3.265 -22.379  37.542  1.00  0.00           H  
ATOM   2450  N   GLU B 149      -1.335 -27.469  39.925  1.00  0.00           N  
ATOM   2451  CA  GLU B 149      -2.561 -28.278  39.990  1.00  0.00           C  
ATOM   2452  C   GLU B 149      -2.308 -29.780  40.099  1.00  0.00           C  
ATOM   2453  O   GLU B 149      -3.032 -30.601  39.535  1.00  0.00           O  
ATOM   2454  CB  GLU B 149      -3.531 -27.991  38.844  1.00  0.00           C  
ATOM   2455  CG  GLU B 149      -4.174 -26.631  38.893  1.00  0.00           C  
ATOM   2456  CD  GLU B 149      -5.113 -26.384  37.725  1.00  0.00           C  
ATOM   2457  OE1 GLU B 149      -5.158 -27.212  36.861  1.00  0.00           O  
ATOM   2458  OE2 GLU B 149      -5.814 -25.391  37.720  1.00  0.00           O  
ATOM   2459  H   GLU B 149      -1.210 -26.714  40.606  1.00  0.00           H  
ATOM   2460  HA  GLU B 149      -3.077 -27.993  40.904  1.00  0.00           H  
ATOM   2461 1HB  GLU B 149      -3.026 -28.109  37.884  1.00  0.00           H  
ATOM   2462 2HB  GLU B 149      -4.333 -28.710  38.887  1.00  0.00           H  
ATOM   2463 1HG  GLU B 149      -4.763 -26.587  39.805  1.00  0.00           H  
ATOM   2464 2HG  GLU B 149      -3.426 -25.882  38.984  1.00  0.00           H  
ATOM   2465  N   MET B 150      -1.317 -30.150  40.907  1.00  0.00           N  
ATOM   2466  CA  MET B 150      -0.991 -31.542  41.147  1.00  0.00           C  
ATOM   2467  C   MET B 150      -1.876 -32.081  42.232  1.00  0.00           C  
ATOM   2468  O   MET B 150      -1.489 -32.184  43.403  1.00  0.00           O  
ATOM   2469  CB  MET B 150       0.451 -31.669  41.583  1.00  0.00           C  
ATOM   2470  CG  MET B 150       1.442 -31.200  40.578  1.00  0.00           C  
ATOM   2471  SD  MET B 150       1.549 -32.214  39.139  1.00  0.00           S  
ATOM   2472  CE  MET B 150       2.584 -33.540  39.833  1.00  0.00           C  
ATOM   2473  H   MET B 150      -0.767 -29.444  41.392  1.00  0.00           H  
ATOM   2474  HA  MET B 150      -1.170 -32.118  40.242  1.00  0.00           H  
ATOM   2475 1HB  MET B 150       0.607 -31.118  42.505  1.00  0.00           H  
ATOM   2476 2HB  MET B 150       0.645 -32.705  41.798  1.00  0.00           H  
ATOM   2477 1HG  MET B 150       1.232 -30.171  40.276  1.00  0.00           H  
ATOM   2478 2HG  MET B 150       2.385 -31.233  41.051  1.00  0.00           H  
ATOM   2479 1HE  MET B 150       2.815 -34.272  39.064  1.00  0.00           H  
ATOM   2480 2HE  MET B 150       3.513 -33.112  40.199  1.00  0.00           H  
ATOM   2481 3HE  MET B 150       2.069 -34.032  40.653  1.00  0.00           H  
ATOM   2482  N   THR B 151      -3.083 -32.392  41.849  1.00  0.00           N  
ATOM   2483  CA  THR B 151      -4.008 -32.872  42.836  1.00  0.00           C  
ATOM   2484  C   THR B 151      -3.413 -34.177  43.377  1.00  0.00           C  
ATOM   2485  O   THR B 151      -2.724 -34.902  42.658  1.00  0.00           O  
ATOM   2486  CB  THR B 151      -5.401 -33.089  42.215  1.00  0.00           C  
ATOM   2487  OG1 THR B 151      -6.324 -33.470  43.237  1.00  0.00           O  
ATOM   2488  CG2 THR B 151      -5.343 -34.183  41.127  1.00  0.00           C  
ATOM   2489  H   THR B 151      -3.339 -32.238  40.874  1.00  0.00           H  
ATOM   2490  HA  THR B 151      -4.067 -32.157  43.656  1.00  0.00           H  
ATOM   2491  HB  THR B 151      -5.737 -32.154  41.766  1.00  0.00           H  
ATOM   2492  HG1 THR B 151      -7.220 -33.399  42.899  1.00  0.00           H  
ATOM   2493 1HG2 THR B 151      -6.331 -34.315  40.695  1.00  0.00           H  
ATOM   2494 2HG2 THR B 151      -4.643 -33.889  40.344  1.00  0.00           H  
ATOM   2495 3HG2 THR B 151      -5.020 -35.118  41.555  1.00  0.00           H  
ATOM   2496  N   ASN B 152      -3.673 -34.463  44.648  1.00  0.00           N  
ATOM   2497  CA  ASN B 152      -3.185 -35.635  45.389  1.00  0.00           C  
ATOM   2498  C   ASN B 152      -1.669 -35.636  45.687  1.00  0.00           C  
ATOM   2499  O   ASN B 152      -1.187 -36.574  46.318  1.00  0.00           O  
ATOM   2500  CB  ASN B 152      -3.430 -36.925  44.598  1.00  0.00           C  
ATOM   2501  CG  ASN B 152      -4.830 -37.052  44.053  1.00  0.00           C  
ATOM   2502  OD1 ASN B 152      -4.993 -37.299  42.844  1.00  0.00           O  
ATOM   2503  ND2 ASN B 152      -5.819 -36.856  44.872  1.00  0.00           N  
ATOM   2504  H   ASN B 152      -4.251 -33.813  45.174  1.00  0.00           H  
ATOM   2505  HA  ASN B 152      -3.704 -35.671  46.349  1.00  0.00           H  
ATOM   2506 1HB  ASN B 152      -2.705 -37.019  43.785  1.00  0.00           H  
ATOM   2507 2HB  ASN B 152      -3.249 -37.768  45.261  1.00  0.00           H  
ATOM   2508 1HD2 ASN B 152      -6.764 -36.917  44.548  1.00  0.00           H  
ATOM   2509 2HD2 ASN B 152      -5.641 -36.648  45.838  1.00  0.00           H  
ATOM   2510  N   LEU B 153      -0.930 -34.573  45.341  1.00  0.00           N  
ATOM   2511  CA  LEU B 153       0.505 -34.569  45.646  1.00  0.00           C  
ATOM   2512  C   LEU B 153       0.645 -34.088  47.074  1.00  0.00           C  
ATOM   2513  O   LEU B 153       0.229 -32.973  47.390  1.00  0.00           O  
ATOM   2514  CB  LEU B 153       1.272 -33.636  44.676  1.00  0.00           C  
ATOM   2515  CG  LEU B 153       2.843 -33.566  44.811  1.00  0.00           C  
ATOM   2516  CD1 LEU B 153       3.430 -34.886  44.366  1.00  0.00           C  
ATOM   2517  CD2 LEU B 153       3.431 -32.392  43.976  1.00  0.00           C  
ATOM   2518  H   LEU B 153      -1.328 -33.795  44.812  1.00  0.00           H  
ATOM   2519  HA  LEU B 153       0.902 -35.574  45.583  1.00  0.00           H  
ATOM   2520 1HB  LEU B 153       1.049 -33.978  43.670  1.00  0.00           H  
ATOM   2521 2HB  LEU B 153       0.877 -32.627  44.788  1.00  0.00           H  
ATOM   2522  HG  LEU B 153       3.099 -33.433  45.867  1.00  0.00           H  
ATOM   2523 1HD1 LEU B 153       4.498 -34.862  44.492  1.00  0.00           H  
ATOM   2524 2HD1 LEU B 153       3.014 -35.662  44.960  1.00  0.00           H  
ATOM   2525 3HD1 LEU B 153       3.190 -35.070  43.320  1.00  0.00           H  
ATOM   2526 1HD2 LEU B 153       4.509 -32.359  44.096  1.00  0.00           H  
ATOM   2527 2HD2 LEU B 153       3.193 -32.537  42.932  1.00  0.00           H  
ATOM   2528 3HD2 LEU B 153       3.006 -31.449  44.315  1.00  0.00           H  
ATOM   2529  N   LYS B 154       1.202 -34.942  47.938  1.00  0.00           N  
ATOM   2530  CA  LYS B 154       1.340 -34.692  49.376  1.00  0.00           C  
ATOM   2531  C   LYS B 154       2.641 -33.980  49.693  1.00  0.00           C  
ATOM   2532  O   LYS B 154       2.708 -33.164  50.615  1.00  0.00           O  
ATOM   2533  CB  LYS B 154       1.250 -36.017  50.133  1.00  0.00           C  
ATOM   2534  CG  LYS B 154      -0.126 -36.626  50.011  1.00  0.00           C  
ATOM   2535  CD  LYS B 154      -0.241 -37.923  50.714  1.00  0.00           C  
ATOM   2536  CE  LYS B 154      -1.613 -38.542  50.460  1.00  0.00           C  
ATOM   2537  NZ  LYS B 154      -1.728 -39.904  51.066  1.00  0.00           N  
ATOM   2538  H   LYS B 154       1.543 -35.824  47.578  1.00  0.00           H  
ATOM   2539  HA  LYS B 154       0.518 -34.055  49.697  1.00  0.00           H  
ATOM   2540 1HB  LYS B 154       1.984 -36.722  49.733  1.00  0.00           H  
ATOM   2541 2HB  LYS B 154       1.472 -35.859  51.183  1.00  0.00           H  
ATOM   2542 1HG  LYS B 154      -0.865 -35.930  50.411  1.00  0.00           H  
ATOM   2543 2HG  LYS B 154      -0.348 -36.790  48.950  1.00  0.00           H  
ATOM   2544 1HD  LYS B 154       0.522 -38.608  50.346  1.00  0.00           H  
ATOM   2545 2HD  LYS B 154      -0.098 -37.780  51.782  1.00  0.00           H  
ATOM   2546 1HE  LYS B 154      -2.385 -37.898  50.876  1.00  0.00           H  
ATOM   2547 2HE  LYS B 154      -1.766 -38.621  49.384  1.00  0.00           H  
ATOM   2548 1HZ  LYS B 154      -2.638 -40.290  50.858  1.00  0.00           H  
ATOM   2549 2HZ  LYS B 154      -1.000 -40.529  50.659  1.00  0.00           H  
ATOM   2550 3HZ  LYS B 154      -1.600 -39.855  52.059  1.00  0.00           H  
ATOM   2551  N   ASP B 155       3.685 -34.268  48.922  1.00  0.00           N  
ATOM   2552  CA  ASP B 155       4.941 -33.566  49.164  1.00  0.00           C  
ATOM   2553  C   ASP B 155       5.838 -33.535  47.932  1.00  0.00           C  
ATOM   2554  O   ASP B 155       5.666 -34.316  46.989  1.00  0.00           O  
ATOM   2555  CB  ASP B 155       5.698 -34.234  50.327  1.00  0.00           C  
ATOM   2556  CG  ASP B 155       6.105 -35.702  50.012  1.00  0.00           C  
ATOM   2557  OD1 ASP B 155       6.252 -35.984  48.828  1.00  0.00           O  
ATOM   2558  OD2 ASP B 155       6.226 -36.527  50.934  1.00  0.00           O  
ATOM   2559  H   ASP B 155       3.585 -34.979  48.194  1.00  0.00           H  
ATOM   2560  HA  ASP B 155       4.727 -32.542  49.460  1.00  0.00           H  
ATOM   2561 1HB  ASP B 155       6.608 -33.664  50.551  1.00  0.00           H  
ATOM   2562 2HB  ASP B 155       5.080 -34.217  51.222  1.00  0.00           H  
ATOM   2563  N   ILE B 156       6.888 -32.738  48.029  1.00  0.00           N  
ATOM   2564  CA  ILE B 156       7.931 -32.718  47.044  1.00  0.00           C  
ATOM   2565  C   ILE B 156       8.961 -33.658  47.580  1.00  0.00           C  
ATOM   2566  O   ILE B 156       9.706 -33.314  48.488  1.00  0.00           O  
ATOM   2567  CB  ILE B 156       8.507 -31.319  46.938  1.00  0.00           C  
ATOM   2568  CG1 ILE B 156       7.413 -30.414  46.470  1.00  0.00           C  
ATOM   2569  CG2 ILE B 156       9.730 -31.286  46.053  1.00  0.00           C  
ATOM   2570  CD1 ILE B 156       7.757 -28.990  46.496  1.00  0.00           C  
ATOM   2571  H   ILE B 156       6.958 -32.126  48.831  1.00  0.00           H  
ATOM   2572  HA  ILE B 156       7.562 -33.069  46.084  1.00  0.00           H  
ATOM   2573  HB  ILE B 156       8.792 -30.976  47.932  1.00  0.00           H  
ATOM   2574 1HG1 ILE B 156       7.129 -30.690  45.458  1.00  0.00           H  
ATOM   2575 2HG1 ILE B 156       6.556 -30.551  47.120  1.00  0.00           H  
ATOM   2576 1HG2 ILE B 156      10.115 -30.274  46.013  1.00  0.00           H  
ATOM   2577 2HG2 ILE B 156      10.490 -31.945  46.461  1.00  0.00           H  
ATOM   2578 3HG2 ILE B 156       9.481 -31.609  45.069  1.00  0.00           H  
ATOM   2579 1HD1 ILE B 156       6.900 -28.429  46.155  1.00  0.00           H  
ATOM   2580 2HD1 ILE B 156       8.016 -28.695  47.509  1.00  0.00           H  
ATOM   2581 3HD1 ILE B 156       8.601 -28.804  45.836  1.00  0.00           H  
ATOM   2582  N   GLY B 157       9.026 -34.842  47.035  1.00  0.00           N  
ATOM   2583  CA  GLY B 157       9.864 -35.866  47.615  1.00  0.00           C  
ATOM   2584  C   GLY B 157      11.246 -35.866  47.036  1.00  0.00           C  
ATOM   2585  O   GLY B 157      11.935 -36.873  47.055  1.00  0.00           O  
ATOM   2586  H   GLY B 157       8.427 -35.056  46.258  1.00  0.00           H  
ATOM   2587 1HA  GLY B 157       9.913 -35.720  48.695  1.00  0.00           H  
ATOM   2588 2HA  GLY B 157       9.416 -36.838  47.469  1.00  0.00           H  
ATOM   2589  N   LEU B 158      11.685 -34.744  46.487  1.00  0.00           N  
ATOM   2590  CA  LEU B 158      12.960 -34.753  45.784  1.00  0.00           C  
ATOM   2591  C   LEU B 158      14.083 -34.558  46.784  1.00  0.00           C  
ATOM   2592  O   LEU B 158      14.785 -33.556  46.795  1.00  0.00           O  
ATOM   2593  CB  LEU B 158      12.945 -33.644  44.730  1.00  0.00           C  
ATOM   2594  CG  LEU B 158      11.788 -33.778  43.696  1.00  0.00           C  
ATOM   2595  CD1 LEU B 158      11.810 -32.580  42.763  1.00  0.00           C  
ATOM   2596  CD2 LEU B 158      11.919 -35.128  42.946  1.00  0.00           C  
ATOM   2597  H   LEU B 158      11.123 -33.913  46.542  1.00  0.00           H  
ATOM   2598  HA  LEU B 158      13.097 -35.702  45.297  1.00  0.00           H  
ATOM   2599 1HB  LEU B 158      12.885 -32.675  45.211  1.00  0.00           H  
ATOM   2600 2HB  LEU B 158      13.878 -33.704  44.168  1.00  0.00           H  
ATOM   2601  HG  LEU B 158      10.844 -33.756  44.224  1.00  0.00           H  
ATOM   2602 1HD1 LEU B 158      10.985 -32.654  42.054  1.00  0.00           H  
ATOM   2603 2HD1 LEU B 158      11.703 -31.665  43.345  1.00  0.00           H  
ATOM   2604 3HD1 LEU B 158      12.756 -32.555  42.229  1.00  0.00           H  
ATOM   2605 1HD2 LEU B 158      11.114 -35.238  42.230  1.00  0.00           H  
ATOM   2606 2HD2 LEU B 158      12.872 -35.160  42.412  1.00  0.00           H  
ATOM   2607 3HD2 LEU B 158      11.878 -35.957  43.652  1.00  0.00           H  
ATOM   2608  N   TYR B 159      14.264 -35.613  47.566  1.00  0.00           N  
ATOM   2609  CA  TYR B 159      15.188 -35.617  48.695  1.00  0.00           C  
ATOM   2610  C   TYR B 159      16.643 -35.585  48.349  1.00  0.00           C  
ATOM   2611  O   TYR B 159      17.472 -35.197  49.193  1.00  0.00           O  
ATOM   2612  CB  TYR B 159      14.827 -36.757  49.640  1.00  0.00           C  
ATOM   2613  CG  TYR B 159      14.862 -38.171  49.085  1.00  0.00           C  
ATOM   2614  CD1 TYR B 159      16.037 -38.914  49.026  1.00  0.00           C  
ATOM   2615  CD2 TYR B 159      13.645 -38.761  48.749  1.00  0.00           C  
ATOM   2616  CE1 TYR B 159      15.988 -40.252  48.605  1.00  0.00           C  
ATOM   2617  CE2 TYR B 159      13.577 -40.079  48.329  1.00  0.00           C  
ATOM   2618  CZ  TYR B 159      14.733 -40.834  48.268  1.00  0.00           C  
ATOM   2619  OH  TYR B 159      14.655 -42.165  47.886  1.00  0.00           O  
ATOM   2620  H   TYR B 159      13.651 -36.401  47.421  1.00  0.00           H  
ATOM   2621  HA  TYR B 159      14.996 -34.720  49.233  1.00  0.00           H  
ATOM   2622 1HB  TYR B 159      15.505 -36.715  50.493  1.00  0.00           H  
ATOM   2623 2HB  TYR B 159      13.824 -36.581  50.031  1.00  0.00           H  
ATOM   2624  HD1 TYR B 159      16.981 -38.458  49.311  1.00  0.00           H  
ATOM   2625  HD2 TYR B 159      12.728 -38.178  48.827  1.00  0.00           H  
ATOM   2626  HE1 TYR B 159      16.905 -40.846  48.566  1.00  0.00           H  
ATOM   2627  HE2 TYR B 159      12.613 -40.527  48.072  1.00  0.00           H  
ATOM   2628  HH  TYR B 159      13.736 -42.390  47.711  1.00  0.00           H  
ATOM   2629  N   ASN B 160      17.003 -35.912  47.122  1.00  0.00           N  
ATOM   2630  CA  ASN B 160      18.378 -35.748  46.709  1.00  0.00           C  
ATOM   2631  C   ASN B 160      18.566 -34.480  45.922  1.00  0.00           C  
ATOM   2632  O   ASN B 160      19.659 -34.256  45.424  1.00  0.00           O  
ATOM   2633  CB  ASN B 160      18.903 -36.918  45.933  1.00  0.00           C  
ATOM   2634  CG  ASN B 160      19.155 -38.082  46.828  1.00  0.00           C  
ATOM   2635  OD1 ASN B 160      20.065 -38.015  47.698  1.00  0.00           O  
ATOM   2636  ND2 ASN B 160      18.422 -39.136  46.646  1.00  0.00           N  
ATOM   2637  H   ASN B 160      16.302 -36.263  46.462  1.00  0.00           H  
ATOM   2638  HA  ASN B 160      18.990 -35.649  47.608  1.00  0.00           H  
ATOM   2639 1HB  ASN B 160      18.164 -37.185  45.184  1.00  0.00           H  
ATOM   2640 2HB  ASN B 160      19.817 -36.639  45.407  1.00  0.00           H  
ATOM   2641 1HD2 ASN B 160      18.551 -39.954  47.201  1.00  0.00           H  
ATOM   2642 2HD2 ASN B 160      17.704 -39.131  45.937  1.00  0.00           H  
ATOM   2643  N   LEU B 161      17.555 -33.605  45.841  1.00  0.00           N  
ATOM   2644  CA  LEU B 161      17.754 -32.403  45.038  1.00  0.00           C  
ATOM   2645  C   LEU B 161      18.696 -31.470  45.768  1.00  0.00           C  
ATOM   2646  O   LEU B 161      18.430 -31.054  46.899  1.00  0.00           O  
ATOM   2647  CB  LEU B 161      16.407 -31.720  44.729  1.00  0.00           C  
ATOM   2648  CG  LEU B 161      16.451 -30.449  43.809  1.00  0.00           C  
ATOM   2649  CD1 LEU B 161      16.908 -30.841  42.405  1.00  0.00           C  
ATOM   2650  CD2 LEU B 161      15.058 -29.828  43.738  1.00  0.00           C  
ATOM   2651  H   LEU B 161      16.652 -33.762  46.289  1.00  0.00           H  
ATOM   2652  HA  LEU B 161      18.214 -32.681  44.095  1.00  0.00           H  
ATOM   2653 1HB  LEU B 161      15.779 -32.450  44.239  1.00  0.00           H  
ATOM   2654 2HB  LEU B 161      15.937 -31.443  45.672  1.00  0.00           H  
ATOM   2655  HG  LEU B 161      17.169 -29.728  44.218  1.00  0.00           H  
ATOM   2656 1HD1 LEU B 161      16.941 -29.952  41.769  1.00  0.00           H  
ATOM   2657 2HD1 LEU B 161      17.890 -31.278  42.459  1.00  0.00           H  
ATOM   2658 3HD1 LEU B 161      16.209 -31.565  41.984  1.00  0.00           H  
ATOM   2659 1HD2 LEU B 161      15.089 -28.946  43.092  1.00  0.00           H  
ATOM   2660 2HD2 LEU B 161      14.358 -30.557  43.322  1.00  0.00           H  
ATOM   2661 3HD2 LEU B 161      14.730 -29.541  44.734  1.00  0.00           H  
ATOM   2662  N   ARG B 162      19.821 -31.165  45.140  1.00  0.00           N  
ATOM   2663  CA  ARG B 162      20.834 -30.374  45.791  1.00  0.00           C  
ATOM   2664  C   ARG B 162      21.111 -29.050  45.105  1.00  0.00           C  
ATOM   2665  O   ARG B 162      21.581 -28.113  45.737  1.00  0.00           O  
ATOM   2666  CB  ARG B 162      22.130 -31.167  45.872  1.00  0.00           C  
ATOM   2667  CG  ARG B 162      22.060 -32.420  46.731  1.00  0.00           C  
ATOM   2668  CD  ARG B 162      21.902 -32.091  48.171  1.00  0.00           C  
ATOM   2669  NE  ARG B 162      21.849 -33.286  48.997  1.00  0.00           N  
ATOM   2670  CZ  ARG B 162      20.720 -33.953  49.307  1.00  0.00           C  
ATOM   2671  NH1 ARG B 162      19.561 -33.530  48.853  1.00  0.00           N  
ATOM   2672  NH2 ARG B 162      20.778 -35.032  50.068  1.00  0.00           N  
ATOM   2673  H   ARG B 162      19.984 -31.518  44.199  1.00  0.00           H  
ATOM   2674  HA  ARG B 162      20.502 -30.171  46.804  1.00  0.00           H  
ATOM   2675 1HB  ARG B 162      22.434 -31.470  44.872  1.00  0.00           H  
ATOM   2676 2HB  ARG B 162      22.919 -30.534  46.277  1.00  0.00           H  
ATOM   2677 1HG  ARG B 162      21.208 -33.026  46.422  1.00  0.00           H  
ATOM   2678 2HG  ARG B 162      22.978 -32.996  46.610  1.00  0.00           H  
ATOM   2679 1HD  ARG B 162      22.745 -31.486  48.501  1.00  0.00           H  
ATOM   2680 2HD  ARG B 162      20.977 -31.535  48.317  1.00  0.00           H  
ATOM   2681  HE  ARG B 162      22.721 -33.642  49.366  1.00  0.00           H  
ATOM   2682 1HH1 ARG B 162      19.517 -32.706  48.271  1.00  0.00           H  
ATOM   2683 2HH1 ARG B 162      18.715 -34.030  49.085  1.00  0.00           H  
ATOM   2684 1HH2 ARG B 162      21.669 -35.357  50.418  1.00  0.00           H  
ATOM   2685 2HH2 ARG B 162      19.932 -35.532  50.300  1.00  0.00           H  
ATOM   2686  N   ASN B 163      20.873 -28.943  43.817  1.00  0.00           N  
ATOM   2687  CA  ASN B 163      21.191 -27.649  43.230  1.00  0.00           C  
ATOM   2688  C   ASN B 163      20.456 -27.352  41.934  1.00  0.00           C  
ATOM   2689  O   ASN B 163      20.394 -28.192  41.040  1.00  0.00           O  
ATOM   2690  CB  ASN B 163      22.706 -27.491  43.048  1.00  0.00           C  
ATOM   2691  CG  ASN B 163      23.132 -26.051  42.733  1.00  0.00           C  
ATOM   2692  OD1 ASN B 163      23.026 -25.609  41.608  1.00  0.00           O  
ATOM   2693  ND2 ASN B 163      23.617 -25.333  43.721  1.00  0.00           N  
ATOM   2694  H   ASN B 163      20.515 -29.725  43.268  1.00  0.00           H  
ATOM   2695  HA  ASN B 163      20.878 -26.883  43.936  1.00  0.00           H  
ATOM   2696 1HB  ASN B 163      23.241 -27.820  43.936  1.00  0.00           H  
ATOM   2697 2HB  ASN B 163      23.030 -28.129  42.224  1.00  0.00           H  
ATOM   2698 1HD2 ASN B 163      23.906 -24.389  43.556  1.00  0.00           H  
ATOM   2699 2HD2 ASN B 163      23.694 -25.725  44.639  1.00  0.00           H  
ATOM   2700  N   ILE B 164      19.919 -26.131  41.889  1.00  0.00           N  
ATOM   2701  CA  ILE B 164      19.308 -25.507  40.724  1.00  0.00           C  
ATOM   2702  C   ILE B 164      20.228 -24.381  40.268  1.00  0.00           C  
ATOM   2703  O   ILE B 164      20.296 -23.325  40.897  1.00  0.00           O  
ATOM   2704  CB  ILE B 164      17.908 -24.958  41.028  1.00  0.00           C  
ATOM   2705  CG1 ILE B 164      17.000 -26.106  41.538  1.00  0.00           C  
ATOM   2706  CG2 ILE B 164      17.360 -24.267  39.819  1.00  0.00           C  
ATOM   2707  CD1 ILE B 164      15.676 -25.665  42.061  1.00  0.00           C  
ATOM   2708  H   ILE B 164      19.975 -25.579  42.743  1.00  0.00           H  
ATOM   2709  HA  ILE B 164      19.222 -26.236  39.936  1.00  0.00           H  
ATOM   2710  HB  ILE B 164      17.980 -24.235  41.824  1.00  0.00           H  
ATOM   2711 1HG1 ILE B 164      16.828 -26.786  40.746  1.00  0.00           H  
ATOM   2712 2HG1 ILE B 164      17.519 -26.637  42.328  1.00  0.00           H  
ATOM   2713 1HG2 ILE B 164      16.380 -23.855  40.046  1.00  0.00           H  
ATOM   2714 2HG2 ILE B 164      18.028 -23.456  39.534  1.00  0.00           H  
ATOM   2715 3HG2 ILE B 164      17.284 -24.978  38.996  1.00  0.00           H  
ATOM   2716 1HD1 ILE B 164      15.111 -26.533  42.395  1.00  0.00           H  
ATOM   2717 2HD1 ILE B 164      15.822 -24.986  42.897  1.00  0.00           H  
ATOM   2718 3HD1 ILE B 164      15.119 -25.153  41.273  1.00  0.00           H  
ATOM   2719  N   THR B 165      20.903 -24.572  39.144  1.00  0.00           N  
ATOM   2720  CA  THR B 165      21.960 -23.627  38.790  1.00  0.00           C  
ATOM   2721  C   THR B 165      21.499 -22.303  38.178  1.00  0.00           C  
ATOM   2722  O   THR B 165      22.299 -21.375  38.020  1.00  0.00           O  
ATOM   2723  CB  THR B 165      23.004 -24.294  37.883  1.00  0.00           C  
ATOM   2724  OG1 THR B 165      22.398 -24.792  36.701  1.00  0.00           O  
ATOM   2725  CG2 THR B 165      23.633 -25.467  38.592  1.00  0.00           C  
ATOM   2726  H   THR B 165      20.731 -25.423  38.601  1.00  0.00           H  
ATOM   2727  HA  THR B 165      22.481 -23.374  39.717  1.00  0.00           H  
ATOM   2728  HB  THR B 165      23.770 -23.570  37.614  1.00  0.00           H  
ATOM   2729  HG1 THR B 165      21.907 -24.115  36.175  1.00  0.00           H  
ATOM   2730 1HG2 THR B 165      24.366 -25.936  37.936  1.00  0.00           H  
ATOM   2731 2HG2 THR B 165      24.132 -25.117  39.481  1.00  0.00           H  
ATOM   2732 3HG2 THR B 165      22.859 -26.197  38.856  1.00  0.00           H  
ATOM   2733  N   ARG B 166      20.232 -22.223  37.807  1.00  0.00           N  
ATOM   2734  CA  ARG B 166      19.671 -21.010  37.223  1.00  0.00           C  
ATOM   2735  C   ARG B 166      18.149 -21.062  37.310  1.00  0.00           C  
ATOM   2736  O   ARG B 166      17.564 -22.124  37.136  1.00  0.00           O  
ATOM   2737  CB  ARG B 166      20.174 -20.813  35.793  1.00  0.00           C  
ATOM   2738  CG  ARG B 166      19.711 -19.556  35.113  1.00  0.00           C  
ATOM   2739  CD  ARG B 166      20.396 -19.331  33.837  1.00  0.00           C  
ATOM   2740  NE  ARG B 166      19.944 -18.114  33.211  1.00  0.00           N  
ATOM   2741  CZ  ARG B 166      18.987 -18.051  32.270  1.00  0.00           C  
ATOM   2742  NH1 ARG B 166      18.400 -19.146  31.837  1.00  0.00           N  
ATOM   2743  NH2 ARG B 166      18.644 -16.877  31.768  1.00  0.00           N  
ATOM   2744  H   ARG B 166      19.636 -23.021  37.967  1.00  0.00           H  
ATOM   2745  HA  ARG B 166      20.015 -20.156  37.806  1.00  0.00           H  
ATOM   2746 1HB  ARG B 166      21.259 -20.796  35.773  1.00  0.00           H  
ATOM   2747 2HB  ARG B 166      19.857 -21.647  35.173  1.00  0.00           H  
ATOM   2748 1HG  ARG B 166      18.678 -19.662  34.888  1.00  0.00           H  
ATOM   2749 2HG  ARG B 166      19.867 -18.696  35.760  1.00  0.00           H  
ATOM   2750 1HD  ARG B 166      21.471 -19.256  34.002  1.00  0.00           H  
ATOM   2751 2HD  ARG B 166      20.188 -20.158  33.161  1.00  0.00           H  
ATOM   2752  HE  ARG B 166      20.368 -17.247  33.507  1.00  0.00           H  
ATOM   2753 1HH1 ARG B 166      18.648 -20.079  32.225  1.00  0.00           H  
ATOM   2754 2HH1 ARG B 166      17.701 -19.085  31.120  1.00  0.00           H  
ATOM   2755 1HH2 ARG B 166      19.098 -16.036  32.098  1.00  0.00           H  
ATOM   2756 2HH2 ARG B 166      17.931 -16.822  31.057  1.00  0.00           H  
ATOM   2757  N   GLY B 167      17.509 -19.918  37.582  1.00  0.00           N  
ATOM   2758  CA  GLY B 167      16.038 -19.857  37.585  1.00  0.00           C  
ATOM   2759  C   GLY B 167      15.378 -20.042  38.946  1.00  0.00           C  
ATOM   2760  O   GLY B 167      16.003 -20.470  39.918  1.00  0.00           O  
ATOM   2761  H   GLY B 167      18.041 -19.079  37.749  1.00  0.00           H  
ATOM   2762 1HA  GLY B 167      15.723 -18.896  37.174  1.00  0.00           H  
ATOM   2763 2HA  GLY B 167      15.648 -20.613  36.911  1.00  0.00           H  
ATOM   2764  N   ALA B 168      14.103 -19.656  38.993  1.00  0.00           N  
ATOM   2765  CA  ALA B 168      13.245 -19.686  40.173  1.00  0.00           C  
ATOM   2766  C   ALA B 168      12.341 -20.901  40.176  1.00  0.00           C  
ATOM   2767  O   ALA B 168      12.285 -21.652  39.199  1.00  0.00           O  
ATOM   2768  CB  ALA B 168      12.408 -18.429  40.231  1.00  0.00           C  
ATOM   2769  H   ALA B 168      13.685 -19.312  38.125  1.00  0.00           H  
ATOM   2770  HA  ALA B 168      13.878 -19.734  41.061  1.00  0.00           H  
ATOM   2771 1HB  ALA B 168      11.790 -18.444  41.122  1.00  0.00           H  
ATOM   2772 2HB  ALA B 168      13.062 -17.579  40.256  1.00  0.00           H  
ATOM   2773 3HB  ALA B 168      11.775 -18.370  39.352  1.00  0.00           H  
ATOM   2774  N   ILE B 169      11.620 -21.099  41.266  1.00  0.00           N  
ATOM   2775  CA  ILE B 169      10.664 -22.195  41.269  1.00  0.00           C  
ATOM   2776  C   ILE B 169       9.268 -21.640  41.472  1.00  0.00           C  
ATOM   2777  O   ILE B 169       9.110 -20.611  42.136  1.00  0.00           O  
ATOM   2778  CB  ILE B 169      11.041 -23.252  42.331  1.00  0.00           C  
ATOM   2779  CG1 ILE B 169      10.984 -22.667  43.760  1.00  0.00           C  
ATOM   2780  CG2 ILE B 169      12.516 -23.703  42.027  1.00  0.00           C  
ATOM   2781  CD1 ILE B 169      11.093 -23.660  44.865  1.00  0.00           C  
ATOM   2782  H   ILE B 169      11.737 -20.494  42.083  1.00  0.00           H  
ATOM   2783  HA  ILE B 169      10.687 -22.701  40.307  1.00  0.00           H  
ATOM   2784  HB  ILE B 169      10.358 -24.100  42.265  1.00  0.00           H  
ATOM   2785 1HG1 ILE B 169      11.803 -22.002  43.871  1.00  0.00           H  
ATOM   2786 2HG1 ILE B 169      10.054 -22.123  43.898  1.00  0.00           H  
ATOM   2787 1HG2 ILE B 169      12.836 -24.466  42.726  1.00  0.00           H  
ATOM   2788 2HG2 ILE B 169      12.592 -24.092  41.028  1.00  0.00           H  
ATOM   2789 3HG2 ILE B 169      13.181 -22.851  42.106  1.00  0.00           H  
ATOM   2790 1HD1 ILE B 169      11.061 -23.140  45.821  1.00  0.00           H  
ATOM   2791 2HD1 ILE B 169      10.270 -24.355  44.810  1.00  0.00           H  
ATOM   2792 3HD1 ILE B 169      12.020 -24.196  44.789  1.00  0.00           H  
ATOM   2793  N   ARG B 170       8.273 -22.315  40.897  1.00  0.00           N  
ATOM   2794  CA  ARG B 170       6.889 -21.903  41.076  1.00  0.00           C  
ATOM   2795  C   ARG B 170       6.051 -23.090  41.501  1.00  0.00           C  
ATOM   2796  O   ARG B 170       5.979 -24.094  40.774  1.00  0.00           O  
ATOM   2797  CB  ARG B 170       6.283 -21.412  39.778  1.00  0.00           C  
ATOM   2798  CG  ARG B 170       4.949 -20.799  39.915  1.00  0.00           C  
ATOM   2799  CD  ARG B 170       4.422 -20.398  38.650  1.00  0.00           C  
ATOM   2800  NE  ARG B 170       3.151 -19.724  38.803  1.00  0.00           N  
ATOM   2801  CZ  ARG B 170       2.947 -18.393  38.868  1.00  0.00           C  
ATOM   2802  NH1 ARG B 170       3.891 -17.470  38.775  1.00  0.00           N  
ATOM   2803  NH2 ARG B 170       1.736 -17.984  39.063  1.00  0.00           N  
ATOM   2804  H   ARG B 170       8.491 -23.124  40.320  1.00  0.00           H  
ATOM   2805  HA  ARG B 170       6.844 -21.135  41.842  1.00  0.00           H  
ATOM   2806 1HB  ARG B 170       6.892 -20.714  39.329  1.00  0.00           H  
ATOM   2807 2HB  ARG B 170       6.193 -22.246  39.088  1.00  0.00           H  
ATOM   2808 1HG  ARG B 170       4.244 -21.493  40.377  1.00  0.00           H  
ATOM   2809 2HG  ARG B 170       5.040 -19.931  40.519  1.00  0.00           H  
ATOM   2810 1HD  ARG B 170       5.113 -19.745  38.132  1.00  0.00           H  
ATOM   2811 2HD  ARG B 170       4.261 -21.293  38.074  1.00  0.00           H  
ATOM   2812  HE  ARG B 170       2.306 -20.297  38.953  1.00  0.00           H  
ATOM   2813 1HH1 ARG B 170       4.878 -17.695  38.651  1.00  0.00           H  
ATOM   2814 2HH1 ARG B 170       3.589 -16.491  38.885  1.00  0.00           H  
ATOM   2815 1HH2 ARG B 170       0.987 -18.675  39.195  1.00  0.00           H  
ATOM   2816 2HH2 ARG B 170       1.581 -16.992  39.159  1.00  0.00           H  
ATOM   2817  N   ILE B 171       5.421 -22.963  42.658  1.00  0.00           N  
ATOM   2818  CA  ILE B 171       4.593 -24.021  43.212  1.00  0.00           C  
ATOM   2819  C   ILE B 171       3.208 -23.418  43.443  1.00  0.00           C  
ATOM   2820  O   ILE B 171       3.095 -22.379  44.099  1.00  0.00           O  
ATOM   2821  CB  ILE B 171       5.223 -24.548  44.517  1.00  0.00           C  
ATOM   2822  CG1 ILE B 171       6.677 -25.063  44.232  1.00  0.00           C  
ATOM   2823  CG2 ILE B 171       4.370 -25.659  45.086  1.00  0.00           C  
ATOM   2824  CD1 ILE B 171       7.492 -25.426  45.458  1.00  0.00           C  
ATOM   2825  H   ILE B 171       5.517 -22.078  43.158  1.00  0.00           H  
ATOM   2826  HA  ILE B 171       4.501 -24.834  42.496  1.00  0.00           H  
ATOM   2827  HB  ILE B 171       5.288 -23.751  45.216  1.00  0.00           H  
ATOM   2828 1HG1 ILE B 171       6.602 -25.914  43.583  1.00  0.00           H  
ATOM   2829 2HG1 ILE B 171       7.232 -24.290  43.712  1.00  0.00           H  
ATOM   2830 1HG2 ILE B 171       4.790 -26.018  46.007  1.00  0.00           H  
ATOM   2831 2HG2 ILE B 171       3.375 -25.283  45.283  1.00  0.00           H  
ATOM   2832 3HG2 ILE B 171       4.309 -26.479  44.369  1.00  0.00           H  
ATOM   2833 1HD1 ILE B 171       8.475 -25.769  45.147  1.00  0.00           H  
ATOM   2834 2HD1 ILE B 171       7.602 -24.558  46.100  1.00  0.00           H  
ATOM   2835 3HD1 ILE B 171       7.015 -26.201  46.005  1.00  0.00           H  
ATOM   2836  N   GLU B 172       2.173 -24.009  42.846  1.00  0.00           N  
ATOM   2837  CA  GLU B 172       0.851 -23.386  42.914  1.00  0.00           C  
ATOM   2838  C   GLU B 172      -0.356 -24.327  42.815  1.00  0.00           C  
ATOM   2839  O   GLU B 172      -0.361 -25.312  42.077  1.00  0.00           O  
ATOM   2840  CB  GLU B 172       0.819 -22.256  41.893  1.00  0.00           C  
ATOM   2841  CG  GLU B 172      -0.453 -21.540  41.803  1.00  0.00           C  
ATOM   2842  CD  GLU B 172      -0.383 -20.339  40.962  1.00  0.00           C  
ATOM   2843  OE1 GLU B 172       0.468 -20.245  40.100  1.00  0.00           O  
ATOM   2844  OE2 GLU B 172      -1.183 -19.466  41.194  1.00  0.00           O  
ATOM   2845  H   GLU B 172       2.327 -24.862  42.311  1.00  0.00           H  
ATOM   2846  HA  GLU B 172       0.786 -22.908  43.874  1.00  0.00           H  
ATOM   2847 1HB  GLU B 172       1.561 -21.506  42.184  1.00  0.00           H  
ATOM   2848 2HB  GLU B 172       1.115 -22.620  40.943  1.00  0.00           H  
ATOM   2849 1HG  GLU B 172      -1.151 -22.215  41.337  1.00  0.00           H  
ATOM   2850 2HG  GLU B 172      -0.820 -21.295  42.786  1.00  0.00           H  
ATOM   2851  N   LYS B 173      -1.376 -24.012  43.583  1.00  0.00           N  
ATOM   2852  CA  LYS B 173      -2.627 -24.770  43.609  1.00  0.00           C  
ATOM   2853  C   LYS B 173      -2.478 -26.256  43.841  1.00  0.00           C  
ATOM   2854  O   LYS B 173      -3.124 -27.072  43.193  1.00  0.00           O  
ATOM   2855  CB  LYS B 173      -3.453 -24.572  42.327  1.00  0.00           C  
ATOM   2856  CG  LYS B 173      -4.007 -23.163  42.078  1.00  0.00           C  
ATOM   2857  CD  LYS B 173      -4.815 -23.115  40.755  1.00  0.00           C  
ATOM   2858  CE  LYS B 173      -6.251 -23.690  40.927  1.00  0.00           C  
ATOM   2859  NZ  LYS B 173      -7.058 -23.633  39.659  1.00  0.00           N  
ATOM   2860  H   LYS B 173      -1.246 -23.208  44.204  1.00  0.00           H  
ATOM   2861  HA  LYS B 173      -3.206 -24.393  44.450  1.00  0.00           H  
ATOM   2862 1HB  LYS B 173      -2.847 -24.836  41.458  1.00  0.00           H  
ATOM   2863 2HB  LYS B 173      -4.290 -25.258  42.346  1.00  0.00           H  
ATOM   2864 1HG  LYS B 173      -4.666 -22.896  42.900  1.00  0.00           H  
ATOM   2865 2HG  LYS B 173      -3.217 -22.442  42.044  1.00  0.00           H  
ATOM   2866 1HD  LYS B 173      -4.879 -22.087  40.404  1.00  0.00           H  
ATOM   2867 2HD  LYS B 173      -4.297 -23.705  39.996  1.00  0.00           H  
ATOM   2868 1HE  LYS B 173      -6.191 -24.727  41.235  1.00  0.00           H  
ATOM   2869 2HE  LYS B 173      -6.769 -23.119  41.696  1.00  0.00           H  
ATOM   2870 1HZ  LYS B 173      -7.975 -24.028  39.832  1.00  0.00           H  
ATOM   2871 2HZ  LYS B 173      -7.166 -22.685  39.324  1.00  0.00           H  
ATOM   2872 3HZ  LYS B 173      -6.582 -24.202  38.933  1.00  0.00           H  
ATOM   2873  N   ASN B 174      -1.700 -26.600  44.836  1.00  0.00           N  
ATOM   2874  CA  ASN B 174      -1.537 -27.980  45.204  1.00  0.00           C  
ATOM   2875  C   ASN B 174      -2.116 -28.061  46.625  1.00  0.00           C  
ATOM   2876  O   ASN B 174      -1.421 -27.918  47.639  1.00  0.00           O  
ATOM   2877  CB  ASN B 174      -0.090 -28.364  45.128  1.00  0.00           C  
ATOM   2878  CG  ASN B 174       0.560 -28.030  43.820  1.00  0.00           C  
ATOM   2879  OD1 ASN B 174       0.383 -28.593  42.717  1.00  0.00           O  
ATOM   2880  ND2 ASN B 174       1.357 -27.022  43.947  1.00  0.00           N  
ATOM   2881  H   ASN B 174      -1.204 -25.880  45.341  1.00  0.00           H  
ATOM   2882  HA  ASN B 174      -2.124 -28.623  44.549  1.00  0.00           H  
ATOM   2883 1HB  ASN B 174       0.448 -27.868  45.903  1.00  0.00           H  
ATOM   2884 2HB  ASN B 174      -0.005 -29.436  45.275  1.00  0.00           H  
ATOM   2885 1HD2 ASN B 174       1.853 -26.675  43.144  1.00  0.00           H  
ATOM   2886 2HD2 ASN B 174       1.412 -26.550  44.852  1.00  0.00           H  
ATOM   2887  N   ALA B 175      -3.431 -28.264  46.659  1.00  0.00           N  
ATOM   2888  CA  ALA B 175      -4.264 -28.210  47.857  1.00  0.00           C  
ATOM   2889  C   ALA B 175      -3.848 -29.187  48.920  1.00  0.00           C  
ATOM   2890  O   ALA B 175      -4.132 -28.958  50.089  1.00  0.00           O  
ATOM   2891  CB  ALA B 175      -5.706 -28.483  47.503  1.00  0.00           C  
ATOM   2892  H   ALA B 175      -3.894 -28.407  45.770  1.00  0.00           H  
ATOM   2893  HA  ALA B 175      -4.179 -27.202  48.268  1.00  0.00           H  
ATOM   2894 1HB  ALA B 175      -6.321 -28.402  48.399  1.00  0.00           H  
ATOM   2895 2HB  ALA B 175      -6.037 -27.760  46.765  1.00  0.00           H  
ATOM   2896 3HB  ALA B 175      -5.791 -29.492  47.101  1.00  0.00           H  
ATOM   2897  N   ASP B 176      -3.244 -30.302  48.528  1.00  0.00           N  
ATOM   2898  CA  ASP B 176      -2.796 -31.290  49.500  1.00  0.00           C  
ATOM   2899  C   ASP B 176      -1.289 -31.222  49.725  1.00  0.00           C  
ATOM   2900  O   ASP B 176      -0.746 -32.099  50.387  1.00  0.00           O  
ATOM   2901  CB  ASP B 176      -3.109 -32.707  49.024  1.00  0.00           C  
ATOM   2902  CG  ASP B 176      -4.577 -32.962  48.833  1.00  0.00           C  
ATOM   2903  OD1 ASP B 176      -5.336 -32.637  49.699  1.00  0.00           O  
ATOM   2904  OD2 ASP B 176      -4.936 -33.476  47.791  1.00  0.00           O  
ATOM   2905  H   ASP B 176      -3.055 -30.449  47.548  1.00  0.00           H  
ATOM   2906  HA  ASP B 176      -3.305 -31.106  50.439  1.00  0.00           H  
ATOM   2907 1HB  ASP B 176      -2.583 -32.891  48.082  1.00  0.00           H  
ATOM   2908 2HB  ASP B 176      -2.718 -33.423  49.750  1.00  0.00           H  
ATOM   2909  N   LEU B 177      -0.601 -30.205  49.175  1.00  0.00           N  
ATOM   2910  CA  LEU B 177       0.863 -30.198  49.239  1.00  0.00           C  
ATOM   2911  C   LEU B 177       1.453 -29.566  50.505  1.00  0.00           C  
ATOM   2912  O   LEU B 177       1.304 -28.368  50.772  1.00  0.00           O  
ATOM   2913  CB  LEU B 177       1.418 -29.491  48.002  1.00  0.00           C  
ATOM   2914  CG  LEU B 177       2.928 -29.429  47.868  1.00  0.00           C  
ATOM   2915  CD1 LEU B 177       3.391 -30.819  47.705  1.00  0.00           C  
ATOM   2916  CD2 LEU B 177       3.331 -28.583  46.660  1.00  0.00           C  
ATOM   2917  H   LEU B 177      -1.072 -29.458  48.675  1.00  0.00           H  
ATOM   2918  HA  LEU B 177       1.195 -31.236  49.202  1.00  0.00           H  
ATOM   2919 1HB  LEU B 177       1.049 -30.028  47.149  1.00  0.00           H  
ATOM   2920 2HB  LEU B 177       1.039 -28.471  47.989  1.00  0.00           H  
ATOM   2921  HG  LEU B 177       3.371 -29.014  48.777  1.00  0.00           H  
ATOM   2922 1HD1 LEU B 177       4.460 -30.844  47.617  1.00  0.00           H  
ATOM   2923 2HD1 LEU B 177       3.076 -31.375  48.567  1.00  0.00           H  
ATOM   2924 3HD1 LEU B 177       2.942 -31.246  46.824  1.00  0.00           H  
ATOM   2925 1HD2 LEU B 177       4.414 -28.576  46.566  1.00  0.00           H  
ATOM   2926 2HD2 LEU B 177       2.897 -29.006  45.757  1.00  0.00           H  
ATOM   2927 3HD2 LEU B 177       2.967 -27.567  46.796  1.00  0.00           H  
ATOM   2928  N   CYS B 178       2.166 -30.421  51.246  1.00  0.00           N  
ATOM   2929  CA  CYS B 178       2.829 -30.187  52.521  1.00  0.00           C  
ATOM   2930  C   CYS B 178       4.342 -30.147  52.317  1.00  0.00           C  
ATOM   2931  O   CYS B 178       4.830 -30.318  51.200  1.00  0.00           O  
ATOM   2932  CB  CYS B 178       2.490 -31.330  53.483  1.00  0.00           C  
ATOM   2933  SG  CYS B 178       0.735 -31.544  53.808  1.00  0.00           S  
ATOM   2934  H   CYS B 178       2.229 -31.381  50.907  1.00  0.00           H  
ATOM   2935  HA  CYS B 178       2.493 -29.237  52.934  1.00  0.00           H  
ATOM   2936 1HB  CYS B 178       2.858 -32.260  53.068  1.00  0.00           H  
ATOM   2937 2HB  CYS B 178       2.988 -31.175  54.436  1.00  0.00           H  
ATOM   2938  HG  CYS B 178       0.390 -31.582  52.515  1.00  0.00           H  
ATOM   2939  N   TYR B 179       5.089 -29.894  53.380  1.00  0.00           N  
ATOM   2940  CA  TYR B 179       6.555 -29.877  53.339  1.00  0.00           C  
ATOM   2941  C   TYR B 179       7.153 -28.817  52.434  1.00  0.00           C  
ATOM   2942  O   TYR B 179       8.191 -29.008  51.815  1.00  0.00           O  
ATOM   2943  CB  TYR B 179       7.088 -31.292  53.025  1.00  0.00           C  
ATOM   2944  CG  TYR B 179       6.647 -32.297  54.110  1.00  0.00           C  
ATOM   2945  CD1 TYR B 179       5.533 -33.098  53.920  1.00  0.00           C  
ATOM   2946  CD2 TYR B 179       7.367 -32.397  55.300  1.00  0.00           C  
ATOM   2947  CE1 TYR B 179       5.120 -33.946  54.917  1.00  0.00           C  
ATOM   2948  CE2 TYR B 179       6.955 -33.251  56.278  1.00  0.00           C  
ATOM   2949  CZ  TYR B 179       5.835 -34.005  56.097  1.00  0.00           C  
ATOM   2950  OH  TYR B 179       5.392 -34.807  57.099  1.00  0.00           O  
ATOM   2951  H   TYR B 179       4.641 -29.751  54.294  1.00  0.00           H  
ATOM   2952  HA  TYR B 179       6.892 -29.648  54.346  1.00  0.00           H  
ATOM   2953 1HB  TYR B 179       6.741 -31.644  52.058  1.00  0.00           H  
ATOM   2954 2HB  TYR B 179       8.179 -31.275  52.998  1.00  0.00           H  
ATOM   2955  HD1 TYR B 179       4.971 -33.030  52.994  1.00  0.00           H  
ATOM   2956  HD2 TYR B 179       8.248 -31.790  55.458  1.00  0.00           H  
ATOM   2957  HE1 TYR B 179       4.229 -34.552  54.780  1.00  0.00           H  
ATOM   2958  HE2 TYR B 179       7.506 -33.314  57.213  1.00  0.00           H  
ATOM   2959  HH  TYR B 179       5.980 -34.742  57.891  1.00  0.00           H  
ATOM   2960  N   LEU B 180       6.517 -27.661  52.396  1.00  0.00           N  
ATOM   2961  CA  LEU B 180       7.086 -26.549  51.653  1.00  0.00           C  
ATOM   2962  C   LEU B 180       7.936 -25.690  52.584  1.00  0.00           C  
ATOM   2963  O   LEU B 180       9.084 -25.358  52.291  1.00  0.00           O  
ATOM   2964  CB  LEU B 180       5.957 -25.731  51.019  1.00  0.00           C  
ATOM   2965  CG  LEU B 180       5.152 -26.498  49.992  1.00  0.00           C  
ATOM   2966  CD1 LEU B 180       3.904 -25.757  49.636  1.00  0.00           C  
ATOM   2967  CD2 LEU B 180       6.016 -26.680  48.788  1.00  0.00           C  
ATOM   2968  H   LEU B 180       5.638 -27.570  52.886  1.00  0.00           H  
ATOM   2969  HA  LEU B 180       7.729 -26.940  50.864  1.00  0.00           H  
ATOM   2970 1HB  LEU B 180       5.277 -25.402  51.803  1.00  0.00           H  
ATOM   2971 2HB  LEU B 180       6.386 -24.852  50.530  1.00  0.00           H  
ATOM   2972  HG  LEU B 180       4.864 -27.476  50.394  1.00  0.00           H  
ATOM   2973 1HD1 LEU B 180       3.354 -26.331  48.893  1.00  0.00           H  
ATOM   2974 2HD1 LEU B 180       3.287 -25.633  50.529  1.00  0.00           H  
ATOM   2975 3HD1 LEU B 180       4.156 -24.786  49.230  1.00  0.00           H  
ATOM   2976 1HD2 LEU B 180       5.471 -27.231  48.038  1.00  0.00           H  
ATOM   2977 2HD2 LEU B 180       6.299 -25.702  48.390  1.00  0.00           H  
ATOM   2978 3HD2 LEU B 180       6.910 -27.231  49.069  1.00  0.00           H  
ATOM   2979  N   SER B 181       7.386 -25.418  53.765  1.00  0.00           N  
ATOM   2980  CA  SER B 181       8.025 -24.576  54.780  1.00  0.00           C  
ATOM   2981  C   SER B 181       9.137 -25.328  55.541  1.00  0.00           C  
ATOM   2982  O   SER B 181       9.901 -24.739  56.307  1.00  0.00           O  
ATOM   2983  CB  SER B 181       6.982 -24.074  55.759  1.00  0.00           C  
ATOM   2984  OG  SER B 181       6.454 -25.129  56.516  1.00  0.00           O  
ATOM   2985  H   SER B 181       6.462 -25.766  53.954  1.00  0.00           H  
ATOM   2986  HA  SER B 181       8.477 -23.723  54.277  1.00  0.00           H  
ATOM   2987 1HB  SER B 181       7.431 -23.336  56.423  1.00  0.00           H  
ATOM   2988 2HB  SER B 181       6.180 -23.579  55.214  1.00  0.00           H  
ATOM   2989  HG  SER B 181       5.808 -24.735  57.106  1.00  0.00           H  
ATOM   2990  N   THR B 182       9.228 -26.635  55.295  1.00  0.00           N  
ATOM   2991  CA  THR B 182      10.223 -27.511  55.890  1.00  0.00           C  
ATOM   2992  C   THR B 182      11.472 -27.582  54.998  1.00  0.00           C  
ATOM   2993  O   THR B 182      12.438 -28.265  55.333  1.00  0.00           O  
ATOM   2994  CB  THR B 182       9.670 -28.936  56.067  1.00  0.00           C  
ATOM   2995  OG1 THR B 182       9.358 -29.490  54.807  1.00  0.00           O  
ATOM   2996  CG2 THR B 182       8.389 -28.893  56.867  1.00  0.00           C  
ATOM   2997  H   THR B 182       8.563 -27.036  54.653  1.00  0.00           H  
ATOM   2998  HA  THR B 182      10.516 -27.115  56.860  1.00  0.00           H  
ATOM   2999  HB  THR B 182      10.406 -29.565  56.568  1.00  0.00           H  
ATOM   3000  HG1 THR B 182      10.188 -29.746  54.337  1.00  0.00           H  
ATOM   3001 1HG2 THR B 182       8.003 -29.902  56.972  1.00  0.00           H  
ATOM   3002 2HG2 THR B 182       8.587 -28.475  57.849  1.00  0.00           H  
ATOM   3003 3HG2 THR B 182       7.654 -28.274  56.352  1.00  0.00           H  
ATOM   3004  N   VAL B 183      11.444 -26.918  53.831  1.00  0.00           N  
ATOM   3005  CA  VAL B 183      12.583 -26.976  52.928  1.00  0.00           C  
ATOM   3006  C   VAL B 183      13.302 -25.651  52.843  1.00  0.00           C  
ATOM   3007  O   VAL B 183      12.713 -24.590  52.613  1.00  0.00           O  
ATOM   3008  CB  VAL B 183      12.124 -27.390  51.517  1.00  0.00           C  
ATOM   3009  CG1 VAL B 183      13.304 -27.407  50.557  1.00  0.00           C  
ATOM   3010  CG2 VAL B 183      11.453 -28.754  51.571  1.00  0.00           C  
ATOM   3011  H   VAL B 183      10.629 -26.371  53.553  1.00  0.00           H  
ATOM   3012  HA  VAL B 183      13.289 -27.720  53.296  1.00  0.00           H  
ATOM   3013  HB  VAL B 183      11.416 -26.650  51.144  1.00  0.00           H  
ATOM   3014 1HG1 VAL B 183      12.962 -27.701  49.565  1.00  0.00           H  
ATOM   3015 2HG1 VAL B 183      13.747 -26.412  50.507  1.00  0.00           H  
ATOM   3016 3HG1 VAL B 183      14.050 -28.120  50.909  1.00  0.00           H  
ATOM   3017 1HG2 VAL B 183      11.131 -29.040  50.570  1.00  0.00           H  
ATOM   3018 2HG2 VAL B 183      12.160 -29.493  51.950  1.00  0.00           H  
ATOM   3019 3HG2 VAL B 183      10.587 -28.708  52.231  1.00  0.00           H  
ATOM   3020  N   ASP B 184      14.595 -25.686  53.080  1.00  0.00           N  
ATOM   3021  CA  ASP B 184      15.314 -24.450  53.014  1.00  0.00           C  
ATOM   3022  C   ASP B 184      15.739 -24.314  51.618  1.00  0.00           C  
ATOM   3023  O   ASP B 184      16.801 -24.798  51.219  1.00  0.00           O  
ATOM   3024  CB  ASP B 184      16.517 -24.372  53.910  1.00  0.00           C  
ATOM   3025  CG  ASP B 184      17.119 -22.959  53.907  1.00  0.00           C  
ATOM   3026  OD1 ASP B 184      16.796 -22.157  53.017  1.00  0.00           O  
ATOM   3027  OD2 ASP B 184      17.895 -22.688  54.792  1.00  0.00           O  
ATOM   3028  H   ASP B 184      15.069 -26.573  53.252  1.00  0.00           H  
ATOM   3029  HA  ASP B 184      14.648 -23.622  53.258  1.00  0.00           H  
ATOM   3030 1HB  ASP B 184      16.261 -24.640  54.907  1.00  0.00           H  
ATOM   3031 2HB  ASP B 184      17.254 -25.073  53.563  1.00  0.00           H  
ATOM   3032  N   TRP B 185      14.914 -23.622  50.878  1.00  0.00           N  
ATOM   3033  CA  TRP B 185      15.113 -23.486  49.468  1.00  0.00           C  
ATOM   3034  C   TRP B 185      16.422 -22.769  49.162  1.00  0.00           C  
ATOM   3035  O   TRP B 185      17.031 -23.038  48.129  1.00  0.00           O  
ATOM   3036  CB  TRP B 185      13.919 -22.740  48.877  1.00  0.00           C  
ATOM   3037  CG  TRP B 185      12.649 -23.562  48.960  1.00  0.00           C  
ATOM   3038  CD1 TRP B 185      11.606 -23.360  49.817  1.00  0.00           C  
ATOM   3039  CD2 TRP B 185      12.292 -24.720  48.175  1.00  0.00           C  
ATOM   3040  NE1 TRP B 185      10.633 -24.323  49.627  1.00  0.00           N  
ATOM   3041  CE2 TRP B 185      11.032 -25.162  48.634  1.00  0.00           C  
ATOM   3042  CE3 TRP B 185      12.919 -25.408  47.148  1.00  0.00           C  
ATOM   3043  CZ2 TRP B 185      10.399 -26.284  48.098  1.00  0.00           C  
ATOM   3044  CZ3 TRP B 185      12.286 -26.530  46.598  1.00  0.00           C  
ATOM   3045  CH2 TRP B 185      11.060 -26.958  47.066  1.00  0.00           C  
ATOM   3046  H   TRP B 185      14.067 -23.282  51.334  1.00  0.00           H  
ATOM   3047  HA  TRP B 185      15.155 -24.482  49.029  1.00  0.00           H  
ATOM   3048 1HB  TRP B 185      13.774 -21.803  49.415  1.00  0.00           H  
ATOM   3049 2HB  TRP B 185      14.112 -22.496  47.842  1.00  0.00           H  
ATOM   3050  HD1 TRP B 185      11.553 -22.566  50.562  1.00  0.00           H  
ATOM   3051  HE1 TRP B 185       9.767 -24.401  50.163  1.00  0.00           H  
ATOM   3052  HE3 TRP B 185      13.883 -25.070  46.783  1.00  0.00           H  
ATOM   3053  HZ2 TRP B 185       9.429 -26.631  48.459  1.00  0.00           H  
ATOM   3054  HZ3 TRP B 185      12.791 -27.061  45.793  1.00  0.00           H  
ATOM   3055  HH2 TRP B 185      10.602 -27.837  46.622  1.00  0.00           H  
ATOM   3056  N   SER B 186      16.935 -21.947  50.086  1.00  0.00           N  
ATOM   3057  CA  SER B 186      18.148 -21.195  49.775  1.00  0.00           C  
ATOM   3058  C   SER B 186      19.381 -22.092  49.760  1.00  0.00           C  
ATOM   3059  O   SER B 186      20.448 -21.671  49.310  1.00  0.00           O  
ATOM   3060  CB  SER B 186      18.358 -20.020  50.728  1.00  0.00           C  
ATOM   3061  OG  SER B 186      18.726 -20.418  52.030  1.00  0.00           O  
ATOM   3062  H   SER B 186      16.508 -21.852  51.016  1.00  0.00           H  
ATOM   3063  HA  SER B 186      18.040 -20.782  48.772  1.00  0.00           H  
ATOM   3064 1HB  SER B 186      19.118 -19.360  50.319  1.00  0.00           H  
ATOM   3065 2HB  SER B 186      17.432 -19.449  50.787  1.00  0.00           H  
ATOM   3066  HG  SER B 186      17.946 -20.876  52.423  1.00  0.00           H  
ATOM   3067  N   LEU B 187      19.250 -23.337  50.243  1.00  0.00           N  
ATOM   3068  CA  LEU B 187      20.373 -24.268  50.227  1.00  0.00           C  
ATOM   3069  C   LEU B 187      20.500 -24.969  48.880  1.00  0.00           C  
ATOM   3070  O   LEU B 187      21.513 -25.633  48.629  1.00  0.00           O  
ATOM   3071  CB  LEU B 187      20.208 -25.313  51.338  1.00  0.00           C  
ATOM   3072  CG  LEU B 187      20.233 -24.769  52.772  1.00  0.00           C  
ATOM   3073  CD1 LEU B 187      19.947 -25.900  53.750  1.00  0.00           C  
ATOM   3074  CD2 LEU B 187      21.588 -24.134  53.051  1.00  0.00           C  
ATOM   3075  H   LEU B 187      18.352 -23.653  50.611  1.00  0.00           H  
ATOM   3076  HA  LEU B 187      21.286 -23.704  50.403  1.00  0.00           H  
ATOM   3077 1HB  LEU B 187      19.258 -25.825  51.195  1.00  0.00           H  
ATOM   3078 2HB  LEU B 187      21.010 -26.046  51.247  1.00  0.00           H  
ATOM   3079  HG  LEU B 187      19.450 -24.019  52.891  1.00  0.00           H  
ATOM   3080 1HD1 LEU B 187      19.965 -25.513  54.769  1.00  0.00           H  
ATOM   3081 2HD1 LEU B 187      18.964 -26.322  53.540  1.00  0.00           H  
ATOM   3082 3HD1 LEU B 187      20.706 -26.674  53.643  1.00  0.00           H  
ATOM   3083 1HD2 LEU B 187      21.605 -23.747  54.070  1.00  0.00           H  
ATOM   3084 2HD2 LEU B 187      22.371 -24.883  52.934  1.00  0.00           H  
ATOM   3085 3HD2 LEU B 187      21.759 -23.318  52.349  1.00  0.00           H  
ATOM   3086  N   ILE B 188      19.467 -24.862  48.033  1.00  0.00           N  
ATOM   3087  CA  ILE B 188      19.529 -25.511  46.738  1.00  0.00           C  
ATOM   3088  C   ILE B 188      19.373 -24.516  45.581  1.00  0.00           C  
ATOM   3089  O   ILE B 188      19.703 -24.841  44.442  1.00  0.00           O  
ATOM   3090  CB  ILE B 188      18.512 -26.665  46.650  1.00  0.00           C  
ATOM   3091  CG1 ILE B 188      17.132 -26.172  46.777  1.00  0.00           C  
ATOM   3092  CG2 ILE B 188      18.750 -27.702  47.746  1.00  0.00           C  
ATOM   3093  CD1 ILE B 188      16.192 -27.165  46.249  1.00  0.00           C  
ATOM   3094  H   ILE B 188      18.649 -24.301  48.268  1.00  0.00           H  
ATOM   3095  HA  ILE B 188      20.515 -25.962  46.632  1.00  0.00           H  
ATOM   3096  HB  ILE B 188      18.616 -27.148  45.677  1.00  0.00           H  
ATOM   3097 1HG1 ILE B 188      16.904 -25.986  47.824  1.00  0.00           H  
ATOM   3098 2HG1 ILE B 188      17.019 -25.238  46.229  1.00  0.00           H  
ATOM   3099 1HG2 ILE B 188      18.034 -28.518  47.645  1.00  0.00           H  
ATOM   3100 2HG2 ILE B 188      19.755 -28.092  47.662  1.00  0.00           H  
ATOM   3101 3HG2 ILE B 188      18.629 -27.238  48.721  1.00  0.00           H  
ATOM   3102 1HD1 ILE B 188      15.200 -26.815  46.346  1.00  0.00           H  
ATOM   3103 2HD1 ILE B 188      16.416 -27.341  45.199  1.00  0.00           H  
ATOM   3104 3HD1 ILE B 188      16.306 -28.089  46.808  1.00  0.00           H  
ATOM   3105  N   LEU B 189      18.930 -23.281  45.853  1.00  0.00           N  
ATOM   3106  CA  LEU B 189      18.811 -22.329  44.753  1.00  0.00           C  
ATOM   3107  C   LEU B 189      19.156 -20.906  45.186  1.00  0.00           C  
ATOM   3108  O   LEU B 189      18.895 -20.506  46.312  1.00  0.00           O  
ATOM   3109  CB  LEU B 189      17.390 -22.401  44.188  1.00  0.00           C  
ATOM   3110  CG  LEU B 189      16.261 -21.948  45.082  1.00  0.00           C  
ATOM   3111  CD1 LEU B 189      15.888 -20.554  44.707  1.00  0.00           C  
ATOM   3112  CD2 LEU B 189      15.092 -22.912  44.959  1.00  0.00           C  
ATOM   3113  H   LEU B 189      18.627 -23.030  46.791  1.00  0.00           H  
ATOM   3114  HA  LEU B 189      19.514 -22.612  43.969  1.00  0.00           H  
ATOM   3115 1HB  LEU B 189      17.347 -21.808  43.273  1.00  0.00           H  
ATOM   3116 2HB  LEU B 189      17.188 -23.435  43.930  1.00  0.00           H  
ATOM   3117  HG  LEU B 189      16.595 -21.922  46.092  1.00  0.00           H  
ATOM   3118 1HD1 LEU B 189      15.098 -20.210  45.345  1.00  0.00           H  
ATOM   3119 2HD1 LEU B 189      16.748 -19.922  44.827  1.00  0.00           H  
ATOM   3120 3HD1 LEU B 189      15.549 -20.524  43.668  1.00  0.00           H  
ATOM   3121 1HD2 LEU B 189      14.272 -22.590  45.594  1.00  0.00           H  
ATOM   3122 2HD2 LEU B 189      14.763 -22.924  43.930  1.00  0.00           H  
ATOM   3123 3HD2 LEU B 189      15.404 -23.910  45.251  1.00  0.00           H  
ATOM   3124  N   ASP B 190      19.663 -20.103  44.254  1.00  0.00           N  
ATOM   3125  CA  ASP B 190      20.005 -18.718  44.573  1.00  0.00           C  
ATOM   3126  C   ASP B 190      18.858 -17.735  44.343  1.00  0.00           C  
ATOM   3127  O   ASP B 190      18.738 -16.729  45.042  1.00  0.00           O  
ATOM   3128  CB  ASP B 190      21.215 -18.279  43.745  1.00  0.00           C  
ATOM   3129  CG  ASP B 190      22.476 -19.065  44.076  1.00  0.00           C  
ATOM   3130  OD1 ASP B 190      23.028 -18.850  45.129  1.00  0.00           O  
ATOM   3131  OD2 ASP B 190      22.877 -19.872  43.272  1.00  0.00           O  
ATOM   3132  H   ASP B 190      19.854 -20.469  43.331  1.00  0.00           H  
ATOM   3133  HA  ASP B 190      20.261 -18.674  45.632  1.00  0.00           H  
ATOM   3134 1HB  ASP B 190      20.995 -18.403  42.684  1.00  0.00           H  
ATOM   3135 2HB  ASP B 190      21.409 -17.220  43.917  1.00  0.00           H  
ATOM   3136  N   ALA B 191      17.972 -18.022  43.387  1.00  0.00           N  
ATOM   3137  CA  ALA B 191      16.889 -17.085  43.041  1.00  0.00           C  
ATOM   3138  C   ALA B 191      15.721 -17.154  44.028  1.00  0.00           C  
ATOM   3139  O   ALA B 191      14.557 -17.239  43.632  1.00  0.00           O  
ATOM   3140  CB  ALA B 191      16.376 -17.404  41.642  1.00  0.00           C  
ATOM   3141  H   ALA B 191      18.068 -18.884  42.870  1.00  0.00           H  
ATOM   3142  HA  ALA B 191      17.297 -16.072  43.067  1.00  0.00           H  
ATOM   3143 1HB  ALA B 191      15.603 -16.711  41.367  1.00  0.00           H  
ATOM   3144 2HB  ALA B 191      17.195 -17.336  40.928  1.00  0.00           H  
ATOM   3145 3HB  ALA B 191      15.974 -18.417  41.632  1.00  0.00           H  
ATOM   3146  N   VAL B 192      16.013 -16.989  45.306  1.00  0.00           N  
ATOM   3147  CA  VAL B 192      14.993 -17.116  46.333  1.00  0.00           C  
ATOM   3148  C   VAL B 192      14.011 -15.960  46.298  1.00  0.00           C  
ATOM   3149  O   VAL B 192      12.817 -16.118  46.555  1.00  0.00           O  
ATOM   3150  CB  VAL B 192      15.694 -17.239  47.690  1.00  0.00           C  
ATOM   3151  CG1 VAL B 192      16.564 -18.482  47.681  1.00  0.00           C  
ATOM   3152  CG2 VAL B 192      16.584 -15.998  47.938  1.00  0.00           C  
ATOM   3153  H   VAL B 192      16.987 -16.834  45.549  1.00  0.00           H  
ATOM   3154  HA  VAL B 192      14.449 -18.035  46.157  1.00  0.00           H  
ATOM   3155  HB  VAL B 192      14.955 -17.339  48.483  1.00  0.00           H  
ATOM   3156 1HG1 VAL B 192      17.058 -18.561  48.629  1.00  0.00           H  
ATOM   3157 2HG1 VAL B 192      15.954 -19.364  47.515  1.00  0.00           H  
ATOM   3158 3HG1 VAL B 192      17.311 -18.402  46.891  1.00  0.00           H  
ATOM   3159 1HG2 VAL B 192      17.093 -16.108  48.893  1.00  0.00           H  
ATOM   3160 2HG2 VAL B 192      17.327 -15.920  47.141  1.00  0.00           H  
ATOM   3161 3HG2 VAL B 192      15.986 -15.096  47.964  1.00  0.00           H  
ATOM   3162  N   SER B 193      14.501 -14.824  45.836  1.00  0.00           N  
ATOM   3163  CA  SER B 193      13.728 -13.603  45.717  1.00  0.00           C  
ATOM   3164  C   SER B 193      12.735 -13.655  44.555  1.00  0.00           C  
ATOM   3165  O   SER B 193      11.888 -12.771  44.411  1.00  0.00           O  
ATOM   3166  CB  SER B 193      14.666 -12.426  45.546  1.00  0.00           C  
ATOM   3167  OG  SER B 193      15.361 -12.508  44.331  1.00  0.00           O  
ATOM   3168  H   SER B 193      15.481 -14.801  45.602  1.00  0.00           H  
ATOM   3169  HA  SER B 193      13.165 -13.465  46.642  1.00  0.00           H  
ATOM   3170 1HB  SER B 193      14.091 -11.501  45.576  1.00  0.00           H  
ATOM   3171 2HB  SER B 193      15.373 -12.400  46.373  1.00  0.00           H  
ATOM   3172  HG  SER B 193      15.878 -11.697  44.267  1.00  0.00           H  
ATOM   3173  N   ASN B 194      12.874 -14.661  43.691  1.00  0.00           N  
ATOM   3174  CA  ASN B 194      12.019 -14.778  42.539  1.00  0.00           C  
ATOM   3175  C   ASN B 194      11.092 -15.979  42.652  1.00  0.00           C  
ATOM   3176  O   ASN B 194      10.384 -16.306  41.698  1.00  0.00           O  
ATOM   3177  CB  ASN B 194      12.862 -14.887  41.290  1.00  0.00           C  
ATOM   3178  CG  ASN B 194      13.637 -13.649  40.992  1.00  0.00           C  
ATOM   3179  OD1 ASN B 194      13.088 -12.542  40.937  1.00  0.00           O  
ATOM   3180  ND2 ASN B 194      14.923 -13.806  40.783  1.00  0.00           N  
ATOM   3181  H   ASN B 194      13.569 -15.396  43.836  1.00  0.00           H  
ATOM   3182  HA  ASN B 194      11.390 -13.890  42.473  1.00  0.00           H  
ATOM   3183 1HB  ASN B 194      13.562 -15.694  41.430  1.00  0.00           H  
ATOM   3184 2HB  ASN B 194      12.233 -15.133  40.437  1.00  0.00           H  
ATOM   3185 1HD2 ASN B 194      15.493 -13.011  40.576  1.00  0.00           H  
ATOM   3186 2HD2 ASN B 194      15.333 -14.715  40.828  1.00  0.00           H  
ATOM   3187  N   ASN B 195      11.072 -16.636  43.812  1.00  0.00           N  
ATOM   3188  CA  ASN B 195      10.215 -17.805  43.933  1.00  0.00           C  
ATOM   3189  C   ASN B 195       8.781 -17.389  44.102  1.00  0.00           C  
ATOM   3190  O   ASN B 195       8.479 -16.334  44.654  1.00  0.00           O  
ATOM   3191  CB  ASN B 195      10.615 -18.706  45.078  1.00  0.00           C  
ATOM   3192  CG  ASN B 195      11.883 -19.429  44.853  1.00  0.00           C  
ATOM   3193  OD1 ASN B 195      12.339 -19.658  43.710  1.00  0.00           O  
ATOM   3194  ND2 ASN B 195      12.462 -19.860  45.944  1.00  0.00           N  
ATOM   3195  H   ASN B 195      11.645 -16.345  44.607  1.00  0.00           H  
ATOM   3196  HA  ASN B 195      10.278 -18.384  43.012  1.00  0.00           H  
ATOM   3197 1HB  ASN B 195      10.715 -18.103  45.983  1.00  0.00           H  
ATOM   3198 2HB  ASN B 195       9.823 -19.435  45.254  1.00  0.00           H  
ATOM   3199 1HD2 ASN B 195      13.307 -20.383  45.885  1.00  0.00           H  
ATOM   3200 2HD2 ASN B 195      12.054 -19.668  46.837  1.00  0.00           H  
ATOM   3201  N   TYR B 196       7.893 -18.239  43.651  1.00  0.00           N  
ATOM   3202  CA  TYR B 196       6.478 -17.986  43.804  1.00  0.00           C  
ATOM   3203  C   TYR B 196       5.773 -19.222  44.338  1.00  0.00           C  
ATOM   3204  O   TYR B 196       5.573 -20.178  43.585  1.00  0.00           O  
ATOM   3205  CB  TYR B 196       5.885 -17.550  42.477  1.00  0.00           C  
ATOM   3206  CG  TYR B 196       4.469 -17.072  42.574  1.00  0.00           C  
ATOM   3207  CD1 TYR B 196       4.222 -15.795  43.043  1.00  0.00           C  
ATOM   3208  CD2 TYR B 196       3.427 -17.874  42.201  1.00  0.00           C  
ATOM   3209  CE1 TYR B 196       2.938 -15.331  43.129  1.00  0.00           C  
ATOM   3210  CE2 TYR B 196       2.153 -17.407  42.277  1.00  0.00           C  
ATOM   3211  CZ  TYR B 196       1.902 -16.142  42.738  1.00  0.00           C  
ATOM   3212  OH  TYR B 196       0.608 -15.680  42.813  1.00  0.00           O  
ATOM   3213  H   TYR B 196       8.215 -19.086  43.178  1.00  0.00           H  
ATOM   3214  HA  TYR B 196       6.330 -17.171  44.510  1.00  0.00           H  
ATOM   3215 1HB  TYR B 196       6.488 -16.740  42.065  1.00  0.00           H  
ATOM   3216 2HB  TYR B 196       5.933 -18.362  41.777  1.00  0.00           H  
ATOM   3217  HD1 TYR B 196       5.053 -15.155  43.345  1.00  0.00           H  
ATOM   3218  HD2 TYR B 196       3.605 -18.877  41.839  1.00  0.00           H  
ATOM   3219  HE1 TYR B 196       2.741 -14.323  43.493  1.00  0.00           H  
ATOM   3220  HE2 TYR B 196       1.324 -18.048  41.968  1.00  0.00           H  
ATOM   3221  HH  TYR B 196       0.016 -16.354  42.457  1.00  0.00           H  
ATOM   3222  N   ILE B 197       5.400 -19.198  45.629  1.00  0.00           N  
ATOM   3223  CA  ILE B 197       4.742 -20.354  46.242  1.00  0.00           C  
ATOM   3224  C   ILE B 197       3.405 -19.947  46.886  1.00  0.00           C  
ATOM   3225  O   ILE B 197       3.394 -19.291  47.927  1.00  0.00           O  
ATOM   3226  CB  ILE B 197       5.699 -21.021  47.283  1.00  0.00           C  
ATOM   3227  CG1 ILE B 197       7.061 -21.441  46.557  1.00  0.00           C  
ATOM   3228  CG2 ILE B 197       5.021 -22.245  47.948  1.00  0.00           C  
ATOM   3229  CD1 ILE B 197       8.172 -21.986  47.462  1.00  0.00           C  
ATOM   3230  H   ILE B 197       5.585 -18.375  46.184  1.00  0.00           H  
ATOM   3231  HA  ILE B 197       4.537 -21.084  45.473  1.00  0.00           H  
ATOM   3232  HB  ILE B 197       5.952 -20.293  48.053  1.00  0.00           H  
ATOM   3233 1HG1 ILE B 197       6.838 -22.175  45.799  1.00  0.00           H  
ATOM   3234 2HG1 ILE B 197       7.470 -20.568  46.068  1.00  0.00           H  
ATOM   3235 1HG2 ILE B 197       5.685 -22.689  48.677  1.00  0.00           H  
ATOM   3236 2HG2 ILE B 197       4.114 -21.925  48.454  1.00  0.00           H  
ATOM   3237 3HG2 ILE B 197       4.767 -22.981  47.207  1.00  0.00           H  
ATOM   3238 1HD1 ILE B 197       9.047 -22.215  46.853  1.00  0.00           H  
ATOM   3239 2HD1 ILE B 197       8.442 -21.238  48.208  1.00  0.00           H  
ATOM   3240 3HD1 ILE B 197       7.848 -22.892  47.964  1.00  0.00           H  
ATOM   3241  N   VAL B 198       2.290 -20.271  46.225  1.00  0.00           N  
ATOM   3242  CA  VAL B 198       0.964 -19.830  46.695  1.00  0.00           C  
ATOM   3243  C   VAL B 198      -0.106 -20.923  46.518  1.00  0.00           C  
ATOM   3244  O   VAL B 198       0.070 -21.842  45.737  1.00  0.00           O  
ATOM   3245  CB  VAL B 198       0.484 -18.594  45.911  1.00  0.00           C  
ATOM   3246  CG1 VAL B 198       1.486 -17.437  46.053  1.00  0.00           C  
ATOM   3247  CG2 VAL B 198       0.254 -18.973  44.477  1.00  0.00           C  
ATOM   3248  H   VAL B 198       2.386 -20.847  45.384  1.00  0.00           H  
ATOM   3249  HA  VAL B 198       1.036 -19.563  47.750  1.00  0.00           H  
ATOM   3250  HB  VAL B 198      -0.451 -18.246  46.343  1.00  0.00           H  
ATOM   3251 1HG1 VAL B 198       1.106 -16.566  45.524  1.00  0.00           H  
ATOM   3252 2HG1 VAL B 198       1.613 -17.192  47.107  1.00  0.00           H  
ATOM   3253 3HG1 VAL B 198       2.445 -17.716  45.628  1.00  0.00           H  
ATOM   3254 1HG2 VAL B 198      -0.108 -18.112  43.932  1.00  0.00           H  
ATOM   3255 2HG2 VAL B 198       1.183 -19.329  44.039  1.00  0.00           H  
ATOM   3256 3HG2 VAL B 198      -0.488 -19.749  44.404  1.00  0.00           H  
ATOM   3257  N   GLY B 199      -1.225 -20.848  47.209  1.00  0.00           N  
ATOM   3258  CA  GLY B 199      -2.338 -21.750  46.855  1.00  0.00           C  
ATOM   3259  C   GLY B 199      -2.169 -23.190  47.315  1.00  0.00           C  
ATOM   3260  O   GLY B 199      -2.949 -24.065  46.942  1.00  0.00           O  
ATOM   3261  H   GLY B 199      -1.350 -20.134  47.912  1.00  0.00           H  
ATOM   3262 1HA  GLY B 199      -3.258 -21.348  47.280  1.00  0.00           H  
ATOM   3263 2HA  GLY B 199      -2.475 -21.731  45.775  1.00  0.00           H  
ATOM   3264  N   ASN B 200      -1.158 -23.431  48.109  1.00  0.00           N  
ATOM   3265  CA  ASN B 200      -0.829 -24.753  48.589  1.00  0.00           C  
ATOM   3266  C   ASN B 200      -1.512 -24.993  49.917  1.00  0.00           C  
ATOM   3267  O   ASN B 200      -1.877 -24.038  50.607  1.00  0.00           O  
ATOM   3268  CB  ASN B 200       0.656 -24.862  48.694  1.00  0.00           C  
ATOM   3269  CG  ASN B 200       1.254 -24.681  47.354  1.00  0.00           C  
ATOM   3270  OD1 ASN B 200       1.078 -25.541  46.488  1.00  0.00           O  
ATOM   3271  ND2 ASN B 200       1.917 -23.565  47.170  1.00  0.00           N  
ATOM   3272  H   ASN B 200      -0.571 -22.657  48.373  1.00  0.00           H  
ATOM   3273  HA  ASN B 200      -1.202 -25.488  47.881  1.00  0.00           H  
ATOM   3274 1HB  ASN B 200       1.042 -24.107  49.377  1.00  0.00           H  
ATOM   3275 2HB  ASN B 200       0.921 -25.848  49.088  1.00  0.00           H  
ATOM   3276 1HD2 ASN B 200       2.318 -23.341  46.273  1.00  0.00           H  
ATOM   3277 2HD2 ASN B 200       1.985 -22.919  47.932  1.00  0.00           H  
ATOM   3278  N   LYS B 201      -1.654 -26.255  50.298  1.00  0.00           N  
ATOM   3279  CA  LYS B 201      -2.281 -26.557  51.580  1.00  0.00           C  
ATOM   3280  C   LYS B 201      -1.673 -25.632  52.626  1.00  0.00           C  
ATOM   3281  O   LYS B 201      -0.447 -25.595  52.736  1.00  0.00           O  
ATOM   3282  CB  LYS B 201      -2.002 -27.972  52.018  1.00  0.00           C  
ATOM   3283  CG  LYS B 201      -2.790 -28.396  53.239  1.00  0.00           C  
ATOM   3284  CD  LYS B 201      -2.519 -29.827  53.525  1.00  0.00           C  
ATOM   3285  CE  LYS B 201      -3.300 -30.337  54.659  1.00  0.00           C  
ATOM   3286  NZ  LYS B 201      -3.027 -31.757  54.868  1.00  0.00           N  
ATOM   3287  H   LYS B 201      -1.374 -26.999  49.658  1.00  0.00           H  
ATOM   3288  HA  LYS B 201      -3.348 -26.431  51.475  1.00  0.00           H  
ATOM   3289 1HB  LYS B 201      -2.149 -28.663  51.222  1.00  0.00           H  
ATOM   3290 2HB  LYS B 201      -0.949 -28.048  52.281  1.00  0.00           H  
ATOM   3291 1HG  LYS B 201      -2.501 -27.789  54.100  1.00  0.00           H  
ATOM   3292 2HG  LYS B 201      -3.853 -28.258  53.057  1.00  0.00           H  
ATOM   3293 1HD  LYS B 201      -2.713 -30.430  52.652  1.00  0.00           H  
ATOM   3294 2HD  LYS B 201      -1.490 -29.920  53.780  1.00  0.00           H  
ATOM   3295 1HE  LYS B 201      -3.042 -29.790  55.549  1.00  0.00           H  
ATOM   3296 2HE  LYS B 201      -4.363 -30.205  54.460  1.00  0.00           H  
ATOM   3297 1HZ  LYS B 201      -3.579 -32.097  55.637  1.00  0.00           H  
ATOM   3298 2HZ  LYS B 201      -3.287 -32.277  54.050  1.00  0.00           H  
ATOM   3299 3HZ  LYS B 201      -2.056 -31.906  55.064  1.00  0.00           H  
ATOM   3300  N   PRO B 202      -2.473 -24.888  53.420  1.00  0.00           N  
ATOM   3301  CA  PRO B 202      -1.975 -23.966  54.414  1.00  0.00           C  
ATOM   3302  C   PRO B 202      -1.036 -24.707  55.327  1.00  0.00           C  
ATOM   3303  O   PRO B 202      -1.386 -25.793  55.782  1.00  0.00           O  
ATOM   3304  OXT PRO B 202       0.033 -24.235  55.599  1.00  0.00           O  
ATOM   3305  CB  PRO B 202      -3.250 -23.551  55.155  1.00  0.00           C  
ATOM   3306  CG  PRO B 202      -4.340 -23.658  54.111  1.00  0.00           C  
ATOM   3307  CD  PRO B 202      -3.958 -24.860  53.268  1.00  0.00           C  
ATOM   3308  HA  PRO B 202      -1.504 -23.124  53.890  1.00  0.00           H  
ATOM   3309 1HB  PRO B 202      -3.422 -24.218  56.014  1.00  0.00           H  
ATOM   3310 2HB  PRO B 202      -3.141 -22.534  55.556  1.00  0.00           H  
ATOM   3311 1HG  PRO B 202      -5.324 -23.781  54.595  1.00  0.00           H  
ATOM   3312 2HG  PRO B 202      -4.388 -22.732  53.521  1.00  0.00           H  
ATOM   3313 1HD  PRO B 202      -4.414 -25.785  53.661  1.00  0.00           H  
ATOM   3314 2HD  PRO B 202      -4.263 -24.629  52.241  1.00  0.00           H  
TER                                                                             
REMARK PDBinfo-LABEL:    1 BOINC ems_3hM_139_recovered_0001__native
            
cavity 10.279
contact_molecular_surface 513.059
ddg -59.996
ddg_hydrophobic -35.996
ddg_norepack -67.905
helix_sc 0.758
interface_buried_sasa 1615.17
interface_sc 0.732
interface_sc_int_area 1042.56
interface_sc_median_dist 0.459
loop_sc 0.753
packstat 0.706
score 2122.92
score_per_res -3.316
silent_score 2122.92
ss_sc 0.757
time 447
