# Supplementary material for: Design of protein-binding proteins from the target structure alone
Source: Nature. 2022 Mar 24;605(7910):551–60. doi: 10.1038/s41586-022-04654-9 (PMC9117152; doi:10.1038/s41586-022-04654-9)
Supplement: Supplementary file 3 — Supplementary Code Design scripts and main pdb files. This compressed file is the main supplement and contains the following files: => cao_2021_protocol/ => design_models_final_combo_optimized/ => design_models_sequence/ => design_models_ssm_natives/ => ngs_analysis_scripts/ [file 41586_2022_4654_MOESM3_ESM.gz › supplemental_files/design_models_sequence/H3_ssm.seq]

DETVIKAVMHIYRAWMQAARENDEDKAKKIIKSLKDLADKLNDPYAQRAVKNLEDTLKKLKG PGATLCLGHHAVPNGTLVKTITDDQIEVTDATELVQSIPNDKPFQNVNKITYGACPKYVKQNTLKLATGMRNVPEKGLFGAIAGFIENGWEGMIDGWYGFRHQNSEGTGQAADLKSTQAAIDQINGKLNRVIEKTLLVALENQHTIDLTDSEMNKLFEKTGRQLRENAEDMGNGCFKIYHKCDNACIESIRNGTYDHDVYRDEALNNRFQ Motif0329_ems_3hC_644_0001__11__I
SEEELIEKVERVLGDPRLRELLRRLVEDAKKMGIDPKMAVQVAARYIAQQEGNPKVEKVAKEVAK PGATLCLGHHAVPNGTLVKTITDDQIEVTDATELVQSIPNDKPFQNVNKITYGACPKYVKQNTLKLATGMRNVPEKGLFGAIAGFIENGWEGMIDGWYGFRHQNSEGTGQAADLKSTQAAIDQINGKLNRVIEKTLLVALENQHTIDLTDSEMNKLFEKTGRQLRENAEDMGNGCFKIYHKCDNACIESIRNGTYDHDVYRDEALNNRFQ Motif0085_bcov_4helix_05981_0001__55__K
SEEELIEKVERVLGDPRLRELLRRLVEDAKKMGIDPKMAVGVAARYIAQQEGNPEVEKVAKEVAK PGATLCLGHHAVPNGTLVKTITDDQIEVTDATELVQSIPNDKPFQNVNKITYGACPKYVKQNTLKLATGMRNVPEKGLFGAIAGFIENGWEGMIDGWYGFRHQNSEGTGQAADLKSTQAAIDQINGKLNRVIEKTLLVALENQHTIDLTDSEMNKLFEKTGRQLRENAEDMGNGCFKIYHKCDNACIESIRNGTYDHDVYRDEALNNRFQ Motif0085_bcov_4helix_05981_0001__41__G
DFNQYQRAYDWAAEWIRRVLSASSEEESEKLIEKAKEEAKRRGDELALRMIERFQKLWRKNL PGATLCLGHHAVPNGTLVKTITDDQIEVTDATELVQSIPNDKPFQNVNKITYGACPKYVKQNTLKLATGMRNVPEKGLFGAIAGFIENGWEGMIDGWYGFRHQNSEGTGQAADLKSTQAAIDQINGKLNRVIEKTLLVALENQHTIDLTDSEMNKLFEKTGRQLRENAEDMGNGCFKIYHKCDNACIESIRNGTYDHDVYRDEALNNRFQ Motif0252_ems_3hM_2052_0001__50__M
DGNQYQRAYDWAAEWIRRVLSASSEEESEKLIEKAKEEAKRRGDELALRLIERFQKLWRKNL PGATLCLGHHAVPNGTLVKTITDDQIEVTDATELVQSIPNDKPFQNVNKITYGACPKYVKQNTLKLATGMRNVPEKGLFGAIAGFIENGWEGMIDGWYGFRHQNSEGTGQAADLKSTQAAIDQINGKLNRVIEKTLLVALENQHTIDLTDSEMNKLFEKTGRQLRENAEDMGNGCFKIYHKCDNACIESIRNGTYDHDVYRDEALNNRFQ Motif0252_ems_3hM_2052_0001__2__G
PEDEWVKQVETILRKAKKVPDPTERKKLLIEAQVRARYAQQVATDPRLQKILEELIKIARKLYV PGATLCLGHHAVPNGTLVKTITDDQIEVTDATELVQSIPNDKPFQNVNKITYGACPKYVKQNTLKLATGMRNVPEKGLFGAIAGFIENGWEGMIDGWYGFRHQNSEGTGQAADLKSTQAAIDQINGKLNRVIEKTLLVALENQHTIDLTDSEMNKLFEKTGRQLRENAEDMGNGCFKIYHKCDNACIESIRNGTYDHDVYRDEALNNRFQ Motif0057_ems_3hM_2551_0001__48__L
DETVIKAVMHAYRAWMQAARENDEDKAKKIIKSLKDNADKLNDPYAQRAVKNLEDTLKKLKG PGATLCLGHHAVPNGTLVKTITDDQIEVTDATELVQSIPNDKPFQNVNKITYGACPKYVKQNTLKLATGMRNVPEKGLFGAIAGFIENGWEGMIDGWYGFRHQNSEGTGQAADLKSTQAAIDQINGKLNRVIEKTLLVALENQHTIDLTDSEMNKLFEKTGRQLRENAEDMGNGCFKIYHKCDNACIESIRNGTYDHDVYRDEALNNRFQ Motif0329_ems_3hC_644_0001__37__N
SLEMAVKWLLTVLKRLRDKAQDPTSRKLIEELYKKVEEAAKNKDPRAAHLAFYALAQARMLV PGATLCLGHHAVPNGTLVKTITDDQIEVTDATELVQSIPNDKPFQNVNKITYGACPKYVKQNTLKLATGMRNVPEKGLFGAIAGFIENGWEGMIDGWYGFRHQNSEGTGQAADLKSTQAAIDQINGKLNRVIEKTLLVALENQHTIDLTDSEMNKLFEKTGRQLRENAEDMGNGCFKIYHKCDNACIESIRNGTYDHDVYRDEALNNRFQ Motif0184_ems_3hM_1529_0001_0003__55__L
DFNQYQRAYDWAAEWIRRVLSASSEEESEKLIEKAKYEAKRRGDELALRLIERFQKLWRKNL PGATLCLGHHAVPNGTLVKTITDDQIEVTDATELVQSIPNDKPFQNVNKITYGACPKYVKQNTLKLATGMRNVPEKGLFGAIAGFIENGWEGMIDGWYGFRHQNSEGTGQAADLKSTQAAIDQINGKLNRVIEKTLLVALENQHTIDLTDSEMNKLFEKTGRQLRENAEDMGNGCFKIYHKCDNACIESIRNGTYDHDVYRDEALNNRFQ Motif0252_ems_3hM_2052_0001__37__Y
SEEELIEKVERVLGDPRLRELLRRLVEDAKKMGIDPKMAVQVAARYIAQQEGNPEVEKVAKLVAK PGATLCLGHHAVPNGTLVKTITDDQIEVTDATELVQSIPNDKPFQNVNKITYGACPKYVKQNTLKLATGMRNVPEKGLFGAIAGFIENGWEGMIDGWYGFRHQNSEGTGQAADLKSTQAAIDQINGKLNRVIEKTLLVALENQHTIDLTDSEMNKLFEKTGRQLRENAEDMGNGCFKIYHKCDNACIESIRNGTYDHDVYRDEALNNRFQ Motif0085_bcov_4helix_05981_0001__62__L
DETVIKAVMHAYRAWMQAARENDEDKAKKIIKSLNDLADKLNDPYAQRAVKNLEDTLKKLKG PGATLCLGHHAVPNGTLVKTITDDQIEVTDATELVQSIPNDKPFQNVNKITYGACPKYVKQNTLKLATGMRNVPEKGLFGAIAGFIENGWEGMIDGWYGFRHQNSEGTGQAADLKSTQAAIDQINGKLNRVIEKTLLVALENQHTIDLTDSEMNKLFEKTGRQLRENAEDMGNGCFKIYHKCDNACIESIRNGTYDHDVYRDEALNNRFQ Motif0329_ems_3hC_644_0001__35__N
DFNQYQRAYPWAAEWIRRVLSASSEEESEKLIEKAKEEAKRRGDELALRLIERFQKLWRKNL PGATLCLGHHAVPNGTLVKTITDDQIEVTDATELVQSIPNDKPFQNVNKITYGACPKYVKQNTLKLATGMRNVPEKGLFGAIAGFIENGWEGMIDGWYGFRHQNSEGTGQAADLKSTQAAIDQINGKLNRVIEKTLLVALENQHTIDLTDSEMNKLFEKTGRQLRENAEDMGNGCFKIYHKCDNACIESIRNGTYDHDVYRDEALNNRFQ Motif0252_ems_3hM_2052_0001__10__P
DLDERAKKLLKLLREVRKKAPDPDLRKKAEMASRPLEEALKKKDELYVQTLIRFAEVFVKLV PGATLCLGHHAVPNGTLVKTITDDQIEVTDATELVQSIPNDKPFQNVNKITYGACPKYVKQNTLKLATGMRNVPEKGLFGAIAGFIENGWEGMIDGWYGFRHQNSEGTGQAADLKSTQAAIDQINGKLNRVIEKTLLVALENQHTIDLTDSEMNKLFEKTGRQLRENAEDMGNGCFKIYHKCDNACIESIRNGTYDHDVYRDEALNNRFQ Motif0501_ems_3hM_844_0001__35__P
SQETVKDLVRKAKELADSLGDPISLEYVSTLEEAARRATKNNDEHKLRILRISLEYFLKQL PGATLCLGHHAVPNGTLVKTITDDQIEVTDATELVQSIPNDKPFQNVNKITYGACPKYVKQNTLKLATGMRNVPEKGLFGAIAGFIENGWEGMIDGWYGFRHQNSEGTGQAADLKSTQAAIDQINGKLNRVIEKTLLVALENQHTIDLTDSEMNKLFEKTGRQLRENAEDMGNGCFKIYHKCDNACIESIRNGTYDHDVYRDEALNNRFQ Motif0176_ems_3hM_1482_0004__25__L
PEDEWVKQVETILRKAKKVPDPTERKKLLIEAQVRTRYAQQVATDPRVQKILEELIKIARKLYV PGATLCLGHHAVPNGTLVKTITDDQIEVTDATELVQSIPNDKPFQNVNKITYGACPKYVKQNTLKLATGMRNVPEKGLFGAIAGFIENGWEGMIDGWYGFRHQNSEGTGQAADLKSTQAAIDQINGKLNRVIEKTLLVALENQHTIDLTDSEMNKLFEKTGRQLRENAEDMGNGCFKIYHKCDNACIESIRNGTYDHDVYRDEALNNRFQ Motif0057_ems_3hM_2551_0001__36__T
DFNQYQRAYDWAAEWIRRVLSASSEEESEKLIEKAKEERKRRGDELALRLIERFQKLWRKNL PGATLCLGHHAVPNGTLVKTITDDQIEVTDATELVQSIPNDKPFQNVNKITYGACPKYVKQNTLKLATGMRNVPEKGLFGAIAGFIENGWEGMIDGWYGFRHQNSEGTGQAADLKSTQAAIDQINGKLNRVIEKTLLVALENQHTIDLTDSEMNKLFEKTGRQLRENAEDMGNGCFKIYHKCDNACIESIRNGTYDHDVYRDEALNNRFQ Motif0252_ems_3hM_2052_0001__39__R
DLDERAKKLLKLLREVRKKAPDPDLRKKAEMASRMLEEALKKKDELYVATLIRFAEVFVKLV PGATLCLGHHAVPNGTLVKTITDDQIEVTDATELVQSIPNDKPFQNVNKITYGACPKYVKQNTLKLATGMRNVPEKGLFGAIAGFIENGWEGMIDGWYGFRHQNSEGTGQAADLKSTQAAIDQINGKLNRVIEKTLLVALENQHTIDLTDSEMNKLFEKTGRQLRENAEDMGNGCFKIYHKCDNACIESIRNGTYDHDVYRDEALNNRFQ Motif0501_ems_3hM_844_0001__49__A
SEEEVIEKVERVLGDPRLRELLRRLVEDAKKMGIDPKMAVQVAARYIAQQEGNPEVEKVAKEVAK PGATLCLGHHAVPNGTLVKTITDDQIEVTDATELVQSIPNDKPFQNVNKITYGACPKYVKQNTLKLATGMRNVPEKGLFGAIAGFIENGWEGMIDGWYGFRHQNSEGTGQAADLKSTQAAIDQINGKLNRVIEKTLLVALENQHTIDLTDSEMNKLFEKTGRQLRENAEDMGNGCFKIYHKCDNACIESIRNGTYDHDVYRDEALNNRFQ Motif0085_bcov_4helix_05981_0001__5__V
DMITIAIKLATEVYRLLVEGNYDEASKLAKKAIEEADKKNDEDLKKFAERLDERIKKLKKS PGATLCLGHHAVPNGTLVKTITDDQIEVTDATELVQSIPNDKPFQNVNKITYGACPKYVKQNTLKLATGMRNVPEKGLFGAIAGFIENGWEGMIDGWYGFRHQNSEGTGQAADLKSTQAAIDQINGKLNRVIEKTLLVALENQHTIDLTDSEMNKLFEKTGRQLRENAEDMGNGCFKIYHKCDNACIESIRNGTYDHDVYRDEALNNRFQ Motif0077_ems_3hM_2831_0001_0002__52__D
DFNEYQRAYDWAAEWIRRVLSASSEEESEKLIEKAKEEAKRRGDELALRLIERFQKLWRKNL PGATLCLGHHAVPNGTLVKTITDDQIEVTDATELVQSIPNDKPFQNVNKITYGACPKYVKQNTLKLATGMRNVPEKGLFGAIAGFIENGWEGMIDGWYGFRHQNSEGTGQAADLKSTQAAIDQINGKLNRVIEKTLLVALENQHTIDLTDSEMNKLFEKTGRQLRENAEDMGNGCFKIYHKCDNACIESIRNGTYDHDVYRDEALNNRFQ Motif0252_ems_3hM_2052_0001__4__E
DLDERAKKLLKLLREVRKKAPDPDLRKKAEMASRMLEEALKKKDELYVQTYIRFAEVFVKLV PGATLCLGHHAVPNGTLVKTITDDQIEVTDATELVQSIPNDKPFQNVNKITYGACPKYVKQNTLKLATGMRNVPEKGLFGAIAGFIENGWEGMIDGWYGFRHQNSEGTGQAADLKSTQAAIDQINGKLNRVIEKTLLVALENQHTIDLTDSEMNKLFEKTGRQLRENAEDMGNGCFKIYHKCDNACIESIRNGTYDHDVYRDEALNNRFQ Motif0501_ems_3hM_844_0001__51__Y
SLEMAVKWLLTVLKRLKDKAQDPTSRKLIEELYKKVEEAAKNKDPRAAHLAFYAVAQARMLV PGATLCLGHHAVPNGTLVKTITDDQIEVTDATELVQSIPNDKPFQNVNKITYGACPKYVKQNTLKLATGMRNVPEKGLFGAIAGFIENGWEGMIDGWYGFRHQNSEGTGQAADLKSTQAAIDQINGKLNRVIEKTLLVALENQHTIDLTDSEMNKLFEKTGRQLRENAEDMGNGCFKIYHKCDNACIESIRNGTYDHDVYRDEALNNRFQ Motif0184_ems_3hM_1529_0001_0003__17__K
PEDEWVKQWETILRKAKKVPDPTERKKLLIEAQVRARYAQQVATDPRVQKILEELIKIARKLYV PGATLCLGHHAVPNGTLVKTITDDQIEVTDATELVQSIPNDKPFQNVNKITYGACPKYVKQNTLKLATGMRNVPEKGLFGAIAGFIENGWEGMIDGWYGFRHQNSEGTGQAADLKSTQAAIDQINGKLNRVIEKTLLVALENQHTIDLTDSEMNKLFEKTGRQLRENAEDMGNGCFKIYHKCDNACIESIRNGTYDHDVYRDEALNNRFQ Motif0057_ems_3hM_2551_0001__9__W
DETVIKAVMHAYRAWMQAARENDEDKANKIIKSLKDLADKLNDPYAQRAVKNLEDTLKKLKG PGATLCLGHHAVPNGTLVKTITDDQIEVTDATELVQSIPNDKPFQNVNKITYGACPKYVKQNTLKLATGMRNVPEKGLFGAIAGFIENGWEGMIDGWYGFRHQNSEGTGQAADLKSTQAAIDQINGKLNRVIEKTLLVALENQHTIDLTDSEMNKLFEKTGRQLRENAEDMGNGCFKIYHKCDNACIESIRNGTYDHDVYRDEALNNRFQ Motif0329_ems_3hC_644_0001__28__N
DMITIAIKLATEVYRLLVEGNYCEASKLAKKAIEEADKKNDEDLKKFAERLLERIKKLKKS PGATLCLGHHAVPNGTLVKTITDDQIEVTDATELVQSIPNDKPFQNVNKITYGACPKYVKQNTLKLATGMRNVPEKGLFGAIAGFIENGWEGMIDGWYGFRHQNSEGTGQAADLKSTQAAIDQINGKLNRVIEKTLLVALENQHTIDLTDSEMNKLFEKTGRQLRENAEDMGNGCFKIYHKCDNACIESIRNGTYDHDVYRDEALNNRFQ Motif0077_ems_3hM_2831_0001_0002__23__C
SEEELIEKVERVLGDPRLGELLRRLVEDAKKMGIDPKMAVQVAARYIAQQEGNPEVEKVAKEVAK PGATLCLGHHAVPNGTLVKTITDDQIEVTDATELVQSIPNDKPFQNVNKITYGACPKYVKQNTLKLATGMRNVPEKGLFGAIAGFIENGWEGMIDGWYGFRHQNSEGTGQAADLKSTQAAIDQINGKLNRVIEKTLLVALENQHTIDLTDSEMNKLFEKTGRQLRENAEDMGNGCFKIYHKCDNACIESIRNGTYDHDVYRDEALNNRFQ Motif0085_bcov_4helix_05981_0001__19__G
DMITIAIKLATEVYRLLVEGNYDEAMKLAKKAIEEADKKNDEDLKKFAERLLERIKKLKKS PGATLCLGHHAVPNGTLVKTITDDQIEVTDATELVQSIPNDKPFQNVNKITYGACPKYVKQNTLKLATGMRNVPEKGLFGAIAGFIENGWEGMIDGWYGFRHQNSEGTGQAADLKSTQAAIDQINGKLNRVIEKTLLVALENQHTIDLTDSEMNKLFEKTGRQLRENAEDMGNGCFKIYHKCDNACIESIRNGTYDHDVYRDEALNNRFQ Motif0077_ems_3hM_2831_0001_0002__26__M
DMITIAIKLATEVYILLVEGNYDEASKLAKKAIEEADKKNDEDLKKFAERLLERIKKLKKS PGATLCLGHHAVPNGTLVKTITDDQIEVTDATELVQSIPNDKPFQNVNKITYGACPKYVKQNTLKLATGMRNVPEKGLFGAIAGFIENGWEGMIDGWYGFRHQNSEGTGQAADLKSTQAAIDQINGKLNRVIEKTLLVALENQHTIDLTDSEMNKLFEKTGRQLRENAEDMGNGCFKIYHKCDNACIESIRNGTYDHDVYRDEALNNRFQ Motif0077_ems_3hM_2831_0001_0002__15__I
PEDELVKQVETILRKAKKVPDPTERKKLLIEAQVRARYAQQVATDPRVQKILEELIKIARKLYV PGATLCLGHHAVPNGTLVKTITDDQIEVTDATELVQSIPNDKPFQNVNKITYGACPKYVKQNTLKLATGMRNVPEKGLFGAIAGFIENGWEGMIDGWYGFRHQNSEGTGQAADLKSTQAAIDQINGKLNRVIEKTLLVALENQHTIDLTDSEMNKLFEKTGRQLRENAEDMGNGCFKIYHKCDNACIESIRNGTYDHDVYRDEALNNRFQ Motif0057_ems_3hM_2551_0001__5__L
SLEMAVKWLLTVLKRLCDKAQDPTSRKLIEELYKKVEEAAKNKDPRAAHLAFYAVAQARMLV PGATLCLGHHAVPNGTLVKTITDDQIEVTDATELVQSIPNDKPFQNVNKITYGACPKYVKQNTLKLATGMRNVPEKGLFGAIAGFIENGWEGMIDGWYGFRHQNSEGTGQAADLKSTQAAIDQINGKLNRVIEKTLLVALENQHTIDLTDSEMNKLFEKTGRQLRENAEDMGNGCFKIYHKCDNACIESIRNGTYDHDVYRDEALNNRFQ Motif0184_ems_3hM_1529_0001_0003__17__C
SLEMAVKWLLTVLKRLRDMAQDPTSRKLIEELYKKVEEAAKNKDPRAAHLAFYAVAQARMLV PGATLCLGHHAVPNGTLVKTITDDQIEVTDATELVQSIPNDKPFQNVNKITYGACPKYVKQNTLKLATGMRNVPEKGLFGAIAGFIENGWEGMIDGWYGFRHQNSEGTGQAADLKSTQAAIDQINGKLNRVIEKTLLVALENQHTIDLTDSEMNKLFEKTGRQLRENAEDMGNGCFKIYHKCDNACIESIRNGTYDHDVYRDEALNNRFQ Motif0184_ems_3hM_1529_0001_0003__19__M
DFNQYQRAYDWAAEWIRRVLSASSEEESEKLIEKAKEEAKRRGDELALRLIERFQKLWRMNL PGATLCLGHHAVPNGTLVKTITDDQIEVTDATELVQSIPNDKPFQNVNKITYGACPKYVKQNTLKLATGMRNVPEKGLFGAIAGFIENGWEGMIDGWYGFRHQNSEGTGQAADLKSTQAAIDQINGKLNRVIEKTLLVALENQHTIDLTDSEMNKLFEKTGRQLRENAEDMGNGCFKIYHKCDNACIESIRNGTYDHDVYRDEALNNRFQ Motif0252_ems_3hM_2052_0001__60__M
SQETVKDLVRKAKELATSLGDPISQEYVSTLEEAARRATKNNDEHKLRILRISLEYFLKQL PGATLCLGHHAVPNGTLVKTITDDQIEVTDATELVQSIPNDKPFQNVNKITYGACPKYVKQNTLKLATGMRNVPEKGLFGAIAGFIENGWEGMIDGWYGFRHQNSEGTGQAADLKSTQAAIDQINGKLNRVIEKTLLVALENQHTIDLTDSEMNKLFEKTGRQLRENAEDMGNGCFKIYHKCDNACIESIRNGTYDHDVYRDEALNNRFQ Motif0176_ems_3hM_1482_0004__17__T
SEEELIEKVERVLGDPRLRELLRRLVEDAKKMGIDPKMAVQVAARYIAQQEGNPEVEKVAPEVAK PGATLCLGHHAVPNGTLVKTITDDQIEVTDATELVQSIPNDKPFQNVNKITYGACPKYVKQNTLKLATGMRNVPEKGLFGAIAGFIENGWEGMIDGWYGFRHQNSEGTGQAADLKSTQAAIDQINGKLNRVIEKTLLVALENQHTIDLTDSEMNKLFEKTGRQLRENAEDMGNGCFKIYHKCDNACIESIRNGTYDHDVYRDEALNNRFQ Motif0085_bcov_4helix_05981_0001__61__P
DMITIAIKLATEVYRLLVEGNYDEASKLAKKIIEEADKKNDEDLKKFAERLLERIKKLKKS PGATLCLGHHAVPNGTLVKTITDDQIEVTDATELVQSIPNDKPFQNVNKITYGACPKYVKQNTLKLATGMRNVPEKGLFGAIAGFIENGWEGMIDGWYGFRHQNSEGTGQAADLKSTQAAIDQINGKLNRVIEKTLLVALENQHTIDLTDSEMNKLFEKTGRQLRENAEDMGNGCFKIYHKCDNACIESIRNGTYDHDVYRDEALNNRFQ Motif0077_ems_3hM_2831_0001_0002__32__I
SEEELIEKVQRVLGDPRLRELLRRLVEDAKKMGIDPKMAVQVAARYIAQQEGNPEVEKVAKEVAK PGATLCLGHHAVPNGTLVKTITDDQIEVTDATELVQSIPNDKPFQNVNKITYGACPKYVKQNTLKLATGMRNVPEKGLFGAIAGFIENGWEGMIDGWYGFRHQNSEGTGQAADLKSTQAAIDQINGKLNRVIEKTLLVALENQHTIDLTDSEMNKLFEKTGRQLRENAEDMGNGCFKIYHKCDNACIESIRNGTYDHDVYRDEALNNRFQ Motif0085_bcov_4helix_05981_0001__10__Q
DMITIAIKLATEQYRLLVEGNYDEASKLAKKAIEEADKKNDEDLKKFAERLLERIKKLKKS PGATLCLGHHAVPNGTLVKTITDDQIEVTDATELVQSIPNDKPFQNVNKITYGACPKYVKQNTLKLATGMRNVPEKGLFGAIAGFIENGWEGMIDGWYGFRHQNSEGTGQAADLKSTQAAIDQINGKLNRVIEKTLLVALENQHTIDLTDSEMNKLFEKTGRQLRENAEDMGNGCFKIYHKCDNACIESIRNGTYDHDVYRDEALNNRFQ Motif0077_ems_3hM_2831_0001_0002__13__Q
SQETVKDLVRKAKELADSLGDPISQEYVSTLEEAARRATKNNDEHKLRILRISLEYFLHQL PGATLCLGHHAVPNGTLVKTITDDQIEVTDATELVQSIPNDKPFQNVNKITYGACPKYVKQNTLKLATGMRNVPEKGLFGAIAGFIENGWEGMIDGWYGFRHQNSEGTGQAADLKSTQAAIDQINGKLNRVIEKTLLVALENQHTIDLTDSEMNKLFEKTGRQLRENAEDMGNGCFKIYHKCDNACIESIRNGTYDHDVYRDEALNNRFQ Motif0176_ems_3hM_1482_0004__59__H
PEDEWVKQVETILRKAKKVPDPTERKKLLIEAQVRARYAQQVATDCRVQKILEELIKIARKLYV PGATLCLGHHAVPNGTLVKTITDDQIEVTDATELVQSIPNDKPFQNVNKITYGACPKYVKQNTLKLATGMRNVPEKGLFGAIAGFIENGWEGMIDGWYGFRHQNSEGTGQAADLKSTQAAIDQINGKLNRVIEKTLLVALENQHTIDLTDSEMNKLFEKTGRQLRENAEDMGNGCFKIYHKCDNACIESIRNGTYDHDVYRDEALNNRFQ Motif0057_ems_3hM_2551_0001__46__C
SEEELIEKVERVLGDPRLRELLRRLVEDAKKMGIDPKMAVQWAARYIAQQEGNPEVEKVAKEVAK PGATLCLGHHAVPNGTLVKTITDDQIEVTDATELVQSIPNDKPFQNVNKITYGACPKYVKQNTLKLATGMRNVPEKGLFGAIAGFIENGWEGMIDGWYGFRHQNSEGTGQAADLKSTQAAIDQINGKLNRVIEKTLLVALENQHTIDLTDSEMNKLFEKTGRQLRENAEDMGNGCFKIYHKCDNACIESIRNGTYDHDVYRDEALNNRFQ Motif0085_bcov_4helix_05981_0001__42__W
DMITIAIKLATEVYRLLVEGNYDEASKLAKKAIEEADKKNDEDLKEFAERLLERIKKLKKS PGATLCLGHHAVPNGTLVKTITDDQIEVTDATELVQSIPNDKPFQNVNKITYGACPKYVKQNTLKLATGMRNVPEKGLFGAIAGFIENGWEGMIDGWYGFRHQNSEGTGQAADLKSTQAAIDQINGKLNRVIEKTLLVALENQHTIDLTDSEMNKLFEKTGRQLRENAEDMGNGCFKIYHKCDNACIESIRNGTYDHDVYRDEALNNRFQ Motif0077_ems_3hM_2831_0001_0002__46__E
DETVIKAVMHAYRAWMQAARENDEDKAKKIIKSLKDLADKLNDPRAQRAVKNLEDTLKKLKG PGATLCLGHHAVPNGTLVKTITDDQIEVTDATELVQSIPNDKPFQNVNKITYGACPKYVKQNTLKLATGMRNVPEKGLFGAIAGFIENGWEGMIDGWYGFRHQNSEGTGQAADLKSTQAAIDQINGKLNRVIEKTLLVALENQHTIDLTDSEMNKLFEKTGRQLRENAEDMGNGCFKIYHKCDNACIESIRNGTYDHDVYRDEALNNRFQ Motif0329_ems_3hC_644_0001__45__R
SLEMAVKWLLTVLKRLRDKAQDPTSRKLIEELCKKVEEAAKNKDPRAAHLAFYAVAQARMLV PGATLCLGHHAVPNGTLVKTITDDQIEVTDATELVQSIPNDKPFQNVNKITYGACPKYVKQNTLKLATGMRNVPEKGLFGAIAGFIENGWEGMIDGWYGFRHQNSEGTGQAADLKSTQAAIDQINGKLNRVIEKTLLVALENQHTIDLTDSEMNKLFEKTGRQLRENAEDMGNGCFKIYHKCDNACIESIRNGTYDHDVYRDEALNNRFQ Motif0184_ems_3hM_1529_0001_0003__33__C
SQERVKDLVRKAKELADSLGDPISQEYVSTLEEAARRATKNNDEHKLRILRISLEYFLKQL PGATLCLGHHAVPNGTLVKTITDDQIEVTDATELVQSIPNDKPFQNVNKITYGACPKYVKQNTLKLATGMRNVPEKGLFGAIAGFIENGWEGMIDGWYGFRHQNSEGTGQAADLKSTQAAIDQINGKLNRVIEKTLLVALENQHTIDLTDSEMNKLFEKTGRQLRENAEDMGNGCFKIYHKCDNACIESIRNGTYDHDVYRDEALNNRFQ Motif0176_ems_3hM_1482_0004__4__R
DLDERRKKLLKLLREVRKKAPDPDLRKKAEMASRMLEEALKKKDELYVQTLIRFAEVFVKLV PGATLCLGHHAVPNGTLVKTITDDQIEVTDATELVQSIPNDKPFQNVNKITYGACPKYVKQNTLKLATGMRNVPEKGLFGAIAGFIENGWEGMIDGWYGFRHQNSEGTGQAADLKSTQAAIDQINGKLNRVIEKTLLVALENQHTIDLTDSEMNKLFEKTGRQLRENAEDMGNGCFKIYHKCDNACIESIRNGTYDHDVYRDEALNNRFQ Motif0501_ems_3hM_844_0001__6__R
SQETVKDLVRKAKELRDSLGDPISQEYVSTLEEAARRATKNNDEHKLRILRISLEYFLKQL PGATLCLGHHAVPNGTLVKTITDDQIEVTDATELVQSIPNDKPFQNVNKITYGACPKYVKQNTLKLATGMRNVPEKGLFGAIAGFIENGWEGMIDGWYGFRHQNSEGTGQAADLKSTQAAIDQINGKLNRVIEKTLLVALENQHTIDLTDSEMNKLFEKTGRQLRENAEDMGNGCFKIYHKCDNACIESIRNGTYDHDVYRDEALNNRFQ Motif0176_ems_3hM_1482_0004__16__R
DFNQYQRAYDWAAEWIRRHLSASSEEESEKLIEKAKEEAKRRGDELALRLIERFQKLWRKNL PGATLCLGHHAVPNGTLVKTITDDQIEVTDATELVQSIPNDKPFQNVNKITYGACPKYVKQNTLKLATGMRNVPEKGLFGAIAGFIENGWEGMIDGWYGFRHQNSEGTGQAADLKSTQAAIDQINGKLNRVIEKTLLVALENQHTIDLTDSEMNKLFEKTGRQLRENAEDMGNGCFKIYHKCDNACIESIRNGTYDHDVYRDEALNNRFQ Motif0252_ems_3hM_2052_0001__19__H
DETVIKAVMHAYRAWMQAARENDEDKKKKIIKSLKDLADKLNDPYAQRAVKNLEDTLKKLKG PGATLCLGHHAVPNGTLVKTITDDQIEVTDATELVQSIPNDKPFQNVNKITYGACPKYVKQNTLKLATGMRNVPEKGLFGAIAGFIENGWEGMIDGWYGFRHQNSEGTGQAADLKSTQAAIDQINGKLNRVIEKTLLVALENQHTIDLTDSEMNKLFEKTGRQLRENAEDMGNGCFKIYHKCDNACIESIRNGTYDHDVYRDEALNNRFQ Motif0329_ems_3hC_644_0001__27__K
DMITIAIKLATEVYRLLQEGNYDEASKLAKKAIEEADKKNDEDLKKFAERLLERIKKLKKS PGATLCLGHHAVPNGTLVKTITDDQIEVTDATELVQSIPNDKPFQNVNKITYGACPKYVKQNTLKLATGMRNVPEKGLFGAIAGFIENGWEGMIDGWYGFRHQNSEGTGQAADLKSTQAAIDQINGKLNRVIEKTLLVALENQHTIDLTDSEMNKLFEKTGRQLRENAEDMGNGCFKIYHKCDNACIESIRNGTYDHDVYRDEALNNRFQ Motif0077_ems_3hM_2831_0001_0002__18__Q
SLEMAVKWLLTVLKRLRDKAQDPTSRKLIEELGKKVEEAAKNKDPRAAHLAFYAVAQARMLV PGATLCLGHHAVPNGTLVKTITDDQIEVTDATELVQSIPNDKPFQNVNKITYGACPKYVKQNTLKLATGMRNVPEKGLFGAIAGFIENGWEGMIDGWYGFRHQNSEGTGQAADLKSTQAAIDQINGKLNRVIEKTLLVALENQHTIDLTDSEMNKLFEKTGRQLRENAEDMGNGCFKIYHKCDNACIESIRNGTYDHDVYRDEALNNRFQ Motif0184_ems_3hM_1529_0001_0003__33__G
SLEMAVKWLLTVLKRLRDKAQDPTSRELIEELYKKVEEAAKNKDPRAAHLAFYAVAQARMLV PGATLCLGHHAVPNGTLVKTITDDQIEVTDATELVQSIPNDKPFQNVNKITYGACPKYVKQNTLKLATGMRNVPEKGLFGAIAGFIENGWEGMIDGWYGFRHQNSEGTGQAADLKSTQAAIDQINGKLNRVIEKTLLVALENQHTIDLTDSEMNKLFEKTGRQLRENAEDMGNGCFKIYHKCDNACIESIRNGTYDHDVYRDEALNNRFQ Motif0184_ems_3hM_1529_0001_0003__27__E
SQETVKDLVRKAKELANSLGDPISQEYVSTLEEAARRATKNNDEHKLRILRISLEYFLKQL PGATLCLGHHAVPNGTLVKTITDDQIEVTDATELVQSIPNDKPFQNVNKITYGACPKYVKQNTLKLATGMRNVPEKGLFGAIAGFIENGWEGMIDGWYGFRHQNSEGTGQAADLKSTQAAIDQINGKLNRVIEKTLLVALENQHTIDLTDSEMNKLFEKTGRQLRENAEDMGNGCFKIYHKCDNACIESIRNGTYDHDVYRDEALNNRFQ Motif0176_ems_3hM_1482_0004__17__N
PEDEWVKQVETILRKAKKVPDPTERKKLLIEAQVRARYDQQVATDPRVQKILEELIKIARKLYV PGATLCLGHHAVPNGTLVKTITDDQIEVTDATELVQSIPNDKPFQNVNKITYGACPKYVKQNTLKLATGMRNVPEKGLFGAIAGFIENGWEGMIDGWYGFRHQNSEGTGQAADLKSTQAAIDQINGKLNRVIEKTLLVALENQHTIDLTDSEMNKLFEKTGRQLRENAEDMGNGCFKIYHKCDNACIESIRNGTYDHDVYRDEALNNRFQ Motif0057_ems_3hM_2551_0001__39__D
SLEMAVKWLLTVLKRLRDKAQDPTSRKLIEELFKKVEEAAKNKDPRAAHLAFYAVAQARMLV PGATLCLGHHAVPNGTLVKTITDDQIEVTDATELVQSIPNDKPFQNVNKITYGACPKYVKQNTLKLATGMRNVPEKGLFGAIAGFIENGWEGMIDGWYGFRHQNSEGTGQAADLKSTQAAIDQINGKLNRVIEKTLLVALENQHTIDLTDSEMNKLFEKTGRQLRENAEDMGNGCFKIYHKCDNACIESIRNGTYDHDVYRDEALNNRFQ Motif0184_ems_3hM_1529_0001_0003__33__F
PEDEWVKQVETILRKALKVPDPTERKKLLIEAQVRARYAQQVATDPRVQKILEELIKIARKLYV PGATLCLGHHAVPNGTLVKTITDDQIEVTDATELVQSIPNDKPFQNVNKITYGACPKYVKQNTLKLATGMRNVPEKGLFGAIAGFIENGWEGMIDGWYGFRHQNSEGTGQAADLKSTQAAIDQINGKLNRVIEKTLLVALENQHTIDLTDSEMNKLFEKTGRQLRENAEDMGNGCFKIYHKCDNACIESIRNGTYDHDVYRDEALNNRFQ Motif0057_ems_3hM_2551_0001__17__L
DFNQYQRAYDWAAEWIRRVLSASSEEESEKLIEKAKEEAKRRGDELALRLIERFQALWRKNL PGATLCLGHHAVPNGTLVKTITDDQIEVTDATELVQSIPNDKPFQNVNKITYGACPKYVKQNTLKLATGMRNVPEKGLFGAIAGFIENGWEGMIDGWYGFRHQNSEGTGQAADLKSTQAAIDQINGKLNRVIEKTLLVALENQHTIDLTDSEMNKLFEKTGRQLRENAEDMGNGCFKIYHKCDNACIESIRNGTYDHDVYRDEALNNRFQ Motif0252_ems_3hM_2052_0001__56__A
SLEMAVKWLLTVLKRLRDKAQDPTSRKLIEELYKKVEEAAKNKDPPAAHLAFYAVAQARMLV PGATLCLGHHAVPNGTLVKTITDDQIEVTDATELVQSIPNDKPFQNVNKITYGACPKYVKQNTLKLATGMRNVPEKGLFGAIAGFIENGWEGMIDGWYGFRHQNSEGTGQAADLKSTQAAIDQINGKLNRVIEKTLLVALENQHTIDLTDSEMNKLFEKTGRQLRENAEDMGNGCFKIYHKCDNACIESIRNGTYDHDVYRDEALNNRFQ Motif0184_ems_3hM_1529_0001_0003__46__P
DLDERAKKLLKLLREVRKKAPDPDLRKKAEMASRMLEEALKKKDELYVQTLIRFAEEFVKLV PGATLCLGHHAVPNGTLVKTITDDQIEVTDATELVQSIPNDKPFQNVNKITYGACPKYVKQNTLKLATGMRNVPEKGLFGAIAGFIENGWEGMIDGWYGFRHQNSEGTGQAADLKSTQAAIDQINGKLNRVIEKTLLVALENQHTIDLTDSEMNKLFEKTGRQLRENAEDMGNGCFKIYHKCDNACIESIRNGTYDHDVYRDEALNNRFQ Motif0501_ems_3hM_844_0001__57__E
EETVIKAVMHAYRAWMQAARENDEDKAKKIIKSLKDLADKLNDPYAQRAVKNLEDTLKKLKG PGATLCLGHHAVPNGTLVKTITDDQIEVTDATELVQSIPNDKPFQNVNKITYGACPKYVKQNTLKLATGMRNVPEKGLFGAIAGFIENGWEGMIDGWYGFRHQNSEGTGQAADLKSTQAAIDQINGKLNRVIEKTLLVALENQHTIDLTDSEMNKLFEKTGRQLRENAEDMGNGCFKIYHKCDNACIESIRNGTYDHDVYRDEALNNRFQ Motif0329_ems_3hC_644_0001__1__E
PEDEWVKQVETILRKAKKVPDPTERKKLLIEAQVRARYAQQPATDPRVQKILEELIKIARKLYV PGATLCLGHHAVPNGTLVKTITDDQIEVTDATELVQSIPNDKPFQNVNKITYGACPKYVKQNTLKLATGMRNVPEKGLFGAIAGFIENGWEGMIDGWYGFRHQNSEGTGQAADLKSTQAAIDQINGKLNRVIEKTLLVALENQHTIDLTDSEMNKLFEKTGRQLRENAEDMGNGCFKIYHKCDNACIESIRNGTYDHDVYRDEALNNRFQ Motif0057_ems_3hM_2551_0001__42__P
DMITIAIKLATEVYRLLVEGNYDEASKLAKKAIEEADKKNDEDLKFFAERLLERIKKLKKS PGATLCLGHHAVPNGTLVKTITDDQIEVTDATELVQSIPNDKPFQNVNKITYGACPKYVKQNTLKLATGMRNVPEKGLFGAIAGFIENGWEGMIDGWYGFRHQNSEGTGQAADLKSTQAAIDQINGKLNRVIEKTLLVALENQHTIDLTDSEMNKLFEKTGRQLRENAEDMGNGCFKIYHKCDNACIESIRNGTYDHDVYRDEALNNRFQ Motif0077_ems_3hM_2831_0001_0002__46__F
PEDEWVKQVETSLRKAKKVPDPTERKKLLIEAQVRARYAQQVATDPRVQKILEELIKIARKLYV PGATLCLGHHAVPNGTLVKTITDDQIEVTDATELVQSIPNDKPFQNVNKITYGACPKYVKQNTLKLATGMRNVPEKGLFGAIAGFIENGWEGMIDGWYGFRHQNSEGTGQAADLKSTQAAIDQINGKLNRVIEKTLLVALENQHTIDLTDSEMNKLFEKTGRQLRENAEDMGNGCFKIYHKCDNACIESIRNGTYDHDVYRDEALNNRFQ Motif0057_ems_3hM_2551_0001__12__S
GQETVKDLVRKAKELADSLGDPISQEYVSTLEEAARRATKNNDEHKLRILRISLEYFLKQL PGATLCLGHHAVPNGTLVKTITDDQIEVTDATELVQSIPNDKPFQNVNKITYGACPKYVKQNTLKLATGMRNVPEKGLFGAIAGFIENGWEGMIDGWYGFRHQNSEGTGQAADLKSTQAAIDQINGKLNRVIEKTLLVALENQHTIDLTDSEMNKLFEKTGRQLRENAEDMGNGCFKIYHKCDNACIESIRNGTYDHDVYRDEALNNRFQ Motif0176_ems_3hM_1482_0004__1__G
SQETVKDLVRKAKELADSLGDPISQEYVSTLEEAARRATKNNDEHKLRILRILLEYFLKQL PGATLCLGHHAVPNGTLVKTITDDQIEVTDATELVQSIPNDKPFQNVNKITYGACPKYVKQNTLKLATGMRNVPEKGLFGAIAGFIENGWEGMIDGWYGFRHQNSEGTGQAADLKSTQAAIDQINGKLNRVIEKTLLVALENQHTIDLTDSEMNKLFEKTGRQLRENAEDMGNGCFKIYHKCDNACIESIRNGTYDHDVYRDEALNNRFQ Motif0176_ems_3hM_1482_0004__53__L
DMITIAIKLATEVYRLLVEGNYDEASKEAKKAIEEADKKNDEDLKKFAERLLERIKKLKKS PGATLCLGHHAVPNGTLVKTITDDQIEVTDATELVQSIPNDKPFQNVNKITYGACPKYVKQNTLKLATGMRNVPEKGLFGAIAGFIENGWEGMIDGWYGFRHQNSEGTGQAADLKSTQAAIDQINGKLNRVIEKTLLVALENQHTIDLTDSEMNKLFEKTGRQLRENAEDMGNGCFKIYHKCDNACIESIRNGTYDHDVYRDEALNNRFQ Motif0077_ems_3hM_2831_0001_0002__28__E
DMITIAIKLATEVYRLLVEGNYDEALKLAKKAIEEADKKNDEDLKKFAERLLERIKKLKKS PGATLCLGHHAVPNGTLVKTITDDQIEVTDATELVQSIPNDKPFQNVNKITYGACPKYVKQNTLKLATGMRNVPEKGLFGAIAGFIENGWEGMIDGWYGFRHQNSEGTGQAADLKSTQAAIDQINGKLNRVIEKTLLVALENQHTIDLTDSEMNKLFEKTGRQLRENAEDMGNGCFKIYHKCDNACIESIRNGTYDHDVYRDEALNNRFQ Motif0077_ems_3hM_2831_0001_0002__26__L
DMITIAIKLATEVYRLLVEGNYDEASKLAKKAIEEADKKTDEDLKKFAERLLERIKKLKKS PGATLCLGHHAVPNGTLVKTITDDQIEVTDATELVQSIPNDKPFQNVNKITYGACPKYVKQNTLKLATGMRNVPEKGLFGAIAGFIENGWEGMIDGWYGFRHQNSEGTGQAADLKSTQAAIDQINGKLNRVIEKTLLVALENQHTIDLTDSEMNKLFEKTGRQLRENAEDMGNGCFKIYHKCDNACIESIRNGTYDHDVYRDEALNNRFQ Motif0077_ems_3hM_2831_0001_0002__40__T
DMITIAIDLATEVYRLLVEGNYDEASKLAKKAIEEADKKNDEDLKKFAERLLERIKKLKKS PGATLCLGHHAVPNGTLVKTITDDQIEVTDATELVQSIPNDKPFQNVNKITYGACPKYVKQNTLKLATGMRNVPEKGLFGAIAGFIENGWEGMIDGWYGFRHQNSEGTGQAADLKSTQAAIDQINGKLNRVIEKTLLVALENQHTIDLTDSEMNKLFEKTGRQLRENAEDMGNGCFKIYHKCDNACIESIRNGTYDHDVYRDEALNNRFQ Motif0077_ems_3hM_2831_0001_0002__8__D
SQETVKDLVRKAKELAKSLGDPISQEYVSTLEEAARRATKNNDEHKLRILRISLEYFLKQL PGATLCLGHHAVPNGTLVKTITDDQIEVTDATELVQSIPNDKPFQNVNKITYGACPKYVKQNTLKLATGMRNVPEKGLFGAIAGFIENGWEGMIDGWYGFRHQNSEGTGQAADLKSTQAAIDQINGKLNRVIEKTLLVALENQHTIDLTDSEMNKLFEKTGRQLRENAEDMGNGCFKIYHKCDNACIESIRNGTYDHDVYRDEALNNRFQ Motif0176_ems_3hM_1482_0004__17__K
NLEMAVKWLLTVLKRLRDKAQDPTSRKLIEELYKKVEEAAKNKDPRAAHLAFYAVAQARMLV PGATLCLGHHAVPNGTLVKTITDDQIEVTDATELVQSIPNDKPFQNVNKITYGACPKYVKQNTLKLATGMRNVPEKGLFGAIAGFIENGWEGMIDGWYGFRHQNSEGTGQAADLKSTQAAIDQINGKLNRVIEKTLLVALENQHTIDLTDSEMNKLFEKTGRQLRENAEDMGNGCFKIYHKCDNACIESIRNGTYDHDVYRDEALNNRFQ Motif0184_ems_3hM_1529_0001_0003__1__N
SEEELIEKVERVLNDPRLRELLRRLVEDAKKMGIDPKMAVQVAARYIAQQEGNPEVEKVAKEVAK PGATLCLGHHAVPNGTLVKTITDDQIEVTDATELVQSIPNDKPFQNVNKITYGACPKYVKQNTLKLATGMRNVPEKGLFGAIAGFIENGWEGMIDGWYGFRHQNSEGTGQAADLKSTQAAIDQINGKLNRVIEKTLLVALENQHTIDLTDSEMNKLFEKTGRQLRENAEDMGNGCFKIYHKCDNACIESIRNGTYDHDVYRDEALNNRFQ Motif0085_bcov_4helix_05981_0001__14__N
PEDEWVKQVETILRKAKKVPDPTERKKLLIEAQVRARYAQQVATDPRVQKIFEELIKIARKLYV PGATLCLGHHAVPNGTLVKTITDDQIEVTDATELVQSIPNDKPFQNVNKITYGACPKYVKQNTLKLATGMRNVPEKGLFGAIAGFIENGWEGMIDGWYGFRHQNSEGTGQAADLKSTQAAIDQINGKLNRVIEKTLLVALENQHTIDLTDSEMNKLFEKTGRQLRENAEDMGNGCFKIYHKCDNACIESIRNGTYDHDVYRDEALNNRFQ Motif0057_ems_3hM_2551_0001__52__F
SQETVKDLVRKAKELADSLGDPISQEYVSTLEEAARRATKNNDEHKLRILRYSLEYFLKQL PGATLCLGHHAVPNGTLVKTITDDQIEVTDATELVQSIPNDKPFQNVNKITYGACPKYVKQNTLKLATGMRNVPEKGLFGAIAGFIENGWEGMIDGWYGFRHQNSEGTGQAADLKSTQAAIDQINGKLNRVIEKTLLVALENQHTIDLTDSEMNKLFEKTGRQLRENAEDMGNGCFKIYHKCDNACIESIRNGTYDHDVYRDEALNNRFQ Motif0176_ems_3hM_1482_0004__52__Y
DLDERAKKLLKLLREVRKKAPDPDLRKKAEMASRMLEEALKKKDELYGQTLIRFAEVFVKLV PGATLCLGHHAVPNGTLVKTITDDQIEVTDATELVQSIPNDKPFQNVNKITYGACPKYVKQNTLKLATGMRNVPEKGLFGAIAGFIENGWEGMIDGWYGFRHQNSEGTGQAADLKSTQAAIDQINGKLNRVIEKTLLVALENQHTIDLTDSEMNKLFEKTGRQLRENAEDMGNGCFKIYHKCDNACIESIRNGTYDHDVYRDEALNNRFQ Motif0501_ems_3hM_844_0001__48__G
DFNQYQRAYDWAAEWIRRVLSASSEEESEKLIEKAKEEAKRRGDELAMRLIERFQKLWRKNL PGATLCLGHHAVPNGTLVKTITDDQIEVTDATELVQSIPNDKPFQNVNKITYGACPKYVKQNTLKLATGMRNVPEKGLFGAIAGFIENGWEGMIDGWYGFRHQNSEGTGQAADLKSTQAAIDQINGKLNRVIEKTLLVALENQHTIDLTDSEMNKLFEKTGRQLRENAEDMGNGCFKIYHKCDNACIESIRNGTYDHDVYRDEALNNRFQ Motif0252_ems_3hM_2052_0001__48__M
SLEMYVKWLLTVLKRLRDKAQDPTSRKLIEELYKKVEEAAKNKDPRAAHLAFYAVAQARMLV PGATLCLGHHAVPNGTLVKTITDDQIEVTDATELVQSIPNDKPFQNVNKITYGACPKYVKQNTLKLATGMRNVPEKGLFGAIAGFIENGWEGMIDGWYGFRHQNSEGTGQAADLKSTQAAIDQINGKLNRVIEKTLLVALENQHTIDLTDSEMNKLFEKTGRQLRENAEDMGNGCFKIYHKCDNACIESIRNGTYDHDVYRDEALNNRFQ Motif0184_ems_3hM_1529_0001_0003__5__Y
DMITIAIKLATEVYRLLVEGNYDEASKLAKKAIEEADKKNDEDLKKFAERLLERIKKLKKD PGATLCLGHHAVPNGTLVKTITDDQIEVTDATELVQSIPNDKPFQNVNKITYGACPKYVKQNTLKLATGMRNVPEKGLFGAIAGFIENGWEGMIDGWYGFRHQNSEGTGQAADLKSTQAAIDQINGKLNRVIEKTLLVALENQHTIDLTDSEMNKLFEKTGRQLRENAEDMGNGCFKIYHKCDNACIESIRNGTYDHDVYRDEALNNRFQ Motif0077_ems_3hM_2831_0001_0002__61__D
PEDEWVKQVETILRSAKKVPDPTERKKLLIEAQVRARYAQQVATDPRVQKILEELIKIARKLYV PGATLCLGHHAVPNGTLVKTITDDQIEVTDATELVQSIPNDKPFQNVNKITYGACPKYVKQNTLKLATGMRNVPEKGLFGAIAGFIENGWEGMIDGWYGFRHQNSEGTGQAADLKSTQAAIDQINGKLNRVIEKTLLVALENQHTIDLTDSEMNKLFEKTGRQLRENAEDMGNGCFKIYHKCDNACIESIRNGTYDHDVYRDEALNNRFQ Motif0057_ems_3hM_2551_0001__15__S
SLEMAVKWLLTVLKRLRDKAQDPPSRKLIEELYKKVEEAAKNKDPRAAHLAFYAVAQARMLV PGATLCLGHHAVPNGTLVKTITDDQIEVTDATELVQSIPNDKPFQNVNKITYGACPKYVKQNTLKLATGMRNVPEKGLFGAIAGFIENGWEGMIDGWYGFRHQNSEGTGQAADLKSTQAAIDQINGKLNRVIEKTLLVALENQHTIDLTDSEMNKLFEKTGRQLRENAEDMGNGCFKIYHKCDNACIESIRNGTYDHDVYRDEALNNRFQ Motif0184_ems_3hM_1529_0001_0003__24__P
SQETVKDLVRKAKLLADSLGDPISQEYVSTLEEAARRATKNNDEHKLRILRISLEYFLKQL PGATLCLGHHAVPNGTLVKTITDDQIEVTDATELVQSIPNDKPFQNVNKITYGACPKYVKQNTLKLATGMRNVPEKGLFGAIAGFIENGWEGMIDGWYGFRHQNSEGTGQAADLKSTQAAIDQINGKLNRVIEKTLLVALENQHTIDLTDSEMNKLFEKTGRQLRENAEDMGNGCFKIYHKCDNACIESIRNGTYDHDVYRDEALNNRFQ Motif0176_ems_3hM_1482_0004__14__L
SLEMAVKWLLTVLKRLRDKAQDPTSRKLIEELYKKVEEAAKNKDPRAAHLAFYATAQARMLV PGATLCLGHHAVPNGTLVKTITDDQIEVTDATELVQSIPNDKPFQNVNKITYGACPKYVKQNTLKLATGMRNVPEKGLFGAIAGFIENGWEGMIDGWYGFRHQNSEGTGQAADLKSTQAAIDQINGKLNRVIEKTLLVALENQHTIDLTDSEMNKLFEKTGRQLRENAEDMGNGCFKIYHKCDNACIESIRNGTYDHDVYRDEALNNRFQ Motif0184_ems_3hM_1529_0001_0003__55__T
DETVIKAVMHAYRAWMQAARENDEDKAKKIIKSLKDLADKLNDPYAQRAVKNLEDTLKKLKA PGATLCLGHHAVPNGTLVKTITDDQIEVTDATELVQSIPNDKPFQNVNKITYGACPKYVKQNTLKLATGMRNVPEKGLFGAIAGFIENGWEGMIDGWYGFRHQNSEGTGQAADLKSTQAAIDQINGKLNRVIEKTLLVALENQHTIDLTDSEMNKLFEKTGRQLRENAEDMGNGCFKIYHKCDNACIESIRNGTYDHDVYRDEALNNRFQ Motif0329_ems_3hC_644_0001__62__A
PEDEWVKQVETILRKAKKVPDPTERKKLLIEAQVRARYAQQVATDPRVQNILEELIKIARKLYV PGATLCLGHHAVPNGTLVKTITDDQIEVTDATELVQSIPNDKPFQNVNKITYGACPKYVKQNTLKLATGMRNVPEKGLFGAIAGFIENGWEGMIDGWYGFRHQNSEGTGQAADLKSTQAAIDQINGKLNRVIEKTLLVALENQHTIDLTDSEMNKLFEKTGRQLRENAEDMGNGCFKIYHKCDNACIESIRNGTYDHDVYRDEALNNRFQ Motif0057_ems_3hM_2551_0001__50__N
PEDEWVKQVETILRKAKKVPDPTERMKLLIEAQVRARYAQQVATDPRVQKILEELIKIARKLYV PGATLCLGHHAVPNGTLVKTITDDQIEVTDATELVQSIPNDKPFQNVNKITYGACPKYVKQNTLKLATGMRNVPEKGLFGAIAGFIENGWEGMIDGWYGFRHQNSEGTGQAADLKSTQAAIDQINGKLNRVIEKTLLVALENQHTIDLTDSEMNKLFEKTGRQLRENAEDMGNGCFKIYHKCDNACIESIRNGTYDHDVYRDEALNNRFQ Motif0057_ems_3hM_2551_0001__26__M
SEEELIEKVERVLGDPRLRELLRILVEDAKKMGIDPKMAVQVAARYIAQQEGNPEVEKVAKEVAK PGATLCLGHHAVPNGTLVKTITDDQIEVTDATELVQSIPNDKPFQNVNKITYGACPKYVKQNTLKLATGMRNVPEKGLFGAIAGFIENGWEGMIDGWYGFRHQNSEGTGQAADLKSTQAAIDQINGKLNRVIEKTLLVALENQHTIDLTDSEMNKLFEKTGRQLRENAEDMGNGCFKIYHKCDNACIESIRNGTYDHDVYRDEALNNRFQ Motif0085_bcov_4helix_05981_0001__24__I
SEEELIEKVERVLGDPDLRELLRRLVEDAKKMGIDPKMAVQVAARYIAQQEGNPEVEKVAKEVAK PGATLCLGHHAVPNGTLVKTITDDQIEVTDATELVQSIPNDKPFQNVNKITYGACPKYVKQNTLKLATGMRNVPEKGLFGAIAGFIENGWEGMIDGWYGFRHQNSEGTGQAADLKSTQAAIDQINGKLNRVIEKTLLVALENQHTIDLTDSEMNKLFEKTGRQLRENAEDMGNGCFKIYHKCDNACIESIRNGTYDHDVYRDEALNNRFQ Motif0085_bcov_4helix_05981_0001__17__D
DLDERAKKLLKLLREVRKKAPDPDLRKKAEMASRMLEEALKKKDELYVQHLIRFAEVFVKLV PGATLCLGHHAVPNGTLVKTITDDQIEVTDATELVQSIPNDKPFQNVNKITYGACPKYVKQNTLKLATGMRNVPEKGLFGAIAGFIENGWEGMIDGWYGFRHQNSEGTGQAADLKSTQAAIDQINGKLNRVIEKTLLVALENQHTIDLTDSEMNKLFEKTGRQLRENAEDMGNGCFKIYHKCDNACIESIRNGTYDHDVYRDEALNNRFQ Motif0501_ems_3hM_844_0001__50__H
DETVIKAVMHAYRAWMQAARENDEDKAKKIIKSLKDLADKLNDPYAQRAVKNLEDTMKKLKG PGATLCLGHHAVPNGTLVKTITDDQIEVTDATELVQSIPNDKPFQNVNKITYGACPKYVKQNTLKLATGMRNVPEKGLFGAIAGFIENGWEGMIDGWYGFRHQNSEGTGQAADLKSTQAAIDQINGKLNRVIEKTLLVALENQHTIDLTDSEMNKLFEKTGRQLRENAEDMGNGCFKIYHKCDNACIESIRNGTYDHDVYRDEALNNRFQ Motif0329_ems_3hC_644_0001__57__M
DMITIADKLATEVYRLLVEGNYDEASKLAKKAIEEADKKNDEDLKKFAERLLERIKKLKKS PGATLCLGHHAVPNGTLVKTITDDQIEVTDATELVQSIPNDKPFQNVNKITYGACPKYVKQNTLKLATGMRNVPEKGLFGAIAGFIENGWEGMIDGWYGFRHQNSEGTGQAADLKSTQAAIDQINGKLNRVIEKTLLVALENQHTIDLTDSEMNKLFEKTGRQLRENAEDMGNGCFKIYHKCDNACIESIRNGTYDHDVYRDEALNNRFQ Motif0077_ems_3hM_2831_0001_0002__7__D
PEDEWVKQVETILRKAKKVPDPTERKKLLIEAQVRARYAQQCATDPRVQKILEELIKIARKLYV PGATLCLGHHAVPNGTLVKTITDDQIEVTDATELVQSIPNDKPFQNVNKITYGACPKYVKQNTLKLATGMRNVPEKGLFGAIAGFIENGWEGMIDGWYGFRHQNSEGTGQAADLKSTQAAIDQINGKLNRVIEKTLLVALENQHTIDLTDSEMNKLFEKTGRQLRENAEDMGNGCFKIYHKCDNACIESIRNGTYDHDVYRDEALNNRFQ Motif0057_ems_3hM_2551_0001__42__C
DLDERAKKLLKLLREVRKKAPDPDLRKWAEMASRMLEEALKKKDELYVQTLIRFAEVFVKLV PGATLCLGHHAVPNGTLVKTITDDQIEVTDATELVQSIPNDKPFQNVNKITYGACPKYVKQNTLKLATGMRNVPEKGLFGAIAGFIENGWEGMIDGWYGFRHQNSEGTGQAADLKSTQAAIDQINGKLNRVIEKTLLVALENQHTIDLTDSEMNKLFEKTGRQLRENAEDMGNGCFKIYHKCDNACIESIRNGTYDHDVYRDEALNNRFQ Motif0501_ems_3hM_844_0001__28__W
PEDEWVKQVETILRKAKKVPDPTERKKLLIEAQVRARYAQQVATEPRVQKILEELIKIARKLYV PGATLCLGHHAVPNGTLVKTITDDQIEVTDATELVQSIPNDKPFQNVNKITYGACPKYVKQNTLKLATGMRNVPEKGLFGAIAGFIENGWEGMIDGWYGFRHQNSEGTGQAADLKSTQAAIDQINGKLNRVIEKTLLVALENQHTIDLTDSEMNKLFEKTGRQLRENAEDMGNGCFKIYHKCDNACIESIRNGTYDHDVYRDEALNNRFQ Motif0057_ems_3hM_2551_0001__45__E
DMITIAIKLATEVYRLLVEGNYDEASKLAKKAIEEADKKNDEDLKKFAERLLERIKKLKMS PGATLCLGHHAVPNGTLVKTITDDQIEVTDATELVQSIPNDKPFQNVNKITYGACPKYVKQNTLKLATGMRNVPEKGLFGAIAGFIENGWEGMIDGWYGFRHQNSEGTGQAADLKSTQAAIDQINGKLNRVIEKTLLVALENQHTIDLTDSEMNKLFEKTGRQLRENAEDMGNGCFKIYHKCDNACIESIRNGTYDHDVYRDEALNNRFQ Motif0077_ems_3hM_2831_0001_0002__60__M
SLEMAVEWLLTVLKRLRDKAQDPTSRKLIEELYKKVEEAAKNKDPRAAHLAFYAVAQARMLV PGATLCLGHHAVPNGTLVKTITDDQIEVTDATELVQSIPNDKPFQNVNKITYGACPKYVKQNTLKLATGMRNVPEKGLFGAIAGFIENGWEGMIDGWYGFRHQNSEGTGQAADLKSTQAAIDQINGKLNRVIEKTLLVALENQHTIDLTDSEMNKLFEKTGRQLRENAEDMGNGCFKIYHKCDNACIESIRNGTYDHDVYRDEALNNRFQ Motif0184_ems_3hM_1529_0001_0003__7__E
EMITIAIKLATEVYRLLVEGNYDEASKLAKKAIEEADKKNDEDLKKFAERLLERIKKLKKS PGATLCLGHHAVPNGTLVKTITDDQIEVTDATELVQSIPNDKPFQNVNKITYGACPKYVKQNTLKLATGMRNVPEKGLFGAIAGFIENGWEGMIDGWYGFRHQNSEGTGQAADLKSTQAAIDQINGKLNRVIEKTLLVALENQHTIDLTDSEMNKLFEKTGRQLRENAEDMGNGCFKIYHKCDNACIESIRNGTYDHDVYRDEALNNRFQ Motif0077_ems_3hM_2831_0001_0002__1__E
SQETVKDLVRKAKELADSLGDPISQEYVSTLEEAARRATKNNDEMKLRILRISLEYFLKQL PGATLCLGHHAVPNGTLVKTITDDQIEVTDATELVQSIPNDKPFQNVNKITYGACPKYVKQNTLKLATGMRNVPEKGLFGAIAGFIENGWEGMIDGWYGFRHQNSEGTGQAADLKSTQAAIDQINGKLNRVIEKTLLVALENQHTIDLTDSEMNKLFEKTGRQLRENAEDMGNGCFKIYHKCDNACIESIRNGTYDHDVYRDEALNNRFQ Motif0176_ems_3hM_1482_0004__45__M
DFNQYQRAYDWAAEWIRRVLSASSEEESEKLIEKAKEEAKRRGDELALRLIERFQKLSRKNL PGATLCLGHHAVPNGTLVKTITDDQIEVTDATELVQSIPNDKPFQNVNKITYGACPKYVKQNTLKLATGMRNVPEKGLFGAIAGFIENGWEGMIDGWYGFRHQNSEGTGQAADLKSTQAAIDQINGKLNRVIEKTLLVALENQHTIDLTDSEMNKLFEKTGRQLRENAEDMGNGCFKIYHKCDNACIESIRNGTYDHDVYRDEALNNRFQ Motif0252_ems_3hM_2052_0001__58__S
PEDEWVKQVETILRKAKKVPDPTERKKLLIEAQVRARYAQQVATDPRVQKILEPLIKIARKLYV PGATLCLGHHAVPNGTLVKTITDDQIEVTDATELVQSIPNDKPFQNVNKITYGACPKYVKQNTLKLATGMRNVPEKGLFGAIAGFIENGWEGMIDGWYGFRHQNSEGTGQAADLKSTQAAIDQINGKLNRVIEKTLLVALENQHTIDLTDSEMNKLFEKTGRQLRENAEDMGNGCFKIYHKCDNACIESIRNGTYDHDVYRDEALNNRFQ Motif0057_ems_3hM_2551_0001__54__P
SQETVKDLVRKAKELADSLGDPISQEYVSTLEEAARRATKNNDEHKLRILRISLEYFQKQL PGATLCLGHHAVPNGTLVKTITDDQIEVTDATELVQSIPNDKPFQNVNKITYGACPKYVKQNTLKLATGMRNVPEKGLFGAIAGFIENGWEGMIDGWYGFRHQNSEGTGQAADLKSTQAAIDQINGKLNRVIEKTLLVALENQHTIDLTDSEMNKLFEKTGRQLRENAEDMGNGCFKIYHKCDNACIESIRNGTYDHDVYRDEALNNRFQ Motif0176_ems_3hM_1482_0004__58__Q
DFNQYQRAYDWAAEWIRRVLSASSEEESEKLIEKAKEEAKRRGDELYLRLIERFQKLWRKNL PGATLCLGHHAVPNGTLVKTITDDQIEVTDATELVQSIPNDKPFQNVNKITYGACPKYVKQNTLKLATGMRNVPEKGLFGAIAGFIENGWEGMIDGWYGFRHQNSEGTGQAADLKSTQAAIDQINGKLNRVIEKTLLVALENQHTIDLTDSEMNKLFEKTGRQLRENAEDMGNGCFKIYHKCDNACIESIRNGTYDHDVYRDEALNNRFQ Motif0252_ems_3hM_2052_0001__47__Y
SQETVKDLVRKAKELADSLGDDISQEYVSTLEEAARRATKNNDEHKLRILRISLEYFLKQL PGATLCLGHHAVPNGTLVKTITDDQIEVTDATELVQSIPNDKPFQNVNKITYGACPKYVKQNTLKLATGMRNVPEKGLFGAIAGFIENGWEGMIDGWYGFRHQNSEGTGQAADLKSTQAAIDQINGKLNRVIEKTLLVALENQHTIDLTDSEMNKLFEKTGRQLRENAEDMGNGCFKIYHKCDNACIESIRNGTYDHDVYRDEALNNRFQ Motif0176_ems_3hM_1482_0004__22__D
DLDERAKKLLKLLRDVRKKAPDPDLRKKAEMASRMLEEALKKKDELYVQTLIRFAEVFVKLV PGATLCLGHHAVPNGTLVKTITDDQIEVTDATELVQSIPNDKPFQNVNKITYGACPKYVKQNTLKLATGMRNVPEKGLFGAIAGFIENGWEGMIDGWYGFRHQNSEGTGQAADLKSTQAAIDQINGKLNRVIEKTLLVALENQHTIDLTDSEMNKLFEKTGRQLRENAEDMGNGCFKIYHKCDNACIESIRNGTYDHDVYRDEALNNRFQ Motif0501_ems_3hM_844_0001__15__D
DETVIKAVMHAYRAWMQIARENDEDKAKKIIKSLKDLADKLNDPYAQRAVKNLEDTLKKLKG PGATLCLGHHAVPNGTLVKTITDDQIEVTDATELVQSIPNDKPFQNVNKITYGACPKYVKQNTLKLATGMRNVPEKGLFGAIAGFIENGWEGMIDGWYGFRHQNSEGTGQAADLKSTQAAIDQINGKLNRVIEKTLLVALENQHTIDLTDSEMNKLFEKTGRQLRENAEDMGNGCFKIYHKCDNACIESIRNGTYDHDVYRDEALNNRFQ Motif0329_ems_3hC_644_0001__18__I
DFNQYQRAYLWAAEWIRRVLSASSEEESEKLIEKAKEEAKRRGDELALRLIERFQKLWRKNL PGATLCLGHHAVPNGTLVKTITDDQIEVTDATELVQSIPNDKPFQNVNKITYGACPKYVKQNTLKLATGMRNVPEKGLFGAIAGFIENGWEGMIDGWYGFRHQNSEGTGQAADLKSTQAAIDQINGKLNRVIEKTLLVALENQHTIDLTDSEMNKLFEKTGRQLRENAEDMGNGCFKIYHKCDNACIESIRNGTYDHDVYRDEALNNRFQ Motif0252_ems_3hM_2052_0001__10__L
DLDERAKKLLELLREVRKKAPDPDLRKKAEMASRMLEEALKKKDELYVQTLIRFAEVFVKLV PGATLCLGHHAVPNGTLVKTITDDQIEVTDATELVQSIPNDKPFQNVNKITYGACPKYVKQNTLKLATGMRNVPEKGLFGAIAGFIENGWEGMIDGWYGFRHQNSEGTGQAADLKSTQAAIDQINGKLNRVIEKTLLVALENQHTIDLTDSEMNKLFEKTGRQLRENAEDMGNGCFKIYHKCDNACIESIRNGTYDHDVYRDEALNNRFQ Motif0501_ems_3hM_844_0001__11__E
DLDERAKKLLKLLREVRKKAPDPDLRKKAEHASRMLEEALKKKDELYVQTLIRFAEVFVKLV PGATLCLGHHAVPNGTLVKTITDDQIEVTDATELVQSIPNDKPFQNVNKITYGACPKYVKQNTLKLATGMRNVPEKGLFGAIAGFIENGWEGMIDGWYGFRHQNSEGTGQAADLKSTQAAIDQINGKLNRVIEKTLLVALENQHTIDLTDSEMNKLFEKTGRQLRENAEDMGNGCFKIYHKCDNACIESIRNGTYDHDVYRDEALNNRFQ Motif0501_ems_3hM_844_0001__31__H
DETVIKAVMHAYRAWMQAARENDENKAKKIIKSLKDLADKLNDPYAQRAVKNLEDTLKKLKG PGATLCLGHHAVPNGTLVKTITDDQIEVTDATELVQSIPNDKPFQNVNKITYGACPKYVKQNTLKLATGMRNVPEKGLFGAIAGFIENGWEGMIDGWYGFRHQNSEGTGQAADLKSTQAAIDQINGKLNRVIEKTLLVALENQHTIDLTDSEMNKLFEKTGRQLRENAEDMGNGCFKIYHKCDNACIESIRNGTYDHDVYRDEALNNRFQ Motif0329_ems_3hC_644_0001__25__N
DFNQYQRAYDWAAEWIRRVLSASSEEESEKLIEKAKEEAKRRGDELALRLIERWQKLWRKNL PGATLCLGHHAVPNGTLVKTITDDQIEVTDATELVQSIPNDKPFQNVNKITYGACPKYVKQNTLKLATGMRNVPEKGLFGAIAGFIENGWEGMIDGWYGFRHQNSEGTGQAADLKSTQAAIDQINGKLNRVIEKTLLVALENQHTIDLTDSEMNKLFEKTGRQLRENAEDMGNGCFKIYHKCDNACIESIRNGTYDHDVYRDEALNNRFQ Motif0252_ems_3hM_2052_0001__54__W
SQETVKDLVRKAKEYADSLGDPISQEYVSTLEEAARRATKNNDEHKLRILRISLEYFLKQL PGATLCLGHHAVPNGTLVKTITDDQIEVTDATELVQSIPNDKPFQNVNKITYGACPKYVKQNTLKLATGMRNVPEKGLFGAIAGFIENGWEGMIDGWYGFRHQNSEGTGQAADLKSTQAAIDQINGKLNRVIEKTLLVALENQHTIDLTDSEMNKLFEKTGRQLRENAEDMGNGCFKIYHKCDNACIESIRNGTYDHDVYRDEALNNRFQ Motif0176_ems_3hM_1482_0004__15__Y
SLEMAVKWLLTVLKRLRDKAQDPTSRKLIEELYKKVEEAAKNKDPRGAHLAFYAVAQARMLV PGATLCLGHHAVPNGTLVKTITDDQIEVTDATELVQSIPNDKPFQNVNKITYGACPKYVKQNTLKLATGMRNVPEKGLFGAIAGFIENGWEGMIDGWYGFRHQNSEGTGQAADLKSTQAAIDQINGKLNRVIEKTLLVALENQHTIDLTDSEMNKLFEKTGRQLRENAEDMGNGCFKIYHKCDNACIESIRNGTYDHDVYRDEALNNRFQ Motif0184_ems_3hM_1529_0001_0003__47__G
DMITIAIKLATEVYRLLVEGNYDEASKLAKKAIEEASKKNDEDLKKFAERLLERIKKLKKS PGATLCLGHHAVPNGTLVKTITDDQIEVTDATELVQSIPNDKPFQNVNKITYGACPKYVKQNTLKLATGMRNVPEKGLFGAIAGFIENGWEGMIDGWYGFRHQNSEGTGQAADLKSTQAAIDQINGKLNRVIEKTLLVALENQHTIDLTDSEMNKLFEKTGRQLRENAEDMGNGCFKIYHKCDNACIESIRNGTYDHDVYRDEALNNRFQ Motif0077_ems_3hM_2831_0001_0002__37__S
SLEMAVKWLLTVLKRLRDKAQDPTSRKLIEELYKKVEEAAKNKDPRACHLAFYAVAQARMLV PGATLCLGHHAVPNGTLVKTITDDQIEVTDATELVQSIPNDKPFQNVNKITYGACPKYVKQNTLKLATGMRNVPEKGLFGAIAGFIENGWEGMIDGWYGFRHQNSEGTGQAADLKSTQAAIDQINGKLNRVIEKTLLVALENQHTIDLTDSEMNKLFEKTGRQLRENAEDMGNGCFKIYHKCDNACIESIRNGTYDHDVYRDEALNNRFQ Motif0184_ems_3hM_1529_0001_0003__48__C
SEEELIEKVERVLGDPRLRELLRRLVEDAKKMGIDPKMAVQVAARYWAQQEGNPEVEKVAKEVAK PGATLCLGHHAVPNGTLVKTITDDQIEVTDATELVQSIPNDKPFQNVNKITYGACPKYVKQNTLKLATGMRNVPEKGLFGAIAGFIENGWEGMIDGWYGFRHQNSEGTGQAADLKSTQAAIDQINGKLNRVIEKTLLVALENQHTIDLTDSEMNKLFEKTGRQLRENAEDMGNGCFKIYHKCDNACIESIRNGTYDHDVYRDEALNNRFQ Motif0085_bcov_4helix_05981_0001__47__W
SQETVKDLVRQAKELADSLGDPISQEYVSTLEEAARRATKNNDEHKLRILRISLEYFLKQL PGATLCLGHHAVPNGTLVKTITDDQIEVTDATELVQSIPNDKPFQNVNKITYGACPKYVKQNTLKLATGMRNVPEKGLFGAIAGFIENGWEGMIDGWYGFRHQNSEGTGQAADLKSTQAAIDQINGKLNRVIEKTLLVALENQHTIDLTDSEMNKLFEKTGRQLRENAEDMGNGCFKIYHKCDNACIESIRNGTYDHDVYRDEALNNRFQ Motif0176_ems_3hM_1482_0004__11__Q
SEEELIEKVERVLGDPRLRELLRRLVEDAKKMGIDAKMAVQVAARYIAQQEGNPEVEKVAKEVAK PGATLCLGHHAVPNGTLVKTITDDQIEVTDATELVQSIPNDKPFQNVNKITYGACPKYVKQNTLKLATGMRNVPEKGLFGAIAGFIENGWEGMIDGWYGFRHQNSEGTGQAADLKSTQAAIDQINGKLNRVIEKTLLVALENQHTIDLTDSEMNKLFEKTGRQLRENAEDMGNGCFKIYHKCDNACIESIRNGTYDHDVYRDEALNNRFQ Motif0085_bcov_4helix_05981_0001__36__A
DLDERAKKLLKLYREVRKKAPDPDLRKKAEMASRMLEEALKKKDELYVQTLIRFAEVFVKLV PGATLCLGHHAVPNGTLVKTITDDQIEVTDATELVQSIPNDKPFQNVNKITYGACPKYVKQNTLKLATGMRNVPEKGLFGAIAGFIENGWEGMIDGWYGFRHQNSEGTGQAADLKSTQAAIDQINGKLNRVIEKTLLVALENQHTIDLTDSEMNKLFEKTGRQLRENAEDMGNGCFKIYHKCDNACIESIRNGTYDHDVYRDEALNNRFQ Motif0501_ems_3hM_844_0001__13__Y
DMITIAIKLATEVYRLLVEGNYDEASKLAKKAIEEADKKQDEDLKKFAERLLERIKKLKKS PGATLCLGHHAVPNGTLVKTITDDQIEVTDATELVQSIPNDKPFQNVNKITYGACPKYVKQNTLKLATGMRNVPEKGLFGAIAGFIENGWEGMIDGWYGFRHQNSEGTGQAADLKSTQAAIDQINGKLNRVIEKTLLVALENQHTIDLTDSEMNKLFEKTGRQLRENAEDMGNGCFKIYHKCDNACIESIRNGTYDHDVYRDEALNNRFQ Motif0077_ems_3hM_2831_0001_0002__40__Q
SLEMAVKWLLTVLKRLRDKAQDPTSRKLIEELYKKVEEAAKNKDPRAAHLAFYAVAQARMLL PGATLCLGHHAVPNGTLVKTITDDQIEVTDATELVQSIPNDKPFQNVNKITYGACPKYVKQNTLKLATGMRNVPEKGLFGAIAGFIENGWEGMIDGWYGFRHQNSEGTGQAADLKSTQAAIDQINGKLNRVIEKTLLVALENQHTIDLTDSEMNKLFEKTGRQLRENAEDMGNGCFKIYHKCDNACIESIRNGTYDHDVYRDEALNNRFQ Motif0184_ems_3hM_1529_0001_0003__62__L
PEDEWVKQVETILRKAKKVPDPTERKKLLIEAQVRARYAQQVATDPRVQKILEELIKIAFKLYV PGATLCLGHHAVPNGTLVKTITDDQIEVTDATELVQSIPNDKPFQNVNKITYGACPKYVKQNTLKLATGMRNVPEKGLFGAIAGFIENGWEGMIDGWYGFRHQNSEGTGQAADLKSTQAAIDQINGKLNRVIEKTLLVALENQHTIDLTDSEMNKLFEKTGRQLRENAEDMGNGCFKIYHKCDNACIESIRNGTYDHDVYRDEALNNRFQ Motif0057_ems_3hM_2551_0001__60__F
SEEELIEKVERVLGDPRLRTLLRRLVEDAKKMGIDPKMAVQVAARYIAQQEGNPEVEKVAKEVAK PGATLCLGHHAVPNGTLVKTITDDQIEVTDATELVQSIPNDKPFQNVNKITYGACPKYVKQNTLKLATGMRNVPEKGLFGAIAGFIENGWEGMIDGWYGFRHQNSEGTGQAADLKSTQAAIDQINGKLNRVIEKTLLVALENQHTIDLTDSEMNKLFEKTGRQLRENAEDMGNGCFKIYHKCDNACIESIRNGTYDHDVYRDEALNNRFQ Motif0085_bcov_4helix_05981_0001__20__T
PEDEWVKQVETILRKAKKVPDPTERKKLKIEAQVRARYAQQVATDPRVQKILEELIKIARKLYV PGATLCLGHHAVPNGTLVKTITDDQIEVTDATELVQSIPNDKPFQNVNKITYGACPKYVKQNTLKLATGMRNVPEKGLFGAIAGFIENGWEGMIDGWYGFRHQNSEGTGQAADLKSTQAAIDQINGKLNRVIEKTLLVALENQHTIDLTDSEMNKLFEKTGRQLRENAEDMGNGCFKIYHKCDNACIESIRNGTYDHDVYRDEALNNRFQ Motif0057_ems_3hM_2551_0001__29__K
DETVIKAVMHAYRAWMQAARENDEIKAKKIIKSLKDLADKLNDPYAQRAVKNLEDTLKKLKG PGATLCLGHHAVPNGTLVKTITDDQIEVTDATELVQSIPNDKPFQNVNKITYGACPKYVKQNTLKLATGMRNVPEKGLFGAIAGFIENGWEGMIDGWYGFRHQNSEGTGQAADLKSTQAAIDQINGKLNRVIEKTLLVALENQHTIDLTDSEMNKLFEKTGRQLRENAEDMGNGCFKIYHKCDNACIESIRNGTYDHDVYRDEALNNRFQ Motif0329_ems_3hC_644_0001__25__I
DMITIAIKLATEVYRLLVEGNYDEARKLAKKAIEEADKKNDEDLKKFAERLLERIKKLKKS PGATLCLGHHAVPNGTLVKTITDDQIEVTDATELVQSIPNDKPFQNVNKITYGACPKYVKQNTLKLATGMRNVPEKGLFGAIAGFIENGWEGMIDGWYGFRHQNSEGTGQAADLKSTQAAIDQINGKLNRVIEKTLLVALENQHTIDLTDSEMNKLFEKTGRQLRENAEDMGNGCFKIYHKCDNACIESIRNGTYDHDVYRDEALNNRFQ Motif0077_ems_3hM_2831_0001_0002__26__R
DLDERAKKLLKLLREVRKWAPDPDLRKKAEMASRMLEEALKKKDELYVQTLIRFAEVFVKLV PGATLCLGHHAVPNGTLVKTITDDQIEVTDATELVQSIPNDKPFQNVNKITYGACPKYVKQNTLKLATGMRNVPEKGLFGAIAGFIENGWEGMIDGWYGFRHQNSEGTGQAADLKSTQAAIDQINGKLNRVIEKTLLVALENQHTIDLTDSEMNKLFEKTGRQLRENAEDMGNGCFKIYHKCDNACIESIRNGTYDHDVYRDEALNNRFQ Motif0501_ems_3hM_844_0001__19__W
DETVVKAVMHAYRAWMQAARENDEDKAKKIIKSLKDLADKLNDPYAQRAVKNLEDTLKKLKG PGATLCLGHHAVPNGTLVKTITDDQIEVTDATELVQSIPNDKPFQNVNKITYGACPKYVKQNTLKLATGMRNVPEKGLFGAIAGFIENGWEGMIDGWYGFRHQNSEGTGQAADLKSTQAAIDQINGKLNRVIEKTLLVALENQHTIDLTDSEMNKLFEKTGRQLRENAEDMGNGCFKIYHKCDNACIESIRNGTYDHDVYRDEALNNRFQ Motif0329_ems_3hC_644_0001__5__V
DMITIAIKLATEVYRLLVEGNYDEASKLAKKAIEEADKKNDEDLKKFEERLLERIKKLKKS PGATLCLGHHAVPNGTLVKTITDDQIEVTDATELVQSIPNDKPFQNVNKITYGACPKYVKQNTLKLATGMRNVPEKGLFGAIAGFIENGWEGMIDGWYGFRHQNSEGTGQAADLKSTQAAIDQINGKLNRVIEKTLLVALENQHTIDLTDSEMNKLFEKTGRQLRENAEDMGNGCFKIYHKCDNACIESIRNGTYDHDVYRDEALNNRFQ Motif0077_ems_3hM_2831_0001_0002__48__E
SQETVKDLVRKAKELADSLGDPISQEYVSTLECAARRATKNNDEHKLRILRISLEYFLKQL PGATLCLGHHAVPNGTLVKTITDDQIEVTDATELVQSIPNDKPFQNVNKITYGACPKYVKQNTLKLATGMRNVPEKGLFGAIAGFIENGWEGMIDGWYGFRHQNSEGTGQAADLKSTQAAIDQINGKLNRVIEKTLLVALENQHTIDLTDSEMNKLFEKTGRQLRENAEDMGNGCFKIYHKCDNACIESIRNGTYDHDVYRDEALNNRFQ Motif0176_ems_3hM_1482_0004__33__C
PEDEWNKQVETILRKAKKVPDPTERKKLLIEAQVRARYAQQVATDPRVQKILEELIKIARKLYV PGATLCLGHHAVPNGTLVKTITDDQIEVTDATELVQSIPNDKPFQNVNKITYGACPKYVKQNTLKLATGMRNVPEKGLFGAIAGFIENGWEGMIDGWYGFRHQNSEGTGQAADLKSTQAAIDQINGKLNRVIEKTLLVALENQHTIDLTDSEMNKLFEKTGRQLRENAEDMGNGCFKIYHKCDNACIESIRNGTYDHDVYRDEALNNRFQ Motif0057_ems_3hM_2551_0001__6__N
SLEMAVKWLLTVLKRLRDKAQDPTSRKLIEELYKKVEEADKNKDPRAAHLAFYAVAQARMLV PGATLCLGHHAVPNGTLVKTITDDQIEVTDATELVQSIPNDKPFQNVNKITYGACPKYVKQNTLKLATGMRNVPEKGLFGAIAGFIENGWEGMIDGWYGFRHQNSEGTGQAADLKSTQAAIDQINGKLNRVIEKTLLVALENQHTIDLTDSEMNKLFEKTGRQLRENAEDMGNGCFKIYHKCDNACIESIRNGTYDHDVYRDEALNNRFQ Motif0184_ems_3hM_1529_0001_0003__40__D
SEEELIEKVERVLGDPRLRELLRRLVEDAKKMGIDPKMAVQVAARYIAQQEGNPEVEKVSKEVAK PGATLCLGHHAVPNGTLVKTITDDQIEVTDATELVQSIPNDKPFQNVNKITYGACPKYVKQNTLKLATGMRNVPEKGLFGAIAGFIENGWEGMIDGWYGFRHQNSEGTGQAADLKSTQAAIDQINGKLNRVIEKTLLVALENQHTIDLTDSEMNKLFEKTGRQLRENAEDMGNGCFKIYHKCDNACIESIRNGTYDHDVYRDEALNNRFQ Motif0085_bcov_4helix_05981_0001__60__S
DFNQYQRAYDWAAEWWRRVLSASSEEESEKLIEKAKEEAKRRGDELALRLIERFQKLWRKNL PGATLCLGHHAVPNGTLVKTITDDQIEVTDATELVQSIPNDKPFQNVNKITYGACPKYVKQNTLKLATGMRNVPEKGLFGAIAGFIENGWEGMIDGWYGFRHQNSEGTGQAADLKSTQAAIDQINGKLNRVIEKTLLVALENQHTIDLTDSEMNKLFEKTGRQLRENAEDMGNGCFKIYHKCDNACIESIRNGTYDHDVYRDEALNNRFQ Motif0252_ems_3hM_2052_0001__16__W
SEEELIEKVERVLGDPRLRELLRRLVEDAKKMGIDPKMAVQVAERYIAQQEGNPEVEKVAKEVAK PGATLCLGHHAVPNGTLVKTITDDQIEVTDATELVQSIPNDKPFQNVNKITYGACPKYVKQNTLKLATGMRNVPEKGLFGAIAGFIENGWEGMIDGWYGFRHQNSEGTGQAADLKSTQAAIDQINGKLNRVIEKTLLVALENQHTIDLTDSEMNKLFEKTGRQLRENAEDMGNGCFKIYHKCDNACIESIRNGTYDHDVYRDEALNNRFQ Motif0085_bcov_4helix_05981_0001__44__E
SLEMAVKWLLTVLKRLRDKAQDPTSRKLIEELYKKVEEAAKNKDPRAIHLAFYAVAQARMLV PGATLCLGHHAVPNGTLVKTITDDQIEVTDATELVQSIPNDKPFQNVNKITYGACPKYVKQNTLKLATGMRNVPEKGLFGAIAGFIENGWEGMIDGWYGFRHQNSEGTGQAADLKSTQAAIDQINGKLNRVIEKTLLVALENQHTIDLTDSEMNKLFEKTGRQLRENAEDMGNGCFKIYHKCDNACIESIRNGTYDHDVYRDEALNNRFQ Motif0184_ems_3hM_1529_0001_0003__48__I
SQETVKDLVRKAKELADSLGDPISQEYVSTLEEAARRATKNNDEHKLRILRISLLYFLKQL PGATLCLGHHAVPNGTLVKTITDDQIEVTDATELVQSIPNDKPFQNVNKITYGACPKYVKQNTLKLATGMRNVPEKGLFGAIAGFIENGWEGMIDGWYGFRHQNSEGTGQAADLKSTQAAIDQINGKLNRVIEKTLLVALENQHTIDLTDSEMNKLFEKTGRQLRENAEDMGNGCFKIYHKCDNACIESIRNGTYDHDVYRDEALNNRFQ Motif0176_ems_3hM_1482_0004__55__L
DETVIKAVMHEYRAWMQAARENDEDKAKKIIKSLKDLADKLNDPYAQRAVKNLEDTLKKLKG PGATLCLGHHAVPNGTLVKTITDDQIEVTDATELVQSIPNDKPFQNVNKITYGACPKYVKQNTLKLATGMRNVPEKGLFGAIAGFIENGWEGMIDGWYGFRHQNSEGTGQAADLKSTQAAIDQINGKLNRVIEKTLLVALENQHTIDLTDSEMNKLFEKTGRQLRENAEDMGNGCFKIYHKCDNACIESIRNGTYDHDVYRDEALNNRFQ Motif0329_ems_3hC_644_0001__11__E
DFNQYQRDYDWAAEWIRRVLSASSEEESEKLIEKAKEEAKRRGDELALRLIERFQKLWRKNL PGATLCLGHHAVPNGTLVKTITDDQIEVTDATELVQSIPNDKPFQNVNKITYGACPKYVKQNTLKLATGMRNVPEKGLFGAIAGFIENGWEGMIDGWYGFRHQNSEGTGQAADLKSTQAAIDQINGKLNRVIEKTLLVALENQHTIDLTDSEMNKLFEKTGRQLRENAEDMGNGCFKIYHKCDNACIESIRNGTYDHDVYRDEALNNRFQ Motif0252_ems_3hM_2052_0001__8__D
DFNQYQRAYDWAAEWIRRVLSASSEEESEKLIEKAKEEAKRRGDELALRLIERFQKLKRKNL PGATLCLGHHAVPNGTLVKTITDDQIEVTDATELVQSIPNDKPFQNVNKITYGACPKYVKQNTLKLATGMRNVPEKGLFGAIAGFIENGWEGMIDGWYGFRHQNSEGTGQAADLKSTQAAIDQINGKLNRVIEKTLLVALENQHTIDLTDSEMNKLFEKTGRQLRENAEDMGNGCFKIYHKCDNACIESIRNGTYDHDVYRDEALNNRFQ Motif0252_ems_3hM_2052_0001__58__K
DMITIAIKLATEVYRLLVEGNYDEASKLAFKAIEEADKKNDEDLKKFAERLLERIKKLKKS PGATLCLGHHAVPNGTLVKTITDDQIEVTDATELVQSIPNDKPFQNVNKITYGACPKYVKQNTLKLATGMRNVPEKGLFGAIAGFIENGWEGMIDGWYGFRHQNSEGTGQAADLKSTQAAIDQINGKLNRVIEKTLLVALENQHTIDLTDSEMNKLFEKTGRQLRENAEDMGNGCFKIYHKCDNACIESIRNGTYDHDVYRDEALNNRFQ Motif0077_ems_3hM_2831_0001_0002__30__F
DMITIAIKLATEVYRLLVEGNYDEASKLAKKAIEEADKKNREDLKKFAERLLERIKKLKKS PGATLCLGHHAVPNGTLVKTITDDQIEVTDATELVQSIPNDKPFQNVNKITYGACPKYVKQNTLKLATGMRNVPEKGLFGAIAGFIENGWEGMIDGWYGFRHQNSEGTGQAADLKSTQAAIDQINGKLNRVIEKTLLVALENQHTIDLTDSEMNKLFEKTGRQLRENAEDMGNGCFKIYHKCDNACIESIRNGTYDHDVYRDEALNNRFQ Motif0077_ems_3hM_2831_0001_0002__41__R
SQETVKDLVRKAKELADSLKDPISQEYVSTLEEAARRATKNNDEHKLRILRISLEYFLKQL PGATLCLGHHAVPNGTLVKTITDDQIEVTDATELVQSIPNDKPFQNVNKITYGACPKYVKQNTLKLATGMRNVPEKGLFGAIAGFIENGWEGMIDGWYGFRHQNSEGTGQAADLKSTQAAIDQINGKLNRVIEKTLLVALENQHTIDLTDSEMNKLFEKTGRQLRENAEDMGNGCFKIYHKCDNACIESIRNGTYDHDVYRDEALNNRFQ Motif0176_ems_3hM_1482_0004__20__K
PEDEWVKQVETILRKAKKVPDPTERKKLLIEQQVRARYAQQVATDPRVQKILEELIKIARKLYV PGATLCLGHHAVPNGTLVKTITDDQIEVTDATELVQSIPNDKPFQNVNKITYGACPKYVKQNTLKLATGMRNVPEKGLFGAIAGFIENGWEGMIDGWYGFRHQNSEGTGQAADLKSTQAAIDQINGKLNRVIEKTLLVALENQHTIDLTDSEMNKLFEKTGRQLRENAEDMGNGCFKIYHKCDNACIESIRNGTYDHDVYRDEALNNRFQ Motif0057_ems_3hM_2551_0001__32__Q
SLEIAVKWLLTVLKRLRDKAQDPTSRKLIEELYKKVEEAAKNKDPRAAHLAFYAVAQARMLV PGATLCLGHHAVPNGTLVKTITDDQIEVTDATELVQSIPNDKPFQNVNKITYGACPKYVKQNTLKLATGMRNVPEKGLFGAIAGFIENGWEGMIDGWYGFRHQNSEGTGQAADLKSTQAAIDQINGKLNRVIEKTLLVALENQHTIDLTDSEMNKLFEKTGRQLRENAEDMGNGCFKIYHKCDNACIESIRNGTYDHDVYRDEALNNRFQ Motif0184_ems_3hM_1529_0001_0003__4__I
DETVIKAVMHAYVAWMQAARENDEDKAKKIIKSLKDLADKLNDPYAQRAVKNLEDTLKKLKG PGATLCLGHHAVPNGTLVKTITDDQIEVTDATELVQSIPNDKPFQNVNKITYGACPKYVKQNTLKLATGMRNVPEKGLFGAIAGFIENGWEGMIDGWYGFRHQNSEGTGQAADLKSTQAAIDQINGKLNRVIEKTLLVALENQHTIDLTDSEMNKLFEKTGRQLRENAEDMGNGCFKIYHKCDNACIESIRNGTYDHDVYRDEALNNRFQ Motif0329_ems_3hC_644_0001__13__V
SQETVKDLVRKAKELADSLGDWISQEYVSTLEEAARRATKNNDEHKLRILRISLEYFLKQL PGATLCLGHHAVPNGTLVKTITDDQIEVTDATELVQSIPNDKPFQNVNKITYGACPKYVKQNTLKLATGMRNVPEKGLFGAIAGFIENGWEGMIDGWYGFRHQNSEGTGQAADLKSTQAAIDQINGKLNRVIEKTLLVALENQHTIDLTDSEMNKLFEKTGRQLRENAEDMGNGCFKIYHKCDNACIESIRNGTYDHDVYRDEALNNRFQ Motif0176_ems_3hM_1482_0004__22__W
DMITIAIKLATEVYRLLVEGNYDEASKLAKHAIEEADKKNDEDLKKFAERLLERIKKLKKS PGATLCLGHHAVPNGTLVKTITDDQIEVTDATELVQSIPNDKPFQNVNKITYGACPKYVKQNTLKLATGMRNVPEKGLFGAIAGFIENGWEGMIDGWYGFRHQNSEGTGQAADLKSTQAAIDQINGKLNRVIEKTLLVALENQHTIDLTDSEMNKLFEKTGRQLRENAEDMGNGCFKIYHKCDNACIESIRNGTYDHDVYRDEALNNRFQ Motif0077_ems_3hM_2831_0001_0002__31__H
DMITIAIKLATEVYRLLLEGNYDEASKLAKKAIEEADKKNDEDLKKFAERLLERIKKLKKS PGATLCLGHHAVPNGTLVKTITDDQIEVTDATELVQSIPNDKPFQNVNKITYGACPKYVKQNTLKLATGMRNVPEKGLFGAIAGFIENGWEGMIDGWYGFRHQNSEGTGQAADLKSTQAAIDQINGKLNRVIEKTLLVALENQHTIDLTDSEMNKLFEKTGRQLRENAEDMGNGCFKIYHKCDNACIESIRNGTYDHDVYRDEALNNRFQ Motif0077_ems_3hM_2831_0001_0002__18__L
DETVIKAVMHAYRAWMQAARENDEDKAKKIIKSLKDLADKLNDPYAIRAVKNLEDTLKKLKG PGATLCLGHHAVPNGTLVKTITDDQIEVTDATELVQSIPNDKPFQNVNKITYGACPKYVKQNTLKLATGMRNVPEKGLFGAIAGFIENGWEGMIDGWYGFRHQNSEGTGQAADLKSTQAAIDQINGKLNRVIEKTLLVALENQHTIDLTDSEMNKLFEKTGRQLRENAEDMGNGCFKIYHKCDNACIESIRNGTYDHDVYRDEALNNRFQ Motif0329_ems_3hC_644_0001__47__I
PEDEWVKQVETILRKAKKVPDPTERKKLLIEAQVRARYAQHVATDPRVQKILEELIKIARKLYV PGATLCLGHHAVPNGTLVKTITDDQIEVTDATELVQSIPNDKPFQNVNKITYGACPKYVKQNTLKLATGMRNVPEKGLFGAIAGFIENGWEGMIDGWYGFRHQNSEGTGQAADLKSTQAAIDQINGKLNRVIEKTLLVALENQHTIDLTDSEMNKLFEKTGRQLRENAEDMGNGCFKIYHKCDNACIESIRNGTYDHDVYRDEALNNRFQ Motif0057_ems_3hM_2551_0001__41__H
PEDEWVKQVETILRKAKKVPDPTERKKLLIEAQFRARYAQQVATDPRVQKILEELIKIARKLYV PGATLCLGHHAVPNGTLVKTITDDQIEVTDATELVQSIPNDKPFQNVNKITYGACPKYVKQNTLKLATGMRNVPEKGLFGAIAGFIENGWEGMIDGWYGFRHQNSEGTGQAADLKSTQAAIDQINGKLNRVIEKTLLVALENQHTIDLTDSEMNKLFEKTGRQLRENAEDMGNGCFKIYHKCDNACIESIRNGTYDHDVYRDEALNNRFQ Motif0057_ems_3hM_2551_0001__34__F
DLDERAKKLLKLLREVRKKAPDPDLRKKAEMASRMLEEALWKKDELYVQTLIRFAEVFVKLV PGATLCLGHHAVPNGTLVKTITDDQIEVTDATELVQSIPNDKPFQNVNKITYGACPKYVKQNTLKLATGMRNVPEKGLFGAIAGFIENGWEGMIDGWYGFRHQNSEGTGQAADLKSTQAAIDQINGKLNRVIEKTLLVALENQHTIDLTDSEMNKLFEKTGRQLRENAEDMGNGCFKIYHKCDNACIESIRNGTYDHDVYRDEALNNRFQ Motif0501_ems_3hM_844_0001__41__W
SQETVKDLVRKAKELADSLGDPISQEYVSTLEEAAHRATKNNDEHKLRILRISLEYFLKQL PGATLCLGHHAVPNGTLVKTITDDQIEVTDATELVQSIPNDKPFQNVNKITYGACPKYVKQNTLKLATGMRNVPEKGLFGAIAGFIENGWEGMIDGWYGFRHQNSEGTGQAADLKSTQAAIDQINGKLNRVIEKTLLVALENQHTIDLTDSEMNKLFEKTGRQLRENAEDMGNGCFKIYHKCDNACIESIRNGTYDHDVYRDEALNNRFQ Motif0176_ems_3hM_1482_0004__36__H
DLDERAKKLLKLLREVRKKCPDPDLRKKAEMASRMLEEALKKKDELYVQTLIRFAEVFVKLV PGATLCLGHHAVPNGTLVKTITDDQIEVTDATELVQSIPNDKPFQNVNKITYGACPKYVKQNTLKLATGMRNVPEKGLFGAIAGFIENGWEGMIDGWYGFRHQNSEGTGQAADLKSTQAAIDQINGKLNRVIEKTLLVALENQHTIDLTDSEMNKLFEKTGRQLRENAEDMGNGCFKIYHKCDNACIESIRNGTYDHDVYRDEALNNRFQ Motif0501_ems_3hM_844_0001__20__C
DETVIKAVMHAYRAWMQAARENDEDKAKKIIKSLKPLADKLNDPYAQRAVKNLEDTLKKLKG PGATLCLGHHAVPNGTLVKTITDDQIEVTDATELVQSIPNDKPFQNVNKITYGACPKYVKQNTLKLATGMRNVPEKGLFGAIAGFIENGWEGMIDGWYGFRHQNSEGTGQAADLKSTQAAIDQINGKLNRVIEKTLLVALENQHTIDLTDSEMNKLFEKTGRQLRENAEDMGNGCFKIYHKCDNACIESIRNGTYDHDVYRDEALNNRFQ Motif0329_ems_3hC_644_0001__36__P
PEDEWVKQVETILRKAKKVPDPTERKKLLIEAQVRARYAQQVAKDPRVQKILEELIKIARKLYV PGATLCLGHHAVPNGTLVKTITDDQIEVTDATELVQSIPNDKPFQNVNKITYGACPKYVKQNTLKLATGMRNVPEKGLFGAIAGFIENGWEGMIDGWYGFRHQNSEGTGQAADLKSTQAAIDQINGKLNRVIEKTLLVALENQHTIDLTDSEMNKLFEKTGRQLRENAEDMGNGCFKIYHKCDNACIESIRNGTYDHDVYRDEALNNRFQ Motif0057_ems_3hM_2551_0001__44__K
PEDEWVKQVETILRKAKKVPDPTERKKLLIEAQVRARYAQQVATDPRVQKILEELIKIIRKLYV PGATLCLGHHAVPNGTLVKTITDDQIEVTDATELVQSIPNDKPFQNVNKITYGACPKYVKQNTLKLATGMRNVPEKGLFGAIAGFIENGWEGMIDGWYGFRHQNSEGTGQAADLKSTQAAIDQINGKLNRVIEKTLLVALENQHTIDLTDSEMNKLFEKTGRQLRENAEDMGNGCFKIYHKCDNACIESIRNGTYDHDVYRDEALNNRFQ Motif0057_ems_3hM_2551_0001__59__I
DFNQYQRAYDWAAEWIRRVLSASSEEESEKLIEKAKEEAKRRGDEKALRLIERFQKLWRKNL PGATLCLGHHAVPNGTLVKTITDDQIEVTDATELVQSIPNDKPFQNVNKITYGACPKYVKQNTLKLATGMRNVPEKGLFGAIAGFIENGWEGMIDGWYGFRHQNSEGTGQAADLKSTQAAIDQINGKLNRVIEKTLLVALENQHTIDLTDSEMNKLFEKTGRQLRENAEDMGNGCFKIYHKCDNACIESIRNGTYDHDVYRDEALNNRFQ Motif0252_ems_3hM_2052_0001__46__K
SEEELIEKVERVLGDPRLRELLRRIVEDAKKMGIDPKMAVQVAARYIAQQEGNPEVEKVAKEVAK PGATLCLGHHAVPNGTLVKTITDDQIEVTDATELVQSIPNDKPFQNVNKITYGACPKYVKQNTLKLATGMRNVPEKGLFGAIAGFIENGWEGMIDGWYGFRHQNSEGTGQAADLKSTQAAIDQINGKLNRVIEKTLLVALENQHTIDLTDSEMNKLFEKTGRQLRENAEDMGNGCFKIYHKCDNACIESIRNGTYDHDVYRDEALNNRFQ Motif0085_bcov_4helix_05981_0001__25__I
DETVIKAVMHAYRAWMQAARENDEDKAKKIIKLLKDLADKLNDPYAQRAVKNLEDTLKKLKG PGATLCLGHHAVPNGTLVKTITDDQIEVTDATELVQSIPNDKPFQNVNKITYGACPKYVKQNTLKLATGMRNVPEKGLFGAIAGFIENGWEGMIDGWYGFRHQNSEGTGQAADLKSTQAAIDQINGKLNRVIEKTLLVALENQHTIDLTDSEMNKLFEKTGRQLRENAEDMGNGCFKIYHKCDNACIESIRNGTYDHDVYRDEALNNRFQ Motif0329_ems_3hC_644_0001__33__L
DWNQYQRAYDWAAEWIRRVLSASSEEESEKLIEKAKEEAKRRGDELALRLIERFQKLWRKNL PGATLCLGHHAVPNGTLVKTITDDQIEVTDATELVQSIPNDKPFQNVNKITYGACPKYVKQNTLKLATGMRNVPEKGLFGAIAGFIENGWEGMIDGWYGFRHQNSEGTGQAADLKSTQAAIDQINGKLNRVIEKTLLVALENQHTIDLTDSEMNKLFEKTGRQLRENAEDMGNGCFKIYHKCDNACIESIRNGTYDHDVYRDEALNNRFQ Motif0252_ems_3hM_2052_0001__2__W
SLEMPVKWLLTVLKRLRDKAQDPTSRKLIEELYKKVEEAAKNKDPRAAHLAFYAVAQARMLV PGATLCLGHHAVPNGTLVKTITDDQIEVTDATELVQSIPNDKPFQNVNKITYGACPKYVKQNTLKLATGMRNVPEKGLFGAIAGFIENGWEGMIDGWYGFRHQNSEGTGQAADLKSTQAAIDQINGKLNRVIEKTLLVALENQHTIDLTDSEMNKLFEKTGRQLRENAEDMGNGCFKIYHKCDNACIESIRNGTYDHDVYRDEALNNRFQ Motif0184_ems_3hM_1529_0001_0003__5__P
SLEMAVKWLLTVLKRLRDKAQDPTSRKLIEELYKKVEEAAKNKDPRAAHLEFYAVAQARMLV PGATLCLGHHAVPNGTLVKTITDDQIEVTDATELVQSIPNDKPFQNVNKITYGACPKYVKQNTLKLATGMRNVPEKGLFGAIAGFIENGWEGMIDGWYGFRHQNSEGTGQAADLKSTQAAIDQINGKLNRVIEKTLLVALENQHTIDLTDSEMNKLFEKTGRQLRENAEDMGNGCFKIYHKCDNACIESIRNGTYDHDVYRDEALNNRFQ Motif0184_ems_3hM_1529_0001_0003__51__E
SEEELIEKVERVLGDPRLRELLRRLVEDAKKMGIDPKMAVQVAARYIAQQEGMPEVEKVAKEVAK PGATLCLGHHAVPNGTLVKTITDDQIEVTDATELVQSIPNDKPFQNVNKITYGACPKYVKQNTLKLATGMRNVPEKGLFGAIAGFIENGWEGMIDGWYGFRHQNSEGTGQAADLKSTQAAIDQINGKLNRVIEKTLLVALENQHTIDLTDSEMNKLFEKTGRQLRENAEDMGNGCFKIYHKCDNACIESIRNGTYDHDVYRDEALNNRFQ Motif0085_bcov_4helix_05981_0001__53__M
DMITIAIKLATEVYRLLVEGNYDEASKLAKKAIEEADKKNDEDLKKFAERLVERIKKLKKS PGATLCLGHHAVPNGTLVKTITDDQIEVTDATELVQSIPNDKPFQNVNKITYGACPKYVKQNTLKLATGMRNVPEKGLFGAIAGFIENGWEGMIDGWYGFRHQNSEGTGQAADLKSTQAAIDQINGKLNRVIEKTLLVALENQHTIDLTDSEMNKLFEKTGRQLRENAEDMGNGCFKIYHKCDNACIESIRNGTYDHDVYRDEALNNRFQ Motif0077_ems_3hM_2831_0001_0002__52__V
SLEMAVKWLLTVLKRLADKAQDPTSRKLIEELYKKVEEAAKNKDPRAAHLAFYAVAQARMLV PGATLCLGHHAVPNGTLVKTITDDQIEVTDATELVQSIPNDKPFQNVNKITYGACPKYVKQNTLKLATGMRNVPEKGLFGAIAGFIENGWEGMIDGWYGFRHQNSEGTGQAADLKSTQAAIDQINGKLNRVIEKTLLVALENQHTIDLTDSEMNKLFEKTGRQLRENAEDMGNGCFKIYHKCDNACIESIRNGTYDHDVYRDEALNNRFQ Motif0184_ems_3hM_1529_0001_0003__17__A
DMITIAIKEATEVYRLLVEGNYDEASKLAKKAIEEADKKNDEDLKKFAERLLERIKKLKKS PGATLCLGHHAVPNGTLVKTITDDQIEVTDATELVQSIPNDKPFQNVNKITYGACPKYVKQNTLKLATGMRNVPEKGLFGAIAGFIENGWEGMIDGWYGFRHQNSEGTGQAADLKSTQAAIDQINGKLNRVIEKTLLVALENQHTIDLTDSEMNKLFEKTGRQLRENAEDMGNGCFKIYHKCDNACIESIRNGTYDHDVYRDEALNNRFQ Motif0077_ems_3hM_2831_0001_0002__9__E
DLDERAKKLLKLLREVRKKAPDPDLRKKAEMASRMLIEALKKKDELYVQTLIRFAEVFVKLV PGATLCLGHHAVPNGTLVKTITDDQIEVTDATELVQSIPNDKPFQNVNKITYGACPKYVKQNTLKLATGMRNVPEKGLFGAIAGFIENGWEGMIDGWYGFRHQNSEGTGQAADLKSTQAAIDQINGKLNRVIEKTLLVALENQHTIDLTDSEMNKLFEKTGRQLRENAEDMGNGCFKIYHKCDNACIESIRNGTYDHDVYRDEALNNRFQ Motif0501_ems_3hM_844_0001__37__I
SQETVKDLVRKAKELADSLGDPISQEYVSTLEEAARRATKNNDSHKLRILRISLEYFLKQL PGATLCLGHHAVPNGTLVKTITDDQIEVTDATELVQSIPNDKPFQNVNKITYGACPKYVKQNTLKLATGMRNVPEKGLFGAIAGFIENGWEGMIDGWYGFRHQNSEGTGQAADLKSTQAAIDQINGKLNRVIEKTLLVALENQHTIDLTDSEMNKLFEKTGRQLRENAEDMGNGCFKIYHKCDNACIESIRNGTYDHDVYRDEALNNRFQ Motif0176_ems_3hM_1482_0004__44__S
DMITIAIKHATEVYRLLVEGNYDEASKLAKKAIEEADKKNDEDLKKFAERLLERIKKLKKS PGATLCLGHHAVPNGTLVKTITDDQIEVTDATELVQSIPNDKPFQNVNKITYGACPKYVKQNTLKLATGMRNVPEKGLFGAIAGFIENGWEGMIDGWYGFRHQNSEGTGQAADLKSTQAAIDQINGKLNRVIEKTLLVALENQHTIDLTDSEMNKLFEKTGRQLRENAEDMGNGCFKIYHKCDNACIESIRNGTYDHDVYRDEALNNRFQ Motif0077_ems_3hM_2831_0001_0002__9__H
PEDEWVKQVETILRKAKKVPDPTERKKLLIEAQVRARYAQQVATAPRVQKILEELIKIARKLYV PGATLCLGHHAVPNGTLVKTITDDQIEVTDATELVQSIPNDKPFQNVNKITYGACPKYVKQNTLKLATGMRNVPEKGLFGAIAGFIENGWEGMIDGWYGFRHQNSEGTGQAADLKSTQAAIDQINGKLNRVIEKTLLVALENQHTIDLTDSEMNKLFEKTGRQLRENAEDMGNGCFKIYHKCDNACIESIRNGTYDHDVYRDEALNNRFQ Motif0057_ems_3hM_2551_0001__45__A
PEDEWVKQVETILRKAKKVPDPTERKKLLIEATVRARYAQQVATDPRVQKILEELIKIARKLYV PGATLCLGHHAVPNGTLVKTITDDQIEVTDATELVQSIPNDKPFQNVNKITYGACPKYVKQNTLKLATGMRNVPEKGLFGAIAGFIENGWEGMIDGWYGFRHQNSEGTGQAADLKSTQAAIDQINGKLNRVIEKTLLVALENQHTIDLTDSEMNKLFEKTGRQLRENAEDMGNGCFKIYHKCDNACIESIRNGTYDHDVYRDEALNNRFQ Motif0057_ems_3hM_2551_0001__33__T
PEDEWVKQVETILRKAKKVPDPTERKKLLIELQVRARYAQQVATDPRVQKILEELIKIARKLYV PGATLCLGHHAVPNGTLVKTITDDQIEVTDATELVQSIPNDKPFQNVNKITYGACPKYVKQNTLKLATGMRNVPEKGLFGAIAGFIENGWEGMIDGWYGFRHQNSEGTGQAADLKSTQAAIDQINGKLNRVIEKTLLVALENQHTIDLTDSEMNKLFEKTGRQLRENAEDMGNGCFKIYHKCDNACIESIRNGTYDHDVYRDEALNNRFQ Motif0057_ems_3hM_2551_0001__32__L
DETVIKAVMHAYRAWMQAARENDEDKAKKIIKSLKDLADKLNDPYAQRAVKNLQDTLKKLKG PGATLCLGHHAVPNGTLVKTITDDQIEVTDATELVQSIPNDKPFQNVNKITYGACPKYVKQNTLKLATGMRNVPEKGLFGAIAGFIENGWEGMIDGWYGFRHQNSEGTGQAADLKSTQAAIDQINGKLNRVIEKTLLVALENQHTIDLTDSEMNKLFEKTGRQLRENAEDMGNGCFKIYHKCDNACIESIRNGTYDHDVYRDEALNNRFQ Motif0329_ems_3hC_644_0001__54__Q
DETVIKAVMHAYRAWMQAARENDEDKAKKIIKSLKDLADKLWDPYAQRAVKNLEDTLKKLKG PGATLCLGHHAVPNGTLVKTITDDQIEVTDATELVQSIPNDKPFQNVNKITYGACPKYVKQNTLKLATGMRNVPEKGLFGAIAGFIENGWEGMIDGWYGFRHQNSEGTGQAADLKSTQAAIDQINGKLNRVIEKTLLVALENQHTIDLTDSEMNKLFEKTGRQLRENAEDMGNGCFKIYHKCDNACIESIRNGTYDHDVYRDEALNNRFQ Motif0329_ems_3hC_644_0001__42__W
DGTVIKAVMHAYRAWMQAARENDEDKAKKIIKSLKDLADKLNDPYAQRAVKNLEDTLKKLKG PGATLCLGHHAVPNGTLVKTITDDQIEVTDATELVQSIPNDKPFQNVNKITYGACPKYVKQNTLKLATGMRNVPEKGLFGAIAGFIENGWEGMIDGWYGFRHQNSEGTGQAADLKSTQAAIDQINGKLNRVIEKTLLVALENQHTIDLTDSEMNKLFEKTGRQLRENAEDMGNGCFKIYHKCDNACIESIRNGTYDHDVYRDEALNNRFQ Motif0329_ems_3hC_644_0001__2__G
DMITIAIKLATEVYRLLVEGNYDEASKLAKKKIEEADKKNDEDLKKFAERLLERIKKLKKS PGATLCLGHHAVPNGTLVKTITDDQIEVTDATELVQSIPNDKPFQNVNKITYGACPKYVKQNTLKLATGMRNVPEKGLFGAIAGFIENGWEGMIDGWYGFRHQNSEGTGQAADLKSTQAAIDQINGKLNRVIEKTLLVALENQHTIDLTDSEMNKLFEKTGRQLRENAEDMGNGCFKIYHKCDNACIESIRNGTYDHDVYRDEALNNRFQ Motif0077_ems_3hM_2831_0001_0002__32__K
DMITIAIKLATEVYRLLVEGNYDEASKLAKKAIEEADKKNDEDLKKFAERLLERIYKLKKS PGATLCLGHHAVPNGTLVKTITDDQIEVTDATELVQSIPNDKPFQNVNKITYGACPKYVKQNTLKLATGMRNVPEKGLFGAIAGFIENGWEGMIDGWYGFRHQNSEGTGQAADLKSTQAAIDQINGKLNRVIEKTLLVALENQHTIDLTDSEMNKLFEKTGRQLRENAEDMGNGCFKIYHKCDNACIESIRNGTYDHDVYRDEALNNRFQ Motif0077_ems_3hM_2831_0001_0002__56__Y
SLEMANKWLLTVLKRLRDKAQDPTSRKLIEELYKKVEEAAKNKDPRAAHLAFYAVAQARMLV PGATLCLGHHAVPNGTLVKTITDDQIEVTDATELVQSIPNDKPFQNVNKITYGACPKYVKQNTLKLATGMRNVPEKGLFGAIAGFIENGWEGMIDGWYGFRHQNSEGTGQAADLKSTQAAIDQINGKLNRVIEKTLLVALENQHTIDLTDSEMNKLFEKTGRQLRENAEDMGNGCFKIYHKCDNACIESIRNGTYDHDVYRDEALNNRFQ Motif0184_ems_3hM_1529_0001_0003__6__N
DLDERAKKLSKLLREVRKKAPDPDLRKKAEMASRMLEEALKKKDELYVQTLIRFAEVFVKLV PGATLCLGHHAVPNGTLVKTITDDQIEVTDATELVQSIPNDKPFQNVNKITYGACPKYVKQNTLKLATGMRNVPEKGLFGAIAGFIENGWEGMIDGWYGFRHQNSEGTGQAADLKSTQAAIDQINGKLNRVIEKTLLVALENQHTIDLTDSEMNKLFEKTGRQLRENAEDMGNGCFKIYHKCDNACIESIRNGTYDHDVYRDEALNNRFQ Motif0501_ems_3hM_844_0001__10__S
SEEELIEKVERVLGDPRLRELLRRLVEDAKKSGIDPKMAVQVAARYIAQQEGNPEVEKVAKEVAK PGATLCLGHHAVPNGTLVKTITDDQIEVTDATELVQSIPNDKPFQNVNKITYGACPKYVKQNTLKLATGMRNVPEKGLFGAIAGFIENGWEGMIDGWYGFRHQNSEGTGQAADLKSTQAAIDQINGKLNRVIEKTLLVALENQHTIDLTDSEMNKLFEKTGRQLRENAEDMGNGCFKIYHKCDNACIESIRNGTYDHDVYRDEALNNRFQ Motif0085_bcov_4helix_05981_0001__32__S
SLEMAVKWLLTVLKRLRDKAQDPTSRLLIEELYKKVEEAAKNKDPRAAHLAFYAVAQARMLV PGATLCLGHHAVPNGTLVKTITDDQIEVTDATELVQSIPNDKPFQNVNKITYGACPKYVKQNTLKLATGMRNVPEKGLFGAIAGFIENGWEGMIDGWYGFRHQNSEGTGQAADLKSTQAAIDQINGKLNRVIEKTLLVALENQHTIDLTDSEMNKLFEKTGRQLRENAEDMGNGCFKIYHKCDNACIESIRNGTYDHDVYRDEALNNRFQ Motif0184_ems_3hM_1529_0001_0003__27__L
PEDEWVKQVETILRKAKKVPDPTERKKLLIEAQVRARYAFQVATDPRVQKILEELIKIARKLYV PGATLCLGHHAVPNGTLVKTITDDQIEVTDATELVQSIPNDKPFQNVNKITYGACPKYVKQNTLKLATGMRNVPEKGLFGAIAGFIENGWEGMIDGWYGFRHQNSEGTGQAADLKSTQAAIDQINGKLNRVIEKTLLVALENQHTIDLTDSEMNKLFEKTGRQLRENAEDMGNGCFKIYHKCDNACIESIRNGTYDHDVYRDEALNNRFQ Motif0057_ems_3hM_2551_0001__40__F
DMITIAIKLATEVYRLLVEGNYDEASKLAKKAIEEADKKNDEDLKGFAERLLERIKKLKKS PGATLCLGHHAVPNGTLVKTITDDQIEVTDATELVQSIPNDKPFQNVNKITYGACPKYVKQNTLKLATGMRNVPEKGLFGAIAGFIENGWEGMIDGWYGFRHQNSEGTGQAADLKSTQAAIDQINGKLNRVIEKTLLVALENQHTIDLTDSEMNKLFEKTGRQLRENAEDMGNGCFKIYHKCDNACIESIRNGTYDHDVYRDEALNNRFQ Motif0077_ems_3hM_2831_0001_0002__46__G
SEEELIEKVERVLGDPRLRELLRRLVWDAKKMGIDPKMAVQVAARYIAQQEGNPEVEKVAKEVAK PGATLCLGHHAVPNGTLVKTITDDQIEVTDATELVQSIPNDKPFQNVNKITYGACPKYVKQNTLKLATGMRNVPEKGLFGAIAGFIENGWEGMIDGWYGFRHQNSEGTGQAADLKSTQAAIDQINGKLNRVIEKTLLVALENQHTIDLTDSEMNKLFEKTGRQLRENAEDMGNGCFKIYHKCDNACIESIRNGTYDHDVYRDEALNNRFQ Motif0085_bcov_4helix_05981_0001__27__W
DFNQYQRAYDWAAEWIRRVLEASSEEESEKLIEKAKEEAKRRGDELALRLIERFQKLWRKNL PGATLCLGHHAVPNGTLVKTITDDQIEVTDATELVQSIPNDKPFQNVNKITYGACPKYVKQNTLKLATGMRNVPEKGLFGAIAGFIENGWEGMIDGWYGFRHQNSEGTGQAADLKSTQAAIDQINGKLNRVIEKTLLVALENQHTIDLTDSEMNKLFEKTGRQLRENAEDMGNGCFKIYHKCDNACIESIRNGTYDHDVYRDEALNNRFQ Motif0252_ems_3hM_2052_0001__21__E
DETVIKAVMHAYRAWMQAARENDEDKAKKIIKSLKDLCDKLNDPYAQRAVKNLEDTLKKLKG PGATLCLGHHAVPNGTLVKTITDDQIEVTDATELVQSIPNDKPFQNVNKITYGACPKYVKQNTLKLATGMRNVPEKGLFGAIAGFIENGWEGMIDGWYGFRHQNSEGTGQAADLKSTQAAIDQINGKLNRVIEKTLLVALENQHTIDLTDSEMNKLFEKTGRQLRENAEDMGNGCFKIYHKCDNACIESIRNGTYDHDVYRDEALNNRFQ Motif0329_ems_3hC_644_0001__38__C
DETVIKAVMHAYRAWMQAARENVEDKAKKIIKSLKDLADKLNDPYAQRAVKNLEDTLKKLKG PGATLCLGHHAVPNGTLVKTITDDQIEVTDATELVQSIPNDKPFQNVNKITYGACPKYVKQNTLKLATGMRNVPEKGLFGAIAGFIENGWEGMIDGWYGFRHQNSEGTGQAADLKSTQAAIDQINGKLNRVIEKTLLVALENQHTIDLTDSEMNKLFEKTGRQLRENAEDMGNGCFKIYHKCDNACIESIRNGTYDHDVYRDEALNNRFQ Motif0329_ems_3hC_644_0001__23__V
DFNQYQRAYDWAAEWIRRVLSASSEEESEKLIEKAEEEAKRRGDELALRLIERFQKLWRKNL PGATLCLGHHAVPNGTLVKTITDDQIEVTDATELVQSIPNDKPFQNVNKITYGACPKYVKQNTLKLATGMRNVPEKGLFGAIAGFIENGWEGMIDGWYGFRHQNSEGTGQAADLKSTQAAIDQINGKLNRVIEKTLLVALENQHTIDLTDSEMNKLFEKTGRQLRENAEDMGNGCFKIYHKCDNACIESIRNGTYDHDVYRDEALNNRFQ Motif0252_ems_3hM_2052_0001__36__E
DMITIAIKLATEVYRLLVEGNYDEASKLAKKAIEEADKKNDEDLKKFAERLAERIKKLKKS PGATLCLGHHAVPNGTLVKTITDDQIEVTDATELVQSIPNDKPFQNVNKITYGACPKYVKQNTLKLATGMRNVPEKGLFGAIAGFIENGWEGMIDGWYGFRHQNSEGTGQAADLKSTQAAIDQINGKLNRVIEKTLLVALENQHTIDLTDSEMNKLFEKTGRQLRENAEDMGNGCFKIYHKCDNACIESIRNGTYDHDVYRDEALNNRFQ Motif0077_ems_3hM_2831_0001_0002__52__A
DLDERAKKLLKLLREVRKKAPDPDLRKKAEMASRMLEEALKKKDELYVQTLIRFACVFVKLV PGATLCLGHHAVPNGTLVKTITDDQIEVTDATELVQSIPNDKPFQNVNKITYGACPKYVKQNTLKLATGMRNVPEKGLFGAIAGFIENGWEGMIDGWYGFRHQNSEGTGQAADLKSTQAAIDQINGKLNRVIEKTLLVALENQHTIDLTDSEMNKLFEKTGRQLRENAEDMGNGCFKIYHKCDNACIESIRNGTYDHDVYRDEALNNRFQ Motif0501_ems_3hM_844_0001__56__C
SQETVKDLVRKAKELADSLGDPISQEYVSTLEEAERRATKNNDEHKLRILRISLEYFLKQL PGATLCLGHHAVPNGTLVKTITDDQIEVTDATELVQSIPNDKPFQNVNKITYGACPKYVKQNTLKLATGMRNVPEKGLFGAIAGFIENGWEGMIDGWYGFRHQNSEGTGQAADLKSTQAAIDQINGKLNRVIEKTLLVALENQHTIDLTDSEMNKLFEKTGRQLRENAEDMGNGCFKIYHKCDNACIESIRNGTYDHDVYRDEALNNRFQ Motif0176_ems_3hM_1482_0004__35__E
DLIERAKKLLKLLREVRKKAPDPDLRKKAEMASRMLEEALKKKDELYVQTLIRFAEVFVKLV PGATLCLGHHAVPNGTLVKTITDDQIEVTDATELVQSIPNDKPFQNVNKITYGACPKYVKQNTLKLATGMRNVPEKGLFGAIAGFIENGWEGMIDGWYGFRHQNSEGTGQAADLKSTQAAIDQINGKLNRVIEKTLLVALENQHTIDLTDSEMNKLFEKTGRQLRENAEDMGNGCFKIYHKCDNACIESIRNGTYDHDVYRDEALNNRFQ Motif0501_ems_3hM_844_0001__3__I
DLDERAKKLLKLLREVRKKAPGPDLRKKAEMASRMLEEALKKKDELYVQTLIRFAEVFVKLV PGATLCLGHHAVPNGTLVKTITDDQIEVTDATELVQSIPNDKPFQNVNKITYGACPKYVKQNTLKLATGMRNVPEKGLFGAIAGFIENGWEGMIDGWYGFRHQNSEGTGQAADLKSTQAAIDQINGKLNRVIEKTLLVALENQHTIDLTDSEMNKLFEKTGRQLRENAEDMGNGCFKIYHKCDNACIESIRNGTYDHDVYRDEALNNRFQ Motif0501_ems_3hM_844_0001__22__G
DETVIKAVMHAVRAWMQAARENDEDKAKKIIKSLKDLADKLNDPYAQRAVKNLEDTLKKLKG PGATLCLGHHAVPNGTLVKTITDDQIEVTDATELVQSIPNDKPFQNVNKITYGACPKYVKQNTLKLATGMRNVPEKGLFGAIAGFIENGWEGMIDGWYGFRHQNSEGTGQAADLKSTQAAIDQINGKLNRVIEKTLLVALENQHTIDLTDSEMNKLFEKTGRQLRENAEDMGNGCFKIYHKCDNACIESIRNGTYDHDVYRDEALNNRFQ Motif0329_ems_3hC_644_0001__12__V
PEDEWVKQVETILRKAIKVPDPTERKKLLIEAQVRARYAQQVATDPRVQKILEELIKIARKLYV PGATLCLGHHAVPNGTLVKTITDDQIEVTDATELVQSIPNDKPFQNVNKITYGACPKYVKQNTLKLATGMRNVPEKGLFGAIAGFIENGWEGMIDGWYGFRHQNSEGTGQAADLKSTQAAIDQINGKLNRVIEKTLLVALENQHTIDLTDSEMNKLFEKTGRQLRENAEDMGNGCFKIYHKCDNACIESIRNGTYDHDVYRDEALNNRFQ Motif0057_ems_3hM_2551_0001__17__I
SQETVKDLVRKEKELADSLGDPISQEYVSTLEEAARRATKNNDEHKLRILRISLEYFLKQL PGATLCLGHHAVPNGTLVKTITDDQIEVTDATELVQSIPNDKPFQNVNKITYGACPKYVKQNTLKLATGMRNVPEKGLFGAIAGFIENGWEGMIDGWYGFRHQNSEGTGQAADLKSTQAAIDQINGKLNRVIEKTLLVALENQHTIDLTDSEMNKLFEKTGRQLRENAEDMGNGCFKIYHKCDNACIESIRNGTYDHDVYRDEALNNRFQ Motif0176_ems_3hM_1482_0004__12__E
SQETVKDLVRKAKELADSLGDPISQEYVSTLPEAARRATKNNDEHKLRILRISLEYFLKQL PGATLCLGHHAVPNGTLVKTITDDQIEVTDATELVQSIPNDKPFQNVNKITYGACPKYVKQNTLKLATGMRNVPEKGLFGAIAGFIENGWEGMIDGWYGFRHQNSEGTGQAADLKSTQAAIDQINGKLNRVIEKTLLVALENQHTIDLTDSEMNKLFEKTGRQLRENAEDMGNGCFKIYHKCDNACIESIRNGTYDHDVYRDEALNNRFQ Motif0176_ems_3hM_1482_0004__32__P
SLEMAVKWLLTVLKRLRDKAQDPTTRKLIEELYKKVEEAAKNKDPRAAHLAFYAVAQARMLV PGATLCLGHHAVPNGTLVKTITDDQIEVTDATELVQSIPNDKPFQNVNKITYGACPKYVKQNTLKLATGMRNVPEKGLFGAIAGFIENGWEGMIDGWYGFRHQNSEGTGQAADLKSTQAAIDQINGKLNRVIEKTLLVALENQHTIDLTDSEMNKLFEKTGRQLRENAEDMGNGCFKIYHKCDNACIESIRNGTYDHDVYRDEALNNRFQ Motif0184_ems_3hM_1529_0001_0003__25__T
PEDEDVKQVETILRKAKKVPDPTERKKLLIEAQVRARYAQQVATDPRVQKILEELIKIARKLYV PGATLCLGHHAVPNGTLVKTITDDQIEVTDATELVQSIPNDKPFQNVNKITYGACPKYVKQNTLKLATGMRNVPEKGLFGAIAGFIENGWEGMIDGWYGFRHQNSEGTGQAADLKSTQAAIDQINGKLNRVIEKTLLVALENQHTIDLTDSEMNKLFEKTGRQLRENAEDMGNGCFKIYHKCDNACIESIRNGTYDHDVYRDEALNNRFQ Motif0057_ems_3hM_2551_0001__5__D
PEDEWVKQVETILRKAKKVPDPTERKKLLIEAQVRARYAQQVATKPRVQKILEELIKIARKLYV PGATLCLGHHAVPNGTLVKTITDDQIEVTDATELVQSIPNDKPFQNVNKITYGACPKYVKQNTLKLATGMRNVPEKGLFGAIAGFIENGWEGMIDGWYGFRHQNSEGTGQAADLKSTQAAIDQINGKLNRVIEKTLLVALENQHTIDLTDSEMNKLFEKTGRQLRENAEDMGNGCFKIYHKCDNACIESIRNGTYDHDVYRDEALNNRFQ Motif0057_ems_3hM_2551_0001__45__K
DFNQYQRAYDWAAEWIRRVLSASSEEESEKLIEKAKEEAKRRGDELALRLIERFQKQWRKNL PGATLCLGHHAVPNGTLVKTITDDQIEVTDATELVQSIPNDKPFQNVNKITYGACPKYVKQNTLKLATGMRNVPEKGLFGAIAGFIENGWEGMIDGWYGFRHQNSEGTGQAADLKSTQAAIDQINGKLNRVIEKTLLVALENQHTIDLTDSEMNKLFEKTGRQLRENAEDMGNGCFKIYHKCDNACIESIRNGTYDHDVYRDEALNNRFQ Motif0252_ems_3hM_2052_0001__57__Q
DFNQYQRAYDWAAEWIRRVLSASSEEESEKLIEKAKEEAKRRGYELALRLIERFQKLWRKNL PGATLCLGHHAVPNGTLVKTITDDQIEVTDATELVQSIPNDKPFQNVNKITYGACPKYVKQNTLKLATGMRNVPEKGLFGAIAGFIENGWEGMIDGWYGFRHQNSEGTGQAADLKSTQAAIDQINGKLNRVIEKTLLVALENQHTIDLTDSEMNKLFEKTGRQLRENAEDMGNGCFKIYHKCDNACIESIRNGTYDHDVYRDEALNNRFQ Motif0252_ems_3hM_2052_0001__44__Y
PEDEWVKQVETILRKAKKVPDPTERIKLLIEAQVRARYAQQVATDPRVQKILEELIKIARKLYV PGATLCLGHHAVPNGTLVKTITDDQIEVTDATELVQSIPNDKPFQNVNKITYGACPKYVKQNTLKLATGMRNVPEKGLFGAIAGFIENGWEGMIDGWYGFRHQNSEGTGQAADLKSTQAAIDQINGKLNRVIEKTLLVALENQHTIDLTDSEMNKLFEKTGRQLRENAEDMGNGCFKIYHKCDNACIESIRNGTYDHDVYRDEALNNRFQ Motif0057_ems_3hM_2551_0001__26__I
SEEELIEKVERVLGDPRLRELLYRLVEDAKKMGIDPKMAVQVAARYIAQQEGNPEVEKVAKEVAK PGATLCLGHHAVPNGTLVKTITDDQIEVTDATELVQSIPNDKPFQNVNKITYGACPKYVKQNTLKLATGMRNVPEKGLFGAIAGFIENGWEGMIDGWYGFRHQNSEGTGQAADLKSTQAAIDQINGKLNRVIEKTLLVALENQHTIDLTDSEMNKLFEKTGRQLRENAEDMGNGCFKIYHKCDNACIESIRNGTYDHDVYRDEALNNRFQ Motif0085_bcov_4helix_05981_0001__23__Y
DMITAAIKLATEVYRLLVEGNYDEASKLAKKAIEEADKKNDEDLKKFAERLLERIKKLKKS PGATLCLGHHAVPNGTLVKTITDDQIEVTDATELVQSIPNDKPFQNVNKITYGACPKYVKQNTLKLATGMRNVPEKGLFGAIAGFIENGWEGMIDGWYGFRHQNSEGTGQAADLKSTQAAIDQINGKLNRVIEKTLLVALENQHTIDLTDSEMNKLFEKTGRQLRENAEDMGNGCFKIYHKCDNACIESIRNGTYDHDVYRDEALNNRFQ Motif0077_ems_3hM_2831_0001_0002__5__A
DFNQYQRAYDWAAEWIRRVLSASSEEESEKLIEKAKEEAKRRGDELALRLIERFQKLWPKNL PGATLCLGHHAVPNGTLVKTITDDQIEVTDATELVQSIPNDKPFQNVNKITYGACPKYVKQNTLKLATGMRNVPEKGLFGAIAGFIENGWEGMIDGWYGFRHQNSEGTGQAADLKSTQAAIDQINGKLNRVIEKTLLVALENQHTIDLTDSEMNKLFEKTGRQLRENAEDMGNGCFKIYHKCDNACIESIRNGTYDHDVYRDEALNNRFQ Motif0252_ems_3hM_2052_0001__59__P
DFNQYQRAYDWAANWIRRVLSASSEEESEKLIEKAKEEAKRRGDELALRLIERFQKLWRKNL PGATLCLGHHAVPNGTLVKTITDDQIEVTDATELVQSIPNDKPFQNVNKITYGACPKYVKQNTLKLATGMRNVPEKGLFGAIAGFIENGWEGMIDGWYGFRHQNSEGTGQAADLKSTQAAIDQINGKLNRVIEKTLLVALENQHTIDLTDSEMNKLFEKTGRQLRENAEDMGNGCFKIYHKCDNACIESIRNGTYDHDVYRDEALNNRFQ Motif0252_ems_3hM_2052_0001__14__N
DFNQYQRAYDWAAEWIRRVLSAPSEEESEKLIEKAKEEAKRRGDELALRLIERFQKLWRKNL PGATLCLGHHAVPNGTLVKTITDDQIEVTDATELVQSIPNDKPFQNVNKITYGACPKYVKQNTLKLATGMRNVPEKGLFGAIAGFIENGWEGMIDGWYGFRHQNSEGTGQAADLKSTQAAIDQINGKLNRVIEKTLLVALENQHTIDLTDSEMNKLFEKTGRQLRENAEDMGNGCFKIYHKCDNACIESIRNGTYDHDVYRDEALNNRFQ Motif0252_ems_3hM_2052_0001__23__P
DLDERAKKLLKLLREVRKKAPDPDLRKKAEMASRMLEEALPKKDELYVQTLIRFAEVFVKLV PGATLCLGHHAVPNGTLVKTITDDQIEVTDATELVQSIPNDKPFQNVNKITYGACPKYVKQNTLKLATGMRNVPEKGLFGAIAGFIENGWEGMIDGWYGFRHQNSEGTGQAADLKSTQAAIDQINGKLNRVIEKTLLVALENQHTIDLTDSEMNKLFEKTGRQLRENAEDMGNGCFKIYHKCDNACIESIRNGTYDHDVYRDEALNNRFQ Motif0501_ems_3hM_844_0001__41__P
DETVIKAVMHAYRAWMQAARENDEDKAKKIIKSLKDLADKLNDPVAQRAVKNLEDTLKKLKG PGATLCLGHHAVPNGTLVKTITDDQIEVTDATELVQSIPNDKPFQNVNKITYGACPKYVKQNTLKLATGMRNVPEKGLFGAIAGFIENGWEGMIDGWYGFRHQNSEGTGQAADLKSTQAAIDQINGKLNRVIEKTLLVALENQHTIDLTDSEMNKLFEKTGRQLRENAEDMGNGCFKIYHKCDNACIESIRNGTYDHDVYRDEALNNRFQ Motif0329_ems_3hC_644_0001__45__V
DETVIKAVMHAYRAWMQAARECDEDKAKKIIKSLKDLADKLNDPYAQRAVKNLEDTLKKLKG PGATLCLGHHAVPNGTLVKTITDDQIEVTDATELVQSIPNDKPFQNVNKITYGACPKYVKQNTLKLATGMRNVPEKGLFGAIAGFIENGWEGMIDGWYGFRHQNSEGTGQAADLKSTQAAIDQINGKLNRVIEKTLLVALENQHTIDLTDSEMNKLFEKTGRQLRENAEDMGNGCFKIYHKCDNACIESIRNGTYDHDVYRDEALNNRFQ Motif0329_ems_3hC_644_0001__22__C
SLEMAVKWLLTVLKRLRDKAQDPTSRKLIEELYKKVEEAAKNKDPRAAYLAFYAVAQARMLV PGATLCLGHHAVPNGTLVKTITDDQIEVTDATELVQSIPNDKPFQNVNKITYGACPKYVKQNTLKLATGMRNVPEKGLFGAIAGFIENGWEGMIDGWYGFRHQNSEGTGQAADLKSTQAAIDQINGKLNRVIEKTLLVALENQHTIDLTDSEMNKLFEKTGRQLRENAEDMGNGCFKIYHKCDNACIESIRNGTYDHDVYRDEALNNRFQ Motif0184_ems_3hM_1529_0001_0003__49__Y
SEEELIEKVERVLGDPRLRELLRRCVEDAKKMGIDPKMAVQVAARYIAQQEGNPEVEKVAKEVAK PGATLCLGHHAVPNGTLVKTITDDQIEVTDATELVQSIPNDKPFQNVNKITYGACPKYVKQNTLKLATGMRNVPEKGLFGAIAGFIENGWEGMIDGWYGFRHQNSEGTGQAADLKSTQAAIDQINGKLNRVIEKTLLVALENQHTIDLTDSEMNKLFEKTGRQLRENAEDMGNGCFKIYHKCDNACIESIRNGTYDHDVYRDEALNNRFQ Motif0085_bcov_4helix_05981_0001__25__C
SQETVKDLVRKAKELADSLGDPISQEYVSTLEEAARRAYKNNDEHKLRILRISLEYFLKQL PGATLCLGHHAVPNGTLVKTITDDQIEVTDATELVQSIPNDKPFQNVNKITYGACPKYVKQNTLKLATGMRNVPEKGLFGAIAGFIENGWEGMIDGWYGFRHQNSEGTGQAADLKSTQAAIDQINGKLNRVIEKTLLVALENQHTIDLTDSEMNKLFEKTGRQLRENAEDMGNGCFKIYHKCDNACIESIRNGTYDHDVYRDEALNNRFQ Motif0176_ems_3hM_1482_0004__39__Y
SLEMAVKWLLTVLKRLRDKAQDPTSRKLIEELYKSVEEAAKNKDPRAAHLAFYAVAQARMLV PGATLCLGHHAVPNGTLVKTITDDQIEVTDATELVQSIPNDKPFQNVNKITYGACPKYVKQNTLKLATGMRNVPEKGLFGAIAGFIENGWEGMIDGWYGFRHQNSEGTGQAADLKSTQAAIDQINGKLNRVIEKTLLVALENQHTIDLTDSEMNKLFEKTGRQLRENAEDMGNGCFKIYHKCDNACIESIRNGTYDHDVYRDEALNNRFQ Motif0184_ems_3hM_1529_0001_0003__35__S
DLDERAKKLLKLLREVRKKAPDPDLRKKAEMASRMLEEALKKKDELYVQTLIRFREVFVKLV PGATLCLGHHAVPNGTLVKTITDDQIEVTDATELVQSIPNDKPFQNVNKITYGACPKYVKQNTLKLATGMRNVPEKGLFGAIAGFIENGWEGMIDGWYGFRHQNSEGTGQAADLKSTQAAIDQINGKLNRVIEKTLLVALENQHTIDLTDSEMNKLFEKTGRQLRENAEDMGNGCFKIYHKCDNACIESIRNGTYDHDVYRDEALNNRFQ Motif0501_ems_3hM_844_0001__55__R
SEEELIEKVERVLGDPRLRELLRRLVEDAKKMGIDPKMAVQVACRYIAQQEGNPEVEKVAKEVAK PGATLCLGHHAVPNGTLVKTITDDQIEVTDATELVQSIPNDKPFQNVNKITYGACPKYVKQNTLKLATGMRNVPEKGLFGAIAGFIENGWEGMIDGWYGFRHQNSEGTGQAADLKSTQAAIDQINGKLNRVIEKTLLVALENQHTIDLTDSEMNKLFEKTGRQLRENAEDMGNGCFKIYHKCDNACIESIRNGTYDHDVYRDEALNNRFQ Motif0085_bcov_4helix_05981_0001__44__C
DETVIKAVGHAYRAWMQAARENDEDKAKKIIKSLKDLADKLNDPYAQRAVKNLEDTLKKLKG PGATLCLGHHAVPNGTLVKTITDDQIEVTDATELVQSIPNDKPFQNVNKITYGACPKYVKQNTLKLATGMRNVPEKGLFGAIAGFIENGWEGMIDGWYGFRHQNSEGTGQAADLKSTQAAIDQINGKLNRVIEKTLLVALENQHTIDLTDSEMNKLFEKTGRQLRENAEDMGNGCFKIYHKCDNACIESIRNGTYDHDVYRDEALNNRFQ Motif0329_ems_3hC_644_0001__9__G
PEDEWVKQVYTILRKAKKVPDPTERKKLLIEAQVRARYAQQVATDPRVQKILEELIKIARKLYV PGATLCLGHHAVPNGTLVKTITDDQIEVTDATELVQSIPNDKPFQNVNKITYGACPKYVKQNTLKLATGMRNVPEKGLFGAIAGFIENGWEGMIDGWYGFRHQNSEGTGQAADLKSTQAAIDQINGKLNRVIEKTLLVALENQHTIDLTDSEMNKLFEKTGRQLRENAEDMGNGCFKIYHKCDNACIESIRNGTYDHDVYRDEALNNRFQ Motif0057_ems_3hM_2551_0001__10__Y
DETVIKAVMHAYRAWMQAARENDEDKAKKIIKSLKDLADKPNDPYAQRAVKNLEDTLKKLKG PGATLCLGHHAVPNGTLVKTITDDQIEVTDATELVQSIPNDKPFQNVNKITYGACPKYVKQNTLKLATGMRNVPEKGLFGAIAGFIENGWEGMIDGWYGFRHQNSEGTGQAADLKSTQAAIDQINGKLNRVIEKTLLVALENQHTIDLTDSEMNKLFEKTGRQLRENAEDMGNGCFKIYHKCDNACIESIRNGTYDHDVYRDEALNNRFQ Motif0329_ems_3hC_644_0001__41__P
DFNQYQRAYDWAAEWIRRVLSASSEEESEKLIEKAKEEAKRRGDALALRLIERFQKLWRKNL PGATLCLGHHAVPNGTLVKTITDDQIEVTDATELVQSIPNDKPFQNVNKITYGACPKYVKQNTLKLATGMRNVPEKGLFGAIAGFIENGWEGMIDGWYGFRHQNSEGTGQAADLKSTQAAIDQINGKLNRVIEKTLLVALENQHTIDLTDSEMNKLFEKTGRQLRENAEDMGNGCFKIYHKCDNACIESIRNGTYDHDVYRDEALNNRFQ Motif0252_ems_3hM_2052_0001__45__A
DMITIAIKLATEVYRLLVEGNYDEASKLAKKAPEEADKKNDEDLKKFAERLLERIKKLKKS PGATLCLGHHAVPNGTLVKTITDDQIEVTDATELVQSIPNDKPFQNVNKITYGACPKYVKQNTLKLATGMRNVPEKGLFGAIAGFIENGWEGMIDGWYGFRHQNSEGTGQAADLKSTQAAIDQINGKLNRVIEKTLLVALENQHTIDLTDSEMNKLFEKTGRQLRENAEDMGNGCFKIYHKCDNACIESIRNGTYDHDVYRDEALNNRFQ Motif0077_ems_3hM_2831_0001_0002__33__P
SQETVKDLVRKAKELADSLGDPISQEYVSTLEEAARRATKLNDEHKLRILRISLEYFLKQL PGATLCLGHHAVPNGTLVKTITDDQIEVTDATELVQSIPNDKPFQNVNKITYGACPKYVKQNTLKLATGMRNVPEKGLFGAIAGFIENGWEGMIDGWYGFRHQNSEGTGQAADLKSTQAAIDQINGKLNRVIEKTLLVALENQHTIDLTDSEMNKLFEKTGRQLRENAEDMGNGCFKIYHKCDNACIESIRNGTYDHDVYRDEALNNRFQ Motif0176_ems_3hM_1482_0004__41__L
DLDERAKKLLKLLREVRKKAPDPDLRKKAPMASRMLEEALKKKDELYVQTLIRFAEVFVKLV PGATLCLGHHAVPNGTLVKTITDDQIEVTDATELVQSIPNDKPFQNVNKITYGACPKYVKQNTLKLATGMRNVPEKGLFGAIAGFIENGWEGMIDGWYGFRHQNSEGTGQAADLKSTQAAIDQINGKLNRVIEKTLLVALENQHTIDLTDSEMNKLFEKTGRQLRENAEDMGNGCFKIYHKCDNACIESIRNGTYDHDVYRDEALNNRFQ Motif0501_ems_3hM_844_0001__30__P
SLEMAVKWLLTVLKRLRDKAQDPTSRKLIEELYKKVEEAAKNKDPRAAHLAFYAVAQARLLV PGATLCLGHHAVPNGTLVKTITDDQIEVTDATELVQSIPNDKPFQNVNKITYGACPKYVKQNTLKLATGMRNVPEKGLFGAIAGFIENGWEGMIDGWYGFRHQNSEGTGQAADLKSTQAAIDQINGKLNRVIEKTLLVALENQHTIDLTDSEMNKLFEKTGRQLRENAEDMGNGCFKIYHKCDNACIESIRNGTYDHDVYRDEALNNRFQ Motif0184_ems_3hM_1529_0001_0003__60__L
QEEELIEKVERVLGDPRLRELLRRLVEDAKKMGIDPKMAVQVAARYIAQQEGNPEVEKVAKEVAK PGATLCLGHHAVPNGTLVKTITDDQIEVTDATELVQSIPNDKPFQNVNKITYGACPKYVKQNTLKLATGMRNVPEKGLFGAIAGFIENGWEGMIDGWYGFRHQNSEGTGQAADLKSTQAAIDQINGKLNRVIEKTLLVALENQHTIDLTDSEMNKLFEKTGRQLRENAEDMGNGCFKIYHKCDNACIESIRNGTYDHDVYRDEALNNRFQ Motif0085_bcov_4helix_05981_0001__1__Q
PEDEWVKQVETILRKAKKVPDPTERKKLLIEAQVRARYAQQVATSPRVQKILEELIKIARKLYV PGATLCLGHHAVPNGTLVKTITDDQIEVTDATELVQSIPNDKPFQNVNKITYGACPKYVKQNTLKLATGMRNVPEKGLFGAIAGFIENGWEGMIDGWYGFRHQNSEGTGQAADLKSTQAAIDQINGKLNRVIEKTLLVALENQHTIDLTDSEMNKLFEKTGRQLRENAEDMGNGCFKIYHKCDNACIESIRNGTYDHDVYRDEALNNRFQ Motif0057_ems_3hM_2551_0001__45__S
DETVIKAVMHAYRAWMQAARENDEDKAKKIQKSLKDLADKLNDPYAQRAVKNLEDTLKKLKG PGATLCLGHHAVPNGTLVKTITDDQIEVTDATELVQSIPNDKPFQNVNKITYGACPKYVKQNTLKLATGMRNVPEKGLFGAIAGFIENGWEGMIDGWYGFRHQNSEGTGQAADLKSTQAAIDQINGKLNRVIEKTLLVALENQHTIDLTDSEMNKLFEKTGRQLRENAEDMGNGCFKIYHKCDNACIESIRNGTYDHDVYRDEALNNRFQ Motif0329_ems_3hC_644_0001__31__Q
DLDERAKKDLKLLREVRKKAPDPDLRKKAEMASRMLEEALKKKDELYVQTLIRFAEVFVKLV PGATLCLGHHAVPNGTLVKTITDDQIEVTDATELVQSIPNDKPFQNVNKITYGACPKYVKQNTLKLATGMRNVPEKGLFGAIAGFIENGWEGMIDGWYGFRHQNSEGTGQAADLKSTQAAIDQINGKLNRVIEKTLLVALENQHTIDLTDSEMNKLFEKTGRQLRENAEDMGNGCFKIYHKCDNACIESIRNGTYDHDVYRDEALNNRFQ Motif0501_ems_3hM_844_0001__9__D
SEEELIEKVERVLGDPRLRELLRRLDEDAKKMGIDPKMAVQVAARYIAQQEGNPEVEKVAKEVAK PGATLCLGHHAVPNGTLVKTITDDQIEVTDATELVQSIPNDKPFQNVNKITYGACPKYVKQNTLKLATGMRNVPEKGLFGAIAGFIENGWEGMIDGWYGFRHQNSEGTGQAADLKSTQAAIDQINGKLNRVIEKTLLVALENQHTIDLTDSEMNKLFEKTGRQLRENAEDMGNGCFKIYHKCDNACIESIRNGTYDHDVYRDEALNNRFQ Motif0085_bcov_4helix_05981_0001__26__D
DLDERAKKLLKLLREVRKKAPDPDLRKKAEMASRMLEEALKKKDELYVQTLIRFAEVVVKLV PGATLCLGHHAVPNGTLVKTITDDQIEVTDATELVQSIPNDKPFQNVNKITYGACPKYVKQNTLKLATGMRNVPEKGLFGAIAGFIENGWEGMIDGWYGFRHQNSEGTGQAADLKSTQAAIDQINGKLNRVIEKTLLVALENQHTIDLTDSEMNKLFEKTGRQLRENAEDMGNGCFKIYHKCDNACIESIRNGTYDHDVYRDEALNNRFQ Motif0501_ems_3hM_844_0001__58__V
SEEELIEKVERVLGDPRLRELLRRLVEDAKKMGIDPKMAVQVAARYIAQQEGNPEVEKVAREVAK PGATLCLGHHAVPNGTLVKTITDDQIEVTDATELVQSIPNDKPFQNVNKITYGACPKYVKQNTLKLATGMRNVPEKGLFGAIAGFIENGWEGMIDGWYGFRHQNSEGTGQAADLKSTQAAIDQINGKLNRVIEKTLLVALENQHTIDLTDSEMNKLFEKTGRQLRENAEDMGNGCFKIYHKCDNACIESIRNGTYDHDVYRDEALNNRFQ Motif0085_bcov_4helix_05981_0001__61__R
SQETVKDLVRKAKELADSLGDPISQEYVSTLEEAARRATKNNDEHKLRILRISLEYKLKQL PGATLCLGHHAVPNGTLVKTITDDQIEVTDATELVQSIPNDKPFQNVNKITYGACPKYVKQNTLKLATGMRNVPEKGLFGAIAGFIENGWEGMIDGWYGFRHQNSEGTGQAADLKSTQAAIDQINGKLNRVIEKTLLVALENQHTIDLTDSEMNKLFEKTGRQLRENAEDMGNGCFKIYHKCDNACIESIRNGTYDHDVYRDEALNNRFQ Motif0176_ems_3hM_1482_0004__57__K
PEDEWVKQVETILRKAKKVPDPTERKKLLIEAQVCARYAQQVATDPRVQKILEELIKIARKLYV PGATLCLGHHAVPNGTLVKTITDDQIEVTDATELVQSIPNDKPFQNVNKITYGACPKYVKQNTLKLATGMRNVPEKGLFGAIAGFIENGWEGMIDGWYGFRHQNSEGTGQAADLKSTQAAIDQINGKLNRVIEKTLLVALENQHTIDLTDSEMNKLFEKTGRQLRENAEDMGNGCFKIYHKCDNACIESIRNGTYDHDVYRDEALNNRFQ Motif0057_ems_3hM_2551_0001__35__C
PEDEWVKQVETVLRKAKKVPDPTERKKLLIEAQVRARYAQQVATDPRVQKILEELIKIARKLYV PGATLCLGHHAVPNGTLVKTITDDQIEVTDATELVQSIPNDKPFQNVNKITYGACPKYVKQNTLKLATGMRNVPEKGLFGAIAGFIENGWEGMIDGWYGFRHQNSEGTGQAADLKSTQAAIDQINGKLNRVIEKTLLVALENQHTIDLTDSEMNKLFEKTGRQLRENAEDMGNGCFKIYHKCDNACIESIRNGTYDHDVYRDEALNNRFQ Motif0057_ems_3hM_2551_0001__12__V
SEEELIEKVERVLGDPRLRELLRRLVEDAKKMGIDPKMAVQVAARYIAQQEGNPNVEKVAKEVAK PGATLCLGHHAVPNGTLVKTITDDQIEVTDATELVQSIPNDKPFQNVNKITYGACPKYVKQNTLKLATGMRNVPEKGLFGAIAGFIENGWEGMIDGWYGFRHQNSEGTGQAADLKSTQAAIDQINGKLNRVIEKTLLVALENQHTIDLTDSEMNKLFEKTGRQLRENAEDMGNGCFKIYHKCDNACIESIRNGTYDHDVYRDEALNNRFQ Motif0085_bcov_4helix_05981_0001__55__N
SEEELIEKVERVLGDPRLRELLRRLVEDAKKMGIDGKMAVQVAARYIAQQEGNPEVEKVAKEVAK PGATLCLGHHAVPNGTLVKTITDDQIEVTDATELVQSIPNDKPFQNVNKITYGACPKYVKQNTLKLATGMRNVPEKGLFGAIAGFIENGWEGMIDGWYGFRHQNSEGTGQAADLKSTQAAIDQINGKLNRVIEKTLLVALENQHTIDLTDSEMNKLFEKTGRQLRENAEDMGNGCFKIYHKCDNACIESIRNGTYDHDVYRDEALNNRFQ Motif0085_bcov_4helix_05981_0001__36__G
DLDERAKKLLKLLREVRKKAPDPDLRKKAEMASRMLEAALKKKDELYVQTLIRFAEVFVKLV PGATLCLGHHAVPNGTLVKTITDDQIEVTDATELVQSIPNDKPFQNVNKITYGACPKYVKQNTLKLATGMRNVPEKGLFGAIAGFIENGWEGMIDGWYGFRHQNSEGTGQAADLKSTQAAIDQINGKLNRVIEKTLLVALENQHTIDLTDSEMNKLFEKTGRQLRENAEDMGNGCFKIYHKCDNACIESIRNGTYDHDVYRDEALNNRFQ Motif0501_ems_3hM_844_0001__38__A
DMITIAIKLATEVYRLLSEGNYDEASKLAKKAIEEADKKNDEDLKKFAERLLERIKKLKKS PGATLCLGHHAVPNGTLVKTITDDQIEVTDATELVQSIPNDKPFQNVNKITYGACPKYVKQNTLKLATGMRNVPEKGLFGAIAGFIENGWEGMIDGWYGFRHQNSEGTGQAADLKSTQAAIDQINGKLNRVIEKTLLVALENQHTIDLTDSEMNKLFEKTGRQLRENAEDMGNGCFKIYHKCDNACIESIRNGTYDHDVYRDEALNNRFQ Motif0077_ems_3hM_2831_0001_0002__18__S
DLDERAKKLDKLLREVRKKAPDPDLRKKAEMASRMLEEALKKKDELYVQTLIRFAEVFVKLV PGATLCLGHHAVPNGTLVKTITDDQIEVTDATELVQSIPNDKPFQNVNKITYGACPKYVKQNTLKLATGMRNVPEKGLFGAIAGFIENGWEGMIDGWYGFRHQNSEGTGQAADLKSTQAAIDQINGKLNRVIEKTLLVALENQHTIDLTDSEMNKLFEKTGRQLRENAEDMGNGCFKIYHKCDNACIESIRNGTYDHDVYRDEALNNRFQ Motif0501_ems_3hM_844_0001__10__D
PEDEWVKQVETILRKAKKVPDPTERKKLLIEAQVRARYAQQVATDPRVQKILEELIKIWRKLYV PGATLCLGHHAVPNGTLVKTITDDQIEVTDATELVQSIPNDKPFQNVNKITYGACPKYVKQNTLKLATGMRNVPEKGLFGAIAGFIENGWEGMIDGWYGFRHQNSEGTGQAADLKSTQAAIDQINGKLNRVIEKTLLVALENQHTIDLTDSEMNKLFEKTGRQLRENAEDMGNGCFKIYHKCDNACIESIRNGTYDHDVYRDEALNNRFQ Motif0057_ems_3hM_2551_0001__59__W
SEEELIEKVERVLGDPRLRELLRRLVEDAKKMGIDPKMAVQVQARYIAQQEGNPEVEKVAKEVAK PGATLCLGHHAVPNGTLVKTITDDQIEVTDATELVQSIPNDKPFQNVNKITYGACPKYVKQNTLKLATGMRNVPEKGLFGAIAGFIENGWEGMIDGWYGFRHQNSEGTGQAADLKSTQAAIDQINGKLNRVIEKTLLVALENQHTIDLTDSEMNKLFEKTGRQLRENAEDMGNGCFKIYHKCDNACIESIRNGTYDHDVYRDEALNNRFQ Motif0085_bcov_4helix_05981_0001__43__Q
SQETVKDLVRKACELADSLGDPISQEYVSTLEEAARRATKNNDEHKLRILRISLEYFLKQL PGATLCLGHHAVPNGTLVKTITDDQIEVTDATELVQSIPNDKPFQNVNKITYGACPKYVKQNTLKLATGMRNVPEKGLFGAIAGFIENGWEGMIDGWYGFRHQNSEGTGQAADLKSTQAAIDQINGKLNRVIEKTLLVALENQHTIDLTDSEMNKLFEKTGRQLRENAEDMGNGCFKIYHKCDNACIESIRNGTYDHDVYRDEALNNRFQ Motif0176_ems_3hM_1482_0004__13__C
DFNQYQRAYDWAAEWIRRVLSASSGEESEKLIEKAKEEAKRRGDELALRLIERFQKLWRKNL PGATLCLGHHAVPNGTLVKTITDDQIEVTDATELVQSIPNDKPFQNVNKITYGACPKYVKQNTLKLATGMRNVPEKGLFGAIAGFIENGWEGMIDGWYGFRHQNSEGTGQAADLKSTQAAIDQINGKLNRVIEKTLLVALENQHTIDLTDSEMNKLFEKTGRQLRENAEDMGNGCFKIYHKCDNACIESIRNGTYDHDVYRDEALNNRFQ Motif0252_ems_3hM_2052_0001__25__G
SLEMAVKWLLTVLKRLRDKAQDPTSRKLIEELYKKVEEAAKNKDPRAAHLAFYAWAQARMLV PGATLCLGHHAVPNGTLVKTITDDQIEVTDATELVQSIPNDKPFQNVNKITYGACPKYVKQNTLKLATGMRNVPEKGLFGAIAGFIENGWEGMIDGWYGFRHQNSEGTGQAADLKSTQAAIDQINGKLNRVIEKTLLVALENQHTIDLTDSEMNKLFEKTGRQLRENAEDMGNGCFKIYHKCDNACIESIRNGTYDHDVYRDEALNNRFQ Motif0184_ems_3hM_1529_0001_0003__55__W
SEEELIEKVERVLGDPRLRELLRRLVEDAKKMGIDPKMAVQVAARYIAQQEGNPEVEKVAKEVAD PGATLCLGHHAVPNGTLVKTITDDQIEVTDATELVQSIPNDKPFQNVNKITYGACPKYVKQNTLKLATGMRNVPEKGLFGAIAGFIENGWEGMIDGWYGFRHQNSEGTGQAADLKSTQAAIDQINGKLNRVIEKTLLVALENQHTIDLTDSEMNKLFEKTGRQLRENAEDMGNGCFKIYHKCDNACIESIRNGTYDHDVYRDEALNNRFQ Motif0085_bcov_4helix_05981_0001__65__D
DETVIKAVMHAYRAWMQAARENDEDKAKKIIKWLKDLADKLNDPYAQRAVKNLEDTLKKLKG PGATLCLGHHAVPNGTLVKTITDDQIEVTDATELVQSIPNDKPFQNVNKITYGACPKYVKQNTLKLATGMRNVPEKGLFGAIAGFIENGWEGMIDGWYGFRHQNSEGTGQAADLKSTQAAIDQINGKLNRVIEKTLLVALENQHTIDLTDSEMNKLFEKTGRQLRENAEDMGNGCFKIYHKCDNACIESIRNGTYDHDVYRDEALNNRFQ Motif0329_ems_3hC_644_0001__33__W
DETVIKAVMHAYRAWMQAVRENDEDKAKKIIKSLKDLADKLNDPYAQRAVKNLEDTLKKLKG PGATLCLGHHAVPNGTLVKTITDDQIEVTDATELVQSIPNDKPFQNVNKITYGACPKYVKQNTLKLATGMRNVPEKGLFGAIAGFIENGWEGMIDGWYGFRHQNSEGTGQAADLKSTQAAIDQINGKLNRVIEKTLLVALENQHTIDLTDSEMNKLFEKTGRQLRENAEDMGNGCFKIYHKCDNACIESIRNGTYDHDVYRDEALNNRFQ Motif0329_ems_3hC_644_0001__19__V
DFNLYQRAYDWAAEWIRRVLSASSEEESEKLIEKAKEEAKRRGDELALRLIERFQKLWRKNL PGATLCLGHHAVPNGTLVKTITDDQIEVTDATELVQSIPNDKPFQNVNKITYGACPKYVKQNTLKLATGMRNVPEKGLFGAIAGFIENGWEGMIDGWYGFRHQNSEGTGQAADLKSTQAAIDQINGKLNRVIEKTLLVALENQHTIDLTDSEMNKLFEKTGRQLRENAEDMGNGCFKIYHKCDNACIESIRNGTYDHDVYRDEALNNRFQ Motif0252_ems_3hM_2052_0001__4__L
DDITIAIKLATEVYRLLVEGNYDEASKLAKKAIEEADKKNDEDLKKFAERLLERIKKLKKS PGATLCLGHHAVPNGTLVKTITDDQIEVTDATELVQSIPNDKPFQNVNKITYGACPKYVKQNTLKLATGMRNVPEKGLFGAIAGFIENGWEGMIDGWYGFRHQNSEGTGQAADLKSTQAAIDQINGKLNRVIEKTLLVALENQHTIDLTDSEMNKLFEKTGRQLRENAEDMGNGCFKIYHKCDNACIESIRNGTYDHDVYRDEALNNRFQ Motif0077_ems_3hM_2831_0001_0002__2__D
DLDERAKKLLKLLMEVRKKAPDPDLRKKAEMASRMLEEALKKKDELYVQTLIRFAEVFVKLV PGATLCLGHHAVPNGTLVKTITDDQIEVTDATELVQSIPNDKPFQNVNKITYGACPKYVKQNTLKLATGMRNVPEKGLFGAIAGFIENGWEGMIDGWYGFRHQNSEGTGQAADLKSTQAAIDQINGKLNRVIEKTLLVALENQHTIDLTDSEMNKLFEKTGRQLRENAEDMGNGCFKIYHKCDNACIESIRNGTYDHDVYRDEALNNRFQ Motif0501_ems_3hM_844_0001__14__M
DMITIAIKLATEVYRLLVEGNYDEASKLAKKAIEEAPKKNDEDLKKFAERLLERIKKLKKS PGATLCLGHHAVPNGTLVKTITDDQIEVTDATELVQSIPNDKPFQNVNKITYGACPKYVKQNTLKLATGMRNVPEKGLFGAIAGFIENGWEGMIDGWYGFRHQNSEGTGQAADLKSTQAAIDQINGKLNRVIEKTLLVALENQHTIDLTDSEMNKLFEKTGRQLRENAEDMGNGCFKIYHKCDNACIESIRNGTYDHDVYRDEALNNRFQ Motif0077_ems_3hM_2831_0001_0002__37__P
DFNQYQRAYDWAAEWIRRVLSASSEEESEKLIEKAKEEAKRRGDELILRLIERFQKLWRKNL PGATLCLGHHAVPNGTLVKTITDDQIEVTDATELVQSIPNDKPFQNVNKITYGACPKYVKQNTLKLATGMRNVPEKGLFGAIAGFIENGWEGMIDGWYGFRHQNSEGTGQAADLKSTQAAIDQINGKLNRVIEKTLLVALENQHTIDLTDSEMNKLFEKTGRQLRENAEDMGNGCFKIYHKCDNACIESIRNGTYDHDVYRDEALNNRFQ Motif0252_ems_3hM_2052_0001__47__I
SQETVKDLVRKAKELADSLGDPISQEGVSTLEEAARRATKNNDEHKLRILRISLEYFLKQL PGATLCLGHHAVPNGTLVKTITDDQIEVTDATELVQSIPNDKPFQNVNKITYGACPKYVKQNTLKLATGMRNVPEKGLFGAIAGFIENGWEGMIDGWYGFRHQNSEGTGQAADLKSTQAAIDQINGKLNRVIEKTLLVALENQHTIDLTDSEMNKLFEKTGRQLRENAEDMGNGCFKIYHKCDNACIESIRNGTYDHDVYRDEALNNRFQ Motif0176_ems_3hM_1482_0004__27__G
DETVIKAVMHAYNAWMQAARENDEDKAKKIIKSLKDLADKLNDPYAQRAVKNLEDTLKKLKG PGATLCLGHHAVPNGTLVKTITDDQIEVTDATELVQSIPNDKPFQNVNKITYGACPKYVKQNTLKLATGMRNVPEKGLFGAIAGFIENGWEGMIDGWYGFRHQNSEGTGQAADLKSTQAAIDQINGKLNRVIEKTLLVALENQHTIDLTDSEMNKLFEKTGRQLRENAEDMGNGCFKIYHKCDNACIESIRNGTYDHDVYRDEALNNRFQ Motif0329_ems_3hC_644_0001__13__N
DFNQYQRAYDWAAEWIRRVLSASSEEESEKLIEKAKEEAKRRGDELALRLIERFQKLWRKKL PGATLCLGHHAVPNGTLVKTITDDQIEVTDATELVQSIPNDKPFQNVNKITYGACPKYVKQNTLKLATGMRNVPEKGLFGAIAGFIENGWEGMIDGWYGFRHQNSEGTGQAADLKSTQAAIDQINGKLNRVIEKTLLVALENQHTIDLTDSEMNKLFEKTGRQLRENAEDMGNGCFKIYHKCDNACIESIRNGTYDHDVYRDEALNNRFQ Motif0252_ems_3hM_2052_0001__61__K
SEEELIEKVERVLGSPRLRELLRRLVEDAKKMGIDPKMAVQVAARYIAQQEGNPEVEKVAKEVAK PGATLCLGHHAVPNGTLVKTITDDQIEVTDATELVQSIPNDKPFQNVNKITYGACPKYVKQNTLKLATGMRNVPEKGLFGAIAGFIENGWEGMIDGWYGFRHQNSEGTGQAADLKSTQAAIDQINGKLNRVIEKTLLVALENQHTIDLTDSEMNKLFEKTGRQLRENAEDMGNGCFKIYHKCDNACIESIRNGTYDHDVYRDEALNNRFQ Motif0085_bcov_4helix_05981_0001__15__S
SEEECIEKVERVLGDPRLRELLRRLVEDAKKMGIDPKMAVQVAARYIAQQEGNPEVEKVAKEVAK PGATLCLGHHAVPNGTLVKTITDDQIEVTDATELVQSIPNDKPFQNVNKITYGACPKYVKQNTLKLATGMRNVPEKGLFGAIAGFIENGWEGMIDGWYGFRHQNSEGTGQAADLKSTQAAIDQINGKLNRVIEKTLLVALENQHTIDLTDSEMNKLFEKTGRQLRENAEDMGNGCFKIYHKCDNACIESIRNGTYDHDVYRDEALNNRFQ Motif0085_bcov_4helix_05981_0001__5__C
DLMERAKKLLKLLREVRKKAPDPDLRKKAEMASRMLEEALKKKDELYVQTLIRFAEVFVKLV PGATLCLGHHAVPNGTLVKTITDDQIEVTDATELVQSIPNDKPFQNVNKITYGACPKYVKQNTLKLATGMRNVPEKGLFGAIAGFIENGWEGMIDGWYGFRHQNSEGTGQAADLKSTQAAIDQINGKLNRVIEKTLLVALENQHTIDLTDSEMNKLFEKTGRQLRENAEDMGNGCFKIYHKCDNACIESIRNGTYDHDVYRDEALNNRFQ Motif0501_ems_3hM_844_0001__3__M
PEDEWVKQVETILRKAKKVPDPTERKKLLIEAQVRARYAQQVATDPRVQKILESLIKIARKLYV PGATLCLGHHAVPNGTLVKTITDDQIEVTDATELVQSIPNDKPFQNVNKITYGACPKYVKQNTLKLATGMRNVPEKGLFGAIAGFIENGWEGMIDGWYGFRHQNSEGTGQAADLKSTQAAIDQINGKLNRVIEKTLLVALENQHTIDLTDSEMNKLFEKTGRQLRENAEDMGNGCFKIYHKCDNACIESIRNGTYDHDVYRDEALNNRFQ Motif0057_ems_3hM_2551_0001__54__S
DETVIKAVMHAYRAWMQAGRENDEDKAKKIIKSLKDLADKLNDPYAQRAVKNLEDTLKKLKG PGATLCLGHHAVPNGTLVKTITDDQIEVTDATELVQSIPNDKPFQNVNKITYGACPKYVKQNTLKLATGMRNVPEKGLFGAIAGFIENGWEGMIDGWYGFRHQNSEGTGQAADLKSTQAAIDQINGKLNRVIEKTLLVALENQHTIDLTDSEMNKLFEKTGRQLRENAEDMGNGCFKIYHKCDNACIESIRNGTYDHDVYRDEALNNRFQ Motif0329_ems_3hC_644_0001__19__G
DETVIKAVMHAYRAWMQAARENDEDKAKKIIKSLKDLADKLNDPYAQRAVKALEDTLKKLKG PGATLCLGHHAVPNGTLVKTITDDQIEVTDATELVQSIPNDKPFQNVNKITYGACPKYVKQNTLKLATGMRNVPEKGLFGAIAGFIENGWEGMIDGWYGFRHQNSEGTGQAADLKSTQAAIDQINGKLNRVIEKTLLVALENQHTIDLTDSEMNKLFEKTGRQLRENAEDMGNGCFKIYHKCDNACIESIRNGTYDHDVYRDEALNNRFQ Motif0329_ems_3hC_644_0001__52__A
SEEELIEKVERVLGDPRLMELLRRLVEDAKKMGIDPKMAVQVAARYIAQQEGNPEVEKVAKEVAK PGATLCLGHHAVPNGTLVKTITDDQIEVTDATELVQSIPNDKPFQNVNKITYGACPKYVKQNTLKLATGMRNVPEKGLFGAIAGFIENGWEGMIDGWYGFRHQNSEGTGQAADLKSTQAAIDQINGKLNRVIEKTLLVALENQHTIDLTDSEMNKLFEKTGRQLRENAEDMGNGCFKIYHKCDNACIESIRNGTYDHDVYRDEALNNRFQ Motif0085_bcov_4helix_05981_0001__19__M
SEEELIEKVERVLGDPRLRELLRRLVEDAKKMGIDPKMAVQVAARYIAQQEGNPEVGKVAKEVAK PGATLCLGHHAVPNGTLVKTITDDQIEVTDATELVQSIPNDKPFQNVNKITYGACPKYVKQNTLKLATGMRNVPEKGLFGAIAGFIENGWEGMIDGWYGFRHQNSEGTGQAADLKSTQAAIDQINGKLNRVIEKTLLVALENQHTIDLTDSEMNKLFEKTGRQLRENAEDMGNGCFKIYHKCDNACIESIRNGTYDHDVYRDEALNNRFQ Motif0085_bcov_4helix_05981_0001__57__G
DMITIAIKLATEVYRLLVEGNYDEASKLAKKAIEEADKKNDEDLKKFPERLLERIKKLKKS PGATLCLGHHAVPNGTLVKTITDDQIEVTDATELVQSIPNDKPFQNVNKITYGACPKYVKQNTLKLATGMRNVPEKGLFGAIAGFIENGWEGMIDGWYGFRHQNSEGTGQAADLKSTQAAIDQINGKLNRVIEKTLLVALENQHTIDLTDSEMNKLFEKTGRQLRENAEDMGNGCFKIYHKCDNACIESIRNGTYDHDVYRDEALNNRFQ Motif0077_ems_3hM_2831_0001_0002__48__P
DLDERAKKLLKLLREVRWKAPDPDLRKKAEMASRMLEEALKKKDELYVQTLIRFAEVFVKLV PGATLCLGHHAVPNGTLVKTITDDQIEVTDATELVQSIPNDKPFQNVNKITYGACPKYVKQNTLKLATGMRNVPEKGLFGAIAGFIENGWEGMIDGWYGFRHQNSEGTGQAADLKSTQAAIDQINGKLNRVIEKTLLVALENQHTIDLTDSEMNKLFEKTGRQLRENAEDMGNGCFKIYHKCDNACIESIRNGTYDHDVYRDEALNNRFQ Motif0501_ems_3hM_844_0001__18__W
DFNQYQRRYDWAAEWIRRVLSASSEEESEKLIEKAKEEAKRRGDELALRLIERFQKLWRKNL PGATLCLGHHAVPNGTLVKTITDDQIEVTDATELVQSIPNDKPFQNVNKITYGACPKYVKQNTLKLATGMRNVPEKGLFGAIAGFIENGWEGMIDGWYGFRHQNSEGTGQAADLKSTQAAIDQINGKLNRVIEKTLLVALENQHTIDLTDSEMNKLFEKTGRQLRENAEDMGNGCFKIYHKCDNACIESIRNGTYDHDVYRDEALNNRFQ Motif0252_ems_3hM_2052_0001__8__R
DLDERAKKLLKLLREVRKKAPDPDLRSKAEMASRMLEEALKKKDELYVQTLIRFAEVFVKLV PGATLCLGHHAVPNGTLVKTITDDQIEVTDATELVQSIPNDKPFQNVNKITYGACPKYVKQNTLKLATGMRNVPEKGLFGAIAGFIENGWEGMIDGWYGFRHQNSEGTGQAADLKSTQAAIDQINGKLNRVIEKTLLVALENQHTIDLTDSEMNKLFEKTGRQLRENAEDMGNGCFKIYHKCDNACIESIRNGTYDHDVYRDEALNNRFQ Motif0501_ems_3hM_844_0001__27__S
DLDERAKKLLKLLREVRKKAPDPDLRKKAEMASRMREEALKKKDELYVQTLIRFAEVFVKLV PGATLCLGHHAVPNGTLVKTITDDQIEVTDATELVQSIPNDKPFQNVNKITYGACPKYVKQNTLKLATGMRNVPEKGLFGAIAGFIENGWEGMIDGWYGFRHQNSEGTGQAADLKSTQAAIDQINGKLNRVIEKTLLVALENQHTIDLTDSEMNKLFEKTGRQLRENAEDMGNGCFKIYHKCDNACIESIRNGTYDHDVYRDEALNNRFQ Motif0501_ems_3hM_844_0001__36__R
DLDERAKKLLKLLREVRKKAPKPDLRKKAEMASRMLEEALKKKDELYVQTLIRFAEVFVKLV PGATLCLGHHAVPNGTLVKTITDDQIEVTDATELVQSIPNDKPFQNVNKITYGACPKYVKQNTLKLATGMRNVPEKGLFGAIAGFIENGWEGMIDGWYGFRHQNSEGTGQAADLKSTQAAIDQINGKLNRVIEKTLLVALENQHTIDLTDSEMNKLFEKTGRQLRENAEDMGNGCFKIYHKCDNACIESIRNGTYDHDVYRDEALNNRFQ Motif0501_ems_3hM_844_0001__22__K
DFNQYQRAYDWAAEWIRRVLSASSEEESEKLIEKAKEEAKRRGDELALRTIERFQKLWRKNL PGATLCLGHHAVPNGTLVKTITDDQIEVTDATELVQSIPNDKPFQNVNKITYGACPKYVKQNTLKLATGMRNVPEKGLFGAIAGFIENGWEGMIDGWYGFRHQNSEGTGQAADLKSTQAAIDQINGKLNRVIEKTLLVALENQHTIDLTDSEMNKLFEKTGRQLRENAEDMGNGCFKIYHKCDNACIESIRNGTYDHDVYRDEALNNRFQ Motif0252_ems_3hM_2052_0001__50__T
DLDWRAKKLLKLLREVRKKAPDPDLRKKAEMASRMLEEALKKKDELYVQTLIRFAEVFVKLV PGATLCLGHHAVPNGTLVKTITDDQIEVTDATELVQSIPNDKPFQNVNKITYGACPKYVKQNTLKLATGMRNVPEKGLFGAIAGFIENGWEGMIDGWYGFRHQNSEGTGQAADLKSTQAAIDQINGKLNRVIEKTLLVALENQHTIDLTDSEMNKLFEKTGRQLRENAEDMGNGCFKIYHKCDNACIESIRNGTYDHDVYRDEALNNRFQ Motif0501_ems_3hM_844_0001__4__W
SQETVKDLVRKAKELADSLGDPISQEYVATLEEAARRATKNNDEHKLRILRISLEYFLKQL PGATLCLGHHAVPNGTLVKTITDDQIEVTDATELVQSIPNDKPFQNVNKITYGACPKYVKQNTLKLATGMRNVPEKGLFGAIAGFIENGWEGMIDGWYGFRHQNSEGTGQAADLKSTQAAIDQINGKLNRVIEKTLLVALENQHTIDLTDSEMNKLFEKTGRQLRENAEDMGNGCFKIYHKCDNACIESIRNGTYDHDVYRDEALNNRFQ Motif0176_ems_3hM_1482_0004__29__A
DETVIKAVMHAYRAWMQAARENDEDKAKKIIKSLKDLADKLNDPYAQRAVKNLEDVLKKLKG PGATLCLGHHAVPNGTLVKTITDDQIEVTDATELVQSIPNDKPFQNVNKITYGACPKYVKQNTLKLATGMRNVPEKGLFGAIAGFIENGWEGMIDGWYGFRHQNSEGTGQAADLKSTQAAIDQINGKLNRVIEKTLLVALENQHTIDLTDSEMNKLFEKTGRQLRENAEDMGNGCFKIYHKCDNACIESIRNGTYDHDVYRDEALNNRFQ Motif0329_ems_3hC_644_0001__56__V
DFNQYQRAYDWAAEWIRRVLSASSEEESEKLIEKAKENAKRRGDELALRLIERFQKLWRKNL PGATLCLGHHAVPNGTLVKTITDDQIEVTDATELVQSIPNDKPFQNVNKITYGACPKYVKQNTLKLATGMRNVPEKGLFGAIAGFIENGWEGMIDGWYGFRHQNSEGTGQAADLKSTQAAIDQINGKLNRVIEKTLLVALENQHTIDLTDSEMNKLFEKTGRQLRENAEDMGNGCFKIYHKCDNACIESIRNGTYDHDVYRDEALNNRFQ Motif0252_ems_3hM_2052_0001__38__N
DMITIAIKLAMEVYRLLVEGNYDEASKLAKKAIEEADKKNDEDLKKFAERLLERIKKLKKS PGATLCLGHHAVPNGTLVKTITDDQIEVTDATELVQSIPNDKPFQNVNKITYGACPKYVKQNTLKLATGMRNVPEKGLFGAIAGFIENGWEGMIDGWYGFRHQNSEGTGQAADLKSTQAAIDQINGKLNRVIEKTLLVALENQHTIDLTDSEMNKLFEKTGRQLRENAEDMGNGCFKIYHKCDNACIESIRNGTYDHDVYRDEALNNRFQ Motif0077_ems_3hM_2831_0001_0002__11__M
SLEMAVKWLLTVLKRLRDKAQDPTSRKLIEELYKKVEEAAKNKDPRAAHLAFYAVCQARMLV PGATLCLGHHAVPNGTLVKTITDDQIEVTDATELVQSIPNDKPFQNVNKITYGACPKYVKQNTLKLATGMRNVPEKGLFGAIAGFIENGWEGMIDGWYGFRHQNSEGTGQAADLKSTQAAIDQINGKLNRVIEKTLLVALENQHTIDLTDSEMNKLFEKTGRQLRENAEDMGNGCFKIYHKCDNACIESIRNGTYDHDVYRDEALNNRFQ Motif0184_ems_3hM_1529_0001_0003__56__C
PEDEWVKQVETILRKAKKVPDPTERKKLLIEAQVRARYAQQVATDPRVQKTLEELIKIARKLYV PGATLCLGHHAVPNGTLVKTITDDQIEVTDATELVQSIPNDKPFQNVNKITYGACPKYVKQNTLKLATGMRNVPEKGLFGAIAGFIENGWEGMIDGWYGFRHQNSEGTGQAADLKSTQAAIDQINGKLNRVIEKTLLVALENQHTIDLTDSEMNKLFEKTGRQLRENAEDMGNGCFKIYHKCDNACIESIRNGTYDHDVYRDEALNNRFQ Motif0057_ems_3hM_2551_0001__51__T
SLEMAVKWLLTVLKRLRDKAQDPTSRKLIEELYKKVEEAAKNFDPRAAHLAFYAVAQARMLV PGATLCLGHHAVPNGTLVKTITDDQIEVTDATELVQSIPNDKPFQNVNKITYGACPKYVKQNTLKLATGMRNVPEKGLFGAIAGFIENGWEGMIDGWYGFRHQNSEGTGQAADLKSTQAAIDQINGKLNRVIEKTLLVALENQHTIDLTDSEMNKLFEKTGRQLRENAEDMGNGCFKIYHKCDNACIESIRNGTYDHDVYRDEALNNRFQ Motif0184_ems_3hM_1529_0001_0003__43__F
PEDEWVKQVETILRKAKKVPDPTERKKLLIDAQVRARYAQQVATDPRVQKILEELIKIARKLYV PGATLCLGHHAVPNGTLVKTITDDQIEVTDATELVQSIPNDKPFQNVNKITYGACPKYVKQNTLKLATGMRNVPEKGLFGAIAGFIENGWEGMIDGWYGFRHQNSEGTGQAADLKSTQAAIDQINGKLNRVIEKTLLVALENQHTIDLTDSEMNKLFEKTGRQLRENAEDMGNGCFKIYHKCDNACIESIRNGTYDHDVYRDEALNNRFQ Motif0057_ems_3hM_2551_0001__31__D
DMITIAIKLATEVYRLLVFGNYDEASKLAKKAIEEADKKNDEDLKKFAERLLERIKKLKKS PGATLCLGHHAVPNGTLVKTITDDQIEVTDATELVQSIPNDKPFQNVNKITYGACPKYVKQNTLKLATGMRNVPEKGLFGAIAGFIENGWEGMIDGWYGFRHQNSEGTGQAADLKSTQAAIDQINGKLNRVIEKTLLVALENQHTIDLTDSEMNKLFEKTGRQLRENAEDMGNGCFKIYHKCDNACIESIRNGTYDHDVYRDEALNNRFQ Motif0077_ems_3hM_2831_0001_0002__19__F
SLYMAVKWLLTVLKRLRDKAQDPTSRKLIEELYKKVEEAAKNKDPRAAHLAFYAVAQARMLV PGATLCLGHHAVPNGTLVKTITDDQIEVTDATELVQSIPNDKPFQNVNKITYGACPKYVKQNTLKLATGMRNVPEKGLFGAIAGFIENGWEGMIDGWYGFRHQNSEGTGQAADLKSTQAAIDQINGKLNRVIEKTLLVALENQHTIDLTDSEMNKLFEKTGRQLRENAEDMGNGCFKIYHKCDNACIESIRNGTYDHDVYRDEALNNRFQ Motif0184_ems_3hM_1529_0001_0003__3__Y
DETVIKAVMHAYRAWMQAARENDEDKAKKIIKSLKDLADKLNDPYAVRAVKNLEDTLKKLKG PGATLCLGHHAVPNGTLVKTITDDQIEVTDATELVQSIPNDKPFQNVNKITYGACPKYVKQNTLKLATGMRNVPEKGLFGAIAGFIENGWEGMIDGWYGFRHQNSEGTGQAADLKSTQAAIDQINGKLNRVIEKTLLVALENQHTIDLTDSEMNKLFEKTGRQLRENAEDMGNGCFKIYHKCDNACIESIRNGTYDHDVYRDEALNNRFQ Motif0329_ems_3hC_644_0001__47__V
DLDERAKKLLKLLREVRKKLPDPDLRKKAEMASRMLEEALKKKDELYVQTLIRFAEVFVKLV PGATLCLGHHAVPNGTLVKTITDDQIEVTDATELVQSIPNDKPFQNVNKITYGACPKYVKQNTLKLATGMRNVPEKGLFGAIAGFIENGWEGMIDGWYGFRHQNSEGTGQAADLKSTQAAIDQINGKLNRVIEKTLLVALENQHTIDLTDSEMNKLFEKTGRQLRENAEDMGNGCFKIYHKCDNACIESIRNGTYDHDVYRDEALNNRFQ Motif0501_ems_3hM_844_0001__20__L
DMITIAIKLATEVYRLLVEGNYDMASKLAKKAIEEADKKNDEDLKKFAERLLERIKKLKKS PGATLCLGHHAVPNGTLVKTITDDQIEVTDATELVQSIPNDKPFQNVNKITYGACPKYVKQNTLKLATGMRNVPEKGLFGAIAGFIENGWEGMIDGWYGFRHQNSEGTGQAADLKSTQAAIDQINGKLNRVIEKTLLVALENQHTIDLTDSEMNKLFEKTGRQLRENAEDMGNGCFKIYHKCDNACIESIRNGTYDHDVYRDEALNNRFQ Motif0077_ems_3hM_2831_0001_0002__24__M
SLEMAVKWLLTVLKRLRDKAQDPTSRKLIEELYKKVEEAAKNKGPRAAHLAFYAVAQARMLV PGATLCLGHHAVPNGTLVKTITDDQIEVTDATELVQSIPNDKPFQNVNKITYGACPKYVKQNTLKLATGMRNVPEKGLFGAIAGFIENGWEGMIDGWYGFRHQNSEGTGQAADLKSTQAAIDQINGKLNRVIEKTLLVALENQHTIDLTDSEMNKLFEKTGRQLRENAEDMGNGCFKIYHKCDNACIESIRNGTYDHDVYRDEALNNRFQ Motif0184_ems_3hM_1529_0001_0003__44__G
SQETVKDLVRKAKELADSLGDPISQEYVSTLEEAARRATKNNDEHKLRILRISLEYELKQL PGATLCLGHHAVPNGTLVKTITDDQIEVTDATELVQSIPNDKPFQNVNKITYGACPKYVKQNTLKLATGMRNVPEKGLFGAIAGFIENGWEGMIDGWYGFRHQNSEGTGQAADLKSTQAAIDQINGKLNRVIEKTLLVALENQHTIDLTDSEMNKLFEKTGRQLRENAEDMGNGCFKIYHKCDNACIESIRNGTYDHDVYRDEALNNRFQ Motif0176_ems_3hM_1482_0004__57__E
DEHVIKAVMHAYRAWMQAARENDEDKAKKIIKSLKDLADKLNDPYAQRAVKNLEDTLKKLKG PGATLCLGHHAVPNGTLVKTITDDQIEVTDATELVQSIPNDKPFQNVNKITYGACPKYVKQNTLKLATGMRNVPEKGLFGAIAGFIENGWEGMIDGWYGFRHQNSEGTGQAADLKSTQAAIDQINGKLNRVIEKTLLVALENQHTIDLTDSEMNKLFEKTGRQLRENAEDMGNGCFKIYHKCDNACIESIRNGTYDHDVYRDEALNNRFQ Motif0329_ems_3hC_644_0001__3__H
SEEELIEKVERVLGDPRLRELLRRLVEDAKKMGIDPKMAVQVAAVYIAQQEGNPEVEKVAKEVAK PGATLCLGHHAVPNGTLVKTITDDQIEVTDATELVQSIPNDKPFQNVNKITYGACPKYVKQNTLKLATGMRNVPEKGLFGAIAGFIENGWEGMIDGWYGFRHQNSEGTGQAADLKSTQAAIDQINGKLNRVIEKTLLVALENQHTIDLTDSEMNKLFEKTGRQLRENAEDMGNGCFKIYHKCDNACIESIRNGTYDHDVYRDEALNNRFQ Motif0085_bcov_4helix_05981_0001__45__V
DETVIKAVMHAYRAWMQAARENREDKAKKIIKSLKDLADKLNDPYAQRAVKNLEDTLKKLKG PGATLCLGHHAVPNGTLVKTITDDQIEVTDATELVQSIPNDKPFQNVNKITYGACPKYVKQNTLKLATGMRNVPEKGLFGAIAGFIENGWEGMIDGWYGFRHQNSEGTGQAADLKSTQAAIDQINGKLNRVIEKTLLVALENQHTIDLTDSEMNKLFEKTGRQLRENAEDMGNGCFKIYHKCDNACIESIRNGTYDHDVYRDEALNNRFQ Motif0329_ems_3hC_644_0001__23__R
CEDEWVKQVETILRKAKKVPDPTERKKLLIEAQVRARYAQQVATDPRVQKILEELIKIARKLYV PGATLCLGHHAVPNGTLVKTITDDQIEVTDATELVQSIPNDKPFQNVNKITYGACPKYVKQNTLKLATGMRNVPEKGLFGAIAGFIENGWEGMIDGWYGFRHQNSEGTGQAADLKSTQAAIDQINGKLNRVIEKTLLVALENQHTIDLTDSEMNKLFEKTGRQLRENAEDMGNGCFKIYHKCDNACIESIRNGTYDHDVYRDEALNNRFQ Motif0057_ems_3hM_2551_0001__1__C
SLEMAVKWLLTVLKRLRDKAQDPTSRKLIEELYKKSEEAAKNKDPRAAHLAFYAVAQARMLV PGATLCLGHHAVPNGTLVKTITDDQIEVTDATELVQSIPNDKPFQNVNKITYGACPKYVKQNTLKLATGMRNVPEKGLFGAIAGFIENGWEGMIDGWYGFRHQNSEGTGQAADLKSTQAAIDQINGKLNRVIEKTLLVALENQHTIDLTDSEMNKLFEKTGRQLRENAEDMGNGCFKIYHKCDNACIESIRNGTYDHDVYRDEALNNRFQ Motif0184_ems_3hM_1529_0001_0003__36__S
DMITIAIKLATEVYRLLVEGNYWEASKLAKKAIEEADKKNDEDLKKFAERLLERIKKLKKS PGATLCLGHHAVPNGTLVKTITDDQIEVTDATELVQSIPNDKPFQNVNKITYGACPKYVKQNTLKLATGMRNVPEKGLFGAIAGFIENGWEGMIDGWYGFRHQNSEGTGQAADLKSTQAAIDQINGKLNRVIEKTLLVALENQHTIDLTDSEMNKLFEKTGRQLRENAEDMGNGCFKIYHKCDNACIESIRNGTYDHDVYRDEALNNRFQ Motif0077_ems_3hM_2831_0001_0002__23__W
DMITIAIKLATEVYRLLVEGNYDEASKLAKKAIEEADKKNDEDLKKFAERLLEWIKKLKKS PGATLCLGHHAVPNGTLVKTITDDQIEVTDATELVQSIPNDKPFQNVNKITYGACPKYVKQNTLKLATGMRNVPEKGLFGAIAGFIENGWEGMIDGWYGFRHQNSEGTGQAADLKSTQAAIDQINGKLNRVIEKTLLVALENQHTIDLTDSEMNKLFEKTGRQLRENAEDMGNGCFKIYHKCDNACIESIRNGTYDHDVYRDEALNNRFQ Motif0077_ems_3hM_2831_0001_0002__54__W
DFNQYQRAYDWAAEWIRRVLSASSEEESEKLIEKAKEEAKRRTDELALRLIERFQKLWRKNL PGATLCLGHHAVPNGTLVKTITDDQIEVTDATELVQSIPNDKPFQNVNKITYGACPKYVKQNTLKLATGMRNVPEKGLFGAIAGFIENGWEGMIDGWYGFRHQNSEGTGQAADLKSTQAAIDQINGKLNRVIEKTLLVALENQHTIDLTDSEMNKLFEKTGRQLRENAEDMGNGCFKIYHKCDNACIESIRNGTYDHDVYRDEALNNRFQ Motif0252_ems_3hM_2052_0001__43__T
PEDEWVKQAETILRKAKKVPDPTERKKLLIEAQVRARYAQQVATDPRVQKILEELIKIARKLYV PGATLCLGHHAVPNGTLVKTITDDQIEVTDATELVQSIPNDKPFQNVNKITYGACPKYVKQNTLKLATGMRNVPEKGLFGAIAGFIENGWEGMIDGWYGFRHQNSEGTGQAADLKSTQAAIDQINGKLNRVIEKTLLVALENQHTIDLTDSEMNKLFEKTGRQLRENAEDMGNGCFKIYHKCDNACIESIRNGTYDHDVYRDEALNNRFQ Motif0057_ems_3hM_2551_0001__9__A
DLDERAKKLLKLLREVRKKIPDPDLRKKAEMASRMLEEALKKKDELYVQTLIRFAEVFVKLV PGATLCLGHHAVPNGTLVKTITDDQIEVTDATELVQSIPNDKPFQNVNKITYGACPKYVKQNTLKLATGMRNVPEKGLFGAIAGFIENGWEGMIDGWYGFRHQNSEGTGQAADLKSTQAAIDQINGKLNRVIEKTLLVALENQHTIDLTDSEMNKLFEKTGRQLRENAEDMGNGCFKIYHKCDNACIESIRNGTYDHDVYRDEALNNRFQ Motif0501_ems_3hM_844_0001__20__I
PEDEWVKQVETILRKAKKVPDPTERKKLLIEAQVRARYAQEVATDPRVQKILEELIKIARKLYV PGATLCLGHHAVPNGTLVKTITDDQIEVTDATELVQSIPNDKPFQNVNKITYGACPKYVKQNTLKLATGMRNVPEKGLFGAIAGFIENGWEGMIDGWYGFRHQNSEGTGQAADLKSTQAAIDQINGKLNRVIEKTLLVALENQHTIDLTDSEMNKLFEKTGRQLRENAEDMGNGCFKIYHKCDNACIESIRNGTYDHDVYRDEALNNRFQ Motif0057_ems_3hM_2551_0001__41__E
DFNQYQRAYDWAAEWIRRVLSASSEEESEKLIEKQKEEAKRRGDELALRLIERFQKLWRKNL PGATLCLGHHAVPNGTLVKTITDDQIEVTDATELVQSIPNDKPFQNVNKITYGACPKYVKQNTLKLATGMRNVPEKGLFGAIAGFIENGWEGMIDGWYGFRHQNSEGTGQAADLKSTQAAIDQINGKLNRVIEKTLLVALENQHTIDLTDSEMNKLFEKTGRQLRENAEDMGNGCFKIYHKCDNACIESIRNGTYDHDVYRDEALNNRFQ Motif0252_ems_3hM_2052_0001__35__Q
PEDEWVKQVETILRKAKKVPDPTERKKLLIEAQVRARYAQFVATDPRVQKILEELIKIARKLYV PGATLCLGHHAVPNGTLVKTITDDQIEVTDATELVQSIPNDKPFQNVNKITYGACPKYVKQNTLKLATGMRNVPEKGLFGAIAGFIENGWEGMIDGWYGFRHQNSEGTGQAADLKSTQAAIDQINGKLNRVIEKTLLVALENQHTIDLTDSEMNKLFEKTGRQLRENAEDMGNGCFKIYHKCDNACIESIRNGTYDHDVYRDEALNNRFQ Motif0057_ems_3hM_2551_0001__41__F
SLEMAVHWLLTVLKRLRDKAQDPTSRKLIEELYKKVEEAAKNKDPRAAHLAFYAVAQARMLV PGATLCLGHHAVPNGTLVKTITDDQIEVTDATELVQSIPNDKPFQNVNKITYGACPKYVKQNTLKLATGMRNVPEKGLFGAIAGFIENGWEGMIDGWYGFRHQNSEGTGQAADLKSTQAAIDQINGKLNRVIEKTLLVALENQHTIDLTDSEMNKLFEKTGRQLRENAEDMGNGCFKIYHKCDNACIESIRNGTYDHDVYRDEALNNRFQ Motif0184_ems_3hM_1529_0001_0003__7__H
SLEMAVKWLLTVLKRLRDKAQDPTSRKLIEELYKKMEEAAKNKDPRAAHLAFYAVAQARMLV PGATLCLGHHAVPNGTLVKTITDDQIEVTDATELVQSIPNDKPFQNVNKITYGACPKYVKQNTLKLATGMRNVPEKGLFGAIAGFIENGWEGMIDGWYGFRHQNSEGTGQAADLKSTQAAIDQINGKLNRVIEKTLLVALENQHTIDLTDSEMNKLFEKTGRQLRENAEDMGNGCFKIYHKCDNACIESIRNGTYDHDVYRDEALNNRFQ Motif0184_ems_3hM_1529_0001_0003__36__M
DFNQYQRAYDWAAEWIRRVLSFSSEEESEKLIEKAKEEAKRRGDELALRLIERFQKLWRKNL PGATLCLGHHAVPNGTLVKTITDDQIEVTDATELVQSIPNDKPFQNVNKITYGACPKYVKQNTLKLATGMRNVPEKGLFGAIAGFIENGWEGMIDGWYGFRHQNSEGTGQAADLKSTQAAIDQINGKLNRVIEKTLLVALENQHTIDLTDSEMNKLFEKTGRQLRENAEDMGNGCFKIYHKCDNACIESIRNGTYDHDVYRDEALNNRFQ Motif0252_ems_3hM_2052_0001__22__F
SEEELIEKGERVLGDPRLRELLRRLVEDAKKMGIDPKMAVQVAARYIAQQEGNPEVEKVAKEVAK PGATLCLGHHAVPNGTLVKTITDDQIEVTDATELVQSIPNDKPFQNVNKITYGACPKYVKQNTLKLATGMRNVPEKGLFGAIAGFIENGWEGMIDGWYGFRHQNSEGTGQAADLKSTQAAIDQINGKLNRVIEKTLLVALENQHTIDLTDSEMNKLFEKTGRQLRENAEDMGNGCFKIYHKCDNACIESIRNGTYDHDVYRDEALNNRFQ Motif0085_bcov_4helix_05981_0001__9__G
DMITIAIKLATEVYRLLVEGNYDEASKLAKKAIEEADKKNDEDLKKFAERLLERIKKLKSS PGATLCLGHHAVPNGTLVKTITDDQIEVTDATELVQSIPNDKPFQNVNKITYGACPKYVKQNTLKLATGMRNVPEKGLFGAIAGFIENGWEGMIDGWYGFRHQNSEGTGQAADLKSTQAAIDQINGKLNRVIEKTLLVALENQHTIDLTDSEMNKLFEKTGRQLRENAEDMGNGCFKIYHKCDNACIESIRNGTYDHDVYRDEALNNRFQ Motif0077_ems_3hM_2831_0001_0002__60__S
SEEELIEKVERVLGDPRLRELLRRLVEDAKKMGIDPKMAVIVAARYIAQQEGNPEVEKVAKEVAK PGATLCLGHHAVPNGTLVKTITDDQIEVTDATELVQSIPNDKPFQNVNKITYGACPKYVKQNTLKLATGMRNVPEKGLFGAIAGFIENGWEGMIDGWYGFRHQNSEGTGQAADLKSTQAAIDQINGKLNRVIEKTLLVALENQHTIDLTDSEMNKLFEKTGRQLRENAEDMGNGCFKIYHKCDNACIESIRNGTYDHDVYRDEALNNRFQ Motif0085_bcov_4helix_05981_0001__41__I
DMIDIAIKLATEVYRLLVEGNYDEASKLAKKAIEEADKKNDEDLKKFAERLLERIKKLKKS PGATLCLGHHAVPNGTLVKTITDDQIEVTDATELVQSIPNDKPFQNVNKITYGACPKYVKQNTLKLATGMRNVPEKGLFGAIAGFIENGWEGMIDGWYGFRHQNSEGTGQAADLKSTQAAIDQINGKLNRVIEKTLLVALENQHTIDLTDSEMNKLFEKTGRQLRENAEDMGNGCFKIYHKCDNACIESIRNGTYDHDVYRDEALNNRFQ Motif0077_ems_3hM_2831_0001_0002__4__D
DLDERAKKLLKLLREVRRKAPDPDLRKKAEMASRMLEEALKKKDELYVQTLIRFAEVFVKLV PGATLCLGHHAVPNGTLVKTITDDQIEVTDATELVQSIPNDKPFQNVNKITYGACPKYVKQNTLKLATGMRNVPEKGLFGAIAGFIENGWEGMIDGWYGFRHQNSEGTGQAADLKSTQAAIDQINGKLNRVIEKTLLVALENQHTIDLTDSEMNKLFEKTGRQLRENAEDMGNGCFKIYHKCDNACIESIRNGTYDHDVYRDEALNNRFQ Motif0501_ems_3hM_844_0001__18__R
DMITIAIKLATEVYRLLVEGNYIEASKLAKKAIEEADKKNDEDLKKFAERLLERIKKLKKS PGATLCLGHHAVPNGTLVKTITDDQIEVTDATELVQSIPNDKPFQNVNKITYGACPKYVKQNTLKLATGMRNVPEKGLFGAIAGFIENGWEGMIDGWYGFRHQNSEGTGQAADLKSTQAAIDQINGKLNRVIEKTLLVALENQHTIDLTDSEMNKLFEKTGRQLRENAEDMGNGCFKIYHKCDNACIESIRNGTYDHDVYRDEALNNRFQ Motif0077_ems_3hM_2831_0001_0002__23__I
SQETVKDLVRKAKELADVLGDPISQEYVSTLEEAARRATKNNDEHKLRILRISLEYFLKQL PGATLCLGHHAVPNGTLVKTITDDQIEVTDATELVQSIPNDKPFQNVNKITYGACPKYVKQNTLKLATGMRNVPEKGLFGAIAGFIENGWEGMIDGWYGFRHQNSEGTGQAADLKSTQAAIDQINGKLNRVIEKTLLVALENQHTIDLTDSEMNKLFEKTGRQLRENAEDMGNGCFKIYHKCDNACIESIRNGTYDHDVYRDEALNNRFQ Motif0176_ems_3hM_1482_0004__18__V
DMITIAIKLATEVYRLLVEGNYDEASKLAKKAIEEADKKNDEDLIKFAERLLERIKKLKKS PGATLCLGHHAVPNGTLVKTITDDQIEVTDATELVQSIPNDKPFQNVNKITYGACPKYVKQNTLKLATGMRNVPEKGLFGAIAGFIENGWEGMIDGWYGFRHQNSEGTGQAADLKSTQAAIDQINGKLNRVIEKTLLVALENQHTIDLTDSEMNKLFEKTGRQLRENAEDMGNGCFKIYHKCDNACIESIRNGTYDHDVYRDEALNNRFQ Motif0077_ems_3hM_2831_0001_0002__45__I
DMITIAIKLATEVYRLLVEGNYDEASKLTKKAIEEADKKNDEDLKKFAERLLERIKKLKKS PGATLCLGHHAVPNGTLVKTITDDQIEVTDATELVQSIPNDKPFQNVNKITYGACPKYVKQNTLKLATGMRNVPEKGLFGAIAGFIENGWEGMIDGWYGFRHQNSEGTGQAADLKSTQAAIDQINGKLNRVIEKTLLVALENQHTIDLTDSEMNKLFEKTGRQLRENAEDMGNGCFKIYHKCDNACIESIRNGTYDHDVYRDEALNNRFQ Motif0077_ems_3hM_2831_0001_0002__29__T
SLEMAVKWLLTVLKRLRDKFQDPTSRKLIEELYKKVEEAAKNKDPRAAHLAFYAVAQARMLV PGATLCLGHHAVPNGTLVKTITDDQIEVTDATELVQSIPNDKPFQNVNKITYGACPKYVKQNTLKLATGMRNVPEKGLFGAIAGFIENGWEGMIDGWYGFRHQNSEGTGQAADLKSTQAAIDQINGKLNRVIEKTLLVALENQHTIDLTDSEMNKLFEKTGRQLRENAEDMGNGCFKIYHKCDNACIESIRNGTYDHDVYRDEALNNRFQ Motif0184_ems_3hM_1529_0001_0003__20__F
DLDERAKKLLKLLREVRKKAPNPDLRKKAEMASRMLEEALKKKDELYVQTLIRFAEVFVKLV PGATLCLGHHAVPNGTLVKTITDDQIEVTDATELVQSIPNDKPFQNVNKITYGACPKYVKQNTLKLATGMRNVPEKGLFGAIAGFIENGWEGMIDGWYGFRHQNSEGTGQAADLKSTQAAIDQINGKLNRVIEKTLLVALENQHTIDLTDSEMNKLFEKTGRQLRENAEDMGNGCFKIYHKCDNACIESIRNGTYDHDVYRDEALNNRFQ Motif0501_ems_3hM_844_0001__22__N
PEDEWVKQVETILRKAKKVPDPTERKKLLIEAQVRARYAQQVATDPRVQKILEELIKILRKLYV PGATLCLGHHAVPNGTLVKTITDDQIEVTDATELVQSIPNDKPFQNVNKITYGACPKYVKQNTLKLATGMRNVPEKGLFGAIAGFIENGWEGMIDGWYGFRHQNSEGTGQAADLKSTQAAIDQINGKLNRVIEKTLLVALENQHTIDLTDSEMNKLFEKTGRQLRENAEDMGNGCFKIYHKCDNACIESIRNGTYDHDVYRDEALNNRFQ Motif0057_ems_3hM_2551_0001__59__L
DFNQYQRAYDWAAEWIRRVLSASSEEESEKLIEKAKEEAKRRQDELALRLIERFQKLWRKNL PGATLCLGHHAVPNGTLVKTITDDQIEVTDATELVQSIPNDKPFQNVNKITYGACPKYVKQNTLKLATGMRNVPEKGLFGAIAGFIENGWEGMIDGWYGFRHQNSEGTGQAADLKSTQAAIDQINGKLNRVIEKTLLVALENQHTIDLTDSEMNKLFEKTGRQLRENAEDMGNGCFKIYHKCDNACIESIRNGTYDHDVYRDEALNNRFQ Motif0252_ems_3hM_2052_0001__43__Q
DETVIKAVMHAYRAWMQAARENDEDKAKRIIKSLKDLADKLNDPYAQRAVKNLEDTLKKLKG PGATLCLGHHAVPNGTLVKTITDDQIEVTDATELVQSIPNDKPFQNVNKITYGACPKYVKQNTLKLATGMRNVPEKGLFGAIAGFIENGWEGMIDGWYGFRHQNSEGTGQAADLKSTQAAIDQINGKLNRVIEKTLLVALENQHTIDLTDSEMNKLFEKTGRQLRENAEDMGNGCFKIYHKCDNACIESIRNGTYDHDVYRDEALNNRFQ Motif0329_ems_3hC_644_0001__29__R
DLDERAKKLLKLLREVRKKAPDPDLRKKAEMASRMLETALKKKDELYVQTLIRFAEVFVKLV PGATLCLGHHAVPNGTLVKTITDDQIEVTDATELVQSIPNDKPFQNVNKITYGACPKYVKQNTLKLATGMRNVPEKGLFGAIAGFIENGWEGMIDGWYGFRHQNSEGTGQAADLKSTQAAIDQINGKLNRVIEKTLLVALENQHTIDLTDSEMNKLFEKTGRQLRENAEDMGNGCFKIYHKCDNACIESIRNGTYDHDVYRDEALNNRFQ Motif0501_ems_3hM_844_0001__38__T
SQETVKDLVRWAKELADSLGDPISQEYVSTLEEAARRATKNNDEHKLRILRISLEYFLKQL PGATLCLGHHAVPNGTLVKTITDDQIEVTDATELVQSIPNDKPFQNVNKITYGACPKYVKQNTLKLATGMRNVPEKGLFGAIAGFIENGWEGMIDGWYGFRHQNSEGTGQAADLKSTQAAIDQINGKLNRVIEKTLLVALENQHTIDLTDSEMNKLFEKTGRQLRENAEDMGNGCFKIYHKCDNACIESIRNGTYDHDVYRDEALNNRFQ Motif0176_ems_3hM_1482_0004__11__W
DETVIKAVMHAYRAWMQAARENDEDKAKKIIKSLKDLADKLNDPFAQRAVKNLEDTLKKLKG PGATLCLGHHAVPNGTLVKTITDDQIEVTDATELVQSIPNDKPFQNVNKITYGACPKYVKQNTLKLATGMRNVPEKGLFGAIAGFIENGWEGMIDGWYGFRHQNSEGTGQAADLKSTQAAIDQINGKLNRVIEKTLLVALENQHTIDLTDSEMNKLFEKTGRQLRENAEDMGNGCFKIYHKCDNACIESIRNGTYDHDVYRDEALNNRFQ Motif0329_ems_3hC_644_0001__45__F
DMITIAIKLATEVYRLLVEGNYDEASKLAKKAIEEADKKNDEDLKKFAERLLERIKKLKYS PGATLCLGHHAVPNGTLVKTITDDQIEVTDATELVQSIPNDKPFQNVNKITYGACPKYVKQNTLKLATGMRNVPEKGLFGAIAGFIENGWEGMIDGWYGFRHQNSEGTGQAADLKSTQAAIDQINGKLNRVIEKTLLVALENQHTIDLTDSEMNKLFEKTGRQLRENAEDMGNGCFKIYHKCDNACIESIRNGTYDHDVYRDEALNNRFQ Motif0077_ems_3hM_2831_0001_0002__60__Y
SEEELIFKVERVLGDPRLRELLRRLVEDAKKMGIDPKMAVQVAARYIAQQEGNPEVEKVAKEVAK PGATLCLGHHAVPNGTLVKTITDDQIEVTDATELVQSIPNDKPFQNVNKITYGACPKYVKQNTLKLATGMRNVPEKGLFGAIAGFIENGWEGMIDGWYGFRHQNSEGTGQAADLKSTQAAIDQINGKLNRVIEKTLLVALENQHTIDLTDSEMNKLFEKTGRQLRENAEDMGNGCFKIYHKCDNACIESIRNGTYDHDVYRDEALNNRFQ Motif0085_bcov_4helix_05981_0001__7__F
DFNQYQRAYDWAAEWIRRVLSYSSEEESEKLIEKAKEEAKRRGDELALRLIERFQKLWRKNL PGATLCLGHHAVPNGTLVKTITDDQIEVTDATELVQSIPNDKPFQNVNKITYGACPKYVKQNTLKLATGMRNVPEKGLFGAIAGFIENGWEGMIDGWYGFRHQNSEGTGQAADLKSTQAAIDQINGKLNRVIEKTLLVALENQHTIDLTDSEMNKLFEKTGRQLRENAEDMGNGCFKIYHKCDNACIESIRNGTYDHDVYRDEALNNRFQ Motif0252_ems_3hM_2052_0001__22__Y
DFNQYTRAYDWAAEWIRRVLSASSEEESEKLIEKAKEEAKRRGDELALRLIERFQKLWRKNL PGATLCLGHHAVPNGTLVKTITDDQIEVTDATELVQSIPNDKPFQNVNKITYGACPKYVKQNTLKLATGMRNVPEKGLFGAIAGFIENGWEGMIDGWYGFRHQNSEGTGQAADLKSTQAAIDQINGKLNRVIEKTLLVALENQHTIDLTDSEMNKLFEKTGRQLRENAEDMGNGCFKIYHKCDNACIESIRNGTYDHDVYRDEALNNRFQ Motif0252_ems_3hM_2052_0001__6__T
DFNQYQRAYDWAAEWIRRVLSASSEEESEKLIEKAKEEAKRRGIELALRLIERFQKLWRKNL PGATLCLGHHAVPNGTLVKTITDDQIEVTDATELVQSIPNDKPFQNVNKITYGACPKYVKQNTLKLATGMRNVPEKGLFGAIAGFIENGWEGMIDGWYGFRHQNSEGTGQAADLKSTQAAIDQINGKLNRVIEKTLLVALENQHTIDLTDSEMNKLFEKTGRQLRENAEDMGNGCFKIYHKCDNACIESIRNGTYDHDVYRDEALNNRFQ Motif0252_ems_3hM_2052_0001__44__I
SLEMAVKWLLTVLKRLIDKAQDPTSRKLIEELYKKVEEAAKNKDPRAAHLAFYAVAQARMLV PGATLCLGHHAVPNGTLVKTITDDQIEVTDATELVQSIPNDKPFQNVNKITYGACPKYVKQNTLKLATGMRNVPEKGLFGAIAGFIENGWEGMIDGWYGFRHQNSEGTGQAADLKSTQAAIDQINGKLNRVIEKTLLVALENQHTIDLTDSEMNKLFEKTGRQLRENAEDMGNGCFKIYHKCDNACIESIRNGTYDHDVYRDEALNNRFQ Motif0184_ems_3hM_1529_0001_0003__17__I
SEEELIEKVERVLGDPRLRELLRRLVEDAKKMGIDPKMAVQVAARYIAQQEGNPEVEKVRKEVAK PGATLCLGHHAVPNGTLVKTITDDQIEVTDATELVQSIPNDKPFQNVNKITYGACPKYVKQNTLKLATGMRNVPEKGLFGAIAGFIENGWEGMIDGWYGFRHQNSEGTGQAADLKSTQAAIDQINGKLNRVIEKTLLVALENQHTIDLTDSEMNKLFEKTGRQLRENAEDMGNGCFKIYHKCDNACIESIRNGTYDHDVYRDEALNNRFQ Motif0085_bcov_4helix_05981_0001__60__R
DFNQYQRAYDWAAEWIRRVLSASSEEESSKLIEKAKEEAKRRGDELALRLIERFQKLWRKNL PGATLCLGHHAVPNGTLVKTITDDQIEVTDATELVQSIPNDKPFQNVNKITYGACPKYVKQNTLKLATGMRNVPEKGLFGAIAGFIENGWEGMIDGWYGFRHQNSEGTGQAADLKSTQAAIDQINGKLNRVIEKTLLVALENQHTIDLTDSEMNKLFEKTGRQLRENAEDMGNGCFKIYHKCDNACIESIRNGTYDHDVYRDEALNNRFQ Motif0252_ems_3hM_2052_0001__29__S
PEDEWVKQVETILRKAKKVPDPTERKKLLIEAQVRAREAQQVATDPRVQKILEELIKIARKLYV PGATLCLGHHAVPNGTLVKTITDDQIEVTDATELVQSIPNDKPFQNVNKITYGACPKYVKQNTLKLATGMRNVPEKGLFGAIAGFIENGWEGMIDGWYGFRHQNSEGTGQAADLKSTQAAIDQINGKLNRVIEKTLLVALENQHTIDLTDSEMNKLFEKTGRQLRENAEDMGNGCFKIYHKCDNACIESIRNGTYDHDVYRDEALNNRFQ Motif0057_ems_3hM_2551_0001__38__E
SEEELIEKVERVLGDPRLRELLRRLVEDAKKMGIDPKMAVQVAARYIAQQEGNPEVEKVAKEVDK PGATLCLGHHAVPNGTLVKTITDDQIEVTDATELVQSIPNDKPFQNVNKITYGACPKYVKQNTLKLATGMRNVPEKGLFGAIAGFIENGWEGMIDGWYGFRHQNSEGTGQAADLKSTQAAIDQINGKLNRVIEKTLLVALENQHTIDLTDSEMNKLFEKTGRQLRENAEDMGNGCFKIYHKCDNACIESIRNGTYDHDVYRDEALNNRFQ Motif0085_bcov_4helix_05981_0001__64__D
DETVIKAVMHDYRAWMQAARENDEDKAKKIIKSLKDLADKLNDPYAQRAVKNLEDTLKKLKG PGATLCLGHHAVPNGTLVKTITDDQIEVTDATELVQSIPNDKPFQNVNKITYGACPKYVKQNTLKLATGMRNVPEKGLFGAIAGFIENGWEGMIDGWYGFRHQNSEGTGQAADLKSTQAAIDQINGKLNRVIEKTLLVALENQHTIDLTDSEMNKLFEKTGRQLRENAEDMGNGCFKIYHKCDNACIESIRNGTYDHDVYRDEALNNRFQ Motif0329_ems_3hC_644_0001__11__D
DFNQYQRAYDWAAEWIRRVLSASSEEESEKLIEIAKEEAKRRGDELALRLIERFQKLWRKNL PGATLCLGHHAVPNGTLVKTITDDQIEVTDATELVQSIPNDKPFQNVNKITYGACPKYVKQNTLKLATGMRNVPEKGLFGAIAGFIENGWEGMIDGWYGFRHQNSEGTGQAADLKSTQAAIDQINGKLNRVIEKTLLVALENQHTIDLTDSEMNKLFEKTGRQLRENAEDMGNGCFKIYHKCDNACIESIRNGTYDHDVYRDEALNNRFQ Motif0252_ems_3hM_2052_0001__34__I
SLEMAVKWLLTVWKRLRDKAQDPTSRKLIEELYKKVEEAAKNKDPRAAHLAFYAVAQARMLV PGATLCLGHHAVPNGTLVKTITDDQIEVTDATELVQSIPNDKPFQNVNKITYGACPKYVKQNTLKLATGMRNVPEKGLFGAIAGFIENGWEGMIDGWYGFRHQNSEGTGQAADLKSTQAAIDQINGKLNRVIEKTLLVALENQHTIDLTDSEMNKLFEKTGRQLRENAEDMGNGCFKIYHKCDNACIESIRNGTYDHDVYRDEALNNRFQ Motif0184_ems_3hM_1529_0001_0003__13__W
SEEELIEKVEPVLGDPRLRELLRRLVEDAKKMGIDPKMAVQVAARYIAQQEGNPEVEKVAKEVAK PGATLCLGHHAVPNGTLVKTITDDQIEVTDATELVQSIPNDKPFQNVNKITYGACPKYVKQNTLKLATGMRNVPEKGLFGAIAGFIENGWEGMIDGWYGFRHQNSEGTGQAADLKSTQAAIDQINGKLNRVIEKTLLVALENQHTIDLTDSEMNKLFEKTGRQLRENAEDMGNGCFKIYHKCDNACIESIRNGTYDHDVYRDEALNNRFQ Motif0085_bcov_4helix_05981_0001__11__P
PEDEWVKQVETILRKAKKVRDPTERKKLLIEAQVRARYAQQVATDPRVQKILEELIKIARKLYV PGATLCLGHHAVPNGTLVKTITDDQIEVTDATELVQSIPNDKPFQNVNKITYGACPKYVKQNTLKLATGMRNVPEKGLFGAIAGFIENGWEGMIDGWYGFRHQNSEGTGQAADLKSTQAAIDQINGKLNRVIEKTLLVALENQHTIDLTDSEMNKLFEKTGRQLRENAEDMGNGCFKIYHKCDNACIESIRNGTYDHDVYRDEALNNRFQ Motif0057_ems_3hM_2551_0001__20__R
PEDEWVKQVETILRKAKKVPDPTERKKLLIEAQVRARYAQQVATDPRVQKKLEELIKIARKLYV PGATLCLGHHAVPNGTLVKTITDDQIEVTDATELVQSIPNDKPFQNVNKITYGACPKYVKQNTLKLATGMRNVPEKGLFGAIAGFIENGWEGMIDGWYGFRHQNSEGTGQAADLKSTQAAIDQINGKLNRVIEKTLLVALENQHTIDLTDSEMNKLFEKTGRQLRENAEDMGNGCFKIYHKCDNACIESIRNGTYDHDVYRDEALNNRFQ Motif0057_ems_3hM_2551_0001__51__K
DMIAIAIKLATEVYRLLVEGNYDEASKLAKKAIEEADKKNDEDLKKFAERLLERIKKLKKS PGATLCLGHHAVPNGTLVKTITDDQIEVTDATELVQSIPNDKPFQNVNKITYGACPKYVKQNTLKLATGMRNVPEKGLFGAIAGFIENGWEGMIDGWYGFRHQNSEGTGQAADLKSTQAAIDQINGKLNRVIEKTLLVALENQHTIDLTDSEMNKLFEKTGRQLRENAEDMGNGCFKIYHKCDNACIESIRNGTYDHDVYRDEALNNRFQ Motif0077_ems_3hM_2831_0001_0002__4__A
SQETVKDLVRKAKELADSLGDPISQEYVSTLEEAARRATKNNDEHKLRILRISLEYMLKQL PGATLCLGHHAVPNGTLVKTITDDQIEVTDATELVQSIPNDKPFQNVNKITYGACPKYVKQNTLKLATGMRNVPEKGLFGAIAGFIENGWEGMIDGWYGFRHQNSEGTGQAADLKSTQAAIDQINGKLNRVIEKTLLVALENQHTIDLTDSEMNKLFEKTGRQLRENAEDMGNGCFKIYHKCDNACIESIRNGTYDHDVYRDEALNNRFQ Motif0176_ems_3hM_1482_0004__57__M
PEDEWVKQVETILRKAKKVPDPTERKKLLIEAQVRARYAQQVATDPRVQKPLEELIKIARKLYV PGATLCLGHHAVPNGTLVKTITDDQIEVTDATELVQSIPNDKPFQNVNKITYGACPKYVKQNTLKLATGMRNVPEKGLFGAIAGFIENGWEGMIDGWYGFRHQNSEGTGQAADLKSTQAAIDQINGKLNRVIEKTLLVALENQHTIDLTDSEMNKLFEKTGRQLRENAEDMGNGCFKIYHKCDNACIESIRNGTYDHDVYRDEALNNRFQ Motif0057_ems_3hM_2551_0001__51__P
DYTVIKAVMHAYRAWMQAARENDEDKAKKIIKSLKDLADKLNDPYAQRAVKNLEDTLKKLKG PGATLCLGHHAVPNGTLVKTITDDQIEVTDATELVQSIPNDKPFQNVNKITYGACPKYVKQNTLKLATGMRNVPEKGLFGAIAGFIENGWEGMIDGWYGFRHQNSEGTGQAADLKSTQAAIDQINGKLNRVIEKTLLVALENQHTIDLTDSEMNKLFEKTGRQLRENAEDMGNGCFKIYHKCDNACIESIRNGTYDHDVYRDEALNNRFQ Motif0329_ems_3hC_644_0001__2__Y
DMITIAIKLATEVYRLLVEGNYDEASKLAKKAIEEADKKNDEDLKKFAERILERIKKLKKS PGATLCLGHHAVPNGTLVKTITDDQIEVTDATELVQSIPNDKPFQNVNKITYGACPKYVKQNTLKLATGMRNVPEKGLFGAIAGFIENGWEGMIDGWYGFRHQNSEGTGQAADLKSTQAAIDQINGKLNRVIEKTLLVALENQHTIDLTDSEMNKLFEKTGRQLRENAEDMGNGCFKIYHKCDNACIESIRNGTYDHDVYRDEALNNRFQ Motif0077_ems_3hM_2831_0001_0002__51__I
DMITIAIKLATEVYRLLVEGNYDEASKSAKKAIEEADKKNDEDLKKFAERLLERIKKLKKS PGATLCLGHHAVPNGTLVKTITDDQIEVTDATELVQSIPNDKPFQNVNKITYGACPKYVKQNTLKLATGMRNVPEKGLFGAIAGFIENGWEGMIDGWYGFRHQNSEGTGQAADLKSTQAAIDQINGKLNRVIEKTLLVALENQHTIDLTDSEMNKLFEKTGRQLRENAEDMGNGCFKIYHKCDNACIESIRNGTYDHDVYRDEALNNRFQ Motif0077_ems_3hM_2831_0001_0002__28__S
SQETVKDLVEKAKELADSLGDPISQEYVSTLEEAARRATKNNDEHKLRILRISLEYFLKQL PGATLCLGHHAVPNGTLVKTITDDQIEVTDATELVQSIPNDKPFQNVNKITYGACPKYVKQNTLKLATGMRNVPEKGLFGAIAGFIENGWEGMIDGWYGFRHQNSEGTGQAADLKSTQAAIDQINGKLNRVIEKTLLVALENQHTIDLTDSEMNKLFEKTGRQLRENAEDMGNGCFKIYHKCDNACIESIRNGTYDHDVYRDEALNNRFQ Motif0176_ems_3hM_1482_0004__10__E
DMITIAIKLQTEVYRLLVEGNYDEASKLAKKAIEEADKKNDEDLKKFAERLLERIKKLKKS PGATLCLGHHAVPNGTLVKTITDDQIEVTDATELVQSIPNDKPFQNVNKITYGACPKYVKQNTLKLATGMRNVPEKGLFGAIAGFIENGWEGMIDGWYGFRHQNSEGTGQAADLKSTQAAIDQINGKLNRVIEKTLLVALENQHTIDLTDSEMNKLFEKTGRQLRENAEDMGNGCFKIYHKCDNACIESIRNGTYDHDVYRDEALNNRFQ Motif0077_ems_3hM_2831_0001_0002__10__Q
PEDEWVKQVETILRKAKKVPDPTERKKLLIEAQVRARYAQQVATDPRVQKILEELIKIARKLYT PGATLCLGHHAVPNGTLVKTITDDQIEVTDATELVQSIPNDKPFQNVNKITYGACPKYVKQNTLKLATGMRNVPEKGLFGAIAGFIENGWEGMIDGWYGFRHQNSEGTGQAADLKSTQAAIDQINGKLNRVIEKTLLVALENQHTIDLTDSEMNKLFEKTGRQLRENAEDMGNGCFKIYHKCDNACIESIRNGTYDHDVYRDEALNNRFQ Motif0057_ems_3hM_2551_0001__64__T
DLDERAKKLLKLLREVRKKAPDEDLRKKAEMASRMLEEALKKKDELYVQTLIRFAEVFVKLV PGATLCLGHHAVPNGTLVKTITDDQIEVTDATELVQSIPNDKPFQNVNKITYGACPKYVKQNTLKLATGMRNVPEKGLFGAIAGFIENGWEGMIDGWYGFRHQNSEGTGQAADLKSTQAAIDQINGKLNRVIEKTLLVALENQHTIDLTDSEMNKLFEKTGRQLRENAEDMGNGCFKIYHKCDNACIESIRNGTYDHDVYRDEALNNRFQ Motif0501_ems_3hM_844_0001__23__E
DLDERAKKLLKLLREVRKKAPDPDLRKKAEMASRMLEEALKKKDEHYVQTLIRFAEVFVKLV PGATLCLGHHAVPNGTLVKTITDDQIEVTDATELVQSIPNDKPFQNVNKITYGACPKYVKQNTLKLATGMRNVPEKGLFGAIAGFIENGWEGMIDGWYGFRHQNSEGTGQAADLKSTQAAIDQINGKLNRVIEKTLLVALENQHTIDLTDSEMNKLFEKTGRQLRENAEDMGNGCFKIYHKCDNACIESIRNGTYDHDVYRDEALNNRFQ Motif0501_ems_3hM_844_0001__46__H
DETVIKAVMHAYRAWMQAARENDEDKAKKIIKSLKDLADKLNDPYAQRAVKNLEITLKKLKG PGATLCLGHHAVPNGTLVKTITDDQIEVTDATELVQSIPNDKPFQNVNKITYGACPKYVKQNTLKLATGMRNVPEKGLFGAIAGFIENGWEGMIDGWYGFRHQNSEGTGQAADLKSTQAAIDQINGKLNRVIEKTLLVALENQHTIDLTDSEMNKLFEKTGRQLRENAEDMGNGCFKIYHKCDNACIESIRNGTYDHDVYRDEALNNRFQ Motif0329_ems_3hC_644_0001__55__I
PEDEQVKQVETILRKAKKVPDPTERKKLLIEAQVRARYAQQVATDPRVQKILEELIKIARKLYV PGATLCLGHHAVPNGTLVKTITDDQIEVTDATELVQSIPNDKPFQNVNKITYGACPKYVKQNTLKLATGMRNVPEKGLFGAIAGFIENGWEGMIDGWYGFRHQNSEGTGQAADLKSTQAAIDQINGKLNRVIEKTLLVALENQHTIDLTDSEMNKLFEKTGRQLRENAEDMGNGCFKIYHKCDNACIESIRNGTYDHDVYRDEALNNRFQ Motif0057_ems_3hM_2551_0001__5__Q
DFNQYQRAYDWAAEFIRRVLSASSEEESEKLIEKAKEEAKRRGDELALRLIERFQKLWRKNL PGATLCLGHHAVPNGTLVKTITDDQIEVTDATELVQSIPNDKPFQNVNKITYGACPKYVKQNTLKLATGMRNVPEKGLFGAIAGFIENGWEGMIDGWYGFRHQNSEGTGQAADLKSTQAAIDQINGKLNRVIEKTLLVALENQHTIDLTDSEMNKLFEKTGRQLRENAEDMGNGCFKIYHKCDNACIESIRNGTYDHDVYRDEALNNRFQ Motif0252_ems_3hM_2052_0001__15__F
DETVIKAVMHAYRAWMQAARENDEDKAKIIIKSLKDLADKLNDPYAQRAVKNLEDTLKKLKG PGATLCLGHHAVPNGTLVKTITDDQIEVTDATELVQSIPNDKPFQNVNKITYGACPKYVKQNTLKLATGMRNVPEKGLFGAIAGFIENGWEGMIDGWYGFRHQNSEGTGQAADLKSTQAAIDQINGKLNRVIEKTLLVALENQHTIDLTDSEMNKLFEKTGRQLRENAEDMGNGCFKIYHKCDNACIESIRNGTYDHDVYRDEALNNRFQ Motif0329_ems_3hC_644_0001__29__I
PEDEWVKQVETILRKAKKVPDPTERKKLLIEAQVRARYAQQVATDPRVQKILEELIKIRRKLYV PGATLCLGHHAVPNGTLVKTITDDQIEVTDATELVQSIPNDKPFQNVNKITYGACPKYVKQNTLKLATGMRNVPEKGLFGAIAGFIENGWEGMIDGWYGFRHQNSEGTGQAADLKSTQAAIDQINGKLNRVIEKTLLVALENQHTIDLTDSEMNKLFEKTGRQLRENAEDMGNGCFKIYHKCDNACIESIRNGTYDHDVYRDEALNNRFQ Motif0057_ems_3hM_2551_0001__59__R
SLEMAVKWLLTVLKRLRDDAQDPTSRKLIEELYKKVEEAAKNKDPRAAHLAFYAVAQARMLV PGATLCLGHHAVPNGTLVKTITDDQIEVTDATELVQSIPNDKPFQNVNKITYGACPKYVKQNTLKLATGMRNVPEKGLFGAIAGFIENGWEGMIDGWYGFRHQNSEGTGQAADLKSTQAAIDQINGKLNRVIEKTLLVALENQHTIDLTDSEMNKLFEKTGRQLRENAEDMGNGCFKIYHKCDNACIESIRNGTYDHDVYRDEALNNRFQ Motif0184_ems_3hM_1529_0001_0003__19__D
PEDEWVKQVETILRKAKGVPDPTERKKLLIEAQVRARYAQQVATDPRVQKILEELIKIARKLYV PGATLCLGHHAVPNGTLVKTITDDQIEVTDATELVQSIPNDKPFQNVNKITYGACPKYVKQNTLKLATGMRNVPEKGLFGAIAGFIENGWEGMIDGWYGFRHQNSEGTGQAADLKSTQAAIDQINGKLNRVIEKTLLVALENQHTIDLTDSEMNKLFEKTGRQLRENAEDMGNGCFKIYHKCDNACIESIRNGTYDHDVYRDEALNNRFQ Motif0057_ems_3hM_2551_0001__18__G
SLSMAVKWLLTVLKRLRDKAQDPTSRKLIEELYKKVEEAAKNKDPRAAHLAFYAVAQARMLV PGATLCLGHHAVPNGTLVKTITDDQIEVTDATELVQSIPNDKPFQNVNKITYGACPKYVKQNTLKLATGMRNVPEKGLFGAIAGFIENGWEGMIDGWYGFRHQNSEGTGQAADLKSTQAAIDQINGKLNRVIEKTLLVALENQHTIDLTDSEMNKLFEKTGRQLRENAEDMGNGCFKIYHKCDNACIESIRNGTYDHDVYRDEALNNRFQ Motif0184_ems_3hM_1529_0001_0003__3__S
DLDERAKKLLQLLREVRKKAPDPDLRKKAEMASRMLEEALKKKDELYVQTLIRFAEVFVKLV PGATLCLGHHAVPNGTLVKTITDDQIEVTDATELVQSIPNDKPFQNVNKITYGACPKYVKQNTLKLATGMRNVPEKGLFGAIAGFIENGWEGMIDGWYGFRHQNSEGTGQAADLKSTQAAIDQINGKLNRVIEKTLLVALENQHTIDLTDSEMNKLFEKTGRQLRENAEDMGNGCFKIYHKCDNACIESIRNGTYDHDVYRDEALNNRFQ Motif0501_ems_3hM_844_0001__11__Q
DFNQYQRAYDWAAEWIRRVLSASSEEESEKLIEKAKEEAKRRGDELALRLIERFQKLWRHNL PGATLCLGHHAVPNGTLVKTITDDQIEVTDATELVQSIPNDKPFQNVNKITYGACPKYVKQNTLKLATGMRNVPEKGLFGAIAGFIENGWEGMIDGWYGFRHQNSEGTGQAADLKSTQAAIDQINGKLNRVIEKTLLVALENQHTIDLTDSEMNKLFEKTGRQLRENAEDMGNGCFKIYHKCDNACIESIRNGTYDHDVYRDEALNNRFQ Motif0252_ems_3hM_2052_0001__60__H
SLEMAVKWLLTVLKRLRDKAQDPTSRKLIEELYKKVEEAAKNKDPRAAHHAFYAVAQARMLV PGATLCLGHHAVPNGTLVKTITDDQIEVTDATELVQSIPNDKPFQNVNKITYGACPKYVKQNTLKLATGMRNVPEKGLFGAIAGFIENGWEGMIDGWYGFRHQNSEGTGQAADLKSTQAAIDQINGKLNRVIEKTLLVALENQHTIDLTDSEMNKLFEKTGRQLRENAEDMGNGCFKIYHKCDNACIESIRNGTYDHDVYRDEALNNRFQ Motif0184_ems_3hM_1529_0001_0003__50__H
PEDEWVKQVETILRKAKKVPDPTERKKLLIEAQVRARYAQQVATDPRVQKILEELIKIARKSYV PGATLCLGHHAVPNGTLVKTITDDQIEVTDATELVQSIPNDKPFQNVNKITYGACPKYVKQNTLKLATGMRNVPEKGLFGAIAGFIENGWEGMIDGWYGFRHQNSEGTGQAADLKSTQAAIDQINGKLNRVIEKTLLVALENQHTIDLTDSEMNKLFEKTGRQLRENAEDMGNGCFKIYHKCDNACIESIRNGTYDHDVYRDEALNNRFQ Motif0057_ems_3hM_2551_0001__62__S
DMITIAIKLATEVYRLLVEGNYDEASKLAKKAIEEADKKNDESLKKFAERLLERIKKLKKS PGATLCLGHHAVPNGTLVKTITDDQIEVTDATELVQSIPNDKPFQNVNKITYGACPKYVKQNTLKLATGMRNVPEKGLFGAIAGFIENGWEGMIDGWYGFRHQNSEGTGQAADLKSTQAAIDQINGKLNRVIEKTLLVALENQHTIDLTDSEMNKLFEKTGRQLRENAEDMGNGCFKIYHKCDNACIESIRNGTYDHDVYRDEALNNRFQ Motif0077_ems_3hM_2831_0001_0002__43__S
DLDERAKKLLKLLRELRKKAPDPDLRKKAEMASRMLEEALKKKDELYVQTLIRFAEVFVKLV PGATLCLGHHAVPNGTLVKTITDDQIEVTDATELVQSIPNDKPFQNVNKITYGACPKYVKQNTLKLATGMRNVPEKGLFGAIAGFIENGWEGMIDGWYGFRHQNSEGTGQAADLKSTQAAIDQINGKLNRVIEKTLLVALENQHTIDLTDSEMNKLFEKTGRQLRENAEDMGNGCFKIYHKCDNACIESIRNGTYDHDVYRDEALNNRFQ Motif0501_ems_3hM_844_0001__16__L
DLDERAKKLLKLLREVRKKAPDPDGRKKAEMASRMLEEALKKKDELYVQTLIRFAEVFVKLV PGATLCLGHHAVPNGTLVKTITDDQIEVTDATELVQSIPNDKPFQNVNKITYGACPKYVKQNTLKLATGMRNVPEKGLFGAIAGFIENGWEGMIDGWYGFRHQNSEGTGQAADLKSTQAAIDQINGKLNRVIEKTLLVALENQHTIDLTDSEMNKLFEKTGRQLRENAEDMGNGCFKIYHKCDNACIESIRNGTYDHDVYRDEALNNRFQ Motif0501_ems_3hM_844_0001__25__G
DLDERAKKLLKLLREVRKKAPDPDLRKKAEMASRMLEEALKKKDELYVQTLIRFAEVFVKLN PGATLCLGHHAVPNGTLVKTITDDQIEVTDATELVQSIPNDKPFQNVNKITYGACPKYVKQNTLKLATGMRNVPEKGLFGAIAGFIENGWEGMIDGWYGFRHQNSEGTGQAADLKSTQAAIDQINGKLNRVIEKTLLVALENQHTIDLTDSEMNKLFEKTGRQLRENAEDMGNGCFKIYHKCDNACIESIRNGTYDHDVYRDEALNNRFQ Motif0501_ems_3hM_844_0001__62__N
PEDEWVKQVETILRKAKKVPDPTERKKLLIEAQVRARYKQQVATDPRVQKILEELIKIARKLYV PGATLCLGHHAVPNGTLVKTITDDQIEVTDATELVQSIPNDKPFQNVNKITYGACPKYVKQNTLKLATGMRNVPEKGLFGAIAGFIENGWEGMIDGWYGFRHQNSEGTGQAADLKSTQAAIDQINGKLNRVIEKTLLVALENQHTIDLTDSEMNKLFEKTGRQLRENAEDMGNGCFKIYHKCDNACIESIRNGTYDHDVYRDEALNNRFQ Motif0057_ems_3hM_2551_0001__39__K
SEEELIEKVERVLGDPRLRELLRRLVEDAKKMGIDPKMAVQCAARYIAQQEGNPEVEKVAKEVAK PGATLCLGHHAVPNGTLVKTITDDQIEVTDATELVQSIPNDKPFQNVNKITYGACPKYVKQNTLKLATGMRNVPEKGLFGAIAGFIENGWEGMIDGWYGFRHQNSEGTGQAADLKSTQAAIDQINGKLNRVIEKTLLVALENQHTIDLTDSEMNKLFEKTGRQLRENAEDMGNGCFKIYHKCDNACIESIRNGTYDHDVYRDEALNNRFQ Motif0085_bcov_4helix_05981_0001__42__C
SLEMAVKWLLTVLKRLRDKAQDPTSRKLIEELYKKVEEAAKNKDPRAAHLAFYAVATARMLV PGATLCLGHHAVPNGTLVKTITDDQIEVTDATELVQSIPNDKPFQNVNKITYGACPKYVKQNTLKLATGMRNVPEKGLFGAIAGFIENGWEGMIDGWYGFRHQNSEGTGQAADLKSTQAAIDQINGKLNRVIEKTLLVALENQHTIDLTDSEMNKLFEKTGRQLRENAEDMGNGCFKIYHKCDNACIESIRNGTYDHDVYRDEALNNRFQ Motif0184_ems_3hM_1529_0001_0003__57__T
DETVIKAVMHAYRAWMQAARENDEDKAKKIIKSLKDLADKLNDPYMQRAVKNLEDTLKKLKG PGATLCLGHHAVPNGTLVKTITDDQIEVTDATELVQSIPNDKPFQNVNKITYGACPKYVKQNTLKLATGMRNVPEKGLFGAIAGFIENGWEGMIDGWYGFRHQNSEGTGQAADLKSTQAAIDQINGKLNRVIEKTLLVALENQHTIDLTDSEMNKLFEKTGRQLRENAEDMGNGCFKIYHKCDNACIESIRNGTYDHDVYRDEALNNRFQ Motif0329_ems_3hC_644_0001__46__M
DETVIKAVMHAYRAWMQAARENDEDKAKKIIKSLKDLADKLNDPYAQRALKNLEDTLKKLKG PGATLCLGHHAVPNGTLVKTITDDQIEVTDATELVQSIPNDKPFQNVNKITYGACPKYVKQNTLKLATGMRNVPEKGLFGAIAGFIENGWEGMIDGWYGFRHQNSEGTGQAADLKSTQAAIDQINGKLNRVIEKTLLVALENQHTIDLTDSEMNKLFEKTGRQLRENAEDMGNGCFKIYHKCDNACIESIRNGTYDHDVYRDEALNNRFQ Motif0329_ems_3hC_644_0001__50__L
SEEELIEKVERVLGDPRLRELLRRLVEDAKNMGIDPKMAVQVAARYIAQQEGNPEVEKVAKEVAK PGATLCLGHHAVPNGTLVKTITDDQIEVTDATELVQSIPNDKPFQNVNKITYGACPKYVKQNTLKLATGMRNVPEKGLFGAIAGFIENGWEGMIDGWYGFRHQNSEGTGQAADLKSTQAAIDQINGKLNRVIEKTLLVALENQHTIDLTDSEMNKLFEKTGRQLRENAEDMGNGCFKIYHKCDNACIESIRNGTYDHDVYRDEALNNRFQ Motif0085_bcov_4helix_05981_0001__31__N
SLEMAVKWLLTVLKRLRDKAQDPTSRKLIEILYKKVEEAAKNKDPRAAHLAFYAVAQARMLV PGATLCLGHHAVPNGTLVKTITDDQIEVTDATELVQSIPNDKPFQNVNKITYGACPKYVKQNTLKLATGMRNVPEKGLFGAIAGFIENGWEGMIDGWYGFRHQNSEGTGQAADLKSTQAAIDQINGKLNRVIEKTLLVALENQHTIDLTDSEMNKLFEKTGRQLRENAEDMGNGCFKIYHKCDNACIESIRNGTYDHDVYRDEALNNRFQ Motif0184_ems_3hM_1529_0001_0003__31__I
PEDEWVKQVETILRKAKKVPDPTERKKLLIEAQVRARYAQQVATDPRVQKIPEELIKIARKLYV PGATLCLGHHAVPNGTLVKTITDDQIEVTDATELVQSIPNDKPFQNVNKITYGACPKYVKQNTLKLATGMRNVPEKGLFGAIAGFIENGWEGMIDGWYGFRHQNSEGTGQAADLKSTQAAIDQINGKLNRVIEKTLLVALENQHTIDLTDSEMNKLFEKTGRQLRENAEDMGNGCFKIYHKCDNACIESIRNGTYDHDVYRDEALNNRFQ Motif0057_ems_3hM_2551_0001__52__P
DETVIKALMHAYRAWMQAARENDEDKAKKIIKSLKDLADKLNDPYAQRAVKNLEDTLKKLKG PGATLCLGHHAVPNGTLVKTITDDQIEVTDATELVQSIPNDKPFQNVNKITYGACPKYVKQNTLKLATGMRNVPEKGLFGAIAGFIENGWEGMIDGWYGFRHQNSEGTGQAADLKSTQAAIDQINGKLNRVIEKTLLVALENQHTIDLTDSEMNKLFEKTGRQLRENAEDMGNGCFKIYHKCDNACIESIRNGTYDHDVYRDEALNNRFQ Motif0329_ems_3hC_644_0001__8__L
PEDEWVKQVETILRKAKKVPDPTERKKLLIEAQVRARYAQQVATDPRVQKILEELIKIARKLQV PGATLCLGHHAVPNGTLVKTITDDQIEVTDATELVQSIPNDKPFQNVNKITYGACPKYVKQNTLKLATGMRNVPEKGLFGAIAGFIENGWEGMIDGWYGFRHQNSEGTGQAADLKSTQAAIDQINGKLNRVIEKTLLVALENQHTIDLTDSEMNKLFEKTGRQLRENAEDMGNGCFKIYHKCDNACIESIRNGTYDHDVYRDEALNNRFQ Motif0057_ems_3hM_2551_0001__63__Q
DETVIKYVMHAYRAWMQAARENDEDKAKKIIKSLKDLADKLNDPYAQRAVKNLEDTLKKLKG PGATLCLGHHAVPNGTLVKTITDDQIEVTDATELVQSIPNDKPFQNVNKITYGACPKYVKQNTLKLATGMRNVPEKGLFGAIAGFIENGWEGMIDGWYGFRHQNSEGTGQAADLKSTQAAIDQINGKLNRVIEKTLLVALENQHTIDLTDSEMNKLFEKTGRQLRENAEDMGNGCFKIYHKCDNACIESIRNGTYDHDVYRDEALNNRFQ Motif0329_ems_3hC_644_0001__7__Y
PEKEWVKQVETILRKAKKVPDPTERKKLLIEAQVRARYAQQVATDPRVQKILEELIKIARKLYV PGATLCLGHHAVPNGTLVKTITDDQIEVTDATELVQSIPNDKPFQNVNKITYGACPKYVKQNTLKLATGMRNVPEKGLFGAIAGFIENGWEGMIDGWYGFRHQNSEGTGQAADLKSTQAAIDQINGKLNRVIEKTLLVALENQHTIDLTDSEMNKLFEKTGRQLRENAEDMGNGCFKIYHKCDNACIESIRNGTYDHDVYRDEALNNRFQ Motif0057_ems_3hM_2551_0001__3__K
DLDERAKKLLKLLREVRKKAPDPDLRKKAEMVSRMLEEALKKKDELYVQTLIRFAEVFVKLV PGATLCLGHHAVPNGTLVKTITDDQIEVTDATELVQSIPNDKPFQNVNKITYGACPKYVKQNTLKLATGMRNVPEKGLFGAIAGFIENGWEGMIDGWYGFRHQNSEGTGQAADLKSTQAAIDQINGKLNRVIEKTLLVALENQHTIDLTDSEMNKLFEKTGRQLRENAEDMGNGCFKIYHKCDNACIESIRNGTYDHDVYRDEALNNRFQ Motif0501_ems_3hM_844_0001__32__V
DFNQYQRAYDWAAEWIRRVLSASSEEESEKLIEKAKEEAKRRVDELALRLIERFQKLWRKNL PGATLCLGHHAVPNGTLVKTITDDQIEVTDATELVQSIPNDKPFQNVNKITYGACPKYVKQNTLKLATGMRNVPEKGLFGAIAGFIENGWEGMIDGWYGFRHQNSEGTGQAADLKSTQAAIDQINGKLNRVIEKTLLVALENQHTIDLTDSEMNKLFEKTGRQLRENAEDMGNGCFKIYHKCDNACIESIRNGTYDHDVYRDEALNNRFQ Motif0252_ems_3hM_2052_0001__43__V
DMITLAIKLATEVYRLLVEGNYDEASKLAKKAIEEADKKNDEDLKKFAERLLERIKKLKKS PGATLCLGHHAVPNGTLVKTITDDQIEVTDATELVQSIPNDKPFQNVNKITYGACPKYVKQNTLKLATGMRNVPEKGLFGAIAGFIENGWEGMIDGWYGFRHQNSEGTGQAADLKSTQAAIDQINGKLNRVIEKTLLVALENQHTIDLTDSEMNKLFEKTGRQLRENAEDMGNGCFKIYHKCDNACIESIRNGTYDHDVYRDEALNNRFQ Motif0077_ems_3hM_2831_0001_0002__5__L
SEEETIEKVERVLGDPRLRELLRRLVEDAKKMGIDPKMAVQVAARYIAQQEGNPEVEKVAKEVAK PGATLCLGHHAVPNGTLVKTITDDQIEVTDATELVQSIPNDKPFQNVNKITYGACPKYVKQNTLKLATGMRNVPEKGLFGAIAGFIENGWEGMIDGWYGFRHQNSEGTGQAADLKSTQAAIDQINGKLNRVIEKTLLVALENQHTIDLTDSEMNKLFEKTGRQLRENAEDMGNGCFKIYHKCDNACIESIRNGTYDHDVYRDEALNNRFQ Motif0085_bcov_4helix_05981_0001__5__T
DMITIAIKLATEVYRLLVEENYDEASKLAKKAIEEADKKNDEDLKKFAERLLERIKKLKKS PGATLCLGHHAVPNGTLVKTITDDQIEVTDATELVQSIPNDKPFQNVNKITYGACPKYVKQNTLKLATGMRNVPEKGLFGAIAGFIENGWEGMIDGWYGFRHQNSEGTGQAADLKSTQAAIDQINGKLNRVIEKTLLVALENQHTIDLTDSEMNKLFEKTGRQLRENAEDMGNGCFKIYHKCDNACIESIRNGTYDHDVYRDEALNNRFQ Motif0077_ems_3hM_2831_0001_0002__20__E
PEDEWVKQVETILRKAKKVPDPTERKKLLIEAQVRARYAQQVATDPRVQKIQEELIKIARKLYV PGATLCLGHHAVPNGTLVKTITDDQIEVTDATELVQSIPNDKPFQNVNKITYGACPKYVKQNTLKLATGMRNVPEKGLFGAIAGFIENGWEGMIDGWYGFRHQNSEGTGQAADLKSTQAAIDQINGKLNRVIEKTLLVALENQHTIDLTDSEMNKLFEKTGRQLRENAEDMGNGCFKIYHKCDNACIESIRNGTYDHDVYRDEALNNRFQ Motif0057_ems_3hM_2551_0001__52__Q
SEEELIEKVERVLGDPRLRELLRRLVEDAKKMGIDPKMAVQVAFRYIAQQEGNPEVEKVAKEVAK PGATLCLGHHAVPNGTLVKTITDDQIEVTDATELVQSIPNDKPFQNVNKITYGACPKYVKQNTLKLATGMRNVPEKGLFGAIAGFIENGWEGMIDGWYGFRHQNSEGTGQAADLKSTQAAIDQINGKLNRVIEKTLLVALENQHTIDLTDSEMNKLFEKTGRQLRENAEDMGNGCFKIYHKCDNACIESIRNGTYDHDVYRDEALNNRFQ Motif0085_bcov_4helix_05981_0001__44__F
SEEERIEKVERVLGDPRLRELLRRLVEDAKKMGIDPKMAVQVAARYIAQQEGNPEVEKVAKEVAK PGATLCLGHHAVPNGTLVKTITDDQIEVTDATELVQSIPNDKPFQNVNKITYGACPKYVKQNTLKLATGMRNVPEKGLFGAIAGFIENGWEGMIDGWYGFRHQNSEGTGQAADLKSTQAAIDQINGKLNRVIEKTLLVALENQHTIDLTDSEMNKLFEKTGRQLRENAEDMGNGCFKIYHKCDNACIESIRNGTYDHDVYRDEALNNRFQ Motif0085_bcov_4helix_05981_0001__5__R
DMITIAIKLATEVYRLLVEGNMDEASKLAKKAIEEADKKNDEDLKKFAERLLERIKKLKKS PGATLCLGHHAVPNGTLVKTITDDQIEVTDATELVQSIPNDKPFQNVNKITYGACPKYVKQNTLKLATGMRNVPEKGLFGAIAGFIENGWEGMIDGWYGFRHQNSEGTGQAADLKSTQAAIDQINGKLNRVIEKTLLVALENQHTIDLTDSEMNKLFEKTGRQLRENAEDMGNGCFKIYHKCDNACIESIRNGTYDHDVYRDEALNNRFQ Motif0077_ems_3hM_2831_0001_0002__22__M
SEEELIEKVERVLGDPRLRELLRRLVEDAKKMGIDPKMAVQVAARYIALQEGNPEVEKVAKEVAK PGATLCLGHHAVPNGTLVKTITDDQIEVTDATELVQSIPNDKPFQNVNKITYGACPKYVKQNTLKLATGMRNVPEKGLFGAIAGFIENGWEGMIDGWYGFRHQNSEGTGQAADLKSTQAAIDQINGKLNRVIEKTLLVALENQHTIDLTDSEMNKLFEKTGRQLRENAEDMGNGCFKIYHKCDNACIESIRNGTYDHDVYRDEALNNRFQ Motif0085_bcov_4helix_05981_0001__49__L
DLDERAKKNLKLLREVRKKAPDPDLRKKAEMASRMLEEALKKKDELYVQTLIRFAEVFVKLV PGATLCLGHHAVPNGTLVKTITDDQIEVTDATELVQSIPNDKPFQNVNKITYGACPKYVKQNTLKLATGMRNVPEKGLFGAIAGFIENGWEGMIDGWYGFRHQNSEGTGQAADLKSTQAAIDQINGKLNRVIEKTLLVALENQHTIDLTDSEMNKLFEKTGRQLRENAEDMGNGCFKIYHKCDNACIESIRNGTYDHDVYRDEALNNRFQ Motif0501_ems_3hM_844_0001__9__N
PEDEWVKQVTTILRKAKKVPDPTERKKLLIEAQVRARYAQQVATDPRVQKILEELIKIARKLYV PGATLCLGHHAVPNGTLVKTITDDQIEVTDATELVQSIPNDKPFQNVNKITYGACPKYVKQNTLKLATGMRNVPEKGLFGAIAGFIENGWEGMIDGWYGFRHQNSEGTGQAADLKSTQAAIDQINGKLNRVIEKTLLVALENQHTIDLTDSEMNKLFEKTGRQLRENAEDMGNGCFKIYHKCDNACIESIRNGTYDHDVYRDEALNNRFQ Motif0057_ems_3hM_2551_0001__10__T
PEDEWVKQVETILRKAKKVPDPTERKKLLIEAQVRARYAQQVATDPRVQKILEELMKIARKLYV PGATLCLGHHAVPNGTLVKTITDDQIEVTDATELVQSIPNDKPFQNVNKITYGACPKYVKQNTLKLATGMRNVPEKGLFGAIAGFIENGWEGMIDGWYGFRHQNSEGTGQAADLKSTQAAIDQINGKLNRVIEKTLLVALENQHTIDLTDSEMNKLFEKTGRQLRENAEDMGNGCFKIYHKCDNACIESIRNGTYDHDVYRDEALNNRFQ Motif0057_ems_3hM_2551_0001__56__M
PEDEWVKQVETILRKAKKVPDPTERKKLLIEAQVRARYAQQRATDPRVQKILEELIKIARKLYV PGATLCLGHHAVPNGTLVKTITDDQIEVTDATELVQSIPNDKPFQNVNKITYGACPKYVKQNTLKLATGMRNVPEKGLFGAIAGFIENGWEGMIDGWYGFRHQNSEGTGQAADLKSTQAAIDQINGKLNRVIEKTLLVALENQHTIDLTDSEMNKLFEKTGRQLRENAEDMGNGCFKIYHKCDNACIESIRNGTYDHDVYRDEALNNRFQ Motif0057_ems_3hM_2551_0001__42__R
PEDEWVKQVETILRKAKKVPDPTERKKLLIEAQVRARYAQAVATDPRVQKILEELIKIARKLYV PGATLCLGHHAVPNGTLVKTITDDQIEVTDATELVQSIPNDKPFQNVNKITYGACPKYVKQNTLKLATGMRNVPEKGLFGAIAGFIENGWEGMIDGWYGFRHQNSEGTGQAADLKSTQAAIDQINGKLNRVIEKTLLVALENQHTIDLTDSEMNKLFEKTGRQLRENAEDMGNGCFKIYHKCDNACIESIRNGTYDHDVYRDEALNNRFQ Motif0057_ems_3hM_2551_0001__41__A
DFNQYQRAYDWAAEWIRRVLSASSEEESEKLIEKAKEEAKRRGDELALREIERFQKLWRKNL PGATLCLGHHAVPNGTLVKTITDDQIEVTDATELVQSIPNDKPFQNVNKITYGACPKYVKQNTLKLATGMRNVPEKGLFGAIAGFIENGWEGMIDGWYGFRHQNSEGTGQAADLKSTQAAIDQINGKLNRVIEKTLLVALENQHTIDLTDSEMNKLFEKTGRQLRENAEDMGNGCFKIYHKCDNACIESIRNGTYDHDVYRDEALNNRFQ Motif0252_ems_3hM_2052_0001__50__E
PEDEWVKQVETILRKAKKVKDPTERKKLLIEAQVRARYAQQVATDPRVQKILEELIKIARKLYV PGATLCLGHHAVPNGTLVKTITDDQIEVTDATELVQSIPNDKPFQNVNKITYGACPKYVKQNTLKLATGMRNVPEKGLFGAIAGFIENGWEGMIDGWYGFRHQNSEGTGQAADLKSTQAAIDQINGKLNRVIEKTLLVALENQHTIDLTDSEMNKLFEKTGRQLRENAEDMGNGCFKIYHKCDNACIESIRNGTYDHDVYRDEALNNRFQ Motif0057_ems_3hM_2551_0001__20__K
DFNQYQRAYDWAAEWIRRVLSASSEEESEKLIEKAKEEAKRRGDELALRLIERFQKLWRTNL PGATLCLGHHAVPNGTLVKTITDDQIEVTDATELVQSIPNDKPFQNVNKITYGACPKYVKQNTLKLATGMRNVPEKGLFGAIAGFIENGWEGMIDGWYGFRHQNSEGTGQAADLKSTQAAIDQINGKLNRVIEKTLLVALENQHTIDLTDSEMNKLFEKTGRQLRENAEDMGNGCFKIYHKCDNACIESIRNGTYDHDVYRDEALNNRFQ Motif0252_ems_3hM_2052_0001__60__T
SQETVKDLVRKAKELADSLGDPISQEYVSTLEEAACRATKNNDEHKLRILRISLEYFLKQL PGATLCLGHHAVPNGTLVKTITDDQIEVTDATELVQSIPNDKPFQNVNKITYGACPKYVKQNTLKLATGMRNVPEKGLFGAIAGFIENGWEGMIDGWYGFRHQNSEGTGQAADLKSTQAAIDQINGKLNRVIEKTLLVALENQHTIDLTDSEMNKLFEKTGRQLRENAEDMGNGCFKIYHKCDNACIESIRNGTYDHDVYRDEALNNRFQ Motif0176_ems_3hM_1482_0004__36__C
DETVIKAVQHAYRAWMQAARENDEDKAKKIIKSLKDLADKLNDPYAQRAVKNLEDTLKKLKG PGATLCLGHHAVPNGTLVKTITDDQIEVTDATELVQSIPNDKPFQNVNKITYGACPKYVKQNTLKLATGMRNVPEKGLFGAIAGFIENGWEGMIDGWYGFRHQNSEGTGQAADLKSTQAAIDQINGKLNRVIEKTLLVALENQHTIDLTDSEMNKLFEKTGRQLRENAEDMGNGCFKIYHKCDNACIESIRNGTYDHDVYRDEALNNRFQ Motif0329_ems_3hC_644_0001__9__Q
DLDERAKKLLKLLREVRKKAPDPDLRKKAEMASRMNEEALKKKDELYVQTLIRFAEVFVKLV PGATLCLGHHAVPNGTLVKTITDDQIEVTDATELVQSIPNDKPFQNVNKITYGACPKYVKQNTLKLATGMRNVPEKGLFGAIAGFIENGWEGMIDGWYGFRHQNSEGTGQAADLKSTQAAIDQINGKLNRVIEKTLLVALENQHTIDLTDSEMNKLFEKTGRQLRENAEDMGNGCFKIYHKCDNACIESIRNGTYDHDVYRDEALNNRFQ Motif0501_ems_3hM_844_0001__36__N
DMITIAIKLATEVYRLLVEGNYDEASKLAKKAIEEADKKCDEDLKKFAERLLERIKKLKKS PGATLCLGHHAVPNGTLVKTITDDQIEVTDATELVQSIPNDKPFQNVNKITYGACPKYVKQNTLKLATGMRNVPEKGLFGAIAGFIENGWEGMIDGWYGFRHQNSEGTGQAADLKSTQAAIDQINGKLNRVIEKTLLVALENQHTIDLTDSEMNKLFEKTGRQLRENAEDMGNGCFKIYHKCDNACIESIRNGTYDHDVYRDEALNNRFQ Motif0077_ems_3hM_2831_0001_0002__40__C
PEDEWVKQVETILRKAKKVPDPTERKKLLIEAQVRARYAWQVATDPRVQKILEELIKIARKLYV PGATLCLGHHAVPNGTLVKTITDDQIEVTDATELVQSIPNDKPFQNVNKITYGACPKYVKQNTLKLATGMRNVPEKGLFGAIAGFIENGWEGMIDGWYGFRHQNSEGTGQAADLKSTQAAIDQINGKLNRVIEKTLLVALENQHTIDLTDSEMNKLFEKTGRQLRENAEDMGNGCFKIYHKCDNACIESIRNGTYDHDVYRDEALNNRFQ Motif0057_ems_3hM_2551_0001__40__W
PEDEWVKQVETILRKAKKVPDPTERKKSLIEAQVRARYAQQVATDPRVQKILEELIKIARKLYV PGATLCLGHHAVPNGTLVKTITDDQIEVTDATELVQSIPNDKPFQNVNKITYGACPKYVKQNTLKLATGMRNVPEKGLFGAIAGFIENGWEGMIDGWYGFRHQNSEGTGQAADLKSTQAAIDQINGKLNRVIEKTLLVALENQHTIDLTDSEMNKLFEKTGRQLRENAEDMGNGCFKIYHKCDNACIESIRNGTYDHDVYRDEALNNRFQ Motif0057_ems_3hM_2551_0001__28__S
DFNQYQRAYDWAAEWIRRQLSASSEEESEKLIEKAKEEAKRRGDELALRLIERFQKLWRKNL PGATLCLGHHAVPNGTLVKTITDDQIEVTDATELVQSIPNDKPFQNVNKITYGACPKYVKQNTLKLATGMRNVPEKGLFGAIAGFIENGWEGMIDGWYGFRHQNSEGTGQAADLKSTQAAIDQINGKLNRVIEKTLLVALENQHTIDLTDSEMNKLFEKTGRQLRENAEDMGNGCFKIYHKCDNACIESIRNGTYDHDVYRDEALNNRFQ Motif0252_ems_3hM_2052_0001__19__Q
DETVIKAVMHAYRAWMQAARENDEDKAKKIIKSLKDLADKLNDPYAQRAVKNLEDTLKKSKG PGATLCLGHHAVPNGTLVKTITDDQIEVTDATELVQSIPNDKPFQNVNKITYGACPKYVKQNTLKLATGMRNVPEKGLFGAIAGFIENGWEGMIDGWYGFRHQNSEGTGQAADLKSTQAAIDQINGKLNRVIEKTLLVALENQHTIDLTDSEMNKLFEKTGRQLRENAEDMGNGCFKIYHKCDNACIESIRNGTYDHDVYRDEALNNRFQ Motif0329_ems_3hC_644_0001__60__S
SEEELIEKVERVLGDPRLRELLRRLVEDAKKMGIDPKMAVQVAARYIARQEGNPEVEKVAKEVAK PGATLCLGHHAVPNGTLVKTITDDQIEVTDATELVQSIPNDKPFQNVNKITYGACPKYVKQNTLKLATGMRNVPEKGLFGAIAGFIENGWEGMIDGWYGFRHQNSEGTGQAADLKSTQAAIDQINGKLNRVIEKTLLVALENQHTIDLTDSEMNKLFEKTGRQLRENAEDMGNGCFKIYHKCDNACIESIRNGTYDHDVYRDEALNNRFQ Motif0085_bcov_4helix_05981_0001__49__R
SLEMAVKWLLPVLKRLRDKAQDPTSRKLIEELYKKVEEAAKNKDPRAAHLAFYAVAQARMLV PGATLCLGHHAVPNGTLVKTITDDQIEVTDATELVQSIPNDKPFQNVNKITYGACPKYVKQNTLKLATGMRNVPEKGLFGAIAGFIENGWEGMIDGWYGFRHQNSEGTGQAADLKSTQAAIDQINGKLNRVIEKTLLVALENQHTIDLTDSEMNKLFEKTGRQLRENAEDMGNGCFKIYHKCDNACIESIRNGTYDHDVYRDEALNNRFQ Motif0184_ems_3hM_1529_0001_0003__11__P
DETVIKAVMHAYRAWMQAARENDEDKAKKIIKSLKDLADKLDDPYAQRAVKNLEDTLKKLKG PGATLCLGHHAVPNGTLVKTITDDQIEVTDATELVQSIPNDKPFQNVNKITYGACPKYVKQNTLKLATGMRNVPEKGLFGAIAGFIENGWEGMIDGWYGFRHQNSEGTGQAADLKSTQAAIDQINGKLNRVIEKTLLVALENQHTIDLTDSEMNKLFEKTGRQLRENAEDMGNGCFKIYHKCDNACIESIRNGTYDHDVYRDEALNNRFQ Motif0329_ems_3hC_644_0001__42__D
DFNQYQRAYDWAAEWIRRVLSASSEEESEKLIEKAKSEAKRRGDELALRLIERFQKLWRKNL PGATLCLGHHAVPNGTLVKTITDDQIEVTDATELVQSIPNDKPFQNVNKITYGACPKYVKQNTLKLATGMRNVPEKGLFGAIAGFIENGWEGMIDGWYGFRHQNSEGTGQAADLKSTQAAIDQINGKLNRVIEKTLLVALENQHTIDLTDSEMNKLFEKTGRQLRENAEDMGNGCFKIYHKCDNACIESIRNGTYDHDVYRDEALNNRFQ Motif0252_ems_3hM_2052_0001__37__S
SEEELIEKVERVLGDPRLRELLRRLVEDAKKCGIDPKMAVQVAARYIAQQEGNPEVEKVAKEVAK PGATLCLGHHAVPNGTLVKTITDDQIEVTDATELVQSIPNDKPFQNVNKITYGACPKYVKQNTLKLATGMRNVPEKGLFGAIAGFIENGWEGMIDGWYGFRHQNSEGTGQAADLKSTQAAIDQINGKLNRVIEKTLLVALENQHTIDLTDSEMNKLFEKTGRQLRENAEDMGNGCFKIYHKCDNACIESIRNGTYDHDVYRDEALNNRFQ Motif0085_bcov_4helix_05981_0001__32__C
DLDERAKKLLKLLREVRKKAPDPDLRKKAEMASRMLEEALKKKDELYVQTLIRFYEVFVKLV PGATLCLGHHAVPNGTLVKTITDDQIEVTDATELVQSIPNDKPFQNVNKITYGACPKYVKQNTLKLATGMRNVPEKGLFGAIAGFIENGWEGMIDGWYGFRHQNSEGTGQAADLKSTQAAIDQINGKLNRVIEKTLLVALENQHTIDLTDSEMNKLFEKTGRQLRENAEDMGNGCFKIYHKCDNACIESIRNGTYDHDVYRDEALNNRFQ Motif0501_ems_3hM_844_0001__55__Y
DFNQYQRAYDWAAEWIRRVLSASSEEESEKLIEKAKEEAKRRGDELALRLIERFQKVWRKNL PGATLCLGHHAVPNGTLVKTITDDQIEVTDATELVQSIPNDKPFQNVNKITYGACPKYVKQNTLKLATGMRNVPEKGLFGAIAGFIENGWEGMIDGWYGFRHQNSEGTGQAADLKSTQAAIDQINGKLNRVIEKTLLVALENQHTIDLTDSEMNKLFEKTGRQLRENAEDMGNGCFKIYHKCDNACIESIRNGTYDHDVYRDEALNNRFQ Motif0252_ems_3hM_2052_0001__57__V
SLEMAVKWLLTVLKRLRDKAQDPTSRKLIEELYKKVEEAAKNKDPRAAHLAFYAVAMARMLV PGATLCLGHHAVPNGTLVKTITDDQIEVTDATELVQSIPNDKPFQNVNKITYGACPKYVKQNTLKLATGMRNVPEKGLFGAIAGFIENGWEGMIDGWYGFRHQNSEGTGQAADLKSTQAAIDQINGKLNRVIEKTLLVALENQHTIDLTDSEMNKLFEKTGRQLRENAEDMGNGCFKIYHKCDNACIESIRNGTYDHDVYRDEALNNRFQ Motif0184_ems_3hM_1529_0001_0003__57__M
DETVIKAVMHAYRAWMQAARENDEDKAKKIIKSLKDLADKMNDPYAQRAVKNLEDTLKKLKG PGATLCLGHHAVPNGTLVKTITDDQIEVTDATELVQSIPNDKPFQNVNKITYGACPKYVKQNTLKLATGMRNVPEKGLFGAIAGFIENGWEGMIDGWYGFRHQNSEGTGQAADLKSTQAAIDQINGKLNRVIEKTLLVALENQHTIDLTDSEMNKLFEKTGRQLRENAEDMGNGCFKIYHKCDNACIESIRNGTYDHDVYRDEALNNRFQ Motif0329_ems_3hC_644_0001__41__M
DMITIAISLATEVYRLLVEGNYDEASKLAKKAIEEADKKNDEDLKKFAERLLERIKKLKKS PGATLCLGHHAVPNGTLVKTITDDQIEVTDATELVQSIPNDKPFQNVNKITYGACPKYVKQNTLKLATGMRNVPEKGLFGAIAGFIENGWEGMIDGWYGFRHQNSEGTGQAADLKSTQAAIDQINGKLNRVIEKTLLVALENQHTIDLTDSEMNKLFEKTGRQLRENAEDMGNGCFKIYHKCDNACIESIRNGTYDHDVYRDEALNNRFQ Motif0077_ems_3hM_2831_0001_0002__8__S
DMITIAILLATEVYRLLVEGNYDEASKLAKKAIEEADKKNDEDLKKFAERLLERIKKLKKS PGATLCLGHHAVPNGTLVKTITDDQIEVTDATELVQSIPNDKPFQNVNKITYGACPKYVKQNTLKLATGMRNVPEKGLFGAIAGFIENGWEGMIDGWYGFRHQNSEGTGQAADLKSTQAAIDQINGKLNRVIEKTLLVALENQHTIDLTDSEMNKLFEKTGRQLRENAEDMGNGCFKIYHKCDNACIESIRNGTYDHDVYRDEALNNRFQ Motif0077_ems_3hM_2831_0001_0002__8__L
SLEMVVKWLLTVLKRLRDKAQDPTSRKLIEELYKKVEEAAKNKDPRAAHLAFYAVAQARMLV PGATLCLGHHAVPNGTLVKTITDDQIEVTDATELVQSIPNDKPFQNVNKITYGACPKYVKQNTLKLATGMRNVPEKGLFGAIAGFIENGWEGMIDGWYGFRHQNSEGTGQAADLKSTQAAIDQINGKLNRVIEKTLLVALENQHTIDLTDSEMNKLFEKTGRQLRENAEDMGNGCFKIYHKCDNACIESIRNGTYDHDVYRDEALNNRFQ Motif0184_ems_3hM_1529_0001_0003__5__V
DFNQYQRAYDWAAEWIRRVLSASSEEESEKLIEKAKEEAKRRGDELAGRLIERFQKLWRKNL PGATLCLGHHAVPNGTLVKTITDDQIEVTDATELVQSIPNDKPFQNVNKITYGACPKYVKQNTLKLATGMRNVPEKGLFGAIAGFIENGWEGMIDGWYGFRHQNSEGTGQAADLKSTQAAIDQINGKLNRVIEKTLLVALENQHTIDLTDSEMNKLFEKTGRQLRENAEDMGNGCFKIYHKCDNACIESIRNGTYDHDVYRDEALNNRFQ Motif0252_ems_3hM_2052_0001__48__G
PEDEWVKQVETILRKAKKVPDPTERKKLLIEAHVRARYAQQVATDPRVQKILEELIKIARKLYV PGATLCLGHHAVPNGTLVKTITDDQIEVTDATELVQSIPNDKPFQNVNKITYGACPKYVKQNTLKLATGMRNVPEKGLFGAIAGFIENGWEGMIDGWYGFRHQNSEGTGQAADLKSTQAAIDQINGKLNRVIEKTLLVALENQHTIDLTDSEMNKLFEKTGRQLRENAEDMGNGCFKIYHKCDNACIESIRNGTYDHDVYRDEALNNRFQ Motif0057_ems_3hM_2551_0001__33__H
DLDERAKKLLKLLREVRKKAPDPDLRKKAEMASRMLEEALKKKDELTVQTLIRFAEVFVKLV PGATLCLGHHAVPNGTLVKTITDDQIEVTDATELVQSIPNDKPFQNVNKITYGACPKYVKQNTLKLATGMRNVPEKGLFGAIAGFIENGWEGMIDGWYGFRHQNSEGTGQAADLKSTQAAIDQINGKLNRVIEKTLLVALENQHTIDLTDSEMNKLFEKTGRQLRENAEDMGNGCFKIYHKCDNACIESIRNGTYDHDVYRDEALNNRFQ Motif0501_ems_3hM_844_0001__47__T
DLDERAKKLLKLLREVRKKAPDPDLRKKAEMASRMLEEALKKKDELYLQTLIRFAEVFVKLV PGATLCLGHHAVPNGTLVKTITDDQIEVTDATELVQSIPNDKPFQNVNKITYGACPKYVKQNTLKLATGMRNVPEKGLFGAIAGFIENGWEGMIDGWYGFRHQNSEGTGQAADLKSTQAAIDQINGKLNRVIEKTLLVALENQHTIDLTDSEMNKLFEKTGRQLRENAEDMGNGCFKIYHKCDNACIESIRNGTYDHDVYRDEALNNRFQ Motif0501_ems_3hM_844_0001__48__L
SLEMAVKWLLTVLKRLRDKAQDPTSRKLIEELYKKVEEQAKNKDPRAAHLAFYAVAQARMLV PGATLCLGHHAVPNGTLVKTITDDQIEVTDATELVQSIPNDKPFQNVNKITYGACPKYVKQNTLKLATGMRNVPEKGLFGAIAGFIENGWEGMIDGWYGFRHQNSEGTGQAADLKSTQAAIDQINGKLNRVIEKTLLVALENQHTIDLTDSEMNKLFEKTGRQLRENAEDMGNGCFKIYHKCDNACIESIRNGTYDHDVYRDEALNNRFQ Motif0184_ems_3hM_1529_0001_0003__39__Q
SEEELIEKVERVLGDPRLCELLRRLVEDAKKMGIDPKMAVQVAARYIAQQEGNPEVEKVAKEVAK PGATLCLGHHAVPNGTLVKTITDDQIEVTDATELVQSIPNDKPFQNVNKITYGACPKYVKQNTLKLATGMRNVPEKGLFGAIAGFIENGWEGMIDGWYGFRHQNSEGTGQAADLKSTQAAIDQINGKLNRVIEKTLLVALENQHTIDLTDSEMNKLFEKTGRQLRENAEDMGNGCFKIYHKCDNACIESIRNGTYDHDVYRDEALNNRFQ Motif0085_bcov_4helix_05981_0001__19__C
SQETVKDLVRKAKELADSLGDPISQEYVSTLEEAALRATKNNDEHKLRILRISLEYFLKQL PGATLCLGHHAVPNGTLVKTITDDQIEVTDATELVQSIPNDKPFQNVNKITYGACPKYVKQNTLKLATGMRNVPEKGLFGAIAGFIENGWEGMIDGWYGFRHQNSEGTGQAADLKSTQAAIDQINGKLNRVIEKTLLVALENQHTIDLTDSEMNKLFEKTGRQLRENAEDMGNGCFKIYHKCDNACIESIRNGTYDHDVYRDEALNNRFQ Motif0176_ems_3hM_1482_0004__36__L
DLDERAKKLLKLLVEVRKKAPDPDLRKKAEMASRMLEEALKKKDELYVQTLIRFAEVFVKLV PGATLCLGHHAVPNGTLVKTITDDQIEVTDATELVQSIPNDKPFQNVNKITYGACPKYVKQNTLKLATGMRNVPEKGLFGAIAGFIENGWEGMIDGWYGFRHQNSEGTGQAADLKSTQAAIDQINGKLNRVIEKTLLVALENQHTIDLTDSEMNKLFEKTGRQLRENAEDMGNGCFKIYHKCDNACIESIRNGTYDHDVYRDEALNNRFQ Motif0501_ems_3hM_844_0001__14__V
DMITIAIKLATEVYRMLVEGNYDEASKLAKKAIEEADKKNDEDLKKFAERLLERIKKLKKS PGATLCLGHHAVPNGTLVKTITDDQIEVTDATELVQSIPNDKPFQNVNKITYGACPKYVKQNTLKLATGMRNVPEKGLFGAIAGFIENGWEGMIDGWYGFRHQNSEGTGQAADLKSTQAAIDQINGKLNRVIEKTLLVALENQHTIDLTDSEMNKLFEKTGRQLRENAEDMGNGCFKIYHKCDNACIESIRNGTYDHDVYRDEALNNRFQ Motif0077_ems_3hM_2831_0001_0002__16__M
PEDEWVKQVETILRKAKKVPDPTERKKLLYEAQVRARYAQQVATDPRVQKILEELIKIARKLYV PGATLCLGHHAVPNGTLVKTITDDQIEVTDATELVQSIPNDKPFQNVNKITYGACPKYVKQNTLKLATGMRNVPEKGLFGAIAGFIENGWEGMIDGWYGFRHQNSEGTGQAADLKSTQAAIDQINGKLNRVIEKTLLVALENQHTIDLTDSEMNKLFEKTGRQLRENAEDMGNGCFKIYHKCDNACIESIRNGTYDHDVYRDEALNNRFQ Motif0057_ems_3hM_2551_0001__30__Y
DMITIAIKLATEVYRLLVEGNYDEASKLAKKAIEEADKKNDEDLKKFAERLWERIKKLKKS PGATLCLGHHAVPNGTLVKTITDDQIEVTDATELVQSIPNDKPFQNVNKITYGACPKYVKQNTLKLATGMRNVPEKGLFGAIAGFIENGWEGMIDGWYGFRHQNSEGTGQAADLKSTQAAIDQINGKLNRVIEKTLLVALENQHTIDLTDSEMNKLFEKTGRQLRENAEDMGNGCFKIYHKCDNACIESIRNGTYDHDVYRDEALNNRFQ Motif0077_ems_3hM_2831_0001_0002__52__W
PEDEWVQQVETILRKAKKVPDPTERKKLLIEAQVRARYAQQVATDPRVQKILEELIKIARKLYV PGATLCLGHHAVPNGTLVKTITDDQIEVTDATELVQSIPNDKPFQNVNKITYGACPKYVKQNTLKLATGMRNVPEKGLFGAIAGFIENGWEGMIDGWYGFRHQNSEGTGQAADLKSTQAAIDQINGKLNRVIEKTLLVALENQHTIDLTDSEMNKLFEKTGRQLRENAEDMGNGCFKIYHKCDNACIESIRNGTYDHDVYRDEALNNRFQ Motif0057_ems_3hM_2551_0001__7__Q
PEDEWVKQVETILHKAKKVPDPTERKKLLIEAQVRARYAQQVATDPRVQKILEELIKIARKLYV PGATLCLGHHAVPNGTLVKTITDDQIEVTDATELVQSIPNDKPFQNVNKITYGACPKYVKQNTLKLATGMRNVPEKGLFGAIAGFIENGWEGMIDGWYGFRHQNSEGTGQAADLKSTQAAIDQINGKLNRVIEKTLLVALENQHTIDLTDSEMNKLFEKTGRQLRENAEDMGNGCFKIYHKCDNACIESIRNGTYDHDVYRDEALNNRFQ Motif0057_ems_3hM_2551_0001__14__H
SEEELIEKVERVLGDPRLRELLRRLVEDAKKMGIDPKMAVQVAARYIAQQEGNPEDEKVAKEVAK PGATLCLGHHAVPNGTLVKTITDDQIEVTDATELVQSIPNDKPFQNVNKITYGACPKYVKQNTLKLATGMRNVPEKGLFGAIAGFIENGWEGMIDGWYGFRHQNSEGTGQAADLKSTQAAIDQINGKLNRVIEKTLLVALENQHTIDLTDSEMNKLFEKTGRQLRENAEDMGNGCFKIYHKCDNACIESIRNGTYDHDVYRDEALNNRFQ Motif0085_bcov_4helix_05981_0001__56__D
DFNQYQRAYDWAAEWIRRVLSASSEEESEKLIEKAKEEAKRRSDELALRLIERFQKLWRKNL PGATLCLGHHAVPNGTLVKTITDDQIEVTDATELVQSIPNDKPFQNVNKITYGACPKYVKQNTLKLATGMRNVPEKGLFGAIAGFIENGWEGMIDGWYGFRHQNSEGTGQAADLKSTQAAIDQINGKLNRVIEKTLLVALENQHTIDLTDSEMNKLFEKTGRQLRENAEDMGNGCFKIYHKCDNACIESIRNGTYDHDVYRDEALNNRFQ Motif0252_ems_3hM_2052_0001__43__S
DMITIARKLATEVYRLLVEGNYDEASKLAKKAIEEADKKNDEDLKKFAERLLERIKKLKKS PGATLCLGHHAVPNGTLVKTITDDQIEVTDATELVQSIPNDKPFQNVNKITYGACPKYVKQNTLKLATGMRNVPEKGLFGAIAGFIENGWEGMIDGWYGFRHQNSEGTGQAADLKSTQAAIDQINGKLNRVIEKTLLVALENQHTIDLTDSEMNKLFEKTGRQLRENAEDMGNGCFKIYHKCDNACIESIRNGTYDHDVYRDEALNNRFQ Motif0077_ems_3hM_2831_0001_0002__7__R
SQETVKDLVRKAKELADSLGDPISQEYVSTLEEAARRATKNNDEHKLRIIRISLEYFLKQL PGATLCLGHHAVPNGTLVKTITDDQIEVTDATELVQSIPNDKPFQNVNKITYGACPKYVKQNTLKLATGMRNVPEKGLFGAIAGFIENGWEGMIDGWYGFRHQNSEGTGQAADLKSTQAAIDQINGKLNRVIEKTLLVALENQHTIDLTDSEMNKLFEKTGRQLRENAEDMGNGCFKIYHKCDNACIESIRNGTYDHDVYRDEALNNRFQ Motif0176_ems_3hM_1482_0004__50__I
SEEELLEKVERVLGDPRLRELLRRLVEDAKKMGIDPKMAVQVAARYIAQQEGNPEVEKVAKEVAK PGATLCLGHHAVPNGTLVKTITDDQIEVTDATELVQSIPNDKPFQNVNKITYGACPKYVKQNTLKLATGMRNVPEKGLFGAIAGFIENGWEGMIDGWYGFRHQNSEGTGQAADLKSTQAAIDQINGKLNRVIEKTLLVALENQHTIDLTDSEMNKLFEKTGRQLRENAEDMGNGCFKIYHKCDNACIESIRNGTYDHDVYRDEALNNRFQ Motif0085_bcov_4helix_05981_0001__6__L
DETVIKAVMHAYRAWMQAARENDEDKAKKIIKSLKDLADKLNDPYAQRAVKNLNDTLKKLKG PGATLCLGHHAVPNGTLVKTITDDQIEVTDATELVQSIPNDKPFQNVNKITYGACPKYVKQNTLKLATGMRNVPEKGLFGAIAGFIENGWEGMIDGWYGFRHQNSEGTGQAADLKSTQAAIDQINGKLNRVIEKTLLVALENQHTIDLTDSEMNKLFEKTGRQLRENAEDMGNGCFKIYHKCDNACIESIRNGTYDHDVYRDEALNNRFQ Motif0329_ems_3hC_644_0001__54__N
DETVIKAVMHAYRAWMQAARENDEDKAKKIIKILKDLADKLNDPYAQRAVKNLEDTLKKLKG PGATLCLGHHAVPNGTLVKTITDDQIEVTDATELVQSIPNDKPFQNVNKITYGACPKYVKQNTLKLATGMRNVPEKGLFGAIAGFIENGWEGMIDGWYGFRHQNSEGTGQAADLKSTQAAIDQINGKLNRVIEKTLLVALENQHTIDLTDSEMNKLFEKTGRQLRENAEDMGNGCFKIYHKCDNACIESIRNGTYDHDVYRDEALNNRFQ Motif0329_ems_3hC_644_0001__33__I
DLDERAKKLLKLLREVRKKAPDPDLRKKAEMASRMLEEALDKKDELYVQTLIRFAEVFVKLV PGATLCLGHHAVPNGTLVKTITDDQIEVTDATELVQSIPNDKPFQNVNKITYGACPKYVKQNTLKLATGMRNVPEKGLFGAIAGFIENGWEGMIDGWYGFRHQNSEGTGQAADLKSTQAAIDQINGKLNRVIEKTLLVALENQHTIDLTDSEMNKLFEKTGRQLRENAEDMGNGCFKIYHKCDNACIESIRNGTYDHDVYRDEALNNRFQ Motif0501_ems_3hM_844_0001__41__D
SEEELIEKVERVLGDPRLRELLRSLVEDAKKMGIDPKMAVQVAARYIAQQEGNPEVEKVAKEVAK PGATLCLGHHAVPNGTLVKTITDDQIEVTDATELVQSIPNDKPFQNVNKITYGACPKYVKQNTLKLATGMRNVPEKGLFGAIAGFIENGWEGMIDGWYGFRHQNSEGTGQAADLKSTQAAIDQINGKLNRVIEKTLLVALENQHTIDLTDSEMNKLFEKTGRQLRENAEDMGNGCFKIYHKCDNACIESIRNGTYDHDVYRDEALNNRFQ Motif0085_bcov_4helix_05981_0001__24__S
DFNQYQRAYDWAAEWIRRVLSASSEEESEKLIEKAKEEAKARGDELALRLIERFQKLWRKNL PGATLCLGHHAVPNGTLVKTITDDQIEVTDATELVQSIPNDKPFQNVNKITYGACPKYVKQNTLKLATGMRNVPEKGLFGAIAGFIENGWEGMIDGWYGFRHQNSEGTGQAADLKSTQAAIDQINGKLNRVIEKTLLVALENQHTIDLTDSEMNKLFEKTGRQLRENAEDMGNGCFKIYHKCDNACIESIRNGTYDHDVYRDEALNNRFQ Motif0252_ems_3hM_2052_0001__41__A
SQETVKDLPRKAKELADSLGDPISQEYVSTLEEAARRATKNNDEHKLRILRISLEYFLKQL PGATLCLGHHAVPNGTLVKTITDDQIEVTDATELVQSIPNDKPFQNVNKITYGACPKYVKQNTLKLATGMRNVPEKGLFGAIAGFIENGWEGMIDGWYGFRHQNSEGTGQAADLKSTQAAIDQINGKLNRVIEKTLLVALENQHTIDLTDSEMNKLFEKTGRQLRENAEDMGNGCFKIYHKCDNACIESIRNGTYDHDVYRDEALNNRFQ Motif0176_ems_3hM_1482_0004__9__P
SLEMAVKWLLTVLKRLRDKAQDPTSRKLIEELYKKVEEAAKNKDPRAAHLAFYYVAQARMLV PGATLCLGHHAVPNGTLVKTITDDQIEVTDATELVQSIPNDKPFQNVNKITYGACPKYVKQNTLKLATGMRNVPEKGLFGAIAGFIENGWEGMIDGWYGFRHQNSEGTGQAADLKSTQAAIDQINGKLNRVIEKTLLVALENQHTIDLTDSEMNKLFEKTGRQLRENAEDMGNGCFKIYHKCDNACIESIRNGTYDHDVYRDEALNNRFQ Motif0184_ems_3hM_1529_0001_0003__54__Y
DLDERAKKLLKLLREVRKKAPDPDLRKKAEMASRMLEELLKKKDELYVQTLIRFAEVFVKLV PGATLCLGHHAVPNGTLVKTITDDQIEVTDATELVQSIPNDKPFQNVNKITYGACPKYVKQNTLKLATGMRNVPEKGLFGAIAGFIENGWEGMIDGWYGFRHQNSEGTGQAADLKSTQAAIDQINGKLNRVIEKTLLVALENQHTIDLTDSEMNKLFEKTGRQLRENAEDMGNGCFKIYHKCDNACIESIRNGTYDHDVYRDEALNNRFQ Motif0501_ems_3hM_844_0001__39__L
SEEELIEKVERVLGDPRLRELDRRLVEDAKKMGIDPKMAVQVAARYIAQQEGNPEVEKVAKEVAK PGATLCLGHHAVPNGTLVKTITDDQIEVTDATELVQSIPNDKPFQNVNKITYGACPKYVKQNTLKLATGMRNVPEKGLFGAIAGFIENGWEGMIDGWYGFRHQNSEGTGQAADLKSTQAAIDQINGKLNRVIEKTLLVALENQHTIDLTDSEMNKLFEKTGRQLRENAEDMGNGCFKIYHKCDNACIESIRNGTYDHDVYRDEALNNRFQ Motif0085_bcov_4helix_05981_0001__22__D
PEDEWVKQVETILRKAKKVPDPTERKKLLIEAQVRDRYAQQVATDPRVQKILEELIKIARKLYV PGATLCLGHHAVPNGTLVKTITDDQIEVTDATELVQSIPNDKPFQNVNKITYGACPKYVKQNTLKLATGMRNVPEKGLFGAIAGFIENGWEGMIDGWYGFRHQNSEGTGQAADLKSTQAAIDQINGKLNRVIEKTLLVALENQHTIDLTDSEMNKLFEKTGRQLRENAEDMGNGCFKIYHKCDNACIESIRNGTYDHDVYRDEALNNRFQ Motif0057_ems_3hM_2551_0001__36__D
DMITIAIKLATEVYRLLVEGNYDEASKLAKKAIEENDKKNDEDLKKFAERLLERIKKLKKS PGATLCLGHHAVPNGTLVKTITDDQIEVTDATELVQSIPNDKPFQNVNKITYGACPKYVKQNTLKLATGMRNVPEKGLFGAIAGFIENGWEGMIDGWYGFRHQNSEGTGQAADLKSTQAAIDQINGKLNRVIEKTLLVALENQHTIDLTDSEMNKLFEKTGRQLRENAEDMGNGCFKIYHKCDNACIESIRNGTYDHDVYRDEALNNRFQ Motif0077_ems_3hM_2831_0001_0002__36__N
DMITIAIKLATEVYRLLVEGNYDEASKLAKKAIEEMDKKNDEDLKKFAERLLERIKKLKKS PGATLCLGHHAVPNGTLVKTITDDQIEVTDATELVQSIPNDKPFQNVNKITYGACPKYVKQNTLKLATGMRNVPEKGLFGAIAGFIENGWEGMIDGWYGFRHQNSEGTGQAADLKSTQAAIDQINGKLNRVIEKTLLVALENQHTIDLTDSEMNKLFEKTGRQLRENAEDMGNGCFKIYHKCDNACIESIRNGTYDHDVYRDEALNNRFQ Motif0077_ems_3hM_2831_0001_0002__36__M
SLEMAVKWLLTVLKRLRNKAQDPTSRKLIEELYKKVEEAAKNKDPRAAHLAFYAVAQARMLV PGATLCLGHHAVPNGTLVKTITDDQIEVTDATELVQSIPNDKPFQNVNKITYGACPKYVKQNTLKLATGMRNVPEKGLFGAIAGFIENGWEGMIDGWYGFRHQNSEGTGQAADLKSTQAAIDQINGKLNRVIEKTLLVALENQHTIDLTDSEMNKLFEKTGRQLRENAEDMGNGCFKIYHKCDNACIESIRNGTYDHDVYRDEALNNRFQ Motif0184_ems_3hM_1529_0001_0003__18__N
DETVIKAVMHAYRAWMQAARENDEDKAKKIIKSLKDLAMKLNDPYAQRAVKNLEDTLKKLKG PGATLCLGHHAVPNGTLVKTITDDQIEVTDATELVQSIPNDKPFQNVNKITYGACPKYVKQNTLKLATGMRNVPEKGLFGAIAGFIENGWEGMIDGWYGFRHQNSEGTGQAADLKSTQAAIDQINGKLNRVIEKTLLVALENQHTIDLTDSEMNKLFEKTGRQLRENAEDMGNGCFKIYHKCDNACIESIRNGTYDHDVYRDEALNNRFQ Motif0329_ems_3hC_644_0001__39__M
DETVIKAVMHAYRAWMQAARENDEDKAKKIIKSLKDLADKLNDPYAQRAVKNLWDTLKKLKG PGATLCLGHHAVPNGTLVKTITDDQIEVTDATELVQSIPNDKPFQNVNKITYGACPKYVKQNTLKLATGMRNVPEKGLFGAIAGFIENGWEGMIDGWYGFRHQNSEGTGQAADLKSTQAAIDQINGKLNRVIEKTLLVALENQHTIDLTDSEMNKLFEKTGRQLRENAEDMGNGCFKIYHKCDNACIESIRNGTYDHDVYRDEALNNRFQ Motif0329_ems_3hC_644_0001__54__W
DETVIKAVMHAYRAWMQAARENDEDKAKKIIKSLKDLADKLNDPYAQRMVKNLEDTLKKLKG PGATLCLGHHAVPNGTLVKTITDDQIEVTDATELVQSIPNDKPFQNVNKITYGACPKYVKQNTLKLATGMRNVPEKGLFGAIAGFIENGWEGMIDGWYGFRHQNSEGTGQAADLKSTQAAIDQINGKLNRVIEKTLLVALENQHTIDLTDSEMNKLFEKTGRQLRENAEDMGNGCFKIYHKCDNACIESIRNGTYDHDVYRDEALNNRFQ Motif0329_ems_3hC_644_0001__49__M
SEWELIEKVERVLGDPRLRELLRRLVEDAKKMGIDPKMAVQVAARYIAQQEGNPEVEKVAKEVAK PGATLCLGHHAVPNGTLVKTITDDQIEVTDATELVQSIPNDKPFQNVNKITYGACPKYVKQNTLKLATGMRNVPEKGLFGAIAGFIENGWEGMIDGWYGFRHQNSEGTGQAADLKSTQAAIDQINGKLNRVIEKTLLVALENQHTIDLTDSEMNKLFEKTGRQLRENAEDMGNGCFKIYHKCDNACIESIRNGTYDHDVYRDEALNNRFQ Motif0085_bcov_4helix_05981_0001__3__W
PEDEWVKQVETILRKAKWVPDPTERKKLLIEAQVRARYAQQVATDPRVQKILEELIKIARKLYV PGATLCLGHHAVPNGTLVKTITDDQIEVTDATELVQSIPNDKPFQNVNKITYGACPKYVKQNTLKLATGMRNVPEKGLFGAIAGFIENGWEGMIDGWYGFRHQNSEGTGQAADLKSTQAAIDQINGKLNRVIEKTLLVALENQHTIDLTDSEMNKLFEKTGRQLRENAEDMGNGCFKIYHKCDNACIESIRNGTYDHDVYRDEALNNRFQ Motif0057_ems_3hM_2551_0001__18__W
SFEELIEKVERVLGDPRLRELLRRLVEDAKKMGIDPKMAVQVAARYIAQQEGNPEVEKVAKEVAK PGATLCLGHHAVPNGTLVKTITDDQIEVTDATELVQSIPNDKPFQNVNKITYGACPKYVKQNTLKLATGMRNVPEKGLFGAIAGFIENGWEGMIDGWYGFRHQNSEGTGQAADLKSTQAAIDQINGKLNRVIEKTLLVALENQHTIDLTDSEMNKLFEKTGRQLRENAEDMGNGCFKIYHKCDNACIESIRNGTYDHDVYRDEALNNRFQ Motif0085_bcov_4helix_05981_0001__2__F
SLEMAVKWLLTVLKRLRDGAQDPTSRKLIEELYKKVEEAAKNKDPRAAHLAFYAVAQARMLV PGATLCLGHHAVPNGTLVKTITDDQIEVTDATELVQSIPNDKPFQNVNKITYGACPKYVKQNTLKLATGMRNVPEKGLFGAIAGFIENGWEGMIDGWYGFRHQNSEGTGQAADLKSTQAAIDQINGKLNRVIEKTLLVALENQHTIDLTDSEMNKLFEKTGRQLRENAEDMGNGCFKIYHKCDNACIESIRNGTYDHDVYRDEALNNRFQ Motif0184_ems_3hM_1529_0001_0003__19__G
DMITIAIKLATEVYRLLVEGNYDEASKLADKAIEEADKKNDEDLKKFAERLLERIKKLKKS PGATLCLGHHAVPNGTLVKTITDDQIEVTDATELVQSIPNDKPFQNVNKITYGACPKYVKQNTLKLATGMRNVPEKGLFGAIAGFIENGWEGMIDGWYGFRHQNSEGTGQAADLKSTQAAIDQINGKLNRVIEKTLLVALENQHTIDLTDSEMNKLFEKTGRQLRENAEDMGNGCFKIYHKCDNACIESIRNGTYDHDVYRDEALNNRFQ Motif0077_ems_3hM_2831_0001_0002__30__D
SQETVKDLVRKAKELADSLGDPISQEYVSTLEEAARRATKNNDEHKLRILRINLEYFLKQL PGATLCLGHHAVPNGTLVKTITDDQIEVTDATELVQSIPNDKPFQNVNKITYGACPKYVKQNTLKLATGMRNVPEKGLFGAIAGFIENGWEGMIDGWYGFRHQNSEGTGQAADLKSTQAAIDQINGKLNRVIEKTLLVALENQHTIDLTDSEMNKLFEKTGRQLRENAEDMGNGCFKIYHKCDNACIESIRNGTYDHDVYRDEALNNRFQ Motif0176_ems_3hM_1482_0004__53__N
SEEELIEKVERVLGDPRLRELLRRPVEDAKKMGIDPKMAVQVAARYIAQQEGNPEVEKVAKEVAK PGATLCLGHHAVPNGTLVKTITDDQIEVTDATELVQSIPNDKPFQNVNKITYGACPKYVKQNTLKLATGMRNVPEKGLFGAIAGFIENGWEGMIDGWYGFRHQNSEGTGQAADLKSTQAAIDQINGKLNRVIEKTLLVALENQHTIDLTDSEMNKLFEKTGRQLRENAEDMGNGCFKIYHKCDNACIESIRNGTYDHDVYRDEALNNRFQ Motif0085_bcov_4helix_05981_0001__25__P
PEDEWVKQVETILRKAKKVPDPTERKKLLIEAQVRARYAQQDATDPRVQKILEELIKIARKLYV PGATLCLGHHAVPNGTLVKTITDDQIEVTDATELVQSIPNDKPFQNVNKITYGACPKYVKQNTLKLATGMRNVPEKGLFGAIAGFIENGWEGMIDGWYGFRHQNSEGTGQAADLKSTQAAIDQINGKLNRVIEKTLLVALENQHTIDLTDSEMNKLFEKTGRQLRENAEDMGNGCFKIYHKCDNACIESIRNGTYDHDVYRDEALNNRFQ Motif0057_ems_3hM_2551_0001__42__D
PEDEWVKQVETILRKAKKVPDPTERKKLLIEAQVRARYAQQVATDPRVQDILEELIKIARKLYV PGATLCLGHHAVPNGTLVKTITDDQIEVTDATELVQSIPNDKPFQNVNKITYGACPKYVKQNTLKLATGMRNVPEKGLFGAIAGFIENGWEGMIDGWYGFRHQNSEGTGQAADLKSTQAAIDQINGKLNRVIEKTLLVALENQHTIDLTDSEMNKLFEKTGRQLRENAEDMGNGCFKIYHKCDNACIESIRNGTYDHDVYRDEALNNRFQ Motif0057_ems_3hM_2551_0001__50__D
DETVIKAVMHAYRAWMQAARENDEDKAKKFIKSLKDLADKLNDPYAQRAVKNLEDTLKKLKG PGATLCLGHHAVPNGTLVKTITDDQIEVTDATELVQSIPNDKPFQNVNKITYGACPKYVKQNTLKLATGMRNVPEKGLFGAIAGFIENGWEGMIDGWYGFRHQNSEGTGQAADLKSTQAAIDQINGKLNRVIEKTLLVALENQHTIDLTDSEMNKLFEKTGRQLRENAEDMGNGCFKIYHKCDNACIESIRNGTYDHDVYRDEALNNRFQ Motif0329_ems_3hC_644_0001__30__F
SEEELIEKVERVLGDPRLRELLRRLVEDAKKMSIDPKMAVQVAARYIAQQEGNPEVEKVAKEVAK PGATLCLGHHAVPNGTLVKTITDDQIEVTDATELVQSIPNDKPFQNVNKITYGACPKYVKQNTLKLATGMRNVPEKGLFGAIAGFIENGWEGMIDGWYGFRHQNSEGTGQAADLKSTQAAIDQINGKLNRVIEKTLLVALENQHTIDLTDSEMNKLFEKTGRQLRENAEDMGNGCFKIYHKCDNACIESIRNGTYDHDVYRDEALNNRFQ Motif0085_bcov_4helix_05981_0001__33__S
DETVIKAVMHAYRAWMQAARENDEDKAKKIIKSLKDLADKLNDPYIQRAVKNLEDTLKKLKG PGATLCLGHHAVPNGTLVKTITDDQIEVTDATELVQSIPNDKPFQNVNKITYGACPKYVKQNTLKLATGMRNVPEKGLFGAIAGFIENGWEGMIDGWYGFRHQNSEGTGQAADLKSTQAAIDQINGKLNRVIEKTLLVALENQHTIDLTDSEMNKLFEKTGRQLRENAEDMGNGCFKIYHKCDNACIESIRNGTYDHDVYRDEALNNRFQ Motif0329_ems_3hC_644_0001__46__I
DMITIAIKLATEVYRLLVEGNYDEASKLAKKADEEADKKNDEDLKKFAERLLERIKKLKKS PGATLCLGHHAVPNGTLVKTITDDQIEVTDATELVQSIPNDKPFQNVNKITYGACPKYVKQNTLKLATGMRNVPEKGLFGAIAGFIENGWEGMIDGWYGFRHQNSEGTGQAADLKSTQAAIDQINGKLNRVIEKTLLVALENQHTIDLTDSEMNKLFEKTGRQLRENAEDMGNGCFKIYHKCDNACIESIRNGTYDHDVYRDEALNNRFQ Motif0077_ems_3hM_2831_0001_0002__33__D
DETVIKAWMHAYRAWMQAARENDEDKAKKIIKSLKDLADKLNDPYAQRAVKNLEDTLKKLKG PGATLCLGHHAVPNGTLVKTITDDQIEVTDATELVQSIPNDKPFQNVNKITYGACPKYVKQNTLKLATGMRNVPEKGLFGAIAGFIENGWEGMIDGWYGFRHQNSEGTGQAADLKSTQAAIDQINGKLNRVIEKTLLVALENQHTIDLTDSEMNKLFEKTGRQLRENAEDMGNGCFKIYHKCDNACIESIRNGTYDHDVYRDEALNNRFQ Motif0329_ems_3hC_644_0001__8__W
SEEELIEKVERVLGDPRLRELLRREVEDAKKMGIDPKMAVQVAARYIAQQEGNPEVEKVAKEVAK PGATLCLGHHAVPNGTLVKTITDDQIEVTDATELVQSIPNDKPFQNVNKITYGACPKYVKQNTLKLATGMRNVPEKGLFGAIAGFIENGWEGMIDGWYGFRHQNSEGTGQAADLKSTQAAIDQINGKLNRVIEKTLLVALENQHTIDLTDSEMNKLFEKTGRQLRENAEDMGNGCFKIYHKCDNACIESIRNGTYDHDVYRDEALNNRFQ Motif0085_bcov_4helix_05981_0001__25__E
DMITIAIKLATEVYRLLVEGNYDEASKLAKKAIEEADKKNDEDLKKFHERLLERIKKLKKS PGATLCLGHHAVPNGTLVKTITDDQIEVTDATELVQSIPNDKPFQNVNKITYGACPKYVKQNTLKLATGMRNVPEKGLFGAIAGFIENGWEGMIDGWYGFRHQNSEGTGQAADLKSTQAAIDQINGKLNRVIEKTLLVALENQHTIDLTDSEMNKLFEKTGRQLRENAEDMGNGCFKIYHKCDNACIESIRNGTYDHDVYRDEALNNRFQ Motif0077_ems_3hM_2831_0001_0002__48__H
DMITIAIKLATEVYRLLVEGNYDEASKLAKTAIEEADKKNDEDLKKFAERLLERIKKLKKS PGATLCLGHHAVPNGTLVKTITDDQIEVTDATELVQSIPNDKPFQNVNKITYGACPKYVKQNTLKLATGMRNVPEKGLFGAIAGFIENGWEGMIDGWYGFRHQNSEGTGQAADLKSTQAAIDQINGKLNRVIEKTLLVALENQHTIDLTDSEMNKLFEKTGRQLRENAEDMGNGCFKIYHKCDNACIESIRNGTYDHDVYRDEALNNRFQ Motif0077_ems_3hM_2831_0001_0002__31__T
DFNQYQRAYDWALEWIRRVLSASSEEESEKLIEKAKEEAKRRGDELALRLIERFQKLWRKNL PGATLCLGHHAVPNGTLVKTITDDQIEVTDATELVQSIPNDKPFQNVNKITYGACPKYVKQNTLKLATGMRNVPEKGLFGAIAGFIENGWEGMIDGWYGFRHQNSEGTGQAADLKSTQAAIDQINGKLNRVIEKTLLVALENQHTIDLTDSEMNKLFEKTGRQLRENAEDMGNGCFKIYHKCDNACIESIRNGTYDHDVYRDEALNNRFQ Motif0252_ems_3hM_2052_0001__13__L
PEDEWVKQVETILRKAKKVPDPTERKKLRIEAQVRARYAQQVATDPRVQKILEELIKIARKLYV PGATLCLGHHAVPNGTLVKTITDDQIEVTDATELVQSIPNDKPFQNVNKITYGACPKYVKQNTLKLATGMRNVPEKGLFGAIAGFIENGWEGMIDGWYGFRHQNSEGTGQAADLKSTQAAIDQINGKLNRVIEKTLLVALENQHTIDLTDSEMNKLFEKTGRQLRENAEDMGNGCFKIYHKCDNACIESIRNGTYDHDVYRDEALNNRFQ Motif0057_ems_3hM_2551_0001__29__R
SLEMAVVWLLTVLKRLRDKAQDPTSRKLIEELYKKVEEAAKNKDPRAAHLAFYAVAQARMLV PGATLCLGHHAVPNGTLVKTITDDQIEVTDATELVQSIPNDKPFQNVNKITYGACPKYVKQNTLKLATGMRNVPEKGLFGAIAGFIENGWEGMIDGWYGFRHQNSEGTGQAADLKSTQAAIDQINGKLNRVIEKTLLVALENQHTIDLTDSEMNKLFEKTGRQLRENAEDMGNGCFKIYHKCDNACIESIRNGTYDHDVYRDEALNNRFQ Motif0184_ems_3hM_1529_0001_0003__7__V
SEEELIEKVERVLGDPRLRELLRRLVEDAKKMGIDPKMAVQVAARYIAQQEKNPEVEKVAKEVAK PGATLCLGHHAVPNGTLVKTITDDQIEVTDATELVQSIPNDKPFQNVNKITYGACPKYVKQNTLKLATGMRNVPEKGLFGAIAGFIENGWEGMIDGWYGFRHQNSEGTGQAADLKSTQAAIDQINGKLNRVIEKTLLVALENQHTIDLTDSEMNKLFEKTGRQLRENAEDMGNGCFKIYHKCDNACIESIRNGTYDHDVYRDEALNNRFQ Motif0085_bcov_4helix_05981_0001__52__K
SQETVKDLVRKAKELADSLGDPISQEYVSTLEEAARRATKNNDIHKLRILRISLEYFLKQL PGATLCLGHHAVPNGTLVKTITDDQIEVTDATELVQSIPNDKPFQNVNKITYGACPKYVKQNTLKLATGMRNVPEKGLFGAIAGFIENGWEGMIDGWYGFRHQNSEGTGQAADLKSTQAAIDQINGKLNRVIEKTLLVALENQHTIDLTDSEMNKLFEKTGRQLRENAEDMGNGCFKIYHKCDNACIESIRNGTYDHDVYRDEALNNRFQ Motif0176_ems_3hM_1482_0004__44__I
SEEELIEKVERVLGDPRLRELLRRLVEDAKIMGIDPKMAVQVAARYIAQQEGNPEVEKVAKEVAK PGATLCLGHHAVPNGTLVKTITDDQIEVTDATELVQSIPNDKPFQNVNKITYGACPKYVKQNTLKLATGMRNVPEKGLFGAIAGFIENGWEGMIDGWYGFRHQNSEGTGQAADLKSTQAAIDQINGKLNRVIEKTLLVALENQHTIDLTDSEMNKLFEKTGRQLRENAEDMGNGCFKIYHKCDNACIESIRNGTYDHDVYRDEALNNRFQ Motif0085_bcov_4helix_05981_0001__31__I
DFNQYQRAYDWAAEWIRRVLSGSSEEESEKLIEKAKEEAKRRGDELALRLIERFQKLWRKNL PGATLCLGHHAVPNGTLVKTITDDQIEVTDATELVQSIPNDKPFQNVNKITYGACPKYVKQNTLKLATGMRNVPEKGLFGAIAGFIENGWEGMIDGWYGFRHQNSEGTGQAADLKSTQAAIDQINGKLNRVIEKTLLVALENQHTIDLTDSEMNKLFEKTGRQLRENAEDMGNGCFKIYHKCDNACIESIRNGTYDHDVYRDEALNNRFQ Motif0252_ems_3hM_2052_0001__22__G
SLEMAVKWLLTVLKRLRDKAQDPTSRKAIEELYKKVEEAAKNKDPRAAHLAFYAVAQARMLV PGATLCLGHHAVPNGTLVKTITDDQIEVTDATELVQSIPNDKPFQNVNKITYGACPKYVKQNTLKLATGMRNVPEKGLFGAIAGFIENGWEGMIDGWYGFRHQNSEGTGQAADLKSTQAAIDQINGKLNRVIEKTLLVALENQHTIDLTDSEMNKLFEKTGRQLRENAEDMGNGCFKIYHKCDNACIESIRNGTYDHDVYRDEALNNRFQ Motif0184_ems_3hM_1529_0001_0003__28__A
SLEMAVKWLLTVLKRLRDKAQDPTSRKLIEEGYKKVEEAAKNKDPRAAHLAFYAVAQARMLV PGATLCLGHHAVPNGTLVKTITDDQIEVTDATELVQSIPNDKPFQNVNKITYGACPKYVKQNTLKLATGMRNVPEKGLFGAIAGFIENGWEGMIDGWYGFRHQNSEGTGQAADLKSTQAAIDQINGKLNRVIEKTLLVALENQHTIDLTDSEMNKLFEKTGRQLRENAEDMGNGCFKIYHKCDNACIESIRNGTYDHDVYRDEALNNRFQ Motif0184_ems_3hM_1529_0001_0003__32__G
DLDERAKKLLKLLREVRKKAPDPDLRKKAEMASRMLEEALKKKDELIVQTLIRFAEVFVKLV PGATLCLGHHAVPNGTLVKTITDDQIEVTDATELVQSIPNDKPFQNVNKITYGACPKYVKQNTLKLATGMRNVPEKGLFGAIAGFIENGWEGMIDGWYGFRHQNSEGTGQAADLKSTQAAIDQINGKLNRVIEKTLLVALENQHTIDLTDSEMNKLFEKTGRQLRENAEDMGNGCFKIYHKCDNACIESIRNGTYDHDVYRDEALNNRFQ Motif0501_ems_3hM_844_0001__47__I
DETVIKAVMHAYRAWMQAARENDEDKAKKIILSLKDLADKLNDPYAQRAVKNLEDTLKKLKG PGATLCLGHHAVPNGTLVKTITDDQIEVTDATELVQSIPNDKPFQNVNKITYGACPKYVKQNTLKLATGMRNVPEKGLFGAIAGFIENGWEGMIDGWYGFRHQNSEGTGQAADLKSTQAAIDQINGKLNRVIEKTLLVALENQHTIDLTDSEMNKLFEKTGRQLRENAEDMGNGCFKIYHKCDNACIESIRNGTYDHDVYRDEALNNRFQ Motif0329_ems_3hC_644_0001__32__L
SLEMAVKWLLTVLKRLRDKAQDPTSRKLIEELYKKVEEAAKNKDPREAHLAFYAVAQARMLV PGATLCLGHHAVPNGTLVKTITDDQIEVTDATELVQSIPNDKPFQNVNKITYGACPKYVKQNTLKLATGMRNVPEKGLFGAIAGFIENGWEGMIDGWYGFRHQNSEGTGQAADLKSTQAAIDQINGKLNRVIEKTLLVALENQHTIDLTDSEMNKLFEKTGRQLRENAEDMGNGCFKIYHKCDNACIESIRNGTYDHDVYRDEALNNRFQ Motif0184_ems_3hM_1529_0001_0003__47__E
SQETVKDLVRKAKELADSLGDPISQAYVSTLEEAARRATKNNDEHKLRILRISLEYFLKQL PGATLCLGHHAVPNGTLVKTITDDQIEVTDATELVQSIPNDKPFQNVNKITYGACPKYVKQNTLKLATGMRNVPEKGLFGAIAGFIENGWEGMIDGWYGFRHQNSEGTGQAADLKSTQAAIDQINGKLNRVIEKTLLVALENQHTIDLTDSEMNKLFEKTGRQLRENAEDMGNGCFKIYHKCDNACIESIRNGTYDHDVYRDEALNNRFQ Motif0176_ems_3hM_1482_0004__26__A
TEDEWVKQVETILRKAKKVPDPTERKKLLIEAQVRARYAQQVATDPRVQKILEELIKIARKLYV PGATLCLGHHAVPNGTLVKTITDDQIEVTDATELVQSIPNDKPFQNVNKITYGACPKYVKQNTLKLATGMRNVPEKGLFGAIAGFIENGWEGMIDGWYGFRHQNSEGTGQAADLKSTQAAIDQINGKLNRVIEKTLLVALENQHTIDLTDSEMNKLFEKTGRQLRENAEDMGNGCFKIYHKCDNACIESIRNGTYDHDVYRDEALNNRFQ Motif0057_ems_3hM_2551_0001__1__T
SEEELIEKVERVLGDPRLRELLRRLVEDAKKMGIDPKMAVQVAARYIAQQEGNPEVEKVAKEVTK PGATLCLGHHAVPNGTLVKTITDDQIEVTDATELVQSIPNDKPFQNVNKITYGACPKYVKQNTLKLATGMRNVPEKGLFGAIAGFIENGWEGMIDGWYGFRHQNSEGTGQAADLKSTQAAIDQINGKLNRVIEKTLLVALENQHTIDLTDSEMNKLFEKTGRQLRENAEDMGNGCFKIYHKCDNACIESIRNGTYDHDVYRDEALNNRFQ Motif0085_bcov_4helix_05981_0001__64__T
SEEELIEKVERVLGDPRLRELLRRLVADAKKMGIDPKMAVQVAARYIAQQEGNPEVEKVAKEVAK PGATLCLGHHAVPNGTLVKTITDDQIEVTDATELVQSIPNDKPFQNVNKITYGACPKYVKQNTLKLATGMRNVPEKGLFGAIAGFIENGWEGMIDGWYGFRHQNSEGTGQAADLKSTQAAIDQINGKLNRVIEKTLLVALENQHTIDLTDSEMNKLFEKTGRQLRENAEDMGNGCFKIYHKCDNACIESIRNGTYDHDVYRDEALNNRFQ Motif0085_bcov_4helix_05981_0001__27__A
PEDEWVKQVETILRKAKKVPDPTERKKLLICAQVRARYAQQVATDPRVQKILEELIKIARKLYV PGATLCLGHHAVPNGTLVKTITDDQIEVTDATELVQSIPNDKPFQNVNKITYGACPKYVKQNTLKLATGMRNVPEKGLFGAIAGFIENGWEGMIDGWYGFRHQNSEGTGQAADLKSTQAAIDQINGKLNRVIEKTLLVALENQHTIDLTDSEMNKLFEKTGRQLRENAEDMGNGCFKIYHKCDNACIESIRNGTYDHDVYRDEALNNRFQ Motif0057_ems_3hM_2551_0001__31__C
DETVIKAVMHAYRAWMQAARENDEDKAKKIIKSLKDLADKLNDPYAQRAVKNLECTLKKLKG PGATLCLGHHAVPNGTLVKTITDDQIEVTDATELVQSIPNDKPFQNVNKITYGACPKYVKQNTLKLATGMRNVPEKGLFGAIAGFIENGWEGMIDGWYGFRHQNSEGTGQAADLKSTQAAIDQINGKLNRVIEKTLLVALENQHTIDLTDSEMNKLFEKTGRQLRENAEDMGNGCFKIYHKCDNACIESIRNGTYDHDVYRDEALNNRFQ Motif0329_ems_3hC_644_0001__55__C
DLDERAKKLLKLLREVRKKAPDWDLRKKAEMASRMLEEALKKKDELYVQTLIRFAEVFVKLV PGATLCLGHHAVPNGTLVKTITDDQIEVTDATELVQSIPNDKPFQNVNKITYGACPKYVKQNTLKLATGMRNVPEKGLFGAIAGFIENGWEGMIDGWYGFRHQNSEGTGQAADLKSTQAAIDQINGKLNRVIEKTLLVALENQHTIDLTDSEMNKLFEKTGRQLRENAEDMGNGCFKIYHKCDNACIESIRNGTYDHDVYRDEALNNRFQ Motif0501_ems_3hM_844_0001__23__W
DLDERAKKLLKLLREVRKKAPDPDLRKKAEMASRMLEEALKKKDELYVQTLIRFAEVFVRLV PGATLCLGHHAVPNGTLVKTITDDQIEVTDATELVQSIPNDKPFQNVNKITYGACPKYVKQNTLKLATGMRNVPEKGLFGAIAGFIENGWEGMIDGWYGFRHQNSEGTGQAADLKSTQAAIDQINGKLNRVIEKTLLVALENQHTIDLTDSEMNKLFEKTGRQLRENAEDMGNGCFKIYHKCDNACIESIRNGTYDHDVYRDEALNNRFQ Motif0501_ems_3hM_844_0001__60__R
DFNQYQRAYDWAAEWIRRVLSASSEEESEKLIEKAKEEADRRGDELALRLIERFQKLWRKNL PGATLCLGHHAVPNGTLVKTITDDQIEVTDATELVQSIPNDKPFQNVNKITYGACPKYVKQNTLKLATGMRNVPEKGLFGAIAGFIENGWEGMIDGWYGFRHQNSEGTGQAADLKSTQAAIDQINGKLNRVIEKTLLVALENQHTIDLTDSEMNKLFEKTGRQLRENAEDMGNGCFKIYHKCDNACIESIRNGTYDHDVYRDEALNNRFQ Motif0252_ems_3hM_2052_0001__40__D
SQETVKDLVRKAKELADSLGDPISQEYVSTLEEAARRATKNNNEHKLRILRISLEYFLKQL PGATLCLGHHAVPNGTLVKTITDDQIEVTDATELVQSIPNDKPFQNVNKITYGACPKYVKQNTLKLATGMRNVPEKGLFGAIAGFIENGWEGMIDGWYGFRHQNSEGTGQAADLKSTQAAIDQINGKLNRVIEKTLLVALENQHTIDLTDSEMNKLFEKTGRQLRENAEDMGNGCFKIYHKCDNACIESIRNGTYDHDVYRDEALNNRFQ Motif0176_ems_3hM_1482_0004__43__N
DETVIKAVMHAYRAWMQAARENDEDKAKKIIKSLKDLADKLGDPYAQRAVKNLEDTLKKLKG PGATLCLGHHAVPNGTLVKTITDDQIEVTDATELVQSIPNDKPFQNVNKITYGACPKYVKQNTLKLATGMRNVPEKGLFGAIAGFIENGWEGMIDGWYGFRHQNSEGTGQAADLKSTQAAIDQINGKLNRVIEKTLLVALENQHTIDLTDSEMNKLFEKTGRQLRENAEDMGNGCFKIYHKCDNACIESIRNGTYDHDVYRDEALNNRFQ Motif0329_ems_3hC_644_0001__42__G
DFNQYQRAYDWAAEWIRRVLSASSEEESEKLIEKAKEMAKRRGDELALRLIERFQKLWRKNL PGATLCLGHHAVPNGTLVKTITDDQIEVTDATELVQSIPNDKPFQNVNKITYGACPKYVKQNTLKLATGMRNVPEKGLFGAIAGFIENGWEGMIDGWYGFRHQNSEGTGQAADLKSTQAAIDQINGKLNRVIEKTLLVALENQHTIDLTDSEMNKLFEKTGRQLRENAEDMGNGCFKIYHKCDNACIESIRNGTYDHDVYRDEALNNRFQ Motif0252_ems_3hM_2052_0001__38__M
SQETVKDLVRKAKELADSLGDPISQEYVSTLEEAARRATKNNDEHALRILRISLEYFLKQL PGATLCLGHHAVPNGTLVKTITDDQIEVTDATELVQSIPNDKPFQNVNKITYGACPKYVKQNTLKLATGMRNVPEKGLFGAIAGFIENGWEGMIDGWYGFRHQNSEGTGQAADLKSTQAAIDQINGKLNRVIEKTLLVALENQHTIDLTDSEMNKLFEKTGRQLRENAEDMGNGCFKIYHKCDNACIESIRNGTYDHDVYRDEALNNRFQ Motif0176_ems_3hM_1482_0004__46__A
SEEELIEKVERVLGDPRLRELLRRLVEDAKKMGPDPKMAVQVAARYIAQQEGNPEVEKVAKEVAK PGATLCLGHHAVPNGTLVKTITDDQIEVTDATELVQSIPNDKPFQNVNKITYGACPKYVKQNTLKLATGMRNVPEKGLFGAIAGFIENGWEGMIDGWYGFRHQNSEGTGQAADLKSTQAAIDQINGKLNRVIEKTLLVALENQHTIDLTDSEMNKLFEKTGRQLRENAEDMGNGCFKIYHKCDNACIESIRNGTYDHDVYRDEALNNRFQ Motif0085_bcov_4helix_05981_0001__34__P
DETVIKAVMWAYRAWMQAARENDEDKAKKIIKSLKDLADKLNDPYAQRAVKNLEDTLKKLKG PGATLCLGHHAVPNGTLVKTITDDQIEVTDATELVQSIPNDKPFQNVNKITYGACPKYVKQNTLKLATGMRNVPEKGLFGAIAGFIENGWEGMIDGWYGFRHQNSEGTGQAADLKSTQAAIDQINGKLNRVIEKTLLVALENQHTIDLTDSEMNKLFEKTGRQLRENAEDMGNGCFKIYHKCDNACIESIRNGTYDHDVYRDEALNNRFQ Motif0329_ems_3hC_644_0001__10__W
DLDERAKKLLKLLREVRKKAPDPDLRKKAEMASRMLEEALKKKDELYVQTLIRFAEVFVKLE PGATLCLGHHAVPNGTLVKTITDDQIEVTDATELVQSIPNDKPFQNVNKITYGACPKYVKQNTLKLATGMRNVPEKGLFGAIAGFIENGWEGMIDGWYGFRHQNSEGTGQAADLKSTQAAIDQINGKLNRVIEKTLLVALENQHTIDLTDSEMNKLFEKTGRQLRENAEDMGNGCFKIYHKCDNACIESIRNGTYDHDVYRDEALNNRFQ Motif0501_ems_3hM_844_0001__62__E
SLEMAVKWLLTVLKRLRDKAQDPTSRKLIEELYKKVEKAAKNKDPRAAHLAFYAVAQARMLV PGATLCLGHHAVPNGTLVKTITDDQIEVTDATELVQSIPNDKPFQNVNKITYGACPKYVKQNTLKLATGMRNVPEKGLFGAIAGFIENGWEGMIDGWYGFRHQNSEGTGQAADLKSTQAAIDQINGKLNRVIEKTLLVALENQHTIDLTDSEMNKLFEKTGRQLRENAEDMGNGCFKIYHKCDNACIESIRNGTYDHDVYRDEALNNRFQ Motif0184_ems_3hM_1529_0001_0003__38__K
SEEELIEKVERVLGDPRLRELLRRLVEDTKKMGIDPKMAVQVAARYIAQQEGNPEVEKVAKEVAK PGATLCLGHHAVPNGTLVKTITDDQIEVTDATELVQSIPNDKPFQNVNKITYGACPKYVKQNTLKLATGMRNVPEKGLFGAIAGFIENGWEGMIDGWYGFRHQNSEGTGQAADLKSTQAAIDQINGKLNRVIEKTLLVALENQHTIDLTDSEMNKLFEKTGRQLRENAEDMGNGCFKIYHKCDNACIESIRNGTYDHDVYRDEALNNRFQ Motif0085_bcov_4helix_05981_0001__29__T
SLEMAVKWLLTVLKRLRDKAQDPTSRKSIEELYKKVEEAAKNKDPRAAHLAFYAVAQARMLV PGATLCLGHHAVPNGTLVKTITDDQIEVTDATELVQSIPNDKPFQNVNKITYGACPKYVKQNTLKLATGMRNVPEKGLFGAIAGFIENGWEGMIDGWYGFRHQNSEGTGQAADLKSTQAAIDQINGKLNRVIEKTLLVALENQHTIDLTDSEMNKLFEKTGRQLRENAEDMGNGCFKIYHKCDNACIESIRNGTYDHDVYRDEALNNRFQ Motif0184_ems_3hM_1529_0001_0003__28__S
SLEMAVKWLLTVLKRLRDKAQDPTSRKLIEELYSKVEEAAKNKDPRAAHLAFYAVAQARMLV PGATLCLGHHAVPNGTLVKTITDDQIEVTDATELVQSIPNDKPFQNVNKITYGACPKYVKQNTLKLATGMRNVPEKGLFGAIAGFIENGWEGMIDGWYGFRHQNSEGTGQAADLKSTQAAIDQINGKLNRVIEKTLLVALENQHTIDLTDSEMNKLFEKTGRQLRENAEDMGNGCFKIYHKCDNACIESIRNGTYDHDVYRDEALNNRFQ Motif0184_ems_3hM_1529_0001_0003__34__S
DETVIKAVMHAYRAWAQAARENDEDKAKKIIKSLKDLADKLNDPYAQRAVKNLEDTLKKLKG PGATLCLGHHAVPNGTLVKTITDDQIEVTDATELVQSIPNDKPFQNVNKITYGACPKYVKQNTLKLATGMRNVPEKGLFGAIAGFIENGWEGMIDGWYGFRHQNSEGTGQAADLKSTQAAIDQINGKLNRVIEKTLLVALENQHTIDLTDSEMNKLFEKTGRQLRENAEDMGNGCFKIYHKCDNACIESIRNGTYDHDVYRDEALNNRFQ Motif0329_ems_3hC_644_0001__16__A
PEDEWVKQVETILRKAKKVPDPTERKKLLIEAQVRARYAQQVATDPRVQKILEEDIKIARKLYV PGATLCLGHHAVPNGTLVKTITDDQIEVTDATELVQSIPNDKPFQNVNKITYGACPKYVKQNTLKLATGMRNVPEKGLFGAIAGFIENGWEGMIDGWYGFRHQNSEGTGQAADLKSTQAAIDQINGKLNRVIEKTLLVALENQHTIDLTDSEMNKLFEKTGRQLRENAEDMGNGCFKIYHKCDNACIESIRNGTYDHDVYRDEALNNRFQ Motif0057_ems_3hM_2551_0001__55__D
SEEELIEKVERVLGDPRLRELLRRLVEDAKKMGIDPKMAVQIAARYIAQQEGNPEVEKVAKEVAK PGATLCLGHHAVPNGTLVKTITDDQIEVTDATELVQSIPNDKPFQNVNKITYGACPKYVKQNTLKLATGMRNVPEKGLFGAIAGFIENGWEGMIDGWYGFRHQNSEGTGQAADLKSTQAAIDQINGKLNRVIEKTLLVALENQHTIDLTDSEMNKLFEKTGRQLRENAEDMGNGCFKIYHKCDNACIESIRNGTYDHDVYRDEALNNRFQ Motif0085_bcov_4helix_05981_0001__42__I
SLEMAVKWLLTVLKRLRDKAQDPTSIKLIEELYKKVEEAAKNKDPRAAHLAFYAVAQARMLV PGATLCLGHHAVPNGTLVKTITDDQIEVTDATELVQSIPNDKPFQNVNKITYGACPKYVKQNTLKLATGMRNVPEKGLFGAIAGFIENGWEGMIDGWYGFRHQNSEGTGQAADLKSTQAAIDQINGKLNRVIEKTLLVALENQHTIDLTDSEMNKLFEKTGRQLRENAEDMGNGCFKIYHKCDNACIESIRNGTYDHDVYRDEALNNRFQ Motif0184_ems_3hM_1529_0001_0003__26__I
DLDMRAKKLLKLLREVRKKAPDPDLRKKAEMASRMLEEALKKKDELYVQTLIRFAEVFVKLV PGATLCLGHHAVPNGTLVKTITDDQIEVTDATELVQSIPNDKPFQNVNKITYGACPKYVKQNTLKLATGMRNVPEKGLFGAIAGFIENGWEGMIDGWYGFRHQNSEGTGQAADLKSTQAAIDQINGKLNRVIEKTLLVALENQHTIDLTDSEMNKLFEKTGRQLRENAEDMGNGCFKIYHKCDNACIESIRNGTYDHDVYRDEALNNRFQ Motif0501_ems_3hM_844_0001__4__M
SQETVKDLVRKDKELADSLGDPISQEYVSTLEEAARRATKNNDEHKLRILRISLEYFLKQL PGATLCLGHHAVPNGTLVKTITDDQIEVTDATELVQSIPNDKPFQNVNKITYGACPKYVKQNTLKLATGMRNVPEKGLFGAIAGFIENGWEGMIDGWYGFRHQNSEGTGQAADLKSTQAAIDQINGKLNRVIEKTLLVALENQHTIDLTDSEMNKLFEKTGRQLRENAEDMGNGCFKIYHKCDNACIESIRNGTYDHDVYRDEALNNRFQ Motif0176_ems_3hM_1482_0004__12__D
SQETIKDLVRKAKELADSLGDPISQEYVSTLEEAARRATKNNDEHKLRILRISLEYFLKQL PGATLCLGHHAVPNGTLVKTITDDQIEVTDATELVQSIPNDKPFQNVNKITYGACPKYVKQNTLKLATGMRNVPEKGLFGAIAGFIENGWEGMIDGWYGFRHQNSEGTGQAADLKSTQAAIDQINGKLNRVIEKTLLVALENQHTIDLTDSEMNKLFEKTGRQLRENAEDMGNGCFKIYHKCDNACIESIRNGTYDHDVYRDEALNNRFQ Motif0176_ems_3hM_1482_0004__5__I
DFNQYQRAYDWAAEWIRRVLSASSEEESEKLIEKAKEEAKRRGDELALRLIERYQKLWRKNL PGATLCLGHHAVPNGTLVKTITDDQIEVTDATELVQSIPNDKPFQNVNKITYGACPKYVKQNTLKLATGMRNVPEKGLFGAIAGFIENGWEGMIDGWYGFRHQNSEGTGQAADLKSTQAAIDQINGKLNRVIEKTLLVALENQHTIDLTDSEMNKLFEKTGRQLRENAEDMGNGCFKIYHKCDNACIESIRNGTYDHDVYRDEALNNRFQ Motif0252_ems_3hM_2052_0001__54__Y
SEEELSEKVERVLGDPRLRELLRRLVEDAKKMGIDPKMAVQVAARYIAQQEGNPEVEKVAKEVAK PGATLCLGHHAVPNGTLVKTITDDQIEVTDATELVQSIPNDKPFQNVNKITYGACPKYVKQNTLKLATGMRNVPEKGLFGAIAGFIENGWEGMIDGWYGFRHQNSEGTGQAADLKSTQAAIDQINGKLNRVIEKTLLVALENQHTIDLTDSEMNKLFEKTGRQLRENAEDMGNGCFKIYHKCDNACIESIRNGTYDHDVYRDEALNNRFQ Motif0085_bcov_4helix_05981_0001__6__S
PEDEWVEQVETILRKAKKVPDPTERKKLLIEAQVRARYAQQVATDPRVQKILEELIKIARKLYV PGATLCLGHHAVPNGTLVKTITDDQIEVTDATELVQSIPNDKPFQNVNKITYGACPKYVKQNTLKLATGMRNVPEKGLFGAIAGFIENGWEGMIDGWYGFRHQNSEGTGQAADLKSTQAAIDQINGKLNRVIEKTLLVALENQHTIDLTDSEMNKLFEKTGRQLRENAEDMGNGCFKIYHKCDNACIESIRNGTYDHDVYRDEALNNRFQ Motif0057_ems_3hM_2551_0001__7__E
SQETVKHLVRKAKELADSLGDPISQEYVSTLEEAARRATKNNDEHKLRILRISLEYFLKQL PGATLCLGHHAVPNGTLVKTITDDQIEVTDATELVQSIPNDKPFQNVNKITYGACPKYVKQNTLKLATGMRNVPEKGLFGAIAGFIENGWEGMIDGWYGFRHQNSEGTGQAADLKSTQAAIDQINGKLNRVIEKTLLVALENQHTIDLTDSEMNKLFEKTGRQLRENAEDMGNGCFKIYHKCDNACIESIRNGTYDHDVYRDEALNNRFQ Motif0176_ems_3hM_1482_0004__7__H
SQETVKDLVRKAKELADSLGDPISQEYVSILEEAARRATKNNDEHKLRILRISLEYFLKQL PGATLCLGHHAVPNGTLVKTITDDQIEVTDATELVQSIPNDKPFQNVNKITYGACPKYVKQNTLKLATGMRNVPEKGLFGAIAGFIENGWEGMIDGWYGFRHQNSEGTGQAADLKSTQAAIDQINGKLNRVIEKTLLVALENQHTIDLTDSEMNKLFEKTGRQLRENAEDMGNGCFKIYHKCDNACIESIRNGTYDHDVYRDEALNNRFQ Motif0176_ems_3hM_1482_0004__30__I
SQETVKDLVKKAKELADSLGDPISQEYVSTLEEAARRATKNNDEHKLRILRISLEYFLKQL PGATLCLGHHAVPNGTLVKTITDDQIEVTDATELVQSIPNDKPFQNVNKITYGACPKYVKQNTLKLATGMRNVPEKGLFGAIAGFIENGWEGMIDGWYGFRHQNSEGTGQAADLKSTQAAIDQINGKLNRVIEKTLLVALENQHTIDLTDSEMNKLFEKTGRQLRENAEDMGNGCFKIYHKCDNACIESIRNGTYDHDVYRDEALNNRFQ Motif0176_ems_3hM_1482_0004__10__K
SQETVFDLVRKAKELADSLGDPISQEYVSTLEEAARRATKNNDEHKLRILRISLEYFLKQL PGATLCLGHHAVPNGTLVKTITDDQIEVTDATELVQSIPNDKPFQNVNKITYGACPKYVKQNTLKLATGMRNVPEKGLFGAIAGFIENGWEGMIDGWYGFRHQNSEGTGQAADLKSTQAAIDQINGKLNRVIEKTLLVALENQHTIDLTDSEMNKLFEKTGRQLRENAEDMGNGCFKIYHKCDNACIESIRNGTYDHDVYRDEALNNRFQ Motif0176_ems_3hM_1482_0004__6__F
SQETVKDLVRKAKELADSLGWPISQEYVSTLEEAARRATKNNDEHKLRILRISLEYFLKQL PGATLCLGHHAVPNGTLVKTITDDQIEVTDATELVQSIPNDKPFQNVNKITYGACPKYVKQNTLKLATGMRNVPEKGLFGAIAGFIENGWEGMIDGWYGFRHQNSEGTGQAADLKSTQAAIDQINGKLNRVIEKTLLVALENQHTIDLTDSEMNKLFEKTGRQLRENAEDMGNGCFKIYHKCDNACIESIRNGTYDHDVYRDEALNNRFQ Motif0176_ems_3hM_1482_0004__21__W
DMITIAIKLATEVYRLLVEGNYDEASKLAKKAIEEARKKNDEDLKKFAERLLERIKKLKKS PGATLCLGHHAVPNGTLVKTITDDQIEVTDATELVQSIPNDKPFQNVNKITYGACPKYVKQNTLKLATGMRNVPEKGLFGAIAGFIENGWEGMIDGWYGFRHQNSEGTGQAADLKSTQAAIDQINGKLNRVIEKTLLVALENQHTIDLTDSEMNKLFEKTGRQLRENAEDMGNGCFKIYHKCDNACIESIRNGTYDHDVYRDEALNNRFQ Motif0077_ems_3hM_2831_0001_0002__37__R
PEDEWVKQVETILRKAKKVPDPTERKKLLIEAQVRARYAQQVATDPRVQKILGELIKIARKLYV PGATLCLGHHAVPNGTLVKTITDDQIEVTDATELVQSIPNDKPFQNVNKITYGACPKYVKQNTLKLATGMRNVPEKGLFGAIAGFIENGWEGMIDGWYGFRHQNSEGTGQAADLKSTQAAIDQINGKLNRVIEKTLLVALENQHTIDLTDSEMNKLFEKTGRQLRENAEDMGNGCFKIYHKCDNACIESIRNGTYDHDVYRDEALNNRFQ Motif0057_ems_3hM_2551_0001__53__G
DLDERAKKLLKLLREVRKKAPDPDLRKKAEMASRMLEEALKKKDELYVQTLIEFAEVFVKLV PGATLCLGHHAVPNGTLVKTITDDQIEVTDATELVQSIPNDKPFQNVNKITYGACPKYVKQNTLKLATGMRNVPEKGLFGAIAGFIENGWEGMIDGWYGFRHQNSEGTGQAADLKSTQAAIDQINGKLNRVIEKTLLVALENQHTIDLTDSEMNKLFEKTGRQLRENAEDMGNGCFKIYHKCDNACIESIRNGTYDHDVYRDEALNNRFQ Motif0501_ems_3hM_844_0001__53__E
DMITIAIKLATEVYRLLVEGAYDEASKLAKKAIEEADKKNDEDLKKFAERLLERIKKLKKS PGATLCLGHHAVPNGTLVKTITDDQIEVTDATELVQSIPNDKPFQNVNKITYGACPKYVKQNTLKLATGMRNVPEKGLFGAIAGFIENGWEGMIDGWYGFRHQNSEGTGQAADLKSTQAAIDQINGKLNRVIEKTLLVALENQHTIDLTDSEMNKLFEKTGRQLRENAEDMGNGCFKIYHKCDNACIESIRNGTYDHDVYRDEALNNRFQ Motif0077_ems_3hM_2831_0001_0002__21__A
PEDEWVKQVETILRKAKKVPDPTERKKLLIEAQVRARYAQQVATDPRVQKIVEELIKIARKLYV PGATLCLGHHAVPNGTLVKTITDDQIEVTDATELVQSIPNDKPFQNVNKITYGACPKYVKQNTLKLATGMRNVPEKGLFGAIAGFIENGWEGMIDGWYGFRHQNSEGTGQAADLKSTQAAIDQINGKLNRVIEKTLLVALENQHTIDLTDSEMNKLFEKTGRQLRENAEDMGNGCFKIYHKCDNACIESIRNGTYDHDVYRDEALNNRFQ Motif0057_ems_3hM_2551_0001__52__V
DFNQYQRAADWAAEWIRRVLSASSEEESEKLIEKAKEEAKRRGDELALRLIERFQKLWRKNL PGATLCLGHHAVPNGTLVKTITDDQIEVTDATELVQSIPNDKPFQNVNKITYGACPKYVKQNTLKLATGMRNVPEKGLFGAIAGFIENGWEGMIDGWYGFRHQNSEGTGQAADLKSTQAAIDQINGKLNRVIEKTLLVALENQHTIDLTDSEMNKLFEKTGRQLRENAEDMGNGCFKIYHKCDNACIESIRNGTYDHDVYRDEALNNRFQ Motif0252_ems_3hM_2052_0001__9__A
SQETVKDLVRKAKELADSLGDPISQEYVSTLEEAARRATKNNDEWKLRILRISLEYFLKQL PGATLCLGHHAVPNGTLVKTITDDQIEVTDATELVQSIPNDKPFQNVNKITYGACPKYVKQNTLKLATGMRNVPEKGLFGAIAGFIENGWEGMIDGWYGFRHQNSEGTGQAADLKSTQAAIDQINGKLNRVIEKTLLVALENQHTIDLTDSEMNKLFEKTGRQLRENAEDMGNGCFKIYHKCDNACIESIRNGTYDHDVYRDEALNNRFQ Motif0176_ems_3hM_1482_0004__45__W
SEEELIEKVERVLGDPRLRELLRRLVEDAKKMGIDPKMLVQVAARYIAQQEGNPEVEKVAKEVAK PGATLCLGHHAVPNGTLVKTITDDQIEVTDATELVQSIPNDKPFQNVNKITYGACPKYVKQNTLKLATGMRNVPEKGLFGAIAGFIENGWEGMIDGWYGFRHQNSEGTGQAADLKSTQAAIDQINGKLNRVIEKTLLVALENQHTIDLTDSEMNKLFEKTGRQLRENAEDMGNGCFKIYHKCDNACIESIRNGTYDHDVYRDEALNNRFQ Motif0085_bcov_4helix_05981_0001__39__L
SQETVKDLVRKAKELADSLGDPISQEYVSTLEEAARRATKNNDEHKLKILRISLEYFLKQL PGATLCLGHHAVPNGTLVKTITDDQIEVTDATELVQSIPNDKPFQNVNKITYGACPKYVKQNTLKLATGMRNVPEKGLFGAIAGFIENGWEGMIDGWYGFRHQNSEGTGQAADLKSTQAAIDQINGKLNRVIEKTLLVALENQHTIDLTDSEMNKLFEKTGRQLRENAEDMGNGCFKIYHKCDNACIESIRNGTYDHDVYRDEALNNRFQ Motif0176_ems_3hM_1482_0004__48__K
DLDERAKKLKKLLREVRKKAPDPDLRKKAEMASRMLEEALKKKDELYVQTLIRFAEVFVKLV PGATLCLGHHAVPNGTLVKTITDDQIEVTDATELVQSIPNDKPFQNVNKITYGACPKYVKQNTLKLATGMRNVPEKGLFGAIAGFIENGWEGMIDGWYGFRHQNSEGTGQAADLKSTQAAIDQINGKLNRVIEKTLLVALENQHTIDLTDSEMNKLFEKTGRQLRENAEDMGNGCFKIYHKCDNACIESIRNGTYDHDVYRDEALNNRFQ Motif0501_ems_3hM_844_0001__10__K
DFNQYQNAYDWAAEWIRRVLSASSEEESEKLIEKAKEEAKRRGDELALRLIERFQKLWRKNL PGATLCLGHHAVPNGTLVKTITDDQIEVTDATELVQSIPNDKPFQNVNKITYGACPKYVKQNTLKLATGMRNVPEKGLFGAIAGFIENGWEGMIDGWYGFRHQNSEGTGQAADLKSTQAAIDQINGKLNRVIEKTLLVALENQHTIDLTDSEMNKLFEKTGRQLRENAEDMGNGCFKIYHKCDNACIESIRNGTYDHDVYRDEALNNRFQ Motif0252_ems_3hM_2052_0001__7__N
DFNQYQRAYDWAAEWIRRVLSASSEEESEKLIEDAKEEAKRRGDELALRLIERFQKLWRKNL PGATLCLGHHAVPNGTLVKTITDDQIEVTDATELVQSIPNDKPFQNVNKITYGACPKYVKQNTLKLATGMRNVPEKGLFGAIAGFIENGWEGMIDGWYGFRHQNSEGTGQAADLKSTQAAIDQINGKLNRVIEKTLLVALENQHTIDLTDSEMNKLFEKTGRQLRENAEDMGNGCFKIYHKCDNACIESIRNGTYDHDVYRDEALNNRFQ Motif0252_ems_3hM_2052_0001__34__D
DETVIKAVMHAYRAWMQAARENDEDKAKKIIKSLKDLKDKLNDPYAQRAVKNLEDTLKKLKG PGATLCLGHHAVPNGTLVKTITDDQIEVTDATELVQSIPNDKPFQNVNKITYGACPKYVKQNTLKLATGMRNVPEKGLFGAIAGFIENGWEGMIDGWYGFRHQNSEGTGQAADLKSTQAAIDQINGKLNRVIEKTLLVALENQHTIDLTDSEMNKLFEKTGRQLRENAEDMGNGCFKIYHKCDNACIESIRNGTYDHDVYRDEALNNRFQ Motif0329_ems_3hC_644_0001__38__K
PEDEWVKQVETILRKGKKVPDPTERKKLLIEAQVRARYAQQVATDPRVQKILEELIKIARKLYV PGATLCLGHHAVPNGTLVKTITDDQIEVTDATELVQSIPNDKPFQNVNKITYGACPKYVKQNTLKLATGMRNVPEKGLFGAIAGFIENGWEGMIDGWYGFRHQNSEGTGQAADLKSTQAAIDQINGKLNRVIEKTLLVALENQHTIDLTDSEMNKLFEKTGRQLRENAEDMGNGCFKIYHKCDNACIESIRNGTYDHDVYRDEALNNRFQ Motif0057_ems_3hM_2551_0001__16__G
DFNQYQRAYDWAAEWIRRVLSASSEEESEKLIEKAKEEAKRRGDELALRLIERFQKLWRKFL PGATLCLGHHAVPNGTLVKTITDDQIEVTDATELVQSIPNDKPFQNVNKITYGACPKYVKQNTLKLATGMRNVPEKGLFGAIAGFIENGWEGMIDGWYGFRHQNSEGTGQAADLKSTQAAIDQINGKLNRVIEKTLLVALENQHTIDLTDSEMNKLFEKTGRQLRENAEDMGNGCFKIYHKCDNACIESIRNGTYDHDVYRDEALNNRFQ Motif0252_ems_3hM_2052_0001__61__F
DETVIKAVMHAYRAWMAAARENDEDKAKKIIKSLKDLADKLNDPYAQRAVKNLEDTLKKLKG PGATLCLGHHAVPNGTLVKTITDDQIEVTDATELVQSIPNDKPFQNVNKITYGACPKYVKQNTLKLATGMRNVPEKGLFGAIAGFIENGWEGMIDGWYGFRHQNSEGTGQAADLKSTQAAIDQINGKLNRVIEKTLLVALENQHTIDLTDSEMNKLFEKTGRQLRENAEDMGNGCFKIYHKCDNACIESIRNGTYDHDVYRDEALNNRFQ Motif0329_ems_3hC_644_0001__17__A
DMITIAIKLATEVYRLLVEGNYDEASKLAKKAIEEADKWNDEDLKKFAERLLERIKKLKKS PGATLCLGHHAVPNGTLVKTITDDQIEVTDATELVQSIPNDKPFQNVNKITYGACPKYVKQNTLKLATGMRNVPEKGLFGAIAGFIENGWEGMIDGWYGFRHQNSEGTGQAADLKSTQAAIDQINGKLNRVIEKTLLVALENQHTIDLTDSEMNKLFEKTGRQLRENAEDMGNGCFKIYHKCDNACIESIRNGTYDHDVYRDEALNNRFQ Motif0077_ems_3hM_2831_0001_0002__39__W
DETVIKAVMHAYRAWMQAARENDEDKWKKIIKSLKDLADKLNDPYAQRAVKNLEDTLKKLKG PGATLCLGHHAVPNGTLVKTITDDQIEVTDATELVQSIPNDKPFQNVNKITYGACPKYVKQNTLKLATGMRNVPEKGLFGAIAGFIENGWEGMIDGWYGFRHQNSEGTGQAADLKSTQAAIDQINGKLNRVIEKTLLVALENQHTIDLTDSEMNKLFEKTGRQLRENAEDMGNGCFKIYHKCDNACIESIRNGTYDHDVYRDEALNNRFQ Motif0329_ems_3hC_644_0001__27__W
DMITIAIKLATEVYRLLVEGNYDEASKLAKKAIEEADKKNDEDRKKFAERLLERIKKLKKS PGATLCLGHHAVPNGTLVKTITDDQIEVTDATELVQSIPNDKPFQNVNKITYGACPKYVKQNTLKLATGMRNVPEKGLFGAIAGFIENGWEGMIDGWYGFRHQNSEGTGQAADLKSTQAAIDQINGKLNRVIEKTLLVALENQHTIDLTDSEMNKLFEKTGRQLRENAEDMGNGCFKIYHKCDNACIESIRNGTYDHDVYRDEALNNRFQ Motif0077_ems_3hM_2831_0001_0002__44__R
PEDEWVKQVETILRKAKKVPDPTERKKLLIEAQVRARYAQQVATDPRVSKILEELIKIARKLYV PGATLCLGHHAVPNGTLVKTITDDQIEVTDATELVQSIPNDKPFQNVNKITYGACPKYVKQNTLKLATGMRNVPEKGLFGAIAGFIENGWEGMIDGWYGFRHQNSEGTGQAADLKSTQAAIDQINGKLNRVIEKTLLVALENQHTIDLTDSEMNKLFEKTGRQLRENAEDMGNGCFKIYHKCDNACIESIRNGTYDHDVYRDEALNNRFQ Motif0057_ems_3hM_2551_0001__49__S
SLEMAVKWLLTVLKRLRDKAQDPTSRKLIEELYKKVHEAAKNKDPRAAHLAFYAVAQARMLV PGATLCLGHHAVPNGTLVKTITDDQIEVTDATELVQSIPNDKPFQNVNKITYGACPKYVKQNTLKLATGMRNVPEKGLFGAIAGFIENGWEGMIDGWYGFRHQNSEGTGQAADLKSTQAAIDQINGKLNRVIEKTLLVALENQHTIDLTDSEMNKLFEKTGRQLRENAEDMGNGCFKIYHKCDNACIESIRNGTYDHDVYRDEALNNRFQ Motif0184_ems_3hM_1529_0001_0003__37__H
SQETVKDLVRKQKELADSLGDPISQEYVSTLEEAARRATKNNDEHKLRILRISLEYFLKQL PGATLCLGHHAVPNGTLVKTITDDQIEVTDATELVQSIPNDKPFQNVNKITYGACPKYVKQNTLKLATGMRNVPEKGLFGAIAGFIENGWEGMIDGWYGFRHQNSEGTGQAADLKSTQAAIDQINGKLNRVIEKTLLVALENQHTIDLTDSEMNKLFEKTGRQLRENAEDMGNGCFKIYHKCDNACIESIRNGTYDHDVYRDEALNNRFQ Motif0176_ems_3hM_1482_0004__12__Q
DMITIAIKLATEVYRALVEGNYDEASKLAKKAIEEADKKNDEDLKKFAERLLERIKKLKKS PGATLCLGHHAVPNGTLVKTITDDQIEVTDATELVQSIPNDKPFQNVNKITYGACPKYVKQNTLKLATGMRNVPEKGLFGAIAGFIENGWEGMIDGWYGFRHQNSEGTGQAADLKSTQAAIDQINGKLNRVIEKTLLVALENQHTIDLTDSEMNKLFEKTGRQLRENAEDMGNGCFKIYHKCDNACIESIRNGTYDHDVYRDEALNNRFQ Motif0077_ems_3hM_2831_0001_0002__16__A
DLDERAKKLLKLLREVRKKAPDPDLRKKAEMASRMLEEALKKKDELYVQTLIRFAEVHVKLV PGATLCLGHHAVPNGTLVKTITDDQIEVTDATELVQSIPNDKPFQNVNKITYGACPKYVKQNTLKLATGMRNVPEKGLFGAIAGFIENGWEGMIDGWYGFRHQNSEGTGQAADLKSTQAAIDQINGKLNRVIEKTLLVALENQHTIDLTDSEMNKLFEKTGRQLRENAEDMGNGCFKIYHKCDNACIESIRNGTYDHDVYRDEALNNRFQ Motif0501_ems_3hM_844_0001__58__H
PEDEWVKEVETILRKAKKVPDPTERKKLLIEAQVRARYAQQVATDPRVQKILEELIKIARKLYV PGATLCLGHHAVPNGTLVKTITDDQIEVTDATELVQSIPNDKPFQNVNKITYGACPKYVKQNTLKLATGMRNVPEKGLFGAIAGFIENGWEGMIDGWYGFRHQNSEGTGQAADLKSTQAAIDQINGKLNRVIEKTLLVALENQHTIDLTDSEMNKLFEKTGRQLRENAEDMGNGCFKIYHKCDNACIESIRNGTYDHDVYRDEALNNRFQ Motif0057_ems_3hM_2551_0001__8__E
DLDERAKKLLKLLREVRKKACDPDLRKKAEMASRMLEEALKKKDELYVQTLIRFAEVFVKLV PGATLCLGHHAVPNGTLVKTITDDQIEVTDATELVQSIPNDKPFQNVNKITYGACPKYVKQNTLKLATGMRNVPEKGLFGAIAGFIENGWEGMIDGWYGFRHQNSEGTGQAADLKSTQAAIDQINGKLNRVIEKTLLVALENQHTIDLTDSEMNKLFEKTGRQLRENAEDMGNGCFKIYHKCDNACIESIRNGTYDHDVYRDEALNNRFQ Motif0501_ems_3hM_844_0001__21__C
DMITIAIKLATEVYRLLVQGNYDEASKLAKKAIEEADKKNDEDLKKFAERLLERIKKLKKS PGATLCLGHHAVPNGTLVKTITDDQIEVTDATELVQSIPNDKPFQNVNKITYGACPKYVKQNTLKLATGMRNVPEKGLFGAIAGFIENGWEGMIDGWYGFRHQNSEGTGQAADLKSTQAAIDQINGKLNRVIEKTLLVALENQHTIDLTDSEMNKLFEKTGRQLRENAEDMGNGCFKIYHKCDNACIESIRNGTYDHDVYRDEALNNRFQ Motif0077_ems_3hM_2831_0001_0002__19__Q
PEDEWVKQVETILRKAKKVPDPTERKKLLIEAQVEARYAQQVATDPRVQKILEELIKIARKLYV PGATLCLGHHAVPNGTLVKTITDDQIEVTDATELVQSIPNDKPFQNVNKITYGACPKYVKQNTLKLATGMRNVPEKGLFGAIAGFIENGWEGMIDGWYGFRHQNSEGTGQAADLKSTQAAIDQINGKLNRVIEKTLLVALENQHTIDLTDSEMNKLFEKTGRQLRENAEDMGNGCFKIYHKCDNACIESIRNGTYDHDVYRDEALNNRFQ Motif0057_ems_3hM_2551_0001__35__E
DMITIAIRLATEVYRLLVEGNYDEASKLAKKAIEEADKKNDEDLKKFAERLLERIKKLKKS PGATLCLGHHAVPNGTLVKTITDDQIEVTDATELVQSIPNDKPFQNVNKITYGACPKYVKQNTLKLATGMRNVPEKGLFGAIAGFIENGWEGMIDGWYGFRHQNSEGTGQAADLKSTQAAIDQINGKLNRVIEKTLLVALENQHTIDLTDSEMNKLFEKTGRQLRENAEDMGNGCFKIYHKCDNACIESIRNGTYDHDVYRDEALNNRFQ Motif0077_ems_3hM_2831_0001_0002__8__R
PEDEWVKQVETILRKAKKVPDPTERKKLLIEAQVRARYAQQVATDSRVQKILEELIKIARKLYV PGATLCLGHHAVPNGTLVKTITDDQIEVTDATELVQSIPNDKPFQNVNKITYGACPKYVKQNTLKLATGMRNVPEKGLFGAIAGFIENGWEGMIDGWYGFRHQNSEGTGQAADLKSTQAAIDQINGKLNRVIEKTLLVALENQHTIDLTDSEMNKLFEKTGRQLRENAEDMGNGCFKIYHKCDNACIESIRNGTYDHDVYRDEALNNRFQ Motif0057_ems_3hM_2551_0001__46__S
SEEELIEKVERVLGDPRLRELLRRLVEDAKKMGIDPKMAVQVMARYIAQQEGNPEVEKVAKEVAK PGATLCLGHHAVPNGTLVKTITDDQIEVTDATELVQSIPNDKPFQNVNKITYGACPKYVKQNTLKLATGMRNVPEKGLFGAIAGFIENGWEGMIDGWYGFRHQNSEGTGQAADLKSTQAAIDQINGKLNRVIEKTLLVALENQHTIDLTDSEMNKLFEKTGRQLRENAEDMGNGCFKIYHKCDNACIESIRNGTYDHDVYRDEALNNRFQ Motif0085_bcov_4helix_05981_0001__43__M
SEEELIEKVERVLGDPRIRELLRRLVEDAKKMGIDPKMAVQVAARYIAQQEGNPEVEKVAKEVAK PGATLCLGHHAVPNGTLVKTITDDQIEVTDATELVQSIPNDKPFQNVNKITYGACPKYVKQNTLKLATGMRNVPEKGLFGAIAGFIENGWEGMIDGWYGFRHQNSEGTGQAADLKSTQAAIDQINGKLNRVIEKTLLVALENQHTIDLTDSEMNKLFEKTGRQLRENAEDMGNGCFKIYHKCDNACIESIRNGTYDHDVYRDEALNNRFQ Motif0085_bcov_4helix_05981_0001__18__I
DMITIAIKLATEVYRLLVEGNYDEASKLAIKAIEEADKKNDEDLKKFAERLLERIKKLKKS PGATLCLGHHAVPNGTLVKTITDDQIEVTDATELVQSIPNDKPFQNVNKITYGACPKYVKQNTLKLATGMRNVPEKGLFGAIAGFIENGWEGMIDGWYGFRHQNSEGTGQAADLKSTQAAIDQINGKLNRVIEKTLLVALENQHTIDLTDSEMNKLFEKTGRQLRENAEDMGNGCFKIYHKCDNACIESIRNGTYDHDVYRDEALNNRFQ Motif0077_ems_3hM_2831_0001_0002__30__I
PEDEWVKQVETILRKAKKVTDPTERKKLLIEAQVRARYAQQVATDPRVQKILEELIKIARKLYV PGATLCLGHHAVPNGTLVKTITDDQIEVTDATELVQSIPNDKPFQNVNKITYGACPKYVKQNTLKLATGMRNVPEKGLFGAIAGFIENGWEGMIDGWYGFRHQNSEGTGQAADLKSTQAAIDQINGKLNRVIEKTLLVALENQHTIDLTDSEMNKLFEKTGRQLRENAEDMGNGCFKIYHKCDNACIESIRNGTYDHDVYRDEALNNRFQ Motif0057_ems_3hM_2551_0001__20__T
DMITIAIKLATEVYRLLVEGNYDEAEKLAKKAIEEADKKNDEDLKKFAERLLERIKKLKKS PGATLCLGHHAVPNGTLVKTITDDQIEVTDATELVQSIPNDKPFQNVNKITYGACPKYVKQNTLKLATGMRNVPEKGLFGAIAGFIENGWEGMIDGWYGFRHQNSEGTGQAADLKSTQAAIDQINGKLNRVIEKTLLVALENQHTIDLTDSEMNKLFEKTGRQLRENAEDMGNGCFKIYHKCDNACIESIRNGTYDHDVYRDEALNNRFQ Motif0077_ems_3hM_2831_0001_0002__26__E
SEEELTEKVERVLGDPRLRELLRRLVEDAKKMGIDPKMAVQVAARYIAQQEGNPEVEKVAKEVAK PGATLCLGHHAVPNGTLVKTITDDQIEVTDATELVQSIPNDKPFQNVNKITYGACPKYVKQNTLKLATGMRNVPEKGLFGAIAGFIENGWEGMIDGWYGFRHQNSEGTGQAADLKSTQAAIDQINGKLNRVIEKTLLVALENQHTIDLTDSEMNKLFEKTGRQLRENAEDMGNGCFKIYHKCDNACIESIRNGTYDHDVYRDEALNNRFQ Motif0085_bcov_4helix_05981_0001__6__T
LQETVKDLVRKAKELADSLGDPISQEYVSTLEEAARRATKNNDEHKLRILRISLEYFLKQL PGATLCLGHHAVPNGTLVKTITDDQIEVTDATELVQSIPNDKPFQNVNKITYGACPKYVKQNTLKLATGMRNVPEKGLFGAIAGFIENGWEGMIDGWYGFRHQNSEGTGQAADLKSTQAAIDQINGKLNRVIEKTLLVALENQHTIDLTDSEMNKLFEKTGRQLRENAEDMGNGCFKIYHKCDNACIESIRNGTYDHDVYRDEALNNRFQ Motif0176_ems_3hM_1482_0004__1__L
DMITIAIKLATEVYRLLVEGNYDEASKLAKEAIEEADKKNDEDLKKFAERLLERIKKLKKS PGATLCLGHHAVPNGTLVKTITDDQIEVTDATELVQSIPNDKPFQNVNKITYGACPKYVKQNTLKLATGMRNVPEKGLFGAIAGFIENGWEGMIDGWYGFRHQNSEGTGQAADLKSTQAAIDQINGKLNRVIEKTLLVALENQHTIDLTDSEMNKLFEKTGRQLRENAEDMGNGCFKIYHKCDNACIESIRNGTYDHDVYRDEALNNRFQ Motif0077_ems_3hM_2831_0001_0002__31__E
DETVIKAVMHAYRAWYQAARENDEDKAKKIIKSLKDLADKLNDPYAQRAVKNLEDTLKKLKG PGATLCLGHHAVPNGTLVKTITDDQIEVTDATELVQSIPNDKPFQNVNKITYGACPKYVKQNTLKLATGMRNVPEKGLFGAIAGFIENGWEGMIDGWYGFRHQNSEGTGQAADLKSTQAAIDQINGKLNRVIEKTLLVALENQHTIDLTDSEMNKLFEKTGRQLRENAEDMGNGCFKIYHKCDNACIESIRNGTYDHDVYRDEALNNRFQ Motif0329_ems_3hC_644_0001__16__Y
PEDEWVKQVETILRKAKKVPDFTERKKLLIEAQVRARYAQQVATDPRVQKILEELIKIARKLYV PGATLCLGHHAVPNGTLVKTITDDQIEVTDATELVQSIPNDKPFQNVNKITYGACPKYVKQNTLKLATGMRNVPEKGLFGAIAGFIENGWEGMIDGWYGFRHQNSEGTGQAADLKSTQAAIDQINGKLNRVIEKTLLVALENQHTIDLTDSEMNKLFEKTGRQLRENAEDMGNGCFKIYHKCDNACIESIRNGTYDHDVYRDEALNNRFQ Motif0057_ems_3hM_2551_0001__22__F
DLDERAKKLLKLLREVRKKAPDPDLRKKAEMASRMLEEALKKKDTLYVQTLIRFAEVFVKLV PGATLCLGHHAVPNGTLVKTITDDQIEVTDATELVQSIPNDKPFQNVNKITYGACPKYVKQNTLKLATGMRNVPEKGLFGAIAGFIENGWEGMIDGWYGFRHQNSEGTGQAADLKSTQAAIDQINGKLNRVIEKTLLVALENQHTIDLTDSEMNKLFEKTGRQLRENAEDMGNGCFKIYHKCDNACIESIRNGTYDHDVYRDEALNNRFQ Motif0501_ems_3hM_844_0001__45__T
DLDERAKKLLKLLREVRKKAPDPDLRKKAEMASRCLEEALKKKDELYVQTLIRFAEVFVKLV PGATLCLGHHAVPNGTLVKTITDDQIEVTDATELVQSIPNDKPFQNVNKITYGACPKYVKQNTLKLATGMRNVPEKGLFGAIAGFIENGWEGMIDGWYGFRHQNSEGTGQAADLKSTQAAIDQINGKLNRVIEKTLLVALENQHTIDLTDSEMNKLFEKTGRQLRENAEDMGNGCFKIYHKCDNACIESIRNGTYDHDVYRDEALNNRFQ Motif0501_ems_3hM_844_0001__35__C
SLEMAVKWLLTVLKRLRDKAQDPTSRKLIEETYKKVEEAAKNKDPRAAHLAFYAVAQARMLV PGATLCLGHHAVPNGTLVKTITDDQIEVTDATELVQSIPNDKPFQNVNKITYGACPKYVKQNTLKLATGMRNVPEKGLFGAIAGFIENGWEGMIDGWYGFRHQNSEGTGQAADLKSTQAAIDQINGKLNRVIEKTLLVALENQHTIDLTDSEMNKLFEKTGRQLRENAEDMGNGCFKIYHKCDNACIESIRNGTYDHDVYRDEALNNRFQ Motif0184_ems_3hM_1529_0001_0003__32__T
SEEELIEKVERVLGDPRLRELLRRTVEDAKKMGIDPKMAVQVAARYIAQQEGNPEVEKVAKEVAK PGATLCLGHHAVPNGTLVKTITDDQIEVTDATELVQSIPNDKPFQNVNKITYGACPKYVKQNTLKLATGMRNVPEKGLFGAIAGFIENGWEGMIDGWYGFRHQNSEGTGQAADLKSTQAAIDQINGKLNRVIEKTLLVALENQHTIDLTDSEMNKLFEKTGRQLRENAEDMGNGCFKIYHKCDNACIESIRNGTYDHDVYRDEALNNRFQ Motif0085_bcov_4helix_05981_0001__25__T
SQETVKDLVRKAKELADSLGDPISQEYVSTLEEAARRDTKNNDEHKLRILRISLEYFLKQL PGATLCLGHHAVPNGTLVKTITDDQIEVTDATELVQSIPNDKPFQNVNKITYGACPKYVKQNTLKLATGMRNVPEKGLFGAIAGFIENGWEGMIDGWYGFRHQNSEGTGQAADLKSTQAAIDQINGKLNRVIEKTLLVALENQHTIDLTDSEMNKLFEKTGRQLRENAEDMGNGCFKIYHKCDNACIESIRNGTYDHDVYRDEALNNRFQ Motif0176_ems_3hM_1482_0004__38__D
SLEMAVKWLLTVLKRLRRKAQDPTSRKLIEELYKKVEEAAKNKDPRAAHLAFYAVAQARMLV PGATLCLGHHAVPNGTLVKTITDDQIEVTDATELVQSIPNDKPFQNVNKITYGACPKYVKQNTLKLATGMRNVPEKGLFGAIAGFIENGWEGMIDGWYGFRHQNSEGTGQAADLKSTQAAIDQINGKLNRVIEKTLLVALENQHTIDLTDSEMNKLFEKTGRQLRENAEDMGNGCFKIYHKCDNACIESIRNGTYDHDVYRDEALNNRFQ Motif0184_ems_3hM_1529_0001_0003__18__R
SEEELIEKVERVLGLPRLRELLRRLVEDAKKMGIDPKMAVQVAARYIAQQEGNPEVEKVAKEVAK PGATLCLGHHAVPNGTLVKTITDDQIEVTDATELVQSIPNDKPFQNVNKITYGACPKYVKQNTLKLATGMRNVPEKGLFGAIAGFIENGWEGMIDGWYGFRHQNSEGTGQAADLKSTQAAIDQINGKLNRVIEKTLLVALENQHTIDLTDSEMNKLFEKTGRQLRENAEDMGNGCFKIYHKCDNACIESIRNGTYDHDVYRDEALNNRFQ Motif0085_bcov_4helix_05981_0001__15__L
DLDERAKKLLKLLREVRKKAPDPDLRKKAEMASRMLEEALKKKDELYVQTLILFAEVFVKLV PGATLCLGHHAVPNGTLVKTITDDQIEVTDATELVQSIPNDKPFQNVNKITYGACPKYVKQNTLKLATGMRNVPEKGLFGAIAGFIENGWEGMIDGWYGFRHQNSEGTGQAADLKSTQAAIDQINGKLNRVIEKTLLVALENQHTIDLTDSEMNKLFEKTGRQLRENAEDMGNGCFKIYHKCDNACIESIRNGTYDHDVYRDEALNNRFQ Motif0501_ems_3hM_844_0001__53__L
SQETTKDLVRKAKELADSLGDPISQEYVSTLEEAARRATKNNDEHKLRILRISLEYFLKQL PGATLCLGHHAVPNGTLVKTITDDQIEVTDATELVQSIPNDKPFQNVNKITYGACPKYVKQNTLKLATGMRNVPEKGLFGAIAGFIENGWEGMIDGWYGFRHQNSEGTGQAADLKSTQAAIDQINGKLNRVIEKTLLVALENQHTIDLTDSEMNKLFEKTGRQLRENAEDMGNGCFKIYHKCDNACIESIRNGTYDHDVYRDEALNNRFQ Motif0176_ems_3hM_1482_0004__5__T
DFNQYQRAYDWAAEWIRRVLSASSEEESEKLIEKAKEEAKRRGDELALRLDERFQKLWRKNL PGATLCLGHHAVPNGTLVKTITDDQIEVTDATELVQSIPNDKPFQNVNKITYGACPKYVKQNTLKLATGMRNVPEKGLFGAIAGFIENGWEGMIDGWYGFRHQNSEGTGQAADLKSTQAAIDQINGKLNRVIEKTLLVALENQHTIDLTDSEMNKLFEKTGRQLRENAEDMGNGCFKIYHKCDNACIESIRNGTYDHDVYRDEALNNRFQ Motif0252_ems_3hM_2052_0001__51__D
SQETVKDLVRKAKDLADSLGDPISQEYVSTLEEAARRATKNNDEHKLRILRISLEYFLKQL PGATLCLGHHAVPNGTLVKTITDDQIEVTDATELVQSIPNDKPFQNVNKITYGACPKYVKQNTLKLATGMRNVPEKGLFGAIAGFIENGWEGMIDGWYGFRHQNSEGTGQAADLKSTQAAIDQINGKLNRVIEKTLLVALENQHTIDLTDSEMNKLFEKTGRQLRENAEDMGNGCFKIYHKCDNACIESIRNGTYDHDVYRDEALNNRFQ Motif0176_ems_3hM_1482_0004__14__D
DMITIAIKLATEVYRLLVEGNYDEASKLAKKAIEEADKKLDEDLKKFAERLLERIKKLKKS PGATLCLGHHAVPNGTLVKTITDDQIEVTDATELVQSIPNDKPFQNVNKITYGACPKYVKQNTLKLATGMRNVPEKGLFGAIAGFIENGWEGMIDGWYGFRHQNSEGTGQAADLKSTQAAIDQINGKLNRVIEKTLLVALENQHTIDLTDSEMNKLFEKTGRQLRENAEDMGNGCFKIYHKCDNACIESIRNGTYDHDVYRDEALNNRFQ Motif0077_ems_3hM_2831_0001_0002__40__L
DMITIAIKLATEVYRLLVEGNYDEASKLAKKAIEEADKKNDEDLKKFAERLIERIKKLKKS PGATLCLGHHAVPNGTLVKTITDDQIEVTDATELVQSIPNDKPFQNVNKITYGACPKYVKQNTLKLATGMRNVPEKGLFGAIAGFIENGWEGMIDGWYGFRHQNSEGTGQAADLKSTQAAIDQINGKLNRVIEKTLLVALENQHTIDLTDSEMNKLFEKTGRQLRENAEDMGNGCFKIYHKCDNACIESIRNGTYDHDVYRDEALNNRFQ Motif0077_ems_3hM_2831_0001_0002__52__I
SEEELIEKVERYLGDPRLRELLRRLVEDAKKMGIDPKMAVQVAARYIAQQEGNPEVEKVAKEVAK PGATLCLGHHAVPNGTLVKTITDDQIEVTDATELVQSIPNDKPFQNVNKITYGACPKYVKQNTLKLATGMRNVPEKGLFGAIAGFIENGWEGMIDGWYGFRHQNSEGTGQAADLKSTQAAIDQINGKLNRVIEKTLLVALENQHTIDLTDSEMNKLFEKTGRQLRENAEDMGNGCFKIYHKCDNACIESIRNGTYDHDVYRDEALNNRFQ Motif0085_bcov_4helix_05981_0001__12__Y
PEDEWVKQTETILRKAKKVPDPTERKKLLIEAQVRARYAQQVATDPRVQKILEELIKIARKLYV PGATLCLGHHAVPNGTLVKTITDDQIEVTDATELVQSIPNDKPFQNVNKITYGACPKYVKQNTLKLATGMRNVPEKGLFGAIAGFIENGWEGMIDGWYGFRHQNSEGTGQAADLKSTQAAIDQINGKLNRVIEKTLLVALENQHTIDLTDSEMNKLFEKTGRQLRENAEDMGNGCFKIYHKCDNACIESIRNGTYDHDVYRDEALNNRFQ Motif0057_ems_3hM_2551_0001__9__T
DDDERAKKLLKLLREVRKKAPDPDLRKKAEMASRMLEEALKKKDELYVQTLIRFAEVFVKLV PGATLCLGHHAVPNGTLVKTITDDQIEVTDATELVQSIPNDKPFQNVNKITYGACPKYVKQNTLKLATGMRNVPEKGLFGAIAGFIENGWEGMIDGWYGFRHQNSEGTGQAADLKSTQAAIDQINGKLNRVIEKTLLVALENQHTIDLTDSEMNKLFEKTGRQLRENAEDMGNGCFKIYHKCDNACIESIRNGTYDHDVYRDEALNNRFQ Motif0501_ems_3hM_844_0001__2__D
SEEELIEKVERVLGDPRLRELLRRLVEDAKKMGIDPKMAVQNAARYIAQQEGNPEVEKVAKEVAK PGATLCLGHHAVPNGTLVKTITDDQIEVTDATELVQSIPNDKPFQNVNKITYGACPKYVKQNTLKLATGMRNVPEKGLFGAIAGFIENGWEGMIDGWYGFRHQNSEGTGQAADLKSTQAAIDQINGKLNRVIEKTLLVALENQHTIDLTDSEMNKLFEKTGRQLRENAEDMGNGCFKIYHKCDNACIESIRNGTYDHDVYRDEALNNRFQ Motif0085_bcov_4helix_05981_0001__42__N
SLEMAVKWLLTVLKRLRDKAQDPTSRKLIEELYKKVEEAAKNKDPRAAHYAFYAVAQARMLV PGATLCLGHHAVPNGTLVKTITDDQIEVTDATELVQSIPNDKPFQNVNKITYGACPKYVKQNTLKLATGMRNVPEKGLFGAIAGFIENGWEGMIDGWYGFRHQNSEGTGQAADLKSTQAAIDQINGKLNRVIEKTLLVALENQHTIDLTDSEMNKLFEKTGRQLRENAEDMGNGCFKIYHKCDNACIESIRNGTYDHDVYRDEALNNRFQ Motif0184_ems_3hM_1529_0001_0003__50__Y
SLEMAVKWLLTVLKRLRDKAQDPTSRKLIEELYKLVEEAAKNKDPRAAHLAFYAVAQARMLV PGATLCLGHHAVPNGTLVKTITDDQIEVTDATELVQSIPNDKPFQNVNKITYGACPKYVKQNTLKLATGMRNVPEKGLFGAIAGFIENGWEGMIDGWYGFRHQNSEGTGQAADLKSTQAAIDQINGKLNRVIEKTLLVALENQHTIDLTDSEMNKLFEKTGRQLRENAEDMGNGCFKIYHKCDNACIESIRNGTYDHDVYRDEALNNRFQ Motif0184_ems_3hM_1529_0001_0003__35__L
SLEMAVKWLQTVLKRLRDKAQDPTSRKLIEELYKKVEEAAKNKDPRAAHLAFYAVAQARMLV PGATLCLGHHAVPNGTLVKTITDDQIEVTDATELVQSIPNDKPFQNVNKITYGACPKYVKQNTLKLATGMRNVPEKGLFGAIAGFIENGWEGMIDGWYGFRHQNSEGTGQAADLKSTQAAIDQINGKLNRVIEKTLLVALENQHTIDLTDSEMNKLFEKTGRQLRENAEDMGNGCFKIYHKCDNACIESIRNGTYDHDVYRDEALNNRFQ Motif0184_ems_3hM_1529_0001_0003__10__Q
SQNTVKDLVRKAKELADSLGDPISQEYVSTLEEAARRATKNNDEHKLRILRISLEYFLKQL PGATLCLGHHAVPNGTLVKTITDDQIEVTDATELVQSIPNDKPFQNVNKITYGACPKYVKQNTLKLATGMRNVPEKGLFGAIAGFIENGWEGMIDGWYGFRHQNSEGTGQAADLKSTQAAIDQINGKLNRVIEKTLLVALENQHTIDLTDSEMNKLFEKTGRQLRENAEDMGNGCFKIYHKCDNACIESIRNGTYDHDVYRDEALNNRFQ Motif0176_ems_3hM_1482_0004__3__N
DLDERAKKLLKLLREVRKKAPDPDLRKKAEMASRMLEEALRKKDELYVQTLIRFAEVFVKLV PGATLCLGHHAVPNGTLVKTITDDQIEVTDATELVQSIPNDKPFQNVNKITYGACPKYVKQNTLKLATGMRNVPEKGLFGAIAGFIENGWEGMIDGWYGFRHQNSEGTGQAADLKSTQAAIDQINGKLNRVIEKTLLVALENQHTIDLTDSEMNKLFEKTGRQLRENAEDMGNGCFKIYHKCDNACIESIRNGTYDHDVYRDEALNNRFQ Motif0501_ems_3hM_844_0001__41__R
SLEMAVKWLLTVLKRLRDKAQDDTSRKLIEELYKKVEEAAKNKDPRAAHLAFYAVAQARMLV PGATLCLGHHAVPNGTLVKTITDDQIEVTDATELVQSIPNDKPFQNVNKITYGACPKYVKQNTLKLATGMRNVPEKGLFGAIAGFIENGWEGMIDGWYGFRHQNSEGTGQAADLKSTQAAIDQINGKLNRVIEKTLLVALENQHTIDLTDSEMNKLFEKTGRQLRENAEDMGNGCFKIYHKCDNACIESIRNGTYDHDVYRDEALNNRFQ Motif0184_ems_3hM_1529_0001_0003__23__D
PEDEWVKQVETILEKAKKVPDPTERKKLLIEAQVRARYAQQVATDPRVQKILEELIKIARKLYV PGATLCLGHHAVPNGTLVKTITDDQIEVTDATELVQSIPNDKPFQNVNKITYGACPKYVKQNTLKLATGMRNVPEKGLFGAIAGFIENGWEGMIDGWYGFRHQNSEGTGQAADLKSTQAAIDQINGKLNRVIEKTLLVALENQHTIDLTDSEMNKLFEKTGRQLRENAEDMGNGCFKIYHKCDNACIESIRNGTYDHDVYRDEALNNRFQ Motif0057_ems_3hM_2551_0001__14__E
IMITIAIKLATEVYRLLVEGNYDEASKLAKKAIEEADKKNDEDLKKFAERLLERIKKLKKS PGATLCLGHHAVPNGTLVKTITDDQIEVTDATELVQSIPNDKPFQNVNKITYGACPKYVKQNTLKLATGMRNVPEKGLFGAIAGFIENGWEGMIDGWYGFRHQNSEGTGQAADLKSTQAAIDQINGKLNRVIEKTLLVALENQHTIDLTDSEMNKLFEKTGRQLRENAEDMGNGCFKIYHKCDNACIESIRNGTYDHDVYRDEALNNRFQ Motif0077_ems_3hM_2831_0001_0002__1__I
SEEELIEKVERVLGDPRLRELLRRLVEDAPKMGIDPKMAVQVAARYIAQQEGNPEVEKVAKEVAK PGATLCLGHHAVPNGTLVKTITDDQIEVTDATELVQSIPNDKPFQNVNKITYGACPKYVKQNTLKLATGMRNVPEKGLFGAIAGFIENGWEGMIDGWYGFRHQNSEGTGQAADLKSTQAAIDQINGKLNRVIEKTLLVALENQHTIDLTDSEMNKLFEKTGRQLRENAEDMGNGCFKIYHKCDNACIESIRNGTYDHDVYRDEALNNRFQ Motif0085_bcov_4helix_05981_0001__30__P
SEEELIEKVERVLGDPRLRELLRRLVEDAKKMGIDPKMAVQVAARYIAQQEGNPEVEKVAKESAK PGATLCLGHHAVPNGTLVKTITDDQIEVTDATELVQSIPNDKPFQNVNKITYGACPKYVKQNTLKLATGMRNVPEKGLFGAIAGFIENGWEGMIDGWYGFRHQNSEGTGQAADLKSTQAAIDQINGKLNRVIEKTLLVALENQHTIDLTDSEMNKLFEKTGRQLRENAEDMGNGCFKIYHKCDNACIESIRNGTYDHDVYRDEALNNRFQ Motif0085_bcov_4helix_05981_0001__63__S
PEDEWVKQVETILRKAKKVPDPTERKKLLIEAQVRARYAQQVATDPRVQKILEELIKIARKPYV PGATLCLGHHAVPNGTLVKTITDDQIEVTDATELVQSIPNDKPFQNVNKITYGACPKYVKQNTLKLATGMRNVPEKGLFGAIAGFIENGWEGMIDGWYGFRHQNSEGTGQAADLKSTQAAIDQINGKLNRVIEKTLLVALENQHTIDLTDSEMNKLFEKTGRQLRENAEDMGNGCFKIYHKCDNACIESIRNGTYDHDVYRDEALNNRFQ Motif0057_ems_3hM_2551_0001__62__P
DETVIKAVMHAYRAWMQAARENDEDKAKKIIKSLKDLADKLNDPYAQRAVKNLEDTLKKLHG PGATLCLGHHAVPNGTLVKTITDDQIEVTDATELVQSIPNDKPFQNVNKITYGACPKYVKQNTLKLATGMRNVPEKGLFGAIAGFIENGWEGMIDGWYGFRHQNSEGTGQAADLKSTQAAIDQINGKLNRVIEKTLLVALENQHTIDLTDSEMNKLFEKTGRQLRENAEDMGNGCFKIYHKCDNACIESIRNGTYDHDVYRDEALNNRFQ Motif0329_ems_3hC_644_0001__61__H
DMITIAIKLATEVYRLLKEGNYDEASKLAKKAIEEADKKNDEDLKKFAERLLERIKKLKKS PGATLCLGHHAVPNGTLVKTITDDQIEVTDATELVQSIPNDKPFQNVNKITYGACPKYVKQNTLKLATGMRNVPEKGLFGAIAGFIENGWEGMIDGWYGFRHQNSEGTGQAADLKSTQAAIDQINGKLNRVIEKTLLVALENQHTIDLTDSEMNKLFEKTGRQLRENAEDMGNGCFKIYHKCDNACIESIRNGTYDHDVYRDEALNNRFQ Motif0077_ems_3hM_2831_0001_0002__18__K
DFNQYQRAYDWAAEWHRRVLSASSEEESEKLIEKAKEEAKRRGDELALRLIERFQKLWRKNL PGATLCLGHHAVPNGTLVKTITDDQIEVTDATELVQSIPNDKPFQNVNKITYGACPKYVKQNTLKLATGMRNVPEKGLFGAIAGFIENGWEGMIDGWYGFRHQNSEGTGQAADLKSTQAAIDQINGKLNRVIEKTLLVALENQHTIDLTDSEMNKLFEKTGRQLRENAEDMGNGCFKIYHKCDNACIESIRNGTYDHDVYRDEALNNRFQ Motif0252_ems_3hM_2052_0001__16__H
SLEMAVKWLLTVLKDLRDKAQDPTSRKLIEELYKKVEEAAKNKDPRAAHLAFYAVAQARMLV PGATLCLGHHAVPNGTLVKTITDDQIEVTDATELVQSIPNDKPFQNVNKITYGACPKYVKQNTLKLATGMRNVPEKGLFGAIAGFIENGWEGMIDGWYGFRHQNSEGTGQAADLKSTQAAIDQINGKLNRVIEKTLLVALENQHTIDLTDSEMNKLFEKTGRQLRENAEDMGNGCFKIYHKCDNACIESIRNGTYDHDVYRDEALNNRFQ Motif0184_ems_3hM_1529_0001_0003__15__D
PEDEWVKKVETILRKAKKVPDPTERKKLLIEAQVRARYAQQVATDPRVQKILEELIKIARKLYV PGATLCLGHHAVPNGTLVKTITDDQIEVTDATELVQSIPNDKPFQNVNKITYGACPKYVKQNTLKLATGMRNVPEKGLFGAIAGFIENGWEGMIDGWYGFRHQNSEGTGQAADLKSTQAAIDQINGKLNRVIEKTLLVALENQHTIDLTDSEMNKLFEKTGRQLRENAEDMGNGCFKIYHKCDNACIESIRNGTYDHDVYRDEALNNRFQ Motif0057_ems_3hM_2551_0001__8__K
DETVIKAVMHAYRAWMQAARENDEDKAKKIIKSLKDLADKLNDPYAQRAVKNLEDTLKKLWG PGATLCLGHHAVPNGTLVKTITDDQIEVTDATELVQSIPNDKPFQNVNKITYGACPKYVKQNTLKLATGMRNVPEKGLFGAIAGFIENGWEGMIDGWYGFRHQNSEGTGQAADLKSTQAAIDQINGKLNRVIEKTLLVALENQHTIDLTDSEMNKLFEKTGRQLRENAEDMGNGCFKIYHKCDNACIESIRNGTYDHDVYRDEALNNRFQ Motif0329_ems_3hC_644_0001__61__W
DFNQYQRAYDWAAEWIRRVLSASSEEESEKLIEKAKEEAKRRGDELALRWIERFQKLWRKNL PGATLCLGHHAVPNGTLVKTITDDQIEVTDATELVQSIPNDKPFQNVNKITYGACPKYVKQNTLKLATGMRNVPEKGLFGAIAGFIENGWEGMIDGWYGFRHQNSEGTGQAADLKSTQAAIDQINGKLNRVIEKTLLVALENQHTIDLTDSEMNKLFEKTGRQLRENAEDMGNGCFKIYHKCDNACIESIRNGTYDHDVYRDEALNNRFQ Motif0252_ems_3hM_2052_0001__50__W
DFNQYQRAYDWAAEWIRRVLSASSEEESEKLIEKAKEEAKRRGDELALRLIERGQKLWRKNL PGATLCLGHHAVPNGTLVKTITDDQIEVTDATELVQSIPNDKPFQNVNKITYGACPKYVKQNTLKLATGMRNVPEKGLFGAIAGFIENGWEGMIDGWYGFRHQNSEGTGQAADLKSTQAAIDQINGKLNRVIEKTLLVALENQHTIDLTDSEMNKLFEKTGRQLRENAEDMGNGCFKIYHKCDNACIESIRNGTYDHDVYRDEALNNRFQ Motif0252_ems_3hM_2052_0001__54__G
SEEELIEKVERVLGDPRLRELLRRLVEDAKKMGIDPKMAVQVAARYIAQQEGNPEVEKVAKEGAK PGATLCLGHHAVPNGTLVKTITDDQIEVTDATELVQSIPNDKPFQNVNKITYGACPKYVKQNTLKLATGMRNVPEKGLFGAIAGFIENGWEGMIDGWYGFRHQNSEGTGQAADLKSTQAAIDQINGKLNRVIEKTLLVALENQHTIDLTDSEMNKLFEKTGRQLRENAEDMGNGCFKIYHKCDNACIESIRNGTYDHDVYRDEALNNRFQ Motif0085_bcov_4helix_05981_0001__63__G
PEDEWVKQVETILRKAKKVPDPTERKKLLIEAQVRARYAQQVATDPRVDKILEELIKIARKLYV PGATLCLGHHAVPNGTLVKTITDDQIEVTDATELVQSIPNDKPFQNVNKITYGACPKYVKQNTLKLATGMRNVPEKGLFGAIAGFIENGWEGMIDGWYGFRHQNSEGTGQAADLKSTQAAIDQINGKLNRVIEKTLLVALENQHTIDLTDSEMNKLFEKTGRQLRENAEDMGNGCFKIYHKCDNACIESIRNGTYDHDVYRDEALNNRFQ Motif0057_ems_3hM_2551_0001__49__D
DMITIAIHLATEVYRLLVEGNYDEASKLAKKAIEEADKKNDEDLKKFAERLLERIKKLKKS PGATLCLGHHAVPNGTLVKTITDDQIEVTDATELVQSIPNDKPFQNVNKITYGACPKYVKQNTLKLATGMRNVPEKGLFGAIAGFIENGWEGMIDGWYGFRHQNSEGTGQAADLKSTQAAIDQINGKLNRVIEKTLLVALENQHTIDLTDSEMNKLFEKTGRQLRENAEDMGNGCFKIYHKCDNACIESIRNGTYDHDVYRDEALNNRFQ Motif0077_ems_3hM_2831_0001_0002__8__H
DMITIAIKLATEVYRLLVEGNYDEASKLAKKAIEEADKKNDEDLKKFAERLLERIKKLKKN PGATLCLGHHAVPNGTLVKTITDDQIEVTDATELVQSIPNDKPFQNVNKITYGACPKYVKQNTLKLATGMRNVPEKGLFGAIAGFIENGWEGMIDGWYGFRHQNSEGTGQAADLKSTQAAIDQINGKLNRVIEKTLLVALENQHTIDLTDSEMNKLFEKTGRQLRENAEDMGNGCFKIYHKCDNACIESIRNGTYDHDVYRDEALNNRFQ Motif0077_ems_3hM_2831_0001_0002__61__N
DLTERAKKLLKLLREVRKKAPDPDLRKKAEMASRMLEEALKKKDELYVQTLIRFAEVFVKLV PGATLCLGHHAVPNGTLVKTITDDQIEVTDATELVQSIPNDKPFQNVNKITYGACPKYVKQNTLKLATGMRNVPEKGLFGAIAGFIENGWEGMIDGWYGFRHQNSEGTGQAADLKSTQAAIDQINGKLNRVIEKTLLVALENQHTIDLTDSEMNKLFEKTGRQLRENAEDMGNGCFKIYHKCDNACIESIRNGTYDHDVYRDEALNNRFQ Motif0501_ems_3hM_844_0001__3__T
SLEMAVKWLLTVLKRLRDKAQDPTSRKLIEELYKKVEEAAKNKDPRAAHLAFYAVAQARMSV PGATLCLGHHAVPNGTLVKTITDDQIEVTDATELVQSIPNDKPFQNVNKITYGACPKYVKQNTLKLATGMRNVPEKGLFGAIAGFIENGWEGMIDGWYGFRHQNSEGTGQAADLKSTQAAIDQINGKLNRVIEKTLLVALENQHTIDLTDSEMNKLFEKTGRQLRENAEDMGNGCFKIYHKCDNACIESIRNGTYDHDVYRDEALNNRFQ Motif0184_ems_3hM_1529_0001_0003__61__S
SLEMAVKWLLTVLKRLRDKAQDPTSRKLIEELYKKVEEAAKNKDPRAAHLAFIAVAQARMLV PGATLCLGHHAVPNGTLVKTITDDQIEVTDATELVQSIPNDKPFQNVNKITYGACPKYVKQNTLKLATGMRNVPEKGLFGAIAGFIENGWEGMIDGWYGFRHQNSEGTGQAADLKSTQAAIDQINGKLNRVIEKTLLVALENQHTIDLTDSEMNKLFEKTGRQLRENAEDMGNGCFKIYHKCDNACIESIRNGTYDHDVYRDEALNNRFQ Motif0184_ems_3hM_1529_0001_0003__53__I
SQEDVKDLVRKAKELADSLGDPISQEYVSTLEEAARRATKNNDEHKLRILRISLEYFLKQL PGATLCLGHHAVPNGTLVKTITDDQIEVTDATELVQSIPNDKPFQNVNKITYGACPKYVKQNTLKLATGMRNVPEKGLFGAIAGFIENGWEGMIDGWYGFRHQNSEGTGQAADLKSTQAAIDQINGKLNRVIEKTLLVALENQHTIDLTDSEMNKLFEKTGRQLRENAEDMGNGCFKIYHKCDNACIESIRNGTYDHDVYRDEALNNRFQ Motif0176_ems_3hM_1482_0004__4__D
DETVIKAVEHAYRAWMQAARENDEDKAKKIIKSLKDLADKLNDPYAQRAVKNLEDTLKKLKG PGATLCLGHHAVPNGTLVKTITDDQIEVTDATELVQSIPNDKPFQNVNKITYGACPKYVKQNTLKLATGMRNVPEKGLFGAIAGFIENGWEGMIDGWYGFRHQNSEGTGQAADLKSTQAAIDQINGKLNRVIEKTLLVALENQHTIDLTDSEMNKLFEKTGRQLRENAEDMGNGCFKIYHKCDNACIESIRNGTYDHDVYRDEALNNRFQ Motif0329_ems_3hC_644_0001__9__E
SLEMAVKWLLTVLKRLRDKAQDPTSRKLIEELYKKVEEAAKNKFPRAAHLAFYAVAQARMLV PGATLCLGHHAVPNGTLVKTITDDQIEVTDATELVQSIPNDKPFQNVNKITYGACPKYVKQNTLKLATGMRNVPEKGLFGAIAGFIENGWEGMIDGWYGFRHQNSEGTGQAADLKSTQAAIDQINGKLNRVIEKTLLVALENQHTIDLTDSEMNKLFEKTGRQLRENAEDMGNGCFKIYHKCDNACIESIRNGTYDHDVYRDEALNNRFQ Motif0184_ems_3hM_1529_0001_0003__44__F
DFNQYQRAYDWAAEWIRRVLSASSEEESEKLIEKAKEEAKRRGDELALCLIERFQKLWRKNL PGATLCLGHHAVPNGTLVKTITDDQIEVTDATELVQSIPNDKPFQNVNKITYGACPKYVKQNTLKLATGMRNVPEKGLFGAIAGFIENGWEGMIDGWYGFRHQNSEGTGQAADLKSTQAAIDQINGKLNRVIEKTLLVALENQHTIDLTDSEMNKLFEKTGRQLRENAEDMGNGCFKIYHKCDNACIESIRNGTYDHDVYRDEALNNRFQ Motif0252_ems_3hM_2052_0001__49__C
SQETVKDLVRHAKELADSLGDPISQEYVSTLEEAARRATKNNDEHKLRILRISLEYFLKQL PGATLCLGHHAVPNGTLVKTITDDQIEVTDATELVQSIPNDKPFQNVNKITYGACPKYVKQNTLKLATGMRNVPEKGLFGAIAGFIENGWEGMIDGWYGFRHQNSEGTGQAADLKSTQAAIDQINGKLNRVIEKTLLVALENQHTIDLTDSEMNKLFEKTGRQLRENAEDMGNGCFKIYHKCDNACIESIRNGTYDHDVYRDEALNNRFQ Motif0176_ems_3hM_1482_0004__11__H
PEDEGVKQVETILRKAKKVPDPTERKKLLIEAQVRARYAQQVATDPRVQKILEELIKIARKLYV PGATLCLGHHAVPNGTLVKTITDDQIEVTDATELVQSIPNDKPFQNVNKITYGACPKYVKQNTLKLATGMRNVPEKGLFGAIAGFIENGWEGMIDGWYGFRHQNSEGTGQAADLKSTQAAIDQINGKLNRVIEKTLLVALENQHTIDLTDSEMNKLFEKTGRQLRENAEDMGNGCFKIYHKCDNACIESIRNGTYDHDVYRDEALNNRFQ Motif0057_ems_3hM_2551_0001__5__G
SLEMAVKWLLTVLKRLRDKAQDPTSRKLIEELYKKVEEAAKNKDPRAAHLAFYAKAQARMLV PGATLCLGHHAVPNGTLVKTITDDQIEVTDATELVQSIPNDKPFQNVNKITYGACPKYVKQNTLKLATGMRNVPEKGLFGAIAGFIENGWEGMIDGWYGFRHQNSEGTGQAADLKSTQAAIDQINGKLNRVIEKTLLVALENQHTIDLTDSEMNKLFEKTGRQLRENAEDMGNGCFKIYHKCDNACIESIRNGTYDHDVYRDEALNNRFQ Motif0184_ems_3hM_1529_0001_0003__55__K
DFNQYQRAYDWAAEWIRRVLSASSEEESEKLIEKAKEPAKRRGDELALRLIERFQKLWRKNL PGATLCLGHHAVPNGTLVKTITDDQIEVTDATELVQSIPNDKPFQNVNKITYGACPKYVKQNTLKLATGMRNVPEKGLFGAIAGFIENGWEGMIDGWYGFRHQNSEGTGQAADLKSTQAAIDQINGKLNRVIEKTLLVALENQHTIDLTDSEMNKLFEKTGRQLRENAEDMGNGCFKIYHKCDNACIESIRNGTYDHDVYRDEALNNRFQ Motif0252_ems_3hM_2052_0001__38__P
DETVIKAVMHAYRAWMQAARENDEDKAKKIIKSLKDLADKLNSPYAQRAVKNLEDTLKKLKG PGATLCLGHHAVPNGTLVKTITDDQIEVTDATELVQSIPNDKPFQNVNKITYGACPKYVKQNTLKLATGMRNVPEKGLFGAIAGFIENGWEGMIDGWYGFRHQNSEGTGQAADLKSTQAAIDQINGKLNRVIEKTLLVALENQHTIDLTDSEMNKLFEKTGRQLRENAEDMGNGCFKIYHKCDNACIESIRNGTYDHDVYRDEALNNRFQ Motif0329_ems_3hC_644_0001__43__S
SQETVKDLVRKAKELADSLGDPISQEYVSTLEEAARRATKNNDEHKLRILRISLEYFLDQL PGATLCLGHHAVPNGTLVKTITDDQIEVTDATELVQSIPNDKPFQNVNKITYGACPKYVKQNTLKLATGMRNVPEKGLFGAIAGFIENGWEGMIDGWYGFRHQNSEGTGQAADLKSTQAAIDQINGKLNRVIEKTLLVALENQHTIDLTDSEMNKLFEKTGRQLRENAEDMGNGCFKIYHKCDNACIESIRNGTYDHDVYRDEALNNRFQ Motif0176_ems_3hM_1482_0004__59__D
PEDEWVKQVETILRKAKKVPDPTERKKGLIEAQVRARYAQQVATDPRVQKILEELIKIARKLYV PGATLCLGHHAVPNGTLVKTITDDQIEVTDATELVQSIPNDKPFQNVNKITYGACPKYVKQNTLKLATGMRNVPEKGLFGAIAGFIENGWEGMIDGWYGFRHQNSEGTGQAADLKSTQAAIDQINGKLNRVIEKTLLVALENQHTIDLTDSEMNKLFEKTGRQLRENAEDMGNGCFKIYHKCDNACIESIRNGTYDHDVYRDEALNNRFQ Motif0057_ems_3hM_2551_0001__28__G
DLDERAKKLLKLLREVRKKAPDPDLRKKAEMASRMLEEALKKKDELYVQYLIRFAEVFVKLV PGATLCLGHHAVPNGTLVKTITDDQIEVTDATELVQSIPNDKPFQNVNKITYGACPKYVKQNTLKLATGMRNVPEKGLFGAIAGFIENGWEGMIDGWYGFRHQNSEGTGQAADLKSTQAAIDQINGKLNRVIEKTLLVALENQHTIDLTDSEMNKLFEKTGRQLRENAEDMGNGCFKIYHKCDNACIESIRNGTYDHDVYRDEALNNRFQ Motif0501_ems_3hM_844_0001__50__Y
DETVIKSVMHAYRAWMQAARENDEDKAKKIIKSLKDLADKLNDPYAQRAVKNLEDTLKKLKG PGATLCLGHHAVPNGTLVKTITDDQIEVTDATELVQSIPNDKPFQNVNKITYGACPKYVKQNTLKLATGMRNVPEKGLFGAIAGFIENGWEGMIDGWYGFRHQNSEGTGQAADLKSTQAAIDQINGKLNRVIEKTLLVALENQHTIDLTDSEMNKLFEKTGRQLRENAEDMGNGCFKIYHKCDNACIESIRNGTYDHDVYRDEALNNRFQ Motif0329_ems_3hC_644_0001__7__S
PEDEWVKQVETILRKAKKVPDPTERKKLLIEAQVRARYAQQVATDPTVQKILEELIKIARKLYV PGATLCLGHHAVPNGTLVKTITDDQIEVTDATELVQSIPNDKPFQNVNKITYGACPKYVKQNTLKLATGMRNVPEKGLFGAIAGFIENGWEGMIDGWYGFRHQNSEGTGQAADLKSTQAAIDQINGKLNRVIEKTLLVALENQHTIDLTDSEMNKLFEKTGRQLRENAEDMGNGCFKIYHKCDNACIESIRNGTYDHDVYRDEALNNRFQ Motif0057_ems_3hM_2551_0001__47__T
DMITIAIKLATEVYRLLVEGNYDVASKLAKKAIEEADKKNDEDLKKFAERLLERIKKLKKS PGATLCLGHHAVPNGTLVKTITDDQIEVTDATELVQSIPNDKPFQNVNKITYGACPKYVKQNTLKLATGMRNVPEKGLFGAIAGFIENGWEGMIDGWYGFRHQNSEGTGQAADLKSTQAAIDQINGKLNRVIEKTLLVALENQHTIDLTDSEMNKLFEKTGRQLRENAEDMGNGCFKIYHKCDNACIESIRNGTYDHDVYRDEALNNRFQ Motif0077_ems_3hM_2831_0001_0002__24__V
PEDEWVKQVETILRTAKKVPDPTERKKLLIEAQVRARYAQQVATDPRVQKILEELIKIARKLYV PGATLCLGHHAVPNGTLVKTITDDQIEVTDATELVQSIPNDKPFQNVNKITYGACPKYVKQNTLKLATGMRNVPEKGLFGAIAGFIENGWEGMIDGWYGFRHQNSEGTGQAADLKSTQAAIDQINGKLNRVIEKTLLVALENQHTIDLTDSEMNKLFEKTGRQLRENAEDMGNGCFKIYHKCDNACIESIRNGTYDHDVYRDEALNNRFQ Motif0057_ems_3hM_2551_0001__15__T
PEDEWVKQVETILRKAKKVPDPTERKKLIIEAQVRARYAQQVATDPRVQKILEELIKIARKLYV PGATLCLGHHAVPNGTLVKTITDDQIEVTDATELVQSIPNDKPFQNVNKITYGACPKYVKQNTLKLATGMRNVPEKGLFGAIAGFIENGWEGMIDGWYGFRHQNSEGTGQAADLKSTQAAIDQINGKLNRVIEKTLLVALENQHTIDLTDSEMNKLFEKTGRQLRENAEDMGNGCFKIYHKCDNACIESIRNGTYDHDVYRDEALNNRFQ Motif0057_ems_3hM_2551_0001__29__I
SLEMAVKWLLTVLKRLRDKAQDPTSRKLIEELYKKVEEAAKNKDMRAAHLAFYAVAQARMLV PGATLCLGHHAVPNGTLVKTITDDQIEVTDATELVQSIPNDKPFQNVNKITYGACPKYVKQNTLKLATGMRNVPEKGLFGAIAGFIENGWEGMIDGWYGFRHQNSEGTGQAADLKSTQAAIDQINGKLNRVIEKTLLVALENQHTIDLTDSEMNKLFEKTGRQLRENAEDMGNGCFKIYHKCDNACIESIRNGTYDHDVYRDEALNNRFQ Motif0184_ems_3hM_1529_0001_0003__45__M
SLEMAVKWLLTVLKRLRDKAQDPTSRKLIEELYKKEEEAAKNKDPRAAHLAFYAVAQARMLV PGATLCLGHHAVPNGTLVKTITDDQIEVTDATELVQSIPNDKPFQNVNKITYGACPKYVKQNTLKLATGMRNVPEKGLFGAIAGFIENGWEGMIDGWYGFRHQNSEGTGQAADLKSTQAAIDQINGKLNRVIEKTLLVALENQHTIDLTDSEMNKLFEKTGRQLRENAEDMGNGCFKIYHKCDNACIESIRNGTYDHDVYRDEALNNRFQ Motif0184_ems_3hM_1529_0001_0003__36__E
PEVEWVKQVETILRKAKKVPDPTERKKLLIEAQVRARYAQQVATDPRVQKILEELIKIARKLYV PGATLCLGHHAVPNGTLVKTITDDQIEVTDATELVQSIPNDKPFQNVNKITYGACPKYVKQNTLKLATGMRNVPEKGLFGAIAGFIENGWEGMIDGWYGFRHQNSEGTGQAADLKSTQAAIDQINGKLNRVIEKTLLVALENQHTIDLTDSEMNKLFEKTGRQLRENAEDMGNGCFKIYHKCDNACIESIRNGTYDHDVYRDEALNNRFQ Motif0057_ems_3hM_2551_0001__3__V
SQETGKDLVRKAKELADSLGDPISQEYVSTLEEAARRATKNNDEHKLRILRISLEYFLKQL PGATLCLGHHAVPNGTLVKTITDDQIEVTDATELVQSIPNDKPFQNVNKITYGACPKYVKQNTLKLATGMRNVPEKGLFGAIAGFIENGWEGMIDGWYGFRHQNSEGTGQAADLKSTQAAIDQINGKLNRVIEKTLLVALENQHTIDLTDSEMNKLFEKTGRQLRENAEDMGNGCFKIYHKCDNACIESIRNGTYDHDVYRDEALNNRFQ Motif0176_ems_3hM_1482_0004__5__G
DETVIKAVMHAYRAWMQAARENDEDKAKKIIKHLKDLADKLNDPYAQRAVKNLEDTLKKLKG PGATLCLGHHAVPNGTLVKTITDDQIEVTDATELVQSIPNDKPFQNVNKITYGACPKYVKQNTLKLATGMRNVPEKGLFGAIAGFIENGWEGMIDGWYGFRHQNSEGTGQAADLKSTQAAIDQINGKLNRVIEKTLLVALENQHTIDLTDSEMNKLFEKTGRQLRENAEDMGNGCFKIYHKCDNACIESIRNGTYDHDVYRDEALNNRFQ Motif0329_ems_3hC_644_0001__33__H
DLDERAKKLLKLLREVRKKAPDPDLRKKAEMASNMLEEALKKKDELYVQTLIRFAEVFVKLV PGATLCLGHHAVPNGTLVKTITDDQIEVTDATELVQSIPNDKPFQNVNKITYGACPKYVKQNTLKLATGMRNVPEKGLFGAIAGFIENGWEGMIDGWYGFRHQNSEGTGQAADLKSTQAAIDQINGKLNRVIEKTLLVALENQHTIDLTDSEMNKLFEKTGRQLRENAEDMGNGCFKIYHKCDNACIESIRNGTYDHDVYRDEALNNRFQ Motif0501_ems_3hM_844_0001__34__N
DMITIAIKLATEVYRLLVEGNYDEASKLAKKAIEEADKKNDEDLKKFWERLLERIKKLKKS PGATLCLGHHAVPNGTLVKTITDDQIEVTDATELVQSIPNDKPFQNVNKITYGACPKYVKQNTLKLATGMRNVPEKGLFGAIAGFIENGWEGMIDGWYGFRHQNSEGTGQAADLKSTQAAIDQINGKLNRVIEKTLLVALENQHTIDLTDSEMNKLFEKTGRQLRENAEDMGNGCFKIYHKCDNACIESIRNGTYDHDVYRDEALNNRFQ Motif0077_ems_3hM_2831_0001_0002__48__W
DLDERAKKLLKLLREVRKKEPDPDLRKKAEMASRMLEEALKKKDELYVQTLIRFAEVFVKLV PGATLCLGHHAVPNGTLVKTITDDQIEVTDATELVQSIPNDKPFQNVNKITYGACPKYVKQNTLKLATGMRNVPEKGLFGAIAGFIENGWEGMIDGWYGFRHQNSEGTGQAADLKSTQAAIDQINGKLNRVIEKTLLVALENQHTIDLTDSEMNKLFEKTGRQLRENAEDMGNGCFKIYHKCDNACIESIRNGTYDHDVYRDEALNNRFQ Motif0501_ems_3hM_844_0001__20__E
SQETVKDLVRKAKELADSLGDPISQMYVSTLEEAARRATKNNDEHKLRILRISLEYFLKQL PGATLCLGHHAVPNGTLVKTITDDQIEVTDATELVQSIPNDKPFQNVNKITYGACPKYVKQNTLKLATGMRNVPEKGLFGAIAGFIENGWEGMIDGWYGFRHQNSEGTGQAADLKSTQAAIDQINGKLNRVIEKTLLVALENQHTIDLTDSEMNKLFEKTGRQLRENAEDMGNGCFKIYHKCDNACIESIRNGTYDHDVYRDEALNNRFQ Motif0176_ems_3hM_1482_0004__26__M
SLEMAVKWLLTVLKRLRDKAQDPTSRKLIEELYKKVEEAAKNKDPRAAHLAFYAVAQARMLR PGATLCLGHHAVPNGTLVKTITDDQIEVTDATELVQSIPNDKPFQNVNKITYGACPKYVKQNTLKLATGMRNVPEKGLFGAIAGFIENGWEGMIDGWYGFRHQNSEGTGQAADLKSTQAAIDQINGKLNRVIEKTLLVALENQHTIDLTDSEMNKLFEKTGRQLRENAEDMGNGCFKIYHKCDNACIESIRNGTYDHDVYRDEALNNRFQ Motif0184_ems_3hM_1529_0001_0003__62__R
SQETVKDLVRKAKELADSLGDPISQEYVSTLEEAARRATKNNDEHKLRILRISTEYFLKQL PGATLCLGHHAVPNGTLVKTITDDQIEVTDATELVQSIPNDKPFQNVNKITYGACPKYVKQNTLKLATGMRNVPEKGLFGAIAGFIENGWEGMIDGWYGFRHQNSEGTGQAADLKSTQAAIDQINGKLNRVIEKTLLVALENQHTIDLTDSEMNKLFEKTGRQLRENAEDMGNGCFKIYHKCDNACIESIRNGTYDHDVYRDEALNNRFQ Motif0176_ems_3hM_1482_0004__54__T
DETVIKAVMHAYRAWMQAARENDEDKAKKIIKSLKDLADKLNDPYAQRAVKNLEDTLMKLKG PGATLCLGHHAVPNGTLVKTITDDQIEVTDATELVQSIPNDKPFQNVNKITYGACPKYVKQNTLKLATGMRNVPEKGLFGAIAGFIENGWEGMIDGWYGFRHQNSEGTGQAADLKSTQAAIDQINGKLNRVIEKTLLVALENQHTIDLTDSEMNKLFEKTGRQLRENAEDMGNGCFKIYHKCDNACIESIRNGTYDHDVYRDEALNNRFQ Motif0329_ems_3hC_644_0001__58__M
DMITIAIKGATEVYRLLVEGNYDEASKLAKKAIEEADKKNDEDLKKFAERLLERIKKLKKS PGATLCLGHHAVPNGTLVKTITDDQIEVTDATELVQSIPNDKPFQNVNKITYGACPKYVKQNTLKLATGMRNVPEKGLFGAIAGFIENGWEGMIDGWYGFRHQNSEGTGQAADLKSTQAAIDQINGKLNRVIEKTLLVALENQHTIDLTDSEMNKLFEKTGRQLRENAEDMGNGCFKIYHKCDNACIESIRNGTYDHDVYRDEALNNRFQ Motif0077_ems_3hM_2831_0001_0002__9__G
SQETVKDLVRKAKELADSLGDPISQEYVSTLEEAARRAEKNNDEHKLRILRISLEYFLKQL PGATLCLGHHAVPNGTLVKTITDDQIEVTDATELVQSIPNDKPFQNVNKITYGACPKYVKQNTLKLATGMRNVPEKGLFGAIAGFIENGWEGMIDGWYGFRHQNSEGTGQAADLKSTQAAIDQINGKLNRVIEKTLLVALENQHTIDLTDSEMNKLFEKTGRQLRENAEDMGNGCFKIYHKCDNACIESIRNGTYDHDVYRDEALNNRFQ Motif0176_ems_3hM_1482_0004__39__E
SEEELIEYVERVLGDPRLRELLRRLVEDAKKMGIDPKMAVQVAARYIAQQEGNPEVEKVAKEVAK PGATLCLGHHAVPNGTLVKTITDDQIEVTDATELVQSIPNDKPFQNVNKITYGACPKYVKQNTLKLATGMRNVPEKGLFGAIAGFIENGWEGMIDGWYGFRHQNSEGTGQAADLKSTQAAIDQINGKLNRVIEKTLLVALENQHTIDLTDSEMNKLFEKTGRQLRENAEDMGNGCFKIYHKCDNACIESIRNGTYDHDVYRDEALNNRFQ Motif0085_bcov_4helix_05981_0001__8__Y
SLEMAEKWLLTVLKRLRDKAQDPTSRKLIEELYKKVEEAAKNKDPRAAHLAFYAVAQARMLV PGATLCLGHHAVPNGTLVKTITDDQIEVTDATELVQSIPNDKPFQNVNKITYGACPKYVKQNTLKLATGMRNVPEKGLFGAIAGFIENGWEGMIDGWYGFRHQNSEGTGQAADLKSTQAAIDQINGKLNRVIEKTLLVALENQHTIDLTDSEMNKLFEKTGRQLRENAEDMGNGCFKIYHKCDNACIESIRNGTYDHDVYRDEALNNRFQ Motif0184_ems_3hM_1529_0001_0003__6__E
DLDERAKKLLKLLREVRKKAPDPDLRKKAEMASRMLEEALKKKDELYVQTLIRFADVFVKLV PGATLCLGHHAVPNGTLVKTITDDQIEVTDATELVQSIPNDKPFQNVNKITYGACPKYVKQNTLKLATGMRNVPEKGLFGAIAGFIENGWEGMIDGWYGFRHQNSEGTGQAADLKSTQAAIDQINGKLNRVIEKTLLVALENQHTIDLTDSEMNKLFEKTGRQLRENAEDMGNGCFKIYHKCDNACIESIRNGTYDHDVYRDEALNNRFQ Motif0501_ems_3hM_844_0001__56__D
DETVIKAVMHAYRAWMQAHRENDEDKAKKIIKSLKDLADKLNDPYAQRAVKNLEDTLKKLKG PGATLCLGHHAVPNGTLVKTITDDQIEVTDATELVQSIPNDKPFQNVNKITYGACPKYVKQNTLKLATGMRNVPEKGLFGAIAGFIENGWEGMIDGWYGFRHQNSEGTGQAADLKSTQAAIDQINGKLNRVIEKTLLVALENQHTIDLTDSEMNKLFEKTGRQLRENAEDMGNGCFKIYHKCDNACIESIRNGTYDHDVYRDEALNNRFQ Motif0329_ems_3hC_644_0001__19__H
DLDERAKKLLKLLREVRKKAPDIDLRKKAEMASRMLEEALKKKDELYVQTLIRFAEVFVKLV PGATLCLGHHAVPNGTLVKTITDDQIEVTDATELVQSIPNDKPFQNVNKITYGACPKYVKQNTLKLATGMRNVPEKGLFGAIAGFIENGWEGMIDGWYGFRHQNSEGTGQAADLKSTQAAIDQINGKLNRVIEKTLLVALENQHTIDLTDSEMNKLFEKTGRQLRENAEDMGNGCFKIYHKCDNACIESIRNGTYDHDVYRDEALNNRFQ Motif0501_ems_3hM_844_0001__23__I
SEEELIEKVERVLGDPRLRELLRRLVEDAKKMGIDMKMAVQVAARYIAQQEGNPEVEKVAKEVAK PGATLCLGHHAVPNGTLVKTITDDQIEVTDATELVQSIPNDKPFQNVNKITYGACPKYVKQNTLKLATGMRNVPEKGLFGAIAGFIENGWEGMIDGWYGFRHQNSEGTGQAADLKSTQAAIDQINGKLNRVIEKTLLVALENQHTIDLTDSEMNKLFEKTGRQLRENAEDMGNGCFKIYHKCDNACIESIRNGTYDHDVYRDEALNNRFQ Motif0085_bcov_4helix_05981_0001__36__M
DMITIAIYLATEVYRLLVEGNYDEASKLAKKAIEEADKKNDEDLKKFAERLLERIKKLKKS PGATLCLGHHAVPNGTLVKTITDDQIEVTDATELVQSIPNDKPFQNVNKITYGACPKYVKQNTLKLATGMRNVPEKGLFGAIAGFIENGWEGMIDGWYGFRHQNSEGTGQAADLKSTQAAIDQINGKLNRVIEKTLLVALENQHTIDLTDSEMNKLFEKTGRQLRENAEDMGNGCFKIYHKCDNACIESIRNGTYDHDVYRDEALNNRFQ Motif0077_ems_3hM_2831_0001_0002__8__Y
PEDEWVKQVGTILRKAKKVPDPTERKKLLIEAQVRARYAQQVATDPRVQKILEELIKIARKLYV PGATLCLGHHAVPNGTLVKTITDDQIEVTDATELVQSIPNDKPFQNVNKITYGACPKYVKQNTLKLATGMRNVPEKGLFGAIAGFIENGWEGMIDGWYGFRHQNSEGTGQAADLKSTQAAIDQINGKLNRVIEKTLLVALENQHTIDLTDSEMNKLFEKTGRQLRENAEDMGNGCFKIYHKCDNACIESIRNGTYDHDVYRDEALNNRFQ Motif0057_ems_3hM_2551_0001__10__G
SEEELIEKVERVLGDPRLRELLRRLVEDAKKMGIDPKMWVQVAARYIAQQEGNPEVEKVAKEVAK PGATLCLGHHAVPNGTLVKTITDDQIEVTDATELVQSIPNDKPFQNVNKITYGACPKYVKQNTLKLATGMRNVPEKGLFGAIAGFIENGWEGMIDGWYGFRHQNSEGTGQAADLKSTQAAIDQINGKLNRVIEKTLLVALENQHTIDLTDSEMNKLFEKTGRQLRENAEDMGNGCFKIYHKCDNACIESIRNGTYDHDVYRDEALNNRFQ Motif0085_bcov_4helix_05981_0001__39__W
PEDEWVKQVETILRKAKKVPDPTERKKLLIEAQVRARYAQQVATDPRVQKILEELIKIARKLYN PGATLCLGHHAVPNGTLVKTITDDQIEVTDATELVQSIPNDKPFQNVNKITYGACPKYVKQNTLKLATGMRNVPEKGLFGAIAGFIENGWEGMIDGWYGFRHQNSEGTGQAADLKSTQAAIDQINGKLNRVIEKTLLVALENQHTIDLTDSEMNKLFEKTGRQLRENAEDMGNGCFKIYHKCDNACIESIRNGTYDHDVYRDEALNNRFQ Motif0057_ems_3hM_2551_0001__64__N
DLDERAKKLLKLLREVRKKAPDPDLRKKAEMASRMLEEALKWKDELYVQTLIRFAEVFVKLV PGATLCLGHHAVPNGTLVKTITDDQIEVTDATELVQSIPNDKPFQNVNKITYGACPKYVKQNTLKLATGMRNVPEKGLFGAIAGFIENGWEGMIDGWYGFRHQNSEGTGQAADLKSTQAAIDQINGKLNRVIEKTLLVALENQHTIDLTDSEMNKLFEKTGRQLRENAEDMGNGCFKIYHKCDNACIESIRNGTYDHDVYRDEALNNRFQ Motif0501_ems_3hM_844_0001__42__W
DMITIAIKLATEVYRLLVEGNYDEASKLAKKAIEEADKKNDEDLKKFAERLLERIKKLLKS PGATLCLGHHAVPNGTLVKTITDDQIEVTDATELVQSIPNDKPFQNVNKITYGACPKYVKQNTLKLATGMRNVPEKGLFGAIAGFIENGWEGMIDGWYGFRHQNSEGTGQAADLKSTQAAIDQINGKLNRVIEKTLLVALENQHTIDLTDSEMNKLFEKTGRQLRENAEDMGNGCFKIYHKCDNACIESIRNGTYDHDVYRDEALNNRFQ Motif0077_ems_3hM_2831_0001_0002__59__L
DMITIAIKLATEVYRLLVEGNYDEASKLAKKAIEEADKCNDEDLKKFAERLLERIKKLKKS PGATLCLGHHAVPNGTLVKTITDDQIEVTDATELVQSIPNDKPFQNVNKITYGACPKYVKQNTLKLATGMRNVPEKGLFGAIAGFIENGWEGMIDGWYGFRHQNSEGTGQAADLKSTQAAIDQINGKLNRVIEKTLLVALENQHTIDLTDSEMNKLFEKTGRQLRENAEDMGNGCFKIYHKCDNACIESIRNGTYDHDVYRDEALNNRFQ Motif0077_ems_3hM_2831_0001_0002__39__C
SLEMAVKWLLTVLKRLRDKAQDPTSRKLIEELYKKVEEAAKNKPPRAAHLAFYAVAQARMLV PGATLCLGHHAVPNGTLVKTITDDQIEVTDATELVQSIPNDKPFQNVNKITYGACPKYVKQNTLKLATGMRNVPEKGLFGAIAGFIENGWEGMIDGWYGFRHQNSEGTGQAADLKSTQAAIDQINGKLNRVIEKTLLVALENQHTIDLTDSEMNKLFEKTGRQLRENAEDMGNGCFKIYHKCDNACIESIRNGTYDHDVYRDEALNNRFQ Motif0184_ems_3hM_1529_0001_0003__44__P
DETVIKAVMHAYRAWMQAARHNDEDKAKKIIKSLKDLADKLNDPYAQRAVKNLEDTLKKLKG PGATLCLGHHAVPNGTLVKTITDDQIEVTDATELVQSIPNDKPFQNVNKITYGACPKYVKQNTLKLATGMRNVPEKGLFGAIAGFIENGWEGMIDGWYGFRHQNSEGTGQAADLKSTQAAIDQINGKLNRVIEKTLLVALENQHTIDLTDSEMNKLFEKTGRQLRENAEDMGNGCFKIYHKCDNACIESIRNGTYDHDVYRDEALNNRFQ Motif0329_ems_3hC_644_0001__21__H
DLDERAKKLLKLLREVRKKAPDPDLRKKAEMASRMLEEALKKKDELYVQQLIRFAEVFVKLV PGATLCLGHHAVPNGTLVKTITDDQIEVTDATELVQSIPNDKPFQNVNKITYGACPKYVKQNTLKLATGMRNVPEKGLFGAIAGFIENGWEGMIDGWYGFRHQNSEGTGQAADLKSTQAAIDQINGKLNRVIEKTLLVALENQHTIDLTDSEMNKLFEKTGRQLRENAEDMGNGCFKIYHKCDNACIESIRNGTYDHDVYRDEALNNRFQ Motif0501_ems_3hM_844_0001__50__Q
DETVIKAVMHAYRAWMQAARENDEDKAKGIIKSLKDLADKLNDPYAQRAVKNLEDTLKKLKG PGATLCLGHHAVPNGTLVKTITDDQIEVTDATELVQSIPNDKPFQNVNKITYGACPKYVKQNTLKLATGMRNVPEKGLFGAIAGFIENGWEGMIDGWYGFRHQNSEGTGQAADLKSTQAAIDQINGKLNRVIEKTLLVALENQHTIDLTDSEMNKLFEKTGRQLRENAEDMGNGCFKIYHKCDNACIESIRNGTYDHDVYRDEALNNRFQ Motif0329_ems_3hC_644_0001__29__G
DETVIKAVMHAYRAWMQAARENDEDKAKKIIKSLKDLADKLNDPYAQRAVKNWEDTLKKLKG PGATLCLGHHAVPNGTLVKTITDDQIEVTDATELVQSIPNDKPFQNVNKITYGACPKYVKQNTLKLATGMRNVPEKGLFGAIAGFIENGWEGMIDGWYGFRHQNSEGTGQAADLKSTQAAIDQINGKLNRVIEKTLLVALENQHTIDLTDSEMNKLFEKTGRQLRENAEDMGNGCFKIYHKCDNACIESIRNGTYDHDVYRDEALNNRFQ Motif0329_ems_3hC_644_0001__53__W
DMITIAPKLATEVYRLLVEGNYDEASKLAKKAIEEADKKNDEDLKKFAERLLERIKKLKKS PGATLCLGHHAVPNGTLVKTITDDQIEVTDATELVQSIPNDKPFQNVNKITYGACPKYVKQNTLKLATGMRNVPEKGLFGAIAGFIENGWEGMIDGWYGFRHQNSEGTGQAADLKSTQAAIDQINGKLNRVIEKTLLVALENQHTIDLTDSEMNKLFEKTGRQLRENAEDMGNGCFKIYHKCDNACIESIRNGTYDHDVYRDEALNNRFQ Motif0077_ems_3hM_2831_0001_0002__7__P
DMITIAIKIATEVYRLLVEGNYDEASKLAKKAIEEADKKNDEDLKKFAERLLERIKKLKKS PGATLCLGHHAVPNGTLVKTITDDQIEVTDATELVQSIPNDKPFQNVNKITYGACPKYVKQNTLKLATGMRNVPEKGLFGAIAGFIENGWEGMIDGWYGFRHQNSEGTGQAADLKSTQAAIDQINGKLNRVIEKTLLVALENQHTIDLTDSEMNKLFEKTGRQLRENAEDMGNGCFKIYHKCDNACIESIRNGTYDHDVYRDEALNNRFQ Motif0077_ems_3hM_2831_0001_0002__9__I
SLEMAVKWLLTVLKRLRDKAQDPTSRKLIEELYKKVEGAAKNKDPRAAHLAFYAVAQARMLV PGATLCLGHHAVPNGTLVKTITDDQIEVTDATELVQSIPNDKPFQNVNKITYGACPKYVKQNTLKLATGMRNVPEKGLFGAIAGFIENGWEGMIDGWYGFRHQNSEGTGQAADLKSTQAAIDQINGKLNRVIEKTLLVALENQHTIDLTDSEMNKLFEKTGRQLRENAEDMGNGCFKIYHKCDNACIESIRNGTYDHDVYRDEALNNRFQ Motif0184_ems_3hM_1529_0001_0003__38__G
DFNQYQRAYDWAAEWIRRVLSASSEEESEKLIEKCKEEAKRRGDELALRLIERFQKLWRKNL PGATLCLGHHAVPNGTLVKTITDDQIEVTDATELVQSIPNDKPFQNVNKITYGACPKYVKQNTLKLATGMRNVPEKGLFGAIAGFIENGWEGMIDGWYGFRHQNSEGTGQAADLKSTQAAIDQINGKLNRVIEKTLLVALENQHTIDLTDSEMNKLFEKTGRQLRENAEDMGNGCFKIYHKCDNACIESIRNGTYDHDVYRDEALNNRFQ Motif0252_ems_3hM_2052_0001__35__C
DFNQYQRAYDWAAEWIRRVLSASSEEESEKLIEKFKEEAKRRGDELALRLIERFQKLWRKNL PGATLCLGHHAVPNGTLVKTITDDQIEVTDATELVQSIPNDKPFQNVNKITYGACPKYVKQNTLKLATGMRNVPEKGLFGAIAGFIENGWEGMIDGWYGFRHQNSEGTGQAADLKSTQAAIDQINGKLNRVIEKTLLVALENQHTIDLTDSEMNKLFEKTGRQLRENAEDMGNGCFKIYHKCDNACIESIRNGTYDHDVYRDEALNNRFQ Motif0252_ems_3hM_2052_0001__35__F
SLEMAVKWLLTVLKRLRDKAQDPASRKLIEELYKKVEEAAKNKDPRAAHLAFYAVAQARMLV PGATLCLGHHAVPNGTLVKTITDDQIEVTDATELVQSIPNDKPFQNVNKITYGACPKYVKQNTLKLATGMRNVPEKGLFGAIAGFIENGWEGMIDGWYGFRHQNSEGTGQAADLKSTQAAIDQINGKLNRVIEKTLLVALENQHTIDLTDSEMNKLFEKTGRQLRENAEDMGNGCFKIYHKCDNACIESIRNGTYDHDVYRDEALNNRFQ Motif0184_ems_3hM_1529_0001_0003__24__A
DETVIKAVMHAYRAWMQAARENDECKAKKIIKSLKDLADKLNDPYAQRAVKNLEDTLKKLKG PGATLCLGHHAVPNGTLVKTITDDQIEVTDATELVQSIPNDKPFQNVNKITYGACPKYVKQNTLKLATGMRNVPEKGLFGAIAGFIENGWEGMIDGWYGFRHQNSEGTGQAADLKSTQAAIDQINGKLNRVIEKTLLVALENQHTIDLTDSEMNKLFEKTGRQLRENAEDMGNGCFKIYHKCDNACIESIRNGTYDHDVYRDEALNNRFQ Motif0329_ems_3hC_644_0001__25__C
SLEMAVKWLLTVLKRLRDKAQDPTSRKLIEELYKKVEQAAKNKDPRAAHLAFYAVAQARMLV PGATLCLGHHAVPNGTLVKTITDDQIEVTDATELVQSIPNDKPFQNVNKITYGACPKYVKQNTLKLATGMRNVPEKGLFGAIAGFIENGWEGMIDGWYGFRHQNSEGTGQAADLKSTQAAIDQINGKLNRVIEKTLLVALENQHTIDLTDSEMNKLFEKTGRQLRENAEDMGNGCFKIYHKCDNACIESIRNGTYDHDVYRDEALNNRFQ Motif0184_ems_3hM_1529_0001_0003__38__Q
SQETVKDLERKAKELADSLGDPISQEYVSTLEEAARRATKNNDEHKLRILRISLEYFLKQL PGATLCLGHHAVPNGTLVKTITDDQIEVTDATELVQSIPNDKPFQNVNKITYGACPKYVKQNTLKLATGMRNVPEKGLFGAIAGFIENGWEGMIDGWYGFRHQNSEGTGQAADLKSTQAAIDQINGKLNRVIEKTLLVALENQHTIDLTDSEMNKLFEKTGRQLRENAEDMGNGCFKIYHKCDNACIESIRNGTYDHDVYRDEALNNRFQ Motif0176_ems_3hM_1482_0004__9__E
SQETVKDLVRKAKELADSLGDPISQEYVSTLEEAARRATKNNDEHKLRILRISLEYFLWQL PGATLCLGHHAVPNGTLVKTITDDQIEVTDATELVQSIPNDKPFQNVNKITYGACPKYVKQNTLKLATGMRNVPEKGLFGAIAGFIENGWEGMIDGWYGFRHQNSEGTGQAADLKSTQAAIDQINGKLNRVIEKTLLVALENQHTIDLTDSEMNKLFEKTGRQLRENAEDMGNGCFKIYHKCDNACIESIRNGTYDHDVYRDEALNNRFQ Motif0176_ems_3hM_1482_0004__59__W
SLEMAVKWLLTVLKRLRDKAQTPTSRKLIEELYKKVEEAAKNKDPRAAHLAFYAVAQARMLV PGATLCLGHHAVPNGTLVKTITDDQIEVTDATELVQSIPNDKPFQNVNKITYGACPKYVKQNTLKLATGMRNVPEKGLFGAIAGFIENGWEGMIDGWYGFRHQNSEGTGQAADLKSTQAAIDQINGKLNRVIEKTLLVALENQHTIDLTDSEMNKLFEKTGRQLRENAEDMGNGCFKIYHKCDNACIESIRNGTYDHDVYRDEALNNRFQ Motif0184_ems_3hM_1529_0001_0003__22__T
DETVIKAVMHAYRAWMQAARENDEEKAKKIIKSLKDLADKLNDPYAQRAVKNLEDTLKKLKG PGATLCLGHHAVPNGTLVKTITDDQIEVTDATELVQSIPNDKPFQNVNKITYGACPKYVKQNTLKLATGMRNVPEKGLFGAIAGFIENGWEGMIDGWYGFRHQNSEGTGQAADLKSTQAAIDQINGKLNRVIEKTLLVALENQHTIDLTDSEMNKLFEKTGRQLRENAEDMGNGCFKIYHKCDNACIESIRNGTYDHDVYRDEALNNRFQ Motif0329_ems_3hC_644_0001__25__E
SQETVKDLVRKAKELADSLGDPILQEYVSTLEEAARRATKNNDEHKLRILRISLEYFLKQL PGATLCLGHHAVPNGTLVKTITDDQIEVTDATELVQSIPNDKPFQNVNKITYGACPKYVKQNTLKLATGMRNVPEKGLFGAIAGFIENGWEGMIDGWYGFRHQNSEGTGQAADLKSTQAAIDQINGKLNRVIEKTLLVALENQHTIDLTDSEMNKLFEKTGRQLRENAEDMGNGCFKIYHKCDNACIESIRNGTYDHDVYRDEALNNRFQ Motif0176_ems_3hM_1482_0004__24__L
SLEMAVKWLLTVLKRLRDKAQDPTSRKLIEELYKKVEEAAKNKDPHAAHLAFYAVAQARMLV PGATLCLGHHAVPNGTLVKTITDDQIEVTDATELVQSIPNDKPFQNVNKITYGACPKYVKQNTLKLATGMRNVPEKGLFGAIAGFIENGWEGMIDGWYGFRHQNSEGTGQAADLKSTQAAIDQINGKLNRVIEKTLLVALENQHTIDLTDSEMNKLFEKTGRQLRENAEDMGNGCFKIYHKCDNACIESIRNGTYDHDVYRDEALNNRFQ Motif0184_ems_3hM_1529_0001_0003__46__H
DMITIAIKLATEVFRLLVEGNYDEASKLAKKAIEEADKKNDEDLKKFAERLLERIKKLKKS PGATLCLGHHAVPNGTLVKTITDDQIEVTDATELVQSIPNDKPFQNVNKITYGACPKYVKQNTLKLATGMRNVPEKGLFGAIAGFIENGWEGMIDGWYGFRHQNSEGTGQAADLKSTQAAIDQINGKLNRVIEKTLLVALENQHTIDLTDSEMNKLFEKTGRQLRENAEDMGNGCFKIYHKCDNACIESIRNGTYDHDVYRDEALNNRFQ Motif0077_ems_3hM_2831_0001_0002__14__F
DLDERAKKLLKLLREVRKKAPDCDLRKKAEMASRMLEEALKKKDELYVQTLIRFAEVFVKLV PGATLCLGHHAVPNGTLVKTITDDQIEVTDATELVQSIPNDKPFQNVNKITYGACPKYVKQNTLKLATGMRNVPEKGLFGAIAGFIENGWEGMIDGWYGFRHQNSEGTGQAADLKSTQAAIDQINGKLNRVIEKTLLVALENQHTIDLTDSEMNKLFEKTGRQLRENAEDMGNGCFKIYHKCDNACIESIRNGTYDHDVYRDEALNNRFQ Motif0501_ems_3hM_844_0001__23__C
DLDERAKKLLKLLREVRKKAPDPDLRKKAEMASRMLEEALKKKDELYVQLLIRFAEVFVKLV PGATLCLGHHAVPNGTLVKTITDDQIEVTDATELVQSIPNDKPFQNVNKITYGACPKYVKQNTLKLATGMRNVPEKGLFGAIAGFIENGWEGMIDGWYGFRHQNSEGTGQAADLKSTQAAIDQINGKLNRVIEKTLLVALENQHTIDLTDSEMNKLFEKTGRQLRENAEDMGNGCFKIYHKCDNACIESIRNGTYDHDVYRDEALNNRFQ Motif0501_ems_3hM_844_0001__50__L
SEEELIEKVERVLGDPRLRELLRRLVEYAKKMGIDPKMAVQVAARYIAQQEGNPEVEKVAKEVAK PGATLCLGHHAVPNGTLVKTITDDQIEVTDATELVQSIPNDKPFQNVNKITYGACPKYVKQNTLKLATGMRNVPEKGLFGAIAGFIENGWEGMIDGWYGFRHQNSEGTGQAADLKSTQAAIDQINGKLNRVIEKTLLVALENQHTIDLTDSEMNKLFEKTGRQLRENAEDMGNGCFKIYHKCDNACIESIRNGTYDHDVYRDEALNNRFQ Motif0085_bcov_4helix_05981_0001__28__Y
SLEMAVKWLLTVLKRLRDKAQDPTSRKLIEEHYKKVEEAAKNKDPRAAHLAFYAVAQARMLV PGATLCLGHHAVPNGTLVKTITDDQIEVTDATELVQSIPNDKPFQNVNKITYGACPKYVKQNTLKLATGMRNVPEKGLFGAIAGFIENGWEGMIDGWYGFRHQNSEGTGQAADLKSTQAAIDQINGKLNRVIEKTLLVALENQHTIDLTDSEMNKLFEKTGRQLRENAEDMGNGCFKIYHKCDNACIESIRNGTYDHDVYRDEALNNRFQ Motif0184_ems_3hM_1529_0001_0003__32__H
DMITIAIKLATEVYRLLDEGNYDEASKLAKKAIEEADKKNDEDLKKFAERLLERIKKLKKS PGATLCLGHHAVPNGTLVKTITDDQIEVTDATELVQSIPNDKPFQNVNKITYGACPKYVKQNTLKLATGMRNVPEKGLFGAIAGFIENGWEGMIDGWYGFRHQNSEGTGQAADLKSTQAAIDQINGKLNRVIEKTLLVALENQHTIDLTDSEMNKLFEKTGRQLRENAEDMGNGCFKIYHKCDNACIESIRNGTYDHDVYRDEALNNRFQ Motif0077_ems_3hM_2831_0001_0002__18__D
DETVIKAVMHAYRAWMQAAREMDEDKAKKIIKSLKDLADKLNDPYAQRAVKNLEDTLKKLKG PGATLCLGHHAVPNGTLVKTITDDQIEVTDATELVQSIPNDKPFQNVNKITYGACPKYVKQNTLKLATGMRNVPEKGLFGAIAGFIENGWEGMIDGWYGFRHQNSEGTGQAADLKSTQAAIDQINGKLNRVIEKTLLVALENQHTIDLTDSEMNKLFEKTGRQLRENAEDMGNGCFKIYHKCDNACIESIRNGTYDHDVYRDEALNNRFQ Motif0329_ems_3hC_644_0001__22__M
DFNQYQRAYDWAAEWIRRVLSASSEEESEKLIEKAKEEAKRRGDELALRLIERFQKLWRWNL PGATLCLGHHAVPNGTLVKTITDDQIEVTDATELVQSIPNDKPFQNVNKITYGACPKYVKQNTLKLATGMRNVPEKGLFGAIAGFIENGWEGMIDGWYGFRHQNSEGTGQAADLKSTQAAIDQINGKLNRVIEKTLLVALENQHTIDLTDSEMNKLFEKTGRQLRENAEDMGNGCFKIYHKCDNACIESIRNGTYDHDVYRDEALNNRFQ Motif0252_ems_3hM_2052_0001__60__W
SQETVKDLVRKAKELADSLGDPISQEYVYTLEEAARRATKNNDEHKLRILRISLEYFLKQL PGATLCLGHHAVPNGTLVKTITDDQIEVTDATELVQSIPNDKPFQNVNKITYGACPKYVKQNTLKLATGMRNVPEKGLFGAIAGFIENGWEGMIDGWYGFRHQNSEGTGQAADLKSTQAAIDQINGKLNRVIEKTLLVALENQHTIDLTDSEMNKLFEKTGRQLRENAEDMGNGCFKIYHKCDNACIESIRNGTYDHDVYRDEALNNRFQ Motif0176_ems_3hM_1482_0004__29__Y
DLDERAKKLLKLLREVRKKAPDPDLRKKATMASRMLEEALKKKDELYVQTLIRFAEVFVKLV PGATLCLGHHAVPNGTLVKTITDDQIEVTDATELVQSIPNDKPFQNVNKITYGACPKYVKQNTLKLATGMRNVPEKGLFGAIAGFIENGWEGMIDGWYGFRHQNSEGTGQAADLKSTQAAIDQINGKLNRVIEKTLLVALENQHTIDLTDSEMNKLFEKTGRQLRENAEDMGNGCFKIYHKCDNACIESIRNGTYDHDVYRDEALNNRFQ Motif0501_ems_3hM_844_0001__30__T
PEDEWVKQVETILRKAKKVPDPTERQKLLIEAQVRARYAQQVATDPRVQKILEELIKIARKLYV PGATLCLGHHAVPNGTLVKTITDDQIEVTDATELVQSIPNDKPFQNVNKITYGACPKYVKQNTLKLATGMRNVPEKGLFGAIAGFIENGWEGMIDGWYGFRHQNSEGTGQAADLKSTQAAIDQINGKLNRVIEKTLLVALENQHTIDLTDSEMNKLFEKTGRQLRENAEDMGNGCFKIYHKCDNACIESIRNGTYDHDVYRDEALNNRFQ Motif0057_ems_3hM_2551_0001__26__Q
DLDERAKKLLKLLREVRKKAPYPDLRKKAEMASRMLEEALKKKDELYVQTLIRFAEVFVKLV PGATLCLGHHAVPNGTLVKTITDDQIEVTDATELVQSIPNDKPFQNVNKITYGACPKYVKQNTLKLATGMRNVPEKGLFGAIAGFIENGWEGMIDGWYGFRHQNSEGTGQAADLKSTQAAIDQINGKLNRVIEKTLLVALENQHTIDLTDSEMNKLFEKTGRQLRENAEDMGNGCFKIYHKCDNACIESIRNGTYDHDVYRDEALNNRFQ Motif0501_ems_3hM_844_0001__22__Y
DETVIKAVMHAYRAWMQAARENDEDKAKKIIKSLKDLTDKLNDPYAQRAVKNLEDTLKKLKG PGATLCLGHHAVPNGTLVKTITDDQIEVTDATELVQSIPNDKPFQNVNKITYGACPKYVKQNTLKLATGMRNVPEKGLFGAIAGFIENGWEGMIDGWYGFRHQNSEGTGQAADLKSTQAAIDQINGKLNRVIEKTLLVALENQHTIDLTDSEMNKLFEKTGRQLRENAEDMGNGCFKIYHKCDNACIESIRNGTYDHDVYRDEALNNRFQ Motif0329_ems_3hC_644_0001__38__T
PEDEWVKQVETILRKAKKVPDPTERKKLLIEAQVRARYAQQVATDPRVQKILEELIKIARALYV PGATLCLGHHAVPNGTLVKTITDDQIEVTDATELVQSIPNDKPFQNVNKITYGACPKYVKQNTLKLATGMRNVPEKGLFGAIAGFIENGWEGMIDGWYGFRHQNSEGTGQAADLKSTQAAIDQINGKLNRVIEKTLLVALENQHTIDLTDSEMNKLFEKTGRQLRENAEDMGNGCFKIYHKCDNACIESIRNGTYDHDVYRDEALNNRFQ Motif0057_ems_3hM_2551_0001__61__A
DLDERAKKLLKLLREVRKKAPDPDLRKKAEMASRMLEEALKKKDELYVQTLIRFGEVFVKLV PGATLCLGHHAVPNGTLVKTITDDQIEVTDATELVQSIPNDKPFQNVNKITYGACPKYVKQNTLKLATGMRNVPEKGLFGAIAGFIENGWEGMIDGWYGFRHQNSEGTGQAADLKSTQAAIDQINGKLNRVIEKTLLVALENQHTIDLTDSEMNKLFEKTGRQLRENAEDMGNGCFKIYHKCDNACIESIRNGTYDHDVYRDEALNNRFQ Motif0501_ems_3hM_844_0001__55__G
SEEELIEKVERVLGDPRLRELLRRLVEDAKKMGIDQKMAVQVAARYIAQQEGNPEVEKVAKEVAK PGATLCLGHHAVPNGTLVKTITDDQIEVTDATELVQSIPNDKPFQNVNKITYGACPKYVKQNTLKLATGMRNVPEKGLFGAIAGFIENGWEGMIDGWYGFRHQNSEGTGQAADLKSTQAAIDQINGKLNRVIEKTLLVALENQHTIDLTDSEMNKLFEKTGRQLRENAEDMGNGCFKIYHKCDNACIESIRNGTYDHDVYRDEALNNRFQ Motif0085_bcov_4helix_05981_0001__36__Q
DLDERAKKLLKLLREVRKDAPDPDLRKKAEMASRMLEEALKKKDELYVQTLIRFAEVFVKLV PGATLCLGHHAVPNGTLVKTITDDQIEVTDATELVQSIPNDKPFQNVNKITYGACPKYVKQNTLKLATGMRNVPEKGLFGAIAGFIENGWEGMIDGWYGFRHQNSEGTGQAADLKSTQAAIDQINGKLNRVIEKTLLVALENQHTIDLTDSEMNKLFEKTGRQLRENAEDMGNGCFKIYHKCDNACIESIRNGTYDHDVYRDEALNNRFQ Motif0501_ems_3hM_844_0001__19__D
SEEELIEKVERVLGDPRLIELLRRLVEDAKKMGIDPKMAVQVAARYIAQQEGNPEVEKVAKEVAK PGATLCLGHHAVPNGTLVKTITDDQIEVTDATELVQSIPNDKPFQNVNKITYGACPKYVKQNTLKLATGMRNVPEKGLFGAIAGFIENGWEGMIDGWYGFRHQNSEGTGQAADLKSTQAAIDQINGKLNRVIEKTLLVALENQHTIDLTDSEMNKLFEKTGRQLRENAEDMGNGCFKIYHKCDNACIESIRNGTYDHDVYRDEALNNRFQ Motif0085_bcov_4helix_05981_0001__19__I
DMITIAIKLATEVYRLLVEGNYDEASKLAKKAIEEADKKNDEDLLKFAERLLERIKKLKKS PGATLCLGHHAVPNGTLVKTITDDQIEVTDATELVQSIPNDKPFQNVNKITYGACPKYVKQNTLKLATGMRNVPEKGLFGAIAGFIENGWEGMIDGWYGFRHQNSEGTGQAADLKSTQAAIDQINGKLNRVIEKTLLVALENQHTIDLTDSEMNKLFEKTGRQLRENAEDMGNGCFKIYHKCDNACIESIRNGTYDHDVYRDEALNNRFQ Motif0077_ems_3hM_2831_0001_0002__45__L
DMITIAIKLATEVYRLLVEGNYDEASKLALKAIEEADKKNDEDLKKFAERLLERIKKLKKS PGATLCLGHHAVPNGTLVKTITDDQIEVTDATELVQSIPNDKPFQNVNKITYGACPKYVKQNTLKLATGMRNVPEKGLFGAIAGFIENGWEGMIDGWYGFRHQNSEGTGQAADLKSTQAAIDQINGKLNRVIEKTLLVALENQHTIDLTDSEMNKLFEKTGRQLRENAEDMGNGCFKIYHKCDNACIESIRNGTYDHDVYRDEALNNRFQ Motif0077_ems_3hM_2831_0001_0002__30__L
DMITIAIKLATEVYRLLVEGNYDEASKLAKKNIEEADKKNDEDLKKFAERLLERIKKLKKS PGATLCLGHHAVPNGTLVKTITDDQIEVTDATELVQSIPNDKPFQNVNKITYGACPKYVKQNTLKLATGMRNVPEKGLFGAIAGFIENGWEGMIDGWYGFRHQNSEGTGQAADLKSTQAAIDQINGKLNRVIEKTLLVALENQHTIDLTDSEMNKLFEKTGRQLRENAEDMGNGCFKIYHKCDNACIESIRNGTYDHDVYRDEALNNRFQ Motif0077_ems_3hM_2831_0001_0002__32__N
SQETVKDLVRKAKELADSLGDRISQEYVSTLEEAARRATKNNDEHKLRILRISLEYFLKQL PGATLCLGHHAVPNGTLVKTITDDQIEVTDATELVQSIPNDKPFQNVNKITYGACPKYVKQNTLKLATGMRNVPEKGLFGAIAGFIENGWEGMIDGWYGFRHQNSEGTGQAADLKSTQAAIDQINGKLNRVIEKTLLVALENQHTIDLTDSEMNKLFEKTGRQLRENAEDMGNGCFKIYHKCDNACIESIRNGTYDHDVYRDEALNNRFQ Motif0176_ems_3hM_1482_0004__22__R
SQETVKDLVRKAKELADSLGDPISQEYVSTLEEAARRATKNNDEHKLRIFRISLEYFLKQL PGATLCLGHHAVPNGTLVKTITDDQIEVTDATELVQSIPNDKPFQNVNKITYGACPKYVKQNTLKLATGMRNVPEKGLFGAIAGFIENGWEGMIDGWYGFRHQNSEGTGQAADLKSTQAAIDQINGKLNRVIEKTLLVALENQHTIDLTDSEMNKLFEKTGRQLRENAEDMGNGCFKIYHKCDNACIESIRNGTYDHDVYRDEALNNRFQ Motif0176_ems_3hM_1482_0004__50__F
SLEMAVKWLLTVLKRLRDKAQDPTSRKLIEELYKKVEEAAKNKDPRAAHLAFYAVSQARMLV PGATLCLGHHAVPNGTLVKTITDDQIEVTDATELVQSIPNDKPFQNVNKITYGACPKYVKQNTLKLATGMRNVPEKGLFGAIAGFIENGWEGMIDGWYGFRHQNSEGTGQAADLKSTQAAIDQINGKLNRVIEKTLLVALENQHTIDLTDSEMNKLFEKTGRQLRENAEDMGNGCFKIYHKCDNACIESIRNGTYDHDVYRDEALNNRFQ Motif0184_ems_3hM_1529_0001_0003__56__S
DLDERAKKLLKLLREVRKKAPDPDLRKKAEMASRMLEEALKKKDELYVQWLIRFAEVFVKLV PGATLCLGHHAVPNGTLVKTITDDQIEVTDATELVQSIPNDKPFQNVNKITYGACPKYVKQNTLKLATGMRNVPEKGLFGAIAGFIENGWEGMIDGWYGFRHQNSEGTGQAADLKSTQAAIDQINGKLNRVIEKTLLVALENQHTIDLTDSEMNKLFEKTGRQLRENAEDMGNGCFKIYHKCDNACIESIRNGTYDHDVYRDEALNNRFQ Motif0501_ems_3hM_844_0001__50__W
SQETVKFLVRKAKELADSLGDPISQEYVSTLEEAARRATKNNDEHKLRILRISLEYFLKQL PGATLCLGHHAVPNGTLVKTITDDQIEVTDATELVQSIPNDKPFQNVNKITYGACPKYVKQNTLKLATGMRNVPEKGLFGAIAGFIENGWEGMIDGWYGFRHQNSEGTGQAADLKSTQAAIDQINGKLNRVIEKTLLVALENQHTIDLTDSEMNKLFEKTGRQLRENAEDMGNGCFKIYHKCDNACIESIRNGTYDHDVYRDEALNNRFQ Motif0176_ems_3hM_1482_0004__7__F
DETVIKAVMHAYRAWMQAARENDEDKAKKIIKSLKDLADKLNDPYAQRAVKNVEDTLKKLKG PGATLCLGHHAVPNGTLVKTITDDQIEVTDATELVQSIPNDKPFQNVNKITYGACPKYVKQNTLKLATGMRNVPEKGLFGAIAGFIENGWEGMIDGWYGFRHQNSEGTGQAADLKSTQAAIDQINGKLNRVIEKTLLVALENQHTIDLTDSEMNKLFEKTGRQLRENAEDMGNGCFKIYHKCDNACIESIRNGTYDHDVYRDEALNNRFQ Motif0329_ems_3hC_644_0001__53__V
SEEELIEKVERVLGDPRLRELLRRLVEDAKKMGIDPKMAVQVAARYIAQQEGNPEVEKVAKYVAK PGATLCLGHHAVPNGTLVKTITDDQIEVTDATELVQSIPNDKPFQNVNKITYGACPKYVKQNTLKLATGMRNVPEKGLFGAIAGFIENGWEGMIDGWYGFRHQNSEGTGQAADLKSTQAAIDQINGKLNRVIEKTLLVALENQHTIDLTDSEMNKLFEKTGRQLRENAEDMGNGCFKIYHKCDNACIESIRNGTYDHDVYRDEALNNRFQ Motif0085_bcov_4helix_05981_0001__62__Y
DMITIAIKLATEVYRLLVEGNYDEASKLAKKGIEEADKKNDEDLKKFAERLLERIKKLKKS PGATLCLGHHAVPNGTLVKTITDDQIEVTDATELVQSIPNDKPFQNVNKITYGACPKYVKQNTLKLATGMRNVPEKGLFGAIAGFIENGWEGMIDGWYGFRHQNSEGTGQAADLKSTQAAIDQINGKLNRVIEKTLLVALENQHTIDLTDSEMNKLFEKTGRQLRENAEDMGNGCFKIYHKCDNACIESIRNGTYDHDVYRDEALNNRFQ Motif0077_ems_3hM_2831_0001_0002__32__G
DFNQYQRFYDWAAEWIRRVLSASSEEESEKLIEKAKEEAKRRGDELALRLIERFQKLWRKNL PGATLCLGHHAVPNGTLVKTITDDQIEVTDATELVQSIPNDKPFQNVNKITYGACPKYVKQNTLKLATGMRNVPEKGLFGAIAGFIENGWEGMIDGWYGFRHQNSEGTGQAADLKSTQAAIDQINGKLNRVIEKTLLVALENQHTIDLTDSEMNKLFEKTGRQLRENAEDMGNGCFKIYHKCDNACIESIRNGTYDHDVYRDEALNNRFQ Motif0252_ems_3hM_2052_0001__8__F
DLDERAKKLLKLLREVRKKAPDPDLRKKAEMASRMLEEALEKKDELYVQTLIRFAEVFVKLV PGATLCLGHHAVPNGTLVKTITDDQIEVTDATELVQSIPNDKPFQNVNKITYGACPKYVKQNTLKLATGMRNVPEKGLFGAIAGFIENGWEGMIDGWYGFRHQNSEGTGQAADLKSTQAAIDQINGKLNRVIEKTLLVALENQHTIDLTDSEMNKLFEKTGRQLRENAEDMGNGCFKIYHKCDNACIESIRNGTYDHDVYRDEALNNRFQ Motif0501_ems_3hM_844_0001__41__E
DFNQYQRAYDWAAEWIRRVLSASSEEESEKLIEKAKEEDKRRGDELALRLIERFQKLWRKNL PGATLCLGHHAVPNGTLVKTITDDQIEVTDATELVQSIPNDKPFQNVNKITYGACPKYVKQNTLKLATGMRNVPEKGLFGAIAGFIENGWEGMIDGWYGFRHQNSEGTGQAADLKSTQAAIDQINGKLNRVIEKTLLVALENQHTIDLTDSEMNKLFEKTGRQLRENAEDMGNGCFKIYHKCDNACIESIRNGTYDHDVYRDEALNNRFQ Motif0252_ems_3hM_2052_0001__39__D
DLDERIKKLLKLLREVRKKAPDPDLRKKAEMASRMLEEALKKKDELYVQTLIRFAEVFVKLV PGATLCLGHHAVPNGTLVKTITDDQIEVTDATELVQSIPNDKPFQNVNKITYGACPKYVKQNTLKLATGMRNVPEKGLFGAIAGFIENGWEGMIDGWYGFRHQNSEGTGQAADLKSTQAAIDQINGKLNRVIEKTLLVALENQHTIDLTDSEMNKLFEKTGRQLRENAEDMGNGCFKIYHKCDNACIESIRNGTYDHDVYRDEALNNRFQ Motif0501_ems_3hM_844_0001__6__I
SLEMAVKWLLTVLKRLRDKAQDPTSRKLIEELYKKVEEAAKNKDPRAAHLAFYAVAQPRMLV PGATLCLGHHAVPNGTLVKTITDDQIEVTDATELVQSIPNDKPFQNVNKITYGACPKYVKQNTLKLATGMRNVPEKGLFGAIAGFIENGWEGMIDGWYGFRHQNSEGTGQAADLKSTQAAIDQINGKLNRVIEKTLLVALENQHTIDLTDSEMNKLFEKTGRQLRENAEDMGNGCFKIYHKCDNACIESIRNGTYDHDVYRDEALNNRFQ Motif0184_ems_3hM_1529_0001_0003__58__P
SQETVKDLVRKAKELADSLGDPISQEYVSTLEHAARRATKNNDEHKLRILRISLEYFLKQL PGATLCLGHHAVPNGTLVKTITDDQIEVTDATELVQSIPNDKPFQNVNKITYGACPKYVKQNTLKLATGMRNVPEKGLFGAIAGFIENGWEGMIDGWYGFRHQNSEGTGQAADLKSTQAAIDQINGKLNRVIEKTLLVALENQHTIDLTDSEMNKLFEKTGRQLRENAEDMGNGCFKIYHKCDNACIESIRNGTYDHDVYRDEALNNRFQ Motif0176_ems_3hM_1482_0004__33__H
DLDERAKKLLKLLREVRKKAPDPDLRKKAEMASRMLEEALKKKDELYVQTLIRFAEVNVKLV PGATLCLGHHAVPNGTLVKTITDDQIEVTDATELVQSIPNDKPFQNVNKITYGACPKYVKQNTLKLATGMRNVPEKGLFGAIAGFIENGWEGMIDGWYGFRHQNSEGTGQAADLKSTQAAIDQINGKLNRVIEKTLLVALENQHTIDLTDSEMNKLFEKTGRQLRENAEDMGNGCFKIYHKCDNACIESIRNGTYDHDVYRDEALNNRFQ Motif0501_ems_3hM_844_0001__58__N
DETVIKAVMHAYRAWMQAQRENDEDKAKKIIKSLKDLADKLNDPYAQRAVKNLEDTLKKLKG PGATLCLGHHAVPNGTLVKTITDDQIEVTDATELVQSIPNDKPFQNVNKITYGACPKYVKQNTLKLATGMRNVPEKGLFGAIAGFIENGWEGMIDGWYGFRHQNSEGTGQAADLKSTQAAIDQINGKLNRVIEKTLLVALENQHTIDLTDSEMNKLFEKTGRQLRENAEDMGNGCFKIYHKCDNACIESIRNGTYDHDVYRDEALNNRFQ Motif0329_ems_3hC_644_0001__19__Q
SEEELIEKVERVLGDPRLRELLRRLVEDAKKMGIDPKMAVQVPARYIAQQEGNPEVEKVAKEVAK PGATLCLGHHAVPNGTLVKTITDDQIEVTDATELVQSIPNDKPFQNVNKITYGACPKYVKQNTLKLATGMRNVPEKGLFGAIAGFIENGWEGMIDGWYGFRHQNSEGTGQAADLKSTQAAIDQINGKLNRVIEKTLLVALENQHTIDLTDSEMNKLFEKTGRQLRENAEDMGNGCFKIYHKCDNACIESIRNGTYDHDVYRDEALNNRFQ Motif0085_bcov_4helix_05981_0001__43__P
SQETVKDLVRKAKELADSLGDPISQEYVSTLEEAARRATKNIDEHKLRILRISLEYFLKQL PGATLCLGHHAVPNGTLVKTITDDQIEVTDATELVQSIPNDKPFQNVNKITYGACPKYVKQNTLKLATGMRNVPEKGLFGAIAGFIENGWEGMIDGWYGFRHQNSEGTGQAADLKSTQAAIDQINGKLNRVIEKTLLVALENQHTIDLTDSEMNKLFEKTGRQLRENAEDMGNGCFKIYHKCDNACIESIRNGTYDHDVYRDEALNNRFQ Motif0176_ems_3hM_1482_0004__42__I
DLDERAKKLLKLLREVRKKAPDPDLRKKAEMASRKLEEALKKKDELYVQTLIRFAEVFVKLV PGATLCLGHHAVPNGTLVKTITDDQIEVTDATELVQSIPNDKPFQNVNKITYGACPKYVKQNTLKLATGMRNVPEKGLFGAIAGFIENGWEGMIDGWYGFRHQNSEGTGQAADLKSTQAAIDQINGKLNRVIEKTLLVALENQHTIDLTDSEMNKLFEKTGRQLRENAEDMGNGCFKIYHKCDNACIESIRNGTYDHDVYRDEALNNRFQ Motif0501_ems_3hM_844_0001__35__K
DMITIAIKLATEVYRLLVEGNYDEASQLAKKAIEEADKKNDEDLKKFAERLLERIKKLKKS PGATLCLGHHAVPNGTLVKTITDDQIEVTDATELVQSIPNDKPFQNVNKITYGACPKYVKQNTLKLATGMRNVPEKGLFGAIAGFIENGWEGMIDGWYGFRHQNSEGTGQAADLKSTQAAIDQINGKLNRVIEKTLLVALENQHTIDLTDSEMNKLFEKTGRQLRENAEDMGNGCFKIYHKCDNACIESIRNGTYDHDVYRDEALNNRFQ Motif0077_ems_3hM_2831_0001_0002__27__Q
PEDEWVKQVETILRKAKKVPDPTERKKLLIEAQVRARYASQVATDPRVQKILEELIKIARKLYV PGATLCLGHHAVPNGTLVKTITDDQIEVTDATELVQSIPNDKPFQNVNKITYGACPKYVKQNTLKLATGMRNVPEKGLFGAIAGFIENGWEGMIDGWYGFRHQNSEGTGQAADLKSTQAAIDQINGKLNRVIEKTLLVALENQHTIDLTDSEMNKLFEKTGRQLRENAEDMGNGCFKIYHKCDNACIESIRNGTYDHDVYRDEALNNRFQ Motif0057_ems_3hM_2551_0001__40__S
DLDERAKKLCKLLREVRKKAPDPDLRKKAEMASRMLEEALKKKDELYVQTLIRFAEVFVKLV PGATLCLGHHAVPNGTLVKTITDDQIEVTDATELVQSIPNDKPFQNVNKITYGACPKYVKQNTLKLATGMRNVPEKGLFGAIAGFIENGWEGMIDGWYGFRHQNSEGTGQAADLKSTQAAIDQINGKLNRVIEKTLLVALENQHTIDLTDSEMNKLFEKTGRQLRENAEDMGNGCFKIYHKCDNACIESIRNGTYDHDVYRDEALNNRFQ Motif0501_ems_3hM_844_0001__10__C
DLDERAKKLLKLLREVRKKAPDPDLRKKAEMASRMLEEALKKKDELYVQTLIRQAEVFVKLV PGATLCLGHHAVPNGTLVKTITDDQIEVTDATELVQSIPNDKPFQNVNKITYGACPKYVKQNTLKLATGMRNVPEKGLFGAIAGFIENGWEGMIDGWYGFRHQNSEGTGQAADLKSTQAAIDQINGKLNRVIEKTLLVALENQHTIDLTDSEMNKLFEKTGRQLRENAEDMGNGCFKIYHKCDNACIESIRNGTYDHDVYRDEALNNRFQ Motif0501_ems_3hM_844_0001__54__Q
SEEELIEKVERVLGDPRLYELLRRLVEDAKKMGIDPKMAVQVAARYIAQQEGNPEVEKVAKEVAK PGATLCLGHHAVPNGTLVKTITDDQIEVTDATELVQSIPNDKPFQNVNKITYGACPKYVKQNTLKLATGMRNVPEKGLFGAIAGFIENGWEGMIDGWYGFRHQNSEGTGQAADLKSTQAAIDQINGKLNRVIEKTLLVALENQHTIDLTDSEMNKLFEKTGRQLRENAEDMGNGCFKIYHKCDNACIESIRNGTYDHDVYRDEALNNRFQ Motif0085_bcov_4helix_05981_0001__19__Y
SQETVKDLVRKAKELADSLGDPISQEYVSTLEEAARRATKNNDEHKLRILRISLEYFLKQP PGATLCLGHHAVPNGTLVKTITDDQIEVTDATELVQSIPNDKPFQNVNKITYGACPKYVKQNTLKLATGMRNVPEKGLFGAIAGFIENGWEGMIDGWYGFRHQNSEGTGQAADLKSTQAAIDQINGKLNRVIEKTLLVALENQHTIDLTDSEMNKLFEKTGRQLRENAEDMGNGCFKIYHKCDNACIESIRNGTYDHDVYRDEALNNRFQ Motif0176_ems_3hM_1482_0004__61__P
SQETVKDLVRKAKELADSLGDPISQEYVSTLEEAARRATKNNDEHKLRIDRISLEYFLKQL PGATLCLGHHAVPNGTLVKTITDDQIEVTDATELVQSIPNDKPFQNVNKITYGACPKYVKQNTLKLATGMRNVPEKGLFGAIAGFIENGWEGMIDGWYGFRHQNSEGTGQAADLKSTQAAIDQINGKLNRVIEKTLLVALENQHTIDLTDSEMNKLFEKTGRQLRENAEDMGNGCFKIYHKCDNACIESIRNGTYDHDVYRDEALNNRFQ Motif0176_ems_3hM_1482_0004__50__D
SQETVKDLVRKAKELADSLGCPISQEYVSTLEEAARRATKNNDEHKLRILRISLEYFLKQL PGATLCLGHHAVPNGTLVKTITDDQIEVTDATELVQSIPNDKPFQNVNKITYGACPKYVKQNTLKLATGMRNVPEKGLFGAIAGFIENGWEGMIDGWYGFRHQNSEGTGQAADLKSTQAAIDQINGKLNRVIEKTLLVALENQHTIDLTDSEMNKLFEKTGRQLRENAEDMGNGCFKIYHKCDNACIESIRNGTYDHDVYRDEALNNRFQ Motif0176_ems_3hM_1482_0004__21__C
PEDEWVKQVETILRKAKKVPNPTERKKLLIEAQVRARYAQQVATDPRVQKILEELIKIARKLYV PGATLCLGHHAVPNGTLVKTITDDQIEVTDATELVQSIPNDKPFQNVNKITYGACPKYVKQNTLKLATGMRNVPEKGLFGAIAGFIENGWEGMIDGWYGFRHQNSEGTGQAADLKSTQAAIDQINGKLNRVIEKTLLVALENQHTIDLTDSEMNKLFEKTGRQLRENAEDMGNGCFKIYHKCDNACIESIRNGTYDHDVYRDEALNNRFQ Motif0057_ems_3hM_2551_0001__21__N
SEEELIEKVERVLGDPRLRELLRRLVEDAKKMGIQPKMAVQVAARYIAQQEGNPEVEKVAKEVAK PGATLCLGHHAVPNGTLVKTITDDQIEVTDATELVQSIPNDKPFQNVNKITYGACPKYVKQNTLKLATGMRNVPEKGLFGAIAGFIENGWEGMIDGWYGFRHQNSEGTGQAADLKSTQAAIDQINGKLNRVIEKTLLVALENQHTIDLTDSEMNKLFEKTGRQLRENAEDMGNGCFKIYHKCDNACIESIRNGTYDHDVYRDEALNNRFQ Motif0085_bcov_4helix_05981_0001__35__Q
DFNQYQRAYDWAAEWIRRVLSASSEEESEKLIEKAKEEAKRRGDELALRLIERFQKLWIKNL PGATLCLGHHAVPNGTLVKTITDDQIEVTDATELVQSIPNDKPFQNVNKITYGACPKYVKQNTLKLATGMRNVPEKGLFGAIAGFIENGWEGMIDGWYGFRHQNSEGTGQAADLKSTQAAIDQINGKLNRVIEKTLLVALENQHTIDLTDSEMNKLFEKTGRQLRENAEDMGNGCFKIYHKCDNACIESIRNGTYDHDVYRDEALNNRFQ Motif0252_ems_3hM_2052_0001__59__I
DLDERAKKLLKLLREVRKKAPDPDLRKKAEMASRMLEEALKKKDELYVQTLIRIAEVFVKLV PGATLCLGHHAVPNGTLVKTITDDQIEVTDATELVQSIPNDKPFQNVNKITYGACPKYVKQNTLKLATGMRNVPEKGLFGAIAGFIENGWEGMIDGWYGFRHQNSEGTGQAADLKSTQAAIDQINGKLNRVIEKTLLVALENQHTIDLTDSEMNKLFEKTGRQLRENAEDMGNGCFKIYHKCDNACIESIRNGTYDHDVYRDEALNNRFQ Motif0501_ems_3hM_844_0001__54__I
SQETVKDLVRKAKELADSLGDPISQEYVSTLEEAARRARKNNDEHKLRILRISLEYFLKQL PGATLCLGHHAVPNGTLVKTITDDQIEVTDATELVQSIPNDKPFQNVNKITYGACPKYVKQNTLKLATGMRNVPEKGLFGAIAGFIENGWEGMIDGWYGFRHQNSEGTGQAADLKSTQAAIDQINGKLNRVIEKTLLVALENQHTIDLTDSEMNKLFEKTGRQLRENAEDMGNGCFKIYHKCDNACIESIRNGTYDHDVYRDEALNNRFQ Motif0176_ems_3hM_1482_0004__39__R
SQETVKDLVRKAKELADSLGDPISQEYVSTLEEAARRATKNNDEHKLQILRISLEYFLKQL PGATLCLGHHAVPNGTLVKTITDDQIEVTDATELVQSIPNDKPFQNVNKITYGACPKYVKQNTLKLATGMRNVPEKGLFGAIAGFIENGWEGMIDGWYGFRHQNSEGTGQAADLKSTQAAIDQINGKLNRVIEKTLLVALENQHTIDLTDSEMNKLFEKTGRQLRENAEDMGNGCFKIYHKCDNACIESIRNGTYDHDVYRDEALNNRFQ Motif0176_ems_3hM_1482_0004__48__Q
DLDERAKKLLKLLREVRKKAPDPDLRKKAEMASRMLEEALKKKDELYVQTLIRFAEVFLKLV PGATLCLGHHAVPNGTLVKTITDDQIEVTDATELVQSIPNDKPFQNVNKITYGACPKYVKQNTLKLATGMRNVPEKGLFGAIAGFIENGWEGMIDGWYGFRHQNSEGTGQAADLKSTQAAIDQINGKLNRVIEKTLLVALENQHTIDLTDSEMNKLFEKTGRQLRENAEDMGNGCFKIYHKCDNACIESIRNGTYDHDVYRDEALNNRFQ Motif0501_ems_3hM_844_0001__59__L
PEDEWVKQVETILRKAKKVPDPTERKKLLIEAQVRARYYQQVATDPRVQKILEELIKIARKLYV PGATLCLGHHAVPNGTLVKTITDDQIEVTDATELVQSIPNDKPFQNVNKITYGACPKYVKQNTLKLATGMRNVPEKGLFGAIAGFIENGWEGMIDGWYGFRHQNSEGTGQAADLKSTQAAIDQINGKLNRVIEKTLLVALENQHTIDLTDSEMNKLFEKTGRQLRENAEDMGNGCFKIYHKCDNACIESIRNGTYDHDVYRDEALNNRFQ Motif0057_ems_3hM_2551_0001__39__Y
SQETVKDLVRKAKELADSLGDPISQEYVSGLEEAARRATKNNDEHKLRILRISLEYFLKQL PGATLCLGHHAVPNGTLVKTITDDQIEVTDATELVQSIPNDKPFQNVNKITYGACPKYVKQNTLKLATGMRNVPEKGLFGAIAGFIENGWEGMIDGWYGFRHQNSEGTGQAADLKSTQAAIDQINGKLNRVIEKTLLVALENQHTIDLTDSEMNKLFEKTGRQLRENAEDMGNGCFKIYHKCDNACIESIRNGTYDHDVYRDEALNNRFQ Motif0176_ems_3hM_1482_0004__30__G
DFNQYQRAYDWAAEWIRRVLSASSEEESEKLIEKAKEEAKRRGDELDLRLIERFQKLWRKNL PGATLCLGHHAVPNGTLVKTITDDQIEVTDATELVQSIPNDKPFQNVNKITYGACPKYVKQNTLKLATGMRNVPEKGLFGAIAGFIENGWEGMIDGWYGFRHQNSEGTGQAADLKSTQAAIDQINGKLNRVIEKTLLVALENQHTIDLTDSEMNKLFEKTGRQLRENAEDMGNGCFKIYHKCDNACIESIRNGTYDHDVYRDEALNNRFQ Motif0252_ems_3hM_2052_0001__47__D
DLDKRAKKLLKLLREVRKKAPDPDLRKKAEMASRMLEEALKKKDELYVQTLIRFAEVFVKLV PGATLCLGHHAVPNGTLVKTITDDQIEVTDATELVQSIPNDKPFQNVNKITYGACPKYVKQNTLKLATGMRNVPEKGLFGAIAGFIENGWEGMIDGWYGFRHQNSEGTGQAADLKSTQAAIDQINGKLNRVIEKTLLVALENQHTIDLTDSEMNKLFEKTGRQLRENAEDMGNGCFKIYHKCDNACIESIRNGTYDHDVYRDEALNNRFQ Motif0501_ems_3hM_844_0001__4__K
DLDERAKCLLKLLREVRKKAPDPDLRKKAEMASRMLEEALKKKDELYVQTLIRFAEVFVKLV PGATLCLGHHAVPNGTLVKTITDDQIEVTDATELVQSIPNDKPFQNVNKITYGACPKYVKQNTLKLATGMRNVPEKGLFGAIAGFIENGWEGMIDGWYGFRHQNSEGTGQAADLKSTQAAIDQINGKLNRVIEKTLLVALENQHTIDLTDSEMNKLFEKTGRQLRENAEDMGNGCFKIYHKCDNACIESIRNGTYDHDVYRDEALNNRFQ Motif0501_ems_3hM_844_0001__8__C
DMITIAIKLATEVYRLLVEGNYDEASKLAKKAIEEADKKNDEDLKNFAERLLERIKKLKKS PGATLCLGHHAVPNGTLVKTITDDQIEVTDATELVQSIPNDKPFQNVNKITYGACPKYVKQNTLKLATGMRNVPEKGLFGAIAGFIENGWEGMIDGWYGFRHQNSEGTGQAADLKSTQAAIDQINGKLNRVIEKTLLVALENQHTIDLTDSEMNKLFEKTGRQLRENAEDMGNGCFKIYHKCDNACIESIRNGTYDHDVYRDEALNNRFQ Motif0077_ems_3hM_2831_0001_0002__46__N
SQEYVKDLVRKAKELADSLGDPISQEYVSTLEEAARRATKNNDEHKLRILRISLEYFLKQL PGATLCLGHHAVPNGTLVKTITDDQIEVTDATELVQSIPNDKPFQNVNKITYGACPKYVKQNTLKLATGMRNVPEKGLFGAIAGFIENGWEGMIDGWYGFRHQNSEGTGQAADLKSTQAAIDQINGKLNRVIEKTLLVALENQHTIDLTDSEMNKLFEKTGRQLRENAEDMGNGCFKIYHKCDNACIESIRNGTYDHDVYRDEALNNRFQ Motif0176_ems_3hM_1482_0004__4__Y
SEEELIEKVERVLGDPRLRELLRRLVEDAKKMGIDPKMAVQVAARYIAQQEGSPEVEKVAKEVAK PGATLCLGHHAVPNGTLVKTITDDQIEVTDATELVQSIPNDKPFQNVNKITYGACPKYVKQNTLKLATGMRNVPEKGLFGAIAGFIENGWEGMIDGWYGFRHQNSEGTGQAADLKSTQAAIDQINGKLNRVIEKTLLVALENQHTIDLTDSEMNKLFEKTGRQLRENAEDMGNGCFKIYHKCDNACIESIRNGTYDHDVYRDEALNNRFQ Motif0085_bcov_4helix_05981_0001__53__S
DLDERAKKLLKLLREVRKKAPDPDLRKKAEMASRMLEEALKKKDELYVQTLIRFAEVFQKLV PGATLCLGHHAVPNGTLVKTITDDQIEVTDATELVQSIPNDKPFQNVNKITYGACPKYVKQNTLKLATGMRNVPEKGLFGAIAGFIENGWEGMIDGWYGFRHQNSEGTGQAADLKSTQAAIDQINGKLNRVIEKTLLVALENQHTIDLTDSEMNKLFEKTGRQLRENAEDMGNGCFKIYHKCDNACIESIRNGTYDHDVYRDEALNNRFQ Motif0501_ems_3hM_844_0001__59__Q
SQETVKDLVRKAKELADSLGDPISQEEVSTLEEAARRATKNNDEHKLRILRISLEYFLKQL PGATLCLGHHAVPNGTLVKTITDDQIEVTDATELVQSIPNDKPFQNVNKITYGACPKYVKQNTLKLATGMRNVPEKGLFGAIAGFIENGWEGMIDGWYGFRHQNSEGTGQAADLKSTQAAIDQINGKLNRVIEKTLLVALENQHTIDLTDSEMNKLFEKTGRQLRENAEDMGNGCFKIYHKCDNACIESIRNGTYDHDVYRDEALNNRFQ Motif0176_ems_3hM_1482_0004__27__E
SEEELIEKVERVLGDPRLRELLRRLVEDAKKMGIDPKMAVQVAARYIAQQEGNPEVEKVYKEVAK PGATLCLGHHAVPNGTLVKTITDDQIEVTDATELVQSIPNDKPFQNVNKITYGACPKYVKQNTLKLATGMRNVPEKGLFGAIAGFIENGWEGMIDGWYGFRHQNSEGTGQAADLKSTQAAIDQINGKLNRVIEKTLLVALENQHTIDLTDSEMNKLFEKTGRQLRENAEDMGNGCFKIYHKCDNACIESIRNGTYDHDVYRDEALNNRFQ Motif0085_bcov_4helix_05981_0001__60__Y
DFNQYQRAYDWAAEWIRRVLSASSEEESEKLIEKAKEECKRRGDELALRLIERFQKLWRKNL PGATLCLGHHAVPNGTLVKTITDDQIEVTDATELVQSIPNDKPFQNVNKITYGACPKYVKQNTLKLATGMRNVPEKGLFGAIAGFIENGWEGMIDGWYGFRHQNSEGTGQAADLKSTQAAIDQINGKLNRVIEKTLLVALENQHTIDLTDSEMNKLFEKTGRQLRENAEDMGNGCFKIYHKCDNACIESIRNGTYDHDVYRDEALNNRFQ Motif0252_ems_3hM_2052_0001__39__C
SEEELIEKVERVLGQPRLRELLRRLVEDAKKMGIDPKMAVQVAARYIAQQEGNPEVEKVAKEVAK PGATLCLGHHAVPNGTLVKTITDDQIEVTDATELVQSIPNDKPFQNVNKITYGACPKYVKQNTLKLATGMRNVPEKGLFGAIAGFIENGWEGMIDGWYGFRHQNSEGTGQAADLKSTQAAIDQINGKLNRVIEKTLLVALENQHTIDLTDSEMNKLFEKTGRQLRENAEDMGNGCFKIYHKCDNACIESIRNGTYDHDVYRDEALNNRFQ Motif0085_bcov_4helix_05981_0001__15__Q
DLDERAKKLLKLLREVRKKAPDPDLRKKAEMASRMLEEALKKKDELYVRTLIRFAEVFVKLV PGATLCLGHHAVPNGTLVKTITDDQIEVTDATELVQSIPNDKPFQNVNKITYGACPKYVKQNTLKLATGMRNVPEKGLFGAIAGFIENGWEGMIDGWYGFRHQNSEGTGQAADLKSTQAAIDQINGKLNRVIEKTLLVALENQHTIDLTDSEMNKLFEKTGRQLRENAEDMGNGCFKIYHKCDNACIESIRNGTYDHDVYRDEALNNRFQ Motif0501_ems_3hM_844_0001__49__R
DFITIAIKLATEVYRLLVEGNYDEASKLAKKAIEEADKKNDEDLKKFAERLLERIKKLKKS PGATLCLGHHAVPNGTLVKTITDDQIEVTDATELVQSIPNDKPFQNVNKITYGACPKYVKQNTLKLATGMRNVPEKGLFGAIAGFIENGWEGMIDGWYGFRHQNSEGTGQAADLKSTQAAIDQINGKLNRVIEKTLLVALENQHTIDLTDSEMNKLFEKTGRQLRENAEDMGNGCFKIYHKCDNACIESIRNGTYDHDVYRDEALNNRFQ Motif0077_ems_3hM_2831_0001_0002__2__F
SEEELIEKVERVLGDPRLRELLRRLVEDAKKMGIDPKMAMQVAARYIAQQEGNPEVEKVAKEVAK PGATLCLGHHAVPNGTLVKTITDDQIEVTDATELVQSIPNDKPFQNVNKITYGACPKYVKQNTLKLATGMRNVPEKGLFGAIAGFIENGWEGMIDGWYGFRHQNSEGTGQAADLKSTQAAIDQINGKLNRVIEKTLLVALENQHTIDLTDSEMNKLFEKTGRQLRENAEDMGNGCFKIYHKCDNACIESIRNGTYDHDVYRDEALNNRFQ Motif0085_bcov_4helix_05981_0001__40__M
SLEMAVKWLLTVLKRLRDKAQDPTSRKLIEELYKKVEEAAKNKDPNAAHLAFYAVAQARMLV PGATLCLGHHAVPNGTLVKTITDDQIEVTDATELVQSIPNDKPFQNVNKITYGACPKYVKQNTLKLATGMRNVPEKGLFGAIAGFIENGWEGMIDGWYGFRHQNSEGTGQAADLKSTQAAIDQINGKLNRVIEKTLLVALENQHTIDLTDSEMNKLFEKTGRQLRENAEDMGNGCFKIYHKCDNACIESIRNGTYDHDVYRDEALNNRFQ Motif0184_ems_3hM_1529_0001_0003__46__N
DFNQYQRAYDWAAEWIRRVLSASSEEESEKLIQKAKEEAKRRGDELALRLIERFQKLWRKNL PGATLCLGHHAVPNGTLVKTITDDQIEVTDATELVQSIPNDKPFQNVNKITYGACPKYVKQNTLKLATGMRNVPEKGLFGAIAGFIENGWEGMIDGWYGFRHQNSEGTGQAADLKSTQAAIDQINGKLNRVIEKTLLVALENQHTIDLTDSEMNKLFEKTGRQLRENAEDMGNGCFKIYHKCDNACIESIRNGTYDHDVYRDEALNNRFQ Motif0252_ems_3hM_2052_0001__33__Q
DMITIAIKLATEVYRLLVEGNYDEASKLAKKAIEEADKKNDEDLKKFAERLLERIKYLKKS PGATLCLGHHAVPNGTLVKTITDDQIEVTDATELVQSIPNDKPFQNVNKITYGACPKYVKQNTLKLATGMRNVPEKGLFGAIAGFIENGWEGMIDGWYGFRHQNSEGTGQAADLKSTQAAIDQINGKLNRVIEKTLLVALENQHTIDLTDSEMNKLFEKTGRQLRENAEDMGNGCFKIYHKCDNACIESIRNGTYDHDVYRDEALNNRFQ Motif0077_ems_3hM_2831_0001_0002__57__Y
DETVIKAVMHAYRAWMQAARENDEDKAKKIIKKLKDLADKLNDPYAQRAVKNLEDTLKKLKG PGATLCLGHHAVPNGTLVKTITDDQIEVTDATELVQSIPNDKPFQNVNKITYGACPKYVKQNTLKLATGMRNVPEKGLFGAIAGFIENGWEGMIDGWYGFRHQNSEGTGQAADLKSTQAAIDQINGKLNRVIEKTLLVALENQHTIDLTDSEMNKLFEKTGRQLRENAEDMGNGCFKIYHKCDNACIESIRNGTYDHDVYRDEALNNRFQ Motif0329_ems_3hC_644_0001__33__K
DLDERAKKLLKLLREVRKKAPDPDLRKKAEMWSRMLEEALKKKDELYVQTLIRFAEVFVKLV PGATLCLGHHAVPNGTLVKTITDDQIEVTDATELVQSIPNDKPFQNVNKITYGACPKYVKQNTLKLATGMRNVPEKGLFGAIAGFIENGWEGMIDGWYGFRHQNSEGTGQAADLKSTQAAIDQINGKLNRVIEKTLLVALENQHTIDLTDSEMNKLFEKTGRQLRENAEDMGNGCFKIYHKCDNACIESIRNGTYDHDVYRDEALNNRFQ Motif0501_ems_3hM_844_0001__32__W
DLDERAKKLLKLLREVRKKAPDPDLRKKAEMASRMLEEAMKKKDELYVQTLIRFAEVFVKLV PGATLCLGHHAVPNGTLVKTITDDQIEVTDATELVQSIPNDKPFQNVNKITYGACPKYVKQNTLKLATGMRNVPEKGLFGAIAGFIENGWEGMIDGWYGFRHQNSEGTGQAADLKSTQAAIDQINGKLNRVIEKTLLVALENQHTIDLTDSEMNKLFEKTGRQLRENAEDMGNGCFKIYHKCDNACIESIRNGTYDHDVYRDEALNNRFQ Motif0501_ems_3hM_844_0001__40__M
DFNQYQRAYDWAAEWIRRVLSASSEEESEKLIEKAKEEAKRRGDELALRLIERFQKLWRCNL PGATLCLGHHAVPNGTLVKTITDDQIEVTDATELVQSIPNDKPFQNVNKITYGACPKYVKQNTLKLATGMRNVPEKGLFGAIAGFIENGWEGMIDGWYGFRHQNSEGTGQAADLKSTQAAIDQINGKLNRVIEKTLLVALENQHTIDLTDSEMNKLFEKTGRQLRENAEDMGNGCFKIYHKCDNACIESIRNGTYDHDVYRDEALNNRFQ Motif0252_ems_3hM_2052_0001__60__C
SLEMAVKWLLTVLKRLRDKAQDPTSRKLIEELYKKVEEAAKEKDPRAAHLAFYAVAQARMLV PGATLCLGHHAVPNGTLVKTITDDQIEVTDATELVQSIPNDKPFQNVNKITYGACPKYVKQNTLKLATGMRNVPEKGLFGAIAGFIENGWEGMIDGWYGFRHQNSEGTGQAADLKSTQAAIDQINGKLNRVIEKTLLVALENQHTIDLTDSEMNKLFEKTGRQLRENAEDMGNGCFKIYHKCDNACIESIRNGTYDHDVYRDEALNNRFQ Motif0184_ems_3hM_1529_0001_0003__42__E
DFNQYQRAYDWAAEWIRRVLSASSEEESEKLIEKAKEEAKRRGDEWALRLIERFQKLWRKNL PGATLCLGHHAVPNGTLVKTITDDQIEVTDATELVQSIPNDKPFQNVNKITYGACPKYVKQNTLKLATGMRNVPEKGLFGAIAGFIENGWEGMIDGWYGFRHQNSEGTGQAADLKSTQAAIDQINGKLNRVIEKTLLVALENQHTIDLTDSEMNKLFEKTGRQLRENAEDMGNGCFKIYHKCDNACIESIRNGTYDHDVYRDEALNNRFQ Motif0252_ems_3hM_2052_0001__46__W
SEEELIEKVERVLGDPRLRELLRRLVEDAKKMGIDPKMAVQVAARYIAKQEGNPEVEKVAKEVAK PGATLCLGHHAVPNGTLVKTITDDQIEVTDATELVQSIPNDKPFQNVNKITYGACPKYVKQNTLKLATGMRNVPEKGLFGAIAGFIENGWEGMIDGWYGFRHQNSEGTGQAADLKSTQAAIDQINGKLNRVIEKTLLVALENQHTIDLTDSEMNKLFEKTGRQLRENAEDMGNGCFKIYHKCDNACIESIRNGTYDHDVYRDEALNNRFQ Motif0085_bcov_4helix_05981_0001__49__K
SLEMAVKWLLTVLKRLRDKAQDPTSRKLIKELYKKVEEAAKNKDPRAAHLAFYAVAQARMLV PGATLCLGHHAVPNGTLVKTITDDQIEVTDATELVQSIPNDKPFQNVNKITYGACPKYVKQNTLKLATGMRNVPEKGLFGAIAGFIENGWEGMIDGWYGFRHQNSEGTGQAADLKSTQAAIDQINGKLNRVIEKTLLVALENQHTIDLTDSEMNKLFEKTGRQLRENAEDMGNGCFKIYHKCDNACIESIRNGTYDHDVYRDEALNNRFQ Motif0184_ems_3hM_1529_0001_0003__30__K
DETVCKAVMHAYRAWMQAARENDEDKAKKIIKSLKDLADKLNDPYAQRAVKNLEDTLKKLKG PGATLCLGHHAVPNGTLVKTITDDQIEVTDATELVQSIPNDKPFQNVNKITYGACPKYVKQNTLKLATGMRNVPEKGLFGAIAGFIENGWEGMIDGWYGFRHQNSEGTGQAADLKSTQAAIDQINGKLNRVIEKTLLVALENQHTIDLTDSEMNKLFEKTGRQLRENAEDMGNGCFKIYHKCDNACIESIRNGTYDHDVYRDEALNNRFQ Motif0329_ems_3hC_644_0001__5__C
SQETVKDLVRKAKWLADSLGDPISQEYVSTLEEAARRATKNNDEHKLRILRISLEYFLKQL PGATLCLGHHAVPNGTLVKTITDDQIEVTDATELVQSIPNDKPFQNVNKITYGACPKYVKQNTLKLATGMRNVPEKGLFGAIAGFIENGWEGMIDGWYGFRHQNSEGTGQAADLKSTQAAIDQINGKLNRVIEKTLLVALENQHTIDLTDSEMNKLFEKTGRQLRENAEDMGNGCFKIYHKCDNACIESIRNGTYDHDVYRDEALNNRFQ Motif0176_ems_3hM_1482_0004__14__W
DETVIKAVMHAYRAWMQAARENDEDKAKKIIKSLKDLADKENDPYAQRAVKNLEDTLKKLKG PGATLCLGHHAVPNGTLVKTITDDQIEVTDATELVQSIPNDKPFQNVNKITYGACPKYVKQNTLKLATGMRNVPEKGLFGAIAGFIENGWEGMIDGWYGFRHQNSEGTGQAADLKSTQAAIDQINGKLNRVIEKTLLVALENQHTIDLTDSEMNKLFEKTGRQLRENAEDMGNGCFKIYHKCDNACIESIRNGTYDHDVYRDEALNNRFQ Motif0329_ems_3hC_644_0001__41__E
DLDERAKKLLKLLREVRKKAPDPDLRKKAEMACRMLEEALKKKDELYVQTLIRFAEVFVKLV PGATLCLGHHAVPNGTLVKTITDDQIEVTDATELVQSIPNDKPFQNVNKITYGACPKYVKQNTLKLATGMRNVPEKGLFGAIAGFIENGWEGMIDGWYGFRHQNSEGTGQAADLKSTQAAIDQINGKLNRVIEKTLLVALENQHTIDLTDSEMNKLFEKTGRQLRENAEDMGNGCFKIYHKCDNACIESIRNGTYDHDVYRDEALNNRFQ Motif0501_ems_3hM_844_0001__33__C
SEEELIEKVERVLGDPRLRILLRRLVEDAKKMGIDPKMAVQVAARYIAQQEGNPEVEKVAKEVAK PGATLCLGHHAVPNGTLVKTITDDQIEVTDATELVQSIPNDKPFQNVNKITYGACPKYVKQNTLKLATGMRNVPEKGLFGAIAGFIENGWEGMIDGWYGFRHQNSEGTGQAADLKSTQAAIDQINGKLNRVIEKTLLVALENQHTIDLTDSEMNKLFEKTGRQLRENAEDMGNGCFKIYHKCDNACIESIRNGTYDHDVYRDEALNNRFQ Motif0085_bcov_4helix_05981_0001__20__I
PEDEWVKQVETILRKAKKVPDPTERYKLLIEAQVRARYAQQVATDPRVQKILEELIKIARKLYV PGATLCLGHHAVPNGTLVKTITDDQIEVTDATELVQSIPNDKPFQNVNKITYGACPKYVKQNTLKLATGMRNVPEKGLFGAIAGFIENGWEGMIDGWYGFRHQNSEGTGQAADLKSTQAAIDQINGKLNRVIEKTLLVALENQHTIDLTDSEMNKLFEKTGRQLRENAEDMGNGCFKIYHKCDNACIESIRNGTYDHDVYRDEALNNRFQ Motif0057_ems_3hM_2551_0001__26__Y
SEEELIEKVERVLGDPRLRELLRRLVEDAKKMGMDPKMAVQVAARYIAQQEGNPEVEKVAKEVAK PGATLCLGHHAVPNGTLVKTITDDQIEVTDATELVQSIPNDKPFQNVNKITYGACPKYVKQNTLKLATGMRNVPEKGLFGAIAGFIENGWEGMIDGWYGFRHQNSEGTGQAADLKSTQAAIDQINGKLNRVIEKTLLVALENQHTIDLTDSEMNKLFEKTGRQLRENAEDMGNGCFKIYHKCDNACIESIRNGTYDHDVYRDEALNNRFQ Motif0085_bcov_4helix_05981_0001__34__M
SLEMAVKWLLTVLKRLRDKAQDPTSRKLIEELYKKVEEAAKNKRPRAAHLAFYAVAQARMLV PGATLCLGHHAVPNGTLVKTITDDQIEVTDATELVQSIPNDKPFQNVNKITYGACPKYVKQNTLKLATGMRNVPEKGLFGAIAGFIENGWEGMIDGWYGFRHQNSEGTGQAADLKSTQAAIDQINGKLNRVIEKTLLVALENQHTIDLTDSEMNKLFEKTGRQLRENAEDMGNGCFKIYHKCDNACIESIRNGTYDHDVYRDEALNNRFQ Motif0184_ems_3hM_1529_0001_0003__44__R
DETVIKAVMHAYRAWMQAARENDEDKAKVIIKSLKDLADKLNDPYAQRAVKNLEDTLKKLKG PGATLCLGHHAVPNGTLVKTITDDQIEVTDATELVQSIPNDKPFQNVNKITYGACPKYVKQNTLKLATGMRNVPEKGLFGAIAGFIENGWEGMIDGWYGFRHQNSEGTGQAADLKSTQAAIDQINGKLNRVIEKTLLVALENQHTIDLTDSEMNKLFEKTGRQLRENAEDMGNGCFKIYHKCDNACIESIRNGTYDHDVYRDEALNNRFQ Motif0329_ems_3hC_644_0001__29__V
DETVIKAVMHAYRAWMQAARENDEDKAKKIIKSLKKLADKLNDPYAQRAVKNLEDTLKKLKG PGATLCLGHHAVPNGTLVKTITDDQIEVTDATELVQSIPNDKPFQNVNKITYGACPKYVKQNTLKLATGMRNVPEKGLFGAIAGFIENGWEGMIDGWYGFRHQNSEGTGQAADLKSTQAAIDQINGKLNRVIEKTLLVALENQHTIDLTDSEMNKLFEKTGRQLRENAEDMGNGCFKIYHKCDNACIESIRNGTYDHDVYRDEALNNRFQ Motif0329_ems_3hC_644_0001__36__K
SLEMAVKWLLTVLKRLRDKAQDPTSRKLIEELYKKVETAAKNKDPRAAHLAFYAVAQARMLV PGATLCLGHHAVPNGTLVKTITDDQIEVTDATELVQSIPNDKPFQNVNKITYGACPKYVKQNTLKLATGMRNVPEKGLFGAIAGFIENGWEGMIDGWYGFRHQNSEGTGQAADLKSTQAAIDQINGKLNRVIEKTLLVALENQHTIDLTDSEMNKLFEKTGRQLRENAEDMGNGCFKIYHKCDNACIESIRNGTYDHDVYRDEALNNRFQ Motif0184_ems_3hM_1529_0001_0003__38__T
SEEELIEKVERVLGDPRLRELLFRLVEDAKKMGIDPKMAVQVAARYIAQQEGNPEVEKVAKEVAK PGATLCLGHHAVPNGTLVKTITDDQIEVTDATELVQSIPNDKPFQNVNKITYGACPKYVKQNTLKLATGMRNVPEKGLFGAIAGFIENGWEGMIDGWYGFRHQNSEGTGQAADLKSTQAAIDQINGKLNRVIEKTLLVALENQHTIDLTDSEMNKLFEKTGRQLRENAEDMGNGCFKIYHKCDNACIESIRNGTYDHDVYRDEALNNRFQ Motif0085_bcov_4helix_05981_0001__23__F
PEDEWVKQVETILRKAKKVPDPTERKKLLIEAQVRARYAQQVATDPRVQKIYEELIKIARKLYV PGATLCLGHHAVPNGTLVKTITDDQIEVTDATELVQSIPNDKPFQNVNKITYGACPKYVKQNTLKLATGMRNVPEKGLFGAIAGFIENGWEGMIDGWYGFRHQNSEGTGQAADLKSTQAAIDQINGKLNRVIEKTLLVALENQHTIDLTDSEMNKLFEKTGRQLRENAEDMGNGCFKIYHKCDNACIESIRNGTYDHDVYRDEALNNRFQ Motif0057_ems_3hM_2551_0001__52__Y
PEDEWVKQVETILRKAKKVPDPTERKKLLIEAAVRARYAQQVATDPRVQKILEELIKIARKLYV PGATLCLGHHAVPNGTLVKTITDDQIEVTDATELVQSIPNDKPFQNVNKITYGACPKYVKQNTLKLATGMRNVPEKGLFGAIAGFIENGWEGMIDGWYGFRHQNSEGTGQAADLKSTQAAIDQINGKLNRVIEKTLLVALENQHTIDLTDSEMNKLFEKTGRQLRENAEDMGNGCFKIYHKCDNACIESIRNGTYDHDVYRDEALNNRFQ Motif0057_ems_3hM_2551_0001__33__A
DMITIAIKLATEVYRLLVEGNYDEASKLAKKAIEEADKKNDEDLKKFACRLLERIKKLKKS PGATLCLGHHAVPNGTLVKTITDDQIEVTDATELVQSIPNDKPFQNVNKITYGACPKYVKQNTLKLATGMRNVPEKGLFGAIAGFIENGWEGMIDGWYGFRHQNSEGTGQAADLKSTQAAIDQINGKLNRVIEKTLLVALENQHTIDLTDSEMNKLFEKTGRQLRENAEDMGNGCFKIYHKCDNACIESIRNGTYDHDVYRDEALNNRFQ Motif0077_ems_3hM_2831_0001_0002__49__C
DETVIKAVMHAYRAWMQAARENDEDKAIKIIKSLKDLADKLNDPYAQRAVKNLEDTLKKLKG PGATLCLGHHAVPNGTLVKTITDDQIEVTDATELVQSIPNDKPFQNVNKITYGACPKYVKQNTLKLATGMRNVPEKGLFGAIAGFIENGWEGMIDGWYGFRHQNSEGTGQAADLKSTQAAIDQINGKLNRVIEKTLLVALENQHTIDLTDSEMNKLFEKTGRQLRENAEDMGNGCFKIYHKCDNACIESIRNGTYDHDVYRDEALNNRFQ Motif0329_ems_3hC_644_0001__28__I
SLEMAVKWLLTVLKRLRDKAQDPTSRKLIETLYKKVEEAAKNKDPRAAHLAFYAVAQARMLV PGATLCLGHHAVPNGTLVKTITDDQIEVTDATELVQSIPNDKPFQNVNKITYGACPKYVKQNTLKLATGMRNVPEKGLFGAIAGFIENGWEGMIDGWYGFRHQNSEGTGQAADLKSTQAAIDQINGKLNRVIEKTLLVALENQHTIDLTDSEMNKLFEKTGRQLRENAEDMGNGCFKIYHKCDNACIESIRNGTYDHDVYRDEALNNRFQ Motif0184_ems_3hM_1529_0001_0003__31__T
SLEMAVKWLLTVLKQLRDKAQDPTSRKLIEELYKKVEEAAKNKDPRAAHLAFYAVAQARMLV PGATLCLGHHAVPNGTLVKTITDDQIEVTDATELVQSIPNDKPFQNVNKITYGACPKYVKQNTLKLATGMRNVPEKGLFGAIAGFIENGWEGMIDGWYGFRHQNSEGTGQAADLKSTQAAIDQINGKLNRVIEKTLLVALENQHTIDLTDSEMNKLFEKTGRQLRENAEDMGNGCFKIYHKCDNACIESIRNGTYDHDVYRDEALNNRFQ Motif0184_ems_3hM_1529_0001_0003__15__Q
SQETVKDLVRKAKELADSLGDPISQEYLSTLEEAARRATKNNDEHKLRILRISLEYFLKQL PGATLCLGHHAVPNGTLVKTITDDQIEVTDATELVQSIPNDKPFQNVNKITYGACPKYVKQNTLKLATGMRNVPEKGLFGAIAGFIENGWEGMIDGWYGFRHQNSEGTGQAADLKSTQAAIDQINGKLNRVIEKTLLVALENQHTIDLTDSEMNKLFEKTGRQLRENAEDMGNGCFKIYHKCDNACIESIRNGTYDHDVYRDEALNNRFQ Motif0176_ems_3hM_1482_0004__28__L
DETVIKAVMHAYRAWMQVARENDEDKAKKIIKSLKDLADKLNDPYAQRAVKNLEDTLKKLKG PGATLCLGHHAVPNGTLVKTITDDQIEVTDATELVQSIPNDKPFQNVNKITYGACPKYVKQNTLKLATGMRNVPEKGLFGAIAGFIENGWEGMIDGWYGFRHQNSEGTGQAADLKSTQAAIDQINGKLNRVIEKTLLVALENQHTIDLTDSEMNKLFEKTGRQLRENAEDMGNGCFKIYHKCDNACIESIRNGTYDHDVYRDEALNNRFQ Motif0329_ems_3hC_644_0001__18__V
DLDERAKKLLKLLREVRKKAPDTDLRKKAEMASRMLEEALKKKDELYVQTLIRFAEVFVKLV PGATLCLGHHAVPNGTLVKTITDDQIEVTDATELVQSIPNDKPFQNVNKITYGACPKYVKQNTLKLATGMRNVPEKGLFGAIAGFIENGWEGMIDGWYGFRHQNSEGTGQAADLKSTQAAIDQINGKLNRVIEKTLLVALENQHTIDLTDSEMNKLFEKTGRQLRENAEDMGNGCFKIYHKCDNACIESIRNGTYDHDVYRDEALNNRFQ Motif0501_ems_3hM_844_0001__23__T
DLDERAKKLLKLLREVRKKAPDPDLRKKAEMASRMLEEALKRKDELYVQTLIRFAEVFVKLV PGATLCLGHHAVPNGTLVKTITDDQIEVTDATELVQSIPNDKPFQNVNKITYGACPKYVKQNTLKLATGMRNVPEKGLFGAIAGFIENGWEGMIDGWYGFRHQNSEGTGQAADLKSTQAAIDQINGKLNRVIEKTLLVALENQHTIDLTDSEMNKLFEKTGRQLRENAEDMGNGCFKIYHKCDNACIESIRNGTYDHDVYRDEALNNRFQ Motif0501_ems_3hM_844_0001__42__R
SQETVKDLVRKAKELADSLGDPCSQEYVSTLEEAARRATKNNDEHKLRILRISLEYFLKQL PGATLCLGHHAVPNGTLVKTITDDQIEVTDATELVQSIPNDKPFQNVNKITYGACPKYVKQNTLKLATGMRNVPEKGLFGAIAGFIENGWEGMIDGWYGFRHQNSEGTGQAADLKSTQAAIDQINGKLNRVIEKTLLVALENQHTIDLTDSEMNKLFEKTGRQLRENAEDMGNGCFKIYHKCDNACIESIRNGTYDHDVYRDEALNNRFQ Motif0176_ems_3hM_1482_0004__23__C
SSETVKDLVRKAKELADSLGDPISQEYVSTLEEAARRATKNNDEHKLRILRISLEYFLKQL PGATLCLGHHAVPNGTLVKTITDDQIEVTDATELVQSIPNDKPFQNVNKITYGACPKYVKQNTLKLATGMRNVPEKGLFGAIAGFIENGWEGMIDGWYGFRHQNSEGTGQAADLKSTQAAIDQINGKLNRVIEKTLLVALENQHTIDLTDSEMNKLFEKTGRQLRENAEDMGNGCFKIYHKCDNACIESIRNGTYDHDVYRDEALNNRFQ Motif0176_ems_3hM_1482_0004__2__S
DETVIKAVMHAYRAWMQAARENDRDKAKKIIKSLKDLADKLNDPYAQRAVKNLEDTLKKLKG PGATLCLGHHAVPNGTLVKTITDDQIEVTDATELVQSIPNDKPFQNVNKITYGACPKYVKQNTLKLATGMRNVPEKGLFGAIAGFIENGWEGMIDGWYGFRHQNSEGTGQAADLKSTQAAIDQINGKLNRVIEKTLLVALENQHTIDLTDSEMNKLFEKTGRQLRENAEDMGNGCFKIYHKCDNACIESIRNGTYDHDVYRDEALNNRFQ Motif0329_ems_3hC_644_0001__24__R
DMITIMIKLATEVYRLLVEGNYDEASKLAKKAIEEADKKNDEDLKKFAERLLERIKKLKKS PGATLCLGHHAVPNGTLVKTITDDQIEVTDATELVQSIPNDKPFQNVNKITYGACPKYVKQNTLKLATGMRNVPEKGLFGAIAGFIENGWEGMIDGWYGFRHQNSEGTGQAADLKSTQAAIDQINGKLNRVIEKTLLVALENQHTIDLTDSEMNKLFEKTGRQLRENAEDMGNGCFKIYHKCDNACIESIRNGTYDHDVYRDEALNNRFQ Motif0077_ems_3hM_2831_0001_0002__6__M
DLDERAKKLLKLLREVRKKAPDPDLRKKAEMASRMLEEALKKKDELYVQTLARFAEVFVKLV PGATLCLGHHAVPNGTLVKTITDDQIEVTDATELVQSIPNDKPFQNVNKITYGACPKYVKQNTLKLATGMRNVPEKGLFGAIAGFIENGWEGMIDGWYGFRHQNSEGTGQAADLKSTQAAIDQINGKLNRVIEKTLLVALENQHTIDLTDSEMNKLFEKTGRQLRENAEDMGNGCFKIYHKCDNACIESIRNGTYDHDVYRDEALNNRFQ Motif0501_ems_3hM_844_0001__52__A
PEDIWVKQVETILRKAKKVPDPTERKKLLIEAQVRARYAQQVATDPRVQKILEELIKIARKLYV PGATLCLGHHAVPNGTLVKTITDDQIEVTDATELVQSIPNDKPFQNVNKITYGACPKYVKQNTLKLATGMRNVPEKGLFGAIAGFIENGWEGMIDGWYGFRHQNSEGTGQAADLKSTQAAIDQINGKLNRVIEKTLLVALENQHTIDLTDSEMNKLFEKTGRQLRENAEDMGNGCFKIYHKCDNACIESIRNGTYDHDVYRDEALNNRFQ Motif0057_ems_3hM_2551_0001__4__I
SQETVKDLVRKAKELADSLGDPISQEYVSTLEEAARRATKNNDEHKRRILRISLEYFLKQL PGATLCLGHHAVPNGTLVKTITDDQIEVTDATELVQSIPNDKPFQNVNKITYGACPKYVKQNTLKLATGMRNVPEKGLFGAIAGFIENGWEGMIDGWYGFRHQNSEGTGQAADLKSTQAAIDQINGKLNRVIEKTLLVALENQHTIDLTDSEMNKLFEKTGRQLRENAEDMGNGCFKIYHKCDNACIESIRNGTYDHDVYRDEALNNRFQ Motif0176_ems_3hM_1482_0004__47__R
ALEMAVKWLLTVLKRLRDKAQDPTSRKLIEELYKKVEEAAKNKDPRAAHLAFYAVAQARMLV PGATLCLGHHAVPNGTLVKTITDDQIEVTDATELVQSIPNDKPFQNVNKITYGACPKYVKQNTLKLATGMRNVPEKGLFGAIAGFIENGWEGMIDGWYGFRHQNSEGTGQAADLKSTQAAIDQINGKLNRVIEKTLLVALENQHTIDLTDSEMNKLFEKTGRQLRENAEDMGNGCFKIYHKCDNACIESIRNGTYDHDVYRDEALNNRFQ Motif0184_ems_3hM_1529_0001_0003__1__A
SQETVKDLVRKAKELADSLGDPISQEYVSTLEEAARRATKNNDEHKLRIVRISLEYFLKQL PGATLCLGHHAVPNGTLVKTITDDQIEVTDATELVQSIPNDKPFQNVNKITYGACPKYVKQNTLKLATGMRNVPEKGLFGAIAGFIENGWEGMIDGWYGFRHQNSEGTGQAADLKSTQAAIDQINGKLNRVIEKTLLVALENQHTIDLTDSEMNKLFEKTGRQLRENAEDMGNGCFKIYHKCDNACIESIRNGTYDHDVYRDEALNNRFQ Motif0176_ems_3hM_1482_0004__50__V
DLDERARKLLKLLREVRKKAPDPDLRKKAEMASRMLEEALKKKDELYVQTLIRFAEVFVKLV PGATLCLGHHAVPNGTLVKTITDDQIEVTDATELVQSIPNDKPFQNVNKITYGACPKYVKQNTLKLATGMRNVPEKGLFGAIAGFIENGWEGMIDGWYGFRHQNSEGTGQAADLKSTQAAIDQINGKLNRVIEKTLLVALENQHTIDLTDSEMNKLFEKTGRQLRENAEDMGNGCFKIYHKCDNACIESIRNGTYDHDVYRDEALNNRFQ Motif0501_ems_3hM_844_0001__7__R
SLEMAVKWLLTVLKRLRDKAQRPTSRKLIEELYKKVEEAAKNKDPRAAHLAFYAVAQARMLV PGATLCLGHHAVPNGTLVKTITDDQIEVTDATELVQSIPNDKPFQNVNKITYGACPKYVKQNTLKLATGMRNVPEKGLFGAIAGFIENGWEGMIDGWYGFRHQNSEGTGQAADLKSTQAAIDQINGKLNRVIEKTLLVALENQHTIDLTDSEMNKLFEKTGRQLRENAEDMGNGCFKIYHKCDNACIESIRNGTYDHDVYRDEALNNRFQ Motif0184_ems_3hM_1529_0001_0003__22__R
PEDEWVKQVETILRKAKKVPDPTERKKLLIEAQVRARYAQQVATDPRVQKILEELIKIARKTYV PGATLCLGHHAVPNGTLVKTITDDQIEVTDATELVQSIPNDKPFQNVNKITYGACPKYVKQNTLKLATGMRNVPEKGLFGAIAGFIENGWEGMIDGWYGFRHQNSEGTGQAADLKSTQAAIDQINGKLNRVIEKTLLVALENQHTIDLTDSEMNKLFEKTGRQLRENAEDMGNGCFKIYHKCDNACIESIRNGTYDHDVYRDEALNNRFQ Motif0057_ems_3hM_2551_0001__62__T
SQETVKDLVRKAKELADPLGDPISQEYVSTLEEAARRATKNNDEHKLRILRISLEYFLKQL PGATLCLGHHAVPNGTLVKTITDDQIEVTDATELVQSIPNDKPFQNVNKITYGACPKYVKQNTLKLATGMRNVPEKGLFGAIAGFIENGWEGMIDGWYGFRHQNSEGTGQAADLKSTQAAIDQINGKLNRVIEKTLLVALENQHTIDLTDSEMNKLFEKTGRQLRENAEDMGNGCFKIYHKCDNACIESIRNGTYDHDVYRDEALNNRFQ Motif0176_ems_3hM_1482_0004__18__P
DETVIEAVMHAYRAWMQAARENDEDKAKKIIKSLKDLADKLNDPYAQRAVKNLEDTLKKLKG PGATLCLGHHAVPNGTLVKTITDDQIEVTDATELVQSIPNDKPFQNVNKITYGACPKYVKQNTLKLATGMRNVPEKGLFGAIAGFIENGWEGMIDGWYGFRHQNSEGTGQAADLKSTQAAIDQINGKLNRVIEKTLLVALENQHTIDLTDSEMNKLFEKTGRQLRENAEDMGNGCFKIYHKCDNACIESIRNGTYDHDVYRDEALNNRFQ Motif0329_ems_3hC_644_0001__6__E
DMITIAIKLATEVYRLLVEGNYDEASKLAKKAIEEADKKNDEDLKKFAEWLLERIKKLKKS PGATLCLGHHAVPNGTLVKTITDDQIEVTDATELVQSIPNDKPFQNVNKITYGACPKYVKQNTLKLATGMRNVPEKGLFGAIAGFIENGWEGMIDGWYGFRHQNSEGTGQAADLKSTQAAIDQINGKLNRVIEKTLLVALENQHTIDLTDSEMNKLFEKTGRQLRENAEDMGNGCFKIYHKCDNACIESIRNGTYDHDVYRDEALNNRFQ Motif0077_ems_3hM_2831_0001_0002__50__W
DETVIKAVMHAYRAWMQAARENDEDKAKKIIKSLKDLADKLNDPYAQRAVKNSEDTLKKLKG PGATLCLGHHAVPNGTLVKTITDDQIEVTDATELVQSIPNDKPFQNVNKITYGACPKYVKQNTLKLATGMRNVPEKGLFGAIAGFIENGWEGMIDGWYGFRHQNSEGTGQAADLKSTQAAIDQINGKLNRVIEKTLLVALENQHTIDLTDSEMNKLFEKTGRQLRENAEDMGNGCFKIYHKCDNACIESIRNGTYDHDVYRDEALNNRFQ Motif0329_ems_3hC_644_0001__53__S
DMITIAIKLATEVYRLLFEGNYDEASKLAKKAIEEADKKNDEDLKKFAERLLERIKKLKKS PGATLCLGHHAVPNGTLVKTITDDQIEVTDATELVQSIPNDKPFQNVNKITYGACPKYVKQNTLKLATGMRNVPEKGLFGAIAGFIENGWEGMIDGWYGFRHQNSEGTGQAADLKSTQAAIDQINGKLNRVIEKTLLVALENQHTIDLTDSEMNKLFEKTGRQLRENAEDMGNGCFKIYHKCDNACIESIRNGTYDHDVYRDEALNNRFQ Motif0077_ems_3hM_2831_0001_0002__18__F
SLEMAVKWLLTVLKRLRDKAQDPTSRKLIEELYKKVEEAAKNKDPRAAHLAFYWVAQARMLV PGATLCLGHHAVPNGTLVKTITDDQIEVTDATELVQSIPNDKPFQNVNKITYGACPKYVKQNTLKLATGMRNVPEKGLFGAIAGFIENGWEGMIDGWYGFRHQNSEGTGQAADLKSTQAAIDQINGKLNRVIEKTLLVALENQHTIDLTDSEMNKLFEKTGRQLRENAEDMGNGCFKIYHKCDNACIESIRNGTYDHDVYRDEALNNRFQ Motif0184_ems_3hM_1529_0001_0003__54__W
DMITIAIKLATEVYRLLVEGFYDEASKLAKKAIEEADKKNDEDLKKFAERLLERIKKLKKS PGATLCLGHHAVPNGTLVKTITDDQIEVTDATELVQSIPNDKPFQNVNKITYGACPKYVKQNTLKLATGMRNVPEKGLFGAIAGFIENGWEGMIDGWYGFRHQNSEGTGQAADLKSTQAAIDQINGKLNRVIEKTLLVALENQHTIDLTDSEMNKLFEKTGRQLRENAEDMGNGCFKIYHKCDNACIESIRNGTYDHDVYRDEALNNRFQ Motif0077_ems_3hM_2831_0001_0002__21__F
DMITIAIKLATEVYRLLVEGNYDEASKLAKKAIEEADKKNDEDLKKMAERLLERIKKLKKS PGATLCLGHHAVPNGTLVKTITDDQIEVTDATELVQSIPNDKPFQNVNKITYGACPKYVKQNTLKLATGMRNVPEKGLFGAIAGFIENGWEGMIDGWYGFRHQNSEGTGQAADLKSTQAAIDQINGKLNRVIEKTLLVALENQHTIDLTDSEMNKLFEKTGRQLRENAEDMGNGCFKIYHKCDNACIESIRNGTYDHDVYRDEALNNRFQ Motif0077_ems_3hM_2831_0001_0002__47__M
PEDSWVKQVETILRKAKKVPDPTERKKLLIEAQVRARYAQQVATDPRVQKILEELIKIARKLYV PGATLCLGHHAVPNGTLVKTITDDQIEVTDATELVQSIPNDKPFQNVNKITYGACPKYVKQNTLKLATGMRNVPEKGLFGAIAGFIENGWEGMIDGWYGFRHQNSEGTGQAADLKSTQAAIDQINGKLNRVIEKTLLVALENQHTIDLTDSEMNKLFEKTGRQLRENAEDMGNGCFKIYHKCDNACIESIRNGTYDHDVYRDEALNNRFQ Motif0057_ems_3hM_2551_0001__4__S
DMITIAIKLATEVYRLLVEGNYDEASKLAKKAIEEADKKNDEDLKKFAERLLERIKKKKKS PGATLCLGHHAVPNGTLVKTITDDQIEVTDATELVQSIPNDKPFQNVNKITYGACPKYVKQNTLKLATGMRNVPEKGLFGAIAGFIENGWEGMIDGWYGFRHQNSEGTGQAADLKSTQAAIDQINGKLNRVIEKTLLVALENQHTIDLTDSEMNKLFEKTGRQLRENAEDMGNGCFKIYHKCDNACIESIRNGTYDHDVYRDEALNNRFQ Motif0077_ems_3hM_2831_0001_0002__58__K
DFNPYQRAYDWAAEWIRRVLSASSEEESEKLIEKAKEEAKRRGDELALRLIERFQKLWRKNL PGATLCLGHHAVPNGTLVKTITDDQIEVTDATELVQSIPNDKPFQNVNKITYGACPKYVKQNTLKLATGMRNVPEKGLFGAIAGFIENGWEGMIDGWYGFRHQNSEGTGQAADLKSTQAAIDQINGKLNRVIEKTLLVALENQHTIDLTDSEMNKLFEKTGRQLRENAEDMGNGCFKIYHKCDNACIESIRNGTYDHDVYRDEALNNRFQ Motif0252_ems_3hM_2052_0001__4__P
DLDERAKKLLKLLREVRKKAPDPDLRKKAEMASKMLEEALKKKDELYVQTLIRFAEVFVKLV PGATLCLGHHAVPNGTLVKTITDDQIEVTDATELVQSIPNDKPFQNVNKITYGACPKYVKQNTLKLATGMRNVPEKGLFGAIAGFIENGWEGMIDGWYGFRHQNSEGTGQAADLKSTQAAIDQINGKLNRVIEKTLLVALENQHTIDLTDSEMNKLFEKTGRQLRENAEDMGNGCFKIYHKCDNACIESIRNGTYDHDVYRDEALNNRFQ Motif0501_ems_3hM_844_0001__34__K
DETRIKAVMHAYRAWMQAARENDEDKAKKIIKSLKDLADKLNDPYAQRAVKNLEDTLKKLKG PGATLCLGHHAVPNGTLVKTITDDQIEVTDATELVQSIPNDKPFQNVNKITYGACPKYVKQNTLKLATGMRNVPEKGLFGAIAGFIENGWEGMIDGWYGFRHQNSEGTGQAADLKSTQAAIDQINGKLNRVIEKTLLVALENQHTIDLTDSEMNKLFEKTGRQLRENAEDMGNGCFKIYHKCDNACIESIRNGTYDHDVYRDEALNNRFQ Motif0329_ems_3hC_644_0001__4__R
DLDEFAKKLLKLLREVRKKAPDPDLRKKAEMASRMLEEALKKKDELYVQTLIRFAEVFVKLV PGATLCLGHHAVPNGTLVKTITDDQIEVTDATELVQSIPNDKPFQNVNKITYGACPKYVKQNTLKLATGMRNVPEKGLFGAIAGFIENGWEGMIDGWYGFRHQNSEGTGQAADLKSTQAAIDQINGKLNRVIEKTLLVALENQHTIDLTDSEMNKLFEKTGRQLRENAEDMGNGCFKIYHKCDNACIESIRNGTYDHDVYRDEALNNRFQ Motif0501_ems_3hM_844_0001__5__F
PEDEWVKQVETILRKAKKVPDPTERKKLLIEAQVRARYAQQVATDPRVQKILEELIKIAGKLYV PGATLCLGHHAVPNGTLVKTITDDQIEVTDATELVQSIPNDKPFQNVNKITYGACPKYVKQNTLKLATGMRNVPEKGLFGAIAGFIENGWEGMIDGWYGFRHQNSEGTGQAADLKSTQAAIDQINGKLNRVIEKTLLVALENQHTIDLTDSEMNKLFEKTGRQLRENAEDMGNGCFKIYHKCDNACIESIRNGTYDHDVYRDEALNNRFQ Motif0057_ems_3hM_2551_0001__60__G
SEEELIEKVERVLGDPRLRELLRRLVEDAKKMGIDDKMAVQVAARYIAQQEGNPEVEKVAKEVAK PGATLCLGHHAVPNGTLVKTITDDQIEVTDATELVQSIPNDKPFQNVNKITYGACPKYVKQNTLKLATGMRNVPEKGLFGAIAGFIENGWEGMIDGWYGFRHQNSEGTGQAADLKSTQAAIDQINGKLNRVIEKTLLVALENQHTIDLTDSEMNKLFEKTGRQLRENAEDMGNGCFKIYHKCDNACIESIRNGTYDHDVYRDEALNNRFQ Motif0085_bcov_4helix_05981_0001__36__D
DFNQYQRAYDWAAEWIRRVLSASSEEESEKLIEKAKEEAKRRGDELALRLIERFNKLWRKNL PGATLCLGHHAVPNGTLVKTITDDQIEVTDATELVQSIPNDKPFQNVNKITYGACPKYVKQNTLKLATGMRNVPEKGLFGAIAGFIENGWEGMIDGWYGFRHQNSEGTGQAADLKSTQAAIDQINGKLNRVIEKTLLVALENQHTIDLTDSEMNKLFEKTGRQLRENAEDMGNGCFKIYHKCDNACIESIRNGTYDHDVYRDEALNNRFQ Motif0252_ems_3hM_2052_0001__55__N
DETVIKAVMHAYRAWMQAARENDEDKAKKKIKSLKDLADKLNDPYAQRAVKNLEDTLKKLKG PGATLCLGHHAVPNGTLVKTITDDQIEVTDATELVQSIPNDKPFQNVNKITYGACPKYVKQNTLKLATGMRNVPEKGLFGAIAGFIENGWEGMIDGWYGFRHQNSEGTGQAADLKSTQAAIDQINGKLNRVIEKTLLVALENQHTIDLTDSEMNKLFEKTGRQLRENAEDMGNGCFKIYHKCDNACIESIRNGTYDHDVYRDEALNNRFQ Motif0329_ems_3hC_644_0001__30__K
SQETVKDLVRKAKELADSLGDPISQEYVSTLEEAARRATKNNDEHSLRILRISLEYFLKQL PGATLCLGHHAVPNGTLVKTITDDQIEVTDATELVQSIPNDKPFQNVNKITYGACPKYVKQNTLKLATGMRNVPEKGLFGAIAGFIENGWEGMIDGWYGFRHQNSEGTGQAADLKSTQAAIDQINGKLNRVIEKTLLVALENQHTIDLTDSEMNKLFEKTGRQLRENAEDMGNGCFKIYHKCDNACIESIRNGTYDHDVYRDEALNNRFQ Motif0176_ems_3hM_1482_0004__46__S
SLEMAVKWLLTVLKRLRDKAQDPTSRKLIEELSKKVEEAAKNKDPRAAHLAFYAVAQARMLV PGATLCLGHHAVPNGTLVKTITDDQIEVTDATELVQSIPNDKPFQNVNKITYGACPKYVKQNTLKLATGMRNVPEKGLFGAIAGFIENGWEGMIDGWYGFRHQNSEGTGQAADLKSTQAAIDQINGKLNRVIEKTLLVALENQHTIDLTDSEMNKLFEKTGRQLRENAEDMGNGCFKIYHKCDNACIESIRNGTYDHDVYRDEALNNRFQ Motif0184_ems_3hM_1529_0001_0003__33__S
PEDEWVKQVETILRIAKKVPDPTERKKLLIEAQVRARYAQQVATDPRVQKILEELIKIARKLYV PGATLCLGHHAVPNGTLVKTITDDQIEVTDATELVQSIPNDKPFQNVNKITYGACPKYVKQNTLKLATGMRNVPEKGLFGAIAGFIENGWEGMIDGWYGFRHQNSEGTGQAADLKSTQAAIDQINGKLNRVIEKTLLVALENQHTIDLTDSEMNKLFEKTGRQLRENAEDMGNGCFKIYHKCDNACIESIRNGTYDHDVYRDEALNNRFQ Motif0057_ems_3hM_2551_0001__15__I
DLDERAKKLLKLLREVRKKAPDPDLRKKAEMASRMLEEGLKKKDELYVQTLIRFAEVFVKLV PGATLCLGHHAVPNGTLVKTITDDQIEVTDATELVQSIPNDKPFQNVNKITYGACPKYVKQNTLKLATGMRNVPEKGLFGAIAGFIENGWEGMIDGWYGFRHQNSEGTGQAADLKSTQAAIDQINGKLNRVIEKTLLVALENQHTIDLTDSEMNKLFEKTGRQLRENAEDMGNGCFKIYHKCDNACIESIRNGTYDHDVYRDEALNNRFQ Motif0501_ems_3hM_844_0001__39__G
DMITIAIKTATEVYRLLVEGNYDEASKLAKKAIEEADKKNDEDLKKFAERLLERIKKLKKS PGATLCLGHHAVPNGTLVKTITDDQIEVTDATELVQSIPNDKPFQNVNKITYGACPKYVKQNTLKLATGMRNVPEKGLFGAIAGFIENGWEGMIDGWYGFRHQNSEGTGQAADLKSTQAAIDQINGKLNRVIEKTLLVALENQHTIDLTDSEMNKLFEKTGRQLRENAEDMGNGCFKIYHKCDNACIESIRNGTYDHDVYRDEALNNRFQ Motif0077_ems_3hM_2831_0001_0002__9__T
SEEELIEKVERVLGDPRLRELLRRLVEDLKKMGIDPKMAVQVAARYIAQQEGNPEVEKVAKEVAK PGATLCLGHHAVPNGTLVKTITDDQIEVTDATELVQSIPNDKPFQNVNKITYGACPKYVKQNTLKLATGMRNVPEKGLFGAIAGFIENGWEGMIDGWYGFRHQNSEGTGQAADLKSTQAAIDQINGKLNRVIEKTLLVALENQHTIDLTDSEMNKLFEKTGRQLRENAEDMGNGCFKIYHKCDNACIESIRNGTYDHDVYRDEALNNRFQ Motif0085_bcov_4helix_05981_0001__29__L
DFNQYQRAYDWAAEWIRRVLSASSEEESEKLIEKAKEEAKRRGDELALRLHERFQKLWRKNL PGATLCLGHHAVPNGTLVKTITDDQIEVTDATELVQSIPNDKPFQNVNKITYGACPKYVKQNTLKLATGMRNVPEKGLFGAIAGFIENGWEGMIDGWYGFRHQNSEGTGQAADLKSTQAAIDQINGKLNRVIEKTLLVALENQHTIDLTDSEMNKLFEKTGRQLRENAEDMGNGCFKIYHKCDNACIESIRNGTYDHDVYRDEALNNRFQ Motif0252_ems_3hM_2052_0001__51__H
PEDEWVKQVETILRKAKKVPDPTERKKLLIEAQVRARYAQQVATDPRVQKILEELHKIARKLYV PGATLCLGHHAVPNGTLVKTITDDQIEVTDATELVQSIPNDKPFQNVNKITYGACPKYVKQNTLKLATGMRNVPEKGLFGAIAGFIENGWEGMIDGWYGFRHQNSEGTGQAADLKSTQAAIDQINGKLNRVIEKTLLVALENQHTIDLTDSEMNKLFEKTGRQLRENAEDMGNGCFKIYHKCDNACIESIRNGTYDHDVYRDEALNNRFQ Motif0057_ems_3hM_2551_0001__56__H
DMITIAIKLATEVYRLLVEGNYDEASKLAKKAIEEADKKNDEDLKKFAERLHERIKKLKKS PGATLCLGHHAVPNGTLVKTITDDQIEVTDATELVQSIPNDKPFQNVNKITYGACPKYVKQNTLKLATGMRNVPEKGLFGAIAGFIENGWEGMIDGWYGFRHQNSEGTGQAADLKSTQAAIDQINGKLNRVIEKTLLVALENQHTIDLTDSEMNKLFEKTGRQLRENAEDMGNGCFKIYHKCDNACIESIRNGTYDHDVYRDEALNNRFQ Motif0077_ems_3hM_2831_0001_0002__52__H
SLEMAVKWLLTVLKRLRDKAQDPTSRKLSEELYKKVEEAAKNKDPRAAHLAFYAVAQARMLV PGATLCLGHHAVPNGTLVKTITDDQIEVTDATELVQSIPNDKPFQNVNKITYGACPKYVKQNTLKLATGMRNVPEKGLFGAIAGFIENGWEGMIDGWYGFRHQNSEGTGQAADLKSTQAAIDQINGKLNRVIEKTLLVALENQHTIDLTDSEMNKLFEKTGRQLRENAEDMGNGCFKIYHKCDNACIESIRNGTYDHDVYRDEALNNRFQ Motif0184_ems_3hM_1529_0001_0003__29__S
DFNQYQRAYDWAAEWIRRVLSASSEEESEKLIYKAKEEAKRRGDELALRLIERFQKLWRKNL PGATLCLGHHAVPNGTLVKTITDDQIEVTDATELVQSIPNDKPFQNVNKITYGACPKYVKQNTLKLATGMRNVPEKGLFGAIAGFIENGWEGMIDGWYGFRHQNSEGTGQAADLKSTQAAIDQINGKLNRVIEKTLLVALENQHTIDLTDSEMNKLFEKTGRQLRENAEDMGNGCFKIYHKCDNACIESIRNGTYDHDVYRDEALNNRFQ Motif0252_ems_3hM_2052_0001__33__Y
SLEMAVKWLLTVLKRLRDKAQDPTSRKLIEELYKKVEEYAKNKDPRAAHLAFYAVAQARMLV PGATLCLGHHAVPNGTLVKTITDDQIEVTDATELVQSIPNDKPFQNVNKITYGACPKYVKQNTLKLATGMRNVPEKGLFGAIAGFIENGWEGMIDGWYGFRHQNSEGTGQAADLKSTQAAIDQINGKLNRVIEKTLLVALENQHTIDLTDSEMNKLFEKTGRQLRENAEDMGNGCFKIYHKCDNACIESIRNGTYDHDVYRDEALNNRFQ Motif0184_ems_3hM_1529_0001_0003__39__Y
DMITIAIKLATEVYRLLVEGNYDEASKLAKKAIEEADKQNDEDLKKFAERLLERIKKLKKS PGATLCLGHHAVPNGTLVKTITDDQIEVTDATELVQSIPNDKPFQNVNKITYGACPKYVKQNTLKLATGMRNVPEKGLFGAIAGFIENGWEGMIDGWYGFRHQNSEGTGQAADLKSTQAAIDQINGKLNRVIEKTLLVALENQHTIDLTDSEMNKLFEKTGRQLRENAEDMGNGCFKIYHKCDNACIESIRNGTYDHDVYRDEALNNRFQ Motif0077_ems_3hM_2831_0001_0002__39__Q
SLEMAVKWLLTVLKRLRDKAQDPTSRKLIEELYKKVEEAAKNKDPRAAHEAFYAVAQARMLV PGATLCLGHHAVPNGTLVKTITDDQIEVTDATELVQSIPNDKPFQNVNKITYGACPKYVKQNTLKLATGMRNVPEKGLFGAIAGFIENGWEGMIDGWYGFRHQNSEGTGQAADLKSTQAAIDQINGKLNRVIEKTLLVALENQHTIDLTDSEMNKLFEKTGRQLRENAEDMGNGCFKIYHKCDNACIESIRNGTYDHDVYRDEALNNRFQ Motif0184_ems_3hM_1529_0001_0003__50__E
PEDEWVKQVETILRKAKKVPDPTETKKLLIEAQVRARYAQQVATDPRVQKILEELIKIARKLYV PGATLCLGHHAVPNGTLVKTITDDQIEVTDATELVQSIPNDKPFQNVNKITYGACPKYVKQNTLKLATGMRNVPEKGLFGAIAGFIENGWEGMIDGWYGFRHQNSEGTGQAADLKSTQAAIDQINGKLNRVIEKTLLVALENQHTIDLTDSEMNKLFEKTGRQLRENAEDMGNGCFKIYHKCDNACIESIRNGTYDHDVYRDEALNNRFQ Motif0057_ems_3hM_2551_0001__25__T
SQETMKDLVRKAKELADSLGDPISQEYVSTLEEAARRATKNNDEHKLRILRISLEYFLKQL PGATLCLGHHAVPNGTLVKTITDDQIEVTDATELVQSIPNDKPFQNVNKITYGACPKYVKQNTLKLATGMRNVPEKGLFGAIAGFIENGWEGMIDGWYGFRHQNSEGTGQAADLKSTQAAIDQINGKLNRVIEKTLLVALENQHTIDLTDSEMNKLFEKTGRQLRENAEDMGNGCFKIYHKCDNACIESIRNGTYDHDVYRDEALNNRFQ Motif0176_ems_3hM_1482_0004__5__M
DMNQYQRAYDWAAEWIRRVLSASSEEESEKLIEKAKEEAKRRGDELALRLIERFQKLWRKNL PGATLCLGHHAVPNGTLVKTITDDQIEVTDATELVQSIPNDKPFQNVNKITYGACPKYVKQNTLKLATGMRNVPEKGLFGAIAGFIENGWEGMIDGWYGFRHQNSEGTGQAADLKSTQAAIDQINGKLNRVIEKTLLVALENQHTIDLTDSEMNKLFEKTGRQLRENAEDMGNGCFKIYHKCDNACIESIRNGTYDHDVYRDEALNNRFQ Motif0252_ems_3hM_2052_0001__2__M
DLDERAKILLKLLREVRKKAPDPDLRKKAEMASRMLEEALKKKDELYVQTLIRFAEVFVKLV PGATLCLGHHAVPNGTLVKTITDDQIEVTDATELVQSIPNDKPFQNVNKITYGACPKYVKQNTLKLATGMRNVPEKGLFGAIAGFIENGWEGMIDGWYGFRHQNSEGTGQAADLKSTQAAIDQINGKLNRVIEKTLLVALENQHTIDLTDSEMNKLFEKTGRQLRENAEDMGNGCFKIYHKCDNACIESIRNGTYDHDVYRDEALNNRFQ Motif0501_ems_3hM_844_0001__8__I
SQETVKDLVRKAKELADSLGDPISQEYVSTLEEAARRATKNNDEHKLRILRISKEYFLKQL PGATLCLGHHAVPNGTLVKTITDDQIEVTDATELVQSIPNDKPFQNVNKITYGACPKYVKQNTLKLATGMRNVPEKGLFGAIAGFIENGWEGMIDGWYGFRHQNSEGTGQAADLKSTQAAIDQINGKLNRVIEKTLLVALENQHTIDLTDSEMNKLFEKTGRQLRENAEDMGNGCFKIYHKCDNACIESIRNGTYDHDVYRDEALNNRFQ Motif0176_ems_3hM_1482_0004__54__K
DLDERAKKLLKLLREVRKKAPDPDLRKKAEMASRMLEEALKKKDEMYVQTLIRFAEVFVKLV PGATLCLGHHAVPNGTLVKTITDDQIEVTDATELVQSIPNDKPFQNVNKITYGACPKYVKQNTLKLATGMRNVPEKGLFGAIAGFIENGWEGMIDGWYGFRHQNSEGTGQAADLKSTQAAIDQINGKLNRVIEKTLLVALENQHTIDLTDSEMNKLFEKTGRQLRENAEDMGNGCFKIYHKCDNACIESIRNGTYDHDVYRDEALNNRFQ Motif0501_ems_3hM_844_0001__46__M
PEDEWVKQVETILRKAKKVPDPTERKKLLIQAQVRARYAQQVATDPRVQKILEELIKIARKLYV PGATLCLGHHAVPNGTLVKTITDDQIEVTDATELVQSIPNDKPFQNVNKITYGACPKYVKQNTLKLATGMRNVPEKGLFGAIAGFIENGWEGMIDGWYGFRHQNSEGTGQAADLKSTQAAIDQINGKLNRVIEKTLLVALENQHTIDLTDSEMNKLFEKTGRQLRENAEDMGNGCFKIYHKCDNACIESIRNGTYDHDVYRDEALNNRFQ Motif0057_ems_3hM_2551_0001__31__Q
SLEMAVKWLLTVLKRLRDKAQDPTSRKLIEELYKKVEEAAKNKDPRAAHLAFYAVAQARSLV PGATLCLGHHAVPNGTLVKTITDDQIEVTDATELVQSIPNDKPFQNVNKITYGACPKYVKQNTLKLATGMRNVPEKGLFGAIAGFIENGWEGMIDGWYGFRHQNSEGTGQAADLKSTQAAIDQINGKLNRVIEKTLLVALENQHTIDLTDSEMNKLFEKTGRQLRENAEDMGNGCFKIYHKCDNACIESIRNGTYDHDVYRDEALNNRFQ Motif0184_ems_3hM_1529_0001_0003__60__S
PEDEWVKQVETILRKAKKVPDPTERKKLLIEAQVRAVYAQQVATDPRVQKILEELIKIARKLYV PGATLCLGHHAVPNGTLVKTITDDQIEVTDATELVQSIPNDKPFQNVNKITYGACPKYVKQNTLKLATGMRNVPEKGLFGAIAGFIENGWEGMIDGWYGFRHQNSEGTGQAADLKSTQAAIDQINGKLNRVIEKTLLVALENQHTIDLTDSEMNKLFEKTGRQLRENAEDMGNGCFKIYHKCDNACIESIRNGTYDHDVYRDEALNNRFQ Motif0057_ems_3hM_2551_0001__37__V
SLEMAVKWVLTVLKRLRDKAQDPTSRKLIEELYKKVEEAAKNKDPRAAHLAFYAVAQARMLV PGATLCLGHHAVPNGTLVKTITDDQIEVTDATELVQSIPNDKPFQNVNKITYGACPKYVKQNTLKLATGMRNVPEKGLFGAIAGFIENGWEGMIDGWYGFRHQNSEGTGQAADLKSTQAAIDQINGKLNRVIEKTLLVALENQHTIDLTDSEMNKLFEKTGRQLRENAEDMGNGCFKIYHKCDNACIESIRNGTYDHDVYRDEALNNRFQ Motif0184_ems_3hM_1529_0001_0003__9__V
SQETVKDLVRKAKELADSLGDPDSQEYVSTLEEAARRATKNNDEHKLRILRISLEYFLKQL PGATLCLGHHAVPNGTLVKTITDDQIEVTDATELVQSIPNDKPFQNVNKITYGACPKYVKQNTLKLATGMRNVPEKGLFGAIAGFIENGWEGMIDGWYGFRHQNSEGTGQAADLKSTQAAIDQINGKLNRVIEKTLLVALENQHTIDLTDSEMNKLFEKTGRQLRENAEDMGNGCFKIYHKCDNACIESIRNGTYDHDVYRDEALNNRFQ Motif0176_ems_3hM_1482_0004__23__D
SQETVKDLVRKAKELADSLGDPISQEYVSALEEAARRATKNNDEHKLRILRISLEYFLKQL PGATLCLGHHAVPNGTLVKTITDDQIEVTDATELVQSIPNDKPFQNVNKITYGACPKYVKQNTLKLATGMRNVPEKGLFGAIAGFIENGWEGMIDGWYGFRHQNSEGTGQAADLKSTQAAIDQINGKLNRVIEKTLLVALENQHTIDLTDSEMNKLFEKTGRQLRENAEDMGNGCFKIYHKCDNACIESIRNGTYDHDVYRDEALNNRFQ Motif0176_ems_3hM_1482_0004__30__A
KEEELIEKVERVLGDPRLRELLRRLVEDAKKMGIDPKMAVQVAARYIAQQEGNPEVEKVAKEVAK PGATLCLGHHAVPNGTLVKTITDDQIEVTDATELVQSIPNDKPFQNVNKITYGACPKYVKQNTLKLATGMRNVPEKGLFGAIAGFIENGWEGMIDGWYGFRHQNSEGTGQAADLKSTQAAIDQINGKLNRVIEKTLLVALENQHTIDLTDSEMNKLFEKTGRQLRENAEDMGNGCFKIYHKCDNACIESIRNGTYDHDVYRDEALNNRFQ Motif0085_bcov_4helix_05981_0001__1__K
SQETVKDLVRKAKELADSLGDPISQEYASTLEEAARRATKNNDEHKLRILRISLEYFLKQL PGATLCLGHHAVPNGTLVKTITDDQIEVTDATELVQSIPNDKPFQNVNKITYGACPKYVKQNTLKLATGMRNVPEKGLFGAIAGFIENGWEGMIDGWYGFRHQNSEGTGQAADLKSTQAAIDQINGKLNRVIEKTLLVALENQHTIDLTDSEMNKLFEKTGRQLRENAEDMGNGCFKIYHKCDNACIESIRNGTYDHDVYRDEALNNRFQ Motif0176_ems_3hM_1482_0004__28__A
SQETVKDLVDKAKELADSLGDPISQEYVSTLEEAARRATKNNDEHKLRILRISLEYFLKQL PGATLCLGHHAVPNGTLVKTITDDQIEVTDATELVQSIPNDKPFQNVNKITYGACPKYVKQNTLKLATGMRNVPEKGLFGAIAGFIENGWEGMIDGWYGFRHQNSEGTGQAADLKSTQAAIDQINGKLNRVIEKTLLVALENQHTIDLTDSEMNKLFEKTGRQLRENAEDMGNGCFKIYHKCDNACIESIRNGTYDHDVYRDEALNNRFQ Motif0176_ems_3hM_1482_0004__10__D
DETVIKAVMHAYRAWMQAARENDEDKAKKIIKSLKDLADKLNDPYAQRAVKNLEDILKKLKG PGATLCLGHHAVPNGTLVKTITDDQIEVTDATELVQSIPNDKPFQNVNKITYGACPKYVKQNTLKLATGMRNVPEKGLFGAIAGFIENGWEGMIDGWYGFRHQNSEGTGQAADLKSTQAAIDQINGKLNRVIEKTLLVALENQHTIDLTDSEMNKLFEKTGRQLRENAEDMGNGCFKIYHKCDNACIESIRNGTYDHDVYRDEALNNRFQ Motif0329_ems_3hC_644_0001__56__I
SQETVKDLVRKAKELADSLGDPISQEYVSTLEEAARRATKNNDEHKLYILRISLEYFLKQL PGATLCLGHHAVPNGTLVKTITDDQIEVTDATELVQSIPNDKPFQNVNKITYGACPKYVKQNTLKLATGMRNVPEKGLFGAIAGFIENGWEGMIDGWYGFRHQNSEGTGQAADLKSTQAAIDQINGKLNRVIEKTLLVALENQHTIDLTDSEMNKLFEKTGRQLRENAEDMGNGCFKIYHKCDNACIESIRNGTYDHDVYRDEALNNRFQ Motif0176_ems_3hM_1482_0004__48__Y
SLEMAVKILLTVLKRLRDKAQDPTSRKLIEELYKKVEEAAKNKDPRAAHLAFYAVAQARMLV PGATLCLGHHAVPNGTLVKTITDDQIEVTDATELVQSIPNDKPFQNVNKITYGACPKYVKQNTLKLATGMRNVPEKGLFGAIAGFIENGWEGMIDGWYGFRHQNSEGTGQAADLKSTQAAIDQINGKLNRVIEKTLLVALENQHTIDLTDSEMNKLFEKTGRQLRENAEDMGNGCFKIYHKCDNACIESIRNGTYDHDVYRDEALNNRFQ Motif0184_ems_3hM_1529_0001_0003__8__I
PEDEWVKQVETILRKAKKVPDPTERKKLLIEAQVRARYAQQVATDPRVMKILEELIKIARKLYV PGATLCLGHHAVPNGTLVKTITDDQIEVTDATELVQSIPNDKPFQNVNKITYGACPKYVKQNTLKLATGMRNVPEKGLFGAIAGFIENGWEGMIDGWYGFRHQNSEGTGQAADLKSTQAAIDQINGKLNRVIEKTLLVALENQHTIDLTDSEMNKLFEKTGRQLRENAEDMGNGCFKIYHKCDNACIESIRNGTYDHDVYRDEALNNRFQ Motif0057_ems_3hM_2551_0001__49__M
PEDEWVKQVETILRKAKKVPDPTEREKLLIEAQVRARYAQQVATDPRVQKILEELIKIARKLYV PGATLCLGHHAVPNGTLVKTITDDQIEVTDATELVQSIPNDKPFQNVNKITYGACPKYVKQNTLKLATGMRNVPEKGLFGAIAGFIENGWEGMIDGWYGFRHQNSEGTGQAADLKSTQAAIDQINGKLNRVIEKTLLVALENQHTIDLTDSEMNKLFEKTGRQLRENAEDMGNGCFKIYHKCDNACIESIRNGTYDHDVYRDEALNNRFQ Motif0057_ems_3hM_2551_0001__26__E
DLDERAKKLLKLLREVRKKAPDPDLRKKAEDASRMLEEALKKKDELYVQTLIRFAEVFVKLV PGATLCLGHHAVPNGTLVKTITDDQIEVTDATELVQSIPNDKPFQNVNKITYGACPKYVKQNTLKLATGMRNVPEKGLFGAIAGFIENGWEGMIDGWYGFRHQNSEGTGQAADLKSTQAAIDQINGKLNRVIEKTLLVALENQHTIDLTDSEMNKLFEKTGRQLRENAEDMGNGCFKIYHKCDNACIESIRNGTYDHDVYRDEALNNRFQ Motif0501_ems_3hM_844_0001__31__D
DFNQYQRAYDWAAEWIRRVTSASSEEESEKLIEKAKEEAKRRGDELALRLIERFQKLWRKNL PGATLCLGHHAVPNGTLVKTITDDQIEVTDATELVQSIPNDKPFQNVNKITYGACPKYVKQNTLKLATGMRNVPEKGLFGAIAGFIENGWEGMIDGWYGFRHQNSEGTGQAADLKSTQAAIDQINGKLNRVIEKTLLVALENQHTIDLTDSEMNKLFEKTGRQLRENAEDMGNGCFKIYHKCDNACIESIRNGTYDHDVYRDEALNNRFQ Motif0252_ems_3hM_2052_0001__20__T
PEDEWLKQVETILRKAKKVPDPTERKKLLIEAQVRARYAQQVATDPRVQKILEELIKIARKLYV PGATLCLGHHAVPNGTLVKTITDDQIEVTDATELVQSIPNDKPFQNVNKITYGACPKYVKQNTLKLATGMRNVPEKGLFGAIAGFIENGWEGMIDGWYGFRHQNSEGTGQAADLKSTQAAIDQINGKLNRVIEKTLLVALENQHTIDLTDSEMNKLFEKTGRQLRENAEDMGNGCFKIYHKCDNACIESIRNGTYDHDVYRDEALNNRFQ Motif0057_ems_3hM_2551_0001__6__L
DETVIKAVMHAYRAWMQAARENDEDKAKKIIKSLLDLADKLNDPYAQRAVKNLEDTLKKLKG PGATLCLGHHAVPNGTLVKTITDDQIEVTDATELVQSIPNDKPFQNVNKITYGACPKYVKQNTLKLATGMRNVPEKGLFGAIAGFIENGWEGMIDGWYGFRHQNSEGTGQAADLKSTQAAIDQINGKLNRVIEKTLLVALENQHTIDLTDSEMNKLFEKTGRQLRENAEDMGNGCFKIYHKCDNACIESIRNGTYDHDVYRDEALNNRFQ Motif0329_ems_3hC_644_0001__35__L
SQETVKDLVRKAKELADSLGDPISQEYVSTLEEAAQRATKNNDEHKLRILRISLEYFLKQL PGATLCLGHHAVPNGTLVKTITDDQIEVTDATELVQSIPNDKPFQNVNKITYGACPKYVKQNTLKLATGMRNVPEKGLFGAIAGFIENGWEGMIDGWYGFRHQNSEGTGQAADLKSTQAAIDQINGKLNRVIEKTLLVALENQHTIDLTDSEMNKLFEKTGRQLRENAEDMGNGCFKIYHKCDNACIESIRNGTYDHDVYRDEALNNRFQ Motif0176_ems_3hM_1482_0004__36__Q
SEEELIEKVERVLIDPRLRELLRRLVEDAKKMGIDPKMAVQVAARYIAQQEGNPEVEKVAKEVAK PGATLCLGHHAVPNGTLVKTITDDQIEVTDATELVQSIPNDKPFQNVNKITYGACPKYVKQNTLKLATGMRNVPEKGLFGAIAGFIENGWEGMIDGWYGFRHQNSEGTGQAADLKSTQAAIDQINGKLNRVIEKTLLVALENQHTIDLTDSEMNKLFEKTGRQLRENAEDMGNGCFKIYHKCDNACIESIRNGTYDHDVYRDEALNNRFQ Motif0085_bcov_4helix_05981_0001__14__I
SEEELIEKVERVLGDPRLRELLRRLVSDAKKMGIDPKMAVQVAARYIAQQEGNPEVEKVAKEVAK PGATLCLGHHAVPNGTLVKTITDDQIEVTDATELVQSIPNDKPFQNVNKITYGACPKYVKQNTLKLATGMRNVPEKGLFGAIAGFIENGWEGMIDGWYGFRHQNSEGTGQAADLKSTQAAIDQINGKLNRVIEKTLLVALENQHTIDLTDSEMNKLFEKTGRQLRENAEDMGNGCFKIYHKCDNACIESIRNGTYDHDVYRDEALNNRFQ Motif0085_bcov_4helix_05981_0001__27__S
SEEELIEKVERVLGDPRLRELLRRLVEDAKGMGIDPKMAVQVAARYIAQQEGNPEVEKVAKEVAK PGATLCLGHHAVPNGTLVKTITDDQIEVTDATELVQSIPNDKPFQNVNKITYGACPKYVKQNTLKLATGMRNVPEKGLFGAIAGFIENGWEGMIDGWYGFRHQNSEGTGQAADLKSTQAAIDQINGKLNRVIEKTLLVALENQHTIDLTDSEMNKLFEKTGRQLRENAEDMGNGCFKIYHKCDNACIESIRNGTYDHDVYRDEALNNRFQ Motif0085_bcov_4helix_05981_0001__31__G
PEDEWVKQVETILRKAKKVPDPTERKKLLIEAQVRPRYAQQVATDPRVQKILEELIKIARKLYV PGATLCLGHHAVPNGTLVKTITDDQIEVTDATELVQSIPNDKPFQNVNKITYGACPKYVKQNTLKLATGMRNVPEKGLFGAIAGFIENGWEGMIDGWYGFRHQNSEGTGQAADLKSTQAAIDQINGKLNRVIEKTLLVALENQHTIDLTDSEMNKLFEKTGRQLRENAEDMGNGCFKIYHKCDNACIESIRNGTYDHDVYRDEALNNRFQ Motif0057_ems_3hM_2551_0001__36__P
DETVIKAVMHAYRAWMQAARENDEDKAKKIIKSLKDLADKLNFPYAQRAVKNLEDTLKKLKG PGATLCLGHHAVPNGTLVKTITDDQIEVTDATELVQSIPNDKPFQNVNKITYGACPKYVKQNTLKLATGMRNVPEKGLFGAIAGFIENGWEGMIDGWYGFRHQNSEGTGQAADLKSTQAAIDQINGKLNRVIEKTLLVALENQHTIDLTDSEMNKLFEKTGRQLRENAEDMGNGCFKIYHKCDNACIESIRNGTYDHDVYRDEALNNRFQ Motif0329_ems_3hC_644_0001__43__F
SLEMAVKWLLTVLKRVRDKAQDPTSRKLIEELYKKVEEAAKNKDPRAAHLAFYAVAQARMLV PGATLCLGHHAVPNGTLVKTITDDQIEVTDATELVQSIPNDKPFQNVNKITYGACPKYVKQNTLKLATGMRNVPEKGLFGAIAGFIENGWEGMIDGWYGFRHQNSEGTGQAADLKSTQAAIDQINGKLNRVIEKTLLVALENQHTIDLTDSEMNKLFEKTGRQLRENAEDMGNGCFKIYHKCDNACIESIRNGTYDHDVYRDEALNNRFQ Motif0184_ems_3hM_1529_0001_0003__16__V
DFNQYQRAYDWAAEWIRRVLGASSEEESEKLIEKAKEEAKRRGDELALRLIERFQKLWRKNL PGATLCLGHHAVPNGTLVKTITDDQIEVTDATELVQSIPNDKPFQNVNKITYGACPKYVKQNTLKLATGMRNVPEKGLFGAIAGFIENGWEGMIDGWYGFRHQNSEGTGQAADLKSTQAAIDQINGKLNRVIEKTLLVALENQHTIDLTDSEMNKLFEKTGRQLRENAEDMGNGCFKIYHKCDNACIESIRNGTYDHDVYRDEALNNRFQ Motif0252_ems_3hM_2052_0001__21__G
SEEELIEKVERVLGDPRLRELLRRLVEDAKKMGIDPKMAVQVAARYIAQQEGNPVVEKVAKEVAK PGATLCLGHHAVPNGTLVKTITDDQIEVTDATELVQSIPNDKPFQNVNKITYGACPKYVKQNTLKLATGMRNVPEKGLFGAIAGFIENGWEGMIDGWYGFRHQNSEGTGQAADLKSTQAAIDQINGKLNRVIEKTLLVALENQHTIDLTDSEMNKLFEKTGRQLRENAEDMGNGCFKIYHKCDNACIESIRNGTYDHDVYRDEALNNRFQ Motif0085_bcov_4helix_05981_0001__55__V
DMITIAIKLATEVYRLLVEGNYDEASKLAKKAIEEADKKNDEDLKKFAELLLERIKKLKKS PGATLCLGHHAVPNGTLVKTITDDQIEVTDATELVQSIPNDKPFQNVNKITYGACPKYVKQNTLKLATGMRNVPEKGLFGAIAGFIENGWEGMIDGWYGFRHQNSEGTGQAADLKSTQAAIDQINGKLNRVIEKTLLVALENQHTIDLTDSEMNKLFEKTGRQLRENAEDMGNGCFKIYHKCDNACIESIRNGTYDHDVYRDEALNNRFQ Motif0077_ems_3hM_2831_0001_0002__50__L
SLEMAVKWLLTVLKRLRDKAQDPTSRKQIEELYKKVEEAAKNKDPRAAHLAFYAVAQARMLV PGATLCLGHHAVPNGTLVKTITDDQIEVTDATELVQSIPNDKPFQNVNKITYGACPKYVKQNTLKLATGMRNVPEKGLFGAIAGFIENGWEGMIDGWYGFRHQNSEGTGQAADLKSTQAAIDQINGKLNRVIEKTLLVALENQHTIDLTDSEMNKLFEKTGRQLRENAEDMGNGCFKIYHKCDNACIESIRNGTYDHDVYRDEALNNRFQ Motif0184_ems_3hM_1529_0001_0003__28__Q
DLDERAKKLLKLLREVRKKAPDPDLRKKAEMASRMLEEALKKKDELYVQTLINFAEVFVKLV PGATLCLGHHAVPNGTLVKTITDDQIEVTDATELVQSIPNDKPFQNVNKITYGACPKYVKQNTLKLATGMRNVPEKGLFGAIAGFIENGWEGMIDGWYGFRHQNSEGTGQAADLKSTQAAIDQINGKLNRVIEKTLLVALENQHTIDLTDSEMNKLFEKTGRQLRENAEDMGNGCFKIYHKCDNACIESIRNGTYDHDVYRDEALNNRFQ Motif0501_ems_3hM_844_0001__53__N
DLDERYKKLLKLLREVRKKAPDPDLRKKAEMASRMLEEALKKKDELYVQTLIRFAEVFVKLV PGATLCLGHHAVPNGTLVKTITDDQIEVTDATELVQSIPNDKPFQNVNKITYGACPKYVKQNTLKLATGMRNVPEKGLFGAIAGFIENGWEGMIDGWYGFRHQNSEGTGQAADLKSTQAAIDQINGKLNRVIEKTLLVALENQHTIDLTDSEMNKLFEKTGRQLRENAEDMGNGCFKIYHKCDNACIESIRNGTYDHDVYRDEALNNRFQ Motif0501_ems_3hM_844_0001__6__Y
SLEMAVRWLLTVLKRLRDKAQDPTSRKLIEELYKKVEEAAKNKDPRAAHLAFYAVAQARMLV PGATLCLGHHAVPNGTLVKTITDDQIEVTDATELVQSIPNDKPFQNVNKITYGACPKYVKQNTLKLATGMRNVPEKGLFGAIAGFIENGWEGMIDGWYGFRHQNSEGTGQAADLKSTQAAIDQINGKLNRVIEKTLLVALENQHTIDLTDSEMNKLFEKTGRQLRENAEDMGNGCFKIYHKCDNACIESIRNGTYDHDVYRDEALNNRFQ Motif0184_ems_3hM_1529_0001_0003__7__R
SEEELIEKVERVLGDPRLRELLRRLVEDAKKMGIDPKMAVQVATRYIAQQEGNPEVEKVAKEVAK PGATLCLGHHAVPNGTLVKTITDDQIEVTDATELVQSIPNDKPFQNVNKITYGACPKYVKQNTLKLATGMRNVPEKGLFGAIAGFIENGWEGMIDGWYGFRHQNSEGTGQAADLKSTQAAIDQINGKLNRVIEKTLLVALENQHTIDLTDSEMNKLFEKTGRQLRENAEDMGNGCFKIYHKCDNACIESIRNGTYDHDVYRDEALNNRFQ Motif0085_bcov_4helix_05981_0001__44__T
SLEMAVKWLLTVLKRLRDKAQDPTSRKLIEELYKKVEEAAKNKDPRAAHLAFYAVAQARDLV PGATLCLGHHAVPNGTLVKTITDDQIEVTDATELVQSIPNDKPFQNVNKITYGACPKYVKQNTLKLATGMRNVPEKGLFGAIAGFIENGWEGMIDGWYGFRHQNSEGTGQAADLKSTQAAIDQINGKLNRVIEKTLLVALENQHTIDLTDSEMNKLFEKTGRQLRENAEDMGNGCFKIYHKCDNACIESIRNGTYDHDVYRDEALNNRFQ Motif0184_ems_3hM_1529_0001_0003__60__D
SEEELIEKVERVLGDPRLRELLRRLVEDAKKMGIDPKMAVQVAARYIAQQEGNPRVEKVAKEVAK PGATLCLGHHAVPNGTLVKTITDDQIEVTDATELVQSIPNDKPFQNVNKITYGACPKYVKQNTLKLATGMRNVPEKGLFGAIAGFIENGWEGMIDGWYGFRHQNSEGTGQAADLKSTQAAIDQINGKLNRVIEKTLLVALENQHTIDLTDSEMNKLFEKTGRQLRENAEDMGNGCFKIYHKCDNACIESIRNGTYDHDVYRDEALNNRFQ Motif0085_bcov_4helix_05981_0001__55__R
PEDEWVKQVETILRKAKKVPDPTERKKLLIEAQVRARYAQQVATDPRVQKILEELIKIAVKLYV PGATLCLGHHAVPNGTLVKTITDDQIEVTDATELVQSIPNDKPFQNVNKITYGACPKYVKQNTLKLATGMRNVPEKGLFGAIAGFIENGWEGMIDGWYGFRHQNSEGTGQAADLKSTQAAIDQINGKLNRVIEKTLLVALENQHTIDLTDSEMNKLFEKTGRQLRENAEDMGNGCFKIYHKCDNACIESIRNGTYDHDVYRDEALNNRFQ Motif0057_ems_3hM_2551_0001__60__V
DLDERAKKLLKLLREVTKKAPDPDLRKKAEMASRMLEEALKKKDELYVQTLIRFAEVFVKLV PGATLCLGHHAVPNGTLVKTITDDQIEVTDATELVQSIPNDKPFQNVNKITYGACPKYVKQNTLKLATGMRNVPEKGLFGAIAGFIENGWEGMIDGWYGFRHQNSEGTGQAADLKSTQAAIDQINGKLNRVIEKTLLVALENQHTIDLTDSEMNKLFEKTGRQLRENAEDMGNGCFKIYHKCDNACIESIRNGTYDHDVYRDEALNNRFQ Motif0501_ems_3hM_844_0001__17__T
PEDEWVKQVETILRKLKKVPDPTERKKLLIEAQVRARYAQQVATDPRVQKILEELIKIARKLYV PGATLCLGHHAVPNGTLVKTITDDQIEVTDATELVQSIPNDKPFQNVNKITYGACPKYVKQNTLKLATGMRNVPEKGLFGAIAGFIENGWEGMIDGWYGFRHQNSEGTGQAADLKSTQAAIDQINGKLNRVIEKTLLVALENQHTIDLTDSEMNKLFEKTGRQLRENAEDMGNGCFKIYHKCDNACIESIRNGTYDHDVYRDEALNNRFQ Motif0057_ems_3hM_2551_0001__16__L
SQETVKDLVRKAKELADSLGDPISQEYVSTLEEAARRATKNNDEHKLCILRISLEYFLKQL PGATLCLGHHAVPNGTLVKTITDDQIEVTDATELVQSIPNDKPFQNVNKITYGACPKYVKQNTLKLATGMRNVPEKGLFGAIAGFIENGWEGMIDGWYGFRHQNSEGTGQAADLKSTQAAIDQINGKLNRVIEKTLLVALENQHTIDLTDSEMNKLFEKTGRQLRENAEDMGNGCFKIYHKCDNACIESIRNGTYDHDVYRDEALNNRFQ Motif0176_ems_3hM_1482_0004__48__C
SQWTVKDLVRKAKELADSLGDPISQEYVSTLEEAARRATKNNDEHKLRILRISLEYFLKQL PGATLCLGHHAVPNGTLVKTITDDQIEVTDATELVQSIPNDKPFQNVNKITYGACPKYVKQNTLKLATGMRNVPEKGLFGAIAGFIENGWEGMIDGWYGFRHQNSEGTGQAADLKSTQAAIDQINGKLNRVIEKTLLVALENQHTIDLTDSEMNKLFEKTGRQLRENAEDMGNGCFKIYHKCDNACIESIRNGTYDHDVYRDEALNNRFQ Motif0176_ems_3hM_1482_0004__3__W
DETVIKAVMHAGRAWMQAARENDEDKAKKIIKSLKDLADKLNDPYAQRAVKNLEDTLKKLKG PGATLCLGHHAVPNGTLVKTITDDQIEVTDATELVQSIPNDKPFQNVNKITYGACPKYVKQNTLKLATGMRNVPEKGLFGAIAGFIENGWEGMIDGWYGFRHQNSEGTGQAADLKSTQAAIDQINGKLNRVIEKTLLVALENQHTIDLTDSEMNKLFEKTGRQLRENAEDMGNGCFKIYHKCDNACIESIRNGTYDHDVYRDEALNNRFQ Motif0329_ems_3hC_644_0001__12__G
PEDEWVKQVETILRKAKVVPDPTERKKLLIEAQVRARYAQQVATDPRVQKILEELIKIARKLYV PGATLCLGHHAVPNGTLVKTITDDQIEVTDATELVQSIPNDKPFQNVNKITYGACPKYVKQNTLKLATGMRNVPEKGLFGAIAGFIENGWEGMIDGWYGFRHQNSEGTGQAADLKSTQAAIDQINGKLNRVIEKTLLVALENQHTIDLTDSEMNKLFEKTGRQLRENAEDMGNGCFKIYHKCDNACIESIRNGTYDHDVYRDEALNNRFQ Motif0057_ems_3hM_2551_0001__18__V
DFNQYQRAYDWAYEWIRRVLSASSEEESEKLIEKAKEEAKRRGDELALRLIERFQKLWRKNL PGATLCLGHHAVPNGTLVKTITDDQIEVTDATELVQSIPNDKPFQNVNKITYGACPKYVKQNTLKLATGMRNVPEKGLFGAIAGFIENGWEGMIDGWYGFRHQNSEGTGQAADLKSTQAAIDQINGKLNRVIEKTLLVALENQHTIDLTDSEMNKLFEKTGRQLRENAEDMGNGCFKIYHKCDNACIESIRNGTYDHDVYRDEALNNRFQ Motif0252_ems_3hM_2052_0001__13__Y
DLDERAKKLLKLLREVRKKAPDPDLRKKAEMASRMLEGALKKKDELYVQTLIRFAEVFVKLV PGATLCLGHHAVPNGTLVKTITDDQIEVTDATELVQSIPNDKPFQNVNKITYGACPKYVKQNTLKLATGMRNVPEKGLFGAIAGFIENGWEGMIDGWYGFRHQNSEGTGQAADLKSTQAAIDQINGKLNRVIEKTLLVALENQHTIDLTDSEMNKLFEKTGRQLRENAEDMGNGCFKIYHKCDNACIESIRNGTYDHDVYRDEALNNRFQ Motif0501_ems_3hM_844_0001__38__G
DMITIAIKLATEVYRLLVEGNYDEASKLAKKAIEEADKKNDEDLKKFAFRLLERIKKLKKS PGATLCLGHHAVPNGTLVKTITDDQIEVTDATELVQSIPNDKPFQNVNKITYGACPKYVKQNTLKLATGMRNVPEKGLFGAIAGFIENGWEGMIDGWYGFRHQNSEGTGQAADLKSTQAAIDQINGKLNRVIEKTLLVALENQHTIDLTDSEMNKLFEKTGRQLRENAEDMGNGCFKIYHKCDNACIESIRNGTYDHDVYRDEALNNRFQ Motif0077_ems_3hM_2831_0001_0002__49__F
DLDERAKKLLKLLREVRKKAPDPDLRCKAEMASRMLEEALKKKDELYVQTLIRFAEVFVKLV PGATLCLGHHAVPNGTLVKTITDDQIEVTDATELVQSIPNDKPFQNVNKITYGACPKYVKQNTLKLATGMRNVPEKGLFGAIAGFIENGWEGMIDGWYGFRHQNSEGTGQAADLKSTQAAIDQINGKLNRVIEKTLLVALENQHTIDLTDSEMNKLFEKTGRQLRENAEDMGNGCFKIYHKCDNACIESIRNGTYDHDVYRDEALNNRFQ Motif0501_ems_3hM_844_0001__27__C
DMITIAIKLAGEVYRLLVEGNYDEASKLAKKAIEEADKKNDEDLKKFAERLLERIKKLKKS PGATLCLGHHAVPNGTLVKTITDDQIEVTDATELVQSIPNDKPFQNVNKITYGACPKYVKQNTLKLATGMRNVPEKGLFGAIAGFIENGWEGMIDGWYGFRHQNSEGTGQAADLKSTQAAIDQINGKLNRVIEKTLLVALENQHTIDLTDSEMNKLFEKTGRQLRENAEDMGNGCFKIYHKCDNACIESIRNGTYDHDVYRDEALNNRFQ Motif0077_ems_3hM_2831_0001_0002__11__G
PEDEWVKQVETILRKAKKVPDPTERKKCLIEAQVRARYAQQVATDPRVQKILEELIKIARKLYV PGATLCLGHHAVPNGTLVKTITDDQIEVTDATELVQSIPNDKPFQNVNKITYGACPKYVKQNTLKLATGMRNVPEKGLFGAIAGFIENGWEGMIDGWYGFRHQNSEGTGQAADLKSTQAAIDQINGKLNRVIEKTLLVALENQHTIDLTDSEMNKLFEKTGRQLRENAEDMGNGCFKIYHKCDNACIESIRNGTYDHDVYRDEALNNRFQ Motif0057_ems_3hM_2551_0001__28__C
SLEMAVKWLLTVLKRLRDKAQDPTSRKLIEELYKKVEEAAKNKDPRAAHLAFYGVAQARMLV PGATLCLGHHAVPNGTLVKTITDDQIEVTDATELVQSIPNDKPFQNVNKITYGACPKYVKQNTLKLATGMRNVPEKGLFGAIAGFIENGWEGMIDGWYGFRHQNSEGTGQAADLKSTQAAIDQINGKLNRVIEKTLLVALENQHTIDLTDSEMNKLFEKTGRQLRENAEDMGNGCFKIYHKCDNACIESIRNGTYDHDVYRDEALNNRFQ Motif0184_ems_3hM_1529_0001_0003__54__G
DFNQYQRAYDWAAEWIRRVLSASSEEESEKLIEKAKEEPKRRGDELALRLIERFQKLWRKNL PGATLCLGHHAVPNGTLVKTITDDQIEVTDATELVQSIPNDKPFQNVNKITYGACPKYVKQNTLKLATGMRNVPEKGLFGAIAGFIENGWEGMIDGWYGFRHQNSEGTGQAADLKSTQAAIDQINGKLNRVIEKTLLVALENQHTIDLTDSEMNKLFEKTGRQLRENAEDMGNGCFKIYHKCDNACIESIRNGTYDHDVYRDEALNNRFQ Motif0252_ems_3hM_2052_0001__39__P
DLDERAKKLLKLLREVRKKAPDPDLRKKAEMASRMLEEALKKKDELYVQTLIRFLEVFVKLV PGATLCLGHHAVPNGTLVKTITDDQIEVTDATELVQSIPNDKPFQNVNKITYGACPKYVKQNTLKLATGMRNVPEKGLFGAIAGFIENGWEGMIDGWYGFRHQNSEGTGQAADLKSTQAAIDQINGKLNRVIEKTLLVALENQHTIDLTDSEMNKLFEKTGRQLRENAEDMGNGCFKIYHKCDNACIESIRNGTYDHDVYRDEALNNRFQ Motif0501_ems_3hM_844_0001__55__L
SEEELIEKVERVLGDPRLRELLRRLVEDAKKYGIDPKMAVQVAARYIAQQEGNPEVEKVAKEVAK PGATLCLGHHAVPNGTLVKTITDDQIEVTDATELVQSIPNDKPFQNVNKITYGACPKYVKQNTLKLATGMRNVPEKGLFGAIAGFIENGWEGMIDGWYGFRHQNSEGTGQAADLKSTQAAIDQINGKLNRVIEKTLLVALENQHTIDLTDSEMNKLFEKTGRQLRENAEDMGNGCFKIYHKCDNACIESIRNGTYDHDVYRDEALNNRFQ Motif0085_bcov_4helix_05981_0001__32__Y
SQETVKDLVRKAKELADFLGDPISQEYVSTLEEAARRATKNNDEHKLRILRISLEYFLKQL PGATLCLGHHAVPNGTLVKTITDDQIEVTDATELVQSIPNDKPFQNVNKITYGACPKYVKQNTLKLATGMRNVPEKGLFGAIAGFIENGWEGMIDGWYGFRHQNSEGTGQAADLKSTQAAIDQINGKLNRVIEKTLLVALENQHTIDLTDSEMNKLFEKTGRQLRENAEDMGNGCFKIYHKCDNACIESIRNGTYDHDVYRDEALNNRFQ Motif0176_ems_3hM_1482_0004__18__F
PEDEWVKQVEYILRKAKKVPDPTERKKLLIEAQVRARYAQQVATDPRVQKILEELIKIARKLYV PGATLCLGHHAVPNGTLVKTITDDQIEVTDATELVQSIPNDKPFQNVNKITYGACPKYVKQNTLKLATGMRNVPEKGLFGAIAGFIENGWEGMIDGWYGFRHQNSEGTGQAADLKSTQAAIDQINGKLNRVIEKTLLVALENQHTIDLTDSEMNKLFEKTGRQLRENAEDMGNGCFKIYHKCDNACIESIRNGTYDHDVYRDEALNNRFQ Motif0057_ems_3hM_2551_0001__11__Y
PEDEWVKQVETILRKAKKVPDPTERKKLLIEAQVRARYAQQVATFPRVQKILEELIKIARKLYV PGATLCLGHHAVPNGTLVKTITDDQIEVTDATELVQSIPNDKPFQNVNKITYGACPKYVKQNTLKLATGMRNVPEKGLFGAIAGFIENGWEGMIDGWYGFRHQNSEGTGQAADLKSTQAAIDQINGKLNRVIEKTLLVALENQHTIDLTDSEMNKLFEKTGRQLRENAEDMGNGCFKIYHKCDNACIESIRNGTYDHDVYRDEALNNRFQ Motif0057_ems_3hM_2551_0001__45__F
DLDERAKKILKLLREVRKKAPDPDLRKKAEMASRMLEEALKKKDELYVQTLIRFAEVFVKLV PGATLCLGHHAVPNGTLVKTITDDQIEVTDATELVQSIPNDKPFQNVNKITYGACPKYVKQNTLKLATGMRNVPEKGLFGAIAGFIENGWEGMIDGWYGFRHQNSEGTGQAADLKSTQAAIDQINGKLNRVIEKTLLVALENQHTIDLTDSEMNKLFEKTGRQLRENAEDMGNGCFKIYHKCDNACIESIRNGTYDHDVYRDEALNNRFQ Motif0501_ems_3hM_844_0001__9__I
DMITIAIKCATEVYRLLVEGNYDEASKLAKKAIEEADKKNDEDLKKFAERLLERIKKLKKS PGATLCLGHHAVPNGTLVKTITDDQIEVTDATELVQSIPNDKPFQNVNKITYGACPKYVKQNTLKLATGMRNVPEKGLFGAIAGFIENGWEGMIDGWYGFRHQNSEGTGQAADLKSTQAAIDQINGKLNRVIEKTLLVALENQHTIDLTDSEMNKLFEKTGRQLRENAEDMGNGCFKIYHKCDNACIESIRNGTYDHDVYRDEALNNRFQ Motif0077_ems_3hM_2831_0001_0002__9__C
PEDEWVKQVETILRKAKKVPDPTERKNLLIEAQVRARYAQQVATDPRVQKILEELIKIARKLYV PGATLCLGHHAVPNGTLVKTITDDQIEVTDATELVQSIPNDKPFQNVNKITYGACPKYVKQNTLKLATGMRNVPEKGLFGAIAGFIENGWEGMIDGWYGFRHQNSEGTGQAADLKSTQAAIDQINGKLNRVIEKTLLVALENQHTIDLTDSEMNKLFEKTGRQLRENAEDMGNGCFKIYHKCDNACIESIRNGTYDHDVYRDEALNNRFQ Motif0057_ems_3hM_2551_0001__27__N
SEEELIEKVERVLGDPRLRELLRRLVEDAKKMGIDPKMAVQVAARYIAAQEGNPEVEKVAKEVAK PGATLCLGHHAVPNGTLVKTITDDQIEVTDATELVQSIPNDKPFQNVNKITYGACPKYVKQNTLKLATGMRNVPEKGLFGAIAGFIENGWEGMIDGWYGFRHQNSEGTGQAADLKSTQAAIDQINGKLNRVIEKTLLVALENQHTIDLTDSEMNKLFEKTGRQLRENAEDMGNGCFKIYHKCDNACIESIRNGTYDHDVYRDEALNNRFQ Motif0085_bcov_4helix_05981_0001__49__A
DETVIKAVMHAYRAWMQAARENDEDKAKKIIKSLKDLYDKLNDPYAQRAVKNLEDTLKKLKG PGATLCLGHHAVPNGTLVKTITDDQIEVTDATELVQSIPNDKPFQNVNKITYGACPKYVKQNTLKLATGMRNVPEKGLFGAIAGFIENGWEGMIDGWYGFRHQNSEGTGQAADLKSTQAAIDQINGKLNRVIEKTLLVALENQHTIDLTDSEMNKLFEKTGRQLRENAEDMGNGCFKIYHKCDNACIESIRNGTYDHDVYRDEALNNRFQ Motif0329_ems_3hC_644_0001__38__Y
PEDEWVKQVETILRKAKKVPDPTERKKLLIEAQVRERYAQQVATDPRVQKILEELIKIARKLYV PGATLCLGHHAVPNGTLVKTITDDQIEVTDATELVQSIPNDKPFQNVNKITYGACPKYVKQNTLKLATGMRNVPEKGLFGAIAGFIENGWEGMIDGWYGFRHQNSEGTGQAADLKSTQAAIDQINGKLNRVIEKTLLVALENQHTIDLTDSEMNKLFEKTGRQLRENAEDMGNGCFKIYHKCDNACIESIRNGTYDHDVYRDEALNNRFQ Motif0057_ems_3hM_2551_0001__36__E
SLEMAVKWLLTVLKRLRDKAQDPTSRKLIEELYKKVEEAAKNKDPRAAHLAFYAVAQARMLP PGATLCLGHHAVPNGTLVKTITDDQIEVTDATELVQSIPNDKPFQNVNKITYGACPKYVKQNTLKLATGMRNVPEKGLFGAIAGFIENGWEGMIDGWYGFRHQNSEGTGQAADLKSTQAAIDQINGKLNRVIEKTLLVALENQHTIDLTDSEMNKLFEKTGRQLRENAEDMGNGCFKIYHKCDNACIESIRNGTYDHDVYRDEALNNRFQ Motif0184_ems_3hM_1529_0001_0003__62__P
DLDERAKALLKLLREVRKKAPDPDLRKKAEMASRMLEEALKKKDELYVQTLIRFAEVFVKLV PGATLCLGHHAVPNGTLVKTITDDQIEVTDATELVQSIPNDKPFQNVNKITYGACPKYVKQNTLKLATGMRNVPEKGLFGAIAGFIENGWEGMIDGWYGFRHQNSEGTGQAADLKSTQAAIDQINGKLNRVIEKTLLVALENQHTIDLTDSEMNKLFEKTGRQLRENAEDMGNGCFKIYHKCDNACIESIRNGTYDHDVYRDEALNNRFQ Motif0501_ems_3hM_844_0001__8__A
SLEMAVKWLLTVLKRLRDKAQDPTSRKLIEELYKKVEEAAKNKDPRAAHLAFYAVAQARMLT PGATLCLGHHAVPNGTLVKTITDDQIEVTDATELVQSIPNDKPFQNVNKITYGACPKYVKQNTLKLATGMRNVPEKGLFGAIAGFIENGWEGMIDGWYGFRHQNSEGTGQAADLKSTQAAIDQINGKLNRVIEKTLLVALENQHTIDLTDSEMNKLFEKTGRQLRENAEDMGNGCFKIYHKCDNACIESIRNGTYDHDVYRDEALNNRFQ Motif0184_ems_3hM_1529_0001_0003__62__T
DLDERAKKLLKLLREVRKKAPDPDLRKKAEMASRMLNEALKKKDELYVQTLIRFAEVFVKLV PGATLCLGHHAVPNGTLVKTITDDQIEVTDATELVQSIPNDKPFQNVNKITYGACPKYVKQNTLKLATGMRNVPEKGLFGAIAGFIENGWEGMIDGWYGFRHQNSEGTGQAADLKSTQAAIDQINGKLNRVIEKTLLVALENQHTIDLTDSEMNKLFEKTGRQLRENAEDMGNGCFKIYHKCDNACIESIRNGTYDHDVYRDEALNNRFQ Motif0501_ems_3hM_844_0001__37__N
PLDEWVKQVETILRKAKKVPDPTERKKLLIEAQVRARYAQQVATDPRVQKILEELIKIARKLYV PGATLCLGHHAVPNGTLVKTITDDQIEVTDATELVQSIPNDKPFQNVNKITYGACPKYVKQNTLKLATGMRNVPEKGLFGAIAGFIENGWEGMIDGWYGFRHQNSEGTGQAADLKSTQAAIDQINGKLNRVIEKTLLVALENQHTIDLTDSEMNKLFEKTGRQLRENAEDMGNGCFKIYHKCDNACIESIRNGTYDHDVYRDEALNNRFQ Motif0057_ems_3hM_2551_0001__2__L
DETVIKAVMHAYRAWMQAARENDEDKAKKIYKSLKDLADKLNDPYAQRAVKNLEDTLKKLKG PGATLCLGHHAVPNGTLVKTITDDQIEVTDATELVQSIPNDKPFQNVNKITYGACPKYVKQNTLKLATGMRNVPEKGLFGAIAGFIENGWEGMIDGWYGFRHQNSEGTGQAADLKSTQAAIDQINGKLNRVIEKTLLVALENQHTIDLTDSEMNKLFEKTGRQLRENAEDMGNGCFKIYHKCDNACIESIRNGTYDHDVYRDEALNNRFQ Motif0329_ems_3hC_644_0001__31__Y
SLEMAVKWYLTVLKRLRDKAQDPTSRKLIEELYKKVEEAAKNKDPRAAHLAFYAVAQARMLV PGATLCLGHHAVPNGTLVKTITDDQIEVTDATELVQSIPNDKPFQNVNKITYGACPKYVKQNTLKLATGMRNVPEKGLFGAIAGFIENGWEGMIDGWYGFRHQNSEGTGQAADLKSTQAAIDQINGKLNRVIEKTLLVALENQHTIDLTDSEMNKLFEKTGRQLRENAEDMGNGCFKIYHKCDNACIESIRNGTYDHDVYRDEALNNRFQ Motif0184_ems_3hM_1529_0001_0003__9__Y
DFNQYQRAYDWAAEWIRRVLSASSEEESEKLSEKAKEEAKRRGDELALRLIERFQKLWRKNL PGATLCLGHHAVPNGTLVKTITDDQIEVTDATELVQSIPNDKPFQNVNKITYGACPKYVKQNTLKLATGMRNVPEKGLFGAIAGFIENGWEGMIDGWYGFRHQNSEGTGQAADLKSTQAAIDQINGKLNRVIEKTLLVALENQHTIDLTDSEMNKLFEKTGRQLRENAEDMGNGCFKIYHKCDNACIESIRNGTYDHDVYRDEALNNRFQ Motif0252_ems_3hM_2052_0001__32__S
PEDEWVKQVETILRKAKKVPDPTERKKLLIEAQVRARYAQQVGTDPRVQKILEELIKIARKLYV PGATLCLGHHAVPNGTLVKTITDDQIEVTDATELVQSIPNDKPFQNVNKITYGACPKYVKQNTLKLATGMRNVPEKGLFGAIAGFIENGWEGMIDGWYGFRHQNSEGTGQAADLKSTQAAIDQINGKLNRVIEKTLLVALENQHTIDLTDSEMNKLFEKTGRQLRENAEDMGNGCFKIYHKCDNACIESIRNGTYDHDVYRDEALNNRFQ Motif0057_ems_3hM_2551_0001__43__G
DMITIAIKLATEVYRLLVEGNYDEASKLAKKAIEEADKKNDEDLFKFAERLLERIKKLKKS PGATLCLGHHAVPNGTLVKTITDDQIEVTDATELVQSIPNDKPFQNVNKITYGACPKYVKQNTLKLATGMRNVPEKGLFGAIAGFIENGWEGMIDGWYGFRHQNSEGTGQAADLKSTQAAIDQINGKLNRVIEKTLLVALENQHTIDLTDSEMNKLFEKTGRQLRENAEDMGNGCFKIYHKCDNACIESIRNGTYDHDVYRDEALNNRFQ Motif0077_ems_3hM_2831_0001_0002__45__F
DMITIAIKLATEVYRLLVEGNYDEASKLAKKAIEEADKKNDEDLKKFAERLLIRIKKLKKS PGATLCLGHHAVPNGTLVKTITDDQIEVTDATELVQSIPNDKPFQNVNKITYGACPKYVKQNTLKLATGMRNVPEKGLFGAIAGFIENGWEGMIDGWYGFRHQNSEGTGQAADLKSTQAAIDQINGKLNRVIEKTLLVALENQHTIDLTDSEMNKLFEKTGRQLRENAEDMGNGCFKIYHKCDNACIESIRNGTYDHDVYRDEALNNRFQ Motif0077_ems_3hM_2831_0001_0002__53__I
DLDERAKKLLKLLREVRKKAPDPDLRKKAEMASRMLEEALKKKDELYVQTTIRFAEVFVKLV PGATLCLGHHAVPNGTLVKTITDDQIEVTDATELVQSIPNDKPFQNVNKITYGACPKYVKQNTLKLATGMRNVPEKGLFGAIAGFIENGWEGMIDGWYGFRHQNSEGTGQAADLKSTQAAIDQINGKLNRVIEKTLLVALENQHTIDLTDSEMNKLFEKTGRQLRENAEDMGNGCFKIYHKCDNACIESIRNGTYDHDVYRDEALNNRFQ Motif0501_ems_3hM_844_0001__51__T
DFNQYQRAYDWAAEWIRRVLSASSEEESEKLIEKAKEEAKRRGDELALRLIERFQMLWRKNL PGATLCLGHHAVPNGTLVKTITDDQIEVTDATELVQSIPNDKPFQNVNKITYGACPKYVKQNTLKLATGMRNVPEKGLFGAIAGFIENGWEGMIDGWYGFRHQNSEGTGQAADLKSTQAAIDQINGKLNRVIEKTLLVALENQHTIDLTDSEMNKLFEKTGRQLRENAEDMGNGCFKIYHKCDNACIESIRNGTYDHDVYRDEALNNRFQ Motif0252_ems_3hM_2052_0001__56__M
SEEELIEKVERVLGDPRLRELLRRLVEDAKKMGIDPKMAVQVAARYIAQQHGNPEVEKVAKEVAK PGATLCLGHHAVPNGTLVKTITDDQIEVTDATELVQSIPNDKPFQNVNKITYGACPKYVKQNTLKLATGMRNVPEKGLFGAIAGFIENGWEGMIDGWYGFRHQNSEGTGQAADLKSTQAAIDQINGKLNRVIEKTLLVALENQHTIDLTDSEMNKLFEKTGRQLRENAEDMGNGCFKIYHKCDNACIESIRNGTYDHDVYRDEALNNRFQ Motif0085_bcov_4helix_05981_0001__51__H
DMITIAIKLATEVYRLLVEGNLDEASKLAKKAIEEADKKNDEDLKKFAERLLERIKKLKKS PGATLCLGHHAVPNGTLVKTITDDQIEVTDATELVQSIPNDKPFQNVNKITYGACPKYVKQNTLKLATGMRNVPEKGLFGAIAGFIENGWEGMIDGWYGFRHQNSEGTGQAADLKSTQAAIDQINGKLNRVIEKTLLVALENQHTIDLTDSEMNKLFEKTGRQLRENAEDMGNGCFKIYHKCDNACIESIRNGTYDHDVYRDEALNNRFQ Motif0077_ems_3hM_2831_0001_0002__22__L
DLDERAKKLLKRLREVRKKAPDPDLRKKAEMASRMLEEALKKKDELYVQTLIRFAEVFVKLV PGATLCLGHHAVPNGTLVKTITDDQIEVTDATELVQSIPNDKPFQNVNKITYGACPKYVKQNTLKLATGMRNVPEKGLFGAIAGFIENGWEGMIDGWYGFRHQNSEGTGQAADLKSTQAAIDQINGKLNRVIEKTLLVALENQHTIDLTDSEMNKLFEKTGRQLRENAEDMGNGCFKIYHKCDNACIESIRNGTYDHDVYRDEALNNRFQ Motif0501_ems_3hM_844_0001__12__R
SQETVKDLVRKAKELADSLGDPISQEYVSTLEEAARRATKNGDEHKLRILRISLEYFLKQL PGATLCLGHHAVPNGTLVKTITDDQIEVTDATELVQSIPNDKPFQNVNKITYGACPKYVKQNTLKLATGMRNVPEKGLFGAIAGFIENGWEGMIDGWYGFRHQNSEGTGQAADLKSTQAAIDQINGKLNRVIEKTLLVALENQHTIDLTDSEMNKLFEKTGRQLRENAEDMGNGCFKIYHKCDNACIESIRNGTYDHDVYRDEALNNRFQ Motif0176_ems_3hM_1482_0004__42__G
PEDEWVKQVETILRKAKKVPDPTERKKLLIEAQVRARYAQQVATDPRVQKIAEELIKIARKLYV PGATLCLGHHAVPNGTLVKTITDDQIEVTDATELVQSIPNDKPFQNVNKITYGACPKYVKQNTLKLATGMRNVPEKGLFGAIAGFIENGWEGMIDGWYGFRHQNSEGTGQAADLKSTQAAIDQINGKLNRVIEKTLLVALENQHTIDLTDSEMNKLFEKTGRQLRENAEDMGNGCFKIYHKCDNACIESIRNGTYDHDVYRDEALNNRFQ Motif0057_ems_3hM_2551_0001__52__A
SLEMAVKWLLTVLKRLRSKAQDPTSRKLIEELYKKVEEAAKNKDPRAAHLAFYAVAQARMLV PGATLCLGHHAVPNGTLVKTITDDQIEVTDATELVQSIPNDKPFQNVNKITYGACPKYVKQNTLKLATGMRNVPEKGLFGAIAGFIENGWEGMIDGWYGFRHQNSEGTGQAADLKSTQAAIDQINGKLNRVIEKTLLVALENQHTIDLTDSEMNKLFEKTGRQLRENAEDMGNGCFKIYHKCDNACIESIRNGTYDHDVYRDEALNNRFQ Motif0184_ems_3hM_1529_0001_0003__18__S
SEEELIEKVERVLGDPRLRELLRRLVEDAKKMGIDPKMAAQVAARYIAQQEGNPEVEKVAKEVAK PGATLCLGHHAVPNGTLVKTITDDQIEVTDATELVQSIPNDKPFQNVNKITYGACPKYVKQNTLKLATGMRNVPEKGLFGAIAGFIENGWEGMIDGWYGFRHQNSEGTGQAADLKSTQAAIDQINGKLNRVIEKTLLVALENQHTIDLTDSEMNKLFEKTGRQLRENAEDMGNGCFKIYHKCDNACIESIRNGTYDHDVYRDEALNNRFQ Motif0085_bcov_4helix_05981_0001__40__A
SEEELIEKVERVLGDPRLRELLRRLVEDAKKMGIDPKMAVQVAARYRAQQEGNPEVEKVAKEVAK PGATLCLGHHAVPNGTLVKTITDDQIEVTDATELVQSIPNDKPFQNVNKITYGACPKYVKQNTLKLATGMRNVPEKGLFGAIAGFIENGWEGMIDGWYGFRHQNSEGTGQAADLKSTQAAIDQINGKLNRVIEKTLLVALENQHTIDLTDSEMNKLFEKTGRQLRENAEDMGNGCFKIYHKCDNACIESIRNGTYDHDVYRDEALNNRFQ Motif0085_bcov_4helix_05981_0001__47__R
DMITIAIKLATEVYRLLVEGNYDEASKLGKKAIEEADKKNDEDLKKFAERLLERIKKLKKS PGATLCLGHHAVPNGTLVKTITDDQIEVTDATELVQSIPNDKPFQNVNKITYGACPKYVKQNTLKLATGMRNVPEKGLFGAIAGFIENGWEGMIDGWYGFRHQNSEGTGQAADLKSTQAAIDQINGKLNRVIEKTLLVALENQHTIDLTDSEMNKLFEKTGRQLRENAEDMGNGCFKIYHKCDNACIESIRNGTYDHDVYRDEALNNRFQ Motif0077_ems_3hM_2831_0001_0002__29__G
DMITIAIKLATEVYRLLVEGNYDEASKLAKKTIEEADKKNDEDLKKFAERLLERIKKLKKS PGATLCLGHHAVPNGTLVKTITDDQIEVTDATELVQSIPNDKPFQNVNKITYGACPKYVKQNTLKLATGMRNVPEKGLFGAIAGFIENGWEGMIDGWYGFRHQNSEGTGQAADLKSTQAAIDQINGKLNRVIEKTLLVALENQHTIDLTDSEMNKLFEKTGRQLRENAEDMGNGCFKIYHKCDNACIESIRNGTYDHDVYRDEALNNRFQ Motif0077_ems_3hM_2831_0001_0002__32__T
DMQTIAIKLATEVYRLLVEGNYDEASKLAKKAIEEADKKNDEDLKKFAERLLERIKKLKKS PGATLCLGHHAVPNGTLVKTITDDQIEVTDATELVQSIPNDKPFQNVNKITYGACPKYVKQNTLKLATGMRNVPEKGLFGAIAGFIENGWEGMIDGWYGFRHQNSEGTGQAADLKSTQAAIDQINGKLNRVIEKTLLVALENQHTIDLTDSEMNKLFEKTGRQLRENAEDMGNGCFKIYHKCDNACIESIRNGTYDHDVYRDEALNNRFQ Motif0077_ems_3hM_2831_0001_0002__3__Q
DFNQYQRAYDWAAEWTRRVLSASSEEESEKLIEKAKEEAKRRGDELALRLIERFQKLWRKNL PGATLCLGHHAVPNGTLVKTITDDQIEVTDATELVQSIPNDKPFQNVNKITYGACPKYVKQNTLKLATGMRNVPEKGLFGAIAGFIENGWEGMIDGWYGFRHQNSEGTGQAADLKSTQAAIDQINGKLNRVIEKTLLVALENQHTIDLTDSEMNKLFEKTGRQLRENAEDMGNGCFKIYHKCDNACIESIRNGTYDHDVYRDEALNNRFQ Motif0252_ems_3hM_2052_0001__16__T
SEEELIEKVERVLGDPRLRELLRRLVEDAKKMGIDPKMAVQVAARYIAQQEGNPEVEKVAKEVAE PGATLCLGHHAVPNGTLVKTITDDQIEVTDATELVQSIPNDKPFQNVNKITYGACPKYVKQNTLKLATGMRNVPEKGLFGAIAGFIENGWEGMIDGWYGFRHQNSEGTGQAADLKSTQAAIDQINGKLNRVIEKTLLVALENQHTIDLTDSEMNKLFEKTGRQLRENAEDMGNGCFKIYHKCDNACIESIRNGTYDHDVYRDEALNNRFQ Motif0085_bcov_4helix_05981_0001__65__E
DMFTIAIKLATEVYRLLVEGNYDEASKLAKKAIEEADKKNDEDLKKFAERLLERIKKLKKS PGATLCLGHHAVPNGTLVKTITDDQIEVTDATELVQSIPNDKPFQNVNKITYGACPKYVKQNTLKLATGMRNVPEKGLFGAIAGFIENGWEGMIDGWYGFRHQNSEGTGQAADLKSTQAAIDQINGKLNRVIEKTLLVALENQHTIDLTDSEMNKLFEKTGRQLRENAEDMGNGCFKIYHKCDNACIESIRNGTYDHDVYRDEALNNRFQ Motif0077_ems_3hM_2831_0001_0002__3__F
SEEELIEKVERVLGDPRLRELLRRLVEDAKKMGIDPKMAVQVAANYIAQQEGNPEVEKVAKEVAK PGATLCLGHHAVPNGTLVKTITDDQIEVTDATELVQSIPNDKPFQNVNKITYGACPKYVKQNTLKLATGMRNVPEKGLFGAIAGFIENGWEGMIDGWYGFRHQNSEGTGQAADLKSTQAAIDQINGKLNRVIEKTLLVALENQHTIDLTDSEMNKLFEKTGRQLRENAEDMGNGCFKIYHKCDNACIESIRNGTYDHDVYRDEALNNRFQ Motif0085_bcov_4helix_05981_0001__45__N
DMITIAIKLATEVYRLLVEGNYDEASKLAKKAIEEADKKNVEDLKKFAERLLERIKKLKKS PGATLCLGHHAVPNGTLVKTITDDQIEVTDATELVQSIPNDKPFQNVNKITYGACPKYVKQNTLKLATGMRNVPEKGLFGAIAGFIENGWEGMIDGWYGFRHQNSEGTGQAADLKSTQAAIDQINGKLNRVIEKTLLVALENQHTIDLTDSEMNKLFEKTGRQLRENAEDMGNGCFKIYHKCDNACIESIRNGTYDHDVYRDEALNNRFQ Motif0077_ems_3hM_2831_0001_0002__41__V
DMITIAIKLATEVYRLLVEGNYDEASKLAKKAIEEADKKNDEDLKKFAERLLERIKALKKS PGATLCLGHHAVPNGTLVKTITDDQIEVTDATELVQSIPNDKPFQNVNKITYGACPKYVKQNTLKLATGMRNVPEKGLFGAIAGFIENGWEGMIDGWYGFRHQNSEGTGQAADLKSTQAAIDQINGKLNRVIEKTLLVALENQHTIDLTDSEMNKLFEKTGRQLRENAEDMGNGCFKIYHKCDNACIESIRNGTYDHDVYRDEALNNRFQ Motif0077_ems_3hM_2831_0001_0002__57__A
SEEELIEKVERVLGDPRLRELLRRLVEDAKKMGIDPKMAVQVDARYIAQQEGNPEVEKVAKEVAK PGATLCLGHHAVPNGTLVKTITDDQIEVTDATELVQSIPNDKPFQNVNKITYGACPKYVKQNTLKLATGMRNVPEKGLFGAIAGFIENGWEGMIDGWYGFRHQNSEGTGQAADLKSTQAAIDQINGKLNRVIEKTLLVALENQHTIDLTDSEMNKLFEKTGRQLRENAEDMGNGCFKIYHKCDNACIESIRNGTYDHDVYRDEALNNRFQ Motif0085_bcov_4helix_05981_0001__43__D
DETVIKAVMHAYRAWMQAARENDEDKAKKIIKSLKDLADKLNDPYAQRAVKNLEDTLKKYKG PGATLCLGHHAVPNGTLVKTITDDQIEVTDATELVQSIPNDKPFQNVNKITYGACPKYVKQNTLKLATGMRNVPEKGLFGAIAGFIENGWEGMIDGWYGFRHQNSEGTGQAADLKSTQAAIDQINGKLNRVIEKTLLVALENQHTIDLTDSEMNKLFEKTGRQLRENAEDMGNGCFKIYHKCDNACIESIRNGTYDHDVYRDEALNNRFQ Motif0329_ems_3hC_644_0001__60__Y
DETVIKAVMHAYRAWMQAARENDEDKAMKIIKSLKDLADKLNDPYAQRAVKNLEDTLKKLKG PGATLCLGHHAVPNGTLVKTITDDQIEVTDATELVQSIPNDKPFQNVNKITYGACPKYVKQNTLKLATGMRNVPEKGLFGAIAGFIENGWEGMIDGWYGFRHQNSEGTGQAADLKSTQAAIDQINGKLNRVIEKTLLVALENQHTIDLTDSEMNKLFEKTGRQLRENAEDMGNGCFKIYHKCDNACIESIRNGTYDHDVYRDEALNNRFQ Motif0329_ems_3hC_644_0001__28__M
DFNQYQRAYDWAAEWIRRVLSASSEEESEKLIEKAKEEAKRRGDELALRFIERFQKLWRKNL PGATLCLGHHAVPNGTLVKTITDDQIEVTDATELVQSIPNDKPFQNVNKITYGACPKYVKQNTLKLATGMRNVPEKGLFGAIAGFIENGWEGMIDGWYGFRHQNSEGTGQAADLKSTQAAIDQINGKLNRVIEKTLLVALENQHTIDLTDSEMNKLFEKTGRQLRENAEDMGNGCFKIYHKCDNACIESIRNGTYDHDVYRDEALNNRFQ Motif0252_ems_3hM_2052_0001__50__F
DFNQYQRAYDWEAEWIRRVLSASSEEESEKLIEKAKEEAKRRGDELALRLIERFQKLWRKNL PGATLCLGHHAVPNGTLVKTITDDQIEVTDATELVQSIPNDKPFQNVNKITYGACPKYVKQNTLKLATGMRNVPEKGLFGAIAGFIENGWEGMIDGWYGFRHQNSEGTGQAADLKSTQAAIDQINGKLNRVIEKTLLVALENQHTIDLTDSEMNKLFEKTGRQLRENAEDMGNGCFKIYHKCDNACIESIRNGTYDHDVYRDEALNNRFQ Motif0252_ems_3hM_2052_0001__12__E
PEDEWVKQVETILRKAKKVPDPTERKKLLITAQVRARYAQQVATDPRVQKILEELIKIARKLYV PGATLCLGHHAVPNGTLVKTITDDQIEVTDATELVQSIPNDKPFQNVNKITYGACPKYVKQNTLKLATGMRNVPEKGLFGAIAGFIENGWEGMIDGWYGFRHQNSEGTGQAADLKSTQAAIDQINGKLNRVIEKTLLVALENQHTIDLTDSEMNKLFEKTGRQLRENAEDMGNGCFKIYHKCDNACIESIRNGTYDHDVYRDEALNNRFQ Motif0057_ems_3hM_2551_0001__31__T
DETVIKAVMHAYRAWMQAARENDEDKAKKIIKSLKDLADKLNDPYAQRAVKNLEDWLKKLKG PGATLCLGHHAVPNGTLVKTITDDQIEVTDATELVQSIPNDKPFQNVNKITYGACPKYVKQNTLKLATGMRNVPEKGLFGAIAGFIENGWEGMIDGWYGFRHQNSEGTGQAADLKSTQAAIDQINGKLNRVIEKTLLVALENQHTIDLTDSEMNKLFEKTGRQLRENAEDMGNGCFKIYHKCDNACIESIRNGTYDHDVYRDEALNNRFQ Motif0329_ems_3hC_644_0001__56__W
DLDERAKKLLKLLREVRKKAPDPDLRKKAEMLSRMLEEALKKKDELYVQTLIRFAEVFVKLV PGATLCLGHHAVPNGTLVKTITDDQIEVTDATELVQSIPNDKPFQNVNKITYGACPKYVKQNTLKLATGMRNVPEKGLFGAIAGFIENGWEGMIDGWYGFRHQNSEGTGQAADLKSTQAAIDQINGKLNRVIEKTLLVALENQHTIDLTDSEMNKLFEKTGRQLRENAEDMGNGCFKIYHKCDNACIESIRNGTYDHDVYRDEALNNRFQ Motif0501_ems_3hM_844_0001__32__L
DETVIKAVMHAYRAWMQAARENDEDKAKKIIKSLKNLADKLNDPYAQRAVKNLEDTLKKLKG PGATLCLGHHAVPNGTLVKTITDDQIEVTDATELVQSIPNDKPFQNVNKITYGACPKYVKQNTLKLATGMRNVPEKGLFGAIAGFIENGWEGMIDGWYGFRHQNSEGTGQAADLKSTQAAIDQINGKLNRVIEKTLLVALENQHTIDLTDSEMNKLFEKTGRQLRENAEDMGNGCFKIYHKCDNACIESIRNGTYDHDVYRDEALNNRFQ Motif0329_ems_3hC_644_0001__36__N
DFNQYQRAYDWAAEWIRRVLSASSEEESEKLIEKAKEEAKRTGDELALRLIERFQKLWRKNL PGATLCLGHHAVPNGTLVKTITDDQIEVTDATELVQSIPNDKPFQNVNKITYGACPKYVKQNTLKLATGMRNVPEKGLFGAIAGFIENGWEGMIDGWYGFRHQNSEGTGQAADLKSTQAAIDQINGKLNRVIEKTLLVALENQHTIDLTDSEMNKLFEKTGRQLRENAEDMGNGCFKIYHKCDNACIESIRNGTYDHDVYRDEALNNRFQ Motif0252_ems_3hM_2052_0001__42__T
SLEMAVKWLLTVLKRLRDKKQDPTSRKLIEELYKKVEEAAKNKDPRAAHLAFYAVAQARMLV PGATLCLGHHAVPNGTLVKTITDDQIEVTDATELVQSIPNDKPFQNVNKITYGACPKYVKQNTLKLATGMRNVPEKGLFGAIAGFIENGWEGMIDGWYGFRHQNSEGTGQAADLKSTQAAIDQINGKLNRVIEKTLLVALENQHTIDLTDSEMNKLFEKTGRQLRENAEDMGNGCFKIYHKCDNACIESIRNGTYDHDVYRDEALNNRFQ Motif0184_ems_3hM_1529_0001_0003__20__K
DMITIAIKLATEVYRLLVEGNYDEASKLAKKAIEEPDKKNDEDLKKFAERLLERIKKLKKS PGATLCLGHHAVPNGTLVKTITDDQIEVTDATELVQSIPNDKPFQNVNKITYGACPKYVKQNTLKLATGMRNVPEKGLFGAIAGFIENGWEGMIDGWYGFRHQNSEGTGQAADLKSTQAAIDQINGKLNRVIEKTLLVALENQHTIDLTDSEMNKLFEKTGRQLRENAEDMGNGCFKIYHKCDNACIESIRNGTYDHDVYRDEALNNRFQ Motif0077_ems_3hM_2831_0001_0002__36__P
DFNQYQRAYDWAAEWIRRVLSASSEEESEKLIEKAKEEAKRRGDELALRLIERFWKLWRKNL PGATLCLGHHAVPNGTLVKTITDDQIEVTDATELVQSIPNDKPFQNVNKITYGACPKYVKQNTLKLATGMRNVPEKGLFGAIAGFIENGWEGMIDGWYGFRHQNSEGTGQAADLKSTQAAIDQINGKLNRVIEKTLLVALENQHTIDLTDSEMNKLFEKTGRQLRENAEDMGNGCFKIYHKCDNACIESIRNGTYDHDVYRDEALNNRFQ Motif0252_ems_3hM_2052_0001__55__W
DFNQYQRAYDWAAEWIRRVLSASSESESEKLIEKAKEEAKRRGDELALRLIERFQKLWRKNL PGATLCLGHHAVPNGTLVKTITDDQIEVTDATELVQSIPNDKPFQNVNKITYGACPKYVKQNTLKLATGMRNVPEKGLFGAIAGFIENGWEGMIDGWYGFRHQNSEGTGQAADLKSTQAAIDQINGKLNRVIEKTLLVALENQHTIDLTDSEMNKLFEKTGRQLRENAEDMGNGCFKIYHKCDNACIESIRNGTYDHDVYRDEALNNRFQ Motif0252_ems_3hM_2052_0001__26__S
DLDERAKKLLKLLREVRKKAPDPDLRKKAEMASRMLEEALKKKDELYWQTLIRFAEVFVKLV PGATLCLGHHAVPNGTLVKTITDDQIEVTDATELVQSIPNDKPFQNVNKITYGACPKYVKQNTLKLATGMRNVPEKGLFGAIAGFIENGWEGMIDGWYGFRHQNSEGTGQAADLKSTQAAIDQINGKLNRVIEKTLLVALENQHTIDLTDSEMNKLFEKTGRQLRENAEDMGNGCFKIYHKCDNACIESIRNGTYDHDVYRDEALNNRFQ Motif0501_ems_3hM_844_0001__48__W
PEDEWVHQVETILRKAKKVPDPTERKKLLIEAQVRARYAQQVATDPRVQKILEELIKIARKLYV PGATLCLGHHAVPNGTLVKTITDDQIEVTDATELVQSIPNDKPFQNVNKITYGACPKYVKQNTLKLATGMRNVPEKGLFGAIAGFIENGWEGMIDGWYGFRHQNSEGTGQAADLKSTQAAIDQINGKLNRVIEKTLLVALENQHTIDLTDSEMNKLFEKTGRQLRENAEDMGNGCFKIYHKCDNACIESIRNGTYDHDVYRDEALNNRFQ Motif0057_ems_3hM_2551_0001__7__H
DETVIKAVMHAYRAWMQAARENDEDKAKKIIKSLKDLADKLNDPWAQRAVKNLEDTLKKLKG PGATLCLGHHAVPNGTLVKTITDDQIEVTDATELVQSIPNDKPFQNVNKITYGACPKYVKQNTLKLATGMRNVPEKGLFGAIAGFIENGWEGMIDGWYGFRHQNSEGTGQAADLKSTQAAIDQINGKLNRVIEKTLLVALENQHTIDLTDSEMNKLFEKTGRQLRENAEDMGNGCFKIYHKCDNACIESIRNGTYDHDVYRDEALNNRFQ Motif0329_ems_3hC_644_0001__45__W
SLEMAVKWLLTVLKRLRDKAQDPTSRKLIEELYKKVEEAAKNKDPRRAHLAFYAVAQARMLV PGATLCLGHHAVPNGTLVKTITDDQIEVTDATELVQSIPNDKPFQNVNKITYGACPKYVKQNTLKLATGMRNVPEKGLFGAIAGFIENGWEGMIDGWYGFRHQNSEGTGQAADLKSTQAAIDQINGKLNRVIEKTLLVALENQHTIDLTDSEMNKLFEKTGRQLRENAEDMGNGCFKIYHKCDNACIESIRNGTYDHDVYRDEALNNRFQ Motif0184_ems_3hM_1529_0001_0003__47__R
SLEMAVKWLLTVLKRLRDKAQDPTSRKLIEELYKKVEEAAKNKDPRHAHLAFYAVAQARMLV PGATLCLGHHAVPNGTLVKTITDDQIEVTDATELVQSIPNDKPFQNVNKITYGACPKYVKQNTLKLATGMRNVPEKGLFGAIAGFIENGWEGMIDGWYGFRHQNSEGTGQAADLKSTQAAIDQINGKLNRVIEKTLLVALENQHTIDLTDSEMNKLFEKTGRQLRENAEDMGNGCFKIYHKCDNACIESIRNGTYDHDVYRDEALNNRFQ Motif0184_ems_3hM_1529_0001_0003__47__H
DETVIKAVMHAYRAWMQAARENDEDKAKKIICSLKDLADKLNDPYAQRAVKNLEDTLKKLKG PGATLCLGHHAVPNGTLVKTITDDQIEVTDATELVQSIPNDKPFQNVNKITYGACPKYVKQNTLKLATGMRNVPEKGLFGAIAGFIENGWEGMIDGWYGFRHQNSEGTGQAADLKSTQAAIDQINGKLNRVIEKTLLVALENQHTIDLTDSEMNKLFEKTGRQLRENAEDMGNGCFKIYHKCDNACIESIRNGTYDHDVYRDEALNNRFQ Motif0329_ems_3hC_644_0001__32__C
PEDEWVKQVETILRKAKKVPDPTERKKLLIEAQVRARYAQQVATDPRVQKILEEVIKIARKLYV PGATLCLGHHAVPNGTLVKTITDDQIEVTDATELVQSIPNDKPFQNVNKITYGACPKYVKQNTLKLATGMRNVPEKGLFGAIAGFIENGWEGMIDGWYGFRHQNSEGTGQAADLKSTQAAIDQINGKLNRVIEKTLLVALENQHTIDLTDSEMNKLFEKTGRQLRENAEDMGNGCFKIYHKCDNACIESIRNGTYDHDVYRDEALNNRFQ Motif0057_ems_3hM_2551_0001__55__V
SLEMAVKWLLTVLKRLRDKAQDPYSRKLIEELYKKVEEAAKNKDPRAAHLAFYAVAQARMLV PGATLCLGHHAVPNGTLVKTITDDQIEVTDATELVQSIPNDKPFQNVNKITYGACPKYVKQNTLKLATGMRNVPEKGLFGAIAGFIENGWEGMIDGWYGFRHQNSEGTGQAADLKSTQAAIDQINGKLNRVIEKTLLVALENQHTIDLTDSEMNKLFEKTGRQLRENAEDMGNGCFKIYHKCDNACIESIRNGTYDHDVYRDEALNNRFQ Motif0184_ems_3hM_1529_0001_0003__24__Y
STEMAVKWLLTVLKRLRDKAQDPTSRKLIEELYKKVEEAAKNKDPRAAHLAFYAVAQARMLV PGATLCLGHHAVPNGTLVKTITDDQIEVTDATELVQSIPNDKPFQNVNKITYGACPKYVKQNTLKLATGMRNVPEKGLFGAIAGFIENGWEGMIDGWYGFRHQNSEGTGQAADLKSTQAAIDQINGKLNRVIEKTLLVALENQHTIDLTDSEMNKLFEKTGRQLRENAEDMGNGCFKIYHKCDNACIESIRNGTYDHDVYRDEALNNRFQ Motif0184_ems_3hM_1529_0001_0003__2__T
SQETVKDLVRKAKELADSLGDPISQEYVSTLEEAARWATKNNDEHKLRILRISLEYFLKQL PGATLCLGHHAVPNGTLVKTITDDQIEVTDATELVQSIPNDKPFQNVNKITYGACPKYVKQNTLKLATGMRNVPEKGLFGAIAGFIENGWEGMIDGWYGFRHQNSEGTGQAADLKSTQAAIDQINGKLNRVIEKTLLVALENQHTIDLTDSEMNKLFEKTGRQLRENAEDMGNGCFKIYHKCDNACIESIRNGTYDHDVYRDEALNNRFQ Motif0176_ems_3hM_1482_0004__37__W
SEEELIEKVERVLGDPRGRELLRRLVEDAKKMGIDPKMAVQVAARYIAQQEGNPEVEKVAKEVAK PGATLCLGHHAVPNGTLVKTITDDQIEVTDATELVQSIPNDKPFQNVNKITYGACPKYVKQNTLKLATGMRNVPEKGLFGAIAGFIENGWEGMIDGWYGFRHQNSEGTGQAADLKSTQAAIDQINGKLNRVIEKTLLVALENQHTIDLTDSEMNKLFEKTGRQLRENAEDMGNGCFKIYHKCDNACIESIRNGTYDHDVYRDEALNNRFQ Motif0085_bcov_4helix_05981_0001__18__G
DMITIAIKLATEVYRLLVEGNYDEASKLAKKAIEEADKKNLEDLKKFAERLLERIKKLKKS PGATLCLGHHAVPNGTLVKTITDDQIEVTDATELVQSIPNDKPFQNVNKITYGACPKYVKQNTLKLATGMRNVPEKGLFGAIAGFIENGWEGMIDGWYGFRHQNSEGTGQAADLKSTQAAIDQINGKLNRVIEKTLLVALENQHTIDLTDSEMNKLFEKTGRQLRENAEDMGNGCFKIYHKCDNACIESIRNGTYDHDVYRDEALNNRFQ Motif0077_ems_3hM_2831_0001_0002__41__L
DFNQYQRAYDWAAEWIRRTLSASSEEESEKLIEKAKEEAKRRGDELALRLIERFQKLWRKNL PGATLCLGHHAVPNGTLVKTITDDQIEVTDATELVQSIPNDKPFQNVNKITYGACPKYVKQNTLKLATGMRNVPEKGLFGAIAGFIENGWEGMIDGWYGFRHQNSEGTGQAADLKSTQAAIDQINGKLNRVIEKTLLVALENQHTIDLTDSEMNKLFEKTGRQLRENAEDMGNGCFKIYHKCDNACIESIRNGTYDHDVYRDEALNNRFQ Motif0252_ems_3hM_2052_0001__19__T
DLDERAKKLLKLLREVIKKAPDPDLRKKAEMASRMLEEALKKKDELYVQTLIRFAEVFVKLV PGATLCLGHHAVPNGTLVKTITDDQIEVTDATELVQSIPNDKPFQNVNKITYGACPKYVKQNTLKLATGMRNVPEKGLFGAIAGFIENGWEGMIDGWYGFRHQNSEGTGQAADLKSTQAAIDQINGKLNRVIEKTLLVALENQHTIDLTDSEMNKLFEKTGRQLRENAEDMGNGCFKIYHKCDNACIESIRNGTYDHDVYRDEALNNRFQ Motif0501_ems_3hM_844_0001__17__I
SQETVKDLVRKAKELADSLGDPISQEYVSTLEEAARRATKNNDEHKLRILRISLEYFLKQV PGATLCLGHHAVPNGTLVKTITDDQIEVTDATELVQSIPNDKPFQNVNKITYGACPKYVKQNTLKLATGMRNVPEKGLFGAIAGFIENGWEGMIDGWYGFRHQNSEGTGQAADLKSTQAAIDQINGKLNRVIEKTLLVALENQHTIDLTDSEMNKLFEKTGRQLRENAEDMGNGCFKIYHKCDNACIESIRNGTYDHDVYRDEALNNRFQ Motif0176_ems_3hM_1482_0004__61__V
PEDETVKQVETILRKAKKVPDPTERKKLLIEAQVRARYAQQVATDPRVQKILEELIKIARKLYV PGATLCLGHHAVPNGTLVKTITDDQIEVTDATELVQSIPNDKPFQNVNKITYGACPKYVKQNTLKLATGMRNVPEKGLFGAIAGFIENGWEGMIDGWYGFRHQNSEGTGQAADLKSTQAAIDQINGKLNRVIEKTLLVALENQHTIDLTDSEMNKLFEKTGRQLRENAEDMGNGCFKIYHKCDNACIESIRNGTYDHDVYRDEALNNRFQ Motif0057_ems_3hM_2551_0001__5__T
DMITIAIKLATEVYRLLVEGNYDEASKLAKKAIEEADKKADEDLKKFAERLLERIKKLKKS PGATLCLGHHAVPNGTLVKTITDDQIEVTDATELVQSIPNDKPFQNVNKITYGACPKYVKQNTLKLATGMRNVPEKGLFGAIAGFIENGWEGMIDGWYGFRHQNSEGTGQAADLKSTQAAIDQINGKLNRVIEKTLLVALENQHTIDLTDSEMNKLFEKTGRQLRENAEDMGNGCFKIYHKCDNACIESIRNGTYDHDVYRDEALNNRFQ Motif0077_ems_3hM_2831_0001_0002__40__A
PEDEWVKQVETILRKAKKVPDPTERKKLLIEAQVRACYAQQVATDPRVQKILEELIKIARKLYV PGATLCLGHHAVPNGTLVKTITDDQIEVTDATELVQSIPNDKPFQNVNKITYGACPKYVKQNTLKLATGMRNVPEKGLFGAIAGFIENGWEGMIDGWYGFRHQNSEGTGQAADLKSTQAAIDQINGKLNRVIEKTLLVALENQHTIDLTDSEMNKLFEKTGRQLRENAEDMGNGCFKIYHKCDNACIESIRNGTYDHDVYRDEALNNRFQ Motif0057_ems_3hM_2551_0001__37__C
DETVILAVMHAYRAWMQAARENDEDKAKKIIKSLKDLADKLNDPYAQRAVKNLEDTLKKLKG PGATLCLGHHAVPNGTLVKTITDDQIEVTDATELVQSIPNDKPFQNVNKITYGACPKYVKQNTLKLATGMRNVPEKGLFGAIAGFIENGWEGMIDGWYGFRHQNSEGTGQAADLKSTQAAIDQINGKLNRVIEKTLLVALENQHTIDLTDSEMNKLFEKTGRQLRENAEDMGNGCFKIYHKCDNACIESIRNGTYDHDVYRDEALNNRFQ Motif0329_ems_3hC_644_0001__6__L
SLEMAVKWLLTVLFRLRDKAQDPTSRKLIEELYKKVEEAAKNKDPRAAHLAFYAVAQARMLV PGATLCLGHHAVPNGTLVKTITDDQIEVTDATELVQSIPNDKPFQNVNKITYGACPKYVKQNTLKLATGMRNVPEKGLFGAIAGFIENGWEGMIDGWYGFRHQNSEGTGQAADLKSTQAAIDQINGKLNRVIEKTLLVALENQHTIDLTDSEMNKLFEKTGRQLRENAEDMGNGCFKIYHKCDNACIESIRNGTYDHDVYRDEALNNRFQ Motif0184_ems_3hM_1529_0001_0003__14__F
SEEELIEKVERVLGDPRLRELLRRLVEVAKKMGIDPKMAVQVAARYIAQQEGNPEVEKVAKEVAK PGATLCLGHHAVPNGTLVKTITDDQIEVTDATELVQSIPNDKPFQNVNKITYGACPKYVKQNTLKLATGMRNVPEKGLFGAIAGFIENGWEGMIDGWYGFRHQNSEGTGQAADLKSTQAAIDQINGKLNRVIEKTLLVALENQHTIDLTDSEMNKLFEKTGRQLRENAEDMGNGCFKIYHKCDNACIESIRNGTYDHDVYRDEALNNRFQ Motif0085_bcov_4helix_05981_0001__28__V
PEDEWVKQVETILRAAKKVPDPTERKKLLIEAQVRARYAQQVATDPRVQKILEELIKIARKLYV PGATLCLGHHAVPNGTLVKTITDDQIEVTDATELVQSIPNDKPFQNVNKITYGACPKYVKQNTLKLATGMRNVPEKGLFGAIAGFIENGWEGMIDGWYGFRHQNSEGTGQAADLKSTQAAIDQINGKLNRVIEKTLLVALENQHTIDLTDSEMNKLFEKTGRQLRENAEDMGNGCFKIYHKCDNACIESIRNGTYDHDVYRDEALNNRFQ Motif0057_ems_3hM_2551_0001__15__A
DFLQYQRAYDWAAEWIRRVLSASSEEESEKLIEKAKEEAKRRGDELALRLIERFQKLWRKNL PGATLCLGHHAVPNGTLVKTITDDQIEVTDATELVQSIPNDKPFQNVNKITYGACPKYVKQNTLKLATGMRNVPEKGLFGAIAGFIENGWEGMIDGWYGFRHQNSEGTGQAADLKSTQAAIDQINGKLNRVIEKTLLVALENQHTIDLTDSEMNKLFEKTGRQLRENAEDMGNGCFKIYHKCDNACIESIRNGTYDHDVYRDEALNNRFQ Motif0252_ems_3hM_2052_0001__3__L
DFNQYQRAYDWAAEWIRRVLSASSEEESEKLIEKAKEEAKRRGDELALRLIERFGKLWRKNL PGATLCLGHHAVPNGTLVKTITDDQIEVTDATELVQSIPNDKPFQNVNKITYGACPKYVKQNTLKLATGMRNVPEKGLFGAIAGFIENGWEGMIDGWYGFRHQNSEGTGQAADLKSTQAAIDQINGKLNRVIEKTLLVALENQHTIDLTDSEMNKLFEKTGRQLRENAEDMGNGCFKIYHKCDNACIESIRNGTYDHDVYRDEALNNRFQ Motif0252_ems_3hM_2052_0001__55__G
PEDEWVKQVETILRKTKKVPDPTERKKLLIEAQVRARYAQQVATDPRVQKILEELIKIARKLYV PGATLCLGHHAVPNGTLVKTITDDQIEVTDATELVQSIPNDKPFQNVNKITYGACPKYVKQNTLKLATGMRNVPEKGLFGAIAGFIENGWEGMIDGWYGFRHQNSEGTGQAADLKSTQAAIDQINGKLNRVIEKTLLVALENQHTIDLTDSEMNKLFEKTGRQLRENAEDMGNGCFKIYHKCDNACIESIRNGTYDHDVYRDEALNNRFQ Motif0057_ems_3hM_2551_0001__16__T
SEEELIEKVERVLGDPRLRELLRRLVEDAKKMGIDPKMAVQVAPRYIAQQEGNPEVEKVAKEVAK PGATLCLGHHAVPNGTLVKTITDDQIEVTDATELVQSIPNDKPFQNVNKITYGACPKYVKQNTLKLATGMRNVPEKGLFGAIAGFIENGWEGMIDGWYGFRHQNSEGTGQAADLKSTQAAIDQINGKLNRVIEKTLLVALENQHTIDLTDSEMNKLFEKTGRQLRENAEDMGNGCFKIYHKCDNACIESIRNGTYDHDVYRDEALNNRFQ Motif0085_bcov_4helix_05981_0001__44__P
DETVIKAVMHAYRAWMQAFRENDEDKAKKIIKSLKDLADKLNDPYAQRAVKNLEDTLKKLKG PGATLCLGHHAVPNGTLVKTITDDQIEVTDATELVQSIPNDKPFQNVNKITYGACPKYVKQNTLKLATGMRNVPEKGLFGAIAGFIENGWEGMIDGWYGFRHQNSEGTGQAADLKSTQAAIDQINGKLNRVIEKTLLVALENQHTIDLTDSEMNKLFEKTGRQLRENAEDMGNGCFKIYHKCDNACIESIRNGTYDHDVYRDEALNNRFQ Motif0329_ems_3hC_644_0001__19__F
DFNQYQRAYDWAAEWIRRVLSASSEEESEKLIEKAKEEAKRRGDELATRLIERFQKLWRKNL PGATLCLGHHAVPNGTLVKTITDDQIEVTDATELVQSIPNDKPFQNVNKITYGACPKYVKQNTLKLATGMRNVPEKGLFGAIAGFIENGWEGMIDGWYGFRHQNSEGTGQAADLKSTQAAIDQINGKLNRVIEKTLLVALENQHTIDLTDSEMNKLFEKTGRQLRENAEDMGNGCFKIYHKCDNACIESIRNGTYDHDVYRDEALNNRFQ Motif0252_ems_3hM_2052_0001__48__T
DETVIKAVMHAYRAWMQAARENDEDKAKKIIKSLKDLADKLNDPDAQRAVKNLEDTLKKLKG PGATLCLGHHAVPNGTLVKTITDDQIEVTDATELVQSIPNDKPFQNVNKITYGACPKYVKQNTLKLATGMRNVPEKGLFGAIAGFIENGWEGMIDGWYGFRHQNSEGTGQAADLKSTQAAIDQINGKLNRVIEKTLLVALENQHTIDLTDSEMNKLFEKTGRQLRENAEDMGNGCFKIYHKCDNACIESIRNGTYDHDVYRDEALNNRFQ Motif0329_ems_3hC_644_0001__45__D
DIITIAIKLATEVYRLLVEGNYDEASKLAKKAIEEADKKNDEDLKKFAERLLERIKKLKKS PGATLCLGHHAVPNGTLVKTITDDQIEVTDATELVQSIPNDKPFQNVNKITYGACPKYVKQNTLKLATGMRNVPEKGLFGAIAGFIENGWEGMIDGWYGFRHQNSEGTGQAADLKSTQAAIDQINGKLNRVIEKTLLVALENQHTIDLTDSEMNKLFEKTGRQLRENAEDMGNGCFKIYHKCDNACIESIRNGTYDHDVYRDEALNNRFQ Motif0077_ems_3hM_2831_0001_0002__2__I
TEEELIEKVERVLGDPRLRELLRRLVEDAKKMGIDPKMAVQVAARYIAQQEGNPEVEKVAKEVAK PGATLCLGHHAVPNGTLVKTITDDQIEVTDATELVQSIPNDKPFQNVNKITYGACPKYVKQNTLKLATGMRNVPEKGLFGAIAGFIENGWEGMIDGWYGFRHQNSEGTGQAADLKSTQAAIDQINGKLNRVIEKTLLVALENQHTIDLTDSEMNKLFEKTGRQLRENAEDMGNGCFKIYHKCDNACIESIRNGTYDHDVYRDEALNNRFQ Motif0085_bcov_4helix_05981_0001__1__T
SEEELIEKVERVLGDPRLRELLRRKVEDAKKMGIDPKMAVQVAARYIAQQEGNPEVEKVAKEVAK PGATLCLGHHAVPNGTLVKTITDDQIEVTDATELVQSIPNDKPFQNVNKITYGACPKYVKQNTLKLATGMRNVPEKGLFGAIAGFIENGWEGMIDGWYGFRHQNSEGTGQAADLKSTQAAIDQINGKLNRVIEKTLLVALENQHTIDLTDSEMNKLFEKTGRQLRENAEDMGNGCFKIYHKCDNACIESIRNGTYDHDVYRDEALNNRFQ Motif0085_bcov_4helix_05981_0001__25__K
DETVIKAVMHAYRAWMQAARENDEDKAKKNIKSLKDLADKLNDPYAQRAVKNLEDTLKKLKG PGATLCLGHHAVPNGTLVKTITDDQIEVTDATELVQSIPNDKPFQNVNKITYGACPKYVKQNTLKLATGMRNVPEKGLFGAIAGFIENGWEGMIDGWYGFRHQNSEGTGQAADLKSTQAAIDQINGKLNRVIEKTLLVALENQHTIDLTDSEMNKLFEKTGRQLRENAEDMGNGCFKIYHKCDNACIESIRNGTYDHDVYRDEALNNRFQ Motif0329_ems_3hC_644_0001__30__N
DFNQYQRAYDWAAEWIRRVLSASSEEESEKLIEKAKEEAKRRGDELALRLIERFQKLARKNL PGATLCLGHHAVPNGTLVKTITDDQIEVTDATELVQSIPNDKPFQNVNKITYGACPKYVKQNTLKLATGMRNVPEKGLFGAIAGFIENGWEGMIDGWYGFRHQNSEGTGQAADLKSTQAAIDQINGKLNRVIEKTLLVALENQHTIDLTDSEMNKLFEKTGRQLRENAEDMGNGCFKIYHKCDNACIESIRNGTYDHDVYRDEALNNRFQ Motif0252_ems_3hM_2052_0001__58__A
SLEMAVKWLLTVLKRLRDKAQDPTSRKLIEELYKKVEEAAKNKDPRAAHLFFYAVAQARMLV PGATLCLGHHAVPNGTLVKTITDDQIEVTDATELVQSIPNDKPFQNVNKITYGACPKYVKQNTLKLATGMRNVPEKGLFGAIAGFIENGWEGMIDGWYGFRHQNSEGTGQAADLKSTQAAIDQINGKLNRVIEKTLLVALENQHTIDLTDSEMNKLFEKTGRQLRENAEDMGNGCFKIYHKCDNACIESIRNGTYDHDVYRDEALNNRFQ Motif0184_ems_3hM_1529_0001_0003__51__F
DLDERAKKLLKLLREVRKKAPDPDLRKKAEMASRMLEEALKKKDELYVQTLIMFAEVFVKLV PGATLCLGHHAVPNGTLVKTITDDQIEVTDATELVQSIPNDKPFQNVNKITYGACPKYVKQNTLKLATGMRNVPEKGLFGAIAGFIENGWEGMIDGWYGFRHQNSEGTGQAADLKSTQAAIDQINGKLNRVIEKTLLVALENQHTIDLTDSEMNKLFEKTGRQLRENAEDMGNGCFKIYHKCDNACIESIRNGTYDHDVYRDEALNNRFQ Motif0501_ems_3hM_844_0001__53__M
DMITIAMKLATEVYRLLVEGNYDEASKLAKKAIEEADKKNDEDLKKFAERLLERIKKLKKS PGATLCLGHHAVPNGTLVKTITDDQIEVTDATELVQSIPNDKPFQNVNKITYGACPKYVKQNTLKLATGMRNVPEKGLFGAIAGFIENGWEGMIDGWYGFRHQNSEGTGQAADLKSTQAAIDQINGKLNRVIEKTLLVALENQHTIDLTDSEMNKLFEKTGRQLRENAEDMGNGCFKIYHKCDNACIESIRNGTYDHDVYRDEALNNRFQ Motif0077_ems_3hM_2831_0001_0002__7__M
DETVIKAVMHAYRAWMQYARENDEDKAKKIIKSLKDLADKLNDPYAQRAVKNLEDTLKKLKG PGATLCLGHHAVPNGTLVKTITDDQIEVTDATELVQSIPNDKPFQNVNKITYGACPKYVKQNTLKLATGMRNVPEKGLFGAIAGFIENGWEGMIDGWYGFRHQNSEGTGQAADLKSTQAAIDQINGKLNRVIEKTLLVALENQHTIDLTDSEMNKLFEKTGRQLRENAEDMGNGCFKIYHKCDNACIESIRNGTYDHDVYRDEALNNRFQ Motif0329_ems_3hC_644_0001__18__Y
DFNQYQRAYSWAAEWIRRVLSASSEEESEKLIEKAKEEAKRRGDELALRLIERFQKLWRKNL PGATLCLGHHAVPNGTLVKTITDDQIEVTDATELVQSIPNDKPFQNVNKITYGACPKYVKQNTLKLATGMRNVPEKGLFGAIAGFIENGWEGMIDGWYGFRHQNSEGTGQAADLKSTQAAIDQINGKLNRVIEKTLLVALENQHTIDLTDSEMNKLFEKTGRQLRENAEDMGNGCFKIYHKCDNACIESIRNGTYDHDVYRDEALNNRFQ Motif0252_ems_3hM_2052_0001__10__S
PEDEWVKQVETILRKAKKVPDPTERKKLLIEAQVRARYHQQVATDPRVQKILEELIKIARKLYV PGATLCLGHHAVPNGTLVKTITDDQIEVTDATELVQSIPNDKPFQNVNKITYGACPKYVKQNTLKLATGMRNVPEKGLFGAIAGFIENGWEGMIDGWYGFRHQNSEGTGQAADLKSTQAAIDQINGKLNRVIEKTLLVALENQHTIDLTDSEMNKLFEKTGRQLRENAEDMGNGCFKIYHKCDNACIESIRNGTYDHDVYRDEALNNRFQ Motif0057_ems_3hM_2551_0001__39__H
DFNQYQRAYDWAAEWIRRVLSASSEEESEKLIEKAKEEAKRRGDDLALRLIERFQKLWRKNL PGATLCLGHHAVPNGTLVKTITDDQIEVTDATELVQSIPNDKPFQNVNKITYGACPKYVKQNTLKLATGMRNVPEKGLFGAIAGFIENGWEGMIDGWYGFRHQNSEGTGQAADLKSTQAAIDQINGKLNRVIEKTLLVALENQHTIDLTDSEMNKLFEKTGRQLRENAEDMGNGCFKIYHKCDNACIESIRNGTYDHDVYRDEALNNRFQ Motif0252_ems_3hM_2052_0001__45__D
SEEELIEKVERVLGAPRLRELLRRLVEDAKKMGIDPKMAVQVAARYIAQQEGNPEVEKVAKEVAK PGATLCLGHHAVPNGTLVKTITDDQIEVTDATELVQSIPNDKPFQNVNKITYGACPKYVKQNTLKLATGMRNVPEKGLFGAIAGFIENGWEGMIDGWYGFRHQNSEGTGQAADLKSTQAAIDQINGKLNRVIEKTLLVALENQHTIDLTDSEMNKLFEKTGRQLRENAEDMGNGCFKIYHKCDNACIESIRNGTYDHDVYRDEALNNRFQ Motif0085_bcov_4helix_05981_0001__15__A
SEEELIEKVERVLGDPRLRELLRRSVEDAKKMGIDPKMAVQVAARYIAQQEGNPEVEKVAKEVAK PGATLCLGHHAVPNGTLVKTITDDQIEVTDATELVQSIPNDKPFQNVNKITYGACPKYVKQNTLKLATGMRNVPEKGLFGAIAGFIENGWEGMIDGWYGFRHQNSEGTGQAADLKSTQAAIDQINGKLNRVIEKTLLVALENQHTIDLTDSEMNKLFEKTGRQLRENAEDMGNGCFKIYHKCDNACIESIRNGTYDHDVYRDEALNNRFQ Motif0085_bcov_4helix_05981_0001__25__S
SQETVKDLVRKAKELADSLGDPISQEYVSTLEEAARRATKNNDEHKLRILHISLEYFLKQL PGATLCLGHHAVPNGTLVKTITDDQIEVTDATELVQSIPNDKPFQNVNKITYGACPKYVKQNTLKLATGMRNVPEKGLFGAIAGFIENGWEGMIDGWYGFRHQNSEGTGQAADLKSTQAAIDQINGKLNRVIEKTLLVALENQHTIDLTDSEMNKLFEKTGRQLRENAEDMGNGCFKIYHKCDNACIESIRNGTYDHDVYRDEALNNRFQ Motif0176_ems_3hM_1482_0004__51__H
DFNQYQRAYDWAAEWIRRVLSASSEEESEKLIEKAKEEAKRRGDELALRLIERFQKPWRKNL PGATLCLGHHAVPNGTLVKTITDDQIEVTDATELVQSIPNDKPFQNVNKITYGACPKYVKQNTLKLATGMRNVPEKGLFGAIAGFIENGWEGMIDGWYGFRHQNSEGTGQAADLKSTQAAIDQINGKLNRVIEKTLLVALENQHTIDLTDSEMNKLFEKTGRQLRENAEDMGNGCFKIYHKCDNACIESIRNGTYDHDVYRDEALNNRFQ Motif0252_ems_3hM_2052_0001__57__P
SQETVKDLVRKAKELADSTGDPISQEYVSTLEEAARRATKNNDEHKLRILRISLEYFLKQL PGATLCLGHHAVPNGTLVKTITDDQIEVTDATELVQSIPNDKPFQNVNKITYGACPKYVKQNTLKLATGMRNVPEKGLFGAIAGFIENGWEGMIDGWYGFRHQNSEGTGQAADLKSTQAAIDQINGKLNRVIEKTLLVALENQHTIDLTDSEMNKLFEKTGRQLRENAEDMGNGCFKIYHKCDNACIESIRNGTYDHDVYRDEALNNRFQ Motif0176_ems_3hM_1482_0004__19__T
GFNQYQRAYDWAAEWIRRVLSASSEEESEKLIEKAKEEAKRRGDELALRLIERFQKLWRKNL PGATLCLGHHAVPNGTLVKTITDDQIEVTDATELVQSIPNDKPFQNVNKITYGACPKYVKQNTLKLATGMRNVPEKGLFGAIAGFIENGWEGMIDGWYGFRHQNSEGTGQAADLKSTQAAIDQINGKLNRVIEKTLLVALENQHTIDLTDSEMNKLFEKTGRQLRENAEDMGNGCFKIYHKCDNACIESIRNGTYDHDVYRDEALNNRFQ Motif0252_ems_3hM_2052_0001__1__G
DETVIKAVMHAYRAWMQAARENDEDKAKKIIKSLKDLADKLNNPYAQRAVKNLEDTLKKLKG PGATLCLGHHAVPNGTLVKTITDDQIEVTDATELVQSIPNDKPFQNVNKITYGACPKYVKQNTLKLATGMRNVPEKGLFGAIAGFIENGWEGMIDGWYGFRHQNSEGTGQAADLKSTQAAIDQINGKLNRVIEKTLLVALENQHTIDLTDSEMNKLFEKTGRQLRENAEDMGNGCFKIYHKCDNACIESIRNGTYDHDVYRDEALNNRFQ Motif0329_ems_3hC_644_0001__43__N
SLEMAVKWLLTVLKRLRDKAQDPTSRKLIEELYGKVEEAAKNKDPRAAHLAFYAVAQARMLV PGATLCLGHHAVPNGTLVKTITDDQIEVTDATELVQSIPNDKPFQNVNKITYGACPKYVKQNTLKLATGMRNVPEKGLFGAIAGFIENGWEGMIDGWYGFRHQNSEGTGQAADLKSTQAAIDQINGKLNRVIEKTLLVALENQHTIDLTDSEMNKLFEKTGRQLRENAEDMGNGCFKIYHKCDNACIESIRNGTYDHDVYRDEALNNRFQ Motif0184_ems_3hM_1529_0001_0003__34__G
SLEMAVKWLLTVLKRLRDKAQDPTSRKLIEELYKKVEEAMKNKDPRAAHLAFYAVAQARMLV PGATLCLGHHAVPNGTLVKTITDDQIEVTDATELVQSIPNDKPFQNVNKITYGACPKYVKQNTLKLATGMRNVPEKGLFGAIAGFIENGWEGMIDGWYGFRHQNSEGTGQAADLKSTQAAIDQINGKLNRVIEKTLLVALENQHTIDLTDSEMNKLFEKTGRQLRENAEDMGNGCFKIYHKCDNACIESIRNGTYDHDVYRDEALNNRFQ Motif0184_ems_3hM_1529_0001_0003__40__M
SQETVKDLVRKAKELADSLGDTISQEYVSTLEEAARRATKNNDEHKLRILRISLEYFLKQL PGATLCLGHHAVPNGTLVKTITDDQIEVTDATELVQSIPNDKPFQNVNKITYGACPKYVKQNTLKLATGMRNVPEKGLFGAIAGFIENGWEGMIDGWYGFRHQNSEGTGQAADLKSTQAAIDQINGKLNRVIEKTLLVALENQHTIDLTDSEMNKLFEKTGRQLRENAEDMGNGCFKIYHKCDNACIESIRNGTYDHDVYRDEALNNRFQ Motif0176_ems_3hM_1482_0004__22__T
SEEELIEKVERVLGDPRLRELLRRLVEDAKKMGIDPKMAVQVAARYIAQQEGNPEVEKVAKEHAK PGATLCLGHHAVPNGTLVKTITDDQIEVTDATELVQSIPNDKPFQNVNKITYGACPKYVKQNTLKLATGMRNVPEKGLFGAIAGFIENGWEGMIDGWYGFRHQNSEGTGQAADLKSTQAAIDQINGKLNRVIEKTLLVALENQHTIDLTDSEMNKLFEKTGRQLRENAEDMGNGCFKIYHKCDNACIESIRNGTYDHDVYRDEALNNRFQ Motif0085_bcov_4helix_05981_0001__63__H
DMITIAIKLATEVYRLLVEGNYDEASKLAKKAIEEADKKNDEDLKKFAERLLERDKKLKKS PGATLCLGHHAVPNGTLVKTITDDQIEVTDATELVQSIPNDKPFQNVNKITYGACPKYVKQNTLKLATGMRNVPEKGLFGAIAGFIENGWEGMIDGWYGFRHQNSEGTGQAADLKSTQAAIDQINGKLNRVIEKTLLVALENQHTIDLTDSEMNKLFEKTGRQLRENAEDMGNGCFKIYHKCDNACIESIRNGTYDHDVYRDEALNNRFQ Motif0077_ems_3hM_2831_0001_0002__55__D
PEDEWVKQVETILRKAKKVPDPTERKKLLIEAQVRARYAQQVATDPRVQKILEELIKWARKLYV PGATLCLGHHAVPNGTLVKTITDDQIEVTDATELVQSIPNDKPFQNVNKITYGACPKYVKQNTLKLATGMRNVPEKGLFGAIAGFIENGWEGMIDGWYGFRHQNSEGTGQAADLKSTQAAIDQINGKLNRVIEKTLLVALENQHTIDLTDSEMNKLFEKTGRQLRENAEDMGNGCFKIYHKCDNACIESIRNGTYDHDVYRDEALNNRFQ Motif0057_ems_3hM_2551_0001__58__W
PEDEWVKQVETILRKEKKVPDPTERKKLLIEAQVRARYAQQVATDPRVQKILEELIKIARKLYV PGATLCLGHHAVPNGTLVKTITDDQIEVTDATELVQSIPNDKPFQNVNKITYGACPKYVKQNTLKLATGMRNVPEKGLFGAIAGFIENGWEGMIDGWYGFRHQNSEGTGQAADLKSTQAAIDQINGKLNRVIEKTLLVALENQHTIDLTDSEMNKLFEKTGRQLRENAEDMGNGCFKIYHKCDNACIESIRNGTYDHDVYRDEALNNRFQ Motif0057_ems_3hM_2551_0001__16__E
DLDERAKKLLKLLREVRKKAPDPDLRKKAEMASRMLEEALKKKDELAVQTLIRFAEVFVKLV PGATLCLGHHAVPNGTLVKTITDDQIEVTDATELVQSIPNDKPFQNVNKITYGACPKYVKQNTLKLATGMRNVPEKGLFGAIAGFIENGWEGMIDGWYGFRHQNSEGTGQAADLKSTQAAIDQINGKLNRVIEKTLLVALENQHTIDLTDSEMNKLFEKTGRQLRENAEDMGNGCFKIYHKCDNACIESIRNGTYDHDVYRDEALNNRFQ Motif0501_ems_3hM_844_0001__47__A
DLDERAKKLLKLLREVRKKAPDPDLRKKAEMASRMLEEALKKKDELYEQTLIRFAEVFVKLV PGATLCLGHHAVPNGTLVKTITDDQIEVTDATELVQSIPNDKPFQNVNKITYGACPKYVKQNTLKLATGMRNVPEKGLFGAIAGFIENGWEGMIDGWYGFRHQNSEGTGQAADLKSTQAAIDQINGKLNRVIEKTLLVALENQHTIDLTDSEMNKLFEKTGRQLRENAEDMGNGCFKIYHKCDNACIESIRNGTYDHDVYRDEALNNRFQ Motif0501_ems_3hM_844_0001__48__E
PEDEWVKQVETILRKAKKVPDPTERKKLLIEAQVRARYAQWVATDPRVQKILEELIKIARKLYV PGATLCLGHHAVPNGTLVKTITDDQIEVTDATELVQSIPNDKPFQNVNKITYGACPKYVKQNTLKLATGMRNVPEKGLFGAIAGFIENGWEGMIDGWYGFRHQNSEGTGQAADLKSTQAAIDQINGKLNRVIEKTLLVALENQHTIDLTDSEMNKLFEKTGRQLRENAEDMGNGCFKIYHKCDNACIESIRNGTYDHDVYRDEALNNRFQ Motif0057_ems_3hM_2551_0001__41__W
DMITIAIKLATEVYRLLVEGNYDEYSKLAKKAIEEADKKNDEDLKKFAERLLERIKKLKKS PGATLCLGHHAVPNGTLVKTITDDQIEVTDATELVQSIPNDKPFQNVNKITYGACPKYVKQNTLKLATGMRNVPEKGLFGAIAGFIENGWEGMIDGWYGFRHQNSEGTGQAADLKSTQAAIDQINGKLNRVIEKTLLVALENQHTIDLTDSEMNKLFEKTGRQLRENAEDMGNGCFKIYHKCDNACIESIRNGTYDHDVYRDEALNNRFQ Motif0077_ems_3hM_2831_0001_0002__25__Y
PEDEWVKQVETILRKAKKVPDPTERKKLLIEAQVRARYAEQVATDPRVQKILEELIKIARKLYV PGATLCLGHHAVPNGTLVKTITDDQIEVTDATELVQSIPNDKPFQNVNKITYGACPKYVKQNTLKLATGMRNVPEKGLFGAIAGFIENGWEGMIDGWYGFRHQNSEGTGQAADLKSTQAAIDQINGKLNRVIEKTLLVALENQHTIDLTDSEMNKLFEKTGRQLRENAEDMGNGCFKIYHKCDNACIESIRNGTYDHDVYRDEALNNRFQ Motif0057_ems_3hM_2551_0001__40__E
PEDEWVKQVETILRKAKKVPDPTERKKLMIEAQVRARYAQQVATDPRVQKILEELIKIARKLYV PGATLCLGHHAVPNGTLVKTITDDQIEVTDATELVQSIPNDKPFQNVNKITYGACPKYVKQNTLKLATGMRNVPEKGLFGAIAGFIENGWEGMIDGWYGFRHQNSEGTGQAADLKSTQAAIDQINGKLNRVIEKTLLVALENQHTIDLTDSEMNKLFEKTGRQLRENAEDMGNGCFKIYHKCDNACIESIRNGTYDHDVYRDEALNNRFQ Motif0057_ems_3hM_2551_0001__29__M
PEDEWVKQVETILRKAKKVPDPTERKKLLIEAQVFARYAQQVATDPRVQKILEELIKIARKLYV PGATLCLGHHAVPNGTLVKTITDDQIEVTDATELVQSIPNDKPFQNVNKITYGACPKYVKQNTLKLATGMRNVPEKGLFGAIAGFIENGWEGMIDGWYGFRHQNSEGTGQAADLKSTQAAIDQINGKLNRVIEKTLLVALENQHTIDLTDSEMNKLFEKTGRQLRENAEDMGNGCFKIYHKCDNACIESIRNGTYDHDVYRDEALNNRFQ Motif0057_ems_3hM_2551_0001__35__F
DLDERAAKLLKLLREVRKKAPDPDLRKKAEMASRMLEEALKKKDELYVQTLIRFAEVFVKLV PGATLCLGHHAVPNGTLVKTITDDQIEVTDATELVQSIPNDKPFQNVNKITYGACPKYVKQNTLKLATGMRNVPEKGLFGAIAGFIENGWEGMIDGWYGFRHQNSEGTGQAADLKSTQAAIDQINGKLNRVIEKTLLVALENQHTIDLTDSEMNKLFEKTGRQLRENAEDMGNGCFKIYHKCDNACIESIRNGTYDHDVYRDEALNNRFQ Motif0501_ems_3hM_844_0001__7__A
DLDERAKKLLKLLREVRKKAPDPDLRKRAEMASRMLEEALKKKDELYVQTLIRFAEVFVKLV PGATLCLGHHAVPNGTLVKTITDDQIEVTDATELVQSIPNDKPFQNVNKITYGACPKYVKQNTLKLATGMRNVPEKGLFGAIAGFIENGWEGMIDGWYGFRHQNSEGTGQAADLKSTQAAIDQINGKLNRVIEKTLLVALENQHTIDLTDSEMNKLFEKTGRQLRENAEDMGNGCFKIYHKCDNACIESIRNGTYDHDVYRDEALNNRFQ Motif0501_ems_3hM_844_0001__28__R
SLEMAVKWLLTFLKRLRDKAQDPTSRKLIEELYKKVEEAAKNKDPRAAHLAFYAVAQARMLV PGATLCLGHHAVPNGTLVKTITDDQIEVTDATELVQSIPNDKPFQNVNKITYGACPKYVKQNTLKLATGMRNVPEKGLFGAIAGFIENGWEGMIDGWYGFRHQNSEGTGQAADLKSTQAAIDQINGKLNRVIEKTLLVALENQHTIDLTDSEMNKLFEKTGRQLRENAEDMGNGCFKIYHKCDNACIESIRNGTYDHDVYRDEALNNRFQ Motif0184_ems_3hM_1529_0001_0003__12__F
ALDERAKKLLKLLREVRKKAPDPDLRKKAEMASRMLEEALKKKDELYVQTLIRFAEVFVKLV PGATLCLGHHAVPNGTLVKTITDDQIEVTDATELVQSIPNDKPFQNVNKITYGACPKYVKQNTLKLATGMRNVPEKGLFGAIAGFIENGWEGMIDGWYGFRHQNSEGTGQAADLKSTQAAIDQINGKLNRVIEKTLLVALENQHTIDLTDSEMNKLFEKTGRQLRENAEDMGNGCFKIYHKCDNACIESIRNGTYDHDVYRDEALNNRFQ Motif0501_ems_3hM_844_0001__1__A
DETVIKAVMHAYRAWMQAARENDEDKAKKIIKSLKDLADKLNDPYAQRAVKNLEDTLFKLKG PGATLCLGHHAVPNGTLVKTITDDQIEVTDATELVQSIPNDKPFQNVNKITYGACPKYVKQNTLKLATGMRNVPEKGLFGAIAGFIENGWEGMIDGWYGFRHQNSEGTGQAADLKSTQAAIDQINGKLNRVIEKTLLVALENQHTIDLTDSEMNKLFEKTGRQLRENAEDMGNGCFKIYHKCDNACIESIRNGTYDHDVYRDEALNNRFQ Motif0329_ems_3hC_644_0001__58__F
DFNQYQRAYDWAAEWIRRVLSASSEEESEKLIEKAKEEAKRRGDELALRLIERFQKWWRKNL PGATLCLGHHAVPNGTLVKTITDDQIEVTDATELVQSIPNDKPFQNVNKITYGACPKYVKQNTLKLATGMRNVPEKGLFGAIAGFIENGWEGMIDGWYGFRHQNSEGTGQAADLKSTQAAIDQINGKLNRVIEKTLLVALENQHTIDLTDSEMNKLFEKTGRQLRENAEDMGNGCFKIYHKCDNACIESIRNGTYDHDVYRDEALNNRFQ Motif0252_ems_3hM_2052_0001__57__W
PEDEWVKQVETILRKAKKVPDPTERKKLLIEAQVRARYAQQVATDPRVQKILEEYIKIARKLYV PGATLCLGHHAVPNGTLVKTITDDQIEVTDATELVQSIPNDKPFQNVNKITYGACPKYVKQNTLKLATGMRNVPEKGLFGAIAGFIENGWEGMIDGWYGFRHQNSEGTGQAADLKSTQAAIDQINGKLNRVIEKTLLVALENQHTIDLTDSEMNKLFEKTGRQLRENAEDMGNGCFKIYHKCDNACIESIRNGTYDHDVYRDEALNNRFQ Motif0057_ems_3hM_2551_0001__55__Y
SLEMAVKWLLTVLKRLRDKAQDPTSRKLIEELYKKVEEAAKSKDPRAAHLAFYAVAQARMLV PGATLCLGHHAVPNGTLVKTITDDQIEVTDATELVQSIPNDKPFQNVNKITYGACPKYVKQNTLKLATGMRNVPEKGLFGAIAGFIENGWEGMIDGWYGFRHQNSEGTGQAADLKSTQAAIDQINGKLNRVIEKTLLVALENQHTIDLTDSEMNKLFEKTGRQLRENAEDMGNGCFKIYHKCDNACIESIRNGTYDHDVYRDEALNNRFQ Motif0184_ems_3hM_1529_0001_0003__42__S
DETVIKAVMHAYTAWMQAARENDEDKAKKIIKSLKDLADKLNDPYAQRAVKNLEDTLKKLKG PGATLCLGHHAVPNGTLVKTITDDQIEVTDATELVQSIPNDKPFQNVNKITYGACPKYVKQNTLKLATGMRNVPEKGLFGAIAGFIENGWEGMIDGWYGFRHQNSEGTGQAADLKSTQAAIDQINGKLNRVIEKTLLVALENQHTIDLTDSEMNKLFEKTGRQLRENAEDMGNGCFKIYHKCDNACIESIRNGTYDHDVYRDEALNNRFQ Motif0329_ems_3hC_644_0001__13__T
DFNDYQRAYDWAAEWIRRVLSASSEEESEKLIEKAKEEAKRRGDELALRLIERFQKLWRKNL PGATLCLGHHAVPNGTLVKTITDDQIEVTDATELVQSIPNDKPFQNVNKITYGACPKYVKQNTLKLATGMRNVPEKGLFGAIAGFIENGWEGMIDGWYGFRHQNSEGTGQAADLKSTQAAIDQINGKLNRVIEKTLLVALENQHTIDLTDSEMNKLFEKTGRQLRENAEDMGNGCFKIYHKCDNACIESIRNGTYDHDVYRDEALNNRFQ Motif0252_ems_3hM_2052_0001__4__D
DMITIAIKLATEVYRLLVEGNYDEASKLAKKAIEEADKKNDEDLKKFAERLLERIKKAKKS PGATLCLGHHAVPNGTLVKTITDDQIEVTDATELVQSIPNDKPFQNVNKITYGACPKYVKQNTLKLATGMRNVPEKGLFGAIAGFIENGWEGMIDGWYGFRHQNSEGTGQAADLKSTQAAIDQINGKLNRVIEKTLLVALENQHTIDLTDSEMNKLFEKTGRQLRENAEDMGNGCFKIYHKCDNACIESIRNGTYDHDVYRDEALNNRFQ Motif0077_ems_3hM_2831_0001_0002__58__A
SEEEGIEKVERVLGDPRLRELLRRLVEDAKKMGIDPKMAVQVAARYIAQQEGNPEVEKVAKEVAK PGATLCLGHHAVPNGTLVKTITDDQIEVTDATELVQSIPNDKPFQNVNKITYGACPKYVKQNTLKLATGMRNVPEKGLFGAIAGFIENGWEGMIDGWYGFRHQNSEGTGQAADLKSTQAAIDQINGKLNRVIEKTLLVALENQHTIDLTDSEMNKLFEKTGRQLRENAEDMGNGCFKIYHKCDNACIESIRNGTYDHDVYRDEALNNRFQ Motif0085_bcov_4helix_05981_0001__5__G
PEDEWVKQVETILRKAKKVPDPTERKKLLIEAQVRARYAQQVATDPRVQKILEELVKIARKLYV PGATLCLGHHAVPNGTLVKTITDDQIEVTDATELVQSIPNDKPFQNVNKITYGACPKYVKQNTLKLATGMRNVPEKGLFGAIAGFIENGWEGMIDGWYGFRHQNSEGTGQAADLKSTQAAIDQINGKLNRVIEKTLLVALENQHTIDLTDSEMNKLFEKTGRQLRENAEDMGNGCFKIYHKCDNACIESIRNGTYDHDVYRDEALNNRFQ Motif0057_ems_3hM_2551_0001__56__V
SLEMAVKWLLTVLKRLRDKAQDPTSRKLIEELYWKVEEAAKNKDPRAAHLAFYAVAQARMLV PGATLCLGHHAVPNGTLVKTITDDQIEVTDATELVQSIPNDKPFQNVNKITYGACPKYVKQNTLKLATGMRNVPEKGLFGAIAGFIENGWEGMIDGWYGFRHQNSEGTGQAADLKSTQAAIDQINGKLNRVIEKTLLVALENQHTIDLTDSEMNKLFEKTGRQLRENAEDMGNGCFKIYHKCDNACIESIRNGTYDHDVYRDEALNNRFQ Motif0184_ems_3hM_1529_0001_0003__34__W
SEEELIEKVERVLGDPRLRELLRRLVEDAKKMGIDPKMAVQVAARYIAQQEENPEVEKVAKEVAK PGATLCLGHHAVPNGTLVKTITDDQIEVTDATELVQSIPNDKPFQNVNKITYGACPKYVKQNTLKLATGMRNVPEKGLFGAIAGFIENGWEGMIDGWYGFRHQNSEGTGQAADLKSTQAAIDQINGKLNRVIEKTLLVALENQHTIDLTDSEMNKLFEKTGRQLRENAEDMGNGCFKIYHKCDNACIESIRNGTYDHDVYRDEALNNRFQ Motif0085_bcov_4helix_05981_0001__52__E
DETVIKAVMHAYRAQMQAARENDEDKAKKIIKSLKDLADKLNDPYAQRAVKNLEDTLKKLKG PGATLCLGHHAVPNGTLVKTITDDQIEVTDATELVQSIPNDKPFQNVNKITYGACPKYVKQNTLKLATGMRNVPEKGLFGAIAGFIENGWEGMIDGWYGFRHQNSEGTGQAADLKSTQAAIDQINGKLNRVIEKTLLVALENQHTIDLTDSEMNKLFEKTGRQLRENAEDMGNGCFKIYHKCDNACIESIRNGTYDHDVYRDEALNNRFQ Motif0329_ems_3hC_644_0001__15__Q
SLEMAVKWLLTVLKRLRDKAQDPTSRKLIEELYKKVPEAAKNKDPRAAHLAFYAVAQARMLV PGATLCLGHHAVPNGTLVKTITDDQIEVTDATELVQSIPNDKPFQNVNKITYGACPKYVKQNTLKLATGMRNVPEKGLFGAIAGFIENGWEGMIDGWYGFRHQNSEGTGQAADLKSTQAAIDQINGKLNRVIEKTLLVALENQHTIDLTDSEMNKLFEKTGRQLRENAEDMGNGCFKIYHKCDNACIESIRNGTYDHDVYRDEALNNRFQ Motif0184_ems_3hM_1529_0001_0003__37__P
SEEELIEKVERVLGDPRLQELLRRLVEDAKKMGIDPKMAVQVAARYIAQQEGNPEVEKVAKEVAK PGATLCLGHHAVPNGTLVKTITDDQIEVTDATELVQSIPNDKPFQNVNKITYGACPKYVKQNTLKLATGMRNVPEKGLFGAIAGFIENGWEGMIDGWYGFRHQNSEGTGQAADLKSTQAAIDQINGKLNRVIEKTLLVALENQHTIDLTDSEMNKLFEKTGRQLRENAEDMGNGCFKIYHKCDNACIESIRNGTYDHDVYRDEALNNRFQ Motif0085_bcov_4helix_05981_0001__19__Q
DLDERAKKLLKLLREVRKKAPDPDLRKKAEMASWMLEEALKKKDELYVQTLIRFAEVFVKLV PGATLCLGHHAVPNGTLVKTITDDQIEVTDATELVQSIPNDKPFQNVNKITYGACPKYVKQNTLKLATGMRNVPEKGLFGAIAGFIENGWEGMIDGWYGFRHQNSEGTGQAADLKSTQAAIDQINGKLNRVIEKTLLVALENQHTIDLTDSEMNKLFEKTGRQLRENAEDMGNGCFKIYHKCDNACIESIRNGTYDHDVYRDEALNNRFQ Motif0501_ems_3hM_844_0001__34__W
SLEMAVKWLLTVLKRLRDKAQDPTHRKLIEELYKKVEEAAKNKDPRAAHLAFYAVAQARMLV PGATLCLGHHAVPNGTLVKTITDDQIEVTDATELVQSIPNDKPFQNVNKITYGACPKYVKQNTLKLATGMRNVPEKGLFGAIAGFIENGWEGMIDGWYGFRHQNSEGTGQAADLKSTQAAIDQINGKLNRVIEKTLLVALENQHTIDLTDSEMNKLFEKTGRQLRENAEDMGNGCFKIYHKCDNACIESIRNGTYDHDVYRDEALNNRFQ Motif0184_ems_3hM_1529_0001_0003__25__H
SEEELIEKVERVLGDPRLKELLRRLVEDAKKMGIDPKMAVQVAARYIAQQEGNPEVEKVAKEVAK PGATLCLGHHAVPNGTLVKTITDDQIEVTDATELVQSIPNDKPFQNVNKITYGACPKYVKQNTLKLATGMRNVPEKGLFGAIAGFIENGWEGMIDGWYGFRHQNSEGTGQAADLKSTQAAIDQINGKLNRVIEKTLLVALENQHTIDLTDSEMNKLFEKTGRQLRENAEDMGNGCFKIYHKCDNACIESIRNGTYDHDVYRDEALNNRFQ Motif0085_bcov_4helix_05981_0001__19__K
SLEMAVKWLLTVLKRLRDKAQDNTSRKLIEELYKKVEEAAKNKDPRAAHLAFYAVAQARMLV PGATLCLGHHAVPNGTLVKTITDDQIEVTDATELVQSIPNDKPFQNVNKITYGACPKYVKQNTLKLATGMRNVPEKGLFGAIAGFIENGWEGMIDGWYGFRHQNSEGTGQAADLKSTQAAIDQINGKLNRVIEKTLLVALENQHTIDLTDSEMNKLFEKTGRQLRENAEDMGNGCFKIYHKCDNACIESIRNGTYDHDVYRDEALNNRFQ Motif0184_ems_3hM_1529_0001_0003__23__N
SEEELIEKVERVLGDPRLRELLRRLVEDAKKMGIDPKMAVQVAARYIAQQEGNPETEKVAKEVAK PGATLCLGHHAVPNGTLVKTITDDQIEVTDATELVQSIPNDKPFQNVNKITYGACPKYVKQNTLKLATGMRNVPEKGLFGAIAGFIENGWEGMIDGWYGFRHQNSEGTGQAADLKSTQAAIDQINGKLNRVIEKTLLVALENQHTIDLTDSEMNKLFEKTGRQLRENAEDMGNGCFKIYHKCDNACIESIRNGTYDHDVYRDEALNNRFQ Motif0085_bcov_4helix_05981_0001__56__T
DLDERAKKLLKLLREVRKKAPDPKLRKKAEMASRMLEEALKKKDELYVQTLIRFAEVFVKLV PGATLCLGHHAVPNGTLVKTITDDQIEVTDATELVQSIPNDKPFQNVNKITYGACPKYVKQNTLKLATGMRNVPEKGLFGAIAGFIENGWEGMIDGWYGFRHQNSEGTGQAADLKSTQAAIDQINGKLNRVIEKTLLVALENQHTIDLTDSEMNKLFEKTGRQLRENAEDMGNGCFKIYHKCDNACIESIRNGTYDHDVYRDEALNNRFQ Motif0501_ems_3hM_844_0001__24__K
DFNHYQRAYDWAAEWIRRVLSASSEEESEKLIEKAKEEAKRRGDELALRLIERFQKLWRKNL PGATLCLGHHAVPNGTLVKTITDDQIEVTDATELVQSIPNDKPFQNVNKITYGACPKYVKQNTLKLATGMRNVPEKGLFGAIAGFIENGWEGMIDGWYGFRHQNSEGTGQAADLKSTQAAIDQINGKLNRVIEKTLLVALENQHTIDLTDSEMNKLFEKTGRQLRENAEDMGNGCFKIYHKCDNACIESIRNGTYDHDVYRDEALNNRFQ Motif0252_ems_3hM_2052_0001__4__H
DFNQYQRAYDWAAEWIRRVLSASSEEESQKLIEKAKEEAKRRGDELALRLIERFQKLWRKNL PGATLCLGHHAVPNGTLVKTITDDQIEVTDATELVQSIPNDKPFQNVNKITYGACPKYVKQNTLKLATGMRNVPEKGLFGAIAGFIENGWEGMIDGWYGFRHQNSEGTGQAADLKSTQAAIDQINGKLNRVIEKTLLVALENQHTIDLTDSEMNKLFEKTGRQLRENAEDMGNGCFKIYHKCDNACIESIRNGTYDHDVYRDEALNNRFQ Motif0252_ems_3hM_2052_0001__29__Q
DETVIKAVMHAYRAWMQAARENGEDKAKKIIKSLKDLADKLNDPYAQRAVKNLEDTLKKLKG PGATLCLGHHAVPNGTLVKTITDDQIEVTDATELVQSIPNDKPFQNVNKITYGACPKYVKQNTLKLATGMRNVPEKGLFGAIAGFIENGWEGMIDGWYGFRHQNSEGTGQAADLKSTQAAIDQINGKLNRVIEKTLLVALENQHTIDLTDSEMNKLFEKTGRQLRENAEDMGNGCFKIYHKCDNACIESIRNGTYDHDVYRDEALNNRFQ Motif0329_ems_3hC_644_0001__23__G
DETVIKAVMHAYRAWMQAARENDEDKAKKIIKSLKDLADKLNDPYAQRAVKNLEDTLKALKG PGATLCLGHHAVPNGTLVKTITDDQIEVTDATELVQSIPNDKPFQNVNKITYGACPKYVKQNTLKLATGMRNVPEKGLFGAIAGFIENGWEGMIDGWYGFRHQNSEGTGQAADLKSTQAAIDQINGKLNRVIEKTLLVALENQHTIDLTDSEMNKLFEKTGRQLRENAEDMGNGCFKIYHKCDNACIESIRNGTYDHDVYRDEALNNRFQ Motif0329_ems_3hC_644_0001__59__A
DETVIKAVMHAYRAWMQAARENDEDKAKKIIKSLKDLADKLNDPNAQRAVKNLEDTLKKLKG PGATLCLGHHAVPNGTLVKTITDDQIEVTDATELVQSIPNDKPFQNVNKITYGACPKYVKQNTLKLATGMRNVPEKGLFGAIAGFIENGWEGMIDGWYGFRHQNSEGTGQAADLKSTQAAIDQINGKLNRVIEKTLLVALENQHTIDLTDSEMNKLFEKTGRQLRENAEDMGNGCFKIYHKCDNACIESIRNGTYDHDVYRDEALNNRFQ Motif0329_ems_3hC_644_0001__45__N
DLDERAKKLLKLLRYVRKKAPDPDLRKKAEMASRMLEEALKKKDELYVQTLIRFAEVFVKLV PGATLCLGHHAVPNGTLVKTITDDQIEVTDATELVQSIPNDKPFQNVNKITYGACPKYVKQNTLKLATGMRNVPEKGLFGAIAGFIENGWEGMIDGWYGFRHQNSEGTGQAADLKSTQAAIDQINGKLNRVIEKTLLVALENQHTIDLTDSEMNKLFEKTGRQLRENAEDMGNGCFKIYHKCDNACIESIRNGTYDHDVYRDEALNNRFQ Motif0501_ems_3hM_844_0001__15__Y
SEEELIEKVERVLGDPRLRCLLRRLVEDAKKMGIDPKMAVQVAARYIAQQEGNPEVEKVAKEVAK PGATLCLGHHAVPNGTLVKTITDDQIEVTDATELVQSIPNDKPFQNVNKITYGACPKYVKQNTLKLATGMRNVPEKGLFGAIAGFIENGWEGMIDGWYGFRHQNSEGTGQAADLKSTQAAIDQINGKLNRVIEKTLLVALENQHTIDLTDSEMNKLFEKTGRQLRENAEDMGNGCFKIYHKCDNACIESIRNGTYDHDVYRDEALNNRFQ Motif0085_bcov_4helix_05981_0001__20__C
SQETVKDLVRKAKELADSLGDPISQEYVSTLEEAFRRATKNNDEHKLRILRISLEYFLKQL PGATLCLGHHAVPNGTLVKTITDDQIEVTDATELVQSIPNDKPFQNVNKITYGACPKYVKQNTLKLATGMRNVPEKGLFGAIAGFIENGWEGMIDGWYGFRHQNSEGTGQAADLKSTQAAIDQINGKLNRVIEKTLLVALENQHTIDLTDSEMNKLFEKTGRQLRENAEDMGNGCFKIYHKCDNACIESIRNGTYDHDVYRDEALNNRFQ Motif0176_ems_3hM_1482_0004__35__F
SLERAVKWLLTVLKRLRDKAQDPTSRKLIEELYKKVEEAAKNKDPRAAHLAFYAVAQARMLV PGATLCLGHHAVPNGTLVKTITDDQIEVTDATELVQSIPNDKPFQNVNKITYGACPKYVKQNTLKLATGMRNVPEKGLFGAIAGFIENGWEGMIDGWYGFRHQNSEGTGQAADLKSTQAAIDQINGKLNRVIEKTLLVALENQHTIDLTDSEMNKLFEKTGRQLRENAEDMGNGCFKIYHKCDNACIESIRNGTYDHDVYRDEALNNRFQ Motif0184_ems_3hM_1529_0001_0003__4__R
DLDERAKKLLKLLREVRKKAPDPDLRKKAEMKSRMLEEALKKKDELYVQTLIRFAEVFVKLV PGATLCLGHHAVPNGTLVKTITDDQIEVTDATELVQSIPNDKPFQNVNKITYGACPKYVKQNTLKLATGMRNVPEKGLFGAIAGFIENGWEGMIDGWYGFRHQNSEGTGQAADLKSTQAAIDQINGKLNRVIEKTLLVALENQHTIDLTDSEMNKLFEKTGRQLRENAEDMGNGCFKIYHKCDNACIESIRNGTYDHDVYRDEALNNRFQ Motif0501_ems_3hM_844_0001__32__K
SEEELIEKVERVLGDPRLRELLRRLTEDAKKMGIDPKMAVQVAARYIAQQEGNPEVEKVAKEVAK PGATLCLGHHAVPNGTLVKTITDDQIEVTDATELVQSIPNDKPFQNVNKITYGACPKYVKQNTLKLATGMRNVPEKGLFGAIAGFIENGWEGMIDGWYGFRHQNSEGTGQAADLKSTQAAIDQINGKLNRVIEKTLLVALENQHTIDLTDSEMNKLFEKTGRQLRENAEDMGNGCFKIYHKCDNACIESIRNGTYDHDVYRDEALNNRFQ Motif0085_bcov_4helix_05981_0001__26__T
DMITIAIKLATEVYRLLVEGNYDFASKLAKKAIEEADKKNDEDLKKFAERLLERIKKLKKS PGATLCLGHHAVPNGTLVKTITDDQIEVTDATELVQSIPNDKPFQNVNKITYGACPKYVKQNTLKLATGMRNVPEKGLFGAIAGFIENGWEGMIDGWYGFRHQNSEGTGQAADLKSTQAAIDQINGKLNRVIEKTLLVALENQHTIDLTDSEMNKLFEKTGRQLRENAEDMGNGCFKIYHKCDNACIESIRNGTYDHDVYRDEALNNRFQ Motif0077_ems_3hM_2831_0001_0002__24__F
SQETVKDLVRTAKELADSLGDPISQEYVSTLEEAARRATKNNDEHKLRILRISLEYFLKQL PGATLCLGHHAVPNGTLVKTITDDQIEVTDATELVQSIPNDKPFQNVNKITYGACPKYVKQNTLKLATGMRNVPEKGLFGAIAGFIENGWEGMIDGWYGFRHQNSEGTGQAADLKSTQAAIDQINGKLNRVIEKTLLVALENQHTIDLTDSEMNKLFEKTGRQLRENAEDMGNGCFKIYHKCDNACIESIRNGTYDHDVYRDEALNNRFQ Motif0176_ems_3hM_1482_0004__11__T
SQETVKDLVRKAKELADSLGDPISQVYVSTLEEAARRATKNNDEHKLRILRISLEYFLKQL PGATLCLGHHAVPNGTLVKTITDDQIEVTDATELVQSIPNDKPFQNVNKITYGACPKYVKQNTLKLATGMRNVPEKGLFGAIAGFIENGWEGMIDGWYGFRHQNSEGTGQAADLKSTQAAIDQINGKLNRVIEKTLLVALENQHTIDLTDSEMNKLFEKTGRQLRENAEDMGNGCFKIYHKCDNACIESIRNGTYDHDVYRDEALNNRFQ Motif0176_ems_3hM_1482_0004__26__V
PEDEWVKQVETILRKAKKVPDNTERKKLLIEAQVRARYAQQVATDPRVQKILEELIKIARKLYV PGATLCLGHHAVPNGTLVKTITDDQIEVTDATELVQSIPNDKPFQNVNKITYGACPKYVKQNTLKLATGMRNVPEKGLFGAIAGFIENGWEGMIDGWYGFRHQNSEGTGQAADLKSTQAAIDQINGKLNRVIEKTLLVALENQHTIDLTDSEMNKLFEKTGRQLRENAEDMGNGCFKIYHKCDNACIESIRNGTYDHDVYRDEALNNRFQ Motif0057_ems_3hM_2551_0001__22__N
SLEMAVKWLLTVLKRLRDKVQDPTSRKLIEELYKKVEEAAKNKDPRAAHLAFYAVAQARMLV PGATLCLGHHAVPNGTLVKTITDDQIEVTDATELVQSIPNDKPFQNVNKITYGACPKYVKQNTLKLATGMRNVPEKGLFGAIAGFIENGWEGMIDGWYGFRHQNSEGTGQAADLKSTQAAIDQINGKLNRVIEKTLLVALENQHTIDLTDSEMNKLFEKTGRQLRENAEDMGNGCFKIYHKCDNACIESIRNGTYDHDVYRDEALNNRFQ Motif0184_ems_3hM_1529_0001_0003__20__V
DETVIKAVMHAYRAWMQAARENDEDKAKKIIKSLKDLADKLNDPYAQRAVKNLEDTLKKVKG PGATLCLGHHAVPNGTLVKTITDDQIEVTDATELVQSIPNDKPFQNVNKITYGACPKYVKQNTLKLATGMRNVPEKGLFGAIAGFIENGWEGMIDGWYGFRHQNSEGTGQAADLKSTQAAIDQINGKLNRVIEKTLLVALENQHTIDLTDSEMNKLFEKTGRQLRENAEDMGNGCFKIYHKCDNACIESIRNGTYDHDVYRDEALNNRFQ Motif0329_ems_3hC_644_0001__60__V
DMITIAIKLATEVYRLLVEGNYDEASKLEKKAIEEADKKNDEDLKKFAERLLERIKKLKKS PGATLCLGHHAVPNGTLVKTITDDQIEVTDATELVQSIPNDKPFQNVNKITYGACPKYVKQNTLKLATGMRNVPEKGLFGAIAGFIENGWEGMIDGWYGFRHQNSEGTGQAADLKSTQAAIDQINGKLNRVIEKTLLVALENQHTIDLTDSEMNKLFEKTGRQLRENAEDMGNGCFKIYHKCDNACIESIRNGTYDHDVYRDEALNNRFQ Motif0077_ems_3hM_2831_0001_0002__29__E
DLDEDAKKLLKLLREVRKKAPDPDLRKKAEMASRMLEEALKKKDELYVQTLIRFAEVFVKLV PGATLCLGHHAVPNGTLVKTITDDQIEVTDATELVQSIPNDKPFQNVNKITYGACPKYVKQNTLKLATGMRNVPEKGLFGAIAGFIENGWEGMIDGWYGFRHQNSEGTGQAADLKSTQAAIDQINGKLNRVIEKTLLVALENQHTIDLTDSEMNKLFEKTGRQLRENAEDMGNGCFKIYHKCDNACIESIRNGTYDHDVYRDEALNNRFQ Motif0501_ems_3hM_844_0001__5__D
SQETVKDLVRKAKELADSLGDPISQEYVSTLEEAARRATKNNDEHKLSILRISLEYFLKQL PGATLCLGHHAVPNGTLVKTITDDQIEVTDATELVQSIPNDKPFQNVNKITYGACPKYVKQNTLKLATGMRNVPEKGLFGAIAGFIENGWEGMIDGWYGFRHQNSEGTGQAADLKSTQAAIDQINGKLNRVIEKTLLVALENQHTIDLTDSEMNKLFEKTGRQLRENAEDMGNGCFKIYHKCDNACIESIRNGTYDHDVYRDEALNNRFQ Motif0176_ems_3hM_1482_0004__48__S
PEDEWVKVVETILRKAKKVPDPTERKKLLIEAQVRARYAQQVATDPRVQKILEELIKIARKLYV PGATLCLGHHAVPNGTLVKTITDDQIEVTDATELVQSIPNDKPFQNVNKITYGACPKYVKQNTLKLATGMRNVPEKGLFGAIAGFIENGWEGMIDGWYGFRHQNSEGTGQAADLKSTQAAIDQINGKLNRVIEKTLLVALENQHTIDLTDSEMNKLFEKTGRQLRENAEDMGNGCFKIYHKCDNACIESIRNGTYDHDVYRDEALNNRFQ Motif0057_ems_3hM_2551_0001__8__V
SEEELIEKVERVLGDPRLRELLRRLVEDAKKMGIDPKMAVQVAARYIAQQEGNPEVEKVEKEVAK PGATLCLGHHAVPNGTLVKTITDDQIEVTDATELVQSIPNDKPFQNVNKITYGACPKYVKQNTLKLATGMRNVPEKGLFGAIAGFIENGWEGMIDGWYGFRHQNSEGTGQAADLKSTQAAIDQINGKLNRVIEKTLLVALENQHTIDLTDSEMNKLFEKTGRQLRENAEDMGNGCFKIYHKCDNACIESIRNGTYDHDVYRDEALNNRFQ Motif0085_bcov_4helix_05981_0001__60__E
DMITIAIKLATEVYRLLVEGNYDEASKLAKKAIEEADKKNDPDLKKFAERLLERIKKLKKS PGATLCLGHHAVPNGTLVKTITDDQIEVTDATELVQSIPNDKPFQNVNKITYGACPKYVKQNTLKLATGMRNVPEKGLFGAIAGFIENGWEGMIDGWYGFRHQNSEGTGQAADLKSTQAAIDQINGKLNRVIEKTLLVALENQHTIDLTDSEMNKLFEKTGRQLRENAEDMGNGCFKIYHKCDNACIESIRNGTYDHDVYRDEALNNRFQ Motif0077_ems_3hM_2831_0001_0002__42__P
SQETVKDLVRKAKELADSLGDPISWEYVSTLEEAARRATKNNDEHKLRILRISLEYFLKQL PGATLCLGHHAVPNGTLVKTITDDQIEVTDATELVQSIPNDKPFQNVNKITYGACPKYVKQNTLKLATGMRNVPEKGLFGAIAGFIENGWEGMIDGWYGFRHQNSEGTGQAADLKSTQAAIDQINGKLNRVIEKTLLVALENQHTIDLTDSEMNKLFEKTGRQLRENAEDMGNGCFKIYHKCDNACIESIRNGTYDHDVYRDEALNNRFQ Motif0176_ems_3hM_1482_0004__25__W
SEEELIEKVERVLGDPRLRELLRRLVEDAKKMGIDPKQAVQVAARYIAQQEGNPEVEKVAKEVAK PGATLCLGHHAVPNGTLVKTITDDQIEVTDATELVQSIPNDKPFQNVNKITYGACPKYVKQNTLKLATGMRNVPEKGLFGAIAGFIENGWEGMIDGWYGFRHQNSEGTGQAADLKSTQAAIDQINGKLNRVIEKTLLVALENQHTIDLTDSEMNKLFEKTGRQLRENAEDMGNGCFKIYHKCDNACIESIRNGTYDHDVYRDEALNNRFQ Motif0085_bcov_4helix_05981_0001__38__Q
SEEELIEKVERVLGDARLRELLRRLVEDAKKMGIDPKMAVQVAARYIAQQEGNPEVEKVAKEVAK PGATLCLGHHAVPNGTLVKTITDDQIEVTDATELVQSIPNDKPFQNVNKITYGACPKYVKQNTLKLATGMRNVPEKGLFGAIAGFIENGWEGMIDGWYGFRHQNSEGTGQAADLKSTQAAIDQINGKLNRVIEKTLLVALENQHTIDLTDSEMNKLFEKTGRQLRENAEDMGNGCFKIYHKCDNACIESIRNGTYDHDVYRDEALNNRFQ Motif0085_bcov_4helix_05981_0001__16__A
DHNQYQRAYDWAAEWIRRVLSASSEEESEKLIEKAKEEAKRRGDELALRLIERFQKLWRKNL PGATLCLGHHAVPNGTLVKTITDDQIEVTDATELVQSIPNDKPFQNVNKITYGACPKYVKQNTLKLATGMRNVPEKGLFGAIAGFIENGWEGMIDGWYGFRHQNSEGTGQAADLKSTQAAIDQINGKLNRVIEKTLLVALENQHTIDLTDSEMNKLFEKTGRQLRENAEDMGNGCFKIYHKCDNACIESIRNGTYDHDVYRDEALNNRFQ Motif0252_ems_3hM_2052_0001__2__H
DLDERAKKLLKLLREVRKKAPDPDLRKKAEMASMMLEEALKKKDELYVQTLIRFAEVFVKLV PGATLCLGHHAVPNGTLVKTITDDQIEVTDATELVQSIPNDKPFQNVNKITYGACPKYVKQNTLKLATGMRNVPEKGLFGAIAGFIENGWEGMIDGWYGFRHQNSEGTGQAADLKSTQAAIDQINGKLNRVIEKTLLVALENQHTIDLTDSEMNKLFEKTGRQLRENAEDMGNGCFKIYHKCDNACIESIRNGTYDHDVYRDEALNNRFQ Motif0501_ems_3hM_844_0001__34__M
SQETVKDLVRKAKELADSLGDPISQEYVSTLEEAARRATKNNDEHKLRTLRISLEYFLKQL PGATLCLGHHAVPNGTLVKTITDDQIEVTDATELVQSIPNDKPFQNVNKITYGACPKYVKQNTLKLATGMRNVPEKGLFGAIAGFIENGWEGMIDGWYGFRHQNSEGTGQAADLKSTQAAIDQINGKLNRVIEKTLLVALENQHTIDLTDSEMNKLFEKTGRQLRENAEDMGNGCFKIYHKCDNACIESIRNGTYDHDVYRDEALNNRFQ Motif0176_ems_3hM_1482_0004__49__T
DMITIAIKLATEVYRLLVEGNYDEASKLAKKAIEEADKKNDEDLKKFAERLLERIKKLKKQ PGATLCLGHHAVPNGTLVKTITDDQIEVTDATELVQSIPNDKPFQNVNKITYGACPKYVKQNTLKLATGMRNVPEKGLFGAIAGFIENGWEGMIDGWYGFRHQNSEGTGQAADLKSTQAAIDQINGKLNRVIEKTLLVALENQHTIDLTDSEMNKLFEKTGRQLRENAEDMGNGCFKIYHKCDNACIESIRNGTYDHDVYRDEALNNRFQ Motif0077_ems_3hM_2831_0001_0002__61__Q
PEDEWVKQVETILRKAKKVPDPTCRKKLLIEAQVRARYAQQVATDPRVQKILEELIKIARKLYV PGATLCLGHHAVPNGTLVKTITDDQIEVTDATELVQSIPNDKPFQNVNKITYGACPKYVKQNTLKLATGMRNVPEKGLFGAIAGFIENGWEGMIDGWYGFRHQNSEGTGQAADLKSTQAAIDQINGKLNRVIEKTLLVALENQHTIDLTDSEMNKLFEKTGRQLRENAEDMGNGCFKIYHKCDNACIESIRNGTYDHDVYRDEALNNRFQ Motif0057_ems_3hM_2551_0001__24__C
SQETVKDLVRKAKELADSLGDPISQEYVSTLEEAARRATKNNDEHKLRIKRISLEYFLKQL PGATLCLGHHAVPNGTLVKTITDDQIEVTDATELVQSIPNDKPFQNVNKITYGACPKYVKQNTLKLATGMRNVPEKGLFGAIAGFIENGWEGMIDGWYGFRHQNSEGTGQAADLKSTQAAIDQINGKLNRVIEKTLLVALENQHTIDLTDSEMNKLFEKTGRQLRENAEDMGNGCFKIYHKCDNACIESIRNGTYDHDVYRDEALNNRFQ Motif0176_ems_3hM_1482_0004__50__K
SLEMAVKWLLTVLKPLRDKAQDPTSRKLIEELYKKVEEAAKNKDPRAAHLAFYAVAQARMLV PGATLCLGHHAVPNGTLVKTITDDQIEVTDATELVQSIPNDKPFQNVNKITYGACPKYVKQNTLKLATGMRNVPEKGLFGAIAGFIENGWEGMIDGWYGFRHQNSEGTGQAADLKSTQAAIDQINGKLNRVIEKTLLVALENQHTIDLTDSEMNKLFEKTGRQLRENAEDMGNGCFKIYHKCDNACIESIRNGTYDHDVYRDEALNNRFQ Motif0184_ems_3hM_1529_0001_0003__15__P
SQETVKDLVRKAKELADSLGDQISQEYVSTLEEAARRATKNNDEHKLRILRISLEYFLKQL PGATLCLGHHAVPNGTLVKTITDDQIEVTDATELVQSIPNDKPFQNVNKITYGACPKYVKQNTLKLATGMRNVPEKGLFGAIAGFIENGWEGMIDGWYGFRHQNSEGTGQAADLKSTQAAIDQINGKLNRVIEKTLLVALENQHTIDLTDSEMNKLFEKTGRQLRENAEDMGNGCFKIYHKCDNACIESIRNGTYDHDVYRDEALNNRFQ Motif0176_ems_3hM_1482_0004__22__Q
DFNQYQRAYDWAAEWIRRVLSASSEEESEKLIEKAKEEAKRRGDELALRLIYRFQKLWRKNL PGATLCLGHHAVPNGTLVKTITDDQIEVTDATELVQSIPNDKPFQNVNKITYGACPKYVKQNTLKLATGMRNVPEKGLFGAIAGFIENGWEGMIDGWYGFRHQNSEGTGQAADLKSTQAAIDQINGKLNRVIEKTLLVALENQHTIDLTDSEMNKLFEKTGRQLRENAEDMGNGCFKIYHKCDNACIESIRNGTYDHDVYRDEALNNRFQ Motif0252_ems_3hM_2052_0001__52__Y
SEEELIEKVERVLGDPRLRELLHRLVEDAKKMGIDPKMAVQVAARYIAQQEGNPEVEKVAKEVAK PGATLCLGHHAVPNGTLVKTITDDQIEVTDATELVQSIPNDKPFQNVNKITYGACPKYVKQNTLKLATGMRNVPEKGLFGAIAGFIENGWEGMIDGWYGFRHQNSEGTGQAADLKSTQAAIDQINGKLNRVIEKTLLVALENQHTIDLTDSEMNKLFEKTGRQLRENAEDMGNGCFKIYHKCDNACIESIRNGTYDHDVYRDEALNNRFQ Motif0085_bcov_4helix_05981_0001__23__H
DMITIAIKLATEVYRLLVEGNYDEASKLAKKAIEEADKKNDEDLKKFAEMLLERIKKLKKS PGATLCLGHHAVPNGTLVKTITDDQIEVTDATELVQSIPNDKPFQNVNKITYGACPKYVKQNTLKLATGMRNVPEKGLFGAIAGFIENGWEGMIDGWYGFRHQNSEGTGQAADLKSTQAAIDQINGKLNRVIEKTLLVALENQHTIDLTDSEMNKLFEKTGRQLRENAEDMGNGCFKIYHKCDNACIESIRNGTYDHDVYRDEALNNRFQ Motif0077_ems_3hM_2831_0001_0002__50__M
DETVIKAVMHAYRAWMQAARENDEDKAKKIIKSLKDLADKLNDPYAQRAVKNLEDTKKKLKG PGATLCLGHHAVPNGTLVKTITDDQIEVTDATELVQSIPNDKPFQNVNKITYGACPKYVKQNTLKLATGMRNVPEKGLFGAIAGFIENGWEGMIDGWYGFRHQNSEGTGQAADLKSTQAAIDQINGKLNRVIEKTLLVALENQHTIDLTDSEMNKLFEKTGRQLRENAEDMGNGCFKIYHKCDNACIESIRNGTYDHDVYRDEALNNRFQ Motif0329_ems_3hC_644_0001__57__K
PEDEWVKQVETILRKAPKVPDPTERKKLLIEAQVRARYAQQVATDPRVQKILEELIKIARKLYV PGATLCLGHHAVPNGTLVKTITDDQIEVTDATELVQSIPNDKPFQNVNKITYGACPKYVKQNTLKLATGMRNVPEKGLFGAIAGFIENGWEGMIDGWYGFRHQNSEGTGQAADLKSTQAAIDQINGKLNRVIEKTLLVALENQHTIDLTDSEMNKLFEKTGRQLRENAEDMGNGCFKIYHKCDNACIESIRNGTYDHDVYRDEALNNRFQ Motif0057_ems_3hM_2551_0001__17__P
PEDEWVKQVETILRKAKKVPDPQERKKLLIEAQVRARYAQQVATDPRVQKILEELIKIARKLYV PGATLCLGHHAVPNGTLVKTITDDQIEVTDATELVQSIPNDKPFQNVNKITYGACPKYVKQNTLKLATGMRNVPEKGLFGAIAGFIENGWEGMIDGWYGFRHQNSEGTGQAADLKSTQAAIDQINGKLNRVIEKTLLVALENQHTIDLTDSEMNKLFEKTGRQLRENAEDMGNGCFKIYHKCDNACIESIRNGTYDHDVYRDEALNNRFQ Motif0057_ems_3hM_2551_0001__23__Q
DMITIAIKLATEVYRLTVEGNYDEASKLAKKAIEEADKKNDEDLKKFAERLLERIKKLKKS PGATLCLGHHAVPNGTLVKTITDDQIEVTDATELVQSIPNDKPFQNVNKITYGACPKYVKQNTLKLATGMRNVPEKGLFGAIAGFIENGWEGMIDGWYGFRHQNSEGTGQAADLKSTQAAIDQINGKLNRVIEKTLLVALENQHTIDLTDSEMNKLFEKTGRQLRENAEDMGNGCFKIYHKCDNACIESIRNGTYDHDVYRDEALNNRFQ Motif0077_ems_3hM_2831_0001_0002__17__T
DDNQYQRAYDWAAEWIRRVLSASSEEESEKLIEKAKEEAKRRGDELALRLIERFQKLWRKNL PGATLCLGHHAVPNGTLVKTITDDQIEVTDATELVQSIPNDKPFQNVNKITYGACPKYVKQNTLKLATGMRNVPEKGLFGAIAGFIENGWEGMIDGWYGFRHQNSEGTGQAADLKSTQAAIDQINGKLNRVIEKTLLVALENQHTIDLTDSEMNKLFEKTGRQLRENAEDMGNGCFKIYHKCDNACIESIRNGTYDHDVYRDEALNNRFQ Motif0252_ems_3hM_2052_0001__2__D
DLDERAKKLLKLLREVRKKAPDPDLRKKAEMASRMLEEWLKKKDELYVQTLIRFAEVFVKLV PGATLCLGHHAVPNGTLVKTITDDQIEVTDATELVQSIPNDKPFQNVNKITYGACPKYVKQNTLKLATGMRNVPEKGLFGAIAGFIENGWEGMIDGWYGFRHQNSEGTGQAADLKSTQAAIDQINGKLNRVIEKTLLVALENQHTIDLTDSEMNKLFEKTGRQLRENAEDMGNGCFKIYHKCDNACIESIRNGTYDHDVYRDEALNNRFQ Motif0501_ems_3hM_844_0001__39__W
PEDEWVKQVETILRKAKKVPDPTERKKLLIEAQVRARYAQQVATDPRVQKILEELIKIARCLYV PGATLCLGHHAVPNGTLVKTITDDQIEVTDATELVQSIPNDKPFQNVNKITYGACPKYVKQNTLKLATGMRNVPEKGLFGAIAGFIENGWEGMIDGWYGFRHQNSEGTGQAADLKSTQAAIDQINGKLNRVIEKTLLVALENQHTIDLTDSEMNKLFEKTGRQLRENAEDMGNGCFKIYHKCDNACIESIRNGTYDHDVYRDEALNNRFQ Motif0057_ems_3hM_2551_0001__61__C
DLDERAKKLLKLLREVRKKAPDPDLRKKAEMASRMLEEALKKKDELYVQTLIRFAEVFVKQV PGATLCLGHHAVPNGTLVKTITDDQIEVTDATELVQSIPNDKPFQNVNKITYGACPKYVKQNTLKLATGMRNVPEKGLFGAIAGFIENGWEGMIDGWYGFRHQNSEGTGQAADLKSTQAAIDQINGKLNRVIEKTLLVALENQHTIDLTDSEMNKLFEKTGRQLRENAEDMGNGCFKIYHKCDNACIESIRNGTYDHDVYRDEALNNRFQ Motif0501_ems_3hM_844_0001__61__Q
SEEELIEKVERVLGDPRLRERLRRLVEDAKKMGIDPKMAVQVAARYIAQQEGNPEVEKVAKEVAK PGATLCLGHHAVPNGTLVKTITDDQIEVTDATELVQSIPNDKPFQNVNKITYGACPKYVKQNTLKLATGMRNVPEKGLFGAIAGFIENGWEGMIDGWYGFRHQNSEGTGQAADLKSTQAAIDQINGKLNRVIEKTLLVALENQHTIDLTDSEMNKLFEKTGRQLRENAEDMGNGCFKIYHKCDNACIESIRNGTYDHDVYRDEALNNRFQ Motif0085_bcov_4helix_05981_0001__21__R
PEDEWVKQVETILRKAKKVPDPTERKKLLIEAQVDARYAQQVATDPRVQKILEELIKIARKLYV PGATLCLGHHAVPNGTLVKTITDDQIEVTDATELVQSIPNDKPFQNVNKITYGACPKYVKQNTLKLATGMRNVPEKGLFGAIAGFIENGWEGMIDGWYGFRHQNSEGTGQAADLKSTQAAIDQINGKLNRVIEKTLLVALENQHTIDLTDSEMNKLFEKTGRQLRENAEDMGNGCFKIYHKCDNACIESIRNGTYDHDVYRDEALNNRFQ Motif0057_ems_3hM_2551_0001__35__D
SLEMAVKWLLTHLKRLRDKAQDPTSRKLIEELYKKVEEAAKNKDPRAAHLAFYAVAQARMLV PGATLCLGHHAVPNGTLVKTITDDQIEVTDATELVQSIPNDKPFQNVNKITYGACPKYVKQNTLKLATGMRNVPEKGLFGAIAGFIENGWEGMIDGWYGFRHQNSEGTGQAADLKSTQAAIDQINGKLNRVIEKTLLVALENQHTIDLTDSEMNKLFEKTGRQLRENAEDMGNGCFKIYHKCDNACIESIRNGTYDHDVYRDEALNNRFQ Motif0184_ems_3hM_1529_0001_0003__12__H
SEEELIEKVERVLGDPRLPELLRRLVEDAKKMGIDPKMAVQVAARYIAQQEGNPEVEKVAKEVAK PGATLCLGHHAVPNGTLVKTITDDQIEVTDATELVQSIPNDKPFQNVNKITYGACPKYVKQNTLKLATGMRNVPEKGLFGAIAGFIENGWEGMIDGWYGFRHQNSEGTGQAADLKSTQAAIDQINGKLNRVIEKTLLVALENQHTIDLTDSEMNKLFEKTGRQLRENAEDMGNGCFKIYHKCDNACIESIRNGTYDHDVYRDEALNNRFQ Motif0085_bcov_4helix_05981_0001__19__P
SLEMAVKWLLTVLKRLVDKAQDPTSRKLIEELYKKVEEAAKNKDPRAAHLAFYAVAQARMLV PGATLCLGHHAVPNGTLVKTITDDQIEVTDATELVQSIPNDKPFQNVNKITYGACPKYVKQNTLKLATGMRNVPEKGLFGAIAGFIENGWEGMIDGWYGFRHQNSEGTGQAADLKSTQAAIDQINGKLNRVIEKTLLVALENQHTIDLTDSEMNKLFEKTGRQLRENAEDMGNGCFKIYHKCDNACIESIRNGTYDHDVYRDEALNNRFQ Motif0184_ems_3hM_1529_0001_0003__17__V
PEDEWVKQYETILRKAKKVPDPTERKKLLIEAQVRARYAQQVATDPRVQKILEELIKIARKLYV PGATLCLGHHAVPNGTLVKTITDDQIEVTDATELVQSIPNDKPFQNVNKITYGACPKYVKQNTLKLATGMRNVPEKGLFGAIAGFIENGWEGMIDGWYGFRHQNSEGTGQAADLKSTQAAIDQINGKLNRVIEKTLLVALENQHTIDLTDSEMNKLFEKTGRQLRENAEDMGNGCFKIYHKCDNACIESIRNGTYDHDVYRDEALNNRFQ Motif0057_ems_3hM_2551_0001__9__Y
SQETVKDLVRKAKELADSLGDPISQEYVSTLEAAARRATKNNDEHKLRILRISLEYFLKQL PGATLCLGHHAVPNGTLVKTITDDQIEVTDATELVQSIPNDKPFQNVNKITYGACPKYVKQNTLKLATGMRNVPEKGLFGAIAGFIENGWEGMIDGWYGFRHQNSEGTGQAADLKSTQAAIDQINGKLNRVIEKTLLVALENQHTIDLTDSEMNKLFEKTGRQLRENAEDMGNGCFKIYHKCDNACIESIRNGTYDHDVYRDEALNNRFQ Motif0176_ems_3hM_1482_0004__33__A
DETVIKAVMHAYRAWMQAARENDEDKAKKIIKSLKDLADKLNDPYAKRAVKNLEDTLKKLKG PGATLCLGHHAVPNGTLVKTITDDQIEVTDATELVQSIPNDKPFQNVNKITYGACPKYVKQNTLKLATGMRNVPEKGLFGAIAGFIENGWEGMIDGWYGFRHQNSEGTGQAADLKSTQAAIDQINGKLNRVIEKTLLVALENQHTIDLTDSEMNKLFEKTGRQLRENAEDMGNGCFKIYHKCDNACIESIRNGTYDHDVYRDEALNNRFQ Motif0329_ems_3hC_644_0001__47__K
GEDEWVKQVETILRKAKKVPDPTERKKLLIEAQVRARYAQQVATDPRVQKILEELIKIARKLYV PGATLCLGHHAVPNGTLVKTITDDQIEVTDATELVQSIPNDKPFQNVNKITYGACPKYVKQNTLKLATGMRNVPEKGLFGAIAGFIENGWEGMIDGWYGFRHQNSEGTGQAADLKSTQAAIDQINGKLNRVIEKTLLVALENQHTIDLTDSEMNKLFEKTGRQLRENAEDMGNGCFKIYHKCDNACIESIRNGTYDHDVYRDEALNNRFQ Motif0057_ems_3hM_2551_0001__1__G
DFNQYQRAYDWAAEWIRRVLSASSEEESEKLIEKAKEEAKMRGDELALRLIERFQKLWRKNL PGATLCLGHHAVPNGTLVKTITDDQIEVTDATELVQSIPNDKPFQNVNKITYGACPKYVKQNTLKLATGMRNVPEKGLFGAIAGFIENGWEGMIDGWYGFRHQNSEGTGQAADLKSTQAAIDQINGKLNRVIEKTLLVALENQHTIDLTDSEMNKLFEKTGRQLRENAEDMGNGCFKIYHKCDNACIESIRNGTYDHDVYRDEALNNRFQ Motif0252_ems_3hM_2052_0001__41__M
SLEMAVKWLLTVLKRLRDKAQDPTSRKLIEELYLKVEEAAKNKDPRAAHLAFYAVAQARMLV PGATLCLGHHAVPNGTLVKTITDDQIEVTDATELVQSIPNDKPFQNVNKITYGACPKYVKQNTLKLATGMRNVPEKGLFGAIAGFIENGWEGMIDGWYGFRHQNSEGTGQAADLKSTQAAIDQINGKLNRVIEKTLLVALENQHTIDLTDSEMNKLFEKTGRQLRENAEDMGNGCFKIYHKCDNACIESIRNGTYDHDVYRDEALNNRFQ Motif0184_ems_3hM_1529_0001_0003__34__L
DETVIKAVMHAYRAWMQAARENDEDKAKKITKSLKDLADKLNDPYAQRAVKNLEDTLKKLKG PGATLCLGHHAVPNGTLVKTITDDQIEVTDATELVQSIPNDKPFQNVNKITYGACPKYVKQNTLKLATGMRNVPEKGLFGAIAGFIENGWEGMIDGWYGFRHQNSEGTGQAADLKSTQAAIDQINGKLNRVIEKTLLVALENQHTIDLTDSEMNKLFEKTGRQLRENAEDMGNGCFKIYHKCDNACIESIRNGTYDHDVYRDEALNNRFQ Motif0329_ems_3hC_644_0001__31__T
DFNQYQRAYDWAAEWIRRVLSASSEEESEKLIEKAKEEAKRRGDELALRLIERFQKLWRSNL PGATLCLGHHAVPNGTLVKTITDDQIEVTDATELVQSIPNDKPFQNVNKITYGACPKYVKQNTLKLATGMRNVPEKGLFGAIAGFIENGWEGMIDGWYGFRHQNSEGTGQAADLKSTQAAIDQINGKLNRVIEKTLLVALENQHTIDLTDSEMNKLFEKTGRQLRENAEDMGNGCFKIYHKCDNACIESIRNGTYDHDVYRDEALNNRFQ Motif0252_ems_3hM_2052_0001__60__S
SQETVKDLVRKAKELADSLGDPISQEWVSTLEEAARRATKNNDEHKLRILRISLEYFLKQL PGATLCLGHHAVPNGTLVKTITDDQIEVTDATELVQSIPNDKPFQNVNKITYGACPKYVKQNTLKLATGMRNVPEKGLFGAIAGFIENGWEGMIDGWYGFRHQNSEGTGQAADLKSTQAAIDQINGKLNRVIEKTLLVALENQHTIDLTDSEMNKLFEKTGRQLRENAEDMGNGCFKIYHKCDNACIESIRNGTYDHDVYRDEALNNRFQ Motif0176_ems_3hM_1482_0004__27__W
DETVIKAVMHAYRAWMQAARENDEDKAKKIIKSLKDLADKLNDPYEQRAVKNLEDTLKKLKG PGATLCLGHHAVPNGTLVKTITDDQIEVTDATELVQSIPNDKPFQNVNKITYGACPKYVKQNTLKLATGMRNVPEKGLFGAIAGFIENGWEGMIDGWYGFRHQNSEGTGQAADLKSTQAAIDQINGKLNRVIEKTLLVALENQHTIDLTDSEMNKLFEKTGRQLRENAEDMGNGCFKIYHKCDNACIESIRNGTYDHDVYRDEALNNRFQ Motif0329_ems_3hC_644_0001__46__E
SQETVKDLVRKAKELADSLGDPISQEYVSTLEEAARRATKNNDEHKLRILRRSLEYFLKQL PGATLCLGHHAVPNGTLVKTITDDQIEVTDATELVQSIPNDKPFQNVNKITYGACPKYVKQNTLKLATGMRNVPEKGLFGAIAGFIENGWEGMIDGWYGFRHQNSEGTGQAADLKSTQAAIDQINGKLNRVIEKTLLVALENQHTIDLTDSEMNKLFEKTGRQLRENAEDMGNGCFKIYHKCDNACIESIRNGTYDHDVYRDEALNNRFQ Motif0176_ems_3hM_1482_0004__52__R
DETVIKAVMHAYRAWMQAARENDEDKAKKIIKSLKDLADKLNRPYAQRAVKNLEDTLKKLKG PGATLCLGHHAVPNGTLVKTITDDQIEVTDATELVQSIPNDKPFQNVNKITYGACPKYVKQNTLKLATGMRNVPEKGLFGAIAGFIENGWEGMIDGWYGFRHQNSEGTGQAADLKSTQAAIDQINGKLNRVIEKTLLVALENQHTIDLTDSEMNKLFEKTGRQLRENAEDMGNGCFKIYHKCDNACIESIRNGTYDHDVYRDEALNNRFQ Motif0329_ems_3hC_644_0001__43__R
DETVIKAVMHAYRAWMIAARENDEDKAKKIIKSLKDLADKLNDPYAQRAVKNLEDTLKKLKG PGATLCLGHHAVPNGTLVKTITDDQIEVTDATELVQSIPNDKPFQNVNKITYGACPKYVKQNTLKLATGMRNVPEKGLFGAIAGFIENGWEGMIDGWYGFRHQNSEGTGQAADLKSTQAAIDQINGKLNRVIEKTLLVALENQHTIDLTDSEMNKLFEKTGRQLRENAEDMGNGCFKIYHKCDNACIESIRNGTYDHDVYRDEALNNRFQ Motif0329_ems_3hC_644_0001__17__I
DETVIKAVMHAYRAWMQAARENDVDKAKKIIKSLKDLADKLNDPYAQRAVKNLEDTLKKLKG PGATLCLGHHAVPNGTLVKTITDDQIEVTDATELVQSIPNDKPFQNVNKITYGACPKYVKQNTLKLATGMRNVPEKGLFGAIAGFIENGWEGMIDGWYGFRHQNSEGTGQAADLKSTQAAIDQINGKLNRVIEKTLLVALENQHTIDLTDSEMNKLFEKTGRQLRENAEDMGNGCFKIYHKCDNACIESIRNGTYDHDVYRDEALNNRFQ Motif0329_ems_3hC_644_0001__24__V
DETVIKAVMHAYRAWMQAARENDEDKAKKIIKSLKDFADKLNDPYAQRAVKNLEDTLKKLKG PGATLCLGHHAVPNGTLVKTITDDQIEVTDATELVQSIPNDKPFQNVNKITYGACPKYVKQNTLKLATGMRNVPEKGLFGAIAGFIENGWEGMIDGWYGFRHQNSEGTGQAADLKSTQAAIDQINGKLNRVIEKTLLVALENQHTIDLTDSEMNKLFEKTGRQLRENAEDMGNGCFKIYHKCDNACIESIRNGTYDHDVYRDEALNNRFQ Motif0329_ems_3hC_644_0001__37__F
DFNQYQRAYDWAAEWIRRVLSASSEEESEKLIEKAKEEAKRRDDELALRLIERFQKLWRKNL PGATLCLGHHAVPNGTLVKTITDDQIEVTDATELVQSIPNDKPFQNVNKITYGACPKYVKQNTLKLATGMRNVPEKGLFGAIAGFIENGWEGMIDGWYGFRHQNSEGTGQAADLKSTQAAIDQINGKLNRVIEKTLLVALENQHTIDLTDSEMNKLFEKTGRQLRENAEDMGNGCFKIYHKCDNACIESIRNGTYDHDVYRDEALNNRFQ Motif0252_ems_3hM_2052_0001__43__D
DFNQYQRAYDWAAEWIRRVLSASSEEESEKLIEKAKEEAKRRGDELALRLINRFQKLWRKNL PGATLCLGHHAVPNGTLVKTITDDQIEVTDATELVQSIPNDKPFQNVNKITYGACPKYVKQNTLKLATGMRNVPEKGLFGAIAGFIENGWEGMIDGWYGFRHQNSEGTGQAADLKSTQAAIDQINGKLNRVIEKTLLVALENQHTIDLTDSEMNKLFEKTGRQLRENAEDMGNGCFKIYHKCDNACIESIRNGTYDHDVYRDEALNNRFQ Motif0252_ems_3hM_2052_0001__52__N
SLEMAVKWLLTVLKWLRDKAQDPTSRKLIEELYKKVEEAAKNKDPRAAHLAFYAVAQARMLV PGATLCLGHHAVPNGTLVKTITDDQIEVTDATELVQSIPNDKPFQNVNKITYGACPKYVKQNTLKLATGMRNVPEKGLFGAIAGFIENGWEGMIDGWYGFRHQNSEGTGQAADLKSTQAAIDQINGKLNRVIEKTLLVALENQHTIDLTDSEMNKLFEKTGRQLRENAEDMGNGCFKIYHKCDNACIESIRNGTYDHDVYRDEALNNRFQ Motif0184_ems_3hM_1529_0001_0003__15__W
SLEMAVKWLLTVLKRLRDKAQDPTSRKLIEELYKKVFEAAKNKDPRAAHLAFYAVAQARMLV PGATLCLGHHAVPNGTLVKTITDDQIEVTDATELVQSIPNDKPFQNVNKITYGACPKYVKQNTLKLATGMRNVPEKGLFGAIAGFIENGWEGMIDGWYGFRHQNSEGTGQAADLKSTQAAIDQINGKLNRVIEKTLLVALENQHTIDLTDSEMNKLFEKTGRQLRENAEDMGNGCFKIYHKCDNACIESIRNGTYDHDVYRDEALNNRFQ Motif0184_ems_3hM_1529_0001_0003__37__F
PEDEWVKQVETILRKAKKVPDPTERKKLLIEAQVRARYAQQVETDPRVQKILEELIKIARKLYV PGATLCLGHHAVPNGTLVKTITDDQIEVTDATELVQSIPNDKPFQNVNKITYGACPKYVKQNTLKLATGMRNVPEKGLFGAIAGFIENGWEGMIDGWYGFRHQNSEGTGQAADLKSTQAAIDQINGKLNRVIEKTLLVALENQHTIDLTDSEMNKLFEKTGRQLRENAEDMGNGCFKIYHKCDNACIESIRNGTYDHDVYRDEALNNRFQ Motif0057_ems_3hM_2551_0001__43__E
DLDERAKKLLKLLRRVRKKAPDPDLRKKAEMASRMLEEALKKKDELYVQTLIRFAEVFVKLV PGATLCLGHHAVPNGTLVKTITDDQIEVTDATELVQSIPNDKPFQNVNKITYGACPKYVKQNTLKLATGMRNVPEKGLFGAIAGFIENGWEGMIDGWYGFRHQNSEGTGQAADLKSTQAAIDQINGKLNRVIEKTLLVALENQHTIDLTDSEMNKLFEKTGRQLRENAEDMGNGCFKIYHKCDNACIESIRNGTYDHDVYRDEALNNRFQ Motif0501_ems_3hM_844_0001__15__R
DETVIKAVMHAYRAWMQAARENDEDKAKKIIKSLKDLIDKLNDPYAQRAVKNLEDTLKKLKG PGATLCLGHHAVPNGTLVKTITDDQIEVTDATELVQSIPNDKPFQNVNKITYGACPKYVKQNTLKLATGMRNVPEKGLFGAIAGFIENGWEGMIDGWYGFRHQNSEGTGQAADLKSTQAAIDQINGKLNRVIEKTLLVALENQHTIDLTDSEMNKLFEKTGRQLRENAEDMGNGCFKIYHKCDNACIESIRNGTYDHDVYRDEALNNRFQ Motif0329_ems_3hC_644_0001__38__I
DETVIKAVMHAYRAWMQAARENDEDKAKKIIKSLKDLADKLNDPYAQRAVKNLVDTLKKLKG PGATLCLGHHAVPNGTLVKTITDDQIEVTDATELVQSIPNDKPFQNVNKITYGACPKYVKQNTLKLATGMRNVPEKGLFGAIAGFIENGWEGMIDGWYGFRHQNSEGTGQAADLKSTQAAIDQINGKLNRVIEKTLLVALENQHTIDLTDSEMNKLFEKTGRQLRENAEDMGNGCFKIYHKCDNACIESIRNGTYDHDVYRDEALNNRFQ Motif0329_ems_3hC_644_0001__54__V
DETVIKAVMHAYRAWMQAAPENDEDKAKKIIKSLKDLADKLNDPYAQRAVKNLEDTLKKLKG PGATLCLGHHAVPNGTLVKTITDDQIEVTDATELVQSIPNDKPFQNVNKITYGACPKYVKQNTLKLATGMRNVPEKGLFGAIAGFIENGWEGMIDGWYGFRHQNSEGTGQAADLKSTQAAIDQINGKLNRVIEKTLLVALENQHTIDLTDSEMNKLFEKTGRQLRENAEDMGNGCFKIYHKCDNACIESIRNGTYDHDVYRDEALNNRFQ Motif0329_ems_3hC_644_0001__20__P
DMITIAIKLATEVYRLLVEGNYDEMSKLAKKAIEEADKKNDEDLKKFAERLLERIKKLKKS PGATLCLGHHAVPNGTLVKTITDDQIEVTDATELVQSIPNDKPFQNVNKITYGACPKYVKQNTLKLATGMRNVPEKGLFGAIAGFIENGWEGMIDGWYGFRHQNSEGTGQAADLKSTQAAIDQINGKLNRVIEKTLLVALENQHTIDLTDSEMNKLFEKTGRQLRENAEDMGNGCFKIYHKCDNACIESIRNGTYDHDVYRDEALNNRFQ Motif0077_ems_3hM_2831_0001_0002__25__M
PEDEWVKQVETILRKAKKVPDPTERKKLLIEAQVRARYAQQAATDPRVQKILEELIKIARKLYV PGATLCLGHHAVPNGTLVKTITDDQIEVTDATELVQSIPNDKPFQNVNKITYGACPKYVKQNTLKLATGMRNVPEKGLFGAIAGFIENGWEGMIDGWYGFRHQNSEGTGQAADLKSTQAAIDQINGKLNRVIEKTLLVALENQHTIDLTDSEMNKLFEKTGRQLRENAEDMGNGCFKIYHKCDNACIESIRNGTYDHDVYRDEALNNRFQ Motif0057_ems_3hM_2551_0001__42__A
SQETVKDLVRKAKELADSLGDPISQEYVSTLEEAARRATKNNDEHKLRWLRISLEYFLKQL PGATLCLGHHAVPNGTLVKTITDDQIEVTDATELVQSIPNDKPFQNVNKITYGACPKYVKQNTLKLATGMRNVPEKGLFGAIAGFIENGWEGMIDGWYGFRHQNSEGTGQAADLKSTQAAIDQINGKLNRVIEKTLLVALENQHTIDLTDSEMNKLFEKTGRQLRENAEDMGNGCFKIYHKCDNACIESIRNGTYDHDVYRDEALNNRFQ Motif0176_ems_3hM_1482_0004__49__W
SEEELIEKVERPLGDPRLRELLRRLVEDAKKMGIDPKMAVQVAARYIAQQEGNPEVEKVAKEVAK PGATLCLGHHAVPNGTLVKTITDDQIEVTDATELVQSIPNDKPFQNVNKITYGACPKYVKQNTLKLATGMRNVPEKGLFGAIAGFIENGWEGMIDGWYGFRHQNSEGTGQAADLKSTQAAIDQINGKLNRVIEKTLLVALENQHTIDLTDSEMNKLFEKTGRQLRENAEDMGNGCFKIYHKCDNACIESIRNGTYDHDVYRDEALNNRFQ Motif0085_bcov_4helix_05981_0001__12__P
SEEELIEKVERVLGDPRLRELLRRLVEDAKKMGIDPKMAVQVAARYIAQKEGNPEVEKVAKEVAK PGATLCLGHHAVPNGTLVKTITDDQIEVTDATELVQSIPNDKPFQNVNKITYGACPKYVKQNTLKLATGMRNVPEKGLFGAIAGFIENGWEGMIDGWYGFRHQNSEGTGQAADLKSTQAAIDQINGKLNRVIEKTLLVALENQHTIDLTDSEMNKLFEKTGRQLRENAEDMGNGCFKIYHKCDNACIESIRNGTYDHDVYRDEALNNRFQ Motif0085_bcov_4helix_05981_0001__50__K
DFNQYQRAYDWAAEWDRRVLSASSEEESEKLIEKAKEEAKRRGDELALRLIERFQKLWRKNL PGATLCLGHHAVPNGTLVKTITDDQIEVTDATELVQSIPNDKPFQNVNKITYGACPKYVKQNTLKLATGMRNVPEKGLFGAIAGFIENGWEGMIDGWYGFRHQNSEGTGQAADLKSTQAAIDQINGKLNRVIEKTLLVALENQHTIDLTDSEMNKLFEKTGRQLRENAEDMGNGCFKIYHKCDNACIESIRNGTYDHDVYRDEALNNRFQ Motif0252_ems_3hM_2052_0001__16__D
DLDERAKKLLKLLREVRKKAPDPDLRKKAEMASRMLEEALKKKDELYVQTLIRFWEVFVKLV PGATLCLGHHAVPNGTLVKTITDDQIEVTDATELVQSIPNDKPFQNVNKITYGACPKYVKQNTLKLATGMRNVPEKGLFGAIAGFIENGWEGMIDGWYGFRHQNSEGTGQAADLKSTQAAIDQINGKLNRVIEKTLLVALENQHTIDLTDSEMNKLFEKTGRQLRENAEDMGNGCFKIYHKCDNACIESIRNGTYDHDVYRDEALNNRFQ Motif0501_ems_3hM_844_0001__55__W
DLDERAKKLLTLLREVRKKAPDPDLRKKAEMASRMLEEALKKKDELYVQTLIRFAEVFVKLV PGATLCLGHHAVPNGTLVKTITDDQIEVTDATELVQSIPNDKPFQNVNKITYGACPKYVKQNTLKLATGMRNVPEKGLFGAIAGFIENGWEGMIDGWYGFRHQNSEGTGQAADLKSTQAAIDQINGKLNRVIEKTLLVALENQHTIDLTDSEMNKLFEKTGRQLRENAEDMGNGCFKIYHKCDNACIESIRNGTYDHDVYRDEALNNRFQ Motif0501_ems_3hM_844_0001__11__T
SQETVKDLVLKAKELADSLGDPISQEYVSTLEEAARRATKNNDEHKLRILRISLEYFLKQL PGATLCLGHHAVPNGTLVKTITDDQIEVTDATELVQSIPNDKPFQNVNKITYGACPKYVKQNTLKLATGMRNVPEKGLFGAIAGFIENGWEGMIDGWYGFRHQNSEGTGQAADLKSTQAAIDQINGKLNRVIEKTLLVALENQHTIDLTDSEMNKLFEKTGRQLRENAEDMGNGCFKIYHKCDNACIESIRNGTYDHDVYRDEALNNRFQ Motif0176_ems_3hM_1482_0004__10__L
SQETVKDLVRKAKELADSLGDPISQEYVSTLEEAARRATKNNDEHKLRILRISLEYFIKQL PGATLCLGHHAVPNGTLVKTITDDQIEVTDATELVQSIPNDKPFQNVNKITYGACPKYVKQNTLKLATGMRNVPEKGLFGAIAGFIENGWEGMIDGWYGFRHQNSEGTGQAADLKSTQAAIDQINGKLNRVIEKTLLVALENQHTIDLTDSEMNKLFEKTGRQLRENAEDMGNGCFKIYHKCDNACIESIRNGTYDHDVYRDEALNNRFQ Motif0176_ems_3hM_1482_0004__58__I
DFNQYQRAYDWAAEWIRRVLSASSLEESEKLIEKAKEEAKRRGDELALRLIERFQKLWRKNL PGATLCLGHHAVPNGTLVKTITDDQIEVTDATELVQSIPNDKPFQNVNKITYGACPKYVKQNTLKLATGMRNVPEKGLFGAIAGFIENGWEGMIDGWYGFRHQNSEGTGQAADLKSTQAAIDQINGKLNRVIEKTLLVALENQHTIDLTDSEMNKLFEKTGRQLRENAEDMGNGCFKIYHKCDNACIESIRNGTYDHDVYRDEALNNRFQ Motif0252_ems_3hM_2052_0001__25__L
SEEELIEKVERVLGDPRLRELLRRLVEDAKKMGIDPKMAVQVAARYIAQQVGNPEVEKVAKEVAK PGATLCLGHHAVPNGTLVKTITDDQIEVTDATELVQSIPNDKPFQNVNKITYGACPKYVKQNTLKLATGMRNVPEKGLFGAIAGFIENGWEGMIDGWYGFRHQNSEGTGQAADLKSTQAAIDQINGKLNRVIEKTLLVALENQHTIDLTDSEMNKLFEKTGRQLRENAEDMGNGCFKIYHKCDNACIESIRNGTYDHDVYRDEALNNRFQ Motif0085_bcov_4helix_05981_0001__51__V
SQETVKDLVRKAKELADSLGTPISQEYVSTLEEAARRATKNNDEHKLRILRISLEYFLKQL PGATLCLGHHAVPNGTLVKTITDDQIEVTDATELVQSIPNDKPFQNVNKITYGACPKYVKQNTLKLATGMRNVPEKGLFGAIAGFIENGWEGMIDGWYGFRHQNSEGTGQAADLKSTQAAIDQINGKLNRVIEKTLLVALENQHTIDLTDSEMNKLFEKTGRQLRENAEDMGNGCFKIYHKCDNACIESIRNGTYDHDVYRDEALNNRFQ Motif0176_ems_3hM_1482_0004__21__T
PEDEWVKQVETILRKAKKVPDPTERKALLIEAQVRARYAQQVATDPRVQKILEELIKIARKLYV PGATLCLGHHAVPNGTLVKTITDDQIEVTDATELVQSIPNDKPFQNVNKITYGACPKYVKQNTLKLATGMRNVPEKGLFGAIAGFIENGWEGMIDGWYGFRHQNSEGTGQAADLKSTQAAIDQINGKLNRVIEKTLLVALENQHTIDLTDSEMNKLFEKTGRQLRENAEDMGNGCFKIYHKCDNACIESIRNGTYDHDVYRDEALNNRFQ Motif0057_ems_3hM_2551_0001__27__A
PEDEWVKQVETILRKAKKVPDPTERKKLLIEAQVRNRYAQQVATDPRVQKILEELIKIARKLYV PGATLCLGHHAVPNGTLVKTITDDQIEVTDATELVQSIPNDKPFQNVNKITYGACPKYVKQNTLKLATGMRNVPEKGLFGAIAGFIENGWEGMIDGWYGFRHQNSEGTGQAADLKSTQAAIDQINGKLNRVIEKTLLVALENQHTIDLTDSEMNKLFEKTGRQLRENAEDMGNGCFKIYHKCDNACIESIRNGTYDHDVYRDEALNNRFQ Motif0057_ems_3hM_2551_0001__36__N
SEEELIEKVERVDGDPRLRELLRRLVEDAKKMGIDPKMAVQVAARYIAQQEGNPEVEKVAKEVAK PGATLCLGHHAVPNGTLVKTITDDQIEVTDATELVQSIPNDKPFQNVNKITYGACPKYVKQNTLKLATGMRNVPEKGLFGAIAGFIENGWEGMIDGWYGFRHQNSEGTGQAADLKSTQAAIDQINGKLNRVIEKTLLVALENQHTIDLTDSEMNKLFEKTGRQLRENAEDMGNGCFKIYHKCDNACIESIRNGTYDHDVYRDEALNNRFQ Motif0085_bcov_4helix_05981_0001__13__D
SLEMAVKWLLTVLKRLRDKAQDPTSRKLIEELDKKVEEAAKNKDPRAAHLAFYAVAQARMLV PGATLCLGHHAVPNGTLVKTITDDQIEVTDATELVQSIPNDKPFQNVNKITYGACPKYVKQNTLKLATGMRNVPEKGLFGAIAGFIENGWEGMIDGWYGFRHQNSEGTGQAADLKSTQAAIDQINGKLNRVIEKTLLVALENQHTIDLTDSEMNKLFEKTGRQLRENAEDMGNGCFKIYHKCDNACIESIRNGTYDHDVYRDEALNNRFQ Motif0184_ems_3hM_1529_0001_0003__33__D
DETVIKAVMHAYRAWMCAARENDEDKAKKIIKSLKDLADKLNDPYAQRAVKNLEDTLKKLKG PGATLCLGHHAVPNGTLVKTITDDQIEVTDATELVQSIPNDKPFQNVNKITYGACPKYVKQNTLKLATGMRNVPEKGLFGAIAGFIENGWEGMIDGWYGFRHQNSEGTGQAADLKSTQAAIDQINGKLNRVIEKTLLVALENQHTIDLTDSEMNKLFEKTGRQLRENAEDMGNGCFKIYHKCDNACIESIRNGTYDHDVYRDEALNNRFQ Motif0329_ems_3hC_644_0001__17__C
DMITIAIKLATEVYRLLVEGNYDEASKLAKKAIEEADKKNDEDLKKFAERNLERIKKLKKS PGATLCLGHHAVPNGTLVKTITDDQIEVTDATELVQSIPNDKPFQNVNKITYGACPKYVKQNTLKLATGMRNVPEKGLFGAIAGFIENGWEGMIDGWYGFRHQNSEGTGQAADLKSTQAAIDQINGKLNRVIEKTLLVALENQHTIDLTDSEMNKLFEKTGRQLRENAEDMGNGCFKIYHKCDNACIESIRNGTYDHDVYRDEALNNRFQ Motif0077_ems_3hM_2831_0001_0002__51__N
SQETVKDLVRKAKEMADSLGDPISQEYVSTLEEAARRATKNNDEHKLRILRISLEYFLKQL PGATLCLGHHAVPNGTLVKTITDDQIEVTDATELVQSIPNDKPFQNVNKITYGACPKYVKQNTLKLATGMRNVPEKGLFGAIAGFIENGWEGMIDGWYGFRHQNSEGTGQAADLKSTQAAIDQINGKLNRVIEKTLLVALENQHTIDLTDSEMNKLFEKTGRQLRENAEDMGNGCFKIYHKCDNACIESIRNGTYDHDVYRDEALNNRFQ Motif0176_ems_3hM_1482_0004__15__M
DLDERAKKLLKLLREVRKKAPDPDLRKKAEMASRQLEEALKKKDELYVQTLIRFAEVFVKLV PGATLCLGHHAVPNGTLVKTITDDQIEVTDATELVQSIPNDKPFQNVNKITYGACPKYVKQNTLKLATGMRNVPEKGLFGAIAGFIENGWEGMIDGWYGFRHQNSEGTGQAADLKSTQAAIDQINGKLNRVIEKTLLVALENQHTIDLTDSEMNKLFEKTGRQLRENAEDMGNGCFKIYHKCDNACIESIRNGTYDHDVYRDEALNNRFQ Motif0501_ems_3hM_844_0001__35__Q
DMITIAIKLATEVYRLLVEGNVDEASKLAKKAIEEADKKNDEDLKKFAERLLERIKKLKKS PGATLCLGHHAVPNGTLVKTITDDQIEVTDATELVQSIPNDKPFQNVNKITYGACPKYVKQNTLKLATGMRNVPEKGLFGAIAGFIENGWEGMIDGWYGFRHQNSEGTGQAADLKSTQAAIDQINGKLNRVIEKTLLVALENQHTIDLTDSEMNKLFEKTGRQLRENAEDMGNGCFKIYHKCDNACIESIRNGTYDHDVYRDEALNNRFQ Motif0077_ems_3hM_2831_0001_0002__22__V
PEDEWVKQVETILRKAKKVPDPTERKKLLIEAQVRARYAQQVATDPRVQKILEELIKIAWKLYV PGATLCLGHHAVPNGTLVKTITDDQIEVTDATELVQSIPNDKPFQNVNKITYGACPKYVKQNTLKLATGMRNVPEKGLFGAIAGFIENGWEGMIDGWYGFRHQNSEGTGQAADLKSTQAAIDQINGKLNRVIEKTLLVALENQHTIDLTDSEMNKLFEKTGRQLRENAEDMGNGCFKIYHKCDNACIESIRNGTYDHDVYRDEALNNRFQ Motif0057_ems_3hM_2551_0001__60__W
PEDEWVKQVETILRKAKKVPDPTERKKLLIEAQVRARYAQQVATDPRVQKILEELIKAARKLYV PGATLCLGHHAVPNGTLVKTITDDQIEVTDATELVQSIPNDKPFQNVNKITYGACPKYVKQNTLKLATGMRNVPEKGLFGAIAGFIENGWEGMIDGWYGFRHQNSEGTGQAADLKSTQAAIDQINGKLNRVIEKTLLVALENQHTIDLTDSEMNKLFEKTGRQLRENAEDMGNGCFKIYHKCDNACIESIRNGTYDHDVYRDEALNNRFQ Motif0057_ems_3hM_2551_0001__58__A
DMITIAIKLATEVYRLLVEGNYDEASKLAKKAIEEADKFNDEDLKKFAERLLERIKKLKKS PGATLCLGHHAVPNGTLVKTITDDQIEVTDATELVQSIPNDKPFQNVNKITYGACPKYVKQNTLKLATGMRNVPEKGLFGAIAGFIENGWEGMIDGWYGFRHQNSEGTGQAADLKSTQAAIDQINGKLNRVIEKTLLVALENQHTIDLTDSEMNKLFEKTGRQLRENAEDMGNGCFKIYHKCDNACIESIRNGTYDHDVYRDEALNNRFQ Motif0077_ems_3hM_2831_0001_0002__39__F
SQETVHDLVRKAKELADSLGDPISQEYVSTLEEAARRATKNNDEHKLRILRISLEYFLKQL PGATLCLGHHAVPNGTLVKTITDDQIEVTDATELVQSIPNDKPFQNVNKITYGACPKYVKQNTLKLATGMRNVPEKGLFGAIAGFIENGWEGMIDGWYGFRHQNSEGTGQAADLKSTQAAIDQINGKLNRVIEKTLLVALENQHTIDLTDSEMNKLFEKTGRQLRENAEDMGNGCFKIYHKCDNACIESIRNGTYDHDVYRDEALNNRFQ Motif0176_ems_3hM_1482_0004__6__H
DMITIAIKLATEEYRLLVEGNYDEASKLAKKAIEEADKKNDEDLKKFAERLLERIKKLKKS PGATLCLGHHAVPNGTLVKTITDDQIEVTDATELVQSIPNDKPFQNVNKITYGACPKYVKQNTLKLATGMRNVPEKGLFGAIAGFIENGWEGMIDGWYGFRHQNSEGTGQAADLKSTQAAIDQINGKLNRVIEKTLLVALENQHTIDLTDSEMNKLFEKTGRQLRENAEDMGNGCFKIYHKCDNACIESIRNGTYDHDVYRDEALNNRFQ Motif0077_ems_3hM_2831_0001_0002__13__E
DMITQAIKLATEVYRLLVEGNYDEASKLAKKAIEEADKKNDEDLKKFAERLLERIKKLKKS PGATLCLGHHAVPNGTLVKTITDDQIEVTDATELVQSIPNDKPFQNVNKITYGACPKYVKQNTLKLATGMRNVPEKGLFGAIAGFIENGWEGMIDGWYGFRHQNSEGTGQAADLKSTQAAIDQINGKLNRVIEKTLLVALENQHTIDLTDSEMNKLFEKTGRQLRENAEDMGNGCFKIYHKCDNACIESIRNGTYDHDVYRDEALNNRFQ Motif0077_ems_3hM_2831_0001_0002__5__Q
DLDERAKKLLKLLREVRKMAPDPDLRKKAEMASRMLEEALKKKDELYVQTLIRFAEVFVKLV PGATLCLGHHAVPNGTLVKTITDDQIEVTDATELVQSIPNDKPFQNVNKITYGACPKYVKQNTLKLATGMRNVPEKGLFGAIAGFIENGWEGMIDGWYGFRHQNSEGTGQAADLKSTQAAIDQINGKLNRVIEKTLLVALENQHTIDLTDSEMNKLFEKTGRQLRENAEDMGNGCFKIYHKCDNACIESIRNGTYDHDVYRDEALNNRFQ Motif0501_ems_3hM_844_0001__19__M
DETVAKAVMHAYRAWMQAARENDEDKAKKIIKSLKDLADKLNDPYAQRAVKNLEDTLKKLKG PGATLCLGHHAVPNGTLVKTITDDQIEVTDATELVQSIPNDKPFQNVNKITYGACPKYVKQNTLKLATGMRNVPEKGLFGAIAGFIENGWEGMIDGWYGFRHQNSEGTGQAADLKSTQAAIDQINGKLNRVIEKTLLVALENQHTIDLTDSEMNKLFEKTGRQLRENAEDMGNGCFKIYHKCDNACIESIRNGTYDHDVYRDEALNNRFQ Motif0329_ems_3hC_644_0001__5__A
DFNQYQRAYDWAATWIRRVLSASSEEESEKLIEKAKEEAKRRGDELALRLIERFQKLWRKNL PGATLCLGHHAVPNGTLVKTITDDQIEVTDATELVQSIPNDKPFQNVNKITYGACPKYVKQNTLKLATGMRNVPEKGLFGAIAGFIENGWEGMIDGWYGFRHQNSEGTGQAADLKSTQAAIDQINGKLNRVIEKTLLVALENQHTIDLTDSEMNKLFEKTGRQLRENAEDMGNGCFKIYHKCDNACIESIRNGTYDHDVYRDEALNNRFQ Motif0252_ems_3hM_2052_0001__14__T
DETVIKAVMHAYRAWMQAAIENDEDKAKKIIKSLKDLADKLNDPYAQRAVKNLEDTLKKLKG PGATLCLGHHAVPNGTLVKTITDDQIEVTDATELVQSIPNDKPFQNVNKITYGACPKYVKQNTLKLATGMRNVPEKGLFGAIAGFIENGWEGMIDGWYGFRHQNSEGTGQAADLKSTQAAIDQINGKLNRVIEKTLLVALENQHTIDLTDSEMNKLFEKTGRQLRENAEDMGNGCFKIYHKCDNACIESIRNGTYDHDVYRDEALNNRFQ Motif0329_ems_3hC_644_0001__20__I
DLDERAKNLLKLLREVRKKAPDPDLRKKAEMASRMLEEALKKKDELYVQTLIRFAEVFVKLV PGATLCLGHHAVPNGTLVKTITDDQIEVTDATELVQSIPNDKPFQNVNKITYGACPKYVKQNTLKLATGMRNVPEKGLFGAIAGFIENGWEGMIDGWYGFRHQNSEGTGQAADLKSTQAAIDQINGKLNRVIEKTLLVALENQHTIDLTDSEMNKLFEKTGRQLRENAEDMGNGCFKIYHKCDNACIESIRNGTYDHDVYRDEALNNRFQ Motif0501_ems_3hM_844_0001__8__N
DETVIKAVMHAYRAWMQAARENDEDKAKKIIKSLKDLADKLNDPYAQRAVKNLEDTLKKLKN PGATLCLGHHAVPNGTLVKTITDDQIEVTDATELVQSIPNDKPFQNVNKITYGACPKYVKQNTLKLATGMRNVPEKGLFGAIAGFIENGWEGMIDGWYGFRHQNSEGTGQAADLKSTQAAIDQINGKLNRVIEKTLLVALENQHTIDLTDSEMNKLFEKTGRQLRENAEDMGNGCFKIYHKCDNACIESIRNGTYDHDVYRDEALNNRFQ Motif0329_ems_3hC_644_0001__62__N
SQETVKDLVRKAKELADSLGDPISQEYVSTLEEAARRATKNNDEHKLRILGISLEYFLKQL PGATLCLGHHAVPNGTLVKTITDDQIEVTDATELVQSIPNDKPFQNVNKITYGACPKYVKQNTLKLATGMRNVPEKGLFGAIAGFIENGWEGMIDGWYGFRHQNSEGTGQAADLKSTQAAIDQINGKLNRVIEKTLLVALENQHTIDLTDSEMNKLFEKTGRQLRENAEDMGNGCFKIYHKCDNACIESIRNGTYDHDVYRDEALNNRFQ Motif0176_ems_3hM_1482_0004__51__G
DETVIKAVMHNYRAWMQAARENDEDKAKKIIKSLKDLADKLNDPYAQRAVKNLEDTLKKLKG PGATLCLGHHAVPNGTLVKTITDDQIEVTDATELVQSIPNDKPFQNVNKITYGACPKYVKQNTLKLATGMRNVPEKGLFGAIAGFIENGWEGMIDGWYGFRHQNSEGTGQAADLKSTQAAIDQINGKLNRVIEKTLLVALENQHTIDLTDSEMNKLFEKTGRQLRENAEDMGNGCFKIYHKCDNACIESIRNGTYDHDVYRDEALNNRFQ Motif0329_ems_3hC_644_0001__11__N
SLEMAVKWLLTVLKRLGDKAQDPTSRKLIEELYKKVEEAAKNKDPRAAHLAFYAVAQARMLV PGATLCLGHHAVPNGTLVKTITDDQIEVTDATELVQSIPNDKPFQNVNKITYGACPKYVKQNTLKLATGMRNVPEKGLFGAIAGFIENGWEGMIDGWYGFRHQNSEGTGQAADLKSTQAAIDQINGKLNRVIEKTLLVALENQHTIDLTDSEMNKLFEKTGRQLRENAEDMGNGCFKIYHKCDNACIESIRNGTYDHDVYRDEALNNRFQ Motif0184_ems_3hM_1529_0001_0003__17__G
PEDEWVKQVETILRKAKKVPDPTERKKLLIEAQVRAMYAQQVATDPRVQKILEELIKIARKLYV PGATLCLGHHAVPNGTLVKTITDDQIEVTDATELVQSIPNDKPFQNVNKITYGACPKYVKQNTLKLATGMRNVPEKGLFGAIAGFIENGWEGMIDGWYGFRHQNSEGTGQAADLKSTQAAIDQINGKLNRVIEKTLLVALENQHTIDLTDSEMNKLFEKTGRQLRENAEDMGNGCFKIYHKCDNACIESIRNGTYDHDVYRDEALNNRFQ Motif0057_ems_3hM_2551_0001__37__M
SEEELIEKVERVLGDPRLRELLRRLVEDAKKMGIDPKMAVQVAARYIAQQEGNFEVEKVAKEVAK PGATLCLGHHAVPNGTLVKTITDDQIEVTDATELVQSIPNDKPFQNVNKITYGACPKYVKQNTLKLATGMRNVPEKGLFGAIAGFIENGWEGMIDGWYGFRHQNSEGTGQAADLKSTQAAIDQINGKLNRVIEKTLLVALENQHTIDLTDSEMNKLFEKTGRQLRENAEDMGNGCFKIYHKCDNACIESIRNGTYDHDVYRDEALNNRFQ Motif0085_bcov_4helix_05981_0001__54__F
PEDEWVKQVETILRKAKKVPDPTERKKLLIEAQVRARYAQQVATHPRVQKILEELIKIARKLYV PGATLCLGHHAVPNGTLVKTITDDQIEVTDATELVQSIPNDKPFQNVNKITYGACPKYVKQNTLKLATGMRNVPEKGLFGAIAGFIENGWEGMIDGWYGFRHQNSEGTGQAADLKSTQAAIDQINGKLNRVIEKTLLVALENQHTIDLTDSEMNKLFEKTGRQLRENAEDMGNGCFKIYHKCDNACIESIRNGTYDHDVYRDEALNNRFQ Motif0057_ems_3hM_2551_0001__45__H
DFNQYQRAYDWAAEWIRRVLSASSEEESEKLIEKAKEEAARRGDELALRLIERFQKLWRKNL PGATLCLGHHAVPNGTLVKTITDDQIEVTDATELVQSIPNDKPFQNVNKITYGACPKYVKQNTLKLATGMRNVPEKGLFGAIAGFIENGWEGMIDGWYGFRHQNSEGTGQAADLKSTQAAIDQINGKLNRVIEKTLLVALENQHTIDLTDSEMNKLFEKTGRQLRENAEDMGNGCFKIYHKCDNACIESIRNGTYDHDVYRDEALNNRFQ Motif0252_ems_3hM_2052_0001__40__A
SLEMAVKWLLTVLKRLRDKAQDPFSRKLIEELYKKVEEAAKNKDPRAAHLAFYAVAQARMLV PGATLCLGHHAVPNGTLVKTITDDQIEVTDATELVQSIPNDKPFQNVNKITYGACPKYVKQNTLKLATGMRNVPEKGLFGAIAGFIENGWEGMIDGWYGFRHQNSEGTGQAADLKSTQAAIDQINGKLNRVIEKTLLVALENQHTIDLTDSEMNKLFEKTGRQLRENAEDMGNGCFKIYHKCDNACIESIRNGTYDHDVYRDEALNNRFQ Motif0184_ems_3hM_1529_0001_0003__24__F
CMITIAIKLATEVYRLLVEGNYDEASKLAKKAIEEADKKNDEDLKKFAERLLERIKKLKKS PGATLCLGHHAVPNGTLVKTITDDQIEVTDATELVQSIPNDKPFQNVNKITYGACPKYVKQNTLKLATGMRNVPEKGLFGAIAGFIENGWEGMIDGWYGFRHQNSEGTGQAADLKSTQAAIDQINGKLNRVIEKTLLVALENQHTIDLTDSEMNKLFEKTGRQLRENAEDMGNGCFKIYHKCDNACIESIRNGTYDHDVYRDEALNNRFQ Motif0077_ems_3hM_2831_0001_0002__1__C
DMITIAIKLATEVYRLLVDGNYDEASKLAKKAIEEADKKNDEDLKKFAERLLERIKKLKKS PGATLCLGHHAVPNGTLVKTITDDQIEVTDATELVQSIPNDKPFQNVNKITYGACPKYVKQNTLKLATGMRNVPEKGLFGAIAGFIENGWEGMIDGWYGFRHQNSEGTGQAADLKSTQAAIDQINGKLNRVIEKTLLVALENQHTIDLTDSEMNKLFEKTGRQLRENAEDMGNGCFKIYHKCDNACIESIRNGTYDHDVYRDEALNNRFQ Motif0077_ems_3hM_2831_0001_0002__19__D
SEEELIEKVERVLGDPRLRELLRRLVESAKKMGIDPKMAVQVAARYIAQQEGNPEVEKVAKEVAK PGATLCLGHHAVPNGTLVKTITDDQIEVTDATELVQSIPNDKPFQNVNKITYGACPKYVKQNTLKLATGMRNVPEKGLFGAIAGFIENGWEGMIDGWYGFRHQNSEGTGQAADLKSTQAAIDQINGKLNRVIEKTLLVALENQHTIDLTDSEMNKLFEKTGRQLRENAEDMGNGCFKIYHKCDNACIESIRNGTYDHDVYRDEALNNRFQ Motif0085_bcov_4helix_05981_0001__28__S
SQETVKDLVRKAKELADSLGDPVSQEYVSTLEEAARRATKNNDEHKLRILRISLEYFLKQL PGATLCLGHHAVPNGTLVKTITDDQIEVTDATELVQSIPNDKPFQNVNKITYGACPKYVKQNTLKLATGMRNVPEKGLFGAIAGFIENGWEGMIDGWYGFRHQNSEGTGQAADLKSTQAAIDQINGKLNRVIEKTLLVALENQHTIDLTDSEMNKLFEKTGRQLRENAEDMGNGCFKIYHKCDNACIESIRNGTYDHDVYRDEALNNRFQ Motif0176_ems_3hM_1482_0004__23__V
DMITIAIKLATEVYRLLVEGNYDEASKLAKKAIREADKKNDEDLKKFAERLLERIKKLKKS PGATLCLGHHAVPNGTLVKTITDDQIEVTDATELVQSIPNDKPFQNVNKITYGACPKYVKQNTLKLATGMRNVPEKGLFGAIAGFIENGWEGMIDGWYGFRHQNSEGTGQAADLKSTQAAIDQINGKLNRVIEKTLLVALENQHTIDLTDSEMNKLFEKTGRQLRENAEDMGNGCFKIYHKCDNACIESIRNGTYDHDVYRDEALNNRFQ Motif0077_ems_3hM_2831_0001_0002__34__R
PEDEWVKQVETILRKAKKVPDPTERKKLLINAQVRARYAQQVATDPRVQKILEELIKIARKLYV PGATLCLGHHAVPNGTLVKTITDDQIEVTDATELVQSIPNDKPFQNVNKITYGACPKYVKQNTLKLATGMRNVPEKGLFGAIAGFIENGWEGMIDGWYGFRHQNSEGTGQAADLKSTQAAIDQINGKLNRVIEKTLLVALENQHTIDLTDSEMNKLFEKTGRQLRENAEDMGNGCFKIYHKCDNACIESIRNGTYDHDVYRDEALNNRFQ Motif0057_ems_3hM_2551_0001__31__N
SLEMAVKWLLTVLKRLRDKAQDPTSRKLIEELYKKVEEAAKNKDPRAAHLAFYAVAQMRMLV PGATLCLGHHAVPNGTLVKTITDDQIEVTDATELVQSIPNDKPFQNVNKITYGACPKYVKQNTLKLATGMRNVPEKGLFGAIAGFIENGWEGMIDGWYGFRHQNSEGTGQAADLKSTQAAIDQINGKLNRVIEKTLLVALENQHTIDLTDSEMNKLFEKTGRQLRENAEDMGNGCFKIYHKCDNACIESIRNGTYDHDVYRDEALNNRFQ Motif0184_ems_3hM_1529_0001_0003__58__M
PEDEWVKQVETILRKAKKVPDPTERKKLLIEAEVRARYAQQVATDPRVQKILEELIKIARKLYV PGATLCLGHHAVPNGTLVKTITDDQIEVTDATELVQSIPNDKPFQNVNKITYGACPKYVKQNTLKLATGMRNVPEKGLFGAIAGFIENGWEGMIDGWYGFRHQNSEGTGQAADLKSTQAAIDQINGKLNRVIEKTLLVALENQHTIDLTDSEMNKLFEKTGRQLRENAEDMGNGCFKIYHKCDNACIESIRNGTYDHDVYRDEALNNRFQ Motif0057_ems_3hM_2551_0001__33__E
SLEMRVKWLLTVLKRLRDKAQDPTSRKLIEELYKKVEEAAKNKDPRAAHLAFYAVAQARMLV PGATLCLGHHAVPNGTLVKTITDDQIEVTDATELVQSIPNDKPFQNVNKITYGACPKYVKQNTLKLATGMRNVPEKGLFGAIAGFIENGWEGMIDGWYGFRHQNSEGTGQAADLKSTQAAIDQINGKLNRVIEKTLLVALENQHTIDLTDSEMNKLFEKTGRQLRENAEDMGNGCFKIYHKCDNACIESIRNGTYDHDVYRDEALNNRFQ Motif0184_ems_3hM_1529_0001_0003__5__R
SEEELIEKVERVLGDPRLRELLRRLVEDAKKMGIDPKMALQVAARYIAQQEGNPEVEKVAKEVAK PGATLCLGHHAVPNGTLVKTITDDQIEVTDATELVQSIPNDKPFQNVNKITYGACPKYVKQNTLKLATGMRNVPEKGLFGAIAGFIENGWEGMIDGWYGFRHQNSEGTGQAADLKSTQAAIDQINGKLNRVIEKTLLVALENQHTIDLTDSEMNKLFEKTGRQLRENAEDMGNGCFKIYHKCDNACIESIRNGTYDHDVYRDEALNNRFQ Motif0085_bcov_4helix_05981_0001__40__L
SEEELIEKVERVLGDPRLRELLRRLVEDAKKMGIDPKMAVQVAARYIAQQEGNHEVEKVAKEVAK PGATLCLGHHAVPNGTLVKTITDDQIEVTDATELVQSIPNDKPFQNVNKITYGACPKYVKQNTLKLATGMRNVPEKGLFGAIAGFIENGWEGMIDGWYGFRHQNSEGTGQAADLKSTQAAIDQINGKLNRVIEKTLLVALENQHTIDLTDSEMNKLFEKTGRQLRENAEDMGNGCFKIYHKCDNACIESIRNGTYDHDVYRDEALNNRFQ Motif0085_bcov_4helix_05981_0001__54__H
DMITIAIKLATEVYRLLVEGNYDEASKLAKKAIEEADKKNAEDLKKFAERLLERIKKLKKS PGATLCLGHHAVPNGTLVKTITDDQIEVTDATELVQSIPNDKPFQNVNKITYGACPKYVKQNTLKLATGMRNVPEKGLFGAIAGFIENGWEGMIDGWYGFRHQNSEGTGQAADLKSTQAAIDQINGKLNRVIEKTLLVALENQHTIDLTDSEMNKLFEKTGRQLRENAEDMGNGCFKIYHKCDNACIESIRNGTYDHDVYRDEALNNRFQ Motif0077_ems_3hM_2831_0001_0002__41__A
DLDERAKKLLKLLREVRKKAPDPDLRKKAEMASRMLEEALKKKDELYVQTLIRFALVFVKLV PGATLCLGHHAVPNGTLVKTITDDQIEVTDATELVQSIPNDKPFQNVNKITYGACPKYVKQNTLKLATGMRNVPEKGLFGAIAGFIENGWEGMIDGWYGFRHQNSEGTGQAADLKSTQAAIDQINGKLNRVIEKTLLVALENQHTIDLTDSEMNKLFEKTGRQLRENAEDMGNGCFKIYHKCDNACIESIRNGTYDHDVYRDEALNNRFQ Motif0501_ems_3hM_844_0001__56__L
DLDERVKKLLKLLREVRKKAPDPDLRKKAEMASRMLEEALKKKDELYVQTLIRFAEVFVKLV PGATLCLGHHAVPNGTLVKTITDDQIEVTDATELVQSIPNDKPFQNVNKITYGACPKYVKQNTLKLATGMRNVPEKGLFGAIAGFIENGWEGMIDGWYGFRHQNSEGTGQAADLKSTQAAIDQINGKLNRVIEKTLLVALENQHTIDLTDSEMNKLFEKTGRQLRENAEDMGNGCFKIYHKCDNACIESIRNGTYDHDVYRDEALNNRFQ Motif0501_ems_3hM_844_0001__6__V
DLDERAKKLLKLLREHRKKAPDPDLRKKAEMASRMLEEALKKKDELYVQTLIRFAEVFVKLV PGATLCLGHHAVPNGTLVKTITDDQIEVTDATELVQSIPNDKPFQNVNKITYGACPKYVKQNTLKLATGMRNVPEKGLFGAIAGFIENGWEGMIDGWYGFRHQNSEGTGQAADLKSTQAAIDQINGKLNRVIEKTLLVALENQHTIDLTDSEMNKLFEKTGRQLRENAEDMGNGCFKIYHKCDNACIESIRNGTYDHDVYRDEALNNRFQ Motif0501_ems_3hM_844_0001__16__H
SEEELIEKVERVLGDPFLRELLRRLVEDAKKMGIDPKMAVQVAARYIAQQEGNPEVEKVAKEVAK PGATLCLGHHAVPNGTLVKTITDDQIEVTDATELVQSIPNDKPFQNVNKITYGACPKYVKQNTLKLATGMRNVPEKGLFGAIAGFIENGWEGMIDGWYGFRHQNSEGTGQAADLKSTQAAIDQINGKLNRVIEKTLLVALENQHTIDLTDSEMNKLFEKTGRQLRENAEDMGNGCFKIYHKCDNACIESIRNGTYDHDVYRDEALNNRFQ Motif0085_bcov_4helix_05981_0001__17__F
PEDEWVKQVETILRKAKKVPDPTERKKLLIEAQVRARYAQQVATDPRVQKILEELIFIARKLYV PGATLCLGHHAVPNGTLVKTITDDQIEVTDATELVQSIPNDKPFQNVNKITYGACPKYVKQNTLKLATGMRNVPEKGLFGAIAGFIENGWEGMIDGWYGFRHQNSEGTGQAADLKSTQAAIDQINGKLNRVIEKTLLVALENQHTIDLTDSEMNKLFEKTGRQLRENAEDMGNGCFKIYHKCDNACIESIRNGTYDHDVYRDEALNNRFQ Motif0057_ems_3hM_2551_0001__57__F
DLDERAKKLLKLLREVRKKAPDPDLRKKAEMASRMLEEALKKKDELYIQTLIRFAEVFVKLV PGATLCLGHHAVPNGTLVKTITDDQIEVTDATELVQSIPNDKPFQNVNKITYGACPKYVKQNTLKLATGMRNVPEKGLFGAIAGFIENGWEGMIDGWYGFRHQNSEGTGQAADLKSTQAAIDQINGKLNRVIEKTLLVALENQHTIDLTDSEMNKLFEKTGRQLRENAEDMGNGCFKIYHKCDNACIESIRNGTYDHDVYRDEALNNRFQ Motif0501_ems_3hM_844_0001__48__I
DFNQYQHAYDWAAEWIRRVLSASSEEESEKLIEKAKEEAKRRGDELALRLIERFQKLWRKNL PGATLCLGHHAVPNGTLVKTITDDQIEVTDATELVQSIPNDKPFQNVNKITYGACPKYVKQNTLKLATGMRNVPEKGLFGAIAGFIENGWEGMIDGWYGFRHQNSEGTGQAADLKSTQAAIDQINGKLNRVIEKTLLVALENQHTIDLTDSEMNKLFEKTGRQLRENAEDMGNGCFKIYHKCDNACIESIRNGTYDHDVYRDEALNNRFQ Motif0252_ems_3hM_2052_0001__7__H
SLEMAVKWLLTVLKRLRDKAQDPTSRKLIEELYKTVEEAAKNKDPRAAHLAFYAVAQARMLV PGATLCLGHHAVPNGTLVKTITDDQIEVTDATELVQSIPNDKPFQNVNKITYGACPKYVKQNTLKLATGMRNVPEKGLFGAIAGFIENGWEGMIDGWYGFRHQNSEGTGQAADLKSTQAAIDQINGKLNRVIEKTLLVALENQHTIDLTDSEMNKLFEKTGRQLRENAEDMGNGCFKIYHKCDNACIESIRNGTYDHDVYRDEALNNRFQ Motif0184_ems_3hM_1529_0001_0003__35__T
SLEMAVKWLLTMLKRLRDKAQDPTSRKLIEELYKKVEEAAKNKDPRAAHLAFYAVAQARMLV PGATLCLGHHAVPNGTLVKTITDDQIEVTDATELVQSIPNDKPFQNVNKITYGACPKYVKQNTLKLATGMRNVPEKGLFGAIAGFIENGWEGMIDGWYGFRHQNSEGTGQAADLKSTQAAIDQINGKLNRVIEKTLLVALENQHTIDLTDSEMNKLFEKTGRQLRENAEDMGNGCFKIYHKCDNACIESIRNGTYDHDVYRDEALNNRFQ Motif0184_ems_3hM_1529_0001_0003__12__M
SEEELIEKVERVLGDPRLRELLRRLVCDAKKMGIDPKMAVQVAARYIAQQEGNPEVEKVAKEVAK PGATLCLGHHAVPNGTLVKTITDDQIEVTDATELVQSIPNDKPFQNVNKITYGACPKYVKQNTLKLATGMRNVPEKGLFGAIAGFIENGWEGMIDGWYGFRHQNSEGTGQAADLKSTQAAIDQINGKLNRVIEKTLLVALENQHTIDLTDSEMNKLFEKTGRQLRENAEDMGNGCFKIYHKCDNACIESIRNGTYDHDVYRDEALNNRFQ Motif0085_bcov_4helix_05981_0001__27__C
SQETVKDLVRKAKQLADSLGDPISQEYVSTLEEAARRATKNNDEHKLRILRISLEYFLKQL PGATLCLGHHAVPNGTLVKTITDDQIEVTDATELVQSIPNDKPFQNVNKITYGACPKYVKQNTLKLATGMRNVPEKGLFGAIAGFIENGWEGMIDGWYGFRHQNSEGTGQAADLKSTQAAIDQINGKLNRVIEKTLLVALENQHTIDLTDSEMNKLFEKTGRQLRENAEDMGNGCFKIYHKCDNACIESIRNGTYDHDVYRDEALNNRFQ Motif0176_ems_3hM_1482_0004__14__Q
DETVIKAVMHAERAWMQAARENDEDKAKKIIKSLKDLADKLNDPYAQRAVKNLEDTLKKLKG PGATLCLGHHAVPNGTLVKTITDDQIEVTDATELVQSIPNDKPFQNVNKITYGACPKYVKQNTLKLATGMRNVPEKGLFGAIAGFIENGWEGMIDGWYGFRHQNSEGTGQAADLKSTQAAIDQINGKLNRVIEKTLLVALENQHTIDLTDSEMNKLFEKTGRQLRENAEDMGNGCFKIYHKCDNACIESIRNGTYDHDVYRDEALNNRFQ Motif0329_ems_3hC_644_0001__12__E
SQETVKDLVRKAKELADSLGDPISQEYVSTLEEAARRATKNNDEHKLRILRISLEYFLKTL PGATLCLGHHAVPNGTLVKTITDDQIEVTDATELVQSIPNDKPFQNVNKITYGACPKYVKQNTLKLATGMRNVPEKGLFGAIAGFIENGWEGMIDGWYGFRHQNSEGTGQAADLKSTQAAIDQINGKLNRVIEKTLLVALENQHTIDLTDSEMNKLFEKTGRQLRENAEDMGNGCFKIYHKCDNACIESIRNGTYDHDVYRDEALNNRFQ Motif0176_ems_3hM_1482_0004__60__T
PEDEWVKQVRTILRKAKKVPDPTERKKLLIEAQVRARYAQQVATDPRVQKILEELIKIARKLYV PGATLCLGHHAVPNGTLVKTITDDQIEVTDATELVQSIPNDKPFQNVNKITYGACPKYVKQNTLKLATGMRNVPEKGLFGAIAGFIENGWEGMIDGWYGFRHQNSEGTGQAADLKSTQAAIDQINGKLNRVIEKTLLVALENQHTIDLTDSEMNKLFEKTGRQLRENAEDMGNGCFKIYHKCDNACIESIRNGTYDHDVYRDEALNNRFQ Motif0057_ems_3hM_2551_0001__10__R
DLDERAKKLPKLLREVRKKAPDPDLRKKAEMASRMLEEALKKKDELYVQTLIRFAEVFVKLV PGATLCLGHHAVPNGTLVKTITDDQIEVTDATELVQSIPNDKPFQNVNKITYGACPKYVKQNTLKLATGMRNVPEKGLFGAIAGFIENGWEGMIDGWYGFRHQNSEGTGQAADLKSTQAAIDQINGKLNRVIEKTLLVALENQHTIDLTDSEMNKLFEKTGRQLRENAEDMGNGCFKIYHKCDNACIESIRNGTYDHDVYRDEALNNRFQ Motif0501_ems_3hM_844_0001__10__P
DMITIAIKLATEVYRLLVEGNYDEASKLAKKAIEEADKKNDEDLKYFAERLLERIKKLKKS PGATLCLGHHAVPNGTLVKTITDDQIEVTDATELVQSIPNDKPFQNVNKITYGACPKYVKQNTLKLATGMRNVPEKGLFGAIAGFIENGWEGMIDGWYGFRHQNSEGTGQAADLKSTQAAIDQINGKLNRVIEKTLLVALENQHTIDLTDSEMNKLFEKTGRQLRENAEDMGNGCFKIYHKCDNACIESIRNGTYDHDVYRDEALNNRFQ Motif0077_ems_3hM_2831_0001_0002__46__Y
SQETVKDLVRKAKELADSLGDPISQEYVSTLEEAARRATKNNDEHKLRILRFSLEYFLKQL PGATLCLGHHAVPNGTLVKTITDDQIEVTDATELVQSIPNDKPFQNVNKITYGACPKYVKQNTLKLATGMRNVPEKGLFGAIAGFIENGWEGMIDGWYGFRHQNSEGTGQAADLKSTQAAIDQINGKLNRVIEKTLLVALENQHTIDLTDSEMNKLFEKTGRQLRENAEDMGNGCFKIYHKCDNACIESIRNGTYDHDVYRDEALNNRFQ Motif0176_ems_3hM_1482_0004__52__F
DMITIAIKLATEVYRLLVEGNYDEASKLAKKAIEEADKKNDEDLKKFAERLLERIKKRKKS PGATLCLGHHAVPNGTLVKTITDDQIEVTDATELVQSIPNDKPFQNVNKITYGACPKYVKQNTLKLATGMRNVPEKGLFGAIAGFIENGWEGMIDGWYGFRHQNSEGTGQAADLKSTQAAIDQINGKLNRVIEKTLLVALENQHTIDLTDSEMNKLFEKTGRQLRENAEDMGNGCFKIYHKCDNACIESIRNGTYDHDVYRDEALNNRFQ Motif0077_ems_3hM_2831_0001_0002__58__R
PETVIKAVMHAYRAWMQAARENDEDKAKKIIKSLKDLADKLNDPYAQRAVKNLEDTLKKLKG PGATLCLGHHAVPNGTLVKTITDDQIEVTDATELVQSIPNDKPFQNVNKITYGACPKYVKQNTLKLATGMRNVPEKGLFGAIAGFIENGWEGMIDGWYGFRHQNSEGTGQAADLKSTQAAIDQINGKLNRVIEKTLLVALENQHTIDLTDSEMNKLFEKTGRQLRENAEDMGNGCFKIYHKCDNACIESIRNGTYDHDVYRDEALNNRFQ Motif0329_ems_3hC_644_0001__1__P
DETVIKAVMHAYRAWMQAARENDEDKAKKIWKSLKDLADKLNDPYAQRAVKNLEDTLKKLKG PGATLCLGHHAVPNGTLVKTITDDQIEVTDATELVQSIPNDKPFQNVNKITYGACPKYVKQNTLKLATGMRNVPEKGLFGAIAGFIENGWEGMIDGWYGFRHQNSEGTGQAADLKSTQAAIDQINGKLNRVIEKTLLVALENQHTIDLTDSEMNKLFEKTGRQLRENAEDMGNGCFKIYHKCDNACIESIRNGTYDHDVYRDEALNNRFQ Motif0329_ems_3hC_644_0001__31__W
SLEMAVKWLLTVLKRLRDKAQDPTSRKLIEELYKKVEWAAKNKDPRAAHLAFYAVAQARMLV PGATLCLGHHAVPNGTLVKTITDDQIEVTDATELVQSIPNDKPFQNVNKITYGACPKYVKQNTLKLATGMRNVPEKGLFGAIAGFIENGWEGMIDGWYGFRHQNSEGTGQAADLKSTQAAIDQINGKLNRVIEKTLLVALENQHTIDLTDSEMNKLFEKTGRQLRENAEDMGNGCFKIYHKCDNACIESIRNGTYDHDVYRDEALNNRFQ Motif0184_ems_3hM_1529_0001_0003__38__W
PEDEWVKQVETILRKACKVPDPTERKKLLIEAQVRARYAQQVATDPRVQKILEELIKIARKLYV PGATLCLGHHAVPNGTLVKTITDDQIEVTDATELVQSIPNDKPFQNVNKITYGACPKYVKQNTLKLATGMRNVPEKGLFGAIAGFIENGWEGMIDGWYGFRHQNSEGTGQAADLKSTQAAIDQINGKLNRVIEKTLLVALENQHTIDLTDSEMNKLFEKTGRQLRENAEDMGNGCFKIYHKCDNACIESIRNGTYDHDVYRDEALNNRFQ Motif0057_ems_3hM_2551_0001__17__C
DFNQYQRAYDWAAEWIRRVLSASSEEESEKLIEKAKEEAKRRGDELALRGIERFQKLWRKNL PGATLCLGHHAVPNGTLVKTITDDQIEVTDATELVQSIPNDKPFQNVNKITYGACPKYVKQNTLKLATGMRNVPEKGLFGAIAGFIENGWEGMIDGWYGFRHQNSEGTGQAADLKSTQAAIDQINGKLNRVIEKTLLVALENQHTIDLTDSEMNKLFEKTGRQLRENAEDMGNGCFKIYHKCDNACIESIRNGTYDHDVYRDEALNNRFQ Motif0252_ems_3hM_2052_0001__50__G
SEEELIEKVERVLGDPRLRELLRRLNEDAKKMGIDPKMAVQVAARYIAQQEGNPEVEKVAKEVAK PGATLCLGHHAVPNGTLVKTITDDQIEVTDATELVQSIPNDKPFQNVNKITYGACPKYVKQNTLKLATGMRNVPEKGLFGAIAGFIENGWEGMIDGWYGFRHQNSEGTGQAADLKSTQAAIDQINGKLNRVIEKTLLVALENQHTIDLTDSEMNKLFEKTGRQLRENAEDMGNGCFKIYHKCDNACIESIRNGTYDHDVYRDEALNNRFQ Motif0085_bcov_4helix_05981_0001__26__N
NFNQYQRAYDWAAEWIRRVLSASSEEESEKLIEKAKEEAKRRGDELALRLIERFQKLWRKNL PGATLCLGHHAVPNGTLVKTITDDQIEVTDATELVQSIPNDKPFQNVNKITYGACPKYVKQNTLKLATGMRNVPEKGLFGAIAGFIENGWEGMIDGWYGFRHQNSEGTGQAADLKSTQAAIDQINGKLNRVIEKTLLVALENQHTIDLTDSEMNKLFEKTGRQLRENAEDMGNGCFKIYHKCDNACIESIRNGTYDHDVYRDEALNNRFQ Motif0252_ems_3hM_2052_0001__1__N
DFNQYQRAYDWAAEWIRRVLSASSEEESEKLIEKAKEEAKRRGDELALRLIERFQKLWRKIL PGATLCLGHHAVPNGTLVKTITDDQIEVTDATELVQSIPNDKPFQNVNKITYGACPKYVKQNTLKLATGMRNVPEKGLFGAIAGFIENGWEGMIDGWYGFRHQNSEGTGQAADLKSTQAAIDQINGKLNRVIEKTLLVALENQHTIDLTDSEMNKLFEKTGRQLRENAEDMGNGCFKIYHKCDNACIESIRNGTYDHDVYRDEALNNRFQ Motif0252_ems_3hM_2052_0001__61__I
PEDEWVKQVETILRKAKKVPDPTERKKLLIEAQVRARYAQQVATDPRVQKILEELIDIARKLYV PGATLCLGHHAVPNGTLVKTITDDQIEVTDATELVQSIPNDKPFQNVNKITYGACPKYVKQNTLKLATGMRNVPEKGLFGAIAGFIENGWEGMIDGWYGFRHQNSEGTGQAADLKSTQAAIDQINGKLNRVIEKTLLVALENQHTIDLTDSEMNKLFEKTGRQLRENAEDMGNGCFKIYHKCDNACIESIRNGTYDHDVYRDEALNNRFQ Motif0057_ems_3hM_2551_0001__57__D
DLDERAKKLLKLLREVRKYAPDPDLRKKAEMASRMLEEALKKKDELYVQTLIRFAEVFVKLV PGATLCLGHHAVPNGTLVKTITDDQIEVTDATELVQSIPNDKPFQNVNKITYGACPKYVKQNTLKLATGMRNVPEKGLFGAIAGFIENGWEGMIDGWYGFRHQNSEGTGQAADLKSTQAAIDQINGKLNRVIEKTLLVALENQHTIDLTDSEMNKLFEKTGRQLRENAEDMGNGCFKIYHKCDNACIESIRNGTYDHDVYRDEALNNRFQ Motif0501_ems_3hM_844_0001__19__Y
DMITIAIKWATEVYRLLVEGNYDEASKLAKKAIEEADKKNDEDLKKFAERLLERIKKLKKS PGATLCLGHHAVPNGTLVKTITDDQIEVTDATELVQSIPNDKPFQNVNKITYGACPKYVKQNTLKLATGMRNVPEKGLFGAIAGFIENGWEGMIDGWYGFRHQNSEGTGQAADLKSTQAAIDQINGKLNRVIEKTLLVALENQHTIDLTDSEMNKLFEKTGRQLRENAEDMGNGCFKIYHKCDNACIESIRNGTYDHDVYRDEALNNRFQ Motif0077_ems_3hM_2831_0001_0002__9__W
DETVIKAVMHAYRAWMQAARENIEDKAKKIIKSLKDLADKLNDPYAQRAVKNLEDTLKKLKG PGATLCLGHHAVPNGTLVKTITDDQIEVTDATELVQSIPNDKPFQNVNKITYGACPKYVKQNTLKLATGMRNVPEKGLFGAIAGFIENGWEGMIDGWYGFRHQNSEGTGQAADLKSTQAAIDQINGKLNRVIEKTLLVALENQHTIDLTDSEMNKLFEKTGRQLRENAEDMGNGCFKIYHKCDNACIESIRNGTYDHDVYRDEALNNRFQ Motif0329_ems_3hC_644_0001__23__I
SEEELIEKVERVLGDPRLRELLRRLVEDAKKMGIDPKMAVTVAARYIAQQEGNPEVEKVAKEVAK PGATLCLGHHAVPNGTLVKTITDDQIEVTDATELVQSIPNDKPFQNVNKITYGACPKYVKQNTLKLATGMRNVPEKGLFGAIAGFIENGWEGMIDGWYGFRHQNSEGTGQAADLKSTQAAIDQINGKLNRVIEKTLLVALENQHTIDLTDSEMNKLFEKTGRQLRENAEDMGNGCFKIYHKCDNACIESIRNGTYDHDVYRDEALNNRFQ Motif0085_bcov_4helix_05981_0001__41__T
DLDERAKKLLKLLREVRKKAPDPDLRKKAEMASRMLEEALKKKDELYVQTLIRFAEVFFKLV PGATLCLGHHAVPNGTLVKTITDDQIEVTDATELVQSIPNDKPFQNVNKITYGACPKYVKQNTLKLATGMRNVPEKGLFGAIAGFIENGWEGMIDGWYGFRHQNSEGTGQAADLKSTQAAIDQINGKLNRVIEKTLLVALENQHTIDLTDSEMNKLFEKTGRQLRENAEDMGNGCFKIYHKCDNACIESIRNGTYDHDVYRDEALNNRFQ Motif0501_ems_3hM_844_0001__59__F
DPNQYQRAYDWAAEWIRRVLSASSEEESEKLIEKAKEEAKRRGDELALRLIERFQKLWRKNL PGATLCLGHHAVPNGTLVKTITDDQIEVTDATELVQSIPNDKPFQNVNKITYGACPKYVKQNTLKLATGMRNVPEKGLFGAIAGFIENGWEGMIDGWYGFRHQNSEGTGQAADLKSTQAAIDQINGKLNRVIEKTLLVALENQHTIDLTDSEMNKLFEKTGRQLRENAEDMGNGCFKIYHKCDNACIESIRNGTYDHDVYRDEALNNRFQ Motif0252_ems_3hM_2052_0001__2__P
SQETVKDLVRKAKELADSDGDPISQEYVSTLEEAARRATKNNDEHKLRILRISLEYFLKQL PGATLCLGHHAVPNGTLVKTITDDQIEVTDATELVQSIPNDKPFQNVNKITYGACPKYVKQNTLKLATGMRNVPEKGLFGAIAGFIENGWEGMIDGWYGFRHQNSEGTGQAADLKSTQAAIDQINGKLNRVIEKTLLVALENQHTIDLTDSEMNKLFEKTGRQLRENAEDMGNGCFKIYHKCDNACIESIRNGTYDHDVYRDEALNNRFQ Motif0176_ems_3hM_1482_0004__19__D
SLEMAVKWLLTVLKRLRDKAQDPTSRKLIEELYKKVEEAAKNKDPRAAHLARYAVAQARMLV PGATLCLGHHAVPNGTLVKTITDDQIEVTDATELVQSIPNDKPFQNVNKITYGACPKYVKQNTLKLATGMRNVPEKGLFGAIAGFIENGWEGMIDGWYGFRHQNSEGTGQAADLKSTQAAIDQINGKLNRVIEKTLLVALENQHTIDLTDSEMNKLFEKTGRQLRENAEDMGNGCFKIYHKCDNACIESIRNGTYDHDVYRDEALNNRFQ Motif0184_ems_3hM_1529_0001_0003__52__R
DETVIKAVMHAYRAWMQAARENDEDKAKKIIKSLKDLADKLNDIYAQRAVKNLEDTLKKLKG PGATLCLGHHAVPNGTLVKTITDDQIEVTDATELVQSIPNDKPFQNVNKITYGACPKYVKQNTLKLATGMRNVPEKGLFGAIAGFIENGWEGMIDGWYGFRHQNSEGTGQAADLKSTQAAIDQINGKLNRVIEKTLLVALENQHTIDLTDSEMNKLFEKTGRQLRENAEDMGNGCFKIYHKCDNACIESIRNGTYDHDVYRDEALNNRFQ Motif0329_ems_3hC_644_0001__44__I
PEDEWVKQVETILRKAKKVPDPTERKKLLIEAQVRARYTQQVATDPRVQKILEELIKIARKLYV PGATLCLGHHAVPNGTLVKTITDDQIEVTDATELVQSIPNDKPFQNVNKITYGACPKYVKQNTLKLATGMRNVPEKGLFGAIAGFIENGWEGMIDGWYGFRHQNSEGTGQAADLKSTQAAIDQINGKLNRVIEKTLLVALENQHTIDLTDSEMNKLFEKTGRQLRENAEDMGNGCFKIYHKCDNACIESIRNGTYDHDVYRDEALNNRFQ Motif0057_ems_3hM_2551_0001__39__T
DFNQQQRAYDWAAEWIRRVLSASSEEESEKLIEKAKEEAKRRGDELALRLIERFQKLWRKNL PGATLCLGHHAVPNGTLVKTITDDQIEVTDATELVQSIPNDKPFQNVNKITYGACPKYVKQNTLKLATGMRNVPEKGLFGAIAGFIENGWEGMIDGWYGFRHQNSEGTGQAADLKSTQAAIDQINGKLNRVIEKTLLVALENQHTIDLTDSEMNKLFEKTGRQLRENAEDMGNGCFKIYHKCDNACIESIRNGTYDHDVYRDEALNNRFQ Motif0252_ems_3hM_2052_0001__5__Q
SQVTVKDLVRKAKELADSLGDPISQEYVSTLEEAARRATKNNDEHKLRILRISLEYFLKQL PGATLCLGHHAVPNGTLVKTITDDQIEVTDATELVQSIPNDKPFQNVNKITYGACPKYVKQNTLKLATGMRNVPEKGLFGAIAGFIENGWEGMIDGWYGFRHQNSEGTGQAADLKSTQAAIDQINGKLNRVIEKTLLVALENQHTIDLTDSEMNKLFEKTGRQLRENAEDMGNGCFKIYHKCDNACIESIRNGTYDHDVYRDEALNNRFQ Motif0176_ems_3hM_1482_0004__3__V
SLEMAVKWLLTVLKRLRDKATDPTSRKLIEELYKKVEEAAKNKDPRAAHLAFYAVAQARMLV PGATLCLGHHAVPNGTLVKTITDDQIEVTDATELVQSIPNDKPFQNVNKITYGACPKYVKQNTLKLATGMRNVPEKGLFGAIAGFIENGWEGMIDGWYGFRHQNSEGTGQAADLKSTQAAIDQINGKLNRVIEKTLLVALENQHTIDLTDSEMNKLFEKTGRQLRENAEDMGNGCFKIYHKCDNACIESIRNGTYDHDVYRDEALNNRFQ Motif0184_ems_3hM_1529_0001_0003__21__T
DFNQYQRAYDWAAEWIRRVLSASSEEESEKLIEKAKEEAKRRGDCLALRLIERFQKLWRKNL PGATLCLGHHAVPNGTLVKTITDDQIEVTDATELVQSIPNDKPFQNVNKITYGACPKYVKQNTLKLATGMRNVPEKGLFGAIAGFIENGWEGMIDGWYGFRHQNSEGTGQAADLKSTQAAIDQINGKLNRVIEKTLLVALENQHTIDLTDSEMNKLFEKTGRQLRENAEDMGNGCFKIYHKCDNACIESIRNGTYDHDVYRDEALNNRFQ Motif0252_ems_3hM_2052_0001__45__C
PEDEWVKQVETILRKAKKVPDPTERKKLLIEAQVRYRYAQQVATDPRVQKILEELIKIARKLYV PGATLCLGHHAVPNGTLVKTITDDQIEVTDATELVQSIPNDKPFQNVNKITYGACPKYVKQNTLKLATGMRNVPEKGLFGAIAGFIENGWEGMIDGWYGFRHQNSEGTGQAADLKSTQAAIDQINGKLNRVIEKTLLVALENQHTIDLTDSEMNKLFEKTGRQLRENAEDMGNGCFKIYHKCDNACIESIRNGTYDHDVYRDEALNNRFQ Motif0057_ems_3hM_2551_0001__36__Y
DFNQYQRAYDWAAEWIRRVLSASSEEESEKLIEKAKEEAKRRRDELALRLIERFQKLWRKNL PGATLCLGHHAVPNGTLVKTITDDQIEVTDATELVQSIPNDKPFQNVNKITYGACPKYVKQNTLKLATGMRNVPEKGLFGAIAGFIENGWEGMIDGWYGFRHQNSEGTGQAADLKSTQAAIDQINGKLNRVIEKTLLVALENQHTIDLTDSEMNKLFEKTGRQLRENAEDMGNGCFKIYHKCDNACIESIRNGTYDHDVYRDEALNNRFQ Motif0252_ems_3hM_2052_0001__43__R
DFNQYQRAYDWAAEWIRRVLSRSSEEESEKLIEKAKEEAKRRGDELALRLIERFQKLWRKNL PGATLCLGHHAVPNGTLVKTITDDQIEVTDATELVQSIPNDKPFQNVNKITYGACPKYVKQNTLKLATGMRNVPEKGLFGAIAGFIENGWEGMIDGWYGFRHQNSEGTGQAADLKSTQAAIDQINGKLNRVIEKTLLVALENQHTIDLTDSEMNKLFEKTGRQLRENAEDMGNGCFKIYHKCDNACIESIRNGTYDHDVYRDEALNNRFQ Motif0252_ems_3hM_2052_0001__22__R
SEEELIEKVERVLGDPRLRPLLRRLVEDAKKMGIDPKMAVQVAARYIAQQEGNPEVEKVAKEVAK PGATLCLGHHAVPNGTLVKTITDDQIEVTDATELVQSIPNDKPFQNVNKITYGACPKYVKQNTLKLATGMRNVPEKGLFGAIAGFIENGWEGMIDGWYGFRHQNSEGTGQAADLKSTQAAIDQINGKLNRVIEKTLLVALENQHTIDLTDSEMNKLFEKTGRQLRENAEDMGNGCFKIYHKCDNACIESIRNGTYDHDVYRDEALNNRFQ Motif0085_bcov_4helix_05981_0001__20__P
SEEELIEKVERVLGDPRLRELLRRLVEDAKKMGIDPKMAVQVAARYIAQREGNPEVEKVAKEVAK PGATLCLGHHAVPNGTLVKTITDDQIEVTDATELVQSIPNDKPFQNVNKITYGACPKYVKQNTLKLATGMRNVPEKGLFGAIAGFIENGWEGMIDGWYGFRHQNSEGTGQAADLKSTQAAIDQINGKLNRVIEKTLLVALENQHTIDLTDSEMNKLFEKTGRQLRENAEDMGNGCFKIYHKCDNACIESIRNGTYDHDVYRDEALNNRFQ Motif0085_bcov_4helix_05981_0001__50__R
SEEELIEKVERVLGDPRLHELLRRLVEDAKKMGIDPKMAVQVAARYIAQQEGNPEVEKVAKEVAK PGATLCLGHHAVPNGTLVKTITDDQIEVTDATELVQSIPNDKPFQNVNKITYGACPKYVKQNTLKLATGMRNVPEKGLFGAIAGFIENGWEGMIDGWYGFRHQNSEGTGQAADLKSTQAAIDQINGKLNRVIEKTLLVALENQHTIDLTDSEMNKLFEKTGRQLRENAEDMGNGCFKIYHKCDNACIESIRNGTYDHDVYRDEALNNRFQ Motif0085_bcov_4helix_05981_0001__19__H
SEEELIEKVERVLGDPRLRELLRRLVEDAKKMGIDPKMAVQVAARYIAQQEGNPEVEKVAKEVCK PGATLCLGHHAVPNGTLVKTITDDQIEVTDATELVQSIPNDKPFQNVNKITYGACPKYVKQNTLKLATGMRNVPEKGLFGAIAGFIENGWEGMIDGWYGFRHQNSEGTGQAADLKSTQAAIDQINGKLNRVIEKTLLVALENQHTIDLTDSEMNKLFEKTGRQLRENAEDMGNGCFKIYHKCDNACIESIRNGTYDHDVYRDEALNNRFQ Motif0085_bcov_4helix_05981_0001__64__C
SQETVKDLVRKAKELADSLNDPISQEYVSTLEEAARRATKNNDEHKLRILRISLEYFLKQL PGATLCLGHHAVPNGTLVKTITDDQIEVTDATELVQSIPNDKPFQNVNKITYGACPKYVKQNTLKLATGMRNVPEKGLFGAIAGFIENGWEGMIDGWYGFRHQNSEGTGQAADLKSTQAAIDQINGKLNRVIEKTLLVALENQHTIDLTDSEMNKLFEKTGRQLRENAEDMGNGCFKIYHKCDNACIESIRNGTYDHDVYRDEALNNRFQ Motif0176_ems_3hM_1482_0004__20__N
DETVIKAVMHAYRAWMQAARENDEFKAKKIIKSLKDLADKLNDPYAQRAVKNLEDTLKKLKG PGATLCLGHHAVPNGTLVKTITDDQIEVTDATELVQSIPNDKPFQNVNKITYGACPKYVKQNTLKLATGMRNVPEKGLFGAIAGFIENGWEGMIDGWYGFRHQNSEGTGQAADLKSTQAAIDQINGKLNRVIEKTLLVALENQHTIDLTDSEMNKLFEKTGRQLRENAEDMGNGCFKIYHKCDNACIESIRNGTYDHDVYRDEALNNRFQ Motif0329_ems_3hC_644_0001__25__F
DLDERAKKLLKLLREVRKKAPDPDLRKKAEMASRMLEEALKKKDELYVQTLYRFAEVFVKLV PGATLCLGHHAVPNGTLVKTITDDQIEVTDATELVQSIPNDKPFQNVNKITYGACPKYVKQNTLKLATGMRNVPEKGLFGAIAGFIENGWEGMIDGWYGFRHQNSEGTGQAADLKSTQAAIDQINGKLNRVIEKTLLVALENQHTIDLTDSEMNKLFEKTGRQLRENAEDMGNGCFKIYHKCDNACIESIRNGTYDHDVYRDEALNNRFQ Motif0501_ems_3hM_844_0001__52__Y
SLEMAVKWLLTVLKRLRDKAQDPTSRKLIEELYKKVEEAAKNKDPRIAHLAFYAVAQARMLV PGATLCLGHHAVPNGTLVKTITDDQIEVTDATELVQSIPNDKPFQNVNKITYGACPKYVKQNTLKLATGMRNVPEKGLFGAIAGFIENGWEGMIDGWYGFRHQNSEGTGQAADLKSTQAAIDQINGKLNRVIEKTLLVALENQHTIDLTDSEMNKLFEKTGRQLRENAEDMGNGCFKIYHKCDNACIESIRNGTYDHDVYRDEALNNRFQ Motif0184_ems_3hM_1529_0001_0003__47__I
SLEMAVKWLLTVLRRLRDKAQDPTSRKLIEELYKKVEEAAKNKDPRAAHLAFYAVAQARMLV PGATLCLGHHAVPNGTLVKTITDDQIEVTDATELVQSIPNDKPFQNVNKITYGACPKYVKQNTLKLATGMRNVPEKGLFGAIAGFIENGWEGMIDGWYGFRHQNSEGTGQAADLKSTQAAIDQINGKLNRVIEKTLLVALENQHTIDLTDSEMNKLFEKTGRQLRENAEDMGNGCFKIYHKCDNACIESIRNGTYDHDVYRDEALNNRFQ Motif0184_ems_3hM_1529_0001_0003__14__R
SQETVKDLVRKAKELADSLGDPISDEYVSTLEEAARRATKNNDEHKLRILRISLEYFLKQL PGATLCLGHHAVPNGTLVKTITDDQIEVTDATELVQSIPNDKPFQNVNKITYGACPKYVKQNTLKLATGMRNVPEKGLFGAIAGFIENGWEGMIDGWYGFRHQNSEGTGQAADLKSTQAAIDQINGKLNRVIEKTLLVALENQHTIDLTDSEMNKLFEKTGRQLRENAEDMGNGCFKIYHKCDNACIESIRNGTYDHDVYRDEALNNRFQ Motif0176_ems_3hM_1482_0004__25__D
DFNQYQRAYDWAAEWIRRVLSDSSEEESEKLIEKAKEEAKRRGDELALRLIERFQKLWRKNL PGATLCLGHHAVPNGTLVKTITDDQIEVTDATELVQSIPNDKPFQNVNKITYGACPKYVKQNTLKLATGMRNVPEKGLFGAIAGFIENGWEGMIDGWYGFRHQNSEGTGQAADLKSTQAAIDQINGKLNRVIEKTLLVALENQHTIDLTDSEMNKLFEKTGRQLRENAEDMGNGCFKIYHKCDNACIESIRNGTYDHDVYRDEALNNRFQ Motif0252_ems_3hM_2052_0001__22__D
DLDERAKKLLKLLRFVRKKAPDPDLRKKAEMASRMLEEALKKKDELYVQTLIRFAEVFVKLV PGATLCLGHHAVPNGTLVKTITDDQIEVTDATELVQSIPNDKPFQNVNKITYGACPKYVKQNTLKLATGMRNVPEKGLFGAIAGFIENGWEGMIDGWYGFRHQNSEGTGQAADLKSTQAAIDQINGKLNRVIEKTLLVALENQHTIDLTDSEMNKLFEKTGRQLRENAEDMGNGCFKIYHKCDNACIESIRNGTYDHDVYRDEALNNRFQ Motif0501_ems_3hM_844_0001__15__F
DETVIKAVMHAYRAWMQAARENDEDKAKKIIKSLKDLADKLNDPYAQRAVKNIEDTLKKLKG PGATLCLGHHAVPNGTLVKTITDDQIEVTDATELVQSIPNDKPFQNVNKITYGACPKYVKQNTLKLATGMRNVPEKGLFGAIAGFIENGWEGMIDGWYGFRHQNSEGTGQAADLKSTQAAIDQINGKLNRVIEKTLLVALENQHTIDLTDSEMNKLFEKTGRQLRENAEDMGNGCFKIYHKCDNACIESIRNGTYDHDVYRDEALNNRFQ Motif0329_ems_3hC_644_0001__53__I
SEEELIEKVERVLGDPRLRELLRRLVEDAKKMGIDPKDAVQVAARYIAQQEGNPEVEKVAKEVAK PGATLCLGHHAVPNGTLVKTITDDQIEVTDATELVQSIPNDKPFQNVNKITYGACPKYVKQNTLKLATGMRNVPEKGLFGAIAGFIENGWEGMIDGWYGFRHQNSEGTGQAADLKSTQAAIDQINGKLNRVIEKTLLVALENQHTIDLTDSEMNKLFEKTGRQLRENAEDMGNGCFKIYHKCDNACIESIRNGTYDHDVYRDEALNNRFQ Motif0085_bcov_4helix_05981_0001__38__D
PEDEWVKQVETILRKAKKYPDPTERKKLLIEAQVRARYAQQVATDPRVQKILEELIKIARKLYV PGATLCLGHHAVPNGTLVKTITDDQIEVTDATELVQSIPNDKPFQNVNKITYGACPKYVKQNTLKLATGMRNVPEKGLFGAIAGFIENGWEGMIDGWYGFRHQNSEGTGQAADLKSTQAAIDQINGKLNRVIEKTLLVALENQHTIDLTDSEMNKLFEKTGRQLRENAEDMGNGCFKIYHKCDNACIESIRNGTYDHDVYRDEALNNRFQ Motif0057_ems_3hM_2551_0001__19__Y
SEEELIEKVERVLGDPRLRELLRRLVERAKKMGIDPKMAVQVAARYIAQQEGNPEVEKVAKEVAK PGATLCLGHHAVPNGTLVKTITDDQIEVTDATELVQSIPNDKPFQNVNKITYGACPKYVKQNTLKLATGMRNVPEKGLFGAIAGFIENGWEGMIDGWYGFRHQNSEGTGQAADLKSTQAAIDQINGKLNRVIEKTLLVALENQHTIDLTDSEMNKLFEKTGRQLRENAEDMGNGCFKIYHKCDNACIESIRNGTYDHDVYRDEALNNRFQ Motif0085_bcov_4helix_05981_0001__28__R
SQETVKDLVRKAKELADSLGDVISQEYVSTLEEAARRATKNNDEHKLRILRISLEYFLKQL PGATLCLGHHAVPNGTLVKTITDDQIEVTDATELVQSIPNDKPFQNVNKITYGACPKYVKQNTLKLATGMRNVPEKGLFGAIAGFIENGWEGMIDGWYGFRHQNSEGTGQAADLKSTQAAIDQINGKLNRVIEKTLLVALENQHTIDLTDSEMNKLFEKTGRQLRENAEDMGNGCFKIYHKCDNACIESIRNGTYDHDVYRDEALNNRFQ Motif0176_ems_3hM_1482_0004__22__V
DFNQYQRAYDWAAEWIRRVLSASSEEESEKLIEKAKEEAKRRGDELALRLIERFQKLWRKNS PGATLCLGHHAVPNGTLVKTITDDQIEVTDATELVQSIPNDKPFQNVNKITYGACPKYVKQNTLKLATGMRNVPEKGLFGAIAGFIENGWEGMIDGWYGFRHQNSEGTGQAADLKSTQAAIDQINGKLNRVIEKTLLVALENQHTIDLTDSEMNKLFEKTGRQLRENAEDMGNGCFKIYHKCDNACIESIRNGTYDHDVYRDEALNNRFQ Motif0252_ems_3hM_2052_0001__62__S
DETVIKAVMHAYRAWMQAARENDEDKAKKIIKSLKDLADKLNDVYAQRAVKNLEDTLKKLKG PGATLCLGHHAVPNGTLVKTITDDQIEVTDATELVQSIPNDKPFQNVNKITYGACPKYVKQNTLKLATGMRNVPEKGLFGAIAGFIENGWEGMIDGWYGFRHQNSEGTGQAADLKSTQAAIDQINGKLNRVIEKTLLVALENQHTIDLTDSEMNKLFEKTGRQLRENAEDMGNGCFKIYHKCDNACIESIRNGTYDHDVYRDEALNNRFQ Motif0329_ems_3hC_644_0001__44__V
SEEELIEKVERVLGDPRLRELLRRLVEDAKKMGIDPKMAVQVAARYIAQQEGNPEVEKVAKEVAY PGATLCLGHHAVPNGTLVKTITDDQIEVTDATELVQSIPNDKPFQNVNKITYGACPKYVKQNTLKLATGMRNVPEKGLFGAIAGFIENGWEGMIDGWYGFRHQNSEGTGQAADLKSTQAAIDQINGKLNRVIEKTLLVALENQHTIDLTDSEMNKLFEKTGRQLRENAEDMGNGCFKIYHKCDNACIESIRNGTYDHDVYRDEALNNRFQ Motif0085_bcov_4helix_05981_0001__65__Y
SQETVKDLVRKARELADSLGDPISQEYVSTLEEAARRATKNNDEHKLRILRISLEYFLKQL PGATLCLGHHAVPNGTLVKTITDDQIEVTDATELVQSIPNDKPFQNVNKITYGACPKYVKQNTLKLATGMRNVPEKGLFGAIAGFIENGWEGMIDGWYGFRHQNSEGTGQAADLKSTQAAIDQINGKLNRVIEKTLLVALENQHTIDLTDSEMNKLFEKTGRQLRENAEDMGNGCFKIYHKCDNACIESIRNGTYDHDVYRDEALNNRFQ Motif0176_ems_3hM_1482_0004__13__R
SLEMAVKWLLTVLKRLRDKAQDPTSRKLIEELYKKVEEAAKNKDPRAAHLAFYAVAQSRMLV PGATLCLGHHAVPNGTLVKTITDDQIEVTDATELVQSIPNDKPFQNVNKITYGACPKYVKQNTLKLATGMRNVPEKGLFGAIAGFIENGWEGMIDGWYGFRHQNSEGTGQAADLKSTQAAIDQINGKLNRVIEKTLLVALENQHTIDLTDSEMNKLFEKTGRQLRENAEDMGNGCFKIYHKCDNACIESIRNGTYDHDVYRDEALNNRFQ Motif0184_ems_3hM_1529_0001_0003__58__S
DMITIAIKLATEVYRLLGEGNYDEASKLAKKAIEEADKKNDEDLKKFAERLLERIKKLKKS PGATLCLGHHAVPNGTLVKTITDDQIEVTDATELVQSIPNDKPFQNVNKITYGACPKYVKQNTLKLATGMRNVPEKGLFGAIAGFIENGWEGMIDGWYGFRHQNSEGTGQAADLKSTQAAIDQINGKLNRVIEKTLLVALENQHTIDLTDSEMNKLFEKTGRQLRENAEDMGNGCFKIYHKCDNACIESIRNGTYDHDVYRDEALNNRFQ Motif0077_ems_3hM_2831_0001_0002__18__G
DFNQYQRAYDWAAEWIRRVLSASSEEESEKLIEKAKEEAKRRGDELALRLIERFQKLCRKNL PGATLCLGHHAVPNGTLVKTITDDQIEVTDATELVQSIPNDKPFQNVNKITYGACPKYVKQNTLKLATGMRNVPEKGLFGAIAGFIENGWEGMIDGWYGFRHQNSEGTGQAADLKSTQAAIDQINGKLNRVIEKTLLVALENQHTIDLTDSEMNKLFEKTGRQLRENAEDMGNGCFKIYHKCDNACIESIRNGTYDHDVYRDEALNNRFQ Motif0252_ems_3hM_2052_0001__58__C
SEEEYIEKVERVLGDPRLRELLRRLVEDAKKMGIDPKMAVQVAARYIAQQEGNPEVEKVAKEVAK PGATLCLGHHAVPNGTLVKTITDDQIEVTDATELVQSIPNDKPFQNVNKITYGACPKYVKQNTLKLATGMRNVPEKGLFGAIAGFIENGWEGMIDGWYGFRHQNSEGTGQAADLKSTQAAIDQINGKLNRVIEKTLLVALENQHTIDLTDSEMNKLFEKTGRQLRENAEDMGNGCFKIYHKCDNACIESIRNGTYDHDVYRDEALNNRFQ Motif0085_bcov_4helix_05981_0001__5__Y
SEEELIEKVERVLVDPRLRELLRRLVEDAKKMGIDPKMAVQVAARYIAQQEGNPEVEKVAKEVAK PGATLCLGHHAVPNGTLVKTITDDQIEVTDATELVQSIPNDKPFQNVNKITYGACPKYVKQNTLKLATGMRNVPEKGLFGAIAGFIENGWEGMIDGWYGFRHQNSEGTGQAADLKSTQAAIDQINGKLNRVIEKTLLVALENQHTIDLTDSEMNKLFEKTGRQLRENAEDMGNGCFKIYHKCDNACIESIRNGTYDHDVYRDEALNNRFQ Motif0085_bcov_4helix_05981_0001__14__V
DETVIKAVMHAYRAVMQAARENDEDKAKKIIKSLKDLADKLNDPYAQRAVKNLEDTLKKLKG PGATLCLGHHAVPNGTLVKTITDDQIEVTDATELVQSIPNDKPFQNVNKITYGACPKYVKQNTLKLATGMRNVPEKGLFGAIAGFIENGWEGMIDGWYGFRHQNSEGTGQAADLKSTQAAIDQINGKLNRVIEKTLLVALENQHTIDLTDSEMNKLFEKTGRQLRENAEDMGNGCFKIYHKCDNACIESIRNGTYDHDVYRDEALNNRFQ Motif0329_ems_3hC_644_0001__15__V
DLDERAKKLLKLLREVRKKAPDPDLQKKAEMASRMLEEALKKKDELYVQTLIRFAEVFVKLV PGATLCLGHHAVPNGTLVKTITDDQIEVTDATELVQSIPNDKPFQNVNKITYGACPKYVKQNTLKLATGMRNVPEKGLFGAIAGFIENGWEGMIDGWYGFRHQNSEGTGQAADLKSTQAAIDQINGKLNRVIEKTLLVALENQHTIDLTDSEMNKLFEKTGRQLRENAEDMGNGCFKIYHKCDNACIESIRNGTYDHDVYRDEALNNRFQ Motif0501_ems_3hM_844_0001__26__Q
DFNQYQRAYDWAAEWIRRVLSASSEEESEKLIEKAKEEAKRRGDELAQRLIERFQKLWRKNL PGATLCLGHHAVPNGTLVKTITDDQIEVTDATELVQSIPNDKPFQNVNKITYGACPKYVKQNTLKLATGMRNVPEKGLFGAIAGFIENGWEGMIDGWYGFRHQNSEGTGQAADLKSTQAAIDQINGKLNRVIEKTLLVALENQHTIDLTDSEMNKLFEKTGRQLRENAEDMGNGCFKIYHKCDNACIESIRNGTYDHDVYRDEALNNRFQ Motif0252_ems_3hM_2052_0001__48__Q
DLDERAKKLLKLLREVCKKAPDPDLRKKAEMASRMLEEALKKKDELYVQTLIRFAEVFVKLV PGATLCLGHHAVPNGTLVKTITDDQIEVTDATELVQSIPNDKPFQNVNKITYGACPKYVKQNTLKLATGMRNVPEKGLFGAIAGFIENGWEGMIDGWYGFRHQNSEGTGQAADLKSTQAAIDQINGKLNRVIEKTLLVALENQHTIDLTDSEMNKLFEKTGRQLRENAEDMGNGCFKIYHKCDNACIESIRNGTYDHDVYRDEALNNRFQ Motif0501_ems_3hM_844_0001__17__C
DETVIKAVMHAYRAWMQAARENDEDKAKKIIKSHKDLADKLNDPYAQRAVKNLEDTLKKLKG PGATLCLGHHAVPNGTLVKTITDDQIEVTDATELVQSIPNDKPFQNVNKITYGACPKYVKQNTLKLATGMRNVPEKGLFGAIAGFIENGWEGMIDGWYGFRHQNSEGTGQAADLKSTQAAIDQINGKLNRVIEKTLLVALENQHTIDLTDSEMNKLFEKTGRQLRENAEDMGNGCFKIYHKCDNACIESIRNGTYDHDVYRDEALNNRFQ Motif0329_ems_3hC_644_0001__34__H
SEEELIEKVERVLGDPRLRELLRRLVEDAKKMGIDPKMAVQVAARYIAQQEGNPEVEKVAKIVAK PGATLCLGHHAVPNGTLVKTITDDQIEVTDATELVQSIPNDKPFQNVNKITYGACPKYVKQNTLKLATGMRNVPEKGLFGAIAGFIENGWEGMIDGWYGFRHQNSEGTGQAADLKSTQAAIDQINGKLNRVIEKTLLVALENQHTIDLTDSEMNKLFEKTGRQLRENAEDMGNGCFKIYHKCDNACIESIRNGTYDHDVYRDEALNNRFQ Motif0085_bcov_4helix_05981_0001__62__I
DETVIKAVMHAYRAWMQAARENDEDKAKKIIKSLKDLADKLNDPYAQRAVKNLEDTCKKLKG PGATLCLGHHAVPNGTLVKTITDDQIEVTDATELVQSIPNDKPFQNVNKITYGACPKYVKQNTLKLATGMRNVPEKGLFGAIAGFIENGWEGMIDGWYGFRHQNSEGTGQAADLKSTQAAIDQINGKLNRVIEKTLLVALENQHTIDLTDSEMNKLFEKTGRQLRENAEDMGNGCFKIYHKCDNACIESIRNGTYDHDVYRDEALNNRFQ Motif0329_ems_3hC_644_0001__57__C
DFNQYQRAYDWAAEWIRRVLSASSEEESEKLIEKAKEEAKRRGDELALRLIWRFQKLWRKNL PGATLCLGHHAVPNGTLVKTITDDQIEVTDATELVQSIPNDKPFQNVNKITYGACPKYVKQNTLKLATGMRNVPEKGLFGAIAGFIENGWEGMIDGWYGFRHQNSEGTGQAADLKSTQAAIDQINGKLNRVIEKTLLVALENQHTIDLTDSEMNKLFEKTGRQLRENAEDMGNGCFKIYHKCDNACIESIRNGTYDHDVYRDEALNNRFQ Motif0252_ems_3hM_2052_0001__52__W
DMITIAIKLATEVYRLAVEGNYDEASKLAKKAIEEADKKNDEDLKKFAERLLERIKKLKKS PGATLCLGHHAVPNGTLVKTITDDQIEVTDATELVQSIPNDKPFQNVNKITYGACPKYVKQNTLKLATGMRNVPEKGLFGAIAGFIENGWEGMIDGWYGFRHQNSEGTGQAADLKSTQAAIDQINGKLNRVIEKTLLVALENQHTIDLTDSEMNKLFEKTGRQLRENAEDMGNGCFKIYHKCDNACIESIRNGTYDHDVYRDEALNNRFQ Motif0077_ems_3hM_2831_0001_0002__17__A
DETVIKAVMHAYRPWMQAARENDEDKAKKIIKSLKDLADKLNDPYAQRAVKNLEDTLKKLKG PGATLCLGHHAVPNGTLVKTITDDQIEVTDATELVQSIPNDKPFQNVNKITYGACPKYVKQNTLKLATGMRNVPEKGLFGAIAGFIENGWEGMIDGWYGFRHQNSEGTGQAADLKSTQAAIDQINGKLNRVIEKTLLVALENQHTIDLTDSEMNKLFEKTGRQLRENAEDMGNGCFKIYHKCDNACIESIRNGTYDHDVYRDEALNNRFQ Motif0329_ems_3hC_644_0001__14__P
PEDEWVKQVETILRKAKKVEDPTERKKLLIEAQVRARYAQQVATDPRVQKILEELIKIARKLYV PGATLCLGHHAVPNGTLVKTITDDQIEVTDATELVQSIPNDKPFQNVNKITYGACPKYVKQNTLKLATGMRNVPEKGLFGAIAGFIENGWEGMIDGWYGFRHQNSEGTGQAADLKSTQAAIDQINGKLNRVIEKTLLVALENQHTIDLTDSEMNKLFEKTGRQLRENAEDMGNGCFKIYHKCDNACIESIRNGTYDHDVYRDEALNNRFQ Motif0057_ems_3hM_2551_0001__20__E
PEDEWVKQVETILRKAKKVPDPTERKKLLIEAQVRARYAQQVATDPRVQKQLEELIKIARKLYV PGATLCLGHHAVPNGTLVKTITDDQIEVTDATELVQSIPNDKPFQNVNKITYGACPKYVKQNTLKLATGMRNVPEKGLFGAIAGFIENGWEGMIDGWYGFRHQNSEGTGQAADLKSTQAAIDQINGKLNRVIEKTLLVALENQHTIDLTDSEMNKLFEKTGRQLRENAEDMGNGCFKIYHKCDNACIESIRNGTYDHDVYRDEALNNRFQ Motif0057_ems_3hM_2551_0001__51__Q
DMITIAIKLATEVYRLLVEGNYDEASKLAKKAIEEADKKNDEDLKKFAERLLHRIKKLKKS PGATLCLGHHAVPNGTLVKTITDDQIEVTDATELVQSIPNDKPFQNVNKITYGACPKYVKQNTLKLATGMRNVPEKGLFGAIAGFIENGWEGMIDGWYGFRHQNSEGTGQAADLKSTQAAIDQINGKLNRVIEKTLLVALENQHTIDLTDSEMNKLFEKTGRQLRENAEDMGNGCFKIYHKCDNACIESIRNGTYDHDVYRDEALNNRFQ Motif0077_ems_3hM_2831_0001_0002__53__H
SLEMAVKWLLTVLKRLRDKAQDPTSRKLIEELYKKVEEAASNKDPRAAHLAFYAVAQARMLV PGATLCLGHHAVPNGTLVKTITDDQIEVTDATELVQSIPNDKPFQNVNKITYGACPKYVKQNTLKLATGMRNVPEKGLFGAIAGFIENGWEGMIDGWYGFRHQNSEGTGQAADLKSTQAAIDQINGKLNRVIEKTLLVALENQHTIDLTDSEMNKLFEKTGRQLRENAEDMGNGCFKIYHKCDNACIESIRNGTYDHDVYRDEALNNRFQ Motif0184_ems_3hM_1529_0001_0003__41__S
SQETVKDLVRKAKELADSLGDPNSQEYVSTLEEAARRATKNNDEHKLRILRISLEYFLKQL PGATLCLGHHAVPNGTLVKTITDDQIEVTDATELVQSIPNDKPFQNVNKITYGACPKYVKQNTLKLATGMRNVPEKGLFGAIAGFIENGWEGMIDGWYGFRHQNSEGTGQAADLKSTQAAIDQINGKLNRVIEKTLLVALENQHTIDLTDSEMNKLFEKTGRQLRENAEDMGNGCFKIYHKCDNACIESIRNGTYDHDVYRDEALNNRFQ Motif0176_ems_3hM_1482_0004__23__N
PEDEWVKQVETILRKAKKHPDPTERKKLLIEAQVRARYAQQVATDPRVQKILEELIKIARKLYV PGATLCLGHHAVPNGTLVKTITDDQIEVTDATELVQSIPNDKPFQNVNKITYGACPKYVKQNTLKLATGMRNVPEKGLFGAIAGFIENGWEGMIDGWYGFRHQNSEGTGQAADLKSTQAAIDQINGKLNRVIEKTLLVALENQHTIDLTDSEMNKLFEKTGRQLRENAEDMGNGCFKIYHKCDNACIESIRNGTYDHDVYRDEALNNRFQ Motif0057_ems_3hM_2551_0001__19__H
DFNQYQRAYDWAAEWIRRVLSASSEEESEKLIEKAKEEAKGRGDELALRLIERFQKLWRKNL PGATLCLGHHAVPNGTLVKTITDDQIEVTDATELVQSIPNDKPFQNVNKITYGACPKYVKQNTLKLATGMRNVPEKGLFGAIAGFIENGWEGMIDGWYGFRHQNSEGTGQAADLKSTQAAIDQINGKLNRVIEKTLLVALENQHTIDLTDSEMNKLFEKTGRQLRENAEDMGNGCFKIYHKCDNACIESIRNGTYDHDVYRDEALNNRFQ Motif0252_ems_3hM_2052_0001__41__G
DETVIKAVMHAYRAWMQAARENDEDKAKKIIKSLKDLADKLNDPYAQRAVKNLEDTSKKLKG PGATLCLGHHAVPNGTLVKTITDDQIEVTDATELVQSIPNDKPFQNVNKITYGACPKYVKQNTLKLATGMRNVPEKGLFGAIAGFIENGWEGMIDGWYGFRHQNSEGTGQAADLKSTQAAIDQINGKLNRVIEKTLLVALENQHTIDLTDSEMNKLFEKTGRQLRENAEDMGNGCFKIYHKCDNACIESIRNGTYDHDVYRDEALNNRFQ Motif0329_ems_3hC_644_0001__57__S
SEEELIEKVERVLGDPRLRELLRRLVEDAKKMGIDPKMAVQVAARYIAYQEGNPEVEKVAKEVAK PGATLCLGHHAVPNGTLVKTITDDQIEVTDATELVQSIPNDKPFQNVNKITYGACPKYVKQNTLKLATGMRNVPEKGLFGAIAGFIENGWEGMIDGWYGFRHQNSEGTGQAADLKSTQAAIDQINGKLNRVIEKTLLVALENQHTIDLTDSEMNKLFEKTGRQLRENAEDMGNGCFKIYHKCDNACIESIRNGTYDHDVYRDEALNNRFQ Motif0085_bcov_4helix_05981_0001__49__Y
DFNQYQRAYDWAAEWIRRVLSASSEEESEKLIEKAKEEGKRRGDELALRLIERFQKLWRKNL PGATLCLGHHAVPNGTLVKTITDDQIEVTDATELVQSIPNDKPFQNVNKITYGACPKYVKQNTLKLATGMRNVPEKGLFGAIAGFIENGWEGMIDGWYGFRHQNSEGTGQAADLKSTQAAIDQINGKLNRVIEKTLLVALENQHTIDLTDSEMNKLFEKTGRQLRENAEDMGNGCFKIYHKCDNACIESIRNGTYDHDVYRDEALNNRFQ Motif0252_ems_3hM_2052_0001__39__G
SEEELIEKVERVLGDPRLRELLRRLVEDAKKMGIDPKMAVQVAARIIAQQEGNPEVEKVAKEVAK PGATLCLGHHAVPNGTLVKTITDDQIEVTDATELVQSIPNDKPFQNVNKITYGACPKYVKQNTLKLATGMRNVPEKGLFGAIAGFIENGWEGMIDGWYGFRHQNSEGTGQAADLKSTQAAIDQINGKLNRVIEKTLLVALENQHTIDLTDSEMNKLFEKTGRQLRENAEDMGNGCFKIYHKCDNACIESIRNGTYDHDVYRDEALNNRFQ Motif0085_bcov_4helix_05981_0001__46__I
DETVIKAVMHADRAWMQAARENDEDKAKKIIKSLKDLADKLNDPYAQRAVKNLEDTLKKLKG PGATLCLGHHAVPNGTLVKTITDDQIEVTDATELVQSIPNDKPFQNVNKITYGACPKYVKQNTLKLATGMRNVPEKGLFGAIAGFIENGWEGMIDGWYGFRHQNSEGTGQAADLKSTQAAIDQINGKLNRVIEKTLLVALENQHTIDLTDSEMNKLFEKTGRQLRENAEDMGNGCFKIYHKCDNACIESIRNGTYDHDVYRDEALNNRFQ Motif0329_ems_3hC_644_0001__12__D
DETVIKAVMHAYQAWMQAARENDEDKAKKIIKSLKDLADKLNDPYAQRAVKNLEDTLKKLKG PGATLCLGHHAVPNGTLVKTITDDQIEVTDATELVQSIPNDKPFQNVNKITYGACPKYVKQNTLKLATGMRNVPEKGLFGAIAGFIENGWEGMIDGWYGFRHQNSEGTGQAADLKSTQAAIDQINGKLNRVIEKTLLVALENQHTIDLTDSEMNKLFEKTGRQLRENAEDMGNGCFKIYHKCDNACIESIRNGTYDHDVYRDEALNNRFQ Motif0329_ems_3hC_644_0001__13__Q
DFNQYQRAYDWAAEWIRRVLSASSEEESEKIIEKAKEEAKRRGDELALRLIERFQKLWRKNL PGATLCLGHHAVPNGTLVKTITDDQIEVTDATELVQSIPNDKPFQNVNKITYGACPKYVKQNTLKLATGMRNVPEKGLFGAIAGFIENGWEGMIDGWYGFRHQNSEGTGQAADLKSTQAAIDQINGKLNRVIEKTLLVALENQHTIDLTDSEMNKLFEKTGRQLRENAEDMGNGCFKIYHKCDNACIESIRNGTYDHDVYRDEALNNRFQ Motif0252_ems_3hM_2052_0001__31__I
SEEELIEKVERVLGDPRLRELLRRLVEDAKKMGIDPKMAVQVAARYIAQQEGNPEVEKVAKEVAM PGATLCLGHHAVPNGTLVKTITDDQIEVTDATELVQSIPNDKPFQNVNKITYGACPKYVKQNTLKLATGMRNVPEKGLFGAIAGFIENGWEGMIDGWYGFRHQNSEGTGQAADLKSTQAAIDQINGKLNRVIEKTLLVALENQHTIDLTDSEMNKLFEKTGRQLRENAEDMGNGCFKIYHKCDNACIESIRNGTYDHDVYRDEALNNRFQ Motif0085_bcov_4helix_05981_0001__65__M
SLEMAVKWLLTVLKRLRDKAQDPTSRKLIEELYKRVEEAAKNKDPRAAHLAFYAVAQARMLV PGATLCLGHHAVPNGTLVKTITDDQIEVTDATELVQSIPNDKPFQNVNKITYGACPKYVKQNTLKLATGMRNVPEKGLFGAIAGFIENGWEGMIDGWYGFRHQNSEGTGQAADLKSTQAAIDQINGKLNRVIEKTLLVALENQHTIDLTDSEMNKLFEKTGRQLRENAEDMGNGCFKIYHKCDNACIESIRNGTYDHDVYRDEALNNRFQ Motif0184_ems_3hM_1529_0001_0003__35__R
SQETVKDLVRKAKELADSLGDPISQEYVSTMEEAARRATKNNDEHKLRILRISLEYFLKQL PGATLCLGHHAVPNGTLVKTITDDQIEVTDATELVQSIPNDKPFQNVNKITYGACPKYVKQNTLKLATGMRNVPEKGLFGAIAGFIENGWEGMIDGWYGFRHQNSEGTGQAADLKSTQAAIDQINGKLNRVIEKTLLVALENQHTIDLTDSEMNKLFEKTGRQLRENAEDMGNGCFKIYHKCDNACIESIRNGTYDHDVYRDEALNNRFQ Motif0176_ems_3hM_1482_0004__31__M
SEEELIEKVERVLGDPRLRELLRRLVEDAKKMGIDSKMAVQVAARYIAQQEGNPEVEKVAKEVAK PGATLCLGHHAVPNGTLVKTITDDQIEVTDATELVQSIPNDKPFQNVNKITYGACPKYVKQNTLKLATGMRNVPEKGLFGAIAGFIENGWEGMIDGWYGFRHQNSEGTGQAADLKSTQAAIDQINGKLNRVIEKTLLVALENQHTIDLTDSEMNKLFEKTGRQLRENAEDMGNGCFKIYHKCDNACIESIRNGTYDHDVYRDEALNNRFQ Motif0085_bcov_4helix_05981_0001__36__S
DMITIAIKLATEVYRLLVEGNYDEASKLAKKAIEEADKKNDEDNKKFAERLLERIKKLKKS PGATLCLGHHAVPNGTLVKTITDDQIEVTDATELVQSIPNDKPFQNVNKITYGACPKYVKQNTLKLATGMRNVPEKGLFGAIAGFIENGWEGMIDGWYGFRHQNSEGTGQAADLKSTQAAIDQINGKLNRVIEKTLLVALENQHTIDLTDSEMNKLFEKTGRQLRENAEDMGNGCFKIYHKCDNACIESIRNGTYDHDVYRDEALNNRFQ Motif0077_ems_3hM_2831_0001_0002__44__N
SEEELIEKVERVLGDPRLRELLRRLVEDAIKMGIDPKMAVQVAARYIAQQEGNPEVEKVAKEVAK PGATLCLGHHAVPNGTLVKTITDDQIEVTDATELVQSIPNDKPFQNVNKITYGACPKYVKQNTLKLATGMRNVPEKGLFGAIAGFIENGWEGMIDGWYGFRHQNSEGTGQAADLKSTQAAIDQINGKLNRVIEKTLLVALENQHTIDLTDSEMNKLFEKTGRQLRENAEDMGNGCFKIYHKCDNACIESIRNGTYDHDVYRDEALNNRFQ Motif0085_bcov_4helix_05981_0001__30__I
DETVIKAVMHAYRAWMQAARENDEDKAKKIIKSLDDLADKLNDPYAQRAVKNLEDTLKKLKG PGATLCLGHHAVPNGTLVKTITDDQIEVTDATELVQSIPNDKPFQNVNKITYGACPKYVKQNTLKLATGMRNVPEKGLFGAIAGFIENGWEGMIDGWYGFRHQNSEGTGQAADLKSTQAAIDQINGKLNRVIEKTLLVALENQHTIDLTDSEMNKLFEKTGRQLRENAEDMGNGCFKIYHKCDNACIESIRNGTYDHDVYRDEALNNRFQ Motif0329_ems_3hC_644_0001__35__D
SEEELIEKVERVLGDPRLRELLRRLVEDAKKMGIDPKMAVQVAARYIAQQEGNPEVEKVAKEVAP PGATLCLGHHAVPNGTLVKTITDDQIEVTDATELVQSIPNDKPFQNVNKITYGACPKYVKQNTLKLATGMRNVPEKGLFGAIAGFIENGWEGMIDGWYGFRHQNSEGTGQAADLKSTQAAIDQINGKLNRVIEKTLLVALENQHTIDLTDSEMNKLFEKTGRQLRENAEDMGNGCFKIYHKCDNACIESIRNGTYDHDVYRDEALNNRFQ Motif0085_bcov_4helix_05981_0001__65__P
SEEELIEKVERVLGDPRLRELLRRLVEDAKKMGIMPKMAVQVAARYIAQQEGNPEVEKVAKEVAK PGATLCLGHHAVPNGTLVKTITDDQIEVTDATELVQSIPNDKPFQNVNKITYGACPKYVKQNTLKLATGMRNVPEKGLFGAIAGFIENGWEGMIDGWYGFRHQNSEGTGQAADLKSTQAAIDQINGKLNRVIEKTLLVALENQHTIDLTDSEMNKLFEKTGRQLRENAEDMGNGCFKIYHKCDNACIESIRNGTYDHDVYRDEALNNRFQ Motif0085_bcov_4helix_05981_0001__35__M
DFNQYQRAYDWAAEWIRRVLSASSEEESEKLIEKAKEEAKYRGDELALRLIERFQKLWRKNL PGATLCLGHHAVPNGTLVKTITDDQIEVTDATELVQSIPNDKPFQNVNKITYGACPKYVKQNTLKLATGMRNVPEKGLFGAIAGFIENGWEGMIDGWYGFRHQNSEGTGQAADLKSTQAAIDQINGKLNRVIEKTLLVALENQHTIDLTDSEMNKLFEKTGRQLRENAEDMGNGCFKIYHKCDNACIESIRNGTYDHDVYRDEALNNRFQ Motif0252_ems_3hM_2052_0001__41__Y
DETVIKAVMHAYRAWMQAARENDEDKAKKIIKSLKDLADCLNDPYAQRAVKNLEDTLKKLKG PGATLCLGHHAVPNGTLVKTITDDQIEVTDATELVQSIPNDKPFQNVNKITYGACPKYVKQNTLKLATGMRNVPEKGLFGAIAGFIENGWEGMIDGWYGFRHQNSEGTGQAADLKSTQAAIDQINGKLNRVIEKTLLVALENQHTIDLTDSEMNKLFEKTGRQLRENAEDMGNGCFKIYHKCDNACIESIRNGTYDHDVYRDEALNNRFQ Motif0329_ems_3hC_644_0001__40__C
DMITIAIKLATEVYRLLVEGNYDEASKDAKKAIEEADKKNDEDLKKFAERLLERIKKLKKS PGATLCLGHHAVPNGTLVKTITDDQIEVTDATELVQSIPNDKPFQNVNKITYGACPKYVKQNTLKLATGMRNVPEKGLFGAIAGFIENGWEGMIDGWYGFRHQNSEGTGQAADLKSTQAAIDQINGKLNRVIEKTLLVALENQHTIDLTDSEMNKLFEKTGRQLRENAEDMGNGCFKIYHKCDNACIESIRNGTYDHDVYRDEALNNRFQ Motif0077_ems_3hM_2831_0001_0002__28__D
SQETVKDLVRKAKELADSLGDPISQEYVSTLEEAARRATKNNDEHKLRILRISLEYFLKIL PGATLCLGHHAVPNGTLVKTITDDQIEVTDATELVQSIPNDKPFQNVNKITYGACPKYVKQNTLKLATGMRNVPEKGLFGAIAGFIENGWEGMIDGWYGFRHQNSEGTGQAADLKSTQAAIDQINGKLNRVIEKTLLVALENQHTIDLTDSEMNKLFEKTGRQLRENAEDMGNGCFKIYHKCDNACIESIRNGTYDHDVYRDEALNNRFQ Motif0176_ems_3hM_1482_0004__60__I
DMITIAIKLATEVYRLLVEGNYDESSKLAKKAIEEADKKNDEDLKKFAERLLERIKKLKKS PGATLCLGHHAVPNGTLVKTITDDQIEVTDATELVQSIPNDKPFQNVNKITYGACPKYVKQNTLKLATGMRNVPEKGLFGAIAGFIENGWEGMIDGWYGFRHQNSEGTGQAADLKSTQAAIDQINGKLNRVIEKTLLVALENQHTIDLTDSEMNKLFEKTGRQLRENAEDMGNGCFKIYHKCDNACIESIRNGTYDHDVYRDEALNNRFQ Motif0077_ems_3hM_2831_0001_0002__25__S
PEDEWVKQVETILRKAKKVPDPTERKKLLIEAQVRARYAQQVATDPRVQKILEELIKIARKCYV PGATLCLGHHAVPNGTLVKTITDDQIEVTDATELVQSIPNDKPFQNVNKITYGACPKYVKQNTLKLATGMRNVPEKGLFGAIAGFIENGWEGMIDGWYGFRHQNSEGTGQAADLKSTQAAIDQINGKLNRVIEKTLLVALENQHTIDLTDSEMNKLFEKTGRQLRENAEDMGNGCFKIYHKCDNACIESIRNGTYDHDVYRDEALNNRFQ Motif0057_ems_3hM_2551_0001__62__C
PEDEWVKQVETILRKAKKVPDPTERKKLLIEAQVRARYAQQVATDNRVQKILEELIKIARKLYV PGATLCLGHHAVPNGTLVKTITDDQIEVTDATELVQSIPNDKPFQNVNKITYGACPKYVKQNTLKLATGMRNVPEKGLFGAIAGFIENGWEGMIDGWYGFRHQNSEGTGQAADLKSTQAAIDQINGKLNRVIEKTLLVALENQHTIDLTDSEMNKLFEKTGRQLRENAEDMGNGCFKIYHKCDNACIESIRNGTYDHDVYRDEALNNRFQ Motif0057_ems_3hM_2551_0001__46__N
PEDHWVKQVETILRKAKKVPDPTERKKLLIEAQVRARYAQQVATDPRVQKILEELIKIARKLYV PGATLCLGHHAVPNGTLVKTITDDQIEVTDATELVQSIPNDKPFQNVNKITYGACPKYVKQNTLKLATGMRNVPEKGLFGAIAGFIENGWEGMIDGWYGFRHQNSEGTGQAADLKSTQAAIDQINGKLNRVIEKTLLVALENQHTIDLTDSEMNKLFEKTGRQLRENAEDMGNGCFKIYHKCDNACIESIRNGTYDHDVYRDEALNNRFQ Motif0057_ems_3hM_2551_0001__4__H
DLDERAKKLLKLLREVRKKAPDPDLRKKAEMASRMLEEALKPKDELYVQTLIRFAEVFVKLV PGATLCLGHHAVPNGTLVKTITDDQIEVTDATELVQSIPNDKPFQNVNKITYGACPKYVKQNTLKLATGMRNVPEKGLFGAIAGFIENGWEGMIDGWYGFRHQNSEGTGQAADLKSTQAAIDQINGKLNRVIEKTLLVALENQHTIDLTDSEMNKLFEKTGRQLRENAEDMGNGCFKIYHKCDNACIESIRNGTYDHDVYRDEALNNRFQ Motif0501_ems_3hM_844_0001__42__P
DLDERAKKLLKLLREVRKKAPDPDLRKKAEMASRDLEEALKKKDELYVQTLIRFAEVFVKLV PGATLCLGHHAVPNGTLVKTITDDQIEVTDATELVQSIPNDKPFQNVNKITYGACPKYVKQNTLKLATGMRNVPEKGLFGAIAGFIENGWEGMIDGWYGFRHQNSEGTGQAADLKSTQAAIDQINGKLNRVIEKTLLVALENQHTIDLTDSEMNKLFEKTGRQLRENAEDMGNGCFKIYHKCDNACIESIRNGTYDHDVYRDEALNNRFQ Motif0501_ems_3hM_844_0001__35__D
SEEELIEKVERVLGDPRLRELLRRLVEDAKKMGITPKMAVQVAARYIAQQEGNPEVEKVAKEVAK PGATLCLGHHAVPNGTLVKTITDDQIEVTDATELVQSIPNDKPFQNVNKITYGACPKYVKQNTLKLATGMRNVPEKGLFGAIAGFIENGWEGMIDGWYGFRHQNSEGTGQAADLKSTQAAIDQINGKLNRVIEKTLLVALENQHTIDLTDSEMNKLFEKTGRQLRENAEDMGNGCFKIYHKCDNACIESIRNGTYDHDVYRDEALNNRFQ Motif0085_bcov_4helix_05981_0001__35__T
SEEELIEKVERVLGDPRLRELLRRLVEDAKKMGIDPKMAVQVAARYIAQQEGNPEVEKVAKEQAK PGATLCLGHHAVPNGTLVKTITDDQIEVTDATELVQSIPNDKPFQNVNKITYGACPKYVKQNTLKLATGMRNVPEKGLFGAIAGFIENGWEGMIDGWYGFRHQNSEGTGQAADLKSTQAAIDQINGKLNRVIEKTLLVALENQHTIDLTDSEMNKLFEKTGRQLRENAEDMGNGCFKIYHKCDNACIESIRNGTYDHDVYRDEALNNRFQ Motif0085_bcov_4helix_05981_0001__63__Q
DETVIKAVMHAYRAWMQAARENDEDKALKIIKSLKDLADKLNDPYAQRAVKNLEDTLKKLKG PGATLCLGHHAVPNGTLVKTITDDQIEVTDATELVQSIPNDKPFQNVNKITYGACPKYVKQNTLKLATGMRNVPEKGLFGAIAGFIENGWEGMIDGWYGFRHQNSEGTGQAADLKSTQAAIDQINGKLNRVIEKTLLVALENQHTIDLTDSEMNKLFEKTGRQLRENAEDMGNGCFKIYHKCDNACIESIRNGTYDHDVYRDEALNNRFQ Motif0329_ems_3hC_644_0001__28__L
DETVIKAVMHAYRAWMQAARENDEDKAKKTIKSLKDLADKLNDPYAQRAVKNLEDTLKKLKG PGATLCLGHHAVPNGTLVKTITDDQIEVTDATELVQSIPNDKPFQNVNKITYGACPKYVKQNTLKLATGMRNVPEKGLFGAIAGFIENGWEGMIDGWYGFRHQNSEGTGQAADLKSTQAAIDQINGKLNRVIEKTLLVALENQHTIDLTDSEMNKLFEKTGRQLRENAEDMGNGCFKIYHKCDNACIESIRNGTYDHDVYRDEALNNRFQ Motif0329_ems_3hC_644_0001__30__T
DFNQYQRAYDWAAEWIRRVLSASSEEESEKLIEKAKEEAKRRGDELALRLIERFQKLWRKWL PGATLCLGHHAVPNGTLVKTITDDQIEVTDATELVQSIPNDKPFQNVNKITYGACPKYVKQNTLKLATGMRNVPEKGLFGAIAGFIENGWEGMIDGWYGFRHQNSEGTGQAADLKSTQAAIDQINGKLNRVIEKTLLVALENQHTIDLTDSEMNKLFEKTGRQLRENAEDMGNGCFKIYHKCDNACIESIRNGTYDHDVYRDEALNNRFQ Motif0252_ems_3hM_2052_0001__61__W
SLEMAVKWLLTVLKRLRDKAQDPTSRKLIEELYKKVEEAAKNKDPSAAHLAFYAVAQARMLV PGATLCLGHHAVPNGTLVKTITDDQIEVTDATELVQSIPNDKPFQNVNKITYGACPKYVKQNTLKLATGMRNVPEKGLFGAIAGFIENGWEGMIDGWYGFRHQNSEGTGQAADLKSTQAAIDQINGKLNRVIEKTLLVALENQHTIDLTDSEMNKLFEKTGRQLRENAEDMGNGCFKIYHKCDNACIESIRNGTYDHDVYRDEALNNRFQ Motif0184_ems_3hM_1529_0001_0003__46__S
DMITIAIKLATEVYRLLVEGNYDEASKLAKKAIEEADKKNDEDLKKFAEQLLERIKKLKKS PGATLCLGHHAVPNGTLVKTITDDQIEVTDATELVQSIPNDKPFQNVNKITYGACPKYVKQNTLKLATGMRNVPEKGLFGAIAGFIENGWEGMIDGWYGFRHQNSEGTGQAADLKSTQAAIDQINGKLNRVIEKTLLVALENQHTIDLTDSEMNKLFEKTGRQLRENAEDMGNGCFKIYHKCDNACIESIRNGTYDHDVYRDEALNNRFQ Motif0077_ems_3hM_2831_0001_0002__50__Q
DFNQYQRAYDWAAEWIRRVLSASSEEESEKLIEKAKEEAKRRGDELALRLIERFQKIWRKNL PGATLCLGHHAVPNGTLVKTITDDQIEVTDATELVQSIPNDKPFQNVNKITYGACPKYVKQNTLKLATGMRNVPEKGLFGAIAGFIENGWEGMIDGWYGFRHQNSEGTGQAADLKSTQAAIDQINGKLNRVIEKTLLVALENQHTIDLTDSEMNKLFEKTGRQLRENAEDMGNGCFKIYHKCDNACIESIRNGTYDHDVYRDEALNNRFQ Motif0252_ems_3hM_2052_0001__57__I
DMITIAIKLATEVYRLLVEGNYDEASKLAKKAIEEAYKKNDEDLKKFAERLLERIKKLKKS PGATLCLGHHAVPNGTLVKTITDDQIEVTDATELVQSIPNDKPFQNVNKITYGACPKYVKQNTLKLATGMRNVPEKGLFGAIAGFIENGWEGMIDGWYGFRHQNSEGTGQAADLKSTQAAIDQINGKLNRVIEKTLLVALENQHTIDLTDSEMNKLFEKTGRQLRENAEDMGNGCFKIYHKCDNACIESIRNGTYDHDVYRDEALNNRFQ Motif0077_ems_3hM_2831_0001_0002__37__Y
SLEMAVKWLLTVLKRLRDKAQDPTSRKLIEELYKKVEEAAKNKDPRAAHLAHYAVAQARMLV PGATLCLGHHAVPNGTLVKTITDDQIEVTDATELVQSIPNDKPFQNVNKITYGACPKYVKQNTLKLATGMRNVPEKGLFGAIAGFIENGWEGMIDGWYGFRHQNSEGTGQAADLKSTQAAIDQINGKLNRVIEKTLLVALENQHTIDLTDSEMNKLFEKTGRQLRENAEDMGNGCFKIYHKCDNACIESIRNGTYDHDVYRDEALNNRFQ Motif0184_ems_3hM_1529_0001_0003__52__H
PEDEWVKQVETILRKAKKVPDPTERKKLLIEAQVRARYAQQVATDPRVQKILEELIKIARKLVV PGATLCLGHHAVPNGTLVKTITDDQIEVTDATELVQSIPNDKPFQNVNKITYGACPKYVKQNTLKLATGMRNVPEKGLFGAIAGFIENGWEGMIDGWYGFRHQNSEGTGQAADLKSTQAAIDQINGKLNRVIEKTLLVALENQHTIDLTDSEMNKLFEKTGRQLRENAEDMGNGCFKIYHKCDNACIESIRNGTYDHDVYRDEALNNRFQ Motif0057_ems_3hM_2551_0001__63__V
DLDERAKKLLKLLREVRKKAPDPDLRKKAEMASRMLEEALKKKDELYVQTLIRMAEVFVKLV PGATLCLGHHAVPNGTLVKTITDDQIEVTDATELVQSIPNDKPFQNVNKITYGACPKYVKQNTLKLATGMRNVPEKGLFGAIAGFIENGWEGMIDGWYGFRHQNSEGTGQAADLKSTQAAIDQINGKLNRVIEKTLLVALENQHTIDLTDSEMNKLFEKTGRQLRENAEDMGNGCFKIYHKCDNACIESIRNGTYDHDVYRDEALNNRFQ Motif0501_ems_3hM_844_0001__54__M
DETVIKAVMHAYRAWMQAARENDEDKAKKIIKSLKDLADKLNIPYAQRAVKNLEDTLKKLKG PGATLCLGHHAVPNGTLVKTITDDQIEVTDATELVQSIPNDKPFQNVNKITYGACPKYVKQNTLKLATGMRNVPEKGLFGAIAGFIENGWEGMIDGWYGFRHQNSEGTGQAADLKSTQAAIDQINGKLNRVIEKTLLVALENQHTIDLTDSEMNKLFEKTGRQLRENAEDMGNGCFKIYHKCDNACIESIRNGTYDHDVYRDEALNNRFQ Motif0329_ems_3hC_644_0001__43__I
DETVIKAVMHAYRAWMQAARENDEDKAKKIIKSLKDLADKLNDPYAQNAVKNLEDTLKKLKG PGATLCLGHHAVPNGTLVKTITDDQIEVTDATELVQSIPNDKPFQNVNKITYGACPKYVKQNTLKLATGMRNVPEKGLFGAIAGFIENGWEGMIDGWYGFRHQNSEGTGQAADLKSTQAAIDQINGKLNRVIEKTLLVALENQHTIDLTDSEMNKLFEKTGRQLRENAEDMGNGCFKIYHKCDNACIESIRNGTYDHDVYRDEALNNRFQ Motif0329_ems_3hC_644_0001__48__N
PEDEWVKQVETILRCAKKVPDPTERKKLLIEAQVRARYAQQVATDPRVQKILEELIKIARKLYV PGATLCLGHHAVPNGTLVKTITDDQIEVTDATELVQSIPNDKPFQNVNKITYGACPKYVKQNTLKLATGMRNVPEKGLFGAIAGFIENGWEGMIDGWYGFRHQNSEGTGQAADLKSTQAAIDQINGKLNRVIEKTLLVALENQHTIDLTDSEMNKLFEKTGRQLRENAEDMGNGCFKIYHKCDNACIESIRNGTYDHDVYRDEALNNRFQ Motif0057_ems_3hM_2551_0001__15__C
SLEMAVKWLLTVLKRLRDKAQDPTSRKLIEELYKKVEEAAKNKDPRAAHLAFYAVTQARMLV PGATLCLGHHAVPNGTLVKTITDDQIEVTDATELVQSIPNDKPFQNVNKITYGACPKYVKQNTLKLATGMRNVPEKGLFGAIAGFIENGWEGMIDGWYGFRHQNSEGTGQAADLKSTQAAIDQINGKLNRVIEKTLLVALENQHTIDLTDSEMNKLFEKTGRQLRENAEDMGNGCFKIYHKCDNACIESIRNGTYDHDVYRDEALNNRFQ Motif0184_ems_3hM_1529_0001_0003__56__T
DETVIKAVMHAYRAWMQAARENDEDKAKKIIKSLKDLADKLNDFYAQRAVKNLEDTLKKLKG PGATLCLGHHAVPNGTLVKTITDDQIEVTDATELVQSIPNDKPFQNVNKITYGACPKYVKQNTLKLATGMRNVPEKGLFGAIAGFIENGWEGMIDGWYGFRHQNSEGTGQAADLKSTQAAIDQINGKLNRVIEKTLLVALENQHTIDLTDSEMNKLFEKTGRQLRENAEDMGNGCFKIYHKCDNACIESIRNGTYDHDVYRDEALNNRFQ Motif0329_ems_3hC_644_0001__44__F
DFNQYQRAYDWAAEWIRRVLSASSEEESEKLIEKAKEEAKRRGDRLALRLIERFQKLWRKNL PGATLCLGHHAVPNGTLVKTITDDQIEVTDATELVQSIPNDKPFQNVNKITYGACPKYVKQNTLKLATGMRNVPEKGLFGAIAGFIENGWEGMIDGWYGFRHQNSEGTGQAADLKSTQAAIDQINGKLNRVIEKTLLVALENQHTIDLTDSEMNKLFEKTGRQLRENAEDMGNGCFKIYHKCDNACIESIRNGTYDHDVYRDEALNNRFQ Motif0252_ems_3hM_2052_0001__45__R
DFNSYQRAYDWAAEWIRRVLSASSEEESEKLIEKAKEEAKRRGDELALRLIERFQKLWRKNL PGATLCLGHHAVPNGTLVKTITDDQIEVTDATELVQSIPNDKPFQNVNKITYGACPKYVKQNTLKLATGMRNVPEKGLFGAIAGFIENGWEGMIDGWYGFRHQNSEGTGQAADLKSTQAAIDQINGKLNRVIEKTLLVALENQHTIDLTDSEMNKLFEKTGRQLRENAEDMGNGCFKIYHKCDNACIESIRNGTYDHDVYRDEALNNRFQ Motif0252_ems_3hM_2052_0001__4__S
DFNQYQRAYDWAAEWIRRVLSASSEENSEKLIEKAKEEAKRRGDELALRLIERFQKLWRKNL PGATLCLGHHAVPNGTLVKTITDDQIEVTDATELVQSIPNDKPFQNVNKITYGACPKYVKQNTLKLATGMRNVPEKGLFGAIAGFIENGWEGMIDGWYGFRHQNSEGTGQAADLKSTQAAIDQINGKLNRVIEKTLLVALENQHTIDLTDSEMNKLFEKTGRQLRENAEDMGNGCFKIYHKCDNACIESIRNGTYDHDVYRDEALNNRFQ Motif0252_ems_3hM_2052_0001__27__N
DLDERAKKLLKLLREVRKKAPDPDLRKKAEMASRMLEEALTKKDELYVQTLIRFAEVFVKLV PGATLCLGHHAVPNGTLVKTITDDQIEVTDATELVQSIPNDKPFQNVNKITYGACPKYVKQNTLKLATGMRNVPEKGLFGAIAGFIENGWEGMIDGWYGFRHQNSEGTGQAADLKSTQAAIDQINGKLNRVIEKTLLVALENQHTIDLTDSEMNKLFEKTGRQLRENAEDMGNGCFKIYHKCDNACIESIRNGTYDHDVYRDEALNNRFQ Motif0501_ems_3hM_844_0001__41__T
DFNQYQRAYDWAAEWIRRVLSASSEEESEKLIEKAKEEAKRRGDELALRLIERFQKLWRKLL PGATLCLGHHAVPNGTLVKTITDDQIEVTDATELVQSIPNDKPFQNVNKITYGACPKYVKQNTLKLATGMRNVPEKGLFGAIAGFIENGWEGMIDGWYGFRHQNSEGTGQAADLKSTQAAIDQINGKLNRVIEKTLLVALENQHTIDLTDSEMNKLFEKTGRQLRENAEDMGNGCFKIYHKCDNACIESIRNGTYDHDVYRDEALNNRFQ Motif0252_ems_3hM_2052_0001__61__L
DLDLRAKKLLKLLREVRKKAPDPDLRKKAEMASRMLEEALKKKDELYVQTLIRFAEVFVKLV PGATLCLGHHAVPNGTLVKTITDDQIEVTDATELVQSIPNDKPFQNVNKITYGACPKYVKQNTLKLATGMRNVPEKGLFGAIAGFIENGWEGMIDGWYGFRHQNSEGTGQAADLKSTQAAIDQINGKLNRVIEKTLLVALENQHTIDLTDSEMNKLFEKTGRQLRENAEDMGNGCFKIYHKCDNACIESIRNGTYDHDVYRDEALNNRFQ Motif0501_ems_3hM_844_0001__4__L
DMITIAIKLATEVYRLLVEGNYDEASKLAKCAIEEADKKNDEDLKKFAERLLERIKKLKKS PGATLCLGHHAVPNGTLVKTITDDQIEVTDATELVQSIPNDKPFQNVNKITYGACPKYVKQNTLKLATGMRNVPEKGLFGAIAGFIENGWEGMIDGWYGFRHQNSEGTGQAADLKSTQAAIDQINGKLNRVIEKTLLVALENQHTIDLTDSEMNKLFEKTGRQLRENAEDMGNGCFKIYHKCDNACIESIRNGTYDHDVYRDEALNNRFQ Motif0077_ems_3hM_2831_0001_0002__31__C
SLEMAVKWLLTVLKRLRDKAQDPTSRKLIEELYKKVEEAAKNKDPRAPHLAFYAVAQARMLV PGATLCLGHHAVPNGTLVKTITDDQIEVTDATELVQSIPNDKPFQNVNKITYGACPKYVKQNTLKLATGMRNVPEKGLFGAIAGFIENGWEGMIDGWYGFRHQNSEGTGQAADLKSTQAAIDQINGKLNRVIEKTLLVALENQHTIDLTDSEMNKLFEKTGRQLRENAEDMGNGCFKIYHKCDNACIESIRNGTYDHDVYRDEALNNRFQ Motif0184_ems_3hM_1529_0001_0003__48__P
SLEMAQKWLLTVLKRLRDKAQDPTSRKLIEELYKKVEEAAKNKDPRAAHLAFYAVAQARMLV PGATLCLGHHAVPNGTLVKTITDDQIEVTDATELVQSIPNDKPFQNVNKITYGACPKYVKQNTLKLATGMRNVPEKGLFGAIAGFIENGWEGMIDGWYGFRHQNSEGTGQAADLKSTQAAIDQINGKLNRVIEKTLLVALENQHTIDLTDSEMNKLFEKTGRQLRENAEDMGNGCFKIYHKCDNACIESIRNGTYDHDVYRDEALNNRFQ Motif0184_ems_3hM_1529_0001_0003__6__Q
SEEELIEKVERVLGDPRLRDLLRRLVEDAKKMGIDPKMAVQVAARYIAQQEGNPEVEKVAKEVAK PGATLCLGHHAVPNGTLVKTITDDQIEVTDATELVQSIPNDKPFQNVNKITYGACPKYVKQNTLKLATGMRNVPEKGLFGAIAGFIENGWEGMIDGWYGFRHQNSEGTGQAADLKSTQAAIDQINGKLNRVIEKTLLVALENQHTIDLTDSEMNKLFEKTGRQLRENAEDMGNGCFKIYHKCDNACIESIRNGTYDHDVYRDEALNNRFQ Motif0085_bcov_4helix_05981_0001__20__D
SEEELIEKVERVLGDPRLRELLRRLVEDAKKMGNDPKMAVQVAARYIAQQEGNPEVEKVAKEVAK PGATLCLGHHAVPNGTLVKTITDDQIEVTDATELVQSIPNDKPFQNVNKITYGACPKYVKQNTLKLATGMRNVPEKGLFGAIAGFIENGWEGMIDGWYGFRHQNSEGTGQAADLKSTQAAIDQINGKLNRVIEKTLLVALENQHTIDLTDSEMNKLFEKTGRQLRENAEDMGNGCFKIYHKCDNACIESIRNGTYDHDVYRDEALNNRFQ Motif0085_bcov_4helix_05981_0001__34__N
SQETVKDLVRKAKELADSLGDPISQEYVSTLEEAARRATKNNDEHKLRILRISPEYFLKQL PGATLCLGHHAVPNGTLVKTITDDQIEVTDATELVQSIPNDKPFQNVNKITYGACPKYVKQNTLKLATGMRNVPEKGLFGAIAGFIENGWEGMIDGWYGFRHQNSEGTGQAADLKSTQAAIDQINGKLNRVIEKTLLVALENQHTIDLTDSEMNKLFEKTGRQLRENAEDMGNGCFKIYHKCDNACIESIRNGTYDHDVYRDEALNNRFQ Motif0176_ems_3hM_1482_0004__54__P
DFNQYQRAYDWAAEWIRRVLSASSEEESEKLIEKAKEEAKRGGDELALRLIERFQKLWRKNL PGATLCLGHHAVPNGTLVKTITDDQIEVTDATELVQSIPNDKPFQNVNKITYGACPKYVKQNTLKLATGMRNVPEKGLFGAIAGFIENGWEGMIDGWYGFRHQNSEGTGQAADLKSTQAAIDQINGKLNRVIEKTLLVALENQHTIDLTDSEMNKLFEKTGRQLRENAEDMGNGCFKIYHKCDNACIESIRNGTYDHDVYRDEALNNRFQ Motif0252_ems_3hM_2052_0001__42__G
DMITYAIKLATEVYRLLVEGNYDEASKLAKKAIEEADKKNDEDLKKFAERLLERIKKLKKS PGATLCLGHHAVPNGTLVKTITDDQIEVTDATELVQSIPNDKPFQNVNKITYGACPKYVKQNTLKLATGMRNVPEKGLFGAIAGFIENGWEGMIDGWYGFRHQNSEGTGQAADLKSTQAAIDQINGKLNRVIEKTLLVALENQHTIDLTDSEMNKLFEKTGRQLRENAEDMGNGCFKIYHKCDNACIESIRNGTYDHDVYRDEALNNRFQ Motif0077_ems_3hM_2831_0001_0002__5__Y
DFNQYQRAYDWAAEWIRRVLSASSEEESEKLIEKAKEEAKKRGDELALRLIERFQKLWRKNL PGATLCLGHHAVPNGTLVKTITDDQIEVTDATELVQSIPNDKPFQNVNKITYGACPKYVKQNTLKLATGMRNVPEKGLFGAIAGFIENGWEGMIDGWYGFRHQNSEGTGQAADLKSTQAAIDQINGKLNRVIEKTLLVALENQHTIDLTDSEMNKLFEKTGRQLRENAEDMGNGCFKIYHKCDNACIESIRNGTYDHDVYRDEALNNRFQ Motif0252_ems_3hM_2052_0001__41__K
DMITIAIKLATEVYRLLVEGNYDEASKLAKKAIEEADKKNDEDLKKFAERYLERIKKLKKS PGATLCLGHHAVPNGTLVKTITDDQIEVTDATELVQSIPNDKPFQNVNKITYGACPKYVKQNTLKLATGMRNVPEKGLFGAIAGFIENGWEGMIDGWYGFRHQNSEGTGQAADLKSTQAAIDQINGKLNRVIEKTLLVALENQHTIDLTDSEMNKLFEKTGRQLRENAEDMGNGCFKIYHKCDNACIESIRNGTYDHDVYRDEALNNRFQ Motif0077_ems_3hM_2831_0001_0002__51__Y
PEDEWVKQVETILRGAKKVPDPTERKKLLIEAQVRARYAQQVATDPRVQKILEELIKIARKLYV PGATLCLGHHAVPNGTLVKTITDDQIEVTDATELVQSIPNDKPFQNVNKITYGACPKYVKQNTLKLATGMRNVPEKGLFGAIAGFIENGWEGMIDGWYGFRHQNSEGTGQAADLKSTQAAIDQINGKLNRVIEKTLLVALENQHTIDLTDSEMNKLFEKTGRQLRENAEDMGNGCFKIYHKCDNACIESIRNGTYDHDVYRDEALNNRFQ Motif0057_ems_3hM_2551_0001__15__G
PEDEWVKQVETILRKAKKVPDPTERKKLLIEAQVRADYAQQVATDPRVQKILEELIKIARKLYV PGATLCLGHHAVPNGTLVKTITDDQIEVTDATELVQSIPNDKPFQNVNKITYGACPKYVKQNTLKLATGMRNVPEKGLFGAIAGFIENGWEGMIDGWYGFRHQNSEGTGQAADLKSTQAAIDQINGKLNRVIEKTLLVALENQHTIDLTDSEMNKLFEKTGRQLRENAEDMGNGCFKIYHKCDNACIESIRNGTYDHDVYRDEALNNRFQ Motif0057_ems_3hM_2551_0001__37__D
SEEELIEKVERVLGDPRLRELMRRLVEDAKKMGIDPKMAVQVAARYIAQQEGNPEVEKVAKEVAK PGATLCLGHHAVPNGTLVKTITDDQIEVTDATELVQSIPNDKPFQNVNKITYGACPKYVKQNTLKLATGMRNVPEKGLFGAIAGFIENGWEGMIDGWYGFRHQNSEGTGQAADLKSTQAAIDQINGKLNRVIEKTLLVALENQHTIDLTDSEMNKLFEKTGRQLRENAEDMGNGCFKIYHKCDNACIESIRNGTYDHDVYRDEALNNRFQ Motif0085_bcov_4helix_05981_0001__22__M
SEEELIEKVERVLGDLRLRELLRRLVEDAKKMGIDPKMAVQVAARYIAQQEGNPEVEKVAKEVAK PGATLCLGHHAVPNGTLVKTITDDQIEVTDATELVQSIPNDKPFQNVNKITYGACPKYVKQNTLKLATGMRNVPEKGLFGAIAGFIENGWEGMIDGWYGFRHQNSEGTGQAADLKSTQAAIDQINGKLNRVIEKTLLVALENQHTIDLTDSEMNKLFEKTGRQLRENAEDMGNGCFKIYHKCDNACIESIRNGTYDHDVYRDEALNNRFQ Motif0085_bcov_4helix_05981_0001__16__L
DFNQYQRAYDIAAEWIRRVLSASSEEESEKLIEKAKEEAKRRGDELALRLIERFQKLWRKNL PGATLCLGHHAVPNGTLVKTITDDQIEVTDATELVQSIPNDKPFQNVNKITYGACPKYVKQNTLKLATGMRNVPEKGLFGAIAGFIENGWEGMIDGWYGFRHQNSEGTGQAADLKSTQAAIDQINGKLNRVIEKTLLVALENQHTIDLTDSEMNKLFEKTGRQLRENAEDMGNGCFKIYHKCDNACIESIRNGTYDHDVYRDEALNNRFQ Motif0252_ems_3hM_2052_0001__11__I
DMITIAIKLATEVYRLLVERNYDEASKLAKKAIEEADKKNDEDLKKFAERLLERIKKLKKS PGATLCLGHHAVPNGTLVKTITDDQIEVTDATELVQSIPNDKPFQNVNKITYGACPKYVKQNTLKLATGMRNVPEKGLFGAIAGFIENGWEGMIDGWYGFRHQNSEGTGQAADLKSTQAAIDQINGKLNRVIEKTLLVALENQHTIDLTDSEMNKLFEKTGRQLRENAEDMGNGCFKIYHKCDNACIESIRNGTYDHDVYRDEALNNRFQ Motif0077_ems_3hM_2831_0001_0002__20__R
DLDERAKKLLMLLREVRKKAPDPDLRKKAEMASRMLEEALKKKDELYVQTLIRFAEVFVKLV PGATLCLGHHAVPNGTLVKTITDDQIEVTDATELVQSIPNDKPFQNVNKITYGACPKYVKQNTLKLATGMRNVPEKGLFGAIAGFIENGWEGMIDGWYGFRHQNSEGTGQAADLKSTQAAIDQINGKLNRVIEKTLLVALENQHTIDLTDSEMNKLFEKTGRQLRENAEDMGNGCFKIYHKCDNACIESIRNGTYDHDVYRDEALNNRFQ Motif0501_ems_3hM_844_0001__11__M
IFNQYQRAYDWAAEWIRRVLSASSEEESEKLIEKAKEEAKRRGDELALRLIERFQKLWRKNL PGATLCLGHHAVPNGTLVKTITDDQIEVTDATELVQSIPNDKPFQNVNKITYGACPKYVKQNTLKLATGMRNVPEKGLFGAIAGFIENGWEGMIDGWYGFRHQNSEGTGQAADLKSTQAAIDQINGKLNRVIEKTLLVALENQHTIDLTDSEMNKLFEKTGRQLRENAEDMGNGCFKIYHKCDNACIESIRNGTYDHDVYRDEALNNRFQ Motif0252_ems_3hM_2052_0001__1__I
DFNQYQRAYDWAAEWIRRVLSASSEEESEKLIEKAKEEAKRRGDELALRLYERFQKLWRKNL PGATLCLGHHAVPNGTLVKTITDDQIEVTDATELVQSIPNDKPFQNVNKITYGACPKYVKQNTLKLATGMRNVPEKGLFGAIAGFIENGWEGMIDGWYGFRHQNSEGTGQAADLKSTQAAIDQINGKLNRVIEKTLLVALENQHTIDLTDSEMNKLFEKTGRQLRENAEDMGNGCFKIYHKCDNACIESIRNGTYDHDVYRDEALNNRFQ Motif0252_ems_3hM_2052_0001__51__Y
DETVIKAVMHAYRAWMNAARENDEDKAKKIIKSLKDLADKLNDPYAQRAVKNLEDTLKKLKG PGATLCLGHHAVPNGTLVKTITDDQIEVTDATELVQSIPNDKPFQNVNKITYGACPKYVKQNTLKLATGMRNVPEKGLFGAIAGFIENGWEGMIDGWYGFRHQNSEGTGQAADLKSTQAAIDQINGKLNRVIEKTLLVALENQHTIDLTDSEMNKLFEKTGRQLRENAEDMGNGCFKIYHKCDNACIESIRNGTYDHDVYRDEALNNRFQ Motif0329_ems_3hC_644_0001__17__N
DFNQYQRAYDWAAEWIRRVLSASSEEESEKCIEKAKEEAKRRGDELALRLIERFQKLWRKNL PGATLCLGHHAVPNGTLVKTITDDQIEVTDATELVQSIPNDKPFQNVNKITYGACPKYVKQNTLKLATGMRNVPEKGLFGAIAGFIENGWEGMIDGWYGFRHQNSEGTGQAADLKSTQAAIDQINGKLNRVIEKTLLVALENQHTIDLTDSEMNKLFEKTGRQLRENAEDMGNGCFKIYHKCDNACIESIRNGTYDHDVYRDEALNNRFQ Motif0252_ems_3hM_2052_0001__31__C
[truncated: 5,035,178 more chars]
