# Supplementary material for: Design of protein-binding proteins from the target structure alone
Source: Nature. 2022 Mar 24;605(7910):551–60. doi: 10.1038/s41586-022-04654-9 (PMC9117152; doi:10.1038/s41586-022-04654-9)
Supplement: Supplementary file 3 — Supplementary Code Design scripts and main pdb files. This compressed file is the main supplement and contains the following files: => cao_2021_protocol/ => design_models_final_combo_optimized/ => design_models_sequence/ => design_models_ssm_natives/ => ngs_analysis_scripts/ [file 41586_2022_4654_MOESM3_ESM.gz › supplemental_files/design_models_sequence/PDGFR_ssm.seq]

SVEELVKRILELLKEDEHRALRRLVVLLLNRGISPEEIARIALRVLKLFKRDHEKARELIEKVLR GFLPNDAEELFIFLTEITEITIPCRVTDPQLVVTLHEKKGDVALPVPYDHQRGFSGIFEDRSYICKTTIGDREVDSDAYYVYRLQVSSINVSVNAVQTVVRQGENITLMCIVIGNEVVNFEWTYPRKESGRLVEPVTDFLLDMPYHIRSILHIPSAELEDSGTYTCNVTESVNDHQDEKAINITVVE mot_2b600050e251f2a604d3ce6a8573eea7_0001_000000019_0001_19_24_H_._bcov_4helix_03558_0001_0002_0001__53__H
PRRQEDALRSLLNSPNPELRLLAKVAIELLKRGVSPRRIALIIRRLADRLGLSPRVLRLVLIAVL GFLPNDAEELFIFLTEITEITIPCRVTDPQLVVTLHEKKGDVALPVPYDHQRGFSGIFEDRSYICKTTIGDREVDSDAYYVYRLQVSSINVSVNAVQTVVRQGENITLMCIVIGNEVVNFEWTYPRKESGRLVEPVTDFLLDMPYHIRSILHIPSAELEDSGTYTCNVTESVNDHQDEKAINITVVE mot_609d97902c010e147ff7b7376c5fa04b_0001_000000025_0001_40_50_H_._bcov_4helix_00764_0001_0001__4__Q
SDESRTLQRRLALIFAALRQGFISNDEAKELAKRVEEKARKLGDKHVRQLVKFVKDAIERAG GFLPNDAEELFIFLTEITEITIPCRVTDPQLVVTLHEKKGDVALPVPYDHQRGFSGIFEDRSYICKTTIGDREVDSDAYYVYRLQVSSINVSVNAVQTVVRQGENITLMCIVIGNEVVNFEWTYPRKESGRLVEPVTDFLLDMPYHIRSILHIPSAELEDSGTYTCNVTESVNDHQDEKAINITVVE mot_7397bc064fdf6bae2cd3d62d454bf56a_0001_1_000000021_0001_44_52_H_._HHH_eva_0380_0001_0001_0001__6__T
DYRTLFLQGWMVATTLAKEAKSEEDVKKAEKKLQEWLDKLNVNKLLQAIARRILRRVYKQLS GFLPNDAEELFIFLTEITEITIPCRVTDPQLVVTLHEKKGDVALPVPYDHQRGFSGIFEDRSYICKTTIGDREVDSDAYYVYRLQVSSINVSVNAVQTVVRQGENITLMCIVIGNEVVNFEWTYPRKESGRLVEPVTDFLLDMPYHIRSILHIPSAELEDSGTYTCNVTESVNDHQDEKAINITVVE Motif0226_ems_3hC_1017_0001_0001_0001__9__G
DDERLARLAFRVLIKRAGVPDFDVKVTNGKVRVTITGRDQASQEALQLVFALARRLGLQVQCDTR GFLPNDAEELFIFLTEITEITIPCRVTDPQLVVTLHEKKGDVALPVPYDHQRGFSGIFEDRSYICKTTIGDREVDSDAYYVYRLQVSSINVSVNAVQTVVRQGENITLMCIVIGNEVVNFEWTYPRKESGRLVEPVTDFLLDMPYHIRSILHIPSAELEDSGTYTCNVTESVNDHQDEKAINITVVE mot_3h_hb1_2639_000000020_0001_26_36_H_._HEEHE_2903_0001_0002_0001__62__C
DKELLEEAIKLLKEGDPEKARKVLLELDREAHERNDPKLYRAIALVYFYLRSNPRLAIQLLELLT GFLPNDAEELFIFLTEITEITIPCRVTDPQLVVTLHEKKGDVALPVPYDHQRGFSGIFEDRSYICKTTIGDREVDSDAYYVYRLQVSSINVSVNAVQTVVRQGENITLMCIVIGNEVVNFEWTYPRKESGRLVEPVTDFLLDMPYHIRSILHIPSAELEDSGTYTCNVTESVNDHQDEKAINITVVE mot_bf3638518266f21cb84f5b4df2ecfe2d_0001_000000006_0001_43_47_H_._bcov_4helix_08698_0001_0001__28__D
SLIEEILKEVRKKNPRVVYILERLLRRLKEDGVPPEKILRPLIAAAKRLGDPEASELLRRALKRK GFLPNDAEELFIFLTEITEITIPCRVTDPQLVVTLHEKKGDVALPVPYDHQRGFSGIFEDRSYICKTTIGDREVDSDAYYVYRLQVSSINVSVNAVQTVVRQGENITLMCIVIGNEVVNFEWTYPRKESGRLVEPVTDFLLDMPYHIRSILHIPSAELEDSGTYTCNVTESVNDHQDEKAINITVVE pol_efb1e6a814c01858843eeca3a22dd67d_0001_000000000_0001__41__P
DKAREFLRAAAKYGDPSAKRALKLLEELRKRGIPPEEALKIVVEPLRKAGNPRLARVVEEALKDE GFLPNDAEELFIFLTEITEITIPCRVTDPQLVVTLHEKKGDVALPVPYDHQRGFSGIFEDRSYICKTTIGDREVDSDAYYVYRLQVSSINVSVNAVQTVVRQGENITLMCIVIGNEVVNFEWTYPRKESGRLVEPVTDFLLDMPYHIRSILHIPSAELEDSGTYTCNVTESVNDHQDEKAINITVVE pol_dbffe343c7d163558afca76ad3d2ac5b_0001_000000006_0001__45__P
DLEEKAKKVAREILDPEVVRIFELAVEVLKKKGANPSSILIAVLRLLRRRGVDPELLREVFRRAR GFLPNDAEELFIFLTEITEITIPCRVTDPQLVVTLHEKKGDVALPVPYDHQRGFSGIFEDRSYICKTTIGDREVDSDAYYVYRLQVSSINVSVNAVQTVVRQGENITLMCIVIGNEVVNFEWTYPRKESGRLVEPVTDFLLDMPYHIRSILHIPSAELEDSGTYTCNVTESVNDHQDEKAINITVVE mot_08167eb7329a42484cd5255d2447d7e3_0001_000000008_0001_28_33_H_._bcov_4helix_06679_0001_0001__3__E
PELRRLTARLLDLVVQAIRRNDEDTVRTLLKIAKELADRNPKYKFVFLVLRSMIFRMRRRI GFLPNDAEELFIFLTEITEITIPCRVTDPQLVVTLHEKKGDVALPVPYDHQRGFSGIFEDRSYICKTTIGDREVDSDAYYVYRLQVSSINVSVNAVQTVVRQGENITLMCIVIGNEVVNFEWTYPRKESGRLVEPVTDFLLDMPYHIRSILHIPSAELEDSGTYTCNVTESVNDHQDEKAINITVVE mot_51f052f6668327b679cb52626a28bdc2_0001_000000016_0001_20_27_H_._ems_3hM_469_0001_0001__12__D
GPTSFRLVMEISLVLQLFKKGEIDPSQAKTLLKRLQEKAKKIGDRFAVVLAEFAIRVIKKAEKS GFLPNDAEELFIFLTEITEITIPCRVTDPQLVVTLHEKKGDVALPVPYDHQRGFSGIFEDRSYICKTTIGDREVDSDAYYVYRLQVSSINVSVNAVQTVVRQGENITLMCIVIGNEVVNFEWTYPRKESGRLVEPVTDFLLDMPYHIRSILHIPSAELEDSGTYTCNVTESVNDHQDEKAINITVVE Motif0654_HHH_eva_0065_0001_0002_0001__1__G
SDESRKLQRRLALPFAALRQGFISNDEAKELAKRVEEKARKLGDKHVRQLVKFVKDAIERAG GFLPNDAEELFIFLTEITEITIPCRVTDPQLVVTLHEKKGDVALPVPYDHQRGFSGIFEDRSYICKTTIGDREVDSDAYYVYRLQVSSINVSVNAVQTVVRQGENITLMCIVIGNEVVNFEWTYPRKESGRLVEPVTDFLLDMPYHIRSILHIPSAELEDSGTYTCNVTESVNDHQDEKAINITVVE mot_7397bc064fdf6bae2cd3d62d454bf56a_0001_1_000000021_0001_44_52_H_._HHH_eva_0380_0001_0001_0001__14__P
SVLEELLRLARELGDKRLADIIRALIRAVRNGKISPEKALRLILAYAHFLGNKELFRVVLRLIKK GFLPNDAEELFIFLTEITEITIPCRVTDPQLVVTLHEKKGDVALPVPYDHQRGFSGIFEDRSYICKTTIGDREVDSDAYYVYRLQVSSINVSVNAVQTVVRQGENITLMCIVIGNEVVNFEWTYPRKESGRLVEPVTDFLLDMPYHIRSILHIPSAELEDSGTYTCNVTESVNDHQDEKAINITVVE mot_160197465f8bb7538cb2ee3a4afbc558_0001_1_000000012_0001_43_48_H_._bcov_4helix_13604_0001_0001_0001__63__I
SVEELVKRILELLKEDEHRALRRLVVLLLNRGISPEEIARIALRVLKEFKRDPEKARELIEKVLR GFLPNDAEELFIFLTEITEITIPCRVTDPQLVVTLHEKKGDVALPVPYDHQRGFSGIFEDRSYICKTTIGDREVDSDAYYVYRLQVSSINVSVNAVQTVVRQGENITLMCIVIGNEVVNFEWTYPRKESGRLVEPVTDFLLDMPYHIRSILHIPSAELEDSGTYTCNVTESVNDHQDEKAINITVVE mot_2b600050e251f2a604d3ce6a8573eea7_0001_000000019_0001_19_24_H_._bcov_4helix_03558_0001_0002_0001__48__E
DELREILREALEKGDPELVKELLELLVRLADETGDPKLRIVIAYVWFAKKKNDPRLLKTALQVLK GFLPNDAEELFIFLTEITEITIPCRVTDPQLVVTLHEKKGDVALPVPYDHQRGFSGIFEDRSYICKTTIGDREVDSDAYYVYRLQVSSINVSVNAVQTVVRQGENITLMCIVIGNEVVNFEWTYPRKESGRLVEPVTDFLLDMPYHIRSILHIPSAELEDSGTYTCNVTESVNDHQDEKAINITVVE mot_3d846c9d85e6025fdd308e635d10a743_0001_000000009_0001_38_47_H_._bcov_4helix_12293_0001_0001__27__V
SDESRKLQRRLALIFAALRQGFISNDEAKELAKRVEEKARKLGDKHVRQLVSFVKDAIERAG GFLPNDAEELFIFLTEITEITIPCRVTDPQLVVTLHEKKGDVALPVPYDHQRGFSGIFEDRSYICKTTIGDREVDSDAYYVYRLQVSSINVSVNAVQTVVRQGENITLMCIVIGNEVVNFEWTYPRKESGRLVEPVTDFLLDMPYHIRSILHIPSAELEDSGTYTCNVTESVNDHQDEKAINITVVE mot_7397bc064fdf6bae2cd3d62d454bf56a_0001_1_000000021_0001_44_52_H_._HHH_eva_0380_0001_0001_0001__52__S
DKELLEEAIKLLKEGDPEKARKVLLELAREAHERNDPDLYRAIALVYFYLRSNPRLAIQLLELLT GFLPNDAEELFIFLTEITEITIPCRVTDPQLVVTLHEKKGDVALPVPYDHQRGFSGIFEDRSYICKTTIGDREVDSDAYYVYRLQVSSINVSVNAVQTVVRQGENITLMCIVIGNEVVNFEWTYPRKESGRLVEPVTDFLLDMPYHIRSILHIPSAELEDSGTYTCNVTESVNDHQDEKAINITVVE mot_bf3638518266f21cb84f5b4df2ecfe2d_0001_000000006_0001_43_47_H_._bcov_4helix_08698_0001_0001__38__D
SLIEEILKEVRKKNPEVVYILERLLRRLKEDGVPPEKILRILIAAAKRLGDPEASELLRRALKRK GFLPNDAEELFIFLTEITEITIPCRVTDPQLVVTLHEKKGDVALPVPYDHQRGFSGIFEDRSYICKTTIGDREVDSDAYYVYRLQVSSINVSVNAVQTVVRQGENITLMCIVIGNEVVNFEWTYPRKESGRLVEPVTDFLLDMPYHIRSILHIPSAELEDSGTYTCNVTESVNDHQDEKAINITVVE pol_efb1e6a814c01858843eeca3a22dd67d_0001_000000000_0001__16__E
DPTSFRLVMPISLVLQLFKKGEIDPSQAKTLLKRLQEKAKKIGDRFAVVLAEFAIRVIKKAEKS GFLPNDAEELFIFLTEITEITIPCRVTDPQLVVTLHEKKGDVALPVPYDHQRGFSGIFEDRSYICKTTIGDREVDSDAYYVYRLQVSSINVSVNAVQTVVRQGENITLMCIVIGNEVVNFEWTYPRKESGRLVEPVTDFLLDMPYHIRSILHIPSAELEDSGTYTCNVTESVNDHQDEKAINITVVE Motif0654_HHH_eva_0065_0001_0002_0001__10__P
SVLEELLRLAREMGDKRLADIIRALIRAVRNGKISPEKALRLILAYAHFLGNKELFRVVLRLFKK GFLPNDAEELFIFLTEITEITIPCRVTDPQLVVTLHEKKGDVALPVPYDHQRGFSGIFEDRSYICKTTIGDREVDSDAYYVYRLQVSSINVSVNAVQTVVRQGENITLMCIVIGNEVVNFEWTYPRKESGRLVEPVTDFLLDMPYHIRSILHIPSAELEDSGTYTCNVTESVNDHQDEKAINITVVE mot_160197465f8bb7538cb2ee3a4afbc558_0001_1_000000012_0001_43_48_H_._bcov_4helix_13604_0001_0001_0001__13__M
DKPLLEEAIKLLKEGDPEKARKVLLELAREAHERNDPKLYRAIALVYFYLRSNPRLAIQLLELLT GFLPNDAEELFIFLTEITEITIPCRVTDPQLVVTLHEKKGDVALPVPYDHQRGFSGIFEDRSYICKTTIGDREVDSDAYYVYRLQVSSINVSVNAVQTVVRQGENITLMCIVIGNEVVNFEWTYPRKESGRLVEPVTDFLLDMPYHIRSILHIPSAELEDSGTYTCNVTESVNDHQDEKAINITVVE mot_bf3638518266f21cb84f5b4df2ecfe2d_0001_000000006_0001_43_47_H_._bcov_4helix_08698_0001_0001__3__P
DDERLARLAFRVLIKRAGVPDFDVLVTNGKVRVTITGRDQASQEALQLVFALARRLGLQVQIDTR GFLPNDAEELFIFLTEITEITIPCRVTDPQLVVTLHEKKGDVALPVPYDHQRGFSGIFEDRSYICKTTIGDREVDSDAYYVYRLQVSSINVSVNAVQTVVRQGENITLMCIVIGNEVVNFEWTYPRKESGRLVEPVTDFLLDMPYHIRSILHIPSAELEDSGTYTCNVTESVNDHQDEKAINITVVE mot_3h_hb1_2639_000000020_0001_26_36_H_._HEEHE_2903_0001_0002_0001__25__L
SELDKIVKKLTDIAREAYKHNDKETIEKALRWAALFARIYRDPKFRELFRIIFQLRQRVER GFLPNDAEELFIFLTEITEITIPCRVTDPQLVVTLHEKKGDVALPVPYDHQRGFSGIFEDRSYICKTTIGDREVDSDAYYVYRLQVSSINVSVNAVQTVVRQGENITLMCIVIGNEVVNFEWTYPRKESGRLVEPVTDFLLDMPYHIRSILHIPSAELEDSGTYTCNVTESVNDHQDEKAINITVVE mot_7adca786d7372eb504d3486439fa8381_0001_000000015_0001_36_46_H_._ems_3hM_1325_0001_0002_0001__39__I
DKELLEEEIKLLKEGDPEKARKVLLELAREAHERNDPKLYRAIALVYFYLRSNPRLAIQLLELLT GFLPNDAEELFIFLTEITEITIPCRVTDPQLVVTLHEKKGDVALPVPYDHQRGFSGIFEDRSYICKTTIGDREVDSDAYYVYRLQVSSINVSVNAVQTVVRQGENITLMCIVIGNEVVNFEWTYPRKESGRLVEPVTDFLLDMPYHIRSILHIPSAELEDSGTYTCNVTESVNDHQDEKAINITVVE mot_bf3638518266f21cb84f5b4df2ecfe2d_0001_000000006_0001_43_47_H_._bcov_4helix_08698_0001_0001__8__E
DHAREFLRAAAKYGDPSAKRALKLLEELRKRGIPPEEALKIVVEFLRKAGNPRLARVVEEALKDE GFLPNDAEELFIFLTEITEITIPCRVTDPQLVVTLHEKKGDVALPVPYDHQRGFSGIFEDRSYICKTTIGDREVDSDAYYVYRLQVSSINVSVNAVQTVVRQGENITLMCIVIGNEVVNFEWTYPRKESGRLVEPVTDFLLDMPYHIRSILHIPSAELEDSGTYTCNVTESVNDHQDEKAINITVVE pol_dbffe343c7d163558afca76ad3d2ac5b_0001_000000006_0001__2__H
SVLEELLRLARELGDKRLADIIRALIRAVRNGKISPEKALRLIGAYAHFLGNKELFRVVLRLFKK GFLPNDAEELFIFLTEITEITIPCRVTDPQLVVTLHEKKGDVALPVPYDHQRGFSGIFEDRSYICKTTIGDREVDSDAYYVYRLQVSSINVSVNAVQTVVRQGENITLMCIVIGNEVVNFEWTYPRKESGRLVEPVTDFLLDMPYHIRSILHIPSAELEDSGTYTCNVTESVNDHQDEKAINITVVE mot_160197465f8bb7538cb2ee3a4afbc558_0001_1_000000012_0001_43_48_H_._bcov_4helix_13604_0001_0001_0001__44__G
DYRTLFLQIWMVATTLAKEAKSEEDVKKAEKKLQEWLDKLNVNKLLQAIFRRILRRVYKQLS GFLPNDAEELFIFLTEITEITIPCRVTDPQLVVTLHEKKGDVALPVPYDHQRGFSGIFEDRSYICKTTIGDREVDSDAYYVYRLQVSSINVSVNAVQTVVRQGENITLMCIVIGNEVVNFEWTYPRKESGRLVEPVTDFLLDMPYHIRSILHIPSAELEDSGTYTCNVTESVNDHQDEKAINITVVE Motif0226_ems_3hC_1017_0001_0001_0001__50__F
SEIEEVLELIRRYDPEVVKELEKVLRALKRSGVSPEKILKCLLIVAHFLGSPLAVRLLFRLMTKR GFLPNDAEELFIFLTEITEITIPCRVTDPQLVVTLHEKKGDVALPVPYDHQRGFSGIFEDRSYICKTTIGDREVDSDAYYVYRLQVSSINVSVNAVQTVVRQGENITLMCIVIGNEVVNFEWTYPRKESGRLVEPVTDFLLDMPYHIRSILHIPSAELEDSGTYTCNVTESVNDHQDEKAINITVVE Motif0241_bcov_4helix_07329_0001_0001__41__C
PRRIEDALRSLLNSPNPELRLLYKVAIELLKRGVSPRRIALIIRRLADRLGLSPRVLRLVLIAVL GFLPNDAEELFIFLTEITEITIPCRVTDPQLVVTLHEKKGDVALPVPYDHQRGFSGIFEDRSYICKTTIGDREVDSDAYYVYRLQVSSINVSVNAVQTVVRQGENITLMCIVIGNEVVNFEWTYPRKESGRLVEPVTDFLLDMPYHIRSILHIPSAELEDSGTYTCNVTESVNDHQDEKAINITVVE mot_609d97902c010e147ff7b7376c5fa04b_0001_000000025_0001_40_50_H_._bcov_4helix_00764_0001_0001__23__Y
DDERLARLAFRVLAKRAGVPDFDVKVTNGKVRVTITGRDQASQEALQLVFALARRLGLQVQIDTR GFLPNDAEELFIFLTEITEITIPCRVTDPQLVVTLHEKKGDVALPVPYDHQRGFSGIFEDRSYICKTTIGDREVDSDAYYVYRLQVSSINVSVNAVQTVVRQGENITLMCIVIGNEVVNFEWTYPRKESGRLVEPVTDFLLDMPYHIRSILHIPSAELEDSGTYTCNVTESVNDHQDEKAINITVVE mot_3h_hb1_2639_000000020_0001_26_36_H_._HEEHE_2903_0001_0002_0001__14__A
SELFREAIELLCEGNPEEARRVLLRLAIRLAQEGDPRRRAVALAYFYLKTGNPKEAAQLLEEARR GFLPNDAEELFIFLTEITEITIPCRVTDPQLVVTLHEKKGDVALPVPYDHQRGFSGIFEDRSYICKTTIGDREVDSDAYYVYRLQVSSINVSVNAVQTVVRQGENITLMCIVIGNEVVNFEWTYPRKESGRLVEPVTDFLLDMPYHIRSILHIPSAELEDSGTYTCNVTESVNDHQDEKAINITVVE mot_bf3638518266f21cb84f5b4df2ecfe2d_0001_000000006_0001_43_47_H_._bcov_4helix_13872_0001_0001__12__C
SEKEYLERVLRLLEQGNRRREIARLLQILQELKRRGDPRVEEFRKLVRLLARDEEKAKELVRRLR GFLPNDAEELFIFLTEITEITIPCRVTDPQLVVTLHEKKGDVALPVPYDHQRGFSGIFEDRSYICKTTIGDREVDSDAYYVYRLQVSSINVSVNAVQTVVRQGENITLMCIVIGNEVVNFEWTYPRKESGRLVEPVTDFLLDMPYHIRSILHIPSAELEDSGTYTCNVTESVNDHQDEKAINITVVE mot_e4bd6bfb1f6e2b8050824fddb522a560_0001_000000012_0001_38_46_H_._bcov_4helix_13996_0001_0001_0001__21__E
DDERLARLAFRVLIKRPGVPDFDVKVTNGKVRVTITGRDQASQEALQLVFALARRLGLQVQIDTR GFLPNDAEELFIFLTEITEITIPCRVTDPQLVVTLHEKKGDVALPVPYDHQRGFSGIFEDRSYICKTTIGDREVDSDAYYVYRLQVSSINVSVNAVQTVVRQGENITLMCIVIGNEVVNFEWTYPRKESGRLVEPVTDFLLDMPYHIRSILHIPSAELEDSGTYTCNVTESVNDHQDEKAINITVVE mot_3h_hb1_2639_000000020_0001_26_36_H_._HEEHE_2903_0001_0002_0001__17__P
SDESRKLQRRLALIFAALRQGFISNCEAKELAKRVEEKARKLGDKHVRQLVKFVKDAIERAG GFLPNDAEELFIFLTEITEITIPCRVTDPQLVVTLHEKKGDVALPVPYDHQRGFSGIFEDRSYICKTTIGDREVDSDAYYVYRLQVSSINVSVNAVQTVVRQGENITLMCIVIGNEVVNFEWTYPRKESGRLVEPVTDFLLDMPYHIRSILHIPSAELEDSGTYTCNVTESVNDHQDEKAINITVVE mot_7397bc064fdf6bae2cd3d62d454bf56a_0001_1_000000021_0001_44_52_H_._HHH_eva_0380_0001_0001_0001__26__C
SELAEEILELIEKGDPRVRKLILELLKELKERGDEKRFKLWVRVWFLLRSGNPELAKQLLKKIKK GFLPNDAEELFIFLTEITEITIPCRVTDPQLVVTLHEKKGDVALPVPYDHQRGFSGIFEDRSYICKTTIGDREVDSDAYYVYRLQVSSINVSVNAVQTVVRQGENITLMCIVIGNEVVNFEWTYPRKESGRLVEPVTDFLLDMPYHIRSILHIPSAELEDSGTYTCNVTESVNDHQDEKAINITVVE mot_40e86e4e32a25ee6cbb7392bdf050625_0001_1_000000007_0001_45_49_H_._bcov_4helix_08751_0001_0001__41__W
DDERLARLAFRVLIERAGVPDFDVKVTNGKVRVTITGRDQASQEALQLVFALARRLGLQVQIDTR GFLPNDAEELFIFLTEITEITIPCRVTDPQLVVTLHEKKGDVALPVPYDHQRGFSGIFEDRSYICKTTIGDREVDSDAYYVYRLQVSSINVSVNAVQTVVRQGENITLMCIVIGNEVVNFEWTYPRKESGRLVEPVTDFLLDMPYHIRSILHIPSAELEDSGTYTCNVTESVNDHQDEKAINITVVE mot_3h_hb1_2639_000000020_0001_26_36_H_._HEEHE_2903_0001_0002_0001__15__E
SEIEEVLELIRRYDPEVAKELEKVLRALKRSGVSPEKILKYLLIVAHFLGSPLAVRLLFRLMTKR GFLPNDAEELFIFLTEITEITIPCRVTDPQLVVTLHEKKGDVALPVPYDHQRGFSGIFEDRSYICKTTIGDREVDSDAYYVYRLQVSSINVSVNAVQTVVRQGENITLMCIVIGNEVVNFEWTYPRKESGRLVEPVTDFLLDMPYHIRSILHIPSAELEDSGTYTCNVTESVNDHQDEKAINITVVE Motif0241_bcov_4helix_07329_0001_0001__18__A
GEREELIELILRNLDDPEKVHELLKRLLELAEELGDRRLYRYVMLIFWALRRNPERAERLLRKLK GFLPNDAEELFIFLTEITEITIPCRVTDPQLVVTLHEKKGDVALPVPYDHQRGFSGIFEDRSYICKTTIGDREVDSDAYYVYRLQVSSINVSVNAVQTVVRQGENITLMCIVIGNEVVNFEWTYPRKESGRLVEPVTDFLLDMPYHIRSILHIPSAELEDSGTYTCNVTESVNDHQDEKAINITVVE mot_1135017daf8806428a8a9fbb7d65b56a_0001_1_000000003_0001_54_58_H_._bcov_4helix_12259_0001_0001__1__G
SELFREAIELLEEGNPEEARRVLLRLAIRLAQEGDPRRRAVALAYFYLKTGNPKAAAQLLEEARR GFLPNDAEELFIFLTEITEITIPCRVTDPQLVVTLHEKKGDVALPVPYDHQRGFSGIFEDRSYICKTTIGDREVDSDAYYVYRLQVSSINVSVNAVQTVVRQGENITLMCIVIGNEVVNFEWTYPRKESGRLVEPVTDFLLDMPYHIRSILHIPSAELEDSGTYTCNVTESVNDHQDEKAINITVVE mot_bf3638518266f21cb84f5b4df2ecfe2d_0001_000000006_0001_43_47_H_._bcov_4helix_13872_0001_0001__55__A
DKLTKAAKELAKKVKSGKLSPKQAMRLLKVIAFRLGIDRKEMVRAAQHLMLLITK GFLPNDAEELFIFLTEITEITIPCRVTDPQLVVTLHEKKGDVALPVPYDHQRGFSGIFEDRSYICKTTIGDREVDSDAYYVYRLQVSSINVSVNAVQTVVRQGENITLMCIVIGNEVVNFEWTYPRKESGRLVEPVTDFLLDMPYHIRSILHIPSAELEDSGTYTCNVTESVNDHQDEKAINITVVE Motif0700_HHH_eva_0491_0001_0001__29__K
PELIEEALELLKEGDPKKVFRVLARLVQLLREKGDPRYRLVLLILAYVRFGNMEAARQLLRIVLK GFLPNDAEELFIFLTEITEITIPCRVTDPQLVVTLHEKKGDVALPVPYDHQRGFSGIFEDRSYICKTTIGDREVDSDAYYVYRLQVSSINVSVNAVQTVVRQGENITLMCIVIGNEVVNFEWTYPRKESGRLVEPVTDFLLDMPYHIRSILHIPSAELEDSGTYTCNVTESVNDHQDEKAINITVVE mot_160197465f8bb7538cb2ee3a4afbc558_0001_1_000000012_0001_43_48_H_._bcov_4helix_11522_0001_0001__53__M
SELDKIVKKLTDIAREAYKHNDKETIEKALRWAALFARGYRDPKFRELFRIIFQLRQRVER GFLPNDAEELFIFLTEITEITIPCRVTDPQLVVTLHEKKGDVALPVPYDHQRGFSGIFEDRSYICKTTIGDREVDSDAYYVYRLQVSSINVSVNAVQTVVRQGENITLMCIVIGNEVVNFEWTYPRKESGRLVEPVTDFLLDMPYHIRSILHIPSAELEDSGTYTCNVTESVNDHQDEKAINITVVE mot_7adca786d7372eb504d3486439fa8381_0001_000000015_0001_36_46_H_._ems_3hM_1325_0001_0002_0001__39__G
SDESRKLQRRLALIFAALRQGFTSNDEAKELAKRVEEKARKLGDKHVRQLVKFVKDAIERAG GFLPNDAEELFIFLTEITEITIPCRVTDPQLVVTLHEKKGDVALPVPYDHQRGFSGIFEDRSYICKTTIGDREVDSDAYYVYRLQVSSINVSVNAVQTVVRQGENITLMCIVIGNEVVNFEWTYPRKESGRLVEPVTDFLLDMPYHIRSILHIPSAELEDSGTYTCNVTESVNDHQDEKAINITVVE mot_7397bc064fdf6bae2cd3d62d454bf56a_0001_1_000000021_0001_44_52_H_._HHH_eva_0380_0001_0001_0001__23__T
DYRTLFLQIWMVATTLAKEAKSEEDVKKAEKKLQEWLDKLNVNKLLQAIARRILRRVYKQLD GFLPNDAEELFIFLTEITEITIPCRVTDPQLVVTLHEKKGDVALPVPYDHQRGFSGIFEDRSYICKTTIGDREVDSDAYYVYRLQVSSINVSVNAVQTVVRQGENITLMCIVIGNEVVNFEWTYPRKESGRLVEPVTDFLLDMPYHIRSILHIPSAELEDSGTYTCNVTESVNDHQDEKAINITVVE Motif0226_ems_3hC_1017_0001_0001_0001__62__D
SELFREAIELLEEGNPEEARRVLNRLAIRLAQEGDPRRRAVALAYFYLKTGNPKEAAQLLEEARR GFLPNDAEELFIFLTEITEITIPCRVTDPQLVVTLHEKKGDVALPVPYDHQRGFSGIFEDRSYICKTTIGDREVDSDAYYVYRLQVSSINVSVNAVQTVVRQGENITLMCIVIGNEVVNFEWTYPRKESGRLVEPVTDFLLDMPYHIRSILHIPSAELEDSGTYTCNVTESVNDHQDEKAINITVVE mot_bf3638518266f21cb84f5b4df2ecfe2d_0001_000000006_0001_43_47_H_._bcov_4helix_13872_0001_0001__24__N
DKELLEEAIKLLKEGDPEKARKVLLELAREAHERNDPKLYRAIAPVYFYLRSNPRLAIQLLELLT GFLPNDAEELFIFLTEITEITIPCRVTDPQLVVTLHEKKGDVALPVPYDHQRGFSGIFEDRSYICKTTIGDREVDSDAYYVYRLQVSSINVSVNAVQTVVRQGENITLMCIVIGNEVVNFEWTYPRKESGRLVEPVTDFLLDMPYHIRSILHIPSAELEDSGTYTCNVTESVNDHQDEKAINITVVE mot_bf3638518266f21cb84f5b4df2ecfe2d_0001_000000006_0001_43_47_H_._bcov_4helix_08698_0001_0001__45__P
PRRIEDALRSLLNSPNPELRLLAKVAIELLKRGVSPRRIALIIRRLADRLGLSPRVLRLQLIAVL GFLPNDAEELFIFLTEITEITIPCRVTDPQLVVTLHEKKGDVALPVPYDHQRGFSGIFEDRSYICKTTIGDREVDSDAYYVYRLQVSSINVSVNAVQTVVRQGENITLMCIVIGNEVVNFEWTYPRKESGRLVEPVTDFLLDMPYHIRSILHIPSAELEDSGTYTCNVTESVNDHQDEKAINITVVE mot_609d97902c010e147ff7b7376c5fa04b_0001_000000025_0001_40_50_H_._bcov_4helix_00764_0001_0001__60__Q
DDERLARLAFRVLIKRAGVPDFDVKVTNGKVRVTITGRDQASWEALQLVFALARRLGLQVQIDTR GFLPNDAEELFIFLTEITEITIPCRVTDPQLVVTLHEKKGDVALPVPYDHQRGFSGIFEDRSYICKTTIGDREVDSDAYYVYRLQVSSINVSVNAVQTVVRQGENITLMCIVIGNEVVNFEWTYPRKESGRLVEPVTDFLLDMPYHIRSILHIPSAELEDSGTYTCNVTESVNDHQDEKAINITVVE mot_3h_hb1_2639_000000020_0001_26_36_H_._HEEHE_2903_0001_0002_0001__43__W
DKELLEEAIKLLKEGDPEKARKVLLELAREAHEVNDPKLYRAIALVYFYLRSNPRLAIQLLELLT GFLPNDAEELFIFLTEITEITIPCRVTDPQLVVTLHEKKGDVALPVPYDHQRGFSGIFEDRSYICKTTIGDREVDSDAYYVYRLQVSSINVSVNAVQTVVRQGENITLMCIVIGNEVVNFEWTYPRKESGRLVEPVTDFLLDMPYHIRSILHIPSAELEDSGTYTCNVTESVNDHQDEKAINITVVE mot_bf3638518266f21cb84f5b4df2ecfe2d_0001_000000006_0001_43_47_H_._bcov_4helix_08698_0001_0001__34__V
SELDKIVKKLDDIAREAYKHNDKETIEKALRWAALFARQYRDPKFRELFRIIFQLRQRVER GFLPNDAEELFIFLTEITEITIPCRVTDPQLVVTLHEKKGDVALPVPYDHQRGFSGIFEDRSYICKTTIGDREVDSDAYYVYRLQVSSINVSVNAVQTVVRQGENITLMCIVIGNEVVNFEWTYPRKESGRLVEPVTDFLLDMPYHIRSILHIPSAELEDSGTYTCNVTESVNDHQDEKAINITVVE mot_7adca786d7372eb504d3486439fa8381_0001_000000015_0001_36_46_H_._ems_3hM_1325_0001_0002_0001__11__D
DKAREFLRAAAKYGDPSAKRALKLLEELRKRGIIPEEALKIVVEFLRKAGNPRLARVVEEALKDE GFLPNDAEELFIFLTEITEITIPCRVTDPQLVVTLHEKKGDVALPVPYDHQRGFSGIFEDRSYICKTTIGDREVDSDAYYVYRLQVSSINVSVNAVQTVVRQGENITLMCIVIGNEVVNFEWTYPRKESGRLVEPVTDFLLDMPYHIRSILHIPSAELEDSGTYTCNVTESVNDHQDEKAINITVVE pol_dbffe343c7d163558afca76ad3d2ac5b_0001_000000006_0001__34__I
CLEELERLIRKLVKEGDPAARRALLVLESLKRRGVSPEEIVRRLIAFLFILGNPELIRLAIRLFL GFLPNDAEELFIFLTEITEITIPCRVTDPQLVVTLHEKKGDVALPVPYDHQRGFSGIFEDRSYICKTTIGDREVDSDAYYVYRLQVSSINVSVNAVQTVVRQGENITLMCIVIGNEVVNFEWTYPRKESGRLVEPVTDFLLDMPYHIRSILHIPSAELEDSGTYTCNVTESVNDHQDEKAINITVVE Motif0680_bcov_4helix_10154_0001_0002__1__C
SVLEELLRLARESGDKRLADIIRALIRAVRNGKISPEKALRLILAYAHFLGNKELFRVVLRLFKK GFLPNDAEELFIFLTEITEITIPCRVTDPQLVVTLHEKKGDVALPVPYDHQRGFSGIFEDRSYICKTTIGDREVDSDAYYVYRLQVSSINVSVNAVQTVVRQGENITLMCIVIGNEVVNFEWTYPRKESGRLVEPVTDFLLDMPYHIRSILHIPSAELEDSGTYTCNVTESVNDHQDEKAINITVVE mot_160197465f8bb7538cb2ee3a4afbc558_0001_1_000000012_0001_43_48_H_._bcov_4helix_13604_0001_0001_0001__13__S
SELDKIVKKLTDIAREAYKHNDKETIEKALRWAALFARQQRDPKFRELFRIIFQLRQRVER GFLPNDAEELFIFLTEITEITIPCRVTDPQLVVTLHEKKGDVALPVPYDHQRGFSGIFEDRSYICKTTIGDREVDSDAYYVYRLQVSSINVSVNAVQTVVRQGENITLMCIVIGNEVVNFEWTYPRKESGRLVEPVTDFLLDMPYHIRSILHIPSAELEDSGTYTCNVTESVNDHQDEKAINITVVE mot_7adca786d7372eb504d3486439fa8381_0001_000000015_0001_36_46_H_._ems_3hM_1325_0001_0002_0001__40__Q
SEDAEEILELIEKGDPRVRKLILELLKELKERGDEKRFKLLVRVWFLLRSGNPELAKQLLKKIKK GFLPNDAEELFIFLTEITEITIPCRVTDPQLVVTLHEKKGDVALPVPYDHQRGFSGIFEDRSYICKTTIGDREVDSDAYYVYRLQVSSINVSVNAVQTVVRQGENITLMCIVIGNEVVNFEWTYPRKESGRLVEPVTDFLLDMPYHIRSILHIPSAELEDSGTYTCNVTESVNDHQDEKAINITVVE mot_40e86e4e32a25ee6cbb7392bdf050625_0001_1_000000007_0001_45_49_H_._bcov_4helix_08751_0001_0001__3__D
SDESRKLQRRLALIFAALRQGFISNDEAKCLAKRVEEKARKLGDKHVRQLVKFVKDAIERAG GFLPNDAEELFIFLTEITEITIPCRVTDPQLVVTLHEKKGDVALPVPYDHQRGFSGIFEDRSYICKTTIGDREVDSDAYYVYRLQVSSINVSVNAVQTVVRQGENITLMCIVIGNEVVNFEWTYPRKESGRLVEPVTDFLLDMPYHIRSILHIPSAELEDSGTYTCNVTESVNDHQDEKAINITVVE mot_7397bc064fdf6bae2cd3d62d454bf56a_0001_1_000000021_0001_44_52_H_._HHH_eva_0380_0001_0001_0001__30__C
PELIEEALELLKEGDPKKVFRVLARLVQLLRWKGDPRYRLVLLILAYVRFGNPEAARQLLRIVLK GFLPNDAEELFIFLTEITEITIPCRVTDPQLVVTLHEKKGDVALPVPYDHQRGFSGIFEDRSYICKTTIGDREVDSDAYYVYRLQVSSINVSVNAVQTVVRQGENITLMCIVIGNEVVNFEWTYPRKESGRLVEPVTDFLLDMPYHIRSILHIPSAELEDSGTYTCNVTESVNDHQDEKAINITVVE mot_160197465f8bb7538cb2ee3a4afbc558_0001_1_000000012_0001_43_48_H_._bcov_4helix_11522_0001_0001__32__W
DDERLARLAFRVLIKRAGVPDFDVKVTNGKVRVTITWRDQASQEALQLVFALARRLGLQVQIDTR GFLPNDAEELFIFLTEITEITIPCRVTDPQLVVTLHEKKGDVALPVPYDHQRGFSGIFEDRSYICKTTIGDREVDSDAYYVYRLQVSSINVSVNAVQTVVRQGENITLMCIVIGNEVVNFEWTYPRKESGRLVEPVTDFLLDMPYHIRSILHIPSAELEDSGTYTCNVTESVNDHQDEKAINITVVE mot_3h_hb1_2639_000000020_0001_26_36_H_._HEEHE_2903_0001_0002_0001__37__W
SVLEELLRLANELGDKRLADIIRALIRAVRNGKISPEKALRLILAYAHFLGNKELFRVVLRLFKK GFLPNDAEELFIFLTEITEITIPCRVTDPQLVVTLHEKKGDVALPVPYDHQRGFSGIFEDRSYICKTTIGDREVDSDAYYVYRLQVSSINVSVNAVQTVVRQGENITLMCIVIGNEVVNFEWTYPRKESGRLVEPVTDFLLDMPYHIRSILHIPSAELEDSGTYTCNVTESVNDHQDEKAINITVVE mot_160197465f8bb7538cb2ee3a4afbc558_0001_1_000000012_0001_43_48_H_._bcov_4helix_13604_0001_0001_0001__11__N
SEIEEVLELIRRYDPEVVKELEKVLRAYKRSGVSPEKILKYLLIVAHFLGSPLAVRLLFRLMTKR GFLPNDAEELFIFLTEITEITIPCRVTDPQLVVTLHEKKGDVALPVPYDHQRGFSGIFEDRSYICKTTIGDREVDSDAYYVYRLQVSSINVSVNAVQTVVRQGENITLMCIVIGNEVVNFEWTYPRKESGRLVEPVTDFLLDMPYHIRSILHIPSAELEDSGTYTCNVTESVNDHQDEKAINITVVE Motif0241_bcov_4helix_07329_0001_0001__28__Y
PELRRLTARLLFLVVQAIRRNDEDTVRTLLKFAKELADRNPKYKFVFLVLRSMIFRMRRRI GFLPNDAEELFIFLTEITEITIPCRVTDPQLVVTLHEKKGDVALPVPYDHQRGFSGIFEDRSYICKTTIGDREVDSDAYYVYRLQVSSINVSVNAVQTVVRQGENITLMCIVIGNEVVNFEWTYPRKESGRLVEPVTDFLLDMPYHIRSILHIPSAELEDSGTYTCNVTESVNDHQDEKAINITVVE mot_51f052f6668327b679cb52626a28bdc2_0001_000000016_0001_20_27_H_._ems_3hM_469_0001_0001__32__F
SEKEYLERVLRLGEQGNRRRAIARLLQILQELKRRGDPRVEEFRKLVRLLARDEEKAKELVRRLR GFLPNDAEELFIFLTEITEITIPCRVTDPQLVVTLHEKKGDVALPVPYDHQRGFSGIFEDRSYICKTTIGDREVDSDAYYVYRLQVSSINVSVNAVQTVVRQGENITLMCIVIGNEVVNFEWTYPRKESGRLVEPVTDFLLDMPYHIRSILHIPSAELEDSGTYTCNVTESVNDHQDEKAINITVVE mot_e4bd6bfb1f6e2b8050824fddb522a560_0001_000000012_0001_38_46_H_._bcov_4helix_13996_0001_0001_0001__13__G
SLIEEILKEVRKKNPRVVYILERLLRRLKEDGRPPEKILRILIAAAKRLGDPEASELLRRALKRK GFLPNDAEELFIFLTEITEITIPCRVTDPQLVVTLHEKKGDVALPVPYDHQRGFSGIFEDRSYICKTTIGDREVDSDAYYVYRLQVSSINVSVNAVQTVVRQGENITLMCIVIGNEVVNFEWTYPRKESGRLVEPVTDFLLDMPYHIRSILHIPSAELEDSGTYTCNVTESVNDHQDEKAINITVVE pol_efb1e6a814c01858843eeca3a22dd67d_0001_000000000_0001__33__R
DEREELIELILRNLDDPEKVHELLKRLLELAEELGDRRLYRYVMLWFWALRRNPERAERLLRKLK GFLPNDAEELFIFLTEITEITIPCRVTDPQLVVTLHEKKGDVALPVPYDHQRGFSGIFEDRSYICKTTIGDREVDSDAYYVYRLQVSSINVSVNAVQTVVRQGENITLMCIVIGNEVVNFEWTYPRKESGRLVEPVTDFLLDMPYHIRSILHIPSAELEDSGTYTCNVTESVNDHQDEKAINITVVE mot_1135017daf8806428a8a9fbb7d65b56a_0001_1_000000003_0001_54_58_H_._bcov_4helix_12259_0001_0001__46__W
SELDKIVKKLTDIAREAYKHNDKETIEKALEWAALFARQYRDPKFRELFRIIFQLRQRVER GFLPNDAEELFIFLTEITEITIPCRVTDPQLVVTLHEKKGDVALPVPYDHQRGFSGIFEDRSYICKTTIGDREVDSDAYYVYRLQVSSINVSVNAVQTVVRQGENITLMCIVIGNEVVNFEWTYPRKESGRLVEPVTDFLLDMPYHIRSILHIPSAELEDSGTYTCNVTESVNDHQDEKAINITVVE mot_7adca786d7372eb504d3486439fa8381_0001_000000015_0001_36_46_H_._ems_3hM_1325_0001_0002_0001__31__E
SLIEEILKEVRKKNPRIVYILERLLRRLKEDGVPPEKILRILIAAAKRLGDPEASELLRRALKRK GFLPNDAEELFIFLTEITEITIPCRVTDPQLVVTLHEKKGDVALPVPYDHQRGFSGIFEDRSYICKTTIGDREVDSDAYYVYRLQVSSINVSVNAVQTVVRQGENITLMCIVIGNEVVNFEWTYPRKESGRLVEPVTDFLLDMPYHIRSILHIPSAELEDSGTYTCNVTESVNDHQDEKAINITVVE pol_efb1e6a814c01858843eeca3a22dd67d_0001_000000000_0001__17__I
SELAEEILELIEKGDPRVRKLILELLKELKERGDEKRFKLLVRVWFLLRSGNPELAKQLLKKIKV GFLPNDAEELFIFLTEITEITIPCRVTDPQLVVTLHEKKGDVALPVPYDHQRGFSGIFEDRSYICKTTIGDREVDSDAYYVYRLQVSSINVSVNAVQTVVRQGENITLMCIVIGNEVVNFEWTYPRKESGRLVEPVTDFLLDMPYHIRSILHIPSAELEDSGTYTCNVTESVNDHQDEKAINITVVE mot_40e86e4e32a25ee6cbb7392bdf050625_0001_1_000000007_0001_45_49_H_._bcov_4helix_08751_0001_0001__65__V
DLLEKAKKVAREILDPEVVRIFELAVEVLKKKGANPSSILIAVLRLLRRRGVFPELLREVFRRAR GFLPNDAEELFIFLTEITEITIPCRVTDPQLVVTLHEKKGDVALPVPYDHQRGFSGIFEDRSYICKTTIGDREVDSDAYYVYRLQVSSINVSVNAVQTVVRQGENITLMCIVIGNEVVNFEWTYPRKESGRLVEPVTDFLLDMPYHIRSILHIPSAELEDSGTYTCNVTESVNDHQDEKAINITVVE mot_08167eb7329a42484cd5255d2447d7e3_0001_000000008_0001_28_33_H_._bcov_4helix_06679_0001_0001__53__F
DKELLEEAIKLLKEGDPEKARKVLLELRREAHERNDPKLYRAIALVYFYLRSNPRLAIQLLELLT GFLPNDAEELFIFLTEITEITIPCRVTDPQLVVTLHEKKGDVALPVPYDHQRGFSGIFEDRSYICKTTIGDREVDSDAYYVYRLQVSSINVSVNAVQTVVRQGENITLMCIVIGNEVVNFEWTYPRKESGRLVEPVTDFLLDMPYHIRSILHIPSAELEDSGTYTCNVTESVNDHQDEKAINITVVE mot_bf3638518266f21cb84f5b4df2ecfe2d_0001_000000006_0001_43_47_H_._bcov_4helix_08698_0001_0001__28__R
DPTSFRLVMEISLVLQLFKKGIIDPSQAKTLLKRLQEKAKKIGDRFAVVLAEFAIRVIKKAEKS GFLPNDAEELFIFLTEITEITIPCRVTDPQLVVTLHEKKGDVALPVPYDHQRGFSGIFEDRSYICKTTIGDREVDSDAYYVYRLQVSSINVSVNAVQTVVRQGENITLMCIVIGNEVVNFEWTYPRKESGRLVEPVTDFLLDMPYHIRSILHIPSAELEDSGTYTCNVTESVNDHQDEKAINITVVE Motif0654_HHH_eva_0065_0001_0002_0001__22__I
PELRRLTARLLFLVVQAIRRNIEDTVRTLLKIAKELADRNPKYKFVFLVLRSMIFRMRRRI GFLPNDAEELFIFLTEITEITIPCRVTDPQLVVTLHEKKGDVALPVPYDHQRGFSGIFEDRSYICKTTIGDREVDSDAYYVYRLQVSSINVSVNAVQTVVRQGENITLMCIVIGNEVVNFEWTYPRKESGRLVEPVTDFLLDMPYHIRSILHIPSAELEDSGTYTCNVTESVNDHQDEKAINITVVE mot_51f052f6668327b679cb52626a28bdc2_0001_000000016_0001_20_27_H_._ems_3hM_469_0001_0001__22__I
SEIEEVLELIRRYDPEVVKELVKVLRALKRSGVSPEKILKYLLIVAHFLGSPLAVRLLFRLMTKR GFLPNDAEELFIFLTEITEITIPCRVTDPQLVVTLHEKKGDVALPVPYDHQRGFSGIFEDRSYICKTTIGDREVDSDAYYVYRLQVSSINVSVNAVQTVVRQGENITLMCIVIGNEVVNFEWTYPRKESGRLVEPVTDFLLDMPYHIRSILHIPSAELEDSGTYTCNVTESVNDHQDEKAINITVVE Motif0241_bcov_4helix_07329_0001_0001__22__V
SEIEEVLELIRRYDPEVVKELEKVLRALKRSGVSPEKILKYLLIVAHFLGSPLAVRLLFRLMKKR GFLPNDAEELFIFLTEITEITIPCRVTDPQLVVTLHEKKGDVALPVPYDHQRGFSGIFEDRSYICKTTIGDREVDSDAYYVYRLQVSSINVSVNAVQTVVRQGENITLMCIVIGNEVVNFEWTYPRKESGRLVEPVTDFLLDMPYHIRSILHIPSAELEDSGTYTCNVTESVNDHQDEKAINITVVE Motif0241_bcov_4helix_07329_0001_0001__63__K
SEIEEVLELIRRYDPEVVKELEKVLRALKRSGVSPEKILCYLLIVAHFLGSPLAVRLLFRLMTKR GFLPNDAEELFIFLTEITEITIPCRVTDPQLVVTLHEKKGDVALPVPYDHQRGFSGIFEDRSYICKTTIGDREVDSDAYYVYRLQVSSINVSVNAVQTVVRQGENITLMCIVIGNEVVNFEWTYPRKESGRLVEPVTDFLLDMPYHIRSILHIPSAELEDSGTYTCNVTESVNDHQDEKAINITVVE Motif0241_bcov_4helix_07329_0001_0001__40__C
SELFREAIELLREGNPEEARRVLLRLAIRLAQEGDPRRRAVALAYFYLKTGNPKEAAQLLEEARR GFLPNDAEELFIFLTEITEITIPCRVTDPQLVVTLHEKKGDVALPVPYDHQRGFSGIFEDRSYICKTTIGDREVDSDAYYVYRLQVSSINVSVNAVQTVVRQGENITLMCIVIGNEVVNFEWTYPRKESGRLVEPVTDFLLDMPYHIRSILHIPSAELEDSGTYTCNVTESVNDHQDEKAINITVVE mot_bf3638518266f21cb84f5b4df2ecfe2d_0001_000000006_0001_43_47_H_._bcov_4helix_13872_0001_0001__12__R
QELREILREALEKGDPELVKELLELLARLADETGDPKLRIVIAYVWFAKKKNDPRLLKTALQVLK GFLPNDAEELFIFLTEITEITIPCRVTDPQLVVTLHEKKGDVALPVPYDHQRGFSGIFEDRSYICKTTIGDREVDSDAYYVYRLQVSSINVSVNAVQTVVRQGENITLMCIVIGNEVVNFEWTYPRKESGRLVEPVTDFLLDMPYHIRSILHIPSAELEDSGTYTCNVTESVNDHQDEKAINITVVE mot_3d846c9d85e6025fdd308e635d10a743_0001_000000009_0001_38_47_H_._bcov_4helix_12293_0001_0001__1__Q
PRRIEDALRSLLNSPNPELRLLAKVAIELLCRGVSPRRIALIIRRLADRLGLSPRVLRLVLIAVL GFLPNDAEELFIFLTEITEITIPCRVTDPQLVVTLHEKKGDVALPVPYDHQRGFSGIFEDRSYICKTTIGDREVDSDAYYVYRLQVSSINVSVNAVQTVVRQGENITLMCIVIGNEVVNFEWTYPRKESGRLVEPVTDFLLDMPYHIRSILHIPSAELEDSGTYTCNVTESVNDHQDEKAINITVVE mot_609d97902c010e147ff7b7376c5fa04b_0001_000000025_0001_40_50_H_._bcov_4helix_00764_0001_0001__31__C
DLLEKAKKVAREILDPEVVRIFELAVEVLKKKGANPSSILIAVLRLLRRRDVDPELLREVFRRAR GFLPNDAEELFIFLTEITEITIPCRVTDPQLVVTLHEKKGDVALPVPYDHQRGFSGIFEDRSYICKTTIGDREVDSDAYYVYRLQVSSINVSVNAVQTVVRQGENITLMCIVIGNEVVNFEWTYPRKESGRLVEPVTDFLLDMPYHIRSILHIPSAELEDSGTYTCNVTESVNDHQDEKAINITVVE mot_08167eb7329a42484cd5255d2447d7e3_0001_000000008_0001_28_33_H_._bcov_4helix_06679_0001_0001__51__D
DELREILREALEKGDPELVKELLELLARLADETGDPKKRIVIAYVWFAKKKNDPRLLKTALQVLK GFLPNDAEELFIFLTEITEITIPCRVTDPQLVVTLHEKKGDVALPVPYDHQRGFSGIFEDRSYICKTTIGDREVDSDAYYVYRLQVSSINVSVNAVQTVVRQGENITLMCIVIGNEVVNFEWTYPRKESGRLVEPVTDFLLDMPYHIRSILHIPSAELEDSGTYTCNVTESVNDHQDEKAINITVVE mot_3d846c9d85e6025fdd308e635d10a743_0001_000000009_0001_38_47_H_._bcov_4helix_12293_0001_0001__38__K
LELFREAIELLEEGNPEEARRVLLRLAIRLAQEGDPRRRAVALAYFYLKTGNPKEAAQLLEEARR GFLPNDAEELFIFLTEITEITIPCRVTDPQLVVTLHEKKGDVALPVPYDHQRGFSGIFEDRSYICKTTIGDREVDSDAYYVYRLQVSSINVSVNAVQTVVRQGENITLMCIVIGNEVVNFEWTYPRKESGRLVEPVTDFLLDMPYHIRSILHIPSAELEDSGTYTCNVTESVNDHQDEKAINITVVE mot_bf3638518266f21cb84f5b4df2ecfe2d_0001_000000006_0001_43_47_H_._bcov_4helix_13872_0001_0001__1__L
PELIEEALELLKEGDPKKVVRVLARLVQLLREKGDPRYRLVLLILAYVRFGNPEAARQLLRIVLK GFLPNDAEELFIFLTEITEITIPCRVTDPQLVVTLHEKKGDVALPVPYDHQRGFSGIFEDRSYICKTTIGDREVDSDAYYVYRLQVSSINVSVNAVQTVVRQGENITLMCIVIGNEVVNFEWTYPRKESGRLVEPVTDFLLDMPYHIRSILHIPSAELEDSGTYTCNVTESVNDHQDEKAINITVVE mot_160197465f8bb7538cb2ee3a4afbc558_0001_1_000000012_0001_43_48_H_._bcov_4helix_11522_0001_0001__20__V
DKELLEEAIKLLKEGDPEKARKVLFELAREAHERNDPKLYRAIALVYFYLRSNPRLAIQLLELLT GFLPNDAEELFIFLTEITEITIPCRVTDPQLVVTLHEKKGDVALPVPYDHQRGFSGIFEDRSYICKTTIGDREVDSDAYYVYRLQVSSINVSVNAVQTVVRQGENITLMCIVIGNEVVNFEWTYPRKESGRLVEPVTDFLLDMPYHIRSILHIPSAELEDSGTYTCNVTESVNDHQDEKAINITVVE mot_bf3638518266f21cb84f5b4df2ecfe2d_0001_000000006_0001_43_47_H_._bcov_4helix_08698_0001_0001__25__F
PELIEEALELLKEGDPKKVFRVLARLVQLLREKGDPRYRLVLGILAYVRFGNPEAARQLLRIVLK GFLPNDAEELFIFLTEITEITIPCRVTDPQLVVTLHEKKGDVALPVPYDHQRGFSGIFEDRSYICKTTIGDREVDSDAYYVYRLQVSSINVSVNAVQTVVRQGENITLMCIVIGNEVVNFEWTYPRKESGRLVEPVTDFLLDMPYHIRSILHIPSAELEDSGTYTCNVTESVNDHQDEKAINITVVE mot_160197465f8bb7538cb2ee3a4afbc558_0001_1_000000012_0001_43_48_H_._bcov_4helix_11522_0001_0001__43__G
SVEEWVKRILELLKEDEHRALRRLVVLLLNRGISPEEIARIALRVLKLFKRDPEKARELIEKVLR GFLPNDAEELFIFLTEITEITIPCRVTDPQLVVTLHEKKGDVALPVPYDHQRGFSGIFEDRSYICKTTIGDREVDSDAYYVYRLQVSSINVSVNAVQTVVRQGENITLMCIVIGNEVVNFEWTYPRKESGRLVEPVTDFLLDMPYHIRSILHIPSAELEDSGTYTCNVTESVNDHQDEKAINITVVE mot_2b600050e251f2a604d3ce6a8573eea7_0001_000000019_0001_19_24_H_._bcov_4helix_03558_0001_0002_0001__5__W
PRRIEDALRSLLNSPNPELRLLAKVAAELLKRGVSPRRIALIIRRLADRLGLSPRVLRLVLIAVL GFLPNDAEELFIFLTEITEITIPCRVTDPQLVVTLHEKKGDVALPVPYDHQRGFSGIFEDRSYICKTTIGDREVDSDAYYVYRLQVSSINVSVNAVQTVVRQGENITLMCIVIGNEVVNFEWTYPRKESGRLVEPVTDFLLDMPYHIRSILHIPSAELEDSGTYTCNVTESVNDHQDEKAINITVVE mot_609d97902c010e147ff7b7376c5fa04b_0001_000000025_0001_40_50_H_._bcov_4helix_00764_0001_0001__27__A
SELFREAIELLEEGNPEEARRVLLRLAIRLAQEGDPRRRAVALAYFYLKTGEPKEAAQLLEEARR GFLPNDAEELFIFLTEITEITIPCRVTDPQLVVTLHEKKGDVALPVPYDHQRGFSGIFEDRSYICKTTIGDREVDSDAYYVYRLQVSSINVSVNAVQTVVRQGENITLMCIVIGNEVVNFEWTYPRKESGRLVEPVTDFLLDMPYHIRSILHIPSAELEDSGTYTCNVTESVNDHQDEKAINITVVE mot_bf3638518266f21cb84f5b4df2ecfe2d_0001_000000006_0001_43_47_H_._bcov_4helix_13872_0001_0001__52__E
SVLEELLRLARELGDKRLADIIRALIRAVRNGKISPEKALRLILAYAHFLGNKELFRDVLRLFKK GFLPNDAEELFIFLTEITEITIPCRVTDPQLVVTLHEKKGDVALPVPYDHQRGFSGIFEDRSYICKTTIGDREVDSDAYYVYRLQVSSINVSVNAVQTVVRQGENITLMCIVIGNEVVNFEWTYPRKESGRLVEPVTDFLLDMPYHIRSILHIPSAELEDSGTYTCNVTESVNDHQDEKAINITVVE mot_160197465f8bb7538cb2ee3a4afbc558_0001_1_000000012_0001_43_48_H_._bcov_4helix_13604_0001_0001_0001__58__D
SLEELERLIRKLVKEGDPAARRALLVLESLKRRGVSPEEIVRRLIAFLFILGMPELIRLAIRLFL GFLPNDAEELFIFLTEITEITIPCRVTDPQLVVTLHEKKGDVALPVPYDHQRGFSGIFEDRSYICKTTIGDREVDSDAYYVYRLQVSSINVSVNAVQTVVRQGENITLMCIVIGNEVVNFEWTYPRKESGRLVEPVTDFLLDMPYHIRSILHIPSAELEDSGTYTCNVTESVNDHQDEKAINITVVE Motif0680_bcov_4helix_10154_0001_0002__53__M
SELDKIVKKLTDIAREAYKHNDKETIEKALRWAALFARQYRDPKFRKLFRIIFQLRQRVER GFLPNDAEELFIFLTEITEITIPCRVTDPQLVVTLHEKKGDVALPVPYDHQRGFSGIFEDRSYICKTTIGDREVDSDAYYVYRLQVSSINVSVNAVQTVVRQGENITLMCIVIGNEVVNFEWTYPRKESGRLVEPVTDFLLDMPYHIRSILHIPSAELEDSGTYTCNVTESVNDHQDEKAINITVVE mot_7adca786d7372eb504d3486439fa8381_0001_000000015_0001_36_46_H_._ems_3hM_1325_0001_0002_0001__47__K
SVLEELLRLARELGDKRLADIIRALIRAVRNGKISLEKALRLILAYAHFLGNKELFRVVLRLFKK GFLPNDAEELFIFLTEITEITIPCRVTDPQLVVTLHEKKGDVALPVPYDHQRGFSGIFEDRSYICKTTIGDREVDSDAYYVYRLQVSSINVSVNAVQTVVRQGENITLMCIVIGNEVVNFEWTYPRKESGRLVEPVTDFLLDMPYHIRSILHIPSAELEDSGTYTCNVTESVNDHQDEKAINITVVE mot_160197465f8bb7538cb2ee3a4afbc558_0001_1_000000012_0001_43_48_H_._bcov_4helix_13604_0001_0001_0001__36__L
DELREILREALEKGDPELVKELLELLARLADETGDPKLRIVIAYVWFYKKKNDPRLLKTALQVLK GFLPNDAEELFIFLTEITEITIPCRVTDPQLVVTLHEKKGDVALPVPYDHQRGFSGIFEDRSYICKTTIGDREVDSDAYYVYRLQVSSINVSVNAVQTVVRQGENITLMCIVIGNEVVNFEWTYPRKESGRLVEPVTDFLLDMPYHIRSILHIPSAELEDSGTYTCNVTESVNDHQDEKAINITVVE mot_3d846c9d85e6025fdd308e635d10a743_0001_000000009_0001_38_47_H_._bcov_4helix_12293_0001_0001__48__Y
SLIEEILKEVRKKNPRVVYILERLLRRLKEDGVPPEKILRILIAAAKRLGDPEASELARRALKRK GFLPNDAEELFIFLTEITEITIPCRVTDPQLVVTLHEKKGDVALPVPYDHQRGFSGIFEDRSYICKTTIGDREVDSDAYYVYRLQVSSINVSVNAVQTVVRQGENITLMCIVIGNEVVNFEWTYPRKESGRLVEPVTDFLLDMPYHIRSILHIPSAELEDSGTYTCNVTESVNDHQDEKAINITVVE pol_efb1e6a814c01858843eeca3a22dd67d_0001_000000000_0001__58__A
DKLTKAAKELAKKVKSGKLSPKQAMRLLFVIAFRLGIDRKEMVRAAQHLLLLITK GFLPNDAEELFIFLTEITEITIPCRVTDPQLVVTLHEKKGDVALPVPYDHQRGFSGIFEDRSYICKTTIGDREVDSDAYYVYRLQVSSINVSVNAVQTVVRQGENITLMCIVIGNEVVNFEWTYPRKESGRLVEPVTDFLLDMPYHIRSILHIPSAELEDSGTYTCNVTESVNDHQDEKAINITVVE Motif0700_HHH_eva_0491_0001_0001__50__L
DEREELIELILRNLDDPEKVHELLKRLLELAEELGDRRLYRYVMLIFWALRRNPEDAERLLRKLK GFLPNDAEELFIFLTEITEITIPCRVTDPQLVVTLHEKKGDVALPVPYDHQRGFSGIFEDRSYICKTTIGDREVDSDAYYVYRLQVSSINVSVNAVQTVVRQGENITLMCIVIGNEVVNFEWTYPRKESGRLVEPVTDFLLDMPYHIRSILHIPSAELEDSGTYTCNVTESVNDHQDEKAINITVVE mot_1135017daf8806428a8a9fbb7d65b56a_0001_1_000000003_0001_54_58_H_._bcov_4helix_12259_0001_0001__56__D
SLEELERLIRKLVKEGDPAARRALYVLESLKRRGVSPEEIVRRLIAFLFILGNPELIRLAIRLFL GFLPNDAEELFIFLTEITEITIPCRVTDPQLVVTLHEKKGDVALPVPYDHQRGFSGIFEDRSYICKTTIGDREVDSDAYYVYRLQVSSINVSVNAVQTVVRQGENITLMCIVIGNEVVNFEWTYPRKESGRLVEPVTDFLLDMPYHIRSILHIPSAELEDSGTYTCNVTESVNDHQDEKAINITVVE Motif0680_bcov_4helix_10154_0001_0002__25__Y
DDERLARLAFRVLIKRAGVPDFDVKVTNGKVRSTITGRDQASQEALQLVFALARRLGLQVQIDTR GFLPNDAEELFIFLTEITEITIPCRVTDPQLVVTLHEKKGDVALPVPYDHQRGFSGIFEDRSYICKTTIGDREVDSDAYYVYRLQVSSINVSVNAVQTVVRQGENITLMCIVIGNEVVNFEWTYPRKESGRLVEPVTDFLLDMPYHIRSILHIPSAELEDSGTYTCNVTESVNDHQDEKAINITVVE mot_3h_hb1_2639_000000020_0001_26_36_H_._HEEHE_2903_0001_0002_0001__33__S
DKLTKAAKELAKKVKSGKLSPKQAMRLLFVIAFRLGIDRKGMVRAAQHLMLLITK GFLPNDAEELFIFLTEITEITIPCRVTDPQLVVTLHEKKGDVALPVPYDHQRGFSGIFEDRSYICKTTIGDREVDSDAYYVYRLQVSSINVSVNAVQTVVRQGENITLMCIVIGNEVVNFEWTYPRKESGRLVEPVTDFLLDMPYHIRSILHIPSAELEDSGTYTCNVTESVNDHQDEKAINITVVE Motif0700_HHH_eva_0491_0001_0001__41__G
PELIEEALELLKEGDPKKVFRVLARLVQLLREKGDRRYRLVLLILAYVRFGNPEAARQLLRIVLK GFLPNDAEELFIFLTEITEITIPCRVTDPQLVVTLHEKKGDVALPVPYDHQRGFSGIFEDRSYICKTTIGDREVDSDAYYVYRLQVSSINVSVNAVQTVVRQGENITLMCIVIGNEVVNFEWTYPRKESGRLVEPVTDFLLDMPYHIRSILHIPSAELEDSGTYTCNVTESVNDHQDEKAINITVVE mot_160197465f8bb7538cb2ee3a4afbc558_0001_1_000000012_0001_43_48_H_._bcov_4helix_11522_0001_0001__36__R
SELFREAIELLEEGNPEEARRVLLRLAIRMAQEGDPRRRAVALAYFYLKTGNPKEAAQLLEEARR GFLPNDAEELFIFLTEITEITIPCRVTDPQLVVTLHEKKGDVALPVPYDHQRGFSGIFEDRSYICKTTIGDREVDSDAYYVYRLQVSSINVSVNAVQTVVRQGENITLMCIVIGNEVVNFEWTYPRKESGRLVEPVTDFLLDMPYHIRSILHIPSAELEDSGTYTCNVTESVNDHQDEKAINITVVE mot_bf3638518266f21cb84f5b4df2ecfe2d_0001_000000006_0001_43_47_H_._bcov_4helix_13872_0001_0001__30__M
DELREILREALEKGDPELVKELLELLARKADETGDPKLRIVIAYVWFAKKKNDPRLLKTALQVLK GFLPNDAEELFIFLTEITEITIPCRVTDPQLVVTLHEKKGDVALPVPYDHQRGFSGIFEDRSYICKTTIGDREVDSDAYYVYRLQVSSINVSVNAVQTVVRQGENITLMCIVIGNEVVNFEWTYPRKESGRLVEPVTDFLLDMPYHIRSILHIPSAELEDSGTYTCNVTESVNDHQDEKAINITVVE mot_3d846c9d85e6025fdd308e635d10a743_0001_000000009_0001_38_47_H_._bcov_4helix_12293_0001_0001__29__K
DYRTLFLQIWMVATTLAKEAKSEEDVKKAEKKLQEWLDKLNVNKLLQAIAFRILRRVYKQLS GFLPNDAEELFIFLTEITEITIPCRVTDPQLVVTLHEKKGDVALPVPYDHQRGFSGIFEDRSYICKTTIGDREVDSDAYYVYRLQVSSINVSVNAVQTVVRQGENITLMCIVIGNEVVNFEWTYPRKESGRLVEPVTDFLLDMPYHIRSILHIPSAELEDSGTYTCNVTESVNDHQDEKAINITVVE Motif0226_ems_3hC_1017_0001_0001_0001__51__F
SELFREAIELLEEGNPEEAGRVLLRLAIRLAQEGDPRRRAVALAYFYLKTGNPKEAAQLLEEARR GFLPNDAEELFIFLTEITEITIPCRVTDPQLVVTLHEKKGDVALPVPYDHQRGFSGIFEDRSYICKTTIGDREVDSDAYYVYRLQVSSINVSVNAVQTVVRQGENITLMCIVIGNEVVNFEWTYPRKESGRLVEPVTDFLLDMPYHIRSILHIPSAELEDSGTYTCNVTESVNDHQDEKAINITVVE mot_bf3638518266f21cb84f5b4df2ecfe2d_0001_000000006_0001_43_47_H_._bcov_4helix_13872_0001_0001__20__G
SLIEEILKERRKKNPRVVYILERLLRRLKEDGVPPEKILRILIAAAKRLGDPEASELLRRALKRK GFLPNDAEELFIFLTEITEITIPCRVTDPQLVVTLHEKKGDVALPVPYDHQRGFSGIFEDRSYICKTTIGDREVDSDAYYVYRLQVSSINVSVNAVQTVVRQGENITLMCIVIGNEVVNFEWTYPRKESGRLVEPVTDFLLDMPYHIRSILHIPSAELEDSGTYTCNVTESVNDHQDEKAINITVVE pol_efb1e6a814c01858843eeca3a22dd67d_0001_000000000_0001__10__R
DKAREFLRAAAKYGDPSAKRALKLLEERRKRGIPPEEALKIVVEFLRKAGNPRLARVVEEALKDE GFLPNDAEELFIFLTEITEITIPCRVTDPQLVVTLHEKKGDVALPVPYDHQRGFSGIFEDRSYICKTTIGDREVDSDAYYVYRLQVSSINVSVNAVQTVVRQGENITLMCIVIGNEVVNFEWTYPRKESGRLVEPVTDFLLDMPYHIRSILHIPSAELEDSGTYTCNVTESVNDHQDEKAINITVVE pol_dbffe343c7d163558afca76ad3d2ac5b_0001_000000006_0001__28__R
DEREELIELILRNLDDPEKVHELLKRLLELAFELGDRRLYRYVMLIFWALRRNPERAERLLRKLK GFLPNDAEELFIFLTEITEITIPCRVTDPQLVVTLHEKKGDVALPVPYDHQRGFSGIFEDRSYICKTTIGDREVDSDAYYVYRLQVSSINVSVNAVQTVVRQGENITLMCIVIGNEVVNFEWTYPRKESGRLVEPVTDFLLDMPYHIRSILHIPSAELEDSGTYTCNVTESVNDHQDEKAINITVVE mot_1135017daf8806428a8a9fbb7d65b56a_0001_1_000000003_0001_54_58_H_._bcov_4helix_12259_0001_0001__32__F
SEKEYLERVLRLLEQGNRRRAIARLLQILQALKRRGDPRVEEFRKLVRLLARDEEKAKELVRRLR GFLPNDAEELFIFLTEITEITIPCRVTDPQLVVTLHEKKGDVALPVPYDHQRGFSGIFEDRSYICKTTIGDREVDSDAYYVYRLQVSSINVSVNAVQTVVRQGENITLMCIVIGNEVVNFEWTYPRKESGRLVEPVTDFLLDMPYHIRSILHIPSAELEDSGTYTCNVTESVNDHQDEKAINITVVE mot_e4bd6bfb1f6e2b8050824fddb522a560_0001_000000012_0001_38_46_H_._bcov_4helix_13996_0001_0001_0001__31__A
SVEELVKRILELLKEDEHRALRRLVVLLLNRGISPEEIARIALRVLKLFKRDPVKARELIEKVLR GFLPNDAEELFIFLTEITEITIPCRVTDPQLVVTLHEKKGDVALPVPYDHQRGFSGIFEDRSYICKTTIGDREVDSDAYYVYRLQVSSINVSVNAVQTVVRQGENITLMCIVIGNEVVNFEWTYPRKESGRLVEPVTDFLLDMPYHIRSILHIPSAELEDSGTYTCNVTESVNDHQDEKAINITVVE mot_2b600050e251f2a604d3ce6a8573eea7_0001_000000019_0001_19_24_H_._bcov_4helix_03558_0001_0002_0001__54__V
DELREILREALEKGDPELVKQLLELLARLADETGDPKLRIVIAYVWFAKKKNDPRLLKTALQVLK GFLPNDAEELFIFLTEITEITIPCRVTDPQLVVTLHEKKGDVALPVPYDHQRGFSGIFEDRSYICKTTIGDREVDSDAYYVYRLQVSSINVSVNAVQTVVRQGENITLMCIVIGNEVVNFEWTYPRKESGRLVEPVTDFLLDMPYHIRSILHIPSAELEDSGTYTCNVTESVNDHQDEKAINITVVE mot_3d846c9d85e6025fdd308e635d10a743_0001_000000009_0001_38_47_H_._bcov_4helix_12293_0001_0001__21__Q
SELDKIVKKLTDIAREAYKHNDKETIEKALRWAALFCRQYRDPKFRELFRIIFQLRQRVER GFLPNDAEELFIFLTEITEITIPCRVTDPQLVVTLHEKKGDVALPVPYDHQRGFSGIFEDRSYICKTTIGDREVDSDAYYVYRLQVSSINVSVNAVQTVVRQGENITLMCIVIGNEVVNFEWTYPRKESGRLVEPVTDFLLDMPYHIRSILHIPSAELEDSGTYTCNVTESVNDHQDEKAINITVVE mot_7adca786d7372eb504d3486439fa8381_0001_000000015_0001_36_46_H_._ems_3hM_1325_0001_0002_0001__37__C
SELFREAIELLEEGNPEEARRVLLRLAIRLAQEGDPRRRAVAKAYFYLKTGNPKEAAQLLEEARR GFLPNDAEELFIFLTEITEITIPCRVTDPQLVVTLHEKKGDVALPVPYDHQRGFSGIFEDRSYICKTTIGDREVDSDAYYVYRLQVSSINVSVNAVQTVVRQGENITLMCIVIGNEVVNFEWTYPRKESGRLVEPVTDFLLDMPYHIRSILHIPSAELEDSGTYTCNVTESVNDHQDEKAINITVVE mot_bf3638518266f21cb84f5b4df2ecfe2d_0001_000000006_0001_43_47_H_._bcov_4helix_13872_0001_0001__43__K
DLLEKAKKVAREILDPEVVRIFELAVEVLKKKGANPNSILIAVLRLLRRRGVDPELLREVFRRAR GFLPNDAEELFIFLTEITEITIPCRVTDPQLVVTLHEKKGDVALPVPYDHQRGFSGIFEDRSYICKTTIGDREVDSDAYYVYRLQVSSINVSVNAVQTVVRQGENITLMCIVIGNEVVNFEWTYPRKESGRLVEPVTDFLLDMPYHIRSILHIPSAELEDSGTYTCNVTESVNDHQDEKAINITVVE mot_08167eb7329a42484cd5255d2447d7e3_0001_000000008_0001_28_33_H_._bcov_4helix_06679_0001_0001__37__N
DKELGEEAIKLLKEGDPEKARKVLLELAREAHERNDPKLYRAIALVYFYLRSNPRLAIQLLELLT GFLPNDAEELFIFLTEITEITIPCRVTDPQLVVTLHEKKGDVALPVPYDHQRGFSGIFEDRSYICKTTIGDREVDSDAYYVYRLQVSSINVSVNAVQTVVRQGENITLMCIVIGNEVVNFEWTYPRKESGRLVEPVTDFLLDMPYHIRSILHIPSAELEDSGTYTCNVTESVNDHQDEKAINITVVE mot_bf3638518266f21cb84f5b4df2ecfe2d_0001_000000006_0001_43_47_H_._bcov_4helix_08698_0001_0001__5__G
SLIEEILKEVRKKNPRVVYILERLLRRLKEDGVPPEKILRILIAAAKRLHDPEASELLRRALKRK GFLPNDAEELFIFLTEITEITIPCRVTDPQLVVTLHEKKGDVALPVPYDHQRGFSGIFEDRSYICKTTIGDREVDSDAYYVYRLQVSSINVSVNAVQTVVRQGENITLMCIVIGNEVVNFEWTYPRKESGRLVEPVTDFLLDMPYHIRSILHIPSAELEDSGTYTCNVTESVNDHQDEKAINITVVE pol_efb1e6a814c01858843eeca3a22dd67d_0001_000000000_0001__50__H
SEIEEVLQLIRRYDPEVVKELEKVLRALKRSGVSPEKILKYLLIVAHFLGSPLAVRLLFRLMTKR GFLPNDAEELFIFLTEITEITIPCRVTDPQLVVTLHEKKGDVALPVPYDHQRGFSGIFEDRSYICKTTIGDREVDSDAYYVYRLQVSSINVSVNAVQTVVRQGENITLMCIVIGNEVVNFEWTYPRKESGRLVEPVTDFLLDMPYHIRSILHIPSAELEDSGTYTCNVTESVNDHQDEKAINITVVE Motif0241_bcov_4helix_07329_0001_0001__8__Q
DLLEKAKKVAQEILDPEVVRIFELAVEVLKKKGANPSSILIAVLRLLRRRGVDPELLREVFRRAR GFLPNDAEELFIFLTEITEITIPCRVTDPQLVVTLHEKKGDVALPVPYDHQRGFSGIFEDRSYICKTTIGDREVDSDAYYVYRLQVSSINVSVNAVQTVVRQGENITLMCIVIGNEVVNFEWTYPRKESGRLVEPVTDFLLDMPYHIRSILHIPSAELEDSGTYTCNVTESVNDHQDEKAINITVVE mot_08167eb7329a42484cd5255d2447d7e3_0001_000000008_0001_28_33_H_._bcov_4helix_06679_0001_0001__11__Q
SEKEYLERVARLLEQGNRRRAIARLLQILQELKRRGDPRVEEFRKLVRLLARDEEKAKELVRRLR GFLPNDAEELFIFLTEITEITIPCRVTDPQLVVTLHEKKGDVALPVPYDHQRGFSGIFEDRSYICKTTIGDREVDSDAYYVYRLQVSSINVSVNAVQTVVRQGENITLMCIVIGNEVVNFEWTYPRKESGRLVEPVTDFLLDMPYHIRSILHIPSAELEDSGTYTCNVTESVNDHQDEKAINITVVE mot_e4bd6bfb1f6e2b8050824fddb522a560_0001_000000012_0001_38_46_H_._bcov_4helix_13996_0001_0001_0001__10__A
SELFREAIEELEEGNPEEARRVLLRLAIRLAQEGDPRRRAVALAYFYLKTGNPKEAAQLLEEARR GFLPNDAEELFIFLTEITEITIPCRVTDPQLVVTLHEKKGDVALPVPYDHQRGFSGIFEDRSYICKTTIGDREVDSDAYYVYRLQVSSINVSVNAVQTVVRQGENITLMCIVIGNEVVNFEWTYPRKESGRLVEPVTDFLLDMPYHIRSILHIPSAELEDSGTYTCNVTESVNDHQDEKAINITVVE mot_bf3638518266f21cb84f5b4df2ecfe2d_0001_000000006_0001_43_47_H_._bcov_4helix_13872_0001_0001__10__E
DDERLARLAARVLIKRAGVPDFDVKVTNGKVRVTITGRDQASQEALQLVFALARRLGLQVQIDTR GFLPNDAEELFIFLTEITEITIPCRVTDPQLVVTLHEKKGDVALPVPYDHQRGFSGIFEDRSYICKTTIGDREVDSDAYYVYRLQVSSINVSVNAVQTVVRQGENITLMCIVIGNEVVNFEWTYPRKESGRLVEPVTDFLLDMPYHIRSILHIPSAELEDSGTYTCNVTESVNDHQDEKAINITVVE mot_3h_hb1_2639_000000020_0001_26_36_H_._HEEHE_2903_0001_0002_0001__10__A
SEKEYLERVLRLLEQGNRRDAIARLLQILQELKRRGDPRVEEFRKLVRLLARDEEKAKELVRRLR GFLPNDAEELFIFLTEITEITIPCRVTDPQLVVTLHEKKGDVALPVPYDHQRGFSGIFEDRSYICKTTIGDREVDSDAYYVYRLQVSSINVSVNAVQTVVRQGENITLMCIVIGNEVVNFEWTYPRKESGRLVEPVTDFLLDMPYHIRSILHIPSAELEDSGTYTCNVTESVNDHQDEKAINITVVE mot_e4bd6bfb1f6e2b8050824fddb522a560_0001_000000012_0001_38_46_H_._bcov_4helix_13996_0001_0001_0001__20__D
DEREELIELILRNLYDPEKVHELLKRLLELAEELGDRRLYRYVMLIFWALRRNPERAERLLRKLK GFLPNDAEELFIFLTEITEITIPCRVTDPQLVVTLHEKKGDVALPVPYDHQRGFSGIFEDRSYICKTTIGDREVDSDAYYVYRLQVSSINVSVNAVQTVVRQGENITLMCIVIGNEVVNFEWTYPRKESGRLVEPVTDFLLDMPYHIRSILHIPSAELEDSGTYTCNVTESVNDHQDEKAINITVVE mot_1135017daf8806428a8a9fbb7d65b56a_0001_1_000000003_0001_54_58_H_._bcov_4helix_12259_0001_0001__15__Y
SVEELVKRILELLKPDEHRALRRLVVLLLNRGISPEEIARIALRVLKLFKRDPEKARELIEKVLR GFLPNDAEELFIFLTEITEITIPCRVTDPQLVVTLHEKKGDVALPVPYDHQRGFSGIFEDRSYICKTTIGDREVDSDAYYVYRLQVSSINVSVNAVQTVVRQGENITLMCIVIGNEVVNFEWTYPRKESGRLVEPVTDFLLDMPYHIRSILHIPSAELEDSGTYTCNVTESVNDHQDEKAINITVVE mot_2b600050e251f2a604d3ce6a8573eea7_0001_000000019_0001_19_24_H_._bcov_4helix_03558_0001_0002_0001__15__P
PEPRRLTARLLFLVVQAIRRNDEDTVRTLLKIAKELADRNPKYKFVFLVLRSMIFRMRRRI GFLPNDAEELFIFLTEITEITIPCRVTDPQLVVTLHEKKGDVALPVPYDHQRGFSGIFEDRSYICKTTIGDREVDSDAYYVYRLQVSSINVSVNAVQTVVRQGENITLMCIVIGNEVVNFEWTYPRKESGRLVEPVTDFLLDMPYHIRSILHIPSAELEDSGTYTCNVTESVNDHQDEKAINITVVE mot_51f052f6668327b679cb52626a28bdc2_0001_000000016_0001_20_27_H_._ems_3hM_469_0001_0001__3__P
SELAEEIKELIEKGDPRVRKLILELLKELKERGDEKRFKLLVRVWFLLRSGNPELAKQLLKKIKK GFLPNDAEELFIFLTEITEITIPCRVTDPQLVVTLHEKKGDVALPVPYDHQRGFSGIFEDRSYICKTTIGDREVDSDAYYVYRLQVSSINVSVNAVQTVVRQGENITLMCIVIGNEVVNFEWTYPRKESGRLVEPVTDFLLDMPYHIRSILHIPSAELEDSGTYTCNVTESVNDHQDEKAINITVVE mot_40e86e4e32a25ee6cbb7392bdf050625_0001_1_000000007_0001_45_49_H_._bcov_4helix_08751_0001_0001__8__K
SLEELERLIRKLVKEGDPAARRALLVLRSLKRRGVSPEEIVRRLIAFLFILGNPELIRLAIRLFL GFLPNDAEELFIFLTEITEITIPCRVTDPQLVVTLHEKKGDVALPVPYDHQRGFSGIFEDRSYICKTTIGDREVDSDAYYVYRLQVSSINVSVNAVQTVVRQGENITLMCIVIGNEVVNFEWTYPRKESGRLVEPVTDFLLDMPYHIRSILHIPSAELEDSGTYTCNVTESVNDHQDEKAINITVVE Motif0680_bcov_4helix_10154_0001_0002__28__R
DDERLARLAFRVLIKRAGVPDFDVKVTNGKVRVTITGRDQASEEALQLVFALARRLGLQVQIDTR GFLPNDAEELFIFLTEITEITIPCRVTDPQLVVTLHEKKGDVALPVPYDHQRGFSGIFEDRSYICKTTIGDREVDSDAYYVYRLQVSSINVSVNAVQTVVRQGENITLMCIVIGNEVVNFEWTYPRKESGRLVEPVTDFLLDMPYHIRSILHIPSAELEDSGTYTCNVTESVNDHQDEKAINITVVE mot_3h_hb1_2639_000000020_0001_26_36_H_._HEEHE_2903_0001_0002_0001__43__E
PELIEEALELLKEGDPKKVFRVLARLVQLLREKGDPRYRLVNLILAYVRFGNPEAARQLLRIVLK GFLPNDAEELFIFLTEITEITIPCRVTDPQLVVTLHEKKGDVALPVPYDHQRGFSGIFEDRSYICKTTIGDREVDSDAYYVYRLQVSSINVSVNAVQTVVRQGENITLMCIVIGNEVVNFEWTYPRKESGRLVEPVTDFLLDMPYHIRSILHIPSAELEDSGTYTCNVTESVNDHQDEKAINITVVE mot_160197465f8bb7538cb2ee3a4afbc558_0001_1_000000012_0001_43_48_H_._bcov_4helix_11522_0001_0001__42__N
PELRRLTARLLFLVVQAIRRNDEDTVRTLLKIAKELADRNPKYKFVFLVLRSMFFRMRRRI GFLPNDAEELFIFLTEITEITIPCRVTDPQLVVTLHEKKGDVALPVPYDHQRGFSGIFEDRSYICKTTIGDREVDSDAYYVYRLQVSSINVSVNAVQTVVRQGENITLMCIVIGNEVVNFEWTYPRKESGRLVEPVTDFLLDMPYHIRSILHIPSAELEDSGTYTCNVTESVNDHQDEKAINITVVE mot_51f052f6668327b679cb52626a28bdc2_0001_000000016_0001_20_27_H_._ems_3hM_469_0001_0001__54__F
SVLEELLRLARELGDKRLADIIRALIRAVRNGKISPEKALRLILAYAHFLGNKELFRVVLPLFKK GFLPNDAEELFIFLTEITEITIPCRVTDPQLVVTLHEKKGDVALPVPYDHQRGFSGIFEDRSYICKTTIGDREVDSDAYYVYRLQVSSINVSVNAVQTVVRQGENITLMCIVIGNEVVNFEWTYPRKESGRLVEPVTDFLLDMPYHIRSILHIPSAELEDSGTYTCNVTESVNDHQDEKAINITVVE mot_160197465f8bb7538cb2ee3a4afbc558_0001_1_000000012_0001_43_48_H_._bcov_4helix_13604_0001_0001_0001__61__P
PELIEEALELLKEGDPKKVFRVLARLVQLLREKGDPRYRLVLLILAGVRFGNPEAARQLLRIVLK GFLPNDAEELFIFLTEITEITIPCRVTDPQLVVTLHEKKGDVALPVPYDHQRGFSGIFEDRSYICKTTIGDREVDSDAYYVYRLQVSSINVSVNAVQTVVRQGENITLMCIVIGNEVVNFEWTYPRKESGRLVEPVTDFLLDMPYHIRSILHIPSAELEDSGTYTCNVTESVNDHQDEKAINITVVE mot_160197465f8bb7538cb2ee3a4afbc558_0001_1_000000012_0001_43_48_H_._bcov_4helix_11522_0001_0001__47__G
SLISEILKEVRKKNPRVVYILERLLRRLKEDGVPPEKILRILIAAAKRLGDPEASELLRRALKRK GFLPNDAEELFIFLTEITEITIPCRVTDPQLVVTLHEKKGDVALPVPYDHQRGFSGIFEDRSYICKTTIGDREVDSDAYYVYRLQVSSINVSVNAVQTVVRQGENITLMCIVIGNEVVNFEWTYPRKESGRLVEPVTDFLLDMPYHIRSILHIPSAELEDSGTYTCNVTESVNDHQDEKAINITVVE pol_efb1e6a814c01858843eeca3a22dd67d_0001_000000000_0001__4__S
PELIEEALELLKEGDPKKVFRVLARLVQLLREKGDPRYRLVLLILAYVRFGNPEIARQLLRIVLK GFLPNDAEELFIFLTEITEITIPCRVTDPQLVVTLHEKKGDVALPVPYDHQRGFSGIFEDRSYICKTTIGDREVDSDAYYVYRLQVSSINVSVNAVQTVVRQGENITLMCIVIGNEVVNFEWTYPRKESGRLVEPVTDFLLDMPYHIRSILHIPSAELEDSGTYTCNVTESVNDHQDEKAINITVVE mot_160197465f8bb7538cb2ee3a4afbc558_0001_1_000000012_0001_43_48_H_._bcov_4helix_11522_0001_0001__55__I
DKLTKAAKELAKKVKSGKLSPKQAMRLLFPIAFRLGIDRKEMVRAAQHLMLLITK GFLPNDAEELFIFLTEITEITIPCRVTDPQLVVTLHEKKGDVALPVPYDHQRGFSGIFEDRSYICKTTIGDREVDSDAYYVYRLQVSSINVSVNAVQTVVRQGENITLMCIVIGNEVVNFEWTYPRKESGRLVEPVTDFLLDMPYHIRSILHIPSAELEDSGTYTCNVTESVNDHQDEKAINITVVE Motif0700_HHH_eva_0491_0001_0001__30__P
HELFREAIELLEEGNPEEARRVLLRLAIRLAQEGDPRRRAVALAYFYLKTGNPKEAAQLLEEARR GFLPNDAEELFIFLTEITEITIPCRVTDPQLVVTLHEKKGDVALPVPYDHQRGFSGIFEDRSYICKTTIGDREVDSDAYYVYRLQVSSINVSVNAVQTVVRQGENITLMCIVIGNEVVNFEWTYPRKESGRLVEPVTDFLLDMPYHIRSILHIPSAELEDSGTYTCNVTESVNDHQDEKAINITVVE mot_bf3638518266f21cb84f5b4df2ecfe2d_0001_000000006_0001_43_47_H_._bcov_4helix_13872_0001_0001__1__H
SEKEYLERVLRLLEQGNRRRAIARMLQILQELKRRGDPRVEEFRKLVRLLARDEEKAKELVRRLR GFLPNDAEELFIFLTEITEITIPCRVTDPQLVVTLHEKKGDVALPVPYDHQRGFSGIFEDRSYICKTTIGDREVDSDAYYVYRLQVSSINVSVNAVQTVVRQGENITLMCIVIGNEVVNFEWTYPRKESGRLVEPVTDFLLDMPYHIRSILHIPSAELEDSGTYTCNVTESVNDHQDEKAINITVVE mot_e4bd6bfb1f6e2b8050824fddb522a560_0001_000000012_0001_38_46_H_._bcov_4helix_13996_0001_0001_0001__25__M
SEKEYLERVLRLLEQGNRRRAIARLLQILQELKRRGDPRVEEFQKLVRLLARDEEKAKELVRRLR GFLPNDAEELFIFLTEITEITIPCRVTDPQLVVTLHEKKGDVALPVPYDHQRGFSGIFEDRSYICKTTIGDREVDSDAYYVYRLQVSSINVSVNAVQTVVRQGENITLMCIVIGNEVVNFEWTYPRKESGRLVEPVTDFLLDMPYHIRSILHIPSAELEDSGTYTCNVTESVNDHQDEKAINITVVE mot_e4bd6bfb1f6e2b8050824fddb522a560_0001_000000012_0001_38_46_H_._bcov_4helix_13996_0001_0001_0001__44__Q
DKAREFLRAAAKYGDPSAKRALKLLEELRKRGIPPIEALKIVVEFLRKAGNPRLARVVEEALKDE GFLPNDAEELFIFLTEITEITIPCRVTDPQLVVTLHEKKGDVALPVPYDHQRGFSGIFEDRSYICKTTIGDREVDSDAYYVYRLQVSSINVSVNAVQTVVRQGENITLMCIVIGNEVVNFEWTYPRKESGRLVEPVTDFLLDMPYHIRSILHIPSAELEDSGTYTCNVTESVNDHQDEKAINITVVE pol_dbffe343c7d163558afca76ad3d2ac5b_0001_000000006_0001__36__I
SELDKIVKKLTDIAREAYKWNDKETIEKALRWAALFARQYRDPKFRELFRIIFQLRQRVER GFLPNDAEELFIFLTEITEITIPCRVTDPQLVVTLHEKKGDVALPVPYDHQRGFSGIFEDRSYICKTTIGDREVDSDAYYVYRLQVSSINVSVNAVQTVVRQGENITLMCIVIGNEVVNFEWTYPRKESGRLVEPVTDFLLDMPYHIRSILHIPSAELEDSGTYTCNVTESVNDHQDEKAINITVVE mot_7adca786d7372eb504d3486439fa8381_0001_000000015_0001_36_46_H_._ems_3hM_1325_0001_0002_0001__20__W
DKELLEEAIKLLKEGDPEKARKVLLELAREAHERNDPKLYRAIALVSFYLRSNPRLAIQLLELLT GFLPNDAEELFIFLTEITEITIPCRVTDPQLVVTLHEKKGDVALPVPYDHQRGFSGIFEDRSYICKTTIGDREVDSDAYYVYRLQVSSINVSVNAVQTVVRQGENITLMCIVIGNEVVNFEWTYPRKESGRLVEPVTDFLLDMPYHIRSILHIPSAELEDSGTYTCNVTESVNDHQDEKAINITVVE mot_bf3638518266f21cb84f5b4df2ecfe2d_0001_000000006_0001_43_47_H_._bcov_4helix_08698_0001_0001__47__S
SVLEELLRLARELGDKRLADIIRALIRAVRNGKISPEKALSLILAYAHFLGNKELFRVVLRLFKK GFLPNDAEELFIFLTEITEITIPCRVTDPQLVVTLHEKKGDVALPVPYDHQRGFSGIFEDRSYICKTTIGDREVDSDAYYVYRLQVSSINVSVNAVQTVVRQGENITLMCIVIGNEVVNFEWTYPRKESGRLVEPVTDFLLDMPYHIRSILHIPSAELEDSGTYTCNVTESVNDHQDEKAINITVVE mot_160197465f8bb7538cb2ee3a4afbc558_0001_1_000000012_0001_43_48_H_._bcov_4helix_13604_0001_0001_0001__41__S
PELIEEALELLKEGDPKKVFRVLARLVQLLREKGDPRYRLVVLILAYVRFGNPEAARQLLRIVLK GFLPNDAEELFIFLTEITEITIPCRVTDPQLVVTLHEKKGDVALPVPYDHQRGFSGIFEDRSYICKTTIGDREVDSDAYYVYRLQVSSINVSVNAVQTVVRQGENITLMCIVIGNEVVNFEWTYPRKESGRLVEPVTDFLLDMPYHIRSILHIPSAELEDSGTYTCNVTESVNDHQDEKAINITVVE mot_160197465f8bb7538cb2ee3a4afbc558_0001_1_000000012_0001_43_48_H_._bcov_4helix_11522_0001_0001__42__V
PDRIEDALRSLLNSPNPELRLLAKVAIELLKRGVSPRRIALIIRRLADRLGLSPRVLRLVLIAVL GFLPNDAEELFIFLTEITEITIPCRVTDPQLVVTLHEKKGDVALPVPYDHQRGFSGIFEDRSYICKTTIGDREVDSDAYYVYRLQVSSINVSVNAVQTVVRQGENITLMCIVIGNEVVNFEWTYPRKESGRLVEPVTDFLLDMPYHIRSILHIPSAELEDSGTYTCNVTESVNDHQDEKAINITVVE mot_609d97902c010e147ff7b7376c5fa04b_0001_000000025_0001_40_50_H_._bcov_4helix_00764_0001_0001__2__D
DELREIDREALEKGDPELVKELLELLARLADETGDPKLRIVIAYVWFAKKKNDPRLLKTALQVLK GFLPNDAEELFIFLTEITEITIPCRVTDPQLVVTLHEKKGDVALPVPYDHQRGFSGIFEDRSYICKTTIGDREVDSDAYYVYRLQVSSINVSVNAVQTVVRQGENITLMCIVIGNEVVNFEWTYPRKESGRLVEPVTDFLLDMPYHIRSILHIPSAELEDSGTYTCNVTESVNDHQDEKAINITVVE mot_3d846c9d85e6025fdd308e635d10a743_0001_000000009_0001_38_47_H_._bcov_4helix_12293_0001_0001__7__D
SEKEYLERVLRLLEQGNRRRAIARLLQILQELKRRGDPRVEEFRKLVRLLIRDEEKAKELVRRLR GFLPNDAEELFIFLTEITEITIPCRVTDPQLVVTLHEKKGDVALPVPYDHQRGFSGIFEDRSYICKTTIGDREVDSDAYYVYRLQVSSINVSVNAVQTVVRQGENITLMCIVIGNEVVNFEWTYPRKESGRLVEPVTDFLLDMPYHIRSILHIPSAELEDSGTYTCNVTESVNDHQDEKAINITVVE mot_e4bd6bfb1f6e2b8050824fddb522a560_0001_000000012_0001_38_46_H_._bcov_4helix_13996_0001_0001_0001__51__I
PELARLTARLLFLVVQAIRRNDEDTVRTLLKIAKELADRNPKYKFVFLVLRSMIFRMRRRI GFLPNDAEELFIFLTEITEITIPCRVTDPQLVVTLHEKKGDVALPVPYDHQRGFSGIFEDRSYICKTTIGDREVDSDAYYVYRLQVSSINVSVNAVQTVVRQGENITLMCIVIGNEVVNFEWTYPRKESGRLVEPVTDFLLDMPYHIRSILHIPSAELEDSGTYTCNVTESVNDHQDEKAINITVVE mot_51f052f6668327b679cb52626a28bdc2_0001_000000016_0001_20_27_H_._ems_3hM_469_0001_0001__4__A
DLLEKAKKVAREILDPEVVRIFELAVEVLKKKGANPSAILIAVLRLLRRRGVDPELLREVFRRAR GFLPNDAEELFIFLTEITEITIPCRVTDPQLVVTLHEKKGDVALPVPYDHQRGFSGIFEDRSYICKTTIGDREVDSDAYYVYRLQVSSINVSVNAVQTVVRQGENITLMCIVIGNEVVNFEWTYPRKESGRLVEPVTDFLLDMPYHIRSILHIPSAELEDSGTYTCNVTESVNDHQDEKAINITVVE mot_08167eb7329a42484cd5255d2447d7e3_0001_000000008_0001_28_33_H_._bcov_4helix_06679_0001_0001__38__A
DDERLARDAFRVLIKRAGVPDFDVKVTNGKVRVTITGRDQASQEALQLVFALARRLGLQVQIDTR GFLPNDAEELFIFLTEITEITIPCRVTDPQLVVTLHEKKGDVALPVPYDHQRGFSGIFEDRSYICKTTIGDREVDSDAYYVYRLQVSSINVSVNAVQTVVRQGENITLMCIVIGNEVVNFEWTYPRKESGRLVEPVTDFLLDMPYHIRSILHIPSAELEDSGTYTCNVTESVNDHQDEKAINITVVE mot_3h_hb1_2639_000000020_0001_26_36_H_._HEEHE_2903_0001_0002_0001__8__D
SLIEEILKEVRKKNPRVVYILERLLRRLKEDGVPPEKILRILIAAAKRLGDPEASELLRQALKRK GFLPNDAEELFIFLTEITEITIPCRVTDPQLVVTLHEKKGDVALPVPYDHQRGFSGIFEDRSYICKTTIGDREVDSDAYYVYRLQVSSINVSVNAVQTVVRQGENITLMCIVIGNEVVNFEWTYPRKESGRLVEPVTDFLLDMPYHIRSILHIPSAELEDSGTYTCNVTESVNDHQDEKAINITVVE pol_efb1e6a814c01858843eeca3a22dd67d_0001_000000000_0001__60__Q
SEKEYLERVLRLLEQGNRRRAIARLLQILQELKRRGDPRVEEFRKLSRLLARDEEKAKELVRRLR GFLPNDAEELFIFLTEITEITIPCRVTDPQLVVTLHEKKGDVALPVPYDHQRGFSGIFEDRSYICKTTIGDREVDSDAYYVYRLQVSSINVSVNAVQTVVRQGENITLMCIVIGNEVVNFEWTYPRKESGRLVEPVTDFLLDMPYHIRSILHIPSAELEDSGTYTCNVTESVNDHQDEKAINITVVE mot_e4bd6bfb1f6e2b8050824fddb522a560_0001_000000012_0001_38_46_H_._bcov_4helix_13996_0001_0001_0001__47__S
PRRIEDALRKLLNSPNPELRLLAKVAIELLKRGVSPRRIALIIRRLADRLGLSPRVLRLVLIAVL GFLPNDAEELFIFLTEITEITIPCRVTDPQLVVTLHEKKGDVALPVPYDHQRGFSGIFEDRSYICKTTIGDREVDSDAYYVYRLQVSSINVSVNAVQTVVRQGENITLMCIVIGNEVVNFEWTYPRKESGRLVEPVTDFLLDMPYHIRSILHIPSAELEDSGTYTCNVTESVNDHQDEKAINITVVE mot_609d97902c010e147ff7b7376c5fa04b_0001_000000025_0001_40_50_H_._bcov_4helix_00764_0001_0001__10__K
DEREELIELILRNLDDPEKVHELLKRLLELAEELGDRRMYRYVMLIFWALRRNPERAERLLRKLK GFLPNDAEELFIFLTEITEITIPCRVTDPQLVVTLHEKKGDVALPVPYDHQRGFSGIFEDRSYICKTTIGDREVDSDAYYVYRLQVSSINVSVNAVQTVVRQGENITLMCIVIGNEVVNFEWTYPRKESGRLVEPVTDFLLDMPYHIRSILHIPSAELEDSGTYTCNVTESVNDHQDEKAINITVVE mot_1135017daf8806428a8a9fbb7d65b56a_0001_1_000000003_0001_54_58_H_._bcov_4helix_12259_0001_0001__39__M
SEIEEVLELIRRYDPEVVKELEKVLRALKRSGVSPEKILKYLLIVAHFLGSPLAVRLLFRLMTKH GFLPNDAEELFIFLTEITEITIPCRVTDPQLVVTLHEKKGDVALPVPYDHQRGFSGIFEDRSYICKTTIGDREVDSDAYYVYRLQVSSINVSVNAVQTVVRQGENITLMCIVIGNEVVNFEWTYPRKESGRLVEPVTDFLLDMPYHIRSILHIPSAELEDSGTYTCNVTESVNDHQDEKAINITVVE Motif0241_bcov_4helix_07329_0001_0001__65__H
DKAREFLRAAAKYGCPSAKRALKLLEELRKRGIPPEEALKIVVEFLRKAGNPRLARVVEEALKDE GFLPNDAEELFIFLTEITEITIPCRVTDPQLVVTLHEKKGDVALPVPYDHQRGFSGIFEDRSYICKTTIGDREVDSDAYYVYRLQVSSINVSVNAVQTVVRQGENITLMCIVIGNEVVNFEWTYPRKESGRLVEPVTDFLLDMPYHIRSILHIPSAELEDSGTYTCNVTESVNDHQDEKAINITVVE pol_dbffe343c7d163558afca76ad3d2ac5b_0001_000000006_0001__15__C
SVLEELLRLARELGDKRLADIIRALIRAVRNGKISPEKALRLILAYAHFLGNKELFRVVLGLFKK GFLPNDAEELFIFLTEITEITIPCRVTDPQLVVTLHEKKGDVALPVPYDHQRGFSGIFEDRSYICKTTIGDREVDSDAYYVYRLQVSSINVSVNAVQTVVRQGENITLMCIVIGNEVVNFEWTYPRKESGRLVEPVTDFLLDMPYHIRSILHIPSAELEDSGTYTCNVTESVNDHQDEKAINITVVE mot_160197465f8bb7538cb2ee3a4afbc558_0001_1_000000012_0001_43_48_H_._bcov_4helix_13604_0001_0001_0001__61__G
SELFREGIELLEEGNPEEARRVLLRLAIRLAQEGDPRRRAVALAYFYLKTGNPKEAAQLLEEARR GFLPNDAEELFIFLTEITEITIPCRVTDPQLVVTLHEKKGDVALPVPYDHQRGFSGIFEDRSYICKTTIGDREVDSDAYYVYRLQVSSINVSVNAVQTVVRQGENITLMCIVIGNEVVNFEWTYPRKESGRLVEPVTDFLLDMPYHIRSILHIPSAELEDSGTYTCNVTESVNDHQDEKAINITVVE mot_bf3638518266f21cb84f5b4df2ecfe2d_0001_000000006_0001_43_47_H_._bcov_4helix_13872_0001_0001__7__G
SVEELIKRILELLKEDEHRALRRLVVLLLNRGISPEEIARIALRVLKLFKRDPEKARELIEKVLR GFLPNDAEELFIFLTEITEITIPCRVTDPQLVVTLHEKKGDVALPVPYDHQRGFSGIFEDRSYICKTTIGDREVDSDAYYVYRLQVSSINVSVNAVQTVVRQGENITLMCIVIGNEVVNFEWTYPRKESGRLVEPVTDFLLDMPYHIRSILHIPSAELEDSGTYTCNVTESVNDHQDEKAINITVVE mot_2b600050e251f2a604d3ce6a8573eea7_0001_000000019_0001_19_24_H_._bcov_4helix_03558_0001_0002_0001__6__I
DDERLARLVFRVLIKRAGVPDFDVKVTNGKVRVTITGRDQASQEALQLVFALARRLGLQVQIDTR GFLPNDAEELFIFLTEITEITIPCRVTDPQLVVTLHEKKGDVALPVPYDHQRGFSGIFEDRSYICKTTIGDREVDSDAYYVYRLQVSSINVSVNAVQTVVRQGENITLMCIVIGNEVVNFEWTYPRKESGRLVEPVTDFLLDMPYHIRSILHIPSAELEDSGTYTCNVTESVNDHQDEKAINITVVE mot_3h_hb1_2639_000000020_0001_26_36_H_._HEEHE_2903_0001_0002_0001__9__V
SELFREAIELLEEGNPEEARRVLKRLAIRLAQEGDPRRRAVALAYFYLKTGNPKEAAQLLEEARR GFLPNDAEELFIFLTEITEITIPCRVTDPQLVVTLHEKKGDVALPVPYDHQRGFSGIFEDRSYICKTTIGDREVDSDAYYVYRLQVSSINVSVNAVQTVVRQGENITLMCIVIGNEVVNFEWTYPRKESGRLVEPVTDFLLDMPYHIRSILHIPSAELEDSGTYTCNVTESVNDHQDEKAINITVVE mot_bf3638518266f21cb84f5b4df2ecfe2d_0001_000000006_0001_43_47_H_._bcov_4helix_13872_0001_0001__24__K
SVEELVKRILELLKEDEHRALRRLVVLLLNRGISPEEIARIALRVLKLFKRDPLKARELIEKVLR GFLPNDAEELFIFLTEITEITIPCRVTDPQLVVTLHEKKGDVALPVPYDHQRGFSGIFEDRSYICKTTIGDREVDSDAYYVYRLQVSSINVSVNAVQTVVRQGENITLMCIVIGNEVVNFEWTYPRKESGRLVEPVTDFLLDMPYHIRSILHIPSAELEDSGTYTCNVTESVNDHQDEKAINITVVE mot_2b600050e251f2a604d3ce6a8573eea7_0001_000000019_0001_19_24_H_._bcov_4helix_03558_0001_0002_0001__54__L
SQIEEVLELIRRYDPEVVKELEKVLRALKRSGVSPEKILKYLLIVAHFLGSPLAVRLLFRLMTKR GFLPNDAEELFIFLTEITEITIPCRVTDPQLVVTLHEKKGDVALPVPYDHQRGFSGIFEDRSYICKTTIGDREVDSDAYYVYRLQVSSINVSVNAVQTVVRQGENITLMCIVIGNEVVNFEWTYPRKESGRLVEPVTDFLLDMPYHIRSILHIPSAELEDSGTYTCNVTESVNDHQDEKAINITVVE Motif0241_bcov_4helix_07329_0001_0001__2__Q
DKELLEEAIKLLKEGDPECARKVLLELAREAHERNDPKLYRAIALVYFYLRSNPRLAIQLLELLT GFLPNDAEELFIFLTEITEITIPCRVTDPQLVVTLHEKKGDVALPVPYDHQRGFSGIFEDRSYICKTTIGDREVDSDAYYVYRLQVSSINVSVNAVQTVVRQGENITLMCIVIGNEVVNFEWTYPRKESGRLVEPVTDFLLDMPYHIRSILHIPSAELEDSGTYTCNVTESVNDHQDEKAINITVVE mot_bf3638518266f21cb84f5b4df2ecfe2d_0001_000000006_0001_43_47_H_._bcov_4helix_08698_0001_0001__19__C
PRIIEDALRSLLNSPNPELRLLAKVAIELLKRGVSPRRIALIIRRLADRLGLSPRVLRLVLIAVL GFLPNDAEELFIFLTEITEITIPCRVTDPQLVVTLHEKKGDVALPVPYDHQRGFSGIFEDRSYICKTTIGDREVDSDAYYVYRLQVSSINVSVNAVQTVVRQGENITLMCIVIGNEVVNFEWTYPRKESGRLVEPVTDFLLDMPYHIRSILHIPSAELEDSGTYTCNVTESVNDHQDEKAINITVVE mot_609d97902c010e147ff7b7376c5fa04b_0001_000000025_0001_40_50_H_._bcov_4helix_00764_0001_0001__3__I
SDESRKLQRRLALIFAALRLGFISNDEAKELAKRVEEKARKLGDKHVRQLVKFVKDAIERAG GFLPNDAEELFIFLTEITEITIPCRVTDPQLVVTLHEKKGDVALPVPYDHQRGFSGIFEDRSYICKTTIGDREVDSDAYYVYRLQVSSINVSVNAVQTVVRQGENITLMCIVIGNEVVNFEWTYPRKESGRLVEPVTDFLLDMPYHIRSILHIPSAELEDSGTYTCNVTESVNDHQDEKAINITVVE mot_7397bc064fdf6bae2cd3d62d454bf56a_0001_1_000000021_0001_44_52_H_._HHH_eva_0380_0001_0001_0001__20__L
DEREELIELILRNLDDPEKVHELLKRLLEDAEELGDRRLYRYVMLIFWALRRNPERAERLLRKLK GFLPNDAEELFIFLTEITEITIPCRVTDPQLVVTLHEKKGDVALPVPYDHQRGFSGIFEDRSYICKTTIGDREVDSDAYYVYRLQVSSINVSVNAVQTVVRQGENITLMCIVIGNEVVNFEWTYPRKESGRLVEPVTDFLLDMPYHIRSILHIPSAELEDSGTYTCNVTESVNDHQDEKAINITVVE mot_1135017daf8806428a8a9fbb7d65b56a_0001_1_000000003_0001_54_58_H_._bcov_4helix_12259_0001_0001__30__D
DYRTLFLQIWMVATTLAKEAKSEEDVKKAEKKLQEWLDKLNRNKLLQAIARRILRRVYKQLS GFLPNDAEELFIFLTEITEITIPCRVTDPQLVVTLHEKKGDVALPVPYDHQRGFSGIFEDRSYICKTTIGDREVDSDAYYVYRLQVSSINVSVNAVQTVVRQGENITLMCIVIGNEVVNFEWTYPRKESGRLVEPVTDFLLDMPYHIRSILHIPSAELEDSGTYTCNVTESVNDHQDEKAINITVVE Motif0226_ems_3hC_1017_0001_0001_0001__42__R
SDESRKLQRRLALIFAFLRQGFISNDEAKELAKRVEEKARKLGDKHVRQLVKFVKDAIERAG GFLPNDAEELFIFLTEITEITIPCRVTDPQLVVTLHEKKGDVALPVPYDHQRGFSGIFEDRSYICKTTIGDREVDSDAYYVYRLQVSSINVSVNAVQTVVRQGENITLMCIVIGNEVVNFEWTYPRKESGRLVEPVTDFLLDMPYHIRSILHIPSAELEDSGTYTCNVTESVNDHQDEKAINITVVE mot_7397bc064fdf6bae2cd3d62d454bf56a_0001_1_000000021_0001_44_52_H_._HHH_eva_0380_0001_0001_0001__17__F
NLIEEILKEVRKKNPRVVYILERLLRRLKEDGVPPEKILRILIAAAKRLGDPEASELLRRALKRK GFLPNDAEELFIFLTEITEITIPCRVTDPQLVVTLHEKKGDVALPVPYDHQRGFSGIFEDRSYICKTTIGDREVDSDAYYVYRLQVSSINVSVNAVQTVVRQGENITLMCIVIGNEVVNFEWTYPRKESGRLVEPVTDFLLDMPYHIRSILHIPSAELEDSGTYTCNVTESVNDHQDEKAINITVVE pol_efb1e6a814c01858843eeca3a22dd67d_0001_000000000_0001__1__N
SEIEEVLELIRRYDPEVVKELEKVLRALKRSPVSPEKILKYLLIVAHFLGSPLAVRLLFRLMTKR GFLPNDAEELFIFLTEITEITIPCRVTDPQLVVTLHEKKGDVALPVPYDHQRGFSGIFEDRSYICKTTIGDREVDSDAYYVYRLQVSSINVSVNAVQTVVRQGENITLMCIVIGNEVVNFEWTYPRKESGRLVEPVTDFLLDMPYHIRSILHIPSAELEDSGTYTCNVTESVNDHQDEKAINITVVE Motif0241_bcov_4helix_07329_0001_0001__32__P
SELFREAIELLEQGNPEEARRVLLRLAIRLAQEGDPRRRAVALAYFYLKTGNPKEAAQLLEEARR GFLPNDAEELFIFLTEITEITIPCRVTDPQLVVTLHEKKGDVALPVPYDHQRGFSGIFEDRSYICKTTIGDREVDSDAYYVYRLQVSSINVSVNAVQTVVRQGENITLMCIVIGNEVVNFEWTYPRKESGRLVEPVTDFLLDMPYHIRSILHIPSAELEDSGTYTCNVTESVNDHQDEKAINITVVE mot_bf3638518266f21cb84f5b4df2ecfe2d_0001_000000006_0001_43_47_H_._bcov_4helix_13872_0001_0001__13__Q
PELRRLTARLLFLVVQAMRRNDEDTVRTLLKIAKELADRNPKYKFVFLVLRSMIFRMRRRI GFLPNDAEELFIFLTEITEITIPCRVTDPQLVVTLHEKKGDVALPVPYDHQRGFSGIFEDRSYICKTTIGDREVDSDAYYVYRLQVSSINVSVNAVQTVVRQGENITLMCIVIGNEVVNFEWTYPRKESGRLVEPVTDFLLDMPYHIRSILHIPSAELEDSGTYTCNVTESVNDHQDEKAINITVVE mot_51f052f6668327b679cb52626a28bdc2_0001_000000016_0001_20_27_H_._ems_3hM_469_0001_0001__18__M
SELFREAIELLEEGNPEEARRVLLRLAIRLAQEGDPRRRAVALAYFYLKTGNPKEAAQLLEQARR GFLPNDAEELFIFLTEITEITIPCRVTDPQLVVTLHEKKGDVALPVPYDHQRGFSGIFEDRSYICKTTIGDREVDSDAYYVYRLQVSSINVSVNAVQTVVRQGENITLMCIVIGNEVVNFEWTYPRKESGRLVEPVTDFLLDMPYHIRSILHIPSAELEDSGTYTCNVTESVNDHQDEKAINITVVE mot_bf3638518266f21cb84f5b4df2ecfe2d_0001_000000006_0001_43_47_H_._bcov_4helix_13872_0001_0001__62__Q
SEKEYLERVLRLLEQGNRRRAIARLLQILQELNRRGDPRVEEFRKLVRLLARDEEKAKELVRRLR GFLPNDAEELFIFLTEITEITIPCRVTDPQLVVTLHEKKGDVALPVPYDHQRGFSGIFEDRSYICKTTIGDREVDSDAYYVYRLQVSSINVSVNAVQTVVRQGENITLMCIVIGNEVVNFEWTYPRKESGRLVEPVTDFLLDMPYHIRSILHIPSAELEDSGTYTCNVTESVNDHQDEKAINITVVE mot_e4bd6bfb1f6e2b8050824fddb522a560_0001_000000012_0001_38_46_H_._bcov_4helix_13996_0001_0001_0001__33__N
SELNKIVKKLTDIAREAYKHNDKETIEKALRWAALFARQYRDPKFRELFRIIFQLRQRVER GFLPNDAEELFIFLTEITEITIPCRVTDPQLVVTLHEKKGDVALPVPYDHQRGFSGIFEDRSYICKTTIGDREVDSDAYYVYRLQVSSINVSVNAVQTVVRQGENITLMCIVIGNEVVNFEWTYPRKESGRLVEPVTDFLLDMPYHIRSILHIPSAELEDSGTYTCNVTESVNDHQDEKAINITVVE mot_7adca786d7372eb504d3486439fa8381_0001_000000015_0001_36_46_H_._ems_3hM_1325_0001_0002_0001__4__N
FELFREAIELLEEGNPEEARRVLLRLAIRLAQEGDPRRRAVALAYFYLKTGNPKEAAQLLEEARR GFLPNDAEELFIFLTEITEITIPCRVTDPQLVVTLHEKKGDVALPVPYDHQRGFSGIFEDRSYICKTTIGDREVDSDAYYVYRLQVSSINVSVNAVQTVVRQGENITLMCIVIGNEVVNFEWTYPRKESGRLVEPVTDFLLDMPYHIRSILHIPSAELEDSGTYTCNVTESVNDHQDEKAINITVVE mot_bf3638518266f21cb84f5b4df2ecfe2d_0001_000000006_0001_43_47_H_._bcov_4helix_13872_0001_0001__1__F
SELAEEILELIEKGDPRVRKLILELLKELKERGDEKRFKLLVRVWFLLRSGNPELAKQLLKKIKR GFLPNDAEELFIFLTEITEITIPCRVTDPQLVVTLHEKKGDVALPVPYDHQRGFSGIFEDRSYICKTTIGDREVDSDAYYVYRLQVSSINVSVNAVQTVVRQGENITLMCIVIGNEVVNFEWTYPRKESGRLVEPVTDFLLDMPYHIRSILHIPSAELEDSGTYTCNVTESVNDHQDEKAINITVVE mot_40e86e4e32a25ee6cbb7392bdf050625_0001_1_000000007_0001_45_49_H_._bcov_4helix_08751_0001_0001__65__R
DKLTKAAKELAKKVKSGKLSPKQAMRLLFVIAFRLGIDRKEMVRAAQHLMLLISK GFLPNDAEELFIFLTEITEITIPCRVTDPQLVVTLHEKKGDVALPVPYDHQRGFSGIFEDRSYICKTTIGDREVDSDAYYVYRLQVSSINVSVNAVQTVVRQGENITLMCIVIGNEVVNFEWTYPRKESGRLVEPVTDFLLDMPYHIRSILHIPSAELEDSGTYTCNVTESVNDHQDEKAINITVVE Motif0700_HHH_eva_0491_0001_0001__54__S
DELREILREALEKMDPELVKELLELLARLADETGDPKLRIVIAYVWFAKKKNDPRLLKTALQVLK GFLPNDAEELFIFLTEITEITIPCRVTDPQLVVTLHEKKGDVALPVPYDHQRGFSGIFEDRSYICKTTIGDREVDSDAYYVYRLQVSSINVSVNAVQTVVRQGENITLMCIVIGNEVVNFEWTYPRKESGRLVEPVTDFLLDMPYHIRSILHIPSAELEDSGTYTCNVTESVNDHQDEKAINITVVE mot_3d846c9d85e6025fdd308e635d10a743_0001_000000009_0001_38_47_H_._bcov_4helix_12293_0001_0001__14__M
SVLEELLRLARELGDKRLADIIRALIRAVRNGKISPEKALRLILAYAHFLGNKELFRVVLRLFKW GFLPNDAEELFIFLTEITEITIPCRVTDPQLVVTLHEKKGDVALPVPYDHQRGFSGIFEDRSYICKTTIGDREVDSDAYYVYRLQVSSINVSVNAVQTVVRQGENITLMCIVIGNEVVNFEWTYPRKESGRLVEPVTDFLLDMPYHIRSILHIPSAELEDSGTYTCNVTESVNDHQDEKAINITVVE mot_160197465f8bb7538cb2ee3a4afbc558_0001_1_000000012_0001_43_48_H_._bcov_4helix_13604_0001_0001_0001__65__W
SEIEEVLELIRRYDPEVVKELEKVLRALKRSGVSPEKILKYLNIVAHFLGSPLAVRLLFRLMTKR GFLPNDAEELFIFLTEITEITIPCRVTDPQLVVTLHEKKGDVALPVPYDHQRGFSGIFEDRSYICKTTIGDREVDSDAYYVYRLQVSSINVSVNAVQTVVRQGENITLMCIVIGNEVVNFEWTYPRKESGRLVEPVTDFLLDMPYHIRSILHIPSAELEDSGTYTCNVTESVNDHQDEKAINITVVE Motif0241_bcov_4helix_07329_0001_0001__43__N
SELAEEILELIEKGDPRVRKLILCLLKELKERGDEKRFKLLVRVWFLLRSGNPELAKQLLKKIKK GFLPNDAEELFIFLTEITEITIPCRVTDPQLVVTLHEKKGDVALPVPYDHQRGFSGIFEDRSYICKTTIGDREVDSDAYYVYRLQVSSINVSVNAVQTVVRQGENITLMCIVIGNEVVNFEWTYPRKESGRLVEPVTDFLLDMPYHIRSILHIPSAELEDSGTYTCNVTESVNDHQDEKAINITVVE mot_40e86e4e32a25ee6cbb7392bdf050625_0001_1_000000007_0001_45_49_H_._bcov_4helix_08751_0001_0001__24__C
DELREILREALEKGDPELVKELLELLARLADETGDPKLRIVIAYVWFAKKKNDPRLLKTALFVLK GFLPNDAEELFIFLTEITEITIPCRVTDPQLVVTLHEKKGDVALPVPYDHQRGFSGIFEDRSYICKTTIGDREVDSDAYYVYRLQVSSINVSVNAVQTVVRQGENITLMCIVIGNEVVNFEWTYPRKESGRLVEPVTDFLLDMPYHIRSILHIPSAELEDSGTYTCNVTESVNDHQDEKAINITVVE mot_3d846c9d85e6025fdd308e635d10a743_0001_000000009_0001_38_47_H_._bcov_4helix_12293_0001_0001__62__F
PRRIEDALRSLLNSPNPELRLLAKVAIELLKRGVSPQRIALIIRRLADRLGLSPRVLRLVLIAVL GFLPNDAEELFIFLTEITEITIPCRVTDPQLVVTLHEKKGDVALPVPYDHQRGFSGIFEDRSYICKTTIGDREVDSDAYYVYRLQVSSINVSVNAVQTVVRQGENITLMCIVIGNEVVNFEWTYPRKESGRLVEPVTDFLLDMPYHIRSILHIPSAELEDSGTYTCNVTESVNDHQDEKAINITVVE mot_609d97902c010e147ff7b7376c5fa04b_0001_000000025_0001_40_50_H_._bcov_4helix_00764_0001_0001__37__Q
DPTSFRLVMEISLVLQLFKKGEIDPSQAKNLLKRLQEKAKKIGDRFAVVLAEFAIRVIKKAEKS GFLPNDAEELFIFLTEITEITIPCRVTDPQLVVTLHEKKGDVALPVPYDHQRGFSGIFEDRSYICKTTIGDREVDSDAYYVYRLQVSSINVSVNAVQTVVRQGENITLMCIVIGNEVVNFEWTYPRKESGRLVEPVTDFLLDMPYHIRSILHIPSAELEDSGTYTCNVTESVNDHQDEKAINITVVE Motif0654_HHH_eva_0065_0001_0002_0001__30__N
SWKEYLERVLRLLEQGNRRRAIARLLQILQELKRRGDPRVEEFRKLVRLLARDEEKAKELVRRLR GFLPNDAEELFIFLTEITEITIPCRVTDPQLVVTLHEKKGDVALPVPYDHQRGFSGIFEDRSYICKTTIGDREVDSDAYYVYRLQVSSINVSVNAVQTVVRQGENITLMCIVIGNEVVNFEWTYPRKESGRLVEPVTDFLLDMPYHIRSILHIPSAELEDSGTYTCNVTESVNDHQDEKAINITVVE mot_e4bd6bfb1f6e2b8050824fddb522a560_0001_000000012_0001_38_46_H_._bcov_4helix_13996_0001_0001_0001__2__W
PELRRLTARLLFLVRQAIRRNDEDTVRTLLKIAKELADRNPKYKFVFLVLRSMIFRMRRRI GFLPNDAEELFIFLTEITEITIPCRVTDPQLVVTLHEKKGDVALPVPYDHQRGFSGIFEDRSYICKTTIGDREVDSDAYYVYRLQVSSINVSVNAVQTVVRQGENITLMCIVIGNEVVNFEWTYPRKESGRLVEPVTDFLLDMPYHIRSILHIPSAELEDSGTYTCNVTESVNDHQDEKAINITVVE mot_51f052f6668327b679cb52626a28bdc2_0001_000000016_0001_20_27_H_._ems_3hM_469_0001_0001__15__R
SELFREAIELKEEGNPEEARRVLLRLAIRLAQEGDPRRRAVALAYFYLKTGNPKEAAQLLEEARR GFLPNDAEELFIFLTEITEITIPCRVTDPQLVVTLHEKKGDVALPVPYDHQRGFSGIFEDRSYICKTTIGDREVDSDAYYVYRLQVSSINVSVNAVQTVVRQGENITLMCIVIGNEVVNFEWTYPRKESGRLVEPVTDFLLDMPYHIRSILHIPSAELEDSGTYTCNVTESVNDHQDEKAINITVVE mot_bf3638518266f21cb84f5b4df2ecfe2d_0001_000000006_0001_43_47_H_._bcov_4helix_13872_0001_0001__11__K
SELAEEILELIEKGDPRVRKLILELLKELKERGDEKRFKLLVPVWFLLRSGNPELAKQLLKKIKK GFLPNDAEELFIFLTEITEITIPCRVTDPQLVVTLHEKKGDVALPVPYDHQRGFSGIFEDRSYICKTTIGDREVDSDAYYVYRLQVSSINVSVNAVQTVVRQGENITLMCIVIGNEVVNFEWTYPRKESGRLVEPVTDFLLDMPYHIRSILHIPSAELEDSGTYTCNVTESVNDHQDEKAINITVVE mot_40e86e4e32a25ee6cbb7392bdf050625_0001_1_000000007_0001_45_49_H_._bcov_4helix_08751_0001_0001__43__P
DKLREFLRAAAKYGDPSAKRALKLLEELRKRGIPPEEALKIVVEFLRKAGNPRLARVVEEALKDE GFLPNDAEELFIFLTEITEITIPCRVTDPQLVVTLHEKKGDVALPVPYDHQRGFSGIFEDRSYICKTTIGDREVDSDAYYVYRLQVSSINVSVNAVQTVVRQGENITLMCIVIGNEVVNFEWTYPRKESGRLVEPVTDFLLDMPYHIRSILHIPSAELEDSGTYTCNVTESVNDHQDEKAINITVVE pol_dbffe343c7d163558afca76ad3d2ac5b_0001_000000006_0001__3__L
SELDKIVKKLTDIAREAYKHNDKETIEKALRWAALFARQYRDPKFRELFRIIFQIRQRVER GFLPNDAEELFIFLTEITEITIPCRVTDPQLVVTLHEKKGDVALPVPYDHQRGFSGIFEDRSYICKTTIGDREVDSDAYYVYRLQVSSINVSVNAVQTVVRQGENITLMCIVIGNEVVNFEWTYPRKESGRLVEPVTDFLLDMPYHIRSILHIPSAELEDSGTYTCNVTESVNDHQDEKAINITVVE mot_7adca786d7372eb504d3486439fa8381_0001_000000015_0001_36_46_H_._ems_3hM_1325_0001_0002_0001__55__I
DELREILREALEKGDPELVKELLELLARLADETGDPKLRIVIAYVWFAKKKNDPRLLKTRLQVLK GFLPNDAEELFIFLTEITEITIPCRVTDPQLVVTLHEKKGDVALPVPYDHQRGFSGIFEDRSYICKTTIGDREVDSDAYYVYRLQVSSINVSVNAVQTVVRQGENITLMCIVIGNEVVNFEWTYPRKESGRLVEPVTDFLLDMPYHIRSILHIPSAELEDSGTYTCNVTESVNDHQDEKAINITVVE mot_3d846c9d85e6025fdd308e635d10a743_0001_000000009_0001_38_47_H_._bcov_4helix_12293_0001_0001__60__R
PRRIEDALRSLLNSPNPELRLLAKVAIELLKRGVSPRRIALIIRRLPDRLGLSPRVLRLVLIAVL GFLPNDAEELFIFLTEITEITIPCRVTDPQLVVTLHEKKGDVALPVPYDHQRGFSGIFEDRSYICKTTIGDREVDSDAYYVYRLQVSSINVSVNAVQTVVRQGENITLMCIVIGNEVVNFEWTYPRKESGRLVEPVTDFLLDMPYHIRSILHIPSAELEDSGTYTCNVTESVNDHQDEKAINITVVE mot_609d97902c010e147ff7b7376c5fa04b_0001_000000025_0001_40_50_H_._bcov_4helix_00764_0001_0001__47__P
SLIEEILKEVVKKNPRVVYILERLLRRLKEDGVPPEKILRILIAAAKRLGDPEASELLRRALKRK GFLPNDAEELFIFLTEITEITIPCRVTDPQLVVTLHEKKGDVALPVPYDHQRGFSGIFEDRSYICKTTIGDREVDSDAYYVYRLQVSSINVSVNAVQTVVRQGENITLMCIVIGNEVVNFEWTYPRKESGRLVEPVTDFLLDMPYHIRSILHIPSAELEDSGTYTCNVTESVNDHQDEKAINITVVE pol_efb1e6a814c01858843eeca3a22dd67d_0001_000000000_0001__11__V
SLEELERLIRKLVKEGDPAARRALLVLESLKRRGVSPEEIVRRLIAFLFRLGNPELIRLAIRLFL GFLPNDAEELFIFLTEITEITIPCRVTDPQLVVTLHEKKGDVALPVPYDHQRGFSGIFEDRSYICKTTIGDREVDSDAYYVYRLQVSSINVSVNAVQTVVRQGENITLMCIVIGNEVVNFEWTYPRKESGRLVEPVTDFLLDMPYHIRSILHIPSAELEDSGTYTCNVTESVNDHQDEKAINITVVE Motif0680_bcov_4helix_10154_0001_0002__50__R
PRRIEDALRSLLNSPNPELRLLAKVAIELLKRGVSPKRIALIIRRLADRLGLSPRVLRLVLIAVL GFLPNDAEELFIFLTEITEITIPCRVTDPQLVVTLHEKKGDVALPVPYDHQRGFSGIFEDRSYICKTTIGDREVDSDAYYVYRLQVSSINVSVNAVQTVVRQGENITLMCIVIGNEVVNFEWTYPRKESGRLVEPVTDFLLDMPYHIRSILHIPSAELEDSGTYTCNVTESVNDHQDEKAINITVVE mot_609d97902c010e147ff7b7376c5fa04b_0001_000000025_0001_40_50_H_._bcov_4helix_00764_0001_0001__37__K
DDARLARLAFRVLIKRAGVPDFDVKVTNGKVRVTITGRDQASQEALQLVFALARRLGLQVQIDTR GFLPNDAEELFIFLTEITEITIPCRVTDPQLVVTLHEKKGDVALPVPYDHQRGFSGIFEDRSYICKTTIGDREVDSDAYYVYRLQVSSINVSVNAVQTVVRQGENITLMCIVIGNEVVNFEWTYPRKESGRLVEPVTDFLLDMPYHIRSILHIPSAELEDSGTYTCNVTESVNDHQDEKAINITVVE mot_3h_hb1_2639_000000020_0001_26_36_H_._HEEHE_2903_0001_0002_0001__3__A
DKLTKAAKELAKKVKSGKLSPSQAMRLLFVIAFRLGIDRKEMVRAAQHLMLLITK GFLPNDAEELFIFLTEITEITIPCRVTDPQLVVTLHEKKGDVALPVPYDHQRGFSGIFEDRSYICKTTIGDREVDSDAYYVYRLQVSSINVSVNAVQTVVRQGENITLMCIVIGNEVVNFEWTYPRKESGRLVEPVTDFLLDMPYHIRSILHIPSAELEDSGTYTCNVTESVNDHQDEKAINITVVE Motif0700_HHH_eva_0491_0001_0001__22__S
SLIEEILKEVRKKNPRVVYILETLLRRLKEDGVPPEKILRILIAAAKRLGDPEASELLRRALKRK GFLPNDAEELFIFLTEITEITIPCRVTDPQLVVTLHEKKGDVALPVPYDHQRGFSGIFEDRSYICKTTIGDREVDSDAYYVYRLQVSSINVSVNAVQTVVRQGENITLMCIVIGNEVVNFEWTYPRKESGRLVEPVTDFLLDMPYHIRSILHIPSAELEDSGTYTCNVTESVNDHQDEKAINITVVE pol_efb1e6a814c01858843eeca3a22dd67d_0001_000000000_0001__23__T
DEREELIELILRNLDDPEKVHELLKRLLELAWELGDRRLYRYVMLIFWALRRNPERAERLLRKLK GFLPNDAEELFIFLTEITEITIPCRVTDPQLVVTLHEKKGDVALPVPYDHQRGFSGIFEDRSYICKTTIGDREVDSDAYYVYRLQVSSINVSVNAVQTVVRQGENITLMCIVIGNEVVNFEWTYPRKESGRLVEPVTDFLLDMPYHIRSILHIPSAELEDSGTYTCNVTESVNDHQDEKAINITVVE mot_1135017daf8806428a8a9fbb7d65b56a_0001_1_000000003_0001_54_58_H_._bcov_4helix_12259_0001_0001__32__W
SDESRKLQRRLRLIFAALRQGFISNDEAKELAKRVEEKARKLGDKHVRQLVKFVKDAIERAG GFLPNDAEELFIFLTEITEITIPCRVTDPQLVVTLHEKKGDVALPVPYDHQRGFSGIFEDRSYICKTTIGDREVDSDAYYVYRLQVSSINVSVNAVQTVVRQGENITLMCIVIGNEVVNFEWTYPRKESGRLVEPVTDFLLDMPYHIRSILHIPSAELEDSGTYTCNVTESVNDHQDEKAINITVVE mot_7397bc064fdf6bae2cd3d62d454bf56a_0001_1_000000021_0001_44_52_H_._HHH_eva_0380_0001_0001_0001__12__R
DELREILREVLEKGDPELVKELLELLARLADETGDPKLRIVIAYVWFAKKKNDPRLLKTALQVLK GFLPNDAEELFIFLTEITEITIPCRVTDPQLVVTLHEKKGDVALPVPYDHQRGFSGIFEDRSYICKTTIGDREVDSDAYYVYRLQVSSINVSVNAVQTVVRQGENITLMCIVIGNEVVNFEWTYPRKESGRLVEPVTDFLLDMPYHIRSILHIPSAELEDSGTYTCNVTESVNDHQDEKAINITVVE mot_3d846c9d85e6025fdd308e635d10a743_0001_000000009_0001_38_47_H_._bcov_4helix_12293_0001_0001__10__V
PELRRLTARLLFLVVQAIRRNDEDTVRTLLKIAKELADRNPKYKFVFLVLVSMIFRMRRRI GFLPNDAEELFIFLTEITEITIPCRVTDPQLVVTLHEKKGDVALPVPYDHQRGFSGIFEDRSYICKTTIGDREVDSDAYYVYRLQVSSINVSVNAVQTVVRQGENITLMCIVIGNEVVNFEWTYPRKESGRLVEPVTDFLLDMPYHIRSILHIPSAELEDSGTYTCNVTESVNDHQDEKAINITVVE mot_51f052f6668327b679cb52626a28bdc2_0001_000000016_0001_20_27_H_._ems_3hM_469_0001_0001__51__V
SLIEEILKEVRKKNPRVVYILERLLRRLKEDGVPGEKILRILIAAAKRLGDPEASELLRRALKRK GFLPNDAEELFIFLTEITEITIPCRVTDPQLVVTLHEKKGDVALPVPYDHQRGFSGIFEDRSYICKTTIGDREVDSDAYYVYRLQVSSINVSVNAVQTVVRQGENITLMCIVIGNEVVNFEWTYPRKESGRLVEPVTDFLLDMPYHIRSILHIPSAELEDSGTYTCNVTESVNDHQDEKAINITVVE pol_efb1e6a814c01858843eeca3a22dd67d_0001_000000000_0001__35__G
SVEELVKRILELLKEDEHRALRRTVVLLLNRGISPEEIARIALRVLKLFKRDPEKARELIEKVLR GFLPNDAEELFIFLTEITEITIPCRVTDPQLVVTLHEKKGDVALPVPYDHQRGFSGIFEDRSYICKTTIGDREVDSDAYYVYRLQVSSINVSVNAVQTVVRQGENITLMCIVIGNEVVNFEWTYPRKESGRLVEPVTDFLLDMPYHIRSILHIPSAELEDSGTYTCNVTESVNDHQDEKAINITVVE mot_2b600050e251f2a604d3ce6a8573eea7_0001_000000019_0001_19_24_H_._bcov_4helix_03558_0001_0002_0001__24__T
DYRTLFLQIWMVATTLAKEAKSEEDVKKAEKKRQEWLDKLNVNKLLQAIARRILRRVYKQLS GFLPNDAEELFIFLTEITEITIPCRVTDPQLVVTLHEKKGDVALPVPYDHQRGFSGIFEDRSYICKTTIGDREVDSDAYYVYRLQVSSINVSVNAVQTVVRQGENITLMCIVIGNEVVNFEWTYPRKESGRLVEPVTDFLLDMPYHIRSILHIPSAELEDSGTYTCNVTESVNDHQDEKAINITVVE Motif0226_ems_3hC_1017_0001_0001_0001__33__R
DDERLARLAFRVLIKRAGVPDFDVKVTNGKVRVTITGRDQASQEALQLVFNLARRLGLQVQIDTR GFLPNDAEELFIFLTEITEITIPCRVTDPQLVVTLHEKKGDVALPVPYDHQRGFSGIFEDRSYICKTTIGDREVDSDAYYVYRLQVSSINVSVNAVQTVVRQGENITLMCIVIGNEVVNFEWTYPRKESGRLVEPVTDFLLDMPYHIRSILHIPSAELEDSGTYTCNVTESVNDHQDEKAINITVVE mot_3h_hb1_2639_000000020_0001_26_36_H_._HEEHE_2903_0001_0002_0001__51__N
DKAREFLRAAAKYGDHSAKRALKLLEELRKRGIPPEEALKIVVEFLRKAGNPRLARVVEEALKDE GFLPNDAEELFIFLTEITEITIPCRVTDPQLVVTLHEKKGDVALPVPYDHQRGFSGIFEDRSYICKTTIGDREVDSDAYYVYRLQVSSINVSVNAVQTVVRQGENITLMCIVIGNEVVNFEWTYPRKESGRLVEPVTDFLLDMPYHIRSILHIPSAELEDSGTYTCNVTESVNDHQDEKAINITVVE pol_dbffe343c7d163558afca76ad3d2ac5b_0001_000000006_0001__16__H
PELIEEALELLKEGDPKKVFRVLARLVQLLREKGDPRYRLVLLILAYVRFGNPERARQLLRIVLK GFLPNDAEELFIFLTEITEITIPCRVTDPQLVVTLHEKKGDVALPVPYDHQRGFSGIFEDRSYICKTTIGDREVDSDAYYVYRLQVSSINVSVNAVQTVVRQGENITLMCIVIGNEVVNFEWTYPRKESGRLVEPVTDFLLDMPYHIRSILHIPSAELEDSGTYTCNVTESVNDHQDEKAINITVVE mot_160197465f8bb7538cb2ee3a4afbc558_0001_1_000000012_0001_43_48_H_._bcov_4helix_11522_0001_0001__55__R
SLEELERLIRKLVKEGDPAARRALLVLESLKRRMVSPEEIVRRLIAFLFILGNPELIRLAIRLFL GFLPNDAEELFIFLTEITEITIPCRVTDPQLVVTLHEKKGDVALPVPYDHQRGFSGIFEDRSYICKTTIGDREVDSDAYYVYRLQVSSINVSVNAVQTVVRQGENITLMCIVIGNEVVNFEWTYPRKESGRLVEPVTDFLLDMPYHIRSILHIPSAELEDSGTYTCNVTESVNDHQDEKAINITVVE Motif0680_bcov_4helix_10154_0001_0002__34__M
SLEELERLIRKLVKEGDPAARVALLVLESLKRRGVSPEEIVRRLIAFLFILGNPELIRLAIRLFL GFLPNDAEELFIFLTEITEITIPCRVTDPQLVVTLHEKKGDVALPVPYDHQRGFSGIFEDRSYICKTTIGDREVDSDAYYVYRLQVSSINVSVNAVQTVVRQGENITLMCIVIGNEVVNFEWTYPRKESGRLVEPVTDFLLDMPYHIRSILHIPSAELEDSGTYTCNVTESVNDHQDEKAINITVVE Motif0680_bcov_4helix_10154_0001_0002__22__V
PRRIEDALRSLLNSPNPEVRLLAKVAIELLKRGVSPRRIALIIRRLADRLGLSPRVLRLVLIAVL GFLPNDAEELFIFLTEITEITIPCRVTDPQLVVTLHEKKGDVALPVPYDHQRGFSGIFEDRSYICKTTIGDREVDSDAYYVYRLQVSSINVSVNAVQTVVRQGENITLMCIVIGNEVVNFEWTYPRKESGRLVEPVTDFLLDMPYHIRSILHIPSAELEDSGTYTCNVTESVNDHQDEKAINITVVE mot_609d97902c010e147ff7b7376c5fa04b_0001_000000025_0001_40_50_H_._bcov_4helix_00764_0001_0001__19__V
DEREELIEFILRNLDDPEKVHELLKRLLELAEELGDRRLYRYVMLIFWALRRNPERAERLLRKLK GFLPNDAEELFIFLTEITEITIPCRVTDPQLVVTLHEKKGDVALPVPYDHQRGFSGIFEDRSYICKTTIGDREVDSDAYYVYRLQVSSINVSVNAVQTVVRQGENITLMCIVIGNEVVNFEWTYPRKESGRLVEPVTDFLLDMPYHIRSILHIPSAELEDSGTYTCNVTESVNDHQDEKAINITVVE mot_1135017daf8806428a8a9fbb7d65b56a_0001_1_000000003_0001_54_58_H_._bcov_4helix_12259_0001_0001__9__F
SEIEEVLELIRRYDPEVVKELEKVLRALKRSGVSPEKILKYLLIYAHFLGSPLAVRLLFRLMTKR GFLPNDAEELFIFLTEITEITIPCRVTDPQLVVTLHEKKGDVALPVPYDHQRGFSGIFEDRSYICKTTIGDREVDSDAYYVYRLQVSSINVSVNAVQTVVRQGENITLMCIVIGNEVVNFEWTYPRKESGRLVEPVTDFLLDMPYHIRSILHIPSAELEDSGTYTCNVTESVNDHQDEKAINITVVE Motif0241_bcov_4helix_07329_0001_0001__45__Y
PELIEEALELLKEGDPKQVFRVLARLVQLLREKGDPRYRLVLLILAYVRFGNPEAARQLLRIVLK GFLPNDAEELFIFLTEITEITIPCRVTDPQLVVTLHEKKGDVALPVPYDHQRGFSGIFEDRSYICKTTIGDREVDSDAYYVYRLQVSSINVSVNAVQTVVRQGENITLMCIVIGNEVVNFEWTYPRKESGRLVEPVTDFLLDMPYHIRSILHIPSAELEDSGTYTCNVTESVNDHQDEKAINITVVE mot_160197465f8bb7538cb2ee3a4afbc558_0001_1_000000012_0001_43_48_H_._bcov_4helix_11522_0001_0001__18__Q
SELAEEILELIEKGDPRVRKLILELLKELKERGDEKRFCLLVRVWFLLRSGNPELAKQLLKKIKK GFLPNDAEELFIFLTEITEITIPCRVTDPQLVVTLHEKKGDVALPVPYDHQRGFSGIFEDRSYICKTTIGDREVDSDAYYVYRLQVSSINVSVNAVQTVVRQGENITLMCIVIGNEVVNFEWTYPRKESGRLVEPVTDFLLDMPYHIRSILHIPSAELEDSGTYTCNVTESVNDHQDEKAINITVVE mot_40e86e4e32a25ee6cbb7392bdf050625_0001_1_000000007_0001_45_49_H_._bcov_4helix_08751_0001_0001__39__C
PELRRLTARLLFLVVQAIRRNDGDTVRTLLKIAKELADRNPKYKFVFLVLRSMIFRMRRRI GFLPNDAEELFIFLTEITEITIPCRVTDPQLVVTLHEKKGDVALPVPYDHQRGFSGIFEDRSYICKTTIGDREVDSDAYYVYRLQVSSINVSVNAVQTVVRQGENITLMCIVIGNEVVNFEWTYPRKESGRLVEPVTDFLLDMPYHIRSILHIPSAELEDSGTYTCNVTESVNDHQDEKAINITVVE mot_51f052f6668327b679cb52626a28bdc2_0001_000000016_0001_20_27_H_._ems_3hM_469_0001_0001__23__G
SELAEEILELIEKGDPRVRKLILELLKELKERGDEKRFKLLVRVWFLLRCGNPELAKQLLKKIKK GFLPNDAEELFIFLTEITEITIPCRVTDPQLVVTLHEKKGDVALPVPYDHQRGFSGIFEDRSYICKTTIGDREVDSDAYYVYRLQVSSINVSVNAVQTVVRQGENITLMCIVIGNEVVNFEWTYPRKESGRLVEPVTDFLLDMPYHIRSILHIPSAELEDSGTYTCNVTESVNDHQDEKAINITVVE mot_40e86e4e32a25ee6cbb7392bdf050625_0001_1_000000007_0001_45_49_H_._bcov_4helix_08751_0001_0001__50__C
SELFREAIELLEEGNPEEARRVLLRLNIRLAQEGDPRRRAVALAYFYLKTGNPKEAAQLLEEARR GFLPNDAEELFIFLTEITEITIPCRVTDPQLVVTLHEKKGDVALPVPYDHQRGFSGIFEDRSYICKTTIGDREVDSDAYYVYRLQVSSINVSVNAVQTVVRQGENITLMCIVIGNEVVNFEWTYPRKESGRLVEPVTDFLLDMPYHIRSILHIPSAELEDSGTYTCNVTESVNDHQDEKAINITVVE mot_bf3638518266f21cb84f5b4df2ecfe2d_0001_000000006_0001_43_47_H_._bcov_4helix_13872_0001_0001__27__N
PRRIEDPLRSLLNSPNPELRLLAKVAIELLKRGVSPRRIALIIRRLADRLGLSPRVLRLVLIAVL GFLPNDAEELFIFLTEITEITIPCRVTDPQLVVTLHEKKGDVALPVPYDHQRGFSGIFEDRSYICKTTIGDREVDSDAYYVYRLQVSSINVSVNAVQTVVRQGENITLMCIVIGNEVVNFEWTYPRKESGRLVEPVTDFLLDMPYHIRSILHIPSAELEDSGTYTCNVTESVNDHQDEKAINITVVE mot_609d97902c010e147ff7b7376c5fa04b_0001_000000025_0001_40_50_H_._bcov_4helix_00764_0001_0001__7__P
DKLTFAAKELAKKVKSGKLSPKQAMRLLFVIAFRLGIDRKEMVRAAQHLMLLITK GFLPNDAEELFIFLTEITEITIPCRVTDPQLVVTLHEKKGDVALPVPYDHQRGFSGIFEDRSYICKTTIGDREVDSDAYYVYRLQVSSINVSVNAVQTVVRQGENITLMCIVIGNEVVNFEWTYPRKESGRLVEPVTDFLLDMPYHIRSILHIPSAELEDSGTYTCNVTESVNDHQDEKAINITVVE Motif0700_HHH_eva_0491_0001_0001__5__F
PELIEEALELLKEGDPKKVFRVLARLVQLLREKGDPRYRLVLLILALVRFGNPEAARQLLRIVLK GFLPNDAEELFIFLTEITEITIPCRVTDPQLVVTLHEKKGDVALPVPYDHQRGFSGIFEDRSYICKTTIGDREVDSDAYYVYRLQVSSINVSVNAVQTVVRQGENITLMCIVIGNEVVNFEWTYPRKESGRLVEPVTDFLLDMPYHIRSILHIPSAELEDSGTYTCNVTESVNDHQDEKAINITVVE mot_160197465f8bb7538cb2ee3a4afbc558_0001_1_000000012_0001_43_48_H_._bcov_4helix_11522_0001_0001__47__L
DDERLARLAFRVLIKRAGVPDFDVKVFNGKVRVTITGRDQASQEALQLVFALARRLGLQVQIDTR GFLPNDAEELFIFLTEITEITIPCRVTDPQLVVTLHEKKGDVALPVPYDHQRGFSGIFEDRSYICKTTIGDREVDSDAYYVYRLQVSSINVSVNAVQTVVRQGENITLMCIVIGNEVVNFEWTYPRKESGRLVEPVTDFLLDMPYHIRSILHIPSAELEDSGTYTCNVTESVNDHQDEKAINITVVE mot_3h_hb1_2639_000000020_0001_26_36_H_._HEEHE_2903_0001_0002_0001__27__F
SLIEEILKEVRKKNPRVVYILERLLRRLKEDGVPPEKILRILIAAAKRLGDPEASELLRFALKRK GFLPNDAEELFIFLTEITEITIPCRVTDPQLVVTLHEKKGDVALPVPYDHQRGFSGIFEDRSYICKTTIGDREVDSDAYYVYRLQVSSINVSVNAVQTVVRQGENITLMCIVIGNEVVNFEWTYPRKESGRLVEPVTDFLLDMPYHIRSILHIPSAELEDSGTYTCNVTESVNDHQDEKAINITVVE pol_efb1e6a814c01858843eeca3a22dd67d_0001_000000000_0001__60__F
DEREELIELILRNLDDPEKVHELLKRLLEVAEELGDRRLYRYVMLIFWALRRNPERAERLLRKLK GFLPNDAEELFIFLTEITEITIPCRVTDPQLVVTLHEKKGDVALPVPYDHQRGFSGIFEDRSYICKTTIGDREVDSDAYYVYRLQVSSINVSVNAVQTVVRQGENITLMCIVIGNEVVNFEWTYPRKESGRLVEPVTDFLLDMPYHIRSILHIPSAELEDSGTYTCNVTESVNDHQDEKAINITVVE mot_1135017daf8806428a8a9fbb7d65b56a_0001_1_000000003_0001_54_58_H_._bcov_4helix_12259_0001_0001__30__V
SELAEEILELIEKGDPRVRKLILELLKELKERGDEKRFKLLVRVWFTLRSGNPELAKQLLKKIKK GFLPNDAEELFIFLTEITEITIPCRVTDPQLVVTLHEKKGDVALPVPYDHQRGFSGIFEDRSYICKTTIGDREVDSDAYYVYRLQVSSINVSVNAVQTVVRQGENITLMCIVIGNEVVNFEWTYPRKESGRLVEPVTDFLLDMPYHIRSILHIPSAELEDSGTYTCNVTESVNDHQDEKAINITVVE mot_40e86e4e32a25ee6cbb7392bdf050625_0001_1_000000007_0001_45_49_H_._bcov_4helix_08751_0001_0001__47__T
DKLFKAAKELAKKVKSGKLSPKQAMRLLFVIAFRLGIDRKEMVRAAQHLMLLITK GFLPNDAEELFIFLTEITEITIPCRVTDPQLVVTLHEKKGDVALPVPYDHQRGFSGIFEDRSYICKTTIGDREVDSDAYYVYRLQVSSINVSVNAVQTVVRQGENITLMCIVIGNEVVNFEWTYPRKESGRLVEPVTDFLLDMPYHIRSILHIPSAELEDSGTYTCNVTESVNDHQDEKAINITVVE Motif0700_HHH_eva_0491_0001_0001__4__F
SVLEELLRLFRELGDKRLADIIRALIRAVRNGKISPEKALRLILAYAHFLGNKELFRVVLRLFKK GFLPNDAEELFIFLTEITEITIPCRVTDPQLVVTLHEKKGDVALPVPYDHQRGFSGIFEDRSYICKTTIGDREVDSDAYYVYRLQVSSINVSVNAVQTVVRQGENITLMCIVIGNEVVNFEWTYPRKESGRLVEPVTDFLLDMPYHIRSILHIPSAELEDSGTYTCNVTESVNDHQDEKAINITVVE mot_160197465f8bb7538cb2ee3a4afbc558_0001_1_000000012_0001_43_48_H_._bcov_4helix_13604_0001_0001_0001__10__F
PELRRLTARLLFLVVQAIRRNDEDTVRTLLKIAKELADRYPKYKFVFLVLRSMIFRMRRRI GFLPNDAEELFIFLTEITEITIPCRVTDPQLVVTLHEKKGDVALPVPYDHQRGFSGIFEDRSYICKTTIGDREVDSDAYYVYRLQVSSINVSVNAVQTVVRQGENITLMCIVIGNEVVNFEWTYPRKESGRLVEPVTDFLLDMPYHIRSILHIPSAELEDSGTYTCNVTESVNDHQDEKAINITVVE mot_51f052f6668327b679cb52626a28bdc2_0001_000000016_0001_20_27_H_._ems_3hM_469_0001_0001__40__Y
PVLEELLRLARELGDKRLADIIRALIRAVRNGKISPEKALRLILAYAHFLGNKELFRVVLRLFKK GFLPNDAEELFIFLTEITEITIPCRVTDPQLVVTLHEKKGDVALPVPYDHQRGFSGIFEDRSYICKTTIGDREVDSDAYYVYRLQVSSINVSVNAVQTVVRQGENITLMCIVIGNEVVNFEWTYPRKESGRLVEPVTDFLLDMPYHIRSILHIPSAELEDSGTYTCNVTESVNDHQDEKAINITVVE mot_160197465f8bb7538cb2ee3a4afbc558_0001_1_000000012_0001_43_48_H_._bcov_4helix_13604_0001_0001_0001__1__P
PELRRLTARLLFLVVQAIRRNDEDTVRTLLKIAKELADRPPKYKFVFLVLRSMIFRMRRRI GFLPNDAEELFIFLTEITEITIPCRVTDPQLVVTLHEKKGDVALPVPYDHQRGFSGIFEDRSYICKTTIGDREVDSDAYYVYRLQVSSINVSVNAVQTVVRQGENITLMCIVIGNEVVNFEWTYPRKESGRLVEPVTDFLLDMPYHIRSILHIPSAELEDSGTYTCNVTESVNDHQDEKAINITVVE mot_51f052f6668327b679cb52626a28bdc2_0001_000000016_0001_20_27_H_._ems_3hM_469_0001_0001__40__P
DKAREFLRAAAKYGDPSAKRALKLLEELRKRGIPPSEALKIVVEFLRKAGNPRLARVVEEALKDE GFLPNDAEELFIFLTEITEITIPCRVTDPQLVVTLHEKKGDVALPVPYDHQRGFSGIFEDRSYICKTTIGDREVDSDAYYVYRLQVSSINVSVNAVQTVVRQGENITLMCIVIGNEVVNFEWTYPRKESGRLVEPVTDFLLDMPYHIRSILHIPSAELEDSGTYTCNVTESVNDHQDEKAINITVVE pol_dbffe343c7d163558afca76ad3d2ac5b_0001_000000006_0001__36__S
SELFREAIELLEEGHPEEARRVLLRLAIRLAQEGDPRRRAVALAYFYLKTGNPKEAAQLLEEARR GFLPNDAEELFIFLTEITEITIPCRVTDPQLVVTLHEKKGDVALPVPYDHQRGFSGIFEDRSYICKTTIGDREVDSDAYYVYRLQVSSINVSVNAVQTVVRQGENITLMCIVIGNEVVNFEWTYPRKESGRLVEPVTDFLLDMPYHIRSILHIPSAELEDSGTYTCNVTESVNDHQDEKAINITVVE mot_bf3638518266f21cb84f5b4df2ecfe2d_0001_000000006_0001_43_47_H_._bcov_4helix_13872_0001_0001__15__H
PELRRLTARLLFLVVQAIMRNDEDTVRTLLKIAKELADRNPKYKFVFLVLRSMIFRMRRRI GFLPNDAEELFIFLTEITEITIPCRVTDPQLVVTLHEKKGDVALPVPYDHQRGFSGIFEDRSYICKTTIGDREVDSDAYYVYRLQVSSINVSVNAVQTVVRQGENITLMCIVIGNEVVNFEWTYPRKESGRLVEPVTDFLLDMPYHIRSILHIPSAELEDSGTYTCNVTESVNDHQDEKAINITVVE mot_51f052f6668327b679cb52626a28bdc2_0001_000000016_0001_20_27_H_._ems_3hM_469_0001_0001__19__M
TELREILREALEKGDPELVKELLELLARLADETGDPKLRIVIAYVWFAKKKNDPRLLKTALQVLK GFLPNDAEELFIFLTEITEITIPCRVTDPQLVVTLHEKKGDVALPVPYDHQRGFSGIFEDRSYICKTTIGDREVDSDAYYVYRLQVSSINVSVNAVQTVVRQGENITLMCIVIGNEVVNFEWTYPRKESGRLVEPVTDFLLDMPYHIRSILHIPSAELEDSGTYTCNVTESVNDHQDEKAINITVVE mot_3d846c9d85e6025fdd308e635d10a743_0001_000000009_0001_38_47_H_._bcov_4helix_12293_0001_0001__1__T
DEREELHELILRNLDDPEKVHELLKRLLELAEELGDRRLYRYVMLIFWALRRNPERAERLLRKLK GFLPNDAEELFIFLTEITEITIPCRVTDPQLVVTLHEKKGDVALPVPYDHQRGFSGIFEDRSYICKTTIGDREVDSDAYYVYRLQVSSINVSVNAVQTVVRQGENITLMCIVIGNEVVNFEWTYPRKESGRLVEPVTDFLLDMPYHIRSILHIPSAELEDSGTYTCNVTESVNDHQDEKAINITVVE mot_1135017daf8806428a8a9fbb7d65b56a_0001_1_000000003_0001_54_58_H_._bcov_4helix_12259_0001_0001__7__H
DKELLEEAIKLLKEGDPEKARKVLLELTREAHERNDPKLYRAIALVYFYLRSNPRLAIQLLELLT GFLPNDAEELFIFLTEITEITIPCRVTDPQLVVTLHEKKGDVALPVPYDHQRGFSGIFEDRSYICKTTIGDREVDSDAYYVYRLQVSSINVSVNAVQTVVRQGENITLMCIVIGNEVVNFEWTYPRKESGRLVEPVTDFLLDMPYHIRSILHIPSAELEDSGTYTCNVTESVNDHQDEKAINITVVE mot_bf3638518266f21cb84f5b4df2ecfe2d_0001_000000006_0001_43_47_H_._bcov_4helix_08698_0001_0001__28__T
DDERLARLAGRVLIKRAGVPDFDVKVTNGKVRVTITGRDQASQEALQLVFALARRLGLQVQIDTR GFLPNDAEELFIFLTEITEITIPCRVTDPQLVVTLHEKKGDVALPVPYDHQRGFSGIFEDRSYICKTTIGDREVDSDAYYVYRLQVSSINVSVNAVQTVVRQGENITLMCIVIGNEVVNFEWTYPRKESGRLVEPVTDFLLDMPYHIRSILHIPSAELEDSGTYTCNVTESVNDHQDEKAINITVVE mot_3h_hb1_2639_000000020_0001_26_36_H_._HEEHE_2903_0001_0002_0001__10__G
DPTSFRLVMEISLVLQLFKKGEIDPSQAKTLLKRLQEKAKKIHDRFAVVLAEFAIRVIKKAEKS GFLPNDAEELFIFLTEITEITIPCRVTDPQLVVTLHEKKGDVALPVPYDHQRGFSGIFEDRSYICKTTIGDREVDSDAYYVYRLQVSSINVSVNAVQTVVRQGENITLMCIVIGNEVVNFEWTYPRKESGRLVEPVTDFLLDMPYHIRSILHIPSAELEDSGTYTCNVTESVNDHQDEKAINITVVE Motif0654_HHH_eva_0065_0001_0002_0001__43__H
DKAREFLRAAAKYGDPSKKRALKLLEELRKRGIPPEEALKIVVEFLRKAGNPRLARVVEEALKDE GFLPNDAEELFIFLTEITEITIPCRVTDPQLVVTLHEKKGDVALPVPYDHQRGFSGIFEDRSYICKTTIGDREVDSDAYYVYRLQVSSINVSVNAVQTVVRQGENITLMCIVIGNEVVNFEWTYPRKESGRLVEPVTDFLLDMPYHIRSILHIPSAELEDSGTYTCNVTESVNDHQDEKAINITVVE pol_dbffe343c7d163558afca76ad3d2ac5b_0001_000000006_0001__18__K
DELREILREALEKGDPELVKELLELLARLADETGDPKLRIVIAYVWFAKKPNDPRLLKTALQVLK GFLPNDAEELFIFLTEITEITIPCRVTDPQLVVTLHEKKGDVALPVPYDHQRGFSGIFEDRSYICKTTIGDREVDSDAYYVYRLQVSSINVSVNAVQTVVRQGENITLMCIVIGNEVVNFEWTYPRKESGRLVEPVTDFLLDMPYHIRSILHIPSAELEDSGTYTCNVTESVNDHQDEKAINITVVE mot_3d846c9d85e6025fdd308e635d10a743_0001_000000009_0001_38_47_H_._bcov_4helix_12293_0001_0001__51__P
DYRTDFLQIWMVATTLAKEAKSEEDVKKAEKKLQEWLDKLNVNKLLQAIARRILRRVYKQLS GFLPNDAEELFIFLTEITEITIPCRVTDPQLVVTLHEKKGDVALPVPYDHQRGFSGIFEDRSYICKTTIGDREVDSDAYYVYRLQVSSINVSVNAVQTVVRQGENITLMCIVIGNEVVNFEWTYPRKESGRLVEPVTDFLLDMPYHIRSILHIPSAELEDSGTYTCNVTESVNDHQDEKAINITVVE Motif0226_ems_3hC_1017_0001_0001_0001__5__D
SEIEEVLELIRRYDPEVVKELEKVLRALKRSGVSPEKILKYLLIVWHFLGSPLAVRLLFRLMTKR GFLPNDAEELFIFLTEITEITIPCRVTDPQLVVTLHEKKGDVALPVPYDHQRGFSGIFEDRSYICKTTIGDREVDSDAYYVYRLQVSSINVSVNAVQTVVRQGENITLMCIVIGNEVVNFEWTYPRKESGRLVEPVTDFLLDMPYHIRSILHIPSAELEDSGTYTCNVTESVNDHQDEKAINITVVE Motif0241_bcov_4helix_07329_0001_0001__46__W
SEKEYLERVLRLLEQGNRGRAIARLLQILQELKRRGDPRVEEFRKLVRLLARDEEKAKELVRRLR GFLPNDAEELFIFLTEITEITIPCRVTDPQLVVTLHEKKGDVALPVPYDHQRGFSGIFEDRSYICKTTIGDREVDSDAYYVYRLQVSSINVSVNAVQTVVRQGENITLMCIVIGNEVVNFEWTYPRKESGRLVEPVTDFLLDMPYHIRSILHIPSAELEDSGTYTCNVTESVNDHQDEKAINITVVE mot_e4bd6bfb1f6e2b8050824fddb522a560_0001_000000012_0001_38_46_H_._bcov_4helix_13996_0001_0001_0001__19__G
DELREILREALEKGDPELVKELLELLARLADETGDPKLRIVIAYVWFAKKKNDPRCLKTALQVLK GFLPNDAEELFIFLTEITEITIPCRVTDPQLVVTLHEKKGDVALPVPYDHQRGFSGIFEDRSYICKTTIGDREVDSDAYYVYRLQVSSINVSVNAVQTVVRQGENITLMCIVIGNEVVNFEWTYPRKESGRLVEPVTDFLLDMPYHIRSILHIPSAELEDSGTYTCNVTESVNDHQDEKAINITVVE mot_3d846c9d85e6025fdd308e635d10a743_0001_000000009_0001_38_47_H_._bcov_4helix_12293_0001_0001__56__C
EPTSFRLVMEISLVLQLFKKGEIDPSQAKTLLKRLQEKAKKIGDRFAVVLAEFAIRVIKKAEKS GFLPNDAEELFIFLTEITEITIPCRVTDPQLVVTLHEKKGDVALPVPYDHQRGFSGIFEDRSYICKTTIGDREVDSDAYYVYRLQVSSINVSVNAVQTVVRQGENITLMCIVIGNEVVNFEWTYPRKESGRLVEPVTDFLLDMPYHIRSILHIPSAELEDSGTYTCNVTESVNDHQDEKAINITVVE Motif0654_HHH_eva_0065_0001_0002_0001__1__E
DYRTLFLQIWMVATTLAKEAKSEEDVKKAEKKLQEWLDKLNVNKLLQAIARRILRRVYHQLS GFLPNDAEELFIFLTEITEITIPCRVTDPQLVVTLHEKKGDVALPVPYDHQRGFSGIFEDRSYICKTTIGDREVDSDAYYVYRLQVSSINVSVNAVQTVVRQGENITLMCIVIGNEVVNFEWTYPRKESGRLVEPVTDFLLDMPYHIRSILHIPSAELEDSGTYTCNVTESVNDHQDEKAINITVVE Motif0226_ems_3hC_1017_0001_0001_0001__59__H
SVLEELLRLARELGDKRLADIIRALIRAVRNGKISPEKALRLILAYAHFLGNKELFRVVPRLFKK GFLPNDAEELFIFLTEITEITIPCRVTDPQLVVTLHEKKGDVALPVPYDHQRGFSGIFEDRSYICKTTIGDREVDSDAYYVYRLQVSSINVSVNAVQTVVRQGENITLMCIVIGNEVVNFEWTYPRKESGRLVEPVTDFLLDMPYHIRSILHIPSAELEDSGTYTCNVTESVNDHQDEKAINITVVE mot_160197465f8bb7538cb2ee3a4afbc558_0001_1_000000012_0001_43_48_H_._bcov_4helix_13604_0001_0001_0001__60__P
SELFREAIELLEEGNPEEARRVLLRLAIRLAQEGDPRRRAVALAYFYLKTGNVKEAAQLLEEARR GFLPNDAEELFIFLTEITEITIPCRVTDPQLVVTLHEKKGDVALPVPYDHQRGFSGIFEDRSYICKTTIGDREVDSDAYYVYRLQVSSINVSVNAVQTVVRQGENITLMCIVIGNEVVNFEWTYPRKESGRLVEPVTDFLLDMPYHIRSILHIPSAELEDSGTYTCNVTESVNDHQDEKAINITVVE mot_bf3638518266f21cb84f5b4df2ecfe2d_0001_000000006_0001_43_47_H_._bcov_4helix_13872_0001_0001__53__V
SLIEEILKEVRKKNPRVVYILERLLRRLKEDGVPPEKILRIPIAAAKRLGDPEASELLRRALKRK GFLPNDAEELFIFLTEITEITIPCRVTDPQLVVTLHEKKGDVALPVPYDHQRGFSGIFEDRSYICKTTIGDREVDSDAYYVYRLQVSSINVSVNAVQTVVRQGENITLMCIVIGNEVVNFEWTYPRKESGRLVEPVTDFLLDMPYHIRSILHIPSAELEDSGTYTCNVTESVNDHQDEKAINITVVE pol_efb1e6a814c01858843eeca3a22dd67d_0001_000000000_0001__42__P
PELIEEALELLKEGDPKKVFRVLARLVQLLREKGDPRYRLVLLILAYVRFGNPEAARQALRIVLK GFLPNDAEELFIFLTEITEITIPCRVTDPQLVVTLHEKKGDVALPVPYDHQRGFSGIFEDRSYICKTTIGDREVDSDAYYVYRLQVSSINVSVNAVQTVVRQGENITLMCIVIGNEVVNFEWTYPRKESGRLVEPVTDFLLDMPYHIRSILHIPSAELEDSGTYTCNVTESVNDHQDEKAINITVVE mot_160197465f8bb7538cb2ee3a4afbc558_0001_1_000000012_0001_43_48_H_._bcov_4helix_11522_0001_0001__59__A
PELIEEALEFLKEGDPKKVFRVLARLVQLLREKGDPRYRLVLLILAYVRFGNPEAARQLLRIVLK GFLPNDAEELFIFLTEITEITIPCRVTDPQLVVTLHEKKGDVALPVPYDHQRGFSGIFEDRSYICKTTIGDREVDSDAYYVYRLQVSSINVSVNAVQTVVRQGENITLMCIVIGNEVVNFEWTYPRKESGRLVEPVTDFLLDMPYHIRSILHIPSAELEDSGTYTCNVTESVNDHQDEKAINITVVE mot_160197465f8bb7538cb2ee3a4afbc558_0001_1_000000012_0001_43_48_H_._bcov_4helix_11522_0001_0001__10__F
SELDKIVKKLTDIAREAYKHNDKETIEKALRWAALFARQYRDPKFRELFRIIFQDRQRVER GFLPNDAEELFIFLTEITEITIPCRVTDPQLVVTLHEKKGDVALPVPYDHQRGFSGIFEDRSYICKTTIGDREVDSDAYYVYRLQVSSINVSVNAVQTVVRQGENITLMCIVIGNEVVNFEWTYPRKESGRLVEPVTDFLLDMPYHIRSILHIPSAELEDSGTYTCNVTESVNDHQDEKAINITVVE mot_7adca786d7372eb504d3486439fa8381_0001_000000015_0001_36_46_H_._ems_3hM_1325_0001_0002_0001__55__D
PELIEEAWELLKEGDPKKVFRVLARLVQLLREKGDPRYRLVLLILAYVRFGNPEAARQLLRIVLK GFLPNDAEELFIFLTEITEITIPCRVTDPQLVVTLHEKKGDVALPVPYDHQRGFSGIFEDRSYICKTTIGDREVDSDAYYVYRLQVSSINVSVNAVQTVVRQGENITLMCIVIGNEVVNFEWTYPRKESGRLVEPVTDFLLDMPYHIRSILHIPSAELEDSGTYTCNVTESVNDHQDEKAINITVVE mot_160197465f8bb7538cb2ee3a4afbc558_0001_1_000000012_0001_43_48_H_._bcov_4helix_11522_0001_0001__8__W
SEKEYLERVLRLLEQGNRNRAIARLLQILQELKRRGDPRVEEFRKLVRLLARDEEKAKELVRRLR GFLPNDAEELFIFLTEITEITIPCRVTDPQLVVTLHEKKGDVALPVPYDHQRGFSGIFEDRSYICKTTIGDREVDSDAYYVYRLQVSSINVSVNAVQTVVRQGENITLMCIVIGNEVVNFEWTYPRKESGRLVEPVTDFLLDMPYHIRSILHIPSAELEDSGTYTCNVTESVNDHQDEKAINITVVE mot_e4bd6bfb1f6e2b8050824fddb522a560_0001_000000012_0001_38_46_H_._bcov_4helix_13996_0001_0001_0001__19__N
PELIEEAYELLKEGDPKKVFRVLARLVQLLREKGDPRYRLVLLILAYVRFGNPEAARQLLRIVLK GFLPNDAEELFIFLTEITEITIPCRVTDPQLVVTLHEKKGDVALPVPYDHQRGFSGIFEDRSYICKTTIGDREVDSDAYYVYRLQVSSINVSVNAVQTVVRQGENITLMCIVIGNEVVNFEWTYPRKESGRLVEPVTDFLLDMPYHIRSILHIPSAELEDSGTYTCNVTESVNDHQDEKAINITVVE mot_160197465f8bb7538cb2ee3a4afbc558_0001_1_000000012_0001_43_48_H_._bcov_4helix_11522_0001_0001__8__Y
DEREELIELILRNLDDPEKVHELLKRLLELAEELGDRRLYRYVMLIFWALRENPERAERLLRKLK GFLPNDAEELFIFLTEITEITIPCRVTDPQLVVTLHEKKGDVALPVPYDHQRGFSGIFEDRSYICKTTIGDREVDSDAYYVYRLQVSSINVSVNAVQTVVRQGENITLMCIVIGNEVVNFEWTYPRKESGRLVEPVTDFLLDMPYHIRSILHIPSAELEDSGTYTCNVTESVNDHQDEKAINITVVE mot_1135017daf8806428a8a9fbb7d65b56a_0001_1_000000003_0001_54_58_H_._bcov_4helix_12259_0001_0001__52__E
DPTSFRLVMEISLVLQLFKKGEIDPSQAKTLLKRLQENAKKIGDRFAVVLAEFAIRVIKKAEKS GFLPNDAEELFIFLTEITEITIPCRVTDPQLVVTLHEKKGDVALPVPYDHQRGFSGIFEDRSYICKTTIGDREVDSDAYYVYRLQVSSINVSVNAVQTVVRQGENITLMCIVIGNEVVNFEWTYPRKESGRLVEPVTDFLLDMPYHIRSILHIPSAELEDSGTYTCNVTESVNDHQDEKAINITVVE Motif0654_HHH_eva_0065_0001_0002_0001__38__N
DKAREFLRAAAKYGDPSAKRALKLLEELRKRGIPPEEALKIVVEFLRKAGNPRLARNVEEALKDE GFLPNDAEELFIFLTEITEITIPCRVTDPQLVVTLHEKKGDVALPVPYDHQRGFSGIFEDRSYICKTTIGDREVDSDAYYVYRLQVSSINVSVNAVQTVVRQGENITLMCIVIGNEVVNFEWTYPRKESGRLVEPVTDFLLDMPYHIRSILHIPSAELEDSGTYTCNVTESVNDHQDEKAINITVVE pol_dbffe343c7d163558afca76ad3d2ac5b_0001_000000006_0001__57__N
SVLEELLRLARELPDKRLADIIRALIRAVRNGKISPEKALRLILAYAHFLGNKELFRVVLRLFKK GFLPNDAEELFIFLTEITEITIPCRVTDPQLVVTLHEKKGDVALPVPYDHQRGFSGIFEDRSYICKTTIGDREVDSDAYYVYRLQVSSINVSVNAVQTVVRQGENITLMCIVIGNEVVNFEWTYPRKESGRLVEPVTDFLLDMPYHIRSILHIPSAELEDSGTYTCNVTESVNDHQDEKAINITVVE mot_160197465f8bb7538cb2ee3a4afbc558_0001_1_000000012_0001_43_48_H_._bcov_4helix_13604_0001_0001_0001__14__P
DYRTLFLQIWMVATTLAKEAKSEEDVKKAEKKLQEWLDKLNVNKLLQAIARRIERRVYKQLS GFLPNDAEELFIFLTEITEITIPCRVTDPQLVVTLHEKKGDVALPVPYDHQRGFSGIFEDRSYICKTTIGDREVDSDAYYVYRLQVSSINVSVNAVQTVVRQGENITLMCIVIGNEVVNFEWTYPRKESGRLVEPVTDFLLDMPYHIRSILHIPSAELEDSGTYTCNVTESVNDHQDEKAINITVVE Motif0226_ems_3hC_1017_0001_0001_0001__54__E
PRRIEDALRSLLNSPNPELRLLAKVAIELLKRGVSPRRIALIIRRLADRLCLSPRVLRLVLIAVL GFLPNDAEELFIFLTEITEITIPCRVTDPQLVVTLHEKKGDVALPVPYDHQRGFSGIFEDRSYICKTTIGDREVDSDAYYVYRLQVSSINVSVNAVQTVVRQGENITLMCIVIGNEVVNFEWTYPRKESGRLVEPVTDFLLDMPYHIRSILHIPSAELEDSGTYTCNVTESVNDHQDEKAINITVVE mot_609d97902c010e147ff7b7376c5fa04b_0001_000000025_0001_40_50_H_._bcov_4helix_00764_0001_0001__51__C
SELAEEILELIEKGDPRVDKLILELLKELKERGDEKRFKLLVRVWFLLRSGNPELAKQLLKKIKK GFLPNDAEELFIFLTEITEITIPCRVTDPQLVVTLHEKKGDVALPVPYDHQRGFSGIFEDRSYICKTTIGDREVDSDAYYVYRLQVSSINVSVNAVQTVVRQGENITLMCIVIGNEVVNFEWTYPRKESGRLVEPVTDFLLDMPYHIRSILHIPSAELEDSGTYTCNVTESVNDHQDEKAINITVVE mot_40e86e4e32a25ee6cbb7392bdf050625_0001_1_000000007_0001_45_49_H_._bcov_4helix_08751_0001_0001__19__D
SELAEEILELIEKGDPRVRKLILELLKELKERGDEKRFKLLVRVWFLLRSGNGELAKQLLKKIKK GFLPNDAEELFIFLTEITEITIPCRVTDPQLVVTLHEKKGDVALPVPYDHQRGFSGIFEDRSYICKTTIGDREVDSDAYYVYRLQVSSINVSVNAVQTVVRQGENITLMCIVIGNEVVNFEWTYPRKESGRLVEPVTDFLLDMPYHIRSILHIPSAELEDSGTYTCNVTESVNDHQDEKAINITVVE mot_40e86e4e32a25ee6cbb7392bdf050625_0001_1_000000007_0001_45_49_H_._bcov_4helix_08751_0001_0001__53__G
SLEELERLIRKLVKEGDPAARRALLVLESLKRRGVSPEEIVRRLIAFLFILGNPELICLAIRLFL GFLPNDAEELFIFLTEITEITIPCRVTDPQLVVTLHEKKGDVALPVPYDHQRGFSGIFEDRSYICKTTIGDREVDSDAYYVYRLQVSSINVSVNAVQTVVRQGENITLMCIVIGNEVVNFEWTYPRKESGRLVEPVTDFLLDMPYHIRSILHIPSAELEDSGTYTCNVTESVNDHQDEKAINITVVE Motif0680_bcov_4helix_10154_0001_0002__58__C
DEREELIELILRNLDDPEKVHELLKRLLELAEELGDRRLYRYVMLIFWALRRNPERAERFLRKLK GFLPNDAEELFIFLTEITEITIPCRVTDPQLVVTLHEKKGDVALPVPYDHQRGFSGIFEDRSYICKTTIGDREVDSDAYYVYRLQVSSINVSVNAVQTVVRQGENITLMCIVIGNEVVNFEWTYPRKESGRLVEPVTDFLLDMPYHIRSILHIPSAELEDSGTYTCNVTESVNDHQDEKAINITVVE mot_1135017daf8806428a8a9fbb7d65b56a_0001_1_000000003_0001_54_58_H_._bcov_4helix_12259_0001_0001__60__F
PELIEEALELLKEGDPKKVFRVLARLVQLLREKGDPRYRLVLLILAYVRFGNPKAARQLLRIVLK GFLPNDAEELFIFLTEITEITIPCRVTDPQLVVTLHEKKGDVALPVPYDHQRGFSGIFEDRSYICKTTIGDREVDSDAYYVYRLQVSSINVSVNAVQTVVRQGENITLMCIVIGNEVVNFEWTYPRKESGRLVEPVTDFLLDMPYHIRSILHIPSAELEDSGTYTCNVTESVNDHQDEKAINITVVE mot_160197465f8bb7538cb2ee3a4afbc558_0001_1_000000012_0001_43_48_H_._bcov_4helix_11522_0001_0001__54__K
SELAEEILELIEKGDPRVRKLILELLKELKERGDEKRFKLLVRVWFLLRSGNMELAKQLLKKIKK GFLPNDAEELFIFLTEITEITIPCRVTDPQLVVTLHEKKGDVALPVPYDHQRGFSGIFEDRSYICKTTIGDREVDSDAYYVYRLQVSSINVSVNAVQTVVRQGENITLMCIVIGNEVVNFEWTYPRKESGRLVEPVTDFLLDMPYHIRSILHIPSAELEDSGTYTCNVTESVNDHQDEKAINITVVE mot_40e86e4e32a25ee6cbb7392bdf050625_0001_1_000000007_0001_45_49_H_._bcov_4helix_08751_0001_0001__53__M
DKELLEEAIKLLKEGDPEKARKVLLELAREAHERNDPKLYRAIALVYFYLRSNPRLAIQLLELNT GFLPNDAEELFIFLTEITEITIPCRVTDPQLVVTLHEKKGDVALPVPYDHQRGFSGIFEDRSYICKTTIGDREVDSDAYYVYRLQVSSINVSVNAVQTVVRQGENITLMCIVIGNEVVNFEWTYPRKESGRLVEPVTDFLLDMPYHIRSILHIPSAELEDSGTYTCNVTESVNDHQDEKAINITVVE mot_bf3638518266f21cb84f5b4df2ecfe2d_0001_000000006_0001_43_47_H_._bcov_4helix_08698_0001_0001__64__N
DKAREFLRAAAKYGDPSAKRALKLLEELRKRAIPPEEALKIVVEFLRKAGNPRLARVVEEALKDE GFLPNDAEELFIFLTEITEITIPCRVTDPQLVVTLHEKKGDVALPVPYDHQRGFSGIFEDRSYICKTTIGDREVDSDAYYVYRLQVSSINVSVNAVQTVVRQGENITLMCIVIGNEVVNFEWTYPRKESGRLVEPVTDFLLDMPYHIRSILHIPSAELEDSGTYTCNVTESVNDHQDEKAINITVVE pol_dbffe343c7d163558afca76ad3d2ac5b_0001_000000006_0001__32__A
SLIEEILKEVRKKNPRVVYILERLLRRLKEDEVPPEKILRILIAAAKRLGDPEASELLRRALKRK GFLPNDAEELFIFLTEITEITIPCRVTDPQLVVTLHEKKGDVALPVPYDHQRGFSGIFEDRSYICKTTIGDREVDSDAYYVYRLQVSSINVSVNAVQTVVRQGENITLMCIVIGNEVVNFEWTYPRKESGRLVEPVTDFLLDMPYHIRSILHIPSAELEDSGTYTCNVTESVNDHQDEKAINITVVE pol_efb1e6a814c01858843eeca3a22dd67d_0001_000000000_0001__32__E
DKELLEEAIKLLKEGDPEKARKVLLELAREAHERNDPKLYRAIALVYFYLRSNHRLAIQLLELLT GFLPNDAEELFIFLTEITEITIPCRVTDPQLVVTLHEKKGDVALPVPYDHQRGFSGIFEDRSYICKTTIGDREVDSDAYYVYRLQVSSINVSVNAVQTVVRQGENITLMCIVIGNEVVNFEWTYPRKESGRLVEPVTDFLLDMPYHIRSILHIPSAELEDSGTYTCNVTESVNDHQDEKAINITVVE mot_bf3638518266f21cb84f5b4df2ecfe2d_0001_000000006_0001_43_47_H_._bcov_4helix_08698_0001_0001__54__H
SELFREAIELLEEGNPEEARRVLLRLAIRLAQEGDPRRRAVALAYFYLKTGNPSEAAQLLEEARR GFLPNDAEELFIFLTEITEITIPCRVTDPQLVVTLHEKKGDVALPVPYDHQRGFSGIFEDRSYICKTTIGDREVDSDAYYVYRLQVSSINVSVNAVQTVVRQGENITLMCIVIGNEVVNFEWTYPRKESGRLVEPVTDFLLDMPYHIRSILHIPSAELEDSGTYTCNVTESVNDHQDEKAINITVVE mot_bf3638518266f21cb84f5b4df2ecfe2d_0001_000000006_0001_43_47_H_._bcov_4helix_13872_0001_0001__54__S
SLIEEILKEVRKKNPRVVYILERLLRRLKEDGVPPEKILRILIAAAKRLGDPEASELRRRALKRK GFLPNDAEELFIFLTEITEITIPCRVTDPQLVVTLHEKKGDVALPVPYDHQRGFSGIFEDRSYICKTTIGDREVDSDAYYVYRLQVSSINVSVNAVQTVVRQGENITLMCIVIGNEVVNFEWTYPRKESGRLVEPVTDFLLDMPYHIRSILHIPSAELEDSGTYTCNVTESVNDHQDEKAINITVVE pol_efb1e6a814c01858843eeca3a22dd67d_0001_000000000_0001__58__R
SELDKIVKKLTDIAREAYKHNDKETIEKALRWAALHARQYRDPKFRELFRIIFQLRQRVER GFLPNDAEELFIFLTEITEITIPCRVTDPQLVVTLHEKKGDVALPVPYDHQRGFSGIFEDRSYICKTTIGDREVDSDAYYVYRLQVSSINVSVNAVQTVVRQGENITLMCIVIGNEVVNFEWTYPRKESGRLVEPVTDFLLDMPYHIRSILHIPSAELEDSGTYTCNVTESVNDHQDEKAINITVVE mot_7adca786d7372eb504d3486439fa8381_0001_000000015_0001_36_46_H_._ems_3hM_1325_0001_0002_0001__36__H
PRRIEDALRSLLNSPNPELRLLAKVAIELLKRGVSPRRIALIIRRLADRLMLSPRVLRLVLIAVL GFLPNDAEELFIFLTEITEITIPCRVTDPQLVVTLHEKKGDVALPVPYDHQRGFSGIFEDRSYICKTTIGDREVDSDAYYVYRLQVSSINVSVNAVQTVVRQGENITLMCIVIGNEVVNFEWTYPRKESGRLVEPVTDFLLDMPYHIRSILHIPSAELEDSGTYTCNVTESVNDHQDEKAINITVVE mot_609d97902c010e147ff7b7376c5fa04b_0001_000000025_0001_40_50_H_._bcov_4helix_00764_0001_0001__51__M
SEKEYLERVLRLLEQGNRRRAIARLLQILQELMRRGDPRVEEFRKLVRLLARDEEKAKELVRRLR GFLPNDAEELFIFLTEITEITIPCRVTDPQLVVTLHEKKGDVALPVPYDHQRGFSGIFEDRSYICKTTIGDREVDSDAYYVYRLQVSSINVSVNAVQTVVRQGENITLMCIVIGNEVVNFEWTYPRKESGRLVEPVTDFLLDMPYHIRSILHIPSAELEDSGTYTCNVTESVNDHQDEKAINITVVE mot_e4bd6bfb1f6e2b8050824fddb522a560_0001_000000012_0001_38_46_H_._bcov_4helix_13996_0001_0001_0001__33__M
SLEELERLIRVLVKEGDPAARRALLVLESLKRRGVSPEEIVRRLIAFLFILGNPELIRLAIRLFL GFLPNDAEELFIFLTEITEITIPCRVTDPQLVVTLHEKKGDVALPVPYDHQRGFSGIFEDRSYICKTTIGDREVDSDAYYVYRLQVSSINVSVNAVQTVVRQGENITLMCIVIGNEVVNFEWTYPRKESGRLVEPVTDFLLDMPYHIRSILHIPSAELEDSGTYTCNVTESVNDHQDEKAINITVVE Motif0680_bcov_4helix_10154_0001_0002__11__V
SLEELERLIRKLVKEGDPAARRALLVLESLKRRGVSPEMIVRRLIAFLFILGNPELIRLAIRLFL GFLPNDAEELFIFLTEITEITIPCRVTDPQLVVTLHEKKGDVALPVPYDHQRGFSGIFEDRSYICKTTIGDREVDSDAYYVYRLQVSSINVSVNAVQTVVRQGENITLMCIVIGNEVVNFEWTYPRKESGRLVEPVTDFLLDMPYHIRSILHIPSAELEDSGTYTCNVTESVNDHQDEKAINITVVE Motif0680_bcov_4helix_10154_0001_0002__39__M
SVEELVKRILELLKEDEHRALRRLVVLLLNRGISPEEIARIALRVLKYFKRDPEKARELIEKVLR GFLPNDAEELFIFLTEITEITIPCRVTDPQLVVTLHEKKGDVALPVPYDHQRGFSGIFEDRSYICKTTIGDREVDSDAYYVYRLQVSSINVSVNAVQTVVRQGENITLMCIVIGNEVVNFEWTYPRKESGRLVEPVTDFLLDMPYHIRSILHIPSAELEDSGTYTCNVTESVNDHQDEKAINITVVE mot_2b600050e251f2a604d3ce6a8573eea7_0001_000000019_0001_19_24_H_._bcov_4helix_03558_0001_0002_0001__48__Y
SELAEEILELVEKGDPRVRKLILELLKELKERGDEKRFKLLVRVWFLLRSGNPELAKQLLKKIKK GFLPNDAEELFIFLTEITEITIPCRVTDPQLVVTLHEKKGDVALPVPYDHQRGFSGIFEDRSYICKTTIGDREVDSDAYYVYRLQVSSINVSVNAVQTVVRQGENITLMCIVIGNEVVNFEWTYPRKESGRLVEPVTDFLLDMPYHIRSILHIPSAELEDSGTYTCNVTESVNDHQDEKAINITVVE mot_40e86e4e32a25ee6cbb7392bdf050625_0001_1_000000007_0001_45_49_H_._bcov_4helix_08751_0001_0001__11__V
DKELLEEAIKLLKEGDPEKARKVLLELAREAGERNDPKLYRAIALVYFYLRSNPRLAIQLLELLT GFLPNDAEELFIFLTEITEITIPCRVTDPQLVVTLHEKKGDVALPVPYDHQRGFSGIFEDRSYICKTTIGDREVDSDAYYVYRLQVSSINVSVNAVQTVVRQGENITLMCIVIGNEVVNFEWTYPRKESGRLVEPVTDFLLDMPYHIRSILHIPSAELEDSGTYTCNVTESVNDHQDEKAINITVVE mot_bf3638518266f21cb84f5b4df2ecfe2d_0001_000000006_0001_43_47_H_._bcov_4helix_08698_0001_0001__32__G
DKAREFLRAAAKYGDPSHKRALKLLEELRKRGIPPEEALKIVVEFLRKAGNPRLARVVEEALKDE GFLPNDAEELFIFLTEITEITIPCRVTDPQLVVTLHEKKGDVALPVPYDHQRGFSGIFEDRSYICKTTIGDREVDSDAYYVYRLQVSSINVSVNAVQTVVRQGENITLMCIVIGNEVVNFEWTYPRKESGRLVEPVTDFLLDMPYHIRSILHIPSAELEDSGTYTCNVTESVNDHQDEKAINITVVE pol_dbffe343c7d163558afca76ad3d2ac5b_0001_000000006_0001__18__H
SEKEYLERVLRLLEQGNRRRAIARLLQILQELKRRGDPRVEEFRKLVRLLARDEEKAKEVVRRLR GFLPNDAEELFIFLTEITEITIPCRVTDPQLVVTLHEKKGDVALPVPYDHQRGFSGIFEDRSYICKTTIGDREVDSDAYYVYRLQVSSINVSVNAVQTVVRQGENITLMCIVIGNEVVNFEWTYPRKESGRLVEPVTDFLLDMPYHIRSILHIPSAELEDSGTYTCNVTESVNDHQDEKAINITVVE mot_e4bd6bfb1f6e2b8050824fddb522a560_0001_000000012_0001_38_46_H_._bcov_4helix_13996_0001_0001_0001__60__V
PELIIEALELLKEGDPKKVFRVLARLVQLLREKGDPRYRLVLLILAYVRFGNPEAARQLLRIVLK GFLPNDAEELFIFLTEITEITIPCRVTDPQLVVTLHEKKGDVALPVPYDHQRGFSGIFEDRSYICKTTIGDREVDSDAYYVYRLQVSSINVSVNAVQTVVRQGENITLMCIVIGNEVVNFEWTYPRKESGRLVEPVTDFLLDMPYHIRSILHIPSAELEDSGTYTCNVTESVNDHQDEKAINITVVE mot_160197465f8bb7538cb2ee3a4afbc558_0001_1_000000012_0001_43_48_H_._bcov_4helix_11522_0001_0001__5__I
DYRTLFLQIWMVATTLAKEARSEEDVKKAEKKLQEWLDKLNVNKLLQAIARRILRRVYKQLS GFLPNDAEELFIFLTEITEITIPCRVTDPQLVVTLHEKKGDVALPVPYDHQRGFSGIFEDRSYICKTTIGDREVDSDAYYVYRLQVSSINVSVNAVQTVVRQGENITLMCIVIGNEVVNFEWTYPRKESGRLVEPVTDFLLDMPYHIRSILHIPSAELEDSGTYTCNVTESVNDHQDEKAINITVVE Motif0226_ems_3hC_1017_0001_0001_0001__21__R
SVLEELLRLAVELGDKRLADIIRALIRAVRNGKISPEKALRLILAYAHFLGNKELFRVVLRLFKK GFLPNDAEELFIFLTEITEITIPCRVTDPQLVVTLHEKKGDVALPVPYDHQRGFSGIFEDRSYICKTTIGDREVDSDAYYVYRLQVSSINVSVNAVQTVVRQGENITLMCIVIGNEVVNFEWTYPRKESGRLVEPVTDFLLDMPYHIRSILHIPSAELEDSGTYTCNVTESVNDHQDEKAINITVVE mot_160197465f8bb7538cb2ee3a4afbc558_0001_1_000000012_0001_43_48_H_._bcov_4helix_13604_0001_0001_0001__11__V
DELREILREALEKGDPELKKELLELLARLADETGDPKLRIVIAYVWFAKKKNDPRLLKTALQVLK GFLPNDAEELFIFLTEITEITIPCRVTDPQLVVTLHEKKGDVALPVPYDHQRGFSGIFEDRSYICKTTIGDREVDSDAYYVYRLQVSSINVSVNAVQTVVRQGENITLMCIVIGNEVVNFEWTYPRKESGRLVEPVTDFLLDMPYHIRSILHIPSAELEDSGTYTCNVTESVNDHQDEKAINITVVE mot_3d846c9d85e6025fdd308e635d10a743_0001_000000009_0001_38_47_H_._bcov_4helix_12293_0001_0001__19__K
DPTSFRLVMEISLVLQLFKKGEIDPSQAKTLLARLQEKAKKIGDRFAVVLAEFAIRVIKKAEKS GFLPNDAEELFIFLTEITEITIPCRVTDPQLVVTLHEKKGDVALPVPYDHQRGFSGIFEDRSYICKTTIGDREVDSDAYYVYRLQVSSINVSVNAVQTVVRQGENITLMCIVIGNEVVNFEWTYPRKESGRLVEPVTDFLLDMPYHIRSILHIPSAELEDSGTYTCNVTESVNDHQDEKAINITVVE Motif0654_HHH_eva_0065_0001_0002_0001__33__A
SELFRTAIELLEEGNPEEARRVLLRLAIRLAQEGDPRRRAVALAYFYLKTGNPKEAAQLLEEARR GFLPNDAEELFIFLTEITEITIPCRVTDPQLVVTLHEKKGDVALPVPYDHQRGFSGIFEDRSYICKTTIGDREVDSDAYYVYRLQVSSINVSVNAVQTVVRQGENITLMCIVIGNEVVNFEWTYPRKESGRLVEPVTDFLLDMPYHIRSILHIPSAELEDSGTYTCNVTESVNDHQDEKAINITVVE mot_bf3638518266f21cb84f5b4df2ecfe2d_0001_000000006_0001_43_47_H_._bcov_4helix_13872_0001_0001__6__T
PRRIEDALRSLLNSPNPELRLLAKVAIELLKRGVSPRRIALIIRRLADRLGLSPRVLRLVLRAVL GFLPNDAEELFIFLTEITEITIPCRVTDPQLVVTLHEKKGDVALPVPYDHQRGFSGIFEDRSYICKTTIGDREVDSDAYYVYRLQVSSINVSVNAVQTVVRQGENITLMCIVIGNEVVNFEWTYPRKESGRLVEPVTDFLLDMPYHIRSILHIPSAELEDSGTYTCNVTESVNDHQDEKAINITVVE mot_609d97902c010e147ff7b7376c5fa04b_0001_000000025_0001_40_50_H_._bcov_4helix_00764_0001_0001__62__R
DELREILREALEKGDPELVKWLLELLARLADETGDPKLRIVIAYVWFAKKKNDPRLLKTALQVLK GFLPNDAEELFIFLTEITEITIPCRVTDPQLVVTLHEKKGDVALPVPYDHQRGFSGIFEDRSYICKTTIGDREVDSDAYYVYRLQVSSINVSVNAVQTVVRQGENITLMCIVIGNEVVNFEWTYPRKESGRLVEPVTDFLLDMPYHIRSILHIPSAELEDSGTYTCNVTESVNDHQDEKAINITVVE mot_3d846c9d85e6025fdd308e635d10a743_0001_000000009_0001_38_47_H_._bcov_4helix_12293_0001_0001__21__W
SLIEEILKEVRKKNPRVVYILERLLRRLKVDGVPPEKILRILIAAAKRLGDPEASELLRRALKRK GFLPNDAEELFIFLTEITEITIPCRVTDPQLVVTLHEKKGDVALPVPYDHQRGFSGIFEDRSYICKTTIGDREVDSDAYYVYRLQVSSINVSVNAVQTVVRQGENITLMCIVIGNEVVNFEWTYPRKESGRLVEPVTDFLLDMPYHIRSILHIPSAELEDSGTYTCNVTESVNDHQDEKAINITVVE pol_efb1e6a814c01858843eeca3a22dd67d_0001_000000000_0001__30__V
SVEELVKRILELLKEDEHRALRRLVVLLLNRGFSPEEIARIALRVLKLFKRDPEKARELIEKVLR GFLPNDAEELFIFLTEITEITIPCRVTDPQLVVTLHEKKGDVALPVPYDHQRGFSGIFEDRSYICKTTIGDREVDSDAYYVYRLQVSSINVSVNAVQTVVRQGENITLMCIVIGNEVVNFEWTYPRKESGRLVEPVTDFLLDMPYHIRSILHIPSAELEDSGTYTCNVTESVNDHQDEKAINITVVE mot_2b600050e251f2a604d3ce6a8573eea7_0001_000000019_0001_19_24_H_._bcov_4helix_03558_0001_0002_0001__33__F
SDQSRKLQRRLALIFAALRQGFISNDEAKELAKRVEEKARKLGDKHVRQLVKFVKDAIERAG GFLPNDAEELFIFLTEITEITIPCRVTDPQLVVTLHEKKGDVALPVPYDHQRGFSGIFEDRSYICKTTIGDREVDSDAYYVYRLQVSSINVSVNAVQTVVRQGENITLMCIVIGNEVVNFEWTYPRKESGRLVEPVTDFLLDMPYHIRSILHIPSAELEDSGTYTCNVTESVNDHQDEKAINITVVE mot_7397bc064fdf6bae2cd3d62d454bf56a_0001_1_000000021_0001_44_52_H_._HHH_eva_0380_0001_0001_0001__3__Q
SEIQEVLELIRRYDPEVVKELEKVLRALKRSGVSPEKILKYLLIVAHFLGSPLAVRLLFRLMTKR GFLPNDAEELFIFLTEITEITIPCRVTDPQLVVTLHEKKGDVALPVPYDHQRGFSGIFEDRSYICKTTIGDREVDSDAYYVYRLQVSSINVSVNAVQTVVRQGENITLMCIVIGNEVVNFEWTYPRKESGRLVEPVTDFLLDMPYHIRSILHIPSAELEDSGTYTCNVTESVNDHQDEKAINITVVE Motif0241_bcov_4helix_07329_0001_0001__4__Q
SELAEEILELIEKGDPRVRKLILELLKELKERGDEKRFKLIVRVWFLLRSGNPELAKQLLKKIKK GFLPNDAEELFIFLTEITEITIPCRVTDPQLVVTLHEKKGDVALPVPYDHQRGFSGIFEDRSYICKTTIGDREVDSDAYYVYRLQVSSINVSVNAVQTVVRQGENITLMCIVIGNEVVNFEWTYPRKESGRLVEPVTDFLLDMPYHIRSILHIPSAELEDSGTYTCNVTESVNDHQDEKAINITVVE mot_40e86e4e32a25ee6cbb7392bdf050625_0001_1_000000007_0001_45_49_H_._bcov_4helix_08751_0001_0001__41__I
PELRRLTARLLFLVVQAIRRFDEDTVRTLLKIAKELADRNPKYKFVFLVLRSMIFRMRRRI GFLPNDAEELFIFLTEITEITIPCRVTDPQLVVTLHEKKGDVALPVPYDHQRGFSGIFEDRSYICKTTIGDREVDSDAYYVYRLQVSSINVSVNAVQTVVRQGENITLMCIVIGNEVVNFEWTYPRKESGRLVEPVTDFLLDMPYHIRSILHIPSAELEDSGTYTCNVTESVNDHQDEKAINITVVE mot_51f052f6668327b679cb52626a28bdc2_0001_000000016_0001_20_27_H_._ems_3hM_469_0001_0001__21__F
SELFREAIELLEEGNPEEARRVLLRLAIRLAQEGDPRRRAVALAYKYLKTGNPKEAAQLLEEARR GFLPNDAEELFIFLTEITEITIPCRVTDPQLVVTLHEKKGDVALPVPYDHQRGFSGIFEDRSYICKTTIGDREVDSDAYYVYRLQVSSINVSVNAVQTVVRQGENITLMCIVIGNEVVNFEWTYPRKESGRLVEPVTDFLLDMPYHIRSILHIPSAELEDSGTYTCNVTESVNDHQDEKAINITVVE mot_bf3638518266f21cb84f5b4df2ecfe2d_0001_000000006_0001_43_47_H_._bcov_4helix_13872_0001_0001__46__K
DPTSFRLVMEISLVLQLFKKGEIDPSQAKTLLKRLQEKAKKIGDRFAVVLAEFAIRVIKKAFKS GFLPNDAEELFIFLTEITEITIPCRVTDPQLVVTLHEKKGDVALPVPYDHQRGFSGIFEDRSYICKTTIGDREVDSDAYYVYRLQVSSINVSVNAVQTVVRQGENITLMCIVIGNEVVNFEWTYPRKESGRLVEPVTDFLLDMPYHIRSILHIPSAELEDSGTYTCNVTESVNDHQDEKAINITVVE Motif0654_HHH_eva_0065_0001_0002_0001__62__F
SELDKIVKKLTDIAREAYKHNDKETIEKALRWAALFARQYRDPKFRELFRIYFQLRQRVER GFLPNDAEELFIFLTEITEITIPCRVTDPQLVVTLHEKKGDVALPVPYDHQRGFSGIFEDRSYICKTTIGDREVDSDAYYVYRLQVSSINVSVNAVQTVVRQGENITLMCIVIGNEVVNFEWTYPRKESGRLVEPVTDFLLDMPYHIRSILHIPSAELEDSGTYTCNVTESVNDHQDEKAINITVVE mot_7adca786d7372eb504d3486439fa8381_0001_000000015_0001_36_46_H_._ems_3hM_1325_0001_0002_0001__52__Y
SELAEEILELIEKGDPQVRKLILELLKELKERGDEKRFKLLVRVWFLLRSGNPELAKQLLKKIKK GFLPNDAEELFIFLTEITEITIPCRVTDPQLVVTLHEKKGDVALPVPYDHQRGFSGIFEDRSYICKTTIGDREVDSDAYYVYRLQVSSINVSVNAVQTVVRQGENITLMCIVIGNEVVNFEWTYPRKESGRLVEPVTDFLLDMPYHIRSILHIPSAELEDSGTYTCNVTESVNDHQDEKAINITVVE mot_40e86e4e32a25ee6cbb7392bdf050625_0001_1_000000007_0001_45_49_H_._bcov_4helix_08751_0001_0001__17__Q
DDERLARAAFRVLIKRAGVPDFDVKVTNGKVRVTITGRDQASQEALQLVFALARRLGLQVQIDTR GFLPNDAEELFIFLTEITEITIPCRVTDPQLVVTLHEKKGDVALPVPYDHQRGFSGIFEDRSYICKTTIGDREVDSDAYYVYRLQVSSINVSVNAVQTVVRQGENITLMCIVIGNEVVNFEWTYPRKESGRLVEPVTDFLLDMPYHIRSILHIPSAELEDSGTYTCNVTESVNDHQDEKAINITVVE mot_3h_hb1_2639_000000020_0001_26_36_H_._HEEHE_2903_0001_0002_0001__8__A
DLLEKAKKVAREILDPEVVRIRELAVEVLKKKGANPSSILIAVLRLLRRRGVDPELLREVFRRAR GFLPNDAEELFIFLTEITEITIPCRVTDPQLVVTLHEKKGDVALPVPYDHQRGFSGIFEDRSYICKTTIGDREVDSDAYYVYRLQVSSINVSVNAVQTVVRQGENITLMCIVIGNEVVNFEWTYPRKESGRLVEPVTDFLLDMPYHIRSILHIPSAELEDSGTYTCNVTESVNDHQDEKAINITVVE mot_08167eb7329a42484cd5255d2447d7e3_0001_000000008_0001_28_33_H_._bcov_4helix_06679_0001_0001__22__R
SELAEEILELIEKGDPRVRELILELLKELKERGDEKRFKLLVRVWFLLRSGNPELAKQLLKKIKK GFLPNDAEELFIFLTEITEITIPCRVTDPQLVVTLHEKKGDVALPVPYDHQRGFSGIFEDRSYICKTTIGDREVDSDAYYVYRLQVSSINVSVNAVQTVVRQGENITLMCIVIGNEVVNFEWTYPRKESGRLVEPVTDFLLDMPYHIRSILHIPSAELEDSGTYTCNVTESVNDHQDEKAINITVVE mot_40e86e4e32a25ee6cbb7392bdf050625_0001_1_000000007_0001_45_49_H_._bcov_4helix_08751_0001_0001__20__E
DKELLEEAIKLLKEGDPEKARKVLLELAREAHERNTPKLYRAIALVYFYLRSNPRLAIQLLELLT GFLPNDAEELFIFLTEITEITIPCRVTDPQLVVTLHEKKGDVALPVPYDHQRGFSGIFEDRSYICKTTIGDREVDSDAYYVYRLQVSSINVSVNAVQTVVRQGENITLMCIVIGNEVVNFEWTYPRKESGRLVEPVTDFLLDMPYHIRSILHIPSAELEDSGTYTCNVTESVNDHQDEKAINITVVE mot_bf3638518266f21cb84f5b4df2ecfe2d_0001_000000006_0001_43_47_H_._bcov_4helix_08698_0001_0001__36__T
DELREILREALEKGDPELVKELLELLARLADETGDPKLRIVIAYVWFAKKKNDVRLLKTALQVLK GFLPNDAEELFIFLTEITEITIPCRVTDPQLVVTLHEKKGDVALPVPYDHQRGFSGIFEDRSYICKTTIGDREVDSDAYYVYRLQVSSINVSVNAVQTVVRQGENITLMCIVIGNEVVNFEWTYPRKESGRLVEPVTDFLLDMPYHIRSILHIPSAELEDSGTYTCNVTESVNDHQDEKAINITVVE mot_3d846c9d85e6025fdd308e635d10a743_0001_000000009_0001_38_47_H_._bcov_4helix_12293_0001_0001__54__V
SLEELERLIRKLVKEGDPAARRALLVLESLKRRGVSPEEIVRRLIAFLFIDGNPELIRLAIRLFL GFLPNDAEELFIFLTEITEITIPCRVTDPQLVVTLHEKKGDVALPVPYDHQRGFSGIFEDRSYICKTTIGDREVDSDAYYVYRLQVSSINVSVNAVQTVVRQGENITLMCIVIGNEVVNFEWTYPRKESGRLVEPVTDFLLDMPYHIRSILHIPSAELEDSGTYTCNVTESVNDHQDEKAINITVVE Motif0680_bcov_4helix_10154_0001_0002__51__D
PELIEEALELLKEGDPKKVFRVLARLVQLLREKGDPRYRLVLLILAYVRFGNPEAARQLYRIVLK GFLPNDAEELFIFLTEITEITIPCRVTDPQLVVTLHEKKGDVALPVPYDHQRGFSGIFEDRSYICKTTIGDREVDSDAYYVYRLQVSSINVSVNAVQTVVRQGENITLMCIVIGNEVVNFEWTYPRKESGRLVEPVTDFLLDMPYHIRSILHIPSAELEDSGTYTCNVTESVNDHQDEKAINITVVE mot_160197465f8bb7538cb2ee3a4afbc558_0001_1_000000012_0001_43_48_H_._bcov_4helix_11522_0001_0001__60__Y
DLLEKAKKVAREILKPEVVRIFELAVEVLKKKGANPSSILIAVLRLLRRRGVDPELLREVFRRAR GFLPNDAEELFIFLTEITEITIPCRVTDPQLVVTLHEKKGDVALPVPYDHQRGFSGIFEDRSYICKTTIGDREVDSDAYYVYRLQVSSINVSVNAVQTVVRQGENITLMCIVIGNEVVNFEWTYPRKESGRLVEPVTDFLLDMPYHIRSILHIPSAELEDSGTYTCNVTESVNDHQDEKAINITVVE mot_08167eb7329a42484cd5255d2447d7e3_0001_000000008_0001_28_33_H_._bcov_4helix_06679_0001_0001__15__K
DLLEKAKKVAREILHPEVVRIFELAVEVLKKKGANPSSILIAVLRLLRRRGVDPELLREVFRRAR GFLPNDAEELFIFLTEITEITIPCRVTDPQLVVTLHEKKGDVALPVPYDHQRGFSGIFEDRSYICKTTIGDREVDSDAYYVYRLQVSSINVSVNAVQTVVRQGENITLMCIVIGNEVVNFEWTYPRKESGRLVEPVTDFLLDMPYHIRSILHIPSAELEDSGTYTCNVTESVNDHQDEKAINITVVE mot_08167eb7329a42484cd5255d2447d7e3_0001_000000008_0001_28_33_H_._bcov_4helix_06679_0001_0001__15__H
DEREELIELILRNLDDPEKVHELLKRLLELAEELGDRRLYRYVMLIFNALRRNPERAERLLRKLK GFLPNDAEELFIFLTEITEITIPCRVTDPQLVVTLHEKKGDVALPVPYDHQRGFSGIFEDRSYICKTTIGDREVDSDAYYVYRLQVSSINVSVNAVQTVVRQGENITLMCIVIGNEVVNFEWTYPRKESGRLVEPVTDFLLDMPYHIRSILHIPSAELEDSGTYTCNVTESVNDHQDEKAINITVVE mot_1135017daf8806428a8a9fbb7d65b56a_0001_1_000000003_0001_54_58_H_._bcov_4helix_12259_0001_0001__48__N
DELREILREALEIGDPELVKELLELLARLADETGDPKLRIVIAYVWFAKKKNDPRLLKTALQVLK GFLPNDAEELFIFLTEITEITIPCRVTDPQLVVTLHEKKGDVALPVPYDHQRGFSGIFEDRSYICKTTIGDREVDSDAYYVYRLQVSSINVSVNAVQTVVRQGENITLMCIVIGNEVVNFEWTYPRKESGRLVEPVTDFLLDMPYHIRSILHIPSAELEDSGTYTCNVTESVNDHQDEKAINITVVE mot_3d846c9d85e6025fdd308e635d10a743_0001_000000009_0001_38_47_H_._bcov_4helix_12293_0001_0001__13__I
SDESRKLQRRLALIFAALRQGFISNDEAKELAKRVEEKARKLGDKHVRQLVKFVKDAIWRAG GFLPNDAEELFIFLTEITEITIPCRVTDPQLVVTLHEKKGDVALPVPYDHQRGFSGIFEDRSYICKTTIGDREVDSDAYYVYRLQVSSINVSVNAVQTVVRQGENITLMCIVIGNEVVNFEWTYPRKESGRLVEPVTDFLLDMPYHIRSILHIPSAELEDSGTYTCNVTESVNDHQDEKAINITVVE mot_7397bc064fdf6bae2cd3d62d454bf56a_0001_1_000000021_0001_44_52_H_._HHH_eva_0380_0001_0001_0001__59__W
SDESRKLQRRLALIFAALRQGFISNDEAKELAKYVEEKARKLGDKHVRQLVKFVKDAIERAG GFLPNDAEELFIFLTEITEITIPCRVTDPQLVVTLHEKKGDVALPVPYDHQRGFSGIFEDRSYICKTTIGDREVDSDAYYVYRLQVSSINVSVNAVQTVVRQGENITLMCIVIGNEVVNFEWTYPRKESGRLVEPVTDFLLDMPYHIRSILHIPSAELEDSGTYTCNVTESVNDHQDEKAINITVVE mot_7397bc064fdf6bae2cd3d62d454bf56a_0001_1_000000021_0001_44_52_H_._HHH_eva_0380_0001_0001_0001__34__Y
SEHAEEILELIEKGDPRVRKLILELLKELKERGDEKRFKLLVRVWFLLRSGNPELAKQLLKKIKK GFLPNDAEELFIFLTEITEITIPCRVTDPQLVVTLHEKKGDVALPVPYDHQRGFSGIFEDRSYICKTTIGDREVDSDAYYVYRLQVSSINVSVNAVQTVVRQGENITLMCIVIGNEVVNFEWTYPRKESGRLVEPVTDFLLDMPYHIRSILHIPSAELEDSGTYTCNVTESVNDHQDEKAINITVVE mot_40e86e4e32a25ee6cbb7392bdf050625_0001_1_000000007_0001_45_49_H_._bcov_4helix_08751_0001_0001__3__H
SDESRKLQRRLALIFAALRQGFISNDEAKELAKRVEKKARKLGDKHVRQLVKFVKDAIERAG GFLPNDAEELFIFLTEITEITIPCRVTDPQLVVTLHEKKGDVALPVPYDHQRGFSGIFEDRSYICKTTIGDREVDSDAYYVYRLQVSSINVSVNAVQTVVRQGENITLMCIVIGNEVVNFEWTYPRKESGRLVEPVTDFLLDMPYHIRSILHIPSAELEDSGTYTCNVTESVNDHQDEKAINITVVE mot_7397bc064fdf6bae2cd3d62d454bf56a_0001_1_000000021_0001_44_52_H_._HHH_eva_0380_0001_0001_0001__37__K
SVEELVKRILELLKEQEHRALRRLVVLLLNRGISPEEIARIALRVLKLFKRDPEKARELIEKVLR GFLPNDAEELFIFLTEITEITIPCRVTDPQLVVTLHEKKGDVALPVPYDHQRGFSGIFEDRSYICKTTIGDREVDSDAYYVYRLQVSSINVSVNAVQTVVRQGENITLMCIVIGNEVVNFEWTYPRKESGRLVEPVTDFLLDMPYHIRSILHIPSAELEDSGTYTCNVTESVNDHQDEKAINITVVE mot_2b600050e251f2a604d3ce6a8573eea7_0001_000000019_0001_19_24_H_._bcov_4helix_03558_0001_0002_0001__16__Q
DDERLARLAFRVLIKRAGVPDFDVKVTNGKKRVTITGRDQASQEALQLVFALARRLGLQVQIDTR GFLPNDAEELFIFLTEITEITIPCRVTDPQLVVTLHEKKGDVALPVPYDHQRGFSGIFEDRSYICKTTIGDREVDSDAYYVYRLQVSSINVSVNAVQTVVRQGENITLMCIVIGNEVVNFEWTYPRKESGRLVEPVTDFLLDMPYHIRSILHIPSAELEDSGTYTCNVTESVNDHQDEKAINITVVE mot_3h_hb1_2639_000000020_0001_26_36_H_._HEEHE_2903_0001_0002_0001__31__K
DKELLEEAIKLLKEGDPEKARKVLLELAREAHERNDPKLYRAINLVYFYLRSNPRLAIQLLELLT GFLPNDAEELFIFLTEITEITIPCRVTDPQLVVTLHEKKGDVALPVPYDHQRGFSGIFEDRSYICKTTIGDREVDSDAYYVYRLQVSSINVSVNAVQTVVRQGENITLMCIVIGNEVVNFEWTYPRKESGRLVEPVTDFLLDMPYHIRSILHIPSAELEDSGTYTCNVTESVNDHQDEKAINITVVE mot_bf3638518266f21cb84f5b4df2ecfe2d_0001_000000006_0001_43_47_H_._bcov_4helix_08698_0001_0001__44__N
DLLEKAKKVAREILDPEVVRIFECAVEVLKKKGANPSSILIAVLRLLRRRGVDPELLREVFRRAR GFLPNDAEELFIFLTEITEITIPCRVTDPQLVVTLHEKKGDVALPVPYDHQRGFSGIFEDRSYICKTTIGDREVDSDAYYVYRLQVSSINVSVNAVQTVVRQGENITLMCIVIGNEVVNFEWTYPRKESGRLVEPVTDFLLDMPYHIRSILHIPSAELEDSGTYTCNVTESVNDHQDEKAINITVVE mot_08167eb7329a42484cd5255d2447d7e3_0001_000000008_0001_28_33_H_._bcov_4helix_06679_0001_0001__24__C
PELIEEALELLKEGDPKKVFRVLARLVQLLREKGDPRYRLVLLILAYVRFGNPEAARQLLRIVLI GFLPNDAEELFIFLTEITEITIPCRVTDPQLVVTLHEKKGDVALPVPYDHQRGFSGIFEDRSYICKTTIGDREVDSDAYYVYRLQVSSINVSVNAVQTVVRQGENITLMCIVIGNEVVNFEWTYPRKESGRLVEPVTDFLLDMPYHIRSILHIPSAELEDSGTYTCNVTESVNDHQDEKAINITVVE mot_160197465f8bb7538cb2ee3a4afbc558_0001_1_000000012_0001_43_48_H_._bcov_4helix_11522_0001_0001__65__I
DYRTLFLQTWMVATTLAKEAKSEEDVKKAEKKLQEWLDKLNVNKLLQAIARRILRRVYKQLS GFLPNDAEELFIFLTEITEITIPCRVTDPQLVVTLHEKKGDVALPVPYDHQRGFSGIFEDRSYICKTTIGDREVDSDAYYVYRLQVSSINVSVNAVQTVVRQGENITLMCIVIGNEVVNFEWTYPRKESGRLVEPVTDFLLDMPYHIRSILHIPSAELEDSGTYTCNVTESVNDHQDEKAINITVVE Motif0226_ems_3hC_1017_0001_0001_0001__9__T
DPTSFRLVMEISLVLQLFKKGEIDPSQAKTLLKRLQEKAKKIGDRFAVVLAEFAHRVIKKAEKS GFLPNDAEELFIFLTEITEITIPCRVTDPQLVVTLHEKKGDVALPVPYDHQRGFSGIFEDRSYICKTTIGDREVDSDAYYVYRLQVSSINVSVNAVQTVVRQGENITLMCIVIGNEVVNFEWTYPRKESGRLVEPVTDFLLDMPYHIRSILHIPSAELEDSGTYTCNVTESVNDHQDEKAINITVVE Motif0654_HHH_eva_0065_0001_0002_0001__55__H
DKAREFLRAAAKYGDPSAKRALKLLEELRKRGIPPEEALKIHVEFLRKAGNPRLARVVEEALKDE GFLPNDAEELFIFLTEITEITIPCRVTDPQLVVTLHEKKGDVALPVPYDHQRGFSGIFEDRSYICKTTIGDREVDSDAYYVYRLQVSSINVSVNAVQTVVRQGENITLMCIVIGNEVVNFEWTYPRKESGRLVEPVTDFLLDMPYHIRSILHIPSAELEDSGTYTCNVTESVNDHQDEKAINITVVE pol_dbffe343c7d163558afca76ad3d2ac5b_0001_000000006_0001__42__H
DELREILREALEKGDPELVKELLELLARLADETGDPKLRIVIAYVWFAKKKNDPRLLKTAMQVLK GFLPNDAEELFIFLTEITEITIPCRVTDPQLVVTLHEKKGDVALPVPYDHQRGFSGIFEDRSYICKTTIGDREVDSDAYYVYRLQVSSINVSVNAVQTVVRQGENITLMCIVIGNEVVNFEWTYPRKESGRLVEPVTDFLLDMPYHIRSILHIPSAELEDSGTYTCNVTESVNDHQDEKAINITVVE mot_3d846c9d85e6025fdd308e635d10a743_0001_000000009_0001_38_47_H_._bcov_4helix_12293_0001_0001__61__M
PELIEEALELLKEGDPKKVFRVLARLVQLLREKGDPRYRLVLLILAYVRFGNPEAARQLLRIVLN GFLPNDAEELFIFLTEITEITIPCRVTDPQLVVTLHEKKGDVALPVPYDHQRGFSGIFEDRSYICKTTIGDREVDSDAYYVYRLQVSSINVSVNAVQTVVRQGENITLMCIVIGNEVVNFEWTYPRKESGRLVEPVTDFLLDMPYHIRSILHIPSAELEDSGTYTCNVTESVNDHQDEKAINITVVE mot_160197465f8bb7538cb2ee3a4afbc558_0001_1_000000012_0001_43_48_H_._bcov_4helix_11522_0001_0001__65__N
DDERLARLAFRVLIKRAGVPDFDVKVTNGKVRVTITGRDQASQEALQLVFALARRLGMQVQIDTR GFLPNDAEELFIFLTEITEITIPCRVTDPQLVVTLHEKKGDVALPVPYDHQRGFSGIFEDRSYICKTTIGDREVDSDAYYVYRLQVSSINVSVNAVQTVVRQGENITLMCIVIGNEVVNFEWTYPRKESGRLVEPVTDFLLDMPYHIRSILHIPSAELEDSGTYTCNVTESVNDHQDEKAINITVVE mot_3h_hb1_2639_000000020_0001_26_36_H_._HEEHE_2903_0001_0002_0001__58__M
DLLEKAKKVAREILDPEVVRIFELAVEVLKKKGANPSSIAIAVLRLLRRRGVDPELLREVFRRAR GFLPNDAEELFIFLTEITEITIPCRVTDPQLVVTLHEKKGDVALPVPYDHQRGFSGIFEDRSYICKTTIGDREVDSDAYYVYRLQVSSINVSVNAVQTVVRQGENITLMCIVIGNEVVNFEWTYPRKESGRLVEPVTDFLLDMPYHIRSILHIPSAELEDSGTYTCNVTESVNDHQDEKAINITVVE mot_08167eb7329a42484cd5255d2447d7e3_0001_000000008_0001_28_33_H_._bcov_4helix_06679_0001_0001__40__A
SVEELVKRILELTKEDEHRALRRLVVLLLNRGISPEEIARIALRVLKLFKRDPEKARELIEKVLR GFLPNDAEELFIFLTEITEITIPCRVTDPQLVVTLHEKKGDVALPVPYDHQRGFSGIFEDRSYICKTTIGDREVDSDAYYVYRLQVSSINVSVNAVQTVVRQGENITLMCIVIGNEVVNFEWTYPRKESGRLVEPVTDFLLDMPYHIRSILHIPSAELEDSGTYTCNVTESVNDHQDEKAINITVVE mot_2b600050e251f2a604d3ce6a8573eea7_0001_000000019_0001_19_24_H_._bcov_4helix_03558_0001_0002_0001__13__T
DKAREFLRAAAKYGDPSAKRALKLLEELRKRGIPPEEALKIVVEFLRKAGNPRLAKVVEEALKDE GFLPNDAEELFIFLTEITEITIPCRVTDPQLVVTLHEKKGDVALPVPYDHQRGFSGIFEDRSYICKTTIGDREVDSDAYYVYRLQVSSINVSVNAVQTVVRQGENITLMCIVIGNEVVNFEWTYPRKESGRLVEPVTDFLLDMPYHIRSILHIPSAELEDSGTYTCNVTESVNDHQDEKAINITVVE pol_dbffe343c7d163558afca76ad3d2ac5b_0001_000000006_0001__56__K
SDESRKVQRRLALIFAALRQGFISNDEAKELAKRVEEKARKLGDKHVRQLVKFVKDAIERAG GFLPNDAEELFIFLTEITEITIPCRVTDPQLVVTLHEKKGDVALPVPYDHQRGFSGIFEDRSYICKTTIGDREVDSDAYYVYRLQVSSINVSVNAVQTVVRQGENITLMCIVIGNEVVNFEWTYPRKESGRLVEPVTDFLLDMPYHIRSILHIPSAELEDSGTYTCNVTESVNDHQDEKAINITVVE mot_7397bc064fdf6bae2cd3d62d454bf56a_0001_1_000000021_0001_44_52_H_._HHH_eva_0380_0001_0001_0001__7__V
PELIEEALELLKEGDPKKVFRVLARLVQLLREKGDPRYRLVLLILAYVRDGNPEAARQLLRIVLK GFLPNDAEELFIFLTEITEITIPCRVTDPQLVVTLHEKKGDVALPVPYDHQRGFSGIFEDRSYICKTTIGDREVDSDAYYVYRLQVSSINVSVNAVQTVVRQGENITLMCIVIGNEVVNFEWTYPRKESGRLVEPVTDFLLDMPYHIRSILHIPSAELEDSGTYTCNVTESVNDHQDEKAINITVVE mot_160197465f8bb7538cb2ee3a4afbc558_0001_1_000000012_0001_43_48_H_._bcov_4helix_11522_0001_0001__50__D
DELREILREALEHGDPELVKELLELLARLADETGDPKLRIVIAYVWFAKKKNDPRLLKTALQVLK GFLPNDAEELFIFLTEITEITIPCRVTDPQLVVTLHEKKGDVALPVPYDHQRGFSGIFEDRSYICKTTIGDREVDSDAYYVYRLQVSSINVSVNAVQTVVRQGENITLMCIVIGNEVVNFEWTYPRKESGRLVEPVTDFLLDMPYHIRSILHIPSAELEDSGTYTCNVTESVNDHQDEKAINITVVE mot_3d846c9d85e6025fdd308e635d10a743_0001_000000009_0001_38_47_H_._bcov_4helix_12293_0001_0001__13__H
SELAEEILELIEKGDPRVRKLILELLKELKERGTEKRFKLLVRVWFLLRSGNPELAKQLLKKIKK GFLPNDAEELFIFLTEITEITIPCRVTDPQLVVTLHEKKGDVALPVPYDHQRGFSGIFEDRSYICKTTIGDREVDSDAYYVYRLQVSSINVSVNAVQTVVRQGENITLMCIVIGNEVVNFEWTYPRKESGRLVEPVTDFLLDMPYHIRSILHIPSAELEDSGTYTCNVTESVNDHQDEKAINITVVE mot_40e86e4e32a25ee6cbb7392bdf050625_0001_1_000000007_0001_45_49_H_._bcov_4helix_08751_0001_0001__34__T
SEKEYLERVLRLLEQGNRRRAAARLLQILQELKRRGDPRVEEFRKLVRLLARDEEKAKELVRRLR GFLPNDAEELFIFLTEITEITIPCRVTDPQLVVTLHEKKGDVALPVPYDHQRGFSGIFEDRSYICKTTIGDREVDSDAYYVYRLQVSSINVSVNAVQTVVRQGENITLMCIVIGNEVVNFEWTYPRKESGRLVEPVTDFLLDMPYHIRSILHIPSAELEDSGTYTCNVTESVNDHQDEKAINITVVE mot_e4bd6bfb1f6e2b8050824fddb522a560_0001_000000012_0001_38_46_H_._bcov_4helix_13996_0001_0001_0001__22__A
DPTSFRLVMEISLVLQLFKKGEIDPSQAKTLLKRLQEKAKKIGDRFAVVTAEFAIRVIKKAEKS GFLPNDAEELFIFLTEITEITIPCRVTDPQLVVTLHEKKGDVALPVPYDHQRGFSGIFEDRSYICKTTIGDREVDSDAYYVYRLQVSSINVSVNAVQTVVRQGENITLMCIVIGNEVVNFEWTYPRKESGRLVEPVTDFLLDMPYHIRSILHIPSAELEDSGTYTCNVTESVNDHQDEKAINITVVE Motif0654_HHH_eva_0065_0001_0002_0001__50__T
DPTSFRLVMEISLVLQLFFKGEIDPSQAKTLLKRLQEKAKKIGDRFAVVLAEFAIRVIKKAEKS GFLPNDAEELFIFLTEITEITIPCRVTDPQLVVTLHEKKGDVALPVPYDHQRGFSGIFEDRSYICKTTIGDREVDSDAYYVYRLQVSSINVSVNAVQTVVRQGENITLMCIVIGNEVVNFEWTYPRKESGRLVEPVTDFLLDMPYHIRSILHIPSAELEDSGTYTCNVTESVNDHQDEKAINITVVE Motif0654_HHH_eva_0065_0001_0002_0001__19__F
DLLEKAKKVAREILDPEVVRIFELAVEVLKKKGANPSSILIAVLRLLRRRYVDPELLREVFRRAR GFLPNDAEELFIFLTEITEITIPCRVTDPQLVVTLHEKKGDVALPVPYDHQRGFSGIFEDRSYICKTTIGDREVDSDAYYVYRLQVSSINVSVNAVQTVVRQGENITLMCIVIGNEVVNFEWTYPRKESGRLVEPVTDFLLDMPYHIRSILHIPSAELEDSGTYTCNVTESVNDHQDEKAINITVVE mot_08167eb7329a42484cd5255d2447d7e3_0001_000000008_0001_28_33_H_._bcov_4helix_06679_0001_0001__51__Y
SEKFREAIELLEEGNPEEARRVLLRLAIRLAQEGDPRRRAVALAYFYLKTGNPKEAAQLLEEARR GFLPNDAEELFIFLTEITEITIPCRVTDPQLVVTLHEKKGDVALPVPYDHQRGFSGIFEDRSYICKTTIGDREVDSDAYYVYRLQVSSINVSVNAVQTVVRQGENITLMCIVIGNEVVNFEWTYPRKESGRLVEPVTDFLLDMPYHIRSILHIPSAELEDSGTYTCNVTESVNDHQDEKAINITVVE mot_bf3638518266f21cb84f5b4df2ecfe2d_0001_000000006_0001_43_47_H_._bcov_4helix_13872_0001_0001__3__K
SVLEELLRLAREVGDKRLADIIRALIRAVRNGKISPEKALRLILAYAHFLGNKELFRVVLRLFKK GFLPNDAEELFIFLTEITEITIPCRVTDPQLVVTLHEKKGDVALPVPYDHQRGFSGIFEDRSYICKTTIGDREVDSDAYYVYRLQVSSINVSVNAVQTVVRQGENITLMCIVIGNEVVNFEWTYPRKESGRLVEPVTDFLLDMPYHIRSILHIPSAELEDSGTYTCNVTESVNDHQDEKAINITVVE mot_160197465f8bb7538cb2ee3a4afbc558_0001_1_000000012_0001_43_48_H_._bcov_4helix_13604_0001_0001_0001__13__V
SVLEELLRLARELGDKRLADIIRALIRAVRNGKISPEKALRLILAYAHFLCNKELFRVVLRLFKK GFLPNDAEELFIFLTEITEITIPCRVTDPQLVVTLHEKKGDVALPVPYDHQRGFSGIFEDRSYICKTTIGDREVDSDAYYVYRLQVSSINVSVNAVQTVVRQGENITLMCIVIGNEVVNFEWTYPRKESGRLVEPVTDFLLDMPYHIRSILHIPSAELEDSGTYTCNVTESVNDHQDEKAINITVVE mot_160197465f8bb7538cb2ee3a4afbc558_0001_1_000000012_0001_43_48_H_._bcov_4helix_13604_0001_0001_0001__51__C
DKAREFLRAAAKYGDPSAKRALKLLEELRKRGIPPEEALKIVVEFLRKAGNIRLARVVEEALKDE GFLPNDAEELFIFLTEITEITIPCRVTDPQLVVTLHEKKGDVALPVPYDHQRGFSGIFEDRSYICKTTIGDREVDSDAYYVYRLQVSSINVSVNAVQTVVRQGENITLMCIVIGNEVVNFEWTYPRKESGRLVEPVTDFLLDMPYHIRSILHIPSAELEDSGTYTCNVTESVNDHQDEKAINITVVE pol_dbffe343c7d163558afca76ad3d2ac5b_0001_000000006_0001__52__I
SVEELVKRILELLKEDEHRALRRLVVLLLNRGISPEENARIALRVLKLFKRDPEKARELIEKVLR GFLPNDAEELFIFLTEITEITIPCRVTDPQLVVTLHEKKGDVALPVPYDHQRGFSGIFEDRSYICKTTIGDREVDSDAYYVYRLQVSSINVSVNAVQTVVRQGENITLMCIVIGNEVVNFEWTYPRKESGRLVEPVTDFLLDMPYHIRSILHIPSAELEDSGTYTCNVTESVNDHQDEKAINITVVE mot_2b600050e251f2a604d3ce6a8573eea7_0001_000000019_0001_19_24_H_._bcov_4helix_03558_0001_0002_0001__38__N
SELDKIVKPLTDIAREAYKHNDKETIEKALRWAALFARQYRDPKFRELFRIIFQLRQRVER GFLPNDAEELFIFLTEITEITIPCRVTDPQLVVTLHEKKGDVALPVPYDHQRGFSGIFEDRSYICKTTIGDREVDSDAYYVYRLQVSSINVSVNAVQTVVRQGENITLMCIVIGNEVVNFEWTYPRKESGRLVEPVTDFLLDMPYHIRSILHIPSAELEDSGTYTCNVTESVNDHQDEKAINITVVE mot_7adca786d7372eb504d3486439fa8381_0001_000000015_0001_36_46_H_._ems_3hM_1325_0001_0002_0001__9__P
KLIEEILKEVRKKNPRVVYILERLLRRLKEDGVPPEKILRILIAAAKRLGDPEASELLRRALKRK GFLPNDAEELFIFLTEITEITIPCRVTDPQLVVTLHEKKGDVALPVPYDHQRGFSGIFEDRSYICKTTIGDREVDSDAYYVYRLQVSSINVSVNAVQTVVRQGENITLMCIVIGNEVVNFEWTYPRKESGRLVEPVTDFLLDMPYHIRSILHIPSAELEDSGTYTCNVTESVNDHQDEKAINITVVE pol_efb1e6a814c01858843eeca3a22dd67d_0001_000000000_0001__1__K
SLEELERLIRKLVKEGDPYARRALLVLESLKRRGVSPEEIVRRLIAFLFILGNPELIRLAIRLFL GFLPNDAEELFIFLTEITEITIPCRVTDPQLVVTLHEKKGDVALPVPYDHQRGFSGIFEDRSYICKTTIGDREVDSDAYYVYRLQVSSINVSVNAVQTVVRQGENITLMCIVIGNEVVNFEWTYPRKESGRLVEPVTDFLLDMPYHIRSILHIPSAELEDSGTYTCNVTESVNDHQDEKAINITVVE Motif0680_bcov_4helix_10154_0001_0002__19__Y
DYRTLFLQIWMVATILAKEAKSEEDVKKAEKKLQEWLDKLNVNKLLQAIARRILRRVYKQLS GFLPNDAEELFIFLTEITEITIPCRVTDPQLVVTLHEKKGDVALPVPYDHQRGFSGIFEDRSYICKTTIGDREVDSDAYYVYRLQVSSINVSVNAVQTVVRQGENITLMCIVIGNEVVNFEWTYPRKESGRLVEPVTDFLLDMPYHIRSILHIPSAELEDSGTYTCNVTESVNDHQDEKAINITVVE Motif0226_ems_3hC_1017_0001_0001_0001__15__I
SELREILREALEKGDPELVKELLELLARLADETGDPKLRIVIAYVWFAKKKNDPRLLKTALQVLK GFLPNDAEELFIFLTEITEITIPCRVTDPQLVVTLHEKKGDVALPVPYDHQRGFSGIFEDRSYICKTTIGDREVDSDAYYVYRLQVSSINVSVNAVQTVVRQGENITLMCIVIGNEVVNFEWTYPRKESGRLVEPVTDFLLDMPYHIRSILHIPSAELEDSGTYTCNVTESVNDHQDEKAINITVVE mot_3d846c9d85e6025fdd308e635d10a743_0001_000000009_0001_38_47_H_._bcov_4helix_12293_0001_0001__1__S
SELDKIQKKLTDIAREAYKHNDKETIEKALRWAALFARQYRDPKFRELFRIIFQLRQRVER GFLPNDAEELFIFLTEITEITIPCRVTDPQLVVTLHEKKGDVALPVPYDHQRGFSGIFEDRSYICKTTIGDREVDSDAYYVYRLQVSSINVSVNAVQTVVRQGENITLMCIVIGNEVVNFEWTYPRKESGRLVEPVTDFLLDMPYHIRSILHIPSAELEDSGTYTCNVTESVNDHQDEKAINITVVE mot_7adca786d7372eb504d3486439fa8381_0001_000000015_0001_36_46_H_._ems_3hM_1325_0001_0002_0001__7__Q
SELFREAIELLEEGNPEEARRVLLRLAIRLAQEGDPRRRAVALAYFYLKTGNPKEAAQNLEEARR GFLPNDAEELFIFLTEITEITIPCRVTDPQLVVTLHEKKGDVALPVPYDHQRGFSGIFEDRSYICKTTIGDREVDSDAYYVYRLQVSSINVSVNAVQTVVRQGENITLMCIVIGNEVVNFEWTYPRKESGRLVEPVTDFLLDMPYHIRSILHIPSAELEDSGTYTCNVTESVNDHQDEKAINITVVE mot_bf3638518266f21cb84f5b4df2ecfe2d_0001_000000006_0001_43_47_H_._bcov_4helix_13872_0001_0001__59__N
DYRTLFLQIWMVATTLAKEAKSEEDVKKAEKKLQEWLDKLNVNKLLQAIARRILRRVCKQLS GFLPNDAEELFIFLTEITEITIPCRVTDPQLVVTLHEKKGDVALPVPYDHQRGFSGIFEDRSYICKTTIGDREVDSDAYYVYRLQVSSINVSVNAVQTVVRQGENITLMCIVIGNEVVNFEWTYPRKESGRLVEPVTDFLLDMPYHIRSILHIPSAELEDSGTYTCNVTESVNDHQDEKAINITVVE Motif0226_ems_3hC_1017_0001_0001_0001__58__C
SVEELVKRILELLKEDEHRALRRLVVLLLNRGISPEEIARIALRVLKLFKRDPEKDRELIEKVLR GFLPNDAEELFIFLTEITEITIPCRVTDPQLVVTLHEKKGDVALPVPYDHQRGFSGIFEDRSYICKTTIGDREVDSDAYYVYRLQVSSINVSVNAVQTVVRQGENITLMCIVIGNEVVNFEWTYPRKESGRLVEPVTDFLLDMPYHIRSILHIPSAELEDSGTYTCNVTESVNDHQDEKAINITVVE mot_2b600050e251f2a604d3ce6a8573eea7_0001_000000019_0001_19_24_H_._bcov_4helix_03558_0001_0002_0001__56__D
IELDKIVKKLTDIAREAYKHNDKETIEKALRWAALFARQYRDPKFRELFRIIFQLRQRVER GFLPNDAEELFIFLTEITEITIPCRVTDPQLVVTLHEKKGDVALPVPYDHQRGFSGIFEDRSYICKTTIGDREVDSDAYYVYRLQVSSINVSVNAVQTVVRQGENITLMCIVIGNEVVNFEWTYPRKESGRLVEPVTDFLLDMPYHIRSILHIPSAELEDSGTYTCNVTESVNDHQDEKAINITVVE mot_7adca786d7372eb504d3486439fa8381_0001_000000015_0001_36_46_H_._ems_3hM_1325_0001_0002_0001__1__I
PQLIEEALELLKEGDPKKVFRVLARLVQLLREKGDPRYRLVLLILAYVRFGNPEAARQLLRIVLK GFLPNDAEELFIFLTEITEITIPCRVTDPQLVVTLHEKKGDVALPVPYDHQRGFSGIFEDRSYICKTTIGDREVDSDAYYVYRLQVSSINVSVNAVQTVVRQGENITLMCIVIGNEVVNFEWTYPRKESGRLVEPVTDFLLDMPYHIRSILHIPSAELEDSGTYTCNVTESVNDHQDEKAINITVVE mot_160197465f8bb7538cb2ee3a4afbc558_0001_1_000000012_0001_43_48_H_._bcov_4helix_11522_0001_0001__2__Q
DDERLARLAFRVLIKRAGVPDFDVKVTNGKVRVTITGRDQASQEALQDVFALARRLGLQVQIDTR GFLPNDAEELFIFLTEITEITIPCRVTDPQLVVTLHEKKGDVALPVPYDHQRGFSGIFEDRSYICKTTIGDREVDSDAYYVYRLQVSSINVSVNAVQTVVRQGENITLMCIVIGNEVVNFEWTYPRKESGRLVEPVTDFLLDMPYHIRSILHIPSAELEDSGTYTCNVTESVNDHQDEKAINITVVE mot_3h_hb1_2639_000000020_0001_26_36_H_._HEEHE_2903_0001_0002_0001__48__D
SEKEYLERVLRLLEQGNRRRAIARLEQILQELKRRGDPRVEEFRKLVRLLARDEEKAKELVRRLR GFLPNDAEELFIFLTEITEITIPCRVTDPQLVVTLHEKKGDVALPVPYDHQRGFSGIFEDRSYICKTTIGDREVDSDAYYVYRLQVSSINVSVNAVQTVVRQGENITLMCIVIGNEVVNFEWTYPRKESGRLVEPVTDFLLDMPYHIRSILHIPSAELEDSGTYTCNVTESVNDHQDEKAINITVVE mot_e4bd6bfb1f6e2b8050824fddb522a560_0001_000000012_0001_38_46_H_._bcov_4helix_13996_0001_0001_0001__26__E
DEREELIELILRRLDDPEKVHELLKRLLELAEELGDRRLYRYVMLIFWALRRNPERAERLLRKLK GFLPNDAEELFIFLTEITEITIPCRVTDPQLVVTLHEKKGDVALPVPYDHQRGFSGIFEDRSYICKTTIGDREVDSDAYYVYRLQVSSINVSVNAVQTVVRQGENITLMCIVIGNEVVNFEWTYPRKESGRLVEPVTDFLLDMPYHIRSILHIPSAELEDSGTYTCNVTESVNDHQDEKAINITVVE mot_1135017daf8806428a8a9fbb7d65b56a_0001_1_000000003_0001_54_58_H_._bcov_4helix_12259_0001_0001__13__R
DEREELIELILRNLDDPEKVHELLKRLLELAEELGDRRLYREVMLIFWALRRNPERAERLLRKLK GFLPNDAEELFIFLTEITEITIPCRVTDPQLVVTLHEKKGDVALPVPYDHQRGFSGIFEDRSYICKTTIGDREVDSDAYYVYRLQVSSINVSVNAVQTVVRQGENITLMCIVIGNEVVNFEWTYPRKESGRLVEPVTDFLLDMPYHIRSILHIPSAELEDSGTYTCNVTESVNDHQDEKAINITVVE mot_1135017daf8806428a8a9fbb7d65b56a_0001_1_000000003_0001_54_58_H_._bcov_4helix_12259_0001_0001__42__E
PRRIEDALRSLLNPPNPELRLLAKVAIELLKRGVSPRRIALIIRRLADRLGLSPRVLRLVLIAVL GFLPNDAEELFIFLTEITEITIPCRVTDPQLVVTLHEKKGDVALPVPYDHQRGFSGIFEDRSYICKTTIGDREVDSDAYYVYRLQVSSINVSVNAVQTVVRQGENITLMCIVIGNEVVNFEWTYPRKESGRLVEPVTDFLLDMPYHIRSILHIPSAELEDSGTYTCNVTESVNDHQDEKAINITVVE mot_609d97902c010e147ff7b7376c5fa04b_0001_000000025_0001_40_50_H_._bcov_4helix_00764_0001_0001__14__P
SELFREAIELLEEGNPEEAMRVLLRLAIRLAQEGDPRRRAVALAYFYLKTGNPKEAAQLLEEARR GFLPNDAEELFIFLTEITEITIPCRVTDPQLVVTLHEKKGDVALPVPYDHQRGFSGIFEDRSYICKTTIGDREVDSDAYYVYRLQVSSINVSVNAVQTVVRQGENITLMCIVIGNEVVNFEWTYPRKESGRLVEPVTDFLLDMPYHIRSILHIPSAELEDSGTYTCNVTESVNDHQDEKAINITVVE mot_bf3638518266f21cb84f5b4df2ecfe2d_0001_000000006_0001_43_47_H_._bcov_4helix_13872_0001_0001__20__M
SDESRKLQRRLALIFAALRQGFIENDEAKELAKRVEEKARKLGDKHVRQLVKFVKDAIERAG GFLPNDAEELFIFLTEITEITIPCRVTDPQLVVTLHEKKGDVALPVPYDHQRGFSGIFEDRSYICKTTIGDREVDSDAYYVYRLQVSSINVSVNAVQTVVRQGENITLMCIVIGNEVVNFEWTYPRKESGRLVEPVTDFLLDMPYHIRSILHIPSAELEDSGTYTCNVTESVNDHQDEKAINITVVE mot_7397bc064fdf6bae2cd3d62d454bf56a_0001_1_000000021_0001_44_52_H_._HHH_eva_0380_0001_0001_0001__24__E
SLIEEILKEVRKKNPRVVYILERLLRRLKEDGVPPEKILRILIAAAKRLDDPEASELLRRALKRK GFLPNDAEELFIFLTEITEITIPCRVTDPQLVVTLHEKKGDVALPVPYDHQRGFSGIFEDRSYICKTTIGDREVDSDAYYVYRLQVSSINVSVNAVQTVVRQGENITLMCIVIGNEVVNFEWTYPRKESGRLVEPVTDFLLDMPYHIRSILHIPSAELEDSGTYTCNVTESVNDHQDEKAINITVVE pol_efb1e6a814c01858843eeca3a22dd67d_0001_000000000_0001__50__D
DKELLEEAIKLLKEGDPEKAIKVLLELAREAHERNDPKLYRAIALVYFYLRSNPRLAIQLLELLT GFLPNDAEELFIFLTEITEITIPCRVTDPQLVVTLHEKKGDVALPVPYDHQRGFSGIFEDRSYICKTTIGDREVDSDAYYVYRLQVSSINVSVNAVQTVVRQGENITLMCIVIGNEVVNFEWTYPRKESGRLVEPVTDFLLDMPYHIRSILHIPSAELEDSGTYTCNVTESVNDHQDEKAINITVVE mot_bf3638518266f21cb84f5b4df2ecfe2d_0001_000000006_0001_43_47_H_._bcov_4helix_08698_0001_0001__21__I
DDERLARLAFRVLIKRAGVPDFDVKVTNGKVRTTITGRDQASQEALQLVFALARRLGLQVQIDTR GFLPNDAEELFIFLTEITEITIPCRVTDPQLVVTLHEKKGDVALPVPYDHQRGFSGIFEDRSYICKTTIGDREVDSDAYYVYRLQVSSINVSVNAVQTVVRQGENITLMCIVIGNEVVNFEWTYPRKESGRLVEPVTDFLLDMPYHIRSILHIPSAELEDSGTYTCNVTESVNDHQDEKAINITVVE mot_3h_hb1_2639_000000020_0001_26_36_H_._HEEHE_2903_0001_0002_0001__33__T
DKAREFLRAAAKYGDPSAKRALKLLEELRKRGIPPEEALKIVVEFLRKAGNPRLARVVQEALKDE GFLPNDAEELFIFLTEITEITIPCRVTDPQLVVTLHEKKGDVALPVPYDHQRGFSGIFEDRSYICKTTIGDREVDSDAYYVYRLQVSSINVSVNAVQTVVRQGENITLMCIVIGNEVVNFEWTYPRKESGRLVEPVTDFLLDMPYHIRSILHIPSAELEDSGTYTCNVTESVNDHQDEKAINITVVE pol_dbffe343c7d163558afca76ad3d2ac5b_0001_000000006_0001__59__Q
SEIEEVLELIRRYDPEVVKELEKVLRALKRSGVSPEKILKYLLIVAHFLGSPLHVRLLFRLMTKR GFLPNDAEELFIFLTEITEITIPCRVTDPQLVVTLHEKKGDVALPVPYDHQRGFSGIFEDRSYICKTTIGDREVDSDAYYVYRLQVSSINVSVNAVQTVVRQGENITLMCIVIGNEVVNFEWTYPRKESGRLVEPVTDFLLDMPYHIRSILHIPSAELEDSGTYTCNVTESVNDHQDEKAINITVVE Motif0241_bcov_4helix_07329_0001_0001__54__H
DYRTLFLQAWMVATTLAKEAKSEEDVKKAEKKLQEWLDKLNVNKLLQAIARRILRRVYKQLS GFLPNDAEELFIFLTEITEITIPCRVTDPQLVVTLHEKKGDVALPVPYDHQRGFSGIFEDRSYICKTTIGDREVDSDAYYVYRLQVSSINVSVNAVQTVVRQGENITLMCIVIGNEVVNFEWTYPRKESGRLVEPVTDFLLDMPYHIRSILHIPSAELEDSGTYTCNVTESVNDHQDEKAINITVVE Motif0226_ems_3hC_1017_0001_0001_0001__9__A
SAESRKLQRRLALIFAALRQGFISNDEAKELAKRVEEKARKLGDKHVRQLVKFVKDAIERAG GFLPNDAEELFIFLTEITEITIPCRVTDPQLVVTLHEKKGDVALPVPYDHQRGFSGIFEDRSYICKTTIGDREVDSDAYYVYRLQVSSINVSVNAVQTVVRQGENITLMCIVIGNEVVNFEWTYPRKESGRLVEPVTDFLLDMPYHIRSILHIPSAELEDSGTYTCNVTESVNDHQDEKAINITVVE mot_7397bc064fdf6bae2cd3d62d454bf56a_0001_1_000000021_0001_44_52_H_._HHH_eva_0380_0001_0001_0001__2__A
SEIEEVLELIRRVDPEVVKELEKVLRALKRSGVSPEKILKYLLIVAHFLGSPLAVRLLFRLMTKR GFLPNDAEELFIFLTEITEITIPCRVTDPQLVVTLHEKKGDVALPVPYDHQRGFSGIFEDRSYICKTTIGDREVDSDAYYVYRLQVSSINVSVNAVQTVVRQGENITLMCIVIGNEVVNFEWTYPRKESGRLVEPVTDFLLDMPYHIRSILHIPSAELEDSGTYTCNVTESVNDHQDEKAINITVVE Motif0241_bcov_4helix_07329_0001_0001__13__V
SEKEYLERVLRLLEQGNRRRAIARLLQILQELKRRGDPRVEEFRWLVRLLARDEEKAKELVRRLR GFLPNDAEELFIFLTEITEITIPCRVTDPQLVVTLHEKKGDVALPVPYDHQRGFSGIFEDRSYICKTTIGDREVDSDAYYVYRLQVSSINVSVNAVQTVVRQGENITLMCIVIGNEVVNFEWTYPRKESGRLVEPVTDFLLDMPYHIRSILHIPSAELEDSGTYTCNVTESVNDHQDEKAINITVVE mot_e4bd6bfb1f6e2b8050824fddb522a560_0001_000000012_0001_38_46_H_._bcov_4helix_13996_0001_0001_0001__45__W
SEKEYLERVLRLLEQGNRRRAIARLLQILQELKRRGDPRQEEFRKLVRLLARDEEKAKELVRRLR GFLPNDAEELFIFLTEITEITIPCRVTDPQLVVTLHEKKGDVALPVPYDHQRGFSGIFEDRSYICKTTIGDREVDSDAYYVYRLQVSSINVSVNAVQTVVRQGENITLMCIVIGNEVVNFEWTYPRKESGRLVEPVTDFLLDMPYHIRSILHIPSAELEDSGTYTCNVTESVNDHQDEKAINITVVE mot_e4bd6bfb1f6e2b8050824fddb522a560_0001_000000012_0001_38_46_H_._bcov_4helix_13996_0001_0001_0001__40__Q
DKAREFLRAAAKYGDPSAKRALKLLEELRKRGIPPEEALEIVVEFLRKAGNPRLARVVEEALKDE GFLPNDAEELFIFLTEITEITIPCRVTDPQLVVTLHEKKGDVALPVPYDHQRGFSGIFEDRSYICKTTIGDREVDSDAYYVYRLQVSSINVSVNAVQTVVRQGENITLMCIVIGNEVVNFEWTYPRKESGRLVEPVTDFLLDMPYHIRSILHIPSAELEDSGTYTCNVTESVNDHQDEKAINITVVE pol_dbffe343c7d163558afca76ad3d2ac5b_0001_000000006_0001__40__E
DPTSFRLVMEISLVLQLFKTGEIDPSQAKTLLKRLQEKAKKIGDRFAVVLAEFAIRVIKKAEKS GFLPNDAEELFIFLTEITEITIPCRVTDPQLVVTLHEKKGDVALPVPYDHQRGFSGIFEDRSYICKTTIGDREVDSDAYYVYRLQVSSINVSVNAVQTVVRQGENITLMCIVIGNEVVNFEWTYPRKESGRLVEPVTDFLLDMPYHIRSILHIPSAELEDSGTYTCNVTESVNDHQDEKAINITVVE Motif0654_HHH_eva_0065_0001_0002_0001__20__T
DEREELIELILRNLDDPEKVHELLKRLLELAEELGDRRLWRYVMLIFWALRRNPERAERLLRKLK GFLPNDAEELFIFLTEITEITIPCRVTDPQLVVTLHEKKGDVALPVPYDHQRGFSGIFEDRSYICKTTIGDREVDSDAYYVYRLQVSSINVSVNAVQTVVRQGENITLMCIVIGNEVVNFEWTYPRKESGRLVEPVTDFLLDMPYHIRSILHIPSAELEDSGTYTCNVTESVNDHQDEKAINITVVE mot_1135017daf8806428a8a9fbb7d65b56a_0001_1_000000003_0001_54_58_H_._bcov_4helix_12259_0001_0001__40__W
SELDKNVKKLTDIAREAYKHNDKETIEKALRWAALFARQYRDPKFRELFRIIFQLRQRVER GFLPNDAEELFIFLTEITEITIPCRVTDPQLVVTLHEKKGDVALPVPYDHQRGFSGIFEDRSYICKTTIGDREVDSDAYYVYRLQVSSINVSVNAVQTVVRQGENITLMCIVIGNEVVNFEWTYPRKESGRLVEPVTDFLLDMPYHIRSILHIPSAELEDSGTYTCNVTESVNDHQDEKAINITVVE mot_7adca786d7372eb504d3486439fa8381_0001_000000015_0001_36_46_H_._ems_3hM_1325_0001_0002_0001__6__N
DEREELIELILRNLDDPEKVHELLKRLLELAEELGDRRLARYVMLIFWALRRNPERAERLLRKLK GFLPNDAEELFIFLTEITEITIPCRVTDPQLVVTLHEKKGDVALPVPYDHQRGFSGIFEDRSYICKTTIGDREVDSDAYYVYRLQVSSINVSVNAVQTVVRQGENITLMCIVIGNEVVNFEWTYPRKESGRLVEPVTDFLLDMPYHIRSILHIPSAELEDSGTYTCNVTESVNDHQDEKAINITVVE mot_1135017daf8806428a8a9fbb7d65b56a_0001_1_000000003_0001_54_58_H_._bcov_4helix_12259_0001_0001__40__A
SYIEEILKEVRKKNPRVVYILERLLRRLKEDGVPPEKILRILIAAAKRLGDPEASELLRRALKRK GFLPNDAEELFIFLTEITEITIPCRVTDPQLVVTLHEKKGDVALPVPYDHQRGFSGIFEDRSYICKTTIGDREVDSDAYYVYRLQVSSINVSVNAVQTVVRQGENITLMCIVIGNEVVNFEWTYPRKESGRLVEPVTDFLLDMPYHIRSILHIPSAELEDSGTYTCNVTESVNDHQDEKAINITVVE pol_efb1e6a814c01858843eeca3a22dd67d_0001_000000000_0001__2__Y
DEREELIELILRNLDDPEKVHELLKRLLELASELGDRRLYRYVMLIFWALRRNPERAERLLRKLK GFLPNDAEELFIFLTEITEITIPCRVTDPQLVVTLHEKKGDVALPVPYDHQRGFSGIFEDRSYICKTTIGDREVDSDAYYVYRLQVSSINVSVNAVQTVVRQGENITLMCIVIGNEVVNFEWTYPRKESGRLVEPVTDFLLDMPYHIRSILHIPSAELEDSGTYTCNVTESVNDHQDEKAINITVVE mot_1135017daf8806428a8a9fbb7d65b56a_0001_1_000000003_0001_54_58_H_._bcov_4helix_12259_0001_0001__32__S
PRRIEDALRSLLNSPNPELRLLAKVAIELLKRGVSPRRILLIIRRLADRLGLSPRVLRLVLIAVL GFLPNDAEELFIFLTEITEITIPCRVTDPQLVVTLHEKKGDVALPVPYDHQRGFSGIFEDRSYICKTTIGDREVDSDAYYVYRLQVSSINVSVNAVQTVVRQGENITLMCIVIGNEVVNFEWTYPRKESGRLVEPVTDFLLDMPYHIRSILHIPSAELEDSGTYTCNVTESVNDHQDEKAINITVVE mot_609d97902c010e147ff7b7376c5fa04b_0001_000000025_0001_40_50_H_._bcov_4helix_00764_0001_0001__40__L
SELFREAIELLHEGNPEEARRVLLRLAIRLAQEGDPRRRAVALAYFYLKTGNPKEAAQLLEEARR GFLPNDAEELFIFLTEITEITIPCRVTDPQLVVTLHEKKGDVALPVPYDHQRGFSGIFEDRSYICKTTIGDREVDSDAYYVYRLQVSSINVSVNAVQTVVRQGENITLMCIVIGNEVVNFEWTYPRKESGRLVEPVTDFLLDMPYHIRSILHIPSAELEDSGTYTCNVTESVNDHQDEKAINITVVE mot_bf3638518266f21cb84f5b4df2ecfe2d_0001_000000006_0001_43_47_H_._bcov_4helix_13872_0001_0001__12__H
SELFREAIELLEEGNCEEARRVLLRLAIRLAQEGDPRRRAVALAYFYLKTGNPKEAAQLLEEARR GFLPNDAEELFIFLTEITEITIPCRVTDPQLVVTLHEKKGDVALPVPYDHQRGFSGIFEDRSYICKTTIGDREVDSDAYYVYRLQVSSINVSVNAVQTVVRQGENITLMCIVIGNEVVNFEWTYPRKESGRLVEPVTDFLLDMPYHIRSILHIPSAELEDSGTYTCNVTESVNDHQDEKAINITVVE mot_bf3638518266f21cb84f5b4df2ecfe2d_0001_000000006_0001_43_47_H_._bcov_4helix_13872_0001_0001__16__C
SEIEEVLELIRRYDPEVVKELEKVLRALKRSGVSPEKILWYLLIVAHFLGSPLAVRLLFRLMTKR GFLPNDAEELFIFLTEITEITIPCRVTDPQLVVTLHEKKGDVALPVPYDHQRGFSGIFEDRSYICKTTIGDREVDSDAYYVYRLQVSSINVSVNAVQTVVRQGENITLMCIVIGNEVVNFEWTYPRKESGRLVEPVTDFLLDMPYHIRSILHIPSAELEDSGTYTCNVTESVNDHQDEKAINITVVE Motif0241_bcov_4helix_07329_0001_0001__40__W
DYRTLFLQIWMVATTLAKEAKSEEDVKKAEKKLQEWLDKLNVNKLDQAIARRILRRVYKQLS GFLPNDAEELFIFLTEITEITIPCRVTDPQLVVTLHEKKGDVALPVPYDHQRGFSGIFEDRSYICKTTIGDREVDSDAYYVYRLQVSSINVSVNAVQTVVRQGENITLMCIVIGNEVVNFEWTYPRKESGRLVEPVTDFLLDMPYHIRSILHIPSAELEDSGTYTCNVTESVNDHQDEKAINITVVE Motif0226_ems_3hC_1017_0001_0001_0001__46__D
DEREELIELILRNLDDPEKVHELLKRLLELAEELGDRRLYRYVMNIFWALRRNPERAERLLRKLK GFLPNDAEELFIFLTEITEITIPCRVTDPQLVVTLHEKKGDVALPVPYDHQRGFSGIFEDRSYICKTTIGDREVDSDAYYVYRLQVSSINVSVNAVQTVVRQGENITLMCIVIGNEVVNFEWTYPRKESGRLVEPVTDFLLDMPYHIRSILHIPSAELEDSGTYTCNVTESVNDHQDEKAINITVVE mot_1135017daf8806428a8a9fbb7d65b56a_0001_1_000000003_0001_54_58_H_._bcov_4helix_12259_0001_0001__45__N
PELIEEALELLKEGDPKKVFRVLARLVQLLREKDDPRYRLVLLILAYVRFGNPEAARQLLRIVLK GFLPNDAEELFIFLTEITEITIPCRVTDPQLVVTLHEKKGDVALPVPYDHQRGFSGIFEDRSYICKTTIGDREVDSDAYYVYRLQVSSINVSVNAVQTVVRQGENITLMCIVIGNEVVNFEWTYPRKESGRLVEPVTDFLLDMPYHIRSILHIPSAELEDSGTYTCNVTESVNDHQDEKAINITVVE mot_160197465f8bb7538cb2ee3a4afbc558_0001_1_000000012_0001_43_48_H_._bcov_4helix_11522_0001_0001__34__D
SLEELERLIRKLVKEGDPAARRALKVLESLKRRGVSPEEIVRRLIAFLFILGNPELIRLAIRLFL GFLPNDAEELFIFLTEITEITIPCRVTDPQLVVTLHEKKGDVALPVPYDHQRGFSGIFEDRSYICKTTIGDREVDSDAYYVYRLQVSSINVSVNAVQTVVRQGENITLMCIVIGNEVVNFEWTYPRKESGRLVEPVTDFLLDMPYHIRSILHIPSAELEDSGTYTCNVTESVNDHQDEKAINITVVE Motif0680_bcov_4helix_10154_0001_0002__25__K
DKELLEEAIKLLKEGDPEKARKVLLELAREAHERNVPKLYRAIALVYFYLRSNPRLAIQLLELLT GFLPNDAEELFIFLTEITEITIPCRVTDPQLVVTLHEKKGDVALPVPYDHQRGFSGIFEDRSYICKTTIGDREVDSDAYYVYRLQVSSINVSVNAVQTVVRQGENITLMCIVIGNEVVNFEWTYPRKESGRLVEPVTDFLLDMPYHIRSILHIPSAELEDSGTYTCNVTESVNDHQDEKAINITVVE mot_bf3638518266f21cb84f5b4df2ecfe2d_0001_000000006_0001_43_47_H_._bcov_4helix_08698_0001_0001__36__V
DYRTLFLQIWMVATTLAKEAKSAEDVKKAEKKLQEWLDKLNVNKLLQAIARRILRRVYKQLS GFLPNDAEELFIFLTEITEITIPCRVTDPQLVVTLHEKKGDVALPVPYDHQRGFSGIFEDRSYICKTTIGDREVDSDAYYVYRLQVSSINVSVNAVQTVVRQGENITLMCIVIGNEVVNFEWTYPRKESGRLVEPVTDFLLDMPYHIRSILHIPSAELEDSGTYTCNVTESVNDHQDEKAINITVVE Motif0226_ems_3hC_1017_0001_0001_0001__23__A
DTLTKAAKELAKKVKSGKLSPKQAMRLLFVIAFRLGIDRKEMVRAAQHLMLLITK GFLPNDAEELFIFLTEITEITIPCRVTDPQLVVTLHEKKGDVALPVPYDHQRGFSGIFEDRSYICKTTIGDREVDSDAYYVYRLQVSSINVSVNAVQTVVRQGENITLMCIVIGNEVVNFEWTYPRKESGRLVEPVTDFLLDMPYHIRSILHIPSAELEDSGTYTCNVTESVNDHQDEKAINITVVE Motif0700_HHH_eva_0491_0001_0001__2__T
PRRIEDALRSLLNSPNPELRLLAKIAIELLKRGVSPRRIALIIRRLADRLGLSPRVLRLVLIAVL GFLPNDAEELFIFLTEITEITIPCRVTDPQLVVTLHEKKGDVALPVPYDHQRGFSGIFEDRSYICKTTIGDREVDSDAYYVYRLQVSSINVSVNAVQTVVRQGENITLMCIVIGNEVVNFEWTYPRKESGRLVEPVTDFLLDMPYHIRSILHIPSAELEDSGTYTCNVTESVNDHQDEKAINITVVE mot_609d97902c010e147ff7b7376c5fa04b_0001_000000025_0001_40_50_H_._bcov_4helix_00764_0001_0001__25__I
DPTSFRLVMEISLVLQLFKKGEIDPSQAKTLLKRLQEKAKKIGDRFAVVLAEPAIRVIKKAEKS GFLPNDAEELFIFLTEITEITIPCRVTDPQLVVTLHEKKGDVALPVPYDHQRGFSGIFEDRSYICKTTIGDREVDSDAYYVYRLQVSSINVSVNAVQTVVRQGENITLMCIVIGNEVVNFEWTYPRKESGRLVEPVTDFLLDMPYHIRSILHIPSAELEDSGTYTCNVTESVNDHQDEKAINITVVE Motif0654_HHH_eva_0065_0001_0002_0001__53__P
DYRTLFLQIWMVATTLYKEAKSEEDVKKAEKKLQEWLDKLNVNKLLQAIARRILRRVYKQLS GFLPNDAEELFIFLTEITEITIPCRVTDPQLVVTLHEKKGDVALPVPYDHQRGFSGIFEDRSYICKTTIGDREVDSDAYYVYRLQVSSINVSVNAVQTVVRQGENITLMCIVIGNEVVNFEWTYPRKESGRLVEPVTDFLLDMPYHIRSILHIPSAELEDSGTYTCNVTESVNDHQDEKAINITVVE Motif0226_ems_3hC_1017_0001_0001_0001__17__Y
DLLEKAKKVAREILDPEVVRIFELAVEVLKKKGANPSSILIAVLRLLRRRGDDPELLREVFRRAR GFLPNDAEELFIFLTEITEITIPCRVTDPQLVVTLHEKKGDVALPVPYDHQRGFSGIFEDRSYICKTTIGDREVDSDAYYVYRLQVSSINVSVNAVQTVVRQGENITLMCIVIGNEVVNFEWTYPRKESGRLVEPVTDFLLDMPYHIRSILHIPSAELEDSGTYTCNVTESVNDHQDEKAINITVVE mot_08167eb7329a42484cd5255d2447d7e3_0001_000000008_0001_28_33_H_._bcov_4helix_06679_0001_0001__52__D
DPTSFRLVMEISLVLPLFKKGEIDPSQAKTLLKRLQEKAKKIGDRFAVVLAEFAIRVIKKAEKS GFLPNDAEELFIFLTEITEITIPCRVTDPQLVVTLHEKKGDVALPVPYDHQRGFSGIFEDRSYICKTTIGDREVDSDAYYVYRLQVSSINVSVNAVQTVVRQGENITLMCIVIGNEVVNFEWTYPRKESGRLVEPVTDFLLDMPYHIRSILHIPSAELEDSGTYTCNVTESVNDHQDEKAINITVVE Motif0654_HHH_eva_0065_0001_0002_0001__16__P
DKELLEEAIKLLKEGDPEKARKVQLELAREAHERNDPKLYRAIALVYFYLRSNPRLAIQLLELLT GFLPNDAEELFIFLTEITEITIPCRVTDPQLVVTLHEKKGDVALPVPYDHQRGFSGIFEDRSYICKTTIGDREVDSDAYYVYRLQVSSINVSVNAVQTVVRQGENITLMCIVIGNEVVNFEWTYPRKESGRLVEPVTDFLLDMPYHIRSILHIPSAELEDSGTYTCNVTESVNDHQDEKAINITVVE mot_bf3638518266f21cb84f5b4df2ecfe2d_0001_000000006_0001_43_47_H_._bcov_4helix_08698_0001_0001__24__Q
SVLEELLRPARELGDKRLADIIRALIRAVRNGKISPEKALRLILAYAHFLGNKELFRVVLRLFKK GFLPNDAEELFIFLTEITEITIPCRVTDPQLVVTLHEKKGDVALPVPYDHQRGFSGIFEDRSYICKTTIGDREVDSDAYYVYRLQVSSINVSVNAVQTVVRQGENITLMCIVIGNEVVNFEWTYPRKESGRLVEPVTDFLLDMPYHIRSILHIPSAELEDSGTYTCNVTESVNDHQDEKAINITVVE mot_160197465f8bb7538cb2ee3a4afbc558_0001_1_000000012_0001_43_48_H_._bcov_4helix_13604_0001_0001_0001__9__P
SLIEEILKEVRKKNPRVVYILERLLRRLKEDGVPPNKILRILIAAAKRLGDPEASELLRRALKRK GFLPNDAEELFIFLTEITEITIPCRVTDPQLVVTLHEKKGDVALPVPYDHQRGFSGIFEDRSYICKTTIGDREVDSDAYYVYRLQVSSINVSVNAVQTVVRQGENITLMCIVIGNEVVNFEWTYPRKESGRLVEPVTDFLLDMPYHIRSILHIPSAELEDSGTYTCNVTESVNDHQDEKAINITVVE pol_efb1e6a814c01858843eeca3a22dd67d_0001_000000000_0001__36__N
SVLEELLRLARELGDKRLADIIRALIRAVRNGKISPEKAVRLILAYAHFLGNKELFRVVLRLFKK GFLPNDAEELFIFLTEITEITIPCRVTDPQLVVTLHEKKGDVALPVPYDHQRGFSGIFEDRSYICKTTIGDREVDSDAYYVYRLQVSSINVSVNAVQTVVRQGENITLMCIVIGNEVVNFEWTYPRKESGRLVEPVTDFLLDMPYHIRSILHIPSAELEDSGTYTCNVTESVNDHQDEKAINITVVE mot_160197465f8bb7538cb2ee3a4afbc558_0001_1_000000012_0001_43_48_H_._bcov_4helix_13604_0001_0001_0001__40__V
SELAELILELIEKGDPRVRKLILELLKELKERGDEKRFKLLVRVWFLLRSGNPELAKQLLKKIKK GFLPNDAEELFIFLTEITEITIPCRVTDPQLVVTLHEKKGDVALPVPYDHQRGFSGIFEDRSYICKTTIGDREVDSDAYYVYRLQVSSINVSVNAVQTVVRQGENITLMCIVIGNEVVNFEWTYPRKESGRLVEPVTDFLLDMPYHIRSILHIPSAELEDSGTYTCNVTESVNDHQDEKAINITVVE mot_40e86e4e32a25ee6cbb7392bdf050625_0001_1_000000007_0001_45_49_H_._bcov_4helix_08751_0001_0001__6__L
DEREELIELILRNLDDPCKVHELLKRLLELAEELGDRRLYRYVMLIFWALRRNPERAERLLRKLK GFLPNDAEELFIFLTEITEITIPCRVTDPQLVVTLHEKKGDVALPVPYDHQRGFSGIFEDRSYICKTTIGDREVDSDAYYVYRLQVSSINVSVNAVQTVVRQGENITLMCIVIGNEVVNFEWTYPRKESGRLVEPVTDFLLDMPYHIRSILHIPSAELEDSGTYTCNVTESVNDHQDEKAINITVVE mot_1135017daf8806428a8a9fbb7d65b56a_0001_1_000000003_0001_54_58_H_._bcov_4helix_12259_0001_0001__18__C
PRRIEDALRSLLNSPNPELRLLAKVAIELLKRGVSPRRIALIIRRLADRLGLSPRVLRLLLIAVL GFLPNDAEELFIFLTEITEITIPCRVTDPQLVVTLHEKKGDVALPVPYDHQRGFSGIFEDRSYICKTTIGDREVDSDAYYVYRLQVSSINVSVNAVQTVVRQGENITLMCIVIGNEVVNFEWTYPRKESGRLVEPVTDFLLDMPYHIRSILHIPSAELEDSGTYTCNVTESVNDHQDEKAINITVVE mot_609d97902c010e147ff7b7376c5fa04b_0001_000000025_0001_40_50_H_._bcov_4helix_00764_0001_0001__60__L
DPTSFRLVMEISLVLQLFKKGEIDPSQAKTLLKRLQEKAKKIGDRFLVVLAEFAIRVIKKAEKS GFLPNDAEELFIFLTEITEITIPCRVTDPQLVVTLHEKKGDVALPVPYDHQRGFSGIFEDRSYICKTTIGDREVDSDAYYVYRLQVSSINVSVNAVQTVVRQGENITLMCIVIGNEVVNFEWTYPRKESGRLVEPVTDFLLDMPYHIRSILHIPSAELEDSGTYTCNVTESVNDHQDEKAINITVVE Motif0654_HHH_eva_0065_0001_0002_0001__47__L
DKELLEEAIKLLKEGDPEKARKVLLELAREAHERNDPKLYRAIALVYFYLRSNPRVAIQLLELLT GFLPNDAEELFIFLTEITEITIPCRVTDPQLVVTLHEKKGDVALPVPYDHQRGFSGIFEDRSYICKTTIGDREVDSDAYYVYRLQVSSINVSVNAVQTVVRQGENITLMCIVIGNEVVNFEWTYPRKESGRLVEPVTDFLLDMPYHIRSILHIPSAELEDSGTYTCNVTESVNDHQDEKAINITVVE mot_bf3638518266f21cb84f5b4df2ecfe2d_0001_000000006_0001_43_47_H_._bcov_4helix_08698_0001_0001__56__V
PELRRLTARLLFLVVQAIRRNDEDTVRTLLKIAKELADRNPKYKFVFLVLRSMIFRMRLRI GFLPNDAEELFIFLTEITEITIPCRVTDPQLVVTLHEKKGDVALPVPYDHQRGFSGIFEDRSYICKTTIGDREVDSDAYYVYRLQVSSINVSVNAVQTVVRQGENITLMCIVIGNEVVNFEWTYPRKESGRLVEPVTDFLLDMPYHIRSILHIPSAELEDSGTYTCNVTESVNDHQDEKAINITVVE mot_51f052f6668327b679cb52626a28bdc2_0001_000000016_0001_20_27_H_._ems_3hM_469_0001_0001__59__L
SLIEEILKEVRKKNPRVVYILERLLRRLKEDGVPPEKILRILIAAAKRLNDPEASELLRRALKRK GFLPNDAEELFIFLTEITEITIPCRVTDPQLVVTLHEKKGDVALPVPYDHQRGFSGIFEDRSYICKTTIGDREVDSDAYYVYRLQVSSINVSVNAVQTVVRQGENITLMCIVIGNEVVNFEWTYPRKESGRLVEPVTDFLLDMPYHIRSILHIPSAELEDSGTYTCNVTESVNDHQDEKAINITVVE pol_efb1e6a814c01858843eeca3a22dd67d_0001_000000000_0001__50__N
SELFREAIELLEEGNPTEARRVLLRLAIRLAQEGDPRRRAVALAYFYLKTGNPKEAAQLLEEARR GFLPNDAEELFIFLTEITEITIPCRVTDPQLVVTLHEKKGDVALPVPYDHQRGFSGIFEDRSYICKTTIGDREVDSDAYYVYRLQVSSINVSVNAVQTVVRQGENITLMCIVIGNEVVNFEWTYPRKESGRLVEPVTDFLLDMPYHIRSILHIPSAELEDSGTYTCNVTESVNDHQDEKAINITVVE mot_bf3638518266f21cb84f5b4df2ecfe2d_0001_000000006_0001_43_47_H_._bcov_4helix_13872_0001_0001__17__T
SEKEYLERVLRLLEQGNRRRAIARLLQILQELKRRGDPRVEEFRKLVRLLARDEESAKELVRRLR GFLPNDAEELFIFLTEITEITIPCRVTDPQLVVTLHEKKGDVALPVPYDHQRGFSGIFEDRSYICKTTIGDREVDSDAYYVYRLQVSSINVSVNAVQTVVRQGENITLMCIVIGNEVVNFEWTYPRKESGRLVEPVTDFLLDMPYHIRSILHIPSAELEDSGTYTCNVTESVNDHQDEKAINITVVE mot_e4bd6bfb1f6e2b8050824fddb522a560_0001_000000012_0001_38_46_H_._bcov_4helix_13996_0001_0001_0001__56__S
SEAFREAIELLEEGNPEEARRVLLRLAIRLAQEGDPRRRAVALAYFYLKTGNPKEAAQLLEEARR GFLPNDAEELFIFLTEITEITIPCRVTDPQLVVTLHEKKGDVALPVPYDHQRGFSGIFEDRSYICKTTIGDREVDSDAYYVYRLQVSSINVSVNAVQTVVRQGENITLMCIVIGNEVVNFEWTYPRKESGRLVEPVTDFLLDMPYHIRSILHIPSAELEDSGTYTCNVTESVNDHQDEKAINITVVE mot_bf3638518266f21cb84f5b4df2ecfe2d_0001_000000006_0001_43_47_H_._bcov_4helix_13872_0001_0001__3__A
SELFREAIELLEEGNPEEARRVLLRLAIRLAQEGDPRRRAVALAYFYLKTGNPKEAAQLLEEVRR GFLPNDAEELFIFLTEITEITIPCRVTDPQLVVTLHEKKGDVALPVPYDHQRGFSGIFEDRSYICKTTIGDREVDSDAYYVYRLQVSSINVSVNAVQTVVRQGENITLMCIVIGNEVVNFEWTYPRKESGRLVEPVTDFLLDMPYHIRSILHIPSAELEDSGTYTCNVTESVNDHQDEKAINITVVE mot_bf3638518266f21cb84f5b4df2ecfe2d_0001_000000006_0001_43_47_H_._bcov_4helix_13872_0001_0001__63__V
DKAREFLRAAAKYGDPSAKRALKLLEELRKRGIPPEEALKIVVEFLRKAGWPRLARVVEEALKDE GFLPNDAEELFIFLTEITEITIPCRVTDPQLVVTLHEKKGDVALPVPYDHQRGFSGIFEDRSYICKTTIGDREVDSDAYYVYRLQVSSINVSVNAVQTVVRQGENITLMCIVIGNEVVNFEWTYPRKESGRLVEPVTDFLLDMPYHIRSILHIPSAELEDSGTYTCNVTESVNDHQDEKAINITVVE pol_dbffe343c7d163558afca76ad3d2ac5b_0001_000000006_0001__51__W
DKAREFLRAAAKYGDPSAKRALKLLEELRKRGIPPEEALKLVVEFLRKAGNPRLARVVEEALKDE GFLPNDAEELFIFLTEITEITIPCRVTDPQLVVTLHEKKGDVALPVPYDHQRGFSGIFEDRSYICKTTIGDREVDSDAYYVYRLQVSSINVSVNAVQTVVRQGENITLMCIVIGNEVVNFEWTYPRKESGRLVEPVTDFLLDMPYHIRSILHIPSAELEDSGTYTCNVTESVNDHQDEKAINITVVE pol_dbffe343c7d163558afca76ad3d2ac5b_0001_000000006_0001__41__L
SVEELVKRILELLKEDEHRALRRLVVLLLNRGISQEEIARIALRVLKLFKRDPEKARELIEKVLR GFLPNDAEELFIFLTEITEITIPCRVTDPQLVVTLHEKKGDVALPVPYDHQRGFSGIFEDRSYICKTTIGDREVDSDAYYVYRLQVSSINVSVNAVQTVVRQGENITLMCIVIGNEVVNFEWTYPRKESGRLVEPVTDFLLDMPYHIRSILHIPSAELEDSGTYTCNVTESVNDHQDEKAINITVVE mot_2b600050e251f2a604d3ce6a8573eea7_0001_000000019_0001_19_24_H_._bcov_4helix_03558_0001_0002_0001__35__Q
DEREELIELPLRNLDDPEKVHELLKRLLELAEELGDRRLYRYVMLIFWALRRNPERAERLLRKLK GFLPNDAEELFIFLTEITEITIPCRVTDPQLVVTLHEKKGDVALPVPYDHQRGFSGIFEDRSYICKTTIGDREVDSDAYYVYRLQVSSINVSVNAVQTVVRQGENITLMCIVIGNEVVNFEWTYPRKESGRLVEPVTDFLLDMPYHIRSILHIPSAELEDSGTYTCNVTESVNDHQDEKAINITVVE mot_1135017daf8806428a8a9fbb7d65b56a_0001_1_000000003_0001_54_58_H_._bcov_4helix_12259_0001_0001__10__P
DELREILREALEKGDPELVKELLEVLARLADETGDPKLRIVIAYVWFAKKKNDPRLLKTALQVLK GFLPNDAEELFIFLTEITEITIPCRVTDPQLVVTLHEKKGDVALPVPYDHQRGFSGIFEDRSYICKTTIGDREVDSDAYYVYRLQVSSINVSVNAVQTVVRQGENITLMCIVIGNEVVNFEWTYPRKESGRLVEPVTDFLLDMPYHIRSILHIPSAELEDSGTYTCNVTESVNDHQDEKAINITVVE mot_3d846c9d85e6025fdd308e635d10a743_0001_000000009_0001_38_47_H_._bcov_4helix_12293_0001_0001__25__V
SELAEEILELIEKGDPRVRKLILELLKELKERGDEKRFKFLVRVWFLLRSGNPELAKQLLKKIKK GFLPNDAEELFIFLTEITEITIPCRVTDPQLVVTLHEKKGDVALPVPYDHQRGFSGIFEDRSYICKTTIGDREVDSDAYYVYRLQVSSINVSVNAVQTVVRQGENITLMCIVIGNEVVNFEWTYPRKESGRLVEPVTDFLLDMPYHIRSILHIPSAELEDSGTYTCNVTESVNDHQDEKAINITVVE mot_40e86e4e32a25ee6cbb7392bdf050625_0001_1_000000007_0001_45_49_H_._bcov_4helix_08751_0001_0001__40__F
DYRTLFLQIWMVATTLAKEAKSEEDVKKAEKKLQEWLDKLNVQKLLQAIARRILRRVYKQLS GFLPNDAEELFIFLTEITEITIPCRVTDPQLVVTLHEKKGDVALPVPYDHQRGFSGIFEDRSYICKTTIGDREVDSDAYYVYRLQVSSINVSVNAVQTVVRQGENITLMCIVIGNEVVNFEWTYPRKESGRLVEPVTDFLLDMPYHIRSILHIPSAELEDSGTYTCNVTESVNDHQDEKAINITVVE Motif0226_ems_3hC_1017_0001_0001_0001__43__Q
SLEELERLIRKLVKEGDPAARRALLVLESLKSRGVSPEEIVRRLIAFLFILGNPELIRLAIRLFL GFLPNDAEELFIFLTEITEITIPCRVTDPQLVVTLHEKKGDVALPVPYDHQRGFSGIFEDRSYICKTTIGDREVDSDAYYVYRLQVSSINVSVNAVQTVVRQGENITLMCIVIGNEVVNFEWTYPRKESGRLVEPVTDFLLDMPYHIRSILHIPSAELEDSGTYTCNVTESVNDHQDEKAINITVVE Motif0680_bcov_4helix_10154_0001_0002__32__S
DEREELIELILRNLDDPEKVHELLKRLLELAEELGDRRLYRYVMLIFWALRRNPERAERLLRKDK GFLPNDAEELFIFLTEITEITIPCRVTDPQLVVTLHEKKGDVALPVPYDHQRGFSGIFEDRSYICKTTIGDREVDSDAYYVYRLQVSSINVSVNAVQTVVRQGENITLMCIVIGNEVVNFEWTYPRKESGRLVEPVTDFLLDMPYHIRSILHIPSAELEDSGTYTCNVTESVNDHQDEKAINITVVE mot_1135017daf8806428a8a9fbb7d65b56a_0001_1_000000003_0001_54_58_H_._bcov_4helix_12259_0001_0001__64__D
IPTSFRLVMEISLVLQLFKKGEIDPSQAKTLLKRLQEKAKKIGDRFAVVLAEFAIRVIKKAEKS GFLPNDAEELFIFLTEITEITIPCRVTDPQLVVTLHEKKGDVALPVPYDHQRGFSGIFEDRSYICKTTIGDREVDSDAYYVYRLQVSSINVSVNAVQTVVRQGENITLMCIVIGNEVVNFEWTYPRKESGRLVEPVTDFLLDMPYHIRSILHIPSAELEDSGTYTCNVTESVNDHQDEKAINITVVE Motif0654_HHH_eva_0065_0001_0002_0001__1__I
DKAREFLRAAAKYGDPSAKRALKLLEELRKRGQPPEEALKIVVEFLRKAGNPRLARVVEEALKDE GFLPNDAEELFIFLTEITEITIPCRVTDPQLVVTLHEKKGDVALPVPYDHQRGFSGIFEDRSYICKTTIGDREVDSDAYYVYRLQVSSINVSVNAVQTVVRQGENITLMCIVIGNEVVNFEWTYPRKESGRLVEPVTDFLLDMPYHIRSILHIPSAELEDSGTYTCNVTESVNDHQDEKAINITVVE pol_dbffe343c7d163558afca76ad3d2ac5b_0001_000000006_0001__33__Q
SLIEEILKEVRKKNPRVVYILERLLRRLKEDGVPPEKILRILIAAAKRLGDPEASETLRRALKRK GFLPNDAEELFIFLTEITEITIPCRVTDPQLVVTLHEKKGDVALPVPYDHQRGFSGIFEDRSYICKTTIGDREVDSDAYYVYRLQVSSINVSVNAVQTVVRQGENITLMCIVIGNEVVNFEWTYPRKESGRLVEPVTDFLLDMPYHIRSILHIPSAELEDSGTYTCNVTESVNDHQDEKAINITVVE pol_efb1e6a814c01858843eeca3a22dd67d_0001_000000000_0001__57__T
SELAEEILELIEKGDVRVRKLILELLKELKERGDEKRFKLLVRVWFLLRSGNPELAKQLLKKIKK GFLPNDAEELFIFLTEITEITIPCRVTDPQLVVTLHEKKGDVALPVPYDHQRGFSGIFEDRSYICKTTIGDREVDSDAYYVYRLQVSSINVSVNAVQTVVRQGENITLMCIVIGNEVVNFEWTYPRKESGRLVEPVTDFLLDMPYHIRSILHIPSAELEDSGTYTCNVTESVNDHQDEKAINITVVE mot_40e86e4e32a25ee6cbb7392bdf050625_0001_1_000000007_0001_45_49_H_._bcov_4helix_08751_0001_0001__16__V
SLEELERLIRKLVKEGDPAARRALLVLESLKRRGVSPEEIVRRLIYFLFILGNPELIRLAIRLFL GFLPNDAEELFIFLTEITEITIPCRVTDPQLVVTLHEKKGDVALPVPYDHQRGFSGIFEDRSYICKTTIGDREVDSDAYYVYRLQVSSINVSVNAVQTVVRQGENITLMCIVIGNEVVNFEWTYPRKESGRLVEPVTDFLLDMPYHIRSILHIPSAELEDSGTYTCNVTESVNDHQDEKAINITVVE Motif0680_bcov_4helix_10154_0001_0002__46__Y
DLLEKAKKVAREPLDPEVVRIFELAVEVLKKKGANPSSILIAVLRLLRRRGVDPELLREVFRRAR GFLPNDAEELFIFLTEITEITIPCRVTDPQLVVTLHEKKGDVALPVPYDHQRGFSGIFEDRSYICKTTIGDREVDSDAYYVYRLQVSSINVSVNAVQTVVRQGENITLMCIVIGNEVVNFEWTYPRKESGRLVEPVTDFLLDMPYHIRSILHIPSAELEDSGTYTCNVTESVNDHQDEKAINITVVE mot_08167eb7329a42484cd5255d2447d7e3_0001_000000008_0001_28_33_H_._bcov_4helix_06679_0001_0001__13__P
SNLEELLRLARELGDKRLADIIRALIRAVRNGKISPEKALRLILAYAHFLGNKELFRVVLRLFKK GFLPNDAEELFIFLTEITEITIPCRVTDPQLVVTLHEKKGDVALPVPYDHQRGFSGIFEDRSYICKTTIGDREVDSDAYYVYRLQVSSINVSVNAVQTVVRQGENITLMCIVIGNEVVNFEWTYPRKESGRLVEPVTDFLLDMPYHIRSILHIPSAELEDSGTYTCNVTESVNDHQDEKAINITVVE mot_160197465f8bb7538cb2ee3a4afbc558_0001_1_000000012_0001_43_48_H_._bcov_4helix_13604_0001_0001_0001__2__N
PELRELTARLLFLVVQAIRRNDEDTVRTLLKIAKELADRNPKYKFVFLVLRSMIFRMRRRI GFLPNDAEELFIFLTEITEITIPCRVTDPQLVVTLHEKKGDVALPVPYDHQRGFSGIFEDRSYICKTTIGDREVDSDAYYVYRLQVSSINVSVNAVQTVVRQGENITLMCIVIGNEVVNFEWTYPRKESGRLVEPVTDFLLDMPYHIRSILHIPSAELEDSGTYTCNVTESVNDHQDEKAINITVVE mot_51f052f6668327b679cb52626a28bdc2_0001_000000016_0001_20_27_H_._ems_3hM_469_0001_0001__5__E
DELREILRGALEKGDPELVKELLELLARLADETGDPKLRIVIAYVWFAKKKNDPRLLKTALQVLK GFLPNDAEELFIFLTEITEITIPCRVTDPQLVVTLHEKKGDVALPVPYDHQRGFSGIFEDRSYICKTTIGDREVDSDAYYVYRLQVSSINVSVNAVQTVVRQGENITLMCIVIGNEVVNFEWTYPRKESGRLVEPVTDFLLDMPYHIRSILHIPSAELEDSGTYTCNVTESVNDHQDEKAINITVVE mot_3d846c9d85e6025fdd308e635d10a743_0001_000000009_0001_38_47_H_._bcov_4helix_12293_0001_0001__9__G
SAIEEILKEVRKKNPRVVYILERLLRRLKEDGVPPEKILRILIAAAKRLGDPEASELLRRALKRK GFLPNDAEELFIFLTEITEITIPCRVTDPQLVVTLHEKKGDVALPVPYDHQRGFSGIFEDRSYICKTTIGDREVDSDAYYVYRLQVSSINVSVNAVQTVVRQGENITLMCIVIGNEVVNFEWTYPRKESGRLVEPVTDFLLDMPYHIRSILHIPSAELEDSGTYTCNVTESVNDHQDEKAINITVVE pol_efb1e6a814c01858843eeca3a22dd67d_0001_000000000_0001__2__A
DYRTLFLQIWMVATTLAKKAKSEEDVKKAEKKLQEWLDKLNVNKLLQAIARRILRRVYKQLS GFLPNDAEELFIFLTEITEITIPCRVTDPQLVVTLHEKKGDVALPVPYDHQRGFSGIFEDRSYICKTTIGDREVDSDAYYVYRLQVSSINVSVNAVQTVVRQGENITLMCIVIGNEVVNFEWTYPRKESGRLVEPVTDFLLDMPYHIRSILHIPSAELEDSGTYTCNVTESVNDHQDEKAINITVVE Motif0226_ems_3hC_1017_0001_0001_0001__19__K
DPTSFRLVMEILLVLQLFKKGEIDPSQAKTLLKRLQEKAKKIGDRFAVVLAEFAIRVIKKAEKS GFLPNDAEELFIFLTEITEITIPCRVTDPQLVVTLHEKKGDVALPVPYDHQRGFSGIFEDRSYICKTTIGDREVDSDAYYVYRLQVSSINVSVNAVQTVVRQGENITLMCIVIGNEVVNFEWTYPRKESGRLVEPVTDFLLDMPYHIRSILHIPSAELEDSGTYTCNVTESVNDHQDEKAINITVVE Motif0654_HHH_eva_0065_0001_0002_0001__12__L
SDWSRKLQRRLALIFAALRQGFISNDEAKELAKRVEEKARKLGDKHVRQLVKFVKDAIERAG GFLPNDAEELFIFLTEITEITIPCRVTDPQLVVTLHEKKGDVALPVPYDHQRGFSGIFEDRSYICKTTIGDREVDSDAYYVYRLQVSSINVSVNAVQTVVRQGENITLMCIVIGNEVVNFEWTYPRKESGRLVEPVTDFLLDMPYHIRSILHIPSAELEDSGTYTCNVTESVNDHQDEKAINITVVE mot_7397bc064fdf6bae2cd3d62d454bf56a_0001_1_000000021_0001_44_52_H_._HHH_eva_0380_0001_0001_0001__3__W
DEREELIELILRNLDDPEKVHELLARLLELAEELGDRRLYRYVMLIFWALRRNPERAERLLRKLK GFLPNDAEELFIFLTEITEITIPCRVTDPQLVVTLHEKKGDVALPVPYDHQRGFSGIFEDRSYICKTTIGDREVDSDAYYVYRLQVSSINVSVNAVQTVVRQGENITLMCIVIGNEVVNFEWTYPRKESGRLVEPVTDFLLDMPYHIRSILHIPSAELEDSGTYTCNVTESVNDHQDEKAINITVVE mot_1135017daf8806428a8a9fbb7d65b56a_0001_1_000000003_0001_54_58_H_._bcov_4helix_12259_0001_0001__25__A
SELAETILELIEKGDPRVRKLILELLKELKERGDEKRFKLLVRVWFLLRSGNPELAKQLLKKIKK GFLPNDAEELFIFLTEITEITIPCRVTDPQLVVTLHEKKGDVALPVPYDHQRGFSGIFEDRSYICKTTIGDREVDSDAYYVYRLQVSSINVSVNAVQTVVRQGENITLMCIVIGNEVVNFEWTYPRKESGRLVEPVTDFLLDMPYHIRSILHIPSAELEDSGTYTCNVTESVNDHQDEKAINITVVE mot_40e86e4e32a25ee6cbb7392bdf050625_0001_1_000000007_0001_45_49_H_._bcov_4helix_08751_0001_0001__6__T
SEKEYLERVLTLLEQGNRRRAIARLLQILQELKRRGDPRVEEFRKLVRLLARDEEKAKELVRRLR GFLPNDAEELFIFLTEITEITIPCRVTDPQLVVTLHEKKGDVALPVPYDHQRGFSGIFEDRSYICKTTIGDREVDSDAYYVYRLQVSSINVSVNAVQTVVRQGENITLMCIVIGNEVVNFEWTYPRKESGRLVEPVTDFLLDMPYHIRSILHIPSAELEDSGTYTCNVTESVNDHQDEKAINITVVE mot_e4bd6bfb1f6e2b8050824fddb522a560_0001_000000012_0001_38_46_H_._bcov_4helix_13996_0001_0001_0001__11__T
DLLEKAKKVAREILDPEVVRIFELAVEVLKKKGANPSSILIAVLRLLRRRGVDPELLREKFRRAR GFLPNDAEELFIFLTEITEITIPCRVTDPQLVVTLHEKKGDVALPVPYDHQRGFSGIFEDRSYICKTTIGDREVDSDAYYVYRLQVSSINVSVNAVQTVVRQGENITLMCIVIGNEVVNFEWTYPRKESGRLVEPVTDFLLDMPYHIRSILHIPSAELEDSGTYTCNVTESVNDHQDEKAINITVVE mot_08167eb7329a42484cd5255d2447d7e3_0001_000000008_0001_28_33_H_._bcov_4helix_06679_0001_0001__60__K
DEREELIELILRNLDDPEKVHELLKRLLGLAEELGDRRLYRYVMLIFWALRRNPERAERLLRKLK GFLPNDAEELFIFLTEITEITIPCRVTDPQLVVTLHEKKGDVALPVPYDHQRGFSGIFEDRSYICKTTIGDREVDSDAYYVYRLQVSSINVSVNAVQTVVRQGENITLMCIVIGNEVVNFEWTYPRKESGRLVEPVTDFLLDMPYHIRSILHIPSAELEDSGTYTCNVTESVNDHQDEKAINITVVE mot_1135017daf8806428a8a9fbb7d65b56a_0001_1_000000003_0001_54_58_H_._bcov_4helix_12259_0001_0001__29__G
SDESRKLQRRLALIFAALRQIFISNDEAKELAKRVEEKARKLGDKHVRQLVKFVKDAIERAG GFLPNDAEELFIFLTEITEITIPCRVTDPQLVVTLHEKKGDVALPVPYDHQRGFSGIFEDRSYICKTTIGDREVDSDAYYVYRLQVSSINVSVNAVQTVVRQGENITLMCIVIGNEVVNFEWTYPRKESGRLVEPVTDFLLDMPYHIRSILHIPSAELEDSGTYTCNVTESVNDHQDEKAINITVVE mot_7397bc064fdf6bae2cd3d62d454bf56a_0001_1_000000021_0001_44_52_H_._HHH_eva_0380_0001_0001_0001__21__I
PELIEEALELLKEGDCKKVFRVLARLVQLLREKGDPRYRLVLLILAYVRFGNPEAARQLLRIVLK GFLPNDAEELFIFLTEITEITIPCRVTDPQLVVTLHEKKGDVALPVPYDHQRGFSGIFEDRSYICKTTIGDREVDSDAYYVYRLQVSSINVSVNAVQTVVRQGENITLMCIVIGNEVVNFEWTYPRKESGRLVEPVTDFLLDMPYHIRSILHIPSAELEDSGTYTCNVTESVNDHQDEKAINITVVE mot_160197465f8bb7538cb2ee3a4afbc558_0001_1_000000012_0001_43_48_H_._bcov_4helix_11522_0001_0001__16__C
SLEELERLIRKLVKEGDPAARRALLVLESKKRRGVSPEEIVRRLIAFLFILGNPELIRLAIRLFL GFLPNDAEELFIFLTEITEITIPCRVTDPQLVVTLHEKKGDVALPVPYDHQRGFSGIFEDRSYICKTTIGDREVDSDAYYVYRLQVSSINVSVNAVQTVVRQGENITLMCIVIGNEVVNFEWTYPRKESGRLVEPVTDFLLDMPYHIRSILHIPSAELEDSGTYTCNVTESVNDHQDEKAINITVVE Motif0680_bcov_4helix_10154_0001_0002__30__K
SEIEEVLELIRRYDPEVVKELETVLRALKRSGVSPEKILKYLLIVAHFLGSPLAVRLLFRLMTKR GFLPNDAEELFIFLTEITEITIPCRVTDPQLVVTLHEKKGDVALPVPYDHQRGFSGIFEDRSYICKTTIGDREVDSDAYYVYRLQVSSINVSVNAVQTVVRQGENITLMCIVIGNEVVNFEWTYPRKESGRLVEPVTDFLLDMPYHIRSILHIPSAELEDSGTYTCNVTESVNDHQDEKAINITVVE Motif0241_bcov_4helix_07329_0001_0001__23__T
DELREILREALEMGDPELVKELLELLARLADETGDPKLRIVIAYVWFAKKKNDPRLLKTALQVLK GFLPNDAEELFIFLTEITEITIPCRVTDPQLVVTLHEKKGDVALPVPYDHQRGFSGIFEDRSYICKTTIGDREVDSDAYYVYRLQVSSINVSVNAVQTVVRQGENITLMCIVIGNEVVNFEWTYPRKESGRLVEPVTDFLLDMPYHIRSILHIPSAELEDSGTYTCNVTESVNDHQDEKAINITVVE mot_3d846c9d85e6025fdd308e635d10a743_0001_000000009_0001_38_47_H_._bcov_4helix_12293_0001_0001__13__M
SEKEYLERVLRLLEQGNRRRAIARLLQILQELKRQGDPRVEEFRKLVRLLARDEEKAKELVRRLR GFLPNDAEELFIFLTEITEITIPCRVTDPQLVVTLHEKKGDVALPVPYDHQRGFSGIFEDRSYICKTTIGDREVDSDAYYVYRLQVSSINVSVNAVQTVVRQGENITLMCIVIGNEVVNFEWTYPRKESGRLVEPVTDFLLDMPYHIRSILHIPSAELEDSGTYTCNVTESVNDHQDEKAINITVVE mot_e4bd6bfb1f6e2b8050824fddb522a560_0001_000000012_0001_38_46_H_._bcov_4helix_13996_0001_0001_0001__35__Q
DKAREFLRAAAKYGDPSAKRALKLLEELRKRGIPPEEALVIVVEFLRKAGNPRLARVVEEALKDE GFLPNDAEELFIFLTEITEITIPCRVTDPQLVVTLHEKKGDVALPVPYDHQRGFSGIFEDRSYICKTTIGDREVDSDAYYVYRLQVSSINVSVNAVQTVVRQGENITLMCIVIGNEVVNFEWTYPRKESGRLVEPVTDFLLDMPYHIRSILHIPSAELEDSGTYTCNVTESVNDHQDEKAINITVVE pol_dbffe343c7d163558afca76ad3d2ac5b_0001_000000006_0001__40__V
DLLEKAKKVAREILDPEVVRIFELAVRVLKKKGANPSSILIAVLRLLRRRGVDPELLREVFRRAR GFLPNDAEELFIFLTEITEITIPCRVTDPQLVVTLHEKKGDVALPVPYDHQRGFSGIFEDRSYICKTTIGDREVDSDAYYVYRLQVSSINVSVNAVQTVVRQGENITLMCIVIGNEVVNFEWTYPRKESGRLVEPVTDFLLDMPYHIRSILHIPSAELEDSGTYTCNVTESVNDHQDEKAINITVVE mot_08167eb7329a42484cd5255d2447d7e3_0001_000000008_0001_28_33_H_._bcov_4helix_06679_0001_0001__27__R
SLIEEILKEVRKKNPRVVYIAERLLRRLKEDGVPPEKILRILIAAAKRLGDPEASELLRRALKRK GFLPNDAEELFIFLTEITEITIPCRVTDPQLVVTLHEKKGDVALPVPYDHQRGFSGIFEDRSYICKTTIGDREVDSDAYYVYRLQVSSINVSVNAVQTVVRQGENITLMCIVIGNEVVNFEWTYPRKESGRLVEPVTDFLLDMPYHIRSILHIPSAELEDSGTYTCNVTESVNDHQDEKAINITVVE pol_efb1e6a814c01858843eeca3a22dd67d_0001_000000000_0001__21__A
DEREELIEQILRNLDDPEKVHELLKRLLELAEELGDRRLYRYVMLIFWALRRNPERAERLLRKLK GFLPNDAEELFIFLTEITEITIPCRVTDPQLVVTLHEKKGDVALPVPYDHQRGFSGIFEDRSYICKTTIGDREVDSDAYYVYRLQVSSINVSVNAVQTVVRQGENITLMCIVIGNEVVNFEWTYPRKESGRLVEPVTDFLLDMPYHIRSILHIPSAELEDSGTYTCNVTESVNDHQDEKAINITVVE mot_1135017daf8806428a8a9fbb7d65b56a_0001_1_000000003_0001_54_58_H_._bcov_4helix_12259_0001_0001__9__Q
DKLTKAAKELAKKVKSGKLSPKQAMRLLFVIAFRLGIDRKEMVRAAYHLMLLITK GFLPNDAEELFIFLTEITEITIPCRVTDPQLVVTLHEKKGDVALPVPYDHQRGFSGIFEDRSYICKTTIGDREVDSDAYYVYRLQVSSINVSVNAVQTVVRQGENITLMCIVIGNEVVNFEWTYPRKESGRLVEPVTDFLLDMPYHIRSILHIPSAELEDSGTYTCNVTESVNDHQDEKAINITVVE Motif0700_HHH_eva_0491_0001_0001__47__Y
DKAREFLRAAAKYGDPSAKRALKLLEELRKRGIPPEEALKIVVEFLRKAGVPRLARVVEEALKDE GFLPNDAEELFIFLTEITEITIPCRVTDPQLVVTLHEKKGDVALPVPYDHQRGFSGIFEDRSYICKTTIGDREVDSDAYYVYRLQVSSINVSVNAVQTVVRQGENITLMCIVIGNEVVNFEWTYPRKESGRLVEPVTDFLLDMPYHIRSILHIPSAELEDSGTYTCNVTESVNDHQDEKAINITVVE pol_dbffe343c7d163558afca76ad3d2ac5b_0001_000000006_0001__51__V
DKLTKAAKELAKKVKSGKLSPKQAMRLLFVIAFRLGEDRKEMVRAAQHLMLLITK GFLPNDAEELFIFLTEITEITIPCRVTDPQLVVTLHEKKGDVALPVPYDHQRGFSGIFEDRSYICKTTIGDREVDSDAYYVYRLQVSSINVSVNAVQTVVRQGENITLMCIVIGNEVVNFEWTYPRKESGRLVEPVTDFLLDMPYHIRSILHIPSAELEDSGTYTCNVTESVNDHQDEKAINITVVE Motif0700_HHH_eva_0491_0001_0001__37__E
DKAREFLRAAAKYGDPSAKRALKLLEELRKRGIPPEEALKIVVEFLRKAGNPRLAPVVEEALKDE GFLPNDAEELFIFLTEITEITIPCRVTDPQLVVTLHEKKGDVALPVPYDHQRGFSGIFEDRSYICKTTIGDREVDSDAYYVYRLQVSSINVSVNAVQTVVRQGENITLMCIVIGNEVVNFEWTYPRKESGRLVEPVTDFLLDMPYHIRSILHIPSAELEDSGTYTCNVTESVNDHQDEKAINITVVE pol_dbffe343c7d163558afca76ad3d2ac5b_0001_000000006_0001__56__P
DKELNEEAIKLLKEGDPEKARKVLLELAREAHERNDPKLYRAIALVYFYLRSNPRLAIQLLELLT GFLPNDAEELFIFLTEITEITIPCRVTDPQLVVTLHEKKGDVALPVPYDHQRGFSGIFEDRSYICKTTIGDREVDSDAYYVYRLQVSSINVSVNAVQTVVRQGENITLMCIVIGNEVVNFEWTYPRKESGRLVEPVTDFLLDMPYHIRSILHIPSAELEDSGTYTCNVTESVNDHQDEKAINITVVE mot_bf3638518266f21cb84f5b4df2ecfe2d_0001_000000006_0001_43_47_H_._bcov_4helix_08698_0001_0001__5__N
DKLTKAAKELAKKVKSGKLSPKAAMRLLFVIAFRLGIDRKEMVRAAQHLMLLITK GFLPNDAEELFIFLTEITEITIPCRVTDPQLVVTLHEKKGDVALPVPYDHQRGFSGIFEDRSYICKTTIGDREVDSDAYYVYRLQVSSINVSVNAVQTVVRQGENITLMCIVIGNEVVNFEWTYPRKESGRLVEPVTDFLLDMPYHIRSILHIPSAELEDSGTYTCNVTESVNDHQDEKAINITVVE Motif0700_HHH_eva_0491_0001_0001__23__A
DKGTKAAKELAKKVKSGKLSPKQAMRLLFVIAFRLGIDRKEMVRAAQHLMLLITK GFLPNDAEELFIFLTEITEITIPCRVTDPQLVVTLHEKKGDVALPVPYDHQRGFSGIFEDRSYICKTTIGDREVDSDAYYVYRLQVSSINVSVNAVQTVVRQGENITLMCIVIGNEVVNFEWTYPRKESGRLVEPVTDFLLDMPYHIRSILHIPSAELEDSGTYTCNVTESVNDHQDEKAINITVVE Motif0700_HHH_eva_0491_0001_0001__3__G
DDERLARLAFRVLIKRAGVPDFLVKVTNGKVRVTITGRDQASQEALQLVFALARRLGLQVQIDTR GFLPNDAEELFIFLTEITEITIPCRVTDPQLVVTLHEKKGDVALPVPYDHQRGFSGIFEDRSYICKTTIGDREVDSDAYYVYRLQVSSINVSVNAVQTVVRQGENITLMCIVIGNEVVNFEWTYPRKESGRLVEPVTDFLLDMPYHIRSILHIPSAELEDSGTYTCNVTESVNDHQDEKAINITVVE mot_3h_hb1_2639_000000020_0001_26_36_H_._HEEHE_2903_0001_0002_0001__23__L
DDERLARLAFRVLIKRAGVPDFDVKVTNGKVRVTITVRDQASQEALQLVFALARRLGLQVQIDTR GFLPNDAEELFIFLTEITEITIPCRVTDPQLVVTLHEKKGDVALPVPYDHQRGFSGIFEDRSYICKTTIGDREVDSDAYYVYRLQVSSINVSVNAVQTVVRQGENITLMCIVIGNEVVNFEWTYPRKESGRLVEPVTDFLLDMPYHIRSILHIPSAELEDSGTYTCNVTESVNDHQDEKAINITVVE mot_3h_hb1_2639_000000020_0001_26_36_H_._HEEHE_2903_0001_0002_0001__37__V
SEIEEVLELIRRYDPEVVKELEKVLRALKRSGVSPWKILKYLLIVAHFLGSPLAVRLLFRLMTKR GFLPNDAEELFIFLTEITEITIPCRVTDPQLVVTLHEKKGDVALPVPYDHQRGFSGIFEDRSYICKTTIGDREVDSDAYYVYRLQVSSINVSVNAVQTVVRQGENITLMCIVIGNEVVNFEWTYPRKESGRLVEPVTDFLLDMPYHIRSILHIPSAELEDSGTYTCNVTESVNDHQDEKAINITVVE Motif0241_bcov_4helix_07329_0001_0001__36__W
DKELLEEAIKLLKEGDPEKARKVLLELAMEAHERNDPKLYRAIALVYFYLRSNPRLAIQLLELLT GFLPNDAEELFIFLTEITEITIPCRVTDPQLVVTLHEKKGDVALPVPYDHQRGFSGIFEDRSYICKTTIGDREVDSDAYYVYRLQVSSINVSVNAVQTVVRQGENITLMCIVIGNEVVNFEWTYPRKESGRLVEPVTDFLLDMPYHIRSILHIPSAELEDSGTYTCNVTESVNDHQDEKAINITVVE mot_bf3638518266f21cb84f5b4df2ecfe2d_0001_000000006_0001_43_47_H_._bcov_4helix_08698_0001_0001__29__M
SELAEEILELIEKGDPRVRKLILELLKELKERGDEKRFKLLVRVWFLLRSGMPELAKQLLKKIKK GFLPNDAEELFIFLTEITEITIPCRVTDPQLVVTLHEKKGDVALPVPYDHQRGFSGIFEDRSYICKTTIGDREVDSDAYYVYRLQVSSINVSVNAVQTVVRQGENITLMCIVIGNEVVNFEWTYPRKESGRLVEPVTDFLLDMPYHIRSILHIPSAELEDSGTYTCNVTESVNDHQDEKAINITVVE mot_40e86e4e32a25ee6cbb7392bdf050625_0001_1_000000007_0001_45_49_H_._bcov_4helix_08751_0001_0001__52__M
DLLEKAKKVARQILDPEVVRIFELAVEVLKKKGANPSSILIAVLRLLRRRGVDPELLREVFRRAR GFLPNDAEELFIFLTEITEITIPCRVTDPQLVVTLHEKKGDVALPVPYDHQRGFSGIFEDRSYICKTTIGDREVDSDAYYVYRLQVSSINVSVNAVQTVVRQGENITLMCIVIGNEVVNFEWTYPRKESGRLVEPVTDFLLDMPYHIRSILHIPSAELEDSGTYTCNVTESVNDHQDEKAINITVVE mot_08167eb7329a42484cd5255d2447d7e3_0001_000000008_0001_28_33_H_._bcov_4helix_06679_0001_0001__12__Q
SELDKIVKKLTNIAREAYKHNDKETIEKALRWAALFARQYRDPKFRELFRIIFQLRQRVER GFLPNDAEELFIFLTEITEITIPCRVTDPQLVVTLHEKKGDVALPVPYDHQRGFSGIFEDRSYICKTTIGDREVDSDAYYVYRLQVSSINVSVNAVQTVVRQGENITLMCIVIGNEVVNFEWTYPRKESGRLVEPVTDFLLDMPYHIRSILHIPSAELEDSGTYTCNVTESVNDHQDEKAINITVVE mot_7adca786d7372eb504d3486439fa8381_0001_000000015_0001_36_46_H_._ems_3hM_1325_0001_0002_0001__12__N
SEKEYLERVLRLLEQGNRRRAIARLLQILQELKRRGDPRAEEFRKLVRLLARDEEKAKELVRRLR GFLPNDAEELFIFLTEITEITIPCRVTDPQLVVTLHEKKGDVALPVPYDHQRGFSGIFEDRSYICKTTIGDREVDSDAYYVYRLQVSSINVSVNAVQTVVRQGENITLMCIVIGNEVVNFEWTYPRKESGRLVEPVTDFLLDMPYHIRSILHIPSAELEDSGTYTCNVTESVNDHQDEKAINITVVE mot_e4bd6bfb1f6e2b8050824fddb522a560_0001_000000012_0001_38_46_H_._bcov_4helix_13996_0001_0001_0001__40__A
DKLTKAAKELAKKVKSGKLSIKQAMRLLFVIAFRLGIDRKEMVRAAQHLMLLITK GFLPNDAEELFIFLTEITEITIPCRVTDPQLVVTLHEKKGDVALPVPYDHQRGFSGIFEDRSYICKTTIGDREVDSDAYYVYRLQVSSINVSVNAVQTVVRQGENITLMCIVIGNEVVNFEWTYPRKESGRLVEPVTDFLLDMPYHIRSILHIPSAELEDSGTYTCNVTESVNDHQDEKAINITVVE Motif0700_HHH_eva_0491_0001_0001__21__I
SEKEYLERVLRLLEQGNRRRAIARLLQILQELKRRGDPRVEEFEKLVRLLARDEEKAKELVRRLR GFLPNDAEELFIFLTEITEITIPCRVTDPQLVVTLHEKKGDVALPVPYDHQRGFSGIFEDRSYICKTTIGDREVDSDAYYVYRLQVSSINVSVNAVQTVVRQGENITLMCIVIGNEVVNFEWTYPRKESGRLVEPVTDFLLDMPYHIRSILHIPSAELEDSGTYTCNVTESVNDHQDEKAINITVVE mot_e4bd6bfb1f6e2b8050824fddb522a560_0001_000000012_0001_38_46_H_._bcov_4helix_13996_0001_0001_0001__44__E
DDERLARLAFRVLIKRAGVPDFDVGVTNGKVRVTITGRDQASQEALQLVFALARRLGLQVQIDTR GFLPNDAEELFIFLTEITEITIPCRVTDPQLVVTLHEKKGDVALPVPYDHQRGFSGIFEDRSYICKTTIGDREVDSDAYYVYRLQVSSINVSVNAVQTVVRQGENITLMCIVIGNEVVNFEWTYPRKESGRLVEPVTDFLLDMPYHIRSILHIPSAELEDSGTYTCNVTESVNDHQDEKAINITVVE mot_3h_hb1_2639_000000020_0001_26_36_H_._HEEHE_2903_0001_0002_0001__25__G
SLEELERLIRKLVKEGDPAARRALLVLESLKRRGVVPEEIVRRLIAFLFILGNPELIRLAIRLFL GFLPNDAEELFIFLTEITEITIPCRVTDPQLVVTLHEKKGDVALPVPYDHQRGFSGIFEDRSYICKTTIGDREVDSDAYYVYRLQVSSINVSVNAVQTVVRQGENITLMCIVIGNEVVNFEWTYPRKESGRLVEPVTDFLLDMPYHIRSILHIPSAELEDSGTYTCNVTESVNDHQDEKAINITVVE Motif0680_bcov_4helix_10154_0001_0002__36__V
DLLEKAKKVWREILDPEVVRIFELAVEVLKKKGANPSSILIAVLRLLRRRGVDPELLREVFRRAR GFLPNDAEELFIFLTEITEITIPCRVTDPQLVVTLHEKKGDVALPVPYDHQRGFSGIFEDRSYICKTTIGDREVDSDAYYVYRLQVSSINVSVNAVQTVVRQGENITLMCIVIGNEVVNFEWTYPRKESGRLVEPVTDFLLDMPYHIRSILHIPSAELEDSGTYTCNVTESVNDHQDEKAINITVVE mot_08167eb7329a42484cd5255d2447d7e3_0001_000000008_0001_28_33_H_._bcov_4helix_06679_0001_0001__10__W
SVLEELLRLARELGDKRLADIIRALIRAVRNGKISPEKALALILAYAHFLGNKELFRVVLRLFKK GFLPNDAEELFIFLTEITEITIPCRVTDPQLVVTLHEKKGDVALPVPYDHQRGFSGIFEDRSYICKTTIGDREVDSDAYYVYRLQVSSINVSVNAVQTVVRQGENITLMCIVIGNEVVNFEWTYPRKESGRLVEPVTDFLLDMPYHIRSILHIPSAELEDSGTYTCNVTESVNDHQDEKAINITVVE mot_160197465f8bb7538cb2ee3a4afbc558_0001_1_000000012_0001_43_48_H_._bcov_4helix_13604_0001_0001_0001__41__A
SEIEEVLELIRRYDPEVVKELEKVLRALKRSGVSPEKILKYLLIVAHFIGSPLAVRLLFRLMTKR GFLPNDAEELFIFLTEITEITIPCRVTDPQLVVTLHEKKGDVALPVPYDHQRGFSGIFEDRSYICKTTIGDREVDSDAYYVYRLQVSSINVSVNAVQTVVRQGENITLMCIVIGNEVVNFEWTYPRKESGRLVEPVTDFLLDMPYHIRSILHIPSAELEDSGTYTCNVTESVNDHQDEKAINITVVE Motif0241_bcov_4helix_07329_0001_0001__49__I
SEKEYLERVLRLLEQGLRRRAIARLLQILQELKRRGDPRVEEFRKLVRLLARDEEKAKELVRRLR GFLPNDAEELFIFLTEITEITIPCRVTDPQLVVTLHEKKGDVALPVPYDHQRGFSGIFEDRSYICKTTIGDREVDSDAYYVYRLQVSSINVSVNAVQTVVRQGENITLMCIVIGNEVVNFEWTYPRKESGRLVEPVTDFLLDMPYHIRSILHIPSAELEDSGTYTCNVTESVNDHQDEKAINITVVE mot_e4bd6bfb1f6e2b8050824fddb522a560_0001_000000012_0001_38_46_H_._bcov_4helix_13996_0001_0001_0001__17__L
PWLRRLTARLLFLVVQAIRRNDEDTVRTLLKIAKELADRNPKYKFVFLVLRSMIFRMRRRI GFLPNDAEELFIFLTEITEITIPCRVTDPQLVVTLHEKKGDVALPVPYDHQRGFSGIFEDRSYICKTTIGDREVDSDAYYVYRLQVSSINVSVNAVQTVVRQGENITLMCIVIGNEVVNFEWTYPRKESGRLVEPVTDFLLDMPYHIRSILHIPSAELEDSGTYTCNVTESVNDHQDEKAINITVVE mot_51f052f6668327b679cb52626a28bdc2_0001_000000016_0001_20_27_H_._ems_3hM_469_0001_0001__2__W
SLIEEILKEVRKKNPRVVYILERLLRRLKEDGVPPEKILRILQAAAKRLGDPEASELLRRALKRK GFLPNDAEELFIFLTEITEITIPCRVTDPQLVVTLHEKKGDVALPVPYDHQRGFSGIFEDRSYICKTTIGDREVDSDAYYVYRLQVSSINVSVNAVQTVVRQGENITLMCIVIGNEVVNFEWTYPRKESGRLVEPVTDFLLDMPYHIRSILHIPSAELEDSGTYTCNVTESVNDHQDEKAINITVVE pol_efb1e6a814c01858843eeca3a22dd67d_0001_000000000_0001__43__Q
DKELLEEAHKLLKEGDPEKARKVLLELAREAHERNDPKLYRAIALVYFYLRSNPRLAIQLLELLT GFLPNDAEELFIFLTEITEITIPCRVTDPQLVVTLHEKKGDVALPVPYDHQRGFSGIFEDRSYICKTTIGDREVDSDAYYVYRLQVSSINVSVNAVQTVVRQGENITLMCIVIGNEVVNFEWTYPRKESGRLVEPVTDFLLDMPYHIRSILHIPSAELEDSGTYTCNVTESVNDHQDEKAINITVVE mot_bf3638518266f21cb84f5b4df2ecfe2d_0001_000000006_0001_43_47_H_._bcov_4helix_08698_0001_0001__9__H
PRRIEDALRSLLNSPNPELRLLAKVAIELLKRGVSPRRIALIIRRLADREGLSPRVLRLVLIAVL GFLPNDAEELFIFLTEITEITIPCRVTDPQLVVTLHEKKGDVALPVPYDHQRGFSGIFEDRSYICKTTIGDREVDSDAYYVYRLQVSSINVSVNAVQTVVRQGENITLMCIVIGNEVVNFEWTYPRKESGRLVEPVTDFLLDMPYHIRSILHIPSAELEDSGTYTCNVTESVNDHQDEKAINITVVE mot_609d97902c010e147ff7b7376c5fa04b_0001_000000025_0001_40_50_H_._bcov_4helix_00764_0001_0001__50__E
PRRIEDALRSLLNSPNPELRLLAKVAIELLKRGVSPRRIALIIRRLADRLGLSWRVLRLVLIAVL GFLPNDAEELFIFLTEITEITIPCRVTDPQLVVTLHEKKGDVALPVPYDHQRGFSGIFEDRSYICKTTIGDREVDSDAYYVYRLQVSSINVSVNAVQTVVRQGENITLMCIVIGNEVVNFEWTYPRKESGRLVEPVTDFLLDMPYHIRSILHIPSAELEDSGTYTCNVTESVNDHQDEKAINITVVE mot_609d97902c010e147ff7b7376c5fa04b_0001_000000025_0001_40_50_H_._bcov_4helix_00764_0001_0001__54__W
SLIEEILKEVRKKNPRVVYILERLLRRLKEDGVPPEKFLRILIAAAKRLGDPEASELLRRALKRK GFLPNDAEELFIFLTEITEITIPCRVTDPQLVVTLHEKKGDVALPVPYDHQRGFSGIFEDRSYICKTTIGDREVDSDAYYVYRLQVSSINVSVNAVQTVVRQGENITLMCIVIGNEVVNFEWTYPRKESGRLVEPVTDFLLDMPYHIRSILHIPSAELEDSGTYTCNVTESVNDHQDEKAINITVVE pol_efb1e6a814c01858843eeca3a22dd67d_0001_000000000_0001__38__F
PELRRLTARLLFLVVQWIRRNDEDTVRTLLKIAKELADRNPKYKFVFLVLRSMIFRMRRRI GFLPNDAEELFIFLTEITEITIPCRVTDPQLVVTLHEKKGDVALPVPYDHQRGFSGIFEDRSYICKTTIGDREVDSDAYYVYRLQVSSINVSVNAVQTVVRQGENITLMCIVIGNEVVNFEWTYPRKESGRLVEPVTDFLLDMPYHIRSILHIPSAELEDSGTYTCNVTESVNDHQDEKAINITVVE mot_51f052f6668327b679cb52626a28bdc2_0001_000000016_0001_20_27_H_._ems_3hM_469_0001_0001__17__W
PRRIEDALRSLLNSPNPELRLLAKVAIELLKRGVSPRRIALIIRRLALRLGLSPRVLRLVLIAVL GFLPNDAEELFIFLTEITEITIPCRVTDPQLVVTLHEKKGDVALPVPYDHQRGFSGIFEDRSYICKTTIGDREVDSDAYYVYRLQVSSINVSVNAVQTVVRQGENITLMCIVIGNEVVNFEWTYPRKESGRLVEPVTDFLLDMPYHIRSILHIPSAELEDSGTYTCNVTESVNDHQDEKAINITVVE mot_609d97902c010e147ff7b7376c5fa04b_0001_000000025_0001_40_50_H_._bcov_4helix_00764_0001_0001__48__L
SEKEYLERVLRLMEQGNRRRAIARLLQILQELKRRGDPRVEEFRKLVRLLARDEEKAKELVRRLR GFLPNDAEELFIFLTEITEITIPCRVTDPQLVVTLHEKKGDVALPVPYDHQRGFSGIFEDRSYICKTTIGDREVDSDAYYVYRLQVSSINVSVNAVQTVVRQGENITLMCIVIGNEVVNFEWTYPRKESGRLVEPVTDFLLDMPYHIRSILHIPSAELEDSGTYTCNVTESVNDHQDEKAINITVVE mot_e4bd6bfb1f6e2b8050824fddb522a560_0001_000000012_0001_38_46_H_._bcov_4helix_13996_0001_0001_0001__13__M
DLLEKAKKVAREELDPEVVRIFELAVEVLKKKGANPSSILIAVLRLLRRRGVDPELLREVFRRAR GFLPNDAEELFIFLTEITEITIPCRVTDPQLVVTLHEKKGDVALPVPYDHQRGFSGIFEDRSYICKTTIGDREVDSDAYYVYRLQVSSINVSVNAVQTVVRQGENITLMCIVIGNEVVNFEWTYPRKESGRLVEPVTDFLLDMPYHIRSILHIPSAELEDSGTYTCNVTESVNDHQDEKAINITVVE mot_08167eb7329a42484cd5255d2447d7e3_0001_000000008_0001_28_33_H_._bcov_4helix_06679_0001_0001__13__E
SDESRKLQRRLALIFAALRQGFISNDEAKPLAKRVEEKARKLGDKHVRQLVKFVKDAIERAG GFLPNDAEELFIFLTEITEITIPCRVTDPQLVVTLHEKKGDVALPVPYDHQRGFSGIFEDRSYICKTTIGDREVDSDAYYVYRLQVSSINVSVNAVQTVVRQGENITLMCIVIGNEVVNFEWTYPRKESGRLVEPVTDFLLDMPYHIRSILHIPSAELEDSGTYTCNVTESVNDHQDEKAINITVVE mot_7397bc064fdf6bae2cd3d62d454bf56a_0001_1_000000021_0001_44_52_H_._HHH_eva_0380_0001_0001_0001__30__P
DKLTKAAKELAKKVKSGKLSPKQAMRLLFVIADRLGIDRKEMVRAAQHLMLLITK GFLPNDAEELFIFLTEITEITIPCRVTDPQLVVTLHEKKGDVALPVPYDHQRGFSGIFEDRSYICKTTIGDREVDSDAYYVYRLQVSSINVSVNAVQTVVRQGENITLMCIVIGNEVVNFEWTYPRKESGRLVEPVTDFLLDMPYHIRSILHIPSAELEDSGTYTCNVTESVNDHQDEKAINITVVE Motif0700_HHH_eva_0491_0001_0001__33__D
DELREILREALEKGDPELVKELLELLARLADETGDPKLRIVIAYVWFAKKKCDPRLLKTALQVLK GFLPNDAEELFIFLTEITEITIPCRVTDPQLVVTLHEKKGDVALPVPYDHQRGFSGIFEDRSYICKTTIGDREVDSDAYYVYRLQVSSINVSVNAVQTVVRQGENITLMCIVIGNEVVNFEWTYPRKESGRLVEPVTDFLLDMPYHIRSILHIPSAELEDSGTYTCNVTESVNDHQDEKAINITVVE mot_3d846c9d85e6025fdd308e635d10a743_0001_000000009_0001_38_47_H_._bcov_4helix_12293_0001_0001__52__C
DELREILREALEKGDPELVKELLELLARLADETGDPKLRIVIAYVWFAKKKNDPRLLKAALQVLK GFLPNDAEELFIFLTEITEITIPCRVTDPQLVVTLHEKKGDVALPVPYDHQRGFSGIFEDRSYICKTTIGDREVDSDAYYVYRLQVSSINVSVNAVQTVVRQGENITLMCIVIGNEVVNFEWTYPRKESGRLVEPVTDFLLDMPYHIRSILHIPSAELEDSGTYTCNVTESVNDHQDEKAINITVVE mot_3d846c9d85e6025fdd308e635d10a743_0001_000000009_0001_38_47_H_._bcov_4helix_12293_0001_0001__59__A
DKLTKAAKELAKKVKSGKLSPKQAMRLLFVIAFRLGIDRKEQVRAAQHLMLLITK GFLPNDAEELFIFLTEITEITIPCRVTDPQLVVTLHEKKGDVALPVPYDHQRGFSGIFEDRSYICKTTIGDREVDSDAYYVYRLQVSSINVSVNAVQTVVRQGENITLMCIVIGNEVVNFEWTYPRKESGRLVEPVTDFLLDMPYHIRSILHIPSAELEDSGTYTCNVTESVNDHQDEKAINITVVE Motif0700_HHH_eva_0491_0001_0001__42__Q
DELREILREALEKGWPELVKELLELLARLADETGDPKLRIVIAYVWFAKKKNDPRLLKTALQVLK GFLPNDAEELFIFLTEITEITIPCRVTDPQLVVTLHEKKGDVALPVPYDHQRGFSGIFEDRSYICKTTIGDREVDSDAYYVYRLQVSSINVSVNAVQTVVRQGENITLMCIVIGNEVVNFEWTYPRKESGRLVEPVTDFLLDMPYHIRSILHIPSAELEDSGTYTCNVTESVNDHQDEKAINITVVE mot_3d846c9d85e6025fdd308e635d10a743_0001_000000009_0001_38_47_H_._bcov_4helix_12293_0001_0001__15__W
SEKEYLRRVLRLLEQGNRRRAIARLLQILQELKRRGDPRVEEFRKLVRLLARDEEKAKELVRRLR GFLPNDAEELFIFLTEITEITIPCRVTDPQLVVTLHEKKGDVALPVPYDHQRGFSGIFEDRSYICKTTIGDREVDSDAYYVYRLQVSSINVSVNAVQTVVRQGENITLMCIVIGNEVVNFEWTYPRKESGRLVEPVTDFLLDMPYHIRSILHIPSAELEDSGTYTCNVTESVNDHQDEKAINITVVE mot_e4bd6bfb1f6e2b8050824fddb522a560_0001_000000012_0001_38_46_H_._bcov_4helix_13996_0001_0001_0001__7__R
SELFREAIELLEEGNPEEARRVLLRHAIRLAQEGDPRRRAVALAYFYLKTGNPKEAAQLLEEARR GFLPNDAEELFIFLTEITEITIPCRVTDPQLVVTLHEKKGDVALPVPYDHQRGFSGIFEDRSYICKTTIGDREVDSDAYYVYRLQVSSINVSVNAVQTVVRQGENITLMCIVIGNEVVNFEWTYPRKESGRLVEPVTDFLLDMPYHIRSILHIPSAELEDSGTYTCNVTESVNDHQDEKAINITVVE mot_bf3638518266f21cb84f5b4df2ecfe2d_0001_000000006_0001_43_47_H_._bcov_4helix_13872_0001_0001__26__H
SEKEYLERVLRLLEQGYRRRAIARLLQILQELKRRGDPRVEEFRKLVRLLARDEEKAKELVRRLR GFLPNDAEELFIFLTEITEITIPCRVTDPQLVVTLHEKKGDVALPVPYDHQRGFSGIFEDRSYICKTTIGDREVDSDAYYVYRLQVSSINVSVNAVQTVVRQGENITLMCIVIGNEVVNFEWTYPRKESGRLVEPVTDFLLDMPYHIRSILHIPSAELEDSGTYTCNVTESVNDHQDEKAINITVVE mot_e4bd6bfb1f6e2b8050824fddb522a560_0001_000000012_0001_38_46_H_._bcov_4helix_13996_0001_0001_0001__17__Y
SDESRKLQRRLALIFAALRQEFISNDEAKELAKRVEEKARKLGDKHVRQLVKFVKDAIERAG GFLPNDAEELFIFLTEITEITIPCRVTDPQLVVTLHEKKGDVALPVPYDHQRGFSGIFEDRSYICKTTIGDREVDSDAYYVYRLQVSSINVSVNAVQTVVRQGENITLMCIVIGNEVVNFEWTYPRKESGRLVEPVTDFLLDMPYHIRSILHIPSAELEDSGTYTCNVTESVNDHQDEKAINITVVE mot_7397bc064fdf6bae2cd3d62d454bf56a_0001_1_000000021_0001_44_52_H_._HHH_eva_0380_0001_0001_0001__21__E
DELREILSEALEKGDPELVKELLELLARLADETGDPKLRIVIAYVWFAKKKNDPRLLKTALQVLK GFLPNDAEELFIFLTEITEITIPCRVTDPQLVVTLHEKKGDVALPVPYDHQRGFSGIFEDRSYICKTTIGDREVDSDAYYVYRLQVSSINVSVNAVQTVVRQGENITLMCIVIGNEVVNFEWTYPRKESGRLVEPVTDFLLDMPYHIRSILHIPSAELEDSGTYTCNVTESVNDHQDEKAINITVVE mot_3d846c9d85e6025fdd308e635d10a743_0001_000000009_0001_38_47_H_._bcov_4helix_12293_0001_0001__8__S
DKLTKAAKELAKKVKSVKLSPKQAMRLLFVIAFRLGIDRKEMVRAAQHLMLLITK GFLPNDAEELFIFLTEITEITIPCRVTDPQLVVTLHEKKGDVALPVPYDHQRGFSGIFEDRSYICKTTIGDREVDSDAYYVYRLQVSSINVSVNAVQTVVRQGENITLMCIVIGNEVVNFEWTYPRKESGRLVEPVTDFLLDMPYHIRSILHIPSAELEDSGTYTCNVTESVNDHQDEKAINITVVE Motif0700_HHH_eva_0491_0001_0001__17__V
DELREILREALEKGDPELVKELLELLARLADETGDPKLRIVIAYVWFAKKKNDPRLNKTALQVLK GFLPNDAEELFIFLTEITEITIPCRVTDPQLVVTLHEKKGDVALPVPYDHQRGFSGIFEDRSYICKTTIGDREVDSDAYYVYRLQVSSINVSVNAVQTVVRQGENITLMCIVIGNEVVNFEWTYPRKESGRLVEPVTDFLLDMPYHIRSILHIPSAELEDSGTYTCNVTESVNDHQDEKAINITVVE mot_3d846c9d85e6025fdd308e635d10a743_0001_000000009_0001_38_47_H_._bcov_4helix_12293_0001_0001__57__N
SELAEEILELIEKGDPRVRKLILELLKELKERGDEKRFKLLVRVWILLRSGNPELAKQLLKKIKK GFLPNDAEELFIFLTEITEITIPCRVTDPQLVVTLHEKKGDVALPVPYDHQRGFSGIFEDRSYICKTTIGDREVDSDAYYVYRLQVSSINVSVNAVQTVVRQGENITLMCIVIGNEVVNFEWTYPRKESGRLVEPVTDFLLDMPYHIRSILHIPSAELEDSGTYTCNVTESVNDHQDEKAINITVVE mot_40e86e4e32a25ee6cbb7392bdf050625_0001_1_000000007_0001_45_49_H_._bcov_4helix_08751_0001_0001__46__I
PELRRLTARLLFLVVQAIRRNDEDTVRALLKIAKELADRNPKYKFVFLVLRSMIFRMRRRI GFLPNDAEELFIFLTEITEITIPCRVTDPQLVVTLHEKKGDVALPVPYDHQRGFSGIFEDRSYICKTTIGDREVDSDAYYVYRLQVSSINVSVNAVQTVVRQGENITLMCIVIGNEVVNFEWTYPRKESGRLVEPVTDFLLDMPYHIRSILHIPSAELEDSGTYTCNVTESVNDHQDEKAINITVVE mot_51f052f6668327b679cb52626a28bdc2_0001_000000016_0001_20_27_H_._ems_3hM_469_0001_0001__28__A
SLIEEILKEVRKKNPRVVYILERLLRRLKEDGVPPEKILRILIAAAKRKGDPEASELLRRALKRK GFLPNDAEELFIFLTEITEITIPCRVTDPQLVVTLHEKKGDVALPVPYDHQRGFSGIFEDRSYICKTTIGDREVDSDAYYVYRLQVSSINVSVNAVQTVVRQGENITLMCIVIGNEVVNFEWTYPRKESGRLVEPVTDFLLDMPYHIRSILHIPSAELEDSGTYTCNVTESVNDHQDEKAINITVVE pol_efb1e6a814c01858843eeca3a22dd67d_0001_000000000_0001__49__K
DKLTKAAKELAKKVKSGKLSPKQAMRLLFLIAFRLGIDRKEMVRAAQHLMLLITK GFLPNDAEELFIFLTEITEITIPCRVTDPQLVVTLHEKKGDVALPVPYDHQRGFSGIFEDRSYICKTTIGDREVDSDAYYVYRLQVSSINVSVNAVQTVVRQGENITLMCIVIGNEVVNFEWTYPRKESGRLVEPVTDFLLDMPYHIRSILHIPSAELEDSGTYTCNVTESVNDHQDEKAINITVVE Motif0700_HHH_eva_0491_0001_0001__30__L
SDESRKLQRRLALIFAALMQGFISNDEAKELAKRVEEKARKLGDKHVRQLVKFVKDAIERAG GFLPNDAEELFIFLTEITEITIPCRVTDPQLVVTLHEKKGDVALPVPYDHQRGFSGIFEDRSYICKTTIGDREVDSDAYYVYRLQVSSINVSVNAVQTVVRQGENITLMCIVIGNEVVNFEWTYPRKESGRLVEPVTDFLLDMPYHIRSILHIPSAELEDSGTYTCNVTESVNDHQDEKAINITVVE mot_7397bc064fdf6bae2cd3d62d454bf56a_0001_1_000000021_0001_44_52_H_._HHH_eva_0380_0001_0001_0001__19__M
DYRTLFLQIWMVATTLAKEAKSEEDVKKAEKKLQEWLAKLNVNKLLQAIARRILRRVYKQLS GFLPNDAEELFIFLTEITEITIPCRVTDPQLVVTLHEKKGDVALPVPYDHQRGFSGIFEDRSYICKTTIGDREVDSDAYYVYRLQVSSINVSVNAVQTVVRQGENITLMCIVIGNEVVNFEWTYPRKESGRLVEPVTDFLLDMPYHIRSILHIPSAELEDSGTYTCNVTESVNDHQDEKAINITVVE Motif0226_ems_3hC_1017_0001_0001_0001__38__A
DKELLEEAIKLLFEGDPEKARKVLLELAREAHERNDPKLYRAIALVYFYLRSNPRLAIQLLELLT GFLPNDAEELFIFLTEITEITIPCRVTDPQLVVTLHEKKGDVALPVPYDHQRGFSGIFEDRSYICKTTIGDREVDSDAYYVYRLQVSSINVSVNAVQTVVRQGENITLMCIVIGNEVVNFEWTYPRKESGRLVEPVTDFLLDMPYHIRSILHIPSAELEDSGTYTCNVTESVNDHQDEKAINITVVE mot_bf3638518266f21cb84f5b4df2ecfe2d_0001_000000006_0001_43_47_H_._bcov_4helix_08698_0001_0001__13__F
SLEELERLIRKLVKEGDPAARRALLVLESLKRMGVSPEEIVRRLIAFLFILGNPELIRLAIRLFL GFLPNDAEELFIFLTEITEITIPCRVTDPQLVVTLHEKKGDVALPVPYDHQRGFSGIFEDRSYICKTTIGDREVDSDAYYVYRLQVSSINVSVNAVQTVVRQGENITLMCIVIGNEVVNFEWTYPRKESGRLVEPVTDFLLDMPYHIRSILHIPSAELEDSGTYTCNVTESVNDHQDEKAINITVVE Motif0680_bcov_4helix_10154_0001_0002__33__M
DELREILREALEKGDPELVKELPELLARLADETGDPKLRIVIAYVWFAKKKNDPRLLKTALQVLK GFLPNDAEELFIFLTEITEITIPCRVTDPQLVVTLHEKKGDVALPVPYDHQRGFSGIFEDRSYICKTTIGDREVDSDAYYVYRLQVSSINVSVNAVQTVVRQGENITLMCIVIGNEVVNFEWTYPRKESGRLVEPVTDFLLDMPYHIRSILHIPSAELEDSGTYTCNVTESVNDHQDEKAINITVVE mot_3d846c9d85e6025fdd308e635d10a743_0001_000000009_0001_38_47_H_._bcov_4helix_12293_0001_0001__23__P
SELAEEILELIEKGDPRVRKLILELLKELKERGDEKRFKLLVRVWFLLRSGNPELAEQLLKKIKK GFLPNDAEELFIFLTEITEITIPCRVTDPQLVVTLHEKKGDVALPVPYDHQRGFSGIFEDRSYICKTTIGDREVDSDAYYVYRLQVSSINVSVNAVQTVVRQGENITLMCIVIGNEVVNFEWTYPRKESGRLVEPVTDFLLDMPYHIRSILHIPSAELEDSGTYTCNVTESVNDHQDEKAINITVVE mot_40e86e4e32a25ee6cbb7392bdf050625_0001_1_000000007_0001_45_49_H_._bcov_4helix_08751_0001_0001__57__E
DEREELIELILRNLDDPEKVHELLKRLLELAEELGDRRLYRYVMLIFWALRRNPERAEYLLRKLK GFLPNDAEELFIFLTEITEITIPCRVTDPQLVVTLHEKKGDVALPVPYDHQRGFSGIFEDRSYICKTTIGDREVDSDAYYVYRLQVSSINVSVNAVQTVVRQGENITLMCIVIGNEVVNFEWTYPRKESGRLVEPVTDFLLDMPYHIRSILHIPSAELEDSGTYTCNVTESVNDHQDEKAINITVVE mot_1135017daf8806428a8a9fbb7d65b56a_0001_1_000000003_0001_54_58_H_._bcov_4helix_12259_0001_0001__59__Y
SELAEEILELIEKGDPRVRKLILELLKELKERGDEKRFKLLVRVWFLLRSGNQELAKQLLKKIKK GFLPNDAEELFIFLTEITEITIPCRVTDPQLVVTLHEKKGDVALPVPYDHQRGFSGIFEDRSYICKTTIGDREVDSDAYYVYRLQVSSINVSVNAVQTVVRQGENITLMCIVIGNEVVNFEWTYPRKESGRLVEPVTDFLLDMPYHIRSILHIPSAELEDSGTYTCNVTESVNDHQDEKAINITVVE mot_40e86e4e32a25ee6cbb7392bdf050625_0001_1_000000007_0001_45_49_H_._bcov_4helix_08751_0001_0001__53__Q
SEIEEVLELIRRYDPEVVKELEKVLRALKRSGVSPEKILKYLLIVAHFLGSPLAFRLLFRLMTKR GFLPNDAEELFIFLTEITEITIPCRVTDPQLVVTLHEKKGDVALPVPYDHQRGFSGIFEDRSYICKTTIGDREVDSDAYYVYRLQVSSINVSVNAVQTVVRQGENITLMCIVIGNEVVNFEWTYPRKESGRLVEPVTDFLLDMPYHIRSILHIPSAELEDSGTYTCNVTESVNDHQDEKAINITVVE Motif0241_bcov_4helix_07329_0001_0001__55__F
PRRIEDALRSLLNSPNPELRLLAKVAIILLKRGVSPRRIALIIRRLADRLGLSPRVLRLVLIAVL GFLPNDAEELFIFLTEITEITIPCRVTDPQLVVTLHEKKGDVALPVPYDHQRGFSGIFEDRSYICKTTIGDREVDSDAYYVYRLQVSSINVSVNAVQTVVRQGENITLMCIVIGNEVVNFEWTYPRKESGRLVEPVTDFLLDMPYHIRSILHIPSAELEDSGTYTCNVTESVNDHQDEKAINITVVE mot_609d97902c010e147ff7b7376c5fa04b_0001_000000025_0001_40_50_H_._bcov_4helix_00764_0001_0001__28__I
PRRIEDALRSLLNSPNPELRLLAKVAIELLKRGVSPRRIPLIIRRLADRLGLSPRVLRLVLIAVL GFLPNDAEELFIFLTEITEITIPCRVTDPQLVVTLHEKKGDVALPVPYDHQRGFSGIFEDRSYICKTTIGDREVDSDAYYVYRLQVSSINVSVNAVQTVVRQGENITLMCIVIGNEVVNFEWTYPRKESGRLVEPVTDFLLDMPYHIRSILHIPSAELEDSGTYTCNVTESVNDHQDEKAINITVVE mot_609d97902c010e147ff7b7376c5fa04b_0001_000000025_0001_40_50_H_._bcov_4helix_00764_0001_0001__40__P
DELREILREALGKGDPELVKELLELLARLADETGDPKLRIVIAYVWFAKKKNDPRLLKTALQVLK GFLPNDAEELFIFLTEITEITIPCRVTDPQLVVTLHEKKGDVALPVPYDHQRGFSGIFEDRSYICKTTIGDREVDSDAYYVYRLQVSSINVSVNAVQTVVRQGENITLMCIVIGNEVVNFEWTYPRKESGRLVEPVTDFLLDMPYHIRSILHIPSAELEDSGTYTCNVTESVNDHQDEKAINITVVE mot_3d846c9d85e6025fdd308e635d10a743_0001_000000009_0001_38_47_H_._bcov_4helix_12293_0001_0001__12__G
PELRRLTARLLFLVVQAIRRNDEDTVRTLLKIAKELAQRNPKYKFVFLVLRSMIFRMRRRI GFLPNDAEELFIFLTEITEITIPCRVTDPQLVVTLHEKKGDVALPVPYDHQRGFSGIFEDRSYICKTTIGDREVDSDAYYVYRLQVSSINVSVNAVQTVVRQGENITLMCIVIGNEVVNFEWTYPRKESGRLVEPVTDFLLDMPYHIRSILHIPSAELEDSGTYTCNVTESVNDHQDEKAINITVVE mot_51f052f6668327b679cb52626a28bdc2_0001_000000016_0001_20_27_H_._ems_3hM_469_0001_0001__38__Q
SLIEEILKEVRKKNPRVVYILERLLRRLKEDGVPPELILRILIAAAKRLGDPEASELLRRALKRK GFLPNDAEELFIFLTEITEITIPCRVTDPQLVVTLHEKKGDVALPVPYDHQRGFSGIFEDRSYICKTTIGDREVDSDAYYVYRLQVSSINVSVNAVQTVVRQGENITLMCIVIGNEVVNFEWTYPRKESGRLVEPVTDFLLDMPYHIRSILHIPSAELEDSGTYTCNVTESVNDHQDEKAINITVVE pol_efb1e6a814c01858843eeca3a22dd67d_0001_000000000_0001__37__L
SELDKIVKKLTDIAREAYKHNDKETIEKALRWAALFARQYRDPAFRELFRIIFQLRQRVER GFLPNDAEELFIFLTEITEITIPCRVTDPQLVVTLHEKKGDVALPVPYDHQRGFSGIFEDRSYICKTTIGDREVDSDAYYVYRLQVSSINVSVNAVQTVVRQGENITLMCIVIGNEVVNFEWTYPRKESGRLVEPVTDFLLDMPYHIRSILHIPSAELEDSGTYTCNVTESVNDHQDEKAINITVVE mot_7adca786d7372eb504d3486439fa8381_0001_000000015_0001_36_46_H_._ems_3hM_1325_0001_0002_0001__44__A
SVEELVKRILELLKEDEHRALRRLVVLLLNRGISPEEIARIAQRVLKLFKRDPEKARELIEKVLR GFLPNDAEELFIFLTEITEITIPCRVTDPQLVVTLHEKKGDVALPVPYDHQRGFSGIFEDRSYICKTTIGDREVDSDAYYVYRLQVSSINVSVNAVQTVVRQGENITLMCIVIGNEVVNFEWTYPRKESGRLVEPVTDFLLDMPYHIRSILHIPSAELEDSGTYTCNVTESVNDHQDEKAINITVVE mot_2b600050e251f2a604d3ce6a8573eea7_0001_000000019_0001_19_24_H_._bcov_4helix_03558_0001_0002_0001__43__Q
SLIEEILKEVRKKNPRVVYILERLLRRLKEDGVPPEKILRILIYAAKRLGDPEASELLRRALKRK GFLPNDAEELFIFLTEITEITIPCRVTDPQLVVTLHEKKGDVALPVPYDHQRGFSGIFEDRSYICKTTIGDREVDSDAYYVYRLQVSSINVSVNAVQTVVRQGENITLMCIVIGNEVVNFEWTYPRKESGRLVEPVTDFLLDMPYHIRSILHIPSAELEDSGTYTCNVTESVNDHQDEKAINITVVE pol_efb1e6a814c01858843eeca3a22dd67d_0001_000000000_0001__44__Y
SELFREAIELLEEGNPEEARRVLLRLAIRLAQEGDPRRRAVALAYFYLVTGNPKEAAQLLEEARR GFLPNDAEELFIFLTEITEITIPCRVTDPQLVVTLHEKKGDVALPVPYDHQRGFSGIFEDRSYICKTTIGDREVDSDAYYVYRLQVSSINVSVNAVQTVVRQGENITLMCIVIGNEVVNFEWTYPRKESGRLVEPVTDFLLDMPYHIRSILHIPSAELEDSGTYTCNVTESVNDHQDEKAINITVVE mot_bf3638518266f21cb84f5b4df2ecfe2d_0001_000000006_0001_43_47_H_._bcov_4helix_13872_0001_0001__49__V
SVLEELLRLARELGDKHLADIIRALIRAVRNGKISPEKALRLILAYAHFLGNKELFRVVLRLFKK GFLPNDAEELFIFLTEITEITIPCRVTDPQLVVTLHEKKGDVALPVPYDHQRGFSGIFEDRSYICKTTIGDREVDSDAYYVYRLQVSSINVSVNAVQTVVRQGENITLMCIVIGNEVVNFEWTYPRKESGRLVEPVTDFLLDMPYHIRSILHIPSAELEDSGTYTCNVTESVNDHQDEKAINITVVE mot_160197465f8bb7538cb2ee3a4afbc558_0001_1_000000012_0001_43_48_H_._bcov_4helix_13604_0001_0001_0001__17__H
SLIEEILKEVRKKNPRVVRILERLLRRLKEDGVPPEKILRILIAAAKRLGDPEASELLRRALKRK GFLPNDAEELFIFLTEITEITIPCRVTDPQLVVTLHEKKGDVALPVPYDHQRGFSGIFEDRSYICKTTIGDREVDSDAYYVYRLQVSSINVSVNAVQTVVRQGENITLMCIVIGNEVVNFEWTYPRKESGRLVEPVTDFLLDMPYHIRSILHIPSAELEDSGTYTCNVTESVNDHQDEKAINITVVE pol_efb1e6a814c01858843eeca3a22dd67d_0001_000000000_0001__19__R
DKLTKAAKELAKKVKSGKLYPKQAMRLLFVIAFRLGIDRKEMVRAAQHLMLLITK GFLPNDAEELFIFLTEITEITIPCRVTDPQLVVTLHEKKGDVALPVPYDHQRGFSGIFEDRSYICKTTIGDREVDSDAYYVYRLQVSSINVSVNAVQTVVRQGENITLMCIVIGNEVVNFEWTYPRKESGRLVEPVTDFLLDMPYHIRSILHIPSAELEDSGTYTCNVTESVNDHQDEKAINITVVE Motif0700_HHH_eva_0491_0001_0001__20__Y
PRRIEDALRSLLNSPNPELRLLAKVAIELLKRGVSPRRIALIIRRLADRMGLSPRVLRLVLIAVL GFLPNDAEELFIFLTEITEITIPCRVTDPQLVVTLHEKKGDVALPVPYDHQRGFSGIFEDRSYICKTTIGDREVDSDAYYVYRLQVSSINVSVNAVQTVVRQGENITLMCIVIGNEVVNFEWTYPRKESGRLVEPVTDFLLDMPYHIRSILHIPSAELEDSGTYTCNVTESVNDHQDEKAINITVVE mot_609d97902c010e147ff7b7376c5fa04b_0001_000000025_0001_40_50_H_._bcov_4helix_00764_0001_0001__50__M
SELFREAIELLEEGNPEEARRVLLRLAIRLAQEGDPRRRAVALAYFYLKPGNPKEAAQLLEEARR GFLPNDAEELFIFLTEITEITIPCRVTDPQLVVTLHEKKGDVALPVPYDHQRGFSGIFEDRSYICKTTIGDREVDSDAYYVYRLQVSSINVSVNAVQTVVRQGENITLMCIVIGNEVVNFEWTYPRKESGRLVEPVTDFLLDMPYHIRSILHIPSAELEDSGTYTCNVTESVNDHQDEKAINITVVE mot_bf3638518266f21cb84f5b4df2ecfe2d_0001_000000006_0001_43_47_H_._bcov_4helix_13872_0001_0001__50__P
SLIEELLKEVRKKNPRVVYILERLLRRLKEDGVPPEKILRILIAAAKRLGDPEASELLRRALKRK GFLPNDAEELFIFLTEITEITIPCRVTDPQLVVTLHEKKGDVALPVPYDHQRGFSGIFEDRSYICKTTIGDREVDSDAYYVYRLQVSSINVSVNAVQTVVRQGENITLMCIVIGNEVVNFEWTYPRKESGRLVEPVTDFLLDMPYHIRSILHIPSAELEDSGTYTCNVTESVNDHQDEKAINITVVE pol_efb1e6a814c01858843eeca3a22dd67d_0001_000000000_0001__6__L
SVLEELLRLARELGDKRLADIIRALIRAVRNGKISPEKALRLILAYHHFLGNKELFRVVLRLFKK GFLPNDAEELFIFLTEITEITIPCRVTDPQLVVTLHEKKGDVALPVPYDHQRGFSGIFEDRSYICKTTIGDREVDSDAYYVYRLQVSSINVSVNAVQTVVRQGENITLMCIVIGNEVVNFEWTYPRKESGRLVEPVTDFLLDMPYHIRSILHIPSAELEDSGTYTCNVTESVNDHQDEKAINITVVE mot_160197465f8bb7538cb2ee3a4afbc558_0001_1_000000012_0001_43_48_H_._bcov_4helix_13604_0001_0001_0001__47__H
SVEELVKRILELLKEDEHRALRRLVVLLLNRGISPEEIAYIALRVLKLFKRDPEKARELIEKVLR GFLPNDAEELFIFLTEITEITIPCRVTDPQLVVTLHEKKGDVALPVPYDHQRGFSGIFEDRSYICKTTIGDREVDSDAYYVYRLQVSSINVSVNAVQTVVRQGENITLMCIVIGNEVVNFEWTYPRKESGRLVEPVTDFLLDMPYHIRSILHIPSAELEDSGTYTCNVTESVNDHQDEKAINITVVE mot_2b600050e251f2a604d3ce6a8573eea7_0001_000000019_0001_19_24_H_._bcov_4helix_03558_0001_0002_0001__40__Y
SLIEEILKEVRKKNFRVVYILERLLRRLKEDGVPPEKILRILIAAAKRLGDPEASELLRRALKRK GFLPNDAEELFIFLTEITEITIPCRVTDPQLVVTLHEKKGDVALPVPYDHQRGFSGIFEDRSYICKTTIGDREVDSDAYYVYRLQVSSINVSVNAVQTVVRQGENITLMCIVIGNEVVNFEWTYPRKESGRLVEPVTDFLLDMPYHIRSILHIPSAELEDSGTYTCNVTESVNDHQDEKAINITVVE pol_efb1e6a814c01858843eeca3a22dd67d_0001_000000000_0001__15__F
DKLTKAAKELAKKVKSGKLSPKQAMRGLFVIAFRLGIDRKEMVRAAQHLMLLITK GFLPNDAEELFIFLTEITEITIPCRVTDPQLVVTLHEKKGDVALPVPYDHQRGFSGIFEDRSYICKTTIGDREVDSDAYYVYRLQVSSINVSVNAVQTVVRQGENITLMCIVIGNEVVNFEWTYPRKESGRLVEPVTDFLLDMPYHIRSILHIPSAELEDSGTYTCNVTESVNDHQDEKAINITVVE Motif0700_HHH_eva_0491_0001_0001__27__G
DDERLARLAFRVLIKRAGVPDFDVKVTNFKVRVTITGRDQASQEALQLVFALARRLGLQVQIDTR GFLPNDAEELFIFLTEITEITIPCRVTDPQLVVTLHEKKGDVALPVPYDHQRGFSGIFEDRSYICKTTIGDREVDSDAYYVYRLQVSSINVSVNAVQTVVRQGENITLMCIVIGNEVVNFEWTYPRKESGRLVEPVTDFLLDMPYHIRSILHIPSAELEDSGTYTCNVTESVNDHQDEKAINITVVE mot_3h_hb1_2639_000000020_0001_26_36_H_._HEEHE_2903_0001_0002_0001__29__F
SLIEEILKEVRKKNPRVVYILERLLRRLKEDGVPPEKILRIKIAAAKRLGDPEASELLRRALKRK GFLPNDAEELFIFLTEITEITIPCRVTDPQLVVTLHEKKGDVALPVPYDHQRGFSGIFEDRSYICKTTIGDREVDSDAYYVYRLQVSSINVSVNAVQTVVRQGENITLMCIVIGNEVVNFEWTYPRKESGRLVEPVTDFLLDMPYHIRSILHIPSAELEDSGTYTCNVTESVNDHQDEKAINITVVE pol_efb1e6a814c01858843eeca3a22dd67d_0001_000000000_0001__42__K
DEREELIELILRNLDDPEKVHELLKRLLELAEELGDRRLYRYVMLIFWALRRNPERAERLLRPLK GFLPNDAEELFIFLTEITEITIPCRVTDPQLVVTLHEKKGDVALPVPYDHQRGFSGIFEDRSYICKTTIGDREVDSDAYYVYRLQVSSINVSVNAVQTVVRQGENITLMCIVIGNEVVNFEWTYPRKESGRLVEPVTDFLLDMPYHIRSILHIPSAELEDSGTYTCNVTESVNDHQDEKAINITVVE mot_1135017daf8806428a8a9fbb7d65b56a_0001_1_000000003_0001_54_58_H_._bcov_4helix_12259_0001_0001__63__P
SDESRKLQRRLALIFAALRQGFISNDEAKELAKRVEEKARKLGDKHVRQLVKFVKKAIERAG GFLPNDAEELFIFLTEITEITIPCRVTDPQLVVTLHEKKGDVALPVPYDHQRGFSGIFEDRSYICKTTIGDREVDSDAYYVYRLQVSSINVSVNAVQTVVRQGENITLMCIVIGNEVVNFEWTYPRKESGRLVEPVTDFLLDMPYHIRSILHIPSAELEDSGTYTCNVTESVNDHQDEKAINITVVE mot_7397bc064fdf6bae2cd3d62d454bf56a_0001_1_000000021_0001_44_52_H_._HHH_eva_0380_0001_0001_0001__56__K
SELFREAIELLEEGNPEEARRVLLRLAIRLAQEGDQRRRAVALAYFYLKTGNPKEAAQLLEEARR GFLPNDAEELFIFLTEITEITIPCRVTDPQLVVTLHEKKGDVALPVPYDHQRGFSGIFEDRSYICKTTIGDREVDSDAYYVYRLQVSSINVSVNAVQTVVRQGENITLMCIVIGNEVVNFEWTYPRKESGRLVEPVTDFLLDMPYHIRSILHIPSAELEDSGTYTCNVTESVNDHQDEKAINITVVE mot_bf3638518266f21cb84f5b4df2ecfe2d_0001_000000006_0001_43_47_H_._bcov_4helix_13872_0001_0001__36__Q
PELRRLTARLLFLVVQAIRRNDEDTVRTLLKIAKPLADRNPKYKFVFLVLRSMIFRMRRRI GFLPNDAEELFIFLTEITEITIPCRVTDPQLVVTLHEKKGDVALPVPYDHQRGFSGIFEDRSYICKTTIGDREVDSDAYYVYRLQVSSINVSVNAVQTVVRQGENITLMCIVIGNEVVNFEWTYPRKESGRLVEPVTDFLLDMPYHIRSILHIPSAELEDSGTYTCNVTESVNDHQDEKAINITVVE mot_51f052f6668327b679cb52626a28bdc2_0001_000000016_0001_20_27_H_._ems_3hM_469_0001_0001__35__P
DEREETIELILRNLDDPEKVHELLKRLLELAEELGDRRLYRYVMLIFWALRRNPERAERLLRKLK GFLPNDAEELFIFLTEITEITIPCRVTDPQLVVTLHEKKGDVALPVPYDHQRGFSGIFEDRSYICKTTIGDREVDSDAYYVYRLQVSSINVSVNAVQTVVRQGENITLMCIVIGNEVVNFEWTYPRKESGRLVEPVTDFLLDMPYHIRSILHIPSAELEDSGTYTCNVTESVNDHQDEKAINITVVE mot_1135017daf8806428a8a9fbb7d65b56a_0001_1_000000003_0001_54_58_H_._bcov_4helix_12259_0001_0001__6__T
SVEELVKRILELLKEDEHRALRRLVVLLLNRGISPEEIARNALRVLKLFKRDPEKARELIEKVLR GFLPNDAEELFIFLTEITEITIPCRVTDPQLVVTLHEKKGDVALPVPYDHQRGFSGIFEDRSYICKTTIGDREVDSDAYYVYRLQVSSINVSVNAVQTVVRQGENITLMCIVIGNEVVNFEWTYPRKESGRLVEPVTDFLLDMPYHIRSILHIPSAELEDSGTYTCNVTESVNDHQDEKAINITVVE mot_2b600050e251f2a604d3ce6a8573eea7_0001_000000019_0001_19_24_H_._bcov_4helix_03558_0001_0002_0001__41__N
SEKEYLERVLRHLEQGNRRRAIARLLQILQELKRRGDPRVEEFRKLVRLLARDEEKAKELVRRLR GFLPNDAEELFIFLTEITEITIPCRVTDPQLVVTLHEKKGDVALPVPYDHQRGFSGIFEDRSYICKTTIGDREVDSDAYYVYRLQVSSINVSVNAVQTVVRQGENITLMCIVIGNEVVNFEWTYPRKESGRLVEPVTDFLLDMPYHIRSILHIPSAELEDSGTYTCNVTESVNDHQDEKAINITVVE mot_e4bd6bfb1f6e2b8050824fddb522a560_0001_000000012_0001_38_46_H_._bcov_4helix_13996_0001_0001_0001__12__H
SELAEEILELIEKGDPRVRKLILELLKELKERWDEKRFKLLVRVWFLLRSGNPELAKQLLKKIKK GFLPNDAEELFIFLTEITEITIPCRVTDPQLVVTLHEKKGDVALPVPYDHQRGFSGIFEDRSYICKTTIGDREVDSDAYYVYRLQVSSINVSVNAVQTVVRQGENITLMCIVIGNEVVNFEWTYPRKESGRLVEPVTDFLLDMPYHIRSILHIPSAELEDSGTYTCNVTESVNDHQDEKAINITVVE mot_40e86e4e32a25ee6cbb7392bdf050625_0001_1_000000007_0001_45_49_H_._bcov_4helix_08751_0001_0001__33__W
PERIEDALRSLLNSPNPELRLLAKVAIELLKRGVSPRRIALIIRRLADRLGLSPRVLRLVLIAVL GFLPNDAEELFIFLTEITEITIPCRVTDPQLVVTLHEKKGDVALPVPYDHQRGFSGIFEDRSYICKTTIGDREVDSDAYYVYRLQVSSINVSVNAVQTVVRQGENITLMCIVIGNEVVNFEWTYPRKESGRLVEPVTDFLLDMPYHIRSILHIPSAELEDSGTYTCNVTESVNDHQDEKAINITVVE mot_609d97902c010e147ff7b7376c5fa04b_0001_000000025_0001_40_50_H_._bcov_4helix_00764_0001_0001__2__E
SVEELVKRILELLKEDEHRALRWLVVLLLNRGISPEEIARIALRVLKLFKRDPEKARELIEKVLR GFLPNDAEELFIFLTEITEITIPCRVTDPQLVVTLHEKKGDVALPVPYDHQRGFSGIFEDRSYICKTTIGDREVDSDAYYVYRLQVSSINVSVNAVQTVVRQGENITLMCIVIGNEVVNFEWTYPRKESGRLVEPVTDFLLDMPYHIRSILHIPSAELEDSGTYTCNVTESVNDHQDEKAINITVVE mot_2b600050e251f2a604d3ce6a8573eea7_0001_000000019_0001_19_24_H_._bcov_4helix_03558_0001_0002_0001__23__W
DELREILREALEKGDPELVKELLELLARLADETGDPKLRIVIAYVWFAKKKNDPRLLATALQVLK GFLPNDAEELFIFLTEITEITIPCRVTDPQLVVTLHEKKGDVALPVPYDHQRGFSGIFEDRSYICKTTIGDREVDSDAYYVYRLQVSSINVSVNAVQTVVRQGENITLMCIVIGNEVVNFEWTYPRKESGRLVEPVTDFLLDMPYHIRSILHIPSAELEDSGTYTCNVTESVNDHQDEKAINITVVE mot_3d846c9d85e6025fdd308e635d10a743_0001_000000009_0001_38_47_H_._bcov_4helix_12293_0001_0001__58__A
DKAREFLRAAAKYGDPSAKRALKLLEELRKRGIPPEEALKIVVEFLRKAGNPRLARVNEEALKDE GFLPNDAEELFIFLTEITEITIPCRVTDPQLVVTLHEKKGDVALPVPYDHQRGFSGIFEDRSYICKTTIGDREVDSDAYYVYRLQVSSINVSVNAVQTVVRQGENITLMCIVIGNEVVNFEWTYPRKESGRLVEPVTDFLLDMPYHIRSILHIPSAELEDSGTYTCNVTESVNDHQDEKAINITVVE pol_dbffe343c7d163558afca76ad3d2ac5b_0001_000000006_0001__58__N
SELDKIDKKLTDIAREAYKHNDKETIEKALRWAALFARQYRDPKFRELFRIIFQLRQRVER GFLPNDAEELFIFLTEITEITIPCRVTDPQLVVTLHEKKGDVALPVPYDHQRGFSGIFEDRSYICKTTIGDREVDSDAYYVYRLQVSSINVSVNAVQTVVRQGENITLMCIVIGNEVVNFEWTYPRKESGRLVEPVTDFLLDMPYHIRSILHIPSAELEDSGTYTCNVTESVNDHQDEKAINITVVE mot_7adca786d7372eb504d3486439fa8381_0001_000000015_0001_36_46_H_._ems_3hM_1325_0001_0002_0001__7__D
PRRIEDALRSLLNSPNPELRLLAKVAIELLKRGVSPRRIALIIRRLADRLGLSPRVFRLVLIAVL GFLPNDAEELFIFLTEITEITIPCRVTDPQLVVTLHEKKGDVALPVPYDHQRGFSGIFEDRSYICKTTIGDREVDSDAYYVYRLQVSSINVSVNAVQTVVRQGENITLMCIVIGNEVVNFEWTYPRKESGRLVEPVTDFLLDMPYHIRSILHIPSAELEDSGTYTCNVTESVNDHQDEKAINITVVE mot_609d97902c010e147ff7b7376c5fa04b_0001_000000025_0001_40_50_H_._bcov_4helix_00764_0001_0001__57__F
DKAREFLRAAAKYGDPSAKRALKLLEELRKRGIPWEEALKIVVEFLRKAGNPRLARVVEEALKDE GFLPNDAEELFIFLTEITEITIPCRVTDPQLVVTLHEKKGDVALPVPYDHQRGFSGIFEDRSYICKTTIGDREVDSDAYYVYRLQVSSINVSVNAVQTVVRQGENITLMCIVIGNEVVNFEWTYPRKESGRLVEPVTDFLLDMPYHIRSILHIPSAELEDSGTYTCNVTESVNDHQDEKAINITVVE pol_dbffe343c7d163558afca76ad3d2ac5b_0001_000000006_0001__35__W
SLIEEILKEVRKKNPRVVYILERLLRRLKEDGVPPEKILRILIAAAKRLGDPEFSELLRRALKRK GFLPNDAEELFIFLTEITEITIPCRVTDPQLVVTLHEKKGDVALPVPYDHQRGFSGIFEDRSYICKTTIGDREVDSDAYYVYRLQVSSINVSVNAVQTVVRQGENITLMCIVIGNEVVNFEWTYPRKESGRLVEPVTDFLLDMPYHIRSILHIPSAELEDSGTYTCNVTESVNDHQDEKAINITVVE pol_efb1e6a814c01858843eeca3a22dd67d_0001_000000000_0001__54__F
DLLEKAKKVAREILEPEVVRIFELAVEVLKKKGANPSSILIAVLRLLRRRGVDPELLREVFRRAR GFLPNDAEELFIFLTEITEITIPCRVTDPQLVVTLHEKKGDVALPVPYDHQRGFSGIFEDRSYICKTTIGDREVDSDAYYVYRLQVSSINVSVNAVQTVVRQGENITLMCIVIGNEVVNFEWTYPRKESGRLVEPVTDFLLDMPYHIRSILHIPSAELEDSGTYTCNVTESVNDHQDEKAINITVVE mot_08167eb7329a42484cd5255d2447d7e3_0001_000000008_0001_28_33_H_._bcov_4helix_06679_0001_0001__15__E
PELIEEALELLKEGDPKKVFRVLARLVNLLREKGDPRYRLVLLILAYVRFGNPEAARQLLRIVLK GFLPNDAEELFIFLTEITEITIPCRVTDPQLVVTLHEKKGDVALPVPYDHQRGFSGIFEDRSYICKTTIGDREVDSDAYYVYRLQVSSINVSVNAVQTVVRQGENITLMCIVIGNEVVNFEWTYPRKESGRLVEPVTDFLLDMPYHIRSILHIPSAELEDSGTYTCNVTESVNDHQDEKAINITVVE mot_160197465f8bb7538cb2ee3a4afbc558_0001_1_000000012_0001_43_48_H_._bcov_4helix_11522_0001_0001__28__N
SLIEEILKEVRKKNPRVVYILERLLRRLKEDGVPPEKILRILIAAAKRLLDPEASELLRRALKRK GFLPNDAEELFIFLTEITEITIPCRVTDPQLVVTLHEKKGDVALPVPYDHQRGFSGIFEDRSYICKTTIGDREVDSDAYYVYRLQVSSINVSVNAVQTVVRQGENITLMCIVIGNEVVNFEWTYPRKESGRLVEPVTDFLLDMPYHIRSILHIPSAELEDSGTYTCNVTESVNDHQDEKAINITVVE pol_efb1e6a814c01858843eeca3a22dd67d_0001_000000000_0001__50__L
DELREILREALCKGDPELVKELLELLARLADETGDPKLRIVIAYVWFAKKKNDPRLLKTALQVLK GFLPNDAEELFIFLTEITEITIPCRVTDPQLVVTLHEKKGDVALPVPYDHQRGFSGIFEDRSYICKTTIGDREVDSDAYYVYRLQVSSINVSVNAVQTVVRQGENITLMCIVIGNEVVNFEWTYPRKESGRLVEPVTDFLLDMPYHIRSILHIPSAELEDSGTYTCNVTESVNDHQDEKAINITVVE mot_3d846c9d85e6025fdd308e635d10a743_0001_000000009_0001_38_47_H_._bcov_4helix_12293_0001_0001__12__C
SELFREAIELLEEGNPEEARRVLLRLAIRLAQEGDPRRRAVALAYFYLKTGNPKEAAQLLEVARR GFLPNDAEELFIFLTEITEITIPCRVTDPQLVVTLHEKKGDVALPVPYDHQRGFSGIFEDRSYICKTTIGDREVDSDAYYVYRLQVSSINVSVNAVQTVVRQGENITLMCIVIGNEVVNFEWTYPRKESGRLVEPVTDFLLDMPYHIRSILHIPSAELEDSGTYTCNVTESVNDHQDEKAINITVVE mot_bf3638518266f21cb84f5b4df2ecfe2d_0001_000000006_0001_43_47_H_._bcov_4helix_13872_0001_0001__62__V
DKELLEEAIKLLKEGDPEKARKVLLELAREAHERNDPKLYRAIALVYFYLRSNFRLAIQLLELLT GFLPNDAEELFIFLTEITEITIPCRVTDPQLVVTLHEKKGDVALPVPYDHQRGFSGIFEDRSYICKTTIGDREVDSDAYYVYRLQVSSINVSVNAVQTVVRQGENITLMCIVIGNEVVNFEWTYPRKESGRLVEPVTDFLLDMPYHIRSILHIPSAELEDSGTYTCNVTESVNDHQDEKAINITVVE mot_bf3638518266f21cb84f5b4df2ecfe2d_0001_000000006_0001_43_47_H_._bcov_4helix_08698_0001_0001__54__F
DEREELIELILRNLDDPEKVHELLKRLLELAEELGDRRLYRYVMLIFWALRRNEERAERLLRKLK GFLPNDAEELFIFLTEITEITIPCRVTDPQLVVTLHEKKGDVALPVPYDHQRGFSGIFEDRSYICKTTIGDREVDSDAYYVYRLQVSSINVSVNAVQTVVRQGENITLMCIVIGNEVVNFEWTYPRKESGRLVEPVTDFLLDMPYHIRSILHIPSAELEDSGTYTCNVTESVNDHQDEKAINITVVE mot_1135017daf8806428a8a9fbb7d65b56a_0001_1_000000003_0001_54_58_H_._bcov_4helix_12259_0001_0001__54__E
DELREILREALEKGDPELVKELLELLARLADETWDPKLRIVIAYVWFAKKKNDPRLLKTALQVLK GFLPNDAEELFIFLTEITEITIPCRVTDPQLVVTLHEKKGDVALPVPYDHQRGFSGIFEDRSYICKTTIGDREVDSDAYYVYRLQVSSINVSVNAVQTVVRQGENITLMCIVIGNEVVNFEWTYPRKESGRLVEPVTDFLLDMPYHIRSILHIPSAELEDSGTYTCNVTESVNDHQDEKAINITVVE mot_3d846c9d85e6025fdd308e635d10a743_0001_000000009_0001_38_47_H_._bcov_4helix_12293_0001_0001__34__W
DKAREFLRAQAKYGDPSAKRALKLLEELRKRGIPPEEALKIVVEFLRKAGNPRLARVVEEALKDE GFLPNDAEELFIFLTEITEITIPCRVTDPQLVVTLHEKKGDVALPVPYDHQRGFSGIFEDRSYICKTTIGDREVDSDAYYVYRLQVSSINVSVNAVQTVVRQGENITLMCIVIGNEVVNFEWTYPRKESGRLVEPVTDFLLDMPYHIRSILHIPSAELEDSGTYTCNVTESVNDHQDEKAINITVVE pol_dbffe343c7d163558afca76ad3d2ac5b_0001_000000006_0001__10__Q
SEKEYLERVLRLLEFGNRRRAIARLLQILQELKRRGDPRVEEFRKLVRLLARDEEKAKELVRRLR GFLPNDAEELFIFLTEITEITIPCRVTDPQLVVTLHEKKGDVALPVPYDHQRGFSGIFEDRSYICKTTIGDREVDSDAYYVYRLQVSSINVSVNAVQTVVRQGENITLMCIVIGNEVVNFEWTYPRKESGRLVEPVTDFLLDMPYHIRSILHIPSAELEDSGTYTCNVTESVNDHQDEKAINITVVE mot_e4bd6bfb1f6e2b8050824fddb522a560_0001_000000012_0001_38_46_H_._bcov_4helix_13996_0001_0001_0001__15__F
SELAEEILELIEKGDPRVRKLILELLKELKERGDEKRFKLLVRVWFLLRSANPELAKQLLKKIKK GFLPNDAEELFIFLTEITEITIPCRVTDPQLVVTLHEKKGDVALPVPYDHQRGFSGIFEDRSYICKTTIGDREVDSDAYYVYRLQVSSINVSVNAVQTVVRQGENITLMCIVIGNEVVNFEWTYPRKESGRLVEPVTDFLLDMPYHIRSILHIPSAELEDSGTYTCNVTESVNDHQDEKAINITVVE mot_40e86e4e32a25ee6cbb7392bdf050625_0001_1_000000007_0001_45_49_H_._bcov_4helix_08751_0001_0001__51__A
SVLEELLRLAPELGDKRLADIIRALIRAVRNGKISPEKALRLILAYAHFLGNKELFRVVLRLFKK GFLPNDAEELFIFLTEITEITIPCRVTDPQLVVTLHEKKGDVALPVPYDHQRGFSGIFEDRSYICKTTIGDREVDSDAYYVYRLQVSSINVSVNAVQTVVRQGENITLMCIVIGNEVVNFEWTYPRKESGRLVEPVTDFLLDMPYHIRSILHIPSAELEDSGTYTCNVTESVNDHQDEKAINITVVE mot_160197465f8bb7538cb2ee3a4afbc558_0001_1_000000012_0001_43_48_H_._bcov_4helix_13604_0001_0001_0001__11__P
DLLEKAKKVAREILDPEVVRIFELAVEVLKKKGANPSSILIAVLRLLRRRGVDPELLAEVFRRAR GFLPNDAEELFIFLTEITEITIPCRVTDPQLVVTLHEKKGDVALPVPYDHQRGFSGIFEDRSYICKTTIGDREVDSDAYYVYRLQVSSINVSVNAVQTVVRQGENITLMCIVIGNEVVNFEWTYPRKESGRLVEPVTDFLLDMPYHIRSILHIPSAELEDSGTYTCNVTESVNDHQDEKAINITVVE mot_08167eb7329a42484cd5255d2447d7e3_0001_000000008_0001_28_33_H_._bcov_4helix_06679_0001_0001__58__A
SLEELERLIRKLVKEGDPAARLALLVLESLKRRGVSPEEIVRRLIAFLFILGNPELIRLAIRLFL GFLPNDAEELFIFLTEITEITIPCRVTDPQLVVTLHEKKGDVALPVPYDHQRGFSGIFEDRSYICKTTIGDREVDSDAYYVYRLQVSSINVSVNAVQTVVRQGENITLMCIVIGNEVVNFEWTYPRKESGRLVEPVTDFLLDMPYHIRSILHIPSAELEDSGTYTCNVTESVNDHQDEKAINITVVE Motif0680_bcov_4helix_10154_0001_0002__22__L
DKLTKAAKELAKKVKSGKLSPKQAMRLLFVIAFRLGIDRKEMMRAAQHLMLLITK GFLPNDAEELFIFLTEITEITIPCRVTDPQLVVTLHEKKGDVALPVPYDHQRGFSGIFEDRSYICKTTIGDREVDSDAYYVYRLQVSSINVSVNAVQTVVRQGENITLMCIVIGNEVVNFEWTYPRKESGRLVEPVTDFLLDMPYHIRSILHIPSAELEDSGTYTCNVTESVNDHQDEKAINITVVE Motif0700_HHH_eva_0491_0001_0001__43__M
PELIEEALELLKEGDPKKVFRVLARLVQLLREKGDPRYRLVLLILAYVRFGNPEAHRQLLRIVLK GFLPNDAEELFIFLTEITEITIPCRVTDPQLVVTLHEKKGDVALPVPYDHQRGFSGIFEDRSYICKTTIGDREVDSDAYYVYRLQVSSINVSVNAVQTVVRQGENITLMCIVIGNEVVNFEWTYPRKESGRLVEPVTDFLLDMPYHIRSILHIPSAELEDSGTYTCNVTESVNDHQDEKAINITVVE mot_160197465f8bb7538cb2ee3a4afbc558_0001_1_000000012_0001_43_48_H_._bcov_4helix_11522_0001_0001__56__H
SEIEEVLELIRRYDPEVVKELEKVLRALKRSGVSPEKILKYLLIVAHFLGSMLAVRLLFRLMTKR GFLPNDAEELFIFLTEITEITIPCRVTDPQLVVTLHEKKGDVALPVPYDHQRGFSGIFEDRSYICKTTIGDREVDSDAYYVYRLQVSSINVSVNAVQTVVRQGENITLMCIVIGNEVVNFEWTYPRKESGRLVEPVTDFLLDMPYHIRSILHIPSAELEDSGTYTCNVTESVNDHQDEKAINITVVE Motif0241_bcov_4helix_07329_0001_0001__52__M
SEIEEVLELIRRYDPEVVKENEKVLRALKRSGVSPEKILKYLLIVAHFLGSPLAVRLLFRLMTKR GFLPNDAEELFIFLTEITEITIPCRVTDPQLVVTLHEKKGDVALPVPYDHQRGFSGIFEDRSYICKTTIGDREVDSDAYYVYRLQVSSINVSVNAVQTVVRQGENITLMCIVIGNEVVNFEWTYPRKESGRLVEPVTDFLLDMPYHIRSILHIPSAELEDSGTYTCNVTESVNDHQDEKAINITVVE Motif0241_bcov_4helix_07329_0001_0001__21__N
PRRIEDALRSLLNSPNPELQLLAKVAIELLKRGVSPRRIALIIRRLADRLGLSPRVLRLVLIAVL GFLPNDAEELFIFLTEITEITIPCRVTDPQLVVTLHEKKGDVALPVPYDHQRGFSGIFEDRSYICKTTIGDREVDSDAYYVYRLQVSSINVSVNAVQTVVRQGENITLMCIVIGNEVVNFEWTYPRKESGRLVEPVTDFLLDMPYHIRSILHIPSAELEDSGTYTCNVTESVNDHQDEKAINITVVE mot_609d97902c010e147ff7b7376c5fa04b_0001_000000025_0001_40_50_H_._bcov_4helix_00764_0001_0001__20__Q
DDERLARLAFRVLIKRAGVPDFDVKVKNGKVRVTITGRDQASQEALQLVFALARRLGLQVQIDTR GFLPNDAEELFIFLTEITEITIPCRVTDPQLVVTLHEKKGDVALPVPYDHQRGFSGIFEDRSYICKTTIGDREVDSDAYYVYRLQVSSINVSVNAVQTVVRQGENITLMCIVIGNEVVNFEWTYPRKESGRLVEPVTDFLLDMPYHIRSILHIPSAELEDSGTYTCNVTESVNDHQDEKAINITVVE mot_3h_hb1_2639_000000020_0001_26_36_H_._HEEHE_2903_0001_0002_0001__27__K
SELAEEILELIEKGDPRVRKLILELLKELKERGDEKRFKLLVRVWFELRSGNPELAKQLLKKIKK GFLPNDAEELFIFLTEITEITIPCRVTDPQLVVTLHEKKGDVALPVPYDHQRGFSGIFEDRSYICKTTIGDREVDSDAYYVYRLQVSSINVSVNAVQTVVRQGENITLMCIVIGNEVVNFEWTYPRKESGRLVEPVTDFLLDMPYHIRSILHIPSAELEDSGTYTCNVTESVNDHQDEKAINITVVE mot_40e86e4e32a25ee6cbb7392bdf050625_0001_1_000000007_0001_45_49_H_._bcov_4helix_08751_0001_0001__47__E
SVLEELLRLARELGDKRLADIIRALIRAVRNGKISPEKALRLILAYAHFLPNKELFRVVLRLFKK GFLPNDAEELFIFLTEITEITIPCRVTDPQLVVTLHEKKGDVALPVPYDHQRGFSGIFEDRSYICKTTIGDREVDSDAYYVYRLQVSSINVSVNAVQTVVRQGENITLMCIVIGNEVVNFEWTYPRKESGRLVEPVTDFLLDMPYHIRSILHIPSAELEDSGTYTCNVTESVNDHQDEKAINITVVE mot_160197465f8bb7538cb2ee3a4afbc558_0001_1_000000012_0001_43_48_H_._bcov_4helix_13604_0001_0001_0001__51__P
SELDSIVKKLTDIAREAYKHNDKETIEKALRWAALFARQYRDPKFRELFRIIFQLRQRVER GFLPNDAEELFIFLTEITEITIPCRVTDPQLVVTLHEKKGDVALPVPYDHQRGFSGIFEDRSYICKTTIGDREVDSDAYYVYRLQVSSINVSVNAVQTVVRQGENITLMCIVIGNEVVNFEWTYPRKESGRLVEPVTDFLLDMPYHIRSILHIPSAELEDSGTYTCNVTESVNDHQDEKAINITVVE mot_7adca786d7372eb504d3486439fa8381_0001_000000015_0001_36_46_H_._ems_3hM_1325_0001_0002_0001__5__S
SEKEYLEWVLRLLEQGNRRRAIARLLQILQELKRRGDPRVEEFRKLVRLLARDEEKAKELVRRLR GFLPNDAEELFIFLTEITEITIPCRVTDPQLVVTLHEKKGDVALPVPYDHQRGFSGIFEDRSYICKTTIGDREVDSDAYYVYRLQVSSINVSVNAVQTVVRQGENITLMCIVIGNEVVNFEWTYPRKESGRLVEPVTDFLLDMPYHIRSILHIPSAELEDSGTYTCNVTESVNDHQDEKAINITVVE mot_e4bd6bfb1f6e2b8050824fddb522a560_0001_000000012_0001_38_46_H_._bcov_4helix_13996_0001_0001_0001__8__W
PRRIEDALRSLLNSPNPELRLLMKVAIELLKRGVSPRRIALIIRRLADRLGLSPRVLRLVLIAVL GFLPNDAEELFIFLTEITEITIPCRVTDPQLVVTLHEKKGDVALPVPYDHQRGFSGIFEDRSYICKTTIGDREVDSDAYYVYRLQVSSINVSVNAVQTVVRQGENITLMCIVIGNEVVNFEWTYPRKESGRLVEPVTDFLLDMPYHIRSILHIPSAELEDSGTYTCNVTESVNDHQDEKAINITVVE mot_609d97902c010e147ff7b7376c5fa04b_0001_000000025_0001_40_50_H_._bcov_4helix_00764_0001_0001__23__M
SELFREAIELFEEGNPEEARRVLLRLAIRLAQEGDPRRRAVALAYFYLKTGNPKEAAQLLEEARR GFLPNDAEELFIFLTEITEITIPCRVTDPQLVVTLHEKKGDVALPVPYDHQRGFSGIFEDRSYICKTTIGDREVDSDAYYVYRLQVSSINVSVNAVQTVVRQGENITLMCIVIGNEVVNFEWTYPRKESGRLVEPVTDFLLDMPYHIRSILHIPSAELEDSGTYTCNVTESVNDHQDEKAINITVVE mot_bf3638518266f21cb84f5b4df2ecfe2d_0001_000000006_0001_43_47_H_._bcov_4helix_13872_0001_0001__11__F
SLEELERLIPKLVKEGDPAARRALLVLESLKRRGVSPEEIVRRLIAFLFILGNPELIRLAIRLFL GFLPNDAEELFIFLTEITEITIPCRVTDPQLVVTLHEKKGDVALPVPYDHQRGFSGIFEDRSYICKTTIGDREVDSDAYYVYRLQVSSINVSVNAVQTVVRQGENITLMCIVIGNEVVNFEWTYPRKESGRLVEPVTDFLLDMPYHIRSILHIPSAELEDSGTYTCNVTESVNDHQDEKAINITVVE Motif0680_bcov_4helix_10154_0001_0002__10__P
SELAEEILELIEKGDPRVRKLILELLKELKERGDEKRFKLLVRVWFLLRFGNPELAKQLLKKIKK GFLPNDAEELFIFLTEITEITIPCRVTDPQLVVTLHEKKGDVALPVPYDHQRGFSGIFEDRSYICKTTIGDREVDSDAYYVYRLQVSSINVSVNAVQTVVRQGENITLMCIVIGNEVVNFEWTYPRKESGRLVEPVTDFLLDMPYHIRSILHIPSAELEDSGTYTCNVTESVNDHQDEKAINITVVE mot_40e86e4e32a25ee6cbb7392bdf050625_0001_1_000000007_0001_45_49_H_._bcov_4helix_08751_0001_0001__50__F
SLIEEQLKEVRKKNPRVVYILERLLRRLKEDGVPPEKILRILIAAAKRLGDPEASELLRRALKRK GFLPNDAEELFIFLTEITEITIPCRVTDPQLVVTLHEKKGDVALPVPYDHQRGFSGIFEDRSYICKTTIGDREVDSDAYYVYRLQVSSINVSVNAVQTVVRQGENITLMCIVIGNEVVNFEWTYPRKESGRLVEPVTDFLLDMPYHIRSILHIPSAELEDSGTYTCNVTESVNDHQDEKAINITVVE pol_efb1e6a814c01858843eeca3a22dd67d_0001_000000000_0001__6__Q
SELFREAIELLEEGNPEEARRVLLRLAIRLAQEGDPRRRAVALAYFYLKTNNPKEAAQLLEEARR GFLPNDAEELFIFLTEITEITIPCRVTDPQLVVTLHEKKGDVALPVPYDHQRGFSGIFEDRSYICKTTIGDREVDSDAYYVYRLQVSSINVSVNAVQTVVRQGENITLMCIVIGNEVVNFEWTYPRKESGRLVEPVTDFLLDMPYHIRSILHIPSAELEDSGTYTCNVTESVNDHQDEKAINITVVE mot_bf3638518266f21cb84f5b4df2ecfe2d_0001_000000006_0001_43_47_H_._bcov_4helix_13872_0001_0001__51__N
DKLTKAAKELAKKVKSGKLSPKQYMRLLFVIAFRLGIDRKEMVRAAQHLMLLITK GFLPNDAEELFIFLTEITEITIPCRVTDPQLVVTLHEKKGDVALPVPYDHQRGFSGIFEDRSYICKTTIGDREVDSDAYYVYRLQVSSINVSVNAVQTVVRQGENITLMCIVIGNEVVNFEWTYPRKESGRLVEPVTDFLLDMPYHIRSILHIPSAELEDSGTYTCNVTESVNDHQDEKAINITVVE Motif0700_HHH_eva_0491_0001_0001__24__Y
SEKEYLERVLRLLEQGNRRRAIARLLQRLQELKRRGDPRVEEFRKLVRLLARDEEKAKELVRRLR GFLPNDAEELFIFLTEITEITIPCRVTDPQLVVTLHEKKGDVALPVPYDHQRGFSGIFEDRSYICKTTIGDREVDSDAYYVYRLQVSSINVSVNAVQTVVRQGENITLMCIVIGNEVVNFEWTYPRKESGRLVEPVTDFLLDMPYHIRSILHIPSAELEDSGTYTCNVTESVNDHQDEKAINITVVE mot_e4bd6bfb1f6e2b8050824fddb522a560_0001_000000012_0001_38_46_H_._bcov_4helix_13996_0001_0001_0001__28__R
DDERLARLAFRVLIKRAGVPDFDVKVTNGKVRVTITGRDQASQEALQLVFRLARRLGLQVQIDTR GFLPNDAEELFIFLTEITEITIPCRVTDPQLVVTLHEKKGDVALPVPYDHQRGFSGIFEDRSYICKTTIGDREVDSDAYYVYRLQVSSINVSVNAVQTVVRQGENITLMCIVIGNEVVNFEWTYPRKESGRLVEPVTDFLLDMPYHIRSILHIPSAELEDSGTYTCNVTESVNDHQDEKAINITVVE mot_3h_hb1_2639_000000020_0001_26_36_H_._HEEHE_2903_0001_0002_0001__51__R
SELAEEILELSEKGDPRVRKLILELLKELKERGDEKRFKLLVRVWFLLRSGNPELAKQLLKKIKK GFLPNDAEELFIFLTEITEITIPCRVTDPQLVVTLHEKKGDVALPVPYDHQRGFSGIFEDRSYICKTTIGDREVDSDAYYVYRLQVSSINVSVNAVQTVVRQGENITLMCIVIGNEVVNFEWTYPRKESGRLVEPVTDFLLDMPYHIRSILHIPSAELEDSGTYTCNVTESVNDHQDEKAINITVVE mot_40e86e4e32a25ee6cbb7392bdf050625_0001_1_000000007_0001_45_49_H_._bcov_4helix_08751_0001_0001__11__S
SEIEEVLELIRRYDPEVVKELEKVLRALKRSGVSPEKILKYLLIVAHFLGSNLAVRLLFRLMTKR GFLPNDAEELFIFLTEITEITIPCRVTDPQLVVTLHEKKGDVALPVPYDHQRGFSGIFEDRSYICKTTIGDREVDSDAYYVYRLQVSSINVSVNAVQTVVRQGENITLMCIVIGNEVVNFEWTYPRKESGRLVEPVTDFLLDMPYHIRSILHIPSAELEDSGTYTCNVTESVNDHQDEKAINITVVE Motif0241_bcov_4helix_07329_0001_0001__52__N
DYRTLFLQIWMVATTLAKEAKSEEDVKKADKKLQEWLDKLNVNKLLQAIARRILRRVYKQLS GFLPNDAEELFIFLTEITEITIPCRVTDPQLVVTLHEKKGDVALPVPYDHQRGFSGIFEDRSYICKTTIGDREVDSDAYYVYRLQVSSINVSVNAVQTVVRQGENITLMCIVIGNEVVNFEWTYPRKESGRLVEPVTDFLLDMPYHIRSILHIPSAELEDSGTYTCNVTESVNDHQDEKAINITVVE Motif0226_ems_3hC_1017_0001_0001_0001__30__D
SELDKIVKKLTDIAEEAYKHNDKETIEKALRWAALFARQYRDPKFRELFRIIFQLRQRVER GFLPNDAEELFIFLTEITEITIPCRVTDPQLVVTLHEKKGDVALPVPYDHQRGFSGIFEDRSYICKTTIGDREVDSDAYYVYRLQVSSINVSVNAVQTVVRQGENITLMCIVIGNEVVNFEWTYPRKESGRLVEPVTDFLLDMPYHIRSILHIPSAELEDSGTYTCNVTESVNDHQDEKAINITVVE mot_7adca786d7372eb504d3486439fa8381_0001_000000015_0001_36_46_H_._ems_3hM_1325_0001_0002_0001__15__E
DKAREFLRAAAKYGDPSAKRALKLLEELRKRGIPPEEALKHVVEFLRKAGNPRLARVVEEALKDE GFLPNDAEELFIFLTEITEITIPCRVTDPQLVVTLHEKKGDVALPVPYDHQRGFSGIFEDRSYICKTTIGDREVDSDAYYVYRLQVSSINVSVNAVQTVVRQGENITLMCIVIGNEVVNFEWTYPRKESGRLVEPVTDFLLDMPYHIRSILHIPSAELEDSGTYTCNVTESVNDHQDEKAINITVVE pol_dbffe343c7d163558afca76ad3d2ac5b_0001_000000006_0001__41__H
DKELLEEAIKLLKEGDPEKARKVLLELAREAHERNDPKLYRAIDLVYFYLRSNPRLAIQLLELLT GFLPNDAEELFIFLTEITEITIPCRVTDPQLVVTLHEKKGDVALPVPYDHQRGFSGIFEDRSYICKTTIGDREVDSDAYYVYRLQVSSINVSVNAVQTVVRQGENITLMCIVIGNEVVNFEWTYPRKESGRLVEPVTDFLLDMPYHIRSILHIPSAELEDSGTYTCNVTESVNDHQDEKAINITVVE mot_bf3638518266f21cb84f5b4df2ecfe2d_0001_000000006_0001_43_47_H_._bcov_4helix_08698_0001_0001__44__D
SELFREAIELLEEGNPEEARRVLLRLAIRLAQEGDPRRRAVALAYFYLNTGNPKEAAQLLEEARR GFLPNDAEELFIFLTEITEITIPCRVTDPQLVVTLHEKKGDVALPVPYDHQRGFSGIFEDRSYICKTTIGDREVDSDAYYVYRLQVSSINVSVNAVQTVVRQGENITLMCIVIGNEVVNFEWTYPRKESGRLVEPVTDFLLDMPYHIRSILHIPSAELEDSGTYTCNVTESVNDHQDEKAINITVVE mot_bf3638518266f21cb84f5b4df2ecfe2d_0001_000000006_0001_43_47_H_._bcov_4helix_13872_0001_0001__49__N
PELIEEALELLKEGDPKKVFRVLARHVQLLREKGDPRYRLVLLILAYVRFGNPEAARQLLRIVLK GFLPNDAEELFIFLTEITEITIPCRVTDPQLVVTLHEKKGDVALPVPYDHQRGFSGIFEDRSYICKTTIGDREVDSDAYYVYRLQVSSINVSVNAVQTVVRQGENITLMCIVIGNEVVNFEWTYPRKESGRLVEPVTDFLLDMPYHIRSILHIPSAELEDSGTYTCNVTESVNDHQDEKAINITVVE mot_160197465f8bb7538cb2ee3a4afbc558_0001_1_000000012_0001_43_48_H_._bcov_4helix_11522_0001_0001__26__H
DYRTLFLQIWMVATTLAKEAKSEEDVKKAEKKLQEWLDKLNVNVLLQAIARRILRRVYKQLS GFLPNDAEELFIFLTEITEITIPCRVTDPQLVVTLHEKKGDVALPVPYDHQRGFSGIFEDRSYICKTTIGDREVDSDAYYVYRLQVSSINVSVNAVQTVVRQGENITLMCIVIGNEVVNFEWTYPRKESGRLVEPVTDFLLDMPYHIRSILHIPSAELEDSGTYTCNVTESVNDHQDEKAINITVVE Motif0226_ems_3hC_1017_0001_0001_0001__44__V
SVEELVKRILELLKEDEHRALRRLVVLLLNRGISPEEIARIALRVLKLFKRDPEKAQELIEKVLR GFLPNDAEELFIFLTEITEITIPCRVTDPQLVVTLHEKKGDVALPVPYDHQRGFSGIFEDRSYICKTTIGDREVDSDAYYVYRLQVSSINVSVNAVQTVVRQGENITLMCIVIGNEVVNFEWTYPRKESGRLVEPVTDFLLDMPYHIRSILHIPSAELEDSGTYTCNVTESVNDHQDEKAINITVVE mot_2b600050e251f2a604d3ce6a8573eea7_0001_000000019_0001_19_24_H_._bcov_4helix_03558_0001_0002_0001__57__Q
PRRIEDALRSLLNSPNPELRLLAKVASELLKRGVSPRRIALIIRRLADRLGLSPRVLRLVLIAVL GFLPNDAEELFIFLTEITEITIPCRVTDPQLVVTLHEKKGDVALPVPYDHQRGFSGIFEDRSYICKTTIGDREVDSDAYYVYRLQVSSINVSVNAVQTVVRQGENITLMCIVIGNEVVNFEWTYPRKESGRLVEPVTDFLLDMPYHIRSILHIPSAELEDSGTYTCNVTESVNDHQDEKAINITVVE mot_609d97902c010e147ff7b7376c5fa04b_0001_000000025_0001_40_50_H_._bcov_4helix_00764_0001_0001__27__S
DKLTKAAKELAKKVKSGKLSPKYAMRLLFVIAFRLGIDRKEMVRAAQHLMLLITK GFLPNDAEELFIFLTEITEITIPCRVTDPQLVVTLHEKKGDVALPVPYDHQRGFSGIFEDRSYICKTTIGDREVDSDAYYVYRLQVSSINVSVNAVQTVVRQGENITLMCIVIGNEVVNFEWTYPRKESGRLVEPVTDFLLDMPYHIRSILHIPSAELEDSGTYTCNVTESVNDHQDEKAINITVVE Motif0700_HHH_eva_0491_0001_0001__23__Y
DKELLEEAIKLLKEGDPEKARKVLLELAREAHERNDPKLYRAIALVYFYLRSNPRSAIQLLELLT GFLPNDAEELFIFLTEITEITIPCRVTDPQLVVTLHEKKGDVALPVPYDHQRGFSGIFEDRSYICKTTIGDREVDSDAYYVYRLQVSSINVSVNAVQTVVRQGENITLMCIVIGNEVVNFEWTYPRKESGRLVEPVTDFLLDMPYHIRSILHIPSAELEDSGTYTCNVTESVNDHQDEKAINITVVE mot_bf3638518266f21cb84f5b4df2ecfe2d_0001_000000006_0001_43_47_H_._bcov_4helix_08698_0001_0001__56__S
SCIEEVLELIRRYDPEVVKELEKVLRALKRSGVSPEKILKYLLIVAHFLGSPLAVRLLFRLMTKR GFLPNDAEELFIFLTEITEITIPCRVTDPQLVVTLHEKKGDVALPVPYDHQRGFSGIFEDRSYICKTTIGDREVDSDAYYVYRLQVSSINVSVNAVQTVVRQGENITLMCIVIGNEVVNFEWTYPRKESGRLVEPVTDFLLDMPYHIRSILHIPSAELEDSGTYTCNVTESVNDHQDEKAINITVVE Motif0241_bcov_4helix_07329_0001_0001__2__C
SLEELERLIRKLVKEGEPAARRALLVLESLKRRGVSPEEIVRRLIAFLFILGNPELIRLAIRLFL GFLPNDAEELFIFLTEITEITIPCRVTDPQLVVTLHEKKGDVALPVPYDHQRGFSGIFEDRSYICKTTIGDREVDSDAYYVYRLQVSSINVSVNAVQTVVRQGENITLMCIVIGNEVVNFEWTYPRKESGRLVEPVTDFLLDMPYHIRSILHIPSAELEDSGTYTCNVTESVNDHQDEKAINITVVE Motif0680_bcov_4helix_10154_0001_0002__17__E
PELRRLTARLLKLVVQAIRRNDEDTVRTLLKIAKELADRNPKYKFVFLVLRSMIFRMRRRI GFLPNDAEELFIFLTEITEITIPCRVTDPQLVVTLHEKKGDVALPVPYDHQRGFSGIFEDRSYICKTTIGDREVDSDAYYVYRLQVSSINVSVNAVQTVVRQGENITLMCIVIGNEVVNFEWTYPRKESGRLVEPVTDFLLDMPYHIRSILHIPSAELEDSGTYTCNVTESVNDHQDEKAINITVVE mot_51f052f6668327b679cb52626a28bdc2_0001_000000016_0001_20_27_H_._ems_3hM_469_0001_0001__12__K
DLLEKAKKVAREILDPEVVRIFELAVEVLKKKGANPSSILIPVLRLLRRRGVDPELLREVFRRAR GFLPNDAEELFIFLTEITEITIPCRVTDPQLVVTLHEKKGDVALPVPYDHQRGFSGIFEDRSYICKTTIGDREVDSDAYYVYRLQVSSINVSVNAVQTVVRQGENITLMCIVIGNEVVNFEWTYPRKESGRLVEPVTDFLLDMPYHIRSILHIPSAELEDSGTYTCNVTESVNDHQDEKAINITVVE mot_08167eb7329a42484cd5255d2447d7e3_0001_000000008_0001_28_33_H_._bcov_4helix_06679_0001_0001__42__P
DLLEKAKKVARLILDPEVVRIFELAVEVLKKKGANPSSILIAVLRLLRRRGVDPELLREVFRRAR GFLPNDAEELFIFLTEITEITIPCRVTDPQLVVTLHEKKGDVALPVPYDHQRGFSGIFEDRSYICKTTIGDREVDSDAYYVYRLQVSSINVSVNAVQTVVRQGENITLMCIVIGNEVVNFEWTYPRKESGRLVEPVTDFLLDMPYHIRSILHIPSAELEDSGTYTCNVTESVNDHQDEKAINITVVE mot_08167eb7329a42484cd5255d2447d7e3_0001_000000008_0001_28_33_H_._bcov_4helix_06679_0001_0001__12__L
PELIEEALELLKEGDPKKVFRVLARLVQLLREKGDPRYRLVFLILAYVRFGNPEAARQLLRIVLK GFLPNDAEELFIFLTEITEITIPCRVTDPQLVVTLHEKKGDVALPVPYDHQRGFSGIFEDRSYICKTTIGDREVDSDAYYVYRLQVSSINVSVNAVQTVVRQGENITLMCIVIGNEVVNFEWTYPRKESGRLVEPVTDFLLDMPYHIRSILHIPSAELEDSGTYTCNVTESVNDHQDEKAINITVVE mot_160197465f8bb7538cb2ee3a4afbc558_0001_1_000000012_0001_43_48_H_._bcov_4helix_11522_0001_0001__42__F
DLLEKAKKVAREILDPCVVRIFELAVEVLKKKGANPSSILIAVLRLLRRRGVDPELLREVFRRAR GFLPNDAEELFIFLTEITEITIPCRVTDPQLVVTLHEKKGDVALPVPYDHQRGFSGIFEDRSYICKTTIGDREVDSDAYYVYRLQVSSINVSVNAVQTVVRQGENITLMCIVIGNEVVNFEWTYPRKESGRLVEPVTDFLLDMPYHIRSILHIPSAELEDSGTYTCNVTESVNDHQDEKAINITVVE mot_08167eb7329a42484cd5255d2447d7e3_0001_000000008_0001_28_33_H_._bcov_4helix_06679_0001_0001__17__C
PELRRLTARLLFLVVQAIRRNDEDTVRTLLKIAKELADRNPKYKFVFLVLRSMEFRMRRRI GFLPNDAEELFIFLTEITEITIPCRVTDPQLVVTLHEKKGDVALPVPYDHQRGFSGIFEDRSYICKTTIGDREVDSDAYYVYRLQVSSINVSVNAVQTVVRQGENITLMCIVIGNEVVNFEWTYPRKESGRLVEPVTDFLLDMPYHIRSILHIPSAELEDSGTYTCNVTESVNDHQDEKAINITVVE mot_51f052f6668327b679cb52626a28bdc2_0001_000000016_0001_20_27_H_._ems_3hM_469_0001_0001__54__E
DPTSGRLVMEISLVLQLFKKGEIDPSQAKTLLKRLQEKAKKIGDRFAVVLAEFAIRVIKKAEKS GFLPNDAEELFIFLTEITEITIPCRVTDPQLVVTLHEKKGDVALPVPYDHQRGFSGIFEDRSYICKTTIGDREVDSDAYYVYRLQVSSINVSVNAVQTVVRQGENITLMCIVIGNEVVNFEWTYPRKESGRLVEPVTDFLLDMPYHIRSILHIPSAELEDSGTYTCNVTESVNDHQDEKAINITVVE Motif0654_HHH_eva_0065_0001_0002_0001__5__G
SELFREAIELLEEGSPEEARRVLLRLAIRLAQEGDPRRRAVALAYFYLKTGNPKEAAQLLEEARR GFLPNDAEELFIFLTEITEITIPCRVTDPQLVVTLHEKKGDVALPVPYDHQRGFSGIFEDRSYICKTTIGDREVDSDAYYVYRLQVSSINVSVNAVQTVVRQGENITLMCIVIGNEVVNFEWTYPRKESGRLVEPVTDFLLDMPYHIRSILHIPSAELEDSGTYTCNVTESVNDHQDEKAINITVVE mot_bf3638518266f21cb84f5b4df2ecfe2d_0001_000000006_0001_43_47_H_._bcov_4helix_13872_0001_0001__15__S
PELIEEALELLKEGDPKKVFRVLARLVQLLREKGDPRYQLVLLILAYVRFGNPEAARQLLRIVLK GFLPNDAEELFIFLTEITEITIPCRVTDPQLVVTLHEKKGDVALPVPYDHQRGFSGIFEDRSYICKTTIGDREVDSDAYYVYRLQVSSINVSVNAVQTVVRQGENITLMCIVIGNEVVNFEWTYPRKESGRLVEPVTDFLLDMPYHIRSILHIPSAELEDSGTYTCNVTESVNDHQDEKAINITVVE mot_160197465f8bb7538cb2ee3a4afbc558_0001_1_000000012_0001_43_48_H_._bcov_4helix_11522_0001_0001__39__Q
SEIEEVLELIRRYDPEVVKELEKVLRALKRSGVKPEKILKYLLIVAHFLGSPLAVRLLFRLMTKR GFLPNDAEELFIFLTEITEITIPCRVTDPQLVVTLHEKKGDVALPVPYDHQRGFSGIFEDRSYICKTTIGDREVDSDAYYVYRLQVSSINVSVNAVQTVVRQGENITLMCIVIGNEVVNFEWTYPRKESGRLVEPVTDFLLDMPYHIRSILHIPSAELEDSGTYTCNVTESVNDHQDEKAINITVVE Motif0241_bcov_4helix_07329_0001_0001__34__K
DEREELIELILRNLDDPEKVHELLKRLLALAEELGDRRLYRYVMLIFWALRRNPERAERLLRKLK GFLPNDAEELFIFLTEITEITIPCRVTDPQLVVTLHEKKGDVALPVPYDHQRGFSGIFEDRSYICKTTIGDREVDSDAYYVYRLQVSSINVSVNAVQTVVRQGENITLMCIVIGNEVVNFEWTYPRKESGRLVEPVTDFLLDMPYHIRSILHIPSAELEDSGTYTCNVTESVNDHQDEKAINITVVE mot_1135017daf8806428a8a9fbb7d65b56a_0001_1_000000003_0001_54_58_H_._bcov_4helix_12259_0001_0001__29__A
SDESRKLQRRLALIFAALRQGFISNDEAKELAKRNEEKARKLGDKHVRQLVKFVKDAIERAG GFLPNDAEELFIFLTEITEITIPCRVTDPQLVVTLHEKKGDVALPVPYDHQRGFSGIFEDRSYICKTTIGDREVDSDAYYVYRLQVSSINVSVNAVQTVVRQGENITLMCIVIGNEVVNFEWTYPRKESGRLVEPVTDFLLDMPYHIRSILHIPSAELEDSGTYTCNVTESVNDHQDEKAINITVVE mot_7397bc064fdf6bae2cd3d62d454bf56a_0001_1_000000021_0001_44_52_H_._HHH_eva_0380_0001_0001_0001__35__N
DLLEKAKKVAREILDPEPVRIFELAVEVLKKKGANPSSILIAVLRLLRRRGVDPELLREVFRRAR GFLPNDAEELFIFLTEITEITIPCRVTDPQLVVTLHEKKGDVALPVPYDHQRGFSGIFEDRSYICKTTIGDREVDSDAYYVYRLQVSSINVSVNAVQTVVRQGENITLMCIVIGNEVVNFEWTYPRKESGRLVEPVTDFLLDMPYHIRSILHIPSAELEDSGTYTCNVTESVNDHQDEKAINITVVE mot_08167eb7329a42484cd5255d2447d7e3_0001_000000008_0001_28_33_H_._bcov_4helix_06679_0001_0001__18__P
DLLEKAKKVAREILDPEVVRIFELAVEVLKKKGANPSSILIAVLRLLRRRHVDPELLREVFRRAR GFLPNDAEELFIFLTEITEITIPCRVTDPQLVVTLHEKKGDVALPVPYDHQRGFSGIFEDRSYICKTTIGDREVDSDAYYVYRLQVSSINVSVNAVQTVVRQGENITLMCIVIGNEVVNFEWTYPRKESGRLVEPVTDFLLDMPYHIRSILHIPSAELEDSGTYTCNVTESVNDHQDEKAINITVVE mot_08167eb7329a42484cd5255d2447d7e3_0001_000000008_0001_28_33_H_._bcov_4helix_06679_0001_0001__51__H
SEIREVLELIRRYDPEVVKELEKVLRALKRSGVSPEKILKYLLIVAHFLGSPLAVRLLFRLMTKR GFLPNDAEELFIFLTEITEITIPCRVTDPQLVVTLHEKKGDVALPVPYDHQRGFSGIFEDRSYICKTTIGDREVDSDAYYVYRLQVSSINVSVNAVQTVVRQGENITLMCIVIGNEVVNFEWTYPRKESGRLVEPVTDFLLDMPYHIRSILHIPSAELEDSGTYTCNVTESVNDHQDEKAINITVVE Motif0241_bcov_4helix_07329_0001_0001__4__R
KLLEKAKKVAREILDPEVVRIFELAVEVLKKKGANPSSILIAVLRLLRRRGVDPELLREVFRRAR GFLPNDAEELFIFLTEITEITIPCRVTDPQLVVTLHEKKGDVALPVPYDHQRGFSGIFEDRSYICKTTIGDREVDSDAYYVYRLQVSSINVSVNAVQTVVRQGENITLMCIVIGNEVVNFEWTYPRKESGRLVEPVTDFLLDMPYHIRSILHIPSAELEDSGTYTCNVTESVNDHQDEKAINITVVE mot_08167eb7329a42484cd5255d2447d7e3_0001_000000008_0001_28_33_H_._bcov_4helix_06679_0001_0001__1__K
DKLTKAAKELAKKVKSGKLSPKQAMRLLFVIAFRLGIDRKEMVRAAQHLMLLIKK GFLPNDAEELFIFLTEITEITIPCRVTDPQLVVTLHEKKGDVALPVPYDHQRGFSGIFEDRSYICKTTIGDREVDSDAYYVYRLQVSSINVSVNAVQTVVRQGENITLMCIVIGNEVVNFEWTYPRKESGRLVEPVTDFLLDMPYHIRSILHIPSAELEDSGTYTCNVTESVNDHQDEKAINITVVE Motif0700_HHH_eva_0491_0001_0001__54__K
SVEELVKRILELLKEDEYRALRRLVVLLLNRGISPEEIARIALRVLKLFKRDPEKARELIEKVLR GFLPNDAEELFIFLTEITEITIPCRVTDPQLVVTLHEKKGDVALPVPYDHQRGFSGIFEDRSYICKTTIGDREVDSDAYYVYRLQVSSINVSVNAVQTVVRQGENITLMCIVIGNEVVNFEWTYPRKESGRLVEPVTDFLLDMPYHIRSILHIPSAELEDSGTYTCNVTESVNDHQDEKAINITVVE mot_2b600050e251f2a604d3ce6a8573eea7_0001_000000019_0001_19_24_H_._bcov_4helix_03558_0001_0002_0001__18__Y
SLIEEILKEVRKKNPRVVYILERLLRRLKEDGVPPEKILLILIAAAKRLGDPEASELLRRALKRK GFLPNDAEELFIFLTEITEITIPCRVTDPQLVVTLHEKKGDVALPVPYDHQRGFSGIFEDRSYICKTTIGDREVDSDAYYVYRLQVSSINVSVNAVQTVVRQGENITLMCIVIGNEVVNFEWTYPRKESGRLVEPVTDFLLDMPYHIRSILHIPSAELEDSGTYTCNVTESVNDHQDEKAINITVVE pol_efb1e6a814c01858843eeca3a22dd67d_0001_000000000_0001__40__L
DKELLEEAIKLLKEGDPEKARKVLLELAREAHQRNDPKLYRAIALVYFYLRSNPRLAIQLLELLT GFLPNDAEELFIFLTEITEITIPCRVTDPQLVVTLHEKKGDVALPVPYDHQRGFSGIFEDRSYICKTTIGDREVDSDAYYVYRLQVSSINVSVNAVQTVVRQGENITLMCIVIGNEVVNFEWTYPRKESGRLVEPVTDFLLDMPYHIRSILHIPSAELEDSGTYTCNVTESVNDHQDEKAINITVVE mot_bf3638518266f21cb84f5b4df2ecfe2d_0001_000000006_0001_43_47_H_._bcov_4helix_08698_0001_0001__33__Q
DKAREFLRAAAKGGDPSAKRALKLLEELRKRGIPPEEALKIVVEFLRKAGNPRLARVVEEALKDE GFLPNDAEELFIFLTEITEITIPCRVTDPQLVVTLHEKKGDVALPVPYDHQRGFSGIFEDRSYICKTTIGDREVDSDAYYVYRLQVSSINVSVNAVQTVVRQGENITLMCIVIGNEVVNFEWTYPRKESGRLVEPVTDFLLDMPYHIRSILHIPSAELEDSGTYTCNVTESVNDHQDEKAINITVVE pol_dbffe343c7d163558afca76ad3d2ac5b_0001_000000006_0001__13__G
SVEELVKRILELLKEDEHRALRRLVVLLLNRGISPEEIARIALRCLKLFKRDPEKARELIEKVLR GFLPNDAEELFIFLTEITEITIPCRVTDPQLVVTLHEKKGDVALPVPYDHQRGFSGIFEDRSYICKTTIGDREVDSDAYYVYRLQVSSINVSVNAVQTVVRQGENITLMCIVIGNEVVNFEWTYPRKESGRLVEPVTDFLLDMPYHIRSILHIPSAELEDSGTYTCNVTESVNDHQDEKAINITVVE mot_2b600050e251f2a604d3ce6a8573eea7_0001_000000019_0001_19_24_H_._bcov_4helix_03558_0001_0002_0001__45__C
PRRIEDALRSLLNSPNPELRLLAKVAIELWKRGVSPRRIALIIRRLADRLGLSPRVLRLVLIAVL GFLPNDAEELFIFLTEITEITIPCRVTDPQLVVTLHEKKGDVALPVPYDHQRGFSGIFEDRSYICKTTIGDREVDSDAYYVYRLQVSSINVSVNAVQTVVRQGENITLMCIVIGNEVVNFEWTYPRKESGRLVEPVTDFLLDMPYHIRSILHIPSAELEDSGTYTCNVTESVNDHQDEKAINITVVE mot_609d97902c010e147ff7b7376c5fa04b_0001_000000025_0001_40_50_H_._bcov_4helix_00764_0001_0001__30__W
PLRIEDALRSLLNSPNPELRLLAKVAIELLKRGVSPRRIALIIRRLADRLGLSPRVLRLVLIAVL GFLPNDAEELFIFLTEITEITIPCRVTDPQLVVTLHEKKGDVALPVPYDHQRGFSGIFEDRSYICKTTIGDREVDSDAYYVYRLQVSSINVSVNAVQTVVRQGENITLMCIVIGNEVVNFEWTYPRKESGRLVEPVTDFLLDMPYHIRSILHIPSAELEDSGTYTCNVTESVNDHQDEKAINITVVE mot_609d97902c010e147ff7b7376c5fa04b_0001_000000025_0001_40_50_H_._bcov_4helix_00764_0001_0001__2__L
SELAEEILELIEKGDPRVRKLILELLKELKERGDEKRFKLLVRVWFLLRSGNPELAKQLLKKIKM GFLPNDAEELFIFLTEITEITIPCRVTDPQLVVTLHEKKGDVALPVPYDHQRGFSGIFEDRSYICKTTIGDREVDSDAYYVYRLQVSSINVSVNAVQTVVRQGENITLMCIVIGNEVVNFEWTYPRKESGRLVEPVTDFLLDMPYHIRSILHIPSAELEDSGTYTCNVTESVNDHQDEKAINITVVE mot_40e86e4e32a25ee6cbb7392bdf050625_0001_1_000000007_0001_45_49_H_._bcov_4helix_08751_0001_0001__65__M
DKAREFLRAAAKYGDPSAKRALKLLEELRKRGIPPEEALKIVVQFLRKAGNPRLARVVEEALKDE GFLPNDAEELFIFLTEITEITIPCRVTDPQLVVTLHEKKGDVALPVPYDHQRGFSGIFEDRSYICKTTIGDREVDSDAYYVYRLQVSSINVSVNAVQTVVRQGENITLMCIVIGNEVVNFEWTYPRKESGRLVEPVTDFLLDMPYHIRSILHIPSAELEDSGTYTCNVTESVNDHQDEKAINITVVE pol_dbffe343c7d163558afca76ad3d2ac5b_0001_000000006_0001__44__Q
DKLTKAAKELAKKVKSGKLSPKQAMRYLFVIAFRLGIDRKEMVRAAQHLMLLITK GFLPNDAEELFIFLTEITEITIPCRVTDPQLVVTLHEKKGDVALPVPYDHQRGFSGIFEDRSYICKTTIGDREVDSDAYYVYRLQVSSINVSVNAVQTVVRQGENITLMCIVIGNEVVNFEWTYPRKESGRLVEPVTDFLLDMPYHIRSILHIPSAELEDSGTYTCNVTESVNDHQDEKAINITVVE Motif0700_HHH_eva_0491_0001_0001__27__Y
DDERLARLAFRVLIKRAGVPDFDVKVTNGKVRVTITGRDQASQEALQLVFSLARRLGLQVQIDTR GFLPNDAEELFIFLTEITEITIPCRVTDPQLVVTLHEKKGDVALPVPYDHQRGFSGIFEDRSYICKTTIGDREVDSDAYYVYRLQVSSINVSVNAVQTVVRQGENITLMCIVIGNEVVNFEWTYPRKESGRLVEPVTDFLLDMPYHIRSILHIPSAELEDSGTYTCNVTESVNDHQDEKAINITVVE mot_3h_hb1_2639_000000020_0001_26_36_H_._HEEHE_2903_0001_0002_0001__51__S
PELIEEALELLKEGDPKKVFRVLARLVQLLREKGDPRYRLVLLILAYVRLGNPEAARQLLRIVLK GFLPNDAEELFIFLTEITEITIPCRVTDPQLVVTLHEKKGDVALPVPYDHQRGFSGIFEDRSYICKTTIGDREVDSDAYYVYRLQVSSINVSVNAVQTVVRQGENITLMCIVIGNEVVNFEWTYPRKESGRLVEPVTDFLLDMPYHIRSILHIPSAELEDSGTYTCNVTESVNDHQDEKAINITVVE mot_160197465f8bb7538cb2ee3a4afbc558_0001_1_000000012_0001_43_48_H_._bcov_4helix_11522_0001_0001__50__L
DLLEKAKKVAREILDPEVVRIFELAVEVLKKKGANPSSILIAVLRLLRRRGVDPELLREFFRRAR GFLPNDAEELFIFLTEITEITIPCRVTDPQLVVTLHEKKGDVALPVPYDHQRGFSGIFEDRSYICKTTIGDREVDSDAYYVYRLQVSSINVSVNAVQTVVRQGENITLMCIVIGNEVVNFEWTYPRKESGRLVEPVTDFLLDMPYHIRSILHIPSAELEDSGTYTCNVTESVNDHQDEKAINITVVE mot_08167eb7329a42484cd5255d2447d7e3_0001_000000008_0001_28_33_H_._bcov_4helix_06679_0001_0001__60__F
SELAEEILELIEKGDPRVRKLILELLKELWERGDEKRFKLLVRVWFLLRSGNPELAKQLLKKIKK GFLPNDAEELFIFLTEITEITIPCRVTDPQLVVTLHEKKGDVALPVPYDHQRGFSGIFEDRSYICKTTIGDREVDSDAYYVYRLQVSSINVSVNAVQTVVRQGENITLMCIVIGNEVVNFEWTYPRKESGRLVEPVTDFLLDMPYHIRSILHIPSAELEDSGTYTCNVTESVNDHQDEKAINITVVE mot_40e86e4e32a25ee6cbb7392bdf050625_0001_1_000000007_0001_45_49_H_._bcov_4helix_08751_0001_0001__30__W
PELIEEALELLKEGDPKKVFRVLSRLVQLLREKGDPRYRLVLLILAYVRFGNPEAARQLLRIVLK GFLPNDAEELFIFLTEITEITIPCRVTDPQLVVTLHEKKGDVALPVPYDHQRGFSGIFEDRSYICKTTIGDREVDSDAYYVYRLQVSSINVSVNAVQTVVRQGENITLMCIVIGNEVVNFEWTYPRKESGRLVEPVTDFLLDMPYHIRSILHIPSAELEDSGTYTCNVTESVNDHQDEKAINITVVE mot_160197465f8bb7538cb2ee3a4afbc558_0001_1_000000012_0001_43_48_H_._bcov_4helix_11522_0001_0001__24__S
DPTSFRLVMEISLVLQLFKKGEPDPSQAKTLLKRLQEKAKKIGDRFAVVLAEFAIRVIKKAEKS GFLPNDAEELFIFLTEITEITIPCRVTDPQLVVTLHEKKGDVALPVPYDHQRGFSGIFEDRSYICKTTIGDREVDSDAYYVYRLQVSSINVSVNAVQTVVRQGENITLMCIVIGNEVVNFEWTYPRKESGRLVEPVTDFLLDMPYHIRSILHIPSAELEDSGTYTCNVTESVNDHQDEKAINITVVE Motif0654_HHH_eva_0065_0001_0002_0001__23__P
SELAEEILELIEKGDPRVRKLILELLKELKKRGDEKRFKLLVRVWFLLRSGNPELAKQLLKKIKK GFLPNDAEELFIFLTEITEITIPCRVTDPQLVVTLHEKKGDVALPVPYDHQRGFSGIFEDRSYICKTTIGDREVDSDAYYVYRLQVSSINVSVNAVQTVVRQGENITLMCIVIGNEVVNFEWTYPRKESGRLVEPVTDFLLDMPYHIRSILHIPSAELEDSGTYTCNVTESVNDHQDEKAINITVVE mot_40e86e4e32a25ee6cbb7392bdf050625_0001_1_000000007_0001_45_49_H_._bcov_4helix_08751_0001_0001__31__K
DEREELIELILRNLDDPEKVHELLKRLLELAEELGDRRLYRYVMLIFGALRRNPERAERLLRKLK GFLPNDAEELFIFLTEITEITIPCRVTDPQLVVTLHEKKGDVALPVPYDHQRGFSGIFEDRSYICKTTIGDREVDSDAYYVYRLQVSSINVSVNAVQTVVRQGENITLMCIVIGNEVVNFEWTYPRKESGRLVEPVTDFLLDMPYHIRSILHIPSAELEDSGTYTCNVTESVNDHQDEKAINITVVE mot_1135017daf8806428a8a9fbb7d65b56a_0001_1_000000003_0001_54_58_H_._bcov_4helix_12259_0001_0001__48__G
SVLEELLRLARELGDKRLADIIRALIRAVRNGKISPEKALRLILAYAHFLGNKELCRVVLRLFKK GFLPNDAEELFIFLTEITEITIPCRVTDPQLVVTLHEKKGDVALPVPYDHQRGFSGIFEDRSYICKTTIGDREVDSDAYYVYRLQVSSINVSVNAVQTVVRQGENITLMCIVIGNEVVNFEWTYPRKESGRLVEPVTDFLLDMPYHIRSILHIPSAELEDSGTYTCNVTESVNDHQDEKAINITVVE mot_160197465f8bb7538cb2ee3a4afbc558_0001_1_000000012_0001_43_48_H_._bcov_4helix_13604_0001_0001_0001__56__C
DYRTLFLQIWMVATTLAKEAKSEEDVKKAEKKLQQWLDKLNVNKLLQAIARRILRRVYKQLS GFLPNDAEELFIFLTEITEITIPCRVTDPQLVVTLHEKKGDVALPVPYDHQRGFSGIFEDRSYICKTTIGDREVDSDAYYVYRLQVSSINVSVNAVQTVVRQGENITLMCIVIGNEVVNFEWTYPRKESGRLVEPVTDFLLDMPYHIRSILHIPSAELEDSGTYTCNVTESVNDHQDEKAINITVVE Motif0226_ems_3hC_1017_0001_0001_0001__35__Q
SVEELVKRILELLKEDEHRALRRLVVLLHNRGISPEEIARIALRVLKLFKRDPEKARELIEKVLR GFLPNDAEELFIFLTEITEITIPCRVTDPQLVVTLHEKKGDVALPVPYDHQRGFSGIFEDRSYICKTTIGDREVDSDAYYVYRLQVSSINVSVNAVQTVVRQGENITLMCIVIGNEVVNFEWTYPRKESGRLVEPVTDFLLDMPYHIRSILHIPSAELEDSGTYTCNVTESVNDHQDEKAINITVVE mot_2b600050e251f2a604d3ce6a8573eea7_0001_000000019_0001_19_24_H_._bcov_4helix_03558_0001_0002_0001__29__H
DEREELIELILRNLDDPEKVHELLKRLLELAEELGDRRLYRYVMLIFWAERRNPERAERLLRKLK GFLPNDAEELFIFLTEITEITIPCRVTDPQLVVTLHEKKGDVALPVPYDHQRGFSGIFEDRSYICKTTIGDREVDSDAYYVYRLQVSSINVSVNAVQTVVRQGENITLMCIVIGNEVVNFEWTYPRKESGRLVEPVTDFLLDMPYHIRSILHIPSAELEDSGTYTCNVTESVNDHQDEKAINITVVE mot_1135017daf8806428a8a9fbb7d65b56a_0001_1_000000003_0001_54_58_H_._bcov_4helix_12259_0001_0001__50__E
DPTSFRLVMEISLVLQLFKKGEIDPSQAKTLLKRLQEKAKKIGDRFMVVLAEFAIRVIKKAEKS GFLPNDAEELFIFLTEITEITIPCRVTDPQLVVTLHEKKGDVALPVPYDHQRGFSGIFEDRSYICKTTIGDREVDSDAYYVYRLQVSSINVSVNAVQTVVRQGENITLMCIVIGNEVVNFEWTYPRKESGRLVEPVTDFLLDMPYHIRSILHIPSAELEDSGTYTCNVTESVNDHQDEKAINITVVE Motif0654_HHH_eva_0065_0001_0002_0001__47__M
SLIEEILKEVRKKNPRVVYILERLLRRLKNDGVPPEKILRILIAAAKRLGDPEASELLRRALKRK GFLPNDAEELFIFLTEITEITIPCRVTDPQLVVTLHEKKGDVALPVPYDHQRGFSGIFEDRSYICKTTIGDREVDSDAYYVYRLQVSSINVSVNAVQTVVRQGENITLMCIVIGNEVVNFEWTYPRKESGRLVEPVTDFLLDMPYHIRSILHIPSAELEDSGTYTCNVTESVNDHQDEKAINITVVE pol_efb1e6a814c01858843eeca3a22dd67d_0001_000000000_0001__30__N
PRRIEDALRSLLNSPNPELCLLAKVAIELLKRGVSPRRIALIIRRLADRLGLSPRVLRLVLIAVL GFLPNDAEELFIFLTEITEITIPCRVTDPQLVVTLHEKKGDVALPVPYDHQRGFSGIFEDRSYICKTTIGDREVDSDAYYVYRLQVSSINVSVNAVQTVVRQGENITLMCIVIGNEVVNFEWTYPRKESGRLVEPVTDFLLDMPYHIRSILHIPSAELEDSGTYTCNVTESVNDHQDEKAINITVVE mot_609d97902c010e147ff7b7376c5fa04b_0001_000000025_0001_40_50_H_._bcov_4helix_00764_0001_0001__20__C
SLEELERLIRKLVKEGDPAARRALLVIESLKRRGVSPEEIVRRLIAFLFILGNPELIRLAIRLFL GFLPNDAEELFIFLTEITEITIPCRVTDPQLVVTLHEKKGDVALPVPYDHQRGFSGIFEDRSYICKTTIGDREVDSDAYYVYRLQVSSINVSVNAVQTVVRQGENITLMCIVIGNEVVNFEWTYPRKESGRLVEPVTDFLLDMPYHIRSILHIPSAELEDSGTYTCNVTESVNDHQDEKAINITVVE Motif0680_bcov_4helix_10154_0001_0002__27__I
SEKEYLERVLRLLEQGNRRRAIARLLQILQPLKRRGDPRVEEFRKLVRLLARDEEKAKELVRRLR GFLPNDAEELFIFLTEITEITIPCRVTDPQLVVTLHEKKGDVALPVPYDHQRGFSGIFEDRSYICKTTIGDREVDSDAYYVYRLQVSSINVSVNAVQTVVRQGENITLMCIVIGNEVVNFEWTYPRKESGRLVEPVTDFLLDMPYHIRSILHIPSAELEDSGTYTCNVTESVNDHQDEKAINITVVE mot_e4bd6bfb1f6e2b8050824fddb522a560_0001_000000012_0001_38_46_H_._bcov_4helix_13996_0001_0001_0001__31__P
SEKEYLERVLRLLEQGNRRRAIARVLQILQELKRRGDPRVEEFRKLVRLLARDEEKAKELVRRLR GFLPNDAEELFIFLTEITEITIPCRVTDPQLVVTLHEKKGDVALPVPYDHQRGFSGIFEDRSYICKTTIGDREVDSDAYYVYRLQVSSINVSVNAVQTVVRQGENITLMCIVIGNEVVNFEWTYPRKESGRLVEPVTDFLLDMPYHIRSILHIPSAELEDSGTYTCNVTESVNDHQDEKAINITVVE mot_e4bd6bfb1f6e2b8050824fddb522a560_0001_000000012_0001_38_46_H_._bcov_4helix_13996_0001_0001_0001__25__V
SELLKIVKKLTDIAREAYKHNDKETIEKALRWAALFARQYRDPKFRELFRIIFQLRQRVER GFLPNDAEELFIFLTEITEITIPCRVTDPQLVVTLHEKKGDVALPVPYDHQRGFSGIFEDRSYICKTTIGDREVDSDAYYVYRLQVSSINVSVNAVQTVVRQGENITLMCIVIGNEVVNFEWTYPRKESGRLVEPVTDFLLDMPYHIRSILHIPSAELEDSGTYTCNVTESVNDHQDEKAINITVVE mot_7adca786d7372eb504d3486439fa8381_0001_000000015_0001_36_46_H_._ems_3hM_1325_0001_0002_0001__4__L
SELDKIVKKLTDIAREAYKHNDKETIEKALRWAALFLRQYRDPKFRELFRIIFQLRQRVER GFLPNDAEELFIFLTEITEITIPCRVTDPQLVVTLHEKKGDVALPVPYDHQRGFSGIFEDRSYICKTTIGDREVDSDAYYVYRLQVSSINVSVNAVQTVVRQGENITLMCIVIGNEVVNFEWTYPRKESGRLVEPVTDFLLDMPYHIRSILHIPSAELEDSGTYTCNVTESVNDHQDEKAINITVVE mot_7adca786d7372eb504d3486439fa8381_0001_000000015_0001_36_46_H_._ems_3hM_1325_0001_0002_0001__37__L
SELAEEILELIEKGDPRVRKLILELLKELKERGDEKRFKLLVRVWFLLRIGNPELAKQLLKKIKK GFLPNDAEELFIFLTEITEITIPCRVTDPQLVVTLHEKKGDVALPVPYDHQRGFSGIFEDRSYICKTTIGDREVDSDAYYVYRLQVSSINVSVNAVQTVVRQGENITLMCIVIGNEVVNFEWTYPRKESGRLVEPVTDFLLDMPYHIRSILHIPSAELEDSGTYTCNVTESVNDHQDEKAINITVVE mot_40e86e4e32a25ee6cbb7392bdf050625_0001_1_000000007_0001_45_49_H_._bcov_4helix_08751_0001_0001__50__I
SELFREAIELLEEGNPEEARRVLLRLAIRLAQEGFPRRRAVALAYFYLKTGNPKEAAQLLEEARR GFLPNDAEELFIFLTEITEITIPCRVTDPQLVVTLHEKKGDVALPVPYDHQRGFSGIFEDRSYICKTTIGDREVDSDAYYVYRLQVSSINVSVNAVQTVVRQGENITLMCIVIGNEVVNFEWTYPRKESGRLVEPVTDFLLDMPYHIRSILHIPSAELEDSGTYTCNVTESVNDHQDEKAINITVVE mot_bf3638518266f21cb84f5b4df2ecfe2d_0001_000000006_0001_43_47_H_._bcov_4helix_13872_0001_0001__35__F
DEREELIELILRNLDDPEKVHELLKRLLELAEELGDRRLYRYVMLIFWALRRNPERAERLLPKLK GFLPNDAEELFIFLTEITEITIPCRVTDPQLVVTLHEKKGDVALPVPYDHQRGFSGIFEDRSYICKTTIGDREVDSDAYYVYRLQVSSINVSVNAVQTVVRQGENITLMCIVIGNEVVNFEWTYPRKESGRLVEPVTDFLLDMPYHIRSILHIPSAELEDSGTYTCNVTESVNDHQDEKAINITVVE mot_1135017daf8806428a8a9fbb7d65b56a_0001_1_000000003_0001_54_58_H_._bcov_4helix_12259_0001_0001__62__P
DKAREFLRAAAKYGDPSAKRALKLLEELRKQGIPPEEALKIVVEFLRKAGNPRLARVVEEALKDE GFLPNDAEELFIFLTEITEITIPCRVTDPQLVVTLHEKKGDVALPVPYDHQRGFSGIFEDRSYICKTTIGDREVDSDAYYVYRLQVSSINVSVNAVQTVVRQGENITLMCIVIGNEVVNFEWTYPRKESGRLVEPVTDFLLDMPYHIRSILHIPSAELEDSGTYTCNVTESVNDHQDEKAINITVVE pol_dbffe343c7d163558afca76ad3d2ac5b_0001_000000006_0001__31__Q
DLLEKAKKVAREILDPEVVRIFELAVEVLKKKGANPSSILIAVLRLLRRRGLDPELLREVFRRAR GFLPNDAEELFIFLTEITEITIPCRVTDPQLVVTLHEKKGDVALPVPYDHQRGFSGIFEDRSYICKTTIGDREVDSDAYYVYRLQVSSINVSVNAVQTVVRQGENITLMCIVIGNEVVNFEWTYPRKESGRLVEPVTDFLLDMPYHIRSILHIPSAELEDSGTYTCNVTESVNDHQDEKAINITVVE mot_08167eb7329a42484cd5255d2447d7e3_0001_000000008_0001_28_33_H_._bcov_4helix_06679_0001_0001__52__L
DKLTKAAKELAKKVKSGKLSPKQAMRLLFVIAFRLGIDRKEMVRAAQHLMLLITY GFLPNDAEELFIFLTEITEITIPCRVTDPQLVVTLHEKKGDVALPVPYDHQRGFSGIFEDRSYICKTTIGDREVDSDAYYVYRLQVSSINVSVNAVQTVVRQGENITLMCIVIGNEVVNFEWTYPRKESGRLVEPVTDFLLDMPYHIRSILHIPSAELEDSGTYTCNVTESVNDHQDEKAINITVVE Motif0700_HHH_eva_0491_0001_0001__55__Y
PELIEEALEKLKEGDPKKVFRVLARLVQLLREKGDPRYRLVLLILAYVRFGNPEAARQLLRIVLK GFLPNDAEELFIFLTEITEITIPCRVTDPQLVVTLHEKKGDVALPVPYDHQRGFSGIFEDRSYICKTTIGDREVDSDAYYVYRLQVSSINVSVNAVQTVVRQGENITLMCIVIGNEVVNFEWTYPRKESGRLVEPVTDFLLDMPYHIRSILHIPSAELEDSGTYTCNVTESVNDHQDEKAINITVVE mot_160197465f8bb7538cb2ee3a4afbc558_0001_1_000000012_0001_43_48_H_._bcov_4helix_11522_0001_0001__10__K
PRRIEDALRSLLNSPNPELRLLAKVAIELLKRGVSPRRIALRIRRLADRLGLSPRVLRLVLIAVL GFLPNDAEELFIFLTEITEITIPCRVTDPQLVVTLHEKKGDVALPVPYDHQRGFSGIFEDRSYICKTTIGDREVDSDAYYVYRLQVSSINVSVNAVQTVVRQGENITLMCIVIGNEVVNFEWTYPRKESGRLVEPVTDFLLDMPYHIRSILHIPSAELEDSGTYTCNVTESVNDHQDEKAINITVVE mot_609d97902c010e147ff7b7376c5fa04b_0001_000000025_0001_40_50_H_._bcov_4helix_00764_0001_0001__42__R
DYRTLFLQIWMVATTLAKEAKSEEDVKKAEKKPQEWLDKLNVNKLLQAIARRILRRVYKQLS GFLPNDAEELFIFLTEITEITIPCRVTDPQLVVTLHEKKGDVALPVPYDHQRGFSGIFEDRSYICKTTIGDREVDSDAYYVYRLQVSSINVSVNAVQTVVRQGENITLMCIVIGNEVVNFEWTYPRKESGRLVEPVTDFLLDMPYHIRSILHIPSAELEDSGTYTCNVTESVNDHQDEKAINITVVE Motif0226_ems_3hC_1017_0001_0001_0001__33__P
SVEELVKRILELLKEDEHRALRRLVVLLLNRGISPEEIARIALRVLKLFKRDPEAARELIEKVLR GFLPNDAEELFIFLTEITEITIPCRVTDPQLVVTLHEKKGDVALPVPYDHQRGFSGIFEDRSYICKTTIGDREVDSDAYYVYRLQVSSINVSVNAVQTVVRQGENITLMCIVIGNEVVNFEWTYPRKESGRLVEPVTDFLLDMPYHIRSILHIPSAELEDSGTYTCNVTESVNDHQDEKAINITVVE mot_2b600050e251f2a604d3ce6a8573eea7_0001_000000019_0001_19_24_H_._bcov_4helix_03558_0001_0002_0001__55__A
FYRTLFLQIWMVATTLAKEAKSEEDVKKAEKKLQEWLDKLNVNKLLQAIARRILRRVYKQLS GFLPNDAEELFIFLTEITEITIPCRVTDPQLVVTLHEKKGDVALPVPYDHQRGFSGIFEDRSYICKTTIGDREVDSDAYYVYRLQVSSINVSVNAVQTVVRQGENITLMCIVIGNEVVNFEWTYPRKESGRLVEPVTDFLLDMPYHIRSILHIPSAELEDSGTYTCNVTESVNDHQDEKAINITVVE Motif0226_ems_3hC_1017_0001_0001_0001__1__F
DDERLMRLAFRVLIKRAGVPDFDVKVTNGKVRVTITGRDQASQEALQLVFALARRLGLQVQIDTR GFLPNDAEELFIFLTEITEITIPCRVTDPQLVVTLHEKKGDVALPVPYDHQRGFSGIFEDRSYICKTTIGDREVDSDAYYVYRLQVSSINVSVNAVQTVVRQGENITLMCIVIGNEVVNFEWTYPRKESGRLVEPVTDFLLDMPYHIRSILHIPSAELEDSGTYTCNVTESVNDHQDEKAINITVVE mot_3h_hb1_2639_000000020_0001_26_36_H_._HEEHE_2903_0001_0002_0001__6__M
SDESRKLQRRLALIFAALRQGFISNDEALELAKRVEEKARKLGDKHVRQLVKFVKDAIERAG GFLPNDAEELFIFLTEITEITIPCRVTDPQLVVTLHEKKGDVALPVPYDHQRGFSGIFEDRSYICKTTIGDREVDSDAYYVYRLQVSSINVSVNAVQTVVRQGENITLMCIVIGNEVVNFEWTYPRKESGRLVEPVTDFLLDMPYHIRSILHIPSAELEDSGTYTCNVTESVNDHQDEKAINITVVE mot_7397bc064fdf6bae2cd3d62d454bf56a_0001_1_000000021_0001_44_52_H_._HHH_eva_0380_0001_0001_0001__29__L
SLIEEILKEVRKKNPRVVYILERLLRRLKEDGVPPEKILRILIAAAKRLGDDEASELLRRALKRK GFLPNDAEELFIFLTEITEITIPCRVTDPQLVVTLHEKKGDVALPVPYDHQRGFSGIFEDRSYICKTTIGDREVDSDAYYVYRLQVSSINVSVNAVQTVVRQGENITLMCIVIGNEVVNFEWTYPRKESGRLVEPVTDFLLDMPYHIRSILHIPSAELEDSGTYTCNVTESVNDHQDEKAINITVVE pol_efb1e6a814c01858843eeca3a22dd67d_0001_000000000_0001__52__D
YYRTLFLQIWMVATTLAKEAKSEEDVKKAEKKLQEWLDKLNVNKLLQAIARRILRRVYKQLS GFLPNDAEELFIFLTEITEITIPCRVTDPQLVVTLHEKKGDVALPVPYDHQRGFSGIFEDRSYICKTTIGDREVDSDAYYVYRLQVSSINVSVNAVQTVVRQGENITLMCIVIGNEVVNFEWTYPRKESGRLVEPVTDFLLDMPYHIRSILHIPSAELEDSGTYTCNVTESVNDHQDEKAINITVVE Motif0226_ems_3hC_1017_0001_0001_0001__1__Y
SDESRKLQRRLALIFAALRQGFISNDLAKELAKRVEEKARKLGDKHVRQLVKFVKDAIERAG GFLPNDAEELFIFLTEITEITIPCRVTDPQLVVTLHEKKGDVALPVPYDHQRGFSGIFEDRSYICKTTIGDREVDSDAYYVYRLQVSSINVSVNAVQTVVRQGENITLMCIVIGNEVVNFEWTYPRKESGRLVEPVTDFLLDMPYHIRSILHIPSAELEDSGTYTCNVTESVNDHQDEKAINITVVE mot_7397bc064fdf6bae2cd3d62d454bf56a_0001_1_000000021_0001_44_52_H_._HHH_eva_0380_0001_0001_0001__27__L
SVLEELLRLARELGDKRLADCIRALIRAVRNGKISPEKALRLILAYAHFLGNKELFRVVLRLFKK GFLPNDAEELFIFLTEITEITIPCRVTDPQLVVTLHEKKGDVALPVPYDHQRGFSGIFEDRSYICKTTIGDREVDSDAYYVYRLQVSSINVSVNAVQTVVRQGENITLMCIVIGNEVVNFEWTYPRKESGRLVEPVTDFLLDMPYHIRSILHIPSAELEDSGTYTCNVTESVNDHQDEKAINITVVE mot_160197465f8bb7538cb2ee3a4afbc558_0001_1_000000012_0001_43_48_H_._bcov_4helix_13604_0001_0001_0001__21__C
SEIESVLELIRRYDPEVVKELEKVLRALKRSGVSPEKILKYLLIVAHFLGSPLAVRLLFRLMTKR GFLPNDAEELFIFLTEITEITIPCRVTDPQLVVTLHEKKGDVALPVPYDHQRGFSGIFEDRSYICKTTIGDREVDSDAYYVYRLQVSSINVSVNAVQTVVRQGENITLMCIVIGNEVVNFEWTYPRKESGRLVEPVTDFLLDMPYHIRSILHIPSAELEDSGTYTCNVTESVNDHQDEKAINITVVE Motif0241_bcov_4helix_07329_0001_0001__5__S
SVEELVKRILELLKEDEHRALRRLVVLLLNRGISPEEIARIALRVLKLFKKDPEKARELIEKVLR GFLPNDAEELFIFLTEITEITIPCRVTDPQLVVTLHEKKGDVALPVPYDHQRGFSGIFEDRSYICKTTIGDREVDSDAYYVYRLQVSSINVSVNAVQTVVRQGENITLMCIVIGNEVVNFEWTYPRKESGRLVEPVTDFLLDMPYHIRSILHIPSAELEDSGTYTCNVTESVNDHQDEKAINITVVE mot_2b600050e251f2a604d3ce6a8573eea7_0001_000000019_0001_19_24_H_._bcov_4helix_03558_0001_0002_0001__51__K
DELREILREALEKGDPELVKELLELLARLADETGDPKLRIVIAYGWFAKKKNDPRLLKTALQVLK GFLPNDAEELFIFLTEITEITIPCRVTDPQLVVTLHEKKGDVALPVPYDHQRGFSGIFEDRSYICKTTIGDREVDSDAYYVYRLQVSSINVSVNAVQTVVRQGENITLMCIVIGNEVVNFEWTYPRKESGRLVEPVTDFLLDMPYHIRSILHIPSAELEDSGTYTCNVTESVNDHQDEKAINITVVE mot_3d846c9d85e6025fdd308e635d10a743_0001_000000009_0001_38_47_H_._bcov_4helix_12293_0001_0001__45__G
SEIEEVLELIRRYDPEVVKELEKVLRALKRSGVSPEKILKYLLIVAGFLGSPLAVRLLFRLMTKR GFLPNDAEELFIFLTEITEITIPCRVTDPQLVVTLHEKKGDVALPVPYDHQRGFSGIFEDRSYICKTTIGDREVDSDAYYVYRLQVSSINVSVNAVQTVVRQGENITLMCIVIGNEVVNFEWTYPRKESGRLVEPVTDFLLDMPYHIRSILHIPSAELEDSGTYTCNVTESVNDHQDEKAINITVVE Motif0241_bcov_4helix_07329_0001_0001__47__G
PELIEEALELLKEGDPKKVFRVLARLVQLLREKGDPRYRLVLLILAYVRFGNPEAARQLLRITLK GFLPNDAEELFIFLTEITEITIPCRVTDPQLVVTLHEKKGDVALPVPYDHQRGFSGIFEDRSYICKTTIGDREVDSDAYYVYRLQVSSINVSVNAVQTVVRQGENITLMCIVIGNEVVNFEWTYPRKESGRLVEPVTDFLLDMPYHIRSILHIPSAELEDSGTYTCNVTESVNDHQDEKAINITVVE mot_160197465f8bb7538cb2ee3a4afbc558_0001_1_000000012_0001_43_48_H_._bcov_4helix_11522_0001_0001__63__T
SELEEEILELIEKGDPRVRKLILELLKELKERGDEKRFKLLVRVWFLLRSGNPELAKQLLKKIKK GFLPNDAEELFIFLTEITEITIPCRVTDPQLVVTLHEKKGDVALPVPYDHQRGFSGIFEDRSYICKTTIGDREVDSDAYYVYRLQVSSINVSVNAVQTVVRQGENITLMCIVIGNEVVNFEWTYPRKESGRLVEPVTDFLLDMPYHIRSILHIPSAELEDSGTYTCNVTESVNDHQDEKAINITVVE mot_40e86e4e32a25ee6cbb7392bdf050625_0001_1_000000007_0001_45_49_H_._bcov_4helix_08751_0001_0001__4__E
SELDKIVKKLTDIAREAYKHNDKETIEKALRWAALFARQYRDPKFRELFRIIFQLRQRVSR GFLPNDAEELFIFLTEITEITIPCRVTDPQLVVTLHEKKGDVALPVPYDHQRGFSGIFEDRSYICKTTIGDREVDSDAYYVYRLQVSSINVSVNAVQTVVRQGENITLMCIVIGNEVVNFEWTYPRKESGRLVEPVTDFLLDMPYHIRSILHIPSAELEDSGTYTCNVTESVNDHQDEKAINITVVE mot_7adca786d7372eb504d3486439fa8381_0001_000000015_0001_36_46_H_._ems_3hM_1325_0001_0002_0001__60__S
DKELLEEAIKLLKEGDPEKARKVLLELAREAHERNDPKLYRKIALVYFYLRSNPRLAIQLLELLT GFLPNDAEELFIFLTEITEITIPCRVTDPQLVVTLHEKKGDVALPVPYDHQRGFSGIFEDRSYICKTTIGDREVDSDAYYVYRLQVSSINVSVNAVQTVVRQGENITLMCIVIGNEVVNFEWTYPRKESGRLVEPVTDFLLDMPYHIRSILHIPSAELEDSGTYTCNVTESVNDHQDEKAINITVVE mot_bf3638518266f21cb84f5b4df2ecfe2d_0001_000000006_0001_43_47_H_._bcov_4helix_08698_0001_0001__42__K
SVEELVKRILELLKEDEHRALRRLVVLLLNRGISPEEIARIALRVLRLFKRDPEKARELIEKVLR GFLPNDAEELFIFLTEITEITIPCRVTDPQLVVTLHEKKGDVALPVPYDHQRGFSGIFEDRSYICKTTIGDREVDSDAYYVYRLQVSSINVSVNAVQTVVRQGENITLMCIVIGNEVVNFEWTYPRKESGRLVEPVTDFLLDMPYHIRSILHIPSAELEDSGTYTCNVTESVNDHQDEKAINITVVE mot_2b600050e251f2a604d3ce6a8573eea7_0001_000000019_0001_19_24_H_._bcov_4helix_03558_0001_0002_0001__47__R
DKLTKAAKELAKKGKSGKLSPKQAMRLLFVIAFRLGIDRKEMVRAAQHLMLLITK GFLPNDAEELFIFLTEITEITIPCRVTDPQLVVTLHEKKGDVALPVPYDHQRGFSGIFEDRSYICKTTIGDREVDSDAYYVYRLQVSSINVSVNAVQTVVRQGENITLMCIVIGNEVVNFEWTYPRKESGRLVEPVTDFLLDMPYHIRSILHIPSAELEDSGTYTCNVTESVNDHQDEKAINITVVE Motif0700_HHH_eva_0491_0001_0001__14__G
SEIEEVLELIRRYDPEVVKELEKVLRALKRWGVSPEKILKYLLIVAHFLGSPLAVRLLFRLMTKR GFLPNDAEELFIFLTEITEITIPCRVTDPQLVVTLHEKKGDVALPVPYDHQRGFSGIFEDRSYICKTTIGDREVDSDAYYVYRLQVSSINVSVNAVQTVVRQGENITLMCIVIGNEVVNFEWTYPRKESGRLVEPVTDFLLDMPYHIRSILHIPSAELEDSGTYTCNVTESVNDHQDEKAINITVVE Motif0241_bcov_4helix_07329_0001_0001__31__W
PELRRLTARLLFLVVQAIRRNDEDTVRTLLFIAKELADRNPKYKFVFLVLRSMIFRMRRRI GFLPNDAEELFIFLTEITEITIPCRVTDPQLVVTLHEKKGDVALPVPYDHQRGFSGIFEDRSYICKTTIGDREVDSDAYYVYRLQVSSINVSVNAVQTVVRQGENITLMCIVIGNEVVNFEWTYPRKESGRLVEPVTDFLLDMPYHIRSILHIPSAELEDSGTYTCNVTESVNDHQDEKAINITVVE mot_51f052f6668327b679cb52626a28bdc2_0001_000000016_0001_20_27_H_._ems_3hM_469_0001_0001__31__F
SELDKIVKKLTDIAREAYKHNDKETIEKALRWAALFAWQYRDPKFRELFRIIFQLRQRVER GFLPNDAEELFIFLTEITEITIPCRVTDPQLVVTLHEKKGDVALPVPYDHQRGFSGIFEDRSYICKTTIGDREVDSDAYYVYRLQVSSINVSVNAVQTVVRQGENITLMCIVIGNEVVNFEWTYPRKESGRLVEPVTDFLLDMPYHIRSILHIPSAELEDSGTYTCNVTESVNDHQDEKAINITVVE mot_7adca786d7372eb504d3486439fa8381_0001_000000015_0001_36_46_H_._ems_3hM_1325_0001_0002_0001__38__W
SVEELVKRILELLKEDEHRALRRLVVLLLNRGISPEEIARIALRVLKLFKRDPIKARELIEKVLR GFLPNDAEELFIFLTEITEITIPCRVTDPQLVVTLHEKKGDVALPVPYDHQRGFSGIFEDRSYICKTTIGDREVDSDAYYVYRLQVSSINVSVNAVQTVVRQGENITLMCIVIGNEVVNFEWTYPRKESGRLVEPVTDFLLDMPYHIRSILHIPSAELEDSGTYTCNVTESVNDHQDEKAINITVVE mot_2b600050e251f2a604d3ce6a8573eea7_0001_000000019_0001_19_24_H_._bcov_4helix_03558_0001_0002_0001__54__I
DELREILREALEKGDPELVKELLELLARLADETGDPKLRIVIAYVWFAKKKNMPRLLKTALQVLK GFLPNDAEELFIFLTEITEITIPCRVTDPQLVVTLHEKKGDVALPVPYDHQRGFSGIFEDRSYICKTTIGDREVDSDAYYVYRLQVSSINVSVNAVQTVVRQGENITLMCIVIGNEVVNFEWTYPRKESGRLVEPVTDFLLDMPYHIRSILHIPSAELEDSGTYTCNVTESVNDHQDEKAINITVVE mot_3d846c9d85e6025fdd308e635d10a743_0001_000000009_0001_38_47_H_._bcov_4helix_12293_0001_0001__53__M
SEIEEVLELIRRYDPEVVKELEKVLRALKRSGESPEKILKYLLIVAHFLGSPLAVRLLFRLMTKR GFLPNDAEELFIFLTEITEITIPCRVTDPQLVVTLHEKKGDVALPVPYDHQRGFSGIFEDRSYICKTTIGDREVDSDAYYVYRLQVSSINVSVNAVQTVVRQGENITLMCIVIGNEVVNFEWTYPRKESGRLVEPVTDFLLDMPYHIRSILHIPSAELEDSGTYTCNVTESVNDHQDEKAINITVVE Motif0241_bcov_4helix_07329_0001_0001__33__E
DYRTLFLQIWMVATTLAVEAKSEEDVKKAEKKLQEWLDKLNVNKLLQAIARRILRRVYKQLS GFLPNDAEELFIFLTEITEITIPCRVTDPQLVVTLHEKKGDVALPVPYDHQRGFSGIFEDRSYICKTTIGDREVDSDAYYVYRLQVSSINVSVNAVQTVVRQGENITLMCIVIGNEVVNFEWTYPRKESGRLVEPVTDFLLDMPYHIRSILHIPSAELEDSGTYTCNVTESVNDHQDEKAINITVVE Motif0226_ems_3hC_1017_0001_0001_0001__18__V
DPTSFRLVMEISLVLQLFKKGEIDPSQAKTLLKRLQLKAKKIGDRFAVVLAEFAIRVIKKAEKS GFLPNDAEELFIFLTEITEITIPCRVTDPQLVVTLHEKKGDVALPVPYDHQRGFSGIFEDRSYICKTTIGDREVDSDAYYVYRLQVSSINVSVNAVQTVVRQGENITLMCIVIGNEVVNFEWTYPRKESGRLVEPVTDFLLDMPYHIRSILHIPSAELEDSGTYTCNVTESVNDHQDEKAINITVVE Motif0654_HHH_eva_0065_0001_0002_0001__37__L
DDERLARLAFRVLIKRAGVPDFDVKVTNGKVRVTITGRWQASQEALQLVFALARRLGLQVQIDTR GFLPNDAEELFIFLTEITEITIPCRVTDPQLVVTLHEKKGDVALPVPYDHQRGFSGIFEDRSYICKTTIGDREVDSDAYYVYRLQVSSINVSVNAVQTVVRQGENITLMCIVIGNEVVNFEWTYPRKESGRLVEPVTDFLLDMPYHIRSILHIPSAELEDSGTYTCNVTESVNDHQDEKAINITVVE mot_3h_hb1_2639_000000020_0001_26_36_H_._HEEHE_2903_0001_0002_0001__39__W
SEKEYLERVLRLLEQGNRRMAIARLLQILQELKRRGDPRVEEFRKLVRLLARDEEKAKELVRRLR GFLPNDAEELFIFLTEITEITIPCRVTDPQLVVTLHEKKGDVALPVPYDHQRGFSGIFEDRSYICKTTIGDREVDSDAYYVYRLQVSSINVSVNAVQTVVRQGENITLMCIVIGNEVVNFEWTYPRKESGRLVEPVTDFLLDMPYHIRSILHIPSAELEDSGTYTCNVTESVNDHQDEKAINITVVE mot_e4bd6bfb1f6e2b8050824fddb522a560_0001_000000012_0001_38_46_H_._bcov_4helix_13996_0001_0001_0001__20__M
SELDKIVKKLTDIAREAYKHNDKETIEKALRWAALFARQYRDPKFRELFRIIFQLRPRVER GFLPNDAEELFIFLTEITEITIPCRVTDPQLVVTLHEKKGDVALPVPYDHQRGFSGIFEDRSYICKTTIGDREVDSDAYYVYRLQVSSINVSVNAVQTVVRQGENITLMCIVIGNEVVNFEWTYPRKESGRLVEPVTDFLLDMPYHIRSILHIPSAELEDSGTYTCNVTESVNDHQDEKAINITVVE mot_7adca786d7372eb504d3486439fa8381_0001_000000015_0001_36_46_H_._ems_3hM_1325_0001_0002_0001__57__P
SEIEEVLELIRRYDPEVVKELEKVLRALKRSGVSPEKILKYLLIVAHFLGSPLAVRLLFRLMTKG GFLPNDAEELFIFLTEITEITIPCRVTDPQLVVTLHEKKGDVALPVPYDHQRGFSGIFEDRSYICKTTIGDREVDSDAYYVYRLQVSSINVSVNAVQTVVRQGENITLMCIVIGNEVVNFEWTYPRKESGRLVEPVTDFLLDMPYHIRSILHIPSAELEDSGTYTCNVTESVNDHQDEKAINITVVE Motif0241_bcov_4helix_07329_0001_0001__65__G
SLEELERLIRKLVKEGDPAARRALLVLESLKRRGVSPFEIVRRLIAFLFILGNPELIRLAIRLFL GFLPNDAEELFIFLTEITEITIPCRVTDPQLVVTLHEKKGDVALPVPYDHQRGFSGIFEDRSYICKTTIGDREVDSDAYYVYRLQVSSINVSVNAVQTVVRQGENITLMCIVIGNEVVNFEWTYPRKESGRLVEPVTDFLLDMPYHIRSILHIPSAELEDSGTYTCNVTESVNDHQDEKAINITVVE Motif0680_bcov_4helix_10154_0001_0002__38__F
DYRTLFSQIWMVATTLAKEAKSEEDVKKAEKKLQEWLDKLNVNKLLQAIARRILRRVYKQLS GFLPNDAEELFIFLTEITEITIPCRVTDPQLVVTLHEKKGDVALPVPYDHQRGFSGIFEDRSYICKTTIGDREVDSDAYYVYRLQVSSINVSVNAVQTVVRQGENITLMCIVIGNEVVNFEWTYPRKESGRLVEPVTDFLLDMPYHIRSILHIPSAELEDSGTYTCNVTESVNDHQDEKAINITVVE Motif0226_ems_3hC_1017_0001_0001_0001__7__S
SELAEEILELIEKGDPRVRKLILELLKELKERGDEKRFKLLVRVWFLLRSGNPELAKQLLDKIKK GFLPNDAEELFIFLTEITEITIPCRVTDPQLVVTLHEKKGDVALPVPYDHQRGFSGIFEDRSYICKTTIGDREVDSDAYYVYRLQVSSINVSVNAVQTVVRQGENITLMCIVIGNEVVNFEWTYPRKESGRLVEPVTDFLLDMPYHIRSILHIPSAELEDSGTYTCNVTESVNDHQDEKAINITVVE mot_40e86e4e32a25ee6cbb7392bdf050625_0001_1_000000007_0001_45_49_H_._bcov_4helix_08751_0001_0001__61__D
SELFREAIELLEEGNPEEARRVLLRLAIRLVQEGDPRRRAVALAYFYLKTGNPKEAAQLLEEARR GFLPNDAEELFIFLTEITEITIPCRVTDPQLVVTLHEKKGDVALPVPYDHQRGFSGIFEDRSYICKTTIGDREVDSDAYYVYRLQVSSINVSVNAVQTVVRQGENITLMCIVIGNEVVNFEWTYPRKESGRLVEPVTDFLLDMPYHIRSILHIPSAELEDSGTYTCNVTESVNDHQDEKAINITVVE mot_bf3638518266f21cb84f5b4df2ecfe2d_0001_000000006_0001_43_47_H_._bcov_4helix_13872_0001_0001__31__V
SEIEEVLELIRRYDPEVVKELEKVLRALKRSGVSPEKILKYLLIVAHFLGSPLAVRLLFRLMTVR GFLPNDAEELFIFLTEITEITIPCRVTDPQLVVTLHEKKGDVALPVPYDHQRGFSGIFEDRSYICKTTIGDREVDSDAYYVYRLQVSSINVSVNAVQTVVRQGENITLMCIVIGNEVVNFEWTYPRKESGRLVEPVTDFLLDMPYHIRSILHIPSAELEDSGTYTCNVTESVNDHQDEKAINITVVE Motif0241_bcov_4helix_07329_0001_0001__64__V
PELRRLTAWLLFLVVQAIRRNDEDTVRTLLKIAKELADRNPKYKFVFLVLRSMIFRMRRRI GFLPNDAEELFIFLTEITEITIPCRVTDPQLVVTLHEKKGDVALPVPYDHQRGFSGIFEDRSYICKTTIGDREVDSDAYYVYRLQVSSINVSVNAVQTVVRQGENITLMCIVIGNEVVNFEWTYPRKESGRLVEPVTDFLLDMPYHIRSILHIPSAELEDSGTYTCNVTESVNDHQDEKAINITVVE mot_51f052f6668327b679cb52626a28bdc2_0001_000000016_0001_20_27_H_._ems_3hM_469_0001_0001__9__W
SELFREAIELLEEGNPEEARRVLLRLAIRLAQEGDPRRRAEALAYFYLKTGNPKEAAQLLEEARR GFLPNDAEELFIFLTEITEITIPCRVTDPQLVVTLHEKKGDVALPVPYDHQRGFSGIFEDRSYICKTTIGDREVDSDAYYVYRLQVSSINVSVNAVQTVVRQGENITLMCIVIGNEVVNFEWTYPRKESGRLVEPVTDFLLDMPYHIRSILHIPSAELEDSGTYTCNVTESVNDHQDEKAINITVVE mot_bf3638518266f21cb84f5b4df2ecfe2d_0001_000000006_0001_43_47_H_._bcov_4helix_13872_0001_0001__41__E
DLRTLFLQIWMVATTLAKEAKSEEDVKKAEKKLQEWLDKLNVNKLLQAIARRILRRVYKQLS GFLPNDAEELFIFLTEITEITIPCRVTDPQLVVTLHEKKGDVALPVPYDHQRGFSGIFEDRSYICKTTIGDREVDSDAYYVYRLQVSSINVSVNAVQTVVRQGENITLMCIVIGNEVVNFEWTYPRKESGRLVEPVTDFLLDMPYHIRSILHIPSAELEDSGTYTCNVTESVNDHQDEKAINITVVE Motif0226_ems_3hC_1017_0001_0001_0001__2__L
SETEYLERVLRLLEQGNRRRAIARLLQILQELKRRGDPRVEEFRKLVRLLARDEEKAKELVRRLR GFLPNDAEELFIFLTEITEITIPCRVTDPQLVVTLHEKKGDVALPVPYDHQRGFSGIFEDRSYICKTTIGDREVDSDAYYVYRLQVSSINVSVNAVQTVVRQGENITLMCIVIGNEVVNFEWTYPRKESGRLVEPVTDFLLDMPYHIRSILHIPSAELEDSGTYTCNVTESVNDHQDEKAINITVVE mot_e4bd6bfb1f6e2b8050824fddb522a560_0001_000000012_0001_38_46_H_._bcov_4helix_13996_0001_0001_0001__3__T
DLLEKAKKVAREILDPEVVRIFELAVEVLKKKGANPSSILIAVLRLLYRRGVDPELLREVFRRAR GFLPNDAEELFIFLTEITEITIPCRVTDPQLVVTLHEKKGDVALPVPYDHQRGFSGIFEDRSYICKTTIGDREVDSDAYYVYRLQVSSINVSVNAVQTVVRQGENITLMCIVIGNEVVNFEWTYPRKESGRLVEPVTDFLLDMPYHIRSILHIPSAELEDSGTYTCNVTESVNDHQDEKAINITVVE mot_08167eb7329a42484cd5255d2447d7e3_0001_000000008_0001_28_33_H_._bcov_4helix_06679_0001_0001__48__Y
SLEEAERLIRKLVKEGDPAARRALLVLESLKRRGVSPEEIVRRLIAFLFILGNPELIRLAIRLFL GFLPNDAEELFIFLTEITEITIPCRVTDPQLVVTLHEKKGDVALPVPYDHQRGFSGIFEDRSYICKTTIGDREVDSDAYYVYRLQVSSINVSVNAVQTVVRQGENITLMCIVIGNEVVNFEWTYPRKESGRLVEPVTDFLLDMPYHIRSILHIPSAELEDSGTYTCNVTESVNDHQDEKAINITVVE Motif0680_bcov_4helix_10154_0001_0002__5__A
DELREILREALEKGMPELVKELLELLARLADETGDPKLRIVIAYVWFAKKKNDPRLLKTALQVLK GFLPNDAEELFIFLTEITEITIPCRVTDPQLVVTLHEKKGDVALPVPYDHQRGFSGIFEDRSYICKTTIGDREVDSDAYYVYRLQVSSINVSVNAVQTVVRQGENITLMCIVIGNEVVNFEWTYPRKESGRLVEPVTDFLLDMPYHIRSILHIPSAELEDSGTYTCNVTESVNDHQDEKAINITVVE mot_3d846c9d85e6025fdd308e635d10a743_0001_000000009_0001_38_47_H_._bcov_4helix_12293_0001_0001__15__M
SELDKIVKKLTDIAREAYKHNDKETIEKALRWAALFARQYRDPKFHELFRIIFQLRQRVER GFLPNDAEELFIFLTEITEITIPCRVTDPQLVVTLHEKKGDVALPVPYDHQRGFSGIFEDRSYICKTTIGDREVDSDAYYVYRLQVSSINVSVNAVQTVVRQGENITLMCIVIGNEVVNFEWTYPRKESGRLVEPVTDFLLDMPYHIRSILHIPSAELEDSGTYTCNVTESVNDHQDEKAINITVVE mot_7adca786d7372eb504d3486439fa8381_0001_000000015_0001_36_46_H_._ems_3hM_1325_0001_0002_0001__46__H
DKLTKAAKELAKKVKSGKLSPKQAMRLLFVIAFELGIDRKEMVRAAQHLMLLITK GFLPNDAEELFIFLTEITEITIPCRVTDPQLVVTLHEKKGDVALPVPYDHQRGFSGIFEDRSYICKTTIGDREVDSDAYYVYRLQVSSINVSVNAVQTVVRQGENITLMCIVIGNEVVNFEWTYPRKESGRLVEPVTDFLLDMPYHIRSILHIPSAELEDSGTYTCNVTESVNDHQDEKAINITVVE Motif0700_HHH_eva_0491_0001_0001__34__E
SVLEELLRLARELGDKRLADIIRALIRAVRNGKIYPEKALRLILAYAHFLGNKELFRVVLRLFKK GFLPNDAEELFIFLTEITEITIPCRVTDPQLVVTLHEKKGDVALPVPYDHQRGFSGIFEDRSYICKTTIGDREVDSDAYYVYRLQVSSINVSVNAVQTVVRQGENITLMCIVIGNEVVNFEWTYPRKESGRLVEPVTDFLLDMPYHIRSILHIPSAELEDSGTYTCNVTESVNDHQDEKAINITVVE mot_160197465f8bb7538cb2ee3a4afbc558_0001_1_000000012_0001_43_48_H_._bcov_4helix_13604_0001_0001_0001__35__Y
SELAEEILELIEKGDPRVRKLILEHLKELKERGDEKRFKLLVRVWFLLRSGNPELAKQLLKKIKK GFLPNDAEELFIFLTEITEITIPCRVTDPQLVVTLHEKKGDVALPVPYDHQRGFSGIFEDRSYICKTTIGDREVDSDAYYVYRLQVSSINVSVNAVQTVVRQGENITLMCIVIGNEVVNFEWTYPRKESGRLVEPVTDFLLDMPYHIRSILHIPSAELEDSGTYTCNVTESVNDHQDEKAINITVVE mot_40e86e4e32a25ee6cbb7392bdf050625_0001_1_000000007_0001_45_49_H_._bcov_4helix_08751_0001_0001__25__H
SELFREAIELLEEGNPEEARRVLLRLAIRLAQEGDPRRRAVALAYFYLKTGNPKEAAQLLEEASR GFLPNDAEELFIFLTEITEITIPCRVTDPQLVVTLHEKKGDVALPVPYDHQRGFSGIFEDRSYICKTTIGDREVDSDAYYVYRLQVSSINVSVNAVQTVVRQGENITLMCIVIGNEVVNFEWTYPRKESGRLVEPVTDFLLDMPYHIRSILHIPSAELEDSGTYTCNVTESVNDHQDEKAINITVVE mot_bf3638518266f21cb84f5b4df2ecfe2d_0001_000000006_0001_43_47_H_._bcov_4helix_13872_0001_0001__64__S
DYRTLFLQIWMVATTLAKEAKSEEDTKKAEKKLQEWLDKLNVNKLLQAIARRILRRVYKQLS GFLPNDAEELFIFLTEITEITIPCRVTDPQLVVTLHEKKGDVALPVPYDHQRGFSGIFEDRSYICKTTIGDREVDSDAYYVYRLQVSSINVSVNAVQTVVRQGENITLMCIVIGNEVVNFEWTYPRKESGRLVEPVTDFLLDMPYHIRSILHIPSAELEDSGTYTCNVTESVNDHQDEKAINITVVE Motif0226_ems_3hC_1017_0001_0001_0001__26__T
PRRIEDALSSLLNSPNPELRLLAKVAIELLKRGVSPRRIALIIRRLADRLGLSPRVLRLVLIAVL GFLPNDAEELFIFLTEITEITIPCRVTDPQLVVTLHEKKGDVALPVPYDHQRGFSGIFEDRSYICKTTIGDREVDSDAYYVYRLQVSSINVSVNAVQTVVRQGENITLMCIVIGNEVVNFEWTYPRKESGRLVEPVTDFLLDMPYHIRSILHIPSAELEDSGTYTCNVTESVNDHQDEKAINITVVE mot_609d97902c010e147ff7b7376c5fa04b_0001_000000025_0001_40_50_H_._bcov_4helix_00764_0001_0001__9__S
SELDKIVKKLTDIAREARKHNDKETIEKALRWAALFARQYRDPKFRELFRIIFQLRQRVER GFLPNDAEELFIFLTEITEITIPCRVTDPQLVVTLHEKKGDVALPVPYDHQRGFSGIFEDRSYICKTTIGDREVDSDAYYVYRLQVSSINVSVNAVQTVVRQGENITLMCIVIGNEVVNFEWTYPRKESGRLVEPVTDFLLDMPYHIRSILHIPSAELEDSGTYTCNVTESVNDHQDEKAINITVVE mot_7adca786d7372eb504d3486439fa8381_0001_000000015_0001_36_46_H_._ems_3hM_1325_0001_0002_0001__18__R
SDESRKLQRRLALIFAALRQGFISNDCAKELAKRVEEKARKLGDKHVRQLVKFVKDAIERAG GFLPNDAEELFIFLTEITEITIPCRVTDPQLVVTLHEKKGDVALPVPYDHQRGFSGIFEDRSYICKTTIGDREVDSDAYYVYRLQVSSINVSVNAVQTVVRQGENITLMCIVIGNEVVNFEWTYPRKESGRLVEPVTDFLLDMPYHIRSILHIPSAELEDSGTYTCNVTESVNDHQDEKAINITVVE mot_7397bc064fdf6bae2cd3d62d454bf56a_0001_1_000000021_0001_44_52_H_._HHH_eva_0380_0001_0001_0001__27__C
DKELLEEAIKLLKEGDPEKARKVLLELAREAHERNDPKLYRAIALVYFYLRSNPKLAIQLLELLT GFLPNDAEELFIFLTEITEITIPCRVTDPQLVVTLHEKKGDVALPVPYDHQRGFSGIFEDRSYICKTTIGDREVDSDAYYVYRLQVSSINVSVNAVQTVVRQGENITLMCIVIGNEVVNFEWTYPRKESGRLVEPVTDFLLDMPYHIRSILHIPSAELEDSGTYTCNVTESVNDHQDEKAINITVVE mot_bf3638518266f21cb84f5b4df2ecfe2d_0001_000000006_0001_43_47_H_._bcov_4helix_08698_0001_0001__55__K
SVEELVKRILELLKEDEHRALRRLVVLLLNRGISPEEIARIALRVLKLFKRDPEKARELIEKVLV GFLPNDAEELFIFLTEITEITIPCRVTDPQLVVTLHEKKGDVALPVPYDHQRGFSGIFEDRSYICKTTIGDREVDSDAYYVYRLQVSSINVSVNAVQTVVRQGENITLMCIVIGNEVVNFEWTYPRKESGRLVEPVTDFLLDMPYHIRSILHIPSAELEDSGTYTCNVTESVNDHQDEKAINITVVE mot_2b600050e251f2a604d3ce6a8573eea7_0001_000000019_0001_19_24_H_._bcov_4helix_03558_0001_0002_0001__65__V
SVEELVKRIYELLKEDEHRALRRLVVLLLNRGISPEEIARIALRVLKLFKRDPEKARELIEKVLR GFLPNDAEELFIFLTEITEITIPCRVTDPQLVVTLHEKKGDVALPVPYDHQRGFSGIFEDRSYICKTTIGDREVDSDAYYVYRLQVSSINVSVNAVQTVVRQGENITLMCIVIGNEVVNFEWTYPRKESGRLVEPVTDFLLDMPYHIRSILHIPSAELEDSGTYTCNVTESVNDHQDEKAINITVVE mot_2b600050e251f2a604d3ce6a8573eea7_0001_000000019_0001_19_24_H_._bcov_4helix_03558_0001_0002_0001__10__Y
SVEELVKRILELLKEDEHRALRRLVVLLLNRGISPEEILRIALRVLKLFKRDPEKARELIEKVLR GFLPNDAEELFIFLTEITEITIPCRVTDPQLVVTLHEKKGDVALPVPYDHQRGFSGIFEDRSYICKTTIGDREVDSDAYYVYRLQVSSINVSVNAVQTVVRQGENITLMCIVIGNEVVNFEWTYPRKESGRLVEPVTDFLLDMPYHIRSILHIPSAELEDSGTYTCNVTESVNDHQDEKAINITVVE mot_2b600050e251f2a604d3ce6a8573eea7_0001_000000019_0001_19_24_H_._bcov_4helix_03558_0001_0002_0001__39__L
DPTSFRLVMEISLVLQHFKKGEIDPSQAKTLLKRLQEKAKKIGDRFAVVLAEFAIRVIKKAEKS GFLPNDAEELFIFLTEITEITIPCRVTDPQLVVTLHEKKGDVALPVPYDHQRGFSGIFEDRSYICKTTIGDREVDSDAYYVYRLQVSSINVSVNAVQTVVRQGENITLMCIVIGNEVVNFEWTYPRKESGRLVEPVTDFLLDMPYHIRSILHIPSAELEDSGTYTCNVTESVNDHQDEKAINITVVE Motif0654_HHH_eva_0065_0001_0002_0001__17__H
HELRRLTARLLFLVVQAIRRNDEDTVRTLLKIAKELADRNPKYKFVFLVLRSMIFRMRRRI GFLPNDAEELFIFLTEITEITIPCRVTDPQLVVTLHEKKGDVALPVPYDHQRGFSGIFEDRSYICKTTIGDREVDSDAYYVYRLQVSSINVSVNAVQTVVRQGENITLMCIVIGNEVVNFEWTYPRKESGRLVEPVTDFLLDMPYHIRSILHIPSAELEDSGTYTCNVTESVNDHQDEKAINITVVE mot_51f052f6668327b679cb52626a28bdc2_0001_000000016_0001_20_27_H_._ems_3hM_469_0001_0001__1__H
SEKEYLERVLRLLEQGNRRRAIARLLQILQELKRRGDPRVEEFRKLVRLLARDEEKAKEYVRRLR GFLPNDAEELFIFLTEITEITIPCRVTDPQLVVTLHEKKGDVALPVPYDHQRGFSGIFEDRSYICKTTIGDREVDSDAYYVYRLQVSSINVSVNAVQTVVRQGENITLMCIVIGNEVVNFEWTYPRKESGRLVEPVTDFLLDMPYHIRSILHIPSAELEDSGTYTCNVTESVNDHQDEKAINITVVE mot_e4bd6bfb1f6e2b8050824fddb522a560_0001_000000012_0001_38_46_H_._bcov_4helix_13996_0001_0001_0001__60__Y
SVEELVLRILELLKEDEHRALRRLVVLLLNRGISPEEIARIALRVLKLFKRDPEKARELIEKVLR GFLPNDAEELFIFLTEITEITIPCRVTDPQLVVTLHEKKGDVALPVPYDHQRGFSGIFEDRSYICKTTIGDREVDSDAYYVYRLQVSSINVSVNAVQTVVRQGENITLMCIVIGNEVVNFEWTYPRKESGRLVEPVTDFLLDMPYHIRSILHIPSAELEDSGTYTCNVTESVNDHQDEKAINITVVE mot_2b600050e251f2a604d3ce6a8573eea7_0001_000000019_0001_19_24_H_._bcov_4helix_03558_0001_0002_0001__7__L
DYRTLFLQIWMVATTLAKEAKSEEDVKKAEKKLQEWLDKLNVNKLLQAKARRILRRVYKQLS GFLPNDAEELFIFLTEITEITIPCRVTDPQLVVTLHEKKGDVALPVPYDHQRGFSGIFEDRSYICKTTIGDREVDSDAYYVYRLQVSSINVSVNAVQTVVRQGENITLMCIVIGNEVVNFEWTYPRKESGRLVEPVTDFLLDMPYHIRSILHIPSAELEDSGTYTCNVTESVNDHQDEKAINITVVE Motif0226_ems_3hC_1017_0001_0001_0001__49__K
PELRRLTARLLFLVVQAIRRNDEDTVRTLLKIAKELADRNPKYKFVFLVLRSMIFRMRRRQ GFLPNDAEELFIFLTEITEITIPCRVTDPQLVVTLHEKKGDVALPVPYDHQRGFSGIFEDRSYICKTTIGDREVDSDAYYVYRLQVSSINVSVNAVQTVVRQGENITLMCIVIGNEVVNFEWTYPRKESGRLVEPVTDFLLDMPYHIRSILHIPSAELEDSGTYTCNVTESVNDHQDEKAINITVVE mot_51f052f6668327b679cb52626a28bdc2_0001_000000016_0001_20_27_H_._ems_3hM_469_0001_0001__61__Q
DPTSFRLVMEISLVLQLFKRGEIDPSQAKTLLKRLQEKAKKIGDRFAVVLAEFAIRVIKKAEKS GFLPNDAEELFIFLTEITEITIPCRVTDPQLVVTLHEKKGDVALPVPYDHQRGFSGIFEDRSYICKTTIGDREVDSDAYYVYRLQVSSINVSVNAVQTVVRQGENITLMCIVIGNEVVNFEWTYPRKESGRLVEPVTDFLLDMPYHIRSILHIPSAELEDSGTYTCNVTESVNDHQDEKAINITVVE Motif0654_HHH_eva_0065_0001_0002_0001__20__R
SELDKIVKKLTDIAREAYKHNDKETIEKALRWAALFARYYRDPKFRELFRIIFQLRQRVER GFLPNDAEELFIFLTEITEITIPCRVTDPQLVVTLHEKKGDVALPVPYDHQRGFSGIFEDRSYICKTTIGDREVDSDAYYVYRLQVSSINVSVNAVQTVVRQGENITLMCIVIGNEVVNFEWTYPRKESGRLVEPVTDFLLDMPYHIRSILHIPSAELEDSGTYTCNVTESVNDHQDEKAINITVVE mot_7adca786d7372eb504d3486439fa8381_0001_000000015_0001_36_46_H_._ems_3hM_1325_0001_0002_0001__39__Y
DPREELIELILRNLDDPEKVHELLKRLLELAEELGDRRLYRYVMLIFWALRRNPERAERLLRKLK GFLPNDAEELFIFLTEITEITIPCRVTDPQLVVTLHEKKGDVALPVPYDHQRGFSGIFEDRSYICKTTIGDREVDSDAYYVYRLQVSSINVSVNAVQTVVRQGENITLMCIVIGNEVVNFEWTYPRKESGRLVEPVTDFLLDMPYHIRSILHIPSAELEDSGTYTCNVTESVNDHQDEKAINITVVE mot_1135017daf8806428a8a9fbb7d65b56a_0001_1_000000003_0001_54_58_H_._bcov_4helix_12259_0001_0001__2__P
SEKEYLERVLRLLEQGNRRRAIARLLQILQELKRRGDPRVEEFRKLVRLLARDREKAKELVRRLR GFLPNDAEELFIFLTEITEITIPCRVTDPQLVVTLHEKKGDVALPVPYDHQRGFSGIFEDRSYICKTTIGDREVDSDAYYVYRLQVSSINVSVNAVQTVVRQGENITLMCIVIGNEVVNFEWTYPRKESGRLVEPVTDFLLDMPYHIRSILHIPSAELEDSGTYTCNVTESVNDHQDEKAINITVVE mot_e4bd6bfb1f6e2b8050824fddb522a560_0001_000000012_0001_38_46_H_._bcov_4helix_13996_0001_0001_0001__54__R
DERNELIELILRNLDDPEKVHELLKRLLELAEELGDRRLYRYVMLIFWALRRNPERAERLLRKLK GFLPNDAEELFIFLTEITEITIPCRVTDPQLVVTLHEKKGDVALPVPYDHQRGFSGIFEDRSYICKTTIGDREVDSDAYYVYRLQVSSINVSVNAVQTVVRQGENITLMCIVIGNEVVNFEWTYPRKESGRLVEPVTDFLLDMPYHIRSILHIPSAELEDSGTYTCNVTESVNDHQDEKAINITVVE mot_1135017daf8806428a8a9fbb7d65b56a_0001_1_000000003_0001_54_58_H_._bcov_4helix_12259_0001_0001__4__N
DPTSFRLVMEISLVLQLFKKGEIDPSQAKTLLKRLQEKAKKIGDRFAVVLAEFAIRVIKMAEKS GFLPNDAEELFIFLTEITEITIPCRVTDPQLVVTLHEKKGDVALPVPYDHQRGFSGIFEDRSYICKTTIGDREVDSDAYYVYRLQVSSINVSVNAVQTVVRQGENITLMCIVIGNEVVNFEWTYPRKESGRLVEPVTDFLLDMPYHIRSILHIPSAELEDSGTYTCNVTESVNDHQDEKAINITVVE Motif0654_HHH_eva_0065_0001_0002_0001__60__M
SVEELVKRILELLKEDEHRALRRLVVLLLWRGISPEEIARIALRVLKLFKRDPEKARELIEKVLR GFLPNDAEELFIFLTEITEITIPCRVTDPQLVVTLHEKKGDVALPVPYDHQRGFSGIFEDRSYICKTTIGDREVDSDAYYVYRLQVSSINVSVNAVQTVVRQGENITLMCIVIGNEVVNFEWTYPRKESGRLVEPVTDFLLDMPYHIRSILHIPSAELEDSGTYTCNVTESVNDHQDEKAINITVVE mot_2b600050e251f2a604d3ce6a8573eea7_0001_000000019_0001_19_24_H_._bcov_4helix_03558_0001_0002_0001__30__W
PELRRLTARLLFLVVQAIRRNDEDTVRTLLKIAKELADRNPKYKFVFAVLRSMIFRMRRRI GFLPNDAEELFIFLTEITEITIPCRVTDPQLVVTLHEKKGDVALPVPYDHQRGFSGIFEDRSYICKTTIGDREVDSDAYYVYRLQVSSINVSVNAVQTVVRQGENITLMCIVIGNEVVNFEWTYPRKESGRLVEPVTDFLLDMPYHIRSILHIPSAELEDSGTYTCNVTESVNDHQDEKAINITVVE mot_51f052f6668327b679cb52626a28bdc2_0001_000000016_0001_20_27_H_._ems_3hM_469_0001_0001__48__A
PELIEEALELLKEGDPKKVFRVLARLVQLLREKGDPRYRLVLLIWAYVRFGNPEAARQLLRIVLK GFLPNDAEELFIFLTEITEITIPCRVTDPQLVVTLHEKKGDVALPVPYDHQRGFSGIFEDRSYICKTTIGDREVDSDAYYVYRLQVSSINVSVNAVQTVVRQGENITLMCIVIGNEVVNFEWTYPRKESGRLVEPVTDFLLDMPYHIRSILHIPSAELEDSGTYTCNVTESVNDHQDEKAINITVVE mot_160197465f8bb7538cb2ee3a4afbc558_0001_1_000000012_0001_43_48_H_._bcov_4helix_11522_0001_0001__45__W
DLLEKAKKVAREILDPEVVRIFELAVEVLKKQGANPSSILIAVLRLLRRRGVDPELLREVFRRAR GFLPNDAEELFIFLTEITEITIPCRVTDPQLVVTLHEKKGDVALPVPYDHQRGFSGIFEDRSYICKTTIGDREVDSDAYYVYRLQVSSINVSVNAVQTVVRQGENITLMCIVIGNEVVNFEWTYPRKESGRLVEPVTDFLLDMPYHIRSILHIPSAELEDSGTYTCNVTESVNDHQDEKAINITVVE mot_08167eb7329a42484cd5255d2447d7e3_0001_000000008_0001_28_33_H_._bcov_4helix_06679_0001_0001__32__Q
PELIEEALELLKEGDPKKVFRVLARLVQTLREKGDPRYRLVLLILAYVRFGNPEAARQLLRIVLK GFLPNDAEELFIFLTEITEITIPCRVTDPQLVVTLHEKKGDVALPVPYDHQRGFSGIFEDRSYICKTTIGDREVDSDAYYVYRLQVSSINVSVNAVQTVVRQGENITLMCIVIGNEVVNFEWTYPRKESGRLVEPVTDFLLDMPYHIRSILHIPSAELEDSGTYTCNVTESVNDHQDEKAINITVVE mot_160197465f8bb7538cb2ee3a4afbc558_0001_1_000000012_0001_43_48_H_._bcov_4helix_11522_0001_0001__29__T
SLEELERLIRKLVKEGDPAARRALLVLESLKRRGVSPEEIVRRLIACLFILGNPELIRLAIRLFL GFLPNDAEELFIFLTEITEITIPCRVTDPQLVVTLHEKKGDVALPVPYDHQRGFSGIFEDRSYICKTTIGDREVDSDAYYVYRLQVSSINVSVNAVQTVVRQGENITLMCIVIGNEVVNFEWTYPRKESGRLVEPVTDFLLDMPYHIRSILHIPSAELEDSGTYTCNVTESVNDHQDEKAINITVVE Motif0680_bcov_4helix_10154_0001_0002__47__C
PELRRLTARLLFLVVQAIRRNDEDTVRTLLKIAKELADRNPKYKFVFLVLRSMIFRMRRRV GFLPNDAEELFIFLTEITEITIPCRVTDPQLVVTLHEKKGDVALPVPYDHQRGFSGIFEDRSYICKTTIGDREVDSDAYYVYRLQVSSINVSVNAVQTVVRQGENITLMCIVIGNEVVNFEWTYPRKESGRLVEPVTDFLLDMPYHIRSILHIPSAELEDSGTYTCNVTESVNDHQDEKAINITVVE mot_51f052f6668327b679cb52626a28bdc2_0001_000000016_0001_20_27_H_._ems_3hM_469_0001_0001__61__V
SELDKIVKKLGDIAREAYKHNDKETIEKALRWAALFARQYRDPKFRELFRIIFQLRQRVER GFLPNDAEELFIFLTEITEITIPCRVTDPQLVVTLHEKKGDVALPVPYDHQRGFSGIFEDRSYICKTTIGDREVDSDAYYVYRLQVSSINVSVNAVQTVVRQGENITLMCIVIGNEVVNFEWTYPRKESGRLVEPVTDFLLDMPYHIRSILHIPSAELEDSGTYTCNVTESVNDHQDEKAINITVVE mot_7adca786d7372eb504d3486439fa8381_0001_000000015_0001_36_46_H_._ems_3hM_1325_0001_0002_0001__11__G
SELAEEILELIEKGDPRVRKLILELLKELVERGDEKRFKLLVRVWFLLRSGNPELAKQLLKKIKK GFLPNDAEELFIFLTEITEITIPCRVTDPQLVVTLHEKKGDVALPVPYDHQRGFSGIFEDRSYICKTTIGDREVDSDAYYVYRLQVSSINVSVNAVQTVVRQGENITLMCIVIGNEVVNFEWTYPRKESGRLVEPVTDFLLDMPYHIRSILHIPSAELEDSGTYTCNVTESVNDHQDEKAINITVVE mot_40e86e4e32a25ee6cbb7392bdf050625_0001_1_000000007_0001_45_49_H_._bcov_4helix_08751_0001_0001__30__V
PELIEEALELLKEGDPKKVFRVLARLVQLLREKGDVRYRLVLLILAYVRFGNPEAARQLLRIVLK GFLPNDAEELFIFLTEITEITIPCRVTDPQLVVTLHEKKGDVALPVPYDHQRGFSGIFEDRSYICKTTIGDREVDSDAYYVYRLQVSSINVSVNAVQTVVRQGENITLMCIVIGNEVVNFEWTYPRKESGRLVEPVTDFLLDMPYHIRSILHIPSAELEDSGTYTCNVTESVNDHQDEKAINITVVE mot_160197465f8bb7538cb2ee3a4afbc558_0001_1_000000012_0001_43_48_H_._bcov_4helix_11522_0001_0001__36__V
SELDKIVKKLTDIAREAYKHNDKETIEKELRWAALFARQYRDPKFRELFRIIFQLRQRVER GFLPNDAEELFIFLTEITEITIPCRVTDPQLVVTLHEKKGDVALPVPYDHQRGFSGIFEDRSYICKTTIGDREVDSDAYYVYRLQVSSINVSVNAVQTVVRQGENITLMCIVIGNEVVNFEWTYPRKESGRLVEPVTDFLLDMPYHIRSILHIPSAELEDSGTYTCNVTESVNDHQDEKAINITVVE mot_7adca786d7372eb504d3486439fa8381_0001_000000015_0001_36_46_H_._ems_3hM_1325_0001_0002_0001__29__E
SVEELVKRILELLKEDEHRALRRLVVLLLVRGISPEEIARIALRVLKLFKRDPEKARELIEKVLR GFLPNDAEELFIFLTEITEITIPCRVTDPQLVVTLHEKKGDVALPVPYDHQRGFSGIFEDRSYICKTTIGDREVDSDAYYVYRLQVSSINVSVNAVQTVVRQGENITLMCIVIGNEVVNFEWTYPRKESGRLVEPVTDFLLDMPYHIRSILHIPSAELEDSGTYTCNVTESVNDHQDEKAINITVVE mot_2b600050e251f2a604d3ce6a8573eea7_0001_000000019_0001_19_24_H_._bcov_4helix_03558_0001_0002_0001__30__V
DPTSFRLVREISLVLQLFKKGEIDPSQAKTLLKRLQEKAKKIGDRFAVVLAEFAIRVIKKAEKS GFLPNDAEELFIFLTEITEITIPCRVTDPQLVVTLHEKKGDVALPVPYDHQRGFSGIFEDRSYICKTTIGDREVDSDAYYVYRLQVSSINVSVNAVQTVVRQGENITLMCIVIGNEVVNFEWTYPRKESGRLVEPVTDFLLDMPYHIRSILHIPSAELEDSGTYTCNVTESVNDHQDEKAINITVVE Motif0654_HHH_eva_0065_0001_0002_0001__9__R
SELDKIVKKLTDIAREAYKHNDKETIEKALRWRALFARQYRDPKFRELFRIIFQLRQRVER GFLPNDAEELFIFLTEITEITIPCRVTDPQLVVTLHEKKGDVALPVPYDHQRGFSGIFEDRSYICKTTIGDREVDSDAYYVYRLQVSSINVSVNAVQTVVRQGENITLMCIVIGNEVVNFEWTYPRKESGRLVEPVTDFLLDMPYHIRSILHIPSAELEDSGTYTCNVTESVNDHQDEKAINITVVE mot_7adca786d7372eb504d3486439fa8381_0001_000000015_0001_36_46_H_._ems_3hM_1325_0001_0002_0001__33__R
DDERLARLAFRVLIKRAGVPDFDVKVTNGKVRVTITGRDQASQEAEQLVFALARRLGLQVQIDTR GFLPNDAEELFIFLTEITEITIPCRVTDPQLVVTLHEKKGDVALPVPYDHQRGFSGIFEDRSYICKTTIGDREVDSDAYYVYRLQVSSINVSVNAVQTVVRQGENITLMCIVIGNEVVNFEWTYPRKESGRLVEPVTDFLLDMPYHIRSILHIPSAELEDSGTYTCNVTESVNDHQDEKAINITVVE mot_3h_hb1_2639_000000020_0001_26_36_H_._HEEHE_2903_0001_0002_0001__46__E
DPTSFRLVMEISLVLQLFKKGEIDPSQAKTLLKRLQEKAKKIGDRFAVVLAEFAIRVIKKACKS GFLPNDAEELFIFLTEITEITIPCRVTDPQLVVTLHEKKGDVALPVPYDHQRGFSGIFEDRSYICKTTIGDREVDSDAYYVYRLQVSSINVSVNAVQTVVRQGENITLMCIVIGNEVVNFEWTYPRKESGRLVEPVTDFLLDMPYHIRSILHIPSAELEDSGTYTCNVTESVNDHQDEKAINITVVE Motif0654_HHH_eva_0065_0001_0002_0001__62__C
SLIEEILKEVRKKNPRVVYILERLLRRLKEDGVPPEKILRILIAAAKRLGDEEASELLRRALKRK GFLPNDAEELFIFLTEITEITIPCRVTDPQLVVTLHEKKGDVALPVPYDHQRGFSGIFEDRSYICKTTIGDREVDSDAYYVYRLQVSSINVSVNAVQTVVRQGENITLMCIVIGNEVVNFEWTYPRKESGRLVEPVTDFLLDMPYHIRSILHIPSAELEDSGTYTCNVTESVNDHQDEKAINITVVE pol_efb1e6a814c01858843eeca3a22dd67d_0001_000000000_0001__52__E
PELIEEALELLKEGDPQKVFRVLARLVQLLREKGDPRYRLVLLILAYVRFGNPEAARQLLRIVLK GFLPNDAEELFIFLTEITEITIPCRVTDPQLVVTLHEKKGDVALPVPYDHQRGFSGIFEDRSYICKTTIGDREVDSDAYYVYRLQVSSINVSVNAVQTVVRQGENITLMCIVIGNEVVNFEWTYPRKESGRLVEPVTDFLLDMPYHIRSILHIPSAELEDSGTYTCNVTESVNDHQDEKAINITVVE mot_160197465f8bb7538cb2ee3a4afbc558_0001_1_000000012_0001_43_48_H_._bcov_4helix_11522_0001_0001__17__Q
PELIEEALELLKEGDPKKVFRVLATLVQLLREKGDPRYRLVLLILAYVRFGNPEAARQLLRIVLK GFLPNDAEELFIFLTEITEITIPCRVTDPQLVVTLHEKKGDVALPVPYDHQRGFSGIFEDRSYICKTTIGDREVDSDAYYVYRLQVSSINVSVNAVQTVVRQGENITLMCIVIGNEVVNFEWTYPRKESGRLVEPVTDFLLDMPYHIRSILHIPSAELEDSGTYTCNVTESVNDHQDEKAINITVVE mot_160197465f8bb7538cb2ee3a4afbc558_0001_1_000000012_0001_43_48_H_._bcov_4helix_11522_0001_0001__25__T
DPTSFRLVMEISLVLQLFKKGEIPPSQAKTLLKRLQEKAKKIGDRFAVVLAEFAIRVIKKAEKS GFLPNDAEELFIFLTEITEITIPCRVTDPQLVVTLHEKKGDVALPVPYDHQRGFSGIFEDRSYICKTTIGDREVDSDAYYVYRLQVSSINVSVNAVQTVVRQGENITLMCIVIGNEVVNFEWTYPRKESGRLVEPVTDFLLDMPYHIRSILHIPSAELEDSGTYTCNVTESVNDHQDEKAINITVVE Motif0654_HHH_eva_0065_0001_0002_0001__24__P
DDERLARLAFRVLIKRAGVPDFDVKVTNGKVKVTITGRDQASQEALQLVFALARRLGLQVQIDTR GFLPNDAEELFIFLTEITEITIPCRVTDPQLVVTLHEKKGDVALPVPYDHQRGFSGIFEDRSYICKTTIGDREVDSDAYYVYRLQVSSINVSVNAVQTVVRQGENITLMCIVIGNEVVNFEWTYPRKESGRLVEPVTDFLLDMPYHIRSILHIPSAELEDSGTYTCNVTESVNDHQDEKAINITVVE mot_3h_hb1_2639_000000020_0001_26_36_H_._HEEHE_2903_0001_0002_0001__32__K
SELAEEILELDEKGDPRVRKLILELLKELKERGDEKRFKLLVRVWFLLRSGNPELAKQLLKKIKK GFLPNDAEELFIFLTEITEITIPCRVTDPQLVVTLHEKKGDVALPVPYDHQRGFSGIFEDRSYICKTTIGDREVDSDAYYVYRLQVSSINVSVNAVQTVVRQGENITLMCIVIGNEVVNFEWTYPRKESGRLVEPVTDFLLDMPYHIRSILHIPSAELEDSGTYTCNVTESVNDHQDEKAINITVVE mot_40e86e4e32a25ee6cbb7392bdf050625_0001_1_000000007_0001_45_49_H_._bcov_4helix_08751_0001_0001__11__D
SEKEYLERVLILLEQGNRRRAIARLLQILQELKRRGDPRVEEFRKLVRLLARDEEKAKELVRRLR GFLPNDAEELFIFLTEITEITIPCRVTDPQLVVTLHEKKGDVALPVPYDHQRGFSGIFEDRSYICKTTIGDREVDSDAYYVYRLQVSSINVSVNAVQTVVRQGENITLMCIVIGNEVVNFEWTYPRKESGRLVEPVTDFLLDMPYHIRSILHIPSAELEDSGTYTCNVTESVNDHQDEKAINITVVE mot_e4bd6bfb1f6e2b8050824fddb522a560_0001_000000012_0001_38_46_H_._bcov_4helix_13996_0001_0001_0001__11__I
PRRIEDALRSLLNSPNPELRLLAKVAIELLKRGVSPRRIALIIRRLADRLGLSIRVLRLVLIAVL GFLPNDAEELFIFLTEITEITIPCRVTDPQLVVTLHEKKGDVALPVPYDHQRGFSGIFEDRSYICKTTIGDREVDSDAYYVYRLQVSSINVSVNAVQTVVRQGENITLMCIVIGNEVVNFEWTYPRKESGRLVEPVTDFLLDMPYHIRSILHIPSAELEDSGTYTCNVTESVNDHQDEKAINITVVE mot_609d97902c010e147ff7b7376c5fa04b_0001_000000025_0001_40_50_H_._bcov_4helix_00764_0001_0001__54__I
DYRTLFLQIWMVATTLAKEAKSEEDVKKAEKKLQEWLDKLNVNKLLDAIARRILRRVYKQLS GFLPNDAEELFIFLTEITEITIPCRVTDPQLVVTLHEKKGDVALPVPYDHQRGFSGIFEDRSYICKTTIGDREVDSDAYYVYRLQVSSINVSVNAVQTVVRQGENITLMCIVIGNEVVNFEWTYPRKESGRLVEPVTDFLLDMPYHIRSILHIPSAELEDSGTYTCNVTESVNDHQDEKAINITVVE Motif0226_ems_3hC_1017_0001_0001_0001__47__D
DDERLARLAFRVPIKRAGVPDFDVKVTNGKVRVTITGRDQASQEALQLVFALARRLGLQVQIDTR GFLPNDAEELFIFLTEITEITIPCRVTDPQLVVTLHEKKGDVALPVPYDHQRGFSGIFEDRSYICKTTIGDREVDSDAYYVYRLQVSSINVSVNAVQTVVRQGENITLMCIVIGNEVVNFEWTYPRKESGRLVEPVTDFLLDMPYHIRSILHIPSAELEDSGTYTCNVTESVNDHQDEKAINITVVE mot_3h_hb1_2639_000000020_0001_26_36_H_._HEEHE_2903_0001_0002_0001__13__P
DPTIFRLVMEISLVLQLFKKGEIDPSQAKTLLKRLQEKAKKIGDRFAVVLAEFAIRVIKKAEKS GFLPNDAEELFIFLTEITEITIPCRVTDPQLVVTLHEKKGDVALPVPYDHQRGFSGIFEDRSYICKTTIGDREVDSDAYYVYRLQVSSINVSVNAVQTVVRQGENITLMCIVIGNEVVNFEWTYPRKESGRLVEPVTDFLLDMPYHIRSILHIPSAELEDSGTYTCNVTESVNDHQDEKAINITVVE Motif0654_HHH_eva_0065_0001_0002_0001__4__I
PELIWEALELLKEGDPKKVFRVLARLVQLLREKGDPRYRLVLLILAYVRFGNPEAARQLLRIVLK GFLPNDAEELFIFLTEITEITIPCRVTDPQLVVTLHEKKGDVALPVPYDHQRGFSGIFEDRSYICKTTIGDREVDSDAYYVYRLQVSSINVSVNAVQTVVRQGENITLMCIVIGNEVVNFEWTYPRKESGRLVEPVTDFLLDMPYHIRSILHIPSAELEDSGTYTCNVTESVNDHQDEKAINITVVE mot_160197465f8bb7538cb2ee3a4afbc558_0001_1_000000012_0001_43_48_H_._bcov_4helix_11522_0001_0001__5__W
DKAREFLRAAAKYGDPSAKRALKLLEELRKRGKPPEEALKIVVEFLRKAGNPRLARVVEEALKDE GFLPNDAEELFIFLTEITEITIPCRVTDPQLVVTLHEKKGDVALPVPYDHQRGFSGIFEDRSYICKTTIGDREVDSDAYYVYRLQVSSINVSVNAVQTVVRQGENITLMCIVIGNEVVNFEWTYPRKESGRLVEPVTDFLLDMPYHIRSILHIPSAELEDSGTYTCNVTESVNDHQDEKAINITVVE pol_dbffe343c7d163558afca76ad3d2ac5b_0001_000000006_0001__33__K
SLIEEILKEVRKKNPRVVYIDERLLRRLKEDGVPPEKILRILIAAAKRLGDPEASELLRRALKRK GFLPNDAEELFIFLTEITEITIPCRVTDPQLVVTLHEKKGDVALPVPYDHQRGFSGIFEDRSYICKTTIGDREVDSDAYYVYRLQVSSINVSVNAVQTVVRQGENITLMCIVIGNEVVNFEWTYPRKESGRLVEPVTDFLLDMPYHIRSILHIPSAELEDSGTYTCNVTESVNDHQDEKAINITVVE pol_efb1e6a814c01858843eeca3a22dd67d_0001_000000000_0001__21__D
SELDKIVKKLTDAAREAYKHNDKETIEKALRWAALFARQYRDPKFRELFRIIFQLRQRVER GFLPNDAEELFIFLTEITEITIPCRVTDPQLVVTLHEKKGDVALPVPYDHQRGFSGIFEDRSYICKTTIGDREVDSDAYYVYRLQVSSINVSVNAVQTVVRQGENITLMCIVIGNEVVNFEWTYPRKESGRLVEPVTDFLLDMPYHIRSILHIPSAELEDSGTYTCNVTESVNDHQDEKAINITVVE mot_7adca786d7372eb504d3486439fa8381_0001_000000015_0001_36_46_H_._ems_3hM_1325_0001_0002_0001__13__A
DKAREFLRAAAKYGDPSAKRALKLLEELRKRGIPPEEALKIVVEFLRKAGNPRLARVVEEALKDD GFLPNDAEELFIFLTEITEITIPCRVTDPQLVVTLHEKKGDVALPVPYDHQRGFSGIFEDRSYICKTTIGDREVDSDAYYVYRLQVSSINVSVNAVQTVVRQGENITLMCIVIGNEVVNFEWTYPRKESGRLVEPVTDFLLDMPYHIRSILHIPSAELEDSGTYTCNVTESVNDHQDEKAINITVVE pol_dbffe343c7d163558afca76ad3d2ac5b_0001_000000006_0001__65__D
PELIEEALELLKEGDPKKVFRVLARLVQLLREKGDPRYRLVLLILHYVRFGNPEAARQLLRIVLK GFLPNDAEELFIFLTEITEITIPCRVTDPQLVVTLHEKKGDVALPVPYDHQRGFSGIFEDRSYICKTTIGDREVDSDAYYVYRLQVSSINVSVNAVQTVVRQGENITLMCIVIGNEVVNFEWTYPRKESGRLVEPVTDFLLDMPYHIRSILHIPSAELEDSGTYTCNVTESVNDHQDEKAINITVVE mot_160197465f8bb7538cb2ee3a4afbc558_0001_1_000000012_0001_43_48_H_._bcov_4helix_11522_0001_0001__46__H
SVEELVKRICELLKEDEHRALRRLVVLLLNRGISPEEIARIALRVLKLFKRDPEKARELIEKVLR GFLPNDAEELFIFLTEITEITIPCRVTDPQLVVTLHEKKGDVALPVPYDHQRGFSGIFEDRSYICKTTIGDREVDSDAYYVYRLQVSSINVSVNAVQTVVRQGENITLMCIVIGNEVVNFEWTYPRKESGRLVEPVTDFLLDMPYHIRSILHIPSAELEDSGTYTCNVTESVNDHQDEKAINITVVE mot_2b600050e251f2a604d3ce6a8573eea7_0001_000000019_0001_19_24_H_._bcov_4helix_03558_0001_0002_0001__10__C
DPTSFRLVMEISLVLQLFKKGEVDPSQAKTLLKRLQEKAKKIGDRFAVVLAEFAIRVIKKAEKS GFLPNDAEELFIFLTEITEITIPCRVTDPQLVVTLHEKKGDVALPVPYDHQRGFSGIFEDRSYICKTTIGDREVDSDAYYVYRLQVSSINVSVNAVQTVVRQGENITLMCIVIGNEVVNFEWTYPRKESGRLVEPVTDFLLDMPYHIRSILHIPSAELEDSGTYTCNVTESVNDHQDEKAINITVVE Motif0654_HHH_eva_0065_0001_0002_0001__23__V
SLIEEILKEVRKKNPRYVYILERLLRRLKEDGVPPEKILRILIAAAKRLGDPEASELLRRALKRK GFLPNDAEELFIFLTEITEITIPCRVTDPQLVVTLHEKKGDVALPVPYDHQRGFSGIFEDRSYICKTTIGDREVDSDAYYVYRLQVSSINVSVNAVQTVVRQGENITLMCIVIGNEVVNFEWTYPRKESGRLVEPVTDFLLDMPYHIRSILHIPSAELEDSGTYTCNVTESVNDHQDEKAINITVVE pol_efb1e6a814c01858843eeca3a22dd67d_0001_000000000_0001__17__Y
SELFREAIELLEEGNPEEARRVLLRLAIRLAQENDPRRRAVALAYFYLKTGNPKEAAQLLEEARR GFLPNDAEELFIFLTEITEITIPCRVTDPQLVVTLHEKKGDVALPVPYDHQRGFSGIFEDRSYICKTTIGDREVDSDAYYVYRLQVSSINVSVNAVQTVVRQGENITLMCIVIGNEVVNFEWTYPRKESGRLVEPVTDFLLDMPYHIRSILHIPSAELEDSGTYTCNVTESVNDHQDEKAINITVVE mot_bf3638518266f21cb84f5b4df2ecfe2d_0001_000000006_0001_43_47_H_._bcov_4helix_13872_0001_0001__34__N
SDESRKLQRRLPLIFAALRQGFISNDEAKELAKRVEEKARKLGDKHVRQLVKFVKDAIERAG GFLPNDAEELFIFLTEITEITIPCRVTDPQLVVTLHEKKGDVALPVPYDHQRGFSGIFEDRSYICKTTIGDREVDSDAYYVYRLQVSSINVSVNAVQTVVRQGENITLMCIVIGNEVVNFEWTYPRKESGRLVEPVTDFLLDMPYHIRSILHIPSAELEDSGTYTCNVTESVNDHQDEKAINITVVE mot_7397bc064fdf6bae2cd3d62d454bf56a_0001_1_000000021_0001_44_52_H_._HHH_eva_0380_0001_0001_0001__12__P
QKELLEEAIKLLKEGDPEKARKVLLELAREAHERNDPKLYRAIALVYFYLRSNPRLAIQLLELLT GFLPNDAEELFIFLTEITEITIPCRVTDPQLVVTLHEKKGDVALPVPYDHQRGFSGIFEDRSYICKTTIGDREVDSDAYYVYRLQVSSINVSVNAVQTVVRQGENITLMCIVIGNEVVNFEWTYPRKESGRLVEPVTDFLLDMPYHIRSILHIPSAELEDSGTYTCNVTESVNDHQDEKAINITVVE mot_bf3638518266f21cb84f5b4df2ecfe2d_0001_000000006_0001_43_47_H_._bcov_4helix_08698_0001_0001__1__Q
DLLEWAKKVAREILDPEVVRIFELAVEVLKKKGANPSSILIAVLRLLRRRGVDPELLREVFRRAR GFLPNDAEELFIFLTEITEITIPCRVTDPQLVVTLHEKKGDVALPVPYDHQRGFSGIFEDRSYICKTTIGDREVDSDAYYVYRLQVSSINVSVNAVQTVVRQGENITLMCIVIGNEVVNFEWTYPRKESGRLVEPVTDFLLDMPYHIRSILHIPSAELEDSGTYTCNVTESVNDHQDEKAINITVVE mot_08167eb7329a42484cd5255d2447d7e3_0001_000000008_0001_28_33_H_._bcov_4helix_06679_0001_0001__5__W
DKAREFLRAAAKYGDPSAKRALKLLEELRKRGIPPEEALKIVVEFLRKAGNPHLARVVEEALKDE GFLPNDAEELFIFLTEITEITIPCRVTDPQLVVTLHEKKGDVALPVPYDHQRGFSGIFEDRSYICKTTIGDREVDSDAYYVYRLQVSSINVSVNAVQTVVRQGENITLMCIVIGNEVVNFEWTYPRKESGRLVEPVTDFLLDMPYHIRSILHIPSAELEDSGTYTCNVTESVNDHQDEKAINITVVE pol_dbffe343c7d163558afca76ad3d2ac5b_0001_000000006_0001__53__H
DKLTKAAKELADKVKSGKLSPKQAMRLLFVIAFRLGIDRKEMVRAAQHLMLLITK GFLPNDAEELFIFLTEITEITIPCRVTDPQLVVTLHEKKGDVALPVPYDHQRGFSGIFEDRSYICKTTIGDREVDSDAYYVYRLQVSSINVSVNAVQTVVRQGENITLMCIVIGNEVVNFEWTYPRKESGRLVEPVTDFLLDMPYHIRSILHIPSAELEDSGTYTCNVTESVNDHQDEKAINITVVE Motif0700_HHH_eva_0491_0001_0001__12__D
PELRRLTARKLFLVVQAIRRNDEDTVRTLLKIAKELADRNPKYKFVFLVLRSMIFRMRRRI GFLPNDAEELFIFLTEITEITIPCRVTDPQLVVTLHEKKGDVALPVPYDHQRGFSGIFEDRSYICKTTIGDREVDSDAYYVYRLQVSSINVSVNAVQTVVRQGENITLMCIVIGNEVVNFEWTYPRKESGRLVEPVTDFLLDMPYHIRSILHIPSAELEDSGTYTCNVTESVNDHQDEKAINITVVE mot_51f052f6668327b679cb52626a28bdc2_0001_000000016_0001_20_27_H_._ems_3hM_469_0001_0001__10__K
DKAREFLRAAAKYGDPSAKRALKLLEELRKRGIPPEEALKIVVEFLRKAGLPRLARVVEEALKDE GFLPNDAEELFIFLTEITEITIPCRVTDPQLVVTLHEKKGDVALPVPYDHQRGFSGIFEDRSYICKTTIGDREVDSDAYYVYRLQVSSINVSVNAVQTVVRQGENITLMCIVIGNEVVNFEWTYPRKESGRLVEPVTDFLLDMPYHIRSILHIPSAELEDSGTYTCNVTESVNDHQDEKAINITVVE pol_dbffe343c7d163558afca76ad3d2ac5b_0001_000000006_0001__51__L
SEKEYLERVLRLLEQGNRRRAIARLLQILQELKRRGDPRVEEFRKNVRLLARDEEKAKELVRRLR GFLPNDAEELFIFLTEITEITIPCRVTDPQLVVTLHEKKGDVALPVPYDHQRGFSGIFEDRSYICKTTIGDREVDSDAYYVYRLQVSSINVSVNAVQTVVRQGENITLMCIVIGNEVVNFEWTYPRKESGRLVEPVTDFLLDMPYHIRSILHIPSAELEDSGTYTCNVTESVNDHQDEKAINITVVE mot_e4bd6bfb1f6e2b8050824fddb522a560_0001_000000012_0001_38_46_H_._bcov_4helix_13996_0001_0001_0001__46__N
SDESRKLQRRLALIFAALRQGFISNDEAKELAKRVEEKARKLGHKHVRQLVKFVKDAIERAG GFLPNDAEELFIFLTEITEITIPCRVTDPQLVVTLHEKKGDVALPVPYDHQRGFSGIFEDRSYICKTTIGDREVDSDAYYVYRLQVSSINVSVNAVQTVVRQGENITLMCIVIGNEVVNFEWTYPRKESGRLVEPVTDFLLDMPYHIRSILHIPSAELEDSGTYTCNVTESVNDHQDEKAINITVVE mot_7397bc064fdf6bae2cd3d62d454bf56a_0001_1_000000021_0001_44_52_H_._HHH_eva_0380_0001_0001_0001__44__H
PRRIEDALRSLLNSPNPEHRLLAKVAIELLKRGVSPRRIALIIRRLADRLGLSPRVLRLVLIAVL GFLPNDAEELFIFLTEITEITIPCRVTDPQLVVTLHEKKGDVALPVPYDHQRGFSGIFEDRSYICKTTIGDREVDSDAYYVYRLQVSSINVSVNAVQTVVRQGENITLMCIVIGNEVVNFEWTYPRKESGRLVEPVTDFLLDMPYHIRSILHIPSAELEDSGTYTCNVTESVNDHQDEKAINITVVE mot_609d97902c010e147ff7b7376c5fa04b_0001_000000025_0001_40_50_H_._bcov_4helix_00764_0001_0001__19__H
DKAREFLRAAAKYGDPSAKRALKLLEELRKRGIPPEEALKTVVEFLRKAGNPRLARVVEEALKDE GFLPNDAEELFIFLTEITEITIPCRVTDPQLVVTLHEKKGDVALPVPYDHQRGFSGIFEDRSYICKTTIGDREVDSDAYYVYRLQVSSINVSVNAVQTVVRQGENITLMCIVIGNEVVNFEWTYPRKESGRLVEPVTDFLLDMPYHIRSILHIPSAELEDSGTYTCNVTESVNDHQDEKAINITVVE pol_dbffe343c7d163558afca76ad3d2ac5b_0001_000000006_0001__41__T
DPTSFRKVMEISLVLQLFKKGEIDPSQAKTLLKRLQEKAKKIGDRFAVVLAEFAIRVIKKAEKS GFLPNDAEELFIFLTEITEITIPCRVTDPQLVVTLHEKKGDVALPVPYDHQRGFSGIFEDRSYICKTTIGDREVDSDAYYVYRLQVSSINVSVNAVQTVVRQGENITLMCIVIGNEVVNFEWTYPRKESGRLVEPVTDFLLDMPYHIRSILHIPSAELEDSGTYTCNVTESVNDHQDEKAINITVVE Motif0654_HHH_eva_0065_0001_0002_0001__7__K
DLLEKAKKVAREILDPEVVRIFELAVEVLAKKGANPSSILIAVLRLLRRRGVDPELLREVFRRAR GFLPNDAEELFIFLTEITEITIPCRVTDPQLVVTLHEKKGDVALPVPYDHQRGFSGIFEDRSYICKTTIGDREVDSDAYYVYRLQVSSINVSVNAVQTVVRQGENITLMCIVIGNEVVNFEWTYPRKESGRLVEPVTDFLLDMPYHIRSILHIPSAELEDSGTYTCNVTESVNDHQDEKAINITVVE mot_08167eb7329a42484cd5255d2447d7e3_0001_000000008_0001_28_33_H_._bcov_4helix_06679_0001_0001__30__A
PELRRLTARLLFLVVQAIRRNDEDTVYTLLKIAKELADRNPKYKFVFLVLRSMIFRMRRRI GFLPNDAEELFIFLTEITEITIPCRVTDPQLVVTLHEKKGDVALPVPYDHQRGFSGIFEDRSYICKTTIGDREVDSDAYYVYRLQVSSINVSVNAVQTVVRQGENITLMCIVIGNEVVNFEWTYPRKESGRLVEPVTDFLLDMPYHIRSILHIPSAELEDSGTYTCNVTESVNDHQDEKAINITVVE mot_51f052f6668327b679cb52626a28bdc2_0001_000000016_0001_20_27_H_._ems_3hM_469_0001_0001__27__Y
DKELLEEAIKLLKEGDPEKARKVLLELAREAHERNDPKLYRAIALDYFYLRSNPRLAIQLLELLT GFLPNDAEELFIFLTEITEITIPCRVTDPQLVVTLHEKKGDVALPVPYDHQRGFSGIFEDRSYICKTTIGDREVDSDAYYVYRLQVSSINVSVNAVQTVVRQGENITLMCIVIGNEVVNFEWTYPRKESGRLVEPVTDFLLDMPYHIRSILHIPSAELEDSGTYTCNVTESVNDHQDEKAINITVVE mot_bf3638518266f21cb84f5b4df2ecfe2d_0001_000000006_0001_43_47_H_._bcov_4helix_08698_0001_0001__46__D
SVEELVKRPLELLKEDEHRALRRLVVLLLNRGISPEEIARIALRVLKLFKRDPEKARELIEKVLR GFLPNDAEELFIFLTEITEITIPCRVTDPQLVVTLHEKKGDVALPVPYDHQRGFSGIFEDRSYICKTTIGDREVDSDAYYVYRLQVSSINVSVNAVQTVVRQGENITLMCIVIGNEVVNFEWTYPRKESGRLVEPVTDFLLDMPYHIRSILHIPSAELEDSGTYTCNVTESVNDHQDEKAINITVVE mot_2b600050e251f2a604d3ce6a8573eea7_0001_000000019_0001_19_24_H_._bcov_4helix_03558_0001_0002_0001__9__P
SEIEEVLELIRRYDPELVKELEKVLRALKRSGVSPEKILKYLLIVAHFLGSPLAVRLLFRLMTKR GFLPNDAEELFIFLTEITEITIPCRVTDPQLVVTLHEKKGDVALPVPYDHQRGFSGIFEDRSYICKTTIGDREVDSDAYYVYRLQVSSINVSVNAVQTVVRQGENITLMCIVIGNEVVNFEWTYPRKESGRLVEPVTDFLLDMPYHIRSILHIPSAELEDSGTYTCNVTESVNDHQDEKAINITVVE Motif0241_bcov_4helix_07329_0001_0001__17__L
DDERLARLAFRVLIKRAGVPDFDVKVTNGKVRVTITGRDTASQEALQLVFALARRLGLQVQIDTR GFLPNDAEELFIFLTEITEITIPCRVTDPQLVVTLHEKKGDVALPVPYDHQRGFSGIFEDRSYICKTTIGDREVDSDAYYVYRLQVSSINVSVNAVQTVVRQGENITLMCIVIGNEVVNFEWTYPRKESGRLVEPVTDFLLDMPYHIRSILHIPSAELEDSGTYTCNVTESVNDHQDEKAINITVVE mot_3h_hb1_2639_000000020_0001_26_36_H_._HEEHE_2903_0001_0002_0001__40__T
DKLTKAAKELAKWVKSGKLSPKQAMRLLFVIAFRLGIDRKEMVRAAQHLMLLITK GFLPNDAEELFIFLTEITEITIPCRVTDPQLVVTLHEKKGDVALPVPYDHQRGFSGIFEDRSYICKTTIGDREVDSDAYYVYRLQVSSINVSVNAVQTVVRQGENITLMCIVIGNEVVNFEWTYPRKESGRLVEPVTDFLLDMPYHIRSILHIPSAELEDSGTYTCNVTESVNDHQDEKAINITVVE Motif0700_HHH_eva_0491_0001_0001__13__W
SELDKIVKKLTDIAREAYKHNDKETIEKALRWAAFFARQYRDPKFRELFRIIFQLRQRVER GFLPNDAEELFIFLTEITEITIPCRVTDPQLVVTLHEKKGDVALPVPYDHQRGFSGIFEDRSYICKTTIGDREVDSDAYYVYRLQVSSINVSVNAVQTVVRQGENITLMCIVIGNEVVNFEWTYPRKESGRLVEPVTDFLLDMPYHIRSILHIPSAELEDSGTYTCNVTESVNDHQDEKAINITVVE mot_7adca786d7372eb504d3486439fa8381_0001_000000015_0001_36_46_H_._ems_3hM_1325_0001_0002_0001__35__F
SELWKIVKKLTDIAREAYKHNDKETIEKALRWAALFARQYRDPKFRELFRIIFQLRQRVER GFLPNDAEELFIFLTEITEITIPCRVTDPQLVVTLHEKKGDVALPVPYDHQRGFSGIFEDRSYICKTTIGDREVDSDAYYVYRLQVSSINVSVNAVQTVVRQGENITLMCIVIGNEVVNFEWTYPRKESGRLVEPVTDFLLDMPYHIRSILHIPSAELEDSGTYTCNVTESVNDHQDEKAINITVVE mot_7adca786d7372eb504d3486439fa8381_0001_000000015_0001_36_46_H_._ems_3hM_1325_0001_0002_0001__4__W
DEREELIELILRNLDDPEKVHELLKRLCELAEELGDRRLYRYVMLIFWALRRNPERAERLLRKLK GFLPNDAEELFIFLTEITEITIPCRVTDPQLVVTLHEKKGDVALPVPYDHQRGFSGIFEDRSYICKTTIGDREVDSDAYYVYRLQVSSINVSVNAVQTVVRQGENITLMCIVIGNEVVNFEWTYPRKESGRLVEPVTDFLLDMPYHIRSILHIPSAELEDSGTYTCNVTESVNDHQDEKAINITVVE mot_1135017daf8806428a8a9fbb7d65b56a_0001_1_000000003_0001_54_58_H_._bcov_4helix_12259_0001_0001__28__C
SDESRKLQRRLALIFAALRQGFIINDEAKELAKRVEEKARKLGDKHVRQLVKFVKDAIERAG GFLPNDAEELFIFLTEITEITIPCRVTDPQLVVTLHEKKGDVALPVPYDHQRGFSGIFEDRSYICKTTIGDREVDSDAYYVYRLQVSSINVSVNAVQTVVRQGENITLMCIVIGNEVVNFEWTYPRKESGRLVEPVTDFLLDMPYHIRSILHIPSAELEDSGTYTCNVTESVNDHQDEKAINITVVE mot_7397bc064fdf6bae2cd3d62d454bf56a_0001_1_000000021_0001_44_52_H_._HHH_eva_0380_0001_0001_0001__24__I
SLEELERLIRKLVKEGDPAARRALLVLESLKRRGVSPEEIVRRLIAFLFILGNPELIRLAIRFFL GFLPNDAEELFIFLTEITEITIPCRVTDPQLVVTLHEKKGDVALPVPYDHQRGFSGIFEDRSYICKTTIGDREVDSDAYYVYRLQVSSINVSVNAVQTVVRQGENITLMCIVIGNEVVNFEWTYPRKESGRLVEPVTDFLLDMPYHIRSILHIPSAELEDSGTYTCNVTESVNDHQDEKAINITVVE Motif0680_bcov_4helix_10154_0001_0002__63__F
DEREELIELILRNLDDPEPVHELLKRLLELAEELGDRRLYRYVMLIFWALRRNPERAERLLRKLK GFLPNDAEELFIFLTEITEITIPCRVTDPQLVVTLHEKKGDVALPVPYDHQRGFSGIFEDRSYICKTTIGDREVDSDAYYVYRLQVSSINVSVNAVQTVVRQGENITLMCIVIGNEVVNFEWTYPRKESGRLVEPVTDFLLDMPYHIRSILHIPSAELEDSGTYTCNVTESVNDHQDEKAINITVVE mot_1135017daf8806428a8a9fbb7d65b56a_0001_1_000000003_0001_54_58_H_._bcov_4helix_12259_0001_0001__19__P
DEREELIELILRNLDDPEKVHELLKRLYELAEELGDRRLYRYVMLIFWALRRNPERAERLLRKLK GFLPNDAEELFIFLTEITEITIPCRVTDPQLVVTLHEKKGDVALPVPYDHQRGFSGIFEDRSYICKTTIGDREVDSDAYYVYRLQVSSINVSVNAVQTVVRQGENITLMCIVIGNEVVNFEWTYPRKESGRLVEPVTDFLLDMPYHIRSILHIPSAELEDSGTYTCNVTESVNDHQDEKAINITVVE mot_1135017daf8806428a8a9fbb7d65b56a_0001_1_000000003_0001_54_58_H_._bcov_4helix_12259_0001_0001__28__Y
DELREILREALEKGDPELVKELLELAARLADETGDPKLRIVIAYVWFAKKKNDPRLLKTALQVLK GFLPNDAEELFIFLTEITEITIPCRVTDPQLVVTLHEKKGDVALPVPYDHQRGFSGIFEDRSYICKTTIGDREVDSDAYYVYRLQVSSINVSVNAVQTVVRQGENITLMCIVIGNEVVNFEWTYPRKESGRLVEPVTDFLLDMPYHIRSILHIPSAELEDSGTYTCNVTESVNDHQDEKAINITVVE mot_3d846c9d85e6025fdd308e635d10a743_0001_000000009_0001_38_47_H_._bcov_4helix_12293_0001_0001__26__A
SVLEELLRLARELGDKRLADIIRTLIRAVRNGKISPEKALRLILAYAHFLGNKELFRVVLRLFKK GFLPNDAEELFIFLTEITEITIPCRVTDPQLVVTLHEKKGDVALPVPYDHQRGFSGIFEDRSYICKTTIGDREVDSDAYYVYRLQVSSINVSVNAVQTVVRQGENITLMCIVIGNEVVNFEWTYPRKESGRLVEPVTDFLLDMPYHIRSILHIPSAELEDSGTYTCNVTESVNDHQDEKAINITVVE mot_160197465f8bb7538cb2ee3a4afbc558_0001_1_000000012_0001_43_48_H_._bcov_4helix_13604_0001_0001_0001__24__T
SELDKIVKKLTDIAREAYKHNDKETIRKALRWAALFARQYRDPKFRELFRIIFQLRQRVER GFLPNDAEELFIFLTEITEITIPCRVTDPQLVVTLHEKKGDVALPVPYDHQRGFSGIFEDRSYICKTTIGDREVDSDAYYVYRLQVSSINVSVNAVQTVVRQGENITLMCIVIGNEVVNFEWTYPRKESGRLVEPVTDFLLDMPYHIRSILHIPSAELEDSGTYTCNVTESVNDHQDEKAINITVVE mot_7adca786d7372eb504d3486439fa8381_0001_000000015_0001_36_46_H_._ems_3hM_1325_0001_0002_0001__27__R
SELAEEILELIEKGDPRVRKRILELLKELKERGDEKRFKLLVRVWFLLRSGNPELAKQLLKKIKK GFLPNDAEELFIFLTEITEITIPCRVTDPQLVVTLHEKKGDVALPVPYDHQRGFSGIFEDRSYICKTTIGDREVDSDAYYVYRLQVSSINVSVNAVQTVVRQGENITLMCIVIGNEVVNFEWTYPRKESGRLVEPVTDFLLDMPYHIRSILHIPSAELEDSGTYTCNVTESVNDHQDEKAINITVVE mot_40e86e4e32a25ee6cbb7392bdf050625_0001_1_000000007_0001_45_49_H_._bcov_4helix_08751_0001_0001__21__R
SELFREAPELLEEGNPEEARRVLLRLAIRLAQEGDPRRRAVALAYFYLKTGNPKEAAQLLEEARR GFLPNDAEELFIFLTEITEITIPCRVTDPQLVVTLHEKKGDVALPVPYDHQRGFSGIFEDRSYICKTTIGDREVDSDAYYVYRLQVSSINVSVNAVQTVVRQGENITLMCIVIGNEVVNFEWTYPRKESGRLVEPVTDFLLDMPYHIRSILHIPSAELEDSGTYTCNVTESVNDHQDEKAINITVVE mot_bf3638518266f21cb84f5b4df2ecfe2d_0001_000000006_0001_43_47_H_._bcov_4helix_13872_0001_0001__8__P
PELRRLTARLLFLVVQAIRRNDEDTVRTLLKIAKELADRNPKYKFVFLVLRSMIFHMRRRI GFLPNDAEELFIFLTEITEITIPCRVTDPQLVVTLHEKKGDVALPVPYDHQRGFSGIFEDRSYICKTTIGDREVDSDAYYVYRLQVSSINVSVNAVQTVVRQGENITLMCIVIGNEVVNFEWTYPRKESGRLVEPVTDFLLDMPYHIRSILHIPSAELEDSGTYTCNVTESVNDHQDEKAINITVVE mot_51f052f6668327b679cb52626a28bdc2_0001_000000016_0001_20_27_H_._ems_3hM_469_0001_0001__56__H
PELIMEALELLKEGDPKKVFRVLARLVQLLREKGDPRYRLVLLILAYVRFGNPEAARQLLRIVLK GFLPNDAEELFIFLTEITEITIPCRVTDPQLVVTLHEKKGDVALPVPYDHQRGFSGIFEDRSYICKTTIGDREVDSDAYYVYRLQVSSINVSVNAVQTVVRQGENITLMCIVIGNEVVNFEWTYPRKESGRLVEPVTDFLLDMPYHIRSILHIPSAELEDSGTYTCNVTESVNDHQDEKAINITVVE mot_160197465f8bb7538cb2ee3a4afbc558_0001_1_000000012_0001_43_48_H_._bcov_4helix_11522_0001_0001__5__M
SEIEEVLELIRRYDPEVVKELEKVLRALKRSGVSPEKILEYLLIVAHFLGSPLAVRLLFRLMTKR GFLPNDAEELFIFLTEITEITIPCRVTDPQLVVTLHEKKGDVALPVPYDHQRGFSGIFEDRSYICKTTIGDREVDSDAYYVYRLQVSSINVSVNAVQTVVRQGENITLMCIVIGNEVVNFEWTYPRKESGRLVEPVTDFLLDMPYHIRSILHIPSAELEDSGTYTCNVTESVNDHQDEKAINITVVE Motif0241_bcov_4helix_07329_0001_0001__40__E
PELIEEALELLKEGDPKKVFRVLARLLQLLREKGDPRYRLVLLILAYVRFGNPEAARQLLRIVLK GFLPNDAEELFIFLTEITEITIPCRVTDPQLVVTLHEKKGDVALPVPYDHQRGFSGIFEDRSYICKTTIGDREVDSDAYYVYRLQVSSINVSVNAVQTVVRQGENITLMCIVIGNEVVNFEWTYPRKESGRLVEPVTDFLLDMPYHIRSILHIPSAELEDSGTYTCNVTESVNDHQDEKAINITVVE mot_160197465f8bb7538cb2ee3a4afbc558_0001_1_000000012_0001_43_48_H_._bcov_4helix_11522_0001_0001__27__L
PMRIEDALRSLLNSPNPELRLLAKVAIELLKRGVSPRRIALIIRRLADRLGLSPRVLRLVLIAVL GFLPNDAEELFIFLTEITEITIPCRVTDPQLVVTLHEKKGDVALPVPYDHQRGFSGIFEDRSYICKTTIGDREVDSDAYYVYRLQVSSINVSVNAVQTVVRQGENITLMCIVIGNEVVNFEWTYPRKESGRLVEPVTDFLLDMPYHIRSILHIPSAELEDSGTYTCNVTESVNDHQDEKAINITVVE mot_609d97902c010e147ff7b7376c5fa04b_0001_000000025_0001_40_50_H_._bcov_4helix_00764_0001_0001__2__M
HDERLARLAFRVLIKRAGVPDFDVKVTNGKVRVTITGRDQASQEALQLVFALARRLGLQVQIDTR GFLPNDAEELFIFLTEITEITIPCRVTDPQLVVTLHEKKGDVALPVPYDHQRGFSGIFEDRSYICKTTIGDREVDSDAYYVYRLQVSSINVSVNAVQTVVRQGENITLMCIVIGNEVVNFEWTYPRKESGRLVEPVTDFLLDMPYHIRSILHIPSAELEDSGTYTCNVTESVNDHQDEKAINITVVE mot_3h_hb1_2639_000000020_0001_26_36_H_._HEEHE_2903_0001_0002_0001__1__H
SELFREAIELLEEGNPEEARRVYLRLAIRLAQEGDPRRRAVALAYFYLKTGNPKEAAQLLEEARR GFLPNDAEELFIFLTEITEITIPCRVTDPQLVVTLHEKKGDVALPVPYDHQRGFSGIFEDRSYICKTTIGDREVDSDAYYVYRLQVSSINVSVNAVQTVVRQGENITLMCIVIGNEVVNFEWTYPRKESGRLVEPVTDFLLDMPYHIRSILHIPSAELEDSGTYTCNVTESVNDHQDEKAINITVVE mot_bf3638518266f21cb84f5b4df2ecfe2d_0001_000000006_0001_43_47_H_._bcov_4helix_13872_0001_0001__23__Y
PERIEEALELLKEGDPKKVFRVLARLVQLLREKGDPRYRLVLLILAYVRFGNPEAARQLLRIVLK GFLPNDAEELFIFLTEITEITIPCRVTDPQLVVTLHEKKGDVALPVPYDHQRGFSGIFEDRSYICKTTIGDREVDSDAYYVYRLQVSSINVSVNAVQTVVRQGENITLMCIVIGNEVVNFEWTYPRKESGRLVEPVTDFLLDMPYHIRSILHIPSAELEDSGTYTCNVTESVNDHQDEKAINITVVE mot_160197465f8bb7538cb2ee3a4afbc558_0001_1_000000012_0001_43_48_H_._bcov_4helix_11522_0001_0001__3__R
SVLEELLRLARELGDKRLADIIRALIRAVRNGKISPEKALRLILAYAHFLGNRELFRVVLRLFKK GFLPNDAEELFIFLTEITEITIPCRVTDPQLVVTLHEKKGDVALPVPYDHQRGFSGIFEDRSYICKTTIGDREVDSDAYYVYRLQVSSINVSVNAVQTVVRQGENITLMCIVIGNEVVNFEWTYPRKESGRLVEPVTDFLLDMPYHIRSILHIPSAELEDSGTYTCNVTESVNDHQDEKAINITVVE mot_160197465f8bb7538cb2ee3a4afbc558_0001_1_000000012_0001_43_48_H_._bcov_4helix_13604_0001_0001_0001__53__R
DKLTKAAKELAKKVKSGKLSVKQAMRLLFVIAFRLGIDRKEMVRAAQHLMLLITK GFLPNDAEELFIFLTEITEITIPCRVTDPQLVVTLHEKKGDVALPVPYDHQRGFSGIFEDRSYICKTTIGDREVDSDAYYVYRLQVSSINVSVNAVQTVVRQGENITLMCIVIGNEVVNFEWTYPRKESGRLVEPVTDFLLDMPYHIRSILHIPSAELEDSGTYTCNVTESVNDHQDEKAINITVVE Motif0700_HHH_eva_0491_0001_0001__21__V
PELIEEALELLKEGDPKKAFRVLARLVQLLREKGDPRYRLVLLILAYVRFGNPEAARQLLRIVLK GFLPNDAEELFIFLTEITEITIPCRVTDPQLVVTLHEKKGDVALPVPYDHQRGFSGIFEDRSYICKTTIGDREVDSDAYYVYRLQVSSINVSVNAVQTVVRQGENITLMCIVIGNEVVNFEWTYPRKESGRLVEPVTDFLLDMPYHIRSILHIPSAELEDSGTYTCNVTESVNDHQDEKAINITVVE mot_160197465f8bb7538cb2ee3a4afbc558_0001_1_000000012_0001_43_48_H_._bcov_4helix_11522_0001_0001__19__A
DKAREFLRAAAKYGDPSAKRALKLLEELRKRGIPPEEALKIVVEFLRKQGNPRLARVVEEALKDE GFLPNDAEELFIFLTEITEITIPCRVTDPQLVVTLHEKKGDVALPVPYDHQRGFSGIFEDRSYICKTTIGDREVDSDAYYVYRLQVSSINVSVNAVQTVVRQGENITLMCIVIGNEVVNFEWTYPRKESGRLVEPVTDFLLDMPYHIRSILHIPSAELEDSGTYTCNVTESVNDHQDEKAINITVVE pol_dbffe343c7d163558afca76ad3d2ac5b_0001_000000006_0001__49__Q
SLIEEILKEVRKKNPRVVYILERLLRRLKADGVPPEKILRILIAAAKRLGDPEASELLRRALKRK GFLPNDAEELFIFLTEITEITIPCRVTDPQLVVTLHEKKGDVALPVPYDHQRGFSGIFEDRSYICKTTIGDREVDSDAYYVYRLQVSSINVSVNAVQTVVRQGENITLMCIVIGNEVVNFEWTYPRKESGRLVEPVTDFLLDMPYHIRSILHIPSAELEDSGTYTCNVTESVNDHQDEKAINITVVE pol_efb1e6a814c01858843eeca3a22dd67d_0001_000000000_0001__30__A
DDERLARLAFRVLIKRAGVPDFDVKVTNGKVRVTITGRDQASQEALQLVFALARRLGLQVQIDDR GFLPNDAEELFIFLTEITEITIPCRVTDPQLVVTLHEKKGDVALPVPYDHQRGFSGIFEDRSYICKTTIGDREVDSDAYYVYRLQVSSINVSVNAVQTVVRQGENITLMCIVIGNEVVNFEWTYPRKESGRLVEPVTDFLLDMPYHIRSILHIPSAELEDSGTYTCNVTESVNDHQDEKAINITVVE mot_3h_hb1_2639_000000020_0001_26_36_H_._HEEHE_2903_0001_0002_0001__64__D
DKELLEEAIKLLKEGDPEKARKVLLELAREAHERADPKLYRAIALVYFYLRSNPRLAIQLLELLT GFLPNDAEELFIFLTEITEITIPCRVTDPQLVVTLHEKKGDVALPVPYDHQRGFSGIFEDRSYICKTTIGDREVDSDAYYVYRLQVSSINVSVNAVQTVVRQGENITLMCIVIGNEVVNFEWTYPRKESGRLVEPVTDFLLDMPYHIRSILHIPSAELEDSGTYTCNVTESVNDHQDEKAINITVVE mot_bf3638518266f21cb84f5b4df2ecfe2d_0001_000000006_0001_43_47_H_._bcov_4helix_08698_0001_0001__35__A
DKELLEEAIKLLKEGDPEKARKVLLELAREAHERYDPKLYRAIALVYFYLRSNPRLAIQLLELLT GFLPNDAEELFIFLTEITEITIPCRVTDPQLVVTLHEKKGDVALPVPYDHQRGFSGIFEDRSYICKTTIGDREVDSDAYYVYRLQVSSINVSVNAVQTVVRQGENITLMCIVIGNEVVNFEWTYPRKESGRLVEPVTDFLLDMPYHIRSILHIPSAELEDSGTYTCNVTESVNDHQDEKAINITVVE mot_bf3638518266f21cb84f5b4df2ecfe2d_0001_000000006_0001_43_47_H_._bcov_4helix_08698_0001_0001__35__Y
SELAEEILELIEKGDPRVAKLILELLKELKERGDEKRFKLLVRVWFLLRSGNPELAKQLLKKIKK GFLPNDAEELFIFLTEITEITIPCRVTDPQLVVTLHEKKGDVALPVPYDHQRGFSGIFEDRSYICKTTIGDREVDSDAYYVYRLQVSSINVSVNAVQTVVRQGENITLMCIVIGNEVVNFEWTYPRKESGRLVEPVTDFLLDMPYHIRSILHIPSAELEDSGTYTCNVTESVNDHQDEKAINITVVE mot_40e86e4e32a25ee6cbb7392bdf050625_0001_1_000000007_0001_45_49_H_._bcov_4helix_08751_0001_0001__19__A
SELAEEILELIEKGWPRVRKLILELLKELKERGDEKRFKLLVRVWFLLRSGNPELAKQLLKKIKK GFLPNDAEELFIFLTEITEITIPCRVTDPQLVVTLHEKKGDVALPVPYDHQRGFSGIFEDRSYICKTTIGDREVDSDAYYVYRLQVSSINVSVNAVQTVVRQGENITLMCIVIGNEVVNFEWTYPRKESGRLVEPVTDFLLDMPYHIRSILHIPSAELEDSGTYTCNVTESVNDHQDEKAINITVVE mot_40e86e4e32a25ee6cbb7392bdf050625_0001_1_000000007_0001_45_49_H_._bcov_4helix_08751_0001_0001__15__W
SELDKIVKKLTDIAREAYKHNDKETIEKALRWAALFARQYRDPIFRELFRIIFQLRQRVER GFLPNDAEELFIFLTEITEITIPCRVTDPQLVVTLHEKKGDVALPVPYDHQRGFSGIFEDRSYICKTTIGDREVDSDAYYVYRLQVSSINVSVNAVQTVVRQGENITLMCIVIGNEVVNFEWTYPRKESGRLVEPVTDFLLDMPYHIRSILHIPSAELEDSGTYTCNVTESVNDHQDEKAINITVVE mot_7adca786d7372eb504d3486439fa8381_0001_000000015_0001_36_46_H_._ems_3hM_1325_0001_0002_0001__44__I
SELAEEILELIEKYDPRVRKLILELLKELKERGDEKRFKLLVRVWFLLRSGNPELAKQLLKKIKK GFLPNDAEELFIFLTEITEITIPCRVTDPQLVVTLHEKKGDVALPVPYDHQRGFSGIFEDRSYICKTTIGDREVDSDAYYVYRLQVSSINVSVNAVQTVVRQGENITLMCIVIGNEVVNFEWTYPRKESGRLVEPVTDFLLDMPYHIRSILHIPSAELEDSGTYTCNVTESVNDHQDEKAINITVVE mot_40e86e4e32a25ee6cbb7392bdf050625_0001_1_000000007_0001_45_49_H_._bcov_4helix_08751_0001_0001__14__Y
SVGELVKRILELLKEDEHRALRRLVVLLLNRGISPEEIARIALRVLKLFKRDPEKARELIEKVLR GFLPNDAEELFIFLTEITEITIPCRVTDPQLVVTLHEKKGDVALPVPYDHQRGFSGIFEDRSYICKTTIGDREVDSDAYYVYRLQVSSINVSVNAVQTVVRQGENITLMCIVIGNEVVNFEWTYPRKESGRLVEPVTDFLLDMPYHIRSILHIPSAELEDSGTYTCNVTESVNDHQDEKAINITVVE mot_2b600050e251f2a604d3ce6a8573eea7_0001_000000019_0001_19_24_H_._bcov_4helix_03558_0001_0002_0001__3__G
DKELLEEAIKLLKEGDPEKARKVLLELAREAHERNDPKLYRGIALVYFYLRSNPRLAIQLLELLT GFLPNDAEELFIFLTEITEITIPCRVTDPQLVVTLHEKKGDVALPVPYDHQRGFSGIFEDRSYICKTTIGDREVDSDAYYVYRLQVSSINVSVNAVQTVVRQGENITLMCIVIGNEVVNFEWTYPRKESGRLVEPVTDFLLDMPYHIRSILHIPSAELEDSGTYTCNVTESVNDHQDEKAINITVVE mot_bf3638518266f21cb84f5b4df2ecfe2d_0001_000000006_0001_43_47_H_._bcov_4helix_08698_0001_0001__42__G
DLLEKAKKVAREILDREVVRIFELAVEVLKKKGANPSSILIAVLRLLRRRGVDPELLREVFRRAR GFLPNDAEELFIFLTEITEITIPCRVTDPQLVVTLHEKKGDVALPVPYDHQRGFSGIFEDRSYICKTTIGDREVDSDAYYVYRLQVSSINVSVNAVQTVVRQGENITLMCIVIGNEVVNFEWTYPRKESGRLVEPVTDFLLDMPYHIRSILHIPSAELEDSGTYTCNVTESVNDHQDEKAINITVVE mot_08167eb7329a42484cd5255d2447d7e3_0001_000000008_0001_28_33_H_._bcov_4helix_06679_0001_0001__16__R
DELREILREALEKGDPELVKELLELLERLADETGDPKLRIVIAYVWFAKKKNDPRLLKTALQVLK GFLPNDAEELFIFLTEITEITIPCRVTDPQLVVTLHEKKGDVALPVPYDHQRGFSGIFEDRSYICKTTIGDREVDSDAYYVYRLQVSSINVSVNAVQTVVRQGENITLMCIVIGNEVVNFEWTYPRKESGRLVEPVTDFLLDMPYHIRSILHIPSAELEDSGTYTCNVTESVNDHQDEKAINITVVE mot_3d846c9d85e6025fdd308e635d10a743_0001_000000009_0001_38_47_H_._bcov_4helix_12293_0001_0001__27__E
PQRIEDALRSLLNSPNPELRLLAKVAIELLKRGVSPRRIALIIRRLADRLGLSPRVLRLVLIAVL GFLPNDAEELFIFLTEITEITIPCRVTDPQLVVTLHEKKGDVALPVPYDHQRGFSGIFEDRSYICKTTIGDREVDSDAYYVYRLQVSSINVSVNAVQTVVRQGENITLMCIVIGNEVVNFEWTYPRKESGRLVEPVTDFLLDMPYHIRSILHIPSAELEDSGTYTCNVTESVNDHQDEKAINITVVE mot_609d97902c010e147ff7b7376c5fa04b_0001_000000025_0001_40_50_H_._bcov_4helix_00764_0001_0001__2__Q
DKELLEEAIKLLKEGDPEKARKVLLELAREAHERNDPKLYRAQALVYFYLRSNPRLAIQLLELLT GFLPNDAEELFIFLTEITEITIPCRVTDPQLVVTLHEKKGDVALPVPYDHQRGFSGIFEDRSYICKTTIGDREVDSDAYYVYRLQVSSINVSVNAVQTVVRQGENITLMCIVIGNEVVNFEWTYPRKESGRLVEPVTDFLLDMPYHIRSILHIPSAELEDSGTYTCNVTESVNDHQDEKAINITVVE mot_bf3638518266f21cb84f5b4df2ecfe2d_0001_000000006_0001_43_47_H_._bcov_4helix_08698_0001_0001__43__Q
PELIEEALELLKEGDPKKVFRVLARLVQLLREKIDPRYRLVLLILAYVRFGNPEAARQLLRIVLK GFLPNDAEELFIFLTEITEITIPCRVTDPQLVVTLHEKKGDVALPVPYDHQRGFSGIFEDRSYICKTTIGDREVDSDAYYVYRLQVSSINVSVNAVQTVVRQGENITLMCIVIGNEVVNFEWTYPRKESGRLVEPVTDFLLDMPYHIRSILHIPSAELEDSGTYTCNVTESVNDHQDEKAINITVVE mot_160197465f8bb7538cb2ee3a4afbc558_0001_1_000000012_0001_43_48_H_._bcov_4helix_11522_0001_0001__34__I
SDESRKLQRRLALIFAALRQGFISNDEAKELAKRVEEKARKLGDKHVRQSVKFVKDAIERAG GFLPNDAEELFIFLTEITEITIPCRVTDPQLVVTLHEKKGDVALPVPYDHQRGFSGIFEDRSYICKTTIGDREVDSDAYYVYRLQVSSINVSVNAVQTVVRQGENITLMCIVIGNEVVNFEWTYPRKESGRLVEPVTDFLLDMPYHIRSILHIPSAELEDSGTYTCNVTESVNDHQDEKAINITVVE mot_7397bc064fdf6bae2cd3d62d454bf56a_0001_1_000000021_0001_44_52_H_._HHH_eva_0380_0001_0001_0001__50__S
DYCTLFLQIWMVATTLAKEAKSEEDVKKAEKKLQEWLDKLNVNKLLQAIARRILRRVYKQLS GFLPNDAEELFIFLTEITEITIPCRVTDPQLVVTLHEKKGDVALPVPYDHQRGFSGIFEDRSYICKTTIGDREVDSDAYYVYRLQVSSINVSVNAVQTVVRQGENITLMCIVIGNEVVNFEWTYPRKESGRLVEPVTDFLLDMPYHIRSILHIPSAELEDSGTYTCNVTESVNDHQDEKAINITVVE Motif0226_ems_3hC_1017_0001_0001_0001__3__C
SEKEYLERVLRLLEQGNRRRAIARLLQILQELKRRGDPRVEEFRKLVRLLYRDEEKAKELVRRLR GFLPNDAEELFIFLTEITEITIPCRVTDPQLVVTLHEKKGDVALPVPYDHQRGFSGIFEDRSYICKTTIGDREVDSDAYYVYRLQVSSINVSVNAVQTVVRQGENITLMCIVIGNEVVNFEWTYPRKESGRLVEPVTDFLLDMPYHIRSILHIPSAELEDSGTYTCNVTESVNDHQDEKAINITVVE mot_e4bd6bfb1f6e2b8050824fddb522a560_0001_000000012_0001_38_46_H_._bcov_4helix_13996_0001_0001_0001__51__Y
SVEELVKRILELLKEDEHRALRRLVVLLLNRGISPEEIARIALRVLKLFKRPPEKARELIEKVLR GFLPNDAEELFIFLTEITEITIPCRVTDPQLVVTLHEKKGDVALPVPYDHQRGFSGIFEDRSYICKTTIGDREVDSDAYYVYRLQVSSINVSVNAVQTVVRQGENITLMCIVIGNEVVNFEWTYPRKESGRLVEPVTDFLLDMPYHIRSILHIPSAELEDSGTYTCNVTESVNDHQDEKAINITVVE mot_2b600050e251f2a604d3ce6a8573eea7_0001_000000019_0001_19_24_H_._bcov_4helix_03558_0001_0002_0001__52__P
PELRRLTARLLFLVVQAIRRNDEDTVRTLLKIAKGLADRNPKYKFVFLVLRSMIFRMRRRI GFLPNDAEELFIFLTEITEITIPCRVTDPQLVVTLHEKKGDVALPVPYDHQRGFSGIFEDRSYICKTTIGDREVDSDAYYVYRLQVSSINVSVNAVQTVVRQGENITLMCIVIGNEVVNFEWTYPRKESGRLVEPVTDFLLDMPYHIRSILHIPSAELEDSGTYTCNVTESVNDHQDEKAINITVVE mot_51f052f6668327b679cb52626a28bdc2_0001_000000016_0001_20_27_H_._ems_3hM_469_0001_0001__35__G
PELRRLSARLLFLVVQAIRRNDEDTVRTLLKIAKELADRNPKYKFVFLVLRSMIFRMRRRI GFLPNDAEELFIFLTEITEITIPCRVTDPQLVVTLHEKKGDVALPVPYDHQRGFSGIFEDRSYICKTTIGDREVDSDAYYVYRLQVSSINVSVNAVQTVVRQGENITLMCIVIGNEVVNFEWTYPRKESGRLVEPVTDFLLDMPYHIRSILHIPSAELEDSGTYTCNVTESVNDHQDEKAINITVVE mot_51f052f6668327b679cb52626a28bdc2_0001_000000016_0001_20_27_H_._ems_3hM_469_0001_0001__7__S
DKLTKAAKELAKKVKSGKLSPKQAMRLLFVIAFRLGIDRKEMVRAAQHLMLHITK GFLPNDAEELFIFLTEITEITIPCRVTDPQLVVTLHEKKGDVALPVPYDHQRGFSGIFEDRSYICKTTIGDREVDSDAYYVYRLQVSSINVSVNAVQTVVRQGENITLMCIVIGNEVVNFEWTYPRKESGRLVEPVTDFLLDMPYHIRSILHIPSAELEDSGTYTCNVTESVNDHQDEKAINITVVE Motif0700_HHH_eva_0491_0001_0001__52__H
PELRRLTGRLLFLVVQAIRRNDEDTVRTLLKIAKELADRNPKYKFVFLVLRSMIFRMRRRI GFLPNDAEELFIFLTEITEITIPCRVTDPQLVVTLHEKKGDVALPVPYDHQRGFSGIFEDRSYICKTTIGDREVDSDAYYVYRLQVSSINVSVNAVQTVVRQGENITLMCIVIGNEVVNFEWTYPRKESGRLVEPVTDFLLDMPYHIRSILHIPSAELEDSGTYTCNVTESVNDHQDEKAINITVVE mot_51f052f6668327b679cb52626a28bdc2_0001_000000016_0001_20_27_H_._ems_3hM_469_0001_0001__8__G
QKAREFLRAAAKYGDPSAKRALKLLEELRKRGIPPEEALKIVVEFLRKAGNPRLARVVEEALKDE GFLPNDAEELFIFLTEITEITIPCRVTDPQLVVTLHEKKGDVALPVPYDHQRGFSGIFEDRSYICKTTIGDREVDSDAYYVYRLQVSSINVSVNAVQTVVRQGENITLMCIVIGNEVVNFEWTYPRKESGRLVEPVTDFLLDMPYHIRSILHIPSAELEDSGTYTCNVTESVNDHQDEKAINITVVE pol_dbffe343c7d163558afca76ad3d2ac5b_0001_000000006_0001__1__Q
DPTSFRLVMEISLVLQLFKKGEIDPSQAKTLLKRLQEKAKMIGDRFAVVLAEFAIRVIKKAEKS GFLPNDAEELFIFLTEITEITIPCRVTDPQLVVTLHEKKGDVALPVPYDHQRGFSGIFEDRSYICKTTIGDREVDSDAYYVYRLQVSSINVSVNAVQTVVRQGENITLMCIVIGNEVVNFEWTYPRKESGRLVEPVTDFLLDMPYHIRSILHIPSAELEDSGTYTCNVTESVNDHQDEKAINITVVE Motif0654_HHH_eva_0065_0001_0002_0001__41__M
SLIEEILKEVRKKNPRVVYILERLLRRLKEDGVPPEKILRILIAMAKRLGDPEASELLRRALKRK GFLPNDAEELFIFLTEITEITIPCRVTDPQLVVTLHEKKGDVALPVPYDHQRGFSGIFEDRSYICKTTIGDREVDSDAYYVYRLQVSSINVSVNAVQTVVRQGENITLMCIVIGNEVVNFEWTYPRKESGRLVEPVTDFLLDMPYHIRSILHIPSAELEDSGTYTCNVTESVNDHQDEKAINITVVE pol_efb1e6a814c01858843eeca3a22dd67d_0001_000000000_0001__45__M
DLLEKAKKVAREILDPEVVRIFELAVEVLKKKGANPSSILIAVLRLLRRRGVDAELLREVFRRAR GFLPNDAEELFIFLTEITEITIPCRVTDPQLVVTLHEKKGDVALPVPYDHQRGFSGIFEDRSYICKTTIGDREVDSDAYYVYRLQVSSINVSVNAVQTVVRQGENITLMCIVIGNEVVNFEWTYPRKESGRLVEPVTDFLLDMPYHIRSILHIPSAELEDSGTYTCNVTESVNDHQDEKAINITVVE mot_08167eb7329a42484cd5255d2447d7e3_0001_000000008_0001_28_33_H_._bcov_4helix_06679_0001_0001__54__A
SVLIELLRLARELGDKRLADIIRALIRAVRNGKISPEKALRLILAYAHFLGNKELFRVVLRLFKK GFLPNDAEELFIFLTEITEITIPCRVTDPQLVVTLHEKKGDVALPVPYDHQRGFSGIFEDRSYICKTTIGDREVDSDAYYVYRLQVSSINVSVNAVQTVVRQGENITLMCIVIGNEVVNFEWTYPRKESGRLVEPVTDFLLDMPYHIRSILHIPSAELEDSGTYTCNVTESVNDHQDEKAINITVVE mot_160197465f8bb7538cb2ee3a4afbc558_0001_1_000000012_0001_43_48_H_._bcov_4helix_13604_0001_0001_0001__4__I
DKLTKAAKELAKKVKSGKLSPKQAMRLLFVIAFRLGIDRKEMVRAMQHLMLLITK GFLPNDAEELFIFLTEITEITIPCRVTDPQLVVTLHEKKGDVALPVPYDHQRGFSGIFEDRSYICKTTIGDREVDSDAYYVYRLQVSSINVSVNAVQTVVRQGENITLMCIVIGNEVVNFEWTYPRKESGRLVEPVTDFLLDMPYHIRSILHIPSAELEDSGTYTCNVTESVNDHQDEKAINITVVE Motif0700_HHH_eva_0491_0001_0001__46__M
DEREELIELILRNLDDPEKVHELLKRLLELAEELGDRRLYRYKMLIFWALRRNPERAERLLRKLK GFLPNDAEELFIFLTEITEITIPCRVTDPQLVVTLHEKKGDVALPVPYDHQRGFSGIFEDRSYICKTTIGDREVDSDAYYVYRLQVSSINVSVNAVQTVVRQGENITLMCIVIGNEVVNFEWTYPRKESGRLVEPVTDFLLDMPYHIRSILHIPSAELEDSGTYTCNVTESVNDHQDEKAINITVVE mot_1135017daf8806428a8a9fbb7d65b56a_0001_1_000000003_0001_54_58_H_._bcov_4helix_12259_0001_0001__43__K
PRLIEEALELLKEGDPKKVFRVLARLVQLLREKGDPRYRLVLLILAYVRFGNPEAARQLLRIVLK GFLPNDAEELFIFLTEITEITIPCRVTDPQLVVTLHEKKGDVALPVPYDHQRGFSGIFEDRSYICKTTIGDREVDSDAYYVYRLQVSSINVSVNAVQTVVRQGENITLMCIVIGNEVVNFEWTYPRKESGRLVEPVTDFLLDMPYHIRSILHIPSAELEDSGTYTCNVTESVNDHQDEKAINITVVE mot_160197465f8bb7538cb2ee3a4afbc558_0001_1_000000012_0001_43_48_H_._bcov_4helix_11522_0001_0001__2__R
DPTSFRLVMEISLVLQLFKKGEIDPSQAKTLLKRLQEKAKKIGDRFAVVLAEFAIRVIPKAEKS GFLPNDAEELFIFLTEITEITIPCRVTDPQLVVTLHEKKGDVALPVPYDHQRGFSGIFEDRSYICKTTIGDREVDSDAYYVYRLQVSSINVSVNAVQTVVRQGENITLMCIVIGNEVVNFEWTYPRKESGRLVEPVTDFLLDMPYHIRSILHIPSAELEDSGTYTCNVTESVNDHQDEKAINITVVE Motif0654_HHH_eva_0065_0001_0002_0001__59__P
SELAEEILELIEKGDPRVRKLILELLKELKERGDEKRFKLLLRVWFLLRSGNPELAKQLLKKIKK GFLPNDAEELFIFLTEITEITIPCRVTDPQLVVTLHEKKGDVALPVPYDHQRGFSGIFEDRSYICKTTIGDREVDSDAYYVYRLQVSSINVSVNAVQTVVRQGENITLMCIVIGNEVVNFEWTYPRKESGRLVEPVTDFLLDMPYHIRSILHIPSAELEDSGTYTCNVTESVNDHQDEKAINITVVE mot_40e86e4e32a25ee6cbb7392bdf050625_0001_1_000000007_0001_45_49_H_._bcov_4helix_08751_0001_0001__42__L
DKLTKAAKELNKKVKSGKLSPKQAMRLLFVIAFRLGIDRKEMVRAAQHLMLLITK GFLPNDAEELFIFLTEITEITIPCRVTDPQLVVTLHEKKGDVALPVPYDHQRGFSGIFEDRSYICKTTIGDREVDSDAYYVYRLQVSSINVSVNAVQTVVRQGENITLMCIVIGNEVVNFEWTYPRKESGRLVEPVTDFLLDMPYHIRSILHIPSAELEDSGTYTCNVTESVNDHQDEKAINITVVE Motif0700_HHH_eva_0491_0001_0001__11__N
PRRIEDALRSLLNSPNPELRLLAIVAIELLKRGVSPRRIALIIRRLADRLGLSPRVLRLVLIAVL GFLPNDAEELFIFLTEITEITIPCRVTDPQLVVTLHEKKGDVALPVPYDHQRGFSGIFEDRSYICKTTIGDREVDSDAYYVYRLQVSSINVSVNAVQTVVRQGENITLMCIVIGNEVVNFEWTYPRKESGRLVEPVTDFLLDMPYHIRSILHIPSAELEDSGTYTCNVTESVNDHQDEKAINITVVE mot_609d97902c010e147ff7b7376c5fa04b_0001_000000025_0001_40_50_H_._bcov_4helix_00764_0001_0001__24__I
SLEELERLIRKLVKEGDPAARRAELVLESLKRRGVSPEEIVRRLIAFLFILGNPELIRLAIRLFL GFLPNDAEELFIFLTEITEITIPCRVTDPQLVVTLHEKKGDVALPVPYDHQRGFSGIFEDRSYICKTTIGDREVDSDAYYVYRLQVSSINVSVNAVQTVVRQGENITLMCIVIGNEVVNFEWTYPRKESGRLVEPVTDFLLDMPYHIRSILHIPSAELEDSGTYTCNVTESVNDHQDEKAINITVVE Motif0680_bcov_4helix_10154_0001_0002__24__E
SDESRKLQRRLALIFAALRQGFISNDEAKELAKRVEEKARKLGDPHVRQLVKFVKDAIERAG GFLPNDAEELFIFLTEITEITIPCRVTDPQLVVTLHEKKGDVALPVPYDHQRGFSGIFEDRSYICKTTIGDREVDSDAYYVYRLQVSSINVSVNAVQTVVRQGENITLMCIVIGNEVVNFEWTYPRKESGRLVEPVTDFLLDMPYHIRSILHIPSAELEDSGTYTCNVTESVNDHQDEKAINITVVE mot_7397bc064fdf6bae2cd3d62d454bf56a_0001_1_000000021_0001_44_52_H_._HHH_eva_0380_0001_0001_0001__45__P
SEIEEVLELIRRYDPEVVKELEKVLRALKRSGVSPEKILKYLLIVAHFLGSPLALRLLFRLMTKR GFLPNDAEELFIFLTEITEITIPCRVTDPQLVVTLHEKKGDVALPVPYDHQRGFSGIFEDRSYICKTTIGDREVDSDAYYVYRLQVSSINVSVNAVQTVVRQGENITLMCIVIGNEVVNFEWTYPRKESGRLVEPVTDFLLDMPYHIRSILHIPSAELEDSGTYTCNVTESVNDHQDEKAINITVVE Motif0241_bcov_4helix_07329_0001_0001__55__L
DEREELIELILRNLDDPEKVHELLKRLLELAEELGDRRLYRYVPLIFWALRRNPERAERLLRKLK GFLPNDAEELFIFLTEITEITIPCRVTDPQLVVTLHEKKGDVALPVPYDHQRGFSGIFEDRSYICKTTIGDREVDSDAYYVYRLQVSSINVSVNAVQTVVRQGENITLMCIVIGNEVVNFEWTYPRKESGRLVEPVTDFLLDMPYHIRSILHIPSAELEDSGTYTCNVTESVNDHQDEKAINITVVE mot_1135017daf8806428a8a9fbb7d65b56a_0001_1_000000003_0001_54_58_H_._bcov_4helix_12259_0001_0001__44__P
DLLEKAKKVAREILDPEVVRIFELAVEVLKKKGANPSSILIAVLKLLRRRGVDPELLREVFRRAR GFLPNDAEELFIFLTEITEITIPCRVTDPQLVVTLHEKKGDVALPVPYDHQRGFSGIFEDRSYICKTTIGDREVDSDAYYVYRLQVSSINVSVNAVQTVVRQGENITLMCIVIGNEVVNFEWTYPRKESGRLVEPVTDFLLDMPYHIRSILHIPSAELEDSGTYTCNVTESVNDHQDEKAINITVVE mot_08167eb7329a42484cd5255d2447d7e3_0001_000000008_0001_28_33_H_._bcov_4helix_06679_0001_0001__45__K
DPTSFRLVMEISLVLQLFKKGEIDPSQIKTLLKRLQEKAKKIGDRFAVVLAEFAIRVIKKAEKS GFLPNDAEELFIFLTEITEITIPCRVTDPQLVVTLHEKKGDVALPVPYDHQRGFSGIFEDRSYICKTTIGDREVDSDAYYVYRLQVSSINVSVNAVQTVVRQGENITLMCIVIGNEVVNFEWTYPRKESGRLVEPVTDFLLDMPYHIRSILHIPSAELEDSGTYTCNVTESVNDHQDEKAINITVVE Motif0654_HHH_eva_0065_0001_0002_0001__28__I
SLIEEILKEVRKKNPRVVYILERLLRRLKEDGVPPEKIFRILIAAAKRLGDPEASELLRRALKRK GFLPNDAEELFIFLTEITEITIPCRVTDPQLVVTLHEKKGDVALPVPYDHQRGFSGIFEDRSYICKTTIGDREVDSDAYYVYRLQVSSINVSVNAVQTVVRQGENITLMCIVIGNEVVNFEWTYPRKESGRLVEPVTDFLLDMPYHIRSILHIPSAELEDSGTYTCNVTESVNDHQDEKAINITVVE pol_efb1e6a814c01858843eeca3a22dd67d_0001_000000000_0001__39__F
SLIEEILKEVRKKNPRLVYILERLLRRLKEDGVPPEKILRILIAAAKRLGDPEASELLRRALKRK GFLPNDAEELFIFLTEITEITIPCRVTDPQLVVTLHEKKGDVALPVPYDHQRGFSGIFEDRSYICKTTIGDREVDSDAYYVYRLQVSSINVSVNAVQTVVRQGENITLMCIVIGNEVVNFEWTYPRKESGRLVEPVTDFLLDMPYHIRSILHIPSAELEDSGTYTCNVTESVNDHQDEKAINITVVE pol_efb1e6a814c01858843eeca3a22dd67d_0001_000000000_0001__17__L
DYRTLFLQIWMVATTLAKEAKSEEDVKKAEKKLQEWLDKLNHNKLLQAIARRILRRVYKQLS GFLPNDAEELFIFLTEITEITIPCRVTDPQLVVTLHEKKGDVALPVPYDHQRGFSGIFEDRSYICKTTIGDREVDSDAYYVYRLQVSSINVSVNAVQTVVRQGENITLMCIVIGNEVVNFEWTYPRKESGRLVEPVTDFLLDMPYHIRSILHIPSAELEDSGTYTCNVTESVNDHQDEKAINITVVE Motif0226_ems_3hC_1017_0001_0001_0001__42__H
PRRIEDALRSLLNSPNPELRLVAKVAIELLKRGVSPRRIALIIRRLADRLGLSPRVLRLVLIAVL GFLPNDAEELFIFLTEITEITIPCRVTDPQLVVTLHEKKGDVALPVPYDHQRGFSGIFEDRSYICKTTIGDREVDSDAYYVYRLQVSSINVSVNAVQTVVRQGENITLMCIVIGNEVVNFEWTYPRKESGRLVEPVTDFLLDMPYHIRSILHIPSAELEDSGTYTCNVTESVNDHQDEKAINITVVE mot_609d97902c010e147ff7b7376c5fa04b_0001_000000025_0001_40_50_H_._bcov_4helix_00764_0001_0001__22__V
DPTSFRLVMEISLVLQLFKKGEIDPSQKKTLLKRLQEKAKKIGDRFAVVLAEFAIRVIKKAEKS GFLPNDAEELFIFLTEITEITIPCRVTDPQLVVTLHEKKGDVALPVPYDHQRGFSGIFEDRSYICKTTIGDREVDSDAYYVYRLQVSSINVSVNAVQTVVRQGENITLMCIVIGNEVVNFEWTYPRKESGRLVEPVTDFLLDMPYHIRSILHIPSAELEDSGTYTCNVTESVNDHQDEKAINITVVE Motif0654_HHH_eva_0065_0001_0002_0001__28__K
DKLTKAAKELAKKVKSGKLSPKQAMRLLFVIAFRLGIDRKEMVRAASHLMLLITK GFLPNDAEELFIFLTEITEITIPCRVTDPQLVVTLHEKKGDVALPVPYDHQRGFSGIFEDRSYICKTTIGDREVDSDAYYVYRLQVSSINVSVNAVQTVVRQGENITLMCIVIGNEVVNFEWTYPRKESGRLVEPVTDFLLDMPYHIRSILHIPSAELEDSGTYTCNVTESVNDHQDEKAINITVVE Motif0700_HHH_eva_0491_0001_0001__47__S
DDERLARLAFRVLIKRAGVPDFDVKVTNGKVRVTITGRDQASQEALQLVFAHARRLGLQVQIDTR GFLPNDAEELFIFLTEITEITIPCRVTDPQLVVTLHEKKGDVALPVPYDHQRGFSGIFEDRSYICKTTIGDREVDSDAYYVYRLQVSSINVSVNAVQTVVRQGENITLMCIVIGNEVVNFEWTYPRKESGRLVEPVTDFLLDMPYHIRSILHIPSAELEDSGTYTCNVTESVNDHQDEKAINITVVE mot_3h_hb1_2639_000000020_0001_26_36_H_._HEEHE_2903_0001_0002_0001__52__H
DEREELIELILRNLDDPEKVHELLKRLLELAEELGDRRLYRYVMLIFWALRRNPERAERLLRKLE GFLPNDAEELFIFLTEITEITIPCRVTDPQLVVTLHEKKGDVALPVPYDHQRGFSGIFEDRSYICKTTIGDREVDSDAYYVYRLQVSSINVSVNAVQTVVRQGENITLMCIVIGNEVVNFEWTYPRKESGRLVEPVTDFLLDMPYHIRSILHIPSAELEDSGTYTCNVTESVNDHQDEKAINITVVE mot_1135017daf8806428a8a9fbb7d65b56a_0001_1_000000003_0001_54_58_H_._bcov_4helix_12259_0001_0001__65__E
PRRIEDALRSFLNSPNPELRLLAKVAIELLKRGVSPRRIALIIRRLADRLGLSPRVLRLVLIAVL GFLPNDAEELFIFLTEITEITIPCRVTDPQLVVTLHEKKGDVALPVPYDHQRGFSGIFEDRSYICKTTIGDREVDSDAYYVYRLQVSSINVSVNAVQTVVRQGENITLMCIVIGNEVVNFEWTYPRKESGRLVEPVTDFLLDMPYHIRSILHIPSAELEDSGTYTCNVTESVNDHQDEKAINITVVE mot_609d97902c010e147ff7b7376c5fa04b_0001_000000025_0001_40_50_H_._bcov_4helix_00764_0001_0001__11__F
SDESRKLQRRLALIFAALRQGFISNDEAKELAKRVEEKARFLGDKHVRQLVKFVKDAIERAG GFLPNDAEELFIFLTEITEITIPCRVTDPQLVVTLHEKKGDVALPVPYDHQRGFSGIFEDRSYICKTTIGDREVDSDAYYVYRLQVSSINVSVNAVQTVVRQGENITLMCIVIGNEVVNFEWTYPRKESGRLVEPVTDFLLDMPYHIRSILHIPSAELEDSGTYTCNVTESVNDHQDEKAINITVVE mot_7397bc064fdf6bae2cd3d62d454bf56a_0001_1_000000021_0001_44_52_H_._HHH_eva_0380_0001_0001_0001__41__F
DEREELIELILRNLDDPENVHELLKRLLELAEELGDRRLYRYVMLIFWALRRNPERAERLLRKLK GFLPNDAEELFIFLTEITEITIPCRVTDPQLVVTLHEKKGDVALPVPYDHQRGFSGIFEDRSYICKTTIGDREVDSDAYYVYRLQVSSINVSVNAVQTVVRQGENITLMCIVIGNEVVNFEWTYPRKESGRLVEPVTDFLLDMPYHIRSILHIPSAELEDSGTYTCNVTESVNDHQDEKAINITVVE mot_1135017daf8806428a8a9fbb7d65b56a_0001_1_000000003_0001_54_58_H_._bcov_4helix_12259_0001_0001__19__N
DPTSFRLVMEISLVLDLFKKGEIDPSQAKTLLKRLQEKAKKIGDRFAVVLAEFAIRVIKKAEKS GFLPNDAEELFIFLTEITEITIPCRVTDPQLVVTLHEKKGDVALPVPYDHQRGFSGIFEDRSYICKTTIGDREVDSDAYYVYRLQVSSINVSVNAVQTVVRQGENITLMCIVIGNEVVNFEWTYPRKESGRLVEPVTDFLLDMPYHIRSILHIPSAELEDSGTYTCNVTESVNDHQDEKAINITVVE Motif0654_HHH_eva_0065_0001_0002_0001__16__D
SLIEEILKEVRKKNPRVVYILERLLRRLKEDGVPPEKILRILIAAAKRMGDPEASELLRRALKRK GFLPNDAEELFIFLTEITEITIPCRVTDPQLVVTLHEKKGDVALPVPYDHQRGFSGIFEDRSYICKTTIGDREVDSDAYYVYRLQVSSINVSVNAVQTVVRQGENITLMCIVIGNEVVNFEWTYPRKESGRLVEPVTDFLLDMPYHIRSILHIPSAELEDSGTYTCNVTESVNDHQDEKAINITVVE pol_efb1e6a814c01858843eeca3a22dd67d_0001_000000000_0001__49__M
DKELLEEAIKLLKEGDPEKARKVLLELAREAHERNDPKLYRAIALVYFYYRSNPRLAIQLLELLT GFLPNDAEELFIFLTEITEITIPCRVTDPQLVVTLHEKKGDVALPVPYDHQRGFSGIFEDRSYICKTTIGDREVDSDAYYVYRLQVSSINVSVNAVQTVVRQGENITLMCIVIGNEVVNFEWTYPRKESGRLVEPVTDFLLDMPYHIRSILHIPSAELEDSGTYTCNVTESVNDHQDEKAINITVVE mot_bf3638518266f21cb84f5b4df2ecfe2d_0001_000000006_0001_43_47_H_._bcov_4helix_08698_0001_0001__50__Y
DKELLEEAIKLLKEGDPEKARKVLLELAREAHERNDPKLYRAIALVYFYLRSNPRLAIMLLELLT GFLPNDAEELFIFLTEITEITIPCRVTDPQLVVTLHEKKGDVALPVPYDHQRGFSGIFEDRSYICKTTIGDREVDSDAYYVYRLQVSSINVSVNAVQTVVRQGENITLMCIVIGNEVVNFEWTYPRKESGRLVEPVTDFLLDMPYHIRSILHIPSAELEDSGTYTCNVTESVNDHQDEKAINITVVE mot_bf3638518266f21cb84f5b4df2ecfe2d_0001_000000006_0001_43_47_H_._bcov_4helix_08698_0001_0001__59__M
SLIEEILKEVRKKNPRVVYILERLLRRLKEDGVPPEKILRILMAAAKRLGDPEASELLRRALKRK GFLPNDAEELFIFLTEITEITIPCRVTDPQLVVTLHEKKGDVALPVPYDHQRGFSGIFEDRSYICKTTIGDREVDSDAYYVYRLQVSSINVSVNAVQTVVRQGENITLMCIVIGNEVVNFEWTYPRKESGRLVEPVTDFLLDMPYHIRSILHIPSAELEDSGTYTCNVTESVNDHQDEKAINITVVE pol_efb1e6a814c01858843eeca3a22dd67d_0001_000000000_0001__43__M
SFLAEEILELIEKGDPRVRKLILELLKELKERGDEKRFKLLVRVWFLLRSGNPELAKQLLKKIKK GFLPNDAEELFIFLTEITEITIPCRVTDPQLVVTLHEKKGDVALPVPYDHQRGFSGIFEDRSYICKTTIGDREVDSDAYYVYRLQVSSINVSVNAVQTVVRQGENITLMCIVIGNEVVNFEWTYPRKESGRLVEPVTDFLLDMPYHIRSILHIPSAELEDSGTYTCNVTESVNDHQDEKAINITVVE mot_40e86e4e32a25ee6cbb7392bdf050625_0001_1_000000007_0001_45_49_H_._bcov_4helix_08751_0001_0001__2__F
DEREELIELILRNLDDPEKVHELLKRLLELAEELGYRRLYRYVMLIFWALRRNPERAERLLRKLK GFLPNDAEELFIFLTEITEITIPCRVTDPQLVVTLHEKKGDVALPVPYDHQRGFSGIFEDRSYICKTTIGDREVDSDAYYVYRLQVSSINVSVNAVQTVVRQGENITLMCIVIGNEVVNFEWTYPRKESGRLVEPVTDFLLDMPYHIRSILHIPSAELEDSGTYTCNVTESVNDHQDEKAINITVVE mot_1135017daf8806428a8a9fbb7d65b56a_0001_1_000000003_0001_54_58_H_._bcov_4helix_12259_0001_0001__36__Y
SELDKIVKKLTDIAREAYKHNDKETIEKALRWAALFARQYRDPKFRELFRIIFQLRDRVER GFLPNDAEELFIFLTEITEITIPCRVTDPQLVVTLHEKKGDVALPVPYDHQRGFSGIFEDRSYICKTTIGDREVDSDAYYVYRLQVSSINVSVNAVQTVVRQGENITLMCIVIGNEVVNFEWTYPRKESGRLVEPVTDFLLDMPYHIRSILHIPSAELEDSGTYTCNVTESVNDHQDEKAINITVVE mot_7adca786d7372eb504d3486439fa8381_0001_000000015_0001_36_46_H_._ems_3hM_1325_0001_0002_0001__57__D
SELFREAIELLEEGNPEEARRVLRRLAIRLAQEGDPRRRAVALAYFYLKTGNPKEAAQLLEEARR GFLPNDAEELFIFLTEITEITIPCRVTDPQLVVTLHEKKGDVALPVPYDHQRGFSGIFEDRSYICKTTIGDREVDSDAYYVYRLQVSSINVSVNAVQTVVRQGENITLMCIVIGNEVVNFEWTYPRKESGRLVEPVTDFLLDMPYHIRSILHIPSAELEDSGTYTCNVTESVNDHQDEKAINITVVE mot_bf3638518266f21cb84f5b4df2ecfe2d_0001_000000006_0001_43_47_H_._bcov_4helix_13872_0001_0001__24__R
SVEELVKRILELLKEDEHRALRRLVVLTLNRGISPEEIARIALRVLKLFKRDPEKARELIEKVLR GFLPNDAEELFIFLTEITEITIPCRVTDPQLVVTLHEKKGDVALPVPYDHQRGFSGIFEDRSYICKTTIGDREVDSDAYYVYRLQVSSINVSVNAVQTVVRQGENITLMCIVIGNEVVNFEWTYPRKESGRLVEPVTDFLLDMPYHIRSILHIPSAELEDSGTYTCNVTESVNDHQDEKAINITVVE mot_2b600050e251f2a604d3ce6a8573eea7_0001_000000019_0001_19_24_H_._bcov_4helix_03558_0001_0002_0001__28__T
DKAREFLRAAAKYLDPSAKRALKLLEELRKRGIPPEEALKIVVEFLRKAGNPRLARVVEEALKDE GFLPNDAEELFIFLTEITEITIPCRVTDPQLVVTLHEKKGDVALPVPYDHQRGFSGIFEDRSYICKTTIGDREVDSDAYYVYRLQVSSINVSVNAVQTVVRQGENITLMCIVIGNEVVNFEWTYPRKESGRLVEPVTDFLLDMPYHIRSILHIPSAELEDSGTYTCNVTESVNDHQDEKAINITVVE pol_dbffe343c7d163558afca76ad3d2ac5b_0001_000000006_0001__14__L
SELAEEILELIEKGDPRVRKLILELLKELKERGDEKRFKLLVRVWFLLRSGNHELAKQLLKKIKK GFLPNDAEELFIFLTEITEITIPCRVTDPQLVVTLHEKKGDVALPVPYDHQRGFSGIFEDRSYICKTTIGDREVDSDAYYVYRLQVSSINVSVNAVQTVVRQGENITLMCIVIGNEVVNFEWTYPRKESGRLVEPVTDFLLDMPYHIRSILHIPSAELEDSGTYTCNVTESVNDHQDEKAINITVVE mot_40e86e4e32a25ee6cbb7392bdf050625_0001_1_000000007_0001_45_49_H_._bcov_4helix_08751_0001_0001__53__H
SLIEEILKEVRKKNPRVVYILERLLRRLKEDGVPPEKILRILIAAAKRLGDPEASELLRRALMRK GFLPNDAEELFIFLTEITEITIPCRVTDPQLVVTLHEKKGDVALPVPYDHQRGFSGIFEDRSYICKTTIGDREVDSDAYYVYRLQVSSINVSVNAVQTVVRQGENITLMCIVIGNEVVNFEWTYPRKESGRLVEPVTDFLLDMPYHIRSILHIPSAELEDSGTYTCNVTESVNDHQDEKAINITVVE pol_efb1e6a814c01858843eeca3a22dd67d_0001_000000000_0001__63__M
PELIEEALELLKEGDPKKVFRVLARLVQLLREKGDPRYRLVLLILAYVRFLNPEAARQLLRIVLK GFLPNDAEELFIFLTEITEITIPCRVTDPQLVVTLHEKKGDVALPVPYDHQRGFSGIFEDRSYICKTTIGDREVDSDAYYVYRLQVSSINVSVNAVQTVVRQGENITLMCIVIGNEVVNFEWTYPRKESGRLVEPVTDFLLDMPYHIRSILHIPSAELEDSGTYTCNVTESVNDHQDEKAINITVVE mot_160197465f8bb7538cb2ee3a4afbc558_0001_1_000000012_0001_43_48_H_._bcov_4helix_11522_0001_0001__51__L
DLLEKAKKVAREILDPEVVRIFELAVEVLKKKGANPSSILIAVLRLLRRRGVDPELLREVFRRAC GFLPNDAEELFIFLTEITEITIPCRVTDPQLVVTLHEKKGDVALPVPYDHQRGFSGIFEDRSYICKTTIGDREVDSDAYYVYRLQVSSINVSVNAVQTVVRQGENITLMCIVIGNEVVNFEWTYPRKESGRLVEPVTDFLLDMPYHIRSILHIPSAELEDSGTYTCNVTESVNDHQDEKAINITVVE mot_08167eb7329a42484cd5255d2447d7e3_0001_000000008_0001_28_33_H_._bcov_4helix_06679_0001_0001__65__C
SVLEELLRLARELGDKRLADIIRALICAVRNGKISPEKALRLILAYAHFLGNKELFRVVLRLFKK GFLPNDAEELFIFLTEITEITIPCRVTDPQLVVTLHEKKGDVALPVPYDHQRGFSGIFEDRSYICKTTIGDREVDSDAYYVYRLQVSSINVSVNAVQTVVRQGENITLMCIVIGNEVVNFEWTYPRKESGRLVEPVTDFLLDMPYHIRSILHIPSAELEDSGTYTCNVTESVNDHQDEKAINITVVE mot_160197465f8bb7538cb2ee3a4afbc558_0001_1_000000012_0001_43_48_H_._bcov_4helix_13604_0001_0001_0001__27__C
DDERDARLAFRVLIKRAGVPDFDVKVTNGKVRVTITGRDQASQEALQLVFALARRLGLQVQIDTR GFLPNDAEELFIFLTEITEITIPCRVTDPQLVVTLHEKKGDVALPVPYDHQRGFSGIFEDRSYICKTTIGDREVDSDAYYVYRLQVSSINVSVNAVQTVVRQGENITLMCIVIGNEVVNFEWTYPRKESGRLVEPVTDFLLDMPYHIRSILHIPSAELEDSGTYTCNVTESVNDHQDEKAINITVVE mot_3h_hb1_2639_000000020_0001_26_36_H_._HEEHE_2903_0001_0002_0001__5__D
SELAEEILELIEKGDPRVRKLILELLKELHERGDEKRFKLLVRVWFLLRSGNPELAKQLLKKIKK GFLPNDAEELFIFLTEITEITIPCRVTDPQLVVTLHEKKGDVALPVPYDHQRGFSGIFEDRSYICKTTIGDREVDSDAYYVYRLQVSSINVSVNAVQTVVRQGENITLMCIVIGNEVVNFEWTYPRKESGRLVEPVTDFLLDMPYHIRSILHIPSAELEDSGTYTCNVTESVNDHQDEKAINITVVE mot_40e86e4e32a25ee6cbb7392bdf050625_0001_1_000000007_0001_45_49_H_._bcov_4helix_08751_0001_0001__30__H
SELDKIVKKLTDIAREAYKHNDKETIEKALRWAALFARQYRDPKFRELFRIIFFLRQRVER GFLPNDAEELFIFLTEITEITIPCRVTDPQLVVTLHEKKGDVALPVPYDHQRGFSGIFEDRSYICKTTIGDREVDSDAYYVYRLQVSSINVSVNAVQTVVRQGENITLMCIVIGNEVVNFEWTYPRKESGRLVEPVTDFLLDMPYHIRSILHIPSAELEDSGTYTCNVTESVNDHQDEKAINITVVE mot_7adca786d7372eb504d3486439fa8381_0001_000000015_0001_36_46_H_._ems_3hM_1325_0001_0002_0001__54__F
SEIEEVLELIRRYDPEVVKELEKVLRALKRSGVSPEKILKYLLIVAHFLGSPLAVRLLFRLMTNR GFLPNDAEELFIFLTEITEITIPCRVTDPQLVVTLHEKKGDVALPVPYDHQRGFSGIFEDRSYICKTTIGDREVDSDAYYVYRLQVSSINVSVNAVQTVVRQGENITLMCIVIGNEVVNFEWTYPRKESGRLVEPVTDFLLDMPYHIRSILHIPSAELEDSGTYTCNVTESVNDHQDEKAINITVVE Motif0241_bcov_4helix_07329_0001_0001__64__N
DKLTKAAKELAKKVKSGKLSPKQAMRLLFVIAFRLGIDRKEMVRADQHLMLLITK GFLPNDAEELFIFLTEITEITIPCRVTDPQLVVTLHEKKGDVALPVPYDHQRGFSGIFEDRSYICKTTIGDREVDSDAYYVYRLQVSSINVSVNAVQTVVRQGENITLMCIVIGNEVVNFEWTYPRKESGRLVEPVTDFLLDMPYHIRSILHIPSAELEDSGTYTCNVTESVNDHQDEKAINITVVE Motif0700_HHH_eva_0491_0001_0001__46__D
DYRTLFLQIWKVATTLAKEAKSEEDVKKAEKKLQEWLDKLNVNKLLQAIARRILRRVYKQLS GFLPNDAEELFIFLTEITEITIPCRVTDPQLVVTLHEKKGDVALPVPYDHQRGFSGIFEDRSYICKTTIGDREVDSDAYYVYRLQVSSINVSVNAVQTVVRQGENITLMCIVIGNEVVNFEWTYPRKESGRLVEPVTDFLLDMPYHIRSILHIPSAELEDSGTYTCNVTESVNDHQDEKAINITVVE Motif0226_ems_3hC_1017_0001_0001_0001__11__K
SELDKIVKKLTDIAREAYKHNDKETIEKALRWAALFARQYRDPKFRELFRMIFQLRQRVER GFLPNDAEELFIFLTEITEITIPCRVTDPQLVVTLHEKKGDVALPVPYDHQRGFSGIFEDRSYICKTTIGDREVDSDAYYVYRLQVSSINVSVNAVQTVVRQGENITLMCIVIGNEVVNFEWTYPRKESGRLVEPVTDFLLDMPYHIRSILHIPSAELEDSGTYTCNVTESVNDHQDEKAINITVVE mot_7adca786d7372eb504d3486439fa8381_0001_000000015_0001_36_46_H_._ems_3hM_1325_0001_0002_0001__51__M
DDERLAREAFRVLIKRAGVPDFDVKVTNGKVRVTITGRDQASQEALQLVFALARRLGLQVQIDTR GFLPNDAEELFIFLTEITEITIPCRVTDPQLVVTLHEKKGDVALPVPYDHQRGFSGIFEDRSYICKTTIGDREVDSDAYYVYRLQVSSINVSVNAVQTVVRQGENITLMCIVIGNEVVNFEWTYPRKESGRLVEPVTDFLLDMPYHIRSILHIPSAELEDSGTYTCNVTESVNDHQDEKAINITVVE mot_3h_hb1_2639_000000020_0001_26_36_H_._HEEHE_2903_0001_0002_0001__8__E
DKELLEEAIKLLKEGDPEKARKVLLELAREAHERNDPKLYRAIALVYFYLRSNPRLAIQLLMLLT GFLPNDAEELFIFLTEITEITIPCRVTDPQLVVTLHEKKGDVALPVPYDHQRGFSGIFEDRSYICKTTIGDREVDSDAYYVYRLQVSSINVSVNAVQTVVRQGENITLMCIVIGNEVVNFEWTYPRKESGRLVEPVTDFLLDMPYHIRSILHIPSAELEDSGTYTCNVTESVNDHQDEKAINITVVE mot_bf3638518266f21cb84f5b4df2ecfe2d_0001_000000006_0001_43_47_H_._bcov_4helix_08698_0001_0001__62__M
PELRRLTARLLFLVVQAIRRNREDTVRTLLKIAKELADRNPKYKFVFLVLRSMIFRMRRRI GFLPNDAEELFIFLTEITEITIPCRVTDPQLVVTLHEKKGDVALPVPYDHQRGFSGIFEDRSYICKTTIGDREVDSDAYYVYRLQVSSINVSVNAVQTVVRQGENITLMCIVIGNEVVNFEWTYPRKESGRLVEPVTDFLLDMPYHIRSILHIPSAELEDSGTYTCNVTESVNDHQDEKAINITVVE mot_51f052f6668327b679cb52626a28bdc2_0001_000000016_0001_20_27_H_._ems_3hM_469_0001_0001__22__R
SEKEYLERVLRLLEQGNRRRAIARLLQILQELKRRGDPRVEEFRKLVRLLARDELKAKELVRRLR GFLPNDAEELFIFLTEITEITIPCRVTDPQLVVTLHEKKGDVALPVPYDHQRGFSGIFEDRSYICKTTIGDREVDSDAYYVYRLQVSSINVSVNAVQTVVRQGENITLMCIVIGNEVVNFEWTYPRKESGRLVEPVTDFLLDMPYHIRSILHIPSAELEDSGTYTCNVTESVNDHQDEKAINITVVE mot_e4bd6bfb1f6e2b8050824fddb522a560_0001_000000012_0001_38_46_H_._bcov_4helix_13996_0001_0001_0001__55__L
DEREELIELILRNLDDPEKVHELLKRLLELAEELGDRRLYRYVMLIFWALRRNPERAERLYRKLK GFLPNDAEELFIFLTEITEITIPCRVTDPQLVVTLHEKKGDVALPVPYDHQRGFSGIFEDRSYICKTTIGDREVDSDAYYVYRLQVSSINVSVNAVQTVVRQGENITLMCIVIGNEVVNFEWTYPRKESGRLVEPVTDFLLDMPYHIRSILHIPSAELEDSGTYTCNVTESVNDHQDEKAINITVVE mot_1135017daf8806428a8a9fbb7d65b56a_0001_1_000000003_0001_54_58_H_._bcov_4helix_12259_0001_0001__61__Y
DLLEKAKKVAREILDPEVVRIFELAVEVLKKKGANPSSIKIAVLRLLRRRGVDPELLREVFRRAR GFLPNDAEELFIFLTEITEITIPCRVTDPQLVVTLHEKKGDVALPVPYDHQRGFSGIFEDRSYICKTTIGDREVDSDAYYVYRLQVSSINVSVNAVQTVVRQGENITLMCIVIGNEVVNFEWTYPRKESGRLVEPVTDFLLDMPYHIRSILHIPSAELEDSGTYTCNVTESVNDHQDEKAINITVVE mot_08167eb7329a42484cd5255d2447d7e3_0001_000000008_0001_28_33_H_._bcov_4helix_06679_0001_0001__40__K
DKLTKEAKELAKKVKSGKLSPKQAMRLLFVIAFRLGIDRKEMVRAAQHLMLLITK GFLPNDAEELFIFLTEITEITIPCRVTDPQLVVTLHEKKGDVALPVPYDHQRGFSGIFEDRSYICKTTIGDREVDSDAYYVYRLQVSSINVSVNAVQTVVRQGENITLMCIVIGNEVVNFEWTYPRKESGRLVEPVTDFLLDMPYHIRSILHIPSAELEDSGTYTCNVTESVNDHQDEKAINITVVE Motif0700_HHH_eva_0491_0001_0001__6__E
DKELLEEAIKLLKEGDPEKARKVLLELAREAHERNDPKLYRAIALVYFYLRSNPRLAIQLLELLQ GFLPNDAEELFIFLTEITEITIPCRVTDPQLVVTLHEKKGDVALPVPYDHQRGFSGIFEDRSYICKTTIGDREVDSDAYYVYRLQVSSINVSVNAVQTVVRQGENITLMCIVIGNEVVNFEWTYPRKESGRLVEPVTDFLLDMPYHIRSILHIPSAELEDSGTYTCNVTESVNDHQDEKAINITVVE mot_bf3638518266f21cb84f5b4df2ecfe2d_0001_000000006_0001_43_47_H_._bcov_4helix_08698_0001_0001__65__Q
SLEELERLIRKLVKEGDPAARRALLVLESLKRRGVSPEEIVRRLIAFTFILGNPELIRLAIRLFL GFLPNDAEELFIFLTEITEITIPCRVTDPQLVVTLHEKKGDVALPVPYDHQRGFSGIFEDRSYICKTTIGDREVDSDAYYVYRLQVSSINVSVNAVQTVVRQGENITLMCIVIGNEVVNFEWTYPRKESGRLVEPVTDFLLDMPYHIRSILHIPSAELEDSGTYTCNVTESVNDHQDEKAINITVVE Motif0680_bcov_4helix_10154_0001_0002__48__T
DLLEKACKVAREILDPEVVRIFELAVEVLKKKGANPSSILIAVLRLLRRRGVDPELLREVFRRAR GFLPNDAEELFIFLTEITEITIPCRVTDPQLVVTLHEKKGDVALPVPYDHQRGFSGIFEDRSYICKTTIGDREVDSDAYYVYRLQVSSINVSVNAVQTVVRQGENITLMCIVIGNEVVNFEWTYPRKESGRLVEPVTDFLLDMPYHIRSILHIPSAELEDSGTYTCNVTESVNDHQDEKAINITVVE mot_08167eb7329a42484cd5255d2447d7e3_0001_000000008_0001_28_33_H_._bcov_4helix_06679_0001_0001__7__C
SDESRKLQRRLALIFAALRQGFISNDEAKELAKRVEEKAWKLGDKHVRQLVKFVKDAIERAG GFLPNDAEELFIFLTEITEITIPCRVTDPQLVVTLHEKKGDVALPVPYDHQRGFSGIFEDRSYICKTTIGDREVDSDAYYVYRLQVSSINVSVNAVQTVVRQGENITLMCIVIGNEVVNFEWTYPRKESGRLVEPVTDFLLDMPYHIRSILHIPSAELEDSGTYTCNVTESVNDHQDEKAINITVVE mot_7397bc064fdf6bae2cd3d62d454bf56a_0001_1_000000021_0001_44_52_H_._HHH_eva_0380_0001_0001_0001__40__W
DLLYKAKKVAREILDPEVVRIFELAVEVLKKKGANPSSILIAVLRLLRRRGVDPELLREVFRRAR GFLPNDAEELFIFLTEITEITIPCRVTDPQLVVTLHEKKGDVALPVPYDHQRGFSGIFEDRSYICKTTIGDREVDSDAYYVYRLQVSSINVSVNAVQTVVRQGENITLMCIVIGNEVVNFEWTYPRKESGRLVEPVTDFLLDMPYHIRSILHIPSAELEDSGTYTCNVTESVNDHQDEKAINITVVE mot_08167eb7329a42484cd5255d2447d7e3_0001_000000008_0001_28_33_H_._bcov_4helix_06679_0001_0001__4__Y
SLEELERLIRKLVKEGDPAARPALLVLESLKRRGVSPEEIVRRLIAFLFILGNPELIRLAIRLFL GFLPNDAEELFIFLTEITEITIPCRVTDPQLVVTLHEKKGDVALPVPYDHQRGFSGIFEDRSYICKTTIGDREVDSDAYYVYRLQVSSINVSVNAVQTVVRQGENITLMCIVIGNEVVNFEWTYPRKESGRLVEPVTDFLLDMPYHIRSILHIPSAELEDSGTYTCNVTESVNDHQDEKAINITVVE Motif0680_bcov_4helix_10154_0001_0002__22__P
DEREELIELILRNLDDPEKVHELLKRLLELAEELGDRRLYRYVMLIFWALRRNPERCERLLRKLK GFLPNDAEELFIFLTEITEITIPCRVTDPQLVVTLHEKKGDVALPVPYDHQRGFSGIFEDRSYICKTTIGDREVDSDAYYVYRLQVSSINVSVNAVQTVVRQGENITLMCIVIGNEVVNFEWTYPRKESGRLVEPVTDFLLDMPYHIRSILHIPSAELEDSGTYTCNVTESVNDHQDEKAINITVVE mot_1135017daf8806428a8a9fbb7d65b56a_0001_1_000000003_0001_54_58_H_._bcov_4helix_12259_0001_0001__57__C
SLIEEILKEVRKKNPYVVYILERLLRRLKEDGVPPEKILRILIAAAKRLGDPEASELLRRALKRK GFLPNDAEELFIFLTEITEITIPCRVTDPQLVVTLHEKKGDVALPVPYDHQRGFSGIFEDRSYICKTTIGDREVDSDAYYVYRLQVSSINVSVNAVQTVVRQGENITLMCIVIGNEVVNFEWTYPRKESGRLVEPVTDFLLDMPYHIRSILHIPSAELEDSGTYTCNVTESVNDHQDEKAINITVVE pol_efb1e6a814c01858843eeca3a22dd67d_0001_000000000_0001__16__Y
DYRTLFLQIWMVATTLAKEAKSEEKVKKAEKKLQEWLDKLNVNKLLQAIARRILRRVYKQLS GFLPNDAEELFIFLTEITEITIPCRVTDPQLVVTLHEKKGDVALPVPYDHQRGFSGIFEDRSYICKTTIGDREVDSDAYYVYRLQVSSINVSVNAVQTVVRQGENITLMCIVIGNEVVNFEWTYPRKESGRLVEPVTDFLLDMPYHIRSILHIPSAELEDSGTYTCNVTESVNDHQDEKAINITVVE Motif0226_ems_3hC_1017_0001_0001_0001__25__K
SVLEELLRLARELGDKRLADIIRALIRAVRNGKISPEKALRLILAYAHFLGNKEWFRVVLRLFKK GFLPNDAEELFIFLTEITEITIPCRVTDPQLVVTLHEKKGDVALPVPYDHQRGFSGIFEDRSYICKTTIGDREVDSDAYYVYRLQVSSINVSVNAVQTVVRQGENITLMCIVIGNEVVNFEWTYPRKESGRLVEPVTDFLLDMPYHIRSILHIPSAELEDSGTYTCNVTESVNDHQDEKAINITVVE mot_160197465f8bb7538cb2ee3a4afbc558_0001_1_000000012_0001_43_48_H_._bcov_4helix_13604_0001_0001_0001__55__W
PRRIEDALRSLLNSPNPELRLLAKVAIELLKRGVSPRRIALIIRRLADRLGLSPRVLDLVLIAVL GFLPNDAEELFIFLTEITEITIPCRVTDPQLVVTLHEKKGDVALPVPYDHQRGFSGIFEDRSYICKTTIGDREVDSDAYYVYRLQVSSINVSVNAVQTVVRQGENITLMCIVIGNEVVNFEWTYPRKESGRLVEPVTDFLLDMPYHIRSILHIPSAELEDSGTYTCNVTESVNDHQDEKAINITVVE mot_609d97902c010e147ff7b7376c5fa04b_0001_000000025_0001_40_50_H_._bcov_4helix_00764_0001_0001__58__D
SDESRKLQRRLALIFAALRQGFISNDEAKELAKRVEEKARKLGDKHVRQLVPFVKDAIERAG GFLPNDAEELFIFLTEITEITIPCRVTDPQLVVTLHEKKGDVALPVPYDHQRGFSGIFEDRSYICKTTIGDREVDSDAYYVYRLQVSSINVSVNAVQTVVRQGENITLMCIVIGNEVVNFEWTYPRKESGRLVEPVTDFLLDMPYHIRSILHIPSAELEDSGTYTCNVTESVNDHQDEKAINITVVE mot_7397bc064fdf6bae2cd3d62d454bf56a_0001_1_000000021_0001_44_52_H_._HHH_eva_0380_0001_0001_0001__52__P
PELRRLTARLLFLVVQAIRRNDEDTVRTLLKIAKELADRNPCYKFVFLVLRSMIFRMRRRI GFLPNDAEELFIFLTEITEITIPCRVTDPQLVVTLHEKKGDVALPVPYDHQRGFSGIFEDRSYICKTTIGDREVDSDAYYVYRLQVSSINVSVNAVQTVVRQGENITLMCIVIGNEVVNFEWTYPRKESGRLVEPVTDFLLDMPYHIRSILHIPSAELEDSGTYTCNVTESVNDHQDEKAINITVVE mot_51f052f6668327b679cb52626a28bdc2_0001_000000016_0001_20_27_H_._ems_3hM_469_0001_0001__42__C
PELIEEALELLKEGDPKKVFRVLARLVQLLREKGDPRSRLVLLILAYVRFGNPEAARQLLRIVLK GFLPNDAEELFIFLTEITEITIPCRVTDPQLVVTLHEKKGDVALPVPYDHQRGFSGIFEDRSYICKTTIGDREVDSDAYYVYRLQVSSINVSVNAVQTVVRQGENITLMCIVIGNEVVNFEWTYPRKESGRLVEPVTDFLLDMPYHIRSILHIPSAELEDSGTYTCNVTESVNDHQDEKAINITVVE mot_160197465f8bb7538cb2ee3a4afbc558_0001_1_000000012_0001_43_48_H_._bcov_4helix_11522_0001_0001__38__S
SLEELERLIRKLVKEGDPGARRALLVLESLKRRGVSPEEIVRRLIAFLFILGNPELIRLAIRLFL GFLPNDAEELFIFLTEITEITIPCRVTDPQLVVTLHEKKGDVALPVPYDHQRGFSGIFEDRSYICKTTIGDREVDSDAYYVYRLQVSSINVSVNAVQTVVRQGENITLMCIVIGNEVVNFEWTYPRKESGRLVEPVTDFLLDMPYHIRSILHIPSAELEDSGTYTCNVTESVNDHQDEKAINITVVE Motif0680_bcov_4helix_10154_0001_0002__19__G
DELREILREALEKGDPELVKELLELLARLADETGDPKLRIVIAYVWFADKKNDPRLLKTALQVLK GFLPNDAEELFIFLTEITEITIPCRVTDPQLVVTLHEKKGDVALPVPYDHQRGFSGIFEDRSYICKTTIGDREVDSDAYYVYRLQVSSINVSVNAVQTVVRQGENITLMCIVIGNEVVNFEWTYPRKESGRLVEPVTDFLLDMPYHIRSILHIPSAELEDSGTYTCNVTESVNDHQDEKAINITVVE mot_3d846c9d85e6025fdd308e635d10a743_0001_000000009_0001_38_47_H_._bcov_4helix_12293_0001_0001__49__D
DLLEKAKKVAGEILDPEVVRIFELAVEVLKKKGANPSSILIAVLRLLRRRGVDPELLREVFRRAR GFLPNDAEELFIFLTEITEITIPCRVTDPQLVVTLHEKKGDVALPVPYDHQRGFSGIFEDRSYICKTTIGDREVDSDAYYVYRLQVSSINVSVNAVQTVVRQGENITLMCIVIGNEVVNFEWTYPRKESGRLVEPVTDFLLDMPYHIRSILHIPSAELEDSGTYTCNVTESVNDHQDEKAINITVVE mot_08167eb7329a42484cd5255d2447d7e3_0001_000000008_0001_28_33_H_._bcov_4helix_06679_0001_0001__11__G
PELRRLTARLLFLVVQAIRRNDEDTVRTLLKIAKELADRNPKYKFVFLVLRSMIERMRRRI GFLPNDAEELFIFLTEITEITIPCRVTDPQLVVTLHEKKGDVALPVPYDHQRGFSGIFEDRSYICKTTIGDREVDSDAYYVYRLQVSSINVSVNAVQTVVRQGENITLMCIVIGNEVVNFEWTYPRKESGRLVEPVTDFLLDMPYHIRSILHIPSAELEDSGTYTCNVTESVNDHQDEKAINITVVE mot_51f052f6668327b679cb52626a28bdc2_0001_000000016_0001_20_27_H_._ems_3hM_469_0001_0001__55__E
DDERLARLAFRVLIKRAGVPDFDVKRTNGKVRVTITGRDQASQEALQLVFALARRLGLQVQIDTR GFLPNDAEELFIFLTEITEITIPCRVTDPQLVVTLHEKKGDVALPVPYDHQRGFSGIFEDRSYICKTTIGDREVDSDAYYVYRLQVSSINVSVNAVQTVVRQGENITLMCIVIGNEVVNFEWTYPRKESGRLVEPVTDFLLDMPYHIRSILHIPSAELEDSGTYTCNVTESVNDHQDEKAINITVVE mot_3h_hb1_2639_000000020_0001_26_36_H_._HEEHE_2903_0001_0002_0001__26__R
PRRIEDALRSLLNSPNPELRLLAKCAIELLKRGVSPRRIALIIRRLADRLGLSPRVLRLVLIAVL GFLPNDAEELFIFLTEITEITIPCRVTDPQLVVTLHEKKGDVALPVPYDHQRGFSGIFEDRSYICKTTIGDREVDSDAYYVYRLQVSSINVSVNAVQTVVRQGENITLMCIVIGNEVVNFEWTYPRKESGRLVEPVTDFLLDMPYHIRSILHIPSAELEDSGTYTCNVTESVNDHQDEKAINITVVE mot_609d97902c010e147ff7b7376c5fa04b_0001_000000025_0001_40_50_H_._bcov_4helix_00764_0001_0001__25__C
DYRTLFLQIWMVATTTAKEAKSEEDVKKAEKKLQEWLDKLNVNKLLQAIARRILRRVYKQLS GFLPNDAEELFIFLTEITEITIPCRVTDPQLVVTLHEKKGDVALPVPYDHQRGFSGIFEDRSYICKTTIGDREVDSDAYYVYRLQVSSINVSVNAVQTVVRQGENITLMCIVIGNEVVNFEWTYPRKESGRLVEPVTDFLLDMPYHIRSILHIPSAELEDSGTYTCNVTESVNDHQDEKAINITVVE Motif0226_ems_3hC_1017_0001_0001_0001__16__T
SELFREAIELLEEGNPEEARRVLLRLAIRLAQEGDPRRRAVALAYFYLWTGNPKEAAQLLEEARR GFLPNDAEELFIFLTEITEITIPCRVTDPQLVVTLHEKKGDVALPVPYDHQRGFSGIFEDRSYICKTTIGDREVDSDAYYVYRLQVSSINVSVNAVQTVVRQGENITLMCIVIGNEVVNFEWTYPRKESGRLVEPVTDFLLDMPYHIRSILHIPSAELEDSGTYTCNVTESVNDHQDEKAINITVVE mot_bf3638518266f21cb84f5b4df2ecfe2d_0001_000000006_0001_43_47_H_._bcov_4helix_13872_0001_0001__49__W
PRRIEDALRSLLNSPLPELRLLAKVAIELLKRGVSPRRIALIIRRLADRLGLSPRVLRLVLIAVL GFLPNDAEELFIFLTEITEITIPCRVTDPQLVVTLHEKKGDVALPVPYDHQRGFSGIFEDRSYICKTTIGDREVDSDAYYVYRLQVSSINVSVNAVQTVVRQGENITLMCIVIGNEVVNFEWTYPRKESGRLVEPVTDFLLDMPYHIRSILHIPSAELEDSGTYTCNVTESVNDHQDEKAINITVVE mot_609d97902c010e147ff7b7376c5fa04b_0001_000000025_0001_40_50_H_._bcov_4helix_00764_0001_0001__16__L
SEKEYLERVLRLLEQSNRRRAIARLLQILQELKRRGDPRVEEFRKLVRLLARDEEKAKELVRRLR GFLPNDAEELFIFLTEITEITIPCRVTDPQLVVTLHEKKGDVALPVPYDHQRGFSGIFEDRSYICKTTIGDREVDSDAYYVYRLQVSSINVSVNAVQTVVRQGENITLMCIVIGNEVVNFEWTYPRKESGRLVEPVTDFLLDMPYHIRSILHIPSAELEDSGTYTCNVTESVNDHQDEKAINITVVE mot_e4bd6bfb1f6e2b8050824fddb522a560_0001_000000012_0001_38_46_H_._bcov_4helix_13996_0001_0001_0001__16__S
DYRTLFLQIWMVATTLAKEAKSEEDVKKAEKKLQEWLDKLNVNSLLQAIARRILRRVYKQLS GFLPNDAEELFIFLTEITEITIPCRVTDPQLVVTLHEKKGDVALPVPYDHQRGFSGIFEDRSYICKTTIGDREVDSDAYYVYRLQVSSINVSVNAVQTVVRQGENITLMCIVIGNEVVNFEWTYPRKESGRLVEPVTDFLLDMPYHIRSILHIPSAELEDSGTYTCNVTESVNDHQDEKAINITVVE Motif0226_ems_3hC_1017_0001_0001_0001__44__S
DPTSFDLVMEISLVLQLFKKGEIDPSQAKTLLKRLQEKAKKIGDRFAVVLAEFAIRVIKKAEKS GFLPNDAEELFIFLTEITEITIPCRVTDPQLVVTLHEKKGDVALPVPYDHQRGFSGIFEDRSYICKTTIGDREVDSDAYYVYRLQVSSINVSVNAVQTVVRQGENITLMCIVIGNEVVNFEWTYPRKESGRLVEPVTDFLLDMPYHIRSILHIPSAELEDSGTYTCNVTESVNDHQDEKAINITVVE Motif0654_HHH_eva_0065_0001_0002_0001__6__D
DKAREFLRAAAKYGDPSAKRALKLLEELRKRGIPPEEALTIVVEFLRKAGNPRLARVVEEALKDE GFLPNDAEELFIFLTEITEITIPCRVTDPQLVVTLHEKKGDVALPVPYDHQRGFSGIFEDRSYICKTTIGDREVDSDAYYVYRLQVSSINVSVNAVQTVVRQGENITLMCIVIGNEVVNFEWTYPRKESGRLVEPVTDFLLDMPYHIRSILHIPSAELEDSGTYTCNVTESVNDHQDEKAINITVVE pol_dbffe343c7d163558afca76ad3d2ac5b_0001_000000006_0001__40__T
SELDKIWKKLTDIAREAYKHNDKETIEKALRWAALFARQYRDPKFRELFRIIFQLRQRVER GFLPNDAEELFIFLTEITEITIPCRVTDPQLVVTLHEKKGDVALPVPYDHQRGFSGIFEDRSYICKTTIGDREVDSDAYYVYRLQVSSINVSVNAVQTVVRQGENITLMCIVIGNEVVNFEWTYPRKESGRLVEPVTDFLLDMPYHIRSILHIPSAELEDSGTYTCNVTESVNDHQDEKAINITVVE mot_7adca786d7372eb504d3486439fa8381_0001_000000015_0001_36_46_H_._ems_3hM_1325_0001_0002_0001__7__W
DKELLEEAIKLLKEGDPEKARKVLLELAREAHERNDPKLYRAIALVYFYLRSNPGLAIQLLELLT GFLPNDAEELFIFLTEITEITIPCRVTDPQLVVTLHEKKGDVALPVPYDHQRGFSGIFEDRSYICKTTIGDREVDSDAYYVYRLQVSSINVSVNAVQTVVRQGENITLMCIVIGNEVVNFEWTYPRKESGRLVEPVTDFLLDMPYHIRSILHIPSAELEDSGTYTCNVTESVNDHQDEKAINITVVE mot_bf3638518266f21cb84f5b4df2ecfe2d_0001_000000006_0001_43_47_H_._bcov_4helix_08698_0001_0001__55__G
PELRRLTARLLFLVVQAARRNDEDTVRTLLKIAKELADRNPKYKFVFLVLRSMIFRMRRRI GFLPNDAEELFIFLTEITEITIPCRVTDPQLVVTLHEKKGDVALPVPYDHQRGFSGIFEDRSYICKTTIGDREVDSDAYYVYRLQVSSINVSVNAVQTVVRQGENITLMCIVIGNEVVNFEWTYPRKESGRLVEPVTDFLLDMPYHIRSILHIPSAELEDSGTYTCNVTESVNDHQDEKAINITVVE mot_51f052f6668327b679cb52626a28bdc2_0001_000000016_0001_20_27_H_._ems_3hM_469_0001_0001__18__A
DPTSFRLVMEISLVLQLFKKGEIDPSQAKTLLKRLQEKAKKIGDRFAVVLHEFAIRVIKKAEKS GFLPNDAEELFIFLTEITEITIPCRVTDPQLVVTLHEKKGDVALPVPYDHQRGFSGIFEDRSYICKTTIGDREVDSDAYYVYRLQVSSINVSVNAVQTVVRQGENITLMCIVIGNEVVNFEWTYPRKESGRLVEPVTDFLLDMPYHIRSILHIPSAELEDSGTYTCNVTESVNDHQDEKAINITVVE Motif0654_HHH_eva_0065_0001_0002_0001__51__H
SELAEEILELIEKGDSRVRKLILELLKELKERGDEKRFKLLVRVWFLLRSGNPELAKQLLKKIKK GFLPNDAEELFIFLTEITEITIPCRVTDPQLVVTLHEKKGDVALPVPYDHQRGFSGIFEDRSYICKTTIGDREVDSDAYYVYRLQVSSINVSVNAVQTVVRQGENITLMCIVIGNEVVNFEWTYPRKESGRLVEPVTDFLLDMPYHIRSILHIPSAELEDSGTYTCNVTESVNDHQDEKAINITVVE mot_40e86e4e32a25ee6cbb7392bdf050625_0001_1_000000007_0001_45_49_H_._bcov_4helix_08751_0001_0001__16__S
DKELLEEAIKLLKEGDPEKARKVLLELAREAHERNDPKLYRAIALVYFYLRSNPHLAIQLLELLT GFLPNDAEELFIFLTEITEITIPCRVTDPQLVVTLHEKKGDVALPVPYDHQRGFSGIFEDRSYICKTTIGDREVDSDAYYVYRLQVSSINVSVNAVQTVVRQGENITLMCIVIGNEVVNFEWTYPRKESGRLVEPVTDFLLDMPYHIRSILHIPSAELEDSGTYTCNVTESVNDHQDEKAINITVVE mot_bf3638518266f21cb84f5b4df2ecfe2d_0001_000000006_0001_43_47_H_._bcov_4helix_08698_0001_0001__55__H
PRRIEDALRSLLNSPNPELRELAKVAIELLKRGVSPRRIALIIRRLADRLGLSPRVLRLVLIAVL GFLPNDAEELFIFLTEITEITIPCRVTDPQLVVTLHEKKGDVALPVPYDHQRGFSGIFEDRSYICKTTIGDREVDSDAYYVYRLQVSSINVSVNAVQTVVRQGENITLMCIVIGNEVVNFEWTYPRKESGRLVEPVTDFLLDMPYHIRSILHIPSAELEDSGTYTCNVTESVNDHQDEKAINITVVE mot_609d97902c010e147ff7b7376c5fa04b_0001_000000025_0001_40_50_H_._bcov_4helix_00764_0001_0001__21__E
DPTSFRLVMEISLVLQLFKKGEIDPSQAKTLLKRLQEKAKKIGDRFAVVLAEFAIRVIKPAEKS GFLPNDAEELFIFLTEITEITIPCRVTDPQLVVTLHEKKGDVALPVPYDHQRGFSGIFEDRSYICKTTIGDREVDSDAYYVYRLQVSSINVSVNAVQTVVRQGENITLMCIVIGNEVVNFEWTYPRKESGRLVEPVTDFLLDMPYHIRSILHIPSAELEDSGTYTCNVTESVNDHQDEKAINITVVE Motif0654_HHH_eva_0065_0001_0002_0001__60__P
SELDKIVKKLTDIAREAYKHNWKETIEKALRWAALFARQYRDPKFRELFRIIFQLRQRVER GFLPNDAEELFIFLTEITEITIPCRVTDPQLVVTLHEKKGDVALPVPYDHQRGFSGIFEDRSYICKTTIGDREVDSDAYYVYRLQVSSINVSVNAVQTVVRQGENITLMCIVIGNEVVNFEWTYPRKESGRLVEPVTDFLLDMPYHIRSILHIPSAELEDSGTYTCNVTESVNDHQDEKAINITVVE mot_7adca786d7372eb504d3486439fa8381_0001_000000015_0001_36_46_H_._ems_3hM_1325_0001_0002_0001__22__W
SDESRKLQRRLALIFAALRQGFISNDEAKELAKRVEEKARKLGDKHVRQLVKFVKDAIERAS GFLPNDAEELFIFLTEITEITIPCRVTDPQLVVTLHEKKGDVALPVPYDHQRGFSGIFEDRSYICKTTIGDREVDSDAYYVYRLQVSSINVSVNAVQTVVRQGENITLMCIVIGNEVVNFEWTYPRKESGRLVEPVTDFLLDMPYHIRSILHIPSAELEDSGTYTCNVTESVNDHQDEKAINITVVE mot_7397bc064fdf6bae2cd3d62d454bf56a_0001_1_000000021_0001_44_52_H_._HHH_eva_0380_0001_0001_0001__62__S
DDERLARLAFRVLIKRAGVPDFDVKVTNGKVRVTITGRDQASQEALQLVFALARRLGLQVSIDTR GFLPNDAEELFIFLTEITEITIPCRVTDPQLVVTLHEKKGDVALPVPYDHQRGFSGIFEDRSYICKTTIGDREVDSDAYYVYRLQVSSINVSVNAVQTVVRQGENITLMCIVIGNEVVNFEWTYPRKESGRLVEPVTDFLLDMPYHIRSILHIPSAELEDSGTYTCNVTESVNDHQDEKAINITVVE mot_3h_hb1_2639_000000020_0001_26_36_H_._HEEHE_2903_0001_0002_0001__61__S
SDESRKLQRRLALIFCALRQGFISNDEAKELAKRVEEKARKLGDKHVRQLVKFVKDAIERAG GFLPNDAEELFIFLTEITEITIPCRVTDPQLVVTLHEKKGDVALPVPYDHQRGFSGIFEDRSYICKTTIGDREVDSDAYYVYRLQVSSINVSVNAVQTVVRQGENITLMCIVIGNEVVNFEWTYPRKESGRLVEPVTDFLLDMPYHIRSILHIPSAELEDSGTYTCNVTESVNDHQDEKAINITVVE mot_7397bc064fdf6bae2cd3d62d454bf56a_0001_1_000000021_0001_44_52_H_._HHH_eva_0380_0001_0001_0001__16__C
DYRTLFLQIWMVATTLAKEAKSEEDVKKAEKKLQEWLDKLNVNKLLQAIARRILRRVYIQLS GFLPNDAEELFIFLTEITEITIPCRVTDPQLVVTLHEKKGDVALPVPYDHQRGFSGIFEDRSYICKTTIGDREVDSDAYYVYRLQVSSINVSVNAVQTVVRQGENITLMCIVIGNEVVNFEWTYPRKESGRLVEPVTDFLLDMPYHIRSILHIPSAELEDSGTYTCNVTESVNDHQDEKAINITVVE Motif0226_ems_3hC_1017_0001_0001_0001__59__I
PELIEEALELLKEGDPKKVFRVLARLVQLLREKGDPRYRVVLLILAYVRFGNPEAARQLLRIVLK GFLPNDAEELFIFLTEITEITIPCRVTDPQLVVTLHEKKGDVALPVPYDHQRGFSGIFEDRSYICKTTIGDREVDSDAYYVYRLQVSSINVSVNAVQTVVRQGENITLMCIVIGNEVVNFEWTYPRKESGRLVEPVTDFLLDMPYHIRSILHIPSAELEDSGTYTCNVTESVNDHQDEKAINITVVE mot_160197465f8bb7538cb2ee3a4afbc558_0001_1_000000012_0001_43_48_H_._bcov_4helix_11522_0001_0001__40__V
PRRIEDALRSLLNSPNPELRLLAKVAIELLKRGVSPRKIALIIRRLADRLGLSPRVLRLVLIAVL GFLPNDAEELFIFLTEITEITIPCRVTDPQLVVTLHEKKGDVALPVPYDHQRGFSGIFEDRSYICKTTIGDREVDSDAYYVYRLQVSSINVSVNAVQTVVRQGENITLMCIVIGNEVVNFEWTYPRKESGRLVEPVTDFLLDMPYHIRSILHIPSAELEDSGTYTCNVTESVNDHQDEKAINITVVE mot_609d97902c010e147ff7b7376c5fa04b_0001_000000025_0001_40_50_H_._bcov_4helix_00764_0001_0001__38__K
SEKEYLERVLRLLEQGNRERAIARLLQILQELKRRGDPRVEEFRKLVRLLARDEEKAKELVRRLR GFLPNDAEELFIFLTEITEITIPCRVTDPQLVVTLHEKKGDVALPVPYDHQRGFSGIFEDRSYICKTTIGDREVDSDAYYVYRLQVSSINVSVNAVQTVVRQGENITLMCIVIGNEVVNFEWTYPRKESGRLVEPVTDFLLDMPYHIRSILHIPSAELEDSGTYTCNVTESVNDHQDEKAINITVVE mot_e4bd6bfb1f6e2b8050824fddb522a560_0001_000000012_0001_38_46_H_._bcov_4helix_13996_0001_0001_0001__19__E
SDESRKLQRRLACIFAALRQGFISNDEAKELAKRVEEKARKLGDKHVRQLVKFVKDAIERAG GFLPNDAEELFIFLTEITEITIPCRVTDPQLVVTLHEKKGDVALPVPYDHQRGFSGIFEDRSYICKTTIGDREVDSDAYYVYRLQVSSINVSVNAVQTVVRQGENITLMCIVIGNEVVNFEWTYPRKESGRLVEPVTDFLLDMPYHIRSILHIPSAELEDSGTYTCNVTESVNDHQDEKAINITVVE mot_7397bc064fdf6bae2cd3d62d454bf56a_0001_1_000000021_0001_44_52_H_._HHH_eva_0380_0001_0001_0001__13__C
DKAREFLRAAAKYCDPSAKRALKLLEELRKRGIPPEEALKIVVEFLRKAGNPRLARVVEEALKDE GFLPNDAEELFIFLTEITEITIPCRVTDPQLVVTLHEKKGDVALPVPYDHQRGFSGIFEDRSYICKTTIGDREVDSDAYYVYRLQVSSINVSVNAVQTVVRQGENITLMCIVIGNEVVNFEWTYPRKESGRLVEPVTDFLLDMPYHIRSILHIPSAELEDSGTYTCNVTESVNDHQDEKAINITVVE pol_dbffe343c7d163558afca76ad3d2ac5b_0001_000000006_0001__14__C
SVLEELLRLARELGDKRLADIIRALIRAVRNGKYSPEKALRLILAYAHFLGNKELFRVVLRLFKK GFLPNDAEELFIFLTEITEITIPCRVTDPQLVVTLHEKKGDVALPVPYDHQRGFSGIFEDRSYICKTTIGDREVDSDAYYVYRLQVSSINVSVNAVQTVVRQGENITLMCIVIGNEVVNFEWTYPRKESGRLVEPVTDFLLDMPYHIRSILHIPSAELEDSGTYTCNVTESVNDHQDEKAINITVVE mot_160197465f8bb7538cb2ee3a4afbc558_0001_1_000000012_0001_43_48_H_._bcov_4helix_13604_0001_0001_0001__34__Y
DEREELIELILRNLDDVEKVHELLKRLLELAEELGDRRLYRYVMLIFWALRRNPERAERLLRKLK GFLPNDAEELFIFLTEITEITIPCRVTDPQLVVTLHEKKGDVALPVPYDHQRGFSGIFEDRSYICKTTIGDREVDSDAYYVYRLQVSSINVSVNAVQTVVRQGENITLMCIVIGNEVVNFEWTYPRKESGRLVEPVTDFLLDMPYHIRSILHIPSAELEDSGTYTCNVTESVNDHQDEKAINITVVE mot_1135017daf8806428a8a9fbb7d65b56a_0001_1_000000003_0001_54_58_H_._bcov_4helix_12259_0001_0001__17__V
DKELLEEAIKLLKEGDPEKARKVLLELAREAHEQNDPKLYRAIALVYFYLRSNPRLAIQLLELLT GFLPNDAEELFIFLTEITEITIPCRVTDPQLVVTLHEKKGDVALPVPYDHQRGFSGIFEDRSYICKTTIGDREVDSDAYYVYRLQVSSINVSVNAVQTVVRQGENITLMCIVIGNEVVNFEWTYPRKESGRLVEPVTDFLLDMPYHIRSILHIPSAELEDSGTYTCNVTESVNDHQDEKAINITVVE mot_bf3638518266f21cb84f5b4df2ecfe2d_0001_000000006_0001_43_47_H_._bcov_4helix_08698_0001_0001__34__Q
DDERLARLAFRVLIKRAGVPDFDVKVTNGKVRVTITGRKQASQEALQLVFALARRLGLQVQIDTR GFLPNDAEELFIFLTEITEITIPCRVTDPQLVVTLHEKKGDVALPVPYDHQRGFSGIFEDRSYICKTTIGDREVDSDAYYVYRLQVSSINVSVNAVQTVVRQGENITLMCIVIGNEVVNFEWTYPRKESGRLVEPVTDFLLDMPYHIRSILHIPSAELEDSGTYTCNVTESVNDHQDEKAINITVVE mot_3h_hb1_2639_000000020_0001_26_36_H_._HEEHE_2903_0001_0002_0001__39__K
SDESRKLQRRLALIFAALRQGFISNDEAKELAKGVEEKARKLGDKHVRQLVKFVKDAIERAG GFLPNDAEELFIFLTEITEITIPCRVTDPQLVVTLHEKKGDVALPVPYDHQRGFSGIFEDRSYICKTTIGDREVDSDAYYVYRLQVSSINVSVNAVQTVVRQGENITLMCIVIGNEVVNFEWTYPRKESGRLVEPVTDFLLDMPYHIRSILHIPSAELEDSGTYTCNVTESVNDHQDEKAINITVVE mot_7397bc064fdf6bae2cd3d62d454bf56a_0001_1_000000021_0001_44_52_H_._HHH_eva_0380_0001_0001_0001__34__G
DEREELIELILRNLRDPEKVHELLKRLLELAEELGDRRLYRYVMLIFWALRRNPERAERLLRKLK GFLPNDAEELFIFLTEITEITIPCRVTDPQLVVTLHEKKGDVALPVPYDHQRGFSGIFEDRSYICKTTIGDREVDSDAYYVYRLQVSSINVSVNAVQTVVRQGENITLMCIVIGNEVVNFEWTYPRKESGRLVEPVTDFLLDMPYHIRSILHIPSAELEDSGTYTCNVTESVNDHQDEKAINITVVE mot_1135017daf8806428a8a9fbb7d65b56a_0001_1_000000003_0001_54_58_H_._bcov_4helix_12259_0001_0001__15__R
SELAEEILELIEKGDPRVRKLILELLKELKERGDEKRFKLLVRVWFLLRSGNPEMAKQLLKKIKK GFLPNDAEELFIFLTEITEITIPCRVTDPQLVVTLHEKKGDVALPVPYDHQRGFSGIFEDRSYICKTTIGDREVDSDAYYVYRLQVSSINVSVNAVQTVVRQGENITLMCIVIGNEVVNFEWTYPRKESGRLVEPVTDFLLDMPYHIRSILHIPSAELEDSGTYTCNVTESVNDHQDEKAINITVVE mot_40e86e4e32a25ee6cbb7392bdf050625_0001_1_000000007_0001_45_49_H_._bcov_4helix_08751_0001_0001__55__M
DEREELIELILRNLDDPEKVHELLKRLLELAEELGDRRLYRYVMLIFWALRRNPERAERLLRKLF GFLPNDAEELFIFLTEITEITIPCRVTDPQLVVTLHEKKGDVALPVPYDHQRGFSGIFEDRSYICKTTIGDREVDSDAYYVYRLQVSSINVSVNAVQTVVRQGENITLMCIVIGNEVVNFEWTYPRKESGRLVEPVTDFLLDMPYHIRSILHIPSAELEDSGTYTCNVTESVNDHQDEKAINITVVE mot_1135017daf8806428a8a9fbb7d65b56a_0001_1_000000003_0001_54_58_H_._bcov_4helix_12259_0001_0001__65__F
SEKEYLERVLRLLEQGNRRRAIARLLQILQELKRRGDPRVEEFRKLVRNLARDEEKAKELVRRLR GFLPNDAEELFIFLTEITEITIPCRVTDPQLVVTLHEKKGDVALPVPYDHQRGFSGIFEDRSYICKTTIGDREVDSDAYYVYRLQVSSINVSVNAVQTVVRQGENITLMCIVIGNEVVNFEWTYPRKESGRLVEPVTDFLLDMPYHIRSILHIPSAELEDSGTYTCNVTESVNDHQDEKAINITVVE mot_e4bd6bfb1f6e2b8050824fddb522a560_0001_000000012_0001_38_46_H_._bcov_4helix_13996_0001_0001_0001__49__N
DLLEKAKKVAREILDPEVVRIFELAVEVLKKKGANPSSILILVLRLLRRRGVDPELLREVFRRAR GFLPNDAEELFIFLTEITEITIPCRVTDPQLVVTLHEKKGDVALPVPYDHQRGFSGIFEDRSYICKTTIGDREVDSDAYYVYRLQVSSINVSVNAVQTVVRQGENITLMCIVIGNEVVNFEWTYPRKESGRLVEPVTDFLLDMPYHIRSILHIPSAELEDSGTYTCNVTESVNDHQDEKAINITVVE mot_08167eb7329a42484cd5255d2447d7e3_0001_000000008_0001_28_33_H_._bcov_4helix_06679_0001_0001__42__L
DKAREFLRAAAKYGDPSAKRALKLLEELRKRGIPPEEAYKIVVEFLRKAGNPRLARVVEEALKDE GFLPNDAEELFIFLTEITEITIPCRVTDPQLVVTLHEKKGDVALPVPYDHQRGFSGIFEDRSYICKTTIGDREVDSDAYYVYRLQVSSINVSVNAVQTVVRQGENITLMCIVIGNEVVNFEWTYPRKESGRLVEPVTDFLLDMPYHIRSILHIPSAELEDSGTYTCNVTESVNDHQDEKAINITVVE pol_dbffe343c7d163558afca76ad3d2ac5b_0001_000000006_0001__39__Y
SDESRKLQRRLALIFAALRQGPISNDEAKELAKRVEEKARKLGDKHVRQLVKFVKDAIERAG GFLPNDAEELFIFLTEITEITIPCRVTDPQLVVTLHEKKGDVALPVPYDHQRGFSGIFEDRSYICKTTIGDREVDSDAYYVYRLQVSSINVSVNAVQTVVRQGENITLMCIVIGNEVVNFEWTYPRKESGRLVEPVTDFLLDMPYHIRSILHIPSAELEDSGTYTCNVTESVNDHQDEKAINITVVE mot_7397bc064fdf6bae2cd3d62d454bf56a_0001_1_000000021_0001_44_52_H_._HHH_eva_0380_0001_0001_0001__22__P
SEKEYLERVLRLLEQGNRRRAIARLLQILQELKRRGDPRVEAFRKLVRLLARDEEKAKELVRRLR GFLPNDAEELFIFLTEITEITIPCRVTDPQLVVTLHEKKGDVALPVPYDHQRGFSGIFEDRSYICKTTIGDREVDSDAYYVYRLQVSSINVSVNAVQTVVRQGENITLMCIVIGNEVVNFEWTYPRKESGRLVEPVTDFLLDMPYHIRSILHIPSAELEDSGTYTCNVTESVNDHQDEKAINITVVE mot_e4bd6bfb1f6e2b8050824fddb522a560_0001_000000012_0001_38_46_H_._bcov_4helix_13996_0001_0001_0001__42__A
DEREELIELILRNLDDPEKVHELLKRLLELARELGDRRLYRYVMLIFWALRRNPERAERLLRKLK GFLPNDAEELFIFLTEITEITIPCRVTDPQLVVTLHEKKGDVALPVPYDHQRGFSGIFEDRSYICKTTIGDREVDSDAYYVYRLQVSSINVSVNAVQTVVRQGENITLMCIVIGNEVVNFEWTYPRKESGRLVEPVTDFLLDMPYHIRSILHIPSAELEDSGTYTCNVTESVNDHQDEKAINITVVE mot_1135017daf8806428a8a9fbb7d65b56a_0001_1_000000003_0001_54_58_H_._bcov_4helix_12259_0001_0001__32__R
SELFREAIELLEEGNPEEARRVLLRLAIRLAQEGDPRRRAVALAYFYLKTGNPKEAAQLLEFARR GFLPNDAEELFIFLTEITEITIPCRVTDPQLVVTLHEKKGDVALPVPYDHQRGFSGIFEDRSYICKTTIGDREVDSDAYYVYRLQVSSINVSVNAVQTVVRQGENITLMCIVIGNEVVNFEWTYPRKESGRLVEPVTDFLLDMPYHIRSILHIPSAELEDSGTYTCNVTESVNDHQDEKAINITVVE mot_bf3638518266f21cb84f5b4df2ecfe2d_0001_000000006_0001_43_47_H_._bcov_4helix_13872_0001_0001__62__F
DKELLEEAIKLLKEGDPEKARKVLLELAREAHERNDPKLYRAHALVYFYLRSNPRLAIQLLELLT GFLPNDAEELFIFLTEITEITIPCRVTDPQLVVTLHEKKGDVALPVPYDHQRGFSGIFEDRSYICKTTIGDREVDSDAYYVYRLQVSSINVSVNAVQTVVRQGENITLMCIVIGNEVVNFEWTYPRKESGRLVEPVTDFLLDMPYHIRSILHIPSAELEDSGTYTCNVTESVNDHQDEKAINITVVE mot_bf3638518266f21cb84f5b4df2ecfe2d_0001_000000006_0001_43_47_H_._bcov_4helix_08698_0001_0001__43__H
PRRIEDALRSLLNSPNPELRLLAKVAIELLKRGVSPRGIALIIRRLADRLGLSPRVLRLVLIAVL GFLPNDAEELFIFLTEITEITIPCRVTDPQLVVTLHEKKGDVALPVPYDHQRGFSGIFEDRSYICKTTIGDREVDSDAYYVYRLQVSSINVSVNAVQTVVRQGENITLMCIVIGNEVVNFEWTYPRKESGRLVEPVTDFLLDMPYHIRSILHIPSAELEDSGTYTCNVTESVNDHQDEKAINITVVE mot_609d97902c010e147ff7b7376c5fa04b_0001_000000025_0001_40_50_H_._bcov_4helix_00764_0001_0001__38__G
PELIEEALELLKEGDPKKWFRVLARLVQLLREKGDPRYRLVLLILAYVRFGNPEAARQLLRIVLK GFLPNDAEELFIFLTEITEITIPCRVTDPQLVVTLHEKKGDVALPVPYDHQRGFSGIFEDRSYICKTTIGDREVDSDAYYVYRLQVSSINVSVNAVQTVVRQGENITLMCIVIGNEVVNFEWTYPRKESGRLVEPVTDFLLDMPYHIRSILHIPSAELEDSGTYTCNVTESVNDHQDEKAINITVVE mot_160197465f8bb7538cb2ee3a4afbc558_0001_1_000000012_0001_43_48_H_._bcov_4helix_11522_0001_0001__19__W
DPTSFRLVMEISLVLQLFKKGEIDPSQAKTLLKRLQEKAKKIGDRFAVVLAEGAIRVIKKAEKS GFLPNDAEELFIFLTEITEITIPCRVTDPQLVVTLHEKKGDVALPVPYDHQRGFSGIFEDRSYICKTTIGDREVDSDAYYVYRLQVSSINVSVNAVQTVVRQGENITLMCIVIGNEVVNFEWTYPRKESGRLVEPVTDFLLDMPYHIRSILHIPSAELEDSGTYTCNVTESVNDHQDEKAINITVVE Motif0654_HHH_eva_0065_0001_0002_0001__53__G
DKAREFLRAAAKYGDPSAKRALKLLEELRKRGIPPEEALKIDVEFLRKAGNPRLARVVEEALKDE GFLPNDAEELFIFLTEITEITIPCRVTDPQLVVTLHEKKGDVALPVPYDHQRGFSGIFEDRSYICKTTIGDREVDSDAYYVYRLQVSSINVSVNAVQTVVRQGENITLMCIVIGNEVVNFEWTYPRKESGRLVEPVTDFLLDMPYHIRSILHIPSAELEDSGTYTCNVTESVNDHQDEKAINITVVE pol_dbffe343c7d163558afca76ad3d2ac5b_0001_000000006_0001__42__D
DPTSFRLVMEISLVLQLFKKGEIDPQQAKTLLKRLQEKAKKIGDRFAVVLAEFAIRVIKKAEKS GFLPNDAEELFIFLTEITEITIPCRVTDPQLVVTLHEKKGDVALPVPYDHQRGFSGIFEDRSYICKTTIGDREVDSDAYYVYRLQVSSINVSVNAVQTVVRQGENITLMCIVIGNEVVNFEWTYPRKESGRLVEPVTDFLLDMPYHIRSILHIPSAELEDSGTYTCNVTESVNDHQDEKAINITVVE Motif0654_HHH_eva_0065_0001_0002_0001__26__Q
SLEELERLIRKLVKEGDPAARRALLVLESLKRKGVSPEEIVRRLIAFLFILGNPELIRLAIRLFL GFLPNDAEELFIFLTEITEITIPCRVTDPQLVVTLHEKKGDVALPVPYDHQRGFSGIFEDRSYICKTTIGDREVDSDAYYVYRLQVSSINVSVNAVQTVVRQGENITLMCIVIGNEVVNFEWTYPRKESGRLVEPVTDFLLDMPYHIRSILHIPSAELEDSGTYTCNVTESVNDHQDEKAINITVVE Motif0680_bcov_4helix_10154_0001_0002__33__K
SELAEEILELIEKGDPRVRKLILELLKELKERGDEKRFKLLVFVWFLLRSGNPELAKQLLKKIKK GFLPNDAEELFIFLTEITEITIPCRVTDPQLVVTLHEKKGDVALPVPYDHQRGFSGIFEDRSYICKTTIGDREVDSDAYYVYRLQVSSINVSVNAVQTVVRQGENITLMCIVIGNEVVNFEWTYPRKESGRLVEPVTDFLLDMPYHIRSILHIPSAELEDSGTYTCNVTESVNDHQDEKAINITVVE mot_40e86e4e32a25ee6cbb7392bdf050625_0001_1_000000007_0001_45_49_H_._bcov_4helix_08751_0001_0001__43__F
SVLEELLRLARELGDKRLADIIRALIRAVRNGKISPEKALRLILAYANFLGNKELFRVVLRLFKK GFLPNDAEELFIFLTEITEITIPCRVTDPQLVVTLHEKKGDVALPVPYDHQRGFSGIFEDRSYICKTTIGDREVDSDAYYVYRLQVSSINVSVNAVQTVVRQGENITLMCIVIGNEVVNFEWTYPRKESGRLVEPVTDFLLDMPYHIRSILHIPSAELEDSGTYTCNVTESVNDHQDEKAINITVVE mot_160197465f8bb7538cb2ee3a4afbc558_0001_1_000000012_0001_43_48_H_._bcov_4helix_13604_0001_0001_0001__48__N
DDERLARLAFRVLIKRAGVPDFDVKVTNGKVRVTITGRDQASQEALQLVFALARILGLQVQIDTR GFLPNDAEELFIFLTEITEITIPCRVTDPQLVVTLHEKKGDVALPVPYDHQRGFSGIFEDRSYICKTTIGDREVDSDAYYVYRLQVSSINVSVNAVQTVVRQGENITLMCIVIGNEVVNFEWTYPRKESGRLVEPVTDFLLDMPYHIRSILHIPSAELEDSGTYTCNVTESVNDHQDEKAINITVVE mot_3h_hb1_2639_000000020_0001_26_36_H_._HEEHE_2903_0001_0002_0001__55__I
SDETRKLQRRLALIFAALRQGFISNDEAKELAKRVEEKARKLGDKHVRQLVKFVKDAIERAG GFLPNDAEELFIFLTEITEITIPCRVTDPQLVVTLHEKKGDVALPVPYDHQRGFSGIFEDRSYICKTTIGDREVDSDAYYVYRLQVSSINVSVNAVQTVVRQGENITLMCIVIGNEVVNFEWTYPRKESGRLVEPVTDFLLDMPYHIRSILHIPSAELEDSGTYTCNVTESVNDHQDEKAINITVVE mot_7397bc064fdf6bae2cd3d62d454bf56a_0001_1_000000021_0001_44_52_H_._HHH_eva_0380_0001_0001_0001__4__T
DPTSFRLVMEISLVVQLFKKGEIDPSQAKTLLKRLQEKAKKIGDRFAVVLAEFAIRVIKKAEKS GFLPNDAEELFIFLTEITEITIPCRVTDPQLVVTLHEKKGDVALPVPYDHQRGFSGIFEDRSYICKTTIGDREVDSDAYYVYRLQVSSINVSVNAVQTVVRQGENITLMCIVIGNEVVNFEWTYPRKESGRLVEPVTDFLLDMPYHIRSILHIPSAELEDSGTYTCNVTESVNDHQDEKAINITVVE Motif0654_HHH_eva_0065_0001_0002_0001__15__V
DKAREFLRAAAKYGDPSAKRALKLLENLRKRGIPPEEALKIVVEFLRKAGNPRLARVVEEALKDE GFLPNDAEELFIFLTEITEITIPCRVTDPQLVVTLHEKKGDVALPVPYDHQRGFSGIFEDRSYICKTTIGDREVDSDAYYVYRLQVSSINVSVNAVQTVVRQGENITLMCIVIGNEVVNFEWTYPRKESGRLVEPVTDFLLDMPYHIRSILHIPSAELEDSGTYTCNVTESVNDHQDEKAINITVVE pol_dbffe343c7d163558afca76ad3d2ac5b_0001_000000006_0001__27__N
DPTSFRLVMEIQLVLQLFKKGEIDPSQAKTLLKRLQEKAKKIGDRFAVVLAEFAIRVIKKAEKS GFLPNDAEELFIFLTEITEITIPCRVTDPQLVVTLHEKKGDVALPVPYDHQRGFSGIFEDRSYICKTTIGDREVDSDAYYVYRLQVSSINVSVNAVQTVVRQGENITLMCIVIGNEVVNFEWTYPRKESGRLVEPVTDFLLDMPYHIRSILHIPSAELEDSGTYTCNVTESVNDHQDEKAINITVVE Motif0654_HHH_eva_0065_0001_0002_0001__12__Q
DLLEKAKKVAREILDPEVVRIFELAVEVLKKKGAQPSSILIAVLRLLRRRGVDPELLREVFRRAR GFLPNDAEELFIFLTEITEITIPCRVTDPQLVVTLHEKKGDVALPVPYDHQRGFSGIFEDRSYICKTTIGDREVDSDAYYVYRLQVSSINVSVNAVQTVVRQGENITLMCIVIGNEVVNFEWTYPRKESGRLVEPVTDFLLDMPYHIRSILHIPSAELEDSGTYTCNVTESVNDHQDEKAINITVVE mot_08167eb7329a42484cd5255d2447d7e3_0001_000000008_0001_28_33_H_._bcov_4helix_06679_0001_0001__35__Q
PRRIEDALRSLLNSPNPELRLLAKVAIELLKRGVSPRSIALIIRRLADRLGLSPRVLRLVLIAVL GFLPNDAEELFIFLTEITEITIPCRVTDPQLVVTLHEKKGDVALPVPYDHQRGFSGIFEDRSYICKTTIGDREVDSDAYYVYRLQVSSINVSVNAVQTVVRQGENITLMCIVIGNEVVNFEWTYPRKESGRLVEPVTDFLLDMPYHIRSILHIPSAELEDSGTYTCNVTESVNDHQDEKAINITVVE mot_609d97902c010e147ff7b7376c5fa04b_0001_000000025_0001_40_50_H_._bcov_4helix_00764_0001_0001__38__S
DLLEKAKKVAREILDPEVVRIFELAVEVLLKKGANPSSILIAVLRLLRRRGVDPELLREVFRRAR GFLPNDAEELFIFLTEITEITIPCRVTDPQLVVTLHEKKGDVALPVPYDHQRGFSGIFEDRSYICKTTIGDREVDSDAYYVYRLQVSSINVSVNAVQTVVRQGENITLMCIVIGNEVVNFEWTYPRKESGRLVEPVTDFLLDMPYHIRSILHIPSAELEDSGTYTCNVTESVNDHQDEKAINITVVE mot_08167eb7329a42484cd5255d2447d7e3_0001_000000008_0001_28_33_H_._bcov_4helix_06679_0001_0001__30__L
DKLTKAAKELAKKVKSGKLSPEQAMRLLFVIAFRLGIDRKEMVRAAQHLMLLITK GFLPNDAEELFIFLTEITEITIPCRVTDPQLVVTLHEKKGDVALPVPYDHQRGFSGIFEDRSYICKTTIGDREVDSDAYYVYRLQVSSINVSVNAVQTVVRQGENITLMCIVIGNEVVNFEWTYPRKESGRLVEPVTDFLLDMPYHIRSILHIPSAELEDSGTYTCNVTESVNDHQDEKAINITVVE Motif0700_HHH_eva_0491_0001_0001__22__E
SALAEEILELIEKGDPRVRKLILELLKELKERGDEKRFKLLVRVWFLLRSGNPELAKQLLKKIKK GFLPNDAEELFIFLTEITEITIPCRVTDPQLVVTLHEKKGDVALPVPYDHQRGFSGIFEDRSYICKTTIGDREVDSDAYYVYRLQVSSINVSVNAVQTVVRQGENITLMCIVIGNEVVNFEWTYPRKESGRLVEPVTDFLLDMPYHIRSILHIPSAELEDSGTYTCNVTESVNDHQDEKAINITVVE mot_40e86e4e32a25ee6cbb7392bdf050625_0001_1_000000007_0001_45_49_H_._bcov_4helix_08751_0001_0001__2__A
DPTSFRLVMEISLVQQLFKKGEIDPSQAKTLLKRLQEKAKKIGDRFAVVLAEFAIRVIKKAEKS GFLPNDAEELFIFLTEITEITIPCRVTDPQLVVTLHEKKGDVALPVPYDHQRGFSGIFEDRSYICKTTIGDREVDSDAYYVYRLQVSSINVSVNAVQTVVRQGENITLMCIVIGNEVVNFEWTYPRKESGRLVEPVTDFLLDMPYHIRSILHIPSAELEDSGTYTCNVTESVNDHQDEKAINITVVE Motif0654_HHH_eva_0065_0001_0002_0001__15__Q
PRRIEDALRSLLNSPNPELRLLAKVAIELLKRGVSPRRIALIIRRLKDRLGLSPRVLRLVLIAVL GFLPNDAEELFIFLTEITEITIPCRVTDPQLVVTLHEKKGDVALPVPYDHQRGFSGIFEDRSYICKTTIGDREVDSDAYYVYRLQVSSINVSVNAVQTVVRQGENITLMCIVIGNEVVNFEWTYPRKESGRLVEPVTDFLLDMPYHIRSILHIPSAELEDSGTYTCNVTESVNDHQDEKAINITVVE mot_609d97902c010e147ff7b7376c5fa04b_0001_000000025_0001_40_50_H_._bcov_4helix_00764_0001_0001__47__K
DELREILREALEKGDFELVKELLELLARLADETGDPKLRIVIAYVWFAKKKNDPRLLKTALQVLK GFLPNDAEELFIFLTEITEITIPCRVTDPQLVVTLHEKKGDVALPVPYDHQRGFSGIFEDRSYICKTTIGDREVDSDAYYVYRLQVSSINVSVNAVQTVVRQGENITLMCIVIGNEVVNFEWTYPRKESGRLVEPVTDFLLDMPYHIRSILHIPSAELEDSGTYTCNVTESVNDHQDEKAINITVVE mot_3d846c9d85e6025fdd308e635d10a743_0001_000000009_0001_38_47_H_._bcov_4helix_12293_0001_0001__16__F
DLLEKAKKVAREILDPEVVRIFELAVEVLKKKGANPSSILIAVLRLLRDRGVDPELLREVFRRAR GFLPNDAEELFIFLTEITEITIPCRVTDPQLVVTLHEKKGDVALPVPYDHQRGFSGIFEDRSYICKTTIGDREVDSDAYYVYRLQVSSINVSVNAVQTVVRQGENITLMCIVIGNEVVNFEWTYPRKESGRLVEPVTDFLLDMPYHIRSILHIPSAELEDSGTYTCNVTESVNDHQDEKAINITVVE mot_08167eb7329a42484cd5255d2447d7e3_0001_000000008_0001_28_33_H_._bcov_4helix_06679_0001_0001__49__D
VELAEEILELIEKGDPRVRKLILELLKELKERGDEKRFKLLVRVWFLLRSGNPELAKQLLKKIKK GFLPNDAEELFIFLTEITEITIPCRVTDPQLVVTLHEKKGDVALPVPYDHQRGFSGIFEDRSYICKTTIGDREVDSDAYYVYRLQVSSINVSVNAVQTVVRQGENITLMCIVIGNEVVNFEWTYPRKESGRLVEPVTDFLLDMPYHIRSILHIPSAELEDSGTYTCNVTESVNDHQDEKAINITVVE mot_40e86e4e32a25ee6cbb7392bdf050625_0001_1_000000007_0001_45_49_H_._bcov_4helix_08751_0001_0001__1__V
SDESRKLQRRLALIFAALRQGFISNDEAKELAKRVEEKARKLGDKHVNQLVKFVKDAIERAG GFLPNDAEELFIFLTEITEITIPCRVTDPQLVVTLHEKKGDVALPVPYDHQRGFSGIFEDRSYICKTTIGDREVDSDAYYVYRLQVSSINVSVNAVQTVVRQGENITLMCIVIGNEVVNFEWTYPRKESGRLVEPVTDFLLDMPYHIRSILHIPSAELEDSGTYTCNVTESVNDHQDEKAINITVVE mot_7397bc064fdf6bae2cd3d62d454bf56a_0001_1_000000021_0001_44_52_H_._HHH_eva_0380_0001_0001_0001__48__N
SLIEEILKEVRKKNPRVVYILERLLRRLKEDGVPPEKILRILIAAAKRLGDPEASELLRRLLKRK GFLPNDAEELFIFLTEITEITIPCRVTDPQLVVTLHEKKGDVALPVPYDHQRGFSGIFEDRSYICKTTIGDREVDSDAYYVYRLQVSSINVSVNAVQTVVRQGENITLMCIVIGNEVVNFEWTYPRKESGRLVEPVTDFLLDMPYHIRSILHIPSAELEDSGTYTCNVTESVNDHQDEKAINITVVE pol_efb1e6a814c01858843eeca3a22dd67d_0001_000000000_0001__61__L
DPTSFRLVMEISLVLQLFKKGEIDPSQAKTLLKRLQEKAKKIGDRFAVVLAEFAIRVIKKAEPS GFLPNDAEELFIFLTEITEITIPCRVTDPQLVVTLHEKKGDVALPVPYDHQRGFSGIFEDRSYICKTTIGDREVDSDAYYVYRLQVSSINVSVNAVQTVVRQGENITLMCIVIGNEVVNFEWTYPRKESGRLVEPVTDFLLDMPYHIRSILHIPSAELEDSGTYTCNVTESVNDHQDEKAINITVVE Motif0654_HHH_eva_0065_0001_0002_0001__63__P
SELAEEFLELIEKGDPRVRKLILELLKELKERGDEKRFKLLVRVWFLLRSGNPELAKQLLKKIKK GFLPNDAEELFIFLTEITEITIPCRVTDPQLVVTLHEKKGDVALPVPYDHQRGFSGIFEDRSYICKTTIGDREVDSDAYYVYRLQVSSINVSVNAVQTVVRQGENITLMCIVIGNEVVNFEWTYPRKESGRLVEPVTDFLLDMPYHIRSILHIPSAELEDSGTYTCNVTESVNDHQDEKAINITVVE mot_40e86e4e32a25ee6cbb7392bdf050625_0001_1_000000007_0001_45_49_H_._bcov_4helix_08751_0001_0001__7__F
DLLEKAKKVAREILDPEVVRIFELAVEVLKIKGANPSSILIAVLRLLRRRGVDPELLREVFRRAR GFLPNDAEELFIFLTEITEITIPCRVTDPQLVVTLHEKKGDVALPVPYDHQRGFSGIFEDRSYICKTTIGDREVDSDAYYVYRLQVSSINVSVNAVQTVVRQGENITLMCIVIGNEVVNFEWTYPRKESGRLVEPVTDFLLDMPYHIRSILHIPSAELEDSGTYTCNVTESVNDHQDEKAINITVVE mot_08167eb7329a42484cd5255d2447d7e3_0001_000000008_0001_28_33_H_._bcov_4helix_06679_0001_0001__31__I
SELDKIVKKLTDIAREAYKHNDKEMIEKALRWAALFARQYRDPKFRELFRIIFQLRQRVER GFLPNDAEELFIFLTEITEITIPCRVTDPQLVVTLHEKKGDVALPVPYDHQRGFSGIFEDRSYICKTTIGDREVDSDAYYVYRLQVSSINVSVNAVQTVVRQGENITLMCIVIGNEVVNFEWTYPRKESGRLVEPVTDFLLDMPYHIRSILHIPSAELEDSGTYTCNVTESVNDHQDEKAINITVVE mot_7adca786d7372eb504d3486439fa8381_0001_000000015_0001_36_46_H_._ems_3hM_1325_0001_0002_0001__25__M
DKELLEEAIKLLKEGDPEKARKVLLELAREAHERNDPKLYRAPALVYFYLRSNPRLAIQLLELLT GFLPNDAEELFIFLTEITEITIPCRVTDPQLVVTLHEKKGDVALPVPYDHQRGFSGIFEDRSYICKTTIGDREVDSDAYYVYRLQVSSINVSVNAVQTVVRQGENITLMCIVIGNEVVNFEWTYPRKESGRLVEPVTDFLLDMPYHIRSILHIPSAELEDSGTYTCNVTESVNDHQDEKAINITVVE mot_bf3638518266f21cb84f5b4df2ecfe2d_0001_000000006_0001_43_47_H_._bcov_4helix_08698_0001_0001__43__P
DELREILREALEKGDPELVKELLELLARLADETGDPKLRIVIAYVWFAKKKNNPRLLKTALQVLK GFLPNDAEELFIFLTEITEITIPCRVTDPQLVVTLHEKKGDVALPVPYDHQRGFSGIFEDRSYICKTTIGDREVDSDAYYVYRLQVSSINVSVNAVQTVVRQGENITLMCIVIGNEVVNFEWTYPRKESGRLVEPVTDFLLDMPYHIRSILHIPSAELEDSGTYTCNVTESVNDHQDEKAINITVVE mot_3d846c9d85e6025fdd308e635d10a743_0001_000000009_0001_38_47_H_._bcov_4helix_12293_0001_0001__53__N
SPKEYLERVLRLLEQGNRRRAIARLLQILQELKRRGDPRVEEFRKLVRLLARDEEKAKELVRRLR GFLPNDAEELFIFLTEITEITIPCRVTDPQLVVTLHEKKGDVALPVPYDHQRGFSGIFEDRSYICKTTIGDREVDSDAYYVYRLQVSSINVSVNAVQTVVRQGENITLMCIVIGNEVVNFEWTYPRKESGRLVEPVTDFLLDMPYHIRSILHIPSAELEDSGTYTCNVTESVNDHQDEKAINITVVE mot_e4bd6bfb1f6e2b8050824fddb522a560_0001_000000012_0001_38_46_H_._bcov_4helix_13996_0001_0001_0001__2__P
DLLEKAKMVAREILDPEVVRIFELAVEVLKKKGANPSSILIAVLRLLRRRGVDPELLREVFRRAR GFLPNDAEELFIFLTEITEITIPCRVTDPQLVVTLHEKKGDVALPVPYDHQRGFSGIFEDRSYICKTTIGDREVDSDAYYVYRLQVSSINVSVNAVQTVVRQGENITLMCIVIGNEVVNFEWTYPRKESGRLVEPVTDFLLDMPYHIRSILHIPSAELEDSGTYTCNVTESVNDHQDEKAINITVVE mot_08167eb7329a42484cd5255d2447d7e3_0001_000000008_0001_28_33_H_._bcov_4helix_06679_0001_0001__8__M
SVLEELLRLARELGDKRLADIIRALIRAVRNGKISPEKALRLILAYAHFLGNYELFRVVLRLFKK GFLPNDAEELFIFLTEITEITIPCRVTDPQLVVTLHEKKGDVALPVPYDHQRGFSGIFEDRSYICKTTIGDREVDSDAYYVYRLQVSSINVSVNAVQTVVRQGENITLMCIVIGNEVVNFEWTYPRKESGRLVEPVTDFLLDMPYHIRSILHIPSAELEDSGTYTCNVTESVNDHQDEKAINITVVE mot_160197465f8bb7538cb2ee3a4afbc558_0001_1_000000012_0001_43_48_H_._bcov_4helix_13604_0001_0001_0001__53__Y
PELRRLTARLLFLVVQAIRRNDEDTVRTLLKIAKERADRNPKYKFVFLVLRSMIFRMRRRI GFLPNDAEELFIFLTEITEITIPCRVTDPQLVVTLHEKKGDVALPVPYDHQRGFSGIFEDRSYICKTTIGDREVDSDAYYVYRLQVSSINVSVNAVQTVVRQGENITLMCIVIGNEVVNFEWTYPRKESGRLVEPVTDFLLDMPYHIRSILHIPSAELEDSGTYTCNVTESVNDHQDEKAINITVVE mot_51f052f6668327b679cb52626a28bdc2_0001_000000016_0001_20_27_H_._ems_3hM_469_0001_0001__36__R
SELFREAIELLEEGNPEEARRYLLRLAIRLAQEGDPRRRAVALAYFYLKTGNPKEAAQLLEEARR GFLPNDAEELFIFLTEITEITIPCRVTDPQLVVTLHEKKGDVALPVPYDHQRGFSGIFEDRSYICKTTIGDREVDSDAYYVYRLQVSSINVSVNAVQTVVRQGENITLMCIVIGNEVVNFEWTYPRKESGRLVEPVTDFLLDMPYHIRSILHIPSAELEDSGTYTCNVTESVNDHQDEKAINITVVE mot_bf3638518266f21cb84f5b4df2ecfe2d_0001_000000006_0001_43_47_H_._bcov_4helix_13872_0001_0001__22__Y
DKELLEEAIKLLHEGDPEKARKVLLELAREAHERNDPKLYRAIALVYFYLRSNPRLAIQLLELLT GFLPNDAEELFIFLTEITEITIPCRVTDPQLVVTLHEKKGDVALPVPYDHQRGFSGIFEDRSYICKTTIGDREVDSDAYYVYRLQVSSINVSVNAVQTVVRQGENITLMCIVIGNEVVNFEWTYPRKESGRLVEPVTDFLLDMPYHIRSILHIPSAELEDSGTYTCNVTESVNDHQDEKAINITVVE mot_bf3638518266f21cb84f5b4df2ecfe2d_0001_000000006_0001_43_47_H_._bcov_4helix_08698_0001_0001__13__H
PELIEEALELLKEGDPKKVFRVLARLVQLLREKGDPRYRLVLLILAYVRFGNPEAARQLMRIVLK GFLPNDAEELFIFLTEITEITIPCRVTDPQLVVTLHEKKGDVALPVPYDHQRGFSGIFEDRSYICKTTIGDREVDSDAYYVYRLQVSSINVSVNAVQTVVRQGENITLMCIVIGNEVVNFEWTYPRKESGRLVEPVTDFLLDMPYHIRSILHIPSAELEDSGTYTCNVTESVNDHQDEKAINITVVE mot_160197465f8bb7538cb2ee3a4afbc558_0001_1_000000012_0001_43_48_H_._bcov_4helix_11522_0001_0001__60__M
SDESRKLQRRLALIFAALRQGFISNDEAKEIAKRVEEKARKLGDKHVRQLVKFVKDAIERAG GFLPNDAEELFIFLTEITEITIPCRVTDPQLVVTLHEKKGDVALPVPYDHQRGFSGIFEDRSYICKTTIGDREVDSDAYYVYRLQVSSINVSVNAVQTVVRQGENITLMCIVIGNEVVNFEWTYPRKESGRLVEPVTDFLLDMPYHIRSILHIPSAELEDSGTYTCNVTESVNDHQDEKAINITVVE mot_7397bc064fdf6bae2cd3d62d454bf56a_0001_1_000000021_0001_44_52_H_._HHH_eva_0380_0001_0001_0001__31__I
DEREELIELILRNLDDPEKVHELLKRLLELAEELGDRRLMRYVMLIFWALRRNPERAERLLRKLK GFLPNDAEELFIFLTEITEITIPCRVTDPQLVVTLHEKKGDVALPVPYDHQRGFSGIFEDRSYICKTTIGDREVDSDAYYVYRLQVSSINVSVNAVQTVVRQGENITLMCIVIGNEVVNFEWTYPRKESGRLVEPVTDFLLDMPYHIRSILHIPSAELEDSGTYTCNVTESVNDHQDEKAINITVVE mot_1135017daf8806428a8a9fbb7d65b56a_0001_1_000000003_0001_54_58_H_._bcov_4helix_12259_0001_0001__40__M
SEKEYLETVLRLLEQGNRRRAIARLLQILQELKRRGDPRVEEFRKLVRLLARDEEKAKELVRRLR GFLPNDAEELFIFLTEITEITIPCRVTDPQLVVTLHEKKGDVALPVPYDHQRGFSGIFEDRSYICKTTIGDREVDSDAYYVYRLQVSSINVSVNAVQTVVRQGENITLMCIVIGNEVVNFEWTYPRKESGRLVEPVTDFLLDMPYHIRSILHIPSAELEDSGTYTCNVTESVNDHQDEKAINITVVE mot_e4bd6bfb1f6e2b8050824fddb522a560_0001_000000012_0001_38_46_H_._bcov_4helix_13996_0001_0001_0001__8__T
SLIEEILKEVRKKNPRVVYILERLLRRLREDGVPPEKILRILIAAAKRLGDPEASELLRRALKRK GFLPNDAEELFIFLTEITEITIPCRVTDPQLVVTLHEKKGDVALPVPYDHQRGFSGIFEDRSYICKTTIGDREVDSDAYYVYRLQVSSINVSVNAVQTVVRQGENITLMCIVIGNEVVNFEWTYPRKESGRLVEPVTDFLLDMPYHIRSILHIPSAELEDSGTYTCNVTESVNDHQDEKAINITVVE pol_efb1e6a814c01858843eeca3a22dd67d_0001_000000000_0001__29__R
DEREELIELILRNLDDPEKVHELLKRLLELAEELGDRRLYRYVMLIFWALRVNPERAERLLRKLK GFLPNDAEELFIFLTEITEITIPCRVTDPQLVVTLHEKKGDVALPVPYDHQRGFSGIFEDRSYICKTTIGDREVDSDAYYVYRLQVSSINVSVNAVQTVVRQGENITLMCIVIGNEVVNFEWTYPRKESGRLVEPVTDFLLDMPYHIRSILHIPSAELEDSGTYTCNVTESVNDHQDEKAINITVVE mot_1135017daf8806428a8a9fbb7d65b56a_0001_1_000000003_0001_54_58_H_._bcov_4helix_12259_0001_0001__52__V
DDEFLARLAFRVLIKRAGVPDFDVKVTNGKVRVTITGRDQASQEALQLVFALARRLGLQVQIDTR GFLPNDAEELFIFLTEITEITIPCRVTDPQLVVTLHEKKGDVALPVPYDHQRGFSGIFEDRSYICKTTIGDREVDSDAYYVYRLQVSSINVSVNAVQTVVRQGENITLMCIVIGNEVVNFEWTYPRKESGRLVEPVTDFLLDMPYHIRSILHIPSAELEDSGTYTCNVTESVNDHQDEKAINITVVE mot_3h_hb1_2639_000000020_0001_26_36_H_._HEEHE_2903_0001_0002_0001__4__F
DEREELIELILRELDDPEKVHELLKRLLELAEELGDRRLYRYVMLIFWALRRNPERAERLLRKLK GFLPNDAEELFIFLTEITEITIPCRVTDPQLVVTLHEKKGDVALPVPYDHQRGFSGIFEDRSYICKTTIGDREVDSDAYYVYRLQVSSINVSVNAVQTVVRQGENITLMCIVIGNEVVNFEWTYPRKESGRLVEPVTDFLLDMPYHIRSILHIPSAELEDSGTYTCNVTESVNDHQDEKAINITVVE mot_1135017daf8806428a8a9fbb7d65b56a_0001_1_000000003_0001_54_58_H_._bcov_4helix_12259_0001_0001__13__E
SEIEEVLELNRRYDPEVVKELEKVLRALKRSGVSPEKILKYLLIVAHFLGSPLAVRLLFRLMTKR GFLPNDAEELFIFLTEITEITIPCRVTDPQLVVTLHEKKGDVALPVPYDHQRGFSGIFEDRSYICKTTIGDREVDSDAYYVYRLQVSSINVSVNAVQTVVRQGENITLMCIVIGNEVVNFEWTYPRKESGRLVEPVTDFLLDMPYHIRSILHIPSAELEDSGTYTCNVTESVNDHQDEKAINITVVE Motif0241_bcov_4helix_07329_0001_0001__10__N
DKAREFLRAAAKYGDPSAKRALKLLEELRCRGIPPEEALKIVVEFLRKAGNPRLARVVEEALKDE GFLPNDAEELFIFLTEITEITIPCRVTDPQLVVTLHEKKGDVALPVPYDHQRGFSGIFEDRSYICKTTIGDREVDSDAYYVYRLQVSSINVSVNAVQTVVRQGENITLMCIVIGNEVVNFEWTYPRKESGRLVEPVTDFLLDMPYHIRSILHIPSAELEDSGTYTCNVTESVNDHQDEKAINITVVE pol_dbffe343c7d163558afca76ad3d2ac5b_0001_000000006_0001__30__C
DPTSFRLVMEISLVLQLFKKGEIDPSQAKTLLKRLQEKAKKIGPRFAVVLAEFAIRVIKKAEKS GFLPNDAEELFIFLTEITEITIPCRVTDPQLVVTLHEKKGDVALPVPYDHQRGFSGIFEDRSYICKTTIGDREVDSDAYYVYRLQVSSINVSVNAVQTVVRQGENITLMCIVIGNEVVNFEWTYPRKESGRLVEPVTDFLLDMPYHIRSILHIPSAELEDSGTYTCNVTESVNDHQDEKAINITVVE Motif0654_HHH_eva_0065_0001_0002_0001__44__P
SELAEEILELIEKGDPRVRKLILELLKELKERGFEKRFKLLVRVWFLLRSGNPELAKQLLKKIKK GFLPNDAEELFIFLTEITEITIPCRVTDPQLVVTLHEKKGDVALPVPYDHQRGFSGIFEDRSYICKTTIGDREVDSDAYYVYRLQVSSINVSVNAVQTVVRQGENITLMCIVIGNEVVNFEWTYPRKESGRLVEPVTDFLLDMPYHIRSILHIPSAELEDSGTYTCNVTESVNDHQDEKAINITVVE mot_40e86e4e32a25ee6cbb7392bdf050625_0001_1_000000007_0001_45_49_H_._bcov_4helix_08751_0001_0001__34__F
SDESRKLQRRLALIFAALRQGFISNDEAKELAKRVEEKARKLGDKSVRQLVKFVKDAIERAG GFLPNDAEELFIFLTEITEITIPCRVTDPQLVVTLHEKKGDVALPVPYDHQRGFSGIFEDRSYICKTTIGDREVDSDAYYVYRLQVSSINVSVNAVQTVVRQGENITLMCIVIGNEVVNFEWTYPRKESGRLVEPVTDFLLDMPYHIRSILHIPSAELEDSGTYTCNVTESVNDHQDEKAINITVVE mot_7397bc064fdf6bae2cd3d62d454bf56a_0001_1_000000021_0001_44_52_H_._HHH_eva_0380_0001_0001_0001__46__S
SELDKIVKKLTPIAREAYKHNDKETIEKALRWAALFARQYRDPKFRELFRIIFQLRQRVER GFLPNDAEELFIFLTEITEITIPCRVTDPQLVVTLHEKKGDVALPVPYDHQRGFSGIFEDRSYICKTTIGDREVDSDAYYVYRLQVSSINVSVNAVQTVVRQGENITLMCIVIGNEVVNFEWTYPRKESGRLVEPVTDFLLDMPYHIRSILHIPSAELEDSGTYTCNVTESVNDHQDEKAINITVVE mot_7adca786d7372eb504d3486439fa8381_0001_000000015_0001_36_46_H_._ems_3hM_1325_0001_0002_0001__12__P
DKLTKAAKELAKKQKSGKLSPKQAMRLLFVIAFRLGIDRKEMVRAAQHLMLLITK GFLPNDAEELFIFLTEITEITIPCRVTDPQLVVTLHEKKGDVALPVPYDHQRGFSGIFEDRSYICKTTIGDREVDSDAYYVYRLQVSSINVSVNAVQTVVRQGENITLMCIVIGNEVVNFEWTYPRKESGRLVEPVTDFLLDMPYHIRSILHIPSAELEDSGTYTCNVTESVNDHQDEKAINITVVE Motif0700_HHH_eva_0491_0001_0001__14__Q
DELREILREALEKGDPELVKELLELLARLADETGDGKLRIVIAYVWFAKKKNDPRLLKTALQVLK GFLPNDAEELFIFLTEITEITIPCRVTDPQLVVTLHEKKGDVALPVPYDHQRGFSGIFEDRSYICKTTIGDREVDSDAYYVYRLQVSSINVSVNAVQTVVRQGENITLMCIVIGNEVVNFEWTYPRKESGRLVEPVTDFLLDMPYHIRSILHIPSAELEDSGTYTCNVTESVNDHQDEKAINITVVE mot_3d846c9d85e6025fdd308e635d10a743_0001_000000009_0001_38_47_H_._bcov_4helix_12293_0001_0001__36__G
SLIEEILKEVRKKNPRVVYILERLLRRLKEDGVPPEKICRILIAAAKRLGDPEASELLRRALKRK GFLPNDAEELFIFLTEITEITIPCRVTDPQLVVTLHEKKGDVALPVPYDHQRGFSGIFEDRSYICKTTIGDREVDSDAYYVYRLQVSSINVSVNAVQTVVRQGENITLMCIVIGNEVVNFEWTYPRKESGRLVEPVTDFLLDMPYHIRSILHIPSAELEDSGTYTCNVTESVNDHQDEKAINITVVE pol_efb1e6a814c01858843eeca3a22dd67d_0001_000000000_0001__39__C
DKAREFLRAAAKYGDPSAKRALKLLEELRKAGIPPEEALKIVVEFLRKAGNPRLARVVEEALKDE GFLPNDAEELFIFLTEITEITIPCRVTDPQLVVTLHEKKGDVALPVPYDHQRGFSGIFEDRSYICKTTIGDREVDSDAYYVYRLQVSSINVSVNAVQTVVRQGENITLMCIVIGNEVVNFEWTYPRKESGRLVEPVTDFLLDMPYHIRSILHIPSAELEDSGTYTCNVTESVNDHQDEKAINITVVE pol_dbffe343c7d163558afca76ad3d2ac5b_0001_000000006_0001__31__A
SVEELVKRILELLKEDEHRALRRLVVLLLNRGISPEEIARIALRVLKLFKRDPEKARELIEKVYR GFLPNDAEELFIFLTEITEITIPCRVTDPQLVVTLHEKKGDVALPVPYDHQRGFSGIFEDRSYICKTTIGDREVDSDAYYVYRLQVSSINVSVNAVQTVVRQGENITLMCIVIGNEVVNFEWTYPRKESGRLVEPVTDFLLDMPYHIRSILHIPSAELEDSGTYTCNVTESVNDHQDEKAINITVVE mot_2b600050e251f2a604d3ce6a8573eea7_0001_000000019_0001_19_24_H_._bcov_4helix_03558_0001_0002_0001__64__Y
SVKELVKRILELLKEDEHRALRRLVVLLLNRGISPEEIARIALRVLKLFKRDPEKARELIEKVLR GFLPNDAEELFIFLTEITEITIPCRVTDPQLVVTLHEKKGDVALPVPYDHQRGFSGIFEDRSYICKTTIGDREVDSDAYYVYRLQVSSINVSVNAVQTVVRQGENITLMCIVIGNEVVNFEWTYPRKESGRLVEPVTDFLLDMPYHIRSILHIPSAELEDSGTYTCNVTESVNDHQDEKAINITVVE mot_2b600050e251f2a604d3ce6a8573eea7_0001_000000019_0001_19_24_H_._bcov_4helix_03558_0001_0002_0001__3__K
DLLEKAKKVAREILDPEVVRIFELAVEVLKKKGANPSSILIAVLRLLRRRGVDPKLLREVFRRAR GFLPNDAEELFIFLTEITEITIPCRVTDPQLVVTLHEKKGDVALPVPYDHQRGFSGIFEDRSYICKTTIGDREVDSDAYYVYRLQVSSINVSVNAVQTVVRQGENITLMCIVIGNEVVNFEWTYPRKESGRLVEPVTDFLLDMPYHIRSILHIPSAELEDSGTYTCNVTESVNDHQDEKAINITVVE mot_08167eb7329a42484cd5255d2447d7e3_0001_000000008_0001_28_33_H_._bcov_4helix_06679_0001_0001__55__K
DKYTKAAKELAKKVKSGKLSPKQAMRLLFVIAFRLGIDRKEMVRAAQHLMLLITK GFLPNDAEELFIFLTEITEITIPCRVTDPQLVVTLHEKKGDVALPVPYDHQRGFSGIFEDRSYICKTTIGDREVDSDAYYVYRLQVSSINVSVNAVQTVVRQGENITLMCIVIGNEVVNFEWTYPRKESGRLVEPVTDFLLDMPYHIRSILHIPSAELEDSGTYTCNVTESVNDHQDEKAINITVVE Motif0700_HHH_eva_0491_0001_0001__3__Y
DYRTLFLQIWMVATTLAKEAKSEEDVKKAQKKLQEWLDKLNVNKLLQAIARRILRRVYKQLS GFLPNDAEELFIFLTEITEITIPCRVTDPQLVVTLHEKKGDVALPVPYDHQRGFSGIFEDRSYICKTTIGDREVDSDAYYVYRLQVSSINVSVNAVQTVVRQGENITLMCIVIGNEVVNFEWTYPRKESGRLVEPVTDFLLDMPYHIRSILHIPSAELEDSGTYTCNVTESVNDHQDEKAINITVVE Motif0226_ems_3hC_1017_0001_0001_0001__30__Q
DDERLARLAFRVLIKRAGVPDFDVKVTNGKVRVFITGRDQASQEALQLVFALARRLGLQVQIDTR GFLPNDAEELFIFLTEITEITIPCRVTDPQLVVTLHEKKGDVALPVPYDHQRGFSGIFEDRSYICKTTIGDREVDSDAYYVYRLQVSSINVSVNAVQTVVRQGENITLMCIVIGNEVVNFEWTYPRKESGRLVEPVTDFLLDMPYHIRSILHIPSAELEDSGTYTCNVTESVNDHQDEKAINITVVE mot_3h_hb1_2639_000000020_0001_26_36_H_._HEEHE_2903_0001_0002_0001__34__F
DKLTKAAKELAKKVKSGKLSPKQAMRLLFVIAFRLRIDRKEMVRAAQHLMLLITK GFLPNDAEELFIFLTEITEITIPCRVTDPQLVVTLHEKKGDVALPVPYDHQRGFSGIFEDRSYICKTTIGDREVDSDAYYVYRLQVSSINVSVNAVQTVVRQGENITLMCIVIGNEVVNFEWTYPRKESGRLVEPVTDFLLDMPYHIRSILHIPSAELEDSGTYTCNVTESVNDHQDEKAINITVVE Motif0700_HHH_eva_0491_0001_0001__36__R
DYRTLFLQIWMVATTLAKEAKSEEDVKKAEKKLQEWLDKLNVNKLLQAIAREILRRVYKQLS GFLPNDAEELFIFLTEITEITIPCRVTDPQLVVTLHEKKGDVALPVPYDHQRGFSGIFEDRSYICKTTIGDREVDSDAYYVYRLQVSSINVSVNAVQTVVRQGENITLMCIVIGNEVVNFEWTYPRKESGRLVEPVTDFLLDMPYHIRSILHIPSAELEDSGTYTCNVTESVNDHQDEKAINITVVE Motif0226_ems_3hC_1017_0001_0001_0001__52__E
SVEELVKRILELLKEDEHRALRRLVVLLLNRGISPEEIARIALRVLKLFDRDPEKARELIEKVLR GFLPNDAEELFIFLTEITEITIPCRVTDPQLVVTLHEKKGDVALPVPYDHQRGFSGIFEDRSYICKTTIGDREVDSDAYYVYRLQVSSINVSVNAVQTVVRQGENITLMCIVIGNEVVNFEWTYPRKESGRLVEPVTDFLLDMPYHIRSILHIPSAELEDSGTYTCNVTESVNDHQDEKAINITVVE mot_2b600050e251f2a604d3ce6a8573eea7_0001_000000019_0001_19_24_H_._bcov_4helix_03558_0001_0002_0001__50__D
DLLEKAKKVAREILDPEVVRIFELAVEVLKKKHANPSSILIAVLRLLRRRGVDPELLREVFRRAR GFLPNDAEELFIFLTEITEITIPCRVTDPQLVVTLHEKKGDVALPVPYDHQRGFSGIFEDRSYICKTTIGDREVDSDAYYVYRLQVSSINVSVNAVQTVVRQGENITLMCIVIGNEVVNFEWTYPRKESGRLVEPVTDFLLDMPYHIRSILHIPSAELEDSGTYTCNVTESVNDHQDEKAINITVVE mot_08167eb7329a42484cd5255d2447d7e3_0001_000000008_0001_28_33_H_._bcov_4helix_06679_0001_0001__33__H
PELRRLTARLLFLVVQAIRRNDEDTVRTLLKIAKELFDRNPKYKFVFLVLRSMIFRMRRRI GFLPNDAEELFIFLTEITEITIPCRVTDPQLVVTLHEKKGDVALPVPYDHQRGFSGIFEDRSYICKTTIGDREVDSDAYYVYRLQVSSINVSVNAVQTVVRQGENITLMCIVIGNEVVNFEWTYPRKESGRLVEPVTDFLLDMPYHIRSILHIPSAELEDSGTYTCNVTESVNDHQDEKAINITVVE mot_51f052f6668327b679cb52626a28bdc2_0001_000000016_0001_20_27_H_._ems_3hM_469_0001_0001__37__F
DEREELIELILYNLDDPEKVHELLKRLLELAEELGDRRLYRYVMLIFWALRRNPERAERLLRKLK GFLPNDAEELFIFLTEITEITIPCRVTDPQLVVTLHEKKGDVALPVPYDHQRGFSGIFEDRSYICKTTIGDREVDSDAYYVYRLQVSSINVSVNAVQTVVRQGENITLMCIVIGNEVVNFEWTYPRKESGRLVEPVTDFLLDMPYHIRSILHIPSAELEDSGTYTCNVTESVNDHQDEKAINITVVE mot_1135017daf8806428a8a9fbb7d65b56a_0001_1_000000003_0001_54_58_H_._bcov_4helix_12259_0001_0001__12__Y
DLLEKAKKVAREILDPEVVRIFELAHEVLKKKGANPSSILIAVLRLLRRRGVDPELLREVFRRAR GFLPNDAEELFIFLTEITEITIPCRVTDPQLVVTLHEKKGDVALPVPYDHQRGFSGIFEDRSYICKTTIGDREVDSDAYYVYRLQVSSINVSVNAVQTVVRQGENITLMCIVIGNEVVNFEWTYPRKESGRLVEPVTDFLLDMPYHIRSILHIPSAELEDSGTYTCNVTESVNDHQDEKAINITVVE mot_08167eb7329a42484cd5255d2447d7e3_0001_000000008_0001_28_33_H_._bcov_4helix_06679_0001_0001__26__H
DEREELIELILRNLDDPEKVHELLKRLLELAEELGDRRLYRYVMLIFWALRRNPERYERLLRKLK GFLPNDAEELFIFLTEITEITIPCRVTDPQLVVTLHEKKGDVALPVPYDHQRGFSGIFEDRSYICKTTIGDREVDSDAYYVYRLQVSSINVSVNAVQTVVRQGENITLMCIVIGNEVVNFEWTYPRKESGRLVEPVTDFLLDMPYHIRSILHIPSAELEDSGTYTCNVTESVNDHQDEKAINITVVE mot_1135017daf8806428a8a9fbb7d65b56a_0001_1_000000003_0001_54_58_H_._bcov_4helix_12259_0001_0001__57__Y
DLLEKAKKVAREILDPEVVRIFELAVEVLKKKGANPSSILIAVLRLLRRRGVDPELLREVFRIAR GFLPNDAEELFIFLTEITEITIPCRVTDPQLVVTLHEKKGDVALPVPYDHQRGFSGIFEDRSYICKTTIGDREVDSDAYYVYRLQVSSINVSVNAVQTVVRQGENITLMCIVIGNEVVNFEWTYPRKESGRLVEPVTDFLLDMPYHIRSILHIPSAELEDSGTYTCNVTESVNDHQDEKAINITVVE mot_08167eb7329a42484cd5255d2447d7e3_0001_000000008_0001_28_33_H_._bcov_4helix_06679_0001_0001__63__I
DKELLEEAIKLLKEGDPEKARKVLLELAREAHERNDPKLYRAIALVYFYLRSNPRLACQLLELLT GFLPNDAEELFIFLTEITEITIPCRVTDPQLVVTLHEKKGDVALPVPYDHQRGFSGIFEDRSYICKTTIGDREVDSDAYYVYRLQVSSINVSVNAVQTVVRQGENITLMCIVIGNEVVNFEWTYPRKESGRLVEPVTDFLLDMPYHIRSILHIPSAELEDSGTYTCNVTESVNDHQDEKAINITVVE mot_bf3638518266f21cb84f5b4df2ecfe2d_0001_000000006_0001_43_47_H_._bcov_4helix_08698_0001_0001__58__C
PELRRLGARLLFLVVQAIRRNDEDTVRTLLKIAKELADRNPKYKFVFLVLRSMIFRMRRRI GFLPNDAEELFIFLTEITEITIPCRVTDPQLVVTLHEKKGDVALPVPYDHQRGFSGIFEDRSYICKTTIGDREVDSDAYYVYRLQVSSINVSVNAVQTVVRQGENITLMCIVIGNEVVNFEWTYPRKESGRLVEPVTDFLLDMPYHIRSILHIPSAELEDSGTYTCNVTESVNDHQDEKAINITVVE mot_51f052f6668327b679cb52626a28bdc2_0001_000000016_0001_20_27_H_._ems_3hM_469_0001_0001__7__G
SEIEEVLELIRRYDPEVVKELEKVLRALKRSGVSPEKILKYLLIVAHFLGSPLAVRLLFRLQTKR GFLPNDAEELFIFLTEITEITIPCRVTDPQLVVTLHEKKGDVALPVPYDHQRGFSGIFEDRSYICKTTIGDREVDSDAYYVYRLQVSSINVSVNAVQTVVRQGENITLMCIVIGNEVVNFEWTYPRKESGRLVEPVTDFLLDMPYHIRSILHIPSAELEDSGTYTCNVTESVNDHQDEKAINITVVE Motif0241_bcov_4helix_07329_0001_0001__62__Q
DDERLARLAFRVLIKRKGVPDFDVKVTNGKVRVTITGRDQASQEALQLVFALARRLGLQVQIDTR GFLPNDAEELFIFLTEITEITIPCRVTDPQLVVTLHEKKGDVALPVPYDHQRGFSGIFEDRSYICKTTIGDREVDSDAYYVYRLQVSSINVSVNAVQTVVRQGENITLMCIVIGNEVVNFEWTYPRKESGRLVEPVTDFLLDMPYHIRSILHIPSAELEDSGTYTCNVTESVNDHQDEKAINITVVE mot_3h_hb1_2639_000000020_0001_26_36_H_._HEEHE_2903_0001_0002_0001__17__K
SELFREAIELLEEGNPEEARRVLLRLAIRLAQERDPRRRAVALAYFYLKTGNPKEAAQLLEEARR GFLPNDAEELFIFLTEITEITIPCRVTDPQLVVTLHEKKGDVALPVPYDHQRGFSGIFEDRSYICKTTIGDREVDSDAYYVYRLQVSSINVSVNAVQTVVRQGENITLMCIVIGNEVVNFEWTYPRKESGRLVEPVTDFLLDMPYHIRSILHIPSAELEDSGTYTCNVTESVNDHQDEKAINITVVE mot_bf3638518266f21cb84f5b4df2ecfe2d_0001_000000006_0001_43_47_H_._bcov_4helix_13872_0001_0001__34__R
SVLEEWLRLARELGDKRLADIIRALIRAVRNGKISPEKALRLILAYAHFLGNKELFRVVLRLFKK GFLPNDAEELFIFLTEITEITIPCRVTDPQLVVTLHEKKGDVALPVPYDHQRGFSGIFEDRSYICKTTIGDREVDSDAYYVYRLQVSSINVSVNAVQTVVRQGENITLMCIVIGNEVVNFEWTYPRKESGRLVEPVTDFLLDMPYHIRSILHIPSAELEDSGTYTCNVTESVNDHQDEKAINITVVE mot_160197465f8bb7538cb2ee3a4afbc558_0001_1_000000012_0001_43_48_H_._bcov_4helix_13604_0001_0001_0001__6__W
DDERLARLAFRVLIKRAGVPDFDVKVTNGKVRVTITGRDQASQEALQLVFALARRSGLQVQIDTR GFLPNDAEELFIFLTEITEITIPCRVTDPQLVVTLHEKKGDVALPVPYDHQRGFSGIFEDRSYICKTTIGDREVDSDAYYVYRLQVSSINVSVNAVQTVVRQGENITLMCIVIGNEVVNFEWTYPRKESGRLVEPVTDFLLDMPYHIRSILHIPSAELEDSGTYTCNVTESVNDHQDEKAINITVVE mot_3h_hb1_2639_000000020_0001_26_36_H_._HEEHE_2903_0001_0002_0001__56__S
SVLEELLRLAAELGDKRLADIIRALIRAVRNGKISPEKALRLILAYAHFLGNKELFRVVLRLFKK GFLPNDAEELFIFLTEITEITIPCRVTDPQLVVTLHEKKGDVALPVPYDHQRGFSGIFEDRSYICKTTIGDREVDSDAYYVYRLQVSSINVSVNAVQTVVRQGENITLMCIVIGNEVVNFEWTYPRKESGRLVEPVTDFLLDMPYHIRSILHIPSAELEDSGTYTCNVTESVNDHQDEKAINITVVE mot_160197465f8bb7538cb2ee3a4afbc558_0001_1_000000012_0001_43_48_H_._bcov_4helix_13604_0001_0001_0001__11__A
SELDKIVKKLTDIAREAYKHNDKETIEKALRWAALFARQYRDPKFDELFRIIFQLRQRVER GFLPNDAEELFIFLTEITEITIPCRVTDPQLVVTLHEKKGDVALPVPYDHQRGFSGIFEDRSYICKTTIGDREVDSDAYYVYRLQVSSINVSVNAVQTVVRQGENITLMCIVIGNEVVNFEWTYPRKESGRLVEPVTDFLLDMPYHIRSILHIPSAELEDSGTYTCNVTESVNDHQDEKAINITVVE mot_7adca786d7372eb504d3486439fa8381_0001_000000015_0001_36_46_H_._ems_3hM_1325_0001_0002_0001__46__D
DKAREFLRAAAKYGDPSAKRALKLLEELRKRGIPPEEALKIVVEFLRKAGNPRLARVVEEALTDE GFLPNDAEELFIFLTEITEITIPCRVTDPQLVVTLHEKKGDVALPVPYDHQRGFSGIFEDRSYICKTTIGDREVDSDAYYVYRLQVSSINVSVNAVQTVVRQGENITLMCIVIGNEVVNFEWTYPRKESGRLVEPVTDFLLDMPYHIRSILHIPSAELEDSGTYTCNVTESVNDHQDEKAINITVVE pol_dbffe343c7d163558afca76ad3d2ac5b_0001_000000006_0001__63__T
PELGRLTARLLFLVVQAIRRNDEDTVRTLLKIAKELADRNPKYKFVFLVLRSMIFRMRRRI GFLPNDAEELFIFLTEITEITIPCRVTDPQLVVTLHEKKGDVALPVPYDHQRGFSGIFEDRSYICKTTIGDREVDSDAYYVYRLQVSSINVSVNAVQTVVRQGENITLMCIVIGNEVVNFEWTYPRKESGRLVEPVTDFLLDMPYHIRSILHIPSAELEDSGTYTCNVTESVNDHQDEKAINITVVE mot_51f052f6668327b679cb52626a28bdc2_0001_000000016_0001_20_27_H_._ems_3hM_469_0001_0001__4__G
DPTSFRLVMEISLVLQIFKKGEIDPSQAKTLLKRLQEKAKKIGDRFAVVLAEFAIRVIKKAEKS GFLPNDAEELFIFLTEITEITIPCRVTDPQLVVTLHEKKGDVALPVPYDHQRGFSGIFEDRSYICKTTIGDREVDSDAYYVYRLQVSSINVSVNAVQTVVRQGENITLMCIVIGNEVVNFEWTYPRKESGRLVEPVTDFLLDMPYHIRSILHIPSAELEDSGTYTCNVTESVNDHQDEKAINITVVE Motif0654_HHH_eva_0065_0001_0002_0001__17__I
PELIEEALELLKEGDPKKVFRVLARLVQLLREKGDPRYRLVLLILAYVRFGNPEAARQELRIVLK GFLPNDAEELFIFLTEITEITIPCRVTDPQLVVTLHEKKGDVALPVPYDHQRGFSGIFEDRSYICKTTIGDREVDSDAYYVYRLQVSSINVSVNAVQTVVRQGENITLMCIVIGNEVVNFEWTYPRKESGRLVEPVTDFLLDMPYHIRSILHIPSAELEDSGTYTCNVTESVNDHQDEKAINITVVE mot_160197465f8bb7538cb2ee3a4afbc558_0001_1_000000012_0001_43_48_H_._bcov_4helix_11522_0001_0001__59__E
SELFREAIELLEEGNPEEARRVLLRLAIRLAQEGDPRRRAVALAYFYLKTGNPKEAAQLLEEAER GFLPNDAEELFIFLTEITEITIPCRVTDPQLVVTLHEKKGDVALPVPYDHQRGFSGIFEDRSYICKTTIGDREVDSDAYYVYRLQVSSINVSVNAVQTVVRQGENITLMCIVIGNEVVNFEWTYPRKESGRLVEPVTDFLLDMPYHIRSILHIPSAELEDSGTYTCNVTESVNDHQDEKAINITVVE mot_bf3638518266f21cb84f5b4df2ecfe2d_0001_000000006_0001_43_47_H_._bcov_4helix_13872_0001_0001__64__E
SEIEEVLELDRRYDPEVVKELEKVLRALKRSGVSPEKILKYLLIVAHFLGSPLAVRLLFRLMTKR GFLPNDAEELFIFLTEITEITIPCRVTDPQLVVTLHEKKGDVALPVPYDHQRGFSGIFEDRSYICKTTIGDREVDSDAYYVYRLQVSSINVSVNAVQTVVRQGENITLMCIVIGNEVVNFEWTYPRKESGRLVEPVTDFLLDMPYHIRSILHIPSAELEDSGTYTCNVTESVNDHQDEKAINITVVE Motif0241_bcov_4helix_07329_0001_0001__10__D
SELDKIVKKLTDIAREAYKHNDKETIEKALRWAALFARQYRDPKCRELFRIIFQLRQRVER GFLPNDAEELFIFLTEITEITIPCRVTDPQLVVTLHEKKGDVALPVPYDHQRGFSGIFEDRSYICKTTIGDREVDSDAYYVYRLQVSSINVSVNAVQTVVRQGENITLMCIVIGNEVVNFEWTYPRKESGRLVEPVTDFLLDMPYHIRSILHIPSAELEDSGTYTCNVTESVNDHQDEKAINITVVE mot_7adca786d7372eb504d3486439fa8381_0001_000000015_0001_36_46_H_._ems_3hM_1325_0001_0002_0001__45__C
DPTSFRLVMEISLVLQLFKKHEIDPSQAKTLLKRLQEKAKKIGDRFAVVLAEFAIRVIKKAEKS GFLPNDAEELFIFLTEITEITIPCRVTDPQLVVTLHEKKGDVALPVPYDHQRGFSGIFEDRSYICKTTIGDREVDSDAYYVYRLQVSSINVSVNAVQTVVRQGENITLMCIVIGNEVVNFEWTYPRKESGRLVEPVTDFLLDMPYHIRSILHIPSAELEDSGTYTCNVTESVNDHQDEKAINITVVE Motif0654_HHH_eva_0065_0001_0002_0001__21__H
SLIEEILKSVRKKNPRVVYILERLLRRLKEDGVPPEKILRILIAAAKRLGDPEASELLRRALKRK GFLPNDAEELFIFLTEITEITIPCRVTDPQLVVTLHEKKGDVALPVPYDHQRGFSGIFEDRSYICKTTIGDREVDSDAYYVYRLQVSSINVSVNAVQTVVRQGENITLMCIVIGNEVVNFEWTYPRKESGRLVEPVTDFLLDMPYHIRSILHIPSAELEDSGTYTCNVTESVNDHQDEKAINITVVE pol_efb1e6a814c01858843eeca3a22dd67d_0001_000000000_0001__9__S
PELIEEALELLKEGDPKKVFRVLARLVQLLREKGDPRYRLVALILAYVRFGNPEAARQLLRIVLK GFLPNDAEELFIFLTEITEITIPCRVTDPQLVVTLHEKKGDVALPVPYDHQRGFSGIFEDRSYICKTTIGDREVDSDAYYVYRLQVSSINVSVNAVQTVVRQGENITLMCIVIGNEVVNFEWTYPRKESGRLVEPVTDFLLDMPYHIRSILHIPSAELEDSGTYTCNVTESVNDHQDEKAINITVVE mot_160197465f8bb7538cb2ee3a4afbc558_0001_1_000000012_0001_43_48_H_._bcov_4helix_11522_0001_0001__42__A
SELFREAIELLEEGNPEEARRVLLRLAIRLAQEGDPRRRAVALAYFYLKTGNPKEAIQLLEEARR GFLPNDAEELFIFLTEITEITIPCRVTDPQLVVTLHEKKGDVALPVPYDHQRGFSGIFEDRSYICKTTIGDREVDSDAYYVYRLQVSSINVSVNAVQTVVRQGENITLMCIVIGNEVVNFEWTYPRKESGRLVEPVTDFLLDMPYHIRSILHIPSAELEDSGTYTCNVTESVNDHQDEKAINITVVE mot_bf3638518266f21cb84f5b4df2ecfe2d_0001_000000006_0001_43_47_H_._bcov_4helix_13872_0001_0001__57__I
DEREELIELILRNLDDPEKVHELLCRLLELAEELGDRRLYRYVMLIFWALRRNPERAERLLRKLK GFLPNDAEELFIFLTEITEITIPCRVTDPQLVVTLHEKKGDVALPVPYDHQRGFSGIFEDRSYICKTTIGDREVDSDAYYVYRLQVSSINVSVNAVQTVVRQGENITLMCIVIGNEVVNFEWTYPRKESGRLVEPVTDFLLDMPYHIRSILHIPSAELEDSGTYTCNVTESVNDHQDEKAINITVVE mot_1135017daf8806428a8a9fbb7d65b56a_0001_1_000000003_0001_54_58_H_._bcov_4helix_12259_0001_0001__25__C
DNLREILREALEKGDPELVKELLELLARLADETGDPKLRIVIAYVWFAKKKNDPRLLKTALQVLK GFLPNDAEELFIFLTEITEITIPCRVTDPQLVVTLHEKKGDVALPVPYDHQRGFSGIFEDRSYICKTTIGDREVDSDAYYVYRLQVSSINVSVNAVQTVVRQGENITLMCIVIGNEVVNFEWTYPRKESGRLVEPVTDFLLDMPYHIRSILHIPSAELEDSGTYTCNVTESVNDHQDEKAINITVVE mot_3d846c9d85e6025fdd308e635d10a743_0001_000000009_0001_38_47_H_._bcov_4helix_12293_0001_0001__2__N
PELIEEALELLKEGDPKKVFRVLARLVQLLREKGDPRYRLVLLILAYVRFGNPEAAYQLLRIVLK GFLPNDAEELFIFLTEITEITIPCRVTDPQLVVTLHEKKGDVALPVPYDHQRGFSGIFEDRSYICKTTIGDREVDSDAYYVYRLQVSSINVSVNAVQTVVRQGENITLMCIVIGNEVVNFEWTYPRKESGRLVEPVTDFLLDMPYHIRSILHIPSAELEDSGTYTCNVTESVNDHQDEKAINITVVE mot_160197465f8bb7538cb2ee3a4afbc558_0001_1_000000012_0001_43_48_H_._bcov_4helix_11522_0001_0001__57__Y
PELIEEALELLKEGDPKKVFRVLARLVQLLREKGDPRYRLVLLILQYVRFGNPEAARQLLRIVLK GFLPNDAEELFIFLTEITEITIPCRVTDPQLVVTLHEKKGDVALPVPYDHQRGFSGIFEDRSYICKTTIGDREVDSDAYYVYRLQVSSINVSVNAVQTVVRQGENITLMCIVIGNEVVNFEWTYPRKESGRLVEPVTDFLLDMPYHIRSILHIPSAELEDSGTYTCNVTESVNDHQDEKAINITVVE mot_160197465f8bb7538cb2ee3a4afbc558_0001_1_000000012_0001_43_48_H_._bcov_4helix_11522_0001_0001__46__Q
SLIEEILKEVRKKNPRVVYILERLLRRLKQDGVPPEKILRILIAAAKRLGDPEASELLRRALKRK GFLPNDAEELFIFLTEITEITIPCRVTDPQLVVTLHEKKGDVALPVPYDHQRGFSGIFEDRSYICKTTIGDREVDSDAYYVYRLQVSSINVSVNAVQTVVRQGENITLMCIVIGNEVVNFEWTYPRKESGRLVEPVTDFLLDMPYHIRSILHIPSAELEDSGTYTCNVTESVNDHQDEKAINITVVE pol_efb1e6a814c01858843eeca3a22dd67d_0001_000000000_0001__30__Q
SELFREAIELLEEGNPEEARRVLLRLAIRLAQEGDPRRRAVALAYFYLKTGNPEEAAQLLEEARR GFLPNDAEELFIFLTEITEITIPCRVTDPQLVVTLHEKKGDVALPVPYDHQRGFSGIFEDRSYICKTTIGDREVDSDAYYVYRLQVSSINVSVNAVQTVVRQGENITLMCIVIGNEVVNFEWTYPRKESGRLVEPVTDFLLDMPYHIRSILHIPSAELEDSGTYTCNVTESVNDHQDEKAINITVVE mot_bf3638518266f21cb84f5b4df2ecfe2d_0001_000000006_0001_43_47_H_._bcov_4helix_13872_0001_0001__54__E
SELFREAIELQEEGNPEEARRVLLRLAIRLAQEGDPRRRAVALAYFYLKTGNPKEAAQLLEEARR GFLPNDAEELFIFLTEITEITIPCRVTDPQLVVTLHEKKGDVALPVPYDHQRGFSGIFEDRSYICKTTIGDREVDSDAYYVYRLQVSSINVSVNAVQTVVRQGENITLMCIVIGNEVVNFEWTYPRKESGRLVEPVTDFLLDMPYHIRSILHIPSAELEDSGTYTCNVTESVNDHQDEKAINITVVE mot_bf3638518266f21cb84f5b4df2ecfe2d_0001_000000006_0001_43_47_H_._bcov_4helix_13872_0001_0001__11__Q
DKAREFLRAAAKYGDPSAKRALKLLEELRKRGHPPEEALKIVVEFLRKAGNPRLARVVEEALKDE GFLPNDAEELFIFLTEITEITIPCRVTDPQLVVTLHEKKGDVALPVPYDHQRGFSGIFEDRSYICKTTIGDREVDSDAYYVYRLQVSSINVSVNAVQTVVRQGENITLMCIVIGNEVVNFEWTYPRKESGRLVEPVTDFLLDMPYHIRSILHIPSAELEDSGTYTCNVTESVNDHQDEKAINITVVE pol_dbffe343c7d163558afca76ad3d2ac5b_0001_000000006_0001__33__H
DLLEKAKTVAREILDPEVVRIFELAVEVLKKKGANPSSILIAVLRLLRRRGVDPELLREVFRRAR GFLPNDAEELFIFLTEITEITIPCRVTDPQLVVTLHEKKGDVALPVPYDHQRGFSGIFEDRSYICKTTIGDREVDSDAYYVYRLQVSSINVSVNAVQTVVRQGENITLMCIVIGNEVVNFEWTYPRKESGRLVEPVTDFLLDMPYHIRSILHIPSAELEDSGTYTCNVTESVNDHQDEKAINITVVE mot_08167eb7329a42484cd5255d2447d7e3_0001_000000008_0001_28_33_H_._bcov_4helix_06679_0001_0001__8__T
SDESRKLQRRLALIFAALRQGFISNDEAKELAKRVEEKARKLGDKHVRQLVKFVKDAIEQAG GFLPNDAEELFIFLTEITEITIPCRVTDPQLVVTLHEKKGDVALPVPYDHQRGFSGIFEDRSYICKTTIGDREVDSDAYYVYRLQVSSINVSVNAVQTVVRQGENITLMCIVIGNEVVNFEWTYPRKESGRLVEPVTDFLLDMPYHIRSILHIPSAELEDSGTYTCNVTESVNDHQDEKAINITVVE mot_7397bc064fdf6bae2cd3d62d454bf56a_0001_1_000000021_0001_44_52_H_._HHH_eva_0380_0001_0001_0001__60__Q
DKELLEEAIKLLKEGDPEKARKVLLELAREAHERNDPKLYRAIALVYFYLRSNPRLAIQLTELLT GFLPNDAEELFIFLTEITEITIPCRVTDPQLVVTLHEKKGDVALPVPYDHQRGFSGIFEDRSYICKTTIGDREVDSDAYYVYRLQVSSINVSVNAVQTVVRQGENITLMCIVIGNEVVNFEWTYPRKESGRLVEPVTDFLLDMPYHIRSILHIPSAELEDSGTYTCNVTESVNDHQDEKAINITVVE mot_bf3638518266f21cb84f5b4df2ecfe2d_0001_000000006_0001_43_47_H_._bcov_4helix_08698_0001_0001__61__T
DKELLEEAIKLLKEGDLEKARKVLLELAREAHERNDPKLYRAIALVYFYLRSNPRLAIQLLELLT GFLPNDAEELFIFLTEITEITIPCRVTDPQLVVTLHEKKGDVALPVPYDHQRGFSGIFEDRSYICKTTIGDREVDSDAYYVYRLQVSSINVSVNAVQTVVRQGENITLMCIVIGNEVVNFEWTYPRKESGRLVEPVTDFLLDMPYHIRSILHIPSAELEDSGTYTCNVTESVNDHQDEKAINITVVE mot_bf3638518266f21cb84f5b4df2ecfe2d_0001_000000006_0001_43_47_H_._bcov_4helix_08698_0001_0001__17__L
DEREELIELILRNLDDPLKVHELLKRLLELAEELGDRRLYRYVMLIFWALRRNPERAERLLRKLK GFLPNDAEELFIFLTEITEITIPCRVTDPQLVVTLHEKKGDVALPVPYDHQRGFSGIFEDRSYICKTTIGDREVDSDAYYVYRLQVSSINVSVNAVQTVVRQGENITLMCIVIGNEVVNFEWTYPRKESGRLVEPVTDFLLDMPYHIRSILHIPSAELEDSGTYTCNVTESVNDHQDEKAINITVVE mot_1135017daf8806428a8a9fbb7d65b56a_0001_1_000000003_0001_54_58_H_._bcov_4helix_12259_0001_0001__18__L
SVEELVKRILELLKEDEHRALRRLVVLLLNRGISPEEIARIALRVLKLFKRDPEKAREMIEKVLR GFLPNDAEELFIFLTEITEITIPCRVTDPQLVVTLHEKKGDVALPVPYDHQRGFSGIFEDRSYICKTTIGDREVDSDAYYVYRLQVSSINVSVNAVQTVVRQGENITLMCIVIGNEVVNFEWTYPRKESGRLVEPVTDFLLDMPYHIRSILHIPSAELEDSGTYTCNVTESVNDHQDEKAINITVVE mot_2b600050e251f2a604d3ce6a8573eea7_0001_000000019_0001_19_24_H_._bcov_4helix_03558_0001_0002_0001__59__M
PELRRLTARLLFLVVQAIRRNDEDTVRTLLPIAKELADRNPKYKFVFLVLRSMIFRMRRRI GFLPNDAEELFIFLTEITEITIPCRVTDPQLVVTLHEKKGDVALPVPYDHQRGFSGIFEDRSYICKTTIGDREVDSDAYYVYRLQVSSINVSVNAVQTVVRQGENITLMCIVIGNEVVNFEWTYPRKESGRLVEPVTDFLLDMPYHIRSILHIPSAELEDSGTYTCNVTESVNDHQDEKAINITVVE mot_51f052f6668327b679cb52626a28bdc2_0001_000000016_0001_20_27_H_._ems_3hM_469_0001_0001__31__P
SEIEEVLELIRRYDPEVVKELEKVLRALKRSGVSPEKILKYLLIVAHFLGSPPAVRLLFRLMTKR GFLPNDAEELFIFLTEITEITIPCRVTDPQLVVTLHEKKGDVALPVPYDHQRGFSGIFEDRSYICKTTIGDREVDSDAYYVYRLQVSSINVSVNAVQTVVRQGENITLMCIVIGNEVVNFEWTYPRKESGRLVEPVTDFLLDMPYHIRSILHIPSAELEDSGTYTCNVTESVNDHQDEKAINITVVE Motif0241_bcov_4helix_07329_0001_0001__53__P
DKLTEAAKELAKKVKSGKLSPKQAMRLLFVIAFRLGIDRKEMVRAAQHLMLLITK GFLPNDAEELFIFLTEITEITIPCRVTDPQLVVTLHEKKGDVALPVPYDHQRGFSGIFEDRSYICKTTIGDREVDSDAYYVYRLQVSSINVSVNAVQTVVRQGENITLMCIVIGNEVVNFEWTYPRKESGRLVEPVTDFLLDMPYHIRSILHIPSAELEDSGTYTCNVTESVNDHQDEKAINITVVE Motif0700_HHH_eva_0491_0001_0001__5__E
DLLEKAKKVAREILDPEVVRIFELAVEVLKKKGANPSSILIAVLRLLMRRGVDPELLREVFRRAR GFLPNDAEELFIFLTEITEITIPCRVTDPQLVVTLHEKKGDVALPVPYDHQRGFSGIFEDRSYICKTTIGDREVDSDAYYVYRLQVSSINVSVNAVQTVVRQGENITLMCIVIGNEVVNFEWTYPRKESGRLVEPVTDFLLDMPYHIRSILHIPSAELEDSGTYTCNVTESVNDHQDEKAINITVVE mot_08167eb7329a42484cd5255d2447d7e3_0001_000000008_0001_28_33_H_._bcov_4helix_06679_0001_0001__48__M
SDESRKLQRRLALIFAALRQGFISNDEAKELAKPVEEKARKLGDKHVRQLVKFVKDAIERAG GFLPNDAEELFIFLTEITEITIPCRVTDPQLVVTLHEKKGDVALPVPYDHQRGFSGIFEDRSYICKTTIGDREVDSDAYYVYRLQVSSINVSVNAVQTVVRQGENITLMCIVIGNEVVNFEWTYPRKESGRLVEPVTDFLLDMPYHIRSILHIPSAELEDSGTYTCNVTESVNDHQDEKAINITVVE mot_7397bc064fdf6bae2cd3d62d454bf56a_0001_1_000000021_0001_44_52_H_._HHH_eva_0380_0001_0001_0001__34__P
SLEELERLIRKLVKEGDPAARRALLVLESLKRRGVSPEEIVRRLIAFLFILGNPELLRLAIRLFL GFLPNDAEELFIFLTEITEITIPCRVTDPQLVVTLHEKKGDVALPVPYDHQRGFSGIFEDRSYICKTTIGDREVDSDAYYVYRLQVSSINVSVNAVQTVVRQGENITLMCIVIGNEVVNFEWTYPRKESGRLVEPVTDFLLDMPYHIRSILHIPSAELEDSGTYTCNVTESVNDHQDEKAINITVVE Motif0680_bcov_4helix_10154_0001_0002__57__L
DKAREFLRAAAKYGDPSAKRALKLLEELRKRGIPPEEALKIVVEFLRKAGNPRLARVVEEALMDE GFLPNDAEELFIFLTEITEITIPCRVTDPQLVVTLHEKKGDVALPVPYDHQRGFSGIFEDRSYICKTTIGDREVDSDAYYVYRLQVSSINVSVNAVQTVVRQGENITLMCIVIGNEVVNFEWTYPRKESGRLVEPVTDFLLDMPYHIRSILHIPSAELEDSGTYTCNVTESVNDHQDEKAINITVVE pol_dbffe343c7d163558afca76ad3d2ac5b_0001_000000006_0001__63__M
PRRIEDALRSLLNSPSPELRLLAKVAIELLKRGVSPRRIALIIRRLADRLGLSPRVLRLVLIAVL GFLPNDAEELFIFLTEITEITIPCRVTDPQLVVTLHEKKGDVALPVPYDHQRGFSGIFEDRSYICKTTIGDREVDSDAYYVYRLQVSSINVSVNAVQTVVRQGENITLMCIVIGNEVVNFEWTYPRKESGRLVEPVTDFLLDMPYHIRSILHIPSAELEDSGTYTCNVTESVNDHQDEKAINITVVE mot_609d97902c010e147ff7b7376c5fa04b_0001_000000025_0001_40_50_H_._bcov_4helix_00764_0001_0001__16__S
SEIEEVLWLIRRYDPEVVKELEKVLRALKRSGVSPEKILKYLLIVAHFLGSPLAVRLLFRLMTKR GFLPNDAEELFIFLTEITEITIPCRVTDPQLVVTLHEKKGDVALPVPYDHQRGFSGIFEDRSYICKTTIGDREVDSDAYYVYRLQVSSINVSVNAVQTVVRQGENITLMCIVIGNEVVNFEWTYPRKESGRLVEPVTDFLLDMPYHIRSILHIPSAELEDSGTYTCNVTESVNDHQDEKAINITVVE Motif0241_bcov_4helix_07329_0001_0001__8__W
DDERLARLAFRVLIKRAGVTDFDVKVTNGKVRVTITGRDQASQEALQLVFALARRLGLQVQIDTR GFLPNDAEELFIFLTEITEITIPCRVTDPQLVVTLHEKKGDVALPVPYDHQRGFSGIFEDRSYICKTTIGDREVDSDAYYVYRLQVSSINVSVNAVQTVVRQGENITLMCIVIGNEVVNFEWTYPRKESGRLVEPVTDFLLDMPYHIRSILHIPSAELEDSGTYTCNVTESVNDHQDEKAINITVVE mot_3h_hb1_2639_000000020_0001_26_36_H_._HEEHE_2903_0001_0002_0001__20__T
DDERLARLAFRVLIKRAGVPDFDVKVTNGKVRVTITGRDQASQEALQLVFALARRLGLQVQIDHR GFLPNDAEELFIFLTEITEITIPCRVTDPQLVVTLHEKKGDVALPVPYDHQRGFSGIFEDRSYICKTTIGDREVDSDAYYVYRLQVSSINVSVNAVQTVVRQGENITLMCIVIGNEVVNFEWTYPRKESGRLVEPVTDFLLDMPYHIRSILHIPSAELEDSGTYTCNVTESVNDHQDEKAINITVVE mot_3h_hb1_2639_000000020_0001_26_36_H_._HEEHE_2903_0001_0002_0001__64__H
DKAREFLRAAAKYGDPSAKRALKLLEELRKRGIPPEEALKIVVEFLRKAQNPRLARVVEEALKDE GFLPNDAEELFIFLTEITEITIPCRVTDPQLVVTLHEKKGDVALPVPYDHQRGFSGIFEDRSYICKTTIGDREVDSDAYYVYRLQVSSINVSVNAVQTVVRQGENITLMCIVIGNEVVNFEWTYPRKESGRLVEPVTDFLLDMPYHIRSILHIPSAELEDSGTYTCNVTESVNDHQDEKAINITVVE pol_dbffe343c7d163558afca76ad3d2ac5b_0001_000000006_0001__50__Q
SVEELVKRILELLKEDEHRALRRLVVELLNRGISPEEIARIALRVLKLFKRDPEKARELIEKVLR GFLPNDAEELFIFLTEITEITIPCRVTDPQLVVTLHEKKGDVALPVPYDHQRGFSGIFEDRSYICKTTIGDREVDSDAYYVYRLQVSSINVSVNAVQTVVRQGENITLMCIVIGNEVVNFEWTYPRKESGRLVEPVTDFLLDMPYHIRSILHIPSAELEDSGTYTCNVTESVNDHQDEKAINITVVE mot_2b600050e251f2a604d3ce6a8573eea7_0001_000000019_0001_19_24_H_._bcov_4helix_03558_0001_0002_0001__27__E
SVLEELLRLARELGDSRLADIIRALIRAVRNGKISPEKALRLILAYAHFLGNKELFRVVLRLFKK GFLPNDAEELFIFLTEITEITIPCRVTDPQLVVTLHEKKGDVALPVPYDHQRGFSGIFEDRSYICKTTIGDREVDSDAYYVYRLQVSSINVSVNAVQTVVRQGENITLMCIVIGNEVVNFEWTYPRKESGRLVEPVTDFLLDMPYHIRSILHIPSAELEDSGTYTCNVTESVNDHQDEKAINITVVE mot_160197465f8bb7538cb2ee3a4afbc558_0001_1_000000012_0001_43_48_H_._bcov_4helix_13604_0001_0001_0001__16__S
DEREELIGLILRNLDDPEKVHELLKRLLELAEELGDRRLYRYVMLIFWALRRNPERAERLLRKLK GFLPNDAEELFIFLTEITEITIPCRVTDPQLVVTLHEKKGDVALPVPYDHQRGFSGIFEDRSYICKTTIGDREVDSDAYYVYRLQVSSINVSVNAVQTVVRQGENITLMCIVIGNEVVNFEWTYPRKESGRLVEPVTDFLLDMPYHIRSILHIPSAELEDSGTYTCNVTESVNDHQDEKAINITVVE mot_1135017daf8806428a8a9fbb7d65b56a_0001_1_000000003_0001_54_58_H_._bcov_4helix_12259_0001_0001__8__G
DELREILREALEQGDPELVKELLELLARLADETGDPKLRIVIAYVWFAKKKNDPRLLKTALQVLK GFLPNDAEELFIFLTEITEITIPCRVTDPQLVVTLHEKKGDVALPVPYDHQRGFSGIFEDRSYICKTTIGDREVDSDAYYVYRLQVSSINVSVNAVQTVVRQGENITLMCIVIGNEVVNFEWTYPRKESGRLVEPVTDFLLDMPYHIRSILHIPSAELEDSGTYTCNVTESVNDHQDEKAINITVVE mot_3d846c9d85e6025fdd308e635d10a743_0001_000000009_0001_38_47_H_._bcov_4helix_12293_0001_0001__13__Q
SELFREAIELLEEGNPEEARRWLLRLAIRLAQEGDPRRRAVALAYFYLKTGNPKEAAQLLEEARR GFLPNDAEELFIFLTEITEITIPCRVTDPQLVVTLHEKKGDVALPVPYDHQRGFSGIFEDRSYICKTTIGDREVDSDAYYVYRLQVSSINVSVNAVQTVVRQGENITLMCIVIGNEVVNFEWTYPRKESGRLVEPVTDFLLDMPYHIRSILHIPSAELEDSGTYTCNVTESVNDHQDEKAINITVVE mot_bf3638518266f21cb84f5b4df2ecfe2d_0001_000000006_0001_43_47_H_._bcov_4helix_13872_0001_0001__22__W
SVEELVKRILELLKEDEHRALRRMVVLLLNRGISPEEIARIALRVLKLFKRDPEKARELIEKVLR GFLPNDAEELFIFLTEITEITIPCRVTDPQLVVTLHEKKGDVALPVPYDHQRGFSGIFEDRSYICKTTIGDREVDSDAYYVYRLQVSSINVSVNAVQTVVRQGENITLMCIVIGNEVVNFEWTYPRKESGRLVEPVTDFLLDMPYHIRSILHIPSAELEDSGTYTCNVTESVNDHQDEKAINITVVE mot_2b600050e251f2a604d3ce6a8573eea7_0001_000000019_0001_19_24_H_._bcov_4helix_03558_0001_0002_0001__24__M
PELIEEALELLKEGDPKKVFRVLARLVQLLREKGDPRYRLVLLILAYVRFGNPEAARLLLRIVLK GFLPNDAEELFIFLTEITEITIPCRVTDPQLVVTLHEKKGDVALPVPYDHQRGFSGIFEDRSYICKTTIGDREVDSDAYYVYRLQVSSINVSVNAVQTVVRQGENITLMCIVIGNEVVNFEWTYPRKESGRLVEPVTDFLLDMPYHIRSILHIPSAELEDSGTYTCNVTESVNDHQDEKAINITVVE mot_160197465f8bb7538cb2ee3a4afbc558_0001_1_000000012_0001_43_48_H_._bcov_4helix_11522_0001_0001__58__L
DDERLARLAFRVLIKRAGVPDFDVKVTNGKVRVTITGRDQASQEALQLVFTLARRLGLQVQIDTR GFLPNDAEELFIFLTEITEITIPCRVTDPQLVVTLHEKKGDVALPVPYDHQRGFSGIFEDRSYICKTTIGDREVDSDAYYVYRLQVSSINVSVNAVQTVVRQGENITLMCIVIGNEVVNFEWTYPRKESGRLVEPVTDFLLDMPYHIRSILHIPSAELEDSGTYTCNVTESVNDHQDEKAINITVVE mot_3h_hb1_2639_000000020_0001_26_36_H_._HEEHE_2903_0001_0002_0001__51__T
SELDKIVKKLTDIAREAYKKNDKETIEKALRWAALFARQYRDPKFRELFRIIFQLRQRVER GFLPNDAEELFIFLTEITEITIPCRVTDPQLVVTLHEKKGDVALPVPYDHQRGFSGIFEDRSYICKTTIGDREVDSDAYYVYRLQVSSINVSVNAVQTVVRQGENITLMCIVIGNEVVNFEWTYPRKESGRLVEPVTDFLLDMPYHIRSILHIPSAELEDSGTYTCNVTESVNDHQDEKAINITVVE mot_7adca786d7372eb504d3486439fa8381_0001_000000015_0001_36_46_H_._ems_3hM_1325_0001_0002_0001__20__K
DKELLEEAIKLLKEGDPEKARKVLLELAREAHERNDWKLYRAIALVYFYLRSNPRLAIQLLELLT GFLPNDAEELFIFLTEITEITIPCRVTDPQLVVTLHEKKGDVALPVPYDHQRGFSGIFEDRSYICKTTIGDREVDSDAYYVYRLQVSSINVSVNAVQTVVRQGENITLMCIVIGNEVVNFEWTYPRKESGRLVEPVTDFLLDMPYHIRSILHIPSAELEDSGTYTCNVTESVNDHQDEKAINITVVE mot_bf3638518266f21cb84f5b4df2ecfe2d_0001_000000006_0001_43_47_H_._bcov_4helix_08698_0001_0001__37__W
DKELLEEAIKLLKEGDPEKARKVLLELAREAHERNDPKLYIAIALVYFYLRSNPRLAIQLLELLT GFLPNDAEELFIFLTEITEITIPCRVTDPQLVVTLHEKKGDVALPVPYDHQRGFSGIFEDRSYICKTTIGDREVDSDAYYVYRLQVSSINVSVNAVQTVVRQGENITLMCIVIGNEVVNFEWTYPRKESGRLVEPVTDFLLDMPYHIRSILHIPSAELEDSGTYTCNVTESVNDHQDEKAINITVVE mot_bf3638518266f21cb84f5b4df2ecfe2d_0001_000000006_0001_43_47_H_._bcov_4helix_08698_0001_0001__41__I
ALIEEILKEVRKKNPRVVYILERLLRRLKEDGVPPEKILRILIAAAKRLGDPEASELLRRALKRK GFLPNDAEELFIFLTEITEITIPCRVTDPQLVVTLHEKKGDVALPVPYDHQRGFSGIFEDRSYICKTTIGDREVDSDAYYVYRLQVSSINVSVNAVQTVVRQGENITLMCIVIGNEVVNFEWTYPRKESGRLVEPVTDFLLDMPYHIRSILHIPSAELEDSGTYTCNVTESVNDHQDEKAINITVVE pol_efb1e6a814c01858843eeca3a22dd67d_0001_000000000_0001__1__A
PELIEEALELLKEGDPKKVFRVLARLVQLLREKGDPQYRLVLLILAYVRFGNPEAARQLLRIVLK GFLPNDAEELFIFLTEITEITIPCRVTDPQLVVTLHEKKGDVALPVPYDHQRGFSGIFEDRSYICKTTIGDREVDSDAYYVYRLQVSSINVSVNAVQTVVRQGENITLMCIVIGNEVVNFEWTYPRKESGRLVEPVTDFLLDMPYHIRSILHIPSAELEDSGTYTCNVTESVNDHQDEKAINITVVE mot_160197465f8bb7538cb2ee3a4afbc558_0001_1_000000012_0001_43_48_H_._bcov_4helix_11522_0001_0001__37__Q
SEKEYLERQLRLLEQGNRRRAIARLLQILQELKRRGDPRVEEFRKLVRLLARDEEKAKELVRRLR GFLPNDAEELFIFLTEITEITIPCRVTDPQLVVTLHEKKGDVALPVPYDHQRGFSGIFEDRSYICKTTIGDREVDSDAYYVYRLQVSSINVSVNAVQTVVRQGENITLMCIVIGNEVVNFEWTYPRKESGRLVEPVTDFLLDMPYHIRSILHIPSAELEDSGTYTCNVTESVNDHQDEKAINITVVE mot_e4bd6bfb1f6e2b8050824fddb522a560_0001_000000012_0001_38_46_H_._bcov_4helix_13996_0001_0001_0001__9__Q
PELIEEALELLKEGDPKKVFRVLARLVQLLREKGDPRYRLVLLILAYVRFGNPEAARQSLRIVLK GFLPNDAEELFIFLTEITEITIPCRVTDPQLVVTLHEKKGDVALPVPYDHQRGFSGIFEDRSYICKTTIGDREVDSDAYYVYRLQVSSINVSVNAVQTVVRQGENITLMCIVIGNEVVNFEWTYPRKESGRLVEPVTDFLLDMPYHIRSILHIPSAELEDSGTYTCNVTESVNDHQDEKAINITVVE mot_160197465f8bb7538cb2ee3a4afbc558_0001_1_000000012_0001_43_48_H_._bcov_4helix_11522_0001_0001__59__S
SDESRKLQRRLALIFAALRQGFISNDEAKELAKRVEEKARKLGDKHVRQLVKPVKDAIERAG GFLPNDAEELFIFLTEITEITIPCRVTDPQLVVTLHEKKGDVALPVPYDHQRGFSGIFEDRSYICKTTIGDREVDSDAYYVYRLQVSSINVSVNAVQTVVRQGENITLMCIVIGNEVVNFEWTYPRKESGRLVEPVTDFLLDMPYHIRSILHIPSAELEDSGTYTCNVTESVNDHQDEKAINITVVE mot_7397bc064fdf6bae2cd3d62d454bf56a_0001_1_000000021_0001_44_52_H_._HHH_eva_0380_0001_0001_0001__53__P
DYRTLFLQIWMVATTLAKEAKSEEDVKKAEKKLQEWEDKLNVNKLLQAIARRILRRVYKQLS GFLPNDAEELFIFLTEITEITIPCRVTDPQLVVTLHEKKGDVALPVPYDHQRGFSGIFEDRSYICKTTIGDREVDSDAYYVYRLQVSSINVSVNAVQTVVRQGENITLMCIVIGNEVVNFEWTYPRKESGRLVEPVTDFLLDMPYHIRSILHIPSAELEDSGTYTCNVTESVNDHQDEKAINITVVE Motif0226_ems_3hC_1017_0001_0001_0001__37__E
PELIEEALELLKEGDPKKVFRVLARLVQLLREKGDPRYRLVLLILAYVRFGNPEAARQLLVIVLK GFLPNDAEELFIFLTEITEITIPCRVTDPQLVVTLHEKKGDVALPVPYDHQRGFSGIFEDRSYICKTTIGDREVDSDAYYVYRLQVSSINVSVNAVQTVVRQGENITLMCIVIGNEVVNFEWTYPRKESGRLVEPVTDFLLDMPYHIRSILHIPSAELEDSGTYTCNVTESVNDHQDEKAINITVVE mot_160197465f8bb7538cb2ee3a4afbc558_0001_1_000000012_0001_43_48_H_._bcov_4helix_11522_0001_0001__61__V
DYRTLFLQIWMVATTLAKEAKSEEDVKKAEKKLQEWLDKLNVNKLLQAIARRILRRVYGQLS GFLPNDAEELFIFLTEITEITIPCRVTDPQLVVTLHEKKGDVALPVPYDHQRGFSGIFEDRSYICKTTIGDREVDSDAYYVYRLQVSSINVSVNAVQTVVRQGENITLMCIVIGNEVVNFEWTYPRKESGRLVEPVTDFLLDMPYHIRSILHIPSAELEDSGTYTCNVTESVNDHQDEKAINITVVE Motif0226_ems_3hC_1017_0001_0001_0001__59__G
SEKEYLERVLRLLEQGNRRRAIARLLQILQELKRRGDPRVEEFRKLVRLLARDECKAKELVRRLR GFLPNDAEELFIFLTEITEITIPCRVTDPQLVVTLHEKKGDVALPVPYDHQRGFSGIFEDRSYICKTTIGDREVDSDAYYVYRLQVSSINVSVNAVQTVVRQGENITLMCIVIGNEVVNFEWTYPRKESGRLVEPVTDFLLDMPYHIRSILHIPSAELEDSGTYTCNVTESVNDHQDEKAINITVVE mot_e4bd6bfb1f6e2b8050824fddb522a560_0001_000000012_0001_38_46_H_._bcov_4helix_13996_0001_0001_0001__55__C
DELREILREAGEKGDPELVKELLELLARLADETGDPKLRIVIAYVWFAKKKNDPRLLKTALQVLK GFLPNDAEELFIFLTEITEITIPCRVTDPQLVVTLHEKKGDVALPVPYDHQRGFSGIFEDRSYICKTTIGDREVDSDAYYVYRLQVSSINVSVNAVQTVVRQGENITLMCIVIGNEVVNFEWTYPRKESGRLVEPVTDFLLDMPYHIRSILHIPSAELEDSGTYTCNVTESVNDHQDEKAINITVVE mot_3d846c9d85e6025fdd308e635d10a743_0001_000000009_0001_38_47_H_._bcov_4helix_12293_0001_0001__11__G
DDERLARLAFRVLIKRAGVPDFDVKVTNGKVRVTITGRDQASGEALQLVFALARRLGLQVQIDTR GFLPNDAEELFIFLTEITEITIPCRVTDPQLVVTLHEKKGDVALPVPYDHQRGFSGIFEDRSYICKTTIGDREVDSDAYYVYRLQVSSINVSVNAVQTVVRQGENITLMCIVIGNEVVNFEWTYPRKESGRLVEPVTDFLLDMPYHIRSILHIPSAELEDSGTYTCNVTESVNDHQDEKAINITVVE mot_3h_hb1_2639_000000020_0001_26_36_H_._HEEHE_2903_0001_0002_0001__43__G
DLLEKAKKVAREILDPEVVRIFELAVEVLKKKGANPSSILIAVLRLLRRRGVDPESLREVFRRAR GFLPNDAEELFIFLTEITEITIPCRVTDPQLVVTLHEKKGDVALPVPYDHQRGFSGIFEDRSYICKTTIGDREVDSDAYYVYRLQVSSINVSVNAVQTVVRQGENITLMCIVIGNEVVNFEWTYPRKESGRLVEPVTDFLLDMPYHIRSILHIPSAELEDSGTYTCNVTESVNDHQDEKAINITVVE mot_08167eb7329a42484cd5255d2447d7e3_0001_000000008_0001_28_33_H_._bcov_4helix_06679_0001_0001__56__S
PRRIEDALRSLLNSPNPELRLLAKVAIELLKRGVSPRRIALIIRRLADRLGLSPRVLRLVLIAVF GFLPNDAEELFIFLTEITEITIPCRVTDPQLVVTLHEKKGDVALPVPYDHQRGFSGIFEDRSYICKTTIGDREVDSDAYYVYRLQVSSINVSVNAVQTVVRQGENITLMCIVIGNEVVNFEWTYPRKESGRLVEPVTDFLLDMPYHIRSILHIPSAELEDSGTYTCNVTESVNDHQDEKAINITVVE mot_609d97902c010e147ff7b7376c5fa04b_0001_000000025_0001_40_50_H_._bcov_4helix_00764_0001_0001__65__F
DYRTLFLQIWMVATTLAKEAKSEEDVKKAEKKLQEWLDKLNVNKLLQAIARRILRRVYKVLS GFLPNDAEELFIFLTEITEITIPCRVTDPQLVVTLHEKKGDVALPVPYDHQRGFSGIFEDRSYICKTTIGDREVDSDAYYVYRLQVSSINVSVNAVQTVVRQGENITLMCIVIGNEVVNFEWTYPRKESGRLVEPVTDFLLDMPYHIRSILHIPSAELEDSGTYTCNVTESVNDHQDEKAINITVVE Motif0226_ems_3hC_1017_0001_0001_0001__60__V
CKELLEEAIKLLKEGDPEKARKVLLELAREAHERNDPKLYRAIALVYFYLRSNPRLAIQLLELLT GFLPNDAEELFIFLTEITEITIPCRVTDPQLVVTLHEKKGDVALPVPYDHQRGFSGIFEDRSYICKTTIGDREVDSDAYYVYRLQVSSINVSVNAVQTVVRQGENITLMCIVIGNEVVNFEWTYPRKESGRLVEPVTDFLLDMPYHIRSILHIPSAELEDSGTYTCNVTESVNDHQDEKAINITVVE mot_bf3638518266f21cb84f5b4df2ecfe2d_0001_000000006_0001_43_47_H_._bcov_4helix_08698_0001_0001__1__C
DPTSFRLVMEISLVLQLFKKGEIQPSQAKTLLKRLQEKAKKIGDRFAVVLAEFAIRVIKKAEKS GFLPNDAEELFIFLTEITEITIPCRVTDPQLVVTLHEKKGDVALPVPYDHQRGFSGIFEDRSYICKTTIGDREVDSDAYYVYRLQVSSINVSVNAVQTVVRQGENITLMCIVIGNEVVNFEWTYPRKESGRLVEPVTDFLLDMPYHIRSILHIPSAELEDSGTYTCNVTESVNDHQDEKAINITVVE Motif0654_HHH_eva_0065_0001_0002_0001__24__Q
SELAEEILELIEKGDPRVRKLILELLKELKERGDEKRFKLLVRVWFLRRSGNPELAKQLLKKIKK GFLPNDAEELFIFLTEITEITIPCRVTDPQLVVTLHEKKGDVALPVPYDHQRGFSGIFEDRSYICKTTIGDREVDSDAYYVYRLQVSSINVSVNAVQTVVRQGENITLMCIVIGNEVVNFEWTYPRKESGRLVEPVTDFLLDMPYHIRSILHIPSAELEDSGTYTCNVTESVNDHQDEKAINITVVE mot_40e86e4e32a25ee6cbb7392bdf050625_0001_1_000000007_0001_45_49_H_._bcov_4helix_08751_0001_0001__48__R
SLIEEILKEVRKKNPRVVYILERLLRRLKEDGVPPESILRILIAAAKRLGDPEASELLRRALKRK GFLPNDAEELFIFLTEITEITIPCRVTDPQLVVTLHEKKGDVALPVPYDHQRGFSGIFEDRSYICKTTIGDREVDSDAYYVYRLQVSSINVSVNAVQTVVRQGENITLMCIVIGNEVVNFEWTYPRKESGRLVEPVTDFLLDMPYHIRSILHIPSAELEDSGTYTCNVTESVNDHQDEKAINITVVE pol_efb1e6a814c01858843eeca3a22dd67d_0001_000000000_0001__37__S
SVLEELLRCARELGDKRLADIIRALIRAVRNGKISPEKALRLILAYAHFLGNKELFRVVLRLFKK GFLPNDAEELFIFLTEITEITIPCRVTDPQLVVTLHEKKGDVALPVPYDHQRGFSGIFEDRSYICKTTIGDREVDSDAYYVYRLQVSSINVSVNAVQTVVRQGENITLMCIVIGNEVVNFEWTYPRKESGRLVEPVTDFLLDMPYHIRSILHIPSAELEDSGTYTCNVTESVNDHQDEKAINITVVE mot_160197465f8bb7538cb2ee3a4afbc558_0001_1_000000012_0001_43_48_H_._bcov_4helix_13604_0001_0001_0001__9__C
SVEELVKRILELLQEDEHRALRRLVVLLLNRGISPEEIARIALRVLKLFKRDPEKARELIEKVLR GFLPNDAEELFIFLTEITEITIPCRVTDPQLVVTLHEKKGDVALPVPYDHQRGFSGIFEDRSYICKTTIGDREVDSDAYYVYRLQVSSINVSVNAVQTVVRQGENITLMCIVIGNEVVNFEWTYPRKESGRLVEPVTDFLLDMPYHIRSILHIPSAELEDSGTYTCNVTESVNDHQDEKAINITVVE mot_2b600050e251f2a604d3ce6a8573eea7_0001_000000019_0001_19_24_H_._bcov_4helix_03558_0001_0002_0001__14__Q
SEIEEVLELIRRYDPEVVKELEKVLRALKRSGVSPEKILKYLLIVHHFLGSPLAVRLLFRLMTKR GFLPNDAEELFIFLTEITEITIPCRVTDPQLVVTLHEKKGDVALPVPYDHQRGFSGIFEDRSYICKTTIGDREVDSDAYYVYRLQVSSINVSVNAVQTVVRQGENITLMCIVIGNEVVNFEWTYPRKESGRLVEPVTDFLLDMPYHIRSILHIPSAELEDSGTYTCNVTESVNDHQDEKAINITVVE Motif0241_bcov_4helix_07329_0001_0001__46__H
SELFREAIELLEEGNPEEARRVLLRLAIRLAQEGDPRRRAVALAYFYLKTGNPKEAAQLLESARR GFLPNDAEELFIFLTEITEITIPCRVTDPQLVVTLHEKKGDVALPVPYDHQRGFSGIFEDRSYICKTTIGDREVDSDAYYVYRLQVSSINVSVNAVQTVVRQGENITLMCIVIGNEVVNFEWTYPRKESGRLVEPVTDFLLDMPYHIRSILHIPSAELEDSGTYTCNVTESVNDHQDEKAINITVVE mot_bf3638518266f21cb84f5b4df2ecfe2d_0001_000000006_0001_43_47_H_._bcov_4helix_13872_0001_0001__62__S
DKAREFLRAAAKYGDPSAKRALKLLEELRKRGPPPEEALKIVVEFLRKAGNPRLARVVEEALKDE GFLPNDAEELFIFLTEITEITIPCRVTDPQLVVTLHEKKGDVALPVPYDHQRGFSGIFEDRSYICKTTIGDREVDSDAYYVYRLQVSSINVSVNAVQTVVRQGENITLMCIVIGNEVVNFEWTYPRKESGRLVEPVTDFLLDMPYHIRSILHIPSAELEDSGTYTCNVTESVNDHQDEKAINITVVE pol_dbffe343c7d163558afca76ad3d2ac5b_0001_000000006_0001__33__P
SEKEYLERVLRLLEQGNRRRAIARLLQILQELKRRGDPRVEEFRKLVRLNARDEEKAKELVRRLR GFLPNDAEELFIFLTEITEITIPCRVTDPQLVVTLHEKKGDVALPVPYDHQRGFSGIFEDRSYICKTTIGDREVDSDAYYVYRLQVSSINVSVNAVQTVVRQGENITLMCIVIGNEVVNFEWTYPRKESGRLVEPVTDFLLDMPYHIRSILHIPSAELEDSGTYTCNVTESVNDHQDEKAINITVVE mot_e4bd6bfb1f6e2b8050824fddb522a560_0001_000000012_0001_38_46_H_._bcov_4helix_13996_0001_0001_0001__50__N
PRRIEDALRSLLNSPNPELRLLAKVAIELLKRGPSPRRIALIIRRLADRLGLSPRVLRLVLIAVL GFLPNDAEELFIFLTEITEITIPCRVTDPQLVVTLHEKKGDVALPVPYDHQRGFSGIFEDRSYICKTTIGDREVDSDAYYVYRLQVSSINVSVNAVQTVVRQGENITLMCIVIGNEVVNFEWTYPRKESGRLVEPVTDFLLDMPYHIRSILHIPSAELEDSGTYTCNVTESVNDHQDEKAINITVVE mot_609d97902c010e147ff7b7376c5fa04b_0001_000000025_0001_40_50_H_._bcov_4helix_00764_0001_0001__34__P
PELRRLTARLLFLVVQAIRRNDEDTVRTLLKIANELADRNPKYKFVFLVLRSMIFRMRRRI GFLPNDAEELFIFLTEITEITIPCRVTDPQLVVTLHEKKGDVALPVPYDHQRGFSGIFEDRSYICKTTIGDREVDSDAYYVYRLQVSSINVSVNAVQTVVRQGENITLMCIVIGNEVVNFEWTYPRKESGRLVEPVTDFLLDMPYHIRSILHIPSAELEDSGTYTCNVTESVNDHQDEKAINITVVE mot_51f052f6668327b679cb52626a28bdc2_0001_000000016_0001_20_27_H_._ems_3hM_469_0001_0001__34__N
DELREILREALEKGDPELVKELLELLARLADETGDPDLRIVIAYVWFAKKKNDPRLLKTALQVLK GFLPNDAEELFIFLTEITEITIPCRVTDPQLVVTLHEKKGDVALPVPYDHQRGFSGIFEDRSYICKTTIGDREVDSDAYYVYRLQVSSINVSVNAVQTVVRQGENITLMCIVIGNEVVNFEWTYPRKESGRLVEPVTDFLLDMPYHIRSILHIPSAELEDSGTYTCNVTESVNDHQDEKAINITVVE mot_3d846c9d85e6025fdd308e635d10a743_0001_000000009_0001_38_47_H_._bcov_4helix_12293_0001_0001__37__D
PRRIEDALRSLLNSPNPELRLLAKVAIELLKRGVSPRRIALIIRRLADRLGASPRVLRLVLIAVL GFLPNDAEELFIFLTEITEITIPCRVTDPQLVVTLHEKKGDVALPVPYDHQRGFSGIFEDRSYICKTTIGDREVDSDAYYVYRLQVSSINVSVNAVQTVVRQGENITLMCIVIGNEVVNFEWTYPRKESGRLVEPVTDFLLDMPYHIRSILHIPSAELEDSGTYTCNVTESVNDHQDEKAINITVVE mot_609d97902c010e147ff7b7376c5fa04b_0001_000000025_0001_40_50_H_._bcov_4helix_00764_0001_0001__52__A
PRRIEDALRSLLNSPNPELRLLAKVAIELLKRGVSPRRIGLIIRRLADRLGLSPRVLRLVLIAVL GFLPNDAEELFIFLTEITEITIPCRVTDPQLVVTLHEKKGDVALPVPYDHQRGFSGIFEDRSYICKTTIGDREVDSDAYYVYRLQVSSINVSVNAVQTVVRQGENITLMCIVIGNEVVNFEWTYPRKESGRLVEPVTDFLLDMPYHIRSILHIPSAELEDSGTYTCNVTESVNDHQDEKAINITVVE mot_609d97902c010e147ff7b7376c5fa04b_0001_000000025_0001_40_50_H_._bcov_4helix_00764_0001_0001__40__G
SEIEEVLELIRRYDPEVVKELEKVLRALKRSGVSPEKILKYLLIVAHFLGSPLAVRLLFRSMTKR GFLPNDAEELFIFLTEITEITIPCRVTDPQLVVTLHEKKGDVALPVPYDHQRGFSGIFEDRSYICKTTIGDREVDSDAYYVYRLQVSSINVSVNAVQTVVRQGENITLMCIVIGNEVVNFEWTYPRKESGRLVEPVTDFLLDMPYHIRSILHIPSAELEDSGTYTCNVTESVNDHQDEKAINITVVE Motif0241_bcov_4helix_07329_0001_0001__61__S
PRRIEDALRSLLNSPNPELRLLAKVAIELLKRGVSPRRGALIIRRLADRLGLSPRVLRLVLIAVL GFLPNDAEELFIFLTEITEITIPCRVTDPQLVVTLHEKKGDVALPVPYDHQRGFSGIFEDRSYICKTTIGDREVDSDAYYVYRLQVSSINVSVNAVQTVVRQGENITLMCIVIGNEVVNFEWTYPRKESGRLVEPVTDFLLDMPYHIRSILHIPSAELEDSGTYTCNVTESVNDHQDEKAINITVVE mot_609d97902c010e147ff7b7376c5fa04b_0001_000000025_0001_40_50_H_._bcov_4helix_00764_0001_0001__39__G
SEIEEVLELIRRYDPEVVKELEKVLRALWRSGVSPEKILKYLLIVAHFLGSPLAVRLLFRLMTKR GFLPNDAEELFIFLTEITEITIPCRVTDPQLVVTLHEKKGDVALPVPYDHQRGFSGIFEDRSYICKTTIGDREVDSDAYYVYRLQVSSINVSVNAVQTVVRQGENITLMCIVIGNEVVNFEWTYPRKESGRLVEPVTDFLLDMPYHIRSILHIPSAELEDSGTYTCNVTESVNDHQDEKAINITVVE Motif0241_bcov_4helix_07329_0001_0001__29__W
SELDKIVKKLTDIAREAYKHNDKETIEKALRWAALFARQYRSPKFRELFRIIFQLRQRVER GFLPNDAEELFIFLTEITEITIPCRVTDPQLVVTLHEKKGDVALPVPYDHQRGFSGIFEDRSYICKTTIGDREVDSDAYYVYRLQVSSINVSVNAVQTVVRQGENITLMCIVIGNEVVNFEWTYPRKESGRLVEPVTDFLLDMPYHIRSILHIPSAELEDSGTYTCNVTESVNDHQDEKAINITVVE mot_7adca786d7372eb504d3486439fa8381_0001_000000015_0001_36_46_H_._ems_3hM_1325_0001_0002_0001__42__S
SEKEYLERVLRLLEQGNRRRAIARLLQILQEMKRRGDPRVEEFRKLVRLLARDEEKAKELVRRLR GFLPNDAEELFIFLTEITEITIPCRVTDPQLVVTLHEKKGDVALPVPYDHQRGFSGIFEDRSYICKTTIGDREVDSDAYYVYRLQVSSINVSVNAVQTVVRQGENITLMCIVIGNEVVNFEWTYPRKESGRLVEPVTDFLLDMPYHIRSILHIPSAELEDSGTYTCNVTESVNDHQDEKAINITVVE mot_e4bd6bfb1f6e2b8050824fddb522a560_0001_000000012_0001_38_46_H_._bcov_4helix_13996_0001_0001_0001__32__M
SDESRKLQRRLALINAALRQGFISNDEAKELAKRVEEKARKLGDKHVRQLVKFVKDAIERAG GFLPNDAEELFIFLTEITEITIPCRVTDPQLVVTLHEKKGDVALPVPYDHQRGFSGIFEDRSYICKTTIGDREVDSDAYYVYRLQVSSINVSVNAVQTVVRQGENITLMCIVIGNEVVNFEWTYPRKESGRLVEPVTDFLLDMPYHIRSILHIPSAELEDSGTYTCNVTESVNDHQDEKAINITVVE mot_7397bc064fdf6bae2cd3d62d454bf56a_0001_1_000000021_0001_44_52_H_._HHH_eva_0380_0001_0001_0001__15__N
SVEELVKNILELLKEDEHRALRRLVVLLLNRGISPEEIARIALRVLKLFKRDPEKARELIEKVLR GFLPNDAEELFIFLTEITEITIPCRVTDPQLVVTLHEKKGDVALPVPYDHQRGFSGIFEDRSYICKTTIGDREVDSDAYYVYRLQVSSINVSVNAVQTVVRQGENITLMCIVIGNEVVNFEWTYPRKESGRLVEPVTDFLLDMPYHIRSILHIPSAELEDSGTYTCNVTESVNDHQDEKAINITVVE mot_2b600050e251f2a604d3ce6a8573eea7_0001_000000019_0001_19_24_H_._bcov_4helix_03558_0001_0002_0001__8__N
SDESRKTQRRLALIFAALRQGFISNDEAKELAKRVEEKARKLGDKHVRQLVKFVKDAIERAG GFLPNDAEELFIFLTEITEITIPCRVTDPQLVVTLHEKKGDVALPVPYDHQRGFSGIFEDRSYICKTTIGDREVDSDAYYVYRLQVSSINVSVNAVQTVVRQGENITLMCIVIGNEVVNFEWTYPRKESGRLVEPVTDFLLDMPYHIRSILHIPSAELEDSGTYTCNVTESVNDHQDEKAINITVVE mot_7397bc064fdf6bae2cd3d62d454bf56a_0001_1_000000021_0001_44_52_H_._HHH_eva_0380_0001_0001_0001__7__T
PRRIEDALRSLLNSPNPELRLLPKVAIELLKRGVSPRRIALIIRRLADRLGLSPRVLRLVLIAVL GFLPNDAEELFIFLTEITEITIPCRVTDPQLVVTLHEKKGDVALPVPYDHQRGFSGIFEDRSYICKTTIGDREVDSDAYYVYRLQVSSINVSVNAVQTVVRQGENITLMCIVIGNEVVNFEWTYPRKESGRLVEPVTDFLLDMPYHIRSILHIPSAELEDSGTYTCNVTESVNDHQDEKAINITVVE mot_609d97902c010e147ff7b7376c5fa04b_0001_000000025_0001_40_50_H_._bcov_4helix_00764_0001_0001__23__P
SEIEEVLELIRRYDPEVVKELEKVLRALKRSGVSPEKILKYLLIVAHFLGSPLAVRLLFRLMRKR GFLPNDAEELFIFLTEITEITIPCRVTDPQLVVTLHEKKGDVALPVPYDHQRGFSGIFEDRSYICKTTIGDREVDSDAYYVYRLQVSSINVSVNAVQTVVRQGENITLMCIVIGNEVVNFEWTYPRKESGRLVEPVTDFLLDMPYHIRSILHIPSAELEDSGTYTCNVTESVNDHQDEKAINITVVE Motif0241_bcov_4helix_07329_0001_0001__63__R
SEIEEVLEDIRRYDPEVVKELEKVLRALKRSGVSPEKILKYLLIVAHFLGSPLAVRLLFRLMTKR GFLPNDAEELFIFLTEITEITIPCRVTDPQLVVTLHEKKGDVALPVPYDHQRGFSGIFEDRSYICKTTIGDREVDSDAYYVYRLQVSSINVSVNAVQTVVRQGENITLMCIVIGNEVVNFEWTYPRKESGRLVEPVTDFLLDMPYHIRSILHIPSAELEDSGTYTCNVTESVNDHQDEKAINITVVE Motif0241_bcov_4helix_07329_0001_0001__9__D
DDERLARLAFRVLIKRAGVPDFDVKVTNGKVRVTITGRDQASQEALQLVFALARRLRLQVQIDTR GFLPNDAEELFIFLTEITEITIPCRVTDPQLVVTLHEKKGDVALPVPYDHQRGFSGIFEDRSYICKTTIGDREVDSDAYYVYRLQVSSINVSVNAVQTVVRQGENITLMCIVIGNEVVNFEWTYPRKESGRLVEPVTDFLLDMPYHIRSILHIPSAELEDSGTYTCNVTESVNDHQDEKAINITVVE mot_3h_hb1_2639_000000020_0001_26_36_H_._HEEHE_2903_0001_0002_0001__57__R
PELRRLTARLLFLVVQAIRRNDEDTVRTLLKIAKELADRNPKYKFNFLVLRSMIFRMRRRI GFLPNDAEELFIFLTEITEITIPCRVTDPQLVVTLHEKKGDVALPVPYDHQRGFSGIFEDRSYICKTTIGDREVDSDAYYVYRLQVSSINVSVNAVQTVVRQGENITLMCIVIGNEVVNFEWTYPRKESGRLVEPVTDFLLDMPYHIRSILHIPSAELEDSGTYTCNVTESVNDHQDEKAINITVVE mot_51f052f6668327b679cb52626a28bdc2_0001_000000016_0001_20_27_H_._ems_3hM_469_0001_0001__46__N
DELREILREALEKGDCELVKELLELLARLADETGDPKLRIVIAYVWFAKKKNDPRLLKTALQVLK GFLPNDAEELFIFLTEITEITIPCRVTDPQLVVTLHEKKGDVALPVPYDHQRGFSGIFEDRSYICKTTIGDREVDSDAYYVYRLQVSSINVSVNAVQTVVRQGENITLMCIVIGNEVVNFEWTYPRKESGRLVEPVTDFLLDMPYHIRSILHIPSAELEDSGTYTCNVTESVNDHQDEKAINITVVE mot_3d846c9d85e6025fdd308e635d10a743_0001_000000009_0001_38_47_H_._bcov_4helix_12293_0001_0001__16__C
DKAREFLRAAAKYGDPSAKRALKLLEELRKRGEPPEEALKIVVEFLRKAGNPRLARVVEEALKDE GFLPNDAEELFIFLTEITEITIPCRVTDPQLVVTLHEKKGDVALPVPYDHQRGFSGIFEDRSYICKTTIGDREVDSDAYYVYRLQVSSINVSVNAVQTVVRQGENITLMCIVIGNEVVNFEWTYPRKESGRLVEPVTDFLLDMPYHIRSILHIPSAELEDSGTYTCNVTESVNDHQDEKAINITVVE pol_dbffe343c7d163558afca76ad3d2ac5b_0001_000000006_0001__33__E
DYRTLFLQIWMVATTLAKEAKSEEDVKKAEKKLQEWLDKLNVNKLMQAIARRILRRVYKQLS GFLPNDAEELFIFLTEITEITIPCRVTDPQLVVTLHEKKGDVALPVPYDHQRGFSGIFEDRSYICKTTIGDREVDSDAYYVYRLQVSSINVSVNAVQTVVRQGENITLMCIVIGNEVVNFEWTYPRKESGRLVEPVTDFLLDMPYHIRSILHIPSAELEDSGTYTCNVTESVNDHQDEKAINITVVE Motif0226_ems_3hC_1017_0001_0001_0001__46__M
PELIEEALELLKEGDPKKVFRVLARLVQLLREFGDPRYRLVLLILAYVRFGNPEAARQLLRIVLK GFLPNDAEELFIFLTEITEITIPCRVTDPQLVVTLHEKKGDVALPVPYDHQRGFSGIFEDRSYICKTTIGDREVDSDAYYVYRLQVSSINVSVNAVQTVVRQGENITLMCIVIGNEVVNFEWTYPRKESGRLVEPVTDFLLDMPYHIRSILHIPSAELEDSGTYTCNVTESVNDHQDEKAINITVVE mot_160197465f8bb7538cb2ee3a4afbc558_0001_1_000000012_0001_43_48_H_._bcov_4helix_11522_0001_0001__33__F
DYRTLFLQIWLVATTLAKEAKSEEDVKKAEKKLQEWLDKLNVNKLLQAIARRILRRVYKQLS GFLPNDAEELFIFLTEITEITIPCRVTDPQLVVTLHEKKGDVALPVPYDHQRGFSGIFEDRSYICKTTIGDREVDSDAYYVYRLQVSSINVSVNAVQTVVRQGENITLMCIVIGNEVVNFEWTYPRKESGRLVEPVTDFLLDMPYHIRSILHIPSAELEDSGTYTCNVTESVNDHQDEKAINITVVE Motif0226_ems_3hC_1017_0001_0001_0001__11__L
SELDKIVKKLTDIAREAYKHNDKETIEKALRKAALFARQYRDPKFRELFRIIFQLRQRVER GFLPNDAEELFIFLTEITEITIPCRVTDPQLVVTLHEKKGDVALPVPYDHQRGFSGIFEDRSYICKTTIGDREVDSDAYYVYRLQVSSINVSVNAVQTVVRQGENITLMCIVIGNEVVNFEWTYPRKESGRLVEPVTDFLLDMPYHIRSILHIPSAELEDSGTYTCNVTESVNDHQDEKAINITVVE mot_7adca786d7372eb504d3486439fa8381_0001_000000015_0001_36_46_H_._ems_3hM_1325_0001_0002_0001__32__K
SEKEYLERVLRLLEQGNRRRAIARLLQILQELKRRGDMRVEEFRKLVRLLARDEEKAKELVRRLR GFLPNDAEELFIFLTEITEITIPCRVTDPQLVVTLHEKKGDVALPVPYDHQRGFSGIFEDRSYICKTTIGDREVDSDAYYVYRLQVSSINVSVNAVQTVVRQGENITLMCIVIGNEVVNFEWTYPRKESGRLVEPVTDFLLDMPYHIRSILHIPSAELEDSGTYTCNVTESVNDHQDEKAINITVVE mot_e4bd6bfb1f6e2b8050824fddb522a560_0001_000000012_0001_38_46_H_._bcov_4helix_13996_0001_0001_0001__38__M
DELREILREALEKGDPELHKELLELLARLADETGDPKLRIVIAYVWFAKKKNDPRLLKTALQVLK GFLPNDAEELFIFLTEITEITIPCRVTDPQLVVTLHEKKGDVALPVPYDHQRGFSGIFEDRSYICKTTIGDREVDSDAYYVYRLQVSSINVSVNAVQTVVRQGENITLMCIVIGNEVVNFEWTYPRKESGRLVEPVTDFLLDMPYHIRSILHIPSAELEDSGTYTCNVTESVNDHQDEKAINITVVE mot_3d846c9d85e6025fdd308e635d10a743_0001_000000009_0001_38_47_H_._bcov_4helix_12293_0001_0001__19__H
DPTSFRLVMEISLVLQLFNKGEIDPSQAKTLLKRLQEKAKKIGDRFAVVLAEFAIRVIKKAEKS GFLPNDAEELFIFLTEITEITIPCRVTDPQLVVTLHEKKGDVALPVPYDHQRGFSGIFEDRSYICKTTIGDREVDSDAYYVYRLQVSSINVSVNAVQTVVRQGENITLMCIVIGNEVVNFEWTYPRKESGRLVEPVTDFLLDMPYHIRSILHIPSAELEDSGTYTCNVTESVNDHQDEKAINITVVE Motif0654_HHH_eva_0065_0001_0002_0001__19__N
DYRTLFLQIWMVATTLAKYAKSEEDVKKAEKKLQEWLDKLNVNKLLQAIARRILRRVYKQLS GFLPNDAEELFIFLTEITEITIPCRVTDPQLVVTLHEKKGDVALPVPYDHQRGFSGIFEDRSYICKTTIGDREVDSDAYYVYRLQVSSINVSVNAVQTVVRQGENITLMCIVIGNEVVNFEWTYPRKESGRLVEPVTDFLLDMPYHIRSILHIPSAELEDSGTYTCNVTESVNDHQDEKAINITVVE Motif0226_ems_3hC_1017_0001_0001_0001__19__Y
PRRIEDALRSLLNSPNPELRLLAKVAIELLKRGVSLRRIALIIRRLADRLGLSPRVLRLVLIAVL GFLPNDAEELFIFLTEITEITIPCRVTDPQLVVTLHEKKGDVALPVPYDHQRGFSGIFEDRSYICKTTIGDREVDSDAYYVYRLQVSSINVSVNAVQTVVRQGENITLMCIVIGNEVVNFEWTYPRKESGRLVEPVTDFLLDMPYHIRSILHIPSAELEDSGTYTCNVTESVNDHQDEKAINITVVE mot_609d97902c010e147ff7b7376c5fa04b_0001_000000025_0001_40_50_H_._bcov_4helix_00764_0001_0001__36__L
SVLEELLRLARELGDKRLADIIRAWIRAVRNGKISPEKALRLILAYAHFLGNKELFRVVLRLFKK GFLPNDAEELFIFLTEITEITIPCRVTDPQLVVTLHEKKGDVALPVPYDHQRGFSGIFEDRSYICKTTIGDREVDSDAYYVYRLQVSSINVSVNAVQTVVRQGENITLMCIVIGNEVVNFEWTYPRKESGRLVEPVTDFLLDMPYHIRSILHIPSAELEDSGTYTCNVTESVNDHQDEKAINITVVE mot_160197465f8bb7538cb2ee3a4afbc558_0001_1_000000012_0001_43_48_H_._bcov_4helix_13604_0001_0001_0001__25__W
SEIEEVLELIRRYDPEVVKELEKYLRALKRSGVSPEKILKYLLIVAHFLGSPLAVRLLFRLMTKR GFLPNDAEELFIFLTEITEITIPCRVTDPQLVVTLHEKKGDVALPVPYDHQRGFSGIFEDRSYICKTTIGDREVDSDAYYVYRLQVSSINVSVNAVQTVVRQGENITLMCIVIGNEVVNFEWTYPRKESGRLVEPVTDFLLDMPYHIRSILHIPSAELEDSGTYTCNVTESVNDHQDEKAINITVVE Motif0241_bcov_4helix_07329_0001_0001__24__Y
DKLTKAAKELAEKVKSGKLSPKQAMRLLFVIAFRLGIDRKEMVRAAQHLMLLITK GFLPNDAEELFIFLTEITEITIPCRVTDPQLVVTLHEKKGDVALPVPYDHQRGFSGIFEDRSYICKTTIGDREVDSDAYYVYRLQVSSINVSVNAVQTVVRQGENITLMCIVIGNEVVNFEWTYPRKESGRLVEPVTDFLLDMPYHIRSILHIPSAELEDSGTYTCNVTESVNDHQDEKAINITVVE Motif0700_HHH_eva_0491_0001_0001__12__E
DKLTKAAKELAKKVKSGKLSPKQAMRLLFVIAFRLGIDRKEMVRARQHLMLLITK GFLPNDAEELFIFLTEITEITIPCRVTDPQLVVTLHEKKGDVALPVPYDHQRGFSGIFEDRSYICKTTIGDREVDSDAYYVYRLQVSSINVSVNAVQTVVRQGENITLMCIVIGNEVVNFEWTYPRKESGRLVEPVTDFLLDMPYHIRSILHIPSAELEDSGTYTCNVTESVNDHQDEKAINITVVE Motif0700_HHH_eva_0491_0001_0001__46__R
DLLEKAKKVAREILDPEVVRIFELAVEVLKKKGAGPSSILIAVLRLLRRRGVDPELLREVFRRAR GFLPNDAEELFIFLTEITEITIPCRVTDPQLVVTLHEKKGDVALPVPYDHQRGFSGIFEDRSYICKTTIGDREVDSDAYYVYRLQVSSINVSVNAVQTVVRQGENITLMCIVIGNEVVNFEWTYPRKESGRLVEPVTDFLLDMPYHIRSILHIPSAELEDSGTYTCNVTESVNDHQDEKAINITVVE mot_08167eb7329a42484cd5255d2447d7e3_0001_000000008_0001_28_33_H_._bcov_4helix_06679_0001_0001__35__G
PELIEEALELLKEGDPKKVFRVLARLVQLLREKGDPRYRKVLLILAYVRFGNPEAARQLLRIVLK GFLPNDAEELFIFLTEITEITIPCRVTDPQLVVTLHEKKGDVALPVPYDHQRGFSGIFEDRSYICKTTIGDREVDSDAYYVYRLQVSSINVSVNAVQTVVRQGENITLMCIVIGNEVVNFEWTYPRKESGRLVEPVTDFLLDMPYHIRSILHIPSAELEDSGTYTCNVTESVNDHQDEKAINITVVE mot_160197465f8bb7538cb2ee3a4afbc558_0001_1_000000012_0001_43_48_H_._bcov_4helix_11522_0001_0001__40__K
SELFREAIELAEEGNPEEARRVLLRLAIRLAQEGDPRRRAVALAYFYLKTGNPKEAAQLLEEARR GFLPNDAEELFIFLTEITEITIPCRVTDPQLVVTLHEKKGDVALPVPYDHQRGFSGIFEDRSYICKTTIGDREVDSDAYYVYRLQVSSINVSVNAVQTVVRQGENITLMCIVIGNEVVNFEWTYPRKESGRLVEPVTDFLLDMPYHIRSILHIPSAELEDSGTYTCNVTESVNDHQDEKAINITVVE mot_bf3638518266f21cb84f5b4df2ecfe2d_0001_000000006_0001_43_47_H_._bcov_4helix_13872_0001_0001__11__A
SDESRKLQRRLALIFAALRQGFISNDEAKELAKRVEEKARKLGDKHVRQLVKFVKDAIERQG GFLPNDAEELFIFLTEITEITIPCRVTDPQLVVTLHEKKGDVALPVPYDHQRGFSGIFEDRSYICKTTIGDREVDSDAYYVYRLQVSSINVSVNAVQTVVRQGENITLMCIVIGNEVVNFEWTYPRKESGRLVEPVTDFLLDMPYHIRSILHIPSAELEDSGTYTCNVTESVNDHQDEKAINITVVE mot_7397bc064fdf6bae2cd3d62d454bf56a_0001_1_000000021_0001_44_52_H_._HHH_eva_0380_0001_0001_0001__61__Q
PELIEEALELLKEGDPKKVFRVLARLVQLLREKGDPRYRLVLLILAYVRFGNPEAARQLLRIDLK GFLPNDAEELFIFLTEITEITIPCRVTDPQLVVTLHEKKGDVALPVPYDHQRGFSGIFEDRSYICKTTIGDREVDSDAYYVYRLQVSSINVSVNAVQTVVRQGENITLMCIVIGNEVVNFEWTYPRKESGRLVEPVTDFLLDMPYHIRSILHIPSAELEDSGTYTCNVTESVNDHQDEKAINITVVE mot_160197465f8bb7538cb2ee3a4afbc558_0001_1_000000012_0001_43_48_H_._bcov_4helix_11522_0001_0001__63__D
SDESRKLQRRLALIFAALRQGFISNDEAKELAKRVEEKAEKLGDKHVRQLVKFVKDAIERAG GFLPNDAEELFIFLTEITEITIPCRVTDPQLVVTLHEKKGDVALPVPYDHQRGFSGIFEDRSYICKTTIGDREVDSDAYYVYRLQVSSINVSVNAVQTVVRQGENITLMCIVIGNEVVNFEWTYPRKESGRLVEPVTDFLLDMPYHIRSILHIPSAELEDSGTYTCNVTESVNDHQDEKAINITVVE mot_7397bc064fdf6bae2cd3d62d454bf56a_0001_1_000000021_0001_44_52_H_._HHH_eva_0380_0001_0001_0001__40__E
SEKEYLERVLRLLEQGNRRRAIARLLQILQELKRRGDPRVEEFRKLVRPLARDEEKAKELVRRLR GFLPNDAEELFIFLTEITEITIPCRVTDPQLVVTLHEKKGDVALPVPYDHQRGFSGIFEDRSYICKTTIGDREVDSDAYYVYRLQVSSINVSVNAVQTVVRQGENITLMCIVIGNEVVNFEWTYPRKESGRLVEPVTDFLLDMPYHIRSILHIPSAELEDSGTYTCNVTESVNDHQDEKAINITVVE mot_e4bd6bfb1f6e2b8050824fddb522a560_0001_000000012_0001_38_46_H_._bcov_4helix_13996_0001_0001_0001__49__P
DYRTLFLQIWMVATTLPKEAKSEEDVKKAEKKLQEWLDKLNVNKLLQAIARRILRRVYKQLS GFLPNDAEELFIFLTEITEITIPCRVTDPQLVVTLHEKKGDVALPVPYDHQRGFSGIFEDRSYICKTTIGDREVDSDAYYVYRLQVSSINVSVNAVQTVVRQGENITLMCIVIGNEVVNFEWTYPRKESGRLVEPVTDFLLDMPYHIRSILHIPSAELEDSGTYTCNVTESVNDHQDEKAINITVVE Motif0226_ems_3hC_1017_0001_0001_0001__17__P
DEREELIELILRNLDDPEKVHELLKRLLELAEELGDRRKYRYVMLIFWALRRNPERAERLLRKLK GFLPNDAEELFIFLTEITEITIPCRVTDPQLVVTLHEKKGDVALPVPYDHQRGFSGIFEDRSYICKTTIGDREVDSDAYYVYRLQVSSINVSVNAVQTVVRQGENITLMCIVIGNEVVNFEWTYPRKESGRLVEPVTDFLLDMPYHIRSILHIPSAELEDSGTYTCNVTESVNDHQDEKAINITVVE mot_1135017daf8806428a8a9fbb7d65b56a_0001_1_000000003_0001_54_58_H_._bcov_4helix_12259_0001_0001__39__K
DKELLEEAIKLLKEGDPEKARKVLLELAREAHERNDRKLYRAIALVYFYLRSNPRLAIQLLELLT GFLPNDAEELFIFLTEITEITIPCRVTDPQLVVTLHEKKGDVALPVPYDHQRGFSGIFEDRSYICKTTIGDREVDSDAYYVYRLQVSSINVSVNAVQTVVRQGENITLMCIVIGNEVVNFEWTYPRKESGRLVEPVTDFLLDMPYHIRSILHIPSAELEDSGTYTCNVTESVNDHQDEKAINITVVE mot_bf3638518266f21cb84f5b4df2ecfe2d_0001_000000006_0001_43_47_H_._bcov_4helix_08698_0001_0001__37__R
SELDKIVKTLTDIAREAYKHNDKETIEKALRWAALFARQYRDPKFRELFRIIFQLRQRVER GFLPNDAEELFIFLTEITEITIPCRVTDPQLVVTLHEKKGDVALPVPYDHQRGFSGIFEDRSYICKTTIGDREVDSDAYYVYRLQVSSINVSVNAVQTVVRQGENITLMCIVIGNEVVNFEWTYPRKESGRLVEPVTDFLLDMPYHIRSILHIPSAELEDSGTYTCNVTESVNDHQDEKAINITVVE mot_7adca786d7372eb504d3486439fa8381_0001_000000015_0001_36_46_H_._ems_3hM_1325_0001_0002_0001__9__T
DKELLEEAIKLLKEGDPEKQRKVLLELAREAHERNDPKLYRAIALVYFYLRSNPRLAIQLLELLT GFLPNDAEELFIFLTEITEITIPCRVTDPQLVVTLHEKKGDVALPVPYDHQRGFSGIFEDRSYICKTTIGDREVDSDAYYVYRLQVSSINVSVNAVQTVVRQGENITLMCIVIGNEVVNFEWTYPRKESGRLVEPVTDFLLDMPYHIRSILHIPSAELEDSGTYTCNVTESVNDHQDEKAINITVVE mot_bf3638518266f21cb84f5b4df2ecfe2d_0001_000000006_0001_43_47_H_._bcov_4helix_08698_0001_0001__20__Q
SLEELERLIRKLVKEGDPAARRALLVLESLKRRGVSPEEIVRRLIAFLFILGFPELIRLAIRLFL GFLPNDAEELFIFLTEITEITIPCRVTDPQLVVTLHEKKGDVALPVPYDHQRGFSGIFEDRSYICKTTIGDREVDSDAYYVYRLQVSSINVSVNAVQTVVRQGENITLMCIVIGNEVVNFEWTYPRKESGRLVEPVTDFLLDMPYHIRSILHIPSAELEDSGTYTCNVTESVNDHQDEKAINITVVE Motif0680_bcov_4helix_10154_0001_0002__53__F
SLEELERLIRKLVKAGDPAARRALLVLESLKRRGVSPEEIVRRLIAFLFILGNPELIRLAIRLFL GFLPNDAEELFIFLTEITEITIPCRVTDPQLVVTLHEKKGDVALPVPYDHQRGFSGIFEDRSYICKTTIGDREVDSDAYYVYRLQVSSINVSVNAVQTVVRQGENITLMCIVIGNEVVNFEWTYPRKESGRLVEPVTDFLLDMPYHIRSILHIPSAELEDSGTYTCNVTESVNDHQDEKAINITVVE Motif0680_bcov_4helix_10154_0001_0002__15__A
DDERLARLAFRVLIKRAGVPDFDVKVTNGKVRVTITGRQQASQEALQLVFALARRLGLQVQIDTR GFLPNDAEELFIFLTEITEITIPCRVTDPQLVVTLHEKKGDVALPVPYDHQRGFSGIFEDRSYICKTTIGDREVDSDAYYVYRLQVSSINVSVNAVQTVVRQGENITLMCIVIGNEVVNFEWTYPRKESGRLVEPVTDFLLDMPYHIRSILHIPSAELEDSGTYTCNVTESVNDHQDEKAINITVVE mot_3h_hb1_2639_000000020_0001_26_36_H_._HEEHE_2903_0001_0002_0001__39__Q
SEKEYLERVLRLLEQGNRRRAIARLLQILQELKRRGDNRVEEFRKLVRLLARDEEKAKELVRRLR GFLPNDAEELFIFLTEITEITIPCRVTDPQLVVTLHEKKGDVALPVPYDHQRGFSGIFEDRSYICKTTIGDREVDSDAYYVYRLQVSSINVSVNAVQTVVRQGENITLMCIVIGNEVVNFEWTYPRKESGRLVEPVTDFLLDMPYHIRSILHIPSAELEDSGTYTCNVTESVNDHQDEKAINITVVE mot_e4bd6bfb1f6e2b8050824fddb522a560_0001_000000012_0001_38_46_H_._bcov_4helix_13996_0001_0001_0001__38__N
SLLEKAKKVAREILDPEVVRIFELAVEVLKKKGANPSSILIAVLRLLRRRGVDPELLREVFRRAR GFLPNDAEELFIFLTEITEITIPCRVTDPQLVVTLHEKKGDVALPVPYDHQRGFSGIFEDRSYICKTTIGDREVDSDAYYVYRLQVSSINVSVNAVQTVVRQGENITLMCIVIGNEVVNFEWTYPRKESGRLVEPVTDFLLDMPYHIRSILHIPSAELEDSGTYTCNVTESVNDHQDEKAINITVVE mot_08167eb7329a42484cd5255d2447d7e3_0001_000000008_0001_28_33_H_._bcov_4helix_06679_0001_0001__1__S
DYRTLFLQIWMVATTLAKDAKSEEDVKKAEKKLQEWLDKLNVNKLLQAIARRILRRVYKQLS GFLPNDAEELFIFLTEITEITIPCRVTDPQLVVTLHEKKGDVALPVPYDHQRGFSGIFEDRSYICKTTIGDREVDSDAYYVYRLQVSSINVSVNAVQTVVRQGENITLMCIVIGNEVVNFEWTYPRKESGRLVEPVTDFLLDMPYHIRSILHIPSAELEDSGTYTCNVTESVNDHQDEKAINITVVE Motif0226_ems_3hC_1017_0001_0001_0001__19__D
SVEELVKRILELLKEDEHRALRRLVVLLLNRGISPEEIARIALRVLKLFKRDPEKARERIEKVLR GFLPNDAEELFIFLTEITEITIPCRVTDPQLVVTLHEKKGDVALPVPYDHQRGFSGIFEDRSYICKTTIGDREVDSDAYYVYRLQVSSINVSVNAVQTVVRQGENITLMCIVIGNEVVNFEWTYPRKESGRLVEPVTDFLLDMPYHIRSILHIPSAELEDSGTYTCNVTESVNDHQDEKAINITVVE mot_2b600050e251f2a604d3ce6a8573eea7_0001_000000019_0001_19_24_H_._bcov_4helix_03558_0001_0002_0001__59__R
SELAEEILELIEKGDTRVRKLILELLKELKERGDEKRFKLLVRVWFLLRSGNPELAKQLLKKIKK GFLPNDAEELFIFLTEITEITIPCRVTDPQLVVTLHEKKGDVALPVPYDHQRGFSGIFEDRSYICKTTIGDREVDSDAYYVYRLQVSSINVSVNAVQTVVRQGENITLMCIVIGNEVVNFEWTYPRKESGRLVEPVTDFLLDMPYHIRSILHIPSAELEDSGTYTCNVTESVNDHQDEKAINITVVE mot_40e86e4e32a25ee6cbb7392bdf050625_0001_1_000000007_0001_45_49_H_._bcov_4helix_08751_0001_0001__16__T
SLIEEILKHVRKKNPRVVYILERLLRRLKEDGVPPEKILRILIAAAKRLGDPEASELLRRALKRK GFLPNDAEELFIFLTEITEITIPCRVTDPQLVVTLHEKKGDVALPVPYDHQRGFSGIFEDRSYICKTTIGDREVDSDAYYVYRLQVSSINVSVNAVQTVVRQGENITLMCIVIGNEVVNFEWTYPRKESGRLVEPVTDFLLDMPYHIRSILHIPSAELEDSGTYTCNVTESVNDHQDEKAINITVVE pol_efb1e6a814c01858843eeca3a22dd67d_0001_000000000_0001__9__H
DKAREFLRAAAKYGDPSAKRALKLLEELRKRGIPPEPALKIVVEFLRKAGNPRLARVVEEALKDE GFLPNDAEELFIFLTEITEITIPCRVTDPQLVVTLHEKKGDVALPVPYDHQRGFSGIFEDRSYICKTTIGDREVDSDAYYVYRLQVSSINVSVNAVQTVVRQGENITLMCIVIGNEVVNFEWTYPRKESGRLVEPVTDFLLDMPYHIRSILHIPSAELEDSGTYTCNVTESVNDHQDEKAINITVVE pol_dbffe343c7d163558afca76ad3d2ac5b_0001_000000006_0001__37__P
SEIEEVLELIRRYDPEVVKELEKVLFALKRSGVSPEKILKYLLIVAHFLGSPLAVRLLFRLMTKR GFLPNDAEELFIFLTEITEITIPCRVTDPQLVVTLHEKKGDVALPVPYDHQRGFSGIFEDRSYICKTTIGDREVDSDAYYVYRLQVSSINVSVNAVQTVVRQGENITLMCIVIGNEVVNFEWTYPRKESGRLVEPVTDFLLDMPYHIRSILHIPSAELEDSGTYTCNVTESVNDHQDEKAINITVVE Motif0241_bcov_4helix_07329_0001_0001__26__F
DYRTLFLQIWMVATTLAKEAKSEEDVKKAEKKLQEWLDKLNVNKLLQAIVRRILRRVYKQLS GFLPNDAEELFIFLTEITEITIPCRVTDPQLVVTLHEKKGDVALPVPYDHQRGFSGIFEDRSYICKTTIGDREVDSDAYYVYRLQVSSINVSVNAVQTVVRQGENITLMCIVIGNEVVNFEWTYPRKESGRLVEPVTDFLLDMPYHIRSILHIPSAELEDSGTYTCNVTESVNDHQDEKAINITVVE Motif0226_ems_3hC_1017_0001_0001_0001__50__V
RLIEEILKEVRKKNPRVVYILERLLRRLKEDGVPPEKILRILIAAAKRLGDPEASELLRRALKRK GFLPNDAEELFIFLTEITEITIPCRVTDPQLVVTLHEKKGDVALPVPYDHQRGFSGIFEDRSYICKTTIGDREVDSDAYYVYRLQVSSINVSVNAVQTVVRQGENITLMCIVIGNEVVNFEWTYPRKESGRLVEPVTDFLLDMPYHIRSILHIPSAELEDSGTYTCNVTESVNDHQDEKAINITVVE pol_efb1e6a814c01858843eeca3a22dd67d_0001_000000000_0001__1__R
PELIEEALELLKEGDPKKVFRVLARLVQLLREKGDPRYRLVLLILAYVRFGNPEAARQLLRIVLG GFLPNDAEELFIFLTEITEITIPCRVTDPQLVVTLHEKKGDVALPVPYDHQRGFSGIFEDRSYICKTTIGDREVDSDAYYVYRLQVSSINVSVNAVQTVVRQGENITLMCIVIGNEVVNFEWTYPRKESGRLVEPVTDFLLDMPYHIRSILHIPSAELEDSGTYTCNVTESVNDHQDEKAINITVVE mot_160197465f8bb7538cb2ee3a4afbc558_0001_1_000000012_0001_43_48_H_._bcov_4helix_11522_0001_0001__65__G
DYRTLFLQIWMVATTLAKEAKSEEDVKKAENKLQEWLDKLNVNKLLQAIARRILRRVYKQLS GFLPNDAEELFIFLTEITEITIPCRVTDPQLVVTLHEKKGDVALPVPYDHQRGFSGIFEDRSYICKTTIGDREVDSDAYYVYRLQVSSINVSVNAVQTVVRQGENITLMCIVIGNEVVNFEWTYPRKESGRLVEPVTDFLLDMPYHIRSILHIPSAELEDSGTYTCNVTESVNDHQDEKAINITVVE Motif0226_ems_3hC_1017_0001_0001_0001__31__N
PELIEEALELLKEGDPKKVFRVLARLVQFLREKGDPRYRLVLLILAYVRFGNPEAARQLLRIVLK GFLPNDAEELFIFLTEITEITIPCRVTDPQLVVTLHEKKGDVALPVPYDHQRGFSGIFEDRSYICKTTIGDREVDSDAYYVYRLQVSSINVSVNAVQTVVRQGENITLMCIVIGNEVVNFEWTYPRKESGRLVEPVTDFLLDMPYHIRSILHIPSAELEDSGTYTCNVTESVNDHQDEKAINITVVE mot_160197465f8bb7538cb2ee3a4afbc558_0001_1_000000012_0001_43_48_H_._bcov_4helix_11522_0001_0001__29__F
TDERLARLAFRVLIKRAGVPDFDVKVTNGKVRVTITGRDQASQEALQLVFALARRLGLQVQIDTR GFLPNDAEELFIFLTEITEITIPCRVTDPQLVVTLHEKKGDVALPVPYDHQRGFSGIFEDRSYICKTTIGDREVDSDAYYVYRLQVSSINVSVNAVQTVVRQGENITLMCIVIGNEVVNFEWTYPRKESGRLVEPVTDFLLDMPYHIRSILHIPSAELEDSGTYTCNVTESVNDHQDEKAINITVVE mot_3h_hb1_2639_000000020_0001_26_36_H_._HEEHE_2903_0001_0002_0001__1__T
SLEELERLIRKLVKEGDPAARRALLVLESLKRRGVSPEEIVRRLIANLFILGNPELIRLAIRLFL GFLPNDAEELFIFLTEITEITIPCRVTDPQLVVTLHEKKGDVALPVPYDHQRGFSGIFEDRSYICKTTIGDREVDSDAYYVYRLQVSSINVSVNAVQTVVRQGENITLMCIVIGNEVVNFEWTYPRKESGRLVEPVTDFLLDMPYHIRSILHIPSAELEDSGTYTCNVTESVNDHQDEKAINITVVE Motif0680_bcov_4helix_10154_0001_0002__47__N
DKAREFLRAAAKYGDPSIKRALKLLEELRKRGIPPEEALKIVVEFLRKAGNPRLARVVEEALKDE GFLPNDAEELFIFLTEITEITIPCRVTDPQLVVTLHEKKGDVALPVPYDHQRGFSGIFEDRSYICKTTIGDREVDSDAYYVYRLQVSSINVSVNAVQTVVRQGENITLMCIVIGNEVVNFEWTYPRKESGRLVEPVTDFLLDMPYHIRSILHIPSAELEDSGTYTCNVTESVNDHQDEKAINITVVE pol_dbffe343c7d163558afca76ad3d2ac5b_0001_000000006_0001__18__I
SDESRKLQRRLALIFAALRQGFISNDEAKELAKRVEEKARKLGDKHVRQLVKFVKDKIERAG GFLPNDAEELFIFLTEITEITIPCRVTDPQLVVTLHEKKGDVALPVPYDHQRGFSGIFEDRSYICKTTIGDREVDSDAYYVYRLQVSSINVSVNAVQTVVRQGENITLMCIVIGNEVVNFEWTYPRKESGRLVEPVTDFLLDMPYHIRSILHIPSAELEDSGTYTCNVTESVNDHQDEKAINITVVE mot_7397bc064fdf6bae2cd3d62d454bf56a_0001_1_000000021_0001_44_52_H_._HHH_eva_0380_0001_0001_0001__57__K
SLIEEILKEVRKKNPRVVYILERLLRRLKEDGVPPEHILRILIAAAKRLGDPEASELLRRALKRK GFLPNDAEELFIFLTEITEITIPCRVTDPQLVVTLHEKKGDVALPVPYDHQRGFSGIFEDRSYICKTTIGDREVDSDAYYVYRLQVSSINVSVNAVQTVVRQGENITLMCIVIGNEVVNFEWTYPRKESGRLVEPVTDFLLDMPYHIRSILHIPSAELEDSGTYTCNVTESVNDHQDEKAINITVVE pol_efb1e6a814c01858843eeca3a22dd67d_0001_000000000_0001__37__H
SEKEYLERVLRLLEQGNRRRAIARLLQILQELKRRGDPRVEEFRKLVRLLARDEEKRKELVRRLR GFLPNDAEELFIFLTEITEITIPCRVTDPQLVVTLHEKKGDVALPVPYDHQRGFSGIFEDRSYICKTTIGDREVDSDAYYVYRLQVSSINVSVNAVQTVVRQGENITLMCIVIGNEVVNFEWTYPRKESGRLVEPVTDFLLDMPYHIRSILHIPSAELEDSGTYTCNVTESVNDHQDEKAINITVVE mot_e4bd6bfb1f6e2b8050824fddb522a560_0001_000000012_0001_38_46_H_._bcov_4helix_13996_0001_0001_0001__57__R
SELDKIVKKLTDIAREAYKHNDKETIEKALRWAALLARQYRDPKFRELFRIIFQLRQRVER GFLPNDAEELFIFLTEITEITIPCRVTDPQLVVTLHEKKGDVALPVPYDHQRGFSGIFEDRSYICKTTIGDREVDSDAYYVYRLQVSSINVSVNAVQTVVRQGENITLMCIVIGNEVVNFEWTYPRKESGRLVEPVTDFLLDMPYHIRSILHIPSAELEDSGTYTCNVTESVNDHQDEKAINITVVE mot_7adca786d7372eb504d3486439fa8381_0001_000000015_0001_36_46_H_._ems_3hM_1325_0001_0002_0001__36__L
FEKEYLERVLRLLEQGNRRRAIARLLQILQELKRRGDPRVEEFRKLVRLLARDEEKAKELVRRLR GFLPNDAEELFIFLTEITEITIPCRVTDPQLVVTLHEKKGDVALPVPYDHQRGFSGIFEDRSYICKTTIGDREVDSDAYYVYRLQVSSINVSVNAVQTVVRQGENITLMCIVIGNEVVNFEWTYPRKESGRLVEPVTDFLLDMPYHIRSILHIPSAELEDSGTYTCNVTESVNDHQDEKAINITVVE mot_e4bd6bfb1f6e2b8050824fddb522a560_0001_000000012_0001_38_46_H_._bcov_4helix_13996_0001_0001_0001__1__F
PELRRLTARLLFLVVQAIRRNDEDTVRTLLKIAKELADRNPKYKFYFLVLRSMIFRMRRRI GFLPNDAEELFIFLTEITEITIPCRVTDPQLVVTLHEKKGDVALPVPYDHQRGFSGIFEDRSYICKTTIGDREVDSDAYYVYRLQVSSINVSVNAVQTVVRQGENITLMCIVIGNEVVNFEWTYPRKESGRLVEPVTDFLLDMPYHIRSILHIPSAELEDSGTYTCNVTESVNDHQDEKAINITVVE mot_51f052f6668327b679cb52626a28bdc2_0001_000000016_0001_20_27_H_._ems_3hM_469_0001_0001__46__Y
DKAREFLRAAAKYGDPSAKRALKLLEELRKRGIPPEEALKIVVEFLRKAGNRRLARVVEEALKDE GFLPNDAEELFIFLTEITEITIPCRVTDPQLVVTLHEKKGDVALPVPYDHQRGFSGIFEDRSYICKTTIGDREVDSDAYYVYRLQVSSINVSVNAVQTVVRQGENITLMCIVIGNEVVNFEWTYPRKESGRLVEPVTDFLLDMPYHIRSILHIPSAELEDSGTYTCNVTESVNDHQDEKAINITVVE pol_dbffe343c7d163558afca76ad3d2ac5b_0001_000000006_0001__52__R
SVEELVKRILELLKEDEHRALRRLVVLLLNRGISPEEIARIALRVLKLFKRDPPKARELIEKVLR GFLPNDAEELFIFLTEITEITIPCRVTDPQLVVTLHEKKGDVALPVPYDHQRGFSGIFEDRSYICKTTIGDREVDSDAYYVYRLQVSSINVSVNAVQTVVRQGENITLMCIVIGNEVVNFEWTYPRKESGRLVEPVTDFLLDMPYHIRSILHIPSAELEDSGTYTCNVTESVNDHQDEKAINITVVE mot_2b600050e251f2a604d3ce6a8573eea7_0001_000000019_0001_19_24_H_._bcov_4helix_03558_0001_0002_0001__54__P
PELIEEALELLKEGDPKKVFRVLARLVQLLREKGDPRYRLVLLILAYVRFGNPEAARQLLHIVLK GFLPNDAEELFIFLTEITEITIPCRVTDPQLVVTLHEKKGDVALPVPYDHQRGFSGIFEDRSYICKTTIGDREVDSDAYYVYRLQVSSINVSVNAVQTVVRQGENITLMCIVIGNEVVNFEWTYPRKESGRLVEPVTDFLLDMPYHIRSILHIPSAELEDSGTYTCNVTESVNDHQDEKAINITVVE mot_160197465f8bb7538cb2ee3a4afbc558_0001_1_000000012_0001_43_48_H_._bcov_4helix_11522_0001_0001__61__H
DDERLARLAFRVLIKRAGVPDFDVKVTNGKFRVTITGRDQASQEALQLVFALARRLGLQVQIDTR GFLPNDAEELFIFLTEITEITIPCRVTDPQLVVTLHEKKGDVALPVPYDHQRGFSGIFEDRSYICKTTIGDREVDSDAYYVYRLQVSSINVSVNAVQTVVRQGENITLMCIVIGNEVVNFEWTYPRKESGRLVEPVTDFLLDMPYHIRSILHIPSAELEDSGTYTCNVTESVNDHQDEKAINITVVE mot_3h_hb1_2639_000000020_0001_26_36_H_._HEEHE_2903_0001_0002_0001__31__F
SEIEKVLELIRRYDPEVVKELEKVLRALKRSGVSPEKILKYLLIVAHFLGSPLAVRLLFRLMTKR GFLPNDAEELFIFLTEITEITIPCRVTDPQLVVTLHEKKGDVALPVPYDHQRGFSGIFEDRSYICKTTIGDREVDSDAYYVYRLQVSSINVSVNAVQTVVRQGENITLMCIVIGNEVVNFEWTYPRKESGRLVEPVTDFLLDMPYHIRSILHIPSAELEDSGTYTCNVTESVNDHQDEKAINITVVE Motif0241_bcov_4helix_07329_0001_0001__5__K
DKELLEEAIKLLKEGDPEYARKVLLELAREAHERNDPKLYRAIALVYFYLRSNPRLAIQLLELLT GFLPNDAEELFIFLTEITEITIPCRVTDPQLVVTLHEKKGDVALPVPYDHQRGFSGIFEDRSYICKTTIGDREVDSDAYYVYRLQVSSINVSVNAVQTVVRQGENITLMCIVIGNEVVNFEWTYPRKESGRLVEPVTDFLLDMPYHIRSILHIPSAELEDSGTYTCNVTESVNDHQDEKAINITVVE mot_bf3638518266f21cb84f5b4df2ecfe2d_0001_000000006_0001_43_47_H_._bcov_4helix_08698_0001_0001__19__Y
DEREELIELILRNLDDPEKVHELLKRLLELAEELGDRRLYRYVMLIFWALRRNPERAERLLRTLK GFLPNDAEELFIFLTEITEITIPCRVTDPQLVVTLHEKKGDVALPVPYDHQRGFSGIFEDRSYICKTTIGDREVDSDAYYVYRLQVSSINVSVNAVQTVVRQGENITLMCIVIGNEVVNFEWTYPRKESGRLVEPVTDFLLDMPYHIRSILHIPSAELEDSGTYTCNVTESVNDHQDEKAINITVVE mot_1135017daf8806428a8a9fbb7d65b56a_0001_1_000000003_0001_54_58_H_._bcov_4helix_12259_0001_0001__63__T
PRRIEDALRSLLNSPNPELRLLAKVAIELLKRGVSPRRIALIIRRLADRLGLSPRVLRRVLIAVL GFLPNDAEELFIFLTEITEITIPCRVTDPQLVVTLHEKKGDVALPVPYDHQRGFSGIFEDRSYICKTTIGDREVDSDAYYVYRLQVSSINVSVNAVQTVVRQGENITLMCIVIGNEVVNFEWTYPRKESGRLVEPVTDFLLDMPYHIRSILHIPSAELEDSGTYTCNVTESVNDHQDEKAINITVVE mot_609d97902c010e147ff7b7376c5fa04b_0001_000000025_0001_40_50_H_._bcov_4helix_00764_0001_0001__59__R
SDESRKLQERLALIFAALRQGFISNDEAKELAKRVEEKARKLGDKHVRQLVKFVKDAIERAG GFLPNDAEELFIFLTEITEITIPCRVTDPQLVVTLHEKKGDVALPVPYDHQRGFSGIFEDRSYICKTTIGDREVDSDAYYVYRLQVSSINVSVNAVQTVVRQGENITLMCIVIGNEVVNFEWTYPRKESGRLVEPVTDFLLDMPYHIRSILHIPSAELEDSGTYTCNVTESVNDHQDEKAINITVVE mot_7397bc064fdf6bae2cd3d62d454bf56a_0001_1_000000021_0001_44_52_H_._HHH_eva_0380_0001_0001_0001__9__E
DFLEKAKKVAREILDPEVVRIFELAVEVLKKKGANPSSILIAVLRLLRRRGVDPELLREVFRRAR GFLPNDAEELFIFLTEITEITIPCRVTDPQLVVTLHEKKGDVALPVPYDHQRGFSGIFEDRSYICKTTIGDREVDSDAYYVYRLQVSSINVSVNAVQTVVRQGENITLMCIVIGNEVVNFEWTYPRKESGRLVEPVTDFLLDMPYHIRSILHIPSAELEDSGTYTCNVTESVNDHQDEKAINITVVE mot_08167eb7329a42484cd5255d2447d7e3_0001_000000008_0001_28_33_H_._bcov_4helix_06679_0001_0001__2__F
DKAREFLRAAAKYGDPSAKRALKLLEELRKRGIPPEEALKIVVEFLRKAGNPRLARVVEKALKDE GFLPNDAEELFIFLTEITEITIPCRVTDPQLVVTLHEKKGDVALPVPYDHQRGFSGIFEDRSYICKTTIGDREVDSDAYYVYRLQVSSINVSVNAVQTVVRQGENITLMCIVIGNEVVNFEWTYPRKESGRLVEPVTDFLLDMPYHIRSILHIPSAELEDSGTYTCNVTESVNDHQDEKAINITVVE pol_dbffe343c7d163558afca76ad3d2ac5b_0001_000000006_0001__60__K
DTLREILREALEKGDPELVKELLELLARLADETGDPKLRIVIAYVWFAKKKNDPRLLKTALQVLK GFLPNDAEELFIFLTEITEITIPCRVTDPQLVVTLHEKKGDVALPVPYDHQRGFSGIFEDRSYICKTTIGDREVDSDAYYVYRLQVSSINVSVNAVQTVVRQGENITLMCIVIGNEVVNFEWTYPRKESGRLVEPVTDFLLDMPYHIRSILHIPSAELEDSGTYTCNVTESVNDHQDEKAINITVVE mot_3d846c9d85e6025fdd308e635d10a743_0001_000000009_0001_38_47_H_._bcov_4helix_12293_0001_0001__2__T
DELREILREALEKGDPELVKELLELLARLADETGDPKLRIVDAYVWFAKKKNDPRLLKTALQVLK GFLPNDAEELFIFLTEITEITIPCRVTDPQLVVTLHEKKGDVALPVPYDHQRGFSGIFEDRSYICKTTIGDREVDSDAYYVYRLQVSSINVSVNAVQTVVRQGENITLMCIVIGNEVVNFEWTYPRKESGRLVEPVTDFLLDMPYHIRSILHIPSAELEDSGTYTCNVTESVNDHQDEKAINITVVE mot_3d846c9d85e6025fdd308e635d10a743_0001_000000009_0001_38_47_H_._bcov_4helix_12293_0001_0001__42__D
SELAEEILELIEKGDPRVRKLILELLKELKERGDEKRWKLLVRVWFLLRSGNPELAKQLLKKIKK GFLPNDAEELFIFLTEITEITIPCRVTDPQLVVTLHEKKGDVALPVPYDHQRGFSGIFEDRSYICKTTIGDREVDSDAYYVYRLQVSSINVSVNAVQTVVRQGENITLMCIVIGNEVVNFEWTYPRKESGRLVEPVTDFLLDMPYHIRSILHIPSAELEDSGTYTCNVTESVNDHQDEKAINITVVE mot_40e86e4e32a25ee6cbb7392bdf050625_0001_1_000000007_0001_45_49_H_._bcov_4helix_08751_0001_0001__38__W
PRRIEDALRSLLNSPNPELRLLAMVAIELLKRGVSPRRIALIIRRLADRLGLSPRVLRLVLIAVL GFLPNDAEELFIFLTEITEITIPCRVTDPQLVVTLHEKKGDVALPVPYDHQRGFSGIFEDRSYICKTTIGDREVDSDAYYVYRLQVSSINVSVNAVQTVVRQGENITLMCIVIGNEVVNFEWTYPRKESGRLVEPVTDFLLDMPYHIRSILHIPSAELEDSGTYTCNVTESVNDHQDEKAINITVVE mot_609d97902c010e147ff7b7376c5fa04b_0001_000000025_0001_40_50_H_._bcov_4helix_00764_0001_0001__24__M
DKYREFLRAAAKYGDPSAKRALKLLEELRKRGIPPEEALKIVVEFLRKAGNPRLARVVEEALKDE GFLPNDAEELFIFLTEITEITIPCRVTDPQLVVTLHEKKGDVALPVPYDHQRGFSGIFEDRSYICKTTIGDREVDSDAYYVYRLQVSSINVSVNAVQTVVRQGENITLMCIVIGNEVVNFEWTYPRKESGRLVEPVTDFLLDMPYHIRSILHIPSAELEDSGTYTCNVTESVNDHQDEKAINITVVE pol_dbffe343c7d163558afca76ad3d2ac5b_0001_000000006_0001__3__Y
SEKEYLERVLRLLEVGNRRRAIARLLQILQELKRRGDPRVEEFRKLVRLLARDEEKAKELVRRLR GFLPNDAEELFIFLTEITEITIPCRVTDPQLVVTLHEKKGDVALPVPYDHQRGFSGIFEDRSYICKTTIGDREVDSDAYYVYRLQVSSINVSVNAVQTVVRQGENITLMCIVIGNEVVNFEWTYPRKESGRLVEPVTDFLLDMPYHIRSILHIPSAELEDSGTYTCNVTESVNDHQDEKAINITVVE mot_e4bd6bfb1f6e2b8050824fddb522a560_0001_000000012_0001_38_46_H_._bcov_4helix_13996_0001_0001_0001__15__V
DDERLARLAFRVLIFRAGVPDFDVKVTNGKVRVTITGRDQASQEALQLVFALARRLGLQVQIDTR GFLPNDAEELFIFLTEITEITIPCRVTDPQLVVTLHEKKGDVALPVPYDHQRGFSGIFEDRSYICKTTIGDREVDSDAYYVYRLQVSSINVSVNAVQTVVRQGENITLMCIVIGNEVVNFEWTYPRKESGRLVEPVTDFLLDMPYHIRSILHIPSAELEDSGTYTCNVTESVNDHQDEKAINITVVE mot_3h_hb1_2639_000000020_0001_26_36_H_._HEEHE_2903_0001_0002_0001__15__F
SELDKIVKKLTDIAREAYKHNDKETIEKALRWAALFARQYRDPKFRGLFRIIFQLRQRVER GFLPNDAEELFIFLTEITEITIPCRVTDPQLVVTLHEKKGDVALPVPYDHQRGFSGIFEDRSYICKTTIGDREVDSDAYYVYRLQVSSINVSVNAVQTVVRQGENITLMCIVIGNEVVNFEWTYPRKESGRLVEPVTDFLLDMPYHIRSILHIPSAELEDSGTYTCNVTESVNDHQDEKAINITVVE mot_7adca786d7372eb504d3486439fa8381_0001_000000015_0001_36_46_H_._ems_3hM_1325_0001_0002_0001__47__G
SVLEELLRLARELGDKRLADIIRALIRAVRNGKISPEKALRLICAYAHFLGNKELFRVVLRLFKK GFLPNDAEELFIFLTEITEITIPCRVTDPQLVVTLHEKKGDVALPVPYDHQRGFSGIFEDRSYICKTTIGDREVDSDAYYVYRLQVSSINVSVNAVQTVVRQGENITLMCIVIGNEVVNFEWTYPRKESGRLVEPVTDFLLDMPYHIRSILHIPSAELEDSGTYTCNVTESVNDHQDEKAINITVVE mot_160197465f8bb7538cb2ee3a4afbc558_0001_1_000000012_0001_43_48_H_._bcov_4helix_13604_0001_0001_0001__44__C
SEIEEVLELIRRYDPEVVKELEKVLRALKRSGVSPEKIPKYLLIVAHFLGSPLAVRLLFRLMTKR GFLPNDAEELFIFLTEITEITIPCRVTDPQLVVTLHEKKGDVALPVPYDHQRGFSGIFEDRSYICKTTIGDREVDSDAYYVYRLQVSSINVSVNAVQTVVRQGENITLMCIVIGNEVVNFEWTYPRKESGRLVEPVTDFLLDMPYHIRSILHIPSAELEDSGTYTCNVTESVNDHQDEKAINITVVE Motif0241_bcov_4helix_07329_0001_0001__39__P
DYRTLGLQIWMVATTLAKEAKSEEDVKKAEKKLQEWLDKLNVNKLLQAIARRILRRVYKQLS GFLPNDAEELFIFLTEITEITIPCRVTDPQLVVTLHEKKGDVALPVPYDHQRGFSGIFEDRSYICKTTIGDREVDSDAYYVYRLQVSSINVSVNAVQTVVRQGENITLMCIVIGNEVVNFEWTYPRKESGRLVEPVTDFLLDMPYHIRSILHIPSAELEDSGTYTCNVTESVNDHQDEKAINITVVE Motif0226_ems_3hC_1017_0001_0001_0001__6__G
DKAREFLRAAAKYGPPSAKRALKLLEELRKRGIPPEEALKIVVEFLRKAGNPRLARVVEEALKDE GFLPNDAEELFIFLTEITEITIPCRVTDPQLVVTLHEKKGDVALPVPYDHQRGFSGIFEDRSYICKTTIGDREVDSDAYYVYRLQVSSINVSVNAVQTVVRQGENITLMCIVIGNEVVNFEWTYPRKESGRLVEPVTDFLLDMPYHIRSILHIPSAELEDSGTYTCNVTESVNDHQDEKAINITVVE pol_dbffe343c7d163558afca76ad3d2ac5b_0001_000000006_0001__15__P
DKAREFLRAAAKYGDPWAKRALKLLEELRKRGIPPEEALKIVVEFLRKAGNPRLARVVEEALKDE GFLPNDAEELFIFLTEITEITIPCRVTDPQLVVTLHEKKGDVALPVPYDHQRGFSGIFEDRSYICKTTIGDREVDSDAYYVYRLQVSSINVSVNAVQTVVRQGENITLMCIVIGNEVVNFEWTYPRKESGRLVEPVTDFLLDMPYHIRSILHIPSAELEDSGTYTCNVTESVNDHQDEKAINITVVE pol_dbffe343c7d163558afca76ad3d2ac5b_0001_000000006_0001__17__W
[truncated: 9,107,678 more chars]
