# Supplementary material for: Design of protein-binding proteins from the target structure alone
Source: Nature. 2022 Mar 24;605(7910):551–60. doi: 10.1038/s41586-022-04654-9 (PMC9117152; doi:10.1038/s41586-022-04654-9)
Supplement: Supplementary file 3 — Supplementary Code Design scripts and main pdb files. This compressed file is the main supplement and contains the following files: => cao_2021_protocol/ => design_models_final_combo_optimized/ => design_models_sequence/ => design_models_ssm_natives/ => ngs_analysis_scripts/ [file 41586_2022_4654_MOESM3_ESM.gz › supplemental_files/design_models_sequence/IGF1R_ssm.seq]

STRNAEFIVLLAELCAKSQNDPSLQEYVKKVKKIVENLLSNGDEKSAEEVARKALEYCADG EICGPGIDIRNDYQQLKRLENCTVIEGYLHILLISKARSYRFPKLTVITEYLLLFRVAGLESLGDLFPNLTVIRGWKLFYNYALVIFEMTNLKDIGLYNLRNITRGAIRIEKNADLCYLSTVDWSLILDAVSNNYIVGNKP ems_3hM_139_recovered_0001__37__N
STRNAEFIVLLAELCAKSQNDPSLQEYVKKVKKIVESLLSNGDECSAEEVARKALEYCADG EICGPGIDIRNDYQQLKRLENCTVIEGYLHILLISKARSYRFPKLTVITEYLLLFRVAGLESLGDLFPNLTVIRGWKLFYNYALVIFEMTNLKDIGLYNLRNITRGAIRIEKNADLCYLSTVDWSLILDAVSNNYIVGNKP ems_3hM_139_recovered_0001__45__C
STVNAEFIVLLAELCAKSQNDPSLQEYVKKVKKIVESLLSNGDEKSAEEVARKALEYCADG EICGPGIDIRNDYQQLKRLENCTVIEGYLHILLISKARSYRFPKLTVITEYLLLFRVAGLESLGDLFPNLTVIRGWKLFYNYALVIFEMTNLKDIGLYNLRNITRGAIRIEKNADLCYLSTVDWSLILDAVSNNYIVGNKP ems_3hM_139_recovered_0001__3__V
STRDAEFIVLLAELCAKSQNDPSLQEYVKKVKKIVESLLSNGDEKSAEEVARKALEYCADG EICGPGIDIRNDYQQLKRLENCTVIEGYLHILLISKARSYRFPKLTVITEYLLLFRVAGLESLGDLFPNLTVIRGWKLFYNYALVIFEMTNLKDIGLYNLRNITRGAIRIEKNADLCYLSTVDWSLILDAVSNNYIVGNKP ems_3hM_139_recovered_0001__4__D
STRSAEFIVLLAELCAKSQNDPSLQEYVKKVKKIVESLLSNGDEKSAEEVARKALEYCADG EICGPGIDIRNDYQQLKRLENCTVIEGYLHILLISKARSYRFPKLTVITEYLLLFRVAGLESLGDLFPNLTVIRGWKLFYNYALVIFEMTNLKDIGLYNLRNITRGAIRIEKNADLCYLSTVDWSLILDAVSNNYIVGNKP ems_3hM_139_recovered_0001__4__S
STLNAEFIVLLAELCAKSQNDPSLQEYVKKVKKIVESLLSNGDEKSAEEVARKALEYCADG EICGPGIDIRNDYQQLKRLENCTVIEGYLHILLISKARSYRFPKLTVITEYLLLFRVAGLESLGDLFPNLTVIRGWKLFYNYALVIFEMTNLKDIGLYNLRNITRGAIRIEKNADLCYLSTVDWSLILDAVSNNYIVGNKP ems_3hM_139_recovered_0001__3__L
STRNAEFIVLLAELCAKSQNDPSLQEYVKKVKKIVESLLSNGDEKVAEEVARKALEYCADG EICGPGIDIRNDYQQLKRLENCTVIEGYLHILLISKARSYRFPKLTVITEYLLLFRVAGLESLGDLFPNLTVIRGWKLFYNYALVIFEMTNLKDIGLYNLRNITRGAIRIEKNADLCYLSTVDWSLILDAVSNNYIVGNKP ems_3hM_139_recovered_0001__46__V
STRNAEFIVLLAELCAKSQNDPSLQEYVKKVLKIVESLLSNGDEKSAEEVARKALEYCADG EICGPGIDIRNDYQQLKRLENCTVIEGYLHILLISKARSYRFPKLTVITEYLLLFRVAGLESLGDLFPNLTVIRGWKLFYNYALVIFEMTNLKDIGLYNLRNITRGAIRIEKNADLCYLSTVDWSLILDAVSNNYIVGNKP ems_3hM_139_recovered_0001__32__L
STRNAEFIVLLAELCAKSQNDPSLQEYVKKVKEIVESLLSNGDEKSAEEVARKALEYCADG EICGPGIDIRNDYQQLKRLENCTVIEGYLHILLISKARSYRFPKLTVITEYLLLFRVAGLESLGDLFPNLTVIRGWKLFYNYALVIFEMTNLKDIGLYNLRNITRGAIRIEKNADLCYLSTVDWSLILDAVSNNYIVGNKP ems_3hM_139_recovered_0001__33__E
STRNAEFIVLLAELCAKSQHDPSLQEYVKKVKKIVESLLSNGDEKSAEEVARKALEYCADG EICGPGIDIRNDYQQLKRLENCTVIEGYLHILLISKARSYRFPKLTVITEYLLLFRVAGLESLGDLFPNLTVIRGWKLFYNYALVIFEMTNLKDIGLYNLRNITRGAIRIEKNADLCYLSTVDWSLILDAVSNNYIVGNKP ems_3hM_139_recovered_0001__20__H
STRNAEFIVLLAELCAKSQKDPSLQEYVKKVKKIVESLLSNGDEKSAEEVARKALEYCADG EICGPGIDIRNDYQQLKRLENCTVIEGYLHILLISKARSYRFPKLTVITEYLLLFRVAGLESLGDLFPNLTVIRGWKLFYNYALVIFEMTNLKDIGLYNLRNITRGAIRIEKNADLCYLSTVDWSLILDAVSNNYIVGNKP ems_3hM_139_recovered_0001__20__K
STRNAEFIVLLAELCAKSQNDPSLQEYVKKVKKIVESLLSYGDEKSAEEVARKALEYCADG EICGPGIDIRNDYQQLKRLENCTVIEGYLHILLISKARSYRFPKLTVITEYLLLFRVAGLESLGDLFPNLTVIRGWKLFYNYALVIFEMTNLKDIGLYNLRNITRGAIRIEKNADLCYLSTVDWSLILDAVSNNYIVGNKP ems_3hM_139_recovered_0001__41__Y
STRNAEFIVLLAELCAKSQNDPSLQEYVKKVKKIVESLLSNGDEKSAECVARKALEYCADG EICGPGIDIRNDYQQLKRLENCTVIEGYLHILLISKARSYRFPKLTVITEYLLLFRVAGLESLGDLFPNLTVIRGWKLFYNYALVIFEMTNLKDIGLYNLRNITRGAIRIEKNADLCYLSTVDWSLILDAVSNNYIVGNKP ems_3hM_139_recovered_0001__49__C
STRNAEFIVLLAELCAKSQNDPSLQEYVKKVKKIVESLLSNGDEKSAEDVARKALEYCADG EICGPGIDIRNDYQQLKRLENCTVIEGYLHILLISKARSYRFPKLTVITEYLLLFRVAGLESLGDLFPNLTVIRGWKLFYNYALVIFEMTNLKDIGLYNLRNITRGAIRIEKNADLCYLSTVDWSLILDAVSNNYIVGNKP ems_3hM_139_recovered_0001__49__D
STRNAEFIVLLAELCAKSQNDPSLQEYVKKVKKIVESLLSNGDEKSATEVARKALEYCADG EICGPGIDIRNDYQQLKRLENCTVIEGYLHILLISKARSYRFPKLTVITEYLLLFRVAGLESLGDLFPNLTVIRGWKLFYNYALVIFEMTNLKDIGLYNLRNITRGAIRIEKNADLCYLSTVDWSLILDAVSNNYIVGNKP ems_3hM_139_recovered_0001__48__T
STRNAEFIVHLAELCAKSQNDPSLQEYVKKVKKIVESLLSNGDEKSAEEVARKALEYCADG EICGPGIDIRNDYQQLKRLENCTVIEGYLHILLISKARSYRFPKLTVITEYLLLFRVAGLESLGDLFPNLTVIRGWKLFYNYALVIFEMTNLKDIGLYNLRNITRGAIRIEKNADLCYLSTVDWSLILDAVSNNYIVGNKP ems_3hM_139_recovered_0001__10__H
STRNAEFIVSLAELCAKSQNDPSLQEYVKKVKKIVESLLSNGDEKSAEEVARKALEYCADG EICGPGIDIRNDYQQLKRLENCTVIEGYLHILLISKARSYRFPKLTVITEYLLLFRVAGLESLGDLFPNLTVIRGWKLFYNYALVIFEMTNLKDIGLYNLRNITRGAIRIEKNADLCYLSTVDWSLILDAVSNNYIVGNKP ems_3hM_139_recovered_0001__10__S
STRNAEFIVLLAELCAKSQNDPSLQEYVKKVKKIVESLLSNGDEKSAEEVARKCLEYCADG EICGPGIDIRNDYQQLKRLENCTVIEGYLHILLISKARSYRFPKLTVITEYLLLFRVAGLESLGDLFPNLTVIRGWKLFYNYALVIFEMTNLKDIGLYNLRNITRGAIRIEKNADLCYLSTVDWSLILDAVSNNYIVGNKP ems_3hM_139_recovered_0001__54__C
STRNAEFIVLLAELCAKSQNDPSLQEYVKKVKKIVESLLSNGDEKSAEEVARKDLEYCADG EICGPGIDIRNDYQQLKRLENCTVIEGYLHILLISKARSYRFPKLTVITEYLLLFRVAGLESLGDLFPNLTVIRGWKLFYNYALVIFEMTNLKDIGLYNLRNITRGAIRIEKNADLCYLSTVDWSLILDAVSNNYIVGNKP ems_3hM_139_recovered_0001__54__D
STRNAEFIVLLEELCAKSQNDPSLQEYVKKVKKIVESLLSNGDEKSAEEVARKALEYCADG EICGPGIDIRNDYQQLKRLENCTVIEGYLHILLISKARSYRFPKLTVITEYLLLFRVAGLESLGDLFPNLTVIRGWKLFYNYALVIFEMTNLKDIGLYNLRNITRGAIRIEKNADLCYLSTVDWSLILDAVSNNYIVGNKP ems_3hM_139_recovered_0001__12__E
STRNAEFIVLLKELCAKSQNDPSLQEYVKKVKKIVESLLSNGDEKSAEEVARKALEYCADG EICGPGIDIRNDYQQLKRLENCTVIEGYLHILLISKARSYRFPKLTVITEYLLLFRVAGLESLGDLFPNLTVIRGWKLFYNYALVIFEMTNLKDIGLYNLRNITRGAIRIEKNADLCYLSTVDWSLILDAVSNNYIVGNKP ems_3hM_139_recovered_0001__12__K
STRNAEFIVLSAELCAKSQNDPSLQEYVKKVKKIVESLLSNGDEKSAEEVARKALEYCADG EICGPGIDIRNDYQQLKRLENCTVIEGYLHILLISKARSYRFPKLTVITEYLLLFRVAGLESLGDLFPNLTVIRGWKLFYNYALVIFEMTNLKDIGLYNLRNITRGAIRIEKNADLCYLSTVDWSLILDAVSNNYIVGNKP ems_3hM_139_recovered_0001__11__S
STRNAEFIVLLTELCAKSQNDPSLQEYVKKVKKIVESLLSNGDEKSAEEVARKALEYCADG EICGPGIDIRNDYQQLKRLENCTVIEGYLHILLISKARSYRFPKLTVITEYLLLFRVAGLESLGDLFPNLTVIRGWKLFYNYALVIFEMTNLKDIGLYNLRNITRGAIRIEKNADLCYLSTVDWSLILDAVSNNYIVGNKP ems_3hM_139_recovered_0001__12__T
STRNNEFIVLLAELCAKSQNDPSLQEYVKKVKKIVESLLSNGDEKSAEEVARKALEYCADG EICGPGIDIRNDYQQLKRLENCTVIEGYLHILLISKARSYRFPKLTVITEYLLLFRVAGLESLGDLFPNLTVIRGWKLFYNYALVIFEMTNLKDIGLYNLRNITRGAIRIEKNADLCYLSTVDWSLILDAVSNNYIVGNKP ems_3hM_139_recovered_0001__5__N
STRNAEFIVLLANLCAKSQNDPSLQEYVKKVKKIVESLLSNGDEKSAEEVARKALEYCADG EICGPGIDIRNDYQQLKRLENCTVIEGYLHILLISKARSYRFPKLTVITEYLLLFRVAGLESLGDLFPNLTVIRGWKLFYNYALVIFEMTNLKDIGLYNLRNITRGAIRIEKNADLCYLSTVDWSLILDAVSNNYIVGNKP ems_3hM_139_recovered_0001__13__N
STRNAEFIVLLASLCAKSQNDPSLQEYVKKVKKIVESLLSNGDEKSAEEVARKALEYCADG EICGPGIDIRNDYQQLKRLENCTVIEGYLHILLISKARSYRFPKLTVITEYLLLFRVAGLESLGDLFPNLTVIRGWKLFYNYALVIFEMTNLKDIGLYNLRNITRGAIRIEKNADLCYLSTVDWSLILDAVSNNYIVGNKP ems_3hM_139_recovered_0001__13__S
STRNAEFIVLLAELCAKSQNDPSLQEQVKKVKKIVESLLSNGDEKSAEEVARKALEYCADG EICGPGIDIRNDYQQLKRLENCTVIEGYLHILLISKARSYRFPKLTVITEYLLLFRVAGLESLGDLFPNLTVIRGWKLFYNYALVIFEMTNLKDIGLYNLRNITRGAIRIEKNADLCYLSTVDWSLILDAVSNNYIVGNKP ems_3hM_139_recovered_0001__27__Q
STRNAEFIVLLAEHCAKSQNDPSLQEYVKKVKKIVESLLSNGDEKSAEEVARKALEYCADG EICGPGIDIRNDYQQLKRLENCTVIEGYLHILLISKARSYRFPKLTVITEYLLLFRVAGLESLGDLFPNLTVIRGWKLFYNYALVIFEMTNLKDIGLYNLRNITRGAIRIEKNADLCYLSTVDWSLILDAVSNNYIVGNKP ems_3hM_139_recovered_0001__14__H
STRNAEFIVLLAELCAKSQNDPSLQEYVKKVKKIVPSLLSNGDEKSAEEVARKALEYCADG EICGPGIDIRNDYQQLKRLENCTVIEGYLHILLISKARSYRFPKLTVITEYLLLFRVAGLESLGDLFPNLTVIRGWKLFYNYALVIFEMTNLKDIGLYNLRNITRGAIRIEKNADLCYLSTVDWSLILDAVSNNYIVGNKP ems_3hM_139_recovered_0001__36__P
STRNAEFIVLLAELCAKSQNDPSLQEYPKKVKKIVESLLSNGDEKSAEEVARKALEYCADG EICGPGIDIRNDYQQLKRLENCTVIEGYLHILLISKARSYRFPKLTVITEYLLLFRVAGLESLGDLFPNLTVIRGWKLFYNYALVIFEMTNLKDIGLYNLRNITRGAIRIEKNADLCYLSTVDWSLILDAVSNNYIVGNKP ems_3hM_139_recovered_0001__28__P
STRNAEFIVLLAELCAKSQNDPSLQEYVKKVKKIVESLLSNGFEKSAEEVARKALEYCADG EICGPGIDIRNDYQQLKRLENCTVIEGYLHILLISKARSYRFPKLTVITEYLLLFRVAGLESLGDLFPNLTVIRGWKLFYNYALVIFEMTNLKDIGLYNLRNITRGAIRIEKNADLCYLSTVDWSLILDAVSNNYIVGNKP ems_3hM_139_recovered_0001__43__F
STRNAEFIVLLAELCAKSQNDPSLQEYVKKVDKIVESLLSNGDEKSAEEVARKALEYCADG EICGPGIDIRNDYQQLKRLENCTVIEGYLHILLISKARSYRFPKLTVITEYLLLFRVAGLESLGDLFPNLTVIRGWKLFYNYALVIFEMTNLKDIGLYNLRNITRGAIRIEKNADLCYLSTVDWSLILDAVSNNYIVGNKP ems_3hM_139_recovered_0001__32__D
STRNAEFIVLLAELCAKSQNDPSLQEYVKRVKKIVESLLSNGDEKSAEEVARKALEYCADG EICGPGIDIRNDYQQLKRLENCTVIEGYLHILLISKARSYRFPKLTVITEYLLLFRVAGLESLGDLFPNLTVIRGWKLFYNYALVIFEMTNLKDIGLYNLRNITRGAIRIEKNADLCYLSTVDWSLILDAVSNNYIVGNKP ems_3hM_139_recovered_0001__30__R
STRNAEFIVLLAELCAKSQNSPSLQEYVKKVKKIVESLLSNGDEKSAEEVARKALEYCADG EICGPGIDIRNDYQQLKRLENCTVIEGYLHILLISKARSYRFPKLTVITEYLLLFRVAGLESLGDLFPNLTVIRGWKLFYNYALVIFEMTNLKDIGLYNLRNITRGAIRIEKNADLCYLSTVDWSLILDAVSNNYIVGNKP ems_3hM_139_recovered_0001__21__S
STRNAEFIVLLAELCAKSQNDPSLQEYVKKVKKIVESLLSNGDWKSAEEVARKALEYCADG EICGPGIDIRNDYQQLKRLENCTVIEGYLHILLISKARSYRFPKLTVITEYLLLFRVAGLESLGDLFPNLTVIRGWKLFYNYALVIFEMTNLKDIGLYNLRNITRGAIRIEKNADLCYLSTVDWSLILDAVSNNYIVGNKP ems_3hM_139_recovered_0001__44__W
STRNAEFIVLLAELCAKSQNDPSLQEYVKKVKKIVESLLSNGDEGSAEEVARKALEYCADG EICGPGIDIRNDYQQLKRLENCTVIEGYLHILLISKARSYRFPKLTVITEYLLLFRVAGLESLGDLFPNLTVIRGWKLFYNYALVIFEMTNLKDIGLYNLRNITRGAIRIEKNADLCYLSTVDWSLILDAVSNNYIVGNKP ems_3hM_139_recovered_0001__45__G
STRNAEFIVELAELCAKSQNDPSLQEYVKKVKKIVESLLSNGDEKSAEEVARKALEYCADG EICGPGIDIRNDYQQLKRLENCTVIEGYLHILLISKARSYRFPKLTVITEYLLLFRVAGLESLGDLFPNLTVIRGWKLFYNYALVIFEMTNLKDIGLYNLRNITRGAIRIEKNADLCYLSTVDWSLILDAVSNNYIVGNKP ems_3hM_139_recovered_0001__10__E
STRNAEFIVFLAELCAKSQNDPSLQEYVKKVKKIVESLLSNGDEKSAEEVARKALEYCADG EICGPGIDIRNDYQQLKRLENCTVIEGYLHILLISKARSYRFPKLTVITEYLLLFRVAGLESLGDLFPNLTVIRGWKLFYNYALVIFEMTNLKDIGLYNLRNITRGAIRIEKNADLCYLSTVDWSLILDAVSNNYIVGNKP ems_3hM_139_recovered_0001__10__F
STRNAEFIVLLAELCAKSQNDPWLQEYVKKVKKIVESLLSNGDEKSAEEVARKALEYCADG EICGPGIDIRNDYQQLKRLENCTVIEGYLHILLISKARSYRFPKLTVITEYLLLFRVAGLESLGDLFPNLTVIRGWKLFYNYALVIFEMTNLKDIGLYNLRNITRGAIRIEKNADLCYLSTVDWSLILDAVSNNYIVGNKP ems_3hM_139_recovered_0001__23__W
STRNAEFIVLLAELCAKSQNDPHLQEYVKKVKKIVESLLSNGDEKSAEEVARKALEYCADG EICGPGIDIRNDYQQLKRLENCTVIEGYLHILLISKARSYRFPKLTVITEYLLLFRVAGLESLGDLFPNLTVIRGWKLFYNYALVIFEMTNLKDIGLYNLRNITRGAIRIEKNADLCYLSTVDWSLILDAVSNNYIVGNKP ems_3hM_139_recovered_0001__23__H
STRNAEFIVLLAELCAKSQNDMSLQEYVKKVKKIVESLLSNGDEKSAEEVARKALEYCADG EICGPGIDIRNDYQQLKRLENCTVIEGYLHILLISKARSYRFPKLTVITEYLLLFRVAGLESLGDLFPNLTVIRGWKLFYNYALVIFEMTNLKDIGLYNLRNITRGAIRIEKNADLCYLSTVDWSLILDAVSNNYIVGNKP ems_3hM_139_recovered_0001__22__M
STRNAENIVLLAELCAKSQNDPSLQEYVKKVKKIVESLLSNGDEKSAEEVARKALEYCADG EICGPGIDIRNDYQQLKRLENCTVIEGYLHILLISKARSYRFPKLTVITEYLLLFRVAGLESLGDLFPNLTVIRGWKLFYNYALVIFEMTNLKDIGLYNLRNITRGAIRIEKNADLCYLSTVDWSLILDAVSNNYIVGNKP ems_3hM_139_recovered_0001__7__N
STRNAEFIVLKAELCAKSQNDPSLQEYVKKVKKIVESLLSNGDEKSAEEVARKALEYCADG EICGPGIDIRNDYQQLKRLENCTVIEGYLHILLISKARSYRFPKLTVITEYLLLFRVAGLESLGDLFPNLTVIRGWKLFYNYALVIFEMTNLKDIGLYNLRNITRGAIRIEKNADLCYLSTVDWSLILDAVSNNYIVGNKP ems_3hM_139_recovered_0001__11__K
STRNAEFIVLLAEPCAKSQNDPSLQEYVKKVKKIVESLLSNGDEKSAEEVARKALEYCADG EICGPGIDIRNDYQQLKRLENCTVIEGYLHILLISKARSYRFPKLTVITEYLLLFRVAGLESLGDLFPNLTVIRGWKLFYNYALVIFEMTNLKDIGLYNLRNITRGAIRIEKNADLCYLSTVDWSLILDAVSNNYIVGNKP ems_3hM_139_recovered_0001__14__P
STRNAEFIVLLAELCAKSQNDPSLQEYVKKVKKIVESLLSNGDEKSAEEVAGKALEYCADG EICGPGIDIRNDYQQLKRLENCTVIEGYLHILLISKARSYRFPKLTVITEYLLLFRVAGLESLGDLFPNLTVIRGWKLFYNYALVIFEMTNLKDIGLYNLRNITRGAIRIEKNADLCYLSTVDWSLILDAVSNNYIVGNKP ems_3hM_139_recovered_0001__52__G
STRNAEFIVLLAELCAKSQNDPSLQEYVKKVKKIVESLLSNGDEKSAEERARKALEYCADG EICGPGIDIRNDYQQLKRLENCTVIEGYLHILLISKARSYRFPKLTVITEYLLLFRVAGLESLGDLFPNLTVIRGWKLFYNYALVIFEMTNLKDIGLYNLRNITRGAIRIEKNADLCYLSTVDWSLILDAVSNNYIVGNKP ems_3hM_139_recovered_0001__50__R
STRNAEFIVLLAELCAKSQNDPSLQEYVKKVKKIVEWLLSNGDEKSAEEVARKALEYCADG EICGPGIDIRNDYQQLKRLENCTVIEGYLHILLISKARSYRFPKLTVITEYLLLFRVAGLESLGDLFPNLTVIRGWKLFYNYALVIFEMTNLKDIGLYNLRNITRGAIRIEKNADLCYLSTVDWSLILDAVSNNYIVGNKP ems_3hM_139_recovered_0001__37__W
STRNAEFIVLLAELCMKSQNDPSLQEYVKKVKKIVESLLSNGDEKSAEEVARKALEYCADG EICGPGIDIRNDYQQLKRLENCTVIEGYLHILLISKARSYRFPKLTVITEYLLLFRVAGLESLGDLFPNLTVIRGWKLFYNYALVIFEMTNLKDIGLYNLRNITRGAIRIEKNADLCYLSTVDWSLILDAVSNNYIVGNKP ems_3hM_139_recovered_0001__16__M
STRNAEFIVLLAELCQKSQNDPSLQEYVKKVKKIVESLLSNGDEKSAEEVARKALEYCADG EICGPGIDIRNDYQQLKRLENCTVIEGYLHILLISKARSYRFPKLTVITEYLLLFRVAGLESLGDLFPNLTVIRGWKLFYNYALVIFEMTNLKDIGLYNLRNITRGAIRIEKNADLCYLSTVDWSLILDAVSNNYIVGNKP ems_3hM_139_recovered_0001__16__Q
STRNAEFIVLLAELCLKSQNDPSLQEYVKKVKKIVESLLSNGDEKSAEEVARKALEYCADG EICGPGIDIRNDYQQLKRLENCTVIEGYLHILLISKARSYRFPKLTVITEYLLLFRVAGLESLGDLFPNLTVIRGWKLFYNYALVIFEMTNLKDIGLYNLRNITRGAIRIEKNADLCYLSTVDWSLILDAVSNNYIVGNKP ems_3hM_139_recovered_0001__16__L
STRNAEFIVLLAELCVKSQNDPSLQEYVKKVKKIVESLLSNGDEKSAEEVARKALEYCADG EICGPGIDIRNDYQQLKRLENCTVIEGYLHILLISKARSYRFPKLTVITEYLLLFRVAGLESLGDLFPNLTVIRGWKLFYNYALVIFEMTNLKDIGLYNLRNITRGAIRIEKNADLCYLSTVDWSLILDAVSNNYIVGNKP ems_3hM_139_recovered_0001__16__V
STRNAEFIVLLAELCAKSQNDPSLQEYVKKVKKIVESLLSNGDEKSAEEVAHKALEYCADG EICGPGIDIRNDYQQLKRLENCTVIEGYLHILLISKARSYRFPKLTVITEYLLLFRVAGLESLGDLFPNLTVIRGWKLFYNYALVIFEMTNLKDIGLYNLRNITRGAIRIEKNADLCYLSTVDWSLILDAVSNNYIVGNKP ems_3hM_139_recovered_0001__52__H
STRNAEFIVLLAELCAKSQNDPSLQEYVKKVKKIVESLLSNGDEKSAEEVDRKALEYCADG EICGPGIDIRNDYQQLKRLENCTVIEGYLHILLISKARSYRFPKLTVITEYLLLFRVAGLESLGDLFPNLTVIRGWKLFYNYALVIFEMTNLKDIGLYNLRNITRGAIRIEKNADLCYLSTVDWSLILDAVSNNYIVGNKP ems_3hM_139_recovered_0001__51__D
STRNAEFIVLLAENCAKSQNDPSLQEYVKKVKKIVESLLSNGDEKSAEEVARKALEYCADG EICGPGIDIRNDYQQLKRLENCTVIEGYLHILLISKARSYRFPKLTVITEYLLLFRVAGLESLGDLFPNLTVIRGWKLFYNYALVIFEMTNLKDIGLYNLRNITRGAIRIEKNADLCYLSTVDWSLILDAVSNNYIVGNKP ems_3hM_139_recovered_0001__14__N
STRNAEFIVLLAEACAKSQNDPSLQEYVKKVKKIVESLLSNGDEKSAEEVARKALEYCADG EICGPGIDIRNDYQQLKRLENCTVIEGYLHILLISKARSYRFPKLTVITEYLLLFRVAGLESLGDLFPNLTVIRGWKLFYNYALVIFEMTNLKDIGLYNLRNITRGAIRIEKNADLCYLSTVDWSLILDAVSNNYIVGNKP ems_3hM_139_recovered_0001__14__A
STRNAEFIVLLAELCAKSQNDPSLQEYVKKVKKIVESLLSNGREKSAEEVARKALEYCADG EICGPGIDIRNDYQQLKRLENCTVIEGYLHILLISKARSYRFPKLTVITEYLLLFRVAGLESLGDLFPNLTVIRGWKLFYNYALVIFEMTNLKDIGLYNLRNITRGAIRIEKNADLCYLSTVDWSLILDAVSNNYIVGNKP ems_3hM_139_recovered_0001__43__R
STRYAEFIVLLAELCAKSQNDPSLQEYVKKVKKIVESLLSNGDEKSAEEVARKALEYCADG EICGPGIDIRNDYQQLKRLENCTVIEGYLHILLISKARSYRFPKLTVITEYLLLFRVAGLESLGDLFPNLTVIRGWKLFYNYALVIFEMTNLKDIGLYNLRNITRGAIRIEKNADLCYLSTVDWSLILDAVSNNYIVGNKP ems_3hM_139_recovered_0001__4__Y
STRNAEFIVLLAELCAKSQNDPSLQEYVKKVKKIVESLLSNGDEKSAEEVARKALEYCASG EICGPGIDIRNDYQQLKRLENCTVIEGYLHILLISKARSYRFPKLTVITEYLLLFRVAGLESLGDLFPNLTVIRGWKLFYNYALVIFEMTNLKDIGLYNLRNITRGAIRIEKNADLCYLSTVDWSLILDAVSNNYIVGNKP ems_3hM_139_recovered_0001__60__S
STRNAEFIVLLAELCAKSQNDPSLQEYVKKVKKIVESLLSNGDEKSAEEVARKALEYCAQG EICGPGIDIRNDYQQLKRLENCTVIEGYLHILLISKARSYRFPKLTVITEYLLLFRVAGLESLGDLFPNLTVIRGWKLFYNYALVIFEMTNLKDIGLYNLRNITRGAIRIEKNADLCYLSTVDWSLILDAVSNNYIVGNKP ems_3hM_139_recovered_0001__60__Q
STRNAEFIVLLAELCAKSQNDPSLQEYVKKVKKIVESLLSNGDEKSAEEVARKALEYCAYG EICGPGIDIRNDYQQLKRLENCTVIEGYLHILLISKARSYRFPKLTVITEYLLLFRVAGLESLGDLFPNLTVIRGWKLFYNYALVIFEMTNLKDIGLYNLRNITRGAIRIEKNADLCYLSTVDWSLILDAVSNNYIVGNKP ems_3hM_139_recovered_0001__60__Y
STRNAEFIVLLAELCAKSQNDPSLQEYVKKVKKIVESLLSNGDEKSAEEVARKALEYCAHG EICGPGIDIRNDYQQLKRLENCTVIEGYLHILLISKARSYRFPKLTVITEYLLLFRVAGLESLGDLFPNLTVIRGWKLFYNYALVIFEMTNLKDIGLYNLRNITRGAIRIEKNADLCYLSTVDWSLILDAVSNNYIVGNKP ems_3hM_139_recovered_0001__60__H
STRNAEFIVLLAELCAKSQNDPSLQEYVKKVFKIVESLLSNGDEKSAEEVARKALEYCADG EICGPGIDIRNDYQQLKRLENCTVIEGYLHILLISKARSYRFPKLTVITEYLLLFRVAGLESLGDLFPNLTVIRGWKLFYNYALVIFEMTNLKDIGLYNLRNITRGAIRIEKNADLCYLSTVDWSLILDAVSNNYIVGNKP ems_3hM_139_recovered_0001__32__F
STRNAEFIVLLAELCAKSQNDPSLQEYVKQVKKIVESLLSNGDEKSAEEVARKALEYCADG EICGPGIDIRNDYQQLKRLENCTVIEGYLHILLISKARSYRFPKLTVITEYLLLFRVAGLESLGDLFPNLTVIRGWKLFYNYALVIFEMTNLKDIGLYNLRNITRGAIRIEKNADLCYLSTVDWSLILDAVSNNYIVGNKP ems_3hM_139_recovered_0001__30__Q
STRNAEFIVLLAELCAKSQNDPSLQEYVKKVKKIVESLLSNGDEKSAYEVARKALEYCADG EICGPGIDIRNDYQQLKRLENCTVIEGYLHILLISKARSYRFPKLTVITEYLLLFRVAGLESLGDLFPNLTVIRGWKLFYNYALVIFEMTNLKDIGLYNLRNITRGAIRIEKNADLCYLSTVDWSLILDAVSNNYIVGNKP ems_3hM_139_recovered_0001__48__Y
STRNAEFIVLLAELCAKSQNDPSLQEYVKKVKKIVESLLSNGDEKSAREVARKALEYCADG EICGPGIDIRNDYQQLKRLENCTVIEGYLHILLISKARSYRFPKLTVITEYLLLFRVAGLESLGDLFPNLTVIRGWKLFYNYALVIFEMTNLKDIGLYNLRNITRGAIRIEKNADLCYLSTVDWSLILDAVSNNYIVGNKP ems_3hM_139_recovered_0001__48__R
STRNAEFIVLLAELCAKSQNLPSLQEYVKKVKKIVESLLSNGDEKSAEEVARKALEYCADG EICGPGIDIRNDYQQLKRLENCTVIEGYLHILLISKARSYRFPKLTVITEYLLLFRVAGLESLGDLFPNLTVIRGWKLFYNYALVIFEMTNLKDIGLYNLRNITRGAIRIEKNADLCYLSTVDWSLILDAVSNNYIVGNKP ems_3hM_139_recovered_0001__21__L
STRNAEFIVLLAELCAKSQNAPSLQEYVKKVKKIVESLLSNGDEKSAEEVARKALEYCADG EICGPGIDIRNDYQQLKRLENCTVIEGYLHILLISKARSYRFPKLTVITEYLLLFRVAGLESLGDLFPNLTVIRGWKLFYNYALVIFEMTNLKDIGLYNLRNITRGAIRIEKNADLCYLSTVDWSLILDAVSNNYIVGNKP ems_3hM_139_recovered_0001__21__A
STRNAEFIVLLAELCAKSQNDPSLQEYVIKVKKIVESLLSNGDEKSAEEVARKALEYCADG EICGPGIDIRNDYQQLKRLENCTVIEGYLHILLISKARSYRFPKLTVITEYLLLFRVAGLESLGDLFPNLTVIRGWKLFYNYALVIFEMTNLKDIGLYNLRNITRGAIRIEKNADLCYLSTVDWSLILDAVSNNYIVGNKP ems_3hM_139_recovered_0001__29__I
LTRNAEFIVLLAELCAKSQNDPSLQEYVKKVKKIVESLLSNGDEKSAEEVARKALEYCADG EICGPGIDIRNDYQQLKRLENCTVIEGYLHILLISKARSYRFPKLTVITEYLLLFRVAGLESLGDLFPNLTVIRGWKLFYNYALVIFEMTNLKDIGLYNLRNITRGAIRIEKNADLCYLSTVDWSLILDAVSNNYIVGNKP ems_3hM_139_recovered_0001__1__L
STRNAEFIVLLAELCAKSQNDPSLQEYVKKVKKIVESLLSNGDEKSFEEVARKALEYCADG EICGPGIDIRNDYQQLKRLENCTVIEGYLHILLISKARSYRFPKLTVITEYLLLFRVAGLESLGDLFPNLTVIRGWKLFYNYALVIFEMTNLKDIGLYNLRNITRGAIRIEKNADLCYLSTVDWSLILDAVSNNYIVGNKP ems_3hM_139_recovered_0001__47__F
STRNAEFIVLLAELCAKSQNDPSLQEYVKKVKKIVESLLSNGDEKSKEEVARKALEYCADG EICGPGIDIRNDYQQLKRLENCTVIEGYLHILLISKARSYRFPKLTVITEYLLLFRVAGLESLGDLFPNLTVIRGWKLFYNYALVIFEMTNLKDIGLYNLRNITRGAIRIEKNADLCYLSTVDWSLILDAVSNNYIVGNKP ems_3hM_139_recovered_0001__47__K
STRNAEFIVLLAELCAKSQNDPSLQEYVKKVKKIVESLLSNGDEKTAEEVARKALEYCADG EICGPGIDIRNDYQQLKRLENCTVIEGYLHILLISKARSYRFPKLTVITEYLLLFRVAGLESLGDLFPNLTVIRGWKLFYNYALVIFEMTNLKDIGLYNLRNITRGAIRIEKNADLCYLSTVDWSLILDAVSNNYIVGNKP ems_3hM_139_recovered_0001__46__T
STRNAEFIVLLAELCAKSQNDPSLQEYVKKVKKIVESLLSAGDEKSAEEVARKALEYCADG EICGPGIDIRNDYQQLKRLENCTVIEGYLHILLISKARSYRFPKLTVITEYLLLFRVAGLESLGDLFPNLTVIRGWKLFYNYALVIFEMTNLKDIGLYNLRNITRGAIRIEKNADLCYLSTVDWSLILDAVSNNYIVGNKP ems_3hM_139_recovered_0001__41__A
STRNAEFIVLLAELCAKSQNDPSLQEYVKKVKKIVESLLSDGDEKSAEEVARKALEYCADG EICGPGIDIRNDYQQLKRLENCTVIEGYLHILLISKARSYRFPKLTVITEYLLLFRVAGLESLGDLFPNLTVIRGWKLFYNYALVIFEMTNLKDIGLYNLRNITRGAIRIEKNADLCYLSTVDWSLILDAVSNNYIVGNKP ems_3hM_139_recovered_0001__41__D
STRNAEFIVLLAELCAKSQNDPSLQEYVKKVKKIVESLLSNNDEKSAEEVARKALEYCADG EICGPGIDIRNDYQQLKRLENCTVIEGYLHILLISKARSYRFPKLTVITEYLLLFRVAGLESLGDLFPNLTVIRGWKLFYNYALVIFEMTNLKDIGLYNLRNITRGAIRIEKNADLCYLSTVDWSLILDAVSNNYIVGNKP ems_3hM_139_recovered_0001__42__N
STRNAEFIVLLAELCAKSQNDPSLQEYVKKVKKIVESLLSNGHEKSAEEVARKALEYCADG EICGPGIDIRNDYQQLKRLENCTVIEGYLHILLISKARSYRFPKLTVITEYLLLFRVAGLESLGDLFPNLTVIRGWKLFYNYALVIFEMTNLKDIGLYNLRNITRGAIRIEKNADLCYLSTVDWSLILDAVSNNYIVGNKP ems_3hM_139_recovered_0001__43__H
STRNAEFIVLLAELCAKSQNDPSLQEYVKKVKKIVESLLSNGLEKSAEEVARKALEYCADG EICGPGIDIRNDYQQLKRLENCTVIEGYLHILLISKARSYRFPKLTVITEYLLLFRVAGLESLGDLFPNLTVIRGWKLFYNYALVIFEMTNLKDIGLYNLRNITRGAIRIEKNADLCYLSTVDWSLILDAVSNNYIVGNKP ems_3hM_139_recovered_0001__43__L
STRNAEFIVLLAELCAKSQNDPSLQEYVKKVKKIVESLLSNGDEKSAEEPARKALEYCADG EICGPGIDIRNDYQQLKRLENCTVIEGYLHILLISKARSYRFPKLTVITEYLLLFRVAGLESLGDLFPNLTVIRGWKLFYNYALVIFEMTNLKDIGLYNLRNITRGAIRIEKNADLCYLSTVDWSLILDAVSNNYIVGNKP ems_3hM_139_recovered_0001__50__P
STRNAEFIVLLAELCAKSQNDPSLQEYVKKVKKIVESLLSNGDEKSANEVARKALEYCADG EICGPGIDIRNDYQQLKRLENCTVIEGYLHILLISKARSYRFPKLTVITEYLLLFRVAGLESLGDLFPNLTVIRGWKLFYNYALVIFEMTNLKDIGLYNLRNITRGAIRIEKNADLCYLSTVDWSLILDAVSNNYIVGNKP ems_3hM_139_recovered_0001__48__N
KTRNAEFIVLLAELCAKSQNDPSLQEYVKKVKKIVESLLSNGDEKSAEEVARKALEYCADG EICGPGIDIRNDYQQLKRLENCTVIEGYLHILLISKARSYRFPKLTVITEYLLLFRVAGLESLGDLFPNLTVIRGWKLFYNYALVIFEMTNLKDIGLYNLRNITRGAIRIEKNADLCYLSTVDWSLILDAVSNNYIVGNKP ems_3hM_139_recovered_0001__1__K
STRNAEFIVLLAELCAKSQNDPSLQEYVKKVKKIVESLLSNGDEKSGEEVARKALEYCADG EICGPGIDIRNDYQQLKRLENCTVIEGYLHILLISKARSYRFPKLTVITEYLLLFRVAGLESLGDLFPNLTVIRGWKLFYNYALVIFEMTNLKDIGLYNLRNITRGAIRIEKNADLCYLSTVDWSLILDAVSNNYIVGNKP ems_3hM_139_recovered_0001__47__G
STRGAEFIVLLAELCAKSQNDPSLQEYVKKVKKIVESLLSNGDEKSAEEVARKALEYCADG EICGPGIDIRNDYQQLKRLENCTVIEGYLHILLISKARSYRFPKLTVITEYLLLFRVAGLESLGDLFPNLTVIRGWKLFYNYALVIFEMTNLKDIGLYNLRNITRGAIRIEKNADLCYLSTVDWSLILDAVSNNYIVGNKP ems_3hM_139_recovered_0001__4__G
STRNAEFIVLLAELCAKSQNDPSLQEYVKKVKKSVESLLSNGDEKSAEEVARKALEYCADG EICGPGIDIRNDYQQLKRLENCTVIEGYLHILLISKARSYRFPKLTVITEYLLLFRVAGLESLGDLFPNLTVIRGWKLFYNYALVIFEMTNLKDIGLYNLRNITRGAIRIEKNADLCYLSTVDWSLILDAVSNNYIVGNKP ems_3hM_139_recovered_0001__34__S
STRNAEFIVLLAELCAKSQNDPSLQEYVKKVKKILESLLSNGDEKSAEEVARKALEYCADG EICGPGIDIRNDYQQLKRLENCTVIEGYLHILLISKARSYRFPKLTVITEYLLLFRVAGLESLGDLFPNLTVIRGWKLFYNYALVIFEMTNLKDIGLYNLRNITRGAIRIEKNADLCYLSTVDWSLILDAVSNNYIVGNKP ems_3hM_139_recovered_0001__35__L
STRNAEFIVLLAELCAKSQNDPSLQEYVKKVKKIVGSLLSNGDEKSAEEVARKALEYCADG EICGPGIDIRNDYQQLKRLENCTVIEGYLHILLISKARSYRFPKLTVITEYLLLFRVAGLESLGDLFPNLTVIRGWKLFYNYALVIFEMTNLKDIGLYNLRNITRGAIRIEKNADLCYLSTVDWSLILDAVSNNYIVGNKP ems_3hM_139_recovered_0001__36__G
STRNAEFIVLLAELCAKSQNDPSLQEYVKKVKKIIESLLSNGDEKSAEEVARKALEYCADG EICGPGIDIRNDYQQLKRLENCTVIEGYLHILLISKARSYRFPKLTVITEYLLLFRVAGLESLGDLFPNLTVIRGWKLFYNYALVIFEMTNLKDIGLYNLRNITRGAIRIEKNADLCYLSTVDWSLILDAVSNNYIVGNKP ems_3hM_139_recovered_0001__35__I
STRNAEFIVLLAELCAKSQNDPSLQEYVKKVKKQVESLLSNGDEKSAEEVARKALEYCADG EICGPGIDIRNDYQQLKRLENCTVIEGYLHILLISKARSYRFPKLTVITEYLLLFRVAGLESLGDLFPNLTVIRGWKLFYNYALVIFEMTNLKDIGLYNLRNITRGAIRIEKNADLCYLSTVDWSLILDAVSNNYIVGNKP ems_3hM_139_recovered_0001__34__Q
STRNAEFIVLLAELCAKSQNDPSLQEYVKKVKKIFESLLSNGDEKSAEEVARKALEYCADG EICGPGIDIRNDYQQLKRLENCTVIEGYLHILLISKARSYRFPKLTVITEYLLLFRVAGLESLGDLFPNLTVIRGWKLFYNYALVIFEMTNLKDIGLYNLRNITRGAIRIEKNADLCYLSTVDWSLILDAVSNNYIVGNKP ems_3hM_139_recovered_0001__35__F
STRNAEFIVLLAELCAKSQNDPSLQEYVKKVKKVVESLLSNGDEKSAEEVARKALEYCADG EICGPGIDIRNDYQQLKRLENCTVIEGYLHILLISKARSYRFPKLTVITEYLLLFRVAGLESLGDLFPNLTVIRGWKLFYNYALVIFEMTNLKDIGLYNLRNITRGAIRIEKNADLCYLSTVDWSLILDAVSNNYIVGNKP ems_3hM_139_recovered_0001__34__V
STRNAEFIVLLAELCAKSQNDPSLQEYVKKVKKIDESLLSNGDEKSAEEVARKALEYCADG EICGPGIDIRNDYQQLKRLENCTVIEGYLHILLISKARSYRFPKLTVITEYLLLFRVAGLESLGDLFPNLTVIRGWKLFYNYALVIFEMTNLKDIGLYNLRNITRGAIRIEKNADLCYLSTVDWSLILDAVSNNYIVGNKP ems_3hM_139_recovered_0001__35__D
STRNAEFIVLLAELCAKSQNDPSLTEYVKKVKKIVESLLSNGDEKSAEEVARKALEYCADG EICGPGIDIRNDYQQLKRLENCTVIEGYLHILLISKARSYRFPKLTVITEYLLLFRVAGLESLGDLFPNLTVIRGWKLFYNYALVIFEMTNLKDIGLYNLRNITRGAIRIEKNADLCYLSTVDWSLILDAVSNNYIVGNKP ems_3hM_139_recovered_0001__25__T
STRNAEFIVLLAELCAKSQNDPSLQEYVKKVKKIVESLLSNGDEKSAEEVARKALWYCADG EICGPGIDIRNDYQQLKRLENCTVIEGYLHILLISKARSYRFPKLTVITEYLLLFRVAGLESLGDLFPNLTVIRGWKLFYNYALVIFEMTNLKDIGLYNLRNITRGAIRIEKNADLCYLSTVDWSLILDAVSNNYIVGNKP ems_3hM_139_recovered_0001__56__W
STRNAEFIVLLAELCAKSQNDPSLQEYVKKVKKIVESLLSNGDEKSAEEVARKALEHCADG EICGPGIDIRNDYQQLKRLENCTVIEGYLHILLISKARSYRFPKLTVITEYLLLFRVAGLESLGDLFPNLTVIRGWKLFYNYALVIFEMTNLKDIGLYNLRNITRGAIRIEKNADLCYLSTVDWSLILDAVSNNYIVGNKP ems_3hM_139_recovered_0001__57__H
STRNAEFIVLLAELCAKSQNDPSLQEYVKKVKKIVESLLSNGDEKSAEEVARKALENCADG EICGPGIDIRNDYQQLKRLENCTVIEGYLHILLISKARSYRFPKLTVITEYLLLFRVAGLESLGDLFPNLTVIRGWKLFYNYALVIFEMTNLKDIGLYNLRNITRGAIRIEKNADLCYLSTVDWSLILDAVSNNYIVGNKP ems_3hM_139_recovered_0001__57__N
STRNAEFIVNLAELCAKSQNDPSLQEYVKKVKKIVESLLSNGDEKSAEEVARKALEYCADG EICGPGIDIRNDYQQLKRLENCTVIEGYLHILLISKARSYRFPKLTVITEYLLLFRVAGLESLGDLFPNLTVIRGWKLFYNYALVIFEMTNLKDIGLYNLRNITRGAIRIEKNADLCYLSTVDWSLILDAVSNNYIVGNKP ems_3hM_139_recovered_0001__10__N
STRNAEFIVCLAELCAKSQNDPSLQEYVKKVKKIVESLLSNGDEKSAEEVARKALEYCADG EICGPGIDIRNDYQQLKRLENCTVIEGYLHILLISKARSYRFPKLTVITEYLLLFRVAGLESLGDLFPNLTVIRGWKLFYNYALVIFEMTNLKDIGLYNLRNITRGAIRIEKNADLCYLSTVDWSLILDAVSNNYIVGNKP ems_3hM_139_recovered_0001__10__C
STRNAEFIVLLAELCAKSQNDPSLQEYVKKVKKIVESLLSNGDEKSAEEVARKALVYCADG EICGPGIDIRNDYQQLKRLENCTVIEGYLHILLISKARSYRFPKLTVITEYLLLFRVAGLESLGDLFPNLTVIRGWKLFYNYALVIFEMTNLKDIGLYNLRNITRGAIRIEKNADLCYLSTVDWSLILDAVSNNYIVGNKP ems_3hM_139_recovered_0001__56__V
STRNAEFIVLLAELCAKSQNDPSLQEYVKKVKKIVESLLSNGDEKSAEEVARKALEKCADG EICGPGIDIRNDYQQLKRLENCTVIEGYLHILLISKARSYRFPKLTVITEYLLLFRVAGLESLGDLFPNLTVIRGWKLFYNYALVIFEMTNLKDIGLYNLRNITRGAIRIEKNADLCYLSTVDWSLILDAVSNNYIVGNKP ems_3hM_139_recovered_0001__57__K
STRNAEFIVLLAELCAKSQNDPSLQEYVKKVKKIVESLLSNGDQKSAEEVARKALEYCADG EICGPGIDIRNDYQQLKRLENCTVIEGYLHILLISKARSYRFPKLTVITEYLLLFRVAGLESLGDLFPNLTVIRGWKLFYNYALVIFEMTNLKDIGLYNLRNITRGAIRIEKNADLCYLSTVDWSLILDAVSNNYIVGNKP ems_3hM_139_recovered_0001__44__Q
STRNAEFIVLLAELCAKSQNDPSLQEYVKKEKKIVESLLSNGDEKSAEEVARKALEYCADG EICGPGIDIRNDYQQLKRLENCTVIEGYLHILLISKARSYRFPKLTVITEYLLLFRVAGLESLGDLFPNLTVIRGWKLFYNYALVIFEMTNLKDIGLYNLRNITRGAIRIEKNADLCYLSTVDWSLILDAVSNNYIVGNKP ems_3hM_139_recovered_0001__31__E
STRNAEFIVLLAELCAKSQNDPSLQEYVKKVKKIVESLLSGGDEKSAEEVARKALEYCADG EICGPGIDIRNDYQQLKRLENCTVIEGYLHILLISKARSYRFPKLTVITEYLLLFRVAGLESLGDLFPNLTVIRGWKLFYNYALVIFEMTNLKDIGLYNLRNITRGAIRIEKNADLCYLSTVDWSLILDAVSNNYIVGNKP ems_3hM_139_recovered_0001__41__G
STRNAEFIVLLAELCAKSQNDPSLQEYVKKVKKIVESLLSNADEKSAEEVARKALEYCADG EICGPGIDIRNDYQQLKRLENCTVIEGYLHILLISKARSYRFPKLTVITEYLLLFRVAGLESLGDLFPNLTVIRGWKLFYNYALVIFEMTNLKDIGLYNLRNITRGAIRIEKNADLCYLSTVDWSLILDAVSNNYIVGNKP ems_3hM_139_recovered_0001__42__A
STRNAEFIVLLAELCACSQNDPSLQEYVKKVKKIVESLLSNGDEKSAEEVARKALEYCADG EICGPGIDIRNDYQQLKRLENCTVIEGYLHILLISKARSYRFPKLTVITEYLLLFRVAGLESLGDLFPNLTVIRGWKLFYNYALVIFEMTNLKDIGLYNLRNITRGAIRIEKNADLCYLSTVDWSLILDAVSNNYIVGNKP ems_3hM_139_recovered_0001__17__C
STRNAEFIVLLAELCAKSQNDPSLQEYVKKVKKIVESLLSNLDEKSAEEVARKALEYCADG EICGPGIDIRNDYQQLKRLENCTVIEGYLHILLISKARSYRFPKLTVITEYLLLFRVAGLESLGDLFPNLTVIRGWKLFYNYALVIFEMTNLKDIGLYNLRNITRGAIRIEKNADLCYLSTVDWSLILDAVSNNYIVGNKP ems_3hM_139_recovered_0001__42__L
STRNAEFIVLLAELCAKSQNDPSLQEYVKKVKQIVESLLSNGDEKSAEEVARKALEYCADG EICGPGIDIRNDYQQLKRLENCTVIEGYLHILLISKARSYRFPKLTVITEYLLLFRVAGLESLGDLFPNLTVIRGWKLFYNYALVIFEMTNLKDIGLYNLRNITRGAIRIEKNADLCYLSTVDWSLILDAVSNNYIVGNKP ems_3hM_139_recovered_0001__33__Q
STRNAEFIVLLAELCAKSQNDPSLQEYVKKVRKIVESLLSNGDEKSAEEVARKALEYCADG EICGPGIDIRNDYQQLKRLENCTVIEGYLHILLISKARSYRFPKLTVITEYLLLFRVAGLESLGDLFPNLTVIRGWKLFYNYALVIFEMTNLKDIGLYNLRNITRGAIRIEKNADLCYLSTVDWSLILDAVSNNYIVGNKP ems_3hM_139_recovered_0001__32__R
STRNAEFIVLLAELCAKSQNDPYLQEYVKKVKKIVESLLSNGDEKSAEEVARKALEYCADG EICGPGIDIRNDYQQLKRLENCTVIEGYLHILLISKARSYRFPKLTVITEYLLLFRVAGLESLGDLFPNLTVIRGWKLFYNYALVIFEMTNLKDIGLYNLRNITRGAIRIEKNADLCYLSTVDWSLILDAVSNNYIVGNKP ems_3hM_139_recovered_0001__23__Y
STRNAEFIVLLAELCAKSQNDPSLQEYVKKVKKIVESLLSNGDEKSAEEVARKAMEYCADG EICGPGIDIRNDYQQLKRLENCTVIEGYLHILLISKARSYRFPKLTVITEYLLLFRVAGLESLGDLFPNLTVIRGWKLFYNYALVIFEMTNLKDIGLYNLRNITRGAIRIEKNADLCYLSTVDWSLILDAVSNNYIVGNKP ems_3hM_139_recovered_0001__55__M
STRNAEFIVLLAELCAKSQNDPSLQEYVKKVKKIVESLLSNGDEKSAEEVARKWLEYCADG EICGPGIDIRNDYQQLKRLENCTVIEGYLHILLISKARSYRFPKLTVITEYLLLFRVAGLESLGDLFPNLTVIRGWKLFYNYALVIFEMTNLKDIGLYNLRNITRGAIRIEKNADLCYLSTVDWSLILDAVSNNYIVGNKP ems_3hM_139_recovered_0001__54__W
STRNAEFIVLLAELCAKSQNDPSLQEYVKKVKKIVKSLLSNGDEKSAEEVARKALEYCADG EICGPGIDIRNDYQQLKRLENCTVIEGYLHILLISKARSYRFPKLTVITEYLLLFRVAGLESLGDLFPNLTVIRGWKLFYNYALVIFEMTNLKDIGLYNLRNITRGAIRIEKNADLCYLSTVDWSLILDAVSNNYIVGNKP ems_3hM_139_recovered_0001__36__K
STRNAEFIVLLAELCAKSQNDPSLQEYVKKVKKIVASLLSNGDEKSAEEVARKALEYCADG EICGPGIDIRNDYQQLKRLENCTVIEGYLHILLISKARSYRFPKLTVITEYLLLFRVAGLESLGDLFPNLTVIRGWKLFYNYALVIFEMTNLKDIGLYNLRNITRGAIRIEKNADLCYLSTVDWSLILDAVSNNYIVGNKP ems_3hM_139_recovered_0001__36__A
STRNAEFIVLLAELCAKSQNDPSLQEYVKKVKKIVESLLSNGDEKSAEEVARKALEYCANG EICGPGIDIRNDYQQLKRLENCTVIEGYLHILLISKARSYRFPKLTVITEYLLLFRVAGLESLGDLFPNLTVIRGWKLFYNYALVIFEMTNLKDIGLYNLRNITRGAIRIEKNADLCYLSTVDWSLILDAVSNNYIVGNKP ems_3hM_139_recovered_0001__60__N
STRNAEFIVLLAELCAKSQNDPSLQEYVKKVKKIVESLLSNGDEKSAEEVARKALEYCAAG EICGPGIDIRNDYQQLKRLENCTVIEGYLHILLISKARSYRFPKLTVITEYLLLFRVAGLESLGDLFPNLTVIRGWKLFYNYALVIFEMTNLKDIGLYNLRNITRGAIRIEKNADLCYLSTVDWSLILDAVSNNYIVGNKP ems_3hM_139_recovered_0001__60__A
STRNAEFIVLLAELCAKSQNDPSLQEYVKKVKKIVESLLSNGDEKSAEEVARKALEYCAIG EICGPGIDIRNDYQQLKRLENCTVIEGYLHILLISKARSYRFPKLTVITEYLLLFRVAGLESLGDLFPNLTVIRGWKLFYNYALVIFEMTNLKDIGLYNLRNITRGAIRIEKNADLCYLSTVDWSLILDAVSNNYIVGNKP ems_3hM_139_recovered_0001__60__I
STRNAEFIVLLAELCAKSQNDPSLQEYVKKVKKIVESLLSNGDEKSAEEVARKALEYCADE EICGPGIDIRNDYQQLKRLENCTVIEGYLHILLISKARSYRFPKLTVITEYLLLFRVAGLESLGDLFPNLTVIRGWKLFYNYALVIFEMTNLKDIGLYNLRNITRGAIRIEKNADLCYLSTVDWSLILDAVSNNYIVGNKP ems_3hM_139_recovered_0001__61__E
STRNAEFIVLLAELCAKSQNDPSLQEYVKKVKKIVESLLSNGDEKSAEEVARKALEYCNDG EICGPGIDIRNDYQQLKRLENCTVIEGYLHILLISKARSYRFPKLTVITEYLLLFRVAGLESLGDLFPNLTVIRGWKLFYNYALVIFEMTNLKDIGLYNLRNITRGAIRIEKNADLCYLSTVDWSLILDAVSNNYIVGNKP ems_3hM_139_recovered_0001__59__N
STRNAEFIVLLAELCAKSQNDPSLQEYVKKVKKIVESLLSNGDEKSAEEVARAALEYCADG EICGPGIDIRNDYQQLKRLENCTVIEGYLHILLISKARSYRFPKLTVITEYLLLFRVAGLESLGDLFPNLTVIRGWKLFYNYALVIFEMTNLKDIGLYNLRNITRGAIRIEKNADLCYLSTVDWSLILDAVSNNYIVGNKP ems_3hM_139_recovered_0001__53__A
STRNAEFIVLLAELCAKSVNDPSLQEYVKKVKKIVESLLSNGDEKSAEEVARKALEYCADG EICGPGIDIRNDYQQLKRLENCTVIEGYLHILLISKARSYRFPKLTVITEYLLLFRVAGLESLGDLFPNLTVIRGWKLFYNYALVIFEMTNLKDIGLYNLRNITRGAIRIEKNADLCYLSTVDWSLILDAVSNNYIVGNKP ems_3hM_139_recovered_0001__19__V
STRNAEFIVLLAELCAKSQNDPSLQEYVKKVKKIVNSLLSNGDEKSAEEVARKALEYCADG EICGPGIDIRNDYQQLKRLENCTVIEGYLHILLISKARSYRFPKLTVITEYLLLFRVAGLESLGDLFPNLTVIRGWKLFYNYALVIFEMTNLKDIGLYNLRNITRGAIRIEKNADLCYLSTVDWSLILDAVSNNYIVGNKP ems_3hM_139_recovered_0001__36__N
STRNAEFIVLLAELCAKSQNDPSLQEYVKKVKKIVEPLLSNGDEKSAEEVARKALEYCADG EICGPGIDIRNDYQQLKRLENCTVIEGYLHILLISKARSYRFPKLTVITEYLLLFRVAGLESLGDLFPNLTVIRGWKLFYNYALVIFEMTNLKDIGLYNLRNITRGAIRIEKNADLCYLSTVDWSLILDAVSNNYIVGNKP ems_3hM_139_recovered_0001__37__P
STRNAEFIVLLAELCAKSQNDPSLQEYVKKVKKIVEQLLSNGDEKSAEEVARKALEYCADG EICGPGIDIRNDYQQLKRLENCTVIEGYLHILLISKARSYRFPKLTVITEYLLLFRVAGLESLGDLFPNLTVIRGWKLFYNYALVIFEMTNLKDIGLYNLRNITRGAIRIEKNADLCYLSTVDWSLILDAVSNNYIVGNKP ems_3hM_139_recovered_0001__37__Q
STRNAEFIVLLAELCAKSQNDPSLQEYVKKVKKIVESILSNGDEKSAEEVARKALEYCADG EICGPGIDIRNDYQQLKRLENCTVIEGYLHILLISKARSYRFPKLTVITEYLLLFRVAGLESLGDLFPNLTVIRGWKLFYNYALVIFEMTNLKDIGLYNLRNITRGAIRIEKNADLCYLSTVDWSLILDAVSNNYIVGNKP ems_3hM_139_recovered_0001__38__I
STRNAEFKVLLAELCAKSQNDPSLQEYVKKVKKIVESLLSNGDEKSAEEVARKALEYCADG EICGPGIDIRNDYQQLKRLENCTVIEGYLHILLISKARSYRFPKLTVITEYLLLFRVAGLESLGDLFPNLTVIRGWKLFYNYALVIFEMTNLKDIGLYNLRNITRGAIRIEKNADLCYLSTVDWSLILDAVSNNYIVGNKP ems_3hM_139_recovered_0001__8__K
STRNAEFIVLLAELCAKSQNDPSLAEYVKKVKKIVESLLSNGDEKSAEEVARKALEYCADG EICGPGIDIRNDYQQLKRLENCTVIEGYLHILLISKARSYRFPKLTVITEYLLLFRVAGLESLGDLFPNLTVIRGWKLFYNYALVIFEMTNLKDIGLYNLRNITRGAIRIEKNADLCYLSTVDWSLILDAVSNNYIVGNKP ems_3hM_139_recovered_0001__25__A
STRNAEFIVLLAELCAKSQNDPSLCEYVKKVKKIVESLLSNGDEKSAEEVARKALEYCADG EICGPGIDIRNDYQQLKRLENCTVIEGYLHILLISKARSYRFPKLTVITEYLLLFRVAGLESLGDLFPNLTVIRGWKLFYNYALVIFEMTNLKDIGLYNLRNITRGAIRIEKNADLCYLSTVDWSLILDAVSNNYIVGNKP ems_3hM_139_recovered_0001__25__C
STRNAEFIVLLAELCAKSQNDPSLQEYVKKQKKIVESLLSNGDEKSAEEVARKALEYCADG EICGPGIDIRNDYQQLKRLENCTVIEGYLHILLISKARSYRFPKLTVITEYLLLFRVAGLESLGDLFPNLTVIRGWKLFYNYALVIFEMTNLKDIGLYNLRNITRGAIRIEKNADLCYLSTVDWSLILDAVSNNYIVGNKP ems_3hM_139_recovered_0001__31__Q
STRNAEFIVLLAELCAKSQPDPSLQEYVKKVKKIVESLLSNGDEKSAEEVARKALEYCADG EICGPGIDIRNDYQQLKRLENCTVIEGYLHILLISKARSYRFPKLTVITEYLLLFRVAGLESLGDLFPNLTVIRGWKLFYNYALVIFEMTNLKDIGLYNLRNITRGAIRIEKNADLCYLSTVDWSLILDAVSNNYIVGNKP ems_3hM_139_recovered_0001__20__P
STRNAEFEVLLAELCAKSQNDPSLQEYVKKVKKIVESLLSNGDEKSAEEVARKALEYCADG EICGPGIDIRNDYQQLKRLENCTVIEGYLHILLISKARSYRFPKLTVITEYLLLFRVAGLESLGDLFPNLTVIRGWKLFYNYALVIFEMTNLKDIGLYNLRNITRGAIRIEKNADLCYLSTVDWSLILDAVSNNYIVGNKP ems_3hM_139_recovered_0001__8__E
STRNAEFIVLLAELCAKSQNDPSLQEYVKDVKKIVESLLSNGDEKSAEEVARKALEYCADG EICGPGIDIRNDYQQLKRLENCTVIEGYLHILLISKARSYRFPKLTVITEYLLLFRVAGLESLGDLFPNLTVIRGWKLFYNYALVIFEMTNLKDIGLYNLRNITRGAIRIEKNADLCYLSTVDWSLILDAVSNNYIVGNKP ems_3hM_139_recovered_0001__30__D
STRNAEFIVLLAELCAKSQNDPSLQEYVKKVKKIVESLLSIGDEKSAEEVARKALEYCADG EICGPGIDIRNDYQQLKRLENCTVIEGYLHILLISKARSYRFPKLTVITEYLLLFRVAGLESLGDLFPNLTVIRGWKLFYNYALVIFEMTNLKDIGLYNLRNITRGAIRIEKNADLCYLSTVDWSLILDAVSNNYIVGNKP ems_3hM_139_recovered_0001__41__I
STRNAEFIVLLAELCAKSQMDPSLQEYVKKVKKIVESLLSNGDEKSAEEVARKALEYCADG EICGPGIDIRNDYQQLKRLENCTVIEGYLHILLISKARSYRFPKLTVITEYLLLFRVAGLESLGDLFPNLTVIRGWKLFYNYALVIFEMTNLKDIGLYNLRNITRGAIRIEKNADLCYLSTVDWSLILDAVSNNYIVGNKP ems_3hM_139_recovered_0001__20__M
CTRNAEFIVLLAELCAKSQNDPSLQEYVKKVKKIVESLLSNGDEKSAEEVARKALEYCADG EICGPGIDIRNDYQQLKRLENCTVIEGYLHILLISKARSYRFPKLTVITEYLLLFRVAGLESLGDLFPNLTVIRGWKLFYNYALVIFEMTNLKDIGLYNLRNITRGAIRIEKNADLCYLSTVDWSLILDAVSNNYIVGNKP ems_3hM_139_recovered_0001__1__C
STRNAEFIVLLAELCAKSQNDPSLQEYVKKVKKIVESLLSNGDEKSVEEVARKALEYCADG EICGPGIDIRNDYQQLKRLENCTVIEGYLHILLISKARSYRFPKLTVITEYLLLFRVAGLESLGDLFPNLTVIRGWKLFYNYALVIFEMTNLKDIGLYNLRNITRGAIRIEKNADLCYLSTVDWSLILDAVSNNYIVGNKP ems_3hM_139_recovered_0001__47__V
STRNAEFIVLLAELCAKSQNDPSLQEYVKKVKKIVESLLSNGDEKSHEEVARKALEYCADG EICGPGIDIRNDYQQLKRLENCTVIEGYLHILLISKARSYRFPKLTVITEYLLLFRVAGLESLGDLFPNLTVIRGWKLFYNYALVIFEMTNLKDIGLYNLRNITRGAIRIEKNADLCYLSTVDWSLILDAVSNNYIVGNKP ems_3hM_139_recovered_0001__47__H
STMNAEFIVLLAELCAKSQNDPSLQEYVKKVKKIVESLLSNGDEKSAEEVARKALEYCADG EICGPGIDIRNDYQQLKRLENCTVIEGYLHILLISKARSYRFPKLTVITEYLLLFRVAGLESLGDLFPNLTVIRGWKLFYNYALVIFEMTNLKDIGLYNLRNITRGAIRIEKNADLCYLSTVDWSLILDAVSNNYIVGNKP ems_3hM_139_recovered_0001__3__M
STRNAEFIVLLAELCAKSQNDPSLQEYVKKVKKIVESLLSNGDEKSAEEVWRKALEYCADG EICGPGIDIRNDYQQLKRLENCTVIEGYLHILLISKARSYRFPKLTVITEYLLLFRVAGLESLGDLFPNLTVIRGWKLFYNYALVIFEMTNLKDIGLYNLRNITRGAIRIEKNADLCYLSTVDWSLILDAVSNNYIVGNKP ems_3hM_139_recovered_0001__51__W
STRNAEFIVLLAELCAKSQNDPSLQEYVKKVKKIVRSLLSNGDEKSAEEVARKALEYCADG EICGPGIDIRNDYQQLKRLENCTVIEGYLHILLISKARSYRFPKLTVITEYLLLFRVAGLESLGDLFPNLTVIRGWKLFYNYALVIFEMTNLKDIGLYNLRNITRGAIRIEKNADLCYLSTVDWSLILDAVSNNYIVGNKP ems_3hM_139_recovered_0001__36__R
STRNAEFIVLLAELCAKSQNDPSLQEYVKKVKKIVEFLLSNGDEKSAEEVARKALEYCADG EICGPGIDIRNDYQQLKRLENCTVIEGYLHILLISKARSYRFPKLTVITEYLLLFRVAGLESLGDLFPNLTVIRGWKLFYNYALVIFEMTNLKDIGLYNLRNITRGAIRIEKNADLCYLSTVDWSLILDAVSNNYIVGNKP ems_3hM_139_recovered_0001__37__F
STRNAEFIVLLAELCAKSQNDPSLQEYVKKVKKIVESSLSNGDEKSAEEVARKALEYCADG EICGPGIDIRNDYQQLKRLENCTVIEGYLHILLISKARSYRFPKLTVITEYLLLFRVAGLESLGDLFPNLTVIRGWKLFYNYALVIFEMTNLKDIGLYNLRNITRGAIRIEKNADLCYLSTVDWSLILDAVSNNYIVGNKP ems_3hM_139_recovered_0001__38__S
STRNAEFIVLLAELCAKSQNDPSLQEYVKKVKKIVESLLKNGDEKSAEEVARKALEYCADG EICGPGIDIRNDYQQLKRLENCTVIEGYLHILLISKARSYRFPKLTVITEYLLLFRVAGLESLGDLFPNLTVIRGWKLFYNYALVIFEMTNLKDIGLYNLRNITRGAIRIEKNADLCYLSTVDWSLILDAVSNNYIVGNKP ems_3hM_139_recovered_0001__40__K
STRNAEFIVLLAELCAKSQNDPSLQEYVKKVKKIVESLYSNGDEKSAEEVARKALEYCADG EICGPGIDIRNDYQQLKRLENCTVIEGYLHILLISKARSYRFPKLTVITEYLLLFRVAGLESLGDLFPNLTVIRGWKLFYNYALVIFEMTNLKDIGLYNLRNITRGAIRIEKNADLCYLSTVDWSLILDAVSNNYIVGNKP ems_3hM_139_recovered_0001__39__Y
STRNAEFIVLLAELCAKSQNDPSLQEYVKKVKKIVESLLANGDEKSAEEVARKALEYCADG EICGPGIDIRNDYQQLKRLENCTVIEGYLHILLISKARSYRFPKLTVITEYLLLFRVAGLESLGDLFPNLTVIRGWKLFYNYALVIFEMTNLKDIGLYNLRNITRGAIRIEKNADLCYLSTVDWSLILDAVSNNYIVGNKP ems_3hM_139_recovered_0001__40__A
STRNAEFIVLLAELCAKSQNDPSLQEYVKKVKKIVESRLSNGDEKSAEEVARKALEYCADG EICGPGIDIRNDYQQLKRLENCTVIEGYLHILLISKARSYRFPKLTVITEYLLLFRVAGLESLGDLFPNLTVIRGWKLFYNYALVIFEMTNLKDIGLYNLRNITRGAIRIEKNADLCYLSTVDWSLILDAVSNNYIVGNKP ems_3hM_139_recovered_0001__38__R
STRNAEFIVLLAELCAKSQNDPSLQEYVKKVKKIVESLLSNGDEKSAEEVARKALEYCADQ EICGPGIDIRNDYQQLKRLENCTVIEGYLHILLISKARSYRFPKLTVITEYLLLFRVAGLESLGDLFPNLTVIRGWKLFYNYALVIFEMTNLKDIGLYNLRNITRGAIRIEKNADLCYLSTVDWSLILDAVSNNYIVGNKP ems_3hM_139_recovered_0001__61__Q
STRAAEFIVLLAELCAKSQNDPSLQEYVKKVKKIVESLLSNGDEKSAEEVARKALEYCADG EICGPGIDIRNDYQQLKRLENCTVIEGYLHILLISKARSYRFPKLTVITEYLLLFRVAGLESLGDLFPNLTVIRGWKLFYNYALVIFEMTNLKDIGLYNLRNITRGAIRIEKNADLCYLSTVDWSLILDAVSNNYIVGNKP ems_3hM_139_recovered_0001__4__A
STRNAEFIVLLAELCAKSQNDPSLQEYVKKVKKIVESLLSNGDEKSDEEVARKALEYCADG EICGPGIDIRNDYQQLKRLENCTVIEGYLHILLISKARSYRFPKLTVITEYLLLFRVAGLESLGDLFPNLTVIRGWKLFYNYALVIFEMTNLKDIGLYNLRNITRGAIRIEKNADLCYLSTVDWSLILDAVSNNYIVGNKP ems_3hM_139_recovered_0001__47__D
STRNAEFIVLLAELCAKSQNDPSLQEYVKKVKKIVESLLSNGDEKSQEEVARKALEYCADG EICGPGIDIRNDYQQLKRLENCTVIEGYLHILLISKARSYRFPKLTVITEYLLLFRVAGLESLGDLFPNLTVIRGWKLFYNYALVIFEMTNLKDIGLYNLRNITRGAIRIEKNADLCYLSTVDWSLILDAVSNNYIVGNKP ems_3hM_139_recovered_0001__47__Q
STRNAEFIVLLAELCAKSQNDPSLQEYVKKVKKIVESLLSNGDEKQAEEVARKALEYCADG EICGPGIDIRNDYQQLKRLENCTVIEGYLHILLISKARSYRFPKLTVITEYLLLFRVAGLESLGDLFPNLTVIRGWKLFYNYALVIFEMTNLKDIGLYNLRNITRGAIRIEKNADLCYLSTVDWSLILDAVSNNYIVGNKP ems_3hM_139_recovered_0001__46__Q
STRNAEFIVLLAELCAKSQNDPSLQEYVKKVKKIVESLLSNGDEKNAEEVARKALEYCADG EICGPGIDIRNDYQQLKRLENCTVIEGYLHILLISKARSYRFPKLTVITEYLLLFRVAGLESLGDLFPNLTVIRGWKLFYNYALVIFEMTNLKDIGLYNLRNITRGAIRIEKNADLCYLSTVDWSLILDAVSNNYIVGNKP ems_3hM_139_recovered_0001__46__N
STRNAEFIVLLAELCAKSQNDPSLQEYVKKVKKIVESLLSNGDEKSAEHVARKALEYCADG EICGPGIDIRNDYQQLKRLENCTVIEGYLHILLISKARSYRFPKLTVITEYLLLFRVAGLESLGDLFPNLTVIRGWKLFYNYALVIFEMTNLKDIGLYNLRNITRGAIRIEKNADLCYLSTVDWSLILDAVSNNYIVGNKP ems_3hM_139_recovered_0001__49__H
STRNAEFIVLLAELCAKSQNDPSLQEYVKKVKKIVESLLSNGDEKSAELVARKALEYCADG EICGPGIDIRNDYQQLKRLENCTVIEGYLHILLISKARSYRFPKLTVITEYLLLFRVAGLESLGDLFPNLTVIRGWKLFYNYALVIFEMTNLKDIGLYNLRNITRGAIRIEKNADLCYLSTVDWSLILDAVSNNYIVGNKP ems_3hM_139_recovered_0001__49__L
STRNAEFIVLLAELCAKSQNDPSLQEYVKKVKKIVESLLSNGDEKSAWEVARKALEYCADG EICGPGIDIRNDYQQLKRLENCTVIEGYLHILLISKARSYRFPKLTVITEYLLLFRVAGLESLGDLFPNLTVIRGWKLFYNYALVIFEMTNLKDIGLYNLRNITRGAIRIEKNADLCYLSTVDWSLILDAVSNNYIVGNKP ems_3hM_139_recovered_0001__48__W
STPNAEFIVLLAELCAKSQNDPSLQEYVKKVKKIVESLLSNGDEKSAEEVARKALEYCADG EICGPGIDIRNDYQQLKRLENCTVIEGYLHILLISKARSYRFPKLTVITEYLLLFRVAGLESLGDLFPNLTVIRGWKLFYNYALVIFEMTNLKDIGLYNLRNITRGAIRIEKNADLCYLSTVDWSLILDAVSNNYIVGNKP ems_3hM_139_recovered_0001__3__P
STRNAEFIVLLAELCAKSQNDPSLQEYVKKVKKIVESLLSNGDEKSAEEVARKALEYCADP EICGPGIDIRNDYQQLKRLENCTVIEGYLHILLISKARSYRFPKLTVITEYLLLFRVAGLESLGDLFPNLTVIRGWKLFYNYALVIFEMTNLKDIGLYNLRNITRGAIRIEKNADLCYLSTVDWSLILDAVSNNYIVGNKP ems_3hM_139_recovered_0001__61__P
STRNAEFIVLLAELCAKSQNDPSLQEYVKKVKKIVEYLLSNGDEKSAEEVARKALEYCADG EICGPGIDIRNDYQQLKRLENCTVIEGYLHILLISKARSYRFPKLTVITEYLLLFRVAGLESLGDLFPNLTVIRGWKLFYNYALVIFEMTNLKDIGLYNLRNITRGAIRIEKNADLCYLSTVDWSLILDAVSNNYIVGNKP ems_3hM_139_recovered_0001__37__Y
STRNAEFIVLLAELCAKSQNDQSLQEYVKKVKKIVESLLSNGDEKSAEEVARKALEYCADG EICGPGIDIRNDYQQLKRLENCTVIEGYLHILLISKARSYRFPKLTVITEYLLLFRVAGLESLGDLFPNLTVIRGWKLFYNYALVIFEMTNLKDIGLYNLRNITRGAIRIEKNADLCYLSTVDWSLILDAVSNNYIVGNKP ems_3hM_139_recovered_0001__22__Q
STRNAEFIVLLAELCAKSQNDPSCQEYVKKVKKIVESLLSNGDEKSAEEVARKALEYCADG EICGPGIDIRNDYQQLKRLENCTVIEGYLHILLISKARSYRFPKLTVITEYLLLFRVAGLESLGDLFPNLTVIRGWKLFYNYALVIFEMTNLKDIGLYNLRNITRGAIRIEKNADLCYLSTVDWSLILDAVSNNYIVGNKP ems_3hM_139_recovered_0001__24__C
STRNAEFIVLLAELCAKSQNDPSIQEYVKKVKKIVESLLSNGDEKSAEEVARKALEYCADG EICGPGIDIRNDYQQLKRLENCTVIEGYLHILLISKARSYRFPKLTVITEYLLLFRVAGLESLGDLFPNLTVIRGWKLFYNYALVIFEMTNLKDIGLYNLRNITRGAIRIEKNADLCYLSTVDWSLILDAVSNNYIVGNKP ems_3hM_139_recovered_0001__24__I
STRNAEFIVLLAELCAKSQNDPSLQEYVKKVKKIVESLLSNGDEKSALEVARKALEYCADG EICGPGIDIRNDYQQLKRLENCTVIEGYLHILLISKARSYRFPKLTVITEYLLLFRVAGLESLGDLFPNLTVIRGWKLFYNYALVIFEMTNLKDIGLYNLRNITRGAIRIEKNADLCYLSTVDWSLILDAVSNNYIVGNKP ems_3hM_139_recovered_0001__48__L
STRNAEFIVLLAELCAKSQNDPSLQEYVKKVKKIVESLLSNGDEKSAEEVAEKALEYCADG EICGPGIDIRNDYQQLKRLENCTVIEGYLHILLISKARSYRFPKLTVITEYLLLFRVAGLESLGDLFPNLTVIRGWKLFYNYALVIFEMTNLKDIGLYNLRNITRGAIRIEKNADLCYLSTVDWSLILDAVSNNYIVGNKP ems_3hM_139_recovered_0001__52__E
STRNAEFIVLLAELCAKSQNDPSLQEYVKKVKKIVESLLSNGDEKSAEEVRRKALEYCADG EICGPGIDIRNDYQQLKRLENCTVIEGYLHILLISKARSYRFPKLTVITEYLLLFRVAGLESLGDLFPNLTVIRGWKLFYNYALVIFEMTNLKDIGLYNLRNITRGAIRIEKNADLCYLSTVDWSLILDAVSNNYIVGNKP ems_3hM_139_recovered_0001__51__R
STRNAEFIVLLAECCAKSQNDPSLQEYVKKVKKIVESLLSNGDEKSAEEVARKALEYCADG EICGPGIDIRNDYQQLKRLENCTVIEGYLHILLISKARSYRFPKLTVITEYLLLFRVAGLESLGDLFPNLTVIRGWKLFYNYALVIFEMTNLKDIGLYNLRNITRGAIRIEKNADLCYLSTVDWSLILDAVSNNYIVGNKP ems_3hM_139_recovered_0001__14__C
STRNAEFIVLLAELCAKSQNDPSLQEYVKKVKKIVESLLSNGDEKSAEEWARKALEYCADG EICGPGIDIRNDYQQLKRLENCTVIEGYLHILLISKARSYRFPKLTVITEYLLLFRVAGLESLGDLFPNLTVIRGWKLFYNYALVIFEMTNLKDIGLYNLRNITRGAIRIEKNADLCYLSTVDWSLILDAVSNNYIVGNKP ems_3hM_139_recovered_0001__50__W
STRNAEFIVLLAELCAKSQNDPSLQEYVKKVKKIVESLLSNEDEKSAEEVARKALEYCADG EICGPGIDIRNDYQQLKRLENCTVIEGYLHILLISKARSYRFPKLTVITEYLLLFRVAGLESLGDLFPNLTVIRGWKLFYNYALVIFEMTNLKDIGLYNLRNITRGAIRIEKNADLCYLSTVDWSLILDAVSNNYIVGNKP ems_3hM_139_recovered_0001__42__E
STRNAEFIVLLAELCAKSQNDPSLQEYVKKVKKIVESLLSEGDEKSAEEVARKALEYCADG EICGPGIDIRNDYQQLKRLENCTVIEGYLHILLISKARSYRFPKLTVITEYLLLFRVAGLESLGDLFPNLTVIRGWKLFYNYALVIFEMTNLKDIGLYNLRNITRGAIRIEKNADLCYLSTVDWSLILDAVSNNYIVGNKP ems_3hM_139_recovered_0001__41__E
STRNAEFIVLLAELCAKSQNDPSLQEYVKKVKKIVESLLSFGDEKSAEEVARKALEYCADG EICGPGIDIRNDYQQLKRLENCTVIEGYLHILLISKARSYRFPKLTVITEYLLLFRVAGLESLGDLFPNLTVIRGWKLFYNYALVIFEMTNLKDIGLYNLRNITRGAIRIEKNADLCYLSTVDWSLILDAVSNNYIVGNKP ems_3hM_139_recovered_0001__41__F
STRNAEFIVLLAELCAKSQNDPSLQEYVKKVKKIVESLLSPGDEKSAEEVARKALEYCADG EICGPGIDIRNDYQQLKRLENCTVIEGYLHILLISKARSYRFPKLTVITEYLLLFRVAGLESLGDLFPNLTVIRGWKLFYNYALVIFEMTNLKDIGLYNLRNITRGAIRIEKNADLCYLSTVDWSLILDAVSNNYIVGNKP ems_3hM_139_recovered_0001__41__P
STRNAEFIVLLAELCAKSQNDPSLQEYVKKVKKIVESLLSNGDEKLAEEVARKALEYCADG EICGPGIDIRNDYQQLKRLENCTVIEGYLHILLISKARSYRFPKLTVITEYLLLFRVAGLESLGDLFPNLTVIRGWKLFYNYALVIFEMTNLKDIGLYNLRNITRGAIRIEKNADLCYLSTVDWSLILDAVSNNYIVGNKP ems_3hM_139_recovered_0001__46__L
SQRNAEFIVLLAELCAKSQNDPSLQEYVKKVKKIVESLLSNGDEKSAEEVARKALEYCADG EICGPGIDIRNDYQQLKRLENCTVIEGYLHILLISKARSYRFPKLTVITEYLLLFRVAGLESLGDLFPNLTVIRGWKLFYNYALVIFEMTNLKDIGLYNLRNITRGAIRIEKNADLCYLSTVDWSLILDAVSNNYIVGNKP ems_3hM_139_recovered_0001__2__Q
STRNAEFIVLLAELCAKSQNDPSLQEYVRKVKKIVESLLSNGDEKSAEEVARKALEYCADG EICGPGIDIRNDYQQLKRLENCTVIEGYLHILLISKARSYRFPKLTVITEYLLLFRVAGLESLGDLFPNLTVIRGWKLFYNYALVIFEMTNLKDIGLYNLRNITRGAIRIEKNADLCYLSTVDWSLILDAVSNNYIVGNKP ems_3hM_139_recovered_0001__29__R
STRNAEFIVLLAELCAKSQNDPSLQEYVKKVKKIVEGLLSNGDEKSAEEVARKALEYCADG EICGPGIDIRNDYQQLKRLENCTVIEGYLHILLISKARSYRFPKLTVITEYLLLFRVAGLESLGDLFPNLTVIRGWKLFYNYALVIFEMTNLKDIGLYNLRNITRGAIRIEKNADLCYLSTVDWSLILDAVSNNYIVGNKP ems_3hM_139_recovered_0001__37__G
STRNAEFIVLLAELCAKSQNDPSLQEYVKKVKKIVTSLLSNGDEKSAEEVARKALEYCADG EICGPGIDIRNDYQQLKRLENCTVIEGYLHILLISKARSYRFPKLTVITEYLLLFRVAGLESLGDLFPNLTVIRGWKLFYNYALVIFEMTNLKDIGLYNLRNITRGAIRIEKNADLCYLSTVDWSLILDAVSNNYIVGNKP ems_3hM_139_recovered_0001__36__T
STRNAEFIVLLAELCAKSQNDPSLQEYVKKVKKIVESLLSNGDCKSAEEVARKALEYCADG EICGPGIDIRNDYQQLKRLENCTVIEGYLHILLISKARSYRFPKLTVITEYLLLFRVAGLESLGDLFPNLTVIRGWKLFYNYALVIFEMTNLKDIGLYNLRNITRGAIRIEKNADLCYLSTVDWSLILDAVSNNYIVGNKP ems_3hM_139_recovered_0001__44__C
STRNAEFIVLLAELCAKSQNDPSLQEYVKKVKKIVESLLSNGDEKSAEEVARNALEYCADG EICGPGIDIRNDYQQLKRLENCTVIEGYLHILLISKARSYRFPKLTVITEYLLLFRVAGLESLGDLFPNLTVIRGWKLFYNYALVIFEMTNLKDIGLYNLRNITRGAIRIEKNADLCYLSTVDWSLILDAVSNNYIVGNKP ems_3hM_139_recovered_0001__53__N
STRNAEFIVLLAELCAKSQNDPSLQEYVKKVKKIVESLLSNGDEKSYEEVARKALEYCADG EICGPGIDIRNDYQQLKRLENCTVIEGYLHILLISKARSYRFPKLTVITEYLLLFRVAGLESLGDLFPNLTVIRGWKLFYNYALVIFEMTNLKDIGLYNLRNITRGAIRIEKNADLCYLSTVDWSLILDAVSNNYIVGNKP ems_3hM_139_recovered_0001__47__Y
STRNAEFIVLLAELCAKSQNDPSLQEYVKKVKKIVESLLSNGDEKSAEEVARKPLEYCADG EICGPGIDIRNDYQQLKRLENCTVIEGYLHILLISKARSYRFPKLTVITEYLLLFRVAGLESLGDLFPNLTVIRGWKLFYNYALVIFEMTNLKDIGLYNLRNITRGAIRIEKNADLCYLSTVDWSLILDAVSNNYIVGNKP ems_3hM_139_recovered_0001__54__P
STRNAEFIVLLAELCAKLQNDPSLQEYVKKVKKIVESLLSNGDEKSAEEVARKALEYCADG EICGPGIDIRNDYQQLKRLENCTVIEGYLHILLISKARSYRFPKLTVITEYLLLFRVAGLESLGDLFPNLTVIRGWKLFYNYALVIFEMTNLKDIGLYNLRNITRGAIRIEKNADLCYLSTVDWSLILDAVSNNYIVGNKP ems_3hM_139_recovered_0001__18__L
STRNAEFIVLLAELCAKSQNDPSLQEYVKKVKKPVESLLSNGDEKSAEEVARKALEYCADG EICGPGIDIRNDYQQLKRLENCTVIEGYLHILLISKARSYRFPKLTVITEYLLLFRVAGLESLGDLFPNLTVIRGWKLFYNYALVIFEMTNLKDIGLYNLRNITRGAIRIEKNADLCYLSTVDWSLILDAVSNNYIVGNKP ems_3hM_139_recovered_0001__34__P
STRNAEFIVLLAELCAKSQNDPSLQEYVKKVKKIVHSLLSNGDEKSAEEVARKALEYCADG EICGPGIDIRNDYQQLKRLENCTVIEGYLHILLISKARSYRFPKLTVITEYLLLFRVAGLESLGDLFPNLTVIRGWKLFYNYALVIFEMTNLKDIGLYNLRNITRGAIRIEKNADLCYLSTVDWSLILDAVSNNYIVGNKP ems_3hM_139_recovered_0001__36__H
STRNAEFIVLLAELCAKSQNDPSLQEYVKKVKKIQESLLSNGDEKSAEEVARKALEYCADG EICGPGIDIRNDYQQLKRLENCTVIEGYLHILLISKARSYRFPKLTVITEYLLLFRVAGLESLGDLFPNLTVIRGWKLFYNYALVIFEMTNLKDIGLYNLRNITRGAIRIEKNADLCYLSTVDWSLILDAVSNNYIVGNKP ems_3hM_139_recovered_0001__35__Q
STRNAEFIVLLAELCAKSQNDPSLQEYVKKVKKIVESLNSNGDEKSAEEVARKALEYCADG EICGPGIDIRNDYQQLKRLENCTVIEGYLHILLISKARSYRFPKLTVITEYLLLFRVAGLESLGDLFPNLTVIRGWKLFYNYALVIFEMTNLKDIGLYNLRNITRGAIRIEKNADLCYLSTVDWSLILDAVSNNYIVGNKP ems_3hM_139_recovered_0001__39__N
STRNAEFIVLLAELCAKSQNDPSLQEYVKKVKKIVESLHSNGDEKSAEEVARKALEYCADG EICGPGIDIRNDYQQLKRLENCTVIEGYLHILLISKARSYRFPKLTVITEYLLLFRVAGLESLGDLFPNLTVIRGWKLFYNYALVIFEMTNLKDIGLYNLRNITRGAIRIEKNADLCYLSTVDWSLILDAVSNNYIVGNKP ems_3hM_139_recovered_0001__39__H
STRNAEFIVLLAELCAKSQNDPSLQEYVKKVKKIVESLCSNGDEKSAEEVARKALEYCADG EICGPGIDIRNDYQQLKRLENCTVIEGYLHILLISKARSYRFPKLTVITEYLLLFRVAGLESLGDLFPNLTVIRGWKLFYNYALVIFEMTNLKDIGLYNLRNITRGAIRIEKNADLCYLSTVDWSLILDAVSNNYIVGNKP ems_3hM_139_recovered_0001__39__C
STRNAEFIVLLAELCAKSQNDPSHQEYVKKVKKIVESLLSNGDEKSAEEVARKALEYCADG EICGPGIDIRNDYQQLKRLENCTVIEGYLHILLISKARSYRFPKLTVITEYLLLFRVAGLESLGDLFPNLTVIRGWKLFYNYALVIFEMTNLKDIGLYNLRNITRGAIRIEKNADLCYLSTVDWSLILDAVSNNYIVGNKP ems_3hM_139_recovered_0001__24__H
SDRNAEFIVLLAELCAKSQNDPSLQEYVKKVKKIVESLLSNGDEKSAEEVARKALEYCADG EICGPGIDIRNDYQQLKRLENCTVIEGYLHILLISKARSYRFPKLTVITEYLLLFRVAGLESLGDLFPNLTVIRGWKLFYNYALVIFEMTNLKDIGLYNLRNITRGAIRIEKNADLCYLSTVDWSLILDAVSNNYIVGNKP ems_3hM_139_recovered_0001__2__D
STRNAEFIVLLAELCAKSQNDPSLQEFVKKVKKIVESLLSNGDEKSAEEVARKALEYCADG EICGPGIDIRNDYQQLKRLENCTVIEGYLHILLISKARSYRFPKLTVITEYLLLFRVAGLESLGDLFPNLTVIRGWKLFYNYALVIFEMTNLKDIGLYNLRNITRGAIRIEKNADLCYLSTVDWSLILDAVSNNYIVGNKP ems_3hM_139_recovered_0001__27__F
STRNAEFIVLLAELCAKSQNDPSLQEYVKKVKKIVESLLSNWDEKSAEEVARKALEYCADG EICGPGIDIRNDYQQLKRLENCTVIEGYLHILLISKARSYRFPKLTVITEYLLLFRVAGLESLGDLFPNLTVIRGWKLFYNYALVIFEMTNLKDIGLYNLRNITRGAIRIEKNADLCYLSTVDWSLILDAVSNNYIVGNKP ems_3hM_139_recovered_0001__42__W
STRNAEFIVLLAELCAKSQNDPSLQEYVKKVKKIVESLLSNGDEKSAEEVAYKALEYCADG EICGPGIDIRNDYQQLKRLENCTVIEGYLHILLISKARSYRFPKLTVITEYLLLFRVAGLESLGDLFPNLTVIRGWKLFYNYALVIFEMTNLKDIGLYNLRNITRGAIRIEKNADLCYLSTVDWSLILDAVSNNYIVGNKP ems_3hM_139_recovered_0001__52__Y
STRNAEFIVLLAELCAKSQNDPSLQEYVKKVKKIVESLLSNGDEKSAEEVARDALEYCADG EICGPGIDIRNDYQQLKRLENCTVIEGYLHILLISKARSYRFPKLTVITEYLLLFRVAGLESLGDLFPNLTVIRGWKLFYNYALVIFEMTNLKDIGLYNLRNITRGAIRIEKNADLCYLSTVDWSLILDAVSNNYIVGNKP ems_3hM_139_recovered_0001__53__D
STRNAEFIVLLAELCAKSQNDPSLQEYVKKVKKIVESLLSNGDEKSAEEVARHALEYCADG EICGPGIDIRNDYQQLKRLENCTVIEGYLHILLISKARSYRFPKLTVITEYLLLFRVAGLESLGDLFPNLTVIRGWKLFYNYALVIFEMTNLKDIGLYNLRNITRGAIRIEKNADLCYLSTVDWSLILDAVSNNYIVGNKP ems_3hM_139_recovered_0001__53__H
STRNAEFIVLLAELCAKSQNDPSLQEYVKKVKKIVESLLSNGDEKSAEEVALKALEYCADG EICGPGIDIRNDYQQLKRLENCTVIEGYLHILLISKARSYRFPKLTVITEYLLLFRVAGLESLGDLFPNLTVIRGWKLFYNYALVIFEMTNLKDIGLYNLRNITRGAIRIEKNADLCYLSTVDWSLILDAVSNNYIVGNKP ems_3hM_139_recovered_0001__52__L
STRNAEFIVLLAELCAKSQNDPSLQEYVKKVKKIVESLLSNGDEKSAEEVATKALEYCADG EICGPGIDIRNDYQQLKRLENCTVIEGYLHILLISKARSYRFPKLTVITEYLLLFRVAGLESLGDLFPNLTVIRGWKLFYNYALVIFEMTNLKDIGLYNLRNITRGAIRIEKNADLCYLSTVDWSLILDAVSNNYIVGNKP ems_3hM_139_recovered_0001__52__T
STRNAEFIVLLAELCAKSQNDPSLQEYVKKVKKIVESLLSNGDEKSAEEVARRALEYCADG EICGPGIDIRNDYQQLKRLENCTVIEGYLHILLISKARSYRFPKLTVITEYLLLFRVAGLESLGDLFPNLTVIRGWKLFYNYALVIFEMTNLKDIGLYNLRNITRGAIRIEKNADLCYLSTVDWSLILDAVSNNYIVGNKP ems_3hM_139_recovered_0001__53__R
STRNAEFIVLLAELCAKSQNGPSLQEYVKKVKKIVESLLSNGDEKSAEEVARKALEYCADG EICGPGIDIRNDYQQLKRLENCTVIEGYLHILLISKARSYRFPKLTVITEYLLLFRVAGLESLGDLFPNLTVIRGWKLFYNYALVIFEMTNLKDIGLYNLRNITRGAIRIEKNADLCYLSTVDWSLILDAVSNNYIVGNKP ems_3hM_139_recovered_0001__21__G
STRNAEFIVLLAELCAKSQLDPSLQEYVKKVKKIVESLLSNGDEKSAEEVARKALEYCADG EICGPGIDIRNDYQQLKRLENCTVIEGYLHILLISKARSYRFPKLTVITEYLLLFRVAGLESLGDLFPNLTVIRGWKLFYNYALVIFEMTNLKDIGLYNLRNITRGAIRIEKNADLCYLSTVDWSLILDAVSNNYIVGNKP ems_3hM_139_recovered_0001__20__L
STRNAEFIVLLAELCAKSQWDPSLQEYVKKVKKIVESLLSNGDEKSAEEVARKALEYCADG EICGPGIDIRNDYQQLKRLENCTVIEGYLHILLISKARSYRFPKLTVITEYLLLFRVAGLESLGDLFPNLTVIRGWKLFYNYALVIFEMTNLKDIGLYNLRNITRGAIRIEKNADLCYLSTVDWSLILDAVSNNYIVGNKP ems_3hM_139_recovered_0001__20__W
STRNAEFIVDLAELCAKSQNDPSLQEYVKKVKKIVESLLSNGDEKSAEEVARKALEYCADG EICGPGIDIRNDYQQLKRLENCTVIEGYLHILLISKARSYRFPKLTVITEYLLLFRVAGLESLGDLFPNLTVIRGWKLFYNYALVIFEMTNLKDIGLYNLRNITRGAIRIEKNADLCYLSTVDWSLILDAVSNNYIVGNKP ems_3hM_139_recovered_0001__10__D
STRNAEFIVLLAELCAKSQNDPSLQEYVKKVKKIVESLLSNSDEKSAEEVARKALEYCADG EICGPGIDIRNDYQQLKRLENCTVIEGYLHILLISKARSYRFPKLTVITEYLLLFRVAGLESLGDLFPNLTVIRGWKLFYNYALVIFEMTNLKDIGLYNLRNITRGAIRIEKNADLCYLSTVDWSLILDAVSNNYIVGNKP ems_3hM_139_recovered_0001__42__S
STRNAEFIVLLAELCAKSQNDPSLQEYMKKVKKIVESLLSNGDEKSAEEVARKALEYCADG EICGPGIDIRNDYQQLKRLENCTVIEGYLHILLISKARSYRFPKLTVITEYLLLFRVAGLESLGDLFPNLTVIRGWKLFYNYALVIFEMTNLKDIGLYNLRNITRGAIRIEKNADLCYLSTVDWSLILDAVSNNYIVGNKP ems_3hM_139_recovered_0001__28__M
STRNAEFIVLLAELCAKSQNDPSLQEYVKPVKKIVESLLSNGDEKSAEEVARKALEYCADG EICGPGIDIRNDYQQLKRLENCTVIEGYLHILLISKARSYRFPKLTVITEYLLLFRVAGLESLGDLFPNLTVIRGWKLFYNYALVIFEMTNLKDIGLYNLRNITRGAIRIEKNADLCYLSTVDWSLILDAVSNNYIVGNKP ems_3hM_139_recovered_0001__30__P
STRNAEFIVLLAELCAKSQNDPSLQEYVKTVKKIVESLLSNGDEKSAEEVARKALEYCADG EICGPGIDIRNDYQQLKRLENCTVIEGYLHILLISKARSYRFPKLTVITEYLLLFRVAGLESLGDLFPNLTVIRGWKLFYNYALVIFEMTNLKDIGLYNLRNITRGAIRIEKNADLCYLSTVDWSLILDAVSNNYIVGNKP ems_3hM_139_recovered_0001__30__T
STRNAEFIVLLAELCAKSQNDPSLQEYVKKVKKIVEILLSNGDEKSAEEVARKALEYCADG EICGPGIDIRNDYQQLKRLENCTVIEGYLHILLISKARSYRFPKLTVITEYLLLFRVAGLESLGDLFPNLTVIRGWKLFYNYALVIFEMTNLKDIGLYNLRNITRGAIRIEKNADLCYLSTVDWSLILDAVSNNYIVGNKP ems_3hM_139_recovered_0001__37__I
STRNAEFIVLLAELCAKSQNDPSLQEYVKKVKKIVESLLSTGDEKSAEEVARKALEYCADG EICGPGIDIRNDYQQLKRLENCTVIEGYLHILLISKARSYRFPKLTVITEYLLLFRVAGLESLGDLFPNLTVIRGWKLFYNYALVIFEMTNLKDIGLYNLRNITRGAIRIEKNADLCYLSTVDWSLILDAVSNNYIVGNKP ems_3hM_139_recovered_0001__41__T
STRNAEFIVLLAELCAKSQNDPSLQEYVKKVKKIVESLLRNGDEKSAEEVARKALEYCADG EICGPGIDIRNDYQQLKRLENCTVIEGYLHILLISKARSYRFPKLTVITEYLLLFRVAGLESLGDLFPNLTVIRGWKLFYNYALVIFEMTNLKDIGLYNLRNITRGAIRIEKNADLCYLSTVDWSLILDAVSNNYIVGNKP ems_3hM_139_recovered_0001__40__R
STRNAEWIVLLAELCAKSQNDPSLQEYVKKVKKIVESLLSNGDEKSAEEVARKALEYCADG EICGPGIDIRNDYQQLKRLENCTVIEGYLHILLISKARSYRFPKLTVITEYLLLFRVAGLESLGDLFPNLTVIRGWKLFYNYALVIFEMTNLKDIGLYNLRNITRGAIRIEKNADLCYLSTVDWSLILDAVSNNYIVGNKP ems_3hM_139_recovered_0001__7__W
STRNAEFIVLLAELCAKSQNDPSTQEYVKKVKKIVESLLSNGDEKSAEEVARKALEYCADG EICGPGIDIRNDYQQLKRLENCTVIEGYLHILLISKARSYRFPKLTVITEYLLLFRVAGLESLGDLFPNLTVIRGWKLFYNYALVIFEMTNLKDIGLYNLRNITRGAIRIEKNADLCYLSTVDWSLILDAVSNNYIVGNKP ems_3hM_139_recovered_0001__24__T
STRNAEFIVLLAELCAKSQNDPSSQEYVKKVKKIVESLLSNGDEKSAEEVARKALEYCADG EICGPGIDIRNDYQQLKRLENCTVIEGYLHILLISKARSYRFPKLTVITEYLLLFRVAGLESLGDLFPNLTVIRGWKLFYNYALVIFEMTNLKDIGLYNLRNITRGAIRIEKNADLCYLSTVDWSLILDAVSNNYIVGNKP ems_3hM_139_recovered_0001__24__S
STRNAEFIVLLAELCAKSQNDPSLQEYVKKVKKIVESLQSNGDEKSAEEVARKALEYCADG EICGPGIDIRNDYQQLKRLENCTVIEGYLHILLISKARSYRFPKLTVITEYLLLFRVAGLESLGDLFPNLTVIRGWKLFYNYALVIFEMTNLKDIGLYNLRNITRGAIRIEKNADLCYLSTVDWSLILDAVSNNYIVGNKP ems_3hM_139_recovered_0001__39__Q
STRNAEFIVLLLELCAKSQNDPSLQEYVKKVKKIVESLLSNGDEKSAEEVARKALEYCADG EICGPGIDIRNDYQQLKRLENCTVIEGYLHILLISKARSYRFPKLTVITEYLLLFRVAGLESLGDLFPNLTVIRGWKLFYNYALVIFEMTNLKDIGLYNLRNITRGAIRIEKNADLCYLSTVDWSLILDAVSNNYIVGNKP ems_3hM_139_recovered_0001__12__L
STRNAEFIVLPAELCAKSQNDPSLQEYVKKVKKIVESLLSNGDEKSAEEVARKALEYCADG EICGPGIDIRNDYQQLKRLENCTVIEGYLHILLISKARSYRFPKLTVITEYLLLFRVAGLESLGDLFPNLTVIRGWKLFYNYALVIFEMTNLKDIGLYNLRNITRGAIRIEKNADLCYLSTVDWSLILDAVSNNYIVGNKP ems_3hM_139_recovered_0001__11__P
STRNAEFIVLLAELCAKSQNDPSLQEYVKKVKKIHESLLSNGDEKSAEEVARKALEYCADG EICGPGIDIRNDYQQLKRLENCTVIEGYLHILLISKARSYRFPKLTVITEYLLLFRVAGLESLGDLFPNLTVIRGWKLFYNYALVIFEMTNLKDIGLYNLRNITRGAIRIEKNADLCYLSTVDWSLILDAVSNNYIVGNKP ems_3hM_139_recovered_0001__35__H
STRNAEFIVLLAELCAKSQNDPSLQEYVKKVKKIVESLLSHGDEKSAEEVARKALEYCADG EICGPGIDIRNDYQQLKRLENCTVIEGYLHILLISKARSYRFPKLTVITEYLLLFRVAGLESLGDLFPNLTVIRGWKLFYNYALVIFEMTNLKDIGLYNLRNITRGAIRIEKNADLCYLSTVDWSLILDAVSNNYIVGNKP ems_3hM_139_recovered_0001__41__H
STRNAEFIVLLAELCAKSQNDPSLQEYVKKVKKIVESLLSNGDEKSAERVARKALEYCADG EICGPGIDIRNDYQQLKRLENCTVIEGYLHILLISKARSYRFPKLTVITEYLLLFRVAGLESLGDLFPNLTVIRGWKLFYNYALVIFEMTNLKDIGLYNLRNITRGAIRIEKNADLCYLSTVDWSLILDAVSNNYIVGNKP ems_3hM_139_recovered_0001__49__R
STRNAEFIVLLAELCAKSQNDPSLQEYVKKVKKIVESLLSNGDEKSAEKVARKALEYCADG EICGPGIDIRNDYQQLKRLENCTVIEGYLHILLISKARSYRFPKLTVITEYLLLFRVAGLESLGDLFPNLTVIRGWKLFYNYALVIFEMTNLKDIGLYNLRNITRGAIRIEKNADLCYLSTVDWSLILDAVSNNYIVGNKP ems_3hM_139_recovered_0001__49__K
STRNAEFIVLLAELCAKSQNDPSVQEYVKKVKKIVESLLSNGDEKSAEEVARKALEYCADG EICGPGIDIRNDYQQLKRLENCTVIEGYLHILLISKARSYRFPKLTVITEYLLLFRVAGLESLGDLFPNLTVIRGWKLFYNYALVIFEMTNLKDIGLYNLRNITRGAIRIEKNADLCYLSTVDWSLILDAVSNNYIVGNKP ems_3hM_139_recovered_0001__24__V
STRNAEFIVLLAELCAKSQNDPSLQEYVKKVKKIVESLLSNYDEKSAEEVARKALEYCADG EICGPGIDIRNDYQQLKRLENCTVIEGYLHILLISKARSYRFPKLTVITEYLLLFRVAGLESLGDLFPNLTVIRGWKLFYNYALVIFEMTNLKDIGLYNLRNITRGAIRIEKNADLCYLSTVDWSLILDAVSNNYIVGNKP ems_3hM_139_recovered_0001__42__Y
STRNAEFIVLLAELCAKSQNDPSLQEYVKKVKKIVESLLSNGGEKSAEEVARKALEYCADG EICGPGIDIRNDYQQLKRLENCTVIEGYLHILLISKARSYRFPKLTVITEYLLLFRVAGLESLGDLFPNLTVIRGWKLFYNYALVIFEMTNLKDIGLYNLRNITRGAIRIEKNADLCYLSTVDWSLILDAVSNNYIVGNKP ems_3hM_139_recovered_0001__43__G
STRNAEFIVLLAELCAKSQNDPSLQEYVKKVKKIVESLLSNGIEKSAEEVARKALEYCADG EICGPGIDIRNDYQQLKRLENCTVIEGYLHILLISKARSYRFPKLTVITEYLLLFRVAGLESLGDLFPNLTVIRGWKLFYNYALVIFEMTNLKDIGLYNLRNITRGAIRIEKNADLCYLSTVDWSLILDAVSNNYIVGNKP ems_3hM_139_recovered_0001__43__I
STRNAEFIVLLAELCAKSQNDPSLQEYVKKVKKIVESLLDNGDEKSAEEVARKALEYCADG EICGPGIDIRNDYQQLKRLENCTVIEGYLHILLISKARSYRFPKLTVITEYLLLFRVAGLESLGDLFPNLTVIRGWKLFYNYALVIFEMTNLKDIGLYNLRNITRGAIRIEKNADLCYLSTVDWSLILDAVSNNYIVGNKP ems_3hM_139_recovered_0001__40__D
STRNAEFPVLLAELCAKSQNDPSLQEYVKKVKKIVESLLSNGDEKSAEEVARKALEYCADG EICGPGIDIRNDYQQLKRLENCTVIEGYLHILLISKARSYRFPKLTVITEYLLLFRVAGLESLGDLFPNLTVIRGWKLFYNYALVIFEMTNLKDIGLYNLRNITRGAIRIEKNADLCYLSTVDWSLILDAVSNNYIVGNKP ems_3hM_139_recovered_0001__8__P
STRNAEFTVLLAELCAKSQNDPSLQEYVKKVKKIVESLLSNGDEKSAEEVARKALEYCADG EICGPGIDIRNDYQQLKRLENCTVIEGYLHILLISKARSYRFPKLTVITEYLLLFRVAGLESLGDLFPNLTVIRGWKLFYNYALVIFEMTNLKDIGLYNLRNITRGAIRIEKNADLCYLSTVDWSLILDAVSNNYIVGNKP ems_3hM_139_recovered_0001__8__T
STRNAEFIVLLAELCAKSQNDPSLQEYVKKVKKIVESLLSNGDEKSAEEVARKALEYCADM EICGPGIDIRNDYQQLKRLENCTVIEGYLHILLISKARSYRFPKLTVITEYLLLFRVAGLESLGDLFPNLTVIRGWKLFYNYALVIFEMTNLKDIGLYNLRNITRGAIRIEKNADLCYLSTVDWSLILDAVSNNYIVGNKP ems_3hM_139_recovered_0001__61__M
STRNAEFIVLLAELCAKSQNDPSLQEYVKKVKKIVESLLSNGDEKSAEEVARKALYYCADG EICGPGIDIRNDYQQLKRLENCTVIEGYLHILLISKARSYRFPKLTVITEYLLLFRVAGLESLGDLFPNLTVIRGWKLFYNYALVIFEMTNLKDIGLYNLRNITRGAIRIEKNADLCYLSTVDWSLILDAVSNNYIVGNKP ems_3hM_139_recovered_0001__56__Y
STRNAEFIVLLAELCAKSQNDPSLQEYVKKVKKIVESLLSNGDEKSAEEVARKALNYCADG EICGPGIDIRNDYQQLKRLENCTVIEGYLHILLISKARSYRFPKLTVITEYLLLFRVAGLESLGDLFPNLTVIRGWKLFYNYALVIFEMTNLKDIGLYNLRNITRGAIRIEKNADLCYLSTVDWSLILDAVSNNYIVGNKP ems_3hM_139_recovered_0001__56__N
STRNAEFIVLLAELCAKSQNDPSLQEYVKKVKKIVESLSSNGDEKSAEEVARKALEYCADG EICGPGIDIRNDYQQLKRLENCTVIEGYLHILLISKARSYRFPKLTVITEYLLLFRVAGLESLGDLFPNLTVIRGWKLFYNYALVIFEMTNLKDIGLYNLRNITRGAIRIEKNADLCYLSTVDWSLILDAVSNNYIVGNKP ems_3hM_139_recovered_0001__39__S
STRNAEFIVLLAELCAKSQNDPSLQEYVKKVKKIVESMLSNGDEKSAEEVARKALEYCADG EICGPGIDIRNDYQQLKRLENCTVIEGYLHILLISKARSYRFPKLTVITEYLLLFRVAGLESLGDLFPNLTVIRGWKLFYNYALVIFEMTNLKDIGLYNLRNITRGAIRIEKNADLCYLSTVDWSLILDAVSNNYIVGNKP ems_3hM_139_recovered_0001__38__M
STRNAEFIVLLAELCAKSQNDPSLQEYVKKVKKIVESLRSNGDEKSAEEVARKALEYCADG EICGPGIDIRNDYQQLKRLENCTVIEGYLHILLISKARSYRFPKLTVITEYLLLFRVAGLESLGDLFPNLTVIRGWKLFYNYALVIFEMTNLKDIGLYNLRNITRGAIRIEKNADLCYLSTVDWSLILDAVSNNYIVGNKP ems_3hM_139_recovered_0001__39__R
STRNAEFIVLLAELCAKSQNDPSLQEYVKKVKKIVESLLPNGDEKSAEEVARKALEYCADG EICGPGIDIRNDYQQLKRLENCTVIEGYLHILLISKARSYRFPKLTVITEYLLLFRVAGLESLGDLFPNLTVIRGWKLFYNYALVIFEMTNLKDIGLYNLRNITRGAIRIEKNADLCYLSTVDWSLILDAVSNNYIVGNKP ems_3hM_139_recovered_0001__40__P
STRNAEFIVLLAELCAKSQNDPSLQEYVKNVKKIVESLLSNGDEKSAEEVARKALEYCADG EICGPGIDIRNDYQQLKRLENCTVIEGYLHILLISKARSYRFPKLTVITEYLLLFRVAGLESLGDLFPNLTVIRGWKLFYNYALVIFEMTNLKDIGLYNLRNITRGAIRIEKNADLCYLSTVDWSLILDAVSNNYIVGNKP ems_3hM_139_recovered_0001__30__N
STRNAEFIVLLAELCAKSQNDPSLQEYVKSVKKIVESLLSNGDEKSAEEVARKALEYCADG EICGPGIDIRNDYQQLKRLENCTVIEGYLHILLISKARSYRFPKLTVITEYLLLFRVAGLESLGDLFPNLTVIRGWKLFYNYALVIFEMTNLKDIGLYNLRNITRGAIRIEKNADLCYLSTVDWSLILDAVSNNYIVGNKP ems_3hM_139_recovered_0001__30__S
STRNAEFIVLLAELCAKSQNDPSLQEYVKYVKKIVESLLSNGDEKSAEEVARKALEYCADG EICGPGIDIRNDYQQLKRLENCTVIEGYLHILLISKARSYRFPKLTVITEYLLLFRVAGLESLGDLFPNLTVIRGWKLFYNYALVIFEMTNLKDIGLYNLRNITRGAIRIEKNADLCYLSTVDWSLILDAVSNNYIVGNKP ems_3hM_139_recovered_0001__30__Y
STRNAEFIVLLAELCAKSQNDPSLQEYVKKVKKIVESLLSNGDEKSAEEVARKALEECADG EICGPGIDIRNDYQQLKRLENCTVIEGYLHILLISKARSYRFPKLTVITEYLLLFRVAGLESLGDLFPNLTVIRGWKLFYNYALVIFEMTNLKDIGLYNLRNITRGAIRIEKNADLCYLSTVDWSLILDAVSNNYIVGNKP ems_3hM_139_recovered_0001__57__E
STRNAEFIVLLAELCAKSQNDPSLQEYVKKVKKIVESLLSNGDEKSAEEVARKVLEYCADG EICGPGIDIRNDYQQLKRLENCTVIEGYLHILLISKARSYRFPKLTVITEYLLLFRVAGLESLGDLFPNLTVIRGWKLFYNYALVIFEMTNLKDIGLYNLRNITRGAIRIEKNADLCYLSTVDWSLILDAVSNNYIVGNKP ems_3hM_139_recovered_0001__54__V
SKRNAEFIVLLAELCAKSQNDPSLQEYVKKVKKIVESLLSNGDEKSAEEVARKALEYCADG EICGPGIDIRNDYQQLKRLENCTVIEGYLHILLISKARSYRFPKLTVITEYLLLFRVAGLESLGDLFPNLTVIRGWKLFYNYALVIFEMTNLKDIGLYNLRNITRGAIRIEKNADLCYLSTVDWSLILDAVSNNYIVGNKP ems_3hM_139_recovered_0001__2__K
SFRNAEFIVLLAELCAKSQNDPSLQEYVKKVKKIVESLLSNGDEKSAEEVARKALEYCADG EICGPGIDIRNDYQQLKRLENCTVIEGYLHILLISKARSYRFPKLTVITEYLLLFRVAGLESLGDLFPNLTVIRGWKLFYNYALVIFEMTNLKDIGLYNLRNITRGAIRIEKNADLCYLSTVDWSLILDAVSNNYIVGNKP ems_3hM_139_recovered_0001__2__F
STRNAEFIVLLAELCAKSPNDPSLQEYVKKVKKIVESLLSNGDEKSAEEVARKALEYCADG EICGPGIDIRNDYQQLKRLENCTVIEGYLHILLISKARSYRFPKLTVITEYLLLFRVAGLESLGDLFPNLTVIRGWKLFYNYALVIFEMTNLKDIGLYNLRNITRGAIRIEKNADLCYLSTVDWSLILDAVSNNYIVGNKP ems_3hM_139_recovered_0001__19__P
STRNAEFIVLLAELCAKSKNDPSLQEYVKKVKKIVESLLSNGDEKSAEEVARKALEYCADG EICGPGIDIRNDYQQLKRLENCTVIEGYLHILLISKARSYRFPKLTVITEYLLLFRVAGLESLGDLFPNLTVIRGWKLFYNYALVIFEMTNLKDIGLYNLRNITRGAIRIEKNADLCYLSTVDWSLILDAVSNNYIVGNKP ems_3hM_139_recovered_0001__19__K
STRNAEFIVLLAMLCAKSQNDPSLQEYVKKVKKIVESLLSNGDEKSAEEVARKALEYCADG EICGPGIDIRNDYQQLKRLENCTVIEGYLHILLISKARSYRFPKLTVITEYLLLFRVAGLESLGDLFPNLTVIRGWKLFYNYALVIFEMTNLKDIGLYNLRNITRGAIRIEKNADLCYLSTVDWSLILDAVSNNYIVGNKP ems_3hM_139_recovered_0001__13__M
STRNAEFIVLLAPLCAKSQNDPSLQEYVKKVKKIVESLLSNGDEKSAEEVARKALEYCADG EICGPGIDIRNDYQQLKRLENCTVIEGYLHILLISKARSYRFPKLTVITEYLLLFRVAGLESLGDLFPNLTVIRGWKLFYNYALVIFEMTNLKDIGLYNLRNITRGAIRIEKNADLCYLSTVDWSLILDAVSNNYIVGNKP ems_3hM_139_recovered_0001__13__P
STRNAEFIVLLAELCAKSQNDPKLQEYVKKVKKIVESLLSNGDEKSAEEVARKALEYCADG EICGPGIDIRNDYQQLKRLENCTVIEGYLHILLISKARSYRFPKLTVITEYLLLFRVAGLESLGDLFPNLTVIRGWKLFYNYALVIFEMTNLKDIGLYNLRNITRGAIRIEKNADLCYLSTVDWSLILDAVSNNYIVGNKP ems_3hM_139_recovered_0001__23__K
STRNAEFIVLLAELCAKSQNDPSLQEYVKKVKKIVESLLSNRDEKSAEEVARKALEYCADG EICGPGIDIRNDYQQLKRLENCTVIEGYLHILLISKARSYRFPKLTVITEYLLLFRVAGLESLGDLFPNLTVIRGWKLFYNYALVIFEMTNLKDIGLYNLRNITRGAIRIEKNADLCYLSTVDWSLILDAVSNNYIVGNKP ems_3hM_139_recovered_0001__42__R
STRNAEFIVLLAELCAKSQNDPSLQEYVKKVCKIVESLLSNGDEKSAEEVARKALEYCADG EICGPGIDIRNDYQQLKRLENCTVIEGYLHILLISKARSYRFPKLTVITEYLLLFRVAGLESLGDLFPNLTVIRGWKLFYNYALVIFEMTNLKDIGLYNLRNITRGAIRIEKNADLCYLSTVDWSLILDAVSNNYIVGNKP ems_3hM_139_recovered_0001__32__C
STRNAEFIVLLAELCAKSQNDPSLQEYVKKVIKIVESLLSNGDEKSAEEVARKALEYCADG EICGPGIDIRNDYQQLKRLENCTVIEGYLHILLISKARSYRFPKLTVITEYLLLFRVAGLESLGDLFPNLTVIRGWKLFYNYALVIFEMTNLKDIGLYNLRNITRGAIRIEKNADLCYLSTVDWSLILDAVSNNYIVGNKP ems_3hM_139_recovered_0001__32__I
STRNAEFIVLLAELCAKSQNDPGLQEYVKKVKKIVESLLSNGDEKSAEEVARKALEYCADG EICGPGIDIRNDYQQLKRLENCTVIEGYLHILLISKARSYRFPKLTVITEYLLLFRVAGLESLGDLFPNLTVIRGWKLFYNYALVIFEMTNLKDIGLYNLRNITRGAIRIEKNADLCYLSTVDWSLILDAVSNNYIVGNKP ems_3hM_139_recovered_0001__23__G
STRNAEFIVLLAELCAKSQNDNSLQEYVKKVKKIVESLLSNGDEKSAEEVARKALEYCADG EICGPGIDIRNDYQQLKRLENCTVIEGYLHILLISKARSYRFPKLTVITEYLLLFRVAGLESLGDLFPNLTVIRGWKLFYNYALVIFEMTNLKDIGLYNLRNITRGAIRIEKNADLCYLSTVDWSLILDAVSNNYIVGNKP ems_3hM_139_recovered_0001__22__N
STRNAEFIVLLAELCAKSQNDPSLQEYVKKVKKIVESLLTNGDEKSAEEVARKALEYCADG EICGPGIDIRNDYQQLKRLENCTVIEGYLHILLISKARSYRFPKLTVITEYLLLFRVAGLESLGDLFPNLTVIRGWKLFYNYALVIFEMTNLKDIGLYNLRNITRGAIRIEKNADLCYLSTVDWSLILDAVSNNYIVGNKP ems_3hM_139_recovered_0001__40__T
STRNAEFIVLLAELCAKSQNDPSLQEYVKKVKKIVESLLNNGDEKSAEEVARKALEYCADG EICGPGIDIRNDYQQLKRLENCTVIEGYLHILLISKARSYRFPKLTVITEYLLLFRVAGLESLGDLFPNLTVIRGWKLFYNYALVIFEMTNLKDIGLYNLRNITRGAIRIEKNADLCYLSTVDWSLILDAVSNNYIVGNKP ems_3hM_139_recovered_0001__40__N
STRNAEFIVLLAELCAKTQNDPSLQEYVKKVKKIVESLLSNGDEKSAEEVARKALEYCADG EICGPGIDIRNDYQQLKRLENCTVIEGYLHILLISKARSYRFPKLTVITEYLLLFRVAGLESLGDLFPNLTVIRGWKLFYNYALVIFEMTNLKDIGLYNLRNITRGAIRIEKNADLCYLSTVDWSLILDAVSNNYIVGNKP ems_3hM_139_recovered_0001__18__T
STRNAEFIVLLAELCAKSDNDPSLQEYVKKVKKIVESLLSNGDEKSAEEVARKALEYCADG EICGPGIDIRNDYQQLKRLENCTVIEGYLHILLISKARSYRFPKLTVITEYLLLFRVAGLESLGDLFPNLTVIRGWKLFYNYALVIFEMTNLKDIGLYNLRNITRGAIRIEKNADLCYLSTVDWSLILDAVSNNYIVGNKP ems_3hM_139_recovered_0001__19__D
STRNAEFIVLLAELCAKSENDPSLQEYVKKVKKIVESLLSNGDEKSAEEVARKALEYCADG EICGPGIDIRNDYQQLKRLENCTVIEGYLHILLISKARSYRFPKLTVITEYLLLFRVAGLESLGDLFPNLTVIRGWKLFYNYALVIFEMTNLKDIGLYNLRNITRGAIRIEKNADLCYLSTVDWSLILDAVSNNYIVGNKP ems_3hM_139_recovered_0001__19__E
STRNAEFIVLLWELCAKSQNDPSLQEYVKKVKKIVESLLSNGDEKSAEEVARKALEYCADG EICGPGIDIRNDYQQLKRLENCTVIEGYLHILLISKARSYRFPKLTVITEYLLLFRVAGLESLGDLFPNLTVIRGWKLFYNYALVIFEMTNLKDIGLYNLRNITRGAIRIEKNADLCYLSTVDWSLILDAVSNNYIVGNKP ems_3hM_139_recovered_0001__12__W
STRNAEFIVLLAELCAKSCNDPSLQEYVKKVKKIVESLLSNGDEKSAEEVARKALEYCADG EICGPGIDIRNDYQQLKRLENCTVIEGYLHILLISKARSYRFPKLTVITEYLLLFRVAGLESLGDLFPNLTVIRGWKLFYNYALVIFEMTNLKDIGLYNLRNITRGAIRIEKNADLCYLSTVDWSLILDAVSNNYIVGNKP ems_3hM_139_recovered_0001__19__C
STRNAEFIVLIAELCAKSQNDPSLQEYVKKVKKIVESLLSNGDEKSAEEVARKALEYCADG EICGPGIDIRNDYQQLKRLENCTVIEGYLHILLISKARSYRFPKLTVITEYLLLFRVAGLESLGDLFPNLTVIRGWKLFYNYALVIFEMTNLKDIGLYNLRNITRGAIRIEKNADLCYLSTVDWSLILDAVSNNYIVGNKP ems_3hM_139_recovered_0001__11__I
STRNAEFIVLLAELCAKSQNDPSLQEYVKKVKKWVESLLSNGDEKSAEEVARKALEYCADG EICGPGIDIRNDYQQLKRLENCTVIEGYLHILLISKARSYRFPKLTVITEYLLLFRVAGLESLGDLFPNLTVIRGWKLFYNYALVIFEMTNLKDIGLYNLRNITRGAIRIEKNADLCYLSTVDWSLILDAVSNNYIVGNKP ems_3hM_139_recovered_0001__34__W
STRNAEFIVLLAELCAKSQNDPSLQEYVKKVKKIMESLLSNGDEKSAEEVARKALEYCADG EICGPGIDIRNDYQQLKRLENCTVIEGYLHILLISKARSYRFPKLTVITEYLLLFRVAGLESLGDLFPNLTVIRGWKLFYNYALVIFEMTNLKDIGLYNLRNITRGAIRIEKNADLCYLSTVDWSLILDAVSNNYIVGNKP ems_3hM_139_recovered_0001__35__M
STRNAEFIVLLAELCAKSQNDPSLQEYVKKVKHIVESLLSNGDEKSAEEVARKALEYCADG EICGPGIDIRNDYQQLKRLENCTVIEGYLHILLISKARSYRFPKLTVITEYLLLFRVAGLESLGDLFPNLTVIRGWKLFYNYALVIFEMTNLKDIGLYNLRNITRGAIRIEKNADLCYLSTVDWSLILDAVSNNYIVGNKP ems_3hM_139_recovered_0001__33__H
STRNAEFIVLLAELCAKSQNDPSLQEYVKKFKKIVESLLSNGDEKSAEEVARKALEYCADG EICGPGIDIRNDYQQLKRLENCTVIEGYLHILLISKARSYRFPKLTVITEYLLLFRVAGLESLGDLFPNLTVIRGWKLFYNYALVIFEMTNLKDIGLYNLRNITRGAIRIEKNADLCYLSTVDWSLILDAVSNNYIVGNKP ems_3hM_139_recovered_0001__31__F
STRNAEFIVLLAELCAKSQNDPSLQEYVKKVKKIVESLLGNGDEKSAEEVARKALEYCADG EICGPGIDIRNDYQQLKRLENCTVIEGYLHILLISKARSYRFPKLTVITEYLLLFRVAGLESLGDLFPNLTVIRGWKLFYNYALVIFEMTNLKDIGLYNLRNITRGAIRIEKNADLCYLSTVDWSLILDAVSNNYIVGNKP ems_3hM_139_recovered_0001__40__G
STRNAEFIVLLAELCAKSQNDPSLQEYVKKVKKIVESLLFNGDEKSAEEVARKALEYCADG EICGPGIDIRNDYQQLKRLENCTVIEGYLHILLISKARSYRFPKLTVITEYLLLFRVAGLESLGDLFPNLTVIRGWKLFYNYALVIFEMTNLKDIGLYNLRNITRGAIRIEKNADLCYLSTVDWSLILDAVSNNYIVGNKP ems_3hM_139_recovered_0001__40__F
STRNPEFIVLLAELCAKSQNDPSLQEYVKKVKKIVESLLSNGDEKSAEEVARKALEYCADG EICGPGIDIRNDYQQLKRLENCTVIEGYLHILLISKARSYRFPKLTVITEYLLLFRVAGLESLGDLFPNLTVIRGWKLFYNYALVIFEMTNLKDIGLYNLRNITRGAIRIEKNADLCYLSTVDWSLILDAVSNNYIVGNKP ems_3hM_139_recovered_0001__5__P
STRNAEFIVLLAELCAKSQNDPSLQEYVKKVWKIVESLLSNGDEKSAEEVARKALEYCADG EICGPGIDIRNDYQQLKRLENCTVIEGYLHILLISKARSYRFPKLTVITEYLLLFRVAGLESLGDLFPNLTVIRGWKLFYNYALVIFEMTNLKDIGLYNLRNITRGAIRIEKNADLCYLSTVDWSLILDAVSNNYIVGNKP ems_3hM_139_recovered_0001__32__W
STRNAEFIVLLAELCAKSQNDPSLQEYVKKVKKIVESLLSNGDEKSAEEVYRKALEYCADG EICGPGIDIRNDYQQLKRLENCTVIEGYLHILLISKARSYRFPKLTVITEYLLLFRVAGLESLGDLFPNLTVIRGWKLFYNYALVIFEMTNLKDIGLYNLRNITRGAIRIEKNADLCYLSTVDWSLILDAVSNNYIVGNKP ems_3hM_139_recovered_0001__51__Y
STRNAEFIVLLAELCAKSQNDPSLQEYVKKVKKIVESLLSNGDEKSAEEVIRKALEYCADG EICGPGIDIRNDYQQLKRLENCTVIEGYLHILLISKARSYRFPKLTVITEYLLLFRVAGLESLGDLFPNLTVIRGWKLFYNYALVIFEMTNLKDIGLYNLRNITRGAIRIEKNADLCYLSTVDWSLILDAVSNNYIVGNKP ems_3hM_139_recovered_0001__51__I
STRNAEFIVLLAELCAKSQNDPSLQEYVKKVKKIVESLLWNGDEKSAEEVARKALEYCADG EICGPGIDIRNDYQQLKRLENCTVIEGYLHILLISKARSYRFPKLTVITEYLLLFRVAGLESLGDLFPNLTVIRGWKLFYNYALVIFEMTNLKDIGLYNLRNITRGAIRIEKNADLCYLSTVDWSLILDAVSNNYIVGNKP ems_3hM_139_recovered_0001__40__W
STRNAEFIVLLAELCAKSQNDPSLQEYVKKVKKIVESLLSQGDEKSAEEVARKALEYCADG EICGPGIDIRNDYQQLKRLENCTVIEGYLHILLISKARSYRFPKLTVITEYLLLFRVAGLESLGDLFPNLTVIRGWKLFYNYALVIFEMTNLKDIGLYNLRNITRGAIRIEKNADLCYLSTVDWSLILDAVSNNYIVGNKP ems_3hM_139_recovered_0001__41__Q
STRNAEFIVLLAELCAKSQNDPSLQEYVKKVKKIVESLLSNGDEKSAEEVANKALEYCADG EICGPGIDIRNDYQQLKRLENCTVIEGYLHILLISKARSYRFPKLTVITEYLLLFRVAGLESLGDLFPNLTVIRGWKLFYNYALVIFEMTNLKDIGLYNLRNITRGAIRIEKNADLCYLSTVDWSLILDAVSNNYIVGNKP ems_3hM_139_recovered_0001__52__N
STRNAEFIVLLAELCAKSQNDPSLQEYVKKVKKIVESLLSNGDEKSAEEVAMKALEYCADG EICGPGIDIRNDYQQLKRLENCTVIEGYLHILLISKARSYRFPKLTVITEYLLLFRVAGLESLGDLFPNLTVIRGWKLFYNYALVIFEMTNLKDIGLYNLRNITRGAIRIEKNADLCYLSTVDWSLILDAVSNNYIVGNKP ems_3hM_139_recovered_0001__52__M
STRNAEFIVLLAELCAKSQNDPSLQEYVKKVKKIVESLLSNGDEKSAEEVARIALEYCADG EICGPGIDIRNDYQQLKRLENCTVIEGYLHILLISKARSYRFPKLTVITEYLLLFRVAGLESLGDLFPNLTVIRGWKLFYNYALVIFEMTNLKDIGLYNLRNITRGAIRIEKNADLCYLSTVDWSLILDAVSNNYIVGNKP ems_3hM_139_recovered_0001__53__I
STRNAEFIVLLAELCAKSQNDPSLQEYRKKVKKIVESLLSNGDEKSAEEVARKALEYCADG EICGPGIDIRNDYQQLKRLENCTVIEGYLHILLISKARSYRFPKLTVITEYLLLFRVAGLESLGDLFPNLTVIRGWKLFYNYALVIFEMTNLKDIGLYNLRNITRGAIRIEKNADLCYLSTVDWSLILDAVSNNYIVGNKP ems_3hM_139_recovered_0001__28__R
STRNAEFIVLLAELCAKSQNDPSLQEYVKKVGKIVESLLSNGDEKSAEEVARKALEYCADG EICGPGIDIRNDYQQLKRLENCTVIEGYLHILLISKARSYRFPKLTVITEYLLLFRVAGLESLGDLFPNLTVIRGWKLFYNYALVIFEMTNLKDIGLYNLRNITRGAIRIEKNADLCYLSTVDWSLILDAVSNNYIVGNKP ems_3hM_139_recovered_0001__32__G
STRNAEFIVLLAELCAKSQNDPSLQEYVKKVKKIVESLLSNGDEKSCEEVARKALEYCADG EICGPGIDIRNDYQQLKRLENCTVIEGYLHILLISKARSYRFPKLTVITEYLLLFRVAGLESLGDLFPNLTVIRGWKLFYNYALVIFEMTNLKDIGLYNLRNITRGAIRIEKNADLCYLSTVDWSLILDAVSNNYIVGNKP ems_3hM_139_recovered_0001__47__C
STRNAEFIVLLAELCAKSQNDPSLQEYVKKVKKIVESLLSNGDEKSAEEVARKALEYCARG EICGPGIDIRNDYQQLKRLENCTVIEGYLHILLISKARSYRFPKLTVITEYLLLFRVAGLESLGDLFPNLTVIRGWKLFYNYALVIFEMTNLKDIGLYNLRNITRGAIRIEKNADLCYLSTVDWSLILDAVSNNYIVGNKP ems_3hM_139_recovered_0001__60__R
STRNAEFIVLLAELCAKSQNDPSLQEYVKKVKKIVESLLSNGDEKSAEEVARKALEYCPDG EICGPGIDIRNDYQQLKRLENCTVIEGYLHILLISKARSYRFPKLTVITEYLLLFRVAGLESLGDLFPNLTVIRGWKLFYNYALVIFEMTNLKDIGLYNLRNITRGAIRIEKNADLCYLSTVDWSLILDAVSNNYIVGNKP ems_3hM_139_recovered_0001__59__P
STRNAEFIVLLAELCAKSQNDPSLQEYVKKVKKIVESLLSNGDEKSASEVARKALEYCADG EICGPGIDIRNDYQQLKRLENCTVIEGYLHILLISKARSYRFPKLTVITEYLLLFRVAGLESLGDLFPNLTVIRGWKLFYNYALVIFEMTNLKDIGLYNLRNITRGAIRIEKNADLCYLSTVDWSLILDAVSNNYIVGNKP ems_3hM_139_recovered_0001__48__S
STRNAEFIVLLAELCAKSQNDPSLQEYVKKVKKIVELLLSNGDEKSAEEVARKALEYCADG EICGPGIDIRNDYQQLKRLENCTVIEGYLHILLISKARSYRFPKLTVITEYLLLFRVAGLESLGDLFPNLTVIRGWKLFYNYALVIFEMTNLKDIGLYNLRNITRGAIRIEKNADLCYLSTVDWSLILDAVSNNYIVGNKP ems_3hM_139_recovered_0001__37__L
STRNAEFIVLLAELCAKSQNDPSLQEHVKKVKKIVESLLSNGDEKSAEEVARKALEYCADG EICGPGIDIRNDYQQLKRLENCTVIEGYLHILLISKARSYRFPKLTVITEYLLLFRVAGLESLGDLFPNLTVIRGWKLFYNYALVIFEMTNLKDIGLYNLRNITRGAIRIEKNADLCYLSTVDWSLILDAVSNNYIVGNKP ems_3hM_139_recovered_0001__27__H
STRNAEFIVLLAELCAKSQNDPSLQEYVKKVKKIVESLLSNGDEKSAEEVARKGLEYCADG EICGPGIDIRNDYQQLKRLENCTVIEGYLHILLISKARSYRFPKLTVITEYLLLFRVAGLESLGDLFPNLTVIRGWKLFYNYALVIFEMTNLKDIGLYNLRNITRGAIRIEKNADLCYLSTVDWSLILDAVSNNYIVGNKP ems_3hM_139_recovered_0001__54__G
STRNAEFIVLLAELCAKSQNDPSLQEYVKKVKKIVESLLSNGDEKSAEEVARLALEYCADG EICGPGIDIRNDYQQLKRLENCTVIEGYLHILLISKARSYRFPKLTVITEYLLLFRVAGLESLGDLFPNLTVIRGWKLFYNYALVIFEMTNLKDIGLYNLRNITRGAIRIEKNADLCYLSTVDWSLILDAVSNNYIVGNKP ems_3hM_139_recovered_0001__53__L
STRNAEFIVLLAELCAKSQNDPSLQEYVKKVKKIVESLLSNGDEKSAEEVARTALEYCADG EICGPGIDIRNDYQQLKRLENCTVIEGYLHILLISKARSYRFPKLTVITEYLLLFRVAGLESLGDLFPNLTVIRGWKLFYNYALVIFEMTNLKDIGLYNLRNITRGAIRIEKNADLCYLSTVDWSLILDAVSNNYIVGNKP ems_3hM_139_recovered_0001__53__T
STRNAEFIVLLAELCAKSQNDPSLQEYVKKVKKIVESLLSNGDEKYAEEVARKALEYCADG EICGPGIDIRNDYQQLKRLENCTVIEGYLHILLISKARSYRFPKLTVITEYLLLFRVAGLESLGDLFPNLTVIRGWKLFYNYALVIFEMTNLKDIGLYNLRNITRGAIRIEKNADLCYLSTVDWSLILDAVSNNYIVGNKP ems_3hM_139_recovered_0001__46__Y
STRNAEFIVLLAELCAKSQNDPSLQEYVKKVTKIVESLLSNGDEKSAEEVARKALEYCADG EICGPGIDIRNDYQQLKRLENCTVIEGYLHILLISKARSYRFPKLTVITEYLLLFRVAGLESLGDLFPNLTVIRGWKLFYNYALVIFEMTNLKDIGLYNLRNITRGAIRIEKNADLCYLSTVDWSLILDAVSNNYIVGNKP ems_3hM_139_recovered_0001__32__T
STRNAEFIVLLAELCAKSQNDPSLQEYVKGVKKIVESLLSNGDEKSAEEVARKALEYCADG EICGPGIDIRNDYQQLKRLENCTVIEGYLHILLISKARSYRFPKLTVITEYLLLFRVAGLESLGDLFPNLTVIRGWKLFYNYALVIFEMTNLKDIGLYNLRNITRGAIRIEKNADLCYLSTVDWSLILDAVSNNYIVGNKP ems_3hM_139_recovered_0001__30__G
MTRNAEFIVLLAELCAKSQNDPSLQEYVKKVKKIVESLLSNGDEKSAEEVARKALEYCADG EICGPGIDIRNDYQQLKRLENCTVIEGYLHILLISKARSYRFPKLTVITEYLLLFRVAGLESLGDLFPNLTVIRGWKLFYNYALVIFEMTNLKDIGLYNLRNITRGAIRIEKNADLCYLSTVDWSLILDAVSNNYIVGNKP ems_3hM_139_recovered_0001__1__M
STRNAEFCVLLAELCAKSQNDPSLQEYVKKVKKIVESLLSNGDEKSAEEVARKALEYCADG EICGPGIDIRNDYQQLKRLENCTVIEGYLHILLISKARSYRFPKLTVITEYLLLFRVAGLESLGDLFPNLTVIRGWKLFYNYALVIFEMTNLKDIGLYNLRNITRGAIRIEKNADLCYLSTVDWSLILDAVSNNYIVGNKP ems_3hM_139_recovered_0001__8__C
STRNAEFIALLAELCAKSQNDPSLQEYVKKVKKIVESLLSNGDEKSAEEVARKALEYCADG EICGPGIDIRNDYQQLKRLENCTVIEGYLHILLISKARSYRFPKLTVITEYLLLFRVAGLESLGDLFPNLTVIRGWKLFYNYALVIFEMTNLKDIGLYNLRNITRGAIRIEKNADLCYLSTVDWSLILDAVSNNYIVGNKP ems_3hM_139_recovered_0001__9__A
STRNAEFAVLLAELCAKSQNDPSLQEYVKKVKKIVESLLSNGDEKSAEEVARKALEYCADG EICGPGIDIRNDYQQLKRLENCTVIEGYLHILLISKARSYRFPKLTVITEYLLLFRVAGLESLGDLFPNLTVIRGWKLFYNYALVIFEMTNLKDIGLYNLRNITRGAIRIEKNADLCYLSTVDWSLILDAVSNNYIVGNKP ems_3hM_139_recovered_0001__8__A
STRNAEFIVLLAELCAKSQNDPSLQEYVKKVKKIVCSLLSNGDEKSAEEVARKALEYCADG EICGPGIDIRNDYQQLKRLENCTVIEGYLHILLISKARSYRFPKLTVITEYLLLFRVAGLESLGDLFPNLTVIRGWKLFYNYALVIFEMTNLKDIGLYNLRNITRGAIRIEKNADLCYLSTVDWSLILDAVSNNYIVGNKP ems_3hM_139_recovered_0001__36__C
STRNAEFIVLLAELCAKSQNDPSLQQYVKKVKKIVESLLSNGDEKSAEEVARKALEYCADG EICGPGIDIRNDYQQLKRLENCTVIEGYLHILLISKARSYRFPKLTVITEYLLLFRVAGLESLGDLFPNLTVIRGWKLFYNYALVIFEMTNLKDIGLYNLRNITRGAIRIEKNADLCYLSTVDWSLILDAVSNNYIVGNKP ems_3hM_139_recovered_0001__26__Q
STRNAEFIVLLAELCAHSQNDPSLQEYVKKVKKIVESLLSNGDEKSAEEVARKALEYCADG EICGPGIDIRNDYQQLKRLENCTVIEGYLHILLISKARSYRFPKLTVITEYLLLFRVAGLESLGDLFPNLTVIRGWKLFYNYALVIFEMTNLKDIGLYNLRNITRGAIRIEKNADLCYLSTVDWSLILDAVSNNYIVGNKP ems_3hM_139_recovered_0001__17__H
STRNAEFIVLLAELCAESQNDPSLQEYVKKVKKIVESLLSNGDEKSAEEVARKALEYCADG EICGPGIDIRNDYQQLKRLENCTVIEGYLHILLISKARSYRFPKLTVITEYLLLFRVAGLESLGDLFPNLTVIRGWKLFYNYALVIFEMTNLKDIGLYNLRNITRGAIRIEKNADLCYLSTVDWSLILDAVSNNYIVGNKP ems_3hM_139_recovered_0001__17__E
STTNAEFIVLLAELCAKSQNDPSLQEYVKKVKKIVESLLSNGDEKSAEEVARKALEYCADG EICGPGIDIRNDYQQLKRLENCTVIEGYLHILLISKARSYRFPKLTVITEYLLLFRVAGLESLGDLFPNLTVIRGWKLFYNYALVIFEMTNLKDIGLYNLRNITRGAIRIEKNADLCYLSTVDWSLILDAVSNNYIVGNKP ems_3hM_139_recovered_0001__3__T
STRNAEFIVLLAELCAKSQNDPSLQEYIKKVKKIVESLLSNGDEKSAEEVARKALEYCADG EICGPGIDIRNDYQQLKRLENCTVIEGYLHILLISKARSYRFPKLTVITEYLLLFRVAGLESLGDLFPNLTVIRGWKLFYNYALVIFEMTNLKDIGLYNLRNITRGAIRIEKNADLCYLSTVDWSLILDAVSNNYIVGNKP ems_3hM_139_recovered_0001__28__I
STRNAEFIVLLAELCAKSQNDPSLQELVKKVKKIVESLLSNGDEKSAEEVARKALEYCADG EICGPGIDIRNDYQQLKRLENCTVIEGYLHILLISKARSYRFPKLTVITEYLLLFRVAGLESLGDLFPNLTVIRGWKLFYNYALVIFEMTNLKDIGLYNLRNITRGAIRIEKNADLCYLSTVDWSLILDAVSNNYIVGNKP ems_3hM_139_recovered_0001__27__L
STRNAEFIVLLAELCAKSQNDPSLQNYVKKVKKIVESLLSNGDEKSAEEVARKALEYCADG EICGPGIDIRNDYQQLKRLENCTVIEGYLHILLISKARSYRFPKLTVITEYLLLFRVAGLESLGDLFPNLTVIRGWKLFYNYALVIFEMTNLKDIGLYNLRNITRGAIRIEKNADLCYLSTVDWSLILDAVSNNYIVGNKP ems_3hM_139_recovered_0001__26__N
STRNAEFIVLLAELCAKSQNDPSLQEYVKKVKKIVEMLLSNGDEKSAEEVARKALEYCADG EICGPGIDIRNDYQQLKRLENCTVIEGYLHILLISKARSYRFPKLTVITEYLLLFRVAGLESLGDLFPNLTVIRGWKLFYNYALVIFEMTNLKDIGLYNLRNITRGAIRIEKNADLCYLSTVDWSLILDAVSNNYIVGNKP ems_3hM_139_recovered_0001__37__M
STRNAEFIVLLAELCAKSQNDPSLQEYVKKVKKIVWSLLSNGDEKSAEEVARKALEYCADG EICGPGIDIRNDYQQLKRLENCTVIEGYLHILLISKARSYRFPKLTVITEYLLLFRVAGLESLGDLFPNLTVIRGWKLFYNYALVIFEMTNLKDIGLYNLRNITRGAIRIEKNADLCYLSTVDWSLILDAVSNNYIVGNKP ems_3hM_139_recovered_0001__36__W
STRNAEFIVLLAELCAKSQNDPSLQESVKKVKKIVESLLSNGDEKSAEEVARKALEYCADG EICGPGIDIRNDYQQLKRLENCTVIEGYLHILLISKARSYRFPKLTVITEYLLLFRVAGLESLGDLFPNLTVIRGWKLFYNYALVIFEMTNLKDIGLYNLRNITRGAIRIEKNADLCYLSTVDWSLILDAVSNNYIVGNKP ems_3hM_139_recovered_0001__27__S
STRNYEFIVLLAELCAKSQNDPSLQEYVKKVKKIVESLLSNGDEKSAEEVARKALEYCADG EICGPGIDIRNDYQQLKRLENCTVIEGYLHILLISKARSYRFPKLTVITEYLLLFRVAGLESLGDLFPNLTVIRGWKLFYNYALVIFEMTNLKDIGLYNLRNITRGAIRIEKNADLCYLSTVDWSLILDAVSNNYIVGNKP ems_3hM_139_recovered_0001__5__Y
STRNAEFIVLLAELCAKSQNDPSLQEYVKKVKKIVESLLSNGDEKSAEEVARKALEDCADG EICGPGIDIRNDYQQLKRLENCTVIEGYLHILLISKARSYRFPKLTVITEYLLLFRVAGLESLGDLFPNLTVIRGWKLFYNYALVIFEMTNLKDIGLYNLRNITRGAIRIEKNADLCYLSTVDWSLILDAVSNNYIVGNKP ems_3hM_139_recovered_0001__57__D
STRNAEFIVLLAELCAKSQNDPSLQEYVKKVKKIVESLLSNGDEKSAEEVARKALEICADG EICGPGIDIRNDYQQLKRLENCTVIEGYLHILLISKARSYRFPKLTVITEYLLLFRVAGLESLGDLFPNLTVIRGWKLFYNYALVIFEMTNLKDIGLYNLRNITRGAIRIEKNADLCYLSTVDWSLILDAVSNNYIVGNKP ems_3hM_139_recovered_0001__57__I
STRNAEFIGLLAELCAKSQNDPSLQEYVKKVKKIVESLLSNGDEKSAEEVARKALEYCADG EICGPGIDIRNDYQQLKRLENCTVIEGYLHILLISKARSYRFPKLTVITEYLLLFRVAGLESLGDLFPNLTVIRGWKLFYNYALVIFEMTNLKDIGLYNLRNITRGAIRIEKNADLCYLSTVDWSLILDAVSNNYIVGNKP ems_3hM_139_recovered_0001__9__G
STRNAEFIDLLAELCAKSQNDPSLQEYVKKVKKIVESLLSNGDEKSAEEVARKALEYCADG EICGPGIDIRNDYQQLKRLENCTVIEGYLHILLISKARSYRFPKLTVITEYLLLFRVAGLESLGDLFPNLTVIRGWKLFYNYALVIFEMTNLKDIGLYNLRNITRGAIRIEKNADLCYLSTVDWSLILDAVSNNYIVGNKP ems_3hM_139_recovered_0001__9__D
STRNAEFIVLLAELCAKSQNDPSLQEYVKKVKKIVESLLSNGDEKSAEEVARKALEYCADF EICGPGIDIRNDYQQLKRLENCTVIEGYLHILLISKARSYRFPKLTVITEYLLLFRVAGLESLGDLFPNLTVIRGWKLFYNYALVIFEMTNLKDIGLYNLRNITRGAIRIEKNADLCYLSTVDWSLILDAVSNNYIVGNKP ems_3hM_139_recovered_0001__61__F
STRNAEFIVLLAELCAKSQNDPSLQEYVKKVKKIVESTLSNGDEKSAEEVARKALEYCADG EICGPGIDIRNDYQQLKRLENCTVIEGYLHILLISKARSYRFPKLTVITEYLLLFRVAGLESLGDLFPNLTVIRGWKLFYNYALVIFEMTNLKDIGLYNLRNITRGAIRIEKNADLCYLSTVDWSLILDAVSNNYIVGNKP ems_3hM_139_recovered_0001__38__T
STRNAEFIVLLCELCAKSQNDPSLQEYVKKVKKIVESLLSNGDEKSAEEVARKALEYCADG EICGPGIDIRNDYQQLKRLENCTVIEGYLHILLISKARSYRFPKLTVITEYLLLFRVAGLESLGDLFPNLTVIRGWKLFYNYALVIFEMTNLKDIGLYNLRNITRGAIRIEKNADLCYLSTVDWSLILDAVSNNYIVGNKP ems_3hM_139_recovered_0001__12__C
STRNAEFIVLLFELCAKSQNDPSLQEYVKKVKKIVESLLSNGDEKSAEEVARKALEYCADG EICGPGIDIRNDYQQLKRLENCTVIEGYLHILLISKARSYRFPKLTVITEYLLLFRVAGLESLGDLFPNLTVIRGWKLFYNYALVIFEMTNLKDIGLYNLRNITRGAIRIEKNADLCYLSTVDWSLILDAVSNNYIVGNKP ems_3hM_139_recovered_0001__12__F
STRNAEFIVLLAELCAKSQNDPSLQEYVKKVKNIVESLLSNGDEKSAEEVARKALEYCADG EICGPGIDIRNDYQQLKRLENCTVIEGYLHILLISKARSYRFPKLTVITEYLLLFRVAGLESLGDLFPNLTVIRGWKLFYNYALVIFEMTNLKDIGLYNLRNITRGAIRIEKNADLCYLSTVDWSLILDAVSNNYIVGNKP ems_3hM_139_recovered_0001__33__N
STRNAEFIVLNAELCAKSQNDPSLQEYVKKVKKIVESLLSNGDEKSAEEVARKALEYCADG EICGPGIDIRNDYQQLKRLENCTVIEGYLHILLISKARSYRFPKLTVITEYLLLFRVAGLESLGDLFPNLTVIRGWKLFYNYALVIFEMTNLKDIGLYNLRNITRGAIRIEKNADLCYLSTVDWSLILDAVSNNYIVGNKP ems_3hM_139_recovered_0001__11__N
STRNAEFIVLLAELCAKVQNDPSLQEYVKKVKKIVESLLSNGDEKSAEEVARKALEYCADG EICGPGIDIRNDYQQLKRLENCTVIEGYLHILLISKARSYRFPKLTVITEYLLLFRVAGLESLGDLFPNLTVIRGWKLFYNYALVIFEMTNLKDIGLYNLRNITRGAIRIEKNADLCYLSTVDWSLILDAVSNNYIVGNKP ems_3hM_139_recovered_0001__18__V
STRNAEFIVLLAALCAKSQNDPSLQEYVKKVKKIVESLLSNGDEKSAEEVARKALEYCADG EICGPGIDIRNDYQQLKRLENCTVIEGYLHILLISKARSYRFPKLTVITEYLLLFRVAGLESLGDLFPNLTVIRGWKLFYNYALVIFEMTNLKDIGLYNLRNITRGAIRIEKNADLCYLSTVDWSLILDAVSNNYIVGNKP ems_3hM_139_recovered_0001__13__A
STRNAEFIVLYAELCAKSQNDPSLQEYVKKVKKIVESLLSNGDEKSAEEVARKALEYCADG EICGPGIDIRNDYQQLKRLENCTVIEGYLHILLISKARSYRFPKLTVITEYLLLFRVAGLESLGDLFPNLTVIRGWKLFYNYALVIFEMTNLKDIGLYNLRNITRGAIRIEKNADLCYLSTVDWSLILDAVSNNYIVGNKP ems_3hM_139_recovered_0001__11__Y
STRNAEFIVLLAELCAKSQNDVSLQEYVKKVKKIVESLLSNGDEKSAEEVARKALEYCADG EICGPGIDIRNDYQQLKRLENCTVIEGYLHILLISKARSYRFPKLTVITEYLLLFRVAGLESLGDLFPNLTVIRGWKLFYNYALVIFEMTNLKDIGLYNLRNITRGAIRIEKNADLCYLSTVDWSLILDAVSNNYIVGNKP ems_3hM_139_recovered_0001__22__V
STRNAEFIVLLAELCAKSQADPSLQEYVKKVKKIVESLLSNGDEKSAEEVARKALEYCADG EICGPGIDIRNDYQQLKRLENCTVIEGYLHILLISKARSYRFPKLTVITEYLLLFRVAGLESLGDLFPNLTVIRGWKLFYNYALVIFEMTNLKDIGLYNLRNITRGAIRIEKNADLCYLSTVDWSLILDAVSNNYIVGNKP ems_3hM_139_recovered_0001__20__A
STRNAEFIMLLAELCAKSQNDPSLQEYVKKVKKIVESLLSNGDEKSAEEVARKALEYCADG EICGPGIDIRNDYQQLKRLENCTVIEGYLHILLISKARSYRFPKLTVITEYLLLFRVAGLESLGDLFPNLTVIRGWKLFYNYALVIFEMTNLKDIGLYNLRNITRGAIRIEKNADLCYLSTVDWSLILDAVSNNYIVGNKP ems_3hM_139_recovered_0001__9__M
STRNAEFIVKLAELCAKSQNDPSLQEYVKKVKKIVESLLSNGDEKSAEEVARKALEYCADG EICGPGIDIRNDYQQLKRLENCTVIEGYLHILLISKARSYRFPKLTVITEYLLLFRVAGLESLGDLFPNLTVIRGWKLFYNYALVIFEMTNLKDIGLYNLRNITRGAIRIEKNADLCYLSTVDWSLILDAVSNNYIVGNKP ems_3hM_139_recovered_0001__10__K
STRNAEFIVLLAELCAKSQNDPSLQEYVKKVKKIVESLLSNGDEKSAEEVARKALEYCACG EICGPGIDIRNDYQQLKRLENCTVIEGYLHILLISKARSYRFPKLTVITEYLLLFRVAGLESLGDLFPNLTVIRGWKLFYNYALVIFEMTNLKDIGLYNLRNITRGAIRIEKNADLCYLSTVDWSLILDAVSNNYIVGNKP ems_3hM_139_recovered_0001__60__C
STRNAEFIVLLAELCAKSQNDPSLQEYVKKVKKIVESLLSNGDEKSAEEVARKALEYCWDG EICGPGIDIRNDYQQLKRLENCTVIEGYLHILLISKARSYRFPKLTVITEYLLLFRVAGLESLGDLFPNLTVIRGWKLFYNYALVIFEMTNLKDIGLYNLRNITRGAIRIEKNADLCYLSTVDWSLILDAVSNNYIVGNKP ems_3hM_139_recovered_0001__59__W
STRNAEFIVLLAELCAKSQNDPSLQEYVKKVKKIVESLLSNGDEKSAEEVARKALEYCAFG EICGPGIDIRNDYQQLKRLENCTVIEGYLHILLISKARSYRFPKLTVITEYLLLFRVAGLESLGDLFPNLTVIRGWKLFYNYALVIFEMTNLKDIGLYNLRNITRGAIRIEKNADLCYLSTVDWSLILDAVSNNYIVGNKP ems_3hM_139_recovered_0001__60__F
STRNAEFIVLLAELCAKSQNDPSLQEYVKKVKKIVESLLSNGDEKSAEEVARKALEYCAWG EICGPGIDIRNDYQQLKRLENCTVIEGYLHILLISKARSYRFPKLTVITEYLLLFRVAGLESLGDLFPNLTVIRGWKLFYNYALVIFEMTNLKDIGLYNLRNITRGAIRIEKNADLCYLSTVDWSLILDAVSNNYIVGNKP ems_3hM_139_recovered_0001__60__W
STRNAEFIVLLAELCNKSQNDPSLQEYVKKVKKIVESLLSNGDEKSAEEVARKALEYCADG EICGPGIDIRNDYQQLKRLENCTVIEGYLHILLISKARSYRFPKLTVITEYLLLFRVAGLESLGDLFPNLTVIRGWKLFYNYALVIFEMTNLKDIGLYNLRNITRGAIRIEKNADLCYLSTVDWSLILDAVSNNYIVGNKP ems_3hM_139_recovered_0001__16__N
DTRNAEFIVLLAELCAKSQNDPSLQEYVKKVKKIVESLLSNGDEKSAEEVARKALEYCADG EICGPGIDIRNDYQQLKRLENCTVIEGYLHILLISKARSYRFPKLTVITEYLLLFRVAGLESLGDLFPNLTVIRGWKLFYNYALVIFEMTNLKDIGLYNLRNITRGAIRIEKNADLCYLSTVDWSLILDAVSNNYIVGNKP ems_3hM_139_recovered_0001__1__D
STRNAEFIVLLAELCAKSQNDPSLQEYVKKVKKIVESLLSNGDEKSAEEVARKALEGCADG EICGPGIDIRNDYQQLKRLENCTVIEGYLHILLISKARSYRFPKLTVITEYLLLFRVAGLESLGDLFPNLTVIRGWKLFYNYALVIFEMTNLKDIGLYNLRNITRGAIRIEKNADLCYLSTVDWSLILDAVSNNYIVGNKP ems_3hM_139_recovered_0001__57__G
STRNAEFIVLLAELCAKSQNDPSLQEYVKKVKKIVESLLSNGDEKSAEEVARKALLYCADG EICGPGIDIRNDYQQLKRLENCTVIEGYLHILLISKARSYRFPKLTVITEYLLLFRVAGLESLGDLFPNLTVIRGWKLFYNYALVIFEMTNLKDIGLYNLRNITRGAIRIEKNADLCYLSTVDWSLILDAVSNNYIVGNKP ems_3hM_139_recovered_0001__56__L
STRNAEFIVLLAELCAKSQNDPSLQEYVKKVKKIVESLLSNGDEKSAEEVARKALEYCQDG EICGPGIDIRNDYQQLKRLENCTVIEGYLHILLISKARSYRFPKLTVITEYLLLFRVAGLESLGDLFPNLTVIRGWKLFYNYALVIFEMTNLKDIGLYNLRNITRGAIRIEKNADLCYLSTVDWSLILDAVSNNYIVGNKP ems_3hM_139_recovered_0001__59__Q
STRNAEFIVLLAELCAKSQNDPSLQEYVKKVKKIVESLLSNGDEKSAEEVARKALEYCAPG EICGPGIDIRNDYQQLKRLENCTVIEGYLHILLISKARSYRFPKLTVITEYLLLFRVAGLESLGDLFPNLTVIRGWKLFYNYALVIFEMTNLKDIGLYNLRNITRGAIRIEKNADLCYLSTVDWSLILDAVSNNYIVGNKP ems_3hM_139_recovered_0001__60__P
STRNAEFIVLLAELCAKSQNDPSLQEYVKKVKKIVESLLSNGDEDSAEEVARKALEYCADG EICGPGIDIRNDYQQLKRLENCTVIEGYLHILLISKARSYRFPKLTVITEYLLLFRVAGLESLGDLFPNLTVIRGWKLFYNYALVIFEMTNLKDIGLYNLRNITRGAIRIEKNADLCYLSTVDWSLILDAVSNNYIVGNKP ems_3hM_139_recovered_0001__45__D
STRNAEFIVLLAELCAKSQNDPSLQEYVKKVKKIVESLLSNGDMKSAEEVARKALEYCADG EICGPGIDIRNDYQQLKRLENCTVIEGYLHILLISKARSYRFPKLTVITEYLLLFRVAGLESLGDLFPNLTVIRGWKLFYNYALVIFEMTNLKDIGLYNLRNITRGAIRIEKNADLCYLSTVDWSLILDAVSNNYIVGNKP ems_3hM_139_recovered_0001__44__M
STRNAEFIVLAAELCAKSQNDPSLQEYVKKVKKIVESLLSNGDEKSAEEVARKALEYCADG EICGPGIDIRNDYQQLKRLENCTVIEGYLHILLISKARSYRFPKLTVITEYLLLFRVAGLESLGDLFPNLTVIRGWKLFYNYALVIFEMTNLKDIGLYNLRNITRGAIRIEKNADLCYLSTVDWSLILDAVSNNYIVGNKP ems_3hM_139_recovered_0001__11__A
STRNAEFIVLLAELCAKSQNDPSLQEYVKKVKKIVESLLVNGDEKSAEEVARKALEYCADG EICGPGIDIRNDYQQLKRLENCTVIEGYLHILLISKARSYRFPKLTVITEYLLLFRVAGLESLGDLFPNLTVIRGWKLFYNYALVIFEMTNLKDIGLYNLRNITRGAIRIEKNADLCYLSTVDWSLILDAVSNNYIVGNKP ems_3hM_139_recovered_0001__40__V
STRNAEFIVRLAELCAKSQNDPSLQEYVKKVKKIVESLLSNGDEKSAEEVARKALEYCADG EICGPGIDIRNDYQQLKRLENCTVIEGYLHILLISKARSYRFPKLTVITEYLLLFRVAGLESLGDLFPNLTVIRGWKLFYNYALVIFEMTNLKDIGLYNLRNITRGAIRIEKNADLCYLSTVDWSLILDAVSNNYIVGNKP ems_3hM_139_recovered_0001__10__R
STRNAEFIVLLAELCAKSQNDPSLQEYVKKVKKIVESLLSNGDEKSAEEVPRKALEYCADG EICGPGIDIRNDYQQLKRLENCTVIEGYLHILLISKARSYRFPKLTVITEYLLLFRVAGLESLGDLFPNLTVIRGWKLFYNYALVIFEMTNLKDIGLYNLRNITRGAIRIEKNADLCYLSTVDWSLILDAVSNNYIVGNKP ems_3hM_139_recovered_0001__51__P
STRNAEFIVLLYELCAKSQNDPSLQEYVKKVKKIVESLLSNGDEKSAEEVARKALEYCADG EICGPGIDIRNDYQQLKRLENCTVIEGYLHILLISKARSYRFPKLTVITEYLLLFRVAGLESLGDLFPNLTVIRGWKLFYNYALVIFEMTNLKDIGLYNLRNITRGAIRIEKNADLCYLSTVDWSLILDAVSNNYIVGNKP ems_3hM_139_recovered_0001__12__Y
STRNAEFIVLLAELCAKYQNDPSLQEYVKKVKKIVESLLSNGDEKSAEEVARKALEYCADG EICGPGIDIRNDYQQLKRLENCTVIEGYLHILLISKARSYRFPKLTVITEYLLLFRVAGLESLGDLFPNLTVIRGWKLFYNYALVIFEMTNLKDIGLYNLRNITRGAIRIEKNADLCYLSTVDWSLILDAVSNNYIVGNKP ems_3hM_139_recovered_0001__18__Y
STRNAEFIVLLAELCAKSQNDPSLQEYVKKVKKIVESLLSNGDEKSAEEVARKALEYCADI EICGPGIDIRNDYQQLKRLENCTVIEGYLHILLISKARSYRFPKLTVITEYLLLFRVAGLESLGDLFPNLTVIRGWKLFYNYALVIFEMTNLKDIGLYNLRNITRGAIRIEKNADLCYLSTVDWSLILDAVSNNYIVGNKP ems_3hM_139_recovered_0001__61__I
STRNAEFIVLLAELCAKSQNDPSLQEYVKKVKKIVESLLSNGDEKSAEEVARKALEYCADC EICGPGIDIRNDYQQLKRLENCTVIEGYLHILLISKARSYRFPKLTVITEYLLLFRVAGLESLGDLFPNLTVIRGWKLFYNYALVIFEMTNLKDIGLYNLRNITRGAIRIEKNADLCYLSTVDWSLILDAVSNNYIVGNKP ems_3hM_139_recovered_0001__61__C
SCRNAEFIVLLAELCAKSQNDPSLQEYVKKVKKIVESLLSNGDEKSAEEVARKALEYCADG EICGPGIDIRNDYQQLKRLENCTVIEGYLHILLISKARSYRFPKLTVITEYLLLFRVAGLESLGDLFPNLTVIRGWKLFYNYALVIFEMTNLKDIGLYNLRNITRGAIRIEKNADLCYLSTVDWSLILDAVSNNYIVGNKP ems_3hM_139_recovered_0001__2__C
WTRNAEFIVLLAELCAKSQNDPSLQEYVKKVKKIVESLLSNGDEKSAEEVARKALEYCADG EICGPGIDIRNDYQQLKRLENCTVIEGYLHILLISKARSYRFPKLTVITEYLLLFRVAGLESLGDLFPNLTVIRGWKLFYNYALVIFEMTNLKDIGLYNLRNITRGAIRIEKNADLCYLSTVDWSLILDAVSNNYIVGNKP ems_3hM_139_recovered_0001__1__W
SERNAEFIVLLAELCAKSQNDPSLQEYVKKVKKIVESLLSNGDEKSAEEVARKALEYCADG EICGPGIDIRNDYQQLKRLENCTVIEGYLHILLISKARSYRFPKLTVITEYLLLFRVAGLESLGDLFPNLTVIRGWKLFYNYALVIFEMTNLKDIGLYNLRNITRGAIRIEKNADLCYLSTVDWSLILDAVSNNYIVGNKP ems_3hM_139_recovered_0001__2__E
STRNAEFIVLLAELCAKSQNDPSLQSYVKKVKKIVESLLSNGDEKSAEEVARKALEYCADG EICGPGIDIRNDYQQLKRLENCTVIEGYLHILLISKARSYRFPKLTVITEYLLLFRVAGLESLGDLFPNLTVIRGWKLFYNYALVIFEMTNLKDIGLYNLRNITRGAIRIEKNADLCYLSTVDWSLILDAVSNNYIVGNKP ems_3hM_139_recovered_0001__26__S
STRNAEFIVLLAELCAKSQNDPSLQEWVKKVKKIVESLLSNGDEKSAEEVARKALEYCADG EICGPGIDIRNDYQQLKRLENCTVIEGYLHILLISKARSYRFPKLTVITEYLLLFRVAGLESLGDLFPNLTVIRGWKLFYNYALVIFEMTNLKDIGLYNLRNITRGAIRIEKNADLCYLSTVDWSLILDAVSNNYIVGNKP ems_3hM_139_recovered_0001__27__W
STRNAEFIVLLAELCAKSQNDPSLQPYVKKVKKIVESLLSNGDEKSAEEVARKALEYCADG EICGPGIDIRNDYQQLKRLENCTVIEGYLHILLISKARSYRFPKLTVITEYLLLFRVAGLESLGDLFPNLTVIRGWKLFYNYALVIFEMTNLKDIGLYNLRNITRGAIRIEKNADLCYLSTVDWSLILDAVSNNYIVGNKP ems_3hM_139_recovered_0001__26__P
STRNAEFIVLLAELCAKSQNDPSLQVYVKKVKKIVESLLSNGDEKSAEEVARKALEYCADG EICGPGIDIRNDYQQLKRLENCTVIEGYLHILLISKARSYRFPKLTVITEYLLLFRVAGLESLGDLFPNLTVIRGWKLFYNYALVIFEMTNLKDIGLYNLRNITRGAIRIEKNADLCYLSTVDWSLILDAVSNNYIVGNKP ems_3hM_139_recovered_0001__26__V
STRNAEFIVLLAELCAKSQNDPSLQEYHKKVKKIVESLLSNGDEKSAEEVARKALEYCADG EICGPGIDIRNDYQQLKRLENCTVIEGYLHILLISKARSYRFPKLTVITEYLLLFRVAGLESLGDLFPNLTVIRGWKLFYNYALVIFEMTNLKDIGLYNLRNITRGAIRIEKNADLCYLSTVDWSLILDAVSNNYIVGNKP ems_3hM_139_recovered_0001__28__H
STRNAEFIVLLAELCAKSQNDPSLQWYVKKVKKIVESLLSNGDEKSAEEVARKALEYCADG EICGPGIDIRNDYQQLKRLENCTVIEGYLHILLISKARSYRFPKLTVITEYLLLFRVAGLESLGDLFPNLTVIRGWKLFYNYALVIFEMTNLKDIGLYNLRNITRGAIRIEKNADLCYLSTVDWSLILDAVSNNYIVGNKP ems_3hM_139_recovered_0001__26__W
STRNAEFIVLLAELCAKSQNDPSLQEYVKKVKKIVESLLSNGDEKSAEEVARKALEMCADG EICGPGIDIRNDYQQLKRLENCTVIEGYLHILLISKARSYRFPKLTVITEYLLLFRVAGLESLGDLFPNLTVIRGWKLFYNYALVIFEMTNLKDIGLYNLRNITRGAIRIEKNADLCYLSTVDWSLILDAVSNNYIVGNKP ems_3hM_139_recovered_0001__57__M
STRNAEFIVLLAELCAKSQNDPSLQEYVKKVKKIVESLLSNGDEKSAEEVARKALECCADG EICGPGIDIRNDYQQLKRLENCTVIEGYLHILLISKARSYRFPKLTVITEYLLLFRVAGLESLGDLFPNLTVIRGWKLFYNYALVIFEMTNLKDIGLYNLRNITRGAIRIEKNADLCYLSTVDWSLILDAVSNNYIVGNKP ems_3hM_139_recovered_0001__57__C
STRNAEFIVLLAELCAKSQNDPSLQEYVKKVKKIVESLLSNGDEKSAEEVGRKALEYCADG EICGPGIDIRNDYQQLKRLENCTVIEGYLHILLISKARSYRFPKLTVITEYLLLFRVAGLESLGDLFPNLTVIRGWKLFYNYALVIFEMTNLKDIGLYNLRNITRGAIRIEKNADLCYLSTVDWSLILDAVSNNYIVGNKP ems_3hM_139_recovered_0001__51__G
STRNAEFIVLLAELCAKSQNDPSLQEYVKKVKKIVESLLSNGDEKSAEEVLRKALEYCADG EICGPGIDIRNDYQQLKRLENCTVIEGYLHILLISKARSYRFPKLTVITEYLLLFRVAGLESLGDLFPNLTVIRGWKLFYNYALVIFEMTNLKDIGLYNLRNITRGAIRIEKNADLCYLSTVDWSLILDAVSNNYIVGNKP ems_3hM_139_recovered_0001__51__L
STRNAEFIVLLAELCAKSQNDPSLQEYVKKVKKIVESLLSNGDEKSAEEVSRKALEYCADG EICGPGIDIRNDYQQLKRLENCTVIEGYLHILLISKARSYRFPKLTVITEYLLLFRVAGLESLGDLFPNLTVIRGWKLFYNYALVIFEMTNLKDIGLYNLRNITRGAIRIEKNADLCYLSTVDWSLILDAVSNNYIVGNKP ems_3hM_139_recovered_0001__51__S
STRNAEFIVLLAELCAKSQNDPSQQEYVKKVKKIVESLLSNGDEKSAEEVARKALEYCADG EICGPGIDIRNDYQQLKRLENCTVIEGYLHILLISKARSYRFPKLTVITEYLLLFRVAGLESLGDLFPNLTVIRGWKLFYNYALVIFEMTNLKDIGLYNLRNITRGAIRIEKNADLCYLSTVDWSLILDAVSNNYIVGNKP ems_3hM_139_recovered_0001__24__Q
STRNAEFIVLLAELCAKSQNDPSLQEYVKKVKKIVESLLSNGDEKSAEEVARKSLEYCADG EICGPGIDIRNDYQQLKRLENCTVIEGYLHILLISKARSYRFPKLTVITEYLLLFRVAGLESLGDLFPNLTVIRGWKLFYNYALVIFEMTNLKDIGLYNLRNITRGAIRIEKNADLCYLSTVDWSLILDAVSNNYIVGNKP ems_3hM_139_recovered_0001__54__S
STRNAEFIVLLAELCPKSQNDPSLQEYVKKVKKIVESLLSNGDEKSAEEVARKALEYCADG EICGPGIDIRNDYQQLKRLENCTVIEGYLHILLISKARSYRFPKLTVITEYLLLFRVAGLESLGDLFPNLTVIRGWKLFYNYALVIFEMTNLKDIGLYNLRNITRGAIRIEKNADLCYLSTVDWSLILDAVSNNYIVGNKP ems_3hM_139_recovered_0001__16__P
STRNAEFIVLLAELCAKSQNDPSLQEYVDKVKKIVESLLSNGDEKSAEEVARKALEYCADG EICGPGIDIRNDYQQLKRLENCTVIEGYLHILLISKARSYRFPKLTVITEYLLLFRVAGLESLGDLFPNLTVIRGWKLFYNYALVIFEMTNLKDIGLYNLRNITRGAIRIEKNADLCYLSTVDWSLILDAVSNNYIVGNKP ems_3hM_139_recovered_0001__29__D
STRNAEFIVLLAELCAKSQNDPSLQEYVMKVKKIVESLLSNGDEKSAEEVARKALEYCADG EICGPGIDIRNDYQQLKRLENCTVIEGYLHILLISKARSYRFPKLTVITEYLLLFRVAGLESLGDLFPNLTVIRGWKLFYNYALVIFEMTNLKDIGLYNLRNITRGAIRIEKNADLCYLSTVDWSLILDAVSNNYIVGNKP ems_3hM_139_recovered_0001__29__M
STRNAEFIVLLAELCAKSQNDPSLQEYVHKVKKIVESLLSNGDEKSAEEVARKALEYCADG EICGPGIDIRNDYQQLKRLENCTVIEGYLHILLISKARSYRFPKLTVITEYLLLFRVAGLESLGDLFPNLTVIRGWKLFYNYALVIFEMTNLKDIGLYNLRNITRGAIRIEKNADLCYLSTVDWSLILDAVSNNYIVGNKP ems_3hM_139_recovered_0001__29__H
STRNAEFIVLLAELCAKSQNDPSLQEMVKKVKKIVESLLSNGDEKSAEEVARKALEYCADG EICGPGIDIRNDYQQLKRLENCTVIEGYLHILLISKARSYRFPKLTVITEYLLLFRVAGLESLGDLFPNLTVIRGWKLFYNYALVIFEMTNLKDIGLYNLRNITRGAIRIEKNADLCYLSTVDWSLILDAVSNNYIVGNKP ems_3hM_139_recovered_0001__27__M
STRNAEFIVLLAELCAKSQNDPSLQEYCKKVKKIVESLLSNGDEKSAEEVARKALEYCADG EICGPGIDIRNDYQQLKRLENCTVIEGYLHILLISKARSYRFPKLTVITEYLLLFRVAGLESLGDLFPNLTVIRGWKLFYNYALVIFEMTNLKDIGLYNLRNITRGAIRIEKNADLCYLSTVDWSLILDAVSNNYIVGNKP ems_3hM_139_recovered_0001__28__C
STRNAEFIVLLAELCAKSANDPSLQEYVKKVKKIVESLLSNGDEKSAEEVARKALEYCADG EICGPGIDIRNDYQQLKRLENCTVIEGYLHILLISKARSYRFPKLTVITEYLLLFRVAGLESLGDLFPNLTVIRGWKLFYNYALVIFEMTNLKDIGLYNLRNITRGAIRIEKNADLCYLSTVDWSLILDAVSNNYIVGNKP ems_3hM_139_recovered_0001__19__A
STRNAEFIVLLAELCAKSQNDPSLQEYVKKNKKIVESLLSNGDEKSAEEVARKALEYCADG EICGPGIDIRNDYQQLKRLENCTVIEGYLHILLISKARSYRFPKLTVITEYLLLFRVAGLESLGDLFPNLTVIRGWKLFYNYALVIFEMTNLKDIGLYNLRNITRGAIRIEKNADLCYLSTVDWSLILDAVSNNYIVGNKP ems_3hM_139_recovered_0001__31__N
STRPAEFIVLLAELCAKSQNDPSLQEYVKKVKKIVESLLSNGDEKSAEEVARKALEYCADG EICGPGIDIRNDYQQLKRLENCTVIEGYLHILLISKARSYRFPKLTVITEYLLLFRVAGLESLGDLFPNLTVIRGWKLFYNYALVIFEMTNLKDIGLYNLRNITRGAIRIEKNADLCYLSTVDWSLILDAVSNNYIVGNKP ems_3hM_139_recovered_0001__4__P
STRNAEFIVLLAELCAKSQNHPSLQEYVKKVKKIVESLLSNGDEKSAEEVARKALEYCADG EICGPGIDIRNDYQQLKRLENCTVIEGYLHILLISKARSYRFPKLTVITEYLLLFRVAGLESLGDLFPNLTVIRGWKLFYNYALVIFEMTNLKDIGLYNLRNITRGAIRIEKNADLCYLSTVDWSLILDAVSNNYIVGNKP ems_3hM_139_recovered_0001__21__H
STRNAEFIVLLAELCAKSQNDPSLQEYVLKVKKIVESLLSNGDEKSAEEVARKALEYCADG EICGPGIDIRNDYQQLKRLENCTVIEGYLHILLISKARSYRFPKLTVITEYLLLFRVAGLESLGDLFPNLTVIRGWKLFYNYALVIFEMTNLKDIGLYNLRNITRGAIRIEKNADLCYLSTVDWSLILDAVSNNYIVGNKP ems_3hM_139_recovered_0001__29__L
STRNAEFIVLLAELCAKSQNDPSLQEYVKKVKKIVESLLSNGDEKSAEPVARKALEYCADG EICGPGIDIRNDYQQLKRLENCTVIEGYLHILLISKARSYRFPKLTVITEYLLLFRVAGLESLGDLFPNLTVIRGWKLFYNYALVIFEMTNLKDIGLYNLRNITRGAIRIEKNADLCYLSTVDWSLILDAVSNNYIVGNKP ems_3hM_139_recovered_0001__49__P
STRNAEFIVLLAELCAKSQGDPSLQEYVKKVKKIVESLLSNGDEKSAEEVARKALEYCADG EICGPGIDIRNDYQQLKRLENCTVIEGYLHILLISKARSYRFPKLTVITEYLLLFRVAGLESLGDLFPNLTVIRGWKLFYNYALVIFEMTNLKDIGLYNLRNITRGAIRIEKNADLCYLSTVDWSLILDAVSNNYIVGNKP ems_3hM_139_recovered_0001__20__G
STRNAEFIVLLAELCAKSLNDPSLQEYVKKVKKIVESLLSNGDEKSAEEVARKALEYCADG EICGPGIDIRNDYQQLKRLENCTVIEGYLHILLISKARSYRFPKLTVITEYLLLFRVAGLESLGDLFPNLTVIRGWKLFYNYALVIFEMTNLKDIGLYNLRNITRGAIRIEKNADLCYLSTVDWSLILDAVSNNYIVGNKP ems_3hM_139_recovered_0001__19__L
VTRNAEFIVLLAELCAKSQNDPSLQEYVKKVKKIVESLLSNGDEKSAEEVARKALEYCADG EICGPGIDIRNDYQQLKRLENCTVIEGYLHILLISKARSYRFPKLTVITEYLLLFRVAGLESLGDLFPNLTVIRGWKLFYNYALVIFEMTNLKDIGLYNLRNITRGAIRIEKNADLCYLSTVDWSLILDAVSNNYIVGNKP ems_3hM_139_recovered_0001__1__V
YTRNAEFIVLLAELCAKSQNDPSLQEYVKKVKKIVESLLSNGDEKSAEEVARKALEYCADG EICGPGIDIRNDYQQLKRLENCTVIEGYLHILLISKARSYRFPKLTVITEYLLLFRVAGLESLGDLFPNLTVIRGWKLFYNYALVIFEMTNLKDIGLYNLRNITRGAIRIEKNADLCYLSTVDWSLILDAVSNNYIVGNKP ems_3hM_139_recovered_0001__1__Y
STRNAEFIVLLAELCAKSQNDPSLQEYVKKVKKIVESLLSNGDELSAEEVARKALEYCADG EICGPGIDIRNDYQQLKRLENCTVIEGYLHILLISKARSYRFPKLTVITEYLLLFRVAGLESLGDLFPNLTVIRGWKLFYNYALVIFEMTNLKDIGLYNLRNITRGAIRIEKNADLCYLSTVDWSLILDAVSNNYIVGNKP ems_3hM_139_recovered_0001__45__L
STRNAEFIVLLAELCAKSQNDPSLQEYVKKVKKIVESLLSNGDYKSAEEVARKALEYCADG EICGPGIDIRNDYQQLKRLENCTVIEGYLHILLISKARSYRFPKLTVITEYLLLFRVAGLESLGDLFPNLTVIRGWKLFYNYALVIFEMTNLKDIGLYNLRNITRGAIRIEKNADLCYLSTVDWSLILDAVSNNYIVGNKP ems_3hM_139_recovered_0001__44__Y
STRNAEFIVLLAELCAKSQNDPSLQEYVKKVKKIVESLWSNGDEKSAEEVARKALEYCADG EICGPGIDIRNDYQQLKRLENCTVIEGYLHILLISKARSYRFPKLTVITEYLLLFRVAGLESLGDLFPNLTVIRGWKLFYNYALVIFEMTNLKDIGLYNLRNITRGAIRIEKNADLCYLSTVDWSLILDAVSNNYIVGNKP ems_3hM_139_recovered_0001__39__W
STRNAEFIVLLAELCAKSQNDPSLQEYVKKVKKIVESLPSNGDEKSAEEVARKALEYCADG EICGPGIDIRNDYQQLKRLENCTVIEGYLHILLISKARSYRFPKLTVITEYLLLFRVAGLESLGDLFPNLTVIRGWKLFYNYALVIFEMTNLKDIGLYNLRNITRGAIRIEKNADLCYLSTVDWSLILDAVSNNYIVGNKP ems_3hM_139_recovered_0001__39__P
STRNAEFIVLLAELCAKSQNDPSLQEYVKKVKKIVESLTSNGDEKSAEEVARKALEYCADG EICGPGIDIRNDYQQLKRLENCTVIEGYLHILLISKARSYRFPKLTVITEYLLLFRVAGLESLGDLFPNLTVIRGWKLFYNYALVIFEMTNLKDIGLYNLRNITRGAIRIEKNADLCYLSTVDWSLILDAVSNNYIVGNKP ems_3hM_139_recovered_0001__39__T
STRNAEFIVLLAELCAKSQNDPSLQEYVKKVKKIVESLFSNGDEKSAEEVARKALEYCADG EICGPGIDIRNDYQQLKRLENCTVIEGYLHILLISKARSYRFPKLTVITEYLLLFRVAGLESLGDLFPNLTVIRGWKLFYNYALVIFEMTNLKDIGLYNLRNITRGAIRIEKNADLCYLSTVDWSLILDAVSNNYIVGNKP ems_3hM_139_recovered_0001__39__F
STRNAEFIVLLAELCAKSQNDPDLQEYVKKVKKIVESLLSNGDEKSAEEVARKALEYCADG EICGPGIDIRNDYQQLKRLENCTVIEGYLHILLISKARSYRFPKLTVITEYLLLFRVAGLESLGDLFPNLTVIRGWKLFYNYALVIFEMTNLKDIGLYNLRNITRGAIRIEKNADLCYLSTVDWSLILDAVSNNYIVGNKP ems_3hM_139_recovered_0001__23__D
STRNAEFIVLGAELCAKSQNDPSLQEYVKKVKKIVESLLSNGDEKSAEEVARKALEYCADG EICGPGIDIRNDYQQLKRLENCTVIEGYLHILLISKARSYRFPKLTVITEYLLLFRVAGLESLGDLFPNLTVIRGWKLFYNYALVIFEMTNLKDIGLYNLRNITRGAIRIEKNADLCYLSTVDWSLILDAVSNNYIVGNKP ems_3hM_139_recovered_0001__11__G
STRNAEFIVVLAELCAKSQNDPSLQEYVKKVKKIVESLLSNGDEKSAEEVARKALEYCADG EICGPGIDIRNDYQQLKRLENCTVIEGYLHILLISKARSYRFPKLTVITEYLLLFRVAGLESLGDLFPNLTVIRGWKLFYNYALVIFEMTNLKDIGLYNLRNITRGAIRIEKNADLCYLSTVDWSLILDAVSNNYIVGNKP ems_3hM_139_recovered_0001__10__V
STRNSEFIVLLAELCAKSQNDPSLQEYVKKVKKIVESLLSNGDEKSAEEVARKALEYCADG EICGPGIDIRNDYQQLKRLENCTVIEGYLHILLISKARSYRFPKLTVITEYLLLFRVAGLESLGDLFPNLTVIRGWKLFYNYALVIFEMTNLKDIGLYNLRNITRGAIRIEKNADLCYLSTVDWSLILDAVSNNYIVGNKP ems_3hM_139_recovered_0001__5__S
STRNAAFIVLLAELCAKSQNDPSLQEYVKKVKKIVESLLSNGDEKSAEEVARKALEYCADG EICGPGIDIRNDYQQLKRLENCTVIEGYLHILLISKARSYRFPKLTVITEYLLLFRVAGLESLGDLFPNLTVIRGWKLFYNYALVIFEMTNLKDIGLYNLRNITRGAIRIEKNADLCYLSTVDWSLILDAVSNNYIVGNKP ems_3hM_139_recovered_0001__6__A
STRNAEFIVLLAELCAKSQSDPSLQEYVKKVKKIVESLLSNGDEKSAEEVARKALEYCADG EICGPGIDIRNDYQQLKRLENCTVIEGYLHILLISKARSYRFPKLTVITEYLLLFRVAGLESLGDLFPNLTVIRGWKLFYNYALVIFEMTNLKDIGLYNLRNITRGAIRIEKNADLCYLSTVDWSLILDAVSNNYIVGNKP ems_3hM_139_recovered_0001__20__S
STRNAEFIVLLAELCAKSQTDPSLQEYVKKVKKIVESLLSNGDEKSAEEVARKALEYCADG EICGPGIDIRNDYQQLKRLENCTVIEGYLHILLISKARSYRFPKLTVITEYLLLFRVAGLESLGDLFPNLTVIRGWKLFYNYALVIFEMTNLKDIGLYNLRNITRGAIRIEKNADLCYLSTVDWSLILDAVSNNYIVGNKP ems_3hM_139_recovered_0001__20__T
STRNAEFIVLLAELCAKSQNEPSLQEYVKKVKKIVESLLSNGDEKSAEEVARKALEYCADG EICGPGIDIRNDYQQLKRLENCTVIEGYLHILLISKARSYRFPKLTVITEYLLLFRVAGLESLGDLFPNLTVIRGWKLFYNYALVIFEMTNLKDIGLYNLRNITRGAIRIEKNADLCYLSTVDWSLILDAVSNNYIVGNKP ems_3hM_139_recovered_0001__21__E
STRNAEFIVLLAELCAKSQNDPSLQEYVKKVKKIVESLLSNGDEKSAEEVARKALELCADG EICGPGIDIRNDYQQLKRLENCTVIEGYLHILLISKARSYRFPKLTVITEYLLLFRVAGLESLGDLFPNLTVIRGWKLFYNYALVIFEMTNLKDIGLYNLRNITRGAIRIEKNADLCYLSTVDWSLILDAVSNNYIVGNKP ems_3hM_139_recovered_0001__57__L
STRNAEFIVLLAELCAKSQNDPSLQEYVKKVKKIVESLLSNGDEKSWEEVARKALEYCADG EICGPGIDIRNDYQQLKRLENCTVIEGYLHILLISKARSYRFPKLTVITEYLLLFRVAGLESLGDLFPNLTVIRGWKLFYNYALVIFEMTNLKDIGLYNLRNITRGAIRIEKNADLCYLSTVDWSLILDAVSNNYIVGNKP ems_3hM_139_recovered_0001__47__W
STRNAEFIVLLAELCAKSQNDPSLQEYVKKVKKIVESLLSNGDEKSAEEVARKALEYCAEG EICGPGIDIRNDYQQLKRLENCTVIEGYLHILLISKARSYRFPKLTVITEYLLLFRVAGLESLGDLFPNLTVIRGWKLFYNYALVIFEMTNLKDIGLYNLRNITRGAIRIEKNADLCYLSTVDWSLILDAVSNNYIVGNKP ems_3hM_139_recovered_0001__60__E
STRNAEFIVLLAELCAKSQNDPSLQEYVKKVKKIVESLLSNGDEKSAEAVARKALEYCADG EICGPGIDIRNDYQQLKRLENCTVIEGYLHILLISKARSYRFPKLTVITEYLLLFRVAGLESLGDLFPNLTVIRGWKLFYNYALVIFEMTNLKDIGLYNLRNITRGAIRIEKNADLCYLSTVDWSLILDAVSNNYIVGNKP ems_3hM_139_recovered_0001__49__A
STRNAEFIVLLAELCAKSQNDPSLQEYVKKVKKIVESLLSNGDEKSAEEVARKALAYCADG EICGPGIDIRNDYQQLKRLENCTVIEGYLHILLISKARSYRFPKLTVITEYLLLFRVAGLESLGDLFPNLTVIRGWKLFYNYALVIFEMTNLKDIGLYNLRNITRGAIRIEKNADLCYLSTVDWSLILDAVSNNYIVGNKP ems_3hM_139_recovered_0001__56__A
STRNAEFIVLLAELCAKSQNDPSLQEYVKKVKKIVESLLSNGDDKSAEEVARKALEYCADG EICGPGIDIRNDYQQLKRLENCTVIEGYLHILLISKARSYRFPKLTVITEYLLLFRVAGLESLGDLFPNLTVIRGWKLFYNYALVIFEMTNLKDIGLYNLRNITRGAIRIEKNADLCYLSTVDWSLILDAVSNNYIVGNKP ems_3hM_139_recovered_0001__44__D
STRNAEFIVLLAELCAKSQNDPSLQEYVKKVKKIVESLLSNGNEKSAEEVARKALEYCADG EICGPGIDIRNDYQQLKRLENCTVIEGYLHILLISKARSYRFPKLTVITEYLLLFRVAGLESLGDLFPNLTVIRGWKLFYNYALVIFEMTNLKDIGLYNLRNITRGAIRIEKNADLCYLSTVDWSLILDAVSNNYIVGNKP ems_3hM_139_recovered_0001__43__N
STRNAEFIVLLAELCAKSQNDPSLQEYVKKVKKIVESLLSNGDEKSAEEVARVALEYCADG EICGPGIDIRNDYQQLKRLENCTVIEGYLHILLISKARSYRFPKLTVITEYLLLFRVAGLESLGDLFPNLTVIRGWKLFYNYALVIFEMTNLKDIGLYNLRNITRGAIRIEKNADLCYLSTVDWSLILDAVSNNYIVGNKP ems_3hM_139_recovered_0001__53__V
STRNAEFIVLLAELCAKSQNDPSLQEYVKKWKKIVESLLSNGDEKSAEEVARKALEYCADG EICGPGIDIRNDYQQLKRLENCTVIEGYLHILLISKARSYRFPKLTVITEYLLLFRVAGLESLGDLFPNLTVIRGWKLFYNYALVIFEMTNLKDIGLYNLRNITRGAIRIEKNADLCYLSTVDWSLILDAVSNNYIVGNKP ems_3hM_139_recovered_0001__31__W
STRNAEFIVLLAELCAKSQNDPSLQEYVKKVKKIVESLLSNGDEKSAEEVARKAYEYCADG EICGPGIDIRNDYQQLKRLENCTVIEGYLHILLISKARSYRFPKLTVITEYLLLFRVAGLESLGDLFPNLTVIRGWKLFYNYALVIFEMTNLKDIGLYNLRNITRGAIRIEKNADLCYLSTVDWSLILDAVSNNYIVGNKP ems_3hM_139_recovered_0001__55__Y
STRNAEFIVLLAELCAKSQNDPSLQEYVKKVKKIVESLLSCGDEKSAEEVARKALEYCADG EICGPGIDIRNDYQQLKRLENCTVIEGYLHILLISKARSYRFPKLTVITEYLLLFRVAGLESLGDLFPNLTVIRGWKLFYNYALVIFEMTNLKDIGLYNLRNITRGAIRIEKNADLCYLSTVDWSLILDAVSNNYIVGNKP ems_3hM_139_recovered_0001__41__C
STRNAEFIVLLAELCAKSQNDTSLQEYVKKVKKIVESLLSNGDEKSAEEVARKALEYCADG EICGPGIDIRNDYQQLKRLENCTVIEGYLHILLISKARSYRFPKLTVITEYLLLFRVAGLESLGDLFPNLTVIRGWKLFYNYALVIFEMTNLKDIGLYNLRNITRGAIRIEKNADLCYLSTVDWSLILDAVSNNYIVGNKP ems_3hM_139_recovered_0001__22__T
STRNAEFIVLLAELCAKSQNDPSLQEYVKKVKKIVESLLSNGDEKSAEEVARKALEYCADN EICGPGIDIRNDYQQLKRLENCTVIEGYLHILLISKARSYRFPKLTVITEYLLLFRVAGLESLGDLFPNLTVIRGWKLFYNYALVIFEMTNLKDIGLYNLRNITRGAIRIEKNADLCYLSTVDWSLILDAVSNNYIVGNKP ems_3hM_139_recovered_0001__61__N
STRNAEFIVLLALLCAKSQNDPSLQEYVKKVKKIVESLLSNGDEKSAEEVARKALEYCADG EICGPGIDIRNDYQQLKRLENCTVIEGYLHILLISKARSYRFPKLTVITEYLLLFRVAGLESLGDLFPNLTVIRGWKLFYNYALVIFEMTNLKDIGLYNLRNITRGAIRIEKNADLCYLSTVDWSLILDAVSNNYIVGNKP ems_3hM_139_recovered_0001__13__L
STRNAEFIVLLAELCAKSQNDRSLQEYVKKVKKIVESLLSNGDEKSAEEVARKALEYCADG EICGPGIDIRNDYQQLKRLENCTVIEGYLHILLISKARSYRFPKLTVITEYLLLFRVAGLESLGDLFPNLTVIRGWKLFYNYALVIFEMTNLKDIGLYNLRNITRGAIRIEKNADLCYLSTVDWSLILDAVSNNYIVGNKP ems_3hM_139_recovered_0001__22__R
STRNAEFIVLLAELCAASQNDPSLQEYVKKVKKIVESLLSNGDEKSAEEVARKALEYCADG EICGPGIDIRNDYQQLKRLENCTVIEGYLHILLISKARSYRFPKLTVITEYLLLFRVAGLESLGDLFPNLTVIRGWKLFYNYALVIFEMTNLKDIGLYNLRNITRGAIRIEKNADLCYLSTVDWSLILDAVSNNYIVGNKP ems_3hM_139_recovered_0001__17__A
STRNAEFIVLMAELCAKSQNDPSLQEYVKKVKKIVESLLSNGDEKSAEEVARKALEYCADG EICGPGIDIRNDYQQLKRLENCTVIEGYLHILLISKARSYRFPKLTVITEYLLLFRVAGLESLGDLFPNLTVIRGWKLFYNYALVIFEMTNLKDIGLYNLRNITRGAIRIEKNADLCYLSTVDWSLILDAVSNNYIVGNKP ems_3hM_139_recovered_0001__11__M
STRNAEFIVLLAELCAKSQNDPSLQEYVKKVKKIVEHLLSNGDEKSAEEVARKALEYCADG EICGPGIDIRNDYQQLKRLENCTVIEGYLHILLISKARSYRFPKLTVITEYLLLFRVAGLESLGDLFPNLTVIRGWKLFYNYALVIFEMTNLKDIGLYNLRNITRGAIRIEKNADLCYLSTVDWSLILDAVSNNYIVGNKP ems_3hM_139_recovered_0001__37__H
STRNAEFIVLLAELCAKSQNDLSLQEYVKKVKKIVESLLSNGDEKSAEEVARKALEYCADG EICGPGIDIRNDYQQLKRLENCTVIEGYLHILLISKARSYRFPKLTVITEYLLLFRVAGLESLGDLFPNLTVIRGWKLFYNYALVIFEMTNLKDIGLYNLRNITRGAIRIEKNADLCYLSTVDWSLILDAVSNNYIVGNKP ems_3hM_139_recovered_0001__22__L
STRNAEFIVLLAELCAKSQNDPILQEYVKKVKKIVESLLSNGDEKSAEEVARKALEYCADG EICGPGIDIRNDYQQLKRLENCTVIEGYLHILLISKARSYRFPKLTVITEYLLLFRVAGLESLGDLFPNLTVIRGWKLFYNYALVIFEMTNLKDIGLYNLRNITRGAIRIEKNADLCYLSTVDWSLILDAVSNNYIVGNKP ems_3hM_139_recovered_0001__23__I
STRNAEFIVLLAELCRKSQNDPSLQEYVKKVKKIVESLLSNGDEKSAEEVARKALEYCADG EICGPGIDIRNDYQQLKRLENCTVIEGYLHILLISKARSYRFPKLTVITEYLLLFRVAGLESLGDLFPNLTVIRGWKLFYNYALVIFEMTNLKDIGLYNLRNITRGAIRIEKNADLCYLSTVDWSLILDAVSNNYIVGNKP ems_3hM_139_recovered_0001__16__R
STRNAEFIVLLAELCAKSQNDPSLQEYVKKVKAIVESLLSNGDEKSAEEVARKALEYCADG EICGPGIDIRNDYQQLKRLENCTVIEGYLHILLISKARSYRFPKLTVITEYLLLFRVAGLESLGDLFPNLTVIRGWKLFYNYALVIFEMTNLKDIGLYNLRNITRGAIRIEKNADLCYLSTVDWSLILDAVSNNYIVGNKP ems_3hM_139_recovered_0001__33__A
STRNAEFIVLLAELCAKSQNDPSLQEYVKKVKKIVESLLSNGDEKSAEEVARKAREYCADG EICGPGIDIRNDYQQLKRLENCTVIEGYLHILLISKARSYRFPKLTVITEYLLLFRVAGLESLGDLFPNLTVIRGWKLFYNYALVIFEMTNLKDIGLYNLRNITRGAIRIEKNADLCYLSTVDWSLILDAVSNNYIVGNKP ems_3hM_139_recovered_0001__55__R
STRNAEFIVLLAELCAKSQNDPSLQEYVKKVKKIVESLLSNGDEKSAEEVARKRLEYCADG EICGPGIDIRNDYQQLKRLENCTVIEGYLHILLISKARSYRFPKLTVITEYLLLFRVAGLESLGDLFPNLTVIRGWKLFYNYALVIFEMTNLKDIGLYNLRNITRGAIRIEKNADLCYLSTVDWSLILDAVSNNYIVGNKP ems_3hM_139_recovered_0001__54__R
STRNAEFIVLLAELCAKSQNDPSLQEYVKKVKKIVESLLSNGDEKSAEEVARKADEYCADG EICGPGIDIRNDYQQLKRLENCTVIEGYLHILLISKARSYRFPKLTVITEYLLLFRVAGLESLGDLFPNLTVIRGWKLFYNYALVIFEMTNLKDIGLYNLRNITRGAIRIEKNADLCYLSTVDWSLILDAVSNNYIVGNKP ems_3hM_139_recovered_0001__55__D
STRNAEFIVLLAELCAKSQNDPSLQEYVKKVKKIVESLLSNGDEKSAEMVARKALEYCADG EICGPGIDIRNDYQQLKRLENCTVIEGYLHILLISKARSYRFPKLTVITEYLLLFRVAGLESLGDLFPNLTVIRGWKLFYNYALVIFEMTNLKDIGLYNLRNITRGAIRIEKNADLCYLSTVDWSLILDAVSNNYIVGNKP ems_3hM_139_recovered_0001__49__M
STRNAEFIVLLAELCAKSQNDPSLQEYVKKVKKIVSSLLSNGDEKSAEEVARKALEYCADG EICGPGIDIRNDYQQLKRLENCTVIEGYLHILLISKARSYRFPKLTVITEYLLLFRVAGLESLGDLFPNLTVIRGWKLFYNYALVIFEMTNLKDIGLYNLRNITRGAIRIEKNADLCYLSTVDWSLILDAVSNNYIVGNKP ems_3hM_139_recovered_0001__36__S
STRNAEFIVLLAELCAKSQNDPSLQEYVKKVKKIVESHLSNGDEKSAEEVARKALEYCADG EICGPGIDIRNDYQQLKRLENCTVIEGYLHILLISKARSYRFPKLTVITEYLLLFRVAGLESLGDLFPNLTVIRGWKLFYNYALVIFEMTNLKDIGLYNLRNITRGAIRIEKNADLCYLSTVDWSLILDAVSNNYIVGNKP ems_3hM_139_recovered_0001__38__H
STRNAEFIVLLAELCAKSQNDPSLQEYVKKVKKIVEALLSNGDEKSAEEVARKALEYCADG EICGPGIDIRNDYQQLKRLENCTVIEGYLHILLISKARSYRFPKLTVITEYLLLFRVAGLESLGDLFPNLTVIRGWKLFYNYALVIFEMTNLKDIGLYNLRNITRGAIRIEKNADLCYLSTVDWSLILDAVSNNYIVGNKP ems_3hM_139_recovered_0001__37__A
STRNAEFIVLLAELCAKSQNDPSLQEYVKKVKKIVESLLSNGDEKSAEEVARYALEYCADG EICGPGIDIRNDYQQLKRLENCTVIEGYLHILLISKARSYRFPKLTVITEYLLLFRVAGLESLGDLFPNLTVIRGWKLFYNYALVIFEMTNLKDIGLYNLRNITRGAIRIEKNADLCYLSTVDWSLILDAVSNNYIVGNKP ems_3hM_139_recovered_0001__53__Y
STRNAEFIVLLAELCAKSQNDPSLQEYVEKVKKIVESLLSNGDEKSAEEVARKALEYCADG EICGPGIDIRNDYQQLKRLENCTVIEGYLHILLISKARSYRFPKLTVITEYLLLFRVAGLESLGDLFPNLTVIRGWKLFYNYALVIFEMTNLKDIGLYNLRNITRGAIRIEKNADLCYLSTVDWSLILDAVSNNYIVGNKP ems_3hM_139_recovered_0001__29__E
STRNAEFIVLLAELCAKSQNDPSLQEYYKKVKKIVESLLSNGDEKSAEEVARKALEYCADG EICGPGIDIRNDYQQLKRLENCTVIEGYLHILLISKARSYRFPKLTVITEYLLLFRVAGLESLGDLFPNLTVIRGWKLFYNYALVIFEMTNLKDIGLYNLRNITRGAIRIEKNADLCYLSTVDWSLILDAVSNNYIVGNKP ems_3hM_139_recovered_0001__28__Y
STRNAEFIVLLAELCAKSQNDPSLQEYVTKVKKIVESLLSNGDEKSAEEVARKALEYCADG EICGPGIDIRNDYQQLKRLENCTVIEGYLHILLISKARSYRFPKLTVITEYLLLFRVAGLESLGDLFPNLTVIRGWKLFYNYALVIFEMTNLKDIGLYNLRNITRGAIRIEKNADLCYLSTVDWSLILDAVSNNYIVGNKP ems_3hM_139_recovered_0001__29__T
STRNAEPIVLLAELCAKSQNDPSLQEYVKKVKKIVESLLSNGDEKSAEEVARKALEYCADG EICGPGIDIRNDYQQLKRLENCTVIEGYLHILLISKARSYRFPKLTVITEYLLLFRVAGLESLGDLFPNLTVIRGWKLFYNYALVIFEMTNLKDIGLYNLRNITRGAIRIEKNADLCYLSTVDWSLILDAVSNNYIVGNKP ems_3hM_139_recovered_0001__7__P
STRNAEFIVLLAELCAKSQNDPSLMEYVKKVKKIVESLLSNGDEKSAEEVARKALEYCADG EICGPGIDIRNDYQQLKRLENCTVIEGYLHILLISKARSYRFPKLTVITEYLLLFRVAGLESLGDLFPNLTVIRGWKLFYNYALVIFEMTNLKDIGLYNLRNITRGAIRIEKNADLCYLSTVDWSLILDAVSNNYIVGNKP ems_3hM_139_recovered_0001__25__M
STRNAEFIVLLAELCAKSQNDPSWQEYVKKVKKIVESLLSNGDEKSAEEVARKALEYCADG EICGPGIDIRNDYQQLKRLENCTVIEGYLHILLISKARSYRFPKLTVITEYLLLFRVAGLESLGDLFPNLTVIRGWKLFYNYALVIFEMTNLKDIGLYNLRNITRGAIRIEKNADLCYLSTVDWSLILDAVSNNYIVGNKP ems_3hM_139_recovered_0001__24__W
STRNAEFIVLLAELCAKSQNDPSLQEYVKKVKKIVEELLSNGDEKSAEEVARKALEYCADG EICGPGIDIRNDYQQLKRLENCTVIEGYLHILLISKARSYRFPKLTVITEYLLLFRVAGLESLGDLFPNLTVIRGWKLFYNYALVIFEMTNLKDIGLYNLRNITRGAIRIEKNADLCYLSTVDWSLILDAVSNNYIVGNKP ems_3hM_139_recovered_0001__37__E
STRNAEFIVLLAELCAKSQNDPSLQEYVKKVKKIVECLLSNGDEKSAEEVARKALEYCADG EICGPGIDIRNDYQQLKRLENCTVIEGYLHILLISKARSYRFPKLTVITEYLLLFRVAGLESLGDLFPNLTVIRGWKLFYNYALVIFEMTNLKDIGLYNLRNITRGAIRIEKNADLCYLSTVDWSLILDAVSNNYIVGNKP ems_3hM_139_recovered_0001__37__C
STRNAEFIVLLAELCAKSQNDPSLQEYVKKVKKIVESLLSNGDEKSAEEVARKACEYCADG EICGPGIDIRNDYQQLKRLENCTVIEGYLHILLISKARSYRFPKLTVITEYLLLFRVAGLESLGDLFPNLTVIRGWKLFYNYALVIFEMTNLKDIGLYNLRNITRGAIRIEKNADLCYLSTVDWSLILDAVSNNYIVGNKP ems_3hM_139_recovered_0001__55__C
STRNAEFIVLLAELCAKSQNDPSLQEYVKKVKKIVESLMSNGDEKSAEEVARKALEYCADG EICGPGIDIRNDYQQLKRLENCTVIEGYLHILLISKARSYRFPKLTVITEYLLLFRVAGLESLGDLFPNLTVIRGWKLFYNYALVIFEMTNLKDIGLYNLRNITRGAIRIEKNADLCYLSTVDWSLILDAVSNNYIVGNKP ems_3hM_139_recovered_0001__39__M
STRNAEFIVLLAELCAKSQNDPSLQEIVKKVKKIVESLLSNGDEKSAEEVARKALEYCADG EICGPGIDIRNDYQQLKRLENCTVIEGYLHILLISKARSYRFPKLTVITEYLLLFRVAGLESLGDLFPNLTVIRGWKLFYNYALVIFEMTNLKDIGLYNLRNITRGAIRIEKNADLCYLSTVDWSLILDAVSNNYIVGNKP ems_3hM_139_recovered_0001__27__I
STRNAEFIVLLAELCAKSQNDPSLQLYVKKVKKIVESLLSNGDEKSAEEVARKALEYCADG EICGPGIDIRNDYQQLKRLENCTVIEGYLHILLISKARSYRFPKLTVITEYLLLFRVAGLESLGDLFPNLTVIRGWKLFYNYALVIFEMTNLKDIGLYNLRNITRGAIRIEKNADLCYLSTVDWSLILDAVSNNYIVGNKP ems_3hM_139_recovered_0001__26__L
STRNAEFIVLLAELCAKSQNDPSLQETVKKVKKIVESLLSNGDEKSAEEVARKALEYCADG EICGPGIDIRNDYQQLKRLENCTVIEGYLHILLISKARSYRFPKLTVITEYLLLFRVAGLESLGDLFPNLTVIRGWKLFYNYALVIFEMTNLKDIGLYNLRNITRGAIRIEKNADLCYLSTVDWSLILDAVSNNYIVGNKP ems_3hM_139_recovered_0001__27__T
STRNAEFIVLLAELCAKSQNDPSLQRYVKKVKKIVESLLSNGDEKSAEEVARKALEYCADG EICGPGIDIRNDYQQLKRLENCTVIEGYLHILLISKARSYRFPKLTVITEYLLLFRVAGLESLGDLFPNLTVIRGWKLFYNYALVIFEMTNLKDIGLYNLRNITRGAIRIEKNADLCYLSTVDWSLILDAVSNNYIVGNKP ems_3hM_139_recovered_0001__26__R
STREAEFIVLLAELCAKSQNDPSLQEYVKKVKKIVESLLSNGDEKSAEEVARKALEYCADG EICGPGIDIRNDYQQLKRLENCTVIEGYLHILLISKARSYRFPKLTVITEYLLLFRVAGLESLGDLFPNLTVIRGWKLFYNYALVIFEMTNLKDIGLYNLRNITRGAIRIEKNADLCYLSTVDWSLILDAVSNNYIVGNKP ems_3hM_139_recovered_0001__4__E
STRNAEFIVLLAELCAKSQNDPSLQEYVKKVKKIVESFLSNGDEKSAEEVARKALEYCADG EICGPGIDIRNDYQQLKRLENCTVIEGYLHILLISKARSYRFPKLTVITEYLLLFRVAGLESLGDLFPNLTVIRGWKLFYNYALVIFEMTNLKDIGLYNLRNITRGAIRIEKNADLCYLSTVDWSLILDAVSNNYIVGNKP ems_3hM_139_recovered_0001__38__F
STRNAEFIVLLAELCAKSQNDPSLQEYVKKVKKIVERLLSNGDEKSAEEVARKALEYCADG EICGPGIDIRNDYQQLKRLENCTVIEGYLHILLISKARSYRFPKLTVITEYLLLFRVAGLESLGDLFPNLTVIRGWKLFYNYALVIFEMTNLKDIGLYNLRNITRGAIRIEKNADLCYLSTVDWSLILDAVSNNYIVGNKP ems_3hM_139_recovered_0001__37__R
STRNAEFIVLLAELCAKSQNDPSLQEYVKKVKKLVESLLSNGDEKSAEEVARKALEYCADG EICGPGIDIRNDYQQLKRLENCTVIEGYLHILLISKARSYRFPKLTVITEYLLLFRVAGLESLGDLFPNLTVIRGWKLFYNYALVIFEMTNLKDIGLYNLRNITRGAIRIEKNADLCYLSTVDWSLILDAVSNNYIVGNKP ems_3hM_139_recovered_0001__34__L
STRNAEFIVLLAELCAKSQNDPSLQEYVKKVAKIVESLLSNGDEKSAEEVARKALEYCADG EICGPGIDIRNDYQQLKRLENCTVIEGYLHILLISKARSYRFPKLTVITEYLLLFRVAGLESLGDLFPNLTVIRGWKLFYNYALVIFEMTNLKDIGLYNLRNITRGAIRIEKNADLCYLSTVDWSLILDAVSNNYIVGNKP ems_3hM_139_recovered_0001__32__A
STRNAEFIVLLAELCAKSQNDPSLQEYVKKVKKYVESLLSNGDEKSAEEVARKALEYCADG EICGPGIDIRNDYQQLKRLENCTVIEGYLHILLISKARSYRFPKLTVITEYLLLFRVAGLESLGDLFPNLTVIRGWKLFYNYALVIFEMTNLKDIGLYNLRNITRGAIRIEKNADLCYLSTVDWSLILDAVSNNYIVGNKP ems_3hM_139_recovered_0001__34__Y
STRNAEFIVLLAELCAKSQNDPSLQEYVKKVKKNVESLLSNGDEKSAEEVARKALEYCADG EICGPGIDIRNDYQQLKRLENCTVIEGYLHILLISKARSYRFPKLTVITEYLLLFRVAGLESLGDLFPNLTVIRGWKLFYNYALVIFEMTNLKDIGLYNLRNITRGAIRIEKNADLCYLSTVDWSLILDAVSNNYIVGNKP ems_3hM_139_recovered_0001__34__N
STRNAEFIVLLAELCAKSQNDPSLQEYVKKVKKICESLLSNGDEKSAEEVARKALEYCADG EICGPGIDIRNDYQQLKRLENCTVIEGYLHILLISKARSYRFPKLTVITEYLLLFRVAGLESLGDLFPNLTVIRGWKLFYNYALVIFEMTNLKDIGLYNLRNITRGAIRIEKNADLCYLSTVDWSLILDAVSNNYIVGNKP ems_3hM_139_recovered_0001__35__C
STRNAEFIVLLAELCAKSQNDPSLQEYVKKVKKIVESLLSNGDEKSAEEVASKALEYCADG EICGPGIDIRNDYQQLKRLENCTVIEGYLHILLISKARSYRFPKLTVITEYLLLFRVAGLESLGDLFPNLTVIRGWKLFYNYALVIFEMTNLKDIGLYNLRNITRGAIRIEKNADLCYLSTVDWSLILDAVSNNYIVGNKP ems_3hM_139_recovered_0001__52__S
STRNAEFIVLLAELCAKSQNPPSLQEYVKKVKKIVESLLSNGDEKSAEEVARKALEYCADG EICGPGIDIRNDYQQLKRLENCTVIEGYLHILLISKARSYRFPKLTVITEYLLLFRVAGLESLGDLFPNLTVIRGWKLFYNYALVIFEMTNLKDIGLYNLRNITRGAIRIEKNADLCYLSTVDWSLILDAVSNNYIVGNKP ems_3hM_139_recovered_0001__21__P
STRNAEFIVLLAELCAKSQNDPELQEYVKKVKKIVESLLSNGDEKSAEEVARKALEYCADG EICGPGIDIRNDYQQLKRLENCTVIEGYLHILLISKARSYRFPKLTVITEYLLLFRVAGLESLGDLFPNLTVIRGWKLFYNYALVIFEMTNLKDIGLYNLRNITRGAIRIEKNADLCYLSTVDWSLILDAVSNNYIVGNKP ems_3hM_139_recovered_0001__23__E
STRNAEFIVLLAELCAKSQNDPSLQEYVKKVKKIVESLLSNGDEKSAEEVARKALCYCADG EICGPGIDIRNDYQQLKRLENCTVIEGYLHILLISKARSYRFPKLTVITEYLLLFRVAGLESLGDLFPNLTVIRGWKLFYNYALVIFEMTNLKDIGLYNLRNITRGAIRIEKNADLCYLSTVDWSLILDAVSNNYIVGNKP ems_3hM_139_recovered_0001__56__C
STRNAEFIVLLAELCAKSQNDPSLQEYVKKVKKIVESLLSNGDEKSAEEVARKALIYCADG EICGPGIDIRNDYQQLKRLENCTVIEGYLHILLISKARSYRFPKLTVITEYLLLFRVAGLESLGDLFPNLTVIRGWKLFYNYALVIFEMTNLKDIGLYNLRNITRGAIRIEKNADLCYLSTVDWSLILDAVSNNYIVGNKP ems_3hM_139_recovered_0001__56__I
STRNAEFIVLLAELCAKSQNDPSLQEYVKKVKKIVESLLSNGDEKSAEEVARKAHEYCADG EICGPGIDIRNDYQQLKRLENCTVIEGYLHILLISKARSYRFPKLTVITEYLLLFRVAGLESLGDLFPNLTVIRGWKLFYNYALVIFEMTNLKDIGLYNLRNITRGAIRIEKNADLCYLSTVDWSLILDAVSNNYIVGNKP ems_3hM_139_recovered_0001__55__H
STRNAEFIVLLAELCAKSQNDPSLQEYVKKVKKIVESLLSNGDEKSAEEVARKNLEYCADG EICGPGIDIRNDYQQLKRLENCTVIEGYLHILLISKARSYRFPKLTVITEYLLLFRVAGLESLGDLFPNLTVIRGWKLFYNYALVIFEMTNLKDIGLYNLRNITRGAIRIEKNADLCYLSTVDWSLILDAVSNNYIVGNKP ems_3hM_139_recovered_0001__54__N
STRNHEFIVLLAELCAKSQNDPSLQEYVKKVKKIVESLLSNGDEKSAEEVARKALEYCADG EICGPGIDIRNDYQQLKRLENCTVIEGYLHILLISKARSYRFPKLTVITEYLLLFRVAGLESLGDLFPNLTVIRGWKLFYNYALVIFEMTNLKDIGLYNLRNITRGAIRIEKNADLCYLSTVDWSLILDAVSNNYIVGNKP ems_3hM_139_recovered_0001__5__H
STSNAEFIVLLAELCAKSQNDPSLQEYVKKVKKIVESLLSNGDEKSAEEVARKALEYCADG EICGPGIDIRNDYQQLKRLENCTVIEGYLHILLISKARSYRFPKLTVITEYLLLFRVAGLESLGDLFPNLTVIRGWKLFYNYALVIFEMTNLKDIGLYNLRNITRGAIRIEKNADLCYLSTVDWSLILDAVSNNYIVGNKP ems_3hM_139_recovered_0001__3__S
STYNAEFIVLLAELCAKSQNDPSLQEYVKKVKKIVESLLSNGDEKSAEEVARKALEYCADG EICGPGIDIRNDYQQLKRLENCTVIEGYLHILLISKARSYRFPKLTVITEYLLLFRVAGLESLGDLFPNLTVIRGWKLFYNYALVIFEMTNLKDIGLYNLRNITRGAIRIEKNADLCYLSTVDWSLILDAVSNNYIVGNKP ems_3hM_139_recovered_0001__3__Y
STRNAEFIVLLAELCAKSRNDPSLQEYVKKVKKIVESLLSNGDEKSAEEVARKALEYCADG EICGPGIDIRNDYQQLKRLENCTVIEGYLHILLISKARSYRFPKLTVITEYLLLFRVAGLESLGDLFPNLTVIRGWKLFYNYALVIFEMTNLKDIGLYNLRNITRGAIRIEKNADLCYLSTVDWSLILDAVSNNYIVGNKP ems_3hM_139_recovered_0001__19__R
STRNAEFIVLLAELCAKSFNDPSLQEYVKKVKKIVESLLSNGDEKSAEEVARKALEYCADG EICGPGIDIRNDYQQLKRLENCTVIEGYLHILLISKARSYRFPKLTVITEYLLLFRVAGLESLGDLFPNLTVIRGWKLFYNYALVIFEMTNLKDIGLYNLRNITRGAIRIEKNADLCYLSTVDWSLILDAVSNNYIVGNKP ems_3hM_139_recovered_0001__19__F
STRNAEFIVLLAELCAKSQDDPSLQEYVKKVKKIVESLLSNGDEKSAEEVARKALEYCADG EICGPGIDIRNDYQQLKRLENCTVIEGYLHILLISKARSYRFPKLTVITEYLLLFRVAGLESLGDLFPNLTVIRGWKLFYNYALVIFEMTNLKDIGLYNLRNITRGAIRIEKNADLCYLSTVDWSLILDAVSNNYIVGNKP ems_3hM_139_recovered_0001__20__D
STRNAEFIVLLAELCAKSQNDPSLQTYVKKVKKIVESLLSNGDEKSAEEVARKALEYCADG EICGPGIDIRNDYQQLKRLENCTVIEGYLHILLISKARSYRFPKLTVITEYLLLFRVAGLESLGDLFPNLTVIRGWKLFYNYALVIFEMTNLKDIGLYNLRNITRGAIRIEKNADLCYLSTVDWSLILDAVSNNYIVGNKP ems_3hM_139_recovered_0001__26__T
STRNAEFIVLLAELCAKSQNDPSLQEYVKKVKKIVESLLSNGDEKSAEEVAFKALEYCADG EICGPGIDIRNDYQQLKRLENCTVIEGYLHILLISKARSYRFPKLTVITEYLLLFRVAGLESLGDLFPNLTVIRGWKLFYNYALVIFEMTNLKDIGLYNLRNITRGAIRIEKNADLCYLSTVDWSLILDAVSNNYIVGNKP ems_3hM_139_recovered_0001__52__F
STRNAEFIVLLAELCAKSQNDPSLQEYVKKVKKIVESLLSNGDEKSAEEVNRKALEYCADG EICGPGIDIRNDYQQLKRLENCTVIEGYLHILLISKARSYRFPKLTVITEYLLLFRVAGLESLGDLFPNLTVIRGWKLFYNYALVIFEMTNLKDIGLYNLRNITRGAIRIEKNADLCYLSTVDWSLILDAVSNNYIVGNKP ems_3hM_139_recovered_0001__51__N
STRNAEFIKLLAELCAKSQNDPSLQEYVKKVKKIVESLLSNGDEKSAEEVARKALEYCADG EICGPGIDIRNDYQQLKRLENCTVIEGYLHILLISKARSYRFPKLTVITEYLLLFRVAGLESLGDLFPNLTVIRGWKLFYNYALVIFEMTNLKDIGLYNLRNITRGAIRIEKNADLCYLSTVDWSLILDAVSNNYIVGNKP ems_3hM_139_recovered_0001__9__K
STRNAEFIVLLAELCAKSQNDPSLQEYVKKVKKIVESLLSNGDEKSNEEVARKALEYCADG EICGPGIDIRNDYQQLKRLENCTVIEGYLHILLISKARSYRFPKLTVITEYLLLFRVAGLESLGDLFPNLTVIRGWKLFYNYALVIFEMTNLKDIGLYNLRNITRGAIRIEKNADLCYLSTVDWSLILDAVSNNYIVGNKP ems_3hM_139_recovered_0001__47__N
STRNAEFIVLLAELCAKSQNDPSLQEYVKKVKKIVESLLSNGDEMSAEEVARKALEYCADG EICGPGIDIRNDYQQLKRLENCTVIEGYLHILLISKARSYRFPKLTVITEYLLLFRVAGLESLGDLFPNLTVIRGWKLFYNYALVIFEMTNLKDIGLYNLRNITRGAIRIEKNADLCYLSTVDWSLILDAVSNNYIVGNKP ems_3hM_139_recovered_0001__45__M
STRNAEFIVLLAELCAKSQNDPSLQEYVKKVKKIVESLLSNGDNKSAEEVARKALEYCADG EICGPGIDIRNDYQQLKRLENCTVIEGYLHILLISKARSYRFPKLTVITEYLLLFRVAGLESLGDLFPNLTVIRGWKLFYNYALVIFEMTNLKDIGLYNLRNITRGAIRIEKNADLCYLSTVDWSLILDAVSNNYIVGNKP ems_3hM_139_recovered_0001__44__N
STRNAEFIVLLAELCAKSQNDPSLQEYVKKVKKIVESLLSNGDPKSAEEVARKALEYCADG EICGPGIDIRNDYQQLKRLENCTVIEGYLHILLISKARSYRFPKLTVITEYLLLFRVAGLESLGDLFPNLTVIRGWKLFYNYALVIFEMTNLKDIGLYNLRNITRGAIRIEKNADLCYLSTVDWSLILDAVSNNYIVGNKP ems_3hM_139_recovered_0001__44__P
STRNAEFIVLLAELCAKSQNDPSLQEYVKKVKKIVESLLSNGDEKWAEEVARKALEYCADG EICGPGIDIRNDYQQLKRLENCTVIEGYLHILLISKARSYRFPKLTVITEYLLLFRVAGLESLGDLFPNLTVIRGWKLFYNYALVIFEMTNLKDIGLYNLRNITRGAIRIEKNADLCYLSTVDWSLILDAVSNNYIVGNKP ems_3hM_139_recovered_0001__46__W
STRNAEFIVLQAELCAKSQNDPSLQEYVKKVKKIVESLLSNGDEKSAEEVARKALEYCADG EICGPGIDIRNDYQQLKRLENCTVIEGYLHILLISKARSYRFPKLTVITEYLLLFRVAGLESLGDLFPNLTVIRGWKLFYNYALVIFEMTNLKDIGLYNLRNITRGAIRIEKNADLCYLSTVDWSLILDAVSNNYIVGNKP ems_3hM_139_recovered_0001__11__Q
STRNAEFIVLTAELCAKSQNDPSLQEYVKKVKKIVESLLSNGDEKSAEEVARKALEYCADG EICGPGIDIRNDYQQLKRLENCTVIEGYLHILLISKARSYRFPKLTVITEYLLLFRVAGLESLGDLFPNLTVIRGWKLFYNYALVIFEMTNLKDIGLYNLRNITRGAIRIEKNADLCYLSTVDWSLILDAVSNNYIVGNKP ems_3hM_139_recovered_0001__11__T
STRNAEFIVLLAELCAKSQNDPSLQEYVKKVKKIVESLLSNGDEKSAEEVARKMLEYCADG EICGPGIDIRNDYQQLKRLENCTVIEGYLHILLISKARSYRFPKLTVITEYLLLFRVAGLESLGDLFPNLTVIRGWKLFYNYALVIFEMTNLKDIGLYNLRNITRGAIRIEKNADLCYLSTVDWSLILDAVSNNYIVGNKP ems_3hM_139_recovered_0001__54__M
STRNAEFIVLLAELCAKSQNDPSLQEYVKKVKKIVESLLSNGDEKSAEEVARKAGEYCADG EICGPGIDIRNDYQQLKRLENCTVIEGYLHILLISKARSYRFPKLTVITEYLLLFRVAGLESLGDLFPNLTVIRGWKLFYNYALVIFEMTNLKDIGLYNLRNITRGAIRIEKNADLCYLSTVDWSLILDAVSNNYIVGNKP ems_3hM_139_recovered_0001__55__G
GTRNAEFIVLLAELCAKSQNDPSLQEYVKKVKKIVESLLSNGDEKSAEEVARKALEYCADG EICGPGIDIRNDYQQLKRLENCTVIEGYLHILLISKARSYRFPKLTVITEYLLLFRVAGLESLGDLFPNLTVIRGWKLFYNYALVIFEMTNLKDIGLYNLRNITRGAIRIEKNADLCYLSTVDWSLILDAVSNNYIVGNKP ems_3hM_139_recovered_0001__1__G
STRNAEFIVLLAELCAKSQNDPSLQEYVKKVKKIVESLLSNGDEKSAEEVAREALEYCADG EICGPGIDIRNDYQQLKRLENCTVIEGYLHILLISKARSYRFPKLTVITEYLLLFRVAGLESLGDLFPNLTVIRGWKLFYNYALVIFEMTNLKDIGLYNLRNITRGAIRIEKNADLCYLSTVDWSLILDAVSNNYIVGNKP ems_3hM_139_recovered_0001__53__E
STRNAEFIVLLMELCAKSQNDPSLQEYVKKVKKIVESLLSNGDEKSAEEVARKALEYCADG EICGPGIDIRNDYQQLKRLENCTVIEGYLHILLISKARSYRFPKLTVITEYLLLFRVAGLESLGDLFPNLTVIRGWKLFYNYALVIFEMTNLKDIGLYNLRNITRGAIRIEKNADLCYLSTVDWSLILDAVSNNYIVGNKP ems_3hM_139_recovered_0001__12__M
STRNAEFIVLLAELCAKSQNDPSLQEYVKKDKKIVESLLSNGDEKSAEEVARKALEYCADG EICGPGIDIRNDYQQLKRLENCTVIEGYLHILLISKARSYRFPKLTVITEYLLLFRVAGLESLGDLFPNLTVIRGWKLFYNYALVIFEMTNLKDIGLYNLRNITRGAIRIEKNADLCYLSTVDWSLILDAVSNNYIVGNKP ems_3hM_139_recovered_0001__31__D
STRNAEFIVLLAELCAKSQNDPSLLEYVKKVKKIVESLLSNGDEKSAEEVARKALEYCADG EICGPGIDIRNDYQQLKRLENCTVIEGYLHILLISKARSYRFPKLTVITEYLLLFRVAGLESLGDLFPNLTVIRGWKLFYNYALVIFEMTNLKDIGLYNLRNITRGAIRIEKNADLCYLSTVDWSLILDAVSNNYIVGNKP ems_3hM_139_recovered_0001__25__L
STRIAEFIVLLAELCAKSQNDPSLQEYVKKVKKIVESLLSNGDEKSAEEVARKALEYCADG EICGPGIDIRNDYQQLKRLENCTVIEGYLHILLISKARSYRFPKLTVITEYLLLFRVAGLESLGDLFPNLTVIRGWKLFYNYALVIFEMTNLKDIGLYNLRNITRGAIRIEKNADLCYLSTVDWSLILDAVSNNYIVGNKP ems_3hM_139_recovered_0001__4__I
STRNAEFIVLLAELCAKSQNDPSLQEYVKKIKKIVESLLSNGDEKSAEEVARKALEYCADG EICGPGIDIRNDYQQLKRLENCTVIEGYLHILLISKARSYRFPKLTVITEYLLLFRVAGLESLGDLFPNLTVIRGWKLFYNYALVIFEMTNLKDIGLYNLRNITRGAIRIEKNADLCYLSTVDWSLILDAVSNNYIVGNKP ems_3hM_139_recovered_0001__31__I
STRNAEFIVLLAELCAKSQNDPSLQEYVKKLKKIVESLLSNGDEKSAEEVARKALEYCADG EICGPGIDIRNDYQQLKRLENCTVIEGYLHILLISKARSYRFPKLTVITEYLLLFRVAGLESLGDLFPNLTVIRGWKLFYNYALVIFEMTNLKDIGLYNLRNITRGAIRIEKNADLCYLSTVDWSLILDAVSNNYIVGNKP ems_3hM_139_recovered_0001__31__L
STRNAEFIVLLAELCAKSQNDPSLQEYVKKVKKIVESLLSNGDEKSAEEVARKALEYCADA EICGPGIDIRNDYQQLKRLENCTVIEGYLHILLISKARSYRFPKLTVITEYLLLFRVAGLESLGDLFPNLTVIRGWKLFYNYALVIFEMTNLKDIGLYNLRNITRGAIRIEKNADLCYLSTVDWSLILDAVSNNYIVGNKP ems_3hM_139_recovered_0001__61__A
STRNAEFHVLLAELCAKSQNDPSLQEYVKKVKKIVESLLSNGDEKSAEEVARKALEYCADG EICGPGIDIRNDYQQLKRLENCTVIEGYLHILLISKARSYRFPKLTVITEYLLLFRVAGLESLGDLFPNLTVIRGWKLFYNYALVIFEMTNLKDIGLYNLRNITRGAIRIEKNADLCYLSTVDWSLILDAVSNNYIVGNKP ems_3hM_139_recovered_0001__8__H
STRNAETIVLLAELCAKSQNDPSLQEYVKKVKKIVESLLSNGDEKSAEEVARKALEYCADG EICGPGIDIRNDYQQLKRLENCTVIEGYLHILLISKARSYRFPKLTVITEYLLLFRVAGLESLGDLFPNLTVIRGWKLFYNYALVIFEMTNLKDIGLYNLRNITRGAIRIEKNADLCYLSTVDWSLILDAVSNNYIVGNKP ems_3hM_139_recovered_0001__7__T
STRNAERIVLLAELCAKSQNDPSLQEYVKKVKKIVESLLSNGDEKSAEEVARKALEYCADG EICGPGIDIRNDYQQLKRLENCTVIEGYLHILLISKARSYRFPKLTVITEYLLLFRVAGLESLGDLFPNLTVIRGWKLFYNYALVIFEMTNLKDIGLYNLRNITRGAIRIEKNADLCYLSTVDWSLILDAVSNNYIVGNKP ems_3hM_139_recovered_0001__7__R
QTRNAEFIVLLAELCAKSQNDPSLQEYVKKVKKIVESLLSNGDEKSAEEVARKALEYCADG EICGPGIDIRNDYQQLKRLENCTVIEGYLHILLISKARSYRFPKLTVITEYLLLFRVAGLESLGDLFPNLTVIRGWKLFYNYALVIFEMTNLKDIGLYNLRNITRGAIRIEKNADLCYLSTVDWSLILDAVSNNYIVGNKP ems_3hM_139_recovered_0001__1__Q
STRNAHFIVLLAELCAKSQNDPSLQEYVKKVKKIVESLLSNGDEKSAEEVARKALEYCADG EICGPGIDIRNDYQQLKRLENCTVIEGYLHILLISKARSYRFPKLTVITEYLLLFRVAGLESLGDLFPNLTVIRGWKLFYNYALVIFEMTNLKDIGLYNLRNITRGAIRIEKNADLCYLSTVDWSLILDAVSNNYIVGNKP ems_3hM_139_recovered_0001__6__H
STRNMEFIVLLAELCAKSQNDPSLQEYVKKVKKIVESLLSNGDEKSAEEVARKALEYCADG EICGPGIDIRNDYQQLKRLENCTVIEGYLHILLISKARSYRFPKLTVITEYLLLFRVAGLESLGDLFPNLTVIRGWKLFYNYALVIFEMTNLKDIGLYNLRNITRGAIRIEKNADLCYLSTVDWSLILDAVSNNYIVGNKP ems_3hM_139_recovered_0001__5__M
STRNAGFIVLLAELCAKSQNDPSLQEYVKKVKKIVESLLSNGDEKSAEEVARKALEYCADG EICGPGIDIRNDYQQLKRLENCTVIEGYLHILLISKARSYRFPKLTVITEYLLLFRVAGLESLGDLFPNLTVIRGWKLFYNYALVIFEMTNLKDIGLYNLRNITRGAIRIEKNADLCYLSTVDWSLILDAVSNNYIVGNKP ems_3hM_139_recovered_0001__6__G
STRNAIFIVLLAELCAKSQNDPSLQEYVKKVKKIVESLLSNGDEKSAEEVARKALEYCADG EICGPGIDIRNDYQQLKRLENCTVIEGYLHILLISKARSYRFPKLTVITEYLLLFRVAGLESLGDLFPNLTVIRGWKLFYNYALVIFEMTNLKDIGLYNLRNITRGAIRIEKNADLCYLSTVDWSLILDAVSNNYIVGNKP ems_3hM_139_recovered_0001__6__I
STRNAEFIVLLAELCAKSQNDPSLQEYVKKVKKIVESLLSNGDEKSAEGVARKALEYCADG EICGPGIDIRNDYQQLKRLENCTVIEGYLHILLISKARSYRFPKLTVITEYLLLFRVAGLESLGDLFPNLTVIRGWKLFYNYALVIFEMTNLKDIGLYNLRNITRGAIRIEKNADLCYLSTVDWSLILDAVSNNYIVGNKP ems_3hM_139_recovered_0001__49__G
STRWAEFIVLLAELCAKSQNDPSLQEYVKKVKKIVESLLSNGDEKSAEEVARKALEYCADG EICGPGIDIRNDYQQLKRLENCTVIEGYLHILLISKARSYRFPKLTVITEYLLLFRVAGLESLGDLFPNLTVIRGWKLFYNYALVIFEMTNLKDIGLYNLRNITRGAIRIEKNADLCYLSTVDWSLILDAVSNNYIVGNKP ems_3hM_139_recovered_0001__4__W
STRHAEFIVLLAELCAKSQNDPSLQEYVKKVKKIVESLLSNGDEKSAEEVARKALEYCADG EICGPGIDIRNDYQQLKRLENCTVIEGYLHILLISKARSYRFPKLTVITEYLLLFRVAGLESLGDLFPNLTVIRGWKLFYNYALVIFEMTNLKDIGLYNLRNITRGAIRIEKNADLCYLSTVDWSLILDAVSNNYIVGNKP ems_3hM_139_recovered_0001__4__H
STRNAEFIVLLAELCAKSQNDPSLQEYVKKVKKIVESLLSNGDEKSAEEVARKALEYCADR EICGPGIDIRNDYQQLKRLENCTVIEGYLHILLISKARSYRFPKLTVITEYLLLFRVAGLESLGDLFPNLTVIRGWKLFYNYALVIFEMTNLKDIGLYNLRNITRGAIRIEKNADLCYLSTVDWSLILDAVSNNYIVGNKP ems_3hM_139_recovered_0001__61__R
STRNAEFIVLLAELCAKSQNDPSLQEYVKKVKKIVESLLSNGDEKSAEEVARKALEYCADL EICGPGIDIRNDYQQLKRLENCTVIEGYLHILLISKARSYRFPKLTVITEYLLLFRVAGLESLGDLFPNLTVIRGWKLFYNYALVIFEMTNLKDIGLYNLRNITRGAIRIEKNADLCYLSTVDWSLILDAVSNNYIVGNKP ems_3hM_139_recovered_0001__61__L
STRNAEFIVLLAELCAKSQNDPSLQEYVKKVKKIGESLLSNGDEKSAEEVARKALEYCADG EICGPGIDIRNDYQQLKRLENCTVIEGYLHILLISKARSYRFPKLTVITEYLLLFRVAGLESLGDLFPNLTVIRGWKLFYNYALVIFEMTNLKDIGLYNLRNITRGAIRIEKNADLCYLSTVDWSLILDAVSNNYIVGNKP ems_3hM_139_recovered_0001__35__G
STRNAEFIVLLAELCAKSQNDPSLQEYVKKVKKITESLLSNGDEKSAEEVARKALEYCADG EICGPGIDIRNDYQQLKRLENCTVIEGYLHILLISKARSYRFPKLTVITEYLLLFRVAGLESLGDLFPNLTVIRGWKLFYNYALVIFEMTNLKDIGLYNLRNITRGAIRIEKNADLCYLSTVDWSLILDAVSNNYIVGNKP ems_3hM_139_recovered_0001__35__T
STRNAEFIVLLAELCAKSQNDPSLQEYVKKVKKIVQSLLSNGDEKSAEEVARKALEYCADG EICGPGIDIRNDYQQLKRLENCTVIEGYLHILLISKARSYRFPKLTVITEYLLLFRVAGLESLGDLFPNLTVIRGWKLFYNYALVIFEMTNLKDIGLYNLRNITRGAIRIEKNADLCYLSTVDWSLILDAVSNNYIVGNKP ems_3hM_139_recovered_0001__36__Q
STRNAEFIVLLAELCAKSQNDPSLQEYVKKVKKIVEKLLSNGDEKSAEEVARKALEYCADG EICGPGIDIRNDYQQLKRLENCTVIEGYLHILLISKARSYRFPKLTVITEYLLLFRVAGLESLGDLFPNLTVIRGWKLFYNYALVIFEMTNLKDIGLYNLRNITRGAIRIEKNADLCYLSTVDWSLILDAVSNNYIVGNKP ems_3hM_139_recovered_0001__37__K
STRNAEFIVLLAELCAKSQNDPSLQEYVKKVKKIVESLLSNGDEKSAEEVARKALEYCADV EICGPGIDIRNDYQQLKRLENCTVIEGYLHILLISKARSYRFPKLTVITEYLLLFRVAGLESLGDLFPNLTVIRGWKLFYNYALVIFEMTNLKDIGLYNLRNITRGAIRIEKNADLCYLSTVDWSLILDAVSNNYIVGNKP ems_3hM_139_recovered_0001__61__V
STRNAEFIVLLAELCAKSQNDPSLQEYVKKVKKIVESLLSNGDEKSAEEVARKALEYCADW EICGPGIDIRNDYQQLKRLENCTVIEGYLHILLISKARSYRFPKLTVITEYLLLFRVAGLESLGDLFPNLTVIRGWKLFYNYALVIFEMTNLKDIGLYNLRNITRGAIRIEKNADLCYLSTVDWSLILDAVSNNYIVGNKP ems_3hM_139_recovered_0001__61__W
STRNAEFIVLLAELCAKSQNDPSLQEYVKKVKFIVESLLSNGDEKSAEEVARKALEYCADG EICGPGIDIRNDYQQLKRLENCTVIEGYLHILLISKARSYRFPKLTVITEYLLLFRVAGLESLGDLFPNLTVIRGWKLFYNYALVIFEMTNLKDIGLYNLRNITRGAIRIEKNADLCYLSTVDWSLILDAVSNNYIVGNKP ems_3hM_139_recovered_0001__33__F
STRNAEFIVLLAELCAKSQNDPSLQEYVKKVPKIVESLLSNGDEKSAEEVARKALEYCADG EICGPGIDIRNDYQQLKRLENCTVIEGYLHILLISKARSYRFPKLTVITEYLLLFRVAGLESLGDLFPNLTVIRGWKLFYNYALVIFEMTNLKDIGLYNLRNITRGAIRIEKNADLCYLSTVDWSLILDAVSNNYIVGNKP ems_3hM_139_recovered_0001__32__P
STRNAEFIVLLAELCAKSQNDPSLQEYVKKVYKIVESLLSNGDEKSAEEVARKALEYCADG EICGPGIDIRNDYQQLKRLENCTVIEGYLHILLISKARSYRFPKLTVITEYLLLFRVAGLESLGDLFPNLTVIRGWKLFYNYALVIFEMTNLKDIGLYNLRNITRGAIRIEKNADLCYLSTVDWSLILDAVSNNYIVGNKP ems_3hM_139_recovered_0001__32__Y
STRNAEFIVLLAELCAKSQNDPSLQEYVKKVKMIVESLLSNGDEKSAEEVARKALEYCADG EICGPGIDIRNDYQQLKRLENCTVIEGYLHILLISKARSYRFPKLTVITEYLLLFRVAGLESLGDLFPNLTVIRGWKLFYNYALVIFEMTNLKDIGLYNLRNITRGAIRIEKNADLCYLSTVDWSLILDAVSNNYIVGNKP ems_3hM_139_recovered_0001__33__M
STWNAEFIVLLAELCAKSQNDPSLQEYVKKVKKIVESLLSNGDEKSAEEVARKALEYCADG EICGPGIDIRNDYQQLKRLENCTVIEGYLHILLISKARSYRFPKLTVITEYLLLFRVAGLESLGDLFPNLTVIRGWKLFYNYALVIFEMTNLKDIGLYNLRNITRGAIRIEKNADLCYLSTVDWSLILDAVSNNYIVGNKP ems_3hM_139_recovered_0001__3__W
STRNAEFIVLWAELCAKSQNDPSLQEYVKKVKKIVESLLSNGDEKSAEEVARKALEYCADG EICGPGIDIRNDYQQLKRLENCTVIEGYLHILLISKARSYRFPKLTVITEYLLLFRVAGLESLGDLFPNLTVIRGWKLFYNYALVIFEMTNLKDIGLYNLRNITRGAIRIEKNADLCYLSTVDWSLILDAVSNNYIVGNKP ems_3hM_139_recovered_0001__11__W
STRNAEFIVLLIELCAKSQNDPSLQEYVKKVKKIVESLLSNGDEKSAEEVARKALEYCADG EICGPGIDIRNDYQQLKRLENCTVIEGYLHILLISKARSYRFPKLTVITEYLLLFRVAGLESLGDLFPNLTVIRGWKLFYNYALVIFEMTNLKDIGLYNLRNITRGAIRIEKNADLCYLSTVDWSLILDAVSNNYIVGNKP ems_3hM_139_recovered_0001__12__I
STRNAEFIVLLGELCAKSQNDPSLQEYVKKVKKIVESLLSNGDEKSAEEVARKALEYCADG EICGPGIDIRNDYQQLKRLENCTVIEGYLHILLISKARSYRFPKLTVITEYLLLFRVAGLESLGDLFPNLTVIRGWKLFYNYALVIFEMTNLKDIGLYNLRNITRGAIRIEKNADLCYLSTVDWSLILDAVSNNYIVGNKP ems_3hM_139_recovered_0001__12__G
STRNQEFIVLLAELCAKSQNDPSLQEYVKKVKKIVESLLSNGDEKSAEEVARKALEYCADG EICGPGIDIRNDYQQLKRLENCTVIEGYLHILLISKARSYRFPKLTVITEYLLLFRVAGLESLGDLFPNLTVIRGWKLFYNYALVIFEMTNLKDIGLYNLRNITRGAIRIEKNADLCYLSTVDWSLILDAVSNNYIVGNKP ems_3hM_139_recovered_0001__5__Q
STRNAEFIVLLAELCAKSQNDPSLQEYVKKVKRIVESLLSNGDEKSAEEVARKALEYCADG EICGPGIDIRNDYQQLKRLENCTVIEGYLHILLISKARSYRFPKLTVITEYLLLFRVAGLESLGDLFPNLTVIRGWKLFYNYALVIFEMTNLKDIGLYNLRNITRGAIRIEKNADLCYLSTVDWSLILDAVSNNYIVGNKP ems_3hM_139_recovered_0001__33__R
STRNAEFIVLLAELCAKSQNDPSLQEYVKKVKKIVESLESNGDEKSAEEVARKALEYCADG EICGPGIDIRNDYQQLKRLENCTVIEGYLHILLISKARSYRFPKLTVITEYLLLFRVAGLESLGDLFPNLTVIRGWKLFYNYALVIFEMTNLKDIGLYNLRNITRGAIRIEKNADLCYLSTVDWSLILDAVSNNYIVGNKP ems_3hM_139_recovered_0001__39__E
STRNAEFIVLLAELCAKSQNDWSLQEYVKKVKKIVESLLSNGDEKSAEEVARKALEYCADG EICGPGIDIRNDYQQLKRLENCTVIEGYLHILLISKARSYRFPKLTVITEYLLLFRVAGLESLGDLFPNLTVIRGWKLFYNYALVIFEMTNLKDIGLYNLRNITRGAIRIEKNADLCYLSTVDWSLILDAVSNNYIVGNKP ems_3hM_139_recovered_0001__22__W
STRNAEFIVLLAELCAKSQNVPSLQEYVKKVKKIVESLLSNGDEKSAEEVARKALEYCADG EICGPGIDIRNDYQQLKRLENCTVIEGYLHILLISKARSYRFPKLTVITEYLLLFRVAGLESLGDLFPNLTVIRGWKLFYNYALVIFEMTNLKDIGLYNLRNITRGAIRIEKNADLCYLSTVDWSLILDAVSNNYIVGNKP ems_3hM_139_recovered_0001__21__V
STRNAEFIVLLAELCAKSQNDPSLDEYVKKVKKIVESLLSNGDEKSAEEVARKALEYCADG EICGPGIDIRNDYQQLKRLENCTVIEGYLHILLISKARSYRFPKLTVITEYLLLFRVAGLESLGDLFPNLTVIRGWKLFYNYALVIFEMTNLKDIGLYNLRNITRGAIRIEKNADLCYLSTVDWSLILDAVSNNYIVGNKP ems_3hM_139_recovered_0001__25__D
STRNAEFIVLLAELCAKSQNDPSNQEYVKKVKKIVESLLSNGDEKSAEEVARKALEYCADG EICGPGIDIRNDYQQLKRLENCTVIEGYLHILLISKARSYRFPKLTVITEYLLLFRVAGLESLGDLFPNLTVIRGWKLFYNYALVIFEMTNLKDIGLYNLRNITRGAIRIEKNADLCYLSTVDWSLILDAVSNNYIVGNKP ems_3hM_139_recovered_0001__24__N
STRNAEFIVLLAELCAKSQNDPSLQEYKKKVKKIVESLLSNGDEKSAEEVARKALEYCADG EICGPGIDIRNDYQQLKRLENCTVIEGYLHILLISKARSYRFPKLTVITEYLLLFRVAGLESLGDLFPNLTVIRGWKLFYNYALVIFEMTNLKDIGLYNLRNITRGAIRIEKNADLCYLSTVDWSLILDAVSNNYIVGNKP ems_3hM_139_recovered_0001__28__K
STRNAEFIVLEAELCAKSQNDPSLQEYVKKVKKIVESLLSNGDEKSAEEVARKALEYCADG EICGPGIDIRNDYQQLKRLENCTVIEGYLHILLISKARSYRFPKLTVITEYLLLFRVAGLESLGDLFPNLTVIRGWKLFYNYALVIFEMTNLKDIGLYNLRNITRGAIRIEKNADLCYLSTVDWSLILDAVSNNYIVGNKP ems_3hM_139_recovered_0001__11__E
STRNAEFIVALAELCAKSQNDPSLQEYVKKVKKIVESLLSNGDEKSAEEVARKALEYCADG EICGPGIDIRNDYQQLKRLENCTVIEGYLHILLISKARSYRFPKLTVITEYLLLFRVAGLESLGDLFPNLTVIRGWKLFYNYALVIFEMTNLKDIGLYNLRNITRGAIRIEKNADLCYLSTVDWSLILDAVSNNYIVGNKP ems_3hM_139_recovered_0001__10__A
STRNAEFINLLAELCAKSQNDPSLQEYVKKVKKIVESLLSNGDEKSAEEVARKALEYCADG EICGPGIDIRNDYQQLKRLENCTVIEGYLHILLISKARSYRFPKLTVITEYLLLFRVAGLESLGDLFPNLTVIRGWKLFYNYALVIFEMTNLKDIGLYNLRNITRGAIRIEKNADLCYLSTVDWSLILDAVSNNYIVGNKP ems_3hM_139_recovered_0001__9__N
STRNAEFIQLLAELCAKSQNDPSLQEYVKKVKKIVESLLSNGDEKSAEEVARKALEYCADG EICGPGIDIRNDYQQLKRLENCTVIEGYLHILLISKARSYRFPKLTVITEYLLLFRVAGLESLGDLFPNLTVIRGWKLFYNYALVIFEMTNLKDIGLYNLRNITRGAIRIEKNADLCYLSTVDWSLILDAVSNNYIVGNKP ems_3hM_139_recovered_0001__9__Q
STRNAEFIVLLAELCAKSQNDPSLQEYVKCVKKIVESLLSNGDEKSAEEVARKALEYCADG EICGPGIDIRNDYQQLKRLENCTVIEGYLHILLISKARSYRFPKLTVITEYLLLFRVAGLESLGDLFPNLTVIRGWKLFYNYALVIFEMTNLKDIGLYNLRNITRGAIRIEKNADLCYLSTVDWSLILDAVSNNYIVGNKP ems_3hM_139_recovered_0001__30__C
STRNAEFIVLLAELCAKSQNDPSLQEYVKKVKKIVESLLSNGDEKSAEESARKALEYCADG EICGPGIDIRNDYQQLKRLENCTVIEGYLHILLISKARSYRFPKLTVITEYLLLFRVAGLESLGDLFPNLTVIRGWKLFYNYALVIFEMTNLKDIGLYNLRNITRGAIRIEKNADLCYLSTVDWSLILDAVSNNYIVGNKP ems_3hM_139_recovered_0001__50__S
STRNAEFIVLLAELCAKSQNDPSLQEYVKKVKKIVESLLSNGDEKSAEEYARKALEYCADG EICGPGIDIRNDYQQLKRLENCTVIEGYLHILLISKARSYRFPKLTVITEYLLLFRVAGLESLGDLFPNLTVIRGWKLFYNYALVIFEMTNLKDIGLYNLRNITRGAIRIEKNADLCYLSTVDWSLILDAVSNNYIVGNKP ems_3hM_139_recovered_0001__50__Y
STRNAEFIVLLAELCAKSQNDPSLQEYVKKVKKIVESLLSNGDEKSAEELARKALEYCADG EICGPGIDIRNDYQQLKRLENCTVIEGYLHILLISKARSYRFPKLTVITEYLLLFRVAGLESLGDLFPNLTVIRGWKLFYNYALVIFEMTNLKDIGLYNLRNITRGAIRIEKNADLCYLSTVDWSLILDAVSNNYIVGNKP ems_3hM_139_recovered_0001__50__L
STRNAEFIVLLAELCAKSQNDPSLQEYVKKVKKIVESLLSNGDEKSAEEVFRKALEYCADG EICGPGIDIRNDYQQLKRLENCTVIEGYLHILLISKARSYRFPKLTVITEYLLLFRVAGLESLGDLFPNLTVIRGWKLFYNYALVIFEMTNLKDIGLYNLRNITRGAIRIEKNADLCYLSTVDWSLILDAVSNNYIVGNKP ems_3hM_139_recovered_0001__51__F
STRNVEFIVLLAELCAKSQNDPSLQEYVKKVKKIVESLLSNGDEKSAEEVARKALEYCADG EICGPGIDIRNDYQQLKRLENCTVIEGYLHILLISKARSYRFPKLTVITEYLLLFRVAGLESLGDLFPNLTVIRGWKLFYNYALVIFEMTNLKDIGLYNLRNITRGAIRIEKNADLCYLSTVDWSLILDAVSNNYIVGNKP ems_3hM_139_recovered_0001__5__V
STRNAEFIVLLAELCAKSQNDPSLQEYVKKVKKIVESLLQNGDEKSAEEVARKALEYCADG EICGPGIDIRNDYQQLKRLENCTVIEGYLHILLISKARSYRFPKLTVITEYLLLFRVAGLESLGDLFPNLTVIRGWKLFYNYALVIFEMTNLKDIGLYNLRNITRGAIRIEKNADLCYLSTVDWSLILDAVSNNYIVGNKP ems_3hM_139_recovered_0001__40__Q
STRNAEFIVLLAELCAKSQNDPSLQEYVKKRKKIVESLLSNGDEKSAEEVARKALEYCADG EICGPGIDIRNDYQQLKRLENCTVIEGYLHILLISKARSYRFPKLTVITEYLLLFRVAGLESLGDLFPNLTVIRGWKLFYNYALVIFEMTNLKDIGLYNLRNITRGAIRIEKNADLCYLSTVDWSLILDAVSNNYIVGNKP ems_3hM_139_recovered_0001__31__R
STRNAEFIVLLAELCAKSQNDPSLQEYVKKVKKIVESLLSNGDEKSAEEVARKALEYCADY EICGPGIDIRNDYQQLKRLENCTVIEGYLHILLISKARSYRFPKLTVITEYLLLFRVAGLESLGDLFPNLTVIRGWKLFYNYALVIFEMTNLKDIGLYNLRNITRGAIRIEKNADLCYLSTVDWSLILDAVSNNYIVGNKP ems_3hM_139_recovered_0001__61__Y
STRNIEFIVLLAELCAKSQNDPSLQEYVKKVKKIVESLLSNGDEKSAEEVARKALEYCADG EICGPGIDIRNDYQQLKRLENCTVIEGYLHILLISKARSYRFPKLTVITEYLLLFRVAGLESLGDLFPNLTVIRGWKLFYNYALVIFEMTNLKDIGLYNLRNITRGAIRIEKNADLCYLSTVDWSLILDAVSNNYIVGNKP ems_3hM_139_recovered_0001__5__I
STNNAEFIVLLAELCAKSQNDPSLQEYVKKVKKIVESLLSNGDEKSAEEVARKALEYCADG EICGPGIDIRNDYQQLKRLENCTVIEGYLHILLISKARSYRFPKLTVITEYLLLFRVAGLESLGDLFPNLTVIRGWKLFYNYALVIFEMTNLKDIGLYNLRNITRGAIRIEKNADLCYLSTVDWSLILDAVSNNYIVGNKP ems_3hM_139_recovered_0001__3__N
STRNAEFIVLLAELCAKSQNDYSLQEYVKKVKKIVESLLSNGDEKSAEEVARKALEYCADG EICGPGIDIRNDYQQLKRLENCTVIEGYLHILLISKARSYRFPKLTVITEYLLLFRVAGLESLGDLFPNLTVIRGWKLFYNYALVIFEMTNLKDIGLYNLRNITRGAIRIEKNADLCYLSTVDWSLILDAVSNNYIVGNKP ems_3hM_139_recovered_0001__22__Y
STRNAEFIVLLAELCAKSQNDPSLQEYVKKVKKIVESLLSNGDEKSAEEVADKALEYCADG EICGPGIDIRNDYQQLKRLENCTVIEGYLHILLISKARSYRFPKLTVITEYLLLFRVAGLESLGDLFPNLTVIRGWKLFYNYALVIFEMTNLKDIGLYNLRNITRGAIRIEKNADLCYLSTVDWSLILDAVSNNYIVGNKP ems_3hM_139_recovered_0001__52__D
STRNAEFIVLLAELCAKSQNDPSLQEYVKKVQKIVESLLSNGDEKSAEEVARKALEYCADG EICGPGIDIRNDYQQLKRLENCTVIEGYLHILLISKARSYRFPKLTVITEYLLLFRVAGLESLGDLFPNLTVIRGWKLFYNYALVIFEMTNLKDIGLYNLRNITRGAIRIEKNADLCYLSTVDWSLILDAVSNNYIVGNKP ems_3hM_139_recovered_0001__32__Q
STRNAEFIVLLAELCAKSQNDPSLQEYVKKVVKIVESLLSNGDEKSAEEVARKALEYCADG EICGPGIDIRNDYQQLKRLENCTVIEGYLHILLISKARSYRFPKLTVITEYLLLFRVAGLESLGDLFPNLTVIRGWKLFYNYALVIFEMTNLKDIGLYNLRNITRGAIRIEKNADLCYLSTVDWSLILDAVSNNYIVGNKP ems_3hM_139_recovered_0001__32__V
STRNAEFIVLLAELCAKSQNDPSLQEYVKKVKDIVESLLSNGDEKSAEEVARKALEYCADG EICGPGIDIRNDYQQLKRLENCTVIEGYLHILLISKARSYRFPKLTVITEYLLLFRVAGLESLGDLFPNLTVIRGWKLFYNYALVIFEMTNLKDIGLYNLRNITRGAIRIEKNADLCYLSTVDWSLILDAVSNNYIVGNKP ems_3hM_139_recovered_0001__33__D
STRNAEFIVLLAELCAKSQNDPSLQEYVKKVKKIVESLLSNGDEKSAEEVARKAWEYCADG EICGPGIDIRNDYQQLKRLENCTVIEGYLHILLISKARSYRFPKLTVITEYLLLFRVAGLESLGDLFPNLTVIRGWKLFYNYALVIFEMTNLKDIGLYNLRNITRGAIRIEKNADLCYLSTVDWSLILDAVSNNYIVGNKP ems_3hM_139_recovered_0001__55__W
STRNAEFIVLLAELCAKSQNDPSLQEYVKKVKKIVESLLSNGDEKSAEEVARKAEEYCADG EICGPGIDIRNDYQQLKRLENCTVIEGYLHILLISKARSYRFPKLTVITEYLLLFRVAGLESLGDLFPNLTVIRGWKLFYNYALVIFEMTNLKDIGLYNLRNITRGAIRIEKNADLCYLSTVDWSLILDAVSNNYIVGNKP ems_3hM_139_recovered_0001__55__E
STRNAEFIVLLAELCAKSQNDPSLQEYVKKKKKIVESLLSNGDEKSAEEVARKALEYCADG EICGPGIDIRNDYQQLKRLENCTVIEGYLHILLISKARSYRFPKLTVITEYLLLFRVAGLESLGDLFPNLTVIRGWKLFYNYALVIFEMTNLKDIGLYNLRNITRGAIRIEKNADLCYLSTVDWSLILDAVSNNYIVGNKP ems_3hM_139_recovered_0001__31__K
STRNAEFIVLLAELCAKSQNDPSLQEYVKKVKKRVESLLSNGDEKSAEEVARKALEYCADG EICGPGIDIRNDYQQLKRLENCTVIEGYLHILLISKARSYRFPKLTVITEYLLLFRVAGLESLGDLFPNLTVIRGWKLFYNYALVIFEMTNLKDIGLYNLRNITRGAIRIEKNADLCYLSTVDWSLILDAVSNNYIVGNKP ems_3hM_139_recovered_0001__34__R
STRNAEFIVLLAELCAKSQNDPSLQEYVKKVKKIAESLLSNGDEKSAEEVARKALEYCADG EICGPGIDIRNDYQQLKRLENCTVIEGYLHILLISKARSYRFPKLTVITEYLLLFRVAGLESLGDLFPNLTVIRGWKLFYNYALVIFEMTNLKDIGLYNLRNITRGAIRIEKNADLCYLSTVDWSLILDAVSNNYIVGNKP ems_3hM_139_recovered_0001__35__A
STRNAEFIVLLAELCAKSQNDPSLQEYVKKVKKIVESLLLNGDEKSAEEVARKALEYCADG EICGPGIDIRNDYQQLKRLENCTVIEGYLHILLISKARSYRFPKLTVITEYLLLFRVAGLESLGDLFPNLTVIRGWKLFYNYALVIFEMTNLKDIGLYNLRNITRGAIRIEKNADLCYLSTVDWSLILDAVSNNYIVGNKP ems_3hM_139_recovered_0001__40__L
STRNAEFIVLLAELCAKSQNDPSLQEYVKKVKKIVESLLSNGDVKSAEEVARKALEYCADG EICGPGIDIRNDYQQLKRLENCTVIEGYLHILLISKARSYRFPKLTVITEYLLLFRVAGLESLGDLFPNLTVIRGWKLFYNYALVIFEMTNLKDIGLYNLRNITRGAIRIEKNADLCYLSTVDWSLILDAVSNNYIVGNKP ems_3hM_139_recovered_0001__44__V
STRNAEFIVLLAELCAKSQNDPSLQEYVKKVKKIVESLLSNGDSKSAEEVARKALEYCADG EICGPGIDIRNDYQQLKRLENCTVIEGYLHILLISKARSYRFPKLTVITEYLLLFRVAGLESLGDLFPNLTVIRGWKLFYNYALVIFEMTNLKDIGLYNLRNITRGAIRIEKNADLCYLSTVDWSLILDAVSNNYIVGNKP ems_3hM_139_recovered_0001__44__S
STRNAEFIVLLAELCAKSQNDPSLQEYVKKVKKIVESLLSNGDEKSAEEVARKKLEYCADG EICGPGIDIRNDYQQLKRLENCTVIEGYLHILLISKARSYRFPKLTVITEYLLLFRVAGLESLGDLFPNLTVIRGWKLFYNYALVIFEMTNLKDIGLYNLRNITRGAIRIEKNADLCYLSTVDWSLILDAVSNNYIVGNKP ems_3hM_139_recovered_0001__54__K
STRNAEFIVLLAELCAKSQNDPSLQEYVKKVKKIVESLLSNGDEKSAEEVARCALEYCADG EICGPGIDIRNDYQQLKRLENCTVIEGYLHILLISKARSYRFPKLTVITEYLLLFRVAGLESLGDLFPNLTVIRGWKLFYNYALVIFEMTNLKDIGLYNLRNITRGAIRIEKNADLCYLSTVDWSLILDAVSNNYIVGNKP ems_3hM_139_recovered_0001__53__C
STRNAEFIVLLAELCAKSQNDPSLQEYVKKVKKIVESLLSNGDEKSAEEVARWALEYCADG EICGPGIDIRNDYQQLKRLENCTVIEGYLHILLISKARSYRFPKLTVITEYLLLFRVAGLESLGDLFPNLTVIRGWKLFYNYALVIFEMTNLKDIGLYNLRNITRGAIRIEKNADLCYLSTVDWSLILDAVSNNYIVGNKP ems_3hM_139_recovered_0001__53__W
STRNAEFIVLLAELCAKSQNDPSLQEYVKKVKKIVESLLSNGDEKSAPEVARKALEYCADG EICGPGIDIRNDYQQLKRLENCTVIEGYLHILLISKARSYRFPKLTVITEYLLLFRVAGLESLGDLFPNLTVIRGWKLFYNYALVIFEMTNLKDIGLYNLRNITRGAIRIEKNADLCYLSTVDWSLILDAVSNNYIVGNKP ems_3hM_139_recovered_0001__48__P
STRNAEFIVLLAELCAKSQNDPSLQEYVKKVKKIVESLLSNGDEKSAMEVARKALEYCADG EICGPGIDIRNDYQQLKRLENCTVIEGYLHILLISKARSYRFPKLTVITEYLLLFRVAGLESLGDLFPNLTVIRGWKLFYNYALVIFEMTNLKDIGLYNLRNITRGAIRIEKNADLCYLSTVDWSLILDAVSNNYIVGNKP ems_3hM_139_recovered_0001__48__M
STRNAEFIVLLAELCAKSQNDPSLQEYVKKVKKIVESLLSNGDEKSAVEVARKALEYCADG EICGPGIDIRNDYQQLKRLENCTVIEGYLHILLISKARSYRFPKLTVITEYLLLFRVAGLESLGDLFPNLTVIRGWKLFYNYALVIFEMTNLKDIGLYNLRNITRGAIRIEKNADLCYLSTVDWSLILDAVSNNYIVGNKP ems_3hM_139_recovered_0001__48__V
STRNAEFGVLLAELCAKSQNDPSLQEYVKKVKKIVESLLSNGDEKSAEEVARKALEYCADG EICGPGIDIRNDYQQLKRLENCTVIEGYLHILLISKARSYRFPKLTVITEYLLLFRVAGLESLGDLFPNLTVIRGWKLFYNYALVIFEMTNLKDIGLYNLRNITRGAIRIEKNADLCYLSTVDWSLILDAVSNNYIVGNKP ems_3hM_139_recovered_0001__8__G
STRNAEFYVLLAELCAKSQNDPSLQEYVKKVKKIVESLLSNGDEKSAEEVARKALEYCADG EICGPGIDIRNDYQQLKRLENCTVIEGYLHILLISKARSYRFPKLTVITEYLLLFRVAGLESLGDLFPNLTVIRGWKLFYNYALVIFEMTNLKDIGLYNLRNITRGAIRIEKNADLCYLSTVDWSLILDAVSNNYIVGNKP ems_3hM_139_recovered_0001__8__Y
STRNAEVIVLLAELCAKSQNDPSLQEYVKKVKKIVESLLSNGDEKSAEEVARKALEYCADG EICGPGIDIRNDYQQLKRLENCTVIEGYLHILLISKARSYRFPKLTVITEYLLLFRVAGLESLGDLFPNLTVIRGWKLFYNYALVIFEMTNLKDIGLYNLRNITRGAIRIEKNADLCYLSTVDWSLILDAVSNNYIVGNKP ems_3hM_139_recovered_0001__7__V
STRNAEFVVLLAELCAKSQNDPSLQEYVKKVKKIVESLLSNGDEKSAEEVARKALEYCADG EICGPGIDIRNDYQQLKRLENCTVIEGYLHILLISKARSYRFPKLTVITEYLLLFRVAGLESLGDLFPNLTVIRGWKLFYNYALVIFEMTNLKDIGLYNLRNITRGAIRIEKNADLCYLSTVDWSLILDAVSNNYIVGNKP ems_3hM_139_recovered_0001__8__V
STRNAEFWVLLAELCAKSQNDPSLQEYVKKVKKIVESLLSNGDEKSAEEVARKALEYCADG EICGPGIDIRNDYQQLKRLENCTVIEGYLHILLISKARSYRFPKLTVITEYLLLFRVAGLESLGDLFPNLTVIRGWKLFYNYALVIFEMTNLKDIGLYNLRNITRGAIRIEKNADLCYLSTVDWSLILDAVSNNYIVGNKP ems_3hM_139_recovered_0001__8__W
STRNAEFIVLRAELCAKSQNDPSLQEYVKKVKKIVESLLSNGDEKSAEEVARKALEYCADG EICGPGIDIRNDYQQLKRLENCTVIEGYLHILLISKARSYRFPKLTVITEYLLLFRVAGLESLGDLFPNLTVIRGWKLFYNYALVIFEMTNLKDIGLYNLRNITRGAIRIEKNADLCYLSTVDWSLILDAVSNNYIVGNKP ems_3hM_139_recovered_0001__11__R
STRNAEFIVLLAELCAKSQNDPSLQEYVKKVKKIVESLLSKGDEKSAEEVARKALEYCADG EICGPGIDIRNDYQQLKRLENCTVIEGYLHILLISKARSYRFPKLTVITEYLLLFRVAGLESLGDLFPNLTVIRGWKLFYNYALVIFEMTNLKDIGLYNLRNITRGAIRIEKNADLCYLSTVDWSLILDAVSNNYIVGNKP ems_3hM_139_recovered_0001__41__K
STRNAEFIVLLAELCAKSQNDPSLQEYVKKVKKIVESLLSRGDEKSAEEVARKALEYCADG EICGPGIDIRNDYQQLKRLENCTVIEGYLHILLISKARSYRFPKLTVITEYLLLFRVAGLESLGDLFPNLTVIRGWKLFYNYALVIFEMTNLKDIGLYNLRNITRGAIRIEKNADLCYLSTVDWSLILDAVSNNYIVGNKP ems_3hM_139_recovered_0001__41__R
STRNAEFIVLLAELCAKSQNDPSLQEYVKKVKKIVESLLSWGDEKSAEEVARKALEYCADG EICGPGIDIRNDYQQLKRLENCTVIEGYLHILLISKARSYRFPKLTVITEYLLLFRVAGLESLGDLFPNLTVIRGWKLFYNYALVIFEMTNLKDIGLYNLRNITRGAIRIEKNADLCYLSTVDWSLILDAVSNNYIVGNKP ems_3hM_139_recovered_0001__41__W
STRNAEFIVLLAELCAKSQNDPSLQEYVKKVKKIVESLLMNGDEKSAEEVARKALEYCADG EICGPGIDIRNDYQQLKRLENCTVIEGYLHILLISKARSYRFPKLTVITEYLLLFRVAGLESLGDLFPNLTVIRGWKLFYNYALVIFEMTNLKDIGLYNLRNITRGAIRIEKNADLCYLSTVDWSLILDAVSNNYIVGNKP ems_3hM_139_recovered_0001__40__M
STRNAEFIVLLAELCAKSQNDPSLQEYVKKVKKIVESLLSNGDLKSAEEVARKALEYCADG EICGPGIDIRNDYQQLKRLENCTVIEGYLHILLISKARSYRFPKLTVITEYLLLFRVAGLESLGDLFPNLTVIRGWKLFYNYALVIFEMTNLKDIGLYNLRNITRGAIRIEKNADLCYLSTVDWSLILDAVSNNYIVGNKP ems_3hM_139_recovered_0001__44__L
STRNAEFIVLLAELCAKSQCDPSLQEYVKKVKKIVESLLSNGDEKSAEEVARKALEYCADG EICGPGIDIRNDYQQLKRLENCTVIEGYLHILLISKARSYRFPKLTVITEYLLLFRVAGLESLGDLFPNLTVIRGWKLFYNYALVIFEMTNLKDIGLYNLRNITRGAIRIEKNADLCYLSTVDWSLILDAVSNNYIVGNKP ems_3hM_139_recovered_0001__20__C
STRNAEFIVLLAELCAKSQNDPSLQEYVKKVKKIVESLLSNGDEKSAEEVAPKALEYCADG EICGPGIDIRNDYQQLKRLENCTVIEGYLHILLISKARSYRFPKLTVITEYLLLFRVAGLESLGDLFPNLTVIRGWKLFYNYALVIFEMTNLKDIGLYNLRNITRGAIRIEKNADLCYLSTVDWSLILDAVSNNYIVGNKP ems_3hM_139_recovered_0001__52__P
STRNAEFIVLLAELCAKSQNDPSLQEYVGKVKKIVESLLSNGDEKSAEEVARKALEYCADG EICGPGIDIRNDYQQLKRLENCTVIEGYLHILLISKARSYRFPKLTVITEYLLLFRVAGLESLGDLFPNLTVIRGWKLFYNYALVIFEMTNLKDIGLYNLRNITRGAIRIEKNADLCYLSTVDWSLILDAVSNNYIVGNKP ems_3hM_139_recovered_0001__29__G
STRNAEFIVLLAELCAKSQNDPSLQEYNKKVKKIVESLLSNGDEKSAEEVARKALEYCADG EICGPGIDIRNDYQQLKRLENCTVIEGYLHILLISKARSYRFPKLTVITEYLLLFRVAGLESLGDLFPNLTVIRGWKLFYNYALVIFEMTNLKDIGLYNLRNITRGAIRIEKNADLCYLSTVDWSLILDAVSNNYIVGNKP ems_3hM_139_recovered_0001__28__N
STRNAEFIVLLAELCAKSQNDPSDQEYVKKVKKIVESLLSNGDEKSAEEVARKALEYCADG EICGPGIDIRNDYQQLKRLENCTVIEGYLHILLISKARSYRFPKLTVITEYLLLFRVAGLESLGDLFPNLTVIRGWKLFYNYALVIFEMTNLKDIGLYNLRNITRGAIRIEKNADLCYLSTVDWSLILDAVSNNYIVGNKP ems_3hM_139_recovered_0001__24__D
STRNAEFIVLLAELCAKSQNDPFLQEYVKKVKKIVESLLSNGDEKSAEEVARKALEYCADG EICGPGIDIRNDYQQLKRLENCTVIEGYLHILLISKARSYRFPKLTVITEYLLLFRVAGLESLGDLFPNLTVIRGWKLFYNYALVIFEMTNLKDIGLYNLRNITRGAIRIEKNADLCYLSTVDWSLILDAVSNNYIVGNKP ems_3hM_139_recovered_0001__23__F
STRNAEFIVLLAELCAKSQNDPCLQEYVKKVKKIVESLLSNGDEKSAEEVARKALEYCADG EICGPGIDIRNDYQQLKRLENCTVIEGYLHILLISKARSYRFPKLTVITEYLLLFRVAGLESLGDLFPNLTVIRGWKLFYNYALVIFEMTNLKDIGLYNLRNITRGAIRIEKNADLCYLSTVDWSLILDAVSNNYIVGNKP ems_3hM_139_recovered_0001__23__C
STRNAEFIVLLAELCAKSGNDPSLQEYVKKVKKIVESLLSNGDEKSAEEVARKALEYCADG EICGPGIDIRNDYQQLKRLENCTVIEGYLHILLISKARSYRFPKLTVITEYLLLFRVAGLESLGDLFPNLTVIRGWKLFYNYALVIFEMTNLKDIGLYNLRNITRGAIRIEKNADLCYLSTVDWSLILDAVSNNYIVGNKP ems_3hM_139_recovered_0001__19__G
STRNAEFIVLLAELCAKSHNDPSLQEYVKKVKKIVESLLSNGDEKSAEEVARKALEYCADG EICGPGIDIRNDYQQLKRLENCTVIEGYLHILLISKARSYRFPKLTVITEYLLLFRVAGLESLGDLFPNLTVIRGWKLFYNYALVIFEMTNLKDIGLYNLRNITRGAIRIEKNADLCYLSTVDWSLILDAVSNNYIVGNKP ems_3hM_139_recovered_0001__19__H
STRNAEFIVLLAEFCAKSQNDPSLQEYVKKVKKIVESLLSNGDEKSAEEVARKALEYCADG EICGPGIDIRNDYQQLKRLENCTVIEGYLHILLISKARSYRFPKLTVITEYLLLFRVAGLESLGDLFPNLTVIRGWKLFYNYALVIFEMTNLKDIGLYNLRNITRGAIRIEKNADLCYLSTVDWSLILDAVSNNYIVGNKP ems_3hM_139_recovered_0001__14__F
STRNAEFIVLLADLCAKSQNDPSLQEYVKKVKKIVESLLSNGDEKSAEEVARKALEYCADG EICGPGIDIRNDYQQLKRLENCTVIEGYLHILLISKARSYRFPKLTVITEYLLLFRVAGLESLGDLFPNLTVIRGWKLFYNYALVIFEMTNLKDIGLYNLRNITRGAIRIEKNADLCYLSTVDWSLILDAVSNNYIVGNKP ems_3hM_139_recovered_0001__13__D
STRNAEFIVLLAELCAKSQNDPTLQEYVKKVKKIVESLLSNGDEKSAEEVARKALEYCADG EICGPGIDIRNDYQQLKRLENCTVIEGYLHILLISKARSYRFPKLTVITEYLLLFRVAGLESLGDLFPNLTVIRGWKLFYNYALVIFEMTNLKDIGLYNLRNITRGAIRIEKNADLCYLSTVDWSLILDAVSNNYIVGNKP ems_3hM_139_recovered_0001__23__T
STRNAEFIVLLAELCAKSQNDPALQEYVKKVKKIVESLLSNGDEKSAEEVARKALEYCADG EICGPGIDIRNDYQQLKRLENCTVIEGYLHILLISKARSYRFPKLTVITEYLLLFRVAGLESLGDLFPNLTVIRGWKLFYNYALVIFEMTNLKDIGLYNLRNITRGAIRIEKNADLCYLSTVDWSLILDAVSNNYIVGNKP ems_3hM_139_recovered_0001__23__A
STRNAEFDVLLAELCAKSQNDPSLQEYVKKVKKIVESLLSNGDEKSAEEVARKALEYCADG EICGPGIDIRNDYQQLKRLENCTVIEGYLHILLISKARSYRFPKLTVITEYLLLFRVAGLESLGDLFPNLTVIRGWKLFYNYALVIFEMTNLKDIGLYNLRNITRGAIRIEKNADLCYLSTVDWSLILDAVSNNYIVGNKP ems_3hM_139_recovered_0001__8__D
STRNAEFQVLLAELCAKSQNDPSLQEYVKKVKKIVESLLSNGDEKSAEEVARKALEYCADG EICGPGIDIRNDYQQLKRLENCTVIEGYLHILLISKARSYRFPKLTVITEYLLLFRVAGLESLGDLFPNLTVIRGWKLFYNYALVIFEMTNLKDIGLYNLRNITRGAIRIEKNADLCYLSTVDWSLILDAVSNNYIVGNKP ems_3hM_139_recovered_0001__8__Q
STRNAEFLVLLAELCAKSQNDPSLQEYVKKVKKIVESLLSNGDEKSAEEVARKALEYCADG EICGPGIDIRNDYQQLKRLENCTVIEGYLHILLISKARSYRFPKLTVITEYLLLFRVAGLESLGDLFPNLTVIRGWKLFYNYALVIFEMTNLKDIGLYNLRNITRGAIRIEKNADLCYLSTVDWSLILDAVSNNYIVGNKP ems_3hM_139_recovered_0001__8__L
STRNAEFIVLLAELCAKSQNDPSLQEYVPKVKKIVESLLSNGDEKSAEEVARKALEYCADG EICGPGIDIRNDYQQLKRLENCTVIEGYLHILLISKARSYRFPKLTVITEYLLLFRVAGLESLGDLFPNLTVIRGWKLFYNYALVIFEMTNLKDIGLYNLRNITRGAIRIEKNADLCYLSTVDWSLILDAVSNNYIVGNKP ems_3hM_139_recovered_0001__29__P
STRNAEFIVLVAELCAKSQNDPSLQEYVKKVKKIVESLLSNGDEKSAEEVARKALEYCADG EICGPGIDIRNDYQQLKRLENCTVIEGYLHILLISKARSYRFPKLTVITEYLLLFRVAGLESLGDLFPNLTVIRGWKLFYNYALVIFEMTNLKDIGLYNLRNITRGAIRIEKNADLCYLSTVDWSLILDAVSNNYIVGNKP ems_3hM_139_recovered_0001__11__V
STRNAEFIVLLAELCAKSQNDKSLQEYVKKVKKIVESLLSNGDEKSAEEVARKALEYCADG EICGPGIDIRNDYQQLKRLENCTVIEGYLHILLISKARSYRFPKLTVITEYLLLFRVAGLESLGDLFPNLTVIRGWKLFYNYALVIFEMTNLKDIGLYNLRNITRGAIRIEKNADLCYLSTVDWSLILDAVSNNYIVGNKP ems_3hM_139_recovered_0001__22__K
STRNAEFIVLLAELCAKSQVDPSLQEYVKKVKKIVESLLSNGDEKSAEEVARKALEYCADG EICGPGIDIRNDYQQLKRLENCTVIEGYLHILLISKARSYRFPKLTVITEYLLLFRVAGLESLGDLFPNLTVIRGWKLFYNYALVIFEMTNLKDIGLYNLRNITRGAIRIEKNADLCYLSTVDWSLILDAVSNNYIVGNKP ems_3hM_139_recovered_0001__20__V
STRNAEFIVLLAELCAKSWNDPSLQEYVKKVKKIVESLLSNGDEKSAEEVARKALEYCADG EICGPGIDIRNDYQQLKRLENCTVIEGYLHILLISKARSYRFPKLTVITEYLLLFRVAGLESLGDLFPNLTVIRGWKLFYNYALVIFEMTNLKDIGLYNLRNITRGAIRIEKNADLCYLSTVDWSLILDAVSNNYIVGNKP ems_3hM_139_recovered_0001__19__W
STRNAEFIVLLAELCAKMQNDPSLQEYVKKVKKIVESLLSNGDEKSAEEVARKALEYCADG EICGPGIDIRNDYQQLKRLENCTVIEGYLHILLISKARSYRFPKLTVITEYLLLFRVAGLESLGDLFPNLTVIRGWKLFYNYALVIFEMTNLKDIGLYNLRNITRGAIRIEKNADLCYLSTVDWSLILDAVSNNYIVGNKP ems_3hM_139_recovered_0001__18__M
STRNAEFIVLLAELCAKSQNDPSLQEYVKKVKKIVESLLSNGDEKSAHEVARKALEYCADG EICGPGIDIRNDYQQLKRLENCTVIEGYLHILLISKARSYRFPKLTVITEYLLLFRVAGLESLGDLFPNLTVIRGWKLFYNYALVIFEMTNLKDIGLYNLRNITRGAIRIEKNADLCYLSTVDWSLILDAVSNNYIVGNKP ems_3hM_139_recovered_0001__48__H
STRNAEFIVLLAELCAKSQNDPSLQEYVKKVKKIVESLLSNGDEKSLEEVARKALEYCADG EICGPGIDIRNDYQQLKRLENCTVIEGYLHILLISKARSYRFPKLTVITEYLLLFRVAGLESLGDLFPNLTVIRGWKLFYNYALVIFEMTNLKDIGLYNLRNITRGAIRIEKNADLCYLSTVDWSLILDAVSNNYIVGNKP ems_3hM_139_recovered_0001__47__L
STRNAEFIVLLAELCAKSQNDPSLQEYVKKVKKIVESLLSNGDEKSAEEVARKALPYCADG EICGPGIDIRNDYQQLKRLENCTVIEGYLHILLISKARSYRFPKLTVITEYLLLFRVAGLESLGDLFPNLTVIRGWKLFYNYALVIFEMTNLKDIGLYNLRNITRGAIRIEKNADLCYLSTVDWSLILDAVSNNYIVGNKP ems_3hM_139_recovered_0001__56__P
STRNAEFIVLLAELCAKSQNDPSLQEYVKKVKKIVESLLSNGDEKSAEEVARKALQYCADG EICGPGIDIRNDYQQLKRLENCTVIEGYLHILLISKARSYRFPKLTVITEYLLLFRVAGLESLGDLFPNLTVIRGWKLFYNYALVIFEMTNLKDIGLYNLRNITRGAIRIEKNADLCYLSTVDWSLILDAVSNNYIVGNKP ems_3hM_139_recovered_0001__56__Q
SVRNAEFIVLLAELCAKSQNDPSLQEYVKKVKKIVESLLSNGDEKSAEEVARKALEYCADG EICGPGIDIRNDYQQLKRLENCTVIEGYLHILLISKARSYRFPKLTVITEYLLLFRVAGLESLGDLFPNLTVIRGWKLFYNYALVIFEMTNLKDIGLYNLRNITRGAIRIEKNADLCYLSTVDWSLILDAVSNNYIVGNKP ems_3hM_139_recovered_0001__2__V
STRNAEFIVTLAELCAKSQNDPSLQEYVKKVKKIVESLLSNGDEKSAEEVARKALEYCADG EICGPGIDIRNDYQQLKRLENCTVIEGYLHILLISKARSYRFPKLTVITEYLLLFRVAGLESLGDLFPNLTVIRGWKLFYNYALVIFEMTNLKDIGLYNLRNITRGAIRIEKNADLCYLSTVDWSLILDAVSNNYIVGNKP ems_3hM_139_recovered_0001__10__T
STRNAEFIVLCAELCAKSQNDPSLQEYVKKVKKIVESLLSNGDEKSAEEVARKALEYCADG EICGPGIDIRNDYQQLKRLENCTVIEGYLHILLISKARSYRFPKLTVITEYLLLFRVAGLESLGDLFPNLTVIRGWKLFYNYALVIFEMTNLKDIGLYNLRNITRGAIRIEKNADLCYLSTVDWSLILDAVSNNYIVGNKP ems_3hM_139_recovered_0001__11__C
STRNAEFIVLFAELCAKSQNDPSLQEYVKKVKKIVESLLSNGDEKSAEEVARKALEYCADG EICGPGIDIRNDYQQLKRLENCTVIEGYLHILLISKARSYRFPKLTVITEYLLLFRVAGLESLGDLFPNLTVIRGWKLFYNYALVIFEMTNLKDIGLYNLRNITRGAIRIEKNADLCYLSTVDWSLILDAVSNNYIVGNKP ems_3hM_139_recovered_0001__11__F
STRNAEFIVLLAELCAKSQNDPSLQEYVKKVKKIVLSLLSNGDEKSAEEVARKALEYCADG EICGPGIDIRNDYQQLKRLENCTVIEGYLHILLISKARSYRFPKLTVITEYLLLFRVAGLESLGDLFPNLTVIRGWKLFYNYALVIFEMTNLKDIGLYNLRNITRGAIRIEKNADLCYLSTVDWSLILDAVSNNYIVGNKP ems_3hM_139_recovered_0001__36__L
STRNAEFIVLLAELCAKSQNDPSLQEYVKKVKKIVESLLSNGDEKSAEEVARKALEYCSDG EICGPGIDIRNDYQQLKRLENCTVIEGYLHILLISKARSYRFPKLTVITEYLLLFRVAGLESLGDLFPNLTVIRGWKLFYNYALVIFEMTNLKDIGLYNLRNITRGAIRIEKNADLCYLSTVDWSLILDAVSNNYIVGNKP ems_3hM_139_recovered_0001__59__S
STRNAEFIVLLQELCAKSQNDPSLQEYVKKVKKIVESLLSNGDEKSAEEVARKALEYCADG EICGPGIDIRNDYQQLKRLENCTVIEGYLHILLISKARSYRFPKLTVITEYLLLFRVAGLESLGDLFPNLTVIRGWKLFYNYALVIFEMTNLKDIGLYNLRNITRGAIRIEKNADLCYLSTVDWSLILDAVSNNYIVGNKP ems_3hM_139_recovered_0001__12__Q
STRNAEFIVLLNELCAKSQNDPSLQEYVKKVKKIVESLLSNGDEKSAEEVARKALEYCADG EICGPGIDIRNDYQQLKRLENCTVIEGYLHILLISKARSYRFPKLTVITEYLLLFRVAGLESLGDLFPNLTVIRGWKLFYNYALVIFEMTNLKDIGLYNLRNITRGAIRIEKNADLCYLSTVDWSLILDAVSNNYIVGNKP ems_3hM_139_recovered_0001__12__N
STRNAEFIVLLAELCAKSQNDPSLQEYVKKVKKIVESLLSNGDEKSAEEVAIKALEYCADG EICGPGIDIRNDYQQLKRLENCTVIEGYLHILLISKARSYRFPKLTVITEYLLLFRVAGLESLGDLFPNLTVIRGWKLFYNYALVIFEMTNLKDIGLYNLRNITRGAIRIEKNADLCYLSTVDWSLILDAVSNNYIVGNKP ems_3hM_139_recovered_0001__52__I
STRNAEFIVLLAELCAKSQNDPSLQEYVKKVKKIVESLLSNGDEKSAEETARKALEYCADG EICGPGIDIRNDYQQLKRLENCTVIEGYLHILLISKARSYRFPKLTVITEYLLLFRVAGLESLGDLFPNLTVIRGWKLFYNYALVIFEMTNLKDIGLYNLRNITRGAIRIEKNADLCYLSTVDWSLILDAVSNNYIVGNKP ems_3hM_139_recovered_0001__50__T
ITRNAEFIVLLAELCAKSQNDPSLQEYVKKVKKIVESLLSNGDEKSAEEVARKALEYCADG EICGPGIDIRNDYQQLKRLENCTVIEGYLHILLISKARSYRFPKLTVITEYLLLFRVAGLESLGDLFPNLTVIRGWKLFYNYALVIFEMTNLKDIGLYNLRNITRGAIRIEKNADLCYLSTVDWSLILDAVSNNYIVGNKP ems_3hM_139_recovered_0001__1__I
STRNAEFRVLLAELCAKSQNDPSLQEYVKKVKKIVESLLSNGDEKSAEEVARKALEYCADG EICGPGIDIRNDYQQLKRLENCTVIEGYLHILLISKARSYRFPKLTVITEYLLLFRVAGLESLGDLFPNLTVIRGWKLFYNYALVIFEMTNLKDIGLYNLRNITRGAIRIEKNADLCYLSTVDWSLILDAVSNNYIVGNKP ems_3hM_139_recovered_0001__8__R
STRNAEFIVLLAELCAKSQNDPSLQEYVKKVKKIVESLLSNGDEKSAEEVARKAKEYCADG EICGPGIDIRNDYQQLKRLENCTVIEGYLHILLISKARSYRFPKLTVITEYLLLFRVAGLESLGDLFPNLTVIRGWKLFYNYALVIFEMTNLKDIGLYNLRNITRGAIRIEKNADLCYLSTVDWSLILDAVSNNYIVGNKP ems_3hM_139_recovered_0001__55__K
STRNAEFIVLLAELCAKSQNDPSLQEYVKKVKKIVESLLSNGDEKSAEEVARKAIEYCADG EICGPGIDIRNDYQQLKRLENCTVIEGYLHILLISKARSYRFPKLTVITEYLLLFRVAGLESLGDLFPNLTVIRGWKLFYNYALVIFEMTNLKDIGLYNLRNITRGAIRIEKNADLCYLSTVDWSLILDAVSNNYIVGNKP ems_3hM_139_recovered_0001__55__I
STRNAEFIVLLAELCAKSQNDPSLQEYVKKVKKIVESLLSNGDEKSAEEVARKALGYCADG EICGPGIDIRNDYQQLKRLENCTVIEGYLHILLISKARSYRFPKLTVITEYLLLFRVAGLESLGDLFPNLTVIRGWKLFYNYALVIFEMTNLKDIGLYNLRNITRGAIRIEKNADLCYLSTVDWSLILDAVSNNYIVGNKP ems_3hM_139_recovered_0001__56__G
STRNAEFIVLLAELCAKSQNDPSLQEYVKKVKKIVESLLSNGDEKSAEEVACKALEYCADG EICGPGIDIRNDYQQLKRLENCTVIEGYLHILLISKARSYRFPKLTVITEYLLLFRVAGLESLGDLFPNLTVIRGWKLFYNYALVIFEMTNLKDIGLYNLRNITRGAIRIEKNADLCYLSTVDWSLILDAVSNNYIVGNKP ems_3hM_139_recovered_0001__52__C
STRNAEFIVLLAELCAKSQNDPSLQEYVKKVKKIVESLLSNGDEKSAEEMARKALEYCADG EICGPGIDIRNDYQQLKRLENCTVIEGYLHILLISKARSYRFPKLTVITEYLLLFRVAGLESLGDLFPNLTVIRGWKLFYNYALVIFEMTNLKDIGLYNLRNITRGAIRIEKNADLCYLSTVDWSLILDAVSNNYIVGNKP ems_3hM_139_recovered_0001__50__M
STRNAEFIVLLDELCAKSQNDPSLQEYVKKVKKIVESLLSNGDEKSAEEVARKALEYCADG EICGPGIDIRNDYQQLKRLENCTVIEGYLHILLISKARSYRFPKLTVITEYLLLFRVAGLESLGDLFPNLTVIRGWKLFYNYALVIFEMTNLKDIGLYNLRNITRGAIRIEKNADLCYLSTVDWSLILDAVSNNYIVGNKP ems_3hM_139_recovered_0001__12__D
STRNAEFIVLLAELCAKSQNDPSLQMYVKKVKKIVESLLSNGDEKSAEEVARKALEYCADG EICGPGIDIRNDYQQLKRLENCTVIEGYLHILLISKARSYRFPKLTVITEYLLLFRVAGLESLGDLFPNLTVIRGWKLFYNYALVIFEMTNLKDIGLYNLRNITRGAIRIEKNADLCYLSTVDWSLILDAVSNNYIVGNKP ems_3hM_139_recovered_0001__26__M
STRNAEFIVLLAELCAKSQNDPSLQYYVKKVKKIVESLLSNGDEKSAEEVARKALEYCADG EICGPGIDIRNDYQQLKRLENCTVIEGYLHILLISKARSYRFPKLTVITEYLLLFRVAGLESLGDLFPNLTVIRGWKLFYNYALVIFEMTNLKDIGLYNLRNITRGAIRIEKNADLCYLSTVDWSLILDAVSNNYIVGNKP ems_3hM_139_recovered_0001__26__Y
STRNAEFIVLLAELCAKSQNDPSLQEYDKKVKKIVESLLSNGDEKSAEEVARKALEYCADG EICGPGIDIRNDYQQLKRLENCTVIEGYLHILLISKARSYRFPKLTVITEYLLLFRVAGLESLGDLFPNLTVIRGWKLFYNYALVIFEMTNLKDIGLYNLRNITRGAIRIEKNADLCYLSTVDWSLILDAVSNNYIVGNKP ems_3hM_139_recovered_0001__28__D
STRNAEFIVLLAELCAKSQNDPSLQEYVKKVKKIVESYLSNGDEKSAEEVARKALEYCADG EICGPGIDIRNDYQQLKRLENCTVIEGYLHILLISKARSYRFPKLTVITEYLLLFRVAGLESLGDLFPNLTVIRGWKLFYNYALVIFEMTNLKDIGLYNLRNITRGAIRIEKNADLCYLSTVDWSLILDAVSNNYIVGNKP ems_3hM_139_recovered_0001__38__Y
STRNAEFIVLLAELCAKSQNDPSLQEYVKKVKKIVESLLINGDEKSAEEVARKALEYCADG EICGPGIDIRNDYQQLKRLENCTVIEGYLHILLISKARSYRFPKLTVITEYLLLFRVAGLESLGDLFPNLTVIRGWKLFYNYALVIFEMTNLKDIGLYNLRNITRGAIRIEKNADLCYLSTVDWSLILDAVSNNYIVGNKP ems_3hM_139_recovered_0001__40__I
STRNAEFIVLLAELCAKSQNDPSLQEYVKKVKKIVESLLSNGDEKSAEEVERKALEYCADG EICGPGIDIRNDYQQLKRLENCTVIEGYLHILLISKARSYRFPKLTVITEYLLLFRVAGLESLGDLFPNLTVIRGWKLFYNYALVIFEMTNLKDIGLYNLRNITRGAIRIEKNADLCYLSTVDWSLILDAVSNNYIVGNKP ems_3hM_139_recovered_0001__51__E
STRNAEFIILLAELCAKSQNDPSLQEYVKKVKKIVESLLSNGDEKSAEEVARKALEYCADG EICGPGIDIRNDYQQLKRLENCTVIEGYLHILLISKARSYRFPKLTVITEYLLLFRVAGLESLGDLFPNLTVIRGWKLFYNYALVIFEMTNLKDIGLYNLRNITRGAIRIEKNADLCYLSTVDWSLILDAVSNNYIVGNKP ems_3hM_139_recovered_0001__9__I
STRNAEFIVLLAELCAKSQNDPSLQEYVKKVKKIVESLLHNGDEKSAEEVARKALEYCADG EICGPGIDIRNDYQQLKRLENCTVIEGYLHILLISKARSYRFPKLTVITEYLLLFRVAGLESLGDLFPNLTVIRGWKLFYNYALVIFEMTNLKDIGLYNLRNITRGAIRIEKNADLCYLSTVDWSLILDAVSNNYIVGNKP ems_3hM_139_recovered_0001__40__H
STRNAEFIVLLAELCAKSQNDPSLQEYVKKVKKIVESLVSNGDEKSAEEVARKALEYCADG EICGPGIDIRNDYQQLKRLENCTVIEGYLHILLISKARSYRFPKLTVITEYLLLFRVAGLESLGDLFPNLTVIRGWKLFYNYALVIFEMTNLKDIGLYNLRNITRGAIRIEKNADLCYLSTVDWSLILDAVSNNYIVGNKP ems_3hM_139_recovered_0001__39__V
STRNTEFIVLLAELCAKSQNDPSLQEYVKKVKKIVESLLSNGDEKSAEEVARKALEYCADG EICGPGIDIRNDYQQLKRLENCTVIEGYLHILLISKARSYRFPKLTVITEYLLLFRVAGLESLGDLFPNLTVIRGWKLFYNYALVIFEMTNLKDIGLYNLRNITRGAIRIEKNADLCYLSTVDWSLILDAVSNNYIVGNKP ems_3hM_139_recovered_0001__5__T
STRNAEFIVLLAELCAKSQNDPSLQEYVKKVKKIVESLLSNGDEKSAEEVARKTLEYCADG EICGPGIDIRNDYQQLKRLENCTVIEGYLHILLISKARSYRFPKLTVITEYLLLFRVAGLESLGDLFPNLTVIRGWKLFYNYALVIFEMTNLKDIGLYNLRNITRGAIRIEKNADLCYLSTVDWSLILDAVSNNYIVGNKP ems_3hM_139_recovered_0001__54__T
STRNAEFIVLLAELCAKSQNDPSLQEYVKKVKKIVESLLSNGDEKSAEEVARKLLEYCADG EICGPGIDIRNDYQQLKRLENCTVIEGYLHILLISKARSYRFPKLTVITEYLLLFRVAGLESLGDLFPNLTVIRGWKLFYNYALVIFEMTNLKDIGLYNLRNITRGAIRIEKNADLCYLSTVDWSLILDAVSNNYIVGNKP ems_3hM_139_recovered_0001__54__L
STRNAEFIVLLAELCAKSQNDPSLQEYVKKVKKIVESLLSNGDEKSAEEVARKAAEYCADG EICGPGIDIRNDYQQLKRLENCTVIEGYLHILLISKARSYRFPKLTVITEYLLLFRVAGLESLGDLFPNLTVIRGWKLFYNYALVIFEMTNLKDIGLYNLRNITRGAIRIEKNADLCYLSTVDWSLILDAVSNNYIVGNKP ems_3hM_139_recovered_0001__55__A
STRNAEFIVLLAELCAKSQNDPSLQEYVKKVKKIVESVLSNGDEKSAEEVARKALEYCADG EICGPGIDIRNDYQQLKRLENCTVIEGYLHILLISKARSYRFPKLTVITEYLLLFRVAGLESLGDLFPNLTVIRGWKLFYNYALVIFEMTNLKDIGLYNLRNITRGAIRIEKNADLCYLSTVDWSLILDAVSNNYIVGNKP ems_3hM_139_recovered_0001__38__V
STRNAEFIVLLAELCAKSQNDPSLQEYVKKVKKIVESWLSNGDEKSAEEVARKALEYCADG EICGPGIDIRNDYQQLKRLENCTVIEGYLHILLISKARSYRFPKLTVITEYLLLFRVAGLESLGDLFPNLTVIRGWKLFYNYALVIFEMTNLKDIGLYNLRNITRGAIRIEKNADLCYLSTVDWSLILDAVSNNYIVGNKP ems_3hM_139_recovered_0001__38__W
STRNAEFIVLLAELCAKSQNDPSLQEYVKKVKKIVESLLSNGDEKSAEEVARKALEYCADS EICGPGIDIRNDYQQLKRLENCTVIEGYLHILLISKARSYRFPKLTVITEYLLLFRVAGLESLGDLFPNLTVIRGWKLFYNYALVIFEMTNLKDIGLYNLRNITRGAIRIEKNADLCYLSTVDWSLILDAVSNNYIVGNKP ems_3hM_139_recovered_0001__61__S
STRNAEFIVLLAELCAKSQNDPSLFEYVKKVKKIVESLLSNGDEKSAEEVARKALEYCADG EICGPGIDIRNDYQQLKRLENCTVIEGYLHILLISKARSYRFPKLTVITEYLLLFRVAGLESLGDLFPNLTVIRGWKLFYNYALVIFEMTNLKDIGLYNLRNITRGAIRIEKNADLCYLSTVDWSLILDAVSNNYIVGNKP ems_3hM_139_recovered_0001__25__F
STRNAEFIVLLAELCAKSQNDPSLQEYVKKVKKIVESLLSNGDEKSAEEVARKALEYCHDG EICGPGIDIRNDYQQLKRLENCTVIEGYLHILLISKARSYRFPKLTVITEYLLLFRVAGLESLGDLFPNLTVIRGWKLFYNYALVIFEMTNLKDIGLYNLRNITRGAIRIEKNADLCYLSTVDWSLILDAVSNNYIVGNKP ems_3hM_139_recovered_0001__59__H
STRNAEFIVLLAELCAKSQNDPSLQEYVKKVKKIVESLLSNGDEKSAEEVARKALRYCADG EICGPGIDIRNDYQQLKRLENCTVIEGYLHILLISKARSYRFPKLTVITEYLLLFRVAGLESLGDLFPNLTVIRGWKLFYNYALVIFEMTNLKDIGLYNLRNITRGAIRIEKNADLCYLSTVDWSLILDAVSNNYIVGNKP ems_3hM_139_recovered_0001__56__R
STRNAEFIVLLAELCAKSQNDPSLQEYVKKVKKIVESLLSNGDEKSAEEVARKALEPCADG EICGPGIDIRNDYQQLKRLENCTVIEGYLHILLISKARSYRFPKLTVITEYLLLFRVAGLESLGDLFPNLTVIRGWKLFYNYALVIFEMTNLKDIGLYNLRNITRGAIRIEKNADLCYLSTVDWSLILDAVSNNYIVGNKP ems_3hM_139_recovered_0001__57__P
STRNAEFIVLLAELCAKQQNDPSLQEYVKKVKKIVESLLSNGDEKSAEEVARKALEYCADG EICGPGIDIRNDYQQLKRLENCTVIEGYLHILLISKARSYRFPKLTVITEYLLLFRVAGLESLGDLFPNLTVIRGWKLFYNYALVIFEMTNLKDIGLYNLRNITRGAIRIEKNADLCYLSTVDWSLILDAVSNNYIVGNKP ems_3hM_139_recovered_0001__18__Q
STRNAEFIVLLAELCAKSQNDPSLQEYVKEVKKIVESLLSNGDEKSAEEVARKALEYCADG EICGPGIDIRNDYQQLKRLENCTVIEGYLHILLISKARSYRFPKLTVITEYLLLFRVAGLESLGDLFPNLTVIRGWKLFYNYALVIFEMTNLKDIGLYNLRNITRGAIRIEKNADLCYLSTVDWSLILDAVSNNYIVGNKP ems_3hM_139_recovered_0001__30__E
STRNAEFIVLLAELCAKSQNDPSLQEYVKKCKKIVESLLSNGDEKSAEEVARKALEYCADG EICGPGIDIRNDYQQLKRLENCTVIEGYLHILLISKARSYRFPKLTVITEYLLLFRVAGLESLGDLFPNLTVIRGWKLFYNYALVIFEMTNLKDIGLYNLRNITRGAIRIEKNADLCYLSTVDWSLILDAVSNNYIVGNKP ems_3hM_139_recovered_0001__31__C
STRNAEFIVLLAELCAKSQNDPSLQEYVKKVKKIVESLLSNGDEKSAEEVARKALHYCADG EICGPGIDIRNDYQQLKRLENCTVIEGYLHILLISKARSYRFPKLTVITEYLLLFRVAGLESLGDLFPNLTVIRGWKLFYNYALVIFEMTNLKDIGLYNLRNITRGAIRIEKNADLCYLSTVDWSLILDAVSNNYIVGNKP ems_3hM_139_recovered_0001__56__H
STRNAEFIVLLAELCAKSQNDPSLQEYVKKVKKIVESLLSNGDEKSAEEVARKAPEYCADG EICGPGIDIRNDYQQLKRLENCTVIEGYLHILLISKARSYRFPKLTVITEYLLLFRVAGLESLGDLFPNLTVIRGWKLFYNYALVIFEMTNLKDIGLYNLRNITRGAIRIEKNADLCYLSTVDWSLILDAVSNNYIVGNKP ems_3hM_139_recovered_0001__55__P
STRNAEFIVLLAELCAKSQNDPSPQEYVKKVKKIVESLLSNGDEKSAEEVARKALEYCADG EICGPGIDIRNDYQQLKRLENCTVIEGYLHILLISKARSYRFPKLTVITEYLLLFRVAGLESLGDLFPNLTVIRGWKLFYNYALVIFEMTNLKDIGLYNLRNITRGAIRIEKNADLCYLSTVDWSLILDAVSNNYIVGNKP ems_3hM_139_recovered_0001__24__P
STRNAEFIVLLAELCAKSQNDPLLQEYVKKVKKIVESLLSNGDEKSAEEVARKALEYCADG EICGPGIDIRNDYQQLKRLENCTVIEGYLHILLISKARSYRFPKLTVITEYLLLFRVAGLESLGDLFPNLTVIRGWKLFYNYALVIFEMTNLKDIGLYNLRNITRGAIRIEKNADLCYLSTVDWSLILDAVSNNYIVGNKP ems_3hM_139_recovered_0001__23__L
STRNAEFIVLLAELCAKSQNDPSLQEYVKKVKKIVESLLSNGMEKSAEEVARKALEYCADG EICGPGIDIRNDYQQLKRLENCTVIEGYLHILLISKARSYRFPKLTVITEYLLLFRVAGLESLGDLFPNLTVIRGWKLFYNYALVIFEMTNLKDIGLYNLRNITRGAIRIEKNADLCYLSTVDWSLILDAVSNNYIVGNKP ems_3hM_139_recovered_0001__43__M
STRNAEFIVLLAELCAKSQNDPSLQEYVKKVKKIVESLLSNGCEKSAEEVARKALEYCADG EICGPGIDIRNDYQQLKRLENCTVIEGYLHILLISKARSYRFPKLTVITEYLLLFRVAGLESLGDLFPNLTVIRGWKLFYNYALVIFEMTNLKDIGLYNLRNITRGAIRIEKNADLCYLSTVDWSLILDAVSNNYIVGNKP ems_3hM_139_recovered_0001__43__C
STRNAEFIVPLAELCAKSQNDPSLQEYVKKVKKIVESLLSNGDEKSAEEVARKALEYCADG EICGPGIDIRNDYQQLKRLENCTVIEGYLHILLISKARSYRFPKLTVITEYLLLFRVAGLESLGDLFPNLTVIRGWKLFYNYALVIFEMTNLKDIGLYNLRNITRGAIRIEKNADLCYLSTVDWSLILDAVSNNYIVGNKP ems_3hM_139_recovered_0001__10__P
SMRNAEFIVLLAELCAKSQNDPSLQEYVKKVKKIVESLLSNGDEKSAEEVARKALEYCADG EICGPGIDIRNDYQQLKRLENCTVIEGYLHILLISKARSYRFPKLTVITEYLLLFRVAGLESLGDLFPNLTVIRGWKLFYNYALVIFEMTNLKDIGLYNLRNITRGAIRIEKNADLCYLSTVDWSLILDAVSNNYIVGNKP ems_3hM_139_recovered_0001__2__M
SRRNAEFIVLLAELCAKSQNDPSLQEYVKKVKKIVESLLSNGDEKSAEEVARKALEYCADG EICGPGIDIRNDYQQLKRLENCTVIEGYLHILLISKARSYRFPKLTVITEYLLLFRVAGLESLGDLFPNLTVIRGWKLFYNYALVIFEMTNLKDIGLYNLRNITRGAIRIEKNADLCYLSTVDWSLILDAVSNNYIVGNKP ems_3hM_139_recovered_0001__2__R
TTRNAEFIVLLAELCAKSQNDPSLQEYVKKVKKIVESLLSNGDEKSAEEVARKALEYCADG EICGPGIDIRNDYQQLKRLENCTVIEGYLHILLISKARSYRFPKLTVITEYLLLFRVAGLESLGDLFPNLTVIRGWKLFYNYALVIFEMTNLKDIGLYNLRNITRGAIRIEKNADLCYLSTVDWSLILDAVSNNYIVGNKP ems_3hM_139_recovered_0001__1__T
STRNAEFIVLLAQLCAKSQNDPSLQEYVKKVKKIVESLLSNGDEKSAEEVARKALEYCADG EICGPGIDIRNDYQQLKRLENCTVIEGYLHILLISKARSYRFPKLTVITEYLLLFRVAGLESLGDLFPNLTVIRGWKLFYNYALVIFEMTNLKDIGLYNLRNITRGAIRIEKNADLCYLSTVDWSLILDAVSNNYIVGNKP ems_3hM_139_recovered_0001__13__Q
RTRNAEFIVLLAELCAKSQNDPSLQEYVKKVKKIVESLLSNGDEKSAEEVARKALEYCADG EICGPGIDIRNDYQQLKRLENCTVIEGYLHILLISKARSYRFPKLTVITEYLLLFRVAGLESLGDLFPNLTVIRGWKLFYNYALVIFEMTNLKDIGLYNLRNITRGAIRIEKNADLCYLSTVDWSLILDAVSNNYIVGNKP ems_3hM_139_recovered_0001__1__R
PTRNAEFIVLLAELCAKSQNDPSLQEYVKKVKKIVESLLSNGDEKSAEEVARKALEYCADG EICGPGIDIRNDYQQLKRLENCTVIEGYLHILLISKARSYRFPKLTVITEYLLLFRVAGLESLGDLFPNLTVIRGWKLFYNYALVIFEMTNLKDIGLYNLRNITRGAIRIEKNADLCYLSTVDWSLILDAVSNNYIVGNKP ems_3hM_139_recovered_0001__1__P
SGRNAEFIVLLAELCAKSQNDPSLQEYVKKVKKIVESLLSNGDEKSAEEVARKALEYCADG EICGPGIDIRNDYQQLKRLENCTVIEGYLHILLISKARSYRFPKLTVITEYLLLFRVAGLESLGDLFPNLTVIRGWKLFYNYALVIFEMTNLKDIGLYNLRNITRGAIRIEKNADLCYLSTVDWSLILDAVSNNYIVGNKP ems_3hM_139_recovered_0001__2__G
STRNAEMIVLLAELCAKSQNDPSLQEYVKKVKKIVESLLSNGDEKSAEEVARKALEYCADG EICGPGIDIRNDYQQLKRLENCTVIEGYLHILLISKARSYRFPKLTVITEYLLLFRVAGLESLGDLFPNLTVIRGWKLFYNYALVIFEMTNLKDIGLYNLRNITRGAIRIEKNADLCYLSTVDWSLILDAVSNNYIVGNKP ems_3hM_139_recovered_0001__7__M
STRNAEFIVLLAELCAKSQNDPSLQEYVKKVKKIVESLLSNGDTKSAEEVARKALEYCADG EICGPGIDIRNDYQQLKRLENCTVIEGYLHILLISKARSYRFPKLTVITEYLLLFRVAGLESLGDLFPNLTVIRGWKLFYNYALVIFEMTNLKDIGLYNLRNITRGAIRIEKNADLCYLSTVDWSLILDAVSNNYIVGNKP ems_3hM_139_recovered_0001__44__T
STRNAEFIVLLAELCAKSQNDPSLQEVVKKVKKIVESLLSNGDEKSAEEVARKALEYCADG EICGPGIDIRNDYQQLKRLENCTVIEGYLHILLISKARSYRFPKLTVITEYLLLFRVAGLESLGDLFPNLTVIRGWKLFYNYALVIFEMTNLKDIGLYNLRNITRGAIRIEKNADLCYLSTVDWSLILDAVSNNYIVGNKP ems_3hM_139_recovered_0001__27__V
STRNAEFIVLLAELCAKSQNDPSLQECVKKVKKIVESLLSNGDEKSAEEVARKALEYCADG EICGPGIDIRNDYQQLKRLENCTVIEGYLHILLISKARSYRFPKLTVITEYLLLFRVAGLESLGDLFPNLTVIRGWKLFYNYALVIFEMTNLKDIGLYNLRNITRGAIRIEKNADLCYLSTVDWSLILDAVSNNYIVGNKP ems_3hM_139_recovered_0001__27__C
STRNAEFIVLLAELCAKSQRDPSLQEYVKKVKKIVESLLSNGDEKSAEEVARKALEYCADG EICGPGIDIRNDYQQLKRLENCTVIEGYLHILLISKARSYRFPKLTVITEYLLLFRVAGLESLGDLFPNLTVIRGWKLFYNYALVIFEMTNLKDIGLYNLRNITRGAIRIEKNADLCYLSTVDWSLILDAVSNNYIVGNKP ems_3hM_139_recovered_0001__20__R
STRNAEFIVLLAELCAKSQQDPSLQEYVKKVKKIVESLLSNGDEKSAEEVARKALEYCADG EICGPGIDIRNDYQQLKRLENCTVIEGYLHILLISKARSYRFPKLTVITEYLLLFRVAGLESLGDLFPNLTVIRGWKLFYNYALVIFEMTNLKDIGLYNLRNITRGAIRIEKNADLCYLSTVDWSLILDAVSNNYIVGNKP ems_3hM_139_recovered_0001__20__Q
STRNAEFIVLLAELCAKSQNKPSLQEYVKKVKKIVESLLSNGDEKSAEEVARKALEYCADG EICGPGIDIRNDYQQLKRLENCTVIEGYLHILLISKARSYRFPKLTVITEYLLLFRVAGLESLGDLFPNLTVIRGWKLFYNYALVIFEMTNLKDIGLYNLRNITRGAIRIEKNADLCYLSTVDWSLILDAVSNNYIVGNKP ems_3hM_139_recovered_0001__21__K
STRNAEFIVLLAELCAKSQNDPSLQEYVKKHKKIVESLLSNGDEKSAEEVARKALEYCADG EICGPGIDIRNDYQQLKRLENCTVIEGYLHILLISKARSYRFPKLTVITEYLLLFRVAGLESLGDLFPNLTVIRGWKLFYNYALVIFEMTNLKDIGLYNLRNITRGAIRIEKNADLCYLSTVDWSLILDAVSNNYIVGNKP ems_3hM_139_recovered_0001__31__H
STRNAEFIVLLAELCAKSQNDPSLQEYVKKVKKIVESLLSNGDEKSAEIVARKALEYCADG EICGPGIDIRNDYQQLKRLENCTVIEGYLHILLISKARSYRFPKLTVITEYLLLFRVAGLESLGDLFPNLTVIRGWKLFYNYALVIFEMTNLKDIGLYNLRNITRGAIRIEKNADLCYLSTVDWSLILDAVSNNYIVGNKP ems_3hM_139_recovered_0001__49__I
STRNAEFIVLLAELCAKSQNDPSLQEYVKKPKKIVESLLSNGDEKSAEEVARKALEYCADG EICGPGIDIRNDYQQLKRLENCTVIEGYLHILLISKARSYRFPKLTVITEYLLLFRVAGLESLGDLFPNLTVIRGWKLFYNYALVIFEMTNLKDIGLYNLRNITRGAIRIEKNADLCYLSTVDWSLILDAVSNNYIVGNKP ems_3hM_139_recovered_0001__31__P
STRNAEFIVLLAELCAKSQNDPSLQEYVKKGKKIVESLLSNGDEKSAEEVARKALEYCADG EICGPGIDIRNDYQQLKRLENCTVIEGYLHILLISKARSYRFPKLTVITEYLLLFRVAGLESLGDLFPNLTVIRGWKLFYNYALVIFEMTNLKDIGLYNLRNITRGAIRIEKNADLCYLSTVDWSLILDAVSNNYIVGNKP ems_3hM_139_recovered_0001__31__G
STRNAEFIVLLAELCAKSQNDPSLQEYVKVVKKIVESLLSNGDEKSAEEVARKALEYCADG EICGPGIDIRNDYQQLKRLENCTVIEGYLHILLISKARSYRFPKLTVITEYLLLFRVAGLESLGDLFPNLTVIRGWKLFYNYALVIFEMTNLKDIGLYNLRNITRGAIRIEKNADLCYLSTVDWSLILDAVSNNYIVGNKP ems_3hM_139_recovered_0001__30__V
STRNAEFIVLLAELCAKSQNDPSLQEYVKMVKKIVESLLSNGDEKSAEEVARKALEYCADG EICGPGIDIRNDYQQLKRLENCTVIEGYLHILLISKARSYRFPKLTVITEYLLLFRVAGLESLGDLFPNLTVIRGWKLFYNYALVIFEMTNLKDIGLYNLRNITRGAIRIEKNADLCYLSTVDWSLILDAVSNNYIVGNKP ems_3hM_139_recovered_0001__30__M
STRNAEFIVLLAELCAKSQNDPSLQEYVKKVKLIVESLLSNGDEKSAEEVARKALEYCADG EICGPGIDIRNDYQQLKRLENCTVIEGYLHILLISKARSYRFPKLTVITEYLLLFRVAGLESLGDLFPNLTVIRGWKLFYNYALVIFEMTNLKDIGLYNLRNITRGAIRIEKNADLCYLSTVDWSLILDAVSNNYIVGNKP ems_3hM_139_recovered_0001__33__L
STRNAEFIVLLAELCAKSQNDPSLQEYVKKVKKIVESLLSLGDEKSAEEVARKALEYCADG EICGPGIDIRNDYQQLKRLENCTVIEGYLHILLISKARSYRFPKLTVITEYLLLFRVAGLESLGDLFPNLTVIRGWKLFYNYALVIFEMTNLKDIGLYNLRNITRGAIRIEKNADLCYLSTVDWSLILDAVSNNYIVGNKP ems_3hM_139_recovered_0001__41__L
STRNAEFIVLLPELCAKSQNDPSLQEYVKKVKKIVESLLSNGDEKSAEEVARKALEYCADG EICGPGIDIRNDYQQLKRLENCTVIEGYLHILLISKARSYRFPKLTVITEYLLLFRVAGLESLGDLFPNLTVIRGWKLFYNYALVIFEMTNLKDIGLYNLRNITRGAIRIEKNADLCYLSTVDWSLILDAVSNNYIVGNKP ems_3hM_139_recovered_0001__12__P
STRNAEFIFLLAELCAKSQNDPSLQEYVKKVKKIVESLLSNGDEKSAEEVARKALEYCADG EICGPGIDIRNDYQQLKRLENCTVIEGYLHILLISKARSYRFPKLTVITEYLLLFRVAGLESLGDLFPNLTVIRGWKLFYNYALVIFEMTNLKDIGLYNLRNITRGAIRIEKNADLCYLSTVDWSLILDAVSNNYIVGNKP ems_3hM_139_recovered_0001__9__F
STRNAEFIVLLAELCAKSQNDPSLQEYVKKVKKIVESLLSNGDEKSAEEVAVKALEYCADG EICGPGIDIRNDYQQLKRLENCTVIEGYLHILLISKARSYRFPKLTVITEYLLLFRVAGLESLGDLFPNLTVIRGWKLFYNYALVIFEMTNLKDIGLYNLRNITRGAIRIEKNADLCYLSTVDWSLILDAVSNNYIVGNKP ems_3hM_139_recovered_0001__52__V
STRNAEFIVLLAELCAKSQNDPSLQEYVKKVKKIVESLLSNPDEKSAEEVARKALEYCADG EICGPGIDIRNDYQQLKRLENCTVIEGYLHILLISKARSYRFPKLTVITEYLLLFRVAGLESLGDLFPNLTVIRGWKLFYNYALVIFEMTNLKDIGLYNLRNITRGAIRIEKNADLCYLSTVDWSLILDAVSNNYIVGNKP ems_3hM_139_recovered_0001__42__P
STRNAEFIVLLRELCAKSQNDPSLQEYVKKVKKIVESLLSNGDEKSAEEVARKALEYCADG EICGPGIDIRNDYQQLKRLENCTVIEGYLHILLISKARSYRFPKLTVITEYLLLFRVAGLESLGDLFPNLTVIRGWKLFYNYALVIFEMTNLKDIGLYNLRNITRGAIRIEKNADLCYLSTVDWSLILDAVSNNYIVGNKP ems_3hM_139_recovered_0001__12__R
STRNAEFIVLLAELCAKSQNDPSLQEYVKKVKKIVESLLSNGDEKSAEEVHRKALEYCADG EICGPGIDIRNDYQQLKRLENCTVIEGYLHILLISKARSYRFPKLTVITEYLLLFRVAGLESLGDLFPNLTVIRGWKLFYNYALVIFEMTNLKDIGLYNLRNITRGAIRIEKNADLCYLSTVDWSLILDAVSNNYIVGNKP ems_3hM_139_recovered_0001__51__H
STRNAEFIVLLAELCAKSQNDPSLQEYVKKVKKIVESLLSNGDEKSAEEVARKALEYCRDG EICGPGIDIRNDYQQLKRLENCTVIEGYLHILLISKARSYRFPKLTVITEYLLLFRVAGLESLGDLFPNLTVIRGWKLFYNYALVIFEMTNLKDIGLYNLRNITRGAIRIEKNADLCYLSTVDWSLILDAVSNNYIVGNKP ems_3hM_139_recovered_0001__59__R
STRNAEFIVLLAELCAKSQNDPSLQEYVKKTKKIVESLLSNGDEKSAEEVARKALEYCADG EICGPGIDIRNDYQQLKRLENCTVIEGYLHILLISKARSYRFPKLTVITEYLLLFRVAGLESLGDLFPNLTVIRGWKLFYNYALVIFEMTNLKDIGLYNLRNITRGAIRIEKNADLCYLSTVDWSLILDAVSNNYIVGNKP ems_3hM_139_recovered_0001__31__T
STRNAEFIVLLAELCAKSQNDPSLQEYVKKSKKIVESLLSNGDEKSAEEVARKALEYCADG EICGPGIDIRNDYQQLKRLENCTVIEGYLHILLISKARSYRFPKLTVITEYLLLFRVAGLESLGDLFPNLTVIRGWKLFYNYALVIFEMTNLKDIGLYNLRNITRGAIRIEKNADLCYLSTVDWSLILDAVSNNYIVGNKP ems_3hM_139_recovered_0001__31__S
STRNAEFIVLLAELCAKSQNDPSLQEYVKKVKKIVESLLSNGDEKMAEEVARKALEYCADG EICGPGIDIRNDYQQLKRLENCTVIEGYLHILLISKARSYRFPKLTVITEYLLLFRVAGLESLGDLFPNLTVIRGWKLFYNYALVIFEMTNLKDIGLYNLRNITRGAIRIEKNADLCYLSTVDWSLILDAVSNNYIVGNKP ems_3hM_139_recovered_0001__46__M
STRNAEFIVLLAELCAKSQNDPSLQEYVKKVKKIVESLLSNGQEKSAEEVARKALEYCADG EICGPGIDIRNDYQQLKRLENCTVIEGYLHILLISKARSYRFPKLTVITEYLLLFRVAGLESLGDLFPNLTVIRGWKLFYNYALVIFEMTNLKDIGLYNLRNITRGAIRIEKNADLCYLSTVDWSLILDAVSNNYIVGNKP ems_3hM_139_recovered_0001__43__Q
STRNAEFIVLLAELCAKSQNDPSLQEYVKKVKKIVESLLSNGDGKSAEEVARKALEYCADG EICGPGIDIRNDYQQLKRLENCTVIEGYLHILLISKARSYRFPKLTVITEYLLLFRVAGLESLGDLFPNLTVIRGWKLFYNYALVIFEMTNLKDIGLYNLRNITRGAIRIEKNADLCYLSTVDWSLILDAVSNNYIVGNKP ems_3hM_139_recovered_0001__44__G
STRNAEFIVLLAELCAKSQNDPSLQEYVKKVHKIVESLLSNGDEKSAEEVARKALEYCADG EICGPGIDIRNDYQQLKRLENCTVIEGYLHILLISKARSYRFPKLTVITEYLLLFRVAGLESLGDLFPNLTVIRGWKLFYNYALVIFEMTNLKDIGLYNLRNITRGAIRIEKNADLCYLSTVDWSLILDAVSNNYIVGNKP ems_3hM_139_recovered_0001__32__H
STRNAEFIVLLAEECAKSQNDPSLQEYVKKVKKIVESLLSNGDEKSAEEVARKALEYCADG EICGPGIDIRNDYQQLKRLENCTVIEGYLHILLISKARSYRFPKLTVITEYLLLFRVAGLESLGDLFPNLTVIRGWKLFYNYALVIFEMTNLKDIGLYNLRNITRGAIRIEKNADLCYLSTVDWSLILDAVSNNYIVGNKP ems_3hM_139_recovered_0001__14__E
STRNAEFIVLLARLCAKSQNDPSLQEYVKKVKKIVESLLSNGDEKSAEEVARKALEYCADG EICGPGIDIRNDYQQLKRLENCTVIEGYLHILLISKARSYRFPKLTVITEYLLLFRVAGLESLGDLFPNLTVIRGWKLFYNYALVIFEMTNLKDIGLYNLRNITRGAIRIEKNADLCYLSTVDWSLILDAVSNNYIVGNKP ems_3hM_139_recovered_0001__13__R
STRNAEFIVLLAEKCAKSQNDPSLQEYVKKVKKIVESLLSNGDEKSAEEVARKALEYCADG EICGPGIDIRNDYQQLKRLENCTVIEGYLHILLISKARSYRFPKLTVITEYLLLFRVAGLESLGDLFPNLTVIRGWKLFYNYALVIFEMTNLKDIGLYNLRNITRGAIRIEKNADLCYLSTVDWSLILDAVSNNYIVGNKP ems_3hM_139_recovered_0001__14__K
STRNAEFIVLLAVLCAKSQNDPSLQEYVKKVKKIVESLLSNGDEKSAEEVARKALEYCADG EICGPGIDIRNDYQQLKRLENCTVIEGYLHILLISKARSYRFPKLTVITEYLLLFRVAGLESLGDLFPNLTVIRGWKLFYNYALVIFEMTNLKDIGLYNLRNITRGAIRIEKNADLCYLSTVDWSLILDAVSNNYIVGNKP ems_3hM_139_recovered_0001__13__V
STRNAEFIVLLAEDCAKSQNDPSLQEYVKKVKKIVESLLSNGDEKSAEEVARKALEYCADG EICGPGIDIRNDYQQLKRLENCTVIEGYLHILLISKARSYRFPKLTVITEYLLLFRVAGLESLGDLFPNLTVIRGWKLFYNYALVIFEMTNLKDIGLYNLRNITRGAIRIEKNADLCYLSTVDWSLILDAVSNNYIVGNKP ems_3hM_139_recovered_0001__14__D
STRNAEFIWLLAELCAKSQNDPSLQEYVKKVKKIVESLLSNGDEKSAEEVARKALEYCADG EICGPGIDIRNDYQQLKRLENCTVIEGYLHILLISKARSYRFPKLTVITEYLLLFRVAGLESLGDLFPNLTVIRGWKLFYNYALVIFEMTNLKDIGLYNLRNITRGAIRIEKNADLCYLSTVDWSLILDAVSNNYIVGNKP ems_3hM_139_recovered_0001__9__W
STRNAEFIVLDAELCAKSQNDPSLQEYVKKVKKIVESLLSNGDEKSAEEVARKALEYCADG EICGPGIDIRNDYQQLKRLENCTVIEGYLHILLISKARSYRFPKLTVITEYLLLFRVAGLESLGDLFPNLTVIRGWKLFYNYALVIFEMTNLKDIGLYNLRNITRGAIRIEKNADLCYLSTVDWSLILDAVSNNYIVGNKP ems_3hM_139_recovered_0001__11__D
STRNAEFIVGLAELCAKSQNDPSLQEYVKKVKKIVESLLSNGDEKSAEEVARKALEYCADG EICGPGIDIRNDYQQLKRLENCTVIEGYLHILLISKARSYRFPKLTVITEYLLLFRVAGLESLGDLFPNLTVIRGWKLFYNYALVIFEMTNLKDIGLYNLRNITRGAIRIEKNADLCYLSTVDWSLILDAVSNNYIVGNKP ems_3hM_139_recovered_0001__10__G
STRNAEFIVWLAELCAKSQNDPSLQEYVKKVKKIVESLLSNGDEKSAEEVARKALEYCADG EICGPGIDIRNDYQQLKRLENCTVIEGYLHILLISKARSYRFPKLTVITEYLLLFRVAGLESLGDLFPNLTVIRGWKLFYNYALVIFEMTNLKDIGLYNLRNITRGAIRIEKNADLCYLSTVDWSLILDAVSNNYIVGNKP ems_3hM_139_recovered_0001__10__W
STRNAEFIVLLAELCAKSQNDPSLQEYVKKVKKIVESLASNGDEKSAEEVARKALEYCADG EICGPGIDIRNDYQQLKRLENCTVIEGYLHILLISKARSYRFPKLTVITEYLLLFRVAGLESLGDLFPNLTVIRGWKLFYNYALVIFEMTNLKDIGLYNLRNITRGAIRIEKNADLCYLSTVDWSLILDAVSNNYIVGNKP ems_3hM_139_recovered_0001__39__A
STRNAEFIVLLAELCAKSQNDPSLQEYVKKVKKIVESQLSNGDEKSAEEVARKALEYCADG EICGPGIDIRNDYQQLKRLENCTVIEGYLHILLISKARSYRFPKLTVITEYLLLFRVAGLESLGDLFPNLTVIRGWKLFYNYALVIFEMTNLKDIGLYNLRNITRGAIRIEKNADLCYLSTVDWSLILDAVSNNYIVGNKP ems_3hM_139_recovered_0001__38__Q
STRNAEFIVLLAELCAKSQNDPSLQEYVKKVKKIVESLGSNGDEKSAEEVARKALEYCADG EICGPGIDIRNDYQQLKRLENCTVIEGYLHILLISKARSYRFPKLTVITEYLLLFRVAGLESLGDLFPNLTVIRGWKLFYNYALVIFEMTNLKDIGLYNLRNITRGAIRIEKNADLCYLSTVDWSLILDAVSNNYIVGNKP ems_3hM_139_recovered_0001__39__G
STRNAEFIVLLAELCAKSQNDPSLQEYVKKVKKIVESLLSNGDEKSAEEVMRKALEYCADG EICGPGIDIRNDYQQLKRLENCTVIEGYLHILLISKARSYRFPKLTVITEYLLLFRVAGLESLGDLFPNLTVIRGWKLFYNYALVIFEMTNLKDIGLYNLRNITRGAIRIEKNADLCYLSTVDWSLILDAVSNNYIVGNKP ems_3hM_139_recovered_0001__51__M
STRNAEFIVLLAELCAKSQNDPSLQEYVKKVKKIVESLLSNGDEKSAEEVKRKALEYCADG EICGPGIDIRNDYQQLKRLENCTVIEGYLHILLISKARSYRFPKLTVITEYLLLFRVAGLESLGDLFPNLTVIRGWKLFYNYALVIFEMTNLKDIGLYNLRNITRGAIRIEKNADLCYLSTVDWSLILDAVSNNYIVGNKP ems_3hM_139_recovered_0001__51__K
STRNAEFIVLLAELCAKSQNTPSLQEYVKKVKKIVESLLSNGDEKSAEEVARKALEYCADG EICGPGIDIRNDYQQLKRLENCTVIEGYLHILLISKARSYRFPKLTVITEYLLLFRVAGLESLGDLFPNLTVIRGWKLFYNYALVIFEMTNLKDIGLYNLRNITRGAIRIEKNADLCYLSTVDWSLILDAVSNNYIVGNKP ems_3hM_139_recovered_0001__21__T
STRNAEFIVLLAELCAKSQNDPSLQEKVKKVKKIVESLLSNGDEKSAEEVARKALEYCADG EICGPGIDIRNDYQQLKRLENCTVIEGYLHILLISKARSYRFPKLTVITEYLLLFRVAGLESLGDLFPNLTVIRGWKLFYNYALVIFEMTNLKDIGLYNLRNITRGAIRIEKNADLCYLSTVDWSLILDAVSNNYIVGNKP ems_3hM_139_recovered_0001__27__K
STRRAEFIVLLAELCAKSQNDPSLQEYVKKVKKIVESLLSNGDEKSAEEVARKALEYCADG EICGPGIDIRNDYQQLKRLENCTVIEGYLHILLISKARSYRFPKLTVITEYLLLFRVAGLESLGDLFPNLTVIRGWKLFYNYALVIFEMTNLKDIGLYNLRNITRGAIRIEKNADLCYLSTVDWSLILDAVSNNYIVGNKP ems_3hM_139_recovered_0001__4__R
STRNAEFIVLLAELCAKSQNDPSLQEYVKKVKKIVESLLSNGKEKSAEEVARKALEYCADG EICGPGIDIRNDYQQLKRLENCTVIEGYLHILLISKARSYRFPKLTVITEYLLLFRVAGLESLGDLFPNLTVIRGWKLFYNYALVIFEMTNLKDIGLYNLRNITRGAIRIEKNADLCYLSTVDWSLILDAVSNNYIVGNKP ems_3hM_139_recovered_0001__43__K
STRNAEFIVLLAELCAKSQNDPSLQEYVKKVKKIVESLLSNVDEKSAEEVARKALEYCADG EICGPGIDIRNDYQQLKRLENCTVIEGYLHILLISKARSYRFPKLTVITEYLLLFRVAGLESLGDLFPNLTVIRGWKLFYNYALVIFEMTNLKDIGLYNLRNITRGAIRIEKNADLCYLSTVDWSLILDAVSNNYIVGNKP ems_3hM_139_recovered_0001__42__V
STRNAEFIVLLAELCAKSQNDHSLQEYVKKVKKIVESLLSNGDEKSAEEVARKALEYCADG EICGPGIDIRNDYQQLKRLENCTVIEGYLHILLISKARSYRFPKLTVITEYLLLFRVAGLESLGDLFPNLTVIRGWKLFYNYALVIFEMTNLKDIGLYNLRNITRGAIRIEKNADLCYLSTVDWSLILDAVSNNYIVGNKP ems_3hM_139_recovered_0001__22__H
STRNAEFIVLLAELCAKSQNRPSLQEYVKKVKKIVESLLSNGDEKSAEEVARKALEYCADG EICGPGIDIRNDYQQLKRLENCTVIEGYLHILLISKARSYRFPKLTVITEYLLLFRVAGLESLGDLFPNLTVIRGWKLFYNYALVIFEMTNLKDIGLYNLRNITRGAIRIEKNADLCYLSTVDWSLILDAVSNNYIVGNKP ems_3hM_139_recovered_0001__21__R
STRNAEFIVLLAELCAKSQYDPSLQEYVKKVKKIVESLLSNGDEKSAEEVARKALEYCADG EICGPGIDIRNDYQQLKRLENCTVIEGYLHILLISKARSYRFPKLTVITEYLLLFRVAGLESLGDLFPNLTVIRGWKLFYNYALVIFEMTNLKDIGLYNLRNITRGAIRIEKNADLCYLSTVDWSLILDAVSNNYIVGNKP ems_3hM_139_recovered_0001__20__Y
STRNAEFIVLLAELCAKSQNFPSLQEYVKKVKKIVESLLSNGDEKSAEEVARKALEYCADG EICGPGIDIRNDYQQLKRLENCTVIEGYLHILLISKARSYRFPKLTVITEYLLLFRVAGLESLGDLFPNLTVIRGWKLFYNYALVIFEMTNLKDIGLYNLRNITRGAIRIEKNADLCYLSTVDWSLILDAVSNNYIVGNKP ems_3hM_139_recovered_0001__21__F
STRNAEFIVLLAELCAKSNNDPSLQEYVKKVKKIVESLLSNGDEKSAEEVARKALEYCADG EICGPGIDIRNDYQQLKRLENCTVIEGYLHILLISKARSYRFPKLTVITEYLLLFRVAGLESLGDLFPNLTVIRGWKLFYNYALVIFEMTNLKDIGLYNLRNITRGAIRIEKNADLCYLSTVDWSLILDAVSNNYIVGNKP ems_3hM_139_recovered_0001__19__N
STRNAEFIVLLAELCAKSQIDPSLQEYVKKVKKIVESLLSNGDEKSAEEVARKALEYCADG EICGPGIDIRNDYQQLKRLENCTVIEGYLHILLISKARSYRFPKLTVITEYLLLFRVAGLESLGDLFPNLTVIRGWKLFYNYALVIFEMTNLKDIGLYNLRNITRGAIRIEKNADLCYLSTVDWSLILDAVSNNYIVGNKP ems_3hM_139_recovered_0001__20__I
STRNAEFIVLLAELCAKSQFDPSLQEYVKKVKKIVESLLSNGDEKSAEEVARKALEYCADG EICGPGIDIRNDYQQLKRLENCTVIEGYLHILLISKARSYRFPKLTVITEYLLLFRVAGLESLGDLFPNLTVIRGWKLFYNYALVIFEMTNLKDIGLYNLRNITRGAIRIEKNADLCYLSTVDWSLILDAVSNNYIVGNKP ems_3hM_139_recovered_0001__20__F
STRNAEFIVLLAELCAKSQNDPSLQEYVQKVKKIVESLLSNGDEKSAEEVARKALEYCADG EICGPGIDIRNDYQQLKRLENCTVIEGYLHILLISKARSYRFPKLTVITEYLLLFRVAGLESLGDLFPNLTVIRGWKLFYNYALVIFEMTNLKDIGLYNLRNITRGAIRIEKNADLCYLSTVDWSLILDAVSNNYIVGNKP ems_3hM_139_recovered_0001__29__Q
STRNAEFIVLLAELCAKSQNDPSLQEYVFKVKKIVESLLSNGDEKSAEEVARKALEYCADG EICGPGIDIRNDYQQLKRLENCTVIEGYLHILLISKARSYRFPKLTVITEYLLLFRVAGLESLGDLFPNLTVIRGWKLFYNYALVIFEMTNLKDIGLYNLRNITRGAIRIEKNADLCYLSTVDWSLILDAVSNNYIVGNKP ems_3hM_139_recovered_0001__29__F
STRNAEFIVLLAELCAKSQNDPSLQEYVNKVKKIVESLLSNGDEKSAEEVARKALEYCADG EICGPGIDIRNDYQQLKRLENCTVIEGYLHILLISKARSYRFPKLTVITEYLLLFRVAGLESLGDLFPNLTVIRGWKLFYNYALVIFEMTNLKDIGLYNLRNITRGAIRIEKNADLCYLSTVDWSLILDAVSNNYIVGNKP ems_3hM_139_recovered_0001__29__N
STRNAEFIVLLAELCAKSQNDPSLQEYWKKVKKIVESLLSNGDEKSAEEVARKALEYCADG EICGPGIDIRNDYQQLKRLENCTVIEGYLHILLISKARSYRFPKLTVITEYLLLFRVAGLESLGDLFPNLTVIRGWKLFYNYALVIFEMTNLKDIGLYNLRNITRGAIRIEKNADLCYLSTVDWSLILDAVSNNYIVGNKP ems_3hM_139_recovered_0001__28__W
STRNAEFIVLLAELCAKSQNDPSLQEYVKKVKKIVVSLLSNGDEKSAEEVARKALEYCADG EICGPGIDIRNDYQQLKRLENCTVIEGYLHILLISKARSYRFPKLTVITEYLLLFRVAGLESLGDLFPNLTVIRGWKLFYNYALVIFEMTNLKDIGLYNLRNITRGAIRIEKNADLCYLSTVDWSLILDAVSNNYIVGNKP ems_3hM_139_recovered_0001__36__V
STRNAEFIVLLAELCAKSQNDPSLQEYVKKVKKIVMSLLSNGDEKSAEEVARKALEYCADG EICGPGIDIRNDYQQLKRLENCTVIEGYLHILLISKARSYRFPKLTVITEYLLLFRVAGLESLGDLFPNLTVIRGWKLFYNYALVIFEMTNLKDIGLYNLRNITRGAIRIEKNADLCYLSTVDWSLILDAVSNNYIVGNKP ems_3hM_139_recovered_0001__36__M
STRNAEFIVLLAELCAKSQNDPSLQEYVKKVKKIVESLLSNGDEKSAEEVARKALEYCLDG EICGPGIDIRNDYQQLKRLENCTVIEGYLHILLISKARSYRFPKLTVITEYLLLFRVAGLESLGDLFPNLTVIRGWKLFYNYALVIFEMTNLKDIGLYNLRNITRGAIRIEKNADLCYLSTVDWSLILDAVSNNYIVGNKP ems_3hM_139_recovered_0001__59__L
STRNAEFIVLLAELCAKSQNDPSLQEYVKKVKKIVESLLSNGDEKSAEEVARKALEYCAVG EICGPGIDIRNDYQQLKRLENCTVIEGYLHILLISKARSYRFPKLTVITEYLLLFRVAGLESLGDLFPNLTVIRGWKLFYNYALVIFEMTNLKDIGLYNLRNITRGAIRIEKNADLCYLSTVDWSLILDAVSNNYIVGNKP ems_3hM_139_recovered_0001__60__V
STRNAEFIVLLAELCAKSQNDPSLQEYVKKVKKIVESLLSNGDEKSAEEVARKALEYCADD EICGPGIDIRNDYQQLKRLENCTVIEGYLHILLISKARSYRFPKLTVITEYLLLFRVAGLESLGDLFPNLTVIRGWKLFYNYALVIFEMTNLKDIGLYNLRNITRGAIRIEKNADLCYLSTVDWSLILDAVSNNYIVGNKP ems_3hM_139_recovered_0001__61__D
STRNAEFIVLLAELCAKSQNDPSLQEYVKKVKKIVESLLSNGDEKSAEEVARKALEYCATG EICGPGIDIRNDYQQLKRLENCTVIEGYLHILLISKARSYRFPKLTVITEYLLLFRVAGLESLGDLFPNLTVIRGWKLFYNYALVIFEMTNLKDIGLYNLRNITRGAIRIEKNADLCYLSTVDWSLILDAVSNNYIVGNKP ems_3hM_139_recovered_0001__60__T
STRNAEFIVLLAELCAKSQNDPSLQEYVKKVKKIVESLLSNGDEKSAEEVARKALEYCAKG EICGPGIDIRNDYQQLKRLENCTVIEGYLHILLISKARSYRFPKLTVITEYLLLFRVAGLESLGDLFPNLTVIRGWKLFYNYALVIFEMTNLKDIGLYNLRNITRGAIRIEKNADLCYLSTVDWSLILDAVSNNYIVGNKP ems_3hM_139_recovered_0001__60__K
STRNAEFIVLLAELCAKSQNDPSLQEYVKKVKKIVESLLSNGDEKSAEEVARKALEYCAMG EICGPGIDIRNDYQQLKRLENCTVIEGYLHILLISKARSYRFPKLTVITEYLLLFRVAGLESLGDLFPNLTVIRGWKLFYNYALVIFEMTNLKDIGLYNLRNITRGAIRIEKNADLCYLSTVDWSLILDAVSNNYIVGNKP ems_3hM_139_recovered_0001__60__M
STRNAEFIVYLAELCAKSQNDPSLQEYVKKVKKIVESLLSNGDEKSAEEVARKALEYCADG EICGPGIDIRNDYQQLKRLENCTVIEGYLHILLISKARSYRFPKLTVITEYLLLFRVAGLESLGDLFPNLTVIRGWKLFYNYALVIFEMTNLKDIGLYNLRNITRGAIRIEKNADLCYLSTVDWSLILDAVSNNYIVGNKP ems_3hM_139_recovered_0001__10__Y
STRNAEFIVLLAELCAKSQNDPSLQEYVKKVKKIVEDLLSNGDEKSAEEVARKALEYCADG EICGPGIDIRNDYQQLKRLENCTVIEGYLHILLISKARSYRFPKLTVITEYLLLFRVAGLESLGDLFPNLTVIRGWKLFYNYALVIFEMTNLKDIGLYNLRNITRGAIRIEKNADLCYLSTVDWSLILDAVSNNYIVGNKP ems_3hM_139_recovered_0001__37__D
STRNAEFIVLLAELCAKSQNDPSLQEYVKKVKKIVESALSNGDEKSAEEVARKALEYCADG EICGPGIDIRNDYQQLKRLENCTVIEGYLHILLISKARSYRFPKLTVITEYLLLFRVAGLESLGDLFPNLTVIRGWKLFYNYALVIFEMTNLKDIGLYNLRNITRGAIRIEKNADLCYLSTVDWSLILDAVSNNYIVGNKP ems_3hM_139_recovered_0001__38__A
STRNAEFIVLLAELCAKSQNIPSLQEYVKKVKKIVESLLSNGDEKSAEEVARKALEYCADG EICGPGIDIRNDYQQLKRLENCTVIEGYLHILLISKARSYRFPKLTVITEYLLLFRVAGLESLGDLFPNLTVIRGWKLFYNYALVIFEMTNLKDIGLYNLRNITRGAIRIEKNADLCYLSTVDWSLILDAVSNNYIVGNKP ems_3hM_139_recovered_0001__21__I
STRNAEFIVLLAELCAKSQNDPSLQEYVKKVKKIVESLLSNGDEKSAEEVARKILEYCADG EICGPGIDIRNDYQQLKRLENCTVIEGYLHILLISKARSYRFPKLTVITEYLLLFRVAGLESLGDLFPNLTVIRGWKLFYNYALVIFEMTNLKDIGLYNLRNITRGAIRIEKNADLCYLSTVDWSLILDAVSNNYIVGNKP ems_3hM_139_recovered_0001__54__I
STRNAEFIVLLAELCAKSQNDPSLQEYVKKVEKIVESLLSNGDEKSAEEVARKALEYCADG EICGPGIDIRNDYQQLKRLENCTVIEGYLHILLISKARSYRFPKLTVITEYLLLFRVAGLESLGDLFPNLTVIRGWKLFYNYALVIFEMTNLKDIGLYNLRNITRGAIRIEKNADLCYLSTVDWSLILDAVSNNYIVGNKP ems_3hM_139_recovered_0001__32__E
STRNAEFIVLLAELCAKSQNDPSLQEYVKKVKKIVESLLSNGDEKSAEEVARMALEYCADG EICGPGIDIRNDYQQLKRLENCTVIEGYLHILLISKARSYRFPKLTVITEYLLLFRVAGLESLGDLFPNLTVIRGWKLFYNYALVIFEMTNLKDIGLYNLRNITRGAIRIEKNADLCYLSTVDWSLILDAVSNNYIVGNKP ems_3hM_139_recovered_0001__53__M
STRNAEFIVLLAELCAKSQNDPSLQEYVKKVKKIVESLLSNGDEKSAEEVARKFLEYCADG EICGPGIDIRNDYQQLKRLENCTVIEGYLHILLISKARSYRFPKLTVITEYLLLFRVAGLESLGDLFPNLTVIRGWKLFYNYALVIFEMTNLKDIGLYNLRNITRGAIRIEKNADLCYLSTVDWSLILDAVSNNYIVGNKP ems_3hM_139_recovered_0001__54__F
STRNAEFIVLLAELCAKSQNDPSLQEYVKKVKKIVESLLSNGDEKSAEEVARKHLEYCADG EICGPGIDIRNDYQQLKRLENCTVIEGYLHILLISKARSYRFPKLTVITEYLLLFRVAGLESLGDLFPNLTVIRGWKLFYNYALVIFEMTNLKDIGLYNLRNITRGAIRIEKNADLCYLSTVDWSLILDAVSNNYIVGNKP ems_3hM_139_recovered_0001__54__H
STRNAEFIVLLAELCAKSQNDPSLQEYVKKVKKIVESLLSNGDEKSAEEVARKELEYCADG EICGPGIDIRNDYQQLKRLENCTVIEGYLHILLISKARSYRFPKLTVITEYLLLFRVAGLESLGDLFPNLTVIRGWKLFYNYALVIFEMTNLKDIGLYNLRNITRGAIRIEKNADLCYLSTVDWSLILDAVSNNYIVGNKP ems_3hM_139_recovered_0001__54__E
STRNAEFIVLLAELCAKSQNDPSLQEYVKKVKCIVESLLSNGDEKSAEEVARKALEYCADG EICGPGIDIRNDYQQLKRLENCTVIEGYLHILLISKARSYRFPKLTVITEYLLLFRVAGLESLGDLFPNLTVIRGWKLFYNYALVIFEMTNLKDIGLYNLRNITRGAIRIEKNADLCYLSTVDWSLILDAVSNNYIVGNKP ems_3hM_139_recovered_0001__33__C
STRNAEFIVLLAELCAKSQNDPSLQEYVKKVKKIVESLLSNGDEASAEEVARKALEYCADG EICGPGIDIRNDYQQLKRLENCTVIEGYLHILLISKARSYRFPKLTVITEYLLLFRVAGLESLGDLFPNLTVIRGWKLFYNYALVIFEMTNLKDIGLYNLRNITRGAIRIEKNADLCYLSTVDWSLILDAVSNNYIVGNKP ems_3hM_139_recovered_0001__45__A
STRNAEFIVLLAELCAKSQNCPSLQEYVKKVKKIVESLLSNGDEKSAEEVARKALEYCADG EICGPGIDIRNDYQQLKRLENCTVIEGYLHILLISKARSYRFPKLTVITEYLLLFRVAGLESLGDLFPNLTVIRGWKLFYNYALVIFEMTNLKDIGLYNLRNITRGAIRIEKNADLCYLSTVDWSLILDAVSNNYIVGNKP ems_3hM_139_recovered_0001__21__C
STRNAEFIVLLAELCAKSQNDPSLQEYVKKVKKIVESLLSNGEEKSAEEVARKALEYCADG EICGPGIDIRNDYQQLKRLENCTVIEGYLHILLISKARSYRFPKLTVITEYLLLFRVAGLESLGDLFPNLTVIRGWKLFYNYALVIFEMTNLKDIGLYNLRNITRGAIRIEKNADLCYLSTVDWSLILDAVSNNYIVGNKP ems_3hM_139_recovered_0001__43__E
SHRNAEFIVLLAELCAKSQNDPSLQEYVKKVKKIVESLLSNGDEKSAEEVARKALEYCADG EICGPGIDIRNDYQQLKRLENCTVIEGYLHILLISKARSYRFPKLTVITEYLLLFRVAGLESLGDLFPNLTVIRGWKLFYNYALVIFEMTNLKDIGLYNLRNITRGAIRIEKNADLCYLSTVDWSLILDAVSNNYIVGNKP ems_3hM_139_recovered_0001__2__H
SARNAEFIVLLAELCAKSQNDPSLQEYVKKVKKIVESLLSNGDEKSAEEVARKALEYCADG EICGPGIDIRNDYQQLKRLENCTVIEGYLHILLISKARSYRFPKLTVITEYLLLFRVAGLESLGDLFPNLTVIRGWKLFYNYALVIFEMTNLKDIGLYNLRNITRGAIRIEKNADLCYLSTVDWSLILDAVSNNYIVGNKP ems_3hM_139_recovered_0001__2__A
STRNARFIVLLAELCAKSQNDPSLQEYVKKVKKIVESLLSNGDEKSAEEVARKALEYCADG EICGPGIDIRNDYQQLKRLENCTVIEGYLHILLISKARSYRFPKLTVITEYLLLFRVAGLESLGDLFPNLTVIRGWKLFYNYALVIFEMTNLKDIGLYNLRNITRGAIRIEKNADLCYLSTVDWSLILDAVSNNYIVGNKP ems_3hM_139_recovered_0001__6__R
STRNLEFIVLLAELCAKSQNDPSLQEYVKKVKKIVESLLSNGDEKSAEEVARKALEYCADG EICGPGIDIRNDYQQLKRLENCTVIEGYLHILLISKARSYRFPKLTVITEYLLLFRVAGLESLGDLFPNLTVIRGWKLFYNYALVIFEMTNLKDIGLYNLRNITRGAIRIEKNADLCYLSTVDWSLILDAVSNNYIVGNKP ems_3hM_139_recovered_0001__5__L
STRNAEFIVLLAELCAKSQNDSSLQEYVKKVKKIVESLLSNGDEKSAEEVARKALEYCADG EICGPGIDIRNDYQQLKRLENCTVIEGYLHILLISKARSYRFPKLTVITEYLLLFRVAGLESLGDLFPNLTVIRGWKLFYNYALVIFEMTNLKDIGLYNLRNITRGAIRIEKNADLCYLSTVDWSLILDAVSNNYIVGNKP ems_3hM_139_recovered_0001__22__S
STRNAEFIVLLAELCAKSQNDPSLQEYVKKVKKIVESLLSNGDEKSAEEVCRKALEYCADG EICGPGIDIRNDYQQLKRLENCTVIEGYLHILLISKARSYRFPKLTVITEYLLLFRVAGLESLGDLFPNLTVIRGWKLFYNYALVIFEMTNLKDIGLYNLRNITRGAIRIEKNADLCYLSTVDWSLILDAVSNNYIVGNKP ems_3hM_139_recovered_0001__51__C
STRNAEFIVLLAELCAKSQNDPSLQEYVKKVKKIVESLLSNGDEKSAEEQARKALEYCADG EICGPGIDIRNDYQQLKRLENCTVIEGYLHILLISKARSYRFPKLTVITEYLLLFRVAGLESLGDLFPNLTVIRGWKLFYNYALVIFEMTNLKDIGLYNLRNITRGAIRIEKNADLCYLSTVDWSLILDAVSNNYIVGNKP ems_3hM_139_recovered_0001__50__Q
STRNAEFIVLLAELCAKSQNDPSLQEYVKKVKKIVESLLSNGDEKSAEEVQRKALEYCADG EICGPGIDIRNDYQQLKRLENCTVIEGYLHILLISKARSYRFPKLTVITEYLLLFRVAGLESLGDLFPNLTVIRGWKLFYNYALVIFEMTNLKDIGLYNLRNITRGAIRIEKNADLCYLSTVDWSLILDAVSNNYIVGNKP ems_3hM_139_recovered_0001__51__Q
STRNAEFIVLLAELCAKSQNDPSLQEYVKKVKKIVESLLSNGDEKSAEEVAKKALEYCADG EICGPGIDIRNDYQQLKRLENCTVIEGYLHILLISKARSYRFPKLTVITEYLLLFRVAGLESLGDLFPNLTVIRGWKLFYNYALVIFEMTNLKDIGLYNLRNITRGAIRIEKNADLCYLSTVDWSLILDAVSNNYIVGNKP ems_3hM_139_recovered_0001__52__K
STRNAEFIVLLAELCAKSSNDPSLQEYVKKVKKIVESLLSNGDEKSAEEVARKALEYCADG EICGPGIDIRNDYQQLKRLENCTVIEGYLHILLISKARSYRFPKLTVITEYLLLFRVAGLESLGDLFPNLTVIRGWKLFYNYALVIFEMTNLKDIGLYNLRNITRGAIRIEKNADLCYLSTVDWSLILDAVSNNYIVGNKP ems_3hM_139_recovered_0001__19__S
STRNAEFIVLLAELCAKRQNDPSLQEYVKKVKKIVESLLSNGDEKSAEEVARKALEYCADG EICGPGIDIRNDYQQLKRLENCTVIEGYLHILLISKARSYRFPKLTVITEYLLLFRVAGLESLGDLFPNLTVIRGWKLFYNYALVIFEMTNLKDIGLYNLRNITRGAIRIEKNADLCYLSTVDWSLILDAVSNNYIVGNKP ems_3hM_139_recovered_0001__18__R
STRNAEFIVLLAEMCAKSQNDPSLQEYVKKVKKIVESLLSNGDEKSAEEVARKALEYCADG EICGPGIDIRNDYQQLKRLENCTVIEGYLHILLISKARSYRFPKLTVITEYLLLFRVAGLESLGDLFPNLTVIRGWKLFYNYALVIFEMTNLKDIGLYNLRNITRGAIRIEKNADLCYLSTVDWSLILDAVSNNYIVGNKP ems_3hM_139_recovered_0001__14__M
STRNAEFIVLLAELCAKSQNDPSLQEYVKKVKKIVESLLSNGDEKSAEEVAWKALEYCADG EICGPGIDIRNDYQQLKRLENCTVIEGYLHILLISKARSYRFPKLTVITEYLLLFRVAGLESLGDLFPNLTVIRGWKLFYNYALVIFEMTNLKDIGLYNLRNITRGAIRIEKNADLCYLSTVDWSLILDAVSNNYIVGNKP ems_3hM_139_recovered_0001__52__W
STRNAEFIVLLAELCAKSQNDPSLQEYVKKVKKIVESLLSNGDEKSREEVARKALEYCADG EICGPGIDIRNDYQQLKRLENCTVIEGYLHILLISKARSYRFPKLTVITEYLLLFRVAGLESLGDLFPNLTVIRGWKLFYNYALVIFEMTNLKDIGLYNLRNITRGAIRIEKNADLCYLSTVDWSLILDAVSNNYIVGNKP ems_3hM_139_recovered_0001__47__R
STRNAEFIVLLAELCAKSQNDPSLQEYVKKVKKIVESLLSNGTEKSAEEVARKALEYCADG EICGPGIDIRNDYQQLKRLENCTVIEGYLHILLISKARSYRFPKLTVITEYLLLFRVAGLESLGDLFPNLTVIRGWKLFYNYALVIFEMTNLKDIGLYNLRNITRGAIRIEKNADLCYLSTVDWSLILDAVSNNYIVGNKP ems_3hM_139_recovered_0001__43__T
STRNAEFIVLLAELCAKSQNDPSLQEYVKKVKPIVESLLSNGDEKSAEEVARKALEYCADG EICGPGIDIRNDYQQLKRLENCTVIEGYLHILLISKARSYRFPKLTVITEYLLLFRVAGLESLGDLFPNLTVIRGWKLFYNYALVIFEMTNLKDIGLYNLRNITRGAIRIEKNADLCYLSTVDWSLILDAVSNNYIVGNKP ems_3hM_139_recovered_0001__33__P
STRNAEFIVLLAELCAKPQNDPSLQEYVKKVKKIVESLLSNGDEKSAEEVARKALEYCADG EICGPGIDIRNDYQQLKRLENCTVIEGYLHILLISKARSYRFPKLTVITEYLLLFRVAGLESLGDLFPNLTVIRGWKLFYNYALVIFEMTNLKDIGLYNLRNITRGAIRIEKNADLCYLSTVDWSLILDAVSNNYIVGNKP ems_3hM_139_recovered_0001__18__P
STRNAEFIVLLAELCAKSMNDPSLQEYVKKVKKIVESLLSNGDEKSAEEVARKALEYCADG EICGPGIDIRNDYQQLKRLENCTVIEGYLHILLISKARSYRFPKLTVITEYLLLFRVAGLESLGDLFPNLTVIRGWKLFYNYALVIFEMTNLKDIGLYNLRNITRGAIRIEKNADLCYLSTVDWSLILDAVSNNYIVGNKP ems_3hM_139_recovered_0001__19__M
STRNAEFIVLLAELCAKSQNDPSLQEYQKKVKKIVESLLSNGDEKSAEEVARKALEYCADG EICGPGIDIRNDYQQLKRLENCTVIEGYLHILLISKARSYRFPKLTVITEYLLLFRVAGLESLGDLFPNLTVIRGWKLFYNYALVIFEMTNLKDIGLYNLRNITRGAIRIEKNADLCYLSTVDWSLILDAVSNNYIVGNKP ems_3hM_139_recovered_0001__28__Q
STRNAESIVLLAELCAKSQNDPSLQEYVKKVKKIVESLLSNGDEKSAEEVARKALEYCADG EICGPGIDIRNDYQQLKRLENCTVIEGYLHILLISKARSYRFPKLTVITEYLLLFRVAGLESLGDLFPNLTVIRGWKLFYNYALVIFEMTNLKDIGLYNLRNITRGAIRIEKNADLCYLSTVDWSLILDAVSNNYIVGNKP ems_3hM_139_recovered_0001__7__S
STRNAEFIVLLAELCAKSQNDPSLQEPVKKVKKIVESLLSNGDEKSAEEVARKALEYCADG EICGPGIDIRNDYQQLKRLENCTVIEGYLHILLISKARSYRFPKLTVITEYLLLFRVAGLESLGDLFPNLTVIRGWKLFYNYALVIFEMTNLKDIGLYNLRNITRGAIRIEKNADLCYLSTVDWSLILDAVSNNYIVGNKP ems_3hM_139_recovered_0001__27__P
STRNAEFIVLLAELCAKSQNDPSLQERVKKVKKIVESLLSNGDEKSAEEVARKALEYCADG EICGPGIDIRNDYQQLKRLENCTVIEGYLHILLISKARSYRFPKLTVITEYLLLFRVAGLESLGDLFPNLTVIRGWKLFYNYALVIFEMTNLKDIGLYNLRNITRGAIRIEKNADLCYLSTVDWSLILDAVSNNYIVGNKP ems_3hM_139_recovered_0001__27__R
STRNAEFIVLLAELCAKSQNDPSLQEYVKKVKKIVESLDSNGDEKSAEEVARKALEYCADG EICGPGIDIRNDYQQLKRLENCTVIEGYLHILLISKARSYRFPKLTVITEYLLLFRVAGLESLGDLFPNLTVIRGWKLFYNYALVIFEMTNLKDIGLYNLRNITRGAIRIEKNADLCYLSTVDWSLILDAVSNNYIVGNKP ems_3hM_139_recovered_0001__39__D
STRNAEFIVLLAELCAKSQNDPSLQEYVKKVKKIVESPLSNGDEKSAEEVARKALEYCADG EICGPGIDIRNDYQQLKRLENCTVIEGYLHILLISKARSYRFPKLTVITEYLLLFRVAGLESLGDLFPNLTVIRGWKLFYNYALVIFEMTNLKDIGLYNLRNITRGAIRIEKNADLCYLSTVDWSLILDAVSNNYIVGNKP ems_3hM_139_recovered_0001__38__P
STRKAEFIVLLAELCAKSQNDPSLQEYVKKVKKIVESLLSNGDEKSAEEVARKALEYCADG EICGPGIDIRNDYQQLKRLENCTVIEGYLHILLISKARSYRFPKLTVITEYLLLFRVAGLESLGDLFPNLTVIRGWKLFYNYALVIFEMTNLKDIGLYNLRNITRGAIRIEKNADLCYLSTVDWSLILDAVSNNYIVGNKP ems_3hM_139_recovered_0001__4__K
STRTAEFIVLLAELCAKSQNDPSLQEYVKKVKKIVESLLSNGDEKSAEEVARKALEYCADG EICGPGIDIRNDYQQLKRLENCTVIEGYLHILLISKARSYRFPKLTVITEYLLLFRVAGLESLGDLFPNLTVIRGWKLFYNYALVIFEMTNLKDIGLYNLRNITRGAIRIEKNADLCYLSTVDWSLILDAVSNNYIVGNKP ems_3hM_139_recovered_0001__4__T
STRNAEFIVLLVELCAKSQNDPSLQEYVKKVKKIVESLLSNGDEKSAEEVARKALEYCADG EICGPGIDIRNDYQQLKRLENCTVIEGYLHILLISKARSYRFPKLTVITEYLLLFRVAGLESLGDLFPNLTVIRGWKLFYNYALVIFEMTNLKDIGLYNLRNITRGAIRIEKNADLCYLSTVDWSLILDAVSNNYIVGNKP ems_3hM_139_recovered_0001__12__V
STRNAEFIVLLHELCAKSQNDPSLQEYVKKVKKIVESLLSNGDEKSAEEVARKALEYCADG EICGPGIDIRNDYQQLKRLENCTVIEGYLHILLISKARSYRFPKLTVITEYLLLFRVAGLESLGDLFPNLTVIRGWKLFYNYALVIFEMTNLKDIGLYNLRNITRGAIRIEKNADLCYLSTVDWSLILDAVSNNYIVGNKP ems_3hM_139_recovered_0001__12__H
STRNAEFIVLLAELCAKSQNDPSLQEYVKKVKKIVESLLSNGDEKSPEEVARKALEYCADG EICGPGIDIRNDYQQLKRLENCTVIEGYLHILLISKARSYRFPKLTVITEYLLLFRVAGLESLGDLFPNLTVIRGWKLFYNYALVIFEMTNLKDIGLYNLRNITRGAIRIEKNADLCYLSTVDWSLILDAVSNNYIVGNKP ems_3hM_139_recovered_0001__47__P
STRNAEFMVLLAELCAKSQNDPSLQEYVKKVKKIVESLLSNGDEKSAEEVARKALEYCADG EICGPGIDIRNDYQQLKRLENCTVIEGYLHILLISKARSYRFPKLTVITEYLLLFRVAGLESLGDLFPNLTVIRGWKLFYNYALVIFEMTNLKDIGLYNLRNITRGAIRIEKNADLCYLSTVDWSLILDAVSNNYIVGNKP ems_3hM_139_recovered_0001__8__M
STRNAEFFVLLAELCAKSQNDPSLQEYVKKVKKIVESLLSNGDEKSAEEVARKALEYCADG EICGPGIDIRNDYQQLKRLENCTVIEGYLHILLISKARSYRFPKLTVITEYLLLFRVAGLESLGDLFPNLTVIRGWKLFYNYALVIFEMTNLKDIGLYNLRNITRGAIRIEKNADLCYLSTVDWSLILDAVSNNYIVGNKP ems_3hM_139_recovered_0001__8__F
STRNAEQIVLLAELCAKSQNDPSLQEYVKKVKKIVESLLSNGDEKSAEEVARKALEYCADG EICGPGIDIRNDYQQLKRLENCTVIEGYLHILLISKARSYRFPKLTVITEYLLLFRVAGLESLGDLFPNLTVIRGWKLFYNYALVIFEMTNLKDIGLYNLRNITRGAIRIEKNADLCYLSTVDWSLILDAVSNNYIVGNKP ems_3hM_139_recovered_0001__7__Q
STRNAEFIVLLAELCAKSQNDPSLQEYVKKVKKIVESLLSNGDEKSAEEVARQALEYCADG EICGPGIDIRNDYQQLKRLENCTVIEGYLHILLISKARSYRFPKLTVITEYLLLFRVAGLESLGDLFPNLTVIRGWKLFYNYALVIFEMTNLKDIGLYNLRNITRGAIRIEKNADLCYLSTVDWSLILDAVSNNYIVGNKP ems_3hM_139_recovered_0001__53__Q
STRNAEFIVLLAELCAKSQNDPSLQEYVKKVKKIVESLLSNGDEKSAEEVAQKALEYCADG EICGPGIDIRNDYQQLKRLENCTVIEGYLHILLISKARSYRFPKLTVITEYLLLFRVAGLESLGDLFPNLTVIRGWKLFYNYALVIFEMTNLKDIGLYNLRNITRGAIRIEKNADLCYLSTVDWSLILDAVSNNYIVGNKP ems_3hM_139_recovered_0001__52__Q
STRNAEFIVLLAELCAKSQNDPSLQEYVKKVKKIVESLLCNGDEKSAEEVARKALEYCADG EICGPGIDIRNDYQQLKRLENCTVIEGYLHILLISKARSYRFPKLTVITEYLLLFRVAGLESLGDLFPNLTVIRGWKLFYNYALVIFEMTNLKDIGLYNLRNITRGAIRIEKNADLCYLSTVDWSLILDAVSNNYIVGNKP ems_3hM_139_recovered_0001__40__C
STRNAEFIVLLAELCAKSQNDPSLQEYVKKVKKIVESLLSNGDEKSAEEVVRKALEYCADG EICGPGIDIRNDYQQLKRLENCTVIEGYLHILLISKARSYRFPKLTVITEYLLLFRVAGLESLGDLFPNLTVIRGWKLFYNYALVIFEMTNLKDIGLYNLRNITRGAIRIEKNADLCYLSTVDWSLILDAVSNNYIVGNKP ems_3hM_139_recovered_0001__51__V
STRNAEFIVLLAELCAKSQNDPSLQEYVKKVKKIVESLLSNGDEKSAEEVTRKALEYCADG EICGPGIDIRNDYQQLKRLENCTVIEGYLHILLISKARSYRFPKLTVITEYLLLFRVAGLESLGDLFPNLTVIRGWKLFYNYALVIFEMTNLKDIGLYNLRNITRGAIRIEKNADLCYLSTVDWSLILDAVSNNYIVGNKP ems_3hM_139_recovered_0001__51__T
STRNAEFIVLLAELCAKSQNDPSLQEYVKKVKKIVESLLSNGDEKSAEENARKALEYCADG EICGPGIDIRNDYQQLKRLENCTVIEGYLHILLISKARSYRFPKLTVITEYLLLFRVAGLESLGDLFPNLTVIRGWKLFYNYALVIFEMTNLKDIGLYNLRNITRGAIRIEKNADLCYLSTVDWSLILDAVSNNYIVGNKP ems_3hM_139_recovered_0001__50__N
STRNAEFIVLLAELCAKSQNDPSLQEYVKKVKKIVESLLSNGDEKSEEEVARKALEYCADG EICGPGIDIRNDYQQLKRLENCTVIEGYLHILLISKARSYRFPKLTVITEYLLLFRVAGLESLGDLFPNLTVIRGWKLFYNYALVIFEMTNLKDIGLYNLRNITRGAIRIEKNADLCYLSTVDWSLILDAVSNNYIVGNKP ems_3hM_139_recovered_0001__47__E
STRNAEFIVLLAELCAKSQNDPSLQEYVKKVKKIVESLLSNGDEKSIEEVARKALEYCADG EICGPGIDIRNDYQQLKRLENCTVIEGYLHILLISKARSYRFPKLTVITEYLLLFRVAGLESLGDLFPNLTVIRGWKLFYNYALVIFEMTNLKDIGLYNLRNITRGAIRIEKNADLCYLSTVDWSLILDAVSNNYIVGNKP ems_3hM_139_recovered_0001__47__I
STRNAEFIVLLAELCAKSQNNPSLQEYVKKVKKIVESLLSNGDEKSAEEVARKALEYCADG EICGPGIDIRNDYQQLKRLENCTVIEGYLHILLISKARSYRFPKLTVITEYLLLFRVAGLESLGDLFPNLTVIRGWKLFYNYALVIFEMTNLKDIGLYNLRNITRGAIRIEKNADLCYLSTVDWSLILDAVSNNYIVGNKP ems_3hM_139_recovered_0001__21__N
STRNAEFIVLLAELCAKSQNMPSLQEYVKKVKKIVESLLSNGDEKSAEEVARKALEYCADG EICGPGIDIRNDYQQLKRLENCTVIEGYLHILLISKARSYRFPKLTVITEYLLLFRVAGLESLGDLFPNLTVIRGWKLFYNYALVIFEMTNLKDIGLYNLRNITRGAIRIEKNADLCYLSTVDWSLILDAVSNNYIVGNKP ems_3hM_139_recovered_0001__21__M
STRNAEFIVLLAELCAKSQNDPSLQEYVKKVKKIVESLLSNGAEKSAEEVARKALEYCADG EICGPGIDIRNDYQQLKRLENCTVIEGYLHILLISKARSYRFPKLTVITEYLLLFRVAGLESLGDLFPNLTVIRGWKLFYNYALVIFEMTNLKDIGLYNLRNITRGAIRIEKNADLCYLSTVDWSLILDAVSNNYIVGNKP ems_3hM_139_recovered_0001__43__A
STRNAEFIVLLAELCAKSQNDPSLQEYVKKVKKIWESLLSNGDEKSAEEVARKALEYCADG EICGPGIDIRNDYQQLKRLENCTVIEGYLHILLISKARSYRFPKLTVITEYLLLFRVAGLESLGDLFPNLTVIRGWKLFYNYALVIFEMTNLKDIGLYNLRNITRGAIRIEKNADLCYLSTVDWSLILDAVSNNYIVGNKP ems_3hM_139_recovered_0001__35__W
STRVAEFIVLLAELCAKSQNDPSLQEYVKKVKKIVESLLSNGDEKSAEEVARKALEYCADG EICGPGIDIRNDYQQLKRLENCTVIEGYLHILLISKARSYRFPKLTVITEYLLLFRVAGLESLGDLFPNLTVIRGWKLFYNYALVIFEMTNLKDIGLYNLRNITRGAIRIEKNADLCYLSTVDWSLILDAVSNNYIVGNKP ems_3hM_139_recovered_0001__4__V
STRQAEFIVLLAELCAKSQNDPSLQEYVKKVKKIVESLLSNGDEKSAEEVARKALEYCADG EICGPGIDIRNDYQQLKRLENCTVIEGYLHILLISKARSYRFPKLTVITEYLLLFRVAGLESLGDLFPNLTVIRGWKLFYNYALVIFEMTNLKDIGLYNLRNITRGAIRIEKNADLCYLSTVDWSLILDAVSNNYIVGNKP ems_3hM_139_recovered_0001__4__Q
STRNDEFIVLLAELCAKSQNDPSLQEYVKKVKKIVESLLSNGDEKSAEEVARKALEYCADG EICGPGIDIRNDYQQLKRLENCTVIEGYLHILLISKARSYRFPKLTVITEYLLLFRVAGLESLGDLFPNLTVIRGWKLFYNYALVIFEMTNLKDIGLYNLRNITRGAIRIEKNADLCYLSTVDWSLILDAVSNNYIVGNKP ems_3hM_139_recovered_0001__5__D
STQNAEFIVLLAELCAKSQNDPSLQEYVKKVKKIVESLLSNGDEKSAEEVARKALEYCADG EICGPGIDIRNDYQQLKRLENCTVIEGYLHILLISKARSYRFPKLTVITEYLLLFRVAGLESLGDLFPNLTVIRGWKLFYNYALVIFEMTNLKDIGLYNLRNITRGAIRIEKNADLCYLSTVDWSLILDAVSNNYIVGNKP ems_3hM_139_recovered_0001__3__Q
STRNAEFIVLLAELCAKSQNDPSLQEYVKKVKKIVESLLSMGDEKSAEEVARKALEYCADG EICGPGIDIRNDYQQLKRLENCTVIEGYLHILLISKARSYRFPKLTVITEYLLLFRVAGLESLGDLFPNLTVIRGWKLFYNYALVIFEMTNLKDIGLYNLRNITRGAIRIEKNADLCYLSTVDWSLILDAVSNNYIVGNKP ems_3hM_139_recovered_0001__41__M
STRNAEFIVLLAELCAKSQNDPSLQEYVKKVKKIVESLLSVGDEKSAEEVARKALEYCADG EICGPGIDIRNDYQQLKRLENCTVIEGYLHILLISKARSYRFPKLTVITEYLLLFRVAGLESLGDLFPNLTVIRGWKLFYNYALVIFEMTNLKDIGLYNLRNITRGAIRIEKNADLCYLSTVDWSLILDAVSNNYIVGNKP ems_3hM_139_recovered_0001__41__V
STRNAEFIVLLAELCAKSQNDPSLQEYVKKVKKIVESLLYNGDEKSAEEVARKALEYCADG EICGPGIDIRNDYQQLKRLENCTVIEGYLHILLISKARSYRFPKLTVITEYLLLFRVAGLESLGDLFPNLTVIRGWKLFYNYALVIFEMTNLKDIGLYNLRNITRGAIRIEKNADLCYLSTVDWSLILDAVSNNYIVGNKP ems_3hM_139_recovered_0001__40__Y
STRNAEFIVLLAELCAKSQNDPSLQEYVKKVKKIVESLLSNDDEKSAEEVARKALEYCADG EICGPGIDIRNDYQQLKRLENCTVIEGYLHILLISKARSYRFPKLTVITEYLLLFRVAGLESLGDLFPNLTVIRGWKLFYNYALVIFEMTNLKDIGLYNLRNITRGAIRIEKNADLCYLSTVDWSLILDAVSNNYIVGNKP ems_3hM_139_recovered_0001__42__D
STRNAEYIVLLAELCAKSQNDPSLQEYVKKVKKIVESLLSNGDEKSAEEVARKALEYCADG EICGPGIDIRNDYQQLKRLENCTVIEGYLHILLISKARSYRFPKLTVITEYLLLFRVAGLESLGDLFPNLTVIRGWKLFYNYALVIFEMTNLKDIGLYNLRNITRGAIRIEKNADLCYLSTVDWSLILDAVSNNYIVGNKP ems_3hM_139_recovered_0001__7__Y
STRNAEFNVLLAELCAKSQNDPSLQEYVKKVKKIVESLLSNGDEKSAEEVARKALEYCADG EICGPGIDIRNDYQQLKRLENCTVIEGYLHILLISKARSYRFPKLTVITEYLLLFRVAGLESLGDLFPNLTVIRGWKLFYNYALVIFEMTNLKDIGLYNLRNITRGAIRIEKNADLCYLSTVDWSLILDAVSNNYIVGNKP ems_3hM_139_recovered_0001__8__N
STRNAEFIVLLAELCAKSQNDPSLQEYVKKVKKIVESLLSNGDEKSAEEVARKALEYCTDG EICGPGIDIRNDYQQLKRLENCTVIEGYLHILLISKARSYRFPKLTVITEYLLLFRVAGLESLGDLFPNLTVIRGWKLFYNYALVIFEMTNLKDIGLYNLRNITRGAIRIEKNADLCYLSTVDWSLILDAVSNNYIVGNKP ems_3hM_139_recovered_0001__59__T
STRNAEFIVLLAELCAKSQNDPSLQEYVKKVKKIVESLLSNGDEKSAEEVARKALEYCMDG EICGPGIDIRNDYQQLKRLENCTVIEGYLHILLISKARSYRFPKLTVITEYLLLFRVAGLESLGDLFPNLTVIRGWKLFYNYALVIFEMTNLKDIGLYNLRNITRGAIRIEKNADLCYLSTVDWSLILDAVSNNYIVGNKP ems_3hM_139_recovered_0001__59__M
STRNAEFICLLAELCAKSQNDPSLQEYVKKVKKIVESLLSNGDEKSAEEVARKALEYCADG EICGPGIDIRNDYQQLKRLENCTVIEGYLHILLISKARSYRFPKLTVITEYLLLFRVAGLESLGDLFPNLTVIRGWKLFYNYALVIFEMTNLKDIGLYNLRNITRGAIRIEKNADLCYLSTVDWSLILDAVSNNYIVGNKP ems_3hM_139_recovered_0001__9__C
STRNAELIVLLAELCAKSQNDPSLQEYVKKVKKIVESLLSNGDEKSAEEVARKALEYCADG EICGPGIDIRNDYQQLKRLENCTVIEGYLHILLISKARSYRFPKLTVITEYLLLFRVAGLESLGDLFPNLTVIRGWKLFYNYALVIFEMTNLKDIGLYNLRNITRGAIRIEKNADLCYLSTVDWSLILDAVSNNYIVGNKP ems_3hM_139_recovered_0001__7__L
STRNAEFIVLLAELCAKSQNDPSLQEYVKKVKGIVESLLSNGDEKSAEEVARKALEYCADG EICGPGIDIRNDYQQLKRLENCTVIEGYLHILLISKARSYRFPKLTVITEYLLLFRVAGLESLGDLFPNLTVIRGWKLFYNYALVIFEMTNLKDIGLYNLRNITRGAIRIEKNADLCYLSTVDWSLILDAVSNNYIVGNKP ems_3hM_139_recovered_0001__33__G
STRNACFIVLLAELCAKSQNDPSLQEYVKKVKKIVESLLSNGDEKSAEEVARKALEYCADG EICGPGIDIRNDYQQLKRLENCTVIEGYLHILLISKARSYRFPKLTVITEYLLLFRVAGLESLGDLFPNLTVIRGWKLFYNYALVIFEMTNLKDIGLYNLRNITRGAIRIEKNADLCYLSTVDWSLILDAVSNNYIVGNKP ems_3hM_139_recovered_0001__6__C
STRNAEFIVLLAELCAKSQNDPSLQEYVKKAKKIVESLLSNGDEKSAEEVARKALEYCADG EICGPGIDIRNDYQQLKRLENCTVIEGYLHILLISKARSYRFPKLTVITEYLLLFRVAGLESLGDLFPNLTVIRGWKLFYNYALVIFEMTNLKDIGLYNLRNITRGAIRIEKNADLCYLSTVDWSLILDAVSNNYIVGNKP ems_3hM_139_recovered_0001__31__A
STRNAEFIVLLAELCAKSQNDPSLQEYVKLVKKIVESLLSNGDEKSAEEVARKALEYCADG EICGPGIDIRNDYQQLKRLENCTVIEGYLHILLISKARSYRFPKLTVITEYLLLFRVAGLESLGDLFPNLTVIRGWKLFYNYALVIFEMTNLKDIGLYNLRNITRGAIRIEKNADLCYLSTVDWSLILDAVSNNYIVGNKP ems_3hM_139_recovered_0001__30__L
STRNAEFIVLLAELCAKSQNDPSLQEYVKWVKKIVESLLSNGDEKSAEEVARKALEYCADG EICGPGIDIRNDYQQLKRLENCTVIEGYLHILLISKARSYRFPKLTVITEYLLLFRVAGLESLGDLFPNLTVIRGWKLFYNYALVIFEMTNLKDIGLYNLRNITRGAIRIEKNADLCYLSTVDWSLILDAVSNNYIVGNKP ems_3hM_139_recovered_0001__30__W
HTRNAEFIVLLAELCAKSQNDPSLQEYVKKVKKIVESLLSNGDEKSAEEVARKALEYCADG EICGPGIDIRNDYQQLKRLENCTVIEGYLHILLISKARSYRFPKLTVITEYLLLFRVAGLESLGDLFPNLTVIRGWKLFYNYALVIFEMTNLKDIGLYNLRNITRGAIRIEKNADLCYLSTVDWSLILDAVSNNYIVGNKP ems_3hM_139_recovered_0001__1__H
STRNAEFIVLLAELCAKSQNDPSLQEYVKKVKKIVESNLSNGDEKSAEEVARKALEYCADG EICGPGIDIRNDYQQLKRLENCTVIEGYLHILLISKARSYRFPKLTVITEYLLLFRVAGLESLGDLFPNLTVIRGWKLFYNYALVIFEMTNLKDIGLYNLRNITRGAIRIEKNADLCYLSTVDWSLILDAVSNNYIVGNKP ems_3hM_139_recovered_0001__38__N
STRNAEFIVLLAELCAKSQNDPSLQEYVKKVKKIVESLISNGDEKSAEEVARKALEYCADG EICGPGIDIRNDYQQLKRLENCTVIEGYLHILLISKARSYRFPKLTVITEYLLLFRVAGLESLGDLFPNLTVIRGWKLFYNYALVIFEMTNLKDIGLYNLRNITRGAIRIEKNADLCYLSTVDWSLILDAVSNNYIVGNKP ems_3hM_139_recovered_0001__39__I
STRNAEFIVLLAELCAKSQNDPSLQEYVKKVKKIVESLKSNGDEKSAEEVARKALEYCADG EICGPGIDIRNDYQQLKRLENCTVIEGYLHILLISKARSYRFPKLTVITEYLLLFRVAGLESLGDLFPNLTVIRGWKLFYNYALVIFEMTNLKDIGLYNLRNITRGAIRIEKNADLCYLSTVDWSLILDAVSNNYIVGNKP ems_3hM_139_recovered_0001__39__K
ATRNAEFIVLLAELCAKSQNDPSLQEYVKKVKKIVESLLSNGDEKSAEEVARKALEYCADG EICGPGIDIRNDYQQLKRLENCTVIEGYLHILLISKARSYRFPKLTVITEYLLLFRVAGLESLGDLFPNLTVIRGWKLFYNYALVIFEMTNLKDIGLYNLRNITRGAIRIEKNADLCYLSTVDWSLILDAVSNNYIVGNKP ems_3hM_139_recovered_0001__1__A
STRNAEFIVLLAELCTKSQNDPSLQEYVKKVKKIVESLLSNGDEKSAEEVARKALEYCADG EICGPGIDIRNDYQQLKRLENCTVIEGYLHILLISKARSYRFPKLTVITEYLLLFRVAGLESLGDLFPNLTVIRGWKLFYNYALVIFEMTNLKDIGLYNLRNITRGAIRIEKNADLCYLSTVDWSLILDAVSNNYIVGNKP ems_3hM_139_recovered_0001__16__T
STRNAEFIVLLAELCAKSQNDPSLQEYVKKVMKIVESLLSNGDEKSAEEVARKALEYCADG EICGPGIDIRNDYQQLKRLENCTVIEGYLHILLISKARSYRFPKLTVITEYLLLFRVAGLESLGDLFPNLTVIRGWKLFYNYALVIFEMTNLKDIGLYNLRNITRGAIRIEKNADLCYLSTVDWSLILDAVSNNYIVGNKP ems_3hM_139_recovered_0001__32__M
STRNAEFIVLLAELCAKSQNDPSLQEYVKKVKIIVESLLSNGDEKSAEEVARKALEYCADG EICGPGIDIRNDYQQLKRLENCTVIEGYLHILLISKARSYRFPKLTVITEYLLLFRVAGLESLGDLFPNLTVIRGWKLFYNYALVIFEMTNLKDIGLYNLRNITRGAIRIEKNADLCYLSTVDWSLILDAVSNNYIVGNKP ems_3hM_139_recovered_0001__33__I
STRNAEFIVLLAELCAKSQNDPSLQEYVKKVNKIVESLLSNGDEKSAEEVARKALEYCADG EICGPGIDIRNDYQQLKRLENCTVIEGYLHILLISKARSYRFPKLTVITEYLLLFRVAGLESLGDLFPNLTVIRGWKLFYNYALVIFEMTNLKDIGLYNLRNITRGAIRIEKNADLCYLSTVDWSLILDAVSNNYIVGNKP ems_3hM_139_recovered_0001__32__N
STRNAEFIVLLAELCAKSQNDPSLQEYSKKVKKIVESLLSNGDEKSAEEVARKALEYCADG EICGPGIDIRNDYQQLKRLENCTVIEGYLHILLISKARSYRFPKLTVITEYLLLFRVAGLESLGDLFPNLTVIRGWKLFYNYALVIFEMTNLKDIGLYNLRNITRGAIRIEKNADLCYLSTVDWSLILDAVSNNYIVGNKP ems_3hM_139_recovered_0001__28__S
STRNAEFIVLLAELCAKSQNDPSLQEYVCKVKKIVESLLSNGDEKSAEEVARKALEYCADG EICGPGIDIRNDYQQLKRLENCTVIEGYLHILLISKARSYRFPKLTVITEYLLLFRVAGLESLGDLFPNLTVIRGWKLFYNYALVIFEMTNLKDIGLYNLRNITRGAIRIEKNADLCYLSTVDWSLILDAVSNNYIVGNKP ems_3hM_139_recovered_0001__29__C
STRNAEFIVLLAELCAKSQNDPSLQEYVKKVKKIVESLLSNGDEKSAEEVARKALSYCADG EICGPGIDIRNDYQQLKRLENCTVIEGYLHILLISKARSYRFPKLTVITEYLLLFRVAGLESLGDLFPNLTVIRGWKLFYNYALVIFEMTNLKDIGLYNLRNITRGAIRIEKNADLCYLSTVDWSLILDAVSNNYIVGNKP ems_3hM_139_recovered_0001__56__S
STRNAEFIVLLAELCAKSQNDPSLQEYVKKVKKIVESLLSNGDEKSAEEVARKALMYCADG EICGPGIDIRNDYQQLKRLENCTVIEGYLHILLISKARSYRFPKLTVITEYLLLFRVAGLESLGDLFPNLTVIRGWKLFYNYALVIFEMTNLKDIGLYNLRNITRGAIRIEKNADLCYLSTVDWSLILDAVSNNYIVGNKP ems_3hM_139_recovered_0001__56__M
STRNAEFIVLLAELCAKSQNDPSLQEYVKKVKKIVESLLSNGDEKSAEEVARKALEACADG EICGPGIDIRNDYQQLKRLENCTVIEGYLHILLISKARSYRFPKLTVITEYLLLFRVAGLESLGDLFPNLTVIRGWKLFYNYALVIFEMTNLKDIGLYNLRNITRGAIRIEKNADLCYLSTVDWSLILDAVSNNYIVGNKP ems_3hM_139_recovered_0001__57__A
STRNAEFIVLLAELCAKSQNDPSLQEYVKKVKKIVESLLSNGDEKSAEEVARKALTYCADG EICGPGIDIRNDYQQLKRLENCTVIEGYLHILLISKARSYRFPKLTVITEYLLLFRVAGLESLGDLFPNLTVIRGWKLFYNYALVIFEMTNLKDIGLYNLRNITRGAIRIEKNADLCYLSTVDWSLILDAVSNNYIVGNKP ems_3hM_139_recovered_0001__56__T
STRNAEFIVLLAELCAKSQNDPSLQEYVKKVKKIVESLLSNGDEKSAEEVARKALEFCADG EICGPGIDIRNDYQQLKRLENCTVIEGYLHILLISKARSYRFPKLTVITEYLLLFRVAGLESLGDLFPNLTVIRGWKLFYNYALVIFEMTNLKDIGLYNLRNITRGAIRIEKNADLCYLSTVDWSLILDAVSNNYIVGNKP ems_3hM_139_recovered_0001__57__F
STRNAEFIVLLAELCAKSQNDPSLQEYVKKVKKIVESLLSNGDEKSAEEVARKALEYCADH EICGPGIDIRNDYQQLKRLENCTVIEGYLHILLISKARSYRFPKLTVITEYLLLFRVAGLESLGDLFPNLTVIRGWKLFYNYALVIFEMTNLKDIGLYNLRNITRGAIRIEKNADLCYLSTVDWSLILDAVSNNYIVGNKP ems_3hM_139_recovered_0001__61__H
STRNAEFIVLLAELCAKSQNDPSLQEYVKKVKKIVESLLSNGDEKSAEEVARKALEYCYDG EICGPGIDIRNDYQQLKRLENCTVIEGYLHILLISKARSYRFPKLTVITEYLLLFRVAGLESLGDLFPNLTVIRGWKLFYNYALVIFEMTNLKDIGLYNLRNITRGAIRIEKNADLCYLSTVDWSLILDAVSNNYIVGNKP ems_3hM_139_recovered_0001__59__Y
STRNAEFIVLLAELCAKSQNDPSLQEYVKKVKKIVYSLLSNGDEKSAEEVARKALEYCADG EICGPGIDIRNDYQQLKRLENCTVIEGYLHILLISKARSYRFPKLTVITEYLLLFRVAGLESLGDLFPNLTVIRGWKLFYNYALVIFEMTNLKDIGLYNLRNITRGAIRIEKNADLCYLSTVDWSLILDAVSNNYIVGNKP ems_3hM_139_recovered_0001__36__Y
STRNAEFIVLLAELCAKSQNDPSLQEYVKKVKKIVESDLSNGDEKSAEEVARKALEYCADG EICGPGIDIRNDYQQLKRLENCTVIEGYLHILLISKARSYRFPKLTVITEYLLLFRVAGLESLGDLFPNLTVIRGWKLFYNYALVIFEMTNLKDIGLYNLRNITRGAIRIEKNADLCYLSTVDWSLILDAVSNNYIVGNKP ems_3hM_139_recovered_0001__38__D
STRNAEFIVLLAELCAKSQNDPSLQEYVKKVKKIVESELSNGDEKSAEEVARKALEYCADG EICGPGIDIRNDYQQLKRLENCTVIEGYLHILLISKARSYRFPKLTVITEYLLLFRVAGLESLGDLFPNLTVIRGWKLFYNYALVIFEMTNLKDIGLYNLRNITRGAIRIEKNADLCYLSTVDWSLILDAVSNNYIVGNKP ems_3hM_139_recovered_0001__38__E
STRNAEFIVLLAELCAKSQNDPSLQEYVKKVKKIVESLLSNGDEKSAEFVARKALEYCADG EICGPGIDIRNDYQQLKRLENCTVIEGYLHILLISKARSYRFPKLTVITEYLLLFRVAGLESLGDLFPNLTVIRGWKLFYNYALVIFEMTNLKDIGLYNLRNITRGAIRIEKNADLCYLSTVDWSLILDAVSNNYIVGNKP ems_3hM_139_recovered_0001__49__F
STRNAEFIVLLAELCAKSQNDPSLQEYTKKVKKIVESLLSNGDEKSAEEVARKALEYCADG EICGPGIDIRNDYQQLKRLENCTVIEGYLHILLISKARSYRFPKLTVITEYLLLFRVAGLESLGDLFPNLTVIRGWKLFYNYALVIFEMTNLKDIGLYNLRNITRGAIRIEKNADLCYLSTVDWSLILDAVSNNYIVGNKP ems_3hM_139_recovered_0001__28__T
STRNAEFIVLLAELCAKSQNDPSLQEYVKKVKKIVESLLSNGDRKSAEEVARKALEYCADG EICGPGIDIRNDYQQLKRLENCTVIEGYLHILLISKARSYRFPKLTVITEYLLLFRVAGLESLGDLFPNLTVIRGWKLFYNYALVIFEMTNLKDIGLYNLRNITRGAIRIEKNADLCYLSTVDWSLILDAVSNNYIVGNKP ems_3hM_139_recovered_0001__44__R
STRNAEFIRLLAELCAKSQNDPSLQEYVKKVKKIVESLLSNGDEKSAEEVARKALEYCADG EICGPGIDIRNDYQQLKRLENCTVIEGYLHILLISKARSYRFPKLTVITEYLLLFRVAGLESLGDLFPNLTVIRGWKLFYNYALVIFEMTNLKDIGLYNLRNITRGAIRIEKNADLCYLSTVDWSLILDAVSNNYIVGNKP ems_3hM_139_recovered_0001__9__R
STRNAEFIVILAELCAKSQNDPSLQEYVKKVKKIVESLLSNGDEKSAEEVARKALEYCADG EICGPGIDIRNDYQQLKRLENCTVIEGYLHILLISKARSYRFPKLTVITEYLLLFRVAGLESLGDLFPNLTVIRGWKLFYNYALVIFEMTNLKDIGLYNLRNITRGAIRIEKNADLCYLSTVDWSLILDAVSNNYIVGNKP ems_3hM_139_recovered_0001__10__I
STRNAEFIVQLAELCAKSQNDPSLQEYVKKVKKIVESLLSNGDEKSAEEVARKALEYCADG EICGPGIDIRNDYQQLKRLENCTVIEGYLHILLISKARSYRFPKLTVITEYLLLFRVAGLESLGDLFPNLTVIRGWKLFYNYALVIFEMTNLKDIGLYNLRNITRGAIRIEKNADLCYLSTVDWSLILDAVSNNYIVGNKP ems_3hM_139_recovered_0001__10__Q
STRNAEFIVLLAELCAKSQNDPSLQEYVKKVKKIVESLLSNGDEVSAEEVARKALEYCADG EICGPGIDIRNDYQQLKRLENCTVIEGYLHILLISKARSYRFPKLTVITEYLLLFRVAGLESLGDLFPNLTVIRGWKLFYNYALVIFEMTNLKDIGLYNLRNITRGAIRIEKNADLCYLSTVDWSLILDAVSNNYIVGNKP ems_3hM_139_recovered_0001__45__V
STRNAEFIVLLAELCAKSQNDPSLQEYVKKVKKIVESLLSNGDEFSAEEVARKALEYCADG EICGPGIDIRNDYQQLKRLENCTVIEGYLHILLISKARSYRFPKLTVITEYLLLFRVAGLESLGDLFPNLTVIRGWKLFYNYALVIFEMTNLKDIGLYNLRNITRGAIRIEKNADLCYLSTVDWSLILDAVSNNYIVGNKP ems_3hM_139_recovered_0001__45__F
STRNAEFIVLLAETCAKSQNDPSLQEYVKKVKKIVESLLSNGDEKSAEEVARKALEYCADG EICGPGIDIRNDYQQLKRLENCTVIEGYLHILLISKARSYRFPKLTVITEYLLLFRVAGLESLGDLFPNLTVIRGWKLFYNYALVIFEMTNLKDIGLYNLRNITRGAIRIEKNADLCYLSTVDWSLILDAVSNNYIVGNKP ems_3hM_139_recovered_0001__14__T
STRNAEFIVLLAYLCAKSQNDPSLQEYVKKVKKIVESLLSNGDEKSAEEVARKALEYCADG EICGPGIDIRNDYQQLKRLENCTVIEGYLHILLISKARSYRFPKLTVITEYLLLFRVAGLESLGDLFPNLTVIRGWKLFYNYALVIFEMTNLKDIGLYNLRNITRGAIRIEKNADLCYLSTVDWSLILDAVSNNYIVGNKP ems_3hM_139_recovered_0001__13__Y
STRNAEFIVLLAELCAKSQNDPSLQEYVKKVKKIVESLLSNGDEKSAEEVARKALEYCAGG EICGPGIDIRNDYQQLKRLENCTVIEGYLHILLISKARSYRFPKLTVITEYLLLFRVAGLESLGDLFPNLTVIRGWKLFYNYALVIFEMTNLKDIGLYNLRNITRGAIRIEKNADLCYLSTVDWSLILDAVSNNYIVGNKP ems_3hM_139_recovered_0001__60__G
STRNAEFIVLLAELCAKWQNDPSLQEYVKKVKKIVESLLSNGDEKSAEEVARKALEYCADG EICGPGIDIRNDYQQLKRLENCTVIEGYLHILLISKARSYRFPKLTVITEYLLLFRVAGLESLGDLFPNLTVIRGWKLFYNYALVIFEMTNLKDIGLYNLRNITRGAIRIEKNADLCYLSTVDWSLILDAVSNNYIVGNKP ems_3hM_139_recovered_0001__18__W
STRNAEFIVLLAELCAKSQNDPSLGEYVKKVKKIVESLLSNGDEKSAEEVARKALEYCADG EICGPGIDIRNDYQQLKRLENCTVIEGYLHILLISKARSYRFPKLTVITEYLLLFRVAGLESLGDLFPNLTVIRGWKLFYNYALVIFEMTNLKDIGLYNLRNITRGAIRIEKNADLCYLSTVDWSLILDAVSNNYIVGNKP ems_3hM_139_recovered_0001__25__G
STRNAEFIVLLAELCAKSQNDPSLQEAVKKVKKIVESLLSNGDEKSAEEVARKALEYCADG EICGPGIDIRNDYQQLKRLENCTVIEGYLHILLISKARSYRFPKLTVITEYLLLFRVAGLESLGDLFPNLTVIRGWKLFYNYALVIFEMTNLKDIGLYNLRNITRGAIRIEKNADLCYLSTVDWSLILDAVSNNYIVGNKP ems_3hM_139_recovered_0001__27__A
STRNAEFIVLLAELCAKSQNDPSLQEGVKKVKKIVESLLSNGDEKSAEEVARKALEYCADG EICGPGIDIRNDYQQLKRLENCTVIEGYLHILLISKARSYRFPKLTVITEYLLLFRVAGLESLGDLFPNLTVIRGWKLFYNYALVIFEMTNLKDIGLYNLRNITRGAIRIEKNADLCYLSTVDWSLILDAVSNNYIVGNKP ems_3hM_139_recovered_0001__27__G
STRNAEFIVLLAELCAKSTNDPSLQEYVKKVKKIVESLLSNGDEKSAEEVARKALEYCADG EICGPGIDIRNDYQQLKRLENCTVIEGYLHILLISKARSYRFPKLTVITEYLLLFRVAGLESLGDLFPNLTVIRGWKLFYNYALVIFEMTNLKDIGLYNLRNITRGAIRIEKNADLCYLSTVDWSLILDAVSNNYIVGNKP ems_3hM_139_recovered_0001__19__T
STRNAEFIVLLAELCAKSQNDPSLQEYVKKVKKIVESLLSNGDEKSAEEVAAKALEYCADG EICGPGIDIRNDYQQLKRLENCTVIEGYLHILLISKARSYRFPKLTVITEYLLLFRVAGLESLGDLFPNLTVIRGWKLFYNYALVIFEMTNLKDIGLYNLRNITRGAIRIEKNADLCYLSTVDWSLILDAVSNNYIVGNKP ems_3hM_139_recovered_0001__52__A
STRNAEFIVLLAELCAKSQNDPSLQEYVKKVKKIVESLLSNGDEKPAEEVARKALEYCADG EICGPGIDIRNDYQQLKRLENCTVIEGYLHILLISKARSYRFPKLTVITEYLLLFRVAGLESLGDLFPNLTVIRGWKLFYNYALVIFEMTNLKDIGLYNLRNITRGAIRIEKNADLCYLSTVDWSLILDAVSNNYIVGNKP ems_3hM_139_recovered_0001__46__P
STRNAEFIVLLAELCAKSQNDPSLQEYVKKVKKIVESLLSNGDEKRAEEVARKALEYCADG EICGPGIDIRNDYQQLKRLENCTVIEGYLHILLISKARSYRFPKLTVITEYLLLFRVAGLESLGDLFPNLTVIRGWKLFYNYALVIFEMTNLKDIGLYNLRNITRGAIRIEKNADLCYLSTVDWSLILDAVSNNYIVGNKP ems_3hM_139_recovered_0001__46__R
STRNAEFSVLLAELCAKSQNDPSLQEYVKKVKKIVESLLSNGDEKSAEEVARKALEYCADG EICGPGIDIRNDYQQLKRLENCTVIEGYLHILLISKARSYRFPKLTVITEYLLLFRVAGLESLGDLFPNLTVIRGWKLFYNYALVIFEMTNLKDIGLYNLRNITRGAIRIEKNADLCYLSTVDWSLILDAVSNNYIVGNKP ems_3hM_139_recovered_0001__8__S
STRNAEFIVMLAELCAKSQNDPSLQEYVKKVKKIVESLLSNGDEKSAEEVARKALEYCADG EICGPGIDIRNDYQQLKRLENCTVIEGYLHILLISKARSYRFPKLTVITEYLLLFRVAGLESLGDLFPNLTVIRGWKLFYNYALVIFEMTNLKDIGLYNLRNITRGAIRIEKNADLCYLSTVDWSLILDAVSNNYIVGNKP ems_3hM_139_recovered_0001__10__M
STRMAEFIVLLAELCAKSQNDPSLQEYVKKVKKIVESLLSNGDEKSAEEVARKALEYCADG EICGPGIDIRNDYQQLKRLENCTVIEGYLHILLISKARSYRFPKLTVITEYLLLFRVAGLESLGDLFPNLTVIRGWKLFYNYALVIFEMTNLKDIGLYNLRNITRGAIRIEKNADLCYLSTVDWSLILDAVSNNYIVGNKP ems_3hM_139_recovered_0001__4__M
STRLAEFIVLLAELCAKSQNDPSLQEYVKKVKKIVESLLSNGDEKSAEEVARKALEYCADG EICGPGIDIRNDYQQLKRLENCTVIEGYLHILLISKARSYRFPKLTVITEYLLLFRVAGLESLGDLFPNLTVIRGWKLFYNYALVIFEMTNLKDIGLYNLRNITRGAIRIEKNADLCYLSTVDWSLILDAVSNNYIVGNKP ems_3hM_139_recovered_0001__4__L
STRNAEFIVLLAELCAKSQNDPSMQEYVKKVKKIVESLLSNGDEKSAEEVARKALEYCADG EICGPGIDIRNDYQQLKRLENCTVIEGYLHILLISKARSYRFPKLTVITEYLLLFRVAGLESLGDLFPNLTVIRGWKLFYNYALVIFEMTNLKDIGLYNLRNITRGAIRIEKNADLCYLSTVDWSLILDAVSNNYIVGNKP ems_3hM_139_recovered_0001__24__M
STRNAEFIVLLAELCAKSQNDPSRQEYVKKVKKIVESLLSNGDEKSAEEVARKALEYCADG EICGPGIDIRNDYQQLKRLENCTVIEGYLHILLISKARSYRFPKLTVITEYLLLFRVAGLESLGDLFPNLTVIRGWKLFYNYALVIFEMTNLKDIGLYNLRNITRGAIRIEKNADLCYLSTVDWSLILDAVSNNYIVGNKP ems_3hM_139_recovered_0001__24__R
STRNAEFIVLLAELCAKSQNDPSYQEYVKKVKKIVESLLSNGDEKSAEEVARKALEYCADG EICGPGIDIRNDYQQLKRLENCTVIEGYLHILLISKARSYRFPKLTVITEYLLLFRVAGLESLGDLFPNLTVIRGWKLFYNYALVIFEMTNLKDIGLYNLRNITRGAIRIEKNADLCYLSTVDWSLILDAVSNNYIVGNKP ems_3hM_139_recovered_0001__24__Y
STRNAEFIVLHAELCAKSQNDPSLQEYVKKVKKIVESLLSNGDEKSAEEVARKALEYCADG EICGPGIDIRNDYQQLKRLENCTVIEGYLHILLISKARSYRFPKLTVITEYLLLFRVAGLESLGDLFPNLTVIRGWKLFYNYALVIFEMTNLKDIGLYNLRNITRGAIRIEKNADLCYLSTVDWSLILDAVSNNYIVGNKP ems_3hM_139_recovered_0001__11__H
STRNAEFIVLLAELCAKSQNDPSLQEYVKKVKKIVESLLSNGDEKSMEEVARKALEYCADG EICGPGIDIRNDYQQLKRLENCTVIEGYLHILLISKARSYRFPKLTVITEYLLLFRVAGLESLGDLFPNLTVIRGWKLFYNYALVIFEMTNLKDIGLYNLRNITRGAIRIEKNADLCYLSTVDWSLILDAVSNNYIVGNKP ems_3hM_139_recovered_0001__47__M
STRNAEFIVLLAELCAKSQNDPSLQEYVKKVKKIRESLLSNGDEKSAEEVARKALEYCADG EICGPGIDIRNDYQQLKRLENCTVIEGYLHILLISKARSYRFPKLTVITEYLLLFRVAGLESLGDLFPNLTVIRGWKLFYNYALVIFEMTNLKDIGLYNLRNITRGAIRIEKNADLCYLSTVDWSLILDAVSNNYIVGNKP ems_3hM_139_recovered_0001__35__R
STRNAEFIVLLAELCAKSQNDPSLQEYVKKVKKIEESLLSNGDEKSAEEVARKALEYCADG EICGPGIDIRNDYQQLKRLENCTVIEGYLHILLISKARSYRFPKLTVITEYLLLFRVAGLESLGDLFPNLTVIRGWKLFYNYALVIFEMTNLKDIGLYNLRNITRGAIRIEKNADLCYLSTVDWSLILDAVSNNYIVGNKP ems_3hM_139_recovered_0001__35__E
STRNAEFIVLLAELCAKSQNDPSLQEYVKKVKKIKESLLSNGDEKSAEEVARKALEYCADG EICGPGIDIRNDYQQLKRLENCTVIEGYLHILLISKARSYRFPKLTVITEYLLLFRVAGLESLGDLFPNLTVIRGWKLFYNYALVIFEMTNLKDIGLYNLRNITRGAIRIEKNADLCYLSTVDWSLILDAVSNNYIVGNKP ems_3hM_139_recovered_0001__35__K
STRNAEFIVLLAELCAKSQNDPSLQEYVKKVKKIVESLLSNGDEKSAEEVARKALEYCALG EICGPGIDIRNDYQQLKRLENCTVIEGYLHILLISKARSYRFPKLTVITEYLLLFRVAGLESLGDLFPNLTVIRGWKLFYNYALVIFEMTNLKDIGLYNLRNITRGAIRIEKNADLCYLSTVDWSLILDAVSNNYIVGNKP ems_3hM_139_recovered_0001__60__L
STRNAEFIVLLAELCAKSQNDPSLQEYVKKVKKIVESLLSNGDEKSAEEVARKALEYCVDG EICGPGIDIRNDYQQLKRLENCTVIEGYLHILLISKARSYRFPKLTVITEYLLLFRVAGLESLGDLFPNLTVIRGWKLFYNYALVIFEMTNLKDIGLYNLRNITRGAIRIEKNADLCYLSTVDWSLILDAVSNNYIVGNKP ems_3hM_139_recovered_0001__59__V
STRNAEFIVLLAELCAKSQNDPSLQEYVKKVKKIVESLLSNGDEKSAEEVARKALEYCADT EICGPGIDIRNDYQQLKRLENCTVIEGYLHILLISKARSYRFPKLTVITEYLLLFRVAGLESLGDLFPNLTVIRGWKLFYNYALVIFEMTNLKDIGLYNLRNITRGAIRIEKNADLCYLSTVDWSLILDAVSNNYIVGNKP ems_3hM_139_recovered_0001__61__T
NTRNAEFIVLLAELCAKSQNDPSLQEYVKKVKKIVESLLSNGDEKSAEEVARKALEYCADG EICGPGIDIRNDYQQLKRLENCTVIEGYLHILLISKARSYRFPKLTVITEYLLLFRVAGLESLGDLFPNLTVIRGWKLFYNYALVIFEMTNLKDIGLYNLRNITRGAIRIEKNADLCYLSTVDWSLILDAVSNNYIVGNKP ems_3hM_139_recovered_0001__1__N
SIRNAEFIVLLAELCAKSQNDPSLQEYVKKVKKIVESLLSNGDEKSAEEVARKALEYCADG EICGPGIDIRNDYQQLKRLENCTVIEGYLHILLISKARSYRFPKLTVITEYLLLFRVAGLESLGDLFPNLTVIRGWKLFYNYALVIFEMTNLKDIGLYNLRNITRGAIRIEKNADLCYLSTVDWSLILDAVSNNYIVGNKP ems_3hM_139_recovered_0001__2__I
STRNAEFIVLLAELCAKSQNDPSLQEYVKKVKKIVESLLSNTDEKSAEEVARKALEYCADG EICGPGIDIRNDYQQLKRLENCTVIEGYLHILLISKARSYRFPKLTVITEYLLLFRVAGLESLGDLFPNLTVIRGWKLFYNYALVIFEMTNLKDIGLYNLRNITRGAIRIEKNADLCYLSTVDWSLILDAVSNNYIVGNKP ems_3hM_139_recovered_0001__42__T
STRNAEFIVLLAELCAKSQNDPSLQEYVKKVKKIVESLLSNGDEKSAQEVARKALEYCADG EICGPGIDIRNDYQQLKRLENCTVIEGYLHILLISKARSYRFPKLTVITEYLLLFRVAGLESLGDLFPNLTVIRGWKLFYNYALVIFEMTNLKDIGLYNLRNITRGAIRIEKNADLCYLSTVDWSLILDAVSNNYIVGNKP ems_3hM_139_recovered_0001__48__Q
STRNAEFIVLLAELCAKSINDPSLQEYVKKVKKIVESLLSNGDEKSAEEVARKALEYCADG EICGPGIDIRNDYQQLKRLENCTVIEGYLHILLISKARSYRFPKLTVITEYLLLFRVAGLESLGDLFPNLTVIRGWKLFYNYALVIFEMTNLKDIGLYNLRNITRGAIRIEKNADLCYLSTVDWSLILDAVSNNYIVGNKP ems_3hM_139_recovered_0001__19__I
STRNAEFIVLLAELCAKNQNDPSLQEYVKKVKKIVESLLSNGDEKSAEEVARKALEYCADG EICGPGIDIRNDYQQLKRLENCTVIEGYLHILLISKARSYRFPKLTVITEYLLLFRVAGLESLGDLFPNLTVIRGWKLFYNYALVIFEMTNLKDIGLYNLRNITRGAIRIEKNADLCYLSTVDWSLILDAVSNNYIVGNKP ems_3hM_139_recovered_0001__18__N
STRNAEFIVLLAELCAKSQNDPSLQEYVKKVKKIVESLLSNGDIKSAEEVARKALEYCADG EICGPGIDIRNDYQQLKRLENCTVIEGYLHILLISKARSYRFPKLTVITEYLLLFRVAGLESLGDLFPNLTVIRGWKLFYNYALVIFEMTNLKDIGLYNLRNITRGAIRIEKNADLCYLSTVDWSLILDAVSNNYIVGNKP ems_3hM_139_recovered_0001__44__I
STRNAEFIVLLAELCAKSQNDPSLQEYVKKVKKIVESLLSNMDEKSAEEVARKALEYCADG EICGPGIDIRNDYQQLKRLENCTVIEGYLHILLISKARSYRFPKLTVITEYLLLFRVAGLESLGDLFPNLTVIRGWKLFYNYALVIFEMTNLKDIGLYNLRNITRGAIRIEKNADLCYLSTVDWSLILDAVSNNYIVGNKP ems_3hM_139_recovered_0001__42__M
STRNAEFIVLLAELCAKSQNDPSLQEYVKKVKKIVESLLSNGDEKSAEEVARPALEYCADG EICGPGIDIRNDYQQLKRLENCTVIEGYLHILLISKARSYRFPKLTVITEYLLLFRVAGLESLGDLFPNLTVIRGWKLFYNYALVIFEMTNLKDIGLYNLRNITRGAIRIEKNADLCYLSTVDWSLILDAVSNNYIVGNKP ems_3hM_139_recovered_0001__53__P
STRNAEFIVLLAEGCAKSQNDPSLQEYVKKVKKIVESLLSNGDEKSAEEVARKALEYCADG EICGPGIDIRNDYQQLKRLENCTVIEGYLHILLISKARSYRFPKLTVITEYLLLFRVAGLESLGDLFPNLTVIRGWKLFYNYALVIFEMTNLKDIGLYNLRNITRGAIRIEKNADLCYLSTVDWSLILDAVSNNYIVGNKP ems_3hM_139_recovered_0001__14__G
STRNAEFIVLLATLCAKSQNDPSLQEYVKKVKKIVESLLSNGDEKSAEEVARKALEYCADG EICGPGIDIRNDYQQLKRLENCTVIEGYLHILLISKARSYRFPKLTVITEYLLLFRVAGLESLGDLFPNLTVIRGWKLFYNYALVIFEMTNLKDIGLYNLRNITRGAIRIEKNADLCYLSTVDWSLILDAVSNNYIVGNKP ems_3hM_139_recovered_0001__13__T
STRNAEFIVLLAWLCAKSQNDPSLQEYVKKVKKIVESLLSNGDEKSAEEVARKALEYCADG EICGPGIDIRNDYQQLKRLENCTVIEGYLHILLISKARSYRFPKLTVITEYLLLFRVAGLESLGDLFPNLTVIRGWKLFYNYALVIFEMTNLKDIGLYNLRNITRGAIRIEKNADLCYLSTVDWSLILDAVSNNYIVGNKP ems_3hM_139_recovered_0001__13__W
STRNAEFIVLLAELCAKSQNDPSKQEYVKKVKKIVESLLSNGDEKSAEEVARKALEYCADG EICGPGIDIRNDYQQLKRLENCTVIEGYLHILLISKARSYRFPKLTVITEYLLLFRVAGLESLGDLFPNLTVIRGWKLFYNYALVIFEMTNLKDIGLYNLRNITRGAIRIEKNADLCYLSTVDWSLILDAVSNNYIVGNKP ems_3hM_139_recovered_0001__24__K
STRNAEFIVLLAELCAKSQNDPSLQEYVKKVKKIVESLLSNFDEKSAEEVARKALEYCADG EICGPGIDIRNDYQQLKRLENCTVIEGYLHILLISKARSYRFPKLTVITEYLLLFRVAGLESLGDLFPNLTVIRGWKLFYNYALVIFEMTNLKDIGLYNLRNITRGAIRIEKNADLCYLSTVDWSLILDAVSNNYIVGNKP ems_3hM_139_recovered_0001__42__F
STRNAEFIVLLAELCAKSQNDPSLQEYVKKVKKIVESLLSNGDEKSAEEVARKALFYCADG EICGPGIDIRNDYQQLKRLENCTVIEGYLHILLISKARSYRFPKLTVITEYLLLFRVAGLESLGDLFPNLTVIRGWKLFYNYALVIFEMTNLKDIGLYNLRNITRGAIRIEKNADLCYLSTVDWSLILDAVSNNYIVGNKP ems_3hM_139_recovered_0001__56__F
STRNAEFIVLLAELCAKSQNDPSLQEYVKKVKKIVESLLSNGDEKSAEEVARKYLEYCADG EICGPGIDIRNDYQQLKRLENCTVIEGYLHILLISKARSYRFPKLTVITEYLLLFRVAGLESLGDLFPNLTVIRGWKLFYNYALVIFEMTNLKDIGLYNLRNITRGAIRIEKNADLCYLSTVDWSLILDAVSNNYIVGNKP ems_3hM_139_recovered_0001__54__Y
STRNAEFIVLLAELCAKSQNDPSLQEYVKKVKKIVEVLLSNGDEKSAEEVARKALEYCADG EICGPGIDIRNDYQQLKRLENCTVIEGYLHILLISKARSYRFPKLTVITEYLLLFRVAGLESLGDLFPNLTVIRGWKLFYNYALVIFEMTNLKDIGLYNLRNITRGAIRIEKNADLCYLSTVDWSLILDAVSNNYIVGNKP ems_3hM_139_recovered_0001__37__V
STRNAEFIVLLAELCAKSQNDPSLQEYVKKVSKIVESLLSNGDEKSAEEVARKALEYCADG EICGPGIDIRNDYQQLKRLENCTVIEGYLHILLISKARSYRFPKLTVITEYLLLFRVAGLESLGDLFPNLTVIRGWKLFYNYALVIFEMTNLKDIGLYNLRNITRGAIRIEKNADLCYLSTVDWSLILDAVSNNYIVGNKP ems_3hM_139_recovered_0001__32__S
ETRNAEFIVLLAELCAKSQNDPSLQEYVKKVKKIVESLLSNGDEKSAEEVARKALEYCADG EICGPGIDIRNDYQQLKRLENCTVIEGYLHILLISKARSYRFPKLTVITEYLLLFRVAGLESLGDLFPNLTVIRGWKLFYNYALVIFEMTNLKDIGLYNLRNITRGAIRIEKNADLCYLSTVDWSLILDAVSNNYIVGNKP ems_3hM_139_recovered_0001__1__E
STRNAEFIVLLAELCAKSQNDPMLQEYVKKVKKIVESLLSNGDEKSAEEVARKALEYCADG EICGPGIDIRNDYQQLKRLENCTVIEGYLHILLISKARSYRFPKLTVITEYLLLFRVAGLESLGDLFPNLTVIRGWKLFYNYALVIFEMTNLKDIGLYNLRNITRGAIRIEKNADLCYLSTVDWSLILDAVSNNYIVGNKP ems_3hM_139_recovered_0001__23__M
STRNAEFIVLLAEICAKSQNDPSLQEYVKKVKKIVESLLSNGDEKSAEEVARKALEYCADG EICGPGIDIRNDYQQLKRLENCTVIEGYLHILLISKARSYRFPKLTVITEYLLLFRVAGLESLGDLFPNLTVIRGWKLFYNYALVIFEMTNLKDIGLYNLRNITRGAIRIEKNADLCYLSTVDWSLILDAVSNNYIVGNKP ems_3hM_139_recovered_0001__14__I
STRNAEFIVLLAELCAKSQNDPSLQENVKKVKKIVESLLSNGDEKSAEEVARKALEYCADG EICGPGIDIRNDYQQLKRLENCTVIEGYLHILLISKARSYRFPKLTVITEYLLLFRVAGLESLGDLFPNLTVIRGWKLFYNYALVIFEMTNLKDIGLYNLRNITRGAIRIEKNADLCYLSTVDWSLILDAVSNNYIVGNKP ems_3hM_139_recovered_0001__27__N
STRNAEFIVLLAELCAKSQNDPSLQEYAKKVKKIVESLLSNGDEKSAEEVARKALEYCADG EICGPGIDIRNDYQQLKRLENCTVIEGYLHILLISKARSYRFPKLTVITEYLLLFRVAGLESLGDLFPNLTVIRGWKLFYNYALVIFEMTNLKDIGLYNLRNITRGAIRIEKNADLCYLSTVDWSLILDAVSNNYIVGNKP ems_3hM_139_recovered_0001__28__A
STRNAEFIVLLAELCAKSQNDPSLQEEVKKVKKIVESLLSNGDEKSAEEVARKALEYCADG EICGPGIDIRNDYQQLKRLENCTVIEGYLHILLISKARSYRFPKLTVITEYLLLFRVAGLESLGDLFPNLTVIRGWKLFYNYALVIFEMTNLKDIGLYNLRNITRGAIRIEKNADLCYLSTVDWSLILDAVSNNYIVGNKP ems_3hM_139_recovered_0001__27__E
STRNAEFIVLLAELCAKSQNDPSLQEYVKKVKKMVESLLSNGDEKSAEEVARKALEYCADG EICGPGIDIRNDYQQLKRLENCTVIEGYLHILLISKARSYRFPKLTVITEYLLLFRVAGLESLGDLFPNLTVIRGWKLFYNYALVIFEMTNLKDIGLYNLRNITRGAIRIEKNADLCYLSTVDWSLILDAVSNNYIVGNKP ems_3hM_139_recovered_0001__34__M
STRNAEFIVLLAELCAKSQNDPSLQEYVKKVKKTVESLLSNGDEKSAEEVARKALEYCADG EICGPGIDIRNDYQQLKRLENCTVIEGYLHILLISKARSYRFPKLTVITEYLLLFRVAGLESLGDLFPNLTVIRGWKLFYNYALVIFEMTNLKDIGLYNLRNITRGAIRIEKNADLCYLSTVDWSLILDAVSNNYIVGNKP ems_3hM_139_recovered_0001__34__T
STRNAEFIVLLAELCAKSQNDPSLQEYVKKYKKIVESLLSNGDEKSAEEVARKALEYCADG EICGPGIDIRNDYQQLKRLENCTVIEGYLHILLISKARSYRFPKLTVITEYLLLFRVAGLESLGDLFPNLTVIRGWKLFYNYALVIFEMTNLKDIGLYNLRNITRGAIRIEKNADLCYLSTVDWSLILDAVSNNYIVGNKP ems_3hM_139_recovered_0001__31__Y
STRNAEFIVLLAELCAKSQNDPSLQEYVKKMKKIVESLLSNGDEKSAEEVARKALEYCADG EICGPGIDIRNDYQQLKRLENCTVIEGYLHILLISKARSYRFPKLTVITEYLLLFRVAGLESLGDLFPNLTVIRGWKLFYNYALVIFEMTNLKDIGLYNLRNITRGAIRIEKNADLCYLSTVDWSLILDAVSNNYIVGNKP ems_3hM_139_recovered_0001__31__M
STRNAEFIVLLAELCAKSQNDPSLQEYVKKVKKIVESLLSNGDEKSAEEVARKQLEYCADG EICGPGIDIRNDYQQLKRLENCTVIEGYLHILLISKARSYRFPKLTVITEYLLLFRVAGLESLGDLFPNLTVIRGWKLFYNYALVIFEMTNLKDIGLYNLRNITRGAIRIEKNADLCYLSTVDWSLILDAVSNNYIVGNKP ems_3hM_139_recovered_0001__54__Q
STRNAEFIVLLAELCAKSQNDPSLQEYVKKVKKIVESLLSNGDEKSAEEVARKAFEYCADG EICGPGIDIRNDYQQLKRLENCTVIEGYLHILLISKARSYRFPKLTVITEYLLLFRVAGLESLGDLFPNLTVIRGWKLFYNYALVIFEMTNLKDIGLYNLRNITRGAIRIEKNADLCYLSTVDWSLILDAVSNNYIVGNKP ems_3hM_139_recovered_0001__55__F
STRNAEFIVLLAELCAKSQNDPSLQEYVKKVKKIVESLLSNQDEKSAEEVARKALEYCADG EICGPGIDIRNDYQQLKRLENCTVIEGYLHILLISKARSYRFPKLTVITEYLLLFRVAGLESLGDLFPNLTVIRGWKLFYNYALVIFEMTNLKDIGLYNLRNITRGAIRIEKNADLCYLSTVDWSLILDAVSNNYIVGNKP ems_3hM_139_recovered_0001__42__Q
STRNAEFIVLLAELCAKSQNDPSLQEYVKKVKKIVESLLSNGDEHSAEEVARKALEYCADG EICGPGIDIRNDYQQLKRLENCTVIEGYLHILLISKARSYRFPKLTVITEYLLLFRVAGLESLGDLFPNLTVIRGWKLFYNYALVIFEMTNLKDIGLYNLRNITRGAIRIEKNADLCYLSTVDWSLILDAVSNNYIVGNKP ems_3hM_139_recovered_0001__45__H
STRNAEFIVLLAELCAKSQNDPSLQEYVKKVKKIVESLLSNGDEKSAEEVARGALEYCADG EICGPGIDIRNDYQQLKRLENCTVIEGYLHILLISKARSYRFPKLTVITEYLLLFRVAGLESLGDLFPNLTVIRGWKLFYNYALVIFEMTNLKDIGLYNLRNITRGAIRIEKNADLCYLSTVDWSLILDAVSNNYIVGNKP ems_3hM_139_recovered_0001__53__G
STRNAEFIVLLAELCAKSQNDPSLQEYVKKVKKIVESLLSNGDEKSAEEVARKANEYCADG EICGPGIDIRNDYQQLKRLENCTVIEGYLHILLISKARSYRFPKLTVITEYLLLFRVAGLESLGDLFPNLTVIRGWKLFYNYALVIFEMTNLKDIGLYNLRNITRGAIRIEKNADLCYLSTVDWSLILDAVSNNYIVGNKP ems_3hM_139_recovered_0001__55__N
STRNREFIVLLAELCAKSQNDPSLQEYVKKVKKIVESLLSNGDEKSAEEVARKALEYCADG EICGPGIDIRNDYQQLKRLENCTVIEGYLHILLISKARSYRFPKLTVITEYLLLFRVAGLESLGDLFPNLTVIRGWKLFYNYALVIFEMTNLKDIGLYNLRNITRGAIRIEKNADLCYLSTVDWSLILDAVSNNYIVGNKP ems_3hM_139_recovered_0001__5__R
STRNAEFIVLLAELCAKSQNDPSLQEYVKKVKKINESLLSNGDEKSAEEVARKALEYCADG EICGPGIDIRNDYQQLKRLENCTVIEGYLHILLISKARSYRFPKLTVITEYLLLFRVAGLESLGDLFPNLTVIRGWKLFYNYALVIFEMTNLKDIGLYNLRNITRGAIRIEKNADLCYLSTVDWSLILDAVSNNYIVGNKP ems_3hM_139_recovered_0001__35__N
STRNAEFIVLLAELCAKSQNDPSLQEYFKKVKKIVESLLSNGDEKSAEEVARKALEYCADG EICGPGIDIRNDYQQLKRLENCTVIEGYLHILLISKARSYRFPKLTVITEYLLLFRVAGLESLGDLFPNLTVIRGWKLFYNYALVIFEMTNLKDIGLYNLRNITRGAIRIEKNADLCYLSTVDWSLILDAVSNNYIVGNKP ems_3hM_139_recovered_0001__28__F
STRNAEFIVLLAELCAKSQNDPSLQEYEKKVKKIVESLLSNGDEKSAEEVARKALEYCADG EICGPGIDIRNDYQQLKRLENCTVIEGYLHILLISKARSYRFPKLTVITEYLLLFRVAGLESLGDLFPNLTVIRGWKLFYNYALVIFEMTNLKDIGLYNLRNITRGAIRIEKNADLCYLSTVDWSLILDAVSNNYIVGNKP ems_3hM_139_recovered_0001__28__E
STRNAEFIVLLAELCAKSQNDPSLQEDVKKVKKIVESLLSNGDEKSAEEVARKALEYCADG EICGPGIDIRNDYQQLKRLENCTVIEGYLHILLISKARSYRFPKLTVITEYLLLFRVAGLESLGDLFPNLTVIRGWKLFYNYALVIFEMTNLKDIGLYNLRNITRGAIRIEKNADLCYLSTVDWSLILDAVSNNYIVGNKP ems_3hM_139_recovered_0001__27__D
STRNAEFIVLLAELCAKSQNDPSLQEYVKAVKKIVESLLSNGDEKSAEEVARKALEYCADG EICGPGIDIRNDYQQLKRLENCTVIEGYLHILLISKARSYRFPKLTVITEYLLLFRVAGLESLGDLFPNLTVIRGWKLFYNYALVIFEMTNLKDIGLYNLRNITRGAIRIEKNADLCYLSTVDWSLILDAVSNNYIVGNKP ems_3hM_139_recovered_0001__30__A
STRNAEFIVLLAELCAKSQNDPSLQEYVKFVKKIVESLLSNGDEKSAEEVARKALEYCADG EICGPGIDIRNDYQQLKRLENCTVIEGYLHILLISKARSYRFPKLTVITEYLLLFRVAGLESLGDLFPNLTVIRGWKLFYNYALVIFEMTNLKDIGLYNLRNITRGAIRIEKNADLCYLSTVDWSLILDAVSNNYIVGNKP ems_3hM_139_recovered_0001__30__F
STRNAEFIVLLAELCAKSQNDPSLQEYLKKVKKIVESLLSNGDEKSAEEVARKALEYCADG EICGPGIDIRNDYQQLKRLENCTVIEGYLHILLISKARSYRFPKLTVITEYLLLFRVAGLESLGDLFPNLTVIRGWKLFYNYALVIFEMTNLKDIGLYNLRNITRGAIRIEKNADLCYLSTVDWSLILDAVSNNYIVGNKP ems_3hM_139_recovered_0001__28__L
STRNAEFIVLLAELCAKSQNDPSLQEYVAKVKKIVESLLSNGDEKSAEEVARKALEYCADG EICGPGIDIRNDYQQLKRLENCTVIEGYLHILLISKARSYRFPKLTVITEYLLLFRVAGLESLGDLFPNLTVIRGWKLFYNYALVIFEMTNLKDIGLYNLRNITRGAIRIEKNADLCYLSTVDWSLILDAVSNNYIVGNKP ems_3hM_139_recovered_0001__29__A
STRNWEFIVLLAELCAKSQNDPSLQEYVKKVKKIVESLLSNGDEKSAEEVARKALEYCADG EICGPGIDIRNDYQQLKRLENCTVIEGYLHILLISKARSYRFPKLTVITEYLLLFRVAGLESLGDLFPNLTVIRGWKLFYNYALVIFEMTNLKDIGLYNLRNITRGAIRIEKNADLCYLSTVDWSLILDAVSNNYIVGNKP ems_3hM_139_recovered_0001__5__W
FTRNAEFIVLLAELCAKSQNDPSLQEYVKKVKKIVESLLSNGDEKSAEEVARKALEYCADG EICGPGIDIRNDYQQLKRLENCTVIEGYLHILLISKARSYRFPKLTVITEYLLLFRVAGLESLGDLFPNLTVIRGWKLFYNYALVIFEMTNLKDIGLYNLRNITRGAIRIEKNADLCYLSTVDWSLILDAVSNNYIVGNKP ems_3hM_139_recovered_0001__1__F
STRNAEFIVLLAELCAKSQNDPSLQEYVKKVKKIVESLLENGDEKSAEEVARKALEYCADG EICGPGIDIRNDYQQLKRLENCTVIEGYLHILLISKARSYRFPKLTVITEYLLLFRVAGLESLGDLFPNLTVIRGWKLFYNYALVIFEMTNLKDIGLYNLRNITRGAIRIEKNADLCYLSTVDWSLILDAVSNNYIVGNKP ems_3hM_139_recovered_0001__40__E
STRNAEFIVLLAELCAKSQNDPSLQEYVKKVKKIVESLLSNGDEKSAEEVARSALEYCADG EICGPGIDIRNDYQQLKRLENCTVIEGYLHILLISKARSYRFPKLTVITEYLLLFRVAGLESLGDLFPNLTVIRGWKLFYNYALVIFEMTNLKDIGLYNLRNITRGAIRIEKNADLCYLSTVDWSLILDAVSNNYIVGNKP ems_3hM_139_recovered_0001__53__S
STRNAEFIVLLAELCAKSQNDPSLQEYVKKVKKIVESLLSNGDEKSAEEVARFALEYCADG EICGPGIDIRNDYQQLKRLENCTVIEGYLHILLISKARSYRFPKLTVITEYLLLFRVAGLESLGDLFPNLTVIRGWKLFYNYALVIFEMTNLKDIGLYNLRNITRGAIRIEKNADLCYLSTVDWSLILDAVSNNYIVGNKP ems_3hM_139_recovered_0001__53__F
STRFAEFIVLLAELCAKSQNDPSLQEYVKKVKKIVESLLSNGDEKSAEEVARKALEYCADG EICGPGIDIRNDYQQLKRLENCTVIEGYLHILLISKARSYRFPKLTVITEYLLLFRVAGLESLGDLFPNLTVIRGWKLFYNYALVIFEMTNLKDIGLYNLRNITRGAIRIEKNADLCYLSTVDWSLILDAVSNNYIVGNKP ems_3hM_139_recovered_0001__4__F
STRCAEFIVLLAELCAKSQNDPSLQEYVKKVKKIVESLLSNGDEKSAEEVARKALEYCADG EICGPGIDIRNDYQQLKRLENCTVIEGYLHILLISKARSYRFPKLTVITEYLLLFRVAGLESLGDLFPNLTVIRGWKLFYNYALVIFEMTNLKDIGLYNLRNITRGAIRIEKNADLCYLSTVDWSLILDAVSNNYIVGNKP ems_3hM_139_recovered_0001__4__C
STRNAEFIVLLAELCAKSQNDPSLQEYVKKVKVIVESLLSNGDEKSAEEVARKALEYCADG EICGPGIDIRNDYQQLKRLENCTVIEGYLHILLISKARSYRFPKLTVITEYLLLFRVAGLESLGDLFPNLTVIRGWKLFYNYALVIFEMTNLKDIGLYNLRNITRGAIRIEKNADLCYLSTVDWSLILDAVSNNYIVGNKP ems_3hM_139_recovered_0001__33__V
STRNAEFIVLLAELCAKSQNDPSLQEYVSKVKKIVESLLSNGDEKSAEEVARKALEYCADG EICGPGIDIRNDYQQLKRLENCTVIEGYLHILLISKARSYRFPKLTVITEYLLLFRVAGLESLGDLFPNLTVIRGWKLFYNYALVIFEMTNLKDIGLYNLRNITRGAIRIEKNADLCYLSTVDWSLILDAVSNNYIVGNKP ems_3hM_139_recovered_0001__29__S
STRNAEFIVLLAELCAKSQNDPSLQEYVKKVKKIVESLLSNGDEKSAESVARKALEYCADG EICGPGIDIRNDYQQLKRLENCTVIEGYLHILLISKARSYRFPKLTVITEYLLLFRVAGLESLGDLFPNLTVIRGWKLFYNYALVIFEMTNLKDIGLYNLRNITRGAIRIEKNADLCYLSTVDWSLILDAVSNNYIVGNKP ems_3hM_139_recovered_0001__49__S
STRNAEFIVLLAELCAKSQNDPSAQEYVKKVKKIVESLLSNGDEKSAEEVARKALEYCADG EICGPGIDIRNDYQQLKRLENCTVIEGYLHILLISKARSYRFPKLTVITEYLLLFRVAGLESLGDLFPNLTVIRGWKLFYNYALVIFEMTNLKDIGLYNLRNITRGAIRIEKNADLCYLSTVDWSLILDAVSNNYIVGNKP ems_3hM_139_recovered_0001__24__A
STRNAEFIVLLAELCAFSQNDPSLQEYVKKVKKIVESLLSNGDEKSAEEVARKALEYCADG EICGPGIDIRNDYQQLKRLENCTVIEGYLHILLISKARSYRFPKLTVITEYLLLFRVAGLESLGDLFPNLTVIRGWKLFYNYALVIFEMTNLKDIGLYNLRNITRGAIRIEKNADLCYLSTVDWSLILDAVSNNYIVGNKP ems_3hM_139_recovered_0001__17__F
STRNAEFIVLLAEVCAKSQNDPSLQEYVKKVKKIVESLLSNGDEKSAEEVARKALEYCADG EICGPGIDIRNDYQQLKRLENCTVIEGYLHILLISKARSYRFPKLTVITEYLLLFRVAGLESLGDLFPNLTVIRGWKLFYNYALVIFEMTNLKDIGLYNLRNITRGAIRIEKNADLCYLSTVDWSLILDAVSNNYIVGNKP ems_3hM_139_recovered_0001__14__V
STRNAEFIVLLAELCAWSQNDPSLQEYVKKVKKIVESLLSNGDEKSAEEVARKALEYCADG EICGPGIDIRNDYQQLKRLENCTVIEGYLHILLISKARSYRFPKLTVITEYLLLFRVAGLESLGDLFPNLTVIRGWKLFYNYALVIFEMTNLKDIGLYNLRNITRGAIRIEKNADLCYLSTVDWSLILDAVSNNYIVGNKP ems_3hM_139_recovered_0001__17__W
STRNAEFIVLLAELCAKSQNDPSLKEYVKKVKKIVESLLSNGDEKSAEEVARKALEYCADG EICGPGIDIRNDYQQLKRLENCTVIEGYLHILLISKARSYRFPKLTVITEYLLLFRVAGLESLGDLFPNLTVIRGWKLFYNYALVIFEMTNLKDIGLYNLRNITRGAIRIEKNADLCYLSTVDWSLILDAVSNNYIVGNKP ems_3hM_139_recovered_0001__25__K
STRNAEFIVLLAELCAKSQNDPSLQEYVKKVKYIVESLLSNGDEKSAEEVARKALEYCADG EICGPGIDIRNDYQQLKRLENCTVIEGYLHILLISKARSYRFPKLTVITEYLLLFRVAGLESLGDLFPNLTVIRGWKLFYNYALVIFEMTNLKDIGLYNLRNITRGAIRIEKNADLCYLSTVDWSLILDAVSNNYIVGNKP ems_3hM_139_recovered_0001__33__Y
STRNAEFIVLLAELCAKSQNDPSLQEYVKKVKKGVESLLSNGDEKSAEEVARKALEYCADG EICGPGIDIRNDYQQLKRLENCTVIEGYLHILLISKARSYRFPKLTVITEYLLLFRVAGLESLGDLFPNLTVIRGWKLFYNYALVIFEMTNLKDIGLYNLRNITRGAIRIEKNADLCYLSTVDWSLILDAVSNNYIVGNKP ems_3hM_139_recovered_0001__34__G
STRNAEFIVLLAELCAKSQNDPVLQEYVKKVKKIVESLLSNGDEKSAEEVARKALEYCADG EICGPGIDIRNDYQQLKRLENCTVIEGYLHILLISKARSYRFPKLTVITEYLLLFRVAGLESLGDLFPNLTVIRGWKLFYNYALVIFEMTNLKDIGLYNLRNITRGAIRIEKNADLCYLSTVDWSLILDAVSNNYIVGNKP ems_3hM_139_recovered_0001__23__V
STRNAEGIVLLAELCAKSQNDPSLQEYVKKVKKIVESLLSNGDEKSAEEVARKALEYCADG EICGPGIDIRNDYQQLKRLENCTVIEGYLHILLISKARSYRFPKLTVITEYLLLFRVAGLESLGDLFPNLTVIRGWKLFYNYALVIFEMTNLKDIGLYNLRNITRGAIRIEKNADLCYLSTVDWSLILDAVSNNYIVGNKP ems_3hM_139_recovered_0001__7__G
STRNAEFIVLLAELCAKSQNDPSLQEYVKKVKKIVESLLSNGYEKSAEEVARKALEYCADG EICGPGIDIRNDYQQLKRLENCTVIEGYLHILLISKARSYRFPKLTVITEYLLLFRVAGLESLGDLFPNLTVIRGWKLFYNYALVIFEMTNLKDIGLYNLRNITRGAIRIEKNADLCYLSTVDWSLILDAVSNNYIVGNKP ems_3hM_139_recovered_0001__43__Y
STRNAEFIVLLAELCAKSQNDPSLQEYVKKVKKIVESLLSNGDESSAEEVARKALEYCADG EICGPGIDIRNDYQQLKRLENCTVIEGYLHILLISKARSYRFPKLTVITEYLLLFRVAGLESLGDLFPNLTVIRGWKLFYNYALVIFEMTNLKDIGLYNLRNITRGAIRIEKNADLCYLSTVDWSLILDAVSNNYIVGNKP ems_3hM_139_recovered_0001__45__S
STRNAEFIVLLAELCAKSQNDPSLQEYVKKVKKIVESLLSNGSEKSAEEVARKALEYCADG EICGPGIDIRNDYQQLKRLENCTVIEGYLHILLISKARSYRFPKLTVITEYLLLFRVAGLESLGDLFPNLTVIRGWKLFYNYALVIFEMTNLKDIGLYNLRNITRGAIRIEKNADLCYLSTVDWSLILDAVSNNYIVGNKP ems_3hM_139_recovered_0001__43__S
STRNAEFIVLLAELCAKSQNDPSLQEYVKKVKKIVESLLSNGDEKSTEEVARKALEYCADG EICGPGIDIRNDYQQLKRLENCTVIEGYLHILLISKARSYRFPKLTVITEYLLLFRVAGLESLGDLFPNLTVIRGWKLFYNYALVIFEMTNLKDIGLYNLRNITRGAIRIEKNADLCYLSTVDWSLILDAVSNNYIVGNKP ems_3hM_139_recovered_0001__47__T
STRNAEFIVLLAELCAKSQNDPSLQEYVKIVKKIVESLLSNGDEKSAEEVARKALEYCADG EICGPGIDIRNDYQQLKRLENCTVIEGYLHILLISKARSYRFPKLTVITEYLLLFRVAGLESLGDLFPNLTVIRGWKLFYNYALVIFEMTNLKDIGLYNLRNITRGAIRIEKNADLCYLSTVDWSLILDAVSNNYIVGNKP ems_3hM_139_recovered_0001__30__I
STRNAEFIVLLAELCAKSQNDPSLQEYVKKVKKIVESLLSNGDEKSAAEVARKALEYCADG EICGPGIDIRNDYQQLKRLENCTVIEGYLHILLISKARSYRFPKLTVITEYLLLFRVAGLESLGDLFPNLTVIRGWKLFYNYALVIFEMTNLKDIGLYNLRNITRGAIRIEKNADLCYLSTVDWSLILDAVSNNYIVGNKP ems_3hM_139_recovered_0001__48__A
STRNAEFIVLLAELCAKSQNDPSLQEYVKKVKKIVESLLSNGDEKSAEEVARKALEYCGDG EICGPGIDIRNDYQQLKRLENCTVIEGYLHILLISKARSYRFPKLTVITEYLLLFRVAGLESLGDLFPNLTVIRGWKLFYNYALVIFEMTNLKDIGLYNLRNITRGAIRIEKNADLCYLSTVDWSLILDAVSNNYIVGNKP ems_3hM_139_recovered_0001__59__G
STRNAEFIVLLAELCAKSQNDPSLQEYVKKVKKIVESLLSNGDEKSAEEVARKALERCADG EICGPGIDIRNDYQQLKRLENCTVIEGYLHILLISKARSYRFPKLTVITEYLLLFRVAGLESLGDLFPNLTVIRGWKLFYNYALVIFEMTNLKDIGLYNLRNITRGAIRIEKNADLCYLSTVDWSLILDAVSNNYIVGNKP ems_3hM_139_recovered_0001__57__R
STRNAEEIVLLAELCAKSQNDPSLQEYVKKVKKIVESLLSNGDEKSAEEVARKALEYCADG EICGPGIDIRNDYQQLKRLENCTVIEGYLHILLISKARSYRFPKLTVITEYLLLFRVAGLESLGDLFPNLTVIRGWKLFYNYALVIFEMTNLKDIGLYNLRNITRGAIRIEKNADLCYLSTVDWSLILDAVSNNYIVGNKP ems_3hM_139_recovered_0001__7__E
SYRNAEFIVLLAELCAKSQNDPSLQEYVKKVKKIVESLLSNGDEKSAEEVARKALEYCADG EICGPGIDIRNDYQQLKRLENCTVIEGYLHILLISKARSYRFPKLTVITEYLLLFRVAGLESLGDLFPNLTVIRGWKLFYNYALVIFEMTNLKDIGLYNLRNITRGAIRIEKNADLCYLSTVDWSLILDAVSNNYIVGNKP ems_3hM_139_recovered_0001__2__Y
STRNAMFIVLLAELCAKSQNDPSLQEYVKKVKKIVESLLSNGDEKSAEEVARKALEYCADG EICGPGIDIRNDYQQLKRLENCTVIEGYLHILLISKARSYRFPKLTVITEYLLLFRVAGLESLGDLFPNLTVIRGWKLFYNYALVIFEMTNLKDIGLYNLRNITRGAIRIEKNADLCYLSTVDWSLILDAVSNNYIVGNKP ems_3hM_139_recovered_0001__6__M
STRNAYFIVLLAELCAKSQNDPSLQEYVKKVKKIVESLLSNGDEKSAEEVARKALEYCADG EICGPGIDIRNDYQQLKRLENCTVIEGYLHILLISKARSYRFPKLTVITEYLLLFRVAGLESLGDLFPNLTVIRGWKLFYNYALVIFEMTNLKDIGLYNLRNITRGAIRIEKNADLCYLSTVDWSLILDAVSNNYIVGNKP ems_3hM_139_recovered_0001__6__Y
STRNAEFIVLLAELCAKSQNDPSLQEYVKKVKKIVESLLSNGDEKFAEEVARKALEYCADG EICGPGIDIRNDYQQLKRLENCTVIEGYLHILLISKARSYRFPKLTVITEYLLLFRVAGLESLGDLFPNLTVIRGWKLFYNYALVIFEMTNLKDIGLYNLRNITRGAIRIEKNADLCYLSTVDWSLILDAVSNNYIVGNKP ems_3hM_139_recovered_0001__46__F
STRNAEFIVLLAELCAKSQNDPSLQEYVKKVKKIVESLLSNGDEPSAEEVARKALEYCADG EICGPGIDIRNDYQQLKRLENCTVIEGYLHILLISKARSYRFPKLTVITEYLLLFRVAGLESLGDLFPNLTVIRGWKLFYNYALVIFEMTNLKDIGLYNLRNITRGAIRIEKNADLCYLSTVDWSLILDAVSNNYIVGNKP ems_3hM_139_recovered_0001__45__P
STRNAEFIVLLAELCAKSQNDPSLQEYVKKVKKIVESLLSNGDEKSAEYVARKALEYCADG EICGPGIDIRNDYQQLKRLENCTVIEGYLHILLISKARSYRFPKLTVITEYLLLFRVAGLESLGDLFPNLTVIRGWKLFYNYALVIFEMTNLKDIGLYNLRNITRGAIRIEKNADLCYLSTVDWSLILDAVSNNYIVGNKP ems_3hM_139_recovered_0001__49__Y
STRNAEFIVLLAELCFKSQNDPSLQEYVKKVKKIVESLLSNGDEKSAEEVARKALEYCADG EICGPGIDIRNDYQQLKRLENCTVIEGYLHILLISKARSYRFPKLTVITEYLLLFRVAGLESLGDLFPNLTVIRGWKLFYNYALVIFEMTNLKDIGLYNLRNITRGAIRIEKNADLCYLSTVDWSLILDAVSNNYIVGNKP ems_3hM_139_recovered_0001__16__F
STRNAEFIVLLAELCAKSQNDPSLQEYVKKVKKIVESLLSNGDETSAEEVARKALEYCADG EICGPGIDIRNDYQQLKRLENCTVIEGYLHILLISKARSYRFPKLTVITEYLLLFRVAGLESLGDLFPNLTVIRGWKLFYNYALVIFEMTNLKDIGLYNLRNITRGAIRIEKNADLCYLSTVDWSLILDAVSNNYIVGNKP ems_3hM_139_recovered_0001__45__T
STRNAEFIVLLAELCAKSQNDPSLQEYVKKVKKIVESLLSNGDEKSAEEVARKALEWCADG EICGPGIDIRNDYQQLKRLENCTVIEGYLHILLISKARSYRFPKLTVITEYLLLFRVAGLESLGDLFPNLTVIRGWKLFYNYALVIFEMTNLKDIGLYNLRNITRGAIRIEKNADLCYLSTVDWSLILDAVSNNYIVGNKP ems_3hM_139_recovered_0001__57__W
STRNAEFIVLLAELCAKSQNDPSLQEYVKKVKKIVESLLSNGDEKSAEEVARKALEYCIDG EICGPGIDIRNDYQQLKRLENCTVIEGYLHILLISKARSYRFPKLTVITEYLLLFRVAGLESLGDLFPNLTVIRGWKLFYNYALVIFEMTNLKDIGLYNLRNITRGAIRIEKNADLCYLSTVDWSLILDAVSNNYIVGNKP ems_3hM_139_recovered_0001__59__I
STRNAEFIVLLAELCAKSQNDPSLQEYVKKVKKIVESLLSNGDEKSAEEVARKALEYCKDG EICGPGIDIRNDYQQLKRLENCTVIEGYLHILLISKARSYRFPKLTVITEYLLLFRVAGLESLGDLFPNLTVIRGWKLFYNYALVIFEMTNLKDIGLYNLRNITRGAIRIEKNADLCYLSTVDWSLILDAVSNNYIVGNKP ems_3hM_139_recovered_0001__59__K
STRNAEFIVLLAELCAKSQNDPSLQEYVKKVKKIVESLLSNGDEKSAEEDARKALEYCADG EICGPGIDIRNDYQQLKRLENCTVIEGYLHILLISKARSYRFPKLTVITEYLLLFRVAGLESLGDLFPNLTVIRGWKLFYNYALVIFEMTNLKDIGLYNLRNITRGAIRIEKNADLCYLSTVDWSLILDAVSNNYIVGNKP ems_3hM_139_recovered_0001__50__D
STRNAEFIVLLAELCGKSQNDPSLQEYVKKVKKIVESLLSNGDEKSAEEVARKALEYCADG EICGPGIDIRNDYQQLKRLENCTVIEGYLHILLISKARSYRFPKLTVITEYLLLFRVAGLESLGDLFPNLTVIRGWKLFYNYALVIFEMTNLKDIGLYNLRNITRGAIRIEKNADLCYLSTVDWSLILDAVSNNYIVGNKP ems_3hM_139_recovered_0001__16__G
STRNAEFIVLLAELCAKSQNDPSLQEYVKKVKKIVESLLSSGDEKSAEEVARKALEYCADG EICGPGIDIRNDYQQLKRLENCTVIEGYLHILLISKARSYRFPKLTVITEYLLLFRVAGLESLGDLFPNLTVIRGWKLFYNYALVIFEMTNLKDIGLYNLRNITRGAIRIEKNADLCYLSTVDWSLILDAVSNNYIVGNKP ems_3hM_139_recovered_0001__41__S
SWRNAEFIVLLAELCAKSQNDPSLQEYVKKVKKIVESLLSNGDEKSAEEVARKALEYCADG EICGPGIDIRNDYQQLKRLENCTVIEGYLHILLISKARSYRFPKLTVITEYLLLFRVAGLESLGDLFPNLTVIRGWKLFYNYALVIFEMTNLKDIGLYNLRNITRGAIRIEKNADLCYLSTVDWSLILDAVSNNYIVGNKP ems_3hM_139_recovered_0001__2__W
STGNAEFIVLLAELCAKSQNDPSLQEYVKKVKKIVESLLSNGDEKSAEEVARKALEYCADG EICGPGIDIRNDYQQLKRLENCTVIEGYLHILLISKARSYRFPKLTVITEYLLLFRVAGLESLGDLFPNLTVIRGWKLFYNYALVIFEMTNLKDIGLYNLRNITRGAIRIEKNADLCYLSTVDWSLILDAVSNNYIVGNKP ems_3hM_139_recovered_0001__3__G
STRNAEFIVLLAELCAKSQNDPSLQEYVKKVKKIVESLLSNGDEKSAEEVARKALKYCADG EICGPGIDIRNDYQQLKRLENCTVIEGYLHILLISKARSYRFPKLTVITEYLLLFRVAGLESLGDLFPNLTVIRGWKLFYNYALVIFEMTNLKDIGLYNLRNITRGAIRIEKNADLCYLSTVDWSLILDAVSNNYIVGNKP ems_3hM_139_recovered_0001__56__K
STRNANFIVLLAELCAKSQNDPSLQEYVKKVKKIVESLLSNGDEKSAEEVARKALEYCADG EICGPGIDIRNDYQQLKRLENCTVIEGYLHILLISKARSYRFPKLTVITEYLLLFRVAGLESLGDLFPNLTVIRGWKLFYNYALVIFEMTNLKDIGLYNLRNITRGAIRIEKNADLCYLSTVDWSLILDAVSNNYIVGNKP ems_3hM_139_recovered_0001__6__N
STRNAWFIVLLAELCAKSQNDPSLQEYVKKVKKIVESLLSNGDEKSAEEVARKALEYCADG EICGPGIDIRNDYQQLKRLENCTVIEGYLHILLISKARSYRFPKLTVITEYLLLFRVAGLESLGDLFPNLTVIRGWKLFYNYALVIFEMTNLKDIGLYNLRNITRGAIRIEKNADLCYLSTVDWSLILDAVSNNYIVGNKP ems_3hM_139_recovered_0001__6__W
SNRNAEFIVLLAELCAKSQNDPSLQEYVKKVKKIVESLLSNGDEKSAEEVARKALEYCADG EICGPGIDIRNDYQQLKRLENCTVIEGYLHILLISKARSYRFPKLTVITEYLLLFRVAGLESLGDLFPNLTVIRGWKLFYNYALVIFEMTNLKDIGLYNLRNITRGAIRIEKNADLCYLSTVDWSLILDAVSNNYIVGNKP ems_3hM_139_recovered_0001__2__N
STINAEFIVLLAELCAKSQNDPSLQEYVKKVKKIVESLLSNGDEKSAEEVARKALEYCADG EICGPGIDIRNDYQQLKRLENCTVIEGYLHILLISKARSYRFPKLTVITEYLLLFRVAGLESLGDLFPNLTVIRGWKLFYNYALVIFEMTNLKDIGLYNLRNITRGAIRIEKNADLCYLSTVDWSLILDAVSNNYIVGNKP ems_3hM_139_recovered_0001__3__I
STRNAEFIVLLAELCAKSQNDPSLQEYVKKVKKIVESLLSNGDEKSAEEKARKALEYCADG EICGPGIDIRNDYQQLKRLENCTVIEGYLHILLISKARSYRFPKLTVITEYLLLFRVAGLESLGDLFPNLTVIRGWKLFYNYALVIFEMTNLKDIGLYNLRNITRGAIRIEKNADLCYLSTVDWSLILDAVSNNYIVGNKP ems_3hM_139_recovered_0001__50__K
STRNAEFIVLLAELCAKSQNDPSLQEYVKKVKKIVESLLSNGDEKSAEEHARKALEYCADG EICGPGIDIRNDYQQLKRLENCTVIEGYLHILLISKARSYRFPKLTVITEYLLLFRVAGLESLGDLFPNLTVIRGWKLFYNYALVIFEMTNLKDIGLYNLRNITRGAIRIEKNADLCYLSTVDWSLILDAVSNNYIVGNKP ems_3hM_139_recovered_0001__50__H
STRNEEFIVLLAELCAKSQNDPSLQEYVKKVKKIVESLLSNGDEKSAEEVARKALEYCADG EICGPGIDIRNDYQQLKRLENCTVIEGYLHILLISKARSYRFPKLTVITEYLLLFRVAGLESLGDLFPNLTVIRGWKLFYNYALVIFEMTNLKDIGLYNLRNITRGAIRIEKNADLCYLSTVDWSLILDAVSNNYIVGNKP ems_3hM_139_recovered_0001__5__E
STRNAKFIVLLAELCAKSQNDPSLQEYVKKVKKIVESLLSNGDEKSAEEVARKALEYCADG EICGPGIDIRNDYQQLKRLENCTVIEGYLHILLISKARSYRFPKLTVITEYLLLFRVAGLESLGDLFPNLTVIRGWKLFYNYALVIFEMTNLKDIGLYNLRNITRGAIRIEKNADLCYLSTVDWSLILDAVSNNYIVGNKP ems_3hM_139_recovered_0001__6__K
STRNAEFIVLLAELCAKSQNDPSLQEYVKKVKKIVESLLSNGDEKSAEEGARKALEYCADG EICGPGIDIRNDYQQLKRLENCTVIEGYLHILLISKARSYRFPKLTVITEYLLLFRVAGLESLGDLFPNLTVIRGWKLFYNYALVIFEMTNLKDIGLYNLRNITRGAIRIEKNADLCYLSTVDWSLILDAVSNNYIVGNKP ems_3hM_139_recovered_0001__50__G
STRNAEFIVLLAELCAKSQNDPSLQEYVKKVKKIVESLLSNGDEKSAIEVARKALEYCADG EICGPGIDIRNDYQQLKRLENCTVIEGYLHILLISKARSYRFPKLTVITEYLLLFRVAGLESLGDLFPNLTVIRGWKLFYNYALVIFEMTNLKDIGLYNLRNITRGAIRIEKNADLCYLSTVDWSLILDAVSNNYIVGNKP ems_3hM_139_recovered_0001__48__I
STRNAEFIVLLAELCAKSQNDPSLQEYVKKVKKIVESLLSNGDEKSAGEVARKALEYCADG EICGPGIDIRNDYQQLKRLENCTVIEGYLHILLISKARSYRFPKLTVITEYLLLFRVAGLESLGDLFPNLTVIRGWKLFYNYALVIFEMTNLKDIGLYNLRNITRGAIRIEKNADLCYLSTVDWSLILDAVSNNYIVGNKP ems_3hM_139_recovered_0001__48__G
STRNAEFIVLLAELCAKSQNDPSLQEYVKKVKKIVESLLSNGDEKAAEEVARKALEYCADG EICGPGIDIRNDYQQLKRLENCTVIEGYLHILLISKARSYRFPKLTVITEYLLLFRVAGLESLGDLFPNLTVIRGWKLFYNYALVIFEMTNLKDIGLYNLRNITRGAIRIEKNADLCYLSTVDWSLILDAVSNNYIVGNKP ems_3hM_139_recovered_0001__46__A
STRNAEFIVLLAELCAKSQNWPSLQEYVKKVKKIVESLLSNGDEKSAEEVARKALEYCADG EICGPGIDIRNDYQQLKRLENCTVIEGYLHILLISKARSYRFPKLTVITEYLLLFRVAGLESLGDLFPNLTVIRGWKLFYNYALVIFEMTNLKDIGLYNLRNITRGAIRIEKNADLCYLSTVDWSLILDAVSNNYIVGNKP ems_3hM_139_recovered_0001__21__W
STRNAEFIVLLAELCATSQNDPSLQEYVKKVKKIVESLLSNGDEKSAEEVARKALEYCADG EICGPGIDIRNDYQQLKRLENCTVIEGYLHILLISKARSYRFPKLTVITEYLLLFRVAGLESLGDLFPNLTVIRGWKLFYNYALVIFEMTNLKDIGLYNLRNITRGAIRIEKNADLCYLSTVDWSLILDAVSNNYIVGNKP ems_3hM_139_recovered_0001__17__T
STRNAPFIVLLAELCAKSQNDPSLQEYVKKVKKIVESLLSNGDEKSAEEVARKALEYCADG EICGPGIDIRNDYQQLKRLENCTVIEGYLHILLISKARSYRFPKLTVITEYLLLFRVAGLESLGDLFPNLTVIRGWKLFYNYALVIFEMTNLKDIGLYNLRNITRGAIRIEKNADLCYLSTVDWSLILDAVSNNYIVGNKP ems_3hM_139_recovered_0001__6__P
STRNAEHIVLLAELCAKSQNDPSLQEYVKKVKKIVESLLSNGDEKSAEEVARKALEYCADG EICGPGIDIRNDYQQLKRLENCTVIEGYLHILLISKARSYRFPKLTVITEYLLLFRVAGLESLGDLFPNLTVIRGWKLFYNYALVIFEMTNLKDIGLYNLRNITRGAIRIEKNADLCYLSTVDWSLILDAVSNNYIVGNKP ems_3hM_139_recovered_0001__7__H
STRNAEFIVLLAELCAKSQNDPSLQEYVKKVKWIVESLLSNGDEKSAEEVARKALEYCADG EICGPGIDIRNDYQQLKRLENCTVIEGYLHILLISKARSYRFPKLTVITEYLLLFRVAGLESLGDLFPNLTVIRGWKLFYNYALVIFEMTNLKDIGLYNLRNITRGAIRIEKNADLCYLSTVDWSLILDAVSNNYIVGNKP ems_3hM_139_recovered_0001__33__W
STRNAEFIVLLAELCAKSQNDPSLQGYVKKVKKIVESLLSNGDEKSAEEVARKALEYCADG EICGPGIDIRNDYQQLKRLENCTVIEGYLHILLISKARSYRFPKLTVITEYLLLFRVAGLESLGDLFPNLTVIRGWKLFYNYALVIFEMTNLKDIGLYNLRNITRGAIRIEKNADLCYLSTVDWSLILDAVSNNYIVGNKP ems_3hM_139_recovered_0001__26__G
STRNAEFIVLLAELCAKSQNDPSLIEYVKKVKKIVESLLSNGDEKSAEEVARKALEYCADG EICGPGIDIRNDYQQLKRLENCTVIEGYLHILLISKARSYRFPKLTVITEYLLLFRVAGLESLGDLFPNLTVIRGWKLFYNYALVIFEMTNLKDIGLYNLRNITRGAIRIEKNADLCYLSTVDWSLILDAVSNNYIVGNKP ems_3hM_139_recovered_0001__25__I
STRNAEFIVLLAELCAKSQNDPSLQEYVKKVKKIVESLLSNGDEKSAEEFARKALEYCADG EICGPGIDIRNDYQQLKRLENCTVIEGYLHILLISKARSYRFPKLTVITEYLLLFRVAGLESLGDLFPNLTVIRGWKLFYNYALVIFEMTNLKDIGLYNLRNITRGAIRIEKNADLCYLSTVDWSLILDAVSNNYIVGNKP ems_3hM_139_recovered_0001__50__F
STRNAEFIVLLAELCAKSQNDPSLQEYVKKVKKIVESLLSNGDEKSACEVARKALEYCADG EICGPGIDIRNDYQQLKRLENCTVIEGYLHILLISKARSYRFPKLTVITEYLLLFRVAGLESLGDLFPNLTVIRGWKLFYNYALVIFEMTNLKDIGLYNLRNITRGAIRIEKNADLCYLSTVDWSLILDAVSNNYIVGNKP ems_3hM_139_recovered_0001__48__C
STRNAEFIVLLAELCAKSQNDPSLQEYVKKVKKIVESLLSNGDEKCAEEVARKALEYCADG EICGPGIDIRNDYQQLKRLENCTVIEGYLHILLISKARSYRFPKLTVITEYLLLFRVAGLESLGDLFPNLTVIRGWKLFYNYALVIFEMTNLKDIGLYNLRNITRGAIRIEKNADLCYLSTVDWSLILDAVSNNYIVGNKP ems_3hM_139_recovered_0001__46__C
STRNAEFIVLLAELCAKSQNDPSLQEYVKKVKKDVESLLSNGDEKSAEEVARKALEYCADG EICGPGIDIRNDYQQLKRLENCTVIEGYLHILLISKARSYRFPKLTVITEYLLLFRVAGLESLGDLFPNLTVIRGWKLFYNYALVIFEMTNLKDIGLYNLRNITRGAIRIEKNADLCYLSTVDWSLILDAVSNNYIVGNKP ems_3hM_139_recovered_0001__34__D
STRNAEFIVLLAELCAKSQNDPSLQEYVKKVKKIYESLLSNGDEKSAEEVARKALEYCADG EICGPGIDIRNDYQQLKRLENCTVIEGYLHILLISKARSYRFPKLTVITEYLLLFRVAGLESLGDLFPNLTVIRGWKLFYNYALVIFEMTNLKDIGLYNLRNITRGAIRIEKNADLCYLSTVDWSLILDAVSNNYIVGNKP ems_3hM_139_recovered_0001__35__Y
STRNAEFIVLLAELCAKSQNDPSLQEYVKKVKKIVESLLSNGDEQSAEEVARKALEYCADG EICGPGIDIRNDYQQLKRLENCTVIEGYLHILLISKARSYRFPKLTVITEYLLLFRVAGLESLGDLFPNLTVIRGWKLFYNYALVIFEMTNLKDIGLYNLRNITRGAIRIEKNADLCYLSTVDWSLILDAVSNNYIVGNKP ems_3hM_139_recovered_0001__45__Q
STRNAEFIVLLAELCAPSQNDPSLQEYVKKVKKIVESLLSNGDEKSAEEVARKALEYCADG EICGPGIDIRNDYQQLKRLENCTVIEGYLHILLISKARSYRFPKLTVITEYLLLFRVAGLESLGDLFPNLTVIRGWKLFYNYALVIFEMTNLKDIGLYNLRNITRGAIRIEKNADLCYLSTVDWSLILDAVSNNYIVGNKP ems_3hM_139_recovered_0001__17__P
STRNAEFIVLLAELCAKSQNDPPLQEYVKKVKKIVESLLSNGDEKSAEEVARKALEYCADG EICGPGIDIRNDYQQLKRLENCTVIEGYLHILLISKARSYRFPKLTVITEYLLLFRVAGLESLGDLFPNLTVIRGWKLFYNYALVIFEMTNLKDIGLYNLRNITRGAIRIEKNADLCYLSTVDWSLILDAVSNNYIVGNKP ems_3hM_139_recovered_0001__23__P
STRNAEFIVLLAELCAKSQEDPSLQEYVKKVKKIVESLLSNGDEKSAEEVARKALEYCADG EICGPGIDIRNDYQQLKRLENCTVIEGYLHILLISKARSYRFPKLTVITEYLLLFRVAGLESLGDLFPNLTVIRGWKLFYNYALVIFEMTNLKDIGLYNLRNITRGAIRIEKNADLCYLSTVDWSLILDAVSNNYIVGNKP ems_3hM_139_recovered_0001__20__E
STRNAEFIVLLAELCYKSQNDPSLQEYVKKVKKIVESLLSNGDEKSAEEVARKALEYCADG EICGPGIDIRNDYQQLKRLENCTVIEGYLHILLISKARSYRFPKLTVITEYLLLFRVAGLESLGDLFPNLTVIRGWKLFYNYALVIFEMTNLKDIGLYNLRNITRGAIRIEKNADLCYLSTVDWSLILDAVSNNYIVGNKP ems_3hM_139_recovered_0001__16__Y
STRNAEFIVLLAELCAKSQNDPSLSEYVKKVKKIVESLLSNGDEKSAEEVARKALEYCADG EICGPGIDIRNDYQQLKRLENCTVIEGYLHILLISKARSYRFPKLTVITEYLLLFRVAGLESLGDLFPNLTVIRGWKLFYNYALVIFEMTNLKDIGLYNLRNITRGAIRIEKNADLCYLSTVDWSLILDAVSNNYIVGNKP ems_3hM_139_recovered_0001__25__S
STRNAEFIVLLAELCAKSQNDPSLQEYVVKVKKIVESLLSNGDEKSAEEVARKALEYCADG EICGPGIDIRNDYQQLKRLENCTVIEGYLHILLISKARSYRFPKLTVITEYLLLFRVAGLESLGDLFPNLTVIRGWKLFYNYALVIFEMTNLKDIGLYNLRNITRGAIRIEKNADLCYLSTVDWSLILDAVSNNYIVGNKP ems_3hM_139_recovered_0001__29__V
STRNAEFIVLLAELCAKSQNDPSLQEYVKKVKKIVESLLSNGDEKSAKEVARKALEYCADG EICGPGIDIRNDYQQLKRLENCTVIEGYLHILLISKARSYRFPKLTVITEYLLLFRVAGLESLGDLFPNLTVIRGWKLFYNYALVIFEMTNLKDIGLYNLRNITRGAIRIEKNADLCYLSTVDWSLILDAVSNNYIVGNKP ems_3hM_139_recovered_0001__48__K
STRNAEFIVLLAELCAKSQNDPSLQEYVKKVKKIVESLLSNGDEKKAEEVARKALEYCADG EICGPGIDIRNDYQQLKRLENCTVIEGYLHILLISKARSYRFPKLTVITEYLLLFRVAGLESLGDLFPNLTVIRGWKLFYNYALVIFEMTNLKDIGLYNLRNITRGAIRIEKNADLCYLSTVDWSLILDAVSNNYIVGNKP ems_3hM_139_recovered_0001__46__K
STRNAEFIVLLAELCAKSQNDPSLQEYVKKVKKIVESLLSNGDEKSAFEVARKALEYCADG EICGPGIDIRNDYQQLKRLENCTVIEGYLHILLISKARSYRFPKLTVITEYLLLFRVAGLESLGDLFPNLTVIRGWKLFYNYALVIFEMTNLKDIGLYNLRNITRGAIRIEKNADLCYLSTVDWSLILDAVSNNYIVGNKP ems_3hM_139_recovered_0001__48__F
STRNAEFIVLLAELCAKSQNDPSLQEYVKKVKKIVESLLSNGDEKSAEEVARKALESCADG EICGPGIDIRNDYQQLKRLENCTVIEGYLHILLISKARSYRFPKLTVITEYLLLFRVAGLESLGDLFPNLTVIRGWKLFYNYALVIFEMTNLKDIGLYNLRNITRGAIRIEKNADLCYLSTVDWSLILDAVSNNYIVGNKP ems_3hM_139_recovered_0001__57__S
STRNAEFIVLLAELCAKSQNDPSLPEYVKKVKKIVESLLSNGDEKSAEEVARKALEYCADG EICGPGIDIRNDYQQLKRLENCTVIEGYLHILLISKARSYRFPKLTVITEYLLLFRVAGLESLGDLFPNLTVIRGWKLFYNYALVIFEMTNLKDIGLYNLRNITRGAIRIEKNADLCYLSTVDWSLILDAVSNNYIVGNKP ems_3hM_139_recovered_0001__25__P
STRNAEFIVLLAELCAKSQNDPSLYEYVKKVKKIVESLLSNGDEKSAEEVARKALEYCADG EICGPGIDIRNDYQQLKRLENCTVIEGYLHILLISKARSYRFPKLTVITEYLLLFRVAGLESLGDLFPNLTVIRGWKLFYNYALVIFEMTNLKDIGLYNLRNITRGAIRIEKNADLCYLSTVDWSLILDAVSNNYIVGNKP ems_3hM_139_recovered_0001__25__Y
STRNAEFIPLLAELCAKSQNDPSLQEYVKKVKKIVESLLSNGDEKSAEEVARKALEYCADG EICGPGIDIRNDYQQLKRLENCTVIEGYLHILLISKARSYRFPKLTVITEYLLLFRVAGLESLGDLFPNLTVIRGWKLFYNYALVIFEMTNLKDIGLYNLRNITRGAIRIEKNADLCYLSTVDWSLILDAVSNNYIVGNKP ems_3hM_139_recovered_0001__9__P
STRNAEFIVLLAILCAKSQNDPSLQEYVKKVKKIVESLLSNGDEKSAEEVARKALEYCADG EICGPGIDIRNDYQQLKRLENCTVIEGYLHILLISKARSYRFPKLTVITEYLLLFRVAGLESLGDLFPNLTVIRGWKLFYNYALVIFEMTNLKDIGLYNLRNITRGAIRIEKNADLCYLSTVDWSLILDAVSNNYIVGNKP ems_3hM_139_recovered_0001__13__I
STRNAEFIVLLAELCAKSQNDPSLQEYVKKVKKIVESLLSNGDEKSSEEVARKALEYCADG EICGPGIDIRNDYQQLKRLENCTVIEGYLHILLISKARSYRFPKLTVITEYLLLFRVAGLESLGDLFPNLTVIRGWKLFYNYALVIFEMTNLKDIGLYNLRNITRGAIRIEKNADLCYLSTVDWSLILDAVSNNYIVGNKP ems_3hM_139_recovered_0001__47__S
STRNAEFIVLLAELCAKSQNDPSLQEYVKKVKKIVESLLSNGDEKSAEEIARKALEYCADG EICGPGIDIRNDYQQLKRLENCTVIEGYLHILLISKARSYRFPKLTVITEYLLLFRVAGLESLGDLFPNLTVIRGWKLFYNYALVIFEMTNLKDIGLYNLRNITRGAIRIEKNADLCYLSTVDWSLILDAVSNNYIVGNKP ems_3hM_139_recovered_0001__50__I
STRNAEFIVLLAELCAKSQNDPSLQEYVKKVKKHVESLLSNGDEKSAEEVARKALEYCADG EICGPGIDIRNDYQQLKRLENCTVIEGYLHILLISKARSYRFPKLTVITEYLLLFRVAGLESLGDLFPNLTVIRGWKLFYNYALVIFEMTNLKDIGLYNLRNITRGAIRIEKNADLCYLSTVDWSLILDAVSNNYIVGNKP ems_3hM_139_recovered_0001__34__H
STRNAEFIVLLAELCAKSQNDPSLQEYVKKVKKKVESLLSNGDEKSAEEVARKALEYCADG EICGPGIDIRNDYQQLKRLENCTVIEGYLHILLISKARSYRFPKLTVITEYLLLFRVAGLESLGDLFPNLTVIRGWKLFYNYALVIFEMTNLKDIGLYNLRNITRGAIRIEKNADLCYLSTVDWSLILDAVSNNYIVGNKP ems_3hM_139_recovered_0001__34__K
STRNAEFIVLLAELCAKSQNDPSLQEYVKKVKKIVFSLLSNGDEKSAEEVARKALEYCADG EICGPGIDIRNDYQQLKRLENCTVIEGYLHILLISKARSYRFPKLTVITEYLLLFRVAGLESLGDLFPNLTVIRGWKLFYNYALVIFEMTNLKDIGLYNLRNITRGAIRIEKNADLCYLSTVDWSLILDAVSNNYIVGNKP ems_3hM_139_recovered_0001__36__F
STRNAEFIVLLAELCAKSQNDPSLQEYVKKVKKIVESLLSNGDEISAEEVARKALEYCADG EICGPGIDIRNDYQQLKRLENCTVIEGYLHILLISKARSYRFPKLTVITEYLLLFRVAGLESLGDLFPNLTVIRGWKLFYNYALVIFEMTNLKDIGLYNLRNITRGAIRIEKNADLCYLSTVDWSLILDAVSNNYIVGNKP ems_3hM_139_recovered_0001__45__I
STRNAEFIVLLAELCAKSQNDPQLQEYVKKVKKIVESLLSNGDEKSAEEVARKALEYCADG EICGPGIDIRNDYQQLKRLENCTVIEGYLHILLISKARSYRFPKLTVITEYLLLFRVAGLESLGDLFPNLTVIRGWKLFYNYALVIFEMTNLKDIGLYNLRNITRGAIRIEKNADLCYLSTVDWSLILDAVSNNYIVGNKP ems_3hM_139_recovered_0001__23__Q
STRNAEFIVLLAELCAKCQNDPSLQEYVKKVKKIVESLLSNGDEKSAEEVARKALEYCADG EICGPGIDIRNDYQQLKRLENCTVIEGYLHILLISKARSYRFPKLTVITEYLLLFRVAGLESLGDLFPNLTVIRGWKLFYNYALVIFEMTNLKDIGLYNLRNITRGAIRIEKNADLCYLSTVDWSLILDAVSNNYIVGNKP ems_3hM_139_recovered_0001__18__C
STRNAEFIVLLAELCAKSQNDESLQEYVKKVKKIVESLLSNGDEKSAEEVARKALEYCADG EICGPGIDIRNDYQQLKRLENCTVIEGYLHILLISKARSYRFPKLTVITEYLLLFRVAGLESLGDLFPNLTVIRGWKLFYNYALVIFEMTNLKDIGLYNLRNITRGAIRIEKNADLCYLSTVDWSLILDAVSNNYIVGNKP ems_3hM_139_recovered_0001__22__E
STRNAEFIVLLAELCAKSQNDPSFQEYVKKVKKIVESLLSNGDEKSAEEVARKALEYCADG EICGPGIDIRNDYQQLKRLENCTVIEGYLHILLISKARSYRFPKLTVITEYLLLFRVAGLESLGDLFPNLTVIRGWKLFYNYALVIFEMTNLKDIGLYNLRNITRGAIRIEKNADLCYLSTVDWSLILDAVSNNYIVGNKP ems_3hM_139_recovered_0001__24__F
STRNAEFIELLAELCAKSQNDPSLQEYVKKVKKIVESLLSNGDEKSAEEVARKALEYCADG EICGPGIDIRNDYQQLKRLENCTVIEGYLHILLISKARSYRFPKLTVITEYLLLFRVAGLESLGDLFPNLTVIRGWKLFYNYALVIFEMTNLKDIGLYNLRNITRGAIRIEKNADLCYLSTVDWSLILDAVSNNYIVGNKP ems_3hM_139_recovered_0001__9__E
STRNAEFIVLLAELCAKSQNQPSLQEYVKKVKKIVESLLSNGDEKSAEEVARKALEYCADG EICGPGIDIRNDYQQLKRLENCTVIEGYLHILLISKARSYRFPKLTVITEYLLLFRVAGLESLGDLFPNLTVIRGWKLFYNYALVIFEMTNLKDIGLYNLRNITRGAIRIEKNADLCYLSTVDWSLILDAVSNNYIVGNKP ems_3hM_139_recovered_0001__21__Q
STRNAEFIVLLAELCAKSQNDPSLQEYVKKVKKIVESLLSNCDEKSAEEVARKALEYCADG EICGPGIDIRNDYQQLKRLENCTVIEGYLHILLISKARSYRFPKLTVITEYLLLFRVAGLESLGDLFPNLTVIRGWKLFYNYALVIFEMTNLKDIGLYNLRNITRGAIRIEKNADLCYLSTVDWSLILDAVSNNYIVGNKP ems_3hM_139_recovered_0001__42__C
STRNAEFIVLLAELCAKSQNDPSLQEYVKKVKKISESLLSNGDEKSAEEVARKALEYCADG EICGPGIDIRNDYQQLKRLENCTVIEGYLHILLISKARSYRFPKLTVITEYLLLFRVAGLESLGDLFPNLTVIRGWKLFYNYALVIFEMTNLKDIGLYNLRNITRGAIRIEKNADLCYLSTVDWSLILDAVSNNYIVGNKP ems_3hM_139_recovered_0001__35__S
STRNAEFIVLLAELCAKSQNDPSLQEYVKKVKKIVESGLSNGDEKSAEEVARKALEYCADG EICGPGIDIRNDYQQLKRLENCTVIEGYLHILLISKARSYRFPKLTVITEYLLLFRVAGLESLGDLFPNLTVIRGWKLFYNYALVIFEMTNLKDIGLYNLRNITRGAIRIEKNADLCYLSTVDWSLILDAVSNNYIVGNKP ems_3hM_139_recovered_0001__38__G
STENAEFIVLLAELCAKSQNDPSLQEYVKKVKKIVESLLSNGDEKSAEEVARKALEYCADG EICGPGIDIRNDYQQLKRLENCTVIEGYLHILLISKARSYRFPKLTVITEYLLLFRVAGLESLGDLFPNLTVIRGWKLFYNYALVIFEMTNLKDIGLYNLRNITRGAIRIEKNADLCYLSTVDWSLILDAVSNNYIVGNKP ems_3hM_139_recovered_0001__3__E
STRNADFIVLLAELCAKSQNDPSLQEYVKKVKKIVESLLSNGDEKSAEEVARKALEYCADG EICGPGIDIRNDYQQLKRLENCTVIEGYLHILLISKARSYRFPKLTVITEYLLLFRVAGLESLGDLFPNLTVIRGWKLFYNYALVIFEMTNLKDIGLYNLRNITRGAIRIEKNADLCYLSTVDWSLILDAVSNNYIVGNKP ems_3hM_139_recovered_0001__6__D
STKNAEFIVLLAELCAKSQNDPSLQEYVKKVKKIVESLLSNGDEKSAEEVARKALEYCADG EICGPGIDIRNDYQQLKRLENCTVIEGYLHILLISKARSYRFPKLTVITEYLLLFRVAGLESLGDLFPNLTVIRGWKLFYNYALVIFEMTNLKDIGLYNLRNITRGAIRIEKNADLCYLSTVDWSLILDAVSNNYIVGNKP ems_3hM_139_recovered_0001__3__K
STRNASFIVLLAELCAKSQNDPSLQEYVKKVKKIVESLLSNGDEKSAEEVARKALEYCADG EICGPGIDIRNDYQQLKRLENCTVIEGYLHILLISKARSYRFPKLTVITEYLLLFRVAGLESLGDLFPNLTVIRGWKLFYNYALVIFEMTNLKDIGLYNLRNITRGAIRIEKNADLCYLSTVDWSLILDAVSNNYIVGNKP ems_3hM_139_recovered_0001__6__S
STRNAEKIVLLAELCAKSQNDPSLQEYVKKVKKIVESLLSNGDEKSAEEVARKALEYCADG EICGPGIDIRNDYQQLKRLENCTVIEGYLHILLISKARSYRFPKLTVITEYLLLFRVAGLESLGDLFPNLTVIRGWKLFYNYALVIFEMTNLKDIGLYNLRNITRGAIRIEKNADLCYLSTVDWSLILDAVSNNYIVGNKP ems_3hM_139_recovered_0001__7__K
STRNAEIIVLLAELCAKSQNDPSLQEYVKKVKKIVESLLSNGDEKSAEEVARKALEYCADG EICGPGIDIRNDYQQLKRLENCTVIEGYLHILLISKARSYRFPKLTVITEYLLLFRVAGLESLGDLFPNLTVIRGWKLFYNYALVIFEMTNLKDIGLYNLRNITRGAIRIEKNADLCYLSTVDWSLILDAVSNNYIVGNKP ems_3hM_139_recovered_0001__7__I
STRNAEFIVLLAELCKKSQNDPSLQEYVKKVKKIVESLLSNGDEKSAEEVARKALEYCADG EICGPGIDIRNDYQQLKRLENCTVIEGYLHILLISKARSYRFPKLTVITEYLLLFRVAGLESLGDLFPNLTVIRGWKLFYNYALVIFEMTNLKDIGLYNLRNITRGAIRIEKNADLCYLSTVDWSLILDAVSNNYIVGNKP ems_3hM_139_recovered_0001__16__K
STRNAEFIVLLAELCALSQNDPSLQEYVKKVKKIVESLLSNGDEKSAEEVARKALEYCADG EICGPGIDIRNDYQQLKRLENCTVIEGYLHILLISKARSYRFPKLTVITEYLLLFRVAGLESLGDLFPNLTVIRGWKLFYNYALVIFEMTNLKDIGLYNLRNITRGAIRIEKNADLCYLSTVDWSLILDAVSNNYIVGNKP ems_3hM_139_recovered_0001__17__L
SLRNAEFIVLLAELCAKSQNDPSLQEYVKKVKKIVESLLSNGDEKSAEEVARKALEYCADG EICGPGIDIRNDYQQLKRLENCTVIEGYLHILLISKARSYRFPKLTVITEYLLLFRVAGLESLGDLFPNLTVIRGWKLFYNYALVIFEMTNLKDIGLYNLRNITRGAIRIEKNADLCYLSTVDWSLILDAVSNNYIVGNKP ems_3hM_139_recovered_0001__2__L
STRNAEFIVLLAELCAKSQNDPSLQEYVYKVKKIVESLLSNGDEKSAEEVARKALEYCADG EICGPGIDIRNDYQQLKRLENCTVIEGYLHILLISKARSYRFPKLTVITEYLLLFRVAGLESLGDLFPNLTVIRGWKLFYNYALVIFEMTNLKDIGLYNLRNITRGAIRIEKNADLCYLSTVDWSLILDAVSNNYIVGNKP ems_3hM_139_recovered_0001__29__Y
STRNAEFIVLLAELCAKSQNDPSLREYVKKVKKIVESLLSNGDEKSAEEVARKALEYCADG EICGPGIDIRNDYQQLKRLENCTVIEGYLHILLISKARSYRFPKLTVITEYLLLFRVAGLESLGDLFPNLTVIRGWKLFYNYALVIFEMTNLKDIGLYNLRNITRGAIRIEKNADLCYLSTVDWSLILDAVSNNYIVGNKP ems_3hM_139_recovered_0001__25__R
STRNAEFIVLLAELCAKSQNDPSLQEYGKKVKKIVESLLSNGDEKSAEEVARKALEYCADG EICGPGIDIRNDYQQLKRLENCTVIEGYLHILLISKARSYRFPKLTVITEYLLLFRVAGLESLGDLFPNLTVIRGWKLFYNYALVIFEMTNLKDIGLYNLRNITRGAIRIEKNADLCYLSTVDWSLILDAVSNNYIVGNKP ems_3hM_139_recovered_0001__28__G
STRNAEFIVLLAELCAKSQNDPSLQEYVKKVKKIVESLLSNGDEKSAENVARKALEYCADG EICGPGIDIRNDYQQLKRLENCTVIEGYLHILLISKARSYRFPKLTVITEYLLLFRVAGLESLGDLFPNLTVIRGWKLFYNYALVIFEMTNLKDIGLYNLRNITRGAIRIEKNADLCYLSTVDWSLILDAVSNNYIVGNKP ems_3hM_139_recovered_0001__49__N
STRNAEFIVLLAELCAKSQNDPSLQEYVKKVKKIVESLLSNGDEKGAEEVARKALEYCADG EICGPGIDIRNDYQQLKRLENCTVIEGYLHILLISKARSYRFPKLTVITEYLLLFRVAGLESLGDLFPNLTVIRGWKLFYNYALVIFEMTNLKDIGLYNLRNITRGAIRIEKNADLCYLSTVDWSLILDAVSNNYIVGNKP ems_3hM_139_recovered_0001__46__G
STRNAEFIVLLAELCAKSQNDPSLQEYVKKVKKIVESLLSNGDEKSADEVARKALEYCADG EICGPGIDIRNDYQQLKRLENCTVIEGYLHILLISKARSYRFPKLTVITEYLLLFRVAGLESLGDLFPNLTVIRGWKLFYNYALVIFEMTNLKDIGLYNLRNITRGAIRIEKNADLCYLSTVDWSLILDAVSNNYIVGNKP ems_3hM_139_recovered_0001__48__D
STRNAEFIVLLAELCAKSQNDPSLQEYVKKVKKIVESLLSNGDEKSAEEVARKATEYCADG EICGPGIDIRNDYQQLKRLENCTVIEGYLHILLISKARSYRFPKLTVITEYLLLFRVAGLESLGDLFPNLTVIRGWKLFYNYALVIFEMTNLKDIGLYNLRNITRGAIRIEKNADLCYLSTVDWSLILDAVSNNYIVGNKP ems_3hM_139_recovered_0001__55__T
STRNAEFIVLLAEQCAKSQNDPSLQEYVKKVKKIVESLLSNGDEKSAEEVARKALEYCADG EICGPGIDIRNDYQQLKRLENCTVIEGYLHILLISKARSYRFPKLTVITEYLLLFRVAGLESLGDLFPNLTVIRGWKLFYNYALVIFEMTNLKDIGLYNLRNITRGAIRIEKNADLCYLSTVDWSLILDAVSNNYIVGNKP ems_3hM_139_recovered_0001__14__Q
STRNAEFIVLLAELCAKSQNDPSLHEYVKKVKKIVESLLSNGDEKSAEEVARKALEYCADG EICGPGIDIRNDYQQLKRLENCTVIEGYLHILLISKARSYRFPKLTVITEYLLLFRVAGLESLGDLFPNLTVIRGWKLFYNYALVIFEMTNLKDIGLYNLRNITRGAIRIEKNADLCYLSTVDWSLILDAVSNNYIVGNKP ems_3hM_139_recovered_0001__25__H
STRNAEFIVLLAELCAKSQNDPSLQEYVKKVKKAVESLLSNGDEKSAEEVARKALEYCADG EICGPGIDIRNDYQQLKRLENCTVIEGYLHILLISKARSYRFPKLTVITEYLLLFRVAGLESLGDLFPNLTVIRGWKLFYNYALVIFEMTNLKDIGLYNLRNITRGAIRIEKNADLCYLSTVDWSLILDAVSNNYIVGNKP ems_3hM_139_recovered_0001__34__A
STRNAEFIVLLAELCIKSQNDPSLQEYVKKVKKIVESLLSNGDEKSAEEVARKALEYCADG EICGPGIDIRNDYQQLKRLENCTVIEGYLHILLISKARSYRFPKLTVITEYLLLFRVAGLESLGDLFPNLTVIRGWKLFYNYALVIFEMTNLKDIGLYNLRNITRGAIRIEKNADLCYLSTVDWSLILDAVSNNYIVGNKP ems_3hM_139_recovered_0001__16__I
STRNAEFIVLLAELCADSQNDPSLQEYVKKVKKIVESLLSNGDEKSAEEVARKALEYCADG EICGPGIDIRNDYQQLKRLENCTVIEGYLHILLISKARSYRFPKLTVITEYLLLFRVAGLESLGDLFPNLTVIRGWKLFYNYALVIFEMTNLKDIGLYNLRNITRGAIRIEKNADLCYLSTVDWSLILDAVSNNYIVGNKP ems_3hM_139_recovered_0001__17__D
STRNAEFIVLLAELCAKSQNDPSLQEYVWKVKKIVESLLSNGDEKSAEEVARKALEYCADG EICGPGIDIRNDYQQLKRLENCTVIEGYLHILLISKARSYRFPKLTVITEYLLLFRVAGLESLGDLFPNLTVIRGWKLFYNYALVIFEMTNLKDIGLYNLRNITRGAIRIEKNADLCYLSTVDWSLILDAVSNNYIVGNKP ems_3hM_139_recovered_0001__29__W
STRNAEFIVLLAELCAKSQNDFSLQEYVKKVKKIVESLLSNGDEKSAEEVARKALEYCADG EICGPGIDIRNDYQQLKRLENCTVIEGYLHILLISKARSYRFPKLTVITEYLLLFRVAGLESLGDLFPNLTVIRGWKLFYNYALVIFEMTNLKDIGLYNLRNITRGAIRIEKNADLCYLSTVDWSLILDAVSNNYIVGNKP ems_3hM_139_recovered_0001__22__F
STRNAEFIVLLAELCWKSQNDPSLQEYVKKVKKIVESLLSNGDEKSAEEVARKALEYCADG EICGPGIDIRNDYQQLKRLENCTVIEGYLHILLISKARSYRFPKLTVITEYLLLFRVAGLESLGDLFPNLTVIRGWKLFYNYALVIFEMTNLKDIGLYNLRNITRGAIRIEKNADLCYLSTVDWSLILDAVSNNYIVGNKP ems_3hM_139_recovered_0001__16__W
STRNAEFIVLLAEWCAKSQNDPSLQEYVKKVKKIVESLLSNGDEKSAEEVARKALEYCADG EICGPGIDIRNDYQQLKRLENCTVIEGYLHILLISKARSYRFPKLTVITEYLLLFRVAGLESLGDLFPNLTVIRGWKLFYNYALVIFEMTNLKDIGLYNLRNITRGAIRIEKNADLCYLSTVDWSLILDAVSNNYIVGNKP ems_3hM_139_recovered_0001__14__W
STRNAEFIVLLAELCAKSQNDCSLQEYVKKVKKIVESLLSNGDEKSAEEVARKALEYCADG EICGPGIDIRNDYQQLKRLENCTVIEGYLHILLISKARSYRFPKLTVITEYLLLFRVAGLESLGDLFPNLTVIRGWKLFYNYALVIFEMTNLKDIGLYNLRNITRGAIRIEKNADLCYLSTVDWSLILDAVSNNYIVGNKP ems_3hM_139_recovered_0001__22__C
STRNAEFIVLLAELCAKSQNDPSLQEYVKKVKKIVESLLSNGDEKDAEEVARKALEYCADG EICGPGIDIRNDYQQLKRLENCTVIEGYLHILLISKARSYRFPKLTVITEYLLLFRVAGLESLGDLFPNLTVIRGWKLFYNYALVIFEMTNLKDIGLYNLRNITRGAIRIEKNADLCYLSTVDWSLILDAVSNNYIVGNKP ems_3hM_139_recovered_0001__46__D
STRNAEFIVLLAELCAKSQNDPSLQEYVKKVKKEVESLLSNGDEKSAEEVARKALEYCADG EICGPGIDIRNDYQQLKRLENCTVIEGYLHILLISKARSYRFPKLTVITEYLLLFRVAGLESLGDLFPNLTVIRGWKLFYNYALVIFEMTNLKDIGLYNLRNITRGAIRIEKNADLCYLSTVDWSLILDAVSNNYIVGNKP ems_3hM_139_recovered_0001__34__E
STRNAEFIVLLAELCAKSQNDPSLQEYVKKVKSIVESLLSNGDEKSAEEVARKALEYCADG EICGPGIDIRNDYQQLKRLENCTVIEGYLHILLISKARSYRFPKLTVITEYLLLFRVAGLESLGDLFPNLTVIRGWKLFYNYALVIFEMTNLKDIGLYNLRNITRGAIRIEKNADLCYLSTVDWSLILDAVSNNYIVGNKP ems_3hM_139_recovered_0001__33__S
STRNAEFIVLLAELCAISQNDPSLQEYVKKVKKIVESLLSNGDEKSAEEVARKALEYCADG EICGPGIDIRNDYQQLKRLENCTVIEGYLHILLISKARSYRFPKLTVITEYLLLFRVAGLESLGDLFPNLTVIRGWKLFYNYALVIFEMTNLKDIGLYNLRNITRGAIRIEKNADLCYLSTVDWSLILDAVSNNYIVGNKP ems_3hM_139_recovered_0001__17__I
STRNAEFIVLLAELCHKSQNDPSLQEYVKKVKKIVESLLSNGDEKSAEEVARKALEYCADG EICGPGIDIRNDYQQLKRLENCTVIEGYLHILLISKARSYRFPKLTVITEYLLLFRVAGLESLGDLFPNLTVIRGWKLFYNYALVIFEMTNLKDIGLYNLRNITRGAIRIEKNADLCYLSTVDWSLILDAVSNNYIVGNKP ems_3hM_139_recovered_0001__16__H
STRNAEFIVLLAELCAGSQNDPSLQEYVKKVKKIVESLLSNGDEKSAEEVARKALEYCADG EICGPGIDIRNDYQQLKRLENCTVIEGYLHILLISKARSYRFPKLTVITEYLLLFRVAGLESLGDLFPNLTVIRGWKLFYNYALVIFEMTNLKDIGLYNLRNITRGAIRIEKNADLCYLSTVDWSLILDAVSNNYIVGNKP ems_3hM_139_recovered_0001__17__G
STRNAEFIVLLAELCAKSQNDPSLQEYVKKVKKIVESLLSNHDEKSAEEVARKALEYCADG EICGPGIDIRNDYQQLKRLENCTVIEGYLHILLISKARSYRFPKLTVITEYLLLFRVAGLESLGDLFPNLTVIRGWKLFYNYALVIFEMTNLKDIGLYNLRNITRGAIRIEKNADLCYLSTVDWSLILDAVSNNYIVGNKP ems_3hM_139_recovered_0001__42__H
STRNAEFIVLLAELCAKGQNDPSLQEYVKKVKKIVESLLSNGDEKSAEEVARKALEYCADG EICGPGIDIRNDYQQLKRLENCTVIEGYLHILLISKARSYRFPKLTVITEYLLLFRVAGLESLGDLFPNLTVIRGWKLFYNYALVIFEMTNLKDIGLYNLRNITRGAIRIEKNADLCYLSTVDWSLILDAVSNNYIVGNKP ems_3hM_139_recovered_0001__18__G
STRNAEFIVLLAELCAKSQNDPSLQEYVKKVKKIPESLLSNGDEKSAEEVARKALEYCADG EICGPGIDIRNDYQQLKRLENCTVIEGYLHILLISKARSYRFPKLTVITEYLLLFRVAGLESLGDLFPNLTVIRGWKLFYNYALVIFEMTNLKDIGLYNLRNITRGAIRIEKNADLCYLSTVDWSLILDAVSNNYIVGNKP ems_3hM_139_recovered_0001__35__P
STRNAEFIVLLAELCAKSQNDPRLQEYVKKVKKIVESLLSNGDEKSAEEVARKALEYCADG EICGPGIDIRNDYQQLKRLENCTVIEGYLHILLISKARSYRFPKLTVITEYLLLFRVAGLESLGDLFPNLTVIRGWKLFYNYALVIFEMTNLKDIGLYNLRNITRGAIRIEKNADLCYLSTVDWSLILDAVSNNYIVGNKP ems_3hM_139_recovered_0001__23__R
STRNAEFIVLLAELCAQSQNDPSLQEYVKKVKKIVESLLSNGDEKSAEEVARKALEYCADG EICGPGIDIRNDYQQLKRLENCTVIEGYLHILLISKARSYRFPKLTVITEYLLLFRVAGLESLGDLFPNLTVIRGWKLFYNYALVIFEMTNLKDIGLYNLRNITRGAIRIEKNADLCYLSTVDWSLILDAVSNNYIVGNKP ems_3hM_139_recovered_0001__17__Q
STRNAEFIVLLAELCAKSQNDPSLQEYVKKVKKIVESLLSNGDKKSAEEVARKALEYCADG EICGPGIDIRNDYQQLKRLENCTVIEGYLHILLISKARSYRFPKLTVITEYLLLFRVAGLESLGDLFPNLTVIRGWKLFYNYALVIFEMTNLKDIGLYNLRNITRGAIRIEKNADLCYLSTVDWSLILDAVSNNYIVGNKP ems_3hM_139_recovered_0001__44__K
STRNAVFIVLLAELCAKSQNDPSLQEYVKKVKKIVESLLSNGDEKSAEEVARKALEYCADG EICGPGIDIRNDYQQLKRLENCTVIEGYLHILLISKARSYRFPKLTVITEYLLLFRVAGLESLGDLFPNLTVIRGWKLFYNYALVIFEMTNLKDIGLYNLRNITRGAIRIEKNADLCYLSTVDWSLILDAVSNNYIVGNKP ems_3hM_139_recovered_0001__6__V
STRNAEFIVLLAELCAKSQNDPSLQCYVKKVKKIVESLLSNGDEKSAEEVARKALEYCADG EICGPGIDIRNDYQQLKRLENCTVIEGYLHILLISKARSYRFPKLTVITEYLLLFRVAGLESLGDLFPNLTVIRGWKLFYNYALVIFEMTNLKDIGLYNLRNITRGAIRIEKNADLCYLSTVDWSLILDAVSNNYIVGNKP ems_3hM_139_recovered_0001__26__C
STRNAEFIVLLAELCAKSQNDPSLNEYVKKVKKIVESLLSNGDEKSAEEVARKALEYCADG EICGPGIDIRNDYQQLKRLENCTVIEGYLHILLISKARSYRFPKLTVITEYLLLFRVAGLESLGDLFPNLTVIRGWKLFYNYALVIFEMTNLKDIGLYNLRNITRGAIRIEKNADLCYLSTVDWSLILDAVSNNYIVGNKP ems_3hM_139_recovered_0001__25__N
STRNAEFITLLAELCAKSQNDPSLQEYVKKVKKIVESLLSNGDEKSAEEVARKALEYCADG EICGPGIDIRNDYQQLKRLENCTVIEGYLHILLISKARSYRFPKLTVITEYLLLFRVAGLESLGDLFPNLTVIRGWKLFYNYALVIFEMTNLKDIGLYNLRNITRGAIRIEKNADLCYLSTVDWSLILDAVSNNYIVGNKP ems_3hM_139_recovered_0001__9__T
STRNAEAIVLLAELCAKSQNDPSLQEYVKKVKKIVESLLSNGDEKSAEEVARKALEYCADG EICGPGIDIRNDYQQLKRLENCTVIEGYLHILLISKARSYRFPKLTVITEYLLLFRVAGLESLGDLFPNLTVIRGWKLFYNYALVIFEMTNLKDIGLYNLRNITRGAIRIEKNADLCYLSTVDWSLILDAVSNNYIVGNKP ems_3hM_139_recovered_0001__7__A
SSRNAEFIVLLAELCAKSQNDPSLQEYVKKVKKIVESLLSNGDEKSAEEVARKALEYCADG EICGPGIDIRNDYQQLKRLENCTVIEGYLHILLISKARSYRFPKLTVITEYLLLFRVAGLESLGDLFPNLTVIRGWKLFYNYALVIFEMTNLKDIGLYNLRNITRGAIRIEKNADLCYLSTVDWSLILDAVSNNYIVGNKP ems_3hM_139_recovered_0001__2__S
STRNAEFIVLLAELCAKSQNDPSLQEYVKKVKKIVESLLSNGDEKSAEEVARKASEYCADG EICGPGIDIRNDYQQLKRLENCTVIEGYLHILLISKARSYRFPKLTVITEYLLLFRVAGLESLGDLFPNLTVIRGWKLFYNYALVIFEMTNLKDIGLYNLRNITRGAIRIEKNADLCYLSTVDWSLILDAVSNNYIVGNKP ems_3hM_139_recovered_0001__55__S
STRNAEFIVLLAELCAKSQNDPSLQEYVKKVKKIVESLLSNGPEKSAEEVARKALEYCADG EICGPGIDIRNDYQQLKRLENCTVIEGYLHILLISKARSYRFPKLTVITEYLLLFRVAGLESLGDLFPNLTVIRGWKLFYNYALVIFEMTNLKDIGLYNLRNITRGAIRIEKNADLCYLSTVDWSLILDAVSNNYIVGNKP ems_3hM_139_recovered_0001__43__P
STRNAEFIVLLAELCAKSQNDPSLQEYVKKVKKIVDSLLSNGDEKSAEEVARKALEYCADG EICGPGIDIRNDYQQLKRLENCTVIEGYLHILLISKARSYRFPKLTVITEYLLLFRVAGLESLGDLFPNLTVIRGWKLFYNYALVIFEMTNLKDIGLYNLRNITRGAIRIEKNADLCYLSTVDWSLILDAVSNNYIVGNKP ems_3hM_139_recovered_0001__36__D
STRNAEFIVLLAELCAKSQNDPSLQEYVKKVKKIVESLLSNGDEKSAEEVARKALEYCFDG EICGPGIDIRNDYQQLKRLENCTVIEGYLHILLISKARSYRFPKLTVITEYLLLFRVAGLESLGDLFPNLTVIRGWKLFYNYALVIFEMTNLKDIGLYNLRNITRGAIRIEKNADLCYLSTVDWSLILDAVSNNYIVGNKP ems_3hM_139_recovered_0001__59__F
STRNAEFIVLLAELCAKSQNDPSLQEYVKKVKKIVESLLSNGDEKSAEQVARKALEYCADG EICGPGIDIRNDYQQLKRLENCTVIEGYLHILLISKARSYRFPKLTVITEYLLLFRVAGLESLGDLFPNLTVIRGWKLFYNYALVIFEMTNLKDIGLYNLRNITRGAIRIEKNADLCYLSTVDWSLILDAVSNNYIVGNKP ems_3hM_139_recovered_0001__49__Q
STRNAEFIVLLAELCAKSQNDPSLQEYVKKVKKIVESLLSNGDEKSAEVVARKALEYCADG EICGPGIDIRNDYQQLKRLENCTVIEGYLHILLISKARSYRFPKLTVITEYLLLFRVAGLESLGDLFPNLTVIRGWKLFYNYALVIFEMTNLKDIGLYNLRNITRGAIRIEKNADLCYLSTVDWSLILDAVSNNYIVGNKP ems_3hM_139_recovered_0001__49__V
STRNFEFIVLLAELCAKSQNDPSLQEYVKKVKKIVESLLSNGDEKSAEEVARKALEYCADG EICGPGIDIRNDYQQLKRLENCTVIEGYLHILLISKARSYRFPKLTVITEYLLLFRVAGLESLGDLFPNLTVIRGWKLFYNYALVIFEMTNLKDIGLYNLRNITRGAIRIEKNADLCYLSTVDWSLILDAVSNNYIVGNKP ems_3hM_139_recovered_0001__5__F
STRNAEFIVLLAELCAKSQNDPSEQEYVKKVKKIVESLLSNGDEKSAEEVARKALEYCADG EICGPGIDIRNDYQQLKRLENCTVIEGYLHILLISKARSYRFPKLTVITEYLLLFRVAGLESLGDLFPNLTVIRGWKLFYNYALVIFEMTNLKDIGLYNLRNITRGAIRIEKNADLCYLSTVDWSLILDAVSNNYIVGNKP ems_3hM_139_recovered_0001__24__E
STRNAEFIVLLAELCAKSQNYPSLQEYVKKVKKIVESLLSNGDEKSAEEVARKALEYCADG EICGPGIDIRNDYQQLKRLENCTVIEGYLHILLISKARSYRFPKLTVITEYLLLFRVAGLESLGDLFPNLTVIRGWKLFYNYALVIFEMTNLKDIGLYNLRNITRGAIRIEKNADLCYLSTVDWSLILDAVSNNYIVGNKP ems_3hM_139_recovered_0001__21__Y
STRNAEFIVLLAELCARSQNDPSLQEYVKKVKKIVESLLSNGDEKSAEEVARKALEYCADG EICGPGIDIRNDYQQLKRLENCTVIEGYLHILLISKARSYRFPKLTVITEYLLLFRVAGLESLGDLFPNLTVIRGWKLFYNYALVIFEMTNLKDIGLYNLRNITRGAIRIEKNADLCYLSTVDWSLILDAVSNNYIVGNKP ems_3hM_139_recovered_0001__17__R
STRNAEFIVLLAELCAKSQNDPSLQEYVKKVKKIVESLLSNGDEKEAEEVARKALEYCADG EICGPGIDIRNDYQQLKRLENCTVIEGYLHILLISKARSYRFPKLTVITEYLLLFRVAGLESLGDLFPNLTVIRGWKLFYNYALVIFEMTNLKDIGLYNLRNITRGAIRIEKNADLCYLSTVDWSLILDAVSNNYIVGNKP ems_3hM_139_recovered_0001__46__E
STRNAEFIVLLAGLCAKSQNDPSLQEYVKKVKKIVESLLSNGDEKSAEEVARKALEYCADG EICGPGIDIRNDYQQLKRLENCTVIEGYLHILLISKARSYRFPKLTVITEYLLLFRVAGLESLGDLFPNLTVIRGWKLFYNYALVIFEMTNLKDIGLYNLRNITRGAIRIEKNADLCYLSTVDWSLILDAVSNNYIVGNKP ems_3hM_139_recovered_0001__13__G
STRNAEFIVLLSELCAKSQNDPSLQEYVKKVKKIVESLLSNGDEKSAEEVARKALEYCADG EICGPGIDIRNDYQQLKRLENCTVIEGYLHILLISKARSYRFPKLTVITEYLLLFRVAGLESLGDLFPNLTVIRGWKLFYNYALVIFEMTNLKDIGLYNLRNITRGAIRIEKNADLCYLSTVDWSLILDAVSNNYIVGNKP ems_3hM_139_recovered_0001__12__S
STRNAEFIVLLAHLCAKSQNDPSLQEYVKKVKKIVESLLSNGDEKSAEEVARKALEYCADG EICGPGIDIRNDYQQLKRLENCTVIEGYLHILLISKARSYRFPKLTVITEYLLLFRVAGLESLGDLFPNLTVIRGWKLFYNYALVIFEMTNLKDIGLYNLRNITRGAIRIEKNADLCYLSTVDWSLILDAVSNNYIVGNKP ems_3hM_139_recovered_0001__13__H
STRNAQFIVLLAELCAKSQNDPSLQEYVKKVKKIVESLLSNGDEKSAEEVARKALEYCADG EICGPGIDIRNDYQQLKRLENCTVIEGYLHILLISKARSYRFPKLTVITEYLLLFRVAGLESLGDLFPNLTVIRGWKLFYNYALVIFEMTNLKDIGLYNLRNITRGAIRIEKNADLCYLSTVDWSLILDAVSNNYIVGNKP ems_3hM_139_recovered_0001__6__Q
STCNAEFIVLLAELCAKSQNDPSLQEYVKKVKKIVESLLSNGDEKSAEEVARKALEYCADG EICGPGIDIRNDYQQLKRLENCTVIEGYLHILLISKARSYRFPKLTVITEYLLLFRVAGLESLGDLFPNLTVIRGWKLFYNYALVIFEMTNLKDIGLYNLRNITRGAIRIEKNADLCYLSTVDWSLILDAVSNNYIVGNKP ems_3hM_139_recovered_0001__3__C
STRNAEFIVLLAELCAKEQNDPSLQEYVKKVKKIVESLLSNGDEKSAEEVARKALEYCADG EICGPGIDIRNDYQQLKRLENCTVIEGYLHILLISKARSYRFPKLTVITEYLLLFRVAGLESLGDLFPNLTVIRGWKLFYNYALVIFEMTNLKDIGLYNLRNITRGAIRIEKNADLCYLSTVDWSLILDAVSNNYIVGNKP ems_3hM_139_recovered_0001__18__E
STRNAEFIVLLAELCAKSQNDPSLWEYVKKVKKIVESLLSNGDEKSAEEVARKALEYCADG EICGPGIDIRNDYQQLKRLENCTVIEGYLHILLISKARSYRFPKLTVITEYLLLFRVAGLESLGDLFPNLTVIRGWKLFYNYALVIFEMTNLKDIGLYNLRNITRGAIRIEKNADLCYLSTVDWSLILDAVSNNYIVGNKP ems_3hM_139_recovered_0001__25__W
STRNAEFIVLLAELCAKSQNDPSLQDYVKKVKKIVESLLSNGDEKSAEEVARKALEYCADG EICGPGIDIRNDYQQLKRLENCTVIEGYLHILLISKARSYRFPKLTVITEYLLLFRVAGLESLGDLFPNLTVIRGWKLFYNYALVIFEMTNLKDIGLYNLRNITRGAIRIEKNADLCYLSTVDWSLILDAVSNNYIVGNKP ems_3hM_139_recovered_0001__26__D
STRNAEFIVLLAELCAKSQNDPSLQEYVKKVKKIVESLLSNGDENSAEEVARKALEYCADG EICGPGIDIRNDYQQLKRLENCTVIEGYLHILLISKARSYRFPKLTVITEYLLLFRVAGLESLGDLFPNLTVIRGWKLFYNYALVIFEMTNLKDIGLYNLRNITRGAIRIEKNADLCYLSTVDWSLILDAVSNNYIVGNKP ems_3hM_139_recovered_0001__45__N
STRNAEFIVLLAELCAKSQNDPSLQEYVKKVKKIVESLLSNGWEKSAEEVARKALEYCADG EICGPGIDIRNDYQQLKRLENCTVIEGYLHILLISKARSYRFPKLTVITEYLLLFRVAGLESLGDLFPNLTVIRGWKLFYNYALVIFEMTNLKDIGLYNLRNITRGAIRIEKNADLCYLSTVDWSLILDAVSNNYIVGNKP ems_3hM_139_recovered_0001__43__W
STRNGEFIVLLAELCAKSQNDPSLQEYVKKVKKIVESLLSNGDEKSAEEVARKALEYCADG EICGPGIDIRNDYQQLKRLENCTVIEGYLHILLISKARSYRFPKLTVITEYLLLFRVAGLESLGDLFPNLTVIRGWKLFYNYALVIFEMTNLKDIGLYNLRNITRGAIRIEKNADLCYLSTVDWSLILDAVSNNYIVGNKP ems_3hM_139_recovered_0001__5__G
STRNAEFIVLLAELCAKSQNDPSLQHYVKKVKKIVESLLSNGDEKSAEEVARKALEYCADG EICGPGIDIRNDYQQLKRLENCTVIEGYLHILLISKARSYRFPKLTVITEYLLLFRVAGLESLGDLFPNLTVIRGWKLFYNYALVIFEMTNLKDIGLYNLRNITRGAIRIEKNADLCYLSTVDWSLILDAVSNNYIVGNKP ems_3hM_139_recovered_0001__26__H
STRNAEFIVLLAELCAKSQNDPSLQEYVKKVKKCVESLLSNGDEKSAEEVARKALEYCADG EICGPGIDIRNDYQQLKRLENCTVIEGYLHILLISKARSYRFPKLTVITEYLLLFRVAGLESLGDLFPNLTVIRGWKLFYNYALVIFEMTNLKDIGLYNLRNITRGAIRIEKNADLCYLSTVDWSLILDAVSNNYIVGNKP ems_3hM_139_recovered_0001__34__C
STRNAEFIVLLAELCAKSQNDPSLQEYVKKVKKIVESLLSNGDEKSAEEVARKAVEYCADG EICGPGIDIRNDYQQLKRLENCTVIEGYLHILLISKARSYRFPKLTVITEYLLLFRVAGLESLGDLFPNLTVIRGWKLFYNYALVIFEMTNLKDIGLYNLRNITRGAIRIEKNADLCYLSTVDWSLILDAVSNNYIVGNKP ems_3hM_139_recovered_0001__55__V
STRNAEFIVLLAELCAKSQNDPSLQEYVKKVKKIVESLLSNGDEKSAETVARKALEYCADG EICGPGIDIRNDYQQLKRLENCTVIEGYLHILLISKARSYRFPKLTVITEYLLLFRVAGLESLGDLFPNLTVIRGWKLFYNYALVIFEMTNLKDIGLYNLRNITRGAIRIEKNADLCYLSTVDWSLILDAVSNNYIVGNKP ems_3hM_139_recovered_0001__49__T
STRNAEFIVLLAELCAKSQNDPSLQEYVKKVKKFVESLLSNGDEKSAEEVARKALEYCADG EICGPGIDIRNDYQQLKRLENCTVIEGYLHILLISKARSYRFPKLTVITEYLLLFRVAGLESLGDLFPNLTVIRGWKLFYNYALVIFEMTNLKDIGLYNLRNITRGAIRIEKNADLCYLSTVDWSLILDAVSNNYIVGNKP ems_3hM_139_recovered_0001__34__F
STRNKEFIVLLAELCAKSQNDPSLQEYVKKVKKIVESLLSNGDEKSAEEVARKALEYCADG EICGPGIDIRNDYQQLKRLENCTVIEGYLHILLISKARSYRFPKLTVITEYLLLFRVAGLESLGDLFPNLTVIRGWKLFYNYALVIFEMTNLKDIGLYNLRNITRGAIRIEKNADLCYLSTVDWSLILDAVSNNYIVGNKP ems_3hM_139_recovered_0001__5__K
STRNAEFIVLLAELCAKSQNDPSGQEYVKKVKKIVESLLSNGDEKSAEEVARKALEYCADG EICGPGIDIRNDYQQLKRLENCTVIEGYLHILLISKARSYRFPKLTVITEYLLLFRVAGLESLGDLFPNLTVIRGWKLFYNYALVIFEMTNLKDIGLYNLRNITRGAIRIEKNADLCYLSTVDWSLILDAVSNNYIVGNKP ems_3hM_139_recovered_0001__24__G
STRNAEFIVLLAELCAKSQNDPSLQEYVKKVKKIVISLLSNGDEKSAEEVARKALEYCADG EICGPGIDIRNDYQQLKRLENCTVIEGYLHILLISKARSYRFPKLTVITEYLLLFRVAGLESLGDLFPNLTVIRGWKLFYNYALVIFEMTNLKDIGLYNLRNITRGAIRIEKNADLCYLSTVDWSLILDAVSNNYIVGNKP ems_3hM_139_recovered_0001__36__I
STRNAEFIVLLAELCAKSQNDPSLQEYVKKVKKIVESLLSNGDEKSAEEVARKALEVCADG EICGPGIDIRNDYQQLKRLENCTVIEGYLHILLISKARSYRFPKLTVITEYLLLFRVAGLESLGDLFPNLTVIRGWKLFYNYALVIFEMTNLKDIGLYNLRNITRGAIRIEKNADLCYLSTVDWSLILDAVSNNYIVGNKP ems_3hM_139_recovered_0001__57__V
STRNAEFIVLLAELCAMSQNDPSLQEYVKKVKKIVESLLSNGDEKSAEEVARKALEYCADG EICGPGIDIRNDYQQLKRLENCTVIEGYLHILLISKARSYRFPKLTVITEYLLLFRVAGLESLGDLFPNLTVIRGWKLFYNYALVIFEMTNLKDIGLYNLRNITRGAIRIEKNADLCYLSTVDWSLILDAVSNNYIVGNKP ems_3hM_139_recovered_0001__17__M
STRNAEFIVLLAELCSKSQNDPSLQEYVKKVKKIVESLLSNGDEKSAEEVARKALEYCADG EICGPGIDIRNDYQQLKRLENCTVIEGYLHILLISKARSYRFPKLTVITEYLLLFRVAGLESLGDLFPNLTVIRGWKLFYNYALVIFEMTNLKDIGLYNLRNITRGAIRIEKNADLCYLSTVDWSLILDAVSNNYIVGNKP ems_3hM_139_recovered_0001__16__S
STRNAEFIVLLAELCAKSQNDPSLQEYVKKVKKIVESLLSNGDEKSAEEVARKALEQCADG EICGPGIDIRNDYQQLKRLENCTVIEGYLHILLISKARSYRFPKLTVITEYLLLFRVAGLESLGDLFPNLTVIRGWKLFYNYALVIFEMTNLKDIGLYNLRNITRGAIRIEKNADLCYLSTVDWSLILDAVSNNYIVGNKP ems_3hM_139_recovered_0001__57__Q
STRNAEFIVLLAELCAKSQNDPSLQAYVKKVKKIVESLLSNGDEKSAEEVARKALEYCADG EICGPGIDIRNDYQQLKRLENCTVIEGYLHILLISKARSYRFPKLTVITEYLLLFRVAGLESLGDLFPNLTVIRGWKLFYNYALVIFEMTNLKDIGLYNLRNITRGAIRIEKNADLCYLSTVDWSLILDAVSNNYIVGNKP ems_3hM_139_recovered_0001__26__A
STRNAEFIVLLAELCAKSQNDPSLQEYVKKVKTIVESLLSNGDEKSAEEVARKALEYCADG EICGPGIDIRNDYQQLKRLENCTVIEGYLHILLISKARSYRFPKLTVITEYLLLFRVAGLESLGDLFPNLTVIRGWKLFYNYALVIFEMTNLKDIGLYNLRNITRGAIRIEKNADLCYLSTVDWSLILDAVSNNYIVGNKP ems_3hM_139_recovered_0001__33__T
STRNAEFIVLLAELCAKSQNDASLQEYVKKVKKIVESLLSNGDEKSAEEVARKALEYCADG EICGPGIDIRNDYQQLKRLENCTVIEGYLHILLISKARSYRFPKLTVITEYLLLFRVAGLESLGDLFPNLTVIRGWKLFYNYALVIFEMTNLKDIGLYNLRNITRGAIRIEKNADLCYLSTVDWSLILDAVSNNYIVGNKP ems_3hM_139_recovered_0001__22__A
STRNAEFIVLLAELCAKSQNDPSLQEYVKKVKKIVESLLSNGDEYSAEEVARKALEYCADG EICGPGIDIRNDYQQLKRLENCTVIEGYLHILLISKARSYRFPKLTVITEYLLLFRVAGLESLGDLFPNLTVIRGWKLFYNYALVIFEMTNLKDIGLYNLRNITRGAIRIEKNADLCYLSTVDWSLILDAVSNNYIVGNKP ems_3hM_139_recovered_0001__45__Y
STRNAEFIVLLAELCAKSQNDPSLQEYVKKVKKIVESLLSNGDEKSAEEVARKALEYCADK EICGPGIDIRNDYQQLKRLENCTVIEGYLHILLISKARSYRFPKLTVITEYLLLFRVAGLESLGDLFPNLTVIRGWKLFYNYALVIFEMTNLKDIGLYNLRNITRGAIRIEKNADLCYLSTVDWSLILDAVSNNYIVGNKP ems_3hM_139_recovered_0001__61__K
STRNAEFIVLLAELCAYSQNDPSLQEYVKKVKKIVESLLSNGDEKSAEEVARKALEYCADG EICGPGIDIRNDYQQLKRLENCTVIEGYLHILLISKARSYRFPKLTVITEYLLLFRVAGLESLGDLFPNLTVIRGWKLFYNYALVIFEMTNLKDIGLYNLRNITRGAIRIEKNADLCYLSTVDWSLILDAVSNNYIVGNKP ems_3hM_139_recovered_0001__17__Y
STRNAEFIVLLAELCAKSQNDPSLQEYVKKVKKIVESLLSNGDERSAEEVARKALEYCADG EICGPGIDIRNDYQQLKRLENCTVIEGYLHILLISKARSYRFPKLTVITEYLLLFRVAGLESLGDLFPNLTVIRGWKLFYNYALVIFEMTNLKDIGLYNLRNITRGAIRIEKNADLCYLSTVDWSLILDAVSNNYIVGNKP ems_3hM_139_recovered_0001__45__R
STRNAEFIVLLAELCAKSQNDPSLQEYVKKVKKIVESKLSNGDEKSAEEVARKALEYCADG EICGPGIDIRNDYQQLKRLENCTVIEGYLHILLISKARSYRFPKLTVITEYLLLFRVAGLESLGDLFPNLTVIRGWKLFYNYALVIFEMTNLKDIGLYNLRNITRGAIRIEKNADLCYLSTVDWSLILDAVSNNYIVGNKP ems_3hM_139_recovered_0001__38__K
STRNAEFIVLLAELCAKSQNDPSLQEYVKKVKKIVESCLSNGDEKSAEEVARKALEYCADG EICGPGIDIRNDYQQLKRLENCTVIEGYLHILLISKARSYRFPKLTVITEYLLLFRVAGLESLGDLFPNLTVIRGWKLFYNYALVIFEMTNLKDIGLYNLRNITRGAIRIEKNADLCYLSTVDWSLILDAVSNNYIVGNKP ems_3hM_139_recovered_0001__38__C
STRNAEFIVLLAELCAKSQNDPSLQEYVKKVKKIVESLLSNGDEKSAEEEARKALEYCADG EICGPGIDIRNDYQQLKRLENCTVIEGYLHILLISKARSYRFPKLTVITEYLLLFRVAGLESLGDLFPNLTVIRGWKLFYNYALVIFEMTNLKDIGLYNLRNITRGAIRIEKNADLCYLSTVDWSLILDAVSNNYIVGNKP ems_3hM_139_recovered_0001__50__E
STRNAEFIVLLAELCAKSQNDPSLQEYVKKVKKIVESLLSNGDEKSAEEVARKAQEYCADG EICGPGIDIRNDYQQLKRLENCTVIEGYLHILLISKARSYRFPKLTVITEYLLLFRVAGLESLGDLFPNLTVIRGWKLFYNYALVIFEMTNLKDIGLYNLRNITRGAIRIEKNADLCYLSTVDWSLILDAVSNNYIVGNKP ems_3hM_139_recovered_0001__55__Q
STRNAEFIVLLAELCAKSQNDPSLQEYVKHVKKIVESLLSNGDEKSAEEVARKALEYCADG EICGPGIDIRNDYQQLKRLENCTVIEGYLHILLISKARSYRFPKLTVITEYLLLFRVAGLESLGDLFPNLTVIRGWKLFYNYALVIFEMTNLKDIGLYNLRNITRGAIRIEKNADLCYLSTVDWSLILDAVSNNYIVGNKP ems_3hM_139_recovered_0001__30__H
STRNAEFIVLLAELCAKSQNDPSLEEYVKKVKKIVESLLSNGDEKSAEEVARKALEYCADG EICGPGIDIRNDYQQLKRLENCTVIEGYLHILLISKARSYRFPKLTVITEYLLLFRVAGLESLGDLFPNLTVIRGWKLFYNYALVIFEMTNLKDIGLYNLRNITRGAIRIEKNADLCYLSTVDWSLILDAVSNNYIVGNKP ems_3hM_139_recovered_0001__25__E
STRNAEFIVLLAELCAKHQNDPSLQEYVKKVKKIVESLLSNGDEKSAEEVARKALEYCADG EICGPGIDIRNDYQQLKRLENCTVIEGYLHILLISKARSYRFPKLTVITEYLLLFRVAGLESLGDLFPNLTVIRGWKLFYNYALVIFEMTNLKDIGLYNLRNITRGAIRIEKNADLCYLSTVDWSLILDAVSNNYIVGNKP ems_3hM_139_recovered_0001__18__H
STRNAEFIVLLAELCAVSQNDPSLQEYVKKVKKIVESLLSNGDEKSAEEVARKALEYCADG EICGPGIDIRNDYQQLKRLENCTVIEGYLHILLISKARSYRFPKLTVITEYLLLFRVAGLESLGDLFPNLTVIRGWKLFYNYALVIFEMTNLKDIGLYNLRNITRGAIRIEKNADLCYLSTVDWSLILDAVSNNYIVGNKP ems_3hM_139_recovered_0001__17__V
STRNAEFIVLLAELCAKKQNDPSLQEYVKKVKKIVESLLSNGDEKSAEEVARKALEYCADG EICGPGIDIRNDYQQLKRLENCTVIEGYLHILLISKARSYRFPKLTVITEYLLLFRVAGLESLGDLFPNLTVIRGWKLFYNYALVIFEMTNLKDIGLYNLRNITRGAIRIEKNADLCYLSTVDWSLILDAVSNNYIVGNKP ems_3hM_139_recovered_0001__18__K
STRNAEFIVLLACLCAKSQNDPSLQEYVKKVKKIVESLLSNGDEKSAEEVARKALEYCADG EICGPGIDIRNDYQQLKRLENCTVIEGYLHILLISKARSYRFPKLTVITEYLLLFRVAGLESLGDLFPNLTVIRGWKLFYNYALVIFEMTNLKDIGLYNLRNITRGAIRIEKNADLCYLSTVDWSLILDAVSNNYIVGNKP ems_3hM_139_recovered_0001__13__C
STRNAEFIVLLAELCAKSQNDPSLVEYVKKVKKIVESLLSNGDEKSAEEVARKALEYCADG EICGPGIDIRNDYQQLKRLENCTVIEGYLHILLISKARSYRFPKLTVITEYLLLFRVAGLESLGDLFPNLTVIRGWKLFYNYALVIFEMTNLKDIGLYNLRNITRGAIRIEKNADLCYLSTVDWSLILDAVSNNYIVGNKP ems_3hM_139_recovered_0001__25__V
STRNAEFILLLAELCAKSQNDPSLQEYVKKVKKIVESLLSNGDEKSAEEVARKALEYCADG EICGPGIDIRNDYQQLKRLENCTVIEGYLHILLISKARSYRFPKLTVITEYLLLFRVAGLESLGDLFPNLTVIRGWKLFYNYALVIFEMTNLKDIGLYNLRNITRGAIRIEKNADLCYLSTVDWSLILDAVSNNYIVGNKP ems_3hM_139_recovered_0001__9__L
STRNAEFIVLLAEYCAKSQNDPSLQEYVKKVKKIVESLLSNGDEKSAEEVARKALEYCADG EICGPGIDIRNDYQQLKRLENCTVIEGYLHILLISKARSYRFPKLTVITEYLLLFRVAGLESLGDLFPNLTVIRGWKLFYNYALVIFEMTNLKDIGLYNLRNITRGAIRIEKNADLCYLSTVDWSLILDAVSNNYIVGNKP ems_3hM_139_recovered_0001__14__Y
STRNAEFIVLLAELCAKSQNDPSLQEYVKKVKKIVESLLSNGDEESAEEVARKALEYCADG EICGPGIDIRNDYQQLKRLENCTVIEGYLHILLISKARSYRFPKLTVITEYLLLFRVAGLESLGDLFPNLTVIRGWKLFYNYALVIFEMTNLKDIGLYNLRNITRGAIRIEKNADLCYLSTVDWSLILDAVSNNYIVGNKP ems_3hM_139_recovered_0001__45__E
STRNAEFIVLLAELCAKSQNDPSLQEYVKKVKKIVESLLSNGDEKSAEECARKALEYCADG EICGPGIDIRNDYQQLKRLENCTVIEGYLHILLISKARSYRFPKLTVITEYLLLFRVAGLESLGDLFPNLTVIRGWKLFYNYALVIFEMTNLKDIGLYNLRNITRGAIRIEKNADLCYLSTVDWSLILDAVSNNYIVGNKP ems_3hM_139_recovered_0001__50__C
STRNAEFIVLLAELCAKDQNDPSLQEYVKKVKKIVESLLSNGDEKSAEEVARKALEYCADG EICGPGIDIRNDYQQLKRLENCTVIEGYLHILLISKARSYRFPKLTVITEYLLLFRVAGLESLGDLFPNLTVIRGWKLFYNYALVIFEMTNLKDIGLYNLRNITRGAIRIEKNADLCYLSTVDWSLILDAVSNNYIVGNKP ems_3hM_139_recovered_0001__18__D
STRNAEFIVLLAELCAKSQNDPSLQEYVKKVKKIVESLLSNGDFKSAEEVARKALEYCADG EICGPGIDIRNDYQQLKRLENCTVIEGYLHILLISKARSYRFPKLTVITEYLLLFRVAGLESLGDLFPNLTVIRGWKLFYNYALVIFEMTNLKDIGLYNLRNITRGAIRIEKNADLCYLSTVDWSLILDAVSNNYIVGNKP ems_3hM_139_recovered_0001__44__F
STRNAEFIVLLAELCAKSQNDPSLQEYVKKVKKIVESLLSNGVEKSAEEVARKALEYCADG EICGPGIDIRNDYQQLKRLENCTVIEGYLHILLISKARSYRFPKLTVITEYLLLFRVAGLESLGDLFPNLTVIRGWKLFYNYALVIFEMTNLKDIGLYNLRNITRGAIRIEKNADLCYLSTVDWSLILDAVSNNYIVGNKP ems_3hM_139_recovered_0001__43__V
STRNAEFIVLLAELCDKSQNDPSLQEYVKKVKKIVESLLSNGDEKSAEEVARKALEYCADG EICGPGIDIRNDYQQLKRLENCTVIEGYLHILLISKARSYRFPKLTVITEYLLLFRVAGLESLGDLFPNLTVIRGWKLFYNYALVIFEMTNLKDIGLYNLRNITRGAIRIEKNADLCYLSTVDWSLILDAVSNNYIVGNKP ems_3hM_139_recovered_0001__16__D
STRNAEFIVLLAELCAKSQNDPSLQEYVKKVKKIVETLLSNGDEKSAEEVARKALEYCADG EICGPGIDIRNDYQQLKRLENCTVIEGYLHILLISKARSYRFPKLTVITEYLLLFRVAGLESLGDLFPNLTVIRGWKLFYNYALVIFEMTNLKDIGLYNLRNITRGAIRIEKNADLCYLSTVDWSLILDAVSNNYIVGNKP ems_3hM_139_recovered_0001__37__T
STRNAEFIVLLAELCAKSQNDPSLQEYVKKVKKIVESLLSNGDAKSAEEVARKALEYCADG EICGPGIDIRNDYQQLKRLENCTVIEGYLHILLISKARSYRFPKLTVITEYLLLFRVAGLESLGDLFPNLTVIRGWKLFYNYALVIFEMTNLKDIGLYNLRNITRGAIRIEKNADLCYLSTVDWSLILDAVSNNYIVGNKP ems_3hM_139_recovered_0001__44__A
STRNCEFIVLLAELCAKSQNDPSLQEYVKKVKKIVESLLSNGDEKSAEEVARKALEYCADG EICGPGIDIRNDYQQLKRLENCTVIEGYLHILLISKARSYRFPKLTVITEYLLLFRVAGLESLGDLFPNLTVIRGWKLFYNYALVIFEMTNLKDIGLYNLRNITRGAIRIEKNADLCYLSTVDWSLILDAVSNNYIVGNKP ems_3hM_139_recovered_0001__5__C
STRNAEFIVLLAELCAKSQNDPSLQEYVKKVKKIVESLLSNGDHKSAEEVARKALEYCADG EICGPGIDIRNDYQQLKRLENCTVIEGYLHILLISKARSYRFPKLTVITEYLLLFRVAGLESLGDLFPNLTVIRGWKLFYNYALVIFEMTNLKDIGLYNLRNITRGAIRIEKNADLCYLSTVDWSLILDAVSNNYIVGNKP ems_3hM_139_recovered_0001__44__H
STRNAEFISLLAELCAKSQNDPSLQEYVKKVKKIVESLLSNGDEKSAEEVARKALEYCADG EICGPGIDIRNDYQQLKRLENCTVIEGYLHILLISKARSYRFPKLTVITEYLLLFRVAGLESLGDLFPNLTVIRGWKLFYNYALVIFEMTNLKDIGLYNLRNITRGAIRIEKNADLCYLSTVDWSLILDAVSNNYIVGNKP ems_3hM_139_recovered_0001__9__S
STRNAEFIVLLAELCAKSQNDPSLQEYVKKVKKIVESLLSNGDEKHAEEVARKALEYCADG EICGPGIDIRNDYQQLKRLENCTVIEGYLHILLISKARSYRFPKLTVITEYLLLFRVAGLESLGDLFPNLTVIRGWKLFYNYALVIFEMTNLKDIGLYNLRNITRGAIRIEKNADLCYLSTVDWSLILDAVSNNYIVGNKP ems_3hM_139_recovered_0001__46__H
STRNAEFIVLLAELCAKSQNDPSLQEYVKKVKKIVESLLSNGDEKSAEEVARKALEYCCDG EICGPGIDIRNDYQQLKRLENCTVIEGYLHILLISKARSYRFPKLTVITEYLLLFRVAGLESLGDLFPNLTVIRGWKLFYNYALVIFEMTNLKDIGLYNLRNITRGAIRIEKNADLCYLSTVDWSLILDAVSNNYIVGNKP ems_3hM_139_recovered_0001__59__C
STRNAEFIYLLAELCAKSQNDPSLQEYVKKVKKIVESLLSNGDEKSAEEVARKALEYCADG EICGPGIDIRNDYQQLKRLENCTVIEGYLHILLISKARSYRFPKLTVITEYLLLFRVAGLESLGDLFPNLTVIRGWKLFYNYALVIFEMTNLKDIGLYNLRNITRGAIRIEKNADLCYLSTVDWSLILDAVSNNYIVGNKP ems_3hM_139_recovered_0001__9__Y
STRNAEFIVLLAERCAKSQNDPSLQEYVKKVKKIVESLLSNGDEKSAEEVARKALEYCADG EICGPGIDIRNDYQQLKRLENCTVIEGYLHILLISKARSYRFPKLTVITEYLLLFRVAGLESLGDLFPNLTVIRGWKLFYNYALVIFEMTNLKDIGLYNLRNITRGAIRIEKNADLCYLSTVDWSLILDAVSNNYIVGNKP ems_3hM_139_recovered_0001__14__R
STRNAEFIVLLAESCAKSQNDPSLQEYVKKVKKIVESLLSNGDEKSAEEVARKALEYCADG EICGPGIDIRNDYQQLKRLENCTVIEGYLHILLISKARSYRFPKLTVITEYLLLFRVAGLESLGDLFPNLTVIRGWKLFYNYALVIFEMTNLKDIGLYNLRNITRGAIRIEKNADLCYLSTVDWSLILDAVSNNYIVGNKP ems_3hM_139_recovered_0001__14__S
STRNAEDIVLLAELCAKSQNDPSLQEYVKKVKKIVESLLSNGDEKSAEEVARKALEYCADG EICGPGIDIRNDYQQLKRLENCTVIEGYLHILLISKARSYRFPKLTVITEYLLLFRVAGLESLGDLFPNLTVIRGWKLFYNYALVIFEMTNLKDIGLYNLRNITRGAIRIEKNADLCYLSTVDWSLILDAVSNNYIVGNKP ems_3hM_139_recovered_0001__7__D
STRNAEFIVLLAELCAKSQNDPSLQEYVKKVKKIVESLLSNGDEKIAEEVARKALEYCADG EICGPGIDIRNDYQQLKRLENCTVIEGYLHILLISKARSYRFPKLTVITEYLLLFRVAGLESLGDLFPNLTVIRGWKLFYNYALVIFEMTNLKDIGLYNLRNITRGAIRIEKNADLCYLSTVDWSLILDAVSNNYIVGNKP ems_3hM_139_recovered_0001__46__I
STRNAEFIVLLAELCAKSYNDPSLQEYVKKVKKIVESLLSNGDEKSAEEVARKALEYCADG EICGPGIDIRNDYQQLKRLENCTVIEGYLHILLISKARSYRFPKLTVITEYLLLFRVAGLESLGDLFPNLTVIRGWKLFYNYALVIFEMTNLKDIGLYNLRNITRGAIRIEKNADLCYLSTVDWSLILDAVSNNYIVGNKP ems_3hM_139_recovered_0001__19__Y
STRNAEFIVLLAELCAKSQNDPNLQEYVKKVKKIVESLLSNGDEKSAEEVARKALEYCADG EICGPGIDIRNDYQQLKRLENCTVIEGYLHILLISKARSYRFPKLTVITEYLLLFRVAGLESLGDLFPNLTVIRGWKLFYNYALVIFEMTNLKDIGLYNLRNITRGAIRIEKNADLCYLSTVDWSLILDAVSNNYIVGNKP ems_3hM_139_recovered_0001__23__N
STRNAEFIVLLAELCAKSQNDDSLQEYVKKVKKIVESLLSNGDEKSAEEVARKALEYCADG EICGPGIDIRNDYQQLKRLENCTVIEGYLHILLISKARSYRFPKLTVITEYLLLFRVAGLESLGDLFPNLTVIRGWKLFYNYALVIFEMTNLKDIGLYNLRNITRGAIRIEKNADLCYLSTVDWSLILDAVSNNYIVGNKP ems_3hM_139_recovered_0001__22__D
STRNAEFIVLLAFLCAKSQNDPSLQEYVKKVKKIVESLLSNGDEKSAEEVARKALEYCADG EICGPGIDIRNDYQQLKRLENCTVIEGYLHILLISKARSYRFPKLTVITEYLLLFRVAGLESLGDLFPNLTVIRGWKLFYNYALVIFEMTNLKDIGLYNLRNITRGAIRIEKNADLCYLSTVDWSLILDAVSNNYIVGNKP ems_3hM_139_recovered_0001__13__F
STRNAEFIVLLAELCCKSQNDPSLQEYVKKVKKIVESLLSNGDEKSAEEVARKALEYCADG EICGPGIDIRNDYQQLKRLENCTVIEGYLHILLISKARSYRFPKLTVITEYLLLFRVAGLESLGDLFPNLTVIRGWKLFYNYALVIFEMTNLKDIGLYNLRNITRGAIRIEKNADLCYLSTVDWSLILDAVSNNYIVGNKP ems_3hM_139_recovered_0001__16__C
STRNAEFIVLLAELCAKSQNDPSLQIYVKKVKKIVESLLSNGDEKSAEEVARKALEYCADG EICGPGIDIRNDYQQLKRLENCTVIEGYLHILLISKARSYRFPKLTVITEYLLLFRVAGLESLGDLFPNLTVIRGWKLFYNYALVIFEMTNLKDIGLYNLRNITRGAIRIEKNADLCYLSTVDWSLILDAVSNNYIVGNKP ems_3hM_139_recovered_0001__26__I
STRNAEFIHLLAELCAKSQNDPSLQEYVKKVKKIVESLLSNGDEKSAEEVARKALEYCADG EICGPGIDIRNDYQQLKRLENCTVIEGYLHILLISKARSYRFPKLTVITEYLLLFRVAGLESLGDLFPNLTVIRGWKLFYNYALVIFEMTNLKDIGLYNLRNITRGAIRIEKNADLCYLSTVDWSLILDAVSNNYIVGNKP ems_3hM_139_recovered_0001__9__H
STRNAEFIVLLAELCAKSQNDPSLQEYVKKVKKIVESLLSNGDEWSAEEVARKALEYCADG EICGPGIDIRNDYQQLKRLENCTVIEGYLHILLISKARSYRFPKLTVITEYLLLFRVAGLESLGDLFPNLTVIRGWKLFYNYALVIFEMTNLKDIGLYNLRNITRGAIRIEKNADLCYLSTVDWSLILDAVSNNYIVGNKP ems_3hM_139_recovered_0001__45__W
STRNAECIVLLAELCAKSQNDPSLQEYVKKVKKIVESLLSNGDEKSAEEVARKALEYCADG EICGPGIDIRNDYQQLKRLENCTVIEGYLHILLISKARSYRFPKLTVITEYLLLFRVAGLESLGDLFPNLTVIRGWKLFYNYALVIFEMTNLKDIGLYNLRNITRGAIRIEKNADLCYLSTVDWSLILDAVSNNYIVGNKP ems_3hM_139_recovered_0001__7__C
STHNAEFIVLLAELCAKSQNDPSLQEYVKKVKKIVESLLSNGDEKSAEEVARKALEYCADG EICGPGIDIRNDYQQLKRLENCTVIEGYLHILLISKARSYRFPKLTVITEYLLLFRVAGLESLGDLFPNLTVIRGWKLFYNYALVIFEMTNLKDIGLYNLRNITRGAIRIEKNADLCYLSTVDWSLILDAVSNNYIVGNKP ems_3hM_139_recovered_0001__3__H
STFNAEFIVLLAELCAKSQNDPSLQEYVKKVKKIVESLLSNGDEKSAEEVARKALEYCADG EICGPGIDIRNDYQQLKRLENCTVIEGYLHILLISKARSYRFPKLTVITEYLLLFRVAGLESLGDLFPNLTVIRGWKLFYNYALVIFEMTNLKDIGLYNLRNITRGAIRIEKNADLCYLSTVDWSLILDAVSNNYIVGNKP ems_3hM_139_recovered_0001__3__F
STRNAEFIVLLAELCAKSQNDPSLQKYVKKVKKIVESLLSNGDEKSAEEVARKALEYCADG EICGPGIDIRNDYQQLKRLENCTVIEGYLHILLISKARSYRFPKLTVITEYLLLFRVAGLESLGDLFPNLTVIRGWKLFYNYALVIFEMTNLKDIGLYNLRNITRGAIRIEKNADLCYLSTVDWSLILDAVSNNYIVGNKP ems_3hM_139_recovered_0001__26__K
STRNAEFIVLLAELCAKSQNDPSLQEYVKKVKKIVESLLSNGDEKSAEEAARKALEYCADG EICGPGIDIRNDYQQLKRLENCTVIEGYLHILLISKARSYRFPKLTVITEYLLLFRVAGLESLGDLFPNLTVIRGWKLFYNYALVIFEMTNLKDIGLYNLRNITRGAIRIEKNADLCYLSTVDWSLILDAVSNNYIVGNKP ems_3hM_139_recovered_0001__50__A
STRNAEFIVLLAELCEKSQNDPSLQEYVKKVKKIVESLLSNGDEKSAEEVARKALEYCADG EICGPGIDIRNDYQQLKRLENCTVIEGYLHILLISKARSYRFPKLTVITEYLLLFRVAGLESLGDLFPNLTVIRGWKLFYNYALVIFEMTNLKDIGLYNLRNITRGAIRIEKNADLCYLSTVDWSLILDAVSNNYIVGNKP ems_3hM_139_recovered_0001__16__E
STRNAEFIVLLAELCAKSQNDPSLQEYVKKVKKIVESLLSNGDEKSAEEVARKALEYCDDG EICGPGIDIRNDYQQLKRLENCTVIEGYLHILLISKARSYRFPKLTVITEYLLLFRVAGLESLGDLFPNLTVIRGWKLFYNYALVIFEMTNLKDIGLYNLRNITRGAIRIEKNADLCYLSTVDWSLILDAVSNNYIVGNKP ems_3hM_139_recovered_0001__59__D
STRNAEFIVLLAELCAKSQNDPSLQFYVKKVKKIVESLLSNGDEKSAEEVARKALEYCADG EICGPGIDIRNDYQQLKRLENCTVIEGYLHILLISKARSYRFPKLTVITEYLLLFRVAGLESLGDLFPNLTVIRGWKLFYNYALVIFEMTNLKDIGLYNLRNITRGAIRIEKNADLCYLSTVDWSLILDAVSNNYIVGNKP ems_3hM_139_recovered_0001__26__F
STRNAEFIVLLAELCAKSQNDPSLQEYVKKVKKIVESLLSNGDEKSAEEVARKALEYCEDG EICGPGIDIRNDYQQLKRLENCTVIEGYLHILLISKARSYRFPKLTVITEYLLLFRVAGLESLGDLFPNLTVIRGWKLFYNYALVIFEMTNLKDIGLYNLRNITRGAIRIEKNADLCYLSTVDWSLILDAVSNNYIVGNKP ems_3hM_139_recovered_0001__59__E
STRNAEFIVLLAELCAKSQNDPSLQEYVKKVKKIVESLLSNKDEKSAEEVARKALEYCADG EICGPGIDIRNDYQQLKRLENCTVIEGYLHILLISKARSYRFPKLTVITEYLLLFRVAGLESLGDLFPNLTVIRGWKLFYNYALVIFEMTNLKDIGLYNLRNITRGAIRIEKNADLCYLSTVDWSLILDAVSNNYIVGNKP ems_3hM_139_recovered_0001__42__K
STRNATFIVLLAELCAKSQNDPSLQEYVKKVKKIVESLLSNGDEKSAEEVARKALEYCADG EICGPGIDIRNDYQQLKRLENCTVIEGYLHILLISKARSYRFPKLTVITEYLLLFRVAGLESLGDLFPNLTVIRGWKLFYNYALVIFEMTNLKDIGLYNLRNITRGAIRIEKNADLCYLSTVDWSLILDAVSNNYIVGNKP ems_3hM_139_recovered_0001__6__T
STDNAEFIVLLAELCAKSQNDPSLQEYVKKVKKIVESLLSNGDEKSAEEVARKALEYCADG EICGPGIDIRNDYQQLKRLENCTVIEGYLHILLISKARSYRFPKLTVITEYLLLFRVAGLESLGDLFPNLTVIRGWKLFYNYALVIFEMTNLKDIGLYNLRNITRGAIRIEKNADLCYLSTVDWSLILDAVSNNYIVGNKP ems_3hM_139_recovered_0001__3__D
STANAEFIVLLAELCAKSQNDPSLQEYVKKVKKIVESLLSNGDEKSAEEVARKALEYCADG EICGPGIDIRNDYQQLKRLENCTVIEGYLHILLISKARSYRFPKLTVITEYLLLFRVAGLESLGDLFPNLTVIRGWKLFYNYALVIFEMTNLKDIGLYNLRNITRGAIRIEKNADLCYLSTVDWSLILDAVSNNYIVGNKP ems_3hM_139_recovered_0001__3__A
STRNAEFIVLLAELCANSQNDPSLQEYVKKVKKIVESLLSNGDEKSAEEVARKALEYCADG EICGPGIDIRNDYQQLKRLENCTVIEGYLHILLISKARSYRFPKLTVITEYLLLFRVAGLESLGDLFPNLTVIRGWKLFYNYALVIFEMTNLKDIGLYNLRNITRGAIRIEKNADLCYLSTVDWSLILDAVSNNYIVGNKP ems_3hM_139_recovered_0001__17__N
STRNAFFIVLLAELCAKSQNDPSLQEYVKKVKKIVESLLSNGDEKSAEEVARKALEYCADG EICGPGIDIRNDYQQLKRLENCTVIEGYLHILLISKARSYRFPKLTVITEYLLLFRVAGLESLGDLFPNLTVIRGWKLFYNYALVIFEMTNLKDIGLYNLRNITRGAIRIEKNADLCYLSTVDWSLILDAVSNNYIVGNKP ems_3hM_139_recovered_0001__6__F
SPRNAEFIVLLAELCAKSQNDPSLQEYVKKVKKIVESLLSNGDEKSAEEVARKALEYCADG EICGPGIDIRNDYQQLKRLENCTVIEGYLHILLISKARSYRFPKLTVITEYLLLFRVAGLESLGDLFPNLTVIRGWKLFYNYALVIFEMTNLKDIGLYNLRNITRGAIRIEKNADLCYLSTVDWSLILDAVSNNYIVGNKP ems_3hM_139_recovered_0001__2__P
STRNAEFIVLLAKLCAKSQNDPSLQEYVKKVKKIVESLLSNGDEKSAEEVARKALEYCADG EICGPGIDIRNDYQQLKRLENCTVIEGYLHILLISKARSYRFPKLTVITEYLLLFRVAGLESLGDLFPNLTVIRGWKLFYNYALVIFEMTNLKDIGLYNLRNITRGAIRIEKNADLCYLSTVDWSLILDAVSNNYIVGNKP ems_3hM_139_recovered_0001__13__K
STRNAEFIVLLAELCAKSQNDPSLQEYVKKVKKIVESLLSNGDEKSAEWVARKALEYCADG EICGPGIDIRNDYQQLKRLENCTVIEGYLHILLISKARSYRFPKLTVITEYLLLFRVAGLESLGDLFPNLTVIRGWKLFYNYALVIFEMTNLKDIGLYNLRNITRGAIRIEKNADLCYLSTVDWSLILDAVSNNYIVGNKP ems_3hM_139_recovered_0001__49__W
STRNAEFIVLLAELCASSQNDPSLQEYVKKVKKIVESLLSNGDEKSAEEVARKALEYCADG EICGPGIDIRNDYQQLKRLENCTVIEGYLHILLISKARSYRFPKLTVITEYLLLFRVAGLESLGDLFPNLTVIRGWKLFYNYALVIFEMTNLKDIGLYNLRNITRGAIRIEKNADLCYLSTVDWSLILDAVSNNYIVGNKP ems_3hM_139_recovered_0001__17__S
STRNAEFIVLLAELCAKIQNDPSLQEYVKKVKKIVESLLSNGDEKSAEEVARKALEYCADG EICGPGIDIRNDYQQLKRLENCTVIEGYLHILLISKARSYRFPKLTVITEYLLLFRVAGLESLGDLFPNLTVIRGWKLFYNYALVIFEMTNLKDIGLYNLRNITRGAIRIEKNADLCYLSTVDWSLILDAVSNNYIVGNKP ems_3hM_139_recovered_0001__18__I
STRNAEFIVLLAELCAKFQNDPSLQEYVKKVKKIVESLLSNGDEKSAEEVARKALEYCADG EICGPGIDIRNDYQQLKRLENCTVIEGYLHILLISKARSYRFPKLTVITEYLLLFRVAGLESLGDLFPNLTVIRGWKLFYNYALVIFEMTNLKDIGLYNLRNITRGAIRIEKNADLCYLSTVDWSLILDAVSNNYIVGNKP ems_3hM_139_recovered_0001__18__F
STRNAEFIVLLAELCAKSQNDGSLQEYVKKVKKIVESLLSNGDEKSAEEVARKALEYCADG EICGPGIDIRNDYQQLKRLENCTVIEGYLHILLISKARSYRFPKLTVITEYLLLFRVAGLESLGDLFPNLTVIRGWKLFYNYALVIFEMTNLKDIGLYNLRNITRGAIRIEKNADLCYLSTVDWSLILDAVSNNYIVGNKP ems_3hM_139_recovered_0001__22__G
STRNAEFIVLLAELCAKSQNDISLQEYVKKVKKIVESLLSNGDEKSAEEVARKALEYCADG EICGPGIDIRNDYQQLKRLENCTVIEGYLHILLISKARSYRFPKLTVITEYLLLFRVAGLESLGDLFPNLTVIRGWKLFYNYALVIFEMTNLKDIGLYNLRNITRGAIRIEKNADLCYLSTVDWSLILDAVSNNYIVGNKP ems_3hM_139_recovered_0001__22__I
STRNAEFIVLLAELCAKAQNDPSLQEYVKKVKKIVESLLSNGDEKSAEEVARKALEYCADG EICGPGIDIRNDYQQLKRLENCTVIEGYLHILLISKARSYRFPKLTVITEYLLLFRVAGLESLGDLFPNLTVIRGWKLFYNYALVIFEMTNLKDIGLYNLRNITRGAIRIEKNADLCYLSTVDWSLILDAVSNNYIVGNKP ems_3hM_139_recovered_0001__18__A
STRNALFIVLLAELCAKSQNDPSLQEYVKKVKKIVESLLSNGDEKSAEEVARKALEYCADG EICGPGIDIRNDYQQLKRLENCTVIEGYLHILLISKARSYRFPKLTVITEYLLLFRVAGLESLGDLFPNLTVIRGWKLFYNYALVIFEMTNLKDIGLYNLRNITRGAIRIEKNADLCYLSTVDWSLILDAVSNNYIVGNKP ems_3hM_139_recovered_0001__6__L
STRNAEFIVLLAELCAKSQNDPSLQEYVKKVKKIVESLLSNIDEKSAEEVARKALEYCADG EICGPGIDIRNDYQQLKRLENCTVIEGYLHILLISKARSYRFPKLTVITEYLLLFRVAGLESLGDLFPNLTVIRGWKLFYNYALVIFEMTNLKDIGLYNLRNITRGAIRIEKNADLCYLSTVDWSLILDAVSNNYIVGNKP ems_3hM_139_recovered_0001__42__I
STRNAEFIVLLAELCAKSQNDPSLQEYVKKVKKIVESLLSNGDEKSAEEVARKALDYCADG EICGPGIDIRNDYQQLKRLENCTVIEGYLHILLISKARSYRFPKLTVITEYLLLFRVAGLESLGDLFPNLTVIRGWKLFYNYALVIFEMTNLKDIGLYNLRNITRGAIRIEKNADLCYLSTVDWSLILDAVSNNYIVGNKP ems_3hM_139_recovered_0001__56__D
STRNAEFIVLLAELCAKSQNDPSLQEYVKKVKKIVESLLSNGDEKSAEEVARKALETCADG EICGPGIDIRNDYQQLKRLENCTVIEGYLHILLISKARSYRFPKLTVITEYLLLFRVAGLESLGDLFPNLTVIRGWKLFYNYALVIFEMTNLKDIGLYNLRNITRGAIRIEKNADLCYLSTVDWSLILDAVSNNYIVGNKP ems_3hM_139_recovered_0001__57__T
AEELEKKVKEAVEEGDPVIVFLLLAELLAETGDPEVEKLERLLQEALRRDDPDLAREVLELVKKT EICGPGIDIRNDYQQLKRLENCTVIEGYLHILLISKARSYRFPKLTVITEYLLLFRVAGLESLGDLFPNLTVIRGWKLFYNYALVIFEMTNLKDIGLYNLRNITRGAIRIEKNADLCYLSTVDWSLILDAVSNNYIVGNKP 3b53316930c22b0fbd54ce077e11a454_0001_recovered_0001__1__A
CEELEKKVKEAVEEGDPVIVFLLLAELLAETGDPEVEKLERLLQEALRRDDPDLAREVLELVKKT EICGPGIDIRNDYQQLKRLENCTVIEGYLHILLISKARSYRFPKLTVITEYLLLFRVAGLESLGDLFPNLTVIRGWKLFYNYALVIFEMTNLKDIGLYNLRNITRGAIRIEKNADLCYLSTVDWSLILDAVSNNYIVGNKP 3b53316930c22b0fbd54ce077e11a454_0001_recovered_0001__1__C
DEELEKKVKEAVEEGDPVIVFLLLAELLAETGDPEVEKLERLLQEALRRDDPDLAREVLELVKKT EICGPGIDIRNDYQQLKRLENCTVIEGYLHILLISKARSYRFPKLTVITEYLLLFRVAGLESLGDLFPNLTVIRGWKLFYNYALVIFEMTNLKDIGLYNLRNITRGAIRIEKNADLCYLSTVDWSLILDAVSNNYIVGNKP 3b53316930c22b0fbd54ce077e11a454_0001_recovered_0001__1__D
EEELEKKVKEAVEEGDPVIVFLLLAELLAETGDPEVEKLERLLQEALRRDDPDLAREVLELVKKT EICGPGIDIRNDYQQLKRLENCTVIEGYLHILLISKARSYRFPKLTVITEYLLLFRVAGLESLGDLFPNLTVIRGWKLFYNYALVIFEMTNLKDIGLYNLRNITRGAIRIEKNADLCYLSTVDWSLILDAVSNNYIVGNKP 3b53316930c22b0fbd54ce077e11a454_0001_recovered_0001__1__E
FEELEKKVKEAVEEGDPVIVFLLLAELLAETGDPEVEKLERLLQEALRRDDPDLAREVLELVKKT EICGPGIDIRNDYQQLKRLENCTVIEGYLHILLISKARSYRFPKLTVITEYLLLFRVAGLESLGDLFPNLTVIRGWKLFYNYALVIFEMTNLKDIGLYNLRNITRGAIRIEKNADLCYLSTVDWSLILDAVSNNYIVGNKP 3b53316930c22b0fbd54ce077e11a454_0001_recovered_0001__1__F
GEELEKKVKEAVEEGDPVIVFLLLAELLAETGDPEVEKLERLLQEALRRDDPDLAREVLELVKKT EICGPGIDIRNDYQQLKRLENCTVIEGYLHILLISKARSYRFPKLTVITEYLLLFRVAGLESLGDLFPNLTVIRGWKLFYNYALVIFEMTNLKDIGLYNLRNITRGAIRIEKNADLCYLSTVDWSLILDAVSNNYIVGNKP 3b53316930c22b0fbd54ce077e11a454_0001_recovered_0001__1__G
HEELEKKVKEAVEEGDPVIVFLLLAELLAETGDPEVEKLERLLQEALRRDDPDLAREVLELVKKT EICGPGIDIRNDYQQLKRLENCTVIEGYLHILLISKARSYRFPKLTVITEYLLLFRVAGLESLGDLFPNLTVIRGWKLFYNYALVIFEMTNLKDIGLYNLRNITRGAIRIEKNADLCYLSTVDWSLILDAVSNNYIVGNKP 3b53316930c22b0fbd54ce077e11a454_0001_recovered_0001__1__H
IEELEKKVKEAVEEGDPVIVFLLLAELLAETGDPEVEKLERLLQEALRRDDPDLAREVLELVKKT EICGPGIDIRNDYQQLKRLENCTVIEGYLHILLISKARSYRFPKLTVITEYLLLFRVAGLESLGDLFPNLTVIRGWKLFYNYALVIFEMTNLKDIGLYNLRNITRGAIRIEKNADLCYLSTVDWSLILDAVSNNYIVGNKP 3b53316930c22b0fbd54ce077e11a454_0001_recovered_0001__1__I
KEELEKKVKEAVEEGDPVIVFLLLAELLAETGDPEVEKLERLLQEALRRDDPDLAREVLELVKKT EICGPGIDIRNDYQQLKRLENCTVIEGYLHILLISKARSYRFPKLTVITEYLLLFRVAGLESLGDLFPNLTVIRGWKLFYNYALVIFEMTNLKDIGLYNLRNITRGAIRIEKNADLCYLSTVDWSLILDAVSNNYIVGNKP 3b53316930c22b0fbd54ce077e11a454_0001_recovered_0001__1__K
LEELEKKVKEAVEEGDPVIVFLLLAELLAETGDPEVEKLERLLQEALRRDDPDLAREVLELVKKT EICGPGIDIRNDYQQLKRLENCTVIEGYLHILLISKARSYRFPKLTVITEYLLLFRVAGLESLGDLFPNLTVIRGWKLFYNYALVIFEMTNLKDIGLYNLRNITRGAIRIEKNADLCYLSTVDWSLILDAVSNNYIVGNKP 3b53316930c22b0fbd54ce077e11a454_0001_recovered_0001__1__L
MEELEKKVKEAVEEGDPVIVFLLLAELLAETGDPEVEKLERLLQEALRRDDPDLAREVLELVKKT EICGPGIDIRNDYQQLKRLENCTVIEGYLHILLISKARSYRFPKLTVITEYLLLFRVAGLESLGDLFPNLTVIRGWKLFYNYALVIFEMTNLKDIGLYNLRNITRGAIRIEKNADLCYLSTVDWSLILDAVSNNYIVGNKP 3b53316930c22b0fbd54ce077e11a454_0001_recovered_0001__1__M
NEELEKKVKEAVEEGDPVIVFLLLAELLAETGDPEVEKLERLLQEALRRDDPDLAREVLELVKKT EICGPGIDIRNDYQQLKRLENCTVIEGYLHILLISKARSYRFPKLTVITEYLLLFRVAGLESLGDLFPNLTVIRGWKLFYNYALVIFEMTNLKDIGLYNLRNITRGAIRIEKNADLCYLSTVDWSLILDAVSNNYIVGNKP 3b53316930c22b0fbd54ce077e11a454_0001_recovered_0001__1__N
PEELEKKVKEAVEEGDPVIVFLLLAELLAETGDPEVEKLERLLQEALRRDDPDLAREVLELVKKT EICGPGIDIRNDYQQLKRLENCTVIEGYLHILLISKARSYRFPKLTVITEYLLLFRVAGLESLGDLFPNLTVIRGWKLFYNYALVIFEMTNLKDIGLYNLRNITRGAIRIEKNADLCYLSTVDWSLILDAVSNNYIVGNKP 3b53316930c22b0fbd54ce077e11a454_0001_recovered_0001__1__P
QEELEKKVKEAVEEGDPVIVFLLLAELLAETGDPEVEKLERLLQEALRRDDPDLAREVLELVKKT EICGPGIDIRNDYQQLKRLENCTVIEGYLHILLISKARSYRFPKLTVITEYLLLFRVAGLESLGDLFPNLTVIRGWKLFYNYALVIFEMTNLKDIGLYNLRNITRGAIRIEKNADLCYLSTVDWSLILDAVSNNYIVGNKP 3b53316930c22b0fbd54ce077e11a454_0001_recovered_0001__1__Q
REELEKKVKEAVEEGDPVIVFLLLAELLAETGDPEVEKLERLLQEALRRDDPDLAREVLELVKKT EICGPGIDIRNDYQQLKRLENCTVIEGYLHILLISKARSYRFPKLTVITEYLLLFRVAGLESLGDLFPNLTVIRGWKLFYNYALVIFEMTNLKDIGLYNLRNITRGAIRIEKNADLCYLSTVDWSLILDAVSNNYIVGNKP 3b53316930c22b0fbd54ce077e11a454_0001_recovered_0001__1__R
TEELEKKVKEAVEEGDPVIVFLLLAELLAETGDPEVEKLERLLQEALRRDDPDLAREVLELVKKT EICGPGIDIRNDYQQLKRLENCTVIEGYLHILLISKARSYRFPKLTVITEYLLLFRVAGLESLGDLFPNLTVIRGWKLFYNYALVIFEMTNLKDIGLYNLRNITRGAIRIEKNADLCYLSTVDWSLILDAVSNNYIVGNKP 3b53316930c22b0fbd54ce077e11a454_0001_recovered_0001__1__T
VEELEKKVKEAVEEGDPVIVFLLLAELLAETGDPEVEKLERLLQEALRRDDPDLAREVLELVKKT EICGPGIDIRNDYQQLKRLENCTVIEGYLHILLISKARSYRFPKLTVITEYLLLFRVAGLESLGDLFPNLTVIRGWKLFYNYALVIFEMTNLKDIGLYNLRNITRGAIRIEKNADLCYLSTVDWSLILDAVSNNYIVGNKP 3b53316930c22b0fbd54ce077e11a454_0001_recovered_0001__1__V
WEELEKKVKEAVEEGDPVIVFLLLAELLAETGDPEVEKLERLLQEALRRDDPDLAREVLELVKKT EICGPGIDIRNDYQQLKRLENCTVIEGYLHILLISKARSYRFPKLTVITEYLLLFRVAGLESLGDLFPNLTVIRGWKLFYNYALVIFEMTNLKDIGLYNLRNITRGAIRIEKNADLCYLSTVDWSLILDAVSNNYIVGNKP 3b53316930c22b0fbd54ce077e11a454_0001_recovered_0001__1__W
YEELEKKVKEAVEEGDPVIVFLLLAELLAETGDPEVEKLERLLQEALRRDDPDLAREVLELVKKT EICGPGIDIRNDYQQLKRLENCTVIEGYLHILLISKARSYRFPKLTVITEYLLLFRVAGLESLGDLFPNLTVIRGWKLFYNYALVIFEMTNLKDIGLYNLRNITRGAIRIEKNADLCYLSTVDWSLILDAVSNNYIVGNKP 3b53316930c22b0fbd54ce077e11a454_0001_recovered_0001__1__Y
SAELEKKVKEAVEEGDPVIVFLLLAELLAETGDPEVEKLERLLQEALRRDDPDLAREVLELVKKT EICGPGIDIRNDYQQLKRLENCTVIEGYLHILLISKARSYRFPKLTVITEYLLLFRVAGLESLGDLFPNLTVIRGWKLFYNYALVIFEMTNLKDIGLYNLRNITRGAIRIEKNADLCYLSTVDWSLILDAVSNNYIVGNKP 3b53316930c22b0fbd54ce077e11a454_0001_recovered_0001__2__A
SCELEKKVKEAVEEGDPVIVFLLLAELLAETGDPEVEKLERLLQEALRRDDPDLAREVLELVKKT EICGPGIDIRNDYQQLKRLENCTVIEGYLHILLISKARSYRFPKLTVITEYLLLFRVAGLESLGDLFPNLTVIRGWKLFYNYALVIFEMTNLKDIGLYNLRNITRGAIRIEKNADLCYLSTVDWSLILDAVSNNYIVGNKP 3b53316930c22b0fbd54ce077e11a454_0001_recovered_0001__2__C
SDELEKKVKEAVEEGDPVIVFLLLAELLAETGDPEVEKLERLLQEALRRDDPDLAREVLELVKKT EICGPGIDIRNDYQQLKRLENCTVIEGYLHILLISKARSYRFPKLTVITEYLLLFRVAGLESLGDLFPNLTVIRGWKLFYNYALVIFEMTNLKDIGLYNLRNITRGAIRIEKNADLCYLSTVDWSLILDAVSNNYIVGNKP 3b53316930c22b0fbd54ce077e11a454_0001_recovered_0001__2__D
SFELEKKVKEAVEEGDPVIVFLLLAELLAETGDPEVEKLERLLQEALRRDDPDLAREVLELVKKT EICGPGIDIRNDYQQLKRLENCTVIEGYLHILLISKARSYRFPKLTVITEYLLLFRVAGLESLGDLFPNLTVIRGWKLFYNYALVIFEMTNLKDIGLYNLRNITRGAIRIEKNADLCYLSTVDWSLILDAVSNNYIVGNKP 3b53316930c22b0fbd54ce077e11a454_0001_recovered_0001__2__F
SGELEKKVKEAVEEGDPVIVFLLLAELLAETGDPEVEKLERLLQEALRRDDPDLAREVLELVKKT EICGPGIDIRNDYQQLKRLENCTVIEGYLHILLISKARSYRFPKLTVITEYLLLFRVAGLESLGDLFPNLTVIRGWKLFYNYALVIFEMTNLKDIGLYNLRNITRGAIRIEKNADLCYLSTVDWSLILDAVSNNYIVGNKP 3b53316930c22b0fbd54ce077e11a454_0001_recovered_0001__2__G
SHELEKKVKEAVEEGDPVIVFLLLAELLAETGDPEVEKLERLLQEALRRDDPDLAREVLELVKKT EICGPGIDIRNDYQQLKRLENCTVIEGYLHILLISKARSYRFPKLTVITEYLLLFRVAGLESLGDLFPNLTVIRGWKLFYNYALVIFEMTNLKDIGLYNLRNITRGAIRIEKNADLCYLSTVDWSLILDAVSNNYIVGNKP 3b53316930c22b0fbd54ce077e11a454_0001_recovered_0001__2__H
SIELEKKVKEAVEEGDPVIVFLLLAELLAETGDPEVEKLERLLQEALRRDDPDLAREVLELVKKT EICGPGIDIRNDYQQLKRLENCTVIEGYLHILLISKARSYRFPKLTVITEYLLLFRVAGLESLGDLFPNLTVIRGWKLFYNYALVIFEMTNLKDIGLYNLRNITRGAIRIEKNADLCYLSTVDWSLILDAVSNNYIVGNKP 3b53316930c22b0fbd54ce077e11a454_0001_recovered_0001__2__I
SKELEKKVKEAVEEGDPVIVFLLLAELLAETGDPEVEKLERLLQEALRRDDPDLAREVLELVKKT EICGPGIDIRNDYQQLKRLENCTVIEGYLHILLISKARSYRFPKLTVITEYLLLFRVAGLESLGDLFPNLTVIRGWKLFYNYALVIFEMTNLKDIGLYNLRNITRGAIRIEKNADLCYLSTVDWSLILDAVSNNYIVGNKP 3b53316930c22b0fbd54ce077e11a454_0001_recovered_0001__2__K
SLELEKKVKEAVEEGDPVIVFLLLAELLAETGDPEVEKLERLLQEALRRDDPDLAREVLELVKKT EICGPGIDIRNDYQQLKRLENCTVIEGYLHILLISKARSYRFPKLTVITEYLLLFRVAGLESLGDLFPNLTVIRGWKLFYNYALVIFEMTNLKDIGLYNLRNITRGAIRIEKNADLCYLSTVDWSLILDAVSNNYIVGNKP 3b53316930c22b0fbd54ce077e11a454_0001_recovered_0001__2__L
SMELEKKVKEAVEEGDPVIVFLLLAELLAETGDPEVEKLERLLQEALRRDDPDLAREVLELVKKT EICGPGIDIRNDYQQLKRLENCTVIEGYLHILLISKARSYRFPKLTVITEYLLLFRVAGLESLGDLFPNLTVIRGWKLFYNYALVIFEMTNLKDIGLYNLRNITRGAIRIEKNADLCYLSTVDWSLILDAVSNNYIVGNKP 3b53316930c22b0fbd54ce077e11a454_0001_recovered_0001__2__M
SNELEKKVKEAVEEGDPVIVFLLLAELLAETGDPEVEKLERLLQEALRRDDPDLAREVLELVKKT EICGPGIDIRNDYQQLKRLENCTVIEGYLHILLISKARSYRFPKLTVITEYLLLFRVAGLESLGDLFPNLTVIRGWKLFYNYALVIFEMTNLKDIGLYNLRNITRGAIRIEKNADLCYLSTVDWSLILDAVSNNYIVGNKP 3b53316930c22b0fbd54ce077e11a454_0001_recovered_0001__2__N
SPELEKKVKEAVEEGDPVIVFLLLAELLAETGDPEVEKLERLLQEALRRDDPDLAREVLELVKKT EICGPGIDIRNDYQQLKRLENCTVIEGYLHILLISKARSYRFPKLTVITEYLLLFRVAGLESLGDLFPNLTVIRGWKLFYNYALVIFEMTNLKDIGLYNLRNITRGAIRIEKNADLCYLSTVDWSLILDAVSNNYIVGNKP 3b53316930c22b0fbd54ce077e11a454_0001_recovered_0001__2__P
SQELEKKVKEAVEEGDPVIVFLLLAELLAETGDPEVEKLERLLQEALRRDDPDLAREVLELVKKT EICGPGIDIRNDYQQLKRLENCTVIEGYLHILLISKARSYRFPKLTVITEYLLLFRVAGLESLGDLFPNLTVIRGWKLFYNYALVIFEMTNLKDIGLYNLRNITRGAIRIEKNADLCYLSTVDWSLILDAVSNNYIVGNKP 3b53316930c22b0fbd54ce077e11a454_0001_recovered_0001__2__Q
SRELEKKVKEAVEEGDPVIVFLLLAELLAETGDPEVEKLERLLQEALRRDDPDLAREVLELVKKT EICGPGIDIRNDYQQLKRLENCTVIEGYLHILLISKARSYRFPKLTVITEYLLLFRVAGLESLGDLFPNLTVIRGWKLFYNYALVIFEMTNLKDIGLYNLRNITRGAIRIEKNADLCYLSTVDWSLILDAVSNNYIVGNKP 3b53316930c22b0fbd54ce077e11a454_0001_recovered_0001__2__R
SSELEKKVKEAVEEGDPVIVFLLLAELLAETGDPEVEKLERLLQEALRRDDPDLAREVLELVKKT EICGPGIDIRNDYQQLKRLENCTVIEGYLHILLISKARSYRFPKLTVITEYLLLFRVAGLESLGDLFPNLTVIRGWKLFYNYALVIFEMTNLKDIGLYNLRNITRGAIRIEKNADLCYLSTVDWSLILDAVSNNYIVGNKP 3b53316930c22b0fbd54ce077e11a454_0001_recovered_0001__2__S
STELEKKVKEAVEEGDPVIVFLLLAELLAETGDPEVEKLERLLQEALRRDDPDLAREVLELVKKT EICGPGIDIRNDYQQLKRLENCTVIEGYLHILLISKARSYRFPKLTVITEYLLLFRVAGLESLGDLFPNLTVIRGWKLFYNYALVIFEMTNLKDIGLYNLRNITRGAIRIEKNADLCYLSTVDWSLILDAVSNNYIVGNKP 3b53316930c22b0fbd54ce077e11a454_0001_recovered_0001__2__T
SVELEKKVKEAVEEGDPVIVFLLLAELLAETGDPEVEKLERLLQEALRRDDPDLAREVLELVKKT EICGPGIDIRNDYQQLKRLENCTVIEGYLHILLISKARSYRFPKLTVITEYLLLFRVAGLESLGDLFPNLTVIRGWKLFYNYALVIFEMTNLKDIGLYNLRNITRGAIRIEKNADLCYLSTVDWSLILDAVSNNYIVGNKP 3b53316930c22b0fbd54ce077e11a454_0001_recovered_0001__2__V
SWELEKKVKEAVEEGDPVIVFLLLAELLAETGDPEVEKLERLLQEALRRDDPDLAREVLELVKKT EICGPGIDIRNDYQQLKRLENCTVIEGYLHILLISKARSYRFPKLTVITEYLLLFRVAGLESLGDLFPNLTVIRGWKLFYNYALVIFEMTNLKDIGLYNLRNITRGAIRIEKNADLCYLSTVDWSLILDAVSNNYIVGNKP 3b53316930c22b0fbd54ce077e11a454_0001_recovered_0001__2__W
SYELEKKVKEAVEEGDPVIVFLLLAELLAETGDPEVEKLERLLQEALRRDDPDLAREVLELVKKT EICGPGIDIRNDYQQLKRLENCTVIEGYLHILLISKARSYRFPKLTVITEYLLLFRVAGLESLGDLFPNLTVIRGWKLFYNYALVIFEMTNLKDIGLYNLRNITRGAIRIEKNADLCYLSTVDWSLILDAVSNNYIVGNKP 3b53316930c22b0fbd54ce077e11a454_0001_recovered_0001__2__Y
SEALEKKVKEAVEEGDPVIVFLLLAELLAETGDPEVEKLERLLQEALRRDDPDLAREVLELVKKT EICGPGIDIRNDYQQLKRLENCTVIEGYLHILLISKARSYRFPKLTVITEYLLLFRVAGLESLGDLFPNLTVIRGWKLFYNYALVIFEMTNLKDIGLYNLRNITRGAIRIEKNADLCYLSTVDWSLILDAVSNNYIVGNKP 3b53316930c22b0fbd54ce077e11a454_0001_recovered_0001__3__A
SECLEKKVKEAVEEGDPVIVFLLLAELLAETGDPEVEKLERLLQEALRRDDPDLAREVLELVKKT EICGPGIDIRNDYQQLKRLENCTVIEGYLHILLISKARSYRFPKLTVITEYLLLFRVAGLESLGDLFPNLTVIRGWKLFYNYALVIFEMTNLKDIGLYNLRNITRGAIRIEKNADLCYLSTVDWSLILDAVSNNYIVGNKP 3b53316930c22b0fbd54ce077e11a454_0001_recovered_0001__3__C
SEDLEKKVKEAVEEGDPVIVFLLLAELLAETGDPEVEKLERLLQEALRRDDPDLAREVLELVKKT EICGPGIDIRNDYQQLKRLENCTVIEGYLHILLISKARSYRFPKLTVITEYLLLFRVAGLESLGDLFPNLTVIRGWKLFYNYALVIFEMTNLKDIGLYNLRNITRGAIRIEKNADLCYLSTVDWSLILDAVSNNYIVGNKP 3b53316930c22b0fbd54ce077e11a454_0001_recovered_0001__3__D
SEFLEKKVKEAVEEGDPVIVFLLLAELLAETGDPEVEKLERLLQEALRRDDPDLAREVLELVKKT EICGPGIDIRNDYQQLKRLENCTVIEGYLHILLISKARSYRFPKLTVITEYLLLFRVAGLESLGDLFPNLTVIRGWKLFYNYALVIFEMTNLKDIGLYNLRNITRGAIRIEKNADLCYLSTVDWSLILDAVSNNYIVGNKP 3b53316930c22b0fbd54ce077e11a454_0001_recovered_0001__3__F
SEGLEKKVKEAVEEGDPVIVFLLLAELLAETGDPEVEKLERLLQEALRRDDPDLAREVLELVKKT EICGPGIDIRNDYQQLKRLENCTVIEGYLHILLISKARSYRFPKLTVITEYLLLFRVAGLESLGDLFPNLTVIRGWKLFYNYALVIFEMTNLKDIGLYNLRNITRGAIRIEKNADLCYLSTVDWSLILDAVSNNYIVGNKP 3b53316930c22b0fbd54ce077e11a454_0001_recovered_0001__3__G
SEHLEKKVKEAVEEGDPVIVFLLLAELLAETGDPEVEKLERLLQEALRRDDPDLAREVLELVKKT EICGPGIDIRNDYQQLKRLENCTVIEGYLHILLISKARSYRFPKLTVITEYLLLFRVAGLESLGDLFPNLTVIRGWKLFYNYALVIFEMTNLKDIGLYNLRNITRGAIRIEKNADLCYLSTVDWSLILDAVSNNYIVGNKP 3b53316930c22b0fbd54ce077e11a454_0001_recovered_0001__3__H
SEILEKKVKEAVEEGDPVIVFLLLAELLAETGDPEVEKLERLLQEALRRDDPDLAREVLELVKKT EICGPGIDIRNDYQQLKRLENCTVIEGYLHILLISKARSYRFPKLTVITEYLLLFRVAGLESLGDLFPNLTVIRGWKLFYNYALVIFEMTNLKDIGLYNLRNITRGAIRIEKNADLCYLSTVDWSLILDAVSNNYIVGNKP 3b53316930c22b0fbd54ce077e11a454_0001_recovered_0001__3__I
SEKLEKKVKEAVEEGDPVIVFLLLAELLAETGDPEVEKLERLLQEALRRDDPDLAREVLELVKKT EICGPGIDIRNDYQQLKRLENCTVIEGYLHILLISKARSYRFPKLTVITEYLLLFRVAGLESLGDLFPNLTVIRGWKLFYNYALVIFEMTNLKDIGLYNLRNITRGAIRIEKNADLCYLSTVDWSLILDAVSNNYIVGNKP 3b53316930c22b0fbd54ce077e11a454_0001_recovered_0001__3__K
SELLEKKVKEAVEEGDPVIVFLLLAELLAETGDPEVEKLERLLQEALRRDDPDLAREVLELVKKT EICGPGIDIRNDYQQLKRLENCTVIEGYLHILLISKARSYRFPKLTVITEYLLLFRVAGLESLGDLFPNLTVIRGWKLFYNYALVIFEMTNLKDIGLYNLRNITRGAIRIEKNADLCYLSTVDWSLILDAVSNNYIVGNKP 3b53316930c22b0fbd54ce077e11a454_0001_recovered_0001__3__L
SEMLEKKVKEAVEEGDPVIVFLLLAELLAETGDPEVEKLERLLQEALRRDDPDLAREVLELVKKT EICGPGIDIRNDYQQLKRLENCTVIEGYLHILLISKARSYRFPKLTVITEYLLLFRVAGLESLGDLFPNLTVIRGWKLFYNYALVIFEMTNLKDIGLYNLRNITRGAIRIEKNADLCYLSTVDWSLILDAVSNNYIVGNKP 3b53316930c22b0fbd54ce077e11a454_0001_recovered_0001__3__M
SENLEKKVKEAVEEGDPVIVFLLLAELLAETGDPEVEKLERLLQEALRRDDPDLAREVLELVKKT EICGPGIDIRNDYQQLKRLENCTVIEGYLHILLISKARSYRFPKLTVITEYLLLFRVAGLESLGDLFPNLTVIRGWKLFYNYALVIFEMTNLKDIGLYNLRNITRGAIRIEKNADLCYLSTVDWSLILDAVSNNYIVGNKP 3b53316930c22b0fbd54ce077e11a454_0001_recovered_0001__3__N
SEPLEKKVKEAVEEGDPVIVFLLLAELLAETGDPEVEKLERLLQEALRRDDPDLAREVLELVKKT EICGPGIDIRNDYQQLKRLENCTVIEGYLHILLISKARSYRFPKLTVITEYLLLFRVAGLESLGDLFPNLTVIRGWKLFYNYALVIFEMTNLKDIGLYNLRNITRGAIRIEKNADLCYLSTVDWSLILDAVSNNYIVGNKP 3b53316930c22b0fbd54ce077e11a454_0001_recovered_0001__3__P
SEQLEKKVKEAVEEGDPVIVFLLLAELLAETGDPEVEKLERLLQEALRRDDPDLAREVLELVKKT EICGPGIDIRNDYQQLKRLENCTVIEGYLHILLISKARSYRFPKLTVITEYLLLFRVAGLESLGDLFPNLTVIRGWKLFYNYALVIFEMTNLKDIGLYNLRNITRGAIRIEKNADLCYLSTVDWSLILDAVSNNYIVGNKP 3b53316930c22b0fbd54ce077e11a454_0001_recovered_0001__3__Q
SERLEKKVKEAVEEGDPVIVFLLLAELLAETGDPEVEKLERLLQEALRRDDPDLAREVLELVKKT EICGPGIDIRNDYQQLKRLENCTVIEGYLHILLISKARSYRFPKLTVITEYLLLFRVAGLESLGDLFPNLTVIRGWKLFYNYALVIFEMTNLKDIGLYNLRNITRGAIRIEKNADLCYLSTVDWSLILDAVSNNYIVGNKP 3b53316930c22b0fbd54ce077e11a454_0001_recovered_0001__3__R
SESLEKKVKEAVEEGDPVIVFLLLAELLAETGDPEVEKLERLLQEALRRDDPDLAREVLELVKKT EICGPGIDIRNDYQQLKRLENCTVIEGYLHILLISKARSYRFPKLTVITEYLLLFRVAGLESLGDLFPNLTVIRGWKLFYNYALVIFEMTNLKDIGLYNLRNITRGAIRIEKNADLCYLSTVDWSLILDAVSNNYIVGNKP 3b53316930c22b0fbd54ce077e11a454_0001_recovered_0001__3__S
SETLEKKVKEAVEEGDPVIVFLLLAELLAETGDPEVEKLERLLQEALRRDDPDLAREVLELVKKT EICGPGIDIRNDYQQLKRLENCTVIEGYLHILLISKARSYRFPKLTVITEYLLLFRVAGLESLGDLFPNLTVIRGWKLFYNYALVIFEMTNLKDIGLYNLRNITRGAIRIEKNADLCYLSTVDWSLILDAVSNNYIVGNKP 3b53316930c22b0fbd54ce077e11a454_0001_recovered_0001__3__T
SEVLEKKVKEAVEEGDPVIVFLLLAELLAETGDPEVEKLERLLQEALRRDDPDLAREVLELVKKT EICGPGIDIRNDYQQLKRLENCTVIEGYLHILLISKARSYRFPKLTVITEYLLLFRVAGLESLGDLFPNLTVIRGWKLFYNYALVIFEMTNLKDIGLYNLRNITRGAIRIEKNADLCYLSTVDWSLILDAVSNNYIVGNKP 3b53316930c22b0fbd54ce077e11a454_0001_recovered_0001__3__V
SEWLEKKVKEAVEEGDPVIVFLLLAELLAETGDPEVEKLERLLQEALRRDDPDLAREVLELVKKT EICGPGIDIRNDYQQLKRLENCTVIEGYLHILLISKARSYRFPKLTVITEYLLLFRVAGLESLGDLFPNLTVIRGWKLFYNYALVIFEMTNLKDIGLYNLRNITRGAIRIEKNADLCYLSTVDWSLILDAVSNNYIVGNKP 3b53316930c22b0fbd54ce077e11a454_0001_recovered_0001__3__W
SEYLEKKVKEAVEEGDPVIVFLLLAELLAETGDPEVEKLERLLQEALRRDDPDLAREVLELVKKT EICGPGIDIRNDYQQLKRLENCTVIEGYLHILLISKARSYRFPKLTVITEYLLLFRVAGLESLGDLFPNLTVIRGWKLFYNYALVIFEMTNLKDIGLYNLRNITRGAIRIEKNADLCYLSTVDWSLILDAVSNNYIVGNKP 3b53316930c22b0fbd54ce077e11a454_0001_recovered_0001__3__Y
SEEAEKKVKEAVEEGDPVIVFLLLAELLAETGDPEVEKLERLLQEALRRDDPDLAREVLELVKKT EICGPGIDIRNDYQQLKRLENCTVIEGYLHILLISKARSYRFPKLTVITEYLLLFRVAGLESLGDLFPNLTVIRGWKLFYNYALVIFEMTNLKDIGLYNLRNITRGAIRIEKNADLCYLSTVDWSLILDAVSNNYIVGNKP 3b53316930c22b0fbd54ce077e11a454_0001_recovered_0001__4__A
SEECEKKVKEAVEEGDPVIVFLLLAELLAETGDPEVEKLERLLQEALRRDDPDLAREVLELVKKT EICGPGIDIRNDYQQLKRLENCTVIEGYLHILLISKARSYRFPKLTVITEYLLLFRVAGLESLGDLFPNLTVIRGWKLFYNYALVIFEMTNLKDIGLYNLRNITRGAIRIEKNADLCYLSTVDWSLILDAVSNNYIVGNKP 3b53316930c22b0fbd54ce077e11a454_0001_recovered_0001__4__C
SEEDEKKVKEAVEEGDPVIVFLLLAELLAETGDPEVEKLERLLQEALRRDDPDLAREVLELVKKT EICGPGIDIRNDYQQLKRLENCTVIEGYLHILLISKARSYRFPKLTVITEYLLLFRVAGLESLGDLFPNLTVIRGWKLFYNYALVIFEMTNLKDIGLYNLRNITRGAIRIEKNADLCYLSTVDWSLILDAVSNNYIVGNKP 3b53316930c22b0fbd54ce077e11a454_0001_recovered_0001__4__D
SEEEEKKVKEAVEEGDPVIVFLLLAELLAETGDPEVEKLERLLQEALRRDDPDLAREVLELVKKT EICGPGIDIRNDYQQLKRLENCTVIEGYLHILLISKARSYRFPKLTVITEYLLLFRVAGLESLGDLFPNLTVIRGWKLFYNYALVIFEMTNLKDIGLYNLRNITRGAIRIEKNADLCYLSTVDWSLILDAVSNNYIVGNKP 3b53316930c22b0fbd54ce077e11a454_0001_recovered_0001__4__E
SEEFEKKVKEAVEEGDPVIVFLLLAELLAETGDPEVEKLERLLQEALRRDDPDLAREVLELVKKT EICGPGIDIRNDYQQLKRLENCTVIEGYLHILLISKARSYRFPKLTVITEYLLLFRVAGLESLGDLFPNLTVIRGWKLFYNYALVIFEMTNLKDIGLYNLRNITRGAIRIEKNADLCYLSTVDWSLILDAVSNNYIVGNKP 3b53316930c22b0fbd54ce077e11a454_0001_recovered_0001__4__F
SEEGEKKVKEAVEEGDPVIVFLLLAELLAETGDPEVEKLERLLQEALRRDDPDLAREVLELVKKT EICGPGIDIRNDYQQLKRLENCTVIEGYLHILLISKARSYRFPKLTVITEYLLLFRVAGLESLGDLFPNLTVIRGWKLFYNYALVIFEMTNLKDIGLYNLRNITRGAIRIEKNADLCYLSTVDWSLILDAVSNNYIVGNKP 3b53316930c22b0fbd54ce077e11a454_0001_recovered_0001__4__G
SEEHEKKVKEAVEEGDPVIVFLLLAELLAETGDPEVEKLERLLQEALRRDDPDLAREVLELVKKT EICGPGIDIRNDYQQLKRLENCTVIEGYLHILLISKARSYRFPKLTVITEYLLLFRVAGLESLGDLFPNLTVIRGWKLFYNYALVIFEMTNLKDIGLYNLRNITRGAIRIEKNADLCYLSTVDWSLILDAVSNNYIVGNKP 3b53316930c22b0fbd54ce077e11a454_0001_recovered_0001__4__H
SEEIEKKVKEAVEEGDPVIVFLLLAELLAETGDPEVEKLERLLQEALRRDDPDLAREVLELVKKT EICGPGIDIRNDYQQLKRLENCTVIEGYLHILLISKARSYRFPKLTVITEYLLLFRVAGLESLGDLFPNLTVIRGWKLFYNYALVIFEMTNLKDIGLYNLRNITRGAIRIEKNADLCYLSTVDWSLILDAVSNNYIVGNKP 3b53316930c22b0fbd54ce077e11a454_0001_recovered_0001__4__I
SEEKEKKVKEAVEEGDPVIVFLLLAELLAETGDPEVEKLERLLQEALRRDDPDLAREVLELVKKT EICGPGIDIRNDYQQLKRLENCTVIEGYLHILLISKARSYRFPKLTVITEYLLLFRVAGLESLGDLFPNLTVIRGWKLFYNYALVIFEMTNLKDIGLYNLRNITRGAIRIEKNADLCYLSTVDWSLILDAVSNNYIVGNKP 3b53316930c22b0fbd54ce077e11a454_0001_recovered_0001__4__K
SEEMEKKVKEAVEEGDPVIVFLLLAELLAETGDPEVEKLERLLQEALRRDDPDLAREVLELVKKT EICGPGIDIRNDYQQLKRLENCTVIEGYLHILLISKARSYRFPKLTVITEYLLLFRVAGLESLGDLFPNLTVIRGWKLFYNYALVIFEMTNLKDIGLYNLRNITRGAIRIEKNADLCYLSTVDWSLILDAVSNNYIVGNKP 3b53316930c22b0fbd54ce077e11a454_0001_recovered_0001__4__M
SEENEKKVKEAVEEGDPVIVFLLLAELLAETGDPEVEKLERLLQEALRRDDPDLAREVLELVKKT EICGPGIDIRNDYQQLKRLENCTVIEGYLHILLISKARSYRFPKLTVITEYLLLFRVAGLESLGDLFPNLTVIRGWKLFYNYALVIFEMTNLKDIGLYNLRNITRGAIRIEKNADLCYLSTVDWSLILDAVSNNYIVGNKP 3b53316930c22b0fbd54ce077e11a454_0001_recovered_0001__4__N
SEEPEKKVKEAVEEGDPVIVFLLLAELLAETGDPEVEKLERLLQEALRRDDPDLAREVLELVKKT EICGPGIDIRNDYQQLKRLENCTVIEGYLHILLISKARSYRFPKLTVITEYLLLFRVAGLESLGDLFPNLTVIRGWKLFYNYALVIFEMTNLKDIGLYNLRNITRGAIRIEKNADLCYLSTVDWSLILDAVSNNYIVGNKP 3b53316930c22b0fbd54ce077e11a454_0001_recovered_0001__4__P
SEEQEKKVKEAVEEGDPVIVFLLLAELLAETGDPEVEKLERLLQEALRRDDPDLAREVLELVKKT EICGPGIDIRNDYQQLKRLENCTVIEGYLHILLISKARSYRFPKLTVITEYLLLFRVAGLESLGDLFPNLTVIRGWKLFYNYALVIFEMTNLKDIGLYNLRNITRGAIRIEKNADLCYLSTVDWSLILDAVSNNYIVGNKP 3b53316930c22b0fbd54ce077e11a454_0001_recovered_0001__4__Q
SEEREKKVKEAVEEGDPVIVFLLLAELLAETGDPEVEKLERLLQEALRRDDPDLAREVLELVKKT EICGPGIDIRNDYQQLKRLENCTVIEGYLHILLISKARSYRFPKLTVITEYLLLFRVAGLESLGDLFPNLTVIRGWKLFYNYALVIFEMTNLKDIGLYNLRNITRGAIRIEKNADLCYLSTVDWSLILDAVSNNYIVGNKP 3b53316930c22b0fbd54ce077e11a454_0001_recovered_0001__4__R
SEESEKKVKEAVEEGDPVIVFLLLAELLAETGDPEVEKLERLLQEALRRDDPDLAREVLELVKKT EICGPGIDIRNDYQQLKRLENCTVIEGYLHILLISKARSYRFPKLTVITEYLLLFRVAGLESLGDLFPNLTVIRGWKLFYNYALVIFEMTNLKDIGLYNLRNITRGAIRIEKNADLCYLSTVDWSLILDAVSNNYIVGNKP 3b53316930c22b0fbd54ce077e11a454_0001_recovered_0001__4__S
SEETEKKVKEAVEEGDPVIVFLLLAELLAETGDPEVEKLERLLQEALRRDDPDLAREVLELVKKT EICGPGIDIRNDYQQLKRLENCTVIEGYLHILLISKARSYRFPKLTVITEYLLLFRVAGLESLGDLFPNLTVIRGWKLFYNYALVIFEMTNLKDIGLYNLRNITRGAIRIEKNADLCYLSTVDWSLILDAVSNNYIVGNKP 3b53316930c22b0fbd54ce077e11a454_0001_recovered_0001__4__T
SEEVEKKVKEAVEEGDPVIVFLLLAELLAETGDPEVEKLERLLQEALRRDDPDLAREVLELVKKT EICGPGIDIRNDYQQLKRLENCTVIEGYLHILLISKARSYRFPKLTVITEYLLLFRVAGLESLGDLFPNLTVIRGWKLFYNYALVIFEMTNLKDIGLYNLRNITRGAIRIEKNADLCYLSTVDWSLILDAVSNNYIVGNKP 3b53316930c22b0fbd54ce077e11a454_0001_recovered_0001__4__V
SEEWEKKVKEAVEEGDPVIVFLLLAELLAETGDPEVEKLERLLQEALRRDDPDLAREVLELVKKT EICGPGIDIRNDYQQLKRLENCTVIEGYLHILLISKARSYRFPKLTVITEYLLLFRVAGLESLGDLFPNLTVIRGWKLFYNYALVIFEMTNLKDIGLYNLRNITRGAIRIEKNADLCYLSTVDWSLILDAVSNNYIVGNKP 3b53316930c22b0fbd54ce077e11a454_0001_recovered_0001__4__W
SEEYEKKVKEAVEEGDPVIVFLLLAELLAETGDPEVEKLERLLQEALRRDDPDLAREVLELVKKT EICGPGIDIRNDYQQLKRLENCTVIEGYLHILLISKARSYRFPKLTVITEYLLLFRVAGLESLGDLFPNLTVIRGWKLFYNYALVIFEMTNLKDIGLYNLRNITRGAIRIEKNADLCYLSTVDWSLILDAVSNNYIVGNKP 3b53316930c22b0fbd54ce077e11a454_0001_recovered_0001__4__Y
SEELAKKVKEAVEEGDPVIVFLLLAELLAETGDPEVEKLERLLQEALRRDDPDLAREVLELVKKT EICGPGIDIRNDYQQLKRLENCTVIEGYLHILLISKARSYRFPKLTVITEYLLLFRVAGLESLGDLFPNLTVIRGWKLFYNYALVIFEMTNLKDIGLYNLRNITRGAIRIEKNADLCYLSTVDWSLILDAVSNNYIVGNKP 3b53316930c22b0fbd54ce077e11a454_0001_recovered_0001__5__A
SEELCKKVKEAVEEGDPVIVFLLLAELLAETGDPEVEKLERLLQEALRRDDPDLAREVLELVKKT EICGPGIDIRNDYQQLKRLENCTVIEGYLHILLISKARSYRFPKLTVITEYLLLFRVAGLESLGDLFPNLTVIRGWKLFYNYALVIFEMTNLKDIGLYNLRNITRGAIRIEKNADLCYLSTVDWSLILDAVSNNYIVGNKP 3b53316930c22b0fbd54ce077e11a454_0001_recovered_0001__5__C
SEELDKKVKEAVEEGDPVIVFLLLAELLAETGDPEVEKLERLLQEALRRDDPDLAREVLELVKKT EICGPGIDIRNDYQQLKRLENCTVIEGYLHILLISKARSYRFPKLTVITEYLLLFRVAGLESLGDLFPNLTVIRGWKLFYNYALVIFEMTNLKDIGLYNLRNITRGAIRIEKNADLCYLSTVDWSLILDAVSNNYIVGNKP 3b53316930c22b0fbd54ce077e11a454_0001_recovered_0001__5__D
SEELFKKVKEAVEEGDPVIVFLLLAELLAETGDPEVEKLERLLQEALRRDDPDLAREVLELVKKT EICGPGIDIRNDYQQLKRLENCTVIEGYLHILLISKARSYRFPKLTVITEYLLLFRVAGLESLGDLFPNLTVIRGWKLFYNYALVIFEMTNLKDIGLYNLRNITRGAIRIEKNADLCYLSTVDWSLILDAVSNNYIVGNKP 3b53316930c22b0fbd54ce077e11a454_0001_recovered_0001__5__F
SEELGKKVKEAVEEGDPVIVFLLLAELLAETGDPEVEKLERLLQEALRRDDPDLAREVLELVKKT EICGPGIDIRNDYQQLKRLENCTVIEGYLHILLISKARSYRFPKLTVITEYLLLFRVAGLESLGDLFPNLTVIRGWKLFYNYALVIFEMTNLKDIGLYNLRNITRGAIRIEKNADLCYLSTVDWSLILDAVSNNYIVGNKP 3b53316930c22b0fbd54ce077e11a454_0001_recovered_0001__5__G
SEELHKKVKEAVEEGDPVIVFLLLAELLAETGDPEVEKLERLLQEALRRDDPDLAREVLELVKKT EICGPGIDIRNDYQQLKRLENCTVIEGYLHILLISKARSYRFPKLTVITEYLLLFRVAGLESLGDLFPNLTVIRGWKLFYNYALVIFEMTNLKDIGLYNLRNITRGAIRIEKNADLCYLSTVDWSLILDAVSNNYIVGNKP 3b53316930c22b0fbd54ce077e11a454_0001_recovered_0001__5__H
SEELIKKVKEAVEEGDPVIVFLLLAELLAETGDPEVEKLERLLQEALRRDDPDLAREVLELVKKT EICGPGIDIRNDYQQLKRLENCTVIEGYLHILLISKARSYRFPKLTVITEYLLLFRVAGLESLGDLFPNLTVIRGWKLFYNYALVIFEMTNLKDIGLYNLRNITRGAIRIEKNADLCYLSTVDWSLILDAVSNNYIVGNKP 3b53316930c22b0fbd54ce077e11a454_0001_recovered_0001__5__I
SEELKKKVKEAVEEGDPVIVFLLLAELLAETGDPEVEKLERLLQEALRRDDPDLAREVLELVKKT EICGPGIDIRNDYQQLKRLENCTVIEGYLHILLISKARSYRFPKLTVITEYLLLFRVAGLESLGDLFPNLTVIRGWKLFYNYALVIFEMTNLKDIGLYNLRNITRGAIRIEKNADLCYLSTVDWSLILDAVSNNYIVGNKP 3b53316930c22b0fbd54ce077e11a454_0001_recovered_0001__5__K
SEELLKKVKEAVEEGDPVIVFLLLAELLAETGDPEVEKLERLLQEALRRDDPDLAREVLELVKKT EICGPGIDIRNDYQQLKRLENCTVIEGYLHILLISKARSYRFPKLTVITEYLLLFRVAGLESLGDLFPNLTVIRGWKLFYNYALVIFEMTNLKDIGLYNLRNITRGAIRIEKNADLCYLSTVDWSLILDAVSNNYIVGNKP 3b53316930c22b0fbd54ce077e11a454_0001_recovered_0001__5__L
SEELMKKVKEAVEEGDPVIVFLLLAELLAETGDPEVEKLERLLQEALRRDDPDLAREVLELVKKT EICGPGIDIRNDYQQLKRLENCTVIEGYLHILLISKARSYRFPKLTVITEYLLLFRVAGLESLGDLFPNLTVIRGWKLFYNYALVIFEMTNLKDIGLYNLRNITRGAIRIEKNADLCYLSTVDWSLILDAVSNNYIVGNKP 3b53316930c22b0fbd54ce077e11a454_0001_recovered_0001__5__M
SEELNKKVKEAVEEGDPVIVFLLLAELLAETGDPEVEKLERLLQEALRRDDPDLAREVLELVKKT EICGPGIDIRNDYQQLKRLENCTVIEGYLHILLISKARSYRFPKLTVITEYLLLFRVAGLESLGDLFPNLTVIRGWKLFYNYALVIFEMTNLKDIGLYNLRNITRGAIRIEKNADLCYLSTVDWSLILDAVSNNYIVGNKP 3b53316930c22b0fbd54ce077e11a454_0001_recovered_0001__5__N
SEELPKKVKEAVEEGDPVIVFLLLAELLAETGDPEVEKLERLLQEALRRDDPDLAREVLELVKKT EICGPGIDIRNDYQQLKRLENCTVIEGYLHILLISKARSYRFPKLTVITEYLLLFRVAGLESLGDLFPNLTVIRGWKLFYNYALVIFEMTNLKDIGLYNLRNITRGAIRIEKNADLCYLSTVDWSLILDAVSNNYIVGNKP 3b53316930c22b0fbd54ce077e11a454_0001_recovered_0001__5__P
SEELQKKVKEAVEEGDPVIVFLLLAELLAETGDPEVEKLERLLQEALRRDDPDLAREVLELVKKT EICGPGIDIRNDYQQLKRLENCTVIEGYLHILLISKARSYRFPKLTVITEYLLLFRVAGLESLGDLFPNLTVIRGWKLFYNYALVIFEMTNLKDIGLYNLRNITRGAIRIEKNADLCYLSTVDWSLILDAVSNNYIVGNKP 3b53316930c22b0fbd54ce077e11a454_0001_recovered_0001__5__Q
SEELRKKVKEAVEEGDPVIVFLLLAELLAETGDPEVEKLERLLQEALRRDDPDLAREVLELVKKT EICGPGIDIRNDYQQLKRLENCTVIEGYLHILLISKARSYRFPKLTVITEYLLLFRVAGLESLGDLFPNLTVIRGWKLFYNYALVIFEMTNLKDIGLYNLRNITRGAIRIEKNADLCYLSTVDWSLILDAVSNNYIVGNKP 3b53316930c22b0fbd54ce077e11a454_0001_recovered_0001__5__R
SEELSKKVKEAVEEGDPVIVFLLLAELLAETGDPEVEKLERLLQEALRRDDPDLAREVLELVKKT EICGPGIDIRNDYQQLKRLENCTVIEGYLHILLISKARSYRFPKLTVITEYLLLFRVAGLESLGDLFPNLTVIRGWKLFYNYALVIFEMTNLKDIGLYNLRNITRGAIRIEKNADLCYLSTVDWSLILDAVSNNYIVGNKP 3b53316930c22b0fbd54ce077e11a454_0001_recovered_0001__5__S
SEELTKKVKEAVEEGDPVIVFLLLAELLAETGDPEVEKLERLLQEALRRDDPDLAREVLELVKKT EICGPGIDIRNDYQQLKRLENCTVIEGYLHILLISKARSYRFPKLTVITEYLLLFRVAGLESLGDLFPNLTVIRGWKLFYNYALVIFEMTNLKDIGLYNLRNITRGAIRIEKNADLCYLSTVDWSLILDAVSNNYIVGNKP 3b53316930c22b0fbd54ce077e11a454_0001_recovered_0001__5__T
SEELVKKVKEAVEEGDPVIVFLLLAELLAETGDPEVEKLERLLQEALRRDDPDLAREVLELVKKT EICGPGIDIRNDYQQLKRLENCTVIEGYLHILLISKARSYRFPKLTVITEYLLLFRVAGLESLGDLFPNLTVIRGWKLFYNYALVIFEMTNLKDIGLYNLRNITRGAIRIEKNADLCYLSTVDWSLILDAVSNNYIVGNKP 3b53316930c22b0fbd54ce077e11a454_0001_recovered_0001__5__V
SEELWKKVKEAVEEGDPVIVFLLLAELLAETGDPEVEKLERLLQEALRRDDPDLAREVLELVKKT EICGPGIDIRNDYQQLKRLENCTVIEGYLHILLISKARSYRFPKLTVITEYLLLFRVAGLESLGDLFPNLTVIRGWKLFYNYALVIFEMTNLKDIGLYNLRNITRGAIRIEKNADLCYLSTVDWSLILDAVSNNYIVGNKP 3b53316930c22b0fbd54ce077e11a454_0001_recovered_0001__5__W
SEELYKKVKEAVEEGDPVIVFLLLAELLAETGDPEVEKLERLLQEALRRDDPDLAREVLELVKKT EICGPGIDIRNDYQQLKRLENCTVIEGYLHILLISKARSYRFPKLTVITEYLLLFRVAGLESLGDLFPNLTVIRGWKLFYNYALVIFEMTNLKDIGLYNLRNITRGAIRIEKNADLCYLSTVDWSLILDAVSNNYIVGNKP 3b53316930c22b0fbd54ce077e11a454_0001_recovered_0001__5__Y
SEELEAKVKEAVEEGDPVIVFLLLAELLAETGDPEVEKLERLLQEALRRDDPDLAREVLELVKKT EICGPGIDIRNDYQQLKRLENCTVIEGYLHILLISKARSYRFPKLTVITEYLLLFRVAGLESLGDLFPNLTVIRGWKLFYNYALVIFEMTNLKDIGLYNLRNITRGAIRIEKNADLCYLSTVDWSLILDAVSNNYIVGNKP 3b53316930c22b0fbd54ce077e11a454_0001_recovered_0001__6__A
SEELECKVKEAVEEGDPVIVFLLLAELLAETGDPEVEKLERLLQEALRRDDPDLAREVLELVKKT EICGPGIDIRNDYQQLKRLENCTVIEGYLHILLISKARSYRFPKLTVITEYLLLFRVAGLESLGDLFPNLTVIRGWKLFYNYALVIFEMTNLKDIGLYNLRNITRGAIRIEKNADLCYLSTVDWSLILDAVSNNYIVGNKP 3b53316930c22b0fbd54ce077e11a454_0001_recovered_0001__6__C
SEELEDKVKEAVEEGDPVIVFLLLAELLAETGDPEVEKLERLLQEALRRDDPDLAREVLELVKKT EICGPGIDIRNDYQQLKRLENCTVIEGYLHILLISKARSYRFPKLTVITEYLLLFRVAGLESLGDLFPNLTVIRGWKLFYNYALVIFEMTNLKDIGLYNLRNITRGAIRIEKNADLCYLSTVDWSLILDAVSNNYIVGNKP 3b53316930c22b0fbd54ce077e11a454_0001_recovered_0001__6__D
SEELEEKVKEAVEEGDPVIVFLLLAELLAETGDPEVEKLERLLQEALRRDDPDLAREVLELVKKT EICGPGIDIRNDYQQLKRLENCTVIEGYLHILLISKARSYRFPKLTVITEYLLLFRVAGLESLGDLFPNLTVIRGWKLFYNYALVIFEMTNLKDIGLYNLRNITRGAIRIEKNADLCYLSTVDWSLILDAVSNNYIVGNKP 3b53316930c22b0fbd54ce077e11a454_0001_recovered_0001__6__E
SEELEFKVKEAVEEGDPVIVFLLLAELLAETGDPEVEKLERLLQEALRRDDPDLAREVLELVKKT EICGPGIDIRNDYQQLKRLENCTVIEGYLHILLISKARSYRFPKLTVITEYLLLFRVAGLESLGDLFPNLTVIRGWKLFYNYALVIFEMTNLKDIGLYNLRNITRGAIRIEKNADLCYLSTVDWSLILDAVSNNYIVGNKP 3b53316930c22b0fbd54ce077e11a454_0001_recovered_0001__6__F
SEELEGKVKEAVEEGDPVIVFLLLAELLAETGDPEVEKLERLLQEALRRDDPDLAREVLELVKKT EICGPGIDIRNDYQQLKRLENCTVIEGYLHILLISKARSYRFPKLTVITEYLLLFRVAGLESLGDLFPNLTVIRGWKLFYNYALVIFEMTNLKDIGLYNLRNITRGAIRIEKNADLCYLSTVDWSLILDAVSNNYIVGNKP 3b53316930c22b0fbd54ce077e11a454_0001_recovered_0001__6__G
SEELEHKVKEAVEEGDPVIVFLLLAELLAETGDPEVEKLERLLQEALRRDDPDLAREVLELVKKT EICGPGIDIRNDYQQLKRLENCTVIEGYLHILLISKARSYRFPKLTVITEYLLLFRVAGLESLGDLFPNLTVIRGWKLFYNYALVIFEMTNLKDIGLYNLRNITRGAIRIEKNADLCYLSTVDWSLILDAVSNNYIVGNKP 3b53316930c22b0fbd54ce077e11a454_0001_recovered_0001__6__H
SEELEIKVKEAVEEGDPVIVFLLLAELLAETGDPEVEKLERLLQEALRRDDPDLAREVLELVKKT EICGPGIDIRNDYQQLKRLENCTVIEGYLHILLISKARSYRFPKLTVITEYLLLFRVAGLESLGDLFPNLTVIRGWKLFYNYALVIFEMTNLKDIGLYNLRNITRGAIRIEKNADLCYLSTVDWSLILDAVSNNYIVGNKP 3b53316930c22b0fbd54ce077e11a454_0001_recovered_0001__6__I
SEELELKVKEAVEEGDPVIVFLLLAELLAETGDPEVEKLERLLQEALRRDDPDLAREVLELVKKT EICGPGIDIRNDYQQLKRLENCTVIEGYLHILLISKARSYRFPKLTVITEYLLLFRVAGLESLGDLFPNLTVIRGWKLFYNYALVIFEMTNLKDIGLYNLRNITRGAIRIEKNADLCYLSTVDWSLILDAVSNNYIVGNKP 3b53316930c22b0fbd54ce077e11a454_0001_recovered_0001__6__L
SEELEMKVKEAVEEGDPVIVFLLLAELLAETGDPEVEKLERLLQEALRRDDPDLAREVLELVKKT EICGPGIDIRNDYQQLKRLENCTVIEGYLHILLISKARSYRFPKLTVITEYLLLFRVAGLESLGDLFPNLTVIRGWKLFYNYALVIFEMTNLKDIGLYNLRNITRGAIRIEKNADLCYLSTVDWSLILDAVSNNYIVGNKP 3b53316930c22b0fbd54ce077e11a454_0001_recovered_0001__6__M
SEELENKVKEAVEEGDPVIVFLLLAELLAETGDPEVEKLERLLQEALRRDDPDLAREVLELVKKT EICGPGIDIRNDYQQLKRLENCTVIEGYLHILLISKARSYRFPKLTVITEYLLLFRVAGLESLGDLFPNLTVIRGWKLFYNYALVIFEMTNLKDIGLYNLRNITRGAIRIEKNADLCYLSTVDWSLILDAVSNNYIVGNKP 3b53316930c22b0fbd54ce077e11a454_0001_recovered_0001__6__N
SEELEPKVKEAVEEGDPVIVFLLLAELLAETGDPEVEKLERLLQEALRRDDPDLAREVLELVKKT EICGPGIDIRNDYQQLKRLENCTVIEGYLHILLISKARSYRFPKLTVITEYLLLFRVAGLESLGDLFPNLTVIRGWKLFYNYALVIFEMTNLKDIGLYNLRNITRGAIRIEKNADLCYLSTVDWSLILDAVSNNYIVGNKP 3b53316930c22b0fbd54ce077e11a454_0001_recovered_0001__6__P
SEELEQKVKEAVEEGDPVIVFLLLAELLAETGDPEVEKLERLLQEALRRDDPDLAREVLELVKKT EICGPGIDIRNDYQQLKRLENCTVIEGYLHILLISKARSYRFPKLTVITEYLLLFRVAGLESLGDLFPNLTVIRGWKLFYNYALVIFEMTNLKDIGLYNLRNITRGAIRIEKNADLCYLSTVDWSLILDAVSNNYIVGNKP 3b53316930c22b0fbd54ce077e11a454_0001_recovered_0001__6__Q
SEELERKVKEAVEEGDPVIVFLLLAELLAETGDPEVEKLERLLQEALRRDDPDLAREVLELVKKT EICGPGIDIRNDYQQLKRLENCTVIEGYLHILLISKARSYRFPKLTVITEYLLLFRVAGLESLGDLFPNLTVIRGWKLFYNYALVIFEMTNLKDIGLYNLRNITRGAIRIEKNADLCYLSTVDWSLILDAVSNNYIVGNKP 3b53316930c22b0fbd54ce077e11a454_0001_recovered_0001__6__R
SEELESKVKEAVEEGDPVIVFLLLAELLAETGDPEVEKLERLLQEALRRDDPDLAREVLELVKKT EICGPGIDIRNDYQQLKRLENCTVIEGYLHILLISKARSYRFPKLTVITEYLLLFRVAGLESLGDLFPNLTVIRGWKLFYNYALVIFEMTNLKDIGLYNLRNITRGAIRIEKNADLCYLSTVDWSLILDAVSNNYIVGNKP 3b53316930c22b0fbd54ce077e11a454_0001_recovered_0001__6__S
SEELETKVKEAVEEGDPVIVFLLLAELLAETGDPEVEKLERLLQEALRRDDPDLAREVLELVKKT EICGPGIDIRNDYQQLKRLENCTVIEGYLHILLISKARSYRFPKLTVITEYLLLFRVAGLESLGDLFPNLTVIRGWKLFYNYALVIFEMTNLKDIGLYNLRNITRGAIRIEKNADLCYLSTVDWSLILDAVSNNYIVGNKP 3b53316930c22b0fbd54ce077e11a454_0001_recovered_0001__6__T
SEELEVKVKEAVEEGDPVIVFLLLAELLAETGDPEVEKLERLLQEALRRDDPDLAREVLELVKKT EICGPGIDIRNDYQQLKRLENCTVIEGYLHILLISKARSYRFPKLTVITEYLLLFRVAGLESLGDLFPNLTVIRGWKLFYNYALVIFEMTNLKDIGLYNLRNITRGAIRIEKNADLCYLSTVDWSLILDAVSNNYIVGNKP 3b53316930c22b0fbd54ce077e11a454_0001_recovered_0001__6__V
SEELEWKVKEAVEEGDPVIVFLLLAELLAETGDPEVEKLERLLQEALRRDDPDLAREVLELVKKT EICGPGIDIRNDYQQLKRLENCTVIEGYLHILLISKARSYRFPKLTVITEYLLLFRVAGLESLGDLFPNLTVIRGWKLFYNYALVIFEMTNLKDIGLYNLRNITRGAIRIEKNADLCYLSTVDWSLILDAVSNNYIVGNKP 3b53316930c22b0fbd54ce077e11a454_0001_recovered_0001__6__W
SEELEYKVKEAVEEGDPVIVFLLLAELLAETGDPEVEKLERLLQEALRRDDPDLAREVLELVKKT EICGPGIDIRNDYQQLKRLENCTVIEGYLHILLISKARSYRFPKLTVITEYLLLFRVAGLESLGDLFPNLTVIRGWKLFYNYALVIFEMTNLKDIGLYNLRNITRGAIRIEKNADLCYLSTVDWSLILDAVSNNYIVGNKP 3b53316930c22b0fbd54ce077e11a454_0001_recovered_0001__6__Y
SEELEKAVKEAVEEGDPVIVFLLLAELLAETGDPEVEKLERLLQEALRRDDPDLAREVLELVKKT EICGPGIDIRNDYQQLKRLENCTVIEGYLHILLISKARSYRFPKLTVITEYLLLFRVAGLESLGDLFPNLTVIRGWKLFYNYALVIFEMTNLKDIGLYNLRNITRGAIRIEKNADLCYLSTVDWSLILDAVSNNYIVGNKP 3b53316930c22b0fbd54ce077e11a454_0001_recovered_0001__7__A
SEELEKCVKEAVEEGDPVIVFLLLAELLAETGDPEVEKLERLLQEALRRDDPDLAREVLELVKKT EICGPGIDIRNDYQQLKRLENCTVIEGYLHILLISKARSYRFPKLTVITEYLLLFRVAGLESLGDLFPNLTVIRGWKLFYNYALVIFEMTNLKDIGLYNLRNITRGAIRIEKNADLCYLSTVDWSLILDAVSNNYIVGNKP 3b53316930c22b0fbd54ce077e11a454_0001_recovered_0001__7__C
SEELEKDVKEAVEEGDPVIVFLLLAELLAETGDPEVEKLERLLQEALRRDDPDLAREVLELVKKT EICGPGIDIRNDYQQLKRLENCTVIEGYLHILLISKARSYRFPKLTVITEYLLLFRVAGLESLGDLFPNLTVIRGWKLFYNYALVIFEMTNLKDIGLYNLRNITRGAIRIEKNADLCYLSTVDWSLILDAVSNNYIVGNKP 3b53316930c22b0fbd54ce077e11a454_0001_recovered_0001__7__D
SEELEKEVKEAVEEGDPVIVFLLLAELLAETGDPEVEKLERLLQEALRRDDPDLAREVLELVKKT EICGPGIDIRNDYQQLKRLENCTVIEGYLHILLISKARSYRFPKLTVITEYLLLFRVAGLESLGDLFPNLTVIRGWKLFYNYALVIFEMTNLKDIGLYNLRNITRGAIRIEKNADLCYLSTVDWSLILDAVSNNYIVGNKP 3b53316930c22b0fbd54ce077e11a454_0001_recovered_0001__7__E
SEELEKFVKEAVEEGDPVIVFLLLAELLAETGDPEVEKLERLLQEALRRDDPDLAREVLELVKKT EICGPGIDIRNDYQQLKRLENCTVIEGYLHILLISKARSYRFPKLTVITEYLLLFRVAGLESLGDLFPNLTVIRGWKLFYNYALVIFEMTNLKDIGLYNLRNITRGAIRIEKNADLCYLSTVDWSLILDAVSNNYIVGNKP 3b53316930c22b0fbd54ce077e11a454_0001_recovered_0001__7__F
SEELEKGVKEAVEEGDPVIVFLLLAELLAETGDPEVEKLERLLQEALRRDDPDLAREVLELVKKT EICGPGIDIRNDYQQLKRLENCTVIEGYLHILLISKARSYRFPKLTVITEYLLLFRVAGLESLGDLFPNLTVIRGWKLFYNYALVIFEMTNLKDIGLYNLRNITRGAIRIEKNADLCYLSTVDWSLILDAVSNNYIVGNKP 3b53316930c22b0fbd54ce077e11a454_0001_recovered_0001__7__G
SEELEKHVKEAVEEGDPVIVFLLLAELLAETGDPEVEKLERLLQEALRRDDPDLAREVLELVKKT EICGPGIDIRNDYQQLKRLENCTVIEGYLHILLISKARSYRFPKLTVITEYLLLFRVAGLESLGDLFPNLTVIRGWKLFYNYALVIFEMTNLKDIGLYNLRNITRGAIRIEKNADLCYLSTVDWSLILDAVSNNYIVGNKP 3b53316930c22b0fbd54ce077e11a454_0001_recovered_0001__7__H
SEELEKIVKEAVEEGDPVIVFLLLAELLAETGDPEVEKLERLLQEALRRDDPDLAREVLELVKKT EICGPGIDIRNDYQQLKRLENCTVIEGYLHILLISKARSYRFPKLTVITEYLLLFRVAGLESLGDLFPNLTVIRGWKLFYNYALVIFEMTNLKDIGLYNLRNITRGAIRIEKNADLCYLSTVDWSLILDAVSNNYIVGNKP 3b53316930c22b0fbd54ce077e11a454_0001_recovered_0001__7__I
SEELEKLVKEAVEEGDPVIVFLLLAELLAETGDPEVEKLERLLQEALRRDDPDLAREVLELVKKT EICGPGIDIRNDYQQLKRLENCTVIEGYLHILLISKARSYRFPKLTVITEYLLLFRVAGLESLGDLFPNLTVIRGWKLFYNYALVIFEMTNLKDIGLYNLRNITRGAIRIEKNADLCYLSTVDWSLILDAVSNNYIVGNKP 3b53316930c22b0fbd54ce077e11a454_0001_recovered_0001__7__L
SEELEKMVKEAVEEGDPVIVFLLLAELLAETGDPEVEKLERLLQEALRRDDPDLAREVLELVKKT EICGPGIDIRNDYQQLKRLENCTVIEGYLHILLISKARSYRFPKLTVITEYLLLFRVAGLESLGDLFPNLTVIRGWKLFYNYALVIFEMTNLKDIGLYNLRNITRGAIRIEKNADLCYLSTVDWSLILDAVSNNYIVGNKP 3b53316930c22b0fbd54ce077e11a454_0001_recovered_0001__7__M
SEELEKNVKEAVEEGDPVIVFLLLAELLAETGDPEVEKLERLLQEALRRDDPDLAREVLELVKKT EICGPGIDIRNDYQQLKRLENCTVIEGYLHILLISKARSYRFPKLTVITEYLLLFRVAGLESLGDLFPNLTVIRGWKLFYNYALVIFEMTNLKDIGLYNLRNITRGAIRIEKNADLCYLSTVDWSLILDAVSNNYIVGNKP 3b53316930c22b0fbd54ce077e11a454_0001_recovered_0001__7__N
SEELEKPVKEAVEEGDPVIVFLLLAELLAETGDPEVEKLERLLQEALRRDDPDLAREVLELVKKT EICGPGIDIRNDYQQLKRLENCTVIEGYLHILLISKARSYRFPKLTVITEYLLLFRVAGLESLGDLFPNLTVIRGWKLFYNYALVIFEMTNLKDIGLYNLRNITRGAIRIEKNADLCYLSTVDWSLILDAVSNNYIVGNKP 3b53316930c22b0fbd54ce077e11a454_0001_recovered_0001__7__P
SEELEKQVKEAVEEGDPVIVFLLLAELLAETGDPEVEKLERLLQEALRRDDPDLAREVLELVKKT EICGPGIDIRNDYQQLKRLENCTVIEGYLHILLISKARSYRFPKLTVITEYLLLFRVAGLESLGDLFPNLTVIRGWKLFYNYALVIFEMTNLKDIGLYNLRNITRGAIRIEKNADLCYLSTVDWSLILDAVSNNYIVGNKP 3b53316930c22b0fbd54ce077e11a454_0001_recovered_0001__7__Q
SEELEKRVKEAVEEGDPVIVFLLLAELLAETGDPEVEKLERLLQEALRRDDPDLAREVLELVKKT EICGPGIDIRNDYQQLKRLENCTVIEGYLHILLISKARSYRFPKLTVITEYLLLFRVAGLESLGDLFPNLTVIRGWKLFYNYALVIFEMTNLKDIGLYNLRNITRGAIRIEKNADLCYLSTVDWSLILDAVSNNYIVGNKP 3b53316930c22b0fbd54ce077e11a454_0001_recovered_0001__7__R
SEELEKSVKEAVEEGDPVIVFLLLAELLAETGDPEVEKLERLLQEALRRDDPDLAREVLELVKKT EICGPGIDIRNDYQQLKRLENCTVIEGYLHILLISKARSYRFPKLTVITEYLLLFRVAGLESLGDLFPNLTVIRGWKLFYNYALVIFEMTNLKDIGLYNLRNITRGAIRIEKNADLCYLSTVDWSLILDAVSNNYIVGNKP 3b53316930c22b0fbd54ce077e11a454_0001_recovered_0001__7__S
SEELEKTVKEAVEEGDPVIVFLLLAELLAETGDPEVEKLERLLQEALRRDDPDLAREVLELVKKT EICGPGIDIRNDYQQLKRLENCTVIEGYLHILLISKARSYRFPKLTVITEYLLLFRVAGLESLGDLFPNLTVIRGWKLFYNYALVIFEMTNLKDIGLYNLRNITRGAIRIEKNADLCYLSTVDWSLILDAVSNNYIVGNKP 3b53316930c22b0fbd54ce077e11a454_0001_recovered_0001__7__T
SEELEKVVKEAVEEGDPVIVFLLLAELLAETGDPEVEKLERLLQEALRRDDPDLAREVLELVKKT EICGPGIDIRNDYQQLKRLENCTVIEGYLHILLISKARSYRFPKLTVITEYLLLFRVAGLESLGDLFPNLTVIRGWKLFYNYALVIFEMTNLKDIGLYNLRNITRGAIRIEKNADLCYLSTVDWSLILDAVSNNYIVGNKP 3b53316930c22b0fbd54ce077e11a454_0001_recovered_0001__7__V
SEELEKWVKEAVEEGDPVIVFLLLAELLAETGDPEVEKLERLLQEALRRDDPDLAREVLELVKKT EICGPGIDIRNDYQQLKRLENCTVIEGYLHILLISKARSYRFPKLTVITEYLLLFRVAGLESLGDLFPNLTVIRGWKLFYNYALVIFEMTNLKDIGLYNLRNITRGAIRIEKNADLCYLSTVDWSLILDAVSNNYIVGNKP 3b53316930c22b0fbd54ce077e11a454_0001_recovered_0001__7__W
SEELEKYVKEAVEEGDPVIVFLLLAELLAETGDPEVEKLERLLQEALRRDDPDLAREVLELVKKT EICGPGIDIRNDYQQLKRLENCTVIEGYLHILLISKARSYRFPKLTVITEYLLLFRVAGLESLGDLFPNLTVIRGWKLFYNYALVIFEMTNLKDIGLYNLRNITRGAIRIEKNADLCYLSTVDWSLILDAVSNNYIVGNKP 3b53316930c22b0fbd54ce077e11a454_0001_recovered_0001__7__Y
SEELEKKAKEAVEEGDPVIVFLLLAELLAETGDPEVEKLERLLQEALRRDDPDLAREVLELVKKT EICGPGIDIRNDYQQLKRLENCTVIEGYLHILLISKARSYRFPKLTVITEYLLLFRVAGLESLGDLFPNLTVIRGWKLFYNYALVIFEMTNLKDIGLYNLRNITRGAIRIEKNADLCYLSTVDWSLILDAVSNNYIVGNKP 3b53316930c22b0fbd54ce077e11a454_0001_recovered_0001__8__A
SEELEKKCKEAVEEGDPVIVFLLLAELLAETGDPEVEKLERLLQEALRRDDPDLAREVLELVKKT EICGPGIDIRNDYQQLKRLENCTVIEGYLHILLISKARSYRFPKLTVITEYLLLFRVAGLESLGDLFPNLTVIRGWKLFYNYALVIFEMTNLKDIGLYNLRNITRGAIRIEKNADLCYLSTVDWSLILDAVSNNYIVGNKP 3b53316930c22b0fbd54ce077e11a454_0001_recovered_0001__8__C
SEELEKKDKEAVEEGDPVIVFLLLAELLAETGDPEVEKLERLLQEALRRDDPDLAREVLELVKKT EICGPGIDIRNDYQQLKRLENCTVIEGYLHILLISKARSYRFPKLTVITEYLLLFRVAGLESLGDLFPNLTVIRGWKLFYNYALVIFEMTNLKDIGLYNLRNITRGAIRIEKNADLCYLSTVDWSLILDAVSNNYIVGNKP 3b53316930c22b0fbd54ce077e11a454_0001_recovered_0001__8__D
SEELEKKEKEAVEEGDPVIVFLLLAELLAETGDPEVEKLERLLQEALRRDDPDLAREVLELVKKT EICGPGIDIRNDYQQLKRLENCTVIEGYLHILLISKARSYRFPKLTVITEYLLLFRVAGLESLGDLFPNLTVIRGWKLFYNYALVIFEMTNLKDIGLYNLRNITRGAIRIEKNADLCYLSTVDWSLILDAVSNNYIVGNKP 3b53316930c22b0fbd54ce077e11a454_0001_recovered_0001__8__E
SEELEKKFKEAVEEGDPVIVFLLLAELLAETGDPEVEKLERLLQEALRRDDPDLAREVLELVKKT EICGPGIDIRNDYQQLKRLENCTVIEGYLHILLISKARSYRFPKLTVITEYLLLFRVAGLESLGDLFPNLTVIRGWKLFYNYALVIFEMTNLKDIGLYNLRNITRGAIRIEKNADLCYLSTVDWSLILDAVSNNYIVGNKP 3b53316930c22b0fbd54ce077e11a454_0001_recovered_0001__8__F
SEELEKKGKEAVEEGDPVIVFLLLAELLAETGDPEVEKLERLLQEALRRDDPDLAREVLELVKKT EICGPGIDIRNDYQQLKRLENCTVIEGYLHILLISKARSYRFPKLTVITEYLLLFRVAGLESLGDLFPNLTVIRGWKLFYNYALVIFEMTNLKDIGLYNLRNITRGAIRIEKNADLCYLSTVDWSLILDAVSNNYIVGNKP 3b53316930c22b0fbd54ce077e11a454_0001_recovered_0001__8__G
SEELEKKHKEAVEEGDPVIVFLLLAELLAETGDPEVEKLERLLQEALRRDDPDLAREVLELVKKT EICGPGIDIRNDYQQLKRLENCTVIEGYLHILLISKARSYRFPKLTVITEYLLLFRVAGLESLGDLFPNLTVIRGWKLFYNYALVIFEMTNLKDIGLYNLRNITRGAIRIEKNADLCYLSTVDWSLILDAVSNNYIVGNKP 3b53316930c22b0fbd54ce077e11a454_0001_recovered_0001__8__H
SEELEKKIKEAVEEGDPVIVFLLLAELLAETGDPEVEKLERLLQEALRRDDPDLAREVLELVKKT EICGPGIDIRNDYQQLKRLENCTVIEGYLHILLISKARSYRFPKLTVITEYLLLFRVAGLESLGDLFPNLTVIRGWKLFYNYALVIFEMTNLKDIGLYNLRNITRGAIRIEKNADLCYLSTVDWSLILDAVSNNYIVGNKP 3b53316930c22b0fbd54ce077e11a454_0001_recovered_0001__8__I
SEELEKKKKEAVEEGDPVIVFLLLAELLAETGDPEVEKLERLLQEALRRDDPDLAREVLELVKKT EICGPGIDIRNDYQQLKRLENCTVIEGYLHILLISKARSYRFPKLTVITEYLLLFRVAGLESLGDLFPNLTVIRGWKLFYNYALVIFEMTNLKDIGLYNLRNITRGAIRIEKNADLCYLSTVDWSLILDAVSNNYIVGNKP 3b53316930c22b0fbd54ce077e11a454_0001_recovered_0001__8__K
SEELEKKLKEAVEEGDPVIVFLLLAELLAETGDPEVEKLERLLQEALRRDDPDLAREVLELVKKT EICGPGIDIRNDYQQLKRLENCTVIEGYLHILLISKARSYRFPKLTVITEYLLLFRVAGLESLGDLFPNLTVIRGWKLFYNYALVIFEMTNLKDIGLYNLRNITRGAIRIEKNADLCYLSTVDWSLILDAVSNNYIVGNKP 3b53316930c22b0fbd54ce077e11a454_0001_recovered_0001__8__L
SEELEKKMKEAVEEGDPVIVFLLLAELLAETGDPEVEKLERLLQEALRRDDPDLAREVLELVKKT EICGPGIDIRNDYQQLKRLENCTVIEGYLHILLISKARSYRFPKLTVITEYLLLFRVAGLESLGDLFPNLTVIRGWKLFYNYALVIFEMTNLKDIGLYNLRNITRGAIRIEKNADLCYLSTVDWSLILDAVSNNYIVGNKP 3b53316930c22b0fbd54ce077e11a454_0001_recovered_0001__8__M
SEELEKKNKEAVEEGDPVIVFLLLAELLAETGDPEVEKLERLLQEALRRDDPDLAREVLELVKKT EICGPGIDIRNDYQQLKRLENCTVIEGYLHILLISKARSYRFPKLTVITEYLLLFRVAGLESLGDLFPNLTVIRGWKLFYNYALVIFEMTNLKDIGLYNLRNITRGAIRIEKNADLCYLSTVDWSLILDAVSNNYIVGNKP 3b53316930c22b0fbd54ce077e11a454_0001_recovered_0001__8__N
SEELEKKPKEAVEEGDPVIVFLLLAELLAETGDPEVEKLERLLQEALRRDDPDLAREVLELVKKT EICGPGIDIRNDYQQLKRLENCTVIEGYLHILLISKARSYRFPKLTVITEYLLLFRVAGLESLGDLFPNLTVIRGWKLFYNYALVIFEMTNLKDIGLYNLRNITRGAIRIEKNADLCYLSTVDWSLILDAVSNNYIVGNKP 3b53316930c22b0fbd54ce077e11a454_0001_recovered_0001__8__P
SEELEKKQKEAVEEGDPVIVFLLLAELLAETGDPEVEKLERLLQEALRRDDPDLAREVLELVKKT EICGPGIDIRNDYQQLKRLENCTVIEGYLHILLISKARSYRFPKLTVITEYLLLFRVAGLESLGDLFPNLTVIRGWKLFYNYALVIFEMTNLKDIGLYNLRNITRGAIRIEKNADLCYLSTVDWSLILDAVSNNYIVGNKP 3b53316930c22b0fbd54ce077e11a454_0001_recovered_0001__8__Q
SEELEKKRKEAVEEGDPVIVFLLLAELLAETGDPEVEKLERLLQEALRRDDPDLAREVLELVKKT EICGPGIDIRNDYQQLKRLENCTVIEGYLHILLISKARSYRFPKLTVITEYLLLFRVAGLESLGDLFPNLTVIRGWKLFYNYALVIFEMTNLKDIGLYNLRNITRGAIRIEKNADLCYLSTVDWSLILDAVSNNYIVGNKP 3b53316930c22b0fbd54ce077e11a454_0001_recovered_0001__8__R
SEELEKKSKEAVEEGDPVIVFLLLAELLAETGDPEVEKLERLLQEALRRDDPDLAREVLELVKKT EICGPGIDIRNDYQQLKRLENCTVIEGYLHILLISKARSYRFPKLTVITEYLLLFRVAGLESLGDLFPNLTVIRGWKLFYNYALVIFEMTNLKDIGLYNLRNITRGAIRIEKNADLCYLSTVDWSLILDAVSNNYIVGNKP 3b53316930c22b0fbd54ce077e11a454_0001_recovered_0001__8__S
SEELEKKTKEAVEEGDPVIVFLLLAELLAETGDPEVEKLERLLQEALRRDDPDLAREVLELVKKT EICGPGIDIRNDYQQLKRLENCTVIEGYLHILLISKARSYRFPKLTVITEYLLLFRVAGLESLGDLFPNLTVIRGWKLFYNYALVIFEMTNLKDIGLYNLRNITRGAIRIEKNADLCYLSTVDWSLILDAVSNNYIVGNKP 3b53316930c22b0fbd54ce077e11a454_0001_recovered_0001__8__T
SEELEKKWKEAVEEGDPVIVFLLLAELLAETGDPEVEKLERLLQEALRRDDPDLAREVLELVKKT EICGPGIDIRNDYQQLKRLENCTVIEGYLHILLISKARSYRFPKLTVITEYLLLFRVAGLESLGDLFPNLTVIRGWKLFYNYALVIFEMTNLKDIGLYNLRNITRGAIRIEKNADLCYLSTVDWSLILDAVSNNYIVGNKP 3b53316930c22b0fbd54ce077e11a454_0001_recovered_0001__8__W
SEELEKKYKEAVEEGDPVIVFLLLAELLAETGDPEVEKLERLLQEALRRDDPDLAREVLELVKKT EICGPGIDIRNDYQQLKRLENCTVIEGYLHILLISKARSYRFPKLTVITEYLLLFRVAGLESLGDLFPNLTVIRGWKLFYNYALVIFEMTNLKDIGLYNLRNITRGAIRIEKNADLCYLSTVDWSLILDAVSNNYIVGNKP 3b53316930c22b0fbd54ce077e11a454_0001_recovered_0001__8__Y
SEELEKKVAEAVEEGDPVIVFLLLAELLAETGDPEVEKLERLLQEALRRDDPDLAREVLELVKKT EICGPGIDIRNDYQQLKRLENCTVIEGYLHILLISKARSYRFPKLTVITEYLLLFRVAGLESLGDLFPNLTVIRGWKLFYNYALVIFEMTNLKDIGLYNLRNITRGAIRIEKNADLCYLSTVDWSLILDAVSNNYIVGNKP 3b53316930c22b0fbd54ce077e11a454_0001_recovered_0001__9__A
SEELEKKVCEAVEEGDPVIVFLLLAELLAETGDPEVEKLERLLQEALRRDDPDLAREVLELVKKT EICGPGIDIRNDYQQLKRLENCTVIEGYLHILLISKARSYRFPKLTVITEYLLLFRVAGLESLGDLFPNLTVIRGWKLFYNYALVIFEMTNLKDIGLYNLRNITRGAIRIEKNADLCYLSTVDWSLILDAVSNNYIVGNKP 3b53316930c22b0fbd54ce077e11a454_0001_recovered_0001__9__C
SEELEKKVDEAVEEGDPVIVFLLLAELLAETGDPEVEKLERLLQEALRRDDPDLAREVLELVKKT EICGPGIDIRNDYQQLKRLENCTVIEGYLHILLISKARSYRFPKLTVITEYLLLFRVAGLESLGDLFPNLTVIRGWKLFYNYALVIFEMTNLKDIGLYNLRNITRGAIRIEKNADLCYLSTVDWSLILDAVSNNYIVGNKP 3b53316930c22b0fbd54ce077e11a454_0001_recovered_0001__9__D
SEELEKKVEEAVEEGDPVIVFLLLAELLAETGDPEVEKLERLLQEALRRDDPDLAREVLELVKKT EICGPGIDIRNDYQQLKRLENCTVIEGYLHILLISKARSYRFPKLTVITEYLLLFRVAGLESLGDLFPNLTVIRGWKLFYNYALVIFEMTNLKDIGLYNLRNITRGAIRIEKNADLCYLSTVDWSLILDAVSNNYIVGNKP 3b53316930c22b0fbd54ce077e11a454_0001_recovered_0001__9__E
SEELEKKVFEAVEEGDPVIVFLLLAELLAETGDPEVEKLERLLQEALRRDDPDLAREVLELVKKT EICGPGIDIRNDYQQLKRLENCTVIEGYLHILLISKARSYRFPKLTVITEYLLLFRVAGLESLGDLFPNLTVIRGWKLFYNYALVIFEMTNLKDIGLYNLRNITRGAIRIEKNADLCYLSTVDWSLILDAVSNNYIVGNKP 3b53316930c22b0fbd54ce077e11a454_0001_recovered_0001__9__F
SEELEKKVGEAVEEGDPVIVFLLLAELLAETGDPEVEKLERLLQEALRRDDPDLAREVLELVKKT EICGPGIDIRNDYQQLKRLENCTVIEGYLHILLISKARSYRFPKLTVITEYLLLFRVAGLESLGDLFPNLTVIRGWKLFYNYALVIFEMTNLKDIGLYNLRNITRGAIRIEKNADLCYLSTVDWSLILDAVSNNYIVGNKP 3b53316930c22b0fbd54ce077e11a454_0001_recovered_0001__9__G
SEELEKKVHEAVEEGDPVIVFLLLAELLAETGDPEVEKLERLLQEALRRDDPDLAREVLELVKKT EICGPGIDIRNDYQQLKRLENCTVIEGYLHILLISKARSYRFPKLTVITEYLLLFRVAGLESLGDLFPNLTVIRGWKLFYNYALVIFEMTNLKDIGLYNLRNITRGAIRIEKNADLCYLSTVDWSLILDAVSNNYIVGNKP 3b53316930c22b0fbd54ce077e11a454_0001_recovered_0001__9__H
SEELEKKVIEAVEEGDPVIVFLLLAELLAETGDPEVEKLERLLQEALRRDDPDLAREVLELVKKT EICGPGIDIRNDYQQLKRLENCTVIEGYLHILLISKARSYRFPKLTVITEYLLLFRVAGLESLGDLFPNLTVIRGWKLFYNYALVIFEMTNLKDIGLYNLRNITRGAIRIEKNADLCYLSTVDWSLILDAVSNNYIVGNKP 3b53316930c22b0fbd54ce077e11a454_0001_recovered_0001__9__I
SEELEKKVLEAVEEGDPVIVFLLLAELLAETGDPEVEKLERLLQEALRRDDPDLAREVLELVKKT EICGPGIDIRNDYQQLKRLENCTVIEGYLHILLISKARSYRFPKLTVITEYLLLFRVAGLESLGDLFPNLTVIRGWKLFYNYALVIFEMTNLKDIGLYNLRNITRGAIRIEKNADLCYLSTVDWSLILDAVSNNYIVGNKP 3b53316930c22b0fbd54ce077e11a454_0001_recovered_0001__9__L
SEELEKKVMEAVEEGDPVIVFLLLAELLAETGDPEVEKLERLLQEALRRDDPDLAREVLELVKKT EICGPGIDIRNDYQQLKRLENCTVIEGYLHILLISKARSYRFPKLTVITEYLLLFRVAGLESLGDLFPNLTVIRGWKLFYNYALVIFEMTNLKDIGLYNLRNITRGAIRIEKNADLCYLSTVDWSLILDAVSNNYIVGNKP 3b53316930c22b0fbd54ce077e11a454_0001_recovered_0001__9__M
SEELEKKVNEAVEEGDPVIVFLLLAELLAETGDPEVEKLERLLQEALRRDDPDLAREVLELVKKT EICGPGIDIRNDYQQLKRLENCTVIEGYLHILLISKARSYRFPKLTVITEYLLLFRVAGLESLGDLFPNLTVIRGWKLFYNYALVIFEMTNLKDIGLYNLRNITRGAIRIEKNADLCYLSTVDWSLILDAVSNNYIVGNKP 3b53316930c22b0fbd54ce077e11a454_0001_recovered_0001__9__N
SEELEKKVPEAVEEGDPVIVFLLLAELLAETGDPEVEKLERLLQEALRRDDPDLAREVLELVKKT EICGPGIDIRNDYQQLKRLENCTVIEGYLHILLISKARSYRFPKLTVITEYLLLFRVAGLESLGDLFPNLTVIRGWKLFYNYALVIFEMTNLKDIGLYNLRNITRGAIRIEKNADLCYLSTVDWSLILDAVSNNYIVGNKP 3b53316930c22b0fbd54ce077e11a454_0001_recovered_0001__9__P
SEELEKKVQEAVEEGDPVIVFLLLAELLAETGDPEVEKLERLLQEALRRDDPDLAREVLELVKKT EICGPGIDIRNDYQQLKRLENCTVIEGYLHILLISKARSYRFPKLTVITEYLLLFRVAGLESLGDLFPNLTVIRGWKLFYNYALVIFEMTNLKDIGLYNLRNITRGAIRIEKNADLCYLSTVDWSLILDAVSNNYIVGNKP 3b53316930c22b0fbd54ce077e11a454_0001_recovered_0001__9__Q
SEELEKKVREAVEEGDPVIVFLLLAELLAETGDPEVEKLERLLQEALRRDDPDLAREVLELVKKT EICGPGIDIRNDYQQLKRLENCTVIEGYLHILLISKARSYRFPKLTVITEYLLLFRVAGLESLGDLFPNLTVIRGWKLFYNYALVIFEMTNLKDIGLYNLRNITRGAIRIEKNADLCYLSTVDWSLILDAVSNNYIVGNKP 3b53316930c22b0fbd54ce077e11a454_0001_recovered_0001__9__R
SEELEKKVSEAVEEGDPVIVFLLLAELLAETGDPEVEKLERLLQEALRRDDPDLAREVLELVKKT EICGPGIDIRNDYQQLKRLENCTVIEGYLHILLISKARSYRFPKLTVITEYLLLFRVAGLESLGDLFPNLTVIRGWKLFYNYALVIFEMTNLKDIGLYNLRNITRGAIRIEKNADLCYLSTVDWSLILDAVSNNYIVGNKP 3b53316930c22b0fbd54ce077e11a454_0001_recovered_0001__9__S
SEELEKKVTEAVEEGDPVIVFLLLAELLAETGDPEVEKLERLLQEALRRDDPDLAREVLELVKKT EICGPGIDIRNDYQQLKRLENCTVIEGYLHILLISKARSYRFPKLTVITEYLLLFRVAGLESLGDLFPNLTVIRGWKLFYNYALVIFEMTNLKDIGLYNLRNITRGAIRIEKNADLCYLSTVDWSLILDAVSNNYIVGNKP 3b53316930c22b0fbd54ce077e11a454_0001_recovered_0001__9__T
SEELEKKVVEAVEEGDPVIVFLLLAELLAETGDPEVEKLERLLQEALRRDDPDLAREVLELVKKT EICGPGIDIRNDYQQLKRLENCTVIEGYLHILLISKARSYRFPKLTVITEYLLLFRVAGLESLGDLFPNLTVIRGWKLFYNYALVIFEMTNLKDIGLYNLRNITRGAIRIEKNADLCYLSTVDWSLILDAVSNNYIVGNKP 3b53316930c22b0fbd54ce077e11a454_0001_recovered_0001__9__V
SEELEKKVWEAVEEGDPVIVFLLLAELLAETGDPEVEKLERLLQEALRRDDPDLAREVLELVKKT EICGPGIDIRNDYQQLKRLENCTVIEGYLHILLISKARSYRFPKLTVITEYLLLFRVAGLESLGDLFPNLTVIRGWKLFYNYALVIFEMTNLKDIGLYNLRNITRGAIRIEKNADLCYLSTVDWSLILDAVSNNYIVGNKP 3b53316930c22b0fbd54ce077e11a454_0001_recovered_0001__9__W
SEELEKKVYEAVEEGDPVIVFLLLAELLAETGDPEVEKLERLLQEALRRDDPDLAREVLELVKKT EICGPGIDIRNDYQQLKRLENCTVIEGYLHILLISKARSYRFPKLTVITEYLLLFRVAGLESLGDLFPNLTVIRGWKLFYNYALVIFEMTNLKDIGLYNLRNITRGAIRIEKNADLCYLSTVDWSLILDAVSNNYIVGNKP 3b53316930c22b0fbd54ce077e11a454_0001_recovered_0001__9__Y
SEELEKKVKAAVEEGDPVIVFLLLAELLAETGDPEVEKLERLLQEALRRDDPDLAREVLELVKKT EICGPGIDIRNDYQQLKRLENCTVIEGYLHILLISKARSYRFPKLTVITEYLLLFRVAGLESLGDLFPNLTVIRGWKLFYNYALVIFEMTNLKDIGLYNLRNITRGAIRIEKNADLCYLSTVDWSLILDAVSNNYIVGNKP 3b53316930c22b0fbd54ce077e11a454_0001_recovered_0001__10__A
SEELEKKVKCAVEEGDPVIVFLLLAELLAETGDPEVEKLERLLQEALRRDDPDLAREVLELVKKT EICGPGIDIRNDYQQLKRLENCTVIEGYLHILLISKARSYRFPKLTVITEYLLLFRVAGLESLGDLFPNLTVIRGWKLFYNYALVIFEMTNLKDIGLYNLRNITRGAIRIEKNADLCYLSTVDWSLILDAVSNNYIVGNKP 3b53316930c22b0fbd54ce077e11a454_0001_recovered_0001__10__C
SEELEKKVKDAVEEGDPVIVFLLLAELLAETGDPEVEKLERLLQEALRRDDPDLAREVLELVKKT EICGPGIDIRNDYQQLKRLENCTVIEGYLHILLISKARSYRFPKLTVITEYLLLFRVAGLESLGDLFPNLTVIRGWKLFYNYALVIFEMTNLKDIGLYNLRNITRGAIRIEKNADLCYLSTVDWSLILDAVSNNYIVGNKP 3b53316930c22b0fbd54ce077e11a454_0001_recovered_0001__10__D
SEELEKKVKFAVEEGDPVIVFLLLAELLAETGDPEVEKLERLLQEALRRDDPDLAREVLELVKKT EICGPGIDIRNDYQQLKRLENCTVIEGYLHILLISKARSYRFPKLTVITEYLLLFRVAGLESLGDLFPNLTVIRGWKLFYNYALVIFEMTNLKDIGLYNLRNITRGAIRIEKNADLCYLSTVDWSLILDAVSNNYIVGNKP 3b53316930c22b0fbd54ce077e11a454_0001_recovered_0001__10__F
SEELEKKVKGAVEEGDPVIVFLLLAELLAETGDPEVEKLERLLQEALRRDDPDLAREVLELVKKT EICGPGIDIRNDYQQLKRLENCTVIEGYLHILLISKARSYRFPKLTVITEYLLLFRVAGLESLGDLFPNLTVIRGWKLFYNYALVIFEMTNLKDIGLYNLRNITRGAIRIEKNADLCYLSTVDWSLILDAVSNNYIVGNKP 3b53316930c22b0fbd54ce077e11a454_0001_recovered_0001__10__G
SEELEKKVKHAVEEGDPVIVFLLLAELLAETGDPEVEKLERLLQEALRRDDPDLAREVLELVKKT EICGPGIDIRNDYQQLKRLENCTVIEGYLHILLISKARSYRFPKLTVITEYLLLFRVAGLESLGDLFPNLTVIRGWKLFYNYALVIFEMTNLKDIGLYNLRNITRGAIRIEKNADLCYLSTVDWSLILDAVSNNYIVGNKP 3b53316930c22b0fbd54ce077e11a454_0001_recovered_0001__10__H
SEELEKKVKIAVEEGDPVIVFLLLAELLAETGDPEVEKLERLLQEALRRDDPDLAREVLELVKKT EICGPGIDIRNDYQQLKRLENCTVIEGYLHILLISKARSYRFPKLTVITEYLLLFRVAGLESLGDLFPNLTVIRGWKLFYNYALVIFEMTNLKDIGLYNLRNITRGAIRIEKNADLCYLSTVDWSLILDAVSNNYIVGNKP 3b53316930c22b0fbd54ce077e11a454_0001_recovered_0001__10__I
SEELEKKVKKAVEEGDPVIVFLLLAELLAETGDPEVEKLERLLQEALRRDDPDLAREVLELVKKT EICGPGIDIRNDYQQLKRLENCTVIEGYLHILLISKARSYRFPKLTVITEYLLLFRVAGLESLGDLFPNLTVIRGWKLFYNYALVIFEMTNLKDIGLYNLRNITRGAIRIEKNADLCYLSTVDWSLILDAVSNNYIVGNKP 3b53316930c22b0fbd54ce077e11a454_0001_recovered_0001__10__K
SEELEKKVKLAVEEGDPVIVFLLLAELLAETGDPEVEKLERLLQEALRRDDPDLAREVLELVKKT EICGPGIDIRNDYQQLKRLENCTVIEGYLHILLISKARSYRFPKLTVITEYLLLFRVAGLESLGDLFPNLTVIRGWKLFYNYALVIFEMTNLKDIGLYNLRNITRGAIRIEKNADLCYLSTVDWSLILDAVSNNYIVGNKP 3b53316930c22b0fbd54ce077e11a454_0001_recovered_0001__10__L
SEELEKKVKMAVEEGDPVIVFLLLAELLAETGDPEVEKLERLLQEALRRDDPDLAREVLELVKKT EICGPGIDIRNDYQQLKRLENCTVIEGYLHILLISKARSYRFPKLTVITEYLLLFRVAGLESLGDLFPNLTVIRGWKLFYNYALVIFEMTNLKDIGLYNLRNITRGAIRIEKNADLCYLSTVDWSLILDAVSNNYIVGNKP 3b53316930c22b0fbd54ce077e11a454_0001_recovered_0001__10__M
SEELEKKVKNAVEEGDPVIVFLLLAELLAETGDPEVEKLERLLQEALRRDDPDLAREVLELVKKT EICGPGIDIRNDYQQLKRLENCTVIEGYLHILLISKARSYRFPKLTVITEYLLLFRVAGLESLGDLFPNLTVIRGWKLFYNYALVIFEMTNLKDIGLYNLRNITRGAIRIEKNADLCYLSTVDWSLILDAVSNNYIVGNKP 3b53316930c22b0fbd54ce077e11a454_0001_recovered_0001__10__N
SEELEKKVKPAVEEGDPVIVFLLLAELLAETGDPEVEKLERLLQEALRRDDPDLAREVLELVKKT EICGPGIDIRNDYQQLKRLENCTVIEGYLHILLISKARSYRFPKLTVITEYLLLFRVAGLESLGDLFPNLTVIRGWKLFYNYALVIFEMTNLKDIGLYNLRNITRGAIRIEKNADLCYLSTVDWSLILDAVSNNYIVGNKP 3b53316930c22b0fbd54ce077e11a454_0001_recovered_0001__10__P
SEELEKKVKQAVEEGDPVIVFLLLAELLAETGDPEVEKLERLLQEALRRDDPDLAREVLELVKKT EICGPGIDIRNDYQQLKRLENCTVIEGYLHILLISKARSYRFPKLTVITEYLLLFRVAGLESLGDLFPNLTVIRGWKLFYNYALVIFEMTNLKDIGLYNLRNITRGAIRIEKNADLCYLSTVDWSLILDAVSNNYIVGNKP 3b53316930c22b0fbd54ce077e11a454_0001_recovered_0001__10__Q
SEELEKKVKRAVEEGDPVIVFLLLAELLAETGDPEVEKLERLLQEALRRDDPDLAREVLELVKKT EICGPGIDIRNDYQQLKRLENCTVIEGYLHILLISKARSYRFPKLTVITEYLLLFRVAGLESLGDLFPNLTVIRGWKLFYNYALVIFEMTNLKDIGLYNLRNITRGAIRIEKNADLCYLSTVDWSLILDAVSNNYIVGNKP 3b53316930c22b0fbd54ce077e11a454_0001_recovered_0001__10__R
SEELEKKVKSAVEEGDPVIVFLLLAELLAETGDPEVEKLERLLQEALRRDDPDLAREVLELVKKT EICGPGIDIRNDYQQLKRLENCTVIEGYLHILLISKARSYRFPKLTVITEYLLLFRVAGLESLGDLFPNLTVIRGWKLFYNYALVIFEMTNLKDIGLYNLRNITRGAIRIEKNADLCYLSTVDWSLILDAVSNNYIVGNKP 3b53316930c22b0fbd54ce077e11a454_0001_recovered_0001__10__S
SEELEKKVKTAVEEGDPVIVFLLLAELLAETGDPEVEKLERLLQEALRRDDPDLAREVLELVKKT EICGPGIDIRNDYQQLKRLENCTVIEGYLHILLISKARSYRFPKLTVITEYLLLFRVAGLESLGDLFPNLTVIRGWKLFYNYALVIFEMTNLKDIGLYNLRNITRGAIRIEKNADLCYLSTVDWSLILDAVSNNYIVGNKP 3b53316930c22b0fbd54ce077e11a454_0001_recovered_0001__10__T
SEELEKKVKVAVEEGDPVIVFLLLAELLAETGDPEVEKLERLLQEALRRDDPDLAREVLELVKKT EICGPGIDIRNDYQQLKRLENCTVIEGYLHILLISKARSYRFPKLTVITEYLLLFRVAGLESLGDLFPNLTVIRGWKLFYNYALVIFEMTNLKDIGLYNLRNITRGAIRIEKNADLCYLSTVDWSLILDAVSNNYIVGNKP 3b53316930c22b0fbd54ce077e11a454_0001_recovered_0001__10__V
SEELEKKVKWAVEEGDPVIVFLLLAELLAETGDPEVEKLERLLQEALRRDDPDLAREVLELVKKT EICGPGIDIRNDYQQLKRLENCTVIEGYLHILLISKARSYRFPKLTVITEYLLLFRVAGLESLGDLFPNLTVIRGWKLFYNYALVIFEMTNLKDIGLYNLRNITRGAIRIEKNADLCYLSTVDWSLILDAVSNNYIVGNKP 3b53316930c22b0fbd54ce077e11a454_0001_recovered_0001__10__W
SEELEKKVKYAVEEGDPVIVFLLLAELLAETGDPEVEKLERLLQEALRRDDPDLAREVLELVKKT EICGPGIDIRNDYQQLKRLENCTVIEGYLHILLISKARSYRFPKLTVITEYLLLFRVAGLESLGDLFPNLTVIRGWKLFYNYALVIFEMTNLKDIGLYNLRNITRGAIRIEKNADLCYLSTVDWSLILDAVSNNYIVGNKP 3b53316930c22b0fbd54ce077e11a454_0001_recovered_0001__10__Y
SEELEKKVKECVEEGDPVIVFLLLAELLAETGDPEVEKLERLLQEALRRDDPDLAREVLELVKKT EICGPGIDIRNDYQQLKRLENCTVIEGYLHILLISKARSYRFPKLTVITEYLLLFRVAGLESLGDLFPNLTVIRGWKLFYNYALVIFEMTNLKDIGLYNLRNITRGAIRIEKNADLCYLSTVDWSLILDAVSNNYIVGNKP 3b53316930c22b0fbd54ce077e11a454_0001_recovered_0001__11__C
SEELEKKVKEDVEEGDPVIVFLLLAELLAETGDPEVEKLERLLQEALRRDDPDLAREVLELVKKT EICGPGIDIRNDYQQLKRLENCTVIEGYLHILLISKARSYRFPKLTVITEYLLLFRVAGLESLGDLFPNLTVIRGWKLFYNYALVIFEMTNLKDIGLYNLRNITRGAIRIEKNADLCYLSTVDWSLILDAVSNNYIVGNKP 3b53316930c22b0fbd54ce077e11a454_0001_recovered_0001__11__D
SEELEKKVKEEVEEGDPVIVFLLLAELLAETGDPEVEKLERLLQEALRRDDPDLAREVLELVKKT EICGPGIDIRNDYQQLKRLENCTVIEGYLHILLISKARSYRFPKLTVITEYLLLFRVAGLESLGDLFPNLTVIRGWKLFYNYALVIFEMTNLKDIGLYNLRNITRGAIRIEKNADLCYLSTVDWSLILDAVSNNYIVGNKP 3b53316930c22b0fbd54ce077e11a454_0001_recovered_0001__11__E
SEELEKKVKEFVEEGDPVIVFLLLAELLAETGDPEVEKLERLLQEALRRDDPDLAREVLELVKKT EICGPGIDIRNDYQQLKRLENCTVIEGYLHILLISKARSYRFPKLTVITEYLLLFRVAGLESLGDLFPNLTVIRGWKLFYNYALVIFEMTNLKDIGLYNLRNITRGAIRIEKNADLCYLSTVDWSLILDAVSNNYIVGNKP 3b53316930c22b0fbd54ce077e11a454_0001_recovered_0001__11__F
SEELEKKVKEGVEEGDPVIVFLLLAELLAETGDPEVEKLERLLQEALRRDDPDLAREVLELVKKT EICGPGIDIRNDYQQLKRLENCTVIEGYLHILLISKARSYRFPKLTVITEYLLLFRVAGLESLGDLFPNLTVIRGWKLFYNYALVIFEMTNLKDIGLYNLRNITRGAIRIEKNADLCYLSTVDWSLILDAVSNNYIVGNKP 3b53316930c22b0fbd54ce077e11a454_0001_recovered_0001__11__G
SEELEKKVKEHVEEGDPVIVFLLLAELLAETGDPEVEKLERLLQEALRRDDPDLAREVLELVKKT EICGPGIDIRNDYQQLKRLENCTVIEGYLHILLISKARSYRFPKLTVITEYLLLFRVAGLESLGDLFPNLTVIRGWKLFYNYALVIFEMTNLKDIGLYNLRNITRGAIRIEKNADLCYLSTVDWSLILDAVSNNYIVGNKP 3b53316930c22b0fbd54ce077e11a454_0001_recovered_0001__11__H
SEELEKKVKEIVEEGDPVIVFLLLAELLAETGDPEVEKLERLLQEALRRDDPDLAREVLELVKKT EICGPGIDIRNDYQQLKRLENCTVIEGYLHILLISKARSYRFPKLTVITEYLLLFRVAGLESLGDLFPNLTVIRGWKLFYNYALVIFEMTNLKDIGLYNLRNITRGAIRIEKNADLCYLSTVDWSLILDAVSNNYIVGNKP 3b53316930c22b0fbd54ce077e11a454_0001_recovered_0001__11__I
SEELEKKVKEKVEEGDPVIVFLLLAELLAETGDPEVEKLERLLQEALRRDDPDLAREVLELVKKT EICGPGIDIRNDYQQLKRLENCTVIEGYLHILLISKARSYRFPKLTVITEYLLLFRVAGLESLGDLFPNLTVIRGWKLFYNYALVIFEMTNLKDIGLYNLRNITRGAIRIEKNADLCYLSTVDWSLILDAVSNNYIVGNKP 3b53316930c22b0fbd54ce077e11a454_0001_recovered_0001__11__K
SEELEKKVKELVEEGDPVIVFLLLAELLAETGDPEVEKLERLLQEALRRDDPDLAREVLELVKKT EICGPGIDIRNDYQQLKRLENCTVIEGYLHILLISKARSYRFPKLTVITEYLLLFRVAGLESLGDLFPNLTVIRGWKLFYNYALVIFEMTNLKDIGLYNLRNITRGAIRIEKNADLCYLSTVDWSLILDAVSNNYIVGNKP 3b53316930c22b0fbd54ce077e11a454_0001_recovered_0001__11__L
SEELEKKVKEMVEEGDPVIVFLLLAELLAETGDPEVEKLERLLQEALRRDDPDLAREVLELVKKT EICGPGIDIRNDYQQLKRLENCTVIEGYLHILLISKARSYRFPKLTVITEYLLLFRVAGLESLGDLFPNLTVIRGWKLFYNYALVIFEMTNLKDIGLYNLRNITRGAIRIEKNADLCYLSTVDWSLILDAVSNNYIVGNKP 3b53316930c22b0fbd54ce077e11a454_0001_recovered_0001__11__M
SEELEKKVKENVEEGDPVIVFLLLAELLAETGDPEVEKLERLLQEALRRDDPDLAREVLELVKKT EICGPGIDIRNDYQQLKRLENCTVIEGYLHILLISKARSYRFPKLTVITEYLLLFRVAGLESLGDLFPNLTVIRGWKLFYNYALVIFEMTNLKDIGLYNLRNITRGAIRIEKNADLCYLSTVDWSLILDAVSNNYIVGNKP 3b53316930c22b0fbd54ce077e11a454_0001_recovered_0001__11__N
SEELEKKVKEPVEEGDPVIVFLLLAELLAETGDPEVEKLERLLQEALRRDDPDLAREVLELVKKT EICGPGIDIRNDYQQLKRLENCTVIEGYLHILLISKARSYRFPKLTVITEYLLLFRVAGLESLGDLFPNLTVIRGWKLFYNYALVIFEMTNLKDIGLYNLRNITRGAIRIEKNADLCYLSTVDWSLILDAVSNNYIVGNKP 3b53316930c22b0fbd54ce077e11a454_0001_recovered_0001__11__P
SEELEKKVKEQVEEGDPVIVFLLLAELLAETGDPEVEKLERLLQEALRRDDPDLAREVLELVKKT EICGPGIDIRNDYQQLKRLENCTVIEGYLHILLISKARSYRFPKLTVITEYLLLFRVAGLESLGDLFPNLTVIRGWKLFYNYALVIFEMTNLKDIGLYNLRNITRGAIRIEKNADLCYLSTVDWSLILDAVSNNYIVGNKP 3b53316930c22b0fbd54ce077e11a454_0001_recovered_0001__11__Q
SEELEKKVKERVEEGDPVIVFLLLAELLAETGDPEVEKLERLLQEALRRDDPDLAREVLELVKKT EICGPGIDIRNDYQQLKRLENCTVIEGYLHILLISKARSYRFPKLTVITEYLLLFRVAGLESLGDLFPNLTVIRGWKLFYNYALVIFEMTNLKDIGLYNLRNITRGAIRIEKNADLCYLSTVDWSLILDAVSNNYIVGNKP 3b53316930c22b0fbd54ce077e11a454_0001_recovered_0001__11__R
SEELEKKVKESVEEGDPVIVFLLLAELLAETGDPEVEKLERLLQEALRRDDPDLAREVLELVKKT EICGPGIDIRNDYQQLKRLENCTVIEGYLHILLISKARSYRFPKLTVITEYLLLFRVAGLESLGDLFPNLTVIRGWKLFYNYALVIFEMTNLKDIGLYNLRNITRGAIRIEKNADLCYLSTVDWSLILDAVSNNYIVGNKP 3b53316930c22b0fbd54ce077e11a454_0001_recovered_0001__11__S
SEELEKKVKETVEEGDPVIVFLLLAELLAETGDPEVEKLERLLQEALRRDDPDLAREVLELVKKT EICGPGIDIRNDYQQLKRLENCTVIEGYLHILLISKARSYRFPKLTVITEYLLLFRVAGLESLGDLFPNLTVIRGWKLFYNYALVIFEMTNLKDIGLYNLRNITRGAIRIEKNADLCYLSTVDWSLILDAVSNNYIVGNKP 3b53316930c22b0fbd54ce077e11a454_0001_recovered_0001__11__T
SEELEKKVKEVVEEGDPVIVFLLLAELLAETGDPEVEKLERLLQEALRRDDPDLAREVLELVKKT EICGPGIDIRNDYQQLKRLENCTVIEGYLHILLISKARSYRFPKLTVITEYLLLFRVAGLESLGDLFPNLTVIRGWKLFYNYALVIFEMTNLKDIGLYNLRNITRGAIRIEKNADLCYLSTVDWSLILDAVSNNYIVGNKP 3b53316930c22b0fbd54ce077e11a454_0001_recovered_0001__11__V
SEELEKKVKEWVEEGDPVIVFLLLAELLAETGDPEVEKLERLLQEALRRDDPDLAREVLELVKKT EICGPGIDIRNDYQQLKRLENCTVIEGYLHILLISKARSYRFPKLTVITEYLLLFRVAGLESLGDLFPNLTVIRGWKLFYNYALVIFEMTNLKDIGLYNLRNITRGAIRIEKNADLCYLSTVDWSLILDAVSNNYIVGNKP 3b53316930c22b0fbd54ce077e11a454_0001_recovered_0001__11__W
SEELEKKVKEYVEEGDPVIVFLLLAELLAETGDPEVEKLERLLQEALRRDDPDLAREVLELVKKT EICGPGIDIRNDYQQLKRLENCTVIEGYLHILLISKARSYRFPKLTVITEYLLLFRVAGLESLGDLFPNLTVIRGWKLFYNYALVIFEMTNLKDIGLYNLRNITRGAIRIEKNADLCYLSTVDWSLILDAVSNNYIVGNKP 3b53316930c22b0fbd54ce077e11a454_0001_recovered_0001__11__Y
SEELEKKVKEAAEEGDPVIVFLLLAELLAETGDPEVEKLERLLQEALRRDDPDLAREVLELVKKT EICGPGIDIRNDYQQLKRLENCTVIEGYLHILLISKARSYRFPKLTVITEYLLLFRVAGLESLGDLFPNLTVIRGWKLFYNYALVIFEMTNLKDIGLYNLRNITRGAIRIEKNADLCYLSTVDWSLILDAVSNNYIVGNKP 3b53316930c22b0fbd54ce077e11a454_0001_recovered_0001__12__A
SEELEKKVKEACEEGDPVIVFLLLAELLAETGDPEVEKLERLLQEALRRDDPDLAREVLELVKKT EICGPGIDIRNDYQQLKRLENCTVIEGYLHILLISKARSYRFPKLTVITEYLLLFRVAGLESLGDLFPNLTVIRGWKLFYNYALVIFEMTNLKDIGLYNLRNITRGAIRIEKNADLCYLSTVDWSLILDAVSNNYIVGNKP 3b53316930c22b0fbd54ce077e11a454_0001_recovered_0001__12__C
SEELEKKVKEADEEGDPVIVFLLLAELLAETGDPEVEKLERLLQEALRRDDPDLAREVLELVKKT EICGPGIDIRNDYQQLKRLENCTVIEGYLHILLISKARSYRFPKLTVITEYLLLFRVAGLESLGDLFPNLTVIRGWKLFYNYALVIFEMTNLKDIGLYNLRNITRGAIRIEKNADLCYLSTVDWSLILDAVSNNYIVGNKP 3b53316930c22b0fbd54ce077e11a454_0001_recovered_0001__12__D
SEELEKKVKEAEEEGDPVIVFLLLAELLAETGDPEVEKLERLLQEALRRDDPDLAREVLELVKKT EICGPGIDIRNDYQQLKRLENCTVIEGYLHILLISKARSYRFPKLTVITEYLLLFRVAGLESLGDLFPNLTVIRGWKLFYNYALVIFEMTNLKDIGLYNLRNITRGAIRIEKNADLCYLSTVDWSLILDAVSNNYIVGNKP 3b53316930c22b0fbd54ce077e11a454_0001_recovered_0001__12__E
SEELEKKVKEAFEEGDPVIVFLLLAELLAETGDPEVEKLERLLQEALRRDDPDLAREVLELVKKT EICGPGIDIRNDYQQLKRLENCTVIEGYLHILLISKARSYRFPKLTVITEYLLLFRVAGLESLGDLFPNLTVIRGWKLFYNYALVIFEMTNLKDIGLYNLRNITRGAIRIEKNADLCYLSTVDWSLILDAVSNNYIVGNKP 3b53316930c22b0fbd54ce077e11a454_0001_recovered_0001__12__F
SEELEKKVKEAGEEGDPVIVFLLLAELLAETGDPEVEKLERLLQEALRRDDPDLAREVLELVKKT EICGPGIDIRNDYQQLKRLENCTVIEGYLHILLISKARSYRFPKLTVITEYLLLFRVAGLESLGDLFPNLTVIRGWKLFYNYALVIFEMTNLKDIGLYNLRNITRGAIRIEKNADLCYLSTVDWSLILDAVSNNYIVGNKP 3b53316930c22b0fbd54ce077e11a454_0001_recovered_0001__12__G
SEELEKKVKEAHEEGDPVIVFLLLAELLAETGDPEVEKLERLLQEALRRDDPDLAREVLELVKKT EICGPGIDIRNDYQQLKRLENCTVIEGYLHILLISKARSYRFPKLTVITEYLLLFRVAGLESLGDLFPNLTVIRGWKLFYNYALVIFEMTNLKDIGLYNLRNITRGAIRIEKNADLCYLSTVDWSLILDAVSNNYIVGNKP 3b53316930c22b0fbd54ce077e11a454_0001_recovered_0001__12__H
SEELEKKVKEAIEEGDPVIVFLLLAELLAETGDPEVEKLERLLQEALRRDDPDLAREVLELVKKT EICGPGIDIRNDYQQLKRLENCTVIEGYLHILLISKARSYRFPKLTVITEYLLLFRVAGLESLGDLFPNLTVIRGWKLFYNYALVIFEMTNLKDIGLYNLRNITRGAIRIEKNADLCYLSTVDWSLILDAVSNNYIVGNKP 3b53316930c22b0fbd54ce077e11a454_0001_recovered_0001__12__I
SEELEKKVKEAKEEGDPVIVFLLLAELLAETGDPEVEKLERLLQEALRRDDPDLAREVLELVKKT EICGPGIDIRNDYQQLKRLENCTVIEGYLHILLISKARSYRFPKLTVITEYLLLFRVAGLESLGDLFPNLTVIRGWKLFYNYALVIFEMTNLKDIGLYNLRNITRGAIRIEKNADLCYLSTVDWSLILDAVSNNYIVGNKP 3b53316930c22b0fbd54ce077e11a454_0001_recovered_0001__12__K
SEELEKKVKEALEEGDPVIVFLLLAELLAETGDPEVEKLERLLQEALRRDDPDLAREVLELVKKT EICGPGIDIRNDYQQLKRLENCTVIEGYLHILLISKARSYRFPKLTVITEYLLLFRVAGLESLGDLFPNLTVIRGWKLFYNYALVIFEMTNLKDIGLYNLRNITRGAIRIEKNADLCYLSTVDWSLILDAVSNNYIVGNKP 3b53316930c22b0fbd54ce077e11a454_0001_recovered_0001__12__L
SEELEKKVKEAMEEGDPVIVFLLLAELLAETGDPEVEKLERLLQEALRRDDPDLAREVLELVKKT EICGPGIDIRNDYQQLKRLENCTVIEGYLHILLISKARSYRFPKLTVITEYLLLFRVAGLESLGDLFPNLTVIRGWKLFYNYALVIFEMTNLKDIGLYNLRNITRGAIRIEKNADLCYLSTVDWSLILDAVSNNYIVGNKP 3b53316930c22b0fbd54ce077e11a454_0001_recovered_0001__12__M
SEELEKKVKEANEEGDPVIVFLLLAELLAETGDPEVEKLERLLQEALRRDDPDLAREVLELVKKT EICGPGIDIRNDYQQLKRLENCTVIEGYLHILLISKARSYRFPKLTVITEYLLLFRVAGLESLGDLFPNLTVIRGWKLFYNYALVIFEMTNLKDIGLYNLRNITRGAIRIEKNADLCYLSTVDWSLILDAVSNNYIVGNKP 3b53316930c22b0fbd54ce077e11a454_0001_recovered_0001__12__N
SEELEKKVKEAPEEGDPVIVFLLLAELLAETGDPEVEKLERLLQEALRRDDPDLAREVLELVKKT EICGPGIDIRNDYQQLKRLENCTVIEGYLHILLISKARSYRFPKLTVITEYLLLFRVAGLESLGDLFPNLTVIRGWKLFYNYALVIFEMTNLKDIGLYNLRNITRGAIRIEKNADLCYLSTVDWSLILDAVSNNYIVGNKP 3b53316930c22b0fbd54ce077e11a454_0001_recovered_0001__12__P
SEELEKKVKEAQEEGDPVIVFLLLAELLAETGDPEVEKLERLLQEALRRDDPDLAREVLELVKKT EICGPGIDIRNDYQQLKRLENCTVIEGYLHILLISKARSYRFPKLTVITEYLLLFRVAGLESLGDLFPNLTVIRGWKLFYNYALVIFEMTNLKDIGLYNLRNITRGAIRIEKNADLCYLSTVDWSLILDAVSNNYIVGNKP 3b53316930c22b0fbd54ce077e11a454_0001_recovered_0001__12__Q
SEELEKKVKEAREEGDPVIVFLLLAELLAETGDPEVEKLERLLQEALRRDDPDLAREVLELVKKT EICGPGIDIRNDYQQLKRLENCTVIEGYLHILLISKARSYRFPKLTVITEYLLLFRVAGLESLGDLFPNLTVIRGWKLFYNYALVIFEMTNLKDIGLYNLRNITRGAIRIEKNADLCYLSTVDWSLILDAVSNNYIVGNKP 3b53316930c22b0fbd54ce077e11a454_0001_recovered_0001__12__R
SEELEKKVKEASEEGDPVIVFLLLAELLAETGDPEVEKLERLLQEALRRDDPDLAREVLELVKKT EICGPGIDIRNDYQQLKRLENCTVIEGYLHILLISKARSYRFPKLTVITEYLLLFRVAGLESLGDLFPNLTVIRGWKLFYNYALVIFEMTNLKDIGLYNLRNITRGAIRIEKNADLCYLSTVDWSLILDAVSNNYIVGNKP 3b53316930c22b0fbd54ce077e11a454_0001_recovered_0001__12__S
SEELEKKVKEATEEGDPVIVFLLLAELLAETGDPEVEKLERLLQEALRRDDPDLAREVLELVKKT EICGPGIDIRNDYQQLKRLENCTVIEGYLHILLISKARSYRFPKLTVITEYLLLFRVAGLESLGDLFPNLTVIRGWKLFYNYALVIFEMTNLKDIGLYNLRNITRGAIRIEKNADLCYLSTVDWSLILDAVSNNYIVGNKP 3b53316930c22b0fbd54ce077e11a454_0001_recovered_0001__12__T
SEELEKKVKEAWEEGDPVIVFLLLAELLAETGDPEVEKLERLLQEALRRDDPDLAREVLELVKKT EICGPGIDIRNDYQQLKRLENCTVIEGYLHILLISKARSYRFPKLTVITEYLLLFRVAGLESLGDLFPNLTVIRGWKLFYNYALVIFEMTNLKDIGLYNLRNITRGAIRIEKNADLCYLSTVDWSLILDAVSNNYIVGNKP 3b53316930c22b0fbd54ce077e11a454_0001_recovered_0001__12__W
SEELEKKVKEAYEEGDPVIVFLLLAELLAETGDPEVEKLERLLQEALRRDDPDLAREVLELVKKT EICGPGIDIRNDYQQLKRLENCTVIEGYLHILLISKARSYRFPKLTVITEYLLLFRVAGLESLGDLFPNLTVIRGWKLFYNYALVIFEMTNLKDIGLYNLRNITRGAIRIEKNADLCYLSTVDWSLILDAVSNNYIVGNKP 3b53316930c22b0fbd54ce077e11a454_0001_recovered_0001__12__Y
SEELEKKVKEAVAEGDPVIVFLLLAELLAETGDPEVEKLERLLQEALRRDDPDLAREVLELVKKT EICGPGIDIRNDYQQLKRLENCTVIEGYLHILLISKARSYRFPKLTVITEYLLLFRVAGLESLGDLFPNLTVIRGWKLFYNYALVIFEMTNLKDIGLYNLRNITRGAIRIEKNADLCYLSTVDWSLILDAVSNNYIVGNKP 3b53316930c22b0fbd54ce077e11a454_0001_recovered_0001__13__A
SEELEKKVKEAVCEGDPVIVFLLLAELLAETGDPEVEKLERLLQEALRRDDPDLAREVLELVKKT EICGPGIDIRNDYQQLKRLENCTVIEGYLHILLISKARSYRFPKLTVITEYLLLFRVAGLESLGDLFPNLTVIRGWKLFYNYALVIFEMTNLKDIGLYNLRNITRGAIRIEKNADLCYLSTVDWSLILDAVSNNYIVGNKP 3b53316930c22b0fbd54ce077e11a454_0001_recovered_0001__13__C
SEELEKKVKEAVDEGDPVIVFLLLAELLAETGDPEVEKLERLLQEALRRDDPDLAREVLELVKKT EICGPGIDIRNDYQQLKRLENCTVIEGYLHILLISKARSYRFPKLTVITEYLLLFRVAGLESLGDLFPNLTVIRGWKLFYNYALVIFEMTNLKDIGLYNLRNITRGAIRIEKNADLCYLSTVDWSLILDAVSNNYIVGNKP 3b53316930c22b0fbd54ce077e11a454_0001_recovered_0001__13__D
SEELEKKVKEAVFEGDPVIVFLLLAELLAETGDPEVEKLERLLQEALRRDDPDLAREVLELVKKT EICGPGIDIRNDYQQLKRLENCTVIEGYLHILLISKARSYRFPKLTVITEYLLLFRVAGLESLGDLFPNLTVIRGWKLFYNYALVIFEMTNLKDIGLYNLRNITRGAIRIEKNADLCYLSTVDWSLILDAVSNNYIVGNKP 3b53316930c22b0fbd54ce077e11a454_0001_recovered_0001__13__F
SEELEKKVKEAVGEGDPVIVFLLLAELLAETGDPEVEKLERLLQEALRRDDPDLAREVLELVKKT EICGPGIDIRNDYQQLKRLENCTVIEGYLHILLISKARSYRFPKLTVITEYLLLFRVAGLESLGDLFPNLTVIRGWKLFYNYALVIFEMTNLKDIGLYNLRNITRGAIRIEKNADLCYLSTVDWSLILDAVSNNYIVGNKP 3b53316930c22b0fbd54ce077e11a454_0001_recovered_0001__13__G
SEELEKKVKEAVHEGDPVIVFLLLAELLAETGDPEVEKLERLLQEALRRDDPDLAREVLELVKKT EICGPGIDIRNDYQQLKRLENCTVIEGYLHILLISKARSYRFPKLTVITEYLLLFRVAGLESLGDLFPNLTVIRGWKLFYNYALVIFEMTNLKDIGLYNLRNITRGAIRIEKNADLCYLSTVDWSLILDAVSNNYIVGNKP 3b53316930c22b0fbd54ce077e11a454_0001_recovered_0001__13__H
SEELEKKVKEAVIEGDPVIVFLLLAELLAETGDPEVEKLERLLQEALRRDDPDLAREVLELVKKT EICGPGIDIRNDYQQLKRLENCTVIEGYLHILLISKARSYRFPKLTVITEYLLLFRVAGLESLGDLFPNLTVIRGWKLFYNYALVIFEMTNLKDIGLYNLRNITRGAIRIEKNADLCYLSTVDWSLILDAVSNNYIVGNKP 3b53316930c22b0fbd54ce077e11a454_0001_recovered_0001__13__I
SEELEKKVKEAVKEGDPVIVFLLLAELLAETGDPEVEKLERLLQEALRRDDPDLAREVLELVKKT EICGPGIDIRNDYQQLKRLENCTVIEGYLHILLISKARSYRFPKLTVITEYLLLFRVAGLESLGDLFPNLTVIRGWKLFYNYALVIFEMTNLKDIGLYNLRNITRGAIRIEKNADLCYLSTVDWSLILDAVSNNYIVGNKP 3b53316930c22b0fbd54ce077e11a454_0001_recovered_0001__13__K
SEELEKKVKEAVLEGDPVIVFLLLAELLAETGDPEVEKLERLLQEALRRDDPDLAREVLELVKKT EICGPGIDIRNDYQQLKRLENCTVIEGYLHILLISKARSYRFPKLTVITEYLLLFRVAGLESLGDLFPNLTVIRGWKLFYNYALVIFEMTNLKDIGLYNLRNITRGAIRIEKNADLCYLSTVDWSLILDAVSNNYIVGNKP 3b53316930c22b0fbd54ce077e11a454_0001_recovered_0001__13__L
SEELEKKVKEAVMEGDPVIVFLLLAELLAETGDPEVEKLERLLQEALRRDDPDLAREVLELVKKT EICGPGIDIRNDYQQLKRLENCTVIEGYLHILLISKARSYRFPKLTVITEYLLLFRVAGLESLGDLFPNLTVIRGWKLFYNYALVIFEMTNLKDIGLYNLRNITRGAIRIEKNADLCYLSTVDWSLILDAVSNNYIVGNKP 3b53316930c22b0fbd54ce077e11a454_0001_recovered_0001__13__M
SEELEKKVKEAVNEGDPVIVFLLLAELLAETGDPEVEKLERLLQEALRRDDPDLAREVLELVKKT EICGPGIDIRNDYQQLKRLENCTVIEGYLHILLISKARSYRFPKLTVITEYLLLFRVAGLESLGDLFPNLTVIRGWKLFYNYALVIFEMTNLKDIGLYNLRNITRGAIRIEKNADLCYLSTVDWSLILDAVSNNYIVGNKP 3b53316930c22b0fbd54ce077e11a454_0001_recovered_0001__13__N
SEELEKKVKEAVPEGDPVIVFLLLAELLAETGDPEVEKLERLLQEALRRDDPDLAREVLELVKKT EICGPGIDIRNDYQQLKRLENCTVIEGYLHILLISKARSYRFPKLTVITEYLLLFRVAGLESLGDLFPNLTVIRGWKLFYNYALVIFEMTNLKDIGLYNLRNITRGAIRIEKNADLCYLSTVDWSLILDAVSNNYIVGNKP 3b53316930c22b0fbd54ce077e11a454_0001_recovered_0001__13__P
SEELEKKVKEAVQEGDPVIVFLLLAELLAETGDPEVEKLERLLQEALRRDDPDLAREVLELVKKT EICGPGIDIRNDYQQLKRLENCTVIEGYLHILLISKARSYRFPKLTVITEYLLLFRVAGLESLGDLFPNLTVIRGWKLFYNYALVIFEMTNLKDIGLYNLRNITRGAIRIEKNADLCYLSTVDWSLILDAVSNNYIVGNKP 3b53316930c22b0fbd54ce077e11a454_0001_recovered_0001__13__Q
SEELEKKVKEAVREGDPVIVFLLLAELLAETGDPEVEKLERLLQEALRRDDPDLAREVLELVKKT EICGPGIDIRNDYQQLKRLENCTVIEGYLHILLISKARSYRFPKLTVITEYLLLFRVAGLESLGDLFPNLTVIRGWKLFYNYALVIFEMTNLKDIGLYNLRNITRGAIRIEKNADLCYLSTVDWSLILDAVSNNYIVGNKP 3b53316930c22b0fbd54ce077e11a454_0001_recovered_0001__13__R
SEELEKKVKEAVSEGDPVIVFLLLAELLAETGDPEVEKLERLLQEALRRDDPDLAREVLELVKKT EICGPGIDIRNDYQQLKRLENCTVIEGYLHILLISKARSYRFPKLTVITEYLLLFRVAGLESLGDLFPNLTVIRGWKLFYNYALVIFEMTNLKDIGLYNLRNITRGAIRIEKNADLCYLSTVDWSLILDAVSNNYIVGNKP 3b53316930c22b0fbd54ce077e11a454_0001_recovered_0001__13__S
SEELEKKVKEAVTEGDPVIVFLLLAELLAETGDPEVEKLERLLQEALRRDDPDLAREVLELVKKT EICGPGIDIRNDYQQLKRLENCTVIEGYLHILLISKARSYRFPKLTVITEYLLLFRVAGLESLGDLFPNLTVIRGWKLFYNYALVIFEMTNLKDIGLYNLRNITRGAIRIEKNADLCYLSTVDWSLILDAVSNNYIVGNKP 3b53316930c22b0fbd54ce077e11a454_0001_recovered_0001__13__T
SEELEKKVKEAVVEGDPVIVFLLLAELLAETGDPEVEKLERLLQEALRRDDPDLAREVLELVKKT EICGPGIDIRNDYQQLKRLENCTVIEGYLHILLISKARSYRFPKLTVITEYLLLFRVAGLESLGDLFPNLTVIRGWKLFYNYALVIFEMTNLKDIGLYNLRNITRGAIRIEKNADLCYLSTVDWSLILDAVSNNYIVGNKP 3b53316930c22b0fbd54ce077e11a454_0001_recovered_0001__13__V
SEELEKKVKEAVWEGDPVIVFLLLAELLAETGDPEVEKLERLLQEALRRDDPDLAREVLELVKKT EICGPGIDIRNDYQQLKRLENCTVIEGYLHILLISKARSYRFPKLTVITEYLLLFRVAGLESLGDLFPNLTVIRGWKLFYNYALVIFEMTNLKDIGLYNLRNITRGAIRIEKNADLCYLSTVDWSLILDAVSNNYIVGNKP 3b53316930c22b0fbd54ce077e11a454_0001_recovered_0001__13__W
SEELEKKVKEAVYEGDPVIVFLLLAELLAETGDPEVEKLERLLQEALRRDDPDLAREVLELVKKT EICGPGIDIRNDYQQLKRLENCTVIEGYLHILLISKARSYRFPKLTVITEYLLLFRVAGLESLGDLFPNLTVIRGWKLFYNYALVIFEMTNLKDIGLYNLRNITRGAIRIEKNADLCYLSTVDWSLILDAVSNNYIVGNKP 3b53316930c22b0fbd54ce077e11a454_0001_recovered_0001__13__Y
SEELEKKVKEAVEAGDPVIVFLLLAELLAETGDPEVEKLERLLQEALRRDDPDLAREVLELVKKT EICGPGIDIRNDYQQLKRLENCTVIEGYLHILLISKARSYRFPKLTVITEYLLLFRVAGLESLGDLFPNLTVIRGWKLFYNYALVIFEMTNLKDIGLYNLRNITRGAIRIEKNADLCYLSTVDWSLILDAVSNNYIVGNKP 3b53316930c22b0fbd54ce077e11a454_0001_recovered_0001__14__A
SEELEKKVKEAVECGDPVIVFLLLAELLAETGDPEVEKLERLLQEALRRDDPDLAREVLELVKKT EICGPGIDIRNDYQQLKRLENCTVIEGYLHILLISKARSYRFPKLTVITEYLLLFRVAGLESLGDLFPNLTVIRGWKLFYNYALVIFEMTNLKDIGLYNLRNITRGAIRIEKNADLCYLSTVDWSLILDAVSNNYIVGNKP 3b53316930c22b0fbd54ce077e11a454_0001_recovered_0001__14__C
SEELEKKVKEAVEDGDPVIVFLLLAELLAETGDPEVEKLERLLQEALRRDDPDLAREVLELVKKT EICGPGIDIRNDYQQLKRLENCTVIEGYLHILLISKARSYRFPKLTVITEYLLLFRVAGLESLGDLFPNLTVIRGWKLFYNYALVIFEMTNLKDIGLYNLRNITRGAIRIEKNADLCYLSTVDWSLILDAVSNNYIVGNKP 3b53316930c22b0fbd54ce077e11a454_0001_recovered_0001__14__D
SEELEKKVKEAVEFGDPVIVFLLLAELLAETGDPEVEKLERLLQEALRRDDPDLAREVLELVKKT EICGPGIDIRNDYQQLKRLENCTVIEGYLHILLISKARSYRFPKLTVITEYLLLFRVAGLESLGDLFPNLTVIRGWKLFYNYALVIFEMTNLKDIGLYNLRNITRGAIRIEKNADLCYLSTVDWSLILDAVSNNYIVGNKP 3b53316930c22b0fbd54ce077e11a454_0001_recovered_0001__14__F
SEELEKKVKEAVEGGDPVIVFLLLAELLAETGDPEVEKLERLLQEALRRDDPDLAREVLELVKKT EICGPGIDIRNDYQQLKRLENCTVIEGYLHILLISKARSYRFPKLTVITEYLLLFRVAGLESLGDLFPNLTVIRGWKLFYNYALVIFEMTNLKDIGLYNLRNITRGAIRIEKNADLCYLSTVDWSLILDAVSNNYIVGNKP 3b53316930c22b0fbd54ce077e11a454_0001_recovered_0001__14__G
SEELEKKVKEAVEHGDPVIVFLLLAELLAETGDPEVEKLERLLQEALRRDDPDLAREVLELVKKT EICGPGIDIRNDYQQLKRLENCTVIEGYLHILLISKARSYRFPKLTVITEYLLLFRVAGLESLGDLFPNLTVIRGWKLFYNYALVIFEMTNLKDIGLYNLRNITRGAIRIEKNADLCYLSTVDWSLILDAVSNNYIVGNKP 3b53316930c22b0fbd54ce077e11a454_0001_recovered_0001__14__H
SEELEKKVKEAVEIGDPVIVFLLLAELLAETGDPEVEKLERLLQEALRRDDPDLAREVLELVKKT EICGPGIDIRNDYQQLKRLENCTVIEGYLHILLISKARSYRFPKLTVITEYLLLFRVAGLESLGDLFPNLTVIRGWKLFYNYALVIFEMTNLKDIGLYNLRNITRGAIRIEKNADLCYLSTVDWSLILDAVSNNYIVGNKP 3b53316930c22b0fbd54ce077e11a454_0001_recovered_0001__14__I
SEELEKKVKEAVEKGDPVIVFLLLAELLAETGDPEVEKLERLLQEALRRDDPDLAREVLELVKKT EICGPGIDIRNDYQQLKRLENCTVIEGYLHILLISKARSYRFPKLTVITEYLLLFRVAGLESLGDLFPNLTVIRGWKLFYNYALVIFEMTNLKDIGLYNLRNITRGAIRIEKNADLCYLSTVDWSLILDAVSNNYIVGNKP 3b53316930c22b0fbd54ce077e11a454_0001_recovered_0001__14__K
SEELEKKVKEAVELGDPVIVFLLLAELLAETGDPEVEKLERLLQEALRRDDPDLAREVLELVKKT EICGPGIDIRNDYQQLKRLENCTVIEGYLHILLISKARSYRFPKLTVITEYLLLFRVAGLESLGDLFPNLTVIRGWKLFYNYALVIFEMTNLKDIGLYNLRNITRGAIRIEKNADLCYLSTVDWSLILDAVSNNYIVGNKP 3b53316930c22b0fbd54ce077e11a454_0001_recovered_0001__14__L
SEELEKKVKEAVEMGDPVIVFLLLAELLAETGDPEVEKLERLLQEALRRDDPDLAREVLELVKKT EICGPGIDIRNDYQQLKRLENCTVIEGYLHILLISKARSYRFPKLTVITEYLLLFRVAGLESLGDLFPNLTVIRGWKLFYNYALVIFEMTNLKDIGLYNLRNITRGAIRIEKNADLCYLSTVDWSLILDAVSNNYIVGNKP 3b53316930c22b0fbd54ce077e11a454_0001_recovered_0001__14__M
SEELEKKVKEAVENGDPVIVFLLLAELLAETGDPEVEKLERLLQEALRRDDPDLAREVLELVKKT EICGPGIDIRNDYQQLKRLENCTVIEGYLHILLISKARSYRFPKLTVITEYLLLFRVAGLESLGDLFPNLTVIRGWKLFYNYALVIFEMTNLKDIGLYNLRNITRGAIRIEKNADLCYLSTVDWSLILDAVSNNYIVGNKP 3b53316930c22b0fbd54ce077e11a454_0001_recovered_0001__14__N
SEELEKKVKEAVEPGDPVIVFLLLAELLAETGDPEVEKLERLLQEALRRDDPDLAREVLELVKKT EICGPGIDIRNDYQQLKRLENCTVIEGYLHILLISKARSYRFPKLTVITEYLLLFRVAGLESLGDLFPNLTVIRGWKLFYNYALVIFEMTNLKDIGLYNLRNITRGAIRIEKNADLCYLSTVDWSLILDAVSNNYIVGNKP 3b53316930c22b0fbd54ce077e11a454_0001_recovered_0001__14__P
SEELEKKVKEAVEQGDPVIVFLLLAELLAETGDPEVEKLERLLQEALRRDDPDLAREVLELVKKT EICGPGIDIRNDYQQLKRLENCTVIEGYLHILLISKARSYRFPKLTVITEYLLLFRVAGLESLGDLFPNLTVIRGWKLFYNYALVIFEMTNLKDIGLYNLRNITRGAIRIEKNADLCYLSTVDWSLILDAVSNNYIVGNKP 3b53316930c22b0fbd54ce077e11a454_0001_recovered_0001__14__Q
SEELEKKVKEAVERGDPVIVFLLLAELLAETGDPEVEKLERLLQEALRRDDPDLAREVLELVKKT EICGPGIDIRNDYQQLKRLENCTVIEGYLHILLISKARSYRFPKLTVITEYLLLFRVAGLESLGDLFPNLTVIRGWKLFYNYALVIFEMTNLKDIGLYNLRNITRGAIRIEKNADLCYLSTVDWSLILDAVSNNYIVGNKP 3b53316930c22b0fbd54ce077e11a454_0001_recovered_0001__14__R
SEELEKKVKEAVESGDPVIVFLLLAELLAETGDPEVEKLERLLQEALRRDDPDLAREVLELVKKT EICGPGIDIRNDYQQLKRLENCTVIEGYLHILLISKARSYRFPKLTVITEYLLLFRVAGLESLGDLFPNLTVIRGWKLFYNYALVIFEMTNLKDIGLYNLRNITRGAIRIEKNADLCYLSTVDWSLILDAVSNNYIVGNKP 3b53316930c22b0fbd54ce077e11a454_0001_recovered_0001__14__S
SEELEKKVKEAVETGDPVIVFLLLAELLAETGDPEVEKLERLLQEALRRDDPDLAREVLELVKKT EICGPGIDIRNDYQQLKRLENCTVIEGYLHILLISKARSYRFPKLTVITEYLLLFRVAGLESLGDLFPNLTVIRGWKLFYNYALVIFEMTNLKDIGLYNLRNITRGAIRIEKNADLCYLSTVDWSLILDAVSNNYIVGNKP 3b53316930c22b0fbd54ce077e11a454_0001_recovered_0001__14__T
SEELEKKVKEAVEVGDPVIVFLLLAELLAETGDPEVEKLERLLQEALRRDDPDLAREVLELVKKT EICGPGIDIRNDYQQLKRLENCTVIEGYLHILLISKARSYRFPKLTVITEYLLLFRVAGLESLGDLFPNLTVIRGWKLFYNYALVIFEMTNLKDIGLYNLRNITRGAIRIEKNADLCYLSTVDWSLILDAVSNNYIVGNKP 3b53316930c22b0fbd54ce077e11a454_0001_recovered_0001__14__V
SEELEKKVKEAVEWGDPVIVFLLLAELLAETGDPEVEKLERLLQEALRRDDPDLAREVLELVKKT EICGPGIDIRNDYQQLKRLENCTVIEGYLHILLISKARSYRFPKLTVITEYLLLFRVAGLESLGDLFPNLTVIRGWKLFYNYALVIFEMTNLKDIGLYNLRNITRGAIRIEKNADLCYLSTVDWSLILDAVSNNYIVGNKP 3b53316930c22b0fbd54ce077e11a454_0001_recovered_0001__14__W
SEELEKKVKEAVEYGDPVIVFLLLAELLAETGDPEVEKLERLLQEALRRDDPDLAREVLELVKKT EICGPGIDIRNDYQQLKRLENCTVIEGYLHILLISKARSYRFPKLTVITEYLLLFRVAGLESLGDLFPNLTVIRGWKLFYNYALVIFEMTNLKDIGLYNLRNITRGAIRIEKNADLCYLSTVDWSLILDAVSNNYIVGNKP 3b53316930c22b0fbd54ce077e11a454_0001_recovered_0001__14__Y
SEELEKKVKEAVEEADPVIVFLLLAELLAETGDPEVEKLERLLQEALRRDDPDLAREVLELVKKT EICGPGIDIRNDYQQLKRLENCTVIEGYLHILLISKARSYRFPKLTVITEYLLLFRVAGLESLGDLFPNLTVIRGWKLFYNYALVIFEMTNLKDIGLYNLRNITRGAIRIEKNADLCYLSTVDWSLILDAVSNNYIVGNKP 3b53316930c22b0fbd54ce077e11a454_0001_recovered_0001__15__A
SEELEKKVKEAVEECDPVIVFLLLAELLAETGDPEVEKLERLLQEALRRDDPDLAREVLELVKKT EICGPGIDIRNDYQQLKRLENCTVIEGYLHILLISKARSYRFPKLTVITEYLLLFRVAGLESLGDLFPNLTVIRGWKLFYNYALVIFEMTNLKDIGLYNLRNITRGAIRIEKNADLCYLSTVDWSLILDAVSNNYIVGNKP 3b53316930c22b0fbd54ce077e11a454_0001_recovered_0001__15__C
SEELEKKVKEAVEEDDPVIVFLLLAELLAETGDPEVEKLERLLQEALRRDDPDLAREVLELVKKT EICGPGIDIRNDYQQLKRLENCTVIEGYLHILLISKARSYRFPKLTVITEYLLLFRVAGLESLGDLFPNLTVIRGWKLFYNYALVIFEMTNLKDIGLYNLRNITRGAIRIEKNADLCYLSTVDWSLILDAVSNNYIVGNKP 3b53316930c22b0fbd54ce077e11a454_0001_recovered_0001__15__D
SEELEKKVKEAVEEEDPVIVFLLLAELLAETGDPEVEKLERLLQEALRRDDPDLAREVLELVKKT EICGPGIDIRNDYQQLKRLENCTVIEGYLHILLISKARSYRFPKLTVITEYLLLFRVAGLESLGDLFPNLTVIRGWKLFYNYALVIFEMTNLKDIGLYNLRNITRGAIRIEKNADLCYLSTVDWSLILDAVSNNYIVGNKP 3b53316930c22b0fbd54ce077e11a454_0001_recovered_0001__15__E
SEELEKKVKEAVEEFDPVIVFLLLAELLAETGDPEVEKLERLLQEALRRDDPDLAREVLELVKKT EICGPGIDIRNDYQQLKRLENCTVIEGYLHILLISKARSYRFPKLTVITEYLLLFRVAGLESLGDLFPNLTVIRGWKLFYNYALVIFEMTNLKDIGLYNLRNITRGAIRIEKNADLCYLSTVDWSLILDAVSNNYIVGNKP 3b53316930c22b0fbd54ce077e11a454_0001_recovered_0001__15__F
SEELEKKVKEAVEEHDPVIVFLLLAELLAETGDPEVEKLERLLQEALRRDDPDLAREVLELVKKT EICGPGIDIRNDYQQLKRLENCTVIEGYLHILLISKARSYRFPKLTVITEYLLLFRVAGLESLGDLFPNLTVIRGWKLFYNYALVIFEMTNLKDIGLYNLRNITRGAIRIEKNADLCYLSTVDWSLILDAVSNNYIVGNKP 3b53316930c22b0fbd54ce077e11a454_0001_recovered_0001__15__H
SEELEKKVKEAVEEIDPVIVFLLLAELLAETGDPEVEKLERLLQEALRRDDPDLAREVLELVKKT EICGPGIDIRNDYQQLKRLENCTVIEGYLHILLISKARSYRFPKLTVITEYLLLFRVAGLESLGDLFPNLTVIRGWKLFYNYALVIFEMTNLKDIGLYNLRNITRGAIRIEKNADLCYLSTVDWSLILDAVSNNYIVGNKP 3b53316930c22b0fbd54ce077e11a454_0001_recovered_0001__15__I
SEELEKKVKEAVEEKDPVIVFLLLAELLAETGDPEVEKLERLLQEALRRDDPDLAREVLELVKKT EICGPGIDIRNDYQQLKRLENCTVIEGYLHILLISKARSYRFPKLTVITEYLLLFRVAGLESLGDLFPNLTVIRGWKLFYNYALVIFEMTNLKDIGLYNLRNITRGAIRIEKNADLCYLSTVDWSLILDAVSNNYIVGNKP 3b53316930c22b0fbd54ce077e11a454_0001_recovered_0001__15__K
SEELEKKVKEAVEELDPVIVFLLLAELLAETGDPEVEKLERLLQEALRRDDPDLAREVLELVKKT EICGPGIDIRNDYQQLKRLENCTVIEGYLHILLISKARSYRFPKLTVITEYLLLFRVAGLESLGDLFPNLTVIRGWKLFYNYALVIFEMTNLKDIGLYNLRNITRGAIRIEKNADLCYLSTVDWSLILDAVSNNYIVGNKP 3b53316930c22b0fbd54ce077e11a454_0001_recovered_0001__15__L
SEELEKKVKEAVEEMDPVIVFLLLAELLAETGDPEVEKLERLLQEALRRDDPDLAREVLELVKKT EICGPGIDIRNDYQQLKRLENCTVIEGYLHILLISKARSYRFPKLTVITEYLLLFRVAGLESLGDLFPNLTVIRGWKLFYNYALVIFEMTNLKDIGLYNLRNITRGAIRIEKNADLCYLSTVDWSLILDAVSNNYIVGNKP 3b53316930c22b0fbd54ce077e11a454_0001_recovered_0001__15__M
SEELEKKVKEAVEENDPVIVFLLLAELLAETGDPEVEKLERLLQEALRRDDPDLAREVLELVKKT EICGPGIDIRNDYQQLKRLENCTVIEGYLHILLISKARSYRFPKLTVITEYLLLFRVAGLESLGDLFPNLTVIRGWKLFYNYALVIFEMTNLKDIGLYNLRNITRGAIRIEKNADLCYLSTVDWSLILDAVSNNYIVGNKP 3b53316930c22b0fbd54ce077e11a454_0001_recovered_0001__15__N
SEELEKKVKEAVEEPDPVIVFLLLAELLAETGDPEVEKLERLLQEALRRDDPDLAREVLELVKKT EICGPGIDIRNDYQQLKRLENCTVIEGYLHILLISKARSYRFPKLTVITEYLLLFRVAGLESLGDLFPNLTVIRGWKLFYNYALVIFEMTNLKDIGLYNLRNITRGAIRIEKNADLCYLSTVDWSLILDAVSNNYIVGNKP 3b53316930c22b0fbd54ce077e11a454_0001_recovered_0001__15__P
SEELEKKVKEAVEEQDPVIVFLLLAELLAETGDPEVEKLERLLQEALRRDDPDLAREVLELVKKT EICGPGIDIRNDYQQLKRLENCTVIEGYLHILLISKARSYRFPKLTVITEYLLLFRVAGLESLGDLFPNLTVIRGWKLFYNYALVIFEMTNLKDIGLYNLRNITRGAIRIEKNADLCYLSTVDWSLILDAVSNNYIVGNKP 3b53316930c22b0fbd54ce077e11a454_0001_recovered_0001__15__Q
SEELEKKVKEAVEERDPVIVFLLLAELLAETGDPEVEKLERLLQEALRRDDPDLAREVLELVKKT EICGPGIDIRNDYQQLKRLENCTVIEGYLHILLISKARSYRFPKLTVITEYLLLFRVAGLESLGDLFPNLTVIRGWKLFYNYALVIFEMTNLKDIGLYNLRNITRGAIRIEKNADLCYLSTVDWSLILDAVSNNYIVGNKP 3b53316930c22b0fbd54ce077e11a454_0001_recovered_0001__15__R
SEELEKKVKEAVEESDPVIVFLLLAELLAETGDPEVEKLERLLQEALRRDDPDLAREVLELVKKT EICGPGIDIRNDYQQLKRLENCTVIEGYLHILLISKARSYRFPKLTVITEYLLLFRVAGLESLGDLFPNLTVIRGWKLFYNYALVIFEMTNLKDIGLYNLRNITRGAIRIEKNADLCYLSTVDWSLILDAVSNNYIVGNKP 3b53316930c22b0fbd54ce077e11a454_0001_recovered_0001__15__S
SEELEKKVKEAVEETDPVIVFLLLAELLAETGDPEVEKLERLLQEALRRDDPDLAREVLELVKKT EICGPGIDIRNDYQQLKRLENCTVIEGYLHILLISKARSYRFPKLTVITEYLLLFRVAGLESLGDLFPNLTVIRGWKLFYNYALVIFEMTNLKDIGLYNLRNITRGAIRIEKNADLCYLSTVDWSLILDAVSNNYIVGNKP 3b53316930c22b0fbd54ce077e11a454_0001_recovered_0001__15__T
SEELEKKVKEAVEEVDPVIVFLLLAELLAETGDPEVEKLERLLQEALRRDDPDLAREVLELVKKT EICGPGIDIRNDYQQLKRLENCTVIEGYLHILLISKARSYRFPKLTVITEYLLLFRVAGLESLGDLFPNLTVIRGWKLFYNYALVIFEMTNLKDIGLYNLRNITRGAIRIEKNADLCYLSTVDWSLILDAVSNNYIVGNKP 3b53316930c22b0fbd54ce077e11a454_0001_recovered_0001__15__V
SEELEKKVKEAVEEWDPVIVFLLLAELLAETGDPEVEKLERLLQEALRRDDPDLAREVLELVKKT EICGPGIDIRNDYQQLKRLENCTVIEGYLHILLISKARSYRFPKLTVITEYLLLFRVAGLESLGDLFPNLTVIRGWKLFYNYALVIFEMTNLKDIGLYNLRNITRGAIRIEKNADLCYLSTVDWSLILDAVSNNYIVGNKP 3b53316930c22b0fbd54ce077e11a454_0001_recovered_0001__15__W
SEELEKKVKEAVEEYDPVIVFLLLAELLAETGDPEVEKLERLLQEALRRDDPDLAREVLELVKKT EICGPGIDIRNDYQQLKRLENCTVIEGYLHILLISKARSYRFPKLTVITEYLLLFRVAGLESLGDLFPNLTVIRGWKLFYNYALVIFEMTNLKDIGLYNLRNITRGAIRIEKNADLCYLSTVDWSLILDAVSNNYIVGNKP 3b53316930c22b0fbd54ce077e11a454_0001_recovered_0001__15__Y
SEELEKKVKEAVEEGAPVIVFLLLAELLAETGDPEVEKLERLLQEALRRDDPDLAREVLELVKKT EICGPGIDIRNDYQQLKRLENCTVIEGYLHILLISKARSYRFPKLTVITEYLLLFRVAGLESLGDLFPNLTVIRGWKLFYNYALVIFEMTNLKDIGLYNLRNITRGAIRIEKNADLCYLSTVDWSLILDAVSNNYIVGNKP 3b53316930c22b0fbd54ce077e11a454_0001_recovered_0001__16__A
SEELEKKVKEAVEEGCPVIVFLLLAELLAETGDPEVEKLERLLQEALRRDDPDLAREVLELVKKT EICGPGIDIRNDYQQLKRLENCTVIEGYLHILLISKARSYRFPKLTVITEYLLLFRVAGLESLGDLFPNLTVIRGWKLFYNYALVIFEMTNLKDIGLYNLRNITRGAIRIEKNADLCYLSTVDWSLILDAVSNNYIVGNKP 3b53316930c22b0fbd54ce077e11a454_0001_recovered_0001__16__C
SEELEKKVKEAVEEGEPVIVFLLLAELLAETGDPEVEKLERLLQEALRRDDPDLAREVLELVKKT EICGPGIDIRNDYQQLKRLENCTVIEGYLHILLISKARSYRFPKLTVITEYLLLFRVAGLESLGDLFPNLTVIRGWKLFYNYALVIFEMTNLKDIGLYNLRNITRGAIRIEKNADLCYLSTVDWSLILDAVSNNYIVGNKP 3b53316930c22b0fbd54ce077e11a454_0001_recovered_0001__16__E
SEELEKKVKEAVEEGFPVIVFLLLAELLAETGDPEVEKLERLLQEALRRDDPDLAREVLELVKKT EICGPGIDIRNDYQQLKRLENCTVIEGYLHILLISKARSYRFPKLTVITEYLLLFRVAGLESLGDLFPNLTVIRGWKLFYNYALVIFEMTNLKDIGLYNLRNITRGAIRIEKNADLCYLSTVDWSLILDAVSNNYIVGNKP 3b53316930c22b0fbd54ce077e11a454_0001_recovered_0001__16__F
SEELEKKVKEAVEEGGPVIVFLLLAELLAETGDPEVEKLERLLQEALRRDDPDLAREVLELVKKT EICGPGIDIRNDYQQLKRLENCTVIEGYLHILLISKARSYRFPKLTVITEYLLLFRVAGLESLGDLFPNLTVIRGWKLFYNYALVIFEMTNLKDIGLYNLRNITRGAIRIEKNADLCYLSTVDWSLILDAVSNNYIVGNKP 3b53316930c22b0fbd54ce077e11a454_0001_recovered_0001__16__G
SEELEKKVKEAVEEGHPVIVFLLLAELLAETGDPEVEKLERLLQEALRRDDPDLAREVLELVKKT EICGPGIDIRNDYQQLKRLENCTVIEGYLHILLISKARSYRFPKLTVITEYLLLFRVAGLESLGDLFPNLTVIRGWKLFYNYALVIFEMTNLKDIGLYNLRNITRGAIRIEKNADLCYLSTVDWSLILDAVSNNYIVGNKP 3b53316930c22b0fbd54ce077e11a454_0001_recovered_0001__16__H
SEELEKKVKEAVEEGIPVIVFLLLAELLAETGDPEVEKLERLLQEALRRDDPDLAREVLELVKKT EICGPGIDIRNDYQQLKRLENCTVIEGYLHILLISKARSYRFPKLTVITEYLLLFRVAGLESLGDLFPNLTVIRGWKLFYNYALVIFEMTNLKDIGLYNLRNITRGAIRIEKNADLCYLSTVDWSLILDAVSNNYIVGNKP 3b53316930c22b0fbd54ce077e11a454_0001_recovered_0001__16__I
SEELEKKVKEAVEEGKPVIVFLLLAELLAETGDPEVEKLERLLQEALRRDDPDLAREVLELVKKT EICGPGIDIRNDYQQLKRLENCTVIEGYLHILLISKARSYRFPKLTVITEYLLLFRVAGLESLGDLFPNLTVIRGWKLFYNYALVIFEMTNLKDIGLYNLRNITRGAIRIEKNADLCYLSTVDWSLILDAVSNNYIVGNKP 3b53316930c22b0fbd54ce077e11a454_0001_recovered_0001__16__K
SEELEKKVKEAVEEGLPVIVFLLLAELLAETGDPEVEKLERLLQEALRRDDPDLAREVLELVKKT EICGPGIDIRNDYQQLKRLENCTVIEGYLHILLISKARSYRFPKLTVITEYLLLFRVAGLESLGDLFPNLTVIRGWKLFYNYALVIFEMTNLKDIGLYNLRNITRGAIRIEKNADLCYLSTVDWSLILDAVSNNYIVGNKP 3b53316930c22b0fbd54ce077e11a454_0001_recovered_0001__16__L
SEELEKKVKEAVEEGMPVIVFLLLAELLAETGDPEVEKLERLLQEALRRDDPDLAREVLELVKKT EICGPGIDIRNDYQQLKRLENCTVIEGYLHILLISKARSYRFPKLTVITEYLLLFRVAGLESLGDLFPNLTVIRGWKLFYNYALVIFEMTNLKDIGLYNLRNITRGAIRIEKNADLCYLSTVDWSLILDAVSNNYIVGNKP 3b53316930c22b0fbd54ce077e11a454_0001_recovered_0001__16__M
SEELEKKVKEAVEEGNPVIVFLLLAELLAETGDPEVEKLERLLQEALRRDDPDLAREVLELVKKT EICGPGIDIRNDYQQLKRLENCTVIEGYLHILLISKARSYRFPKLTVITEYLLLFRVAGLESLGDLFPNLTVIRGWKLFYNYALVIFEMTNLKDIGLYNLRNITRGAIRIEKNADLCYLSTVDWSLILDAVSNNYIVGNKP 3b53316930c22b0fbd54ce077e11a454_0001_recovered_0001__16__N
SEELEKKVKEAVEEGPPVIVFLLLAELLAETGDPEVEKLERLLQEALRRDDPDLAREVLELVKKT EICGPGIDIRNDYQQLKRLENCTVIEGYLHILLISKARSYRFPKLTVITEYLLLFRVAGLESLGDLFPNLTVIRGWKLFYNYALVIFEMTNLKDIGLYNLRNITRGAIRIEKNADLCYLSTVDWSLILDAVSNNYIVGNKP 3b53316930c22b0fbd54ce077e11a454_0001_recovered_0001__16__P
SEELEKKVKEAVEEGQPVIVFLLLAELLAETGDPEVEKLERLLQEALRRDDPDLAREVLELVKKT EICGPGIDIRNDYQQLKRLENCTVIEGYLHILLISKARSYRFPKLTVITEYLLLFRVAGLESLGDLFPNLTVIRGWKLFYNYALVIFEMTNLKDIGLYNLRNITRGAIRIEKNADLCYLSTVDWSLILDAVSNNYIVGNKP 3b53316930c22b0fbd54ce077e11a454_0001_recovered_0001__16__Q
SEELEKKVKEAVEEGRPVIVFLLLAELLAETGDPEVEKLERLLQEALRRDDPDLAREVLELVKKT EICGPGIDIRNDYQQLKRLENCTVIEGYLHILLISKARSYRFPKLTVITEYLLLFRVAGLESLGDLFPNLTVIRGWKLFYNYALVIFEMTNLKDIGLYNLRNITRGAIRIEKNADLCYLSTVDWSLILDAVSNNYIVGNKP 3b53316930c22b0fbd54ce077e11a454_0001_recovered_0001__16__R
SEELEKKVKEAVEEGSPVIVFLLLAELLAETGDPEVEKLERLLQEALRRDDPDLAREVLELVKKT EICGPGIDIRNDYQQLKRLENCTVIEGYLHILLISKARSYRFPKLTVITEYLLLFRVAGLESLGDLFPNLTVIRGWKLFYNYALVIFEMTNLKDIGLYNLRNITRGAIRIEKNADLCYLSTVDWSLILDAVSNNYIVGNKP 3b53316930c22b0fbd54ce077e11a454_0001_recovered_0001__16__S
SEELEKKVKEAVEEGTPVIVFLLLAELLAETGDPEVEKLERLLQEALRRDDPDLAREVLELVKKT EICGPGIDIRNDYQQLKRLENCTVIEGYLHILLISKARSYRFPKLTVITEYLLLFRVAGLESLGDLFPNLTVIRGWKLFYNYALVIFEMTNLKDIGLYNLRNITRGAIRIEKNADLCYLSTVDWSLILDAVSNNYIVGNKP 3b53316930c22b0fbd54ce077e11a454_0001_recovered_0001__16__T
SEELEKKVKEAVEEGVPVIVFLLLAELLAETGDPEVEKLERLLQEALRRDDPDLAREVLELVKKT EICGPGIDIRNDYQQLKRLENCTVIEGYLHILLISKARSYRFPKLTVITEYLLLFRVAGLESLGDLFPNLTVIRGWKLFYNYALVIFEMTNLKDIGLYNLRNITRGAIRIEKNADLCYLSTVDWSLILDAVSNNYIVGNKP 3b53316930c22b0fbd54ce077e11a454_0001_recovered_0001__16__V
SEELEKKVKEAVEEGWPVIVFLLLAELLAETGDPEVEKLERLLQEALRRDDPDLAREVLELVKKT EICGPGIDIRNDYQQLKRLENCTVIEGYLHILLISKARSYRFPKLTVITEYLLLFRVAGLESLGDLFPNLTVIRGWKLFYNYALVIFEMTNLKDIGLYNLRNITRGAIRIEKNADLCYLSTVDWSLILDAVSNNYIVGNKP 3b53316930c22b0fbd54ce077e11a454_0001_recovered_0001__16__W
SEELEKKVKEAVEEGYPVIVFLLLAELLAETGDPEVEKLERLLQEALRRDDPDLAREVLELVKKT EICGPGIDIRNDYQQLKRLENCTVIEGYLHILLISKARSYRFPKLTVITEYLLLFRVAGLESLGDLFPNLTVIRGWKLFYNYALVIFEMTNLKDIGLYNLRNITRGAIRIEKNADLCYLSTVDWSLILDAVSNNYIVGNKP 3b53316930c22b0fbd54ce077e11a454_0001_recovered_0001__16__Y
SEELEKKVKEAVEEGDAVIVFLLLAELLAETGDPEVEKLERLLQEALRRDDPDLAREVLELVKKT EICGPGIDIRNDYQQLKRLENCTVIEGYLHILLISKARSYRFPKLTVITEYLLLFRVAGLESLGDLFPNLTVIRGWKLFYNYALVIFEMTNLKDIGLYNLRNITRGAIRIEKNADLCYLSTVDWSLILDAVSNNYIVGNKP 3b53316930c22b0fbd54ce077e11a454_0001_recovered_0001__17__A
SEELEKKVKEAVEEGDCVIVFLLLAELLAETGDPEVEKLERLLQEALRRDDPDLAREVLELVKKT EICGPGIDIRNDYQQLKRLENCTVIEGYLHILLISKARSYRFPKLTVITEYLLLFRVAGLESLGDLFPNLTVIRGWKLFYNYALVIFEMTNLKDIGLYNLRNITRGAIRIEKNADLCYLSTVDWSLILDAVSNNYIVGNKP 3b53316930c22b0fbd54ce077e11a454_0001_recovered_0001__17__C
SEELEKKVKEAVEEGDDVIVFLLLAELLAETGDPEVEKLERLLQEALRRDDPDLAREVLELVKKT EICGPGIDIRNDYQQLKRLENCTVIEGYLHILLISKARSYRFPKLTVITEYLLLFRVAGLESLGDLFPNLTVIRGWKLFYNYALVIFEMTNLKDIGLYNLRNITRGAIRIEKNADLCYLSTVDWSLILDAVSNNYIVGNKP 3b53316930c22b0fbd54ce077e11a454_0001_recovered_0001__17__D
SEELEKKVKEAVEEGDEVIVFLLLAELLAETGDPEVEKLERLLQEALRRDDPDLAREVLELVKKT EICGPGIDIRNDYQQLKRLENCTVIEGYLHILLISKARSYRFPKLTVITEYLLLFRVAGLESLGDLFPNLTVIRGWKLFYNYALVIFEMTNLKDIGLYNLRNITRGAIRIEKNADLCYLSTVDWSLILDAVSNNYIVGNKP 3b53316930c22b0fbd54ce077e11a454_0001_recovered_0001__17__E
SEELEKKVKEAVEEGDFVIVFLLLAELLAETGDPEVEKLERLLQEALRRDDPDLAREVLELVKKT EICGPGIDIRNDYQQLKRLENCTVIEGYLHILLISKARSYRFPKLTVITEYLLLFRVAGLESLGDLFPNLTVIRGWKLFYNYALVIFEMTNLKDIGLYNLRNITRGAIRIEKNADLCYLSTVDWSLILDAVSNNYIVGNKP 3b53316930c22b0fbd54ce077e11a454_0001_recovered_0001__17__F
SEELEKKVKEAVEEGDGVIVFLLLAELLAETGDPEVEKLERLLQEALRRDDPDLAREVLELVKKT EICGPGIDIRNDYQQLKRLENCTVIEGYLHILLISKARSYRFPKLTVITEYLLLFRVAGLESLGDLFPNLTVIRGWKLFYNYALVIFEMTNLKDIGLYNLRNITRGAIRIEKNADLCYLSTVDWSLILDAVSNNYIVGNKP 3b53316930c22b0fbd54ce077e11a454_0001_recovered_0001__17__G
SEELEKKVKEAVEEGDHVIVFLLLAELLAETGDPEVEKLERLLQEALRRDDPDLAREVLELVKKT EICGPGIDIRNDYQQLKRLENCTVIEGYLHILLISKARSYRFPKLTVITEYLLLFRVAGLESLGDLFPNLTVIRGWKLFYNYALVIFEMTNLKDIGLYNLRNITRGAIRIEKNADLCYLSTVDWSLILDAVSNNYIVGNKP 3b53316930c22b0fbd54ce077e11a454_0001_recovered_0001__17__H
SEELEKKVKEAVEEGDIVIVFLLLAELLAETGDPEVEKLERLLQEALRRDDPDLAREVLELVKKT EICGPGIDIRNDYQQLKRLENCTVIEGYLHILLISKARSYRFPKLTVITEYLLLFRVAGLESLGDLFPNLTVIRGWKLFYNYALVIFEMTNLKDIGLYNLRNITRGAIRIEKNADLCYLSTVDWSLILDAVSNNYIVGNKP 3b53316930c22b0fbd54ce077e11a454_0001_recovered_0001__17__I
SEELEKKVKEAVEEGDKVIVFLLLAELLAETGDPEVEKLERLLQEALRRDDPDLAREVLELVKKT EICGPGIDIRNDYQQLKRLENCTVIEGYLHILLISKARSYRFPKLTVITEYLLLFRVAGLESLGDLFPNLTVIRGWKLFYNYALVIFEMTNLKDIGLYNLRNITRGAIRIEKNADLCYLSTVDWSLILDAVSNNYIVGNKP 3b53316930c22b0fbd54ce077e11a454_0001_recovered_0001__17__K
SEELEKKVKEAVEEGDLVIVFLLLAELLAETGDPEVEKLERLLQEALRRDDPDLAREVLELVKKT EICGPGIDIRNDYQQLKRLENCTVIEGYLHILLISKARSYRFPKLTVITEYLLLFRVAGLESLGDLFPNLTVIRGWKLFYNYALVIFEMTNLKDIGLYNLRNITRGAIRIEKNADLCYLSTVDWSLILDAVSNNYIVGNKP 3b53316930c22b0fbd54ce077e11a454_0001_recovered_0001__17__L
SEELEKKVKEAVEEGDMVIVFLLLAELLAETGDPEVEKLERLLQEALRRDDPDLAREVLELVKKT EICGPGIDIRNDYQQLKRLENCTVIEGYLHILLISKARSYRFPKLTVITEYLLLFRVAGLESLGDLFPNLTVIRGWKLFYNYALVIFEMTNLKDIGLYNLRNITRGAIRIEKNADLCYLSTVDWSLILDAVSNNYIVGNKP 3b53316930c22b0fbd54ce077e11a454_0001_recovered_0001__17__M
SEELEKKVKEAVEEGDNVIVFLLLAELLAETGDPEVEKLERLLQEALRRDDPDLAREVLELVKKT EICGPGIDIRNDYQQLKRLENCTVIEGYLHILLISKARSYRFPKLTVITEYLLLFRVAGLESLGDLFPNLTVIRGWKLFYNYALVIFEMTNLKDIGLYNLRNITRGAIRIEKNADLCYLSTVDWSLILDAVSNNYIVGNKP 3b53316930c22b0fbd54ce077e11a454_0001_recovered_0001__17__N
SEELEKKVKEAVEEGDQVIVFLLLAELLAETGDPEVEKLERLLQEALRRDDPDLAREVLELVKKT EICGPGIDIRNDYQQLKRLENCTVIEGYLHILLISKARSYRFPKLTVITEYLLLFRVAGLESLGDLFPNLTVIRGWKLFYNYALVIFEMTNLKDIGLYNLRNITRGAIRIEKNADLCYLSTVDWSLILDAVSNNYIVGNKP 3b53316930c22b0fbd54ce077e11a454_0001_recovered_0001__17__Q
SEELEKKVKEAVEEGDRVIVFLLLAELLAETGDPEVEKLERLLQEALRRDDPDLAREVLELVKKT EICGPGIDIRNDYQQLKRLENCTVIEGYLHILLISKARSYRFPKLTVITEYLLLFRVAGLESLGDLFPNLTVIRGWKLFYNYALVIFEMTNLKDIGLYNLRNITRGAIRIEKNADLCYLSTVDWSLILDAVSNNYIVGNKP 3b53316930c22b0fbd54ce077e11a454_0001_recovered_0001__17__R
SEELEKKVKEAVEEGDSVIVFLLLAELLAETGDPEVEKLERLLQEALRRDDPDLAREVLELVKKT EICGPGIDIRNDYQQLKRLENCTVIEGYLHILLISKARSYRFPKLTVITEYLLLFRVAGLESLGDLFPNLTVIRGWKLFYNYALVIFEMTNLKDIGLYNLRNITRGAIRIEKNADLCYLSTVDWSLILDAVSNNYIVGNKP 3b53316930c22b0fbd54ce077e11a454_0001_recovered_0001__17__S
SEELEKKVKEAVEEGDTVIVFLLLAELLAETGDPEVEKLERLLQEALRRDDPDLAREVLELVKKT EICGPGIDIRNDYQQLKRLENCTVIEGYLHILLISKARSYRFPKLTVITEYLLLFRVAGLESLGDLFPNLTVIRGWKLFYNYALVIFEMTNLKDIGLYNLRNITRGAIRIEKNADLCYLSTVDWSLILDAVSNNYIVGNKP 3b53316930c22b0fbd54ce077e11a454_0001_recovered_0001__17__T
SEELEKKVKEAVEEGDVVIVFLLLAELLAETGDPEVEKLERLLQEALRRDDPDLAREVLELVKKT EICGPGIDIRNDYQQLKRLENCTVIEGYLHILLISKARSYRFPKLTVITEYLLLFRVAGLESLGDLFPNLTVIRGWKLFYNYALVIFEMTNLKDIGLYNLRNITRGAIRIEKNADLCYLSTVDWSLILDAVSNNYIVGNKP 3b53316930c22b0fbd54ce077e11a454_0001_recovered_0001__17__V
SEELEKKVKEAVEEGDWVIVFLLLAELLAETGDPEVEKLERLLQEALRRDDPDLAREVLELVKKT EICGPGIDIRNDYQQLKRLENCTVIEGYLHILLISKARSYRFPKLTVITEYLLLFRVAGLESLGDLFPNLTVIRGWKLFYNYALVIFEMTNLKDIGLYNLRNITRGAIRIEKNADLCYLSTVDWSLILDAVSNNYIVGNKP 3b53316930c22b0fbd54ce077e11a454_0001_recovered_0001__17__W
SEELEKKVKEAVEEGDYVIVFLLLAELLAETGDPEVEKLERLLQEALRRDDPDLAREVLELVKKT EICGPGIDIRNDYQQLKRLENCTVIEGYLHILLISKARSYRFPKLTVITEYLLLFRVAGLESLGDLFPNLTVIRGWKLFYNYALVIFEMTNLKDIGLYNLRNITRGAIRIEKNADLCYLSTVDWSLILDAVSNNYIVGNKP 3b53316930c22b0fbd54ce077e11a454_0001_recovered_0001__17__Y
SEELEKKVKEAVEEGDPAIVFLLLAELLAETGDPEVEKLERLLQEALRRDDPDLAREVLELVKKT EICGPGIDIRNDYQQLKRLENCTVIEGYLHILLISKARSYRFPKLTVITEYLLLFRVAGLESLGDLFPNLTVIRGWKLFYNYALVIFEMTNLKDIGLYNLRNITRGAIRIEKNADLCYLSTVDWSLILDAVSNNYIVGNKP 3b53316930c22b0fbd54ce077e11a454_0001_recovered_0001__18__A
SEELEKKVKEAVEEGDPCIVFLLLAELLAETGDPEVEKLERLLQEALRRDDPDLAREVLELVKKT EICGPGIDIRNDYQQLKRLENCTVIEGYLHILLISKARSYRFPKLTVITEYLLLFRVAGLESLGDLFPNLTVIRGWKLFYNYALVIFEMTNLKDIGLYNLRNITRGAIRIEKNADLCYLSTVDWSLILDAVSNNYIVGNKP 3b53316930c22b0fbd54ce077e11a454_0001_recovered_0001__18__C
SEELEKKVKEAVEEGDPDIVFLLLAELLAETGDPEVEKLERLLQEALRRDDPDLAREVLELVKKT EICGPGIDIRNDYQQLKRLENCTVIEGYLHILLISKARSYRFPKLTVITEYLLLFRVAGLESLGDLFPNLTVIRGWKLFYNYALVIFEMTNLKDIGLYNLRNITRGAIRIEKNADLCYLSTVDWSLILDAVSNNYIVGNKP 3b53316930c22b0fbd54ce077e11a454_0001_recovered_0001__18__D
SEELEKKVKEAVEEGDPEIVFLLLAELLAETGDPEVEKLERLLQEALRRDDPDLAREVLELVKKT EICGPGIDIRNDYQQLKRLENCTVIEGYLHILLISKARSYRFPKLTVITEYLLLFRVAGLESLGDLFPNLTVIRGWKLFYNYALVIFEMTNLKDIGLYNLRNITRGAIRIEKNADLCYLSTVDWSLILDAVSNNYIVGNKP 3b53316930c22b0fbd54ce077e11a454_0001_recovered_0001__18__E
SEELEKKVKEAVEEGDPFIVFLLLAELLAETGDPEVEKLERLLQEALRRDDPDLAREVLELVKKT EICGPGIDIRNDYQQLKRLENCTVIEGYLHILLISKARSYRFPKLTVITEYLLLFRVAGLESLGDLFPNLTVIRGWKLFYNYALVIFEMTNLKDIGLYNLRNITRGAIRIEKNADLCYLSTVDWSLILDAVSNNYIVGNKP 3b53316930c22b0fbd54ce077e11a454_0001_recovered_0001__18__F
SEELEKKVKEAVEEGDPGIVFLLLAELLAETGDPEVEKLERLLQEALRRDDPDLAREVLELVKKT EICGPGIDIRNDYQQLKRLENCTVIEGYLHILLISKARSYRFPKLTVITEYLLLFRVAGLESLGDLFPNLTVIRGWKLFYNYALVIFEMTNLKDIGLYNLRNITRGAIRIEKNADLCYLSTVDWSLILDAVSNNYIVGNKP 3b53316930c22b0fbd54ce077e11a454_0001_recovered_0001__18__G
SEELEKKVKEAVEEGDPHIVFLLLAELLAETGDPEVEKLERLLQEALRRDDPDLAREVLELVKKT EICGPGIDIRNDYQQLKRLENCTVIEGYLHILLISKARSYRFPKLTVITEYLLLFRVAGLESLGDLFPNLTVIRGWKLFYNYALVIFEMTNLKDIGLYNLRNITRGAIRIEKNADLCYLSTVDWSLILDAVSNNYIVGNKP 3b53316930c22b0fbd54ce077e11a454_0001_recovered_0001__18__H
SEELEKKVKEAVEEGDPIIVFLLLAELLAETGDPEVEKLERLLQEALRRDDPDLAREVLELVKKT EICGPGIDIRNDYQQLKRLENCTVIEGYLHILLISKARSYRFPKLTVITEYLLLFRVAGLESLGDLFPNLTVIRGWKLFYNYALVIFEMTNLKDIGLYNLRNITRGAIRIEKNADLCYLSTVDWSLILDAVSNNYIVGNKP 3b53316930c22b0fbd54ce077e11a454_0001_recovered_0001__18__I
SEELEKKVKEAVEEGDPKIVFLLLAELLAETGDPEVEKLERLLQEALRRDDPDLAREVLELVKKT EICGPGIDIRNDYQQLKRLENCTVIEGYLHILLISKARSYRFPKLTVITEYLLLFRVAGLESLGDLFPNLTVIRGWKLFYNYALVIFEMTNLKDIGLYNLRNITRGAIRIEKNADLCYLSTVDWSLILDAVSNNYIVGNKP 3b53316930c22b0fbd54ce077e11a454_0001_recovered_0001__18__K
SEELEKKVKEAVEEGDPLIVFLLLAELLAETGDPEVEKLERLLQEALRRDDPDLAREVLELVKKT EICGPGIDIRNDYQQLKRLENCTVIEGYLHILLISKARSYRFPKLTVITEYLLLFRVAGLESLGDLFPNLTVIRGWKLFYNYALVIFEMTNLKDIGLYNLRNITRGAIRIEKNADLCYLSTVDWSLILDAVSNNYIVGNKP 3b53316930c22b0fbd54ce077e11a454_0001_recovered_0001__18__L
SEELEKKVKEAVEEGDPMIVFLLLAELLAETGDPEVEKLERLLQEALRRDDPDLAREVLELVKKT EICGPGIDIRNDYQQLKRLENCTVIEGYLHILLISKARSYRFPKLTVITEYLLLFRVAGLESLGDLFPNLTVIRGWKLFYNYALVIFEMTNLKDIGLYNLRNITRGAIRIEKNADLCYLSTVDWSLILDAVSNNYIVGNKP 3b53316930c22b0fbd54ce077e11a454_0001_recovered_0001__18__M
SEELEKKVKEAVEEGDPNIVFLLLAELLAETGDPEVEKLERLLQEALRRDDPDLAREVLELVKKT EICGPGIDIRNDYQQLKRLENCTVIEGYLHILLISKARSYRFPKLTVITEYLLLFRVAGLESLGDLFPNLTVIRGWKLFYNYALVIFEMTNLKDIGLYNLRNITRGAIRIEKNADLCYLSTVDWSLILDAVSNNYIVGNKP 3b53316930c22b0fbd54ce077e11a454_0001_recovered_0001__18__N
SEELEKKVKEAVEEGDPPIVFLLLAELLAETGDPEVEKLERLLQEALRRDDPDLAREVLELVKKT EICGPGIDIRNDYQQLKRLENCTVIEGYLHILLISKARSYRFPKLTVITEYLLLFRVAGLESLGDLFPNLTVIRGWKLFYNYALVIFEMTNLKDIGLYNLRNITRGAIRIEKNADLCYLSTVDWSLILDAVSNNYIVGNKP 3b53316930c22b0fbd54ce077e11a454_0001_recovered_0001__18__P
SEELEKKVKEAVEEGDPQIVFLLLAELLAETGDPEVEKLERLLQEALRRDDPDLAREVLELVKKT EICGPGIDIRNDYQQLKRLENCTVIEGYLHILLISKARSYRFPKLTVITEYLLLFRVAGLESLGDLFPNLTVIRGWKLFYNYALVIFEMTNLKDIGLYNLRNITRGAIRIEKNADLCYLSTVDWSLILDAVSNNYIVGNKP 3b53316930c22b0fbd54ce077e11a454_0001_recovered_0001__18__Q
SEELEKKVKEAVEEGDPRIVFLLLAELLAETGDPEVEKLERLLQEALRRDDPDLAREVLELVKKT EICGPGIDIRNDYQQLKRLENCTVIEGYLHILLISKARSYRFPKLTVITEYLLLFRVAGLESLGDLFPNLTVIRGWKLFYNYALVIFEMTNLKDIGLYNLRNITRGAIRIEKNADLCYLSTVDWSLILDAVSNNYIVGNKP 3b53316930c22b0fbd54ce077e11a454_0001_recovered_0001__18__R
SEELEKKVKEAVEEGDPSIVFLLLAELLAETGDPEVEKLERLLQEALRRDDPDLAREVLELVKKT EICGPGIDIRNDYQQLKRLENCTVIEGYLHILLISKARSYRFPKLTVITEYLLLFRVAGLESLGDLFPNLTVIRGWKLFYNYALVIFEMTNLKDIGLYNLRNITRGAIRIEKNADLCYLSTVDWSLILDAVSNNYIVGNKP 3b53316930c22b0fbd54ce077e11a454_0001_recovered_0001__18__S
SEELEKKVKEAVEEGDPTIVFLLLAELLAETGDPEVEKLERLLQEALRRDDPDLAREVLELVKKT EICGPGIDIRNDYQQLKRLENCTVIEGYLHILLISKARSYRFPKLTVITEYLLLFRVAGLESLGDLFPNLTVIRGWKLFYNYALVIFEMTNLKDIGLYNLRNITRGAIRIEKNADLCYLSTVDWSLILDAVSNNYIVGNKP 3b53316930c22b0fbd54ce077e11a454_0001_recovered_0001__18__T
SEELEKKVKEAVEEGDPWIVFLLLAELLAETGDPEVEKLERLLQEALRRDDPDLAREVLELVKKT EICGPGIDIRNDYQQLKRLENCTVIEGYLHILLISKARSYRFPKLTVITEYLLLFRVAGLESLGDLFPNLTVIRGWKLFYNYALVIFEMTNLKDIGLYNLRNITRGAIRIEKNADLCYLSTVDWSLILDAVSNNYIVGNKP 3b53316930c22b0fbd54ce077e11a454_0001_recovered_0001__18__W
SEELEKKVKEAVEEGDPYIVFLLLAELLAETGDPEVEKLERLLQEALRRDDPDLAREVLELVKKT EICGPGIDIRNDYQQLKRLENCTVIEGYLHILLISKARSYRFPKLTVITEYLLLFRVAGLESLGDLFPNLTVIRGWKLFYNYALVIFEMTNLKDIGLYNLRNITRGAIRIEKNADLCYLSTVDWSLILDAVSNNYIVGNKP 3b53316930c22b0fbd54ce077e11a454_0001_recovered_0001__18__Y
SEELEKKVKEAVEEGDPVAVFLLLAELLAETGDPEVEKLERLLQEALRRDDPDLAREVLELVKKT EICGPGIDIRNDYQQLKRLENCTVIEGYLHILLISKARSYRFPKLTVITEYLLLFRVAGLESLGDLFPNLTVIRGWKLFYNYALVIFEMTNLKDIGLYNLRNITRGAIRIEKNADLCYLSTVDWSLILDAVSNNYIVGNKP 3b53316930c22b0fbd54ce077e11a454_0001_recovered_0001__19__A
SEELEKKVKEAVEEGDPVCVFLLLAELLAETGDPEVEKLERLLQEALRRDDPDLAREVLELVKKT EICGPGIDIRNDYQQLKRLENCTVIEGYLHILLISKARSYRFPKLTVITEYLLLFRVAGLESLGDLFPNLTVIRGWKLFYNYALVIFEMTNLKDIGLYNLRNITRGAIRIEKNADLCYLSTVDWSLILDAVSNNYIVGNKP 3b53316930c22b0fbd54ce077e11a454_0001_recovered_0001__19__C
SEELEKKVKEAVEEGDPVDVFLLLAELLAETGDPEVEKLERLLQEALRRDDPDLAREVLELVKKT EICGPGIDIRNDYQQLKRLENCTVIEGYLHILLISKARSYRFPKLTVITEYLLLFRVAGLESLGDLFPNLTVIRGWKLFYNYALVIFEMTNLKDIGLYNLRNITRGAIRIEKNADLCYLSTVDWSLILDAVSNNYIVGNKP 3b53316930c22b0fbd54ce077e11a454_0001_recovered_0001__19__D
SEELEKKVKEAVEEGDPVEVFLLLAELLAETGDPEVEKLERLLQEALRRDDPDLAREVLELVKKT EICGPGIDIRNDYQQLKRLENCTVIEGYLHILLISKARSYRFPKLTVITEYLLLFRVAGLESLGDLFPNLTVIRGWKLFYNYALVIFEMTNLKDIGLYNLRNITRGAIRIEKNADLCYLSTVDWSLILDAVSNNYIVGNKP 3b53316930c22b0fbd54ce077e11a454_0001_recovered_0001__19__E
SEELEKKVKEAVEEGDPVFVFLLLAELLAETGDPEVEKLERLLQEALRRDDPDLAREVLELVKKT EICGPGIDIRNDYQQLKRLENCTVIEGYLHILLISKARSYRFPKLTVITEYLLLFRVAGLESLGDLFPNLTVIRGWKLFYNYALVIFEMTNLKDIGLYNLRNITRGAIRIEKNADLCYLSTVDWSLILDAVSNNYIVGNKP 3b53316930c22b0fbd54ce077e11a454_0001_recovered_0001__19__F
SEELEKKVKEAVEEGDPVGVFLLLAELLAETGDPEVEKLERLLQEALRRDDPDLAREVLELVKKT EICGPGIDIRNDYQQLKRLENCTVIEGYLHILLISKARSYRFPKLTVITEYLLLFRVAGLESLGDLFPNLTVIRGWKLFYNYALVIFEMTNLKDIGLYNLRNITRGAIRIEKNADLCYLSTVDWSLILDAVSNNYIVGNKP 3b53316930c22b0fbd54ce077e11a454_0001_recovered_0001__19__G
SEELEKKVKEAVEEGDPVHVFLLLAELLAETGDPEVEKLERLLQEALRRDDPDLAREVLELVKKT EICGPGIDIRNDYQQLKRLENCTVIEGYLHILLISKARSYRFPKLTVITEYLLLFRVAGLESLGDLFPNLTVIRGWKLFYNYALVIFEMTNLKDIGLYNLRNITRGAIRIEKNADLCYLSTVDWSLILDAVSNNYIVGNKP 3b53316930c22b0fbd54ce077e11a454_0001_recovered_0001__19__H
SEELEKKVKEAVEEGDPVKVFLLLAELLAETGDPEVEKLERLLQEALRRDDPDLAREVLELVKKT EICGPGIDIRNDYQQLKRLENCTVIEGYLHILLISKARSYRFPKLTVITEYLLLFRVAGLESLGDLFPNLTVIRGWKLFYNYALVIFEMTNLKDIGLYNLRNITRGAIRIEKNADLCYLSTVDWSLILDAVSNNYIVGNKP 3b53316930c22b0fbd54ce077e11a454_0001_recovered_0001__19__K
SEELEKKVKEAVEEGDPVLVFLLLAELLAETGDPEVEKLERLLQEALRRDDPDLAREVLELVKKT EICGPGIDIRNDYQQLKRLENCTVIEGYLHILLISKARSYRFPKLTVITEYLLLFRVAGLESLGDLFPNLTVIRGWKLFYNYALVIFEMTNLKDIGLYNLRNITRGAIRIEKNADLCYLSTVDWSLILDAVSNNYIVGNKP 3b53316930c22b0fbd54ce077e11a454_0001_recovered_0001__19__L
SEELEKKVKEAVEEGDPVMVFLLLAELLAETGDPEVEKLERLLQEALRRDDPDLAREVLELVKKT EICGPGIDIRNDYQQLKRLENCTVIEGYLHILLISKARSYRFPKLTVITEYLLLFRVAGLESLGDLFPNLTVIRGWKLFYNYALVIFEMTNLKDIGLYNLRNITRGAIRIEKNADLCYLSTVDWSLILDAVSNNYIVGNKP 3b53316930c22b0fbd54ce077e11a454_0001_recovered_0001__19__M
SEELEKKVKEAVEEGDPVNVFLLLAELLAETGDPEVEKLERLLQEALRRDDPDLAREVLELVKKT EICGPGIDIRNDYQQLKRLENCTVIEGYLHILLISKARSYRFPKLTVITEYLLLFRVAGLESLGDLFPNLTVIRGWKLFYNYALVIFEMTNLKDIGLYNLRNITRGAIRIEKNADLCYLSTVDWSLILDAVSNNYIVGNKP 3b53316930c22b0fbd54ce077e11a454_0001_recovered_0001__19__N
SEELEKKVKEAVEEGDPVPVFLLLAELLAETGDPEVEKLERLLQEALRRDDPDLAREVLELVKKT EICGPGIDIRNDYQQLKRLENCTVIEGYLHILLISKARSYRFPKLTVITEYLLLFRVAGLESLGDLFPNLTVIRGWKLFYNYALVIFEMTNLKDIGLYNLRNITRGAIRIEKNADLCYLSTVDWSLILDAVSNNYIVGNKP 3b53316930c22b0fbd54ce077e11a454_0001_recovered_0001__19__P
SEELEKKVKEAVEEGDPVQVFLLLAELLAETGDPEVEKLERLLQEALRRDDPDLAREVLELVKKT EICGPGIDIRNDYQQLKRLENCTVIEGYLHILLISKARSYRFPKLTVITEYLLLFRVAGLESLGDLFPNLTVIRGWKLFYNYALVIFEMTNLKDIGLYNLRNITRGAIRIEKNADLCYLSTVDWSLILDAVSNNYIVGNKP 3b53316930c22b0fbd54ce077e11a454_0001_recovered_0001__19__Q
SEELEKKVKEAVEEGDPVRVFLLLAELLAETGDPEVEKLERLLQEALRRDDPDLAREVLELVKKT EICGPGIDIRNDYQQLKRLENCTVIEGYLHILLISKARSYRFPKLTVITEYLLLFRVAGLESLGDLFPNLTVIRGWKLFYNYALVIFEMTNLKDIGLYNLRNITRGAIRIEKNADLCYLSTVDWSLILDAVSNNYIVGNKP 3b53316930c22b0fbd54ce077e11a454_0001_recovered_0001__19__R
SEELEKKVKEAVEEGDPVSVFLLLAELLAETGDPEVEKLERLLQEALRRDDPDLAREVLELVKKT EICGPGIDIRNDYQQLKRLENCTVIEGYLHILLISKARSYRFPKLTVITEYLLLFRVAGLESLGDLFPNLTVIRGWKLFYNYALVIFEMTNLKDIGLYNLRNITRGAIRIEKNADLCYLSTVDWSLILDAVSNNYIVGNKP 3b53316930c22b0fbd54ce077e11a454_0001_recovered_0001__19__S
SEELEKKVKEAVEEGDPVTVFLLLAELLAETGDPEVEKLERLLQEALRRDDPDLAREVLELVKKT EICGPGIDIRNDYQQLKRLENCTVIEGYLHILLISKARSYRFPKLTVITEYLLLFRVAGLESLGDLFPNLTVIRGWKLFYNYALVIFEMTNLKDIGLYNLRNITRGAIRIEKNADLCYLSTVDWSLILDAVSNNYIVGNKP 3b53316930c22b0fbd54ce077e11a454_0001_recovered_0001__19__T
SEELEKKVKEAVEEGDPVVVFLLLAELLAETGDPEVEKLERLLQEALRRDDPDLAREVLELVKKT EICGPGIDIRNDYQQLKRLENCTVIEGYLHILLISKARSYRFPKLTVITEYLLLFRVAGLESLGDLFPNLTVIRGWKLFYNYALVIFEMTNLKDIGLYNLRNITRGAIRIEKNADLCYLSTVDWSLILDAVSNNYIVGNKP 3b53316930c22b0fbd54ce077e11a454_0001_recovered_0001__19__V
SEELEKKVKEAVEEGDPVWVFLLLAELLAETGDPEVEKLERLLQEALRRDDPDLAREVLELVKKT EICGPGIDIRNDYQQLKRLENCTVIEGYLHILLISKARSYRFPKLTVITEYLLLFRVAGLESLGDLFPNLTVIRGWKLFYNYALVIFEMTNLKDIGLYNLRNITRGAIRIEKNADLCYLSTVDWSLILDAVSNNYIVGNKP 3b53316930c22b0fbd54ce077e11a454_0001_recovered_0001__19__W
SEELEKKVKEAVEEGDPVYVFLLLAELLAETGDPEVEKLERLLQEALRRDDPDLAREVLELVKKT EICGPGIDIRNDYQQLKRLENCTVIEGYLHILLISKARSYRFPKLTVITEYLLLFRVAGLESLGDLFPNLTVIRGWKLFYNYALVIFEMTNLKDIGLYNLRNITRGAIRIEKNADLCYLSTVDWSLILDAVSNNYIVGNKP 3b53316930c22b0fbd54ce077e11a454_0001_recovered_0001__19__Y
SEELEKKVKEAVEEGDPVIAFLLLAELLAETGDPEVEKLERLLQEALRRDDPDLAREVLELVKKT EICGPGIDIRNDYQQLKRLENCTVIEGYLHILLISKARSYRFPKLTVITEYLLLFRVAGLESLGDLFPNLTVIRGWKLFYNYALVIFEMTNLKDIGLYNLRNITRGAIRIEKNADLCYLSTVDWSLILDAVSNNYIVGNKP 3b53316930c22b0fbd54ce077e11a454_0001_recovered_0001__20__A
SEELEKKVKEAVEEGDPVICFLLLAELLAETGDPEVEKLERLLQEALRRDDPDLAREVLELVKKT EICGPGIDIRNDYQQLKRLENCTVIEGYLHILLISKARSYRFPKLTVITEYLLLFRVAGLESLGDLFPNLTVIRGWKLFYNYALVIFEMTNLKDIGLYNLRNITRGAIRIEKNADLCYLSTVDWSLILDAVSNNYIVGNKP 3b53316930c22b0fbd54ce077e11a454_0001_recovered_0001__20__C
SEELEKKVKEAVEEGDPVIDFLLLAELLAETGDPEVEKLERLLQEALRRDDPDLAREVLELVKKT EICGPGIDIRNDYQQLKRLENCTVIEGYLHILLISKARSYRFPKLTVITEYLLLFRVAGLESLGDLFPNLTVIRGWKLFYNYALVIFEMTNLKDIGLYNLRNITRGAIRIEKNADLCYLSTVDWSLILDAVSNNYIVGNKP 3b53316930c22b0fbd54ce077e11a454_0001_recovered_0001__20__D
SEELEKKVKEAVEEGDPVIEFLLLAELLAETGDPEVEKLERLLQEALRRDDPDLAREVLELVKKT EICGPGIDIRNDYQQLKRLENCTVIEGYLHILLISKARSYRFPKLTVITEYLLLFRVAGLESLGDLFPNLTVIRGWKLFYNYALVIFEMTNLKDIGLYNLRNITRGAIRIEKNADLCYLSTVDWSLILDAVSNNYIVGNKP 3b53316930c22b0fbd54ce077e11a454_0001_recovered_0001__20__E
SEELEKKVKEAVEEGDPVIFFLLLAELLAETGDPEVEKLERLLQEALRRDDPDLAREVLELVKKT EICGPGIDIRNDYQQLKRLENCTVIEGYLHILLISKARSYRFPKLTVITEYLLLFRVAGLESLGDLFPNLTVIRGWKLFYNYALVIFEMTNLKDIGLYNLRNITRGAIRIEKNADLCYLSTVDWSLILDAVSNNYIVGNKP 3b53316930c22b0fbd54ce077e11a454_0001_recovered_0001__20__F
SEELEKKVKEAVEEGDPVIGFLLLAELLAETGDPEVEKLERLLQEALRRDDPDLAREVLELVKKT EICGPGIDIRNDYQQLKRLENCTVIEGYLHILLISKARSYRFPKLTVITEYLLLFRVAGLESLGDLFPNLTVIRGWKLFYNYALVIFEMTNLKDIGLYNLRNITRGAIRIEKNADLCYLSTVDWSLILDAVSNNYIVGNKP 3b53316930c22b0fbd54ce077e11a454_0001_recovered_0001__20__G
SEELEKKVKEAVEEGDPVIHFLLLAELLAETGDPEVEKLERLLQEALRRDDPDLAREVLELVKKT EICGPGIDIRNDYQQLKRLENCTVIEGYLHILLISKARSYRFPKLTVITEYLLLFRVAGLESLGDLFPNLTVIRGWKLFYNYALVIFEMTNLKDIGLYNLRNITRGAIRIEKNADLCYLSTVDWSLILDAVSNNYIVGNKP 3b53316930c22b0fbd54ce077e11a454_0001_recovered_0001__20__H
SEELEKKVKEAVEEGDPVIIFLLLAELLAETGDPEVEKLERLLQEALRRDDPDLAREVLELVKKT EICGPGIDIRNDYQQLKRLENCTVIEGYLHILLISKARSYRFPKLTVITEYLLLFRVAGLESLGDLFPNLTVIRGWKLFYNYALVIFEMTNLKDIGLYNLRNITRGAIRIEKNADLCYLSTVDWSLILDAVSNNYIVGNKP 3b53316930c22b0fbd54ce077e11a454_0001_recovered_0001__20__I
SEELEKKVKEAVEEGDPVIKFLLLAELLAETGDPEVEKLERLLQEALRRDDPDLAREVLELVKKT EICGPGIDIRNDYQQLKRLENCTVIEGYLHILLISKARSYRFPKLTVITEYLLLFRVAGLESLGDLFPNLTVIRGWKLFYNYALVIFEMTNLKDIGLYNLRNITRGAIRIEKNADLCYLSTVDWSLILDAVSNNYIVGNKP 3b53316930c22b0fbd54ce077e11a454_0001_recovered_0001__20__K
SEELEKKVKEAVEEGDPVILFLLLAELLAETGDPEVEKLERLLQEALRRDDPDLAREVLELVKKT EICGPGIDIRNDYQQLKRLENCTVIEGYLHILLISKARSYRFPKLTVITEYLLLFRVAGLESLGDLFPNLTVIRGWKLFYNYALVIFEMTNLKDIGLYNLRNITRGAIRIEKNADLCYLSTVDWSLILDAVSNNYIVGNKP 3b53316930c22b0fbd54ce077e11a454_0001_recovered_0001__20__L
SEELEKKVKEAVEEGDPVIMFLLLAELLAETGDPEVEKLERLLQEALRRDDPDLAREVLELVKKT EICGPGIDIRNDYQQLKRLENCTVIEGYLHILLISKARSYRFPKLTVITEYLLLFRVAGLESLGDLFPNLTVIRGWKLFYNYALVIFEMTNLKDIGLYNLRNITRGAIRIEKNADLCYLSTVDWSLILDAVSNNYIVGNKP 3b53316930c22b0fbd54ce077e11a454_0001_recovered_0001__20__M
SEELEKKVKEAVEEGDPVINFLLLAELLAETGDPEVEKLERLLQEALRRDDPDLAREVLELVKKT EICGPGIDIRNDYQQLKRLENCTVIEGYLHILLISKARSYRFPKLTVITEYLLLFRVAGLESLGDLFPNLTVIRGWKLFYNYALVIFEMTNLKDIGLYNLRNITRGAIRIEKNADLCYLSTVDWSLILDAVSNNYIVGNKP 3b53316930c22b0fbd54ce077e11a454_0001_recovered_0001__20__N
SEELEKKVKEAVEEGDPVIPFLLLAELLAETGDPEVEKLERLLQEALRRDDPDLAREVLELVKKT EICGPGIDIRNDYQQLKRLENCTVIEGYLHILLISKARSYRFPKLTVITEYLLLFRVAGLESLGDLFPNLTVIRGWKLFYNYALVIFEMTNLKDIGLYNLRNITRGAIRIEKNADLCYLSTVDWSLILDAVSNNYIVGNKP 3b53316930c22b0fbd54ce077e11a454_0001_recovered_0001__20__P
SEELEKKVKEAVEEGDPVIQFLLLAELLAETGDPEVEKLERLLQEALRRDDPDLAREVLELVKKT EICGPGIDIRNDYQQLKRLENCTVIEGYLHILLISKARSYRFPKLTVITEYLLLFRVAGLESLGDLFPNLTVIRGWKLFYNYALVIFEMTNLKDIGLYNLRNITRGAIRIEKNADLCYLSTVDWSLILDAVSNNYIVGNKP 3b53316930c22b0fbd54ce077e11a454_0001_recovered_0001__20__Q
SEELEKKVKEAVEEGDPVIRFLLLAELLAETGDPEVEKLERLLQEALRRDDPDLAREVLELVKKT EICGPGIDIRNDYQQLKRLENCTVIEGYLHILLISKARSYRFPKLTVITEYLLLFRVAGLESLGDLFPNLTVIRGWKLFYNYALVIFEMTNLKDIGLYNLRNITRGAIRIEKNADLCYLSTVDWSLILDAVSNNYIVGNKP 3b53316930c22b0fbd54ce077e11a454_0001_recovered_0001__20__R
SEELEKKVKEAVEEGDPVISFLLLAELLAETGDPEVEKLERLLQEALRRDDPDLAREVLELVKKT EICGPGIDIRNDYQQLKRLENCTVIEGYLHILLISKARSYRFPKLTVITEYLLLFRVAGLESLGDLFPNLTVIRGWKLFYNYALVIFEMTNLKDIGLYNLRNITRGAIRIEKNADLCYLSTVDWSLILDAVSNNYIVGNKP 3b53316930c22b0fbd54ce077e11a454_0001_recovered_0001__20__S
SEELEKKVKEAVEEGDPVITFLLLAELLAETGDPEVEKLERLLQEALRRDDPDLAREVLELVKKT EICGPGIDIRNDYQQLKRLENCTVIEGYLHILLISKARSYRFPKLTVITEYLLLFRVAGLESLGDLFPNLTVIRGWKLFYNYALVIFEMTNLKDIGLYNLRNITRGAIRIEKNADLCYLSTVDWSLILDAVSNNYIVGNKP 3b53316930c22b0fbd54ce077e11a454_0001_recovered_0001__20__T
SEELEKKVKEAVEEGDPVIWFLLLAELLAETGDPEVEKLERLLQEALRRDDPDLAREVLELVKKT EICGPGIDIRNDYQQLKRLENCTVIEGYLHILLISKARSYRFPKLTVITEYLLLFRVAGLESLGDLFPNLTVIRGWKLFYNYALVIFEMTNLKDIGLYNLRNITRGAIRIEKNADLCYLSTVDWSLILDAVSNNYIVGNKP 3b53316930c22b0fbd54ce077e11a454_0001_recovered_0001__20__W
SEELEKKVKEAVEEGDPVIYFLLLAELLAETGDPEVEKLERLLQEALRRDDPDLAREVLELVKKT EICGPGIDIRNDYQQLKRLENCTVIEGYLHILLISKARSYRFPKLTVITEYLLLFRVAGLESLGDLFPNLTVIRGWKLFYNYALVIFEMTNLKDIGLYNLRNITRGAIRIEKNADLCYLSTVDWSLILDAVSNNYIVGNKP 3b53316930c22b0fbd54ce077e11a454_0001_recovered_0001__20__Y
SEELEKKVKEAVEEGDPVIVALLLAELLAETGDPEVEKLERLLQEALRRDDPDLAREVLELVKKT EICGPGIDIRNDYQQLKRLENCTVIEGYLHILLISKARSYRFPKLTVITEYLLLFRVAGLESLGDLFPNLTVIRGWKLFYNYALVIFEMTNLKDIGLYNLRNITRGAIRIEKNADLCYLSTVDWSLILDAVSNNYIVGNKP 3b53316930c22b0fbd54ce077e11a454_0001_recovered_0001__21__A
SEELEKKVKEAVEEGDPVIVCLLLAELLAETGDPEVEKLERLLQEALRRDDPDLAREVLELVKKT EICGPGIDIRNDYQQLKRLENCTVIEGYLHILLISKARSYRFPKLTVITEYLLLFRVAGLESLGDLFPNLTVIRGWKLFYNYALVIFEMTNLKDIGLYNLRNITRGAIRIEKNADLCYLSTVDWSLILDAVSNNYIVGNKP 3b53316930c22b0fbd54ce077e11a454_0001_recovered_0001__21__C
SEELEKKVKEAVEEGDPVIVDLLLAELLAETGDPEVEKLERLLQEALRRDDPDLAREVLELVKKT EICGPGIDIRNDYQQLKRLENCTVIEGYLHILLISKARSYRFPKLTVITEYLLLFRVAGLESLGDLFPNLTVIRGWKLFYNYALVIFEMTNLKDIGLYNLRNITRGAIRIEKNADLCYLSTVDWSLILDAVSNNYIVGNKP 3b53316930c22b0fbd54ce077e11a454_0001_recovered_0001__21__D
SEELEKKVKEAVEEGDPVIVELLLAELLAETGDPEVEKLERLLQEALRRDDPDLAREVLELVKKT EICGPGIDIRNDYQQLKRLENCTVIEGYLHILLISKARSYRFPKLTVITEYLLLFRVAGLESLGDLFPNLTVIRGWKLFYNYALVIFEMTNLKDIGLYNLRNITRGAIRIEKNADLCYLSTVDWSLILDAVSNNYIVGNKP 3b53316930c22b0fbd54ce077e11a454_0001_recovered_0001__21__E
SEELEKKVKEAVEEGDPVIVGLLLAELLAETGDPEVEKLERLLQEALRRDDPDLAREVLELVKKT EICGPGIDIRNDYQQLKRLENCTVIEGYLHILLISKARSYRFPKLTVITEYLLLFRVAGLESLGDLFPNLTVIRGWKLFYNYALVIFEMTNLKDIGLYNLRNITRGAIRIEKNADLCYLSTVDWSLILDAVSNNYIVGNKP 3b53316930c22b0fbd54ce077e11a454_0001_recovered_0001__21__G
SEELEKKVKEAVEEGDPVIVHLLLAELLAETGDPEVEKLERLLQEALRRDDPDLAREVLELVKKT EICGPGIDIRNDYQQLKRLENCTVIEGYLHILLISKARSYRFPKLTVITEYLLLFRVAGLESLGDLFPNLTVIRGWKLFYNYALVIFEMTNLKDIGLYNLRNITRGAIRIEKNADLCYLSTVDWSLILDAVSNNYIVGNKP 3b53316930c22b0fbd54ce077e11a454_0001_recovered_0001__21__H
SEELEKKVKEAVEEGDPVIVILLLAELLAETGDPEVEKLERLLQEALRRDDPDLAREVLELVKKT EICGPGIDIRNDYQQLKRLENCTVIEGYLHILLISKARSYRFPKLTVITEYLLLFRVAGLESLGDLFPNLTVIRGWKLFYNYALVIFEMTNLKDIGLYNLRNITRGAIRIEKNADLCYLSTVDWSLILDAVSNNYIVGNKP 3b53316930c22b0fbd54ce077e11a454_0001_recovered_0001__21__I
SEELEKKVKEAVEEGDPVIVKLLLAELLAETGDPEVEKLERLLQEALRRDDPDLAREVLELVKKT EICGPGIDIRNDYQQLKRLENCTVIEGYLHILLISKARSYRFPKLTVITEYLLLFRVAGLESLGDLFPNLTVIRGWKLFYNYALVIFEMTNLKDIGLYNLRNITRGAIRIEKNADLCYLSTVDWSLILDAVSNNYIVGNKP 3b53316930c22b0fbd54ce077e11a454_0001_recovered_0001__21__K
SEELEKKVKEAVEEGDPVIVLLLLAELLAETGDPEVEKLERLLQEALRRDDPDLAREVLELVKKT EICGPGIDIRNDYQQLKRLENCTVIEGYLHILLISKARSYRFPKLTVITEYLLLFRVAGLESLGDLFPNLTVIRGWKLFYNYALVIFEMTNLKDIGLYNLRNITRGAIRIEKNADLCYLSTVDWSLILDAVSNNYIVGNKP 3b53316930c22b0fbd54ce077e11a454_0001_recovered_0001__21__L
SEELEKKVKEAVEEGDPVIVMLLLAELLAETGDPEVEKLERLLQEALRRDDPDLAREVLELVKKT EICGPGIDIRNDYQQLKRLENCTVIEGYLHILLISKARSYRFPKLTVITEYLLLFRVAGLESLGDLFPNLTVIRGWKLFYNYALVIFEMTNLKDIGLYNLRNITRGAIRIEKNADLCYLSTVDWSLILDAVSNNYIVGNKP 3b53316930c22b0fbd54ce077e11a454_0001_recovered_0001__21__M
SEELEKKVKEAVEEGDPVIVNLLLAELLAETGDPEVEKLERLLQEALRRDDPDLAREVLELVKKT EICGPGIDIRNDYQQLKRLENCTVIEGYLHILLISKARSYRFPKLTVITEYLLLFRVAGLESLGDLFPNLTVIRGWKLFYNYALVIFEMTNLKDIGLYNLRNITRGAIRIEKNADLCYLSTVDWSLILDAVSNNYIVGNKP 3b53316930c22b0fbd54ce077e11a454_0001_recovered_0001__21__N
SEELEKKVKEAVEEGDPVIVPLLLAELLAETGDPEVEKLERLLQEALRRDDPDLAREVLELVKKT EICGPGIDIRNDYQQLKRLENCTVIEGYLHILLISKARSYRFPKLTVITEYLLLFRVAGLESLGDLFPNLTVIRGWKLFYNYALVIFEMTNLKDIGLYNLRNITRGAIRIEKNADLCYLSTVDWSLILDAVSNNYIVGNKP 3b53316930c22b0fbd54ce077e11a454_0001_recovered_0001__21__P
SEELEKKVKEAVEEGDPVIVQLLLAELLAETGDPEVEKLERLLQEALRRDDPDLAREVLELVKKT EICGPGIDIRNDYQQLKRLENCTVIEGYLHILLISKARSYRFPKLTVITEYLLLFRVAGLESLGDLFPNLTVIRGWKLFYNYALVIFEMTNLKDIGLYNLRNITRGAIRIEKNADLCYLSTVDWSLILDAVSNNYIVGNKP 3b53316930c22b0fbd54ce077e11a454_0001_recovered_0001__21__Q
SEELEKKVKEAVEEGDPVIVRLLLAELLAETGDPEVEKLERLLQEALRRDDPDLAREVLELVKKT EICGPGIDIRNDYQQLKRLENCTVIEGYLHILLISKARSYRFPKLTVITEYLLLFRVAGLESLGDLFPNLTVIRGWKLFYNYALVIFEMTNLKDIGLYNLRNITRGAIRIEKNADLCYLSTVDWSLILDAVSNNYIVGNKP 3b53316930c22b0fbd54ce077e11a454_0001_recovered_0001__21__R
SEELEKKVKEAVEEGDPVIVSLLLAELLAETGDPEVEKLERLLQEALRRDDPDLAREVLELVKKT EICGPGIDIRNDYQQLKRLENCTVIEGYLHILLISKARSYRFPKLTVITEYLLLFRVAGLESLGDLFPNLTVIRGWKLFYNYALVIFEMTNLKDIGLYNLRNITRGAIRIEKNADLCYLSTVDWSLILDAVSNNYIVGNKP 3b53316930c22b0fbd54ce077e11a454_0001_recovered_0001__21__S
SEELEKKVKEAVEEGDPVIVTLLLAELLAETGDPEVEKLERLLQEALRRDDPDLAREVLELVKKT EICGPGIDIRNDYQQLKRLENCTVIEGYLHILLISKARSYRFPKLTVITEYLLLFRVAGLESLGDLFPNLTVIRGWKLFYNYALVIFEMTNLKDIGLYNLRNITRGAIRIEKNADLCYLSTVDWSLILDAVSNNYIVGNKP 3b53316930c22b0fbd54ce077e11a454_0001_recovered_0001__21__T
SEELEKKVKEAVEEGDPVIVVLLLAELLAETGDPEVEKLERLLQEALRRDDPDLAREVLELVKKT EICGPGIDIRNDYQQLKRLENCTVIEGYLHILLISKARSYRFPKLTVITEYLLLFRVAGLESLGDLFPNLTVIRGWKLFYNYALVIFEMTNLKDIGLYNLRNITRGAIRIEKNADLCYLSTVDWSLILDAVSNNYIVGNKP 3b53316930c22b0fbd54ce077e11a454_0001_recovered_0001__21__V
SEELEKKVKEAVEEGDPVIVWLLLAELLAETGDPEVEKLERLLQEALRRDDPDLAREVLELVKKT EICGPGIDIRNDYQQLKRLENCTVIEGYLHILLISKARSYRFPKLTVITEYLLLFRVAGLESLGDLFPNLTVIRGWKLFYNYALVIFEMTNLKDIGLYNLRNITRGAIRIEKNADLCYLSTVDWSLILDAVSNNYIVGNKP 3b53316930c22b0fbd54ce077e11a454_0001_recovered_0001__21__W
SEELEKKVKEAVEEGDPVIVYLLLAELLAETGDPEVEKLERLLQEALRRDDPDLAREVLELVKKT EICGPGIDIRNDYQQLKRLENCTVIEGYLHILLISKARSYRFPKLTVITEYLLLFRVAGLESLGDLFPNLTVIRGWKLFYNYALVIFEMTNLKDIGLYNLRNITRGAIRIEKNADLCYLSTVDWSLILDAVSNNYIVGNKP 3b53316930c22b0fbd54ce077e11a454_0001_recovered_0001__21__Y
SEELEKKVKEAVEEGDPVIVFALLAELLAETGDPEVEKLERLLQEALRRDDPDLAREVLELVKKT EICGPGIDIRNDYQQLKRLENCTVIEGYLHILLISKARSYRFPKLTVITEYLLLFRVAGLESLGDLFPNLTVIRGWKLFYNYALVIFEMTNLKDIGLYNLRNITRGAIRIEKNADLCYLSTVDWSLILDAVSNNYIVGNKP 3b53316930c22b0fbd54ce077e11a454_0001_recovered_0001__22__A
SEELEKKVKEAVEEGDPVIVFCLLAELLAETGDPEVEKLERLLQEALRRDDPDLAREVLELVKKT EICGPGIDIRNDYQQLKRLENCTVIEGYLHILLISKARSYRFPKLTVITEYLLLFRVAGLESLGDLFPNLTVIRGWKLFYNYALVIFEMTNLKDIGLYNLRNITRGAIRIEKNADLCYLSTVDWSLILDAVSNNYIVGNKP 3b53316930c22b0fbd54ce077e11a454_0001_recovered_0001__22__C
SEELEKKVKEAVEEGDPVIVFDLLAELLAETGDPEVEKLERLLQEALRRDDPDLAREVLELVKKT EICGPGIDIRNDYQQLKRLENCTVIEGYLHILLISKARSYRFPKLTVITEYLLLFRVAGLESLGDLFPNLTVIRGWKLFYNYALVIFEMTNLKDIGLYNLRNITRGAIRIEKNADLCYLSTVDWSLILDAVSNNYIVGNKP 3b53316930c22b0fbd54ce077e11a454_0001_recovered_0001__22__D
SEELEKKVKEAVEEGDPVIVFELLAELLAETGDPEVEKLERLLQEALRRDDPDLAREVLELVKKT EICGPGIDIRNDYQQLKRLENCTVIEGYLHILLISKARSYRFPKLTVITEYLLLFRVAGLESLGDLFPNLTVIRGWKLFYNYALVIFEMTNLKDIGLYNLRNITRGAIRIEKNADLCYLSTVDWSLILDAVSNNYIVGNKP 3b53316930c22b0fbd54ce077e11a454_0001_recovered_0001__22__E
SEELEKKVKEAVEEGDPVIVFFLLAELLAETGDPEVEKLERLLQEALRRDDPDLAREVLELVKKT EICGPGIDIRNDYQQLKRLENCTVIEGYLHILLISKARSYRFPKLTVITEYLLLFRVAGLESLGDLFPNLTVIRGWKLFYNYALVIFEMTNLKDIGLYNLRNITRGAIRIEKNADLCYLSTVDWSLILDAVSNNYIVGNKP 3b53316930c22b0fbd54ce077e11a454_0001_recovered_0001__22__F
SEELEKKVKEAVEEGDPVIVFGLLAELLAETGDPEVEKLERLLQEALRRDDPDLAREVLELVKKT EICGPGIDIRNDYQQLKRLENCTVIEGYLHILLISKARSYRFPKLTVITEYLLLFRVAGLESLGDLFPNLTVIRGWKLFYNYALVIFEMTNLKDIGLYNLRNITRGAIRIEKNADLCYLSTVDWSLILDAVSNNYIVGNKP 3b53316930c22b0fbd54ce077e11a454_0001_recovered_0001__22__G
SEELEKKVKEAVEEGDPVIVFHLLAELLAETGDPEVEKLERLLQEALRRDDPDLAREVLELVKKT EICGPGIDIRNDYQQLKRLENCTVIEGYLHILLISKARSYRFPKLTVITEYLLLFRVAGLESLGDLFPNLTVIRGWKLFYNYALVIFEMTNLKDIGLYNLRNITRGAIRIEKNADLCYLSTVDWSLILDAVSNNYIVGNKP 3b53316930c22b0fbd54ce077e11a454_0001_recovered_0001__22__H
SEELEKKVKEAVEEGDPVIVFILLAELLAETGDPEVEKLERLLQEALRRDDPDLAREVLELVKKT EICGPGIDIRNDYQQLKRLENCTVIEGYLHILLISKARSYRFPKLTVITEYLLLFRVAGLESLGDLFPNLTVIRGWKLFYNYALVIFEMTNLKDIGLYNLRNITRGAIRIEKNADLCYLSTVDWSLILDAVSNNYIVGNKP 3b53316930c22b0fbd54ce077e11a454_0001_recovered_0001__22__I
SEELEKKVKEAVEEGDPVIVFKLLAELLAETGDPEVEKLERLLQEALRRDDPDLAREVLELVKKT EICGPGIDIRNDYQQLKRLENCTVIEGYLHILLISKARSYRFPKLTVITEYLLLFRVAGLESLGDLFPNLTVIRGWKLFYNYALVIFEMTNLKDIGLYNLRNITRGAIRIEKNADLCYLSTVDWSLILDAVSNNYIVGNKP 3b53316930c22b0fbd54ce077e11a454_0001_recovered_0001__22__K
SEELEKKVKEAVEEGDPVIVFMLLAELLAETGDPEVEKLERLLQEALRRDDPDLAREVLELVKKT EICGPGIDIRNDYQQLKRLENCTVIEGYLHILLISKARSYRFPKLTVITEYLLLFRVAGLESLGDLFPNLTVIRGWKLFYNYALVIFEMTNLKDIGLYNLRNITRGAIRIEKNADLCYLSTVDWSLILDAVSNNYIVGNKP 3b53316930c22b0fbd54ce077e11a454_0001_recovered_0001__22__M
SEELEKKVKEAVEEGDPVIVFNLLAELLAETGDPEVEKLERLLQEALRRDDPDLAREVLELVKKT EICGPGIDIRNDYQQLKRLENCTVIEGYLHILLISKARSYRFPKLTVITEYLLLFRVAGLESLGDLFPNLTVIRGWKLFYNYALVIFEMTNLKDIGLYNLRNITRGAIRIEKNADLCYLSTVDWSLILDAVSNNYIVGNKP 3b53316930c22b0fbd54ce077e11a454_0001_recovered_0001__22__N
SEELEKKVKEAVEEGDPVIVFPLLAELLAETGDPEVEKLERLLQEALRRDDPDLAREVLELVKKT EICGPGIDIRNDYQQLKRLENCTVIEGYLHILLISKARSYRFPKLTVITEYLLLFRVAGLESLGDLFPNLTVIRGWKLFYNYALVIFEMTNLKDIGLYNLRNITRGAIRIEKNADLCYLSTVDWSLILDAVSNNYIVGNKP 3b53316930c22b0fbd54ce077e11a454_0001_recovered_0001__22__P
SEELEKKVKEAVEEGDPVIVFQLLAELLAETGDPEVEKLERLLQEALRRDDPDLAREVLELVKKT EICGPGIDIRNDYQQLKRLENCTVIEGYLHILLISKARSYRFPKLTVITEYLLLFRVAGLESLGDLFPNLTVIRGWKLFYNYALVIFEMTNLKDIGLYNLRNITRGAIRIEKNADLCYLSTVDWSLILDAVSNNYIVGNKP 3b53316930c22b0fbd54ce077e11a454_0001_recovered_0001__22__Q
SEELEKKVKEAVEEGDPVIVFRLLAELLAETGDPEVEKLERLLQEALRRDDPDLAREVLELVKKT EICGPGIDIRNDYQQLKRLENCTVIEGYLHILLISKARSYRFPKLTVITEYLLLFRVAGLESLGDLFPNLTVIRGWKLFYNYALVIFEMTNLKDIGLYNLRNITRGAIRIEKNADLCYLSTVDWSLILDAVSNNYIVGNKP 3b53316930c22b0fbd54ce077e11a454_0001_recovered_0001__22__R
SEELEKKVKEAVEEGDPVIVFSLLAELLAETGDPEVEKLERLLQEALRRDDPDLAREVLELVKKT EICGPGIDIRNDYQQLKRLENCTVIEGYLHILLISKARSYRFPKLTVITEYLLLFRVAGLESLGDLFPNLTVIRGWKLFYNYALVIFEMTNLKDIGLYNLRNITRGAIRIEKNADLCYLSTVDWSLILDAVSNNYIVGNKP 3b53316930c22b0fbd54ce077e11a454_0001_recovered_0001__22__S
SEELEKKVKEAVEEGDPVIVFTLLAELLAETGDPEVEKLERLLQEALRRDDPDLAREVLELVKKT EICGPGIDIRNDYQQLKRLENCTVIEGYLHILLISKARSYRFPKLTVITEYLLLFRVAGLESLGDLFPNLTVIRGWKLFYNYALVIFEMTNLKDIGLYNLRNITRGAIRIEKNADLCYLSTVDWSLILDAVSNNYIVGNKP 3b53316930c22b0fbd54ce077e11a454_0001_recovered_0001__22__T
SEELEKKVKEAVEEGDPVIVFVLLAELLAETGDPEVEKLERLLQEALRRDDPDLAREVLELVKKT EICGPGIDIRNDYQQLKRLENCTVIEGYLHILLISKARSYRFPKLTVITEYLLLFRVAGLESLGDLFPNLTVIRGWKLFYNYALVIFEMTNLKDIGLYNLRNITRGAIRIEKNADLCYLSTVDWSLILDAVSNNYIVGNKP 3b53316930c22b0fbd54ce077e11a454_0001_recovered_0001__22__V
SEELEKKVKEAVEEGDPVIVFWLLAELLAETGDPEVEKLERLLQEALRRDDPDLAREVLELVKKT EICGPGIDIRNDYQQLKRLENCTVIEGYLHILLISKARSYRFPKLTVITEYLLLFRVAGLESLGDLFPNLTVIRGWKLFYNYALVIFEMTNLKDIGLYNLRNITRGAIRIEKNADLCYLSTVDWSLILDAVSNNYIVGNKP 3b53316930c22b0fbd54ce077e11a454_0001_recovered_0001__22__W
SEELEKKVKEAVEEGDPVIVFYLLAELLAETGDPEVEKLERLLQEALRRDDPDLAREVLELVKKT EICGPGIDIRNDYQQLKRLENCTVIEGYLHILLISKARSYRFPKLTVITEYLLLFRVAGLESLGDLFPNLTVIRGWKLFYNYALVIFEMTNLKDIGLYNLRNITRGAIRIEKNADLCYLSTVDWSLILDAVSNNYIVGNKP 3b53316930c22b0fbd54ce077e11a454_0001_recovered_0001__22__Y
SEELEKKVKEAVEEGDPVIVFLALAELLAETGDPEVEKLERLLQEALRRDDPDLAREVLELVKKT EICGPGIDIRNDYQQLKRLENCTVIEGYLHILLISKARSYRFPKLTVITEYLLLFRVAGLESLGDLFPNLTVIRGWKLFYNYALVIFEMTNLKDIGLYNLRNITRGAIRIEKNADLCYLSTVDWSLILDAVSNNYIVGNKP 3b53316930c22b0fbd54ce077e11a454_0001_recovered_0001__23__A
SEELEKKVKEAVEEGDPVIVFLCLAELLAETGDPEVEKLERLLQEALRRDDPDLAREVLELVKKT EICGPGIDIRNDYQQLKRLENCTVIEGYLHILLISKARSYRFPKLTVITEYLLLFRVAGLESLGDLFPNLTVIRGWKLFYNYALVIFEMTNLKDIGLYNLRNITRGAIRIEKNADLCYLSTVDWSLILDAVSNNYIVGNKP 3b53316930c22b0fbd54ce077e11a454_0001_recovered_0001__23__C
SEELEKKVKEAVEEGDPVIVFLDLAELLAETGDPEVEKLERLLQEALRRDDPDLAREVLELVKKT EICGPGIDIRNDYQQLKRLENCTVIEGYLHILLISKARSYRFPKLTVITEYLLLFRVAGLESLGDLFPNLTVIRGWKLFYNYALVIFEMTNLKDIGLYNLRNITRGAIRIEKNADLCYLSTVDWSLILDAVSNNYIVGNKP 3b53316930c22b0fbd54ce077e11a454_0001_recovered_0001__23__D
SEELEKKVKEAVEEGDPVIVFLELAELLAETGDPEVEKLERLLQEALRRDDPDLAREVLELVKKT EICGPGIDIRNDYQQLKRLENCTVIEGYLHILLISKARSYRFPKLTVITEYLLLFRVAGLESLGDLFPNLTVIRGWKLFYNYALVIFEMTNLKDIGLYNLRNITRGAIRIEKNADLCYLSTVDWSLILDAVSNNYIVGNKP 3b53316930c22b0fbd54ce077e11a454_0001_recovered_0001__23__E
SEELEKKVKEAVEEGDPVIVFLFLAELLAETGDPEVEKLERLLQEALRRDDPDLAREVLELVKKT EICGPGIDIRNDYQQLKRLENCTVIEGYLHILLISKARSYRFPKLTVITEYLLLFRVAGLESLGDLFPNLTVIRGWKLFYNYALVIFEMTNLKDIGLYNLRNITRGAIRIEKNADLCYLSTVDWSLILDAVSNNYIVGNKP 3b53316930c22b0fbd54ce077e11a454_0001_recovered_0001__23__F
SEELEKKVKEAVEEGDPVIVFLGLAELLAETGDPEVEKLERLLQEALRRDDPDLAREVLELVKKT EICGPGIDIRNDYQQLKRLENCTVIEGYLHILLISKARSYRFPKLTVITEYLLLFRVAGLESLGDLFPNLTVIRGWKLFYNYALVIFEMTNLKDIGLYNLRNITRGAIRIEKNADLCYLSTVDWSLILDAVSNNYIVGNKP 3b53316930c22b0fbd54ce077e11a454_0001_recovered_0001__23__G
SEELEKKVKEAVEEGDPVIVFLHLAELLAETGDPEVEKLERLLQEALRRDDPDLAREVLELVKKT EICGPGIDIRNDYQQLKRLENCTVIEGYLHILLISKARSYRFPKLTVITEYLLLFRVAGLESLGDLFPNLTVIRGWKLFYNYALVIFEMTNLKDIGLYNLRNITRGAIRIEKNADLCYLSTVDWSLILDAVSNNYIVGNKP 3b53316930c22b0fbd54ce077e11a454_0001_recovered_0001__23__H
SEELEKKVKEAVEEGDPVIVFLILAELLAETGDPEVEKLERLLQEALRRDDPDLAREVLELVKKT EICGPGIDIRNDYQQLKRLENCTVIEGYLHILLISKARSYRFPKLTVITEYLLLFRVAGLESLGDLFPNLTVIRGWKLFYNYALVIFEMTNLKDIGLYNLRNITRGAIRIEKNADLCYLSTVDWSLILDAVSNNYIVGNKP 3b53316930c22b0fbd54ce077e11a454_0001_recovered_0001__23__I
SEELEKKVKEAVEEGDPVIVFLKLAELLAETGDPEVEKLERLLQEALRRDDPDLAREVLELVKKT EICGPGIDIRNDYQQLKRLENCTVIEGYLHILLISKARSYRFPKLTVITEYLLLFRVAGLESLGDLFPNLTVIRGWKLFYNYALVIFEMTNLKDIGLYNLRNITRGAIRIEKNADLCYLSTVDWSLILDAVSNNYIVGNKP 3b53316930c22b0fbd54ce077e11a454_0001_recovered_0001__23__K
SEELEKKVKEAVEEGDPVIVFLMLAELLAETGDPEVEKLERLLQEALRRDDPDLAREVLELVKKT EICGPGIDIRNDYQQLKRLENCTVIEGYLHILLISKARSYRFPKLTVITEYLLLFRVAGLESLGDLFPNLTVIRGWKLFYNYALVIFEMTNLKDIGLYNLRNITRGAIRIEKNADLCYLSTVDWSLILDAVSNNYIVGNKP 3b53316930c22b0fbd54ce077e11a454_0001_recovered_0001__23__M
SEELEKKVKEAVEEGDPVIVFLNLAELLAETGDPEVEKLERLLQEALRRDDPDLAREVLELVKKT EICGPGIDIRNDYQQLKRLENCTVIEGYLHILLISKARSYRFPKLTVITEYLLLFRVAGLESLGDLFPNLTVIRGWKLFYNYALVIFEMTNLKDIGLYNLRNITRGAIRIEKNADLCYLSTVDWSLILDAVSNNYIVGNKP 3b53316930c22b0fbd54ce077e11a454_0001_recovered_0001__23__N
SEELEKKVKEAVEEGDPVIVFLPLAELLAETGDPEVEKLERLLQEALRRDDPDLAREVLELVKKT EICGPGIDIRNDYQQLKRLENCTVIEGYLHILLISKARSYRFPKLTVITEYLLLFRVAGLESLGDLFPNLTVIRGWKLFYNYALVIFEMTNLKDIGLYNLRNITRGAIRIEKNADLCYLSTVDWSLILDAVSNNYIVGNKP 3b53316930c22b0fbd54ce077e11a454_0001_recovered_0001__23__P
SEELEKKVKEAVEEGDPVIVFLQLAELLAETGDPEVEKLERLLQEALRRDDPDLAREVLELVKKT EICGPGIDIRNDYQQLKRLENCTVIEGYLHILLISKARSYRFPKLTVITEYLLLFRVAGLESLGDLFPNLTVIRGWKLFYNYALVIFEMTNLKDIGLYNLRNITRGAIRIEKNADLCYLSTVDWSLILDAVSNNYIVGNKP 3b53316930c22b0fbd54ce077e11a454_0001_recovered_0001__23__Q
SEELEKKVKEAVEEGDPVIVFLRLAELLAETGDPEVEKLERLLQEALRRDDPDLAREVLELVKKT EICGPGIDIRNDYQQLKRLENCTVIEGYLHILLISKARSYRFPKLTVITEYLLLFRVAGLESLGDLFPNLTVIRGWKLFYNYALVIFEMTNLKDIGLYNLRNITRGAIRIEKNADLCYLSTVDWSLILDAVSNNYIVGNKP 3b53316930c22b0fbd54ce077e11a454_0001_recovered_0001__23__R
SEELEKKVKEAVEEGDPVIVFLSLAELLAETGDPEVEKLERLLQEALRRDDPDLAREVLELVKKT EICGPGIDIRNDYQQLKRLENCTVIEGYLHILLISKARSYRFPKLTVITEYLLLFRVAGLESLGDLFPNLTVIRGWKLFYNYALVIFEMTNLKDIGLYNLRNITRGAIRIEKNADLCYLSTVDWSLILDAVSNNYIVGNKP 3b53316930c22b0fbd54ce077e11a454_0001_recovered_0001__23__S
SEELEKKVKEAVEEGDPVIVFLTLAELLAETGDPEVEKLERLLQEALRRDDPDLAREVLELVKKT EICGPGIDIRNDYQQLKRLENCTVIEGYLHILLISKARSYRFPKLTVITEYLLLFRVAGLESLGDLFPNLTVIRGWKLFYNYALVIFEMTNLKDIGLYNLRNITRGAIRIEKNADLCYLSTVDWSLILDAVSNNYIVGNKP 3b53316930c22b0fbd54ce077e11a454_0001_recovered_0001__23__T
SEELEKKVKEAVEEGDPVIVFLVLAELLAETGDPEVEKLERLLQEALRRDDPDLAREVLELVKKT EICGPGIDIRNDYQQLKRLENCTVIEGYLHILLISKARSYRFPKLTVITEYLLLFRVAGLESLGDLFPNLTVIRGWKLFYNYALVIFEMTNLKDIGLYNLRNITRGAIRIEKNADLCYLSTVDWSLILDAVSNNYIVGNKP 3b53316930c22b0fbd54ce077e11a454_0001_recovered_0001__23__V
SEELEKKVKEAVEEGDPVIVFLWLAELLAETGDPEVEKLERLLQEALRRDDPDLAREVLELVKKT EICGPGIDIRNDYQQLKRLENCTVIEGYLHILLISKARSYRFPKLTVITEYLLLFRVAGLESLGDLFPNLTVIRGWKLFYNYALVIFEMTNLKDIGLYNLRNITRGAIRIEKNADLCYLSTVDWSLILDAVSNNYIVGNKP 3b53316930c22b0fbd54ce077e11a454_0001_recovered_0001__23__W
SEELEKKVKEAVEEGDPVIVFLYLAELLAETGDPEVEKLERLLQEALRRDDPDLAREVLELVKKT EICGPGIDIRNDYQQLKRLENCTVIEGYLHILLISKARSYRFPKLTVITEYLLLFRVAGLESLGDLFPNLTVIRGWKLFYNYALVIFEMTNLKDIGLYNLRNITRGAIRIEKNADLCYLSTVDWSLILDAVSNNYIVGNKP 3b53316930c22b0fbd54ce077e11a454_0001_recovered_0001__23__Y
SEELEKKVKEAVEEGDPVIVFLLAAELLAETGDPEVEKLERLLQEALRRDDPDLAREVLELVKKT EICGPGIDIRNDYQQLKRLENCTVIEGYLHILLISKARSYRFPKLTVITEYLLLFRVAGLESLGDLFPNLTVIRGWKLFYNYALVIFEMTNLKDIGLYNLRNITRGAIRIEKNADLCYLSTVDWSLILDAVSNNYIVGNKP 3b53316930c22b0fbd54ce077e11a454_0001_recovered_0001__24__A
SEELEKKVKEAVEEGDPVIVFLLCAELLAETGDPEVEKLERLLQEALRRDDPDLAREVLELVKKT EICGPGIDIRNDYQQLKRLENCTVIEGYLHILLISKARSYRFPKLTVITEYLLLFRVAGLESLGDLFPNLTVIRGWKLFYNYALVIFEMTNLKDIGLYNLRNITRGAIRIEKNADLCYLSTVDWSLILDAVSNNYIVGNKP 3b53316930c22b0fbd54ce077e11a454_0001_recovered_0001__24__C
SEELEKKVKEAVEEGDPVIVFLLDAELLAETGDPEVEKLERLLQEALRRDDPDLAREVLELVKKT EICGPGIDIRNDYQQLKRLENCTVIEGYLHILLISKARSYRFPKLTVITEYLLLFRVAGLESLGDLFPNLTVIRGWKLFYNYALVIFEMTNLKDIGLYNLRNITRGAIRIEKNADLCYLSTVDWSLILDAVSNNYIVGNKP 3b53316930c22b0fbd54ce077e11a454_0001_recovered_0001__24__D
SEELEKKVKEAVEEGDPVIVFLLEAELLAETGDPEVEKLERLLQEALRRDDPDLAREVLELVKKT EICGPGIDIRNDYQQLKRLENCTVIEGYLHILLISKARSYRFPKLTVITEYLLLFRVAGLESLGDLFPNLTVIRGWKLFYNYALVIFEMTNLKDIGLYNLRNITRGAIRIEKNADLCYLSTVDWSLILDAVSNNYIVGNKP 3b53316930c22b0fbd54ce077e11a454_0001_recovered_0001__24__E
SEELEKKVKEAVEEGDPVIVFLLFAELLAETGDPEVEKLERLLQEALRRDDPDLAREVLELVKKT EICGPGIDIRNDYQQLKRLENCTVIEGYLHILLISKARSYRFPKLTVITEYLLLFRVAGLESLGDLFPNLTVIRGWKLFYNYALVIFEMTNLKDIGLYNLRNITRGAIRIEKNADLCYLSTVDWSLILDAVSNNYIVGNKP 3b53316930c22b0fbd54ce077e11a454_0001_recovered_0001__24__F
SEELEKKVKEAVEEGDPVIVFLLGAELLAETGDPEVEKLERLLQEALRRDDPDLAREVLELVKKT EICGPGIDIRNDYQQLKRLENCTVIEGYLHILLISKARSYRFPKLTVITEYLLLFRVAGLESLGDLFPNLTVIRGWKLFYNYALVIFEMTNLKDIGLYNLRNITRGAIRIEKNADLCYLSTVDWSLILDAVSNNYIVGNKP 3b53316930c22b0fbd54ce077e11a454_0001_recovered_0001__24__G
SEELEKKVKEAVEEGDPVIVFLLHAELLAETGDPEVEKLERLLQEALRRDDPDLAREVLELVKKT EICGPGIDIRNDYQQLKRLENCTVIEGYLHILLISKARSYRFPKLTVITEYLLLFRVAGLESLGDLFPNLTVIRGWKLFYNYALVIFEMTNLKDIGLYNLRNITRGAIRIEKNADLCYLSTVDWSLILDAVSNNYIVGNKP 3b53316930c22b0fbd54ce077e11a454_0001_recovered_0001__24__H
SEELEKKVKEAVEEGDPVIVFLLIAELLAETGDPEVEKLERLLQEALRRDDPDLAREVLELVKKT EICGPGIDIRNDYQQLKRLENCTVIEGYLHILLISKARSYRFPKLTVITEYLLLFRVAGLESLGDLFPNLTVIRGWKLFYNYALVIFEMTNLKDIGLYNLRNITRGAIRIEKNADLCYLSTVDWSLILDAVSNNYIVGNKP 3b53316930c22b0fbd54ce077e11a454_0001_recovered_0001__24__I
SEELEKKVKEAVEEGDPVIVFLLKAELLAETGDPEVEKLERLLQEALRRDDPDLAREVLELVKKT EICGPGIDIRNDYQQLKRLENCTVIEGYLHILLISKARSYRFPKLTVITEYLLLFRVAGLESLGDLFPNLTVIRGWKLFYNYALVIFEMTNLKDIGLYNLRNITRGAIRIEKNADLCYLSTVDWSLILDAVSNNYIVGNKP 3b53316930c22b0fbd54ce077e11a454_0001_recovered_0001__24__K
SEELEKKVKEAVEEGDPVIVFLLMAELLAETGDPEVEKLERLLQEALRRDDPDLAREVLELVKKT EICGPGIDIRNDYQQLKRLENCTVIEGYLHILLISKARSYRFPKLTVITEYLLLFRVAGLESLGDLFPNLTVIRGWKLFYNYALVIFEMTNLKDIGLYNLRNITRGAIRIEKNADLCYLSTVDWSLILDAVSNNYIVGNKP 3b53316930c22b0fbd54ce077e11a454_0001_recovered_0001__24__M
SEELEKKVKEAVEEGDPVIVFLLNAELLAETGDPEVEKLERLLQEALRRDDPDLAREVLELVKKT EICGPGIDIRNDYQQLKRLENCTVIEGYLHILLISKARSYRFPKLTVITEYLLLFRVAGLESLGDLFPNLTVIRGWKLFYNYALVIFEMTNLKDIGLYNLRNITRGAIRIEKNADLCYLSTVDWSLILDAVSNNYIVGNKP 3b53316930c22b0fbd54ce077e11a454_0001_recovered_0001__24__N
SEELEKKVKEAVEEGDPVIVFLLPAELLAETGDPEVEKLERLLQEALRRDDPDLAREVLELVKKT EICGPGIDIRNDYQQLKRLENCTVIEGYLHILLISKARSYRFPKLTVITEYLLLFRVAGLESLGDLFPNLTVIRGWKLFYNYALVIFEMTNLKDIGLYNLRNITRGAIRIEKNADLCYLSTVDWSLILDAVSNNYIVGNKP 3b53316930c22b0fbd54ce077e11a454_0001_recovered_0001__24__P
SEELEKKVKEAVEEGDPVIVFLLQAELLAETGDPEVEKLERLLQEALRRDDPDLAREVLELVKKT EICGPGIDIRNDYQQLKRLENCTVIEGYLHILLISKARSYRFPKLTVITEYLLLFRVAGLESLGDLFPNLTVIRGWKLFYNYALVIFEMTNLKDIGLYNLRNITRGAIRIEKNADLCYLSTVDWSLILDAVSNNYIVGNKP 3b53316930c22b0fbd54ce077e11a454_0001_recovered_0001__24__Q
SEELEKKVKEAVEEGDPVIVFLLRAELLAETGDPEVEKLERLLQEALRRDDPDLAREVLELVKKT EICGPGIDIRNDYQQLKRLENCTVIEGYLHILLISKARSYRFPKLTVITEYLLLFRVAGLESLGDLFPNLTVIRGWKLFYNYALVIFEMTNLKDIGLYNLRNITRGAIRIEKNADLCYLSTVDWSLILDAVSNNYIVGNKP 3b53316930c22b0fbd54ce077e11a454_0001_recovered_0001__24__R
SEELEKKVKEAVEEGDPVIVFLLSAELLAETGDPEVEKLERLLQEALRRDDPDLAREVLELVKKT EICGPGIDIRNDYQQLKRLENCTVIEGYLHILLISKARSYRFPKLTVITEYLLLFRVAGLESLGDLFPNLTVIRGWKLFYNYALVIFEMTNLKDIGLYNLRNITRGAIRIEKNADLCYLSTVDWSLILDAVSNNYIVGNKP 3b53316930c22b0fbd54ce077e11a454_0001_recovered_0001__24__S
SEELEKKVKEAVEEGDPVIVFLLTAELLAETGDPEVEKLERLLQEALRRDDPDLAREVLELVKKT EICGPGIDIRNDYQQLKRLENCTVIEGYLHILLISKARSYRFPKLTVITEYLLLFRVAGLESLGDLFPNLTVIRGWKLFYNYALVIFEMTNLKDIGLYNLRNITRGAIRIEKNADLCYLSTVDWSLILDAVSNNYIVGNKP 3b53316930c22b0fbd54ce077e11a454_0001_recovered_0001__24__T
SEELEKKVKEAVEEGDPVIVFLLVAELLAETGDPEVEKLERLLQEALRRDDPDLAREVLELVKKT EICGPGIDIRNDYQQLKRLENCTVIEGYLHILLISKARSYRFPKLTVITEYLLLFRVAGLESLGDLFPNLTVIRGWKLFYNYALVIFEMTNLKDIGLYNLRNITRGAIRIEKNADLCYLSTVDWSLILDAVSNNYIVGNKP 3b53316930c22b0fbd54ce077e11a454_0001_recovered_0001__24__V
SEELEKKVKEAVEEGDPVIVFLLWAELLAETGDPEVEKLERLLQEALRRDDPDLAREVLELVKKT EICGPGIDIRNDYQQLKRLENCTVIEGYLHILLISKARSYRFPKLTVITEYLLLFRVAGLESLGDLFPNLTVIRGWKLFYNYALVIFEMTNLKDIGLYNLRNITRGAIRIEKNADLCYLSTVDWSLILDAVSNNYIVGNKP 3b53316930c22b0fbd54ce077e11a454_0001_recovered_0001__24__W
SEELEKKVKEAVEEGDPVIVFLLYAELLAETGDPEVEKLERLLQEALRRDDPDLAREVLELVKKT EICGPGIDIRNDYQQLKRLENCTVIEGYLHILLISKARSYRFPKLTVITEYLLLFRVAGLESLGDLFPNLTVIRGWKLFYNYALVIFEMTNLKDIGLYNLRNITRGAIRIEKNADLCYLSTVDWSLILDAVSNNYIVGNKP 3b53316930c22b0fbd54ce077e11a454_0001_recovered_0001__24__Y
SEELEKKVKEAVEEGDPVIVFLLLCELLAETGDPEVEKLERLLQEALRRDDPDLAREVLELVKKT EICGPGIDIRNDYQQLKRLENCTVIEGYLHILLISKARSYRFPKLTVITEYLLLFRVAGLESLGDLFPNLTVIRGWKLFYNYALVIFEMTNLKDIGLYNLRNITRGAIRIEKNADLCYLSTVDWSLILDAVSNNYIVGNKP 3b53316930c22b0fbd54ce077e11a454_0001_recovered_0001__25__C
SEELEKKVKEAVEEGDPVIVFLLLDELLAETGDPEVEKLERLLQEALRRDDPDLAREVLELVKKT EICGPGIDIRNDYQQLKRLENCTVIEGYLHILLISKARSYRFPKLTVITEYLLLFRVAGLESLGDLFPNLTVIRGWKLFYNYALVIFEMTNLKDIGLYNLRNITRGAIRIEKNADLCYLSTVDWSLILDAVSNNYIVGNKP 3b53316930c22b0fbd54ce077e11a454_0001_recovered_0001__25__D
SEELEKKVKEAVEEGDPVIVFLLLEELLAETGDPEVEKLERLLQEALRRDDPDLAREVLELVKKT EICGPGIDIRNDYQQLKRLENCTVIEGYLHILLISKARSYRFPKLTVITEYLLLFRVAGLESLGDLFPNLTVIRGWKLFYNYALVIFEMTNLKDIGLYNLRNITRGAIRIEKNADLCYLSTVDWSLILDAVSNNYIVGNKP 3b53316930c22b0fbd54ce077e11a454_0001_recovered_0001__25__E
SEELEKKVKEAVEEGDPVIVFLLLFELLAETGDPEVEKLERLLQEALRRDDPDLAREVLELVKKT EICGPGIDIRNDYQQLKRLENCTVIEGYLHILLISKARSYRFPKLTVITEYLLLFRVAGLESLGDLFPNLTVIRGWKLFYNYALVIFEMTNLKDIGLYNLRNITRGAIRIEKNADLCYLSTVDWSLILDAVSNNYIVGNKP 3b53316930c22b0fbd54ce077e11a454_0001_recovered_0001__25__F
SEELEKKVKEAVEEGDPVIVFLLLGELLAETGDPEVEKLERLLQEALRRDDPDLAREVLELVKKT EICGPGIDIRNDYQQLKRLENCTVIEGYLHILLISKARSYRFPKLTVITEYLLLFRVAGLESLGDLFPNLTVIRGWKLFYNYALVIFEMTNLKDIGLYNLRNITRGAIRIEKNADLCYLSTVDWSLILDAVSNNYIVGNKP 3b53316930c22b0fbd54ce077e11a454_0001_recovered_0001__25__G
SEELEKKVKEAVEEGDPVIVFLLLHELLAETGDPEVEKLERLLQEALRRDDPDLAREVLELVKKT EICGPGIDIRNDYQQLKRLENCTVIEGYLHILLISKARSYRFPKLTVITEYLLLFRVAGLESLGDLFPNLTVIRGWKLFYNYALVIFEMTNLKDIGLYNLRNITRGAIRIEKNADLCYLSTVDWSLILDAVSNNYIVGNKP 3b53316930c22b0fbd54ce077e11a454_0001_recovered_0001__25__H
SEELEKKVKEAVEEGDPVIVFLLLIELLAETGDPEVEKLERLLQEALRRDDPDLAREVLELVKKT EICGPGIDIRNDYQQLKRLENCTVIEGYLHILLISKARSYRFPKLTVITEYLLLFRVAGLESLGDLFPNLTVIRGWKLFYNYALVIFEMTNLKDIGLYNLRNITRGAIRIEKNADLCYLSTVDWSLILDAVSNNYIVGNKP 3b53316930c22b0fbd54ce077e11a454_0001_recovered_0001__25__I
SEELEKKVKEAVEEGDPVIVFLLLKELLAETGDPEVEKLERLLQEALRRDDPDLAREVLELVKKT EICGPGIDIRNDYQQLKRLENCTVIEGYLHILLISKARSYRFPKLTVITEYLLLFRVAGLESLGDLFPNLTVIRGWKLFYNYALVIFEMTNLKDIGLYNLRNITRGAIRIEKNADLCYLSTVDWSLILDAVSNNYIVGNKP 3b53316930c22b0fbd54ce077e11a454_0001_recovered_0001__25__K
SEELEKKVKEAVEEGDPVIVFLLLLELLAETGDPEVEKLERLLQEALRRDDPDLAREVLELVKKT EICGPGIDIRNDYQQLKRLENCTVIEGYLHILLISKARSYRFPKLTVITEYLLLFRVAGLESLGDLFPNLTVIRGWKLFYNYALVIFEMTNLKDIGLYNLRNITRGAIRIEKNADLCYLSTVDWSLILDAVSNNYIVGNKP 3b53316930c22b0fbd54ce077e11a454_0001_recovered_0001__25__L
SEELEKKVKEAVEEGDPVIVFLLLMELLAETGDPEVEKLERLLQEALRRDDPDLAREVLELVKKT EICGPGIDIRNDYQQLKRLENCTVIEGYLHILLISKARSYRFPKLTVITEYLLLFRVAGLESLGDLFPNLTVIRGWKLFYNYALVIFEMTNLKDIGLYNLRNITRGAIRIEKNADLCYLSTVDWSLILDAVSNNYIVGNKP 3b53316930c22b0fbd54ce077e11a454_0001_recovered_0001__25__M
SEELEKKVKEAVEEGDPVIVFLLLNELLAETGDPEVEKLERLLQEALRRDDPDLAREVLELVKKT EICGPGIDIRNDYQQLKRLENCTVIEGYLHILLISKARSYRFPKLTVITEYLLLFRVAGLESLGDLFPNLTVIRGWKLFYNYALVIFEMTNLKDIGLYNLRNITRGAIRIEKNADLCYLSTVDWSLILDAVSNNYIVGNKP 3b53316930c22b0fbd54ce077e11a454_0001_recovered_0001__25__N
SEELEKKVKEAVEEGDPVIVFLLLPELLAETGDPEVEKLERLLQEALRRDDPDLAREVLELVKKT EICGPGIDIRNDYQQLKRLENCTVIEGYLHILLISKARSYRFPKLTVITEYLLLFRVAGLESLGDLFPNLTVIRGWKLFYNYALVIFEMTNLKDIGLYNLRNITRGAIRIEKNADLCYLSTVDWSLILDAVSNNYIVGNKP 3b53316930c22b0fbd54ce077e11a454_0001_recovered_0001__25__P
SEELEKKVKEAVEEGDPVIVFLLLQELLAETGDPEVEKLERLLQEALRRDDPDLAREVLELVKKT EICGPGIDIRNDYQQLKRLENCTVIEGYLHILLISKARSYRFPKLTVITEYLLLFRVAGLESLGDLFPNLTVIRGWKLFYNYALVIFEMTNLKDIGLYNLRNITRGAIRIEKNADLCYLSTVDWSLILDAVSNNYIVGNKP 3b53316930c22b0fbd54ce077e11a454_0001_recovered_0001__25__Q
SEELEKKVKEAVEEGDPVIVFLLLRELLAETGDPEVEKLERLLQEALRRDDPDLAREVLELVKKT EICGPGIDIRNDYQQLKRLENCTVIEGYLHILLISKARSYRFPKLTVITEYLLLFRVAGLESLGDLFPNLTVIRGWKLFYNYALVIFEMTNLKDIGLYNLRNITRGAIRIEKNADLCYLSTVDWSLILDAVSNNYIVGNKP 3b53316930c22b0fbd54ce077e11a454_0001_recovered_0001__25__R
SEELEKKVKEAVEEGDPVIVFLLLSELLAETGDPEVEKLERLLQEALRRDDPDLAREVLELVKKT EICGPGIDIRNDYQQLKRLENCTVIEGYLHILLISKARSYRFPKLTVITEYLLLFRVAGLESLGDLFPNLTVIRGWKLFYNYALVIFEMTNLKDIGLYNLRNITRGAIRIEKNADLCYLSTVDWSLILDAVSNNYIVGNKP 3b53316930c22b0fbd54ce077e11a454_0001_recovered_0001__25__S
SEELEKKVKEAVEEGDPVIVFLLLTELLAETGDPEVEKLERLLQEALRRDDPDLAREVLELVKKT EICGPGIDIRNDYQQLKRLENCTVIEGYLHILLISKARSYRFPKLTVITEYLLLFRVAGLESLGDLFPNLTVIRGWKLFYNYALVIFEMTNLKDIGLYNLRNITRGAIRIEKNADLCYLSTVDWSLILDAVSNNYIVGNKP 3b53316930c22b0fbd54ce077e11a454_0001_recovered_0001__25__T
SEELEKKVKEAVEEGDPVIVFLLLVELLAETGDPEVEKLERLLQEALRRDDPDLAREVLELVKKT EICGPGIDIRNDYQQLKRLENCTVIEGYLHILLISKARSYRFPKLTVITEYLLLFRVAGLESLGDLFPNLTVIRGWKLFYNYALVIFEMTNLKDIGLYNLRNITRGAIRIEKNADLCYLSTVDWSLILDAVSNNYIVGNKP 3b53316930c22b0fbd54ce077e11a454_0001_recovered_0001__25__V
SEELEKKVKEAVEEGDPVIVFLLLWELLAETGDPEVEKLERLLQEALRRDDPDLAREVLELVKKT EICGPGIDIRNDYQQLKRLENCTVIEGYLHILLISKARSYRFPKLTVITEYLLLFRVAGLESLGDLFPNLTVIRGWKLFYNYALVIFEMTNLKDIGLYNLRNITRGAIRIEKNADLCYLSTVDWSLILDAVSNNYIVGNKP 3b53316930c22b0fbd54ce077e11a454_0001_recovered_0001__25__W
SEELEKKVKEAVEEGDPVIVFLLLYELLAETGDPEVEKLERLLQEALRRDDPDLAREVLELVKKT EICGPGIDIRNDYQQLKRLENCTVIEGYLHILLISKARSYRFPKLTVITEYLLLFRVAGLESLGDLFPNLTVIRGWKLFYNYALVIFEMTNLKDIGLYNLRNITRGAIRIEKNADLCYLSTVDWSLILDAVSNNYIVGNKP 3b53316930c22b0fbd54ce077e11a454_0001_recovered_0001__25__Y
SEELEKKVKEAVEEGDPVIVFLLLAALLAETGDPEVEKLERLLQEALRRDDPDLAREVLELVKKT EICGPGIDIRNDYQQLKRLENCTVIEGYLHILLISKARSYRFPKLTVITEYLLLFRVAGLESLGDLFPNLTVIRGWKLFYNYALVIFEMTNLKDIGLYNLRNITRGAIRIEKNADLCYLSTVDWSLILDAVSNNYIVGNKP 3b53316930c22b0fbd54ce077e11a454_0001_recovered_0001__26__A
SEELEKKVKEAVEEGDPVIVFLLLACLLAETGDPEVEKLERLLQEALRRDDPDLAREVLELVKKT EICGPGIDIRNDYQQLKRLENCTVIEGYLHILLISKARSYRFPKLTVITEYLLLFRVAGLESLGDLFPNLTVIRGWKLFYNYALVIFEMTNLKDIGLYNLRNITRGAIRIEKNADLCYLSTVDWSLILDAVSNNYIVGNKP 3b53316930c22b0fbd54ce077e11a454_0001_recovered_0001__26__C
SEELEKKVKEAVEEGDPVIVFLLLADLLAETGDPEVEKLERLLQEALRRDDPDLAREVLELVKKT EICGPGIDIRNDYQQLKRLENCTVIEGYLHILLISKARSYRFPKLTVITEYLLLFRVAGLESLGDLFPNLTVIRGWKLFYNYALVIFEMTNLKDIGLYNLRNITRGAIRIEKNADLCYLSTVDWSLILDAVSNNYIVGNKP 3b53316930c22b0fbd54ce077e11a454_0001_recovered_0001__26__D
SEELEKKVKEAVEEGDPVIVFLLLAFLLAETGDPEVEKLERLLQEALRRDDPDLAREVLELVKKT EICGPGIDIRNDYQQLKRLENCTVIEGYLHILLISKARSYRFPKLTVITEYLLLFRVAGLESLGDLFPNLTVIRGWKLFYNYALVIFEMTNLKDIGLYNLRNITRGAIRIEKNADLCYLSTVDWSLILDAVSNNYIVGNKP 3b53316930c22b0fbd54ce077e11a454_0001_recovered_0001__26__F
SEELEKKVKEAVEEGDPVIVFLLLAGLLAETGDPEVEKLERLLQEALRRDDPDLAREVLELVKKT EICGPGIDIRNDYQQLKRLENCTVIEGYLHILLISKARSYRFPKLTVITEYLLLFRVAGLESLGDLFPNLTVIRGWKLFYNYALVIFEMTNLKDIGLYNLRNITRGAIRIEKNADLCYLSTVDWSLILDAVSNNYIVGNKP 3b53316930c22b0fbd54ce077e11a454_0001_recovered_0001__26__G
SEELEKKVKEAVEEGDPVIVFLLLAHLLAETGDPEVEKLERLLQEALRRDDPDLAREVLELVKKT EICGPGIDIRNDYQQLKRLENCTVIEGYLHILLISKARSYRFPKLTVITEYLLLFRVAGLESLGDLFPNLTVIRGWKLFYNYALVIFEMTNLKDIGLYNLRNITRGAIRIEKNADLCYLSTVDWSLILDAVSNNYIVGNKP 3b53316930c22b0fbd54ce077e11a454_0001_recovered_0001__26__H
SEELEKKVKEAVEEGDPVIVFLLLAILLAETGDPEVEKLERLLQEALRRDDPDLAREVLELVKKT EICGPGIDIRNDYQQLKRLENCTVIEGYLHILLISKARSYRFPKLTVITEYLLLFRVAGLESLGDLFPNLTVIRGWKLFYNYALVIFEMTNLKDIGLYNLRNITRGAIRIEKNADLCYLSTVDWSLILDAVSNNYIVGNKP 3b53316930c22b0fbd54ce077e11a454_0001_recovered_0001__26__I
SEELEKKVKEAVEEGDPVIVFLLLAKLLAETGDPEVEKLERLLQEALRRDDPDLAREVLELVKKT EICGPGIDIRNDYQQLKRLENCTVIEGYLHILLISKARSYRFPKLTVITEYLLLFRVAGLESLGDLFPNLTVIRGWKLFYNYALVIFEMTNLKDIGLYNLRNITRGAIRIEKNADLCYLSTVDWSLILDAVSNNYIVGNKP 3b53316930c22b0fbd54ce077e11a454_0001_recovered_0001__26__K
SEELEKKVKEAVEEGDPVIVFLLLALLLAETGDPEVEKLERLLQEALRRDDPDLAREVLELVKKT EICGPGIDIRNDYQQLKRLENCTVIEGYLHILLISKARSYRFPKLTVITEYLLLFRVAGLESLGDLFPNLTVIRGWKLFYNYALVIFEMTNLKDIGLYNLRNITRGAIRIEKNADLCYLSTVDWSLILDAVSNNYIVGNKP 3b53316930c22b0fbd54ce077e11a454_0001_recovered_0001__26__L
SEELEKKVKEAVEEGDPVIVFLLLAMLLAETGDPEVEKLERLLQEALRRDDPDLAREVLELVKKT EICGPGIDIRNDYQQLKRLENCTVIEGYLHILLISKARSYRFPKLTVITEYLLLFRVAGLESLGDLFPNLTVIRGWKLFYNYALVIFEMTNLKDIGLYNLRNITRGAIRIEKNADLCYLSTVDWSLILDAVSNNYIVGNKP 3b53316930c22b0fbd54ce077e11a454_0001_recovered_0001__26__M
SEELEKKVKEAVEEGDPVIVFLLLANLLAETGDPEVEKLERLLQEALRRDDPDLAREVLELVKKT EICGPGIDIRNDYQQLKRLENCTVIEGYLHILLISKARSYRFPKLTVITEYLLLFRVAGLESLGDLFPNLTVIRGWKLFYNYALVIFEMTNLKDIGLYNLRNITRGAIRIEKNADLCYLSTVDWSLILDAVSNNYIVGNKP 3b53316930c22b0fbd54ce077e11a454_0001_recovered_0001__26__N
SEELEKKVKEAVEEGDPVIVFLLLAPLLAETGDPEVEKLERLLQEALRRDDPDLAREVLELVKKT EICGPGIDIRNDYQQLKRLENCTVIEGYLHILLISKARSYRFPKLTVITEYLLLFRVAGLESLGDLFPNLTVIRGWKLFYNYALVIFEMTNLKDIGLYNLRNITRGAIRIEKNADLCYLSTVDWSLILDAVSNNYIVGNKP 3b53316930c22b0fbd54ce077e11a454_0001_recovered_0001__26__P
SEELEKKVKEAVEEGDPVIVFLLLAQLLAETGDPEVEKLERLLQEALRRDDPDLAREVLELVKKT EICGPGIDIRNDYQQLKRLENCTVIEGYLHILLISKARSYRFPKLTVITEYLLLFRVAGLESLGDLFPNLTVIRGWKLFYNYALVIFEMTNLKDIGLYNLRNITRGAIRIEKNADLCYLSTVDWSLILDAVSNNYIVGNKP 3b53316930c22b0fbd54ce077e11a454_0001_recovered_0001__26__Q
SEELEKKVKEAVEEGDPVIVFLLLARLLAETGDPEVEKLERLLQEALRRDDPDLAREVLELVKKT EICGPGIDIRNDYQQLKRLENCTVIEGYLHILLISKARSYRFPKLTVITEYLLLFRVAGLESLGDLFPNLTVIRGWKLFYNYALVIFEMTNLKDIGLYNLRNITRGAIRIEKNADLCYLSTVDWSLILDAVSNNYIVGNKP 3b53316930c22b0fbd54ce077e11a454_0001_recovered_0001__26__R
SEELEKKVKEAVEEGDPVIVFLLLASLLAETGDPEVEKLERLLQEALRRDDPDLAREVLELVKKT EICGPGIDIRNDYQQLKRLENCTVIEGYLHILLISKARSYRFPKLTVITEYLLLFRVAGLESLGDLFPNLTVIRGWKLFYNYALVIFEMTNLKDIGLYNLRNITRGAIRIEKNADLCYLSTVDWSLILDAVSNNYIVGNKP 3b53316930c22b0fbd54ce077e11a454_0001_recovered_0001__26__S
SEELEKKVKEAVEEGDPVIVFLLLATLLAETGDPEVEKLERLLQEALRRDDPDLAREVLELVKKT EICGPGIDIRNDYQQLKRLENCTVIEGYLHILLISKARSYRFPKLTVITEYLLLFRVAGLESLGDLFPNLTVIRGWKLFYNYALVIFEMTNLKDIGLYNLRNITRGAIRIEKNADLCYLSTVDWSLILDAVSNNYIVGNKP 3b53316930c22b0fbd54ce077e11a454_0001_recovered_0001__26__T
SEELEKKVKEAVEEGDPVIVFLLLAVLLAETGDPEVEKLERLLQEALRRDDPDLAREVLELVKKT EICGPGIDIRNDYQQLKRLENCTVIEGYLHILLISKARSYRFPKLTVITEYLLLFRVAGLESLGDLFPNLTVIRGWKLFYNYALVIFEMTNLKDIGLYNLRNITRGAIRIEKNADLCYLSTVDWSLILDAVSNNYIVGNKP 3b53316930c22b0fbd54ce077e11a454_0001_recovered_0001__26__V
SEELEKKVKEAVEEGDPVIVFLLLAWLLAETGDPEVEKLERLLQEALRRDDPDLAREVLELVKKT EICGPGIDIRNDYQQLKRLENCTVIEGYLHILLISKARSYRFPKLTVITEYLLLFRVAGLESLGDLFPNLTVIRGWKLFYNYALVIFEMTNLKDIGLYNLRNITRGAIRIEKNADLCYLSTVDWSLILDAVSNNYIVGNKP 3b53316930c22b0fbd54ce077e11a454_0001_recovered_0001__26__W
SEELEKKVKEAVEEGDPVIVFLLLAYLLAETGDPEVEKLERLLQEALRRDDPDLAREVLELVKKT EICGPGIDIRNDYQQLKRLENCTVIEGYLHILLISKARSYRFPKLTVITEYLLLFRVAGLESLGDLFPNLTVIRGWKLFYNYALVIFEMTNLKDIGLYNLRNITRGAIRIEKNADLCYLSTVDWSLILDAVSNNYIVGNKP 3b53316930c22b0fbd54ce077e11a454_0001_recovered_0001__26__Y
SEELEKKVKEAVEEGDPVIVFLLLAEALAETGDPEVEKLERLLQEALRRDDPDLAREVLELVKKT EICGPGIDIRNDYQQLKRLENCTVIEGYLHILLISKARSYRFPKLTVITEYLLLFRVAGLESLGDLFPNLTVIRGWKLFYNYALVIFEMTNLKDIGLYNLRNITRGAIRIEKNADLCYLSTVDWSLILDAVSNNYIVGNKP 3b53316930c22b0fbd54ce077e11a454_0001_recovered_0001__27__A
SEELEKKVKEAVEEGDPVIVFLLLAECLAETGDPEVEKLERLLQEALRRDDPDLAREVLELVKKT EICGPGIDIRNDYQQLKRLENCTVIEGYLHILLISKARSYRFPKLTVITEYLLLFRVAGLESLGDLFPNLTVIRGWKLFYNYALVIFEMTNLKDIGLYNLRNITRGAIRIEKNADLCYLSTVDWSLILDAVSNNYIVGNKP 3b53316930c22b0fbd54ce077e11a454_0001_recovered_0001__27__C
SEELEKKVKEAVEEGDPVIVFLLLAEDLAETGDPEVEKLERLLQEALRRDDPDLAREVLELVKKT EICGPGIDIRNDYQQLKRLENCTVIEGYLHILLISKARSYRFPKLTVITEYLLLFRVAGLESLGDLFPNLTVIRGWKLFYNYALVIFEMTNLKDIGLYNLRNITRGAIRIEKNADLCYLSTVDWSLILDAVSNNYIVGNKP 3b53316930c22b0fbd54ce077e11a454_0001_recovered_0001__27__D
SEELEKKVKEAVEEGDPVIVFLLLAEELAETGDPEVEKLERLLQEALRRDDPDLAREVLELVKKT EICGPGIDIRNDYQQLKRLENCTVIEGYLHILLISKARSYRFPKLTVITEYLLLFRVAGLESLGDLFPNLTVIRGWKLFYNYALVIFEMTNLKDIGLYNLRNITRGAIRIEKNADLCYLSTVDWSLILDAVSNNYIVGNKP 3b53316930c22b0fbd54ce077e11a454_0001_recovered_0001__27__E
[truncated: 528,932 more chars]
