# Supplementary material for: Design of protein-binding proteins from the target structure alone
Source: Nature. 2022 Mar 24;605(7910):551–60. doi: 10.1038/s41586-022-04654-9 (PMC9117152; doi:10.1038/s41586-022-04654-9)
Supplement: Supplementary file 3 — Supplementary Code Design scripts and main pdb files. This compressed file is the main supplement and contains the following files: => cao_2021_protocol/ => design_models_final_combo_optimized/ => design_models_sequence/ => design_models_ssm_natives/ => ngs_analysis_scripts/ [file 41586_2022_4654_MOESM3_ESM.gz › supplemental_files/design_models_sequence/InsulinR_ssm.seq]

DEVFKAAFKVMELANKKGDEEAMKEVQKVAELRSNGQASKEQAKKILESLARRLKS EVCPGMDIRNNLTRLHELENCSVIEGHLQILLMFKTRPEDFRDLSFPKLIMITDYLLLFRVYGLESLKDLFPNLTVIRGSRLFFNYALVIFEMVHLKELGLYNLMNITRGSVRIEKNNELCYLATIDWSRILDSVEDNHIVLNKDDNEEC Motif0202_p1-16H-GBL-16H-GABBL-16H_0017_0001_0001_0002_0001_0001__33__R
SELLERILRLLKEGNPEEAQEVARELLERTGDPRVEALVSLIEELLRTGDPFYELFVEMILRELR EVCPGMDIRNNLTRLHELENCSVIEGHLQILLMFKTRPEDFRDLSFPKLIMITDYLLLFRVYGLESLKDLFPNLTVIRGSRLFFNYALVIFEMVHLKELGLYNLMNITRGSVRIEKNNELCYLATIDWSRILDSVEDNHIVLNKDDNEEC Motif0223_bcov_4helix_00276_0001_0001__20__Q
DPSEEAQKLVDKAKEDVKKKNDEDAEEMVKIAEELLKDAKNAQDPTMREFLVAMIKMIVKNLS EVCPGMDIRNNLTRLHELENCSVIEGHLQILLMFKTRPEDFRDLSFPKLIMITDYLLLFRVYGLESLKDLFPNLTVIRGSRLFFNYALVIFEMVHLKELGLYNLMNITRGSVRIEKNNELCYLATIDWSRILDSVEDNHIVLNKDDNEEC Motif0201_ems_3hM_2476_0001_0002_0001__13__A
DEDHTRRLAEELERLSRELGDEEHLELSRELKRLAEEAIKENDRFKLELVRRSIWALLREL EVCPGMDIRNNLTRLHELENCSVIEGHLQILLMFKTRPEDFRDLSFPKLIMITDYLLLFRVYGLESLKDLFPNLTVIRGSRLFFNYALVIFEMVHLKELGLYNLMNITRGSVRIEKNNELCYLATIDWSRILDSVEDNHIVLNKDDNEEC rif_3h_hb1_47_000000009_0001_0001__55__W
DEVFKAAFKVMELANKKGDEEAMKEVQKVAELLSNGQASKEQAKKILESLARQLKS EVCPGMDIRNNLTRLHELENCSVIEGHLQILLMFKTRPEDFRDLSFPKLIMITDYLLLFRVYGLESLKDLFPNLTVIRGSRLFFNYALVIFEMVHLKELGLYNLMNITRGSVRIEKNNELCYLATIDWSRILDSVEDNHIVLNKDDNEEC Motif0202_p1-16H-GBL-16H-GABBL-16H_0017_0001_0001_0002_0001_0001__53__Q
SELLERILRLLKEGNPEEAEEVARELLERTGDPRVEALVSLIEEQLRTGDPFYELFVEMILRELR EVCPGMDIRNNLTRLHELENCSVIEGHLQILLMFKTRPEDFRDLSFPKLIMITDYLLLFRVYGLESLKDLFPNLTVIRGSRLFFNYALVIFEMVHLKELGLYNLMNITRGSVRIEKNNELCYLATIDWSRILDSVEDNHIVLNKDDNEEC Motif0223_bcov_4helix_00276_0001_0001__45__Q
DEVFKAAFKVMELANKKGDEEAMKEVQKVAEDLSNGQASKEQAKKILESLARRLKS EVCPGMDIRNNLTRLHELENCSVIEGHLQILLMFKTRPEDFRDLSFPKLIMITDYLLLFRVYGLESLKDLFPNLTVIRGSRLFFNYALVIFEMVHLKELGLYNLMNITRGSVRIEKNNELCYLATIDWSRILDSVEDNHIVLNKDDNEEC Motif0202_p1-16H-GBL-16H-GABBL-16H_0017_0001_0001_0002_0001_0001__32__D
SEVEELIEELLKLLKDPDLREQVERLLEELRRGEVPPEEVLKFLRFFAEFLGDPEFRKKVEEVLK EVCPGMDIRNNLTRLHELENCSVIEGHLQILLMFKTRPEDFRDLSFPKLIMITDYLLLFRVYGLESLKDLFPNLTVIRGSRLFFNYALVIFEMVHLKELGLYNLMNITRGSVRIEKNNELCYLATIDWSRILDSVEDNHIVLNKDDNEEC pol_8bfbe5d1bbe295b5aa936524e44ff7b0_0001_1_000000023_0001__7__I
KEEVNNQAFKLVMEAMELANSSDPNNRTKAKELILEAKKLAKEVNNPEVEMSVRRVEESIKKAG EVCPGMDIRNNLTRLHELENCSVIEGHLQILLMFKTRPEDFRDLSFPKLIMITDYLLLFRVYGLESLKDLFPNLTVIRGSRLFFNYALVIFEMVHLKELGLYNLMNITRGSVRIEKNNELCYLATIDWSRILDSVEDNHIVLNKDDNEEC Motif0290_ems_3hC_618_0001_0002_0001__35__L
SELFELVMEAMEIANRTGDEDLMRLLVELVEKALESPEVRELLEKLARLIIEDPEKARELVKKLK EVCPGMDIRNNLTRLHELENCSVIEGHLQILLMFKTRPEDFRDLSFPKLIMITDYLLLFRVYGLESLKDLFPNLTVIRGSRLFFNYALVIFEMVHLKELGLYNLMNITRGSVRIEKNNELCYLATIDWSRILDSVEDNHIVLNKDDNEEC Motif0375_bcov_4helix_02612_0001_0001__17__T
CEKEKMDAQFLLWFAKVMADNISDDDKRKKAQSLVEKARKLDIPEEAKKVYKIVATILERDQK EVCPGMDIRNNLTRLHELENCSVIEGHLQILLMFKTRPEDFRDLSFPKLIMITDYLLLFRVYGLESLKDLFPNLTVIRGSRLFFNYALVIFEMVHLKELGLYNLMNITRGSVRIEKNNELCYLATIDWSRILDSVEDNHIVLNKDDNEEC Motif0290_ems_3hC_617_0002_0001_0003_0001__1__C
SELLERILRLLKEGNPEEAEEVARELLERTGDPRVEALVSLIEEELRTGDPFYELFVEMILRELR EVCPGMDIRNNLTRLHELENCSVIEGHLQILLMFKTRPEDFRDLSFPKLIMITDYLLLFRVYGLESLKDLFPNLTVIRGSRLFFNYALVIFEMVHLKELGLYNLMNITRGSVRIEKNNELCYLATIDWSRILDSVEDNHIVLNKDDNEEC Motif0223_bcov_4helix_00276_0001_0001__45__E
SEDEKIEELLRRLGVPPELIELIKKVLKELSKRDEERSRTLREVLEELLREGNKRAVRLSVRLAH EVCPGMDIRNNLTRLHELENCSVIEGHLQILLMFKTRPEDFRDLSFPKLIMITDYLLLFRVYGLESLKDLFPNLTVIRGSRLFFNYALVIFEMVHLKELGLYNLMNITRGSVRIEKNNELCYLATIDWSRILDSVEDNHIVLNKDDNEEC rif_2f47104a8f605bfff094780ec55b422f_0001_000000022_0001_0001__6__I
DDSQVKDVESKAREHKKKHPQVSFLAFFVIEVARFAKEFNDPLALKVAEELLKEVEKRMK EVCPGMDIRNNLTRLHELENCSVIEGHLQILLMFKTRPEDFRDLSFPKLIMITDYLLLFRVYGLESLKDLFPNLTVIRGSRLFFNYALVIFEMVHLKELGLYNLMNITRGSVRIEKNNELCYLATIDWSRILDSVEDNHIVLNKDDNEEC Motif0223_ems_3hC_474_0001_0001_0001__59__M
DEDHTRRLAEELERLSRELGDEEHLELSRELKRLAEEAIKENDRFKLELVRRSICALLREL EVCPGMDIRNNLTRLHELENCSVIEGHLQILLMFKTRPEDFRDLSFPKLIMITDYLLLFRVYGLESLKDLFPNLTVIRGSRLFFNYALVIFEMVHLKELGLYNLMNITRGSVRIEKNNELCYLATIDWSRILDSVEDNHIVLNKDDNEEC rif_3h_hb1_47_000000009_0001_0001__55__C
DPFTAMELVARVFELAMEKNDEELQKEAETLMEIVLEAAKNNDEEKVKEVIKRAKPLLSKS EVCPGMDIRNNLTRLHELENCSVIEGHLQILLMFKTRPEDFRDLSFPKLIMITDYLLLFRVYGLESLKDLFPNLTVIRGSRLFFNYALVIFEMVHLKELGLYNLMNITRGSVRIEKNNELCYLATIDWSRILDSVEDNHIVLNKDDNEEC Motif0029_ems_3hC_897_0001_0001_0002_0001__56__P
DDHAQAQLVKKLLKLWQDQGDDFYALLAVEAAANERVKKYLKKYYPHVYTLLEQVKRTLEKKRS EVCPGMDIRNNLTRLHELENCSVIEGHLQILLMFKTRPEDFRDLSFPKLIMITDYLLLFRVYGLESLKDLFPNLTVIRGSRLFFNYALVIFEMVHLKELGLYNLMNITRGSVRIEKNNELCYLATIDWSRILDSVEDNHIVLNKDDNEEC rif_ems_coilM_45_0002_000000024_0001_0001__47__H
DDEFREDVRRIFEFARRHNNEAAFRFLLEQSRWHARETDDEELRREIEHINRELRCLWKG EVCPGMDIRNNLTRLHELENCSVIEGHLQILLMFKTRPEDFRDLSFPKLIMITDYLLLFRVYGLESLKDLFPNLTVIRGSRLFFNYALVIFEMVHLKELGLYNLMNITRGSVRIEKNNELCYLATIDWSRILDSVEDNHIVLNKDDNEEC mot_H_HHH_eva_0065_000000013_0001_6_13_H_._3h_hb1_6197_0001_0001__56__C
NEKEKMDAQFLLWSAKVMADNISDDDKRKKAQSLVEKARKLDIPEEAKKVYKIVATILERDQK EVCPGMDIRNNLTRLHELENCSVIEGHLQILLMFKTRPEDFRDLSFPKLIMITDYLLLFRVYGLESLKDLFPNLTVIRGSRLFFNYALVIFEMVHLKELGLYNLMNITRGSVRIEKNNELCYLATIDWSRILDSVEDNHIVLNKDDNEEC Motif0290_ems_3hC_617_0002_0001_0003_0001__14__S
DDSQVKDVESKAVEHKKKHPQVSFLAFFVIEVARFAKEFNDPLALKVAEELLKEVEKRAK EVCPGMDIRNNLTRLHELENCSVIEGHLQILLMFKTRPEDFRDLSFPKLIMITDYLLLFRVYGLESLKDLFPNLTVIRGSRLFFNYALVIFEMVHLKELGLYNLMNITRGSVRIEKNNELCYLATIDWSRILDSVEDNHIVLNKDDNEEC Motif0223_ems_3hC_474_0001_0001_0001__13__V
DDEFREDVRRIFEFARRHNNEAAFRFLLEQSRWHWRETDDEELRREIEHINRELRKLWKG EVCPGMDIRNNLTRLHELENCSVIEGHLQILLMFKTRPEDFRDLSFPKLIMITDYLLLFRVYGLESLKDLFPNLTVIRGSRLFFNYALVIFEMVHLKELGLYNLMNITRGSVRIEKNNELCYLATIDWSRILDSVEDNHIVLNKDDNEEC mot_H_HHH_eva_0065_000000013_0001_6_13_H_._3h_hb1_6197_0001_0001__35__W
DEDHTRRPAEELERLSRELGDEEHLELSRELKRLAEEAIKENDRFKLELVRRSIEALLREL EVCPGMDIRNNLTRLHELENCSVIEGHLQILLMFKTRPEDFRDLSFPKLIMITDYLLLFRVYGLESLKDLFPNLTVIRGSRLFFNYALVIFEMVHLKELGLYNLMNITRGSVRIEKNNELCYLATIDWSRILDSVEDNHIVLNKDDNEEC rif_3h_hb1_47_000000009_0001_0001__8__P
SELFELVMEAMEIANRLGDEDLMRLLVELVEKALESPEVRELLEKLARLHIEDPEKARELVKKLK EVCPGMDIRNNLTRLHELENCSVIEGHLQILLMFKTRPEDFRDLSFPKLIMITDYLLLFRVYGLESLKDLFPNLTVIRGSRLFFNYALVIFEMVHLKELGLYNLMNITRGSVRIEKNNELCYLATIDWSRILDSVEDNHIVLNKDDNEEC Motif0375_bcov_4helix_02612_0001_0001__50__H
DPSEEACKLVDKVKEDVKKKNDEDAEEMVKIAEELLKDAKNAQDPTMREFLVAMIKMIVKNLS EVCPGMDIRNNLTRLHELENCSVIEGHLQILLMFKTRPEDFRDLSFPKLIMITDYLLLFRVYGLESLKDLFPNLTVIRGSRLFFNYALVIFEMVHLKELGLYNLMNITRGSVRIEKNNELCYLATIDWSRILDSVEDNHIVLNKDDNEEC Motif0201_ems_3hM_2476_0001_0002_0001__7__C
DEVFKAAMKVLHLAFKKGDEEAMKEVQKVSELLENGQASKEQAWKILESLARRLKS EVCPGMDIRNNLTRLHELENCSVIEGHLQILLMFKTRPEDFRDLSFPKLIMITDYLLLFRVYGLESLKDLFPNLTVIRGSRLFFNYALVIFEMVHLKELGLYNLMNITRGSVRIEKNNELCYLATIDWSRILDSVEDNHIVLNKDDNEEC Motif0025_p1-16H-GBL-16H-GABBL-16H_0017_0001_0001_0002_0001_0001_0001__44__W
SELFELVMEAMEIANRLGDEDLMRLLVELVEKALESPEVRELLEKLARLIIEDPEKARELVKKLV EVCPGMDIRNNLTRLHELENCSVIEGHLQILLMFKTRPEDFRDLSFPKLIMITDYLLLFRVYGLESLKDLFPNLTVIRGSRLFFNYALVIFEMVHLKELGLYNLMNITRGSVRIEKNNELCYLATIDWSRILDSVEDNHIVLNKDDNEEC Motif0375_bcov_4helix_02612_0001_0001__65__V
TEEEFEVMMLLMTLSPELNELVEELSEAMDRNDPELEKRVLKRLLELARELGDEEVVRILEKLLK EVCPGMDIRNNLTRLHELENCSVIEGHLQILLMFKTRPEDFRDLSFPKLIMITDYLLLFRVYGLESLKDLFPNLTVIRGSRLFFNYALVIFEMVHLKELGLYNLMNITRGSVRIEKNNELCYLATIDWSRILDSVEDNHIVLNKDDNEEC Motif0223_bcov_4helix_06585_0001_0001_0001__6__E
DDEFREDVRRIFEFARRHNNEAAFRFLLEQSRWHARETDDEELRREIEHINRELRKLWLG EVCPGMDIRNNLTRLHELENCSVIEGHLQILLMFKTRPEDFRDLSFPKLIMITDYLLLFRVYGLESLKDLFPNLTVIRGSRLFFNYALVIFEMVHLKELGLYNLMNITRGSVRIEKNNELCYLATIDWSRILDSVEDNHIVLNKDDNEEC mot_H_HHH_eva_0065_000000013_0001_6_13_H_._3h_hb1_6197_0001_0001__59__L
DEDHTRRLLEELERLSRELGDEEHLELSRELKRLAEEAIKENDRFKLELVRRSIEALLREL EVCPGMDIRNNLTRLHELENCSVIEGHLQILLMFKTRPEDFRDLSFPKLIMITDYLLLFRVYGLESLKDLFPNLTVIRGSRLFFNYALVIFEMVHLKELGLYNLMNITRGSVRIEKNNELCYLATIDWSRILDSVEDNHIVLNKDDNEEC rif_3h_hb1_47_000000009_0001_0001__9__L
DDHAQAQLVKKLLKLQQDQGDDFYALLAVEAAANERVKKYLKKYYPEVYTLLEQVKRTLEKKRS EVCPGMDIRNNLTRLHELENCSVIEGHLQILLMFKTRPEDFRDLSFPKLIMITDYLLLFRVYGLESLKDLFPNLTVIRGSRLFFNYALVIFEMVHLKELGLYNLMNITRGSVRIEKNNELCYLATIDWSRILDSVEDNHIVLNKDDNEEC rif_ems_coilM_45_0002_000000024_0001_0001__16__Q
TEEEFRVMMLLMTLSPELNELVEELLEAMDRNDPELEKRVLKRLLELARELGDEEVVRILEKLLK EVCPGMDIRNNLTRLHELENCSVIEGHLQILLMFKTRPEDFRDLSFPKLIMITDYLLLFRVYGLESLKDLFPNLTVIRGSRLFFNYALVIFEMVHLKELGLYNLMNITRGSVRIEKNNELCYLATIDWSRILDSVEDNHIVLNKDDNEEC Motif0223_bcov_4helix_06585_0001_0001_0001__26__L
DEVFKAAMKVLHLAFKKGDEEAMKEVQKVSILLENGQASKEQAKKILESLARRLKS EVCPGMDIRNNLTRLHELENCSVIEGHLQILLMFKTRPEDFRDLSFPKLIMITDYLLLFRVYGLESLKDLFPNLTVIRGSRLFFNYALVIFEMVHLKELGLYNLMNITRGSVRIEKNNELCYLATIDWSRILDSVEDNHIVLNKDDNEEC Motif0025_p1-16H-GBL-16H-GABBL-16H_0017_0001_0001_0002_0001_0001_0001__31__I
SEKEREVKELLEEISRRDHRISFYLFFVLIALEAGNPELAEELIEDLIRRFGDPLLRELLELIRK EVCPGMDIRNNLTRLHELENCSVIEGHLQILLMFKTRPEDFRDLSFPKLIMITDYLLLFRVYGLESLKDLFPNLTVIRGSRLFFNYALVIFEMVHLKELGLYNLMNITRGSVRIEKNNELCYLATIDWSRILDSVEDNHIVLNKDDNEEC Motif0012_bcov_4helix_00220_0001_0001__19__H
DDHAWAQLVKKLLKLWQDQGDDFYALLAVEAAANERVKKYLKKYYPEVYTLLEQVKRTLEKKRS EVCPGMDIRNNLTRLHELENCSVIEGHLQILLMFKTRPEDFRDLSFPKLIMITDYLLLFRVYGLESLKDLFPNLTVIRGSRLFFNYALVIFEMVHLKELGLYNLMNITRGSVRIEKNNELCYLATIDWSRILDSVEDNHIVLNKDDNEEC rif_ems_coilM_45_0002_000000024_0001_0001__5__W
DEEVDRAKELAEELGDPELAELIEELKELSKRGDPRAVEVVLRAMELFNRLGDPEIQEVLIKLAE EVCPGMDIRNNLTRLHELENCSVIEGHLQILLMFKTRPEDFRDLSFPKLIMITDYLLLFRVYGLESLKDLFPNLTVIRGSRLFFNYALVIFEMVHLKELGLYNLMNITRGSVRIEKNNELCYLATIDWSRILDSVEDNHIVLNKDDNEEC Motif0092_bcov_4helix_12689_0001_0002_0001__48__F
SEVEEIVEELLKLLKDPDLREQVERLLEELRRGEVPPEEVLKFLRFFAEFLGDPEFRKKVEEVLK EVCPGMDIRNNLTRLHELENCSVIEGHLQILLMFKTRPEDFRDLSFPKLIMITDYLLLFRVYGLESLKDLFPNLTVIRGSRLFFNYALVIFEMVHLKELGLYNLMNITRGSVRIEKNNELCYLATIDWSRILDSVEDNHIVLNKDDNEEC pol_8bfbe5d1bbe295b5aa936524e44ff7b0_0001_1_000000023_0001__6__I
SEVEELVEELLKLLKDPDLREQVERLLEELRRGEVPPEEVLKFLRYFAEFLGDPEFRKKVEEVLK EVCPGMDIRNNLTRLHELENCSVIEGHLQILLMFKTRPEDFRDLSFPKLIMITDYLLLFRVYGLESLKDLFPNLTVIRGSRLFFNYALVIFEMVHLKELGLYNLMNITRGSVRIEKNNELCYLATIDWSRILDSVEDNHIVLNKDDNEEC pol_8bfbe5d1bbe295b5aa936524e44ff7b0_0001_1_000000023_0001__46__Y
TEEEFRVMMLLMTLSPESNELVEELSEAMDRNDPELEKRVLKRLLELARELGDEEVVRILEKLLK EVCPGMDIRNNLTRLHELENCSVIEGHLQILLMFKTRPEDFRDLSFPKLIMITDYLLLFRVYGLESLKDLFPNLTVIRGSRLFFNYALVIFEMVHLKELGLYNLMNITRGSVRIEKNNELCYLATIDWSRILDSVEDNHIVLNKDDNEEC Motif0223_bcov_4helix_06585_0001_0001_0001__18__S
NEKEKMDAQFLLWFAKVMADNISDDDSRKKAQSLVEKARKLDIPEEAKKVYKIVATILERDQK EVCPGMDIRNNLTRLHELENCSVIEGHLQILLMFKTRPEDFRDLSFPKLIMITDYLLLFRVYGLESLKDLFPNLTVIRGSRLFFNYALVIFEMVHLKELGLYNLMNITRGSVRIEKNNELCYLATIDWSRILDSVEDNHIVLNKDDNEEC Motif0290_ems_3hC_617_0002_0001_0003_0001__27__S
DPFTAMELVARVFELAMEKNDEELQKEAETLMEIVLSAAKNNDEEKVKEVIKRAKELLSKS EVCPGMDIRNNLTRLHELENCSVIEGHLQILLMFKTRPEDFRDLSFPKLIMITDYLLLFRVYGLESLKDLFPNLTVIRGSRLFFNYALVIFEMVHLKELGLYNLMNITRGSVRIEKNNELCYLATIDWSRILDSVEDNHIVLNKDDNEEC Motif0029_ems_3hC_897_0001_0001_0002_0001__37__S
NEKEKMDAQFLLWFAKVMADNISDDDKRKKAQSLVEKARKLDIPEEAKSVYKIVATILERDQK EVCPGMDIRNNLTRLHELENCSVIEGHLQILLMFKTRPEDFRDLSFPKLIMITDYLLLFRVYGLESLKDLFPNLTVIRGSRLFFNYALVIFEMVHLKELGLYNLMNITRGSVRIEKNNELCYLATIDWSRILDSVEDNHIVLNKDDNEEC Motif0290_ems_3hC_617_0002_0001_0003_0001__49__S
DDSQVKDVESKAREHKKKHPQVSFLAFFSIEVARFAKEFNDPLALKVAEELLKEVEKRAK EVCPGMDIRNNLTRLHELENCSVIEGHLQILLMFKTRPEDFRDLSFPKLIMITDYLLLFRVYGLESLKDLFPNLTVIRGSRLFFNYALVIFEMVHLKELGLYNLMNITRGSVRIEKNNELCYLATIDWSRILDSVEDNHIVLNKDDNEEC Motif0223_ems_3hC_474_0001_0001_0001__29__S
PEVKKEAFKRFMLLMDALFLAEDPNIRKTIEELIERLEKADENDDEEKLKEIIKKAKTIWKQVL EVCPGMDIRNNLTRLHELENCSVIEGHLQILLMFKTRPEDFRDLSFPKLIMITDYLLLFRVYGLESLKDLFPNLTVIRGSRLFFNYALVIFEMVHLKELGLYNLMNITRGSVRIEKNNELCYLATIDWSRILDSVEDNHIVLNKDDNEEC Motif0345_ems_3hM_540_0001_0002_0001__10__R
TEEEFRVMMLLMTLSPELNELVEELSEAMDRNDPELEKRVLKRLLELARELGDEEVVRIPEKLLK EVCPGMDIRNNLTRLHELENCSVIEGHLQILLMFKTRPEDFRDLSFPKLIMITDYLLLFRVYGLESLKDLFPNLTVIRGSRLFFNYALVIFEMVHLKELGLYNLMNITRGSVRIEKNNELCYLATIDWSRILDSVEDNHIVLNKDDNEEC Motif0223_bcov_4helix_06585_0001_0001_0001__60__P
DPFTAMELCARVFELAMEKNDEELQKEAETLMEIVLEAAKNNDEEKVKEVIKRAKELLSKS EVCPGMDIRNNLTRLHELENCSVIEGHLQILLMFKTRPEDFRDLSFPKLIMITDYLLLFRVYGLESLKDLFPNLTVIRGSRLFFNYALVIFEMVHLKELGLYNLMNITRGSVRIEKNNELCYLATIDWSRILDSVEDNHIVLNKDDNEEC Motif0029_ems_3hC_897_0001_0001_0002_0001__9__C
DEVFKAAMKVLHLAFKKGDEEAMKEVVKVSELLENGQASKEQAKKILESLARRLKS EVCPGMDIRNNLTRLHELENCSVIEGHLQILLMFKTRPEDFRDLSFPKLIMITDYLLLFRVYGLESLKDLFPNLTVIRGSRLFFNYALVIFEMVHLKELGLYNLMNITRGSVRIEKNNELCYLATIDWSRILDSVEDNHIVLNKDDNEEC Motif0025_p1-16H-GBL-16H-GABBL-16H_0017_0001_0001_0002_0001_0001_0001__27__V
DPFTAMELKARVFELAMEKNDEELQKEAETLMEIVLEAAKNNDEEKVKEVIKRAKELLSKS EVCPGMDIRNNLTRLHELENCSVIEGHLQILLMFKTRPEDFRDLSFPKLIMITDYLLLFRVYGLESLKDLFPNLTVIRGSRLFFNYALVIFEMVHLKELGLYNLMNITRGSVRIEKNNELCYLATIDWSRILDSVEDNHIVLNKDDNEEC Motif0029_ems_3hC_897_0001_0001_0002_0001__9__K
SELFELVMEAMEIANRLGDEDLMRLLVELVEKALESPEVRELLEKLARLIIEDPEKADELVKKLK EVCPGMDIRNNLTRLHELENCSVIEGHLQILLMFKTRPEDFRDLSFPKLIMITDYLLLFRVYGLESLKDLFPNLTVIRGSRLFFNYALVIFEMVHLKELGLYNLMNITRGSVRIEKNNELCYLATIDWSRILDSVEDNHIVLNKDDNEEC Motif0375_bcov_4helix_02612_0001_0001__58__D
DPSEEAQKLVDKVKEDVKKKNDEDAEEMVVIAEELLKDAKNAQDPTMREFLVAMIKMIVKNLS EVCPGMDIRNNLTRLHELENCSVIEGHLQILLMFKTRPEDFRDLSFPKLIMITDYLLLFRVYGLESLKDLFPNLTVIRGSRLFFNYALVIFEMVHLKELGLYNLMNITRGSVRIEKNNELCYLATIDWSRILDSVEDNHIVLNKDDNEEC Motif0201_ems_3hM_2476_0001_0002_0001__30__V
DPFTAMELVARVFELAMEKNDEELQKEAETLMEIHLEAAKNNDEEKVKEVIKRAKELLSKS EVCPGMDIRNNLTRLHELENCSVIEGHLQILLMFKTRPEDFRDLSFPKLIMITDYLLLFRVYGLESLKDLFPNLTVIRGSRLFFNYALVIFEMVHLKELGLYNLMNITRGSVRIEKNNELCYLATIDWSRILDSVEDNHIVLNKDDNEEC Motif0029_ems_3hC_897_0001_0001_0002_0001__35__H
SEDEKLEELLSRLGVPPELIELIKKVLKELSKRDEERSRTLREVLEELLREGNKRAVRLSVRLAH EVCPGMDIRNNLTRLHELENCSVIEGHLQILLMFKTRPEDFRDLSFPKLIMITDYLLLFRVYGLESLKDLFPNLTVIRGSRLFFNYALVIFEMVHLKELGLYNLMNITRGSVRIEKNNELCYLATIDWSRILDSVEDNHIVLNKDDNEEC rif_2f47104a8f605bfff094780ec55b422f_0001_000000022_0001_0001__11__S
SEDEKLEELLRRLGVPPELIELMKKVLKELSKRDEERSRTLREVLEELLREGNKRAVRLSVRLAH EVCPGMDIRNNLTRLHELENCSVIEGHLQILLMFKTRPEDFRDLSFPKLIMITDYLLLFRVYGLESLKDLFPNLTVIRGSRLFFNYALVIFEMVHLKELGLYNLMNITRGSVRIEKNNELCYLATIDWSRILDSVEDNHIVLNKDDNEEC rif_2f47104a8f605bfff094780ec55b422f_0001_000000022_0001_0001__23__M
SELLERILRLLKEGNPEEAEEVARELWERTGDPRVEALVSLIEELLRTGDPFYELFVEMILRELR EVCPGMDIRNNLTRLHELENCSVIEGHLQILLMFKTRPEDFRDLSFPKLIMITDYLLLFRVYGLESLKDLFPNLTVIRGSRLFFNYALVIFEMVHLKELGLYNLMNITRGSVRIEKNNELCYLATIDWSRILDSVEDNHIVLNKDDNEEC Motif0223_bcov_4helix_00276_0001_0001__27__W
DPSEEAQKLVDKVKEDVKKKNDEDAEEMVKIAEELLKDAKNAQDPTMREFLVAMIKMIVKNMS EVCPGMDIRNNLTRLHELENCSVIEGHLQILLMFKTRPEDFRDLSFPKLIMITDYLLLFRVYGLESLKDLFPNLTVIRGSRLFFNYALVIFEMVHLKELGLYNLMNITRGSVRIEKNNELCYLATIDWSRILDSVEDNHIVLNKDDNEEC Motif0201_ems_3hM_2476_0001_0002_0001__62__M
NEKEKMDAQFLLWFAKVMCDNISDDDKRKKAQSLVEKARKLDIPEEAKKVYKIVATILERDQK EVCPGMDIRNNLTRLHELENCSVIEGHLQILLMFKTRPEDFRDLSFPKLIMITDYLLLFRVYGLESLKDLFPNLTVIRGSRLFFNYALVIFEMVHLKELGLYNLMNITRGSVRIEKNNELCYLATIDWSRILDSVEDNHIVLNKDDNEEC Motif0290_ems_3hC_617_0002_0001_0003_0001__19__C
TSEEFRVMMLLMTLSPELNELVEELSEAMDRNDPELEKRVLKRLLELARELGDEEVVRILEKLLK EVCPGMDIRNNLTRLHELENCSVIEGHLQILLMFKTRPEDFRDLSFPKLIMITDYLLLFRVYGLESLKDLFPNLTVIRGSRLFFNYALVIFEMVHLKELGLYNLMNITRGSVRIEKNNELCYLATIDWSRILDSVEDNHIVLNKDDNEEC Motif0223_bcov_4helix_06585_0001_0001_0001__2__S
KEEVNNQAFKLVMEAMELANSSDPNNRTMAKELIKEAKKLAKEVNNPEVEMSVRRVEESIKKAG EVCPGMDIRNNLTRLHELENCSVIEGHLQILLMFKTRPEDFRDLSFPKLIMITDYLLLFRVYGLESLKDLFPNLTVIRGSRLFFNYALVIFEMVHLKELGLYNLMNITRGSVRIEKNNELCYLATIDWSRILDSVEDNHIVLNKDDNEEC Motif0290_ems_3hC_618_0001_0002_0001__29__M
SLHEELRRLEELLRRGDPEAEKRLRELLKEALERNDEELALRIEIVLSSVLGDPHLVEKILEEVK EVCPGMDIRNNLTRLHELENCSVIEGHLQILLMFKTRPEDFRDLSFPKLIMITDYLLLFRVYGLESLKDLFPNLTVIRGSRLFFNYALVIFEMVHLKELGLYNLMNITRGSVRIEKNNELCYLATIDWSRILDSVEDNHIVLNKDDNEEC mot_H_9abadfa308aada7ec3b7866b3b500928_0001_000000003_0001_59_65_H_._886c6eb027ae3cf96a25d0dbff2e2d77_0001_0001_0001_0001__44__E
DPFTAMELVARVFELALEKNDEELQKEAETLMEIVLEAAKNNDEEKVKEVIKRAKELLSKS EVCPGMDIRNNLTRLHELENCSVIEGHLQILLMFKTRPEDFRDLSFPKLIMITDYLLLFRVYGLESLKDLFPNLTVIRGSRLFFNYALVIFEMVHLKELGLYNLMNITRGSVRIEKNNELCYLATIDWSRILDSVEDNHIVLNKDDNEEC Motif0029_ems_3hC_897_0001_0001_0002_0001__17__L
DPFDAMELVARVFELAMEKNDEELQKEAETLMEIVLEAAKNNDEEKVKEVIKRAKELLSKS EVCPGMDIRNNLTRLHELENCSVIEGHLQILLMFKTRPEDFRDLSFPKLIMITDYLLLFRVYGLESLKDLFPNLTVIRGSRLFFNYALVIFEMVHLKELGLYNLMNITRGSVRIEKNNELCYLATIDWSRILDSVEDNHIVLNKDDNEEC Motif0029_ems_3hC_897_0001_0001_0002_0001__4__D
DEDHTRRLAEELERLSQELGDEEHLELSRELKRLAEEAIKENDRFKLELVRRSIEALLREL EVCPGMDIRNNLTRLHELENCSVIEGHLQILLMFKTRPEDFRDLSFPKLIMITDYLLLFRVYGLESLKDLFPNLTVIRGSRLFFNYALVIFEMVHLKELGLYNLMNITRGSVRIEKNNELCYLATIDWSRILDSVEDNHIVLNKDDNEEC rif_3h_hb1_47_000000009_0001_0001__17__Q
DEEVDRAKELAEELGDPGLAELIEELKELSKRGDPRAVEVVLRAMELANRLGDPEIQEVLIKLAE EVCPGMDIRNNLTRLHELENCSVIEGHLQILLMFKTRPEDFRDLSFPKLIMITDYLLLFRVYGLESLKDLFPNLTVIRGSRLFFNYALVIFEMVHLKELGLYNLMNITRGSVRIEKNNELCYLATIDWSRILDSVEDNHIVLNKDDNEEC Motif0092_bcov_4helix_12689_0001_0002_0001__18__G
DPSEEAQKLVDKVKEDVKKKNDEDAEEMVKIAEELLKDAKNAQDPTMRLFLVAMIKMIVKNLS EVCPGMDIRNNLTRLHELENCSVIEGHLQILLMFKTRPEDFRDLSFPKLIMITDYLLLFRVYGLESLKDLFPNLTVIRGSRLFFNYALVIFEMVHLKELGLYNLMNITRGSVRIEKNNELCYLATIDWSRILDSVEDNHIVLNKDDNEEC Motif0201_ems_3hM_2476_0001_0002_0001__49__L
DPFTAMELVARVFELAMEKNDEELQKEAETLMEIVLEAAKNNDEEKVKEQIKRAKELLSKS EVCPGMDIRNNLTRLHELENCSVIEGHLQILLMFKTRPEDFRDLSFPKLIMITDYLLLFRVYGLESLKDLFPNLTVIRGSRLFFNYALVIFEMVHLKELGLYNLMNITRGSVRIEKNNELCYLATIDWSRILDSVEDNHIVLNKDDNEEC Motif0029_ems_3hC_897_0001_0001_0002_0001__50__Q
TEEEFRVMMLLMTLSPELNELVEELSEAMDRNDPELEKRVLKRLLELARELGDEEVVRIKEKLLK EVCPGMDIRNNLTRLHELENCSVIEGHLQILLMFKTRPEDFRDLSFPKLIMITDYLLLFRVYGLESLKDLFPNLTVIRGSRLFFNYALVIFEMVHLKELGLYNLMNITRGSVRIEKNNELCYLATIDWSRILDSVEDNHIVLNKDDNEEC Motif0223_bcov_4helix_06585_0001_0001_0001__60__K
SELYELVMEAMEIANRLGDEDLMRLLVELVEKALESPEVRELLEKLARLIIEDPEKARELVKKLK EVCPGMDIRNNLTRLHELENCSVIEGHLQILLMFKTRPEDFRDLSFPKLIMITDYLLLFRVYGLESLKDLFPNLTVIRGSRLFFNYALVIFEMVHLKELGLYNLMNITRGSVRIEKNNELCYLATIDWSRILDSVEDNHIVLNKDDNEEC Motif0375_bcov_4helix_02612_0001_0001__4__Y
SEVEELVEELLKLLKDPDLIEQVERLLEELRRGEVPPEEVLKFLRFFAEFLGDPEFRKKVEEVLK EVCPGMDIRNNLTRLHELENCSVIEGHLQILLMFKTRPEDFRDLSFPKLIMITDYLLLFRVYGLESLKDLFPNLTVIRGSRLFFNYALVIFEMVHLKELGLYNLMNITRGSVRIEKNNELCYLATIDWSRILDSVEDNHIVLNKDDNEEC pol_8bfbe5d1bbe295b5aa936524e44ff7b0_0001_1_000000023_0001__20__I
DEVFKAAFKVMELAGKKGDEEAMKEVQKVAELLSNGQASKEQAKKILESLARRLKS EVCPGMDIRNNLTRLHELENCSVIEGHLQILLMFKTRPEDFRDLSFPKLIMITDYLLLFRVYGLESLKDLFPNLTVIRGSRLFFNYALVIFEMVHLKELGLYNLMNITRGSVRIEKNNELCYLATIDWSRILDSVEDNHIVLNKDDNEEC Motif0202_p1-16H-GBL-16H-GABBL-16H_0017_0001_0001_0002_0001_0001__15__G
KEEVNNQAGKLVMEAMELANSSDPNNRTKAKELIKEAKKLAKEVNNPEVEMSVRRVEESIKKAG EVCPGMDIRNNLTRLHELENCSVIEGHLQILLMFKTRPEDFRDLSFPKLIMITDYLLLFRVYGLESLKDLFPNLTVIRGSRLFFNYALVIFEMVHLKELGLYNLMNITRGSVRIEKNNELCYLATIDWSRILDSVEDNHIVLNKDDNEEC Motif0290_ems_3hC_618_0001_0002_0001__9__G
TEEEFRVMMLLMTLSPELNELVEELSEAMDRIDPELEKRVLKRLLELARELGDEEVVRILEKLLK EVCPGMDIRNNLTRLHELENCSVIEGHLQILLMFKTRPEDFRDLSFPKLIMITDYLLLFRVYGLESLKDLFPNLTVIRGSRLFFNYALVIFEMVHLKELGLYNLMNITRGSVRIEKNNELCYLATIDWSRILDSVEDNHIVLNKDDNEEC Motif0223_bcov_4helix_06585_0001_0001_0001__32__I
SLHEELRRLEELLRRGDPEAEKRLRELLKEALRRNDEELALRIRIVLSSVLGDPHLVEKILEEVK EVCPGMDIRNNLTRLHELENCSVIEGHLQILLMFKTRPEDFRDLSFPKLIMITDYLLLFRVYGLESLKDLFPNLTVIRGSRLFFNYALVIFEMVHLKELGLYNLMNITRGSVRIEKNNELCYLATIDWSRILDSVEDNHIVLNKDDNEEC mot_H_9abadfa308aada7ec3b7866b3b500928_0001_000000003_0001_59_65_H_._886c6eb027ae3cf96a25d0dbff2e2d77_0001_0001_0001_0001__33__R
DEVFKAAMKVLHLAFKKGDEEAMKEVQKVSELLENGQASKEQAKKILHSLARRLKS EVCPGMDIRNNLTRLHELENCSVIEGHLQILLMFKTRPEDFRDLSFPKLIMITDYLLLFRVYGLESLKDLFPNLTVIRGSRLFFNYALVIFEMVHLKELGLYNLMNITRGSVRIEKNNELCYLATIDWSRILDSVEDNHIVLNKDDNEEC Motif0025_p1-16H-GBL-16H-GABBL-16H_0017_0001_0001_0002_0001_0001_0001__48__H
DEDHTRRLAEELERLSRELNDEEHLELSRELKRLAEEAIKENDRFKLELVRRSIEALLREL EVCPGMDIRNNLTRLHELENCSVIEGHLQILLMFKTRPEDFRDLSFPKLIMITDYLLLFRVYGLESLKDLFPNLTVIRGSRLFFNYALVIFEMVHLKELGLYNLMNITRGSVRIEKNNELCYLATIDWSRILDSVEDNHIVLNKDDNEEC rif_3h_hb1_47_000000009_0001_0001__20__N
DDCQVKDVESKAREHKKKHPQVSFLAFFVIEVARFAKEFNDPLALKVAEELLKEVEKRAK EVCPGMDIRNNLTRLHELENCSVIEGHLQILLMFKTRPEDFRDLSFPKLIMITDYLLLFRVYGLESLKDLFPNLTVIRGSRLFFNYALVIFEMVHLKELGLYNLMNITRGSVRIEKNNELCYLATIDWSRILDSVEDNHIVLNKDDNEEC Motif0223_ems_3hC_474_0001_0001_0001__3__C
DDEVEQLKEHARKANDPELEKAVELLELVLREGDPDLYQEVHQLIFLILFGDPRARKRAKELLER EVCPGMDIRNNLTRLHELENCSVIEGHLQILLMFKTRPEDFRDLSFPKLIMITDYLLLFRVYGLESLKDLFPNLTVIRGSRLFFNYALVIFEMVHLKELGLYNLMNITRGSVRIEKNNELCYLATIDWSRILDSVEDNHIVLNKDDNEEC pol_2c0b0b1e22dc14a353d2d92e3c086b92_0001_1_000000024_0001_0001__28__L
NEKEKMDAQFLLWFAKVMADNISDDDKRCKAQSLVEKARKLDIPEEAKKVYKIVATILERDQK EVCPGMDIRNNLTRLHELENCSVIEGHLQILLMFKTRPEDFRDLSFPKLIMITDYLLLFRVYGLESLKDLFPNLTVIRGSRLFFNYALVIFEMVHLKELGLYNLMNITRGSVRIEKNNELCYLATIDWSRILDSVEDNHIVLNKDDNEEC Motif0290_ems_3hC_617_0002_0001_0003_0001__29__C
KEEVNNQAFKLVMEAMELTNSSDPNNRTKAKELIKEAKKLAKEVNNPEVEMSVRRVEESIKKAG EVCPGMDIRNNLTRLHELENCSVIEGHLQILLMFKTRPEDFRDLSFPKLIMITDYLLLFRVYGLESLKDLFPNLTVIRGSRLFFNYALVIFEMVHLKELGLYNLMNITRGSVRIEKNNELCYLATIDWSRILDSVEDNHIVLNKDDNEEC Motif0290_ems_3hC_618_0001_0002_0001__19__T
SELLERILRLLKEGNPEEAEEVARELLERTGDPRVEALVSLIEELKRTGDPFYELFVEMILRELR EVCPGMDIRNNLTRLHELENCSVIEGHLQILLMFKTRPEDFRDLSFPKLIMITDYLLLFRVYGLESLKDLFPNLTVIRGSRLFFNYALVIFEMVHLKELGLYNLMNITRGSVRIEKNNELCYLATIDWSRILDSVEDNHIVLNKDDNEEC Motif0223_bcov_4helix_00276_0001_0001__46__K
NEKEKMDAQFLLWFAKVMADNISDDDKRKKAQSLVEKANKLDIPEEAKKVYKIVATILERDQK EVCPGMDIRNNLTRLHELENCSVIEGHLQILLMFKTRPEDFRDLSFPKLIMITDYLLLFRVYGLESLKDLFPNLTVIRGSRLFFNYALVIFEMVHLKELGLYNLMNITRGSVRIEKNNELCYLATIDWSRILDSVEDNHIVLNKDDNEEC Motif0290_ems_3hC_617_0002_0001_0003_0001__39__N
DEVFKAAFKVMELANKKGDEEAMKEVQKVAELLSNGQASKEQAKKILESLERRLKS EVCPGMDIRNNLTRLHELENCSVIEGHLQILLMFKTRPEDFRDLSFPKLIMITDYLLLFRVYGLESLKDLFPNLTVIRGSRLFFNYALVIFEMVHLKELGLYNLMNITRGSVRIEKNNELCYLATIDWSRILDSVEDNHIVLNKDDNEEC Motif0202_p1-16H-GBL-16H-GABBL-16H_0017_0001_0001_0002_0001_0001__51__E
KEEFNNQAFKLVMEAMELANSSDPNNRTKAKELIKEAKKLAKEVNNPEVEMSVRRVEESIKKAG EVCPGMDIRNNLTRLHELENCSVIEGHLQILLMFKTRPEDFRDLSFPKLIMITDYLLLFRVYGLESLKDLFPNLTVIRGSRLFFNYALVIFEMVHLKELGLYNLMNITRGSVRIEKNNELCYLATIDWSRILDSVEDNHIVLNKDDNEEC Motif0290_ems_3hC_618_0001_0002_0001__4__F
SIDEKLEELLRRLGVPPELIELIKKVLKELSKRDEERSRTLREVLEELLREGNKRAVRLSVRLAH EVCPGMDIRNNLTRLHELENCSVIEGHLQILLMFKTRPEDFRDLSFPKLIMITDYLLLFRVYGLESLKDLFPNLTVIRGSRLFFNYALVIFEMVHLKELGLYNLMNITRGSVRIEKNNELCYLATIDWSRILDSVEDNHIVLNKDDNEEC rif_2f47104a8f605bfff094780ec55b422f_0001_000000022_0001_0001__2__I
SQLFELVMEAMEIANRLGDEDLMRLLVELVEKALESPEVRELLEKLARLIIEDPEKARELVKKLK EVCPGMDIRNNLTRLHELENCSVIEGHLQILLMFKTRPEDFRDLSFPKLIMITDYLLLFRVYGLESLKDLFPNLTVIRGSRLFFNYALVIFEMVHLKELGLYNLMNITRGSVRIEKNNELCYLATIDWSRILDSVEDNHIVLNKDDNEEC Motif0375_bcov_4helix_02612_0001_0001__2__Q
KEEVYNQAFKLVMEAMELANSSDPNNRTKAKELIKEAKKLAKEVNNPEVEMSVRRVEESIKKAG EVCPGMDIRNNLTRLHELENCSVIEGHLQILLMFKTRPEDFRDLSFPKLIMITDYLLLFRVYGLESLKDLFPNLTVIRGSRLFFNYALVIFEMVHLKELGLYNLMNITRGSVRIEKNNELCYLATIDWSRILDSVEDNHIVLNKDDNEEC Motif0290_ems_3hC_618_0001_0002_0001__5__Y
DEDHTRRLTEELERLSRELGDEEHLELSRELKRLAEEAIKENDRFKLELVRRSIEALLREL EVCPGMDIRNNLTRLHELENCSVIEGHLQILLMFKTRPEDFRDLSFPKLIMITDYLLLFRVYGLESLKDLFPNLTVIRGSRLFFNYALVIFEMVHLKELGLYNLMNITRGSVRIEKNNELCYLATIDWSRILDSVEDNHIVLNKDDNEEC rif_3h_hb1_47_000000009_0001_0001__9__T
DEDHTRRLAEELERLSRELGDEEHLELSRELKRLAEEAIKENDRFKLELVRPSIEALLREL EVCPGMDIRNNLTRLHELENCSVIEGHLQILLMFKTRPEDFRDLSFPKLIMITDYLLLFRVYGLESLKDLFPNLTVIRGSRLFFNYALVIFEMVHLKELGLYNLMNITRGSVRIEKNNELCYLATIDWSRILDSVEDNHIVLNKDDNEEC rif_3h_hb1_47_000000009_0001_0001__52__P
KEEVNNQAFKLVMEAMELANGSDPNNRTKAKELIKEAKKLAKEVNNPEVEMSVRRVEESIKKAG EVCPGMDIRNNLTRLHELENCSVIEGHLQILLMFKTRPEDFRDLSFPKLIMITDYLLLFRVYGLESLKDLFPNLTVIRGSRLFFNYALVIFEMVHLKELGLYNLMNITRGSVRIEKNNELCYLATIDWSRILDSVEDNHIVLNKDDNEEC Motif0290_ems_3hC_618_0001_0002_0001__21__G
DEDHTRRLAEELERLSCELGDEEHLELSRELKRLAEEAIKENDRFKLELVRRSIEALLREL EVCPGMDIRNNLTRLHELENCSVIEGHLQILLMFKTRPEDFRDLSFPKLIMITDYLLLFRVYGLESLKDLFPNLTVIRGSRLFFNYALVIFEMVHLKELGLYNLMNITRGSVRIEKNNELCYLATIDWSRILDSVEDNHIVLNKDDNEEC rif_3h_hb1_47_000000009_0001_0001__17__C
DEDHTRRLAEELERLSRELGDEEHLELSRELKRLGEEAIKENDRFKLELVRRSIEALLREL EVCPGMDIRNNLTRLHELENCSVIEGHLQILLMFKTRPEDFRDLSFPKLIMITDYLLLFRVYGLESLKDLFPNLTVIRGSRLFFNYALVIFEMVHLKELGLYNLMNITRGSVRIEKNNELCYLATIDWSRILDSVEDNHIVLNKDDNEEC rif_3h_hb1_47_000000009_0001_0001__35__G
TEEEFRVMMLCMTLSPELNELVEELSEAMDRNDPELEKRVLKRLLELARELGDEEVVRILEKLLK EVCPGMDIRNNLTRLHELENCSVIEGHLQILLMFKTRPEDFRDLSFPKLIMITDYLLLFRVYGLESLKDLFPNLTVIRGSRLFFNYALVIFEMVHLKELGLYNLMNITRGSVRIEKNNELCYLATIDWSRILDSVEDNHIVLNKDDNEEC Motif0223_bcov_4helix_06585_0001_0001_0001__11__C
PPSEEAQKLVDKVKEDVKKKNDEDAEEMVKIAEELLKDAKNAQDPTMREFLVAMIKMIVKNLS EVCPGMDIRNNLTRLHELENCSVIEGHLQILLMFKTRPEDFRDLSFPKLIMITDYLLLFRVYGLESLKDLFPNLTVIRGSRLFFNYALVIFEMVHLKELGLYNLMNITRGSVRIEKNNELCYLATIDWSRILDSVEDNHIVLNKDDNEEC Motif0201_ems_3hM_2476_0001_0002_0001__1__P
DDEFREDVRRIFEFARRHNNEAAFRFLLEQSRWHARETDHEELRREIEHINRELRKLWKG EVCPGMDIRNNLTRLHELENCSVIEGHLQILLMFKTRPEDFRDLSFPKLIMITDYLLLFRVYGLESLKDLFPNLTVIRGSRLFFNYALVIFEMVHLKELGLYNLMNITRGSVRIEKNNELCYLATIDWSRILDSVEDNHIVLNKDDNEEC mot_H_HHH_eva_0065_000000013_0001_6_13_H_._3h_hb1_6197_0001_0001__40__H
PEVKKEAFKAFMLLMDALFLAEDPNIRKTIEELITRLEKADENDDEEKLKEIIKKAKTIWKQVL EVCPGMDIRNNLTRLHELENCSVIEGHLQILLMFKTRPEDFRDLSFPKLIMITDYLLLFRVYGLESLKDLFPNLTVIRGSRLFFNYALVIFEMVHLKELGLYNLMNITRGSVRIEKNNELCYLATIDWSRILDSVEDNHIVLNKDDNEEC Motif0345_ems_3hM_540_0001_0002_0001__35__T
DEDHTRRLAEELERLSRELGDEEHLELSRELKRLAEEAIKENDRFKLELGRRSIEALLREL EVCPGMDIRNNLTRLHELENCSVIEGHLQILLMFKTRPEDFRDLSFPKLIMITDYLLLFRVYGLESLKDLFPNLTVIRGSRLFFNYALVIFEMVHLKELGLYNLMNITRGSVRIEKNNELCYLATIDWSRILDSVEDNHIVLNKDDNEEC rif_3h_hb1_47_000000009_0001_0001__50__G
NEKEKMDAQFLLWFAKLMADNISDDDKRKKAQSLVEKARKLDIPEEAKKVYKIVATILERDQK EVCPGMDIRNNLTRLHELENCSVIEGHLQILLMFKTRPEDFRDLSFPKLIMITDYLLLFRVYGLESLKDLFPNLTVIRGSRLFFNYALVIFEMVHLKELGLYNLMNITRGSVRIEKNNELCYLATIDWSRILDSVEDNHIVLNKDDNEEC Motif0290_ems_3hC_617_0002_0001_0003_0001__17__L
GEDEKLEELLRRLGVPPELIELIKKVLKELSKRDEERSRTLREVLEELLREGNKRAVRLSVRLAH EVCPGMDIRNNLTRLHELENCSVIEGHLQILLMFKTRPEDFRDLSFPKLIMITDYLLLFRVYGLESLKDLFPNLTVIRGSRLFFNYALVIFEMVHLKELGLYNLMNITRGSVRIEKNNELCYLATIDWSRILDSVEDNHIVLNKDDNEEC rif_2f47104a8f605bfff094780ec55b422f_0001_000000022_0001_0001__1__G
DPFTAMELVARVFELAMEKNDEELQKEAETQMEIVLEAAKNNDEEKVKEVIKRAKELLSKS EVCPGMDIRNNLTRLHELENCSVIEGHLQILLMFKTRPEDFRDLSFPKLIMITDYLLLFRVYGLESLKDLFPNLTVIRGSRLFFNYALVIFEMVHLKELGLYNLMNITRGSVRIEKNNELCYLATIDWSRILDSVEDNHIVLNKDDNEEC Motif0029_ems_3hC_897_0001_0001_0002_0001__31__Q
DEDHTRRLAEELERLSRELGDEEHLELSRELKRLAEEAIKENDRFKLELVPRSIEALLREL EVCPGMDIRNNLTRLHELENCSVIEGHLQILLMFKTRPEDFRDLSFPKLIMITDYLLLFRVYGLESLKDLFPNLTVIRGSRLFFNYALVIFEMVHLKELGLYNLMNITRGSVRIEKNNELCYLATIDWSRILDSVEDNHIVLNKDDNEEC rif_3h_hb1_47_000000009_0001_0001__51__P
TEEEFRVMMLLMTLSPELNELVEELSEAMDRNDPELEKRVLKRLLELAHELGDEEVVRILEKLLK EVCPGMDIRNNLTRLHELENCSVIEGHLQILLMFKTRPEDFRDLSFPKLIMITDYLLLFRVYGLESLKDLFPNLTVIRGSRLFFNYALVIFEMVHLKELGLYNLMNITRGSVRIEKNNELCYLATIDWSRILDSVEDNHIVLNKDDNEEC Motif0223_bcov_4helix_06585_0001_0001_0001__49__H
DDEVEQLKEHARKANDPELEKAVELLERVLREGDPDLYQEVHQLIFLILFGDPNARKRAKELLER EVCPGMDIRNNLTRLHELENCSVIEGHLQILLMFKTRPEDFRDLSFPKLIMITDYLLLFRVYGLESLKDLFPNLTVIRGSRLFFNYALVIFEMVHLKELGLYNLMNITRGSVRIEKNNELCYLATIDWSRILDSVEDNHIVLNKDDNEEC pol_2c0b0b1e22dc14a353d2d92e3c086b92_0001_1_000000024_0001_0001__54__N
SEKEREVKELLESISRRDPRISFYLFFVLIALEAGNPELAEELIEDLIRRFGDPLLRELLELIRK EVCPGMDIRNNLTRLHELENCSVIEGHLQILLMFKTRPEDFRDLSFPKLIMITDYLLLFRVYGLESLKDLFPNLTVIRGSRLFFNYALVIFEMVHLKELGLYNLMNITRGSVRIEKNNELCYLATIDWSRILDSVEDNHIVLNKDDNEEC Motif0012_bcov_4helix_00220_0001_0001__13__S
DDEFREDVRRIFEFARRHNNEAAFRFLLEQSRWHARETDDEELRREIEEINRELRKLWKG EVCPGMDIRNNLTRLHELENCSVIEGHLQILLMFKTRPEDFRDLSFPKLIMITDYLLLFRVYGLESLKDLFPNLTVIRGSRLFFNYALVIFEMVHLKELGLYNLMNITRGSVRIEKNNELCYLATIDWSRILDSVEDNHIVLNKDDNEEC mot_H_HHH_eva_0065_000000013_0001_6_13_H_._3h_hb1_6197_0001_0001__49__E
SLHEELRRLEELLRRGDPEAEKRLRELLKEALERNDEELALRIRIVLSSVLGDPHLVEKITEEVK EVCPGMDIRNNLTRLHELENCSVIEGHLQILLMFKTRPEDFRDLSFPKLIMITDYLLLFRVYGLESLKDLFPNLTVIRGSRLFFNYALVIFEMVHLKELGLYNLMNITRGSVRIEKNNELCYLATIDWSRILDSVEDNHIVLNKDDNEEC mot_H_9abadfa308aada7ec3b7866b3b500928_0001_000000003_0001_59_65_H_._886c6eb027ae3cf96a25d0dbff2e2d77_0001_0001_0001_0001__61__T
DEVFKAHMKVLHLAFKKGDEEAMKEVQKVSELLENGQASKEQAKKILESLARRLKS EVCPGMDIRNNLTRLHELENCSVIEGHLQILLMFKTRPEDFRDLSFPKLIMITDYLLLFRVYGLESLKDLFPNLTVIRGSRLFFNYALVIFEMVHLKELGLYNLMNITRGSVRIEKNNELCYLATIDWSRILDSVEDNHIVLNKDDNEEC Motif0025_p1-16H-GBL-16H-GABBL-16H_0017_0001_0001_0002_0001_0001_0001__7__H
DDEVEQLKEHARKANDPEDEKAVELLERVLREGDPDLYQEVHQLIFLILFGDPRARKRAKELLER EVCPGMDIRNNLTRLHELENCSVIEGHLQILLMFKTRPEDFRDLSFPKLIMITDYLLLFRVYGLESLKDLFPNLTVIRGSRLFFNYALVIFEMVHLKELGLYNLMNITRGSVRIEKNNELCYLATIDWSRILDSVEDNHIVLNKDDNEEC pol_2c0b0b1e22dc14a353d2d92e3c086b92_0001_1_000000024_0001_0001__19__D
DDEVEQLKEHARKANDPELEKAVELLERVLREGDPDLYQEVHQLIELILFGDPRARKRAKELLER EVCPGMDIRNNLTRLHELENCSVIEGHLQILLMFKTRPEDFRDLSFPKLIMITDYLLLFRVYGLESLKDLFPNLTVIRGSRLFFNYALVIFEMVHLKELGLYNLMNITRGSVRIEKNNELCYLATIDWSRILDSVEDNHIVLNKDDNEEC pol_2c0b0b1e22dc14a353d2d92e3c086b92_0001_1_000000024_0001_0001__46__E
DEDHTRRLAEELERLSRELGDEEHLELSREQKRLAEEAIKENDRFKLELVRRSIEALLREL EVCPGMDIRNNLTRLHELENCSVIEGHLQILLMFKTRPEDFRDLSFPKLIMITDYLLLFRVYGLESLKDLFPNLTVIRGSRLFFNYALVIFEMVHLKELGLYNLMNITRGSVRIEKNNELCYLATIDWSRILDSVEDNHIVLNKDDNEEC rif_3h_hb1_47_000000009_0001_0001__31__Q
PEVKKEAFKAFMLLMDALFLAEDPNIRKTIEELIERLEKADENDDEEKLKEIIKKAKTIWKQVI EVCPGMDIRNNLTRLHELENCSVIEGHLQILLMFKTRPEDFRDLSFPKLIMITDYLLLFRVYGLESLKDLFPNLTVIRGSRLFFNYALVIFEMVHLKELGLYNLMNITRGSVRIEKNNELCYLATIDWSRILDSVEDNHIVLNKDDNEEC Motif0345_ems_3hM_540_0001_0002_0001__64__I
SELLERILRLLKEGNPEEAEEVARELLERTGDPRVEALVSKIEELLRTGDPFYELFVEMILRELR EVCPGMDIRNNLTRLHELENCSVIEGHLQILLMFKTRPEDFRDLSFPKLIMITDYLLLFRVYGLESLKDLFPNLTVIRGSRLFFNYALVIFEMVHLKELGLYNLMNITRGSVRIEKNNELCYLATIDWSRILDSVEDNHIVLNKDDNEEC Motif0223_bcov_4helix_00276_0001_0001__41__K
DEDHTRRLAEELERLSREGGDEEHLELSRELKRLAEEAIKENDRFKLELVRRSIEALLREL EVCPGMDIRNNLTRLHELENCSVIEGHLQILLMFKTRPEDFRDLSFPKLIMITDYLLLFRVYGLESLKDLFPNLTVIRGSRLFFNYALVIFEMVHLKELGLYNLMNITRGSVRIEKNNELCYLATIDWSRILDSVEDNHIVLNKDDNEEC rif_3h_hb1_47_000000009_0001_0001__19__G
DDEVEQLKEHARKANDPELEKAVELCERVLREGDPDLYQEVHQLIFLILFGDPRARKRAKELLER EVCPGMDIRNNLTRLHELENCSVIEGHLQILLMFKTRPEDFRDLSFPKLIMITDYLLLFRVYGLESLKDLFPNLTVIRGSRLFFNYALVIFEMVHLKELGLYNLMNITRGSVRIEKNNELCYLATIDWSRILDSVEDNHIVLNKDDNEEC pol_2c0b0b1e22dc14a353d2d92e3c086b92_0001_1_000000024_0001_0001__26__C
DTEFREDVRRIFEFARRHNNEAAFRFLLEQSRWHARETDDEELRREIEHINRELRKLWKG EVCPGMDIRNNLTRLHELENCSVIEGHLQILLMFKTRPEDFRDLSFPKLIMITDYLLLFRVYGLESLKDLFPNLTVIRGSRLFFNYALVIFEMVHLKELGLYNLMNITRGSVRIEKNNELCYLATIDWSRILDSVEDNHIVLNKDDNEEC mot_H_HHH_eva_0065_000000013_0001_6_13_H_._3h_hb1_6197_0001_0001__2__T
SELFELVMEAMEIANRLGDMDLMRLLVELVEKALESPEVRELLEKLARLIIEDPEKARELVKKLK EVCPGMDIRNNLTRLHELENCSVIEGHLQILLMFKTRPEDFRDLSFPKLIMITDYLLLFRVYGLESLKDLFPNLTVIRGSRLFFNYALVIFEMVHLKELGLYNLMNITRGSVRIEKNNELCYLATIDWSRILDSVEDNHIVLNKDDNEEC Motif0375_bcov_4helix_02612_0001_0001__20__M
DLEEIVREYVERTKDPIAREALELLEETKKEDPETAKVLAEAVVDAIERNDPESLKFVLLLIKIV EVCPGMDIRNNLTRLHELENCSVIEGHLQILLMFKTRPEDFRDLSFPKLIMITDYLLLFRVYGLESLKDLFPNLTVIRGSRLFFNYALVIFEMVHLKELGLYNLMNITRGSVRIEKNNELCYLATIDWSRILDSVEDNHIVLNKDDNEEC Motif0083_bcov_4helix_00192_0001_0001__28__T
SEDEKLEELLRRLGVPPELIELIKKVLKELSKRDEERQRTLREVLEELLREGNKRAVRLSVRLAH EVCPGMDIRNNLTRLHELENCSVIEGHLQILLMFKTRPEDFRDLSFPKLIMITDYLLLFRVYGLESLKDLFPNLTVIRGSRLFFNYALVIFEMVHLKELGLYNLMNITRGSVRIEKNNELCYLATIDWSRILDSVEDNHIVLNKDDNEEC rif_2f47104a8f605bfff094780ec55b422f_0001_000000022_0001_0001__38__Q
DDEFREDVRRIFEFARRHNEEAAFRFLLEQSRWHARETDDEELRREIEHINRELRKLWKG EVCPGMDIRNNLTRLHELENCSVIEGHLQILLMFKTRPEDFRDLSFPKLIMITDYLLLFRVYGLESLKDLFPNLTVIRGSRLFFNYALVIFEMVHLKELGLYNLMNITRGSVRIEKNNELCYLATIDWSRILDSVEDNHIVLNKDDNEEC mot_H_HHH_eva_0065_000000013_0001_6_13_H_._3h_hb1_6197_0001_0001__20__E
KEEVNNQAFKLVMEAMELRNSSDPNNRTKAKELIKEAKKLAKEVNNPEVEMSVRRVEESIKKAG EVCPGMDIRNNLTRLHELENCSVIEGHLQILLMFKTRPEDFRDLSFPKLIMITDYLLLFRVYGLESLKDLFPNLTVIRGSRLFFNYALVIFEMVHLKELGLYNLMNITRGSVRIEKNNELCYLATIDWSRILDSVEDNHIVLNKDDNEEC Motif0290_ems_3hC_618_0001_0002_0001__19__R
NEKEKMDAQFLLWFAKVMADNISDDRKRKKAQSLVEKARKLDIPEEAKKVYKIVATILERDQK EVCPGMDIRNNLTRLHELENCSVIEGHLQILLMFKTRPEDFRDLSFPKLIMITDYLLLFRVYGLESLKDLFPNLTVIRGSRLFFNYALVIFEMVHLKELGLYNLMNITRGSVRIEKNNELCYLATIDWSRILDSVEDNHIVLNKDDNEEC Motif0290_ems_3hC_617_0002_0001_0003_0001__26__R
SLHEELRRLEELLRRGDPEAEKRLRELLKEALERKDEELALRIRIVLSSVLGDPHLVEKILEEVK EVCPGMDIRNNLTRLHELENCSVIEGHLQILLMFKTRPEDFRDLSFPKLIMITDYLLLFRVYGLESLKDLFPNLTVIRGSRLFFNYALVIFEMVHLKELGLYNLMNITRGSVRIEKNNELCYLATIDWSRILDSVEDNHIVLNKDDNEEC mot_H_9abadfa308aada7ec3b7866b3b500928_0001_000000003_0001_59_65_H_._886c6eb027ae3cf96a25d0dbff2e2d77_0001_0001_0001_0001__35__K
SLHEELRRLEELLRRGDPEAEKRLRELLKEALERNDEELALRIRIVLSSVLGDPHLVEFILEEVK EVCPGMDIRNNLTRLHELENCSVIEGHLQILLMFKTRPEDFRDLSFPKLIMITDYLLLFRVYGLESLKDLFPNLTVIRGSRLFFNYALVIFEMVHLKELGLYNLMNITRGSVRIEKNNELCYLATIDWSRILDSVEDNHIVLNKDDNEEC mot_H_9abadfa308aada7ec3b7866b3b500928_0001_000000003_0001_59_65_H_._886c6eb027ae3cf96a25d0dbff2e2d77_0001_0001_0001_0001__59__F
DEVFKAAMKVLHLAFKKGDEEAMKEVQKVSELLENGQASKEQAKKIIESLARRLKS EVCPGMDIRNNLTRLHELENCSVIEGHLQILLMFKTRPEDFRDLSFPKLIMITDYLLLFRVYGLESLKDLFPNLTVIRGSRLFFNYALVIFEMVHLKELGLYNLMNITRGSVRIEKNNELCYLATIDWSRILDSVEDNHIVLNKDDNEEC Motif0025_p1-16H-GBL-16H-GABBL-16H_0017_0001_0001_0002_0001_0001_0001__47__I
SELFELVMEAMEIANRLGDEDLMKLLVELVEKALESPEVRELLEKLARLIIEDPEKARELVKKLK EVCPGMDIRNNLTRLHELENCSVIEGHLQILLMFKTRPEDFRDLSFPKLIMITDYLLLFRVYGLESLKDLFPNLTVIRGSRLFFNYALVIFEMVHLKELGLYNLMNITRGSVRIEKNNELCYLATIDWSRILDSVEDNHIVLNKDDNEEC Motif0375_bcov_4helix_02612_0001_0001__24__K
SELLERILRLLKEGNPTEAEEVARELLERTGDPRVEALVSLIEELLRTGDPFYELFVEMILRELR EVCPGMDIRNNLTRLHELENCSVIEGHLQILLMFKTRPEDFRDLSFPKLIMITDYLLLFRVYGLESLKDLFPNLTVIRGSRLFFNYALVIFEMVHLKELGLYNLMNITRGSVRIEKNNELCYLATIDWSRILDSVEDNHIVLNKDDNEEC Motif0223_bcov_4helix_00276_0001_0001__17__T
PEVKKEAFKAFMLLMDARFLAEDPNIRKTIEELIERLEKADENDDEEKLKEIIKKAKTIWKQVL EVCPGMDIRNNLTRLHELENCSVIEGHLQILLMFKTRPEDFRDLSFPKLIMITDYLLLFRVYGLESLKDLFPNLTVIRGSRLFFNYALVIFEMVHLKELGLYNLMNITRGSVRIEKNNELCYLATIDWSRILDSVEDNHIVLNKDDNEEC Motif0345_ems_3hM_540_0001_0002_0001__18__R
DEVFKAAFTVMELANKKGDEEAMKEVQKVAELLSNGQASKEQAKKILESLARRLKS EVCPGMDIRNNLTRLHELENCSVIEGHLQILLMFKTRPEDFRDLSFPKLIMITDYLLLFRVYGLESLKDLFPNLTVIRGSRLFFNYALVIFEMVHLKELGLYNLMNITRGSVRIEKNNELCYLATIDWSRILDSVEDNHIVLNKDDNEEC Motif0202_p1-16H-GBL-16H-GABBL-16H_0017_0001_0001_0002_0001_0001__9__T
DPSEEAGKLVDKVKEDVKKKNDEDAEEMVKIAEELLKDAKNAQDPTMREFLVAMIKMIVKNLS EVCPGMDIRNNLTRLHELENCSVIEGHLQILLMFKTRPEDFRDLSFPKLIMITDYLLLFRVYGLESLKDLFPNLTVIRGSRLFFNYALVIFEMVHLKELGLYNLMNITRGSVRIEKNNELCYLATIDWSRILDSVEDNHIVLNKDDNEEC Motif0201_ems_3hM_2476_0001_0002_0001__7__G
DEDHTRRLAEELERLSRYLGDEEHLELSRELKRLAEEAIKENDRFKLELVRRSIEALLREL EVCPGMDIRNNLTRLHELENCSVIEGHLQILLMFKTRPEDFRDLSFPKLIMITDYLLLFRVYGLESLKDLFPNLTVIRGSRLFFNYALVIFEMVHLKELGLYNLMNITRGSVRIEKNNELCYLATIDWSRILDSVEDNHIVLNKDDNEEC rif_3h_hb1_47_000000009_0001_0001__18__Y
SELFELVMEAMEIANRLGDEDLMRLLVELVEKALESPEVRELLEKLARLIIEDPMKARELVKKLK EVCPGMDIRNNLTRLHELENCSVIEGHLQILLMFKTRPEDFRDLSFPKLIMITDYLLLFRVYGLESLKDLFPNLTVIRGSRLFFNYALVIFEMVHLKELGLYNLMNITRGSVRIEKNNELCYLATIDWSRILDSVEDNHIVLNKDDNEEC Motif0375_bcov_4helix_02612_0001_0001__55__M
DDHAQAQLVKKLLKLWQDQGDDFYALLAVEAAANERVKKYLKKYYPEVYTLLEQVKHTLEKKRS EVCPGMDIRNNLTRLHELENCSVIEGHLQILLMFKTRPEDFRDLSFPKLIMITDYLLLFRVYGLESLKDLFPNLTVIRGSRLFFNYALVIFEMVHLKELGLYNLMNITRGSVRIEKNNELCYLATIDWSRILDSVEDNHIVLNKDDNEEC rif_ems_coilM_45_0002_000000024_0001_0001__57__H
SEDEKLEELLNRLGVPPELIELIKKVLKELSKRDEERSRTLREVLEELLREGNKRAVRLSVRLAH EVCPGMDIRNNLTRLHELENCSVIEGHLQILLMFKTRPEDFRDLSFPKLIMITDYLLLFRVYGLESLKDLFPNLTVIRGSRLFFNYALVIFEMVHLKELGLYNLMNITRGSVRIEKNNELCYLATIDWSRILDSVEDNHIVLNKDDNEEC rif_2f47104a8f605bfff094780ec55b422f_0001_000000022_0001_0001__11__N
NEKEKMMAQFLLWFAKVMADNISDDDKRKKAQSLVEKARKLDIPEEAKKVYKIVATILERDQK EVCPGMDIRNNLTRLHELENCSVIEGHLQILLMFKTRPEDFRDLSFPKLIMITDYLLLFRVYGLESLKDLFPNLTVIRGSRLFFNYALVIFEMVHLKELGLYNLMNITRGSVRIEKNNELCYLATIDWSRILDSVEDNHIVLNKDDNEEC Motif0290_ems_3hC_617_0002_0001_0003_0001__7__M
DLEEIVREYVENTKDPIAREALELLEEIKKEDPETAKVLAEAVVDAIERNDPESLKFVLLLIKIV EVCPGMDIRNNLTRLHELENCSVIEGHLQILLMFKTRPEDFRDLSFPKLIMITDYLLLFRVYGLESLKDLFPNLTVIRGSRLFFNYALVIFEMVHLKELGLYNLMNITRGSVRIEKNNELCYLATIDWSRILDSVEDNHIVLNKDDNEEC Motif0083_bcov_4helix_00192_0001_0001__12__N
SLHEELRRLEELYRRGDPEAEKRLRELLKEALERNDEELALRIRIVLSSVLGDPHLVEKILEEVK EVCPGMDIRNNLTRLHELENCSVIEGHLQILLMFKTRPEDFRDLSFPKLIMITDYLLLFRVYGLESLKDLFPNLTVIRGSRLFFNYALVIFEMVHLKELGLYNLMNITRGSVRIEKNNELCYLATIDWSRILDSVEDNHIVLNKDDNEEC mot_H_9abadfa308aada7ec3b7866b3b500928_0001_000000003_0001_59_65_H_._886c6eb027ae3cf96a25d0dbff2e2d77_0001_0001_0001_0001__13__Y
SEDEKLEELLRRLGVPPELIELIKKVLYELSKRDEERSRTLREVLEELLREGNKRAVRLSVRLAH EVCPGMDIRNNLTRLHELENCSVIEGHLQILLMFKTRPEDFRDLSFPKLIMITDYLLLFRVYGLESLKDLFPNLTVIRGSRLFFNYALVIFEMVHLKELGLYNLMNITRGSVRIEKNNELCYLATIDWSRILDSVEDNHIVLNKDDNEEC rif_2f47104a8f605bfff094780ec55b422f_0001_000000022_0001_0001__28__Y
DPFTAMELVARVFELAMEKNDEELQKEAETLMEIVLEAAKNNDEEKVKEVVKRAKELLSKS EVCPGMDIRNNLTRLHELENCSVIEGHLQILLMFKTRPEDFRDLSFPKLIMITDYLLLFRVYGLESLKDLFPNLTVIRGSRLFFNYALVIFEMVHLKELGLYNLMNITRGSVRIEKNNELCYLATIDWSRILDSVEDNHIVLNKDDNEEC Motif0029_ems_3hC_897_0001_0001_0002_0001__51__V
DEEVDTAKELAEELGDPELAELIEELKELSKRGDPRAVEVVLRAMELANRLGDPEIQEVLIKLAE EVCPGMDIRNNLTRLHELENCSVIEGHLQILLMFKTRPEDFRDLSFPKLIMITDYLLLFRVYGLESLKDLFPNLTVIRGSRLFFNYALVIFEMVHLKELGLYNLMNITRGSVRIEKNNELCYLATIDWSRILDSVEDNHIVLNKDDNEEC Motif0092_bcov_4helix_12689_0001_0002_0001__6__T
DDEVEQLKEHARKANDPELEKAVEKLERVLREGDPDLYQEVHQLIFLILFGDPRARKRAKELLER EVCPGMDIRNNLTRLHELENCSVIEGHLQILLMFKTRPEDFRDLSFPKLIMITDYLLLFRVYGLESLKDLFPNLTVIRGSRLFFNYALVIFEMVHLKELGLYNLMNITRGSVRIEKNNELCYLATIDWSRILDSVEDNHIVLNKDDNEEC pol_2c0b0b1e22dc14a353d2d92e3c086b92_0001_1_000000024_0001_0001__25__K
DEEVDRAKELAEELGDPELAELIEELKELSKRGDPRAVEVVLRAMQLANRLGDPEIQEVLIKLAE EVCPGMDIRNNLTRLHELENCSVIEGHLQILLMFKTRPEDFRDLSFPKLIMITDYLLLFRVYGLESLKDLFPNLTVIRGSRLFFNYALVIFEMVHLKELGLYNLMNITRGSVRIEKNNELCYLATIDWSRILDSVEDNHIVLNKDDNEEC Motif0092_bcov_4helix_12689_0001_0002_0001__46__Q
DEVFKAAFKVMELANKRGDEEAMKEVQKVAELLSNGQASKEQAKKILESLARRLKS EVCPGMDIRNNLTRLHELENCSVIEGHLQILLMFKTRPEDFRDLSFPKLIMITDYLLLFRVYGLESLKDLFPNLTVIRGSRLFFNYALVIFEMVHLKELGLYNLMNITRGSVRIEKNNELCYLATIDWSRILDSVEDNHIVLNKDDNEEC Motif0202_p1-16H-GBL-16H-GABBL-16H_0017_0001_0001_0002_0001_0001__17__R
SEDEKLEELLRRLGVPPELIELIKKVLKELSKRDEERSRTLREVLEELLREGNKRAVRLSVHLAH EVCPGMDIRNNLTRLHELENCSVIEGHLQILLMFKTRPEDFRDLSFPKLIMITDYLLLFRVYGLESLKDLFPNLTVIRGSRLFFNYALVIFEMVHLKELGLYNLMNITRGSVRIEKNNELCYLATIDWSRILDSVEDNHIVLNKDDNEEC rif_2f47104a8f605bfff094780ec55b422f_0001_000000022_0001_0001__62__H
DDEVEQLKEHARKANDPELEKAVELLERVLREGDPDLYQEVHQLIFLILFGDVRARKRAKELLER EVCPGMDIRNNLTRLHELENCSVIEGHLQILLMFKTRPEDFRDLSFPKLIMITDYLLLFRVYGLESLKDLFPNLTVIRGSRLFFNYALVIFEMVHLKELGLYNLMNITRGSVRIEKNNELCYLATIDWSRILDSVEDNHIVLNKDDNEEC pol_2c0b0b1e22dc14a353d2d92e3c086b92_0001_1_000000024_0001_0001__53__V
TEEEFRVMMLLETLSPELNELVEELSEAMDRNDPELEKRVLKRLLELARELGDEEVVRILEKLLK EVCPGMDIRNNLTRLHELENCSVIEGHLQILLMFKTRPEDFRDLSFPKLIMITDYLLLFRVYGLESLKDLFPNLTVIRGSRLFFNYALVIFEMVHLKELGLYNLMNITRGSVRIEKNNELCYLATIDWSRILDSVEDNHIVLNKDDNEEC Motif0223_bcov_4helix_06585_0001_0001_0001__12__E
DEVFKAAFKIMELANKKGDEEAMKEVQKVAELLSNGQASKEQAKKILESLARRLKS EVCPGMDIRNNLTRLHELENCSVIEGHLQILLMFKTRPEDFRDLSFPKLIMITDYLLLFRVYGLESLKDLFPNLTVIRGSRLFFNYALVIFEMVHLKELGLYNLMNITRGSVRIEKNNELCYLATIDWSRILDSVEDNHIVLNKDDNEEC Motif0202_p1-16H-GBL-16H-GABBL-16H_0017_0001_0001_0002_0001_0001__10__I
TEEEFRVMMLLMTLSPELLELVEELSEAMDRNDPELEKRVLKRLLELARELGDEEVVRILEKLLK EVCPGMDIRNNLTRLHELENCSVIEGHLQILLMFKTRPEDFRDLSFPKLIMITDYLLLFRVYGLESLKDLFPNLTVIRGSRLFFNYALVIFEMVHLKELGLYNLMNITRGSVRIEKNNELCYLATIDWSRILDSVEDNHIVLNKDDNEEC Motif0223_bcov_4helix_06585_0001_0001_0001__19__L
NEKEKMDAQFLLWFAKVMADNISDDDKRKKAQSLVEKARKLDFPEEAKKVYKIVATILERDQK EVCPGMDIRNNLTRLHELENCSVIEGHLQILLMFKTRPEDFRDLSFPKLIMITDYLLLFRVYGLESLKDLFPNLTVIRGSRLFFNYALVIFEMVHLKELGLYNLMNITRGSVRIEKNNELCYLATIDWSRILDSVEDNHIVLNKDDNEEC Motif0290_ems_3hC_617_0002_0001_0003_0001__43__F
DDSQVKDVESKAREHKKKHPQVSFLAFFVIEVARFAKEFNDPLALKVYEELLKEVEKRAK EVCPGMDIRNNLTRLHELENCSVIEGHLQILLMFKTRPEDFRDLSFPKLIMITDYLLLFRVYGLESLKDLFPNLTVIRGSRLFFNYALVIFEMVHLKELGLYNLMNITRGSVRIEKNNELCYLATIDWSRILDSVEDNHIVLNKDDNEEC Motif0223_ems_3hC_474_0001_0001_0001__48__Y
SEVEELVEELLKLLKDPDLREIVERLLEELRRGEVPPEEVLKFLRFFAEFLGDPEFRKKVEEVLK EVCPGMDIRNNLTRLHELENCSVIEGHLQILLMFKTRPEDFRDLSFPKLIMITDYLLLFRVYGLESLKDLFPNLTVIRGSRLFFNYALVIFEMVHLKELGLYNLMNITRGSVRIEKNNELCYLATIDWSRILDSVEDNHIVLNKDDNEEC pol_8bfbe5d1bbe295b5aa936524e44ff7b0_0001_1_000000023_0001__22__I
PEVKKEAFKAFMLLMDALFLAEDPNIRKTIEELIERLEKADENDDEEKLKEIIKKAPTIWKQVL EVCPGMDIRNNLTRLHELENCSVIEGHLQILLMFKTRPEDFRDLSFPKLIMITDYLLLFRVYGLESLKDLFPNLTVIRGSRLFFNYALVIFEMVHLKELGLYNLMNITRGSVRIEKNNELCYLATIDWSRILDSVEDNHIVLNKDDNEEC Motif0345_ems_3hM_540_0001_0002_0001__57__P
TEEEFRVMMLLMTLSPELNELVEALSEAMDRNDPELEKRVLKRLLELARELGDEEVVRILEKLLK EVCPGMDIRNNLTRLHELENCSVIEGHLQILLMFKTRPEDFRDLSFPKLIMITDYLLLFRVYGLESLKDLFPNLTVIRGSRLFFNYALVIFEMVHLKELGLYNLMNITRGSVRIEKNNELCYLATIDWSRILDSVEDNHIVLNKDDNEEC Motif0223_bcov_4helix_06585_0001_0001_0001__24__A
PEVKKEAFKAFMLLMDALFLAEDPNIRKTIEELIERLEKADENDDEEKLKEIGKKAKTIWKQVL EVCPGMDIRNNLTRLHELENCSVIEGHLQILLMFKTRPEDFRDLSFPKLIMITDYLLLFRVYGLESLKDLFPNLTVIRGSRLFFNYALVIFEMVHLKELGLYNLMNITRGSVRIEKNNELCYLATIDWSRILDSVEDNHIVLNKDDNEEC Motif0345_ems_3hM_540_0001_0002_0001__53__G
DLEEIVREYVERTKDPIAREALEHLEEIKKEDPETAKVLAEAVVDAIERNDPESLKFVLLLIKIV EVCPGMDIRNNLTRLHELENCSVIEGHLQILLMFKTRPEDFRDLSFPKLIMITDYLLLFRVYGLESLKDLFPNLTVIRGSRLFFNYALVIFEMVHLKELGLYNLMNITRGSVRIEKNNELCYLATIDWSRILDSVEDNHIVLNKDDNEEC Motif0083_bcov_4helix_00192_0001_0001__24__H
SEDEKLFELLRRLGVPPELIELIKKVLKELSKRDEERSRTLREVLEELLREGNKRAVRLSVRLAH EVCPGMDIRNNLTRLHELENCSVIEGHLQILLMFKTRPEDFRDLSFPKLIMITDYLLLFRVYGLESLKDLFPNLTVIRGSRLFFNYALVIFEMVHLKELGLYNLMNITRGSVRIEKNNELCYLATIDWSRILDSVEDNHIVLNKDDNEEC rif_2f47104a8f605bfff094780ec55b422f_0001_000000022_0001_0001__7__F
SELLERILRLLKEGNPEEAEEVARELLERTGDPRVEALVSLIEELLRTGDPFYELFVEMDLRELR EVCPGMDIRNNLTRLHELENCSVIEGHLQILLMFKTRPEDFRDLSFPKLIMITDYLLLFRVYGLESLKDLFPNLTVIRGSRLFFNYALVIFEMVHLKELGLYNLMNITRGSVRIEKNNELCYLATIDWSRILDSVEDNHIVLNKDDNEEC Motif0223_bcov_4helix_00276_0001_0001__60__D
TETEFRVMMLLMTLSPELNELVEELSEAMDRNDPELEKRVLKRLLELARELGDEEVVRILEKLLK EVCPGMDIRNNLTRLHELENCSVIEGHLQILLMFKTRPEDFRDLSFPKLIMITDYLLLFRVYGLESLKDLFPNLTVIRGSRLFFNYALVIFEMVHLKELGLYNLMNITRGSVRIEKNNELCYLATIDWSRILDSVEDNHIVLNKDDNEEC Motif0223_bcov_4helix_06585_0001_0001_0001__3__T
DLEEIVREYVERTKDPIAREALELLEEIKKEDPETAKVLAFAVVDAIERNDPESLKFVLLLIKIV EVCPGMDIRNNLTRLHELENCSVIEGHLQILLMFKTRPEDFRDLSFPKLIMITDYLLLFRVYGLESLKDLFPNLTVIRGSRLFFNYALVIFEMVHLKELGLYNLMNITRGSVRIEKNNELCYLATIDWSRILDSVEDNHIVLNKDDNEEC Motif0083_bcov_4helix_00192_0001_0001__41__F
SELLERILRLLKEGEPEEAEEVARELLERTGDPRVEALVSLIEELLRTGDPFYELFVEMILRELR EVCPGMDIRNNLTRLHELENCSVIEGHLQILLMFKTRPEDFRDLSFPKLIMITDYLLLFRVYGLESLKDLFPNLTVIRGSRLFFNYALVIFEMVHLKELGLYNLMNITRGSVRIEKNNELCYLATIDWSRILDSVEDNHIVLNKDDNEEC Motif0223_bcov_4helix_00276_0001_0001__15__E
SEDEKLEELLRRLGVPPELIELIKKVLKELSKRDEERSRTSREVLEELLREGNKRAVRLSVRLAH EVCPGMDIRNNLTRLHELENCSVIEGHLQILLMFKTRPEDFRDLSFPKLIMITDYLLLFRVYGLESLKDLFPNLTVIRGSRLFFNYALVIFEMVHLKELGLYNLMNITRGSVRIEKNNELCYLATIDWSRILDSVEDNHIVLNKDDNEEC rif_2f47104a8f605bfff094780ec55b422f_0001_000000022_0001_0001__41__S
SELFELVMEAMEIANRRGDEDLMRLLVELVEKALESPEVRELLEKLARLIIEDPEKARELVKKLK EVCPGMDIRNNLTRLHELENCSVIEGHLQILLMFKTRPEDFRDLSFPKLIMITDYLLLFRVYGLESLKDLFPNLTVIRGSRLFFNYALVIFEMVHLKELGLYNLMNITRGSVRIEKNNELCYLATIDWSRILDSVEDNHIVLNKDDNEEC Motif0375_bcov_4helix_02612_0001_0001__17__R
DDHAQAQLVKKLLKLWHDQGDDFYALLAVEAAANERVKKYLKKYYPEVYTLLEQVKRTLEKKRS EVCPGMDIRNNLTRLHELENCSVIEGHLQILLMFKTRPEDFRDLSFPKLIMITDYLLLFRVYGLESLKDLFPNLTVIRGSRLFFNYALVIFEMVHLKELGLYNLMNITRGSVRIEKNNELCYLATIDWSRILDSVEDNHIVLNKDDNEEC rif_ems_coilM_45_0002_000000024_0001_0001__17__H
DPFTAMELVARVFELAMEKNDEELQKEAETLMEIVLEAAKNNDEEKVKEVAKRAKELLSKS EVCPGMDIRNNLTRLHELENCSVIEGHLQILLMFKTRPEDFRDLSFPKLIMITDYLLLFRVYGLESLKDLFPNLTVIRGSRLFFNYALVIFEMVHLKELGLYNLMNITRGSVRIEKNNELCYLATIDWSRILDSVEDNHIVLNKDDNEEC Motif0029_ems_3hC_897_0001_0001_0002_0001__51__A
DEVFKAAFKVMELANKKGDEEAMKEVQKVAELLSNGQASKEQAKKILESLARSLKS EVCPGMDIRNNLTRLHELENCSVIEGHLQILLMFKTRPEDFRDLSFPKLIMITDYLLLFRVYGLESLKDLFPNLTVIRGSRLFFNYALVIFEMVHLKELGLYNLMNITRGSVRIEKNNELCYLATIDWSRILDSVEDNHIVLNKDDNEEC Motif0202_p1-16H-GBL-16H-GABBL-16H_0017_0001_0001_0002_0001_0001__53__S
DEDHTRRLAEELERLSRELGDEEHLELSRELKRTAEEAIKENDRFKLELVRRSIEALLREL EVCPGMDIRNNLTRLHELENCSVIEGHLQILLMFKTRPEDFRDLSFPKLIMITDYLLLFRVYGLESLKDLFPNLTVIRGSRLFFNYALVIFEMVHLKELGLYNLMNITRGSVRIEKNNELCYLATIDWSRILDSVEDNHIVLNKDDNEEC rif_3h_hb1_47_000000009_0001_0001__34__T
DDEHEQLKEHARKANDPELEKAVELLERVLREGDPDLYQEVHQLIFLILFGDPRARKRAKELLER EVCPGMDIRNNLTRLHELENCSVIEGHLQILLMFKTRPEDFRDLSFPKLIMITDYLLLFRVYGLESLKDLFPNLTVIRGSRLFFNYALVIFEMVHLKELGLYNLMNITRGSVRIEKNNELCYLATIDWSRILDSVEDNHIVLNKDDNEEC pol_2c0b0b1e22dc14a353d2d92e3c086b92_0001_1_000000024_0001_0001__4__H
DEVFKAAMKVLHLAFKKGDEEAMKEVQKVSELLENGQASWEQAKKILESLARRLKS EVCPGMDIRNNLTRLHELENCSVIEGHLQILLMFKTRPEDFRDLSFPKLIMITDYLLLFRVYGLESLKDLFPNLTVIRGSRLFFNYALVIFEMVHLKELGLYNLMNITRGSVRIEKNNELCYLATIDWSRILDSVEDNHIVLNKDDNEEC Motif0025_p1-16H-GBL-16H-GABBL-16H_0017_0001_0001_0002_0001_0001_0001__40__W
PEVKKEAFKAFMLLMDALFLAEDPNIRKTIEELIERLEKARENDDEEKLKEIIKKAKTIWKQVL EVCPGMDIRNNLTRLHELENCSVIEGHLQILLMFKTRPEDFRDLSFPKLIMITDYLLLFRVYGLESLKDLFPNLTVIRGSRLFFNYALVIFEMVHLKELGLYNLMNITRGSVRIEKNNELCYLATIDWSRILDSVEDNHIVLNKDDNEEC Motif0345_ems_3hM_540_0001_0002_0001__41__R
DDHAQAQLVKKLLKLWYDQGDDFYALLAVEAAANERVKKYLKKYYPEVYTLLEQVKRTLEKKRS EVCPGMDIRNNLTRLHELENCSVIEGHLQILLMFKTRPEDFRDLSFPKLIMITDYLLLFRVYGLESLKDLFPNLTVIRGSRLFFNYALVIFEMVHLKELGLYNLMNITRGSVRIEKNNELCYLATIDWSRILDSVEDNHIVLNKDDNEEC rif_ems_coilM_45_0002_000000024_0001_0001__17__Y
TEEEFRVMMLLMTLSPELNELVEELSEAMDRNDPELEKRVLKRLLELARELGDEEVVRILEPLLK EVCPGMDIRNNLTRLHELENCSVIEGHLQILLMFKTRPEDFRDLSFPKLIMITDYLLLFRVYGLESLKDLFPNLTVIRGSRLFFNYALVIFEMVHLKELGLYNLMNITRGSVRIEKNNELCYLATIDWSRILDSVEDNHIVLNKDDNEEC Motif0223_bcov_4helix_06585_0001_0001_0001__62__P
TEEEFRVMMLLMTLSPALNELVEELSEAMDRNDPELEKRVLKRLLELARELGDEEVVRILEKLLK EVCPGMDIRNNLTRLHELENCSVIEGHLQILLMFKTRPEDFRDLSFPKLIMITDYLLLFRVYGLESLKDLFPNLTVIRGSRLFFNYALVIFEMVHLKELGLYNLMNITRGSVRIEKNNELCYLATIDWSRILDSVEDNHIVLNKDDNEEC Motif0223_bcov_4helix_06585_0001_0001_0001__17__A
DEDHTRRLAEELERLSRELGDEEHLELSRELKRLAEEAIKENDRFKLELVRRSIEALYREL EVCPGMDIRNNLTRLHELENCSVIEGHLQILLMFKTRPEDFRDLSFPKLIMITDYLLLFRVYGLESLKDLFPNLTVIRGSRLFFNYALVIFEMVHLKELGLYNLMNITRGSVRIEKNNELCYLATIDWSRILDSVEDNHIVLNKDDNEEC rif_3h_hb1_47_000000009_0001_0001__58__Y
NEKEKMDAQFLLWFAKVMADWISDDDKRKKAQSLVEKARKLDIPEEAKKVYKIVATILERDQK EVCPGMDIRNNLTRLHELENCSVIEGHLQILLMFKTRPEDFRDLSFPKLIMITDYLLLFRVYGLESLKDLFPNLTVIRGSRLFFNYALVIFEMVHLKELGLYNLMNITRGSVRIEKNNELCYLATIDWSRILDSVEDNHIVLNKDDNEEC Motif0290_ems_3hC_617_0002_0001_0003_0001__21__W
TEEEFRVMMLLMTLSPELNELVEELSEAMDRNDPELEKRVLKRLLELARELGDWEVVRILEKLLK EVCPGMDIRNNLTRLHELENCSVIEGHLQILLMFKTRPEDFRDLSFPKLIMITDYLLLFRVYGLESLKDLFPNLTVIRGSRLFFNYALVIFEMVHLKELGLYNLMNITRGSVRIEKNNELCYLATIDWSRILDSVEDNHIVLNKDDNEEC Motif0223_bcov_4helix_06585_0001_0001_0001__54__W
SEDEKLEELLRRLGVPPELIELIKKVLKELSKRDEERSRTLREVLEELLREGNKRAVRLMVRLAH EVCPGMDIRNNLTRLHELENCSVIEGHLQILLMFKTRPEDFRDLSFPKLIMITDYLLLFRVYGLESLKDLFPNLTVIRGSRLFFNYALVIFEMVHLKELGLYNLMNITRGSVRIEKNNELCYLATIDWSRILDSVEDNHIVLNKDDNEEC rif_2f47104a8f605bfff094780ec55b422f_0001_000000022_0001_0001__60__M
PEVKKEAFKAFMLLMDALFLAEDPNIRKTIEELIERLEKADENQDEEKLKEIIKKAKTIWKQVL EVCPGMDIRNNLTRLHELENCSVIEGHLQILLMFKTRPEDFRDLSFPKLIMITDYLLLFRVYGLESLKDLFPNLTVIRGSRLFFNYALVIFEMVHLKELGLYNLMNITRGSVRIEKNNELCYLATIDWSRILDSVEDNHIVLNKDDNEEC Motif0345_ems_3hM_540_0001_0002_0001__44__Q
SLHEELRRLESLLRRGDPEAEKRLRELLKEALERNDEELALRIRIVLSSVLGDPHLVEKILEEVK EVCPGMDIRNNLTRLHELENCSVIEGHLQILLMFKTRPEDFRDLSFPKLIMITDYLLLFRVYGLESLKDLFPNLTVIRGSRLFFNYALVIFEMVHLKELGLYNLMNITRGSVRIEKNNELCYLATIDWSRILDSVEDNHIVLNKDDNEEC mot_H_9abadfa308aada7ec3b7866b3b500928_0001_000000003_0001_59_65_H_._886c6eb027ae3cf96a25d0dbff2e2d77_0001_0001_0001_0001__11__S
DDEVEQLKEHARKANDPELEKAVELLERVLREGDPDLYQEVHQLIFLIRFGDPRARKRAKELLER EVCPGMDIRNNLTRLHELENCSVIEGHLQILLMFKTRPEDFRDLSFPKLIMITDYLLLFRVYGLESLKDLFPNLTVIRGSRLFFNYALVIFEMVHLKELGLYNLMNITRGSVRIEKNNELCYLATIDWSRILDSVEDNHIVLNKDDNEEC pol_2c0b0b1e22dc14a353d2d92e3c086b92_0001_1_000000024_0001_0001__49__R
SLHEELRRLEELLRRGDPEAEKRLRELLKEALERNDEELALRIRIVLSSVLGDPHAVEKILEEVK EVCPGMDIRNNLTRLHELENCSVIEGHLQILLMFKTRPEDFRDLSFPKLIMITDYLLLFRVYGLESLKDLFPNLTVIRGSRLFFNYALVIFEMVHLKELGLYNLMNITRGSVRIEKNNELCYLATIDWSRILDSVEDNHIVLNKDDNEEC mot_H_9abadfa308aada7ec3b7866b3b500928_0001_000000003_0001_59_65_H_._886c6eb027ae3cf96a25d0dbff2e2d77_0001_0001_0001_0001__56__A
DEDHTRRLAEELERLSRELGDEEHLELSRELKRLAEEAFKENDRFKLELVRRSIEALLREL EVCPGMDIRNNLTRLHELENCSVIEGHLQILLMFKTRPEDFRDLSFPKLIMITDYLLLFRVYGLESLKDLFPNLTVIRGSRLFFNYALVIFEMVHLKELGLYNLMNITRGSVRIEKNNELCYLATIDWSRILDSVEDNHIVLNKDDNEEC rif_3h_hb1_47_000000009_0001_0001__39__F
SEDEKLEELLRRLGQPPELIELIKKVLKELSKRDEERSRTLREVLEELLREGNKRAVRLSVRLAH EVCPGMDIRNNLTRLHELENCSVIEGHLQILLMFKTRPEDFRDLSFPKLIMITDYLLLFRVYGLESLKDLFPNLTVIRGSRLFFNYALVIFEMVHLKELGLYNLMNITRGSVRIEKNNELCYLATIDWSRILDSVEDNHIVLNKDDNEEC rif_2f47104a8f605bfff094780ec55b422f_0001_000000022_0001_0001__15__Q
DDEVEQLKEHARKANDPELEKAVELLERVLREGDPDLYQEVHQLTFLILFGDPRARKRAKELLER EVCPGMDIRNNLTRLHELENCSVIEGHLQILLMFKTRPEDFRDLSFPKLIMITDYLLLFRVYGLESLKDLFPNLTVIRGSRLFFNYALVIFEMVHLKELGLYNLMNITRGSVRIEKNNELCYLATIDWSRILDSVEDNHIVLNKDDNEEC pol_2c0b0b1e22dc14a353d2d92e3c086b92_0001_1_000000024_0001_0001__45__T
KEEVNNQAFKLVMEAMELANSSDPNNRTKAKELIKEAKKLAKEVINPEVEMSVRRVEESIKKAG EVCPGMDIRNNLTRLHELENCSVIEGHLQILLMFKTRPEDFRDLSFPKLIMITDYLLLFRVYGLESLKDLFPNLTVIRGSRLFFNYALVIFEMVHLKELGLYNLMNITRGSVRIEKNNELCYLATIDWSRILDSVEDNHIVLNKDDNEEC Motif0290_ems_3hC_618_0001_0002_0001__45__I
DDEVEQLKEHARKANDPELEKAVELLERVLREGDPDLYQEVHQLIFLIDFGDPRARKRAKELLER EVCPGMDIRNNLTRLHELENCSVIEGHLQILLMFKTRPEDFRDLSFPKLIMITDYLLLFRVYGLESLKDLFPNLTVIRGSRLFFNYALVIFEMVHLKELGLYNLMNITRGSVRIEKNNELCYLATIDWSRILDSVEDNHIVLNKDDNEEC pol_2c0b0b1e22dc14a353d2d92e3c086b92_0001_1_000000024_0001_0001__49__D
SEVEELVEELLKLLKDPDLREQVETLLEELRRGEVPPEEVLKFLRFFAEFLGDPEFRKKVEEVLK EVCPGMDIRNNLTRLHELENCSVIEGHLQILLMFKTRPEDFRDLSFPKLIMITDYLLLFRVYGLESLKDLFPNLTVIRGSRLFFNYALVIFEMVHLKELGLYNLMNITRGSVRIEKNNELCYLATIDWSRILDSVEDNHIVLNKDDNEEC pol_8bfbe5d1bbe295b5aa936524e44ff7b0_0001_1_000000023_0001__25__T
SEKEREVKELLEEISRRDPRISFYLFFVLIALEAGNPEAAEELIEDLIRRFGDPLLRELLELIRK EVCPGMDIRNNLTRLHELENCSVIEGHLQILLMFKTRPEDFRDLSFPKLIMITDYLLLFRVYGLESLKDLFPNLTVIRGSRLFFNYALVIFEMVHLKELGLYNLMNITRGSVRIEKNNELCYLATIDWSRILDSVEDNHIVLNKDDNEEC Motif0012_bcov_4helix_00220_0001_0001__39__A
DEDHTRHLAEELERLSRELGDEEHLELSRELKRLAEEAIKENDRFKLELVRRSIEALLREL EVCPGMDIRNNLTRLHELENCSVIEGHLQILLMFKTRPEDFRDLSFPKLIMITDYLLLFRVYGLESLKDLFPNLTVIRGSRLFFNYALVIFEMVHLKELGLYNLMNITRGSVRIEKNNELCYLATIDWSRILDSVEDNHIVLNKDDNEEC rif_3h_hb1_47_000000009_0001_0001__7__H
DEVFKAAMKVLHLAFKKGDEEAMKETQKVSELLENGQASKEQAKKILESLARRLKS EVCPGMDIRNNLTRLHELENCSVIEGHLQILLMFKTRPEDFRDLSFPKLIMITDYLLLFRVYGLESLKDLFPNLTVIRGSRLFFNYALVIFEMVHLKELGLYNLMNITRGSVRIEKNNELCYLATIDWSRILDSVEDNHIVLNKDDNEEC Motif0025_p1-16H-GBL-16H-GABBL-16H_0017_0001_0001_0002_0001_0001_0001__26__T
DPSEEAQKLVDKVKENVKKKNDEDAEEMVKIAEELLKDAKNAQDPTMREFLVAMIKMIVKNLS EVCPGMDIRNNLTRLHELENCSVIEGHLQILLMFKTRPEDFRDLSFPKLIMITDYLLLFRVYGLESLKDLFPNLTVIRGSRLFFNYALVIFEMVHLKELGLYNLMNITRGSVRIEKNNELCYLATIDWSRILDSVEDNHIVLNKDDNEEC Motif0201_ems_3hM_2476_0001_0002_0001__16__N
TLHEELRRLEELLRRGDPEAEKRLRELLKEALERNDEELALRIRIVLSSVLGDPHLVEKILEEVK EVCPGMDIRNNLTRLHELENCSVIEGHLQILLMFKTRPEDFRDLSFPKLIMITDYLLLFRVYGLESLKDLFPNLTVIRGSRLFFNYALVIFEMVHLKELGLYNLMNITRGSVRIEKNNELCYLATIDWSRILDSVEDNHIVLNKDDNEEC mot_H_9abadfa308aada7ec3b7866b3b500928_0001_000000003_0001_59_65_H_._886c6eb027ae3cf96a25d0dbff2e2d77_0001_0001_0001_0001__1__T
SEKEREVKELLEEISRRDPRISFYLFFVLIALEAGNPELAEELIEDLIRRFGDPVLRELLELIRK EVCPGMDIRNNLTRLHELENCSVIEGHLQILLMFKTRPEDFRDLSFPKLIMITDYLLLFRVYGLESLKDLFPNLTVIRGSRLFFNYALVIFEMVHLKELGLYNLMNITRGSVRIEKNNELCYLATIDWSRILDSVEDNHIVLNKDDNEEC Motif0012_bcov_4helix_00220_0001_0001__55__V
NEKEKMDAQFLLWFAKWMADNISDDDKRKKAQSLVEKARKLDIPEEAKKVYKIVATILERDQK EVCPGMDIRNNLTRLHELENCSVIEGHLQILLMFKTRPEDFRDLSFPKLIMITDYLLLFRVYGLESLKDLFPNLTVIRGSRLFFNYALVIFEMVHLKELGLYNLMNITRGSVRIEKNNELCYLATIDWSRILDSVEDNHIVLNKDDNEEC Motif0290_ems_3hC_617_0002_0001_0003_0001__17__W
DDSQVKDVEAKAREHKKKHPQVSFLAFFVIEVARFAKEFNDPLALKVAEELLKEVEKRAK EVCPGMDIRNNLTRLHELENCSVIEGHLQILLMFKTRPEDFRDLSFPKLIMITDYLLLFRVYGLESLKDLFPNLTVIRGSRLFFNYALVIFEMVHLKELGLYNLMNITRGSVRIEKNNELCYLATIDWSRILDSVEDNHIVLNKDDNEEC Motif0223_ems_3hC_474_0001_0001_0001__10__A
KEEVNNQAFKLVMEFMELANSSDPNNRTKAKELIKEAKKLAKEVNNPEVEMSVRRVEESIKKAG EVCPGMDIRNNLTRLHELENCSVIEGHLQILLMFKTRPEDFRDLSFPKLIMITDYLLLFRVYGLESLKDLFPNLTVIRGSRLFFNYALVIFEMVHLKELGLYNLMNITRGSVRIEKNNELCYLATIDWSRILDSVEDNHIVLNKDDNEEC Motif0290_ems_3hC_618_0001_0002_0001__15__F
SEKEREVKELLEEISRRDPRISFYLFFVLIALEAGNPELAEELIEDLIRRFGDPLLRELLELICK EVCPGMDIRNNLTRLHELENCSVIEGHLQILLMFKTRPEDFRDLSFPKLIMITDYLLLFRVYGLESLKDLFPNLTVIRGSRLFFNYALVIFEMVHLKELGLYNLMNITRGSVRIEKNNELCYLATIDWSRILDSVEDNHIVLNKDDNEEC Motif0012_bcov_4helix_00220_0001_0001__64__C
DPSEEAQKLVDKVKEDVKKKNDEDAEEMVKIAQELLKDAKNAQDPTMREFLVAMIKMIVKNLS EVCPGMDIRNNLTRLHELENCSVIEGHLQILLMFKTRPEDFRDLSFPKLIMITDYLLLFRVYGLESLKDLFPNLTVIRGSRLFFNYALVIFEMVHLKELGLYNLMNITRGSVRIEKNNELCYLATIDWSRILDSVEDNHIVLNKDDNEEC Motif0201_ems_3hM_2476_0001_0002_0001__33__Q
DLETIVREYVERTKDPIAREALELLEEIKKEDPETAKVLAEAVVDAIERNDPESLKFVLLLIKIV EVCPGMDIRNNLTRLHELENCSVIEGHLQILLMFKTRPEDFRDLSFPKLIMITDYLLLFRVYGLESLKDLFPNLTVIRGSRLFFNYALVIFEMVHLKELGLYNLMNITRGSVRIEKNNELCYLATIDWSRILDSVEDNHIVLNKDDNEEC Motif0083_bcov_4helix_00192_0001_0001__4__T
DPFTAMELVARVFELAMEKNDEELQKEAETLMEIVLEAADNNDEEKVKEVIKRAKELLSKS EVCPGMDIRNNLTRLHELENCSVIEGHLQILLMFKTRPEDFRDLSFPKLIMITDYLLLFRVYGLESLKDLFPNLTVIRGSRLFFNYALVIFEMVHLKELGLYNLMNITRGSVRIEKNNELCYLATIDWSRILDSVEDNHIVLNKDDNEEC Motif0029_ems_3hC_897_0001_0001_0002_0001__40__D
PEVKKEAFKAFMLPMDALFLAEDPNIRKTIEELIERLEKADENDDEEKLKEIIKKAKTIWKQVL EVCPGMDIRNNLTRLHELENCSVIEGHLQILLMFKTRPEDFRDLSFPKLIMITDYLLLFRVYGLESLKDLFPNLTVIRGSRLFFNYALVIFEMVHLKELGLYNLMNITRGSVRIEKNNELCYLATIDWSRILDSVEDNHIVLNKDDNEEC Motif0345_ems_3hM_540_0001_0002_0001__14__P
SELFELVMEKMEIANRLGDEDLMRLLVELVEKALESPEVRELLEKLARLIIEDPEKARELVKKLK EVCPGMDIRNNLTRLHELENCSVIEGHLQILLMFKTRPEDFRDLSFPKLIMITDYLLLFRVYGLESLKDLFPNLTVIRGSRLFFNYALVIFEMVHLKELGLYNLMNITRGSVRIEKNNELCYLATIDWSRILDSVEDNHIVLNKDDNEEC Motif0375_bcov_4helix_02612_0001_0001__10__K
SEKEREVKELLEEISRRDQRISFYLFFVLIALEAGNPELAEELIEDLIRRFGDPLLRELLELIRK EVCPGMDIRNNLTRLHELENCSVIEGHLQILLMFKTRPEDFRDLSFPKLIMITDYLLLFRVYGLESLKDLFPNLTVIRGSRLFFNYALVIFEMVHLKELGLYNLMNITRGSVRIEKNNELCYLATIDWSRILDSVEDNHIVLNKDDNEEC Motif0012_bcov_4helix_00220_0001_0001__19__Q
SEKEREVKELLEEISRRDPRISSYLFFVLIALEAGNPELAEELIEDLIRRFGDPLLRELLELIRK EVCPGMDIRNNLTRLHELENCSVIEGHLQILLMFKTRPEDFRDLSFPKLIMITDYLLLFRVYGLESLKDLFPNLTVIRGSRLFFNYALVIFEMVHLKELGLYNLMNITRGSVRIEKNNELCYLATIDWSRILDSVEDNHIVLNKDDNEEC Motif0012_bcov_4helix_00220_0001_0001__23__S
KEEVNMQAFKLVMEAMELANSSDPNNRTKAKELIKEAKKLAKEVNNPEVEMSVRRVEESIKKAG EVCPGMDIRNNLTRLHELENCSVIEGHLQILLMFKTRPEDFRDLSFPKLIMITDYLLLFRVYGLESLKDLFPNLTVIRGSRLFFNYALVIFEMVHLKELGLYNLMNITRGSVRIEKNNELCYLATIDWSRILDSVEDNHIVLNKDDNEEC Motif0290_ems_3hC_618_0001_0002_0001__6__M
DEEVDRAKELAENLGDPELAELIEELKELSKRGDPRAVEVVLRAMELANRLGDPEIQEVLIKLAE EVCPGMDIRNNLTRLHELENCSVIEGHLQILLMFKTRPEDFRDLSFPKLIMITDYLLLFRVYGLESLKDLFPNLTVIRGSRLFFNYALVIFEMVHLKELGLYNLMNITRGSVRIEKNNELCYLATIDWSRILDSVEDNHIVLNKDDNEEC Motif0092_bcov_4helix_12689_0001_0002_0001__13__N
DLEEIVREYVERTKDPIAREALELLEEIKKEDPETAKVLAEAVVDQIERNDPESLKFVLLLIKIV EVCPGMDIRNNLTRLHELENCSVIEGHLQILLMFKTRPEDFRDLSFPKLIMITDYLLLFRVYGLESLKDLFPNLTVIRGSRLFFNYALVIFEMVHLKELGLYNLMNITRGSVRIEKNNELCYLATIDWSRILDSVEDNHIVLNKDDNEEC Motif0083_bcov_4helix_00192_0001_0001__46__Q
SEVEELVEELLKLLKDPDLREQVERLLEELRRGEVPPEEVLKFLRFFAEFLGDPEFRKKVEEVLQ EVCPGMDIRNNLTRLHELENCSVIEGHLQILLMFKTRPEDFRDLSFPKLIMITDYLLLFRVYGLESLKDLFPNLTVIRGSRLFFNYALVIFEMVHLKELGLYNLMNITRGSVRIEKNNELCYLATIDWSRILDSVEDNHIVLNKDDNEEC pol_8bfbe5d1bbe295b5aa936524e44ff7b0_0001_1_000000023_0001__65__Q
PEVKKEAFKAFMLLMDALFLAEDPNIRKTILELIERLEKADENDDEEKLKEIIKKAKTIWKQVL EVCPGMDIRNNLTRLHELENCSVIEGHLQILLMFKTRPEDFRDLSFPKLIMITDYLLLFRVYGLESLKDLFPNLTVIRGSRLFFNYALVIFEMVHLKELGLYNLMNITRGSVRIEKNNELCYLATIDWSRILDSVEDNHIVLNKDDNEEC Motif0345_ems_3hM_540_0001_0002_0001__31__L
DLEEIVREYVERTKDPIAREALELLEVIKKEDPETAKVLAEAVVDAIERNDPESLKFVLLLIKIV EVCPGMDIRNNLTRLHELENCSVIEGHLQILLMFKTRPEDFRDLSFPKLIMITDYLLLFRVYGLESLKDLFPNLTVIRGSRLFFNYALVIFEMVHLKELGLYNLMNITRGSVRIEKNNELCYLATIDWSRILDSVEDNHIVLNKDDNEEC Motif0083_bcov_4helix_00192_0001_0001__27__V
SLHEELRMLEELLRRGDPEAEKRLRELLKEALERNDEELALRIRIVLSSVLGDPHLVEKILEEVK EVCPGMDIRNNLTRLHELENCSVIEGHLQILLMFKTRPEDFRDLSFPKLIMITDYLLLFRVYGLESLKDLFPNLTVIRGSRLFFNYALVIFEMVHLKELGLYNLMNITRGSVRIEKNNELCYLATIDWSRILDSVEDNHIVLNKDDNEEC mot_H_9abadfa308aada7ec3b7866b3b500928_0001_000000003_0001_59_65_H_._886c6eb027ae3cf96a25d0dbff2e2d77_0001_0001_0001_0001__8__M
DDEVEQLKEHARKANDPELEKAVELFERVLREGDPDLYQEVHQLIFLILFGDPRARKRAKELLER EVCPGMDIRNNLTRLHELENCSVIEGHLQILLMFKTRPEDFRDLSFPKLIMITDYLLLFRVYGLESLKDLFPNLTVIRGSRLFFNYALVIFEMVHLKELGLYNLMNITRGSVRIEKNNELCYLATIDWSRILDSVEDNHIVLNKDDNEEC pol_2c0b0b1e22dc14a353d2d92e3c086b92_0001_1_000000024_0001_0001__26__F
DPFTAMELVARVFELAMEKNDEELQKEAETNMEIVLEAAKNNDEEKVKEVIKRAKELLSKS EVCPGMDIRNNLTRLHELENCSVIEGHLQILLMFKTRPEDFRDLSFPKLIMITDYLLLFRVYGLESLKDLFPNLTVIRGSRLFFNYALVIFEMVHLKELGLYNLMNITRGSVRIEKNNELCYLATIDWSRILDSVEDNHIVLNKDDNEEC Motif0029_ems_3hC_897_0001_0001_0002_0001__31__N
DDEYEQLKEHARKANDPELEKAVELLERVLREGDPDLYQEVHQLIFLILFGDPRARKRAKELLER EVCPGMDIRNNLTRLHELENCSVIEGHLQILLMFKTRPEDFRDLSFPKLIMITDYLLLFRVYGLESLKDLFPNLTVIRGSRLFFNYALVIFEMVHLKELGLYNLMNITRGSVRIEKNNELCYLATIDWSRILDSVEDNHIVLNKDDNEEC pol_2c0b0b1e22dc14a353d2d92e3c086b92_0001_1_000000024_0001_0001__4__Y
DDEFREDVRRIFEFARRHNNEIAFRFLLEQSRWHARETDDEELRREIEHINRELRKLWKG EVCPGMDIRNNLTRLHELENCSVIEGHLQILLMFKTRPEDFRDLSFPKLIMITDYLLLFRVYGLESLKDLFPNLTVIRGSRLFFNYALVIFEMVHLKELGLYNLMNITRGSVRIEKNNELCYLATIDWSRILDSVEDNHIVLNKDDNEEC mot_H_HHH_eva_0065_000000013_0001_6_13_H_._3h_hb1_6197_0001_0001__22__I
DDEFREDVRRIFEFARRHNFEAAFRFLLEQSRWHARETDDEELRREIEHINRELRKLWKG EVCPGMDIRNNLTRLHELENCSVIEGHLQILLMFKTRPEDFRDLSFPKLIMITDYLLLFRVYGLESLKDLFPNLTVIRGSRLFFNYALVIFEMVHLKELGLYNLMNITRGSVRIEKNNELCYLATIDWSRILDSVEDNHIVLNKDDNEEC mot_H_HHH_eva_0065_000000013_0001_6_13_H_._3h_hb1_6197_0001_0001__20__F
DDEFREDVRRIFEFARRHNNEAAFRFLLEQSRWHALETDDEELRREIEHINRELRKLWKG EVCPGMDIRNNLTRLHELENCSVIEGHLQILLMFKTRPEDFRDLSFPKLIMITDYLLLFRVYGLESLKDLFPNLTVIRGSRLFFNYALVIFEMVHLKELGLYNLMNITRGSVRIEKNNELCYLATIDWSRILDSVEDNHIVLNKDDNEEC mot_H_HHH_eva_0065_000000013_0001_6_13_H_._3h_hb1_6197_0001_0001__36__L
SSDEKLEELLRRLGVPPELIELIKKVLKELSKRDEERSRTLREVLEELLREGNKRAVRLSVRLAH EVCPGMDIRNNLTRLHELENCSVIEGHLQILLMFKTRPEDFRDLSFPKLIMITDYLLLFRVYGLESLKDLFPNLTVIRGSRLFFNYALVIFEMVHLKELGLYNLMNITRGSVRIEKNNELCYLATIDWSRILDSVEDNHIVLNKDDNEEC rif_2f47104a8f605bfff094780ec55b422f_0001_000000022_0001_0001__2__S
DDEFREDVRRIFEFARRHNNEAAFRFLLEQSRWHTRETDDEELRREIEHINRELRKLWKG EVCPGMDIRNNLTRLHELENCSVIEGHLQILLMFKTRPEDFRDLSFPKLIMITDYLLLFRVYGLESLKDLFPNLTVIRGSRLFFNYALVIFEMVHLKELGLYNLMNITRGSVRIEKNNELCYLATIDWSRILDSVEDNHIVLNKDDNEEC mot_H_HHH_eva_0065_000000013_0001_6_13_H_._3h_hb1_6197_0001_0001__35__T
KEDEKLEELLRRLGVPPELIELIKKVLKELSKRDEERSRTLREVLEELLREGNKRAVRLSVRLAH EVCPGMDIRNNLTRLHELENCSVIEGHLQILLMFKTRPEDFRDLSFPKLIMITDYLLLFRVYGLESLKDLFPNLTVIRGSRLFFNYALVIFEMVHLKELGLYNLMNITRGSVRIEKNNELCYLATIDWSRILDSVEDNHIVLNKDDNEEC rif_2f47104a8f605bfff094780ec55b422f_0001_000000022_0001_0001__1__K
DDEVEQLKEHARKANDPHLEKAVELLERVLREGDPDLYQEVHQLIFLILFGDPRARKRAKELLER EVCPGMDIRNNLTRLHELENCSVIEGHLQILLMFKTRPEDFRDLSFPKLIMITDYLLLFRVYGLESLKDLFPNLTVIRGSRLFFNYALVIFEMVHLKELGLYNLMNITRGSVRIEKNNELCYLATIDWSRILDSVEDNHIVLNKDDNEEC pol_2c0b0b1e22dc14a353d2d92e3c086b92_0001_1_000000024_0001_0001__18__H
SEDEKLEELLRRLGVPPELIRLIKKVLKELSKRDEERSRTLREVLEELLREGNKRAVRLSVRLAH EVCPGMDIRNNLTRLHELENCSVIEGHLQILLMFKTRPEDFRDLSFPKLIMITDYLLLFRVYGLESLKDLFPNLTVIRGSRLFFNYALVIFEMVHLKELGLYNLMNITRGSVRIEKNNELCYLATIDWSRILDSVEDNHIVLNKDDNEEC rif_2f47104a8f605bfff094780ec55b422f_0001_000000022_0001_0001__21__R
DDSQVKDVESKAREHKKKHPQVSFLAFFVIEVARFAKEFNDPVALKVAEELLKEVEKRAK EVCPGMDIRNNLTRLHELENCSVIEGHLQILLMFKTRPEDFRDLSFPKLIMITDYLLLFRVYGLESLKDLFPNLTVIRGSRLFFNYALVIFEMVHLKELGLYNLMNITRGSVRIEKNNELCYLATIDWSRILDSVEDNHIVLNKDDNEEC Motif0223_ems_3hC_474_0001_0001_0001__43__V
TEEEFRVMMLLMTLSPELNELVEELSEAMDRNDPELEKRVLKRLLELARELGDEEVFRILEKLLK EVCPGMDIRNNLTRLHELENCSVIEGHLQILLMFKTRPEDFRDLSFPKLIMITDYLLLFRVYGLESLKDLFPNLTVIRGSRLFFNYALVIFEMVHLKELGLYNLMNITRGSVRIEKNNELCYLATIDWSRILDSVEDNHIVLNKDDNEEC Motif0223_bcov_4helix_06585_0001_0001_0001__57__F
DDHAQAQLVKKLLKLWQDQGDAFYALLAVEAAANERVKKYLKKYYPEVYTLLEQVKRTLEKKRS EVCPGMDIRNNLTRLHELENCSVIEGHLQILLMFKTRPEDFRDLSFPKLIMITDYLLLFRVYGLESLKDLFPNLTVIRGSRLFFNYALVIFEMVHLKELGLYNLMNITRGSVRIEKNNELCYLATIDWSRILDSVEDNHIVLNKDDNEEC rif_ems_coilM_45_0002_000000024_0001_0001__22__A
SEKEREVKELLEEISRRDPRISFYMFFVLIALEAGNPELAEELIEDLIRRFGDPLLRELLELIRK EVCPGMDIRNNLTRLHELENCSVIEGHLQILLMFKTRPEDFRDLSFPKLIMITDYLLLFRVYGLESLKDLFPNLTVIRGSRLFFNYALVIFEMVHLKELGLYNLMNITRGSVRIEKNNELCYLATIDWSRILDSVEDNHIVLNKDDNEEC Motif0012_bcov_4helix_00220_0001_0001__25__M
TEEEFRVMMLLMTLSPELNELVEELSEAMDRNDPELEKRVLKRLLELADELGDEEVVRILEKLLK EVCPGMDIRNNLTRLHELENCSVIEGHLQILLMFKTRPEDFRDLSFPKLIMITDYLLLFRVYGLESLKDLFPNLTVIRGSRLFFNYALVIFEMVHLKELGLYNLMNITRGSVRIEKNNELCYLATIDWSRILDSVEDNHIVLNKDDNEEC Motif0223_bcov_4helix_06585_0001_0001_0001__49__D
SEKEREVKELLEEISRRDPRISFYLFFVLIALEAGNPELAEELIEDLIRRFGDPLLRELLRLIRK EVCPGMDIRNNLTRLHELENCSVIEGHLQILLMFKTRPEDFRDLSFPKLIMITDYLLLFRVYGLESLKDLFPNLTVIRGSRLFFNYALVIFEMVHLKELGLYNLMNITRGSVRIEKNNELCYLATIDWSRILDSVEDNHIVLNKDDNEEC Motif0012_bcov_4helix_00220_0001_0001__61__R
TEEEFRVMMLLMTLSHELNELVEELSEAMDRNDPELEKRVLKRLLELARELGDEEVVRILEKLLK EVCPGMDIRNNLTRLHELENCSVIEGHLQILLMFKTRPEDFRDLSFPKLIMITDYLLLFRVYGLESLKDLFPNLTVIRGSRLFFNYALVIFEMVHLKELGLYNLMNITRGSVRIEKNNELCYLATIDWSRILDSVEDNHIVLNKDDNEEC Motif0223_bcov_4helix_06585_0001_0001_0001__16__H
KEEVNNQAFKLVMEAMELANSSDPNNRTKAKELIKEAKKLAKEVNNPEVEMSVRRVEEFIKKAG EVCPGMDIRNNLTRLHELENCSVIEGHLQILLMFKTRPEDFRDLSFPKLIMITDYLLLFRVYGLESLKDLFPNLTVIRGSRLFFNYALVIFEMVHLKELGLYNLMNITRGSVRIEKNNELCYLATIDWSRILDSVEDNHIVLNKDDNEEC Motif0290_ems_3hC_618_0001_0002_0001__59__F
DDHAQAQLVKKLLKLWQDQGDDFYALLAVEAAANERVKKYLKKCYPEVYTLLEQVKRTLEKKRS EVCPGMDIRNNLTRLHELENCSVIEGHLQILLMFKTRPEDFRDLSFPKLIMITDYLLLFRVYGLESLKDLFPNLTVIRGSRLFFNYALVIFEMVHLKELGLYNLMNITRGSVRIEKNNELCYLATIDWSRILDSVEDNHIVLNKDDNEEC rif_ems_coilM_45_0002_000000024_0001_0001__44__C
SELLERILRHLKEGNPEEAEEVARELLERTGDPRVEALVSLIEELLRTGDPFYELFVEMILRELR EVCPGMDIRNNLTRLHELENCSVIEGHLQILLMFKTRPEDFRDLSFPKLIMITDYLLLFRVYGLESLKDLFPNLTVIRGSRLFFNYALVIFEMVHLKELGLYNLMNITRGSVRIEKNNELCYLATIDWSRILDSVEDNHIVLNKDDNEEC Motif0223_bcov_4helix_00276_0001_0001__10__H
DPFTAMELVARVFELAMEKNDEELQKEAETLMEIVGEAAKNNDEEKVKEVIKRAKELLSKS EVCPGMDIRNNLTRLHELENCSVIEGHLQILLMFKTRPEDFRDLSFPKLIMITDYLLLFRVYGLESLKDLFPNLTVIRGSRLFFNYALVIFEMVHLKELGLYNLMNITRGSVRIEKNNELCYLATIDWSRILDSVEDNHIVLNKDDNEEC Motif0029_ems_3hC_897_0001_0001_0002_0001__36__G
DDSQVKDVESNAREHKKKHPQVSFLAFFVIEVARFAKEFNDPLALKVAEELLKEVEKRAK EVCPGMDIRNNLTRLHELENCSVIEGHLQILLMFKTRPEDFRDLSFPKLIMITDYLLLFRVYGLESLKDLFPNLTVIRGSRLFFNYALVIFEMVHLKELGLYNLMNITRGSVRIEKNNELCYLATIDWSRILDSVEDNHIVLNKDDNEEC Motif0223_ems_3hC_474_0001_0001_0001__11__N
SELLERILRLLKEGNPEEAEEVARELLERTGMPRVEALVSLIEELLRTGDPFYELFVEMILRELR EVCPGMDIRNNLTRLHELENCSVIEGHLQILLMFKTRPEDFRDLSFPKLIMITDYLLLFRVYGLESLKDLFPNLTVIRGSRLFFNYALVIFEMVHLKELGLYNLMNITRGSVRIEKNNELCYLATIDWSRILDSVEDNHIVLNKDDNEEC Motif0223_bcov_4helix_00276_0001_0001__32__M
PEVKKEAFKAFMLLTDALFLAEDPNIRKTIEELIERLEKADENDDEEKLKEIIKKAKTIWKQVL EVCPGMDIRNNLTRLHELENCSVIEGHLQILLMFKTRPEDFRDLSFPKLIMITDYLLLFRVYGLESLKDLFPNLTVIRGSRLFFNYALVIFEMVHLKELGLYNLMNITRGSVRIEKNNELCYLATIDWSRILDSVEDNHIVLNKDDNEEC Motif0345_ems_3hM_540_0001_0002_0001__15__T
DEEVDRAKELAEELGQPELAELIEELKELSKRGDPRAVEVVLRAMELANRLGDPEIQEVLIKLAE EVCPGMDIRNNLTRLHELENCSVIEGHLQILLMFKTRPEDFRDLSFPKLIMITDYLLLFRVYGLESLKDLFPNLTVIRGSRLFFNYALVIFEMVHLKELGLYNLMNITRGSVRIEKNNELCYLATIDWSRILDSVEDNHIVLNKDDNEEC Motif0092_bcov_4helix_12689_0001_0002_0001__16__Q
DPFTATELVARVFELAMEKNDEELQKEAETLMEIVLEAAKNNDEEKVKEVIKRAKELLSKS EVCPGMDIRNNLTRLHELENCSVIEGHLQILLMFKTRPEDFRDLSFPKLIMITDYLLLFRVYGLESLKDLFPNLTVIRGSRLFFNYALVIFEMVHLKELGLYNLMNITRGSVRIEKNNELCYLATIDWSRILDSVEDNHIVLNKDDNEEC Motif0029_ems_3hC_897_0001_0001_0002_0001__6__T
SEKEREVKELLEEISRRDPRISFYLFFVLIALEAGNPELAEELIEDLIERFGDPLLRELLELIRK EVCPGMDIRNNLTRLHELENCSVIEGHLQILLMFKTRPEDFRDLSFPKLIMITDYLLLFRVYGLESLKDLFPNLTVIRGSRLFFNYALVIFEMVHLKELGLYNLMNITRGSVRIEKNNELCYLATIDWSRILDSVEDNHIVLNKDDNEEC Motif0012_bcov_4helix_00220_0001_0001__49__E
SELFELVMEAMEIANRLGDEDLMRLLVGLVEKALESPEVRELLEKLARLIIEDPEKARELVKKLK EVCPGMDIRNNLTRLHELENCSVIEGHLQILLMFKTRPEDFRDLSFPKLIMITDYLLLFRVYGLESLKDLFPNLTVIRGSRLFFNYALVIFEMVHLKELGLYNLMNITRGSVRIEKNNELCYLATIDWSRILDSVEDNHIVLNKDDNEEC Motif0375_bcov_4helix_02612_0001_0001__28__G
DPSEEAQKLVDKVKEDVKKKNDEDAEEMVKIAEELLKDAKNAPDPTMREFLVAMIKMIVKNLS EVCPGMDIRNNLTRLHELENCSVIEGHLQILLMFKTRPEDFRDLSFPKLIMITDYLLLFRVYGLESLKDLFPNLTVIRGSRLFFNYALVIFEMVHLKELGLYNLMNITRGSVRIEKNNELCYLATIDWSRILDSVEDNHIVLNKDDNEEC Motif0201_ems_3hM_2476_0001_0002_0001__43__P
SLHEELRRLEELLRRGDPEAEKRLRELLKEALERNDEELALRIRIVLSSVLGDPHNVEKILEEVK EVCPGMDIRNNLTRLHELENCSVIEGHLQILLMFKTRPEDFRDLSFPKLIMITDYLLLFRVYGLESLKDLFPNLTVIRGSRLFFNYALVIFEMVHLKELGLYNLMNITRGSVRIEKNNELCYLATIDWSRILDSVEDNHIVLNKDDNEEC mot_H_9abadfa308aada7ec3b7866b3b500928_0001_000000003_0001_59_65_H_._886c6eb027ae3cf96a25d0dbff2e2d77_0001_0001_0001_0001__56__N
SLHEEPRRLEELLRRGDPEAEKRLRELLKEALERNDEELALRIRIVLSSVLGDPHLVEKILEEVK EVCPGMDIRNNLTRLHELENCSVIEGHLQILLMFKTRPEDFRDLSFPKLIMITDYLLLFRVYGLESLKDLFPNLTVIRGSRLFFNYALVIFEMVHLKELGLYNLMNITRGSVRIEKNNELCYLATIDWSRILDSVEDNHIVLNKDDNEEC mot_H_9abadfa308aada7ec3b7866b3b500928_0001_000000003_0001_59_65_H_._886c6eb027ae3cf96a25d0dbff2e2d77_0001_0001_0001_0001__6__P
NEKEKMDAQFLLWFAKVMADNISDDDKRKKAQQLVEKARKLDIPEEAKKVYKIVATILERDQK EVCPGMDIRNNLTRLHELENCSVIEGHLQILLMFKTRPEDFRDLSFPKLIMITDYLLLFRVYGLESLKDLFPNLTVIRGSRLFFNYALVIFEMVHLKELGLYNLMNITRGSVRIEKNNELCYLATIDWSRILDSVEDNHIVLNKDDNEEC Motif0290_ems_3hC_617_0002_0001_0003_0001__33__Q
DEDHTRRLAEELERLSRELGDEEHLELSRELKRLAEEAIKESDRFKLELVRRSIEALLREL EVCPGMDIRNNLTRLHELENCSVIEGHLQILLMFKTRPEDFRDLSFPKLIMITDYLLLFRVYGLESLKDLFPNLTVIRGSRLFFNYALVIFEMVHLKELGLYNLMNITRGSVRIEKNNELCYLATIDWSRILDSVEDNHIVLNKDDNEEC rif_3h_hb1_47_000000009_0001_0001__42__S
DPSEEAAKLVDKVKEDVKKKNDEDAEEMVKIAEELLKDAKNAQDPTMREFLVAMIKMIVKNLS EVCPGMDIRNNLTRLHELENCSVIEGHLQILLMFKTRPEDFRDLSFPKLIMITDYLLLFRVYGLESLKDLFPNLTVIRGSRLFFNYALVIFEMVHLKELGLYNLMNITRGSVRIEKNNELCYLATIDWSRILDSVEDNHIVLNKDDNEEC Motif0201_ems_3hM_2476_0001_0002_0001__7__A
PEVKKEAFKAFMLLMDALFLFEDPNIRKTIEELIERLEKADENDDEEKLKEIIKKAKTIWKQVL EVCPGMDIRNNLTRLHELENCSVIEGHLQILLMFKTRPEDFRDLSFPKLIMITDYLLLFRVYGLESLKDLFPNLTVIRGSRLFFNYALVIFEMVHLKELGLYNLMNITRGSVRIEKNNELCYLATIDWSRILDSVEDNHIVLNKDDNEEC Motif0345_ems_3hM_540_0001_0002_0001__21__F
DPSEEAQKLVDKVKEDVKKKNDEDAEEMVKIAEELLKDAKNAQDPTYREFLVAMIKMIVKNLS EVCPGMDIRNNLTRLHELENCSVIEGHLQILLMFKTRPEDFRDLSFPKLIMITDYLLLFRVYGLESLKDLFPNLTVIRGSRLFFNYALVIFEMVHLKELGLYNLMNITRGSVRIEKNNELCYLATIDWSRILDSVEDNHIVLNKDDNEEC Motif0201_ems_3hM_2476_0001_0002_0001__47__Y
DEVFKAAFKVMELANKKGDEEAMKEVQKVAELLSNGQASKEQAKKILERLARRLKS EVCPGMDIRNNLTRLHELENCSVIEGHLQILLMFKTRPEDFRDLSFPKLIMITDYLLLFRVYGLESLKDLFPNLTVIRGSRLFFNYALVIFEMVHLKELGLYNLMNITRGSVRIEKNNELCYLATIDWSRILDSVEDNHIVLNKDDNEEC Motif0202_p1-16H-GBL-16H-GABBL-16H_0017_0001_0001_0002_0001_0001__49__R
SELLERILRLLKEGNPEEAEEVARELHERTGDPRVEALVSLIEELLRTGDPFYELFVEMILRELR EVCPGMDIRNNLTRLHELENCSVIEGHLQILLMFKTRPEDFRDLSFPKLIMITDYLLLFRVYGLESLKDLFPNLTVIRGSRLFFNYALVIFEMVHLKELGLYNLMNITRGSVRIEKNNELCYLATIDWSRILDSVEDNHIVLNKDDNEEC Motif0223_bcov_4helix_00276_0001_0001__27__H
KLHEELRRLEELLRRGDPEAEKRLRELLKEALERNDEELALRIRIVLSSVLGDPHLVEKILEEVK EVCPGMDIRNNLTRLHELENCSVIEGHLQILLMFKTRPEDFRDLSFPKLIMITDYLLLFRVYGLESLKDLFPNLTVIRGSRLFFNYALVIFEMVHLKELGLYNLMNITRGSVRIEKNNELCYLATIDWSRILDSVEDNHIVLNKDDNEEC mot_H_9abadfa308aada7ec3b7866b3b500928_0001_000000003_0001_59_65_H_._886c6eb027ae3cf96a25d0dbff2e2d77_0001_0001_0001_0001__1__K
SQKEREVKELLEEISRRDPRISFYLFFVLIALEAGNPELAEELIEDLIRRFGDPLLRELLELIRK EVCPGMDIRNNLTRLHELENCSVIEGHLQILLMFKTRPEDFRDLSFPKLIMITDYLLLFRVYGLESLKDLFPNLTVIRGSRLFFNYALVIFEMVHLKELGLYNLMNITRGSVRIEKNNELCYLATIDWSRILDSVEDNHIVLNKDDNEEC Motif0012_bcov_4helix_00220_0001_0001__2__Q
DPSEEAQKLVDKVKEDVKKKNDEMAEEMVKIAEELLKDAKNAQDPTMREFLVAMIKMIVKNLS EVCPGMDIRNNLTRLHELENCSVIEGHLQILLMFKTRPEDFRDLSFPKLIMITDYLLLFRVYGLESLKDLFPNLTVIRGSRLFFNYALVIFEMVHLKELGLYNLMNITRGSVRIEKNNELCYLATIDWSRILDSVEDNHIVLNKDDNEEC Motif0201_ems_3hM_2476_0001_0002_0001__24__M
DDEFREDVRRIFEFARRHNNEAAFRFLLEQSRWHARETDDEELRREIEHINRELRKLWKC EVCPGMDIRNNLTRLHELENCSVIEGHLQILLMFKTRPEDFRDLSFPKLIMITDYLLLFRVYGLESLKDLFPNLTVIRGSRLFFNYALVIFEMVHLKELGLYNLMNITRGSVRIEKNNELCYLATIDWSRILDSVEDNHIVLNKDDNEEC mot_H_HHH_eva_0065_000000013_0001_6_13_H_._3h_hb1_6197_0001_0001__60__C
DDHAQAQLVKKLLKLWQDQGDDFYALLAVGAAANERVKKYLKKYYPEVYTLLEQVKRTLEKKRS EVCPGMDIRNNLTRLHELENCSVIEGHLQILLMFKTRPEDFRDLSFPKLIMITDYLLLFRVYGLESLKDLFPNLTVIRGSRLFFNYALVIFEMVHLKELGLYNLMNITRGSVRIEKNNELCYLATIDWSRILDSVEDNHIVLNKDDNEEC rif_ems_coilM_45_0002_000000024_0001_0001__30__G
DDEVEQLKEHARKANDPELEKAVEMLERVLREGDPDLYQEVHQLIFLILFGDPRARKRAKELLER EVCPGMDIRNNLTRLHELENCSVIEGHLQILLMFKTRPEDFRDLSFPKLIMITDYLLLFRVYGLESLKDLFPNLTVIRGSRLFFNYALVIFEMVHLKELGLYNLMNITRGSVRIEKNNELCYLATIDWSRILDSVEDNHIVLNKDDNEEC pol_2c0b0b1e22dc14a353d2d92e3c086b92_0001_1_000000024_0001_0001__25__M
DDHAQAQLVKKLLKLWQDQGDDFYALLAVEAAANERVKKYLEKYYPEVYTLLEQVKRTLEKKRS EVCPGMDIRNNLTRLHELENCSVIEGHLQILLMFKTRPEDFRDLSFPKLIMITDYLLLFRVYGLESLKDLFPNLTVIRGSRLFFNYALVIFEMVHLKELGLYNLMNITRGSVRIEKNNELCYLATIDWSRILDSVEDNHIVLNKDDNEEC rif_ems_coilM_45_0002_000000024_0001_0001__42__E
SADEKLEELLRRLGVPPELIELIKKVLKELSKRDEERSRTLREVLEELLREGNKRAVRLSVRLAH EVCPGMDIRNNLTRLHELENCSVIEGHLQILLMFKTRPEDFRDLSFPKLIMITDYLLLFRVYGLESLKDLFPNLTVIRGSRLFFNYALVIFEMVHLKELGLYNLMNITRGSVRIEKNNELCYLATIDWSRILDSVEDNHIVLNKDDNEEC rif_2f47104a8f605bfff094780ec55b422f_0001_000000022_0001_0001__2__A
DEVFKAAMKVLHLAFKKGDYEAMKEVQKVSELLENGQASKEQAKKILESLARRLKS EVCPGMDIRNNLTRLHELENCSVIEGHLQILLMFKTRPEDFRDLSFPKLIMITDYLLLFRVYGLESLKDLFPNLTVIRGSRLFFNYALVIFEMVHLKELGLYNLMNITRGSVRIEKNNELCYLATIDWSRILDSVEDNHIVLNKDDNEEC Motif0025_p1-16H-GBL-16H-GABBL-16H_0017_0001_0001_0002_0001_0001_0001__20__Y
DEVFKAAMKALHLAFKKGDEEAMKEVQKVSELLENGQASKEQAKKILESLARRLKS EVCPGMDIRNNLTRLHELENCSVIEGHLQILLMFKTRPEDFRDLSFPKLIMITDYLLLFRVYGLESLKDLFPNLTVIRGSRLFFNYALVIFEMVHLKELGLYNLMNITRGSVRIEKNNELCYLATIDWSRILDSVEDNHIVLNKDDNEEC Motif0025_p1-16H-GBL-16H-GABBL-16H_0017_0001_0001_0002_0001_0001_0001__10__A
KEEVNNQAFKLVMEAMELANSSDPNNRTKAKELIKEAKKLAKEVNNPEVEFSVRRVEESIKKAG EVCPGMDIRNNLTRLHELENCSVIEGHLQILLMFKTRPEDFRDLSFPKLIMITDYLLLFRVYGLESLKDLFPNLTVIRGSRLFFNYALVIFEMVHLKELGLYNLMNITRGSVRIEKNNELCYLATIDWSRILDSVEDNHIVLNKDDNEEC Motif0290_ems_3hC_618_0001_0002_0001__51__F
SLHEELRRLEELLRRGDPEAEGRLRELLKEALERNDEELALRIRIVLSSVLGDPHLVEKILEEVK EVCPGMDIRNNLTRLHELENCSVIEGHLQILLMFKTRPEDFRDLSFPKLIMITDYLLLFRVYGLESLKDLFPNLTVIRGSRLFFNYALVIFEMVHLKELGLYNLMNITRGSVRIEKNNELCYLATIDWSRILDSVEDNHIVLNKDDNEEC mot_H_9abadfa308aada7ec3b7866b3b500928_0001_000000003_0001_59_65_H_._886c6eb027ae3cf96a25d0dbff2e2d77_0001_0001_0001_0001__22__G
DEDHTRRLAEELERLSRELGDEEHLELSRELKRLAEEAIKENDRFKLELVRRSIEALLRWL EVCPGMDIRNNLTRLHELENCSVIEGHLQILLMFKTRPEDFRDLSFPKLIMITDYLLLFRVYGLESLKDLFPNLTVIRGSRLFFNYALVIFEMVHLKELGLYNLMNITRGSVRIEKNNELCYLATIDWSRILDSVEDNHIVLNKDDNEEC rif_3h_hb1_47_000000009_0001_0001__60__W
DDEFREDVRRIFEFARLHNNEAAFRFLLEQSRWHARETDDEELRREIEHINRELRKLWKG EVCPGMDIRNNLTRLHELENCSVIEGHLQILLMFKTRPEDFRDLSFPKLIMITDYLLLFRVYGLESLKDLFPNLTVIRGSRLFFNYALVIFEMVHLKELGLYNLMNITRGSVRIEKNNELCYLATIDWSRILDSVEDNHIVLNKDDNEEC mot_H_HHH_eva_0065_000000013_0001_6_13_H_._3h_hb1_6197_0001_0001__17__L
SELLERILRLLKEGNPEIAEEVARELLERTGDPRVEALVSLIEELLRTGDPFYELFVEMILRELR EVCPGMDIRNNLTRLHELENCSVIEGHLQILLMFKTRPEDFRDLSFPKLIMITDYLLLFRVYGLESLKDLFPNLTVIRGSRLFFNYALVIFEMVHLKELGLYNLMNITRGSVRIEKNNELCYLATIDWSRILDSVEDNHIVLNKDDNEEC Motif0223_bcov_4helix_00276_0001_0001__18__I
PEVKKEAFKFFMLLMDALFLAEDPNIRKTIEELIERLEKADENDDEEKLKEIIKKAKTIWKQVL EVCPGMDIRNNLTRLHELENCSVIEGHLQILLMFKTRPEDFRDLSFPKLIMITDYLLLFRVYGLESLKDLFPNLTVIRGSRLFFNYALVIFEMVHLKELGLYNLMNITRGSVRIEKNNELCYLATIDWSRILDSVEDNHIVLNKDDNEEC Motif0345_ems_3hM_540_0001_0002_0001__10__F
DDHAQAQLVKKLLKLWQDQGVDFYALLAVEAAANERVKKYLKKYYPEVYTLLEQVKRTLEKKRS EVCPGMDIRNNLTRLHELENCSVIEGHLQILLMFKTRPEDFRDLSFPKLIMITDYLLLFRVYGLESLKDLFPNLTVIRGSRLFFNYALVIFEMVHLKELGLYNLMNITRGSVRIEKNNELCYLATIDWSRILDSVEDNHIVLNKDDNEEC rif_ems_coilM_45_0002_000000024_0001_0001__21__V
TEVEELVEELLKLLKDPDLREQVERLLEELRRGEVPPEEVLKFLRFFAEFLGDPEFRKKVEEVLK EVCPGMDIRNNLTRLHELENCSVIEGHLQILLMFKTRPEDFRDLSFPKLIMITDYLLLFRVYGLESLKDLFPNLTVIRGSRLFFNYALVIFEMVHLKELGLYNLMNITRGSVRIEKNNELCYLATIDWSRILDSVEDNHIVLNKDDNEEC pol_8bfbe5d1bbe295b5aa936524e44ff7b0_0001_1_000000023_0001__1__T
SEDEKLEELLRRLGVPPELIELIKKVLKELSKRDEERSRTLREVLGELLREGNKRAVRLSVRLAH EVCPGMDIRNNLTRLHELENCSVIEGHLQILLMFKTRPEDFRDLSFPKLIMITDYLLLFRVYGLESLKDLFPNLTVIRGSRLFFNYALVIFEMVHLKELGLYNLMNITRGSVRIEKNNELCYLATIDWSRILDSVEDNHIVLNKDDNEEC rif_2f47104a8f605bfff094780ec55b422f_0001_000000022_0001_0001__46__G
KEEVNNQAFKLVMEAMELANSSDPNNRTKAKELIKEAKKLAPEVNNPEVEMSVRRVEESIKKAG EVCPGMDIRNNLTRLHELENCSVIEGHLQILLMFKTRPEDFRDLSFPKLIMITDYLLLFRVYGLESLKDLFPNLTVIRGSRLFFNYALVIFEMVHLKELGLYNLMNITRGSVRIEKNNELCYLATIDWSRILDSVEDNHIVLNKDDNEEC Motif0290_ems_3hC_618_0001_0002_0001__42__P
DDSQVKDVESKAREHKKKHKQVSFLAFFVIEVARFAKEFNDPLALKVAEELLKEVEKRAK EVCPGMDIRNNLTRLHELENCSVIEGHLQILLMFKTRPEDFRDLSFPKLIMITDYLLLFRVYGLESLKDLFPNLTVIRGSRLFFNYALVIFEMVHLKELGLYNLMNITRGSVRIEKNNELCYLATIDWSRILDSVEDNHIVLNKDDNEEC Motif0223_ems_3hC_474_0001_0001_0001__20__K
TEEEFRVMMLLMTLSPELNELVEELSEAMDDNDPELEKRVLKRLLELARELGDEEVVRILEKLLK EVCPGMDIRNNLTRLHELENCSVIEGHLQILLMFKTRPEDFRDLSFPKLIMITDYLLLFRVYGLESLKDLFPNLTVIRGSRLFFNYALVIFEMVHLKELGLYNLMNITRGSVRIEKNNELCYLATIDWSRILDSVEDNHIVLNKDDNEEC Motif0223_bcov_4helix_06585_0001_0001_0001__31__D
DEDHTRRLAEELERLSRELGDEEHLELSRELKRLAEEAIKENDRFKLEHVRRSIEALLREL EVCPGMDIRNNLTRLHELENCSVIEGHLQILLMFKTRPEDFRDLSFPKLIMITDYLLLFRVYGLESLKDLFPNLTVIRGSRLFFNYALVIFEMVHLKELGLYNLMNITRGSVRIEKNNELCYLATIDWSRILDSVEDNHIVLNKDDNEEC rif_3h_hb1_47_000000009_0001_0001__49__H
DEDHTRRLAEELERLSRELGDEEHLELSRELKRLAEEAIKENDRFTLELVRRSIEALLREL EVCPGMDIRNNLTRLHELENCSVIEGHLQILLMFKTRPEDFRDLSFPKLIMITDYLLLFRVYGLESLKDLFPNLTVIRGSRLFFNYALVIFEMVHLKELGLYNLMNITRGSVRIEKNNELCYLATIDWSRILDSVEDNHIVLNKDDNEEC rif_3h_hb1_47_000000009_0001_0001__46__T
SELFELVMEAMEIANRLGDEDLMRKLVELVEKALESPEVRELLEKLARLIIEDPEKARELVKKLK EVCPGMDIRNNLTRLHELENCSVIEGHLQILLMFKTRPEDFRDLSFPKLIMITDYLLLFRVYGLESLKDLFPNLTVIRGSRLFFNYALVIFEMVHLKELGLYNLMNITRGSVRIEKNNELCYLATIDWSRILDSVEDNHIVLNKDDNEEC Motif0375_bcov_4helix_02612_0001_0001__25__K
DEVFKAAFKVMECANKKGDEEAMKEVQKVAELLSNGQASKEQAKKILESLARRLKS EVCPGMDIRNNLTRLHELENCSVIEGHLQILLMFKTRPEDFRDLSFPKLIMITDYLLLFRVYGLESLKDLFPNLTVIRGSRLFFNYALVIFEMVHLKELGLYNLMNITRGSVRIEKNNELCYLATIDWSRILDSVEDNHIVLNKDDNEEC Motif0202_p1-16H-GBL-16H-GABBL-16H_0017_0001_0001_0002_0001_0001__13__C
SEDEKLEELLRRLGVPPELIELIKKVLKELSKRDEERSRTLREVLEELLHEGNKRAVRLSVRLAH EVCPGMDIRNNLTRLHELENCSVIEGHLQILLMFKTRPEDFRDLSFPKLIMITDYLLLFRVYGLESLKDLFPNLTVIRGSRLFFNYALVIFEMVHLKELGLYNLMNITRGSVRIEKNNELCYLATIDWSRILDSVEDNHIVLNKDDNEEC rif_2f47104a8f605bfff094780ec55b422f_0001_000000022_0001_0001__50__H
SEDEKLEELLRRLGVPPELIELIKKVLKELSKRDEERSRTRREVLEELLREGNKRAVRLSVRLAH EVCPGMDIRNNLTRLHELENCSVIEGHLQILLMFKTRPEDFRDLSFPKLIMITDYLLLFRVYGLESLKDLFPNLTVIRGSRLFFNYALVIFEMVHLKELGLYNLMNITRGSVRIEKNNELCYLATIDWSRILDSVEDNHIVLNKDDNEEC rif_2f47104a8f605bfff094780ec55b422f_0001_000000022_0001_0001__41__R
DDHAQAQLVKKLLKLWQDQGDDFYALLAVEAAANERVKKYLKFYYPEVYTLLEQVKRTLEKKRS EVCPGMDIRNNLTRLHELENCSVIEGHLQILLMFKTRPEDFRDLSFPKLIMITDYLLLFRVYGLESLKDLFPNLTVIRGSRLFFNYALVIFEMVHLKELGLYNLMNITRGSVRIEKNNELCYLATIDWSRILDSVEDNHIVLNKDDNEEC rif_ems_coilM_45_0002_000000024_0001_0001__43__F
SEKEREVKELLEEISRRDPRISFYLFFVLIALEAGNPELAEELIEDLITRFGDPLLRELLELIRK EVCPGMDIRNNLTRLHELENCSVIEGHLQILLMFKTRPEDFRDLSFPKLIMITDYLLLFRVYGLESLKDLFPNLTVIRGSRLFFNYALVIFEMVHLKELGLYNLMNITRGSVRIEKNNELCYLATIDWSRILDSVEDNHIVLNKDDNEEC Motif0012_bcov_4helix_00220_0001_0001__49__T
DEVFKAAFKVMELANKKGDEEAMKEVQKEAELLSNGQASKEQAKKILESLARRLKS EVCPGMDIRNNLTRLHELENCSVIEGHLQILLMFKTRPEDFRDLSFPKLIMITDYLLLFRVYGLESLKDLFPNLTVIRGSRLFFNYALVIFEMVHLKELGLYNLMNITRGSVRIEKNNELCYLATIDWSRILDSVEDNHIVLNKDDNEEC Motif0202_p1-16H-GBL-16H-GABBL-16H_0017_0001_0001_0002_0001_0001__29__E
DEVFKAAMKVQHLAFKKGDEEAMKEVQKVSELLENGQASKEQAKKILESLARRLKS EVCPGMDIRNNLTRLHELENCSVIEGHLQILLMFKTRPEDFRDLSFPKLIMITDYLLLFRVYGLESLKDLFPNLTVIRGSRLFFNYALVIFEMVHLKELGLYNLMNITRGSVRIEKNNELCYLATIDWSRILDSVEDNHIVLNKDDNEEC Motif0025_p1-16H-GBL-16H-GABBL-16H_0017_0001_0001_0002_0001_0001_0001__11__Q
DDSQVKDVESAAREHKKKHPQVSFLAFFVIEVARFAKEFNDPLALKVAEELLKEVEKRAK EVCPGMDIRNNLTRLHELENCSVIEGHLQILLMFKTRPEDFRDLSFPKLIMITDYLLLFRVYGLESLKDLFPNLTVIRGSRLFFNYALVIFEMVHLKELGLYNLMNITRGSVRIEKNNELCYLATIDWSRILDSVEDNHIVLNKDDNEEC Motif0223_ems_3hC_474_0001_0001_0001__11__A
KEEVNNQAFKLVMEAMELANSSDPNNRTKAKELIKEAKKLAMEVNNPEVEMSVRRVEESIKKAG EVCPGMDIRNNLTRLHELENCSVIEGHLQILLMFKTRPEDFRDLSFPKLIMITDYLLLFRVYGLESLKDLFPNLTVIRGSRLFFNYALVIFEMVHLKELGLYNLMNITRGSVRIEKNNELCYLATIDWSRILDSVEDNHIVLNKDDNEEC Motif0290_ems_3hC_618_0001_0002_0001__42__M
NEKEKMDAQFLLWFEKVMADNISDDDKRKKAQSLVEKARKLDIPEEAKKVYKIVATILERDQK EVCPGMDIRNNLTRLHELENCSVIEGHLQILLMFKTRPEDFRDLSFPKLIMITDYLLLFRVYGLESLKDLFPNLTVIRGSRLFFNYALVIFEMVHLKELGLYNLMNITRGSVRIEKNNELCYLATIDWSRILDSVEDNHIVLNKDDNEEC Motif0290_ems_3hC_617_0002_0001_0003_0001__15__E
KEEVNNQAFKLVMEAMELANSSDPNNRTKAKELIKEAKKLAKEVNNPEVEMSVRRVEESIKTAG EVCPGMDIRNNLTRLHELENCSVIEGHLQILLMFKTRPEDFRDLSFPKLIMITDYLLLFRVYGLESLKDLFPNLTVIRGSRLFFNYALVIFEMVHLKELGLYNLMNITRGSVRIEKNNELCYLATIDWSRILDSVEDNHIVLNKDDNEEC Motif0290_ems_3hC_618_0001_0002_0001__62__T
DEEVDRAKELAEELGDPELAELIEELKELSKRGDPRAVEVVLRAMELANRLGDPVIQEVLIKLAE EVCPGMDIRNNLTRLHELENCSVIEGHLQILLMFKTRPEDFRDLSFPKLIMITDYLLLFRVYGLESLKDLFPNLTVIRGSRLFFNYALVIFEMVHLKELGLYNLMNITRGSVRIEKNNELCYLATIDWSRILDSVEDNHIVLNKDDNEEC Motif0092_bcov_4helix_12689_0001_0002_0001__55__V
DLEEIVREYVERTKDPIAREALELLHEIKKEDPETAKVLAEAVVDAIERNDPESLKFVLLLIKIV EVCPGMDIRNNLTRLHELENCSVIEGHLQILLMFKTRPEDFRDLSFPKLIMITDYLLLFRVYGLESLKDLFPNLTVIRGSRLFFNYALVIFEMVHLKELGLYNLMNITRGSVRIEKNNELCYLATIDWSRILDSVEDNHIVLNKDDNEEC Motif0083_bcov_4helix_00192_0001_0001__26__H
DDHAQAQLVKKLLKLWQDQGDDFYALLAVEAAANERVKKYLKQYYPEVYTLLEQVKRTLEKKRS EVCPGMDIRNNLTRLHELENCSVIEGHLQILLMFKTRPEDFRDLSFPKLIMITDYLLLFRVYGLESLKDLFPNLTVIRGSRLFFNYALVIFEMVHLKELGLYNLMNITRGSVRIEKNNELCYLATIDWSRILDSVEDNHIVLNKDDNEEC rif_ems_coilM_45_0002_000000024_0001_0001__43__Q
SEDEKLEELLRRLGVPPELIELIKKVLKELSKRDEERSRTLREVLEELLRPGNKRAVRLSVRLAH EVCPGMDIRNNLTRLHELENCSVIEGHLQILLMFKTRPEDFRDLSFPKLIMITDYLLLFRVYGLESLKDLFPNLTVIRGSRLFFNYALVIFEMVHLKELGLYNLMNITRGSVRIEKNNELCYLATIDWSRILDSVEDNHIVLNKDDNEEC rif_2f47104a8f605bfff094780ec55b422f_0001_000000022_0001_0001__51__P
SEVEELVEELLKLLKDPDLREQVERLLEELERGEVPPEEVLKFLRFFAEFLGDPEFRKKVEEVLK EVCPGMDIRNNLTRLHELENCSVIEGHLQILLMFKTRPEDFRDLSFPKLIMITDYLLLFRVYGLESLKDLFPNLTVIRGSRLFFNYALVIFEMVHLKELGLYNLMNITRGSVRIEKNNELCYLATIDWSRILDSVEDNHIVLNKDDNEEC pol_8bfbe5d1bbe295b5aa936524e44ff7b0_0001_1_000000023_0001__31__E
DDEFREDVRRIFEFARRHNNEAAFRFLLEQSRWHARETDDEELRREIEQINRELRKLWKG EVCPGMDIRNNLTRLHELENCSVIEGHLQILLMFKTRPEDFRDLSFPKLIMITDYLLLFRVYGLESLKDLFPNLTVIRGSRLFFNYALVIFEMVHLKELGLYNLMNITRGSVRIEKNNELCYLATIDWSRILDSVEDNHIVLNKDDNEEC mot_H_HHH_eva_0065_000000013_0001_6_13_H_._3h_hb1_6197_0001_0001__49__Q
DPFTAMELVQRVFELAMEKNDEELQKEAETLMEIVLEAAKNNDEEKVKEVIKRAKELLSKS EVCPGMDIRNNLTRLHELENCSVIEGHLQILLMFKTRPEDFRDLSFPKLIMITDYLLLFRVYGLESLKDLFPNLTVIRGSRLFFNYALVIFEMVHLKELGLYNLMNITRGSVRIEKNNELCYLATIDWSRILDSVEDNHIVLNKDDNEEC Motif0029_ems_3hC_897_0001_0001_0002_0001__10__Q
SEDEKLEELLRRLGVPPELIELIKKVLKELSKRDEELSRTLREVLEELLREGNKRAVRLSVRLAH EVCPGMDIRNNLTRLHELENCSVIEGHLQILLMFKTRPEDFRDLSFPKLIMITDYLLLFRVYGLESLKDLFPNLTVIRGSRLFFNYALVIFEMVHLKELGLYNLMNITRGSVRIEKNNELCYLATIDWSRILDSVEDNHIVLNKDDNEEC rif_2f47104a8f605bfff094780ec55b422f_0001_000000022_0001_0001__37__L
KEEVNNQAKKLVMEAMELANSSDPNNRTKAKELIKEAKKLAKEVNNPEVEMSVRRVEESIKKAG EVCPGMDIRNNLTRLHELENCSVIEGHLQILLMFKTRPEDFRDLSFPKLIMITDYLLLFRVYGLESLKDLFPNLTVIRGSRLFFNYALVIFEMVHLKELGLYNLMNITRGSVRIEKNNELCYLATIDWSRILDSVEDNHIVLNKDDNEEC Motif0290_ems_3hC_618_0001_0002_0001__9__K
SEDEKLEELLRRLGVPPELIELIKKVLKELSKRDEERSRTLREVLEELLREGNKRAVRLSCRLAH EVCPGMDIRNNLTRLHELENCSVIEGHLQILLMFKTRPEDFRDLSFPKLIMITDYLLLFRVYGLESLKDLFPNLTVIRGSRLFFNYALVIFEMVHLKELGLYNLMNITRGSVRIEKNNELCYLATIDWSRILDSVEDNHIVLNKDDNEEC rif_2f47104a8f605bfff094780ec55b422f_0001_000000022_0001_0001__61__C
DEVFKAAFKVMELANKKGDEEAMKEVQKVAELLSNGQASKEQAKKILESLARRLKC EVCPGMDIRNNLTRLHELENCSVIEGHLQILLMFKTRPEDFRDLSFPKLIMITDYLLLFRVYGLESLKDLFPNLTVIRGSRLFFNYALVIFEMVHLKELGLYNLMNITRGSVRIEKNNELCYLATIDWSRILDSVEDNHIVLNKDDNEEC Motif0202_p1-16H-GBL-16H-GABBL-16H_0017_0001_0001_0002_0001_0001__56__C
DEEVDRAKELTEELGDPELAELIEELKELSKRGDPRAVEVVLRAMELANRLGDPEIQEVLIKLAE EVCPGMDIRNNLTRLHELENCSVIEGHLQILLMFKTRPEDFRDLSFPKLIMITDYLLLFRVYGLESLKDLFPNLTVIRGSRLFFNYALVIFEMVHLKELGLYNLMNITRGSVRIEKNNELCYLATIDWSRILDSVEDNHIVLNKDDNEEC Motif0092_bcov_4helix_12689_0001_0002_0001__11__T
KEEVNNQAFKLVMPAMELANSSDPNNRTKAKELIKEAKKLAKEVNNPEVEMSVRRVEESIKKAG EVCPGMDIRNNLTRLHELENCSVIEGHLQILLMFKTRPEDFRDLSFPKLIMITDYLLLFRVYGLESLKDLFPNLTVIRGSRLFFNYALVIFEMVHLKELGLYNLMNITRGSVRIEKNNELCYLATIDWSRILDSVEDNHIVLNKDDNEEC Motif0290_ems_3hC_618_0001_0002_0001__14__P
DPFTAMEWVARVFELAMEKNDEELQKEAETLMEIVLEAAKNNDEEKVKEVIKRAKELLSKS EVCPGMDIRNNLTRLHELENCSVIEGHLQILLMFKTRPEDFRDLSFPKLIMITDYLLLFRVYGLESLKDLFPNLTVIRGSRLFFNYALVIFEMVHLKELGLYNLMNITRGSVRIEKNNELCYLATIDWSRILDSVEDNHIVLNKDDNEEC Motif0029_ems_3hC_897_0001_0001_0002_0001__8__W
DPFTAMELVARVFELAMEKNDNELQKEAETLMEIVLEAAKNNDEEKVKEVIKRAKELLSKS EVCPGMDIRNNLTRLHELENCSVIEGHLQILLMFKTRPEDFRDLSFPKLIMITDYLLLFRVYGLESLKDLFPNLTVIRGSRLFFNYALVIFEMVHLKELGLYNLMNITRGSVRIEKNNELCYLATIDWSRILDSVEDNHIVLNKDDNEEC Motif0029_ems_3hC_897_0001_0001_0002_0001__22__N
DDHAQAQLVKKLLKLWQDQGDDFYALLAVEAAANERVKKYLKKYYPEVYTLLEQVKRTLEKQRS EVCPGMDIRNNLTRLHELENCSVIEGHLQILLMFKTRPEDFRDLSFPKLIMITDYLLLFRVYGLESLKDLFPNLTVIRGSRLFFNYALVIFEMVHLKELGLYNLMNITRGSVRIEKNNELCYLATIDWSRILDSVEDNHIVLNKDDNEEC rif_ems_coilM_45_0002_000000024_0001_0001__62__Q
SEVEELVEELLKLLKDPDLREQVERLLEELRRGEVPPEEVLKFLRLFAEFLGDPEFRKKVEEVLK EVCPGMDIRNNLTRLHELENCSVIEGHLQILLMFKTRPEDFRDLSFPKLIMITDYLLLFRVYGLESLKDLFPNLTVIRGSRLFFNYALVIFEMVHLKELGLYNLMNITRGSVRIEKNNELCYLATIDWSRILDSVEDNHIVLNKDDNEEC pol_8bfbe5d1bbe295b5aa936524e44ff7b0_0001_1_000000023_0001__46__L
SELFELVMEAMEIPNRLGDEDLMRLLVELVEKALESPEVRELLEKLARLIIEDPEKARELVKKLK EVCPGMDIRNNLTRLHELENCSVIEGHLQILLMFKTRPEDFRDLSFPKLIMITDYLLLFRVYGLESLKDLFPNLTVIRGSRLFFNYALVIFEMVHLKELGLYNLMNITRGSVRIEKNNELCYLATIDWSRILDSVEDNHIVLNKDDNEEC Motif0375_bcov_4helix_02612_0001_0001__14__P
DDHAQAQLVKKLLKLWQDQGDDFYALLAVEAAANERVKKYLKKYYPEVYFLLEQVKRTLEKKRS EVCPGMDIRNNLTRLHELENCSVIEGHLQILLMFKTRPEDFRDLSFPKLIMITDYLLLFRVYGLESLKDLFPNLTVIRGSRLFFNYALVIFEMVHLKELGLYNLMNITRGSVRIEKNNELCYLATIDWSRILDSVEDNHIVLNKDDNEEC rif_ems_coilM_45_0002_000000024_0001_0001__50__F
DEDHTRRLAEELERLSRELGDEEHLCLSRELKRLAEEAIKENDRFKLELVRRSIEALLREL EVCPGMDIRNNLTRLHELENCSVIEGHLQILLMFKTRPEDFRDLSFPKLIMITDYLLLFRVYGLESLKDLFPNLTVIRGSRLFFNYALVIFEMVHLKELGLYNLMNITRGSVRIEKNNELCYLATIDWSRILDSVEDNHIVLNKDDNEEC rif_3h_hb1_47_000000009_0001_0001__26__C
SEKEREVKELLEEISRRDPRISFYLFFVYIALEAGNPELAEELIEDLIRRFGDPLLRELLELIRK EVCPGMDIRNNLTRLHELENCSVIEGHLQILLMFKTRPEDFRDLSFPKLIMITDYLLLFRVYGLESLKDLFPNLTVIRGSRLFFNYALVIFEMVHLKELGLYNLMNITRGSVRIEKNNELCYLATIDWSRILDSVEDNHIVLNKDDNEEC Motif0012_bcov_4helix_00220_0001_0001__29__Y
TEEEFRVMMLLMTLSPELNELVEELSEAMFRNDPELEKRVLKRLLELARELGDEEVVRILEKLLK EVCPGMDIRNNLTRLHELENCSVIEGHLQILLMFKTRPEDFRDLSFPKLIMITDYLLLFRVYGLESLKDLFPNLTVIRGSRLFFNYALVIFEMVHLKELGLYNLMNITRGSVRIEKNNELCYLATIDWSRILDSVEDNHIVLNKDDNEEC Motif0223_bcov_4helix_06585_0001_0001_0001__30__F
DDEVEQLKEHARKANDPELEKAVELLERVLREGDPDLYQEVHQLIFLIQFGDPRARKRAKELLER EVCPGMDIRNNLTRLHELENCSVIEGHLQILLMFKTRPEDFRDLSFPKLIMITDYLLLFRVYGLESLKDLFPNLTVIRGSRLFFNYALVIFEMVHLKELGLYNLMNITRGSVRIEKNNELCYLATIDWSRILDSVEDNHIVLNKDDNEEC pol_2c0b0b1e22dc14a353d2d92e3c086b92_0001_1_000000024_0001_0001__49__Q
DEDHTRRLAEELERLSRELGDEEHLELSRELKRLAEEAIKENDRFKLELVRRSIEALLKEL EVCPGMDIRNNLTRLHELENCSVIEGHLQILLMFKTRPEDFRDLSFPKLIMITDYLLLFRVYGLESLKDLFPNLTVIRGSRLFFNYALVIFEMVHLKELGLYNLMNITRGSVRIEKNNELCYLATIDWSRILDSVEDNHIVLNKDDNEEC rif_3h_hb1_47_000000009_0001_0001__59__K
PEVKKEAFKAFMLLMDALFLAEDPNIRKTIEELIERLEKADENDDEEELKEIIKKAKTIWKQVL EVCPGMDIRNNLTRLHELENCSVIEGHLQILLMFKTRPEDFRDLSFPKLIMITDYLLLFRVYGLESLKDLFPNLTVIRGSRLFFNYALVIFEMVHLKELGLYNLMNITRGSVRIEKNNELCYLATIDWSRILDSVEDNHIVLNKDDNEEC Motif0345_ems_3hM_540_0001_0002_0001__48__E
DPSEEAQKLVDKVKEDVKKKNDEDAEEMVKNAEELLKDAKNAQDPTMREFLVAMIKMIVKNLS EVCPGMDIRNNLTRLHELENCSVIEGHLQILLMFKTRPEDFRDLSFPKLIMITDYLLLFRVYGLESLKDLFPNLTVIRGSRLFFNYALVIFEMVHLKELGLYNLMNITRGSVRIEKNNELCYLATIDWSRILDSVEDNHIVLNKDDNEEC Motif0201_ems_3hM_2476_0001_0002_0001__31__N
DEEVDRAKELAEELGDPELAELIEELKELSKRGDPRAVEVALRAMELANRLGDPEIQEVLIKLAE EVCPGMDIRNNLTRLHELENCSVIEGHLQILLMFKTRPEDFRDLSFPKLIMITDYLLLFRVYGLESLKDLFPNLTVIRGSRLFFNYALVIFEMVHLKELGLYNLMNITRGSVRIEKNNELCYLATIDWSRILDSVEDNHIVLNKDDNEEC Motif0092_bcov_4helix_12689_0001_0002_0001__41__A
SELFELVMEAMEIANRLGDEDLMRLLVNLVEKALESPEVRELLEKLARLIIEDPEKARELVKKLK EVCPGMDIRNNLTRLHELENCSVIEGHLQILLMFKTRPEDFRDLSFPKLIMITDYLLLFRVYGLESLKDLFPNLTVIRGSRLFFNYALVIFEMVHLKELGLYNLMNITRGSVRIEKNNELCYLATIDWSRILDSVEDNHIVLNKDDNEEC Motif0375_bcov_4helix_02612_0001_0001__28__N
DDSQVKDVESKAREHKKKHPQVSFLQFFVIEVARFAKEFNDPLALKVAEELLKEVEKRAK EVCPGMDIRNNLTRLHELENCSVIEGHLQILLMFKTRPEDFRDLSFPKLIMITDYLLLFRVYGLESLKDLFPNLTVIRGSRLFFNYALVIFEMVHLKELGLYNLMNITRGSVRIEKNNELCYLATIDWSRILDSVEDNHIVLNKDDNEEC Motif0223_ems_3hC_474_0001_0001_0001__26__Q
DEVFKAAMKVLHLAFKKGDEEAMKEVQKVSELLENGQASKEQAKKILESLACRLKS EVCPGMDIRNNLTRLHELENCSVIEGHLQILLMFKTRPEDFRDLSFPKLIMITDYLLLFRVYGLESLKDLFPNLTVIRGSRLFFNYALVIFEMVHLKELGLYNLMNITRGSVRIEKNNELCYLATIDWSRILDSVEDNHIVLNKDDNEEC Motif0025_p1-16H-GBL-16H-GABBL-16H_0017_0001_0001_0002_0001_0001_0001__52__C
DDEVEQLKEIARKANDPELEKAVELLERVLREGDPDLYQEVHQLIFLILFGDPRARKRAKELLER EVCPGMDIRNNLTRLHELENCSVIEGHLQILLMFKTRPEDFRDLSFPKLIMITDYLLLFRVYGLESLKDLFPNLTVIRGSRLFFNYALVIFEMVHLKELGLYNLMNITRGSVRIEKNNELCYLATIDWSRILDSVEDNHIVLNKDDNEEC pol_2c0b0b1e22dc14a353d2d92e3c086b92_0001_1_000000024_0001_0001__10__I
SEKEREVKELLEEISRRDPRISFYLFFVLIALEAGNPELAEENIEDLIRRFGDPLLRELLELIRK EVCPGMDIRNNLTRLHELENCSVIEGHLQILLMFKTRPEDFRDLSFPKLIMITDYLLLFRVYGLESLKDLFPNLTVIRGSRLFFNYALVIFEMVHLKELGLYNLMNITRGSVRIEKNNELCYLATIDWSRILDSVEDNHIVLNKDDNEEC Motif0012_bcov_4helix_00220_0001_0001__43__N
DLEEIVREYVERTKDPIAREALELLEEIKKEDPETAKVLAEAVVDAIERNDPESLKFWLLLIKIV EVCPGMDIRNNLTRLHELENCSVIEGHLQILLMFKTRPEDFRDLSFPKLIMITDYLLLFRVYGLESLKDLFPNLTVIRGSRLFFNYALVIFEMVHLKELGLYNLMNITRGSVRIEKNNELCYLATIDWSRILDSVEDNHIVLNKDDNEEC Motif0083_bcov_4helix_00192_0001_0001__58__W
DEVFKAAFKVMELANKKGDEEAMKEVQKVAELLSNGQASKEQAKKILSSLARRLKS EVCPGMDIRNNLTRLHELENCSVIEGHLQILLMFKTRPEDFRDLSFPKLIMITDYLLLFRVYGLESLKDLFPNLTVIRGSRLFFNYALVIFEMVHLKELGLYNLMNITRGSVRIEKNNELCYLATIDWSRILDSVEDNHIVLNKDDNEEC Motif0202_p1-16H-GBL-16H-GABBL-16H_0017_0001_0001_0002_0001_0001__48__S
DLEEIVREYVERTKDPIAREALELLEEIKKEDPETAKVLAEAVVDAIERNDPCSLKFVLLLIKIV EVCPGMDIRNNLTRLHELENCSVIEGHLQILLMFKTRPEDFRDLSFPKLIMITDYLLLFRVYGLESLKDLFPNLTVIRGSRLFFNYALVIFEMVHLKELGLYNLMNITRGSVRIEKNNELCYLATIDWSRILDSVEDNHIVLNKDDNEEC Motif0083_bcov_4helix_00192_0001_0001__53__C
TEEEFRVMMLLMTLSPELNELVEELSEAMDRNDPELEKRALKRLLELARELGDEEVVRILEKLLK EVCPGMDIRNNLTRLHELENCSVIEGHLQILLMFKTRPEDFRDLSFPKLIMITDYLLLFRVYGLESLKDLFPNLTVIRGSRLFFNYALVIFEMVHLKELGLYNLMNITRGSVRIEKNNELCYLATIDWSRILDSVEDNHIVLNKDDNEEC Motif0223_bcov_4helix_06585_0001_0001_0001__40__A
DDEFREDVRRIFEFARRHNNEAAFRFLIEQSRWHARETDDEELRREIEHINRELRKLWKG EVCPGMDIRNNLTRLHELENCSVIEGHLQILLMFKTRPEDFRDLSFPKLIMITDYLLLFRVYGLESLKDLFPNLTVIRGSRLFFNYALVIFEMVHLKELGLYNLMNITRGSVRIEKNNELCYLATIDWSRILDSVEDNHIVLNKDDNEEC mot_H_HHH_eva_0065_000000013_0001_6_13_H_._3h_hb1_6197_0001_0001__28__I
TEEEFRVMMLIMTLSPELNELVEELSEAMDRNDPELEKRVLKRLLELARELGDEEVVRILEKLLK EVCPGMDIRNNLTRLHELENCSVIEGHLQILLMFKTRPEDFRDLSFPKLIMITDYLLLFRVYGLESLKDLFPNLTVIRGSRLFFNYALVIFEMVHLKELGLYNLMNITRGSVRIEKNNELCYLATIDWSRILDSVEDNHIVLNKDDNEEC Motif0223_bcov_4helix_06585_0001_0001_0001__11__I
DPSEEAQKLVDKVKEDVKKKNDEDAEEMVKIAEELLKDAKNPQDPTMREFLVAMIKMIVKNLS EVCPGMDIRNNLTRLHELENCSVIEGHLQILLMFKTRPEDFRDLSFPKLIMITDYLLLFRVYGLESLKDLFPNLTVIRGSRLFFNYALVIFEMVHLKELGLYNLMNITRGSVRIEKNNELCYLATIDWSRILDSVEDNHIVLNKDDNEEC Motif0201_ems_3hM_2476_0001_0002_0001__42__P
SEVEELVENLLKLLKDPDLREQVERLLEELRRGEVPPEEVLKFLRFFAEFLGDPEFRKKVEEVLK EVCPGMDIRNNLTRLHELENCSVIEGHLQILLMFKTRPEDFRDLSFPKLIMITDYLLLFRVYGLESLKDLFPNLTVIRGSRLFFNYALVIFEMVHLKELGLYNLMNITRGSVRIEKNNELCYLATIDWSRILDSVEDNHIVLNKDDNEEC pol_8bfbe5d1bbe295b5aa936524e44ff7b0_0001_1_000000023_0001__9__N
DDSQVKDVESKAREHKKKHWQVSFLAFFVIEVARFAKEFNDPLALKVAEELLKEVEKRAK EVCPGMDIRNNLTRLHELENCSVIEGHLQILLMFKTRPEDFRDLSFPKLIMITDYLLLFRVYGLESLKDLFPNLTVIRGSRLFFNYALVIFEMVHLKELGLYNLMNITRGSVRIEKNNELCYLATIDWSRILDSVEDNHIVLNKDDNEEC Motif0223_ems_3hC_474_0001_0001_0001__20__W
SLHEESRRLEELLRRGDPEAEKRLRELLKEALERNDEELALRIRIVLSSVLGDPHLVEKILEEVK EVCPGMDIRNNLTRLHELENCSVIEGHLQILLMFKTRPEDFRDLSFPKLIMITDYLLLFRVYGLESLKDLFPNLTVIRGSRLFFNYALVIFEMVHLKELGLYNLMNITRGSVRIEKNNELCYLATIDWSRILDSVEDNHIVLNKDDNEEC mot_H_9abadfa308aada7ec3b7866b3b500928_0001_000000003_0001_59_65_H_._886c6eb027ae3cf96a25d0dbff2e2d77_0001_0001_0001_0001__6__S
SELLERILRLLKEGNPEEAEEVARELLERTGDPRVEALVSLIEEGLRTGDPFYELFVEMILRELR EVCPGMDIRNNLTRLHELENCSVIEGHLQILLMFKTRPEDFRDLSFPKLIMITDYLLLFRVYGLESLKDLFPNLTVIRGSRLFFNYALVIFEMVHLKELGLYNLMNITRGSVRIEKNNELCYLATIDWSRILDSVEDNHIVLNKDDNEEC Motif0223_bcov_4helix_00276_0001_0001__45__G
DPSEEAQKLVDKVKEDVKKKNDEDAEEMVKIAEELLKDAKNAQDPTMREFLVAMIKMIVKNLV EVCPGMDIRNNLTRLHELENCSVIEGHLQILLMFKTRPEDFRDLSFPKLIMITDYLLLFRVYGLESLKDLFPNLTVIRGSRLFFNYALVIFEMVHLKELGLYNLMNITRGSVRIEKNNELCYLATIDWSRILDSVEDNHIVLNKDDNEEC Motif0201_ems_3hM_2476_0001_0002_0001__63__V
TEEEFRVMMLLMTLSPELNELVEELSEAMDHNDPELEKRVLKRLLELARELGDEEVVRILEKLLK EVCPGMDIRNNLTRLHELENCSVIEGHLQILLMFKTRPEDFRDLSFPKLIMITDYLLLFRVYGLESLKDLFPNLTVIRGSRLFFNYALVIFEMVHLKELGLYNLMNITRGSVRIEKNNELCYLATIDWSRILDSVEDNHIVLNKDDNEEC Motif0223_bcov_4helix_06585_0001_0001_0001__31__H
SEVEELVEELLKLLKDPDLREQVERLLEELRRGEVPPEEVLKFLRFFAEFLGDPEWRKKVEEVLK EVCPGMDIRNNLTRLHELENCSVIEGHLQILLMFKTRPEDFRDLSFPKLIMITDYLLLFRVYGLESLKDLFPNLTVIRGSRLFFNYALVIFEMVHLKELGLYNLMNITRGSVRIEKNNELCYLATIDWSRILDSVEDNHIVLNKDDNEEC pol_8bfbe5d1bbe295b5aa936524e44ff7b0_0001_1_000000023_0001__56__W
DDEFREDVRRIFEFARRHNNEAAFRFLLQQSRWHARETDDEELRREIEHINRELRKLWKG EVCPGMDIRNNLTRLHELENCSVIEGHLQILLMFKTRPEDFRDLSFPKLIMITDYLLLFRVYGLESLKDLFPNLTVIRGSRLFFNYALVIFEMVHLKELGLYNLMNITRGSVRIEKNNELCYLATIDWSRILDSVEDNHIVLNKDDNEEC mot_H_HHH_eva_0065_000000013_0001_6_13_H_._3h_hb1_6197_0001_0001__29__Q
DDHAQAQLVKKLLKLWQDQGDDFYALLAVEAAANERVKKYLKKYYPEVYTLLEQVKRTLEKPRS EVCPGMDIRNNLTRLHELENCSVIEGHLQILLMFKTRPEDFRDLSFPKLIMITDYLLLFRVYGLESLKDLFPNLTVIRGSRLFFNYALVIFEMVHLKELGLYNLMNITRGSVRIEKNNELCYLATIDWSRILDSVEDNHIVLNKDDNEEC rif_ems_coilM_45_0002_000000024_0001_0001__62__P
NEKEKMDAQFLLWFAKVMLDNISDDDKRKKAQSLVEKARKLDIPEEAKKVYKIVATILERDQK EVCPGMDIRNNLTRLHELENCSVIEGHLQILLMFKTRPEDFRDLSFPKLIMITDYLLLFRVYGLESLKDLFPNLTVIRGSRLFFNYALVIFEMVHLKELGLYNLMNITRGSVRIEKNNELCYLATIDWSRILDSVEDNHIVLNKDDNEEC Motif0290_ems_3hC_617_0002_0001_0003_0001__19__L
DEVFKAAFKVMELANKKGDEEAMKEVQKVAELLSNGQASKEQAKKILESWARRLKS EVCPGMDIRNNLTRLHELENCSVIEGHLQILLMFKTRPEDFRDLSFPKLIMITDYLLLFRVYGLESLKDLFPNLTVIRGSRLFFNYALVIFEMVHLKELGLYNLMNITRGSVRIEKNNELCYLATIDWSRILDSVEDNHIVLNKDDNEEC Motif0202_p1-16H-GBL-16H-GABBL-16H_0017_0001_0001_0002_0001_0001__50__W
DDSQVKDVESKAREHKKKHPQVSFLASFVIEVARFAKEFNDPLALKVAEELLKEVEKRAK EVCPGMDIRNNLTRLHELENCSVIEGHLQILLMFKTRPEDFRDLSFPKLIMITDYLLLFRVYGLESLKDLFPNLTVIRGSRLFFNYALVIFEMVHLKELGLYNLMNITRGSVRIEKNNELCYLATIDWSRILDSVEDNHIVLNKDDNEEC Motif0223_ems_3hC_474_0001_0001_0001__27__S
DPFTAMELVARVFTLAMEKNDEELQKEAETLMEIVLEAAKNNDEEKVKEVIKRAKELLSKS EVCPGMDIRNNLTRLHELENCSVIEGHLQILLMFKTRPEDFRDLSFPKLIMITDYLLLFRVYGLESLKDLFPNLTVIRGSRLFFNYALVIFEMVHLKELGLYNLMNITRGSVRIEKNNELCYLATIDWSRILDSVEDNHIVLNKDDNEEC Motif0029_ems_3hC_897_0001_0001_0002_0001__14__T
DEECDRAKELAEELGDPELAELIEELKELSKRGDPRAVEVVLRAMELANRLGDPEIQEVLIKLAE EVCPGMDIRNNLTRLHELENCSVIEGHLQILLMFKTRPEDFRDLSFPKLIMITDYLLLFRVYGLESLKDLFPNLTVIRGSRLFFNYALVIFEMVHLKELGLYNLMNITRGSVRIEKNNELCYLATIDWSRILDSVEDNHIVLNKDDNEEC Motif0092_bcov_4helix_12689_0001_0002_0001__4__C
DEDHTRRLAEELERLSRELGGEEHLELSRELKRLAEEAIKENDRFKLELVRRSIEALLREL EVCPGMDIRNNLTRLHELENCSVIEGHLQILLMFKTRPEDFRDLSFPKLIMITDYLLLFRVYGLESLKDLFPNLTVIRGSRLFFNYALVIFEMVHLKELGLYNLMNITRGSVRIEKNNELCYLATIDWSRILDSVEDNHIVLNKDDNEEC rif_3h_hb1_47_000000009_0001_0001__21__G
DIEEIVREYVERTKDPIAREALELLEEIKKEDPETAKVLAEAVVDAIERNDPESLKFVLLLIKIV EVCPGMDIRNNLTRLHELENCSVIEGHLQILLMFKTRPEDFRDLSFPKLIMITDYLLLFRVYGLESLKDLFPNLTVIRGSRLFFNYALVIFEMVHLKELGLYNLMNITRGSVRIEKNNELCYLATIDWSRILDSVEDNHIVLNKDDNEEC Motif0083_bcov_4helix_00192_0001_0001__2__I
SELFELVMEAMEIANRLGDEHLMRLLVELVEKALESPEVRELLEKLARLIIEDPEKARELVKKLK EVCPGMDIRNNLTRLHELENCSVIEGHLQILLMFKTRPEDFRDLSFPKLIMITDYLLLFRVYGLESLKDLFPNLTVIRGSRLFFNYALVIFEMVHLKELGLYNLMNITRGSVRIEKNNELCYLATIDWSRILDSVEDNHIVLNKDDNEEC Motif0375_bcov_4helix_02612_0001_0001__21__H
KEEVNNQAFKLVMEAMELANSSDPNNRTKAKEVIKEAKKLAKEVNNPEVEMSVRRVEESIKKAG EVCPGMDIRNNLTRLHELENCSVIEGHLQILLMFKTRPEDFRDLSFPKLIMITDYLLLFRVYGLESLKDLFPNLTVIRGSRLFFNYALVIFEMVHLKELGLYNLMNITRGSVRIEKNNELCYLATIDWSRILDSVEDNHIVLNKDDNEEC Motif0290_ems_3hC_618_0001_0002_0001__33__V
MPSEEAQKLVDKVKEDVKKKNDEDAEEMVKIAEELLKDAKNAQDPTMREFLVAMIKMIVKNLS EVCPGMDIRNNLTRLHELENCSVIEGHLQILLMFKTRPEDFRDLSFPKLIMITDYLLLFRVYGLESLKDLFPNLTVIRGSRLFFNYALVIFEMVHLKELGLYNLMNITRGSVRIEKNNELCYLATIDWSRILDSVEDNHIVLNKDDNEEC Motif0201_ems_3hM_2476_0001_0002_0001__1__M
DDSQVKDVESKAREHKKKHPQVSFLAFFVIEVARFAKEFNDPLALKVLEELLKEVEKRAK EVCPGMDIRNNLTRLHELENCSVIEGHLQILLMFKTRPEDFRDLSFPKLIMITDYLLLFRVYGLESLKDLFPNLTVIRGSRLFFNYALVIFEMVHLKELGLYNLMNITRGSVRIEKNNELCYLATIDWSRILDSVEDNHIVLNKDDNEEC Motif0223_ems_3hC_474_0001_0001_0001__48__L
DDHAQASLVKKLLKLWQDQGDDFYALLAVEAAANERVKKYLKKYYPEVYTLLEQVKRTLEKKRS EVCPGMDIRNNLTRLHELENCSVIEGHLQILLMFKTRPEDFRDLSFPKLIMITDYLLLFRVYGLESLKDLFPNLTVIRGSRLFFNYALVIFEMVHLKELGLYNLMNITRGSVRIEKNNELCYLATIDWSRILDSVEDNHIVLNKDDNEEC rif_ems_coilM_45_0002_000000024_0001_0001__7__S
SEVEELVEELLKLLKDPDLREQVERLLEELRRGEVPPEEVGKFLRFFAEFLGDPEFRKKVEEVLK EVCPGMDIRNNLTRLHELENCSVIEGHLQILLMFKTRPEDFRDLSFPKLIMITDYLLLFRVYGLESLKDLFPNLTVIRGSRLFFNYALVIFEMVHLKELGLYNLMNITRGSVRIEKNNELCYLATIDWSRILDSVEDNHIVLNKDDNEEC pol_8bfbe5d1bbe295b5aa936524e44ff7b0_0001_1_000000023_0001__41__G
NEKEKMDAQFLLWFAKVMADNISDDDKRKKAQSLVEKARKLDIPEEAKKVYKIVAIILERDQK EVCPGMDIRNNLTRLHELENCSVIEGHLQILLMFKTRPEDFRDLSFPKLIMITDYLLLFRVYGLESLKDLFPNLTVIRGSRLFFNYALVIFEMVHLKELGLYNLMNITRGSVRIEKNNELCYLATIDWSRILDSVEDNHIVLNKDDNEEC Motif0290_ems_3hC_617_0002_0001_0003_0001__56__I
SELLERILRLLKEGNPEEAEEVAGELLERTGDPRVEALVSLIEELLRTGDPFYELFVEMILRELR EVCPGMDIRNNLTRLHELENCSVIEGHLQILLMFKTRPEDFRDLSFPKLIMITDYLLLFRVYGLESLKDLFPNLTVIRGSRLFFNYALVIFEMVHLKELGLYNLMNITRGSVRIEKNNELCYLATIDWSRILDSVEDNHIVLNKDDNEEC Motif0223_bcov_4helix_00276_0001_0001__24__G
DLEEIVREYVERTKDPIAREALELLEEIKKEDPETAKVLAEAVVDAIERNDEESLKFVLLLIKIV EVCPGMDIRNNLTRLHELENCSVIEGHLQILLMFKTRPEDFRDLSFPKLIMITDYLLLFRVYGLESLKDLFPNLTVIRGSRLFFNYALVIFEMVHLKELGLYNLMNITRGSVRIEKNNELCYLATIDWSRILDSVEDNHIVLNKDDNEEC Motif0083_bcov_4helix_00192_0001_0001__52__E
NEKEKMDAQFLLWFPKVMADNISDDDKRKKAQSLVEKARKLDIPEEAKKVYKIVATILERDQK EVCPGMDIRNNLTRLHELENCSVIEGHLQILLMFKTRPEDFRDLSFPKLIMITDYLLLFRVYGLESLKDLFPNLTVIRGSRLFFNYALVIFEMVHLKELGLYNLMNITRGSVRIEKNNELCYLATIDWSRILDSVEDNHIVLNKDDNEEC Motif0290_ems_3hC_617_0002_0001_0003_0001__15__P
DDHAQAQLVKKLLKLWQDQGDDFYALLAVEAAANERVKKYLKKYYWEVYTLLEQVKRTLEKKRS EVCPGMDIRNNLTRLHELENCSVIEGHLQILLMFKTRPEDFRDLSFPKLIMITDYLLLFRVYGLESLKDLFPNLTVIRGSRLFFNYALVIFEMVHLKELGLYNLMNITRGSVRIEKNNELCYLATIDWSRILDSVEDNHIVLNKDDNEEC rif_ems_coilM_45_0002_000000024_0001_0001__46__W
DEDHTRRLAEELERLSRELGDEEHLELSRELKRLAEEAIKENDRFKLELVRRSIEALLRER EVCPGMDIRNNLTRLHELENCSVIEGHLQILLMFKTRPEDFRDLSFPKLIMITDYLLLFRVYGLESLKDLFPNLTVIRGSRLFFNYALVIFEMVHLKELGLYNLMNITRGSVRIEKNNELCYLATIDWSRILDSVEDNHIVLNKDDNEEC rif_3h_hb1_47_000000009_0001_0001__61__R
DEDHTRRLAEELERLSRELGDEEHLELSRELKRLAEEAIKENDRFKLELVGRSIEALLREL EVCPGMDIRNNLTRLHELENCSVIEGHLQILLMFKTRPEDFRDLSFPKLIMITDYLLLFRVYGLESLKDLFPNLTVIRGSRLFFNYALVIFEMVHLKELGLYNLMNITRGSVRIEKNNELCYLATIDWSRILDSVEDNHIVLNKDDNEEC rif_3h_hb1_47_000000009_0001_0001__51__G
KEEVNNQAFKLVMEAMELANSSDPNNRTKAKELIKEAKKLAKEVNNPEVEMLVRRVEESIKKAG EVCPGMDIRNNLTRLHELENCSVIEGHLQILLMFKTRPEDFRDLSFPKLIMITDYLLLFRVYGLESLKDLFPNLTVIRGSRLFFNYALVIFEMVHLKELGLYNLMNITRGSVRIEKNNELCYLATIDWSRILDSVEDNHIVLNKDDNEEC Motif0290_ems_3hC_618_0001_0002_0001__52__L
DDEVEQLKEWARKANDPELEKAVELLERVLREGDPDLYQEVHQLIFLILFGDPRARKRAKELLER EVCPGMDIRNNLTRLHELENCSVIEGHLQILLMFKTRPEDFRDLSFPKLIMITDYLLLFRVYGLESLKDLFPNLTVIRGSRLFFNYALVIFEMVHLKELGLYNLMNITRGSVRIEKNNELCYLATIDWSRILDSVEDNHIVLNKDDNEEC pol_2c0b0b1e22dc14a353d2d92e3c086b92_0001_1_000000024_0001_0001__10__W
SEVEELVEELLKLLKDPDLREQVERFLEELRRGEVPPEEVLKFLRFFAEFLGDPEFRKKVEEVLK EVCPGMDIRNNLTRLHELENCSVIEGHLQILLMFKTRPEDFRDLSFPKLIMITDYLLLFRVYGLESLKDLFPNLTVIRGSRLFFNYALVIFEMVHLKELGLYNLMNITRGSVRIEKNNELCYLATIDWSRILDSVEDNHIVLNKDDNEEC pol_8bfbe5d1bbe295b5aa936524e44ff7b0_0001_1_000000023_0001__26__F
DLEEIVREYVERTKDPIAREALELYEEIKKEDPETAKVLAEAVVDAIERNDPESLKFVLLLIKIV EVCPGMDIRNNLTRLHELENCSVIEGHLQILLMFKTRPEDFRDLSFPKLIMITDYLLLFRVYGLESLKDLFPNLTVIRGSRLFFNYALVIFEMVHLKELGLYNLMNITRGSVRIEKNNELCYLATIDWSRILDSVEDNHIVLNKDDNEEC Motif0083_bcov_4helix_00192_0001_0001__25__Y
SEKEREVKELLEEILRRDPRISFYLFFVLIALEAGNPELAEELIEDLIRRFGDPLLRELLELIRK EVCPGMDIRNNLTRLHELENCSVIEGHLQILLMFKTRPEDFRDLSFPKLIMITDYLLLFRVYGLESLKDLFPNLTVIRGSRLFFNYALVIFEMVHLKELGLYNLMNITRGSVRIEKNNELCYLATIDWSRILDSVEDNHIVLNKDDNEEC Motif0012_bcov_4helix_00220_0001_0001__15__L
DDEVEQLKEHARKANDPELEKAVELLERVLREGDPDLYMEVHQLIFLILFGDPRARKRAKELLER EVCPGMDIRNNLTRLHELENCSVIEGHLQILLMFKTRPEDFRDLSFPKLIMITDYLLLFRVYGLESLKDLFPNLTVIRGSRLFFNYALVIFEMVHLKELGLYNLMNITRGSVRIEKNNELCYLATIDWSRILDSVEDNHIVLNKDDNEEC pol_2c0b0b1e22dc14a353d2d92e3c086b92_0001_1_000000024_0001_0001__39__M
TEEEFRVMMLLMTLSKELNELVEELSEAMDRNDPELEKRVLKRLLELARELGDEEVVRILEKLLK EVCPGMDIRNNLTRLHELENCSVIEGHLQILLMFKTRPEDFRDLSFPKLIMITDYLLLFRVYGLESLKDLFPNLTVIRGSRLFFNYALVIFEMVHLKELGLYNLMNITRGSVRIEKNNELCYLATIDWSRILDSVEDNHIVLNKDDNEEC Motif0223_bcov_4helix_06585_0001_0001_0001__16__K
KEEVNNQAFKLVMEAMELANSSDPNNRTKAKELIKEAKKLAKEVNNPEVEQSVRRVEESIKKAG EVCPGMDIRNNLTRLHELENCSVIEGHLQILLMFKTRPEDFRDLSFPKLIMITDYLLLFRVYGLESLKDLFPNLTVIRGSRLFFNYALVIFEMVHLKELGLYNLMNITRGSVRIEKNNELCYLATIDWSRILDSVEDNHIVLNKDDNEEC Motif0290_ems_3hC_618_0001_0002_0001__51__Q
SLHEELRRREELLRRGDPEAEKRLRELLKEALERNDEELALRIRIVLSSVLGDPHLVEKILEEVK EVCPGMDIRNNLTRLHELENCSVIEGHLQILLMFKTRPEDFRDLSFPKLIMITDYLLLFRVYGLESLKDLFPNLTVIRGSRLFFNYALVIFEMVHLKELGLYNLMNITRGSVRIEKNNELCYLATIDWSRILDSVEDNHIVLNKDDNEEC mot_H_9abadfa308aada7ec3b7866b3b500928_0001_000000003_0001_59_65_H_._886c6eb027ae3cf96a25d0dbff2e2d77_0001_0001_0001_0001__9__R
NEKEKMDAQFLLWFAKVMADNISDDDKRKKAQSLVEKARKLDIPEEAKKVYKFVATILERDQK EVCPGMDIRNNLTRLHELENCSVIEGHLQILLMFKTRPEDFRDLSFPKLIMITDYLLLFRVYGLESLKDLFPNLTVIRGSRLFFNYALVIFEMVHLKELGLYNLMNITRGSVRIEKNNELCYLATIDWSRILDSVEDNHIVLNKDDNEEC Motif0290_ems_3hC_617_0002_0001_0003_0001__53__F
DDEVEQLKEHARKANDPELEKAVELLERVLREGDPDLYQEVAQLIFLILFGDPRARKRAKELLER EVCPGMDIRNNLTRLHELENCSVIEGHLQILLMFKTRPEDFRDLSFPKLIMITDYLLLFRVYGLESLKDLFPNLTVIRGSRLFFNYALVIFEMVHLKELGLYNLMNITRGSVRIEKNNELCYLATIDWSRILDSVEDNHIVLNKDDNEEC pol_2c0b0b1e22dc14a353d2d92e3c086b92_0001_1_000000024_0001_0001__42__A
PEVKKEAFKAFMLLMDALFLAEDPNIRKTIEELIERLEKADENDPEEKLKEIIKKAKTIWKQVL EVCPGMDIRNNLTRLHELENCSVIEGHLQILLMFKTRPEDFRDLSFPKLIMITDYLLLFRVYGLESLKDLFPNLTVIRGSRLFFNYALVIFEMVHLKELGLYNLMNITRGSVRIEKNNELCYLATIDWSRILDSVEDNHIVLNKDDNEEC Motif0345_ems_3hM_540_0001_0002_0001__45__P
SELLERILRLLKEGNPESAEEVARELLERTGDPRVEALVSLIEELLRTGDPFYELFVEMILRELR EVCPGMDIRNNLTRLHELENCSVIEGHLQILLMFKTRPEDFRDLSFPKLIMITDYLLLFRVYGLESLKDLFPNLTVIRGSRLFFNYALVIFEMVHLKELGLYNLMNITRGSVRIEKNNELCYLATIDWSRILDSVEDNHIVLNKDDNEEC Motif0223_bcov_4helix_00276_0001_0001__18__S
DPSEEAQKLHDKVKEDVKKKNDEDAEEMVKIAEELLKDAKNAQDPTMREFLVAMIKMIVKNLS EVCPGMDIRNNLTRLHELENCSVIEGHLQILLMFKTRPEDFRDLSFPKLIMITDYLLLFRVYGLESLKDLFPNLTVIRGSRLFFNYALVIFEMVHLKELGLYNLMNITRGSVRIEKNNELCYLATIDWSRILDSVEDNHIVLNKDDNEEC Motif0201_ems_3hM_2476_0001_0002_0001__10__H
SELLERILRLLKEGNPEEAEEVARELLERTGDPRVEALVSLIEELLMTGDPFYELFVEMILRELR EVCPGMDIRNNLTRLHELENCSVIEGHLQILLMFKTRPEDFRDLSFPKLIMITDYLLLFRVYGLESLKDLFPNLTVIRGSRLFFNYALVIFEMVHLKELGLYNLMNITRGSVRIEKNNELCYLATIDWSRILDSVEDNHIVLNKDDNEEC Motif0223_bcov_4helix_00276_0001_0001__47__M
SELFELVMEAMEIANRLGDEDLMRLLVELVEKALESPEVRELLEKVARLIIEDPEKARELVKKLK EVCPGMDIRNNLTRLHELENCSVIEGHLQILLMFKTRPEDFRDLSFPKLIMITDYLLLFRVYGLESLKDLFPNLTVIRGSRLFFNYALVIFEMVHLKELGLYNLMNITRGSVRIEKNNELCYLATIDWSRILDSVEDNHIVLNKDDNEEC Motif0375_bcov_4helix_02612_0001_0001__46__V
SLHEELRRLEELLRRGDPEAEKRQRELLKEALERNDEELALRIRIVLSSVLGDPHLVEKILEEVK EVCPGMDIRNNLTRLHELENCSVIEGHLQILLMFKTRPEDFRDLSFPKLIMITDYLLLFRVYGLESLKDLFPNLTVIRGSRLFFNYALVIFEMVHLKELGLYNLMNITRGSVRIEKNNELCYLATIDWSRILDSVEDNHIVLNKDDNEEC mot_H_9abadfa308aada7ec3b7866b3b500928_0001_000000003_0001_59_65_H_._886c6eb027ae3cf96a25d0dbff2e2d77_0001_0001_0001_0001__24__Q
DEDHTRRLAEELERLSRELGDEEHLELSRELKRLAEEAIKENDRFKLELVRRMIEALLREL EVCPGMDIRNNLTRLHELENCSVIEGHLQILLMFKTRPEDFRDLSFPKLIMITDYLLLFRVYGLESLKDLFPNLTVIRGSRLFFNYALVIFEMVHLKELGLYNLMNITRGSVRIEKNNELCYLATIDWSRILDSVEDNHIVLNKDDNEEC rif_3h_hb1_47_000000009_0001_0001__53__M
DDSQVKDVESKAREHKKKHPQVSFLAFFVIEVARFAKEFNDPLALKVAEELLKEVEKRAR EVCPGMDIRNNLTRLHELENCSVIEGHLQILLMFKTRPEDFRDLSFPKLIMITDYLLLFRVYGLESLKDLFPNLTVIRGSRLFFNYALVIFEMVHLKELGLYNLMNITRGSVRIEKNNELCYLATIDWSRILDSVEDNHIVLNKDDNEEC Motif0223_ems_3hC_474_0001_0001_0001__60__R
PEVKKEAFKAFMLLMDALFLCEDPNIRKTIEELIERLEKADENDDEEKLKEIIKKAKTIWKQVL EVCPGMDIRNNLTRLHELENCSVIEGHLQILLMFKTRPEDFRDLSFPKLIMITDYLLLFRVYGLESLKDLFPNLTVIRGSRLFFNYALVIFEMVHLKELGLYNLMNITRGSVRIEKNNELCYLATIDWSRILDSVEDNHIVLNKDDNEEC Motif0345_ems_3hM_540_0001_0002_0001__21__C
DEVFKAAFKVMELANKKGDEEAMKEVQKVAELLSNGQASKEQADKILESLARRLKS EVCPGMDIRNNLTRLHELENCSVIEGHLQILLMFKTRPEDFRDLSFPKLIMITDYLLLFRVYGLESLKDLFPNLTVIRGSRLFFNYALVIFEMVHLKELGLYNLMNITRGSVRIEKNNELCYLATIDWSRILDSVEDNHIVLNKDDNEEC Motif0202_p1-16H-GBL-16H-GABBL-16H_0017_0001_0001_0002_0001_0001__44__D
DDEFREDVRRIFEFARRHNNEAAFRFLLEQSRWHARETLDEELRREIEHINRELRKLWKG EVCPGMDIRNNLTRLHELENCSVIEGHLQILLMFKTRPEDFRDLSFPKLIMITDYLLLFRVYGLESLKDLFPNLTVIRGSRLFFNYALVIFEMVHLKELGLYNLMNITRGSVRIEKNNELCYLATIDWSRILDSVEDNHIVLNKDDNEEC mot_H_HHH_eva_0065_000000013_0001_6_13_H_._3h_hb1_6197_0001_0001__39__L
NEKEKMDSQFLLWFAKVMADNISDDDKRKKAQSLVEKARKLDIPEEAKKVYKIVATILERDQK EVCPGMDIRNNLTRLHELENCSVIEGHLQILLMFKTRPEDFRDLSFPKLIMITDYLLLFRVYGLESLKDLFPNLTVIRGSRLFFNYALVIFEMVHLKELGLYNLMNITRGSVRIEKNNELCYLATIDWSRILDSVEDNHIVLNKDDNEEC Motif0290_ems_3hC_617_0002_0001_0003_0001__8__S
DDEVEQLKEHARKANDPELEKAVELLERVLREGDPDLYQEVHQLIFLILFGDPDARKRAKELLER EVCPGMDIRNNLTRLHELENCSVIEGHLQILLMFKTRPEDFRDLSFPKLIMITDYLLLFRVYGLESLKDLFPNLTVIRGSRLFFNYALVIFEMVHLKELGLYNLMNITRGSVRIEKNNELCYLATIDWSRILDSVEDNHIVLNKDDNEEC pol_2c0b0b1e22dc14a353d2d92e3c086b92_0001_1_000000024_0001_0001__54__D
NEKEKMDAQFLLWFAKVMADFISDDDKRKKAQSLVEKARKLDIPEEAKKVYKIVATILERDQK EVCPGMDIRNNLTRLHELENCSVIEGHLQILLMFKTRPEDFRDLSFPKLIMITDYLLLFRVYGLESLKDLFPNLTVIRGSRLFFNYALVIFEMVHLKELGLYNLMNITRGSVRIEKNNELCYLATIDWSRILDSVEDNHIVLNKDDNEEC Motif0290_ems_3hC_617_0002_0001_0003_0001__21__F
DEDHTRRLAEELERLSRELGDEEHLELSRELKRLAEEAIKENDRFKLKLVRRSIEALLREL EVCPGMDIRNNLTRLHELENCSVIEGHLQILLMFKTRPEDFRDLSFPKLIMITDYLLLFRVYGLESLKDLFPNLTVIRGSRLFFNYALVIFEMVHLKELGLYNLMNITRGSVRIEKNNELCYLATIDWSRILDSVEDNHIVLNKDDNEEC rif_3h_hb1_47_000000009_0001_0001__48__K
SLHEELRRLEELLRRGDPEAEKRLRELLKEALERNDEELALRIRIVLSSWLGDPHLVEKILEEVK EVCPGMDIRNNLTRLHELENCSVIEGHLQILLMFKTRPEDFRDLSFPKLIMITDYLLLFRVYGLESLKDLFPNLTVIRGSRLFFNYALVIFEMVHLKELGLYNLMNITRGSVRIEKNNELCYLATIDWSRILDSVEDNHIVLNKDDNEEC mot_H_9abadfa308aada7ec3b7866b3b500928_0001_000000003_0001_59_65_H_._886c6eb027ae3cf96a25d0dbff2e2d77_0001_0001_0001_0001__50__W
KEEVNNQAFKLVMEAMELANSSDPNNRTKAKELIKEAKKLAKEVNNPEVEMSVRRVEESIKKQG EVCPGMDIRNNLTRLHELENCSVIEGHLQILLMFKTRPEDFRDLSFPKLIMITDYLLLFRVYGLESLKDLFPNLTVIRGSRLFFNYALVIFEMVHLKELGLYNLMNITRGSVRIEKNNELCYLATIDWSRILDSVEDNHIVLNKDDNEEC Motif0290_ems_3hC_618_0001_0002_0001__63__Q
NEKEKMDAQRLLWFAKVMADNISDDDKRKKAQSLVEKARKLDIPEEAKKVYKIVATILERDQK EVCPGMDIRNNLTRLHELENCSVIEGHLQILLMFKTRPEDFRDLSFPKLIMITDYLLLFRVYGLESLKDLFPNLTVIRGSRLFFNYALVIFEMVHLKELGLYNLMNITRGSVRIEKNNELCYLATIDWSRILDSVEDNHIVLNKDDNEEC Motif0290_ems_3hC_617_0002_0001_0003_0001__10__R
SELLERILRLLKEGNPEEAEEVARELLERTGDPRVEALNSLIEELLRTGDPFYELFVEMILRELR EVCPGMDIRNNLTRLHELENCSVIEGHLQILLMFKTRPEDFRDLSFPKLIMITDYLLLFRVYGLESLKDLFPNLTVIRGSRLFFNYALVIFEMVHLKELGLYNLMNITRGSVRIEKNNELCYLATIDWSRILDSVEDNHIVLNKDDNEEC Motif0223_bcov_4helix_00276_0001_0001__39__N
DEVFKAAMKVLHLAFKKGDIEAMKEVQKVSELLENGQASKEQAKKILESLARRLKS EVCPGMDIRNNLTRLHELENCSVIEGHLQILLMFKTRPEDFRDLSFPKLIMITDYLLLFRVYGLESLKDLFPNLTVIRGSRLFFNYALVIFEMVHLKELGLYNLMNITRGSVRIEKNNELCYLATIDWSRILDSVEDNHIVLNKDDNEEC Motif0025_p1-16H-GBL-16H-GABBL-16H_0017_0001_0001_0002_0001_0001_0001__20__I
SELFELVMEAMEIANRLGMEDLMRLLVELVEKALESPEVRELLEKLARLIIEDPEKARELVKKLK EVCPGMDIRNNLTRLHELENCSVIEGHLQILLMFKTRPEDFRDLSFPKLIMITDYLLLFRVYGLESLKDLFPNLTVIRGSRLFFNYALVIFEMVHLKELGLYNLMNITRGSVRIEKNNELCYLATIDWSRILDSVEDNHIVLNKDDNEEC Motif0375_bcov_4helix_02612_0001_0001__19__M
DDEVEQLKEHARKANDPELEKAVELLERVLREGDPDLYQEVHQLIFLILFGSPRARKRAKELLER EVCPGMDIRNNLTRLHELENCSVIEGHLQILLMFKTRPEDFRDLSFPKLIMITDYLLLFRVYGLESLKDLFPNLTVIRGSRLFFNYALVIFEMVHLKELGLYNLMNITRGSVRIEKNNELCYLATIDWSRILDSVEDNHIVLNKDDNEEC pol_2c0b0b1e22dc14a353d2d92e3c086b92_0001_1_000000024_0001_0001__52__S
DDEFREDVRRIFEFARRHNNEAAFRFLLEQSRWHARETDDEELVREIEHINRELRKLWKG EVCPGMDIRNNLTRLHELENCSVIEGHLQILLMFKTRPEDFRDLSFPKLIMITDYLLLFRVYGLESLKDLFPNLTVIRGSRLFFNYALVIFEMVHLKELGLYNLMNITRGSVRIEKNNELCYLATIDWSRILDSVEDNHIVLNKDDNEEC mot_H_HHH_eva_0065_000000013_0001_6_13_H_._3h_hb1_6197_0001_0001__44__V
SLHEELRRLEELLRRGDPEAEKRWRELLKEALERNDEELALRIRIVLSSVLGDPHLVEKILEEVK EVCPGMDIRNNLTRLHELENCSVIEGHLQILLMFKTRPEDFRDLSFPKLIMITDYLLLFRVYGLESLKDLFPNLTVIRGSRLFFNYALVIFEMVHLKELGLYNLMNITRGSVRIEKNNELCYLATIDWSRILDSVEDNHIVLNKDDNEEC mot_H_9abadfa308aada7ec3b7866b3b500928_0001_000000003_0001_59_65_H_._886c6eb027ae3cf96a25d0dbff2e2d77_0001_0001_0001_0001__24__W
SELFELVMEAMEIANRLGDEDLMRLLVELVEKALESPEVRELLEKLARLLIEDPEKARELVKKLK EVCPGMDIRNNLTRLHELENCSVIEGHLQILLMFKTRPEDFRDLSFPKLIMITDYLLLFRVYGLESLKDLFPNLTVIRGSRLFFNYALVIFEMVHLKELGLYNLMNITRGSVRIEKNNELCYLATIDWSRILDSVEDNHIVLNKDDNEEC Motif0375_bcov_4helix_02612_0001_0001__50__L
DEVFKAAFKVMELANKKGDEEAMKEVQCVAELLSNGQASKEQAKKILESLARRLKS EVCPGMDIRNNLTRLHELENCSVIEGHLQILLMFKTRPEDFRDLSFPKLIMITDYLLLFRVYGLESLKDLFPNLTVIRGSRLFFNYALVIFEMVHLKELGLYNLMNITRGSVRIEKNNELCYLATIDWSRILDSVEDNHIVLNKDDNEEC Motif0202_p1-16H-GBL-16H-GABBL-16H_0017_0001_0001_0002_0001_0001__28__C
SEDEKLEELLRRLGVPPELIELIKKVLKELSKRDEERSRTLREVLEELLREGNKRAVTLSVRLAH EVCPGMDIRNNLTRLHELENCSVIEGHLQILLMFKTRPEDFRDLSFPKLIMITDYLLLFRVYGLESLKDLFPNLTVIRGSRLFFNYALVIFEMVHLKELGLYNLMNITRGSVRIEKNNELCYLATIDWSRILDSVEDNHIVLNKDDNEEC rif_2f47104a8f605bfff094780ec55b422f_0001_000000022_0001_0001__58__T
DDSQVKDVESKAREHKKKHPQISFLAFFVIEVARFAKEFNDPLALKVAEELLKEVEKRAK EVCPGMDIRNNLTRLHELENCSVIEGHLQILLMFKTRPEDFRDLSFPKLIMITDYLLLFRVYGLESLKDLFPNLTVIRGSRLFFNYALVIFEMVHLKELGLYNLMNITRGSVRIEKNNELCYLATIDWSRILDSVEDNHIVLNKDDNEEC Motif0223_ems_3hC_474_0001_0001_0001__22__I
DDEVEQLKEHARKANDPELEKAVELLERVLGEGDPDLYQEVHQLIFLILFGDPRARKRAKELLER EVCPGMDIRNNLTRLHELENCSVIEGHLQILLMFKTRPEDFRDLSFPKLIMITDYLLLFRVYGLESLKDLFPNLTVIRGSRLFFNYALVIFEMVHLKELGLYNLMNITRGSVRIEKNNELCYLATIDWSRILDSVEDNHIVLNKDDNEEC pol_2c0b0b1e22dc14a353d2d92e3c086b92_0001_1_000000024_0001_0001__31__G
PEVKKEAFKAFMLLMDALFLAEDPFIRKTIEELIERLEKADENDDEEKLKEIIKKAKTIWKQVL EVCPGMDIRNNLTRLHELENCSVIEGHLQILLMFKTRPEDFRDLSFPKLIMITDYLLLFRVYGLESLKDLFPNLTVIRGSRLFFNYALVIFEMVHLKELGLYNLMNITRGSVRIEKNNELCYLATIDWSRILDSVEDNHIVLNKDDNEEC Motif0345_ems_3hM_540_0001_0002_0001__25__F
SELLERILRLLKEGNPEEAEEVARELLERTGDPRVEASVSLIEELLRTGDPFYELFVEMILRELR EVCPGMDIRNNLTRLHELENCSVIEGHLQILLMFKTRPEDFRDLSFPKLIMITDYLLLFRVYGLESLKDLFPNLTVIRGSRLFFNYALVIFEMVHLKELGLYNLMNITRGSVRIEKNNELCYLATIDWSRILDSVEDNHIVLNKDDNEEC Motif0223_bcov_4helix_00276_0001_0001__38__S
SEDEKLEELLRRLGVPPELIELIKYVLKELSKRDEERSRTLREVLEELLREGNKRAVRLSVRLAH EVCPGMDIRNNLTRLHELENCSVIEGHLQILLMFKTRPEDFRDLSFPKLIMITDYLLLFRVYGLESLKDLFPNLTVIRGSRLFFNYALVIFEMVHLKELGLYNLMNITRGSVRIEKNNELCYLATIDWSRILDSVEDNHIVLNKDDNEEC rif_2f47104a8f605bfff094780ec55b422f_0001_000000022_0001_0001__25__Y
NEKMKMDAQFLLWFAKVMADNISDDDKRKKAQSLVEKARKLDIPEEAKKVYKIVATILERDQK EVCPGMDIRNNLTRLHELENCSVIEGHLQILLMFKTRPEDFRDLSFPKLIMITDYLLLFRVYGLESLKDLFPNLTVIRGSRLFFNYALVIFEMVHLKELGLYNLMNITRGSVRIEKNNELCYLATIDWSRILDSVEDNHIVLNKDDNEEC Motif0290_ems_3hC_617_0002_0001_0003_0001__4__M
DEVFKAAFKVMELANKKSDEEAMKEVQKVAELLSNGQASKEQAKKILESLARRLKS EVCPGMDIRNNLTRLHELENCSVIEGHLQILLMFKTRPEDFRDLSFPKLIMITDYLLLFRVYGLESLKDLFPNLTVIRGSRLFFNYALVIFEMVHLKELGLYNLMNITRGSVRIEKNNELCYLATIDWSRILDSVEDNHIVLNKDDNEEC Motif0202_p1-16H-GBL-16H-GABBL-16H_0017_0001_0001_0002_0001_0001__18__S
NEKEKMDAQFLLWFAKVMADNISDDDKRKKAQSLVEKARKLDIPECAKKVYKIVATILERDQK EVCPGMDIRNNLTRLHELENCSVIEGHLQILLMFKTRPEDFRDLSFPKLIMITDYLLLFRVYGLESLKDLFPNLTVIRGSRLFFNYALVIFEMVHLKELGLYNLMNITRGSVRIEKNNELCYLATIDWSRILDSVEDNHIVLNKDDNEEC Motif0290_ems_3hC_617_0002_0001_0003_0001__46__C
SELFELVMEAMEIANRLGDEDLMRLLVELVEKALESPEVRELLEKLARLIDEDPEKARELVKKLK EVCPGMDIRNNLTRLHELENCSVIEGHLQILLMFKTRPEDFRDLSFPKLIMITDYLLLFRVYGLESLKDLFPNLTVIRGSRLFFNYALVIFEMVHLKELGLYNLMNITRGSVRIEKNNELCYLATIDWSRILDSVEDNHIVLNKDDNEEC Motif0375_bcov_4helix_02612_0001_0001__51__D
SEVEELVEELLKLLKDPDLREQVERLLEELRRGEVGPEEVLKFLRFFAEFLGDPEFRKKVEEVLK EVCPGMDIRNNLTRLHELENCSVIEGHLQILLMFKTRPEDFRDLSFPKLIMITDYLLLFRVYGLESLKDLFPNLTVIRGSRLFFNYALVIFEMVHLKELGLYNLMNITRGSVRIEKNNELCYLATIDWSRILDSVEDNHIVLNKDDNEEC pol_8bfbe5d1bbe295b5aa936524e44ff7b0_0001_1_000000023_0001__36__G
NEKEKMDAQFLLWFAKVMADNTSDDDKRKKAQSLVEKARKLDIPEEAKKVYKIVATILERDQK EVCPGMDIRNNLTRLHELENCSVIEGHLQILLMFKTRPEDFRDLSFPKLIMITDYLLLFRVYGLESLKDLFPNLTVIRGSRLFFNYALVIFEMVHLKELGLYNLMNITRGSVRIEKNNELCYLATIDWSRILDSVEDNHIVLNKDDNEEC Motif0290_ems_3hC_617_0002_0001_0003_0001__22__T
PEVKKEAFKAFMLLMDALFLAEDPNIRKTEEELIERLEKADENDDEEKLKEIIKKAKTIWKQVL EVCPGMDIRNNLTRLHELENCSVIEGHLQILLMFKTRPEDFRDLSFPKLIMITDYLLLFRVYGLESLKDLFPNLTVIRGSRLFFNYALVIFEMVHLKELGLYNLMNITRGSVRIEKNNELCYLATIDWSRILDSVEDNHIVLNKDDNEEC Motif0345_ems_3hM_540_0001_0002_0001__30__E
DPSEEAQKLVDKVKESVKKKNDEDAEEMVKIAEELLKDAKNAQDPTMREFLVAMIKMIVKNLS EVCPGMDIRNNLTRLHELENCSVIEGHLQILLMFKTRPEDFRDLSFPKLIMITDYLLLFRVYGLESLKDLFPNLTVIRGSRLFFNYALVIFEMVHLKELGLYNLMNITRGSVRIEKNNELCYLATIDWSRILDSVEDNHIVLNKDDNEEC Motif0201_ems_3hM_2476_0001_0002_0001__16__S
DDSQVKDVESKAREHKKKHPQVSFLAFCVIEVARFAKEFNDPLALKVAEELLKEVEKRAK EVCPGMDIRNNLTRLHELENCSVIEGHLQILLMFKTRPEDFRDLSFPKLIMITDYLLLFRVYGLESLKDLFPNLTVIRGSRLFFNYALVIFEMVHLKELGLYNLMNITRGSVRIEKNNELCYLATIDWSRILDSVEDNHIVLNKDDNEEC Motif0223_ems_3hC_474_0001_0001_0001__28__C
DDHAQAQLVKKLLQLWQDQGDDFYALLAVEAAANERVKKYLKKYYPEVYTLLEQVKRTLEKKRS EVCPGMDIRNNLTRLHELENCSVIEGHLQILLMFKTRPEDFRDLSFPKLIMITDYLLLFRVYGLESLKDLFPNLTVIRGSRLFFNYALVIFEMVHLKELGLYNLMNITRGSVRIEKNNELCYLATIDWSRILDSVEDNHIVLNKDDNEEC rif_ems_coilM_45_0002_000000024_0001_0001__14__Q
DEVFKAAMKVLHLAIKKGDEEAMKEVQKVSELLENGQASKEQAKKILESLARRLKS EVCPGMDIRNNLTRLHELENCSVIEGHLQILLMFKTRPEDFRDLSFPKLIMITDYLLLFRVYGLESLKDLFPNLTVIRGSRLFFNYALVIFEMVHLKELGLYNLMNITRGSVRIEKNNELCYLATIDWSRILDSVEDNHIVLNKDDNEEC Motif0025_p1-16H-GBL-16H-GABBL-16H_0017_0001_0001_0002_0001_0001_0001__15__I
SEKEREVKELLEEISRRDPRISFYLFFVLIALEAGNPELAEELIEDLIRRFGDPLLREKLELIRK EVCPGMDIRNNLTRLHELENCSVIEGHLQILLMFKTRPEDFRDLSFPKLIMITDYLLLFRVYGLESLKDLFPNLTVIRGSRLFFNYALVIFEMVHLKELGLYNLMNITRGSVRIEKNNELCYLATIDWSRILDSVEDNHIVLNKDDNEEC Motif0012_bcov_4helix_00220_0001_0001__59__K
DDEVEQLKEHARKANDPELEKAVELLERVLREGDPDLYQEVHVLIFLILFGDPRARKRAKELLER EVCPGMDIRNNLTRLHELENCSVIEGHLQILLMFKTRPEDFRDLSFPKLIMITDYLLLFRVYGLESLKDLFPNLTVIRGSRLFFNYALVIFEMVHLKELGLYNLMNITRGSVRIEKNNELCYLATIDWSRILDSVEDNHIVLNKDDNEEC pol_2c0b0b1e22dc14a353d2d92e3c086b92_0001_1_000000024_0001_0001__43__V
DEEVDRAKELAEELGDPELADLIEELKELSKRGDPRAVEVVLRAMELANRLGDPEIQEVLIKLAE EVCPGMDIRNNLTRLHELENCSVIEGHLQILLMFKTRPEDFRDLSFPKLIMITDYLLLFRVYGLESLKDLFPNLTVIRGSRLFFNYALVIFEMVHLKELGLYNLMNITRGSVRIEKNNELCYLATIDWSRILDSVEDNHIVLNKDDNEEC Motif0092_bcov_4helix_12689_0001_0002_0001__21__D
DDEFREDVRRIFEFARRHNDEAAFRFLLEQSRWHARETDDEELRREIEHINRELRKLWKG EVCPGMDIRNNLTRLHELENCSVIEGHLQILLMFKTRPEDFRDLSFPKLIMITDYLLLFRVYGLESLKDLFPNLTVIRGSRLFFNYALVIFEMVHLKELGLYNLMNITRGSVRIEKNNELCYLATIDWSRILDSVEDNHIVLNKDDNEEC mot_H_HHH_eva_0065_000000013_0001_6_13_H_._3h_hb1_6197_0001_0001__20__D
DEVFKAAMKVLHLAFKKGDEEAMKEVQKVSELLENGQALKEQAKKILESLARRLKS EVCPGMDIRNNLTRLHELENCSVIEGHLQILLMFKTRPEDFRDLSFPKLIMITDYLLLFRVYGLESLKDLFPNLTVIRGSRLFFNYALVIFEMVHLKELGLYNLMNITRGSVRIEKNNELCYLATIDWSRILDSVEDNHIVLNKDDNEEC Motif0025_p1-16H-GBL-16H-GABBL-16H_0017_0001_0001_0002_0001_0001_0001__39__L
DEVFKAAFKVMELANKKGDEEAMKEVQKVAELLSNGQASKEQAKKIYESLARRLKS EVCPGMDIRNNLTRLHELENCSVIEGHLQILLMFKTRPEDFRDLSFPKLIMITDYLLLFRVYGLESLKDLFPNLTVIRGSRLFFNYALVIFEMVHLKELGLYNLMNITRGSVRIEKNNELCYLATIDWSRILDSVEDNHIVLNKDDNEEC Motif0202_p1-16H-GBL-16H-GABBL-16H_0017_0001_0001_0002_0001_0001__47__Y
SLHEELRRLEELLRRGDPEAMKRLRELLKEALERNDEELALRIRIVLSSVLGDPHLVEKILEEVK EVCPGMDIRNNLTRLHELENCSVIEGHLQILLMFKTRPEDFRDLSFPKLIMITDYLLLFRVYGLESLKDLFPNLTVIRGSRLFFNYALVIFEMVHLKELGLYNLMNITRGSVRIEKNNELCYLATIDWSRILDSVEDNHIVLNKDDNEEC mot_H_9abadfa308aada7ec3b7866b3b500928_0001_000000003_0001_59_65_H_._886c6eb027ae3cf96a25d0dbff2e2d77_0001_0001_0001_0001__21__M
KEEVNNQAFKLVMEAMELANSSDPNNRTKAKELIKEAKKYAKEVNNPEVEMSVRRVEESIKKAG EVCPGMDIRNNLTRLHELENCSVIEGHLQILLMFKTRPEDFRDLSFPKLIMITDYLLLFRVYGLESLKDLFPNLTVIRGSRLFFNYALVIFEMVHLKELGLYNLMNITRGSVRIEKNNELCYLATIDWSRILDSVEDNHIVLNKDDNEEC Motif0290_ems_3hC_618_0001_0002_0001__40__Y
DEVFEAAMKVLHLAFKKGDEEAMKEVQKVSELLENGQASKEQAKKILESLARRLKS EVCPGMDIRNNLTRLHELENCSVIEGHLQILLMFKTRPEDFRDLSFPKLIMITDYLLLFRVYGLESLKDLFPNLTVIRGSRLFFNYALVIFEMVHLKELGLYNLMNITRGSVRIEKNNELCYLATIDWSRILDSVEDNHIVLNKDDNEEC Motif0025_p1-16H-GBL-16H-GABBL-16H_0017_0001_0001_0002_0001_0001_0001__5__E
DDHAQAQLVKKLLKLWQDQGDDFYALLAVEAAANERVKKYLFKYYPEVYTLLEQVKRTLEKKRS EVCPGMDIRNNLTRLHELENCSVIEGHLQILLMFKTRPEDFRDLSFPKLIMITDYLLLFRVYGLESLKDLFPNLTVIRGSRLFFNYALVIFEMVHLKELGLYNLMNITRGSVRIEKNNELCYLATIDWSRILDSVEDNHIVLNKDDNEEC rif_ems_coilM_45_0002_000000024_0001_0001__42__F
DPFTAMELVARVFELAMEKNDEHLQKEAETLMEIVLEAAKNNDEEKVKEVIKRAKELLSKS EVCPGMDIRNNLTRLHELENCSVIEGHLQILLMFKTRPEDFRDLSFPKLIMITDYLLLFRVYGLESLKDLFPNLTVIRGSRLFFNYALVIFEMVHLKELGLYNLMNITRGSVRIEKNNELCYLATIDWSRILDSVEDNHIVLNKDDNEEC Motif0029_ems_3hC_897_0001_0001_0002_0001__23__H
SLHEELRRLEELLRRGDPEAEKRLRELLKEALERNDEELALRIRIVLSSVLGDPHLYEKILEEVK EVCPGMDIRNNLTRLHELENCSVIEGHLQILLMFKTRPEDFRDLSFPKLIMITDYLLLFRVYGLESLKDLFPNLTVIRGSRLFFNYALVIFEMVHLKELGLYNLMNITRGSVRIEKNNELCYLATIDWSRILDSVEDNHIVLNKDDNEEC mot_H_9abadfa308aada7ec3b7866b3b500928_0001_000000003_0001_59_65_H_._886c6eb027ae3cf96a25d0dbff2e2d77_0001_0001_0001_0001__57__Y
DPSEEAQKLVDKVKEDVKKKNHEDAEEMVKIAEELLKDAKNAQDPTMREFLVAMIKMIVKNLS EVCPGMDIRNNLTRLHELENCSVIEGHLQILLMFKTRPEDFRDLSFPKLIMITDYLLLFRVYGLESLKDLFPNLTVIRGSRLFFNYALVIFEMVHLKELGLYNLMNITRGSVRIEKNNELCYLATIDWSRILDSVEDNHIVLNKDDNEEC Motif0201_ems_3hM_2476_0001_0002_0001__22__H
PEVKKEAFKAFMLLMDALFLAEDPNIRKTIEEFIERLEKADENDDEEKLKEIIKKAKTIWKQVL EVCPGMDIRNNLTRLHELENCSVIEGHLQILLMFKTRPEDFRDLSFPKLIMITDYLLLFRVYGLESLKDLFPNLTVIRGSRLFFNYALVIFEMVHLKELGLYNLMNITRGSVRIEKNNELCYLATIDWSRILDSVEDNHIVLNKDDNEEC Motif0345_ems_3hM_540_0001_0002_0001__33__F
SELFELVMEAMEIANRLGDEYLMRLLVELVEKALESPEVRELLEKLARLIIEDPEKARELVKKLK EVCPGMDIRNNLTRLHELENCSVIEGHLQILLMFKTRPEDFRDLSFPKLIMITDYLLLFRVYGLESLKDLFPNLTVIRGSRLFFNYALVIFEMVHLKELGLYNLMNITRGSVRIEKNNELCYLATIDWSRILDSVEDNHIVLNKDDNEEC Motif0375_bcov_4helix_02612_0001_0001__21__Y
DDEFREDVRRIFELARRHNNEAAFRFLLEQSRWHARETDDEELRREIEHINRELRKLWKG EVCPGMDIRNNLTRLHELENCSVIEGHLQILLMFKTRPEDFRDLSFPKLIMITDYLLLFRVYGLESLKDLFPNLTVIRGSRLFFNYALVIFEMVHLKELGLYNLMNITRGSVRIEKNNELCYLATIDWSRILDSVEDNHIVLNKDDNEEC mot_H_HHH_eva_0065_000000013_0001_6_13_H_._3h_hb1_6197_0001_0001__14__L
SELFELVMEAMEIANRLGDEDLMRLLVELMEKALESPEVRELLEKLARLIIEDPEKARELVKKLK EVCPGMDIRNNLTRLHELENCSVIEGHLQILLMFKTRPEDFRDLSFPKLIMITDYLLLFRVYGLESLKDLFPNLTVIRGSRLFFNYALVIFEMVHLKELGLYNLMNITRGSVRIEKNNELCYLATIDWSRILDSVEDNHIVLNKDDNEEC Motif0375_bcov_4helix_02612_0001_0001__30__M
DLEEIVREYVERTKDYIAREALELLEEIKKEDPETAKVLAEAVVDAIERNDPESLKFVLLLIKIV EVCPGMDIRNNLTRLHELENCSVIEGHLQILLMFKTRPEDFRDLSFPKLIMITDYLLLFRVYGLESLKDLFPNLTVIRGSRLFFNYALVIFEMVHLKELGLYNLMNITRGSVRIEKNNELCYLATIDWSRILDSVEDNHIVLNKDDNEEC Motif0083_bcov_4helix_00192_0001_0001__16__Y
DPSEEAQKLVDKVKEDVKKKNDEDAEEMVKIAEEKLKDAKNAQDPTMREFLVAMIKMIVKNLS EVCPGMDIRNNLTRLHELENCSVIEGHLQILLMFKTRPEDFRDLSFPKLIMITDYLLLFRVYGLESLKDLFPNLTVIRGSRLFFNYALVIFEMVHLKELGLYNLMNITRGSVRIEKNNELCYLATIDWSRILDSVEDNHIVLNKDDNEEC Motif0201_ems_3hM_2476_0001_0002_0001__35__K
SELFELVMEAMEIANRLGDEDLMRLLVELVEKALESPEVRELLEKQARLIIEDPEKARELVKKLK EVCPGMDIRNNLTRLHELENCSVIEGHLQILLMFKTRPEDFRDLSFPKLIMITDYLLLFRVYGLESLKDLFPNLTVIRGSRLFFNYALVIFEMVHLKELGLYNLMNITRGSVRIEKNNELCYLATIDWSRILDSVEDNHIVLNKDDNEEC Motif0375_bcov_4helix_02612_0001_0001__46__Q
DDEVEQLKEHARKANDPELEKAVELLERVLREGDPDLYQEVHQLIFLILFGDPRARKRAKELLNR EVCPGMDIRNNLTRLHELENCSVIEGHLQILLMFKTRPEDFRDLSFPKLIMITDYLLLFRVYGLESLKDLFPNLTVIRGSRLFFNYALVIFEMVHLKELGLYNLMNITRGSVRIEKNNELCYLATIDWSRILDSVEDNHIVLNKDDNEEC pol_2c0b0b1e22dc14a353d2d92e3c086b92_0001_1_000000024_0001_0001__64__N
DPSEEAQKLVDKVKEDVKKKNDEDAEEMVKIAEELLKDAKNAQDPTMREFLVAMIKMIEKNLS EVCPGMDIRNNLTRLHELENCSVIEGHLQILLMFKTRPEDFRDLSFPKLIMITDYLLLFRVYGLESLKDLFPNLTVIRGSRLFFNYALVIFEMVHLKELGLYNLMNITRGSVRIEKNNELCYLATIDWSRILDSVEDNHIVLNKDDNEEC Motif0201_ems_3hM_2476_0001_0002_0001__59__E
DPSEEAQKLVDKVKEDVKKKNDEDAEEMVKIAEELLKDAKNAQDPMMREFLVAMIKMIVKNLS EVCPGMDIRNNLTRLHELENCSVIEGHLQILLMFKTRPEDFRDLSFPKLIMITDYLLLFRVYGLESLKDLFPNLTVIRGSRLFFNYALVIFEMVHLKELGLYNLMNITRGSVRIEKNNELCYLATIDWSRILDSVEDNHIVLNKDDNEEC Motif0201_ems_3hM_2476_0001_0002_0001__46__M
DEVFGAAFKVMELANKKGDEEAMKEVQKVAELLSNGQASKEQAKKILESLARRLKS EVCPGMDIRNNLTRLHELENCSVIEGHLQILLMFKTRPEDFRDLSFPKLIMITDYLLLFRVYGLESLKDLFPNLTVIRGSRLFFNYALVIFEMVHLKELGLYNLMNITRGSVRIEKNNELCYLATIDWSRILDSVEDNHIVLNKDDNEEC Motif0202_p1-16H-GBL-16H-GABBL-16H_0017_0001_0001_0002_0001_0001__5__G
DLEEIVREYVERTADPIAREALELLEEIKKEDPETAKVLAEAVVDAIERNDPESLKFVLLLIKIV EVCPGMDIRNNLTRLHELENCSVIEGHLQILLMFKTRPEDFRDLSFPKLIMITDYLLLFRVYGLESLKDLFPNLTVIRGSRLFFNYALVIFEMVHLKELGLYNLMNITRGSVRIEKNNELCYLATIDWSRILDSVEDNHIVLNKDDNEEC Motif0083_bcov_4helix_00192_0001_0001__14__A
DPSEEAQKLVDKVKEDVKNKNDEDAEEMVKIAEELLKDAKNAQDPTMREFLVAMIKMIVKNLS EVCPGMDIRNNLTRLHELENCSVIEGHLQILLMFKTRPEDFRDLSFPKLIMITDYLLLFRVYGLESLKDLFPNLTVIRGSRLFFNYALVIFEMVHLKELGLYNLMNITRGSVRIEKNNELCYLATIDWSRILDSVEDNHIVLNKDDNEEC Motif0201_ems_3hM_2476_0001_0002_0001__19__N
SELFELVMEAMEIANRLGDEDLMRLLVELVEKALESPEVRELLEKLARLIIEDPEKARELHKKLK EVCPGMDIRNNLTRLHELENCSVIEGHLQILLMFKTRPEDFRDLSFPKLIMITDYLLLFRVYGLESLKDLFPNLTVIRGSRLFFNYALVIFEMVHLKELGLYNLMNITRGSVRIEKNNELCYLATIDWSRILDSVEDNHIVLNKDDNEEC Motif0375_bcov_4helix_02612_0001_0001__61__H
SELLERILRLLKEGNPEEAKEVARELLERTGDPRVEALVSLIEELLRTGDPFYELFVEMILRELR EVCPGMDIRNNLTRLHELENCSVIEGHLQILLMFKTRPEDFRDLSFPKLIMITDYLLLFRVYGLESLKDLFPNLTVIRGSRLFFNYALVIFEMVHLKELGLYNLMNITRGSVRIEKNNELCYLATIDWSRILDSVEDNHIVLNKDDNEEC Motif0223_bcov_4helix_00276_0001_0001__20__K
TEEEFRVMMLLMTLSPELNELVEELSPAMDRNDPELEKRVLKRLLELARELGDEEVVRILEKLLK EVCPGMDIRNNLTRLHELENCSVIEGHLQILLMFKTRPEDFRDLSFPKLIMITDYLLLFRVYGLESLKDLFPNLTVIRGSRLFFNYALVIFEMVHLKELGLYNLMNITRGSVRIEKNNELCYLATIDWSRILDSVEDNHIVLNKDDNEEC Motif0223_bcov_4helix_06585_0001_0001_0001__27__P
DDEVEQLKEHAGKANDPELEKAVELLERVLREGDPDLYQEVHQLIFLILFGDPRARKRAKELLER EVCPGMDIRNNLTRLHELENCSVIEGHLQILLMFKTRPEDFRDLSFPKLIMITDYLLLFRVYGLESLKDLFPNLTVIRGSRLFFNYALVIFEMVHLKELGLYNLMNITRGSVRIEKNNELCYLATIDWSRILDSVEDNHIVLNKDDNEEC pol_2c0b0b1e22dc14a353d2d92e3c086b92_0001_1_000000024_0001_0001__12__G
DPSEEAQKLVDKVKEDVKKKNDEDAEEMVKIAEELLKDAKNAQDDTMREFLVAMIKMIVKNLS EVCPGMDIRNNLTRLHELENCSVIEGHLQILLMFKTRPEDFRDLSFPKLIMITDYLLLFRVYGLESLKDLFPNLTVIRGSRLFFNYALVIFEMVHLKELGLYNLMNITRGSVRIEKNNELCYLATIDWSRILDSVEDNHIVLNKDDNEEC Motif0201_ems_3hM_2476_0001_0002_0001__45__D
DLEEIVREYVERTKDPIAREALELLEHIKKEDPETAKVLAEAVVDAIERNDPESLKFVLLLIKIV EVCPGMDIRNNLTRLHELENCSVIEGHLQILLMFKTRPEDFRDLSFPKLIMITDYLLLFRVYGLESLKDLFPNLTVIRGSRLFFNYALVIFEMVHLKELGLYNLMNITRGSVRIEKNNELCYLATIDWSRILDSVEDNHIVLNKDDNEEC Motif0083_bcov_4helix_00192_0001_0001__27__H
DDEFREDVRRIFEFARRHNNEAAFRFLLEQSRWHARETDDEELRREIEHINRELRDLWKG EVCPGMDIRNNLTRLHELENCSVIEGHLQILLMFKTRPEDFRDLSFPKLIMITDYLLLFRVYGLESLKDLFPNLTVIRGSRLFFNYALVIFEMVHLKELGLYNLMNITRGSVRIEKNNELCYLATIDWSRILDSVEDNHIVLNKDDNEEC mot_H_HHH_eva_0065_000000013_0001_6_13_H_._3h_hb1_6197_0001_0001__56__D
DDEFREDVRPIFEFARRHNNEAAFRFLLEQSRWHARETDDEELRREIEHINRELRKLWKG EVCPGMDIRNNLTRLHELENCSVIEGHLQILLMFKTRPEDFRDLSFPKLIMITDYLLLFRVYGLESLKDLFPNLTVIRGSRLFFNYALVIFEMVHLKELGLYNLMNITRGSVRIEKNNELCYLATIDWSRILDSVEDNHIVLNKDDNEEC mot_H_HHH_eva_0065_000000013_0001_6_13_H_._3h_hb1_6197_0001_0001__10__P
SEVNELVEELLKLLKDPDLREQVERLLEELRRGEVPPEEVLKFLRFFAEFLGDPEFRKKVEEVLK EVCPGMDIRNNLTRLHELENCSVIEGHLQILLMFKTRPEDFRDLSFPKLIMITDYLLLFRVYGLESLKDLFPNLTVIRGSRLFFNYALVIFEMVHLKELGLYNLMNITRGSVRIEKNNELCYLATIDWSRILDSVEDNHIVLNKDDNEEC pol_8bfbe5d1bbe295b5aa936524e44ff7b0_0001_1_000000023_0001__4__N
DPSEEAQKLVDKVKEDVKRKNDEDAEEMVKIAEELLKDAKNAQDPTMREFLVAMIKMIVKNLS EVCPGMDIRNNLTRLHELENCSVIEGHLQILLMFKTRPEDFRDLSFPKLIMITDYLLLFRVYGLESLKDLFPNLTVIRGSRLFFNYALVIFEMVHLKELGLYNLMNITRGSVRIEKNNELCYLATIDWSRILDSVEDNHIVLNKDDNEEC Motif0201_ems_3hM_2476_0001_0002_0001__19__R
NEKEKMDAQFLLWFAKVMADNISDDDKRKKAQSLVEKARKLHIPEEAKKVYKIVATILERDQK EVCPGMDIRNNLTRLHELENCSVIEGHLQILLMFKTRPEDFRDLSFPKLIMITDYLLLFRVYGLESLKDLFPNLTVIRGSRLFFNYALVIFEMVHLKELGLYNLMNITRGSVRIEKNNELCYLATIDWSRILDSVEDNHIVLNKDDNEEC Motif0290_ems_3hC_617_0002_0001_0003_0001__42__H
DPSEEAQKLVDKVKEDVKKKNDEDAEEMVKIAEELLKDTKNAQDPTMREFLVAMIKMIVKNLS EVCPGMDIRNNLTRLHELENCSVIEGHLQILLMFKTRPEDFRDLSFPKLIMITDYLLLFRVYGLESLKDLFPNLTVIRGSRLFFNYALVIFEMVHLKELGLYNLMNITRGSVRIEKNNELCYLATIDWSRILDSVEDNHIVLNKDDNEEC Motif0201_ems_3hM_2476_0001_0002_0001__39__T
SELLERILRLLKEGNPEEAEEVAREELERTGDPRVEALVSLIEELLRTGDPFYELFVEMILRELR EVCPGMDIRNNLTRLHELENCSVIEGHLQILLMFKTRPEDFRDLSFPKLIMITDYLLLFRVYGLESLKDLFPNLTVIRGSRLFFNYALVIFEMVHLKELGLYNLMNITRGSVRIEKNNELCYLATIDWSRILDSVEDNHIVLNKDDNEEC Motif0223_bcov_4helix_00276_0001_0001__26__E
DDHAQAQLVKLLLKLWQDQGDDFYALLAVEAAANERVKKYLKKYYPEVYTLLEQVKRTLEKKRS EVCPGMDIRNNLTRLHELENCSVIEGHLQILLMFKTRPEDFRDLSFPKLIMITDYLLLFRVYGLESLKDLFPNLTVIRGSRLFFNYALVIFEMVHLKELGLYNLMNITRGSVRIEKNNELCYLATIDWSRILDSVEDNHIVLNKDDNEEC rif_ems_coilM_45_0002_000000024_0001_0001__11__L
KEEVNNQAFKLVMEAMELANSSDPNNRTKAKETIKEAKKLAKEVNNPEVEMSVRRVEESIKKAG EVCPGMDIRNNLTRLHELENCSVIEGHLQILLMFKTRPEDFRDLSFPKLIMITDYLLLFRVYGLESLKDLFPNLTVIRGSRLFFNYALVIFEMVHLKELGLYNLMNITRGSVRIEKNNELCYLATIDWSRILDSVEDNHIVLNKDDNEEC Motif0290_ems_3hC_618_0001_0002_0001__33__T
PEVKKEAFKAFMLLMDALFLAEDPNIRKTIEELIERLEKADENDDEEKLKESIKKAKTIWKQVL EVCPGMDIRNNLTRLHELENCSVIEGHLQILLMFKTRPEDFRDLSFPKLIMITDYLLLFRVYGLESLKDLFPNLTVIRGSRLFFNYALVIFEMVHLKELGLYNLMNITRGSVRIEKNNELCYLATIDWSRILDSVEDNHIVLNKDDNEEC Motif0345_ems_3hM_540_0001_0002_0001__52__S
DEVFKAAFKVMELANKLGDEEAMKEVQKVAELLSNGQASKEQAKKILESLARRLKS EVCPGMDIRNNLTRLHELENCSVIEGHLQILLMFKTRPEDFRDLSFPKLIMITDYLLLFRVYGLESLKDLFPNLTVIRGSRLFFNYALVIFEMVHLKELGLYNLMNITRGSVRIEKNNELCYLATIDWSRILDSVEDNHIVLNKDDNEEC Motif0202_p1-16H-GBL-16H-GABBL-16H_0017_0001_0001_0002_0001_0001__17__L
SLHEELRRLEELLRQGDPEAEKRLRELLKEALERNDEELALRIRIVLSSVLGDPHLVEKILEEVK EVCPGMDIRNNLTRLHELENCSVIEGHLQILLMFKTRPEDFRDLSFPKLIMITDYLLLFRVYGLESLKDLFPNLTVIRGSRLFFNYALVIFEMVHLKELGLYNLMNITRGSVRIEKNNELCYLATIDWSRILDSVEDNHIVLNKDDNEEC mot_H_9abadfa308aada7ec3b7866b3b500928_0001_000000003_0001_59_65_H_._886c6eb027ae3cf96a25d0dbff2e2d77_0001_0001_0001_0001__15__Q
DDHAQAQLVKKLLKLWQDQGDDFYALLAVEAASNERVKKYLKKYYPEVYTLLEQVKRTLEKKRS EVCPGMDIRNNLTRLHELENCSVIEGHLQILLMFKTRPEDFRDLSFPKLIMITDYLLLFRVYGLESLKDLFPNLTVIRGSRLFFNYALVIFEMVHLKELGLYNLMNITRGSVRIEKNNELCYLATIDWSRILDSVEDNHIVLNKDDNEEC rif_ems_coilM_45_0002_000000024_0001_0001__33__S
DPSEEAQKLVDKVKEDVKKKNTEDAEEMVKIAEELLKDAKNAQDPTMREFLVAMIKMIVKNLS EVCPGMDIRNNLTRLHELENCSVIEGHLQILLMFKTRPEDFRDLSFPKLIMITDYLLLFRVYGLESLKDLFPNLTVIRGSRLFFNYALVIFEMVHLKELGLYNLMNITRGSVRIEKNNELCYLATIDWSRILDSVEDNHIVLNKDDNEEC Motif0201_ems_3hM_2476_0001_0002_0001__22__T
SLHEELRRLEELLRRGDPEAWKRLRELLKEALERNDEELALRIRIVLSSVLGDPHLVEKILEEVK EVCPGMDIRNNLTRLHELENCSVIEGHLQILLMFKTRPEDFRDLSFPKLIMITDYLLLFRVYGLESLKDLFPNLTVIRGSRLFFNYALVIFEMVHLKELGLYNLMNITRGSVRIEKNNELCYLATIDWSRILDSVEDNHIVLNKDDNEEC mot_H_9abadfa308aada7ec3b7866b3b500928_0001_000000003_0001_59_65_H_._886c6eb027ae3cf96a25d0dbff2e2d77_0001_0001_0001_0001__21__W
SLHEELRRLEELLRRGDPEAEKRLRELLKEALERNDEELALRIRIVLSSVLGDPHLVEKALEEVK EVCPGMDIRNNLTRLHELENCSVIEGHLQILLMFKTRPEDFRDLSFPKLIMITDYLLLFRVYGLESLKDLFPNLTVIRGSRLFFNYALVIFEMVHLKELGLYNLMNITRGSVRIEKNNELCYLATIDWSRILDSVEDNHIVLNKDDNEEC mot_H_9abadfa308aada7ec3b7866b3b500928_0001_000000003_0001_59_65_H_._886c6eb027ae3cf96a25d0dbff2e2d77_0001_0001_0001_0001__60__A
NEKEKMDAQFLLWFAKVMADNISDDDKRKKAQSLVEKARKLDIPEEAKKVYGIVATILERDQK EVCPGMDIRNNLTRLHELENCSVIEGHLQILLMFKTRPEDFRDLSFPKLIMITDYLLLFRVYGLESLKDLFPNLTVIRGSRLFFNYALVIFEMVHLKELGLYNLMNITRGSVRIEKNNELCYLATIDWSRILDSVEDNHIVLNKDDNEEC Motif0290_ems_3hC_617_0002_0001_0003_0001__52__G
DEDHTRRLAEELERLSRELGDEEHLSLSRELKRLAEEAIKENDRFKLELVRRSIEALLREL EVCPGMDIRNNLTRLHELENCSVIEGHLQILLMFKTRPEDFRDLSFPKLIMITDYLLLFRVYGLESLKDLFPNLTVIRGSRLFFNYALVIFEMVHLKELGLYNLMNITRGSVRIEKNNELCYLATIDWSRILDSVEDNHIVLNKDDNEEC rif_3h_hb1_47_000000009_0001_0001__26__S
TEEEFRVMMLLMTLSPELNELVEELSEAMDRNDPELEKRVLKRLLELARELNDEEVVRILEKLLK EVCPGMDIRNNLTRLHELENCSVIEGHLQILLMFKTRPEDFRDLSFPKLIMITDYLLLFRVYGLESLKDLFPNLTVIRGSRLFFNYALVIFEMVHLKELGLYNLMNITRGSVRIEKNNELCYLATIDWSRILDSVEDNHIVLNKDDNEEC Motif0223_bcov_4helix_06585_0001_0001_0001__52__N
DLEEIVREYVERTKDPIAREALELLEEIKKEDPETAKVLAEAVVDAIERNDPESLKFVLLEIKIV EVCPGMDIRNNLTRLHELENCSVIEGHLQILLMFKTRPEDFRDLSFPKLIMITDYLLLFRVYGLESLKDLFPNLTVIRGSRLFFNYALVIFEMVHLKELGLYNLMNITRGSVRIEKNNELCYLATIDWSRILDSVEDNHIVLNKDDNEEC Motif0083_bcov_4helix_00192_0001_0001__61__E
DDHAQAQLVKKLLKLWQDQGDDFYALLAVEAAANERVKKYLKKYYHEVYTLLEQVKRTLEKKRS EVCPGMDIRNNLTRLHELENCSVIEGHLQILLMFKTRPEDFRDLSFPKLIMITDYLLLFRVYGLESLKDLFPNLTVIRGSRLFFNYALVIFEMVHLKELGLYNLMNITRGSVRIEKNNELCYLATIDWSRILDSVEDNHIVLNKDDNEEC rif_ems_coilM_45_0002_000000024_0001_0001__46__H
SELFELVMEAMEIANRLGDEDLMRLLVELVEKALESPWVRELLEKLARLIIEDPEKARELVKKLK EVCPGMDIRNNLTRLHELENCSVIEGHLQILLMFKTRPEDFRDLSFPKLIMITDYLLLFRVYGLESLKDLFPNLTVIRGSRLFFNYALVIFEMVHLKELGLYNLMNITRGSVRIEKNNELCYLATIDWSRILDSVEDNHIVLNKDDNEEC Motif0375_bcov_4helix_02612_0001_0001__38__W
SEKEREVKELLDEISRRDPRISFYLFFVLIALEAGNPELAEELIEDLIRRFGDPLLRELLELIRK EVCPGMDIRNNLTRLHELENCSVIEGHLQILLMFKTRPEDFRDLSFPKLIMITDYLLLFRVYGLESLKDLFPNLTVIRGSRLFFNYALVIFEMVHLKELGLYNLMNITRGSVRIEKNNELCYLATIDWSRILDSVEDNHIVLNKDDNEEC Motif0012_bcov_4helix_00220_0001_0001__12__D
DDEVEQLKEHARKANDPENEKAVELLERVLREGDPDLYQEVHQLIFLILFGDPRARKRAKELLER EVCPGMDIRNNLTRLHELENCSVIEGHLQILLMFKTRPEDFRDLSFPKLIMITDYLLLFRVYGLESLKDLFPNLTVIRGSRLFFNYALVIFEMVHLKELGLYNLMNITRGSVRIEKNNELCYLATIDWSRILDSVEDNHIVLNKDDNEEC pol_2c0b0b1e22dc14a353d2d92e3c086b92_0001_1_000000024_0001_0001__19__N
KEEVNNQAFKLVMEAMELANSSDPNNRTKAKELIKEAKKLAKEVNNPEVEMSVRRVEESYKKAG EVCPGMDIRNNLTRLHELENCSVIEGHLQILLMFKTRPEDFRDLSFPKLIMITDYLLLFRVYGLESLKDLFPNLTVIRGSRLFFNYALVIFEMVHLKELGLYNLMNITRGSVRIEKNNELCYLATIDWSRILDSVEDNHIVLNKDDNEEC Motif0290_ems_3hC_618_0001_0002_0001__60__Y
TEEEFRHMMLLMTLSPELNELVEELSEAMDRNDPELEKRVLKRLLELARELGDEEVVRILEKLLK EVCPGMDIRNNLTRLHELENCSVIEGHLQILLMFKTRPEDFRDLSFPKLIMITDYLLLFRVYGLESLKDLFPNLTVIRGSRLFFNYALVIFEMVHLKELGLYNLMNITRGSVRIEKNNELCYLATIDWSRILDSVEDNHIVLNKDDNEEC Motif0223_bcov_4helix_06585_0001_0001_0001__7__H
DEVFYAAFKVMELANKKGDEEAMKEVQKVAELLSNGQASKEQAKKILESLARRLKS EVCPGMDIRNNLTRLHELENCSVIEGHLQILLMFKTRPEDFRDLSFPKLIMITDYLLLFRVYGLESLKDLFPNLTVIRGSRLFFNYALVIFEMVHLKELGLYNLMNITRGSVRIEKNNELCYLATIDWSRILDSVEDNHIVLNKDDNEEC Motif0202_p1-16H-GBL-16H-GABBL-16H_0017_0001_0001_0002_0001_0001__5__Y
DDHAQAQLVKKLLKLWQDQGDDFYALLCVEAAANERVKKYLKKYYPEVYTLLEQVKRTLEKKRS EVCPGMDIRNNLTRLHELENCSVIEGHLQILLMFKTRPEDFRDLSFPKLIMITDYLLLFRVYGLESLKDLFPNLTVIRGSRLFFNYALVIFEMVHLKELGLYNLMNITRGSVRIEKNNELCYLATIDWSRILDSVEDNHIVLNKDDNEEC rif_ems_coilM_45_0002_000000024_0001_0001__28__C
KEEVNNVAFKLVMEAMELANSSDPNNRTKAKELIKEAKKLAKEVNNPEVEMSVRRVEESIKKAG EVCPGMDIRNNLTRLHELENCSVIEGHLQILLMFKTRPEDFRDLSFPKLIMITDYLLLFRVYGLESLKDLFPNLTVIRGSRLFFNYALVIFEMVHLKELGLYNLMNITRGSVRIEKNNELCYLATIDWSRILDSVEDNHIVLNKDDNEEC Motif0290_ems_3hC_618_0001_0002_0001__7__V
SEKEREVKELLEEISRRDPRISFYLFFVLIALEAGNPELAEELIEDPIRRFGDPLLRELLELIRK EVCPGMDIRNNLTRLHELENCSVIEGHLQILLMFKTRPEDFRDLSFPKLIMITDYLLLFRVYGLESLKDLFPNLTVIRGSRLFFNYALVIFEMVHLKELGLYNLMNITRGSVRIEKNNELCYLATIDWSRILDSVEDNHIVLNKDDNEEC Motif0012_bcov_4helix_00220_0001_0001__47__P
SEDEKLEELLRRLGVPPELIELIKKVLKELSKRDEERSRTFREVLEELLREGNKRAVRLSVRLAH EVCPGMDIRNNLTRLHELENCSVIEGHLQILLMFKTRPEDFRDLSFPKLIMITDYLLLFRVYGLESLKDLFPNLTVIRGSRLFFNYALVIFEMVHLKELGLYNLMNITRGSVRIEKNNELCYLATIDWSRILDSVEDNHIVLNKDDNEEC rif_2f47104a8f605bfff094780ec55b422f_0001_000000022_0001_0001__41__F
SLHEELRVLEELLRRGDPEAEKRLRELLKEALERNDEELALRIRIVLSSVLGDPHLVEKILEEVK EVCPGMDIRNNLTRLHELENCSVIEGHLQILLMFKTRPEDFRDLSFPKLIMITDYLLLFRVYGLESLKDLFPNLTVIRGSRLFFNYALVIFEMVHLKELGLYNLMNITRGSVRIEKNNELCYLATIDWSRILDSVEDNHIVLNKDDNEEC mot_H_9abadfa308aada7ec3b7866b3b500928_0001_000000003_0001_59_65_H_._886c6eb027ae3cf96a25d0dbff2e2d77_0001_0001_0001_0001__8__V
DPFTAMELVARGFELAMEKNDEELQKEAETLMEIVLEAAKNNDEEKVKEVIKRAKELLSKS EVCPGMDIRNNLTRLHELENCSVIEGHLQILLMFKTRPEDFRDLSFPKLIMITDYLLLFRVYGLESLKDLFPNLTVIRGSRLFFNYALVIFEMVHLKELGLYNLMNITRGSVRIEKNNELCYLATIDWSRILDSVEDNHIVLNKDDNEEC Motif0029_ems_3hC_897_0001_0001_0002_0001__12__G
KEEVNNQAFKLVMEAAELANSSDPNNRTKAKELIKEAKKLAKEVNNPEVEMSVRRVEESIKKAG EVCPGMDIRNNLTRLHELENCSVIEGHLQILLMFKTRPEDFRDLSFPKLIMITDYLLLFRVYGLESLKDLFPNLTVIRGSRLFFNYALVIFEMVHLKELGLYNLMNITRGSVRIEKNNELCYLATIDWSRILDSVEDNHIVLNKDDNEEC Motif0290_ems_3hC_618_0001_0002_0001__16__A
SELFELVMEAMEIANRLEDEDLMRLLVELVEKALESPEVRELLEKLARLIIEDPEKARELVKKLK EVCPGMDIRNNLTRLHELENCSVIEGHLQILLMFKTRPEDFRDLSFPKLIMITDYLLLFRVYGLESLKDLFPNLTVIRGSRLFFNYALVIFEMVHLKELGLYNLMNITRGSVRIEKNNELCYLATIDWSRILDSVEDNHIVLNKDDNEEC Motif0375_bcov_4helix_02612_0001_0001__18__E
SEKEREWKELLEEISRRDPRISFYLFFVLIALEAGNPELAEELIEDLIRRFGDPLLRELLELIRK EVCPGMDIRNNLTRLHELENCSVIEGHLQILLMFKTRPEDFRDLSFPKLIMITDYLLLFRVYGLESLKDLFPNLTVIRGSRLFFNYALVIFEMVHLKELGLYNLMNITRGSVRIEKNNELCYLATIDWSRILDSVEDNHIVLNKDDNEEC Motif0012_bcov_4helix_00220_0001_0001__7__W
MDEVEQLKEHARKANDPELEKAVELLERVLREGDPDLYQEVHQLIFLILFGDPRARKRAKELLER EVCPGMDIRNNLTRLHELENCSVIEGHLQILLMFKTRPEDFRDLSFPKLIMITDYLLLFRVYGLESLKDLFPNLTVIRGSRLFFNYALVIFEMVHLKELGLYNLMNITRGSVRIEKNNELCYLATIDWSRILDSVEDNHIVLNKDDNEEC pol_2c0b0b1e22dc14a353d2d92e3c086b92_0001_1_000000024_0001_0001__1__M
SLHEELRRLEELLRRGDPEAEKRERELLKEALERNDEELALRIRIVLSSVLGDPHLVEKILEEVK EVCPGMDIRNNLTRLHELENCSVIEGHLQILLMFKTRPEDFRDLSFPKLIMITDYLLLFRVYGLESLKDLFPNLTVIRGSRLFFNYALVIFEMVHLKELGLYNLMNITRGSVRIEKNNELCYLATIDWSRILDSVEDNHIVLNKDDNEEC mot_H_9abadfa308aada7ec3b7866b3b500928_0001_000000003_0001_59_65_H_._886c6eb027ae3cf96a25d0dbff2e2d77_0001_0001_0001_0001__24__E
DDEVEQLKEHARKANDPELEKAVELLERVLREGDPDLYQEVWQLIFLILFGDPRARKRAKELLER EVCPGMDIRNNLTRLHELENCSVIEGHLQILLMFKTRPEDFRDLSFPKLIMITDYLLLFRVYGLESLKDLFPNLTVIRGSRLFFNYALVIFEMVHLKELGLYNLMNITRGSVRIEKNNELCYLATIDWSRILDSVEDNHIVLNKDDNEEC pol_2c0b0b1e22dc14a353d2d92e3c086b92_0001_1_000000024_0001_0001__42__W
SLHEELRRLENLLRRGDPEAEKRLRELLKEALERNDEELALRIRIVLSSVLGDPHLVEKILEEVK EVCPGMDIRNNLTRLHELENCSVIEGHLQILLMFKTRPEDFRDLSFPKLIMITDYLLLFRVYGLESLKDLFPNLTVIRGSRLFFNYALVIFEMVHLKELGLYNLMNITRGSVRIEKNNELCYLATIDWSRILDSVEDNHIVLNKDDNEEC mot_H_9abadfa308aada7ec3b7866b3b500928_0001_000000003_0001_59_65_H_._886c6eb027ae3cf96a25d0dbff2e2d77_0001_0001_0001_0001__11__N
TEEEFRVMMLLMTLSWELNELVEELSEAMDRNDPELEKRVLKRLLELARELGDEEVVRILEKLLK EVCPGMDIRNNLTRLHELENCSVIEGHLQILLMFKTRPEDFRDLSFPKLIMITDYLLLFRVYGLESLKDLFPNLTVIRGSRLFFNYALVIFEMVHLKELGLYNLMNITRGSVRIEKNNELCYLATIDWSRILDSVEDNHIVLNKDDNEEC Motif0223_bcov_4helix_06585_0001_0001_0001__16__W
PEVKKEAFKAFMLLMDALFLAEDPNIRKTIEELIERLEKHDENDDEEKLKEIIKKAKTIWKQVL EVCPGMDIRNNLTRLHELENCSVIEGHLQILLMFKTRPEDFRDLSFPKLIMITDYLLLFRVYGLESLKDLFPNLTVIRGSRLFFNYALVIFEMVHLKELGLYNLMNITRGSVRIEKNNELCYLATIDWSRILDSVEDNHIVLNKDDNEEC Motif0345_ems_3hM_540_0001_0002_0001__40__H
TEEEFRVMMLLMTLSPELNELVEELSENMDRNDPELEKRVLKRLLELARELGDEEVVRILEKLLK EVCPGMDIRNNLTRLHELENCSVIEGHLQILLMFKTRPEDFRDLSFPKLIMITDYLLLFRVYGLESLKDLFPNLTVIRGSRLFFNYALVIFEMVHLKELGLYNLMNITRGSVRIEKNNELCYLATIDWSRILDSVEDNHIVLNKDDNEEC Motif0223_bcov_4helix_06585_0001_0001_0001__28__N
SELFELVMEAMEIANRLGDEDLMYLLVELVEKALESPEVRELLEKLARLIIEDPEKARELVKKLK EVCPGMDIRNNLTRLHELENCSVIEGHLQILLMFKTRPEDFRDLSFPKLIMITDYLLLFRVYGLESLKDLFPNLTVIRGSRLFFNYALVIFEMVHLKELGLYNLMNITRGSVRIEKNNELCYLATIDWSRILDSVEDNHIVLNKDDNEEC Motif0375_bcov_4helix_02612_0001_0001__24__Y
DLEEIVREYVERTKCPIAREALELLEEIKKEDPETAKVLAEAVVDAIERNDPESLKFVLLLIKIV EVCPGMDIRNNLTRLHELENCSVIEGHLQILLMFKTRPEDFRDLSFPKLIMITDYLLLFRVYGLESLKDLFPNLTVIRGSRLFFNYALVIFEMVHLKELGLYNLMNITRGSVRIEKNNELCYLATIDWSRILDSVEDNHIVLNKDDNEEC Motif0083_bcov_4helix_00192_0001_0001__15__C
SELLERILRLLKEGNPEEAEEVARELLERTGDPRVEALVSLIEELLRTGDPFYELFVEMSLRELR EVCPGMDIRNNLTRLHELENCSVIEGHLQILLMFKTRPEDFRDLSFPKLIMITDYLLLFRVYGLESLKDLFPNLTVIRGSRLFFNYALVIFEMVHLKELGLYNLMNITRGSVRIEKNNELCYLATIDWSRILDSVEDNHIVLNKDDNEEC Motif0223_bcov_4helix_00276_0001_0001__60__S
DLEEIVREYVERTKDPIAREALELLEEIKKEDPETAKVLSEAVVDAIERNDPESLKFVLLLIKIV EVCPGMDIRNNLTRLHELENCSVIEGHLQILLMFKTRPEDFRDLSFPKLIMITDYLLLFRVYGLESLKDLFPNLTVIRGSRLFFNYALVIFEMVHLKELGLYNLMNITRGSVRIEKNNELCYLATIDWSRILDSVEDNHIVLNKDDNEEC Motif0083_bcov_4helix_00192_0001_0001__40__S
DPFTAMELVARVFELAMEKNDEELQKEAETLMEIVLEAAKNKDEEKVKEVIKRAKELLSKS EVCPGMDIRNNLTRLHELENCSVIEGHLQILLMFKTRPEDFRDLSFPKLIMITDYLLLFRVYGLESLKDLFPNLTVIRGSRLFFNYALVIFEMVHLKELGLYNLMNITRGSVRIEKNNELCYLATIDWSRILDSVEDNHIVLNKDDNEEC Motif0029_ems_3hC_897_0001_0001_0002_0001__42__K
DPSEWAQKLVDKVKEDVKKKNDEDAEEMVKIAEELLKDAKNAQDPTMREFLVAMIKMIVKNLS EVCPGMDIRNNLTRLHELENCSVIEGHLQILLMFKTRPEDFRDLSFPKLIMITDYLLLFRVYGLESLKDLFPNLTVIRGSRLFFNYALVIFEMVHLKELGLYNLMNITRGSVRIEKNNELCYLATIDWSRILDSVEDNHIVLNKDDNEEC Motif0201_ems_3hM_2476_0001_0002_0001__5__W
DEDHTRRLAEELERLSRELGDEEHLMLSRELKRLAEEAIKENDRFKLELVRRSIEALLREL EVCPGMDIRNNLTRLHELENCSVIEGHLQILLMFKTRPEDFRDLSFPKLIMITDYLLLFRVYGLESLKDLFPNLTVIRGSRLFFNYALVIFEMVHLKELGLYNLMNITRGSVRIEKNNELCYLATIDWSRILDSVEDNHIVLNKDDNEEC rif_3h_hb1_47_000000009_0001_0001__26__M
TEEEFRVMMLLMTLSPELNELVEELSEAMDRNDPELEKRVLKRLLELARELGDEEVVRILEKRLK EVCPGMDIRNNLTRLHELENCSVIEGHLQILLMFKTRPEDFRDLSFPKLIMITDYLLLFRVYGLESLKDLFPNLTVIRGSRLFFNYALVIFEMVHLKELGLYNLMNITRGSVRIEKNNELCYLATIDWSRILDSVEDNHIVLNKDDNEEC Motif0223_bcov_4helix_06585_0001_0001_0001__63__R
DDEFREDVRRIFEFARRHNNEAAFRFNLEQSRWHARETDDEELRREIEHINRELRKLWKG EVCPGMDIRNNLTRLHELENCSVIEGHLQILLMFKTRPEDFRDLSFPKLIMITDYLLLFRVYGLESLKDLFPNLTVIRGSRLFFNYALVIFEMVHLKELGLYNLMNITRGSVRIEKNNELCYLATIDWSRILDSVEDNHIVLNKDDNEEC mot_H_HHH_eva_0065_000000013_0001_6_13_H_._3h_hb1_6197_0001_0001__27__N
DEEVDRAKELAEELGDPELAELIEELKELSKRGDPRAVEVVLRAMELANRLGDPECQEVLIKLAE EVCPGMDIRNNLTRLHELENCSVIEGHLQILLMFKTRPEDFRDLSFPKLIMITDYLLLFRVYGLESLKDLFPNLTVIRGSRLFFNYALVIFEMVHLKELGLYNLMNITRGSVRIEKNNELCYLATIDWSRILDSVEDNHIVLNKDDNEEC Motif0092_bcov_4helix_12689_0001_0002_0001__56__C
DEEVDRAKELAEELGDPELAELIEELKELSKRGDPRAVEVVLRAMELANRLGDPEIQEVLIKLSE EVCPGMDIRNNLTRLHELENCSVIEGHLQILLMFKTRPEDFRDLSFPKLIMITDYLLLFRVYGLESLKDLFPNLTVIRGSRLFFNYALVIFEMVHLKELGLYNLMNITRGSVRIEKNNELCYLATIDWSRILDSVEDNHIVLNKDDNEEC Motif0092_bcov_4helix_12689_0001_0002_0001__64__S
SEDEKLEELLRRLGVPPEFIELIKKVLKELSKRDEERSRTLREVLEELLREGNKRAVRLSVRLAH EVCPGMDIRNNLTRLHELENCSVIEGHLQILLMFKTRPEDFRDLSFPKLIMITDYLLLFRVYGLESLKDLFPNLTVIRGSRLFFNYALVIFEMVHLKELGLYNLMNITRGSVRIEKNNELCYLATIDWSRILDSVEDNHIVLNKDDNEEC rif_2f47104a8f605bfff094780ec55b422f_0001_000000022_0001_0001__19__F
DDEVEQLKEHARKANDPELEKAVELIERVLREGDPDLYQEVHQLIFLILFGDPRARKRAKELLER EVCPGMDIRNNLTRLHELENCSVIEGHLQILLMFKTRPEDFRDLSFPKLIMITDYLLLFRVYGLESLKDLFPNLTVIRGSRLFFNYALVIFEMVHLKELGLYNLMNITRGSVRIEKNNELCYLATIDWSRILDSVEDNHIVLNKDDNEEC pol_2c0b0b1e22dc14a353d2d92e3c086b92_0001_1_000000024_0001_0001__26__I
PEVKKEAFKAFMLLMDALFLAEDPNIRKTIEELIERLEKADENDDEEKLKEVIKKAKTIWKQVL EVCPGMDIRNNLTRLHELENCSVIEGHLQILLMFKTRPEDFRDLSFPKLIMITDYLLLFRVYGLESLKDLFPNLTVIRGSRLFFNYALVIFEMVHLKELGLYNLMNITRGSVRIEKNNELCYLATIDWSRILDSVEDNHIVLNKDDNEEC Motif0345_ems_3hM_540_0001_0002_0001__52__V
NEKEKMDAQFLLWFAKVMADNISDDDKRKKAQSLVEKARKLDIPEEAIKVYKIVATILERDQK EVCPGMDIRNNLTRLHELENCSVIEGHLQILLMFKTRPEDFRDLSFPKLIMITDYLLLFRVYGLESLKDLFPNLTVIRGSRLFFNYALVIFEMVHLKELGLYNLMNITRGSVRIEKNNELCYLATIDWSRILDSVEDNHIVLNKDDNEEC Motif0290_ems_3hC_617_0002_0001_0003_0001__48__I
SEKEREVKELLEEISRRDPRISFYLFFVLIALEAGNPELAEELIEDLWRRFGDPLLRELLELIRK EVCPGMDIRNNLTRLHELENCSVIEGHLQILLMFKTRPEDFRDLSFPKLIMITDYLLLFRVYGLESLKDLFPNLTVIRGSRLFFNYALVIFEMVHLKELGLYNLMNITRGSVRIEKNNELCYLATIDWSRILDSVEDNHIVLNKDDNEEC Motif0012_bcov_4helix_00220_0001_0001__48__W
DEVFKAAMKVLHLAFKKGDEEAMKEVQKVSELLENGQASKEQAKKILESLALRLKS EVCPGMDIRNNLTRLHELENCSVIEGHLQILLMFKTRPEDFRDLSFPKLIMITDYLLLFRVYGLESLKDLFPNLTVIRGSRLFFNYALVIFEMVHLKELGLYNLMNITRGSVRIEKNNELCYLATIDWSRILDSVEDNHIVLNKDDNEEC Motif0025_p1-16H-GBL-16H-GABBL-16H_0017_0001_0001_0002_0001_0001_0001__52__L
SEDEKLEELLRRLGVPPELIELIKKVLKELSKRDEEWSRTLREVLEELLREGNKRAVRLSVRLAH EVCPGMDIRNNLTRLHELENCSVIEGHLQILLMFKTRPEDFRDLSFPKLIMITDYLLLFRVYGLESLKDLFPNLTVIRGSRLFFNYALVIFEMVHLKELGLYNLMNITRGSVRIEKNNELCYLATIDWSRILDSVEDNHIVLNKDDNEEC rif_2f47104a8f605bfff094780ec55b422f_0001_000000022_0001_0001__37__W
SELLERILRILKEGNPEEAEEVARELLERTGDPRVEALVSLIEELLRTGDPFYELFVEMILRELR EVCPGMDIRNNLTRLHELENCSVIEGHLQILLMFKTRPEDFRDLSFPKLIMITDYLLLFRVYGLESLKDLFPNLTVIRGSRLFFNYALVIFEMVHLKELGLYNLMNITRGSVRIEKNNELCYLATIDWSRILDSVEDNHIVLNKDDNEEC Motif0223_bcov_4helix_00276_0001_0001__10__I
DDSQVKDVESKAREHKKKHPQVSFLAFFVIEVARFAKEFNDPLACKVAEELLKEVEKRAK EVCPGMDIRNNLTRLHELENCSVIEGHLQILLMFKTRPEDFRDLSFPKLIMITDYLLLFRVYGLESLKDLFPNLTVIRGSRLFFNYALVIFEMVHLKELGLYNLMNITRGSVRIEKNNELCYLATIDWSRILDSVEDNHIVLNKDDNEEC Motif0223_ems_3hC_474_0001_0001_0001__45__C
SEDEKLEELLRRLGVPPELIELIKKVLKELSKRDEERSRTLREVLEELLREGNKRAVRLSVRIAH EVCPGMDIRNNLTRLHELENCSVIEGHLQILLMFKTRPEDFRDLSFPKLIMITDYLLLFRVYGLESLKDLFPNLTVIRGSRLFFNYALVIFEMVHLKELGLYNLMNITRGSVRIEKNNELCYLATIDWSRILDSVEDNHIVLNKDDNEEC rif_2f47104a8f605bfff094780ec55b422f_0001_000000022_0001_0001__63__I
DDEFREDVRRIFEFARRPNNEAAFRFLLEQSRWHARETDDEELRREIEHINRELRKLWKG EVCPGMDIRNNLTRLHELENCSVIEGHLQILLMFKTRPEDFRDLSFPKLIMITDYLLLFRVYGLESLKDLFPNLTVIRGSRLFFNYALVIFEMVHLKELGLYNLMNITRGSVRIEKNNELCYLATIDWSRILDSVEDNHIVLNKDDNEEC mot_H_HHH_eva_0065_000000013_0001_6_13_H_._3h_hb1_6197_0001_0001__18__P
DDEVEQLKEHARKANDPELHKAVELLERVLREGDPDLYQEVHQLIFLILFGDPRARKRAKELLER EVCPGMDIRNNLTRLHELENCSVIEGHLQILLMFKTRPEDFRDLSFPKLIMITDYLLLFRVYGLESLKDLFPNLTVIRGSRLFFNYALVIFEMVHLKELGLYNLMNITRGSVRIEKNNELCYLATIDWSRILDSVEDNHIVLNKDDNEEC pol_2c0b0b1e22dc14a353d2d92e3c086b92_0001_1_000000024_0001_0001__20__H
DLEEIVREYVERTKDPIAREALELLEWIKKEDPETAKVLAEAVVDAIERNDPESLKFVLLLIKIV EVCPGMDIRNNLTRLHELENCSVIEGHLQILLMFKTRPEDFRDLSFPKLIMITDYLLLFRVYGLESLKDLFPNLTVIRGSRLFFNYALVIFEMVHLKELGLYNLMNITRGSVRIEKNNELCYLATIDWSRILDSVEDNHIVLNKDDNEEC Motif0083_bcov_4helix_00192_0001_0001__27__W
SELLERILRLLKEGNPEEAEEVARELLERTGDPRVEALVSLIEELLRTGDPFYRLFVEMILRELR EVCPGMDIRNNLTRLHELENCSVIEGHLQILLMFKTRPEDFRDLSFPKLIMITDYLLLFRVYGLESLKDLFPNLTVIRGSRLFFNYALVIFEMVHLKELGLYNLMNITRGSVRIEKNNELCYLATIDWSRILDSVEDNHIVLNKDDNEEC Motif0223_bcov_4helix_00276_0001_0001__54__R
DEVFKAAFKVMELANKKGDEEAMKEVIKVAELLSNGQASKEQAKKILESLARRLKS EVCPGMDIRNNLTRLHELENCSVIEGHLQILLMFKTRPEDFRDLSFPKLIMITDYLLLFRVYGLESLKDLFPNLTVIRGSRLFFNYALVIFEMVHLKELGLYNLMNITRGSVRIEKNNELCYLATIDWSRILDSVEDNHIVLNKDDNEEC Motif0202_p1-16H-GBL-16H-GABBL-16H_0017_0001_0001_0002_0001_0001__27__I
DDSQVKDWESKAREHKKKHPQVSFLAFFVIEVARFAKEFNDPLALKVAEELLKEVEKRAK EVCPGMDIRNNLTRLHELENCSVIEGHLQILLMFKTRPEDFRDLSFPKLIMITDYLLLFRVYGLESLKDLFPNLTVIRGSRLFFNYALVIFEMVHLKELGLYNLMNITRGSVRIEKNNELCYLATIDWSRILDSVEDNHIVLNKDDNEEC Motif0223_ems_3hC_474_0001_0001_0001__8__W
DEDHTFRLAEELERLSRELGDEEHLELSRELKRLAEEAIKENDRFKLELVRRSIEALLREL EVCPGMDIRNNLTRLHELENCSVIEGHLQILLMFKTRPEDFRDLSFPKLIMITDYLLLFRVYGLESLKDLFPNLTVIRGSRLFFNYALVIFEMVHLKELGLYNLMNITRGSVRIEKNNELCYLATIDWSRILDSVEDNHIVLNKDDNEEC rif_3h_hb1_47_000000009_0001_0001__6__F
DPFTAMELVNRVFELAMEKNDEELQKEAETLMEIVLEAAKNNDEEKVKEVIKRAKELLSKS EVCPGMDIRNNLTRLHELENCSVIEGHLQILLMFKTRPEDFRDLSFPKLIMITDYLLLFRVYGLESLKDLFPNLTVIRGSRLFFNYALVIFEMVHLKELGLYNLMNITRGSVRIEKNNELCYLATIDWSRILDSVEDNHIVLNKDDNEEC Motif0029_ems_3hC_897_0001_0001_0002_0001__10__N
DDEVEQLKEHARKANDPELEKAVELMERVLREGDPDLYQEVHQLIFLILFGDPRARKRAKELLER EVCPGMDIRNNLTRLHELENCSVIEGHLQILLMFKTRPEDFRDLSFPKLIMITDYLLLFRVYGLESLKDLFPNLTVIRGSRLFFNYALVIFEMVHLKELGLYNLMNITRGSVRIEKNNELCYLATIDWSRILDSVEDNHIVLNKDDNEEC pol_2c0b0b1e22dc14a353d2d92e3c086b92_0001_1_000000024_0001_0001__26__M
DDHAQAQLVKKLLKLWMDQGDDFYALLAVEAAANERVKKYLKKYYPEVYTLLEQVKRTLEKKRS EVCPGMDIRNNLTRLHELENCSVIEGHLQILLMFKTRPEDFRDLSFPKLIMITDYLLLFRVYGLESLKDLFPNLTVIRGSRLFFNYALVIFEMVHLKELGLYNLMNITRGSVRIEKNNELCYLATIDWSRILDSVEDNHIVLNKDDNEEC rif_ems_coilM_45_0002_000000024_0001_0001__17__M
DPFTADELVARVFELAMEKNDEELQKEAETLMEIVLEAAKNNDEEKVKEVIKRAKELLSKS EVCPGMDIRNNLTRLHELENCSVIEGHLQILLMFKTRPEDFRDLSFPKLIMITDYLLLFRVYGLESLKDLFPNLTVIRGSRLFFNYALVIFEMVHLKELGLYNLMNITRGSVRIEKNNELCYLATIDWSRILDSVEDNHIVLNKDDNEEC Motif0029_ems_3hC_897_0001_0001_0002_0001__6__D
SEKEREVKELLEEISRRDPRIIFYLFFVLIALEAGNPELAEELIEDLIRRFGDPLLRELLELIRK EVCPGMDIRNNLTRLHELENCSVIEGHLQILLMFKTRPEDFRDLSFPKLIMITDYLLLFRVYGLESLKDLFPNLTVIRGSRLFFNYALVIFEMVHLKELGLYNLMNITRGSVRIEKNNELCYLATIDWSRILDSVEDNHIVLNKDDNEEC Motif0012_bcov_4helix_00220_0001_0001__22__I
SELLERILRLLKEHNPEEAEEVARELLERTGDPRVEALVSLIEELLRTGDPFYELFVEMILRELR EVCPGMDIRNNLTRLHELENCSVIEGHLQILLMFKTRPEDFRDLSFPKLIMITDYLLLFRVYGLESLKDLFPNLTVIRGSRLFFNYALVIFEMVHLKELGLYNLMNITRGSVRIEKNNELCYLATIDWSRILDSVEDNHIVLNKDDNEEC Motif0223_bcov_4helix_00276_0001_0001__14__H
DDSQVKDVESKARVHKKKHPQVSFLAFFVIEVARFAKEFNDPLALKVAEELLKEVEKRAK EVCPGMDIRNNLTRLHELENCSVIEGHLQILLMFKTRPEDFRDLSFPKLIMITDYLLLFRVYGLESLKDLFPNLTVIRGSRLFFNYALVIFEMVHLKELGLYNLMNITRGSVRIEKNNELCYLATIDWSRILDSVEDNHIVLNKDDNEEC Motif0223_ems_3hC_474_0001_0001_0001__14__V
SELLERILRLLKEGNPEEAEEVARELLERTGDPRVEALMSLIEELLRTGDPFYELFVEMILRELR EVCPGMDIRNNLTRLHELENCSVIEGHLQILLMFKTRPEDFRDLSFPKLIMITDYLLLFRVYGLESLKDLFPNLTVIRGSRLFFNYALVIFEMVHLKELGLYNLMNITRGSVRIEKNNELCYLATIDWSRILDSVEDNHIVLNKDDNEEC Motif0223_bcov_4helix_00276_0001_0001__39__M
DDSQVKDVESQAREHKKKHPQVSFLAFFVIEVARFAKEFNDPLALKVAEELLKEVEKRAK EVCPGMDIRNNLTRLHELENCSVIEGHLQILLMFKTRPEDFRDLSFPKLIMITDYLLLFRVYGLESLKDLFPNLTVIRGSRLFFNYALVIFEMVHLKELGLYNLMNITRGSVRIEKNNELCYLATIDWSRILDSVEDNHIVLNKDDNEEC Motif0223_ems_3hC_474_0001_0001_0001__11__Q
NEKEKMDAQFLLWFAKVMADNISDDDKRKKAQSLVEKARKLDIYEEAKKVYKIVATILERDQK EVCPGMDIRNNLTRLHELENCSVIEGHLQILLMFKTRPEDFRDLSFPKLIMITDYLLLFRVYGLESLKDLFPNLTVIRGSRLFFNYALVIFEMVHLKELGLYNLMNITRGSVRIEKNNELCYLATIDWSRILDSVEDNHIVLNKDDNEEC Motif0290_ems_3hC_617_0002_0001_0003_0001__44__Y
NEKEKMDAQFLLWFAKVMADNISDDLKRKKAQSLVEKARKLDIPEEAKKVYKIVATILERDQK EVCPGMDIRNNLTRLHELENCSVIEGHLQILLMFKTRPEDFRDLSFPKLIMITDYLLLFRVYGLESLKDLFPNLTVIRGSRLFFNYALVIFEMVHLKELGLYNLMNITRGSVRIEKNNELCYLATIDWSRILDSVEDNHIVLNKDDNEEC Motif0290_ems_3hC_617_0002_0001_0003_0001__26__L
DDEVEQLKEHARKANDPELEKPVELLERVLREGDPDLYQEVHQLIFLILFGDPRARKRAKELLER EVCPGMDIRNNLTRLHELENCSVIEGHLQILLMFKTRPEDFRDLSFPKLIMITDYLLLFRVYGLESLKDLFPNLTVIRGSRLFFNYALVIFEMVHLKELGLYNLMNITRGSVRIEKNNELCYLATIDWSRILDSVEDNHIVLNKDDNEEC pol_2c0b0b1e22dc14a353d2d92e3c086b92_0001_1_000000024_0001_0001__22__P
DPFTAMELVARVFELAMEKNDEELQKEANTLMEIVLEAAKNNDEEKVKEVIKRAKELLSKS EVCPGMDIRNNLTRLHELENCSVIEGHLQILLMFKTRPEDFRDLSFPKLIMITDYLLLFRVYGLESLKDLFPNLTVIRGSRLFFNYALVIFEMVHLKELGLYNLMNITRGSVRIEKNNELCYLATIDWSRILDSVEDNHIVLNKDDNEEC Motif0029_ems_3hC_897_0001_0001_0002_0001__29__N
SEDEKLEELLRRLGVPPELIELIKKVLKELSKRDEERSRTLREVLEELLREGNKRAVRLSVRLVH EVCPGMDIRNNLTRLHELENCSVIEGHLQILLMFKTRPEDFRDLSFPKLIMITDYLLLFRVYGLESLKDLFPNLTVIRGSRLFFNYALVIFEMVHLKELGLYNLMNITRGSVRIEKNNELCYLATIDWSRILDSVEDNHIVLNKDDNEEC rif_2f47104a8f605bfff094780ec55b422f_0001_000000022_0001_0001__64__V
TEEEFRVMMLLMTLSPELNEDVEELSEAMDRNDPELEKRVLKRLLELARELGDEEVVRILEKLLK EVCPGMDIRNNLTRLHELENCSVIEGHLQILLMFKTRPEDFRDLSFPKLIMITDYLLLFRVYGLESLKDLFPNLTVIRGSRLFFNYALVIFEMVHLKELGLYNLMNITRGSVRIEKNNELCYLATIDWSRILDSVEDNHIVLNKDDNEEC Motif0223_bcov_4helix_06585_0001_0001_0001__21__D
DDSQVKDVESKAREHKKKHPQVSFLAFLVIEVARFAKEFNDPLALKVAEELLKEVEKRAK EVCPGMDIRNNLTRLHELENCSVIEGHLQILLMFKTRPEDFRDLSFPKLIMITDYLLLFRVYGLESLKDLFPNLTVIRGSRLFFNYALVIFEMVHLKELGLYNLMNITRGSVRIEKNNELCYLATIDWSRILDSVEDNHIVLNKDDNEEC Motif0223_ems_3hC_474_0001_0001_0001__28__L
SEVEELVEELLKLLKNPDLREQVERLLEELRRGEVPPEEVLKFLRFFAEFLGDPEFRKKVEEVLK EVCPGMDIRNNLTRLHELENCSVIEGHLQILLMFKTRPEDFRDLSFPKLIMITDYLLLFRVYGLESLKDLFPNLTVIRGSRLFFNYALVIFEMVHLKELGLYNLMNITRGSVRIEKNNELCYLATIDWSRILDSVEDNHIVLNKDDNEEC pol_8bfbe5d1bbe295b5aa936524e44ff7b0_0001_1_000000023_0001__16__N
SEDEKLEELLRRLGVPPELIELIKKVLKELSKRDEERSRTLREVLEELLRVGNKRAVRLSVRLAH EVCPGMDIRNNLTRLHELENCSVIEGHLQILLMFKTRPEDFRDLSFPKLIMITDYLLLFRVYGLESLKDLFPNLTVIRGSRLFFNYALVIFEMVHLKELGLYNLMNITRGSVRIEKNNELCYLATIDWSRILDSVEDNHIVLNKDDNEEC rif_2f47104a8f605bfff094780ec55b422f_0001_000000022_0001_0001__51__V
DPFTAMELVARWFELAMEKNDEELQKEAETLMEIVLEAAKNNDEEKVKEVIKRAKELLSKS EVCPGMDIRNNLTRLHELENCSVIEGHLQILLMFKTRPEDFRDLSFPKLIMITDYLLLFRVYGLESLKDLFPNLTVIRGSRLFFNYALVIFEMVHLKELGLYNLMNITRGSVRIEKNNELCYLATIDWSRILDSVEDNHIVLNKDDNEEC Motif0029_ems_3hC_897_0001_0001_0002_0001__12__W
DLEEIVREYVERTKDPIAREALELLEEIKKEDPETAKVLAEAVVDAIERNDPEGLKFVLLLIKIV EVCPGMDIRNNLTRLHELENCSVIEGHLQILLMFKTRPEDFRDLSFPKLIMITDYLLLFRVYGLESLKDLFPNLTVIRGSRLFFNYALVIFEMVHLKELGLYNLMNITRGSVRIEKNNELCYLATIDWSRILDSVEDNHIVLNKDDNEEC Motif0083_bcov_4helix_00192_0001_0001__54__G
SELFELVMEAMEIANRLGDEDAMRLLVELVEKALESPEVRELLEKLARLIIEDPEKARELVKKLK EVCPGMDIRNNLTRLHELENCSVIEGHLQILLMFKTRPEDFRDLSFPKLIMITDYLLLFRVYGLESLKDLFPNLTVIRGSRLFFNYALVIFEMVHLKELGLYNLMNITRGSVRIEKNNELCYLATIDWSRILDSVEDNHIVLNKDDNEEC Motif0375_bcov_4helix_02612_0001_0001__22__A
DDEVEQLKRHARKANDPELEKAVELLERVLREGDPDLYQEVHQLIFLILFGDPRARKRAKELLER EVCPGMDIRNNLTRLHELENCSVIEGHLQILLMFKTRPEDFRDLSFPKLIMITDYLLLFRVYGLESLKDLFPNLTVIRGSRLFFNYALVIFEMVHLKELGLYNLMNITRGSVRIEKNNELCYLATIDWSRILDSVEDNHIVLNKDDNEEC pol_2c0b0b1e22dc14a353d2d92e3c086b92_0001_1_000000024_0001_0001__9__R
SELLERILRLLKEGNPEEAEEVARELLERTGDPRVEALVSLIEELLRTGDPFYEMFVEMILRELR EVCPGMDIRNNLTRLHELENCSVIEGHLQILLMFKTRPEDFRDLSFPKLIMITDYLLLFRVYGLESLKDLFPNLTVIRGSRLFFNYALVIFEMVHLKELGLYNLMNITRGSVRIEKNNELCYLATIDWSRILDSVEDNHIVLNKDDNEEC Motif0223_bcov_4helix_00276_0001_0001__55__M
SEDEKLEELLRRLGVPPELIELIKKVLKELSKRDEDRSRTLREVLEELLREGNKRAVRLSVRLAH EVCPGMDIRNNLTRLHELENCSVIEGHLQILLMFKTRPEDFRDLSFPKLIMITDYLLLFRVYGLESLKDLFPNLTVIRGSRLFFNYALVIFEMVHLKELGLYNLMNITRGSVRIEKNNELCYLATIDWSRILDSVEDNHIVLNKDDNEEC rif_2f47104a8f605bfff094780ec55b422f_0001_000000022_0001_0001__36__D
SELFELVKEAMEIANRLGDEDLMRLLVELVEKALESPEVRELLEKLARLIIEDPEKARELVKKLK EVCPGMDIRNNLTRLHELENCSVIEGHLQILLMFKTRPEDFRDLSFPKLIMITDYLLLFRVYGLESLKDLFPNLTVIRGSRLFFNYALVIFEMVHLKELGLYNLMNITRGSVRIEKNNELCYLATIDWSRILDSVEDNHIVLNKDDNEEC Motif0375_bcov_4helix_02612_0001_0001__8__K
TEEEFRVMMLLMTLSPELNELVEELSEAMDRNDPELEKRVLKRLLELARELGDEEVYRILEKLLK EVCPGMDIRNNLTRLHELENCSVIEGHLQILLMFKTRPEDFRDLSFPKLIMITDYLLLFRVYGLESLKDLFPNLTVIRGSRLFFNYALVIFEMVHLKELGLYNLMNITRGSVRIEKNNELCYLATIDWSRILDSVEDNHIVLNKDDNEEC Motif0223_bcov_4helix_06585_0001_0001_0001__57__Y
DDEVEQLKEHARKANDPELEKAVELLERVCREGDPDLYQEVHQLIFLILFGDPRARKRAKELLER EVCPGMDIRNNLTRLHELENCSVIEGHLQILLMFKTRPEDFRDLSFPKLIMITDYLLLFRVYGLESLKDLFPNLTVIRGSRLFFNYALVIFEMVHLKELGLYNLMNITRGSVRIEKNNELCYLATIDWSRILDSVEDNHIVLNKDDNEEC pol_2c0b0b1e22dc14a353d2d92e3c086b92_0001_1_000000024_0001_0001__30__C
TEEEFRVMMLLMTLSPELNELVEELSEHMDRNDPELEKRVLKRLLELARELGDEEVVRILEKLLK EVCPGMDIRNNLTRLHELENCSVIEGHLQILLMFKTRPEDFRDLSFPKLIMITDYLLLFRVYGLESLKDLFPNLTVIRGSRLFFNYALVIFEMVHLKELGLYNLMNITRGSVRIEKNNELCYLATIDWSRILDSVEDNHIVLNKDDNEEC Motif0223_bcov_4helix_06585_0001_0001_0001__28__H
DDEVEQLKEHARKANDPELEKAVELLERDLREGDPDLYQEVHQLIFLILFGDPRARKRAKELLER EVCPGMDIRNNLTRLHELENCSVIEGHLQILLMFKTRPEDFRDLSFPKLIMITDYLLLFRVYGLESLKDLFPNLTVIRGSRLFFNYALVIFEMVHLKELGLYNLMNITRGSVRIEKNNELCYLATIDWSRILDSVEDNHIVLNKDDNEEC pol_2c0b0b1e22dc14a353d2d92e3c086b92_0001_1_000000024_0001_0001__29__D
DDRFREDVRRIFEFARRHNNEAAFRFLLEQSRWHARETDDEELRREIEHINRELRKLWKG EVCPGMDIRNNLTRLHELENCSVIEGHLQILLMFKTRPEDFRDLSFPKLIMITDYLLLFRVYGLESLKDLFPNLTVIRGSRLFFNYALVIFEMVHLKELGLYNLMNITRGSVRIEKNNELCYLATIDWSRILDSVEDNHIVLNKDDNEEC mot_H_HHH_eva_0065_000000013_0001_6_13_H_._3h_hb1_6197_0001_0001__3__R
SEVEELVEELLKLLKDPDLREQVERLLEELRRGEVPPEEVLKFLRFFAEFLGDPEFRKKVEEVLG EVCPGMDIRNNLTRLHELENCSVIEGHLQILLMFKTRPEDFRDLSFPKLIMITDYLLLFRVYGLESLKDLFPNLTVIRGSRLFFNYALVIFEMVHLKELGLYNLMNITRGSVRIEKNNELCYLATIDWSRILDSVEDNHIVLNKDDNEEC pol_8bfbe5d1bbe295b5aa936524e44ff7b0_0001_1_000000023_0001__65__G
DPFTAMELVMRVFELAMEKNDEELQKEAETLMEIVLEAAKNNDEEKVKEVIKRAKELLSKS EVCPGMDIRNNLTRLHELENCSVIEGHLQILLMFKTRPEDFRDLSFPKLIMITDYLLLFRVYGLESLKDLFPNLTVIRGSRLFFNYALVIFEMVHLKELGLYNLMNITRGSVRIEKNNELCYLATIDWSRILDSVEDNHIVLNKDDNEEC Motif0029_ems_3hC_897_0001_0001_0002_0001__10__M
KEEVNNQAFKLVMEAMELANSSDPNNRTKAKELIKEAKKLAKEVNNGEVEMSVRRVEESIKKAG EVCPGMDIRNNLTRLHELENCSVIEGHLQILLMFKTRPEDFRDLSFPKLIMITDYLLLFRVYGLESLKDLFPNLTVIRGSRLFFNYALVIFEMVHLKELGLYNLMNITRGSVRIEKNNELCYLATIDWSRILDSVEDNHIVLNKDDNEEC Motif0290_ems_3hC_618_0001_0002_0001__47__G
SLHEELRRLEELLRRGDPEAEKRRRELLKEALERNDEELALRIRIVLSSVLGDPHLVEKILEEVK EVCPGMDIRNNLTRLHELENCSVIEGHLQILLMFKTRPEDFRDLSFPKLIMITDYLLLFRVYGLESLKDLFPNLTVIRGSRLFFNYALVIFEMVHLKELGLYNLMNITRGSVRIEKNNELCYLATIDWSRILDSVEDNHIVLNKDDNEEC mot_H_9abadfa308aada7ec3b7866b3b500928_0001_000000003_0001_59_65_H_._886c6eb027ae3cf96a25d0dbff2e2d77_0001_0001_0001_0001__24__R
DDHAQDQLVKKLLKLWQDQGDDFYALLAVEAAANERVKKYLKKYYPEVYTLLEQVKRTLEKKRS EVCPGMDIRNNLTRLHELENCSVIEGHLQILLMFKTRPEDFRDLSFPKLIMITDYLLLFRVYGLESLKDLFPNLTVIRGSRLFFNYALVIFEMVHLKELGLYNLMNITRGSVRIEKNNELCYLATIDWSRILDSVEDNHIVLNKDDNEEC rif_ems_coilM_45_0002_000000024_0001_0001__6__D
SELFELVMEAMEIANRLGDEDLMRLLVELREKALESPEVRELLEKLARLIIEDPEKARELVKKLK EVCPGMDIRNNLTRLHELENCSVIEGHLQILLMFKTRPEDFRDLSFPKLIMITDYLLLFRVYGLESLKDLFPNLTVIRGSRLFFNYALVIFEMVHLKELGLYNLMNITRGSVRIEKNNELCYLATIDWSRILDSVEDNHIVLNKDDNEEC Motif0375_bcov_4helix_02612_0001_0001__30__R
SEKEREVKELLEEISRRDPRISFYLFFVLIALEAGNPELAEELIEDLINRFGDPLLRELLELIRK EVCPGMDIRNNLTRLHELENCSVIEGHLQILLMFKTRPEDFRDLSFPKLIMITDYLLLFRVYGLESLKDLFPNLTVIRGSRLFFNYALVIFEMVHLKELGLYNLMNITRGSVRIEKNNELCYLATIDWSRILDSVEDNHIVLNKDDNEEC Motif0012_bcov_4helix_00220_0001_0001__49__N
NEKEKMDAQFLLWFAKVMADNISDDDKRKKAQSLVEKAQKLDIPEEAKKVYKIVATILERDQK EVCPGMDIRNNLTRLHELENCSVIEGHLQILLMFKTRPEDFRDLSFPKLIMITDYLLLFRVYGLESLKDLFPNLTVIRGSRLFFNYALVIFEMVHLKELGLYNLMNITRGSVRIEKNNELCYLATIDWSRILDSVEDNHIVLNKDDNEEC Motif0290_ems_3hC_617_0002_0001_0003_0001__39__Q
DPSEEAQKLVDKVKEDVKKKMDEDAEEMVKIAEELLKDAKNAQDPTMREFLVAMIKMIVKNLS EVCPGMDIRNNLTRLHELENCSVIEGHLQILLMFKTRPEDFRDLSFPKLIMITDYLLLFRVYGLESLKDLFPNLTVIRGSRLFFNYALVIFEMVHLKELGLYNLMNITRGSVRIEKNNELCYLATIDWSRILDSVEDNHIVLNKDDNEEC Motif0201_ems_3hM_2476_0001_0002_0001__21__M
SEVEELVEELLKLLKDPDLREQVERLLEELRRGEVPPEEVLKFLRFFAEFLGDPEFRKKVEEVQK EVCPGMDIRNNLTRLHELENCSVIEGHLQILLMFKTRPEDFRDLSFPKLIMITDYLLLFRVYGLESLKDLFPNLTVIRGSRLFFNYALVIFEMVHLKELGLYNLMNITRGSVRIEKNNELCYLATIDWSRILDSVEDNHIVLNKDDNEEC pol_8bfbe5d1bbe295b5aa936524e44ff7b0_0001_1_000000023_0001__64__Q
DEVFKAAMKVLHLAFKKGDEEAMKEVQSVSELLENGQASKEQAKKILESLARRLKS EVCPGMDIRNNLTRLHELENCSVIEGHLQILLMFKTRPEDFRDLSFPKLIMITDYLLLFRVYGLESLKDLFPNLTVIRGSRLFFNYALVIFEMVHLKELGLYNLMNITRGSVRIEKNNELCYLATIDWSRILDSVEDNHIVLNKDDNEEC Motif0025_p1-16H-GBL-16H-GABBL-16H_0017_0001_0001_0002_0001_0001_0001__28__S
SEVEELVEELLKLLKDPDLREQVERLLEELRPGEVPPEEVLKFLRFFAEFLGDPEFRKKVEEVLK EVCPGMDIRNNLTRLHELENCSVIEGHLQILLMFKTRPEDFRDLSFPKLIMITDYLLLFRVYGLESLKDLFPNLTVIRGSRLFFNYALVIFEMVHLKELGLYNLMNITRGSVRIEKNNELCYLATIDWSRILDSVEDNHIVLNKDDNEEC pol_8bfbe5d1bbe295b5aa936524e44ff7b0_0001_1_000000023_0001__32__P
DPFTAMELVARVFELAMEKNDERLQKEAETLMEIVLEAAKNNDEEKVKEVIKRAKELLSKS EVCPGMDIRNNLTRLHELENCSVIEGHLQILLMFKTRPEDFRDLSFPKLIMITDYLLLFRVYGLESLKDLFPNLTVIRGSRLFFNYALVIFEMVHLKELGLYNLMNITRGSVRIEKNNELCYLATIDWSRILDSVEDNHIVLNKDDNEEC Motif0029_ems_3hC_897_0001_0001_0002_0001__23__R
DEEVDRAKELAEELGDPELAELIEELKELSKRGDPRAVEVVLRAMELANRLGDPEIQEVLIKLYE EVCPGMDIRNNLTRLHELENCSVIEGHLQILLMFKTRPEDFRDLSFPKLIMITDYLLLFRVYGLESLKDLFPNLTVIRGSRLFFNYALVIFEMVHLKELGLYNLMNITRGSVRIEKNNELCYLATIDWSRILDSVEDNHIVLNKDDNEEC Motif0092_bcov_4helix_12689_0001_0002_0001__64__Y
DEVFKAAMKVLHLAFKKHDEEAMKEVQKVSELLENGQASKEQAKKILESLARRLKS EVCPGMDIRNNLTRLHELENCSVIEGHLQILLMFKTRPEDFRDLSFPKLIMITDYLLLFRVYGLESLKDLFPNLTVIRGSRLFFNYALVIFEMVHLKELGLYNLMNITRGSVRIEKNNELCYLATIDWSRILDSVEDNHIVLNKDDNEEC Motif0025_p1-16H-GBL-16H-GABBL-16H_0017_0001_0001_0002_0001_0001_0001__18__H
DDSQVKDVESKAMEHKKKHPQVSFLAFFVIEVARFAKEFNDPLALKVAEELLKEVEKRAK EVCPGMDIRNNLTRLHELENCSVIEGHLQILLMFKTRPEDFRDLSFPKLIMITDYLLLFRVYGLESLKDLFPNLTVIRGSRLFFNYALVIFEMVHLKELGLYNLMNITRGSVRIEKNNELCYLATIDWSRILDSVEDNHIVLNKDDNEEC Motif0223_ems_3hC_474_0001_0001_0001__13__M
DEEVDRAKELAEELGDPELAECIEELKELSKRGDPRAVEVVLRAMELANRLGDPEIQEVLIKLAE EVCPGMDIRNNLTRLHELENCSVIEGHLQILLMFKTRPEDFRDLSFPKLIMITDYLLLFRVYGLESLKDLFPNLTVIRGSRLFFNYALVIFEMVHLKELGLYNLMNITRGSVRIEKNNELCYLATIDWSRILDSVEDNHIVLNKDDNEEC Motif0092_bcov_4helix_12689_0001_0002_0001__22__C
DEDHTRRLAEELERLSRELGDEEHLELSRELKRLAEEAIKENDRFKLELVRHSIEALLREL EVCPGMDIRNNLTRLHELENCSVIEGHLQILLMFKTRPEDFRDLSFPKLIMITDYLLLFRVYGLESLKDLFPNLTVIRGSRLFFNYALVIFEMVHLKELGLYNLMNITRGSVRIEKNNELCYLATIDWSRILDSVEDNHIVLNKDDNEEC rif_3h_hb1_47_000000009_0001_0001__52__H
DDSQVKDVESKAREHKKKHIQVSFLAFFVIEVARFAKEFNDPLALKVAEELLKEVEKRAK EVCPGMDIRNNLTRLHELENCSVIEGHLQILLMFKTRPEDFRDLSFPKLIMITDYLLLFRVYGLESLKDLFPNLTVIRGSRLFFNYALVIFEMVHLKELGLYNLMNITRGSVRIEKNNELCYLATIDWSRILDSVEDNHIVLNKDDNEEC Motif0223_ems_3hC_474_0001_0001_0001__20__I
DLEEIVREYVERTKDPIAREALEPLEEIKKEDPETAKVLAEAVVDAIERNDPESLKFVLLLIKIV EVCPGMDIRNNLTRLHELENCSVIEGHLQILLMFKTRPEDFRDLSFPKLIMITDYLLLFRVYGLESLKDLFPNLTVIRGSRLFFNYALVIFEMVHLKELGLYNLMNITRGSVRIEKNNELCYLATIDWSRILDSVEDNHIVLNKDDNEEC Motif0083_bcov_4helix_00192_0001_0001__24__P
DPFTAMELVARVFELAMEKNDEELQKEAETLMEIVLEAAKNNNEEKVKEVIKRAKELLSKS EVCPGMDIRNNLTRLHELENCSVIEGHLQILLMFKTRPEDFRDLSFPKLIMITDYLLLFRVYGLESLKDLFPNLTVIRGSRLFFNYALVIFEMVHLKELGLYNLMNITRGSVRIEKNNELCYLATIDWSRILDSVEDNHIVLNKDDNEEC Motif0029_ems_3hC_897_0001_0001_0002_0001__43__N
SWVEELVEELLKLLKDPDLREQVERLLEELRRGEVPPEEVLKFLRFFAEFLGDPEFRKKVEEVLK EVCPGMDIRNNLTRLHELENCSVIEGHLQILLMFKTRPEDFRDLSFPKLIMITDYLLLFRVYGLESLKDLFPNLTVIRGSRLFFNYALVIFEMVHLKELGLYNLMNITRGSVRIEKNNELCYLATIDWSRILDSVEDNHIVLNKDDNEEC pol_8bfbe5d1bbe295b5aa936524e44ff7b0_0001_1_000000023_0001__2__W
SEDEKLEELLRRLGVPPELWELIKKVLKELSKRDEERSRTLREVLEELLREGNKRAVRLSVRLAH EVCPGMDIRNNLTRLHELENCSVIEGHLQILLMFKTRPEDFRDLSFPKLIMITDYLLLFRVYGLESLKDLFPNLTVIRGSRLFFNYALVIFEMVHLKELGLYNLMNITRGSVRIEKNNELCYLATIDWSRILDSVEDNHIVLNKDDNEEC rif_2f47104a8f605bfff094780ec55b422f_0001_000000022_0001_0001__20__W
PEVKKEAFKAFMLLMDALFLAEDINIRKTIEELIERLEKADENDDEEKLKEIIKKAKTIWKQVL EVCPGMDIRNNLTRLHELENCSVIEGHLQILLMFKTRPEDFRDLSFPKLIMITDYLLLFRVYGLESLKDLFPNLTVIRGSRLFFNYALVIFEMVHLKELGLYNLMNITRGSVRIEKNNELCYLATIDWSRILDSVEDNHIVLNKDDNEEC Motif0345_ems_3hM_540_0001_0002_0001__24__I
DEVFKAAFKVMELANKKGDEEAMKEVNKVAELLSNGQASKEQAKKILESLARRLKS EVCPGMDIRNNLTRLHELENCSVIEGHLQILLMFKTRPEDFRDLSFPKLIMITDYLLLFRVYGLESLKDLFPNLTVIRGSRLFFNYALVIFEMVHLKELGLYNLMNITRGSVRIEKNNELCYLATIDWSRILDSVEDNHIVLNKDDNEEC Motif0202_p1-16H-GBL-16H-GABBL-16H_0017_0001_0001_0002_0001_0001__27__N
PEVKKEAFKAFMLLMDALFLAEDPNIRKTIEELIERLEKADENDDEEKLKEIIKKAKTIWPQVL EVCPGMDIRNNLTRLHELENCSVIEGHLQILLMFKTRPEDFRDLSFPKLIMITDYLLLFRVYGLESLKDLFPNLTVIRGSRLFFNYALVIFEMVHLKELGLYNLMNITRGSVRIEKNNELCYLATIDWSRILDSVEDNHIVLNKDDNEEC Motif0345_ems_3hM_540_0001_0002_0001__61__P
SELFELVMEAMEIANRLGDEDLKRLLVELVEKALESPEVRELLEKLARLIIEDPEKARELVKKLK EVCPGMDIRNNLTRLHELENCSVIEGHLQILLMFKTRPEDFRDLSFPKLIMITDYLLLFRVYGLESLKDLFPNLTVIRGSRLFFNYALVIFEMVHLKELGLYNLMNITRGSVRIEKNNELCYLATIDWSRILDSVEDNHIVLNKDDNEEC Motif0375_bcov_4helix_02612_0001_0001__23__K
SEVEELVEELLKLLKDPDLREQVHRLLEELRRGEVPPEEVLKFLRFFAEFLGDPEFRKKVEEVLK EVCPGMDIRNNLTRLHELENCSVIEGHLQILLMFKTRPEDFRDLSFPKLIMITDYLLLFRVYGLESLKDLFPNLTVIRGSRLFFNYALVIFEMVHLKELGLYNLMNITRGSVRIEKNNELCYLATIDWSRILDSVEDNHIVLNKDDNEEC pol_8bfbe5d1bbe295b5aa936524e44ff7b0_0001_1_000000023_0001__24__H
DDHAQAQLVKKLLKLWQDQGDDFYALLAVEAAANRRVKKYLKKYYPEVYTLLEQVKRTLEKKRS EVCPGMDIRNNLTRLHELENCSVIEGHLQILLMFKTRPEDFRDLSFPKLIMITDYLLLFRVYGLESLKDLFPNLTVIRGSRLFFNYALVIFEMVHLKELGLYNLMNITRGSVRIEKNNELCYLATIDWSRILDSVEDNHIVLNKDDNEEC rif_ems_coilM_45_0002_000000024_0001_0001__35__R
SELFELVMEAMEIANRLGDEDLMRLLVELVEKALESPEVRELLEKLARQIIEDPEKARELVKKLK EVCPGMDIRNNLTRLHELENCSVIEGHLQILLMFKTRPEDFRDLSFPKLIMITDYLLLFRVYGLESLKDLFPNLTVIRGSRLFFNYALVIFEMVHLKELGLYNLMNITRGSVRIEKNNELCYLATIDWSRILDSVEDNHIVLNKDDNEEC Motif0375_bcov_4helix_02612_0001_0001__49__Q
DPFTAMELVARVFELAMIKNDEELQKEAETLMEIVLEAAKNNDEEKVKEVIKRAKELLSKS EVCPGMDIRNNLTRLHELENCSVIEGHLQILLMFKTRPEDFRDLSFPKLIMITDYLLLFRVYGLESLKDLFPNLTVIRGSRLFFNYALVIFEMVHLKELGLYNLMNITRGSVRIEKNNELCYLATIDWSRILDSVEDNHIVLNKDDNEEC Motif0029_ems_3hC_897_0001_0001_0002_0001__18__I
DPFTAMELVARVFELAAEKNDEELQKEAETLMEIVLEAAKNNDEEKVKEVIKRAKELLSKS EVCPGMDIRNNLTRLHELENCSVIEGHLQILLMFKTRPEDFRDLSFPKLIMITDYLLLFRVYGLESLKDLFPNLTVIRGSRLFFNYALVIFEMVHLKELGLYNLMNITRGSVRIEKNNELCYLATIDWSRILDSVEDNHIVLNKDDNEEC Motif0029_ems_3hC_897_0001_0001_0002_0001__17__A
DEEVDRAKEFAEELGDPELAELIEELKELSKRGDPRAVEVVLRAMELANRLGDPEIQEVLIKLAE EVCPGMDIRNNLTRLHELENCSVIEGHLQILLMFKTRPEDFRDLSFPKLIMITDYLLLFRVYGLESLKDLFPNLTVIRGSRLFFNYALVIFEMVHLKELGLYNLMNITRGSVRIEKNNELCYLATIDWSRILDSVEDNHIVLNKDDNEEC Motif0092_bcov_4helix_12689_0001_0002_0001__10__F
SEDEKLEELLRRLGVPPELIELIKKVLKELSKVDEERSRTLREVLEELLREGNKRAVRLSVRLAH EVCPGMDIRNNLTRLHELENCSVIEGHLQILLMFKTRPEDFRDLSFPKLIMITDYLLLFRVYGLESLKDLFPNLTVIRGSRLFFNYALVIFEMVHLKELGLYNLMNITRGSVRIEKNNELCYLATIDWSRILDSVEDNHIVLNKDDNEEC rif_2f47104a8f605bfff094780ec55b422f_0001_000000022_0001_0001__33__V
SLHEELRRLEELLRRGDPEAEKRLRELLKEALNRNDEELALRIRIVLSSVLGDPHLVEKILEEVK EVCPGMDIRNNLTRLHELENCSVIEGHLQILLMFKTRPEDFRDLSFPKLIMITDYLLLFRVYGLESLKDLFPNLTVIRGSRLFFNYALVIFEMVHLKELGLYNLMNITRGSVRIEKNNELCYLATIDWSRILDSVEDNHIVLNKDDNEEC mot_H_9abadfa308aada7ec3b7866b3b500928_0001_000000003_0001_59_65_H_._886c6eb027ae3cf96a25d0dbff2e2d77_0001_0001_0001_0001__33__N
SELLERIIRLLKEGNPEEAEEVARELLERTGDPRVEALVSLIEELLRTGDPFYELFVEMILRELR EVCPGMDIRNNLTRLHELENCSVIEGHLQILLMFKTRPEDFRDLSFPKLIMITDYLLLFRVYGLESLKDLFPNLTVIRGSRLFFNYALVIFEMVHLKELGLYNLMNITRGSVRIEKNNELCYLATIDWSRILDSVEDNHIVLNKDDNEEC Motif0223_bcov_4helix_00276_0001_0001__8__I
KEEVNNQAFKLVKEAMELANSSDPNNRTKAKELIKEAKKLAKEVNNPEVEMSVRRVEESIKKAG EVCPGMDIRNNLTRLHELENCSVIEGHLQILLMFKTRPEDFRDLSFPKLIMITDYLLLFRVYGLESLKDLFPNLTVIRGSRLFFNYALVIFEMVHLKELGLYNLMNITRGSVRIEKNNELCYLATIDWSRILDSVEDNHIVLNKDDNEEC Motif0290_ems_3hC_618_0001_0002_0001__13__K
DEVFKAAMKVLHLAFKKGDEEAMKEVQKVSELLENGQASKEQAKKIQESLARRLKS EVCPGMDIRNNLTRLHELENCSVIEGHLQILLMFKTRPEDFRDLSFPKLIMITDYLLLFRVYGLESLKDLFPNLTVIRGSRLFFNYALVIFEMVHLKELGLYNLMNITRGSVRIEKNNELCYLATIDWSRILDSVEDNHIVLNKDDNEEC Motif0025_p1-16H-GBL-16H-GABBL-16H_0017_0001_0001_0002_0001_0001_0001__47__Q
DPFTAMELVARVFELAMEKNDEELQKEAETLMEIVLEAAKNNDEEKVKEVIKRAKELISKS EVCPGMDIRNNLTRLHELENCSVIEGHLQILLMFKTRPEDFRDLSFPKLIMITDYLLLFRVYGLESLKDLFPNLTVIRGSRLFFNYALVIFEMVHLKELGLYNLMNITRGSVRIEKNNELCYLATIDWSRILDSVEDNHIVLNKDDNEEC Motif0029_ems_3hC_897_0001_0001_0002_0001__58__I
DEEVDRAKELAEELGDPELAELIEELKELSKRGDPRAVRVVLRAMELANRLGDPEIQEVLIKLAE EVCPGMDIRNNLTRLHELENCSVIEGHLQILLMFKTRPEDFRDLSFPKLIMITDYLLLFRVYGLESLKDLFPNLTVIRGSRLFFNYALVIFEMVHLKELGLYNLMNITRGSVRIEKNNELCYLATIDWSRILDSVEDNHIVLNKDDNEEC Motif0092_bcov_4helix_12689_0001_0002_0001__39__R
SELFELVMEAAEIANRLGDEDLMRLLVELVEKALESPEVRELLEKLARLIIEDPEKARELVKKLK EVCPGMDIRNNLTRLHELENCSVIEGHLQILLMFKTRPEDFRDLSFPKLIMITDYLLLFRVYGLESLKDLFPNLTVIRGSRLFFNYALVIFEMVHLKELGLYNLMNITRGSVRIEKNNELCYLATIDWSRILDSVEDNHIVLNKDDNEEC Motif0375_bcov_4helix_02612_0001_0001__11__A
DEVFKAAFKVMELANKVGDEEAMKEVQKVAELLSNGQASKEQAKKILESLARRLKS EVCPGMDIRNNLTRLHELENCSVIEGHLQILLMFKTRPEDFRDLSFPKLIMITDYLLLFRVYGLESLKDLFPNLTVIRGSRLFFNYALVIFEMVHLKELGLYNLMNITRGSVRIEKNNELCYLATIDWSRILDSVEDNHIVLNKDDNEEC Motif0202_p1-16H-GBL-16H-GABBL-16H_0017_0001_0001_0002_0001_0001__17__V
NEKEKMDYQFLLWFAKVMADNISDDDKRKKAQSLVEKARKLDIPEEAKKVYKIVATILERDQK EVCPGMDIRNNLTRLHELENCSVIEGHLQILLMFKTRPEDFRDLSFPKLIMITDYLLLFRVYGLESLKDLFPNLTVIRGSRLFFNYALVIFEMVHLKELGLYNLMNITRGSVRIEKNNELCYLATIDWSRILDSVEDNHIVLNKDDNEEC Motif0290_ems_3hC_617_0002_0001_0003_0001__8__Y
DEDHTRRLAEELERLSRELGDEEHLELSRELKRLAEEAIKHNDRFKLELVRRSIEALLREL EVCPGMDIRNNLTRLHELENCSVIEGHLQILLMFKTRPEDFRDLSFPKLIMITDYLLLFRVYGLESLKDLFPNLTVIRGSRLFFNYALVIFEMVHLKELGLYNLMNITRGSVRIEKNNELCYLATIDWSRILDSVEDNHIVLNKDDNEEC rif_3h_hb1_47_000000009_0001_0001__41__H
TEEEFRVMMLLMTLSPELNELVEELSEAMYRNDPELEKRVLKRLLELARELGDEEVVRILEKLLK EVCPGMDIRNNLTRLHELENCSVIEGHLQILLMFKTRPEDFRDLSFPKLIMITDYLLLFRVYGLESLKDLFPNLTVIRGSRLFFNYALVIFEMVHLKELGLYNLMNITRGSVRIEKNNELCYLATIDWSRILDSVEDNHIVLNKDDNEEC Motif0223_bcov_4helix_06585_0001_0001_0001__30__Y
DLEEIVREYVERTKDPIAREALELLEEIKKEDPETAKVLAEAVVDAIERNDPESLKFVLLLIKIY EVCPGMDIRNNLTRLHELENCSVIEGHLQILLMFKTRPEDFRDLSFPKLIMITDYLLLFRVYGLESLKDLFPNLTVIRGSRLFFNYALVIFEMVHLKELGLYNLMNITRGSVRIEKNNELCYLATIDWSRILDSVEDNHIVLNKDDNEEC Motif0083_bcov_4helix_00192_0001_0001__65__Y
DPSEEAQKLPDKVKEDVKKKNDEDAEEMVKIAEELLKDAKNAQDPTMREFLVAMIKMIVKNLS EVCPGMDIRNNLTRLHELENCSVIEGHLQILLMFKTRPEDFRDLSFPKLIMITDYLLLFRVYGLESLKDLFPNLTVIRGSRLFFNYALVIFEMVHLKELGLYNLMNITRGSVRIEKNNELCYLATIDWSRILDSVEDNHIVLNKDDNEEC Motif0201_ems_3hM_2476_0001_0002_0001__10__P
DPSEEAQKLVDKVKEDVKKKNDEDAEEMVKIAEELLKDAKNAQDPTMREDLVAMIKMIVKNLS EVCPGMDIRNNLTRLHELENCSVIEGHLQILLMFKTRPEDFRDLSFPKLIMITDYLLLFRVYGLESLKDLFPNLTVIRGSRLFFNYALVIFEMVHLKELGLYNLMNITRGSVRIEKNNELCYLATIDWSRILDSVEDNHIVLNKDDNEEC Motif0201_ems_3hM_2476_0001_0002_0001__50__D
NEKEKMDAQFLLWFAKVMADNISDDDKRKKAQSLVEKARKLDIPEEAKKTYKIVATILERDQK EVCPGMDIRNNLTRLHELENCSVIEGHLQILLMFKTRPEDFRDLSFPKLIMITDYLLLFRVYGLESLKDLFPNLTVIRGSRLFFNYALVIFEMVHLKELGLYNLMNITRGSVRIEKNNELCYLATIDWSRILDSVEDNHIVLNKDDNEEC Motif0290_ems_3hC_617_0002_0001_0003_0001__50__T
DEDHDRRLAEELERLSRELGDEEHLELSRELKRLAEEAIKENDRFKLELVRRSIEALLREL EVCPGMDIRNNLTRLHELENCSVIEGHLQILLMFKTRPEDFRDLSFPKLIMITDYLLLFRVYGLESLKDLFPNLTVIRGSRLFFNYALVIFEMVHLKELGLYNLMNITRGSVRIEKNNELCYLATIDWSRILDSVEDNHIVLNKDDNEEC rif_3h_hb1_47_000000009_0001_0001__5__D
DLEEIVREYVERTKDPIAREALELLEEIKKEDPETKKVLAEAVVDAIERNDPESLKFVLLLIKIV EVCPGMDIRNNLTRLHELENCSVIEGHLQILLMFKTRPEDFRDLSFPKLIMITDYLLLFRVYGLESLKDLFPNLTVIRGSRLFFNYALVIFEMVHLKELGLYNLMNITRGSVRIEKNNELCYLATIDWSRILDSVEDNHIVLNKDDNEEC Motif0083_bcov_4helix_00192_0001_0001__36__K
DPFTAMELVARVFELAMEKNDEELQKEAETLMEIVLEAKKNNDEEKVKEVIKRAKELLSKS EVCPGMDIRNNLTRLHELENCSVIEGHLQILLMFKTRPEDFRDLSFPKLIMITDYLLLFRVYGLESLKDLFPNLTVIRGSRLFFNYALVIFEMVHLKELGLYNLMNITRGSVRIEKNNELCYLATIDWSRILDSVEDNHIVLNKDDNEEC Motif0029_ems_3hC_897_0001_0001_0002_0001__39__K
SLHEELRRLEELLRRGDPEAEKRLRELLKEALERNDEELALRIRIVLSSVLGDPHLVEKILEEWK EVCPGMDIRNNLTRLHELENCSVIEGHLQILLMFKTRPEDFRDLSFPKLIMITDYLLLFRVYGLESLKDLFPNLTVIRGSRLFFNYALVIFEMVHLKELGLYNLMNITRGSVRIEKNNELCYLATIDWSRILDSVEDNHIVLNKDDNEEC mot_H_9abadfa308aada7ec3b7866b3b500928_0001_000000003_0001_59_65_H_._886c6eb027ae3cf96a25d0dbff2e2d77_0001_0001_0001_0001__64__W
DDHAQAQLVKKLLKLWQDQGDDFYALLAVEAAANERVKKYLKKYYPEVYTLLEQVKRVLEKKRS EVCPGMDIRNNLTRLHELENCSVIEGHLQILLMFKTRPEDFRDLSFPKLIMITDYLLLFRVYGLESLKDLFPNLTVIRGSRLFFNYALVIFEMVHLKELGLYNLMNITRGSVRIEKNNELCYLATIDWSRILDSVEDNHIVLNKDDNEEC rif_ems_coilM_45_0002_000000024_0001_0001__58__V
SEKERIVKELLEEISRRDPRISFYLFFVLIALEAGNPELAEELIEDLIRRFGDPLLRELLELIRK EVCPGMDIRNNLTRLHELENCSVIEGHLQILLMFKTRPEDFRDLSFPKLIMITDYLLLFRVYGLESLKDLFPNLTVIRGSRLFFNYALVIFEMVHLKELGLYNLMNITRGSVRIEKNNELCYLATIDWSRILDSVEDNHIVLNKDDNEEC Motif0012_bcov_4helix_00220_0001_0001__6__I
DLEEIVREYVERTKDPIAREALELLEEIKKEDPETAKVLAEAVVDAIERNGPESLKFVLLLIKIV EVCPGMDIRNNLTRLHELENCSVIEGHLQILLMFKTRPEDFRDLSFPKLIMITDYLLLFRVYGLESLKDLFPNLTVIRGSRLFFNYALVIFEMVHLKELGLYNLMNITRGSVRIEKNNELCYLATIDWSRILDSVEDNHIVLNKDDNEEC Motif0083_bcov_4helix_00192_0001_0001__51__G
DDSQVKDVESKAREHKKKHPQVSFLAFFVIEVARFAKEFRDPLALKVAEELLKEVEKRAK EVCPGMDIRNNLTRLHELENCSVIEGHLQILLMFKTRPEDFRDLSFPKLIMITDYLLLFRVYGLESLKDLFPNLTVIRGSRLFFNYALVIFEMVHLKELGLYNLMNITRGSVRIEKNNELCYLATIDWSRILDSVEDNHIVLNKDDNEEC Motif0223_ems_3hC_474_0001_0001_0001__40__R
SELLERILRLLKEGNPEEAEEVARELLERTGDPRVEALVSLIEELLRTGEPFYELFVEMILRELR EVCPGMDIRNNLTRLHELENCSVIEGHLQILLMFKTRPEDFRDLSFPKLIMITDYLLLFRVYGLESLKDLFPNLTVIRGSRLFFNYALVIFEMVHLKELGLYNLMNITRGSVRIEKNNELCYLATIDWSRILDSVEDNHIVLNKDDNEEC Motif0223_bcov_4helix_00276_0001_0001__50__E
DEEVDRAKELAEELGDPELAELIEELKELSKRGDPRAVEVVLRAMELANRLGWPEIQEVLIKLAE EVCPGMDIRNNLTRLHELENCSVIEGHLQILLMFKTRPEDFRDLSFPKLIMITDYLLLFRVYGLESLKDLFPNLTVIRGSRLFFNYALVIFEMVHLKELGLYNLMNITRGSVRIEKNNELCYLATIDWSRILDSVEDNHIVLNKDDNEEC Motif0092_bcov_4helix_12689_0001_0002_0001__53__W
DPFTAMELVARVFEYAMEKNDEELQKEAETLMEIVLEAAKNNDEEKVKEVIKRAKELLSKS EVCPGMDIRNNLTRLHELENCSVIEGHLQILLMFKTRPEDFRDLSFPKLIMITDYLLLFRVYGLESLKDLFPNLTVIRGSRLFFNYALVIFEMVHLKELGLYNLMNITRGSVRIEKNNELCYLATIDWSRILDSVEDNHIVLNKDDNEEC Motif0029_ems_3hC_897_0001_0001_0002_0001__15__Y
DLEEIVREYVERTKDPIAREALELNEEIKKEDPETAKVLAEAVVDAIERNDPESLKFVLLLIKIV EVCPGMDIRNNLTRLHELENCSVIEGHLQILLMFKTRPEDFRDLSFPKLIMITDYLLLFRVYGLESLKDLFPNLTVIRGSRLFFNYALVIFEMVHLKELGLYNLMNITRGSVRIEKNNELCYLATIDWSRILDSVEDNHIVLNKDDNEEC Motif0083_bcov_4helix_00192_0001_0001__25__N
DEVFKAAMKVLHLAFKKGDEEAMKEVQKVSELLENGQASAEQAKKILESLARRLKS EVCPGMDIRNNLTRLHELENCSVIEGHLQILLMFKTRPEDFRDLSFPKLIMITDYLLLFRVYGLESLKDLFPNLTVIRGSRLFFNYALVIFEMVHLKELGLYNLMNITRGSVRIEKNNELCYLATIDWSRILDSVEDNHIVLNKDDNEEC Motif0025_p1-16H-GBL-16H-GABBL-16H_0017_0001_0001_0002_0001_0001_0001__40__A
DDHAQRQLVKKLLKLWQDQGDDFYALLAVEAAANERVKKYLKKYYPEVYTLLEQVKRTLEKKRS EVCPGMDIRNNLTRLHELENCSVIEGHLQILLMFKTRPEDFRDLSFPKLIMITDYLLLFRVYGLESLKDLFPNLTVIRGSRLFFNYALVIFEMVHLKELGLYNLMNITRGSVRIEKNNELCYLATIDWSRILDSVEDNHIVLNKDDNEEC rif_ems_coilM_45_0002_000000024_0001_0001__6__R
DDEFREDVRRIFEFARRHNNEAAFRFLLEQSRWHARQTDDEELRREIEHINRELRKLWKG EVCPGMDIRNNLTRLHELENCSVIEGHLQILLMFKTRPEDFRDLSFPKLIMITDYLLLFRVYGLESLKDLFPNLTVIRGSRLFFNYALVIFEMVHLKELGLYNLMNITRGSVRIEKNNELCYLATIDWSRILDSVEDNHIVLNKDDNEEC mot_H_HHH_eva_0065_000000013_0001_6_13_H_._3h_hb1_6197_0001_0001__37__Q
SELFELVMEAMEIANRLGYEDLMRLLVELVEKALESPEVRELLEKLARLIIEDPEKARELVKKLK EVCPGMDIRNNLTRLHELENCSVIEGHLQILLMFKTRPEDFRDLSFPKLIMITDYLLLFRVYGLESLKDLFPNLTVIRGSRLFFNYALVIFEMVHLKELGLYNLMNITRGSVRIEKNNELCYLATIDWSRILDSVEDNHIVLNKDDNEEC Motif0375_bcov_4helix_02612_0001_0001__19__Y
NEKEKMDAQFLLWFAKVMADNISDDDKRKKAQSLVEKARKLDIPEEAKKVYTIVATILERDQK EVCPGMDIRNNLTRLHELENCSVIEGHLQILLMFKTRPEDFRDLSFPKLIMITDYLLLFRVYGLESLKDLFPNLTVIRGSRLFFNYALVIFEMVHLKELGLYNLMNITRGSVRIEKNNELCYLATIDWSRILDSVEDNHIVLNKDDNEEC Motif0290_ems_3hC_617_0002_0001_0003_0001__52__T
DEEVDRAKELAEELGDPELAELIEELKELSKRGDPRAVEVVMRAMELANRLGDPEIQEVLIKLAE EVCPGMDIRNNLTRLHELENCSVIEGHLQILLMFKTRPEDFRDLSFPKLIMITDYLLLFRVYGLESLKDLFPNLTVIRGSRLFFNYALVIFEMVHLKELGLYNLMNITRGSVRIEKNNELCYLATIDWSRILDSVEDNHIVLNKDDNEEC Motif0092_bcov_4helix_12689_0001_0002_0001__42__M
SELFELVMEAMEIANRLGDEDLMRLLVELVEKALEMPEVRELLEKLARLIIEDPEKARELVKKLK EVCPGMDIRNNLTRLHELENCSVIEGHLQILLMFKTRPEDFRDLSFPKLIMITDYLLLFRVYGLESLKDLFPNLTVIRGSRLFFNYALVIFEMVHLKELGLYNLMNITRGSVRIEKNNELCYLATIDWSRILDSVEDNHIVLNKDDNEEC Motif0375_bcov_4helix_02612_0001_0001__36__M
SELFELVMEAMEIANRLGDEDLMRLLVELVEKALESPEVRELLEKLARVIIEDPEKARELVKKLK EVCPGMDIRNNLTRLHELENCSVIEGHLQILLMFKTRPEDFRDLSFPKLIMITDYLLLFRVYGLESLKDLFPNLTVIRGSRLFFNYALVIFEMVHLKELGLYNLMNITRGSVRIEKNNELCYLATIDWSRILDSVEDNHIVLNKDDNEEC Motif0375_bcov_4helix_02612_0001_0001__49__V
SEKEREVKENLEEISRRDPRISFYLFFVLIALEAGNPELAEELIEDLIRRFGDPLLRELLELIRK EVCPGMDIRNNLTRLHELENCSVIEGHLQILLMFKTRPEDFRDLSFPKLIMITDYLLLFRVYGLESLKDLFPNLTVIRGSRLFFNYALVIFEMVHLKELGLYNLMNITRGSVRIEKNNELCYLATIDWSRILDSVEDNHIVLNKDDNEEC Motif0012_bcov_4helix_00220_0001_0001__10__N
KEEVNNQAFKLVMEAMELANVSDPNNRTKAKELIKEAKKLAKEVNNPEVEMSVRRVEESIKKAG EVCPGMDIRNNLTRLHELENCSVIEGHLQILLMFKTRPEDFRDLSFPKLIMITDYLLLFRVYGLESLKDLFPNLTVIRGSRLFFNYALVIFEMVHLKELGLYNLMNITRGSVRIEKNNELCYLATIDWSRILDSVEDNHIVLNKDDNEEC Motif0290_ems_3hC_618_0001_0002_0001__21__V
SEKEREVKELLEEISRRDPRISFYYFFVLIALEAGNPELAEELIEDLIRRFGDPLLRELLELIRK EVCPGMDIRNNLTRLHELENCSVIEGHLQILLMFKTRPEDFRDLSFPKLIMITDYLLLFRVYGLESLKDLFPNLTVIRGSRLFFNYALVIFEMVHLKELGLYNLMNITRGSVRIEKNNELCYLATIDWSRILDSVEDNHIVLNKDDNEEC Motif0012_bcov_4helix_00220_0001_0001__25__Y
DEEVDRAKELAEELGDPELAELIEELKELSKRGDPRAVEVVLRAMELVNRLGDPEIQEVLIKLAE EVCPGMDIRNNLTRLHELENCSVIEGHLQILLMFKTRPEDFRDLSFPKLIMITDYLLLFRVYGLESLKDLFPNLTVIRGSRLFFNYALVIFEMVHLKELGLYNLMNITRGSVRIEKNNELCYLATIDWSRILDSVEDNHIVLNKDDNEEC Motif0092_bcov_4helix_12689_0001_0002_0001__48__V
SLHEELRRLEELLRRGDPEAEKRLKELLKEALERNDEELALRIRIVLSSVLGDPHLVEKILEEVK EVCPGMDIRNNLTRLHELENCSVIEGHLQILLMFKTRPEDFRDLSFPKLIMITDYLLLFRVYGLESLKDLFPNLTVIRGSRLFFNYALVIFEMVHLKELGLYNLMNITRGSVRIEKNNELCYLATIDWSRILDSVEDNHIVLNKDDNEEC mot_H_9abadfa308aada7ec3b7866b3b500928_0001_000000003_0001_59_65_H_._886c6eb027ae3cf96a25d0dbff2e2d77_0001_0001_0001_0001__25__K
DDEVEQLKEHARKANDPELEKARELLERVLREGDPDLYQEVHQLIFLILFGDPRARKRAKELLER EVCPGMDIRNNLTRLHELENCSVIEGHLQILLMFKTRPEDFRDLSFPKLIMITDYLLLFRVYGLESLKDLFPNLTVIRGSRLFFNYALVIFEMVHLKELGLYNLMNITRGSVRIEKNNELCYLATIDWSRILDSVEDNHIVLNKDDNEEC pol_2c0b0b1e22dc14a353d2d92e3c086b92_0001_1_000000024_0001_0001__23__R
NEKEKMDAQTLLWFAKVMADNISDDDKRKKAQSLVEKARKLDIPEEAKKVYKIVATILERDQK EVCPGMDIRNNLTRLHELENCSVIEGHLQILLMFKTRPEDFRDLSFPKLIMITDYLLLFRVYGLESLKDLFPNLTVIRGSRLFFNYALVIFEMVHLKELGLYNLMNITRGSVRIEKNNELCYLATIDWSRILDSVEDNHIVLNKDDNEEC Motif0290_ems_3hC_617_0002_0001_0003_0001__10__T
KEEVNNQAFKLVMEAVELANSSDPNNRTKAKELIKEAKKLAKEVNNPEVEMSVRRVEESIKKAG EVCPGMDIRNNLTRLHELENCSVIEGHLQILLMFKTRPEDFRDLSFPKLIMITDYLLLFRVYGLESLKDLFPNLTVIRGSRLFFNYALVIFEMVHLKELGLYNLMNITRGSVRIEKNNELCYLATIDWSRILDSVEDNHIVLNKDDNEEC Motif0290_ems_3hC_618_0001_0002_0001__16__V
NEKEKMDAQFLLWFAKVMADNISDDDKRKKAQSLVEKARKLDIPEEAKKVYKIVATTLERDQK EVCPGMDIRNNLTRLHELENCSVIEGHLQILLMFKTRPEDFRDLSFPKLIMITDYLLLFRVYGLESLKDLFPNLTVIRGSRLFFNYALVIFEMVHLKELGLYNLMNITRGSVRIEKNNELCYLATIDWSRILDSVEDNHIVLNKDDNEEC Motif0290_ems_3hC_617_0002_0001_0003_0001__57__T
DLEEIVREYVERTKDPIAREALELLEEIKKEDPETAKVLAEAVVDACERNDPESLKFVLLLIKIV EVCPGMDIRNNLTRLHELENCSVIEGHLQILLMFKTRPEDFRDLSFPKLIMITDYLLLFRVYGLESLKDLFPNLTVIRGSRLFFNYALVIFEMVHLKELGLYNLMNITRGSVRIEKNNELCYLATIDWSRILDSVEDNHIVLNKDDNEEC Motif0083_bcov_4helix_00192_0001_0001__47__C
SEKEREVKELLEEISRRDPRISFYLFFVLIALEAGNPELAEELIEDLIRHFGDPLLRELLELIRK EVCPGMDIRNNLTRLHELENCSVIEGHLQILLMFKTRPEDFRDLSFPKLIMITDYLLLFRVYGLESLKDLFPNLTVIRGSRLFFNYALVIFEMVHLKELGLYNLMNITRGSVRIEKNNELCYLATIDWSRILDSVEDNHIVLNKDDNEEC Motif0012_bcov_4helix_00220_0001_0001__50__H
DLEEIVGEYVERTKDPIAREALELLEEIKKEDPETAKVLAEAVVDAIERNDPESLKFVLLLIKIV EVCPGMDIRNNLTRLHELENCSVIEGHLQILLMFKTRPEDFRDLSFPKLIMITDYLLLFRVYGLESLKDLFPNLTVIRGSRLFFNYALVIFEMVHLKELGLYNLMNITRGSVRIEKNNELCYLATIDWSRILDSVEDNHIVLNKDDNEEC Motif0083_bcov_4helix_00192_0001_0001__7__G
DPFTAMELVARVFELAMEKNDEELQKEAVTLMEIVLEAAKNNDEEKVKEVIKRAKELLSKS EVCPGMDIRNNLTRLHELENCSVIEGHLQILLMFKTRPEDFRDLSFPKLIMITDYLLLFRVYGLESLKDLFPNLTVIRGSRLFFNYALVIFEMVHLKELGLYNLMNITRGSVRIEKNNELCYLATIDWSRILDSVEDNHIVLNKDDNEEC Motif0029_ems_3hC_897_0001_0001_0002_0001__29__V
SEDEKLEELLRRLFVPPELIELIKKVLKELSKRDEERSRTLREVLEELLREGNKRAVRLSVRLAH EVCPGMDIRNNLTRLHELENCSVIEGHLQILLMFKTRPEDFRDLSFPKLIMITDYLLLFRVYGLESLKDLFPNLTVIRGSRLFFNYALVIFEMVHLKELGLYNLMNITRGSVRIEKNNELCYLATIDWSRILDSVEDNHIVLNKDDNEEC rif_2f47104a8f605bfff094780ec55b422f_0001_000000022_0001_0001__14__F
DPSEEAQKLVDKYKEDVKKKNDEDAEEMVKIAEELLKDAKNAQDPTMREFLVAMIKMIVKNLS EVCPGMDIRNNLTRLHELENCSVIEGHLQILLMFKTRPEDFRDLSFPKLIMITDYLLLFRVYGLESLKDLFPNLTVIRGSRLFFNYALVIFEMVHLKELGLYNLMNITRGSVRIEKNNELCYLATIDWSRILDSVEDNHIVLNKDDNEEC Motif0201_ems_3hM_2476_0001_0002_0001__13__Y
SELLERILRLLKEGNPEEAEEVARELLERTGDPRVEALVSLIEELLRCGDPFYELFVEMILRELR EVCPGMDIRNNLTRLHELENCSVIEGHLQILLMFKTRPEDFRDLSFPKLIMITDYLLLFRVYGLESLKDLFPNLTVIRGSRLFFNYALVIFEMVHLKELGLYNLMNITRGSVRIEKNNELCYLATIDWSRILDSVEDNHIVLNKDDNEEC Motif0223_bcov_4helix_00276_0001_0001__48__C
SELLERILRLLKEGNPEEAEEVARELLTRTGDPRVEALVSLIEELLRTGDPFYELFVEMILRELR EVCPGMDIRNNLTRLHELENCSVIEGHLQILLMFKTRPEDFRDLSFPKLIMITDYLLLFRVYGLESLKDLFPNLTVIRGSRLFFNYALVIFEMVHLKELGLYNLMNITRGSVRIEKNNELCYLATIDWSRILDSVEDNHIVLNKDDNEEC Motif0223_bcov_4helix_00276_0001_0001__28__T
DEDHTRRLAEELERLSRELGDEEHLELSREGKRLAEEAIKENDRFKLELVRRSIEALLREL EVCPGMDIRNNLTRLHELENCSVIEGHLQILLMFKTRPEDFRDLSFPKLIMITDYLLLFRVYGLESLKDLFPNLTVIRGSRLFFNYALVIFEMVHLKELGLYNLMNITRGSVRIEKNNELCYLATIDWSRILDSVEDNHIVLNKDDNEEC rif_3h_hb1_47_000000009_0001_0001__31__G
DLEEIVREYVERTKDPIARFALELLEEIKKEDPETAKVLAEAVVDAIERNDPESLKFVLLLIKIV EVCPGMDIRNNLTRLHELENCSVIEGHLQILLMFKTRPEDFRDLSFPKLIMITDYLLLFRVYGLESLKDLFPNLTVIRGSRLFFNYALVIFEMVHLKELGLYNLMNITRGSVRIEKNNELCYLATIDWSRILDSVEDNHIVLNKDDNEEC Motif0083_bcov_4helix_00192_0001_0001__20__F
PEVKKEAFKAFMLLMDALFLAEDPNIRKTIEEVIERLEKADENDDEEKLKEIIKKAKTIWKQVL EVCPGMDIRNNLTRLHELENCSVIEGHLQILLMFKTRPEDFRDLSFPKLIMITDYLLLFRVYGLESLKDLFPNLTVIRGSRLFFNYALVIFEMVHLKELGLYNLMNITRGSVRIEKNNELCYLATIDWSRILDSVEDNHIVLNKDDNEEC Motif0345_ems_3hM_540_0001_0002_0001__33__V
DPSEEAQKLVDKVKEDVKKKNDEDAEEMVKIAEELLKDAKNAQDPWMREFLVAMIKMIVKNLS EVCPGMDIRNNLTRLHELENCSVIEGHLQILLMFKTRPEDFRDLSFPKLIMITDYLLLFRVYGLESLKDLFPNLTVIRGSRLFFNYALVIFEMVHLKELGLYNLMNITRGSVRIEKNNELCYLATIDWSRILDSVEDNHIVLNKDDNEEC Motif0201_ems_3hM_2476_0001_0002_0001__46__W
DPSEEAQKLVDKVLEDVKKKNDEDAEEMVKIAEELLKDAKNAQDPTMREFLVAMIKMIVKNLS EVCPGMDIRNNLTRLHELENCSVIEGHLQILLMFKTRPEDFRDLSFPKLIMITDYLLLFRVYGLESLKDLFPNLTVIRGSRLFFNYALVIFEMVHLKELGLYNLMNITRGSVRIEKNNELCYLATIDWSRILDSVEDNHIVLNKDDNEEC Motif0201_ems_3hM_2476_0001_0002_0001__14__L
DEVFKAAMKVLHLAFKKGDEEAMKEVQKVSELLEQGQASKEQAKKILESLARRLKS EVCPGMDIRNNLTRLHELENCSVIEGHLQILLMFKTRPEDFRDLSFPKLIMITDYLLLFRVYGLESLKDLFPNLTVIRGSRLFFNYALVIFEMVHLKELGLYNLMNITRGSVRIEKNNELCYLATIDWSRILDSVEDNHIVLNKDDNEEC Motif0025_p1-16H-GBL-16H-GABBL-16H_0017_0001_0001_0002_0001_0001_0001__35__Q
SELLERILRLLKEGNPEEAEEVARELLERTGDPRIEALVSLIEELLRTGDPFYELFVEMILRELR EVCPGMDIRNNLTRLHELENCSVIEGHLQILLMFKTRPEDFRDLSFPKLIMITDYLLLFRVYGLESLKDLFPNLTVIRGSRLFFNYALVIFEMVHLKELGLYNLMNITRGSVRIEKNNELCYLATIDWSRILDSVEDNHIVLNKDDNEEC Motif0223_bcov_4helix_00276_0001_0001__35__I
DQSQVKDVESKAREHKKKHPQVSFLAFFVIEVARFAKEFNDPLALKVAEELLKEVEKRAK EVCPGMDIRNNLTRLHELENCSVIEGHLQILLMFKTRPEDFRDLSFPKLIMITDYLLLFRVYGLESLKDLFPNLTVIRGSRLFFNYALVIFEMVHLKELGLYNLMNITRGSVRIEKNNELCYLATIDWSRILDSVEDNHIVLNKDDNEEC Motif0223_ems_3hC_474_0001_0001_0001__2__Q
SLHEELRRLRELLRRGDPEAEKRLRELLKEALERNDEELALRIRIVLSSVLGDPHLVEKILEEVK EVCPGMDIRNNLTRLHELENCSVIEGHLQILLMFKTRPEDFRDLSFPKLIMITDYLLLFRVYGLESLKDLFPNLTVIRGSRLFFNYALVIFEMVHLKELGLYNLMNITRGSVRIEKNNELCYLATIDWSRILDSVEDNHIVLNKDDNEEC mot_H_9abadfa308aada7ec3b7866b3b500928_0001_000000003_0001_59_65_H_._886c6eb027ae3cf96a25d0dbff2e2d77_0001_0001_0001_0001__10__R
DDSQVKDVESKAREHKKKHPQVSFLAFFVIEVARFAKEFNKPLALKVAEELLKEVEKRAK EVCPGMDIRNNLTRLHELENCSVIEGHLQILLMFKTRPEDFRDLSFPKLIMITDYLLLFRVYGLESLKDLFPNLTVIRGSRLFFNYALVIFEMVHLKELGLYNLMNITRGSVRIEKNNELCYLATIDWSRILDSVEDNHIVLNKDDNEEC Motif0223_ems_3hC_474_0001_0001_0001__41__K
TEEEFRVMMLLMTLSPELNELVEELSEAMDRNDPELEKRVIKRLLELARELGDEEVVRILEKLLK EVCPGMDIRNNLTRLHELENCSVIEGHLQILLMFKTRPEDFRDLSFPKLIMITDYLLLFRVYGLESLKDLFPNLTVIRGSRLFFNYALVIFEMVHLKELGLYNLMNITRGSVRIEKNNELCYLATIDWSRILDSVEDNHIVLNKDDNEEC Motif0223_bcov_4helix_06585_0001_0001_0001__41__I
SEKEREVKELLEEISRRDPRISFYLFFVLIALEAGAPELAEELIEDLIRRFGDPLLRELLELIRK EVCPGMDIRNNLTRLHELENCSVIEGHLQILLMFKTRPEDFRDLSFPKLIMITDYLLLFRVYGLESLKDLFPNLTVIRGSRLFFNYALVIFEMVHLKELGLYNLMNITRGSVRIEKNNELCYLATIDWSRILDSVEDNHIVLNKDDNEEC Motif0012_bcov_4helix_00220_0001_0001__36__A
DEVFKAAMKVLHLAFKKGDEEAMKEVQHVSELLENGQASKEQAKKILESLARRLKS EVCPGMDIRNNLTRLHELENCSVIEGHLQILLMFKTRPEDFRDLSFPKLIMITDYLLLFRVYGLESLKDLFPNLTVIRGSRLFFNYALVIFEMVHLKELGLYNLMNITRGSVRIEKNNELCYLATIDWSRILDSVEDNHIVLNKDDNEEC Motif0025_p1-16H-GBL-16H-GABBL-16H_0017_0001_0001_0002_0001_0001_0001__28__H
NEKEKMDAQFLLPFAKVMADNISDDDKRKKAQSLVEKARKLDIPEEAKKVYKIVATILERDQK EVCPGMDIRNNLTRLHELENCSVIEGHLQILLMFKTRPEDFRDLSFPKLIMITDYLLLFRVYGLESLKDLFPNLTVIRGSRLFFNYALVIFEMVHLKELGLYNLMNITRGSVRIEKNNELCYLATIDWSRILDSVEDNHIVLNKDDNEEC Motif0290_ems_3hC_617_0002_0001_0003_0001__13__P
DDEVEQLKEHARKANDPELEKAVELLERVLREGDPDLYQEVHQLIFLILFHDPRARKRAKELLER EVCPGMDIRNNLTRLHELENCSVIEGHLQILLMFKTRPEDFRDLSFPKLIMITDYLLLFRVYGLESLKDLFPNLTVIRGSRLFFNYALVIFEMVHLKELGLYNLMNITRGSVRIEKNNELCYLATIDWSRILDSVEDNHIVLNKDDNEEC pol_2c0b0b1e22dc14a353d2d92e3c086b92_0001_1_000000024_0001_0001__51__H
DDCAQAQLVKKLLKLWQDQGDDFYALLAVEAAANERVKKYLKKYYPEVYTLLEQVKRTLEKKRS EVCPGMDIRNNLTRLHELENCSVIEGHLQILLMFKTRPEDFRDLSFPKLIMITDYLLLFRVYGLESLKDLFPNLTVIRGSRLFFNYALVIFEMVHLKELGLYNLMNITRGSVRIEKNNELCYLATIDWSRILDSVEDNHIVLNKDDNEEC rif_ems_coilM_45_0002_000000024_0001_0001__3__C
SELFELVMEAMEIANRLGDEDLMRLLVELVEKADESPEVRELLEKLARLIIEDPEKARELVKKLK EVCPGMDIRNNLTRLHELENCSVIEGHLQILLMFKTRPEDFRDLSFPKLIMITDYLLLFRVYGLESLKDLFPNLTVIRGSRLFFNYALVIFEMVHLKELGLYNLMNITRGSVRIEKNNELCYLATIDWSRILDSVEDNHIVLNKDDNEEC Motif0375_bcov_4helix_02612_0001_0001__34__D
TEEEFRVMMLLMTLSPELNELVEELSEAMDRNDPELEGRVLKRLLELARELGDEEVVRILEKLLK EVCPGMDIRNNLTRLHELENCSVIEGHLQILLMFKTRPEDFRDLSFPKLIMITDYLLLFRVYGLESLKDLFPNLTVIRGSRLFFNYALVIFEMVHLKELGLYNLMNITRGSVRIEKNNELCYLATIDWSRILDSVEDNHIVLNKDDNEEC Motif0223_bcov_4helix_06585_0001_0001_0001__38__G
SEKEREVKELLEEIGRRDPRISFYLFFVLIALEAGNPELAEELIEDLIRRFGDPLLRELLELIRK EVCPGMDIRNNLTRLHELENCSVIEGHLQILLMFKTRPEDFRDLSFPKLIMITDYLLLFRVYGLESLKDLFPNLTVIRGSRLFFNYALVIFEMVHLKELGLYNLMNITRGSVRIEKNNELCYLATIDWSRILDSVEDNHIVLNKDDNEEC Motif0012_bcov_4helix_00220_0001_0001__15__G
NEKEKMDAQFLLWFAKVMADNISDDDKRKKAQSLVEKARKLDIPEEAKKVCKIVATILERDQK EVCPGMDIRNNLTRLHELENCSVIEGHLQILLMFKTRPEDFRDLSFPKLIMITDYLLLFRVYGLESLKDLFPNLTVIRGSRLFFNYALVIFEMVHLKELGLYNLMNITRGSVRIEKNNELCYLATIDWSRILDSVEDNHIVLNKDDNEEC Motif0290_ems_3hC_617_0002_0001_0003_0001__51__C
KEEVNNQAFKLVMEAMELANSSDPNNRTKAKERIKEAKKLAKEVNNPEVEMSVRRVEESIKKAG EVCPGMDIRNNLTRLHELENCSVIEGHLQILLMFKTRPEDFRDLSFPKLIMITDYLLLFRVYGLESLKDLFPNLTVIRGSRLFFNYALVIFEMVHLKELGLYNLMNITRGSVRIEKNNELCYLATIDWSRILDSVEDNHIVLNKDDNEEC Motif0290_ems_3hC_618_0001_0002_0001__33__R
KEEVNNQAFKLVMEAMELANQSDPNNRTKAKELIKEAKKLAKEVNNPEVEMSVRRVEESIKKAG EVCPGMDIRNNLTRLHELENCSVIEGHLQILLMFKTRPEDFRDLSFPKLIMITDYLLLFRVYGLESLKDLFPNLTVIRGSRLFFNYALVIFEMVHLKELGLYNLMNITRGSVRIEKNNELCYLATIDWSRILDSVEDNHIVLNKDDNEEC Motif0290_ems_3hC_618_0001_0002_0001__21__Q
DLSEEAQKLVDKVKEDVKKKNDEDAEEMVKIAEELLKDAKNAQDPTMREFLVAMIKMIVKNLS EVCPGMDIRNNLTRLHELENCSVIEGHLQILLMFKTRPEDFRDLSFPKLIMITDYLLLFRVYGLESLKDLFPNLTVIRGSRLFFNYALVIFEMVHLKELGLYNLMNITRGSVRIEKNNELCYLATIDWSRILDSVEDNHIVLNKDDNEEC Motif0201_ems_3hM_2476_0001_0002_0001__2__L
SEWEELVEELLKLLKDPDLREQVERLLEELRRGEVPPEEVLKFLRFFAEFLGDPEFRKKVEEVLK EVCPGMDIRNNLTRLHELENCSVIEGHLQILLMFKTRPEDFRDLSFPKLIMITDYLLLFRVYGLESLKDLFPNLTVIRGSRLFFNYALVIFEMVHLKELGLYNLMNITRGSVRIEKNNELCYLATIDWSRILDSVEDNHIVLNKDDNEEC pol_8bfbe5d1bbe295b5aa936524e44ff7b0_0001_1_000000023_0001__3__W
SELFELVMEAMEIANRLGLEDLMRLLVELVEKALESPEVRELLEKLARLIIEDPEKARELVKKLK EVCPGMDIRNNLTRLHELENCSVIEGHLQILLMFKTRPEDFRDLSFPKLIMITDYLLLFRVYGLESLKDLFPNLTVIRGSRLFFNYALVIFEMVHLKELGLYNLMNITRGSVRIEKNNELCYLATIDWSRILDSVEDNHIVLNKDDNEEC Motif0375_bcov_4helix_02612_0001_0001__19__L
DPFTAMELVARVFELAMEKNDEELQKEAETLMEIDLEAAKNNDEEKVKEVIKRAKELLSKS EVCPGMDIRNNLTRLHELENCSVIEGHLQILLMFKTRPEDFRDLSFPKLIMITDYLLLFRVYGLESLKDLFPNLTVIRGSRLFFNYALVIFEMVHLKELGLYNLMNITRGSVRIEKNNELCYLATIDWSRILDSVEDNHIVLNKDDNEEC Motif0029_ems_3hC_897_0001_0001_0002_0001__35__D
DEVFKAAMKVLHGAFKKGDEEAMKEVQKVSELLENGQASKEQAKKILESLARRLKS EVCPGMDIRNNLTRLHELENCSVIEGHLQILLMFKTRPEDFRDLSFPKLIMITDYLLLFRVYGLESLKDLFPNLTVIRGSRLFFNYALVIFEMVHLKELGLYNLMNITRGSVRIEKNNELCYLATIDWSRILDSVEDNHIVLNKDDNEEC Motif0025_p1-16H-GBL-16H-GABBL-16H_0017_0001_0001_0002_0001_0001_0001__13__G
DDEFREDVRRIFEFARRHNNEAAFRFLLELSRWHARETDDEELRREIEHINRELRKLWKG EVCPGMDIRNNLTRLHELENCSVIEGHLQILLMFKTRPEDFRDLSFPKLIMITDYLLLFRVYGLESLKDLFPNLTVIRGSRLFFNYALVIFEMVHLKELGLYNLMNITRGSVRIEKNNELCYLATIDWSRILDSVEDNHIVLNKDDNEEC mot_H_HHH_eva_0065_000000013_0001_6_13_H_._3h_hb1_6197_0001_0001__30__L
DDSQVKDVESKAREHKKKHPQVSFLAFFVIEVARFAKEFNDPLALKVAAELLKEVEKRAK EVCPGMDIRNNLTRLHELENCSVIEGHLQILLMFKTRPEDFRDLSFPKLIMITDYLLLFRVYGLESLKDLFPNLTVIRGSRLFFNYALVIFEMVHLKELGLYNLMNITRGSVRIEKNNELCYLATIDWSRILDSVEDNHIVLNKDDNEEC Motif0223_ems_3hC_474_0001_0001_0001__49__A
SEVEELVEELLKLLKDPDLREQVERLLEELRRGEVPPEEVLKFLRFFAEFLGDPEFRKKVEEKLK EVCPGMDIRNNLTRLHELENCSVIEGHLQILLMFKTRPEDFRDLSFPKLIMITDYLLLFRVYGLESLKDLFPNLTVIRGSRLFFNYALVIFEMVHLKELGLYNLMNITRGSVRIEKNNELCYLATIDWSRILDSVEDNHIVLNKDDNEEC pol_8bfbe5d1bbe295b5aa936524e44ff7b0_0001_1_000000023_0001__63__K
DLEEIVREYVERTKDPIAREALELLEEIKKEDPETAKVLAEASVDAIERNDPESLKFVLLLIKIV EVCPGMDIRNNLTRLHELENCSVIEGHLQILLMFKTRPEDFRDLSFPKLIMITDYLLLFRVYGLESLKDLFPNLTVIRGSRLFFNYALVIFEMVHLKELGLYNLMNITRGSVRIEKNNELCYLATIDWSRILDSVEDNHIVLNKDDNEEC Motif0083_bcov_4helix_00192_0001_0001__43__S
DEVFKAAFKVMELANKKGDEEAMKEVQKVAELASNGQASKEQAKKILESLARRLKS EVCPGMDIRNNLTRLHELENCSVIEGHLQILLMFKTRPEDFRDLSFPKLIMITDYLLLFRVYGLESLKDLFPNLTVIRGSRLFFNYALVIFEMVHLKELGLYNLMNITRGSVRIEKNNELCYLATIDWSRILDSVEDNHIVLNKDDNEEC Motif0202_p1-16H-GBL-16H-GABBL-16H_0017_0001_0001_0002_0001_0001__33__A
DEVFKAAFKVMELANKKGDEEAMKEVQKPAELLSNGQASKEQAKKILESLARRLKS EVCPGMDIRNNLTRLHELENCSVIEGHLQILLMFKTRPEDFRDLSFPKLIMITDYLLLFRVYGLESLKDLFPNLTVIRGSRLFFNYALVIFEMVHLKELGLYNLMNITRGSVRIEKNNELCYLATIDWSRILDSVEDNHIVLNKDDNEEC Motif0202_p1-16H-GBL-16H-GABBL-16H_0017_0001_0001_0002_0001_0001__29__P
SEDEKLEELLRRLGVPPELIELIKKVLKELSKRDEERSRTLREVLENLLREGNKRAVRLSVRLAH EVCPGMDIRNNLTRLHELENCSVIEGHLQILLMFKTRPEDFRDLSFPKLIMITDYLLLFRVYGLESLKDLFPNLTVIRGSRLFFNYALVIFEMVHLKELGLYNLMNITRGSVRIEKNNELCYLATIDWSRILDSVEDNHIVLNKDDNEEC rif_2f47104a8f605bfff094780ec55b422f_0001_000000022_0001_0001__47__N
DEDHTRRLAEELERLSRELGDEEHLELSRELKRLAEEAIKENDRFKNELVRRSIEALLREL EVCPGMDIRNNLTRLHELENCSVIEGHLQILLMFKTRPEDFRDLSFPKLIMITDYLLLFRVYGLESLKDLFPNLTVIRGSRLFFNYALVIFEMVHLKELGLYNLMNITRGSVRIEKNNELCYLATIDWSRILDSVEDNHIVLNKDDNEEC rif_3h_hb1_47_000000009_0001_0001__47__N
SLHEELRRLEELLRRGDPEAEKRLRELLKEALERNDEELALRIRIVLSSVLGDPHLVEKIGEEVK EVCPGMDIRNNLTRLHELENCSVIEGHLQILLMFKTRPEDFRDLSFPKLIMITDYLLLFRVYGLESLKDLFPNLTVIRGSRLFFNYALVIFEMVHLKELGLYNLMNITRGSVRIEKNNELCYLATIDWSRILDSVEDNHIVLNKDDNEEC mot_H_9abadfa308aada7ec3b7866b3b500928_0001_000000003_0001_59_65_H_._886c6eb027ae3cf96a25d0dbff2e2d77_0001_0001_0001_0001__61__G
DPFTAMELVARVFEQAMEKNDEELQKEAETLMEIVLEAAKNNDEEKVKEVIKRAKELLSKS EVCPGMDIRNNLTRLHELENCSVIEGHLQILLMFKTRPEDFRDLSFPKLIMITDYLLLFRVYGLESLKDLFPNLTVIRGSRLFFNYALVIFEMVHLKELGLYNLMNITRGSVRIEKNNELCYLATIDWSRILDSVEDNHIVLNKDDNEEC Motif0029_ems_3hC_897_0001_0001_0002_0001__15__Q
TEEEFRVMMLLMTLSPELNELVEELSEAMDRNDPFLEKRVLKRLLELARELGDEEVVRILEKLLK EVCPGMDIRNNLTRLHELENCSVIEGHLQILLMFKTRPEDFRDLSFPKLIMITDYLLLFRVYGLESLKDLFPNLTVIRGSRLFFNYALVIFEMVHLKELGLYNLMNITRGSVRIEKNNELCYLATIDWSRILDSVEDNHIVLNKDDNEEC Motif0223_bcov_4helix_06585_0001_0001_0001__35__F
SELFELVMEAMGIANRLGDEDLMRLLVELVEKALESPEVRELLEKLARLIIEDPEKARELVKKLK EVCPGMDIRNNLTRLHELENCSVIEGHLQILLMFKTRPEDFRDLSFPKLIMITDYLLLFRVYGLESLKDLFPNLTVIRGSRLFFNYALVIFEMVHLKELGLYNLMNITRGSVRIEKNNELCYLATIDWSRILDSVEDNHIVLNKDDNEEC Motif0375_bcov_4helix_02612_0001_0001__12__G
DDHAQAQLVKKLLKLWQDQGDDFYALLAVEAAANERVKKYLKKYYPRVYTLLEQVKRTLEKKRS EVCPGMDIRNNLTRLHELENCSVIEGHLQILLMFKTRPEDFRDLSFPKLIMITDYLLLFRVYGLESLKDLFPNLTVIRGSRLFFNYALVIFEMVHLKELGLYNLMNITRGSVRIEKNNELCYLATIDWSRILDSVEDNHIVLNKDDNEEC rif_ems_coilM_45_0002_000000024_0001_0001__47__R
PEVKKEAFKAFMLLMDALFLAEDPNIRKTIEELIERNEKADENDDEEKLKEIIKKAKTIWKQVL EVCPGMDIRNNLTRLHELENCSVIEGHLQILLMFKTRPEDFRDLSFPKLIMITDYLLLFRVYGLESLKDLFPNLTVIRGSRLFFNYALVIFEMVHLKELGLYNLMNITRGSVRIEKNNELCYLATIDWSRILDSVEDNHIVLNKDDNEEC Motif0345_ems_3hM_540_0001_0002_0001__37__N
DPFTAMELVARVFELAMEKNDEELQKEAETLMEIVLEAAKNNDEEKVKEVIKRAKELSSKS EVCPGMDIRNNLTRLHELENCSVIEGHLQILLMFKTRPEDFRDLSFPKLIMITDYLLLFRVYGLESLKDLFPNLTVIRGSRLFFNYALVIFEMVHLKELGLYNLMNITRGSVRIEKNNELCYLATIDWSRILDSVEDNHIVLNKDDNEEC Motif0029_ems_3hC_897_0001_0001_0002_0001__58__S
DEDHTRRLAEELERLSRELGDEEALELSRELKRLAEEAIKENDRFKLELVRRSIEALLREL EVCPGMDIRNNLTRLHELENCSVIEGHLQILLMFKTRPEDFRDLSFPKLIMITDYLLLFRVYGLESLKDLFPNLTVIRGSRLFFNYALVIFEMVHLKELGLYNLMNITRGSVRIEKNNELCYLATIDWSRILDSVEDNHIVLNKDDNEEC rif_3h_hb1_47_000000009_0001_0001__24__A
SEKEREVKELLEEISRRDPRISFYLFFVLIALEAGNPELAEELIEDLIRRMGDPLLRELLELIRK EVCPGMDIRNNLTRLHELENCSVIEGHLQILLMFKTRPEDFRDLSFPKLIMITDYLLLFRVYGLESLKDLFPNLTVIRGSRLFFNYALVIFEMVHLKELGLYNLMNITRGSVRIEKNNELCYLATIDWSRILDSVEDNHIVLNKDDNEEC Motif0012_bcov_4helix_00220_0001_0001__51__M
DDSQVKDVYSKAREHKKKHPQVSFLAFFVIEVARFAKEFNDPLALKVAEELLKEVEKRAK EVCPGMDIRNNLTRLHELENCSVIEGHLQILLMFKTRPEDFRDLSFPKLIMITDYLLLFRVYGLESLKDLFPNLTVIRGSRLFFNYALVIFEMVHLKELGLYNLMNITRGSVRIEKNNELCYLATIDWSRILDSVEDNHIVLNKDDNEEC Motif0223_ems_3hC_474_0001_0001_0001__9__Y
DEDHTRRLAEELERLSRELGDEEHLELSRELKRLAEEAIKENDRFKLETVRRSIEALLREL EVCPGMDIRNNLTRLHELENCSVIEGHLQILLMFKTRPEDFRDLSFPKLIMITDYLLLFRVYGLESLKDLFPNLTVIRGSRLFFNYALVIFEMVHLKELGLYNLMNITRGSVRIEKNNELCYLATIDWSRILDSVEDNHIVLNKDDNEEC rif_3h_hb1_47_000000009_0001_0001__49__T
SELLERILRLLKEGNPEEAEEVARELLERTGDPRVEALVSLIEELLRTGTPFYELFVEMILRELR EVCPGMDIRNNLTRLHELENCSVIEGHLQILLMFKTRPEDFRDLSFPKLIMITDYLLLFRVYGLESLKDLFPNLTVIRGSRLFFNYALVIFEMVHLKELGLYNLMNITRGSVRIEKNNELCYLATIDWSRILDSVEDNHIVLNKDDNEEC Motif0223_bcov_4helix_00276_0001_0001__50__T
DPFTAMELVARVFELAMEKNDEELQKEAETTMEIVLEAAKNNDEEKVKEVIKRAKELLSKS EVCPGMDIRNNLTRLHELENCSVIEGHLQILLMFKTRPEDFRDLSFPKLIMITDYLLLFRVYGLESLKDLFPNLTVIRGSRLFFNYALVIFEMVHLKELGLYNLMNITRGSVRIEKNNELCYLATIDWSRILDSVEDNHIVLNKDDNEEC Motif0029_ems_3hC_897_0001_0001_0002_0001__31__T
KEEVNNQAFKLVMEAMELANSSDPNNRTKAKELIKEAKKLAKEVNNTEVEMSVRRVEESIKKAG EVCPGMDIRNNLTRLHELENCSVIEGHLQILLMFKTRPEDFRDLSFPKLIMITDYLLLFRVYGLESLKDLFPNLTVIRGSRLFFNYALVIFEMVHLKELGLYNLMNITRGSVRIEKNNELCYLATIDWSRILDSVEDNHIVLNKDDNEEC Motif0290_ems_3hC_618_0001_0002_0001__47__T
NEKEKMDAQFLLWFAKVMADNISDDDKRKKAQSLVEKARKLDIPEEAKKVYKIVANILERDQK EVCPGMDIRNNLTRLHELENCSVIEGHLQILLMFKTRPEDFRDLSFPKLIMITDYLLLFRVYGLESLKDLFPNLTVIRGSRLFFNYALVIFEMVHLKELGLYNLMNITRGSVRIEKNNELCYLATIDWSRILDSVEDNHIVLNKDDNEEC Motif0290_ems_3hC_617_0002_0001_0003_0001__56__N
SELFELVMEAMEIANRLGDEDLMRLLVELVEKKLESPEVRELLEKLARLIIEDPEKARELVKKLK EVCPGMDIRNNLTRLHELENCSVIEGHLQILLMFKTRPEDFRDLSFPKLIMITDYLLLFRVYGLESLKDLFPNLTVIRGSRLFFNYALVIFEMVHLKELGLYNLMNITRGSVRIEKNNELCYLATIDWSRILDSVEDNHIVLNKDDNEEC Motif0375_bcov_4helix_02612_0001_0001__33__K
DLEMIVREYVERTKDPIAREALELLEEIKKEDPETAKVLAEAVVDAIERNDPESLKFVLLLIKIV EVCPGMDIRNNLTRLHELENCSVIEGHLQILLMFKTRPEDFRDLSFPKLIMITDYLLLFRVYGLESLKDLFPNLTVIRGSRLFFNYALVIFEMVHLKELGLYNLMNITRGSVRIEKNNELCYLATIDWSRILDSVEDNHIVLNKDDNEEC Motif0083_bcov_4helix_00192_0001_0001__4__M
SELFELVMEAMEIANRLGDEDLMRLLVELVEKALESPEVRESLEKLARLIIEDPEKARELVKKLK EVCPGMDIRNNLTRLHELENCSVIEGHLQILLMFKTRPEDFRDLSFPKLIMITDYLLLFRVYGLESLKDLFPNLTVIRGSRLFFNYALVIFEMVHLKELGLYNLMNITRGSVRIEKNNELCYLATIDWSRILDSVEDNHIVLNKDDNEEC Motif0375_bcov_4helix_02612_0001_0001__42__S
PEVKKEAFKAFMLLMDALFLAEDPNIRKTIEELIERLEKADENDDEEKLKEIIKWAKTIWKQVL EVCPGMDIRNNLTRLHELENCSVIEGHLQILLMFKTRPEDFRDLSFPKLIMITDYLLLFRVYGLESLKDLFPNLTVIRGSRLFFNYALVIFEMVHLKELGLYNLMNITRGSVRIEKNNELCYLATIDWSRILDSVEDNHIVLNKDDNEEC Motif0345_ems_3hM_540_0001_0002_0001__55__W
DEDHTRDLAEELERLSRELGDEEHLELSRELKRLAEEAIKENDRFKLELVRRSIEALLREL EVCPGMDIRNNLTRLHELENCSVIEGHLQILLMFKTRPEDFRDLSFPKLIMITDYLLLFRVYGLESLKDLFPNLTVIRGSRLFFNYALVIFEMVHLKELGLYNLMNITRGSVRIEKNNELCYLATIDWSRILDSVEDNHIVLNKDDNEEC rif_3h_hb1_47_000000009_0001_0001__7__D
DEVFKAAMKVLHLAFKKGDEEAMKEVQLVSELLENGQASKEQAKKILESLARRLKS EVCPGMDIRNNLTRLHELENCSVIEGHLQILLMFKTRPEDFRDLSFPKLIMITDYLLLFRVYGLESLKDLFPNLTVIRGSRLFFNYALVIFEMVHLKELGLYNLMNITRGSVRIEKNNELCYLATIDWSRILDSVEDNHIVLNKDDNEEC Motif0025_p1-16H-GBL-16H-GABBL-16H_0017_0001_0001_0002_0001_0001_0001__28__L
DPSEEAQKLVDKVKEDVKKKNDEDAEEMVKIAEELLKDAKNAQDPTMREFGVAMIKMIVKNLS EVCPGMDIRNNLTRLHELENCSVIEGHLQILLMFKTRPEDFRDLSFPKLIMITDYLLLFRVYGLESLKDLFPNLTVIRGSRLFFNYALVIFEMVHLKELGLYNLMNITRGSVRIEKNNELCYLATIDWSRILDSVEDNHIVLNKDDNEEC Motif0201_ems_3hM_2476_0001_0002_0001__51__G
DDHAQAQLVKKLLKLWQDQGDDFYALLAVEAAANERVKKYLKCYYPEVYTLLEQVKRTLEKKRS EVCPGMDIRNNLTRLHELENCSVIEGHLQILLMFKTRPEDFRDLSFPKLIMITDYLLLFRVYGLESLKDLFPNLTVIRGSRLFFNYALVIFEMVHLKELGLYNLMNITRGSVRIEKNNELCYLATIDWSRILDSVEDNHIVLNKDDNEEC rif_ems_coilM_45_0002_000000024_0001_0001__43__C
DDHAQAQLVKKLLKLWQDQGDDFYALLAVEAAANERVKKYLKKYYPEVYTLLEQVKRTLEWKRS EVCPGMDIRNNLTRLHELENCSVIEGHLQILLMFKTRPEDFRDLSFPKLIMITDYLLLFRVYGLESLKDLFPNLTVIRGSRLFFNYALVIFEMVHLKELGLYNLMNITRGSVRIEKNNELCYLATIDWSRILDSVEDNHIVLNKDDNEEC rif_ems_coilM_45_0002_000000024_0001_0001__61__W
NEKEKMDAQFLLWFAKVMFDNISDDDKRKKAQSLVEKARKLDIPEEAKKVYKIVATILERDQK EVCPGMDIRNNLTRLHELENCSVIEGHLQILLMFKTRPEDFRDLSFPKLIMITDYLLLFRVYGLESLKDLFPNLTVIRGSRLFFNYALVIFEMVHLKELGLYNLMNITRGSVRIEKNNELCYLATIDWSRILDSVEDNHIVLNKDDNEEC Motif0290_ems_3hC_617_0002_0001_0003_0001__19__F
KEEVNNQAFKLVMEAMELANSSDPNNRTKAKELIKEAKKLAKEVNNPEVEMSVRRVEWSIKKAG EVCPGMDIRNNLTRLHELENCSVIEGHLQILLMFKTRPEDFRDLSFPKLIMITDYLLLFRVYGLESLKDLFPNLTVIRGSRLFFNYALVIFEMVHLKELGLYNLMNITRGSVRIEKNNELCYLATIDWSRILDSVEDNHIVLNKDDNEEC Motif0290_ems_3hC_618_0001_0002_0001__58__W
SEVETLVEELLKLLKDPDLREQVERLLEELRRGEVPPEEVLKFLRFFAEFLGDPEFRKKVEEVLK EVCPGMDIRNNLTRLHELENCSVIEGHLQILLMFKTRPEDFRDLSFPKLIMITDYLLLFRVYGLESLKDLFPNLTVIRGSRLFFNYALVIFEMVHLKELGLYNLMNITRGSVRIEKNNELCYLATIDWSRILDSVEDNHIVLNKDDNEEC pol_8bfbe5d1bbe295b5aa936524e44ff7b0_0001_1_000000023_0001__5__T
DEEVDRAKELAEELGDPELAELIEELKELSKRGDPRAVEVVLRAMELANRLGDPEIQPVLIKLAE EVCPGMDIRNNLTRLHELENCSVIEGHLQILLMFKTRPEDFRDLSFPKLIMITDYLLLFRVYGLESLKDLFPNLTVIRGSRLFFNYALVIFEMVHLKELGLYNLMNITRGSVRIEKNNELCYLATIDWSRILDSVEDNHIVLNKDDNEEC Motif0092_bcov_4helix_12689_0001_0002_0001__58__P
DLEEIVREYVERTKDPIAREALELLEEKKKEDPETAKVLAEAVVDAIERNDPESLKFVLLLIKIV EVCPGMDIRNNLTRLHELENCSVIEGHLQILLMFKTRPEDFRDLSFPKLIMITDYLLLFRVYGLESLKDLFPNLTVIRGSRLFFNYALVIFEMVHLKELGLYNLMNITRGSVRIEKNNELCYLATIDWSRILDSVEDNHIVLNKDDNEEC Motif0083_bcov_4helix_00192_0001_0001__28__K
DLEEIVREYVERTKDPIAREALELLEEIKKEDPETNKVLAEAVVDAIERNDPESLKFVLLLIKIV EVCPGMDIRNNLTRLHELENCSVIEGHLQILLMFKTRPEDFRDLSFPKLIMITDYLLLFRVYGLESLKDLFPNLTVIRGSRLFFNYALVIFEMVHLKELGLYNLMNITRGSVRIEKNNELCYLATIDWSRILDSVEDNHIVLNKDDNEEC Motif0083_bcov_4helix_00192_0001_0001__36__N
SELFQLVMEAMEIANRLGDEDLMRLLVELVEKALESPEVRELLEKLARLIIEDPEKARELVKKLK EVCPGMDIRNNLTRLHELENCSVIEGHLQILLMFKTRPEDFRDLSFPKLIMITDYLLLFRVYGLESLKDLFPNLTVIRGSRLFFNYALVIFEMVHLKELGLYNLMNITRGSVRIEKNNELCYLATIDWSRILDSVEDNHIVLNKDDNEEC Motif0375_bcov_4helix_02612_0001_0001__5__Q
SEKEREVKELLEEISRRDSRISFYLFFVLIALEAGNPELAEELIEDLIRRFGDPLLRELLELIRK EVCPGMDIRNNLTRLHELENCSVIEGHLQILLMFKTRPEDFRDLSFPKLIMITDYLLLFRVYGLESLKDLFPNLTVIRGSRLFFNYALVIFEMVHLKELGLYNLMNITRGSVRIEKNNELCYLATIDWSRILDSVEDNHIVLNKDDNEEC Motif0012_bcov_4helix_00220_0001_0001__19__S
PEVKKEAFKAFMLLMDAYFLAEDPNIRKTIEELIERLEKADENDDEEKLKEIIKKAKTIWKQVL EVCPGMDIRNNLTRLHELENCSVIEGHLQILLMFKTRPEDFRDLSFPKLIMITDYLLLFRVYGLESLKDLFPNLTVIRGSRLFFNYALVIFEMVHLKELGLYNLMNITRGSVRIEKNNELCYLATIDWSRILDSVEDNHIVLNKDDNEEC Motif0345_ems_3hM_540_0001_0002_0001__18__Y
DDEFREDVRRIFEFARRHNNEAAFRFLLEQSRWHARETSDEELRREIEHINRELRKLWKG EVCPGMDIRNNLTRLHELENCSVIEGHLQILLMFKTRPEDFRDLSFPKLIMITDYLLLFRVYGLESLKDLFPNLTVIRGSRLFFNYALVIFEMVHLKELGLYNLMNITRGSVRIEKNNELCYLATIDWSRILDSVEDNHIVLNKDDNEEC mot_H_HHH_eva_0065_000000013_0001_6_13_H_._3h_hb1_6197_0001_0001__39__S
DPFTAMEAVARVFELAMEKNDEELQKEAETLMEIVLEAAKNNDEEKVKEVIKRAKELLSKS EVCPGMDIRNNLTRLHELENCSVIEGHLQILLMFKTRPEDFRDLSFPKLIMITDYLLLFRVYGLESLKDLFPNLTVIRGSRLFFNYALVIFEMVHLKELGLYNLMNITRGSVRIEKNNELCYLATIDWSRILDSVEDNHIVLNKDDNEEC Motif0029_ems_3hC_897_0001_0001_0002_0001__8__A
DEVFKAAMKVLHLAFKKGDEEAMKEVQKVSELLENGQASKEQAKKILKSLARRLKS EVCPGMDIRNNLTRLHELENCSVIEGHLQILLMFKTRPEDFRDLSFPKLIMITDYLLLFRVYGLESLKDLFPNLTVIRGSRLFFNYALVIFEMVHLKELGLYNLMNITRGSVRIEKNNELCYLATIDWSRILDSVEDNHIVLNKDDNEEC Motif0025_p1-16H-GBL-16H-GABBL-16H_0017_0001_0001_0002_0001_0001_0001__48__K
SEVEELVEELLKLLKDPDLREQVERLLEELRRGEVPPEEVLKFLRFFTEFLGDPEFRKKVEEVLK EVCPGMDIRNNLTRLHELENCSVIEGHLQILLMFKTRPEDFRDLSFPKLIMITDYLLLFRVYGLESLKDLFPNLTVIRGSRLFFNYALVIFEMVHLKELGLYNLMNITRGSVRIEKNNELCYLATIDWSRILDSVEDNHIVLNKDDNEEC pol_8bfbe5d1bbe295b5aa936524e44ff7b0_0001_1_000000023_0001__48__T
DDEFREDVRRIFEFARRHNNEAAFRFLLEQSRWHARETDDCELRREIEHINRELRKLWKG EVCPGMDIRNNLTRLHELENCSVIEGHLQILLMFKTRPEDFRDLSFPKLIMITDYLLLFRVYGLESLKDLFPNLTVIRGSRLFFNYALVIFEMVHLKELGLYNLMNITRGSVRIEKNNELCYLATIDWSRILDSVEDNHIVLNKDDNEEC mot_H_HHH_eva_0065_000000013_0001_6_13_H_._3h_hb1_6197_0001_0001__41__C
PEVKKEAFKAFMLLMDALFLAEDPNRRKTIEELIERLEKADENDDEEKLKEIIKKAKTIWKQVL EVCPGMDIRNNLTRLHELENCSVIEGHLQILLMFKTRPEDFRDLSFPKLIMITDYLLLFRVYGLESLKDLFPNLTVIRGSRLFFNYALVIFEMVHLKELGLYNLMNITRGSVRIEKNNELCYLATIDWSRILDSVEDNHIVLNKDDNEEC Motif0345_ems_3hM_540_0001_0002_0001__26__R
DDEFREDVRRIFEFARRHNNEAAFRFLLEQSRWHARETDDEELRREIEHINRELRKLWKQ EVCPGMDIRNNLTRLHELENCSVIEGHLQILLMFKTRPEDFRDLSFPKLIMITDYLLLFRVYGLESLKDLFPNLTVIRGSRLFFNYALVIFEMVHLKELGLYNLMNITRGSVRIEKNNELCYLATIDWSRILDSVEDNHIVLNKDDNEEC mot_H_HHH_eva_0065_000000013_0001_6_13_H_._3h_hb1_6197_0001_0001__60__Q
SELLERILRLLKEGNPEEAEEVASELLERTGDPRVEALVSLIEELLRTGDPFYELFVEMILRELR EVCPGMDIRNNLTRLHELENCSVIEGHLQILLMFKTRPEDFRDLSFPKLIMITDYLLLFRVYGLESLKDLFPNLTVIRGSRLFFNYALVIFEMVHLKELGLYNLMNITRGSVRIEKNNELCYLATIDWSRILDSVEDNHIVLNKDDNEEC Motif0223_bcov_4helix_00276_0001_0001__24__S
SELFELVMEAMEIANRLGDEDLMRLLVELVEKALESPEVRELLEKLARLIIEDPEKARALVKKLK EVCPGMDIRNNLTRLHELENCSVIEGHLQILLMFKTRPEDFRDLSFPKLIMITDYLLLFRVYGLESLKDLFPNLTVIRGSRLFFNYALVIFEMVHLKELGLYNLMNITRGSVRIEKNNELCYLATIDWSRILDSVEDNHIVLNKDDNEEC Motif0375_bcov_4helix_02612_0001_0001__59__A
DDSQVKDVEGKAREHKKKHPQVSFLAFFVIEVARFAKEFNDPLALKVAEELLKEVEKRAK EVCPGMDIRNNLTRLHELENCSVIEGHLQILLMFKTRPEDFRDLSFPKLIMITDYLLLFRVYGLESLKDLFPNLTVIRGSRLFFNYALVIFEMVHLKELGLYNLMNITRGSVRIEKNNELCYLATIDWSRILDSVEDNHIVLNKDDNEEC Motif0223_ems_3hC_474_0001_0001_0001__10__G
SEKEREVKELLEEISRRDPRISFYLFFVLIALEAGNPELAEELIEDLIRRFGDPLLRVLLELIRK EVCPGMDIRNNLTRLHELENCSVIEGHLQILLMFKTRPEDFRDLSFPKLIMITDYLLLFRVYGLESLKDLFPNLTVIRGSRLFFNYALVIFEMVHLKELGLYNLMNITRGSVRIEKNNELCYLATIDWSRILDSVEDNHIVLNKDDNEEC Motif0012_bcov_4helix_00220_0001_0001__58__V
SELLERICRLLKEGNPEEAEEVARELLERTGDPRVEALVSLIEELLRTGDPFYELFVEMILRELR EVCPGMDIRNNLTRLHELENCSVIEGHLQILLMFKTRPEDFRDLSFPKLIMITDYLLLFRVYGLESLKDLFPNLTVIRGSRLFFNYALVIFEMVHLKELGLYNLMNITRGSVRIEKNNELCYLATIDWSRILDSVEDNHIVLNKDDNEEC Motif0223_bcov_4helix_00276_0001_0001__8__C
DLEEIVREYVERTKDPIAREALELLEEIKKEDPETIKVLAEAVVDAIERNDPESLKFVLLLIKIV EVCPGMDIRNNLTRLHELENCSVIEGHLQILLMFKTRPEDFRDLSFPKLIMITDYLLLFRVYGLESLKDLFPNLTVIRGSRLFFNYALVIFEMVHLKELGLYNLMNITRGSVRIEKNNELCYLATIDWSRILDSVEDNHIVLNKDDNEEC Motif0083_bcov_4helix_00192_0001_0001__36__I
DDHAQAQLVQKLLKLWQDQGDDFYALLAVEAAANERVKKYLKKYYPEVYTLLEQVKRTLEKKRS EVCPGMDIRNNLTRLHELENCSVIEGHLQILLMFKTRPEDFRDLSFPKLIMITDYLLLFRVYGLESLKDLFPNLTVIRGSRLFFNYALVIFEMVHLKELGLYNLMNITRGSVRIEKNNELCYLATIDWSRILDSVEDNHIVLNKDDNEEC rif_ems_coilM_45_0002_000000024_0001_0001__10__Q
SEVEELVEELLKLLKDPDLREQVERLLEELRRGEVPPEEVLKFLRFFAEMLGDPEFRKKVEEVLK EVCPGMDIRNNLTRLHELENCSVIEGHLQILLMFKTRPEDFRDLSFPKLIMITDYLLLFRVYGLESLKDLFPNLTVIRGSRLFFNYALVIFEMVHLKELGLYNLMNITRGSVRIEKNNELCYLATIDWSRILDSVEDNHIVLNKDDNEEC pol_8bfbe5d1bbe295b5aa936524e44ff7b0_0001_1_000000023_0001__50__M
DEVFKAAMKVLHLAFKKGDEEAMKEVQKVSELLENGQASKPQAKKILESLARRLKS EVCPGMDIRNNLTRLHELENCSVIEGHLQILLMFKTRPEDFRDLSFPKLIMITDYLLLFRVYGLESLKDLFPNLTVIRGSRLFFNYALVIFEMVHLKELGLYNLMNITRGSVRIEKNNELCYLATIDWSRILDSVEDNHIVLNKDDNEEC Motif0025_p1-16H-GBL-16H-GABBL-16H_0017_0001_0001_0002_0001_0001_0001__41__P
DDSQVKDVESKAREHKKKHPQVSFLAFFVIEVARFAKEFNDPLALKVAEELQKEVEKRAK EVCPGMDIRNNLTRLHELENCSVIEGHLQILLMFKTRPEDFRDLSFPKLIMITDYLLLFRVYGLESLKDLFPNLTVIRGSRLFFNYALVIFEMVHLKELGLYNLMNITRGSVRIEKNNELCYLATIDWSRILDSVEDNHIVLNKDDNEEC Motif0223_ems_3hC_474_0001_0001_0001__52__Q
SEKEREVKELLEEISRRDPRISFYLFFVLIALEAGNPELAEELIEDLIRRFGDPLLRELLELIRE EVCPGMDIRNNLTRLHELENCSVIEGHLQILLMFKTRPEDFRDLSFPKLIMITDYLLLFRVYGLESLKDLFPNLTVIRGSRLFFNYALVIFEMVHLKELGLYNLMNITRGSVRIEKNNELCYLATIDWSRILDSVEDNHIVLNKDDNEEC Motif0012_bcov_4helix_00220_0001_0001__65__E
DDEVEQLKEHARKANDPELEKAVELLERVLREGDPDLYQEVHQLIFLILFGDPCARKRAKELLER EVCPGMDIRNNLTRLHELENCSVIEGHLQILLMFKTRPEDFRDLSFPKLIMITDYLLLFRVYGLESLKDLFPNLTVIRGSRLFFNYALVIFEMVHLKELGLYNLMNITRGSVRIEKNNELCYLATIDWSRILDSVEDNHIVLNKDDNEEC pol_2c0b0b1e22dc14a353d2d92e3c086b92_0001_1_000000024_0001_0001__54__C
SEVEELVEELLKLLKDPDLREQVERLLEELRRGEVPPEEVLEFLRFFAEFLGDPEFRKKVEEVLK EVCPGMDIRNNLTRLHELENCSVIEGHLQILLMFKTRPEDFRDLSFPKLIMITDYLLLFRVYGLESLKDLFPNLTVIRGSRLFFNYALVIFEMVHLKELGLYNLMNITRGSVRIEKNNELCYLATIDWSRILDSVEDNHIVLNKDDNEEC pol_8bfbe5d1bbe295b5aa936524e44ff7b0_0001_1_000000023_0001__42__E
SELFELVMEAMEIANILGDEDLMRLLVELVEKALESPEVRELLEKLARLIIEDPEKARELVKKLK EVCPGMDIRNNLTRLHELENCSVIEGHLQILLMFKTRPEDFRDLSFPKLIMITDYLLLFRVYGLESLKDLFPNLTVIRGSRLFFNYALVIFEMVHLKELGLYNLMNITRGSVRIEKNNELCYLATIDWSRILDSVEDNHIVLNKDDNEEC Motif0375_bcov_4helix_02612_0001_0001__16__I
DDEFREDVRRINEFARRHNNEAAFRFLLEQSRWHARETDDEELRREIEHINRELRKLWKG EVCPGMDIRNNLTRLHELENCSVIEGHLQILLMFKTRPEDFRDLSFPKLIMITDYLLLFRVYGLESLKDLFPNLTVIRGSRLFFNYALVIFEMVHLKELGLYNLMNITRGSVRIEKNNELCYLATIDWSRILDSVEDNHIVLNKDDNEEC mot_H_HHH_eva_0065_000000013_0001_6_13_H_._3h_hb1_6197_0001_0001__12__N
DDEVEQLKEHARKANDPELEKAVELLERVLREGDPDLYQEVHQLIFLILFGDPRARKRAKEKLER EVCPGMDIRNNLTRLHELENCSVIEGHLQILLMFKTRPEDFRDLSFPKLIMITDYLLLFRVYGLESLKDLFPNLTVIRGSRLFFNYALVIFEMVHLKELGLYNLMNITRGSVRIEKNNELCYLATIDWSRILDSVEDNHIVLNKDDNEEC pol_2c0b0b1e22dc14a353d2d92e3c086b92_0001_1_000000024_0001_0001__62__K
DEVFKAAMKVLHLAFKKGDEEAMKEVQKVSELLESGQASKEQAKKILESLARRLKS EVCPGMDIRNNLTRLHELENCSVIEGHLQILLMFKTRPEDFRDLSFPKLIMITDYLLLFRVYGLESLKDLFPNLTVIRGSRLFFNYALVIFEMVHLKELGLYNLMNITRGSVRIEKNNELCYLATIDWSRILDSVEDNHIVLNKDDNEEC Motif0025_p1-16H-GBL-16H-GABBL-16H_0017_0001_0001_0002_0001_0001_0001__35__S
TEEEFRVMWLLMTLSPELNELVEELSEAMDRNDPELEKRVLKRLLELARELGDEEVVRILEKLLK EVCPGMDIRNNLTRLHELENCSVIEGHLQILLMFKTRPEDFRDLSFPKLIMITDYLLLFRVYGLESLKDLFPNLTVIRGSRLFFNYALVIFEMVHLKELGLYNLMNITRGSVRIEKNNELCYLATIDWSRILDSVEDNHIVLNKDDNEEC Motif0223_bcov_4helix_06585_0001_0001_0001__9__W
DPSEEAQKLEDKVKEDVKKKNDEDAEEMVKIAEELLKDAKNAQDPTMREFLVAMIKMIVKNLS EVCPGMDIRNNLTRLHELENCSVIEGHLQILLMFKTRPEDFRDLSFPKLIMITDYLLLFRVYGLESLKDLFPNLTVIRGSRLFFNYALVIFEMVHLKELGLYNLMNITRGSVRIEKNNELCYLATIDWSRILDSVEDNHIVLNKDDNEEC Motif0201_ems_3hM_2476_0001_0002_0001__10__E
DEVFKAWMKVLHLAFKKGDEEAMKEVQKVSELLENGQASKEQAKKILESLARRLKS EVCPGMDIRNNLTRLHELENCSVIEGHLQILLMFKTRPEDFRDLSFPKLIMITDYLLLFRVYGLESLKDLFPNLTVIRGSRLFFNYALVIFEMVHLKELGLYNLMNITRGSVRIEKNNELCYLATIDWSRILDSVEDNHIVLNKDDNEEC Motif0025_p1-16H-GBL-16H-GABBL-16H_0017_0001_0001_0002_0001_0001_0001__7__W
DEVFKAAMKVLNLAFKKGDEEAMKEVQKVSELLENGQASKEQAKKILESLARRLKS EVCPGMDIRNNLTRLHELENCSVIEGHLQILLMFKTRPEDFRDLSFPKLIMITDYLLLFRVYGLESLKDLFPNLTVIRGSRLFFNYALVIFEMVHLKELGLYNLMNITRGSVRIEKNNELCYLATIDWSRILDSVEDNHIVLNKDDNEEC Motif0025_p1-16H-GBL-16H-GABBL-16H_0017_0001_0001_0002_0001_0001_0001__12__N
DDEFREDVRRIFEFARRHNNEAAFRFLLEQSRWHARETGDEELRREIEHINRELRKLWKG EVCPGMDIRNNLTRLHELENCSVIEGHLQILLMFKTRPEDFRDLSFPKLIMITDYLLLFRVYGLESLKDLFPNLTVIRGSRLFFNYALVIFEMVHLKELGLYNLMNITRGSVRIEKNNELCYLATIDWSRILDSVEDNHIVLNKDDNEEC mot_H_HHH_eva_0065_000000013_0001_6_13_H_._3h_hb1_6197_0001_0001__39__G
NEKEKMDAQFLLHFAKVMADNISDDDKRKKAQSLVEKARKLDIPEEAKKVYKIVATILERDQK EVCPGMDIRNNLTRLHELENCSVIEGHLQILLMFKTRPEDFRDLSFPKLIMITDYLLLFRVYGLESLKDLFPNLTVIRGSRLFFNYALVIFEMVHLKELGLYNLMNITRGSVRIEKNNELCYLATIDWSRILDSVEDNHIVLNKDDNEEC Motif0290_ems_3hC_617_0002_0001_0003_0001__13__H
KEEVNNQAFKLVMEAMELANSSDPNNRTKAKELIKEAKKLAKEVNNPEVEMSVRRVEESIQKAG EVCPGMDIRNNLTRLHELENCSVIEGHLQILLMFKTRPEDFRDLSFPKLIMITDYLLLFRVYGLESLKDLFPNLTVIRGSRLFFNYALVIFEMVHLKELGLYNLMNITRGSVRIEKNNELCYLATIDWSRILDSVEDNHIVLNKDDNEEC Motif0290_ems_3hC_618_0001_0002_0001__61__Q
DPFTAMELVARVFELASEKNDEELQKEAETLMEIVLEAAKNNDEEKVKEVIKRAKELLSKS EVCPGMDIRNNLTRLHELENCSVIEGHLQILLMFKTRPEDFRDLSFPKLIMITDYLLLFRVYGLESLKDLFPNLTVIRGSRLFFNYALVIFEMVHLKELGLYNLMNITRGSVRIEKNNELCYLATIDWSRILDSVEDNHIVLNKDDNEEC Motif0029_ems_3hC_897_0001_0001_0002_0001__17__S
DDEFREDVRRIFEFARRHFNEAAFRFLLEQSRWHARETDDEELRREIEHINRELRKLWKG EVCPGMDIRNNLTRLHELENCSVIEGHLQILLMFKTRPEDFRDLSFPKLIMITDYLLLFRVYGLESLKDLFPNLTVIRGSRLFFNYALVIFEMVHLKELGLYNLMNITRGSVRIEKNNELCYLATIDWSRILDSVEDNHIVLNKDDNEEC mot_H_HHH_eva_0065_000000013_0001_6_13_H_._3h_hb1_6197_0001_0001__19__F
DEVFKAAFKVMELANTKGDEEAMKEVQKVAELLSNGQASKEQAKKILESLARRLKS EVCPGMDIRNNLTRLHELENCSVIEGHLQILLMFKTRPEDFRDLSFPKLIMITDYLLLFRVYGLESLKDLFPNLTVIRGSRLFFNYALVIFEMVHLKELGLYNLMNITRGSVRIEKNNELCYLATIDWSRILDSVEDNHIVLNKDDNEEC Motif0202_p1-16H-GBL-16H-GABBL-16H_0017_0001_0001_0002_0001_0001__16__T
DDSQVKDVESKAGEHKKKHPQVSFLAFFVIEVARFAKEFNDPLALKVAEELLKEVEKRAK EVCPGMDIRNNLTRLHELENCSVIEGHLQILLMFKTRPEDFRDLSFPKLIMITDYLLLFRVYGLESLKDLFPNLTVIRGSRLFFNYALVIFEMVHLKELGLYNLMNITRGSVRIEKNNELCYLATIDWSRILDSVEDNHIVLNKDDNEEC Motif0223_ems_3hC_474_0001_0001_0001__13__G
PEVKKEAFKAFMLLMDALFLAEDPNIRKTIEELIERLEKADENDDEEKDKEIIKKAKTIWKQVL EVCPGMDIRNNLTRLHELENCSVIEGHLQILLMFKTRPEDFRDLSFPKLIMITDYLLLFRVYGLESLKDLFPNLTVIRGSRLFFNYALVIFEMVHLKELGLYNLMNITRGSVRIEKNNELCYLATIDWSRILDSVEDNHIVLNKDDNEEC Motif0345_ems_3hM_540_0001_0002_0001__49__D
SEVEELVEELLKLLKDPDLREQVERLLEELRRGEVPPEEFLKFLRFFAEFLGDPEFRKKVEEVLK EVCPGMDIRNNLTRLHELENCSVIEGHLQILLMFKTRPEDFRDLSFPKLIMITDYLLLFRVYGLESLKDLFPNLTVIRGSRLFFNYALVIFEMVHLKELGLYNLMNITRGSVRIEKNNELCYLATIDWSRILDSVEDNHIVLNKDDNEEC pol_8bfbe5d1bbe295b5aa936524e44ff7b0_0001_1_000000023_0001__40__F
SELLERILRLLKEGNPEEAEEVARELLERTGDPLVEALVSLIEELLRTGDPFYELFVEMILRELR EVCPGMDIRNNLTRLHELENCSVIEGHLQILLMFKTRPEDFRDLSFPKLIMITDYLLLFRVYGLESLKDLFPNLTVIRGSRLFFNYALVIFEMVHLKELGLYNLMNITRGSVRIEKNNELCYLATIDWSRILDSVEDNHIVLNKDDNEEC Motif0223_bcov_4helix_00276_0001_0001__34__L
DDEFREDVRRIFEFARRHNNEAAFRFLLEQSRWHARETDDEELRREIEHINRELRKLWAG EVCPGMDIRNNLTRLHELENCSVIEGHLQILLMFKTRPEDFRDLSFPKLIMITDYLLLFRVYGLESLKDLFPNLTVIRGSRLFFNYALVIFEMVHLKELGLYNLMNITRGSVRIEKNNELCYLATIDWSRILDSVEDNHIVLNKDDNEEC mot_H_HHH_eva_0065_000000013_0001_6_13_H_._3h_hb1_6197_0001_0001__59__A
DDHAQADLVKKLLKLWQDQGDDFYALLAVEAAANERVKKYLKKYYPEVYTLLEQVKRTLEKKRS EVCPGMDIRNNLTRLHELENCSVIEGHLQILLMFKTRPEDFRDLSFPKLIMITDYLLLFRVYGLESLKDLFPNLTVIRGSRLFFNYALVIFEMVHLKELGLYNLMNITRGSVRIEKNNELCYLATIDWSRILDSVEDNHIVLNKDDNEEC rif_ems_coilM_45_0002_000000024_0001_0001__7__D
LEEVDRAKELAEELGDPELAELIEELKELSKRGDPRAVEVVLRAMELANRLGDPEIQEVLIKLAE EVCPGMDIRNNLTRLHELENCSVIEGHLQILLMFKTRPEDFRDLSFPKLIMITDYLLLFRVYGLESLKDLFPNLTVIRGSRLFFNYALVIFEMVHLKELGLYNLMNITRGSVRIEKNNELCYLATIDWSRILDSVEDNHIVLNKDDNEEC Motif0092_bcov_4helix_12689_0001_0002_0001__1__L
DPSEEAQKLVDKVKEDVKKKNDEDAEEMVKIAEELLKDAKNAQEPTMREFLVAMIKMIVKNLS EVCPGMDIRNNLTRLHELENCSVIEGHLQILLMFKTRPEDFRDLSFPKLIMITDYLLLFRVYGLESLKDLFPNLTVIRGSRLFFNYALVIFEMVHLKELGLYNLMNITRGSVRIEKNNELCYLATIDWSRILDSVEDNHIVLNKDDNEEC Motif0201_ems_3hM_2476_0001_0002_0001__44__E
KEEVNNQAFKLVMEAMELANSSDPNNRTKAKELIKEAKKLAKEVNNPEVMMSVRRVEESIKKAG EVCPGMDIRNNLTRLHELENCSVIEGHLQILLMFKTRPEDFRDLSFPKLIMITDYLLLFRVYGLESLKDLFPNLTVIRGSRLFFNYALVIFEMVHLKELGLYNLMNITRGSVRIEKNNELCYLATIDWSRILDSVEDNHIVLNKDDNEEC Motif0290_ems_3hC_618_0001_0002_0001__50__M
DPSEEAQKLVDKVKEDVKKKNDEDAEEMVKFAEELLKDAKNAQDPTMREFLVAMIKMIVKNLS EVCPGMDIRNNLTRLHELENCSVIEGHLQILLMFKTRPEDFRDLSFPKLIMITDYLLLFRVYGLESLKDLFPNLTVIRGSRLFFNYALVIFEMVHLKELGLYNLMNITRGSVRIEKNNELCYLATIDWSRILDSVEDNHIVLNKDDNEEC Motif0201_ems_3hM_2476_0001_0002_0001__31__F
SEVEELVEELLKLLKDPDLAEQVERLLEELRRGEVPPEEVLKFLRFFAEFLGDPEFRKKVEEVLK EVCPGMDIRNNLTRLHELENCSVIEGHLQILLMFKTRPEDFRDLSFPKLIMITDYLLLFRVYGLESLKDLFPNLTVIRGSRLFFNYALVIFEMVHLKELGLYNLMNITRGSVRIEKNNELCYLATIDWSRILDSVEDNHIVLNKDDNEEC pol_8bfbe5d1bbe295b5aa936524e44ff7b0_0001_1_000000023_0001__20__A
TEEPFRVMMLLMTLSPELNELVEELSEAMDRNDPELEKRVLKRLLELARELGDEEVVRILEKLLK EVCPGMDIRNNLTRLHELENCSVIEGHLQILLMFKTRPEDFRDLSFPKLIMITDYLLLFRVYGLESLKDLFPNLTVIRGSRLFFNYALVIFEMVHLKELGLYNLMNITRGSVRIEKNNELCYLATIDWSRILDSVEDNHIVLNKDDNEEC Motif0223_bcov_4helix_06585_0001_0001_0001__4__P
DPFTAMELVARVFELAMEKNDEELQKEAETLMEIVLEAWKNNDEEKVKEVIKRAKELLSKS EVCPGMDIRNNLTRLHELENCSVIEGHLQILLMFKTRPEDFRDLSFPKLIMITDYLLLFRVYGLESLKDLFPNLTVIRGSRLFFNYALVIFEMVHLKELGLYNLMNITRGSVRIEKNNELCYLATIDWSRILDSVEDNHIVLNKDDNEEC Motif0029_ems_3hC_897_0001_0001_0002_0001__39__W
SEKEREVKELLEEISRRDPRISFYLFFVLIALEAGNPELAEELIEDLIRRFGTPLLRELLELIRK EVCPGMDIRNNLTRLHELENCSVIEGHLQILLMFKTRPEDFRDLSFPKLIMITDYLLLFRVYGLESLKDLFPNLTVIRGSRLFFNYALVIFEMVHLKELGLYNLMNITRGSVRIEKNNELCYLATIDWSRILDSVEDNHIVLNKDDNEEC Motif0012_bcov_4helix_00220_0001_0001__53__T
DDHAQAQLVKKLEKLWQDQGDDFYALLAVEAAANERVKKYLKKYYPEVYTLLEQVKRTLEKKRS EVCPGMDIRNNLTRLHELENCSVIEGHLQILLMFKTRPEDFRDLSFPKLIMITDYLLLFRVYGLESLKDLFPNLTVIRGSRLFFNYALVIFEMVHLKELGLYNLMNITRGSVRIEKNNELCYLATIDWSRILDSVEDNHIVLNKDDNEEC rif_ems_coilM_45_0002_000000024_0001_0001__13__E
DDEFREDVRRIFEFARRHNNEAAFRFLLEQSRWHARSTDDEELRREIEHINRELRKLWKG EVCPGMDIRNNLTRLHELENCSVIEGHLQILLMFKTRPEDFRDLSFPKLIMITDYLLLFRVYGLESLKDLFPNLTVIRGSRLFFNYALVIFEMVHLKELGLYNLMNITRGSVRIEKNNELCYLATIDWSRILDSVEDNHIVLNKDDNEEC mot_H_HHH_eva_0065_000000013_0001_6_13_H_._3h_hb1_6197_0001_0001__37__S
SEKEREVKELLEEISRRDPRISFYLFFVLIAREAGNPELAEELIEDLIRRFGDPLLRELLELIRK EVCPGMDIRNNLTRLHELENCSVIEGHLQILLMFKTRPEDFRDLSFPKLIMITDYLLLFRVYGLESLKDLFPNLTVIRGSRLFFNYALVIFEMVHLKELGLYNLMNITRGSVRIEKNNELCYLATIDWSRILDSVEDNHIVLNKDDNEEC Motif0012_bcov_4helix_00220_0001_0001__32__R
DEVFKAAMKVLHLAFKKGDEEAMKEVQKVSNLLENGQASKEQAKKILESLARRLKS EVCPGMDIRNNLTRLHELENCSVIEGHLQILLMFKTRPEDFRDLSFPKLIMITDYLLLFRVYGLESLKDLFPNLTVIRGSRLFFNYALVIFEMVHLKELGLYNLMNITRGSVRIEKNNELCYLATIDWSRILDSVEDNHIVLNKDDNEEC Motif0025_p1-16H-GBL-16H-GABBL-16H_0017_0001_0001_0002_0001_0001_0001__31__N
SELFELVMEAMEIANRLGDEDLMRLLVELVEKALESPEVRELLEKLARLIIEDPHKARELVKKLK EVCPGMDIRNNLTRLHELENCSVIEGHLQILLMFKTRPEDFRDLSFPKLIMITDYLLLFRVYGLESLKDLFPNLTVIRGSRLFFNYALVIFEMVHLKELGLYNLMNITRGSVRIEKNNELCYLATIDWSRILDSVEDNHIVLNKDDNEEC Motif0375_bcov_4helix_02612_0001_0001__55__H
DPFTAMELVARVFELAMGKNDEELQKEAETLMEIVLEAAKNNDEEKVKEVIKRAKELLSKS EVCPGMDIRNNLTRLHELENCSVIEGHLQILLMFKTRPEDFRDLSFPKLIMITDYLLLFRVYGLESLKDLFPNLTVIRGSRLFFNYALVIFEMVHLKELGLYNLMNITRGSVRIEKNNELCYLATIDWSRILDSVEDNHIVLNKDDNEEC Motif0029_ems_3hC_897_0001_0001_0002_0001__18__G
KEEVNNQAFKLVMEAMELANSSDPNNRTKAKELIKEAKKLAKEVNNPEVEMSVRRVEESNKKAG EVCPGMDIRNNLTRLHELENCSVIEGHLQILLMFKTRPEDFRDLSFPKLIMITDYLLLFRVYGLESLKDLFPNLTVIRGSRLFFNYALVIFEMVHLKELGLYNLMNITRGSVRIEKNNELCYLATIDWSRILDSVEDNHIVLNKDDNEEC Motif0290_ems_3hC_618_0001_0002_0001__60__N
DEDHTRRLAEELERLSRELGDEEHLELSRELKRLTEEAIKENDRFKLELVRRSIEALLREL EVCPGMDIRNNLTRLHELENCSVIEGHLQILLMFKTRPEDFRDLSFPKLIMITDYLLLFRVYGLESLKDLFPNLTVIRGSRLFFNYALVIFEMVHLKELGLYNLMNITRGSVRIEKNNELCYLATIDWSRILDSVEDNHIVLNKDDNEEC rif_3h_hb1_47_000000009_0001_0001__35__T
SEKEREVKELLEEISRRDPRISFYLFFVLIALEAGNPELAEELIEDLIRRFGDPLLRELLFLIRK EVCPGMDIRNNLTRLHELENCSVIEGHLQILLMFKTRPEDFRDLSFPKLIMITDYLLLFRVYGLESLKDLFPNLTVIRGSRLFFNYALVIFEMVHLKELGLYNLMNITRGSVRIEKNNELCYLATIDWSRILDSVEDNHIVLNKDDNEEC Motif0012_bcov_4helix_00220_0001_0001__61__F
SLHEELRRLEELLRRGDPEAEKRLRELLKEALERNDEELALRIRIVLSSVIGDPHLVEKILEEVK EVCPGMDIRNNLTRLHELENCSVIEGHLQILLMFKTRPEDFRDLSFPKLIMITDYLLLFRVYGLESLKDLFPNLTVIRGSRLFFNYALVIFEMVHLKELGLYNLMNITRGSVRIEKNNELCYLATIDWSRILDSVEDNHIVLNKDDNEEC mot_H_9abadfa308aada7ec3b7866b3b500928_0001_000000003_0001_59_65_H_._886c6eb027ae3cf96a25d0dbff2e2d77_0001_0001_0001_0001__51__I
NEKEKMDAQFLLWFAKVMADNISDDDKRKKAQSLVEKARKLDIPEEAKKVYKIDATILERDQK EVCPGMDIRNNLTRLHELENCSVIEGHLQILLMFKTRPEDFRDLSFPKLIMITDYLLLFRVYGLESLKDLFPNLTVIRGSRLFFNYALVIFEMVHLKELGLYNLMNITRGSVRIEKNNELCYLATIDWSRILDSVEDNHIVLNKDDNEEC Motif0290_ems_3hC_617_0002_0001_0003_0001__54__D
TEEEFRVMMLLMTLSPELNELVEELSEAMDRNDPELEKRVLKRLLELCRELGDEEVVRILEKLLK EVCPGMDIRNNLTRLHELENCSVIEGHLQILLMFKTRPEDFRDLSFPKLIMITDYLLLFRVYGLESLKDLFPNLTVIRGSRLFFNYALVIFEMVHLKELGLYNLMNITRGSVRIEKNNELCYLATIDWSRILDSVEDNHIVLNKDDNEEC Motif0223_bcov_4helix_06585_0001_0001_0001__48__C
SELFELVMEAMEIANRLGDEDLMRLLVELVEKALESPEVRELLEKLARLIIEDPEKARETVKKLK EVCPGMDIRNNLTRLHELENCSVIEGHLQILLMFKTRPEDFRDLSFPKLIMITDYLLLFRVYGLESLKDLFPNLTVIRGSRLFFNYALVIFEMVHLKELGLYNLMNITRGSVRIEKNNELCYLATIDWSRILDSVEDNHIVLNKDDNEEC Motif0375_bcov_4helix_02612_0001_0001__60__T
DDEIREDVRRIFEFARRHNNEAAFRFLLEQSRWHARETDDEELRREIEHINRELRKLWKG EVCPGMDIRNNLTRLHELENCSVIEGHLQILLMFKTRPEDFRDLSFPKLIMITDYLLLFRVYGLESLKDLFPNLTVIRGSRLFFNYALVIFEMVHLKELGLYNLMNITRGSVRIEKNNELCYLATIDWSRILDSVEDNHIVLNKDDNEEC mot_H_HHH_eva_0065_000000013_0001_6_13_H_._3h_hb1_6197_0001_0001__4__I
SEDEKLEELLRRLGVPPELIELIKKVAKELSKRDEERSRTLREVLEELLREGNKRAVRLSVRLAH EVCPGMDIRNNLTRLHELENCSVIEGHLQILLMFKTRPEDFRDLSFPKLIMITDYLLLFRVYGLESLKDLFPNLTVIRGSRLFFNYALVIFEMVHLKELGLYNLMNITRGSVRIEKNNELCYLATIDWSRILDSVEDNHIVLNKDDNEEC rif_2f47104a8f605bfff094780ec55b422f_0001_000000022_0001_0001__27__A
SEDEKLEELLRRLGVPPELIELIKKVLKELSKRDEERSRTLRPVLEELLREGNKRAVRLSVRLAH EVCPGMDIRNNLTRLHELENCSVIEGHLQILLMFKTRPEDFRDLSFPKLIMITDYLLLFRVYGLESLKDLFPNLTVIRGSRLFFNYALVIFEMVHLKELGLYNLMNITRGSVRIEKNNELCYLATIDWSRILDSVEDNHIVLNKDDNEEC rif_2f47104a8f605bfff094780ec55b422f_0001_000000022_0001_0001__43__P
DLEEIVNEYVERTKDPIAREALELLEEIKKEDPETAKVLAEAVVDAIERNDPESLKFVLLLIKIV EVCPGMDIRNNLTRLHELENCSVIEGHLQILLMFKTRPEDFRDLSFPKLIMITDYLLLFRVYGLESLKDLFPNLTVIRGSRLFFNYALVIFEMVHLKELGLYNLMNITRGSVRIEKNNELCYLATIDWSRILDSVEDNHIVLNKDDNEEC Motif0083_bcov_4helix_00192_0001_0001__7__N
DDEVEQLKEHARKANDPELEKAVELLERVLREGDPDLYQEVHQLIFLILFGDPRARGRAKELLER EVCPGMDIRNNLTRLHELENCSVIEGHLQILLMFKTRPEDFRDLSFPKLIMITDYLLLFRVYGLESLKDLFPNLTVIRGSRLFFNYALVIFEMVHLKELGLYNLMNITRGSVRIEKNNELCYLATIDWSRILDSVEDNHIVLNKDDNEEC pol_2c0b0b1e22dc14a353d2d92e3c086b92_0001_1_000000024_0001_0001__57__G
TEEEFRVMMLLMTLSPELNELVEELSEAMDRNDSELEKRVLKRLLELARELGDEEVVRILEKLLK EVCPGMDIRNNLTRLHELENCSVIEGHLQILLMFKTRPEDFRDLSFPKLIMITDYLLLFRVYGLESLKDLFPNLTVIRGSRLFFNYALVIFEMVHLKELGLYNLMNITRGSVRIEKNNELCYLATIDWSRILDSVEDNHIVLNKDDNEEC Motif0223_bcov_4helix_06585_0001_0001_0001__34__S
DEVFKAAMKVLHLAFKKGDEEAMKEVHKVSELLENGQASKEQAKKILESLARRLKS EVCPGMDIRNNLTRLHELENCSVIEGHLQILLMFKTRPEDFRDLSFPKLIMITDYLLLFRVYGLESLKDLFPNLTVIRGSRLFFNYALVIFEMVHLKELGLYNLMNITRGSVRIEKNNELCYLATIDWSRILDSVEDNHIVLNKDDNEEC Motif0025_p1-16H-GBL-16H-GABBL-16H_0017_0001_0001_0002_0001_0001_0001__27__H
DDEVEQLKEHARKANDPELEKAVELLERVLREGDPDLYQEVHQLIFVILFGDPRARKRAKELLER EVCPGMDIRNNLTRLHELENCSVIEGHLQILLMFKTRPEDFRDLSFPKLIMITDYLLLFRVYGLESLKDLFPNLTVIRGSRLFFNYALVIFEMVHLKELGLYNLMNITRGSVRIEKNNELCYLATIDWSRILDSVEDNHIVLNKDDNEEC pol_2c0b0b1e22dc14a353d2d92e3c086b92_0001_1_000000024_0001_0001__47__V
SLHEELRRLEELLRRGDPPAEKRLRELLKEALERNDEELALRIRIVLSSVLGDPHLVEKILEEVK EVCPGMDIRNNLTRLHELENCSVIEGHLQILLMFKTRPEDFRDLSFPKLIMITDYLLLFRVYGLESLKDLFPNLTVIRGSRLFFNYALVIFEMVHLKELGLYNLMNITRGSVRIEKNNELCYLATIDWSRILDSVEDNHIVLNKDDNEEC mot_H_9abadfa308aada7ec3b7866b3b500928_0001_000000003_0001_59_65_H_._886c6eb027ae3cf96a25d0dbff2e2d77_0001_0001_0001_0001__19__P
SELFELVMEAMEIANRLGDEDLMRLAVELVEKALESPEVRELLEKLARLIIEDPEKARELVKKLK EVCPGMDIRNNLTRLHELENCSVIEGHLQILLMFKTRPEDFRDLSFPKLIMITDYLLLFRVYGLESLKDLFPNLTVIRGSRLFFNYALVIFEMVHLKELGLYNLMNITRGSVRIEKNNELCYLATIDWSRILDSVEDNHIVLNKDDNEEC Motif0375_bcov_4helix_02612_0001_0001__26__A
DEVFKAAFKVMELANKKGDEEAMKEVQKVAELLSNNQASKEQAKKILESLARRLKS EVCPGMDIRNNLTRLHELENCSVIEGHLQILLMFKTRPEDFRDLSFPKLIMITDYLLLFRVYGLESLKDLFPNLTVIRGSRLFFNYALVIFEMVHLKELGLYNLMNITRGSVRIEKNNELCYLATIDWSRILDSVEDNHIVLNKDDNEEC Motif0202_p1-16H-GBL-16H-GABBL-16H_0017_0001_0001_0002_0001_0001__36__N
DEEVDRAKELAEELGDPELAELIEELKELSKRGDLRAVEVVLRAMELANRLGDPEIQEVLIKLAE EVCPGMDIRNNLTRLHELENCSVIEGHLQILLMFKTRPEDFRDLSFPKLIMITDYLLLFRVYGLESLKDLFPNLTVIRGSRLFFNYALVIFEMVHLKELGLYNLMNITRGSVRIEKNNELCYLATIDWSRILDSVEDNHIVLNKDDNEEC Motif0092_bcov_4helix_12689_0001_0002_0001__35__L
SELFELVMEAMEIANRLGDEDLMRLLVELVEKALESPEVRELLEKLARLIIEDPEKARELVKKLG EVCPGMDIRNNLTRLHELENCSVIEGHLQILLMFKTRPEDFRDLSFPKLIMITDYLLLFRVYGLESLKDLFPNLTVIRGSRLFFNYALVIFEMVHLKELGLYNLMNITRGSVRIEKNNELCYLATIDWSRILDSVEDNHIVLNKDDNEEC Motif0375_bcov_4helix_02612_0001_0001__65__G
SELLERILRLLKEGNPEEAEEVARELLERTGDPRVEALVSLIETLLRTGDPFYELFVEMILRELR EVCPGMDIRNNLTRLHELENCSVIEGHLQILLMFKTRPEDFRDLSFPKLIMITDYLLLFRVYGLESLKDLFPNLTVIRGSRLFFNYALVIFEMVHLKELGLYNLMNITRGSVRIEKNNELCYLATIDWSRILDSVEDNHIVLNKDDNEEC Motif0223_bcov_4helix_00276_0001_0001__44__T
SEVEELVEELLKLLKDPDLREQVERLLEELRRGEVPPEEVLKFLRFFAEWLGDPEFRKKVEEVLK EVCPGMDIRNNLTRLHELENCSVIEGHLQILLMFKTRPEDFRDLSFPKLIMITDYLLLFRVYGLESLKDLFPNLTVIRGSRLFFNYALVIFEMVHLKELGLYNLMNITRGSVRIEKNNELCYLATIDWSRILDSVEDNHIVLNKDDNEEC pol_8bfbe5d1bbe295b5aa936524e44ff7b0_0001_1_000000023_0001__50__W
DPFTAMELVARVFELAMEKNDEELQKEAETLMEIVLEAAKNNDEEKVKEVIKRAKDLLSKS EVCPGMDIRNNLTRLHELENCSVIEGHLQILLMFKTRPEDFRDLSFPKLIMITDYLLLFRVYGLESLKDLFPNLTVIRGSRLFFNYALVIFEMVHLKELGLYNLMNITRGSVRIEKNNELCYLATIDWSRILDSVEDNHIVLNKDDNEEC Motif0029_ems_3hC_897_0001_0001_0002_0001__56__D
DDEVEQLKEHARKANDPELEKAVELLERVLREGDPCLYQEVHQLIFLILFGDPRARKRAKELLER EVCPGMDIRNNLTRLHELENCSVIEGHLQILLMFKTRPEDFRDLSFPKLIMITDYLLLFRVYGLESLKDLFPNLTVIRGSRLFFNYALVIFEMVHLKELGLYNLMNITRGSVRIEKNNELCYLATIDWSRILDSVEDNHIVLNKDDNEEC pol_2c0b0b1e22dc14a353d2d92e3c086b92_0001_1_000000024_0001_0001__36__C
KEEVNNQAFKLVMEAMELANSSDPNNRTKAKELIKEATKLAKEVNNPEVEMSVRRVEESIKKAG EVCPGMDIRNNLTRLHELENCSVIEGHLQILLMFKTRPEDFRDLSFPKLIMITDYLLLFRVYGLESLKDLFPNLTVIRGSRLFFNYALVIFEMVHLKELGLYNLMNITRGSVRIEKNNELCYLATIDWSRILDSVEDNHIVLNKDDNEEC Motif0290_ems_3hC_618_0001_0002_0001__38__T
DDSQVKDVESKAREHKKKHPQVSFIAFFVIEVARFAKEFNDPLALKVAEELLKEVEKRAK EVCPGMDIRNNLTRLHELENCSVIEGHLQILLMFKTRPEDFRDLSFPKLIMITDYLLLFRVYGLESLKDLFPNLTVIRGSRLFFNYALVIFEMVHLKELGLYNLMNITRGSVRIEKNNELCYLATIDWSRILDSVEDNHIVLNKDDNEEC Motif0223_ems_3hC_474_0001_0001_0001__25__I
DDEFREDVRRIFEFARRHNNEAAFRFHLEQSRWHARETDDEELRREIEHINRELRKLWKG EVCPGMDIRNNLTRLHELENCSVIEGHLQILLMFKTRPEDFRDLSFPKLIMITDYLLLFRVYGLESLKDLFPNLTVIRGSRLFFNYALVIFEMVHLKELGLYNLMNITRGSVRIEKNNELCYLATIDWSRILDSVEDNHIVLNKDDNEEC mot_H_HHH_eva_0065_000000013_0001_6_13_H_._3h_hb1_6197_0001_0001__27__H
DDECEQLKEHARKANDPELEKAVELLERVLREGDPDLYQEVHQLIFLILFGDPRARKRAKELLER EVCPGMDIRNNLTRLHELENCSVIEGHLQILLMFKTRPEDFRDLSFPKLIMITDYLLLFRVYGLESLKDLFPNLTVIRGSRLFFNYALVIFEMVHLKELGLYNLMNITRGSVRIEKNNELCYLATIDWSRILDSVEDNHIVLNKDDNEEC pol_2c0b0b1e22dc14a353d2d92e3c086b92_0001_1_000000024_0001_0001__4__C
DEVFKAAFKQMELANKKGDEEAMKEVQKVAELLSNGQASKEQAKKILESLARRLKS EVCPGMDIRNNLTRLHELENCSVIEGHLQILLMFKTRPEDFRDLSFPKLIMITDYLLLFRVYGLESLKDLFPNLTVIRGSRLFFNYALVIFEMVHLKELGLYNLMNITRGSVRIEKNNELCYLATIDWSRILDSVEDNHIVLNKDDNEEC Motif0202_p1-16H-GBL-16H-GABBL-16H_0017_0001_0001_0002_0001_0001__10__Q
DDSQVKDVESKAREHKKKHPQVSFLAFIVIEVARFAKEFNDPLALKVAEELLKEVEKRAK EVCPGMDIRNNLTRLHELENCSVIEGHLQILLMFKTRPEDFRDLSFPKLIMITDYLLLFRVYGLESLKDLFPNLTVIRGSRLFFNYALVIFEMVHLKELGLYNLMNITRGSVRIEKNNELCYLATIDWSRILDSVEDNHIVLNKDDNEEC Motif0223_ems_3hC_474_0001_0001_0001__28__I
SLHEELRRLEEKLRRGDPEAEKRLRELLKEALERNDEELALRIRIVLSSVLGDPHLVEKILEEVK EVCPGMDIRNNLTRLHELENCSVIEGHLQILLMFKTRPEDFRDLSFPKLIMITDYLLLFRVYGLESLKDLFPNLTVIRGSRLFFNYALVIFEMVHLKELGLYNLMNITRGSVRIEKNNELCYLATIDWSRILDSVEDNHIVLNKDDNEEC mot_H_9abadfa308aada7ec3b7866b3b500928_0001_000000003_0001_59_65_H_._886c6eb027ae3cf96a25d0dbff2e2d77_0001_0001_0001_0001__12__K
DDEFREDVRRIFEFARRHNNEAAFRFLLEQSRWHARETDDEEFRREIEHINRELRKLWKG EVCPGMDIRNNLTRLHELENCSVIEGHLQILLMFKTRPEDFRDLSFPKLIMITDYLLLFRVYGLESLKDLFPNLTVIRGSRLFFNYALVIFEMVHLKELGLYNLMNITRGSVRIEKNNELCYLATIDWSRILDSVEDNHIVLNKDDNEEC mot_H_HHH_eva_0065_000000013_0001_6_13_H_._3h_hb1_6197_0001_0001__43__F
DDHKQAQLVKKLLKLWQDQGDDFYALLAVEAAANERVKKYLKKYYPEVYTLLEQVKRTLEKKRS EVCPGMDIRNNLTRLHELENCSVIEGHLQILLMFKTRPEDFRDLSFPKLIMITDYLLLFRVYGLESLKDLFPNLTVIRGSRLFFNYALVIFEMVHLKELGLYNLMNITRGSVRIEKNNELCYLATIDWSRILDSVEDNHIVLNKDDNEEC rif_ems_coilM_45_0002_000000024_0001_0001__4__K
SELFELVMEAMEIANRLGDEDLMRLLVELVEKALESPEVRELLEKLARLIIEDPEKARELVKKCK EVCPGMDIRNNLTRLHELENCSVIEGHLQILLMFKTRPEDFRDLSFPKLIMITDYLLLFRVYGLESLKDLFPNLTVIRGSRLFFNYALVIFEMVHLKELGLYNLMNITRGSVRIEKNNELCYLATIDWSRILDSVEDNHIVLNKDDNEEC Motif0375_bcov_4helix_02612_0001_0001__64__C
DDEVEQLKEHARKANDPELEKAVELLERVLREGDPDLYQEVHQLIFLILFGDLRARKRAKELLER EVCPGMDIRNNLTRLHELENCSVIEGHLQILLMFKTRPEDFRDLSFPKLIMITDYLLLFRVYGLESLKDLFPNLTVIRGSRLFFNYALVIFEMVHLKELGLYNLMNITRGSVRIEKNNELCYLATIDWSRILDSVEDNHIVLNKDDNEEC pol_2c0b0b1e22dc14a353d2d92e3c086b92_0001_1_000000024_0001_0001__53__L
DDEVEQLKEHARKANDPELEKAVELLHRVLREGDPDLYQEVHQLIFLILFGDPRARKRAKELLER EVCPGMDIRNNLTRLHELENCSVIEGHLQILLMFKTRPEDFRDLSFPKLIMITDYLLLFRVYGLESLKDLFPNLTVIRGSRLFFNYALVIFEMVHLKELGLYNLMNITRGSVRIEKNNELCYLATIDWSRILDSVEDNHIVLNKDDNEEC pol_2c0b0b1e22dc14a353d2d92e3c086b92_0001_1_000000024_0001_0001__27__H
DDEFREDVRRIFEFARRHNNETAFRFLLEQSRWHARETDDEELRREIEHINRELRKLWKG EVCPGMDIRNNLTRLHELENCSVIEGHLQILLMFKTRPEDFRDLSFPKLIMITDYLLLFRVYGLESLKDLFPNLTVIRGSRLFFNYALVIFEMVHLKELGLYNLMNITRGSVRIEKNNELCYLATIDWSRILDSVEDNHIVLNKDDNEEC mot_H_HHH_eva_0065_000000013_0001_6_13_H_._3h_hb1_6197_0001_0001__22__T
NEKEKMDAQFLLWFAKVAADNISDDDKRKKAQSLVEKARKLDIPEEAKKVYKIVATILERDQK EVCPGMDIRNNLTRLHELENCSVIEGHLQILLMFKTRPEDFRDLSFPKLIMITDYLLLFRVYGLESLKDLFPNLTVIRGSRLFFNYALVIFEMVHLKELGLYNLMNITRGSVRIEKNNELCYLATIDWSRILDSVEDNHIVLNKDDNEEC Motif0290_ems_3hC_617_0002_0001_0003_0001__18__A
PEVKKEAFKAFPLLMDALFLAEDPNIRKTIEELIERLEKADENDDEEKLKEIIKKAKTIWKQVL EVCPGMDIRNNLTRLHELENCSVIEGHLQILLMFKTRPEDFRDLSFPKLIMITDYLLLFRVYGLESLKDLFPNLTVIRGSRLFFNYALVIFEMVHLKELGLYNLMNITRGSVRIEKNNELCYLATIDWSRILDSVEDNHIVLNKDDNEEC Motif0345_ems_3hM_540_0001_0002_0001__12__P
DDEVEQLKEYARKANDPELEKAVELLERVLREGDPDLYQEVHQLIFLILFGDPRARKRAKELLER EVCPGMDIRNNLTRLHELENCSVIEGHLQILLMFKTRPEDFRDLSFPKLIMITDYLLLFRVYGLESLKDLFPNLTVIRGSRLFFNYALVIFEMVHLKELGLYNLMNITRGSVRIEKNNELCYLATIDWSRILDSVEDNHIVLNKDDNEEC pol_2c0b0b1e22dc14a353d2d92e3c086b92_0001_1_000000024_0001_0001__10__Y
PEVKKEAFKAFMLLMDALFLAEDPNIRKTIETLIERLEKADENDDEEKLKEIIKKAKTIWKQVL EVCPGMDIRNNLTRLHELENCSVIEGHLQILLMFKTRPEDFRDLSFPKLIMITDYLLLFRVYGLESLKDLFPNLTVIRGSRLFFNYALVIFEMVHLKELGLYNLMNITRGSVRIEKNNELCYLATIDWSRILDSVEDNHIVLNKDDNEEC Motif0345_ems_3hM_540_0001_0002_0001__32__T
DPSEEAQGLVDKVKEDVKKKNDEDAEEMVKIAEELLKDAKNAQDPTMREFLVAMIKMIVKNLS EVCPGMDIRNNLTRLHELENCSVIEGHLQILLMFKTRPEDFRDLSFPKLIMITDYLLLFRVYGLESLKDLFPNLTVIRGSRLFFNYALVIFEMVHLKELGLYNLMNITRGSVRIEKNNELCYLATIDWSRILDSVEDNHIVLNKDDNEEC Motif0201_ems_3hM_2476_0001_0002_0001__8__G
DEEVDRAKELAEELGDPELAELIEELKELSKRGDPRAVEVVLRRMELANRLGDPEIQEVLIKLAE EVCPGMDIRNNLTRLHELENCSVIEGHLQILLMFKTRPEDFRDLSFPKLIMITDYLLLFRVYGLESLKDLFPNLTVIRGSRLFFNYALVIFEMVHLKELGLYNLMNITRGSVRIEKNNELCYLATIDWSRILDSVEDNHIVLNKDDNEEC Motif0092_bcov_4helix_12689_0001_0002_0001__44__R
NEKEKMDAQFLLWFAKVMADNISDDDKRKKAQSLVEKARKLDIPEEAKKVYKIVATILLRDQK EVCPGMDIRNNLTRLHELENCSVIEGHLQILLMFKTRPEDFRDLSFPKLIMITDYLLLFRVYGLESLKDLFPNLTVIRGSRLFFNYALVIFEMVHLKELGLYNLMNITRGSVRIEKNNELCYLATIDWSRILDSVEDNHIVLNKDDNEEC Motif0290_ems_3hC_617_0002_0001_0003_0001__59__L
NEKEKMDAQFLLWFACVMADNISDDDKRKKAQSLVEKARKLDIPEEAKKVYKIVATILERDQK EVCPGMDIRNNLTRLHELENCSVIEGHLQILLMFKTRPEDFRDLSFPKLIMITDYLLLFRVYGLESLKDLFPNLTVIRGSRLFFNYALVIFEMVHLKELGLYNLMNITRGSVRIEKNNELCYLATIDWSRILDSVEDNHIVLNKDDNEEC Motif0290_ems_3hC_617_0002_0001_0003_0001__16__C
DDHAQAQLVKKLLKLWQDQGDDFYALLAVEAAANERVKKYLKKYYPEVSTLLEQVKRTLEKKRS EVCPGMDIRNNLTRLHELENCSVIEGHLQILLMFKTRPEDFRDLSFPKLIMITDYLLLFRVYGLESLKDLFPNLTVIRGSRLFFNYALVIFEMVHLKELGLYNLMNITRGSVRIEKNNELCYLATIDWSRILDSVEDNHIVLNKDDNEEC rif_ems_coilM_45_0002_000000024_0001_0001__49__S
DDEVEQLKEHARKAHDPELEKAVELLERVLREGDPDLYQEVHQLIFLILFGDPRARKRAKELLER EVCPGMDIRNNLTRLHELENCSVIEGHLQILLMFKTRPEDFRDLSFPKLIMITDYLLLFRVYGLESLKDLFPNLTVIRGSRLFFNYALVIFEMVHLKELGLYNLMNITRGSVRIEKNNELCYLATIDWSRILDSVEDNHIVLNKDDNEEC pol_2c0b0b1e22dc14a353d2d92e3c086b92_0001_1_000000024_0001_0001__15__H
PEVKKEAFKAFMLLMDALFLAEDPNIRDTIEELIERLEKADENDDEEKLKEIIKKAKTIWKQVL EVCPGMDIRNNLTRLHELENCSVIEGHLQILLMFKTRPEDFRDLSFPKLIMITDYLLLFRVYGLESLKDLFPNLTVIRGSRLFFNYALVIFEMVHLKELGLYNLMNITRGSVRIEKNNELCYLATIDWSRILDSVEDNHIVLNKDDNEEC Motif0345_ems_3hM_540_0001_0002_0001__28__D
TEEEFRVMMLLMTLSPELNELVEELSEAMDRNDPELEKRSLKRLLELARELGDEEVVRILEKLLK EVCPGMDIRNNLTRLHELENCSVIEGHLQILLMFKTRPEDFRDLSFPKLIMITDYLLLFRVYGLESLKDLFPNLTVIRGSRLFFNYALVIFEMVHLKELGLYNLMNITRGSVRIEKNNELCYLATIDWSRILDSVEDNHIVLNKDDNEEC Motif0223_bcov_4helix_06585_0001_0001_0001__40__S
DDHAQAQLVKKALKLWQDQGDDFYALLAVEAAANERVKKYLKKYYPEVYTLLEQVKRTLEKKRS EVCPGMDIRNNLTRLHELENCSVIEGHLQILLMFKTRPEDFRDLSFPKLIMITDYLLLFRVYGLESLKDLFPNLTVIRGSRLFFNYALVIFEMVHLKELGLYNLMNITRGSVRIEKNNELCYLATIDWSRILDSVEDNHIVLNKDDNEEC rif_ems_coilM_45_0002_000000024_0001_0001__12__A
SEVEELVEELLKLLKDPDLREQVERLLEELRRGEVPPEEVLKFLRFFAEFLTDPEFRKKVEEVLK EVCPGMDIRNNLTRLHELENCSVIEGHLQILLMFKTRPEDFRDLSFPKLIMITDYLLLFRVYGLESLKDLFPNLTVIRGSRLFFNYALVIFEMVHLKELGLYNLMNITRGSVRIEKNNELCYLATIDWSRILDSVEDNHIVLNKDDNEEC pol_8bfbe5d1bbe295b5aa936524e44ff7b0_0001_1_000000023_0001__52__T
SLHEELRRLEELLRRGDPEAEKRLRELLKEALERNDEELALRIRIVLSSVLHDPHLVEKILEEVK EVCPGMDIRNNLTRLHELENCSVIEGHLQILLMFKTRPEDFRDLSFPKLIMITDYLLLFRVYGLESLKDLFPNLTVIRGSRLFFNYALVIFEMVHLKELGLYNLMNITRGSVRIEKNNELCYLATIDWSRILDSVEDNHIVLNKDDNEEC mot_H_9abadfa308aada7ec3b7866b3b500928_0001_000000003_0001_59_65_H_._886c6eb027ae3cf96a25d0dbff2e2d77_0001_0001_0001_0001__52__H
SELLERILRLLKEGNCEEAEEVARELLERTGDPRVEALVSLIEELLRTGDPFYELFVEMILRELR EVCPGMDIRNNLTRLHELENCSVIEGHLQILLMFKTRPEDFRDLSFPKLIMITDYLLLFRVYGLESLKDLFPNLTVIRGSRLFFNYALVIFEMVHLKELGLYNLMNITRGSVRIEKNNELCYLATIDWSRILDSVEDNHIVLNKDDNEEC Motif0223_bcov_4helix_00276_0001_0001__16__C
TEEEFRVMMLLMTLSPELNELVEELSEAMDRNDPECEKRVLKRLLELARELGDEEVVRILEKLLK EVCPGMDIRNNLTRLHELENCSVIEGHLQILLMFKTRPEDFRDLSFPKLIMITDYLLLFRVYGLESLKDLFPNLTVIRGSRLFFNYALVIFEMVHLKELGLYNLMNITRGSVRIEKNNELCYLATIDWSRILDSVEDNHIVLNKDDNEEC Motif0223_bcov_4helix_06585_0001_0001_0001__36__C
DPSEEAQKLVDKVKEDVKKKNGEDAEEMVKIAEELLKDAKNAQDPTMREFLVAMIKMIVKNLS EVCPGMDIRNNLTRLHELENCSVIEGHLQILLMFKTRPEDFRDLSFPKLIMITDYLLLFRVYGLESLKDLFPNLTVIRGSRLFFNYALVIFEMVHLKELGLYNLMNITRGSVRIEKNNELCYLATIDWSRILDSVEDNHIVLNKDDNEEC Motif0201_ems_3hM_2476_0001_0002_0001__22__G
DDEVEQLKEHARKANDPETEKAVELLERVLREGDPDLYQEVHQLIFLILFGDPRARKRAKELLER EVCPGMDIRNNLTRLHELENCSVIEGHLQILLMFKTRPEDFRDLSFPKLIMITDYLLLFRVYGLESLKDLFPNLTVIRGSRLFFNYALVIFEMVHLKELGLYNLMNITRGSVRIEKNNELCYLATIDWSRILDSVEDNHIVLNKDDNEEC pol_2c0b0b1e22dc14a353d2d92e3c086b92_0001_1_000000024_0001_0001__19__T
YDSQVKDVESKAREHKKKHPQVSFLAFFVIEVARFAKEFNDPLALKVAEELLKEVEKRAK EVCPGMDIRNNLTRLHELENCSVIEGHLQILLMFKTRPEDFRDLSFPKLIMITDYLLLFRVYGLESLKDLFPNLTVIRGSRLFFNYALVIFEMVHLKELGLYNLMNITRGSVRIEKNNELCYLATIDWSRILDSVEDNHIVLNKDDNEEC Motif0223_ems_3hC_474_0001_0001_0001__1__Y
DEEVDRAKELAEELGDPELAELIEELKELSKRGDPRAVEVKLRAMELANRLGDPEIQEVLIKLAE EVCPGMDIRNNLTRLHELENCSVIEGHLQILLMFKTRPEDFRDLSFPKLIMITDYLLLFRVYGLESLKDLFPNLTVIRGSRLFFNYALVIFEMVHLKELGLYNLMNITRGSVRIEKNNELCYLATIDWSRILDSVEDNHIVLNKDDNEEC Motif0092_bcov_4helix_12689_0001_0002_0001__41__K
SEKEREVKELLEEISRRDPRISFYLFFFLIALEAGNPELAEELIEDLIRRFGDPLLRELLELIRK EVCPGMDIRNNLTRLHELENCSVIEGHLQILLMFKTRPEDFRDLSFPKLIMITDYLLLFRVYGLESLKDLFPNLTVIRGSRLFFNYALVIFEMVHLKELGLYNLMNITRGSVRIEKNNELCYLATIDWSRILDSVEDNHIVLNKDDNEEC Motif0012_bcov_4helix_00220_0001_0001__28__F
DEEVDRAKELAEELGDPELAELIEELKELSKRGDHRAVEVVLRAMELANRLGDPEIQEVLIKLAE EVCPGMDIRNNLTRLHELENCSVIEGHLQILLMFKTRPEDFRDLSFPKLIMITDYLLLFRVYGLESLKDLFPNLTVIRGSRLFFNYALVIFEMVHLKELGLYNLMNITRGSVRIEKNNELCYLATIDWSRILDSVEDNHIVLNKDDNEEC Motif0092_bcov_4helix_12689_0001_0002_0001__35__H
SEDEKLEELLRRLGVPPELIELIKKVLKELSKRDEERSRTLREVLCELLREGNKRAVRLSVRLAH EVCPGMDIRNNLTRLHELENCSVIEGHLQILLMFKTRPEDFRDLSFPKLIMITDYLLLFRVYGLESLKDLFPNLTVIRGSRLFFNYALVIFEMVHLKELGLYNLMNITRGSVRIEKNNELCYLATIDWSRILDSVEDNHIVLNKDDNEEC rif_2f47104a8f605bfff094780ec55b422f_0001_000000022_0001_0001__46__C
KEEVNNQAFKLVMEAMELANSSDPNNRTKAKELIKEAKKLAKEVNNPEVEMSVRRVEESIYKAG EVCPGMDIRNNLTRLHELENCSVIEGHLQILLMFKTRPEDFRDLSFPKLIMITDYLLLFRVYGLESLKDLFPNLTVIRGSRLFFNYALVIFEMVHLKELGLYNLMNITRGSVRIEKNNELCYLATIDWSRILDSVEDNHIVLNKDDNEEC Motif0290_ems_3hC_618_0001_0002_0001__61__Y
TEEEFRVMMLLMTLSPELNELVEELSEAMDRNDPELEKRVLKRLLELARELGDEEVVRILEKFLK EVCPGMDIRNNLTRLHELENCSVIEGHLQILLMFKTRPEDFRDLSFPKLIMITDYLLLFRVYGLESLKDLFPNLTVIRGSRLFFNYALVIFEMVHLKELGLYNLMNITRGSVRIEKNNELCYLATIDWSRILDSVEDNHIVLNKDDNEEC Motif0223_bcov_4helix_06585_0001_0001_0001__63__F
DEEVDRAKELAEELGDPELAELAEELKELSKRGDPRAVEVVLRAMELANRLGDPEIQEVLIKLAE EVCPGMDIRNNLTRLHELENCSVIEGHLQILLMFKTRPEDFRDLSFPKLIMITDYLLLFRVYGLESLKDLFPNLTVIRGSRLFFNYALVIFEMVHLKELGLYNLMNITRGSVRIEKNNELCYLATIDWSRILDSVEDNHIVLNKDDNEEC Motif0092_bcov_4helix_12689_0001_0002_0001__23__A
SELFELVAEAMEIANRLGDEDLMRLLVELVEKALESPEVRELLEKLARLIIEDPEKARELVKKLK EVCPGMDIRNNLTRLHELENCSVIEGHLQILLMFKTRPEDFRDLSFPKLIMITDYLLLFRVYGLESLKDLFPNLTVIRGSRLFFNYALVIFEMVHLKELGLYNLMNITRGSVRIEKNNELCYLATIDWSRILDSVEDNHIVLNKDDNEEC Motif0375_bcov_4helix_02612_0001_0001__8__A
TEEEFRVMMLLMTLSPELNELVEELSEAMDRNDPELEKRVLKRLLRLARELGDEEVVRILEKLLK EVCPGMDIRNNLTRLHELENCSVIEGHLQILLMFKTRPEDFRDLSFPKLIMITDYLLLFRVYGLESLKDLFPNLTVIRGSRLFFNYALVIFEMVHLKELGLYNLMNITRGSVRIEKNNELCYLATIDWSRILDSVEDNHIVLNKDDNEEC Motif0223_bcov_4helix_06585_0001_0001_0001__46__R
SEDEKLEELLRRLGVPPELIELIKKVLKELSKRDEERSRTLREVLEELLREGNKRAVRWSVRLAH EVCPGMDIRNNLTRLHELENCSVIEGHLQILLMFKTRPEDFRDLSFPKLIMITDYLLLFRVYGLESLKDLFPNLTVIRGSRLFFNYALVIFEMVHLKELGLYNLMNITRGSVRIEKNNELCYLATIDWSRILDSVEDNHIVLNKDDNEEC rif_2f47104a8f605bfff094780ec55b422f_0001_000000022_0001_0001__59__W
SEVEELVEELLKLLKDPDLREQVERLLEELRRGEVPPEEVLKSLRFFAEFLGDPEFRKKVEEVLK EVCPGMDIRNNLTRLHELENCSVIEGHLQILLMFKTRPEDFRDLSFPKLIMITDYLLLFRVYGLESLKDLFPNLTVIRGSRLFFNYALVIFEMVHLKELGLYNLMNITRGSVRIEKNNELCYLATIDWSRILDSVEDNHIVLNKDDNEEC pol_8bfbe5d1bbe295b5aa936524e44ff7b0_0001_1_000000023_0001__43__S
DDEFREDVRRIVEFARRHNNEAAFRFLLEQSRWHARETDDEELRREIEHINRELRKLWKG EVCPGMDIRNNLTRLHELENCSVIEGHLQILLMFKTRPEDFRDLSFPKLIMITDYLLLFRVYGLESLKDLFPNLTVIRGSRLFFNYALVIFEMVHLKELGLYNLMNITRGSVRIEKNNELCYLATIDWSRILDSVEDNHIVLNKDDNEEC mot_H_HHH_eva_0065_000000013_0001_6_13_H_._3h_hb1_6197_0001_0001__12__V
KEEVNNQAFKLVMEAMELANSSDPNNGTKAKELIKEAKKLAKEVNNPEVEMSVRRVEESIKKAG EVCPGMDIRNNLTRLHELENCSVIEGHLQILLMFKTRPEDFRDLSFPKLIMITDYLLLFRVYGLESLKDLFPNLTVIRGSRLFFNYALVIFEMVHLKELGLYNLMNITRGSVRIEKNNELCYLATIDWSRILDSVEDNHIVLNKDDNEEC Motif0290_ems_3hC_618_0001_0002_0001__27__G
SLHEELRRLEELLRRGDPEAEKRLRELLKEALERNDEELALRIRIVLSSVLGDPHLVVKILEEVK EVCPGMDIRNNLTRLHELENCSVIEGHLQILLMFKTRPEDFRDLSFPKLIMITDYLLLFRVYGLESLKDLFPNLTVIRGSRLFFNYALVIFEMVHLKELGLYNLMNITRGSVRIEKNNELCYLATIDWSRILDSVEDNHIVLNKDDNEEC mot_H_9abadfa308aada7ec3b7866b3b500928_0001_000000003_0001_59_65_H_._886c6eb027ae3cf96a25d0dbff2e2d77_0001_0001_0001_0001__58__V
SELFELVMEAMEIANRLGDEDLMRLLVELVVKALESPEVRELLEKLARLIIEDPEKARELVKKLK EVCPGMDIRNNLTRLHELENCSVIEGHLQILLMFKTRPEDFRDLSFPKLIMITDYLLLFRVYGLESLKDLFPNLTVIRGSRLFFNYALVIFEMVHLKELGLYNLMNITRGSVRIEKNNELCYLATIDWSRILDSVEDNHIVLNKDDNEEC Motif0375_bcov_4helix_02612_0001_0001__31__V
DEVFKAAFKVMELANKKGDEEAMKEVQKVAELLSNGQASPEQAKKILESLARRLKS EVCPGMDIRNNLTRLHELENCSVIEGHLQILLMFKTRPEDFRDLSFPKLIMITDYLLLFRVYGLESLKDLFPNLTVIRGSRLFFNYALVIFEMVHLKELGLYNLMNITRGSVRIEKNNELCYLATIDWSRILDSVEDNHIVLNKDDNEEC Motif0202_p1-16H-GBL-16H-GABBL-16H_0017_0001_0001_0002_0001_0001__40__P
SEKEREVKELLEEISRRDPRISFYLFFVLICLEAGNPELAEELIEDLIRRFGDPLLRELLELIRK EVCPGMDIRNNLTRLHELENCSVIEGHLQILLMFKTRPEDFRDLSFPKLIMITDYLLLFRVYGLESLKDLFPNLTVIRGSRLFFNYALVIFEMVHLKELGLYNLMNITRGSVRIEKNNELCYLATIDWSRILDSVEDNHIVLNKDDNEEC Motif0012_bcov_4helix_00220_0001_0001__31__C
DDSQVKDVESKAREHKKKHPQTSFLAFFVIEVARFAKEFNDPLALKVAEELLKEVEKRAK EVCPGMDIRNNLTRLHELENCSVIEGHLQILLMFKTRPEDFRDLSFPKLIMITDYLLLFRVYGLESLKDLFPNLTVIRGSRLFFNYALVIFEMVHLKELGLYNLMNITRGSVRIEKNNELCYLATIDWSRILDSVEDNHIVLNKDDNEEC Motif0223_ems_3hC_474_0001_0001_0001__22__T
SEVEELVEELLKLLKDPDLREQVERLLEEIRRGEVPPEEVLKFLRFFAEFLGDPEFRKKVEEVLK EVCPGMDIRNNLTRLHELENCSVIEGHLQILLMFKTRPEDFRDLSFPKLIMITDYLLLFRVYGLESLKDLFPNLTVIRGSRLFFNYALVIFEMVHLKELGLYNLMNITRGSVRIEKNNELCYLATIDWSRILDSVEDNHIVLNKDDNEEC pol_8bfbe5d1bbe295b5aa936524e44ff7b0_0001_1_000000023_0001__30__I
DDEFREDVRRIFEFARRHNNEAAFRFLLEQSRWHARETDDEELRREIEHIPRELRKLWKG EVCPGMDIRNNLTRLHELENCSVIEGHLQILLMFKTRPEDFRDLSFPKLIMITDYLLLFRVYGLESLKDLFPNLTVIRGSRLFFNYALVIFEMVHLKELGLYNLMNITRGSVRIEKNNELCYLATIDWSRILDSVEDNHIVLNKDDNEEC mot_H_HHH_eva_0065_000000013_0001_6_13_H_._3h_hb1_6197_0001_0001__51__P
DDEFREDVRRIFEFARRHNNEAAFRILLEQSRWHARETDDEELRREIEHINRELRKLWKG EVCPGMDIRNNLTRLHELENCSVIEGHLQILLMFKTRPEDFRDLSFPKLIMITDYLLLFRVYGLESLKDLFPNLTVIRGSRLFFNYALVIFEMVHLKELGLYNLMNITRGSVRIEKNNELCYLATIDWSRILDSVEDNHIVLNKDDNEEC mot_H_HHH_eva_0065_000000013_0001_6_13_H_._3h_hb1_6197_0001_0001__26__I
SELFERILRLLKEGNPEEAEEVARELLERTGDPRVEALVSLIEELLRTGDPFYELFVEMILRELR EVCPGMDIRNNLTRLHELENCSVIEGHLQILLMFKTRPEDFRDLSFPKLIMITDYLLLFRVYGLESLKDLFPNLTVIRGSRLFFNYALVIFEMVHLKELGLYNLMNITRGSVRIEKNNELCYLATIDWSRILDSVEDNHIVLNKDDNEEC Motif0223_bcov_4helix_00276_0001_0001__4__F
SLHEELRRCEELLRRGDPEAEKRLRELLKEALERNDEELALRIRIVLSSVLGDPHLVEKILEEVK EVCPGMDIRNNLTRLHELENCSVIEGHLQILLMFKTRPEDFRDLSFPKLIMITDYLLLFRVYGLESLKDLFPNLTVIRGSRLFFNYALVIFEMVHLKELGLYNLMNITRGSVRIEKNNELCYLATIDWSRILDSVEDNHIVLNKDDNEEC mot_H_9abadfa308aada7ec3b7866b3b500928_0001_000000003_0001_59_65_H_._886c6eb027ae3cf96a25d0dbff2e2d77_0001_0001_0001_0001__9__C
DEVFKAAMKVLHLCFKKGDEEAMKEVQKVSELLENGQASKEQAKKILESLARRLKS EVCPGMDIRNNLTRLHELENCSVIEGHLQILLMFKTRPEDFRDLSFPKLIMITDYLLLFRVYGLESLKDLFPNLTVIRGSRLFFNYALVIFEMVHLKELGLYNLMNITRGSVRIEKNNELCYLATIDWSRILDSVEDNHIVLNKDDNEEC Motif0025_p1-16H-GBL-16H-GABBL-16H_0017_0001_0001_0002_0001_0001_0001__14__C
SEVEELVEELLKLLKDPDLREQVERLLEELRRGEVPPEEQLKFLRFFAEFLGDPEFRKKVEEVLK EVCPGMDIRNNLTRLHELENCSVIEGHLQILLMFKTRPEDFRDLSFPKLIMITDYLLLFRVYGLESLKDLFPNLTVIRGSRLFFNYALVIFEMVHLKELGLYNLMNITRGSVRIEKNNELCYLATIDWSRILDSVEDNHIVLNKDDNEEC pol_8bfbe5d1bbe295b5aa936524e44ff7b0_0001_1_000000023_0001__40__Q
NEKEKMDAQFLLWFAKVMADNISDDDKRKKAQSLVEKARKEDIPEEAKKVYKIVATILERDQK EVCPGMDIRNNLTRLHELENCSVIEGHLQILLMFKTRPEDFRDLSFPKLIMITDYLLLFRVYGLESLKDLFPNLTVIRGSRLFFNYALVIFEMVHLKELGLYNLMNITRGSVRIEKNNELCYLATIDWSRILDSVEDNHIVLNKDDNEEC Motif0290_ems_3hC_617_0002_0001_0003_0001__41__E
DEVFLAAFKVMELANKKGDEEAMKEVQKVAELLSNGQASKEQAKKILESLARRLKS EVCPGMDIRNNLTRLHELENCSVIEGHLQILLMFKTRPEDFRDLSFPKLIMITDYLLLFRVYGLESLKDLFPNLTVIRGSRLFFNYALVIFEMVHLKELGLYNLMNITRGSVRIEKNNELCYLATIDWSRILDSVEDNHIVLNKDDNEEC Motif0202_p1-16H-GBL-16H-GABBL-16H_0017_0001_0001_0002_0001_0001__5__L
DEDHTRRLAEELERLSRELGCEEHLELSRELKRLAEEAIKENDRFKLELVRRSIEALLREL EVCPGMDIRNNLTRLHELENCSVIEGHLQILLMFKTRPEDFRDLSFPKLIMITDYLLLFRVYGLESLKDLFPNLTVIRGSRLFFNYALVIFEMVHLKELGLYNLMNITRGSVRIEKNNELCYLATIDWSRILDSVEDNHIVLNKDDNEEC rif_3h_hb1_47_000000009_0001_0001__21__C
SEDEKLEELLRRLGVPPELIELIKKVLKELSKRDEERNRTLREVLEELLREGNKRAVRLSVRLAH EVCPGMDIRNNLTRLHELENCSVIEGHLQILLMFKTRPEDFRDLSFPKLIMITDYLLLFRVYGLESLKDLFPNLTVIRGSRLFFNYALVIFEMVHLKELGLYNLMNITRGSVRIEKNNELCYLATIDWSRILDSVEDNHIVLNKDDNEEC rif_2f47104a8f605bfff094780ec55b422f_0001_000000022_0001_0001__38__N
DPSEEAQKLVDKVKEDVKKKNDEDAEEMVKIAEELLKDAKAAQDPTMREFLVAMIKMIVKNLS EVCPGMDIRNNLTRLHELENCSVIEGHLQILLMFKTRPEDFRDLSFPKLIMITDYLLLFRVYGLESLKDLFPNLTVIRGSRLFFNYALVIFEMVHLKELGLYNLMNITRGSVRIEKNNELCYLATIDWSRILDSVEDNHIVLNKDDNEEC Motif0201_ems_3hM_2476_0001_0002_0001__41__A
DQEFREDVRRIFEFARRHNNEAAFRFLLEQSRWHARETDDEELRREIEHINRELRKLWKG EVCPGMDIRNNLTRLHELENCSVIEGHLQILLMFKTRPEDFRDLSFPKLIMITDYLLLFRVYGLESLKDLFPNLTVIRGSRLFFNYALVIFEMVHLKELGLYNLMNITRGSVRIEKNNELCYLATIDWSRILDSVEDNHIVLNKDDNEEC mot_H_HHH_eva_0065_000000013_0001_6_13_H_._3h_hb1_6197_0001_0001__2__Q
DDEFREDVHRIFEFARRHNNEAAFRFLLEQSRWHARETDDEELRREIEHINRELRKLWKG EVCPGMDIRNNLTRLHELENCSVIEGHLQILLMFKTRPEDFRDLSFPKLIMITDYLLLFRVYGLESLKDLFPNLTVIRGSRLFFNYALVIFEMVHLKELGLYNLMNITRGSVRIEKNNELCYLATIDWSRILDSVEDNHIVLNKDDNEEC mot_H_HHH_eva_0065_000000013_0001_6_13_H_._3h_hb1_6197_0001_0001__9__H
DDEVEQLKEHARKANDPELEKAVELLERVLREGDPDLYGEVHQLIFLILFGDPRARKRAKELLER EVCPGMDIRNNLTRLHELENCSVIEGHLQILLMFKTRPEDFRDLSFPKLIMITDYLLLFRVYGLESLKDLFPNLTVIRGSRLFFNYALVIFEMVHLKELGLYNLMNITRGSVRIEKNNELCYLATIDWSRILDSVEDNHIVLNKDDNEEC pol_2c0b0b1e22dc14a353d2d92e3c086b92_0001_1_000000024_0001_0001__39__G
DEDHTRRLAEELERLSRELGDEEHLELSRELKRLAEEAIKENDRFKLELVRRSIEALSREL EVCPGMDIRNNLTRLHELENCSVIEGHLQILLMFKTRPEDFRDLSFPKLIMITDYLLLFRVYGLESLKDLFPNLTVIRGSRLFFNYALVIFEMVHLKELGLYNLMNITRGSVRIEKNNELCYLATIDWSRILDSVEDNHIVLNKDDNEEC rif_3h_hb1_47_000000009_0001_0001__58__S
SELLERILRLLKEGNPEEAEEVARELLERTGDPRVEKLVSLIEELLRTGDPFYELFVEMILRELR EVCPGMDIRNNLTRLHELENCSVIEGHLQILLMFKTRPEDFRDLSFPKLIMITDYLLLFRVYGLESLKDLFPNLTVIRGSRLFFNYALVIFEMVHLKELGLYNLMNITRGSVRIEKNNELCYLATIDWSRILDSVEDNHIVLNKDDNEEC Motif0223_bcov_4helix_00276_0001_0001__37__K
SEKLREVKELLEEISRRDPRISFYLFFVLIALEAGNPELAEELIEDLIRRFGDPLLRELLELIRK EVCPGMDIRNNLTRLHELENCSVIEGHLQILLMFKTRPEDFRDLSFPKLIMITDYLLLFRVYGLESLKDLFPNLTVIRGSRLFFNYALVIFEMVHLKELGLYNLMNITRGSVRIEKNNELCYLATIDWSRILDSVEDNHIVLNKDDNEEC Motif0012_bcov_4helix_00220_0001_0001__4__L
DDHAQAQLVKKLLKLWQDQGDDFYALLAVEAAANERVKKYLKKYYPEVYTLLEQVKRYLEKKRS EVCPGMDIRNNLTRLHELENCSVIEGHLQILLMFKTRPEDFRDLSFPKLIMITDYLLLFRVYGLESLKDLFPNLTVIRGSRLFFNYALVIFEMVHLKELGLYNLMNITRGSVRIEKNNELCYLATIDWSRILDSVEDNHIVLNKDDNEEC rif_ems_coilM_45_0002_000000024_0001_0001__58__Y
DLEEIVREYVERTKDPIAREALELLEEIKKEDPETAKVLAEAVVDAIERNLPESLKFVLLLIKIV EVCPGMDIRNNLTRLHELENCSVIEGHLQILLMFKTRPEDFRDLSFPKLIMITDYLLLFRVYGLESLKDLFPNLTVIRGSRLFFNYALVIFEMVHLKELGLYNLMNITRGSVRIEKNNELCYLATIDWSRILDSVEDNHIVLNKDDNEEC Motif0083_bcov_4helix_00192_0001_0001__51__L
DEDHTRRLAEELERLSRELGDEEHLELSRELKRLAEEAIKENDRFKLELVRRSIEALHREL EVCPGMDIRNNLTRLHELENCSVIEGHLQILLMFKTRPEDFRDLSFPKLIMITDYLLLFRVYGLESLKDLFPNLTVIRGSRLFFNYALVIFEMVHLKELGLYNLMNITRGSVRIEKNNELCYLATIDWSRILDSVEDNHIVLNKDDNEEC rif_3h_hb1_47_000000009_0001_0001__58__H
SELLERILRLLKEGNPEEAEEVARELLERTGDPPVEALVSLIEELLRTGDPFYELFVEMILRELR EVCPGMDIRNNLTRLHELENCSVIEGHLQILLMFKTRPEDFRDLSFPKLIMITDYLLLFRVYGLESLKDLFPNLTVIRGSRLFFNYALVIFEMVHLKELGLYNLMNITRGSVRIEKNNELCYLATIDWSRILDSVEDNHIVLNKDDNEEC Motif0223_bcov_4helix_00276_0001_0001__34__P
DDSQVKDVESKASEHKKKHPQVSFLAFFVIEVARFAKEFNDPLALKVAEELLKEVEKRAK EVCPGMDIRNNLTRLHELENCSVIEGHLQILLMFKTRPEDFRDLSFPKLIMITDYLLLFRVYGLESLKDLFPNLTVIRGSRLFFNYALVIFEMVHLKELGLYNLMNITRGSVRIEKNNELCYLATIDWSRILDSVEDNHIVLNKDDNEEC Motif0223_ems_3hC_474_0001_0001_0001__13__S
SEKEREVKELLEEISRRDPRISFYLFFVLIALEAGNPELAEELIWDLIRRFGDPLLRELLELIRK EVCPGMDIRNNLTRLHELENCSVIEGHLQILLMFKTRPEDFRDLSFPKLIMITDYLLLFRVYGLESLKDLFPNLTVIRGSRLFFNYALVIFEMVHLKELGLYNLMNITRGSVRIEKNNELCYLATIDWSRILDSVEDNHIVLNKDDNEEC Motif0012_bcov_4helix_00220_0001_0001__45__W
DDEVEQLKEHARKANDPELEKAVELLERVLREGDPDLYQEVHQLIFLILFGDPRARKRAKELIER EVCPGMDIRNNLTRLHELENCSVIEGHLQILLMFKTRPEDFRDLSFPKLIMITDYLLLFRVYGLESLKDLFPNLTVIRGSRLFFNYALVIFEMVHLKELGLYNLMNITRGSVRIEKNNELCYLATIDWSRILDSVEDNHIVLNKDDNEEC pol_2c0b0b1e22dc14a353d2d92e3c086b92_0001_1_000000024_0001_0001__63__I
DDEFREDVRRIFEFARRHNNEAAFRFLLEQSRWHARETDDEELRREIEHCNRELRKLWKG EVCPGMDIRNNLTRLHELENCSVIEGHLQILLMFKTRPEDFRDLSFPKLIMITDYLLLFRVYGLESLKDLFPNLTVIRGSRLFFNYALVIFEMVHLKELGLYNLMNITRGSVRIEKNNELCYLATIDWSRILDSVEDNHIVLNKDDNEEC mot_H_HHH_eva_0065_000000013_0001_6_13_H_._3h_hb1_6197_0001_0001__50__C
DEEVDRAKELAEELGDPELAELIESLKELSKRGDPRAVEVVLRAMELANRLGDPEIQEVLIKLAE EVCPGMDIRNNLTRLHELENCSVIEGHLQILLMFKTRPEDFRDLSFPKLIMITDYLLLFRVYGLESLKDLFPNLTVIRGSRLFFNYALVIFEMVHLKELGLYNLMNITRGSVRIEKNNELCYLATIDWSRILDSVEDNHIVLNKDDNEEC Motif0092_bcov_4helix_12689_0001_0002_0001__25__S
DEDHTRRLAEELERLSEELGDEEHLELSRELKRLAEEAIKENDRFKLELVRRSIEALLREL EVCPGMDIRNNLTRLHELENCSVIEGHLQILLMFKTRPEDFRDLSFPKLIMITDYLLLFRVYGLESLKDLFPNLTVIRGSRLFFNYALVIFEMVHLKELGLYNLMNITRGSVRIEKNNELCYLATIDWSRILDSVEDNHIVLNKDDNEEC rif_3h_hb1_47_000000009_0001_0001__17__E
DEVFKAAMKVLHLAFKKGDEEAMKEVQKVSELLENGQASKQQAKKILESLARRLKS EVCPGMDIRNNLTRLHELENCSVIEGHLQILLMFKTRPEDFRDLSFPKLIMITDYLLLFRVYGLESLKDLFPNLTVIRGSRLFFNYALVIFEMVHLKELGLYNLMNITRGSVRIEKNNELCYLATIDWSRILDSVEDNHIVLNKDDNEEC Motif0025_p1-16H-GBL-16H-GABBL-16H_0017_0001_0001_0002_0001_0001_0001__41__Q
KEEVNNQAFKLVMEAMELANSSDPNNRTKAKELIKEAKKLAKEVNNPEVEMSVRRVELSIKKAG EVCPGMDIRNNLTRLHELENCSVIEGHLQILLMFKTRPEDFRDLSFPKLIMITDYLLLFRVYGLESLKDLFPNLTVIRGSRLFFNYALVIFEMVHLKELGLYNLMNITRGSVRIEKNNELCYLATIDWSRILDSVEDNHIVLNKDDNEEC Motif0290_ems_3hC_618_0001_0002_0001__58__L
DEVFKYAFKVMELANKKGDEEAMKEVQKVAELLSNGQASKEQAKKILESLARRLKS EVCPGMDIRNNLTRLHELENCSVIEGHLQILLMFKTRPEDFRDLSFPKLIMITDYLLLFRVYGLESLKDLFPNLTVIRGSRLFFNYALVIFEMVHLKELGLYNLMNITRGSVRIEKNNELCYLATIDWSRILDSVEDNHIVLNKDDNEEC Motif0202_p1-16H-GBL-16H-GABBL-16H_0017_0001_0001_0002_0001_0001__6__Y
DDHAQAQLVKKLLMLWQDQGDDFYALLAVEAAANERVKKYLKKYYPEVYTLLEQVKRTLEKKRS EVCPGMDIRNNLTRLHELENCSVIEGHLQILLMFKTRPEDFRDLSFPKLIMITDYLLLFRVYGLESLKDLFPNLTVIRGSRLFFNYALVIFEMVHLKELGLYNLMNITRGSVRIEKNNELCYLATIDWSRILDSVEDNHIVLNKDDNEEC rif_ems_coilM_45_0002_000000024_0001_0001__14__M
SEKEREVKELLEEISRRDPRISFYLFFVLIALEAGNPELAEELIEDLIRRFGVPLLRELLELIRK EVCPGMDIRNNLTRLHELENCSVIEGHLQILLMFKTRPEDFRDLSFPKLIMITDYLLLFRVYGLESLKDLFPNLTVIRGSRLFFNYALVIFEMVHLKELGLYNLMNITRGSVRIEKNNELCYLATIDWSRILDSVEDNHIVLNKDDNEEC Motif0012_bcov_4helix_00220_0001_0001__53__V
PEVKKEAFKAFMLLMDGLFLAEDPNIRKTIEELIERLEKADENDDEEKLKEIIKKAKTIWKQVL EVCPGMDIRNNLTRLHELENCSVIEGHLQILLMFKTRPEDFRDLSFPKLIMITDYLLLFRVYGLESLKDLFPNLTVIRGSRLFFNYALVIFEMVHLKELGLYNLMNITRGSVRIEKNNELCYLATIDWSRILDSVEDNHIVLNKDDNEEC Motif0345_ems_3hM_540_0001_0002_0001__17__G
WEVFKAAFKVMELANKKGDEEAMKEVQKVAELLSNGQASKEQAKKILESLARRLKS EVCPGMDIRNNLTRLHELENCSVIEGHLQILLMFKTRPEDFRDLSFPKLIMITDYLLLFRVYGLESLKDLFPNLTVIRGSRLFFNYALVIFEMVHLKELGLYNLMNITRGSVRIEKNNELCYLATIDWSRILDSVEDNHIVLNKDDNEEC Motif0202_p1-16H-GBL-16H-GABBL-16H_0017_0001_0001_0002_0001_0001__1__W
DDHAQAQLVKKLLKLWQDQGDDFYALLAVEAAANERVKKYLDKYYPEVYTLLEQVKRTLEKKRS EVCPGMDIRNNLTRLHELENCSVIEGHLQILLMFKTRPEDFRDLSFPKLIMITDYLLLFRVYGLESLKDLFPNLTVIRGSRLFFNYALVIFEMVHLKELGLYNLMNITRGSVRIEKNNELCYLATIDWSRILDSVEDNHIVLNKDDNEEC rif_ems_coilM_45_0002_000000024_0001_0001__42__D
DEVFKAAMKVLHLAFKKGDEEAMKEVQKVSELLENGQASKEQAKKILESLARYLKS EVCPGMDIRNNLTRLHELENCSVIEGHLQILLMFKTRPEDFRDLSFPKLIMITDYLLLFRVYGLESLKDLFPNLTVIRGSRLFFNYALVIFEMVHLKELGLYNLMNITRGSVRIEKNNELCYLATIDWSRILDSVEDNHIVLNKDDNEEC Motif0025_p1-16H-GBL-16H-GABBL-16H_0017_0001_0001_0002_0001_0001_0001__53__Y
DEDHTRRLAEELERLSVELGDEEHLELSRELKRLAEEAIKENDRFKLELVRRSIEALLREL EVCPGMDIRNNLTRLHELENCSVIEGHLQILLMFKTRPEDFRDLSFPKLIMITDYLLLFRVYGLESLKDLFPNLTVIRGSRLFFNYALVIFEMVHLKELGLYNLMNITRGSVRIEKNNELCYLATIDWSRILDSVEDNHIVLNKDDNEEC rif_3h_hb1_47_000000009_0001_0001__17__V
TEEEFRVMMLLMTLSPELNELVEELSERMDRNDPELEKRVLKRLLELARELGDEEVVRILEKLLK EVCPGMDIRNNLTRLHELENCSVIEGHLQILLMFKTRPEDFRDLSFPKLIMITDYLLLFRVYGLESLKDLFPNLTVIRGSRLFFNYALVIFEMVHLKELGLYNLMNITRGSVRIEKNNELCYLATIDWSRILDSVEDNHIVLNKDDNEEC Motif0223_bcov_4helix_06585_0001_0001_0001__28__R
SELLERILRLLKEGNPEEAEEVARELRERTGDPRVEALVSLIEELLRTGDPFYELFVEMILRELR EVCPGMDIRNNLTRLHELENCSVIEGHLQILLMFKTRPEDFRDLSFPKLIMITDYLLLFRVYGLESLKDLFPNLTVIRGSRLFFNYALVIFEMVHLKELGLYNLMNITRGSVRIEKNNELCYLATIDWSRILDSVEDNHIVLNKDDNEEC Motif0223_bcov_4helix_00276_0001_0001__27__R
DPFTAMELVARVFELAMEHNDEELQKEAETLMEIVLEAAKNNDEEKVKEVIKRAKELLSKS EVCPGMDIRNNLTRLHELENCSVIEGHLQILLMFKTRPEDFRDLSFPKLIMITDYLLLFRVYGLESLKDLFPNLTVIRGSRLFFNYALVIFEMVHLKELGLYNLMNITRGSVRIEKNNELCYLATIDWSRILDSVEDNHIVLNKDDNEEC Motif0029_ems_3hC_897_0001_0001_0002_0001__19__H
NDEFREDVRRIFEFARRHNNEAAFRFLLEQSRWHARETDDEELRREIEHINRELRKLWKG EVCPGMDIRNNLTRLHELENCSVIEGHLQILLMFKTRPEDFRDLSFPKLIMITDYLLLFRVYGLESLKDLFPNLTVIRGSRLFFNYALVIFEMVHLKELGLYNLMNITRGSVRIEKNNELCYLATIDWSRILDSVEDNHIVLNKDDNEEC mot_H_HHH_eva_0065_000000013_0001_6_13_H_._3h_hb1_6197_0001_0001__1__N
PEVKKEAFKAFMLHMDALFLAEDPNIRKTIEELIERLEKADENDDEEKLKEIIKKAKTIWKQVL EVCPGMDIRNNLTRLHELENCSVIEGHLQILLMFKTRPEDFRDLSFPKLIMITDYLLLFRVYGLESLKDLFPNLTVIRGSRLFFNYALVIFEMVHLKELGLYNLMNITRGSVRIEKNNELCYLATIDWSRILDSVEDNHIVLNKDDNEEC Motif0345_ems_3hM_540_0001_0002_0001__14__H
DDSQVKDVESKAREHKKKHPQVSFLAFFVIEVARFAKEFNDPLDLKVAEELLKEVEKRAK EVCPGMDIRNNLTRLHELENCSVIEGHLQILLMFKTRPEDFRDLSFPKLIMITDYLLLFRVYGLESLKDLFPNLTVIRGSRLFFNYALVIFEMVHLKELGLYNLMNITRGSVRIEKNNELCYLATIDWSRILDSVEDNHIVLNKDDNEEC Motif0223_ems_3hC_474_0001_0001_0001__44__D
DLEEIVREYVERVKDPIAREALELLEEIKKEDPETAKVLAEAVVDAIERNDPESLKFVLLLIKIV EVCPGMDIRNNLTRLHELENCSVIEGHLQILLMFKTRPEDFRDLSFPKLIMITDYLLLFRVYGLESLKDLFPNLTVIRGSRLFFNYALVIFEMVHLKELGLYNLMNITRGSVRIEKNNELCYLATIDWSRILDSVEDNHIVLNKDDNEEC Motif0083_bcov_4helix_00192_0001_0001__13__V
KEEVNNQAFKTVMEAMELANSSDPNNRTKAKELIKEAKKLAKEVNNPEVEMSVRRVEESIKKAG EVCPGMDIRNNLTRLHELENCSVIEGHLQILLMFKTRPEDFRDLSFPKLIMITDYLLLFRVYGLESLKDLFPNLTVIRGSRLFFNYALVIFEMVHLKELGLYNLMNITRGSVRIEKNNELCYLATIDWSRILDSVEDNHIVLNKDDNEEC Motif0290_ems_3hC_618_0001_0002_0001__11__T
DPSEEAQKLVDKVKEDVKKKNDEDAEEMVKIAEELLKDAKNAQDPTMREFLVAMIKMIWKNLS EVCPGMDIRNNLTRLHELENCSVIEGHLQILLMFKTRPEDFRDLSFPKLIMITDYLLLFRVYGLESLKDLFPNLTVIRGSRLFFNYALVIFEMVHLKELGLYNLMNITRGSVRIEKNNELCYLATIDWSRILDSVEDNHIVLNKDDNEEC Motif0201_ems_3hM_2476_0001_0002_0001__59__W
NEKEKMDAQFLLWFAKVMADNISDDDKRKKAQSLVEKARKLDIPEEAKKVYKIVATILERDQI EVCPGMDIRNNLTRLHELENCSVIEGHLQILLMFKTRPEDFRDLSFPKLIMITDYLLLFRVYGLESLKDLFPNLTVIRGSRLFFNYALVIFEMVHLKELGLYNLMNITRGSVRIEKNNELCYLATIDWSRILDSVEDNHIVLNKDDNEEC Motif0290_ems_3hC_617_0002_0001_0003_0001__63__I
DDSQVKDVESKARIHKKKHPQVSFLAFFVIEVARFAKEFNDPLALKVAEELLKEVEKRAK EVCPGMDIRNNLTRLHELENCSVIEGHLQILLMFKTRPEDFRDLSFPKLIMITDYLLLFRVYGLESLKDLFPNLTVIRGSRLFFNYALVIFEMVHLKELGLYNLMNITRGSVRIEKNNELCYLATIDWSRILDSVEDNHIVLNKDDNEEC Motif0223_ems_3hC_474_0001_0001_0001__14__I
DDEVEQLKEHARKANDPELEKAVELLERVLREGDPDLYQEVHQTIFLILFGDPRARKRAKELLER EVCPGMDIRNNLTRLHELENCSVIEGHLQILLMFKTRPEDFRDLSFPKLIMITDYLLLFRVYGLESLKDLFPNLTVIRGSRLFFNYALVIFEMVHLKELGLYNLMNITRGSVRIEKNNELCYLATIDWSRILDSVEDNHIVLNKDDNEEC pol_2c0b0b1e22dc14a353d2d92e3c086b92_0001_1_000000024_0001_0001__44__T
DPFTAMELVARVFEPAMEKNDEELQKEAETLMEIVLEAAKNNDEEKVKEVIKRAKELLSKS EVCPGMDIRNNLTRLHELENCSVIEGHLQILLMFKTRPEDFRDLSFPKLIMITDYLLLFRVYGLESLKDLFPNLTVIRGSRLFFNYALVIFEMVHLKELGLYNLMNITRGSVRIEKNNELCYLATIDWSRILDSVEDNHIVLNKDDNEEC Motif0029_ems_3hC_897_0001_0001_0002_0001__15__P
SEDEKLEELLRRLGVPPELIELIKKVLKELSKRDEERSRTLREVLEELLKEGNKRAVRLSVRLAH EVCPGMDIRNNLTRLHELENCSVIEGHLQILLMFKTRPEDFRDLSFPKLIMITDYLLLFRVYGLESLKDLFPNLTVIRGSRLFFNYALVIFEMVHLKELGLYNLMNITRGSVRIEKNNELCYLATIDWSRILDSVEDNHIVLNKDDNEEC rif_2f47104a8f605bfff094780ec55b422f_0001_000000022_0001_0001__50__K
DEVFKAAMKVLHLAFKKGDEEAMKFVQKVSELLENGQASKEQAKKILESLARRLKS EVCPGMDIRNNLTRLHELENCSVIEGHLQILLMFKTRPEDFRDLSFPKLIMITDYLLLFRVYGLESLKDLFPNLTVIRGSRLFFNYALVIFEMVHLKELGLYNLMNITRGSVRIEKNNELCYLATIDWSRILDSVEDNHIVLNKDDNEEC Motif0025_p1-16H-GBL-16H-GABBL-16H_0017_0001_0001_0002_0001_0001_0001__25__F
DEEVDRAKELAEELGDPELAELIEELKELIKRGDPRAVEVVLRAMELANRLGDPEIQEVLIKLAE EVCPGMDIRNNLTRLHELENCSVIEGHLQILLMFKTRPEDFRDLSFPKLIMITDYLLLFRVYGLESLKDLFPNLTVIRGSRLFFNYALVIFEMVHLKELGLYNLMNITRGSVRIEKNNELCYLATIDWSRILDSVEDNHIVLNKDDNEEC Motif0092_bcov_4helix_12689_0001_0002_0001__30__I
TEDEKLEELLRRLGVPPELIELIKKVLKELSKRDEERSRTLREVLEELLREGNKRAVRLSVRLAH EVCPGMDIRNNLTRLHELENCSVIEGHLQILLMFKTRPEDFRDLSFPKLIMITDYLLLFRVYGLESLKDLFPNLTVIRGSRLFFNYALVIFEMVHLKELGLYNLMNITRGSVRIEKNNELCYLATIDWSRILDSVEDNHIVLNKDDNEEC rif_2f47104a8f605bfff094780ec55b422f_0001_000000022_0001_0001__1__T
DPFTAMELVARVFELAMEKNDEELQKEAETLMEIVLEAAKNNDEEKVKEVIKRAKELLSKV EVCPGMDIRNNLTRLHELENCSVIEGHLQILLMFKTRPEDFRDLSFPKLIMITDYLLLFRVYGLESLKDLFPNLTVIRGSRLFFNYALVIFEMVHLKELGLYNLMNITRGSVRIEKNNELCYLATIDWSRILDSVEDNHIVLNKDDNEEC Motif0029_ems_3hC_897_0001_0001_0002_0001__61__V
NEKEKMDAQFLLWFAKNMADNISDDDKRKKAQSLVEKARKLDIPEEAKKVYKIVATILERDQK EVCPGMDIRNNLTRLHELENCSVIEGHLQILLMFKTRPEDFRDLSFPKLIMITDYLLLFRVYGLESLKDLFPNLTVIRGSRLFFNYALVIFEMVHLKELGLYNLMNITRGSVRIEKNNELCYLATIDWSRILDSVEDNHIVLNKDDNEEC Motif0290_ems_3hC_617_0002_0001_0003_0001__17__N
KEEVNNQAFKLVMEAIELANSSDPNNRTKAKELIKEAKKLAKEVNNPEVEMSVRRVEESIKKAG EVCPGMDIRNNLTRLHELENCSVIEGHLQILLMFKTRPEDFRDLSFPKLIMITDYLLLFRVYGLESLKDLFPNLTVIRGSRLFFNYALVIFEMVHLKELGLYNLMNITRGSVRIEKNNELCYLATIDWSRILDSVEDNHIVLNKDDNEEC Motif0290_ems_3hC_618_0001_0002_0001__16__I
DDEFREDVRRIFEFARRHNNEAAFRFLLEQSRWHARETDDEELREEIEHINRELRKLWKG EVCPGMDIRNNLTRLHELENCSVIEGHLQILLMFKTRPEDFRDLSFPKLIMITDYLLLFRVYGLESLKDLFPNLTVIRGSRLFFNYALVIFEMVHLKELGLYNLMNITRGSVRIEKNNELCYLATIDWSRILDSVEDNHIVLNKDDNEEC mot_H_HHH_eva_0065_000000013_0001_6_13_H_._3h_hb1_6197_0001_0001__45__E
DDEVEQLKEHARKANDPELEKAVELLEAVLREGDPDLYQEVHQLIFLILFGDPRARKRAKELLER EVCPGMDIRNNLTRLHELENCSVIEGHLQILLMFKTRPEDFRDLSFPKLIMITDYLLLFRVYGLESLKDLFPNLTVIRGSRLFFNYALVIFEMVHLKELGLYNLMNITRGSVRIEKNNELCYLATIDWSRILDSVEDNHIVLNKDDNEEC pol_2c0b0b1e22dc14a353d2d92e3c086b92_0001_1_000000024_0001_0001__28__A
KEEVNNQAFKLVMEAMELANSSDPNNRTKAKELIKEVKKLAKEVNNPEVEMSVRRVEESIKKAG EVCPGMDIRNNLTRLHELENCSVIEGHLQILLMFKTRPEDFRDLSFPKLIMITDYLLLFRVYGLESLKDLFPNLTVIRGSRLFFNYALVIFEMVHLKELGLYNLMNITRGSVRIEKNNELCYLATIDWSRILDSVEDNHIVLNKDDNEEC Motif0290_ems_3hC_618_0001_0002_0001__37__V
DPFTAMELVARVFELAMQKNDEELQKEAETLMEIVLEAAKNNDEEKVKEVIKRAKELLSKS EVCPGMDIRNNLTRLHELENCSVIEGHLQILLMFKTRPEDFRDLSFPKLIMITDYLLLFRVYGLESLKDLFPNLTVIRGSRLFFNYALVIFEMVHLKELGLYNLMNITRGSVRIEKNNELCYLATIDWSRILDSVEDNHIVLNKDDNEEC Motif0029_ems_3hC_897_0001_0001_0002_0001__18__Q
PEVKKEAFKAFMLLMDALFRAEDPNIRKTIEELIERLEKADENDDEEKLKEIIKKAKTIWKQVL EVCPGMDIRNNLTRLHELENCSVIEGHLQILLMFKTRPEDFRDLSFPKLIMITDYLLLFRVYGLESLKDLFPNLTVIRGSRLFFNYALVIFEMVHLKELGLYNLMNITRGSVRIEKNNELCYLATIDWSRILDSVEDNHIVLNKDDNEEC Motif0345_ems_3hM_540_0001_0002_0001__20__R
SELLERILRLLKEGNPEEAEEVARELLERTGDPRVEALVSLIQELLRTGDPFYELFVEMILRELR EVCPGMDIRNNLTRLHELENCSVIEGHLQILLMFKTRPEDFRDLSFPKLIMITDYLLLFRVYGLESLKDLFPNLTVIRGSRLFFNYALVIFEMVHLKELGLYNLMNITRGSVRIEKNNELCYLATIDWSRILDSVEDNHIVLNKDDNEEC Motif0223_bcov_4helix_00276_0001_0001__43__Q
SEDEKLEELLRRLGVPPELIELIKKVLKELSKRDERRSRTLREVLEELLREGNKRAVRLSVRLAH EVCPGMDIRNNLTRLHELENCSVIEGHLQILLMFKTRPEDFRDLSFPKLIMITDYLLLFRVYGLESLKDLFPNLTVIRGSRLFFNYALVIFEMVHLKELGLYNLMNITRGSVRIEKNNELCYLATIDWSRILDSVEDNHIVLNKDDNEEC rif_2f47104a8f605bfff094780ec55b422f_0001_000000022_0001_0001__36__R
SELLERILRLLKEGNPEEAEEMARELLERTGDPRVEALVSLIEELLRTGDPFYELFVEMILRELR EVCPGMDIRNNLTRLHELENCSVIEGHLQILLMFKTRPEDFRDLSFPKLIMITDYLLLFRVYGLESLKDLFPNLTVIRGSRLFFNYALVIFEMVHLKELGLYNLMNITRGSVRIEKNNELCYLATIDWSRILDSVEDNHIVLNKDDNEEC Motif0223_bcov_4helix_00276_0001_0001__22__M
NEKEKMDAQFLLWFAKVMADNISDDDKRKKAQSLVEKARKLDIPEQAKKVYKIVATILERDQK EVCPGMDIRNNLTRLHELENCSVIEGHLQILLMFKTRPEDFRDLSFPKLIMITDYLLLFRVYGLESLKDLFPNLTVIRGSRLFFNYALVIFEMVHLKELGLYNLMNITRGSVRIEKNNELCYLATIDWSRILDSVEDNHIVLNKDDNEEC Motif0290_ems_3hC_617_0002_0001_0003_0001__46__Q
DDEVEQLKEHARKANDPELEKAVELLERVLREGDPDLYQEVHQLIFLIVFGDPRARKRAKELLER EVCPGMDIRNNLTRLHELENCSVIEGHLQILLMFKTRPEDFRDLSFPKLIMITDYLLLFRVYGLESLKDLFPNLTVIRGSRLFFNYALVIFEMVHLKELGLYNLMNITRGSVRIEKNNELCYLATIDWSRILDSVEDNHIVLNKDDNEEC pol_2c0b0b1e22dc14a353d2d92e3c086b92_0001_1_000000024_0001_0001__49__V
SEDEKLEELLRRLGVPPELIELIKKVLKELSKRDEERSMTLREVLEELLREGNKRAVRLSVRLAH EVCPGMDIRNNLTRLHELENCSVIEGHLQILLMFKTRPEDFRDLSFPKLIMITDYLLLFRVYGLESLKDLFPNLTVIRGSRLFFNYALVIFEMVHLKELGLYNLMNITRGSVRIEKNNELCYLATIDWSRILDSVEDNHIVLNKDDNEEC rif_2f47104a8f605bfff094780ec55b422f_0001_000000022_0001_0001__39__M
SEDEKLEELLRRLGVPYELIELIKKVLKELSKRDEERSRTLREVLEELLREGNKRAVRLSVRLAH EVCPGMDIRNNLTRLHELENCSVIEGHLQILLMFKTRPEDFRDLSFPKLIMITDYLLLFRVYGLESLKDLFPNLTVIRGSRLFFNYALVIFEMVHLKELGLYNLMNITRGSVRIEKNNELCYLATIDWSRILDSVEDNHIVLNKDDNEEC rif_2f47104a8f605bfff094780ec55b422f_0001_000000022_0001_0001__17__Y
DEVFKAAFKVMELANKKGDEEAMGEVQKVAELLSNGQASKEQAKKILESLARRLKS EVCPGMDIRNNLTRLHELENCSVIEGHLQILLMFKTRPEDFRDLSFPKLIMITDYLLLFRVYGLESLKDLFPNLTVIRGSRLFFNYALVIFEMVHLKELGLYNLMNITRGSVRIEKNNELCYLATIDWSRILDSVEDNHIVLNKDDNEEC Motif0202_p1-16H-GBL-16H-GABBL-16H_0017_0001_0001_0002_0001_0001__24__G
SEDEKLEELLRRLGVPPELIELIKKVLKELSKRDEERSRTLREVGEELLREGNKRAVRLSVRLAH EVCPGMDIRNNLTRLHELENCSVIEGHLQILLMFKTRPEDFRDLSFPKLIMITDYLLLFRVYGLESLKDLFPNLTVIRGSRLFFNYALVIFEMVHLKELGLYNLMNITRGSVRIEKNNELCYLATIDWSRILDSVEDNHIVLNKDDNEEC rif_2f47104a8f605bfff094780ec55b422f_0001_000000022_0001_0001__45__G
SELLERILRLLSEGNPEEAEEVARELLERTGDPRVEALVSLIEELLRTGDPFYELFVEMILRELR EVCPGMDIRNNLTRLHELENCSVIEGHLQILLMFKTRPEDFRDLSFPKLIMITDYLLLFRVYGLESLKDLFPNLTVIRGSRLFFNYALVIFEMVHLKELGLYNLMNITRGSVRIEKNNELCYLATIDWSRILDSVEDNHIVLNKDDNEEC Motif0223_bcov_4helix_00276_0001_0001__12__S
TEEEFRVMMLLMTLSPELNELVEELSEAMDRNDHELEKRVLKRLLELARELGDEEVVRILEKLLK EVCPGMDIRNNLTRLHELENCSVIEGHLQILLMFKTRPEDFRDLSFPKLIMITDYLLLFRVYGLESLKDLFPNLTVIRGSRLFFNYALVIFEMVHLKELGLYNLMNITRGSVRIEKNNELCYLATIDWSRILDSVEDNHIVLNKDDNEEC Motif0223_bcov_4helix_06585_0001_0001_0001__34__H
TEEEFRVMMLLMTLSPGLNELVEELSEAMDRNDPELEKRVLKRLLELARELGDEEVVRILEKLLK EVCPGMDIRNNLTRLHELENCSVIEGHLQILLMFKTRPEDFRDLSFPKLIMITDYLLLFRVYGLESLKDLFPNLTVIRGSRLFFNYALVIFEMVHLKELGLYNLMNITRGSVRIEKNNELCYLATIDWSRILDSVEDNHIVLNKDDNEEC Motif0223_bcov_4helix_06585_0001_0001_0001__17__G
DPFTAMELVARVFELAMEKNDEELQKEAETLMEIVLEAAKNNDEEKVKEVIKRAKELLFKS EVCPGMDIRNNLTRLHELENCSVIEGHLQILLMFKTRPEDFRDLSFPKLIMITDYLLLFRVYGLESLKDLFPNLTVIRGSRLFFNYALVIFEMVHLKELGLYNLMNITRGSVRIEKNNELCYLATIDWSRILDSVEDNHIVLNKDDNEEC Motif0029_ems_3hC_897_0001_0001_0002_0001__59__F
SLHEELRRLEELLRTGDPEAEKRLRELLKEALERNDEELALRIRIVLSSVLGDPHLVEKILEEVK EVCPGMDIRNNLTRLHELENCSVIEGHLQILLMFKTRPEDFRDLSFPKLIMITDYLLLFRVYGLESLKDLFPNLTVIRGSRLFFNYALVIFEMVHLKELGLYNLMNITRGSVRIEKNNELCYLATIDWSRILDSVEDNHIVLNKDDNEEC mot_H_9abadfa308aada7ec3b7866b3b500928_0001_000000003_0001_59_65_H_._886c6eb027ae3cf96a25d0dbff2e2d77_0001_0001_0001_0001__15__T
SELLERILRLLKEGNPEEAEEVARELYERTGDPRVEALVSLIEELLRTGDPFYELFVEMILRELR EVCPGMDIRNNLTRLHELENCSVIEGHLQILLMFKTRPEDFRDLSFPKLIMITDYLLLFRVYGLESLKDLFPNLTVIRGSRLFFNYALVIFEMVHLKELGLYNLMNITRGSVRIEKNNELCYLATIDWSRILDSVEDNHIVLNKDDNEEC Motif0223_bcov_4helix_00276_0001_0001__27__Y
NEKEKMDAQFLLWFAKVMADNISDDDKRKKQQSLVEKARKLDIPEEAKKVYKIVATILERDQK EVCPGMDIRNNLTRLHELENCSVIEGHLQILLMFKTRPEDFRDLSFPKLIMITDYLLLFRVYGLESLKDLFPNLTVIRGSRLFFNYALVIFEMVHLKELGLYNLMNITRGSVRIEKNNELCYLATIDWSRILDSVEDNHIVLNKDDNEEC Motif0290_ems_3hC_617_0002_0001_0003_0001__31__Q
DLEEIVREYVERTKDPIAREALELLEEIKKEDMETAKVLAEAVVDAIERNDPESLKFVLLLIKIV EVCPGMDIRNNLTRLHELENCSVIEGHLQILLMFKTRPEDFRDLSFPKLIMITDYLLLFRVYGLESLKDLFPNLTVIRGSRLFFNYALVIFEMVHLKELGLYNLMNITRGSVRIEKNNELCYLATIDWSRILDSVEDNHIVLNKDDNEEC Motif0083_bcov_4helix_00192_0001_0001__33__M
KEEVNNQAFKLVMEAMELANSSDPNNRTKAKELIKEAKKLAKEVNNPEVEMSVRRVEYSIKKAG EVCPGMDIRNNLTRLHELENCSVIEGHLQILLMFKTRPEDFRDLSFPKLIMITDYLLLFRVYGLESLKDLFPNLTVIRGSRLFFNYALVIFEMVHLKELGLYNLMNITRGSVRIEKNNELCYLATIDWSRILDSVEDNHIVLNKDDNEEC Motif0290_ems_3hC_618_0001_0002_0001__58__Y
DLEEIVREYVERTKDPIAREALELLEEIKKEDRETAKVLAEAVVDAIERNDPESLKFVLLLIKIV EVCPGMDIRNNLTRLHELENCSVIEGHLQILLMFKTRPEDFRDLSFPKLIMITDYLLLFRVYGLESLKDLFPNLTVIRGSRLFFNYALVIFEMVHLKELGLYNLMNITRGSVRIEKNNELCYLATIDWSRILDSVEDNHIVLNKDDNEEC Motif0083_bcov_4helix_00192_0001_0001__33__R
SEKEREVKELLEEISRRDPRISFYLFFVLIALEAGNPELAEELIEILIRRFGDPLLRELLELIRK EVCPGMDIRNNLTRLHELENCSVIEGHLQILLMFKTRPEDFRDLSFPKLIMITDYLLLFRVYGLESLKDLFPNLTVIRGSRLFFNYALVIFEMVHLKELGLYNLMNITRGSVRIEKNNELCYLATIDWSRILDSVEDNHIVLNKDDNEEC Motif0012_bcov_4helix_00220_0001_0001__46__I
SEDECLEELLRRLGVPPELIELIKKVLKELSKRDEERSRTLREVLEELLREGNKRAVRLSVRLAH EVCPGMDIRNNLTRLHELENCSVIEGHLQILLMFKTRPEDFRDLSFPKLIMITDYLLLFRVYGLESLKDLFPNLTVIRGSRLFFNYALVIFEMVHLKELGLYNLMNITRGSVRIEKNNELCYLATIDWSRILDSVEDNHIVLNKDDNEEC rif_2f47104a8f605bfff094780ec55b422f_0001_000000022_0001_0001__5__C
DEVVDRAKELAEELGDPELAELIEELKELSKRGDPRAVEVVLRAMELANRLGDPEIQEVLIKLAE EVCPGMDIRNNLTRLHELENCSVIEGHLQILLMFKTRPEDFRDLSFPKLIMITDYLLLFRVYGLESLKDLFPNLTVIRGSRLFFNYALVIFEMVHLKELGLYNLMNITRGSVRIEKNNELCYLATIDWSRILDSVEDNHIVLNKDDNEEC Motif0092_bcov_4helix_12689_0001_0002_0001__3__V
SELFELVMEAMEIANRLGDEDLMRLLVELVEKALESPERRELLEKLARLIIEDPEKARELVKKLK EVCPGMDIRNNLTRLHELENCSVIEGHLQILLMFKTRPEDFRDLSFPKLIMITDYLLLFRVYGLESLKDLFPNLTVIRGSRLFFNYALVIFEMVHLKELGLYNLMNITRGSVRIEKNNELCYLATIDWSRILDSVEDNHIVLNKDDNEEC Motif0375_bcov_4helix_02612_0001_0001__39__R
DPFTAMELVARVFELAMEKNDEELQKEAETLMEIVLEAAKWNDEEKVKEVIKRAKELLSKS EVCPGMDIRNNLTRLHELENCSVIEGHLQILLMFKTRPEDFRDLSFPKLIMITDYLLLFRVYGLESLKDLFPNLTVIRGSRLFFNYALVIFEMVHLKELGLYNLMNITRGSVRIEKNNELCYLATIDWSRILDSVEDNHIVLNKDDNEEC Motif0029_ems_3hC_897_0001_0001_0002_0001__41__W
SELLERILRLLKEGNPEEAEEVARELLERTGDPRVEALVSLIEELLRTGDPFYELFVRMILRELR EVCPGMDIRNNLTRLHELENCSVIEGHLQILLMFKTRPEDFRDLSFPKLIMITDYLLLFRVYGLESLKDLFPNLTVIRGSRLFFNYALVIFEMVHLKELGLYNLMNITRGSVRIEKNNELCYLATIDWSRILDSVEDNHIVLNKDDNEEC Motif0223_bcov_4helix_00276_0001_0001__58__R
TGEEFRVMMLLMTLSPELNELVEELSEAMDRNDPELEKRVLKRLLELARELGDEEVVRILEKLLK EVCPGMDIRNNLTRLHELENCSVIEGHLQILLMFKTRPEDFRDLSFPKLIMITDYLLLFRVYGLESLKDLFPNLTVIRGSRLFFNYALVIFEMVHLKELGLYNLMNITRGSVRIEKNNELCYLATIDWSRILDSVEDNHIVLNKDDNEEC Motif0223_bcov_4helix_06585_0001_0001_0001__2__G
DDSQVKDVESKAREHKKKHPQVSFLAFFGIEVARFAKEFNDPLALKVAEELLKEVEKRAK EVCPGMDIRNNLTRLHELENCSVIEGHLQILLMFKTRPEDFRDLSFPKLIMITDYLLLFRVYGLESLKDLFPNLTVIRGSRLFFNYALVIFEMVHLKELGLYNLMNITRGSVRIEKNNELCYLATIDWSRILDSVEDNHIVLNKDDNEEC Motif0223_ems_3hC_474_0001_0001_0001__29__G
KEEVNNQAFKLVMEAMELANSSDPNNRTKAKELIKEAKKLAKEVNNPEVEMSVRRVEESIKPAG EVCPGMDIRNNLTRLHELENCSVIEGHLQILLMFKTRPEDFRDLSFPKLIMITDYLLLFRVYGLESLKDLFPNLTVIRGSRLFFNYALVIFEMVHLKELGLYNLMNITRGSVRIEKNNELCYLATIDWSRILDSVEDNHIVLNKDDNEEC Motif0290_ems_3hC_618_0001_0002_0001__62__P
SEDEKLEELLRRLGVPPELIELIKKVLKELSPRDEERSRTLREVLEELLREGNKRAVRLSVRLAH EVCPGMDIRNNLTRLHELENCSVIEGHLQILLMFKTRPEDFRDLSFPKLIMITDYLLLFRVYGLESLKDLFPNLTVIRGSRLFFNYALVIFEMVHLKELGLYNLMNITRGSVRIEKNNELCYLATIDWSRILDSVEDNHIVLNKDDNEEC rif_2f47104a8f605bfff094780ec55b422f_0001_000000022_0001_0001__32__P
SEDEKLEELLRRLGVPPELIELIKKVLKELSKRDEERSRTLREVLEELLREGNKRAVRLSVRLKH EVCPGMDIRNNLTRLHELENCSVIEGHLQILLMFKTRPEDFRDLSFPKLIMITDYLLLFRVYGLESLKDLFPNLTVIRGSRLFFNYALVIFEMVHLKELGLYNLMNITRGSVRIEKNNELCYLATIDWSRILDSVEDNHIVLNKDDNEEC rif_2f47104a8f605bfff094780ec55b422f_0001_000000022_0001_0001__64__K
SEDEKLEELLRRLGVPPELIELIKKKLKELSKRDEERSRTLREVLEELLREGNKRAVRLSVRLAH EVCPGMDIRNNLTRLHELENCSVIEGHLQILLMFKTRPEDFRDLSFPKLIMITDYLLLFRVYGLESLKDLFPNLTVIRGSRLFFNYALVIFEMVHLKELGLYNLMNITRGSVRIEKNNELCYLATIDWSRILDSVEDNHIVLNKDDNEEC rif_2f47104a8f605bfff094780ec55b422f_0001_000000022_0001_0001__26__K
DLEEIVREYVERTKIPIAREALELLEEIKKEDPETAKVLAEAVVDAIERNDPESLKFVLLLIKIV EVCPGMDIRNNLTRLHELENCSVIEGHLQILLMFKTRPEDFRDLSFPKLIMITDYLLLFRVYGLESLKDLFPNLTVIRGSRLFFNYALVIFEMVHLKELGLYNLMNITRGSVRIEKNNELCYLATIDWSRILDSVEDNHIVLNKDDNEEC Motif0083_bcov_4helix_00192_0001_0001__15__I
PEVKKEAFKAFMLLMDALFGAEDPNIRKTIEELIERLEKADENDDEEKLKEIIKKAKTIWKQVL EVCPGMDIRNNLTRLHELENCSVIEGHLQILLMFKTRPEDFRDLSFPKLIMITDYLLLFRVYGLESLKDLFPNLTVIRGSRLFFNYALVIFEMVHLKELGLYNLMNITRGSVRIEKNNELCYLATIDWSRILDSVEDNHIVLNKDDNEEC Motif0345_ems_3hM_540_0001_0002_0001__20__G
TEEEGRVMMLLMTLSPELNELVEELSEAMDRNDPELEKRVLKRLLELARELGDEEVVRILEKLLK EVCPGMDIRNNLTRLHELENCSVIEGHLQILLMFKTRPEDFRDLSFPKLIMITDYLLLFRVYGLESLKDLFPNLTVIRGSRLFFNYALVIFEMVHLKELGLYNLMNITRGSVRIEKNNELCYLATIDWSRILDSVEDNHIVLNKDDNEEC Motif0223_bcov_4helix_06585_0001_0001_0001__5__G
DEDHTRRLAEELERLSRELGDEEHLELSRELKRLAEEAIKENDRFKLELVRRLIEALLREL EVCPGMDIRNNLTRLHELENCSVIEGHLQILLMFKTRPEDFRDLSFPKLIMITDYLLLFRVYGLESLKDLFPNLTVIRGSRLFFNYALVIFEMVHLKELGLYNLMNITRGSVRIEKNNELCYLATIDWSRILDSVEDNHIVLNKDDNEEC rif_3h_hb1_47_000000009_0001_0001__53__L
SEKEREVKELLEEISRRDPRISFYLFFVLIALEAGNPELAFELIEDLIRRFGDPLLRELLELIRK EVCPGMDIRNNLTRLHELENCSVIEGHLQILLMFKTRPEDFRDLSFPKLIMITDYLLLFRVYGLESLKDLFPNLTVIRGSRLFFNYALVIFEMVHLKELGLYNLMNITRGSVRIEKNNELCYLATIDWSRILDSVEDNHIVLNKDDNEEC Motif0012_bcov_4helix_00220_0001_0001__41__F
DPFTAMELVARVFELAMEKNDEELQKEAETLMEMVLEAAKNNDEEKVKEVIKRAKELLSKS EVCPGMDIRNNLTRLHELENCSVIEGHLQILLMFKTRPEDFRDLSFPKLIMITDYLLLFRVYGLESLKDLFPNLTVIRGSRLFFNYALVIFEMVHLKELGLYNLMNITRGSVRIEKNNELCYLATIDWSRILDSVEDNHIVLNKDDNEEC Motif0029_ems_3hC_897_0001_0001_0002_0001__34__M
SEVFKAAMKVLHLAFKKGDEEAMKEVQKVSELLENGQASKEQAKKILESLARRLKS EVCPGMDIRNNLTRLHELENCSVIEGHLQILLMFKTRPEDFRDLSFPKLIMITDYLLLFRVYGLESLKDLFPNLTVIRGSRLFFNYALVIFEMVHLKELGLYNLMNITRGSVRIEKNNELCYLATIDWSRILDSVEDNHIVLNKDDNEEC Motif0025_p1-16H-GBL-16H-GABBL-16H_0017_0001_0001_0002_0001_0001_0001__1__S
DEEVDRAKELAEELGDPELAELIEELKELSKRGDPRAVEVVLRAMECANRLGDPEIQEVLIKLAE EVCPGMDIRNNLTRLHELENCSVIEGHLQILLMFKTRPEDFRDLSFPKLIMITDYLLLFRVYGLESLKDLFPNLTVIRGSRLFFNYALVIFEMVHLKELGLYNLMNITRGSVRIEKNNELCYLATIDWSRILDSVEDNHIVLNKDDNEEC Motif0092_bcov_4helix_12689_0001_0002_0001__47__C
DPSEEADKLVDKVKEDVKKKNDEDAEEMVKIAEELLKDAKNAQDPTMREFLVAMIKMIVKNLS EVCPGMDIRNNLTRLHELENCSVIEGHLQILLMFKTRPEDFRDLSFPKLIMITDYLLLFRVYGLESLKDLFPNLTVIRGSRLFFNYALVIFEMVHLKELGLYNLMNITRGSVRIEKNNELCYLATIDWSRILDSVEDNHIVLNKDDNEEC Motif0201_ems_3hM_2476_0001_0002_0001__7__D
DLEEIVREYVERTKDPIAREALELLEEIKKEDPETAKVLAEAVVDAIENNDPESLKFVLLLIKIV EVCPGMDIRNNLTRLHELENCSVIEGHLQILLMFKTRPEDFRDLSFPKLIMITDYLLLFRVYGLESLKDLFPNLTVIRGSRLFFNYALVIFEMVHLKELGLYNLMNITRGSVRIEKNNELCYLATIDWSRILDSVEDNHIVLNKDDNEEC Motif0083_bcov_4helix_00192_0001_0001__49__N
DLEEIVIEYVERTKDPIAREALELLEEIKKEDPETAKVLAEAVVDAIERNDPESLKFVLLLIKIV EVCPGMDIRNNLTRLHELENCSVIEGHLQILLMFKTRPEDFRDLSFPKLIMITDYLLLFRVYGLESLKDLFPNLTVIRGSRLFFNYALVIFEMVHLKELGLYNLMNITRGSVRIEKNNELCYLATIDWSRILDSVEDNHIVLNKDDNEEC Motif0083_bcov_4helix_00192_0001_0001__7__I
DEVFKAAFKVMELANKKGDEEAWKEVQKVAELLSNGQASKEQAKKILESLARRLKS EVCPGMDIRNNLTRLHELENCSVIEGHLQILLMFKTRPEDFRDLSFPKLIMITDYLLLFRVYGLESLKDLFPNLTVIRGSRLFFNYALVIFEMVHLKELGLYNLMNITRGSVRIEKNNELCYLATIDWSRILDSVEDNHIVLNKDDNEEC Motif0202_p1-16H-GBL-16H-GABBL-16H_0017_0001_0001_0002_0001_0001__23__W
KEEVNNQAFKLVMEAMELANSSDPNNRGKAKELIKEAKKLAKEVNNPEVEMSVRRVEESIKKAG EVCPGMDIRNNLTRLHELENCSVIEGHLQILLMFKTRPEDFRDLSFPKLIMITDYLLLFRVYGLESLKDLFPNLTVIRGSRLFFNYALVIFEMVHLKELGLYNLMNITRGSVRIEKNNELCYLATIDWSRILDSVEDNHIVLNKDDNEEC Motif0290_ems_3hC_618_0001_0002_0001__28__G
SEGEREVKELLEEISRRDPRISFYLFFVLIALEAGNPELAEELIEDLIRRFGDPLLRELLELIRK EVCPGMDIRNNLTRLHELENCSVIEGHLQILLMFKTRPEDFRDLSFPKLIMITDYLLLFRVYGLESLKDLFPNLTVIRGSRLFFNYALVIFEMVHLKELGLYNLMNITRGSVRIEKNNELCYLATIDWSRILDSVEDNHIVLNKDDNEEC Motif0012_bcov_4helix_00220_0001_0001__3__G
DDEFREDVRRIFEFARRHNNEAAFRFLLEQSRWHARETDDEELRREIEHIVRELRKLWKG EVCPGMDIRNNLTRLHELENCSVIEGHLQILLMFKTRPEDFRDLSFPKLIMITDYLLLFRVYGLESLKDLFPNLTVIRGSRLFFNYALVIFEMVHLKELGLYNLMNITRGSVRIEKNNELCYLATIDWSRILDSVEDNHIVLNKDDNEEC mot_H_HHH_eva_0065_000000013_0001_6_13_H_._3h_hb1_6197_0001_0001__51__V
DDEFREDVRRIFEFGRRHNNEAAFRFLLEQSRWHARETDDEELRREIEHINRELRKLWKG EVCPGMDIRNNLTRLHELENCSVIEGHLQILLMFKTRPEDFRDLSFPKLIMITDYLLLFRVYGLESLKDLFPNLTVIRGSRLFFNYALVIFEMVHLKELGLYNLMNITRGSVRIEKNNELCYLATIDWSRILDSVEDNHIVLNKDDNEEC mot_H_HHH_eva_0065_000000013_0001_6_13_H_._3h_hb1_6197_0001_0001__15__G
DEEVDRAKELQEELGDPELAELIEELKELSKRGDPRAVEVVLRAMELANRLGDPEIQEVLIKLAE EVCPGMDIRNNLTRLHELENCSVIEGHLQILLMFKTRPEDFRDLSFPKLIMITDYLLLFRVYGLESLKDLFPNLTVIRGSRLFFNYALVIFEMVHLKELGLYNLMNITRGSVRIEKNNELCYLATIDWSRILDSVEDNHIVLNKDDNEEC Motif0092_bcov_4helix_12689_0001_0002_0001__11__Q
DDSQVKDVESKAREHKKKHPQVSFLAFFVIEVARFAKEFNDPLALKVAHELLKEVEKRAK EVCPGMDIRNNLTRLHELENCSVIEGHLQILLMFKTRPEDFRDLSFPKLIMITDYLLLFRVYGLESLKDLFPNLTVIRGSRLFFNYALVIFEMVHLKELGLYNLMNITRGSVRIEKNNELCYLATIDWSRILDSVEDNHIVLNKDDNEEC Motif0223_ems_3hC_474_0001_0001_0001__49__H
DEDHTRRLAEELERLSRELGDEEHLELSRELKRLAEEAIKENDRFKLALVRRSIEALLREL EVCPGMDIRNNLTRLHELENCSVIEGHLQILLMFKTRPEDFRDLSFPKLIMITDYLLLFRVYGLESLKDLFPNLTVIRGSRLFFNYALVIFEMVHLKELGLYNLMNITRGSVRIEKNNELCYLATIDWSRILDSVEDNHIVLNKDDNEEC rif_3h_hb1_47_000000009_0001_0001__48__A
DDEVEQLKEHARKANDPELEKAVELLERVLREGDNDLYQEVHQLIFLILFGDPRARKRAKELLER EVCPGMDIRNNLTRLHELENCSVIEGHLQILLMFKTRPEDFRDLSFPKLIMITDYLLLFRVYGLESLKDLFPNLTVIRGSRLFFNYALVIFEMVHLKELGLYNLMNITRGSVRIEKNNELCYLATIDWSRILDSVEDNHIVLNKDDNEEC pol_2c0b0b1e22dc14a353d2d92e3c086b92_0001_1_000000024_0001_0001__35__N
DEVFKAAMKVLHLAFKKGDEEAMKEVDKVSELLENGQASKEQAKKILESLARRLKS EVCPGMDIRNNLTRLHELENCSVIEGHLQILLMFKTRPEDFRDLSFPKLIMITDYLLLFRVYGLESLKDLFPNLTVIRGSRLFFNYALVIFEMVHLKELGLYNLMNITRGSVRIEKNNELCYLATIDWSRILDSVEDNHIVLNKDDNEEC Motif0025_p1-16H-GBL-16H-GABBL-16H_0017_0001_0001_0002_0001_0001_0001__27__D
TEEEFRVMMLLMTLSPELNELVESLSEAMDRNDPELEKRVLKRLLELARELGDEEVVRILEKLLK EVCPGMDIRNNLTRLHELENCSVIEGHLQILLMFKTRPEDFRDLSFPKLIMITDYLLLFRVYGLESLKDLFPNLTVIRGSRLFFNYALVIFEMVHLKELGLYNLMNITRGSVRIEKNNELCYLATIDWSRILDSVEDNHIVLNKDDNEEC Motif0223_bcov_4helix_06585_0001_0001_0001__24__S
KELVNNQAFKLVMEAMELANSSDPNNRTKAKELIKEAKKLAKEVNNPEVEMSVRRVEESIKKAG EVCPGMDIRNNLTRLHELENCSVIEGHLQILLMFKTRPEDFRDLSFPKLIMITDYLLLFRVYGLESLKDLFPNLTVIRGSRLFFNYALVIFEMVHLKELGLYNLMNITRGSVRIEKNNELCYLATIDWSRILDSVEDNHIVLNKDDNEEC Motif0290_ems_3hC_618_0001_0002_0001__3__L
DEVFKAAMKVLHLAFKKGDEEAMKEVQKVSELLENGRASKEQAKKILESLARRLKS EVCPGMDIRNNLTRLHELENCSVIEGHLQILLMFKTRPEDFRDLSFPKLIMITDYLLLFRVYGLESLKDLFPNLTVIRGSRLFFNYALVIFEMVHLKELGLYNLMNITRGSVRIEKNNELCYLATIDWSRILDSVEDNHIVLNKDDNEEC Motif0025_p1-16H-GBL-16H-GABBL-16H_0017_0001_0001_0002_0001_0001_0001__37__R
DEDHTRRLAEELERRSRELGDEEHLELSRELKRLAEEAIKENDRFKLELVRRSIEALLREL EVCPGMDIRNNLTRLHELENCSVIEGHLQILLMFKTRPEDFRDLSFPKLIMITDYLLLFRVYGLESLKDLFPNLTVIRGSRLFFNYALVIFEMVHLKELGLYNLMNITRGSVRIEKNNELCYLATIDWSRILDSVEDNHIVLNKDDNEEC rif_3h_hb1_47_000000009_0001_0001__15__R
DEVFKAAMKVLHLAFKKGDEEAMKEVQKVSELLENGQASKEQAKKIRESLARRLKS EVCPGMDIRNNLTRLHELENCSVIEGHLQILLMFKTRPEDFRDLSFPKLIMITDYLLLFRVYGLESLKDLFPNLTVIRGSRLFFNYALVIFEMVHLKELGLYNLMNITRGSVRIEKNNELCYLATIDWSRILDSVEDNHIVLNKDDNEEC Motif0025_p1-16H-GBL-16H-GABBL-16H_0017_0001_0001_0002_0001_0001_0001__47__R
DPSEEAQKLVDKVKEDVKKKNDEDAEEMVKIAEELLKDAKNAQDPTMREFLVAMIKMIVKNLD EVCPGMDIRNNLTRLHELENCSVIEGHLQILLMFKTRPEDFRDLSFPKLIMITDYLLLFRVYGLESLKDLFPNLTVIRGSRLFFNYALVIFEMVHLKELGLYNLMNITRGSVRIEKNNELCYLATIDWSRILDSVEDNHIVLNKDDNEEC Motif0201_ems_3hM_2476_0001_0002_0001__63__D
DEEVDRAKELAEELGDPELAELIEELKELSKRGDPRAVEVVLRAMELANRLGDPEIQEVLIKLVE EVCPGMDIRNNLTRLHELENCSVIEGHLQILLMFKTRPEDFRDLSFPKLIMITDYLLLFRVYGLESLKDLFPNLTVIRGSRLFFNYALVIFEMVHLKELGLYNLMNITRGSVRIEKNNELCYLATIDWSRILDSVEDNHIVLNKDDNEEC Motif0092_bcov_4helix_12689_0001_0002_0001__64__V
TEEEFRVMMLLMTLSPELNELVEELSEAPDRNDPELEKRVLKRLLELARELGDEEVVRILEKLLK EVCPGMDIRNNLTRLHELENCSVIEGHLQILLMFKTRPEDFRDLSFPKLIMITDYLLLFRVYGLESLKDLFPNLTVIRGSRLFFNYALVIFEMVHLKELGLYNLMNITRGSVRIEKNNELCYLATIDWSRILDSVEDNHIVLNKDDNEEC Motif0223_bcov_4helix_06585_0001_0001_0001__29__P
DDHAQAQLVKKLLKLWQDQGDDFYALLAVEAAANERVKKYLKKYYPEVYTLLGQVKRTLEKKRS EVCPGMDIRNNLTRLHELENCSVIEGHLQILLMFKTRPEDFRDLSFPKLIMITDYLLLFRVYGLESLKDLFPNLTVIRGSRLFFNYALVIFEMVHLKELGLYNLMNITRGSVRIEKNNELCYLATIDWSRILDSVEDNHIVLNKDDNEEC rif_ems_coilM_45_0002_000000024_0001_0001__53__G
DPSEEAQKLVDKVKEDVKKKNDEDAEEMVKIAEELLKDAKNAQDPTMREFLVAMIKYIVKNLS EVCPGMDIRNNLTRLHELENCSVIEGHLQILLMFKTRPEDFRDLSFPKLIMITDYLLLFRVYGLESLKDLFPNLTVIRGSRLFFNYALVIFEMVHLKELGLYNLMNITRGSVRIEKNNELCYLATIDWSRILDSVEDNHIVLNKDDNEEC Motif0201_ems_3hM_2476_0001_0002_0001__57__Y
DPSEEAQKLVDKVKEDVKKKNDEDAEEMVKIAEELLKWAKNAQDPTMREFLVAMIKMIVKNLS EVCPGMDIRNNLTRLHELENCSVIEGHLQILLMFKTRPEDFRDLSFPKLIMITDYLLLFRVYGLESLKDLFPNLTVIRGSRLFFNYALVIFEMVHLKELGLYNLMNITRGSVRIEKNNELCYLATIDWSRILDSVEDNHIVLNKDDNEEC Motif0201_ems_3hM_2476_0001_0002_0001__38__W
TEEEFRVMMLLMTFSPELNELVEELSEAMDRNDPELEKRVLKRLLELARELGDEEVVRILEKLLK EVCPGMDIRNNLTRLHELENCSVIEGHLQILLMFKTRPEDFRDLSFPKLIMITDYLLLFRVYGLESLKDLFPNLTVIRGSRLFFNYALVIFEMVHLKELGLYNLMNITRGSVRIEKNNELCYLATIDWSRILDSVEDNHIVLNKDDNEEC Motif0223_bcov_4helix_06585_0001_0001_0001__14__F
SELLERILRLLKEGNPEEAEEVARELLERTGDPRVEALVSLIEELLRTGDPFYELFVEMILCELR EVCPGMDIRNNLTRLHELENCSVIEGHLQILLMFKTRPEDFRDLSFPKLIMITDYLLLFRVYGLESLKDLFPNLTVIRGSRLFFNYALVIFEMVHLKELGLYNLMNITRGSVRIEKNNELCYLATIDWSRILDSVEDNHIVLNKDDNEEC Motif0223_bcov_4helix_00276_0001_0001__62__C
DEVFKAAMKVLHLAFKKGDEEAMKEVQKVSELLENGQAPKEQAKKILESLARRLKS EVCPGMDIRNNLTRLHELENCSVIEGHLQILLMFKTRPEDFRDLSFPKLIMITDYLLLFRVYGLESLKDLFPNLTVIRGSRLFFNYALVIFEMVHLKELGLYNLMNITRGSVRIEKNNELCYLATIDWSRILDSVEDNHIVLNKDDNEEC Motif0025_p1-16H-GBL-16H-GABBL-16H_0017_0001_0001_0002_0001_0001_0001__39__P
SEDEKLEELLRRLGVPPELIELIKKVLKELSKRDEERSRTLREVLEELLRIGNKRAVRLSVRLAH EVCPGMDIRNNLTRLHELENCSVIEGHLQILLMFKTRPEDFRDLSFPKLIMITDYLLLFRVYGLESLKDLFPNLTVIRGSRLFFNYALVIFEMVHLKELGLYNLMNITRGSVRIEKNNELCYLATIDWSRILDSVEDNHIVLNKDDNEEC rif_2f47104a8f605bfff094780ec55b422f_0001_000000022_0001_0001__51__I
PEVKKEAFKAFMLLMDALFLAEDPNIRKTIEELIERLEKADENDDEEKLKEIIKSAKTIWKQVL EVCPGMDIRNNLTRLHELENCSVIEGHLQILLMFKTRPEDFRDLSFPKLIMITDYLLLFRVYGLESLKDLFPNLTVIRGSRLFFNYALVIFEMVHLKELGLYNLMNITRGSVRIEKNNELCYLATIDWSRILDSVEDNHIVLNKDDNEEC Motif0345_ems_3hM_540_0001_0002_0001__55__S
SEVEELVEELLKLLKDPDLREQVERLLEELRRGEVPPEEVLKFLRFFAEFLADPEFRKKVEEVLK EVCPGMDIRNNLTRLHELENCSVIEGHLQILLMFKTRPEDFRDLSFPKLIMITDYLLLFRVYGLESLKDLFPNLTVIRGSRLFFNYALVIFEMVHLKELGLYNLMNITRGSVRIEKNNELCYLATIDWSRILDSVEDNHIVLNKDDNEEC pol_8bfbe5d1bbe295b5aa936524e44ff7b0_0001_1_000000023_0001__52__A
PEVKKEAFKAFMLLMDALFLAEDPNIRKTIEELIERLEKADENDDEEKLKEIIKKGKTIWKQVL EVCPGMDIRNNLTRLHELENCSVIEGHLQILLMFKTRPEDFRDLSFPKLIMITDYLLLFRVYGLESLKDLFPNLTVIRGSRLFFNYALVIFEMVHLKELGLYNLMNITRGSVRIEKNNELCYLATIDWSRILDSVEDNHIVLNKDDNEEC Motif0345_ems_3hM_540_0001_0002_0001__56__G
TEEEFRVMMLLMTLSPELNELVEELSEAMDRNDPELEKRVLKRLLELARYLGDEEVVRILEKLLK EVCPGMDIRNNLTRLHELENCSVIEGHLQILLMFKTRPEDFRDLSFPKLIMITDYLLLFRVYGLESLKDLFPNLTVIRGSRLFFNYALVIFEMVHLKELGLYNLMNITRGSVRIEKNNELCYLATIDWSRILDSVEDNHIVLNKDDNEEC Motif0223_bcov_4helix_06585_0001_0001_0001__50__Y
DDEFREDVRRIFEFARRHNNENAFRFLLEQSRWHARETDDEELRREIEHINRELRKLWKG EVCPGMDIRNNLTRLHELENCSVIEGHLQILLMFKTRPEDFRDLSFPKLIMITDYLLLFRVYGLESLKDLFPNLTVIRGSRLFFNYALVIFEMVHLKELGLYNLMNITRGSVRIEKNNELCYLATIDWSRILDSVEDNHIVLNKDDNEEC mot_H_HHH_eva_0065_000000013_0001_6_13_H_._3h_hb1_6197_0001_0001__22__N
DNEFREDVRRIFEFARRHNNEAAFRFLLEQSRWHARETDDEELRREIEHINRELRKLWKG EVCPGMDIRNNLTRLHELENCSVIEGHLQILLMFKTRPEDFRDLSFPKLIMITDYLLLFRVYGLESLKDLFPNLTVIRGSRLFFNYALVIFEMVHLKELGLYNLMNITRGSVRIEKNNELCYLATIDWSRILDSVEDNHIVLNKDDNEEC mot_H_HHH_eva_0065_000000013_0001_6_13_H_._3h_hb1_6197_0001_0001__2__N
SELFELVMEAMEIANRLGDEDLMRLLVELVEKALESPEQRELLEKLARLIIEDPEKARELVKKLK EVCPGMDIRNNLTRLHELENCSVIEGHLQILLMFKTRPEDFRDLSFPKLIMITDYLLLFRVYGLESLKDLFPNLTVIRGSRLFFNYALVIFEMVHLKELGLYNLMNITRGSVRIEKNNELCYLATIDWSRILDSVEDNHIVLNKDDNEEC Motif0375_bcov_4helix_02612_0001_0001__39__Q
DLEEIVREYVERTKDPGAREALELLEEIKKEDPETAKVLAEAVVDAIERNDPESLKFVLLLIKIV EVCPGMDIRNNLTRLHELENCSVIEGHLQILLMFKTRPEDFRDLSFPKLIMITDYLLLFRVYGLESLKDLFPNLTVIRGSRLFFNYALVIFEMVHLKELGLYNLMNITRGSVRIEKNNELCYLATIDWSRILDSVEDNHIVLNKDDNEEC Motif0083_bcov_4helix_00192_0001_0001__17__G
CDSQVKDVESKAREHKKKHPQVSFLAFFVIEVARFAKEFNDPLALKVAEELLKEVEKRAK EVCPGMDIRNNLTRLHELENCSVIEGHLQILLMFKTRPEDFRDLSFPKLIMITDYLLLFRVYGLESLKDLFPNLTVIRGSRLFFNYALVIFEMVHLKELGLYNLMNITRGSVRIEKNNELCYLATIDWSRILDSVEDNHIVLNKDDNEEC Motif0223_ems_3hC_474_0001_0001_0001__1__C
DDHAQAQLVKKLLKLWQDQGDDFYALLAVEPAANERVKKYLKKYYPEVYTLLEQVKRTLEKKRS EVCPGMDIRNNLTRLHELENCSVIEGHLQILLMFKTRPEDFRDLSFPKLIMITDYLLLFRVYGLESLKDLFPNLTVIRGSRLFFNYALVIFEMVHLKELGLYNLMNITRGSVRIEKNNELCYLATIDWSRILDSVEDNHIVLNKDDNEEC rif_ems_coilM_45_0002_000000024_0001_0001__31__P
TEEEFRVMMLLMTLSPELNELVEELSEAMDRNDPELEKRVLKRLLELARQLGDEEVVRILEKLLK EVCPGMDIRNNLTRLHELENCSVIEGHLQILLMFKTRPEDFRDLSFPKLIMITDYLLLFRVYGLESLKDLFPNLTVIRGSRLFFNYALVIFEMVHLKELGLYNLMNITRGSVRIEKNNELCYLATIDWSRILDSVEDNHIVLNKDDNEEC Motif0223_bcov_4helix_06585_0001_0001_0001__50__Q
DYEVDRAKELAEELGDPELAELIEELKELSKRGDPRAVEVVLRAMELANRLGDPEIQEVLIKLAE EVCPGMDIRNNLTRLHELENCSVIEGHLQILLMFKTRPEDFRDLSFPKLIMITDYLLLFRVYGLESLKDLFPNLTVIRGSRLFFNYALVIFEMVHLKELGLYNLMNITRGSVRIEKNNELCYLATIDWSRILDSVEDNHIVLNKDDNEEC Motif0092_bcov_4helix_12689_0001_0002_0001__2__Y
TEEEFRVMMLLMTLSPELNELVEELSEAMDRNDPELEKRVLKRLWELARELGDEEVVRILEKLLK EVCPGMDIRNNLTRLHELENCSVIEGHLQILLMFKTRPEDFRDLSFPKLIMITDYLLLFRVYGLESLKDLFPNLTVIRGSRLFFNYALVIFEMVHLKELGLYNLMNITRGSVRIEKNNELCYLATIDWSRILDSVEDNHIVLNKDDNEEC Motif0223_bcov_4helix_06585_0001_0001_0001__45__W
DDSQVKDVESKAREHKKKHPQVSFLAFFVIEVARFAKEFNDPGALKVAEELLKEVEKRAK EVCPGMDIRNNLTRLHELENCSVIEGHLQILLMFKTRPEDFRDLSFPKLIMITDYLLLFRVYGLESLKDLFPNLTVIRGSRLFFNYALVIFEMVHLKELGLYNLMNITRGSVRIEKNNELCYLATIDWSRILDSVEDNHIVLNKDDNEEC Motif0223_ems_3hC_474_0001_0001_0001__43__G
SLHEELRRLEELLRRGDPEAEKRNRELLKEALERNDEELALRIRIVLSSVLGDPHLVEKILEEVK EVCPGMDIRNNLTRLHELENCSVIEGHLQILLMFKTRPEDFRDLSFPKLIMITDYLLLFRVYGLESLKDLFPNLTVIRGSRLFFNYALVIFEMVHLKELGLYNLMNITRGSVRIEKNNELCYLATIDWSRILDSVEDNHIVLNKDDNEEC mot_H_9abadfa308aada7ec3b7866b3b500928_0001_000000003_0001_59_65_H_._886c6eb027ae3cf96a25d0dbff2e2d77_0001_0001_0001_0001__24__N
DEEVDRAKELAEELGDFELAELIEELKELSKRGDPRAVEVVLRAMELANRLGDPEIQEVLIKLAE EVCPGMDIRNNLTRLHELENCSVIEGHLQILLMFKTRPEDFRDLSFPKLIMITDYLLLFRVYGLESLKDLFPNLTVIRGSRLFFNYALVIFEMVHLKELGLYNLMNITRGSVRIEKNNELCYLATIDWSRILDSVEDNHIVLNKDDNEEC Motif0092_bcov_4helix_12689_0001_0002_0001__17__F
KEEVNNQAFKLVMEAMELANSSDPNNRTKAKELIKEAKKLAKEVNNPEVEMSQRRVEESIKKAG EVCPGMDIRNNLTRLHELENCSVIEGHLQILLMFKTRPEDFRDLSFPKLIMITDYLLLFRVYGLESLKDLFPNLTVIRGSRLFFNYALVIFEMVHLKELGLYNLMNITRGSVRIEKNNELCYLATIDWSRILDSVEDNHIVLNKDDNEEC Motif0290_ems_3hC_618_0001_0002_0001__53__Q
SELLERILRLLKEGNPEEAEEVARELLERTGDPRVEALVSLIEELLRTGDPFYEKFVEMILRELR EVCPGMDIRNNLTRLHELENCSVIEGHLQILLMFKTRPEDFRDLSFPKLIMITDYLLLFRVYGLESLKDLFPNLTVIRGSRLFFNYALVIFEMVHLKELGLYNLMNITRGSVRIEKNNELCYLATIDWSRILDSVEDNHIVLNKDDNEEC Motif0223_bcov_4helix_00276_0001_0001__55__K
SEKEREVTELLEEISRRDPRISFYLFFVLIALEAGNPELAEELIEDLIRRFGDPLLRELLELIRK EVCPGMDIRNNLTRLHELENCSVIEGHLQILLMFKTRPEDFRDLSFPKLIMITDYLLLFRVYGLESLKDLFPNLTVIRGSRLFFNYALVIFEMVHLKELGLYNLMNITRGSVRIEKNNELCYLATIDWSRILDSVEDNHIVLNKDDNEEC Motif0012_bcov_4helix_00220_0001_0001__8__T
KEEVNNQAFKLVMEAMELANSSDPNNRTKAKELIKEAKKWAKEVNNPEVEMSVRRVEESIKKAG EVCPGMDIRNNLTRLHELENCSVIEGHLQILLMFKTRPEDFRDLSFPKLIMITDYLLLFRVYGLESLKDLFPNLTVIRGSRLFFNYALVIFEMVHLKELGLYNLMNITRGSVRIEKNNELCYLATIDWSRILDSVEDNHIVLNKDDNEEC Motif0290_ems_3hC_618_0001_0002_0001__40__W
NEKEKMDAQFLLWFAKVMADNISDDDKRKKAQSLVEKARKLDIPEEAKKVYDIVATILERDQK EVCPGMDIRNNLTRLHELENCSVIEGHLQILLMFKTRPEDFRDLSFPKLIMITDYLLLFRVYGLESLKDLFPNLTVIRGSRLFFNYALVIFEMVHLKELGLYNLMNITRGSVRIEKNNELCYLATIDWSRILDSVEDNHIVLNKDDNEEC Motif0290_ems_3hC_617_0002_0001_0003_0001__52__D
SELLERILRLLKEGNPEEAEEVLRELLERTGDPRVEALVSLIEELLRTGDPFYELFVEMILRELR EVCPGMDIRNNLTRLHELENCSVIEGHLQILLMFKTRPEDFRDLSFPKLIMITDYLLLFRVYGLESLKDLFPNLTVIRGSRLFFNYALVIFEMVHLKELGLYNLMNITRGSVRIEKNNELCYLATIDWSRILDSVEDNHIVLNKDDNEEC Motif0223_bcov_4helix_00276_0001_0001__23__L
SELFELVMEAMEIANRLGDEDLMRLLVELVEKALESPEVRELLEHLARLIIEDPEKARELVKKLK EVCPGMDIRNNLTRLHELENCSVIEGHLQILLMFKTRPEDFRDLSFPKLIMITDYLLLFRVYGLESLKDLFPNLTVIRGSRLFFNYALVIFEMVHLKELGLYNLMNITRGSVRIEKNNELCYLATIDWSRILDSVEDNHIVLNKDDNEEC Motif0375_bcov_4helix_02612_0001_0001__45__H
SEDEKLEELLTRLGVPPELIELIKKVLKELSKRDEERSRTLREVLEELLREGNKRAVRLSVRLAH EVCPGMDIRNNLTRLHELENCSVIEGHLQILLMFKTRPEDFRDLSFPKLIMITDYLLLFRVYGLESLKDLFPNLTVIRGSRLFFNYALVIFEMVHLKELGLYNLMNITRGSVRIEKNNELCYLATIDWSRILDSVEDNHIVLNKDDNEEC rif_2f47104a8f605bfff094780ec55b422f_0001_000000022_0001_0001__11__T
TEEEFRVMMLLMTLSPELNELVEELSEAMDRNDPELEKRVLKRLLELARELGDEEVVRILEKLGK EVCPGMDIRNNLTRLHELENCSVIEGHLQILLMFKTRPEDFRDLSFPKLIMITDYLLLFRVYGLESLKDLFPNLTVIRGSRLFFNYALVIFEMVHLKELGLYNLMNITRGSVRIEKNNELCYLATIDWSRILDSVEDNHIVLNKDDNEEC Motif0223_bcov_4helix_06585_0001_0001_0001__64__G
DEDHTRRLAEELERLSLELGDEEHLELSRELKRLAEEAIKENDRFKLELVRRSIEALLREL EVCPGMDIRNNLTRLHELENCSVIEGHLQILLMFKTRPEDFRDLSFPKLIMITDYLLLFRVYGLESLKDLFPNLTVIRGSRLFFNYALVIFEMVHLKELGLYNLMNITRGSVRIEKNNELCYLATIDWSRILDSVEDNHIVLNKDDNEEC rif_3h_hb1_47_000000009_0001_0001__17__L
DDEFREDVRRIFEFARRHNNEAAFRFLLEQSRWHARETDDEELRREIAHINRELRKLWKG EVCPGMDIRNNLTRLHELENCSVIEGHLQILLMFKTRPEDFRDLSFPKLIMITDYLLLFRVYGLESLKDLFPNLTVIRGSRLFFNYALVIFEMVHLKELGLYNLMNITRGSVRIEKNNELCYLATIDWSRILDSVEDNHIVLNKDDNEEC mot_H_HHH_eva_0065_000000013_0001_6_13_H_._3h_hb1_6197_0001_0001__48__A
SLHEELRRLEELLRRGDPEAEKRLRELLKEALERNDEELALRIRIVLSSVLGDPHLVKKILEEVK EVCPGMDIRNNLTRLHELENCSVIEGHLQILLMFKTRPEDFRDLSFPKLIMITDYLLLFRVYGLESLKDLFPNLTVIRGSRLFFNYALVIFEMVHLKELGLYNLMNITRGSVRIEKNNELCYLATIDWSRILDSVEDNHIVLNKDDNEEC mot_H_9abadfa308aada7ec3b7866b3b500928_0001_000000003_0001_59_65_H_._886c6eb027ae3cf96a25d0dbff2e2d77_0001_0001_0001_0001__58__K
DEDHTRRLAEVLERLSRELGDEEHLELSRELKRLAEEAIKENDRFKLELVRRSIEALLREL EVCPGMDIRNNLTRLHELENCSVIEGHLQILLMFKTRPEDFRDLSFPKLIMITDYLLLFRVYGLESLKDLFPNLTVIRGSRLFFNYALVIFEMVHLKELGLYNLMNITRGSVRIEKNNELCYLATIDWSRILDSVEDNHIVLNKDDNEEC rif_3h_hb1_47_000000009_0001_0001__11__V
DEEVDRAKELAEELGDPELAELFEELKELSKRGDPRAVEVVLRAMELANRLGDPEIQEVLIKLAE EVCPGMDIRNNLTRLHELENCSVIEGHLQILLMFKTRPEDFRDLSFPKLIMITDYLLLFRVYGLESLKDLFPNLTVIRGSRLFFNYALVIFEMVHLKELGLYNLMNITRGSVRIEKNNELCYLATIDWSRILDSVEDNHIVLNKDDNEEC Motif0092_bcov_4helix_12689_0001_0002_0001__23__F
KEEVNNQAFKLVMEALELANSSDPNNRTKAKELIKEAKKLAKEVNNPEVEMSVRRVEESIKKAG EVCPGMDIRNNLTRLHELENCSVIEGHLQILLMFKTRPEDFRDLSFPKLIMITDYLLLFRVYGLESLKDLFPNLTVIRGSRLFFNYALVIFEMVHLKELGLYNLMNITRGSVRIEKNNELCYLATIDWSRILDSVEDNHIVLNKDDNEEC Motif0290_ems_3hC_618_0001_0002_0001__16__L
SELFELVMEAMEIANRLGDEDLMRLLKELVEKALESPEVRELLEKLARLIIEDPEKARELVKKLK EVCPGMDIRNNLTRLHELENCSVIEGHLQILLMFKTRPEDFRDLSFPKLIMITDYLLLFRVYGLESLKDLFPNLTVIRGSRLFFNYALVIFEMVHLKELGLYNLMNITRGSVRIEKNNELCYLATIDWSRILDSVEDNHIVLNKDDNEEC Motif0375_bcov_4helix_02612_0001_0001__27__K
KEEVNNQWFKLVMEAMELANSSDPNNRTKAKELIKEAKKLAKEVNNPEVEMSVRRVEESIKKAG EVCPGMDIRNNLTRLHELENCSVIEGHLQILLMFKTRPEDFRDLSFPKLIMITDYLLLFRVYGLESLKDLFPNLTVIRGSRLFFNYALVIFEMVHLKELGLYNLMNITRGSVRIEKNNELCYLATIDWSRILDSVEDNHIVLNKDDNEEC Motif0290_ems_3hC_618_0001_0002_0001__8__W
DDSQVKDVESKAREHKKKHPQVSFLAFFVIEVARFAKEFNDPLALKVAEELLKEVEKSAK EVCPGMDIRNNLTRLHELENCSVIEGHLQILLMFKTRPEDFRDLSFPKLIMITDYLLLFRVYGLESLKDLFPNLTVIRGSRLFFNYALVIFEMVHLKELGLYNLMNITRGSVRIEKNNELCYLATIDWSRILDSVEDNHIVLNKDDNEEC Motif0223_ems_3hC_474_0001_0001_0001__58__S
DDHAQAQLVKKLLKLWQDQGDDFYALLAVEAAANERVKKYYKKYYPEVYTLLEQVKRTLEKKRS EVCPGMDIRNNLTRLHELENCSVIEGHLQILLMFKTRPEDFRDLSFPKLIMITDYLLLFRVYGLESLKDLFPNLTVIRGSRLFFNYALVIFEMVHLKELGLYNLMNITRGSVRIEKNNELCYLATIDWSRILDSVEDNHIVLNKDDNEEC rif_ems_coilM_45_0002_000000024_0001_0001__41__Y
DEDEKLEELLRRLGVPPELIELIKKVLKELSKRDEERSRTLREVLEELLREGNKRAVRLSVRLAH EVCPGMDIRNNLTRLHELENCSVIEGHLQILLMFKTRPEDFRDLSFPKLIMITDYLLLFRVYGLESLKDLFPNLTVIRGSRLFFNYALVIFEMVHLKELGLYNLMNITRGSVRIEKNNELCYLATIDWSRILDSVEDNHIVLNKDDNEEC rif_2f47104a8f605bfff094780ec55b422f_0001_000000022_0001_0001__1__D
NEKEKMDAQFLLWFAKVMADNISDDDKRKKAQSLVEKARWLDIPEEAKKVYKIVATILERDQK EVCPGMDIRNNLTRLHELENCSVIEGHLQILLMFKTRPEDFRDLSFPKLIMITDYLLLFRVYGLESLKDLFPNLTVIRGSRLFFNYALVIFEMVHLKELGLYNLMNITRGSVRIEKNNELCYLATIDWSRILDSVEDNHIVLNKDDNEEC Motif0290_ems_3hC_617_0002_0001_0003_0001__40__W
SEDEKLEELLRRLGVPPELIELIKKVLKELSKRDEERSRTLREVLEELLREGNKRVVRLSVRLAH EVCPGMDIRNNLTRLHELENCSVIEGHLQILLMFKTRPEDFRDLSFPKLIMITDYLLLFRVYGLESLKDLFPNLTVIRGSRLFFNYALVIFEMVHLKELGLYNLMNITRGSVRIEKNNELCYLATIDWSRILDSVEDNHIVLNKDDNEEC rif_2f47104a8f605bfff094780ec55b422f_0001_000000022_0001_0001__56__V
PEVKKEAFKAFMLLMDALFLAEDPNIRKTIEELILRLEKADENDDEEKLKEIIKKAKTIWKQVL EVCPGMDIRNNLTRLHELENCSVIEGHLQILLMFKTRPEDFRDLSFPKLIMITDYLLLFRVYGLESLKDLFPNLTVIRGSRLFFNYALVIFEMVHLKELGLYNLMNITRGSVRIEKNNELCYLATIDWSRILDSVEDNHIVLNKDDNEEC Motif0345_ems_3hM_540_0001_0002_0001__35__L
SEVEELVEELLKLLKDPDLRGQVERLLEELRRGEVPPEEVLKFLRFFAEFLGDPEFRKKVEEVLK EVCPGMDIRNNLTRLHELENCSVIEGHLQILLMFKTRPEDFRDLSFPKLIMITDYLLLFRVYGLESLKDLFPNLTVIRGSRLFFNYALVIFEMVHLKELGLYNLMNITRGSVRIEKNNELCYLATIDWSRILDSVEDNHIVLNKDDNEEC pol_8bfbe5d1bbe295b5aa936524e44ff7b0_0001_1_000000023_0001__21__G
DEVFKAAMKVLHLAFKKGDEEAMKEVQKVSELLENSQASKEQAKKILESLARRLKS EVCPGMDIRNNLTRLHELENCSVIEGHLQILLMFKTRPEDFRDLSFPKLIMITDYLLLFRVYGLESLKDLFPNLTVIRGSRLFFNYALVIFEMVHLKELGLYNLMNITRGSVRIEKNNELCYLATIDWSRILDSVEDNHIVLNKDDNEEC Motif0025_p1-16H-GBL-16H-GABBL-16H_0017_0001_0001_0002_0001_0001_0001__36__S
DEDHTRRLAEELERLSRELGDEEHLELSRERKRLAEEAIKENDRFKLELVRRSIEALLREL EVCPGMDIRNNLTRLHELENCSVIEGHLQILLMFKTRPEDFRDLSFPKLIMITDYLLLFRVYGLESLKDLFPNLTVIRGSRLFFNYALVIFEMVHLKELGLYNLMNITRGSVRIEKNNELCYLATIDWSRILDSVEDNHIVLNKDDNEEC rif_3h_hb1_47_000000009_0001_0001__31__R
KEEVNNQAFKLVMEAMELANSSDPNNRTKAKELIKEAKKLAKEVNNPEVEMSVRGVEESIKKAG EVCPGMDIRNNLTRLHELENCSVIEGHLQILLMFKTRPEDFRDLSFPKLIMITDYLLLFRVYGLESLKDLFPNLTVIRGSRLFFNYALVIFEMVHLKELGLYNLMNITRGSVRIEKNNELCYLATIDWSRILDSVEDNHIVLNKDDNEEC Motif0290_ems_3hC_618_0001_0002_0001__55__G
SELLERILRLLKEGNPEEAEEVARELLERTGDPRVEALESLIEELLRTGDPFYELFVEMILRELR EVCPGMDIRNNLTRLHELENCSVIEGHLQILLMFKTRPEDFRDLSFPKLIMITDYLLLFRVYGLESLKDLFPNLTVIRGSRLFFNYALVIFEMVHLKELGLYNLMNITRGSVRIEKNNELCYLATIDWSRILDSVEDNHIVLNKDDNEEC Motif0223_bcov_4helix_00276_0001_0001__39__E
SEKEREVKELLEEISRRDPRISFYLFFVLIALEAGNPELAEELIEDLIRRCGDPLLRELLELIRK EVCPGMDIRNNLTRLHELENCSVIEGHLQILLMFKTRPEDFRDLSFPKLIMITDYLLLFRVYGLESLKDLFPNLTVIRGSRLFFNYALVIFEMVHLKELGLYNLMNITRGSVRIEKNNELCYLATIDWSRILDSVEDNHIVLNKDDNEEC Motif0012_bcov_4helix_00220_0001_0001__51__C
SEVEELVEALLKLLKDPDLREQVERLLEELRRGEVPPEEVLKFLRFFAEFLGDPEFRKKVEEVLK EVCPGMDIRNNLTRLHELENCSVIEGHLQILLMFKTRPEDFRDLSFPKLIMITDYLLLFRVYGLESLKDLFPNLTVIRGSRLFFNYALVIFEMVHLKELGLYNLMNITRGSVRIEKNNELCYLATIDWSRILDSVEDNHIVLNKDDNEEC pol_8bfbe5d1bbe295b5aa936524e44ff7b0_0001_1_000000023_0001__9__A
PEVKKEAFKAFMLLMDALFLAEDPNIRKTIEELIERLEKADENDDEEKLKEMIKKAKTIWKQVL EVCPGMDIRNNLTRLHELENCSVIEGHLQILLMFKTRPEDFRDLSFPKLIMITDYLLLFRVYGLESLKDLFPNLTVIRGSRLFFNYALVIFEMVHLKELGLYNLMNITRGSVRIEKNNELCYLATIDWSRILDSVEDNHIVLNKDDNEEC Motif0345_ems_3hM_540_0001_0002_0001__52__M
DPSEEAQKLVDKVKEDVKKKNDEDAEEMVSIAEELLKDAKNAQDPTMREFLVAMIKMIVKNLS EVCPGMDIRNNLTRLHELENCSVIEGHLQILLMFKTRPEDFRDLSFPKLIMITDYLLLFRVYGLESLKDLFPNLTVIRGSRLFFNYALVIFEMVHLKELGLYNLMNITRGSVRIEKNNELCYLATIDWSRILDSVEDNHIVLNKDDNEEC Motif0201_ems_3hM_2476_0001_0002_0001__30__S
SELLERILRLLKEGNPEEAEEVARELLERTGDPRVEALVSLIEELLRTGDPFYELFVEAILRELR EVCPGMDIRNNLTRLHELENCSVIEGHLQILLMFKTRPEDFRDLSFPKLIMITDYLLLFRVYGLESLKDLFPNLTVIRGSRLFFNYALVIFEMVHLKELGLYNLMNITRGSVRIEKNNELCYLATIDWSRILDSVEDNHIVLNKDDNEEC Motif0223_bcov_4helix_00276_0001_0001__59__A
DEDHTRRLAEELERLSRWLGDEEHLELSRELKRLAEEAIKENDRFKLELVRRSIEALLREL EVCPGMDIRNNLTRLHELENCSVIEGHLQILLMFKTRPEDFRDLSFPKLIMITDYLLLFRVYGLESLKDLFPNLTVIRGSRLFFNYALVIFEMVHLKELGLYNLMNITRGSVRIEKNNELCYLATIDWSRILDSVEDNHIVLNKDDNEEC rif_3h_hb1_47_000000009_0001_0001__18__W
DDEFREGVRRIFEFARRHNNEAAFRFLLEQSRWHARETDDEELRREIEHINRELRKLWKG EVCPGMDIRNNLTRLHELENCSVIEGHLQILLMFKTRPEDFRDLSFPKLIMITDYLLLFRVYGLESLKDLFPNLTVIRGSRLFFNYALVIFEMVHLKELGLYNLMNITRGSVRIEKNNELCYLATIDWSRILDSVEDNHIVLNKDDNEEC mot_H_HHH_eva_0065_000000013_0001_6_13_H_._3h_hb1_6197_0001_0001__7__G
PEVKKEAFKAFMLLMDALFLAEDPNIRKTIEELIERLEKADENDDEEKLKEIIKKAATIWKQVL EVCPGMDIRNNLTRLHELENCSVIEGHLQILLMFKTRPEDFRDLSFPKLIMITDYLLLFRVYGLESLKDLFPNLTVIRGSRLFFNYALVIFEMVHLKELGLYNLMNITRGSVRIEKNNELCYLATIDWSRILDSVEDNHIVLNKDDNEEC Motif0345_ems_3hM_540_0001_0002_0001__57__A
DPSEEAQKLVDKVKEDVKKKNDEDAEEMVKIAEELLKDAKNCQDPTMREFLVAMIKMIVKNLS EVCPGMDIRNNLTRLHELENCSVIEGHLQILLMFKTRPEDFRDLSFPKLIMITDYLLLFRVYGLESLKDLFPNLTVIRGSRLFFNYALVIFEMVHLKELGLYNLMNITRGSVRIEKNNELCYLATIDWSRILDSVEDNHIVLNKDDNEEC Motif0201_ems_3hM_2476_0001_0002_0001__42__C
DDEVEQLKENARKANDPELEKAVELLERVLREGDPDLYQEVHQLIFLILFGDPRARKRAKELLER EVCPGMDIRNNLTRLHELENCSVIEGHLQILLMFKTRPEDFRDLSFPKLIMITDYLLLFRVYGLESLKDLFPNLTVIRGSRLFFNYALVIFEMVHLKELGLYNLMNITRGSVRIEKNNELCYLATIDWSRILDSVEDNHIVLNKDDNEEC pol_2c0b0b1e22dc14a353d2d92e3c086b92_0001_1_000000024_0001_0001__10__N
DEDHTRRLAEELERLSRELGDEEHLELSRELKRLAEYAIKENDRFKLELVRRSIEALLREL EVCPGMDIRNNLTRLHELENCSVIEGHLQILLMFKTRPEDFRDLSFPKLIMITDYLLLFRVYGLESLKDLFPNLTVIRGSRLFFNYALVIFEMVHLKELGLYNLMNITRGSVRIEKNNELCYLATIDWSRILDSVEDNHIVLNKDDNEEC rif_3h_hb1_47_000000009_0001_0001__37__Y
PEVKKEAFKAFMLLMDALFLAEDPNIRKTINELIERLEKADENDDEEKLKEIIKKAKTIWKQVL EVCPGMDIRNNLTRLHELENCSVIEGHLQILLMFKTRPEDFRDLSFPKLIMITDYLLLFRVYGLESLKDLFPNLTVIRGSRLFFNYALVIFEMVHLKELGLYNLMNITRGSVRIEKNNELCYLATIDWSRILDSVEDNHIVLNKDDNEEC Motif0345_ems_3hM_540_0001_0002_0001__31__N
DDEVEQLKEHARKANDPELEKAVEELERVLREGDPDLYQEVHQLIFLILFGDPRARKRAKELLER EVCPGMDIRNNLTRLHELENCSVIEGHLQILLMFKTRPEDFRDLSFPKLIMITDYLLLFRVYGLESLKDLFPNLTVIRGSRLFFNYALVIFEMVHLKELGLYNLMNITRGSVRIEKNNELCYLATIDWSRILDSVEDNHIVLNKDDNEEC pol_2c0b0b1e22dc14a353d2d92e3c086b92_0001_1_000000024_0001_0001__25__E
DLHEIVREYVERTKDPIAREALELLEEIKKEDPETAKVLAEAVVDAIERNDPESLKFVLLLIKIV EVCPGMDIRNNLTRLHELENCSVIEGHLQILLMFKTRPEDFRDLSFPKLIMITDYLLLFRVYGLESLKDLFPNLTVIRGSRLFFNYALVIFEMVHLKELGLYNLMNITRGSVRIEKNNELCYLATIDWSRILDSVEDNHIVLNKDDNEEC Motif0083_bcov_4helix_00192_0001_0001__3__H
DLEEIVREYAERTKDPIAREALELLEEIKKEDPETAKVLAEAVVDAIERNDPESLKFVLLLIKIV EVCPGMDIRNNLTRLHELENCSVIEGHLQILLMFKTRPEDFRDLSFPKLIMITDYLLLFRVYGLESLKDLFPNLTVIRGSRLFFNYALVIFEMVHLKELGLYNLMNITRGSVRIEKNNELCYLATIDWSRILDSVEDNHIVLNKDDNEEC Motif0083_bcov_4helix_00192_0001_0001__10__A
DEIFKAAMKVLHLAFKKGDEEAMKEVQKVSELLENGQASKEQAKKILESLARRLKS EVCPGMDIRNNLTRLHELENCSVIEGHLQILLMFKTRPEDFRDLSFPKLIMITDYLLLFRVYGLESLKDLFPNLTVIRGSRLFFNYALVIFEMVHLKELGLYNLMNITRGSVRIEKNNELCYLATIDWSRILDSVEDNHIVLNKDDNEEC Motif0025_p1-16H-GBL-16H-GABBL-16H_0017_0001_0001_0002_0001_0001_0001__3__I
DLEEIVREYVEYTKDPIAREALELLEEIKKEDPETAKVLAEAVVDAIERNDPESLKFVLLLIKIV EVCPGMDIRNNLTRLHELENCSVIEGHLQILLMFKTRPEDFRDLSFPKLIMITDYLLLFRVYGLESLKDLFPNLTVIRGSRLFFNYALVIFEMVHLKELGLYNLMNITRGSVRIEKNNELCYLATIDWSRILDSVEDNHIVLNKDDNEEC Motif0083_bcov_4helix_00192_0001_0001__12__Y
DPSEEPQKLVDKVKEDVKKKNDEDAEEMVKIAEELLKDAKNAQDPTMREFLVAMIKMIVKNLS EVCPGMDIRNNLTRLHELENCSVIEGHLQILLMFKTRPEDFRDLSFPKLIMITDYLLLFRVYGLESLKDLFPNLTVIRGSRLFFNYALVIFEMVHLKELGLYNLMNITRGSVRIEKNNELCYLATIDWSRILDSVEDNHIVLNKDDNEEC Motif0201_ems_3hM_2476_0001_0002_0001__6__P
KEEVNNQAFKLVMEAMELANSSDPNNRTKAKELFKEAKKLAKEVNNPEVEMSVRRVEESIKKAG EVCPGMDIRNNLTRLHELENCSVIEGHLQILLMFKTRPEDFRDLSFPKLIMITDYLLLFRVYGLESLKDLFPNLTVIRGSRLFFNYALVIFEMVHLKELGLYNLMNITRGSVRIEKNNELCYLATIDWSRILDSVEDNHIVLNKDDNEEC Motif0290_ems_3hC_618_0001_0002_0001__34__F
DEDHTRRLAEELERLSRELGDEEHLELSRELKRLAEEAIKENDRFKLELVRQSIEALLREL EVCPGMDIRNNLTRLHELENCSVIEGHLQILLMFKTRPEDFRDLSFPKLIMITDYLLLFRVYGLESLKDLFPNLTVIRGSRLFFNYALVIFEMVHLKELGLYNLMNITRGSVRIEKNNELCYLATIDWSRILDSVEDNHIVLNKDDNEEC rif_3h_hb1_47_000000009_0001_0001__52__Q
DDSQVKDVESKAREHKKKHPQVSFLAFFVIEVARFAKEFNDPLMLKVAEELLKEVEKRAK EVCPGMDIRNNLTRLHELENCSVIEGHLQILLMFKTRPEDFRDLSFPKLIMITDYLLLFRVYGLESLKDLFPNLTVIRGSRLFFNYALVIFEMVHLKELGLYNLMNITRGSVRIEKNNELCYLATIDWSRILDSVEDNHIVLNKDDNEEC Motif0223_ems_3hC_474_0001_0001_0001__44__M
DDEVEQLKEHARKANDPELEKAVELLERVLREGDPDLYQEVHQLIGLILFGDPRARKRAKELLER EVCPGMDIRNNLTRLHELENCSVIEGHLQILLMFKTRPEDFRDLSFPKLIMITDYLLLFRVYGLESLKDLFPNLTVIRGSRLFFNYALVIFEMVHLKELGLYNLMNITRGSVRIEKNNELCYLATIDWSRILDSVEDNHIVLNKDDNEEC pol_2c0b0b1e22dc14a353d2d92e3c086b92_0001_1_000000024_0001_0001__46__G
DPFTAMELVARVFELAMEKNDEELQKEAETLMEIVLEAAKNNDEEKVKEVIKRAKEWLSKS EVCPGMDIRNNLTRLHELENCSVIEGHLQILLMFKTRPEDFRDLSFPKLIMITDYLLLFRVYGLESLKDLFPNLTVIRGSRLFFNYALVIFEMVHLKELGLYNLMNITRGSVRIEKNNELCYLATIDWSRILDSVEDNHIVLNKDDNEEC Motif0029_ems_3hC_897_0001_0001_0002_0001__57__W
SLHEELRRLEELLRRGDPEAEKMLRELLKEALERNDEELALRIRIVLSSVLGDPHLVEKILEEVK EVCPGMDIRNNLTRLHELENCSVIEGHLQILLMFKTRPEDFRDLSFPKLIMITDYLLLFRVYGLESLKDLFPNLTVIRGSRLFFNYALVIFEMVHLKELGLYNLMNITRGSVRIEKNNELCYLATIDWSRILDSVEDNHIVLNKDDNEEC mot_H_9abadfa308aada7ec3b7866b3b500928_0001_000000003_0001_59_65_H_._886c6eb027ae3cf96a25d0dbff2e2d77_0001_0001_0001_0001__23__M
DPSEEAQKLVDKVKEDVKQKNDEDAEEMVKIAEELLKDAKNAQDPTMREFLVAMIKMIVKNLS EVCPGMDIRNNLTRLHELENCSVIEGHLQILLMFKTRPEDFRDLSFPKLIMITDYLLLFRVYGLESLKDLFPNLTVIRGSRLFFNYALVIFEMVHLKELGLYNLMNITRGSVRIEKNNELCYLATIDWSRILDSVEDNHIVLNKDDNEEC Motif0201_ems_3hM_2476_0001_0002_0001__19__Q
TEEEFRVMMLLMTLSPELNELVEELSEAMDRNDYELEKRVLKRLLELARELGDEEVVRILEKLLK EVCPGMDIRNNLTRLHELENCSVIEGHLQILLMFKTRPEDFRDLSFPKLIMITDYLLLFRVYGLESLKDLFPNLTVIRGSRLFFNYALVIFEMVHLKELGLYNLMNITRGSVRIEKNNELCYLATIDWSRILDSVEDNHIVLNKDDNEEC Motif0223_bcov_4helix_06585_0001_0001_0001__34__Y
DDSQVKDVESLAREHKKKHPQVSFLAFFVIEVARFAKEFNDPLALKVAEELLKEVEKRAK EVCPGMDIRNNLTRLHELENCSVIEGHLQILLMFKTRPEDFRDLSFPKLIMITDYLLLFRVYGLESLKDLFPNLTVIRGSRLFFNYALVIFEMVHLKELGLYNLMNITRGSVRIEKNNELCYLATIDWSRILDSVEDNHIVLNKDDNEEC Motif0223_ems_3hC_474_0001_0001_0001__11__L
TEEEFRVMMLLMTLSPELNELVEELSEAMDRNTPELEKRVLKRLLELARELGDEEVVRILEKLLK EVCPGMDIRNNLTRLHELENCSVIEGHLQILLMFKTRPEDFRDLSFPKLIMITDYLLLFRVYGLESLKDLFPNLTVIRGSRLFFNYALVIFEMVHLKELGLYNLMNITRGSVRIEKNNELCYLATIDWSRILDSVEDNHIVLNKDDNEEC Motif0223_bcov_4helix_06585_0001_0001_0001__33__T
DPFTAMELVARVFELAMEKNDEELQKEAETLMEIVLEAAKNWDEEKVKEVIKRAKELLSKS EVCPGMDIRNNLTRLHELENCSVIEGHLQILLMFKTRPEDFRDLSFPKLIMITDYLLLFRVYGLESLKDLFPNLTVIRGSRLFFNYALVIFEMVHLKELGLYNLMNITRGSVRIEKNNELCYLATIDWSRILDSVEDNHIVLNKDDNEEC Motif0029_ems_3hC_897_0001_0001_0002_0001__42__W
DPSEEAQKLVDKVKEDVKKKNDECAEEMVKIAEELLKDAKNAQDPTMREFLVAMIKMIVKNLS EVCPGMDIRNNLTRLHELENCSVIEGHLQILLMFKTRPEDFRDLSFPKLIMITDYLLLFRVYGLESLKDLFPNLTVIRGSRLFFNYALVIFEMVHLKELGLYNLMNITRGSVRIEKNNELCYLATIDWSRILDSVEDNHIVLNKDDNEEC Motif0201_ems_3hM_2476_0001_0002_0001__24__C
DDEVEQLKEHARKANDPELEKAVELLERVLREGDPDLYQEVHQLIFLILFGDPRARKRAKELLEK EVCPGMDIRNNLTRLHELENCSVIEGHLQILLMFKTRPEDFRDLSFPKLIMITDYLLLFRVYGLESLKDLFPNLTVIRGSRLFFNYALVIFEMVHLKELGLYNLMNITRGSVRIEKNNELCYLATIDWSRILDSVEDNHIVLNKDDNEEC pol_2c0b0b1e22dc14a353d2d92e3c086b92_0001_1_000000024_0001_0001__65__K
DLEEIVREYVERTKDPIAREALELLEEIKKEDPETAKVLAEAVVDAIERNDTESLKFVLLLIKIV EVCPGMDIRNNLTRLHELENCSVIEGHLQILLMFKTRPEDFRDLSFPKLIMITDYLLLFRVYGLESLKDLFPNLTVIRGSRLFFNYALVIFEMVHLKELGLYNLMNITRGSVRIEKNNELCYLATIDWSRILDSVEDNHIVLNKDDNEEC Motif0083_bcov_4helix_00192_0001_0001__52__T
SEVEELVEELLKLLKDPDLREQVERLLEELRRGEVPPEEVLKFLRFFAEDLGDPEFRKKVEEVLK EVCPGMDIRNNLTRLHELENCSVIEGHLQILLMFKTRPEDFRDLSFPKLIMITDYLLLFRVYGLESLKDLFPNLTVIRGSRLFFNYALVIFEMVHLKELGLYNLMNITRGSVRIEKNNELCYLATIDWSRILDSVEDNHIVLNKDDNEEC pol_8bfbe5d1bbe295b5aa936524e44ff7b0_0001_1_000000023_0001__50__D
DDEVEQLKEHARKYNDPELEKAVELLERVLREGDPDLYQEVHQLIFLILFGDPRARKRAKELLER EVCPGMDIRNNLTRLHELENCSVIEGHLQILLMFKTRPEDFRDLSFPKLIMITDYLLLFRVYGLESLKDLFPNLTVIRGSRLFFNYALVIFEMVHLKELGLYNLMNITRGSVRIEKNNELCYLATIDWSRILDSVEDNHIVLNKDDNEEC pol_2c0b0b1e22dc14a353d2d92e3c086b92_0001_1_000000024_0001_0001__14__Y
TLEEIVREYVERTKDPIAREALELLEEIKKEDPETAKVLAEAVVDAIERNDPESLKFVLLLIKIV EVCPGMDIRNNLTRLHELENCSVIEGHLQILLMFKTRPEDFRDLSFPKLIMITDYLLLFRVYGLESLKDLFPNLTVIRGSRLFFNYALVIFEMVHLKELGLYNLMNITRGSVRIEKNNELCYLATIDWSRILDSVEDNHIVLNKDDNEEC Motif0083_bcov_4helix_00192_0001_0001__1__T
NEKEKMDAQFLLWFAKVMADNGSDDDKRKKAQSLVEKARKLDIPEEAKKVYKIVATILERDQK EVCPGMDIRNNLTRLHELENCSVIEGHLQILLMFKTRPEDFRDLSFPKLIMITDYLLLFRVYGLESLKDLFPNLTVIRGSRLFFNYALVIFEMVHLKELGLYNLMNITRGSVRIEKNNELCYLATIDWSRILDSVEDNHIVLNKDDNEEC Motif0290_ems_3hC_617_0002_0001_0003_0001__22__G
SLHEELRRLEELLRRGDPEAEKRLRELLKEALERNDEELALRIRIVLGSVLGDPHLVEKILEEVK EVCPGMDIRNNLTRLHELENCSVIEGHLQILLMFKTRPEDFRDLSFPKLIMITDYLLLFRVYGLESLKDLFPNLTVIRGSRLFFNYALVIFEMVHLKELGLYNLMNITRGSVRIEKNNELCYLATIDWSRILDSVEDNHIVLNKDDNEEC mot_H_9abadfa308aada7ec3b7866b3b500928_0001_000000003_0001_59_65_H_._886c6eb027ae3cf96a25d0dbff2e2d77_0001_0001_0001_0001__48__G
SELFELVMEAMEIANRLGDEDLMRLLVELVEKALESPEVRELLESLARLIIEDPEKARELVKKLK EVCPGMDIRNNLTRLHELENCSVIEGHLQILLMFKTRPEDFRDLSFPKLIMITDYLLLFRVYGLESLKDLFPNLTVIRGSRLFFNYALVIFEMVHLKELGLYNLMNITRGSVRIEKNNELCYLATIDWSRILDSVEDNHIVLNKDDNEEC Motif0375_bcov_4helix_02612_0001_0001__45__S
FEVKKEAFKAFMLLMDALFLAEDPNIRKTIEELIERLEKADENDDEEKLKEIIKKAKTIWKQVL EVCPGMDIRNNLTRLHELENCSVIEGHLQILLMFKTRPEDFRDLSFPKLIMITDYLLLFRVYGLESLKDLFPNLTVIRGSRLFFNYALVIFEMVHLKELGLYNLMNITRGSVRIEKNNELCYLATIDWSRILDSVEDNHIVLNKDDNEEC Motif0345_ems_3hM_540_0001_0002_0001__1__F
SEKEREVKELLEEISRRDPRISFYLFFVLIALEAGNPELAEELIEDLMRRFGDPLLRELLELIRK EVCPGMDIRNNLTRLHELENCSVIEGHLQILLMFKTRPEDFRDLSFPKLIMITDYLLLFRVYGLESLKDLFPNLTVIRGSRLFFNYALVIFEMVHLKELGLYNLMNITRGSVRIEKNNELCYLATIDWSRILDSVEDNHIVLNKDDNEEC Motif0012_bcov_4helix_00220_0001_0001__48__M
KEEVNNQAFKLVMEAMELANSSDPNNRTKAKELIKEAKKLAKEVNNPEDEMSVRRVEESIKKAG EVCPGMDIRNNLTRLHELENCSVIEGHLQILLMFKTRPEDFRDLSFPKLIMITDYLLLFRVYGLESLKDLFPNLTVIRGSRLFFNYALVIFEMVHLKELGLYNLMNITRGSVRIEKNNELCYLATIDWSRILDSVEDNHIVLNKDDNEEC Motif0290_ems_3hC_618_0001_0002_0001__49__D
DPSEEAQKLVDKVKEDVKKKNDEDAEEMVKIAEELLKDAKNAQDPTMREFLVAMIKMIVKNVS EVCPGMDIRNNLTRLHELENCSVIEGHLQILLMFKTRPEDFRDLSFPKLIMITDYLLLFRVYGLESLKDLFPNLTVIRGSRLFFNYALVIFEMVHLKELGLYNLMNITRGSVRIEKNNELCYLATIDWSRILDSVEDNHIVLNKDDNEEC Motif0201_ems_3hM_2476_0001_0002_0001__62__V
PEVKKEAFKAFMLLMDALFLAEDPNIRKTIEELIERLEKADENDDEEPLKEIIKKAKTIWKQVL EVCPGMDIRNNLTRLHELENCSVIEGHLQILLMFKTRPEDFRDLSFPKLIMITDYLLLFRVYGLESLKDLFPNLTVIRGSRLFFNYALVIFEMVHLKELGLYNLMNITRGSVRIEKNNELCYLATIDWSRILDSVEDNHIVLNKDDNEEC Motif0345_ems_3hM_540_0001_0002_0001__48__P
DPSEEAQKLVDKVKEDVKKKNDEDAEEMVKIAEELLKDAKNAQDPTMREFLVANIKMIVKNLS EVCPGMDIRNNLTRLHELENCSVIEGHLQILLMFKTRPEDFRDLSFPKLIMITDYLLLFRVYGLESLKDLFPNLTVIRGSRLFFNYALVIFEMVHLKELGLYNLMNITRGSVRIEKNNELCYLATIDWSRILDSVEDNHIVLNKDDNEEC Motif0201_ems_3hM_2476_0001_0002_0001__54__N
DDEFREDVRRIFEFARRHNNEAAFRFLLEQSRWHARETDDEELRREIEHINRELRKLWIG EVCPGMDIRNNLTRLHELENCSVIEGHLQILLMFKTRPEDFRDLSFPKLIMITDYLLLFRVYGLESLKDLFPNLTVIRGSRLFFNYALVIFEMVHLKELGLYNLMNITRGSVRIEKNNELCYLATIDWSRILDSVEDNHIVLNKDDNEEC mot_H_HHH_eva_0065_000000013_0001_6_13_H_._3h_hb1_6197_0001_0001__59__I
DDEFREDVRRIFEFARRHNNEAAFRFLLEQSRWHARETDDEELRREIEHINRELKKLWKG EVCPGMDIRNNLTRLHELENCSVIEGHLQILLMFKTRPEDFRDLSFPKLIMITDYLLLFRVYGLESLKDLFPNLTVIRGSRLFFNYALVIFEMVHLKELGLYNLMNITRGSVRIEKNNELCYLATIDWSRILDSVEDNHIVLNKDDNEEC mot_H_HHH_eva_0065_000000013_0001_6_13_H_._3h_hb1_6197_0001_0001__55__K
DDSQVKDVESKAREHKKKHPQVSFLAFFVIEVACFAKEFNDPLALKVAEELLKEVEKRAK EVCPGMDIRNNLTRLHELENCSVIEGHLQILLMFKTRPEDFRDLSFPKLIMITDYLLLFRVYGLESLKDLFPNLTVIRGSRLFFNYALVIFEMVHLKELGLYNLMNITRGSVRIEKNNELCYLATIDWSRILDSVEDNHIVLNKDDNEEC Motif0223_ems_3hC_474_0001_0001_0001__34__C
DEEVDRAKELAEELIDPELAELIEELKELSKRGDPRAVEVVLRAMELANRLGDPEIQEVLIKLAE EVCPGMDIRNNLTRLHELENCSVIEGHLQILLMFKTRPEDFRDLSFPKLIMITDYLLLFRVYGLESLKDLFPNLTVIRGSRLFFNYALVIFEMVHLKELGLYNLMNITRGSVRIEKNNELCYLATIDWSRILDSVEDNHIVLNKDDNEEC Motif0092_bcov_4helix_12689_0001_0002_0001__15__I
DDSQVKDVESKAREHKKKHPDVSFLAFFVIEVARFAKEFNDPLALKVAEELLKEVEKRAK EVCPGMDIRNNLTRLHELENCSVIEGHLQILLMFKTRPEDFRDLSFPKLIMITDYLLLFRVYGLESLKDLFPNLTVIRGSRLFFNYALVIFEMVHLKELGLYNLMNITRGSVRIEKNNELCYLATIDWSRILDSVEDNHIVLNKDDNEEC Motif0223_ems_3hC_474_0001_0001_0001__21__D
TEEEFRVMMLLMTLSPELNELVEELSEAMDMNDPELEKRVLKRLLELARELGDEEVVRILEKLLK EVCPGMDIRNNLTRLHELENCSVIEGHLQILLMFKTRPEDFRDLSFPKLIMITDYLLLFRVYGLESLKDLFPNLTVIRGSRLFFNYALVIFEMVHLKELGLYNLMNITRGSVRIEKNNELCYLATIDWSRILDSVEDNHIVLNKDDNEEC Motif0223_bcov_4helix_06585_0001_0001_0001__31__M
DEEVDRAKELAEELGDPELAELIEELKELSKRGDPRAVEVVLRAMELAWRLGDPEIQEVLIKLAE EVCPGMDIRNNLTRLHELENCSVIEGHLQILLMFKTRPEDFRDLSFPKLIMITDYLLLFRVYGLESLKDLFPNLTVIRGSRLFFNYALVIFEMVHLKELGLYNLMNITRGSVRIEKNNELCYLATIDWSRILDSVEDNHIVLNKDDNEEC Motif0092_bcov_4helix_12689_0001_0002_0001__49__W
SLHEELRRLEELLRRGDPEAEKRLRELLKEALERNDEELAGRIRIVLSSVLGDPHLVEKILEEVK EVCPGMDIRNNLTRLHELENCSVIEGHLQILLMFKTRPEDFRDLSFPKLIMITDYLLLFRVYGLESLKDLFPNLTVIRGSRLFFNYALVIFEMVHLKELGLYNLMNITRGSVRIEKNNELCYLATIDWSRILDSVEDNHIVLNKDDNEEC mot_H_9abadfa308aada7ec3b7866b3b500928_0001_000000003_0001_59_65_H_._886c6eb027ae3cf96a25d0dbff2e2d77_0001_0001_0001_0001__41__G
SEKEREVKEHLEEISRRDPRISFYLFFVLIALEAGNPELAEELIEDLIRRFGDPLLRELLELIRK EVCPGMDIRNNLTRLHELENCSVIEGHLQILLMFKTRPEDFRDLSFPKLIMITDYLLLFRVYGLESLKDLFPNLTVIRGSRLFFNYALVIFEMVHLKELGLYNLMNITRGSVRIEKNNELCYLATIDWSRILDSVEDNHIVLNKDDNEEC Motif0012_bcov_4helix_00220_0001_0001__10__H
KEEVNNQAFKLVMEAMELANSSDPNNRTKAKELIKEAKKLAKRVNNPEVEMSVRRVEESIKKAG EVCPGMDIRNNLTRLHELENCSVIEGHLQILLMFKTRPEDFRDLSFPKLIMITDYLLLFRVYGLESLKDLFPNLTVIRGSRLFFNYALVIFEMVHLKELGLYNLMNITRGSVRIEKNNELCYLATIDWSRILDSVEDNHIVLNKDDNEEC Motif0290_ems_3hC_618_0001_0002_0001__43__R
SELLERILFLLKEGNPEEAEEVARELLERTGDPRVEALVSLIEELLRTGDPFYELFVEMILRELR EVCPGMDIRNNLTRLHELENCSVIEGHLQILLMFKTRPEDFRDLSFPKLIMITDYLLLFRVYGLESLKDLFPNLTVIRGSRLFFNYALVIFEMVHLKELGLYNLMNITRGSVRIEKNNELCYLATIDWSRILDSVEDNHIVLNKDDNEEC Motif0223_bcov_4helix_00276_0001_0001__9__F
DDSQEKDVESKAREHKKKHPQVSFLAFFVIEVARFAKEFNDPLALKVAEELLKEVEKRAK EVCPGMDIRNNLTRLHELENCSVIEGHLQILLMFKTRPEDFRDLSFPKLIMITDYLLLFRVYGLESLKDLFPNLTVIRGSRLFFNYALVIFEMVHLKELGLYNLMNITRGSVRIEKNNELCYLATIDWSRILDSVEDNHIVLNKDDNEEC Motif0223_ems_3hC_474_0001_0001_0001__5__E
DPFTAMELVARVFELAMEKNDEELQKEAITLMEIVLEAAKNNDEEKVKEVIKRAKELLSKS EVCPGMDIRNNLTRLHELENCSVIEGHLQILLMFKTRPEDFRDLSFPKLIMITDYLLLFRVYGLESLKDLFPNLTVIRGSRLFFNYALVIFEMVHLKELGLYNLMNITRGSVRIEKNNELCYLATIDWSRILDSVEDNHIVLNKDDNEEC Motif0029_ems_3hC_897_0001_0001_0002_0001__29__I
SELFELVMEAMEIANRLGDEDLMRLLVELVEKALESPEVRELTEKLARLIIEDPEKARELVKKLK EVCPGMDIRNNLTRLHELENCSVIEGHLQILLMFKTRPEDFRDLSFPKLIMITDYLLLFRVYGLESLKDLFPNLTVIRGSRLFFNYALVIFEMVHLKELGLYNLMNITRGSVRIEKNNELCYLATIDWSRILDSVEDNHIVLNKDDNEEC Motif0375_bcov_4helix_02612_0001_0001__43__T
DEDHTRRLAEELERLSRELGDEEHLELSRELKRLAEEAIGENDRFKLELVRRSIEALLREL EVCPGMDIRNNLTRLHELENCSVIEGHLQILLMFKTRPEDFRDLSFPKLIMITDYLLLFRVYGLESLKDLFPNLTVIRGSRLFFNYALVIFEMVHLKELGLYNLMNITRGSVRIEKNNELCYLATIDWSRILDSVEDNHIVLNKDDNEEC rif_3h_hb1_47_000000009_0001_0001__40__G
DPFTAMELVARVFELAMEKNDEELQKEAETLMEIVLEAAKNNDEEKVKEVIKIAKELLSKS EVCPGMDIRNNLTRLHELENCSVIEGHLQILLMFKTRPEDFRDLSFPKLIMITDYLLLFRVYGLESLKDLFPNLTVIRGSRLFFNYALVIFEMVHLKELGLYNLMNITRGSVRIEKNNELCYLATIDWSRILDSVEDNHIVLNKDDNEEC Motif0029_ems_3hC_897_0001_0001_0002_0001__53__I
DPSEEAQKLVDKVKEDVKKKNDEDAEEMVKIAEELLKDAKNAQDPTMREFLVAMIKMIVKNIS EVCPGMDIRNNLTRLHELENCSVIEGHLQILLMFKTRPEDFRDLSFPKLIMITDYLLLFRVYGLESLKDLFPNLTVIRGSRLFFNYALVIFEMVHLKELGLYNLMNITRGSVRIEKNNELCYLATIDWSRILDSVEDNHIVLNKDDNEEC Motif0201_ems_3hM_2476_0001_0002_0001__62__I
SELFELVMEAMEIANRLGDEDLMRLLWELVEKALESPEVRELLEKLARLIIEDPEKARELVKKLK EVCPGMDIRNNLTRLHELENCSVIEGHLQILLMFKTRPEDFRDLSFPKLIMITDYLLLFRVYGLESLKDLFPNLTVIRGSRLFFNYALVIFEMVHLKELGLYNLMNITRGSVRIEKNNELCYLATIDWSRILDSVEDNHIVLNKDDNEEC Motif0375_bcov_4helix_02612_0001_0001__27__W
KEEVNNQAFKLVMEAMELANSSDPNNRTKAKELIVEAKKLAKEVNNPEVEMSVRRVEESIKKAG EVCPGMDIRNNLTRLHELENCSVIEGHLQILLMFKTRPEDFRDLSFPKLIMITDYLLLFRVYGLESLKDLFPNLTVIRGSRLFFNYALVIFEMVHLKELGLYNLMNITRGSVRIEKNNELCYLATIDWSRILDSVEDNHIVLNKDDNEEC Motif0290_ems_3hC_618_0001_0002_0001__35__V
DEVFKAAMKVLHLAFKKGDEEAMKEVQKVSELLENGQASKEQEKKILESLARRLKS EVCPGMDIRNNLTRLHELENCSVIEGHLQILLMFKTRPEDFRDLSFPKLIMITDYLLLFRVYGLESLKDLFPNLTVIRGSRLFFNYALVIFEMVHLKELGLYNLMNITRGSVRIEKNNELCYLATIDWSRILDSVEDNHIVLNKDDNEEC Motif0025_p1-16H-GBL-16H-GABBL-16H_0017_0001_0001_0002_0001_0001_0001__43__E
DDSQVKDVESKAREHKKKHPQVSFLAFFVIEVARFAKEFNDPLALKVAEELIKEVEKRAK EVCPGMDIRNNLTRLHELENCSVIEGHLQILLMFKTRPEDFRDLSFPKLIMITDYLLLFRVYGLESLKDLFPNLTVIRGSRLFFNYALVIFEMVHLKELGLYNLMNITRGSVRIEKNNELCYLATIDWSRILDSVEDNHIVLNKDDNEEC Motif0223_ems_3hC_474_0001_0001_0001__52__I
DEEVDRAKELAEESGDPELAELIEELKELSKRGDPRAVEVVLRAMELANRLGDPEIQEVLIKLAE EVCPGMDIRNNLTRLHELENCSVIEGHLQILLMFKTRPEDFRDLSFPKLIMITDYLLLFRVYGLESLKDLFPNLTVIRGSRLFFNYALVIFEMVHLKELGLYNLMNITRGSVRIEKNNELCYLATIDWSRILDSVEDNHIVLNKDDNEEC Motif0092_bcov_4helix_12689_0001_0002_0001__14__S
DDSQVKDVESKAREHKKKHPQVSFLAFFVIEVARFAKRFNDPLALKVAEELLKEVEKRAK EVCPGMDIRNNLTRLHELENCSVIEGHLQILLMFKTRPEDFRDLSFPKLIMITDYLLLFRVYGLESLKDLFPNLTVIRGSRLFFNYALVIFEMVHLKELGLYNLMNITRGSVRIEKNNELCYLATIDWSRILDSVEDNHIVLNKDDNEEC Motif0223_ems_3hC_474_0001_0001_0001__38__R
PVVKKEAFKAFMLLMDALFLAEDPNIRKTIEELIERLEKADENDDEEKLKEIIKKAKTIWKQVL EVCPGMDIRNNLTRLHELENCSVIEGHLQILLMFKTRPEDFRDLSFPKLIMITDYLLLFRVYGLESLKDLFPNLTVIRGSRLFFNYALVIFEMVHLKELGLYNLMNITRGSVRIEKNNELCYLATIDWSRILDSVEDNHIVLNKDDNEEC Motif0345_ems_3hM_540_0001_0002_0001__2__V
DEDHTRRLAEELERLSRELFDEEHLELSRELKRLAEEAIKENDRFKLELVRRSIEALLREL EVCPGMDIRNNLTRLHELENCSVIEGHLQILLMFKTRPEDFRDLSFPKLIMITDYLLLFRVYGLESLKDLFPNLTVIRGSRLFFNYALVIFEMVHLKELGLYNLMNITRGSVRIEKNNELCYLATIDWSRILDSVEDNHIVLNKDDNEEC rif_3h_hb1_47_000000009_0001_0001__20__F
DDSQVKDVMSKAREHKKKHPQVSFLAFFVIEVARFAKEFNDPLALKVAEELLKEVEKRAK EVCPGMDIRNNLTRLHELENCSVIEGHLQILLMFKTRPEDFRDLSFPKLIMITDYLLLFRVYGLESLKDLFPNLTVIRGSRLFFNYALVIFEMVHLKELGLYNLMNITRGSVRIEKNNELCYLATIDWSRILDSVEDNHIVLNKDDNEEC Motif0223_ems_3hC_474_0001_0001_0001__9__M
SLHEELRRLEELLRRGDPEAEKRLRKLLKEALERNDEELALRIRIVLSSVLGDPHLVEKILEEVK EVCPGMDIRNNLTRLHELENCSVIEGHLQILLMFKTRPEDFRDLSFPKLIMITDYLLLFRVYGLESLKDLFPNLTVIRGSRLFFNYALVIFEMVHLKELGLYNLMNITRGSVRIEKNNELCYLATIDWSRILDSVEDNHIVLNKDDNEEC mot_H_9abadfa308aada7ec3b7866b3b500928_0001_000000003_0001_59_65_H_._886c6eb027ae3cf96a25d0dbff2e2d77_0001_0001_0001_0001__26__K
DDHAQAQLVKKLLKLWQDQGDDFYALLAVEAAANERVKKYLKKYYPEVLTLLEQVKRTLEKKRS EVCPGMDIRNNLTRLHELENCSVIEGHLQILLMFKTRPEDFRDLSFPKLIMITDYLLLFRVYGLESLKDLFPNLTVIRGSRLFFNYALVIFEMVHLKELGLYNLMNITRGSVRIEKNNELCYLATIDWSRILDSVEDNHIVLNKDDNEEC rif_ems_coilM_45_0002_000000024_0001_0001__49__L
DPFGAMELVARVFELAMEKNDEELQKEAETLMEIVLEAAKNNDEEKVKEVIKRAKELLSKS EVCPGMDIRNNLTRLHELENCSVIEGHLQILLMFKTRPEDFRDLSFPKLIMITDYLLLFRVYGLESLKDLFPNLTVIRGSRLFFNYALVIFEMVHLKELGLYNLMNITRGSVRIEKNNELCYLATIDWSRILDSVEDNHIVLNKDDNEEC Motif0029_ems_3hC_897_0001_0001_0002_0001__4__G
SLHEELRRLEELLRRGDPEAEKRLRELLKEALERNDEELALRICIVLSSVLGDPHLVEKILEEVK EVCPGMDIRNNLTRLHELENCSVIEGHLQILLMFKTRPEDFRDLSFPKLIMITDYLLLFRVYGLESLKDLFPNLTVIRGSRLFFNYALVIFEMVHLKELGLYNLMNITRGSVRIEKNNELCYLATIDWSRILDSVEDNHIVLNKDDNEEC mot_H_9abadfa308aada7ec3b7866b3b500928_0001_000000003_0001_59_65_H_._886c6eb027ae3cf96a25d0dbff2e2d77_0001_0001_0001_0001__44__C
DPFTAWELVARVFELAMEKNDEELQKEAETLMEIVLEAAKNNDEEKVKEVIKRAKELLSKS EVCPGMDIRNNLTRLHELENCSVIEGHLQILLMFKTRPEDFRDLSFPKLIMITDYLLLFRVYGLESLKDLFPNLTVIRGSRLFFNYALVIFEMVHLKELGLYNLMNITRGSVRIEKNNELCYLATIDWSRILDSVEDNHIVLNKDDNEEC Motif0029_ems_3hC_897_0001_0001_0002_0001__6__W
DEDHTRRLAEELERLSRELGDEEHLELSRELKNLAEEAIKENDRFKLELVRRSIEALLREL EVCPGMDIRNNLTRLHELENCSVIEGHLQILLMFKTRPEDFRDLSFPKLIMITDYLLLFRVYGLESLKDLFPNLTVIRGSRLFFNYALVIFEMVHLKELGLYNLMNITRGSVRIEKNNELCYLATIDWSRILDSVEDNHIVLNKDDNEEC rif_3h_hb1_47_000000009_0001_0001__33__N
SELLERILRLLKEGNPEEAEEVARELLERTGDPRVEALVSLIEELLRTTDPFYELFVEMILRELR EVCPGMDIRNNLTRLHELENCSVIEGHLQILLMFKTRPEDFRDLSFPKLIMITDYLLLFRVYGLESLKDLFPNLTVIRGSRLFFNYALVIFEMVHLKELGLYNLMNITRGSVRIEKNNELCYLATIDWSRILDSVEDNHIVLNKDDNEEC Motif0223_bcov_4helix_00276_0001_0001__49__T
NEKEKMDAQFLLWFAKVMADEISDDDKRKKAQSLVEKARKLDIPEEAKKVYKIVATILERDQK EVCPGMDIRNNLTRLHELENCSVIEGHLQILLMFKTRPEDFRDLSFPKLIMITDYLLLFRVYGLESLKDLFPNLTVIRGSRLFFNYALVIFEMVHLKELGLYNLMNITRGSVRIEKNNELCYLATIDWSRILDSVEDNHIVLNKDDNEEC Motif0290_ems_3hC_617_0002_0001_0003_0001__21__E
DPSEEAQKLVDKVKEDVKKKNDEDAEEMVKIAEELLKDAKNFQDPTMREFLVAMIKMIVKNLS EVCPGMDIRNNLTRLHELENCSVIEGHLQILLMFKTRPEDFRDLSFPKLIMITDYLLLFRVYGLESLKDLFPNLTVIRGSRLFFNYALVIFEMVHLKELGLYNLMNITRGSVRIEKNNELCYLATIDWSRILDSVEDNHIVLNKDDNEEC Motif0201_ems_3hM_2476_0001_0002_0001__42__F
DEEVDRSKELAEELGDPELAELIEELKELSKRGDPRAVEVVLRAMELANRLGDPEIQEVLIKLAE EVCPGMDIRNNLTRLHELENCSVIEGHLQILLMFKTRPEDFRDLSFPKLIMITDYLLLFRVYGLESLKDLFPNLTVIRGSRLFFNYALVIFEMVHLKELGLYNLMNITRGSVRIEKNNELCYLATIDWSRILDSVEDNHIVLNKDDNEEC Motif0092_bcov_4helix_12689_0001_0002_0001__7__S
SLHEELRRLEELLRRGDPEAEKRLRELLKEALERNDEELALRIRIVLSSVLGDPHLVEKIMEEVK EVCPGMDIRNNLTRLHELENCSVIEGHLQILLMFKTRPEDFRDLSFPKLIMITDYLLLFRVYGLESLKDLFPNLTVIRGSRLFFNYALVIFEMVHLKELGLYNLMNITRGSVRIEKNNELCYLATIDWSRILDSVEDNHIVLNKDDNEEC mot_H_9abadfa308aada7ec3b7866b3b500928_0001_000000003_0001_59_65_H_._886c6eb027ae3cf96a25d0dbff2e2d77_0001_0001_0001_0001__61__M
SELLERILRLLKEGNPEEAEEVARELLERTGDPRVEALVSLIEELLRTGDPFYELFVEMILRELH EVCPGMDIRNNLTRLHELENCSVIEGHLQILLMFKTRPEDFRDLSFPKLIMITDYLLLFRVYGLESLKDLFPNLTVIRGSRLFFNYALVIFEMVHLKELGLYNLMNITRGSVRIEKNNELCYLATIDWSRILDSVEDNHIVLNKDDNEEC Motif0223_bcov_4helix_00276_0001_0001__65__H
STLFELVMEAMEIANRLGDEDLMRLLVELVEKALESPEVRELLEKLARLIIEDPEKARELVKKLK EVCPGMDIRNNLTRLHELENCSVIEGHLQILLMFKTRPEDFRDLSFPKLIMITDYLLLFRVYGLESLKDLFPNLTVIRGSRLFFNYALVIFEMVHLKELGLYNLMNITRGSVRIEKNNELCYLATIDWSRILDSVEDNHIVLNKDDNEEC Motif0375_bcov_4helix_02612_0001_0001__2__T
DDEFREDVRRIFEFARRHNNEAAFRFLLEQSRWHARETDDEELRREHEHINRELRKLWKG EVCPGMDIRNNLTRLHELENCSVIEGHLQILLMFKTRPEDFRDLSFPKLIMITDYLLLFRVYGLESLKDLFPNLTVIRGSRLFFNYALVIFEMVHLKELGLYNLMNITRGSVRIEKNNELCYLATIDWSRILDSVEDNHIVLNKDDNEEC mot_H_HHH_eva_0065_000000013_0001_6_13_H_._3h_hb1_6197_0001_0001__47__H
TEEEFRVMMLLMTLSPELNELVEELSEAMDRNDPELEKRVLKRLLELARMLGDEEVVRILEKLLK EVCPGMDIRNNLTRLHELENCSVIEGHLQILLMFKTRPEDFRDLSFPKLIMITDYLLLFRVYGLESLKDLFPNLTVIRGSRLFFNYALVIFEMVHLKELGLYNLMNITRGSVRIEKNNELCYLATIDWSRILDSVEDNHIVLNKDDNEEC Motif0223_bcov_4helix_06585_0001_0001_0001__50__M
SEKEREVKELLEEISRRDPRISFYLFFVLIALEAGNPELAEELIEDLIRRFGDPLLREELELIRK EVCPGMDIRNNLTRLHELENCSVIEGHLQILLMFKTRPEDFRDLSFPKLIMITDYLLLFRVYGLESLKDLFPNLTVIRGSRLFFNYALVIFEMVHLKELGLYNLMNITRGSVRIEKNNELCYLATIDWSRILDSVEDNHIVLNKDDNEEC Motif0012_bcov_4helix_00220_0001_0001__59__E
DDEVEQLKEHARKANDPELEKAVELLERVQREGDPDLYQEVHQLIFLILFGDPRARKRAKELLER EVCPGMDIRNNLTRLHELENCSVIEGHLQILLMFKTRPEDFRDLSFPKLIMITDYLLLFRVYGLESLKDLFPNLTVIRGSRLFFNYALVIFEMVHLKELGLYNLMNITRGSVRIEKNNELCYLATIDWSRILDSVEDNHIVLNKDDNEEC pol_2c0b0b1e22dc14a353d2d92e3c086b92_0001_1_000000024_0001_0001__30__Q
DEVFKAAFKVMILANKKGDEEAMKEVQKVAELLSNGQASKEQAKKILESLARRLKS EVCPGMDIRNNLTRLHELENCSVIEGHLQILLMFKTRPEDFRDLSFPKLIMITDYLLLFRVYGLESLKDLFPNLTVIRGSRLFFNYALVIFEMVHLKELGLYNLMNITRGSVRIEKNNELCYLATIDWSRILDSVEDNHIVLNKDDNEEC Motif0202_p1-16H-GBL-16H-GABBL-16H_0017_0001_0001_0002_0001_0001__12__I
DDEVEQLKEHARKANDPELEKAVELLERVLRETDPDLYQEVHQLIFLILFGDPRARKRAKELLER EVCPGMDIRNNLTRLHELENCSVIEGHLQILLMFKTRPEDFRDLSFPKLIMITDYLLLFRVYGLESLKDLFPNLTVIRGSRLFFNYALVIFEMVHLKELGLYNLMNITRGSVRIEKNNELCYLATIDWSRILDSVEDNHIVLNKDDNEEC pol_2c0b0b1e22dc14a353d2d92e3c086b92_0001_1_000000024_0001_0001__33__T
PEVKKEAIKAFMLLMDALFLAEDPNIRKTIEELIERLEKADENDDEEKLKEIIKKAKTIWKQVL EVCPGMDIRNNLTRLHELENCSVIEGHLQILLMFKTRPEDFRDLSFPKLIMITDYLLLFRVYGLESLKDLFPNLTVIRGSRLFFNYALVIFEMVHLKELGLYNLMNITRGSVRIEKNNELCYLATIDWSRILDSVEDNHIVLNKDDNEEC Motif0345_ems_3hM_540_0001_0002_0001__8__I
DEEVDRAKELAEELGDPELAELIEELKELSKRGDPRAVEVVLRAFELANRLGDPEIQEVLIKLAE EVCPGMDIRNNLTRLHELENCSVIEGHLQILLMFKTRPEDFRDLSFPKLIMITDYLLLFRVYGLESLKDLFPNLTVIRGSRLFFNYALVIFEMVHLKELGLYNLMNITRGSVRIEKNNELCYLATIDWSRILDSVEDNHIVLNKDDNEEC Motif0092_bcov_4helix_12689_0001_0002_0001__45__F
DDEFREDVRRIFEFARRHNNEAAFRFLLEQSRWHAEETDDEELRREIEHINRELRKLWKG EVCPGMDIRNNLTRLHELENCSVIEGHLQILLMFKTRPEDFRDLSFPKLIMITDYLLLFRVYGLESLKDLFPNLTVIRGSRLFFNYALVIFEMVHLKELGLYNLMNITRGSVRIEKNNELCYLATIDWSRILDSVEDNHIVLNKDDNEEC mot_H_HHH_eva_0065_000000013_0001_6_13_H_._3h_hb1_6197_0001_0001__36__E
TEEEFRVMMLLMTLSPELNELVEELSEAMDRNDPELEKRVLKRLLELVRELGDEEVVRILEKLLK EVCPGMDIRNNLTRLHELENCSVIEGHLQILLMFKTRPEDFRDLSFPKLIMITDYLLLFRVYGLESLKDLFPNLTVIRGSRLFFNYALVIFEMVHLKELGLYNLMNITRGSVRIEKNNELCYLATIDWSRILDSVEDNHIVLNKDDNEEC Motif0223_bcov_4helix_06585_0001_0001_0001__48__V
DEVFKAAMKVLHLAFKKGDEEAMKEVQKVSELLELGQASKEQAKKILESLARRLKS EVCPGMDIRNNLTRLHELENCSVIEGHLQILLMFKTRPEDFRDLSFPKLIMITDYLLLFRVYGLESLKDLFPNLTVIRGSRLFFNYALVIFEMVHLKELGLYNLMNITRGSVRIEKNNELCYLATIDWSRILDSVEDNHIVLNKDDNEEC Motif0025_p1-16H-GBL-16H-GABBL-16H_0017_0001_0001_0002_0001_0001_0001__35__L
SELFELVMEAMRIANRLGDEDLMRLLVELVEKALESPEVRELLEKLARLIIEDPEKARELVKKLK EVCPGMDIRNNLTRLHELENCSVIEGHLQILLMFKTRPEDFRDLSFPKLIMITDYLLLFRVYGLESLKDLFPNLTVIRGSRLFFNYALVIFEMVHLKELGLYNLMNITRGSVRIEKNNELCYLATIDWSRILDSVEDNHIVLNKDDNEEC Motif0375_bcov_4helix_02612_0001_0001__12__R
DPSEEAQKLLDKVKEDVKKKNDEDAEEMVKIAEELLKDAKNAQDPTMREFLVAMIKMIVKNLS EVCPGMDIRNNLTRLHELENCSVIEGHLQILLMFKTRPEDFRDLSFPKLIMITDYLLLFRVYGLESLKDLFPNLTVIRGSRLFFNYALVIFEMVHLKELGLYNLMNITRGSVRIEKNNELCYLATIDWSRILDSVEDNHIVLNKDDNEEC Motif0201_ems_3hM_2476_0001_0002_0001__10__L
DDEFREDVRRIFEFARRHNNEAAFRFLLEQSRWHARETDDEELRREIEHINREVRKLWKG EVCPGMDIRNNLTRLHELENCSVIEGHLQILLMFKTRPEDFRDLSFPKLIMITDYLLLFRVYGLESLKDLFPNLTVIRGSRLFFNYALVIFEMVHLKELGLYNLMNITRGSVRIEKNNELCYLATIDWSRILDSVEDNHIVLNKDDNEEC mot_H_HHH_eva_0065_000000013_0001_6_13_H_._3h_hb1_6197_0001_0001__54__V
DDHAQAQLVKKLLKLWQDQGDDFYALLAVEAAANERVKKYMKKYYPEVYTLLEQVKRTLEKKRS EVCPGMDIRNNLTRLHELENCSVIEGHLQILLMFKTRPEDFRDLSFPKLIMITDYLLLFRVYGLESLKDLFPNLTVIRGSRLFFNYALVIFEMVHLKELGLYNLMNITRGSVRIEKNNELCYLATIDWSRILDSVEDNHIVLNKDDNEEC rif_ems_coilM_45_0002_000000024_0001_0001__41__M
NEPEKMDAQFLLWFAKVMADNISDDDKRKKAQSLVEKARKLDIPEEAKKVYKIVATILERDQK EVCPGMDIRNNLTRLHELENCSVIEGHLQILLMFKTRPEDFRDLSFPKLIMITDYLLLFRVYGLESLKDLFPNLTVIRGSRLFFNYALVIFEMVHLKELGLYNLMNITRGSVRIEKNNELCYLATIDWSRILDSVEDNHIVLNKDDNEEC Motif0290_ems_3hC_617_0002_0001_0003_0001__3__P
DPSEEAQKLVDKVKEDVKKKNAEDAEEMVKIAEELLKDAKNAQDPTMREFLVAMIKMIVKNLS EVCPGMDIRNNLTRLHELENCSVIEGHLQILLMFKTRPEDFRDLSFPKLIMITDYLLLFRVYGLESLKDLFPNLTVIRGSRLFFNYALVIFEMVHLKELGLYNLMNITRGSVRIEKNNELCYLATIDWSRILDSVEDNHIVLNKDDNEEC Motif0201_ems_3hM_2476_0001_0002_0001__22__A
TEEEFRVMMLLMTLSPELNELVEELSEAMDRNDPELEKRVLKRLLELARELGDEEVERILEKLLK EVCPGMDIRNNLTRLHELENCSVIEGHLQILLMFKTRPEDFRDLSFPKLIMITDYLLLFRVYGLESLKDLFPNLTVIRGSRLFFNYALVIFEMVHLKELGLYNLMNITRGSVRIEKNNELCYLATIDWSRILDSVEDNHIVLNKDDNEEC Motif0223_bcov_4helix_06585_0001_0001_0001__57__E
SLHEELRRLEEFLRRGDPEAEKRLRELLKEALERNDEELALRIRIVLSSVLGDPHLVEKILEEVK EVCPGMDIRNNLTRLHELENCSVIEGHLQILLMFKTRPEDFRDLSFPKLIMITDYLLLFRVYGLESLKDLFPNLTVIRGSRLFFNYALVIFEMVHLKELGLYNLMNITRGSVRIEKNNELCYLATIDWSRILDSVEDNHIVLNKDDNEEC mot_H_9abadfa308aada7ec3b7866b3b500928_0001_000000003_0001_59_65_H_._886c6eb027ae3cf96a25d0dbff2e2d77_0001_0001_0001_0001__12__F
DPFTAMELVARVFELAMEKNDEELKKEAETLMEIVLEAAKNNDEEKVKEVIKRAKELLSKS EVCPGMDIRNNLTRLHELENCSVIEGHLQILLMFKTRPEDFRDLSFPKLIMITDYLLLFRVYGLESLKDLFPNLTVIRGSRLFFNYALVIFEMVHLKELGLYNLMNITRGSVRIEKNNELCYLATIDWSRILDSVEDNHIVLNKDDNEEC Motif0029_ems_3hC_897_0001_0001_0002_0001__25__K
DEEVDRAKELAEELGDPELAELIEELKELSKRGDPRAVEVVLRAMELANRLGDPEIQEVLIKQAE EVCPGMDIRNNLTRLHELENCSVIEGHLQILLMFKTRPEDFRDLSFPKLIMITDYLLLFRVYGLESLKDLFPNLTVIRGSRLFFNYALVIFEMVHLKELGLYNLMNITRGSVRIEKNNELCYLATIDWSRILDSVEDNHIVLNKDDNEEC Motif0092_bcov_4helix_12689_0001_0002_0001__63__Q
DEDHTRRLAEELERLSRELGDEEHLELSRELKRLAEEAIKENDRFKLELVRRSIEALLREA EVCPGMDIRNNLTRLHELENCSVIEGHLQILLMFKTRPEDFRDLSFPKLIMITDYLLLFRVYGLESLKDLFPNLTVIRGSRLFFNYALVIFEMVHLKELGLYNLMNITRGSVRIEKNNELCYLATIDWSRILDSVEDNHIVLNKDDNEEC rif_3h_hb1_47_000000009_0001_0001__61__A
SELFELVMEAMEIANRLGDELLMRLLVELVEKALESPEVRELLEKLARLIIEDPEKARELVKKLK EVCPGMDIRNNLTRLHELENCSVIEGHLQILLMFKTRPEDFRDLSFPKLIMITDYLLLFRVYGLESLKDLFPNLTVIRGSRLFFNYALVIFEMVHLKELGLYNLMNITRGSVRIEKNNELCYLATIDWSRILDSVEDNHIVLNKDDNEEC Motif0375_bcov_4helix_02612_0001_0001__21__L
SLHEELRRLEELLPRGDPEAEKRLRELLKEALERNDEELALRIRIVLSSVLGDPHLVEKILEEVK EVCPGMDIRNNLTRLHELENCSVIEGHLQILLMFKTRPEDFRDLSFPKLIMITDYLLLFRVYGLESLKDLFPNLTVIRGSRLFFNYALVIFEMVHLKELGLYNLMNITRGSVRIEKNNELCYLATIDWSRILDSVEDNHIVLNKDDNEEC mot_H_9abadfa308aada7ec3b7866b3b500928_0001_000000003_0001_59_65_H_._886c6eb027ae3cf96a25d0dbff2e2d77_0001_0001_0001_0001__14__P
DDSQVKDVESKAREHKKKHPQVSFLAFFVIEVARFAKEFNDPLALKVAEELLKWVEKRAK EVCPGMDIRNNLTRLHELENCSVIEGHLQILLMFKTRPEDFRDLSFPKLIMITDYLLLFRVYGLESLKDLFPNLTVIRGSRLFFNYALVIFEMVHLKELGLYNLMNITRGSVRIEKNNELCYLATIDWSRILDSVEDNHIVLNKDDNEEC Motif0223_ems_3hC_474_0001_0001_0001__54__W
SLHEELRRLEELLRRGDPEAEKRLRELLKEALERNDEELALRIRIVLSSVLCDPHLVEKILEEVK EVCPGMDIRNNLTRLHELENCSVIEGHLQILLMFKTRPEDFRDLSFPKLIMITDYLLLFRVYGLESLKDLFPNLTVIRGSRLFFNYALVIFEMVHLKELGLYNLMNITRGSVRIEKNNELCYLATIDWSRILDSVEDNHIVLNKDDNEEC mot_H_9abadfa308aada7ec3b7866b3b500928_0001_000000003_0001_59_65_H_._886c6eb027ae3cf96a25d0dbff2e2d77_0001_0001_0001_0001__52__C
DPSEEAQKLVDKVKEDVKKKNDEDAEEMVKIAEELLKDAKNAQNPTMREFLVAMIKMIVKNLS EVCPGMDIRNNLTRLHELENCSVIEGHLQILLMFKTRPEDFRDLSFPKLIMITDYLLLFRVYGLESLKDLFPNLTVIRGSRLFFNYALVIFEMVHLKELGLYNLMNITRGSVRIEKNNELCYLATIDWSRILDSVEDNHIVLNKDDNEEC Motif0201_ems_3hM_2476_0001_0002_0001__44__N
DEEVDRAKELAEELGDPELAELIEELKELSKRGDPAAVEVVLRAMELANRLGDPEIQEVLIKLAE EVCPGMDIRNNLTRLHELENCSVIEGHLQILLMFKTRPEDFRDLSFPKLIMITDYLLLFRVYGLESLKDLFPNLTVIRGSRLFFNYALVIFEMVHLKELGLYNLMNITRGSVRIEKNNELCYLATIDWSRILDSVEDNHIVLNKDDNEEC Motif0092_bcov_4helix_12689_0001_0002_0001__36__A
SLHEELRRLEELLRRGDPEAEKRLRELLKEALERNDEELALRIRIVLSSVLGDPHLVEKILEEVE EVCPGMDIRNNLTRLHELENCSVIEGHLQILLMFKTRPEDFRDLSFPKLIMITDYLLLFRVYGLESLKDLFPNLTVIRGSRLFFNYALVIFEMVHLKELGLYNLMNITRGSVRIEKNNELCYLATIDWSRILDSVEDNHIVLNKDDNEEC mot_H_9abadfa308aada7ec3b7866b3b500928_0001_000000003_0001_59_65_H_._886c6eb027ae3cf96a25d0dbff2e2d77_0001_0001_0001_0001__65__E
DDEFREDVRRIFEFARRHNNEAAFRFLLEQSRWHARETDDEELRRAIEHINRELRKLWKG EVCPGMDIRNNLTRLHELENCSVIEGHLQILLMFKTRPEDFRDLSFPKLIMITDYLLLFRVYGLESLKDLFPNLTVIRGSRLFFNYALVIFEMVHLKELGLYNLMNITRGSVRIEKNNELCYLATIDWSRILDSVEDNHIVLNKDDNEEC mot_H_HHH_eva_0065_000000013_0001_6_13_H_._3h_hb1_6197_0001_0001__46__A
DDHAQMQLVKKLLKLWQDQGDDFYALLAVEAAANERVKKYLKKYYPEVYTLLEQVKRTLEKKRS EVCPGMDIRNNLTRLHELENCSVIEGHLQILLMFKTRPEDFRDLSFPKLIMITDYLLLFRVYGLESLKDLFPNLTVIRGSRLFFNYALVIFEMVHLKELGLYNLMNITRGSVRIEKNNELCYLATIDWSRILDSVEDNHIVLNKDDNEEC rif_ems_coilM_45_0002_000000024_0001_0001__6__M
DPFTAMELVARVFELAMEKNDEELQKEAETLMEIVLRAAKNNDEEKVKEVIKRAKELLSKS EVCPGMDIRNNLTRLHELENCSVIEGHLQILLMFKTRPEDFRDLSFPKLIMITDYLLLFRVYGLESLKDLFPNLTVIRGSRLFFNYALVIFEMVHLKELGLYNLMNITRGSVRIEKNNELCYLATIDWSRILDSVEDNHIVLNKDDNEEC Motif0029_ems_3hC_897_0001_0001_0002_0001__37__R
DLEEIVREYVERTKDPIAREALMLLEEIKKEDPETAKVLAEAVVDAIERNDPESLKFVLLLIKIV EVCPGMDIRNNLTRLHELENCSVIEGHLQILLMFKTRPEDFRDLSFPKLIMITDYLLLFRVYGLESLKDLFPNLTVIRGSRLFFNYALVIFEMVHLKELGLYNLMNITRGSVRIEKNNELCYLATIDWSRILDSVEDNHIVLNKDDNEEC Motif0083_bcov_4helix_00192_0001_0001__23__M
SMHEELRRLEELLRRGDPEAEKRLRELLKEALERNDEELALRIRIVLSSVLGDPHLVEKILEEVK EVCPGMDIRNNLTRLHELENCSVIEGHLQILLMFKTRPEDFRDLSFPKLIMITDYLLLFRVYGLESLKDLFPNLTVIRGSRLFFNYALVIFEMVHLKELGLYNLMNITRGSVRIEKNNELCYLATIDWSRILDSVEDNHIVLNKDDNEEC mot_H_9abadfa308aada7ec3b7866b3b500928_0001_000000003_0001_59_65_H_._886c6eb027ae3cf96a25d0dbff2e2d77_0001_0001_0001_0001__2__M
KEEVNNQAFKLVMEAMELANSSDPNNRTKAKELIKEAKKLAKEVSNPEVEMSVRRVEESIKKAG EVCPGMDIRNNLTRLHELENCSVIEGHLQILLMFKTRPEDFRDLSFPKLIMITDYLLLFRVYGLESLKDLFPNLTVIRGSRLFFNYALVIFEMVHLKELGLYNLMNITRGSVRIEKNNELCYLATIDWSRILDSVEDNHIVLNKDDNEEC Motif0290_ems_3hC_618_0001_0002_0001__45__S
DDEFREDTRRIFEFARRHNNEAAFRFLLEQSRWHARETDDEELRREIEHINRELRKLWKG EVCPGMDIRNNLTRLHELENCSVIEGHLQILLMFKTRPEDFRDLSFPKLIMITDYLLLFRVYGLESLKDLFPNLTVIRGSRLFFNYALVIFEMVHLKELGLYNLMNITRGSVRIEKNNELCYLATIDWSRILDSVEDNHIVLNKDDNEEC mot_H_HHH_eva_0065_000000013_0001_6_13_H_._3h_hb1_6197_0001_0001__8__T
DPFTAMELVARVTELAMEKNDEELQKEAETLMEIVLEAAKNNDEEKVKEVIKRAKELLSKS EVCPGMDIRNNLTRLHELENCSVIEGHLQILLMFKTRPEDFRDLSFPKLIMITDYLLLFRVYGLESLKDLFPNLTVIRGSRLFFNYALVIFEMVHLKELGLYNLMNITRGSVRIEKNNELCYLATIDWSRILDSVEDNHIVLNKDDNEEC Motif0029_ems_3hC_897_0001_0001_0002_0001__13__T
TEEEFRVMMLLMTLSPELNELVEELSEAMDRNDPELEKRVLKRLLELARLLGDEEVVRILEKLLK EVCPGMDIRNNLTRLHELENCSVIEGHLQILLMFKTRPEDFRDLSFPKLIMITDYLLLFRVYGLESLKDLFPNLTVIRGSRLFFNYALVIFEMVHLKELGLYNLMNITRGSVRIEKNNELCYLATIDWSRILDSVEDNHIVLNKDDNEEC Motif0223_bcov_4helix_06585_0001_0001_0001__50__L
DLEEIVREYVERTKDPIAREALELLEEIKKEDPEWAKVLAEAVVDAIERNDPESLKFVLLLIKIV EVCPGMDIRNNLTRLHELENCSVIEGHLQILLMFKTRPEDFRDLSFPKLIMITDYLLLFRVYGLESLKDLFPNLTVIRGSRLFFNYALVIFEMVHLKELGLYNLMNITRGSVRIEKNNELCYLATIDWSRILDSVEDNHIVLNKDDNEEC Motif0083_bcov_4helix_00192_0001_0001__35__W
DPSEEAQKLVDKVKEDVKKKNDEDAEEMVKIAEELLKDAKNAQDPTMREFLVAMIKMIVKNTS EVCPGMDIRNNLTRLHELENCSVIEGHLQILLMFKTRPEDFRDLSFPKLIMITDYLLLFRVYGLESLKDLFPNLTVIRGSRLFFNYALVIFEMVHLKELGLYNLMNITRGSVRIEKNNELCYLATIDWSRILDSVEDNHIVLNKDDNEEC Motif0201_ems_3hM_2476_0001_0002_0001__62__T
DEVFKAAMWVLHLAFKKGDEEAMKEVQKVSELLENGQASKEQAKKILESLARRLKS EVCPGMDIRNNLTRLHELENCSVIEGHLQILLMFKTRPEDFRDLSFPKLIMITDYLLLFRVYGLESLKDLFPNLTVIRGSRLFFNYALVIFEMVHLKELGLYNLMNITRGSVRIEKNNELCYLATIDWSRILDSVEDNHIVLNKDDNEEC Motif0025_p1-16H-GBL-16H-GABBL-16H_0017_0001_0001_0002_0001_0001_0001__9__W
SEKEREVKELLEEISRRDPRISFYLFFVLIALEAGNPELAEELIEDLIRRSGDPLLRELLELIRK EVCPGMDIRNNLTRLHELENCSVIEGHLQILLMFKTRPEDFRDLSFPKLIMITDYLLLFRVYGLESLKDLFPNLTVIRGSRLFFNYALVIFEMVHLKELGLYNLMNITRGSVRIEKNNELCYLATIDWSRILDSVEDNHIVLNKDDNEEC Motif0012_bcov_4helix_00220_0001_0001__51__S
SELLERILRLLKEGNPEEAEEVARELLERTGDPRVEALVSLIEELLRTGDPFYELFVEMINRELR EVCPGMDIRNNLTRLHELENCSVIEGHLQILLMFKTRPEDFRDLSFPKLIMITDYLLLFRVYGLESLKDLFPNLTVIRGSRLFFNYALVIFEMVHLKELGLYNLMNITRGSVRIEKNNELCYLATIDWSRILDSVEDNHIVLNKDDNEEC Motif0223_bcov_4helix_00276_0001_0001__61__N
DPSEEAQLLVDKVKEDVKKKNDEDAEEMVKIAEELLKDAKNAQDPTMREFLVAMIKMIVKNLS EVCPGMDIRNNLTRLHELENCSVIEGHLQILLMFKTRPEDFRDLSFPKLIMITDYLLLFRVYGLESLKDLFPNLTVIRGSRLFFNYALVIFEMVHLKELGLYNLMNITRGSVRIEKNNELCYLATIDWSRILDSVEDNHIVLNKDDNEEC Motif0201_ems_3hM_2476_0001_0002_0001__8__L
KEEVNNQAFKLVMEAMELANSSDPNNRTCAKELIKEAKKLAKEVNNPEVEMSVRRVEESIKKAG EVCPGMDIRNNLTRLHELENCSVIEGHLQILLMFKTRPEDFRDLSFPKLIMITDYLLLFRVYGLESLKDLFPNLTVIRGSRLFFNYALVIFEMVHLKELGLYNLMNITRGSVRIEKNNELCYLATIDWSRILDSVEDNHIVLNKDDNEEC Motif0290_ems_3hC_618_0001_0002_0001__29__C
SEKRREVKELLEEISRRDPRISFYLFFVLIALEAGNPELAEELIEDLIRRFGDPLLRELLELIRK EVCPGMDIRNNLTRLHELENCSVIEGHLQILLMFKTRPEDFRDLSFPKLIMITDYLLLFRVYGLESLKDLFPNLTVIRGSRLFFNYALVIFEMVHLKELGLYNLMNITRGSVRIEKNNELCYLATIDWSRILDSVEDNHIVLNKDDNEEC Motif0012_bcov_4helix_00220_0001_0001__4__R
DLSEIVREYVERTKDPIAREALELLEEIKKEDPETAKVLAEAVVDAIERNDPESLKFVLLLIKIV EVCPGMDIRNNLTRLHELENCSVIEGHLQILLMFKTRPEDFRDLSFPKLIMITDYLLLFRVYGLESLKDLFPNLTVIRGSRLFFNYALVIFEMVHLKELGLYNLMNITRGSVRIEKNNELCYLATIDWSRILDSVEDNHIVLNKDDNEEC Motif0083_bcov_4helix_00192_0001_0001__3__S
NEKEKMDAQFTLWFAKVMADNISDDDKRKKAQSLVEKARKLDIPEEAKKVYKIVATILERDQK EVCPGMDIRNNLTRLHELENCSVIEGHLQILLMFKTRPEDFRDLSFPKLIMITDYLLLFRVYGLESLKDLFPNLTVIRGSRLFFNYALVIFEMVHLKELGLYNLMNITRGSVRIEKNNELCYLATIDWSRILDSVEDNHIVLNKDDNEEC Motif0290_ems_3hC_617_0002_0001_0003_0001__11__T
SLHDELRRLEELLRRGDPEAEKRLRELLKEALERNDEELALRIRIVLSSVLGDPHLVEKILEEVK EVCPGMDIRNNLTRLHELENCSVIEGHLQILLMFKTRPEDFRDLSFPKLIMITDYLLLFRVYGLESLKDLFPNLTVIRGSRLFFNYALVIFEMVHLKELGLYNLMNITRGSVRIEKNNELCYLATIDWSRILDSVEDNHIVLNKDDNEEC mot_H_9abadfa308aada7ec3b7866b3b500928_0001_000000003_0001_59_65_H_._886c6eb027ae3cf96a25d0dbff2e2d77_0001_0001_0001_0001__4__D
SEVEELVEELLKLLKDPDLREQVERLLEELRRGEVPPEEVLKFLRFFAEFLGDPEFRKKVEEVHK EVCPGMDIRNNLTRLHELENCSVIEGHLQILLMFKTRPEDFRDLSFPKLIMITDYLLLFRVYGLESLKDLFPNLTVIRGSRLFFNYALVIFEMVHLKELGLYNLMNITRGSVRIEKNNELCYLATIDWSRILDSVEDNHIVLNKDDNEEC pol_8bfbe5d1bbe295b5aa936524e44ff7b0_0001_1_000000023_0001__64__H
NECEKMDAQFLLWFAKVMADNISDDDKRKKAQSLVEKARKLDIPEEAKKVYKIVATILERDQK EVCPGMDIRNNLTRLHELENCSVIEGHLQILLMFKTRPEDFRDLSFPKLIMITDYLLLFRVYGLESLKDLFPNLTVIRGSRLFFNYALVIFEMVHLKELGLYNLMNITRGSVRIEKNNELCYLATIDWSRILDSVEDNHIVLNKDDNEEC Motif0290_ems_3hC_617_0002_0001_0003_0001__3__C
SEDEKLEELLRRLGVPPELIELIKKVMKELSKRDEERSRTLREVLEELLREGNKRAVRLSVRLAH EVCPGMDIRNNLTRLHELENCSVIEGHLQILLMFKTRPEDFRDLSFPKLIMITDYLLLFRVYGLESLKDLFPNLTVIRGSRLFFNYALVIFEMVHLKELGLYNLMNITRGSVRIEKNNELCYLATIDWSRILDSVEDNHIVLNKDDNEEC rif_2f47104a8f605bfff094780ec55b422f_0001_000000022_0001_0001__27__M
DDHAQAQLVKKLLKLWQDQGDDFYALLAVEAAANERVKKYLKKYYPEVYTLLEQVKNTLEKKRS EVCPGMDIRNNLTRLHELENCSVIEGHLQILLMFKTRPEDFRDLSFPKLIMITDYLLLFRVYGLESLKDLFPNLTVIRGSRLFFNYALVIFEMVHLKELGLYNLMNITRGSVRIEKNNELCYLATIDWSRILDSVEDNHIVLNKDDNEEC rif_ems_coilM_45_0002_000000024_0001_0001__57__N
DEEVDRAKELAEETGDPELAELIEELKELSKRGDPRAVEVVLRAMELANRLGDPEIQEVLIKLAE EVCPGMDIRNNLTRLHELENCSVIEGHLQILLMFKTRPEDFRDLSFPKLIMITDYLLLFRVYGLESLKDLFPNLTVIRGSRLFFNYALVIFEMVHLKELGLYNLMNITRGSVRIEKNNELCYLATIDWSRILDSVEDNHIVLNKDDNEEC Motif0092_bcov_4helix_12689_0001_0002_0001__14__T
SEVEELHEELLKLLKDPDLREQVERLLEELRRGEVPPEEVLKFLRFFAEFLGDPEFRKKVEEVLK EVCPGMDIRNNLTRLHELENCSVIEGHLQILLMFKTRPEDFRDLSFPKLIMITDYLLLFRVYGLESLKDLFPNLTVIRGSRLFFNYALVIFEMVHLKELGLYNLMNITRGSVRIEKNNELCYLATIDWSRILDSVEDNHIVLNKDDNEEC pol_8bfbe5d1bbe295b5aa936524e44ff7b0_0001_1_000000023_0001__7__H
SEKEREVKELQEEISRRDPRISFYLFFVLIALEAGNPELAEELIEDLIRRFGDPLLRELLELIRK EVCPGMDIRNNLTRLHELENCSVIEGHLQILLMFKTRPEDFRDLSFPKLIMITDYLLLFRVYGLESLKDLFPNLTVIRGSRLFFNYALVIFEMVHLKELGLYNLMNITRGSVRIEKNNELCYLATIDWSRILDSVEDNHIVLNKDDNEEC Motif0012_bcov_4helix_00220_0001_0001__11__Q
KEEVNNQAFKLVMEAMELANSSDPNNRTKAKELIKEAKKLAKEYNNPEVEMSVRRVEESIKKAG EVCPGMDIRNNLTRLHELENCSVIEGHLQILLMFKTRPEDFRDLSFPKLIMITDYLLLFRVYGLESLKDLFPNLTVIRGSRLFFNYALVIFEMVHLKELGLYNLMNITRGSVRIEKNNELCYLATIDWSRILDSVEDNHIVLNKDDNEEC Motif0290_ems_3hC_618_0001_0002_0001__44__Y
SEDEKLEELLRRLGVPPELIELIGKVLKELSKRDEERSRTLREVLEELLREGNKRAVRLSVRLAH EVCPGMDIRNNLTRLHELENCSVIEGHLQILLMFKTRPEDFRDLSFPKLIMITDYLLLFRVYGLESLKDLFPNLTVIRGSRLFFNYALVIFEMVHLKELGLYNLMNITRGSVRIEKNNELCYLATIDWSRILDSVEDNHIVLNKDDNEEC rif_2f47104a8f605bfff094780ec55b422f_0001_000000022_0001_0001__24__G
DDSQVKSVESKAREHKKKHPQVSFLAFFVIEVARFAKEFNDPLALKVAEELLKEVEKRAK EVCPGMDIRNNLTRLHELENCSVIEGHLQILLMFKTRPEDFRDLSFPKLIMITDYLLLFRVYGLESLKDLFPNLTVIRGSRLFFNYALVIFEMVHLKELGLYNLMNITRGSVRIEKNNELCYLATIDWSRILDSVEDNHIVLNKDDNEEC Motif0223_ems_3hC_474_0001_0001_0001__7__S
DEDHTRRLAEELERLSRELGDELHLELSRELKRLAEEAIKENDRFKLELVRRSIEALLREL EVCPGMDIRNNLTRLHELENCSVIEGHLQILLMFKTRPEDFRDLSFPKLIMITDYLLLFRVYGLESLKDLFPNLTVIRGSRLFFNYALVIFEMVHLKELGLYNLMNITRGSVRIEKNNELCYLATIDWSRILDSVEDNHIVLNKDDNEEC rif_3h_hb1_47_000000009_0001_0001__23__L
PEVKKEAFKAKMLLMDALFLAEDPNIRKTIEELIERLEKADENDDEEKLKEIIKKAKTIWKQVL EVCPGMDIRNNLTRLHELENCSVIEGHLQILLMFKTRPEDFRDLSFPKLIMITDYLLLFRVYGLESLKDLFPNLTVIRGSRLFFNYALVIFEMVHLKELGLYNLMNITRGSVRIEKNNELCYLATIDWSRILDSVEDNHIVLNKDDNEEC Motif0345_ems_3hM_540_0001_0002_0001__11__K
DEERDRAKELAEELGDPELAELIEELKELSKRGDPRAVEVVLRAMELANRLGDPEIQEVLIKLAE EVCPGMDIRNNLTRLHELENCSVIEGHLQILLMFKTRPEDFRDLSFPKLIMITDYLLLFRVYGLESLKDLFPNLTVIRGSRLFFNYALVIFEMVHLKELGLYNLMNITRGSVRIEKNNELCYLATIDWSRILDSVEDNHIVLNKDDNEEC Motif0092_bcov_4helix_12689_0001_0002_0001__4__R
DDSQVKDVESKAREHKKKHPQVSFLAFFVIEVAIFAKEFNDPLALKVAEELLKEVEKRAK EVCPGMDIRNNLTRLHELENCSVIEGHLQILLMFKTRPEDFRDLSFPKLIMITDYLLLFRVYGLESLKDLFPNLTVIRGSRLFFNYALVIFEMVHLKELGLYNLMNITRGSVRIEKNNELCYLATIDWSRILDSVEDNHIVLNKDDNEEC Motif0223_ems_3hC_474_0001_0001_0001__34__I
TEEEFRVMMLLMTLSPELNELVEELSEAMDRNDPELEKRVLKRLLELARELGDEEVVCILEKLLK EVCPGMDIRNNLTRLHELENCSVIEGHLQILLMFKTRPEDFRDLSFPKLIMITDYLLLFRVYGLESLKDLFPNLTVIRGSRLFFNYALVIFEMVHLKELGLYNLMNITRGSVRIEKNNELCYLATIDWSRILDSVEDNHIVLNKDDNEEC Motif0223_bcov_4helix_06585_0001_0001_0001__58__C
TEEEFRVMMLLMTLSPELNELVEELSEAMDRNDWELEKRVLKRLLELARELGDEEVVRILEKLLK EVCPGMDIRNNLTRLHELENCSVIEGHLQILLMFKTRPEDFRDLSFPKLIMITDYLLLFRVYGLESLKDLFPNLTVIRGSRLFFNYALVIFEMVHLKELGLYNLMNITRGSVRIEKNNELCYLATIDWSRILDSVEDNHIVLNKDDNEEC Motif0223_bcov_4helix_06585_0001_0001_0001__34__W
NEKEKMDAQFLLWFAKVMADNISDDDKRKKAQSLVEKARKLDIPEEAKKVYKIVATILMRDQK EVCPGMDIRNNLTRLHELENCSVIEGHLQILLMFKTRPEDFRDLSFPKLIMITDYLLLFRVYGLESLKDLFPNLTVIRGSRLFFNYALVIFEMVHLKELGLYNLMNITRGSVRIEKNNELCYLATIDWSRILDSVEDNHIVLNKDDNEEC Motif0290_ems_3hC_617_0002_0001_0003_0001__59__M
SELFELVMEAMEIANRLGDEDLMRLLVETVEKALESPEVRELLEKLARLIIEDPEKARELVKKLK EVCPGMDIRNNLTRLHELENCSVIEGHLQILLMFKTRPEDFRDLSFPKLIMITDYLLLFRVYGLESLKDLFPNLTVIRGSRLFFNYALVIFEMVHLKELGLYNLMNITRGSVRIEKNNELCYLATIDWSRILDSVEDNHIVLNKDDNEEC Motif0375_bcov_4helix_02612_0001_0001__29__T
DPSEEAQKLVDKVKEDVKKKNDEDAEEMVKIAEELLKDAKNAQDPTMREFLVAMWKMIVKNLS EVCPGMDIRNNLTRLHELENCSVIEGHLQILLMFKTRPEDFRDLSFPKLIMITDYLLLFRVYGLESLKDLFPNLTVIRGSRLFFNYALVIFEMVHLKELGLYNLMNITRGSVRIEKNNELCYLATIDWSRILDSVEDNHIVLNKDDNEEC Motif0201_ems_3hM_2476_0001_0002_0001__55__W
TEEEFRVMMLLMTLSPELNELVEELSEAMDRNDPELEKRVLKRLLELARELGDEEVVRILSKLLK EVCPGMDIRNNLTRLHELENCSVIEGHLQILLMFKTRPEDFRDLSFPKLIMITDYLLLFRVYGLESLKDLFPNLTVIRGSRLFFNYALVIFEMVHLKELGLYNLMNITRGSVRIEKNNELCYLATIDWSRILDSVEDNHIVLNKDDNEEC Motif0223_bcov_4helix_06585_0001_0001_0001__61__S
DPFTAMELVARVFELAMEKNDEELQKEAETLMKIVLEAAKNNDEEKVKEVIKRAKELLSKS EVCPGMDIRNNLTRLHELENCSVIEGHLQILLMFKTRPEDFRDLSFPKLIMITDYLLLFRVYGLESLKDLFPNLTVIRGSRLFFNYALVIFEMVHLKELGLYNLMNITRGSVRIEKNNELCYLATIDWSRILDSVEDNHIVLNKDDNEEC Motif0029_ems_3hC_897_0001_0001_0002_0001__33__K
FEEEFRVMMLLMTLSPELNELVEELSEAMDRNDPELEKRVLKRLLELARELGDEEVVRILEKLLK EVCPGMDIRNNLTRLHELENCSVIEGHLQILLMFKTRPEDFRDLSFPKLIMITDYLLLFRVYGLESLKDLFPNLTVIRGSRLFFNYALVIFEMVHLKELGLYNLMNITRGSVRIEKNNELCYLATIDWSRILDSVEDNHIVLNKDDNEEC Motif0223_bcov_4helix_06585_0001_0001_0001__1__F
DEDHTRRLAEELERLSRELGDEEHLWLSRELKRLAEEAIKENDRFKLELVRRSIEALLREL EVCPGMDIRNNLTRLHELENCSVIEGHLQILLMFKTRPEDFRDLSFPKLIMITDYLLLFRVYGLESLKDLFPNLTVIRGSRLFFNYALVIFEMVHLKELGLYNLMNITRGSVRIEKNNELCYLATIDWSRILDSVEDNHIVLNKDDNEEC rif_3h_hb1_47_000000009_0001_0001__26__W
DDEVEQLKEHARKANDPELEKAVELLERVLREGDPDLYQEVHQLCFLILFGDPRARKRAKELLER EVCPGMDIRNNLTRLHELENCSVIEGHLQILLMFKTRPEDFRDLSFPKLIMITDYLLLFRVYGLESLKDLFPNLTVIRGSRLFFNYALVIFEMVHLKELGLYNLMNITRGSVRIEKNNELCYLATIDWSRILDSVEDNHIVLNKDDNEEC pol_2c0b0b1e22dc14a353d2d92e3c086b92_0001_1_000000024_0001_0001__45__C
SELFELVMEAMEIANRLGDEDLMRLLVELVEKALESPEVRELLEKLARLIIEDHEKARELVKKLK EVCPGMDIRNNLTRLHELENCSVIEGHLQILLMFKTRPEDFRDLSFPKLIMITDYLLLFRVYGLESLKDLFPNLTVIRGSRLFFNYALVIFEMVHLKELGLYNLMNITRGSVRIEKNNELCYLATIDWSRILDSVEDNHIVLNKDDNEEC Motif0375_bcov_4helix_02612_0001_0001__54__H
DEDHTRRLAEELERLSRELGDTEHLELSRELKRLAEEAIKENDRFKLELVRRSIEALLREL EVCPGMDIRNNLTRLHELENCSVIEGHLQILLMFKTRPEDFRDLSFPKLIMITDYLLLFRVYGLESLKDLFPNLTVIRGSRLFFNYALVIFEMVHLKELGLYNLMNITRGSVRIEKNNELCYLATIDWSRILDSVEDNHIVLNKDDNEEC rif_3h_hb1_47_000000009_0001_0001__22__T
SLHEELRRLEELLRRGDPEAEKRIRELLKEALERNDEELALRIRIVLSSVLGDPHLVEKILEEVK EVCPGMDIRNNLTRLHELENCSVIEGHLQILLMFKTRPEDFRDLSFPKLIMITDYLLLFRVYGLESLKDLFPNLTVIRGSRLFFNYALVIFEMVHLKELGLYNLMNITRGSVRIEKNNELCYLATIDWSRILDSVEDNHIVLNKDDNEEC mot_H_9abadfa308aada7ec3b7866b3b500928_0001_000000003_0001_59_65_H_._886c6eb027ae3cf96a25d0dbff2e2d77_0001_0001_0001_0001__24__I
DDEVEQLKEHARKANDPELEKAVELLERVLREGDPALYQEVHQLIFLILFGDPRARKRAKELLER EVCPGMDIRNNLTRLHELENCSVIEGHLQILLMFKTRPEDFRDLSFPKLIMITDYLLLFRVYGLESLKDLFPNLTVIRGSRLFFNYALVIFEMVHLKELGLYNLMNITRGSVRIEKNNELCYLATIDWSRILDSVEDNHIVLNKDDNEEC pol_2c0b0b1e22dc14a353d2d92e3c086b92_0001_1_000000024_0001_0001__36__A
DDEFREDVRRIFEFARRHNNEHAFRFLLEQSRWHARETDDEELRREIEHINRELRKLWKG EVCPGMDIRNNLTRLHELENCSVIEGHLQILLMFKTRPEDFRDLSFPKLIMITDYLLLFRVYGLESLKDLFPNLTVIRGSRLFFNYALVIFEMVHLKELGLYNLMNITRGSVRIEKNNELCYLATIDWSRILDSVEDNHIVLNKDDNEEC mot_H_HHH_eva_0065_000000013_0001_6_13_H_._3h_hb1_6197_0001_0001__22__H
SEKEREVKELLEEISRRDPRISFYLFFVLIANEAGNPELAEELIEDLIRRFGDPLLRELLELIRK EVCPGMDIRNNLTRLHELENCSVIEGHLQILLMFKTRPEDFRDLSFPKLIMITDYLLLFRVYGLESLKDLFPNLTVIRGSRLFFNYALVIFEMVHLKELGLYNLMNITRGSVRIEKNNELCYLATIDWSRILDSVEDNHIVLNKDDNEEC Motif0012_bcov_4helix_00220_0001_0001__32__N
DEHHTRRLAEELERLSRELGDEEHLELSRELKRLAEEAIKENDRFKLELVRRSIEALLREL EVCPGMDIRNNLTRLHELENCSVIEGHLQILLMFKTRPEDFRDLSFPKLIMITDYLLLFRVYGLESLKDLFPNLTVIRGSRLFFNYALVIFEMVHLKELGLYNLMNITRGSVRIEKNNELCYLATIDWSRILDSVEDNHIVLNKDDNEEC rif_3h_hb1_47_000000009_0001_0001__3__H
SEKEREVKELLEEISRRDPRISFYLFFVLIALEAGNPELAEELIEDLIRRFGDPLLRELFELIRK EVCPGMDIRNNLTRLHELENCSVIEGHLQILLMFKTRPEDFRDLSFPKLIMITDYLLLFRVYGLESLKDLFPNLTVIRGSRLFFNYALVIFEMVHLKELGLYNLMNITRGSVRIEKNNELCYLATIDWSRILDSVEDNHIVLNKDDNEEC Motif0012_bcov_4helix_00220_0001_0001__60__F
KEEVNNQAFKLVMEAMELANSSDPNNRTKAKELIKEAKKLAKSVNNPEVEMSVRRVEESIKKAG EVCPGMDIRNNLTRLHELENCSVIEGHLQILLMFKTRPEDFRDLSFPKLIMITDYLLLFRVYGLESLKDLFPNLTVIRGSRLFFNYALVIFEMVHLKELGLYNLMNITRGSVRIEKNNELCYLATIDWSRILDSVEDNHIVLNKDDNEEC Motif0290_ems_3hC_618_0001_0002_0001__43__S
KEEVNNQAFKLVMEAMELANSSDCNNRTKAKELIKEAKKLAKEVNNPEVEMSVRRVEESIKKAG EVCPGMDIRNNLTRLHELENCSVIEGHLQILLMFKTRPEDFRDLSFPKLIMITDYLLLFRVYGLESLKDLFPNLTVIRGSRLFFNYALVIFEMVHLKELGLYNLMNITRGSVRIEKNNELCYLATIDWSRILDSVEDNHIVLNKDDNEEC Motif0290_ems_3hC_618_0001_0002_0001__24__C
DDSQVKDVESKAREHKKKHPQVSFLAFFVIEVARFAKEFNDPLELKVAEELLKEVEKRAK EVCPGMDIRNNLTRLHELENCSVIEGHLQILLMFKTRPEDFRDLSFPKLIMITDYLLLFRVYGLESLKDLFPNLTVIRGSRLFFNYALVIFEMVHLKELGLYNLMNITRGSVRIEKNNELCYLATIDWSRILDSVEDNHIVLNKDDNEEC Motif0223_ems_3hC_474_0001_0001_0001__44__E
SELLERILRLLKEGNPEEAEEVARELLERTGDPRVEALVSLIEELLRDGDPFYELFVEMILRELR EVCPGMDIRNNLTRLHELENCSVIEGHLQILLMFKTRPEDFRDLSFPKLIMITDYLLLFRVYGLESLKDLFPNLTVIRGSRLFFNYALVIFEMVHLKELGLYNLMNITRGSVRIEKNNELCYLATIDWSRILDSVEDNHIVLNKDDNEEC Motif0223_bcov_4helix_00276_0001_0001__48__D
DEEVDRAKELAEELGDPELAELIEELKELSKRGDPRAVEVVLDAMELANRLGDPEIQEVLIKLAE EVCPGMDIRNNLTRLHELENCSVIEGHLQILLMFKTRPEDFRDLSFPKLIMITDYLLLFRVYGLESLKDLFPNLTVIRGSRLFFNYALVIFEMVHLKELGLYNLMNITRGSVRIEKNNELCYLATIDWSRILDSVEDNHIVLNKDDNEEC Motif0092_bcov_4helix_12689_0001_0002_0001__43__D
SLHEELRRLEELLRRGDPEAEKRLPELLKEALERNDEELALRIRIVLSSVLGDPHLVEKILEEVK EVCPGMDIRNNLTRLHELENCSVIEGHLQILLMFKTRPEDFRDLSFPKLIMITDYLLLFRVYGLESLKDLFPNLTVIRGSRLFFNYALVIFEMVHLKELGLYNLMNITRGSVRIEKNNELCYLATIDWSRILDSVEDNHIVLNKDDNEEC mot_H_9abadfa308aada7ec3b7866b3b500928_0001_000000003_0001_59_65_H_._886c6eb027ae3cf96a25d0dbff2e2d77_0001_0001_0001_0001__25__P
SEDEKLEVLLRRLGVPPELIELIKKVLKELSKRDEERSRTLREVLEELLREGNKRAVRLSVRLAH EVCPGMDIRNNLTRLHELENCSVIEGHLQILLMFKTRPEDFRDLSFPKLIMITDYLLLFRVYGLESLKDLFPNLTVIRGSRLFFNYALVIFEMVHLKELGLYNLMNITRGSVRIEKNNELCYLATIDWSRILDSVEDNHIVLNKDDNEEC rif_2f47104a8f605bfff094780ec55b422f_0001_000000022_0001_0001__8__V
SELFELVMEAMEIANTLGDEDLMRLLVELVEKALESPEVRELLEKLARLIIEDPEKARELVKKLK EVCPGMDIRNNLTRLHELENCSVIEGHLQILLMFKTRPEDFRDLSFPKLIMITDYLLLFRVYGLESLKDLFPNLTVIRGSRLFFNYALVIFEMVHLKELGLYNLMNITRGSVRIEKNNELCYLATIDWSRILDSVEDNHIVLNKDDNEEC Motif0375_bcov_4helix_02612_0001_0001__16__T
DDHAQAQLVKMLLKLWQDQGDDFYALLAVEAAANERVKKYLKKYYPEVYTLLEQVKRTLEKKRS EVCPGMDIRNNLTRLHELENCSVIEGHLQILLMFKTRPEDFRDLSFPKLIMITDYLLLFRVYGLESLKDLFPNLTVIRGSRLFFNYALVIFEMVHLKELGLYNLMNITRGSVRIEKNNELCYLATIDWSRILDSVEDNHIVLNKDDNEEC rif_ems_coilM_45_0002_000000024_0001_0001__11__M
DDSQVKDVESKAREHKKKHPQVSFLAFFVIEVARFSKEFNDPLALKVAEELLKEVEKRAK EVCPGMDIRNNLTRLHELENCSVIEGHLQILLMFKTRPEDFRDLSFPKLIMITDYLLLFRVYGLESLKDLFPNLTVIRGSRLFFNYALVIFEMVHLKELGLYNLMNITRGSVRIEKNNELCYLATIDWSRILDSVEDNHIVLNKDDNEEC Motif0223_ems_3hC_474_0001_0001_0001__36__S
SEVEELVEELLKLLKDPDLRESVERLLEELRRGEVPPEEVLKFLRFFAEFLGDPEFRKKVEEVLK EVCPGMDIRNNLTRLHELENCSVIEGHLQILLMFKTRPEDFRDLSFPKLIMITDYLLLFRVYGLESLKDLFPNLTVIRGSRLFFNYALVIFEMVHLKELGLYNLMNITRGSVRIEKNNELCYLATIDWSRILDSVEDNHIVLNKDDNEEC pol_8bfbe5d1bbe295b5aa936524e44ff7b0_0001_1_000000023_0001__22__S
DLEEIVREYVERRKDPIAREALELLEEIKKEDPETAKVLAEAVVDAIERNDPESLKFVLLLIKIV EVCPGMDIRNNLTRLHELENCSVIEGHLQILLMFKTRPEDFRDLSFPKLIMITDYLLLFRVYGLESLKDLFPNLTVIRGSRLFFNYALVIFEMVHLKELGLYNLMNITRGSVRIEKNNELCYLATIDWSRILDSVEDNHIVLNKDDNEEC Motif0083_bcov_4helix_00192_0001_0001__13__R
SELFELVMEAMEIANRLGDEDLMRLLVELVEKALESPEVRELLEKLARLIIEDPEFARELVKKLK EVCPGMDIRNNLTRLHELENCSVIEGHLQILLMFKTRPEDFRDLSFPKLIMITDYLLLFRVYGLESLKDLFPNLTVIRGSRLFFNYALVIFEMVHLKELGLYNLMNITRGSVRIEKNNELCYLATIDWSRILDSVEDNHIVLNKDDNEEC Motif0375_bcov_4helix_02612_0001_0001__56__F
DEEVDRAKELAEELGDPELAELIEELDELSKRGDPRAVEVVLRAMELANRLGDPEIQEVLIKLAE EVCPGMDIRNNLTRLHELENCSVIEGHLQILLMFKTRPEDFRDLSFPKLIMITDYLLLFRVYGLESLKDLFPNLTVIRGSRLFFNYALVIFEMVHLKELGLYNLMNITRGSVRIEKNNELCYLATIDWSRILDSVEDNHIVLNKDDNEEC Motif0092_bcov_4helix_12689_0001_0002_0001__27__D
PEVEKEAFKAFMLLMDALFLAEDPNIRKTIEELIERLEKADENDDEEKLKEIIKKAKTIWKQVL EVCPGMDIRNNLTRLHELENCSVIEGHLQILLMFKTRPEDFRDLSFPKLIMITDYLLLFRVYGLESLKDLFPNLTVIRGSRLFFNYALVIFEMVHLKELGLYNLMNITRGSVRIEKNNELCYLATIDWSRILDSVEDNHIVLNKDDNEEC Motif0345_ems_3hM_540_0001_0002_0001__4__E
SGLLERILRLLKEGNPEEAEEVARELLERTGDPRVEALVSLIEELLRTGDPFYELFVEMILRELR EVCPGMDIRNNLTRLHELENCSVIEGHLQILLMFKTRPEDFRDLSFPKLIMITDYLLLFRVYGLESLKDLFPNLTVIRGSRLFFNYALVIFEMVHLKELGLYNLMNITRGSVRIEKNNELCYLATIDWSRILDSVEDNHIVLNKDDNEEC Motif0223_bcov_4helix_00276_0001_0001__2__G
DEVFKAAFKVMELANKKGDEEAMKEVQKVAELLSNGQASKEQAKKILESLARRLKT EVCPGMDIRNNLTRLHELENCSVIEGHLQILLMFKTRPEDFRDLSFPKLIMITDYLLLFRVYGLESLKDLFPNLTVIRGSRLFFNYALVIFEMVHLKELGLYNLMNITRGSVRIEKNNELCYLATIDWSRILDSVEDNHIVLNKDDNEEC Motif0202_p1-16H-GBL-16H-GABBL-16H_0017_0001_0001_0002_0001_0001__56__T
KEEVNNQAFKLVMEAMELANSSDPNNRTKAKEQIKEAKKLAKEVNNPEVEMSVRRVEESIKKAG EVCPGMDIRNNLTRLHELENCSVIEGHLQILLMFKTRPEDFRDLSFPKLIMITDYLLLFRVYGLESLKDLFPNLTVIRGSRLFFNYALVIFEMVHLKELGLYNLMNITRGSVRIEKNNELCYLATIDWSRILDSVEDNHIVLNKDDNEEC Motif0290_ems_3hC_618_0001_0002_0001__33__Q
DEEVDRAKELAEELGDPELAELIEELKELSKRGDERAVEVVLRAMELANRLGDPEIQEVLIKLAE EVCPGMDIRNNLTRLHELENCSVIEGHLQILLMFKTRPEDFRDLSFPKLIMITDYLLLFRVYGLESLKDLFPNLTVIRGSRLFFNYALVIFEMVHLKELGLYNLMNITRGSVRIEKNNELCYLATIDWSRILDSVEDNHIVLNKDDNEEC Motif0092_bcov_4helix_12689_0001_0002_0001__35__E
SEKEREVKELLEEISRRDPRISFYLFFVLIALEAVNPELAEELIEDLIRRFGDPLLRELLELIRK EVCPGMDIRNNLTRLHELENCSVIEGHLQILLMFKTRPEDFRDLSFPKLIMITDYLLLFRVYGLESLKDLFPNLTVIRGSRLFFNYALVIFEMVHLKELGLYNLMNITRGSVRIEKNNELCYLATIDWSRILDSVEDNHIVLNKDDNEEC Motif0012_bcov_4helix_00220_0001_0001__35__V
DPSEEAQKLVDKVKEDVKKKNDEDAEEMVKIAEELLKDAKNKQDPTMREFLVAMIKMIVKNLS EVCPGMDIRNNLTRLHELENCSVIEGHLQILLMFKTRPEDFRDLSFPKLIMITDYLLLFRVYGLESLKDLFPNLTVIRGSRLFFNYALVIFEMVHLKELGLYNLMNITRGSVRIEKNNELCYLATIDWSRILDSVEDNHIVLNKDDNEEC Motif0201_ems_3hM_2476_0001_0002_0001__42__K
SELFELVMEAMEIANRLGDEDLMRLLVELVEKALESPEVRELLEKLARLIIEDPEKARELAKKLK EVCPGMDIRNNLTRLHELENCSVIEGHLQILLMFKTRPEDFRDLSFPKLIMITDYLLLFRVYGLESLKDLFPNLTVIRGSRLFFNYALVIFEMVHLKELGLYNLMNITRGSVRIEKNNELCYLATIDWSRILDSVEDNHIVLNKDDNEEC Motif0375_bcov_4helix_02612_0001_0001__61__A
SELFELVMEAMEIANYLGDEDLMRLLVELVEKALESPEVRELLEKLARLIIEDPEKARELVKKLK EVCPGMDIRNNLTRLHELENCSVIEGHLQILLMFKTRPEDFRDLSFPKLIMITDYLLLFRVYGLESLKDLFPNLTVIRGSRLFFNYALVIFEMVHLKELGLYNLMNITRGSVRIEKNNELCYLATIDWSRILDSVEDNHIVLNKDDNEEC Motif0375_bcov_4helix_02612_0001_0001__16__Y
DEEVDRAKELAEELGDPELAELIEELKELSKRGDPRAVEVVLRAMELANRLGLPEIQEVLIKLAE EVCPGMDIRNNLTRLHELENCSVIEGHLQILLMFKTRPEDFRDLSFPKLIMITDYLLLFRVYGLESLKDLFPNLTVIRGSRLFFNYALVIFEMVHLKELGLYNLMNITRGSVRIEKNNELCYLATIDWSRILDSVEDNHIVLNKDDNEEC Motif0092_bcov_4helix_12689_0001_0002_0001__53__L
PEVKKEAFKAFMLLMDALFLAEDPNIRKTIEELIERLEKKDENDDEEKLKEIIKKAKTIWKQVL EVCPGMDIRNNLTRLHELENCSVIEGHLQILLMFKTRPEDFRDLSFPKLIMITDYLLLFRVYGLESLKDLFPNLTVIRGSRLFFNYALVIFEMVHLKELGLYNLMNITRGSVRIEKNNELCYLATIDWSRILDSVEDNHIVLNKDDNEEC Motif0345_ems_3hM_540_0001_0002_0001__40__K
SEKEREVKELLEEISRRDPRISFYLFFVLIALEALNPELAEELIEDLIRRFGDPLLRELLELIRK EVCPGMDIRNNLTRLHELENCSVIEGHLQILLMFKTRPEDFRDLSFPKLIMITDYLLLFRVYGLESLKDLFPNLTVIRGSRLFFNYALVIFEMVHLKELGLYNLMNITRGSVRIEKNNELCYLATIDWSRILDSVEDNHIVLNKDDNEEC Motif0012_bcov_4helix_00220_0001_0001__35__L
DPFTAMELVARVFELAMEKNDEELQKEAETLDEIVLEAAKNNDEEKVKEVIKRAKELLSKS EVCPGMDIRNNLTRLHELENCSVIEGHLQILLMFKTRPEDFRDLSFPKLIMITDYLLLFRVYGLESLKDLFPNLTVIRGSRLFFNYALVIFEMVHLKELGLYNLMNITRGSVRIEKNNELCYLATIDWSRILDSVEDNHIVLNKDDNEEC Motif0029_ems_3hC_897_0001_0001_0002_0001__32__D
SEKEREVKELLEEISRRDPRISFYDFFVLIALEAGNPELAEELIEDLIRRFGDPLLRELLELIRK EVCPGMDIRNNLTRLHELENCSVIEGHLQILLMFKTRPEDFRDLSFPKLIMITDYLLLFRVYGLESLKDLFPNLTVIRGSRLFFNYALVIFEMVHLKELGLYNLMNITRGSVRIEKNNELCYLATIDWSRILDSVEDNHIVLNKDDNEEC Motif0012_bcov_4helix_00220_0001_0001__25__D
TEEEFRVMMLLMTLSPELNELVEELSEAMDRNDPELEKRVLKRLLELAVELGDEEVVRILEKLLK EVCPGMDIRNNLTRLHELENCSVIEGHLQILLMFKTRPEDFRDLSFPKLIMITDYLLLFRVYGLESLKDLFPNLTVIRGSRLFFNYALVIFEMVHLKELGLYNLMNITRGSVRIEKNNELCYLATIDWSRILDSVEDNHIVLNKDDNEEC Motif0223_bcov_4helix_06585_0001_0001_0001__49__V
SEDEKLEELLRLLGVPPELIELIKKVLKELSKRDEERSRTLREVLEELLREGNKRAVRLSVRLAH EVCPGMDIRNNLTRLHELENCSVIEGHLQILLMFKTRPEDFRDLSFPKLIMITDYLLLFRVYGLESLKDLFPNLTVIRGSRLFFNYALVIFEMVHLKELGLYNLMNITRGSVRIEKNNELCYLATIDWSRILDSVEDNHIVLNKDDNEEC rif_2f47104a8f605bfff094780ec55b422f_0001_000000022_0001_0001__12__L
TEEEFRVMMLLMTLSPELNELVEELSEAMMRNDPELEKRVLKRLLELARELGDEEVVRILEKLLK EVCPGMDIRNNLTRLHELENCSVIEGHLQILLMFKTRPEDFRDLSFPKLIMITDYLLLFRVYGLESLKDLFPNLTVIRGSRLFFNYALVIFEMVHLKELGLYNLMNITRGSVRIEKNNELCYLATIDWSRILDSVEDNHIVLNKDDNEEC Motif0223_bcov_4helix_06585_0001_0001_0001__30__M
DEDHTRRLAEELERLSRELGDEEHLELSAELKRLAEEAIKENDRFKLELVRRSIEALLREL EVCPGMDIRNNLTRLHELENCSVIEGHLQILLMFKTRPEDFRDLSFPKLIMITDYLLLFRVYGLESLKDLFPNLTVIRGSRLFFNYALVIFEMVHLKELGLYNLMNITRGSVRIEKNNELCYLATIDWSRILDSVEDNHIVLNKDDNEEC rif_3h_hb1_47_000000009_0001_0001__29__A
DDSIVKDVESKAREHKKKHPQVSFLAFFVIEVARFAKEFNDPLALKVAEELLKEVEKRAK EVCPGMDIRNNLTRLHELENCSVIEGHLQILLMFKTRPEDFRDLSFPKLIMITDYLLLFRVYGLESLKDLFPNLTVIRGSRLFFNYALVIFEMVHLKELGLYNLMNITRGSVRIEKNNELCYLATIDWSRILDSVEDNHIVLNKDDNEEC Motif0223_ems_3hC_474_0001_0001_0001__4__I
DPFTAMELVARVFELAMEVNDEELQKEAETLMEIVLEAAKNNDEEKVKEVIKRAKELLSKS EVCPGMDIRNNLTRLHELENCSVIEGHLQILLMFKTRPEDFRDLSFPKLIMITDYLLLFRVYGLESLKDLFPNLTVIRGSRLFFNYALVIFEMVHLKELGLYNLMNITRGSVRIEKNNELCYLATIDWSRILDSVEDNHIVLNKDDNEEC Motif0029_ems_3hC_897_0001_0001_0002_0001__19__V
SEKEREVKELLEEISRRDPRISFYCFFVLIALEAGNPELAEELIEDLIRRFGDPLLRELLELIRK EVCPGMDIRNNLTRLHELENCSVIEGHLQILLMFKTRPEDFRDLSFPKLIMITDYLLLFRVYGLESLKDLFPNLTVIRGSRLFFNYALVIFEMVHLKELGLYNLMNITRGSVRIEKNNELCYLATIDWSRILDSVEDNHIVLNKDDNEEC Motif0012_bcov_4helix_00220_0001_0001__25__C
DDHAQAQLVKKLLKLWQDQGDDFYALLAVEAAANERVKKYLKKYYPEVYTLLEQCKRTLEKKRS EVCPGMDIRNNLTRLHELENCSVIEGHLQILLMFKTRPEDFRDLSFPKLIMITDYLLLFRVYGLESLKDLFPNLTVIRGSRLFFNYALVIFEMVHLKELGLYNLMNITRGSVRIEKNNELCYLATIDWSRILDSVEDNHIVLNKDDNEEC rif_ems_coilM_45_0002_000000024_0001_0001__55__C
DDSQVKDVESKAREHKKKHRQVSFLAFFVIEVARFAKEFNDPLALKVAEELLKEVEKRAK EVCPGMDIRNNLTRLHELENCSVIEGHLQILLMFKTRPEDFRDLSFPKLIMITDYLLLFRVYGLESLKDLFPNLTVIRGSRLFFNYALVIFEMVHLKELGLYNLMNITRGSVRIEKNNELCYLATIDWSRILDSVEDNHIVLNKDDNEEC Motif0223_ems_3hC_474_0001_0001_0001__20__R
SELFELVMEAMEIANRLGDEDLMRLLVELVEMALESPEVRELLEKLARLIIEDPEKARELVKKLK EVCPGMDIRNNLTRLHELENCSVIEGHLQILLMFKTRPEDFRDLSFPKLIMITDYLLLFRVYGLESLKDLFPNLTVIRGSRLFFNYALVIFEMVHLKELGLYNLMNITRGSVRIEKNNELCYLATIDWSRILDSVEDNHIVLNKDDNEEC Motif0375_bcov_4helix_02612_0001_0001__32__M
DPYEEAQKLVDKVKEDVKKKNDEDAEEMVKIAEELLKDAKNAQDPTMREFLVAMIKMIVKNLS EVCPGMDIRNNLTRLHELENCSVIEGHLQILLMFKTRPEDFRDLSFPKLIMITDYLLLFRVYGLESLKDLFPNLTVIRGSRLFFNYALVIFEMVHLKELGLYNLMNITRGSVRIEKNNELCYLATIDWSRILDSVEDNHIVLNKDDNEEC Motif0201_ems_3hM_2476_0001_0002_0001__3__Y
SLHEELRRLEELLRRGDKEAEKRLRELLKEALERNDEELALRIRIVLSSVLGDPHLVEKILEEVK EVCPGMDIRNNLTRLHELENCSVIEGHLQILLMFKTRPEDFRDLSFPKLIMITDYLLLFRVYGLESLKDLFPNLTVIRGSRLFFNYALVIFEMVHLKELGLYNLMNITRGSVRIEKNNELCYLATIDWSRILDSVEDNHIVLNKDDNEEC mot_H_9abadfa308aada7ec3b7866b3b500928_0001_000000003_0001_59_65_H_._886c6eb027ae3cf96a25d0dbff2e2d77_0001_0001_0001_0001__18__K
SELLERILRLLKEGNPEEAEEVARELLERTGDPRVEALVSLIEELLRTGDTFYELFVEMILRELR EVCPGMDIRNNLTRLHELENCSVIEGHLQILLMFKTRPEDFRDLSFPKLIMITDYLLLFRVYGLESLKDLFPNLTVIRGSRLFFNYALVIFEMVHLKELGLYNLMNITRGSVRIEKNNELCYLATIDWSRILDSVEDNHIVLNKDDNEEC Motif0223_bcov_4helix_00276_0001_0001__51__T
SEDETLEELLRRLGVPPELIELIKKVLKELSKRDEERSRTLREVLEELLREGNKRAVRLSVRLAH EVCPGMDIRNNLTRLHELENCSVIEGHLQILLMFKTRPEDFRDLSFPKLIMITDYLLLFRVYGLESLKDLFPNLTVIRGSRLFFNYALVIFEMVHLKELGLYNLMNITRGSVRIEKNNELCYLATIDWSRILDSVEDNHIVLNKDDNEEC rif_2f47104a8f605bfff094780ec55b422f_0001_000000022_0001_0001__5__T
SEKEREVKELLEEISRRDPRISFYLFFVLIALEAGNPELAEELNEDLIRRFGDPLLRELLELIRK EVCPGMDIRNNLTRLHELENCSVIEGHLQILLMFKTRPEDFRDLSFPKLIMITDYLLLFRVYGLESLKDLFPNLTVIRGSRLFFNYALVIFEMVHLKELGLYNLMNITRGSVRIEKNNELCYLATIDWSRILDSVEDNHIVLNKDDNEEC Motif0012_bcov_4helix_00220_0001_0001__44__N
DLEEIVREYVERTKDPIAWEALELLEEIKKEDPETAKVLAEAVVDAIERNDPESLKFVLLLIKIV EVCPGMDIRNNLTRLHELENCSVIEGHLQILLMFKTRPEDFRDLSFPKLIMITDYLLLFRVYGLESLKDLFPNLTVIRGSRLFFNYALVIFEMVHLKELGLYNLMNITRGSVRIEKNNELCYLATIDWSRILDSVEDNHIVLNKDDNEEC Motif0083_bcov_4helix_00192_0001_0001__19__W
DDHAQAQLNKKLLKLWQDQGDDFYALLAVEAAANERVKKYLKKYYPEVYTLLEQVKRTLEKKRS EVCPGMDIRNNLTRLHELENCSVIEGHLQILLMFKTRPEDFRDLSFPKLIMITDYLLLFRVYGLESLKDLFPNLTVIRGSRLFFNYALVIFEMVHLKELGLYNLMNITRGSVRIEKNNELCYLATIDWSRILDSVEDNHIVLNKDDNEEC rif_ems_coilM_45_0002_000000024_0001_0001__9__N
SEDEKLEELLMRLGVPPELIELIKKVLKELSKRDEERSRTLREVLEELLREGNKRAVRLSVRLAH EVCPGMDIRNNLTRLHELENCSVIEGHLQILLMFKTRPEDFRDLSFPKLIMITDYLLLFRVYGLESLKDLFPNLTVIRGSRLFFNYALVIFEMVHLKELGLYNLMNITRGSVRIEKNNELCYLATIDWSRILDSVEDNHIVLNKDDNEEC rif_2f47104a8f605bfff094780ec55b422f_0001_000000022_0001_0001__11__M
DPFTAMELVARVFELAMEKNDEELQKEAETLMHIVLEAAKNNDEEKVKEVIKRAKELLSKS EVCPGMDIRNNLTRLHELENCSVIEGHLQILLMFKTRPEDFRDLSFPKLIMITDYLLLFRVYGLESLKDLFPNLTVIRGSRLFFNYALVIFEMVHLKELGLYNLMNITRGSVRIEKNNELCYLATIDWSRILDSVEDNHIVLNKDDNEEC Motif0029_ems_3hC_897_0001_0001_0002_0001__33__H
SELLERILRLLKEGNPEEAEEVARELLERTGDDRVEALVSLIEELLRTGDPFYELFVEMILRELR EVCPGMDIRNNLTRLHELENCSVIEGHLQILLMFKTRPEDFRDLSFPKLIMITDYLLLFRVYGLESLKDLFPNLTVIRGSRLFFNYALVIFEMVHLKELGLYNLMNITRGSVRIEKNNELCYLATIDWSRILDSVEDNHIVLNKDDNEEC Motif0223_bcov_4helix_00276_0001_0001__33__D
KEEVNNQAFKLVMEAMELANSSDPNNRTKAKELIKEAKKLAWEVNNPEVEMSVRRVEESIKKAG EVCPGMDIRNNLTRLHELENCSVIEGHLQILLMFKTRPEDFRDLSFPKLIMITDYLLLFRVYGLESLKDLFPNLTVIRGSRLFFNYALVIFEMVHLKELGLYNLMNITRGSVRIEKNNELCYLATIDWSRILDSVEDNHIVLNKDDNEEC Motif0290_ems_3hC_618_0001_0002_0001__42__W
SLHEELRRLEELLRRGDPEAEKRLRELLKEALERNDEELALRIDIVLSSVLGDPHLVEKILEEVK EVCPGMDIRNNLTRLHELENCSVIEGHLQILLMFKTRPEDFRDLSFPKLIMITDYLLLFRVYGLESLKDLFPNLTVIRGSRLFFNYALVIFEMVHLKELGLYNLMNITRGSVRIEKNNELCYLATIDWSRILDSVEDNHIVLNKDDNEEC mot_H_9abadfa308aada7ec3b7866b3b500928_0001_000000003_0001_59_65_H_._886c6eb027ae3cf96a25d0dbff2e2d77_0001_0001_0001_0001__44__D
PEVKKEAFKAFMLLMTALFLAEDPNIRKTIEELIERLEKADENDDEEKLKEIIKKAKTIWKQVL EVCPGMDIRNNLTRLHELENCSVIEGHLQILLMFKTRPEDFRDLSFPKLIMITDYLLLFRVYGLESLKDLFPNLTVIRGSRLFFNYALVIFEMVHLKELGLYNLMNITRGSVRIEKNNELCYLATIDWSRILDSVEDNHIVLNKDDNEEC Motif0345_ems_3hM_540_0001_0002_0001__16__T
DEEVDRAKELREELGDPELAELIEELKELSKRGDPRAVEVVLRAMELANRLGDPEIQEVLIKLAE EVCPGMDIRNNLTRLHELENCSVIEGHLQILLMFKTRPEDFRDLSFPKLIMITDYLLLFRVYGLESLKDLFPNLTVIRGSRLFFNYALVIFEMVHLKELGLYNLMNITRGSVRIEKNNELCYLATIDWSRILDSVEDNHIVLNKDDNEEC Motif0092_bcov_4helix_12689_0001_0002_0001__11__R
YPSEEAQKLVDKVKEDVKKKNDEDAEEMVKIAEELLKDAKNAQDPTMREFLVAMIKMIVKNLS EVCPGMDIRNNLTRLHELENCSVIEGHLQILLMFKTRPEDFRDLSFPKLIMITDYLLLFRVYGLESLKDLFPNLTVIRGSRLFFNYALVIFEMVHLKELGLYNLMNITRGSVRIEKNNELCYLATIDWSRILDSVEDNHIVLNKDDNEEC Motif0201_ems_3hM_2476_0001_0002_0001__1__Y
SEVEELVEELLKLAKDPDLREQVERLLEELRRGEVPPEEVLKFLRFFAEFLGDPEFRKKVEEVLK EVCPGMDIRNNLTRLHELENCSVIEGHLQILLMFKTRPEDFRDLSFPKLIMITDYLLLFRVYGLESLKDLFPNLTVIRGSRLFFNYALVIFEMVHLKELGLYNLMNITRGSVRIEKNNELCYLATIDWSRILDSVEDNHIVLNKDDNEEC pol_8bfbe5d1bbe295b5aa936524e44ff7b0_0001_1_000000023_0001__14__A
SELLERILRLLKEGNPEEAEEVARELLERTGDPRVEALVSLIEELLRTGDPFYELFVEMILRELT EVCPGMDIRNNLTRLHELENCSVIEGHLQILLMFKTRPEDFRDLSFPKLIMITDYLLLFRVYGLESLKDLFPNLTVIRGSRLFFNYALVIFEMVHLKELGLYNLMNITRGSVRIEKNNELCYLATIDWSRILDSVEDNHIVLNKDDNEEC Motif0223_bcov_4helix_00276_0001_0001__65__T
DDEVEQLKEHARKANDPELEKAVELLERVLREGDPDLYQEVHQLIHLILFGDPRARKRAKELLER EVCPGMDIRNNLTRLHELENCSVIEGHLQILLMFKTRPEDFRDLSFPKLIMITDYLLLFRVYGLESLKDLFPNLTVIRGSRLFFNYALVIFEMVHLKELGLYNLMNITRGSVRIEKNNELCYLATIDWSRILDSVEDNHIVLNKDDNEEC pol_2c0b0b1e22dc14a353d2d92e3c086b92_0001_1_000000024_0001_0001__46__H
DPSEEAQKLVDKVKEDVKKKNDEDAQEMVKIAEELLKDAKNAQDPTMREFLVAMIKMIVKNLS EVCPGMDIRNNLTRLHELENCSVIEGHLQILLMFKTRPEDFRDLSFPKLIMITDYLLLFRVYGLESLKDLFPNLTVIRGSRLFFNYALVIFEMVHLKELGLYNLMNITRGSVRIEKNNELCYLATIDWSRILDSVEDNHIVLNKDDNEEC Motif0201_ems_3hM_2476_0001_0002_0001__26__Q
DEVFKAAMKVLHLAFKKGDEEAMKEVQKVSEELENGQASKEQAKKILESLARRLKS EVCPGMDIRNNLTRLHELENCSVIEGHLQILLMFKTRPEDFRDLSFPKLIMITDYLLLFRVYGLESLKDLFPNLTVIRGSRLFFNYALVIFEMVHLKELGLYNLMNITRGSVRIEKNNELCYLATIDWSRILDSVEDNHIVLNKDDNEEC Motif0025_p1-16H-GBL-16H-GABBL-16H_0017_0001_0001_0002_0001_0001_0001__32__E
DEDHTRRLAEELERLSRELGDEEHLELSRELKRLAEEAIKEEDRFKLELVRRSIEALLREL EVCPGMDIRNNLTRLHELENCSVIEGHLQILLMFKTRPEDFRDLSFPKLIMITDYLLLFRVYGLESLKDLFPNLTVIRGSRLFFNYALVIFEMVHLKELGLYNLMNITRGSVRIEKNNELCYLATIDWSRILDSVEDNHIVLNKDDNEEC rif_3h_hb1_47_000000009_0001_0001__42__E
DEVFKAAFKVMELANKKTDEEAMKEVQKVAELLSNGQASKEQAKKILESLARRLKS EVCPGMDIRNNLTRLHELENCSVIEGHLQILLMFKTRPEDFRDLSFPKLIMITDYLLLFRVYGLESLKDLFPNLTVIRGSRLFFNYALVIFEMVHLKELGLYNLMNITRGSVRIEKNNELCYLATIDWSRILDSVEDNHIVLNKDDNEEC Motif0202_p1-16H-GBL-16H-GABBL-16H_0017_0001_0001_0002_0001_0001__18__T
DDNFREDVRRIFEFARRHNNEAAFRFLLEQSRWHARETDDEELRREIEHINRELRKLWKG EVCPGMDIRNNLTRLHELENCSVIEGHLQILLMFKTRPEDFRDLSFPKLIMITDYLLLFRVYGLESLKDLFPNLTVIRGSRLFFNYALVIFEMVHLKELGLYNLMNITRGSVRIEKNNELCYLATIDWSRILDSVEDNHIVLNKDDNEEC mot_H_HHH_eva_0065_000000013_0001_6_13_H_._3h_hb1_6197_0001_0001__3__N
DDHAQAQLVKKLLKLWQDQGDDFYALLAVEAAANERVKKYLKKYYPEVYTLYEQVKRTLEKKRS EVCPGMDIRNNLTRLHELENCSVIEGHLQILLMFKTRPEDFRDLSFPKLIMITDYLLLFRVYGLESLKDLFPNLTVIRGSRLFFNYALVIFEMVHLKELGLYNLMNITRGSVRIEKNNELCYLATIDWSRILDSVEDNHIVLNKDDNEEC rif_ems_coilM_45_0002_000000024_0001_0001__52__Y
DDHAQAQLVKKLLKLWQDQGDDFYALLAVEAAANERVRKYLKKYYPEVYTLLEQVKRTLEKKRS EVCPGMDIRNNLTRLHELENCSVIEGHLQILLMFKTRPEDFRDLSFPKLIMITDYLLLFRVYGLESLKDLFPNLTVIRGSRLFFNYALVIFEMVHLKELGLYNLMNITRGSVRIEKNNELCYLATIDWSRILDSVEDNHIVLNKDDNEEC rif_ems_coilM_45_0002_000000024_0001_0001__38__R
SELFELVMEAMEIANRLGDEDLMRLLVELVEKDLESPEVRELLEKLARLIIEDPEKARELVKKLK EVCPGMDIRNNLTRLHELENCSVIEGHLQILLMFKTRPEDFRDLSFPKLIMITDYLLLFRVYGLESLKDLFPNLTVIRGSRLFFNYALVIFEMVHLKELGLYNLMNITRGSVRIEKNNELCYLATIDWSRILDSVEDNHIVLNKDDNEEC Motif0375_bcov_4helix_02612_0001_0001__33__D
DEVFKAAFKVMELANKKGDEEAMKEVQKVAELLSNGQASKEQAKKILESLARWLKS EVCPGMDIRNNLTRLHELENCSVIEGHLQILLMFKTRPEDFRDLSFPKLIMITDYLLLFRVYGLESLKDLFPNLTVIRGSRLFFNYALVIFEMVHLKELGLYNLMNITRGSVRIEKNNELCYLATIDWSRILDSVEDNHIVLNKDDNEEC Motif0202_p1-16H-GBL-16H-GABBL-16H_0017_0001_0001_0002_0001_0001__53__W
DDEFREDVRRIFEFARRHNNEAAFRFLLEPSRWHARETDDEELRREIEHINRELRKLWKG EVCPGMDIRNNLTRLHELENCSVIEGHLQILLMFKTRPEDFRDLSFPKLIMITDYLLLFRVYGLESLKDLFPNLTVIRGSRLFFNYALVIFEMVHLKELGLYNLMNITRGSVRIEKNNELCYLATIDWSRILDSVEDNHIVLNKDDNEEC mot_H_HHH_eva_0065_000000013_0001_6_13_H_._3h_hb1_6197_0001_0001__30__P
DDHAQAQLVKKLLKLWQDQGDDFYALLADEAAANERVKKYLKKYYPEVYTLLEQVKRTLEKKRS EVCPGMDIRNNLTRLHELENCSVIEGHLQILLMFKTRPEDFRDLSFPKLIMITDYLLLFRVYGLESLKDLFPNLTVIRGSRLFFNYALVIFEMVHLKELGLYNLMNITRGSVRIEKNNELCYLATIDWSRILDSVEDNHIVLNKDDNEEC rif_ems_coilM_45_0002_000000024_0001_0001__29__D
TEEEFRVMMLLMTLSPELNELVEELSEAMDRNDPELEKRVLKRLLELARELGDEEVVRILEKLLI EVCPGMDIRNNLTRLHELENCSVIEGHLQILLMFKTRPEDFRDLSFPKLIMITDYLLLFRVYGLESLKDLFPNLTVIRGSRLFFNYALVIFEMVHLKELGLYNLMNITRGSVRIEKNNELCYLATIDWSRILDSVEDNHIVLNKDDNEEC Motif0223_bcov_4helix_06585_0001_0001_0001__65__I
DEVFKAAMKVLHLVFKKGDEEAMKEVQKVSELLENGQASKEQAKKILESLARRLKS EVCPGMDIRNNLTRLHELENCSVIEGHLQILLMFKTRPEDFRDLSFPKLIMITDYLLLFRVYGLESLKDLFPNLTVIRGSRLFFNYALVIFEMVHLKELGLYNLMNITRGSVRIEKNNELCYLATIDWSRILDSVEDNHIVLNKDDNEEC Motif0025_p1-16H-GBL-16H-GABBL-16H_0017_0001_0001_0002_0001_0001_0001__14__V
NEKEKMDAQFLLWFAKVMADNISDDDKRKKAQSLVEKARKLDIPEEAKKVYKIVATILEKDQK EVCPGMDIRNNLTRLHELENCSVIEGHLQILLMFKTRPEDFRDLSFPKLIMITDYLLLFRVYGLESLKDLFPNLTVIRGSRLFFNYALVIFEMVHLKELGLYNLMNITRGSVRIEKNNELCYLATIDWSRILDSVEDNHIVLNKDDNEEC Motif0290_ems_3hC_617_0002_0001_0003_0001__60__K
DDEFREDVRRIFEFARRHNNEAAFRFLLEQSRWHARETDDEELRREIEHINRRLRKLWKG EVCPGMDIRNNLTRLHELENCSVIEGHLQILLMFKTRPEDFRDLSFPKLIMITDYLLLFRVYGLESLKDLFPNLTVIRGSRLFFNYALVIFEMVHLKELGLYNLMNITRGSVRIEKNNELCYLATIDWSRILDSVEDNHIVLNKDDNEEC mot_H_HHH_eva_0065_000000013_0001_6_13_H_._3h_hb1_6197_0001_0001__53__R
DEVFKAAFKVMELANKKGDEEAMKEVQKVAELLINGQASKEQAKKILESLARRLKS EVCPGMDIRNNLTRLHELENCSVIEGHLQILLMFKTRPEDFRDLSFPKLIMITDYLLLFRVYGLESLKDLFPNLTVIRGSRLFFNYALVIFEMVHLKELGLYNLMNITRGSVRIEKNNELCYLATIDWSRILDSVEDNHIVLNKDDNEEC Motif0202_p1-16H-GBL-16H-GABBL-16H_0017_0001_0001_0002_0001_0001__34__I
DEVFKAAMKVLHLAFKKGDEEAMKEVQKVSPLLENGQASKEQAKKILESLARRLKS EVCPGMDIRNNLTRLHELENCSVIEGHLQILLMFKTRPEDFRDLSFPKLIMITDYLLLFRVYGLESLKDLFPNLTVIRGSRLFFNYALVIFEMVHLKELGLYNLMNITRGSVRIEKNNELCYLATIDWSRILDSVEDNHIVLNKDDNEEC Motif0025_p1-16H-GBL-16H-GABBL-16H_0017_0001_0001_0002_0001_0001_0001__31__P
DDSQVKDVESKAREHKKKHPQVSFLAFFVIEVARFAKAFNDPLALKVAEELLKEVEKRAK EVCPGMDIRNNLTRLHELENCSVIEGHLQILLMFKTRPEDFRDLSFPKLIMITDYLLLFRVYGLESLKDLFPNLTVIRGSRLFFNYALVIFEMVHLKELGLYNLMNITRGSVRIEKNNELCYLATIDWSRILDSVEDNHIVLNKDDNEEC Motif0223_ems_3hC_474_0001_0001_0001__38__A
SEDEKLEELLRRLGVPPELIELIKKVLKELSKRDWERSRTLREVLEELLREGNKRAVRLSVRLAH EVCPGMDIRNNLTRLHELENCSVIEGHLQILLMFKTRPEDFRDLSFPKLIMITDYLLLFRVYGLESLKDLFPNLTVIRGSRLFFNYALVIFEMVHLKELGLYNLMNITRGSVRIEKNNELCYLATIDWSRILDSVEDNHIVLNKDDNEEC rif_2f47104a8f605bfff094780ec55b422f_0001_000000022_0001_0001__35__W
DDEVEQLKEHARKANDPELEKAVELLERVLREGDPDLYQEVHQLIFLILFGDPRNRKRAKELLER EVCPGMDIRNNLTRLHELENCSVIEGHLQILLMFKTRPEDFRDLSFPKLIMITDYLLLFRVYGLESLKDLFPNLTVIRGSRLFFNYALVIFEMVHLKELGLYNLMNITRGSVRIEKNNELCYLATIDWSRILDSVEDNHIVLNKDDNEEC pol_2c0b0b1e22dc14a353d2d92e3c086b92_0001_1_000000024_0001_0001__55__N
SEDEKTEELLRRLGVPPELIELIKKVLKELSKRDEERSRTLREVLEELLREGNKRAVRLSVRLAH EVCPGMDIRNNLTRLHELENCSVIEGHLQILLMFKTRPEDFRDLSFPKLIMITDYLLLFRVYGLESLKDLFPNLTVIRGSRLFFNYALVIFEMVHLKELGLYNLMNITRGSVRIEKNNELCYLATIDWSRILDSVEDNHIVLNKDDNEEC rif_2f47104a8f605bfff094780ec55b422f_0001_000000022_0001_0001__6__T
DDSQVKDVESKAREHKDKHPQVSFLAFFVIEVARFAKEFNDPLALKVAEELLKEVEKRAK EVCPGMDIRNNLTRLHELENCSVIEGHLQILLMFKTRPEDFRDLSFPKLIMITDYLLLFRVYGLESLKDLFPNLTVIRGSRLFFNYALVIFEMVHLKELGLYNLMNITRGSVRIEKNNELCYLATIDWSRILDSVEDNHIVLNKDDNEEC Motif0223_ems_3hC_474_0001_0001_0001__17__D
DEDHTRRLAEELERLSRELGDEEHLELSRELKRLAEEEIKENDRFKLELVRRSIEALLREL EVCPGMDIRNNLTRLHELENCSVIEGHLQILLMFKTRPEDFRDLSFPKLIMITDYLLLFRVYGLESLKDLFPNLTVIRGSRLFFNYALVIFEMVHLKELGLYNLMNITRGSVRIEKNNELCYLATIDWSRILDSVEDNHIVLNKDDNEEC rif_3h_hb1_47_000000009_0001_0001__38__E
PEVKKEAFKAFMLLMDALFLAEDPNIRKTIEELIARLEKADENDDEEKLKEIIKKAKTIWKQVL EVCPGMDIRNNLTRLHELENCSVIEGHLQILLMFKTRPEDFRDLSFPKLIMITDYLLLFRVYGLESLKDLFPNLTVIRGSRLFFNYALVIFEMVHLKELGLYNLMNITRGSVRIEKNNELCYLATIDWSRILDSVEDNHIVLNKDDNEEC Motif0345_ems_3hM_540_0001_0002_0001__35__A
DEEVDRAKELAEELGDPCLAELIEELKELSKRGDPRAVEVVLRAMELANRLGDPEIQEVLIKLAE EVCPGMDIRNNLTRLHELENCSVIEGHLQILLMFKTRPEDFRDLSFPKLIMITDYLLLFRVYGLESLKDLFPNLTVIRGSRLFFNYALVIFEMVHLKELGLYNLMNITRGSVRIEKNNELCYLATIDWSRILDSVEDNHIVLNKDDNEEC Motif0092_bcov_4helix_12689_0001_0002_0001__18__C
DEVFKAAMKVMELANKKGDEEAMKEVQKVAELLSNGQASKEQAKKILESLARRLKS EVCPGMDIRNNLTRLHELENCSVIEGHLQILLMFKTRPEDFRDLSFPKLIMITDYLLLFRVYGLESLKDLFPNLTVIRGSRLFFNYALVIFEMVHLKELGLYNLMNITRGSVRIEKNNELCYLATIDWSRILDSVEDNHIVLNKDDNEEC Motif0202_p1-16H-GBL-16H-GABBL-16H_0017_0001_0001_0002_0001_0001__8__M
DEVFKAAMKVLHLAFKKGDEEAMKEVQKVSEPLENGQASKEQAKKILESLARRLKS EVCPGMDIRNNLTRLHELENCSVIEGHLQILLMFKTRPEDFRDLSFPKLIMITDYLLLFRVYGLESLKDLFPNLTVIRGSRLFFNYALVIFEMVHLKELGLYNLMNITRGSVRIEKNNELCYLATIDWSRILDSVEDNHIVLNKDDNEEC Motif0025_p1-16H-GBL-16H-GABBL-16H_0017_0001_0001_0002_0001_0001_0001__32__P
YLHEELRRLEELLRRGDPEAEKRLRELLKEALERNDEELALRIRIVLSSVLGDPHLVEKILEEVK EVCPGMDIRNNLTRLHELENCSVIEGHLQILLMFKTRPEDFRDLSFPKLIMITDYLLLFRVYGLESLKDLFPNLTVIRGSRLFFNYALVIFEMVHLKELGLYNLMNITRGSVRIEKNNELCYLATIDWSRILDSVEDNHIVLNKDDNEEC mot_H_9abadfa308aada7ec3b7866b3b500928_0001_000000003_0001_59_65_H_._886c6eb027ae3cf96a25d0dbff2e2d77_0001_0001_0001_0001__1__Y
PEVKKEAFKAFMLLMDALFLAEDPNIRKTIEELIERLEKADENDDEEKFKEIIKKAKTIWKQVL EVCPGMDIRNNLTRLHELENCSVIEGHLQILLMFKTRPEDFRDLSFPKLIMITDYLLLFRVYGLESLKDLFPNLTVIRGSRLFFNYALVIFEMVHLKELGLYNLMNITRGSVRIEKNNELCYLATIDWSRILDSVEDNHIVLNKDDNEEC Motif0345_ems_3hM_540_0001_0002_0001__49__F
SLHEECRRLEELLRRGDPEAEKRLRELLKEALERNDEELALRIRIVLSSVLGDPHLVEKILEEVK EVCPGMDIRNNLTRLHELENCSVIEGHLQILLMFKTRPEDFRDLSFPKLIMITDYLLLFRVYGLESLKDLFPNLTVIRGSRLFFNYALVIFEMVHLKELGLYNLMNITRGSVRIEKNNELCYLATIDWSRILDSVEDNHIVLNKDDNEEC mot_H_9abadfa308aada7ec3b7866b3b500928_0001_000000003_0001_59_65_H_._886c6eb027ae3cf96a25d0dbff2e2d77_0001_0001_0001_0001__6__C
DEEVDRAKELAEELGDPELANLIEELKELSKRGDPRAVEVVLRAMELANRLGDPEIQEVLIKLAE EVCPGMDIRNNLTRLHELENCSVIEGHLQILLMFKTRPEDFRDLSFPKLIMITDYLLLFRVYGLESLKDLFPNLTVIRGSRLFFNYALVIFEMVHLKELGLYNLMNITRGSVRIEKNNELCYLATIDWSRILDSVEDNHIVLNKDDNEEC Motif0092_bcov_4helix_12689_0001_0002_0001__21__N
SEVEELVEELLKLLKDPDLREQVERLLEELRRGEVPPEEVLKFLRFFAEFLGDPTFRKKVEEVLK EVCPGMDIRNNLTRLHELENCSVIEGHLQILLMFKTRPEDFRDLSFPKLIMITDYLLLFRVYGLESLKDLFPNLTVIRGSRLFFNYALVIFEMVHLKELGLYNLMNITRGSVRIEKNNELCYLATIDWSRILDSVEDNHIVLNKDDNEEC pol_8bfbe5d1bbe295b5aa936524e44ff7b0_0001_1_000000023_0001__55__T
PEVKKEAFKAFMLLMDALRLAEDPNIRKTIEELIERLEKADENDDEEKLKEIIKKAKTIWKQVL EVCPGMDIRNNLTRLHELENCSVIEGHLQILLMFKTRPEDFRDLSFPKLIMITDYLLLFRVYGLESLKDLFPNLTVIRGSRLFFNYALVIFEMVHLKELGLYNLMNITRGSVRIEKNNELCYLATIDWSRILDSVEDNHIVLNKDDNEEC Motif0345_ems_3hM_540_0001_0002_0001__19__R
SELFELIMEAMEIANRLGDEDLMRLLVELVEKALESPEVRELLEKLARLIIEDPEKARELVKKLK EVCPGMDIRNNLTRLHELENCSVIEGHLQILLMFKTRPEDFRDLSFPKLIMITDYLLLFRVYGLESLKDLFPNLTVIRGSRLFFNYALVIFEMVHLKELGLYNLMNITRGSVRIEKNNELCYLATIDWSRILDSVEDNHIVLNKDDNEEC Motif0375_bcov_4helix_02612_0001_0001__7__I
KEEVNNQAFKLVMEAMELANSSDPNNRTKAKELIKEAKKLAKEVNNPEVELSVRRVEESIKKAG EVCPGMDIRNNLTRLHELENCSVIEGHLQILLMFKTRPEDFRDLSFPKLIMITDYLLLFRVYGLESLKDLFPNLTVIRGSRLFFNYALVIFEMVHLKELGLYNLMNITRGSVRIEKNNELCYLATIDWSRILDSVEDNHIVLNKDDNEEC Motif0290_ems_3hC_618_0001_0002_0001__51__L
SELTELVMEAMEIANRLGDEDLMRLLVELVEKALESPEVRELLEKLARLIIEDPEKARELVKKLK EVCPGMDIRNNLTRLHELENCSVIEGHLQILLMFKTRPEDFRDLSFPKLIMITDYLLLFRVYGLESLKDLFPNLTVIRGSRLFFNYALVIFEMVHLKELGLYNLMNITRGSVRIEKNNELCYLATIDWSRILDSVEDNHIVLNKDDNEEC Motif0375_bcov_4helix_02612_0001_0001__4__T
NEKEKMDAQFLLWFAKVMADNISDDDKRKKAQSLVEKARGLDIPEEAKKVYKIVATILERDQK EVCPGMDIRNNLTRLHELENCSVIEGHLQILLMFKTRPEDFRDLSFPKLIMITDYLLLFRVYGLESLKDLFPNLTVIRGSRLFFNYALVIFEMVHLKELGLYNLMNITRGSVRIEKNNELCYLATIDWSRILDSVEDNHIVLNKDDNEEC Motif0290_ems_3hC_617_0002_0001_0003_0001__40__G
NEKLKMDAQFLLWFAKVMADNISDDDKRKKAQSLVEKARKLDIPEEAKKVYKIVATILERDQK EVCPGMDIRNNLTRLHELENCSVIEGHLQILLMFKTRPEDFRDLSFPKLIMITDYLLLFRVYGLESLKDLFPNLTVIRGSRLFFNYALVIFEMVHLKELGLYNLMNITRGSVRIEKNNELCYLATIDWSRILDSVEDNHIVLNKDDNEEC Motif0290_ems_3hC_617_0002_0001_0003_0001__4__L
YEEVNNQAFKLVMEAMELANSSDPNNRTKAKELIKEAKKLAKEVNNPEVEMSVRRVEESIKKAG EVCPGMDIRNNLTRLHELENCSVIEGHLQILLMFKTRPEDFRDLSFPKLIMITDYLLLFRVYGLESLKDLFPNLTVIRGSRLFFNYALVIFEMVHLKELGLYNLMNITRGSVRIEKNNELCYLATIDWSRILDSVEDNHIVLNKDDNEEC Motif0290_ems_3hC_618_0001_0002_0001__1__Y
PEVKKEAFKAFMLLMDALFLAEDPNIRKTIEELIERLEMADENDDEEKLKEIIKKAKTIWKQVL EVCPGMDIRNNLTRLHELENCSVIEGHLQILLMFKTRPEDFRDLSFPKLIMITDYLLLFRVYGLESLKDLFPNLTVIRGSRLFFNYALVIFEMVHLKELGLYNLMNITRGSVRIEKNNELCYLATIDWSRILDSVEDNHIVLNKDDNEEC Motif0345_ems_3hM_540_0001_0002_0001__39__M
DEVFKAAMKVLHLAFKKGDEEAMKEVQKVSRLLENGQASKEQAKKILESLARRLKS EVCPGMDIRNNLTRLHELENCSVIEGHLQILLMFKTRPEDFRDLSFPKLIMITDYLLLFRVYGLESLKDLFPNLTVIRGSRLFFNYALVIFEMVHLKELGLYNLMNITRGSVRIEKNNELCYLATIDWSRILDSVEDNHIVLNKDDNEEC Motif0025_p1-16H-GBL-16H-GABBL-16H_0017_0001_0001_0002_0001_0001_0001__31__R
DEVFKAAMKVLHLAFKKGDEEAMKEVQKVSELLENGQASKEQAKKILEGLARRLKS EVCPGMDIRNNLTRLHELENCSVIEGHLQILLMFKTRPEDFRDLSFPKLIMITDYLLLFRVYGLESLKDLFPNLTVIRGSRLFFNYALVIFEMVHLKELGLYNLMNITRGSVRIEKNNELCYLATIDWSRILDSVEDNHIVLNKDDNEEC Motif0025_p1-16H-GBL-16H-GABBL-16H_0017_0001_0001_0002_0001_0001_0001__49__G
DLEEIVREYVERTKDPIAREALELLEEIKKEDPETAKVLAEMVVDAIERNDPESLKFVLLLIKIV EVCPGMDIRNNLTRLHELENCSVIEGHLQILLMFKTRPEDFRDLSFPKLIMITDYLLLFRVYGLESLKDLFPNLTVIRGSRLFFNYALVIFEMVHLKELGLYNLMNITRGSVRIEKNNELCYLATIDWSRILDSVEDNHIVLNKDDNEEC Motif0083_bcov_4helix_00192_0001_0001__42__M
DEVFKAAFKVMELANKKGDEEAMKEVQKVAELLYNGQASKEQAKKILESLARRLKS EVCPGMDIRNNLTRLHELENCSVIEGHLQILLMFKTRPEDFRDLSFPKLIMITDYLLLFRVYGLESLKDLFPNLTVIRGSRLFFNYALVIFEMVHLKELGLYNLMNITRGSVRIEKNNELCYLATIDWSRILDSVEDNHIVLNKDDNEEC Motif0202_p1-16H-GBL-16H-GABBL-16H_0017_0001_0001_0002_0001_0001__34__Y
SLHEELRRLEELLRRGDFEAEKRLRELLKEALERNDEELALRIRIVLSSVLGDPHLVEKILEEVK EVCPGMDIRNNLTRLHELENCSVIEGHLQILLMFKTRPEDFRDLSFPKLIMITDYLLLFRVYGLESLKDLFPNLTVIRGSRLFFNYALVIFEMVHLKELGLYNLMNITRGSVRIEKNNELCYLATIDWSRILDSVEDNHIVLNKDDNEEC mot_H_9abadfa308aada7ec3b7866b3b500928_0001_000000003_0001_59_65_H_._886c6eb027ae3cf96a25d0dbff2e2d77_0001_0001_0001_0001__18__F
DDEVREDVRRIFEFARRHNNEAAFRFLLEQSRWHARETDDEELRREIEHINRELRKLWKG EVCPGMDIRNNLTRLHELENCSVIEGHLQILLMFKTRPEDFRDLSFPKLIMITDYLLLFRVYGLESLKDLFPNLTVIRGSRLFFNYALVIFEMVHLKELGLYNLMNITRGSVRIEKNNELCYLATIDWSRILDSVEDNHIVLNKDDNEEC mot_H_HHH_eva_0065_000000013_0001_6_13_H_._3h_hb1_6197_0001_0001__4__V
SELLERILRLLKEGNPEEAEEVARELLERTGDPRVEALWSLIEELLRTGDPFYELFVEMILRELR EVCPGMDIRNNLTRLHELENCSVIEGHLQILLMFKTRPEDFRDLSFPKLIMITDYLLLFRVYGLESLKDLFPNLTVIRGSRLFFNYALVIFEMVHLKELGLYNLMNITRGSVRIEKNNELCYLATIDWSRILDSVEDNHIVLNKDDNEEC Motif0223_bcov_4helix_00276_0001_0001__39__W
SELFELVMEPMEIANRLGDEDLMRLLVELVEKALESPEVRELLEKLARLIIEDPEKARELVKKLK EVCPGMDIRNNLTRLHELENCSVIEGHLQILLMFKTRPEDFRDLSFPKLIMITDYLLLFRVYGLESLKDLFPNLTVIRGSRLFFNYALVIFEMVHLKELGLYNLMNITRGSVRIEKNNELCYLATIDWSRILDSVEDNHIVLNKDDNEEC Motif0375_bcov_4helix_02612_0001_0001__10__P
SELFELVMEAMEIANRLGDEDLMRLLVELVEKPLESPEVRELLEKLARLIIEDPEKARELVKKLK EVCPGMDIRNNLTRLHELENCSVIEGHLQILLMFKTRPEDFRDLSFPKLIMITDYLLLFRVYGLESLKDLFPNLTVIRGSRLFFNYALVIFEMVHLKELGLYNLMNITRGSVRIEKNNELCYLATIDWSRILDSVEDNHIVLNKDDNEEC Motif0375_bcov_4helix_02612_0001_0001__33__P
DPFKAMELVARVFELAMEKNDEELQKEAETLMEIVLEAAKNNDEEKVKEVIKRAKELLSKS EVCPGMDIRNNLTRLHELENCSVIEGHLQILLMFKTRPEDFRDLSFPKLIMITDYLLLFRVYGLESLKDLFPNLTVIRGSRLFFNYALVIFEMVHLKELGLYNLMNITRGSVRIEKNNELCYLATIDWSRILDSVEDNHIVLNKDDNEEC Motif0029_ems_3hC_897_0001_0001_0002_0001__4__K
SEVEELVEEILKLLKDPDLREQVERLLEELRRGEVPPEEVLKFLRFFAEFLGDPEFRKKVEEVLK EVCPGMDIRNNLTRLHELENCSVIEGHLQILLMFKTRPEDFRDLSFPKLIMITDYLLLFRVYGLESLKDLFPNLTVIRGSRLFFNYALVIFEMVHLKELGLYNLMNITRGSVRIEKNNELCYLATIDWSRILDSVEDNHIVLNKDDNEEC pol_8bfbe5d1bbe295b5aa936524e44ff7b0_0001_1_000000023_0001__10__I
DDSQVKDVESHAREHKKKHPQVSFLAFFVIEVARFAKEFNDPLALKVAEELLKEVEKRAK EVCPGMDIRNNLTRLHELENCSVIEGHLQILLMFKTRPEDFRDLSFPKLIMITDYLLLFRVYGLESLKDLFPNLTVIRGSRLFFNYALVIFEMVHLKELGLYNLMNITRGSVRIEKNNELCYLATIDWSRILDSVEDNHIVLNKDDNEEC Motif0223_ems_3hC_474_0001_0001_0001__11__H
DPSEEAQKLVDKVKEDVKKKEDEDAEEMVKIAEELLKDAKNAQDPTMREFLVAMIKMIVKNLS EVCPGMDIRNNLTRLHELENCSVIEGHLQILLMFKTRPEDFRDLSFPKLIMITDYLLLFRVYGLESLKDLFPNLTVIRGSRLFFNYALVIFEMVHLKELGLYNLMNITRGSVRIEKNNELCYLATIDWSRILDSVEDNHIVLNKDDNEEC Motif0201_ems_3hM_2476_0001_0002_0001__21__E
TEEEFRVMMLLMTLSPELNELVEELSEAMDRNDPELEKRVLKRLLELARELGDEEHVRILEKLLK EVCPGMDIRNNLTRLHELENCSVIEGHLQILLMFKTRPEDFRDLSFPKLIMITDYLLLFRVYGLESLKDLFPNLTVIRGSRLFFNYALVIFEMVHLKELGLYNLMNITRGSVRIEKNNELCYLATIDWSRILDSVEDNHIVLNKDDNEEC Motif0223_bcov_4helix_06585_0001_0001_0001__56__H
TEEEFRVMMLLMTLSPELNELVEELSEAMDRNDPELEKRMLKRLLELARELGDEEVVRILEKLLK EVCPGMDIRNNLTRLHELENCSVIEGHLQILLMFKTRPEDFRDLSFPKLIMITDYLLLFRVYGLESLKDLFPNLTVIRGSRLFFNYALVIFEMVHLKELGLYNLMNITRGSVRIEKNNELCYLATIDWSRILDSVEDNHIVLNKDDNEEC Motif0223_bcov_4helix_06585_0001_0001_0001__40__M
DPFTVMELVARVFELAMEKNDEELQKEAETLMEIVLEAAKNNDEEKVKEVIKRAKELLSKS EVCPGMDIRNNLTRLHELENCSVIEGHLQILLMFKTRPEDFRDLSFPKLIMITDYLLLFRVYGLESLKDLFPNLTVIRGSRLFFNYALVIFEMVHLKELGLYNLMNITRGSVRIEKNNELCYLATIDWSRILDSVEDNHIVLNKDDNEEC Motif0029_ems_3hC_897_0001_0001_0002_0001__5__V
SELLERILRLLKEGNPEEAEEVARELLERTGDPRVEALVSLIEELLRTGDPYYELFVEMILRELR EVCPGMDIRNNLTRLHELENCSVIEGHLQILLMFKTRPEDFRDLSFPKLIMITDYLLLFRVYGLESLKDLFPNLTVIRGSRLFFNYALVIFEMVHLKELGLYNLMNITRGSVRIEKNNELCYLATIDWSRILDSVEDNHIVLNKDDNEEC Motif0223_bcov_4helix_00276_0001_0001__52__Y
NEKEKMDAQFLLWFAKVMADNISDDDKRKKAQLLVEKARKLDIPEEAKKVYKIVATILERDQK EVCPGMDIRNNLTRLHELENCSVIEGHLQILLMFKTRPEDFRDLSFPKLIMITDYLLLFRVYGLESLKDLFPNLTVIRGSRLFFNYALVIFEMVHLKELGLYNLMNITRGSVRIEKNNELCYLATIDWSRILDSVEDNHIVLNKDDNEEC Motif0290_ems_3hC_617_0002_0001_0003_0001__33__L
DDHAQAQLVKKLLKLWQDQGDDFYALLAVEAAANERVKKYLKKYYPEVYTLLEQVKRTLEKKWS EVCPGMDIRNNLTRLHELENCSVIEGHLQILLMFKTRPEDFRDLSFPKLIMITDYLLLFRVYGLESLKDLFPNLTVIRGSRLFFNYALVIFEMVHLKELGLYNLMNITRGSVRIEKNNELCYLATIDWSRILDSVEDNHIVLNKDDNEEC rif_ems_coilM_45_0002_000000024_0001_0001__63__W
TEEGFRVMMLLMTLSPELNELVEELSEAMDRNDPELEKRVLKRLLELARELGDEEVVRILEKLLK EVCPGMDIRNNLTRLHELENCSVIEGHLQILLMFKTRPEDFRDLSFPKLIMITDYLLLFRVYGLESLKDLFPNLTVIRGSRLFFNYALVIFEMVHLKELGLYNLMNITRGSVRIEKNNELCYLATIDWSRILDSVEDNHIVLNKDDNEEC Motif0223_bcov_4helix_06585_0001_0001_0001__4__G
DDEVEQLKEHARKANDPELEKAVFLLERVLREGDPDLYQEVHQLIFLILFGDPRARKRAKELLER EVCPGMDIRNNLTRLHELENCSVIEGHLQILLMFKTRPEDFRDLSFPKLIMITDYLLLFRVYGLESLKDLFPNLTVIRGSRLFFNYALVIFEMVHLKELGLYNLMNITRGSVRIEKNNELCYLATIDWSRILDSVEDNHIVLNKDDNEEC pol_2c0b0b1e22dc14a353d2d92e3c086b92_0001_1_000000024_0001_0001__24__F
KEEVNNQAFKLVMEAMELANSSDPNNRTKAKELIKEALKLAKEVNNPEVEMSVRRVEESIKKAG EVCPGMDIRNNLTRLHELENCSVIEGHLQILLMFKTRPEDFRDLSFPKLIMITDYLLLFRVYGLESLKDLFPNLTVIRGSRLFFNYALVIFEMVHLKELGLYNLMNITRGSVRIEKNNELCYLATIDWSRILDSVEDNHIVLNKDDNEEC Motif0290_ems_3hC_618_0001_0002_0001__38__L
SEDEKLEELLRRLGVPPELIEWIKKVLKELSKRDEERSRTLREVLEELLREGNKRAVRLSVRLAH EVCPGMDIRNNLTRLHELENCSVIEGHLQILLMFKTRPEDFRDLSFPKLIMITDYLLLFRVYGLESLKDLFPNLTVIRGSRLFFNYALVIFEMVHLKELGLYNLMNITRGSVRIEKNNELCYLATIDWSRILDSVEDNHIVLNKDDNEEC rif_2f47104a8f605bfff094780ec55b422f_0001_000000022_0001_0001__22__W
SEVEELVEELLKLLKDPDLREQVERLMEELRRGEVPPEEVLKFLRFFAEFLGDPEFRKKVEEVLK EVCPGMDIRNNLTRLHELENCSVIEGHLQILLMFKTRPEDFRDLSFPKLIMITDYLLLFRVYGLESLKDLFPNLTVIRGSRLFFNYALVIFEMVHLKELGLYNLMNITRGSVRIEKNNELCYLATIDWSRILDSVEDNHIVLNKDDNEEC pol_8bfbe5d1bbe295b5aa936524e44ff7b0_0001_1_000000023_0001__27__M
SEDEKLEELLRRLGVEPELIELIKKVLKELSKRDEERSRTLREVLEELLREGNKRAVRLSVRLAH EVCPGMDIRNNLTRLHELENCSVIEGHLQILLMFKTRPEDFRDLSFPKLIMITDYLLLFRVYGLESLKDLFPNLTVIRGSRLFFNYALVIFEMVHLKELGLYNLMNITRGSVRIEKNNELCYLATIDWSRILDSVEDNHIVLNKDDNEEC rif_2f47104a8f605bfff094780ec55b422f_0001_000000022_0001_0001__16__E
TEEEFRVMMLLMTLSPELNELVEHLSEAMDRNDPELEKRVLKRLLELARELGDEEVVRILEKLLK EVCPGMDIRNNLTRLHELENCSVIEGHLQILLMFKTRPEDFRDLSFPKLIMITDYLLLFRVYGLESLKDLFPNLTVIRGSRLFFNYALVIFEMVHLKELGLYNLMNITRGSVRIEKNNELCYLATIDWSRILDSVEDNHIVLNKDDNEEC Motif0223_bcov_4helix_06585_0001_0001_0001__24__H
SLHEELRRLEELLRRGDPEAEDRLRELLKEALERNDEELALRIRIVLSSVLGDPHLVEKILEEVK EVCPGMDIRNNLTRLHELENCSVIEGHLQILLMFKTRPEDFRDLSFPKLIMITDYLLLFRVYGLESLKDLFPNLTVIRGSRLFFNYALVIFEMVHLKELGLYNLMNITRGSVRIEKNNELCYLATIDWSRILDSVEDNHIVLNKDDNEEC mot_H_9abadfa308aada7ec3b7866b3b500928_0001_000000003_0001_59_65_H_._886c6eb027ae3cf96a25d0dbff2e2d77_0001_0001_0001_0001__22__D
DDHAQAQLVKKLLKLWQDQGDDFYALLAVEAAANERVKKYLKKYYPEGYTLLEQVKRTLEKKRS EVCPGMDIRNNLTRLHELENCSVIEGHLQILLMFKTRPEDFRDLSFPKLIMITDYLLLFRVYGLESLKDLFPNLTVIRGSRLFFNYALVIFEMVHLKELGLYNLMNITRGSVRIEKNNELCYLATIDWSRILDSVEDNHIVLNKDDNEEC rif_ems_coilM_45_0002_000000024_0001_0001__48__G
TEEEFRVMMLLMTLSPELNELVEELSEAMDRNDPELEKRVLKRLLELAPELGDEEVVRILEKLLK EVCPGMDIRNNLTRLHELENCSVIEGHLQILLMFKTRPEDFRDLSFPKLIMITDYLLLFRVYGLESLKDLFPNLTVIRGSRLFFNYALVIFEMVHLKELGLYNLMNITRGSVRIEKNNELCYLATIDWSRILDSVEDNHIVLNKDDNEEC Motif0223_bcov_4helix_06585_0001_0001_0001__49__P
DDHAQAQLVKKLLKLWQDQGDDFYALLAVEAAANERVKKYLKKYYPEVYTLLEWVKRTLEKKRS EVCPGMDIRNNLTRLHELENCSVIEGHLQILLMFKTRPEDFRDLSFPKLIMITDYLLLFRVYGLESLKDLFPNLTVIRGSRLFFNYALVIFEMVHLKELGLYNLMNITRGSVRIEKNNELCYLATIDWSRILDSVEDNHIVLNKDDNEEC rif_ems_coilM_45_0002_000000024_0001_0001__54__W
KEEVNNQAFKLVMEAMELANSSDPNNRTKAKELIKEAKKLAKEVNNPCVEMSVRRVEESIKKAG EVCPGMDIRNNLTRLHELENCSVIEGHLQILLMFKTRPEDFRDLSFPKLIMITDYLLLFRVYGLESLKDLFPNLTVIRGSRLFFNYALVIFEMVHLKELGLYNLMNITRGSVRIEKNNELCYLATIDWSRILDSVEDNHIVLNKDDNEEC Motif0290_ems_3hC_618_0001_0002_0001__48__C
KEEVNNQAFKLVMEAMELANSSDPNNRTKAKELIKEADKLAKEVNNPEVEMSVRRVEESIKKAG EVCPGMDIRNNLTRLHELENCSVIEGHLQILLMFKTRPEDFRDLSFPKLIMITDYLLLFRVYGLESLKDLFPNLTVIRGSRLFFNYALVIFEMVHLKELGLYNLMNITRGSVRIEKNNELCYLATIDWSRILDSVEDNHIVLNKDDNEEC Motif0290_ems_3hC_618_0001_0002_0001__38__D
TEEEFRVMMLLMTLSPELNELVEELSEAMDRNDPELEKRVLKRLIELARELGDEEVVRILEKLLK EVCPGMDIRNNLTRLHELENCSVIEGHLQILLMFKTRPEDFRDLSFPKLIMITDYLLLFRVYGLESLKDLFPNLTVIRGSRLFFNYALVIFEMVHLKELGLYNLMNITRGSVRIEKNNELCYLATIDWSRILDSVEDNHIVLNKDDNEEC Motif0223_bcov_4helix_06585_0001_0001_0001__45__I
SEVEELVEELLKLLKDPDLREQVERLLEELRRGEVPAEEVLKFLRFFAEFLGDPEFRKKVEEVLK EVCPGMDIRNNLTRLHELENCSVIEGHLQILLMFKTRPEDFRDLSFPKLIMITDYLLLFRVYGLESLKDLFPNLTVIRGSRLFFNYALVIFEMVHLKELGLYNLMNITRGSVRIEKNNELCYLATIDWSRILDSVEDNHIVLNKDDNEEC pol_8bfbe5d1bbe295b5aa936524e44ff7b0_0001_1_000000023_0001__37__A
SELLERILRLLKEGNPEEAEEVARELLERTGDPRVEALVSLIEELLRTGDPFYELFVEMILRERR EVCPGMDIRNNLTRLHELENCSVIEGHLQILLMFKTRPEDFRDLSFPKLIMITDYLLLFRVYGLESLKDLFPNLTVIRGSRLFFNYALVIFEMVHLKELGLYNLMNITRGSVRIEKNNELCYLATIDWSRILDSVEDNHIVLNKDDNEEC Motif0223_bcov_4helix_00276_0001_0001__64__R
PEVKKEAFKAFMLLMDALFLAEDPNIRKTIEELIERLEKADENNDEEKLKEIIKKAKTIWKQVL EVCPGMDIRNNLTRLHELENCSVIEGHLQILLMFKTRPEDFRDLSFPKLIMITDYLLLFRVYGLESLKDLFPNLTVIRGSRLFFNYALVIFEMVHLKELGLYNLMNITRGSVRIEKNNELCYLATIDWSRILDSVEDNHIVLNKDDNEEC Motif0345_ems_3hM_540_0001_0002_0001__44__N
KEEHNNQAFKLVMEAMELANSSDPNNRTKAKELIKEAKKLAKEVNNPEVEMSVRRVEESIKKAG EVCPGMDIRNNLTRLHELENCSVIEGHLQILLMFKTRPEDFRDLSFPKLIMITDYLLLFRVYGLESLKDLFPNLTVIRGSRLFFNYALVIFEMVHLKELGLYNLMNITRGSVRIEKNNELCYLATIDWSRILDSVEDNHIVLNKDDNEEC Motif0290_ems_3hC_618_0001_0002_0001__4__H
SCDEKLEELLRRLGVPPELIELIKKVLKELSKRDEERSRTLREVLEELLREGNKRAVRLSVRLAH EVCPGMDIRNNLTRLHELENCSVIEGHLQILLMFKTRPEDFRDLSFPKLIMITDYLLLFRVYGLESLKDLFPNLTVIRGSRLFFNYALVIFEMVHLKELGLYNLMNITRGSVRIEKNNELCYLATIDWSRILDSVEDNHIVLNKDDNEEC rif_2f47104a8f605bfff094780ec55b422f_0001_000000022_0001_0001__2__C
KEEVNNQAFKLVMEAMELANSSDPNNRTKAKELIKVAKKLAKEVNNPEVEMSVRRVEESIKKAG EVCPGMDIRNNLTRLHELENCSVIEGHLQILLMFKTRPEDFRDLSFPKLIMITDYLLLFRVYGLESLKDLFPNLTVIRGSRLFFNYALVIFEMVHLKELGLYNLMNITRGSVRIEKNNELCYLATIDWSRILDSVEDNHIVLNKDDNEEC Motif0290_ems_3hC_618_0001_0002_0001__36__V
DDHAQAQLVKKLLKLWQDQGDDFYALLAVIAAANERVKKYLKKYYPEVYTLLEQVKRTLEKKRS EVCPGMDIRNNLTRLHELENCSVIEGHLQILLMFKTRPEDFRDLSFPKLIMITDYLLLFRVYGLESLKDLFPNLTVIRGSRLFFNYALVIFEMVHLKELGLYNLMNITRGSVRIEKNNELCYLATIDWSRILDSVEDNHIVLNKDDNEEC rif_ems_coilM_45_0002_000000024_0001_0001__30__I
SEKEREVKELLTEISRRDPRISFYLFFVLIALEAGNPELAEELIEDLIRRFGDPLLRELLELIRK EVCPGMDIRNNLTRLHELENCSVIEGHLQILLMFKTRPEDFRDLSFPKLIMITDYLLLFRVYGLESLKDLFPNLTVIRGSRLFFNYALVIFEMVHLKELGLYNLMNITRGSVRIEKNNELCYLATIDWSRILDSVEDNHIVLNKDDNEEC Motif0012_bcov_4helix_00220_0001_0001__12__T
SELFELLMEAMEIANRLGDEDLMRLLVELVEKALESPEVRELLEKLARLIIEDPEKARELVKKLK EVCPGMDIRNNLTRLHELENCSVIEGHLQILLMFKTRPEDFRDLSFPKLIMITDYLLLFRVYGLESLKDLFPNLTVIRGSRLFFNYALVIFEMVHLKELGLYNLMNITRGSVRIEKNNELCYLATIDWSRILDSVEDNHIVLNKDDNEEC Motif0375_bcov_4helix_02612_0001_0001__7__L
SEVEELVEELLKLLKDPDLREQVERLLEELRRGEVPPEEVLKFLRFFAEFLGDPYFRKKVEEVLK EVCPGMDIRNNLTRLHELENCSVIEGHLQILLMFKTRPEDFRDLSFPKLIMITDYLLLFRVYGLESLKDLFPNLTVIRGSRLFFNYALVIFEMVHLKELGLYNLMNITRGSVRIEKNNELCYLATIDWSRILDSVEDNHIVLNKDDNEEC pol_8bfbe5d1bbe295b5aa936524e44ff7b0_0001_1_000000023_0001__55__Y
DEEVDRAKELAEELGDPELAQLIEELKELSKRGDPRAVEVVLRAMELANRLGDPEIQEVLIKLAE EVCPGMDIRNNLTRLHELENCSVIEGHLQILLMFKTRPEDFRDLSFPKLIMITDYLLLFRVYGLESLKDLFPNLTVIRGSRLFFNYALVIFEMVHLKELGLYNLMNITRGSVRIEKNNELCYLATIDWSRILDSVEDNHIVLNKDDNEEC Motif0092_bcov_4helix_12689_0001_0002_0001__21__Q
SELFELVMEAMEIANRLGDEDLMRLLVELVEKALASPEVRELLEKLARLIIEDPEKARELVKKLK EVCPGMDIRNNLTRLHELENCSVIEGHLQILLMFKTRPEDFRDLSFPKLIMITDYLLLFRVYGLESLKDLFPNLTVIRGSRLFFNYALVIFEMVHLKELGLYNLMNITRGSVRIEKNNELCYLATIDWSRILDSVEDNHIVLNKDDNEEC Motif0375_bcov_4helix_02612_0001_0001__35__A
PEVKKEAFKAFMLCMDALFLAEDPNIRKTIEELIERLEKADENDDEEKLKEIIKKAKTIWKQVL EVCPGMDIRNNLTRLHELENCSVIEGHLQILLMFKTRPEDFRDLSFPKLIMITDYLLLFRVYGLESLKDLFPNLTVIRGSRLFFNYALVIFEMVHLKELGLYNLMNITRGSVRIEKNNELCYLATIDWSRILDSVEDNHIVLNKDDNEEC Motif0345_ems_3hM_540_0001_0002_0001__14__C
DEDHTRRLAEELERLSRELGDEEHNELSRELKRLAEEAIKENDRFKLELVRRSIEALLREL EVCPGMDIRNNLTRLHELENCSVIEGHLQILLMFKTRPEDFRDLSFPKLIMITDYLLLFRVYGLESLKDLFPNLTVIRGSRLFFNYALVIFEMVHLKELGLYNLMNITRGSVRIEKNNELCYLATIDWSRILDSVEDNHIVLNKDDNEEC rif_3h_hb1_47_000000009_0001_0001__25__N
NEKEKMDAQFLLWFHKVMADNISDDDKRKKAQSLVEKARKLDIPEEAKKVYKIVATILERDQK EVCPGMDIRNNLTRLHELENCSVIEGHLQILLMFKTRPEDFRDLSFPKLIMITDYLLLFRVYGLESLKDLFPNLTVIRGSRLFFNYALVIFEMVHLKELGLYNLMNITRGSVRIEKNNELCYLATIDWSRILDSVEDNHIVLNKDDNEEC Motif0290_ems_3hC_617_0002_0001_0003_0001__15__H
DPFTAMELVARVFELAMEKNDEELQKEAETLMEIVLEAAKNNDEEKVKEVGKRAKELLSKS EVCPGMDIRNNLTRLHELENCSVIEGHLQILLMFKTRPEDFRDLSFPKLIMITDYLLLFRVYGLESLKDLFPNLTVIRGSRLFFNYALVIFEMVHLKELGLYNLMNITRGSVRIEKNNELCYLATIDWSRILDSVEDNHIVLNKDDNEEC Motif0029_ems_3hC_897_0001_0001_0002_0001__51__G
SEREKLEELLRRLGVPPELIELIKKVLKELSKRDEERSRTLREVLEELLREGNKRAVRLSVRLAH EVCPGMDIRNNLTRLHELENCSVIEGHLQILLMFKTRPEDFRDLSFPKLIMITDYLLLFRVYGLESLKDLFPNLTVIRGSRLFFNYALVIFEMVHLKELGLYNLMNITRGSVRIEKNNELCYLATIDWSRILDSVEDNHIVLNKDDNEEC rif_2f47104a8f605bfff094780ec55b422f_0001_000000022_0001_0001__3__R
SELFELVMEAMEIANRLGDEDLMRLLVELVFKALESPEVRELLEKLARLIIEDPEKARELVKKLK EVCPGMDIRNNLTRLHELENCSVIEGHLQILLMFKTRPEDFRDLSFPKLIMITDYLLLFRVYGLESLKDLFPNLTVIRGSRLFFNYALVIFEMVHLKELGLYNLMNITRGSVRIEKNNELCYLATIDWSRILDSVEDNHIVLNKDDNEEC Motif0375_bcov_4helix_02612_0001_0001__31__F
SELTERILRLLKEGNPEEAEEVARELLERTGDPRVEALVSLIEELLRTGDPFYELFVEMILRELR EVCPGMDIRNNLTRLHELENCSVIEGHLQILLMFKTRPEDFRDLSFPKLIMITDYLLLFRVYGLESLKDLFPNLTVIRGSRLFFNYALVIFEMVHLKELGLYNLMNITRGSVRIEKNNELCYLATIDWSRILDSVEDNHIVLNKDDNEEC Motif0223_bcov_4helix_00276_0001_0001__4__T
SELFELVMEAGEIANRLGDEDLMRLLVELVEKALESPEVRELLEKLARLIIEDPEKARELVKKLK EVCPGMDIRNNLTRLHELENCSVIEGHLQILLMFKTRPEDFRDLSFPKLIMITDYLLLFRVYGLESLKDLFPNLTVIRGSRLFFNYALVIFEMVHLKELGLYNLMNITRGSVRIEKNNELCYLATIDWSRILDSVEDNHIVLNKDDNEEC Motif0375_bcov_4helix_02612_0001_0001__11__G
DPFTAMELVARVFELAMEKNDEELQKEAETLMEIVLEAAKNNDEEKVKEVIKRAKELLSKA EVCPGMDIRNNLTRLHELENCSVIEGHLQILLMFKTRPEDFRDLSFPKLIMITDYLLLFRVYGLESLKDLFPNLTVIRGSRLFFNYALVIFEMVHLKELGLYNLMNITRGSVRIEKNNELCYLATIDWSRILDSVEDNHIVLNKDDNEEC Motif0029_ems_3hC_897_0001_0001_0002_0001__61__A
DEVFKAAMKVLHLAFKKGDEEAMKEVQKTSELLENGQASKEQAKKILESLARRLKS EVCPGMDIRNNLTRLHELENCSVIEGHLQILLMFKTRPEDFRDLSFPKLIMITDYLLLFRVYGLESLKDLFPNLTVIRGSRLFFNYALVIFEMVHLKELGLYNLMNITRGSVRIEKNNELCYLATIDWSRILDSVEDNHIVLNKDDNEEC Motif0025_p1-16H-GBL-16H-GABBL-16H_0017_0001_0001_0002_0001_0001_0001__29__T
SEVEELVEELLKLLKDPDLREQVEHLLEELRRGEVPPEEVLKFLRFFAEFLGDPEFRKKVEEVLK EVCPGMDIRNNLTRLHELENCSVIEGHLQILLMFKTRPEDFRDLSFPKLIMITDYLLLFRVYGLESLKDLFPNLTVIRGSRLFFNYALVIFEMVHLKELGLYNLMNITRGSVRIEKNNELCYLATIDWSRILDSVEDNHIVLNKDDNEEC pol_8bfbe5d1bbe295b5aa936524e44ff7b0_0001_1_000000023_0001__25__H
SELFELVMEAMEIANRLGDEDLMRLLAELVEKALESPEVRELLEKLARLIIEDPEKARELVKKLK EVCPGMDIRNNLTRLHELENCSVIEGHLQILLMFKTRPEDFRDLSFPKLIMITDYLLLFRVYGLESLKDLFPNLTVIRGSRLFFNYALVIFEMVHLKELGLYNLMNITRGSVRIEKNNELCYLATIDWSRILDSVEDNHIVLNKDDNEEC Motif0375_bcov_4helix_02612_0001_0001__27__A
SELFELVMEATEIANRLGDEDLMRLLVELVEKALESPEVRELLEKLARLIIEDPEKARELVKKLK EVCPGMDIRNNLTRLHELENCSVIEGHLQILLMFKTRPEDFRDLSFPKLIMITDYLLLFRVYGLESLKDLFPNLTVIRGSRLFFNYALVIFEMVHLKELGLYNLMNITRGSVRIEKNNELCYLATIDWSRILDSVEDNHIVLNKDDNEEC Motif0375_bcov_4helix_02612_0001_0001__11__T
DLEEIVREYVERTKDPIAREALELLEEIKKEDPETAKVLAEAVVDAIERNDYESLKFVLLLIKIV EVCPGMDIRNNLTRLHELENCSVIEGHLQILLMFKTRPEDFRDLSFPKLIMITDYLLLFRVYGLESLKDLFPNLTVIRGSRLFFNYALVIFEMVHLKELGLYNLMNITRGSVRIEKNNELCYLATIDWSRILDSVEDNHIVLNKDDNEEC Motif0083_bcov_4helix_00192_0001_0001__52__Y
DDSQVKDVESKAREHKKKHPQVSFLAFRVIEVARFAKEFNDPLALKVAEELLKEVEKRAK EVCPGMDIRNNLTRLHELENCSVIEGHLQILLMFKTRPEDFRDLSFPKLIMITDYLLLFRVYGLESLKDLFPNLTVIRGSRLFFNYALVIFEMVHLKELGLYNLMNITRGSVRIEKNNELCYLATIDWSRILDSVEDNHIVLNKDDNEEC Motif0223_ems_3hC_474_0001_0001_0001__28__R
DEEVDRAKELAEEVGDPELAELIEELKELSKRGDPRAVEVVLRAMELANRLGDPEIQEVLIKLAE EVCPGMDIRNNLTRLHELENCSVIEGHLQILLMFKTRPEDFRDLSFPKLIMITDYLLLFRVYGLESLKDLFPNLTVIRGSRLFFNYALVIFEMVHLKELGLYNLMNITRGSVRIEKNNELCYLATIDWSRILDSVEDNHIVLNKDDNEEC Motif0092_bcov_4helix_12689_0001_0002_0001__14__V
PEVKKEAFKAFMLLMNALFLAEDPNIRKTIEELIERLEKADENDDEEKLKEIIKKAKTIWKQVL EVCPGMDIRNNLTRLHELENCSVIEGHLQILLMFKTRPEDFRDLSFPKLIMITDYLLLFRVYGLESLKDLFPNLTVIRGSRLFFNYALVIFEMVHLKELGLYNLMNITRGSVRIEKNNELCYLATIDWSRILDSVEDNHIVLNKDDNEEC Motif0345_ems_3hM_540_0001_0002_0001__16__N
SMVEELVEELLKLLKDPDLREQVERLLEELRRGEVPPEEVLKFLRFFAEFLGDPEFRKKVEEVLK EVCPGMDIRNNLTRLHELENCSVIEGHLQILLMFKTRPEDFRDLSFPKLIMITDYLLLFRVYGLESLKDLFPNLTVIRGSRLFFNYALVIFEMVHLKELGLYNLMNITRGSVRIEKNNELCYLATIDWSRILDSVEDNHIVLNKDDNEEC pol_8bfbe5d1bbe295b5aa936524e44ff7b0_0001_1_000000023_0001__2__M
DDEFREDVRRIFEFARRHNNEAAFRFLLEQSRWHARETDDGELRREIEHINRELRKLWKG EVCPGMDIRNNLTRLHELENCSVIEGHLQILLMFKTRPEDFRDLSFPKLIMITDYLLLFRVYGLESLKDLFPNLTVIRGSRLFFNYALVIFEMVHLKELGLYNLMNITRGSVRIEKNNELCYLATIDWSRILDSVEDNHIVLNKDDNEEC mot_H_HHH_eva_0065_000000013_0001_6_13_H_._3h_hb1_6197_0001_0001__41__G
SLHEELRRLEELLRRGDPEAEKRLRELLKEALERNDEELALRIRIVCSSVLGDPHLVEKILEEVK EVCPGMDIRNNLTRLHELENCSVIEGHLQILLMFKTRPEDFRDLSFPKLIMITDYLLLFRVYGLESLKDLFPNLTVIRGSRLFFNYALVIFEMVHLKELGLYNLMNITRGSVRIEKNNELCYLATIDWSRILDSVEDNHIVLNKDDNEEC mot_H_9abadfa308aada7ec3b7866b3b500928_0001_000000003_0001_59_65_H_._886c6eb027ae3cf96a25d0dbff2e2d77_0001_0001_0001_0001__47__C
SLHEELRRLEEYLRRGDPEAEKRLRELLKEALERNDEELALRIRIVLSSVLGDPHLVEKILEEVK EVCPGMDIRNNLTRLHELENCSVIEGHLQILLMFKTRPEDFRDLSFPKLIMITDYLLLFRVYGLESLKDLFPNLTVIRGSRLFFNYALVIFEMVHLKELGLYNLMNITRGSVRIEKNNELCYLATIDWSRILDSVEDNHIVLNKDDNEEC mot_H_9abadfa308aada7ec3b7866b3b500928_0001_000000003_0001_59_65_H_._886c6eb027ae3cf96a25d0dbff2e2d77_0001_0001_0001_0001__12__Y
NEKEKMDAQFLLWFAKVMADNISDDDKRKKAQSLVEKARKLDTPEEAKKVYKIVATILERDQK EVCPGMDIRNNLTRLHELENCSVIEGHLQILLMFKTRPEDFRDLSFPKLIMITDYLLLFRVYGLESLKDLFPNLTVIRGSRLFFNYALVIFEMVHLKELGLYNLMNITRGSVRIEKNNELCYLATIDWSRILDSVEDNHIVLNKDDNEEC Motif0290_ems_3hC_617_0002_0001_0003_0001__43__T
DEDHTRRLAEELERLSRELGDEEHLELSRELKRLAEEAIKENDRFKLEWVRRSIEALLREL EVCPGMDIRNNLTRLHELENCSVIEGHLQILLMFKTRPEDFRDLSFPKLIMITDYLLLFRVYGLESLKDLFPNLTVIRGSRLFFNYALVIFEMVHLKELGLYNLMNITRGSVRIEKNNELCYLATIDWSRILDSVEDNHIVLNKDDNEEC rif_3h_hb1_47_000000009_0001_0001__49__W
DEDHTRRLAEELERLSRELGDEEHLELSRELKRLAEEAIKENDRFKSELVRRSIEALLREL EVCPGMDIRNNLTRLHELENCSVIEGHLQILLMFKTRPEDFRDLSFPKLIMITDYLLLFRVYGLESLKDLFPNLTVIRGSRLFFNYALVIFEMVHLKELGLYNLMNITRGSVRIEKNNELCYLATIDWSRILDSVEDNHIVLNKDDNEEC rif_3h_hb1_47_000000009_0001_0001__47__S
SEDEWLEELLRRLGVPPELIELIKKVLKELSKRDEERSRTLREVLEELLREGNKRAVRLSVRLAH EVCPGMDIRNNLTRLHELENCSVIEGHLQILLMFKTRPEDFRDLSFPKLIMITDYLLLFRVYGLESLKDLFPNLTVIRGSRLFFNYALVIFEMVHLKELGLYNLMNITRGSVRIEKNNELCYLATIDWSRILDSVEDNHIVLNKDDNEEC rif_2f47104a8f605bfff094780ec55b422f_0001_000000022_0001_0001__5__W
DDEVEQLKEHARKANDPELEKAVELLERVLREGDPDLYQEVHQLIFLILFGDPRARKRAKETLER EVCPGMDIRNNLTRLHELENCSVIEGHLQILLMFKTRPEDFRDLSFPKLIMITDYLLLFRVYGLESLKDLFPNLTVIRGSRLFFNYALVIFEMVHLKELGLYNLMNITRGSVRIEKNNELCYLATIDWSRILDSVEDNHIVLNKDDNEEC pol_2c0b0b1e22dc14a353d2d92e3c086b92_0001_1_000000024_0001_0001__62__T
KEEVNNQAFKLVMEAFELANSSDPNNRTKAKELIKEAKKLAKEVNNPEVEMSVRRVEESIKKAG EVCPGMDIRNNLTRLHELENCSVIEGHLQILLMFKTRPEDFRDLSFPKLIMITDYLLLFRVYGLESLKDLFPNLTVIRGSRLFFNYALVIFEMVHLKELGLYNLMNITRGSVRIEKNNELCYLATIDWSRILDSVEDNHIVLNKDDNEEC Motif0290_ems_3hC_618_0001_0002_0001__16__F
DEVFKAAFKVMELATKKGDEEAMKEVQKVAELLSNGQASKEQAKKILESLARRLKS EVCPGMDIRNNLTRLHELENCSVIEGHLQILLMFKTRPEDFRDLSFPKLIMITDYLLLFRVYGLESLKDLFPNLTVIRGSRLFFNYALVIFEMVHLKELGLYNLMNITRGSVRIEKNNELCYLATIDWSRILDSVEDNHIVLNKDDNEEC Motif0202_p1-16H-GBL-16H-GABBL-16H_0017_0001_0001_0002_0001_0001__15__T
DLEEIVREYVERTKDPDAREALELLEEIKKEDPETAKVLAEAVVDAIERNDPESLKFVLLLIKIV EVCPGMDIRNNLTRLHELENCSVIEGHLQILLMFKTRPEDFRDLSFPKLIMITDYLLLFRVYGLESLKDLFPNLTVIRGSRLFFNYALVIFEMVHLKELGLYNLMNITRGSVRIEKNNELCYLATIDWSRILDSVEDNHIVLNKDDNEEC Motif0083_bcov_4helix_00192_0001_0001__17__D
SLHEELRRLEELLRRGDPEAEKRLRELLKEALERNDEELALRIRIVLSSVLGDPHLVEKILEAVK EVCPGMDIRNNLTRLHELENCSVIEGHLQILLMFKTRPEDFRDLSFPKLIMITDYLLLFRVYGLESLKDLFPNLTVIRGSRLFFNYALVIFEMVHLKELGLYNLMNITRGSVRIEKNNELCYLATIDWSRILDSVEDNHIVLNKDDNEEC mot_H_9abadfa308aada7ec3b7866b3b500928_0001_000000003_0001_59_65_H_._886c6eb027ae3cf96a25d0dbff2e2d77_0001_0001_0001_0001__63__A
DLEEIQREYVERTKDPIAREALELLEEIKKEDPETAKVLAEAVVDAIERNDPESLKFVLLLIKIV EVCPGMDIRNNLTRLHELENCSVIEGHLQILLMFKTRPEDFRDLSFPKLIMITDYLLLFRVYGLESLKDLFPNLTVIRGSRLFFNYALVIFEMVHLKELGLYNLMNITRGSVRIEKNNELCYLATIDWSRILDSVEDNHIVLNKDDNEEC Motif0083_bcov_4helix_00192_0001_0001__6__Q
DEEVDRAWELAEELGDPELAELIEELKELSKRGDPRAVEVVLRAMELANRLGDPEIQEVLIKLAE EVCPGMDIRNNLTRLHELENCSVIEGHLQILLMFKTRPEDFRDLSFPKLIMITDYLLLFRVYGLESLKDLFPNLTVIRGSRLFFNYALVIFEMVHLKELGLYNLMNITRGSVRIEKNNELCYLATIDWSRILDSVEDNHIVLNKDDNEEC Motif0092_bcov_4helix_12689_0001_0002_0001__8__W
KEEVNNQAFKLVMEAMELANSSDPNNRTKAKELIKEAKKLAKEPNNPEVEMSVRRVEESIKKAG EVCPGMDIRNNLTRLHELENCSVIEGHLQILLMFKTRPEDFRDLSFPKLIMITDYLLLFRVYGLESLKDLFPNLTVIRGSRLFFNYALVIFEMVHLKELGLYNLMNITRGSVRIEKNNELCYLATIDWSRILDSVEDNHIVLNKDDNEEC Motif0290_ems_3hC_618_0001_0002_0001__44__P
SEDEKLEELLRRLGVPPELIELIKKVLKELSKRDEERSRTLREVLEELSREGNKRAVRLSVRLAH EVCPGMDIRNNLTRLHELENCSVIEGHLQILLMFKTRPEDFRDLSFPKLIMITDYLLLFRVYGLESLKDLFPNLTVIRGSRLFFNYALVIFEMVHLKELGLYNLMNITRGSVRIEKNNELCYLATIDWSRILDSVEDNHIVLNKDDNEEC rif_2f47104a8f605bfff094780ec55b422f_0001_000000022_0001_0001__49__S
NEKEKMDAQFQLWFAKVMADNISDDDKRKKAQSLVEKARKLDIPEEAKKVYKIVATILERDQK EVCPGMDIRNNLTRLHELENCSVIEGHLQILLMFKTRPEDFRDLSFPKLIMITDYLLLFRVYGLESLKDLFPNLTVIRGSRLFFNYALVIFEMVHLKELGLYNLMNITRGSVRIEKNNELCYLATIDWSRILDSVEDNHIVLNKDDNEEC Motif0290_ems_3hC_617_0002_0001_0003_0001__11__Q
KEEVNNQAFKLVMEAMESANSSDPNNRTKAKELIKEAKKLAKEVNNPEVEMSVRRVEESIKKAG EVCPGMDIRNNLTRLHELENCSVIEGHLQILLMFKTRPEDFRDLSFPKLIMITDYLLLFRVYGLESLKDLFPNLTVIRGSRLFFNYALVIFEMVHLKELGLYNLMNITRGSVRIEKNNELCYLATIDWSRILDSVEDNHIVLNKDDNEEC Motif0290_ems_3hC_618_0001_0002_0001__18__S
DDSQVKDVESKAREHKKKHPQVSFLAFFVIEVARFAKEFNDPLALKVAEEMLKEVEKRAK EVCPGMDIRNNLTRLHELENCSVIEGHLQILLMFKTRPEDFRDLSFPKLIMITDYLLLFRVYGLESLKDLFPNLTVIRGSRLFFNYALVIFEMVHLKELGLYNLMNITRGSVRIEKNNELCYLATIDWSRILDSVEDNHIVLNKDDNEEC Motif0223_ems_3hC_474_0001_0001_0001__51__M
DPETAMELVARVFELAMEKNDEELQKEAETLMEIVLEAAKNNDEEKVKEVIKRAKELLSKS EVCPGMDIRNNLTRLHELENCSVIEGHLQILLMFKTRPEDFRDLSFPKLIMITDYLLLFRVYGLESLKDLFPNLTVIRGSRLFFNYALVIFEMVHLKELGLYNLMNITRGSVRIEKNNELCYLATIDWSRILDSVEDNHIVLNKDDNEEC Motif0029_ems_3hC_897_0001_0001_0002_0001__3__E
PEVKKEAFKAFMLLMDALFLAEDPNIRKTIEELIERLEKADENDDEEKLKEIIKDAKTIWKQVL EVCPGMDIRNNLTRLHELENCSVIEGHLQILLMFKTRPEDFRDLSFPKLIMITDYLLLFRVYGLESLKDLFPNLTVIRGSRLFFNYALVIFEMVHLKELGLYNLMNITRGSVRIEKNNELCYLATIDWSRILDSVEDNHIVLNKDDNEEC Motif0345_ems_3hM_540_0001_0002_0001__55__D
SEVEELVVELLKLLKDPDLREQVERLLEELRRGEVPPEEVLKFLRFFAEFLGDPEFRKKVEEVLK EVCPGMDIRNNLTRLHELENCSVIEGHLQILLMFKTRPEDFRDLSFPKLIMITDYLLLFRVYGLESLKDLFPNLTVIRGSRLFFNYALVIFEMVHLKELGLYNLMNITRGSVRIEKNNELCYLATIDWSRILDSVEDNHIVLNKDDNEEC pol_8bfbe5d1bbe295b5aa936524e44ff7b0_0001_1_000000023_0001__8__V
SEKEREVKELLEEISRRDPRISFYLFFVLIALEAGNPELATELIEDLIRRFGDPLLRELLELIRK EVCPGMDIRNNLTRLHELENCSVIEGHLQILLMFKTRPEDFRDLSFPKLIMITDYLLLFRVYGLESLKDLFPNLTVIRGSRLFFNYALVIFEMVHLKELGLYNLMNITRGSVRIEKNNELCYLATIDWSRILDSVEDNHIVLNKDDNEEC Motif0012_bcov_4helix_00220_0001_0001__41__T
SEVEELVEELLKLLKDPDLREQVERLLEELRRGEVPPEEVLKFLRFFAEFLGDPEFRKKVEEVLW EVCPGMDIRNNLTRLHELENCSVIEGHLQILLMFKTRPEDFRDLSFPKLIMITDYLLLFRVYGLESLKDLFPNLTVIRGSRLFFNYALVIFEMVHLKELGLYNLMNITRGSVRIEKNNELCYLATIDWSRILDSVEDNHIVLNKDDNEEC pol_8bfbe5d1bbe295b5aa936524e44ff7b0_0001_1_000000023_0001__65__W
DEEVDRAKELAEELGDPELAELIEELKELSKRGMPRAVEVVLRAMELANRLGDPEIQEVLIKLAE EVCPGMDIRNNLTRLHELENCSVIEGHLQILLMFKTRPEDFRDLSFPKLIMITDYLLLFRVYGLESLKDLFPNLTVIRGSRLFFNYALVIFEMVHLKELGLYNLMNITRGSVRIEKNNELCYLATIDWSRILDSVEDNHIVLNKDDNEEC Motif0092_bcov_4helix_12689_0001_0002_0001__34__M
DEVFKAAMKDLHLAFKKGDEEAMKEVQKVSELLENGQASKEQAKKILESLARRLKS EVCPGMDIRNNLTRLHELENCSVIEGHLQILLMFKTRPEDFRDLSFPKLIMITDYLLLFRVYGLESLKDLFPNLTVIRGSRLFFNYALVIFEMVHLKELGLYNLMNITRGSVRIEKNNELCYLATIDWSRILDSVEDNHIVLNKDDNEEC Motif0025_p1-16H-GBL-16H-GABBL-16H_0017_0001_0001_0002_0001_0001_0001__10__D
TEYEFRVMMLLMTLSPELNELVEELSEAMDRNDPELEKRVLKRLLELARELGDEEVVRILEKLLK EVCPGMDIRNNLTRLHELENCSVIEGHLQILLMFKTRPEDFRDLSFPKLIMITDYLLLFRVYGLESLKDLFPNLTVIRGSRLFFNYALVIFEMVHLKELGLYNLMNITRGSVRIEKNNELCYLATIDWSRILDSVEDNHIVLNKDDNEEC Motif0223_bcov_4helix_06585_0001_0001_0001__3__Y
SELLERILRLLKEGNPEEAEEVARELLERTGDPRVEAHVSLIEELLRTGDPFYELFVEMILRELR EVCPGMDIRNNLTRLHELENCSVIEGHLQILLMFKTRPEDFRDLSFPKLIMITDYLLLFRVYGLESLKDLFPNLTVIRGSRLFFNYALVIFEMVHLKELGLYNLMNITRGSVRIEKNNELCYLATIDWSRILDSVEDNHIVLNKDDNEEC Motif0223_bcov_4helix_00276_0001_0001__38__H
SLHEELRRLEELLRRGDPEAKKRLRELLKEALERNDEELALRIRIVLSSVLGDPHLVEKILEEVK EVCPGMDIRNNLTRLHELENCSVIEGHLQILLMFKTRPEDFRDLSFPKLIMITDYLLLFRVYGLESLKDLFPNLTVIRGSRLFFNYALVIFEMVHLKELGLYNLMNITRGSVRIEKNNELCYLATIDWSRILDSVEDNHIVLNKDDNEEC mot_H_9abadfa308aada7ec3b7866b3b500928_0001_000000003_0001_59_65_H_._886c6eb027ae3cf96a25d0dbff2e2d77_0001_0001_0001_0001__21__K
SELLERILRLLKEGNPEAAEEVARELLERTGDPRVEALVSLIEELLRTGDPFYELFVEMILRELR EVCPGMDIRNNLTRLHELENCSVIEGHLQILLMFKTRPEDFRDLSFPKLIMITDYLLLFRVYGLESLKDLFPNLTVIRGSRLFFNYALVIFEMVHLKELGLYNLMNITRGSVRIEKNNELCYLATIDWSRILDSVEDNHIVLNKDDNEEC Motif0223_bcov_4helix_00276_0001_0001__18__A
DPFTAMELVARVMELAMEKNDEELQKEAETLMEIVLEAAKNNDEEKVKEVIKRAKELLSKS EVCPGMDIRNNLTRLHELENCSVIEGHLQILLMFKTRPEDFRDLSFPKLIMITDYLLLFRVYGLESLKDLFPNLTVIRGSRLFFNYALVIFEMVHLKELGLYNLMNITRGSVRIEKNNELCYLATIDWSRILDSVEDNHIVLNKDDNEEC Motif0029_ems_3hC_897_0001_0001_0002_0001__13__M
SELFELVMEAMEIAKRLGDEDLMRLLVELVEKALESPEVRELLEKLARLIIEDPEKARELVKKLK EVCPGMDIRNNLTRLHELENCSVIEGHLQILLMFKTRPEDFRDLSFPKLIMITDYLLLFRVYGLESLKDLFPNLTVIRGSRLFFNYALVIFEMVHLKELGLYNLMNITRGSVRIEKNNELCYLATIDWSRILDSVEDNHIVLNKDDNEEC Motif0375_bcov_4helix_02612_0001_0001__15__K
DDSQVKDVESKARETKKKHPQVSFLAFFVIEVARFAKEFNDPLALKVAEELLKEVEKRAK EVCPGMDIRNNLTRLHELENCSVIEGHLQILLMFKTRPEDFRDLSFPKLIMITDYLLLFRVYGLESLKDLFPNLTVIRGSRLFFNYALVIFEMVHLKELGLYNLMNITRGSVRIEKNNELCYLATIDWSRILDSVEDNHIVLNKDDNEEC Motif0223_ems_3hC_474_0001_0001_0001__15__T
NEKEKMDAQFLLWFAKVMADNISMDDKRKKAQSLVEKARKLDIPEEAKKVYKIVATILERDQK EVCPGMDIRNNLTRLHELENCSVIEGHLQILLMFKTRPEDFRDLSFPKLIMITDYLLLFRVYGLESLKDLFPNLTVIRGSRLFFNYALVIFEMVHLKELGLYNLMNITRGSVRIEKNNELCYLATIDWSRILDSVEDNHIVLNKDDNEEC Motif0290_ems_3hC_617_0002_0001_0003_0001__24__M
SEVEELVEELLKLKKDPDLREQVERLLEELRRGEVPPEEVLKFLRFFAEFLGDPEFRKKVEEVLK EVCPGMDIRNNLTRLHELENCSVIEGHLQILLMFKTRPEDFRDLSFPKLIMITDYLLLFRVYGLESLKDLFPNLTVIRGSRLFFNYALVIFEMVHLKELGLYNLMNITRGSVRIEKNNELCYLATIDWSRILDSVEDNHIVLNKDDNEEC pol_8bfbe5d1bbe295b5aa936524e44ff7b0_0001_1_000000023_0001__14__K
DDEVEQLKEHARKANDPELEKAVELLERVLREGDPDLYQEVHQLIFLILFGDWRARKRAKELLER EVCPGMDIRNNLTRLHELENCSVIEGHLQILLMFKTRPEDFRDLSFPKLIMITDYLLLFRVYGLESLKDLFPNLTVIRGSRLFFNYALVIFEMVHLKELGLYNLMNITRGSVRIEKNNELCYLATIDWSRILDSVEDNHIVLNKDDNEEC pol_2c0b0b1e22dc14a353d2d92e3c086b92_0001_1_000000024_0001_0001__53__W
DEVFKAAMKVLHLAFKKGDEEAMKEVQKVSELLENGQASKEQAKKILESLARRLAS EVCPGMDIRNNLTRLHELENCSVIEGHLQILLMFKTRPEDFRDLSFPKLIMITDYLLLFRVYGLESLKDLFPNLTVIRGSRLFFNYALVIFEMVHLKELGLYNLMNITRGSVRIEKNNELCYLATIDWSRILDSVEDNHIVLNKDDNEEC Motif0025_p1-16H-GBL-16H-GABBL-16H_0017_0001_0001_0002_0001_0001_0001__55__A
DPSEEAQKLVDKVKEDVKKKNDEDAESMVKIAEELLKDAKNAQDPTMREFLVAMIKMIVKNLS EVCPGMDIRNNLTRLHELENCSVIEGHLQILLMFKTRPEDFRDLSFPKLIMITDYLLLFRVYGLESLKDLFPNLTVIRGSRLFFNYALVIFEMVHLKELGLYNLMNITRGSVRIEKNNELCYLATIDWSRILDSVEDNHIVLNKDDNEEC Motif0201_ems_3hM_2476_0001_0002_0001__27__S
TEEEFRVMMLLMTLSPELNELVEELSEAMDRNDPELEKAVLKRLLELARELGDEEVVRILEKLLK EVCPGMDIRNNLTRLHELENCSVIEGHLQILLMFKTRPEDFRDLSFPKLIMITDYLLLFRVYGLESLKDLFPNLTVIRGSRLFFNYALVIFEMVHLKELGLYNLMNITRGSVRIEKNNELCYLATIDWSRILDSVEDNHIVLNKDDNEEC Motif0223_bcov_4helix_06585_0001_0001_0001__39__A
DPSEEAQKLVDKVKEDVKKKNDEDAEEMAKIAEELLKDAKNAQDPTMREFLVAMIKMIVKNLS EVCPGMDIRNNLTRLHELENCSVIEGHLQILLMFKTRPEDFRDLSFPKLIMITDYLLLFRVYGLESLKDLFPNLTVIRGSRLFFNYALVIFEMVHLKELGLYNLMNITRGSVRIEKNNELCYLATIDWSRILDSVEDNHIVLNKDDNEEC Motif0201_ems_3hM_2476_0001_0002_0001__29__A
DDEVEQLKEHARKANDPELEKAVELLERVLREGDPDLYQEFHQLIFLILFGDPRARKRAKELLER EVCPGMDIRNNLTRLHELENCSVIEGHLQILLMFKTRPEDFRDLSFPKLIMITDYLLLFRVYGLESLKDLFPNLTVIRGSRLFFNYALVIFEMVHLKELGLYNLMNITRGSVRIEKNNELCYLATIDWSRILDSVEDNHIVLNKDDNEEC pol_2c0b0b1e22dc14a353d2d92e3c086b92_0001_1_000000024_0001_0001__41__F
DEEVHRAKELAEELGDPELAELIEELKELSKRGDPRAVEVVLRAMELANRLGDPEIQEVLIKLAE EVCPGMDIRNNLTRLHELENCSVIEGHLQILLMFKTRPEDFRDLSFPKLIMITDYLLLFRVYGLESLKDLFPNLTVIRGSRLFFNYALVIFEMVHLKELGLYNLMNITRGSVRIEKNNELCYLATIDWSRILDSVEDNHIVLNKDDNEEC Motif0092_bcov_4helix_12689_0001_0002_0001__5__H
SLHEELRRLEELLRRGDPEAEKRLRELLKEALERNDEELALRIKIVLSSVLGDPHLVEKILEEVK EVCPGMDIRNNLTRLHELENCSVIEGHLQILLMFKTRPEDFRDLSFPKLIMITDYLLLFRVYGLESLKDLFPNLTVIRGSRLFFNYALVIFEMVHLKELGLYNLMNITRGSVRIEKNNELCYLATIDWSRILDSVEDNHIVLNKDDNEEC mot_H_9abadfa308aada7ec3b7866b3b500928_0001_000000003_0001_59_65_H_._886c6eb027ae3cf96a25d0dbff2e2d77_0001_0001_0001_0001__44__K
DDHAQAQLVKTLLKLWQDQGDDFYALLAVEAAANERVKKYLKKYYPEVYTLLEQVKRTLEKKRS EVCPGMDIRNNLTRLHELENCSVIEGHLQILLMFKTRPEDFRDLSFPKLIMITDYLLLFRVYGLESLKDLFPNLTVIRGSRLFFNYALVIFEMVHLKELGLYNLMNITRGSVRIEKNNELCYLATIDWSRILDSVEDNHIVLNKDDNEEC rif_ems_coilM_45_0002_000000024_0001_0001__11__T
SELFELVMEAMEIANALGDEDLMRLLVELVEKALESPEVRELLEKLARLIIEDPEKARELVKKLK EVCPGMDIRNNLTRLHELENCSVIEGHLQILLMFKTRPEDFRDLSFPKLIMITDYLLLFRVYGLESLKDLFPNLTVIRGSRLFFNYALVIFEMVHLKELGLYNLMNITRGSVRIEKNNELCYLATIDWSRILDSVEDNHIVLNKDDNEEC Motif0375_bcov_4helix_02612_0001_0001__16__A
DDHAQAQLVKKLLKLWRDQGDDFYALLAVEAAANERVKKYLKKYYPEVYTLLEQVKRTLEKKRS EVCPGMDIRNNLTRLHELENCSVIEGHLQILLMFKTRPEDFRDLSFPKLIMITDYLLLFRVYGLESLKDLFPNLTVIRGSRLFFNYALVIFEMVHLKELGLYNLMNITRGSVRIEKNNELCYLATIDWSRILDSVEDNHIVLNKDDNEEC rif_ems_coilM_45_0002_000000024_0001_0001__17__R
DPFTAMELVARVFELAMEKNDEELQKEAETLMEIVLEAAKNNVEEKVKEVIKRAKELLSKS EVCPGMDIRNNLTRLHELENCSVIEGHLQILLMFKTRPEDFRDLSFPKLIMITDYLLLFRVYGLESLKDLFPNLTVIRGSRLFFNYALVIFEMVHLKELGLYNLMNITRGSVRIEKNNELCYLATIDWSRILDSVEDNHIVLNKDDNEEC Motif0029_ems_3hC_897_0001_0001_0002_0001__43__V
DPSEEAQKLVDKVKEDVKKKNDEDAWEMVKIAEELLKDAKNAQDPTMREFLVAMIKMIVKNLS EVCPGMDIRNNLTRLHELENCSVIEGHLQILLMFKTRPEDFRDLSFPKLIMITDYLLLFRVYGLESLKDLFPNLTVIRGSRLFFNYALVIFEMVHLKELGLYNLMNITRGSVRIEKNNELCYLATIDWSRILDSVEDNHIVLNKDDNEEC Motif0201_ems_3hM_2476_0001_0002_0001__26__W
DDEFREDVRRIFEFARRHNNEAAFRFLLEQSRWHARETDDEELRREIEHINRELRKLWTG EVCPGMDIRNNLTRLHELENCSVIEGHLQILLMFKTRPEDFRDLSFPKLIMITDYLLLFRVYGLESLKDLFPNLTVIRGSRLFFNYALVIFEMVHLKELGLYNLMNITRGSVRIEKNNELCYLATIDWSRILDSVEDNHIVLNKDDNEEC mot_H_HHH_eva_0065_000000013_0001_6_13_H_._3h_hb1_6197_0001_0001__59__T
SEKEREVKELLEEISRRDPRISFYLFFVLIALEAGNPELAEELIEDLIRRFGDPLLRELNELIRK EVCPGMDIRNNLTRLHELENCSVIEGHLQILLMFKTRPEDFRDLSFPKLIMITDYLLLFRVYGLESLKDLFPNLTVIRGSRLFFNYALVIFEMVHLKELGLYNLMNITRGSVRIEKNNELCYLATIDWSRILDSVEDNHIVLNKDDNEEC Motif0012_bcov_4helix_00220_0001_0001__60__N
DLEEIVREYVERTKDPIAREALELLEEIKKEDPETAKVLTEAVVDAIERNDPESLKFVLLLIKIV EVCPGMDIRNNLTRLHELENCSVIEGHLQILLMFKTRPEDFRDLSFPKLIMITDYLLLFRVYGLESLKDLFPNLTVIRGSRLFFNYALVIFEMVHLKELGLYNLMNITRGSVRIEKNNELCYLATIDWSRILDSVEDNHIVLNKDDNEEC Motif0083_bcov_4helix_00192_0001_0001__40__T
SEVEELVEELLKLLKDSDLREQVERLLEELRRGEVPPEEVLKFLRFFAEFLGDPEFRKKVEEVLK EVCPGMDIRNNLTRLHELENCSVIEGHLQILLMFKTRPEDFRDLSFPKLIMITDYLLLFRVYGLESLKDLFPNLTVIRGSRLFFNYALVIFEMVHLKELGLYNLMNITRGSVRIEKNNELCYLATIDWSRILDSVEDNHIVLNKDDNEEC pol_8bfbe5d1bbe295b5aa936524e44ff7b0_0001_1_000000023_0001__17__S
SELFELVMEAMEIANRLGDEDLMRHLVELVEKALESPEVRELLEKLARLIIEDPEKARELVKKLK EVCPGMDIRNNLTRLHELENCSVIEGHLQILLMFKTRPEDFRDLSFPKLIMITDYLLLFRVYGLESLKDLFPNLTVIRGSRLFFNYALVIFEMVHLKELGLYNLMNITRGSVRIEKNNELCYLATIDWSRILDSVEDNHIVLNKDDNEEC Motif0375_bcov_4helix_02612_0001_0001__25__H
DDHAQAQLVKKLLKTWQDQGDDFYALLAVEAAANERVKKYLKKYYPEVYTLLEQVKRTLEKKRS EVCPGMDIRNNLTRLHELENCSVIEGHLQILLMFKTRPEDFRDLSFPKLIMITDYLLLFRVYGLESLKDLFPNLTVIRGSRLFFNYALVIFEMVHLKELGLYNLMNITRGSVRIEKNNELCYLATIDWSRILDSVEDNHIVLNKDDNEEC rif_ems_coilM_45_0002_000000024_0001_0001__15__T
DREEIVREYVERTKDPIAREALELLEEIKKEDPETAKVLAEAVVDAIERNDPESLKFVLLLIKIV EVCPGMDIRNNLTRLHELENCSVIEGHLQILLMFKTRPEDFRDLSFPKLIMITDYLLLFRVYGLESLKDLFPNLTVIRGSRLFFNYALVIFEMVHLKELGLYNLMNITRGSVRIEKNNELCYLATIDWSRILDSVEDNHIVLNKDDNEEC Motif0083_bcov_4helix_00192_0001_0001__2__R
SELFPLVMEAMEIANRLGDEDLMRLLVELVEKALESPEVRELLEKLARLIIEDPEKARELVKKLK EVCPGMDIRNNLTRLHELENCSVIEGHLQILLMFKTRPEDFRDLSFPKLIMITDYLLLFRVYGLESLKDLFPNLTVIRGSRLFFNYALVIFEMVHLKELGLYNLMNITRGSVRIEKNNELCYLATIDWSRILDSVEDNHIVLNKDDNEEC Motif0375_bcov_4helix_02612_0001_0001__5__P
DEVFKAAMKVLHLAFKKGDEEAMKEVQKVSELLENGQQSKEQAKKILESLARRLKS EVCPGMDIRNNLTRLHELENCSVIEGHLQILLMFKTRPEDFRDLSFPKLIMITDYLLLFRVYGLESLKDLFPNLTVIRGSRLFFNYALVIFEMVHLKELGLYNLMNITRGSVRIEKNNELCYLATIDWSRILDSVEDNHIVLNKDDNEEC Motif0025_p1-16H-GBL-16H-GABBL-16H_0017_0001_0001_0002_0001_0001_0001__38__Q
DDSQVKDVESKAREHKKKHPQVSFLAFFVIEVARFAKEFNDPLALKVAEELLKPVEKRAK EVCPGMDIRNNLTRLHELENCSVIEGHLQILLMFKTRPEDFRDLSFPKLIMITDYLLLFRVYGLESLKDLFPNLTVIRGSRLFFNYALVIFEMVHLKELGLYNLMNITRGSVRIEKNNELCYLATIDWSRILDSVEDNHIVLNKDDNEEC Motif0223_ems_3hC_474_0001_0001_0001__54__P
DDEFREDVRRAFEFARRHNNEAAFRFLLEQSRWHARETDDEELRREIEHINRELRKLWKG EVCPGMDIRNNLTRLHELENCSVIEGHLQILLMFKTRPEDFRDLSFPKLIMITDYLLLFRVYGLESLKDLFPNLTVIRGSRLFFNYALVIFEMVHLKELGLYNLMNITRGSVRIEKNNELCYLATIDWSRILDSVEDNHIVLNKDDNEEC mot_H_HHH_eva_0065_000000013_0001_6_13_H_._3h_hb1_6197_0001_0001__11__A
DDSQVKDVESKAREHKKKHPQVSFLAFFVIEVARFAKEFNDPLALKVCEELLKEVEKRAK EVCPGMDIRNNLTRLHELENCSVIEGHLQILLMFKTRPEDFRDLSFPKLIMITDYLLLFRVYGLESLKDLFPNLTVIRGSRLFFNYALVIFEMVHLKELGLYNLMNITRGSVRIEKNNELCYLATIDWSRILDSVEDNHIVLNKDDNEEC Motif0223_ems_3hC_474_0001_0001_0001__48__C
DEEVDRAKELAEELGDPELAELEEELKELSKRGDPRAVEVVLRAMELANRLGDPEIQEVLIKLAE EVCPGMDIRNNLTRLHELENCSVIEGHLQILLMFKTRPEDFRDLSFPKLIMITDYLLLFRVYGLESLKDLFPNLTVIRGSRLFFNYALVIFEMVHLKELGLYNLMNITRGSVRIEKNNELCYLATIDWSRILDSVEDNHIVLNKDDNEEC Motif0092_bcov_4helix_12689_0001_0002_0001__23__E
DPSEEAQKLVDKVKEDVKKKNDEDAEEMVKMAEELLKDAKNAQDPTMREFLVAMIKMIVKNLS EVCPGMDIRNNLTRLHELENCSVIEGHLQILLMFKTRPEDFRDLSFPKLIMITDYLLLFRVYGLESLKDLFPNLTVIRGSRLFFNYALVIFEMVHLKELGLYNLMNITRGSVRIEKNNELCYLATIDWSRILDSVEDNHIVLNKDDNEEC Motif0201_ems_3hM_2476_0001_0002_0001__31__M
SEDEKLEELLRRLGVPPELIELIKKVLKEQSKRDEERSRTLREVLEELLREGNKRAVRLSVRLAH EVCPGMDIRNNLTRLHELENCSVIEGHLQILLMFKTRPEDFRDLSFPKLIMITDYLLLFRVYGLESLKDLFPNLTVIRGSRLFFNYALVIFEMVHLKELGLYNLMNITRGSVRIEKNNELCYLATIDWSRILDSVEDNHIVLNKDDNEEC rif_2f47104a8f605bfff094780ec55b422f_0001_000000022_0001_0001__30__Q
DEVFKAAMKVLHLAFKKGDEEAMKWVQKVSELLENGQASKEQAKKILESLARRLKS EVCPGMDIRNNLTRLHELENCSVIEGHLQILLMFKTRPEDFRDLSFPKLIMITDYLLLFRVYGLESLKDLFPNLTVIRGSRLFFNYALVIFEMVHLKELGLYNLMNITRGSVRIEKNNELCYLATIDWSRILDSVEDNHIVLNKDDNEEC Motif0025_p1-16H-GBL-16H-GABBL-16H_0017_0001_0001_0002_0001_0001_0001__25__W
DLEYIVREYVERTKDPIAREALELLEEIKKEDPETAKVLAEAVVDAIERNDPESLKFVLLLIKIV EVCPGMDIRNNLTRLHELENCSVIEGHLQILLMFKTRPEDFRDLSFPKLIMITDYLLLFRVYGLESLKDLFPNLTVIRGSRLFFNYALVIFEMVHLKELGLYNLMNITRGSVRIEKNNELCYLATIDWSRILDSVEDNHIVLNKDDNEEC Motif0083_bcov_4helix_00192_0001_0001__4__Y
DPSEEAQKLVDKVKEDVKKKNDEDAEEMVKIAEELLKDAKNAQDPTMREFLVRMIKMIVKNLS EVCPGMDIRNNLTRLHELENCSVIEGHLQILLMFKTRPEDFRDLSFPKLIMITDYLLLFRVYGLESLKDLFPNLTVIRGSRLFFNYALVIFEMVHLKELGLYNLMNITRGSVRIEKNNELCYLATIDWSRILDSVEDNHIVLNKDDNEEC Motif0201_ems_3hM_2476_0001_0002_0001__53__R
DDHAQAQLVKKLLKLWQDQGDDFYALLAVEAAANERVKKYLKKYYPEAYTLLEQVKRTLEKKRS EVCPGMDIRNNLTRLHELENCSVIEGHLQILLMFKTRPEDFRDLSFPKLIMITDYLLLFRVYGLESLKDLFPNLTVIRGSRLFFNYALVIFEMVHLKELGLYNLMNITRGSVRIEKNNELCYLATIDWSRILDSVEDNHIVLNKDDNEEC rif_ems_coilM_45_0002_000000024_0001_0001__48__A
SEDEKLEELLRRLGVPPELIELIKKVLKELSKRDEERSRTLREVLEELLREGNKRAVRLSVRLSH EVCPGMDIRNNLTRLHELENCSVIEGHLQILLMFKTRPEDFRDLSFPKLIMITDYLLLFRVYGLESLKDLFPNLTVIRGSRLFFNYALVIFEMVHLKELGLYNLMNITRGSVRIEKNNELCYLATIDWSRILDSVEDNHIVLNKDDNEEC rif_2f47104a8f605bfff094780ec55b422f_0001_000000022_0001_0001__64__S
GDHAQAQLVKKLLKLWQDQGDDFYALLAVEAAANERVKKYLKKYYPEVYTLLEQVKRTLEKKRS EVCPGMDIRNNLTRLHELENCSVIEGHLQILLMFKTRPEDFRDLSFPKLIMITDYLLLFRVYGLESLKDLFPNLTVIRGSRLFFNYALVIFEMVHLKELGLYNLMNITRGSVRIEKNNELCYLATIDWSRILDSVEDNHIVLNKDDNEEC rif_ems_coilM_45_0002_000000024_0001_0001__1__G
SCLFELVMEAMEIANRLGDEDLMRLLVELVEKALESPEVRELLEKLARLIIEDPEKARELVKKLK EVCPGMDIRNNLTRLHELENCSVIEGHLQILLMFKTRPEDFRDLSFPKLIMITDYLLLFRVYGLESLKDLFPNLTVIRGSRLFFNYALVIFEMVHLKELGLYNLMNITRGSVRIEKNNELCYLATIDWSRILDSVEDNHIVLNKDDNEEC Motif0375_bcov_4helix_02612_0001_0001__2__C
DDEVEQLKEHARKANDPILEKAVELLERVLREGDPDLYQEVHQLIFLILFGDPRARKRAKELLER EVCPGMDIRNNLTRLHELENCSVIEGHLQILLMFKTRPEDFRDLSFPKLIMITDYLLLFRVYGLESLKDLFPNLTVIRGSRLFFNYALVIFEMVHLKELGLYNLMNITRGSVRIEKNNELCYLATIDWSRILDSVEDNHIVLNKDDNEEC pol_2c0b0b1e22dc14a353d2d92e3c086b92_0001_1_000000024_0001_0001__18__I
DEDHTRRLAEELERLSTELGDEEHLELSRELKRLAEEAIKENDRFKLELVRRSIEALLREL EVCPGMDIRNNLTRLHELENCSVIEGHLQILLMFKTRPEDFRDLSFPKLIMITDYLLLFRVYGLESLKDLFPNLTVIRGSRLFFNYALVIFEMVHLKELGLYNLMNITRGSVRIEKNNELCYLATIDWSRILDSVEDNHIVLNKDDNEEC rif_3h_hb1_47_000000009_0001_0001__17__T
SELLERILRLAKEGNPEEAEEVARELLERTGDPRVEALVSLIEELLRTGDPFYELFVEMILRELR EVCPGMDIRNNLTRLHELENCSVIEGHLQILLMFKTRPEDFRDLSFPKLIMITDYLLLFRVYGLESLKDLFPNLTVIRGSRLFFNYALVIFEMVHLKELGLYNLMNITRGSVRIEKNNELCYLATIDWSRILDSVEDNHIVLNKDDNEEC Motif0223_bcov_4helix_00276_0001_0001__11__A
SELLERVLRLLKEGNPEEAEEVARELLERTGDPRVEALVSLIEELLRTGDPFYELFVEMILRELR EVCPGMDIRNNLTRLHELENCSVIEGHLQILLMFKTRPEDFRDLSFPKLIMITDYLLLFRVYGLESLKDLFPNLTVIRGSRLFFNYALVIFEMVHLKELGLYNLMNITRGSVRIEKNNELCYLATIDWSRILDSVEDNHIVLNKDDNEEC Motif0223_bcov_4helix_00276_0001_0001__7__V
SEVEELVEELLKLLKDPDLREQVERLLEELRRGEVPPEEVLKFLRFFAEFLGDPAFRKKVEEVLK EVCPGMDIRNNLTRLHELENCSVIEGHLQILLMFKTRPEDFRDLSFPKLIMITDYLLLFRVYGLESLKDLFPNLTVIRGSRLFFNYALVIFEMVHLKELGLYNLMNITRGSVRIEKNNELCYLATIDWSRILDSVEDNHIVLNKDDNEEC pol_8bfbe5d1bbe295b5aa936524e44ff7b0_0001_1_000000023_0001__55__A
GDEFREDVRRIFEFARRHNNEAAFRFLLEQSRWHARETDDEELRREIEHINRELRKLWKG EVCPGMDIRNNLTRLHELENCSVIEGHLQILLMFKTRPEDFRDLSFPKLIMITDYLLLFRVYGLESLKDLFPNLTVIRGSRLFFNYALVIFEMVHLKELGLYNLMNITRGSVRIEKNNELCYLATIDWSRILDSVEDNHIVLNKDDNEEC mot_H_HHH_eva_0065_000000013_0001_6_13_H_._3h_hb1_6197_0001_0001__1__G
DEVFKAAFKVMELANKKGDEEAMKEVQKVAELLSNGQASKAQAKKILESLARRLKS EVCPGMDIRNNLTRLHELENCSVIEGHLQILLMFKTRPEDFRDLSFPKLIMITDYLLLFRVYGLESLKDLFPNLTVIRGSRLFFNYALVIFEMVHLKELGLYNLMNITRGSVRIEKNNELCYLATIDWSRILDSVEDNHIVLNKDDNEEC Motif0202_p1-16H-GBL-16H-GABBL-16H_0017_0001_0001_0002_0001_0001__41__A
PEVKKEAFKAFMLLMDALFLAEDPNIRKTIEELIERQEKADENDDEEKLKEIIKKAKTIWKQVL EVCPGMDIRNNLTRLHELENCSVIEGHLQILLMFKTRPEDFRDLSFPKLIMITDYLLLFRVYGLESLKDLFPNLTVIRGSRLFFNYALVIFEMVHLKELGLYNLMNITRGSVRIEKNNELCYLATIDWSRILDSVEDNHIVLNKDDNEEC Motif0345_ems_3hM_540_0001_0002_0001__37__Q
SEDEKLEELLRRLGVPPELIELIKKVLKELSKRDEERSRTGREVLEELLREGNKRAVRLSVRLAH EVCPGMDIRNNLTRLHELENCSVIEGHLQILLMFKTRPEDFRDLSFPKLIMITDYLLLFRVYGLESLKDLFPNLTVIRGSRLFFNYALVIFEMVHLKELGLYNLMNITRGSVRIEKNNELCYLATIDWSRILDSVEDNHIVLNKDDNEEC rif_2f47104a8f605bfff094780ec55b422f_0001_000000022_0001_0001__41__G
DDEVEQLKEHARKANDPELEKAVELLERVLREGDPDLYQEVHQLIFLILFGDPRAEKRAKELLER EVCPGMDIRNNLTRLHELENCSVIEGHLQILLMFKTRPEDFRDLSFPKLIMITDYLLLFRVYGLESLKDLFPNLTVIRGSRLFFNYALVIFEMVHLKELGLYNLMNITRGSVRIEKNNELCYLATIDWSRILDSVEDNHIVLNKDDNEEC pol_2c0b0b1e22dc14a353d2d92e3c086b92_0001_1_000000024_0001_0001__56__E
DDHAQAQLVKKLLKLWQDQGDDFYALLAVEAAANERVKKYLKKYYPEVYTLLQQVKRTLEKKRS EVCPGMDIRNNLTRLHELENCSVIEGHLQILLMFKTRPEDFRDLSFPKLIMITDYLLLFRVYGLESLKDLFPNLTVIRGSRLFFNYALVIFEMVHLKELGLYNLMNITRGSVRIEKNNELCYLATIDWSRILDSVEDNHIVLNKDDNEEC rif_ems_coilM_45_0002_000000024_0001_0001__53__Q
DEDHTRRLAEELERLSRELGDEEHLELSFELKRLAEEAIKENDRFKLELVRRSIEALLREL EVCPGMDIRNNLTRLHELENCSVIEGHLQILLMFKTRPEDFRDLSFPKLIMITDYLLLFRVYGLESLKDLFPNLTVIRGSRLFFNYALVIFEMVHLKELGLYNLMNITRGSVRIEKNNELCYLATIDWSRILDSVEDNHIVLNKDDNEEC rif_3h_hb1_47_000000009_0001_0001__29__F
TEEEFRVMTLLMTLSPELNELVEELSEAMDRNDPELEKRVLKRLLELARELGDEEVVRILEKLLK EVCPGMDIRNNLTRLHELENCSVIEGHLQILLMFKTRPEDFRDLSFPKLIMITDYLLLFRVYGLESLKDLFPNLTVIRGSRLFFNYALVIFEMVHLKELGLYNLMNITRGSVRIEKNNELCYLATIDWSRILDSVEDNHIVLNKDDNEEC Motif0223_bcov_4helix_06585_0001_0001_0001__9__T
SEVEELVEELLKLLKDPDLREQVERLLEELRRGEVPPEEVLKFLRFFAEFLGDPEFRKKVIEVLK EVCPGMDIRNNLTRLHELENCSVIEGHLQILLMFKTRPEDFRDLSFPKLIMITDYLLLFRVYGLESLKDLFPNLTVIRGSRLFFNYALVIFEMVHLKELGLYNLMNITRGSVRIEKNNELCYLATIDWSRILDSVEDNHIVLNKDDNEEC pol_8bfbe5d1bbe295b5aa936524e44ff7b0_0001_1_000000023_0001__61__I
DDHAQAQLVKSLLKLWQDQGDDFYALLAVEAAANERVKKYLKKYYPEVYTLLEQVKRTLEKKRS EVCPGMDIRNNLTRLHELENCSVIEGHLQILLMFKTRPEDFRDLSFPKLIMITDYLLLFRVYGLESLKDLFPNLTVIRGSRLFFNYALVIFEMVHLKELGLYNLMNITRGSVRIEKNNELCYLATIDWSRILDSVEDNHIVLNKDDNEEC rif_ems_coilM_45_0002_000000024_0001_0001__11__S
SWDEKLEELLRRLGVPPELIELIKKVLKELSKRDEERSRTLREVLEELLREGNKRAVRLSVRLAH EVCPGMDIRNNLTRLHELENCSVIEGHLQILLMFKTRPEDFRDLSFPKLIMITDYLLLFRVYGLESLKDLFPNLTVIRGSRLFFNYALVIFEMVHLKELGLYNLMNITRGSVRIEKNNELCYLATIDWSRILDSVEDNHIVLNKDDNEEC rif_2f47104a8f605bfff094780ec55b422f_0001_000000022_0001_0001__2__W
SELFELVMEAMEIANRLGDEDLMRLLVELVEKALESPEVRELLEKLARLIIEDPEKANELVKKLK EVCPGMDIRNNLTRLHELENCSVIEGHLQILLMFKTRPEDFRDLSFPKLIMITDYLLLFRVYGLESLKDLFPNLTVIRGSRLFFNYALVIFEMVHLKELGLYNLMNITRGSVRIEKNNELCYLATIDWSRILDSVEDNHIVLNKDDNEEC Motif0375_bcov_4helix_02612_0001_0001__58__N
DDSQVKDVESKAREHKKKHPQVSFLAFFVIEVARSAKEFNDPLALKVAEELLKEVEKRAK EVCPGMDIRNNLTRLHELENCSVIEGHLQILLMFKTRPEDFRDLSFPKLIMITDYLLLFRVYGLESLKDLFPNLTVIRGSRLFFNYALVIFEMVHLKELGLYNLMNITRGSVRIEKNNELCYLATIDWSRILDSVEDNHIVLNKDDNEEC Motif0223_ems_3hC_474_0001_0001_0001__35__S
DLEEIVREYVERTKDPIAREALELLEEIKKEDPETAKVLAEAVLDAIERNDPESLKFVLLLIKIV EVCPGMDIRNNLTRLHELENCSVIEGHLQILLMFKTRPEDFRDLSFPKLIMITDYLLLFRVYGLESLKDLFPNLTVIRGSRLFFNYALVIFEMVHLKELGLYNLMNITRGSVRIEKNNELCYLATIDWSRILDSVEDNHIVLNKDDNEEC Motif0083_bcov_4helix_00192_0001_0001__44__L
DPFTAMELVARVFELAMEKNDEELQKEAETLMEIVLEAAKNNDEEKVKEVIKRAKELGSKS EVCPGMDIRNNLTRLHELENCSVIEGHLQILLMFKTRPEDFRDLSFPKLIMITDYLLLFRVYGLESLKDLFPNLTVIRGSRLFFNYALVIFEMVHLKELGLYNLMNITRGSVRIEKNNELCYLATIDWSRILDSVEDNHIVLNKDDNEEC Motif0029_ems_3hC_897_0001_0001_0002_0001__58__G
DPSEEAQKLVDKVKEDVKKKNDEDAEEMVKIAEELLKDAKNAQTPTMREFLVAMIKMIVKNLS EVCPGMDIRNNLTRLHELENCSVIEGHLQILLMFKTRPEDFRDLSFPKLIMITDYLLLFRVYGLESLKDLFPNLTVIRGSRLFFNYALVIFEMVHLKELGLYNLMNITRGSVRIEKNNELCYLATIDWSRILDSVEDNHIVLNKDDNEEC Motif0201_ems_3hM_2476_0001_0002_0001__44__T
SELFELVMEAMEIANRLGDEDLMRLLVHLVEKALESPEVRELLEKLARLIIEDPEKARELVKKLK EVCPGMDIRNNLTRLHELENCSVIEGHLQILLMFKTRPEDFRDLSFPKLIMITDYLLLFRVYGLESLKDLFPNLTVIRGSRLFFNYALVIFEMVHLKELGLYNLMNITRGSVRIEKNNELCYLATIDWSRILDSVEDNHIVLNKDDNEEC Motif0375_bcov_4helix_02612_0001_0001__28__H
SLHEELRRLEECLRRGDPEAEKRLRELLKEALERNDEELALRIRIVLSSVLGDPHLVEKILEEVK EVCPGMDIRNNLTRLHELENCSVIEGHLQILLMFKTRPEDFRDLSFPKLIMITDYLLLFRVYGLESLKDLFPNLTVIRGSRLFFNYALVIFEMVHLKELGLYNLMNITRGSVRIEKNNELCYLATIDWSRILDSVEDNHIVLNKDDNEEC mot_H_9abadfa308aada7ec3b7866b3b500928_0001_000000003_0001_59_65_H_._886c6eb027ae3cf96a25d0dbff2e2d77_0001_0001_0001_0001__12__C
SLHEELRREEELLRRGDPEAEKRLRELLKEALERNDEELALRIRIVLSSVLGDPHLVEKILEEVK EVCPGMDIRNNLTRLHELENCSVIEGHLQILLMFKTRPEDFRDLSFPKLIMITDYLLLFRVYGLESLKDLFPNLTVIRGSRLFFNYALVIFEMVHLKELGLYNLMNITRGSVRIEKNNELCYLATIDWSRILDSVEDNHIVLNKDDNEEC mot_H_9abadfa308aada7ec3b7866b3b500928_0001_000000003_0001_59_65_H_._886c6eb027ae3cf96a25d0dbff2e2d77_0001_0001_0001_0001__9__E
DDEFREDVRRIFEFARRHNQEAAFRFLLEQSRWHARETDDEELRREIEHINRELRKLWKG EVCPGMDIRNNLTRLHELENCSVIEGHLQILLMFKTRPEDFRDLSFPKLIMITDYLLLFRVYGLESLKDLFPNLTVIRGSRLFFNYALVIFEMVHLKELGLYNLMNITRGSVRIEKNNELCYLATIDWSRILDSVEDNHIVLNKDDNEEC mot_H_HHH_eva_0065_000000013_0001_6_13_H_._3h_hb1_6197_0001_0001__20__Q
SLHEELRRLEELLRRGDPEAEKRLVELLKEALERNDEELALRIRIVLSSVLGDPHLVEKILEEVK EVCPGMDIRNNLTRLHELENCSVIEGHLQILLMFKTRPEDFRDLSFPKLIMITDYLLLFRVYGLESLKDLFPNLTVIRGSRLFFNYALVIFEMVHLKELGLYNLMNITRGSVRIEKNNELCYLATIDWSRILDSVEDNHIVLNKDDNEEC mot_H_9abadfa308aada7ec3b7866b3b500928_0001_000000003_0001_59_65_H_._886c6eb027ae3cf96a25d0dbff2e2d77_0001_0001_0001_0001__25__V
PEVKKEAFKAFMLLMDALFLAEDPNIRKTIEELIERLEKADENDDEYKLKEIIKKAKTIWKQVL EVCPGMDIRNNLTRLHELENCSVIEGHLQILLMFKTRPEDFRDLSFPKLIMITDYLLLFRVYGLESLKDLFPNLTVIRGSRLFFNYALVIFEMVHLKELGLYNLMNITRGSVRIEKNNELCYLATIDWSRILDSVEDNHIVLNKDDNEEC Motif0345_ems_3hM_540_0001_0002_0001__47__Y
DDHAQAQLVKKLLKLWQDQGDDFYALLAVEAAANERVKKYLKKYYTEVYTLLEQVKRTLEKKRS EVCPGMDIRNNLTRLHELENCSVIEGHLQILLMFKTRPEDFRDLSFPKLIMITDYLLLFRVYGLESLKDLFPNLTVIRGSRLFFNYALVIFEMVHLKELGLYNLMNITRGSVRIEKNNELCYLATIDWSRILDSVEDNHIVLNKDDNEEC rif_ems_coilM_45_0002_000000024_0001_0001__46__T
SELLERILSLLKEGNPEEAEEVARELLERTGDPRVEALVSLIEELLRTGDPFYELFVEMILRELR EVCPGMDIRNNLTRLHELENCSVIEGHLQILLMFKTRPEDFRDLSFPKLIMITDYLLLFRVYGLESLKDLFPNLTVIRGSRLFFNYALVIFEMVHLKELGLYNLMNITRGSVRIEKNNELCYLATIDWSRILDSVEDNHIVLNKDDNEEC Motif0223_bcov_4helix_00276_0001_0001__9__S
DEVFKAAFKVMELANKKGDEEAMKYVQKVAELLSNGQASKEQAKKILESLARRLKS EVCPGMDIRNNLTRLHELENCSVIEGHLQILLMFKTRPEDFRDLSFPKLIMITDYLLLFRVYGLESLKDLFPNLTVIRGSRLFFNYALVIFEMVHLKELGLYNLMNITRGSVRIEKNNELCYLATIDWSRILDSVEDNHIVLNKDDNEEC Motif0202_p1-16H-GBL-16H-GABBL-16H_0017_0001_0001_0002_0001_0001__25__Y
SELLERILRLLKEGNPEEAEEVARELLERTGEPRVEALVSLIEELLRTGDPFYELFVEMILRELR EVCPGMDIRNNLTRLHELENCSVIEGHLQILLMFKTRPEDFRDLSFPKLIMITDYLLLFRVYGLESLKDLFPNLTVIRGSRLFFNYALVIFEMVHLKELGLYNLMNITRGSVRIEKNNELCYLATIDWSRILDSVEDNHIVLNKDDNEEC Motif0223_bcov_4helix_00276_0001_0001__32__E
DEDHTRRLAEELERLSRELGDENHLELSRELKRLAEEAIKENDRFKLELVRRSIEALLREL EVCPGMDIRNNLTRLHELENCSVIEGHLQILLMFKTRPEDFRDLSFPKLIMITDYLLLFRVYGLESLKDLFPNLTVIRGSRLFFNYALVIFEMVHLKELGLYNLMNITRGSVRIEKNNELCYLATIDWSRILDSVEDNHIVLNKDDNEEC rif_3h_hb1_47_000000009_0001_0001__23__N
NEKEKMDAQFLLWFAKVMADNISDDFKRKKAQSLVEKARKLDIPEEAKKVYKIVATILERDQK EVCPGMDIRNNLTRLHELENCSVIEGHLQILLMFKTRPEDFRDLSFPKLIMITDYLLLFRVYGLESLKDLFPNLTVIRGSRLFFNYALVIFEMVHLKELGLYNLMNITRGSVRIEKNNELCYLATIDWSRILDSVEDNHIVLNKDDNEEC Motif0290_ems_3hC_617_0002_0001_0003_0001__26__F
DDHAQAQLVKKLLKLWQDQGDDFYALLAVEAAANERVKKYLKKYYPAVYTLLEQVKRTLEKKRS EVCPGMDIRNNLTRLHELENCSVIEGHLQILLMFKTRPEDFRDLSFPKLIMITDYLLLFRVYGLESLKDLFPNLTVIRGSRLFFNYALVIFEMVHLKELGLYNLMNITRGSVRIEKNNELCYLATIDWSRILDSVEDNHIVLNKDDNEEC rif_ems_coilM_45_0002_000000024_0001_0001__47__A
DEEVDRAKELAEELGDPELAELIEELKELSKRGDPRAVEVVLRAMELANRLGDPEIQLVLIKLAE EVCPGMDIRNNLTRLHELENCSVIEGHLQILLMFKTRPEDFRDLSFPKLIMITDYLLLFRVYGLESLKDLFPNLTVIRGSRLFFNYALVIFEMVHLKELGLYNLMNITRGSVRIEKNNELCYLATIDWSRILDSVEDNHIVLNKDDNEEC Motif0092_bcov_4helix_12689_0001_0002_0001__58__L
KEEVNNQAFKLVMEAMELASSSDPNNRTKAKELIKEAKKLAKEVNNPEVEMSVRRVEESIKKAG EVCPGMDIRNNLTRLHELENCSVIEGHLQILLMFKTRPEDFRDLSFPKLIMITDYLLLFRVYGLESLKDLFPNLTVIRGSRLFFNYALVIFEMVHLKELGLYNLMNITRGSVRIEKNNELCYLATIDWSRILDSVEDNHIVLNKDDNEEC Motif0290_ems_3hC_618_0001_0002_0001__20__S
SEKEREVKELLEEISRRDPRISFYLFFVLIALEAGNPELAESLIEDLIRRFGDPLLRELLELIRK EVCPGMDIRNNLTRLHELENCSVIEGHLQILLMFKTRPEDFRDLSFPKLIMITDYLLLFRVYGLESLKDLFPNLTVIRGSRLFFNYALVIFEMVHLKELGLYNLMNITRGSVRIEKNNELCYLATIDWSRILDSVEDNHIVLNKDDNEEC Motif0012_bcov_4helix_00220_0001_0001__42__S
DDEFREDVRRIFEFARRHNNEAAFRFLLEQSRWHARETDDEELRREIEHINGELRKLWKG EVCPGMDIRNNLTRLHELENCSVIEGHLQILLMFKTRPEDFRDLSFPKLIMITDYLLLFRVYGLESLKDLFPNLTVIRGSRLFFNYALVIFEMVHLKELGLYNLMNITRGSVRIEKNNELCYLATIDWSRILDSVEDNHIVLNKDDNEEC mot_H_HHH_eva_0065_000000013_0001_6_13_H_._3h_hb1_6197_0001_0001__52__G
DPFTAMELVARVFELAMEKNDEELQKEAETLMPIVLEAAKNNDEEKVKEVIKRAKELLSKS EVCPGMDIRNNLTRLHELENCSVIEGHLQILLMFKTRPEDFRDLSFPKLIMITDYLLLFRVYGLESLKDLFPNLTVIRGSRLFFNYALVIFEMVHLKELGLYNLMNITRGSVRIEKNNELCYLATIDWSRILDSVEDNHIVLNKDDNEEC Motif0029_ems_3hC_897_0001_0001_0002_0001__33__P
DLEEIVREYVERTGDPIAREALELLEEIKKEDPETAKVLAEAVVDAIERNDPESLKFVLLLIKIV EVCPGMDIRNNLTRLHELENCSVIEGHLQILLMFKTRPEDFRDLSFPKLIMITDYLLLFRVYGLESLKDLFPNLTVIRGSRLFFNYALVIFEMVHLKELGLYNLMNITRGSVRIEKNNELCYLATIDWSRILDSVEDNHIVLNKDDNEEC Motif0083_bcov_4helix_00192_0001_0001__14__G
KEEVNNQAFKLVMEAMELANSSDPNGRTKAKELIKEAKKLAKEVNNPEVEMSVRRVEESIKKAG EVCPGMDIRNNLTRLHELENCSVIEGHLQILLMFKTRPEDFRDLSFPKLIMITDYLLLFRVYGLESLKDLFPNLTVIRGSRLFFNYALVIFEMVHLKELGLYNLMNITRGSVRIEKNNELCYLATIDWSRILDSVEDNHIVLNKDDNEEC Motif0290_ems_3hC_618_0001_0002_0001__26__G
DEEVDRAKELAEELGDPELAELIEELKMLSKRGDPRAVEVVLRAMELANRLGDPEIQEVLIKLAE EVCPGMDIRNNLTRLHELENCSVIEGHLQILLMFKTRPEDFRDLSFPKLIMITDYLLLFRVYGLESLKDLFPNLTVIRGSRLFFNYALVIFEMVHLKELGLYNLMNITRGSVRIEKNNELCYLATIDWSRILDSVEDNHIVLNKDDNEEC Motif0092_bcov_4helix_12689_0001_0002_0001__28__M
KEEVNNQAFKLVMEAMELANSSWPNNRTKAKELIKEAKKLAKEVNNPEVEMSVRRVEESIKKAG EVCPGMDIRNNLTRLHELENCSVIEGHLQILLMFKTRPEDFRDLSFPKLIMITDYLLLFRVYGLESLKDLFPNLTVIRGSRLFFNYALVIFEMVHLKELGLYNLMNITRGSVRIEKNNELCYLATIDWSRILDSVEDNHIVLNKDDNEEC Motif0290_ems_3hC_618_0001_0002_0001__23__W
DDHAQAQLVKKLLKLWQDQGDDFYALLAVEACANERVKKYLKKYYPEVYTLLEQVKRTLEKKRS EVCPGMDIRNNLTRLHELENCSVIEGHLQILLMFKTRPEDFRDLSFPKLIMITDYLLLFRVYGLESLKDLFPNLTVIRGSRLFFNYALVIFEMVHLKELGLYNLMNITRGSVRIEKNNELCYLATIDWSRILDSVEDNHIVLNKDDNEEC rif_ems_coilM_45_0002_000000024_0001_0001__32__C
PEVKKEAFKAFMLLMDALFLAEDPNIRKTIEELIERLEKADENDDEEKLKEIIKKAKTICKQVL EVCPGMDIRNNLTRLHELENCSVIEGHLQILLMFKTRPEDFRDLSFPKLIMITDYLLLFRVYGLESLKDLFPNLTVIRGSRLFFNYALVIFEMVHLKELGLYNLMNITRGSVRIEKNNELCYLATIDWSRILDSVEDNHIVLNKDDNEEC Motif0345_ems_3hM_540_0001_0002_0001__60__C
SEDEKLEELLRRLGVPPELIELIKKVLKELSKRDEERSRTLREVLEELLREGNKRAVRMSVRLAH EVCPGMDIRNNLTRLHELENCSVIEGHLQILLMFKTRPEDFRDLSFPKLIMITDYLLLFRVYGLESLKDLFPNLTVIRGSRLFFNYALVIFEMVHLKELGLYNLMNITRGSVRIEKNNELCYLATIDWSRILDSVEDNHIVLNKDDNEEC rif_2f47104a8f605bfff094780ec55b422f_0001_000000022_0001_0001__59__M
NEKEKMDAQFLLWFAKVMADNISDDDKRKKAQSLVEKARKLDNPEEAKKVYKIVATILERDQK EVCPGMDIRNNLTRLHELENCSVIEGHLQILLMFKTRPEDFRDLSFPKLIMITDYLLLFRVYGLESLKDLFPNLTVIRGSRLFFNYALVIFEMVHLKELGLYNLMNITRGSVRIEKNNELCYLATIDWSRILDSVEDNHIVLNKDDNEEC Motif0290_ems_3hC_617_0002_0001_0003_0001__43__N
SEVEELVEELLKLLKDPDLREQVEMLLEELRRGEVPPEEVLKFLRFFAEFLGDPEFRKKVEEVLK EVCPGMDIRNNLTRLHELENCSVIEGHLQILLMFKTRPEDFRDLSFPKLIMITDYLLLFRVYGLESLKDLFPNLTVIRGSRLFFNYALVIFEMVHLKELGLYNLMNITRGSVRIEKNNELCYLATIDWSRILDSVEDNHIVLNKDDNEEC pol_8bfbe5d1bbe295b5aa936524e44ff7b0_0001_1_000000023_0001__25__M
DEVFKAAFKVMELANKKGDEEAMKEVQKVAELLSNGQASKEQAEKILESLARRLKS EVCPGMDIRNNLTRLHELENCSVIEGHLQILLMFKTRPEDFRDLSFPKLIMITDYLLLFRVYGLESLKDLFPNLTVIRGSRLFFNYALVIFEMVHLKELGLYNLMNITRGSVRIEKNNELCYLATIDWSRILDSVEDNHIVLNKDDNEEC Motif0202_p1-16H-GBL-16H-GABBL-16H_0017_0001_0001_0002_0001_0001__44__E
DPFTAMELVARVFELAMEKNDEELQKEAETLMEIVLEAAKNNDEEKVKEVIKRAKELLSYS EVCPGMDIRNNLTRLHELENCSVIEGHLQILLMFKTRPEDFRDLSFPKLIMITDYLLLFRVYGLESLKDLFPNLTVIRGSRLFFNYALVIFEMVHLKELGLYNLMNITRGSVRIEKNNELCYLATIDWSRILDSVEDNHIVLNKDDNEEC Motif0029_ems_3hC_897_0001_0001_0002_0001__60__Y
TEEEFRVMMLLMTLSPELNELVEELSEAMDRNDPYLEKRVLKRLLELARELGDEEVVRILEKLLK EVCPGMDIRNNLTRLHELENCSVIEGHLQILLMFKTRPEDFRDLSFPKLIMITDYLLLFRVYGLESLKDLFPNLTVIRGSRLFFNYALVIFEMVHLKELGLYNLMNITRGSVRIEKNNELCYLATIDWSRILDSVEDNHIVLNKDDNEEC Motif0223_bcov_4helix_06585_0001_0001_0001__35__Y
SEDEKLEELLRRLGVPPELIELIKQVLKELSKRDEERSRTLREVLEELLREGNKRAVRLSVRLAH EVCPGMDIRNNLTRLHELENCSVIEGHLQILLMFKTRPEDFRDLSFPKLIMITDYLLLFRVYGLESLKDLFPNLTVIRGSRLFFNYALVIFEMVHLKELGLYNLMNITRGSVRIEKNNELCYLATIDWSRILDSVEDNHIVLNKDDNEEC rif_2f47104a8f605bfff094780ec55b422f_0001_000000022_0001_0001__25__Q
SEKEREVKELLEEISRRDPRISFYLFFVLIALEAGNPELAEELIEDLIRRFGDPILRELLELIRK EVCPGMDIRNNLTRLHELENCSVIEGHLQILLMFKTRPEDFRDLSFPKLIMITDYLLLFRVYGLESLKDLFPNLTVIRGSRLFFNYALVIFEMVHLKELGLYNLMNITRGSVRIEKNNELCYLATIDWSRILDSVEDNHIVLNKDDNEEC Motif0012_bcov_4helix_00220_0001_0001__55__I
DEVFKAAMKVLHLAFKKGDEEAMKEVQKVSELLENGQASKEQAKKITESLARRLKS EVCPGMDIRNNLTRLHELENCSVIEGHLQILLMFKTRPEDFRDLSFPKLIMITDYLLLFRVYGLESLKDLFPNLTVIRGSRLFFNYALVIFEMVHLKELGLYNLMNITRGSVRIEKNNELCYLATIDWSRILDSVEDNHIVLNKDDNEEC Motif0025_p1-16H-GBL-16H-GABBL-16H_0017_0001_0001_0002_0001_0001_0001__47__T
DDEVEQLKEHARKANDPELEKAVELLERVLREGDPDLYQEVHQLIFLILFGDPRARKRAKELVER EVCPGMDIRNNLTRLHELENCSVIEGHLQILLMFKTRPEDFRDLSFPKLIMITDYLLLFRVYGLESLKDLFPNLTVIRGSRLFFNYALVIFEMVHLKELGLYNLMNITRGSVRIEKNNELCYLATIDWSRILDSVEDNHIVLNKDDNEEC pol_2c0b0b1e22dc14a353d2d92e3c086b92_0001_1_000000024_0001_0001__63__V
DDEFREDVRRITEFARRHNNEAAFRFLLEQSRWHARETDDEELRREIEHINRELRKLWKG EVCPGMDIRNNLTRLHELENCSVIEGHLQILLMFKTRPEDFRDLSFPKLIMITDYLLLFRVYGLESLKDLFPNLTVIRGSRLFFNYALVIFEMVHLKELGLYNLMNITRGSVRIEKNNELCYLATIDWSRILDSVEDNHIVLNKDDNEEC mot_H_HHH_eva_0065_000000013_0001_6_13_H_._3h_hb1_6197_0001_0001__12__T
DDSQVKDVESKAREHKKKHPQVLFLAFFVIEVARFAKEFNDPLALKVAEELLKEVEKRAK EVCPGMDIRNNLTRLHELENCSVIEGHLQILLMFKTRPEDFRDLSFPKLIMITDYLLLFRVYGLESLKDLFPNLTVIRGSRLFFNYALVIFEMVHLKELGLYNLMNITRGSVRIEKNNELCYLATIDWSRILDSVEDNHIVLNKDDNEEC Motif0223_ems_3hC_474_0001_0001_0001__23__L
DDEVEQLKEHARKANDPELEKAVELLERVLREGDPDLYQEVHQLIFLILFGDPRARKRAAELLER EVCPGMDIRNNLTRLHELENCSVIEGHLQILLMFKTRPEDFRDLSFPKLIMITDYLLLFRVYGLESLKDLFPNLTVIRGSRLFFNYALVIFEMVHLKELGLYNLMNITRGSVRIEKNNELCYLATIDWSRILDSVEDNHIVLNKDDNEEC pol_2c0b0b1e22dc14a353d2d92e3c086b92_0001_1_000000024_0001_0001__60__A
KEEVRNQAFKLVMEAMELANSSDPNNRTKAKELIKEAKKLAKEVNNPEVEMSVRRVEESIKKAG EVCPGMDIRNNLTRLHELENCSVIEGHLQILLMFKTRPEDFRDLSFPKLIMITDYLLLFRVYGLESLKDLFPNLTVIRGSRLFFNYALVIFEMVHLKELGLYNLMNITRGSVRIEKNNELCYLATIDWSRILDSVEDNHIVLNKDDNEEC Motif0290_ems_3hC_618_0001_0002_0001__5__R
KEEVNNQAFKLVMEAMELANSSDPNNRTKAKELIKEAKKLAKEVNNPEVRMSVRRVEESIKKAG EVCPGMDIRNNLTRLHELENCSVIEGHLQILLMFKTRPEDFRDLSFPKLIMITDYLLLFRVYGLESLKDLFPNLTVIRGSRLFFNYALVIFEMVHLKELGLYNLMNITRGSVRIEKNNELCYLATIDWSRILDSVEDNHIVLNKDDNEEC Motif0290_ems_3hC_618_0001_0002_0001__50__R
DDHAQAQLVKKLLKLWQDQGDDFYALLAVEAAANERVKKYLKKYYPEVYTLLEQVKGTLEKKRS EVCPGMDIRNNLTRLHELENCSVIEGHLQILLMFKTRPEDFRDLSFPKLIMITDYLLLFRVYGLESLKDLFPNLTVIRGSRLFFNYALVIFEMVHLKELGLYNLMNITRGSVRIEKNNELCYLATIDWSRILDSVEDNHIVLNKDDNEEC rif_ems_coilM_45_0002_000000024_0001_0001__57__G
DEEVDRAKELAEELGDPELAELIEELKELSKRGDPRAVEVVLRAMELANRLGDPEIQEVCIKLAE EVCPGMDIRNNLTRLHELENCSVIEGHLQILLMFKTRPEDFRDLSFPKLIMITDYLLLFRVYGLESLKDLFPNLTVIRGSRLFFNYALVIFEMVHLKELGLYNLMNITRGSVRIEKNNELCYLATIDWSRILDSVEDNHIVLNKDDNEEC Motif0092_bcov_4helix_12689_0001_0002_0001__60__C
SEKEREVKELNEEISRRDPRISFYLFFVLIALEAGNPELAEELIEDLIRRFGDPLLRELLELIRK EVCPGMDIRNNLTRLHELENCSVIEGHLQILLMFKTRPEDFRDLSFPKLIMITDYLLLFRVYGLESLKDLFPNLTVIRGSRLFFNYALVIFEMVHLKELGLYNLMNITRGSVRIEKNNELCYLATIDWSRILDSVEDNHIVLNKDDNEEC Motif0012_bcov_4helix_00220_0001_0001__11__N
PEVKKEAFKAFMLLMDALFLAEDPNIRKTIEELIERLEKADENDDEEKLKEIIKKNKTIWKQVL EVCPGMDIRNNLTRLHELENCSVIEGHLQILLMFKTRPEDFRDLSFPKLIMITDYLLLFRVYGLESLKDLFPNLTVIRGSRLFFNYALVIFEMVHLKELGLYNLMNITRGSVRIEKNNELCYLATIDWSRILDSVEDNHIVLNKDDNEEC Motif0345_ems_3hM_540_0001_0002_0001__56__N
SELFELVMEAMEIANRLGDEDLMRLLVELVEKALESPEVRELLEKLARLIIEDPEKARELTKKLK EVCPGMDIRNNLTRLHELENCSVIEGHLQILLMFKTRPEDFRDLSFPKLIMITDYLLLFRVYGLESLKDLFPNLTVIRGSRLFFNYALVIFEMVHLKELGLYNLMNITRGSVRIEKNNELCYLATIDWSRILDSVEDNHIVLNKDDNEEC Motif0375_bcov_4helix_02612_0001_0001__61__T
SELLERILRLLKEGNPEEAEEVARELLERTGDPRVEALVSLIEELLRTGDPFYELFVWMILRELR EVCPGMDIRNNLTRLHELENCSVIEGHLQILLMFKTRPEDFRDLSFPKLIMITDYLLLFRVYGLESLKDLFPNLTVIRGSRLFFNYALVIFEMVHLKELGLYNLMNITRGSVRIEKNNELCYLATIDWSRILDSVEDNHIVLNKDDNEEC Motif0223_bcov_4helix_00276_0001_0001__58__W
DPSEEAQKLVDKVKEDVKKKNDEDAEEMVKIAEELLKDAKNAQDPTMREFLVAMIKMIVINLS EVCPGMDIRNNLTRLHELENCSVIEGHLQILLMFKTRPEDFRDLSFPKLIMITDYLLLFRVYGLESLKDLFPNLTVIRGSRLFFNYALVIFEMVHLKELGLYNLMNITRGSVRIEKNNELCYLATIDWSRILDSVEDNHIVLNKDDNEEC Motif0201_ems_3hM_2476_0001_0002_0001__60__I
DPSEEAQKLVDKVKEDVKKKNDEDAEEMVKIAEELLKDAKNAQDPTMRHFLVAMIKMIVKNLS EVCPGMDIRNNLTRLHELENCSVIEGHLQILLMFKTRPEDFRDLSFPKLIMITDYLLLFRVYGLESLKDLFPNLTVIRGSRLFFNYALVIFEMVHLKELGLYNLMNITRGSVRIEKNNELCYLATIDWSRILDSVEDNHIVLNKDDNEEC Motif0201_ems_3hM_2476_0001_0002_0001__49__H
DEDHTRRLAEELIRLSRELGDEEHLELSRELKRLAEEAIKENDRFKLELVRRSIEALLREL EVCPGMDIRNNLTRLHELENCSVIEGHLQILLMFKTRPEDFRDLSFPKLIMITDYLLLFRVYGLESLKDLFPNLTVIRGSRLFFNYALVIFEMVHLKELGLYNLMNITRGSVRIEKNNELCYLATIDWSRILDSVEDNHIVLNKDDNEEC rif_3h_hb1_47_000000009_0001_0001__13__I
TEEEFRVMVLLMTLSPELNELVEELSEAMDRNDPELEKRVLKRLLELARELGDEEVVRILEKLLK EVCPGMDIRNNLTRLHELENCSVIEGHLQILLMFKTRPEDFRDLSFPKLIMITDYLLLFRVYGLESLKDLFPNLTVIRGSRLFFNYALVIFEMVHLKELGLYNLMNITRGSVRIEKNNELCYLATIDWSRILDSVEDNHIVLNKDDNEEC Motif0223_bcov_4helix_06585_0001_0001_0001__9__V
DEVFKAAMKVLHEAFKKGDEEAMKEVQKVSELLENGQASKEQAKKILESLARRLKS EVCPGMDIRNNLTRLHELENCSVIEGHLQILLMFKTRPEDFRDLSFPKLIMITDYLLLFRVYGLESLKDLFPNLTVIRGSRLFFNYALVIFEMVHLKELGLYNLMNITRGSVRIEKNNELCYLATIDWSRILDSVEDNHIVLNKDDNEEC Motif0025_p1-16H-GBL-16H-GABBL-16H_0017_0001_0001_0002_0001_0001_0001__13__E
DEVFKAAMKVLHLAFKKGDEEAMKEVQKVSELLENGQASKEVAKKILESLARRLKS EVCPGMDIRNNLTRLHELENCSVIEGHLQILLMFKTRPEDFRDLSFPKLIMITDYLLLFRVYGLESLKDLFPNLTVIRGSRLFFNYALVIFEMVHLKELGLYNLMNITRGSVRIEKNNELCYLATIDWSRILDSVEDNHIVLNKDDNEEC Motif0025_p1-16H-GBL-16H-GABBL-16H_0017_0001_0001_0002_0001_0001_0001__42__V
DEVFKAAMKVLHLAFKKGDEEAMKEVQKVSELLENGQASTEQAKKILESLARRLKS EVCPGMDIRNNLTRLHELENCSVIEGHLQILLMFKTRPEDFRDLSFPKLIMITDYLLLFRVYGLESLKDLFPNLTVIRGSRLFFNYALVIFEMVHLKELGLYNLMNITRGSVRIEKNNELCYLATIDWSRILDSVEDNHIVLNKDDNEEC Motif0025_p1-16H-GBL-16H-GABBL-16H_0017_0001_0001_0002_0001_0001_0001__40__T
DDHAQAQLVKKLLKLWQDQGDDFYALLAVEAAANERVKKYNKKYYPEVYTLLEQVKRTLEKKRS EVCPGMDIRNNLTRLHELENCSVIEGHLQILLMFKTRPEDFRDLSFPKLIMITDYLLLFRVYGLESLKDLFPNLTVIRGSRLFFNYALVIFEMVHLKELGLYNLMNITRGSVRIEKNNELCYLATIDWSRILDSVEDNHIVLNKDDNEEC rif_ems_coilM_45_0002_000000024_0001_0001__41__N
DPFTAMELVARVFELAMEKNDEELQKEAETLMEVVLEAAKNNDEEKVKEVIKRAKELLSKS EVCPGMDIRNNLTRLHELENCSVIEGHLQILLMFKTRPEDFRDLSFPKLIMITDYLLLFRVYGLESLKDLFPNLTVIRGSRLFFNYALVIFEMVHLKELGLYNLMNITRGSVRIEKNNELCYLATIDWSRILDSVEDNHIVLNKDDNEEC Motif0029_ems_3hC_897_0001_0001_0002_0001__34__V
SEVEELVEELLKLLKDPDLREQVERLLEELRRGEVPPEEVLKFLRFFAEFLGDPEFRKKVEERLK EVCPGMDIRNNLTRLHELENCSVIEGHLQILLMFKTRPEDFRDLSFPKLIMITDYLLLFRVYGLESLKDLFPNLTVIRGSRLFFNYALVIFEMVHLKELGLYNLMNITRGSVRIEKNNELCYLATIDWSRILDSVEDNHIVLNKDDNEEC pol_8bfbe5d1bbe295b5aa936524e44ff7b0_0001_1_000000023_0001__63__R
DEVFKAACKVMELANKKGDEEAMKEVQKVAELLSNGQASKEQAKKILESLARRLKS EVCPGMDIRNNLTRLHELENCSVIEGHLQILLMFKTRPEDFRDLSFPKLIMITDYLLLFRVYGLESLKDLFPNLTVIRGSRLFFNYALVIFEMVHLKELGLYNLMNITRGSVRIEKNNELCYLATIDWSRILDSVEDNHIVLNKDDNEEC Motif0202_p1-16H-GBL-16H-GABBL-16H_0017_0001_0001_0002_0001_0001__8__C
DPSEEAQKLVDKVKEDVKKKNDEDAEEMVKRAEELLKDAKNAQDPTMREFLVAMIKMIVKNLS EVCPGMDIRNNLTRLHELENCSVIEGHLQILLMFKTRPEDFRDLSFPKLIMITDYLLLFRVYGLESLKDLFPNLTVIRGSRLFFNYALVIFEMVHLKELGLYNLMNITRGSVRIEKNNELCYLATIDWSRILDSVEDNHIVLNKDDNEEC Motif0201_ems_3hM_2476_0001_0002_0001__31__R
DEEVDRAKELAEELGDPELAELIEELKELSKRGDPRAVEVVLRAMELANRLGDPEIQEVLIKLPE EVCPGMDIRNNLTRLHELENCSVIEGHLQILLMFKTRPEDFRDLSFPKLIMITDYLLLFRVYGLESLKDLFPNLTVIRGSRLFFNYALVIFEMVHLKELGLYNLMNITRGSVRIEKNNELCYLATIDWSRILDSVEDNHIVLNKDDNEEC Motif0092_bcov_4helix_12689_0001_0002_0001__64__P
DLEEIVREHVERTKDPIAREALELLEEIKKEDPETAKVLAEAVVDAIERNDPESLKFVLLLIKIV EVCPGMDIRNNLTRLHELENCSVIEGHLQILLMFKTRPEDFRDLSFPKLIMITDYLLLFRVYGLESLKDLFPNLTVIRGSRLFFNYALVIFEMVHLKELGLYNLMNITRGSVRIEKNNELCYLATIDWSRILDSVEDNHIVLNKDDNEEC Motif0083_bcov_4helix_00192_0001_0001__9__H
DDHAQAQLVKKLLKLWQDQGDDFYALLAVEAAANERVKKYQKKYYPEVYTLLEQVKRTLEKKRS EVCPGMDIRNNLTRLHELENCSVIEGHLQILLMFKTRPEDFRDLSFPKLIMITDYLLLFRVYGLESLKDLFPNLTVIRGSRLFFNYALVIFEMVHLKELGLYNLMNITRGSVRIEKNNELCYLATIDWSRILDSVEDNHIVLNKDDNEEC rif_ems_coilM_45_0002_000000024_0001_0001__41__Q
TEEEFRVMMLLMTLSPELNELVEELSEAMDRNDPELQKRVLKRLLELARELGDEEVVRILEKLLK EVCPGMDIRNNLTRLHELENCSVIEGHLQILLMFKTRPEDFRDLSFPKLIMITDYLLLFRVYGLESLKDLFPNLTVIRGSRLFFNYALVIFEMVHLKELGLYNLMNITRGSVRIEKNNELCYLATIDWSRILDSVEDNHIVLNKDDNEEC Motif0223_bcov_4helix_06585_0001_0001_0001__37__Q
DDSQVKDVESKAREHKKKHPQVSFLAFFVIEVDRFAKEFNDPLALKVAEELLKEVEKRAK EVCPGMDIRNNLTRLHELENCSVIEGHLQILLMFKTRPEDFRDLSFPKLIMITDYLLLFRVYGLESLKDLFPNLTVIRGSRLFFNYALVIFEMVHLKELGLYNLMNITRGSVRIEKNNELCYLATIDWSRILDSVEDNHIVLNKDDNEEC Motif0223_ems_3hC_474_0001_0001_0001__33__D
DDEVEQLKEHARKANDPELEKAVELLERVLREGDPDLYQEVHQLIFLILFADPRARKRAKELLER EVCPGMDIRNNLTRLHELENCSVIEGHLQILLMFKTRPEDFRDLSFPKLIMITDYLLLFRVYGLESLKDLFPNLTVIRGSRLFFNYALVIFEMVHLKELGLYNLMNITRGSVRIEKNNELCYLATIDWSRILDSVEDNHIVLNKDDNEEC pol_2c0b0b1e22dc14a353d2d92e3c086b92_0001_1_000000024_0001_0001__51__A
DEVFKAAMKVLHLAFKSGDEEAMKEVQKVSELLENGQASKEQAKKILESLARRLKS EVCPGMDIRNNLTRLHELENCSVIEGHLQILLMFKTRPEDFRDLSFPKLIMITDYLLLFRVYGLESLKDLFPNLTVIRGSRLFFNYALVIFEMVHLKELGLYNLMNITRGSVRIEKNNELCYLATIDWSRILDSVEDNHIVLNKDDNEEC Motif0025_p1-16H-GBL-16H-GABBL-16H_0017_0001_0001_0002_0001_0001_0001__17__S
DEEVDRAKELAEELGDPELAELIEELKELSKRGDPRAVEVVLRVMELANRLGDPEIQEVLIKLAE EVCPGMDIRNNLTRLHELENCSVIEGHLQILLMFKTRPEDFRDLSFPKLIMITDYLLLFRVYGLESLKDLFPNLTVIRGSRLFFNYALVIFEMVHLKELGLYNLMNITRGSVRIEKNNELCYLATIDWSRILDSVEDNHIVLNKDDNEEC Motif0092_bcov_4helix_12689_0001_0002_0001__44__V
[truncated: 10,903,108 more chars]
