# Supplementary material for: Design of protein-binding proteins from the target structure alone
Source: Nature. 2022 Mar 24;605(7910):551–60. doi: 10.1038/s41586-022-04654-9 (PMC9117152; doi:10.1038/s41586-022-04654-9)
Supplement: Supplementary file 3 — Supplementary Code Design scripts and main pdb files. This compressed file is the main supplement and contains the following files: => cao_2021_protocol/ => design_models_final_combo_optimized/ => design_models_sequence/ => design_models_ssm_natives/ => ngs_analysis_scripts/ [file 41586_2022_4654_MOESM3_ESM.gz › supplemental_files/design_models_sequence/TGFb_ssm.seq]

TCTIEVVGVDPEAVQAIAAAFGAEVREKDGKLEIHLDDPHGAESAAAAISVLANVRVRLQC PCPYIWSLDTQYSKVLALYNQHNPGASAAPCSQLYIDFRKDLGWKWIHEPKGYHANFALEPLPIVYYVGRKPKVEQLSNMIV m_d61877853fc72d3a9b094762e15ccc8a_0001_000000027_0001_25_32_H_._ems_ferrM_4527_0001_0001_0001_114_crosslinked__15__Q
DQITVIVHVDDPSLAEWVAKQCADQFLVNGKTVFLICDGVDPTEAKRCVEELAKKANLEVELTV PCPYIWSLDTQYSKVLALYNQHNPGASAAPCSQLYIDFRKDLGWKWIHEPKGYHANFALEPLPIVYYVGRKPKVEQLSNMIV ems_ferrM_6339_000000020_0001_84_crosslinked__37__C
TVTIECVGVTPEAVEAIAAAFGAEVREKDGKLEIHLDDPHGAESAAAAISVLANVRCRLQE PCPYIWSLDTQYSKVLALYNQHNPGASAAPCSQLYIDFRKDLGWKWIHEPKGYHANFALEPLPIVYYVGRKPKVEQLSNMIV m_d61877853fc72d3a9b094762e15ccc8a_0001_000000027_0001_25_32_H_._ems_ferrM_4527_0001_0001_0001_113_crosslinked__10__T
TVTIECVGVDPEAVEAIAAAFGAEVREKDGKLEIHLDDPHGAESAAAAISPLANVRCRLQE PCPYIWSLDTQYSKVLALYNQHNPGASAAPCSQLYIDFRKDLGWKWIHEPKGYHANFALEPLPIVYYVGRKPKVEQLSNMIV m_d61877853fc72d3a9b094762e15ccc8a_0001_000000027_0001_25_32_H_._ems_ferrM_4527_0001_0001_0001_113_crosslinked__51__P
DQITVIVHVDDPSLAEWVAKQCADQFLVNGKTVFIIVDGVDPTEAKRCVEELAKKANLEVELTV PCPYIWSLDTQYSKVLALYNQHNPGASAAPCSQLYIDFRKDLGWKWIHEPKGYHANFALEPLPIVYYVGRKPKVEQLSNMIV ems_ferrM_6339_000000020_0001_84_crosslinked__35__I
KVIIIHVHVDDYKSAEECAQKANVYVNVNGKHVTIFLDDIDPSVARKVEKCLRELNANVKVFV PCPYIWSLDTQYSKVLALYNQHNPGASAAPCSQLYIDFRKDLGWKWIHEPKGYHANFALEPLPIVYYVGRKPKVEQLSNMIV m_EHEE_hb1_612_000000005_0001_48_50_59_61_P_._ems_ferrM_6675_0001_0002_0001_73_crosslinked__58__N
TCTIEEVGVDPEAVEAIAAAFGAEVREKDGKLEIHLDDPHGAESAAAAISVLANVRVRLQC PCPYIWSLDTQYSKVLALYNQHNPGASAAPCSQLYIDFRKDLGWKWIHEPKGYHANFALEPLPIVYYVGRKPKVEQLSNMIV m_d61877853fc72d3a9b094762e15ccc8a_0001_000000027_0001_25_32_H_._ems_ferrM_4527_0001_0001_0001_114_crosslinked__6__E
TDDELEKLAEYAAEAGDTEALLEIYSLISALRLGAISPEQADELARRIKERLDK PCPYIWSLDTQYSKVLALYNQHNPGASAAPCSQLYIDFRKDLGWKWIHEPKGYHANFALEPLPIVYYVGRKPKVEQLSNMIV m_ems_p1-15H-GBL-16H-GBL-16H_0039_0001_0001_0001_000000005_0001_37_46_H_._p1-14H-GBL-16H-GABBL-16H_0097_0001_0001_0001_0001_0001_0001__3__D
TVTIECVGVDPEAVEAIAAAFGAEVREKDGKLEIHLDDPHGAEIAAAAISVLANVRCRLQE PCPYIWSLDTQYSKVLALYNQHNPGASAAPCSQLYIDFRKDLGWKWIHEPKGYHANFALEPLPIVYYVGRKPKVEQLSNMIV m_d61877853fc72d3a9b094762e15ccc8a_0001_000000027_0001_25_32_H_._ems_ferrM_4527_0001_0001_0001_113_crosslinked__44__I
TVTIECVGVDPEAVEAIAAAFGAEVREKDGKLEIHLDDPHGATSAAAAISVLANVRCRLQE PCPYIWSLDTQYSKVLALYNQHNPGASAAPCSQLYIDFRKDLGWKWIHEPKGYHANFALEPLPIVYYVGRKPKVEQLSNMIV m_d61877853fc72d3a9b094762e15ccc8a_0001_000000027_0001_25_32_H_._ems_ferrM_4527_0001_0001_0001_113_crosslinked__43__T
TCTIEVVGVDPEAVEAIAAAFGAEVREKDGKLEIHLDDPHGAESAAAAISVLANVRVRLWC PCPYIWSLDTQYSKVLALYNQHNPGASAAPCSQLYIDFRKDLGWKWIHEPKGYHANFALEPLPIVYYVGRKPKVEQLSNMIV m_d61877853fc72d3a9b094762e15ccc8a_0001_000000027_0001_25_32_H_._ems_ferrM_4527_0001_0001_0001_114_crosslinked__60__W
KVIIIHVHVDDYKSAEECAQKANVYVNVNGKHVTIFLDDIDPSVAPKVEKCLRELNADVKVFV PCPYIWSLDTQYSKVLALYNQHNPGASAAPCSQLYIDFRKDLGWKWIHEPKGYHANFALEPLPIVYYVGRKPKVEQLSNMIV m_EHEE_hb1_612_000000005_0001_48_50_59_61_P_._ems_ferrM_6675_0001_0002_0001_73_crosslinked__46__P
TVTIECVGVDPEAVEAIAAAFGAEVREKDGKLEIHLDDPHGAESAAAAISVLANVRCILQE PCPYIWSLDTQYSKVLALYNQHNPGASAAPCSQLYIDFRKDLGWKWIHEPKGYHANFALEPLPIVYYVGRKPKVEQLSNMIV m_d61877853fc72d3a9b094762e15ccc8a_0001_000000027_0001_25_32_H_._ems_ferrM_4527_0001_0001_0001_113_crosslinked__58__I
KVIIIHVHVDDLKSAEECAQKANVYVNVNGKHVTIFLDDIDPSVARKVEKCLRELNADVKVFV PCPYIWSLDTQYSKVLALYNQHNPGASAAPCSQLYIDFRKDLGWKWIHEPKGYHANFALEPLPIVYYVGRKPKVEQLSNMIV m_EHEE_hb1_612_000000005_0001_48_50_59_61_P_._ems_ferrM_6675_0001_0002_0001_73_crosslinked__12__L
KVIIIHVHVDDVKSAEECAQKANVYVNVNGKHVTIFLDDIDPSVARKVEKCLRELNADVKVFV PCPYIWSLDTQYSKVLALYNQHNPGASAAPCSQLYIDFRKDLGWKWIHEPKGYHANFALEPLPIVYYVGRKPKVEQLSNMIV m_EHEE_hb1_612_000000005_0001_48_50_59_61_P_._ems_ferrM_6675_0001_0002_0001_73_crosslinked__12__V
DQITVIVHVDDPSLAEWVAKQCADQFLVNGKTVFLIVSGVDPTEAKRCVEELAKKANLEVELTV PCPYIWSLDTQYSKVLALYNQHNPGASAAPCSQLYIDFRKDLGWKWIHEPKGYHANFALEPLPIVYYVGRKPKVEQLSNMIV ems_ferrM_6339_000000020_0001_84_crosslinked__38__S
TCTIEVVGVDPEAVEAIAAAFGAEVREKDGKLEIHLKDPHGAESAAAAISVLANVRVRLQC PCPYIWSLDTQYSKVLALYNQHNPGASAAPCSQLYIDFRKDLGWKWIHEPKGYHANFALEPLPIVYYVGRKPKVEQLSNMIV m_d61877853fc72d3a9b094762e15ccc8a_0001_000000027_0001_25_32_H_._ems_ferrM_4527_0001_0001_0001_114_crosslinked__37__K
TCTIEVVPVDPEAVEAIAAAFGAEVREKDGKLEIHLDDPHGAESAAAAISVLANVRVRLQC PCPYIWSLDTQYSKVLALYNQHNPGASAAPCSQLYIDFRKDLGWKWIHEPKGYHANFALEPLPIVYYVGRKPKVEQLSNMIV m_d61877853fc72d3a9b094762e15ccc8a_0001_000000027_0001_25_32_H_._ems_ferrM_4527_0001_0001_0001_114_crosslinked__8__P
DQITVIVHVDDPSLAEWVAKQCADQFLVNGKTVFLIVDGVDPTEAKRCVEELAKKANLEVPLTV PCPYIWSLDTQYSKVLALYNQHNPGASAAPCSQLYIDFRKDLGWKWIHEPKGYHANFALEPLPIVYYVGRKPKVEQLSNMIV ems_ferrM_6339_000000020_0001_84_crosslinked__61__P
DQITVIVHVDDPSLAEWVAKQCADQFLVNGKTVFLIVDGFDPTEAKRCVEELAKKANLEVELTV PCPYIWSLDTQYSKVLALYNQHNPGASAAPCSQLYIDFRKDLGWKWIHEPKGYHANFALEPLPIVYYVGRKPKVEQLSNMIV ems_ferrM_6339_000000020_0001_84_crosslinked__40__F
DQITVIVHVDDPSLAEWVAKQCADQFLVNGKTVFLIVDPVDPTEAKRCVEELAKKANLEVELTV PCPYIWSLDTQYSKVLALYNQHNPGASAAPCSQLYIDFRKDLGWKWIHEPKGYHANFALEPLPIVYYVGRKPKVEQLSNMIV ems_ferrM_6339_000000020_0001_84_crosslinked__39__P
DQITVIVHVDDPSLAEWVAKQCADQFLVNGKTVFLIVDMVDPTEAKRCVEELAKKANLEVELTV PCPYIWSLDTQYSKVLALYNQHNPGASAAPCSQLYIDFRKDLGWKWIHEPKGYHANFALEPLPIVYYVGRKPKVEQLSNMIV ems_ferrM_6339_000000020_0001_84_crosslinked__39__M
DQITVIVHVDDPSLAEWVAKQCADQFLVNGKTVFLIVDGLDPTEAKRCVEELAKKANLEVELTV PCPYIWSLDTQYSKVLALYNQHNPGASAAPCSQLYIDFRKDLGWKWIHEPKGYHANFALEPLPIVYYVGRKPKVEQLSNMIV ems_ferrM_6339_000000020_0001_84_crosslinked__40__L
KVIIIHVHVDDYKSAEECAQKANVYVNVNGKHVTIFLDDIDPSVARKPEKCLRELNADVKVFV PCPYIWSLDTQYSKVLALYNQHNPGASAAPCSQLYIDFRKDLGWKWIHEPKGYHANFALEPLPIVYYVGRKPKVEQLSNMIV m_EHEE_hb1_612_000000005_0001_48_50_59_61_P_._ems_ferrM_6675_0001_0002_0001_73_crosslinked__48__P
TCTIEVVGVDPEAVEAIAAAFGAEVREKDGKLEIHLDDPHVAESAAAAISVLANVRVRLQC PCPYIWSLDTQYSKVLALYNQHNPGASAAPCSQLYIDFRKDLGWKWIHEPKGYHANFALEPLPIVYYVGRKPKVEQLSNMIV m_d61877853fc72d3a9b094762e15ccc8a_0001_000000027_0001_25_32_H_._ems_ferrM_4527_0001_0001_0001_114_crosslinked__41__V
TVTIECVGVDPEAVEAAAAAFGAEVREKDGKLEIHLDDPHGAESAAAAISVLANVRCRLQE PCPYIWSLDTQYSKVLALYNQHNPGASAAPCSQLYIDFRKDLGWKWIHEPKGYHANFALEPLPIVYYVGRKPKVEQLSNMIV m_d61877853fc72d3a9b094762e15ccc8a_0001_000000027_0001_25_32_H_._ems_ferrM_4527_0001_0001_0001_113_crosslinked__17__A
TVTIECVGVDPEAVEEIAAAFGAEVREKDGKLEIHLDDPHGAESAAAAISVLANVRCRLQE PCPYIWSLDTQYSKVLALYNQHNPGASAAPCSQLYIDFRKDLGWKWIHEPKGYHANFALEPLPIVYYVGRKPKVEQLSNMIV m_d61877853fc72d3a9b094762e15ccc8a_0001_000000027_0001_25_32_H_._ems_ferrM_4527_0001_0001_0001_113_crosslinked__16__E
TVTIECVGVDPEAVEVIAAAFGAEVREKDGKLEIHLDDPHGAESAAAAISVLANVRCRLQE PCPYIWSLDTQYSKVLALYNQHNPGASAAPCSQLYIDFRKDLGWKWIHEPKGYHANFALEPLPIVYYVGRKPKVEQLSNMIV m_d61877853fc72d3a9b094762e15ccc8a_0001_000000027_0001_25_32_H_._ems_ferrM_4527_0001_0001_0001_113_crosslinked__16__V
TCTIEVVGVDPEAVEAIAAAFGAEVREKDGKLEIHLDDNHGAESAAAAISVLANVRVRLQC PCPYIWSLDTQYSKVLALYNQHNPGASAAPCSQLYIDFRKDLGWKWIHEPKGYHANFALEPLPIVYYVGRKPKVEQLSNMIV m_d61877853fc72d3a9b094762e15ccc8a_0001_000000027_0001_25_32_H_._ems_ferrM_4527_0001_0001_0001_114_crosslinked__39__N
KVIIIHVHVDDYKSAEECAQKANVYVNVNGKHVTIFLDDIDPSVARKVETCLRELNADVKVFV PCPYIWSLDTQYSKVLALYNQHNPGASAAPCSQLYIDFRKDLGWKWIHEPKGYHANFALEPLPIVYYVGRKPKVEQLSNMIV m_EHEE_hb1_612_000000005_0001_48_50_59_61_P_._ems_ferrM_6675_0001_0002_0001_73_crosslinked__50__T
TVTTECVGVDPEAVEAIAAAFGAEVREKDGKLEIHLDDPHGAESAAAAISVLANVRCRLQE PCPYIWSLDTQYSKVLALYNQHNPGASAAPCSQLYIDFRKDLGWKWIHEPKGYHANFALEPLPIVYYVGRKPKVEQLSNMIV m_d61877853fc72d3a9b094762e15ccc8a_0001_000000027_0001_25_32_H_._ems_ferrM_4527_0001_0001_0001_113_crosslinked__4__T
TCTIEVVGVDPEAVEAIAAAFGAEVREKDKKLEIHLDDPHGAESAAAAISVLANVRVRLQC PCPYIWSLDTQYSKVLALYNQHNPGASAAPCSQLYIDFRKDLGWKWIHEPKGYHANFALEPLPIVYYVGRKPKVEQLSNMIV m_d61877853fc72d3a9b094762e15ccc8a_0001_000000027_0001_25_32_H_._ems_ferrM_4527_0001_0001_0001_114_crosslinked__30__K
DQITVIVHVDDPSLAEWVAKQCADQFLVNGKTVFLIVDGVDPTEAKRCVEELAKKANLEVELTP PCPYIWSLDTQYSKVLALYNQHNPGASAAPCSQLYIDFRKDLGWKWIHEPKGYHANFALEPLPIVYYVGRKPKVEQLSNMIV ems_ferrM_6339_000000020_0001_84_crosslinked__64__P
TVTIECVGVDPEAVEAIAAAFGAEVREKDGKLEIHLDDPHGAESAAAAISVLFNVRCRLQE PCPYIWSLDTQYSKVLALYNQHNPGASAAPCSQLYIDFRKDLGWKWIHEPKGYHANFALEPLPIVYYVGRKPKVEQLSNMIV m_d61877853fc72d3a9b094762e15ccc8a_0001_000000027_0001_25_32_H_._ems_ferrM_4527_0001_0001_0001_113_crosslinked__53__F
TVTIECVGVDPEAVEAIAAAFGAEVREKDGKLEIHLDDPHGAESAAAAISVNANVRCRLQE PCPYIWSLDTQYSKVLALYNQHNPGASAAPCSQLYIDFRKDLGWKWIHEPKGYHANFALEPLPIVYYVGRKPKVEQLSNMIV m_d61877853fc72d3a9b094762e15ccc8a_0001_000000027_0001_25_32_H_._ems_ferrM_4527_0001_0001_0001_113_crosslinked__52__N
DQITVIVHVDDPSLAEWVAKQCADQFLPNGKTVFLIVDGVDPTEAKRCVEELAKKANLEVELTV PCPYIWSLDTQYSKVLALYNQHNPGASAAPCSQLYIDFRKDLGWKWIHEPKGYHANFALEPLPIVYYVGRKPKVEQLSNMIV ems_ferrM_6339_000000020_0001_84_crosslinked__28__P
DQITVIVHVDDPSLAEWVAKQCADQFNVNGKTVFLIVDGVDPTEAKRCVEELAKKANLEVELTV PCPYIWSLDTQYSKVLALYNQHNPGASAAPCSQLYIDFRKDLGWKWIHEPKGYHANFALEPLPIVYYVGRKPKVEQLSNMIV ems_ferrM_6339_000000020_0001_84_crosslinked__27__N
DQITVIVHVDDPSLAEWVAKQCADQFLVEGKTVFLIVDGVDPTEAKRCVEELAKKANLEVELTV PCPYIWSLDTQYSKVLALYNQHNPGASAAPCSQLYIDFRKDLGWKWIHEPKGYHANFALEPLPIVYYVGRKPKVEQLSNMIV ems_ferrM_6339_000000020_0001_84_crosslinked__29__E
DQITVIVHVDDPSLAEWVAKQCADQFPVNGKTVFLIVDGVDPTEAKRCVEELAKKANLEVELTV PCPYIWSLDTQYSKVLALYNQHNPGASAAPCSQLYIDFRKDLGWKWIHEPKGYHANFALEPLPIVYYVGRKPKVEQLSNMIV ems_ferrM_6339_000000020_0001_84_crosslinked__27__P
TVTIECVGVDPEAVEAIAAAFGAEVREKDGKLEIHLDDPHGAESAAAAISVLANVRCREQE PCPYIWSLDTQYSKVLALYNQHNPGASAAPCSQLYIDFRKDLGWKWIHEPKGYHANFALEPLPIVYYVGRKPKVEQLSNMIV m_d61877853fc72d3a9b094762e15ccc8a_0001_000000027_0001_25_32_H_._ems_ferrM_4527_0001_0001_0001_113_crosslinked__59__E
TVTIECVGVDPEAVEAIAAAFGAEVREKDGKLEIHLDDPHGAESAAAAISVLANVRCRLIE PCPYIWSLDTQYSKVLALYNQHNPGASAAPCSQLYIDFRKDLGWKWIHEPKGYHANFALEPLPIVYYVGRKPKVEQLSNMIV m_d61877853fc72d3a9b094762e15ccc8a_0001_000000027_0001_25_32_H_._ems_ferrM_4527_0001_0001_0001_113_crosslinked__60__I
DQITVIVVVDDPSLAEWVAKQCADQFLVNGKTVFLIVDGVDPTEAKRCVEELAKKANLEVELTV PCPYIWSLDTQYSKVLALYNQHNPGASAAPCSQLYIDFRKDLGWKWIHEPKGYHANFALEPLPIVYYVGRKPKVEQLSNMIV ems_ferrM_6339_000000020_0001_84_crosslinked__8__V
TCTIEVVGVDPEAVEAIAAAFGEEVREKDGKLEIHLDDPHGAESAAAAISVLANVRVRLQC PCPYIWSLDTQYSKVLALYNQHNPGASAAPCSQLYIDFRKDLGWKWIHEPKGYHANFALEPLPIVYYVGRKPKVEQLSNMIV m_d61877853fc72d3a9b094762e15ccc8a_0001_000000027_0001_25_32_H_._ems_ferrM_4527_0001_0001_0001_114_crosslinked__23__E
DQITVIVHVDDPWLAEWVAKQCADQFLVNGKTVFLIVDGVDPTEAKRCVEELAKKANLEVELTV PCPYIWSLDTQYSKVLALYNQHNPGASAAPCSQLYIDFRKDLGWKWIHEPKGYHANFALEPLPIVYYVGRKPKVEQLSNMIV ems_ferrM_6339_000000020_0001_84_crosslinked__13__W
KVIIIHVHRDDYKSAEECAQKANVYVNVNGKHVTIFLDDIDPSVARKVEKCLRELNADVKVFV PCPYIWSLDTQYSKVLALYNQHNPGASAAPCSQLYIDFRKDLGWKWIHEPKGYHANFALEPLPIVYYVGRKPKVEQLSNMIV m_EHEE_hb1_612_000000005_0001_48_50_59_61_P_._ems_ferrM_6675_0001_0002_0001_73_crosslinked__9__R
KVIIIHVMVDDYKSAEECAQKANVYVNVNGKHVTIFLDDIDPSVARKVEKCLRELNADVKVFV PCPYIWSLDTQYSKVLALYNQHNPGASAAPCSQLYIDFRKDLGWKWIHEPKGYHANFALEPLPIVYYVGRKPKVEQLSNMIV m_EHEE_hb1_612_000000005_0001_48_50_59_61_P_._ems_ferrM_6675_0001_0002_0001_73_crosslinked__8__M
DQITVIVHVDDPSLAEWVAKQCADQFLVNGKTVFLIVDGVDPTGAKRCVEELAKKANLEVELTV PCPYIWSLDTQYSKVLALYNQHNPGASAAPCSQLYIDFRKDLGWKWIHEPKGYHANFALEPLPIVYYVGRKPKVEQLSNMIV ems_ferrM_6339_000000020_0001_84_crosslinked__44__G
KVIIIHVHVDDYKSAEECAQKANVYVNVNGKHVKIFLDDIDPSVARKVEKCLRELNADVKVFV PCPYIWSLDTQYSKVLALYNQHNPGASAAPCSQLYIDFRKDLGWKWIHEPKGYHANFALEPLPIVYYVGRKPKVEQLSNMIV m_EHEE_hb1_612_000000005_0001_48_50_59_61_P_._ems_ferrM_6675_0001_0002_0001_73_crosslinked__34__K
KVIIIHVHVDDYKSAEECAQKANVYVNVNGKHVTDFLDDIDPSVARKVEKCLRELNADVKVFV PCPYIWSLDTQYSKVLALYNQHNPGASAAPCSQLYIDFRKDLGWKWIHEPKGYHANFALEPLPIVYYVGRKPKVEQLSNMIV m_EHEE_hb1_612_000000005_0001_48_50_59_61_P_._ems_ferrM_6675_0001_0002_0001_73_crosslinked__35__D
DQITVIVHVDDESLAEWVAKQCADQFLVNGKTVFLIVDGVDPTEAKRCVEELAKKANLEVELTV PCPYIWSLDTQYSKVLALYNQHNPGASAAPCSQLYIDFRKDLGWKWIHEPKGYHANFALEPLPIVYYVGRKPKVEQLSNMIV ems_ferrM_6339_000000020_0001_84_crosslinked__12__E
DQITVIVHVDQPSLAEWVAKQCADQFLVNGKTVFLIVDGVDPTEAKRCVEELAKKANLEVELTV PCPYIWSLDTQYSKVLALYNQHNPGASAAPCSQLYIDFRKDLGWKWIHEPKGYHANFALEPLPIVYYVGRKPKVEQLSNMIV ems_ferrM_6339_000000020_0001_84_crosslinked__11__Q
TCTIEVVGVDPEAVEAIAAAFGAEVREKDGKLEIHLDDPHGAESAMAAISVLANVRVRLQC PCPYIWSLDTQYSKVLALYNQHNPGASAAPCSQLYIDFRKDLGWKWIHEPKGYHANFALEPLPIVYYVGRKPKVEQLSNMIV m_d61877853fc72d3a9b094762e15ccc8a_0001_000000027_0001_25_32_H_._ems_ferrM_4527_0001_0001_0001_114_crosslinked__46__M
KVIIIHVHVDDYKSAEECAQKANVYVNVNGKHVTIFLDDIDPSVARKVEKCLRELNEDVKVFV PCPYIWSLDTQYSKVLALYNQHNPGASAAPCSQLYIDFRKDLGWKWIHEPKGYHANFALEPLPIVYYVGRKPKVEQLSNMIV m_EHEE_hb1_612_000000005_0001_48_50_59_61_P_._ems_ferrM_6675_0001_0002_0001_73_crosslinked__57__E
KVIIIHVHVDDYKSAEECAQKANVYVNVNGKHVTIFLDDIDPSVARKVEKCLRELNRDVKVFV PCPYIWSLDTQYSKVLALYNQHNPGASAAPCSQLYIDFRKDLGWKWIHEPKGYHANFALEPLPIVYYVGRKPKVEQLSNMIV m_EHEE_hb1_612_000000005_0001_48_50_59_61_P_._ems_ferrM_6675_0001_0002_0001_73_crosslinked__57__R
TCTIEVVGVDPEAVEAIAAAFGAEVREKDGYLEIHLDDPHGAESAAAAISVLANVRVRLQC PCPYIWSLDTQYSKVLALYNQHNPGASAAPCSQLYIDFRKDLGWKWIHEPKGYHANFALEPLPIVYYVGRKPKVEQLSNMIV m_d61877853fc72d3a9b094762e15ccc8a_0001_000000027_0001_25_32_H_._ems_ferrM_4527_0001_0001_0001_114_crosslinked__31__Y
TCTIEVVGVDPEAVEAIAAAFGAEVREKDGFLEIHLDDPHGAESAAAAISVLANVRVRLQC PCPYIWSLDTQYSKVLALYNQHNPGASAAPCSQLYIDFRKDLGWKWIHEPKGYHANFALEPLPIVYYVGRKPKVEQLSNMIV m_d61877853fc72d3a9b094762e15ccc8a_0001_000000027_0001_25_32_H_._ems_ferrM_4527_0001_0001_0001_114_crosslinked__31__F
TCTIEVVGVDPEAVEAIAAAFGAEVREKDGGLEIHLDDPHGAESAAAAISVLANVRVRLQC PCPYIWSLDTQYSKVLALYNQHNPGASAAPCSQLYIDFRKDLGWKWIHEPKGYHANFALEPLPIVYYVGRKPKVEQLSNMIV m_d61877853fc72d3a9b094762e15ccc8a_0001_000000027_0001_25_32_H_._ems_ferrM_4527_0001_0001_0001_114_crosslinked__31__G
TCTIEVVGVDPEAVEAIAAAFGAEVREKDGKEEIHLDDPHGAESAAAAISVLANVRVRLQC PCPYIWSLDTQYSKVLALYNQHNPGASAAPCSQLYIDFRKDLGWKWIHEPKGYHANFALEPLPIVYYVGRKPKVEQLSNMIV m_d61877853fc72d3a9b094762e15ccc8a_0001_000000027_0001_25_32_H_._ems_ferrM_4527_0001_0001_0001_114_crosslinked__32__E
DQITVIVHVDDPSLAEWVEKQCADQFLVNGKTVFLIVDGVDPTEAKRCVEELAKKANLEVELTV PCPYIWSLDTQYSKVLALYNQHNPGASAAPCSQLYIDFRKDLGWKWIHEPKGYHANFALEPLPIVYYVGRKPKVEQLSNMIV ems_ferrM_6339_000000020_0001_84_crosslinked__19__E
DQITVGVHVDDPSLAEWVAKQCADQFLVNGKTVFLIVDGVDPTEAKRCVEELAKKANLEVELTV PCPYIWSLDTQYSKVLALYNQHNPGASAAPCSQLYIDFRKDLGWKWIHEPKGYHANFALEPLPIVYYVGRKPKVEQLSNMIV ems_ferrM_6339_000000020_0001_84_crosslinked__6__G
DQITVAVHVDDPSLAEWVAKQCADQFLVNGKTVFLIVDGVDPTEAKRCVEELAKKANLEVELTV PCPYIWSLDTQYSKVLALYNQHNPGASAAPCSQLYIDFRKDLGWKWIHEPKGYHANFALEPLPIVYYVGRKPKVEQLSNMIV ems_ferrM_6339_000000020_0001_84_crosslinked__6__A
DQITVCVHVDDPSLAEWVAKQCADQFLVNGKTVFLIVDGVDPTEAKRCVEELAKKANLEVELTV PCPYIWSLDTQYSKVLALYNQHNPGASAAPCSQLYIDFRKDLGWKWIHEPKGYHANFALEPLPIVYYVGRKPKVEQLSNMIV ems_ferrM_6339_000000020_0001_84_crosslinked__6__C
TCTIEVVGVDPEAVEAIAAAFGAEVREKDGKLEIHLDDPHGAESAAAAISVLANVIVRLQC PCPYIWSLDTQYSKVLALYNQHNPGASAAPCSQLYIDFRKDLGWKWIHEPKGYHANFALEPLPIVYYVGRKPKVEQLSNMIV m_d61877853fc72d3a9b094762e15ccc8a_0001_000000027_0001_25_32_H_._ems_ferrM_4527_0001_0001_0001_114_crosslinked__56__I
DQITVIVHVDDPSLAEFVAKQCADQFLVNGKTVFLIVDGVDPTEAKRCVEELAKKANLEVELTV PCPYIWSLDTQYSKVLALYNQHNPGASAAPCSQLYIDFRKDLGWKWIHEPKGYHANFALEPLPIVYYVGRKPKVEQLSNMIV ems_ferrM_6339_000000020_0001_84_crosslinked__17__F
TDEELEKLAEYAAEAGDHEALLEIYSLISALRLGAISPEQADELARRIKERLDK PCPYIWSLDTQYSKVLALYNQHNPGASAAPCSQLYIDFRKDLGWKWIHEPKGYHANFALEPLPIVYYVGRKPKVEQLSNMIV m_ems_p1-15H-GBL-16H-GBL-16H_0039_0001_0001_0001_000000005_0001_37_46_H_._p1-14H-GBL-16H-GABBL-16H_0097_0001_0001_0001_0001_0001_0001__18__H
TDEELEKLAEYAAEAGSTEALLEIYSLISALRLGAISPEQADELARRIKERLDK PCPYIWSLDTQYSKVLALYNQHNPGASAAPCSQLYIDFRKDLGWKWIHEPKGYHANFALEPLPIVYYVGRKPKVEQLSNMIV m_ems_p1-15H-GBL-16H-GBL-16H_0039_0001_0001_0001_000000005_0001_37_46_H_._p1-14H-GBL-16H-GABBL-16H_0097_0001_0001_0001_0001_0001_0001__17__S
TDEELEKLAEYAAEAGDTFALLEIYSLISALRLGAISPEQADELARRIKERLDK PCPYIWSLDTQYSKVLALYNQHNPGASAAPCSQLYIDFRKDLGWKWIHEPKGYHANFALEPLPIVYYVGRKPKVEQLSNMIV m_ems_p1-15H-GBL-16H-GBL-16H_0039_0001_0001_0001_000000005_0001_37_46_H_._p1-14H-GBL-16H-GABBL-16H_0097_0001_0001_0001_0001_0001_0001__19__F
KVIIIHVHVDDYKSAEECAQKANVYVNVNGKHVTIGLDDIDPSVARKVEKCLRELNADVKVFV PCPYIWSLDTQYSKVLALYNQHNPGASAAPCSQLYIDFRKDLGWKWIHEPKGYHANFALEPLPIVYYVGRKPKVEQLSNMIV m_EHEE_hb1_612_000000005_0001_48_50_59_61_P_._ems_ferrM_6675_0001_0002_0001_73_crosslinked__36__G
TCEIEVVGVDPEAVEAIAAAFGAEVREKDGKLEIHLDDPHGAESAAAAISVLANVRVRLQC PCPYIWSLDTQYSKVLALYNQHNPGASAAPCSQLYIDFRKDLGWKWIHEPKGYHANFALEPLPIVYYVGRKPKVEQLSNMIV m_d61877853fc72d3a9b094762e15ccc8a_0001_000000027_0001_25_32_H_._ems_ferrM_4527_0001_0001_0001_114_crosslinked__3__E
MCTIEVVGVDPEAVEAIAAAFGAEVREKDGKLEIHLDDPHGAESAAAAISVLANVRVRLQC PCPYIWSLDTQYSKVLALYNQHNPGASAAPCSQLYIDFRKDLGWKWIHEPKGYHANFALEPLPIVYYVGRKPKVEQLSNMIV m_d61877853fc72d3a9b094762e15ccc8a_0001_000000027_0001_25_32_H_._ems_ferrM_4527_0001_0001_0001_114_crosslinked__1__M
DQITVIVHVDDPSLAEWVAKQCADQFLVNGKTHFLIVDGVDPTEAKRCVEELAKKANLEVELTV PCPYIWSLDTQYSKVLALYNQHNPGASAAPCSQLYIDFRKDLGWKWIHEPKGYHANFALEPLPIVYYVGRKPKVEQLSNMIV ems_ferrM_6339_000000020_0001_84_crosslinked__33__H
TDKELEKLAEYAAEAGDTEALLEIYSLISALRLGAISPEQADELARRIKERLDK PCPYIWSLDTQYSKVLALYNQHNPGASAAPCSQLYIDFRKDLGWKWIHEPKGYHANFALEPLPIVYYVGRKPKVEQLSNMIV m_ems_p1-15H-GBL-16H-GBL-16H_0039_0001_0001_0001_000000005_0001_37_46_H_._p1-14H-GBL-16H-GABBL-16H_0097_0001_0001_0001_0001_0001_0001__3__K
TREELEKLAEYAAEAGDTEALLEIYSLISALRLGAISPEQADELARRIKERLDK PCPYIWSLDTQYSKVLALYNQHNPGASAAPCSQLYIDFRKDLGWKWIHEPKGYHANFALEPLPIVYYVGRKPKVEQLSNMIV m_ems_p1-15H-GBL-16H-GBL-16H_0039_0001_0001_0001_000000005_0001_37_46_H_._p1-14H-GBL-16H-GABBL-16H_0097_0001_0001_0001_0001_0001_0001__2__R
TVTIECVGVDPETVEAIAAAFGAEVREKDGKLEIHLDDPHGAESAAAAISVLANVRCRLQE PCPYIWSLDTQYSKVLALYNQHNPGASAAPCSQLYIDFRKDLGWKWIHEPKGYHANFALEPLPIVYYVGRKPKVEQLSNMIV m_d61877853fc72d3a9b094762e15ccc8a_0001_000000027_0001_25_32_H_._ems_ferrM_4527_0001_0001_0001_113_crosslinked__13__T
WQITVIVHVDDPSLAEWVAKQCADQFLVNGKTVFLIVDGVDPTEAKRCVEELAKKANLEVELTV PCPYIWSLDTQYSKVLALYNQHNPGASAAPCSQLYIDFRKDLGWKWIHEPKGYHANFALEPLPIVYYVGRKPKVEQLSNMIV ems_ferrM_6339_000000020_0001_84_crosslinked__1__W
MQITVIVHVDDPSLAEWVAKQCADQFLVNGKTVFLIVDGVDPTEAKRCVEELAKKANLEVELTV PCPYIWSLDTQYSKVLALYNQHNPGASAAPCSQLYIDFRKDLGWKWIHEPKGYHANFALEPLPIVYYVGRKPKVEQLSNMIV ems_ferrM_6339_000000020_0001_84_crosslinked__1__M
HQITVIVHVDDPSLAEWVAKQCADQFLVNGKTVFLIVDGVDPTEAKRCVEELAKKANLEVELTV PCPYIWSLDTQYSKVLALYNQHNPGASAAPCSQLYIDFRKDLGWKWIHEPKGYHANFALEPLPIVYYVGRKPKVEQLSNMIV ems_ferrM_6339_000000020_0001_84_crosslinked__1__H
LQITVIVHVDDPSLAEWVAKQCADQFLVNGKTVFLIVDGVDPTEAKRCVEELAKKANLEVELTV PCPYIWSLDTQYSKVLALYNQHNPGASAAPCSQLYIDFRKDLGWKWIHEPKGYHANFALEPLPIVYYVGRKPKVEQLSNMIV ems_ferrM_6339_000000020_0001_84_crosslinked__1__L
TVTIECVGVDPEAVEAIAAAFGAEVREKDGKLEIHLDDPHGAESAAFAISVLANVRCRLQE PCPYIWSLDTQYSKVLALYNQHNPGASAAPCSQLYIDFRKDLGWKWIHEPKGYHANFALEPLPIVYYVGRKPKVEQLSNMIV m_d61877853fc72d3a9b094762e15ccc8a_0001_000000027_0001_25_32_H_._ems_ferrM_4527_0001_0001_0001_113_crosslinked__47__F
KVIIIHVHVDDYKSAEECAQKANVYVNVNGKHVTIFLDDIDPSVARKVEKCLREFNADVKVFV PCPYIWSLDTQYSKVLALYNQHNPGASAAPCSQLYIDFRKDLGWKWIHEPKGYHANFALEPLPIVYYVGRKPKVEQLSNMIV m_EHEE_hb1_612_000000005_0001_48_50_59_61_P_._ems_ferrM_6675_0001_0002_0001_73_crosslinked__55__F
KVIIIHVHVDDYKSAEECAQKANVYVNVNGKHVTIFLDDIDPSVARKVEKCLREWNADVKVFV PCPYIWSLDTQYSKVLALYNQHNPGASAAPCSQLYIDFRKDLGWKWIHEPKGYHANFALEPLPIVYYVGRKPKVEQLSNMIV m_EHEE_hb1_612_000000005_0001_48_50_59_61_P_._ems_ferrM_6675_0001_0002_0001_73_crosslinked__55__W
KVIIIHVHVDDYKSAEECAQKANVYVNVNGKHVTIFLDDIDSSVARKVEKCLRELNADVKVFV PCPYIWSLDTQYSKVLALYNQHNPGASAAPCSQLYIDFRKDLGWKWIHEPKGYHANFALEPLPIVYYVGRKPKVEQLSNMIV m_EHEE_hb1_612_000000005_0001_48_50_59_61_P_._ems_ferrM_6675_0001_0002_0001_73_crosslinked__42__S
KVIIIHVHVDDYKSAEECAQKANVYVNVNGKHVTIFLDDIDISVARKVEKCLRELNADVKVFV PCPYIWSLDTQYSKVLALYNQHNPGASAAPCSQLYIDFRKDLGWKWIHEPKGYHANFALEPLPIVYYVGRKPKVEQLSNMIV m_EHEE_hb1_612_000000005_0001_48_50_59_61_P_._ems_ferrM_6675_0001_0002_0001_73_crosslinked__42__I
KVIIIHVHVDDYKSAEECAQKANVYVNVNGKQVTIFLDDIDPSVARKVEKCLRELNADVKVFV PCPYIWSLDTQYSKVLALYNQHNPGASAAPCSQLYIDFRKDLGWKWIHEPKGYHANFALEPLPIVYYVGRKPKVEQLSNMIV m_EHEE_hb1_612_000000005_0001_48_50_59_61_P_._ems_ferrM_6675_0001_0002_0001_73_crosslinked__32__Q
TVTIECVGVDPEAVEAIAAAFGAEVREKDGKLEIHLSDPHGAESAAAAISVLANVRCRLQE PCPYIWSLDTQYSKVLALYNQHNPGASAAPCSQLYIDFRKDLGWKWIHEPKGYHANFALEPLPIVYYVGRKPKVEQLSNMIV m_d61877853fc72d3a9b094762e15ccc8a_0001_000000027_0001_25_32_H_._ems_ferrM_4527_0001_0001_0001_113_crosslinked__37__S
KVIHIHVHVDDYKSAEECAQKANVYVNVNGKHVTIFLDDIDPSVARKVEKCLRELNADVKVFV PCPYIWSLDTQYSKVLALYNQHNPGASAAPCSQLYIDFRKDLGWKWIHEPKGYHANFALEPLPIVYYVGRKPKVEQLSNMIV m_EHEE_hb1_612_000000005_0001_48_50_59_61_P_._ems_ferrM_6675_0001_0002_0001_73_crosslinked__4__H
KVIIIHVHVDDYKSAENCAQKANVYVNVNGKHVTIFLDDIDPSVARKVEKCLRELNADVKVFV PCPYIWSLDTQYSKVLALYNQHNPGASAAPCSQLYIDFRKDLGWKWIHEPKGYHANFALEPLPIVYYVGRKPKVEQLSNMIV m_EHEE_hb1_612_000000005_0001_48_50_59_61_P_._ems_ferrM_6675_0001_0002_0001_73_crosslinked__17__N
KVIIIHVHVDDYKSAEECAQKANVYVNVNGKHVTIFLDDIDPSVARKVECCLRELNADVKVFV PCPYIWSLDTQYSKVLALYNQHNPGASAAPCSQLYIDFRKDLGWKWIHEPKGYHANFALEPLPIVYYVGRKPKVEQLSNMIV m_EHEE_hb1_612_000000005_0001_48_50_59_61_P_._ems_ferrM_6675_0001_0002_0001_73_crosslinked__50__C
KVIIIHVHVDDYKSAEECAQKANVYVNVNGKHVTIFLDDIDPSVARKVEDCLRELNADVKVFV PCPYIWSLDTQYSKVLALYNQHNPGASAAPCSQLYIDFRKDLGWKWIHEPKGYHANFALEPLPIVYYVGRKPKVEQLSNMIV m_EHEE_hb1_612_000000005_0001_48_50_59_61_P_._ems_ferrM_6675_0001_0002_0001_73_crosslinked__50__D
KVIIIHVHVDDYKSAEECAQKANVYVNVNGKHVTIFLDDIDPSVARKVWKCLRELNADVKVFV PCPYIWSLDTQYSKVLALYNQHNPGASAAPCSQLYIDFRKDLGWKWIHEPKGYHANFALEPLPIVYYVGRKPKVEQLSNMIV m_EHEE_hb1_612_000000005_0001_48_50_59_61_P_._ems_ferrM_6675_0001_0002_0001_73_crosslinked__49__W
KVIIIHVHVDDYKSAEECAQKANVYVNVNGKHVTIFLDDIDPSVARKVELCLRELNADVKVFV PCPYIWSLDTQYSKVLALYNQHNPGASAAPCSQLYIDFRKDLGWKWIHEPKGYHANFALEPLPIVYYVGRKPKVEQLSNMIV m_EHEE_hb1_612_000000005_0001_48_50_59_61_P_._ems_ferrM_6675_0001_0002_0001_73_crosslinked__50__L
KVIIIHVHVDDYKSAEECAQKANVYYNVNGKHVTIFLDDIDPSVARKVEKCLRELNADVKVFV PCPYIWSLDTQYSKVLALYNQHNPGASAAPCSQLYIDFRKDLGWKWIHEPKGYHANFALEPLPIVYYVGRKPKVEQLSNMIV m_EHEE_hb1_612_000000005_0001_48_50_59_61_P_._ems_ferrM_6675_0001_0002_0001_73_crosslinked__26__Y
TCTIEVVGVDPEAVEAIAAAFGAEVREKDGKLEIHLDDPHGAESAAAAISVLANARVRLQC PCPYIWSLDTQYSKVLALYNQHNPGASAAPCSQLYIDFRKDLGWKWIHEPKGYHANFALEPLPIVYYVGRKPKVEQLSNMIV m_d61877853fc72d3a9b094762e15ccc8a_0001_000000027_0001_25_32_H_._ems_ferrM_4527_0001_0001_0001_114_crosslinked__55__A
TCTIEVVGVDPEAVEAIAAAFGAEVREKDGKLEIHLDDPHGAESAAAAISVLATVRVRLQC PCPYIWSLDTQYSKVLALYNQHNPGASAAPCSQLYIDFRKDLGWKWIHEPKGYHANFALEPLPIVYYVGRKPKVEQLSNMIV m_d61877853fc72d3a9b094762e15ccc8a_0001_000000027_0001_25_32_H_._ems_ferrM_4527_0001_0001_0001_114_crosslinked__54__T
DQITVRVHVDDPSLAEWVAKQCADQFLVNGKTVFLIVDGVDPTEAKRCVEELAKKANLEVELTV PCPYIWSLDTQYSKVLALYNQHNPGASAAPCSQLYIDFRKDLGWKWIHEPKGYHANFALEPLPIVYYVGRKPKVEQLSNMIV ems_ferrM_6339_000000020_0001_84_crosslinked__6__R
DQITVIMHVDDPSLAEWVAKQCADQFLVNGKTVFLIVDGVDPTEAKRCVEELAKKANLEVELTV PCPYIWSLDTQYSKVLALYNQHNPGASAAPCSQLYIDFRKDLGWKWIHEPKGYHANFALEPLPIVYYVGRKPKVEQLSNMIV ems_ferrM_6339_000000020_0001_84_crosslinked__7__M
DQITVIVHVDDPSLAEWVAKQCADQFLVNGKTVFLIVDLVDPTEAKRCVEELAKKANLEVELTV PCPYIWSLDTQYSKVLALYNQHNPGASAAPCSQLYIDFRKDLGWKWIHEPKGYHANFALEPLPIVYYVGRKPKVEQLSNMIV ems_ferrM_6339_000000020_0001_84_crosslinked__39__L
DQITVIVHVDDPSLAEWVAKQCADQFLVNGKTVFLIVDGKDPTEAKRCVEELAKKANLEVELTV PCPYIWSLDTQYSKVLALYNQHNPGASAAPCSQLYIDFRKDLGWKWIHEPKGYHANFALEPLPIVYYVGRKPKVEQLSNMIV ems_ferrM_6339_000000020_0001_84_crosslinked__40__K
TVTIECVGVDPEAVEAISAAFGAEVREKDGKLEIHLDDPHGAESAAAAISVLANVRCRLQE PCPYIWSLDTQYSKVLALYNQHNPGASAAPCSQLYIDFRKDLGWKWIHEPKGYHANFALEPLPIVYYVGRKPKVEQLSNMIV m_d61877853fc72d3a9b094762e15ccc8a_0001_000000027_0001_25_32_H_._ems_ferrM_4527_0001_0001_0001_113_crosslinked__18__S
TVTIECVGVDPEAVEAIHAAFGAEVREKDGKLEIHLDDPHGAESAAAAISVLANVRCRLQE PCPYIWSLDTQYSKVLALYNQHNPGASAAPCSQLYIDFRKDLGWKWIHEPKGYHANFALEPLPIVYYVGRKPKVEQLSNMIV m_d61877853fc72d3a9b094762e15ccc8a_0001_000000027_0001_25_32_H_._ems_ferrM_4527_0001_0001_0001_113_crosslinked__18__H
TVTIECVGVDPEAVEAIADAFGAEVREKDGKLEIHLDDPHGAESAAAAISVLANVRCRLQE PCPYIWSLDTQYSKVLALYNQHNPGASAAPCSQLYIDFRKDLGWKWIHEPKGYHANFALEPLPIVYYVGRKPKVEQLSNMIV m_d61877853fc72d3a9b094762e15ccc8a_0001_000000027_0001_25_32_H_._ems_ferrM_4527_0001_0001_0001_113_crosslinked__19__D
TVTIECVGVDPEAVEAVAAAFGAEVREKDGKLEIHLDDPHGAESAAAAISVLANVRCRLQE PCPYIWSLDTQYSKVLALYNQHNPGASAAPCSQLYIDFRKDLGWKWIHEPKGYHANFALEPLPIVYYVGRKPKVEQLSNMIV m_d61877853fc72d3a9b094762e15ccc8a_0001_000000027_0001_25_32_H_._ems_ferrM_4527_0001_0001_0001_113_crosslinked__17__V
TVTIECVGVDPEAVEAIGAAFGAEVREKDGKLEIHLDDPHGAESAAAAISVLANVRCRLQE PCPYIWSLDTQYSKVLALYNQHNPGASAAPCSQLYIDFRKDLGWKWIHEPKGYHANFALEPLPIVYYVGRKPKVEQLSNMIV m_d61877853fc72d3a9b094762e15ccc8a_0001_000000027_0001_25_32_H_._ems_ferrM_4527_0001_0001_0001_113_crosslinked__18__G
TVTIECVGVDPEAVEAIAIAFGAEVREKDGKLEIHLDDPHGAESAAAAISVLANVRCRLQE PCPYIWSLDTQYSKVLALYNQHNPGASAAPCSQLYIDFRKDLGWKWIHEPKGYHANFALEPLPIVYYVGRKPKVEQLSNMIV m_d61877853fc72d3a9b094762e15ccc8a_0001_000000027_0001_25_32_H_._ems_ferrM_4527_0001_0001_0001_113_crosslinked__19__I
TVTIECVGVDPEAVEAIAAAFGAEVREKDGVLEIHLDDPHGAESAAAAISVLANVRCRLQE PCPYIWSLDTQYSKVLALYNQHNPGASAAPCSQLYIDFRKDLGWKWIHEPKGYHANFALEPLPIVYYVGRKPKVEQLSNMIV m_d61877853fc72d3a9b094762e15ccc8a_0001_000000027_0001_25_32_H_._ems_ferrM_4527_0001_0001_0001_113_crosslinked__31__V
DHITVIVHVDDPSLAEWVAKQCADQFLVNGKTVFLIVDGVDPTEAKRCVEELAKKANLEVELTV PCPYIWSLDTQYSKVLALYNQHNPGASAAPCSQLYIDFRKDLGWKWIHEPKGYHANFALEPLPIVYYVGRKPKVEQLSNMIV ems_ferrM_6339_000000020_0001_84_crosslinked__2__H
TCTIEVVGVDPEAVEAIAAAFGAEVREKDGKLEHHLDDPHGAESAAAAISVLANVRVRLQC PCPYIWSLDTQYSKVLALYNQHNPGASAAPCSQLYIDFRKDLGWKWIHEPKGYHANFALEPLPIVYYVGRKPKVEQLSNMIV m_d61877853fc72d3a9b094762e15ccc8a_0001_000000027_0001_25_32_H_._ems_ferrM_4527_0001_0001_0001_114_crosslinked__34__H
DQITVIVHVDDPSLAEWVAKQCADQFLVNGKTVFLIVDGVDPTEAKRCVPELAKKANLEVELTV PCPYIWSLDTQYSKVLALYNQHNPGASAAPCSQLYIDFRKDLGWKWIHEPKGYHANFALEPLPIVYYVGRKPKVEQLSNMIV ems_ferrM_6339_000000020_0001_84_crosslinked__50__P
DQITVIVHVDDPSLAEWVAKQCADQFLVNGKTVFLIVDGVDPTEAKRCVQELAKKANLEVELTV PCPYIWSLDTQYSKVLALYNQHNPGASAAPCSQLYIDFRKDLGWKWIHEPKGYHANFALEPLPIVYYVGRKPKVEQLSNMIV ems_ferrM_6339_000000020_0001_84_crosslinked__50__Q
TDEELEKLAEYAAEAGDTEALLEIYSLISALRLGAISPEQADEEARRIKERLDK PCPYIWSLDTQYSKVLALYNQHNPGASAAPCSQLYIDFRKDLGWKWIHEPKGYHANFALEPLPIVYYVGRKPKVEQLSNMIV m_ems_p1-15H-GBL-16H-GBL-16H_0039_0001_0001_0001_000000005_0001_37_46_H_._p1-14H-GBL-16H-GABBL-16H_0097_0001_0001_0001_0001_0001_0001__44__E
TDEELEKLAQYAAEAGDTEALLEIYSLISALRLGAISPEQADELARRIKERLDK PCPYIWSLDTQYSKVLALYNQHNPGASAAPCSQLYIDFRKDLGWKWIHEPKGYHANFALEPLPIVYYVGRKPKVEQLSNMIV m_ems_p1-15H-GBL-16H-GBL-16H_0039_0001_0001_0001_000000005_0001_37_46_H_._p1-14H-GBL-16H-GABBL-16H_0097_0001_0001_0001_0001_0001_0001__10__Q
KVIIIHVHVMDYKSAEECAQKANVYVNVNGKHVTIFLDDIDPSVARKVEKCLRELNADVKVFV PCPYIWSLDTQYSKVLALYNQHNPGASAAPCSQLYIDFRKDLGWKWIHEPKGYHANFALEPLPIVYYVGRKPKVEQLSNMIV m_EHEE_hb1_612_000000005_0001_48_50_59_61_P_._ems_ferrM_6675_0001_0002_0001_73_crosslinked__10__M
KVIIIHVHVTDYKSAEECAQKANVYVNVNGKHVTIFLDDIDPSVARKVEKCLRELNADVKVFV PCPYIWSLDTQYSKVLALYNQHNPGASAAPCSQLYIDFRKDLGWKWIHEPKGYHANFALEPLPIVYYVGRKPKVEQLSNMIV m_EHEE_hb1_612_000000005_0001_48_50_59_61_P_._ems_ferrM_6675_0001_0002_0001_73_crosslinked__10__T
KVIIIHVHVDDEKSAEECAQKANVYVNVNGKHVTIFLDDIDPSVARKVEKCLRELNADVKVFV PCPYIWSLDTQYSKVLALYNQHNPGASAAPCSQLYIDFRKDLGWKWIHEPKGYHANFALEPLPIVYYVGRKPKVEQLSNMIV m_EHEE_hb1_612_000000005_0001_48_50_59_61_P_._ems_ferrM_6675_0001_0002_0001_73_crosslinked__12__E
DQITVIVHVDDPSLAEWVAKQCADQFLVNGKTVFLIVDGVDPTEAKRCVEELAKKVNLEVELTV PCPYIWSLDTQYSKVLALYNQHNPGASAAPCSQLYIDFRKDLGWKWIHEPKGYHANFALEPLPIVYYVGRKPKVEQLSNMIV ems_ferrM_6339_000000020_0001_84_crosslinked__56__V
KVIIIHVHVDDYKSAEECAQKANVKVNVNGKHVTIFLDDIDPSVARKVEKCLRELNADVKVFV PCPYIWSLDTQYSKVLALYNQHNPGASAAPCSQLYIDFRKDLGWKWIHEPKGYHANFALEPLPIVYYVGRKPKVEQLSNMIV m_EHEE_hb1_612_000000005_0001_48_50_59_61_P_._ems_ferrM_6675_0001_0002_0001_73_crosslinked__25__K
TDEELEKLAEYAAEAGDTEALLEIYSLISALRLGAISPEQADELARRIKERLYK PCPYIWSLDTQYSKVLALYNQHNPGASAAPCSQLYIDFRKDLGWKWIHEPKGYHANFALEPLPIVYYVGRKPKVEQLSNMIV m_ems_p1-15H-GBL-16H-GBL-16H_0039_0001_0001_0001_000000005_0001_37_46_H_._p1-14H-GBL-16H-GABBL-16H_0097_0001_0001_0001_0001_0001_0001__53__Y
TVTIPCVGVDPEAVEAIAAAFGAEVREKDGKLEIHLDDPHGAESAAAAISVLANVRCRLQE PCPYIWSLDTQYSKVLALYNQHNPGASAAPCSQLYIDFRKDLGWKWIHEPKGYHANFALEPLPIVYYVGRKPKVEQLSNMIV m_d61877853fc72d3a9b094762e15ccc8a_0001_000000027_0001_25_32_H_._ems_ferrM_4527_0001_0001_0001_113_crosslinked__5__P
TVTISCVGVDPEAVEAIAAAFGAEVREKDGKLEIHLDDPHGAESAAAAISVLANVRCRLQE PCPYIWSLDTQYSKVLALYNQHNPGASAAPCSQLYIDFRKDLGWKWIHEPKGYHANFALEPLPIVYYVGRKPKVEQLSNMIV m_d61877853fc72d3a9b094762e15ccc8a_0001_000000027_0001_25_32_H_._ems_ferrM_4527_0001_0001_0001_113_crosslinked__5__S
TVTIECCGVDPEAVEAIAAAFGAEVREKDGKLEIHLDDPHGAESAAAAISVLANVRCRLQE PCPYIWSLDTQYSKVLALYNQHNPGASAAPCSQLYIDFRKDLGWKWIHEPKGYHANFALEPLPIVYYVGRKPKVEQLSNMIV m_d61877853fc72d3a9b094762e15ccc8a_0001_000000027_0001_25_32_H_._ems_ferrM_4527_0001_0001_0001_113_crosslinked__7__C
TCTIEVVGVDPEAVEAIAAAFGAEVREKDGKLEIDLDDPHGAESAAAAISVLANVRVRLQC PCPYIWSLDTQYSKVLALYNQHNPGASAAPCSQLYIDFRKDLGWKWIHEPKGYHANFALEPLPIVYYVGRKPKVEQLSNMIV m_d61877853fc72d3a9b094762e15ccc8a_0001_000000027_0001_25_32_H_._ems_ferrM_4527_0001_0001_0001_114_crosslinked__35__D
TVTIECVGVDPEAVEAIAAAFGAEVREKDGKLEIHLDDPHGAESAAAAISVLANVRCRLQS PCPYIWSLDTQYSKVLALYNQHNPGASAAPCSQLYIDFRKDLGWKWIHEPKGYHANFALEPLPIVYYVGRKPKVEQLSNMIV m_d61877853fc72d3a9b094762e15ccc8a_0001_000000027_0001_25_32_H_._ems_ferrM_4527_0001_0001_0001_113_crosslinked__61__S
TVTIECVGVDPEAVEAIAAAFGAEVREKDGKLEIHLDDPHGAESAAAAISVLANVRCRLNE PCPYIWSLDTQYSKVLALYNQHNPGASAAPCSQLYIDFRKDLGWKWIHEPKGYHANFALEPLPIVYYVGRKPKVEQLSNMIV m_d61877853fc72d3a9b094762e15ccc8a_0001_000000027_0001_25_32_H_._ems_ferrM_4527_0001_0001_0001_113_crosslinked__60__N
TVTIECVGVDPEAVEAIAAAFGAEVREKDGKLEIHLDDPHGAESAAAAISVLANVRCRLQK PCPYIWSLDTQYSKVLALYNQHNPGASAAPCSQLYIDFRKDLGWKWIHEPKGYHANFALEPLPIVYYVGRKPKVEQLSNMIV m_d61877853fc72d3a9b094762e15ccc8a_0001_000000027_0001_25_32_H_._ems_ferrM_4527_0001_0001_0001_113_crosslinked__61__K
TDEELEKLAEYAAEAGDTEALLEIYSLISALRLGAISPEQADELTRRIKERLDK PCPYIWSLDTQYSKVLALYNQHNPGASAAPCSQLYIDFRKDLGWKWIHEPKGYHANFALEPLPIVYYVGRKPKVEQLSNMIV m_ems_p1-15H-GBL-16H-GBL-16H_0039_0001_0001_0001_000000005_0001_37_46_H_._p1-14H-GBL-16H-GABBL-16H_0097_0001_0001_0001_0001_0001_0001__45__T
TDEELEKLAEYAAEAGDTEALLEIYSLISALRLGAISPEQADELSRRIKERLDK PCPYIWSLDTQYSKVLALYNQHNPGASAAPCSQLYIDFRKDLGWKWIHEPKGYHANFALEPLPIVYYVGRKPKVEQLSNMIV m_ems_p1-15H-GBL-16H-GBL-16H_0039_0001_0001_0001_000000005_0001_37_46_H_._p1-14H-GBL-16H-GABBL-16H_0097_0001_0001_0001_0001_0001_0001__45__S
KVIIIHVHVDDYKSAEECAQKANVYVNVNGKHVTIFLDDIDNSVARKVEKCLRELNADVKVFV PCPYIWSLDTQYSKVLALYNQHNPGASAAPCSQLYIDFRKDLGWKWIHEPKGYHANFALEPLPIVYYVGRKPKVEQLSNMIV m_EHEE_hb1_612_000000005_0001_48_50_59_61_P_._ems_ferrM_6675_0001_0002_0001_73_crosslinked__42__N
TDEELEKLAEYAAEAGDTEALLEIYSLIIALRLGAISPEQADELARRIKERLDK PCPYIWSLDTQYSKVLALYNQHNPGASAAPCSQLYIDFRKDLGWKWIHEPKGYHANFALEPLPIVYYVGRKPKVEQLSNMIV m_ems_p1-15H-GBL-16H-GBL-16H_0039_0001_0001_0001_000000005_0001_37_46_H_._p1-14H-GBL-16H-GABBL-16H_0097_0001_0001_0001_0001_0001_0001__29__I
TCTIEVVGVDPEAVEAIAAAFGAEVREKDGKLEIHLDDPHGCESAAAAISVLANVRVRLQC PCPYIWSLDTQYSKVLALYNQHNPGASAAPCSQLYIDFRKDLGWKWIHEPKGYHANFALEPLPIVYYVGRKPKVEQLSNMIV m_d61877853fc72d3a9b094762e15ccc8a_0001_000000027_0001_25_32_H_._ems_ferrM_4527_0001_0001_0001_114_crosslinked__42__C
TCTIEVVGVDPEAVEAIAAAFGAEVREKDGKLEIHLDDPWGAESAAAAISVLANVRVRLQC PCPYIWSLDTQYSKVLALYNQHNPGASAAPCSQLYIDFRKDLGWKWIHEPKGYHANFALEPLPIVYYVGRKPKVEQLSNMIV m_d61877853fc72d3a9b094762e15ccc8a_0001_000000027_0001_25_32_H_._ems_ferrM_4527_0001_0001_0001_114_crosslinked__40__W
TCTIEVVGVDPEAVEAIAAAFGAEVREKDGKLEIHLDDPHQAESAAAAISVLANVRVRLQC PCPYIWSLDTQYSKVLALYNQHNPGASAAPCSQLYIDFRKDLGWKWIHEPKGYHANFALEPLPIVYYVGRKPKVEQLSNMIV m_d61877853fc72d3a9b094762e15ccc8a_0001_000000027_0001_25_32_H_._ems_ferrM_4527_0001_0001_0001_114_crosslinked__41__Q
TVTIECVGVDPEAVEAIAAAFGALVREKDGKLEIHLDDPHGAESAAAAISVLANVRCRLQE PCPYIWSLDTQYSKVLALYNQHNPGASAAPCSQLYIDFRKDLGWKWIHEPKGYHANFALEPLPIVYYVGRKPKVEQLSNMIV m_d61877853fc72d3a9b094762e15ccc8a_0001_000000027_0001_25_32_H_._ems_ferrM_4527_0001_0001_0001_113_crosslinked__24__L
TVTIECVGVDPEAVEAIAAAFGACVREKDGKLEIHLDDPHGAESAAAAISVLANVRCRLQE PCPYIWSLDTQYSKVLALYNQHNPGASAAPCSQLYIDFRKDLGWKWIHEPKGYHANFALEPLPIVYYVGRKPKVEQLSNMIV m_d61877853fc72d3a9b094762e15ccc8a_0001_000000027_0001_25_32_H_._ems_ferrM_4527_0001_0001_0001_113_crosslinked__24__C
TVTIECVGVDPEAVEAIAAAFGWEVREKDGKLEIHLDDPHGAESAAAAISVLANVRCRLQE PCPYIWSLDTQYSKVLALYNQHNPGASAAPCSQLYIDFRKDLGWKWIHEPKGYHANFALEPLPIVYYVGRKPKVEQLSNMIV m_d61877853fc72d3a9b094762e15ccc8a_0001_000000027_0001_25_32_H_._ems_ferrM_4527_0001_0001_0001_113_crosslinked__23__W
KVIIIHVHVDDYKSADECAQKANVYVNVNGKHVTIFLDDIDPSVARKVEKCLRELNADVKVFV PCPYIWSLDTQYSKVLALYNQHNPGASAAPCSQLYIDFRKDLGWKWIHEPKGYHANFALEPLPIVYYVGRKPKVEQLSNMIV m_EHEE_hb1_612_000000005_0001_48_50_59_61_P_._ems_ferrM_6675_0001_0002_0001_73_crosslinked__16__D
TVTIECVGVDPEAVEAIAAAFGAEVREKDGKLEIHLDDPHGAESAAAAISVLANVMCRLQE PCPYIWSLDTQYSKVLALYNQHNPGASAAPCSQLYIDFRKDLGWKWIHEPKGYHANFALEPLPIVYYVGRKPKVEQLSNMIV m_d61877853fc72d3a9b094762e15ccc8a_0001_000000027_0001_25_32_H_._ems_ferrM_4527_0001_0001_0001_113_crosslinked__56__M
TCTIEVVGVDPEAVEAIAAAFGAEVREKDGKLTIHLDDPHGAESAAAAISVLANVRVRLQC PCPYIWSLDTQYSKVLALYNQHNPGASAAPCSQLYIDFRKDLGWKWIHEPKGYHANFALEPLPIVYYVGRKPKVEQLSNMIV m_d61877853fc72d3a9b094762e15ccc8a_0001_000000027_0001_25_32_H_._ems_ferrM_4527_0001_0001_0001_114_crosslinked__33__T
TCTIEVVGVDPEAVEAIAAAFGAEVREKDGKLGIHLDDPHGAESAAAAISVLANVRVRLQC PCPYIWSLDTQYSKVLALYNQHNPGASAAPCSQLYIDFRKDLGWKWIHEPKGYHANFALEPLPIVYYVGRKPKVEQLSNMIV m_d61877853fc72d3a9b094762e15ccc8a_0001_000000027_0001_25_32_H_._ems_ferrM_4527_0001_0001_0001_114_crosslinked__33__G
TCTIEVVGVDPEAVEAIAAAFGAEVREKDGKLIIHLDDPHGAESAAAAISVLANVRVRLQC PCPYIWSLDTQYSKVLALYNQHNPGASAAPCSQLYIDFRKDLGWKWIHEPKGYHANFALEPLPIVYYVGRKPKVEQLSNMIV m_d61877853fc72d3a9b094762e15ccc8a_0001_000000027_0001_25_32_H_._ems_ferrM_4527_0001_0001_0001_114_crosslinked__33__I
TCTIEVVGVDPEAVEAIAAAFGAEVREKDGKPEIHLDDPHGAESAAAAISVLANVRVRLQC PCPYIWSLDTQYSKVLALYNQHNPGASAAPCSQLYIDFRKDLGWKWIHEPKGYHANFALEPLPIVYYVGRKPKVEQLSNMIV m_d61877853fc72d3a9b094762e15ccc8a_0001_000000027_0001_25_32_H_._ems_ferrM_4527_0001_0001_0001_114_crosslinked__32__P
TVNIECVGVDPEAVEAIAAAFGAEVREKDGKLEIHLDDPHGAESAAAAISVLANVRCRLQE PCPYIWSLDTQYSKVLALYNQHNPGASAAPCSQLYIDFRKDLGWKWIHEPKGYHANFALEPLPIVYYVGRKPKVEQLSNMIV m_d61877853fc72d3a9b094762e15ccc8a_0001_000000027_0001_25_32_H_._ems_ferrM_4527_0001_0001_0001_113_crosslinked__3__N
TCTIEVVFVDPEAVEAIAAAFGAEVREKDGKLEIHLDDPHGAESAAAAISVLANVRVRLQC PCPYIWSLDTQYSKVLALYNQHNPGASAAPCSQLYIDFRKDLGWKWIHEPKGYHANFALEPLPIVYYVGRKPKVEQLSNMIV m_d61877853fc72d3a9b094762e15ccc8a_0001_000000027_0001_25_32_H_._ems_ferrM_4527_0001_0001_0001_114_crosslinked__8__F
TCTIESVGVDPEAVEAIAAAFGAEVREKDGKLEIHLDDPHGAESAAAAISVLANVRVRLQC PCPYIWSLDTQYSKVLALYNQHNPGASAAPCSQLYIDFRKDLGWKWIHEPKGYHANFALEPLPIVYYVGRKPKVEQLSNMIV m_d61877853fc72d3a9b094762e15ccc8a_0001_000000027_0001_25_32_H_._ems_ferrM_4527_0001_0001_0001_114_crosslinked__6__S
TVTIECVGVDPEAVEAIAAAFGAEPREKDGKLEIHLDDPHGAESAAAAISVLANVRCRLQE PCPYIWSLDTQYSKVLALYNQHNPGASAAPCSQLYIDFRKDLGWKWIHEPKGYHANFALEPLPIVYYVGRKPKVEQLSNMIV m_d61877853fc72d3a9b094762e15ccc8a_0001_000000027_0001_25_32_H_._ems_ferrM_4527_0001_0001_0001_113_crosslinked__25__P
TVTIECVGVDPEAVEAIAAAFGAEVPEKDGKLEIHLDDPHGAESAAAAISVLANVRCRLQE PCPYIWSLDTQYSKVLALYNQHNPGASAAPCSQLYIDFRKDLGWKWIHEPKGYHANFALEPLPIVYYVGRKPKVEQLSNMIV m_d61877853fc72d3a9b094762e15ccc8a_0001_000000027_0001_25_32_H_._ems_ferrM_4527_0001_0001_0001_113_crosslinked__26__P
KVIIIHVHVDDYKSAEECAQKANVYVNVNGKHVTIFLDDIDPSVARKVEKCLRELNADSKVFV PCPYIWSLDTQYSKVLALYNQHNPGASAAPCSQLYIDFRKDLGWKWIHEPKGYHANFALEPLPIVYYVGRKPKVEQLSNMIV m_EHEE_hb1_612_000000005_0001_48_50_59_61_P_._ems_ferrM_6675_0001_0002_0001_73_crosslinked__59__S
TCTIEVVGVDPEAYEAIAAAFGAEVREKDGKLEIHLDDPHGAESAAAAISVLANVRVRLQC PCPYIWSLDTQYSKVLALYNQHNPGASAAPCSQLYIDFRKDLGWKWIHEPKGYHANFALEPLPIVYYVGRKPKVEQLSNMIV m_d61877853fc72d3a9b094762e15ccc8a_0001_000000027_0001_25_32_H_._ems_ferrM_4527_0001_0001_0001_114_crosslinked__14__Y
TCTIEVVGVDPEAVLAIAAAFGAEVREKDGKLEIHLDDPHGAESAAAAISVLANVRVRLQC PCPYIWSLDTQYSKVLALYNQHNPGASAAPCSQLYIDFRKDLGWKWIHEPKGYHANFALEPLPIVYYVGRKPKVEQLSNMIV m_d61877853fc72d3a9b094762e15ccc8a_0001_000000027_0001_25_32_H_._ems_ferrM_4527_0001_0001_0001_114_crosslinked__15__L
DQITVIVHVDDPSLAEWVAKQCADQFLVNGKTVFLIVDGVQPTEAKRCVEELAKKANLEVELTV PCPYIWSLDTQYSKVLALYNQHNPGASAAPCSQLYIDFRKDLGWKWIHEPKGYHANFALEPLPIVYYVGRKPKVEQLSNMIV ems_ferrM_6339_000000020_0001_84_crosslinked__41__Q
DQITVIVHVDDPSLAEWVAKQCADQFLVNGKTVFLIVDGVDPCEAKRCVEELAKKANLEVELTV PCPYIWSLDTQYSKVLALYNQHNPGASAAPCSQLYIDFRKDLGWKWIHEPKGYHANFALEPLPIVYYVGRKPKVEQLSNMIV ems_ferrM_6339_000000020_0001_84_crosslinked__43__C
TVTIECVGVHPEAVEAIAAAFGAEVREKDGKLEIHLDDPHGAESAAAAISVLANVRCRLQE PCPYIWSLDTQYSKVLALYNQHNPGASAAPCSQLYIDFRKDLGWKWIHEPKGYHANFALEPLPIVYYVGRKPKVEQLSNMIV m_d61877853fc72d3a9b094762e15ccc8a_0001_000000027_0001_25_32_H_._ems_ferrM_4527_0001_0001_0001_113_crosslinked__10__H
TVTIECVGVQPEAVEAIAAAFGAEVREKDGKLEIHLDDPHGAESAAAAISVLANVRCRLQE PCPYIWSLDTQYSKVLALYNQHNPGASAAPCSQLYIDFRKDLGWKWIHEPKGYHANFALEPLPIVYYVGRKPKVEQLSNMIV m_d61877853fc72d3a9b094762e15ccc8a_0001_000000027_0001_25_32_H_._ems_ferrM_4527_0001_0001_0001_113_crosslinked__10__Q
TVTIECVGVDIEAVEAIAAAFGAEVREKDGKLEIHLDDPHGAESAAAAISVLANVRCRLQE PCPYIWSLDTQYSKVLALYNQHNPGASAAPCSQLYIDFRKDLGWKWIHEPKGYHANFALEPLPIVYYVGRKPKVEQLSNMIV m_d61877853fc72d3a9b094762e15ccc8a_0001_000000027_0001_25_32_H_._ems_ferrM_4527_0001_0001_0001_113_crosslinked__11__I
TVTIECVGTDPEAVEAIAAAFGAEVREKDGKLEIHLDDPHGAESAAAAISVLANVRCRLQE PCPYIWSLDTQYSKVLALYNQHNPGASAAPCSQLYIDFRKDLGWKWIHEPKGYHANFALEPLPIVYYVGRKPKVEQLSNMIV m_d61877853fc72d3a9b094762e15ccc8a_0001_000000027_0001_25_32_H_._ems_ferrM_4527_0001_0001_0001_113_crosslinked__9__T
TDEELEKLAEYAAEAGDTEALLEIYSLIYALRLGAISPEQADELARRIKERLDK PCPYIWSLDTQYSKVLALYNQHNPGASAAPCSQLYIDFRKDLGWKWIHEPKGYHANFALEPLPIVYYVGRKPKVEQLSNMIV m_ems_p1-15H-GBL-16H-GBL-16H_0039_0001_0001_0001_000000005_0001_37_46_H_._p1-14H-GBL-16H-GABBL-16H_0097_0001_0001_0001_0001_0001_0001__29__Y
KVIIIHVHVDDYKSAEECAQKANVYVNVNGKHVTIFLADIDPSVARKVEKCLRELNADVKVFV PCPYIWSLDTQYSKVLALYNQHNPGASAAPCSQLYIDFRKDLGWKWIHEPKGYHANFALEPLPIVYYVGRKPKVEQLSNMIV m_EHEE_hb1_612_000000005_0001_48_50_59_61_P_._ems_ferrM_6675_0001_0002_0001_73_crosslinked__38__A
KVIIIHVHVDDYKSAEECAQKANVYVNVNGKHVTIFLSDIDPSVARKVEKCLRELNADVKVFV PCPYIWSLDTQYSKVLALYNQHNPGASAAPCSQLYIDFRKDLGWKWIHEPKGYHANFALEPLPIVYYVGRKPKVEQLSNMIV m_EHEE_hb1_612_000000005_0001_48_50_59_61_P_._ems_ferrM_6675_0001_0002_0001_73_crosslinked__38__S
KVIIIHVHVDDYKSAEECAQKANVYVNVNGKHVTIFSDDIDPSVARKVEKCLRELNADVKVFV PCPYIWSLDTQYSKVLALYNQHNPGASAAPCSQLYIDFRKDLGWKWIHEPKGYHANFALEPLPIVYYVGRKPKVEQLSNMIV m_EHEE_hb1_612_000000005_0001_48_50_59_61_P_._ems_ferrM_6675_0001_0002_0001_73_crosslinked__37__S
DQITVIVHVDDPSLAEWVAKQCADQFLVNGKTVFLIVDGVDPTCAKRCVEELAKKANLEVELTV PCPYIWSLDTQYSKVLALYNQHNPGASAAPCSQLYIDFRKDLGWKWIHEPKGYHANFALEPLPIVYYVGRKPKVEQLSNMIV ems_ferrM_6339_000000020_0001_84_crosslinked__44__C
TCTIEVVGVDPEEVEAIAAAFGAEVREKDGKLEIHLDDPHGAESAAAAISVLANVRVRLQC PCPYIWSLDTQYSKVLALYNQHNPGASAAPCSQLYIDFRKDLGWKWIHEPKGYHANFALEPLPIVYYVGRKPKVEQLSNMIV m_d61877853fc72d3a9b094762e15ccc8a_0001_000000027_0001_25_32_H_._ems_ferrM_4527_0001_0001_0001_114_crosslinked__13__E
TDEELEKLAEYAAEAGDTEALLEIYSLISALRLGAISPEQADELARQIKERLDK PCPYIWSLDTQYSKVLALYNQHNPGASAAPCSQLYIDFRKDLGWKWIHEPKGYHANFALEPLPIVYYVGRKPKVEQLSNMIV m_ems_p1-15H-GBL-16H-GBL-16H_0039_0001_0001_0001_000000005_0001_37_46_H_._p1-14H-GBL-16H-GABBL-16H_0097_0001_0001_0001_0001_0001_0001__47__Q
TVTIECVGVDPEAVEAIAAAFGAEVREKNGKLEIHLDDPHGAESAAAAISVLANVRCRLQE PCPYIWSLDTQYSKVLALYNQHNPGASAAPCSQLYIDFRKDLGWKWIHEPKGYHANFALEPLPIVYYVGRKPKVEQLSNMIV m_d61877853fc72d3a9b094762e15ccc8a_0001_000000027_0001_25_32_H_._ems_ferrM_4527_0001_0001_0001_113_crosslinked__29__N
TDEELEKLAEYAAKAGDTEALLEIYSLISALRLGAISPEQADELARRIKERLDK PCPYIWSLDTQYSKVLALYNQHNPGASAAPCSQLYIDFRKDLGWKWIHEPKGYHANFALEPLPIVYYVGRKPKVEQLSNMIV m_ems_p1-15H-GBL-16H-GBL-16H_0039_0001_0001_0001_000000005_0001_37_46_H_._p1-14H-GBL-16H-GABBL-16H_0097_0001_0001_0001_0001_0001_0001__14__K
DQITVIVHVDDPSLAEWVAKQCADQFLVNGKTVFLIVDGVFPTEAKRCVEELAKKANLEVELTV PCPYIWSLDTQYSKVLALYNQHNPGASAAPCSQLYIDFRKDLGWKWIHEPKGYHANFALEPLPIVYYVGRKPKVEQLSNMIV ems_ferrM_6339_000000020_0001_84_crosslinked__41__F
DQITVIVHVDDPSLAEWVAKQCADQFLVNGKTVFLIVDGTDPTEAKRCVEELAKKANLEVELTV PCPYIWSLDTQYSKVLALYNQHNPGASAAPCSQLYIDFRKDLGWKWIHEPKGYHANFALEPLPIVYYVGRKPKVEQLSNMIV ems_ferrM_6339_000000020_0001_84_crosslinked__40__T
TCTIEVVGVDPEAVEAIAAAFGAEVREKDGKLEIRLDDPHGAESAAAAISVLANVRVRLQC PCPYIWSLDTQYSKVLALYNQHNPGASAAPCSQLYIDFRKDLGWKWIHEPKGYHANFALEPLPIVYYVGRKPKVEQLSNMIV m_d61877853fc72d3a9b094762e15ccc8a_0001_000000027_0001_25_32_H_._ems_ferrM_4527_0001_0001_0001_114_crosslinked__35__R
TCTIEVVGVDPEAVEKIAAAFGAEVREKDGKLEIHLDDPHGAESAAAAISVLANVRVRLQC PCPYIWSLDTQYSKVLALYNQHNPGASAAPCSQLYIDFRKDLGWKWIHEPKGYHANFALEPLPIVYYVGRKPKVEQLSNMIV m_d61877853fc72d3a9b094762e15ccc8a_0001_000000027_0001_25_32_H_._ems_ferrM_4527_0001_0001_0001_114_crosslinked__16__K
TCTIEVVGVDPEALEAIAAAFGAEVREKDGKLEIHLDDPHGAESAAAAISVLANVRVRLQC PCPYIWSLDTQYSKVLALYNQHNPGASAAPCSQLYIDFRKDLGWKWIHEPKGYHANFALEPLPIVYYVGRKPKVEQLSNMIV m_d61877853fc72d3a9b094762e15ccc8a_0001_000000027_0001_25_32_H_._ems_ferrM_4527_0001_0001_0001_114_crosslinked__14__L
TDEELEKLAEYAAEAGDTEALLEIYSLISALKLGAISPEQADELARRIKERLDK PCPYIWSLDTQYSKVLALYNQHNPGASAAPCSQLYIDFRKDLGWKWIHEPKGYHANFALEPLPIVYYVGRKPKVEQLSNMIV m_ems_p1-15H-GBL-16H-GBL-16H_0039_0001_0001_0001_000000005_0001_37_46_H_._p1-14H-GBL-16H-GABBL-16H_0097_0001_0001_0001_0001_0001_0001__32__K
TDEELEKLAEYAAEAGDTEALLEIYSLISALRGGAISPEQADELARRIKERLDK PCPYIWSLDTQYSKVLALYNQHNPGASAAPCSQLYIDFRKDLGWKWIHEPKGYHANFALEPLPIVYYVGRKPKVEQLSNMIV m_ems_p1-15H-GBL-16H-GBL-16H_0039_0001_0001_0001_000000005_0001_37_46_H_._p1-14H-GBL-16H-GABBL-16H_0097_0001_0001_0001_0001_0001_0001__33__G
TDEELEKLAEYAAEAGDTEALLEIYSLISALYLGAISPEQADELARRIKERLDK PCPYIWSLDTQYSKVLALYNQHNPGASAAPCSQLYIDFRKDLGWKWIHEPKGYHANFALEPLPIVYYVGRKPKVEQLSNMIV m_ems_p1-15H-GBL-16H-GBL-16H_0039_0001_0001_0001_000000005_0001_37_46_H_._p1-14H-GBL-16H-GABBL-16H_0097_0001_0001_0001_0001_0001_0001__32__Y
TDEELEKLAEYAAEAGDTEALLEIYSLISALRLGALSPEQADELARRIKERLDK PCPYIWSLDTQYSKVLALYNQHNPGASAAPCSQLYIDFRKDLGWKWIHEPKGYHANFALEPLPIVYYVGRKPKVEQLSNMIV m_ems_p1-15H-GBL-16H-GBL-16H_0039_0001_0001_0001_000000005_0001_37_46_H_._p1-14H-GBL-16H-GABBL-16H_0097_0001_0001_0001_0001_0001_0001__36__L
KVIIIHVHVDDYKSANECAQKANVYVNVNGKHVTIFLDDIDPSVARKVEKCLRELNADVKVFV PCPYIWSLDTQYSKVLALYNQHNPGASAAPCSQLYIDFRKDLGWKWIHEPKGYHANFALEPLPIVYYVGRKPKVEQLSNMIV m_EHEE_hb1_612_000000005_0001_48_50_59_61_P_._ems_ferrM_6675_0001_0002_0001_73_crosslinked__16__N
KVIIIHVHVDDYKSAWECAQKANVYVNVNGKHVTIFLDDIDPSVARKVEKCLRELNADVKVFV PCPYIWSLDTQYSKVLALYNQHNPGASAAPCSQLYIDFRKDLGWKWIHEPKGYHANFALEPLPIVYYVGRKPKVEQLSNMIV m_EHEE_hb1_612_000000005_0001_48_50_59_61_P_._ems_ferrM_6675_0001_0002_0001_73_crosslinked__16__W
KVIIIHVHVDDYKSAEFCAQKANVYVNVNGKHVTIFLDDIDPSVARKVEKCLRELNADVKVFV PCPYIWSLDTQYSKVLALYNQHNPGASAAPCSQLYIDFRKDLGWKWIHEPKGYHANFALEPLPIVYYVGRKPKVEQLSNMIV m_EHEE_hb1_612_000000005_0001_48_50_59_61_P_._ems_ferrM_6675_0001_0002_0001_73_crosslinked__17__F
KVIIIHVHVDDYKSAEECAQKAKVYVNVNGKHVTIFLDDIDPSVARKVEKCLRELNADVKVFV PCPYIWSLDTQYSKVLALYNQHNPGASAAPCSQLYIDFRKDLGWKWIHEPKGYHANFALEPLPIVYYVGRKPKVEQLSNMIV m_EHEE_hb1_612_000000005_0001_48_50_59_61_P_._ems_ferrM_6675_0001_0002_0001_73_crosslinked__23__K
TDEELEKLAEYAAEAGDTEALLEISSLISALRLGAISPEQADELARRIKERLDK PCPYIWSLDTQYSKVLALYNQHNPGASAAPCSQLYIDFRKDLGWKWIHEPKGYHANFALEPLPIVYYVGRKPKVEQLSNMIV m_ems_p1-15H-GBL-16H-GBL-16H_0039_0001_0001_0001_000000005_0001_37_46_H_._p1-14H-GBL-16H-GABBL-16H_0097_0001_0001_0001_0001_0001_0001__25__S
TDEELEKLAEYAAEAGDTEALLEIYSLISALRLGAISPEQADELARRHKERLDK PCPYIWSLDTQYSKVLALYNQHNPGASAAPCSQLYIDFRKDLGWKWIHEPKGYHANFALEPLPIVYYVGRKPKVEQLSNMIV m_ems_p1-15H-GBL-16H-GBL-16H_0039_0001_0001_0001_000000005_0001_37_46_H_._p1-14H-GBL-16H-GABBL-16H_0097_0001_0001_0001_0001_0001_0001__48__H
TDEELEKLAEYAAEAGDTEALLEIYSLISALRLGAISPEQADELARRIDERLDK PCPYIWSLDTQYSKVLALYNQHNPGASAAPCSQLYIDFRKDLGWKWIHEPKGYHANFALEPLPIVYYVGRKPKVEQLSNMIV m_ems_p1-15H-GBL-16H-GBL-16H_0039_0001_0001_0001_000000005_0001_37_46_H_._p1-14H-GBL-16H-GABBL-16H_0097_0001_0001_0001_0001_0001_0001__49__D
TDEELEKLAEYAAEAGDTEALLEIYSLISALRLGAISPEQADELARRICERLDK PCPYIWSLDTQYSKVLALYNQHNPGASAAPCSQLYIDFRKDLGWKWIHEPKGYHANFALEPLPIVYYVGRKPKVEQLSNMIV m_ems_p1-15H-GBL-16H-GBL-16H_0039_0001_0001_0001_000000005_0001_37_46_H_._p1-14H-GBL-16H-GABBL-16H_0097_0001_0001_0001_0001_0001_0001__49__C
DQITVIVHVDDPSLAEWVAKQCADQFLVNGKTVFLIVDGVDPTEAKRCVEELAKKANLEVELTG PCPYIWSLDTQYSKVLALYNQHNPGASAAPCSQLYIDFRKDLGWKWIHEPKGYHANFALEPLPIVYYVGRKPKVEQLSNMIV ems_ferrM_6339_000000020_0001_84_crosslinked__64__G
DQITVIVHVDDPSLAEWVAKSCADQFLVNGKTVFLIVDGVDPTEAKRCVEELAKKANLEVELTV PCPYIWSLDTQYSKVLALYNQHNPGASAAPCSQLYIDFRKDLGWKWIHEPKGYHANFALEPLPIVYYVGRKPKVEQLSNMIV ems_ferrM_6339_000000020_0001_84_crosslinked__21__S
DQITVIVHVDDPSLAEWVAKCCADQFLVNGKTVFLIVDGVDPTEAKRCVEELAKKANLEVELTV PCPYIWSLDTQYSKVLALYNQHNPGASAAPCSQLYIDFRKDLGWKWIHEPKGYHANFALEPLPIVYYVGRKPKVEQLSNMIV ems_ferrM_6339_000000020_0001_84_crosslinked__21__C
DQITVIVHVDDPSLAEWVAKICADQFLVNGKTVFLIVDGVDPTEAKRCVEELAKKANLEVELTV PCPYIWSLDTQYSKVLALYNQHNPGASAAPCSQLYIDFRKDLGWKWIHEPKGYHANFALEPLPIVYYVGRKPKVEQLSNMIV ems_ferrM_6339_000000020_0001_84_crosslinked__21__I
DQITVIVHVDDPSLAEWVALQCADQFLVNGKTVFLIVDGVDPTEAKRCVEELAKKANLEVELTV PCPYIWSLDTQYSKVLALYNQHNPGASAAPCSQLYIDFRKDLGWKWIHEPKGYHANFALEPLPIVYYVGRKPKVEQLSNMIV ems_ferrM_6339_000000020_0001_84_crosslinked__20__L
DQITVIVHVDDPRLAEWVAKQCADQFLVNGKTVFLIVDGVDPTEAKRCVEELAKKANLEVELTV PCPYIWSLDTQYSKVLALYNQHNPGASAAPCSQLYIDFRKDLGWKWIHEPKGYHANFALEPLPIVYYVGRKPKVEQLSNMIV ems_ferrM_6339_000000020_0001_84_crosslinked__13__R
DQITVIVHVDDPQLAEWVAKQCADQFLVNGKTVFLIVDGVDPTEAKRCVEELAKKANLEVELTV PCPYIWSLDTQYSKVLALYNQHNPGASAAPCSQLYIDFRKDLGWKWIHEPKGYHANFALEPLPIVYYVGRKPKVEQLSNMIV ems_ferrM_6339_000000020_0001_84_crosslinked__13__Q
DQITVIVHVDDPSEAEWVAKQCADQFLVNGKTVFLIVDGVDPTEAKRCVEELAKKANLEVELTV PCPYIWSLDTQYSKVLALYNQHNPGASAAPCSQLYIDFRKDLGWKWIHEPKGYHANFALEPLPIVYYVGRKPKVEQLSNMIV ems_ferrM_6339_000000020_0001_84_crosslinked__14__E
TVTIECVGVDPEAVEAIAAAFGAEVREKDGKLEIHLDDPHGAESAATAISVLANVRCRLQE PCPYIWSLDTQYSKVLALYNQHNPGASAAPCSQLYIDFRKDLGWKWIHEPKGYHANFALEPLPIVYYVGRKPKVEQLSNMIV m_d61877853fc72d3a9b094762e15ccc8a_0001_000000027_0001_25_32_H_._ems_ferrM_4527_0001_0001_0001_113_crosslinked__47__T
TVTIECVGVDPEAVEAIAAAFGAEVREKDGKLEIHLDDPHGAESAAAACSVLANVRCRLQE PCPYIWSLDTQYSKVLALYNQHNPGASAAPCSQLYIDFRKDLGWKWIHEPKGYHANFALEPLPIVYYVGRKPKVEQLSNMIV m_d61877853fc72d3a9b094762e15ccc8a_0001_000000027_0001_25_32_H_._ems_ferrM_4527_0001_0001_0001_113_crosslinked__49__C
TVTIECVGVDPEAVEAIAAAFGAEVREKDGKLEIHLDDPHGAESAAAIISVLANVRCRLQE PCPYIWSLDTQYSKVLALYNQHNPGASAAPCSQLYIDFRKDLGWKWIHEPKGYHANFALEPLPIVYYVGRKPKVEQLSNMIV m_d61877853fc72d3a9b094762e15ccc8a_0001_000000027_0001_25_32_H_._ems_ferrM_4527_0001_0001_0001_113_crosslinked__48__I
TVTIECVGVDPEAVEAIAAAFGAEVREKDGKLEGHLDDPHGAESAAAAISVLANVRCRLQE PCPYIWSLDTQYSKVLALYNQHNPGASAAPCSQLYIDFRKDLGWKWIHEPKGYHANFALEPLPIVYYVGRKPKVEQLSNMIV m_d61877853fc72d3a9b094762e15ccc8a_0001_000000027_0001_25_32_H_._ems_ferrM_4527_0001_0001_0001_113_crosslinked__34__G
KVIIIHVHVDDYKSAEECAQKRNVYVNVNGKHVTIFLDDIDPSVARKVEKCLRELNADVKVFV PCPYIWSLDTQYSKVLALYNQHNPGASAAPCSQLYIDFRKDLGWKWIHEPKGYHANFALEPLPIVYYVGRKPKVEQLSNMIV m_EHEE_hb1_612_000000005_0001_48_50_59_61_P_._ems_ferrM_6675_0001_0002_0001_73_crosslinked__22__R
TDEELEKLAEYAAEAGDTEALLEIYSLISALRLGAISPEQADELARRIKEKLDK PCPYIWSLDTQYSKVLALYNQHNPGASAAPCSQLYIDFRKDLGWKWIHEPKGYHANFALEPLPIVYYVGRKPKVEQLSNMIV m_ems_p1-15H-GBL-16H-GBL-16H_0039_0001_0001_0001_000000005_0001_37_46_H_._p1-14H-GBL-16H-GABBL-16H_0097_0001_0001_0001_0001_0001_0001__51__K
TCTIEVVGVDPEAVEAIAAAIGAEVREKDGKLEIHLDDPHGAESAAAAISVLANVRVRLQC PCPYIWSLDTQYSKVLALYNQHNPGASAAPCSQLYIDFRKDLGWKWIHEPKGYHANFALEPLPIVYYVGRKPKVEQLSNMIV m_d61877853fc72d3a9b094762e15ccc8a_0001_000000027_0001_25_32_H_._ems_ferrM_4527_0001_0001_0001_114_crosslinked__21__I
TCTIEVVGVDPEAVEAIAAAPGAEVREKDGKLEIHLDDPHGAESAAAAISVLANVRVRLQC PCPYIWSLDTQYSKVLALYNQHNPGASAAPCSQLYIDFRKDLGWKWIHEPKGYHANFALEPLPIVYYVGRKPKVEQLSNMIV m_d61877853fc72d3a9b094762e15ccc8a_0001_000000027_0001_25_32_H_._ems_ferrM_4527_0001_0001_0001_114_crosslinked__21__P
TCTIEVVGVDPEAVEAIAAARGAEVREKDGKLEIHLDDPHGAESAAAAISVLANVRVRLQC PCPYIWSLDTQYSKVLALYNQHNPGASAAPCSQLYIDFRKDLGWKWIHEPKGYHANFALEPLPIVYYVGRKPKVEQLSNMIV m_d61877853fc72d3a9b094762e15ccc8a_0001_000000027_0001_25_32_H_._ems_ferrM_4527_0001_0001_0001_114_crosslinked__21__R
TDEELEKLAEYAAEAGDTEALLEIYCLISALRLGAISPEQADELARRIKERLDK PCPYIWSLDTQYSKVLALYNQHNPGASAAPCSQLYIDFRKDLGWKWIHEPKGYHANFALEPLPIVYYVGRKPKVEQLSNMIV m_ems_p1-15H-GBL-16H-GBL-16H_0039_0001_0001_0001_000000005_0001_37_46_H_._p1-14H-GBL-16H-GABBL-16H_0097_0001_0001_0001_0001_0001_0001__26__C
TDEELEKLAEYAAEAGDTEALLEITSLISALRLGAISPEQADELARRIKERLDK PCPYIWSLDTQYSKVLALYNQHNPGASAAPCSQLYIDFRKDLGWKWIHEPKGYHANFALEPLPIVYYVGRKPKVEQLSNMIV m_ems_p1-15H-GBL-16H-GBL-16H_0039_0001_0001_0001_000000005_0001_37_46_H_._p1-14H-GBL-16H-GABBL-16H_0097_0001_0001_0001_0001_0001_0001__25__T
TCTIEVVGVDPEAVEAIAAAFGAEVREKDGKLEIHLDDPHGAESAAAAISVLANVRVHLQC PCPYIWSLDTQYSKVLALYNQHNPGASAAPCSQLYIDFRKDLGWKWIHEPKGYHANFALEPLPIVYYVGRKPKVEQLSNMIV m_d61877853fc72d3a9b094762e15ccc8a_0001_000000027_0001_25_32_H_._ems_ferrM_4527_0001_0001_0001_114_crosslinked__58__H
DQITVIVHVDDPSLAEWVAKQCADQFLVNGKTVFLIVDGVDPTEAKICVEELAKKANLEVELTV PCPYIWSLDTQYSKVLALYNQHNPGASAAPCSQLYIDFRKDLGWKWIHEPKGYHANFALEPLPIVYYVGRKPKVEQLSNMIV ems_ferrM_6339_000000020_0001_84_crosslinked__47__I
DQITVIVHVDDPSLAEWVAKQCADQFLVNGKTVFLIVDGVDPTEAYRCVEELAKKANLEVELTV PCPYIWSLDTQYSKVLALYNQHNPGASAAPCSQLYIDFRKDLGWKWIHEPKGYHANFALEPLPIVYYVGRKPKVEQLSNMIV ems_ferrM_6339_000000020_0001_84_crosslinked__46__Y
DQITVIVHVDDPSLAEWVAKQCADQFLVNGKTVFLIVDGVDPTEAPRCVEELAKKANLEVELTV PCPYIWSLDTQYSKVLALYNQHNPGASAAPCSQLYIDFRKDLGWKWIHEPKGYHANFALEPLPIVYYVGRKPKVEQLSNMIV ems_ferrM_6339_000000020_0001_84_crosslinked__46__P
DQITVIVHVDDPSLAEWVAKQCADQFLVNGKTVFLIVDGVDPTEAQRCVEELAKKANLEVELTV PCPYIWSLDTQYSKVLALYNQHNPGASAAPCSQLYIDFRKDLGWKWIHEPKGYHANFALEPLPIVYYVGRKPKVEQLSNMIV ems_ferrM_6339_000000020_0001_84_crosslinked__46__Q
TCTIEVVGVDPEAVEAIAAAFGAEVREKDGKLEIHLDDPHGAESAAAAISVLANVRLRLQC PCPYIWSLDTQYSKVLALYNQHNPGASAAPCSQLYIDFRKDLGWKWIHEPKGYHANFALEPLPIVYYVGRKPKVEQLSNMIV m_d61877853fc72d3a9b094762e15ccc8a_0001_000000027_0001_25_32_H_._ems_ferrM_4527_0001_0001_0001_114_crosslinked__57__L
TCTIEVVGVDPEAVEAIAAAFGAEVREKDGKLEIHLDDPHGAESAAAAISVLANVRPRLQC PCPYIWSLDTQYSKVLALYNQHNPGASAAPCSQLYIDFRKDLGWKWIHEPKGYHANFALEPLPIVYYVGRKPKVEQLSNMIV m_d61877853fc72d3a9b094762e15ccc8a_0001_000000027_0001_25_32_H_._ems_ferrM_4527_0001_0001_0001_114_crosslinked__57__P
DQITVIVHVDDPSLAEWVAKQCADQFLVNGKTVKLIVDGVDPTEAKRCVEELAKKANLEVELTV PCPYIWSLDTQYSKVLALYNQHNPGASAAPCSQLYIDFRKDLGWKWIHEPKGYHANFALEPLPIVYYVGRKPKVEQLSNMIV ems_ferrM_6339_000000020_0001_84_crosslinked__34__K
TVTIECVGLDPEAVEAIAAAFGAEVREKDGKLEIHLDDPHGAESAAAAISVLANVRCRLQE PCPYIWSLDTQYSKVLALYNQHNPGASAAPCSQLYIDFRKDLGWKWIHEPKGYHANFALEPLPIVYYVGRKPKVEQLSNMIV m_d61877853fc72d3a9b094762e15ccc8a_0001_000000027_0001_25_32_H_._ems_ferrM_4527_0001_0001_0001_113_crosslinked__9__L
TVTIECVGVDFEAVEAIAAAFGAEVREKDGKLEIHLDDPHGAESAAAAISVLANVRCRLQE PCPYIWSLDTQYSKVLALYNQHNPGASAAPCSQLYIDFRKDLGWKWIHEPKGYHANFALEPLPIVYYVGRKPKVEQLSNMIV m_d61877853fc72d3a9b094762e15ccc8a_0001_000000027_0001_25_32_H_._ems_ferrM_4527_0001_0001_0001_113_crosslinked__11__F
DQITVIVHVDDPSLAEWVAKQCADQFLVNGKTVFLIVDGVDPTEAKRCVEILAKKANLEVELTV PCPYIWSLDTQYSKVLALYNQHNPGASAAPCSQLYIDFRKDLGWKWIHEPKGYHANFALEPLPIVYYVGRKPKVEQLSNMIV ems_ferrM_6339_000000020_0001_84_crosslinked__51__I
DQITVIVHVDDPSLAEWVAKQCADQFLVNGKTVFLIVDGVDPTEAKRCVEEIAKKANLEVELTV PCPYIWSLDTQYSKVLALYNQHNPGASAAPCSQLYIDFRKDLGWKWIHEPKGYHANFALEPLPIVYYVGRKPKVEQLSNMIV ems_ferrM_6339_000000020_0001_84_crosslinked__52__I
KVIIIHVHVDDPKSAEECAQKANVYVNVNGKHVTIFLDDIDPSVARKVEKCLRELNADVKVFV PCPYIWSLDTQYSKVLALYNQHNPGASAAPCSQLYIDFRKDLGWKWIHEPKGYHANFALEPLPIVYYVGRKPKVEQLSNMIV m_EHEE_hb1_612_000000005_0001_48_50_59_61_P_._ems_ferrM_6675_0001_0002_0001_73_crosslinked__12__P
DQITVIVLVDDPSLAEWVAKQCADQFLVNGKTVFLIVDGVDPTEAKRCVEELAKKANLEVELTV PCPYIWSLDTQYSKVLALYNQHNPGASAAPCSQLYIDFRKDLGWKWIHEPKGYHANFALEPLPIVYYVGRKPKVEQLSNMIV ems_ferrM_6339_000000020_0001_84_crosslinked__8__L
TDEELEKLAEYAAEAGDTEANLEIYSLISALRLGAISPEQADELARRIKERLDK PCPYIWSLDTQYSKVLALYNQHNPGASAAPCSQLYIDFRKDLGWKWIHEPKGYHANFALEPLPIVYYVGRKPKVEQLSNMIV m_ems_p1-15H-GBL-16H-GBL-16H_0039_0001_0001_0001_000000005_0001_37_46_H_._p1-14H-GBL-16H-GABBL-16H_0097_0001_0001_0001_0001_0001_0001__21__N
TDEELEKLAEYAAEAGDTEALAEIYSLISALRLGAISPEQADELARRIKERLDK PCPYIWSLDTQYSKVLALYNQHNPGASAAPCSQLYIDFRKDLGWKWIHEPKGYHANFALEPLPIVYYVGRKPKVEQLSNMIV m_ems_p1-15H-GBL-16H-GBL-16H_0039_0001_0001_0001_000000005_0001_37_46_H_._p1-14H-GBL-16H-GABBL-16H_0097_0001_0001_0001_0001_0001_0001__22__A
TCTIEVVGVDPEAVEAIAASFGAEVREKDGKLEIHLDDPHGAESAAAAISVLANVRVRLQC PCPYIWSLDTQYSKVLALYNQHNPGASAAPCSQLYIDFRKDLGWKWIHEPKGYHANFALEPLPIVYYVGRKPKVEQLSNMIV m_d61877853fc72d3a9b094762e15ccc8a_0001_000000027_0001_25_32_H_._ems_ferrM_4527_0001_0001_0001_114_crosslinked__20__S
TCTIEVVGVDPEAVEAIAAACGAEVREKDGKLEIHLDDPHGAESAAAAISVLANVRVRLQC PCPYIWSLDTQYSKVLALYNQHNPGASAAPCSQLYIDFRKDLGWKWIHEPKGYHANFALEPLPIVYYVGRKPKVEQLSNMIV m_d61877853fc72d3a9b094762e15ccc8a_0001_000000027_0001_25_32_H_._ems_ferrM_4527_0001_0001_0001_114_crosslinked__21__C
TCTIEVVGVDPEAVEAIAAAVGAEVREKDGKLEIHLDDPHGAESAAAAISVLANVRVRLQC PCPYIWSLDTQYSKVLALYNQHNPGASAAPCSQLYIDFRKDLGWKWIHEPKGYHANFALEPLPIVYYVGRKPKVEQLSNMIV m_d61877853fc72d3a9b094762e15ccc8a_0001_000000027_0001_25_32_H_._ems_ferrM_4527_0001_0001_0001_114_crosslinked__21__V
TCTIEVVGVDPEAVEAIAAAFKAEVREKDGKLEIHLDDPHGAESAAAAISVLANVRVRLQC PCPYIWSLDTQYSKVLALYNQHNPGASAAPCSQLYIDFRKDLGWKWIHEPKGYHANFALEPLPIVYYVGRKPKVEQLSNMIV m_d61877853fc72d3a9b094762e15ccc8a_0001_000000027_0001_25_32_H_._ems_ferrM_4527_0001_0001_0001_114_crosslinked__22__K
TCTIEVVGVDPEAVEAIAAAFGAEVREKDGKLEIHLDDPHGAESAAAAISVLANVRVWLQC PCPYIWSLDTQYSKVLALYNQHNPGASAAPCSQLYIDFRKDLGWKWIHEPKGYHANFALEPLPIVYYVGRKPKVEQLSNMIV m_d61877853fc72d3a9b094762e15ccc8a_0001_000000027_0001_25_32_H_._ems_ferrM_4527_0001_0001_0001_114_crosslinked__58__W
SVIIIHVHVDDYKSAEECAQKANVYVNVNGKHVTIFLDDIDPSVARKVEKCLRELNADVKVFV PCPYIWSLDTQYSKVLALYNQHNPGASAAPCSQLYIDFRKDLGWKWIHEPKGYHANFALEPLPIVYYVGRKPKVEQLSNMIV m_EHEE_hb1_612_000000005_0001_48_50_59_61_P_._ems_ferrM_6675_0001_0002_0001_73_crosslinked__1__S
KKIIIHVHVDDYKSAEECAQKANVYVNVNGKHVTIFLDDIDPSVARKVEKCLRELNADVKVFV PCPYIWSLDTQYSKVLALYNQHNPGASAAPCSQLYIDFRKDLGWKWIHEPKGYHANFALEPLPIVYYVGRKPKVEQLSNMIV m_EHEE_hb1_612_000000005_0001_48_50_59_61_P_._ems_ferrM_6675_0001_0002_0001_73_crosslinked__2__K
KVIIIHVHVDDYKSAEECAQKANVYVNVNGKHVTIFLDDIDPSVARKFEKCLRELNADVKVFV PCPYIWSLDTQYSKVLALYNQHNPGASAAPCSQLYIDFRKDLGWKWIHEPKGYHANFALEPLPIVYYVGRKPKVEQLSNMIV m_EHEE_hb1_612_000000005_0001_48_50_59_61_P_._ems_ferrM_6675_0001_0002_0001_73_crosslinked__48__F
KVIIIHVHVDDYKSAEECAQKANVYVNVNGKHVTIFLDDIDPSVARKIEKCLRELNADVKVFV PCPYIWSLDTQYSKVLALYNQHNPGASAAPCSQLYIDFRKDLGWKWIHEPKGYHANFALEPLPIVYYVGRKPKVEQLSNMIV m_EHEE_hb1_612_000000005_0001_48_50_59_61_P_._ems_ferrM_6675_0001_0002_0001_73_crosslinked__48__I
KVIIIHVHVDDYKSAEECAQKANVYVNVNGKHVTIFLDDIDPSVARKVCKCLRELNADVKVFV PCPYIWSLDTQYSKVLALYNQHNPGASAAPCSQLYIDFRKDLGWKWIHEPKGYHANFALEPLPIVYYVGRKPKVEQLSNMIV m_EHEE_hb1_612_000000005_0001_48_50_59_61_P_._ems_ferrM_6675_0001_0002_0001_73_crosslinked__49__C
KVIIIHVHVDDYKSAEECAQKANVYVNVNGKHVTIFLDDIDPSVARKNEKCLRELNADVKVFV PCPYIWSLDTQYSKVLALYNQHNPGASAAPCSQLYIDFRKDLGWKWIHEPKGYHANFALEPLPIVYYVGRKPKVEQLSNMIV m_EHEE_hb1_612_000000005_0001_48_50_59_61_P_._ems_ferrM_6675_0001_0002_0001_73_crosslinked__48__N
TVTIECVGVDPEAVEAIAAAFGAEVREKDGKLEIPLDDPHGAESAAAAISVLANVRCRLQE PCPYIWSLDTQYSKVLALYNQHNPGASAAPCSQLYIDFRKDLGWKWIHEPKGYHANFALEPLPIVYYVGRKPKVEQLSNMIV m_d61877853fc72d3a9b094762e15ccc8a_0001_000000027_0001_25_32_H_._ems_ferrM_4527_0001_0001_0001_113_crosslinked__35__P
TDEELEKLAEYAAEAGDTEALLEIYSLISALRTGAISPEQADELARRIKERLDK PCPYIWSLDTQYSKVLALYNQHNPGASAAPCSQLYIDFRKDLGWKWIHEPKGYHANFALEPLPIVYYVGRKPKVEQLSNMIV m_ems_p1-15H-GBL-16H-GBL-16H_0039_0001_0001_0001_000000005_0001_37_46_H_._p1-14H-GBL-16H-GABBL-16H_0097_0001_0001_0001_0001_0001_0001__33__T
TDEELEKLAEYAAEAGDTEALLEIYSLISALRLGAISPEQADELARRIKERLEK PCPYIWSLDTQYSKVLALYNQHNPGASAAPCSQLYIDFRKDLGWKWIHEPKGYHANFALEPLPIVYYVGRKPKVEQLSNMIV m_ems_p1-15H-GBL-16H-GBL-16H_0039_0001_0001_0001_000000005_0001_37_46_H_._p1-14H-GBL-16H-GABBL-16H_0097_0001_0001_0001_0001_0001_0001__53__E
TVTIECVGVDPEAVEAIAAMFGAEVREKDGKLEIHLDDPHGAESAAAAISVLANVRCRLQE PCPYIWSLDTQYSKVLALYNQHNPGASAAPCSQLYIDFRKDLGWKWIHEPKGYHANFALEPLPIVYYVGRKPKVEQLSNMIV m_d61877853fc72d3a9b094762e15ccc8a_0001_000000027_0001_25_32_H_._ems_ferrM_4527_0001_0001_0001_113_crosslinked__20__M
LVIIIHVHVDDYKSAEECAQKANVYVNVNGKHVTIFLDDIDPSVARKVEKCLRELNADVKVFV PCPYIWSLDTQYSKVLALYNQHNPGASAAPCSQLYIDFRKDLGWKWIHEPKGYHANFALEPLPIVYYVGRKPKVEQLSNMIV m_EHEE_hb1_612_000000005_0001_48_50_59_61_P_._ems_ferrM_6675_0001_0002_0001_73_crosslinked__1__L
WVIIIHVHVDDYKSAEECAQKANVYVNVNGKHVTIFLDDIDPSVARKVEKCLRELNADVKVFV PCPYIWSLDTQYSKVLALYNQHNPGASAAPCSQLYIDFRKDLGWKWIHEPKGYHANFALEPLPIVYYVGRKPKVEQLSNMIV m_EHEE_hb1_612_000000005_0001_48_50_59_61_P_._ems_ferrM_6675_0001_0002_0001_73_crosslinked__1__W
DQITVIVHVNDPSLAEWVAKQCADQFLVNGKTVFLIVDGVDPTEAKRCVEELAKKANLEVELTV PCPYIWSLDTQYSKVLALYNQHNPGASAAPCSQLYIDFRKDLGWKWIHEPKGYHANFALEPLPIVYYVGRKPKVEQLSNMIV ems_ferrM_6339_000000020_0001_84_crosslinked__10__N
TDEELEKLAEYAAEAGDTEALLEIYSLISALRLGAISPSQADELARRIKERLDK PCPYIWSLDTQYSKVLALYNQHNPGASAAPCSQLYIDFRKDLGWKWIHEPKGYHANFALEPLPIVYYVGRKPKVEQLSNMIV m_ems_p1-15H-GBL-16H-GBL-16H_0039_0001_0001_0001_000000005_0001_37_46_H_._p1-14H-GBL-16H-GABBL-16H_0097_0001_0001_0001_0001_0001_0001__39__S
TDEELEKLAEYAAEAGDTEALLEIYSLISALRLGAISPERADELARRIKERLDK PCPYIWSLDTQYSKVLALYNQHNPGASAAPCSQLYIDFRKDLGWKWIHEPKGYHANFALEPLPIVYYVGRKPKVEQLSNMIV m_ems_p1-15H-GBL-16H-GBL-16H_0039_0001_0001_0001_000000005_0001_37_46_H_._p1-14H-GBL-16H-GABBL-16H_0097_0001_0001_0001_0001_0001_0001__40__R
TDEELEKLAEYAAEAGDTEALLEIYSLISALRLGAISPEQCDELARRIKERLDK PCPYIWSLDTQYSKVLALYNQHNPGASAAPCSQLYIDFRKDLGWKWIHEPKGYHANFALEPLPIVYYVGRKPKVEQLSNMIV m_ems_p1-15H-GBL-16H-GBL-16H_0039_0001_0001_0001_000000005_0001_37_46_H_._p1-14H-GBL-16H-GABBL-16H_0097_0001_0001_0001_0001_0001_0001__41__C
TDEELEKLAEYAAEAGDTEALLEIYSLISALRLGAISPEDADELARRIKERLDK PCPYIWSLDTQYSKVLALYNQHNPGASAAPCSQLYIDFRKDLGWKWIHEPKGYHANFALEPLPIVYYVGRKPKVEQLSNMIV m_ems_p1-15H-GBL-16H-GBL-16H_0039_0001_0001_0001_000000005_0001_37_46_H_._p1-14H-GBL-16H-GABBL-16H_0097_0001_0001_0001_0001_0001_0001__40__D
TVTIECVGVDPEAVEAIAAAFGAEVRFKDGKLEIHLDDPHGAESAAAAISVLANVRCRLQE PCPYIWSLDTQYSKVLALYNQHNPGASAAPCSQLYIDFRKDLGWKWIHEPKGYHANFALEPLPIVYYVGRKPKVEQLSNMIV m_d61877853fc72d3a9b094762e15ccc8a_0001_000000027_0001_25_32_H_._ems_ferrM_4527_0001_0001_0001_113_crosslinked__27__F
DQITVIVHVDDPSLAEWVAKQCADQFLVNGKVVFLIVDGVDPTEAKRCVEELAKKANLEVELTV PCPYIWSLDTQYSKVLALYNQHNPGASAAPCSQLYIDFRKDLGWKWIHEPKGYHANFALEPLPIVYYVGRKPKVEQLSNMIV ems_ferrM_6339_000000020_0001_84_crosslinked__32__V
DQITVIVHVDDPSLAEWVAKQCADQFLVNGLTVFLIVDGVDPTEAKRCVEELAKKANLEVELTV PCPYIWSLDTQYSKVLALYNQHNPGASAAPCSQLYIDFRKDLGWKWIHEPKGYHANFALEPLPIVYYVGRKPKVEQLSNMIV ems_ferrM_6339_000000020_0001_84_crosslinked__31__L
DQITVIVHVDDPSLAEWVAKQCADQFLVNGKTVFLIVDGVDPTFAKRCVEELAKKANLEVELTV PCPYIWSLDTQYSKVLALYNQHNPGASAAPCSQLYIDFRKDLGWKWIHEPKGYHANFALEPLPIVYYVGRKPKVEQLSNMIV ems_ferrM_6339_000000020_0001_84_crosslinked__44__F
DQITVIVHVDDPSLAEWVAKQCADQFLVNGKTVFLIVDGVDPTTAKRCVEELAKKANLEVELTV PCPYIWSLDTQYSKVLALYNQHNPGASAAPCSQLYIDFRKDLGWKWIHEPKGYHANFALEPLPIVYYVGRKPKVEQLSNMIV ems_ferrM_6339_000000020_0001_84_crosslinked__44__T
KVIIIHVHVDDYKSAEECAQKANVYVNVNGKHVTIFLDDIDPSVARKVEKCLREINADVKVFV PCPYIWSLDTQYSKVLALYNQHNPGASAAPCSQLYIDFRKDLGWKWIHEPKGYHANFALEPLPIVYYVGRKPKVEQLSNMIV m_EHEE_hb1_612_000000005_0001_48_50_59_61_P_._ems_ferrM_6675_0001_0002_0001_73_crosslinked__55__I
KVIIIHVHVDDYKSAEECAQKANVYVNVNGKHVTIFLDDIDPSVARKVEKCLRESNADVKVFV PCPYIWSLDTQYSKVLALYNQHNPGASAAPCSQLYIDFRKDLGWKWIHEPKGYHANFALEPLPIVYYVGRKPKVEQLSNMIV m_EHEE_hb1_612_000000005_0001_48_50_59_61_P_._ems_ferrM_6675_0001_0002_0001_73_crosslinked__55__S
KVIIIHVHVDDYKSAEECAQKANVYVNVNGKHVTIFLDDIDPSVARKVEKCLRVLNADVKVFV PCPYIWSLDTQYSKVLALYNQHNPGASAAPCSQLYIDFRKDLGWKWIHEPKGYHANFALEPLPIVYYVGRKPKVEQLSNMIV m_EHEE_hb1_612_000000005_0001_48_50_59_61_P_._ems_ferrM_6675_0001_0002_0001_73_crosslinked__54__V
TDEELEKLAEYAAEAGDTEALLEIYSLIQALRLGAISPEQADELARRIKERLDK PCPYIWSLDTQYSKVLALYNQHNPGASAAPCSQLYIDFRKDLGWKWIHEPKGYHANFALEPLPIVYYVGRKPKVEQLSNMIV m_ems_p1-15H-GBL-16H-GBL-16H_0039_0001_0001_0001_000000005_0001_37_46_H_._p1-14H-GBL-16H-GABBL-16H_0097_0001_0001_0001_0001_0001_0001__29__Q
TCTIEVVGVDPEAVEAIAAAFGAEVREKDGKLEIHLDDPHGAESAAAAIIVLANVRVRLQC PCPYIWSLDTQYSKVLALYNQHNPGASAAPCSQLYIDFRKDLGWKWIHEPKGYHANFALEPLPIVYYVGRKPKVEQLSNMIV m_d61877853fc72d3a9b094762e15ccc8a_0001_000000027_0001_25_32_H_._ems_ferrM_4527_0001_0001_0001_114_crosslinked__50__I
TCTIEVVGVDPEAVEAIAAAFGAEVREKDGKLEIHLDDPHGAESAAAQISVLANVRVRLQC PCPYIWSLDTQYSKVLALYNQHNPGASAAPCSQLYIDFRKDLGWKWIHEPKGYHANFALEPLPIVYYVGRKPKVEQLSNMIV m_d61877853fc72d3a9b094762e15ccc8a_0001_000000027_0001_25_32_H_._ems_ferrM_4527_0001_0001_0001_114_crosslinked__48__Q
TCTIEVVGVDPEAVEAIAAAFGAEVREKDGKLEIHLDDPHGAESAAAAYSVLANVRVRLQC PCPYIWSLDTQYSKVLALYNQHNPGASAAPCSQLYIDFRKDLGWKWIHEPKGYHANFALEPLPIVYYVGRKPKVEQLSNMIV m_d61877853fc72d3a9b094762e15ccc8a_0001_000000027_0001_25_32_H_._ems_ferrM_4527_0001_0001_0001_114_crosslinked__49__Y
DQITVVVHVDDPSLAEWVAKQCADQFLVNGKTVFLIVDGVDPTEAKRCVEELAKKANLEVELTV PCPYIWSLDTQYSKVLALYNQHNPGASAAPCSQLYIDFRKDLGWKWIHEPKGYHANFALEPLPIVYYVGRKPKVEQLSNMIV ems_ferrM_6339_000000020_0001_84_crosslinked__6__V
TVTIECVGVDPEAVEAIAAAFGAEAREKDGKLEIHLDDPHGAESAAAAISVLANVRCRLQE PCPYIWSLDTQYSKVLALYNQHNPGASAAPCSQLYIDFRKDLGWKWIHEPKGYHANFALEPLPIVYYVGRKPKVEQLSNMIV m_d61877853fc72d3a9b094762e15ccc8a_0001_000000027_0001_25_32_H_._ems_ferrM_4527_0001_0001_0001_113_crosslinked__25__A
TCTIEVVGVDPEAVEAIAAAFGAEVREKDGKLEIHLADPHGAESAAAAISVLANVRVRLQC PCPYIWSLDTQYSKVLALYNQHNPGASAAPCSQLYIDFRKDLGWKWIHEPKGYHANFALEPLPIVYYVGRKPKVEQLSNMIV m_d61877853fc72d3a9b094762e15ccc8a_0001_000000027_0001_25_32_H_._ems_ferrM_4527_0001_0001_0001_114_crosslinked__37__A
DQITVIVHVDDPSLAEWVAKQCADQFLVNGKTVFLIVDGVDPTEAKWCVEELAKKANLEVELTV PCPYIWSLDTQYSKVLALYNQHNPGASAAPCSQLYIDFRKDLGWKWIHEPKGYHANFALEPLPIVYYVGRKPKVEQLSNMIV ems_ferrM_6339_000000020_0001_84_crosslinked__47__W
TCTIEVVGVDPEAVEAIAAAFGAEVREKDGKLEIHLDDPMGAESAAAAISVLANVRVRLQC PCPYIWSLDTQYSKVLALYNQHNPGASAAPCSQLYIDFRKDLGWKWIHEPKGYHANFALEPLPIVYYVGRKPKVEQLSNMIV m_d61877853fc72d3a9b094762e15ccc8a_0001_000000027_0001_25_32_H_._ems_ferrM_4527_0001_0001_0001_114_crosslinked__40__M
TCTIEVVGVDPEAVEAIAAAFGAEVREKDGKLEIHLDDPHGDESAAAAISVLANVRVRLQC PCPYIWSLDTQYSKVLALYNQHNPGASAAPCSQLYIDFRKDLGWKWIHEPKGYHANFALEPLPIVYYVGRKPKVEQLSNMIV m_d61877853fc72d3a9b094762e15ccc8a_0001_000000027_0001_25_32_H_._ems_ferrM_4527_0001_0001_0001_114_crosslinked__42__D
DQITVIVHVDDPSLAEWVAKQCADQFLLNGKTVFLIVDGVDPTEAKRCVEELAKKANLEVELTV PCPYIWSLDTQYSKVLALYNQHNPGASAAPCSQLYIDFRKDLGWKWIHEPKGYHANFALEPLPIVYYVGRKPKVEQLSNMIV ems_ferrM_6339_000000020_0001_84_crosslinked__28__L
KVIQIHVHVDDYKSAEECAQKANVYVNVNGKHVTIFLDDIDPSVARKVEKCLRELNADVKVFV PCPYIWSLDTQYSKVLALYNQHNPGASAAPCSQLYIDFRKDLGWKWIHEPKGYHANFALEPLPIVYYVGRKPKVEQLSNMIV m_EHEE_hb1_612_000000005_0001_48_50_59_61_P_._ems_ferrM_6675_0001_0002_0001_73_crosslinked__4__Q
KVIIIFVHVDDYKSAEECAQKANVYVNVNGKHVTIFLDDIDPSVARKVEKCLRELNADVKVFV PCPYIWSLDTQYSKVLALYNQHNPGASAAPCSQLYIDFRKDLGWKWIHEPKGYHANFALEPLPIVYYVGRKPKVEQLSNMIV m_EHEE_hb1_612_000000005_0001_48_50_59_61_P_._ems_ferrM_6675_0001_0002_0001_73_crosslinked__6__F
TCTIEVVGVDPEAVEAIAAAFGAEVREKDGILEIHLDDPHGAESAAAAISVLANVRVRLQC PCPYIWSLDTQYSKVLALYNQHNPGASAAPCSQLYIDFRKDLGWKWIHEPKGYHANFALEPLPIVYYVGRKPKVEQLSNMIV m_d61877853fc72d3a9b094762e15ccc8a_0001_000000027_0001_25_32_H_._ems_ferrM_4527_0001_0001_0001_114_crosslinked__31__I
TCTIEVVGVVPEAVEAIAAAFGAEVREKDGKLEIHLDDPHGAESAAAAISVLANVRVRLQC PCPYIWSLDTQYSKVLALYNQHNPGASAAPCSQLYIDFRKDLGWKWIHEPKGYHANFALEPLPIVYYVGRKPKVEQLSNMIV m_d61877853fc72d3a9b094762e15ccc8a_0001_000000027_0001_25_32_H_._ems_ferrM_4527_0001_0001_0001_114_crosslinked__10__V
KVIIIHVHVEDYKSAEECAQKANVYVNVNGKHVTIFLDDIDPSVARKVEKCLRELNADVKVFV PCPYIWSLDTQYSKVLALYNQHNPGASAAPCSQLYIDFRKDLGWKWIHEPKGYHANFALEPLPIVYYVGRKPKVEQLSNMIV m_EHEE_hb1_612_000000005_0001_48_50_59_61_P_._ems_ferrM_6675_0001_0002_0001_73_crosslinked__10__E
TDEELEKLAEYAAEAGDTEALLEIYSLISALRLGAISPEQADELARRIKEELDK PCPYIWSLDTQYSKVLALYNQHNPGASAAPCSQLYIDFRKDLGWKWIHEPKGYHANFALEPLPIVYYVGRKPKVEQLSNMIV m_ems_p1-15H-GBL-16H-GBL-16H_0039_0001_0001_0001_000000005_0001_37_46_H_._p1-14H-GBL-16H-GABBL-16H_0097_0001_0001_0001_0001_0001_0001__51__E
TDEELEKLAEYAAEAGDTEALLEIYSLISALRLGAISPEQADELARRIKSRLDK PCPYIWSLDTQYSKVLALYNQHNPGASAAPCSQLYIDFRKDLGWKWIHEPKGYHANFALEPLPIVYYVGRKPKVEQLSNMIV m_ems_p1-15H-GBL-16H-GBL-16H_0039_0001_0001_0001_000000005_0001_37_46_H_._p1-14H-GBL-16H-GABBL-16H_0097_0001_0001_0001_0001_0001_0001__50__S
TDEELEKLAEYAAEAGDTEALLEIYSLISALRLGAISPEQADELARRITERLDK PCPYIWSLDTQYSKVLALYNQHNPGASAAPCSQLYIDFRKDLGWKWIHEPKGYHANFALEPLPIVYYVGRKPKVEQLSNMIV m_ems_p1-15H-GBL-16H-GBL-16H_0039_0001_0001_0001_000000005_0001_37_46_H_._p1-14H-GBL-16H-GABBL-16H_0097_0001_0001_0001_0001_0001_0001__49__T
TDEELEKLAEYAAEAGDTEALLEIYSLISALRLGAISPEQADELARRIKTRLDK PCPYIWSLDTQYSKVLALYNQHNPGASAAPCSQLYIDFRKDLGWKWIHEPKGYHANFALEPLPIVYYVGRKPKVEQLSNMIV m_ems_p1-15H-GBL-16H-GBL-16H_0039_0001_0001_0001_000000005_0001_37_46_H_._p1-14H-GBL-16H-GABBL-16H_0097_0001_0001_0001_0001_0001_0001__50__T
TVTIECVGVDPEAVEAIAAFFGAEVREKDGKLEIHLDDPHGAESAAAAISVLANVRCRLQE PCPYIWSLDTQYSKVLALYNQHNPGASAAPCSQLYIDFRKDLGWKWIHEPKGYHANFALEPLPIVYYVGRKPKVEQLSNMIV m_d61877853fc72d3a9b094762e15ccc8a_0001_000000027_0001_25_32_H_._ems_ferrM_4527_0001_0001_0001_113_crosslinked__20__F
TVTIECVGVDPEAVEAIAACFGAEVREKDGKLEIHLDDPHGAESAAAAISVLANVRCRLQE PCPYIWSLDTQYSKVLALYNQHNPGASAAPCSQLYIDFRKDLGWKWIHEPKGYHANFALEPLPIVYYVGRKPKVEQLSNMIV m_d61877853fc72d3a9b094762e15ccc8a_0001_000000027_0001_25_32_H_._ems_ferrM_4527_0001_0001_0001_113_crosslinked__20__C
TVTIECVGVDPEAVEAIAAIFGAEVREKDGKLEIHLDDPHGAESAAAAISVLANVRCRLQE PCPYIWSLDTQYSKVLALYNQHNPGASAAPCSQLYIDFRKDLGWKWIHEPKGYHANFALEPLPIVYYVGRKPKVEQLSNMIV m_d61877853fc72d3a9b094762e15ccc8a_0001_000000027_0001_25_32_H_._ems_ferrM_4527_0001_0001_0001_113_crosslinked__20__I
TVTIECVGVDPEAVEAIAANFGAEVREKDGKLEIHLDDPHGAESAAAAISVLANVRCRLQE PCPYIWSLDTQYSKVLALYNQHNPGASAAPCSQLYIDFRKDLGWKWIHEPKGYHANFALEPLPIVYYVGRKPKVEQLSNMIV m_d61877853fc72d3a9b094762e15ccc8a_0001_000000027_0001_25_32_H_._ems_ferrM_4527_0001_0001_0001_113_crosslinked__20__N
KVIIIHVHVDDYKAAEECAQKANVYVNVNGKHVTIFLDDIDPSVARKVEKCLRELNADVKVFV PCPYIWSLDTQYSKVLALYNQHNPGASAAPCSQLYIDFRKDLGWKWIHEPKGYHANFALEPLPIVYYVGRKPKVEQLSNMIV m_EHEE_hb1_612_000000005_0001_48_50_59_61_P_._ems_ferrM_6675_0001_0002_0001_73_crosslinked__14__A
TVTIECVGVDPEAVEAIAAAFGAEVREKDGKLEIHLDDPHGAESAAAAIFVLANVRCRLQE PCPYIWSLDTQYSKVLALYNQHNPGASAAPCSQLYIDFRKDLGWKWIHEPKGYHANFALEPLPIVYYVGRKPKVEQLSNMIV m_d61877853fc72d3a9b094762e15ccc8a_0001_000000027_0001_25_32_H_._ems_ferrM_4527_0001_0001_0001_113_crosslinked__50__F
TDESLEKLAEYAAEAGDTEALLEIYSLISALRLGAISPEQADELARRIKERLDK PCPYIWSLDTQYSKVLALYNQHNPGASAAPCSQLYIDFRKDLGWKWIHEPKGYHANFALEPLPIVYYVGRKPKVEQLSNMIV m_ems_p1-15H-GBL-16H-GBL-16H_0039_0001_0001_0001_000000005_0001_37_46_H_._p1-14H-GBL-16H-GABBL-16H_0097_0001_0001_0001_0001_0001_0001__4__S
TCTIEVVGVDPEAVEAIAAAFGAECREKDGKLEIHLDDPHGAESAAAAISVLANVRVRLQC PCPYIWSLDTQYSKVLALYNQHNPGASAAPCSQLYIDFRKDLGWKWIHEPKGYHANFALEPLPIVYYVGRKPKVEQLSNMIV m_d61877853fc72d3a9b094762e15ccc8a_0001_000000027_0001_25_32_H_._ems_ferrM_4527_0001_0001_0001_114_crosslinked__25__C
TCTIEVVGVDPEAVEAIAAAFGAEHREKDGKLEIHLDDPHGAESAAAAISVLANVRVRLQC PCPYIWSLDTQYSKVLALYNQHNPGASAAPCSQLYIDFRKDLGWKWIHEPKGYHANFALEPLPIVYYVGRKPKVEQLSNMIV m_d61877853fc72d3a9b094762e15ccc8a_0001_000000027_0001_25_32_H_._ems_ferrM_4527_0001_0001_0001_114_crosslinked__25__H
KVIIIHVHVDDYKSAEECAQKANVYVNVNGKHVTIFLDDIDPSVARKVEKCLRHLNADVKVFV PCPYIWSLDTQYSKVLALYNQHNPGASAAPCSQLYIDFRKDLGWKWIHEPKGYHANFALEPLPIVYYVGRKPKVEQLSNMIV m_EHEE_hb1_612_000000005_0001_48_50_59_61_P_._ems_ferrM_6675_0001_0002_0001_73_crosslinked__54__H
KVIIIHVHVDDYKSAEECAQKANVYVNVNGKHVTIFLDDIDPSVARKVEKCLNELNADVKVFV PCPYIWSLDTQYSKVLALYNQHNPGASAAPCSQLYIDFRKDLGWKWIHEPKGYHANFALEPLPIVYYVGRKPKVEQLSNMIV m_EHEE_hb1_612_000000005_0001_48_50_59_61_P_._ems_ferrM_6675_0001_0002_0001_73_crosslinked__53__N
TVTIECVGVDPEAVEAIAAAFGAEVREKDGKQEIHLDDPHGAESAAAAISVLANVRCRLQE PCPYIWSLDTQYSKVLALYNQHNPGASAAPCSQLYIDFRKDLGWKWIHEPKGYHANFALEPLPIVYYVGRKPKVEQLSNMIV m_d61877853fc72d3a9b094762e15ccc8a_0001_000000027_0001_25_32_H_._ems_ferrM_4527_0001_0001_0001_113_crosslinked__32__Q
TVTIECVGVDPEAVEAIAAAFGAEVKEKDGKLEIHLDDPHGAESAAAAISVLANVRCRLQE PCPYIWSLDTQYSKVLALYNQHNPGASAAPCSQLYIDFRKDLGWKWIHEPKGYHANFALEPLPIVYYVGRKPKVEQLSNMIV m_d61877853fc72d3a9b094762e15ccc8a_0001_000000027_0001_25_32_H_._ems_ferrM_4527_0001_0001_0001_113_crosslinked__26__K
TDEELEKLAEYAAEAGDTEALLEIYSLISALRLYAISPEQADELARRIKERLDK PCPYIWSLDTQYSKVLALYNQHNPGASAAPCSQLYIDFRKDLGWKWIHEPKGYHANFALEPLPIVYYVGRKPKVEQLSNMIV m_ems_p1-15H-GBL-16H-GBL-16H_0039_0001_0001_0001_000000005_0001_37_46_H_._p1-14H-GBL-16H-GABBL-16H_0097_0001_0001_0001_0001_0001_0001__34__Y
TVTIECVGVDPEAVEAIAAAFGAEVREKDGKLEIHLDDPHGAESAAAAIYVLANVRCRLQE PCPYIWSLDTQYSKVLALYNQHNPGASAAPCSQLYIDFRKDLGWKWIHEPKGYHANFALEPLPIVYYVGRKPKVEQLSNMIV m_d61877853fc72d3a9b094762e15ccc8a_0001_000000027_0001_25_32_H_._ems_ferrM_4527_0001_0001_0001_113_crosslinked__50__Y
TVTIECVGVDPEAVEAIAAAFGAEVREKDGKLEIHLDDPHGAESAAAAISDLANVRCRLQE PCPYIWSLDTQYSKVLALYNQHNPGASAAPCSQLYIDFRKDLGWKWIHEPKGYHANFALEPLPIVYYVGRKPKVEQLSNMIV m_d61877853fc72d3a9b094762e15ccc8a_0001_000000027_0001_25_32_H_._ems_ferrM_4527_0001_0001_0001_113_crosslinked__51__D
TVTIECVGVDPEAVEAIAAAFGAEVREKDGKLEIHLDDPHGAESAAAATSVLANVRCRLQE PCPYIWSLDTQYSKVLALYNQHNPGASAAPCSQLYIDFRKDLGWKWIHEPKGYHANFALEPLPIVYYVGRKPKVEQLSNMIV m_d61877853fc72d3a9b094762e15ccc8a_0001_000000027_0001_25_32_H_._ems_ferrM_4527_0001_0001_0001_113_crosslinked__49__T
TDEELEKLAEYAAEAGDTEALLEIYSLISALRLGAISPEQSDELARRIKERLDK PCPYIWSLDTQYSKVLALYNQHNPGASAAPCSQLYIDFRKDLGWKWIHEPKGYHANFALEPLPIVYYVGRKPKVEQLSNMIV m_ems_p1-15H-GBL-16H-GBL-16H_0039_0001_0001_0001_000000005_0001_37_46_H_._p1-14H-GBL-16H-GABBL-16H_0097_0001_0001_0001_0001_0001_0001__41__S
TDEELEKLAEYAAEAGDTEALLEIYSLISALRLGAISPEQMDELARRIKERLDK PCPYIWSLDTQYSKVLALYNQHNPGASAAPCSQLYIDFRKDLGWKWIHEPKGYHANFALEPLPIVYYVGRKPKVEQLSNMIV m_ems_p1-15H-GBL-16H-GBL-16H_0039_0001_0001_0001_000000005_0001_37_46_H_._p1-14H-GBL-16H-GABBL-16H_0097_0001_0001_0001_0001_0001_0001__41__M
TDEHLEKLAEYAAEAGDTEALLEIYSLISALRLGAISPEQADELARRIKERLDK PCPYIWSLDTQYSKVLALYNQHNPGASAAPCSQLYIDFRKDLGWKWIHEPKGYHANFALEPLPIVYYVGRKPKVEQLSNMIV m_ems_p1-15H-GBL-16H-GBL-16H_0039_0001_0001_0001_000000005_0001_37_46_H_._p1-14H-GBL-16H-GABBL-16H_0097_0001_0001_0001_0001_0001_0001__4__H
TDYELEKLAEYAAEAGDTEALLEIYSLISALRLGAISPEQADELARRIKERLDK PCPYIWSLDTQYSKVLALYNQHNPGASAAPCSQLYIDFRKDLGWKWIHEPKGYHANFALEPLPIVYYVGRKPKVEQLSNMIV m_ems_p1-15H-GBL-16H-GBL-16H_0039_0001_0001_0001_000000005_0001_37_46_H_._p1-14H-GBL-16H-GABBL-16H_0097_0001_0001_0001_0001_0001_0001__3__Y
DQITVIVHVDPPSLAEWVAKQCADQFLVNGKTVFLIVDGVDPTEAKRCVEELAKKANLEVELTV PCPYIWSLDTQYSKVLALYNQHNPGASAAPCSQLYIDFRKDLGWKWIHEPKGYHANFALEPLPIVYYVGRKPKVEQLSNMIV ems_ferrM_6339_000000020_0001_84_crosslinked__11__P
DQITVIVHVDLPSLAEWVAKQCADQFLVNGKTVFLIVDGVDPTEAKRCVEELAKKANLEVELTV PCPYIWSLDTQYSKVLALYNQHNPGASAAPCSQLYIDFRKDLGWKWIHEPKGYHANFALEPLPIVYYVGRKPKVEQLSNMIV ems_ferrM_6339_000000020_0001_84_crosslinked__11__L
TDEELEKLAEYAAEAGDTEALLEIYSLISALRLGAISPEQADELCRRIKERLDK PCPYIWSLDTQYSKVLALYNQHNPGASAAPCSQLYIDFRKDLGWKWIHEPKGYHANFALEPLPIVYYVGRKPKVEQLSNMIV m_ems_p1-15H-GBL-16H-GBL-16H_0039_0001_0001_0001_000000005_0001_37_46_H_._p1-14H-GBL-16H-GABBL-16H_0097_0001_0001_0001_0001_0001_0001__45__C
TDEELEKLAEYAAEAGDTEALLEIYSLISALRLGAISPEQADELGRRIKERLDK PCPYIWSLDTQYSKVLALYNQHNPGASAAPCSQLYIDFRKDLGWKWIHEPKGYHANFALEPLPIVYYVGRKPKVEQLSNMIV m_ems_p1-15H-GBL-16H-GBL-16H_0039_0001_0001_0001_000000005_0001_37_46_H_._p1-14H-GBL-16H-GABBL-16H_0097_0001_0001_0001_0001_0001_0001__45__G
TVTIECVGKDPEAVEAIAAAFGAEVREKDGKLEIHLDDPHGAESAAAAISVLANVRCRLQE PCPYIWSLDTQYSKVLALYNQHNPGASAAPCSQLYIDFRKDLGWKWIHEPKGYHANFALEPLPIVYYVGRKPKVEQLSNMIV m_d61877853fc72d3a9b094762e15ccc8a_0001_000000027_0001_25_32_H_._ems_ferrM_4527_0001_0001_0001_113_crosslinked__9__K
TVTIECVGGDPEAVEAIAAAFGAEVREKDGKLEIHLDDPHGAESAAAAISVLANVRCRLQE PCPYIWSLDTQYSKVLALYNQHNPGASAAPCSQLYIDFRKDLGWKWIHEPKGYHANFALEPLPIVYYVGRKPKVEQLSNMIV m_d61877853fc72d3a9b094762e15ccc8a_0001_000000027_0001_25_32_H_._ems_ferrM_4527_0001_0001_0001_113_crosslinked__9__G
TVTIECVEVDPEAVEAIAAAFGAEVREKDGKLEIHLDDPHGAESAAAAISVLANVRCRLQE PCPYIWSLDTQYSKVLALYNQHNPGASAAPCSQLYIDFRKDLGWKWIHEPKGYHANFALEPLPIVYYVGRKPKVEQLSNMIV m_d61877853fc72d3a9b094762e15ccc8a_0001_000000027_0001_25_32_H_._ems_ferrM_4527_0001_0001_0001_113_crosslinked__8__E
DQITVIVHVDDPSLAEWVAKDCADQFLVNGKTVFLIVDGVDPTEAKRCVEELAKKANLEVELTV PCPYIWSLDTQYSKVLALYNQHNPGASAAPCSQLYIDFRKDLGWKWIHEPKGYHANFALEPLPIVYYVGRKPKVEQLSNMIV ems_ferrM_6339_000000020_0001_84_crosslinked__21__D
DQITVIVHVDDPSLAEWVAKFCADQFLVNGKTVFLIVDGVDPTEAKRCVEELAKKANLEVELTV PCPYIWSLDTQYSKVLALYNQHNPGASAAPCSQLYIDFRKDLGWKWIHEPKGYHANFALEPLPIVYYVGRKPKVEQLSNMIV ems_ferrM_6339_000000020_0001_84_crosslinked__21__F
TCTIEVVGVDEEAVEAIAAAFGAEVREKDGKLEIHLDDPHGAESAAAAISVLANVRVRLQC PCPYIWSLDTQYSKVLALYNQHNPGASAAPCSQLYIDFRKDLGWKWIHEPKGYHANFALEPLPIVYYVGRKPKVEQLSNMIV m_d61877853fc72d3a9b094762e15ccc8a_0001_000000027_0001_25_32_H_._ems_ferrM_4527_0001_0001_0001_114_crosslinked__11__E
KVIIIHVHVDDYKSAEECAQKANVYVNVNGKHVTIFLDDIDPSVARKVEKCLRELNADVKAFV PCPYIWSLDTQYSKVLALYNQHNPGASAAPCSQLYIDFRKDLGWKWIHEPKGYHANFALEPLPIVYYVGRKPKVEQLSNMIV m_EHEE_hb1_612_000000005_0001_48_50_59_61_P_._ems_ferrM_6675_0001_0002_0001_73_crosslinked__61__A
KVIIIHVHVDDYKSAEECAQKANVYVNVNGKHVTIFLDDIDPSVARKVEKCLRELNADVRVFV PCPYIWSLDTQYSKVLALYNQHNPGASAAPCSQLYIDFRKDLGWKWIHEPKGYHANFALEPLPIVYYVGRKPKVEQLSNMIV m_EHEE_hb1_612_000000005_0001_48_50_59_61_P_._ems_ferrM_6675_0001_0002_0001_73_crosslinked__60__R
KVIIIHVHVDDYKSAEECAQKANVYVNVNGKHVTIFLDDIDPSVARKVEKCLRELNADVWVFV PCPYIWSLDTQYSKVLALYNQHNPGASAAPCSQLYIDFRKDLGWKWIHEPKGYHANFALEPLPIVYYVGRKPKVEQLSNMIV m_EHEE_hb1_612_000000005_0001_48_50_59_61_P_._ems_ferrM_6675_0001_0002_0001_73_crosslinked__60__W
DQITVIVHVDDPSLAEWVAKQCADQFLVNGKTVFLIVDGVDPTEAKRCVEELAYKANLEVELTV PCPYIWSLDTQYSKVLALYNQHNPGASAAPCSQLYIDFRKDLGWKWIHEPKGYHANFALEPLPIVYYVGRKPKVEQLSNMIV ems_ferrM_6339_000000020_0001_84_crosslinked__54__Y
TVTIGCVGVDPEAVEAIAAAFGAEVREKDGKLEIHLDDPHGAESAAAAISVLANVRCRLQE PCPYIWSLDTQYSKVLALYNQHNPGASAAPCSQLYIDFRKDLGWKWIHEPKGYHANFALEPLPIVYYVGRKPKVEQLSNMIV m_d61877853fc72d3a9b094762e15ccc8a_0001_000000027_0001_25_32_H_._ems_ferrM_4527_0001_0001_0001_113_crosslinked__5__G
DQITVIVHVDDPSLAEWVAKQCADQFLVNGKTVFLIVDGVDPTEAKQCVEELAKKANLEVELTV PCPYIWSLDTQYSKVLALYNQHNPGASAAPCSQLYIDFRKDLGWKWIHEPKGYHANFALEPLPIVYYVGRKPKVEQLSNMIV ems_ferrM_6339_000000020_0001_84_crosslinked__47__Q
DQITVIVHVDDPSLAEWVAKQCADQFLVNGKTVFLIVDGVDPTEAKRCWEELAKKANLEVELTV PCPYIWSLDTQYSKVLALYNQHNPGASAAPCSQLYIDFRKDLGWKWIHEPKGYHANFALEPLPIVYYVGRKPKVEQLSNMIV ems_ferrM_6339_000000020_0001_84_crosslinked__49__W
DQITVIVHVDDPSLAEWVAKQCADQFLVNGKTVFLIVDGVDPTEAKRCYEELAKKANLEVELTV PCPYIWSLDTQYSKVLALYNQHNPGASAAPCSQLYIDFRKDLGWKWIHEPKGYHANFALEPLPIVYYVGRKPKVEQLSNMIV ems_ferrM_6339_000000020_0001_84_crosslinked__49__Y
DQITVIVHVDDPSLAEWVAKQCADQFLVNGKTPFLIVDGVDPTEAKRCVEELAKKANLEVELTV PCPYIWSLDTQYSKVLALYNQHNPGASAAPCSQLYIDFRKDLGWKWIHEPKGYHANFALEPLPIVYYVGRKPKVEQLSNMIV ems_ferrM_6339_000000020_0001_84_crosslinked__33__P
DQITVIVHVDDPSLAEWVAKQCADQFLVNGKTVTLIVDGVDPTEAKRCVEELAKKANLEVELTV PCPYIWSLDTQYSKVLALYNQHNPGASAAPCSQLYIDFRKDLGWKWIHEPKGYHANFALEPLPIVYYVGRKPKVEQLSNMIV ems_ferrM_6339_000000020_0001_84_crosslinked__34__T
TVTIECVGVDPEAVRAIAAAFGAEVREKDGKLEIHLDDPHGAESAAAAISVLANVRCRLQE PCPYIWSLDTQYSKVLALYNQHNPGASAAPCSQLYIDFRKDLGWKWIHEPKGYHANFALEPLPIVYYVGRKPKVEQLSNMIV m_d61877853fc72d3a9b094762e15ccc8a_0001_000000027_0001_25_32_H_._ems_ferrM_4527_0001_0001_0001_113_crosslinked__15__R
KVIIIHVHVDDYKSAEECAQKANVYVNVNAKHVTIFLDDIDPSVARKVEKCLRELNADVKVFV PCPYIWSLDTQYSKVLALYNQHNPGASAAPCSQLYIDFRKDLGWKWIHEPKGYHANFALEPLPIVYYVGRKPKVEQLSNMIV m_EHEE_hb1_612_000000005_0001_48_50_59_61_P_._ems_ferrM_6675_0001_0002_0001_73_crosslinked__30__A
KVIIIHVHVDDGKSAEECAQKANVYVNVNGKHVTIFLDDIDPSVARKVEKCLRELNADVKVFV PCPYIWSLDTQYSKVLALYNQHNPGASAAPCSQLYIDFRKDLGWKWIHEPKGYHANFALEPLPIVYYVGRKPKVEQLSNMIV m_EHEE_hb1_612_000000005_0001_48_50_59_61_P_._ems_ferrM_6675_0001_0002_0001_73_crosslinked__12__G
KVIIIHVHVDAYKSAEECAQKANVYVNVNGKHVTIFLDDIDPSVARKVEKCLRELNADVKVFV PCPYIWSLDTQYSKVLALYNQHNPGASAAPCSQLYIDFRKDLGWKWIHEPKGYHANFALEPLPIVYYVGRKPKVEQLSNMIV m_EHEE_hb1_612_000000005_0001_48_50_59_61_P_._ems_ferrM_6675_0001_0002_0001_73_crosslinked__11__A
TCTIEVVGVDPEAVEAIAAAFGAEVREKDGKLEIHLDDPHGAESAAAAISVCANVRVRLQC PCPYIWSLDTQYSKVLALYNQHNPGASAAPCSQLYIDFRKDLGWKWIHEPKGYHANFALEPLPIVYYVGRKPKVEQLSNMIV m_d61877853fc72d3a9b094762e15ccc8a_0001_000000027_0001_25_32_H_._ems_ferrM_4527_0001_0001_0001_114_crosslinked__52__C
TCTIEVVGVDPEAVEAIAAAFGAEVREKDGKLEIHLDDPHGAESAAAAISVDANVRVRLQC PCPYIWSLDTQYSKVLALYNQHNPGASAAPCSQLYIDFRKDLGWKWIHEPKGYHANFALEPLPIVYYVGRKPKVEQLSNMIV m_d61877853fc72d3a9b094762e15ccc8a_0001_000000027_0001_25_32_H_._ems_ferrM_4527_0001_0001_0001_114_crosslinked__52__D
TCTIEVVGVDPEAVEAIAAAFGAEVREKDGKLEIHLDDPHGAESAAAAISVGANVRVRLQC PCPYIWSLDTQYSKVLALYNQHNPGASAAPCSQLYIDFRKDLGWKWIHEPKGYHANFALEPLPIVYYVGRKPKVEQLSNMIV m_d61877853fc72d3a9b094762e15ccc8a_0001_000000027_0001_25_32_H_._ems_ferrM_4527_0001_0001_0001_114_crosslinked__52__G
TCTIEVVGVDPEAVEAIAAAFGAEVREKDGKLEIHLDDPHGAESAAAAISELANVRVRLQC PCPYIWSLDTQYSKVLALYNQHNPGASAAPCSQLYIDFRKDLGWKWIHEPKGYHANFALEPLPIVYYVGRKPKVEQLSNMIV m_d61877853fc72d3a9b094762e15ccc8a_0001_000000027_0001_25_32_H_._ems_ferrM_4527_0001_0001_0001_114_crosslinked__51__E
TCTIEVVGVDPEAVEAIAAAFGAEVREKDGKLEIHLDDPHGAESAAAAISKLANVRVRLQC PCPYIWSLDTQYSKVLALYNQHNPGASAAPCSQLYIDFRKDLGWKWIHEPKGYHANFALEPLPIVYYVGRKPKVEQLSNMIV m_d61877853fc72d3a9b094762e15ccc8a_0001_000000027_0001_25_32_H_._ems_ferrM_4527_0001_0001_0001_114_crosslinked__51__K
TVTIECVGVDPEAVEAIAAAFGAEVRYKDGKLEIHLDDPHGAESAAAAISVLANVRCRLQE PCPYIWSLDTQYSKVLALYNQHNPGASAAPCSQLYIDFRKDLGWKWIHEPKGYHANFALEPLPIVYYVGRKPKVEQLSNMIV m_d61877853fc72d3a9b094762e15ccc8a_0001_000000027_0001_25_32_H_._ems_ferrM_4527_0001_0001_0001_113_crosslinked__27__Y
TDEELEKLAEYATEAGDTEALLEIYSLISALRLGAISPEQADELARRIKERLDK PCPYIWSLDTQYSKVLALYNQHNPGASAAPCSQLYIDFRKDLGWKWIHEPKGYHANFALEPLPIVYYVGRKPKVEQLSNMIV m_ems_p1-15H-GBL-16H-GBL-16H_0039_0001_0001_0001_000000005_0001_37_46_H_._p1-14H-GBL-16H-GABBL-16H_0097_0001_0001_0001_0001_0001_0001__13__T
TDEELEKLAEYAAEAGDTEALLEIYSLISALRLGAISSEQADELARRIKERLDK PCPYIWSLDTQYSKVLALYNQHNPGASAAPCSQLYIDFRKDLGWKWIHEPKGYHANFALEPLPIVYYVGRKPKVEQLSNMIV m_ems_p1-15H-GBL-16H-GBL-16H_0039_0001_0001_0001_000000005_0001_37_46_H_._p1-14H-GBL-16H-GABBL-16H_0097_0001_0001_0001_0001_0001_0001__38__S
DQITVIVHVDDPSLAEWVAKQCADQFLVNGKTVFLIVDGVDPTEAKRCVEELAKKANLGVELTV PCPYIWSLDTQYSKVLALYNQHNPGASAAPCSQLYIDFRKDLGWKWIHEPKGYHANFALEPLPIVYYVGRKPKVEQLSNMIV ems_ferrM_6339_000000020_0001_84_crosslinked__59__G
DQITVIVHVDDPSLGEWVAKQCADQFLVNGKTVFLIVDGVDPTEAKRCVEELAKKANLEVELTV PCPYIWSLDTQYSKVLALYNQHNPGASAAPCSQLYIDFRKDLGWKWIHEPKGYHANFALEPLPIVYYVGRKPKVEQLSNMIV ems_ferrM_6339_000000020_0001_84_crosslinked__15__G
DQITVIVHVDDPSLSEWVAKQCADQFLVNGKTVFLIVDGVDPTEAKRCVEELAKKANLEVELTV PCPYIWSLDTQYSKVLALYNQHNPGASAAPCSQLYIDFRKDLGWKWIHEPKGYHANFALEPLPIVYYVGRKPKVEQLSNMIV ems_ferrM_6339_000000020_0001_84_crosslinked__15__S
DQITVIVHVDDPSLWEWVAKQCADQFLVNGKTVFLIVDGVDPTEAKRCVEELAKKANLEVELTV PCPYIWSLDTQYSKVLALYNQHNPGASAAPCSQLYIDFRKDLGWKWIHEPKGYHANFALEPLPIVYYVGRKPKVEQLSNMIV ems_ferrM_6339_000000020_0001_84_crosslinked__15__W
DQITVIVHVDDPSLAEWVAKQCADQFLVNGKTVFLIVTGVDPTEAKRCVEELAKKANLEVELTV PCPYIWSLDTQYSKVLALYNQHNPGASAAPCSQLYIDFRKDLGWKWIHEPKGYHANFALEPLPIVYYVGRKPKVEQLSNMIV ems_ferrM_6339_000000020_0001_84_crosslinked__38__T
TVTIECVGVDPEAVEAIAAAFGAEVREKDGKLEIHLIDPHGAESAAAAISVLANVRCRLQE PCPYIWSLDTQYSKVLALYNQHNPGASAAPCSQLYIDFRKDLGWKWIHEPKGYHANFALEPLPIVYYVGRKPKVEQLSNMIV m_d61877853fc72d3a9b094762e15ccc8a_0001_000000027_0001_25_32_H_._ems_ferrM_4527_0001_0001_0001_113_crosslinked__37__I
TVTIECVGVDPEAVEAIAAAFGAEVREKDGKLEIHWDDPHGAESAAAAISVLANVRCRLQE PCPYIWSLDTQYSKVLALYNQHNPGASAAPCSQLYIDFRKDLGWKWIHEPKGYHANFALEPLPIVYYVGRKPKVEQLSNMIV m_d61877853fc72d3a9b094762e15ccc8a_0001_000000027_0001_25_32_H_._ems_ferrM_4527_0001_0001_0001_113_crosslinked__36__W
TVTIECVGVDPEAVEAIAAAFGAEVREKDGKLEIHLGDPHGAESAAAAISVLANVRCRLQE PCPYIWSLDTQYSKVLALYNQHNPGASAAPCSQLYIDFRKDLGWKWIHEPKGYHANFALEPLPIVYYVGRKPKVEQLSNMIV m_d61877853fc72d3a9b094762e15ccc8a_0001_000000027_0001_25_32_H_._ems_ferrM_4527_0001_0001_0001_113_crosslinked__37__G
TVTIECVGVDPEAVEAIAAAFGAEVREKDGKLEIHSDDPHGAESAAAAISVLANVRCRLQE PCPYIWSLDTQYSKVLALYNQHNPGASAAPCSQLYIDFRKDLGWKWIHEPKGYHANFALEPLPIVYYVGRKPKVEQLSNMIV m_d61877853fc72d3a9b094762e15ccc8a_0001_000000027_0001_25_32_H_._ems_ferrM_4527_0001_0001_0001_113_crosslinked__36__S
TVTIECVGVDPEAVEAIAAAFGAEVREKDGKLEIWLDDPHGAESAAAAISVLANVRCRLQE PCPYIWSLDTQYSKVLALYNQHNPGASAAPCSQLYIDFRKDLGWKWIHEPKGYHANFALEPLPIVYYVGRKPKVEQLSNMIV m_d61877853fc72d3a9b094762e15ccc8a_0001_000000027_0001_25_32_H_._ems_ferrM_4527_0001_0001_0001_113_crosslinked__35__W
TDEELEKLAEYAAEAGDTEALLESYSLISALRLGAISPEQADELARRIKERLDK PCPYIWSLDTQYSKVLALYNQHNPGASAAPCSQLYIDFRKDLGWKWIHEPKGYHANFALEPLPIVYYVGRKPKVEQLSNMIV m_ems_p1-15H-GBL-16H-GBL-16H_0039_0001_0001_0001_000000005_0001_37_46_H_._p1-14H-GBL-16H-GABBL-16H_0097_0001_0001_0001_0001_0001_0001__24__S
KVIIIHVHVDDYKSAEECAQKANVYVNVNGKHVTIFLDDIDPSVARKVEICLRELNADVKVFV PCPYIWSLDTQYSKVLALYNQHNPGASAAPCSQLYIDFRKDLGWKWIHEPKGYHANFALEPLPIVYYVGRKPKVEQLSNMIV m_EHEE_hb1_612_000000005_0001_48_50_59_61_P_._ems_ferrM_6675_0001_0002_0001_73_crosslinked__50__I
KVIIIHVHVDDYKSAEECAQKANVYVNVNGKHVTIFLDDIDPSVARKVNKCLRELNADVKVFV PCPYIWSLDTQYSKVLALYNQHNPGASAAPCSQLYIDFRKDLGWKWIHEPKGYHANFALEPLPIVYYVGRKPKVEQLSNMIV m_EHEE_hb1_612_000000005_0001_48_50_59_61_P_._ems_ferrM_6675_0001_0002_0001_73_crosslinked__49__N
DQITVIVHVDDPSLAEWIAKQCADQFLVNGKTVFLIVDGVDPTEAKRCVEELAKKANLEVELTV PCPYIWSLDTQYSKVLALYNQHNPGASAAPCSQLYIDFRKDLGWKWIHEPKGYHANFALEPLPIVYYVGRKPKVEQLSNMIV ems_ferrM_6339_000000020_0001_84_crosslinked__18__I
TVTIECVGVDPEAVEAIAAAFGAEVREKDGKLEIHLDDPHGAESAAAAISVLANVRCRLQN PCPYIWSLDTQYSKVLALYNQHNPGASAAPCSQLYIDFRKDLGWKWIHEPKGYHANFALEPLPIVYYVGRKPKVEQLSNMIV m_d61877853fc72d3a9b094762e15ccc8a_0001_000000027_0001_25_32_H_._ems_ferrM_4527_0001_0001_0001_113_crosslinked__61__N
ACTIEVVGVDPEAVEAIAAAFGAEVREKDGKLEIHLDDPHGAESAAAAISVLANVRVRLQC PCPYIWSLDTQYSKVLALYNQHNPGASAAPCSQLYIDFRKDLGWKWIHEPKGYHANFALEPLPIVYYVGRKPKVEQLSNMIV m_d61877853fc72d3a9b094762e15ccc8a_0001_000000027_0001_25_32_H_._ems_ferrM_4527_0001_0001_0001_114_crosslinked__1__A
TDEELEKLAEYAAEAGDTEALLEIYSLISALRLGAISPEQADELDRRIKERLDK PCPYIWSLDTQYSKVLALYNQHNPGASAAPCSQLYIDFRKDLGWKWIHEPKGYHANFALEPLPIVYYVGRKPKVEQLSNMIV m_ems_p1-15H-GBL-16H-GBL-16H_0039_0001_0001_0001_000000005_0001_37_46_H_._p1-14H-GBL-16H-GABBL-16H_0097_0001_0001_0001_0001_0001_0001__45__D
DQITVIVHCDDPSLAEWVAKQCADQFLVNGKTVFLIVDGVDPTEAKRCVEELAKKANLEVELTV PCPYIWSLDTQYSKVLALYNQHNPGASAAPCSQLYIDFRKDLGWKWIHEPKGYHANFALEPLPIVYYVGRKPKVEQLSNMIV ems_ferrM_6339_000000020_0001_84_crosslinked__9__C
KVIIIHVHVDDYKSAEECAQIANVYVNVNGKHVTIFLDDIDPSVARKVEKCLRELNADVKVFV PCPYIWSLDTQYSKVLALYNQHNPGASAAPCSQLYIDFRKDLGWKWIHEPKGYHANFALEPLPIVYYVGRKPKVEQLSNMIV m_EHEE_hb1_612_000000005_0001_48_50_59_61_P_._ems_ferrM_6675_0001_0002_0001_73_crosslinked__21__I
KVIIIHVHVDDYKSAEECAQKANVYVNVNGKHYTIFLDDIDPSVARKVEKCLRELNADVKVFV PCPYIWSLDTQYSKVLALYNQHNPGASAAPCSQLYIDFRKDLGWKWIHEPKGYHANFALEPLPIVYYVGRKPKVEQLSNMIV m_EHEE_hb1_612_000000005_0001_48_50_59_61_P_._ems_ferrM_6675_0001_0002_0001_73_crosslinked__33__Y
KVIIIHVHVDDYKSAEECHQKANVYVNVNGKHVTIFLDDIDPSVARKVEKCLRELNADVKVFV PCPYIWSLDTQYSKVLALYNQHNPGASAAPCSQLYIDFRKDLGWKWIHEPKGYHANFALEPLPIVYYVGRKPKVEQLSNMIV m_EHEE_hb1_612_000000005_0001_48_50_59_61_P_._ems_ferrM_6675_0001_0002_0001_73_crosslinked__19__H
KVIIIHVHVDDYKSAEECAQKANVYVNVNGKHVTIFLDDIDPSVYRKVEKCLRELNADVKVFV PCPYIWSLDTQYSKVLALYNQHNPGASAAPCSQLYIDFRKDLGWKWIHEPKGYHANFALEPLPIVYYVGRKPKVEQLSNMIV m_EHEE_hb1_612_000000005_0001_48_50_59_61_P_._ems_ferrM_6675_0001_0002_0001_73_crosslinked__45__Y
KVIIIHVHVDDYKSAEECAQKANVYVNVNGKHVTIFLDDIDPSVAKKVEKCLRELNADVKVFV PCPYIWSLDTQYSKVLALYNQHNPGASAAPCSQLYIDFRKDLGWKWIHEPKGYHANFALEPLPIVYYVGRKPKVEQLSNMIV m_EHEE_hb1_612_000000005_0001_48_50_59_61_P_._ems_ferrM_6675_0001_0002_0001_73_crosslinked__46__K
TDEELEKLAEYAAEAGDTEALLEMYSLISALRLGAISPEQADELARRIKERLDK PCPYIWSLDTQYSKVLALYNQHNPGASAAPCSQLYIDFRKDLGWKWIHEPKGYHANFALEPLPIVYYVGRKPKVEQLSNMIV m_ems_p1-15H-GBL-16H-GBL-16H_0039_0001_0001_0001_000000005_0001_37_46_H_._p1-14H-GBL-16H-GABBL-16H_0097_0001_0001_0001_0001_0001_0001__24__M
TDRELEKLAEYAAEAGDTEALLEIYSLISALRLGAISPEQADELARRIKERLDK PCPYIWSLDTQYSKVLALYNQHNPGASAAPCSQLYIDFRKDLGWKWIHEPKGYHANFALEPLPIVYYVGRKPKVEQLSNMIV m_ems_p1-15H-GBL-16H-GBL-16H_0039_0001_0001_0001_000000005_0001_37_46_H_._p1-14H-GBL-16H-GABBL-16H_0097_0001_0001_0001_0001_0001_0001__3__R
KVIIIHVHVDDYKSAEECAQKANVYVNVNGKHVTIFLDDIDFSVARKVEKCLRELNADVKVFV PCPYIWSLDTQYSKVLALYNQHNPGASAAPCSQLYIDFRKDLGWKWIHEPKGYHANFALEPLPIVYYVGRKPKVEQLSNMIV m_EHEE_hb1_612_000000005_0001_48_50_59_61_P_._ems_ferrM_6675_0001_0002_0001_73_crosslinked__42__F
KVIIIHVHVDDYKSAEECAQKANVYVNVNGKHVTIFLDDIDPSVARKWEKCLRELNADVKVFV PCPYIWSLDTQYSKVLALYNQHNPGASAAPCSQLYIDFRKDLGWKWIHEPKGYHANFALEPLPIVYYVGRKPKVEQLSNMIV m_EHEE_hb1_612_000000005_0001_48_50_59_61_P_._ems_ferrM_6675_0001_0002_0001_73_crosslinked__48__W
KVIIIHVHVDDYKSAEECAQKANVYVNVNGKHVTIFLDDIDPSVARKVHKCLRELNADVKVFV PCPYIWSLDTQYSKVLALYNQHNPGASAAPCSQLYIDFRKDLGWKWIHEPKGYHANFALEPLPIVYYVGRKPKVEQLSNMIV m_EHEE_hb1_612_000000005_0001_48_50_59_61_P_._ems_ferrM_6675_0001_0002_0001_73_crosslinked__49__H
KVIIIHVHVDDYKSAEECAQKANVYVEVNGKHVTIFLDDIDPSVARKVEKCLRELNADVKVFV PCPYIWSLDTQYSKVLALYNQHNPGASAAPCSQLYIDFRKDLGWKWIHEPKGYHANFALEPLPIVYYVGRKPKVEQLSNMIV m_EHEE_hb1_612_000000005_0001_48_50_59_61_P_._ems_ferrM_6675_0001_0002_0001_73_crosslinked__27__E
TVTIECVGVDPEAVEAIAAAFGAEVREKCGKLEIHLDDPHGAESAAAAISVLANVRCRLQE PCPYIWSLDTQYSKVLALYNQHNPGASAAPCSQLYIDFRKDLGWKWIHEPKGYHANFALEPLPIVYYVGRKPKVEQLSNMIV m_d61877853fc72d3a9b094762e15ccc8a_0001_000000027_0001_25_32_H_._ems_ferrM_4527_0001_0001_0001_113_crosslinked__29__C
KVIIIHVHVDDSKSAEECAQKANVYVNVNGKHVTIFLDDIDPSVARKVEKCLRELNADVKVFV PCPYIWSLDTQYSKVLALYNQHNPGASAAPCSQLYIDFRKDLGWKWIHEPKGYHANFALEPLPIVYYVGRKPKVEQLSNMIV m_EHEE_hb1_612_000000005_0001_48_50_59_61_P_._ems_ferrM_6675_0001_0002_0001_73_crosslinked__12__S
DQITVIVHVDDPSLAEWVAKQCADQFLVNGNTVFLIVDGVDPTEAKRCVEELAKKANLEVELTV PCPYIWSLDTQYSKVLALYNQHNPGASAAPCSQLYIDFRKDLGWKWIHEPKGYHANFALEPLPIVYYVGRKPKVEQLSNMIV ems_ferrM_6339_000000020_0001_84_crosslinked__31__N
TDEELEKLDEYAAEAGDTEALLEIYSLISALRLGAISPEQADELARRIKERLDK PCPYIWSLDTQYSKVLALYNQHNPGASAAPCSQLYIDFRKDLGWKWIHEPKGYHANFALEPLPIVYYVGRKPKVEQLSNMIV m_ems_p1-15H-GBL-16H-GBL-16H_0039_0001_0001_0001_000000005_0001_37_46_H_._p1-14H-GBL-16H-GABBL-16H_0097_0001_0001_0001_0001_0001_0001__9__D
KVIIIHVHVDDYKSAEECAQKANVYVNVNGKRVTIFLDDIDPSVARKVEKCLRELNADVKVFV PCPYIWSLDTQYSKVLALYNQHNPGASAAPCSQLYIDFRKDLGWKWIHEPKGYHANFALEPLPIVYYVGRKPKVEQLSNMIV m_EHEE_hb1_612_000000005_0001_48_50_59_61_P_._ems_ferrM_6675_0001_0002_0001_73_crosslinked__32__R
KVIIIHVHVDDYKSAEECAQKANVYVNVNGKKVTIFLDDIDPSVARKVEKCLRELNADVKVFV PCPYIWSLDTQYSKVLALYNQHNPGASAAPCSQLYIDFRKDLGWKWIHEPKGYHANFALEPLPIVYYVGRKPKVEQLSNMIV m_EHEE_hb1_612_000000005_0001_48_50_59_61_P_._ems_ferrM_6675_0001_0002_0001_73_crosslinked__32__K
TVTIECVGVDPEAVEAIAAAFGAEVREKDGKLEIHLDDPHGSESAAAAISVLANVRCRLQE PCPYIWSLDTQYSKVLALYNQHNPGASAAPCSQLYIDFRKDLGWKWIHEPKGYHANFALEPLPIVYYVGRKPKVEQLSNMIV m_d61877853fc72d3a9b094762e15ccc8a_0001_000000027_0001_25_32_H_._ems_ferrM_4527_0001_0001_0001_113_crosslinked__42__S
TVTIECVGVDPEAVEAIAAAFGAEVREKDGKLEIHLDDPHGADSAAAAISVLANVRCRLQE PCPYIWSLDTQYSKVLALYNQHNPGASAAPCSQLYIDFRKDLGWKWIHEPKGYHANFALEPLPIVYYVGRKPKVEQLSNMIV m_d61877853fc72d3a9b094762e15ccc8a_0001_000000027_0001_25_32_H_._ems_ferrM_4527_0001_0001_0001_113_crosslinked__43__D
TVTIECVGVDPEAVEAIAAAFGAEVREKDGKLEIHLDDPHQAESAAAAISVLANVRCRLQE PCPYIWSLDTQYSKVLALYNQHNPGASAAPCSQLYIDFRKDLGWKWIHEPKGYHANFALEPLPIVYYVGRKPKVEQLSNMIV m_d61877853fc72d3a9b094762e15ccc8a_0001_000000027_0001_25_32_H_._ems_ferrM_4527_0001_0001_0001_113_crosslinked__41__Q
TDEEQEKLAEYAAEAGDTEALLEIYSLISALRLGAISPEQADELARRIKERLDK PCPYIWSLDTQYSKVLALYNQHNPGASAAPCSQLYIDFRKDLGWKWIHEPKGYHANFALEPLPIVYYVGRKPKVEQLSNMIV m_ems_p1-15H-GBL-16H-GBL-16H_0039_0001_0001_0001_000000005_0001_37_46_H_._p1-14H-GBL-16H-GABBL-16H_0097_0001_0001_0001_0001_0001_0001__5__Q
KVIIIHVHVDDYKSAEECAQKANVYVNVNGKHVTIFLDDIDPSKARKVEKCLRELNADVKVFV PCPYIWSLDTQYSKVLALYNQHNPGASAAPCSQLYIDFRKDLGWKWIHEPKGYHANFALEPLPIVYYVGRKPKVEQLSNMIV m_EHEE_hb1_612_000000005_0001_48_50_59_61_P_._ems_ferrM_6675_0001_0002_0001_73_crosslinked__44__K
DQITVIVHVDDPSLAEWVAKQCADQFLVNGKTVFLIVDGVDPTEAKRCVVELAKKANLEVELTV PCPYIWSLDTQYSKVLALYNQHNPGASAAPCSQLYIDFRKDLGWKWIHEPKGYHANFALEPLPIVYYVGRKPKVEQLSNMIV ems_ferrM_6339_000000020_0001_84_crosslinked__50__V
TCTIEVVGVDPEAVEAFAAAFGAEVREKDGKLEIHLDDPHGAESAAAAISVLANVRVRLQC PCPYIWSLDTQYSKVLALYNQHNPGASAAPCSQLYIDFRKDLGWKWIHEPKGYHANFALEPLPIVYYVGRKPKVEQLSNMIV m_d61877853fc72d3a9b094762e15ccc8a_0001_000000027_0001_25_32_H_._ems_ferrM_4527_0001_0001_0001_114_crosslinked__17__F
TVTIECVGVDPEAVEAIAAAFGAEVREKDGKLEIHLDDPHGAESAAAAISVLANVRCRLFE PCPYIWSLDTQYSKVLALYNQHNPGASAAPCSQLYIDFRKDLGWKWIHEPKGYHANFALEPLPIVYYVGRKPKVEQLSNMIV m_d61877853fc72d3a9b094762e15ccc8a_0001_000000027_0001_25_32_H_._ems_ferrM_4527_0001_0001_0001_113_crosslinked__60__F
TVTIECVGVDPEAVEAIAAAFGAEVREKDGKLEIHLDDPHGAESAAAAISVLANVECRLQE PCPYIWSLDTQYSKVLALYNQHNPGASAAPCSQLYIDFRKDLGWKWIHEPKGYHANFALEPLPIVYYVGRKPKVEQLSNMIV m_d61877853fc72d3a9b094762e15ccc8a_0001_000000027_0001_25_32_H_._ems_ferrM_4527_0001_0001_0001_113_crosslinked__56__E
TVTIECVGVDPEAVEAIAAAFGAEVREKDGKLEIHLDDPHGAESAAAAISVLANVRCFLQE PCPYIWSLDTQYSKVLALYNQHNPGASAAPCSQLYIDFRKDLGWKWIHEPKGYHANFALEPLPIVYYVGRKPKVEQLSNMIV m_d61877853fc72d3a9b094762e15ccc8a_0001_000000027_0001_25_32_H_._ems_ferrM_4527_0001_0001_0001_113_crosslinked__58__F
DQITVIVHVDDPSLDEWVAKQCADQFLVNGKTVFLIVDGVDPTEAKRCVEELAKKANLEVELTV PCPYIWSLDTQYSKVLALYNQHNPGASAAPCSQLYIDFRKDLGWKWIHEPKGYHANFALEPLPIVYYVGRKPKVEQLSNMIV ems_ferrM_6339_000000020_0001_84_crosslinked__15__D
TVTIECVGVDPEAVEAIAAAFGAEVREKDGKLEIHLDIPHGAESAAAAISVLANVRCRLQE PCPYIWSLDTQYSKVLALYNQHNPGASAAPCSQLYIDFRKDLGWKWIHEPKGYHANFALEPLPIVYYVGRKPKVEQLSNMIV m_d61877853fc72d3a9b094762e15ccc8a_0001_000000027_0001_25_32_H_._ems_ferrM_4527_0001_0001_0001_113_crosslinked__38__I
TVTIECVGVDPEAVEAIAAAFGAEVREKDGKLEIHLDQPHGAESAAAAISVLANVRCRLQE PCPYIWSLDTQYSKVLALYNQHNPGASAAPCSQLYIDFRKDLGWKWIHEPKGYHANFALEPLPIVYYVGRKPKVEQLSNMIV m_d61877853fc72d3a9b094762e15ccc8a_0001_000000027_0001_25_32_H_._ems_ferrM_4527_0001_0001_0001_113_crosslinked__38__Q
DQITVIVMVDDPSLAEWVAKQCADQFLVNGKTVFLIVDGVDPTEAKRCVEELAKKANLEVELTV PCPYIWSLDTQYSKVLALYNQHNPGASAAPCSQLYIDFRKDLGWKWIHEPKGYHANFALEPLPIVYYVGRKPKVEQLSNMIV ems_ferrM_6339_000000020_0001_84_crosslinked__8__M
KVIIIHVHVDDYKSAEECAQKANVYVNVNGSHVTIFLDDIDPSVARKVEKCLRELNADVKVFV PCPYIWSLDTQYSKVLALYNQHNPGASAAPCSQLYIDFRKDLGWKWIHEPKGYHANFALEPLPIVYYVGRKPKVEQLSNMIV m_EHEE_hb1_612_000000005_0001_48_50_59_61_P_._ems_ferrM_6675_0001_0002_0001_73_crosslinked__31__S
TVTIECVGVDPEAVEAIAAAFGAEVREKDGKLEIHLDDPHGAESAARAISVLANVRCRLQE PCPYIWSLDTQYSKVLALYNQHNPGASAAPCSQLYIDFRKDLGWKWIHEPKGYHANFALEPLPIVYYVGRKPKVEQLSNMIV m_d61877853fc72d3a9b094762e15ccc8a_0001_000000027_0001_25_32_H_._ems_ferrM_4527_0001_0001_0001_113_crosslinked__47__R
TVTIECVGVDPEAVEAIAAAFGAEVREKDGKLEIHLDDPHGAESAAAQISVLANVRCRLQE PCPYIWSLDTQYSKVLALYNQHNPGASAAPCSQLYIDFRKDLGWKWIHEPKGYHANFALEPLPIVYYVGRKPKVEQLSNMIV m_d61877853fc72d3a9b094762e15ccc8a_0001_000000027_0001_25_32_H_._ems_ferrM_4527_0001_0001_0001_113_crosslinked__48__Q
MVTIECVGVDPEAVEAIAAAFGAEVREKDGKLEIHLDDPHGAESAAAAISVLANVRCRLQE PCPYIWSLDTQYSKVLALYNQHNPGASAAPCSQLYIDFRKDLGWKWIHEPKGYHANFALEPLPIVYYVGRKPKVEQLSNMIV m_d61877853fc72d3a9b094762e15ccc8a_0001_000000027_0001_25_32_H_._ems_ferrM_4527_0001_0001_0001_113_crosslinked__1__M
KVIIIHVHVDDYKSAEECAQKANVYVHVNGKHVTIFLDDIDPSVARKVEKCLRELNADVKVFV PCPYIWSLDTQYSKVLALYNQHNPGASAAPCSQLYIDFRKDLGWKWIHEPKGYHANFALEPLPIVYYVGRKPKVEQLSNMIV m_EHEE_hb1_612_000000005_0001_48_50_59_61_P_._ems_ferrM_6675_0001_0002_0001_73_crosslinked__27__H
KVIIIHVHVDDYKSAEECAQKANVYTNVNGKHVTIFLDDIDPSVARKVEKCLRELNADVKVFV PCPYIWSLDTQYSKVLALYNQHNPGASAAPCSQLYIDFRKDLGWKWIHEPKGYHANFALEPLPIVYYVGRKPKVEQLSNMIV m_EHEE_hb1_612_000000005_0001_48_50_59_61_P_._ems_ferrM_6675_0001_0002_0001_73_crosslinked__26__T
KVIIIHVHVDDYKSAEECAQKANVYVNYNGKHVTIFLDDIDPSVARKVEKCLRELNADVKVFV PCPYIWSLDTQYSKVLALYNQHNPGASAAPCSQLYIDFRKDLGWKWIHEPKGYHANFALEPLPIVYYVGRKPKVEQLSNMIV m_EHEE_hb1_612_000000005_0001_48_50_59_61_P_._ems_ferrM_6675_0001_0002_0001_73_crosslinked__28__Y
TVTIECVGVDPEAVEARAAAFGAEVREKDGKLEIHLDDPHGAESAAAAISVLANVRCRLQE PCPYIWSLDTQYSKVLALYNQHNPGASAAPCSQLYIDFRKDLGWKWIHEPKGYHANFALEPLPIVYYVGRKPKVEQLSNMIV m_d61877853fc72d3a9b094762e15ccc8a_0001_000000027_0001_25_32_H_._ems_ferrM_4527_0001_0001_0001_113_crosslinked__17__R
TVTIECVGVDPEAVEAIAAAFLAEVREKDGKLEIHLDDPHGAESAAAAISVLANVRCRLQE PCPYIWSLDTQYSKVLALYNQHNPGASAAPCSQLYIDFRKDLGWKWIHEPKGYHANFALEPLPIVYYVGRKPKVEQLSNMIV m_d61877853fc72d3a9b094762e15ccc8a_0001_000000027_0001_25_32_H_._ems_ferrM_4527_0001_0001_0001_113_crosslinked__22__L
KVIIIHVHVDDYKSAEECAQKANVYVNVNGKHVTIFLDDIDPSVARKVEKCLRELNAEVKVFV PCPYIWSLDTQYSKVLALYNQHNPGASAAPCSQLYIDFRKDLGWKWIHEPKGYHANFALEPLPIVYYVGRKPKVEQLSNMIV m_EHEE_hb1_612_000000005_0001_48_50_59_61_P_._ems_ferrM_6675_0001_0002_0001_73_crosslinked__58__E
KVIIIHVHVDDYKSAEECAQKANVYVNVNGKHVTIFLDDIDPSVARKVEKCLRELPADVKVFV PCPYIWSLDTQYSKVLALYNQHNPGASAAPCSQLYIDFRKDLGWKWIHEPKGYHANFALEPLPIVYYVGRKPKVEQLSNMIV m_EHEE_hb1_612_000000005_0001_48_50_59_61_P_._ems_ferrM_6675_0001_0002_0001_73_crosslinked__56__P
KVIIIHVHVDDYKSAEECAQKANVYVNVNGKHVTIFLDDIDPSVARKVEKCLRELNACVKVFV PCPYIWSLDTQYSKVLALYNQHNPGASAAPCSQLYIDFRKDLGWKWIHEPKGYHANFALEPLPIVYYVGRKPKVEQLSNMIV m_EHEE_hb1_612_000000005_0001_48_50_59_61_P_._ems_ferrM_6675_0001_0002_0001_73_crosslinked__58__C
TDEELEKLAEYAAEAGDTEALLEIYSLISALRLGCISPEQADELARRIKERLDK PCPYIWSLDTQYSKVLALYNQHNPGASAAPCSQLYIDFRKDLGWKWIHEPKGYHANFALEPLPIVYYVGRKPKVEQLSNMIV m_ems_p1-15H-GBL-16H-GBL-16H_0039_0001_0001_0001_000000005_0001_37_46_H_._p1-14H-GBL-16H-GABBL-16H_0097_0001_0001_0001_0001_0001_0001__35__C
TDEELEKLAEYAAEAGDTEALLEIYSLISALRLVAISPEQADELARRIKERLDK PCPYIWSLDTQYSKVLALYNQHNPGASAAPCSQLYIDFRKDLGWKWIHEPKGYHANFALEPLPIVYYVGRKPKVEQLSNMIV m_ems_p1-15H-GBL-16H-GBL-16H_0039_0001_0001_0001_000000005_0001_37_46_H_._p1-14H-GBL-16H-GABBL-16H_0097_0001_0001_0001_0001_0001_0001__34__V
TDEELEKLAEYAAEAGDTEALLEIYSLISALRLGHISPEQADELARRIKERLDK PCPYIWSLDTQYSKVLALYNQHNPGASAAPCSQLYIDFRKDLGWKWIHEPKGYHANFALEPLPIVYYVGRKPKVEQLSNMIV m_ems_p1-15H-GBL-16H-GBL-16H_0039_0001_0001_0001_000000005_0001_37_46_H_._p1-14H-GBL-16H-GABBL-16H_0097_0001_0001_0001_0001_0001_0001__35__H
TDEELEKLCEYAAEAGDTEALLEIYSLISALRLGAISPEQADELARRIKERLDK PCPYIWSLDTQYSKVLALYNQHNPGASAAPCSQLYIDFRKDLGWKWIHEPKGYHANFALEPLPIVYYVGRKPKVEQLSNMIV m_ems_p1-15H-GBL-16H-GBL-16H_0039_0001_0001_0001_000000005_0001_37_46_H_._p1-14H-GBL-16H-GABBL-16H_0097_0001_0001_0001_0001_0001_0001__9__C
TDEELEKCAEYAAEAGDTEALLEIYSLISALRLGAISPEQADELARRIKERLDK PCPYIWSLDTQYSKVLALYNQHNPGASAAPCSQLYIDFRKDLGWKWIHEPKGYHANFALEPLPIVYYVGRKPKVEQLSNMIV m_ems_p1-15H-GBL-16H-GBL-16H_0039_0001_0001_0001_000000005_0001_37_46_H_._p1-14H-GBL-16H-GABBL-16H_0097_0001_0001_0001_0001_0001_0001__8__C
TCTIEVVGVDPEAVEAIASAFGAEVREKDGKLEIHLDDPHGAESAAAAISVLANVRVRLQC PCPYIWSLDTQYSKVLALYNQHNPGASAAPCSQLYIDFRKDLGWKWIHEPKGYHANFALEPLPIVYYVGRKPKVEQLSNMIV m_d61877853fc72d3a9b094762e15ccc8a_0001_000000027_0001_25_32_H_._ems_ferrM_4527_0001_0001_0001_114_crosslinked__19__S
DQITVIVHVDDPSLAEWVAKQCADQFLVNGKTVFLAVDGVDPTEAKRCVEELAKKANLEVELTV PCPYIWSLDTQYSKVLALYNQHNPGASAAPCSQLYIDFRKDLGWKWIHEPKGYHANFALEPLPIVYYVGRKPKVEQLSNMIV ems_ferrM_6339_000000020_0001_84_crosslinked__36__A
TCTIEVVGVDPEAVEAIAAAFGAEVREKDGKLEIHLDDPHGAESAAAAISVLANVRVRLTC PCPYIWSLDTQYSKVLALYNQHNPGASAAPCSQLYIDFRKDLGWKWIHEPKGYHANFALEPLPIVYYVGRKPKVEQLSNMIV m_d61877853fc72d3a9b094762e15ccc8a_0001_000000027_0001_25_32_H_._ems_ferrM_4527_0001_0001_0001_114_crosslinked__60__T
DVIIIHVHVDDYKSAEECAQKANVYVNVNGKHVTIFLDDIDPSVARKVEKCLRELNADVKVFV PCPYIWSLDTQYSKVLALYNQHNPGASAAPCSQLYIDFRKDLGWKWIHEPKGYHANFALEPLPIVYYVGRKPKVEQLSNMIV m_EHEE_hb1_612_000000005_0001_48_50_59_61_P_._ems_ferrM_6675_0001_0002_0001_73_crosslinked__1__D
TCTIEVVGVDPEAVEAIAAAFGAEVREKDGKLEIHLDDPHGAESAAAAISVLANVRVRLMC PCPYIWSLDTQYSKVLALYNQHNPGASAAPCSQLYIDFRKDLGWKWIHEPKGYHANFALEPLPIVYYVGRKPKVEQLSNMIV m_d61877853fc72d3a9b094762e15ccc8a_0001_000000027_0001_25_32_H_._ems_ferrM_4527_0001_0001_0001_114_crosslinked__60__M
KVIIIHVHVDDYKSAEECAQKANVYVNVNGKHVTIFLDDIDPSVARKVEKCLRELNLDVKVFV PCPYIWSLDTQYSKVLALYNQHNPGASAAPCSQLYIDFRKDLGWKWIHEPKGYHANFALEPLPIVYYVGRKPKVEQLSNMIV m_EHEE_hb1_612_000000005_0001_48_50_59_61_P_._ems_ferrM_6675_0001_0002_0001_73_crosslinked__57__L
TCTIEVVGVDPEAVEAIAAAFGAEVREKDGKLEIHLDDPHGAESAAAAINVLANVRVRLQC PCPYIWSLDTQYSKVLALYNQHNPGASAAPCSQLYIDFRKDLGWKWIHEPKGYHANFALEPLPIVYYVGRKPKVEQLSNMIV m_d61877853fc72d3a9b094762e15ccc8a_0001_000000027_0001_25_32_H_._ems_ferrM_4527_0001_0001_0001_114_crosslinked__50__N
TDEELEKLAEYAAEAGDTEASLEIYSLISALRLGAISPEQADELARRIKERLDK PCPYIWSLDTQYSKVLALYNQHNPGASAAPCSQLYIDFRKDLGWKWIHEPKGYHANFALEPLPIVYYVGRKPKVEQLSNMIV m_ems_p1-15H-GBL-16H-GBL-16H_0039_0001_0001_0001_000000005_0001_37_46_H_._p1-14H-GBL-16H-GABBL-16H_0097_0001_0001_0001_0001_0001_0001__21__S
TDEELEKLAEYAAEAGDTEALLDIYSLISALRLGAISPEQADELARRIKERLDK PCPYIWSLDTQYSKVLALYNQHNPGASAAPCSQLYIDFRKDLGWKWIHEPKGYHANFALEPLPIVYYVGRKPKVEQLSNMIV m_ems_p1-15H-GBL-16H-GBL-16H_0039_0001_0001_0001_000000005_0001_37_46_H_._p1-14H-GBL-16H-GABBL-16H_0097_0001_0001_0001_0001_0001_0001__23__D
KVNIIHVHVDDYKSAEECAQKANVYVNVNGKHVTIFLDDIDPSVARKVEKCLRELNADVKVFV PCPYIWSLDTQYSKVLALYNQHNPGASAAPCSQLYIDFRKDLGWKWIHEPKGYHANFALEPLPIVYYVGRKPKVEQLSNMIV m_EHEE_hb1_612_000000005_0001_48_50_59_61_P_._ems_ferrM_6675_0001_0002_0001_73_crosslinked__3__N
KVIKIHVHVDDYKSAEECAQKANVYVNVNGKHVTIFLDDIDPSVARKVEKCLRELNADVKVFV PCPYIWSLDTQYSKVLALYNQHNPGASAAPCSQLYIDFRKDLGWKWIHEPKGYHANFALEPLPIVYYVGRKPKVEQLSNMIV m_EHEE_hb1_612_000000005_0001_48_50_59_61_P_._ems_ferrM_6675_0001_0002_0001_73_crosslinked__4__K
TDEELEKLAEYAAEAGDTEALLEIYSLISPLRLGAISPEQADELARRIKERLDK PCPYIWSLDTQYSKVLALYNQHNPGASAAPCSQLYIDFRKDLGWKWIHEPKGYHANFALEPLPIVYYVGRKPKVEQLSNMIV m_ems_p1-15H-GBL-16H-GBL-16H_0039_0001_0001_0001_000000005_0001_37_46_H_._p1-14H-GBL-16H-GABBL-16H_0097_0001_0001_0001_0001_0001_0001__30__P
TDEELEKLAEYAAEAGDTEALLEIYSTISALRLGAISPEQADELARRIKERLDK PCPYIWSLDTQYSKVLALYNQHNPGASAAPCSQLYIDFRKDLGWKWIHEPKGYHANFALEPLPIVYYVGRKPKVEQLSNMIV m_ems_p1-15H-GBL-16H-GBL-16H_0039_0001_0001_0001_000000005_0001_37_46_H_._p1-14H-GBL-16H-GABBL-16H_0097_0001_0001_0001_0001_0001_0001__27__T
DQITVIVHVDDPSLAEWVAKQCADQFLVNGKTVFLIVDGVDPTEAKRCDEELAKKANLEVELTV PCPYIWSLDTQYSKVLALYNQHNPGASAAPCSQLYIDFRKDLGWKWIHEPKGYHANFALEPLPIVYYVGRKPKVEQLSNMIV ems_ferrM_6339_000000020_0001_84_crosslinked__49__D
DQITVIVHVDDPSLAEWVAKQCADQFLVNGKTVFLIVDGVDPTEAKRCVHELAKKANLEVELTV PCPYIWSLDTQYSKVLALYNQHNPGASAAPCSQLYIDFRKDLGWKWIHEPKGYHANFALEPLPIVYYVGRKPKVEQLSNMIV ems_ferrM_6339_000000020_0001_84_crosslinked__50__H
DQITVIVHVDDPSLAEWVAKQCADQFLVNGKTVFLIVDGVDPTEAKRCGEELAKKANLEVELTV PCPYIWSLDTQYSKVLALYNQHNPGASAAPCSQLYIDFRKDLGWKWIHEPKGYHANFALEPLPIVYYVGRKPKVEQLSNMIV ems_ferrM_6339_000000020_0001_84_crosslinked__49__G
DQITVIVHVDDPSLAEWVAKQCADQFLVNGKTVFLIVDGVDPTEAKRCTEELAKKANLEVELTV PCPYIWSLDTQYSKVLALYNQHNPGASAAPCSQLYIDFRKDLGWKWIHEPKGYHANFALEPLPIVYYVGRKPKVEQLSNMIV ems_ferrM_6339_000000020_0001_84_crosslinked__49__T
KVIIIHVHVDDYKSAEECAQKANDYVNVNGKHVTIFLDDIDPSVARKVEKCLRELNADVKVFV PCPYIWSLDTQYSKVLALYNQHNPGASAAPCSQLYIDFRKDLGWKWIHEPKGYHANFALEPLPIVYYVGRKPKVEQLSNMIV m_EHEE_hb1_612_000000005_0001_48_50_59_61_P_._ems_ferrM_6675_0001_0002_0001_73_crosslinked__24__D
KVIIIHVHVDDYKSAEECAQKARVYVNVNGKHVTIFLDDIDPSVARKVEKCLRELNADVKVFV PCPYIWSLDTQYSKVLALYNQHNPGASAAPCSQLYIDFRKDLGWKWIHEPKGYHANFALEPLPIVYYVGRKPKVEQLSNMIV m_EHEE_hb1_612_000000005_0001_48_50_59_61_P_._ems_ferrM_6675_0001_0002_0001_73_crosslinked__23__R
KVIIIHVHVDDYKSAEECAQKAPVYVNVNGKHVTIFLDDIDPSVARKVEKCLRELNADVKVFV PCPYIWSLDTQYSKVLALYNQHNPGASAAPCSQLYIDFRKDLGWKWIHEPKGYHANFALEPLPIVYYVGRKPKVEQLSNMIV m_EHEE_hb1_612_000000005_0001_48_50_59_61_P_._ems_ferrM_6675_0001_0002_0001_73_crosslinked__23__P
TCTIEVVGVDPEAVEAIAAAFGAEVREKDGKLEIHLDDPHGADSAAAAISVLANVRVRLQC PCPYIWSLDTQYSKVLALYNQHNPGASAAPCSQLYIDFRKDLGWKWIHEPKGYHANFALEPLPIVYYVGRKPKVEQLSNMIV m_d61877853fc72d3a9b094762e15ccc8a_0001_000000027_0001_25_32_H_._ems_ferrM_4527_0001_0001_0001_114_crosslinked__43__D
KVIIIHVHVDDYKSAEECAQKANVYVNVNGKHVTIFLDDIDPSVADKVEKCLRELNADVKVFV PCPYIWSLDTQYSKVLALYNQHNPGASAAPCSQLYIDFRKDLGWKWIHEPKGYHANFALEPLPIVYYVGRKPKVEQLSNMIV m_EHEE_hb1_612_000000005_0001_48_50_59_61_P_._ems_ferrM_6675_0001_0002_0001_73_crosslinked__46__D
KVIIIHVHVDDYKSAEECAQKANVYVNVNGKHVTIFLDDIDPSVACKVEKCLRELNADVKVFV PCPYIWSLDTQYSKVLALYNQHNPGASAAPCSQLYIDFRKDLGWKWIHEPKGYHANFALEPLPIVYYVGRKPKVEQLSNMIV m_EHEE_hb1_612_000000005_0001_48_50_59_61_P_._ems_ferrM_6675_0001_0002_0001_73_crosslinked__46__C
DQITVIVHVDDPSLAEWVAKQCADQFLTNGKTVFLIVDGVDPTEAKRCVEELAKKANLEVELTV PCPYIWSLDTQYSKVLALYNQHNPGASAAPCSQLYIDFRKDLGWKWIHEPKGYHANFALEPLPIVYYVGRKPKVEQLSNMIV ems_ferrM_6339_000000020_0001_84_crosslinked__28__T
DQITVIVHVDDPSLAEWVAKQCADQFLRNGKTVFLIVDGVDPTEAKRCVEELAKKANLEVELTV PCPYIWSLDTQYSKVLALYNQHNPGASAAPCSQLYIDFRKDLGWKWIHEPKGYHANFALEPLPIVYYVGRKPKVEQLSNMIV ems_ferrM_6339_000000020_0001_84_crosslinked__28__R
TVTIECVGVDPEAVEAIAAAFGAEVREKDGKLEIHADDPHGAESAAAAISVLANVRCRLQE PCPYIWSLDTQYSKVLALYNQHNPGASAAPCSQLYIDFRKDLGWKWIHEPKGYHANFALEPLPIVYYVGRKPKVEQLSNMIV m_d61877853fc72d3a9b094762e15ccc8a_0001_000000027_0001_25_32_H_._ems_ferrM_4527_0001_0001_0001_113_crosslinked__36__A
TVTIECVGVDPEAVEAIAAAFGAEVREKDGKLEIHLDDPHGAESAAHAISVLANVRCRLQE PCPYIWSLDTQYSKVLALYNQHNPGASAAPCSQLYIDFRKDLGWKWIHEPKGYHANFALEPLPIVYYVGRKPKVEQLSNMIV m_d61877853fc72d3a9b094762e15ccc8a_0001_000000027_0001_25_32_H_._ems_ferrM_4527_0001_0001_0001_113_crosslinked__47__H
TVTIECVGVDPEAVEAIAAPFGAEVREKDGKLEIHLDDPHGAESAAAAISVLANVRCRLQE PCPYIWSLDTQYSKVLALYNQHNPGASAAPCSQLYIDFRKDLGWKWIHEPKGYHANFALEPLPIVYYVGRKPKVEQLSNMIV m_d61877853fc72d3a9b094762e15ccc8a_0001_000000027_0001_25_32_H_._ems_ferrM_4527_0001_0001_0001_113_crosslinked__20__P
TVTIECVGVDPEAVEAIALAFGAEVREKDGKLEIHLDDPHGAESAAAAISVLANVRCRLQE PCPYIWSLDTQYSKVLALYNQHNPGASAAPCSQLYIDFRKDLGWKWIHEPKGYHANFALEPLPIVYYVGRKPKVEQLSNMIV m_d61877853fc72d3a9b094762e15ccc8a_0001_000000027_0001_25_32_H_._ems_ferrM_4527_0001_0001_0001_113_crosslinked__19__L
TVTIECVGVDPEAVEAIAAEFGAEVREKDGKLEIHLDDPHGAESAAAAISVLANVRCRLQE PCPYIWSLDTQYSKVLALYNQHNPGASAAPCSQLYIDFRKDLGWKWIHEPKGYHANFALEPLPIVYYVGRKPKVEQLSNMIV m_d61877853fc72d3a9b094762e15ccc8a_0001_000000027_0001_25_32_H_._ems_ferrM_4527_0001_0001_0001_113_crosslinked__20__E
DQITVIVHVDDPSLAEWVAKQCADQFLVNGKTVFLIVDGVDPTEAKRCAEELAKKANLEVELTV PCPYIWSLDTQYSKVLALYNQHNPGASAAPCSQLYIDFRKDLGWKWIHEPKGYHANFALEPLPIVYYVGRKPKVEQLSNMIV ems_ferrM_6339_000000020_0001_84_crosslinked__49__A
DQITVIVHVDDPSLAEWVAKQCADQFLVNGKTVFLIVDGVDPTEAKRCVEELAKKRNLEVELTV PCPYIWSLDTQYSKVLALYNQHNPGASAAPCSQLYIDFRKDLGWKWIHEPKGYHANFALEPLPIVYYVGRKPKVEQLSNMIV ems_ferrM_6339_000000020_0001_84_crosslinked__56__R
DQITVIVHVDDPSLAEWVAKQCADQFLVNGKTVFLIVDGVDPTEAKRCVEELAKKNNLEVELTV PCPYIWSLDTQYSKVLALYNQHNPGASAAPCSQLYIDFRKDLGWKWIHEPKGYHANFALEPLPIVYYVGRKPKVEQLSNMIV ems_ferrM_6339_000000020_0001_84_crosslinked__56__N
KVIIIHVHVDDYKSAEECAQKANVYVNVNGKHVTIFLDDIDPSVARKVEKCLRELNADTKVFV PCPYIWSLDTQYSKVLALYNQHNPGASAAPCSQLYIDFRKDLGWKWIHEPKGYHANFALEPLPIVYYVGRKPKVEQLSNMIV m_EHEE_hb1_612_000000005_0001_48_50_59_61_P_._ems_ferrM_6675_0001_0002_0001_73_crosslinked__59__T
KVIIIHVHVDDYKSAEECAQKANVYVNVNGKHVTIFLDDIDPSVARKVEKCLRETNADVKVFV PCPYIWSLDTQYSKVLALYNQHNPGASAAPCSQLYIDFRKDLGWKWIHEPKGYHANFALEPLPIVYYVGRKPKVEQLSNMIV m_EHEE_hb1_612_000000005_0001_48_50_59_61_P_._ems_ferrM_6675_0001_0002_0001_73_crosslinked__55__T
KVIIIHVHVDDYKSAEECAQKANVYVNVNGKHVTIFLDDIDPSVARKVEKCLRSLNADVKVFV PCPYIWSLDTQYSKVLALYNQHNPGASAAPCSQLYIDFRKDLGWKWIHEPKGYHANFALEPLPIVYYVGRKPKVEQLSNMIV m_EHEE_hb1_612_000000005_0001_48_50_59_61_P_._ems_ferrM_6675_0001_0002_0001_73_crosslinked__54__S
TDEELEKLAEGAAEAGDTEALLEIYSLISALRLGAISPEQADELARRIKERLDK PCPYIWSLDTQYSKVLALYNQHNPGASAAPCSQLYIDFRKDLGWKWIHEPKGYHANFALEPLPIVYYVGRKPKVEQLSNMIV m_ems_p1-15H-GBL-16H-GBL-16H_0039_0001_0001_0001_000000005_0001_37_46_H_._p1-14H-GBL-16H-GABBL-16H_0097_0001_0001_0001_0001_0001_0001__11__G
TDEELEKLAKYAAEAGDTEALLEIYSLISALRLGAISPEQADELARRIKERLDK PCPYIWSLDTQYSKVLALYNQHNPGASAAPCSQLYIDFRKDLGWKWIHEPKGYHANFALEPLPIVYYVGRKPKVEQLSNMIV m_ems_p1-15H-GBL-16H-GBL-16H_0039_0001_0001_0001_000000005_0001_37_46_H_._p1-14H-GBL-16H-GABBL-16H_0097_0001_0001_0001_0001_0001_0001__10__K
TDEELEKLATYAAEAGDTEALLEIYSLISALRLGAISPEQADELARRIKERLDK PCPYIWSLDTQYSKVLALYNQHNPGASAAPCSQLYIDFRKDLGWKWIHEPKGYHANFALEPLPIVYYVGRKPKVEQLSNMIV m_ems_p1-15H-GBL-16H-GBL-16H_0039_0001_0001_0001_000000005_0001_37_46_H_._p1-14H-GBL-16H-GABBL-16H_0097_0001_0001_0001_0001_0001_0001__10__T
TDEELEKLAEDAAEAGDTEALLEIYSLISALRLGAISPEQADELARRIKERLDK PCPYIWSLDTQYSKVLALYNQHNPGASAAPCSQLYIDFRKDLGWKWIHEPKGYHANFALEPLPIVYYVGRKPKVEQLSNMIV m_ems_p1-15H-GBL-16H-GBL-16H_0039_0001_0001_0001_000000005_0001_37_46_H_._p1-14H-GBL-16H-GABBL-16H_0097_0001_0001_0001_0001_0001_0001__11__D
TDEELEKLLEYAAEAGDTEALLEIYSLISALRLGAISPEQADELARRIKERLDK PCPYIWSLDTQYSKVLALYNQHNPGASAAPCSQLYIDFRKDLGWKWIHEPKGYHANFALEPLPIVYYVGRKPKVEQLSNMIV m_ems_p1-15H-GBL-16H-GBL-16H_0039_0001_0001_0001_000000005_0001_37_46_H_._p1-14H-GBL-16H-GABBL-16H_0097_0001_0001_0001_0001_0001_0001__9__L
TCTIEVVGVDPEAVEAIAAAFTAEVREKDGKLEIHLDDPHGAESAAAAISVLANVRVRLQC PCPYIWSLDTQYSKVLALYNQHNPGASAAPCSQLYIDFRKDLGWKWIHEPKGYHANFALEPLPIVYYVGRKPKVEQLSNMIV m_d61877853fc72d3a9b094762e15ccc8a_0001_000000027_0001_25_32_H_._ems_ferrM_4527_0001_0001_0001_114_crosslinked__22__T
TCTIEVVGVDPEAVEAIAAAFGAIVREKDGKLEIHLDDPHGAESAAAAISVLANVRVRLQC PCPYIWSLDTQYSKVLALYNQHNPGASAAPCSQLYIDFRKDLGWKWIHEPKGYHANFALEPLPIVYYVGRKPKVEQLSNMIV m_d61877853fc72d3a9b094762e15ccc8a_0001_000000027_0001_25_32_H_._ems_ferrM_4527_0001_0001_0001_114_crosslinked__24__I
TITIECVGVDPEAVEAIAAAFGAEVREKDGKLEIHLDDPHGAESAAAAISVLANVRCRLQE PCPYIWSLDTQYSKVLALYNQHNPGASAAPCSQLYIDFRKDLGWKWIHEPKGYHANFALEPLPIVYYVGRKPKVEQLSNMIV m_d61877853fc72d3a9b094762e15ccc8a_0001_000000027_0001_25_32_H_._ems_ferrM_4527_0001_0001_0001_113_crosslinked__2__I
TCTIEVVGTDPEAVEAIAAAFGAEVREKDGKLEIHLDDPHGAESAAAAISVLANVRVRLQC PCPYIWSLDTQYSKVLALYNQHNPGASAAPCSQLYIDFRKDLGWKWIHEPKGYHANFALEPLPIVYYVGRKPKVEQLSNMIV m_d61877853fc72d3a9b094762e15ccc8a_0001_000000027_0001_25_32_H_._ems_ferrM_4527_0001_0001_0001_114_crosslinked__9__T
TCTIEVVYVDPEAVEAIAAAFGAEVREKDGKLEIHLDDPHGAESAAAAISVLANVRVRLQC PCPYIWSLDTQYSKVLALYNQHNPGASAAPCSQLYIDFRKDLGWKWIHEPKGYHANFALEPLPIVYYVGRKPKVEQLSNMIV m_d61877853fc72d3a9b094762e15ccc8a_0001_000000027_0001_25_32_H_._ems_ferrM_4527_0001_0001_0001_114_crosslinked__8__Y
TCTIEVVGFDPEAVEAIAAAFGAEVREKDGKLEIHLDDPHGAESAAAAISVLANVRVRLQC PCPYIWSLDTQYSKVLALYNQHNPGASAAPCSQLYIDFRKDLGWKWIHEPKGYHANFALEPLPIVYYVGRKPKVEQLSNMIV m_d61877853fc72d3a9b094762e15ccc8a_0001_000000027_0001_25_32_H_._ems_ferrM_4527_0001_0001_0001_114_crosslinked__9__F
TCTIEVVGDDPEAVEAIAAAFGAEVREKDGKLEIHLDDPHGAESAAAAISVLANVRVRLQC PCPYIWSLDTQYSKVLALYNQHNPGASAAPCSQLYIDFRKDLGWKWIHEPKGYHANFALEPLPIVYYVGRKPKVEQLSNMIV m_d61877853fc72d3a9b094762e15ccc8a_0001_000000027_0001_25_32_H_._ems_ferrM_4527_0001_0001_0001_114_crosslinked__9__D
TVTIECVGVDPEAVEAIAAAFGAEVREKDGKLEIHLDDPHGAESAAAAISVLANVRCRLQY PCPYIWSLDTQYSKVLALYNQHNPGASAAPCSQLYIDFRKDLGWKWIHEPKGYHANFALEPLPIVYYVGRKPKVEQLSNMIV m_d61877853fc72d3a9b094762e15ccc8a_0001_000000027_0001_25_32_H_._ems_ferrM_4527_0001_0001_0001_113_crosslinked__61__Y
TVTIECVGVDPEAVEAIAAAFGAEVREKDGKLEIHLDDPHGAESAAAAISVLANVRCRLQT PCPYIWSLDTQYSKVLALYNQHNPGASAAPCSQLYIDFRKDLGWKWIHEPKGYHANFALEPLPIVYYVGRKPKVEQLSNMIV m_d61877853fc72d3a9b094762e15ccc8a_0001_000000027_0001_25_32_H_._ems_ferrM_4527_0001_0001_0001_113_crosslinked__61__T
TVTRECVGVDPEAVEAIAAAFGAEVREKDGKLEIHLDDPHGAESAAAAISVLANVRCRLQE PCPYIWSLDTQYSKVLALYNQHNPGASAAPCSQLYIDFRKDLGWKWIHEPKGYHANFALEPLPIVYYVGRKPKVEQLSNMIV m_d61877853fc72d3a9b094762e15ccc8a_0001_000000027_0001_25_32_H_._ems_ferrM_4527_0001_0001_0001_113_crosslinked__4__R
DQITVIVHVDDPSLAEWWAKQCADQFLVNGKTVFLIVDGVDPTEAKRCVEELAKKANLEVELTV PCPYIWSLDTQYSKVLALYNQHNPGASAAPCSQLYIDFRKDLGWKWIHEPKGYHANFALEPLPIVYYVGRKPKVEQLSNMIV ems_ferrM_6339_000000020_0001_84_crosslinked__18__W
TCTIEVVGVDPEAVEAIAAAFGAEVREKDGKLVIHLDDPHGAESAAAAISVLANVRVRLQC PCPYIWSLDTQYSKVLALYNQHNPGASAAPCSQLYIDFRKDLGWKWIHEPKGYHANFALEPLPIVYYVGRKPKVEQLSNMIV m_d61877853fc72d3a9b094762e15ccc8a_0001_000000027_0001_25_32_H_._ems_ferrM_4527_0001_0001_0001_114_crosslinked__33__V
TVQIECVGVDPEAVEAIAAAFGAEVREKDGKLEIHLDDPHGAESAAAAISVLANVRCRLQE PCPYIWSLDTQYSKVLALYNQHNPGASAAPCSQLYIDFRKDLGWKWIHEPKGYHANFALEPLPIVYYVGRKPKVEQLSNMIV m_d61877853fc72d3a9b094762e15ccc8a_0001_000000027_0001_25_32_H_._ems_ferrM_4527_0001_0001_0001_113_crosslinked__3__Q
TDEELEKLAEYAAEAGDTEALLEIYSLISALRLGAISPEHADELARRIKERLDK PCPYIWSLDTQYSKVLALYNQHNPGASAAPCSQLYIDFRKDLGWKWIHEPKGYHANFALEPLPIVYYVGRKPKVEQLSNMIV m_ems_p1-15H-GBL-16H-GBL-16H_0039_0001_0001_0001_000000005_0001_37_46_H_._p1-14H-GBL-16H-GABBL-16H_0097_0001_0001_0001_0001_0001_0001__40__H
TDEELEKLAEYAAEAGDTEALLEIYSLISALRLGAISPEMADELARRIKERLDK PCPYIWSLDTQYSKVLALYNQHNPGASAAPCSQLYIDFRKDLGWKWIHEPKGYHANFALEPLPIVYYVGRKPKVEQLSNMIV m_ems_p1-15H-GBL-16H-GBL-16H_0039_0001_0001_0001_000000005_0001_37_46_H_._p1-14H-GBL-16H-GABBL-16H_0097_0001_0001_0001_0001_0001_0001__40__M
KVSIIHVHVDDYKSAEECAQKANVYVNVNGKHVTIFLDDIDPSVARKVEKCLRELNADVKVFV PCPYIWSLDTQYSKVLALYNQHNPGASAAPCSQLYIDFRKDLGWKWIHEPKGYHANFALEPLPIVYYVGRKPKVEQLSNMIV m_EHEE_hb1_612_000000005_0001_48_50_59_61_P_._ems_ferrM_6675_0001_0002_0001_73_crosslinked__3__S
DQITVIVHVDDPSLAEWVAKQCADQFLVNGKTVFLIVDGMDPTEAKRCVEELAKKANLEVELTV PCPYIWSLDTQYSKVLALYNQHNPGASAAPCSQLYIDFRKDLGWKWIHEPKGYHANFALEPLPIVYYVGRKPKVEQLSNMIV ems_ferrM_6339_000000020_0001_84_crosslinked__40__M
DQITVIVHVDDPSLAEWVAKQCADQFLVNGKTVYLIVDGVDPTEAKRCVEELAKKANLEVELTV PCPYIWSLDTQYSKVLALYNQHNPGASAAPCSQLYIDFRKDLGWKWIHEPKGYHANFALEPLPIVYYVGRKPKVEQLSNMIV ems_ferrM_6339_000000020_0001_84_crosslinked__34__Y
TVTIECVGVDPEALEAIAAAFGAEVREKDGKLEIHLDDPHGAESAAAAISVLANVRCRLQE PCPYIWSLDTQYSKVLALYNQHNPGASAAPCSQLYIDFRKDLGWKWIHEPKGYHANFALEPLPIVYYVGRKPKVEQLSNMIV m_d61877853fc72d3a9b094762e15ccc8a_0001_000000027_0001_25_32_H_._ems_ferrM_4527_0001_0001_0001_113_crosslinked__14__L
TVTIECVGVDPEAVCAIAAAFGAEVREKDGKLEIHLDDPHGAESAAAAISVLANVRCRLQE PCPYIWSLDTQYSKVLALYNQHNPGASAAPCSQLYIDFRKDLGWKWIHEPKGYHANFALEPLPIVYYVGRKPKVEQLSNMIV m_d61877853fc72d3a9b094762e15ccc8a_0001_000000027_0001_25_32_H_._ems_ferrM_4527_0001_0001_0001_113_crosslinked__15__C
TVTIECVGVDPESVEAIAAAFGAEVREKDGKLEIHLDDPHGAESAAAAISVLANVRCRLQE PCPYIWSLDTQYSKVLALYNQHNPGASAAPCSQLYIDFRKDLGWKWIHEPKGYHANFALEPLPIVYYVGRKPKVEQLSNMIV m_d61877853fc72d3a9b094762e15ccc8a_0001_000000027_0001_25_32_H_._ems_ferrM_4527_0001_0001_0001_113_crosslinked__13__S
TDEELEKLAEYAAEAGDTEALLEIYSLISALRLGAISPEQADELARRIKERLTK PCPYIWSLDTQYSKVLALYNQHNPGASAAPCSQLYIDFRKDLGWKWIHEPKGYHANFALEPLPIVYYVGRKPKVEQLSNMIV m_ems_p1-15H-GBL-16H-GBL-16H_0039_0001_0001_0001_000000005_0001_37_46_H_._p1-14H-GBL-16H-GABBL-16H_0097_0001_0001_0001_0001_0001_0001__53__T
TVTIECVGVDPEAVEAIAAAFGAEVREKDGKLEIHLDDPHGAESAAAAISVLANVRCALQE PCPYIWSLDTQYSKVLALYNQHNPGASAAPCSQLYIDFRKDLGWKWIHEPKGYHANFALEPLPIVYYVGRKPKVEQLSNMIV m_d61877853fc72d3a9b094762e15ccc8a_0001_000000027_0001_25_32_H_._ems_ferrM_4527_0001_0001_0001_113_crosslinked__58__A
KVYIIHVHVDDYKSAEECAQKANVYVNVNGKHVTIFLDDIDPSVARKVEKCLRELNADVKVFV PCPYIWSLDTQYSKVLALYNQHNPGASAAPCSQLYIDFRKDLGWKWIHEPKGYHANFALEPLPIVYYVGRKPKVEQLSNMIV m_EHEE_hb1_612_000000005_0001_48_50_59_61_P_._ems_ferrM_6675_0001_0002_0001_73_crosslinked__3__Y
KNIIIHVHVDDYKSAEECAQKANVYVNVNGKHVTIFLDDIDPSVARKVEKCLRELNADVKVFV PCPYIWSLDTQYSKVLALYNQHNPGASAAPCSQLYIDFRKDLGWKWIHEPKGYHANFALEPLPIVYYVGRKPKVEQLSNMIV m_EHEE_hb1_612_000000005_0001_48_50_59_61_P_._ems_ferrM_6675_0001_0002_0001_73_crosslinked__2__N
KVIIIHVHVDGYKSAEECAQKANVYVNVNGKHVTIFLDDIDPSVARKVEKCLRELNADVKVFV PCPYIWSLDTQYSKVLALYNQHNPGASAAPCSQLYIDFRKDLGWKWIHEPKGYHANFALEPLPIVYYVGRKPKVEQLSNMIV m_EHEE_hb1_612_000000005_0001_48_50_59_61_P_._ems_ferrM_6675_0001_0002_0001_73_crosslinked__11__G
TDEELEKLAEYAAEAGDTEALKEIYSLISALRLGAISPEQADELARRIKERLDK PCPYIWSLDTQYSKVLALYNQHNPGASAAPCSQLYIDFRKDLGWKWIHEPKGYHANFALEPLPIVYYVGRKPKVEQLSNMIV m_ems_p1-15H-GBL-16H-GBL-16H_0039_0001_0001_0001_000000005_0001_37_46_H_._p1-14H-GBL-16H-GABBL-16H_0097_0001_0001_0001_0001_0001_0001__22__K
TCTIEVVGVDPEAVEAIAAAFGAEVREKDGKLEIHLDIPHGAESAAAAISVLANVRVRLQC PCPYIWSLDTQYSKVLALYNQHNPGASAAPCSQLYIDFRKDLGWKWIHEPKGYHANFALEPLPIVYYVGRKPKVEQLSNMIV m_d61877853fc72d3a9b094762e15ccc8a_0001_000000027_0001_25_32_H_._ems_ferrM_4527_0001_0001_0001_114_crosslinked__38__I
TCTIEVVGVDPEAVEAIAAAFGAEVREKDGKLEIHLWDPHGAESAAAAISVLANVRVRLQC PCPYIWSLDTQYSKVLALYNQHNPGASAAPCSQLYIDFRKDLGWKWIHEPKGYHANFALEPLPIVYYVGRKPKVEQLSNMIV m_d61877853fc72d3a9b094762e15ccc8a_0001_000000027_0001_25_32_H_._ems_ferrM_4527_0001_0001_0001_114_crosslinked__37__W
DQITVIVHVDDPSLAEWVAKQCASQFLVNGKTVFLIVDGVDPTEAKRCVEELAKKANLEVELTV PCPYIWSLDTQYSKVLALYNQHNPGASAAPCSQLYIDFRKDLGWKWIHEPKGYHANFALEPLPIVYYVGRKPKVEQLSNMIV ems_ferrM_6339_000000020_0001_84_crosslinked__24__S
DQITVIVHVDDPSLAEWVAKQCADIFLVNGKTVFLIVDGVDPTEAKRCVEELAKKANLEVELTV PCPYIWSLDTQYSKVLALYNQHNPGASAAPCSQLYIDFRKDLGWKWIHEPKGYHANFALEPLPIVYYVGRKPKVEQLSNMIV ems_ferrM_6339_000000020_0001_84_crosslinked__25__I
DQITVIVHVDDPSLAEWVAKQCAAQFLVNGKTVFLIVDGVDPTEAKRCVEELAKKANLEVELTV PCPYIWSLDTQYSKVLALYNQHNPGASAAPCSQLYIDFRKDLGWKWIHEPKGYHANFALEPLPIVYYVGRKPKVEQLSNMIV ems_ferrM_6339_000000020_0001_84_crosslinked__24__A
DQITVIVHVDDPSLAEWVAKQCAMQFLVNGKTVFLIVDGVDPTEAKRCVEELAKKANLEVELTV PCPYIWSLDTQYSKVLALYNQHNPGASAAPCSQLYIDFRKDLGWKWIHEPKGYHANFALEPLPIVYYVGRKPKVEQLSNMIV ems_ferrM_6339_000000020_0001_84_crosslinked__24__M
DQITVIVHVDDPSLAEWVAKQCAYQFLVNGKTVFLIVDGVDPTEAKRCVEELAKKANLEVELTV PCPYIWSLDTQYSKVLALYNQHNPGASAAPCSQLYIDFRKDLGWKWIHEPKGYHANFALEPLPIVYYVGRKPKVEQLSNMIV ems_ferrM_6339_000000020_0001_84_crosslinked__24__Y
TCTTEVVGVDPEAVEAIAAAFGAEVREKDGKLEIHLDDPHGAESAAAAISVLANVRVRLQC PCPYIWSLDTQYSKVLALYNQHNPGASAAPCSQLYIDFRKDLGWKWIHEPKGYHANFALEPLPIVYYVGRKPKVEQLSNMIV m_d61877853fc72d3a9b094762e15ccc8a_0001_000000027_0001_25_32_H_._ems_ferrM_4527_0001_0001_0001_114_crosslinked__4__T
TCTVEVVGVDPEAVEAIAAAFGAEVREKDGKLEIHLDDPHGAESAAAAISVLANVRVRLQC PCPYIWSLDTQYSKVLALYNQHNPGASAAPCSQLYIDFRKDLGWKWIHEPKGYHANFALEPLPIVYYVGRKPKVEQLSNMIV m_d61877853fc72d3a9b094762e15ccc8a_0001_000000027_0001_25_32_H_._ems_ferrM_4527_0001_0001_0001_114_crosslinked__4__V
TCTIEVVGVDPEAVEAIAAAFMAEVREKDGKLEIHLDDPHGAESAAAAISVLANVRVRLQC PCPYIWSLDTQYSKVLALYNQHNPGASAAPCSQLYIDFRKDLGWKWIHEPKGYHANFALEPLPIVYYVGRKPKVEQLSNMIV m_d61877853fc72d3a9b094762e15ccc8a_0001_000000027_0001_25_32_H_._ems_ferrM_4527_0001_0001_0001_114_crosslinked__22__M
KVIIIHVHVDDYCSAEECAQKANVYVNVNGKHVTIFLDDIDPSVARKVEKCLRELNADVKVFV PCPYIWSLDTQYSKVLALYNQHNPGASAAPCSQLYIDFRKDLGWKWIHEPKGYHANFALEPLPIVYYVGRKPKVEQLSNMIV m_EHEE_hb1_612_000000005_0001_48_50_59_61_P_._ems_ferrM_6675_0001_0002_0001_73_crosslinked__13__C
TDEELEKLAEYAAEAGDTDALLEIYSLISALRLGAISPEQADELARRIKERLDK PCPYIWSLDTQYSKVLALYNQHNPGASAAPCSQLYIDFRKDLGWKWIHEPKGYHANFALEPLPIVYYVGRKPKVEQLSNMIV m_ems_p1-15H-GBL-16H-GBL-16H_0039_0001_0001_0001_000000005_0001_37_46_H_._p1-14H-GBL-16H-GABBL-16H_0097_0001_0001_0001_0001_0001_0001__19__D
TDEELEKLAEYAAEAGDAEALLEIYSLISALRLGAISPEQADELARRIKERLDK PCPYIWSLDTQYSKVLALYNQHNPGASAAPCSQLYIDFRKDLGWKWIHEPKGYHANFALEPLPIVYYVGRKPKVEQLSNMIV m_ems_p1-15H-GBL-16H-GBL-16H_0039_0001_0001_0001_000000005_0001_37_46_H_._p1-14H-GBL-16H-GABBL-16H_0097_0001_0001_0001_0001_0001_0001__18__A
KVIIIHVHVDDYKSAEECAHKANVYVNVNGKHVTIFLDDIDPSVARKVEKCLRELNADVKVFV PCPYIWSLDTQYSKVLALYNQHNPGASAAPCSQLYIDFRKDLGWKWIHEPKGYHANFALEPLPIVYYVGRKPKVEQLSNMIV m_EHEE_hb1_612_000000005_0001_48_50_59_61_P_._ems_ferrM_6675_0001_0002_0001_73_crosslinked__20__H
KVIIIHVHVDDYKSAEECADKANVYVNVNGKHVTIFLDDIDPSVARKVEKCLRELNADVKVFV PCPYIWSLDTQYSKVLALYNQHNPGASAAPCSQLYIDFRKDLGWKWIHEPKGYHANFALEPLPIVYYVGRKPKVEQLSNMIV m_EHEE_hb1_612_000000005_0001_48_50_59_61_P_._ems_ferrM_6675_0001_0002_0001_73_crosslinked__20__D
KVIIIHVHVDDYKSAEECAFKANVYVNVNGKHVTIFLDDIDPSVARKVEKCLRELNADVKVFV PCPYIWSLDTQYSKVLALYNQHNPGASAAPCSQLYIDFRKDLGWKWIHEPKGYHANFALEPLPIVYYVGRKPKVEQLSNMIV m_EHEE_hb1_612_000000005_0001_48_50_59_61_P_._ems_ferrM_6675_0001_0002_0001_73_crosslinked__20__F
DQITVIVHVDDPSLAEWVAKQCADQFLVNGKTVFLIVDGVDPTEAKRCVTELAKKANLEVELTV PCPYIWSLDTQYSKVLALYNQHNPGASAAPCSQLYIDFRKDLGWKWIHEPKGYHANFALEPLPIVYYVGRKPKVEQLSNMIV ems_ferrM_6339_000000020_0001_84_crosslinked__50__T
DQITVIVHVDDPSLAEWVAKQCADQFLVNGKTVFLIVDGVDPTEAKRCVEQLAKKANLEVELTV PCPYIWSLDTQYSKVLALYNQHNPGASAAPCSQLYIDFRKDLGWKWIHEPKGYHANFALEPLPIVYYVGRKPKVEQLSNMIV ems_ferrM_6339_000000020_0001_84_crosslinked__51__Q
DQITVIVHVDDPSLAEWVAKQCADQFLVNGKTVFLIVDGVDPTEAKRCVNELAKKANLEVELTV PCPYIWSLDTQYSKVLALYNQHNPGASAAPCSQLYIDFRKDLGWKWIHEPKGYHANFALEPLPIVYYVGRKPKVEQLSNMIV ems_ferrM_6339_000000020_0001_84_crosslinked__50__N
TCTIEVVGVDPEAVEAIAAIFGAEVREKDGKLEIHLDDPHGAESAAAAISVLANVRVRLQC PCPYIWSLDTQYSKVLALYNQHNPGASAAPCSQLYIDFRKDLGWKWIHEPKGYHANFALEPLPIVYYVGRKPKVEQLSNMIV m_d61877853fc72d3a9b094762e15ccc8a_0001_000000027_0001_25_32_H_._ems_ferrM_4527_0001_0001_0001_114_crosslinked__20__I
TCTIEVVGVDPEAVEAIAWAFGAEVREKDGKLEIHLDDPHGAESAAAAISVLANVRVRLQC PCPYIWSLDTQYSKVLALYNQHNPGASAAPCSQLYIDFRKDLGWKWIHEPKGYHANFALEPLPIVYYVGRKPKVEQLSNMIV m_d61877853fc72d3a9b094762e15ccc8a_0001_000000027_0001_25_32_H_._ems_ferrM_4527_0001_0001_0001_114_crosslinked__19__W
TCTIEVVGVDPEAVEAITAAFGAEVREKDGKLEIHLDDPHGAESAAAAISVLANVRVRLQC PCPYIWSLDTQYSKVLALYNQHNPGASAAPCSQLYIDFRKDLGWKWIHEPKGYHANFALEPLPIVYYVGRKPKVEQLSNMIV m_d61877853fc72d3a9b094762e15ccc8a_0001_000000027_0001_25_32_H_._ems_ferrM_4527_0001_0001_0001_114_crosslinked__18__T
TDEELEKLAEYAAEAGDTEALLEIYSLISALRLGAISPEQADELARRIKERLDD PCPYIWSLDTQYSKVLALYNQHNPGASAAPCSQLYIDFRKDLGWKWIHEPKGYHANFALEPLPIVYYVGRKPKVEQLSNMIV m_ems_p1-15H-GBL-16H-GBL-16H_0039_0001_0001_0001_000000005_0001_37_46_H_._p1-14H-GBL-16H-GABBL-16H_0097_0001_0001_0001_0001_0001_0001__54__D
TVTIECVGVDPEAVEAIAAAFGAEVREKDCKLEIHLDDPHGAESAAAAISVLANVRCRLQE PCPYIWSLDTQYSKVLALYNQHNPGASAAPCSQLYIDFRKDLGWKWIHEPKGYHANFALEPLPIVYYVGRKPKVEQLSNMIV m_d61877853fc72d3a9b094762e15ccc8a_0001_000000027_0001_25_32_H_._ems_ferrM_4527_0001_0001_0001_113_crosslinked__30__C
TVTIECVGVDPEAVEAIAAAFGAEVREKDEKLEIHLDDPHGAESAAAAISVLANVRCRLQE PCPYIWSLDTQYSKVLALYNQHNPGASAAPCSQLYIDFRKDLGWKWIHEPKGYHANFALEPLPIVYYVGRKPKVEQLSNMIV m_d61877853fc72d3a9b094762e15ccc8a_0001_000000027_0001_25_32_H_._ems_ferrM_4527_0001_0001_0001_113_crosslinked__30__E
DQITVIVHVDDPSLAEWVAKQCADQFYVNGKTVFLIVDGVDPTEAKRCVEELAKKANLEVELTV PCPYIWSLDTQYSKVLALYNQHNPGASAAPCSQLYIDFRKDLGWKWIHEPKGYHANFALEPLPIVYYVGRKPKVEQLSNMIV ems_ferrM_6339_000000020_0001_84_crosslinked__27__Y
DQITVIVHVDDPSLAEWVAKQCADQFLANGKTVFLIVDGVDPTEAKRCVEELAKKANLEVELTV PCPYIWSLDTQYSKVLALYNQHNPGASAAPCSQLYIDFRKDLGWKWIHEPKGYHANFALEPLPIVYYVGRKPKVEQLSNMIV ems_ferrM_6339_000000020_0001_84_crosslinked__28__A
DQITVIVHVDDPSLAEWVAKQCADQFLENGKTVFLIVDGVDPTEAKRCVEELAKKANLEVELTV PCPYIWSLDTQYSKVLALYNQHNPGASAAPCSQLYIDFRKDLGWKWIHEPKGYHANFALEPLPIVYYVGRKPKVEQLSNMIV ems_ferrM_6339_000000020_0001_84_crosslinked__28__E
DQITVIVHVDDPSLAEWVAKQCADQFLMNGKTVFLIVDGVDPTEAKRCVEELAKKANLEVELTV PCPYIWSLDTQYSKVLALYNQHNPGASAAPCSQLYIDFRKDLGWKWIHEPKGYHANFALEPLPIVYYVGRKPKVEQLSNMIV ems_ferrM_6339_000000020_0001_84_crosslinked__28__M
TCTIEVVGVDPEAVEAIAAAFGAEVREKEGKLEIHLDDPHGAESAAAAISVLANVRVRLQC PCPYIWSLDTQYSKVLALYNQHNPGASAAPCSQLYIDFRKDLGWKWIHEPKGYHANFALEPLPIVYYVGRKPKVEQLSNMIV m_d61877853fc72d3a9b094762e15ccc8a_0001_000000027_0001_25_32_H_._ems_ferrM_4527_0001_0001_0001_114_crosslinked__29__E
TCTIEVVGVDPEAVEAIAAAFGAEVREKGGKLEIHLDDPHGAESAAAAISVLANVRVRLQC PCPYIWSLDTQYSKVLALYNQHNPGASAAPCSQLYIDFRKDLGWKWIHEPKGYHANFALEPLPIVYYVGRKPKVEQLSNMIV m_d61877853fc72d3a9b094762e15ccc8a_0001_000000027_0001_25_32_H_._ems_ferrM_4527_0001_0001_0001_114_crosslinked__29__G
DQITVIVHVDDPSLAEWVAKQCADQFLVNGKTVFLIVDGVDPTEAKRCVEELACKANLEVELTV PCPYIWSLDTQYSKVLALYNQHNPGASAAPCSQLYIDFRKDLGWKWIHEPKGYHANFALEPLPIVYYVGRKPKVEQLSNMIV ems_ferrM_6339_000000020_0001_84_crosslinked__54__C
KVIIPHVHVDDYKSAEECAQKANVYVNVNGKHVTIFLDDIDPSVARKVEKCLRELNADVKVFV PCPYIWSLDTQYSKVLALYNQHNPGASAAPCSQLYIDFRKDLGWKWIHEPKGYHANFALEPLPIVYYVGRKPKVEQLSNMIV m_EHEE_hb1_612_000000005_0001_48_50_59_61_P_._ems_ferrM_6675_0001_0002_0001_73_crosslinked__5__P
KVIRIHVHVDDYKSAEECAQKANVYVNVNGKHVTIFLDDIDPSVARKVEKCLRELNADVKVFV PCPYIWSLDTQYSKVLALYNQHNPGASAAPCSQLYIDFRKDLGWKWIHEPKGYHANFALEPLPIVYYVGRKPKVEQLSNMIV m_EHEE_hb1_612_000000005_0001_48_50_59_61_P_._ems_ferrM_6675_0001_0002_0001_73_crosslinked__4__R
KVIIIDVHVDDYKSAEECAQKANVYVNVNGKHVTIFLDDIDPSVARKVEKCLRELNADVKVFV PCPYIWSLDTQYSKVLALYNQHNPGASAAPCSQLYIDFRKDLGWKWIHEPKGYHANFALEPLPIVYYVGRKPKVEQLSNMIV m_EHEE_hb1_612_000000005_0001_48_50_59_61_P_._ems_ferrM_6675_0001_0002_0001_73_crosslinked__6__D
KVIIWHVHVDDYKSAEECAQKANVYVNVNGKHVTIFLDDIDPSVARKVEKCLRELNADVKVFV PCPYIWSLDTQYSKVLALYNQHNPGASAAPCSQLYIDFRKDLGWKWIHEPKGYHANFALEPLPIVYYVGRKPKVEQLSNMIV m_EHEE_hb1_612_000000005_0001_48_50_59_61_P_._ems_ferrM_6675_0001_0002_0001_73_crosslinked__5__W
KVIIIHVHVDDYKSAEECAQKAHVYVNVNGKHVTIFLDDIDPSVARKVEKCLRELNADVKVFV PCPYIWSLDTQYSKVLALYNQHNPGASAAPCSQLYIDFRKDLGWKWIHEPKGYHANFALEPLPIVYYVGRKPKVEQLSNMIV m_EHEE_hb1_612_000000005_0001_48_50_59_61_P_._ems_ferrM_6675_0001_0002_0001_73_crosslinked__23__H
KVIIIHVHVDDYKSAEECAQKANVYVNVNMKHVTIFLDDIDPSVARKVEKCLRELNADVKVFV PCPYIWSLDTQYSKVLALYNQHNPGASAAPCSQLYIDFRKDLGWKWIHEPKGYHANFALEPLPIVYYVGRKPKVEQLSNMIV m_EHEE_hb1_612_000000005_0001_48_50_59_61_P_._ems_ferrM_6675_0001_0002_0001_73_crosslinked__30__M
TCTIEVVGVDPEAVEAIAAAFGAEVRPKDGKLEIHLDDPHGAESAAAAISVLANVRVRLQC PCPYIWSLDTQYSKVLALYNQHNPGASAAPCSQLYIDFRKDLGWKWIHEPKGYHANFALEPLPIVYYVGRKPKVEQLSNMIV m_d61877853fc72d3a9b094762e15ccc8a_0001_000000027_0001_25_32_H_._ems_ferrM_4527_0001_0001_0001_114_crosslinked__27__P
DQITVIVHVDDPSLAEWVAKQCADDFLVNGKTVFLIVDGVDPTEAKRCVEELAKKANLEVELTV PCPYIWSLDTQYSKVLALYNQHNPGASAAPCSQLYIDFRKDLGWKWIHEPKGYHANFALEPLPIVYYVGRKPKVEQLSNMIV ems_ferrM_6339_000000020_0001_84_crosslinked__25__D
DQITVIVHVDDPSLAEWVAKQCADFFLVNGKTVFLIVDGVDPTEAKRCVEELAKKANLEVELTV PCPYIWSLDTQYSKVLALYNQHNPGASAAPCSQLYIDFRKDLGWKWIHEPKGYHANFALEPLPIVYYVGRKPKVEQLSNMIV ems_ferrM_6339_000000020_0001_84_crosslinked__25__F
TDEELEKLAVYAAEAGDTEALLEIYSLISALRLGAISPEQADELARRIKERLDK PCPYIWSLDTQYSKVLALYNQHNPGASAAPCSQLYIDFRKDLGWKWIHEPKGYHANFALEPLPIVYYVGRKPKVEQLSNMIV m_ems_p1-15H-GBL-16H-GBL-16H_0039_0001_0001_0001_000000005_0001_37_46_H_._p1-14H-GBL-16H-GABBL-16H_0097_0001_0001_0001_0001_0001_0001__10__V
TVTIECVGVDPEAVEAIAAAFGAEVREKDGKLHIHLDDPHGAESAAAAISVLANVRCRLQE PCPYIWSLDTQYSKVLALYNQHNPGASAAPCSQLYIDFRKDLGWKWIHEPKGYHANFALEPLPIVYYVGRKPKVEQLSNMIV m_d61877853fc72d3a9b094762e15ccc8a_0001_000000027_0001_25_32_H_._ems_ferrM_4527_0001_0001_0001_113_crosslinked__33__H
TVTIECVGVDPEAVEAIAAAFGAEVREKDGKIEIHLDDPHGAESAAAAISVLANVRCRLQE PCPYIWSLDTQYSKVLALYNQHNPGASAAPCSQLYIDFRKDLGWKWIHEPKGYHANFALEPLPIVYYVGRKPKVEQLSNMIV m_d61877853fc72d3a9b094762e15ccc8a_0001_000000027_0001_25_32_H_._ems_ferrM_4527_0001_0001_0001_113_crosslinked__32__I
KVIIIHVHVDDYKSAHECAQKANVYVNVNGKHVTIFLDDIDPSVARKVEKCLRELNADVKVFV PCPYIWSLDTQYSKVLALYNQHNPGASAAPCSQLYIDFRKDLGWKWIHEPKGYHANFALEPLPIVYYVGRKPKVEQLSNMIV m_EHEE_hb1_612_000000005_0001_48_50_59_61_P_._ems_ferrM_6675_0001_0002_0001_73_crosslinked__16__H
KVIIIHVHVDDYKSVEECAQKANVYVNVNGKHVTIFLDDIDPSVARKVEKCLRELNADVKVFV PCPYIWSLDTQYSKVLALYNQHNPGASAAPCSQLYIDFRKDLGWKWIHEPKGYHANFALEPLPIVYYVGRKPKVEQLSNMIV m_EHEE_hb1_612_000000005_0001_48_50_59_61_P_._ems_ferrM_6675_0001_0002_0001_73_crosslinked__15__V
TCTIEVVGVDPEAVEVIAAAFGAEVREKDGKLEIHLDDPHGAESAAAAISVLANVRVRLQC PCPYIWSLDTQYSKVLALYNQHNPGASAAPCSQLYIDFRKDLGWKWIHEPKGYHANFALEPLPIVYYVGRKPKVEQLSNMIV m_d61877853fc72d3a9b094762e15ccc8a_0001_000000027_0001_25_32_H_._ems_ferrM_4527_0001_0001_0001_114_crosslinked__16__V
TCTIEVVGVDPEAVEAAAAAFGAEVREKDGKLEIHLDDPHGAESAAAAISVLANVRVRLQC PCPYIWSLDTQYSKVLALYNQHNPGASAAPCSQLYIDFRKDLGWKWIHEPKGYHANFALEPLPIVYYVGRKPKVEQLSNMIV m_d61877853fc72d3a9b094762e15ccc8a_0001_000000027_0001_25_32_H_._ems_ferrM_4527_0001_0001_0001_114_crosslinked__17__A
KVIIIHVHVDDYKSAEECAQKANVYVNVNGKHVTIFLDDIQPSVARKVEKCLRELNADVKVFV PCPYIWSLDTQYSKVLALYNQHNPGASAAPCSQLYIDFRKDLGWKWIHEPKGYHANFALEPLPIVYYVGRKPKVEQLSNMIV m_EHEE_hb1_612_000000005_0001_48_50_59_61_P_._ems_ferrM_6675_0001_0002_0001_73_crosslinked__41__Q
KVGIIHVHVDDYKSAEECAQKANVYVNVNGKHVTIFLDDIDPSVARKVEKCLRELNADVKVFV PCPYIWSLDTQYSKVLALYNQHNPGASAAPCSQLYIDFRKDLGWKWIHEPKGYHANFALEPLPIVYYVGRKPKVEQLSNMIV m_EHEE_hb1_612_000000005_0001_48_50_59_61_P_._ems_ferrM_6675_0001_0002_0001_73_crosslinked__3__G
DQITVIVHVDDPSLAEWVAKQCADQFLVNGKTVFLIVDGSDPTEAKRCVEELAKKANLEVELTV PCPYIWSLDTQYSKVLALYNQHNPGASAAPCSQLYIDFRKDLGWKWIHEPKGYHANFALEPLPIVYYVGRKPKVEQLSNMIV ems_ferrM_6339_000000020_0001_84_crosslinked__40__S
DQITVIVHVDDPSLAEWVAKQCADQFLVNGKTVFLIVDGWDPTEAKRCVEELAKKANLEVELTV PCPYIWSLDTQYSKVLALYNQHNPGASAAPCSQLYIDFRKDLGWKWIHEPKGYHANFALEPLPIVYYVGRKPKVEQLSNMIV ems_ferrM_6339_000000020_0001_84_crosslinked__40__W
TVTIECVGVDPEAVEAIAAAFGAVVREKDGKLEIHLDDPHGAESAAAAISVLANVRCRLQE PCPYIWSLDTQYSKVLALYNQHNPGASAAPCSQLYIDFRKDLGWKWIHEPKGYHANFALEPLPIVYYVGRKPKVEQLSNMIV m_d61877853fc72d3a9b094762e15ccc8a_0001_000000027_0001_25_32_H_._ems_ferrM_4527_0001_0001_0001_113_crosslinked__24__V
TVTIECVGVDPEAVEAIAAAFGAWVREKDGKLEIHLDDPHGAESAAAAISVLANVRCRLQE PCPYIWSLDTQYSKVLALYNQHNPGASAAPCSQLYIDFRKDLGWKWIHEPKGYHANFALEPLPIVYYVGRKPKVEQLSNMIV m_d61877853fc72d3a9b094762e15ccc8a_0001_000000027_0001_25_32_H_._ems_ferrM_4527_0001_0001_0001_113_crosslinked__24__W
TVTIECVGVDPEAVEAIAAAFGAEVREKDGKLEIHLDDPHGAESCAAAISVLANVRCRLQE PCPYIWSLDTQYSKVLALYNQHNPGASAAPCSQLYIDFRKDLGWKWIHEPKGYHANFALEPLPIVYYVGRKPKVEQLSNMIV m_d61877853fc72d3a9b094762e15ccc8a_0001_000000027_0001_25_32_H_._ems_ferrM_4527_0001_0001_0001_113_crosslinked__45__C
DQITVIVHVDDPSLAEWVAKQCADQFLVNGKTVFLIVDFVDPTEAKRCVEELAKKANLEVELTV PCPYIWSLDTQYSKVLALYNQHNPGASAAPCSQLYIDFRKDLGWKWIHEPKGYHANFALEPLPIVYYVGRKPKVEQLSNMIV ems_ferrM_6339_000000020_0001_84_crosslinked__39__F
DQITVIVHVDDPSLAEWVAKQCADQFLVNGKTVFLIMDGVDPTEAKRCVEELAKKANLEVELTV PCPYIWSLDTQYSKVLALYNQHNPGASAAPCSQLYIDFRKDLGWKWIHEPKGYHANFALEPLPIVYYVGRKPKVEQLSNMIV ems_ferrM_6339_000000020_0001_84_crosslinked__37__M
DQITVIVHVDDPSLAEWVAKQCADQFLVNGKTVFLIVIGVDPTEAKRCVEELAKKANLEVELTV PCPYIWSLDTQYSKVLALYNQHNPGASAAPCSQLYIDFRKDLGWKWIHEPKGYHANFALEPLPIVYYVGRKPKVEQLSNMIV ems_ferrM_6339_000000020_0001_84_crosslinked__38__I
DQITVIVHVDDPSLAEWVAKQCADQFLVNGKTVFLIVKGVDPTEAKRCVEELAKKANLEVELTV PCPYIWSLDTQYSKVLALYNQHNPGASAAPCSQLYIDFRKDLGWKWIHEPKGYHANFALEPLPIVYYVGRKPKVEQLSNMIV ems_ferrM_6339_000000020_0001_84_crosslinked__38__K
DQITVIVHVDDPSLAEWVAKQCADQFLVNGKTVFLIVLGVDPTEAKRCVEELAKKANLEVELTV PCPYIWSLDTQYSKVLALYNQHNPGASAAPCSQLYIDFRKDLGWKWIHEPKGYHANFALEPLPIVYYVGRKPKVEQLSNMIV ems_ferrM_6339_000000020_0001_84_crosslinked__38__L
TDEELEKLAEYAAEAGDTEALLEIYSLISALRLGAISPEQADEQARRIKERLDK PCPYIWSLDTQYSKVLALYNQHNPGASAAPCSQLYIDFRKDLGWKWIHEPKGYHANFALEPLPIVYYVGRKPKVEQLSNMIV m_ems_p1-15H-GBL-16H-GBL-16H_0039_0001_0001_0001_000000005_0001_37_46_H_._p1-14H-GBL-16H-GABBL-16H_0097_0001_0001_0001_0001_0001_0001__44__Q
TDEELEKLAEYAAEAGDTEALLEIYSLISALRLGAISPEQADMLARRIKERLDK PCPYIWSLDTQYSKVLALYNQHNPGASAAPCSQLYIDFRKDLGWKWIHEPKGYHANFALEPLPIVYYVGRKPKVEQLSNMIV m_ems_p1-15H-GBL-16H-GBL-16H_0039_0001_0001_0001_000000005_0001_37_46_H_._p1-14H-GBL-16H-GABBL-16H_0097_0001_0001_0001_0001_0001_0001__43__M
TDEELEKLAEYAAEAGDTHALLEIYSLISALRLGAISPEQADELARRIKERLDK PCPYIWSLDTQYSKVLALYNQHNPGASAAPCSQLYIDFRKDLGWKWIHEPKGYHANFALEPLPIVYYVGRKPKVEQLSNMIV m_ems_p1-15H-GBL-16H-GBL-16H_0039_0001_0001_0001_000000005_0001_37_46_H_._p1-14H-GBL-16H-GABBL-16H_0097_0001_0001_0001_0001_0001_0001__19__H
TDEELEKLAEYAAEAGQTEALLEIYSLISALRLGAISPEQADELARRIKERLDK PCPYIWSLDTQYSKVLALYNQHNPGASAAPCSQLYIDFRKDLGWKWIHEPKGYHANFALEPLPIVYYVGRKPKVEQLSNMIV m_ems_p1-15H-GBL-16H-GBL-16H_0039_0001_0001_0001_000000005_0001_37_46_H_._p1-14H-GBL-16H-GABBL-16H_0097_0001_0001_0001_0001_0001_0001__17__Q
TDEELEKLAEYAAEAGDTAALLEIYSLISALRLGAISPEQADELARRIKERLDK PCPYIWSLDTQYSKVLALYNQHNPGASAAPCSQLYIDFRKDLGWKWIHEPKGYHANFALEPLPIVYYVGRKPKVEQLSNMIV m_ems_p1-15H-GBL-16H-GBL-16H_0039_0001_0001_0001_000000005_0001_37_46_H_._p1-14H-GBL-16H-GABBL-16H_0097_0001_0001_0001_0001_0001_0001__19__A
TCTIEVVGVDPEAVEAIAAAFGAEVREKDGKLEIHLDDPHGAESAAAAISVLANVRVELQC PCPYIWSLDTQYSKVLALYNQHNPGASAAPCSQLYIDFRKDLGWKWIHEPKGYHANFALEPLPIVYYVGRKPKVEQLSNMIV m_d61877853fc72d3a9b094762e15ccc8a_0001_000000027_0001_25_32_H_._ems_ferrM_4527_0001_0001_0001_114_crosslinked__58__E
DQITVIVHVDDPSLAEWVAKQCADQFLVNGKTVFLIVDGVDPTEAKRCVEELAKKENLEVELTV PCPYIWSLDTQYSKVLALYNQHNPGASAAPCSQLYIDFRKDLGWKWIHEPKGYHANFALEPLPIVYYVGRKPKVEQLSNMIV ems_ferrM_6339_000000020_0001_84_crosslinked__56__E
DQITVIVHVDDPSLAEWVAKQCADQFLVNGKTVFLIVDGVDPTEAKRCVEELAKKINLEVELTV PCPYIWSLDTQYSKVLALYNQHNPGASAAPCSQLYIDFRKDLGWKWIHEPKGYHANFALEPLPIVYYVGRKPKVEQLSNMIV ems_ferrM_6339_000000020_0001_84_crosslinked__56__I
KVIIIHVHVDDYKSAEECAQKANVYVNVNGKHVTIFLDDMDPSVARKVEKCLRELNADVKVFV PCPYIWSLDTQYSKVLALYNQHNPGASAAPCSQLYIDFRKDLGWKWIHEPKGYHANFALEPLPIVYYVGRKPKVEQLSNMIV m_EHEE_hb1_612_000000005_0001_48_50_59_61_P_._ems_ferrM_6675_0001_0002_0001_73_crosslinked__40__M
TCTIEVVGVDPEAVEAIAAAFGAEVREKDGKLEIHLDDPHGAESAADAISVLANVRVRLQC PCPYIWSLDTQYSKVLALYNQHNPGASAAPCSQLYIDFRKDLGWKWIHEPKGYHANFALEPLPIVYYVGRKPKVEQLSNMIV m_d61877853fc72d3a9b094762e15ccc8a_0001_000000027_0001_25_32_H_._ems_ferrM_4527_0001_0001_0001_114_crosslinked__47__D
TCTIEVVGVDPEAVEAIAAAFGAEVREKDGKLEIHLDDPHGAESAPAAISVLANVRVRLQC PCPYIWSLDTQYSKVLALYNQHNPGASAAPCSQLYIDFRKDLGWKWIHEPKGYHANFALEPLPIVYYVGRKPKVEQLSNMIV m_d61877853fc72d3a9b094762e15ccc8a_0001_000000027_0001_25_32_H_._ems_ferrM_4527_0001_0001_0001_114_crosslinked__46__P
TCTIEVVGVDPEAVEAIAAAFGAEVREKDGKLEIHLDDPHGAESASAAISVLANVRVRLQC PCPYIWSLDTQYSKVLALYNQHNPGASAAPCSQLYIDFRKDLGWKWIHEPKGYHANFALEPLPIVYYVGRKPKVEQLSNMIV m_d61877853fc72d3a9b094762e15ccc8a_0001_000000027_0001_25_32_H_._ems_ferrM_4527_0001_0001_0001_114_crosslinked__46__S
TDEELEKLKEYAAEAGDTEALLEIYSLISALRLGAISPEQADELARRIKERLDK PCPYIWSLDTQYSKVLALYNQHNPGASAAPCSQLYIDFRKDLGWKWIHEPKGYHANFALEPLPIVYYVGRKPKVEQLSNMIV m_ems_p1-15H-GBL-16H-GBL-16H_0039_0001_0001_0001_000000005_0001_37_46_H_._p1-14H-GBL-16H-GABBL-16H_0097_0001_0001_0001_0001_0001_0001__9__K
TDEELEKLAEYAAEAGDTEALLEIYSLISALRLGAISPEQADELARRIKERVDK PCPYIWSLDTQYSKVLALYNQHNPGASAAPCSQLYIDFRKDLGWKWIHEPKGYHANFALEPLPIVYYVGRKPKVEQLSNMIV m_ems_p1-15H-GBL-16H-GBL-16H_0039_0001_0001_0001_000000005_0001_37_46_H_._p1-14H-GBL-16H-GABBL-16H_0097_0001_0001_0001_0001_0001_0001__52__V
TDEELEKLAEYAAEAGDTEALLEIYSLISALRLGAISPEQADELHRRIKERLDK PCPYIWSLDTQYSKVLALYNQHNPGASAAPCSQLYIDFRKDLGWKWIHEPKGYHANFALEPLPIVYYVGRKPKVEQLSNMIV m_ems_p1-15H-GBL-16H-GBL-16H_0039_0001_0001_0001_000000005_0001_37_46_H_._p1-14H-GBL-16H-GABBL-16H_0097_0001_0001_0001_0001_0001_0001__45__H
TDEELEKLAEYAAEAGDTEALLEIYSLISALRLKAISPEQADELARRIKERLDK PCPYIWSLDTQYSKVLALYNQHNPGASAAPCSQLYIDFRKDLGWKWIHEPKGYHANFALEPLPIVYYVGRKPKVEQLSNMIV m_ems_p1-15H-GBL-16H-GBL-16H_0039_0001_0001_0001_000000005_0001_37_46_H_._p1-14H-GBL-16H-GABBL-16H_0097_0001_0001_0001_0001_0001_0001__34__K
TCTIEVVMVDPEAVEAIAAAFGAEVREKDGKLEIHLDDPHGAESAAAAISVLANVRVRLQC PCPYIWSLDTQYSKVLALYNQHNPGASAAPCSQLYIDFRKDLGWKWIHEPKGYHANFALEPLPIVYYVGRKPKVEQLSNMIV m_d61877853fc72d3a9b094762e15ccc8a_0001_000000027_0001_25_32_H_._ems_ferrM_4527_0001_0001_0001_114_crosslinked__8__M
DQITVIVHVDDPSLAEWVAKQCADQFLVNGKTVFLIVDGVDPTEAKRCVEELAKTANLEVELTV PCPYIWSLDTQYSKVLALYNQHNPGASAAPCSQLYIDFRKDLGWKWIHEPKGYHANFALEPLPIVYYVGRKPKVEQLSNMIV ems_ferrM_6339_000000020_0001_84_crosslinked__55__T
KVIIIHVHVDDYKSAEECAQKANVYVNVNGKWVTIFLDDIDPSVARKVEKCLRELNADVKVFV PCPYIWSLDTQYSKVLALYNQHNPGASAAPCSQLYIDFRKDLGWKWIHEPKGYHANFALEPLPIVYYVGRKPKVEQLSNMIV m_EHEE_hb1_612_000000005_0001_48_50_59_61_P_._ems_ferrM_6675_0001_0002_0001_73_crosslinked__32__W
KVIIIHVHVDDYKSAEECAQKANVYVNVNGKMVTIFLDDIDPSVARKVEKCLRELNADVKVFV PCPYIWSLDTQYSKVLALYNQHNPGASAAPCSQLYIDFRKDLGWKWIHEPKGYHANFALEPLPIVYYVGRKPKVEQLSNMIV m_EHEE_hb1_612_000000005_0001_48_50_59_61_P_._ems_ferrM_6675_0001_0002_0001_73_crosslinked__32__M
TVTIECVGVDPEAVEAIAAAFGFEVREKDGKLEIHLDDPHGAESAAAAISVLANVRCRLQE PCPYIWSLDTQYSKVLALYNQHNPGASAAPCSQLYIDFRKDLGWKWIHEPKGYHANFALEPLPIVYYVGRKPKVEQLSNMIV m_d61877853fc72d3a9b094762e15ccc8a_0001_000000027_0001_25_32_H_._ems_ferrM_4527_0001_0001_0001_113_crosslinked__23__F
TDEELEKLAEYAAIAGDTEALLEIYSLISALRLGAISPEQADELARRIKERLDK PCPYIWSLDTQYSKVLALYNQHNPGASAAPCSQLYIDFRKDLGWKWIHEPKGYHANFALEPLPIVYYVGRKPKVEQLSNMIV m_ems_p1-15H-GBL-16H-GBL-16H_0039_0001_0001_0001_000000005_0001_37_46_H_._p1-14H-GBL-16H-GABBL-16H_0097_0001_0001_0001_0001_0001_0001__14__I
TVTIECVGVDPEAVEAIAAAHGAEVREKDGKLEIHLDDPHGAESAAAAISVLANVRCRLQE PCPYIWSLDTQYSKVLALYNQHNPGASAAPCSQLYIDFRKDLGWKWIHEPKGYHANFALEPLPIVYYVGRKPKVEQLSNMIV m_d61877853fc72d3a9b094762e15ccc8a_0001_000000027_0001_25_32_H_._ems_ferrM_4527_0001_0001_0001_113_crosslinked__21__H
TCTIEVVGVDPEAVEAIAAAFGAWVREKDGKLEIHLDDPHGAESAAAAISVLANVRVRLQC PCPYIWSLDTQYSKVLALYNQHNPGASAAPCSQLYIDFRKDLGWKWIHEPKGYHANFALEPLPIVYYVGRKPKVEQLSNMIV m_d61877853fc72d3a9b094762e15ccc8a_0001_000000027_0001_25_32_H_._ems_ferrM_4527_0001_0001_0001_114_crosslinked__24__W
TCTIEVVGVDPEAVEAIAAAFGARVREKDGKLEIHLDDPHGAESAAAAISVLANVRVRLQC PCPYIWSLDTQYSKVLALYNQHNPGASAAPCSQLYIDFRKDLGWKWIHEPKGYHANFALEPLPIVYYVGRKPKVEQLSNMIV m_d61877853fc72d3a9b094762e15ccc8a_0001_000000027_0001_25_32_H_._ems_ferrM_4527_0001_0001_0001_114_crosslinked__24__R
TCTIEVVGVDPEAVEAIAAAFGAEVGEKDGKLEIHLDDPHGAESAAAAISVLANVRVRLQC PCPYIWSLDTQYSKVLALYNQHNPGASAAPCSQLYIDFRKDLGWKWIHEPKGYHANFALEPLPIVYYVGRKPKVEQLSNMIV m_d61877853fc72d3a9b094762e15ccc8a_0001_000000027_0001_25_32_H_._ems_ferrM_4527_0001_0001_0001_114_crosslinked__26__G
TCTIEVVGVDPEAVEAIAAAFGAEVREKDGKLEIHLDDPHSAESAAAAISVLANVRVRLQC PCPYIWSLDTQYSKVLALYNQHNPGASAAPCSQLYIDFRKDLGWKWIHEPKGYHANFALEPLPIVYYVGRKPKVEQLSNMIV m_d61877853fc72d3a9b094762e15ccc8a_0001_000000027_0001_25_32_H_._ems_ferrM_4527_0001_0001_0001_114_crosslinked__41__S
TCTIEVVGVDPEAVEAIAAAFGAEVREKDGKLEIHLDDPHMAESAAAAISVLANVRVRLQC PCPYIWSLDTQYSKVLALYNQHNPGASAAPCSQLYIDFRKDLGWKWIHEPKGYHANFALEPLPIVYYVGRKPKVEQLSNMIV m_d61877853fc72d3a9b094762e15ccc8a_0001_000000027_0001_25_32_H_._ems_ferrM_4527_0001_0001_0001_114_crosslinked__41__M
TVTIECVGVDPEAVEAIAAAFGAEVREKDGKLEIHLDDPQGAESAAAAISVLANVRCRLQE PCPYIWSLDTQYSKVLALYNQHNPGASAAPCSQLYIDFRKDLGWKWIHEPKGYHANFALEPLPIVYYVGRKPKVEQLSNMIV m_d61877853fc72d3a9b094762e15ccc8a_0001_000000027_0001_25_32_H_._ems_ferrM_4527_0001_0001_0001_113_crosslinked__40__Q
TVTIECVGVDPEAVEAIAAAFGAEVREKDGKLEIHLDDPKGAESAAAAISVLANVRCRLQE PCPYIWSLDTQYSKVLALYNQHNPGASAAPCSQLYIDFRKDLGWKWIHEPKGYHANFALEPLPIVYYVGRKPKVEQLSNMIV m_d61877853fc72d3a9b094762e15ccc8a_0001_000000027_0001_25_32_H_._ems_ferrM_4527_0001_0001_0001_113_crosslinked__40__K
TCTIEVVGVDPEAVEAIAAAFGAEVREKDGKLEKHLDDPHGAESAAAAISVLANVRVRLQC PCPYIWSLDTQYSKVLALYNQHNPGASAAPCSQLYIDFRKDLGWKWIHEPKGYHANFALEPLPIVYYVGRKPKVEQLSNMIV m_d61877853fc72d3a9b094762e15ccc8a_0001_000000027_0001_25_32_H_._ems_ferrM_4527_0001_0001_0001_114_crosslinked__34__K
TCTIEVVGVDPEAVEAIAAAFGAEVREKDGKLDIHLDDPHGAESAAAAISVLANVRVRLQC PCPYIWSLDTQYSKVLALYNQHNPGASAAPCSQLYIDFRKDLGWKWIHEPKGYHANFALEPLPIVYYVGRKPKVEQLSNMIV m_d61877853fc72d3a9b094762e15ccc8a_0001_000000027_0001_25_32_H_._ems_ferrM_4527_0001_0001_0001_114_crosslinked__33__D
TCTIEVVGVDPEAVEAIAAAFGAEVREIDGKLEIHLDDPHGAESAAAAISVLANVRVRLQC PCPYIWSLDTQYSKVLALYNQHNPGASAAPCSQLYIDFRKDLGWKWIHEPKGYHANFALEPLPIVYYVGRKPKVEQLSNMIV m_d61877853fc72d3a9b094762e15ccc8a_0001_000000027_0001_25_32_H_._ems_ferrM_4527_0001_0001_0001_114_crosslinked__28__I
TCTIEVVGVDPEAVEAIAAAFGAEVREEDGKLEIHLDDPHGAESAAAAISVLANVRVRLQC PCPYIWSLDTQYSKVLALYNQHNPGASAAPCSQLYIDFRKDLGWKWIHEPKGYHANFALEPLPIVYYVGRKPKVEQLSNMIV m_d61877853fc72d3a9b094762e15ccc8a_0001_000000027_0001_25_32_H_._ems_ferrM_4527_0001_0001_0001_114_crosslinked__28__E
KVIIIHVHVDRYKSAEECAQKANVYVNVNGKHVTIFLDDIDPSVARKVEKCLRELNADVKVFV PCPYIWSLDTQYSKVLALYNQHNPGASAAPCSQLYIDFRKDLGWKWIHEPKGYHANFALEPLPIVYYVGRKPKVEQLSNMIV m_EHEE_hb1_612_000000005_0001_48_50_59_61_P_._ems_ferrM_6675_0001_0002_0001_73_crosslinked__11__R
KVIIIHVHVDDDKSAEECAQKANVYVNVNGKHVTIFLDDIDPSVARKVEKCLRELNADVKVFV PCPYIWSLDTQYSKVLALYNQHNPGASAAPCSQLYIDFRKDLGWKWIHEPKGYHANFALEPLPIVYYVGRKPKVEQLSNMIV m_EHEE_hb1_612_000000005_0001_48_50_59_61_P_._ems_ferrM_6675_0001_0002_0001_73_crosslinked__12__D
DQITVIVHVDDPSLAEWVAKQCADQFLVNGKTVFLIVDKVDPTEAKRCVEELAKKANLEVELTV PCPYIWSLDTQYSKVLALYNQHNPGASAAPCSQLYIDFRKDLGWKWIHEPKGYHANFALEPLPIVYYVGRKPKVEQLSNMIV ems_ferrM_6339_000000020_0001_84_crosslinked__39__K
DQITVIVHVDDPSLAEWVAKQCADQFLVNGKTVFLILDGVDPTEAKRCVEELAKKANLEVELTV PCPYIWSLDTQYSKVLALYNQHNPGASAAPCSQLYIDFRKDLGWKWIHEPKGYHANFALEPLPIVYYVGRKPKVEQLSNMIV ems_ferrM_6339_000000020_0001_84_crosslinked__37__L
TCTIEVVGVDLEAVEAIAAAFGAEVREKDGKLEIHLDDPHGAESAAAAISVLANVRVRLQC PCPYIWSLDTQYSKVLALYNQHNPGASAAPCSQLYIDFRKDLGWKWIHEPKGYHANFALEPLPIVYYVGRKPKVEQLSNMIV m_d61877853fc72d3a9b094762e15ccc8a_0001_000000027_0001_25_32_H_._ems_ferrM_4527_0001_0001_0001_114_crosslinked__11__L
KVIIIHSHVDDYKSAEECAQKANVYVNVNGKHVTIFLDDIDPSVARKVEKCLRELNADVKVFV PCPYIWSLDTQYSKVLALYNQHNPGASAAPCSQLYIDFRKDLGWKWIHEPKGYHANFALEPLPIVYYVGRKPKVEQLSNMIV m_EHEE_hb1_612_000000005_0001_48_50_59_61_P_._ems_ferrM_6675_0001_0002_0001_73_crosslinked__7__S
DQITVIVHVDDPSLPEWVAKQCADQFLVNGKTVFLIVDGVDPTEAKRCVEELAKKANLEVELTV PCPYIWSLDTQYSKVLALYNQHNPGASAAPCSQLYIDFRKDLGWKWIHEPKGYHANFALEPLPIVYYVGRKPKVEQLSNMIV ems_ferrM_6339_000000020_0001_84_crosslinked__15__P
DQITVIVHVDDPSLAFWVAKQCADQFLVNGKTVFLIVDGVDPTEAKRCVEELAKKANLEVELTV PCPYIWSLDTQYSKVLALYNQHNPGASAAPCSQLYIDFRKDLGWKWIHEPKGYHANFALEPLPIVYYVGRKPKVEQLSNMIV ems_ferrM_6339_000000020_0001_84_crosslinked__16__F
TCTIEVVGVDPEAVEAIAAAFGAEVCEKDGKLEIHLDDPHGAESAAAAISVLANVRVRLQC PCPYIWSLDTQYSKVLALYNQHNPGASAAPCSQLYIDFRKDLGWKWIHEPKGYHANFALEPLPIVYYVGRKPKVEQLSNMIV m_d61877853fc72d3a9b094762e15ccc8a_0001_000000027_0001_25_32_H_._ems_ferrM_4527_0001_0001_0001_114_crosslinked__26__C
KVIMIHVHVDDYKSAEECAQKANVYVNVNGKHVTIFLDDIDPSVARKVEKCLRELNADVKVFV PCPYIWSLDTQYSKVLALYNQHNPGASAAPCSQLYIDFRKDLGWKWIHEPKGYHANFALEPLPIVYYVGRKPKVEQLSNMIV m_EHEE_hb1_612_000000005_0001_48_50_59_61_P_._ems_ferrM_6675_0001_0002_0001_73_crosslinked__4__M
DQITVIVHVDDPSLAEWVAYQCADQFLVNGKTVFLIVDGVDPTEAKRCVEELAKKANLEVELTV PCPYIWSLDTQYSKVLALYNQHNPGASAAPCSQLYIDFRKDLGWKWIHEPKGYHANFALEPLPIVYYVGRKPKVEQLSNMIV ems_ferrM_6339_000000020_0001_84_crosslinked__20__Y
DQITVIVHVDDPSLAEWVASQCADQFLVNGKTVFLIVDGVDPTEAKRCVEELAKKANLEVELTV PCPYIWSLDTQYSKVLALYNQHNPGASAAPCSQLYIDFRKDLGWKWIHEPKGYHANFALEPLPIVYYVGRKPKVEQLSNMIV ems_ferrM_6339_000000020_0001_84_crosslinked__20__S
DQITVIVHVDDPSLAEWVATQCADQFLVNGKTVFLIVDGVDPTEAKRCVEELAKKANLEVELTV PCPYIWSLDTQYSKVLALYNQHNPGASAAPCSQLYIDFRKDLGWKWIHEPKGYHANFALEPLPIVYYVGRKPKVEQLSNMIV ems_ferrM_6339_000000020_0001_84_crosslinked__20__T
DQITVIVHVDDPSLAEWVAVQCADQFLVNGKTVFLIVDGVDPTEAKRCVEELAKKANLEVELTV PCPYIWSLDTQYSKVLALYNQHNPGASAAPCSQLYIDFRKDLGWKWIHEPKGYHANFALEPLPIVYYVGRKPKVEQLSNMIV ems_ferrM_6339_000000020_0001_84_crosslinked__20__V
TCTIEVVGPDPEAVEAIAAAFGAEVREKDGKLEIHLDDPHGAESAAAAISVLANVRVRLQC PCPYIWSLDTQYSKVLALYNQHNPGASAAPCSQLYIDFRKDLGWKWIHEPKGYHANFALEPLPIVYYVGRKPKVEQLSNMIV m_d61877853fc72d3a9b094762e15ccc8a_0001_000000027_0001_25_32_H_._ems_ferrM_4527_0001_0001_0001_114_crosslinked__9__P
TCTIEVVGHDPEAVEAIAAAFGAEVREKDGKLEIHLDDPHGAESAAAAISVLANVRVRLQC PCPYIWSLDTQYSKVLALYNQHNPGASAAPCSQLYIDFRKDLGWKWIHEPKGYHANFALEPLPIVYYVGRKPKVEQLSNMIV m_d61877853fc72d3a9b094762e15ccc8a_0001_000000027_0001_25_32_H_._ems_ferrM_4527_0001_0001_0001_114_crosslinked__9__H
KVIIIHVHVDTYKSAEECAQKANVYVNVNGKHVTIFLDDIDPSVARKVEKCLRELNADVKVFV PCPYIWSLDTQYSKVLALYNQHNPGASAAPCSQLYIDFRKDLGWKWIHEPKGYHANFALEPLPIVYYVGRKPKVEQLSNMIV m_EHEE_hb1_612_000000005_0001_48_50_59_61_P_._ems_ferrM_6675_0001_0002_0001_73_crosslinked__11__T
KVIIIHVHVDKYKSAEECAQKANVYVNVNGKHVTIFLDDIDPSVARKVEKCLRELNADVKVFV PCPYIWSLDTQYSKVLALYNQHNPGASAAPCSQLYIDFRKDLGWKWIHEPKGYHANFALEPLPIVYYVGRKPKVEQLSNMIV m_EHEE_hb1_612_000000005_0001_48_50_59_61_P_._ems_ferrM_6675_0001_0002_0001_73_crosslinked__11__K
KVIIIHVHVDDYKSAEECAQKANVYVNVNGKHVTIFLDDIDPFVARKVEKCLRELNADVKVFV PCPYIWSLDTQYSKVLALYNQHNPGASAAPCSQLYIDFRKDLGWKWIHEPKGYHANFALEPLPIVYYVGRKPKVEQLSNMIV m_EHEE_hb1_612_000000005_0001_48_50_59_61_P_._ems_ferrM_6675_0001_0002_0001_73_crosslinked__43__F
KVIIIHVHVDDYKSAEECAQKANVYVNVNGKHVTIFLDDIDGSVARKVEKCLRELNADVKVFV PCPYIWSLDTQYSKVLALYNQHNPGASAAPCSQLYIDFRKDLGWKWIHEPKGYHANFALEPLPIVYYVGRKPKVEQLSNMIV m_EHEE_hb1_612_000000005_0001_48_50_59_61_P_._ems_ferrM_6675_0001_0002_0001_73_crosslinked__42__G
KVIIIHVHVDDYKSAEECAQKANVYVNVNGKHVTIFLDDIDPIVARKVEKCLRELNADVKVFV PCPYIWSLDTQYSKVLALYNQHNPGASAAPCSQLYIDFRKDLGWKWIHEPKGYHANFALEPLPIVYYVGRKPKVEQLSNMIV m_EHEE_hb1_612_000000005_0001_48_50_59_61_P_._ems_ferrM_6675_0001_0002_0001_73_crosslinked__43__I
KVIIIHVHVDDYKSAEECAQKANVYVNVNGKHVTIFLDDINPSVARKVEKCLRELNADVKVFV PCPYIWSLDTQYSKVLALYNQHNPGASAAPCSQLYIDFRKDLGWKWIHEPKGYHANFALEPLPIVYYVGRKPKVEQLSNMIV m_EHEE_hb1_612_000000005_0001_48_50_59_61_P_._ems_ferrM_6675_0001_0002_0001_73_crosslinked__41__N
WCTIEVVGVDPEAVEAIAAAFGAEVREKDGKLEIHLDDPHGAESAAAAISVLANVRVRLQC PCPYIWSLDTQYSKVLALYNQHNPGASAAPCSQLYIDFRKDLGWKWIHEPKGYHANFALEPLPIVYYVGRKPKVEQLSNMIV m_d61877853fc72d3a9b094762e15ccc8a_0001_000000027_0001_25_32_H_._ems_ferrM_4527_0001_0001_0001_114_crosslinked__1__W
TCTIEVVGVDPEAVEASAAAFGAEVREKDGKLEIHLDDPHGAESAAAAISVLANVRVRLQC PCPYIWSLDTQYSKVLALYNQHNPGASAAPCSQLYIDFRKDLGWKWIHEPKGYHANFALEPLPIVYYVGRKPKVEQLSNMIV m_d61877853fc72d3a9b094762e15ccc8a_0001_000000027_0001_25_32_H_._ems_ferrM_4527_0001_0001_0001_114_crosslinked__17__S
TCTIEVVGVDPEAVEYIAAAFGAEVREKDGKLEIHLDDPHGAESAAAAISVLANVRVRLQC PCPYIWSLDTQYSKVLALYNQHNPGASAAPCSQLYIDFRKDLGWKWIHEPKGYHANFALEPLPIVYYVGRKPKVEQLSNMIV m_d61877853fc72d3a9b094762e15ccc8a_0001_000000027_0001_25_32_H_._ems_ferrM_4527_0001_0001_0001_114_crosslinked__16__Y
TCTIEVSGVDPEAVEAIAAAFGAEVREKDGKLEIHLDDPHGAESAAAAISVLANVRVRLQC PCPYIWSLDTQYSKVLALYNQHNPGASAAPCSQLYIDFRKDLGWKWIHEPKGYHANFALEPLPIVYYVGRKPKVEQLSNMIV m_d61877853fc72d3a9b094762e15ccc8a_0001_000000027_0001_25_32_H_._ems_ferrM_4527_0001_0001_0001_114_crosslinked__7__S
TCTIEVDGVDPEAVEAIAAAFGAEVREKDGKLEIHLDDPHGAESAAAAISVLANVRVRLQC PCPYIWSLDTQYSKVLALYNQHNPGASAAPCSQLYIDFRKDLGWKWIHEPKGYHANFALEPLPIVYYVGRKPKVEQLSNMIV m_d61877853fc72d3a9b094762e15ccc8a_0001_000000027_0001_25_32_H_._ems_ferrM_4527_0001_0001_0001_114_crosslinked__7__D
TCTIEVPGVDPEAVEAIAAAFGAEVREKDGKLEIHLDDPHGAESAAAAISVLANVRVRLQC PCPYIWSLDTQYSKVLALYNQHNPGASAAPCSQLYIDFRKDLGWKWIHEPKGYHANFALEPLPIVYYVGRKPKVEQLSNMIV m_d61877853fc72d3a9b094762e15ccc8a_0001_000000027_0001_25_32_H_._ems_ferrM_4527_0001_0001_0001_114_crosslinked__7__P
TDEELEKLAEYAVEAGDTEALLEIYSLISALRLGAISPEQADELARRIKERLDK PCPYIWSLDTQYSKVLALYNQHNPGASAAPCSQLYIDFRKDLGWKWIHEPKGYHANFALEPLPIVYYVGRKPKVEQLSNMIV m_ems_p1-15H-GBL-16H-GBL-16H_0039_0001_0001_0001_000000005_0001_37_46_H_._p1-14H-GBL-16H-GABBL-16H_0097_0001_0001_0001_0001_0001_0001__13__V
TCTIEVVGVDPEAVEAIAAAFGAEVREKDGKLEIFLDDPHGAESAAAAISVLANVRVRLQC PCPYIWSLDTQYSKVLALYNQHNPGASAAPCSQLYIDFRKDLGWKWIHEPKGYHANFALEPLPIVYYVGRKPKVEQLSNMIV m_d61877853fc72d3a9b094762e15ccc8a_0001_000000027_0001_25_32_H_._ems_ferrM_4527_0001_0001_0001_114_crosslinked__35__F
TCTIEVVGVDPEAVEAIAAAFGAEVREKDGKLEIILDDPHGAESAAAAISVLANVRVRLQC PCPYIWSLDTQYSKVLALYNQHNPGASAAPCSQLYIDFRKDLGWKWIHEPKGYHANFALEPLPIVYYVGRKPKVEQLSNMIV m_d61877853fc72d3a9b094762e15ccc8a_0001_000000027_0001_25_32_H_._ems_ferrM_4527_0001_0001_0001_114_crosslinked__35__I
TCTIEVVGVDPEAVEAIAAAFGAEVREKDGKLEIVLDDPHGAESAAAAISVLANVRVRLQC PCPYIWSLDTQYSKVLALYNQHNPGASAAPCSQLYIDFRKDLGWKWIHEPKGYHANFALEPLPIVYYVGRKPKVEQLSNMIV m_d61877853fc72d3a9b094762e15ccc8a_0001_000000027_0001_25_32_H_._ems_ferrM_4527_0001_0001_0001_114_crosslinked__35__V
TCTIEVVGVDPEAVEAIAAAFGAEVREKDGKLEIHIDDPHGAESAAAAISVLANVRVRLQC PCPYIWSLDTQYSKVLALYNQHNPGASAAPCSQLYIDFRKDLGWKWIHEPKGYHANFALEPLPIVYYVGRKPKVEQLSNMIV m_d61877853fc72d3a9b094762e15ccc8a_0001_000000027_0001_25_32_H_._ems_ferrM_4527_0001_0001_0001_114_crosslinked__36__I
TCTIEVVGVDPEAVEAIAAAFGAEVREKDGKLEINLDDPHGAESAAAAISVLANVRVRLQC PCPYIWSLDTQYSKVLALYNQHNPGASAAPCSQLYIDFRKDLGWKWIHEPKGYHANFALEPLPIVYYVGRKPKVEQLSNMIV m_d61877853fc72d3a9b094762e15ccc8a_0001_000000027_0001_25_32_H_._ems_ferrM_4527_0001_0001_0001_114_crosslinked__35__N
TVTIECVGVDPEAVEAIAAAFGAEVREKDGKLEIHLDDPHGAESAAAAISVLASVRCRLQE PCPYIWSLDTQYSKVLALYNQHNPGASAAPCSQLYIDFRKDLGWKWIHEPKGYHANFALEPLPIVYYVGRKPKVEQLSNMIV m_d61877853fc72d3a9b094762e15ccc8a_0001_000000027_0001_25_32_H_._ems_ferrM_4527_0001_0001_0001_113_crosslinked__54__S
TDEELEKLAEYAAEAGDTEALLEIYSLISALRLGAISPEQADELATRIKERLDK PCPYIWSLDTQYSKVLALYNQHNPGASAAPCSQLYIDFRKDLGWKWIHEPKGYHANFALEPLPIVYYVGRKPKVEQLSNMIV m_ems_p1-15H-GBL-16H-GBL-16H_0039_0001_0001_0001_000000005_0001_37_46_H_._p1-14H-GBL-16H-GABBL-16H_0097_0001_0001_0001_0001_0001_0001__46__T
TDEELEKLAEYAAEAGDTEALLEIYSLISALRLGAISPEQADELADRIKERLDK PCPYIWSLDTQYSKVLALYNQHNPGASAAPCSQLYIDFRKDLGWKWIHEPKGYHANFALEPLPIVYYVGRKPKVEQLSNMIV m_ems_p1-15H-GBL-16H-GBL-16H_0039_0001_0001_0001_000000005_0001_37_46_H_._p1-14H-GBL-16H-GABBL-16H_0097_0001_0001_0001_0001_0001_0001__46__D
KVIIIHVHVDDYKSAEECAQKANVYVNVNGKHVTIFLDDIDPYVARKVEKCLRELNADVKVFV PCPYIWSLDTQYSKVLALYNQHNPGASAAPCSQLYIDFRKDLGWKWIHEPKGYHANFALEPLPIVYYVGRKPKVEQLSNMIV m_EHEE_hb1_612_000000005_0001_48_50_59_61_P_._ems_ferrM_6675_0001_0002_0001_73_crosslinked__43__Y
DQITVIVHVDDPSLAEWVAKQCADQFLVNGKTVFLIVDGVDPTEAKRCVEELAKKANLEVERTV PCPYIWSLDTQYSKVLALYNQHNPGASAAPCSQLYIDFRKDLGWKWIHEPKGYHANFALEPLPIVYYVGRKPKVEQLSNMIV ems_ferrM_6339_000000020_0001_84_crosslinked__62__R
KVIIIHVHVDDYKSAEECAQKANVYVNVNGKHVTIFLDDIDPSVARKVEECLRELNADVKVFV PCPYIWSLDTQYSKVLALYNQHNPGASAAPCSQLYIDFRKDLGWKWIHEPKGYHANFALEPLPIVYYVGRKPKVEQLSNMIV m_EHEE_hb1_612_000000005_0001_48_50_59_61_P_._ems_ferrM_6675_0001_0002_0001_73_crosslinked__50__E
KVIIIHVHVDDYKSAEECAQKANVYVNVNGKHVTIFLDDIDPSVARKVEMCLRELNADVKVFV PCPYIWSLDTQYSKVLALYNQHNPGASAAPCSQLYIDFRKDLGWKWIHEPKGYHANFALEPLPIVYYVGRKPKVEQLSNMIV m_EHEE_hb1_612_000000005_0001_48_50_59_61_P_._ems_ferrM_6675_0001_0002_0001_73_crosslinked__50__M
KVIIIHVHVDDYKSAEECAQKANVYVNVNGKHVTIFLDDIDPSVARKVTKCLRELNADVKVFV PCPYIWSLDTQYSKVLALYNQHNPGASAAPCSQLYIDFRKDLGWKWIHEPKGYHANFALEPLPIVYYVGRKPKVEQLSNMIV m_EHEE_hb1_612_000000005_0001_48_50_59_61_P_._ems_ferrM_6675_0001_0002_0001_73_crosslinked__49__T
TVTIECVGVDPEAVEAIAAAFGAEVREKDGKLQIHLDDPHGAESAAAAISVLANVRCRLQE PCPYIWSLDTQYSKVLALYNQHNPGASAAPCSQLYIDFRKDLGWKWIHEPKGYHANFALEPLPIVYYVGRKPKVEQLSNMIV m_d61877853fc72d3a9b094762e15ccc8a_0001_000000027_0001_25_32_H_._ems_ferrM_4527_0001_0001_0001_113_crosslinked__33__Q
TVTIECVGVDPEAVEAIAAAFGAEVREKDGKLVIHLDDPHGAESAAAAISVLANVRCRLQE PCPYIWSLDTQYSKVLALYNQHNPGASAAPCSQLYIDFRKDLGWKWIHEPKGYHANFALEPLPIVYYVGRKPKVEQLSNMIV m_d61877853fc72d3a9b094762e15ccc8a_0001_000000027_0001_25_32_H_._ems_ferrM_4527_0001_0001_0001_113_crosslinked__33__V
TVTIECVGVDNEAVEAIAAAFGAEVREKDGKLEIHLDDPHGAESAAAAISVLANVRCRLQE PCPYIWSLDTQYSKVLALYNQHNPGASAAPCSQLYIDFRKDLGWKWIHEPKGYHANFALEPLPIVYYVGRKPKVEQLSNMIV m_d61877853fc72d3a9b094762e15ccc8a_0001_000000027_0001_25_32_H_._ems_ferrM_4527_0001_0001_0001_113_crosslinked__11__N
TVTIECVGVDYEAVEAIAAAFGAEVREKDGKLEIHLDDPHGAESAAAAISVLANVRCRLQE PCPYIWSLDTQYSKVLALYNQHNPGASAAPCSQLYIDFRKDLGWKWIHEPKGYHANFALEPLPIVYYVGRKPKVEQLSNMIV m_d61877853fc72d3a9b094762e15ccc8a_0001_000000027_0001_25_32_H_._ems_ferrM_4527_0001_0001_0001_113_crosslinked__11__Y
DQITVIVHVDDPSLAEWVAKQCADQFLVYGKTVFLIVDGVDPTEAKRCVEELAKKANLEVELTV PCPYIWSLDTQYSKVLALYNQHNPGASAAPCSQLYIDFRKDLGWKWIHEPKGYHANFALEPLPIVYYVGRKPKVEQLSNMIV ems_ferrM_6339_000000020_0001_84_crosslinked__29__Y
DQITVIVHVDDPSLAEWVAKQCADQFLVNIKTVFLIVDGVDPTEAKRCVEELAKKANLEVELTV PCPYIWSLDTQYSKVLALYNQHNPGASAAPCSQLYIDFRKDLGWKWIHEPKGYHANFALEPLPIVYYVGRKPKVEQLSNMIV ems_ferrM_6339_000000020_0001_84_crosslinked__30__I
DQITVIVHVDDPSLAEWVAKQCADQFLVMGKTVFLIVDGVDPTEAKRCVEELAKKANLEVELTV PCPYIWSLDTQYSKVLALYNQHNPGASAAPCSQLYIDFRKDLGWKWIHEPKGYHANFALEPLPIVYYVGRKPKVEQLSNMIV ems_ferrM_6339_000000020_0001_84_crosslinked__29__M
TDEELESLAEYAAEAGDTEALLEIYSLISALRLGAISPEQADELARRIKERLDK PCPYIWSLDTQYSKVLALYNQHNPGASAAPCSQLYIDFRKDLGWKWIHEPKGYHANFALEPLPIVYYVGRKPKVEQLSNMIV m_ems_p1-15H-GBL-16H-GBL-16H_0039_0001_0001_0001_000000005_0001_37_46_H_._p1-14H-GBL-16H-GABBL-16H_0097_0001_0001_0001_0001_0001_0001__7__S
TVTIECVGVDPAAVEAIAAAFGAEVREKDGKLEIHLDDPHGAESAAAAISVLANVRCRLQE PCPYIWSLDTQYSKVLALYNQHNPGASAAPCSQLYIDFRKDLGWKWIHEPKGYHANFALEPLPIVYYVGRKPKVEQLSNMIV m_d61877853fc72d3a9b094762e15ccc8a_0001_000000027_0001_25_32_H_._ems_ferrM_4527_0001_0001_0001_113_crosslinked__12__A
TVTIECVGVDPEAVEAIAAAFGAEVREKDGKLEIHLDDPHGAESVAAAISVLANVRCRLQE PCPYIWSLDTQYSKVLALYNQHNPGASAAPCSQLYIDFRKDLGWKWIHEPKGYHANFALEPLPIVYYVGRKPKVEQLSNMIV m_d61877853fc72d3a9b094762e15ccc8a_0001_000000027_0001_25_32_H_._ems_ferrM_4527_0001_0001_0001_113_crosslinked__45__V
TVTIECVGVDPEAVEAIAAAFGAEVREKDGKLEIHLDDPHGAESAGAAISVLANVRCRLQE PCPYIWSLDTQYSKVLALYNQHNPGASAAPCSQLYIDFRKDLGWKWIHEPKGYHANFALEPLPIVYYVGRKPKVEQLSNMIV m_d61877853fc72d3a9b094762e15ccc8a_0001_000000027_0001_25_32_H_._ems_ferrM_4527_0001_0001_0001_113_crosslinked__46__G
TDEELEKLAGYAAEAGDTEALLEIYSLISALRLGAISPEQADELARRIKERLDK PCPYIWSLDTQYSKVLALYNQHNPGASAAPCSQLYIDFRKDLGWKWIHEPKGYHANFALEPLPIVYYVGRKPKVEQLSNMIV m_ems_p1-15H-GBL-16H-GBL-16H_0039_0001_0001_0001_000000005_0001_37_46_H_._p1-14H-GBL-16H-GABBL-16H_0097_0001_0001_0001_0001_0001_0001__10__G
TDEELEKLAEAAAEAGDTEALLEIYSLISALRLGAISPEQADELARRIKERLDK PCPYIWSLDTQYSKVLALYNQHNPGASAAPCSQLYIDFRKDLGWKWIHEPKGYHANFALEPLPIVYYVGRKPKVEQLSNMIV m_ems_p1-15H-GBL-16H-GBL-16H_0039_0001_0001_0001_000000005_0001_37_46_H_._p1-14H-GBL-16H-GABBL-16H_0097_0001_0001_0001_0001_0001_0001__11__A
TDEELEKLWEYAAEAGDTEALLEIYSLISALRLGAISPEQADELARRIKERLDK PCPYIWSLDTQYSKVLALYNQHNPGASAAPCSQLYIDFRKDLGWKWIHEPKGYHANFALEPLPIVYYVGRKPKVEQLSNMIV m_ems_p1-15H-GBL-16H-GBL-16H_0039_0001_0001_0001_000000005_0001_37_46_H_._p1-14H-GBL-16H-GABBL-16H_0097_0001_0001_0001_0001_0001_0001__9__W
KVIIIHVHVDDYKSAEECAQKANVYVNVNGKHVTIFLDDIDPSVARKTEKCLRELNADVKVFV PCPYIWSLDTQYSKVLALYNQHNPGASAAPCSQLYIDFRKDLGWKWIHEPKGYHANFALEPLPIVYYVGRKPKVEQLSNMIV m_EHEE_hb1_612_000000005_0001_48_50_59_61_P_._ems_ferrM_6675_0001_0002_0001_73_crosslinked__48__T
KVIIIHVHVDDYKSAEECAQKANVYVNVNGKHVTIFLDDIDPSVARKVAKCLRELNADVKVFV PCPYIWSLDTQYSKVLALYNQHNPGASAAPCSQLYIDFRKDLGWKWIHEPKGYHANFALEPLPIVYYVGRKPKVEQLSNMIV m_EHEE_hb1_612_000000005_0001_48_50_59_61_P_._ems_ferrM_6675_0001_0002_0001_73_crosslinked__49__A
KVIIIHVHVDDYKSAEECAQKANVYVNVNGKHVTIFLDDIDPSHARKVEKCLRELNADVKVFV PCPYIWSLDTQYSKVLALYNQHNPGASAAPCSQLYIDFRKDLGWKWIHEPKGYHANFALEPLPIVYYVGRKPKVEQLSNMIV m_EHEE_hb1_612_000000005_0001_48_50_59_61_P_._ems_ferrM_6675_0001_0002_0001_73_crosslinked__44__H
KVIIIHVHVDDYKSAEECAQKANVYVNVNGKHVTIFLDDIDPRVARKVEKCLRELNADVKVFV PCPYIWSLDTQYSKVLALYNQHNPGASAAPCSQLYIDFRKDLGWKWIHEPKGYHANFALEPLPIVYYVGRKPKVEQLSNMIV m_EHEE_hb1_612_000000005_0001_48_50_59_61_P_._ems_ferrM_6675_0001_0002_0001_73_crosslinked__43__R
TCTIEVVGVDPEAVECIAAAFGAEVREKDGKLEIHLDDPHGAESAAAAISVLANVRVRLQC PCPYIWSLDTQYSKVLALYNQHNPGASAAPCSQLYIDFRKDLGWKWIHEPKGYHANFALEPLPIVYYVGRKPKVEQLSNMIV m_d61877853fc72d3a9b094762e15ccc8a_0001_000000027_0001_25_32_H_._ems_ferrM_4527_0001_0001_0001_114_crosslinked__16__C
TCTIEVVGVDPEAVEAIAAAFGAEVREKDGKLEIHLDDPHGAESAAAAISVLANLRVRLQC PCPYIWSLDTQYSKVLALYNQHNPGASAAPCSQLYIDFRKDLGWKWIHEPKGYHANFALEPLPIVYYVGRKPKVEQLSNMIV m_d61877853fc72d3a9b094762e15ccc8a_0001_000000027_0001_25_32_H_._ems_ferrM_4527_0001_0001_0001_114_crosslinked__55__L
TCTIEVVGVDPEAVEAIAAAFGAEVREKDGKLEIHLDDPHGAESAAAAISVLANPRVRLQC PCPYIWSLDTQYSKVLALYNQHNPGASAAPCSQLYIDFRKDLGWKWIHEPKGYHANFALEPLPIVYYVGRKPKVEQLSNMIV m_d61877853fc72d3a9b094762e15ccc8a_0001_000000027_0001_25_32_H_._ems_ferrM_4527_0001_0001_0001_114_crosslinked__55__P
TVTIECVGVDPEAVMAIAAAFGAEVREKDGKLEIHLDDPHGAESAAAAISVLANVRCRLQE PCPYIWSLDTQYSKVLALYNQHNPGASAAPCSQLYIDFRKDLGWKWIHEPKGYHANFALEPLPIVYYVGRKPKVEQLSNMIV m_d61877853fc72d3a9b094762e15ccc8a_0001_000000027_0001_25_32_H_._ems_ferrM_4527_0001_0001_0001_113_crosslinked__15__M
TCTIEVVGVDPEAVTAIAAAFGAEVREKDGKLEIHLDDPHGAESAAAAISVLANVRVRLQC PCPYIWSLDTQYSKVLALYNQHNPGASAAPCSQLYIDFRKDLGWKWIHEPKGYHANFALEPLPIVYYVGRKPKVEQLSNMIV m_d61877853fc72d3a9b094762e15ccc8a_0001_000000027_0001_25_32_H_._ems_ferrM_4527_0001_0001_0001_114_crosslinked__15__T
TCTIEVVGVDPEAMEAIAAAFGAEVREKDGKLEIHLDDPHGAESAAAAISVLANVRVRLQC PCPYIWSLDTQYSKVLALYNQHNPGASAAPCSQLYIDFRKDLGWKWIHEPKGYHANFALEPLPIVYYVGRKPKVEQLSNMIV m_d61877853fc72d3a9b094762e15ccc8a_0001_000000027_0001_25_32_H_._ems_ferrM_4527_0001_0001_0001_114_crosslinked__14__M
TCTIEVVGVDPEAVCAIAAAFGAEVREKDGKLEIHLDDPHGAESAAAAISVLANVRVRLQC PCPYIWSLDTQYSKVLALYNQHNPGASAAPCSQLYIDFRKDLGWKWIHEPKGYHANFALEPLPIVYYVGRKPKVEQLSNMIV m_d61877853fc72d3a9b094762e15ccc8a_0001_000000027_0001_25_32_H_._ems_ferrM_4527_0001_0001_0001_114_crosslinked__15__C
TDEELEKLAFYAAEAGDTEALLEIYSLISALRLGAISPEQADELARRIKERLDK PCPYIWSLDTQYSKVLALYNQHNPGASAAPCSQLYIDFRKDLGWKWIHEPKGYHANFALEPLPIVYYVGRKPKVEQLSNMIV m_ems_p1-15H-GBL-16H-GBL-16H_0039_0001_0001_0001_000000005_0001_37_46_H_._p1-14H-GBL-16H-GABBL-16H_0097_0001_0001_0001_0001_0001_0001__10__F
DQITVIVHVDDPSLAERVAKQCADQFLVNGKTVFLIVDGVDPTEAKRCVEELAKKANLEVELTV PCPYIWSLDTQYSKVLALYNQHNPGASAAPCSQLYIDFRKDLGWKWIHEPKGYHANFALEPLPIVYYVGRKPKVEQLSNMIV ems_ferrM_6339_000000020_0001_84_crosslinked__17__R
KVIIIHVHVDDYKSWEECAQKANVYVNVNGKHVTIFLDDIDPSVARKVEKCLRELNADVKVFV PCPYIWSLDTQYSKVLALYNQHNPGASAAPCSQLYIDFRKDLGWKWIHEPKGYHANFALEPLPIVYYVGRKPKVEQLSNMIV m_EHEE_hb1_612_000000005_0001_48_50_59_61_P_._ems_ferrM_6675_0001_0002_0001_73_crosslinked__15__W
MVIIIHVHVDDYKSAEECAQKANVYVNVNGKHVTIFLDDIDPSVARKVEKCLRELNADVKVFV PCPYIWSLDTQYSKVLALYNQHNPGASAAPCSQLYIDFRKDLGWKWIHEPKGYHANFALEPLPIVYYVGRKPKVEQLSNMIV m_EHEE_hb1_612_000000005_0001_48_50_59_61_P_._ems_ferrM_6675_0001_0002_0001_73_crosslinked__1__M
KIIIIHVHVDDYKSAEECAQKANVYVNVNGKHVTIFLDDIDPSVARKVEKCLRELNADVKVFV PCPYIWSLDTQYSKVLALYNQHNPGASAAPCSQLYIDFRKDLGWKWIHEPKGYHANFALEPLPIVYYVGRKPKVEQLSNMIV m_EHEE_hb1_612_000000005_0001_48_50_59_61_P_._ems_ferrM_6675_0001_0002_0001_73_crosslinked__2__I
TDEELEKLAEYAAEAGDTEALLEIYSLISALRLGAISMEQADELARRIKERLDK PCPYIWSLDTQYSKVLALYNQHNPGASAAPCSQLYIDFRKDLGWKWIHEPKGYHANFALEPLPIVYYVGRKPKVEQLSNMIV m_ems_p1-15H-GBL-16H-GBL-16H_0039_0001_0001_0001_000000005_0001_37_46_H_._p1-14H-GBL-16H-GABBL-16H_0097_0001_0001_0001_0001_0001_0001__38__M
TDEELEKLAEYAAEAGDTEALLEIYSLISALRLGAISPFQADELARRIKERLDK PCPYIWSLDTQYSKVLALYNQHNPGASAAPCSQLYIDFRKDLGWKWIHEPKGYHANFALEPLPIVYYVGRKPKVEQLSNMIV m_ems_p1-15H-GBL-16H-GBL-16H_0039_0001_0001_0001_000000005_0001_37_46_H_._p1-14H-GBL-16H-GABBL-16H_0097_0001_0001_0001_0001_0001_0001__39__F
TDEELEKLAEYAAEAGDTEALLEIYSLISALRLGAISPDQADELARRIKERLDK PCPYIWSLDTQYSKVLALYNQHNPGASAAPCSQLYIDFRKDLGWKWIHEPKGYHANFALEPLPIVYYVGRKPKVEQLSNMIV m_ems_p1-15H-GBL-16H-GBL-16H_0039_0001_0001_0001_000000005_0001_37_46_H_._p1-14H-GBL-16H-GABBL-16H_0097_0001_0001_0001_0001_0001_0001__39__D
TDEELEKLAEYAAEAGDTEALLEIYSLISALRLGAISPHQADELARRIKERLDK PCPYIWSLDTQYSKVLALYNQHNPGASAAPCSQLYIDFRKDLGWKWIHEPKGYHANFALEPLPIVYYVGRKPKVEQLSNMIV m_ems_p1-15H-GBL-16H-GBL-16H_0039_0001_0001_0001_000000005_0001_37_46_H_._p1-14H-GBL-16H-GABBL-16H_0097_0001_0001_0001_0001_0001_0001__39__H
TCTIEVVGVDPEAVEAIAAAFGAEVREKDGKLEIHLDDPHGAESWAAAISVLANVRVRLQC PCPYIWSLDTQYSKVLALYNQHNPGASAAPCSQLYIDFRKDLGWKWIHEPKGYHANFALEPLPIVYYVGRKPKVEQLSNMIV m_d61877853fc72d3a9b094762e15ccc8a_0001_000000027_0001_25_32_H_._ems_ferrM_4527_0001_0001_0001_114_crosslinked__45__W
DQITVIVHVDDPSLAEWVAEQCADQFLVNGKTVFLIVDGVDPTEAKRCVEELAKKANLEVELTV PCPYIWSLDTQYSKVLALYNQHNPGASAAPCSQLYIDFRKDLGWKWIHEPKGYHANFALEPLPIVYYVGRKPKVEQLSNMIV ems_ferrM_6339_000000020_0001_84_crosslinked__20__E
DQITVIVHVDDPSLAEWMAKQCADQFLVNGKTVFLIVDGVDPTEAKRCVEELAKKANLEVELTV PCPYIWSLDTQYSKVLALYNQHNPGASAAPCSQLYIDFRKDLGWKWIHEPKGYHANFALEPLPIVYYVGRKPKVEQLSNMIV ems_ferrM_6339_000000020_0001_84_crosslinked__18__M
DQITVIVHVDDPSLAEWVAFQCADQFLVNGKTVFLIVDGVDPTEAKRCVEELAKKANLEVELTV PCPYIWSLDTQYSKVLALYNQHNPGASAAPCSQLYIDFRKDLGWKWIHEPKGYHANFALEPLPIVYYVGRKPKVEQLSNMIV ems_ferrM_6339_000000020_0001_84_crosslinked__20__F
TVTIECVGVDPEAVEAIAAAFGAEVREKDGKLEIHLDDPSGAESAAAAISVLANVRCRLQE PCPYIWSLDTQYSKVLALYNQHNPGASAAPCSQLYIDFRKDLGWKWIHEPKGYHANFALEPLPIVYYVGRKPKVEQLSNMIV m_d61877853fc72d3a9b094762e15ccc8a_0001_000000027_0001_25_32_H_._ems_ferrM_4527_0001_0001_0001_113_crosslinked__40__S
TVTIECVGVDPEAVEAIAAAFGAEVREKDGKLEIHLDLPHGAESAAAAISVLANVRCRLQE PCPYIWSLDTQYSKVLALYNQHNPGASAAPCSQLYIDFRKDLGWKWIHEPKGYHANFALEPLPIVYYVGRKPKVEQLSNMIV m_d61877853fc72d3a9b094762e15ccc8a_0001_000000027_0001_25_32_H_._ems_ferrM_4527_0001_0001_0001_113_crosslinked__38__L
KVINIHVHVDDYKSAEECAQKANVYVNVNGKHVTIFLDDIDPSVARKVEKCLRELNADVKVFV PCPYIWSLDTQYSKVLALYNQHNPGASAAPCSQLYIDFRKDLGWKWIHEPKGYHANFALEPLPIVYYVGRKPKVEQLSNMIV m_EHEE_hb1_612_000000005_0001_48_50_59_61_P_._ems_ferrM_6675_0001_0002_0001_73_crosslinked__4__N
DQITVIVHVDDPSLAEWVAKQCADQFLVAGKTVFLIVDGVDPTEAKRCVEELAKKANLEVELTV PCPYIWSLDTQYSKVLALYNQHNPGASAAPCSQLYIDFRKDLGWKWIHEPKGYHANFALEPLPIVYYVGRKPKVEQLSNMIV ems_ferrM_6339_000000020_0001_84_crosslinked__29__A
DQITVIVHVDDPSLAEWVAKQCADQFLNNGKTVFLIVDGVDPTEAKRCVEELAKKANLEVELTV PCPYIWSLDTQYSKVLALYNQHNPGASAAPCSQLYIDFRKDLGWKWIHEPKGYHANFALEPLPIVYYVGRKPKVEQLSNMIV ems_ferrM_6339_000000020_0001_84_crosslinked__28__N
DQITVIVHVDDPSLAEWVAKQCADQFLCNGKTVFLIVDGVDPTEAKRCVEELAKKANLEVELTV PCPYIWSLDTQYSKVLALYNQHNPGASAAPCSQLYIDFRKDLGWKWIHEPKGYHANFALEPLPIVYYVGRKPKVEQLSNMIV ems_ferrM_6339_000000020_0001_84_crosslinked__28__C
DQITVIVHVDDPSLAEWVAKQCADQFTVNGKTVFLIVDGVDPTEAKRCVEELAKKANLEVELTV PCPYIWSLDTQYSKVLALYNQHNPGASAAPCSQLYIDFRKDLGWKWIHEPKGYHANFALEPLPIVYYVGRKPKVEQLSNMIV ems_ferrM_6339_000000020_0001_84_crosslinked__27__T
KVIITHVHVDDYKSAEECAQKANVYVNVNGKHVTIFLDDIDPSVARKVEKCLRELNADVKVFV PCPYIWSLDTQYSKVLALYNQHNPGASAAPCSQLYIDFRKDLGWKWIHEPKGYHANFALEPLPIVYYVGRKPKVEQLSNMIV m_EHEE_hb1_612_000000005_0001_48_50_59_61_P_._ems_ferrM_6675_0001_0002_0001_73_crosslinked__5__T
KVILIHVHVDDYKSAEECAQKANVYVNVNGKHVTIFLDDIDPSVARKVEKCLRELNADVKVFV PCPYIWSLDTQYSKVLALYNQHNPGASAAPCSQLYIDFRKDLGWKWIHEPKGYHANFALEPLPIVYYVGRKPKVEQLSNMIV m_EHEE_hb1_612_000000005_0001_48_50_59_61_P_._ems_ferrM_6675_0001_0002_0001_73_crosslinked__4__L
KVIICHVHVDDYKSAEECAQKANVYVNVNGKHVTIFLDDIDPSVARKVEKCLRELNADVKVFV PCPYIWSLDTQYSKVLALYNQHNPGASAAPCSQLYIDFRKDLGWKWIHEPKGYHANFALEPLPIVYYVGRKPKVEQLSNMIV m_EHEE_hb1_612_000000005_0001_48_50_59_61_P_._ems_ferrM_6675_0001_0002_0001_73_crosslinked__5__C
DQITVIVHVDDPSLAEWVAKQCADQILVNGKTVFLIVDGVDPTEAKRCVEELAKKANLEVELTV PCPYIWSLDTQYSKVLALYNQHNPGASAAPCSQLYIDFRKDLGWKWIHEPKGYHANFALEPLPIVYYVGRKPKVEQLSNMIV ems_ferrM_6339_000000020_0001_84_crosslinked__26__I
TVTIECVGVDPEACEAIAAAFGAEVREKDGKLEIHLDDPHGAESAAAAISVLANVRCRLQE PCPYIWSLDTQYSKVLALYNQHNPGASAAPCSQLYIDFRKDLGWKWIHEPKGYHANFALEPLPIVYYVGRKPKVEQLSNMIV m_d61877853fc72d3a9b094762e15ccc8a_0001_000000027_0001_25_32_H_._ems_ferrM_4527_0001_0001_0001_113_crosslinked__14__C
KVIIIHVHVDDYKSAEECAQKANVYVNVNCKHVTIFLDDIDPSVARKVEKCLRELNADVKVFV PCPYIWSLDTQYSKVLALYNQHNPGASAAPCSQLYIDFRKDLGWKWIHEPKGYHANFALEPLPIVYYVGRKPKVEQLSNMIV m_EHEE_hb1_612_000000005_0001_48_50_59_61_P_._ems_ferrM_6675_0001_0002_0001_73_crosslinked__30__C
TVTIECVGVDPEAVEAIAAAFGAEVREMDGKLEIHLDDPHGAESAAAAISVLANVRCRLQE PCPYIWSLDTQYSKVLALYNQHNPGASAAPCSQLYIDFRKDLGWKWIHEPKGYHANFALEPLPIVYYVGRKPKVEQLSNMIV m_d61877853fc72d3a9b094762e15ccc8a_0001_000000027_0001_25_32_H_._ems_ferrM_4527_0001_0001_0001_113_crosslinked__28__M
TVTIECVGVDPEAVEAIAAAFGAEVREKHGKLEIHLDDPHGAESAAAAISVLANVRCRLQE PCPYIWSLDTQYSKVLALYNQHNPGASAAPCSQLYIDFRKDLGWKWIHEPKGYHANFALEPLPIVYYVGRKPKVEQLSNMIV m_d61877853fc72d3a9b094762e15ccc8a_0001_000000027_0001_25_32_H_._ems_ferrM_4527_0001_0001_0001_113_crosslinked__29__H
TCTIEVVGVDPEAVEAIAAAFGAEVREKDGKLEIHLDDTHGAESAAAAISVLANVRVRLQC PCPYIWSLDTQYSKVLALYNQHNPGASAAPCSQLYIDFRKDLGWKWIHEPKGYHANFALEPLPIVYYVGRKPKVEQLSNMIV m_d61877853fc72d3a9b094762e15ccc8a_0001_000000027_0001_25_32_H_._ems_ferrM_4527_0001_0001_0001_114_crosslinked__39__T
KVIIIHVHVDDYKSAEECAQKANVYVNVNGKHVTIFLDDIDPSVARKVEKCLIELNADVKVFV PCPYIWSLDTQYSKVLALYNQHNPGASAAPCSQLYIDFRKDLGWKWIHEPKGYHANFALEPLPIVYYVGRKPKVEQLSNMIV m_EHEE_hb1_612_000000005_0001_48_50_59_61_P_._ems_ferrM_6675_0001_0002_0001_73_crosslinked__53__I
KVIIIHVHVDDYKSAEECAQKANVYVNVNGKLVTIFLDDIDPSVARKVEKCLRELNADVKVFV PCPYIWSLDTQYSKVLALYNQHNPGASAAPCSQLYIDFRKDLGWKWIHEPKGYHANFALEPLPIVYYVGRKPKVEQLSNMIV m_EHEE_hb1_612_000000005_0001_48_50_59_61_P_._ems_ferrM_6675_0001_0002_0001_73_crosslinked__32__L
KVIIIHVHVDDYKSAEECAQKANVYVNVQGKHVTIFLDDIDPSVARKVEKCLRELNADVKVFV PCPYIWSLDTQYSKVLALYNQHNPGASAAPCSQLYIDFRKDLGWKWIHEPKGYHANFALEPLPIVYYVGRKPKVEQLSNMIV m_EHEE_hb1_612_000000005_0001_48_50_59_61_P_._ems_ferrM_6675_0001_0002_0001_73_crosslinked__29__Q
KVIIIHVHVDDYKSAEECAQKANVYVNVSGKHVTIFLDDIDPSVARKVEKCLRELNADVKVFV PCPYIWSLDTQYSKVLALYNQHNPGASAAPCSQLYIDFRKDLGWKWIHEPKGYHANFALEPLPIVYYVGRKPKVEQLSNMIV m_EHEE_hb1_612_000000005_0001_48_50_59_61_P_._ems_ferrM_6675_0001_0002_0001_73_crosslinked__29__S
KVIIIHVHVDDYKSAEECAQKANVYVNVTGKHVTIFLDDIDPSVARKVEKCLRELNADVKVFV PCPYIWSLDTQYSKVLALYNQHNPGASAAPCSQLYIDFRKDLGWKWIHEPKGYHANFALEPLPIVYYVGRKPKVEQLSNMIV m_EHEE_hb1_612_000000005_0001_48_50_59_61_P_._ems_ferrM_6675_0001_0002_0001_73_crosslinked__29__T
TDEELEKLAEYAAEAGDTEALLEIYSLISACRLGAISPEQADELARRIKERLDK PCPYIWSLDTQYSKVLALYNQHNPGASAAPCSQLYIDFRKDLGWKWIHEPKGYHANFALEPLPIVYYVGRKPKVEQLSNMIV m_ems_p1-15H-GBL-16H-GBL-16H_0039_0001_0001_0001_000000005_0001_37_46_H_._p1-14H-GBL-16H-GABBL-16H_0097_0001_0001_0001_0001_0001_0001__31__C
TDEELEKLAEYAAEAGDTEALLEIYSLISAHRLGAISPEQADELARRIKERLDK PCPYIWSLDTQYSKVLALYNQHNPGASAAPCSQLYIDFRKDLGWKWIHEPKGYHANFALEPLPIVYYVGRKPKVEQLSNMIV m_ems_p1-15H-GBL-16H-GBL-16H_0039_0001_0001_0001_000000005_0001_37_46_H_._p1-14H-GBL-16H-GABBL-16H_0097_0001_0001_0001_0001_0001_0001__31__H
TCTIEVVGVDPEAVEAIAAAFGAEVREKDGKLEIHLDDPHGAESAAATISVLANVRVRLQC PCPYIWSLDTQYSKVLALYNQHNPGASAAPCSQLYIDFRKDLGWKWIHEPKGYHANFALEPLPIVYYVGRKPKVEQLSNMIV m_d61877853fc72d3a9b094762e15ccc8a_0001_000000027_0001_25_32_H_._ems_ferrM_4527_0001_0001_0001_114_crosslinked__48__T
TCTIEVVGVDPEAVEAIAAAFGAEVREKDGKLEIHLDDPHGAESAAAAIKVLANVRVRLQC PCPYIWSLDTQYSKVLALYNQHNPGASAAPCSQLYIDFRKDLGWKWIHEPKGYHANFALEPLPIVYYVGRKPKVEQLSNMIV m_d61877853fc72d3a9b094762e15ccc8a_0001_000000027_0001_25_32_H_._ems_ferrM_4527_0001_0001_0001_114_crosslinked__50__K
TCTIEVVGVDPEAVEAIAAAFGAEVREKDGKLEIHLDDPHGAESAAAAFSVLANVRVRLQC PCPYIWSLDTQYSKVLALYNQHNPGASAAPCSQLYIDFRKDLGWKWIHEPKGYHANFALEPLPIVYYVGRKPKVEQLSNMIV m_d61877853fc72d3a9b094762e15ccc8a_0001_000000027_0001_25_32_H_._ems_ferrM_4527_0001_0001_0001_114_crosslinked__49__F
DQITVIVHVDDPSLAEWVAKQCADQFLVNGKTVFLIVDGVDPTEAKRCVEELAKEANLEVELTV PCPYIWSLDTQYSKVLALYNQHNPGASAAPCSQLYIDFRKDLGWKWIHEPKGYHANFALEPLPIVYYVGRKPKVEQLSNMIV ems_ferrM_6339_000000020_0001_84_crosslinked__55__E
DQITVIHHVDDPSLAEWVAKQCADQFLVNGKTVFLIVDGVDPTEAKRCVEELAKKANLEVELTV PCPYIWSLDTQYSKVLALYNQHNPGASAAPCSQLYIDFRKDLGWKWIHEPKGYHANFALEPLPIVYYVGRKPKVEQLSNMIV ems_ferrM_6339_000000020_0001_84_crosslinked__7__H
TCTIEVVGVDPEAVEAIAAAFGAEVREKDGKLEDHLDDPHGAESAAAAISVLANVRVRLQC PCPYIWSLDTQYSKVLALYNQHNPGASAAPCSQLYIDFRKDLGWKWIHEPKGYHANFALEPLPIVYYVGRKPKVEQLSNMIV m_d61877853fc72d3a9b094762e15ccc8a_0001_000000027_0001_25_32_H_._ems_ferrM_4527_0001_0001_0001_114_crosslinked__34__D
TCTIEVVGVDPEAVEAIAAAFGAEVREKDGKLAIHLDDPHGAESAAAAISVLANVRVRLQC PCPYIWSLDTQYSKVLALYNQHNPGASAAPCSQLYIDFRKDLGWKWIHEPKGYHANFALEPLPIVYYVGRKPKVEQLSNMIV m_d61877853fc72d3a9b094762e15ccc8a_0001_000000027_0001_25_32_H_._ems_ferrM_4527_0001_0001_0001_114_crosslinked__33__A
TCTIEVVGVDPEAVEAIAAAFGAEVREKDGKLFIHLDDPHGAESAAAAISVLANVRVRLQC PCPYIWSLDTQYSKVLALYNQHNPGASAAPCSQLYIDFRKDLGWKWIHEPKGYHANFALEPLPIVYYVGRKPKVEQLSNMIV m_d61877853fc72d3a9b094762e15ccc8a_0001_000000027_0001_25_32_H_._ems_ferrM_4527_0001_0001_0001_114_crosslinked__33__F
DQITVIVHVDDPLLAEWVAKQCADQFLVNGKTVFLIVDGVDPTEAKRCVEELAKKANLEVELTV PCPYIWSLDTQYSKVLALYNQHNPGASAAPCSQLYIDFRKDLGWKWIHEPKGYHANFALEPLPIVYYVGRKPKVEQLSNMIV ems_ferrM_6339_000000020_0001_84_crosslinked__13__L
TCTIEVVGVDPEAVEAIAAAFGAEVREKDGKLEIHLDDPHGWESAAAAISVLANVRVRLQC PCPYIWSLDTQYSKVLALYNQHNPGASAAPCSQLYIDFRKDLGWKWIHEPKGYHANFALEPLPIVYYVGRKPKVEQLSNMIV m_d61877853fc72d3a9b094762e15ccc8a_0001_000000027_0001_25_32_H_._ems_ferrM_4527_0001_0001_0001_114_crosslinked__42__W
TCTIEVVGVDPEAVEAIAAAFGAEVREKDGKLEIHLDDPHGAEAAAAAISVLANVRVRLQC PCPYIWSLDTQYSKVLALYNQHNPGASAAPCSQLYIDFRKDLGWKWIHEPKGYHANFALEPLPIVYYVGRKPKVEQLSNMIV m_d61877853fc72d3a9b094762e15ccc8a_0001_000000027_0001_25_32_H_._ems_ferrM_4527_0001_0001_0001_114_crosslinked__44__A
TCTIEVVGVDPEAVEAIAAAFGAEVREKDGKLEIHLDDPHGALSAAAAISVLANVRVRLQC PCPYIWSLDTQYSKVLALYNQHNPGASAAPCSQLYIDFRKDLGWKWIHEPKGYHANFALEPLPIVYYVGRKPKVEQLSNMIV m_d61877853fc72d3a9b094762e15ccc8a_0001_000000027_0001_25_32_H_._ems_ferrM_4527_0001_0001_0001_114_crosslinked__43__L
TCTIEVVGVDPEAVEAIAAAFGAEVREKDGKLEIHLDDPHGAWSAAAAISVLANVRVRLQC PCPYIWSLDTQYSKVLALYNQHNPGASAAPCSQLYIDFRKDLGWKWIHEPKGYHANFALEPLPIVYYVGRKPKVEQLSNMIV m_d61877853fc72d3a9b094762e15ccc8a_0001_000000027_0001_25_32_H_._ems_ferrM_4527_0001_0001_0001_114_crosslinked__43__W
DQITVIVHVDDPSLAEWVAKQCADQFLVNGKTVFLIVDGVDPTEAKRCVEELAVKANLEVELTV PCPYIWSLDTQYSKVLALYNQHNPGASAAPCSQLYIDFRKDLGWKWIHEPKGYHANFALEPLPIVYYVGRKPKVEQLSNMIV ems_ferrM_6339_000000020_0001_84_crosslinked__54__V
DQITVIVHVDDPSLAEWVAKQCADQFLVNGKTVFLIVDGVDPTEAKRCVEELAMKANLEVELTV PCPYIWSLDTQYSKVLALYNQHNPGASAAPCSQLYIDFRKDLGWKWIHEPKGYHANFALEPLPIVYYVGRKPKVEQLSNMIV ems_ferrM_6339_000000020_0001_84_crosslinked__54__M
DQITVIVHVDDPSLAEWVAKQCADQFLVNGKTVFLIVDGVDPTEAKRCVEELAKIANLEVELTV PCPYIWSLDTQYSKVLALYNQHNPGASAAPCSQLYIDFRKDLGWKWIHEPKGYHANFALEPLPIVYYVGRKPKVEQLSNMIV ems_ferrM_6339_000000020_0001_84_crosslinked__55__I
DQNTVIVHVDDPSLAEWVAKQCADQFLVNGKTVFLIVDGVDPTEAKRCVEELAKKANLEVELTV PCPYIWSLDTQYSKVLALYNQHNPGASAAPCSQLYIDFRKDLGWKWIHEPKGYHANFALEPLPIVYYVGRKPKVEQLSNMIV ems_ferrM_6339_000000020_0001_84_crosslinked__3__N
DQITVIVHVDDGSLAEWVAKQCADQFLVNGKTVFLIVDGVDPTEAKRCVEELAKKANLEVELTV PCPYIWSLDTQYSKVLALYNQHNPGASAAPCSQLYIDFRKDLGWKWIHEPKGYHANFALEPLPIVYYVGRKPKVEQLSNMIV ems_ferrM_6339_000000020_0001_84_crosslinked__12__G
DQITVIVHVDDKSLAEWVAKQCADQFLVNGKTVFLIVDGVDPTEAKRCVEELAKKANLEVELTV PCPYIWSLDTQYSKVLALYNQHNPGASAAPCSQLYIDFRKDLGWKWIHEPKGYHANFALEPLPIVYYVGRKPKVEQLSNMIV ems_ferrM_6339_000000020_0001_84_crosslinked__12__K
TDEELEKLAEYFAEAGDTEALLEIYSLISALRLGAISPEQADELARRIKERLDK PCPYIWSLDTQYSKVLALYNQHNPGASAAPCSQLYIDFRKDLGWKWIHEPKGYHANFALEPLPIVYYVGRKPKVEQLSNMIV m_ems_p1-15H-GBL-16H-GBL-16H_0039_0001_0001_0001_000000005_0001_37_46_H_._p1-14H-GBL-16H-GABBL-16H_0097_0001_0001_0001_0001_0001_0001__12__F
TDEELEKLAEYTAEAGDTEALLEIYSLISALRLGAISPEQADELARRIKERLDK PCPYIWSLDTQYSKVLALYNQHNPGASAAPCSQLYIDFRKDLGWKWIHEPKGYHANFALEPLPIVYYVGRKPKVEQLSNMIV m_ems_p1-15H-GBL-16H-GBL-16H_0039_0001_0001_0001_000000005_0001_37_46_H_._p1-14H-GBL-16H-GABBL-16H_0097_0001_0001_0001_0001_0001_0001__12__T
KVIIVHVHVDDYKSAEECAQKANVYVNVNGKHVTIFLDDIDPSVARKVEKCLRELNADVKVFV PCPYIWSLDTQYSKVLALYNQHNPGASAAPCSQLYIDFRKDLGWKWIHEPKGYHANFALEPLPIVYYVGRKPKVEQLSNMIV m_EHEE_hb1_612_000000005_0001_48_50_59_61_P_._ems_ferrM_6675_0001_0002_0001_73_crosslinked__5__V
TCTIEVCGVDPEAVEAIAAAFGAEVREKDGKLEIHLDDPHGAESAAAAISVLANVRVRLQC PCPYIWSLDTQYSKVLALYNQHNPGASAAPCSQLYIDFRKDLGWKWIHEPKGYHANFALEPLPIVYYVGRKPKVEQLSNMIV m_d61877853fc72d3a9b094762e15ccc8a_0001_000000027_0001_25_32_H_._ems_ferrM_4527_0001_0001_0001_114_crosslinked__7__C
TVTIECVGVDPEAVEAIAAAFGAEVREKDGKLEIHLDDPVGAESAAAAISVLANVRCRLQE PCPYIWSLDTQYSKVLALYNQHNPGASAAPCSQLYIDFRKDLGWKWIHEPKGYHANFALEPLPIVYYVGRKPKVEQLSNMIV m_d61877853fc72d3a9b094762e15ccc8a_0001_000000027_0001_25_32_H_._ems_ferrM_4527_0001_0001_0001_113_crosslinked__40__V
TVTIECVGVDPEAVEAIAAAFGAEVREKDGKLEIHLDDTHGAESAAAAISVLANVRCRLQE PCPYIWSLDTQYSKVLALYNQHNPGASAAPCSQLYIDFRKDLGWKWIHEPKGYHANFALEPLPIVYYVGRKPKVEQLSNMIV m_d61877853fc72d3a9b094762e15ccc8a_0001_000000027_0001_25_32_H_._ems_ferrM_4527_0001_0001_0001_113_crosslinked__39__T
TCTIEVVGVDPEAVEAIAAFFGAEVREKDGKLEIHLDDPHGAESAAAAISVLANVRVRLQC PCPYIWSLDTQYSKVLALYNQHNPGASAAPCSQLYIDFRKDLGWKWIHEPKGYHANFALEPLPIVYYVGRKPKVEQLSNMIV m_d61877853fc72d3a9b094762e15ccc8a_0001_000000027_0001_25_32_H_._ems_ferrM_4527_0001_0001_0001_114_crosslinked__20__F
TCTIEVVGVDPEAVEAIAAAFGAEVREKDGKLEIHLDDPGGAESAAAAISVLANVRVRLQC PCPYIWSLDTQYSKVLALYNQHNPGASAAPCSQLYIDFRKDLGWKWIHEPKGYHANFALEPLPIVYYVGRKPKVEQLSNMIV m_d61877853fc72d3a9b094762e15ccc8a_0001_000000027_0001_25_32_H_._ems_ferrM_4527_0001_0001_0001_114_crosslinked__40__G
TCTIEVVGVDPEAVEAIAAAFGAEVREKDGKLEIHLDDYHGAESAAAAISVLANVRVRLQC PCPYIWSLDTQYSKVLALYNQHNPGASAAPCSQLYIDFRKDLGWKWIHEPKGYHANFALEPLPIVYYVGRKPKVEQLSNMIV m_d61877853fc72d3a9b094762e15ccc8a_0001_000000027_0001_25_32_H_._ems_ferrM_4527_0001_0001_0001_114_crosslinked__39__Y
KVIIIHVHVDDYKSAEECAQKANVYVNVNGKPVTIFLDDIDPSVARKVEKCLRELNADVKVFV PCPYIWSLDTQYSKVLALYNQHNPGASAAPCSQLYIDFRKDLGWKWIHEPKGYHANFALEPLPIVYYVGRKPKVEQLSNMIV m_EHEE_hb1_612_000000005_0001_48_50_59_61_P_._ems_ferrM_6675_0001_0002_0001_73_crosslinked__32__P
KVIIIHVHVDDYKSAEECAQKANVYVNVNGKAVTIFLDDIDPSVARKVEKCLRELNADVKVFV PCPYIWSLDTQYSKVLALYNQHNPGASAAPCSQLYIDFRKDLGWKWIHEPKGYHANFALEPLPIVYYVGRKPKVEQLSNMIV m_EHEE_hb1_612_000000005_0001_48_50_59_61_P_._ems_ferrM_6675_0001_0002_0001_73_crosslinked__32__A
TVTIECVGVDPEAVEAIAAAFGAEVREKDGKPEIHLDDPHGAESAAAAISVLANVRCRLQE PCPYIWSLDTQYSKVLALYNQHNPGASAAPCSQLYIDFRKDLGWKWIHEPKGYHANFALEPLPIVYYVGRKPKVEQLSNMIV m_d61877853fc72d3a9b094762e15ccc8a_0001_000000027_0001_25_32_H_._ems_ferrM_4527_0001_0001_0001_113_crosslinked__32__P
TVTIECVGVDPEAVEAIAAAFGAEVREKDGKEEIHLDDPHGAESAAAAISVLANVRCRLQE PCPYIWSLDTQYSKVLALYNQHNPGASAAPCSQLYIDFRKDLGWKWIHEPKGYHANFALEPLPIVYYVGRKPKVEQLSNMIV m_d61877853fc72d3a9b094762e15ccc8a_0001_000000027_0001_25_32_H_._ems_ferrM_4527_0001_0001_0001_113_crosslinked__32__E
TVTIECVGVDPEAVEAIAAAFGAEVREKDGKLIIHLDDPHGAESAAAAISVLANVRCRLQE PCPYIWSLDTQYSKVLALYNQHNPGASAAPCSQLYIDFRKDLGWKWIHEPKGYHANFALEPLPIVYYVGRKPKVEQLSNMIV m_d61877853fc72d3a9b094762e15ccc8a_0001_000000027_0001_25_32_H_._ems_ferrM_4527_0001_0001_0001_113_crosslinked__33__I
KLIIIHVHVDDYKSAEECAQKANVYVNVNGKHVTIFLDDIDPSVARKVEKCLRELNADVKVFV PCPYIWSLDTQYSKVLALYNQHNPGASAAPCSQLYIDFRKDLGWKWIHEPKGYHANFALEPLPIVYYVGRKPKVEQLSNMIV m_EHEE_hb1_612_000000005_0001_48_50_59_61_P_._ems_ferrM_6675_0001_0002_0001_73_crosslinked__2__L
DQITVIVHVDDPSLAEWVAKQCADQFLVNGKTVFLIVDGVDPTEAKRCVEELAKKQNLEVELTV PCPYIWSLDTQYSKVLALYNQHNPGASAAPCSQLYIDFRKDLGWKWIHEPKGYHANFALEPLPIVYYVGRKPKVEQLSNMIV ems_ferrM_6339_000000020_0001_84_crosslinked__56__Q
DQITVIVHVDDPSLAEWVAKQCADQFLVNGKTVFLIVDGVDPTEAKRCVEELAKKALLEVELTV PCPYIWSLDTQYSKVLALYNQHNPGASAAPCSQLYIDFRKDLGWKWIHEPKGYHANFALEPLPIVYYVGRKPKVEQLSNMIV ems_ferrM_6339_000000020_0001_84_crosslinked__57__L
TVTIECVGVDPEAVEAIAAAFGAEVREKDGKLEIHLDDPHGAESAAAAISVLANVRCLLQE PCPYIWSLDTQYSKVLALYNQHNPGASAAPCSQLYIDFRKDLGWKWIHEPKGYHANFALEPLPIVYYVGRKPKVEQLSNMIV m_d61877853fc72d3a9b094762e15ccc8a_0001_000000027_0001_25_32_H_._ems_ferrM_4527_0001_0001_0001_113_crosslinked__58__L
TVTIECVGVDPEAVEAIAAAFGAEVREKDGKLEIHLDDPHGAESAAAAISVLANVRCRTQE PCPYIWSLDTQYSKVLALYNQHNPGASAAPCSQLYIDFRKDLGWKWIHEPKGYHANFALEPLPIVYYVGRKPKVEQLSNMIV m_d61877853fc72d3a9b094762e15ccc8a_0001_000000027_0001_25_32_H_._ems_ferrM_4527_0001_0001_0001_113_crosslinked__59__T
TVTIECVGVDPEAVEAIAAAFGAEVREKDGKLEIHLDDPHGAESAAAAISVLANVRCRFQE PCPYIWSLDTQYSKVLALYNQHNPGASAAPCSQLYIDFRKDLGWKWIHEPKGYHANFALEPLPIVYYVGRKPKVEQLSNMIV m_d61877853fc72d3a9b094762e15ccc8a_0001_000000027_0001_25_32_H_._ems_ferrM_4527_0001_0001_0001_113_crosslinked__59__F
TCTIEVVGVDPEAVEAIAAAFGAEVREKDGKLEIHLDDPHGAESAAAAISVLAIVRVRLQC PCPYIWSLDTQYSKVLALYNQHNPGASAAPCSQLYIDFRKDLGWKWIHEPKGYHANFALEPLPIVYYVGRKPKVEQLSNMIV m_d61877853fc72d3a9b094762e15ccc8a_0001_000000027_0001_25_32_H_._ems_ferrM_4527_0001_0001_0001_114_crosslinked__54__I
TCTIEVVGVDPEAVEAIAAAFGAEVREKDGKLEIHLDDPHGAESAAAAISVLWNVRVRLQC PCPYIWSLDTQYSKVLALYNQHNPGASAAPCSQLYIDFRKDLGWKWIHEPKGYHANFALEPLPIVYYVGRKPKVEQLSNMIV m_d61877853fc72d3a9b094762e15ccc8a_0001_000000027_0001_25_32_H_._ems_ferrM_4527_0001_0001_0001_114_crosslinked__53__W
TCTIEVVGVDPEAVEAIAAAFGAEVREKDGKLEIHLDDPHGAESAAAAISVLGNVRVRLQC PCPYIWSLDTQYSKVLALYNQHNPGASAAPCSQLYIDFRKDLGWKWIHEPKGYHANFALEPLPIVYYVGRKPKVEQLSNMIV m_d61877853fc72d3a9b094762e15ccc8a_0001_000000027_0001_25_32_H_._ems_ferrM_4527_0001_0001_0001_114_crosslinked__53__G
DQITVIVHVDDPSLAEWVAKQCADQFLYNGKTVFLIVDGVDPTEAKRCVEELAKKANLEVELTV PCPYIWSLDTQYSKVLALYNQHNPGASAAPCSQLYIDFRKDLGWKWIHEPKGYHANFALEPLPIVYYVGRKPKVEQLSNMIV ems_ferrM_6339_000000020_0001_84_crosslinked__28__Y
TCTIEVVGVDPEAVEAIAAAFGAEVREKDGKLEIKLDDPHGAESAAAAISVLANVRVRLQC PCPYIWSLDTQYSKVLALYNQHNPGASAAPCSQLYIDFRKDLGWKWIHEPKGYHANFALEPLPIVYYVGRKPKVEQLSNMIV m_d61877853fc72d3a9b094762e15ccc8a_0001_000000027_0001_25_32_H_._ems_ferrM_4527_0001_0001_0001_114_crosslinked__35__K
TCTIEVVGVDPEAVEAIAAAFGAEVREKDGKLEIALDDPHGAESAAAAISVLANVRVRLQC PCPYIWSLDTQYSKVLALYNQHNPGASAAPCSQLYIDFRKDLGWKWIHEPKGYHANFALEPLPIVYYVGRKPKVEQLSNMIV m_d61877853fc72d3a9b094762e15ccc8a_0001_000000027_0001_25_32_H_._ems_ferrM_4527_0001_0001_0001_114_crosslinked__35__A
TCTIEVVGVDPEAVEAIAAAFGAEVREKDGKLEIHCDDPHGAESAAAAISVLANVRVRLQC PCPYIWSLDTQYSKVLALYNQHNPGASAAPCSQLYIDFRKDLGWKWIHEPKGYHANFALEPLPIVYYVGRKPKVEQLSNMIV m_d61877853fc72d3a9b094762e15ccc8a_0001_000000027_0001_25_32_H_._ems_ferrM_4527_0001_0001_0001_114_crosslinked__36__C
DQITVIVHVDDPSLAEWVAKQCADQFLVNGKTVFLIVDGVDSTEAKRCVEELAKKANLEVELTV PCPYIWSLDTQYSKVLALYNQHNPGASAAPCSQLYIDFRKDLGWKWIHEPKGYHANFALEPLPIVYYVGRKPKVEQLSNMIV ems_ferrM_6339_000000020_0001_84_crosslinked__42__S
DQITVIVHVDDPSLAEWVAKQCADQFLVNGKTVFLIVDGVMPTEAKRCVEELAKKANLEVELTV PCPYIWSLDTQYSKVLALYNQHNPGASAAPCSQLYIDFRKDLGWKWIHEPKGYHANFALEPLPIVYYVGRKPKVEQLSNMIV ems_ferrM_6339_000000020_0001_84_crosslinked__41__M
DQITVIVHVDDPSLAEWVAKQCADQFLVNGKTVFLIVDGVDATEAKRCVEELAKKANLEVELTV PCPYIWSLDTQYSKVLALYNQHNPGASAAPCSQLYIDFRKDLGWKWIHEPKGYHANFALEPLPIVYYVGRKPKVEQLSNMIV ems_ferrM_6339_000000020_0001_84_crosslinked__42__A
DQITVIVHVDDPSLAEWVAKQCADQFLVNGKTVFLIVDGVDPAEAKRCVEELAKKANLEVELTV PCPYIWSLDTQYSKVLALYNQHNPGASAAPCSQLYIDFRKDLGWKWIHEPKGYHANFALEPLPIVYYVGRKPKVEQLSNMIV ems_ferrM_6339_000000020_0001_84_crosslinked__43__A
DQITVIVHVDDPSLAEWVAKQCADQFLVNGKTVFLIVDGVTPTEAKRCVEELAKKANLEVELTV PCPYIWSLDTQYSKVLALYNQHNPGASAAPCSQLYIDFRKDLGWKWIHEPKGYHANFALEPLPIVYYVGRKPKVEQLSNMIV ems_ferrM_6339_000000020_0001_84_crosslinked__41__T
DQITVIVHVDDPSLAEWVAKQCADQFLVNGKTVFLIVDGVDYTEAKRCVEELAKKANLEVELTV PCPYIWSLDTQYSKVLALYNQHNPGASAAPCSQLYIDFRKDLGWKWIHEPKGYHANFALEPLPIVYYVGRKPKVEQLSNMIV ems_ferrM_6339_000000020_0001_84_crosslinked__42__Y
CDEELEKLAEYAAEAGDTEALLEIYSLISALRLGAISPEQADELARRIKERLDK PCPYIWSLDTQYSKVLALYNQHNPGASAAPCSQLYIDFRKDLGWKWIHEPKGYHANFALEPLPIVYYVGRKPKVEQLSNMIV m_ems_p1-15H-GBL-16H-GBL-16H_0039_0001_0001_0001_000000005_0001_37_46_H_._p1-14H-GBL-16H-GABBL-16H_0097_0001_0001_0001_0001_0001_0001__1__C
TVTIECVGVDPEAVEAIAAAFGAEVREKDGKLEIHLDDPHGAESAAAMISVLANVRCRLQE PCPYIWSLDTQYSKVLALYNQHNPGASAAPCSQLYIDFRKDLGWKWIHEPKGYHANFALEPLPIVYYVGRKPKVEQLSNMIV m_d61877853fc72d3a9b094762e15ccc8a_0001_000000027_0001_25_32_H_._ems_ferrM_4527_0001_0001_0001_113_crosslinked__48__M
DQITVIVHVDDPSLAEWVAKQCADQFLVNGKTVFLIVWGVDPTEAKRCVEELAKKANLEVELTV PCPYIWSLDTQYSKVLALYNQHNPGASAAPCSQLYIDFRKDLGWKWIHEPKGYHANFALEPLPIVYYVGRKPKVEQLSNMIV ems_ferrM_6339_000000020_0001_84_crosslinked__38__W
TCTIEVVGVDPEAVEAIAAAFGAEVREKDGKLEIHLDDPHGAESAAAACSVLANVRVRLQC PCPYIWSLDTQYSKVLALYNQHNPGASAAPCSQLYIDFRKDLGWKWIHEPKGYHANFALEPLPIVYYVGRKPKVEQLSNMIV m_d61877853fc72d3a9b094762e15ccc8a_0001_000000027_0001_25_32_H_._ems_ferrM_4527_0001_0001_0001_114_crosslinked__49__C
TCTIEVVGVDPEAVEAIAAAFGAEVREKDGKLEIHLDDPHGAESAAAAESVLANVRVRLQC PCPYIWSLDTQYSKVLALYNQHNPGASAAPCSQLYIDFRKDLGWKWIHEPKGYHANFALEPLPIVYYVGRKPKVEQLSNMIV m_d61877853fc72d3a9b094762e15ccc8a_0001_000000027_0001_25_32_H_._ems_ferrM_4527_0001_0001_0001_114_crosslinked__49__E
TCTIEVVGVDPEAVEAIAAAFGAEVREKDGKLEIHLDDPHGAQSAAAAISVLANVRVRLQC PCPYIWSLDTQYSKVLALYNQHNPGASAAPCSQLYIDFRKDLGWKWIHEPKGYHANFALEPLPIVYYVGRKPKVEQLSNMIV m_d61877853fc72d3a9b094762e15ccc8a_0001_000000027_0001_25_32_H_._ems_ferrM_4527_0001_0001_0001_114_crosslinked__43__Q
KVFIIHVHVDDYKSAEECAQKANVYVNVNGKHVTIFLDDIDPSVARKVEKCLRELNADVKVFV PCPYIWSLDTQYSKVLALYNQHNPGASAAPCSQLYIDFRKDLGWKWIHEPKGYHANFALEPLPIVYYVGRKPKVEQLSNMIV m_EHEE_hb1_612_000000005_0001_48_50_59_61_P_._ems_ferrM_6675_0001_0002_0001_73_crosslinked__3__F
KVCIIHVHVDDYKSAEECAQKANVYVNVNGKHVTIFLDDIDPSVARKVEKCLRELNADVKVFV PCPYIWSLDTQYSKVLALYNQHNPGASAAPCSQLYIDFRKDLGWKWIHEPKGYHANFALEPLPIVYYVGRKPKVEQLSNMIV m_EHEE_hb1_612_000000005_0001_48_50_59_61_P_._ems_ferrM_6675_0001_0002_0001_73_crosslinked__3__C
KVHIIHVHVDDYKSAEECAQKANVYVNVNGKHVTIFLDDIDPSVARKVEKCLRELNADVKVFV PCPYIWSLDTQYSKVLALYNQHNPGASAAPCSQLYIDFRKDLGWKWIHEPKGYHANFALEPLPIVYYVGRKPKVEQLSNMIV m_EHEE_hb1_612_000000005_0001_48_50_59_61_P_._ems_ferrM_6675_0001_0002_0001_73_crosslinked__3__H
TDEELEKLAEYAAEAGDTEALLEIYSLISALRLGAISPEEADELARRIKERLDK PCPYIWSLDTQYSKVLALYNQHNPGASAAPCSQLYIDFRKDLGWKWIHEPKGYHANFALEPLPIVYYVGRKPKVEQLSNMIV m_ems_p1-15H-GBL-16H-GBL-16H_0039_0001_0001_0001_000000005_0001_37_46_H_._p1-14H-GBL-16H-GABBL-16H_0097_0001_0001_0001_0001_0001_0001__40__E
TDEELEKLAEYAAEAGDTEALLEIYSLISALRLGAISPETADELARRIKERLDK PCPYIWSLDTQYSKVLALYNQHNPGASAAPCSQLYIDFRKDLGWKWIHEPKGYHANFALEPLPIVYYVGRKPKVEQLSNMIV m_ems_p1-15H-GBL-16H-GBL-16H_0039_0001_0001_0001_000000005_0001_37_46_H_._p1-14H-GBL-16H-GABBL-16H_0097_0001_0001_0001_0001_0001_0001__40__T
TDEELEKLAEYAAEAGDTEALLEIYSLISALRLGAISPVQADELARRIKERLDK PCPYIWSLDTQYSKVLALYNQHNPGASAAPCSQLYIDFRKDLGWKWIHEPKGYHANFALEPLPIVYYVGRKPKVEQLSNMIV m_ems_p1-15H-GBL-16H-GBL-16H_0039_0001_0001_0001_000000005_0001_37_46_H_._p1-14H-GBL-16H-GABBL-16H_0097_0001_0001_0001_0001_0001_0001__39__V
KVIIIHVHVDDYKSAEECEQKANVYVNVNGKHVTIFLDDIDPSVARKVEKCLRELNADVKVFV PCPYIWSLDTQYSKVLALYNQHNPGASAAPCSQLYIDFRKDLGWKWIHEPKGYHANFALEPLPIVYYVGRKPKVEQLSNMIV m_EHEE_hb1_612_000000005_0001_48_50_59_61_P_._ems_ferrM_6675_0001_0002_0001_73_crosslinked__19__E
TDEETEKLAEYAAEAGDTEALLEIYSLISALRLGAISPEQADELARRIKERLDK PCPYIWSLDTQYSKVLALYNQHNPGASAAPCSQLYIDFRKDLGWKWIHEPKGYHANFALEPLPIVYYVGRKPKVEQLSNMIV m_ems_p1-15H-GBL-16H-GBL-16H_0039_0001_0001_0001_000000005_0001_37_46_H_._p1-14H-GBL-16H-GABBL-16H_0097_0001_0001_0001_0001_0001_0001__5__T
DQITVIVHVDDPSLAEWVAKQCADQFLVNGKTVFLIVDGVDPTEAKRCREELAKKANLEVELTV PCPYIWSLDTQYSKVLALYNQHNPGASAAPCSQLYIDFRKDLGWKWIHEPKGYHANFALEPLPIVYYVGRKPKVEQLSNMIV ems_ferrM_6339_000000020_0001_84_crosslinked__49__R
DQITVIVHVDDPSLAEWVAKQCADQFLVNGKTVFLIVDGVDPTEAKTCVEELAKKANLEVELTV PCPYIWSLDTQYSKVLALYNQHNPGASAAPCSQLYIDFRKDLGWKWIHEPKGYHANFALEPLPIVYYVGRKPKVEQLSNMIV ems_ferrM_6339_000000020_0001_84_crosslinked__47__T
DQITVIVHVDDPSLAEWVAKQCADQFLVNGKTVFLIVDGVDPTEAKRCVEWLAKKANLEVELTV PCPYIWSLDTQYSKVLALYNQHNPGASAAPCSQLYIDFRKDLGWKWIHEPKGYHANFALEPLPIVYYVGRKPKVEQLSNMIV ems_ferrM_6339_000000020_0001_84_crosslinked__51__W
DQITVIVHVDDPSLAEWVAKQCADQFLVNGKTVFLIVDGVDPTEAKRCVLELAKKANLEVELTV PCPYIWSLDTQYSKVLALYNQHNPGASAAPCSQLYIDFRKDLGWKWIHEPKGYHANFALEPLPIVYYVGRKPKVEQLSNMIV ems_ferrM_6339_000000020_0001_84_crosslinked__50__L
DQITVIVHVDDPSLAEWVAKQCADQFLVNGKTVFLIVDGVDPTEAKRCVEEKAKKANLEVELTV PCPYIWSLDTQYSKVLALYNQHNPGASAAPCSQLYIDFRKDLGWKWIHEPKGYHANFALEPLPIVYYVGRKPKVEQLSNMIV ems_ferrM_6339_000000020_0001_84_crosslinked__52__K
TCTIEVVGWDPEAVEAIAAAFGAEVREKDGKLEIHLDDPHGAESAAAAISVLANVRVRLQC PCPYIWSLDTQYSKVLALYNQHNPGASAAPCSQLYIDFRKDLGWKWIHEPKGYHANFALEPLPIVYYVGRKPKVEQLSNMIV m_d61877853fc72d3a9b094762e15ccc8a_0001_000000027_0001_25_32_H_._ems_ferrM_4527_0001_0001_0001_114_crosslinked__9__W
TCTIEVVGVFPEAVEAIAAAFGAEVREKDGKLEIHLDDPHGAESAAAAISVLANVRVRLQC PCPYIWSLDTQYSKVLALYNQHNPGASAAPCSQLYIDFRKDLGWKWIHEPKGYHANFALEPLPIVYYVGRKPKVEQLSNMIV m_d61877853fc72d3a9b094762e15ccc8a_0001_000000027_0001_25_32_H_._ems_ferrM_4527_0001_0001_0001_114_crosslinked__10__F
TDEELEKLAEYAAEAGDTEALLEIYNLISALRLGAISPEQADELARRIKERLDK PCPYIWSLDTQYSKVLALYNQHNPGASAAPCSQLYIDFRKDLGWKWIHEPKGYHANFALEPLPIVYYVGRKPKVEQLSNMIV m_ems_p1-15H-GBL-16H-GBL-16H_0039_0001_0001_0001_000000005_0001_37_46_H_._p1-14H-GBL-16H-GABBL-16H_0097_0001_0001_0001_0001_0001_0001__26__N
KVIIIHVHVDDYKSAEECAQKANVYVNVNGKHVTIFLDDIDPSVARKVEKCLRELNAVVKVFV PCPYIWSLDTQYSKVLALYNQHNPGASAAPCSQLYIDFRKDLGWKWIHEPKGYHANFALEPLPIVYYVGRKPKVEQLSNMIV m_EHEE_hb1_612_000000005_0001_48_50_59_61_P_._ems_ferrM_6675_0001_0002_0001_73_crosslinked__58__V
KVIIIHVHVDDYKSAEECAQKANVYVNVNGKHVTIFLDDIDPSVARKVEKCLRELNADVFVFV PCPYIWSLDTQYSKVLALYNQHNPGASAAPCSQLYIDFRKDLGWKWIHEPKGYHANFALEPLPIVYYVGRKPKVEQLSNMIV m_EHEE_hb1_612_000000005_0001_48_50_59_61_P_._ems_ferrM_6675_0001_0002_0001_73_crosslinked__60__F
KVIIIHVHVDDYKSAEECAQKANVYVNVNGKHVTIFLDDIDPSVARKVEKCLRELNADVEVFV PCPYIWSLDTQYSKVLALYNQHNPGASAAPCSQLYIDFRKDLGWKWIHEPKGYHANFALEPLPIVYYVGRKPKVEQLSNMIV m_EHEE_hb1_612_000000005_0001_48_50_59_61_P_._ems_ferrM_6675_0001_0002_0001_73_crosslinked__60__E
KVIIIHVHVDDYKSAEECAQKANVYVNVNGKHVTIFLDDIDPSVARKVEKCLRELNADVGVFV PCPYIWSLDTQYSKVLALYNQHNPGASAAPCSQLYIDFRKDLGWKWIHEPKGYHANFALEPLPIVYYVGRKPKVEQLSNMIV m_EHEE_hb1_612_000000005_0001_48_50_59_61_P_._ems_ferrM_6675_0001_0002_0001_73_crosslinked__60__G
KVIIIHVHVDDYKSAEECAQKANVYVNVNGKHVTIFLDDIDPSVARKVEKCLRELNADDKVFV PCPYIWSLDTQYSKVLALYNQHNPGASAAPCSQLYIDFRKDLGWKWIHEPKGYHANFALEPLPIVYYVGRKPKVEQLSNMIV m_EHEE_hb1_612_000000005_0001_48_50_59_61_P_._ems_ferrM_6675_0001_0002_0001_73_crosslinked__59__D
TCTIEVVGVDPEKVEAIAAAFGAEVREKDGKLEIHLDDPHGAESAAAAISVLANVRVRLQC PCPYIWSLDTQYSKVLALYNQHNPGASAAPCSQLYIDFRKDLGWKWIHEPKGYHANFALEPLPIVYYVGRKPKVEQLSNMIV m_d61877853fc72d3a9b094762e15ccc8a_0001_000000027_0001_25_32_H_._ems_ferrM_4527_0001_0001_0001_114_crosslinked__13__K
KVIIIHVHVDDYKSAEECAQKANVYVNVNGKHVTIFLDDIDPSVARKVEKCLRELNADVKWFV PCPYIWSLDTQYSKVLALYNQHNPGASAAPCSQLYIDFRKDLGWKWIHEPKGYHANFALEPLPIVYYVGRKPKVEQLSNMIV m_EHEE_hb1_612_000000005_0001_48_50_59_61_P_._ems_ferrM_6675_0001_0002_0001_73_crosslinked__61__W
KVIIIHVHVDDYKSAEECAQKANVYVNVNGKHVTIFLDDIDPSVARKVEKCLRELNADVKNFV PCPYIWSLDTQYSKVLALYNQHNPGASAAPCSQLYIDFRKDLGWKWIHEPKGYHANFALEPLPIVYYVGRKPKVEQLSNMIV m_EHEE_hb1_612_000000005_0001_48_50_59_61_P_._ems_ferrM_6675_0001_0002_0001_73_crosslinked__61__N
TDEELEKLAEYAAEAGDTEALLEIYSLCSALRLGAISPEQADELARRIKERLDK PCPYIWSLDTQYSKVLALYNQHNPGASAAPCSQLYIDFRKDLGWKWIHEPKGYHANFALEPLPIVYYVGRKPKVEQLSNMIV m_ems_p1-15H-GBL-16H-GBL-16H_0039_0001_0001_0001_000000005_0001_37_46_H_._p1-14H-GBL-16H-GABBL-16H_0097_0001_0001_0001_0001_0001_0001__28__C
DQITVIVQVDDPSLAEWVAKQCADQFLVNGKTVFLIVDGVDPTEAKRCVEELAKKANLEVELTV PCPYIWSLDTQYSKVLALYNQHNPGASAAPCSQLYIDFRKDLGWKWIHEPKGYHANFALEPLPIVYYVGRKPKVEQLSNMIV ems_ferrM_6339_000000020_0001_84_crosslinked__8__Q
DQITVIVHVKDPSLAEWVAKQCADQFLVNGKTVFLIVDGVDPTEAKRCVEELAKKANLEVELTV PCPYIWSLDTQYSKVLALYNQHNPGASAAPCSQLYIDFRKDLGWKWIHEPKGYHANFALEPLPIVYYVGRKPKVEQLSNMIV ems_ferrM_6339_000000020_0001_84_crosslinked__10__K
KVIIIHVHVDDYKSAEECDQKANVYVNVNGKHVTIFLDDIDPSVARKVEKCLRELNADVKVFV PCPYIWSLDTQYSKVLALYNQHNPGASAAPCSQLYIDFRKDLGWKWIHEPKGYHANFALEPLPIVYYVGRKPKVEQLSNMIV m_EHEE_hb1_612_000000005_0001_48_50_59_61_P_._ems_ferrM_6675_0001_0002_0001_73_crosslinked__19__D
TDEELEKLAEYAAEAGDTEALLEIYSLISALRLGAISPEQAAELARRIKERLDK PCPYIWSLDTQYSKVLALYNQHNPGASAAPCSQLYIDFRKDLGWKWIHEPKGYHANFALEPLPIVYYVGRKPKVEQLSNMIV m_ems_p1-15H-GBL-16H-GBL-16H_0039_0001_0001_0001_000000005_0001_37_46_H_._p1-14H-GBL-16H-GABBL-16H_0097_0001_0001_0001_0001_0001_0001__42__A
TDEELEKLAEYAAEAGDTEALLEIYSLISALRLGAISPEQWDELARRIKERLDK PCPYIWSLDTQYSKVLALYNQHNPGASAAPCSQLYIDFRKDLGWKWIHEPKGYHANFALEPLPIVYYVGRKPKVEQLSNMIV m_ems_p1-15H-GBL-16H-GBL-16H_0039_0001_0001_0001_000000005_0001_37_46_H_._p1-14H-GBL-16H-GABBL-16H_0097_0001_0001_0001_0001_0001_0001__41__W
TDEELEKLAEYAAEAGDTEALLEIYSLISALRLGAISPEQASELARRIKERLDK PCPYIWSLDTQYSKVLALYNQHNPGASAAPCSQLYIDFRKDLGWKWIHEPKGYHANFALEPLPIVYYVGRKPKVEQLSNMIV m_ems_p1-15H-GBL-16H-GBL-16H_0039_0001_0001_0001_000000005_0001_37_46_H_._p1-14H-GBL-16H-GABBL-16H_0097_0001_0001_0001_0001_0001_0001__42__S
TCTIEVVGVDPEAVEAIAAAFGAHVREKDGKLEIHLDDPHGAESAAAAISVLANVRVRLQC PCPYIWSLDTQYSKVLALYNQHNPGASAAPCSQLYIDFRKDLGWKWIHEPKGYHANFALEPLPIVYYVGRKPKVEQLSNMIV m_d61877853fc72d3a9b094762e15ccc8a_0001_000000027_0001_25_32_H_._ems_ferrM_4527_0001_0001_0001_114_crosslinked__24__H
TCTIEVVGVDPEAVEAIAAAFNAEVREKDGKLEIHLDDPHGAESAAAAISVLANVRVRLQC PCPYIWSLDTQYSKVLALYNQHNPGASAAPCSQLYIDFRKDLGWKWIHEPKGYHANFALEPLPIVYYVGRKPKVEQLSNMIV m_d61877853fc72d3a9b094762e15ccc8a_0001_000000027_0001_25_32_H_._ems_ferrM_4527_0001_0001_0001_114_crosslinked__22__N
TCTIEVVGVDPEAVEAIAAAFGKEVREKDGKLEIHLDDPHGAESAAAAISVLANVRVRLQC PCPYIWSLDTQYSKVLALYNQHNPGASAAPCSQLYIDFRKDLGWKWIHEPKGYHANFALEPLPIVYYVGRKPKVEQLSNMIV m_d61877853fc72d3a9b094762e15ccc8a_0001_000000027_0001_25_32_H_._ems_ferrM_4527_0001_0001_0001_114_crosslinked__23__K
TDEELEKLAEYAAEAGDTEALLEIYSLISALRLGVISPEQADELARRIKERLDK PCPYIWSLDTQYSKVLALYNQHNPGASAAPCSQLYIDFRKDLGWKWIHEPKGYHANFALEPLPIVYYVGRKPKVEQLSNMIV m_ems_p1-15H-GBL-16H-GBL-16H_0039_0001_0001_0001_000000005_0001_37_46_H_._p1-14H-GBL-16H-GABBL-16H_0097_0001_0001_0001_0001_0001_0001__35__V
TDEELEKLAEYAAEAGDTEALLEIYSLISALRLGAGSPEQADELARRIKERLDK PCPYIWSLDTQYSKVLALYNQHNPGASAAPCSQLYIDFRKDLGWKWIHEPKGYHANFALEPLPIVYYVGRKPKVEQLSNMIV m_ems_p1-15H-GBL-16H-GBL-16H_0039_0001_0001_0001_000000005_0001_37_46_H_._p1-14H-GBL-16H-GABBL-16H_0097_0001_0001_0001_0001_0001_0001__36__G
DQITVIFHVDDPSLAEWVAKQCADQFLVNGKTVFLIVDGVDPTEAKRCVEELAKKANLEVELTV PCPYIWSLDTQYSKVLALYNQHNPGASAAPCSQLYIDFRKDLGWKWIHEPKGYHANFALEPLPIVYYVGRKPKVEQLSNMIV ems_ferrM_6339_000000020_0001_84_crosslinked__7__F
TFEELEKLAEYAAEAGDTEALLEIYSLISALRLGAISPEQADELARRIKERLDK PCPYIWSLDTQYSKVLALYNQHNPGASAAPCSQLYIDFRKDLGWKWIHEPKGYHANFALEPLPIVYYVGRKPKVEQLSNMIV m_ems_p1-15H-GBL-16H-GBL-16H_0039_0001_0001_0001_000000005_0001_37_46_H_._p1-14H-GBL-16H-GABBL-16H_0097_0001_0001_0001_0001_0001_0001__2__F
TCTIEVVGVDPEAVEAIAAAFGAEVREKDGKLEIHLDDPHGFESAAAAISVLANVRVRLQC PCPYIWSLDTQYSKVLALYNQHNPGASAAPCSQLYIDFRKDLGWKWIHEPKGYHANFALEPLPIVYYVGRKPKVEQLSNMIV m_d61877853fc72d3a9b094762e15ccc8a_0001_000000027_0001_25_32_H_._ems_ferrM_4527_0001_0001_0001_114_crosslinked__42__F
PVTIECVGVDPEAVEAIAAAFGAEVREKDGKLEIHLDDPHGAESAAAAISVLANVRCRLQE PCPYIWSLDTQYSKVLALYNQHNPGASAAPCSQLYIDFRKDLGWKWIHEPKGYHANFALEPLPIVYYVGRKPKVEQLSNMIV m_d61877853fc72d3a9b094762e15ccc8a_0001_000000027_0001_25_32_H_._ems_ferrM_4527_0001_0001_0001_113_crosslinked__1__P
WVTIECVGVDPEAVEAIAAAFGAEVREKDGKLEIHLDDPHGAESAAAAISVLANVRCRLQE PCPYIWSLDTQYSKVLALYNQHNPGASAAPCSQLYIDFRKDLGWKWIHEPKGYHANFALEPLPIVYYVGRKPKVEQLSNMIV m_d61877853fc72d3a9b094762e15ccc8a_0001_000000027_0001_25_32_H_._ems_ferrM_4527_0001_0001_0001_113_crosslinked__1__W
TCTIECVGVDPEAVEAIAAAFGAEVREKDGKLEIHLDDPHGAESAAAAISVLANVRCRLQE PCPYIWSLDTQYSKVLALYNQHNPGASAAPCSQLYIDFRKDLGWKWIHEPKGYHANFALEPLPIVYYVGRKPKVEQLSNMIV m_d61877853fc72d3a9b094762e15ccc8a_0001_000000027_0001_25_32_H_._ems_ferrM_4527_0001_0001_0001_113_crosslinked__2__C
TCTIEVVGVDPEAVEAIAAAFGAEVREKKGKLEIHLDDPHGAESAAAAISVLANVRVRLQC PCPYIWSLDTQYSKVLALYNQHNPGASAAPCSQLYIDFRKDLGWKWIHEPKGYHANFALEPLPIVYYVGRKPKVEQLSNMIV m_d61877853fc72d3a9b094762e15ccc8a_0001_000000027_0001_25_32_H_._ems_ferrM_4527_0001_0001_0001_114_crosslinked__29__K
TCTIEVVGVDPEAVEAIAAAFGAEVREKDGKLEIHLDDPHGAESAAAAISVLANVRVMLQC PCPYIWSLDTQYSKVLALYNQHNPGASAAPCSQLYIDFRKDLGWKWIHEPKGYHANFALEPLPIVYYVGRKPKVEQLSNMIV m_d61877853fc72d3a9b094762e15ccc8a_0001_000000027_0001_25_32_H_._ems_ferrM_4527_0001_0001_0001_114_crosslinked__58__M
TCTIEVVGVDPEAVEAIAAAFGAEVREKDGKLEIHLDDPHGAESAAAAISVLANVRVRVQC PCPYIWSLDTQYSKVLALYNQHNPGASAAPCSQLYIDFRKDLGWKWIHEPKGYHANFALEPLPIVYYVGRKPKVEQLSNMIV m_d61877853fc72d3a9b094762e15ccc8a_0001_000000027_0001_25_32_H_._ems_ferrM_4527_0001_0001_0001_114_crosslinked__59__V
KVIIIHVHVDDYKSAEECAQKANVYVNVNGKHVTIFLDDIDPSVARKVSKCLRELNADVKVFV PCPYIWSLDTQYSKVLALYNQHNPGASAAPCSQLYIDFRKDLGWKWIHEPKGYHANFALEPLPIVYYVGRKPKVEQLSNMIV m_EHEE_hb1_612_000000005_0001_48_50_59_61_P_._ems_ferrM_6675_0001_0002_0001_73_crosslinked__49__S
KVIIIHVHVDDYKSAEECAQKANVYVNVNGKHVTIFLDDIDPSVARKVEYCLRELNADVKVFV PCPYIWSLDTQYSKVLALYNQHNPGASAAPCSQLYIDFRKDLGWKWIHEPKGYHANFALEPLPIVYYVGRKPKVEQLSNMIV m_EHEE_hb1_612_000000005_0001_48_50_59_61_P_._ems_ferrM_6675_0001_0002_0001_73_crosslinked__50__Y
KVIIIHVHVDDYKSAEECAQKANVYVNVNGKHVTIFLDDIDPSVARKVESCLRELNADVKVFV PCPYIWSLDTQYSKVLALYNQHNPGASAAPCSQLYIDFRKDLGWKWIHEPKGYHANFALEPLPIVYYVGRKPKVEQLSNMIV m_EHEE_hb1_612_000000005_0001_48_50_59_61_P_._ems_ferrM_6675_0001_0002_0001_73_crosslinked__50__S
TCTIEVVGVDPEAVEAIAAAFGAEVREKDGKLEIHLDDPHGAFSAAAAISVLANVRVRLQC PCPYIWSLDTQYSKVLALYNQHNPGASAAPCSQLYIDFRKDLGWKWIHEPKGYHANFALEPLPIVYYVGRKPKVEQLSNMIV m_d61877853fc72d3a9b094762e15ccc8a_0001_000000027_0001_25_32_H_._ems_ferrM_4527_0001_0001_0001_114_crosslinked__43__F
TCTIEVVGVDPEAVEAIAAAFGAEVREKDGKLEIHLDDPHGYESAAAAISVLANVRVRLQC PCPYIWSLDTQYSKVLALYNQHNPGASAAPCSQLYIDFRKDLGWKWIHEPKGYHANFALEPLPIVYYVGRKPKVEQLSNMIV m_d61877853fc72d3a9b094762e15ccc8a_0001_000000027_0001_25_32_H_._ems_ferrM_4527_0001_0001_0001_114_crosslinked__42__Y
TCTIEVVGVDPEAVEAIAAAFGAEVREKDGKLEIHLDDPHRAESAAAAISVLANVRVRLQC PCPYIWSLDTQYSKVLALYNQHNPGASAAPCSQLYIDFRKDLGWKWIHEPKGYHANFALEPLPIVYYVGRKPKVEQLSNMIV m_d61877853fc72d3a9b094762e15ccc8a_0001_000000027_0001_25_32_H_._ems_ferrM_4527_0001_0001_0001_114_crosslinked__41__R
TCTIEVVGVDPEAVEAIAAAFGAEVREKDGKLEIHLDDPHGEESAAAAISVLANVRVRLQC PCPYIWSLDTQYSKVLALYNQHNPGASAAPCSQLYIDFRKDLGWKWIHEPKGYHANFALEPLPIVYYVGRKPKVEQLSNMIV m_d61877853fc72d3a9b094762e15ccc8a_0001_000000027_0001_25_32_H_._ems_ferrM_4527_0001_0001_0001_114_crosslinked__42__E
TVTIECVGVDPEAVEAIAAAFGAEVREKDGKLEIHLDDIHGAESAAAAISVLANVRCRLQE PCPYIWSLDTQYSKVLALYNQHNPGASAAPCSQLYIDFRKDLGWKWIHEPKGYHANFALEPLPIVYYVGRKPKVEQLSNMIV m_d61877853fc72d3a9b094762e15ccc8a_0001_000000027_0001_25_32_H_._ems_ferrM_4527_0001_0001_0001_113_crosslinked__39__I
TVTIECVGVDPEAVEAIAAAFGAEVREKDGKLEIHLDPPHGAESAAAAISVLANVRCRLQE PCPYIWSLDTQYSKVLALYNQHNPGASAAPCSQLYIDFRKDLGWKWIHEPKGYHANFALEPLPIVYYVGRKPKVEQLSNMIV m_d61877853fc72d3a9b094762e15ccc8a_0001_000000027_0001_25_32_H_._ems_ferrM_4527_0001_0001_0001_113_crosslinked__38__P
TVTIECVGVDPEAVEAIAAAFGAEVREKDGKLEIHLDEPHGAESAAAAISVLANVRCRLQE PCPYIWSLDTQYSKVLALYNQHNPGASAAPCSQLYIDFRKDLGWKWIHEPKGYHANFALEPLPIVYYVGRKPKVEQLSNMIV m_d61877853fc72d3a9b094762e15ccc8a_0001_000000027_0001_25_32_H_._ems_ferrM_4527_0001_0001_0001_113_crosslinked__38__E
DQITEIVHVDDPSLAEWVAKQCADQFLVNGKTVFLIVDGVDPTEAKRCVEELAKKANLEVELTV PCPYIWSLDTQYSKVLALYNQHNPGASAAPCSQLYIDFRKDLGWKWIHEPKGYHANFALEPLPIVYYVGRKPKVEQLSNMIV ems_ferrM_6339_000000020_0001_84_crosslinked__5__E
DQITVFVHVDDPSLAEWVAKQCADQFLVNGKTVFLIVDGVDPTEAKRCVEELAKKANLEVELTV PCPYIWSLDTQYSKVLALYNQHNPGASAAPCSQLYIDFRKDLGWKWIHEPKGYHANFALEPLPIVYYVGRKPKVEQLSNMIV ems_ferrM_6339_000000020_0001_84_crosslinked__6__F
KVIIIHVHVDDYKSAEECAQKANVLVNVNGKHVTIFLDDIDPSVARKVEKCLRELNADVKVFV PCPYIWSLDTQYSKVLALYNQHNPGASAAPCSQLYIDFRKDLGWKWIHEPKGYHANFALEPLPIVYYVGRKPKVEQLSNMIV m_EHEE_hb1_612_000000005_0001_48_50_59_61_P_._ems_ferrM_6675_0001_0002_0001_73_crosslinked__25__L
KVIIIHVHVDDYKSAEECAQKANVNVNVNGKHVTIFLDDIDPSVARKVEKCLRELNADVKVFV PCPYIWSLDTQYSKVLALYNQHNPGASAAPCSQLYIDFRKDLGWKWIHEPKGYHANFALEPLPIVYYVGRKPKVEQLSNMIV m_EHEE_hb1_612_000000005_0001_48_50_59_61_P_._ems_ferrM_6675_0001_0002_0001_73_crosslinked__25__N
KVIIIHVHVDDYKSAEECAQKANVVVNVNGKHVTIFLDDIDPSVARKVEKCLRELNADVKVFV PCPYIWSLDTQYSKVLALYNQHNPGASAAPCSQLYIDFRKDLGWKWIHEPKGYHANFALEPLPIVYYVGRKPKVEQLSNMIV m_EHEE_hb1_612_000000005_0001_48_50_59_61_P_._ems_ferrM_6675_0001_0002_0001_73_crosslinked__25__V
DQITVIVHVDDPSLAEWVAKQCANQFLVNGKTVFLIVDGVDPTEAKRCVEELAKKANLEVELTV PCPYIWSLDTQYSKVLALYNQHNPGASAAPCSQLYIDFRKDLGWKWIHEPKGYHANFALEPLPIVYYVGRKPKVEQLSNMIV ems_ferrM_6339_000000020_0001_84_crosslinked__24__N
DQITVIVHVDDPSLAEWVAKQCMDQFLVNGKTVFLIVDGVDPTEAKRCVEELAKKANLEVELTV PCPYIWSLDTQYSKVLALYNQHNPGASAAPCSQLYIDFRKDLGWKWIHEPKGYHANFALEPLPIVYYVGRKPKVEQLSNMIV ems_ferrM_6339_000000020_0001_84_crosslinked__23__M
DQITVIVHVDDPSLAEWVAKQCADQFKVNGKTVFLIVDGVDPTEAKRCVEELAKKANLEVELTV PCPYIWSLDTQYSKVLALYNQHNPGASAAPCSQLYIDFRKDLGWKWIHEPKGYHANFALEPLPIVYYVGRKPKVEQLSNMIV ems_ferrM_6339_000000020_0001_84_crosslinked__27__K
DQITVIVHVDDPSLAEWVAKQCADQNLVNGKTVFLIVDGVDPTEAKRCVEELAKKANLEVELTV PCPYIWSLDTQYSKVLALYNQHNPGASAAPCSQLYIDFRKDLGWKWIHEPKGYHANFALEPLPIVYYVGRKPKVEQLSNMIV ems_ferrM_6339_000000020_0001_84_crosslinked__26__N
KVIIIHVHVDDYKSAEECAQKANVYVNVNGKHVTIFLDDIDPSVARKVEKCLRELNADAKVFV PCPYIWSLDTQYSKVLALYNQHNPGASAAPCSQLYIDFRKDLGWKWIHEPKGYHANFALEPLPIVYYVGRKPKVEQLSNMIV m_EHEE_hb1_612_000000005_0001_48_50_59_61_P_._ems_ferrM_6675_0001_0002_0001_73_crosslinked__59__A
KVIIISVHVDDYKSAEECAQKANVYVNVNGKHVTIFLDDIDPSVARKVEKCLRELNADVKVFV PCPYIWSLDTQYSKVLALYNQHNPGASAAPCSQLYIDFRKDLGWKWIHEPKGYHANFALEPLPIVYYVGRKPKVEQLSNMIV m_EHEE_hb1_612_000000005_0001_48_50_59_61_P_._ems_ferrM_6675_0001_0002_0001_73_crosslinked__6__S
TCTIEVVGVDPEAVEAIAAAFGAEVREKDGKLEIHLDDPHGAESAAAAISVLANNRVRLQC PCPYIWSLDTQYSKVLALYNQHNPGASAAPCSQLYIDFRKDLGWKWIHEPKGYHANFALEPLPIVYYVGRKPKVEQLSNMIV m_d61877853fc72d3a9b094762e15ccc8a_0001_000000027_0001_25_32_H_._ems_ferrM_4527_0001_0001_0001_114_crosslinked__55__N
TCTIEVVGVDPEAVEAIAAAFGAEVREKDGKLEIHLDDPHGAESAAAAISVLANRRVRLQC PCPYIWSLDTQYSKVLALYNQHNPGASAAPCSQLYIDFRKDLGWKWIHEPKGYHANFALEPLPIVYYVGRKPKVEQLSNMIV m_d61877853fc72d3a9b094762e15ccc8a_0001_000000027_0001_25_32_H_._ems_ferrM_4527_0001_0001_0001_114_crosslinked__55__R
TVTIECVGVDPEAVEAIAAAFGAEVREKDGKLEIHLDDPHKAESAAAAISVLANVRCRLQE PCPYIWSLDTQYSKVLALYNQHNPGASAAPCSQLYIDFRKDLGWKWIHEPKGYHANFALEPLPIVYYVGRKPKVEQLSNMIV m_d61877853fc72d3a9b094762e15ccc8a_0001_000000027_0001_25_32_H_._ems_ferrM_4527_0001_0001_0001_113_crosslinked__41__K
TVTIECVGVDPEAVEAIAAAFGAEVREKDGKLEIHLDDPRGAESAAAAISVLANVRCRLQE PCPYIWSLDTQYSKVLALYNQHNPGASAAPCSQLYIDFRKDLGWKWIHEPKGYHANFALEPLPIVYYVGRKPKVEQLSNMIV m_d61877853fc72d3a9b094762e15ccc8a_0001_000000027_0001_25_32_H_._ems_ferrM_4527_0001_0001_0001_113_crosslinked__40__R
TVTIECVGVDPEAVEAIAAAFGAEVREKDGKLEIHLDDWHGAESAAAAISVLANVRCRLQE PCPYIWSLDTQYSKVLALYNQHNPGASAAPCSQLYIDFRKDLGWKWIHEPKGYHANFALEPLPIVYYVGRKPKVEQLSNMIV m_d61877853fc72d3a9b094762e15ccc8a_0001_000000027_0001_25_32_H_._ems_ferrM_4527_0001_0001_0001_113_crosslinked__39__W
KVIIIHVHVDDYKSAEECAQKANVYVNVNGKHVTIFLDDFDPSVARKVEKCLRELNADVKVFV PCPYIWSLDTQYSKVLALYNQHNPGASAAPCSQLYIDFRKDLGWKWIHEPKGYHANFALEPLPIVYYVGRKPKVEQLSNMIV m_EHEE_hb1_612_000000005_0001_48_50_59_61_P_._ems_ferrM_6675_0001_0002_0001_73_crosslinked__40__F
TDEELEKLAEYAAEAGDTEALFEIYSLISALRLGAISPEQADELARRIKERLDK PCPYIWSLDTQYSKVLALYNQHNPGASAAPCSQLYIDFRKDLGWKWIHEPKGYHANFALEPLPIVYYVGRKPKVEQLSNMIV m_ems_p1-15H-GBL-16H-GBL-16H_0039_0001_0001_0001_000000005_0001_37_46_H_._p1-14H-GBL-16H-GABBL-16H_0097_0001_0001_0001_0001_0001_0001__22__F
TDEELEKLAEYAAEAGDTEALCEIYSLISALRLGAISPEQADELARRIKERLDK PCPYIWSLDTQYSKVLALYNQHNPGASAAPCSQLYIDFRKDLGWKWIHEPKGYHANFALEPLPIVYYVGRKPKVEQLSNMIV m_ems_p1-15H-GBL-16H-GBL-16H_0039_0001_0001_0001_000000005_0001_37_46_H_._p1-14H-GBL-16H-GABBL-16H_0097_0001_0001_0001_0001_0001_0001__22__C
TCTIEVVGVDPEAVEAIAAAFGAEVREKDGKLEIHLDDPHGAGSAAAAISVLANVRVRLQC PCPYIWSLDTQYSKVLALYNQHNPGASAAPCSQLYIDFRKDLGWKWIHEPKGYHANFALEPLPIVYYVGRKPKVEQLSNMIV m_d61877853fc72d3a9b094762e15ccc8a_0001_000000027_0001_25_32_H_._ems_ferrM_4527_0001_0001_0001_114_crosslinked__43__G
TDEELEKLAEYAAEAGDTEALLEYYSLISALRLGAISPEQADELARRIKERLDK PCPYIWSLDTQYSKVLALYNQHNPGASAAPCSQLYIDFRKDLGWKWIHEPKGYHANFALEPLPIVYYVGRKPKVEQLSNMIV m_ems_p1-15H-GBL-16H-GBL-16H_0039_0001_0001_0001_000000005_0001_37_46_H_._p1-14H-GBL-16H-GABBL-16H_0097_0001_0001_0001_0001_0001_0001__24__Y
KVIIIHVHVDDYKSAEECAQKANVYVNVNGKHVGIFLDDIDPSVARKVEKCLRELNADVKVFV PCPYIWSLDTQYSKVLALYNQHNPGASAAPCSQLYIDFRKDLGWKWIHEPKGYHANFALEPLPIVYYVGRKPKVEQLSNMIV m_EHEE_hb1_612_000000005_0001_48_50_59_61_P_._ems_ferrM_6675_0001_0002_0001_73_crosslinked__34__G
TLEELEKLAEYAAEAGDTEALLEIYSLISALRLGAISPEQADELARRIKERLDK PCPYIWSLDTQYSKVLALYNQHNPGASAAPCSQLYIDFRKDLGWKWIHEPKGYHANFALEPLPIVYYVGRKPKVEQLSNMIV m_ems_p1-15H-GBL-16H-GBL-16H_0039_0001_0001_0001_000000005_0001_37_46_H_._p1-14H-GBL-16H-GABBL-16H_0097_0001_0001_0001_0001_0001_0001__2__L
TEEELEKLAEYAAEAGDTEALLEIYSLISALRLGAISPEQADELARRIKERLDK PCPYIWSLDTQYSKVLALYNQHNPGASAAPCSQLYIDFRKDLGWKWIHEPKGYHANFALEPLPIVYYVGRKPKVEQLSNMIV m_ems_p1-15H-GBL-16H-GBL-16H_0039_0001_0001_0001_000000005_0001_37_46_H_._p1-14H-GBL-16H-GABBL-16H_0097_0001_0001_0001_0001_0001_0001__2__E
DQITVIVHVDHPSLAEWVAKQCADQFLVNGKTVFLIVDGVDPTEAKRCVEELAKKANLEVELTV PCPYIWSLDTQYSKVLALYNQHNPGASAAPCSQLYIDFRKDLGWKWIHEPKGYHANFALEPLPIVYYVGRKPKVEQLSNMIV ems_ferrM_6339_000000020_0001_84_crosslinked__11__H
DQITVIVHVDYPSLAEWVAKQCADQFLVNGKTVFLIVDGVDPTEAKRCVEELAKKANLEVELTV PCPYIWSLDTQYSKVLALYNQHNPGASAAPCSQLYIDFRKDLGWKWIHEPKGYHANFALEPLPIVYYVGRKPKVEQLSNMIV ems_ferrM_6339_000000020_0001_84_crosslinked__11__Y
DQITVTVHVDDPSLAEWVAKQCADQFLVNGKTVFLIVDGVDPTEAKRCVEELAKKANLEVELTV PCPYIWSLDTQYSKVLALYNQHNPGASAAPCSQLYIDFRKDLGWKWIHEPKGYHANFALEPLPIVYYVGRKPKVEQLSNMIV ems_ferrM_6339_000000020_0001_84_crosslinked__6__T
TVTIECVGVDPEAVEIIAAAFGAEVREKDGKLEIHLDDPHGAESAAAAISVLANVRCRLQE PCPYIWSLDTQYSKVLALYNQHNPGASAAPCSQLYIDFRKDLGWKWIHEPKGYHANFALEPLPIVYYVGRKPKVEQLSNMIV m_d61877853fc72d3a9b094762e15ccc8a_0001_000000027_0001_25_32_H_._ems_ferrM_4527_0001_0001_0001_113_crosslinked__16__I
DQITVIVHVDDPSLAEWVAKQCADQFLVNGKTVFLIVDGVDPTEAKRCVEELAKKANLEVELAV PCPYIWSLDTQYSKVLALYNQHNPGASAAPCSQLYIDFRKDLGWKWIHEPKGYHANFALEPLPIVYYVGRKPKVEQLSNMIV ems_ferrM_6339_000000020_0001_84_crosslinked__63__A
DQITVIVHVDDPSLAEWVAKQCADQFLVNGKTVFLIVDGVDPTEAKRCVEELAKKANLEVESTV PCPYIWSLDTQYSKVLALYNQHNPGASAAPCSQLYIDFRKDLGWKWIHEPKGYHANFALEPLPIVYYVGRKPKVEQLSNMIV ems_ferrM_6339_000000020_0001_84_crosslinked__62__S
KDIIIHVHVDDYKSAEECAQKANVYVNVNGKHVTIFLDDIDPSVARKVEKCLRELNADVKVFV PCPYIWSLDTQYSKVLALYNQHNPGASAAPCSQLYIDFRKDLGWKWIHEPKGYHANFALEPLPIVYYVGRKPKVEQLSNMIV m_EHEE_hb1_612_000000005_0001_48_50_59_61_P_._ems_ferrM_6675_0001_0002_0001_73_crosslinked__2__D
YVIIIHVHVDDYKSAEECAQKANVYVNVNGKHVTIFLDDIDPSVARKVEKCLRELNADVKVFV PCPYIWSLDTQYSKVLALYNQHNPGASAAPCSQLYIDFRKDLGWKWIHEPKGYHANFALEPLPIVYYVGRKPKVEQLSNMIV m_EHEE_hb1_612_000000005_0001_48_50_59_61_P_._ems_ferrM_6675_0001_0002_0001_73_crosslinked__1__Y
TVTIECVGVDPEAVEAIAAAFGAEVREKDGKLEIHLDKPHGAESAAAAISVLANVRCRLQE PCPYIWSLDTQYSKVLALYNQHNPGASAAPCSQLYIDFRKDLGWKWIHEPKGYHANFALEPLPIVYYVGRKPKVEQLSNMIV m_d61877853fc72d3a9b094762e15ccc8a_0001_000000027_0001_25_32_H_._ems_ferrM_4527_0001_0001_0001_113_crosslinked__38__K
TDEFLEKLAEYAAEAGDTEALLEIYSLISALRLGAISPEQADELARRIKERLDK PCPYIWSLDTQYSKVLALYNQHNPGASAAPCSQLYIDFRKDLGWKWIHEPKGYHANFALEPLPIVYYVGRKPKVEQLSNMIV m_ems_p1-15H-GBL-16H-GBL-16H_0039_0001_0001_0001_000000005_0001_37_46_H_._p1-14H-GBL-16H-GABBL-16H_0097_0001_0001_0001_0001_0001_0001__4__F
TDEELEKLAEYAAEAGDTEALLEIYSLISALRLHAISPEQADELARRIKERLDK PCPYIWSLDTQYSKVLALYNQHNPGASAAPCSQLYIDFRKDLGWKWIHEPKGYHANFALEPLPIVYYVGRKPKVEQLSNMIV m_ems_p1-15H-GBL-16H-GBL-16H_0039_0001_0001_0001_000000005_0001_37_46_H_._p1-14H-GBL-16H-GABBL-16H_0097_0001_0001_0001_0001_0001_0001__34__H
TDEELEKLAEYAAEAGDTEALLEIYSLISALRLGGISPEQADELARRIKERLDK PCPYIWSLDTQYSKVLALYNQHNPGASAAPCSQLYIDFRKDLGWKWIHEPKGYHANFALEPLPIVYYVGRKPKVEQLSNMIV m_ems_p1-15H-GBL-16H-GBL-16H_0039_0001_0001_0001_000000005_0001_37_46_H_._p1-14H-GBL-16H-GABBL-16H_0097_0001_0001_0001_0001_0001_0001__35__G
TDEELEKLAEYAAEAGDTEALLEIYSLISALRRGAISPEQADELARRIKERLDK PCPYIWSLDTQYSKVLALYNQHNPGASAAPCSQLYIDFRKDLGWKWIHEPKGYHANFALEPLPIVYYVGRKPKVEQLSNMIV m_ems_p1-15H-GBL-16H-GBL-16H_0039_0001_0001_0001_000000005_0001_37_46_H_._p1-14H-GBL-16H-GABBL-16H_0097_0001_0001_0001_0001_0001_0001__33__R
TDEELEKLAEYAAEAGDTEALLEIYSLISALRLLAISPEQADELARRIKERLDK PCPYIWSLDTQYSKVLALYNQHNPGASAAPCSQLYIDFRKDLGWKWIHEPKGYHANFALEPLPIVYYVGRKPKVEQLSNMIV m_ems_p1-15H-GBL-16H-GBL-16H_0039_0001_0001_0001_000000005_0001_37_46_H_._p1-14H-GBL-16H-GABBL-16H_0097_0001_0001_0001_0001_0001_0001__34__L
TDEELEKLAEYAAEAGDTEALLEIYSLISALRLNAISPEQADELARRIKERLDK PCPYIWSLDTQYSKVLALYNQHNPGASAAPCSQLYIDFRKDLGWKWIHEPKGYHANFALEPLPIVYYVGRKPKVEQLSNMIV m_ems_p1-15H-GBL-16H-GBL-16H_0039_0001_0001_0001_000000005_0001_37_46_H_._p1-14H-GBL-16H-GABBL-16H_0097_0001_0001_0001_0001_0001_0001__34__N
TDEELEKLAEYAAEAGDTEALLEIYSLISALRMGAISPEQADELARRIKERLDK PCPYIWSLDTQYSKVLALYNQHNPGASAAPCSQLYIDFRKDLGWKWIHEPKGYHANFALEPLPIVYYVGRKPKVEQLSNMIV m_ems_p1-15H-GBL-16H-GBL-16H_0039_0001_0001_0001_000000005_0001_37_46_H_._p1-14H-GBL-16H-GABBL-16H_0097_0001_0001_0001_0001_0001_0001__33__M
TCTIEVVGVDPEAVEAIAAAFGAEVREKDGKLEIHLDDPHGAESAFAAISVLANVRVRLQC PCPYIWSLDTQYSKVLALYNQHNPGASAAPCSQLYIDFRKDLGWKWIHEPKGYHANFALEPLPIVYYVGRKPKVEQLSNMIV m_d61877853fc72d3a9b094762e15ccc8a_0001_000000027_0001_25_32_H_._ems_ferrM_4527_0001_0001_0001_114_crosslinked__46__F
TCTIEVVGVDPEAVEAIAAAFGAEVREKDGKLEIHLDDPHGAESQAAAISVLANVRVRLQC PCPYIWSLDTQYSKVLALYNQHNPGASAAPCSQLYIDFRKDLGWKWIHEPKGYHANFALEPLPIVYYVGRKPKVEQLSNMIV m_d61877853fc72d3a9b094762e15ccc8a_0001_000000027_0001_25_32_H_._ems_ferrM_4527_0001_0001_0001_114_crosslinked__45__Q
TCTIEVVGVDPEAVEAIAAAFGAEVREKDGKLEIHLDDPHGAENAAAAISVLANVRVRLQC PCPYIWSLDTQYSKVLALYNQHNPGASAAPCSQLYIDFRKDLGWKWIHEPKGYHANFALEPLPIVYYVGRKPKVEQLSNMIV m_d61877853fc72d3a9b094762e15ccc8a_0001_000000027_0001_25_32_H_._ems_ferrM_4527_0001_0001_0001_114_crosslinked__44__N
TCTIEVVGVDPEAVEAIAAAFGAEVREKDGKLEIHLDDPHGAESAAAAISVLANVRVRDQC PCPYIWSLDTQYSKVLALYNQHNPGASAAPCSQLYIDFRKDLGWKWIHEPKGYHANFALEPLPIVYYVGRKPKVEQLSNMIV m_d61877853fc72d3a9b094762e15ccc8a_0001_000000027_0001_25_32_H_._ems_ferrM_4527_0001_0001_0001_114_crosslinked__59__D
TCTIEVVGVDPEAVEAIAAAFGAEVREKDGKLEIHLDDPHGAESAAAAISVLANVRVNLQC PCPYIWSLDTQYSKVLALYNQHNPGASAAPCSQLYIDFRKDLGWKWIHEPKGYHANFALEPLPIVYYVGRKPKVEQLSNMIV m_d61877853fc72d3a9b094762e15ccc8a_0001_000000027_0001_25_32_H_._ems_ferrM_4527_0001_0001_0001_114_crosslinked__58__N
TVTIECQGVDPEAVEAIAAAFGAEVREKDGKLEIHLDDPHGAESAAAAISVLANVRCRLQE PCPYIWSLDTQYSKVLALYNQHNPGASAAPCSQLYIDFRKDLGWKWIHEPKGYHANFALEPLPIVYYVGRKPKVEQLSNMIV m_d61877853fc72d3a9b094762e15ccc8a_0001_000000027_0001_25_32_H_._ems_ferrM_4527_0001_0001_0001_113_crosslinked__7__Q
DQITVIVHVDDPSLAEWVADQCADQFLVNGKTVFLIVDGVDPTEAKRCVEELAKKANLEVELTV PCPYIWSLDTQYSKVLALYNQHNPGASAAPCSQLYIDFRKDLGWKWIHEPKGYHANFALEPLPIVYYVGRKPKVEQLSNMIV ems_ferrM_6339_000000020_0001_84_crosslinked__20__D
DQITVIVHVDDPSLAEWVDKQCADQFLVNGKTVFLIVDGVDPTEAKRCVEELAKKANLEVELTV PCPYIWSLDTQYSKVLALYNQHNPGASAAPCSQLYIDFRKDLGWKWIHEPKGYHANFALEPLPIVYYVGRKPKVEQLSNMIV ems_ferrM_6339_000000020_0001_84_crosslinked__19__D
DQITVIVHVDDPSLAEWVQKQCADQFLVNGKTVFLIVDGVDPTEAKRCVEELAKKANLEVELTV PCPYIWSLDTQYSKVLALYNQHNPGASAAPCSQLYIDFRKDLGWKWIHEPKGYHANFALEPLPIVYYVGRKPKVEQLSNMIV ems_ferrM_6339_000000020_0001_84_crosslinked__19__Q
DQITVIVHVDDPSLAEWVAHQCADQFLVNGKTVFLIVDGVDPTEAKRCVEELAKKANLEVELTV PCPYIWSLDTQYSKVLALYNQHNPGASAAPCSQLYIDFRKDLGWKWIHEPKGYHANFALEPLPIVYYVGRKPKVEQLSNMIV ems_ferrM_6339_000000020_0001_84_crosslinked__20__H
KVIIIHVHVDDYKSAEECAQKANVYVNVNGKHVTIFLDDIDPSVARKVEKCLRELIADVKVFV PCPYIWSLDTQYSKVLALYNQHNPGASAAPCSQLYIDFRKDLGWKWIHEPKGYHANFALEPLPIVYYVGRKPKVEQLSNMIV m_EHEE_hb1_612_000000005_0001_48_50_59_61_P_._ems_ferrM_6675_0001_0002_0001_73_crosslinked__56__I
KVIIIHVHVDDYKSAEECAQKANVYVNVNGKHVTIFLDDIDPSVARKVEKCLREANADVKVFV PCPYIWSLDTQYSKVLALYNQHNPGASAAPCSQLYIDFRKDLGWKWIHEPKGYHANFALEPLPIVYYVGRKPKVEQLSNMIV m_EHEE_hb1_612_000000005_0001_48_50_59_61_P_._ems_ferrM_6675_0001_0002_0001_73_crosslinked__55__A
TVTPECVGVDPEAVEAIAAAFGAEVREKDGKLEIHLDDPHGAESAAAAISVLANVRCRLQE PCPYIWSLDTQYSKVLALYNQHNPGASAAPCSQLYIDFRKDLGWKWIHEPKGYHANFALEPLPIVYYVGRKPKVEQLSNMIV m_d61877853fc72d3a9b094762e15ccc8a_0001_000000027_0001_25_32_H_._ems_ferrM_4527_0001_0001_0001_113_crosslinked__4__P
TVTLECVGVDPEAVEAIAAAFGAEVREKDGKLEIHLDDPHGAESAAAAISVLANVRCRLQE PCPYIWSLDTQYSKVLALYNQHNPGASAAPCSQLYIDFRKDLGWKWIHEPKGYHANFALEPLPIVYYVGRKPKVEQLSNMIV m_d61877853fc72d3a9b094762e15ccc8a_0001_000000027_0001_25_32_H_._ems_ferrM_4527_0001_0001_0001_113_crosslinked__4__L
TVTNECVGVDPEAVEAIAAAFGAEVREKDGKLEIHLDDPHGAESAAAAISVLANVRCRLQE PCPYIWSLDTQYSKVLALYNQHNPGASAAPCSQLYIDFRKDLGWKWIHEPKGYHANFALEPLPIVYYVGRKPKVEQLSNMIV m_d61877853fc72d3a9b094762e15ccc8a_0001_000000027_0001_25_32_H_._ems_ferrM_4527_0001_0001_0001_113_crosslinked__4__N
DQITVIVHVDDPSLAEWVAKQCADQFLVNGKTVFLIVDGVDPTEASRCVEELAKKANLEVELTV PCPYIWSLDTQYSKVLALYNQHNPGASAAPCSQLYIDFRKDLGWKWIHEPKGYHANFALEPLPIVYYVGRKPKVEQLSNMIV ems_ferrM_6339_000000020_0001_84_crosslinked__46__S
DQITVIVHVDDPSLAEWVAKQCADQFLVNGKTVFLIVDGVDPTEAKACVEELAKKANLEVELTV PCPYIWSLDTQYSKVLALYNQHNPGASAAPCSQLYIDFRKDLGWKWIHEPKGYHANFALEPLPIVYYVGRKPKVEQLSNMIV ems_ferrM_6339_000000020_0001_84_crosslinked__47__A
TVGIECVGVDPEAVEAIAAAFGAEVREKDGKLEIHLDDPHGAESAAAAISVLANVRCRLQE PCPYIWSLDTQYSKVLALYNQHNPGASAAPCSQLYIDFRKDLGWKWIHEPKGYHANFALEPLPIVYYVGRKPKVEQLSNMIV m_d61877853fc72d3a9b094762e15ccc8a_0001_000000027_0001_25_32_H_._ems_ferrM_4527_0001_0001_0001_113_crosslinked__3__G
TVIIECVGVDPEAVEAIAAAFGAEVREKDGKLEIHLDDPHGAESAAAAISVLANVRCRLQE PCPYIWSLDTQYSKVLALYNQHNPGASAAPCSQLYIDFRKDLGWKWIHEPKGYHANFALEPLPIVYYVGRKPKVEQLSNMIV m_d61877853fc72d3a9b094762e15ccc8a_0001_000000027_0001_25_32_H_._ems_ferrM_4527_0001_0001_0001_113_crosslinked__3__I
KVIIIHVHVDDYKSAEECAQKANVYVNVNGKHVTIFLDDIDPSVARKVEKCLRELWADVKVFV PCPYIWSLDTQYSKVLALYNQHNPGASAAPCSQLYIDFRKDLGWKWIHEPKGYHANFALEPLPIVYYVGRKPKVEQLSNMIV m_EHEE_hb1_612_000000005_0001_48_50_59_61_P_._ems_ferrM_6675_0001_0002_0001_73_crosslinked__56__W
DQITVIVHVDDPSLAEWVAKQCADQFLVNTKTVFLIVDGVDPTEAKRCVEELAKKANLEVELTV PCPYIWSLDTQYSKVLALYNQHNPGASAAPCSQLYIDFRKDLGWKWIHEPKGYHANFALEPLPIVYYVGRKPKVEQLSNMIV ems_ferrM_6339_000000020_0001_84_crosslinked__30__T
KVIIIHVHVQDYKSAEECAQKANVYVNVNGKHVTIFLDDIDPSVARKVEKCLRELNADVKVFV PCPYIWSLDTQYSKVLALYNQHNPGASAAPCSQLYIDFRKDLGWKWIHEPKGYHANFALEPLPIVYYVGRKPKVEQLSNMIV m_EHEE_hb1_612_000000005_0001_48_50_59_61_P_._ems_ferrM_6675_0001_0002_0001_73_crosslinked__10__Q
DQITVIVHVDDPSLAEWVAKQCADQFLVNGKTVFLIVDGVDPTEAKRCVEELAKKANLEVQLTV PCPYIWSLDTQYSKVLALYNQHNPGASAAPCSQLYIDFRKDLGWKWIHEPKGYHANFALEPLPIVYYVGRKPKVEQLSNMIV ems_ferrM_6339_000000020_0001_84_crosslinked__61__Q
DQITVIVHVDDPSLAEWVAKQCADQFLVNGKTVFLIVDGVDPTEAKRCVEELAKKANLEVECTV PCPYIWSLDTQYSKVLALYNQHNPGASAAPCSQLYIDFRKDLGWKWIHEPKGYHANFALEPLPIVYYVGRKPKVEQLSNMIV ems_ferrM_6339_000000020_0001_84_crosslinked__62__C
DQITVIVHVDDWSLAEWVAKQCADQFLVNGKTVFLIVDGVDPTEAKRCVEELAKKANLEVELTV PCPYIWSLDTQYSKVLALYNQHNPGASAAPCSQLYIDFRKDLGWKWIHEPKGYHANFALEPLPIVYYVGRKPKVEQLSNMIV ems_ferrM_6339_000000020_0001_84_crosslinked__12__W
TCTIEVVGVDPEAVEAIAAAFGAEVREKDGKLEQHLDDPHGAESAAAAISVLANVRVRLQC PCPYIWSLDTQYSKVLALYNQHNPGASAAPCSQLYIDFRKDLGWKWIHEPKGYHANFALEPLPIVYYVGRKPKVEQLSNMIV m_d61877853fc72d3a9b094762e15ccc8a_0001_000000027_0001_25_32_H_._ems_ferrM_4527_0001_0001_0001_114_crosslinked__34__Q
TCNIEVVGVDPEAVEAIAAAFGAEVREKDGKLEIHLDDPHGAESAAAAISVLANVRVRLQC PCPYIWSLDTQYSKVLALYNQHNPGASAAPCSQLYIDFRKDLGWKWIHEPKGYHANFALEPLPIVYYVGRKPKVEQLSNMIV m_d61877853fc72d3a9b094762e15ccc8a_0001_000000027_0001_25_32_H_._ems_ferrM_4527_0001_0001_0001_114_crosslinked__3__N
KVIIIHVHVDDYKSAEYCAQKANVYVNVNGKHVTIFLDDIDPSVARKVEKCLRELNADVKVFV PCPYIWSLDTQYSKVLALYNQHNPGASAAPCSQLYIDFRKDLGWKWIHEPKGYHANFALEPLPIVYYVGRKPKVEQLSNMIV m_EHEE_hb1_612_000000005_0001_48_50_59_61_P_._ems_ferrM_6675_0001_0002_0001_73_crosslinked__17__Y
KVIIIHVHVDDYKSAEECCQKANVYVNVNGKHVTIFLDDIDPSVARKVEKCLRELNADVKVFV PCPYIWSLDTQYSKVLALYNQHNPGASAAPCSQLYIDFRKDLGWKWIHEPKGYHANFALEPLPIVYYVGRKPKVEQLSNMIV m_EHEE_hb1_612_000000005_0001_48_50_59_61_P_._ems_ferrM_6675_0001_0002_0001_73_crosslinked__19__C
KVIIIHVHVDDYKSAEHCAQKANVYVNVNGKHVTIFLDDIDPSVARKVEKCLRELNADVKVFV PCPYIWSLDTQYSKVLALYNQHNPGASAAPCSQLYIDFRKDLGWKWIHEPKGYHANFALEPLPIVYYVGRKPKVEQLSNMIV m_EHEE_hb1_612_000000005_0001_48_50_59_61_P_._ems_ferrM_6675_0001_0002_0001_73_crosslinked__17__H
KVIIIHVHVDDYKSAEECAQKANVYVNVNGKHVTIFLDDSDPSVARKVEKCLRELNADVKVFV PCPYIWSLDTQYSKVLALYNQHNPGASAAPCSQLYIDFRKDLGWKWIHEPKGYHANFALEPLPIVYYVGRKPKVEQLSNMIV m_EHEE_hb1_612_000000005_0001_48_50_59_61_P_._ems_ferrM_6675_0001_0002_0001_73_crosslinked__40__S
KVIIIHVHVDDYKSAEECAQKANVYVNVNGKHVTIFLDDYDPSVARKVEKCLRELNADVKVFV PCPYIWSLDTQYSKVLALYNQHNPGASAAPCSQLYIDFRKDLGWKWIHEPKGYHANFALEPLPIVYYVGRKPKVEQLSNMIV m_EHEE_hb1_612_000000005_0001_48_50_59_61_P_._ems_ferrM_6675_0001_0002_0001_73_crosslinked__40__Y
DQITVIVHVDDPSLAEWVAKQCADQFLVNGKTVFLIVDGVDPTEAKRCVEELAKKLNLEVELTV PCPYIWSLDTQYSKVLALYNQHNPGASAAPCSQLYIDFRKDLGWKWIHEPKGYHANFALEPLPIVYYVGRKPKVEQLSNMIV ems_ferrM_6339_000000020_0001_84_crosslinked__56__L
DQITVIVHVDDPSLAEWVAKQCADQFLVNGKTVFLIVDGVDPTEAKRCVEELAKKSNLEVELTV PCPYIWSLDTQYSKVLALYNQHNPGASAAPCSQLYIDFRKDLGWKWIHEPKGYHANFALEPLPIVYYVGRKPKVEQLSNMIV ems_ferrM_6339_000000020_0001_84_crosslinked__56__S
TDEELEALAEYAAEAGDTEALLEIYSLISALRLGAISPEQADELARRIKERLDK PCPYIWSLDTQYSKVLALYNQHNPGASAAPCSQLYIDFRKDLGWKWIHEPKGYHANFALEPLPIVYYVGRKPKVEQLSNMIV m_ems_p1-15H-GBL-16H-GBL-16H_0039_0001_0001_0001_000000005_0001_37_46_H_._p1-14H-GBL-16H-GABBL-16H_0097_0001_0001_0001_0001_0001_0001__7__A
TDEESEKLAEYAAEAGDTEALLEIYSLISALRLGAISPEQADELARRIKERLDK PCPYIWSLDTQYSKVLALYNQHNPGASAAPCSQLYIDFRKDLGWKWIHEPKGYHANFALEPLPIVYYVGRKPKVEQLSNMIV m_ems_p1-15H-GBL-16H-GBL-16H_0039_0001_0001_0001_000000005_0001_37_46_H_._p1-14H-GBL-16H-GABBL-16H_0097_0001_0001_0001_0001_0001_0001__5__S
TDEELCKLAEYAAEAGDTEALLEIYSLISALRLGAISPEQADELARRIKERLDK PCPYIWSLDTQYSKVLALYNQHNPGASAAPCSQLYIDFRKDLGWKWIHEPKGYHANFALEPLPIVYYVGRKPKVEQLSNMIV m_ems_p1-15H-GBL-16H-GBL-16H_0039_0001_0001_0001_000000005_0001_37_46_H_._p1-14H-GBL-16H-GABBL-16H_0097_0001_0001_0001_0001_0001_0001__6__C
TCTIEVVGVSPEAVEAIAAAFGAEVREKDGKLEIHLDDPHGAESAAAAISVLANVRVRLQC PCPYIWSLDTQYSKVLALYNQHNPGASAAPCSQLYIDFRKDLGWKWIHEPKGYHANFALEPLPIVYYVGRKPKVEQLSNMIV m_d61877853fc72d3a9b094762e15ccc8a_0001_000000027_0001_25_32_H_._ems_ferrM_4527_0001_0001_0001_114_crosslinked__10__S
TCTIEVVGVDCEAVEAIAAAFGAEVREKDGKLEIHLDDPHGAESAAAAISVLANVRVRLQC PCPYIWSLDTQYSKVLALYNQHNPGASAAPCSQLYIDFRKDLGWKWIHEPKGYHANFALEPLPIVYYVGRKPKVEQLSNMIV m_d61877853fc72d3a9b094762e15ccc8a_0001_000000027_0001_25_32_H_._ems_ferrM_4527_0001_0001_0001_114_crosslinked__11__C
TCTIEVVGVDPEAVEAIAAAFGAEVREKDGKLEIHLDDPHGAESAAAAISVLANHRVRLQC PCPYIWSLDTQYSKVLALYNQHNPGASAAPCSQLYIDFRKDLGWKWIHEPKGYHANFALEPLPIVYYVGRKPKVEQLSNMIV m_d61877853fc72d3a9b094762e15ccc8a_0001_000000027_0001_25_32_H_._ems_ferrM_4527_0001_0001_0001_114_crosslinked__55__H
TCTIEVVGVDPEAVEAIAAAFGAEVREKDGKLEIHLDDPHGAESAAAAISVLANVAVRLQC PCPYIWSLDTQYSKVLALYNQHNPGASAAPCSQLYIDFRKDLGWKWIHEPKGYHANFALEPLPIVYYVGRKPKVEQLSNMIV m_d61877853fc72d3a9b094762e15ccc8a_0001_000000027_0001_25_32_H_._ems_ferrM_4527_0001_0001_0001_114_crosslinked__56__A
TCTIEVVGVDPEAVEAIAAAFGAEVREKDGKLEIHLDDPHGAESAAAAISVLARVRVRLQC PCPYIWSLDTQYSKVLALYNQHNPGASAAPCSQLYIDFRKDLGWKWIHEPKGYHANFALEPLPIVYYVGRKPKVEQLSNMIV m_d61877853fc72d3a9b094762e15ccc8a_0001_000000027_0001_25_32_H_._ems_ferrM_4527_0001_0001_0001_114_crosslinked__54__R
DQDTVIVHVDDPSLAEWVAKQCADQFLVNGKTVFLIVDGVDPTEAKRCVEELAKKANLEVELTV PCPYIWSLDTQYSKVLALYNQHNPGASAAPCSQLYIDFRKDLGWKWIHEPKGYHANFALEPLPIVYYVGRKPKVEQLSNMIV ems_ferrM_6339_000000020_0001_84_crosslinked__3__D
DQYTVIVHVDDPSLAEWVAKQCADQFLVNGKTVFLIVDGVDPTEAKRCVEELAKKANLEVELTV PCPYIWSLDTQYSKVLALYNQHNPGASAAPCSQLYIDFRKDLGWKWIHEPKGYHANFALEPLPIVYYVGRKPKVEQLSNMIV ems_ferrM_6339_000000020_0001_84_crosslinked__3__Y
DQPTVIVHVDDPSLAEWVAKQCADQFLVNGKTVFLIVDGVDPTEAKRCVEELAKKANLEVELTV PCPYIWSLDTQYSKVLALYNQHNPGASAAPCSQLYIDFRKDLGWKWIHEPKGYHANFALEPLPIVYYVGRKPKVEQLSNMIV ems_ferrM_6339_000000020_0001_84_crosslinked__3__P
TDIELEKLAEYAAEAGDTEALLEIYSLISALRLGAISPEQADELARRIKERLDK PCPYIWSLDTQYSKVLALYNQHNPGASAAPCSQLYIDFRKDLGWKWIHEPKGYHANFALEPLPIVYYVGRKPKVEQLSNMIV m_ems_p1-15H-GBL-16H-GBL-16H_0039_0001_0001_0001_000000005_0001_37_46_H_._p1-14H-GBL-16H-GABBL-16H_0097_0001_0001_0001_0001_0001_0001__3__I
TDAELEKLAEYAAEAGDTEALLEIYSLISALRLGAISPEQADELARRIKERLDK PCPYIWSLDTQYSKVLALYNQHNPGASAAPCSQLYIDFRKDLGWKWIHEPKGYHANFALEPLPIVYYVGRKPKVEQLSNMIV m_ems_p1-15H-GBL-16H-GBL-16H_0039_0001_0001_0001_000000005_0001_37_46_H_._p1-14H-GBL-16H-GABBL-16H_0097_0001_0001_0001_0001_0001_0001__3__A
TYEELEKLAEYAAEAGDTEALLEIYSLISALRLGAISPEQADELARRIKERLDK PCPYIWSLDTQYSKVLALYNQHNPGASAAPCSQLYIDFRKDLGWKWIHEPKGYHANFALEPLPIVYYVGRKPKVEQLSNMIV m_ems_p1-15H-GBL-16H-GBL-16H_0039_0001_0001_0001_000000005_0001_37_46_H_._p1-14H-GBL-16H-GABBL-16H_0097_0001_0001_0001_0001_0001_0001__2__Y
VDEELEKLAEYAAEAGDTEALLEIYSLISALRLGAISPEQADELARRIKERLDK PCPYIWSLDTQYSKVLALYNQHNPGASAAPCSQLYIDFRKDLGWKWIHEPKGYHANFALEPLPIVYYVGRKPKVEQLSNMIV m_ems_p1-15H-GBL-16H-GBL-16H_0039_0001_0001_0001_000000005_0001_37_46_H_._p1-14H-GBL-16H-GABBL-16H_0097_0001_0001_0001_0001_0001_0001__1__V
TCEELEKLAEYAAEAGDTEALLEIYSLISALRLGAISPEQADELARRIKERLDK PCPYIWSLDTQYSKVLALYNQHNPGASAAPCSQLYIDFRKDLGWKWIHEPKGYHANFALEPLPIVYYVGRKPKVEQLSNMIV m_ems_p1-15H-GBL-16H-GBL-16H_0039_0001_0001_0001_000000005_0001_37_46_H_._p1-14H-GBL-16H-GABBL-16H_0097_0001_0001_0001_0001_0001_0001__2__C
KVIIIHWHVDDYKSAEECAQKANVYVNVNGKHVTIFLDDIDPSVARKVEKCLRELNADVKVFV PCPYIWSLDTQYSKVLALYNQHNPGASAAPCSQLYIDFRKDLGWKWIHEPKGYHANFALEPLPIVYYVGRKPKVEQLSNMIV m_EHEE_hb1_612_000000005_0001_48_50_59_61_P_._ems_ferrM_6675_0001_0002_0001_73_crosslinked__7__W
DQITVIVHVDDPSLAEWVAKQCADQFLVNGKQVFLIVDGVDPTEAKRCVEELAKKANLEVELTV PCPYIWSLDTQYSKVLALYNQHNPGASAAPCSQLYIDFRKDLGWKWIHEPKGYHANFALEPLPIVYYVGRKPKVEQLSNMIV ems_ferrM_6339_000000020_0001_84_crosslinked__32__Q
TDEELEKLAEYAAEAGDTEALLEIYSLISALCLGAISPEQADELARRIKERLDK PCPYIWSLDTQYSKVLALYNQHNPGASAAPCSQLYIDFRKDLGWKWIHEPKGYHANFALEPLPIVYYVGRKPKVEQLSNMIV m_ems_p1-15H-GBL-16H-GBL-16H_0039_0001_0001_0001_000000005_0001_37_46_H_._p1-14H-GBL-16H-GABBL-16H_0097_0001_0001_0001_0001_0001_0001__32__C
TDEELEKLAEYAAEAGDTEALLEIYSLISALDLGAISPEQADELARRIKERLDK PCPYIWSLDTQYSKVLALYNQHNPGASAAPCSQLYIDFRKDLGWKWIHEPKGYHANFALEPLPIVYYVGRKPKVEQLSNMIV m_ems_p1-15H-GBL-16H-GBL-16H_0039_0001_0001_0001_000000005_0001_37_46_H_._p1-14H-GBL-16H-GABBL-16H_0097_0001_0001_0001_0001_0001_0001__32__D
TDEELEKLAEYAAEAGDTEALLEIYSLISALALGAISPEQADELARRIKERLDK PCPYIWSLDTQYSKVLALYNQHNPGASAAPCSQLYIDFRKDLGWKWIHEPKGYHANFALEPLPIVYYVGRKPKVEQLSNMIV m_ems_p1-15H-GBL-16H-GBL-16H_0039_0001_0001_0001_000000005_0001_37_46_H_._p1-14H-GBL-16H-GABBL-16H_0097_0001_0001_0001_0001_0001_0001__32__A
KVIIKHVHVDDYKSAEECAQKANVYVNVNGKHVTIFLDDIDPSVARKVEKCLRELNADVKVFV PCPYIWSLDTQYSKVLALYNQHNPGASAAPCSQLYIDFRKDLGWKWIHEPKGYHANFALEPLPIVYYVGRKPKVEQLSNMIV m_EHEE_hb1_612_000000005_0001_48_50_59_61_P_._ems_ferrM_6675_0001_0002_0001_73_crosslinked__5__K
KVIIIHVHVDDYKSAEECAQKANVYVNVNGKHVTIFLDDIDPSVARKVEKCLRELNAHVKVFV PCPYIWSLDTQYSKVLALYNQHNPGASAAPCSQLYIDFRKDLGWKWIHEPKGYHANFALEPLPIVYYVGRKPKVEQLSNMIV m_EHEE_hb1_612_000000005_0001_48_50_59_61_P_._ems_ferrM_6675_0001_0002_0001_73_crosslinked__58__H
TVTIECVGVDKEAVEAIAAAFGAEVREKDGKLEIHLDDPHGAESAAAAISVLANVRCRLQE PCPYIWSLDTQYSKVLALYNQHNPGASAAPCSQLYIDFRKDLGWKWIHEPKGYHANFALEPLPIVYYVGRKPKVEQLSNMIV m_d61877853fc72d3a9b094762e15ccc8a_0001_000000027_0001_25_32_H_._ems_ferrM_4527_0001_0001_0001_113_crosslinked__11__K
TDEELEKLAEYAAEAGDTEALLEIYSLISALRLGAISPEQADELARRIQERLDK PCPYIWSLDTQYSKVLALYNQHNPGASAAPCSQLYIDFRKDLGWKWIHEPKGYHANFALEPLPIVYYVGRKPKVEQLSNMIV m_ems_p1-15H-GBL-16H-GBL-16H_0039_0001_0001_0001_000000005_0001_37_46_H_._p1-14H-GBL-16H-GABBL-16H_0097_0001_0001_0001_0001_0001_0001__49__Q
TDEELEKLAEYAAEAGDWEALLEIYSLISALRLGAISPEQADELARRIKERLDK PCPYIWSLDTQYSKVLALYNQHNPGASAAPCSQLYIDFRKDLGWKWIHEPKGYHANFALEPLPIVYYVGRKPKVEQLSNMIV m_ems_p1-15H-GBL-16H-GBL-16H_0039_0001_0001_0001_000000005_0001_37_46_H_._p1-14H-GBL-16H-GABBL-16H_0097_0001_0001_0001_0001_0001_0001__18__W
TDEELEKLAEYAAEAGVTEALLEIYSLISALRLGAISPEQADELARRIKERLDK PCPYIWSLDTQYSKVLALYNQHNPGASAAPCSQLYIDFRKDLGWKWIHEPKGYHANFALEPLPIVYYVGRKPKVEQLSNMIV m_ems_p1-15H-GBL-16H-GBL-16H_0039_0001_0001_0001_000000005_0001_37_46_H_._p1-14H-GBL-16H-GABBL-16H_0097_0001_0001_0001_0001_0001_0001__17__V
TDEELEKLAEYAAEAGDGEALLEIYSLISALRLGAISPEQADELARRIKERLDK PCPYIWSLDTQYSKVLALYNQHNPGASAAPCSQLYIDFRKDLGWKWIHEPKGYHANFALEPLPIVYYVGRKPKVEQLSNMIV m_ems_p1-15H-GBL-16H-GBL-16H_0039_0001_0001_0001_000000005_0001_37_46_H_._p1-14H-GBL-16H-GABBL-16H_0097_0001_0001_0001_0001_0001_0001__18__G
TDEELEKLAEYAAEAGDNEALLEIYSLISALRLGAISPEQADELARRIKERLDK PCPYIWSLDTQYSKVLALYNQHNPGASAAPCSQLYIDFRKDLGWKWIHEPKGYHANFALEPLPIVYYVGRKPKVEQLSNMIV m_ems_p1-15H-GBL-16H-GBL-16H_0039_0001_0001_0001_000000005_0001_37_46_H_._p1-14H-GBL-16H-GABBL-16H_0097_0001_0001_0001_0001_0001_0001__18__N
TDEELEKLAEYAAEAGDSEALLEIYSLISALRLGAISPEQADELARRIKERLDK PCPYIWSLDTQYSKVLALYNQHNPGASAAPCSQLYIDFRKDLGWKWIHEPKGYHANFALEPLPIVYYVGRKPKVEQLSNMIV m_ems_p1-15H-GBL-16H-GBL-16H_0039_0001_0001_0001_000000005_0001_37_46_H_._p1-14H-GBL-16H-GABBL-16H_0097_0001_0001_0001_0001_0001_0001__18__S
TVTIECVGVDPEAVEAIAAAFGAEVREKDGKLEIHLDDPHGAESAAAAISVLAHVRCRLQE PCPYIWSLDTQYSKVLALYNQHNPGASAAPCSQLYIDFRKDLGWKWIHEPKGYHANFALEPLPIVYYVGRKPKVEQLSNMIV m_d61877853fc72d3a9b094762e15ccc8a_0001_000000027_0001_25_32_H_._ems_ferrM_4527_0001_0001_0001_113_crosslinked__54__H
TDEELEKLAEYAAEAGDTEALLEIYSLISALRLGAISPEQADEKARRIKERLDK PCPYIWSLDTQYSKVLALYNQHNPGASAAPCSQLYIDFRKDLGWKWIHEPKGYHANFALEPLPIVYYVGRKPKVEQLSNMIV m_ems_p1-15H-GBL-16H-GBL-16H_0039_0001_0001_0001_000000005_0001_37_46_H_._p1-14H-GBL-16H-GABBL-16H_0097_0001_0001_0001_0001_0001_0001__44__K
DQITVIVHVDDPSLAEWVAKQCADQFLVLGKTVFLIVDGVDPTEAKRCVEELAKKANLEVELTV PCPYIWSLDTQYSKVLALYNQHNPGASAAPCSQLYIDFRKDLGWKWIHEPKGYHANFALEPLPIVYYVGRKPKVEQLSNMIV ems_ferrM_6339_000000020_0001_84_crosslinked__29__L
DQITVIVHVDDPSLAEWVAKQCADQFLVQGKTVFLIVDGVDPTEAKRCVEELAKKANLEVELTV PCPYIWSLDTQYSKVLALYNQHNPGASAAPCSQLYIDFRKDLGWKWIHEPKGYHANFALEPLPIVYYVGRKPKVEQLSNMIV ems_ferrM_6339_000000020_0001_84_crosslinked__29__Q
DQITVIVHVDDPSLAEWVAKQCADQFLVNAKTVFLIVDGVDPTEAKRCVEELAKKANLEVELTV PCPYIWSLDTQYSKVLALYNQHNPGASAAPCSQLYIDFRKDLGWKWIHEPKGYHANFALEPLPIVYYVGRKPKVEQLSNMIV ems_ferrM_6339_000000020_0001_84_crosslinked__30__A
DQITVIVHVDDPSLAEWVAKQCADQFLVNGCTVFLIVDGVDPTEAKRCVEELAKKANLEVELTV PCPYIWSLDTQYSKVLALYNQHNPGASAAPCSQLYIDFRKDLGWKWIHEPKGYHANFALEPLPIVYYVGRKPKVEQLSNMIV ems_ferrM_6339_000000020_0001_84_crosslinked__31__C
DQITVIVHVDDPSLAEWVAKQCADQFLVVGKTVFLIVDGVDPTEAKRCVEELAKKANLEVELTV PCPYIWSLDTQYSKVLALYNQHNPGASAAPCSQLYIDFRKDLGWKWIHEPKGYHANFALEPLPIVYYVGRKPKVEQLSNMIV ems_ferrM_6339_000000020_0001_84_crosslinked__29__V
TCTIEVVGVDPEAVEAIAAAFGAEVREKDGMLEIHLDDPHGAESAAAAISVLANVRVRLQC PCPYIWSLDTQYSKVLALYNQHNPGASAAPCSQLYIDFRKDLGWKWIHEPKGYHANFALEPLPIVYYVGRKPKVEQLSNMIV m_d61877853fc72d3a9b094762e15ccc8a_0001_000000027_0001_25_32_H_._ems_ferrM_4527_0001_0001_0001_114_crosslinked__31__M
TCTIEVVGVDPEAVEAIAAAFGAEVREKDGPLEIHLDDPHGAESAAAAISVLANVRVRLQC PCPYIWSLDTQYSKVLALYNQHNPGASAAPCSQLYIDFRKDLGWKWIHEPKGYHANFALEPLPIVYYVGRKPKVEQLSNMIV m_d61877853fc72d3a9b094762e15ccc8a_0001_000000027_0001_25_32_H_._ems_ferrM_4527_0001_0001_0001_114_crosslinked__31__P
TDEELEKLAEYAAEAGDTEALLEIYSLISALRLGAISPEVADELARRIKERLDK PCPYIWSLDTQYSKVLALYNQHNPGASAAPCSQLYIDFRKDLGWKWIHEPKGYHANFALEPLPIVYYVGRKPKVEQLSNMIV m_ems_p1-15H-GBL-16H-GBL-16H_0039_0001_0001_0001_000000005_0001_37_46_H_._p1-14H-GBL-16H-GABBL-16H_0097_0001_0001_0001_0001_0001_0001__40__V
TDEELEKLAEYAAEAGDTEALWEIYSLISALRLGAISPEQADELARRIKERLDK PCPYIWSLDTQYSKVLALYNQHNPGASAAPCSQLYIDFRKDLGWKWIHEPKGYHANFALEPLPIVYYVGRKPKVEQLSNMIV m_ems_p1-15H-GBL-16H-GBL-16H_0039_0001_0001_0001_000000005_0001_37_46_H_._p1-14H-GBL-16H-GABBL-16H_0097_0001_0001_0001_0001_0001_0001__22__W
TDEELEKLAEYAAEAGDTEALYEIYSLISALRLGAISPEQADELARRIKERLDK PCPYIWSLDTQYSKVLALYNQHNPGASAAPCSQLYIDFRKDLGWKWIHEPKGYHANFALEPLPIVYYVGRKPKVEQLSNMIV m_ems_p1-15H-GBL-16H-GBL-16H_0039_0001_0001_0001_000000005_0001_37_46_H_._p1-14H-GBL-16H-GABBL-16H_0097_0001_0001_0001_0001_0001_0001__22__Y
TDEELEKLAEYAAEAGDTEAMLEIYSLISALRLGAISPEQADELARRIKERLDK PCPYIWSLDTQYSKVLALYNQHNPGASAAPCSQLYIDFRKDLGWKWIHEPKGYHANFALEPLPIVYYVGRKPKVEQLSNMIV m_ems_p1-15H-GBL-16H-GBL-16H_0039_0001_0001_0001_000000005_0001_37_46_H_._p1-14H-GBL-16H-GABBL-16H_0097_0001_0001_0001_0001_0001_0001__21__M
KVIIIHVHVDDYKSAEECAQKANVYVNVNGKHVTIFLHDIDPSVARKVEKCLRELNADVKVFV PCPYIWSLDTQYSKVLALYNQHNPGASAAPCSQLYIDFRKDLGWKWIHEPKGYHANFALEPLPIVYYVGRKPKVEQLSNMIV m_EHEE_hb1_612_000000005_0001_48_50_59_61_P_._ems_ferrM_6675_0001_0002_0001_73_crosslinked__38__H
KVIIIHVHVDDYKSAEECAQKANVYVNVNGKHVTIFLTDIDPSVARKVEKCLRELNADVKVFV PCPYIWSLDTQYSKVLALYNQHNPGASAAPCSQLYIDFRKDLGWKWIHEPKGYHANFALEPLPIVYYVGRKPKVEQLSNMIV m_EHEE_hb1_612_000000005_0001_48_50_59_61_P_._ems_ferrM_6675_0001_0002_0001_73_crosslinked__38__T
TCTIEVVGVDPEAVEAIAAAFGAEVREMDGKLEIHLDDPHGAESAAAAISVLANVRVRLQC PCPYIWSLDTQYSKVLALYNQHNPGASAAPCSQLYIDFRKDLGWKWIHEPKGYHANFALEPLPIVYYVGRKPKVEQLSNMIV m_d61877853fc72d3a9b094762e15ccc8a_0001_000000027_0001_25_32_H_._ems_ferrM_4527_0001_0001_0001_114_crosslinked__28__M
TCTIEVVGVDPEAVEAIAAAFGAEVRENDGKLEIHLDDPHGAESAAAAISVLANVRVRLQC PCPYIWSLDTQYSKVLALYNQHNPGASAAPCSQLYIDFRKDLGWKWIHEPKGYHANFALEPLPIVYYVGRKPKVEQLSNMIV m_d61877853fc72d3a9b094762e15ccc8a_0001_000000027_0001_25_32_H_._ems_ferrM_4527_0001_0001_0001_114_crosslinked__28__N
DQITVIVHVDDPSLAEWVAKQCADQFLVNGKTVFLIVDGVDPTEAKRCVEELAKNANLEVELTV PCPYIWSLDTQYSKVLALYNQHNPGASAAPCSQLYIDFRKDLGWKWIHEPKGYHANFALEPLPIVYYVGRKPKVEQLSNMIV ems_ferrM_6339_000000020_0001_84_crosslinked__55__N
DQITVIVHVDDPSLAEWVAKQCADQFLVNGKTVFLIVDGVDPTEAKRCVEELAWKANLEVELTV PCPYIWSLDTQYSKVLALYNQHNPGASAAPCSQLYIDFRKDLGWKWIHEPKGYHANFALEPLPIVYYVGRKPKVEQLSNMIV ems_ferrM_6339_000000020_0001_84_crosslinked__54__W
TVTIECVGVDPEAVEAIAAAFGAEVREKDGKLEICLDDPHGAESAAAAISVLANVRCRLQE PCPYIWSLDTQYSKVLALYNQHNPGASAAPCSQLYIDFRKDLGWKWIHEPKGYHANFALEPLPIVYYVGRKPKVEQLSNMIV m_d61877853fc72d3a9b094762e15ccc8a_0001_000000027_0001_25_32_H_._ems_ferrM_4527_0001_0001_0001_113_crosslinked__35__C
TVTIECVGVDPEAVEAIAAAFGAEVREKDGKLEIKLDDPHGAESAAAAISVLANVRCRLQE PCPYIWSLDTQYSKVLALYNQHNPGASAAPCSQLYIDFRKDLGWKWIHEPKGYHANFALEPLPIVYYVGRKPKVEQLSNMIV m_d61877853fc72d3a9b094762e15ccc8a_0001_000000027_0001_25_32_H_._ems_ferrM_4527_0001_0001_0001_113_crosslinked__35__K
TVTIECVGVDPEAVEAIAAAFGAEVREKDGKLSIHLDDPHGAESAAAAISVLANVRCRLQE PCPYIWSLDTQYSKVLALYNQHNPGASAAPCSQLYIDFRKDLGWKWIHEPKGYHANFALEPLPIVYYVGRKPKVEQLSNMIV m_d61877853fc72d3a9b094762e15ccc8a_0001_000000027_0001_25_32_H_._ems_ferrM_4527_0001_0001_0001_113_crosslinked__33__S
TVTIECVGVDPEAVEAIAAAFGAEVREKDGKLYIHLDDPHGAESAAAAISVLANVRCRLQE PCPYIWSLDTQYSKVLALYNQHNPGASAAPCSQLYIDFRKDLGWKWIHEPKGYHANFALEPLPIVYYVGRKPKVEQLSNMIV m_d61877853fc72d3a9b094762e15ccc8a_0001_000000027_0001_25_32_H_._ems_ferrM_4527_0001_0001_0001_113_crosslinked__33__Y
TVTIECVGVDPEAVEAIAAAFGAEVREKDGKLPIHLDDPHGAESAAAAISVLANVRCRLQE PCPYIWSLDTQYSKVLALYNQHNPGASAAPCSQLYIDFRKDLGWKWIHEPKGYHANFALEPLPIVYYVGRKPKVEQLSNMIV m_d61877853fc72d3a9b094762e15ccc8a_0001_000000027_0001_25_32_H_._ems_ferrM_4527_0001_0001_0001_113_crosslinked__33__P
DQITVIVHVDDPSLAEWVACQCADQFLVNGKTVFLIVDGVDPTEAKRCVEELAKKANLEVELTV PCPYIWSLDTQYSKVLALYNQHNPGASAAPCSQLYIDFRKDLGWKWIHEPKGYHANFALEPLPIVYYVGRKPKVEQLSNMIV ems_ferrM_6339_000000020_0001_84_crosslinked__20__C
TVTIECVGVDPEAVEAIAAAGGAEVREKDGKLEIHLDDPHGAESAAAAISVLANVRCRLQE PCPYIWSLDTQYSKVLALYNQHNPGASAAPCSQLYIDFRKDLGWKWIHEPKGYHANFALEPLPIVYYVGRKPKVEQLSNMIV m_d61877853fc72d3a9b094762e15ccc8a_0001_000000027_0001_25_32_H_._ems_ferrM_4527_0001_0001_0001_113_crosslinked__21__G
DQITVIVHVDDPSLAEWVAKQCADQFLVNGKTVFLIVDVVDPTEAKRCVEELAKKANLEVELTV PCPYIWSLDTQYSKVLALYNQHNPGASAAPCSQLYIDFRKDLGWKWIHEPKGYHANFALEPLPIVYYVGRKPKVEQLSNMIV ems_ferrM_6339_000000020_0001_84_crosslinked__39__V
DQITVIVHVDDPSLAEWVAKQCADQFLVNGKTVFLIVDTVDPTEAKRCVEELAKKANLEVELTV PCPYIWSLDTQYSKVLALYNQHNPGASAAPCSQLYIDFRKDLGWKWIHEPKGYHANFALEPLPIVYYVGRKPKVEQLSNMIV ems_ferrM_6339_000000020_0001_84_crosslinked__39__T
DQITVIVHVDDPSLAEWVAKQCADQFLVNGKTVFLIVDGRDPTEAKRCVEELAKKANLEVELTV PCPYIWSLDTQYSKVLALYNQHNPGASAAPCSQLYIDFRKDLGWKWIHEPKGYHANFALEPLPIVYYVGRKPKVEQLSNMIV ems_ferrM_6339_000000020_0001_84_crosslinked__40__R
DQITVIVHVDDPSLAEWVAKQCADQFLVNGKTVFLIVDGVKPTEAKRCVEELAKKANLEVELTV PCPYIWSLDTQYSKVLALYNQHNPGASAAPCSQLYIDFRKDLGWKWIHEPKGYHANFALEPLPIVYYVGRKPKVEQLSNMIV ems_ferrM_6339_000000020_0001_84_crosslinked__41__K
KVIIIHVHVDDYKSAEECAQKANVYVNVNGKHVTIFLDDIDPSVARAVEKCLRELNADVKVFV PCPYIWSLDTQYSKVLALYNQHNPGASAAPCSQLYIDFRKDLGWKWIHEPKGYHANFALEPLPIVYYVGRKPKVEQLSNMIV m_EHEE_hb1_612_000000005_0001_48_50_59_61_P_._ems_ferrM_6675_0001_0002_0001_73_crosslinked__47__A
DQITVIVHVDDPSLAEWVAKQCADQFLVNGKTVFLIVDGVDPTEAKRCVEELAKKANLEHELTV PCPYIWSLDTQYSKVLALYNQHNPGASAAPCSQLYIDFRKDLGWKWIHEPKGYHANFALEPLPIVYYVGRKPKVEQLSNMIV ems_ferrM_6339_000000020_0001_84_crosslinked__60__H
TVTIECVGVDPEAVEAIAAAFGAEVREPDGKLEIHLDDPHGAESAAAAISVLANVRCRLQE PCPYIWSLDTQYSKVLALYNQHNPGASAAPCSQLYIDFRKDLGWKWIHEPKGYHANFALEPLPIVYYVGRKPKVEQLSNMIV m_d61877853fc72d3a9b094762e15ccc8a_0001_000000027_0001_25_32_H_._ems_ferrM_4527_0001_0001_0001_113_crosslinked__28__P
TVTIECVGVDPEAVEAIAAAFGAEVREKDGKLEIHPDDPHGAESAAAAISVLANVRCRLQE PCPYIWSLDTQYSKVLALYNQHNPGASAAPCSQLYIDFRKDLGWKWIHEPKGYHANFALEPLPIVYYVGRKPKVEQLSNMIV m_d61877853fc72d3a9b094762e15ccc8a_0001_000000027_0001_25_32_H_._ems_ferrM_4527_0001_0001_0001_113_crosslinked__36__P
TVTIECVGVDPEAVEAIAAAFGAEVREKDGKLEINLDDPHGAESAAAAISVLANVRCRLQE PCPYIWSLDTQYSKVLALYNQHNPGASAAPCSQLYIDFRKDLGWKWIHEPKGYHANFALEPLPIVYYVGRKPKVEQLSNMIV m_d61877853fc72d3a9b094762e15ccc8a_0001_000000027_0001_25_32_H_._ems_ferrM_4527_0001_0001_0001_113_crosslinked__35__N
TVTIECVGVDPEAVEAQAAAFGAEVREKDGKLEIHLDDPHGAESAAAAISVLANVRCRLQE PCPYIWSLDTQYSKVLALYNQHNPGASAAPCSQLYIDFRKDLGWKWIHEPKGYHANFALEPLPIVYYVGRKPKVEQLSNMIV m_d61877853fc72d3a9b094762e15ccc8a_0001_000000027_0001_25_32_H_._ems_ferrM_4527_0001_0001_0001_113_crosslinked__17__Q
TCTIEVVGVDPEAVEAIAALFGAEVREKDGKLEIHLDDPHGAESAAAAISVLANVRVRLQC PCPYIWSLDTQYSKVLALYNQHNPGASAAPCSQLYIDFRKDLGWKWIHEPKGYHANFALEPLPIVYYVGRKPKVEQLSNMIV m_d61877853fc72d3a9b094762e15ccc8a_0001_000000027_0001_25_32_H_._ems_ferrM_4527_0001_0001_0001_114_crosslinked__20__L
TCTIEVVGVDPEAVEAIAAAGGAEVREKDGKLEIHLDDPHGAESAAAAISVLANVRVRLQC PCPYIWSLDTQYSKVLALYNQHNPGASAAPCSQLYIDFRKDLGWKWIHEPKGYHANFALEPLPIVYYVGRKPKVEQLSNMIV m_d61877853fc72d3a9b094762e15ccc8a_0001_000000027_0001_25_32_H_._ems_ferrM_4527_0001_0001_0001_114_crosslinked__21__G
TDEELEKLAEYAAEAGDTEALLEIYSLISALRLGAISPEQADELARRIKERLDM PCPYIWSLDTQYSKVLALYNQHNPGASAAPCSQLYIDFRKDLGWKWIHEPKGYHANFALEPLPIVYYVGRKPKVEQLSNMIV m_ems_p1-15H-GBL-16H-GBL-16H_0039_0001_0001_0001_000000005_0001_37_46_H_._p1-14H-GBL-16H-GABBL-16H_0097_0001_0001_0001_0001_0001_0001__54__M
TDEELEKLAEYAAEAGDTEALLEIYSLISALRLGAISPEQADELARRIKERLDG PCPYIWSLDTQYSKVLALYNQHNPGASAAPCSQLYIDFRKDLGWKWIHEPKGYHANFALEPLPIVYYVGRKPKVEQLSNMIV m_ems_p1-15H-GBL-16H-GBL-16H_0039_0001_0001_0001_000000005_0001_37_46_H_._p1-14H-GBL-16H-GABBL-16H_0097_0001_0001_0001_0001_0001_0001__54__G
TVTIECVGVDPEAVEAIAAAFGAEVREKDGKLEIILDDPHGAESAAAAISVLANVRCRLQE PCPYIWSLDTQYSKVLALYNQHNPGASAAPCSQLYIDFRKDLGWKWIHEPKGYHANFALEPLPIVYYVGRKPKVEQLSNMIV m_d61877853fc72d3a9b094762e15ccc8a_0001_000000027_0001_25_32_H_._ems_ferrM_4527_0001_0001_0001_113_crosslinked__35__I
TVTIECVGVDPEAVEAIAAAFGAEVREKDGKLEQHLDDPHGAESAAAAISVLANVRCRLQE PCPYIWSLDTQYSKVLALYNQHNPGASAAPCSQLYIDFRKDLGWKWIHEPKGYHANFALEPLPIVYYVGRKPKVEQLSNMIV m_d61877853fc72d3a9b094762e15ccc8a_0001_000000027_0001_25_32_H_._ems_ferrM_4527_0001_0001_0001_113_crosslinked__34__Q
TCIIEVVGVDPEAVEAIAAAFGAEVREKDGKLEIHLDDPHGAESAAAAISVLANVRVRLQC PCPYIWSLDTQYSKVLALYNQHNPGASAAPCSQLYIDFRKDLGWKWIHEPKGYHANFALEPLPIVYYVGRKPKVEQLSNMIV m_d61877853fc72d3a9b094762e15ccc8a_0001_000000027_0001_25_32_H_._ems_ferrM_4527_0001_0001_0001_114_crosslinked__3__I
SCTIEVVGVDPEAVEAIAAAFGAEVREKDGKLEIHLDDPHGAESAAAAISVLANVRVRLQC PCPYIWSLDTQYSKVLALYNQHNPGASAAPCSQLYIDFRKDLGWKWIHEPKGYHANFALEPLPIVYYVGRKPKVEQLSNMIV m_d61877853fc72d3a9b094762e15ccc8a_0001_000000027_0001_25_32_H_._ems_ferrM_4527_0001_0001_0001_114_crosslinked__1__S
VCTIEVVGVDPEAVEAIAAAFGAEVREKDGKLEIHLDDPHGAESAAAAISVLANVRVRLQC PCPYIWSLDTQYSKVLALYNQHNPGASAAPCSQLYIDFRKDLGWKWIHEPKGYHANFALEPLPIVYYVGRKPKVEQLSNMIV m_d61877853fc72d3a9b094762e15ccc8a_0001_000000027_0001_25_32_H_._ems_ferrM_4527_0001_0001_0001_114_crosslinked__1__V
TCYIEVVGVDPEAVEAIAAAFGAEVREKDGKLEIHLDDPHGAESAAAAISVLANVRVRLQC PCPYIWSLDTQYSKVLALYNQHNPGASAAPCSQLYIDFRKDLGWKWIHEPKGYHANFALEPLPIVYYVGRKPKVEQLSNMIV m_d61877853fc72d3a9b094762e15ccc8a_0001_000000027_0001_25_32_H_._ems_ferrM_4527_0001_0001_0001_114_crosslinked__3__Y
TCTIEVVGVDPEAVEAIAAAFGAEVREKDGKLEIHLDDPHGAKSAAAAISVLANVRVRLQC PCPYIWSLDTQYSKVLALYNQHNPGASAAPCSQLYIDFRKDLGWKWIHEPKGYHANFALEPLPIVYYVGRKPKVEQLSNMIV m_d61877853fc72d3a9b094762e15ccc8a_0001_000000027_0001_25_32_H_._ems_ferrM_4527_0001_0001_0001_114_crosslinked__43__K
TCTIEVVGVDPEAVEAIAAAFGAEVREKDGKLEIHLDDPHGMESAAAAISVLANVRVRLQC PCPYIWSLDTQYSKVLALYNQHNPGASAAPCSQLYIDFRKDLGWKWIHEPKGYHANFALEPLPIVYYVGRKPKVEQLSNMIV m_d61877853fc72d3a9b094762e15ccc8a_0001_000000027_0001_25_32_H_._ems_ferrM_4527_0001_0001_0001_114_crosslinked__42__M
KVIIIHVHVDDYKSAEECAQKANVYVNVNGKHVTCFLDDIDPSVARKVEKCLRELNADVKVFV PCPYIWSLDTQYSKVLALYNQHNPGASAAPCSQLYIDFRKDLGWKWIHEPKGYHANFALEPLPIVYYVGRKPKVEQLSNMIV m_EHEE_hb1_612_000000005_0001_48_50_59_61_P_._ems_ferrM_6675_0001_0002_0001_73_crosslinked__35__C
KVIIIHVHVDDYKSAEECAQKANVYVNVNGKHVSIFLDDIDPSVARKVEKCLRELNADVKVFV PCPYIWSLDTQYSKVLALYNQHNPGASAAPCSQLYIDFRKDLGWKWIHEPKGYHANFALEPLPIVYYVGRKPKVEQLSNMIV m_EHEE_hb1_612_000000005_0001_48_50_59_61_P_._ems_ferrM_6675_0001_0002_0001_73_crosslinked__34__S
KVIIIHVHVDDYWSAEECAQKANVYVNVNGKHVTIFLDDIDPSVARKVEKCLRELNADVKVFV PCPYIWSLDTQYSKVLALYNQHNPGASAAPCSQLYIDFRKDLGWKWIHEPKGYHANFALEPLPIVYYVGRKPKVEQLSNMIV m_EHEE_hb1_612_000000005_0001_48_50_59_61_P_._ems_ferrM_6675_0001_0002_0001_73_crosslinked__13__W
TVTIECVGVDPEAVEAIAAAFGAEVREKDGKLEIHLDDPHGAESAAKAISVLANVRCRLQE PCPYIWSLDTQYSKVLALYNQHNPGASAAPCSQLYIDFRKDLGWKWIHEPKGYHANFALEPLPIVYYVGRKPKVEQLSNMIV m_d61877853fc72d3a9b094762e15ccc8a_0001_000000027_0001_25_32_H_._ems_ferrM_4527_0001_0001_0001_113_crosslinked__47__K
TDEELEKLAEYAAEAHDTEALLEIYSLISALRLGAISPEQADELARRIKERLDK PCPYIWSLDTQYSKVLALYNQHNPGASAAPCSQLYIDFRKDLGWKWIHEPKGYHANFALEPLPIVYYVGRKPKVEQLSNMIV m_ems_p1-15H-GBL-16H-GBL-16H_0039_0001_0001_0001_000000005_0001_37_46_H_._p1-14H-GBL-16H-GABBL-16H_0097_0001_0001_0001_0001_0001_0001__16__H
TDEELEKLAEYAAEPGDTEALLEIYSLISALRLGAISPEQADELARRIKERLDK PCPYIWSLDTQYSKVLALYNQHNPGASAAPCSQLYIDFRKDLGWKWIHEPKGYHANFALEPLPIVYYVGRKPKVEQLSNMIV m_ems_p1-15H-GBL-16H-GBL-16H_0039_0001_0001_0001_000000005_0001_37_46_H_._p1-14H-GBL-16H-GABBL-16H_0097_0001_0001_0001_0001_0001_0001__15__P
TDEELEKLAEYAAEMGDTEALLEIYSLISALRLGAISPEQADELARRIKERLDK PCPYIWSLDTQYSKVLALYNQHNPGASAAPCSQLYIDFRKDLGWKWIHEPKGYHANFALEPLPIVYYVGRKPKVEQLSNMIV m_ems_p1-15H-GBL-16H-GBL-16H_0039_0001_0001_0001_000000005_0001_37_46_H_._p1-14H-GBL-16H-GABBL-16H_0097_0001_0001_0001_0001_0001_0001__15__M
TDEELEKLAEYAAEAEDTEALLEIYSLISALRLGAISPEQADELARRIKERLDK PCPYIWSLDTQYSKVLALYNQHNPGASAAPCSQLYIDFRKDLGWKWIHEPKGYHANFALEPLPIVYYVGRKPKVEQLSNMIV m_ems_p1-15H-GBL-16H-GBL-16H_0039_0001_0001_0001_000000005_0001_37_46_H_._p1-14H-GBL-16H-GABBL-16H_0097_0001_0001_0001_0001_0001_0001__16__E
TCTIEVVGVDPYAVEAIAAAFGAEVREKDGKLEIHLDDPHGAESAAAAISVLANVRVRLQC PCPYIWSLDTQYSKVLALYNQHNPGASAAPCSQLYIDFRKDLGWKWIHEPKGYHANFALEPLPIVYYVGRKPKVEQLSNMIV m_d61877853fc72d3a9b094762e15ccc8a_0001_000000027_0001_25_32_H_._ems_ferrM_4527_0001_0001_0001_114_crosslinked__12__Y
TDEELEKLAEYAAEAGDTEALLEIYSLISALRLGAISPEQADERARRIKERLDK PCPYIWSLDTQYSKVLALYNQHNPGASAAPCSQLYIDFRKDLGWKWIHEPKGYHANFALEPLPIVYYVGRKPKVEQLSNMIV m_ems_p1-15H-GBL-16H-GBL-16H_0039_0001_0001_0001_000000005_0001_37_46_H_._p1-14H-GBL-16H-GABBL-16H_0097_0001_0001_0001_0001_0001_0001__44__R
TDEELEKLAEYAAEAGDTEALLEIYSLISALRLGAISPEQADYLARRIKERLDK PCPYIWSLDTQYSKVLALYNQHNPGASAAPCSQLYIDFRKDLGWKWIHEPKGYHANFALEPLPIVYYVGRKPKVEQLSNMIV m_ems_p1-15H-GBL-16H-GBL-16H_0039_0001_0001_0001_000000005_0001_37_46_H_._p1-14H-GBL-16H-GABBL-16H_0097_0001_0001_0001_0001_0001_0001__43__Y
TCTIEVVGVDPCAVEAIAAAFGAEVREKDGKLEIHLDDPHGAESAAAAISVLANVRVRLQC PCPYIWSLDTQYSKVLALYNQHNPGASAAPCSQLYIDFRKDLGWKWIHEPKGYHANFALEPLPIVYYVGRKPKVEQLSNMIV m_d61877853fc72d3a9b094762e15ccc8a_0001_000000027_0001_25_32_H_._ems_ferrM_4527_0001_0001_0001_114_crosslinked__12__C
KVIIIHVHVDDYKSAEECAQKANVYVNVNGKHVTIFLDDIAPSVARKVEKCLRELNADVKVFV PCPYIWSLDTQYSKVLALYNQHNPGASAAPCSQLYIDFRKDLGWKWIHEPKGYHANFALEPLPIVYYVGRKPKVEQLSNMIV m_EHEE_hb1_612_000000005_0001_48_50_59_61_P_._ems_ferrM_6675_0001_0002_0001_73_crosslinked__41__A
KVIIIHVHVDDYKSAEECAQKANVYVNVNGKHVTIFLDDADPSVARKVEKCLRELNADVKVFV PCPYIWSLDTQYSKVLALYNQHNPGASAAPCSQLYIDFRKDLGWKWIHEPKGYHANFALEPLPIVYYVGRKPKVEQLSNMIV m_EHEE_hb1_612_000000005_0001_48_50_59_61_P_._ems_ferrM_6675_0001_0002_0001_73_crosslinked__40__A
DQITVIVHVDDPSLAEWVAKQCADQFLVNGKTVFLIVDGVDPTEAKRCVEELAIKANLEVELTV PCPYIWSLDTQYSKVLALYNQHNPGASAAPCSQLYIDFRKDLGWKWIHEPKGYHANFALEPLPIVYYVGRKPKVEQLSNMIV ems_ferrM_6339_000000020_0001_84_crosslinked__54__I
DQITVIVHVDDPSLAEWVAKQCADQFLVNGKTVFLIVDGVDPTEAKRCVEELKKKANLEVELTV PCPYIWSLDTQYSKVLALYNQHNPGASAAPCSQLYIDFRKDLGWKWIHEPKGYHANFALEPLPIVYYVGRKPKVEQLSNMIV ems_ferrM_6339_000000020_0001_84_crosslinked__53__K
TCTIEVVGVDPEAVEAIAAAFGAEVREKDGKLEIHLDDPHGAESAAHAISVLANVRVRLQC PCPYIWSLDTQYSKVLALYNQHNPGASAAPCSQLYIDFRKDLGWKWIHEPKGYHANFALEPLPIVYYVGRKPKVEQLSNMIV m_d61877853fc72d3a9b094762e15ccc8a_0001_000000027_0001_25_32_H_._ems_ferrM_4527_0001_0001_0001_114_crosslinked__47__H
DQITVIVHVDDPSLAEWVAKQCADQFLVNGKTVFLIVDHVDPTEAKRCVEELAKKANLEVELTV PCPYIWSLDTQYSKVLALYNQHNPGASAAPCSQLYIDFRKDLGWKWIHEPKGYHANFALEPLPIVYYVGRKPKVEQLSNMIV ems_ferrM_6339_000000020_0001_84_crosslinked__39__H
TCTIEVVGVDPEAVEAIAAAFGAEVREKDGKLEIHLDDGHGAESAAAAISVLANVRVRLQC PCPYIWSLDTQYSKVLALYNQHNPGASAAPCSQLYIDFRKDLGWKWIHEPKGYHANFALEPLPIVYYVGRKPKVEQLSNMIV m_d61877853fc72d3a9b094762e15ccc8a_0001_000000027_0001_25_32_H_._ems_ferrM_4527_0001_0001_0001_114_crosslinked__39__G
KVIIIHVHVDDYKSAEECAQKANVYVNVNGKHVTIDLDDIDPSVARKVEKCLRELNADVKVFV PCPYIWSLDTQYSKVLALYNQHNPGASAAPCSQLYIDFRKDLGWKWIHEPKGYHANFALEPLPIVYYVGRKPKVEQLSNMIV m_EHEE_hb1_612_000000005_0001_48_50_59_61_P_._ems_ferrM_6675_0001_0002_0001_73_crosslinked__36__D
TVTIECVGVDPEAVEAIAAAFGAEVREKDGKLEIHLDDPHGAESAAAAISVLANVRCRAQE PCPYIWSLDTQYSKVLALYNQHNPGASAAPCSQLYIDFRKDLGWKWIHEPKGYHANFALEPLPIVYYVGRKPKVEQLSNMIV m_d61877853fc72d3a9b094762e15ccc8a_0001_000000027_0001_25_32_H_._ems_ferrM_4527_0001_0001_0001_113_crosslinked__59__A
DQITVIVHVDDPSLAEWVAKQCADQFLVNGKTVFLIVDGVDPTEAKRCVEELAKKANLEVELEV PCPYIWSLDTQYSKVLALYNQHNPGASAAPCSQLYIDFRKDLGWKWIHEPKGYHANFALEPLPIVYYVGRKPKVEQLSNMIV ems_ferrM_6339_000000020_0001_84_crosslinked__63__E
TVTIECVGVDPEAVEAIAAAFGAEVRKKDGKLEIHLDDPHGAESAAAAISVLANVRCRLQE PCPYIWSLDTQYSKVLALYNQHNPGASAAPCSQLYIDFRKDLGWKWIHEPKGYHANFALEPLPIVYYVGRKPKVEQLSNMIV m_d61877853fc72d3a9b094762e15ccc8a_0001_000000027_0001_25_32_H_._ems_ferrM_4527_0001_0001_0001_113_crosslinked__27__K
TDEELEKLAEYAAEAGDTEDLLEIYSLISALRLGAISPEQADELARRIKERLDK PCPYIWSLDTQYSKVLALYNQHNPGASAAPCSQLYIDFRKDLGWKWIHEPKGYHANFALEPLPIVYYVGRKPKVEQLSNMIV m_ems_p1-15H-GBL-16H-GBL-16H_0039_0001_0001_0001_000000005_0001_37_46_H_._p1-14H-GBL-16H-GABBL-16H_0097_0001_0001_0001_0001_0001_0001__20__D
TDEELEKLAEYAAEAGDTEAELEIYSLISALRLGAISPEQADELARRIKERLDK PCPYIWSLDTQYSKVLALYNQHNPGASAAPCSQLYIDFRKDLGWKWIHEPKGYHANFALEPLPIVYYVGRKPKVEQLSNMIV m_ems_p1-15H-GBL-16H-GBL-16H_0039_0001_0001_0001_000000005_0001_37_46_H_._p1-14H-GBL-16H-GABBL-16H_0097_0001_0001_0001_0001_0001_0001__21__E
TDEELEKLAEYAAEAGDTENLLEIYSLISALRLGAISPEQADELARRIKERLDK PCPYIWSLDTQYSKVLALYNQHNPGASAAPCSQLYIDFRKDLGWKWIHEPKGYHANFALEPLPIVYYVGRKPKVEQLSNMIV m_ems_p1-15H-GBL-16H-GBL-16H_0039_0001_0001_0001_000000005_0001_37_46_H_._p1-14H-GBL-16H-GABBL-16H_0097_0001_0001_0001_0001_0001_0001__20__N
TVTIECVGVDPEAVEAIAAAFGAEVREKDGKLEIHLDDPHGAESAAAFISVLANVRCRLQE PCPYIWSLDTQYSKVLALYNQHNPGASAAPCSQLYIDFRKDLGWKWIHEPKGYHANFALEPLPIVYYVGRKPKVEQLSNMIV m_d61877853fc72d3a9b094762e15ccc8a_0001_000000027_0001_25_32_H_._ems_ferrM_4527_0001_0001_0001_113_crosslinked__48__F
TVTIECVGVDPEAVEAIAAAFGAEVREKDGKLEIHLDDPHGAESAAAYISVLANVRCRLQE PCPYIWSLDTQYSKVLALYNQHNPGASAAPCSQLYIDFRKDLGWKWIHEPKGYHANFALEPLPIVYYVGRKPKVEQLSNMIV m_d61877853fc72d3a9b094762e15ccc8a_0001_000000027_0001_25_32_H_._ems_ferrM_4527_0001_0001_0001_113_crosslinked__48__Y
TVTIECVGVDPEAVEAIAAAFGAEVREKDGKLEIHLDDPHGAESAAYAISVLANVRCRLQE PCPYIWSLDTQYSKVLALYNQHNPGASAAPCSQLYIDFRKDLGWKWIHEPKGYHANFALEPLPIVYYVGRKPKVEQLSNMIV m_d61877853fc72d3a9b094762e15ccc8a_0001_000000027_0001_25_32_H_._ems_ferrM_4527_0001_0001_0001_113_crosslinked__47__Y
KVIIIHVHVDDYKSAEECAQKANVYVNVMGKHVTIFLDDIDPSVARKVEKCLRELNADVKVFV PCPYIWSLDTQYSKVLALYNQHNPGASAAPCSQLYIDFRKDLGWKWIHEPKGYHANFALEPLPIVYYVGRKPKVEQLSNMIV m_EHEE_hb1_612_000000005_0001_48_50_59_61_P_._ems_ferrM_6675_0001_0002_0001_73_crosslinked__29__M
TCTIEVVGVDPEAVEAIAAAFGAEEREKDGKLEIHLDDPHGAESAAAAISVLANVRVRLQC PCPYIWSLDTQYSKVLALYNQHNPGASAAPCSQLYIDFRKDLGWKWIHEPKGYHANFALEPLPIVYYVGRKPKVEQLSNMIV m_d61877853fc72d3a9b094762e15ccc8a_0001_000000027_0001_25_32_H_._ems_ferrM_4527_0001_0001_0001_114_crosslinked__25__E
TCTIEVVGVDPEAVEAIAAAFGAEGREKDGKLEIHLDDPHGAESAAAAISVLANVRVRLQC PCPYIWSLDTQYSKVLALYNQHNPGASAAPCSQLYIDFRKDLGWKWIHEPKGYHANFALEPLPIVYYVGRKPKVEQLSNMIV m_d61877853fc72d3a9b094762e15ccc8a_0001_000000027_0001_25_32_H_._ems_ferrM_4527_0001_0001_0001_114_crosslinked__25__G
TVTIECVGVDPEAVEAIAAAFGAEVREKDGKLEIHLDDPHGAESAAAAISSLANVRCRLQE PCPYIWSLDTQYSKVLALYNQHNPGASAAPCSQLYIDFRKDLGWKWIHEPKGYHANFALEPLPIVYYVGRKPKVEQLSNMIV m_d61877853fc72d3a9b094762e15ccc8a_0001_000000027_0001_25_32_H_._ems_ferrM_4527_0001_0001_0001_113_crosslinked__51__S
KVIIIHVHVDDYKSAEECAPKANVYVNVNGKHVTIFLDDIDPSVARKVEKCLRELNADVKVFV PCPYIWSLDTQYSKVLALYNQHNPGASAAPCSQLYIDFRKDLGWKWIHEPKGYHANFALEPLPIVYYVGRKPKVEQLSNMIV m_EHEE_hb1_612_000000005_0001_48_50_59_61_P_._ems_ferrM_6675_0001_0002_0001_73_crosslinked__20__P
TVTYECVGVDPEAVEAIAAAFGAEVREKDGKLEIHLDDPHGAESAAAAISVLANVRCRLQE PCPYIWSLDTQYSKVLALYNQHNPGASAAPCSQLYIDFRKDLGWKWIHEPKGYHANFALEPLPIVYYVGRKPKVEQLSNMIV m_d61877853fc72d3a9b094762e15ccc8a_0001_000000027_0001_25_32_H_._ems_ferrM_4527_0001_0001_0001_113_crosslinked__4__Y
TVTIMCVGVDPEAVEAIAAAFGAEVREKDGKLEIHLDDPHGAESAAAAISVLANVRCRLQE PCPYIWSLDTQYSKVLALYNQHNPGASAAPCSQLYIDFRKDLGWKWIHEPKGYHANFALEPLPIVYYVGRKPKVEQLSNMIV m_d61877853fc72d3a9b094762e15ccc8a_0001_000000027_0001_25_32_H_._ems_ferrM_4527_0001_0001_0001_113_crosslinked__5__M
TVWIECVGVDPEAVEAIAAAFGAEVREKDGKLEIHLDDPHGAESAAAAISVLANVRCRLQE PCPYIWSLDTQYSKVLALYNQHNPGASAAPCSQLYIDFRKDLGWKWIHEPKGYHANFALEPLPIVYYVGRKPKVEQLSNMIV m_d61877853fc72d3a9b094762e15ccc8a_0001_000000027_0001_25_32_H_._ems_ferrM_4527_0001_0001_0001_113_crosslinked__3__W
TWEELEKLAEYAAEAGDTEALLEIYSLISALRLGAISPEQADELARRIKERLDK PCPYIWSLDTQYSKVLALYNQHNPGASAAPCSQLYIDFRKDLGWKWIHEPKGYHANFALEPLPIVYYVGRKPKVEQLSNMIV m_ems_p1-15H-GBL-16H-GBL-16H_0039_0001_0001_0001_000000005_0001_37_46_H_._p1-14H-GBL-16H-GABBL-16H_0097_0001_0001_0001_0001_0001_0001__2__W
TNEELEKLAEYAAEAGDTEALLEIYSLISALRLGAISPEQADELARRIKERLDK PCPYIWSLDTQYSKVLALYNQHNPGASAAPCSQLYIDFRKDLGWKWIHEPKGYHANFALEPLPIVYYVGRKPKVEQLSNMIV m_ems_p1-15H-GBL-16H-GBL-16H_0039_0001_0001_0001_000000005_0001_37_46_H_._p1-14H-GBL-16H-GABBL-16H_0097_0001_0001_0001_0001_0001_0001__2__N
KVIIIHVHVDDYKSAEECAQKANVYVNVNGKHVMIFLDDIDPSVARKVEKCLRELNADVKVFV PCPYIWSLDTQYSKVLALYNQHNPGASAAPCSQLYIDFRKDLGWKWIHEPKGYHANFALEPLPIVYYVGRKPKVEQLSNMIV m_EHEE_hb1_612_000000005_0001_48_50_59_61_P_._ems_ferrM_6675_0001_0002_0001_73_crosslinked__34__M
DQITVIVHGDDPSLAEWVAKQCADQFLVNGKTVFLIVDGVDPTEAKRCVEELAKKANLEVELTV PCPYIWSLDTQYSKVLALYNQHNPGASAAPCSQLYIDFRKDLGWKWIHEPKGYHANFALEPLPIVYYVGRKPKVEQLSNMIV ems_ferrM_6339_000000020_0001_84_crosslinked__9__G
DQITVIVHVGDPSLAEWVAKQCADQFLVNGKTVFLIVDGVDPTEAKRCVEELAKKANLEVELTV PCPYIWSLDTQYSKVLALYNQHNPGASAAPCSQLYIDFRKDLGWKWIHEPKGYHANFALEPLPIVYYVGRKPKVEQLSNMIV ems_ferrM_6339_000000020_0001_84_crosslinked__10__G
DQITVIVHRDDPSLAEWVAKQCADQFLVNGKTVFLIVDGVDPTEAKRCVEELAKKANLEVELTV PCPYIWSLDTQYSKVLALYNQHNPGASAAPCSQLYIDFRKDLGWKWIHEPKGYHANFALEPLPIVYYVGRKPKVEQLSNMIV ems_ferrM_6339_000000020_0001_84_crosslinked__9__R
KVIIIHVHVDDYKSAEECAQKANVYVNVNGKHVTIFLDDIDPSVARHVEKCLRELNADVKVFV PCPYIWSLDTQYSKVLALYNQHNPGASAAPCSQLYIDFRKDLGWKWIHEPKGYHANFALEPLPIVYYVGRKPKVEQLSNMIV m_EHEE_hb1_612_000000005_0001_48_50_59_61_P_._ems_ferrM_6675_0001_0002_0001_73_crosslinked__47__H
KVIIIHVHVDDYKSAKECAQKANVYVNVNGKHVTIFLDDIDPSVARKVEKCLRELNADVKVFV PCPYIWSLDTQYSKVLALYNQHNPGASAAPCSQLYIDFRKDLGWKWIHEPKGYHANFALEPLPIVYYVGRKPKVEQLSNMIV m_EHEE_hb1_612_000000005_0001_48_50_59_61_P_._ems_ferrM_6675_0001_0002_0001_73_crosslinked__16__K
KVIIIHVHVDDYKSCEECAQKANVYVNVNGKHVTIFLDDIDPSVARKVEKCLRELNADVKVFV PCPYIWSLDTQYSKVLALYNQHNPGASAAPCSQLYIDFRKDLGWKWIHEPKGYHANFALEPLPIVYYVGRKPKVEQLSNMIV m_EHEE_hb1_612_000000005_0001_48_50_59_61_P_._ems_ferrM_6675_0001_0002_0001_73_crosslinked__15__C
KVIIIHVHVDDYKSPEECAQKANVYVNVNGKHVTIFLDDIDPSVARKVEKCLRELNADVKVFV PCPYIWSLDTQYSKVLALYNQHNPGASAAPCSQLYIDFRKDLGWKWIHEPKGYHANFALEPLPIVYYVGRKPKVEQLSNMIV m_EHEE_hb1_612_000000005_0001_48_50_59_61_P_._ems_ferrM_6675_0001_0002_0001_73_crosslinked__15__P
TVTIECVGVDPEAREAIAAAFGAEVREKDGKLEIHLDDPHGAESAAAAISVLANVRCRLQE PCPYIWSLDTQYSKVLALYNQHNPGASAAPCSQLYIDFRKDLGWKWIHEPKGYHANFALEPLPIVYYVGRKPKVEQLSNMIV m_d61877853fc72d3a9b094762e15ccc8a_0001_000000027_0001_25_32_H_._ems_ferrM_4527_0001_0001_0001_113_crosslinked__14__R
DQITVIVHVDDPSLAEWVAKQCADQFLVNGKTVFLIVDGVDPTEAKRCVEELAKKANDEVELTV PCPYIWSLDTQYSKVLALYNQHNPGASAAPCSQLYIDFRKDLGWKWIHEPKGYHANFALEPLPIVYYVGRKPKVEQLSNMIV ems_ferrM_6339_000000020_0001_84_crosslinked__58__D
DQITVIVHVDDPSLAEWVAKQCADQFLVNGKTVFLIVDGVDPTEAKRCVEELAKKMNLEVELTV PCPYIWSLDTQYSKVLALYNQHNPGASAAPCSQLYIDFRKDLGWKWIHEPKGYHANFALEPLPIVYYVGRKPKVEQLSNMIV ems_ferrM_6339_000000020_0001_84_crosslinked__56__M
DQITVIVHVDDPSLAEWVAKQCADQFLVNGKTVFLIVDGVDPTEAKRCVEELAKKANLIVELTV PCPYIWSLDTQYSKVLALYNQHNPGASAAPCSQLYIDFRKDLGWKWIHEPKGYHANFALEPLPIVYYVGRKPKVEQLSNMIV ems_ferrM_6339_000000020_0001_84_crosslinked__59__I
KVIIIHVHVDDYKSAEECAQKANVYVNVNGKHVTIFLDDIDPSVARKVEKCLRELNADVKVVV PCPYIWSLDTQYSKVLALYNQHNPGASAAPCSQLYIDFRKDLGWKWIHEPKGYHANFALEPLPIVYYVGRKPKVEQLSNMIV m_EHEE_hb1_612_000000005_0001_48_50_59_61_P_._ems_ferrM_6675_0001_0002_0001_73_crosslinked__62__V
TDEELEKLAEYAAEAGDTEALLEIYSLISALRLGAISPEQADELARRIKERCDK PCPYIWSLDTQYSKVLALYNQHNPGASAAPCSQLYIDFRKDLGWKWIHEPKGYHANFALEPLPIVYYVGRKPKVEQLSNMIV m_ems_p1-15H-GBL-16H-GBL-16H_0039_0001_0001_0001_000000005_0001_37_46_H_._p1-14H-GBL-16H-GABBL-16H_0097_0001_0001_0001_0001_0001_0001__52__C
TDEELEKLAEYAAEAGDTEALLEIYSLISALRLGAISPEQADELARRIKERFDK PCPYIWSLDTQYSKVLALYNQHNPGASAAPCSQLYIDFRKDLGWKWIHEPKGYHANFALEPLPIVYYVGRKPKVEQLSNMIV m_ems_p1-15H-GBL-16H-GBL-16H_0039_0001_0001_0001_000000005_0001_37_46_H_._p1-14H-GBL-16H-GABBL-16H_0097_0001_0001_0001_0001_0001_0001__52__F
TDEELEKLAEYAAEAGDTEALLEIYSLISALRLGAISPEQADELARRIKEREDK PCPYIWSLDTQYSKVLALYNQHNPGASAAPCSQLYIDFRKDLGWKWIHEPKGYHANFALEPLPIVYYVGRKPKVEQLSNMIV m_ems_p1-15H-GBL-16H-GBL-16H_0039_0001_0001_0001_000000005_0001_37_46_H_._p1-14H-GBL-16H-GABBL-16H_0097_0001_0001_0001_0001_0001_0001__52__E
TDEELEKLAEYAAEAGDTEALLEIYSLISALRLGAISPEQADELARRIKERADK PCPYIWSLDTQYSKVLALYNQHNPGASAAPCSQLYIDFRKDLGWKWIHEPKGYHANFALEPLPIVYYVGRKPKVEQLSNMIV m_ems_p1-15H-GBL-16H-GBL-16H_0039_0001_0001_0001_000000005_0001_37_46_H_._p1-14H-GBL-16H-GABBL-16H_0097_0001_0001_0001_0001_0001_0001__52__A
TVTIECVGVDPDAVEAIAAAFGAEVREKDGKLEIHLDDPHGAESAAAAISVLANVRCRLQE PCPYIWSLDTQYSKVLALYNQHNPGASAAPCSQLYIDFRKDLGWKWIHEPKGYHANFALEPLPIVYYVGRKPKVEQLSNMIV m_d61877853fc72d3a9b094762e15ccc8a_0001_000000027_0001_25_32_H_._ems_ferrM_4527_0001_0001_0001_113_crosslinked__12__D
TVTIECVGVDPYAVEAIAAAFGAEVREKDGKLEIHLDDPHGAESAAAAISVLANVRCRLQE PCPYIWSLDTQYSKVLALYNQHNPGASAAPCSQLYIDFRKDLGWKWIHEPKGYHANFALEPLPIVYYVGRKPKVEQLSNMIV m_d61877853fc72d3a9b094762e15ccc8a_0001_000000027_0001_25_32_H_._ems_ferrM_4527_0001_0001_0001_113_crosslinked__12__Y
TVTIECVGVDREAVEAIAAAFGAEVREKDGKLEIHLDDPHGAESAAAAISVLANVRCRLQE PCPYIWSLDTQYSKVLALYNQHNPGASAAPCSQLYIDFRKDLGWKWIHEPKGYHANFALEPLPIVYYVGRKPKVEQLSNMIV m_d61877853fc72d3a9b094762e15ccc8a_0001_000000027_0001_25_32_H_._ems_ferrM_4527_0001_0001_0001_113_crosslinked__11__R
TVTIECVGVDMEAVEAIAAAFGAEVREKDGKLEIHLDDPHGAESAAAAISVLANVRCRLQE PCPYIWSLDTQYSKVLALYNQHNPGASAAPCSQLYIDFRKDLGWKWIHEPKGYHANFALEPLPIVYYVGRKPKVEQLSNMIV m_d61877853fc72d3a9b094762e15ccc8a_0001_000000027_0001_25_32_H_._ems_ferrM_4527_0001_0001_0001_113_crosslinked__11__M
DQITVIVHVWDPSLAEWVAKQCADQFLVNGKTVFLIVDGVDPTEAKRCVEELAKKANLEVELTV PCPYIWSLDTQYSKVLALYNQHNPGASAAPCSQLYIDFRKDLGWKWIHEPKGYHANFALEPLPIVYYVGRKPKVEQLSNMIV ems_ferrM_6339_000000020_0001_84_crosslinked__10__W
DQITVIVHVDTPSLAEWVAKQCADQFLVNGKTVFLIVDGVDPTEAKRCVEELAKKANLEVELTV PCPYIWSLDTQYSKVLALYNQHNPGASAAPCSQLYIDFRKDLGWKWIHEPKGYHANFALEPLPIVYYVGRKPKVEQLSNMIV ems_ferrM_6339_000000020_0001_84_crosslinked__11__T
DQITVIVHVDMPSLAEWVAKQCADQFLVNGKTVFLIVDGVDPTEAKRCVEELAKKANLEVELTV PCPYIWSLDTQYSKVLALYNQHNPGASAAPCSQLYIDFRKDLGWKWIHEPKGYHANFALEPLPIVYYVGRKPKVEQLSNMIV ems_ferrM_6339_000000020_0001_84_crosslinked__11__M
TQITVIVHVDDPSLAEWVAKQCADQFLVNGKTVFLIVDGVDPTEAKRCVEELAKKANLEVELTV PCPYIWSLDTQYSKVLALYNQHNPGASAAPCSQLYIDFRKDLGWKWIHEPKGYHANFALEPLPIVYYVGRKPKVEQLSNMIV ems_ferrM_6339_000000020_0001_84_crosslinked__1__T
TVTIECVGVDPEAVEAITAAFGAEVREKDGKLEIHLDDPHGAESAAAAISVLANVRCRLQE PCPYIWSLDTQYSKVLALYNQHNPGASAAPCSQLYIDFRKDLGWKWIHEPKGYHANFALEPLPIVYYVGRKPKVEQLSNMIV m_d61877853fc72d3a9b094762e15ccc8a_0001_000000027_0001_25_32_H_._ems_ferrM_4527_0001_0001_0001_113_crosslinked__18__T
TVTIECVGVDPEAVEAMAAAFGAEVREKDGKLEIHLDDPHGAESAAAAISVLANVRCRLQE PCPYIWSLDTQYSKVLALYNQHNPGASAAPCSQLYIDFRKDLGWKWIHEPKGYHANFALEPLPIVYYVGRKPKVEQLSNMIV m_d61877853fc72d3a9b094762e15ccc8a_0001_000000027_0001_25_32_H_._ems_ferrM_4527_0001_0001_0001_113_crosslinked__17__M
TVTIECVGVDPEAVEAIAAAFGAEVREKIGKLEIHLDDPHGAESAAAAISVLANVRCRLQE PCPYIWSLDTQYSKVLALYNQHNPGASAAPCSQLYIDFRKDLGWKWIHEPKGYHANFALEPLPIVYYVGRKPKVEQLSNMIV m_d61877853fc72d3a9b094762e15ccc8a_0001_000000027_0001_25_32_H_._ems_ferrM_4527_0001_0001_0001_113_crosslinked__29__I
TVTIECVGVDPEAVEAIAAAFGAEVREYDGKLEIHLDDPHGAESAAAAISVLANVRCRLQE PCPYIWSLDTQYSKVLALYNQHNPGASAAPCSQLYIDFRKDLGWKWIHEPKGYHANFALEPLPIVYYVGRKPKVEQLSNMIV m_d61877853fc72d3a9b094762e15ccc8a_0001_000000027_0001_25_32_H_._ems_ferrM_4527_0001_0001_0001_113_crosslinked__28__Y
TVTIECVGVDPEAVEAIAAAFGAEVREKDGKLEIHLDDPHGAESAAAPISVLANVRCRLQE PCPYIWSLDTQYSKVLALYNQHNPGASAAPCSQLYIDFRKDLGWKWIHEPKGYHANFALEPLPIVYYVGRKPKVEQLSNMIV m_d61877853fc72d3a9b094762e15ccc8a_0001_000000027_0001_25_32_H_._ems_ferrM_4527_0001_0001_0001_113_crosslinked__48__P
TVTIECVGVDPEAVEAIAAAFGAEVREKDGKLEIHLDDPHGAESAAAAGSVLANVRCRLQE PCPYIWSLDTQYSKVLALYNQHNPGASAAPCSQLYIDFRKDLGWKWIHEPKGYHANFALEPLPIVYYVGRKPKVEQLSNMIV m_d61877853fc72d3a9b094762e15ccc8a_0001_000000027_0001_25_32_H_._ems_ferrM_4527_0001_0001_0001_113_crosslinked__49__G
KVIIIHVHVDDYKSAEECAQKANVYVNVNGKHVTIFLDDIDPSVARKVEKCLRELNADVKYFV PCPYIWSLDTQYSKVLALYNQHNPGASAAPCSQLYIDFRKDLGWKWIHEPKGYHANFALEPLPIVYYVGRKPKVEQLSNMIV m_EHEE_hb1_612_000000005_0001_48_50_59_61_P_._ems_ferrM_6675_0001_0002_0001_73_crosslinked__61__Y
TCTIEVVGVDPEAVEAIAAAFGAEVREKDGKLEIHLDDPHGAESAAAAISVLANVRVALQC PCPYIWSLDTQYSKVLALYNQHNPGASAAPCSQLYIDFRKDLGWKWIHEPKGYHANFALEPLPIVYYVGRKPKVEQLSNMIV m_d61877853fc72d3a9b094762e15ccc8a_0001_000000027_0001_25_32_H_._ems_ferrM_4527_0001_0001_0001_114_crosslinked__58__A
TVTIECVGVDPEAVEHIAAAFGAEVREKDGKLEIHLDDPHGAESAAAAISVLANVRCRLQE PCPYIWSLDTQYSKVLALYNQHNPGASAAPCSQLYIDFRKDLGWKWIHEPKGYHANFALEPLPIVYYVGRKPKVEQLSNMIV m_d61877853fc72d3a9b094762e15ccc8a_0001_000000027_0001_25_32_H_._ems_ferrM_4527_0001_0001_0001_113_crosslinked__16__H
TVTIECVGVDPEAVEQIAAAFGAEVREKDGKLEIHLDDPHGAESAAAAISVLANVRCRLQE PCPYIWSLDTQYSKVLALYNQHNPGASAAPCSQLYIDFRKDLGWKWIHEPKGYHANFALEPLPIVYYVGRKPKVEQLSNMIV m_d61877853fc72d3a9b094762e15ccc8a_0001_000000027_0001_25_32_H_._ems_ferrM_4527_0001_0001_0001_113_crosslinked__16__Q
DQITVIVHVDDPSLAEWVAKQCADQELVNGKTVFLIVDGVDPTEAKRCVEELAKKANLEVELTV PCPYIWSLDTQYSKVLALYNQHNPGASAAPCSQLYIDFRKDLGWKWIHEPKGYHANFALEPLPIVYYVGRKPKVEQLSNMIV ems_ferrM_6339_000000020_0001_84_crosslinked__26__E
DQITVIVHVDDPSLAEWVAKQCADQHLVNGKTVFLIVDGVDPTEAKRCVEELAKKANLEVELTV PCPYIWSLDTQYSKVLALYNQHNPGASAAPCSQLYIDFRKDLGWKWIHEPKGYHANFALEPLPIVYYVGRKPKVEQLSNMIV ems_ferrM_6339_000000020_0001_84_crosslinked__26__H
TCTIEVVGVDPEAVEAIAAAFGAEVREKDGKLEIHLDDPHGAESIAAAISVLANVRVRLQC PCPYIWSLDTQYSKVLALYNQHNPGASAAPCSQLYIDFRKDLGWKWIHEPKGYHANFALEPLPIVYYVGRKPKVEQLSNMIV m_d61877853fc72d3a9b094762e15ccc8a_0001_000000027_0001_25_32_H_._ems_ferrM_4527_0001_0001_0001_114_crosslinked__45__I
TCTIEVVGVDPEAVEAIAAAFGAEVREKDGKLEIHLDDPHGAESAAAAISVLANVRVQLQC PCPYIWSLDTQYSKVLALYNQHNPGASAAPCSQLYIDFRKDLGWKWIHEPKGYHANFALEPLPIVYYVGRKPKVEQLSNMIV m_d61877853fc72d3a9b094762e15ccc8a_0001_000000027_0001_25_32_H_._ems_ferrM_4527_0001_0001_0001_114_crosslinked__58__Q
KVIIIHVIVDDYKSAEECAQKANVYVNVNGKHVTIFLDDIDPSVARKVEKCLRELNADVKVFV PCPYIWSLDTQYSKVLALYNQHNPGASAAPCSQLYIDFRKDLGWKWIHEPKGYHANFALEPLPIVYYVGRKPKVEQLSNMIV m_EHEE_hb1_612_000000005_0001_48_50_59_61_P_._ems_ferrM_6675_0001_0002_0001_73_crosslinked__8__I
KVIIIHIHVDDYKSAEECAQKANVYVNVNGKHVTIFLDDIDPSVARKVEKCLRELNADVKVFV PCPYIWSLDTQYSKVLALYNQHNPGASAAPCSQLYIDFRKDLGWKWIHEPKGYHANFALEPLPIVYYVGRKPKVEQLSNMIV m_EHEE_hb1_612_000000005_0001_48_50_59_61_P_._ems_ferrM_6675_0001_0002_0001_73_crosslinked__7__I
TVTIECVGVDPEAVEAIAAAFGAEKREKDGKLEIHLDDPHGAESAAAAISVLANVRCRLQE PCPYIWSLDTQYSKVLALYNQHNPGASAAPCSQLYIDFRKDLGWKWIHEPKGYHANFALEPLPIVYYVGRKPKVEQLSNMIV m_d61877853fc72d3a9b094762e15ccc8a_0001_000000027_0001_25_32_H_._ems_ferrM_4527_0001_0001_0001_113_crosslinked__25__K
TCTIEVVGVDPEAVEAQAAAFGAEVREKDGKLEIHLDDPHGAESAAAAISVLANVRVRLQC PCPYIWSLDTQYSKVLALYNQHNPGASAAPCSQLYIDFRKDLGWKWIHEPKGYHANFALEPLPIVYYVGRKPKVEQLSNMIV m_d61877853fc72d3a9b094762e15ccc8a_0001_000000027_0001_25_32_H_._ems_ferrM_4527_0001_0001_0001_114_crosslinked__17__Q
TDEELEKLAEYAAEAGDTEALLEIYSLISALRLGAISPEQADELFRRIKERLDK PCPYIWSLDTQYSKVLALYNQHNPGASAAPCSQLYIDFRKDLGWKWIHEPKGYHANFALEPLPIVYYVGRKPKVEQLSNMIV m_ems_p1-15H-GBL-16H-GBL-16H_0039_0001_0001_0001_000000005_0001_37_46_H_._p1-14H-GBL-16H-GABBL-16H_0097_0001_0001_0001_0001_0001_0001__45__F
TDEELEKLAEYAAEAGDTEALLEIYSLISALRLGAISPEQADECARRIKERLDK PCPYIWSLDTQYSKVLALYNQHNPGASAAPCSQLYIDFRKDLGWKWIHEPKGYHANFALEPLPIVYYVGRKPKVEQLSNMIV m_ems_p1-15H-GBL-16H-GBL-16H_0039_0001_0001_0001_000000005_0001_37_46_H_._p1-14H-GBL-16H-GABBL-16H_0097_0001_0001_0001_0001_0001_0001__44__C
TDEELEKLAEYAAEAGDTEALLEIYSLISALRLGAISPEQADELARRIKERLFK PCPYIWSLDTQYSKVLALYNQHNPGASAAPCSQLYIDFRKDLGWKWIHEPKGYHANFALEPLPIVYYVGRKPKVEQLSNMIV m_ems_p1-15H-GBL-16H-GBL-16H_0039_0001_0001_0001_000000005_0001_37_46_H_._p1-14H-GBL-16H-GABBL-16H_0097_0001_0001_0001_0001_0001_0001__53__F
TDEELEKLAEYAAEAGDTEALLEIYSLISALRLGAISPEQADELARRIKERGDK PCPYIWSLDTQYSKVLALYNQHNPGASAAPCSQLYIDFRKDLGWKWIHEPKGYHANFALEPLPIVYYVGRKPKVEQLSNMIV m_ems_p1-15H-GBL-16H-GBL-16H_0039_0001_0001_0001_000000005_0001_37_46_H_._p1-14H-GBL-16H-GABBL-16H_0097_0001_0001_0001_0001_0001_0001__52__G
KVIIIHVHHDDYKSAEECAQKANVYVNVNGKHVTIFLDDIDPSVARKVEKCLRELNADVKVFV PCPYIWSLDTQYSKVLALYNQHNPGASAAPCSQLYIDFRKDLGWKWIHEPKGYHANFALEPLPIVYYVGRKPKVEQLSNMIV m_EHEE_hb1_612_000000005_0001_48_50_59_61_P_._ems_ferrM_6675_0001_0002_0001_73_crosslinked__9__H
KVIIIHVHVADYKSAEECAQKANVYVNVNGKHVTIFLDDIDPSVARKVEKCLRELNADVKVFV PCPYIWSLDTQYSKVLALYNQHNPGASAAPCSQLYIDFRKDLGWKWIHEPKGYHANFALEPLPIVYYVGRKPKVEQLSNMIV m_EHEE_hb1_612_000000005_0001_48_50_59_61_P_._ems_ferrM_6675_0001_0002_0001_73_crosslinked__10__A
DQITVIVHVDDPSLAEWVAWQCADQFLVNGKTVFLIVDGVDPTEAKRCVEELAKKANLEVELTV PCPYIWSLDTQYSKVLALYNQHNPGASAAPCSQLYIDFRKDLGWKWIHEPKGYHANFALEPLPIVYYVGRKPKVEQLSNMIV ems_ferrM_6339_000000020_0001_84_crosslinked__20__W
TDEELEKLAEYAAEAGDTEALLEIYSLISALRLGAISPEQADELARIIKERLDK PCPYIWSLDTQYSKVLALYNQHNPGASAAPCSQLYIDFRKDLGWKWIHEPKGYHANFALEPLPIVYYVGRKPKVEQLSNMIV m_ems_p1-15H-GBL-16H-GBL-16H_0039_0001_0001_0001_000000005_0001_37_46_H_._p1-14H-GBL-16H-GABBL-16H_0097_0001_0001_0001_0001_0001_0001__47__I
TDEELEKLAEYAAEAGDTEALLEIYSLISALRLGAISPEQADELWRRIKERLDK PCPYIWSLDTQYSKVLALYNQHNPGASAAPCSQLYIDFRKDLGWKWIHEPKGYHANFALEPLPIVYYVGRKPKVEQLSNMIV m_ems_p1-15H-GBL-16H-GBL-16H_0039_0001_0001_0001_000000005_0001_37_46_H_._p1-14H-GBL-16H-GABBL-16H_0097_0001_0001_0001_0001_0001_0001__45__W
TDEELEKLAEYAAEAGDTEALLEIYSLISALRLGAISPEQADELNRRIKERLDK PCPYIWSLDTQYSKVLALYNQHNPGASAAPCSQLYIDFRKDLGWKWIHEPKGYHANFALEPLPIVYYVGRKPKVEQLSNMIV m_ems_p1-15H-GBL-16H-GBL-16H_0039_0001_0001_0001_000000005_0001_37_46_H_._p1-14H-GBL-16H-GABBL-16H_0097_0001_0001_0001_0001_0001_0001__45__N
TDEELEKLAEYAAEAGDTEALLEIYSLISALRLGAISPEGADELARRIKERLDK PCPYIWSLDTQYSKVLALYNQHNPGASAAPCSQLYIDFRKDLGWKWIHEPKGYHANFALEPLPIVYYVGRKPKVEQLSNMIV m_ems_p1-15H-GBL-16H-GBL-16H_0039_0001_0001_0001_000000005_0001_37_46_H_._p1-14H-GBL-16H-GABBL-16H_0097_0001_0001_0001_0001_0001_0001__40__G
TDEELEKLAEYAAEAGDTEILLEIYSLISALRLGAISPEQADELARRIKERLDK PCPYIWSLDTQYSKVLALYNQHNPGASAAPCSQLYIDFRKDLGWKWIHEPKGYHANFALEPLPIVYYVGRKPKVEQLSNMIV m_ems_p1-15H-GBL-16H-GBL-16H_0039_0001_0001_0001_000000005_0001_37_46_H_._p1-14H-GBL-16H-GABBL-16H_0097_0001_0001_0001_0001_0001_0001__20__I
TDEELEKLAEYAAEAGDTYALLEIYSLISALRLGAISPEQADELARRIKERLDK PCPYIWSLDTQYSKVLALYNQHNPGASAAPCSQLYIDFRKDLGWKWIHEPKGYHANFALEPLPIVYYVGRKPKVEQLSNMIV m_ems_p1-15H-GBL-16H-GBL-16H_0039_0001_0001_0001_000000005_0001_37_46_H_._p1-14H-GBL-16H-GABBL-16H_0097_0001_0001_0001_0001_0001_0001__19__Y
TDEELEKLAEYAAEAGDTECLLEIYSLISALRLGAISPEQADELARRIKERLDK PCPYIWSLDTQYSKVLALYNQHNPGASAAPCSQLYIDFRKDLGWKWIHEPKGYHANFALEPLPIVYYVGRKPKVEQLSNMIV m_ems_p1-15H-GBL-16H-GBL-16H_0039_0001_0001_0001_000000005_0001_37_46_H_._p1-14H-GBL-16H-GABBL-16H_0097_0001_0001_0001_0001_0001_0001__20__C
TVTIECVGVDPEAVEAIAAAFGAEVREKDGKLEIHLDDPHGAESALAAISVLANVRCRLQE PCPYIWSLDTQYSKVLALYNQHNPGASAAPCSQLYIDFRKDLGWKWIHEPKGYHANFALEPLPIVYYVGRKPKVEQLSNMIV m_d61877853fc72d3a9b094762e15ccc8a_0001_000000027_0001_25_32_H_._ems_ferrM_4527_0001_0001_0001_113_crosslinked__46__L
TVTIECVGVDPEAVEAIAAAFGAEVREKDGKLEIHLDDPHGAESACAAISVLANVRCRLQE PCPYIWSLDTQYSKVLALYNQHNPGASAAPCSQLYIDFRKDLGWKWIHEPKGYHANFALEPLPIVYYVGRKPKVEQLSNMIV m_d61877853fc72d3a9b094762e15ccc8a_0001_000000027_0001_25_32_H_._ems_ferrM_4527_0001_0001_0001_113_crosslinked__46__C
KVIIIHVHIDDYKSAEECAQKANVYVNVNGKHVTIFLDDIDPSVARKVEKCLRELNADVKVFV PCPYIWSLDTQYSKVLALYNQHNPGASAAPCSQLYIDFRKDLGWKWIHEPKGYHANFALEPLPIVYYVGRKPKVEQLSNMIV m_EHEE_hb1_612_000000005_0001_48_50_59_61_P_._ems_ferrM_6675_0001_0002_0001_73_crosslinked__9__I
KVIIIHVWVDDYKSAEECAQKANVYVNVNGKHVTIFLDDIDPSVARKVEKCLRELNADVKVFV PCPYIWSLDTQYSKVLALYNQHNPGASAAPCSQLYIDFRKDLGWKWIHEPKGYHANFALEPLPIVYYVGRKPKVEQLSNMIV m_EHEE_hb1_612_000000005_0001_48_50_59_61_P_._ems_ferrM_6675_0001_0002_0001_73_crosslinked__8__W
KVIIIHVHMDDYKSAEECAQKANVYVNVNGKHVTIFLDDIDPSVARKVEKCLRELNADVKVFV PCPYIWSLDTQYSKVLALYNQHNPGASAAPCSQLYIDFRKDLGWKWIHEPKGYHANFALEPLPIVYYVGRKPKVEQLSNMIV m_EHEE_hb1_612_000000005_0001_48_50_59_61_P_._ems_ferrM_6675_0001_0002_0001_73_crosslinked__9__M
DQITVIVHVDDPSLAEWVAKQCADQFLVNGKTVFLIWDGVDPTEAKRCVEELAKKANLEVELTV PCPYIWSLDTQYSKVLALYNQHNPGASAAPCSQLYIDFRKDLGWKWIHEPKGYHANFALEPLPIVYYVGRKPKVEQLSNMIV ems_ferrM_6339_000000020_0001_84_crosslinked__37__W
DQITVIVHVDDPSLAEWVAKQCADQFLVNGKTVFLIVDGVDPTEAKHCVEELAKKANLEVELTV PCPYIWSLDTQYSKVLALYNQHNPGASAAPCSQLYIDFRKDLGWKWIHEPKGYHANFALEPLPIVYYVGRKPKVEQLSNMIV ems_ferrM_6339_000000020_0001_84_crosslinked__47__H
DQITVIVHVDDPSLAEWVAKQCADQFLVNGKTVFLIVDGVDPTPAKRCVEELAKKANLEVELTV PCPYIWSLDTQYSKVLALYNQHNPGASAAPCSQLYIDFRKDLGWKWIHEPKGYHANFALEPLPIVYYVGRKPKVEQLSNMIV ems_ferrM_6339_000000020_0001_84_crosslinked__44__P
DQITVIVHVDDPSLAEWVAKQCADQFLVNGKTVFLIVDGVDPTEHKRCVEELAKKANLEVELTV PCPYIWSLDTQYSKVLALYNQHNPGASAAPCSQLYIDFRKDLGWKWIHEPKGYHANFALEPLPIVYYVGRKPKVEQLSNMIV ems_ferrM_6339_000000020_0001_84_crosslinked__45__H
TSTIECVGVDPEAVEAIAAAFGAEVREKDGKLEIHLDDPHGAESAAAAISVLANVRCRLQE PCPYIWSLDTQYSKVLALYNQHNPGASAAPCSQLYIDFRKDLGWKWIHEPKGYHANFALEPLPIVYYVGRKPKVEQLSNMIV m_d61877853fc72d3a9b094762e15ccc8a_0001_000000027_0001_25_32_H_._ems_ferrM_4527_0001_0001_0001_113_crosslinked__2__S
TPTIECVGVDPEAVEAIAAAFGAEVREKDGKLEIHLDDPHGAESAAAAISVLANVRCRLQE PCPYIWSLDTQYSKVLALYNQHNPGASAAPCSQLYIDFRKDLGWKWIHEPKGYHANFALEPLPIVYYVGRKPKVEQLSNMIV m_d61877853fc72d3a9b094762e15ccc8a_0001_000000027_0001_25_32_H_._ems_ferrM_4527_0001_0001_0001_113_crosslinked__2__P
TVSIECVGVDPEAVEAIAAAFGAEVREKDGKLEIHLDDPHGAESAAAAISVLANVRCRLQE PCPYIWSLDTQYSKVLALYNQHNPGASAAPCSQLYIDFRKDLGWKWIHEPKGYHANFALEPLPIVYYVGRKPKVEQLSNMIV m_d61877853fc72d3a9b094762e15ccc8a_0001_000000027_0001_25_32_H_._ems_ferrM_4527_0001_0001_0001_113_crosslinked__3__S
TVTIECVGVDPEAVEAIAAAFGAEVREKDGKLEIHTDDPHGAESAAAAISVLANVRCRLQE PCPYIWSLDTQYSKVLALYNQHNPGASAAPCSQLYIDFRKDLGWKWIHEPKGYHANFALEPLPIVYYVGRKPKVEQLSNMIV m_d61877853fc72d3a9b094762e15ccc8a_0001_000000027_0001_25_32_H_._ems_ferrM_4527_0001_0001_0001_113_crosslinked__36__T
KVIIRHVHVDDYKSAEECAQKANVYVNVNGKHVTIFLDDIDPSVARKVEKCLRELNADVKVFV PCPYIWSLDTQYSKVLALYNQHNPGASAAPCSQLYIDFRKDLGWKWIHEPKGYHANFALEPLPIVYYVGRKPKVEQLSNMIV m_EHEE_hb1_612_000000005_0001_48_50_59_61_P_._ems_ferrM_6675_0001_0002_0001_73_crosslinked__5__R
KVIIIIVHVDDYKSAEECAQKANVYVNVNGKHVTIFLDDIDPSVARKVEKCLRELNADVKVFV PCPYIWSLDTQYSKVLALYNQHNPGASAAPCSQLYIDFRKDLGWKWIHEPKGYHANFALEPLPIVYYVGRKPKVEQLSNMIV m_EHEE_hb1_612_000000005_0001_48_50_59_61_P_._ems_ferrM_6675_0001_0002_0001_73_crosslinked__6__I
KVIIGHVHVDDYKSAEECAQKANVYVNVNGKHVTIFLDDIDPSVARKVEKCLRELNADVKVFV PCPYIWSLDTQYSKVLALYNQHNPGASAAPCSQLYIDFRKDLGWKWIHEPKGYHANFALEPLPIVYYVGRKPKVEQLSNMIV m_EHEE_hb1_612_000000005_0001_48_50_59_61_P_._ems_ferrM_6675_0001_0002_0001_73_crosslinked__5__G
KVIIIHVHVDDYKSAEECAQKANVYVNVNGKHVTIFLDDIDPSVARKVEKCLRELNADVCVFV PCPYIWSLDTQYSKVLALYNQHNPGASAAPCSQLYIDFRKDLGWKWIHEPKGYHANFALEPLPIVYYVGRKPKVEQLSNMIV m_EHEE_hb1_612_000000005_0001_48_50_59_61_P_._ems_ferrM_6675_0001_0002_0001_73_crosslinked__60__C
DQITVIVHVDDPSLAEWVAKQCADQFLVNGKTVFLIVDGVDPTEAKRCVEELAKKANPEVELTV PCPYIWSLDTQYSKVLALYNQHNPGASAAPCSQLYIDFRKDLGWKWIHEPKGYHANFALEPLPIVYYVGRKPKVEQLSNMIV ems_ferrM_6339_000000020_0001_84_crosslinked__58__P
TVTIECHGVDPEAVEAIAAAFGAEVREKDGKLEIHLDDPHGAESAAAAISVLANVRCRLQE PCPYIWSLDTQYSKVLALYNQHNPGASAAPCSQLYIDFRKDLGWKWIHEPKGYHANFALEPLPIVYYVGRKPKVEQLSNMIV m_d61877853fc72d3a9b094762e15ccc8a_0001_000000027_0001_25_32_H_._ems_ferrM_4527_0001_0001_0001_113_crosslinked__7__H
TVTMECVGVDPEAVEAIAAAFGAEVREKDGKLEIHLDDPHGAESAAAAISVLANVRCRLQE PCPYIWSLDTQYSKVLALYNQHNPGASAAPCSQLYIDFRKDLGWKWIHEPKGYHANFALEPLPIVYYVGRKPKVEQLSNMIV m_d61877853fc72d3a9b094762e15ccc8a_0001_000000027_0001_25_32_H_._ems_ferrM_4527_0001_0001_0001_113_crosslinked__4__M
DQITVIVHVDDPSLAEWVAKQCADQFLVNGKTVFLIVDGVDPTEAKRCVEYLAKKANLEVELTV PCPYIWSLDTQYSKVLALYNQHNPGASAAPCSQLYIDFRKDLGWKWIHEPKGYHANFALEPLPIVYYVGRKPKVEQLSNMIV ems_ferrM_6339_000000020_0001_84_crosslinked__51__Y
TVTIECVGVDPEAVECIAAAFGAEVREKDGKLEIHLDDPHGAESAAAAISVLANVRCRLQE PCPYIWSLDTQYSKVLALYNQHNPGASAAPCSQLYIDFRKDLGWKWIHEPKGYHANFALEPLPIVYYVGRKPKVEQLSNMIV m_d61877853fc72d3a9b094762e15ccc8a_0001_000000027_0001_25_32_H_._ems_ferrM_4527_0001_0001_0001_113_crosslinked__16__C
TVTIECVGVDPEAVEAGAAAFGAEVREKDGKLEIHLDDPHGAESAAAAISVLANVRCRLQE PCPYIWSLDTQYSKVLALYNQHNPGASAAPCSQLYIDFRKDLGWKWIHEPKGYHANFALEPLPIVYYVGRKPKVEQLSNMIV m_d61877853fc72d3a9b094762e15ccc8a_0001_000000027_0001_25_32_H_._ems_ferrM_4527_0001_0001_0001_113_crosslinked__17__G
TDEELEKLAEYAAEAGDTEALLEIYSLISALRLGAISPEQADELARRIKERLPK PCPYIWSLDTQYSKVLALYNQHNPGASAAPCSQLYIDFRKDLGWKWIHEPKGYHANFALEPLPIVYYVGRKPKVEQLSNMIV m_ems_p1-15H-GBL-16H-GBL-16H_0039_0001_0001_0001_000000005_0001_37_46_H_._p1-14H-GBL-16H-GABBL-16H_0097_0001_0001_0001_0001_0001_0001__53__P
DQITVIVHVDDPSLAEWVAKQCADQFLVNGKTVFLIVDGVDPTEAKRCVEELAKKANLEVELTT PCPYIWSLDTQYSKVLALYNQHNPGASAAPCSQLYIDFRKDLGWKWIHEPKGYHANFALEPLPIVYYVGRKPKVEQLSNMIV ems_ferrM_6339_000000020_0001_84_crosslinked__64__T
NVTIECVGVDPEAVEAIAAAFGAEVREKDGKLEIHLDDPHGAESAAAAISVLANVRCRLQE PCPYIWSLDTQYSKVLALYNQHNPGASAAPCSQLYIDFRKDLGWKWIHEPKGYHANFALEPLPIVYYVGRKPKVEQLSNMIV m_d61877853fc72d3a9b094762e15ccc8a_0001_000000027_0001_25_32_H_._ems_ferrM_4527_0001_0001_0001_113_crosslinked__1__N
KVTIECVGVDPEAVEAIAAAFGAEVREKDGKLEIHLDDPHGAESAAAAISVLANVRCRLQE PCPYIWSLDTQYSKVLALYNQHNPGASAAPCSQLYIDFRKDLGWKWIHEPKGYHANFALEPLPIVYYVGRKPKVEQLSNMIV m_d61877853fc72d3a9b094762e15ccc8a_0001_000000027_0001_25_32_H_._ems_ferrM_4527_0001_0001_0001_113_crosslinked__1__K
RVTIECVGVDPEAVEAIAAAFGAEVREKDGKLEIHLDDPHGAESAAAAISVLANVRCRLQE PCPYIWSLDTQYSKVLALYNQHNPGASAAPCSQLYIDFRKDLGWKWIHEPKGYHANFALEPLPIVYYVGRKPKVEQLSNMIV m_d61877853fc72d3a9b094762e15ccc8a_0001_000000027_0001_25_32_H_._ems_ferrM_4527_0001_0001_0001_113_crosslinked__1__R
SVTIECVGVDPEAVEAIAAAFGAEVREKDGKLEIHLDDPHGAESAAAAISVLANVRCRLQE PCPYIWSLDTQYSKVLALYNQHNPGASAAPCSQLYIDFRKDLGWKWIHEPKGYHANFALEPLPIVYYVGRKPKVEQLSNMIV m_d61877853fc72d3a9b094762e15ccc8a_0001_000000027_0001_25_32_H_._ems_ferrM_4527_0001_0001_0001_113_crosslinked__1__S
TVTIECVGVDPEAVEAIAAAFGAEVREKDGKLEIHLDDPHGAKSAAAAISVLANVRCRLQE PCPYIWSLDTQYSKVLALYNQHNPGASAAPCSQLYIDFRKDLGWKWIHEPKGYHANFALEPLPIVYYVGRKPKVEQLSNMIV m_d61877853fc72d3a9b094762e15ccc8a_0001_000000027_0001_25_32_H_._ems_ferrM_4527_0001_0001_0001_113_crosslinked__43__K
KVIIIYVHVDDYKSAEECAQKANVYVNVNGKHVTIFLDDIDPSVARKVEKCLRELNADVKVFV PCPYIWSLDTQYSKVLALYNQHNPGASAAPCSQLYIDFRKDLGWKWIHEPKGYHANFALEPLPIVYYVGRKPKVEQLSNMIV m_EHEE_hb1_612_000000005_0001_48_50_59_61_P_._ems_ferrM_6675_0001_0002_0001_73_crosslinked__6__Y
KVIIIHVGVDDYKSAEECAQKANVYVNVNGKHVTIFLDDIDPSVARKVEKCLRELNADVKVFV PCPYIWSLDTQYSKVLALYNQHNPGASAAPCSQLYIDFRKDLGWKWIHEPKGYHANFALEPLPIVYYVGRKPKVEQLSNMIV m_EHEE_hb1_612_000000005_0001_48_50_59_61_P_._ems_ferrM_6675_0001_0002_0001_73_crosslinked__8__G
KVIIIHEHVDDYKSAEECAQKANVYVNVNGKHVTIFLDDIDPSVARKVEKCLRELNADVKVFV PCPYIWSLDTQYSKVLALYNQHNPGASAAPCSQLYIDFRKDLGWKWIHEPKGYHANFALEPLPIVYYVGRKPKVEQLSNMIV m_EHEE_hb1_612_000000005_0001_48_50_59_61_P_._ems_ferrM_6675_0001_0002_0001_73_crosslinked__7__E
TCTIEVVGVDPEAVEAIAAAFGAEVREKDGKLEIHLDDPHGAESAAAAISVSANVRVRLQC PCPYIWSLDTQYSKVLALYNQHNPGASAAPCSQLYIDFRKDLGWKWIHEPKGYHANFALEPLPIVYYVGRKPKVEQLSNMIV m_d61877853fc72d3a9b094762e15ccc8a_0001_000000027_0001_25_32_H_._ems_ferrM_4527_0001_0001_0001_114_crosslinked__52__S
TCTIEVVGVDPEAVEAIAAAFGAEVREKDGKLEIHLDDPHGAESAAAAISVMANVRVRLQC PCPYIWSLDTQYSKVLALYNQHNPGASAAPCSQLYIDFRKDLGWKWIHEPKGYHANFALEPLPIVYYVGRKPKVEQLSNMIV m_d61877853fc72d3a9b094762e15ccc8a_0001_000000027_0001_25_32_H_._ems_ferrM_4527_0001_0001_0001_114_crosslinked__52__M
TCTIEVVGVDPEAVEAIAAAFGAEVREKDGKLEIHLDDPHGAESAAAAISVLLNVRVRLQC PCPYIWSLDTQYSKVLALYNQHNPGASAAPCSQLYIDFRKDLGWKWIHEPKGYHANFALEPLPIVYYVGRKPKVEQLSNMIV m_d61877853fc72d3a9b094762e15ccc8a_0001_000000027_0001_25_32_H_._ems_ferrM_4527_0001_0001_0001_114_crosslinked__53__L
TVTIECVGVDPEAVEAIAAAFGAEVREKDGKLEIHLDDPHGAEEAAAAISVLANVRCRLQE PCPYIWSLDTQYSKVLALYNQHNPGASAAPCSQLYIDFRKDLGWKWIHEPKGYHANFALEPLPIVYYVGRKPKVEQLSNMIV m_d61877853fc72d3a9b094762e15ccc8a_0001_000000027_0001_25_32_H_._ems_ferrM_4527_0001_0001_0001_113_crosslinked__44__E
TVTIECVGVDPEAVEAIAAAFGAEVREKDGKLEIHLDDPHGAEHAAAAISVLANVRCRLQE PCPYIWSLDTQYSKVLALYNQHNPGASAAPCSQLYIDFRKDLGWKWIHEPKGYHANFALEPLPIVYYVGRKPKVEQLSNMIV m_d61877853fc72d3a9b094762e15ccc8a_0001_000000027_0001_25_32_H_._ems_ferrM_4527_0001_0001_0001_113_crosslinked__44__H
TVTIECVGVDPEAVEAIAAAFGAEVREKDGKLEIHLDDPHGAEKAAAAISVLANVRCRLQE PCPYIWSLDTQYSKVLALYNQHNPGASAAPCSQLYIDFRKDLGWKWIHEPKGYHANFALEPLPIVYYVGRKPKVEQLSNMIV m_d61877853fc72d3a9b094762e15ccc8a_0001_000000027_0001_25_32_H_._ems_ferrM_4527_0001_0001_0001_113_crosslinked__44__K
DQITVIVHVDDPSLAEWVAKQCADQFLVTGKTVFLIVDGVDPTEAKRCVEELAKKANLEVELTV PCPYIWSLDTQYSKVLALYNQHNPGASAAPCSQLYIDFRKDLGWKWIHEPKGYHANFALEPLPIVYYVGRKPKVEQLSNMIV ems_ferrM_6339_000000020_0001_84_crosslinked__29__T
DQITVIVHVDDPSLAEWVAKQCADQFLVWGKTVFLIVDGVDPTEAKRCVEELAKKANLEVELTV PCPYIWSLDTQYSKVLALYNQHNPGASAAPCSQLYIDFRKDLGWKWIHEPKGYHANFALEPLPIVYYVGRKPKVEQLSNMIV ems_ferrM_6339_000000020_0001_84_crosslinked__29__W
DQITVIVHVDDPSLARWVAKQCADQFLVNGKTVFLIVDGVDPTEAKRCVEELAKKANLEVELTV PCPYIWSLDTQYSKVLALYNQHNPGASAAPCSQLYIDFRKDLGWKWIHEPKGYHANFALEPLPIVYYVGRKPKVEQLSNMIV ems_ferrM_6339_000000020_0001_84_crosslinked__16__R
TDEELEKLAEYAAEAGDTEALLEIYSLISAGRLGAISPEQADELARRIKERLDK PCPYIWSLDTQYSKVLALYNQHNPGASAAPCSQLYIDFRKDLGWKWIHEPKGYHANFALEPLPIVYYVGRKPKVEQLSNMIV m_ems_p1-15H-GBL-16H-GBL-16H_0039_0001_0001_0001_000000005_0001_37_46_H_._p1-14H-GBL-16H-GABBL-16H_0097_0001_0001_0001_0001_0001_0001__31__G
TDEELEKLAEYAAEAGDTEALLEIYSLISQLRLGAISPEQADELARRIKERLDK PCPYIWSLDTQYSKVLALYNQHNPGASAAPCSQLYIDFRKDLGWKWIHEPKGYHANFALEPLPIVYYVGRKPKVEQLSNMIV m_ems_p1-15H-GBL-16H-GBL-16H_0039_0001_0001_0001_000000005_0001_37_46_H_._p1-14H-GBL-16H-GABBL-16H_0097_0001_0001_0001_0001_0001_0001__30__Q
TCTIEVVGVDPEAVEAIAAAFGAEVRKKDGKLEIHLDDPHGAESAAAAISVLANVRVRLQC PCPYIWSLDTQYSKVLALYNQHNPGASAAPCSQLYIDFRKDLGWKWIHEPKGYHANFALEPLPIVYYVGRKPKVEQLSNMIV m_d61877853fc72d3a9b094762e15ccc8a_0001_000000027_0001_25_32_H_._ems_ferrM_4527_0001_0001_0001_114_crosslinked__27__K
TCTIEVVGVDPEAVEAIAAAFGAEVREDDGKLEIHLDDPHGAESAAAAISVLANVRVRLQC PCPYIWSLDTQYSKVLALYNQHNPGASAAPCSQLYIDFRKDLGWKWIHEPKGYHANFALEPLPIVYYVGRKPKVEQLSNMIV m_d61877853fc72d3a9b094762e15ccc8a_0001_000000027_0001_25_32_H_._ems_ferrM_4527_0001_0001_0001_114_crosslinked__28__D
TCTIEVVGVDPEAVEAIAAAFGAEVRVKDGKLEIHLDDPHGAESAAAAISVLANVRVRLQC PCPYIWSLDTQYSKVLALYNQHNPGASAAPCSQLYIDFRKDLGWKWIHEPKGYHANFALEPLPIVYYVGRKPKVEQLSNMIV m_d61877853fc72d3a9b094762e15ccc8a_0001_000000027_0001_25_32_H_._ems_ferrM_4527_0001_0001_0001_114_crosslinked__27__V
KVIIIHVHVDDYKSAEECAQKANVYVNVNGKHVTIFLDDIDPSVQRKVEKCLRELNADVKVFV PCPYIWSLDTQYSKVLALYNQHNPGASAAPCSQLYIDFRKDLGWKWIHEPKGYHANFALEPLPIVYYVGRKPKVEQLSNMIV m_EHEE_hb1_612_000000005_0001_48_50_59_61_P_._ems_ferrM_6675_0001_0002_0001_73_crosslinked__45__Q
KVIIIHVHVFDYKSAEECAQKANVYVNVNGKHVTIFLDDIDPSVARKVEKCLRELNADVKVFV PCPYIWSLDTQYSKVLALYNQHNPGASAAPCSQLYIDFRKDLGWKWIHEPKGYHANFALEPLPIVYYVGRKPKVEQLSNMIV m_EHEE_hb1_612_000000005_0001_48_50_59_61_P_._ems_ferrM_6675_0001_0002_0001_73_crosslinked__10__F
KVIIIHVHVGDYKSAEECAQKANVYVNVNGKHVTIFLDDIDPSVARKVEKCLRELNADVKVFV PCPYIWSLDTQYSKVLALYNQHNPGASAAPCSQLYIDFRKDLGWKWIHEPKGYHANFALEPLPIVYYVGRKPKVEQLSNMIV m_EHEE_hb1_612_000000005_0001_48_50_59_61_P_._ems_ferrM_6675_0001_0002_0001_73_crosslinked__10__G
TDEELEKLAEYAAEAGDTEALLEIYSLISALRLGAIPPEQADELARRIKERLDK PCPYIWSLDTQYSKVLALYNQHNPGASAAPCSQLYIDFRKDLGWKWIHEPKGYHANFALEPLPIVYYVGRKPKVEQLSNMIV m_ems_p1-15H-GBL-16H-GBL-16H_0039_0001_0001_0001_000000005_0001_37_46_H_._p1-14H-GBL-16H-GABBL-16H_0097_0001_0001_0001_0001_0001_0001__37__P
TDEELEKLAEYAAEAGDTEALLEIYSLISALRLGAIWPEQADELARRIKERLDK PCPYIWSLDTQYSKVLALYNQHNPGASAAPCSQLYIDFRKDLGWKWIHEPKGYHANFALEPLPIVYYVGRKPKVEQLSNMIV m_ems_p1-15H-GBL-16H-GBL-16H_0039_0001_0001_0001_000000005_0001_37_46_H_._p1-14H-GBL-16H-GABBL-16H_0097_0001_0001_0001_0001_0001_0001__37__W
TDEELEKLAEYAAEAGDTEALLEIYSLISALRLGAISDEQADELARRIKERLDK PCPYIWSLDTQYSKVLALYNQHNPGASAAPCSQLYIDFRKDLGWKWIHEPKGYHANFALEPLPIVYYVGRKPKVEQLSNMIV m_ems_p1-15H-GBL-16H-GBL-16H_0039_0001_0001_0001_000000005_0001_37_46_H_._p1-14H-GBL-16H-GABBL-16H_0097_0001_0001_0001_0001_0001_0001__38__D
TDEELEKLAEYAAEAGDTEALLEIYSLISALRLGAISWEQADELARRIKERLDK PCPYIWSLDTQYSKVLALYNQHNPGASAAPCSQLYIDFRKDLGWKWIHEPKGYHANFALEPLPIVYYVGRKPKVEQLSNMIV m_ems_p1-15H-GBL-16H-GBL-16H_0039_0001_0001_0001_000000005_0001_37_46_H_._p1-14H-GBL-16H-GABBL-16H_0097_0001_0001_0001_0001_0001_0001__38__W
TCTIEVVGVDPEAVEAIAAAFGAEVREKDGKLEIHLDDPDGAESAAAAISVLANVRVRLQC PCPYIWSLDTQYSKVLALYNQHNPGASAAPCSQLYIDFRKDLGWKWIHEPKGYHANFALEPLPIVYYVGRKPKVEQLSNMIV m_d61877853fc72d3a9b094762e15ccc8a_0001_000000027_0001_25_32_H_._ems_ferrM_4527_0001_0001_0001_114_crosslinked__40__D
TCTIEVVGVDPEAVEAIAAAFGAEVREKDGKLEIHLDDSHGAESAAAAISVLANVRVRLQC PCPYIWSLDTQYSKVLALYNQHNPGASAAPCSQLYIDFRKDLGWKWIHEPKGYHANFALEPLPIVYYVGRKPKVEQLSNMIV m_d61877853fc72d3a9b094762e15ccc8a_0001_000000027_0001_25_32_H_._ems_ferrM_4527_0001_0001_0001_114_crosslinked__39__S
TDEELEKKAEYAAEAGDTEALLEIYSLISALRLGAISPEQADELARRIKERLDK PCPYIWSLDTQYSKVLALYNQHNPGASAAPCSQLYIDFRKDLGWKWIHEPKGYHANFALEPLPIVYYVGRKPKVEQLSNMIV m_ems_p1-15H-GBL-16H-GBL-16H_0039_0001_0001_0001_000000005_0001_37_46_H_._p1-14H-GBL-16H-GABBL-16H_0097_0001_0001_0001_0001_0001_0001__8__K
TCTIEVVGVDPEAVEAIAAAFGAEVREKDGKLEIHLDDPHGAESAAAAISVLANVRTRLQC PCPYIWSLDTQYSKVLALYNQHNPGASAAPCSQLYIDFRKDLGWKWIHEPKGYHANFALEPLPIVYYVGRKPKVEQLSNMIV m_d61877853fc72d3a9b094762e15ccc8a_0001_000000027_0001_25_32_H_._ems_ferrM_4527_0001_0001_0001_114_crosslinked__57__T
KVIIIHVHVDDYPSAEECAQKANVYVNVNGKHVTIFLDDIDPSVARKVEKCLRELNADVKVFV PCPYIWSLDTQYSKVLALYNQHNPGASAAPCSQLYIDFRKDLGWKWIHEPKGYHANFALEPLPIVYYVGRKPKVEQLSNMIV m_EHEE_hb1_612_000000005_0001_48_50_59_61_P_._ems_ferrM_6675_0001_0002_0001_73_crosslinked__13__P
KVIIIHVHVDDWKSAEECAQKANVYVNVNGKHVTIFLDDIDPSVARKVEKCLRELNADVKVFV PCPYIWSLDTQYSKVLALYNQHNPGASAAPCSQLYIDFRKDLGWKWIHEPKGYHANFALEPLPIVYYVGRKPKVEQLSNMIV m_EHEE_hb1_612_000000005_0001_48_50_59_61_P_._ems_ferrM_6675_0001_0002_0001_73_crosslinked__12__W
KVIIIHVHVDDYASAEECAQKANVYVNVNGKHVTIFLDDIDPSVARKVEKCLRELNADVKVFV PCPYIWSLDTQYSKVLALYNQHNPGASAAPCSQLYIDFRKDLGWKWIHEPKGYHANFALEPLPIVYYVGRKPKVEQLSNMIV m_EHEE_hb1_612_000000005_0001_48_50_59_61_P_._ems_ferrM_6675_0001_0002_0001_73_crosslinked__13__A
TVTIECVGVDPEAVEAIAAAFGAEVREKDGKLEIHLDDPHGAESAAAAWSVLANVRCRLQE PCPYIWSLDTQYSKVLALYNQHNPGASAAPCSQLYIDFRKDLGWKWIHEPKGYHANFALEPLPIVYYVGRKPKVEQLSNMIV m_d61877853fc72d3a9b094762e15ccc8a_0001_000000027_0001_25_32_H_._ems_ferrM_4527_0001_0001_0001_113_crosslinked__49__W
DQITVIVHVDDPSLAEWVAKQCADQFLVNGKTWFLIVDGVDPTEAKRCVEELAKKANLEVELTV PCPYIWSLDTQYSKVLALYNQHNPGASAAPCSQLYIDFRKDLGWKWIHEPKGYHANFALEPLPIVYYVGRKPKVEQLSNMIV ems_ferrM_6339_000000020_0001_84_crosslinked__33__W
DQITVIVHVDDPSLAEWVAKQCADQFLVNGKTVDLIVDGVDPTEAKRCVEELAKKANLEVELTV PCPYIWSLDTQYSKVLALYNQHNPGASAAPCSQLYIDFRKDLGWKWIHEPKGYHANFALEPLPIVYYVGRKPKVEQLSNMIV ems_ferrM_6339_000000020_0001_84_crosslinked__34__D
KVIIIHVHVDDYKSAEECAQKANVYVNVNGKHVTIFLDDIDPSVARKVEKCLRELNADVKVFQ PCPYIWSLDTQYSKVLALYNQHNPGASAAPCSQLYIDFRKDLGWKWIHEPKGYHANFALEPLPIVYYVGRKPKVEQLSNMIV m_EHEE_hb1_612_000000005_0001_48_50_59_61_P_._ems_ferrM_6675_0001_0002_0001_73_crosslinked__63__Q
KVIIIHVHVDDYKSAEECAQKANVYVNVNGKHVTIFLDDIDPSVARKVVKCLRELNADVKVFV PCPYIWSLDTQYSKVLALYNQHNPGASAAPCSQLYIDFRKDLGWKWIHEPKGYHANFALEPLPIVYYVGRKPKVEQLSNMIV m_EHEE_hb1_612_000000005_0001_48_50_59_61_P_._ems_ferrM_6675_0001_0002_0001_73_crosslinked__49__V
KVIIIHVHVDDYKSAEECAQKANVYVNVNGKHVTIFLDDIDPSVARKVEPCLRELNADVKVFV PCPYIWSLDTQYSKVLALYNQHNPGASAAPCSQLYIDFRKDLGWKWIHEPKGYHANFALEPLPIVYYVGRKPKVEQLSNMIV m_EHEE_hb1_612_000000005_0001_48_50_59_61_P_._ems_ferrM_6675_0001_0002_0001_73_crosslinked__50__P
KVIIIHVHVDDYKSAEECAQKANVYVNVNGKHVTIFLDDIDPSVARKVEACLRELNADVKVFV PCPYIWSLDTQYSKVLALYNQHNPGASAAPCSQLYIDFRKDLGWKWIHEPKGYHANFALEPLPIVYYVGRKPKVEQLSNMIV m_EHEE_hb1_612_000000005_0001_48_50_59_61_P_._ems_ferrM_6675_0001_0002_0001_73_crosslinked__50__A
KAIIIHVHVDDYKSAEECAQKANVYVNVNGKHVTIFLDDIDPSVARKVEKCLRELNADVKVFV PCPYIWSLDTQYSKVLALYNQHNPGASAAPCSQLYIDFRKDLGWKWIHEPKGYHANFALEPLPIVYYVGRKPKVEQLSNMIV m_EHEE_hb1_612_000000005_0001_48_50_59_61_P_._ems_ferrM_6675_0001_0002_0001_73_crosslinked__2__A
KEIIIHVHVDDYKSAEECAQKANVYVNVNGKHVTIFLDDIDPSVARKVEKCLRELNADVKVFV PCPYIWSLDTQYSKVLALYNQHNPGASAAPCSQLYIDFRKDLGWKWIHEPKGYHANFALEPLPIVYYVGRKPKVEQLSNMIV m_EHEE_hb1_612_000000005_0001_48_50_59_61_P_._ems_ferrM_6675_0001_0002_0001_73_crosslinked__2__E
EVIIIHVHVDDYKSAEECAQKANVYVNVNGKHVTIFLDDIDPSVARKVEKCLRELNADVKVFV PCPYIWSLDTQYSKVLALYNQHNPGASAAPCSQLYIDFRKDLGWKWIHEPKGYHANFALEPLPIVYYVGRKPKVEQLSNMIV m_EHEE_hb1_612_000000005_0001_48_50_59_61_P_._ems_ferrM_6675_0001_0002_0001_73_crosslinked__1__E
TVIIIHVHVDDYKSAEECAQKANVYVNVNGKHVTIFLDDIDPSVARKVEKCLRELNADVKVFV PCPYIWSLDTQYSKVLALYNQHNPGASAAPCSQLYIDFRKDLGWKWIHEPKGYHANFALEPLPIVYYVGRKPKVEQLSNMIV m_EHEE_hb1_612_000000005_0001_48_50_59_61_P_._ems_ferrM_6675_0001_0002_0001_73_crosslinked__1__T
VVIIIHVHVDDYKSAEECAQKANVYVNVNGKHVTIFLDDIDPSVARKVEKCLRELNADVKVFV PCPYIWSLDTQYSKVLALYNQHNPGASAAPCSQLYIDFRKDLGWKWIHEPKGYHANFALEPLPIVYYVGRKPKVEQLSNMIV m_EHEE_hb1_612_000000005_0001_48_50_59_61_P_._ems_ferrM_6675_0001_0002_0001_73_crosslinked__1__V
TCTIEVVGVDPEAVEAIAAAFGAEVREKDGKLEIHLDDPHGAESAAAAISVLANVRVRLYC PCPYIWSLDTQYSKVLALYNQHNPGASAAPCSQLYIDFRKDLGWKWIHEPKGYHANFALEPLPIVYYVGRKPKVEQLSNMIV m_d61877853fc72d3a9b094762e15ccc8a_0001_000000027_0001_25_32_H_._ems_ferrM_4527_0001_0001_0001_114_crosslinked__60__Y
DQITKIVHVDDPSLAEWVAKQCADQFLVNGKTVFLIVDGVDPTEAKRCVEELAKKANLEVELTV PCPYIWSLDTQYSKVLALYNQHNPGASAAPCSQLYIDFRKDLGWKWIHEPKGYHANFALEPLPIVYYVGRKPKVEQLSNMIV ems_ferrM_6339_000000020_0001_84_crosslinked__5__K
TCTIEVVGVDPEAVEAIAAAFGAEVREKDGKLEIHLDDPHGAESAAAAISVLANVRVILQC PCPYIWSLDTQYSKVLALYNQHNPGASAAPCSQLYIDFRKDLGWKWIHEPKGYHANFALEPLPIVYYVGRKPKVEQLSNMIV m_d61877853fc72d3a9b094762e15ccc8a_0001_000000027_0001_25_32_H_._ems_ferrM_4527_0001_0001_0001_114_crosslinked__58__I
TVTIECVGVDPEAVEAIAAAFGAESREKDGKLEIHLDDPHGAESAAAAISVLANVRCRLQE PCPYIWSLDTQYSKVLALYNQHNPGASAAPCSQLYIDFRKDLGWKWIHEPKGYHANFALEPLPIVYYVGRKPKVEQLSNMIV m_d61877853fc72d3a9b094762e15ccc8a_0001_000000027_0001_25_32_H_._ems_ferrM_4527_0001_0001_0001_113_crosslinked__25__S
TCTIEVVGVDPEAVEAIAAAFGAEVREKDPKLEIHLDDPHGAESAAAAISVLANVRVRLQC PCPYIWSLDTQYSKVLALYNQHNPGASAAPCSQLYIDFRKDLGWKWIHEPKGYHANFALEPLPIVYYVGRKPKVEQLSNMIV m_d61877853fc72d3a9b094762e15ccc8a_0001_000000027_0001_25_32_H_._ems_ferrM_4527_0001_0001_0001_114_crosslinked__30__P
TVTIECVGVDPEAVEAIAAAFGAEVREKDGKLEIHLDDPHEAESAAAAISVLANVRCRLQE PCPYIWSLDTQYSKVLALYNQHNPGASAAPCSQLYIDFRKDLGWKWIHEPKGYHANFALEPLPIVYYVGRKPKVEQLSNMIV m_d61877853fc72d3a9b094762e15ccc8a_0001_000000027_0001_25_32_H_._ems_ferrM_4527_0001_0001_0001_113_crosslinked__41__E
TVTIECVGVDPEAVEAIAAAFGAEVREKDGKLEIHLDDNHGAESAAAAISVLANVRCRLQE PCPYIWSLDTQYSKVLALYNQHNPGASAAPCSQLYIDFRKDLGWKWIHEPKGYHANFALEPLPIVYYVGRKPKVEQLSNMIV m_d61877853fc72d3a9b094762e15ccc8a_0001_000000027_0001_25_32_H_._ems_ferrM_4527_0001_0001_0001_113_crosslinked__39__N
TVTIECVGVDPEAVEAIAAAFGAEVREKDGKLEIHLDDPHGAESAAAAISVLANRRCRLQE PCPYIWSLDTQYSKVLALYNQHNPGASAAPCSQLYIDFRKDLGWKWIHEPKGYHANFALEPLPIVYYVGRKPKVEQLSNMIV m_d61877853fc72d3a9b094762e15ccc8a_0001_000000027_0001_25_32_H_._ems_ferrM_4527_0001_0001_0001_113_crosslinked__55__R
TVTIECVGVDPEAVEAIAAAFGAEVREKDGKLEIHLDDPHGAESAAAAISVLANVRCELQE PCPYIWSLDTQYSKVLALYNQHNPGASAAPCSQLYIDFRKDLGWKWIHEPKGYHANFALEPLPIVYYVGRKPKVEQLSNMIV m_d61877853fc72d3a9b094762e15ccc8a_0001_000000027_0001_25_32_H_._ems_ferrM_4527_0001_0001_0001_113_crosslinked__58__E
KVIIIHVHVDDYKSAEECAQKANVYVNVNGKHVTIFLDDIDPSVARKVEKCLRELNADVMVFV PCPYIWSLDTQYSKVLALYNQHNPGASAAPCSQLYIDFRKDLGWKWIHEPKGYHANFALEPLPIVYYVGRKPKVEQLSNMIV m_EHEE_hb1_612_000000005_0001_48_50_59_61_P_._ems_ferrM_6675_0001_0002_0001_73_crosslinked__60__M
KVIIIHVHVDDYKSAEECAQKANVYVNVNGKHVTIFLDDIDPSVARKVEKCLRELNADVKTFV PCPYIWSLDTQYSKVLALYNQHNPGASAAPCSQLYIDFRKDLGWKWIHEPKGYHANFALEPLPIVYYVGRKPKVEQLSNMIV m_EHEE_hb1_612_000000005_0001_48_50_59_61_P_._ems_ferrM_6675_0001_0002_0001_73_crosslinked__61__T
KVIIIHVHVDDYKSAEECAQHANVYVNVNGKHVTIFLDDIDPSVARKVEKCLRELNADVKVFV PCPYIWSLDTQYSKVLALYNQHNPGASAAPCSQLYIDFRKDLGWKWIHEPKGYHANFALEPLPIVYYVGRKPKVEQLSNMIV m_EHEE_hb1_612_000000005_0001_48_50_59_61_P_._ems_ferrM_6675_0001_0002_0001_73_crosslinked__21__H
KVIIIHVHVDDYKSAEECMQKANVYVNVNGKHVTIFLDDIDPSVARKVEKCLRELNADVKVFV PCPYIWSLDTQYSKVLALYNQHNPGASAAPCSQLYIDFRKDLGWKWIHEPKGYHANFALEPLPIVYYVGRKPKVEQLSNMIV m_EHEE_hb1_612_000000005_0001_48_50_59_61_P_._ems_ferrM_6675_0001_0002_0001_73_crosslinked__19__M
KVIIIHVHVDDYKSAEECTQKANVYVNVNGKHVTIFLDDIDPSVARKVEKCLRELNADVKVFV PCPYIWSLDTQYSKVLALYNQHNPGASAAPCSQLYIDFRKDLGWKWIHEPKGYHANFALEPLPIVYYVGRKPKVEQLSNMIV m_EHEE_hb1_612_000000005_0001_48_50_59_61_P_._ems_ferrM_6675_0001_0002_0001_73_crosslinked__19__T
TCTIEVVGVDPEAVEAIAARFGAEVREKDGKLEIHLDDPHGAESAAAAISVLANVRVRLQC PCPYIWSLDTQYSKVLALYNQHNPGASAAPCSQLYIDFRKDLGWKWIHEPKGYHANFALEPLPIVYYVGRKPKVEQLSNMIV m_d61877853fc72d3a9b094762e15ccc8a_0001_000000027_0001_25_32_H_._ems_ferrM_4527_0001_0001_0001_114_crosslinked__20__R
TVTIECVGVDPEPVEAIAAAFGAEVREKDGKLEIHLDDPHGAESAAAAISVLANVRCRLQE PCPYIWSLDTQYSKVLALYNQHNPGASAAPCSQLYIDFRKDLGWKWIHEPKGYHANFALEPLPIVYYVGRKPKVEQLSNMIV m_d61877853fc72d3a9b094762e15ccc8a_0001_000000027_0001_25_32_H_._ems_ferrM_4527_0001_0001_0001_113_crosslinked__13__P
DQITVIVHVDDPSLAEWVAKQCADQFLVNGKTVFLIVDGVDPTEAKRCVEELIKKANLEVELTV PCPYIWSLDTQYSKVLALYNQHNPGASAAPCSQLYIDFRKDLGWKWIHEPKGYHANFALEPLPIVYYVGRKPKVEQLSNMIV ems_ferrM_6339_000000020_0001_84_crosslinked__53__I
DQITVIVHVDDPSLAEWVAKQCADQFLVNGKTVFLIVDGVDPTEAKRCVEELWKKANLEVELTV PCPYIWSLDTQYSKVLALYNQHNPGASAAPCSQLYIDFRKDLGWKWIHEPKGYHANFALEPLPIVYYVGRKPKVEQLSNMIV ems_ferrM_6339_000000020_0001_84_crosslinked__53__W
TCTIEVVGVDPEAVEAVAAAFGAEVREKDGKLEIHLDDPHGAESAAAAISVLANVRVRLQC PCPYIWSLDTQYSKVLALYNQHNPGASAAPCSQLYIDFRKDLGWKWIHEPKGYHANFALEPLPIVYYVGRKPKVEQLSNMIV m_d61877853fc72d3a9b094762e15ccc8a_0001_000000027_0001_25_32_H_._ems_ferrM_4527_0001_0001_0001_114_crosslinked__17__V
TCTIEVVGVDPEAVEAIAAAFGAEVREKDGKLEIHLDDPHGAESAAAAISVLNNVRVRLQC PCPYIWSLDTQYSKVLALYNQHNPGASAAPCSQLYIDFRKDLGWKWIHEPKGYHANFALEPLPIVYYVGRKPKVEQLSNMIV m_d61877853fc72d3a9b094762e15ccc8a_0001_000000027_0001_25_32_H_._ems_ferrM_4527_0001_0001_0001_114_crosslinked__53__N
TCTIEVVGVDPEAVEAIAAAFGAEVREKDGKLEIHLDDPHGAESAAAAISVLVNVRVRLQC PCPYIWSLDTQYSKVLALYNQHNPGASAAPCSQLYIDFRKDLGWKWIHEPKGYHANFALEPLPIVYYVGRKPKVEQLSNMIV m_d61877853fc72d3a9b094762e15ccc8a_0001_000000027_0001_25_32_H_._ems_ferrM_4527_0001_0001_0001_114_crosslinked__53__V
TVTIECVGSDPEAVEAIAAAFGAEVREKDGKLEIHLDDPHGAESAAAAISVLANVRCRLQE PCPYIWSLDTQYSKVLALYNQHNPGASAAPCSQLYIDFRKDLGWKWIHEPKGYHANFALEPLPIVYYVGRKPKVEQLSNMIV m_d61877853fc72d3a9b094762e15ccc8a_0001_000000027_0001_25_32_H_._ems_ferrM_4527_0001_0001_0001_113_crosslinked__9__S
TCTGEVVGVDPEAVEAIAAAFGAEVREKDGKLEIHLDDPHGAESAAAAISVLANVRVRLQC PCPYIWSLDTQYSKVLALYNQHNPGASAAPCSQLYIDFRKDLGWKWIHEPKGYHANFALEPLPIVYYVGRKPKVEQLSNMIV m_d61877853fc72d3a9b094762e15ccc8a_0001_000000027_0001_25_32_H_._ems_ferrM_4527_0001_0001_0001_114_crosslinked__4__G
KVIIIHVHVDDYKSAEECAQKANVYVNLNGKHVTIFLDDIDPSVARKVEKCLRELNADVKVFV PCPYIWSLDTQYSKVLALYNQHNPGASAAPCSQLYIDFRKDLGWKWIHEPKGYHANFALEPLPIVYYVGRKPKVEQLSNMIV m_EHEE_hb1_612_000000005_0001_48_50_59_61_P_._ems_ferrM_6675_0001_0002_0001_73_crosslinked__28__L
KVIIIHVHVDDYKSAEECAQKANVYVNANGKHVTIFLDDIDPSVARKVEKCLRELNADVKVFV PCPYIWSLDTQYSKVLALYNQHNPGASAAPCSQLYIDFRKDLGWKWIHEPKGYHANFALEPLPIVYYVGRKPKVEQLSNMIV m_EHEE_hb1_612_000000005_0001_48_50_59_61_P_._ems_ferrM_6675_0001_0002_0001_73_crosslinked__28__A
TDEELEKLAEYAAEAGDTEALLEIYSLIHALRLGAISPEQADELARRIKERLDK PCPYIWSLDTQYSKVLALYNQHNPGASAAPCSQLYIDFRKDLGWKWIHEPKGYHANFALEPLPIVYYVGRKPKVEQLSNMIV m_ems_p1-15H-GBL-16H-GBL-16H_0039_0001_0001_0001_000000005_0001_37_46_H_._p1-14H-GBL-16H-GABBL-16H_0097_0001_0001_0001_0001_0001_0001__29__H
TDEELEKLAEYAAEAGDTEALLEIYSLFSALRLGAISPEQADELARRIKERLDK PCPYIWSLDTQYSKVLALYNQHNPGASAAPCSQLYIDFRKDLGWKWIHEPKGYHANFALEPLPIVYYVGRKPKVEQLSNMIV m_ems_p1-15H-GBL-16H-GBL-16H_0039_0001_0001_0001_000000005_0001_37_46_H_._p1-14H-GBL-16H-GABBL-16H_0097_0001_0001_0001_0001_0001_0001__28__F
TDEELEKLAEYAAEAGDTEALLEIYSNISALRLGAISPEQADELARRIKERLDK PCPYIWSLDTQYSKVLALYNQHNPGASAAPCSQLYIDFRKDLGWKWIHEPKGYHANFALEPLPIVYYVGRKPKVEQLSNMIV m_ems_p1-15H-GBL-16H-GBL-16H_0039_0001_0001_0001_000000005_0001_37_46_H_._p1-14H-GBL-16H-GABBL-16H_0097_0001_0001_0001_0001_0001_0001__27__N
KVRIIHVHVDDYKSAEECAQKANVYVNVNGKHVTIFLDDIDPSVARKVEKCLRELNADVKVFV PCPYIWSLDTQYSKVLALYNQHNPGASAAPCSQLYIDFRKDLGWKWIHEPKGYHANFALEPLPIVYYVGRKPKVEQLSNMIV m_EHEE_hb1_612_000000005_0001_48_50_59_61_P_._ems_ferrM_6675_0001_0002_0001_73_crosslinked__3__R
KVWIIHVHVDDYKSAEECAQKANVYVNVNGKHVTIFLDDIDPSVARKVEKCLRELNADVKVFV PCPYIWSLDTQYSKVLALYNQHNPGASAAPCSQLYIDFRKDLGWKWIHEPKGYHANFALEPLPIVYYVGRKPKVEQLSNMIV m_EHEE_hb1_612_000000005_0001_48_50_59_61_P_._ems_ferrM_6675_0001_0002_0001_73_crosslinked__3__W
KVDIIHVHVDDYKSAEECAQKANVYVNVNGKHVTIFLDDIDPSVARKVEKCLRELNADVKVFV PCPYIWSLDTQYSKVLALYNQHNPGASAAPCSQLYIDFRKDLGWKWIHEPKGYHANFALEPLPIVYYVGRKPKVEQLSNMIV m_EHEE_hb1_612_000000005_0001_48_50_59_61_P_._ems_ferrM_6675_0001_0002_0001_73_crosslinked__3__D
DQITVIVHVDDPSLAEWVAKQCADQFLVNGKTVFLIVDGVDPTEAKRCVEEVAKKANLEVELTV PCPYIWSLDTQYSKVLALYNQHNPGASAAPCSQLYIDFRKDLGWKWIHEPKGYHANFALEPLPIVYYVGRKPKVEQLSNMIV ems_ferrM_6339_000000020_0001_84_crosslinked__52__V
DQITVIVHVDDPSLAEWVAKQCAGQFLVNGKTVFLIVDGVDPTEAKRCVEELAKKANLEVELTV PCPYIWSLDTQYSKVLALYNQHNPGASAAPCSQLYIDFRKDLGWKWIHEPKGYHANFALEPLPIVYYVGRKPKVEQLSNMIV ems_ferrM_6339_000000020_0001_84_crosslinked__24__G
TDEELEKLAEYANEAGDTEALLEIYSLISALRLGAISPEQADELARRIKERLDK PCPYIWSLDTQYSKVLALYNQHNPGASAAPCSQLYIDFRKDLGWKWIHEPKGYHANFALEPLPIVYYVGRKPKVEQLSNMIV m_ems_p1-15H-GBL-16H-GBL-16H_0039_0001_0001_0001_000000005_0001_37_46_H_._p1-14H-GBL-16H-GABBL-16H_0097_0001_0001_0001_0001_0001_0001__13__N
TDEELEKLAEYAANAGDTEALLEIYSLISALRLGAISPEQADELARRIKERLDK PCPYIWSLDTQYSKVLALYNQHNPGASAAPCSQLYIDFRKDLGWKWIHEPKGYHANFALEPLPIVYYVGRKPKVEQLSNMIV m_ems_p1-15H-GBL-16H-GBL-16H_0039_0001_0001_0001_000000005_0001_37_46_H_._p1-14H-GBL-16H-GABBL-16H_0097_0001_0001_0001_0001_0001_0001__14__N
DQITVIVHVDDPSLAEWVAKQCADQFLVNGKTVFLIVDGVDPTEGKRCVEELAKKANLEVELTV PCPYIWSLDTQYSKVLALYNQHNPGASAAPCSQLYIDFRKDLGWKWIHEPKGYHANFALEPLPIVYYVGRKPKVEQLSNMIV ems_ferrM_6339_000000020_0001_84_crosslinked__45__G
DQITVIVHVDDPSLAEWVAKQCADQFLVNGKTVFLIVDGVDPTHAKRCVEELAKKANLEVELTV PCPYIWSLDTQYSKVLALYNQHNPGASAAPCSQLYIDFRKDLGWKWIHEPKGYHANFALEPLPIVYYVGRKPKVEQLSNMIV ems_ferrM_6339_000000020_0001_84_crosslinked__44__H
TDEELEKLAEYAAEAGDTEALLEIYSLISALRLGAISPEQADELARRIKERLRK PCPYIWSLDTQYSKVLALYNQHNPGASAAPCSQLYIDFRKDLGWKWIHEPKGYHANFALEPLPIVYYVGRKPKVEQLSNMIV m_ems_p1-15H-GBL-16H-GBL-16H_0039_0001_0001_0001_000000005_0001_37_46_H_._p1-14H-GBL-16H-GABBL-16H_0097_0001_0001_0001_0001_0001_0001__53__R
TDEELEKLAEYAAEAGDTEALLEIYSLISALRLGAISPEQADELARRIKERLDS PCPYIWSLDTQYSKVLALYNQHNPGASAAPCSQLYIDFRKDLGWKWIHEPKGYHANFALEPLPIVYYVGRKPKVEQLSNMIV m_ems_p1-15H-GBL-16H-GBL-16H_0039_0001_0001_0001_000000005_0001_37_46_H_._p1-14H-GBL-16H-GABBL-16H_0097_0001_0001_0001_0001_0001_0001__54__S
TDEELEKLAEYAAEAGDTEALLEIYSLISALRLGAISPEQADELARRIKERLDL PCPYIWSLDTQYSKVLALYNQHNPGASAAPCSQLYIDFRKDLGWKWIHEPKGYHANFALEPLPIVYYVGRKPKVEQLSNMIV m_ems_p1-15H-GBL-16H-GBL-16H_0039_0001_0001_0001_000000005_0001_37_46_H_._p1-14H-GBL-16H-GABBL-16H_0097_0001_0001_0001_0001_0001_0001__54__L
KVIIIHVHVDDYKSAEECAQKANVYVNVNGKHVTIFLDDIDPSVARKVEKCLRELNADVQVFV PCPYIWSLDTQYSKVLALYNQHNPGASAAPCSQLYIDFRKDLGWKWIHEPKGYHANFALEPLPIVYYVGRKPKVEQLSNMIV m_EHEE_hb1_612_000000005_0001_48_50_59_61_P_._ems_ferrM_6675_0001_0002_0001_73_crosslinked__60__Q
TDEELEKLAEYAAEAGDTEALLEIYSLISALRLGAISPEQADELARRIKERTDK PCPYIWSLDTQYSKVLALYNQHNPGASAAPCSQLYIDFRKDLGWKWIHEPKGYHANFALEPLPIVYYVGRKPKVEQLSNMIV m_ems_p1-15H-GBL-16H-GBL-16H_0039_0001_0001_0001_000000005_0001_37_46_H_._p1-14H-GBL-16H-GABBL-16H_0097_0001_0001_0001_0001_0001_0001__52__T
TDEELEKLAEYAAEAGDTEALLEIYSLISALRLGAISPEQADELARRIKERLCK PCPYIWSLDTQYSKVLALYNQHNPGASAAPCSQLYIDFRKDLGWKWIHEPKGYHANFALEPLPIVYYVGRKPKVEQLSNMIV m_ems_p1-15H-GBL-16H-GBL-16H_0039_0001_0001_0001_000000005_0001_37_46_H_._p1-14H-GBL-16H-GABBL-16H_0097_0001_0001_0001_0001_0001_0001__53__C
TCTIEVVGVDPEAVEAIAAAFGAEVREKDGKLEIHLDDPHGAESAAAAISNLANVRVRLQC PCPYIWSLDTQYSKVLALYNQHNPGASAAPCSQLYIDFRKDLGWKWIHEPKGYHANFALEPLPIVYYVGRKPKVEQLSNMIV m_d61877853fc72d3a9b094762e15ccc8a_0001_000000027_0001_25_32_H_._ems_ferrM_4527_0001_0001_0001_114_crosslinked__51__N
TCTIEVVGVDPEAVEAIAAMFGAEVREKDGKLEIHLDDPHGAESAAAAISVLANVRVRLQC PCPYIWSLDTQYSKVLALYNQHNPGASAAPCSQLYIDFRKDLGWKWIHEPKGYHANFALEPLPIVYYVGRKPKVEQLSNMIV m_d61877853fc72d3a9b094762e15ccc8a_0001_000000027_0001_25_32_H_._ems_ferrM_4527_0001_0001_0001_114_crosslinked__20__M
TCTIEVVGVDPEAVEAIAAAFDAEVREKDGKLEIHLDDPHGAESAAAAISVLANVRVRLQC PCPYIWSLDTQYSKVLALYNQHNPGASAAPCSQLYIDFRKDLGWKWIHEPKGYHANFALEPLPIVYYVGRKPKVEQLSNMIV m_d61877853fc72d3a9b094762e15ccc8a_0001_000000027_0001_25_32_H_._ems_ferrM_4527_0001_0001_0001_114_crosslinked__22__D
LCTIEVVGVDPEAVEAIAAAFGAEVREKDGKLEIHLDDPHGAESAAAAISVLANVRVRLQC PCPYIWSLDTQYSKVLALYNQHNPGASAAPCSQLYIDFRKDLGWKWIHEPKGYHANFALEPLPIVYYVGRKPKVEQLSNMIV m_d61877853fc72d3a9b094762e15ccc8a_0001_000000027_0001_25_32_H_._ems_ferrM_4527_0001_0001_0001_114_crosslinked__1__L
TCTIEVVGVDPEAVEADAAAFGAEVREKDGKLEIHLDDPHGAESAAAAISVLANVRVRLQC PCPYIWSLDTQYSKVLALYNQHNPGASAAPCSQLYIDFRKDLGWKWIHEPKGYHANFALEPLPIVYYVGRKPKVEQLSNMIV m_d61877853fc72d3a9b094762e15ccc8a_0001_000000027_0001_25_32_H_._ems_ferrM_4527_0001_0001_0001_114_crosslinked__17__D
TCTIEVVGVDPEAVESIAAAFGAEVREKDGKLEIHLDDPHGAESAAAAISVLANVRVRLQC PCPYIWSLDTQYSKVLALYNQHNPGASAAPCSQLYIDFRKDLGWKWIHEPKGYHANFALEPLPIVYYVGRKPKVEQLSNMIV m_d61877853fc72d3a9b094762e15ccc8a_0001_000000027_0001_25_32_H_._ems_ferrM_4527_0001_0001_0001_114_crosslinked__16__S
TDEELEKLAEYAAEAGDTEALLEIYSLISALRLGAISPEQATELARRIKERLDK PCPYIWSLDTQYSKVLALYNQHNPGASAAPCSQLYIDFRKDLGWKWIHEPKGYHANFALEPLPIVYYVGRKPKVEQLSNMIV m_ems_p1-15H-GBL-16H-GBL-16H_0039_0001_0001_0001_000000005_0001_37_46_H_._p1-14H-GBL-16H-GABBL-16H_0097_0001_0001_0001_0001_0001_0001__42__T
TDEELEKLAEYAAEAGDTEALLEIYSLISALRLGAISPEQAEELARRIKERLDK PCPYIWSLDTQYSKVLALYNQHNPGASAAPCSQLYIDFRKDLGWKWIHEPKGYHANFALEPLPIVYYVGRKPKVEQLSNMIV m_ems_p1-15H-GBL-16H-GBL-16H_0039_0001_0001_0001_000000005_0001_37_46_H_._p1-14H-GBL-16H-GABBL-16H_0097_0001_0001_0001_0001_0001_0001__42__E
KVIIIHVHVDDYKSAEECAQKANVYVYVNGKHVTIFLDDIDPSVARKVEKCLRELNADVKVFV PCPYIWSLDTQYSKVLALYNQHNPGASAAPCSQLYIDFRKDLGWKWIHEPKGYHANFALEPLPIVYYVGRKPKVEQLSNMIV m_EHEE_hb1_612_000000005_0001_48_50_59_61_P_._ems_ferrM_6675_0001_0002_0001_73_crosslinked__27__Y
KVIIIHVHVNDYKSAEECAQKANVYVNVNGKHVTIFLDDIDPSVARKVEKCLRELNADVKVFV PCPYIWSLDTQYSKVLALYNQHNPGASAAPCSQLYIDFRKDLGWKWIHEPKGYHANFALEPLPIVYYVGRKPKVEQLSNMIV m_EHEE_hb1_612_000000005_0001_48_50_59_61_P_._ems_ferrM_6675_0001_0002_0001_73_crosslinked__10__N
TCTIEVVGVDPEAVEAIAAAFGAEVREKDGKLEIHLDDPHGAESAAAAISVYANVRVRLQC PCPYIWSLDTQYSKVLALYNQHNPGASAAPCSQLYIDFRKDLGWKWIHEPKGYHANFALEPLPIVYYVGRKPKVEQLSNMIV m_d61877853fc72d3a9b094762e15ccc8a_0001_000000027_0001_25_32_H_._ems_ferrM_4527_0001_0001_0001_114_crosslinked__52__Y
TCTIEVVGVDPEAVEAIAAAFGAEVREKDGKLEIHLDDPHGAESAAAAISVLTNVRVRLQC PCPYIWSLDTQYSKVLALYNQHNPGASAAPCSQLYIDFRKDLGWKWIHEPKGYHANFALEPLPIVYYVGRKPKVEQLSNMIV m_d61877853fc72d3a9b094762e15ccc8a_0001_000000027_0001_25_32_H_._ems_ferrM_4527_0001_0001_0001_114_crosslinked__53__T
KVIIIHVHVDDYKSAEECAQKANVYVNVNGKHVTIFLDDIDPSVARKVEKCLRTLNADVKVFV PCPYIWSLDTQYSKVLALYNQHNPGASAAPCSQLYIDFRKDLGWKWIHEPKGYHANFALEPLPIVYYVGRKPKVEQLSNMIV m_EHEE_hb1_612_000000005_0001_48_50_59_61_P_._ems_ferrM_6675_0001_0002_0001_73_crosslinked__54__T
KVIIIHVHVDDYKSAEECAQKANVYVNVNGKHVTIFLDDIDPSVARKVEKCLRWLNADVKVFV PCPYIWSLDTQYSKVLALYNQHNPGASAAPCSQLYIDFRKDLGWKWIHEPKGYHANFALEPLPIVYYVGRKPKVEQLSNMIV m_EHEE_hb1_612_000000005_0001_48_50_59_61_P_._ems_ferrM_6675_0001_0002_0001_73_crosslinked__54__W
DQITVIVHVDDPSLAEWVAPQCADQFLVNGKTVFLIVDGVDPTEAKRCVEELAKKANLEVELTV PCPYIWSLDTQYSKVLALYNQHNPGASAAPCSQLYIDFRKDLGWKWIHEPKGYHANFALEPLPIVYYVGRKPKVEQLSNMIV ems_ferrM_6339_000000020_0001_84_crosslinked__20__P
TVTIECVGVDPGAVEAIAAAFGAEVREKDGKLEIHLDDPHGAESAAAAISVLANVRCRLQE PCPYIWSLDTQYSKVLALYNQHNPGASAAPCSQLYIDFRKDLGWKWIHEPKGYHANFALEPLPIVYYVGRKPKVEQLSNMIV m_d61877853fc72d3a9b094762e15ccc8a_0001_000000027_0001_25_32_H_._ems_ferrM_4527_0001_0001_0001_113_crosslinked__12__G
DQITVIVHVDDPSLAEWVAKQCADQLLVNGKTVFLIVDGVDPTEAKRCVEELAKKANLEVELTV PCPYIWSLDTQYSKVLALYNQHNPGASAAPCSQLYIDFRKDLGWKWIHEPKGYHANFALEPLPIVYYVGRKPKVEQLSNMIV ems_ferrM_6339_000000020_0001_84_crosslinked__26__L
DQITVIVHVDDPSLAEWVAKQCADQMLVNGKTVFLIVDGVDPTEAKRCVEELAKKANLEVELTV PCPYIWSLDTQYSKVLALYNQHNPGASAAPCSQLYIDFRKDLGWKWIHEPKGYHANFALEPLPIVYYVGRKPKVEQLSNMIV ems_ferrM_6339_000000020_0001_84_crosslinked__26__M
TVTIECVGVDPEAVEAIAAAFGAGVREKDGKLEIHLDDPHGAESAAAAISVLANVRCRLQE PCPYIWSLDTQYSKVLALYNQHNPGASAAPCSQLYIDFRKDLGWKWIHEPKGYHANFALEPLPIVYYVGRKPKVEQLSNMIV m_d61877853fc72d3a9b094762e15ccc8a_0001_000000027_0001_25_32_H_._ems_ferrM_4527_0001_0001_0001_113_crosslinked__24__G
TVTIECVGVDPEAVEAIAAAFGAIVREKDGKLEIHLDDPHGAESAAAAISVLANVRCRLQE PCPYIWSLDTQYSKVLALYNQHNPGASAAPCSQLYIDFRKDLGWKWIHEPKGYHANFALEPLPIVYYVGRKPKVEQLSNMIV m_d61877853fc72d3a9b094762e15ccc8a_0001_000000027_0001_25_32_H_._ems_ferrM_4527_0001_0001_0001_113_crosslinked__24__I
TDEELEKLAEYAAEAGDTEALLEIYSLISKLRLGAISPEQADELARRIKERLDK PCPYIWSLDTQYSKVLALYNQHNPGASAAPCSQLYIDFRKDLGWKWIHEPKGYHANFALEPLPIVYYVGRKPKVEQLSNMIV m_ems_p1-15H-GBL-16H-GBL-16H_0039_0001_0001_0001_000000005_0001_37_46_H_._p1-14H-GBL-16H-GABBL-16H_0097_0001_0001_0001_0001_0001_0001__30__K
TVTIECVGVDPEAVEAIAAAFGAEVREKDGKLEIHLDMPHGAESAAAAISVLANVRCRLQE PCPYIWSLDTQYSKVLALYNQHNPGASAAPCSQLYIDFRKDLGWKWIHEPKGYHANFALEPLPIVYYVGRKPKVEQLSNMIV m_d61877853fc72d3a9b094762e15ccc8a_0001_000000027_0001_25_32_H_._ems_ferrM_4527_0001_0001_0001_113_crosslinked__38__M
KVIIIHVHVDDYKSAEECAQKANVYVNVNGKHVTIFLDDIDPSVAHKVEKCLRELNADVKVFV PCPYIWSLDTQYSKVLALYNQHNPGASAAPCSQLYIDFRKDLGWKWIHEPKGYHANFALEPLPIVYYVGRKPKVEQLSNMIV m_EHEE_hb1_612_000000005_0001_48_50_59_61_P_._ems_ferrM_6675_0001_0002_0001_73_crosslinked__46__H
KVIIIHVHVDDYKSAEECAQKANVYVNVNGKHVTIFLDDIDPSVATKVEKCLRELNADVKVFV PCPYIWSLDTQYSKVLALYNQHNPGASAAPCSQLYIDFRKDLGWKWIHEPKGYHANFALEPLPIVYYVGRKPKVEQLSNMIV m_EHEE_hb1_612_000000005_0001_48_50_59_61_P_._ems_ferrM_6675_0001_0002_0001_73_crosslinked__46__T
TVTIECVGVAPEAVEAIAAAFGAEVREKDGKLEIHLDDPHGAESAAAAISVLANVRCRLQE PCPYIWSLDTQYSKVLALYNQHNPGASAAPCSQLYIDFRKDLGWKWIHEPKGYHANFALEPLPIVYYVGRKPKVEQLSNMIV m_d61877853fc72d3a9b094762e15ccc8a_0001_000000027_0001_25_32_H_._ems_ferrM_4527_0001_0001_0001_113_crosslinked__10__A
TVTIECVGQDPEAVEAIAAAFGAEVREKDGKLEIHLDDPHGAESAAAAISVLANVRCRLQE PCPYIWSLDTQYSKVLALYNQHNPGASAAPCSQLYIDFRKDLGWKWIHEPKGYHANFALEPLPIVYYVGRKPKVEQLSNMIV m_d61877853fc72d3a9b094762e15ccc8a_0001_000000027_0001_25_32_H_._ems_ferrM_4527_0001_0001_0001_113_crosslinked__9__Q
TCTIEVVGVDPEAVEAIAQAFGAEVREKDGKLEIHLDDPHGAESAAAAISVLANVRVRLQC PCPYIWSLDTQYSKVLALYNQHNPGASAAPCSQLYIDFRKDLGWKWIHEPKGYHANFALEPLPIVYYVGRKPKVEQLSNMIV m_d61877853fc72d3a9b094762e15ccc8a_0001_000000027_0001_25_32_H_._ems_ferrM_4527_0001_0001_0001_114_crosslinked__19__Q
TDEELEKLAEYAAEAGDTEALLVIYSLISALRLGAISPEQADELARRIKERLDK PCPYIWSLDTQYSKVLALYNQHNPGASAAPCSQLYIDFRKDLGWKWIHEPKGYHANFALEPLPIVYYVGRKPKVEQLSNMIV m_ems_p1-15H-GBL-16H-GBL-16H_0039_0001_0001_0001_000000005_0001_37_46_H_._p1-14H-GBL-16H-GABBL-16H_0097_0001_0001_0001_0001_0001_0001__23__V
TDEELEKLAEYAAEAGDTEALLYIYSLISALRLGAISPEQADELARRIKERLDK PCPYIWSLDTQYSKVLALYNQHNPGASAAPCSQLYIDFRKDLGWKWIHEPKGYHANFALEPLPIVYYVGRKPKVEQLSNMIV m_ems_p1-15H-GBL-16H-GBL-16H_0039_0001_0001_0001_000000005_0001_37_46_H_._p1-14H-GBL-16H-GABBL-16H_0097_0001_0001_0001_0001_0001_0001__23__Y
TDEELEKLAEYAAEAGDTEALLWIYSLISALRLGAISPEQADELARRIKERLDK PCPYIWSLDTQYSKVLALYNQHNPGASAAPCSQLYIDFRKDLGWKWIHEPKGYHANFALEPLPIVYYVGRKPKVEQLSNMIV m_ems_p1-15H-GBL-16H-GBL-16H_0039_0001_0001_0001_000000005_0001_37_46_H_._p1-14H-GBL-16H-GABBL-16H_0097_0001_0001_0001_0001_0001_0001__23__W
TDEELEKLAEYAASAGDTEALLEIYSLISALRLGAISPEQADELARRIKERLDK PCPYIWSLDTQYSKVLALYNQHNPGASAAPCSQLYIDFRKDLGWKWIHEPKGYHANFALEPLPIVYYVGRKPKVEQLSNMIV m_ems_p1-15H-GBL-16H-GBL-16H_0039_0001_0001_0001_000000005_0001_37_46_H_._p1-14H-GBL-16H-GABBL-16H_0097_0001_0001_0001_0001_0001_0001__14__S
TDEELEKLAEYAAECGDTEALLEIYSLISALRLGAISPEQADELARRIKERLDK PCPYIWSLDTQYSKVLALYNQHNPGASAAPCSQLYIDFRKDLGWKWIHEPKGYHANFALEPLPIVYYVGRKPKVEQLSNMIV m_ems_p1-15H-GBL-16H-GBL-16H_0039_0001_0001_0001_000000005_0001_37_46_H_._p1-14H-GBL-16H-GABBL-16H_0097_0001_0001_0001_0001_0001_0001__15__C
TDEELEKLAEYAMEAGDTEALLEIYSLISALRLGAISPEQADELARRIKERLDK PCPYIWSLDTQYSKVLALYNQHNPGASAAPCSQLYIDFRKDLGWKWIHEPKGYHANFALEPLPIVYYVGRKPKVEQLSNMIV m_ems_p1-15H-GBL-16H-GBL-16H_0039_0001_0001_0001_000000005_0001_37_46_H_._p1-14H-GBL-16H-GABBL-16H_0097_0001_0001_0001_0001_0001_0001__13__M
TDEELEKLAEYAAEAGDTEALLEIFSLISALRLGAISPEQADELARRIKERLDK PCPYIWSLDTQYSKVLALYNQHNPGASAAPCSQLYIDFRKDLGWKWIHEPKGYHANFALEPLPIVYYVGRKPKVEQLSNMIV m_ems_p1-15H-GBL-16H-GBL-16H_0039_0001_0001_0001_000000005_0001_37_46_H_._p1-14H-GBL-16H-GABBL-16H_0097_0001_0001_0001_0001_0001_0001__25__F
TVTIECVGVDPEAVEAIAAAFGAEVREKDGTLEIHLDDPHGAESAAAAISVLANVRCRLQE PCPYIWSLDTQYSKVLALYNQHNPGASAAPCSQLYIDFRKDLGWKWIHEPKGYHANFALEPLPIVYYVGRKPKVEQLSNMIV m_d61877853fc72d3a9b094762e15ccc8a_0001_000000027_0001_25_32_H_._ems_ferrM_4527_0001_0001_0001_113_crosslinked__31__T
DQITVIVHVDDPSLAEWVAKQCADQFLVNGKTVFMIVDGVDPTEAKRCVEELAKKANLEVELTV PCPYIWSLDTQYSKVLALYNQHNPGASAAPCSQLYIDFRKDLGWKWIHEPKGYHANFALEPLPIVYYVGRKPKVEQLSNMIV ems_ferrM_6339_000000020_0001_84_crosslinked__35__M
KVIIIHVHVDDYKSAEECAQKANVYVNVNGKHVLIFLDDIDPSVARKVEKCLRELNADVKVFV PCPYIWSLDTQYSKVLALYNQHNPGASAAPCSQLYIDFRKDLGWKWIHEPKGYHANFALEPLPIVYYVGRKPKVEQLSNMIV m_EHEE_hb1_612_000000005_0001_48_50_59_61_P_._ems_ferrM_6675_0001_0002_0001_73_crosslinked__34__L
KVIIIHVHVDDYKSAEECAQKANVYVNVNGKHTTIFLDDIDPSVARKVEKCLRELNADVKVFV PCPYIWSLDTQYSKVLALYNQHNPGASAAPCSQLYIDFRKDLGWKWIHEPKGYHANFALEPLPIVYYVGRKPKVEQLSNMIV m_EHEE_hb1_612_000000005_0001_48_50_59_61_P_._ems_ferrM_6675_0001_0002_0001_73_crosslinked__33__T
KVIIIHVHVDDYKSAEECAQKANVYVNVNGKHVCIFLDDIDPSVARKVEKCLRELNADVKVFV PCPYIWSLDTQYSKVLALYNQHNPGASAAPCSQLYIDFRKDLGWKWIHEPKGYHANFALEPLPIVYYVGRKPKVEQLSNMIV m_EHEE_hb1_612_000000005_0001_48_50_59_61_P_._ems_ferrM_6675_0001_0002_0001_73_crosslinked__34__C
DQITTIVHVDDPSLAEWVAKQCADQFLVNGKTVFLIVDGVDPTEAKRCVEELAKKANLEVELTV PCPYIWSLDTQYSKVLALYNQHNPGASAAPCSQLYIDFRKDLGWKWIHEPKGYHANFALEPLPIVYYVGRKPKVEQLSNMIV ems_ferrM_6339_000000020_0001_84_crosslinked__5__T
DQITAIVHVDDPSLAEWVAKQCADQFLVNGKTVFLIVDGVDPTEAKRCVEELAKKANLEVELTV PCPYIWSLDTQYSKVLALYNQHNPGASAAPCSQLYIDFRKDLGWKWIHEPKGYHANFALEPLPIVYYVGRKPKVEQLSNMIV ems_ferrM_6339_000000020_0001_84_crosslinked__5__A
TVTIECVGVDPEAVEAIAAAFGAEVREKDGKLEIHLDDPHGAESAAAAISVLANVRCRNQE PCPYIWSLDTQYSKVLALYNQHNPGASAAPCSQLYIDFRKDLGWKWIHEPKGYHANFALEPLPIVYYVGRKPKVEQLSNMIV m_d61877853fc72d3a9b094762e15ccc8a_0001_000000027_0001_25_32_H_._ems_ferrM_4527_0001_0001_0001_113_crosslinked__59__N
TVTIECVGVDPEAVEAIAAAFGAEVREKDGKLEIHLDDPHGAESAAAAISVLANVRCRLHE PCPYIWSLDTQYSKVLALYNQHNPGASAAPCSQLYIDFRKDLGWKWIHEPKGYHANFALEPLPIVYYVGRKPKVEQLSNMIV m_d61877853fc72d3a9b094762e15ccc8a_0001_000000027_0001_25_32_H_._ems_ferrM_4527_0001_0001_0001_113_crosslinked__60__H
TVTIECVGVDPEAVEAIAAAFGAEVREKDGKLEIHLDDPHGAESAAAAISVLANVRCTLQE PCPYIWSLDTQYSKVLALYNQHNPGASAAPCSQLYIDFRKDLGWKWIHEPKGYHANFALEPLPIVYYVGRKPKVEQLSNMIV m_d61877853fc72d3a9b094762e15ccc8a_0001_000000027_0001_25_32_H_._ems_ferrM_4527_0001_0001_0001_113_crosslinked__58__T
TVTIECVGVDPEAVEAIAAAFGAEVREKDGKLEIHLDDPHGAESAAAAISVLANVRCRSQE PCPYIWSLDTQYSKVLALYNQHNPGASAAPCSQLYIDFRKDLGWKWIHEPKGYHANFALEPLPIVYYVGRKPKVEQLSNMIV m_d61877853fc72d3a9b094762e15ccc8a_0001_000000027_0001_25_32_H_._ems_ferrM_4527_0001_0001_0001_113_crosslinked__59__S
KVIIIHVHVDDYKSAEECAQKANVYDNVNGKHVTIFLDDIDPSVARKVEKCLRELNADVKVFV PCPYIWSLDTQYSKVLALYNQHNPGASAAPCSQLYIDFRKDLGWKWIHEPKGYHANFALEPLPIVYYVGRKPKVEQLSNMIV m_EHEE_hb1_612_000000005_0001_48_50_59_61_P_._ems_ferrM_6675_0001_0002_0001_73_crosslinked__26__D
DQITVIVHVDDPSLAEWVAKQCAFQFLVNGKTVFLIVDGVDPTEAKRCVEELAKKANLEVELTV PCPYIWSLDTQYSKVLALYNQHNPGASAAPCSQLYIDFRKDLGWKWIHEPKGYHANFALEPLPIVYYVGRKPKVEQLSNMIV ems_ferrM_6339_000000020_0001_84_crosslinked__24__F
DQITVIVHVDDPSLAEWVAKQCAIQFLVNGKTVFLIVDGVDPTEAKRCVEELAKKANLEVELTV PCPYIWSLDTQYSKVLALYNQHNPGASAAPCSQLYIDFRKDLGWKWIHEPKGYHANFALEPLPIVYYVGRKPKVEQLSNMIV ems_ferrM_6339_000000020_0001_84_crosslinked__24__I
TDEELEKLAEYAAEAGDTEALLEIYSLISALRLGAISYEQADELARRIKERLDK PCPYIWSLDTQYSKVLALYNQHNPGASAAPCSQLYIDFRKDLGWKWIHEPKGYHANFALEPLPIVYYVGRKPKVEQLSNMIV m_ems_p1-15H-GBL-16H-GBL-16H_0039_0001_0001_0001_000000005_0001_37_46_H_._p1-14H-GBL-16H-GABBL-16H_0097_0001_0001_0001_0001_0001_0001__38__Y
TDEELEKLAEYAAEAGDTEALLEIYSLISALRLGAIQPEQADELARRIKERLDK PCPYIWSLDTQYSKVLALYNQHNPGASAAPCSQLYIDFRKDLGWKWIHEPKGYHANFALEPLPIVYYVGRKPKVEQLSNMIV m_ems_p1-15H-GBL-16H-GBL-16H_0039_0001_0001_0001_000000005_0001_37_46_H_._p1-14H-GBL-16H-GABBL-16H_0097_0001_0001_0001_0001_0001_0001__37__Q
TDEELEKLAEYAAEAGDTEALLEIYSLISALRLGAISPAQADELARRIKERLDK PCPYIWSLDTQYSKVLALYNQHNPGASAAPCSQLYIDFRKDLGWKWIHEPKGYHANFALEPLPIVYYVGRKPKVEQLSNMIV m_ems_p1-15H-GBL-16H-GBL-16H_0039_0001_0001_0001_000000005_0001_37_46_H_._p1-14H-GBL-16H-GABBL-16H_0097_0001_0001_0001_0001_0001_0001__39__A
TCTIEVVGVDPEAVEAIVAAFGAEVREKDGKLEIHLDDPHGAESAAAAISVLANVRVRLQC PCPYIWSLDTQYSKVLALYNQHNPGASAAPCSQLYIDFRKDLGWKWIHEPKGYHANFALEPLPIVYYVGRKPKVEQLSNMIV m_d61877853fc72d3a9b094762e15ccc8a_0001_000000027_0001_25_32_H_._ems_ferrM_4527_0001_0001_0001_114_crosslinked__18__V
TCTIEVVGVDPEAVEAIAAAFGAEVREKDGKLEIHLDDPHGAESAAAARSVLANVRVRLQC PCPYIWSLDTQYSKVLALYNQHNPGASAAPCSQLYIDFRKDLGWKWIHEPKGYHANFALEPLPIVYYVGRKPKVEQLSNMIV m_d61877853fc72d3a9b094762e15ccc8a_0001_000000027_0001_25_32_H_._ems_ferrM_4527_0001_0001_0001_114_crosslinked__49__R
KVIIIHVHVDDYKSAEECAQKANVYVNVNGKHVTIFLDTIDPSVARKVEKCLRELNADVKVFV PCPYIWSLDTQYSKVLALYNQHNPGASAAPCSQLYIDFRKDLGWKWIHEPKGYHANFALEPLPIVYYVGRKPKVEQLSNMIV m_EHEE_hb1_612_000000005_0001_48_50_59_61_P_._ems_ferrM_6675_0001_0002_0001_73_crosslinked__39__T
KVIIIHVHVDDYKSAEECAQKANVYVNVNGKHVTIFLDDNDPSVARKVEKCLRELNADVKVFV PCPYIWSLDTQYSKVLALYNQHNPGASAAPCSQLYIDFRKDLGWKWIHEPKGYHANFALEPLPIVYYVGRKPKVEQLSNMIV m_EHEE_hb1_612_000000005_0001_48_50_59_61_P_._ems_ferrM_6675_0001_0002_0001_73_crosslinked__40__N
TCTIEVVGVDPEAVEAIAAAFGAEVREKDGKLEIHLDDPHGSESAAAAISVLANVRVRLQC PCPYIWSLDTQYSKVLALYNQHNPGASAAPCSQLYIDFRKDLGWKWIHEPKGYHANFALEPLPIVYYVGRKPKVEQLSNMIV m_d61877853fc72d3a9b094762e15ccc8a_0001_000000027_0001_25_32_H_._ems_ferrM_4527_0001_0001_0001_114_crosslinked__42__S
DQITVIVHVDDPSLAEWVAKQCADQFLVNGKTVFLIVDGVEPTEAKRCVEELAKKANLEVELTV PCPYIWSLDTQYSKVLALYNQHNPGASAAPCSQLYIDFRKDLGWKWIHEPKGYHANFALEPLPIVYYVGRKPKVEQLSNMIV ems_ferrM_6339_000000020_0001_84_crosslinked__41__E
TCTYEVVGVDPEAVEAIAAAFGAEVREKDGKLEIHLDDPHGAESAAAAISVLANVRVRLQC PCPYIWSLDTQYSKVLALYNQHNPGASAAPCSQLYIDFRKDLGWKWIHEPKGYHANFALEPLPIVYYVGRKPKVEQLSNMIV m_d61877853fc72d3a9b094762e15ccc8a_0001_000000027_0001_25_32_H_._ems_ferrM_4527_0001_0001_0001_114_crosslinked__4__Y
TCTIGVVGVDPEAVEAIAAAFGAEVREKDGKLEIHLDDPHGAESAAAAISVLANVRVRLQC PCPYIWSLDTQYSKVLALYNQHNPGASAAPCSQLYIDFRKDLGWKWIHEPKGYHANFALEPLPIVYYVGRKPKVEQLSNMIV m_d61877853fc72d3a9b094762e15ccc8a_0001_000000027_0001_25_32_H_._ems_ferrM_4527_0001_0001_0001_114_crosslinked__5__G
TDEELEKLAEYAAEAGDTEALLEIYSLISALRLGAISPEQADELPRRIKERLDK PCPYIWSLDTQYSKVLALYNQHNPGASAAPCSQLYIDFRKDLGWKWIHEPKGYHANFALEPLPIVYYVGRKPKVEQLSNMIV m_ems_p1-15H-GBL-16H-GBL-16H_0039_0001_0001_0001_000000005_0001_37_46_H_._p1-14H-GBL-16H-GABBL-16H_0097_0001_0001_0001_0001_0001_0001__45__P
DQITVIVHVDDPSLAEWVAKQCADQFLVNGKTVFLIVDGVDPTEAKRCVEELEKKANLEVELTV PCPYIWSLDTQYSKVLALYNQHNPGASAAPCSQLYIDFRKDLGWKWIHEPKGYHANFALEPLPIVYYVGRKPKVEQLSNMIV ems_ferrM_6339_000000020_0001_84_crosslinked__53__E
DQITVIVHVDDPSLAEWVAKQCADQFLVNGKTVFLIVDGVDPTEAKRCVEELAHKANLEVELTV PCPYIWSLDTQYSKVLALYNQHNPGASAAPCSQLYIDFRKDLGWKWIHEPKGYHANFALEPLPIVYYVGRKPKVEQLSNMIV ems_ferrM_6339_000000020_0001_84_crosslinked__54__H
TCTIEVVGVDPEAVEAPAAAFGAEVREKDGKLEIHLDDPHGAESAAAAISVLANVRVRLQC PCPYIWSLDTQYSKVLALYNQHNPGASAAPCSQLYIDFRKDLGWKWIHEPKGYHANFALEPLPIVYYVGRKPKVEQLSNMIV m_d61877853fc72d3a9b094762e15ccc8a_0001_000000027_0001_25_32_H_._ems_ferrM_4527_0001_0001_0001_114_crosslinked__17__P
TCTIEVVGVDPEAVEMIAAAFGAEVREKDGKLEIHLDDPHGAESAAAAISVLANVRVRLQC PCPYIWSLDTQYSKVLALYNQHNPGASAAPCSQLYIDFRKDLGWKWIHEPKGYHANFALEPLPIVYYVGRKPKVEQLSNMIV m_d61877853fc72d3a9b094762e15ccc8a_0001_000000027_0001_25_32_H_._ems_ferrM_4527_0001_0001_0001_114_crosslinked__16__M
TCTIEVVGVDPEAVEAYAAAFGAEVREKDGKLEIHLDDPHGAESAAAAISVLANVRVRLQC PCPYIWSLDTQYSKVLALYNQHNPGASAAPCSQLYIDFRKDLGWKWIHEPKGYHANFALEPLPIVYYVGRKPKVEQLSNMIV m_d61877853fc72d3a9b094762e15ccc8a_0001_000000027_0001_25_32_H_._ems_ferrM_4527_0001_0001_0001_114_crosslinked__17__Y
TVTIECVGVDPEAVEAIAAAFGAEVREKDGKLEIHLDDPHGAESAAAAISNLANVRCRLQE PCPYIWSLDTQYSKVLALYNQHNPGASAAPCSQLYIDFRKDLGWKWIHEPKGYHANFALEPLPIVYYVGRKPKVEQLSNMIV m_d61877853fc72d3a9b094762e15ccc8a_0001_000000027_0001_25_32_H_._ems_ferrM_4527_0001_0001_0001_113_crosslinked__51__N
TCTIEVVGVDPEAVEAIAAAFGAEVREKDGKLWIHLDDPHGAESAAAAISVLANVRVRLQC PCPYIWSLDTQYSKVLALYNQHNPGASAAPCSQLYIDFRKDLGWKWIHEPKGYHANFALEPLPIVYYVGRKPKVEQLSNMIV m_d61877853fc72d3a9b094762e15ccc8a_0001_000000027_0001_25_32_H_._ems_ferrM_4527_0001_0001_0001_114_crosslinked__33__W
TDEELEKLAEYAAEAGDTEELLEIYSLISALRLGAISPEQADELARRIKERLDK PCPYIWSLDTQYSKVLALYNQHNPGASAAPCSQLYIDFRKDLGWKWIHEPKGYHANFALEPLPIVYYVGRKPKVEQLSNMIV m_ems_p1-15H-GBL-16H-GBL-16H_0039_0001_0001_0001_000000005_0001_37_46_H_._p1-14H-GBL-16H-GABBL-16H_0097_0001_0001_0001_0001_0001_0001__20__E
TDEELEKLAEYAAEAGDTEAHLEIYSLISALRLGAISPEQADELARRIKERLDK PCPYIWSLDTQYSKVLALYNQHNPGASAAPCSQLYIDFRKDLGWKWIHEPKGYHANFALEPLPIVYYVGRKPKVEQLSNMIV m_ems_p1-15H-GBL-16H-GBL-16H_0039_0001_0001_0001_000000005_0001_37_46_H_._p1-14H-GBL-16H-GABBL-16H_0097_0001_0001_0001_0001_0001_0001__21__H
TDEELEKLAEYAAEAGDTEAILEIYSLISALRLGAISPEQADELARRIKERLDK PCPYIWSLDTQYSKVLALYNQHNPGASAAPCSQLYIDFRKDLGWKWIHEPKGYHANFALEPLPIVYYVGRKPKVEQLSNMIV m_ems_p1-15H-GBL-16H-GBL-16H_0039_0001_0001_0001_000000005_0001_37_46_H_._p1-14H-GBL-16H-GABBL-16H_0097_0001_0001_0001_0001_0001_0001__21__I
TDEELEKLAEYAAEAGDTEADLEIYSLISALRLGAISPEQADELARRIKERLDK PCPYIWSLDTQYSKVLALYNQHNPGASAAPCSQLYIDFRKDLGWKWIHEPKGYHANFALEPLPIVYYVGRKPKVEQLSNMIV m_ems_p1-15H-GBL-16H-GBL-16H_0039_0001_0001_0001_000000005_0001_37_46_H_._p1-14H-GBL-16H-GABBL-16H_0097_0001_0001_0001_0001_0001_0001__21__D
TDEELEKLAEYAAEAGDTEALLEIYSLISALRLGAISPEQADELARRIKERDDK PCPYIWSLDTQYSKVLALYNQHNPGASAAPCSQLYIDFRKDLGWKWIHEPKGYHANFALEPLPIVYYVGRKPKVEQLSNMIV m_ems_p1-15H-GBL-16H-GBL-16H_0039_0001_0001_0001_000000005_0001_37_46_H_._p1-14H-GBL-16H-GABBL-16H_0097_0001_0001_0001_0001_0001_0001__52__D
TDEELEKLAEYAAEAGDTEALLEIYSLISALRLGAISPEQADELARRIKERHDK PCPYIWSLDTQYSKVLALYNQHNPGASAAPCSQLYIDFRKDLGWKWIHEPKGYHANFALEPLPIVYYVGRKPKVEQLSNMIV m_ems_p1-15H-GBL-16H-GBL-16H_0039_0001_0001_0001_000000005_0001_37_46_H_._p1-14H-GBL-16H-GABBL-16H_0097_0001_0001_0001_0001_0001_0001__52__H
KVIIIHVHVDDHKSAEECAQKANVYVNVNGKHVTIFLDDIDPSVARKVEKCLRELNADVKVFV PCPYIWSLDTQYSKVLALYNQHNPGASAAPCSQLYIDFRKDLGWKWIHEPKGYHANFALEPLPIVYYVGRKPKVEQLSNMIV m_EHEE_hb1_612_000000005_0001_48_50_59_61_P_._ems_ferrM_6675_0001_0002_0001_73_crosslinked__12__H
TDEELEKLAEYAAEAGDTEALLEIYSLISALRLGAISPEQADELARRIKERLMK PCPYIWSLDTQYSKVLALYNQHNPGASAAPCSQLYIDFRKDLGWKWIHEPKGYHANFALEPLPIVYYVGRKPKVEQLSNMIV m_ems_p1-15H-GBL-16H-GBL-16H_0039_0001_0001_0001_000000005_0001_37_46_H_._p1-14H-GBL-16H-GABBL-16H_0097_0001_0001_0001_0001_0001_0001__53__M
TVTIECVGVDPEAVEAIAAAFGAEVREKDGKLEIHLDDPHGAESAAAAIWVLANVRCRLQE PCPYIWSLDTQYSKVLALYNQHNPGASAAPCSQLYIDFRKDLGWKWIHEPKGYHANFALEPLPIVYYVGRKPKVEQLSNMIV m_d61877853fc72d3a9b094762e15ccc8a_0001_000000027_0001_25_32_H_._ems_ferrM_4527_0001_0001_0001_113_crosslinked__50__W
TVTIECVGVDPEAVEAIAAAFGAEVREKDGKLEIHLDDPHGAESAAAAISALANVRCRLQE PCPYIWSLDTQYSKVLALYNQHNPGASAAPCSQLYIDFRKDLGWKWIHEPKGYHANFALEPLPIVYYVGRKPKVEQLSNMIV m_d61877853fc72d3a9b094762e15ccc8a_0001_000000027_0001_25_32_H_._ems_ferrM_4527_0001_0001_0001_113_crosslinked__51__A
TVTIECVGVDPEAVEAIAAAFGAEVREKDGKLEIHLDDPHGAESAAAAISHLANVRCRLQE PCPYIWSLDTQYSKVLALYNQHNPGASAAPCSQLYIDFRKDLGWKWIHEPKGYHANFALEPLPIVYYVGRKPKVEQLSNMIV m_d61877853fc72d3a9b094762e15ccc8a_0001_000000027_0001_25_32_H_._ems_ferrM_4527_0001_0001_0001_113_crosslinked__51__H
TVTIECVGVDPEAVEAIAAAFGAEVREKDGKLEIHLDDPHGAESAAAAISKLANVRCRLQE PCPYIWSLDTQYSKVLALYNQHNPGASAAPCSQLYIDFRKDLGWKWIHEPKGYHANFALEPLPIVYYVGRKPKVEQLSNMIV m_d61877853fc72d3a9b094762e15ccc8a_0001_000000027_0001_25_32_H_._ems_ferrM_4527_0001_0001_0001_113_crosslinked__51__K
TVTIECVGVDPEAVEAIAAAFGAEVREKDGKLEIHLDDPHGAESAAAAICVLANVRCRLQE PCPYIWSLDTQYSKVLALYNQHNPGASAAPCSQLYIDFRKDLGWKWIHEPKGYHANFALEPLPIVYYVGRKPKVEQLSNMIV m_d61877853fc72d3a9b094762e15ccc8a_0001_000000027_0001_25_32_H_._ems_ferrM_4527_0001_0001_0001_113_crosslinked__50__C
TDEELEKLAEYAAPAGDTEALLEIYSLISALRLGAISPEQADELARRIKERLDK PCPYIWSLDTQYSKVLALYNQHNPGASAAPCSQLYIDFRKDLGWKWIHEPKGYHANFALEPLPIVYYVGRKPKVEQLSNMIV m_ems_p1-15H-GBL-16H-GBL-16H_0039_0001_0001_0001_000000005_0001_37_46_H_._p1-14H-GBL-16H-GABBL-16H_0097_0001_0001_0001_0001_0001_0001__14__P
DQITVIVHVDDPSLAEWVAKQCADQFLVNGKTVFLIVDGVDPTEAKRCVEELAKKANLEVSLTV PCPYIWSLDTQYSKVLALYNQHNPGASAAPCSQLYIDFRKDLGWKWIHEPKGYHANFALEPLPIVYYVGRKPKVEQLSNMIV ems_ferrM_6339_000000020_0001_84_crosslinked__61__S
TCTIEVVGVDPEAVEAIAAAFGAEVREKDAKLEIHLDDPHGAESAAAAISVLANVRVRLQC PCPYIWSLDTQYSKVLALYNQHNPGASAAPCSQLYIDFRKDLGWKWIHEPKGYHANFALEPLPIVYYVGRKPKVEQLSNMIV m_d61877853fc72d3a9b094762e15ccc8a_0001_000000027_0001_25_32_H_._ems_ferrM_4527_0001_0001_0001_114_crosslinked__30__A
TVTIECVGVDPEAEEAIAAAFGAEVREKDGKLEIHLDDPHGAESAAAAISVLANVRCRLQE PCPYIWSLDTQYSKVLALYNQHNPGASAAPCSQLYIDFRKDLGWKWIHEPKGYHANFALEPLPIVYYVGRKPKVEQLSNMIV m_d61877853fc72d3a9b094762e15ccc8a_0001_000000027_0001_25_32_H_._ems_ferrM_4527_0001_0001_0001_113_crosslinked__14__E
TVTIECVGVDPEQVEAIAAAFGAEVREKDGKLEIHLDDPHGAESAAAAISVLANVRCRLQE PCPYIWSLDTQYSKVLALYNQHNPGASAAPCSQLYIDFRKDLGWKWIHEPKGYHANFALEPLPIVYYVGRKPKVEQLSNMIV m_d61877853fc72d3a9b094762e15ccc8a_0001_000000027_0001_25_32_H_._ems_ferrM_4527_0001_0001_0001_113_crosslinked__13__Q
TVTIECVGVDPEAYEAIAAAFGAEVREKDGKLEIHLDDPHGAESAAAAISVLANVRCRLQE PCPYIWSLDTQYSKVLALYNQHNPGASAAPCSQLYIDFRKDLGWKWIHEPKGYHANFALEPLPIVYYVGRKPKVEQLSNMIV m_d61877853fc72d3a9b094762e15ccc8a_0001_000000027_0001_25_32_H_._ems_ferrM_4527_0001_0001_0001_113_crosslinked__14__Y
TVTIECVGVDPEANEAIAAAFGAEVREKDGKLEIHLDDPHGAESAAAAISVLANVRCRLQE PCPYIWSLDTQYSKVLALYNQHNPGASAAPCSQLYIDFRKDLGWKWIHEPKGYHANFALEPLPIVYYVGRKPKVEQLSNMIV m_d61877853fc72d3a9b094762e15ccc8a_0001_000000027_0001_25_32_H_._ems_ferrM_4527_0001_0001_0001_113_crosslinked__14__N
TCTIEVVGVDPEAVEAIAAAFGAEMREKDGKLEIHLDDPHGAESAAAAISVLANVRVRLQC PCPYIWSLDTQYSKVLALYNQHNPGASAAPCSQLYIDFRKDLGWKWIHEPKGYHANFALEPLPIVYYVGRKPKVEQLSNMIV m_d61877853fc72d3a9b094762e15ccc8a_0001_000000027_0001_25_32_H_._ems_ferrM_4527_0001_0001_0001_114_crosslinked__25__M
TCTIEVVGVDPEAVEAIAAAFGAEQREKDGKLEIHLDDPHGAESAAAAISVLANVRVRLQC PCPYIWSLDTQYSKVLALYNQHNPGASAAPCSQLYIDFRKDLGWKWIHEPKGYHANFALEPLPIVYYVGRKPKVEQLSNMIV m_d61877853fc72d3a9b094762e15ccc8a_0001_000000027_0001_25_32_H_._ems_ferrM_4527_0001_0001_0001_114_crosslinked__25__Q
TCTIEVVGVDPEAVEAIAAAFGAEVAEKDGKLEIHLDDPHGAESAAAAISVLANVRVRLQC PCPYIWSLDTQYSKVLALYNQHNPGASAAPCSQLYIDFRKDLGWKWIHEPKGYHANFALEPLPIVYYVGRKPKVEQLSNMIV m_d61877853fc72d3a9b094762e15ccc8a_0001_000000027_0001_25_32_H_._ems_ferrM_4527_0001_0001_0001_114_crosslinked__26__A
TVTIFCVGVDPEAVEAIAAAFGAEVREKDGKLEIHLDDPHGAESAAAAISVLANVRCRLQE PCPYIWSLDTQYSKVLALYNQHNPGASAAPCSQLYIDFRKDLGWKWIHEPKGYHANFALEPLPIVYYVGRKPKVEQLSNMIV m_d61877853fc72d3a9b094762e15ccc8a_0001_000000027_0001_25_32_H_._ems_ferrM_4527_0001_0001_0001_113_crosslinked__5__F
TDEELEKLAEYAAEAGDTEALLEIYSLISALRLGAIKPEQADELARRIKERLDK PCPYIWSLDTQYSKVLALYNQHNPGASAAPCSQLYIDFRKDLGWKWIHEPKGYHANFALEPLPIVYYVGRKPKVEQLSNMIV m_ems_p1-15H-GBL-16H-GBL-16H_0039_0001_0001_0001_000000005_0001_37_46_H_._p1-14H-GBL-16H-GABBL-16H_0097_0001_0001_0001_0001_0001_0001__37__K
TDEELEKLAEYAAEAGDTEALLEIYSLISALRLGAPSPEQADELARRIKERLDK PCPYIWSLDTQYSKVLALYNQHNPGASAAPCSQLYIDFRKDLGWKWIHEPKGYHANFALEPLPIVYYVGRKPKVEQLSNMIV m_ems_p1-15H-GBL-16H-GBL-16H_0039_0001_0001_0001_000000005_0001_37_46_H_._p1-14H-GBL-16H-GABBL-16H_0097_0001_0001_0001_0001_0001_0001__36__P
TDEELEKLAEYAAEAGDTEALLEIYSLISALRLGWISPEQADELARRIKERLDK PCPYIWSLDTQYSKVLALYNQHNPGASAAPCSQLYIDFRKDLGWKWIHEPKGYHANFALEPLPIVYYVGRKPKVEQLSNMIV m_ems_p1-15H-GBL-16H-GBL-16H_0039_0001_0001_0001_000000005_0001_37_46_H_._p1-14H-GBL-16H-GABBL-16H_0097_0001_0001_0001_0001_0001_0001__35__W
TDEELEKLAEYAAEAGDTEALLEIYSLISALRLGAMSPEQADELARRIKERLDK PCPYIWSLDTQYSKVLALYNQHNPGASAAPCSQLYIDFRKDLGWKWIHEPKGYHANFALEPLPIVYYVGRKPKVEQLSNMIV m_ems_p1-15H-GBL-16H-GBL-16H_0039_0001_0001_0001_000000005_0001_37_46_H_._p1-14H-GBL-16H-GABBL-16H_0097_0001_0001_0001_0001_0001_0001__36__M
TCTIEVWGVDPEAVEAIAAAFGAEVREKDGKLEIHLDDPHGAESAAAAISVLANVRVRLQC PCPYIWSLDTQYSKVLALYNQHNPGASAAPCSQLYIDFRKDLGWKWIHEPKGYHANFALEPLPIVYYVGRKPKVEQLSNMIV m_d61877853fc72d3a9b094762e15ccc8a_0001_000000027_0001_25_32_H_._ems_ferrM_4527_0001_0001_0001_114_crosslinked__7__W
KVIIIHVHVDDYKSAEECAQKANVYVNVNGKHVTIFLDDIDPSVARWVEKCLRELNADVKVFV PCPYIWSLDTQYSKVLALYNQHNPGASAAPCSQLYIDFRKDLGWKWIHEPKGYHANFALEPLPIVYYVGRKPKVEQLSNMIV m_EHEE_hb1_612_000000005_0001_48_50_59_61_P_._ems_ferrM_6675_0001_0002_0001_73_crosslinked__47__W
TDEELEKLAEYAAEAGDTEALLEIYSLISALRLGAIFPEQADELARRIKERLDK PCPYIWSLDTQYSKVLALYNQHNPGASAAPCSQLYIDFRKDLGWKWIHEPKGYHANFALEPLPIVYYVGRKPKVEQLSNMIV m_ems_p1-15H-GBL-16H-GBL-16H_0039_0001_0001_0001_000000005_0001_37_46_H_._p1-14H-GBL-16H-GABBL-16H_0097_0001_0001_0001_0001_0001_0001__37__F
TDEELEKLAEYAAEAGDTEALLEIYSLISALRLGAISPEQADEIARRIKERLDK PCPYIWSLDTQYSKVLALYNQHNPGASAAPCSQLYIDFRKDLGWKWIHEPKGYHANFALEPLPIVYYVGRKPKVEQLSNMIV m_ems_p1-15H-GBL-16H-GBL-16H_0039_0001_0001_0001_000000005_0001_37_46_H_._p1-14H-GBL-16H-GABBL-16H_0097_0001_0001_0001_0001_0001_0001__44__I
TVTIECVGVDPEAVEAIAAAFGAEVREKDGKLEIHLDDPHGAESAVAAISVLANVRCRLQE PCPYIWSLDTQYSKVLALYNQHNPGASAAPCSQLYIDFRKDLGWKWIHEPKGYHANFALEPLPIVYYVGRKPKVEQLSNMIV m_d61877853fc72d3a9b094762e15ccc8a_0001_000000027_0001_25_32_H_._ems_ferrM_4527_0001_0001_0001_113_crosslinked__46__V
TVTIECVGVDPEAVEAIAAAFGAEVREKDGKLEIHLDDPHGAESAAAAISVLANVRCRLSE PCPYIWSLDTQYSKVLALYNQHNPGASAAPCSQLYIDFRKDLGWKWIHEPKGYHANFALEPLPIVYYVGRKPKVEQLSNMIV m_d61877853fc72d3a9b094762e15ccc8a_0001_000000027_0001_25_32_H_._ems_ferrM_4527_0001_0001_0001_113_crosslinked__60__S
TDEELKKLAEYAAEAGDTEALLEIYSLISALRLGAISPEQADELARRIKERLDK PCPYIWSLDTQYSKVLALYNQHNPGASAAPCSQLYIDFRKDLGWKWIHEPKGYHANFALEPLPIVYYVGRKPKVEQLSNMIV m_ems_p1-15H-GBL-16H-GBL-16H_0039_0001_0001_0001_000000005_0001_37_46_H_._p1-14H-GBL-16H-GABBL-16H_0097_0001_0001_0001_0001_0001_0001__6__K
TDEELLKLAEYAAEAGDTEALLEIYSLISALRLGAISPEQADELARRIKERLDK PCPYIWSLDTQYSKVLALYNQHNPGASAAPCSQLYIDFRKDLGWKWIHEPKGYHANFALEPLPIVYYVGRKPKVEQLSNMIV m_ems_p1-15H-GBL-16H-GBL-16H_0039_0001_0001_0001_000000005_0001_37_46_H_._p1-14H-GBL-16H-GABBL-16H_0097_0001_0001_0001_0001_0001_0001__6__L
DQINVIVHVDDPSLAEWVAKQCADQFLVNGKTVFLIVDGVDPTEAKRCVEELAKKANLEVELTV PCPYIWSLDTQYSKVLALYNQHNPGASAAPCSQLYIDFRKDLGWKWIHEPKGYHANFALEPLPIVYYVGRKPKVEQLSNMIV ems_ferrM_6339_000000020_0001_84_crosslinked__4__N
DQIYVIVHVDDPSLAEWVAKQCADQFLVNGKTVFLIVDGVDPTEAKRCVEELAKKANLEVELTV PCPYIWSLDTQYSKVLALYNQHNPGASAAPCSQLYIDFRKDLGWKWIHEPKGYHANFALEPLPIVYYVGRKPKVEQLSNMIV ems_ferrM_6339_000000020_0001_84_crosslinked__4__Y
TVTIECVGVDPEAVKAIAAAFGAEVREKDGKLEIHLDDPHGAESAAAAISVLANVRCRLQE PCPYIWSLDTQYSKVLALYNQHNPGASAAPCSQLYIDFRKDLGWKWIHEPKGYHANFALEPLPIVYYVGRKPKVEQLSNMIV m_d61877853fc72d3a9b094762e15ccc8a_0001_000000027_0001_25_32_H_._ems_ferrM_4527_0001_0001_0001_113_crosslinked__15__K
KVIIIHVHVDDYKSAEECAQKANVYVNVNGKHVTIFLDDIDPSVARKVEKCLREVNADVKVFV PCPYIWSLDTQYSKVLALYNQHNPGASAAPCSQLYIDFRKDLGWKWIHEPKGYHANFALEPLPIVYYVGRKPKVEQLSNMIV m_EHEE_hb1_612_000000005_0001_48_50_59_61_P_._ems_ferrM_6675_0001_0002_0001_73_crosslinked__55__V
TVTIECVGVKPEAVEAIAAAFGAEVREKDGKLEIHLDDPHGAESAAAAISVLANVRCRLQE PCPYIWSLDTQYSKVLALYNQHNPGASAAPCSQLYIDFRKDLGWKWIHEPKGYHANFALEPLPIVYYVGRKPKVEQLSNMIV m_d61877853fc72d3a9b094762e15ccc8a_0001_000000027_0001_25_32_H_._ems_ferrM_4527_0001_0001_0001_113_crosslinked__10__K
TVTIECVGVDEEAVEAIAAAFGAEVREKDGKLEIHLDDPHGAESAAAAISVLANVRCRLQE PCPYIWSLDTQYSKVLALYNQHNPGASAAPCSQLYIDFRKDLGWKWIHEPKGYHANFALEPLPIVYYVGRKPKVEQLSNMIV m_d61877853fc72d3a9b094762e15ccc8a_0001_000000027_0001_25_32_H_._ems_ferrM_4527_0001_0001_0001_113_crosslinked__11__E
TVTIECVGVDPEAVEAIAAAFGAEVREKDGKLEIHLDDCHGAESAAAAISVLANVRCRLQE PCPYIWSLDTQYSKVLALYNQHNPGASAAPCSQLYIDFRKDLGWKWIHEPKGYHANFALEPLPIVYYVGRKPKVEQLSNMIV m_d61877853fc72d3a9b094762e15ccc8a_0001_000000027_0001_25_32_H_._ems_ferrM_4527_0001_0001_0001_113_crosslinked__39__C
TVTIECVGVDPEAVEAIAAAFGAEVREKDGKLEIHLVDPHGAESAAAAISVLANVRCRLQE PCPYIWSLDTQYSKVLALYNQHNPGASAAPCSQLYIDFRKDLGWKWIHEPKGYHANFALEPLPIVYYVGRKPKVEQLSNMIV m_d61877853fc72d3a9b094762e15ccc8a_0001_000000027_0001_25_32_H_._ems_ferrM_4527_0001_0001_0001_113_crosslinked__37__V
TDEELEKLAEYAFEAGDTEALLEIYSLISALRLGAISPEQADELARRIKERLDK PCPYIWSLDTQYSKVLALYNQHNPGASAAPCSQLYIDFRKDLGWKWIHEPKGYHANFALEPLPIVYYVGRKPKVEQLSNMIV m_ems_p1-15H-GBL-16H-GBL-16H_0039_0001_0001_0001_000000005_0001_37_46_H_._p1-14H-GBL-16H-GABBL-16H_0097_0001_0001_0001_0001_0001_0001__13__F
TCTIEVVGVDPEAVEAIAAAFGAEVREKDGKLEIHLDDPHGAESAAAAISVLANVWVRLQC PCPYIWSLDTQYSKVLALYNQHNPGASAAPCSQLYIDFRKDLGWKWIHEPKGYHANFALEPLPIVYYVGRKPKVEQLSNMIV m_d61877853fc72d3a9b094762e15ccc8a_0001_000000027_0001_25_32_H_._ems_ferrM_4527_0001_0001_0001_114_crosslinked__56__W
TCTIEVVGVDPEAVEAIAAAFGAEVREKDGKLEIHLDDPHGAESAAAAISVLANVRGRLQC PCPYIWSLDTQYSKVLALYNQHNPGASAAPCSQLYIDFRKDLGWKWIHEPKGYHANFALEPLPIVYYVGRKPKVEQLSNMIV m_d61877853fc72d3a9b094762e15ccc8a_0001_000000027_0001_25_32_H_._ems_ferrM_4527_0001_0001_0001_114_crosslinked__57__G
KVIIIHVHVDDYKSAEECAQKANVYVNVNGKHVTIFLDDIDPSVARKVEKCLRELNADEKVFV PCPYIWSLDTQYSKVLALYNQHNPGASAAPCSQLYIDFRKDLGWKWIHEPKGYHANFALEPLPIVYYVGRKPKVEQLSNMIV m_EHEE_hb1_612_000000005_0001_48_50_59_61_P_._ems_ferrM_6675_0001_0002_0001_73_crosslinked__59__E
DQITVIVHVDDPSLAEWVAKQCADQFLVNGKTVFLIVDGVDPTEAKRCVEELAKGANLEVELTV PCPYIWSLDTQYSKVLALYNQHNPGASAAPCSQLYIDFRKDLGWKWIHEPKGYHANFALEPLPIVYYVGRKPKVEQLSNMIV ems_ferrM_6339_000000020_0001_84_crosslinked__55__G
TVTIECVGVDPEAVEAIAAAFGAEVREKDGKLEIHLDDPWGAESAAAAISVLANVRCRLQE PCPYIWSLDTQYSKVLALYNQHNPGASAAPCSQLYIDFRKDLGWKWIHEPKGYHANFALEPLPIVYYVGRKPKVEQLSNMIV m_d61877853fc72d3a9b094762e15ccc8a_0001_000000027_0001_25_32_H_._ems_ferrM_4527_0001_0001_0001_113_crosslinked__40__W
TVTIECVGVDPEAVEAIAAAFGAEVREKDGKLEIHLDDPEGAESAAAAISVLANVRCRLQE PCPYIWSLDTQYSKVLALYNQHNPGASAAPCSQLYIDFRKDLGWKWIHEPKGYHANFALEPLPIVYYVGRKPKVEQLSNMIV m_d61877853fc72d3a9b094762e15ccc8a_0001_000000027_0001_25_32_H_._ems_ferrM_4527_0001_0001_0001_113_crosslinked__40__E
TCTIEVVGVDNEAVEAIAAAFGAEVREKDGKLEIHLDDPHGAESAAAAISVLANVRVRLQC PCPYIWSLDTQYSKVLALYNQHNPGASAAPCSQLYIDFRKDLGWKWIHEPKGYHANFALEPLPIVYYVGRKPKVEQLSNMIV m_d61877853fc72d3a9b094762e15ccc8a_0001_000000027_0001_25_32_H_._ems_ferrM_4527_0001_0001_0001_114_crosslinked__11__N
TCTIEVVGVDPIAVEAIAAAFGAEVREKDGKLEIHLDDPHGAESAAAAISVLANVRVRLQC PCPYIWSLDTQYSKVLALYNQHNPGASAAPCSQLYIDFRKDLGWKWIHEPKGYHANFALEPLPIVYYVGRKPKVEQLSNMIV m_d61877853fc72d3a9b094762e15ccc8a_0001_000000027_0001_25_32_H_._ems_ferrM_4527_0001_0001_0001_114_crosslinked__12__I
TDEELEKLAEYAAEAVDTEALLEIYSLISALRLGAISPEQADELARRIKERLDK PCPYIWSLDTQYSKVLALYNQHNPGASAAPCSQLYIDFRKDLGWKWIHEPKGYHANFALEPLPIVYYVGRKPKVEQLSNMIV m_ems_p1-15H-GBL-16H-GBL-16H_0039_0001_0001_0001_000000005_0001_37_46_H_._p1-14H-GBL-16H-GABBL-16H_0097_0001_0001_0001_0001_0001_0001__16__V
KVIIIHVHVDDYKSAEECAQKANVYVNVNGKHVTIFLDDIDPSVAYKVEKCLRELNADVKVFV PCPYIWSLDTQYSKVLALYNQHNPGASAAPCSQLYIDFRKDLGWKWIHEPKGYHANFALEPLPIVYYVGRKPKVEQLSNMIV m_EHEE_hb1_612_000000005_0001_48_50_59_61_P_._ems_ferrM_6675_0001_0002_0001_73_crosslinked__46__Y
TCTPEVVGVDPEAVEAIAAAFGAEVREKDGKLEIHLDDPHGAESAAAAISVLANVRVRLQC PCPYIWSLDTQYSKVLALYNQHNPGASAAPCSQLYIDFRKDLGWKWIHEPKGYHANFALEPLPIVYYVGRKPKVEQLSNMIV m_d61877853fc72d3a9b094762e15ccc8a_0001_000000027_0001_25_32_H_._ems_ferrM_4527_0001_0001_0001_114_crosslinked__4__P
KVIIIHVHVDDYKSAEECAQKANVYVNVNGKHVTIFLDDIDKSVARKVEKCLRELNADVKVFV PCPYIWSLDTQYSKVLALYNQHNPGASAAPCSQLYIDFRKDLGWKWIHEPKGYHANFALEPLPIVYYVGRKPKVEQLSNMIV m_EHEE_hb1_612_000000005_0001_48_50_59_61_P_._ems_ferrM_6675_0001_0002_0001_73_crosslinked__42__K
KVIIIHVHVDDYKSAEECAQKANVYVNVNGKHVTIFLDDIDPGVARKVEKCLRELNADVKVFV PCPYIWSLDTQYSKVLALYNQHNPGASAAPCSQLYIDFRKDLGWKWIHEPKGYHANFALEPLPIVYYVGRKPKVEQLSNMIV m_EHEE_hb1_612_000000005_0001_48_50_59_61_P_._ems_ferrM_6675_0001_0002_0001_73_crosslinked__43__G
TCTKEVVGVDPEAVEAIAAAFGAEVREKDGKLEIHLDDPHGAESAAAAISVLANVRVRLQC PCPYIWSLDTQYSKVLALYNQHNPGASAAPCSQLYIDFRKDLGWKWIHEPKGYHANFALEPLPIVYYVGRKPKVEQLSNMIV m_d61877853fc72d3a9b094762e15ccc8a_0001_000000027_0001_25_32_H_._ems_ferrM_4527_0001_0001_0001_114_crosslinked__4__K
TCTAEVVGVDPEAVEAIAAAFGAEVREKDGKLEIHLDDPHGAESAAAAISVLANVRVRLQC PCPYIWSLDTQYSKVLALYNQHNPGASAAPCSQLYIDFRKDLGWKWIHEPKGYHANFALEPLPIVYYVGRKPKVEQLSNMIV m_d61877853fc72d3a9b094762e15ccc8a_0001_000000027_0001_25_32_H_._ems_ferrM_4527_0001_0001_0001_114_crosslinked__4__A
DQITVIVHVDDPSLAEWVAKQCADQFGVNGKTVFLIVDGVDPTEAKRCVEELAKKANLEVELTV PCPYIWSLDTQYSKVLALYNQHNPGASAAPCSQLYIDFRKDLGWKWIHEPKGYHANFALEPLPIVYYVGRKPKVEQLSNMIV ems_ferrM_6339_000000020_0001_84_crosslinked__27__G
DQITVIVHVDDPSLAEWVAKQCADQVLVNGKTVFLIVDGVDPTEAKRCVEELAKKANLEVELTV PCPYIWSLDTQYSKVLALYNQHNPGASAAPCSQLYIDFRKDLGWKWIHEPKGYHANFALEPLPIVYYVGRKPKVEQLSNMIV ems_ferrM_6339_000000020_0001_84_crosslinked__26__V
DQITVIVHVDDPSLAEWVAKQCADQFEVNGKTVFLIVDGVDPTEAKRCVEELAKKANLEVELTV PCPYIWSLDTQYSKVLALYNQHNPGASAAPCSQLYIDFRKDLGWKWIHEPKGYHANFALEPLPIVYYVGRKPKVEQLSNMIV ems_ferrM_6339_000000020_0001_84_crosslinked__27__E
DQITVIVHVDDPSLAEWVAKQCADQTLVNGKTVFLIVDGVDPTEAKRCVEELAKKANLEVELTV PCPYIWSLDTQYSKVLALYNQHNPGASAAPCSQLYIDFRKDLGWKWIHEPKGYHANFALEPLPIVYYVGRKPKVEQLSNMIV ems_ferrM_6339_000000020_0001_84_crosslinked__26__T
TVTIECVGVDPEAVEAIAAAFGAEVRWKDGKLEIHLDDPHGAESAAAAISVLANVRCRLQE PCPYIWSLDTQYSKVLALYNQHNPGASAAPCSQLYIDFRKDLGWKWIHEPKGYHANFALEPLPIVYYVGRKPKVEQLSNMIV m_d61877853fc72d3a9b094762e15ccc8a_0001_000000027_0001_25_32_H_._ems_ferrM_4527_0001_0001_0001_113_crosslinked__27__W
TVTIECVGVDPEAVEAIAAAFGAEVREKKGKLEIHLDDPHGAESAAAAISVLANVRCRLQE PCPYIWSLDTQYSKVLALYNQHNPGASAAPCSQLYIDFRKDLGWKWIHEPKGYHANFALEPLPIVYYVGRKPKVEQLSNMIV m_d61877853fc72d3a9b094762e15ccc8a_0001_000000027_0001_25_32_H_._ems_ferrM_4527_0001_0001_0001_113_crosslinked__29__K
KVIIIHVHVDDYKSAEECAQKANVYVNVNGNHVTIFLDDIDPSVARKVEKCLRELNADVKVFV PCPYIWSLDTQYSKVLALYNQHNPGASAAPCSQLYIDFRKDLGWKWIHEPKGYHANFALEPLPIVYYVGRKPKVEQLSNMIV m_EHEE_hb1_612_000000005_0001_48_50_59_61_P_._ems_ferrM_6675_0001_0002_0001_73_crosslinked__31__N
KVIIIHVHVDDYKSAEECAQKANVYVNVNGKNVTIFLDDIDPSVARKVEKCLRELNADVKVFV PCPYIWSLDTQYSKVLALYNQHNPGASAAPCSQLYIDFRKDLGWKWIHEPKGYHANFALEPLPIVYYVGRKPKVEQLSNMIV m_EHEE_hb1_612_000000005_0001_48_50_59_61_P_._ems_ferrM_6675_0001_0002_0001_73_crosslinked__32__N
KVIIIHVHVDDYKSAEECAQKANVYVNVNGKFVTIFLDDIDPSVARKVEKCLRELNADVKVFV PCPYIWSLDTQYSKVLALYNQHNPGASAAPCSQLYIDFRKDLGWKWIHEPKGYHANFALEPLPIVYYVGRKPKVEQLSNMIV m_EHEE_hb1_612_000000005_0001_48_50_59_61_P_._ems_ferrM_6675_0001_0002_0001_73_crosslinked__32__F
TCTIEVVGVDPEAVEAIAAAFGAEVREKDGKLEIHLDDPHGAESAAAAISVLANVRVRTQC PCPYIWSLDTQYSKVLALYNQHNPGASAAPCSQLYIDFRKDLGWKWIHEPKGYHANFALEPLPIVYYVGRKPKVEQLSNMIV m_d61877853fc72d3a9b094762e15ccc8a_0001_000000027_0001_25_32_H_._ems_ferrM_4527_0001_0001_0001_114_crosslinked__59__T
DQITVIVHVDDPSLAEWVAKQCADQFLVNGKTVFLIVDGVDPTEAKRCVEELAKKAALEVELTV PCPYIWSLDTQYSKVLALYNQHNPGASAAPCSQLYIDFRKDLGWKWIHEPKGYHANFALEPLPIVYYVGRKPKVEQLSNMIV ems_ferrM_6339_000000020_0001_84_crosslinked__57__A
TVTIECVGVDPEAVEAIAAAFGAEVDEKDGKLEIHLDDPHGAESAAAAISVLANVRCRLQE PCPYIWSLDTQYSKVLALYNQHNPGASAAPCSQLYIDFRKDLGWKWIHEPKGYHANFALEPLPIVYYVGRKPKVEQLSNMIV m_d61877853fc72d3a9b094762e15ccc8a_0001_000000027_0001_25_32_H_._ems_ferrM_4527_0001_0001_0001_113_crosslinked__26__D
TVTIECVGVDPEAVEAIAAAFGAEQREKDGKLEIHLDDPHGAESAAAAISVLANVRCRLQE PCPYIWSLDTQYSKVLALYNQHNPGASAAPCSQLYIDFRKDLGWKWIHEPKGYHANFALEPLPIVYYVGRKPKVEQLSNMIV m_d61877853fc72d3a9b094762e15ccc8a_0001_000000027_0001_25_32_H_._ems_ferrM_4527_0001_0001_0001_113_crosslinked__25__Q
KVIIIAVHVDDYKSAEECAQKANVYVNVNGKHVTIFLDDIDPSVARKVEKCLRELNADVKVFV PCPYIWSLDTQYSKVLALYNQHNPGASAAPCSQLYIDFRKDLGWKWIHEPKGYHANFALEPLPIVYYVGRKPKVEQLSNMIV m_EHEE_hb1_612_000000005_0001_48_50_59_61_P_._ems_ferrM_6675_0001_0002_0001_73_crosslinked__6__A
TVTIECVGVDPEAVEAIAAAFGAEVREKDGKLEIHLDSPHGAESAAAAISVLANVRCRLQE PCPYIWSLDTQYSKVLALYNQHNPGASAAPCSQLYIDFRKDLGWKWIHEPKGYHANFALEPLPIVYYVGRKPKVEQLSNMIV m_d61877853fc72d3a9b094762e15ccc8a_0001_000000027_0001_25_32_H_._ems_ferrM_4527_0001_0001_0001_113_crosslinked__38__S
TDEELEKLAEYAAEAGDTEALLEIYSLISALRLGAISPEQADELARRIKERLDW PCPYIWSLDTQYSKVLALYNQHNPGASAAPCSQLYIDFRKDLGWKWIHEPKGYHANFALEPLPIVYYVGRKPKVEQLSNMIV m_ems_p1-15H-GBL-16H-GBL-16H_0039_0001_0001_0001_000000005_0001_37_46_H_._p1-14H-GBL-16H-GABBL-16H_0097_0001_0001_0001_0001_0001_0001__54__W
TDEELEKLAEYAAEAGDTEALLEIYSLISALRLGAISPEQADELARRIKERLDH PCPYIWSLDTQYSKVLALYNQHNPGASAAPCSQLYIDFRKDLGWKWIHEPKGYHANFALEPLPIVYYVGRKPKVEQLSNMIV m_ems_p1-15H-GBL-16H-GBL-16H_0039_0001_0001_0001_000000005_0001_37_46_H_._p1-14H-GBL-16H-GABBL-16H_0097_0001_0001_0001_0001_0001_0001__54__H
TCTIEVVGVDPEAREAIAAAFGAEVREKDGKLEIHLDDPHGAESAAAAISVLANVRVRLQC PCPYIWSLDTQYSKVLALYNQHNPGASAAPCSQLYIDFRKDLGWKWIHEPKGYHANFALEPLPIVYYVGRKPKVEQLSNMIV m_d61877853fc72d3a9b094762e15ccc8a_0001_000000027_0001_25_32_H_._ems_ferrM_4527_0001_0001_0001_114_crosslinked__14__R
TCTIEVVGVDPEAVFAIAAAFGAEVREKDGKLEIHLDDPHGAESAAAAISVLANVRVRLQC PCPYIWSLDTQYSKVLALYNQHNPGASAAPCSQLYIDFRKDLGWKWIHEPKGYHANFALEPLPIVYYVGRKPKVEQLSNMIV m_d61877853fc72d3a9b094762e15ccc8a_0001_000000027_0001_25_32_H_._ems_ferrM_4527_0001_0001_0001_114_crosslinked__15__F
TCTIEVVGVDPEAVEAIAAAFGAEVREKDGKLEIHLDDPHGAESYAAAISVLANVRVRLQC PCPYIWSLDTQYSKVLALYNQHNPGASAAPCSQLYIDFRKDLGWKWIHEPKGYHANFALEPLPIVYYVGRKPKVEQLSNMIV m_d61877853fc72d3a9b094762e15ccc8a_0001_000000027_0001_25_32_H_._ems_ferrM_4527_0001_0001_0001_114_crosslinked__45__Y
TCTIEVVGVDPEAVEAIAAAFGAEVREKDGKLEIHLDDPHGAESDAAAISVLANVRVRLQC PCPYIWSLDTQYSKVLALYNQHNPGASAAPCSQLYIDFRKDLGWKWIHEPKGYHANFALEPLPIVYYVGRKPKVEQLSNMIV m_d61877853fc72d3a9b094762e15ccc8a_0001_000000027_0001_25_32_H_._ems_ferrM_4527_0001_0001_0001_114_crosslinked__45__D
TCTIEVVGVDPEAVEAIAAAFGAEVREKDGKLEIHLDDPHGAESVAAAISVLANVRVRLQC PCPYIWSLDTQYSKVLALYNQHNPGASAAPCSQLYIDFRKDLGWKWIHEPKGYHANFALEPLPIVYYVGRKPKVEQLSNMIV m_d61877853fc72d3a9b094762e15ccc8a_0001_000000027_0001_25_32_H_._ems_ferrM_4527_0001_0001_0001_114_crosslinked__45__V
TVTIECVGVDPEAVEAIAAAFGAEVREKDGKLEIHLDDPHGAESAAAAISVLANDRCRLQE PCPYIWSLDTQYSKVLALYNQHNPGASAAPCSQLYIDFRKDLGWKWIHEPKGYHANFALEPLPIVYYVGRKPKVEQLSNMIV m_d61877853fc72d3a9b094762e15ccc8a_0001_000000027_0001_25_32_H_._ems_ferrM_4527_0001_0001_0001_113_crosslinked__55__D
KVIIIHVHVDDYKSAEECAQKANVYVNVNGKHVTYFLDDIDPSVARKVEKCLRELNADVKVFV PCPYIWSLDTQYSKVLALYNQHNPGASAAPCSQLYIDFRKDLGWKWIHEPKGYHANFALEPLPIVYYVGRKPKVEQLSNMIV m_EHEE_hb1_612_000000005_0001_48_50_59_61_P_._ems_ferrM_6675_0001_0002_0001_73_crosslinked__35__Y
KVIIIHVHVDDYKSAEECAQKANVYVNVNGKHVTIFFDDIDPSVARKVEKCLRELNADVKVFV PCPYIWSLDTQYSKVLALYNQHNPGASAAPCSQLYIDFRKDLGWKWIHEPKGYHANFALEPLPIVYYVGRKPKVEQLSNMIV m_EHEE_hb1_612_000000005_0001_48_50_59_61_P_._ems_ferrM_6675_0001_0002_0001_73_crosslinked__37__F
DQITVIVHVDDPSLAEWVAKQCADQFLVNGKTVFLIVDGVDPTSAKRCVEELAKKANLEVELTV PCPYIWSLDTQYSKVLALYNQHNPGASAAPCSQLYIDFRKDLGWKWIHEPKGYHANFALEPLPIVYYVGRKPKVEQLSNMIV ems_ferrM_6339_000000020_0001_84_crosslinked__44__S
TCTIEVVGVDPEAVEAIAAAFGAEVREKDGKLEIHLDDPHGAESAAAAISVFANVRVRLQC PCPYIWSLDTQYSKVLALYNQHNPGASAAPCSQLYIDFRKDLGWKWIHEPKGYHANFALEPLPIVYYVGRKPKVEQLSNMIV m_d61877853fc72d3a9b094762e15ccc8a_0001_000000027_0001_25_32_H_._ems_ferrM_4527_0001_0001_0001_114_crosslinked__52__F
TCTIEVVGVDPEAVEAIAAAFGAEVREKDGKLEIHLDDPHGAESAAAAISILANVRVRLQC PCPYIWSLDTQYSKVLALYNQHNPGASAAPCSQLYIDFRKDLGWKWIHEPKGYHANFALEPLPIVYYVGRKPKVEQLSNMIV m_d61877853fc72d3a9b094762e15ccc8a_0001_000000027_0001_25_32_H_._ems_ferrM_4527_0001_0001_0001_114_crosslinked__51__I
DQITVIVHVDDPSLAEWVAKQCADQFLVNGKTVFLIIDGVDPTEAKRCVEELAKKANLEVELTV PCPYIWSLDTQYSKVLALYNQHNPGASAAPCSQLYIDFRKDLGWKWIHEPKGYHANFALEPLPIVYYVGRKPKVEQLSNMIV ems_ferrM_6339_000000020_0001_84_crosslinked__37__I
DQITVIVHVDDPSLAEWVAKQCADQFLVNGKTVFLDVDGVDPTEAKRCVEELAKKANLEVELTV PCPYIWSLDTQYSKVLALYNQHNPGASAAPCSQLYIDFRKDLGWKWIHEPKGYHANFALEPLPIVYYVGRKPKVEQLSNMIV ems_ferrM_6339_000000020_0001_84_crosslinked__36__D
TDEELEKLAEYAAEAGDTEALLEIYSLISALRLGAISPKQADELARRIKERLDK PCPYIWSLDTQYSKVLALYNQHNPGASAAPCSQLYIDFRKDLGWKWIHEPKGYHANFALEPLPIVYYVGRKPKVEQLSNMIV m_ems_p1-15H-GBL-16H-GBL-16H_0039_0001_0001_0001_000000005_0001_37_46_H_._p1-14H-GBL-16H-GABBL-16H_0097_0001_0001_0001_0001_0001_0001__39__K
TDEELEKLAEYAAEAGDTEALLEIYSLISALRLGAISHEQADELARRIKERLDK PCPYIWSLDTQYSKVLALYNQHNPGASAAPCSQLYIDFRKDLGWKWIHEPKGYHANFALEPLPIVYYVGRKPKVEQLSNMIV m_ems_p1-15H-GBL-16H-GBL-16H_0039_0001_0001_0001_000000005_0001_37_46_H_._p1-14H-GBL-16H-GABBL-16H_0097_0001_0001_0001_0001_0001_0001__38__H
TDEELEKLAEYAAEAGDTEALLEIYSLISALRLGAISPTQADELARRIKERLDK PCPYIWSLDTQYSKVLALYNQHNPGASAAPCSQLYIDFRKDLGWKWIHEPKGYHANFALEPLPIVYYVGRKPKVEQLSNMIV m_ems_p1-15H-GBL-16H-GBL-16H_0039_0001_0001_0001_000000005_0001_37_46_H_._p1-14H-GBL-16H-GABBL-16H_0097_0001_0001_0001_0001_0001_0001__39__T
TDEELEKLAEYAAEAGDTEALLEIYSLISALRLGAISPEFADELARRIKERLDK PCPYIWSLDTQYSKVLALYNQHNPGASAAPCSQLYIDFRKDLGWKWIHEPKGYHANFALEPLPIVYYVGRKPKVEQLSNMIV m_ems_p1-15H-GBL-16H-GBL-16H_0039_0001_0001_0001_000000005_0001_37_46_H_._p1-14H-GBL-16H-GABBL-16H_0097_0001_0001_0001_0001_0001_0001__40__F
TDEELEKLAEYAAEAGDTEALLEIYSLISALRLGAISPEIADELARRIKERLDK PCPYIWSLDTQYSKVLALYNQHNPGASAAPCSQLYIDFRKDLGWKWIHEPKGYHANFALEPLPIVYYVGRKPKVEQLSNMIV m_ems_p1-15H-GBL-16H-GBL-16H_0039_0001_0001_0001_000000005_0001_37_46_H_._p1-14H-GBL-16H-GABBL-16H_0097_0001_0001_0001_0001_0001_0001__40__I
TDEELEKLAEYAAEAGDTEALLEIYSLISALRLGAISPEQEDELARRIKERLDK PCPYIWSLDTQYSKVLALYNQHNPGASAAPCSQLYIDFRKDLGWKWIHEPKGYHANFALEPLPIVYYVGRKPKVEQLSNMIV m_ems_p1-15H-GBL-16H-GBL-16H_0039_0001_0001_0001_000000005_0001_37_46_H_._p1-14H-GBL-16H-GABBL-16H_0097_0001_0001_0001_0001_0001_0001__41__E
TVTIECVGVDPEAVEAIAAAFGAEVREKDGKYEIHLDDPHGAESAAAAISVLANVRCRLQE PCPYIWSLDTQYSKVLALYNQHNPGASAAPCSQLYIDFRKDLGWKWIHEPKGYHANFALEPLPIVYYVGRKPKVEQLSNMIV m_d61877853fc72d3a9b094762e15ccc8a_0001_000000027_0001_25_32_H_._ems_ferrM_4527_0001_0001_0001_113_crosslinked__32__Y
TVTIECVGVDPEAVEAIAAAFGAEVREKDGKLCIHLDDPHGAESAAAAISVLANVRCRLQE PCPYIWSLDTQYSKVLALYNQHNPGASAAPCSQLYIDFRKDLGWKWIHEPKGYHANFALEPLPIVYYVGRKPKVEQLSNMIV m_d61877853fc72d3a9b094762e15ccc8a_0001_000000027_0001_25_32_H_._ems_ferrM_4527_0001_0001_0001_113_crosslinked__33__C
TVTIECVGVDPEAVEAIAAAFGAEVREKDGKREIHLDDPHGAESAAAAISVLANVRCRLQE PCPYIWSLDTQYSKVLALYNQHNPGASAAPCSQLYIDFRKDLGWKWIHEPKGYHANFALEPLPIVYYVGRKPKVEQLSNMIV m_d61877853fc72d3a9b094762e15ccc8a_0001_000000027_0001_25_32_H_._ems_ferrM_4527_0001_0001_0001_113_crosslinked__32__R
TDEELEKLAEYAAEAGDTEALLEIYSLISALRLGAISPEQADELARRIKARLDK PCPYIWSLDTQYSKVLALYNQHNPGASAAPCSQLYIDFRKDLGWKWIHEPKGYHANFALEPLPIVYYVGRKPKVEQLSNMIV m_ems_p1-15H-GBL-16H-GBL-16H_0039_0001_0001_0001_000000005_0001_37_46_H_._p1-14H-GBL-16H-GABBL-16H_0097_0001_0001_0001_0001_0001_0001__50__A
KVIIIHVHVDDYKSAEECAQKANVYVNVNGKHVTIFLDDIDPSVARKVEKCLRILNADVKVFV PCPYIWSLDTQYSKVLALYNQHNPGASAAPCSQLYIDFRKDLGWKWIHEPKGYHANFALEPLPIVYYVGRKPKVEQLSNMIV m_EHEE_hb1_612_000000005_0001_48_50_59_61_P_._ems_ferrM_6675_0001_0002_0001_73_crosslinked__54__I
TDEELEKLAEYAAEAGDTEALLEIYSLISATRLGAISPEQADELARRIKERLDK PCPYIWSLDTQYSKVLALYNQHNPGASAAPCSQLYIDFRKDLGWKWIHEPKGYHANFALEPLPIVYYVGRKPKVEQLSNMIV m_ems_p1-15H-GBL-16H-GBL-16H_0039_0001_0001_0001_000000005_0001_37_46_H_._p1-14H-GBL-16H-GABBL-16H_0097_0001_0001_0001_0001_0001_0001__31__T
TDEELEKLAEYAAEAGDTEALLEIYSLISALMLGAISPEQADELARRIKERLDK PCPYIWSLDTQYSKVLALYNQHNPGASAAPCSQLYIDFRKDLGWKWIHEPKGYHANFALEPLPIVYYVGRKPKVEQLSNMIV m_ems_p1-15H-GBL-16H-GBL-16H_0039_0001_0001_0001_000000005_0001_37_46_H_._p1-14H-GBL-16H-GABBL-16H_0097_0001_0001_0001_0001_0001_0001__32__M
TDEELEKLAEYAAEAGDTEALLEIYSLISALRLGAISPEQADELARRIKEHLDK PCPYIWSLDTQYSKVLALYNQHNPGASAAPCSQLYIDFRKDLGWKWIHEPKGYHANFALEPLPIVYYVGRKPKVEQLSNMIV m_ems_p1-15H-GBL-16H-GBL-16H_0039_0001_0001_0001_000000005_0001_37_46_H_._p1-14H-GBL-16H-GABBL-16H_0097_0001_0001_0001_0001_0001_0001__51__H
TDEELEKLAEYAAEAGDTEALLEIYSLISALRLGAISPEQADELARRISERLDK PCPYIWSLDTQYSKVLALYNQHNPGASAAPCSQLYIDFRKDLGWKWIHEPKGYHANFALEPLPIVYYVGRKPKVEQLSNMIV m_ems_p1-15H-GBL-16H-GBL-16H_0039_0001_0001_0001_000000005_0001_37_46_H_._p1-14H-GBL-16H-GABBL-16H_0097_0001_0001_0001_0001_0001_0001__49__S
TDEELEKLAEYAAEKGDTEALLEIYSLISALRLGAISPEQADELARRIKERLDK PCPYIWSLDTQYSKVLALYNQHNPGASAAPCSQLYIDFRKDLGWKWIHEPKGYHANFALEPLPIVYYVGRKPKVEQLSNMIV m_ems_p1-15H-GBL-16H-GBL-16H_0039_0001_0001_0001_000000005_0001_37_46_H_._p1-14H-GBL-16H-GABBL-16H_0097_0001_0001_0001_0001_0001_0001__15__K
TCTIEVVGVDPEAVEAIAAAFGAEVREKDGKLEIHLDDPHGAESAAIAISVLANVRVRLQC PCPYIWSLDTQYSKVLALYNQHNPGASAAPCSQLYIDFRKDLGWKWIHEPKGYHANFALEPLPIVYYVGRKPKVEQLSNMIV m_d61877853fc72d3a9b094762e15ccc8a_0001_000000027_0001_25_32_H_._ems_ferrM_4527_0001_0001_0001_114_crosslinked__47__I
TCTIEVVGVDPEAVEAIAAAFGAEVREKDGKLEIHLDDPHGAESAAKAISVLANVRVRLQC PCPYIWSLDTQYSKVLALYNQHNPGASAAPCSQLYIDFRKDLGWKWIHEPKGYHANFALEPLPIVYYVGRKPKVEQLSNMIV m_d61877853fc72d3a9b094762e15ccc8a_0001_000000027_0001_25_32_H_._ems_ferrM_4527_0001_0001_0001_114_crosslinked__47__K
TCTIEVVGVDPEAVEAIAAAFGAEVSEKDGKLEIHLDDPHGAESAAAAISVLANVRVRLQC PCPYIWSLDTQYSKVLALYNQHNPGASAAPCSQLYIDFRKDLGWKWIHEPKGYHANFALEPLPIVYYVGRKPKVEQLSNMIV m_d61877853fc72d3a9b094762e15ccc8a_0001_000000027_0001_25_32_H_._ems_ferrM_4527_0001_0001_0001_114_crosslinked__26__S
TCTIEVVGVDPEAVEAIAAAFGAEVRHKDGKLEIHLDDPHGAESAAAAISVLANVRVRLQC PCPYIWSLDTQYSKVLALYNQHNPGASAAPCSQLYIDFRKDLGWKWIHEPKGYHANFALEPLPIVYYVGRKPKVEQLSNMIV m_d61877853fc72d3a9b094762e15ccc8a_0001_000000027_0001_25_32_H_._ems_ferrM_4527_0001_0001_0001_114_crosslinked__27__H
TCTIEVVGVDPEAVEAIAAAFGAEVVEKDGKLEIHLDDPHGAESAAAAISVLANVRVRLQC PCPYIWSLDTQYSKVLALYNQHNPGASAAPCSQLYIDFRKDLGWKWIHEPKGYHANFALEPLPIVYYVGRKPKVEQLSNMIV m_d61877853fc72d3a9b094762e15ccc8a_0001_000000027_0001_25_32_H_._ems_ferrM_4527_0001_0001_0001_114_crosslinked__26__V
TVTIECVGVDPEAVEAIAAAFGAEVREKDGKLEIHLDDPHGAESFAAAISVLANVRCRLQE PCPYIWSLDTQYSKVLALYNQHNPGASAAPCSQLYIDFRKDLGWKWIHEPKGYHANFALEPLPIVYYVGRKPKVEQLSNMIV m_d61877853fc72d3a9b094762e15ccc8a_0001_000000027_0001_25_32_H_._ems_ferrM_4527_0001_0001_0001_113_crosslinked__45__F
TVTIECVGVDPEAVEAIAAAFGAEVREKDGKLEIHLDDPHGARSAAAAISVLANVRCRLQE PCPYIWSLDTQYSKVLALYNQHNPGASAAPCSQLYIDFRKDLGWKWIHEPKGYHANFALEPLPIVYYVGRKPKVEQLSNMIV m_d61877853fc72d3a9b094762e15ccc8a_0001_000000027_0001_25_32_H_._ems_ferrM_4527_0001_0001_0001_113_crosslinked__43__R
TVTIECVGVDPEAVEAIAAAFGAEVREKDGKLEIHLDDPHGAYSAAAAISVLANVRCRLQE PCPYIWSLDTQYSKVLALYNQHNPGASAAPCSQLYIDFRKDLGWKWIHEPKGYHANFALEPLPIVYYVGRKPKVEQLSNMIV m_d61877853fc72d3a9b094762e15ccc8a_0001_000000027_0001_25_32_H_._ems_ferrM_4527_0001_0001_0001_113_crosslinked__43__Y
DQITVIVHVDDPSLAEWVAKQCADQFLVNGKTVFLIVDGVDPTEAKRCVEELAKKANLEVVLTV PCPYIWSLDTQYSKVLALYNQHNPGASAAPCSQLYIDFRKDLGWKWIHEPKGYHANFALEPLPIVYYVGRKPKVEQLSNMIV ems_ferrM_6339_000000020_0001_84_crosslinked__61__V
DQITVIVHVDDPSLLEWVAKQCADQFLVNGKTVFLIVDGVDPTEAKRCVEELAKKANLEVELTV PCPYIWSLDTQYSKVLALYNQHNPGASAAPCSQLYIDFRKDLGWKWIHEPKGYHANFALEPLPIVYYVGRKPKVEQLSNMIV ems_ferrM_6339_000000020_0001_84_crosslinked__15__L
DQITVIVHVDDPSLHEWVAKQCADQFLVNGKTVFLIVDGVDPTEAKRCVEELAKKANLEVELTV PCPYIWSLDTQYSKVLALYNQHNPGASAAPCSQLYIDFRKDLGWKWIHEPKGYHANFALEPLPIVYYVGRKPKVEQLSNMIV ems_ferrM_6339_000000020_0001_84_crosslinked__15__H
DQITVIVHVDDPSLADWVAKQCADQFLVNGKTVFLIVDGVDPTEAKRCVEELAKKANLEVELTV PCPYIWSLDTQYSKVLALYNQHNPGASAAPCSQLYIDFRKDLGWKWIHEPKGYHANFALEPLPIVYYVGRKPKVEQLSNMIV ems_ferrM_6339_000000020_0001_84_crosslinked__16__D
DQITVIVHVDDPSLAGWVAKQCADQFLVNGKTVFLIVDGVDPTEAKRCVEELAKKANLEVELTV PCPYIWSLDTQYSKVLALYNQHNPGASAAPCSQLYIDFRKDLGWKWIHEPKGYHANFALEPLPIVYYVGRKPKVEQLSNMIV ems_ferrM_6339_000000020_0001_84_crosslinked__16__G
TCTIEVVGVDPEAVEAIAAAFGAEVREKDGKLEIHLDDPHGAESAAAAISVLKNVRVRLQC PCPYIWSLDTQYSKVLALYNQHNPGASAAPCSQLYIDFRKDLGWKWIHEPKGYHANFALEPLPIVYYVGRKPKVEQLSNMIV m_d61877853fc72d3a9b094762e15ccc8a_0001_000000027_0001_25_32_H_._ems_ferrM_4527_0001_0001_0001_114_crosslinked__53__K
TDEDLEKLAEYAAEAGDTEALLEIYSLISALRLGAISPEQADELARRIKERLDK PCPYIWSLDTQYSKVLALYNQHNPGASAAPCSQLYIDFRKDLGWKWIHEPKGYHANFALEPLPIVYYVGRKPKVEQLSNMIV m_ems_p1-15H-GBL-16H-GBL-16H_0039_0001_0001_0001_000000005_0001_37_46_H_._p1-14H-GBL-16H-GABBL-16H_0097_0001_0001_0001_0001_0001_0001__4__D
TDVELEKLAEYAAEAGDTEALLEIYSLISALRLGAISPEQADELARRIKERLDK PCPYIWSLDTQYSKVLALYNQHNPGASAAPCSQLYIDFRKDLGWKWIHEPKGYHANFALEPLPIVYYVGRKPKVEQLSNMIV m_ems_p1-15H-GBL-16H-GBL-16H_0039_0001_0001_0001_000000005_0001_37_46_H_._p1-14H-GBL-16H-GABBL-16H_0097_0001_0001_0001_0001_0001_0001__3__V
TDEWLEKLAEYAAEAGDTEALLEIYSLISALRLGAISPEQADELARRIKERLDK PCPYIWSLDTQYSKVLALYNQHNPGASAAPCSQLYIDFRKDLGWKWIHEPKGYHANFALEPLPIVYYVGRKPKVEQLSNMIV m_ems_p1-15H-GBL-16H-GBL-16H_0039_0001_0001_0001_000000005_0001_37_46_H_._p1-14H-GBL-16H-GABBL-16H_0097_0001_0001_0001_0001_0001_0001__4__W
TDQELEKLAEYAAEAGDTEALLEIYSLISALRLGAISPEQADELARRIKERLDK PCPYIWSLDTQYSKVLALYNQHNPGASAAPCSQLYIDFRKDLGWKWIHEPKGYHANFALEPLPIVYYVGRKPKVEQLSNMIV m_ems_p1-15H-GBL-16H-GBL-16H_0039_0001_0001_0001_000000005_0001_37_46_H_._p1-14H-GBL-16H-GABBL-16H_0097_0001_0001_0001_0001_0001_0001__3__Q
TDELLEKLAEYAAEAGDTEALLEIYSLISALRLGAISPEQADELARRIKERLDK PCPYIWSLDTQYSKVLALYNQHNPGASAAPCSQLYIDFRKDLGWKWIHEPKGYHANFALEPLPIVYYVGRKPKVEQLSNMIV m_ems_p1-15H-GBL-16H-GBL-16H_0039_0001_0001_0001_000000005_0001_37_46_H_._p1-14H-GBL-16H-GABBL-16H_0097_0001_0001_0001_0001_0001_0001__4__L
TVTIECVGVDPEAVEAIAAAFGAEVREKDGKLESHLDDPHGAESAAAAISVLANVRCRLQE PCPYIWSLDTQYSKVLALYNQHNPGASAAPCSQLYIDFRKDLGWKWIHEPKGYHANFALEPLPIVYYVGRKPKVEQLSNMIV m_d61877853fc72d3a9b094762e15ccc8a_0001_000000027_0001_25_32_H_._ems_ferrM_4527_0001_0001_0001_113_crosslinked__34__S
TCTIEVVGVDPEAVEAIAAAFGAEVREKDGKLEIHLDDPHGAESAAAAICVLANVRVRLQC PCPYIWSLDTQYSKVLALYNQHNPGASAAPCSQLYIDFRKDLGWKWIHEPKGYHANFALEPLPIVYYVGRKPKVEQLSNMIV m_d61877853fc72d3a9b094762e15ccc8a_0001_000000027_0001_25_32_H_._ems_ferrM_4527_0001_0001_0001_114_crosslinked__50__C
TCTIEVVGVDPEAVEAIAAAFGTEVREKDGKLEIHLDDPHGAESAAAAISVLANVRVRLQC PCPYIWSLDTQYSKVLALYNQHNPGASAAPCSQLYIDFRKDLGWKWIHEPKGYHANFALEPLPIVYYVGRKPKVEQLSNMIV m_d61877853fc72d3a9b094762e15ccc8a_0001_000000027_0001_25_32_H_._ems_ferrM_4527_0001_0001_0001_114_crosslinked__23__T
TCTIEVVGVDPEAVEAIAAAFWAEVREKDGKLEIHLDDPHGAESAAAAISVLANVRVRLQC PCPYIWSLDTQYSKVLALYNQHNPGASAAPCSQLYIDFRKDLGWKWIHEPKGYHANFALEPLPIVYYVGRKPKVEQLSNMIV m_d61877853fc72d3a9b094762e15ccc8a_0001_000000027_0001_25_32_H_._ems_ferrM_4527_0001_0001_0001_114_crosslinked__22__W
TCTIEVVGVDPEAVEAIAAAFGREVREKDGKLEIHLDDPHGAESAAAAISVLANVRVRLQC PCPYIWSLDTQYSKVLALYNQHNPGASAAPCSQLYIDFRKDLGWKWIHEPKGYHANFALEPLPIVYYVGRKPKVEQLSNMIV m_d61877853fc72d3a9b094762e15ccc8a_0001_000000027_0001_25_32_H_._ems_ferrM_4527_0001_0001_0001_114_crosslinked__23__R
TCTIEVVGVDPEAVEAIAAAFGACVREKDGKLEIHLDDPHGAESAAAAISVLANVRVRLQC PCPYIWSLDTQYSKVLALYNQHNPGASAAPCSQLYIDFRKDLGWKWIHEPKGYHANFALEPLPIVYYVGRKPKVEQLSNMIV m_d61877853fc72d3a9b094762e15ccc8a_0001_000000027_0001_25_32_H_._ems_ferrM_4527_0001_0001_0001_114_crosslinked__24__C
DQITVIVHVDDPSLAEWVAKQCADQFLVIGKTVFLIVDGVDPTEAKRCVEELAKKANLEVELTV PCPYIWSLDTQYSKVLALYNQHNPGASAAPCSQLYIDFRKDLGWKWIHEPKGYHANFALEPLPIVYYVGRKPKVEQLSNMIV ems_ferrM_6339_000000020_0001_84_crosslinked__29__I
KVIIIHVHVDDYKSAEECAQKANVIVNVNGKHVTIFLDDIDPSVARKVEKCLRELNADVKVFV PCPYIWSLDTQYSKVLALYNQHNPGASAAPCSQLYIDFRKDLGWKWIHEPKGYHANFALEPLPIVYYVGRKPKVEQLSNMIV m_EHEE_hb1_612_000000005_0001_48_50_59_61_P_._ems_ferrM_6675_0001_0002_0001_73_crosslinked__25__I
KVIIIHVHVDDYKSAEECAQKANYYVNVNGKHVTIFLDDIDPSVARKVEKCLRELNADVKVFV PCPYIWSLDTQYSKVLALYNQHNPGASAAPCSQLYIDFRKDLGWKWIHEPKGYHANFALEPLPIVYYVGRKPKVEQLSNMIV m_EHEE_hb1_612_000000005_0001_48_50_59_61_P_._ems_ferrM_6675_0001_0002_0001_73_crosslinked__24__Y
KVIIIHVHVDDYKSAEECAQKANVCVNVNGKHVTIFLDDIDPSVARKVEKCLRELNADVKVFV PCPYIWSLDTQYSKVLALYNQHNPGASAAPCSQLYIDFRKDLGWKWIHEPKGYHANFALEPLPIVYYVGRKPKVEQLSNMIV m_EHEE_hb1_612_000000005_0001_48_50_59_61_P_._ems_ferrM_6675_0001_0002_0001_73_crosslinked__25__C
KVIIIHVHVDDYKSAEECAQKANVGVNVNGKHVTIFLDDIDPSVARKVEKCLRELNADVKVFV PCPYIWSLDTQYSKVLALYNQHNPGASAAPCSQLYIDFRKDLGWKWIHEPKGYHANFALEPLPIVYYVGRKPKVEQLSNMIV m_EHEE_hb1_612_000000005_0001_48_50_59_61_P_._ems_ferrM_6675_0001_0002_0001_73_crosslinked__25__G
TCTIEVVGVDPEHVEAIAAAFGAEVREKDGKLEIHLDDPHGAESAAAAISVLANVRVRLQC PCPYIWSLDTQYSKVLALYNQHNPGASAAPCSQLYIDFRKDLGWKWIHEPKGYHANFALEPLPIVYYVGRKPKVEQLSNMIV m_d61877853fc72d3a9b094762e15ccc8a_0001_000000027_0001_25_32_H_._ems_ferrM_4527_0001_0001_0001_114_crosslinked__13__H
TCTIEVVGVDPEAVEAIAAAFGAEVREKDGKLEVHLDDPHGAESAAAAISVLANVRVRLQC PCPYIWSLDTQYSKVLALYNQHNPGASAAPCSQLYIDFRKDLGWKWIHEPKGYHANFALEPLPIVYYVGRKPKVEQLSNMIV m_d61877853fc72d3a9b094762e15ccc8a_0001_000000027_0001_25_32_H_._ems_ferrM_4527_0001_0001_0001_114_crosslinked__34__V
TDEELEKLAEYAAEAGDTEALLEIYSLISALRLGAISPEQADELARRIKEALDK PCPYIWSLDTQYSKVLALYNQHNPGASAAPCSQLYIDFRKDLGWKWIHEPKGYHANFALEPLPIVYYVGRKPKVEQLSNMIV m_ems_p1-15H-GBL-16H-GBL-16H_0039_0001_0001_0001_000000005_0001_37_46_H_._p1-14H-GBL-16H-GABBL-16H_0097_0001_0001_0001_0001_0001_0001__51__A
TCTIEVVGVDPEAVEAIAAAFGAEVREKDGKLEIHLDDPHGAESAAAAISVLHNVRVRLQC PCPYIWSLDTQYSKVLALYNQHNPGASAAPCSQLYIDFRKDLGWKWIHEPKGYHANFALEPLPIVYYVGRKPKVEQLSNMIV m_d61877853fc72d3a9b094762e15ccc8a_0001_000000027_0001_25_32_H_._ems_ferrM_4527_0001_0001_0001_114_crosslinked__53__H
TCTIEVVGVDPEAVEAIAAAFGAEVREKDGKLEIHLDDPHGAESAAAAISVPANVRVRLQC PCPYIWSLDTQYSKVLALYNQHNPGASAAPCSQLYIDFRKDLGWKWIHEPKGYHANFALEPLPIVYYVGRKPKVEQLSNMIV m_d61877853fc72d3a9b094762e15ccc8a_0001_000000027_0001_25_32_H_._ems_ferrM_4527_0001_0001_0001_114_crosslinked__52__P
DQITVIVHVDDPSLAEWVAKQCADQFLVNGKTVFLIVDGVDPTEAKRCVEELAKRANLEVELTV PCPYIWSLDTQYSKVLALYNQHNPGASAAPCSQLYIDFRKDLGWKWIHEPKGYHANFALEPLPIVYYVGRKPKVEQLSNMIV ems_ferrM_6339_000000020_0001_84_crosslinked__55__R
TCTIWVVGVDPEAVEAIAAAFGAEVREKDGKLEIHLDDPHGAESAAAAISVLANVRVRLQC PCPYIWSLDTQYSKVLALYNQHNPGASAAPCSQLYIDFRKDLGWKWIHEPKGYHANFALEPLPIVYYVGRKPKVEQLSNMIV m_d61877853fc72d3a9b094762e15ccc8a_0001_000000027_0001_25_32_H_._ems_ferrM_4527_0001_0001_0001_114_crosslinked__5__W
TCTISVVGVDPEAVEAIAAAFGAEVREKDGKLEIHLDDPHGAESAAAAISVLANVRVRLQC PCPYIWSLDTQYSKVLALYNQHNPGASAAPCSQLYIDFRKDLGWKWIHEPKGYHANFALEPLPIVYYVGRKPKVEQLSNMIV m_d61877853fc72d3a9b094762e15ccc8a_0001_000000027_0001_25_32_H_._ems_ferrM_4527_0001_0001_0001_114_crosslinked__5__S
TCTIAVVGVDPEAVEAIAAAFGAEVREKDGKLEIHLDDPHGAESAAAAISVLANVRVRLQC PCPYIWSLDTQYSKVLALYNQHNPGASAAPCSQLYIDFRKDLGWKWIHEPKGYHANFALEPLPIVYYVGRKPKVEQLSNMIV m_d61877853fc72d3a9b094762e15ccc8a_0001_000000027_0001_25_32_H_._ems_ferrM_4527_0001_0001_0001_114_crosslinked__5__A
TCTIFVVGVDPEAVEAIAAAFGAEVREKDGKLEIHLDDPHGAESAAAAISVLANVRVRLQC PCPYIWSLDTQYSKVLALYNQHNPGASAAPCSQLYIDFRKDLGWKWIHEPKGYHANFALEPLPIVYYVGRKPKVEQLSNMIV m_d61877853fc72d3a9b094762e15ccc8a_0001_000000027_0001_25_32_H_._ems_ferrM_4527_0001_0001_0001_114_crosslinked__5__F
TCTIEVVGVDPEAVEAIDAAFGAEVREKDGKLEIHLDDPHGAESAAAAISVLANVRVRLQC PCPYIWSLDTQYSKVLALYNQHNPGASAAPCSQLYIDFRKDLGWKWIHEPKGYHANFALEPLPIVYYVGRKPKVEQLSNMIV m_d61877853fc72d3a9b094762e15ccc8a_0001_000000027_0001_25_32_H_._ems_ferrM_4527_0001_0001_0001_114_crosslinked__18__D
TCTIEVVGVDPEAVEAKAAAFGAEVREKDGKLEIHLDDPHGAESAAAAISVLANVRVRLQC PCPYIWSLDTQYSKVLALYNQHNPGASAAPCSQLYIDFRKDLGWKWIHEPKGYHANFALEPLPIVYYVGRKPKVEQLSNMIV m_d61877853fc72d3a9b094762e15ccc8a_0001_000000027_0001_25_32_H_._ems_ferrM_4527_0001_0001_0001_114_crosslinked__17__K
TDEELEKLAEYAAEAGDTEALLEQYSLISALRLGAISPEQADELARRIKERLDK PCPYIWSLDTQYSKVLALYNQHNPGASAAPCSQLYIDFRKDLGWKWIHEPKGYHANFALEPLPIVYYVGRKPKVEQLSNMIV m_ems_p1-15H-GBL-16H-GBL-16H_0039_0001_0001_0001_000000005_0001_37_46_H_._p1-14H-GBL-16H-GABBL-16H_0097_0001_0001_0001_0001_0001_0001__24__Q
TVTIECVGVDPEAVEAIAAAFGAEVREKDGKLEIHLDDPHGAESAAAAISVLANVRCRLKE PCPYIWSLDTQYSKVLALYNQHNPGASAAPCSQLYIDFRKDLGWKWIHEPKGYHANFALEPLPIVYYVGRKPKVEQLSNMIV m_d61877853fc72d3a9b094762e15ccc8a_0001_000000027_0001_25_32_H_._ems_ferrM_4527_0001_0001_0001_113_crosslinked__60__K
TVTIECVGVDPEAVEAIAAAFGAEVREKDGKLEIHLDDPHGAESAAAAISVLANVRCRLEE PCPYIWSLDTQYSKVLALYNQHNPGASAAPCSQLYIDFRKDLGWKWIHEPKGYHANFALEPLPIVYYVGRKPKVEQLSNMIV m_d61877853fc72d3a9b094762e15ccc8a_0001_000000027_0001_25_32_H_._ems_ferrM_4527_0001_0001_0001_113_crosslinked__60__E
KVIIIHVHVDDYKSAEECAQKANVYVNVNGYHVTIFLDDIDPSVARKVEKCLRELNADVKVFV PCPYIWSLDTQYSKVLALYNQHNPGASAAPCSQLYIDFRKDLGWKWIHEPKGYHANFALEPLPIVYYVGRKPKVEQLSNMIV m_EHEE_hb1_612_000000005_0001_48_50_59_61_P_._ems_ferrM_6675_0001_0002_0001_73_crosslinked__31__Y
KVIIIHVHVDDYKSAEECAQKANVYVNVNGKHHTIFLDDIDPSVARKVEKCLRELNADVKVFV PCPYIWSLDTQYSKVLALYNQHNPGASAAPCSQLYIDFRKDLGWKWIHEPKGYHANFALEPLPIVYYVGRKPKVEQLSNMIV m_EHEE_hb1_612_000000005_0001_48_50_59_61_P_._ems_ferrM_6675_0001_0002_0001_73_crosslinked__33__H
KVIIIHVHVDDYKSAEECAQKANVYVNVNGKCVTIFLDDIDPSVARKVEKCLRELNADVKVFV PCPYIWSLDTQYSKVLALYNQHNPGASAAPCSQLYIDFRKDLGWKWIHEPKGYHANFALEPLPIVYYVGRKPKVEQLSNMIV m_EHEE_hb1_612_000000005_0001_48_50_59_61_P_._ems_ferrM_6675_0001_0002_0001_73_crosslinked__32__C
KVIIIHVHVDDYKSAEECAQKANVYVNVNGKGVTIFLDDIDPSVARKVEKCLRELNADVKVFV PCPYIWSLDTQYSKVLALYNQHNPGASAAPCSQLYIDFRKDLGWKWIHEPKGYHANFALEPLPIVYYVGRKPKVEQLSNMIV m_EHEE_hb1_612_000000005_0001_48_50_59_61_P_._ems_ferrM_6675_0001_0002_0001_73_crosslinked__32__G
DQIKVIVHVDDPSLAEWVAKQCADQFLVNGKTVFLIVDGVDPTEAKRCVEELAKKANLEVELTV PCPYIWSLDTQYSKVLALYNQHNPGASAAPCSQLYIDFRKDLGWKWIHEPKGYHANFALEPLPIVYYVGRKPKVEQLSNMIV ems_ferrM_6339_000000020_0001_84_crosslinked__4__K
TCTIEVVGVDPEAVEAICAAFGAEVREKDGKLEIHLDDPHGAESAAAAISVLANVRVRLQC PCPYIWSLDTQYSKVLALYNQHNPGASAAPCSQLYIDFRKDLGWKWIHEPKGYHANFALEPLPIVYYVGRKPKVEQLSNMIV m_d61877853fc72d3a9b094762e15ccc8a_0001_000000027_0001_25_32_H_._ems_ferrM_4527_0001_0001_0001_114_crosslinked__18__C
DQITVIVHVDDPSLAEWVAKQCADQFLVNGKTVFLIVDGVDPTEAKRCLEELAKKANLEVELTV PCPYIWSLDTQYSKVLALYNQHNPGASAAPCSQLYIDFRKDLGWKWIHEPKGYHANFALEPLPIVYYVGRKPKVEQLSNMIV ems_ferrM_6339_000000020_0001_84_crosslinked__49__L
DQITVIVHVDDPSLAEWVAKQCADQFLVNGKTVFLIVDGVDPTEAKRCVFELAKKANLEVELTV PCPYIWSLDTQYSKVLALYNQHNPGASAAPCSQLYIDFRKDLGWKWIHEPKGYHANFALEPLPIVYYVGRKPKVEQLSNMIV ems_ferrM_6339_000000020_0001_84_crosslinked__50__F
TVTIECVGPDPEAVEAIAAAFGAEVREKDGKLEIHLDDPHGAESAAAAISVLANVRCRLQE PCPYIWSLDTQYSKVLALYNQHNPGASAAPCSQLYIDFRKDLGWKWIHEPKGYHANFALEPLPIVYYVGRKPKVEQLSNMIV m_d61877853fc72d3a9b094762e15ccc8a_0001_000000027_0001_25_32_H_._ems_ferrM_4527_0001_0001_0001_113_crosslinked__9__P
TDEELETLAEYAAEAGDTEALLEIYSLISALRLGAISPEQADELARRIKERLDK PCPYIWSLDTQYSKVLALYNQHNPGASAAPCSQLYIDFRKDLGWKWIHEPKGYHANFALEPLPIVYYVGRKPKVEQLSNMIV m_ems_p1-15H-GBL-16H-GBL-16H_0039_0001_0001_0001_000000005_0001_37_46_H_._p1-14H-GBL-16H-GABBL-16H_0097_0001_0001_0001_0001_0001_0001__7__T
KVIIIHVHVDDYKSAEECAQKANVYVNVCGKHVTIFLDDIDPSVARKVEKCLRELNADVKVFV PCPYIWSLDTQYSKVLALYNQHNPGASAAPCSQLYIDFRKDLGWKWIHEPKGYHANFALEPLPIVYYVGRKPKVEQLSNMIV m_EHEE_hb1_612_000000005_0001_48_50_59_61_P_._ems_ferrM_6675_0001_0002_0001_73_crosslinked__29__C
KVIIIHVHVDDYKSAEECAQKANVYVNPNGKHVTIFLDDIDPSVARKVEKCLRELNADVKVFV PCPYIWSLDTQYSKVLALYNQHNPGASAAPCSQLYIDFRKDLGWKWIHEPKGYHANFALEPLPIVYYVGRKPKVEQLSNMIV m_EHEE_hb1_612_000000005_0001_48_50_59_61_P_._ems_ferrM_6675_0001_0002_0001_73_crosslinked__28__P
KVIIIHVHVDDYKSAEECAQKANVYVNENGKHVTIFLDDIDPSVARKVEKCLRELNADVKVFV PCPYIWSLDTQYSKVLALYNQHNPGASAAPCSQLYIDFRKDLGWKWIHEPKGYHANFALEPLPIVYYVGRKPKVEQLSNMIV m_EHEE_hb1_612_000000005_0001_48_50_59_61_P_._ems_ferrM_6675_0001_0002_0001_73_crosslinked__28__E
TDEELEKLAEYAAEAGDTEALLEIYSLISALRLGAISPEQADELARRLKERLDK PCPYIWSLDTQYSKVLALYNQHNPGASAAPCSQLYIDFRKDLGWKWIHEPKGYHANFALEPLPIVYYVGRKPKVEQLSNMIV m_ems_p1-15H-GBL-16H-GBL-16H_0039_0001_0001_0001_000000005_0001_37_46_H_._p1-14H-GBL-16H-GABBL-16H_0097_0001_0001_0001_0001_0001_0001__48__L
TDEELEKLAEYAAEAGDTEKLLEIYSLISALRLGAISPEQADELARRIKERLDK PCPYIWSLDTQYSKVLALYNQHNPGASAAPCSQLYIDFRKDLGWKWIHEPKGYHANFALEPLPIVYYVGRKPKVEQLSNMIV m_ems_p1-15H-GBL-16H-GBL-16H_0039_0001_0001_0001_000000005_0001_37_46_H_._p1-14H-GBL-16H-GABBL-16H_0097_0001_0001_0001_0001_0001_0001__20__K
TVTIECKGVDPEAVEAIAAAFGAEVREKDGKLEIHLDDPHGAESAAAAISVLANVRCRLQE PCPYIWSLDTQYSKVLALYNQHNPGASAAPCSQLYIDFRKDLGWKWIHEPKGYHANFALEPLPIVYYVGRKPKVEQLSNMIV m_d61877853fc72d3a9b094762e15ccc8a_0001_000000027_0001_25_32_H_._ems_ferrM_4527_0001_0001_0001_113_crosslinked__7__K
TCTIEVVGVDPFAVEAIAAAFGAEVREKDGKLEIHLDDPHGAESAAAAISVLANVRVRLQC PCPYIWSLDTQYSKVLALYNQHNPGASAAPCSQLYIDFRKDLGWKWIHEPKGYHANFALEPLPIVYYVGRKPKVEQLSNMIV m_d61877853fc72d3a9b094762e15ccc8a_0001_000000027_0001_25_32_H_._ems_ferrM_4527_0001_0001_0001_114_crosslinked__12__F
KVIIIHVHVDDYKSAEECAQKANVYVNVNYKHVTIFLDDIDPSVARKVEKCLRELNADVKVFV PCPYIWSLDTQYSKVLALYNQHNPGASAAPCSQLYIDFRKDLGWKWIHEPKGYHANFALEPLPIVYYVGRKPKVEQLSNMIV m_EHEE_hb1_612_000000005_0001_48_50_59_61_P_._ems_ferrM_6675_0001_0002_0001_73_crosslinked__30__Y
DQITVIVHVDDPSLAEWVAKQCADQFLVNGKTVFLIVDGVDPTEAKRCVEELAKKAQLEVELTV PCPYIWSLDTQYSKVLALYNQHNPGASAAPCSQLYIDFRKDLGWKWIHEPKGYHANFALEPLPIVYYVGRKPKVEQLSNMIV ems_ferrM_6339_000000020_0001_84_crosslinked__57__Q
KVIIIHVHVDDYKSAEECAQKANVYVNVNGKHVTIFLDDIDPSVARKVEKCLRELNADVKVFE PCPYIWSLDTQYSKVLALYNQHNPGASAAPCSQLYIDFRKDLGWKWIHEPKGYHANFALEPLPIVYYVGRKPKVEQLSNMIV m_EHEE_hb1_612_000000005_0001_48_50_59_61_P_._ems_ferrM_6675_0001_0002_0001_73_crosslinked__63__E
TCTIEVVGVDPEAVEAIAAAFGAEVREKDGTLEIHLDDPHGAESAAAAISVLANVRVRLQC PCPYIWSLDTQYSKVLALYNQHNPGASAAPCSQLYIDFRKDLGWKWIHEPKGYHANFALEPLPIVYYVGRKPKVEQLSNMIV m_d61877853fc72d3a9b094762e15ccc8a_0001_000000027_0001_25_32_H_._ems_ferrM_4527_0001_0001_0001_114_crosslinked__31__T
TCTIEVVGVDPEAVEAIAAAFGAEVREKDGKGEIHLDDPHGAESAAAAISVLANVRVRLQC PCPYIWSLDTQYSKVLALYNQHNPGASAAPCSQLYIDFRKDLGWKWIHEPKGYHANFALEPLPIVYYVGRKPKVEQLSNMIV m_d61877853fc72d3a9b094762e15ccc8a_0001_000000027_0001_25_32_H_._ems_ferrM_4527_0001_0001_0001_114_crosslinked__32__G
TCTIEVVGVDPEAVEAIAAAFGAEVREKDGKLEIHLDDPHGAESAAAAIAVLANVRVRLQC PCPYIWSLDTQYSKVLALYNQHNPGASAAPCSQLYIDFRKDLGWKWIHEPKGYHANFALEPLPIVYYVGRKPKVEQLSNMIV m_d61877853fc72d3a9b094762e15ccc8a_0001_000000027_0001_25_32_H_._ems_ferrM_4527_0001_0001_0001_114_crosslinked__50__A
TCTIEVVGVDPEAVEAIAAAFGAEVREKDGKLEIHLDDPHGAESAAALISVLANVRVRLQC PCPYIWSLDTQYSKVLALYNQHNPGASAAPCSQLYIDFRKDLGWKWIHEPKGYHANFALEPLPIVYYVGRKPKVEQLSNMIV m_d61877853fc72d3a9b094762e15ccc8a_0001_000000027_0001_25_32_H_._ems_ferrM_4527_0001_0001_0001_114_crosslinked__48__L
TCTIEVVGVDPEAVEAIAAAFGAEVREKDGKLEIHLDDPHGAESAAAAIHVLANVRVRLQC PCPYIWSLDTQYSKVLALYNQHNPGASAAPCSQLYIDFRKDLGWKWIHEPKGYHANFALEPLPIVYYVGRKPKVEQLSNMIV m_d61877853fc72d3a9b094762e15ccc8a_0001_000000027_0001_25_32_H_._ems_ferrM_4527_0001_0001_0001_114_crosslinked__50__H
TCTIEVVGVDPEAVEAIAAAFGAEVREKSGKLEIHLDDPHGAESAAAAISVLANVRVRLQC PCPYIWSLDTQYSKVLALYNQHNPGASAAPCSQLYIDFRKDLGWKWIHEPKGYHANFALEPLPIVYYVGRKPKVEQLSNMIV m_d61877853fc72d3a9b094762e15ccc8a_0001_000000027_0001_25_32_H_._ems_ferrM_4527_0001_0001_0001_114_crosslinked__29__S
TCTIEVVGVDPEAVEAIAAAFGAEVREKDHKLEIHLDDPHGAESAAAAISVLANVRVRLQC PCPYIWSLDTQYSKVLALYNQHNPGASAAPCSQLYIDFRKDLGWKWIHEPKGYHANFALEPLPIVYYVGRKPKVEQLSNMIV m_d61877853fc72d3a9b094762e15ccc8a_0001_000000027_0001_25_32_H_._ems_ferrM_4527_0001_0001_0001_114_crosslinked__30__H
TVTIECVGVDPEAVEADAAAFGAEVREKDGKLEIHLDDPHGAESAAAAISVLANVRCRLQE PCPYIWSLDTQYSKVLALYNQHNPGASAAPCSQLYIDFRKDLGWKWIHEPKGYHANFALEPLPIVYYVGRKPKVEQLSNMIV m_d61877853fc72d3a9b094762e15ccc8a_0001_000000027_0001_25_32_H_._ems_ferrM_4527_0001_0001_0001_113_crosslinked__17__D
DQITVIVHVDDPSLAESVAKQCADQFLVNGKTVFLIVDGVDPTEAKRCVEELAKKANLEVELTV PCPYIWSLDTQYSKVLALYNQHNPGASAAPCSQLYIDFRKDLGWKWIHEPKGYHANFALEPLPIVYYVGRKPKVEQLSNMIV ems_ferrM_6339_000000020_0001_84_crosslinked__17__S
DQITVIVHVDDPSLAEWKAKQCADQFLVNGKTVFLIVDGVDPTEAKRCVEELAKKANLEVELTV PCPYIWSLDTQYSKVLALYNQHNPGASAAPCSQLYIDFRKDLGWKWIHEPKGYHANFALEPLPIVYYVGRKPKVEQLSNMIV ems_ferrM_6339_000000020_0001_84_crosslinked__18__K
TCTIEVVGVDPEAVEAIAAAFGAEVREKDGKLEIHLDDPHGAESAAAAISVLAAVRVRLQC PCPYIWSLDTQYSKVLALYNQHNPGASAAPCSQLYIDFRKDLGWKWIHEPKGYHANFALEPLPIVYYVGRKPKVEQLSNMIV m_d61877853fc72d3a9b094762e15ccc8a_0001_000000027_0001_25_32_H_._ems_ferrM_4527_0001_0001_0001_114_crosslinked__54__A
TCTIEVVGVDPEAVEAIAAAFGAEVREKDGKLEIHLDDPHGAESAAAAISVNANVRVRLQC PCPYIWSLDTQYSKVLALYNQHNPGASAAPCSQLYIDFRKDLGWKWIHEPKGYHANFALEPLPIVYYVGRKPKVEQLSNMIV m_d61877853fc72d3a9b094762e15ccc8a_0001_000000027_0001_25_32_H_._ems_ferrM_4527_0001_0001_0001_114_crosslinked__52__N
TDEELEKLAEYAAEAGDTEALLEIYSLISALRLGAISAEQADELARRIKERLDK PCPYIWSLDTQYSKVLALYNQHNPGASAAPCSQLYIDFRKDLGWKWIHEPKGYHANFALEPLPIVYYVGRKPKVEQLSNMIV m_ems_p1-15H-GBL-16H-GBL-16H_0039_0001_0001_0001_000000005_0001_37_46_H_._p1-14H-GBL-16H-GABBL-16H_0097_0001_0001_0001_0001_0001_0001__38__A
TDEELEKLAEYAAEAGDTEALLEIYSLISALRLGAILPEQADELARRIKERLDK PCPYIWSLDTQYSKVLALYNQHNPGASAAPCSQLYIDFRKDLGWKWIHEPKGYHANFALEPLPIVYYVGRKPKVEQLSNMIV m_ems_p1-15H-GBL-16H-GBL-16H_0039_0001_0001_0001_000000005_0001_37_46_H_._p1-14H-GBL-16H-GABBL-16H_0097_0001_0001_0001_0001_0001_0001__37__L
KVIIIHVHVDDYKSAEECAQKANVYVNVHGKHVTIFLDDIDPSVARKVEKCLRELNADVKVFV PCPYIWSLDTQYSKVLALYNQHNPGASAAPCSQLYIDFRKDLGWKWIHEPKGYHANFALEPLPIVYYVGRKPKVEQLSNMIV m_EHEE_hb1_612_000000005_0001_48_50_59_61_P_._ems_ferrM_6675_0001_0002_0001_73_crosslinked__29__H
TCTIEVVGVDPERVEAIAAAFGAEVREKDGKLEIHLDDPHGAESAAAAISVLANVRVRLQC PCPYIWSLDTQYSKVLALYNQHNPGASAAPCSQLYIDFRKDLGWKWIHEPKGYHANFALEPLPIVYYVGRKPKVEQLSNMIV m_d61877853fc72d3a9b094762e15ccc8a_0001_000000027_0001_25_32_H_._ems_ferrM_4527_0001_0001_0001_114_crosslinked__13__R
TCTIEVVGVDPEAVEAIAAAFGAEVREKDGKLEIHLDDPHGRESAAAAISVLANVRVRLQC PCPYIWSLDTQYSKVLALYNQHNPGASAAPCSQLYIDFRKDLGWKWIHEPKGYHANFALEPLPIVYYVGRKPKVEQLSNMIV m_d61877853fc72d3a9b094762e15ccc8a_0001_000000027_0001_25_32_H_._ems_ferrM_4527_0001_0001_0001_114_crosslinked__42__R
TCTIEVVGVDPEAVEAIAAAFGAEVREKDGKLEIHLDDPHGANSAAAAISVLANVRVRLQC PCPYIWSLDTQYSKVLALYNQHNPGASAAPCSQLYIDFRKDLGWKWIHEPKGYHANFALEPLPIVYYVGRKPKVEQLSNMIV m_d61877853fc72d3a9b094762e15ccc8a_0001_000000027_0001_25_32_H_._ems_ferrM_4527_0001_0001_0001_114_crosslinked__43__N
TCTIEVVGVDPEAVEAIAAAFGAEVREKDGKLEIHLDDPHGAEHAAAAISVLANVRVRLQC PCPYIWSLDTQYSKVLALYNQHNPGASAAPCSQLYIDFRKDLGWKWIHEPKGYHANFALEPLPIVYYVGRKPKVEQLSNMIV m_d61877853fc72d3a9b094762e15ccc8a_0001_000000027_0001_25_32_H_._ems_ferrM_4527_0001_0001_0001_114_crosslinked__44__H
TCTIEVVGVDPEAVEAIAAAFGAEVREKDGKLEIQLDDPHGAESAAAAISVLANVRVRLQC PCPYIWSLDTQYSKVLALYNQHNPGASAAPCSQLYIDFRKDLGWKWIHEPKGYHANFALEPLPIVYYVGRKPKVEQLSNMIV m_d61877853fc72d3a9b094762e15ccc8a_0001_000000027_0001_25_32_H_._ems_ferrM_4527_0001_0001_0001_114_crosslinked__35__Q
KVIIIHVHVDDYKSAEECAQKANVYVFVNGKHVTIFLDDIDPSVARKVEKCLRELNADVKVFV PCPYIWSLDTQYSKVLALYNQHNPGASAAPCSQLYIDFRKDLGWKWIHEPKGYHANFALEPLPIVYYVGRKPKVEQLSNMIV m_EHEE_hb1_612_000000005_0001_48_50_59_61_P_._ems_ferrM_6675_0001_0002_0001_73_crosslinked__27__F
TCTIEVVGVDPEAVEAIAAAFGAEVREKDGKYEIHLDDPHGAESAAAAISVLANVRVRLQC PCPYIWSLDTQYSKVLALYNQHNPGASAAPCSQLYIDFRKDLGWKWIHEPKGYHANFALEPLPIVYYVGRKPKVEQLSNMIV m_d61877853fc72d3a9b094762e15ccc8a_0001_000000027_0001_25_32_H_._ems_ferrM_4527_0001_0001_0001_114_crosslinked__32__Y
TCTIEVVGVDPEAVEAIAAAFGAEVREKDGKMEIHLDDPHGAESAAAAISVLANVRVRLQC PCPYIWSLDTQYSKVLALYNQHNPGASAAPCSQLYIDFRKDLGWKWIHEPKGYHANFALEPLPIVYYVGRKPKVEQLSNMIV m_d61877853fc72d3a9b094762e15ccc8a_0001_000000027_0001_25_32_H_._ems_ferrM_4527_0001_0001_0001_114_crosslinked__32__M
KVIIIHVHVDDYKSAMECAQKANVYVNVNGKHVTIFLDDIDPSVARKVEKCLRELNADVKVFV PCPYIWSLDTQYSKVLALYNQHNPGASAAPCSQLYIDFRKDLGWKWIHEPKGYHANFALEPLPIVYYVGRKPKVEQLSNMIV m_EHEE_hb1_612_000000005_0001_48_50_59_61_P_._ems_ferrM_6675_0001_0002_0001_73_crosslinked__16__M
TCTIEVVGVDPEAVEAIAAAFGAEVREKDGKLEIHLDDPHGAESAYAAISVLANVRVRLQC PCPYIWSLDTQYSKVLALYNQHNPGASAAPCSQLYIDFRKDLGWKWIHEPKGYHANFALEPLPIVYYVGRKPKVEQLSNMIV m_d61877853fc72d3a9b094762e15ccc8a_0001_000000027_0001_25_32_H_._ems_ferrM_4527_0001_0001_0001_114_crosslinked__46__Y
TCTIEVVGVDPEAVEAIAAAFGAEVREKDGKLEIHLDDPHGAESAANAISVLANVRVRLQC PCPYIWSLDTQYSKVLALYNQHNPGASAAPCSQLYIDFRKDLGWKWIHEPKGYHANFALEPLPIVYYVGRKPKVEQLSNMIV m_d61877853fc72d3a9b094762e15ccc8a_0001_000000027_0001_25_32_H_._ems_ferrM_4527_0001_0001_0001_114_crosslinked__47__N
DQITVINHVDDPSLAEWVAKQCADQFLVNGKTVFLIVDGVDPTEAKRCVEELAKKANLEVELTV PCPYIWSLDTQYSKVLALYNQHNPGASAAPCSQLYIDFRKDLGWKWIHEPKGYHANFALEPLPIVYYVGRKPKVEQLSNMIV ems_ferrM_6339_000000020_0001_84_crosslinked__7__N
KVIIIHVHVDDMKSAEECAQKANVYVNVNGKHVTIFLDDIDPSVARKVEKCLRELNADVKVFV PCPYIWSLDTQYSKVLALYNQHNPGASAAPCSQLYIDFRKDLGWKWIHEPKGYHANFALEPLPIVYYVGRKPKVEQLSNMIV m_EHEE_hb1_612_000000005_0001_48_50_59_61_P_._ems_ferrM_6675_0001_0002_0001_73_crosslinked__12__M
KVIIIHVHVDDYVSAEECAQKANVYVNVNGKHVTIFLDDIDPSVARKVEKCLRELNADVKVFV PCPYIWSLDTQYSKVLALYNQHNPGASAAPCSQLYIDFRKDLGWKWIHEPKGYHANFALEPLPIVYYVGRKPKVEQLSNMIV m_EHEE_hb1_612_000000005_0001_48_50_59_61_P_._ems_ferrM_6675_0001_0002_0001_73_crosslinked__13__V
TCTIEVVGVQPEAVEAIAAAFGAEVREKDGKLEIHLDDPHGAESAAAAISVLANVRVRLQC PCPYIWSLDTQYSKVLALYNQHNPGASAAPCSQLYIDFRKDLGWKWIHEPKGYHANFALEPLPIVYYVGRKPKVEQLSNMIV m_d61877853fc72d3a9b094762e15ccc8a_0001_000000027_0001_25_32_H_._ems_ferrM_4527_0001_0001_0001_114_crosslinked__10__Q
KTIIIHVHVDDYKSAEECAQKANVYVNVNGKHVTIFLDDIDPSVARKVEKCLRELNADVKVFV PCPYIWSLDTQYSKVLALYNQHNPGASAAPCSQLYIDFRKDLGWKWIHEPKGYHANFALEPLPIVYYVGRKPKVEQLSNMIV m_EHEE_hb1_612_000000005_0001_48_50_59_61_P_._ems_ferrM_6675_0001_0002_0001_73_crosslinked__2__T
TCTIEVVGGDPEAVEAIAAAFGAEVREKDGKLEIHLDDPHGAESAAAAISVLANVRVRLQC PCPYIWSLDTQYSKVLALYNQHNPGASAAPCSQLYIDFRKDLGWKWIHEPKGYHANFALEPLPIVYYVGRKPKVEQLSNMIV m_d61877853fc72d3a9b094762e15ccc8a_0001_000000027_0001_25_32_H_._ems_ferrM_4527_0001_0001_0001_114_crosslinked__9__G
CQITVIVHVDDPSLAEWVAKQCADQFLVNGKTVFLIVDGVDPTEAKRCVEELAKKANLEVELTV PCPYIWSLDTQYSKVLALYNQHNPGASAAPCSQLYIDFRKDLGWKWIHEPKGYHANFALEPLPIVYYVGRKPKVEQLSNMIV ems_ferrM_6339_000000020_0001_84_crosslinked__1__C
AQITVIVHVDDPSLAEWVAKQCADQFLVNGKTVFLIVDGVDPTEAKRCVEELAKKANLEVELTV PCPYIWSLDTQYSKVLALYNQHNPGASAAPCSQLYIDFRKDLGWKWIHEPKGYHANFALEPLPIVYYVGRKPKVEQLSNMIV ems_ferrM_6339_000000020_0001_84_crosslinked__1__A
DQITVIVHVDDPSLAEWVAKQCADQFLVNGKTVFLIVDGVDPTEAKPCVEELAKKANLEVELTV PCPYIWSLDTQYSKVLALYNQHNPGASAAPCSQLYIDFRKDLGWKWIHEPKGYHANFALEPLPIVYYVGRKPKVEQLSNMIV ems_ferrM_6339_000000020_0001_84_crosslinked__47__P
TCTIEVVGVDPEAVEAIAAAFGAEVREKDGKLEIHLDDPHGAESAAAAISLLANVRVRLQC PCPYIWSLDTQYSKVLALYNQHNPGASAAPCSQLYIDFRKDLGWKWIHEPKGYHANFALEPLPIVYYVGRKPKVEQLSNMIV m_d61877853fc72d3a9b094762e15ccc8a_0001_000000027_0001_25_32_H_._ems_ferrM_4527_0001_0001_0001_114_crosslinked__51__L
TCTIEVVGVDPEAVEAIAAAFGAEVREKDGKLEIHLDDPHGAESAAAAISMLANVRVRLQC PCPYIWSLDTQYSKVLALYNQHNPGASAAPCSQLYIDFRKDLGWKWIHEPKGYHANFALEPLPIVYYVGRKPKVEQLSNMIV m_d61877853fc72d3a9b094762e15ccc8a_0001_000000027_0001_25_32_H_._ems_ferrM_4527_0001_0001_0001_114_crosslinked__51__M
TVTIECVGVDPEAVEAIAAAFGAEVRETDGKLEIHLDDPHGAESAAAAISVLANVRCRLQE PCPYIWSLDTQYSKVLALYNQHNPGASAAPCSQLYIDFRKDLGWKWIHEPKGYHANFALEPLPIVYYVGRKPKVEQLSNMIV m_d61877853fc72d3a9b094762e15ccc8a_0001_000000027_0001_25_32_H_._ems_ferrM_4527_0001_0001_0001_113_crosslinked__28__T
DQITVIVHVDDPSCAEWVAKQCADQFLVNGKTVFLIVDGVDPTEAKRCVEELAKKANLEVELTV PCPYIWSLDTQYSKVLALYNQHNPGASAAPCSQLYIDFRKDLGWKWIHEPKGYHANFALEPLPIVYYVGRKPKVEQLSNMIV ems_ferrM_6339_000000020_0001_84_crosslinked__14__C
DQITVIVHVDDPHLAEWVAKQCADQFLVNGKTVFLIVDGVDPTEAKRCVEELAKKANLEVELTV PCPYIWSLDTQYSKVLALYNQHNPGASAAPCSQLYIDFRKDLGWKWIHEPKGYHANFALEPLPIVYYVGRKPKVEQLSNMIV ems_ferrM_6339_000000020_0001_84_crosslinked__13__H
DQITVIVHVDDPKLAEWVAKQCADQFLVNGKTVFLIVDGVDPTEAKRCVEELAKKANLEVELTV PCPYIWSLDTQYSKVLALYNQHNPGASAAPCSQLYIDFRKDLGWKWIHEPKGYHANFALEPLPIVYYVGRKPKVEQLSNMIV ems_ferrM_6339_000000020_0001_84_crosslinked__13__K
TCTEEVVGVDPEAVEAIAAAFGAEVREKDGKLEIHLDDPHGAESAAAAISVLANVRVRLQC PCPYIWSLDTQYSKVLALYNQHNPGASAAPCSQLYIDFRKDLGWKWIHEPKGYHANFALEPLPIVYYVGRKPKVEQLSNMIV m_d61877853fc72d3a9b094762e15ccc8a_0001_000000027_0001_25_32_H_._ems_ferrM_4527_0001_0001_0001_114_crosslinked__4__E
TCTIEVVGVDPEAVEAIAAAFGAVVREKDGKLEIHLDDPHGAESAAAAISVLANVRVRLQC PCPYIWSLDTQYSKVLALYNQHNPGASAAPCSQLYIDFRKDLGWKWIHEPKGYHANFALEPLPIVYYVGRKPKVEQLSNMIV m_d61877853fc72d3a9b094762e15ccc8a_0001_000000027_0001_25_32_H_._ems_ferrM_4527_0001_0001_0001_114_crosslinked__24__V
TCTIEVVGVDPEAVEAIAAAFGAEPREKDGKLEIHLDDPHGAESAAAAISVLANVRVRLQC PCPYIWSLDTQYSKVLALYNQHNPGASAAPCSQLYIDFRKDLGWKWIHEPKGYHANFALEPLPIVYYVGRKPKVEQLSNMIV m_d61877853fc72d3a9b094762e15ccc8a_0001_000000027_0001_25_32_H_._ems_ferrM_4527_0001_0001_0001_114_crosslinked__25__P
KVIIIHVHVDDYKSAEECAQKANVYVNVNGKHVTIFLDDIDPSVARKVEKCLRELNADRKVFV PCPYIWSLDTQYSKVLALYNQHNPGASAAPCSQLYIDFRKDLGWKWIHEPKGYHANFALEPLPIVYYVGRKPKVEQLSNMIV m_EHEE_hb1_612_000000005_0001_48_50_59_61_P_._ems_ferrM_6675_0001_0002_0001_73_crosslinked__59__R
TCTIEVVGVDPEAVEAIAAAFGAEVRFKDGKLEIHLDDPHGAESAAAAISVLANVRVRLQC PCPYIWSLDTQYSKVLALYNQHNPGASAAPCSQLYIDFRKDLGWKWIHEPKGYHANFALEPLPIVYYVGRKPKVEQLSNMIV m_d61877853fc72d3a9b094762e15ccc8a_0001_000000027_0001_25_32_H_._ems_ferrM_4527_0001_0001_0001_114_crosslinked__27__F
TCTIEVVTVDPEAVEAIAAAFGAEVREKDGKLEIHLDDPHGAESAAAAISVLANVRVRLQC PCPYIWSLDTQYSKVLALYNQHNPGASAAPCSQLYIDFRKDLGWKWIHEPKGYHANFALEPLPIVYYVGRKPKVEQLSNMIV m_d61877853fc72d3a9b094762e15ccc8a_0001_000000027_0001_25_32_H_._ems_ferrM_4527_0001_0001_0001_114_crosslinked__8__T
TCTIEVVGYDPEAVEAIAAAFGAEVREKDGKLEIHLDDPHGAESAAAAISVLANVRVRLQC PCPYIWSLDTQYSKVLALYNQHNPGASAAPCSQLYIDFRKDLGWKWIHEPKGYHANFALEPLPIVYYVGRKPKVEQLSNMIV m_d61877853fc72d3a9b094762e15ccc8a_0001_000000027_0001_25_32_H_._ems_ferrM_4527_0001_0001_0001_114_crosslinked__9__Y
TDEELEKLALYAAEAGDTEALLEIYSLISALRLGAISPEQADELARRIKERLDK PCPYIWSLDTQYSKVLALYNQHNPGASAAPCSQLYIDFRKDLGWKWIHEPKGYHANFALEPLPIVYYVGRKPKVEQLSNMIV m_ems_p1-15H-GBL-16H-GBL-16H_0039_0001_0001_0001_000000005_0001_37_46_H_._p1-14H-GBL-16H-GABBL-16H_0097_0001_0001_0001_0001_0001_0001__10__L
DQITVIVHVDAPSLAEWVAKQCADQFLVNGKTVFLIVDGVDPTEAKRCVEELAKKANLEVELTV PCPYIWSLDTQYSKVLALYNQHNPGASAAPCSQLYIDFRKDLGWKWIHEPKGYHANFALEPLPIVYYVGRKPKVEQLSNMIV ems_ferrM_6339_000000020_0001_84_crosslinked__11__A
DQITVIVHVPDPSLAEWVAKQCADQFLVNGKTVFLIVDGVDPTEAKRCVEELAKKANLEVELTV PCPYIWSLDTQYSKVLALYNQHNPGASAAPCSQLYIDFRKDLGWKWIHEPKGYHANFALEPLPIVYYVGRKPKVEQLSNMIV ems_ferrM_6339_000000020_0001_84_crosslinked__10__P
DQITVIVHVDKPSLAEWVAKQCADQFLVNGKTVFLIVDGVDPTEAKRCVEELAKKANLEVELTV PCPYIWSLDTQYSKVLALYNQHNPGASAAPCSQLYIDFRKDLGWKWIHEPKGYHANFALEPLPIVYYVGRKPKVEQLSNMIV ems_ferrM_6339_000000020_0001_84_crosslinked__11__K
DQITVIVHVDWPSLAEWVAKQCADQFLVNGKTVFLIVDGVDPTEAKRCVEELAKKANLEVELTV PCPYIWSLDTQYSKVLALYNQHNPGASAAPCSQLYIDFRKDLGWKWIHEPKGYHANFALEPLPIVYYVGRKPKVEQLSNMIV ems_ferrM_6339_000000020_0001_84_crosslinked__11__W
KVIIIHVHVDDYKSAEECAQKANVYVNVNGKHVTRFLDDIDPSVARKVEKCLRELNADVKVFV PCPYIWSLDTQYSKVLALYNQHNPGASAAPCSQLYIDFRKDLGWKWIHEPKGYHANFALEPLPIVYYVGRKPKVEQLSNMIV m_EHEE_hb1_612_000000005_0001_48_50_59_61_P_._ems_ferrM_6675_0001_0002_0001_73_crosslinked__35__R
KVIIIHVHVDDYKSAEECAQKANVYVNVNGKHVTITLDDIDPSVARKVEKCLRELNADVKVFV PCPYIWSLDTQYSKVLALYNQHNPGASAAPCSQLYIDFRKDLGWKWIHEPKGYHANFALEPLPIVYYVGRKPKVEQLSNMIV m_EHEE_hb1_612_000000005_0001_48_50_59_61_P_._ems_ferrM_6675_0001_0002_0001_73_crosslinked__36__T
KVIIIHVHVDDYKSAEECAQKANVYVNVNGKHVTWFLDDIDPSVARKVEKCLRELNADVKVFV PCPYIWSLDTQYSKVLALYNQHNPGASAAPCSQLYIDFRKDLGWKWIHEPKGYHANFALEPLPIVYYVGRKPKVEQLSNMIV m_EHEE_hb1_612_000000005_0001_48_50_59_61_P_._ems_ferrM_6675_0001_0002_0001_73_crosslinked__35__W
DQITVIVHVDDPSLAEWFAKQCADQFLVNGKTVFLIVDGVDPTEAKRCVEELAKKANLEVELTV PCPYIWSLDTQYSKVLALYNQHNPGASAAPCSQLYIDFRKDLGWKWIHEPKGYHANFALEPLPIVYYVGRKPKVEQLSNMIV ems_ferrM_6339_000000020_0001_84_crosslinked__18__F
DQITVIVHVDDPSLAEVVAKQCADQFLVNGKTVFLIVDGVDPTEAKRCVEELAKKANLEVELTV PCPYIWSLDTQYSKVLALYNQHNPGASAAPCSQLYIDFRKDLGWKWIHEPKGYHANFALEPLPIVYYVGRKPKVEQLSNMIV ems_ferrM_6339_000000020_0001_84_crosslinked__17__V
TDEELEKLAEYAAEAGDTQALLEIYSLISALRLGAISPEQADELARRIKERLDK PCPYIWSLDTQYSKVLALYNQHNPGASAAPCSQLYIDFRKDLGWKWIHEPKGYHANFALEPLPIVYYVGRKPKVEQLSNMIV m_ems_p1-15H-GBL-16H-GBL-16H_0039_0001_0001_0001_000000005_0001_37_46_H_._p1-14H-GBL-16H-GABBL-16H_0097_0001_0001_0001_0001_0001_0001__19__Q
TDEELEKLHEYAAEAGDTEALLEIYSLISALRLGAISPEQADELARRIKERLDK PCPYIWSLDTQYSKVLALYNQHNPGASAAPCSQLYIDFRKDLGWKWIHEPKGYHANFALEPLPIVYYVGRKPKVEQLSNMIV m_ems_p1-15H-GBL-16H-GBL-16H_0039_0001_0001_0001_000000005_0001_37_46_H_._p1-14H-GBL-16H-GABBL-16H_0097_0001_0001_0001_0001_0001_0001__9__H
TDEELEMLAEYAAEAGDTEALLEIYSLISALRLGAISPEQADELARRIKERLDK PCPYIWSLDTQYSKVLALYNQHNPGASAAPCSQLYIDFRKDLGWKWIHEPKGYHANFALEPLPIVYYVGRKPKVEQLSNMIV m_ems_p1-15H-GBL-16H-GBL-16H_0039_0001_0001_0001_000000005_0001_37_46_H_._p1-14H-GBL-16H-GABBL-16H_0097_0001_0001_0001_0001_0001_0001__7__M
TVTIECVGVDPEAVEFIAAAFGAEVREKDGKLEIHLDDPHGAESAAAAISVLANVRCRLQE PCPYIWSLDTQYSKVLALYNQHNPGASAAPCSQLYIDFRKDLGWKWIHEPKGYHANFALEPLPIVYYVGRKPKVEQLSNMIV m_d61877853fc72d3a9b094762e15ccc8a_0001_000000027_0001_25_32_H_._ems_ferrM_4527_0001_0001_0001_113_crosslinked__16__F
TVTIECVGVDPEAVETIAAAFGAEVREKDGKLEIHLDDPHGAESAAAAISVLANVRCRLQE PCPYIWSLDTQYSKVLALYNQHNPGASAAPCSQLYIDFRKDLGWKWIHEPKGYHANFALEPLPIVYYVGRKPKVEQLSNMIV m_d61877853fc72d3a9b094762e15ccc8a_0001_000000027_0001_25_32_H_._ems_ferrM_4527_0001_0001_0001_113_crosslinked__16__T
DQITVIVHVDDPSLAEWVAKQCADQFLVNGKTVFLIVDGVDPTEAKRCVEALAKKANLEVELTV PCPYIWSLDTQYSKVLALYNQHNPGASAAPCSQLYIDFRKDLGWKWIHEPKGYHANFALEPLPIVYYVGRKPKVEQLSNMIV ems_ferrM_6339_000000020_0001_84_crosslinked__51__A
TCTIEVVGVDPEAVEAIAAAFGAEVREKDGKLEIHLDDPHGAESAAAAISFLANVRVRLQC PCPYIWSLDTQYSKVLALYNQHNPGASAAPCSQLYIDFRKDLGWKWIHEPKGYHANFALEPLPIVYYVGRKPKVEQLSNMIV m_d61877853fc72d3a9b094762e15ccc8a_0001_000000027_0001_25_32_H_._ems_ferrM_4527_0001_0001_0001_114_crosslinked__51__F
KVIIIHVHVCDYKSAEECAQKANVYVNVNGKHVTIFLDDIDPSVARKVEKCLRELNADVKVFV PCPYIWSLDTQYSKVLALYNQHNPGASAAPCSQLYIDFRKDLGWKWIHEPKGYHANFALEPLPIVYYVGRKPKVEQLSNMIV m_EHEE_hb1_612_000000005_0001_48_50_59_61_P_._ems_ferrM_6675_0001_0002_0001_73_crosslinked__10__C
TCTIEVVGVDPEAVEAIAAAFGAEVREKDGKLEIHLDDPHGAESAAAAISVLANVRVRAQC PCPYIWSLDTQYSKVLALYNQHNPGASAAPCSQLYIDFRKDLGWKWIHEPKGYHANFALEPLPIVYYVGRKPKVEQLSNMIV m_d61877853fc72d3a9b094762e15ccc8a_0001_000000027_0001_25_32_H_._ems_ferrM_4527_0001_0001_0001_114_crosslinked__59__A
TCTIEVVGVDPEAVEAIAAAFGAEVREKDGKLEIHLDDPHGAESAAAAISVLANVRVRFQC PCPYIWSLDTQYSKVLALYNQHNPGASAAPCSQLYIDFRKDLGWKWIHEPKGYHANFALEPLPIVYYVGRKPKVEQLSNMIV m_d61877853fc72d3a9b094762e15ccc8a_0001_000000027_0001_25_32_H_._ems_ferrM_4527_0001_0001_0001_114_crosslinked__59__F
TCTIEVVGVDPEAVEAIAAAFGAEVREKDGKLEIHLDDPHGAESAAAAISVLANVRVLLQC PCPYIWSLDTQYSKVLALYNQHNPGASAAPCSQLYIDFRKDLGWKWIHEPKGYHANFALEPLPIVYYVGRKPKVEQLSNMIV m_d61877853fc72d3a9b094762e15ccc8a_0001_000000027_0001_25_32_H_._ems_ferrM_4527_0001_0001_0001_114_crosslinked__58__L
TDEELEGLAEYAAEAGDTEALLEIYSLISALRLGAISPEQADELARRIKERLDK PCPYIWSLDTQYSKVLALYNQHNPGASAAPCSQLYIDFRKDLGWKWIHEPKGYHANFALEPLPIVYYVGRKPKVEQLSNMIV m_ems_p1-15H-GBL-16H-GBL-16H_0039_0001_0001_0001_000000005_0001_37_46_H_._p1-14H-GBL-16H-GABBL-16H_0097_0001_0001_0001_0001_0001_0001__7__G
TDEELGKLAEYAAEAGDTEALLEIYSLISALRLGAISPEQADELARRIKERLDK PCPYIWSLDTQYSKVLALYNQHNPGASAAPCSQLYIDFRKDLGWKWIHEPKGYHANFALEPLPIVYYVGRKPKVEQLSNMIV m_ems_p1-15H-GBL-16H-GBL-16H_0039_0001_0001_0001_000000005_0001_37_46_H_._p1-14H-GBL-16H-GABBL-16H_0097_0001_0001_0001_0001_0001_0001__6__G
TDEELECLAEYAAEAGDTEALLEIYSLISALRLGAISPEQADELARRIKERLDK PCPYIWSLDTQYSKVLALYNQHNPGASAAPCSQLYIDFRKDLGWKWIHEPKGYHANFALEPLPIVYYVGRKPKVEQLSNMIV m_ems_p1-15H-GBL-16H-GBL-16H_0039_0001_0001_0001_000000005_0001_37_46_H_._p1-14H-GBL-16H-GABBL-16H_0097_0001_0001_0001_0001_0001_0001__7__C
TDEELEELAEYAAEAGDTEALLEIYSLISALRLGAISPEQADELARRIKERLDK PCPYIWSLDTQYSKVLALYNQHNPGASAAPCSQLYIDFRKDLGWKWIHEPKGYHANFALEPLPIVYYVGRKPKVEQLSNMIV m_ems_p1-15H-GBL-16H-GBL-16H_0039_0001_0001_0001_000000005_0001_37_46_H_._p1-14H-GBL-16H-GABBL-16H_0097_0001_0001_0001_0001_0001_0001__7__E
TDEENEKLAEYAAEAGDTEALLEIYSLISALRLGAISPEQADELARRIKERLDK PCPYIWSLDTQYSKVLALYNQHNPGASAAPCSQLYIDFRKDLGWKWIHEPKGYHANFALEPLPIVYYVGRKPKVEQLSNMIV m_ems_p1-15H-GBL-16H-GBL-16H_0039_0001_0001_0001_000000005_0001_37_46_H_._p1-14H-GBL-16H-GABBL-16H_0097_0001_0001_0001_0001_0001_0001__5__N
TDEELNKLAEYAAEAGDTEALLEIYSLISALRLGAISPEQADELARRIKERLDK PCPYIWSLDTQYSKVLALYNQHNPGASAAPCSQLYIDFRKDLGWKWIHEPKGYHANFALEPLPIVYYVGRKPKVEQLSNMIV m_ems_p1-15H-GBL-16H-GBL-16H_0039_0001_0001_0001_000000005_0001_37_46_H_._p1-14H-GBL-16H-GABBL-16H_0097_0001_0001_0001_0001_0001_0001__6__N
KVIIIHVHVDDYKSAEECAQKANVYVNVNGKHVTPFLDDIDPSVARKVEKCLRELNADVKVFV PCPYIWSLDTQYSKVLALYNQHNPGASAAPCSQLYIDFRKDLGWKWIHEPKGYHANFALEPLPIVYYVGRKPKVEQLSNMIV m_EHEE_hb1_612_000000005_0001_48_50_59_61_P_._ems_ferrM_6675_0001_0002_0001_73_crosslinked__35__P
KVIIIHVHVDDYKSAEECAQKANVYVNVNGKHVTIFKDDIDPSVARKVEKCLRELNADVKVFV PCPYIWSLDTQYSKVLALYNQHNPGASAAPCSQLYIDFRKDLGWKWIHEPKGYHANFALEPLPIVYYVGRKPKVEQLSNMIV m_EHEE_hb1_612_000000005_0001_48_50_59_61_P_._ems_ferrM_6675_0001_0002_0001_73_crosslinked__37__K
KVIIIHVHVDDYKSAEECAQKANVYVNSNGKHVTIFLDDIDPSVARKVEKCLRELNADVKVFV PCPYIWSLDTQYSKVLALYNQHNPGASAAPCSQLYIDFRKDLGWKWIHEPKGYHANFALEPLPIVYYVGRKPKVEQLSNMIV m_EHEE_hb1_612_000000005_0001_48_50_59_61_P_._ems_ferrM_6675_0001_0002_0001_73_crosslinked__28__S
KVIIIHVHVDDYKSAEECAQKANVYVNGNGKHVTIFLDDIDPSVARKVEKCLRELNADVKVFV PCPYIWSLDTQYSKVLALYNQHNPGASAAPCSQLYIDFRKDLGWKWIHEPKGYHANFALEPLPIVYYVGRKPKVEQLSNMIV m_EHEE_hb1_612_000000005_0001_48_50_59_61_P_._ems_ferrM_6675_0001_0002_0001_73_crosslinked__28__G
DQITVIVHVDDPSLAEWVAKQCADQFLVNGKTVFLIVDGVDPTEAKRCVEELAKKANLEVELTF PCPYIWSLDTQYSKVLALYNQHNPGASAAPCSQLYIDFRKDLGWKWIHEPKGYHANFALEPLPIVYYVGRKPKVEQLSNMIV ems_ferrM_6339_000000020_0001_84_crosslinked__64__F
DQITVIVHVDDPSLAEWVAKQCADQFLVNGKTVFLIVDGVDPTEAKRCVEELFKKANLEVELTV PCPYIWSLDTQYSKVLALYNQHNPGASAAPCSQLYIDFRKDLGWKWIHEPKGYHANFALEPLPIVYYVGRKPKVEQLSNMIV ems_ferrM_6339_000000020_0001_84_crosslinked__53__F
DQITVIVHVDDPSLAEWVAKQCADQFLVNGKTVFLIVDGVDPTEAKRCVEELAFKANLEVELTV PCPYIWSLDTQYSKVLALYNQHNPGASAAPCSQLYIDFRKDLGWKWIHEPKGYHANFALEPLPIVYYVGRKPKVEQLSNMIV ems_ferrM_6339_000000020_0001_84_crosslinked__54__F
DQITVIVHVDDPSLAEWVAKQCADQFLVNGKTVFLIVDGVDPTEAKRCVEELNKKANLEVELTV PCPYIWSLDTQYSKVLALYNQHNPGASAAPCSQLYIDFRKDLGWKWIHEPKGYHANFALEPLPIVYYVGRKPKVEQLSNMIV ems_ferrM_6339_000000020_0001_84_crosslinked__53__N
DQITVIVHVDDPSLAEWVAKQCADQFLVNGKTVFLIVDGVDPTEAKRCVEEQAKKANLEVELTV PCPYIWSLDTQYSKVLALYNQHNPGASAAPCSQLYIDFRKDLGWKWIHEPKGYHANFALEPLPIVYYVGRKPKVEQLSNMIV ems_ferrM_6339_000000020_0001_84_crosslinked__52__Q
TCTIEVVGVDPEAVEAIAAAFGAEVREKDGKLEIHLDDPCGAESAAAAISVLANVRVRLQC PCPYIWSLDTQYSKVLALYNQHNPGASAAPCSQLYIDFRKDLGWKWIHEPKGYHANFALEPLPIVYYVGRKPKVEQLSNMIV m_d61877853fc72d3a9b094762e15ccc8a_0001_000000027_0001_25_32_H_._ems_ferrM_4527_0001_0001_0001_114_crosslinked__40__C
DQITVIVHVDDPSLAEWVAKQCADQFLVNGKTVWLIVDGVDPTEAKRCVEELAKKANLEVELTV PCPYIWSLDTQYSKVLALYNQHNPGASAAPCSQLYIDFRKDLGWKWIHEPKGYHANFALEPLPIVYYVGRKPKVEQLSNMIV ems_ferrM_6339_000000020_0001_84_crosslinked__34__W
DQITVIVHVDDPSLAWWVAKQCADQFLVNGKTVFLIVDGVDPTEAKRCVEELAKKANLEVELTV PCPYIWSLDTQYSKVLALYNQHNPGASAAPCSQLYIDFRKDLGWKWIHEPKGYHANFALEPLPIVYYVGRKPKVEQLSNMIV ems_ferrM_6339_000000020_0001_84_crosslinked__16__W
DQITVIVHVDDPSLAEWVAKQCADQFLVNGKTVFLIVDGVDPTEWKRCVEELAKKANLEVELTV PCPYIWSLDTQYSKVLALYNQHNPGASAAPCSQLYIDFRKDLGWKWIHEPKGYHANFALEPLPIVYYVGRKPKVEQLSNMIV ems_ferrM_6339_000000020_0001_84_crosslinked__45__W
DQITVIVHVDDPSLAEWVAKQCADQFLVNGKTVFLIVDGVDPTEAKCCVEELAKKANLEVELTV PCPYIWSLDTQYSKVLALYNQHNPGASAAPCSQLYIDFRKDLGWKWIHEPKGYHANFALEPLPIVYYVGRKPKVEQLSNMIV ems_ferrM_6339_000000020_0001_84_crosslinked__47__C
TDEALEKLAEYAAEAGDTEALLEIYSLISALRLGAISPEQADELARRIKERLDK PCPYIWSLDTQYSKVLALYNQHNPGASAAPCSQLYIDFRKDLGWKWIHEPKGYHANFALEPLPIVYYVGRKPKVEQLSNMIV m_ems_p1-15H-GBL-16H-GBL-16H_0039_0001_0001_0001_000000005_0001_37_46_H_._p1-14H-GBL-16H-GABBL-16H_0097_0001_0001_0001_0001_0001_0001__4__A
TDECLEKLAEYAAEAGDTEALLEIYSLISALRLGAISPEQADELARRIKERLDK PCPYIWSLDTQYSKVLALYNQHNPGASAAPCSQLYIDFRKDLGWKWIHEPKGYHANFALEPLPIVYYVGRKPKVEQLSNMIV m_ems_p1-15H-GBL-16H-GBL-16H_0039_0001_0001_0001_000000005_0001_37_46_H_._p1-14H-GBL-16H-GABBL-16H_0097_0001_0001_0001_0001_0001_0001__4__C
DQITVIVHVDDPSLAEWVAKQCADQFLVNGKTVFLIVDGVDPTEAKRCVEELAKKANLEVEDTV PCPYIWSLDTQYSKVLALYNQHNPGASAAPCSQLYIDFRKDLGWKWIHEPKGYHANFALEPLPIVYYVGRKPKVEQLSNMIV ems_ferrM_6339_000000020_0001_84_crosslinked__62__D
DQITVIVHVDDPSLAEWVAKQCADQFLVNGKTVFLIVDGVDPTEAKRCVEELAKKANLEVTLTV PCPYIWSLDTQYSKVLALYNQHNPGASAAPCSQLYIDFRKDLGWKWIHEPKGYHANFALEPLPIVYYVGRKPKVEQLSNMIV ems_ferrM_6339_000000020_0001_84_crosslinked__61__T
TVTIECVGVDPEAVEAIAAAFGAEVREKDGKLEIHLFDPHGAESAAAAISVLANVRCRLQE PCPYIWSLDTQYSKVLALYNQHNPGASAAPCSQLYIDFRKDLGWKWIHEPKGYHANFALEPLPIVYYVGRKPKVEQLSNMIV m_d61877853fc72d3a9b094762e15ccc8a_0001_000000027_0001_25_32_H_._ems_ferrM_4527_0001_0001_0001_113_crosslinked__37__F
KVIIIHVHVLDYKSAEECAQKANVYVNVNGKHVTIFLDDIDPSVARKVEKCLRELNADVKVFV PCPYIWSLDTQYSKVLALYNQHNPGASAAPCSQLYIDFRKDLGWKWIHEPKGYHANFALEPLPIVYYVGRKPKVEQLSNMIV m_EHEE_hb1_612_000000005_0001_48_50_59_61_P_._ems_ferrM_6675_0001_0002_0001_73_crosslinked__10__L
KVIIIHVHVDEYKSAEECAQKANVYVNVNGKHVTIFLDDIDPSVARKVEKCLRELNADVKVFV PCPYIWSLDTQYSKVLALYNQHNPGASAAPCSQLYIDFRKDLGWKWIHEPKGYHANFALEPLPIVYYVGRKPKVEQLSNMIV m_EHEE_hb1_612_000000005_0001_48_50_59_61_P_._ems_ferrM_6675_0001_0002_0001_73_crosslinked__11__E
KVIIIHVHVDNYKSAEECAQKANVYVNVNGKHVTIFLDDIDPSVARKVEKCLRELNADVKVFV PCPYIWSLDTQYSKVLALYNQHNPGASAAPCSQLYIDFRKDLGWKWIHEPKGYHANFALEPLPIVYYVGRKPKVEQLSNMIV m_EHEE_hb1_612_000000005_0001_48_50_59_61_P_._ems_ferrM_6675_0001_0002_0001_73_crosslinked__11__N
KVIIIHVHVPDYKSAEECAQKANVYVNVNGKHVTIFLDDIDPSVARKVEKCLRELNADVKVFV PCPYIWSLDTQYSKVLALYNQHNPGASAAPCSQLYIDFRKDLGWKWIHEPKGYHANFALEPLPIVYYVGRKPKVEQLSNMIV m_EHEE_hb1_612_000000005_0001_48_50_59_61_P_._ems_ferrM_6675_0001_0002_0001_73_crosslinked__10__P
TDEELEKLAEYAAEAGDTEALLEIYSLISALRLGAISPEQAGELARRIKERLDK PCPYIWSLDTQYSKVLALYNQHNPGASAAPCSQLYIDFRKDLGWKWIHEPKGYHANFALEPLPIVYYVGRKPKVEQLSNMIV m_ems_p1-15H-GBL-16H-GBL-16H_0039_0001_0001_0001_000000005_0001_37_46_H_._p1-14H-GBL-16H-GABBL-16H_0097_0001_0001_0001_0001_0001_0001__42__G
TVTIECVGVDPEAVEAIAAAFGAEVREKDRKLEIHLDDPHGAESAAAAISVLANVRCRLQE PCPYIWSLDTQYSKVLALYNQHNPGASAAPCSQLYIDFRKDLGWKWIHEPKGYHANFALEPLPIVYYVGRKPKVEQLSNMIV m_d61877853fc72d3a9b094762e15ccc8a_0001_000000027_0001_25_32_H_._ems_ferrM_4527_0001_0001_0001_113_crosslinked__30__R
DQITVIVHVDDPSLAEWVAKQCADQFLVNGKTVFLIVDGVDPTEAKRCVEELAKKANLEVELTA PCPYIWSLDTQYSKVLALYNQHNPGASAAPCSQLYIDFRKDLGWKWIHEPKGYHANFALEPLPIVYYVGRKPKVEQLSNMIV ems_ferrM_6339_000000020_0001_84_crosslinked__64__A
KVIIIHVHVDDYKSAEECAQKANVYVNVNGKHVTIFLDDIDPSVARKVEKCMRELNADVKVFV PCPYIWSLDTQYSKVLALYNQHNPGASAAPCSQLYIDFRKDLGWKWIHEPKGYHANFALEPLPIVYYVGRKPKVEQLSNMIV m_EHEE_hb1_612_000000005_0001_48_50_59_61_P_._ems_ferrM_6675_0001_0002_0001_73_crosslinked__52__M
KVIIIHVHVDDYKSAEECAQKANVYVNVNGKHVTIFLDDIDPSVARKVEKCLRDLNADVKVFV PCPYIWSLDTQYSKVLALYNQHNPGASAAPCSQLYIDFRKDLGWKWIHEPKGYHANFALEPLPIVYYVGRKPKVEQLSNMIV m_EHEE_hb1_612_000000005_0001_48_50_59_61_P_._ems_ferrM_6675_0001_0002_0001_73_crosslinked__54__D
TCTIEVVGVDPEAVEAIAAAFGAEVREKDGKLEIHDDDPHGAESAAAAISVLANVRVRLQC PCPYIWSLDTQYSKVLALYNQHNPGASAAPCSQLYIDFRKDLGWKWIHEPKGYHANFALEPLPIVYYVGRKPKVEQLSNMIV m_d61877853fc72d3a9b094762e15ccc8a_0001_000000027_0001_25_32_H_._ems_ferrM_4527_0001_0001_0001_114_crosslinked__36__D
TCTIEVVGVDPEAVEAIAAAFGAEVREKDGKLEIHEDDPHGAESAAAAISVLANVRVRLQC PCPYIWSLDTQYSKVLALYNQHNPGASAAPCSQLYIDFRKDLGWKWIHEPKGYHANFALEPLPIVYYVGRKPKVEQLSNMIV m_d61877853fc72d3a9b094762e15ccc8a_0001_000000027_0001_25_32_H_._ems_ferrM_4527_0001_0001_0001_114_crosslinked__36__E
TCTIEVVGVDPEAVEAIAAAFGAEVREKDGKLEIHADDPHGAESAAAAISVLANVRVRLQC PCPYIWSLDTQYSKVLALYNQHNPGASAAPCSQLYIDFRKDLGWKWIHEPKGYHANFALEPLPIVYYVGRKPKVEQLSNMIV m_d61877853fc72d3a9b094762e15ccc8a_0001_000000027_0001_25_32_H_._ems_ferrM_4527_0001_0001_0001_114_crosslinked__36__A
TCTIEVVGVDPEAVEAIAAAFGAEVREKDGKLEIHLDDHHGAESAAAAISVLANVRVRLQC PCPYIWSLDTQYSKVLALYNQHNPGASAAPCSQLYIDFRKDLGWKWIHEPKGYHANFALEPLPIVYYVGRKPKVEQLSNMIV m_d61877853fc72d3a9b094762e15ccc8a_0001_000000027_0001_25_32_H_._ems_ferrM_4527_0001_0001_0001_114_crosslinked__39__H
TCTIEVVGVDPEAVEAIAAAFGAEVREKDGKLEIHLDDRHGAESAAAAISVLANVRVRLQC PCPYIWSLDTQYSKVLALYNQHNPGASAAPCSQLYIDFRKDLGWKWIHEPKGYHANFALEPLPIVYYVGRKPKVEQLSNMIV m_d61877853fc72d3a9b094762e15ccc8a_0001_000000027_0001_25_32_H_._ems_ferrM_4527_0001_0001_0001_114_crosslinked__39__R
TCTIEVVGVDPEAVEAIAAAFGASVREKDGKLEIHLDDPHGAESAAAAISVLANVRVRLQC PCPYIWSLDTQYSKVLALYNQHNPGASAAPCSQLYIDFRKDLGWKWIHEPKGYHANFALEPLPIVYYVGRKPKVEQLSNMIV m_d61877853fc72d3a9b094762e15ccc8a_0001_000000027_0001_25_32_H_._ems_ferrM_4527_0001_0001_0001_114_crosslinked__24__S
TCTIEVVGVDPEAVEAIAAAFGAENREKDGKLEIHLDDPHGAESAAAAISVLANVRVRLQC PCPYIWSLDTQYSKVLALYNQHNPGASAAPCSQLYIDFRKDLGWKWIHEPKGYHANFALEPLPIVYYVGRKPKVEQLSNMIV m_d61877853fc72d3a9b094762e15ccc8a_0001_000000027_0001_25_32_H_._ems_ferrM_4527_0001_0001_0001_114_crosslinked__25__N
KVIIIHVHVDDYKSAEECAQKWNVYVNVNGKHVTIFLDDIDPSVARKVEKCLRELNADVKVFV PCPYIWSLDTQYSKVLALYNQHNPGASAAPCSQLYIDFRKDLGWKWIHEPKGYHANFALEPLPIVYYVGRKPKVEQLSNMIV m_EHEE_hb1_612_000000005_0001_48_50_59_61_P_._ems_ferrM_6675_0001_0002_0001_73_crosslinked__22__W
TDEELEKLAEYAAEAGDTEALLEIYSLISALRQGAISPEQADELARRIKERLDK PCPYIWSLDTQYSKVLALYNQHNPGASAAPCSQLYIDFRKDLGWKWIHEPKGYHANFALEPLPIVYYVGRKPKVEQLSNMIV m_ems_p1-15H-GBL-16H-GBL-16H_0039_0001_0001_0001_000000005_0001_37_46_H_._p1-14H-GBL-16H-GABBL-16H_0097_0001_0001_0001_0001_0001_0001__33__Q
TDEELEKLAEYAAEAGDTEALLEIYSLISALRLGFISPEQADELARRIKERLDK PCPYIWSLDTQYSKVLALYNQHNPGASAAPCSQLYIDFRKDLGWKWIHEPKGYHANFALEPLPIVYYVGRKPKVEQLSNMIV m_ems_p1-15H-GBL-16H-GBL-16H_0039_0001_0001_0001_000000005_0001_37_46_H_._p1-14H-GBL-16H-GABBL-16H_0097_0001_0001_0001_0001_0001_0001__35__F
TDEELEKLAEYAAEAGDTEALLEIYSLISALRLGKISPEQADELARRIKERLDK PCPYIWSLDTQYSKVLALYNQHNPGASAAPCSQLYIDFRKDLGWKWIHEPKGYHANFALEPLPIVYYVGRKPKVEQLSNMIV m_ems_p1-15H-GBL-16H-GBL-16H_0039_0001_0001_0001_000000005_0001_37_46_H_._p1-14H-GBL-16H-GABBL-16H_0097_0001_0001_0001_0001_0001_0001__35__K
TVTIECVGVDPEAVEAIAAAFGAEVREKDGKLEIHLDDPHGAESAAAAIGVLANVRCRLQE PCPYIWSLDTQYSKVLALYNQHNPGASAAPCSQLYIDFRKDLGWKWIHEPKGYHANFALEPLPIVYYVGRKPKVEQLSNMIV m_d61877853fc72d3a9b094762e15ccc8a_0001_000000027_0001_25_32_H_._ems_ferrM_4527_0001_0001_0001_113_crosslinked__50__G
TCTIEVVGVDPEAVEAIAAAFGAEVREKDGKLEIHWDDPHGAESAAAAISVLANVRVRLQC PCPYIWSLDTQYSKVLALYNQHNPGASAAPCSQLYIDFRKDLGWKWIHEPKGYHANFALEPLPIVYYVGRKPKVEQLSNMIV m_d61877853fc72d3a9b094762e15ccc8a_0001_000000027_0001_25_32_H_._ems_ferrM_4527_0001_0001_0001_114_crosslinked__36__W
TCTIEVVGVDPEAVEAIAAAFGAEVREKDGKLEIHVDDPHGAESAAAAISVLANVRVRLQC PCPYIWSLDTQYSKVLALYNQHNPGASAAPCSQLYIDFRKDLGWKWIHEPKGYHANFALEPLPIVYYVGRKPKVEQLSNMIV m_d61877853fc72d3a9b094762e15ccc8a_0001_000000027_0001_25_32_H_._ems_ferrM_4527_0001_0001_0001_114_crosslinked__36__V
TCTIEVVGVDPEAVEAIAAAFGAEVREKDGKLEIHLCDPHGAESAAAAISVLANVRVRLQC PCPYIWSLDTQYSKVLALYNQHNPGASAAPCSQLYIDFRKDLGWKWIHEPKGYHANFALEPLPIVYYVGRKPKVEQLSNMIV m_d61877853fc72d3a9b094762e15ccc8a_0001_000000027_0001_25_32_H_._ems_ferrM_4527_0001_0001_0001_114_crosslinked__37__C
DQITVIVTVDDPSLAEWVAKQCADQFLVNGKTVFLIVDGVDPTEAKRCVEELAKKANLEVELTV PCPYIWSLDTQYSKVLALYNQHNPGASAAPCSQLYIDFRKDLGWKWIHEPKGYHANFALEPLPIVYYVGRKPKVEQLSNMIV ems_ferrM_6339_000000020_0001_84_crosslinked__8__T
DQITVIVHVFDPSLAEWVAKQCADQFLVNGKTVFLIVDGVDPTEAKRCVEELAKKANLEVELTV PCPYIWSLDTQYSKVLALYNQHNPGASAAPCSQLYIDFRKDLGWKWIHEPKGYHANFALEPLPIVYYVGRKPKVEQLSNMIV ems_ferrM_6339_000000020_0001_84_crosslinked__10__F
TVTIECVGVDPEAVEAIAAAFGAEVREKDGKLEIHLDDPHGAESAAAAISVLANHRCRLQE PCPYIWSLDTQYSKVLALYNQHNPGASAAPCSQLYIDFRKDLGWKWIHEPKGYHANFALEPLPIVYYVGRKPKVEQLSNMIV m_d61877853fc72d3a9b094762e15ccc8a_0001_000000027_0001_25_32_H_._ems_ferrM_4527_0001_0001_0001_113_crosslinked__55__H
TVTIECVGVDPEAVEAIAAAFGAEVREKDGKLEIHLDDPHGAESAAAAISVLTNVRCRLQE PCPYIWSLDTQYSKVLALYNQHNPGASAAPCSQLYIDFRKDLGWKWIHEPKGYHANFALEPLPIVYYVGRKPKVEQLSNMIV m_d61877853fc72d3a9b094762e15ccc8a_0001_000000027_0001_25_32_H_._ems_ferrM_4527_0001_0001_0001_113_crosslinked__53__T
TDEELEKLAEYAAEAGDTEALLEIYGLISALRLGAISPEQADELARRIKERLDK PCPYIWSLDTQYSKVLALYNQHNPGASAAPCSQLYIDFRKDLGWKWIHEPKGYHANFALEPLPIVYYVGRKPKVEQLSNMIV m_ems_p1-15H-GBL-16H-GBL-16H_0039_0001_0001_0001_000000005_0001_37_46_H_._p1-14H-GBL-16H-GABBL-16H_0097_0001_0001_0001_0001_0001_0001__26__G
TDEELEKLAEYAAEAGDTEALLEIRSLISALRLGAISPEQADELARRIKERLDK PCPYIWSLDTQYSKVLALYNQHNPGASAAPCSQLYIDFRKDLGWKWIHEPKGYHANFALEPLPIVYYVGRKPKVEQLSNMIV m_ems_p1-15H-GBL-16H-GBL-16H_0039_0001_0001_0001_000000005_0001_37_46_H_._p1-14H-GBL-16H-GABBL-16H_0097_0001_0001_0001_0001_0001_0001__25__R
TDEELEKLAEYAAEAGDTEALLEIYLLISALRLGAISPEQADELARRIKERLDK PCPYIWSLDTQYSKVLALYNQHNPGASAAPCSQLYIDFRKDLGWKWIHEPKGYHANFALEPLPIVYYVGRKPKVEQLSNMIV m_ems_p1-15H-GBL-16H-GBL-16H_0039_0001_0001_0001_000000005_0001_37_46_H_._p1-14H-GBL-16H-GABBL-16H_0097_0001_0001_0001_0001_0001_0001__26__L
TDEELEKLAEYAAEAGDTEALLEIPSLISALRLGAISPEQADELARRIKERLDK PCPYIWSLDTQYSKVLALYNQHNPGASAAPCSQLYIDFRKDLGWKWIHEPKGYHANFALEPLPIVYYVGRKPKVEQLSNMIV m_ems_p1-15H-GBL-16H-GBL-16H_0039_0001_0001_0001_000000005_0001_37_46_H_._p1-14H-GBL-16H-GABBL-16H_0097_0001_0001_0001_0001_0001_0001__25__P
TDEELEKLAEYAAEAGDTEALLEIYSLISALRLGAISPEQADELARRIKRRLDK PCPYIWSLDTQYSKVLALYNQHNPGASAAPCSQLYIDFRKDLGWKWIHEPKGYHANFALEPLPIVYYVGRKPKVEQLSNMIV m_ems_p1-15H-GBL-16H-GBL-16H_0039_0001_0001_0001_000000005_0001_37_46_H_._p1-14H-GBL-16H-GABBL-16H_0097_0001_0001_0001_0001_0001_0001__50__R
TDEELEKLAEYAAEAGDTEALLEIYSLISALRLGAISPEQADELARRIKEGLDK PCPYIWSLDTQYSKVLALYNQHNPGASAAPCSQLYIDFRKDLGWKWIHEPKGYHANFALEPLPIVYYVGRKPKVEQLSNMIV m_ems_p1-15H-GBL-16H-GBL-16H_0039_0001_0001_0001_000000005_0001_37_46_H_._p1-14H-GBL-16H-GABBL-16H_0097_0001_0001_0001_0001_0001_0001__51__G
KVIIIHVHVDDYKSAEECAQKANVYVNVNGKHVTILLDDIDPSVARKVEKCLRELNADVKVFV PCPYIWSLDTQYSKVLALYNQHNPGASAAPCSQLYIDFRKDLGWKWIHEPKGYHANFALEPLPIVYYVGRKPKVEQLSNMIV m_EHEE_hb1_612_000000005_0001_48_50_59_61_P_._ems_ferrM_6675_0001_0002_0001_73_crosslinked__36__L
KVIIIHVHVDDYKSAEECAQKANVYVNVNGKHVTIFHDDIDPSVARKVEKCLRELNADVKVFV PCPYIWSLDTQYSKVLALYNQHNPGASAAPCSQLYIDFRKDLGWKWIHEPKGYHANFALEPLPIVYYVGRKPKVEQLSNMIV m_EHEE_hb1_612_000000005_0001_48_50_59_61_P_._ems_ferrM_6675_0001_0002_0001_73_crosslinked__37__H
KVIIIHVHVDDYKSAEECAQKANVYVNVNGKHVTIILDDIDPSVARKVEKCLRELNADVKVFV PCPYIWSLDTQYSKVLALYNQHNPGASAAPCSQLYIDFRKDLGWKWIHEPKGYHANFALEPLPIVYYVGRKPKVEQLSNMIV m_EHEE_hb1_612_000000005_0001_48_50_59_61_P_._ems_ferrM_6675_0001_0002_0001_73_crosslinked__36__I
KVIIIHVHVDDYKSAEECAQKANVYVNVNGKHVTIWLDDIDPSVARKVEKCLRELNADVKVFV PCPYIWSLDTQYSKVLALYNQHNPGASAAPCSQLYIDFRKDLGWKWIHEPKGYHANFALEPLPIVYYVGRKPKVEQLSNMIV m_EHEE_hb1_612_000000005_0001_48_50_59_61_P_._ems_ferrM_6675_0001_0002_0001_73_crosslinked__36__W
KVIIIHVHVDDYKSAEECAQKANVYVNVNGKHVTIFEDDIDPSVARKVEKCLRELNADVKVFV PCPYIWSLDTQYSKVLALYNQHNPGASAAPCSQLYIDFRKDLGWKWIHEPKGYHANFALEPLPIVYYVGRKPKVEQLSNMIV m_EHEE_hb1_612_000000005_0001_48_50_59_61_P_._ems_ferrM_6675_0001_0002_0001_73_crosslinked__37__E
TDEELEKLAEYAAEAGDTEALLEIYSLISALRLGAISPEQADELAKRIKERLDK PCPYIWSLDTQYSKVLALYNQHNPGASAAPCSQLYIDFRKDLGWKWIHEPKGYHANFALEPLPIVYYVGRKPKVEQLSNMIV m_ems_p1-15H-GBL-16H-GBL-16H_0039_0001_0001_0001_000000005_0001_37_46_H_._p1-14H-GBL-16H-GABBL-16H_0097_0001_0001_0001_0001_0001_0001__46__K
TDEELEKLAEYAAEAGDTEALLEIYSLISALRLGAISPEQADELAQRIKERLDK PCPYIWSLDTQYSKVLALYNQHNPGASAAPCSQLYIDFRKDLGWKWIHEPKGYHANFALEPLPIVYYVGRKPKVEQLSNMIV m_ems_p1-15H-GBL-16H-GBL-16H_0039_0001_0001_0001_000000005_0001_37_46_H_._p1-14H-GBL-16H-GABBL-16H_0097_0001_0001_0001_0001_0001_0001__46__Q
TVTIECVGVDPEAVEAIAAAFGAKVREKDGKLEIHLDDPHGAESAAAAISVLANVRCRLQE PCPYIWSLDTQYSKVLALYNQHNPGASAAPCSQLYIDFRKDLGWKWIHEPKGYHANFALEPLPIVYYVGRKPKVEQLSNMIV m_d61877853fc72d3a9b094762e15ccc8a_0001_000000027_0001_25_32_H_._ems_ferrM_4527_0001_0001_0001_113_crosslinked__24__K
TCTIEVVGVDPEAVEAIAAAFGAEVREKDNKLEIHLDDPHGAESAAAAISVLANVRVRLQC PCPYIWSLDTQYSKVLALYNQHNPGASAAPCSQLYIDFRKDLGWKWIHEPKGYHANFALEPLPIVYYVGRKPKVEQLSNMIV m_d61877853fc72d3a9b094762e15ccc8a_0001_000000027_0001_25_32_H_._ems_ferrM_4527_0001_0001_0001_114_crosslinked__30__N
TCTIEVVGVDPEAVEAIIAAFGAEVREKDGKLEIHLDDPHGAESAAAAISVLANVRVRLQC PCPYIWSLDTQYSKVLALYNQHNPGASAAPCSQLYIDFRKDLGWKWIHEPKGYHANFALEPLPIVYYVGRKPKVEQLSNMIV m_d61877853fc72d3a9b094762e15ccc8a_0001_000000027_0001_25_32_H_._ems_ferrM_4527_0001_0001_0001_114_crosslinked__18__I
TCTIEVVGVDPEAVEARAAAFGAEVREKDGKLEIHLDDPHGAESAAAAISVLANVRVRLQC PCPYIWSLDTQYSKVLALYNQHNPGASAAPCSQLYIDFRKDLGWKWIHEPKGYHANFALEPLPIVYYVGRKPKVEQLSNMIV m_d61877853fc72d3a9b094762e15ccc8a_0001_000000027_0001_25_32_H_._ems_ferrM_4527_0001_0001_0001_114_crosslinked__17__R
TCTIEVVGVDPEAVEAIFAAFGAEVREKDGKLEIHLDDPHGAESAAAAISVLANVRVRLQC PCPYIWSLDTQYSKVLALYNQHNPGASAAPCSQLYIDFRKDLGWKWIHEPKGYHANFALEPLPIVYYVGRKPKVEQLSNMIV m_d61877853fc72d3a9b094762e15ccc8a_0001_000000027_0001_25_32_H_._ems_ferrM_4527_0001_0001_0001_114_crosslinked__18__F
KVIIIHVHVDDYKSAEECAQKANMYVNVNGKHVTIFLDDIDPSVARKVEKCLRELNADVKVFV PCPYIWSLDTQYSKVLALYNQHNPGASAAPCSQLYIDFRKDLGWKWIHEPKGYHANFALEPLPIVYYVGRKPKVEQLSNMIV m_EHEE_hb1_612_000000005_0001_48_50_59_61_P_._ems_ferrM_6675_0001_0002_0001_73_crosslinked__24__M
TDEELEKLAEYAAEAGNTEALLEIYSLISALRLGAISPEQADELARRIKERLDK PCPYIWSLDTQYSKVLALYNQHNPGASAAPCSQLYIDFRKDLGWKWIHEPKGYHANFALEPLPIVYYVGRKPKVEQLSNMIV m_ems_p1-15H-GBL-16H-GBL-16H_0039_0001_0001_0001_000000005_0001_37_46_H_._p1-14H-GBL-16H-GABBL-16H_0097_0001_0001_0001_0001_0001_0001__17__N
DQITVIVHVDDPSLAEWVAKQCADQFLVNGKTVFLIVDGVDPTEAKRCVEELAKKAGLEVELTV PCPYIWSLDTQYSKVLALYNQHNPGASAAPCSQLYIDFRKDLGWKWIHEPKGYHANFALEPLPIVYYVGRKPKVEQLSNMIV ems_ferrM_6339_000000020_0001_84_crosslinked__57__G
DQITVIVHVDDPSLAEWVAKQCADQFLVNGKTVFLIVDGVDPTEAKRCVEELAKKAHLEVELTV PCPYIWSLDTQYSKVLALYNQHNPGASAAPCSQLYIDFRKDLGWKWIHEPKGYHANFALEPLPIVYYVGRKPKVEQLSNMIV ems_ferrM_6339_000000020_0001_84_crosslinked__57__H
DQITVIVHVDDPSLAEWVAKQCADQFLVNGKTVFLIVDGVDPTEAKRCVEELAKKAILEVELTV PCPYIWSLDTQYSKVLALYNQHNPGASAAPCSQLYIDFRKDLGWKWIHEPKGYHANFALEPLPIVYYVGRKPKVEQLSNMIV ems_ferrM_6339_000000020_0001_84_crosslinked__57__I
DQITVIVHVDDPSLAEWVAKQCADQFLVNGKTVFLIVDGVDPTEAKRCVEELAKKAKLEVELTV PCPYIWSLDTQYSKVLALYNQHNPGASAAPCSQLYIDFRKDLGWKWIHEPKGYHANFALEPLPIVYYVGRKPKVEQLSNMIV ems_ferrM_6339_000000020_0001_84_crosslinked__57__K
TCTIEVVGVDPEAVEAIAAAFGAEVREKDGKLEIHLDDPHGAESAAAAASVLANVRVRLQC PCPYIWSLDTQYSKVLALYNQHNPGASAAPCSQLYIDFRKDLGWKWIHEPKGYHANFALEPLPIVYYVGRKPKVEQLSNMIV m_d61877853fc72d3a9b094762e15ccc8a_0001_000000027_0001_25_32_H_._ems_ferrM_4527_0001_0001_0001_114_crosslinked__49__A
TCTIEVVGVDPEAVEAIAAAFGAEVREKDGKLEIHLDDPHGAESAAAYISVLANVRVRLQC PCPYIWSLDTQYSKVLALYNQHNPGASAAPCSQLYIDFRKDLGWKWIHEPKGYHANFALEPLPIVYYVGRKPKVEQLSNMIV m_d61877853fc72d3a9b094762e15ccc8a_0001_000000027_0001_25_32_H_._ems_ferrM_4527_0001_0001_0001_114_crosslinked__48__Y
DQITVIVHVDDTSLAEWVAKQCADQFLVNGKTVFLIVDGVDPTEAKRCVEELAKKANLEVELTV PCPYIWSLDTQYSKVLALYNQHNPGASAAPCSQLYIDFRKDLGWKWIHEPKGYHANFALEPLPIVYYVGRKPKVEQLSNMIV ems_ferrM_6339_000000020_0001_84_crosslinked__12__T
TCTIEVVGVDPEAVEAIAAAFGAEVREKDGKLEIHLDDPHGAESAAAASSVLANVRVRLQC PCPYIWSLDTQYSKVLALYNQHNPGASAAPCSQLYIDFRKDLGWKWIHEPKGYHANFALEPLPIVYYVGRKPKVEQLSNMIV m_d61877853fc72d3a9b094762e15ccc8a_0001_000000027_0001_25_32_H_._ems_ferrM_4527_0001_0001_0001_114_crosslinked__49__S
TCTIEVVGVDPEAVEAIAAAFGAEVREKDGKLEIHLDDPHGAESAAAALSVLANVRVRLQC PCPYIWSLDTQYSKVLALYNQHNPGASAAPCSQLYIDFRKDLGWKWIHEPKGYHANFALEPLPIVYYVGRKPKVEQLSNMIV m_d61877853fc72d3a9b094762e15ccc8a_0001_000000027_0001_25_32_H_._ems_ferrM_4527_0001_0001_0001_114_crosslinked__49__L
TCTIEVVGVDPEAVEAIAAAFGAEVREKDGKLEIHLDDPHGAESAAAATSVLANVRVRLQC PCPYIWSLDTQYSKVLALYNQHNPGASAAPCSQLYIDFRKDLGWKWIHEPKGYHANFALEPLPIVYYVGRKPKVEQLSNMIV m_d61877853fc72d3a9b094762e15ccc8a_0001_000000027_0001_25_32_H_._ems_ferrM_4527_0001_0001_0001_114_crosslinked__49__T
KVIIIHVHVDDYKSAEECAQKANVYVNVNGKHVTIFLDDIDPSVARKVEKCLRELNADVKVRV PCPYIWSLDTQYSKVLALYNQHNPGASAAPCSQLYIDFRKDLGWKWIHEPKGYHANFALEPLPIVYYVGRKPKVEQLSNMIV m_EHEE_hb1_612_000000005_0001_48_50_59_61_P_._ems_ferrM_6675_0001_0002_0001_73_crosslinked__62__R
KSIIIHVHVDDYKSAEECAQKANVYVNVNGKHVTIFLDDIDPSVARKVEKCLRELNADVKVFV PCPYIWSLDTQYSKVLALYNQHNPGASAAPCSQLYIDFRKDLGWKWIHEPKGYHANFALEPLPIVYYVGRKPKVEQLSNMIV m_EHEE_hb1_612_000000005_0001_48_50_59_61_P_._ems_ferrM_6675_0001_0002_0001_73_crosslinked__2__S
KVIIIHVHVDDYKGAEECAQKANVYVNVNGKHVTIFLDDIDPSVARKVEKCLRELNADVKVFV PCPYIWSLDTQYSKVLALYNQHNPGASAAPCSQLYIDFRKDLGWKWIHEPKGYHANFALEPLPIVYYVGRKPKVEQLSNMIV m_EHEE_hb1_612_000000005_0001_48_50_59_61_P_._ems_ferrM_6675_0001_0002_0001_73_crosslinked__14__G
KVIIIHVHVDDYKFAEECAQKANVYVNVNGKHVTIFLDDIDPSVARKVEKCLRELNADVKVFV PCPYIWSLDTQYSKVLALYNQHNPGASAAPCSQLYIDFRKDLGWKWIHEPKGYHANFALEPLPIVYYVGRKPKVEQLSNMIV m_EHEE_hb1_612_000000005_0001_48_50_59_61_P_._ems_ferrM_6675_0001_0002_0001_73_crosslinked__14__F
KVIIIHVHVDDQKSAEECAQKANVYVNVNGKHVTIFLDDIDPSVARKVEKCLRELNADVKVFV PCPYIWSLDTQYSKVLALYNQHNPGASAAPCSQLYIDFRKDLGWKWIHEPKGYHANFALEPLPIVYYVGRKPKVEQLSNMIV m_EHEE_hb1_612_000000005_0001_48_50_59_61_P_._ems_ferrM_6675_0001_0002_0001_73_crosslinked__12__Q
TVTIECVGVDPEAVEAIAAAFGAEVREKDGKLEIHLDDPHGAESAADAISVLANVRCRLQE PCPYIWSLDTQYSKVLALYNQHNPGASAAPCSQLYIDFRKDLGWKWIHEPKGYHANFALEPLPIVYYVGRKPKVEQLSNMIV m_d61877853fc72d3a9b094762e15ccc8a_0001_000000027_0001_25_32_H_._ems_ferrM_4527_0001_0001_0001_113_crosslinked__47__D
TDEELEKLAEYAAEAGDTEALLEIYSLISALRLGAISPEQADELARRIGERLDK PCPYIWSLDTQYSKVLALYNQHNPGASAAPCSQLYIDFRKDLGWKWIHEPKGYHANFALEPLPIVYYVGRKPKVEQLSNMIV m_ems_p1-15H-GBL-16H-GBL-16H_0039_0001_0001_0001_000000005_0001_37_46_H_._p1-14H-GBL-16H-GABBL-16H_0097_0001_0001_0001_0001_0001_0001__49__G
TDEELEKLAEYAAEAGDTEALLEIYSLISALRLGAISPEQADELARRDKERLDK PCPYIWSLDTQYSKVLALYNQHNPGASAAPCSQLYIDFRKDLGWKWIHEPKGYHANFALEPLPIVYYVGRKPKVEQLSNMIV m_ems_p1-15H-GBL-16H-GBL-16H_0039_0001_0001_0001_000000005_0001_37_46_H_._p1-14H-GBL-16H-GABBL-16H_0097_0001_0001_0001_0001_0001_0001__48__D
TDEELEKLAEYAAEAGKTEALLEIYSLISALRLGAISPEQADELARRIKERLDK PCPYIWSLDTQYSKVLALYNQHNPGASAAPCSQLYIDFRKDLGWKWIHEPKGYHANFALEPLPIVYYVGRKPKVEQLSNMIV m_ems_p1-15H-GBL-16H-GBL-16H_0039_0001_0001_0001_000000005_0001_37_46_H_._p1-14H-GBL-16H-GABBL-16H_0097_0001_0001_0001_0001_0001_0001__17__K
DQITMIVHVDDPSLAEWVAKQCADQFLVNGKTVFLIVDGVDPTEAKRCVEELAKKANLEVELTV PCPYIWSLDTQYSKVLALYNQHNPGASAAPCSQLYIDFRKDLGWKWIHEPKGYHANFALEPLPIVYYVGRKPKVEQLSNMIV ems_ferrM_6339_000000020_0001_84_crosslinked__5__M
DQIQVIVHVDDPSLAEWVAKQCADQFLVNGKTVFLIVDGVDPTEAKRCVEELAKKANLEVELTV PCPYIWSLDTQYSKVLALYNQHNPGASAAPCSQLYIDFRKDLGWKWIHEPKGYHANFALEPLPIVYYVGRKPKVEQLSNMIV ems_ferrM_6339_000000020_0001_84_crosslinked__4__Q
TCTIEVVGVDPEAVEAIAAAFGAEVREKDGKLEIHLDDPHGAESAAAEISVLANVRVRLQC PCPYIWSLDTQYSKVLALYNQHNPGASAAPCSQLYIDFRKDLGWKWIHEPKGYHANFALEPLPIVYYVGRKPKVEQLSNMIV m_d61877853fc72d3a9b094762e15ccc8a_0001_000000027_0001_25_32_H_._ems_ferrM_4527_0001_0001_0001_114_crosslinked__48__E
TVTIECVGVNPEAVEAIAAAFGAEVREKDGKLEIHLDDPHGAESAAAAISVLANVRCRLQE PCPYIWSLDTQYSKVLALYNQHNPGASAAPCSQLYIDFRKDLGWKWIHEPKGYHANFALEPLPIVYYVGRKPKVEQLSNMIV m_d61877853fc72d3a9b094762e15ccc8a_0001_000000027_0001_25_32_H_._ems_ferrM_4527_0001_0001_0001_113_crosslinked__10__N
TVTIECVGVPPEAVEAIAAAFGAEVREKDGKLEIHLDDPHGAESAAAAISVLANVRCRLQE PCPYIWSLDTQYSKVLALYNQHNPGASAAPCSQLYIDFRKDLGWKWIHEPKGYHANFALEPLPIVYYVGRKPKVEQLSNMIV m_d61877853fc72d3a9b094762e15ccc8a_0001_000000027_0001_25_32_H_._ems_ferrM_4527_0001_0001_0001_113_crosslinked__10__P
TCTIEVVGVDPEAVEAIAAAFGAEVREKDGKLEIHLDDPHGAESLAAAISVLANVRVRLQC PCPYIWSLDTQYSKVLALYNQHNPGASAAPCSQLYIDFRKDLGWKWIHEPKGYHANFALEPLPIVYYVGRKPKVEQLSNMIV m_d61877853fc72d3a9b094762e15ccc8a_0001_000000027_0001_25_32_H_._ems_ferrM_4527_0001_0001_0001_114_crosslinked__45__L
TCTIEVVGVDPEAVEAIAAAFGAEVREKDGKLEIHLDDPHGAESTAAAISVLANVRVRLQC PCPYIWSLDTQYSKVLALYNQHNPGASAAPCSQLYIDFRKDLGWKWIHEPKGYHANFALEPLPIVYYVGRKPKVEQLSNMIV m_d61877853fc72d3a9b094762e15ccc8a_0001_000000027_0001_25_32_H_._ems_ferrM_4527_0001_0001_0001_114_crosslinked__45__T
TCTIEVVGVDPEAVEAIAAAFGAEVREKDGKLEIHLDDPHGAESAAAAISVRANVRVRLQC PCPYIWSLDTQYSKVLALYNQHNPGASAAPCSQLYIDFRKDLGWKWIHEPKGYHANFALEPLPIVYYVGRKPKVEQLSNMIV m_d61877853fc72d3a9b094762e15ccc8a_0001_000000027_0001_25_32_H_._ems_ferrM_4527_0001_0001_0001_114_crosslinked__52__R
DQITVIVHVDDPSLAEWVAKQCADQFLVNGKTVFLIVDGVDFTEAKRCVEELAKKANLEVELTV PCPYIWSLDTQYSKVLALYNQHNPGASAAPCSQLYIDFRKDLGWKWIHEPKGYHANFALEPLPIVYYVGRKPKVEQLSNMIV ems_ferrM_6339_000000020_0001_84_crosslinked__42__F
DQITVIVHVDDPSLAEWVAKQCADQFLVNGKTVFLIVDGVDHTEAKRCVEELAKKANLEVELTV PCPYIWSLDTQYSKVLALYNQHNPGASAAPCSQLYIDFRKDLGWKWIHEPKGYHANFALEPLPIVYYVGRKPKVEQLSNMIV ems_ferrM_6339_000000020_0001_84_crosslinked__42__H
DQITVIVHVDDPSLAEWVAKQCADQFLVNGKTVFLIVDGVDPTEAVRCVEELAKKANLEVELTV PCPYIWSLDTQYSKVLALYNQHNPGASAAPCSQLYIDFRKDLGWKWIHEPKGYHANFALEPLPIVYYVGRKPKVEQLSNMIV ems_ferrM_6339_000000020_0001_84_crosslinked__46__V
TCTIEVVGVDPEAVEAINAAFGAEVREKDGKLEIHLDDPHGAESAAAAISVLANVRVRLQC PCPYIWSLDTQYSKVLALYNQHNPGASAAPCSQLYIDFRKDLGWKWIHEPKGYHANFALEPLPIVYYVGRKPKVEQLSNMIV m_d61877853fc72d3a9b094762e15ccc8a_0001_000000027_0001_25_32_H_._ems_ferrM_4527_0001_0001_0001_114_crosslinked__18__N
TCTIEVVGVDPEAVEAIRAAFGAEVREKDGKLEIHLDDPHGAESAAAAISVLANVRVRLQC PCPYIWSLDTQYSKVLALYNQHNPGASAAPCSQLYIDFRKDLGWKWIHEPKGYHANFALEPLPIVYYVGRKPKVEQLSNMIV m_d61877853fc72d3a9b094762e15ccc8a_0001_000000027_0001_25_32_H_._ems_ferrM_4527_0001_0001_0001_114_crosslinked__18__R
KVIIIHVHVDDYKSAEECAQKANVYVNVNGKHMTIFLDDIDPSVARKVEKCLRELNADVKVFV PCPYIWSLDTQYSKVLALYNQHNPGASAAPCSQLYIDFRKDLGWKWIHEPKGYHANFALEPLPIVYYVGRKPKVEQLSNMIV m_EHEE_hb1_612_000000005_0001_48_50_59_61_P_._ems_ferrM_6675_0001_0002_0001_73_crosslinked__33__M
DQITVIVHVDDPSLAEWVAKQCADQFLVNGKTVFLIVDGVDPTEAKRCVEELAKPANLEVELTV PCPYIWSLDTQYSKVLALYNQHNPGASAAPCSQLYIDFRKDLGWKWIHEPKGYHANFALEPLPIVYYVGRKPKVEQLSNMIV ems_ferrM_6339_000000020_0001_84_crosslinked__55__P
TVTIECVGVDPMAVEAIAAAFGAEVREKDGKLEIHLDDPHGAESAAAAISVLANVRCRLQE PCPYIWSLDTQYSKVLALYNQHNPGASAAPCSQLYIDFRKDLGWKWIHEPKGYHANFALEPLPIVYYVGRKPKVEQLSNMIV m_d61877853fc72d3a9b094762e15ccc8a_0001_000000027_0001_25_32_H_._ems_ferrM_4527_0001_0001_0001_113_crosslinked__12__M
TVTIECVGVDPCAVEAIAAAFGAEVREKDGKLEIHLDDPHGAESAAAAISVLANVRCRLQE PCPYIWSLDTQYSKVLALYNQHNPGASAAPCSQLYIDFRKDLGWKWIHEPKGYHANFALEPLPIVYYVGRKPKVEQLSNMIV m_d61877853fc72d3a9b094762e15ccc8a_0001_000000027_0001_25_32_H_._ems_ferrM_4527_0001_0001_0001_113_crosslinked__12__C
TVTIECVGVDPLAVEAIAAAFGAEVREKDGKLEIHLDDPHGAESAAAAISVLANVRCRLQE PCPYIWSLDTQYSKVLALYNQHNPGASAAPCSQLYIDFRKDLGWKWIHEPKGYHANFALEPLPIVYYVGRKPKVEQLSNMIV m_d61877853fc72d3a9b094762e15ccc8a_0001_000000027_0001_25_32_H_._ems_ferrM_4527_0001_0001_0001_113_crosslinked__12__L
TVTIECVGVDPECVEAIAAAFGAEVREKDGKLEIHLDDPHGAESAAAAISVLANVRCRLQE PCPYIWSLDTQYSKVLALYNQHNPGASAAPCSQLYIDFRKDLGWKWIHEPKGYHANFALEPLPIVYYVGRKPKVEQLSNMIV m_d61877853fc72d3a9b094762e15ccc8a_0001_000000027_0001_25_32_H_._ems_ferrM_4527_0001_0001_0001_113_crosslinked__13__C
TVTIECVGVDPEHVEAIAAAFGAEVREKDGKLEIHLDDPHGAESAAAAISVLANVRCRLQE PCPYIWSLDTQYSKVLALYNQHNPGASAAPCSQLYIDFRKDLGWKWIHEPKGYHANFALEPLPIVYYVGRKPKVEQLSNMIV m_d61877853fc72d3a9b094762e15ccc8a_0001_000000027_0001_25_32_H_._ems_ferrM_4527_0001_0001_0001_113_crosslinked__13__H
DQITVIVHVDDPSLAEWVAKQCADQFLVNGKTVFLIVDGVDPEEAKRCVEELAKKANLEVELTV PCPYIWSLDTQYSKVLALYNQHNPGASAAPCSQLYIDFRKDLGWKWIHEPKGYHANFALEPLPIVYYVGRKPKVEQLSNMIV ems_ferrM_6339_000000020_0001_84_crosslinked__43__E
DQITVIVHVDDPSLAEWVAKQCADQFLVNGKTVFLIVDGVDPIEAKRCVEELAKKANLEVELTV PCPYIWSLDTQYSKVLALYNQHNPGASAAPCSQLYIDFRKDLGWKWIHEPKGYHANFALEPLPIVYYVGRKPKVEQLSNMIV ems_ferrM_6339_000000020_0001_84_crosslinked__43__I
DQITVIVHVDDPSLAEWVAKQCADQFLVNGKTVFLIVDGVDVTEAKRCVEELAKKANLEVELTV PCPYIWSLDTQYSKVLALYNQHNPGASAAPCSQLYIDFRKDLGWKWIHEPKGYHANFALEPLPIVYYVGRKPKVEQLSNMIV ems_ferrM_6339_000000020_0001_84_crosslinked__42__V
DQITVIVHVDDPSLAEWVAKQCADQFLVNGKTVFLIVDGVYPTEAKRCVEELAKKANLEVELTV PCPYIWSLDTQYSKVLALYNQHNPGASAAPCSQLYIDFRKDLGWKWIHEPKGYHANFALEPLPIVYYVGRKPKVEQLSNMIV ems_ferrM_6339_000000020_0001_84_crosslinked__41__Y
DQITVIVHVDDPSLAEWVAKQCADQFLVNGKTVFLIVDGVDMTEAKRCVEELAKKANLEVELTV PCPYIWSLDTQYSKVLALYNQHNPGASAAPCSQLYIDFRKDLGWKWIHEPKGYHANFALEPLPIVYYVGRKPKVEQLSNMIV ems_ferrM_6339_000000020_0001_84_crosslinked__42__M
DQITVIVHVDDPSLAEWVAKQCADQFLVNGKTVFLIVDGVDDTEAKRCVEELAKKANLEVELTV PCPYIWSLDTQYSKVLALYNQHNPGASAAPCSQLYIDFRKDLGWKWIHEPKGYHANFALEPLPIVYYVGRKPKVEQLSNMIV ems_ferrM_6339_000000020_0001_84_crosslinked__42__D
TCTIEVVGVDPEAVEAIAAAFGAEVREKDGKAEIHLDDPHGAESAAAAISVLANVRVRLQC PCPYIWSLDTQYSKVLALYNQHNPGASAAPCSQLYIDFRKDLGWKWIHEPKGYHANFALEPLPIVYYVGRKPKVEQLSNMIV m_d61877853fc72d3a9b094762e15ccc8a_0001_000000027_0001_25_32_H_._ems_ferrM_4527_0001_0001_0001_114_crosslinked__32__A
TDEELEKLAEYAAEAGDTEALLEFYSLISALRLGAISPEQADELARRIKERLDK PCPYIWSLDTQYSKVLALYNQHNPGASAAPCSQLYIDFRKDLGWKWIHEPKGYHANFALEPLPIVYYVGRKPKVEQLSNMIV m_ems_p1-15H-GBL-16H-GBL-16H_0039_0001_0001_0001_000000005_0001_37_46_H_._p1-14H-GBL-16H-GABBL-16H_0097_0001_0001_0001_0001_0001_0001__24__F
TDEELEKLAEYAAEAGDTEALLEIYQLISALRLGAISPEQADELARRIKERLDK PCPYIWSLDTQYSKVLALYNQHNPGASAAPCSQLYIDFRKDLGWKWIHEPKGYHANFALEPLPIVYYVGRKPKVEQLSNMIV m_ems_p1-15H-GBL-16H-GBL-16H_0039_0001_0001_0001_000000005_0001_37_46_H_._p1-14H-GBL-16H-GABBL-16H_0097_0001_0001_0001_0001_0001_0001__26__Q
TDEELEKLAEYAAEAGDTEALLEIYSFISALRLGAISPEQADELARRIKERLDK PCPYIWSLDTQYSKVLALYNQHNPGASAAPCSQLYIDFRKDLGWKWIHEPKGYHANFALEPLPIVYYVGRKPKVEQLSNMIV m_ems_p1-15H-GBL-16H-GBL-16H_0039_0001_0001_0001_000000005_0001_37_46_H_._p1-14H-GBL-16H-GABBL-16H_0097_0001_0001_0001_0001_0001_0001__27__F
TDEELEKLAEYAAEAGDTEALLEPYSLISALRLGAISPEQADELARRIKERLDK PCPYIWSLDTQYSKVLALYNQHNPGASAAPCSQLYIDFRKDLGWKWIHEPKGYHANFALEPLPIVYYVGRKPKVEQLSNMIV m_ems_p1-15H-GBL-16H-GBL-16H_0039_0001_0001_0001_000000005_0001_37_46_H_._p1-14H-GBL-16H-GABBL-16H_0097_0001_0001_0001_0001_0001_0001__24__P
TDEELEKLAEYAAEAGDTEALLEIISLISALRLGAISPEQADELARRIKERLDK PCPYIWSLDTQYSKVLALYNQHNPGASAAPCSQLYIDFRKDLGWKWIHEPKGYHANFALEPLPIVYYVGRKPKVEQLSNMIV m_ems_p1-15H-GBL-16H-GBL-16H_0039_0001_0001_0001_000000005_0001_37_46_H_._p1-14H-GBL-16H-GABBL-16H_0097_0001_0001_0001_0001_0001_0001__25__I
TDEELEKLAEYAAEAGDTEALLEIHSLISALRLGAISPEQADELARRIKERLDK PCPYIWSLDTQYSKVLALYNQHNPGASAAPCSQLYIDFRKDLGWKWIHEPKGYHANFALEPLPIVYYVGRKPKVEQLSNMIV m_ems_p1-15H-GBL-16H-GBL-16H_0039_0001_0001_0001_000000005_0001_37_46_H_._p1-14H-GBL-16H-GABBL-16H_0097_0001_0001_0001_0001_0001_0001__25__H
TDEELEKLAEYAAEAGDTEALLECYSLISALRLGAISPEQADELARRIKERLDK PCPYIWSLDTQYSKVLALYNQHNPGASAAPCSQLYIDFRKDLGWKWIHEPKGYHANFALEPLPIVYYVGRKPKVEQLSNMIV m_ems_p1-15H-GBL-16H-GBL-16H_0039_0001_0001_0001_000000005_0001_37_46_H_._p1-14H-GBL-16H-GABBL-16H_0097_0001_0001_0001_0001_0001_0001__24__C
DVTIECVGVDPEAVEAIAAAFGAEVREKDGKLEIHLDDPHGAESAAAAISVLANVRCRLQE PCPYIWSLDTQYSKVLALYNQHNPGASAAPCSQLYIDFRKDLGWKWIHEPKGYHANFALEPLPIVYYVGRKPKVEQLSNMIV m_d61877853fc72d3a9b094762e15ccc8a_0001_000000027_0001_25_32_H_._ems_ferrM_4527_0001_0001_0001_113_crosslinked__1__D
QVTIECVGVDPEAVEAIAAAFGAEVREKDGKLEIHLDDPHGAESAAAAISVLANVRCRLQE PCPYIWSLDTQYSKVLALYNQHNPGASAAPCSQLYIDFRKDLGWKWIHEPKGYHANFALEPLPIVYYVGRKPKVEQLSNMIV m_d61877853fc72d3a9b094762e15ccc8a_0001_000000027_0001_25_32_H_._ems_ferrM_4527_0001_0001_0001_113_crosslinked__1__Q
KVIIIHVHVDDYKSAEECAQKANVYVNVNGKHVTIFLDDIDPSVARKVEKCLRELNADVKMFV PCPYIWSLDTQYSKVLALYNQHNPGASAAPCSQLYIDFRKDLGWKWIHEPKGYHANFALEPLPIVYYVGRKPKVEQLSNMIV m_EHEE_hb1_612_000000005_0001_48_50_59_61_P_._ems_ferrM_6675_0001_0002_0001_73_crosslinked__61__M
KVIIIHVHVDDYKSAEECAQKANVYVNVNGKHVTIFLDDIDPSVARKVEKCLRELNADVTVFV PCPYIWSLDTQYSKVLALYNQHNPGASAAPCSQLYIDFRKDLGWKWIHEPKGYHANFALEPLPIVYYVGRKPKVEQLSNMIV m_EHEE_hb1_612_000000005_0001_48_50_59_61_P_._ems_ferrM_6675_0001_0002_0001_73_crosslinked__60__T
TDTIECVGVDPEAVEAIAAAFGAEVREKDGKLEIHLDDPHGAESAAAAISVLANVRCRLQE PCPYIWSLDTQYSKVLALYNQHNPGASAAPCSQLYIDFRKDLGWKWIHEPKGYHANFALEPLPIVYYVGRKPKVEQLSNMIV m_d61877853fc72d3a9b094762e15ccc8a_0001_000000027_0001_25_32_H_._ems_ferrM_4527_0001_0001_0001_113_crosslinked__2__D
TVTIECVGVDPEAVEAIAAAFGAEVREKDGKLEIHRDDPHGAESAAAAISVLANVRCRLQE PCPYIWSLDTQYSKVLALYNQHNPGASAAPCSQLYIDFRKDLGWKWIHEPKGYHANFALEPLPIVYYVGRKPKVEQLSNMIV m_d61877853fc72d3a9b094762e15ccc8a_0001_000000027_0001_25_32_H_._ems_ferrM_4527_0001_0001_0001_113_crosslinked__36__R
TCTIEVVGVDPEAVEAIAAAFGAESREKDGKLEIHLDDPHGAESAAAAISVLANVRVRLQC PCPYIWSLDTQYSKVLALYNQHNPGASAAPCSQLYIDFRKDLGWKWIHEPKGYHANFALEPLPIVYYVGRKPKVEQLSNMIV m_d61877853fc72d3a9b094762e15ccc8a_0001_000000027_0001_25_32_H_._ems_ferrM_4527_0001_0001_0001_114_crosslinked__25__S
TCTIEVVGVDPEAVEAIAAAFGAEKREKDGKLEIHLDDPHGAESAAAAISVLANVRVRLQC PCPYIWSLDTQYSKVLALYNQHNPGASAAPCSQLYIDFRKDLGWKWIHEPKGYHANFALEPLPIVYYVGRKPKVEQLSNMIV m_d61877853fc72d3a9b094762e15ccc8a_0001_000000027_0001_25_32_H_._ems_ferrM_4527_0001_0001_0001_114_crosslinked__25__K
TDEELEKLAEYAAEAGDTEALLEIYSLISALRLGAISPEQADELARRCKERLDK PCPYIWSLDTQYSKVLALYNQHNPGASAAPCSQLYIDFRKDLGWKWIHEPKGYHANFALEPLPIVYYVGRKPKVEQLSNMIV m_ems_p1-15H-GBL-16H-GBL-16H_0039_0001_0001_0001_000000005_0001_37_46_H_._p1-14H-GBL-16H-GABBL-16H_0097_0001_0001_0001_0001_0001_0001__48__C
TCTIEVVGVDPEAVEAIAAAWGAEVREKDGKLEIHLDDPHGAESAAAAISVLANVRVRLQC PCPYIWSLDTQYSKVLALYNQHNPGASAAPCSQLYIDFRKDLGWKWIHEPKGYHANFALEPLPIVYYVGRKPKVEQLSNMIV m_d61877853fc72d3a9b094762e15ccc8a_0001_000000027_0001_25_32_H_._ems_ferrM_4527_0001_0001_0001_114_crosslinked__21__W
KVIIIHVHVDDYKSAEECAQKANVYVNVNGKHVTIFLDDIDPSQARKVEKCLRELNADVKVFV PCPYIWSLDTQYSKVLALYNQHNPGASAAPCSQLYIDFRKDLGWKWIHEPKGYHANFALEPLPIVYYVGRKPKVEQLSNMIV m_EHEE_hb1_612_000000005_0001_48_50_59_61_P_._ems_ferrM_6675_0001_0002_0001_73_crosslinked__44__Q
TCTIEVVGVDPEAVEAIAAAFGCEVREKDGKLEIHLDDPHGAESAAAAISVLANVRVRLQC PCPYIWSLDTQYSKVLALYNQHNPGASAAPCSQLYIDFRKDLGWKWIHEPKGYHANFALEPLPIVYYVGRKPKVEQLSNMIV m_d61877853fc72d3a9b094762e15ccc8a_0001_000000027_0001_25_32_H_._ems_ferrM_4527_0001_0001_0001_114_crosslinked__23__C
TCTIEVVGVDPEAVEAIAAAFGSEVREKDGKLEIHLDDPHGAESAAAAISVLANVRVRLQC PCPYIWSLDTQYSKVLALYNQHNPGASAAPCSQLYIDFRKDLGWKWIHEPKGYHANFALEPLPIVYYVGRKPKVEQLSNMIV m_d61877853fc72d3a9b094762e15ccc8a_0001_000000027_0001_25_32_H_._ems_ferrM_4527_0001_0001_0001_114_crosslinked__23__S
TCTIEVVGVDPEAVEAIAAAFGAEVREKDGKLEIHLDDPAGAESAAAAISVLANVRVRLQC PCPYIWSLDTQYSKVLALYNQHNPGASAAPCSQLYIDFRKDLGWKWIHEPKGYHANFALEPLPIVYYVGRKPKVEQLSNMIV m_d61877853fc72d3a9b094762e15ccc8a_0001_000000027_0001_25_32_H_._ems_ferrM_4527_0001_0001_0001_114_crosslinked__40__A
TCTIEVVGVDPEAVEAIAAAFGAEVREKDGKLEIHLDRPHGAESAAAAISVLANVRVRLQC PCPYIWSLDTQYSKVLALYNQHNPGASAAPCSQLYIDFRKDLGWKWIHEPKGYHANFALEPLPIVYYVGRKPKVEQLSNMIV m_d61877853fc72d3a9b094762e15ccc8a_0001_000000027_0001_25_32_H_._ems_ferrM_4527_0001_0001_0001_114_crosslinked__38__R
TDEELEKLAEYAAEAGDTEALLEIYSQISALRLGAISPEQADELARRIKERLDK PCPYIWSLDTQYSKVLALYNQHNPGASAAPCSQLYIDFRKDLGWKWIHEPKGYHANFALEPLPIVYYVGRKPKVEQLSNMIV m_ems_p1-15H-GBL-16H-GBL-16H_0039_0001_0001_0001_000000005_0001_37_46_H_._p1-14H-GBL-16H-GABBL-16H_0097_0001_0001_0001_0001_0001_0001__27__Q
TVTIECVGVDPEAVEAIAAAFGAEVREKDWKLEIHLDDPHGAESAAAAISVLANVRCRLQE PCPYIWSLDTQYSKVLALYNQHNPGASAAPCSQLYIDFRKDLGWKWIHEPKGYHANFALEPLPIVYYVGRKPKVEQLSNMIV m_d61877853fc72d3a9b094762e15ccc8a_0001_000000027_0001_25_32_H_._ems_ferrM_4527_0001_0001_0001_113_crosslinked__30__W
TVTIECVGVDPEAVEAIAAAFGAEVREKDTKLEIHLDDPHGAESAAAAISVLANVRCRLQE PCPYIWSLDTQYSKVLALYNQHNPGASAAPCSQLYIDFRKDLGWKWIHEPKGYHANFALEPLPIVYYVGRKPKVEQLSNMIV m_d61877853fc72d3a9b094762e15ccc8a_0001_000000027_0001_25_32_H_._ems_ferrM_4527_0001_0001_0001_113_crosslinked__30__T
TVTIECVGVDPEAVEAIAAAFGAEVREKDYKLEIHLDDPHGAESAAAAISVLANVRCRLQE PCPYIWSLDTQYSKVLALYNQHNPGASAAPCSQLYIDFRKDLGWKWIHEPKGYHANFALEPLPIVYYVGRKPKVEQLSNMIV m_d61877853fc72d3a9b094762e15ccc8a_0001_000000027_0001_25_32_H_._ems_ferrM_4527_0001_0001_0001_113_crosslinked__30__Y
TVTIECVGVDPEAVEAIAAAFGAEVREKDGKLEIHLDDPHGAESAAAAISFLANVRCRLQE PCPYIWSLDTQYSKVLALYNQHNPGASAAPCSQLYIDFRKDLGWKWIHEPKGYHANFALEPLPIVYYVGRKPKVEQLSNMIV m_d61877853fc72d3a9b094762e15ccc8a_0001_000000027_0001_25_32_H_._ems_ferrM_4527_0001_0001_0001_113_crosslinked__51__F
KVIIIHVHVDDYKSAEECAQKANVYVNVNGKHVHIFLDDIDPSVARKVEKCLRELNADVKVFV PCPYIWSLDTQYSKVLALYNQHNPGASAAPCSQLYIDFRKDLGWKWIHEPKGYHANFALEPLPIVYYVGRKPKVEQLSNMIV m_EHEE_hb1_612_000000005_0001_48_50_59_61_P_._ems_ferrM_6675_0001_0002_0001_73_crosslinked__34__H
TCTIEVVGVDPEAVEAIAAAFGAEVREKDSKLEIHLDDPHGAESAAAAISVLANVRVRLQC PCPYIWSLDTQYSKVLALYNQHNPGASAAPCSQLYIDFRKDLGWKWIHEPKGYHANFALEPLPIVYYVGRKPKVEQLSNMIV m_d61877853fc72d3a9b094762e15ccc8a_0001_000000027_0001_25_32_H_._ems_ferrM_4527_0001_0001_0001_114_crosslinked__30__S
TCTIEVVGVDPEAVEAIAAAFGAEVREKDGKLEIHPDDPHGAESAAAAISVLANVRVRLQC PCPYIWSLDTQYSKVLALYNQHNPGASAAPCSQLYIDFRKDLGWKWIHEPKGYHANFALEPLPIVYYVGRKPKVEQLSNMIV m_d61877853fc72d3a9b094762e15ccc8a_0001_000000027_0001_25_32_H_._ems_ferrM_4527_0001_0001_0001_114_crosslinked__36__P
TCTIEVVGVDPEAVEAIAAAFGAEVREKDGKLEIHYDDPHGAESAAAAISVLANVRVRLQC PCPYIWSLDTQYSKVLALYNQHNPGASAAPCSQLYIDFRKDLGWKWIHEPKGYHANFALEPLPIVYYVGRKPKVEQLSNMIV m_d61877853fc72d3a9b094762e15ccc8a_0001_000000027_0001_25_32_H_._ems_ferrM_4527_0001_0001_0001_114_crosslinked__36__Y
TDEELEKLAEYAAEAGDTEALLEIYSLISALRLGAISPEQADELMRRIKERLDK PCPYIWSLDTQYSKVLALYNQHNPGASAAPCSQLYIDFRKDLGWKWIHEPKGYHANFALEPLPIVYYVGRKPKVEQLSNMIV m_ems_p1-15H-GBL-16H-GBL-16H_0039_0001_0001_0001_000000005_0001_37_46_H_._p1-14H-GBL-16H-GABBL-16H_0097_0001_0001_0001_0001_0001_0001__45__M
TDEELEKLAEYAAEAGDTEALLEIYSLISALRLGAISPEQADELARCIKERLDK PCPYIWSLDTQYSKVLALYNQHNPGASAAPCSQLYIDFRKDLGWKWIHEPKGYHANFALEPLPIVYYVGRKPKVEQLSNMIV m_ems_p1-15H-GBL-16H-GBL-16H_0039_0001_0001_0001_000000005_0001_37_46_H_._p1-14H-GBL-16H-GABBL-16H_0097_0001_0001_0001_0001_0001_0001__47__C
TVTIECVGVDPEAFEAIAAAFGAEVREKDGKLEIHLDDPHGAESAAAAISVLANVRCRLQE PCPYIWSLDTQYSKVLALYNQHNPGASAAPCSQLYIDFRKDLGWKWIHEPKGYHANFALEPLPIVYYVGRKPKVEQLSNMIV m_d61877853fc72d3a9b094762e15ccc8a_0001_000000027_0001_25_32_H_._ems_ferrM_4527_0001_0001_0001_113_crosslinked__14__F
TVTIECVGVDPEAVEAPAAAFGAEVREKDGKLEIHLDDPHGAESAAAAISVLANVRCRLQE PCPYIWSLDTQYSKVLALYNQHNPGASAAPCSQLYIDFRKDLGWKWIHEPKGYHANFALEPLPIVYYVGRKPKVEQLSNMIV m_d61877853fc72d3a9b094762e15ccc8a_0001_000000027_0001_25_32_H_._ems_ferrM_4527_0001_0001_0001_113_crosslinked__17__P
TVTIECVGVDPEAVEAIAEAFGAEVREKDGKLEIHLDDPHGAESAAAAISVLANVRCRLQE PCPYIWSLDTQYSKVLALYNQHNPGASAAPCSQLYIDFRKDLGWKWIHEPKGYHANFALEPLPIVYYVGRKPKVEQLSNMIV m_d61877853fc72d3a9b094762e15ccc8a_0001_000000027_0001_25_32_H_._ems_ferrM_4527_0001_0001_0001_113_crosslinked__19__E
TVTIECVGVDPEAVEAIEAAFGAEVREKDGKLEIHLDDPHGAESAAAAISVLANVRCRLQE PCPYIWSLDTQYSKVLALYNQHNPGASAAPCSQLYIDFRKDLGWKWIHEPKGYHANFALEPLPIVYYVGRKPKVEQLSNMIV m_d61877853fc72d3a9b094762e15ccc8a_0001_000000027_0001_25_32_H_._ems_ferrM_4527_0001_0001_0001_113_crosslinked__18__E
TVTIECVGVDPEAVEAIMAAFGAEVREKDGKLEIHLDDPHGAESAAAAISVLANVRCRLQE PCPYIWSLDTQYSKVLALYNQHNPGASAAPCSQLYIDFRKDLGWKWIHEPKGYHANFALEPLPIVYYVGRKPKVEQLSNMIV m_d61877853fc72d3a9b094762e15ccc8a_0001_000000027_0001_25_32_H_._ems_ferrM_4527_0001_0001_0001_113_crosslinked__18__M
TVTIECVGVDPEAVEAILAAFGAEVREKDGKLEIHLDDPHGAESAAAAISVLANVRCRLQE PCPYIWSLDTQYSKVLALYNQHNPGASAAPCSQLYIDFRKDLGWKWIHEPKGYHANFALEPLPIVYYVGRKPKVEQLSNMIV m_d61877853fc72d3a9b094762e15ccc8a_0001_000000027_0001_25_32_H_._ems_ferrM_4527_0001_0001_0001_113_crosslinked__18__L
KVIIIHVHVDDYKSAEECAQKANVYVNVNGKHVTIFLDDIDPSVAFKVEKCLRELNADVKVFV PCPYIWSLDTQYSKVLALYNQHNPGASAAPCSQLYIDFRKDLGWKWIHEPKGYHANFALEPLPIVYYVGRKPKVEQLSNMIV m_EHEE_hb1_612_000000005_0001_48_50_59_61_P_._ems_ferrM_6675_0001_0002_0001_73_crosslinked__46__F
KVIIIHVHVDDYKSAEECAQKANVYVNVNGKHVTIFLDDIDPSVANKVEKCLRELNADVKVFV PCPYIWSLDTQYSKVLALYNQHNPGASAAPCSQLYIDFRKDLGWKWIHEPKGYHANFALEPLPIVYYVGRKPKVEQLSNMIV m_EHEE_hb1_612_000000005_0001_48_50_59_61_P_._ems_ferrM_6675_0001_0002_0001_73_crosslinked__46__N
KVIIIHVHVDDYKSAEECAQKANVYVNVNGKHVTIFLDDIDPSVLRKVEKCLRELNADVKVFV PCPYIWSLDTQYSKVLALYNQHNPGASAAPCSQLYIDFRKDLGWKWIHEPKGYHANFALEPLPIVYYVGRKPKVEQLSNMIV m_EHEE_hb1_612_000000005_0001_48_50_59_61_P_._ems_ferrM_6675_0001_0002_0001_73_crosslinked__45__L
KVIIIHVHVDDYKSAEECAQKANVYVNVNGKHVTIFLDDIDPSVSRKVEKCLRELNADVKVFV PCPYIWSLDTQYSKVLALYNQHNPGASAAPCSQLYIDFRKDLGWKWIHEPKGYHANFALEPLPIVYYVGRKPKVEQLSNMIV m_EHEE_hb1_612_000000005_0001_48_50_59_61_P_._ems_ferrM_6675_0001_0002_0001_73_crosslinked__45__S
TVTIECVGVDPEAVEAIAAAFGAEVREKDFKLEIHLDDPHGAESAAAAISVLANVRCRLQE PCPYIWSLDTQYSKVLALYNQHNPGASAAPCSQLYIDFRKDLGWKWIHEPKGYHANFALEPLPIVYYVGRKPKVEQLSNMIV m_d61877853fc72d3a9b094762e15ccc8a_0001_000000027_0001_25_32_H_._ems_ferrM_4527_0001_0001_0001_113_crosslinked__30__F
TVTIECVGVDPEAVEAIAAAFGAEVREKQGKLEIHLDDPHGAESAAAAISVLANVRCRLQE PCPYIWSLDTQYSKVLALYNQHNPGASAAPCSQLYIDFRKDLGWKWIHEPKGYHANFALEPLPIVYYVGRKPKVEQLSNMIV m_d61877853fc72d3a9b094762e15ccc8a_0001_000000027_0001_25_32_H_._ems_ferrM_4527_0001_0001_0001_113_crosslinked__29__Q
TDEELEKLAEYAAEAGDTEALLEIYSLISALRLGAISPEQADELARFIKERLDK PCPYIWSLDTQYSKVLALYNQHNPGASAAPCSQLYIDFRKDLGWKWIHEPKGYHANFALEPLPIVYYVGRKPKVEQLSNMIV m_ems_p1-15H-GBL-16H-GBL-16H_0039_0001_0001_0001_000000005_0001_37_46_H_._p1-14H-GBL-16H-GABBL-16H_0097_0001_0001_0001_0001_0001_0001__47__F
TVTIECVGVDPEAVEAIAAAFGAEVREKDGKLEIHLDDPHGAESAAAAISVLANVFCRLQE PCPYIWSLDTQYSKVLALYNQHNPGASAAPCSQLYIDFRKDLGWKWIHEPKGYHANFALEPLPIVYYVGRKPKVEQLSNMIV m_d61877853fc72d3a9b094762e15ccc8a_0001_000000027_0001_25_32_H_._ems_ferrM_4527_0001_0001_0001_113_crosslinked__56__F
TVTIECVGVDPEAVEAIAAAFGAEVREKDGKLEIHLDDPHGAESAAAAISVLANVGCRLQE PCPYIWSLDTQYSKVLALYNQHNPGASAAPCSQLYIDFRKDLGWKWIHEPKGYHANFALEPLPIVYYVGRKPKVEQLSNMIV m_d61877853fc72d3a9b094762e15ccc8a_0001_000000027_0001_25_32_H_._ems_ferrM_4527_0001_0001_0001_113_crosslinked__56__G
TVTIECVGVDPEAVEAIAAAFGAEVREKDGKLEIHLDDPHGAESAAAAISVLANVRCCLQE PCPYIWSLDTQYSKVLALYNQHNPGASAAPCSQLYIDFRKDLGWKWIHEPKGYHANFALEPLPIVYYVGRKPKVEQLSNMIV m_d61877853fc72d3a9b094762e15ccc8a_0001_000000027_0001_25_32_H_._ems_ferrM_4527_0001_0001_0001_113_crosslinked__58__C
TVTIECVGVDPEAVEAIAAAFGAEVREKDGKLEIHLDDPHGAESAAAAISVLANLRCRLQE PCPYIWSLDTQYSKVLALYNQHNPGASAAPCSQLYIDFRKDLGWKWIHEPKGYHANFALEPLPIVYYVGRKPKVEQLSNMIV m_d61877853fc72d3a9b094762e15ccc8a_0001_000000027_0001_25_32_H_._ems_ferrM_4527_0001_0001_0001_113_crosslinked__55__L
TDEELEKLAEYAAEAGDTEALLEIYSLISALRLGAISPEQADELARDIKERLDK PCPYIWSLDTQYSKVLALYNQHNPGASAAPCSQLYIDFRKDLGWKWIHEPKGYHANFALEPLPIVYYVGRKPKVEQLSNMIV m_ems_p1-15H-GBL-16H-GBL-16H_0039_0001_0001_0001_000000005_0001_37_46_H_._p1-14H-GBL-16H-GABBL-16H_0097_0001_0001_0001_0001_0001_0001__47__D
TVTIECVGVDPEAVEAIAAAFGAEVREKDGKLEIHLDDPHGAESAAAAISILANVRCRLQE PCPYIWSLDTQYSKVLALYNQHNPGASAAPCSQLYIDFRKDLGWKWIHEPKGYHANFALEPLPIVYYVGRKPKVEQLSNMIV m_d61877853fc72d3a9b094762e15ccc8a_0001_000000027_0001_25_32_H_._ems_ferrM_4527_0001_0001_0001_113_crosslinked__51__I
TCTIEVVGVDPEAVEAIAAAFGAEVREKDGKLEIHLDDPHGAESAAAAISVLANVDVRLQC PCPYIWSLDTQYSKVLALYNQHNPGASAAPCSQLYIDFRKDLGWKWIHEPKGYHANFALEPLPIVYYVGRKPKVEQLSNMIV m_d61877853fc72d3a9b094762e15ccc8a_0001_000000027_0001_25_32_H_._ems_ferrM_4527_0001_0001_0001_114_crosslinked__56__D
[truncated: 1,217,605 more chars]
