# Supplementary material for: Design of protein-binding proteins from the target structure alone
Source: Nature. 2022 Mar 24;605(7910):551–60. doi: 10.1038/s41586-022-04654-9 (PMC9117152; doi:10.1038/s41586-022-04654-9)
Supplement: Supplementary file 3 — Supplementary Code Design scripts and main pdb files. This compressed file is the main supplement and contains the following files: => cao_2021_protocol/ => design_models_final_combo_optimized/ => design_models_sequence/ => design_models_ssm_natives/ => ngs_analysis_scripts/ [file 41586_2022_4654_MOESM3_ESM.gz › supplemental_files/design_models_sequence/PDGFR.seq]

DAERIRRLLELLEARARLKNDEEALKEIKRAIERIEEALKRGDREKALRILLELFLALHEK GFLPNDAEELFIFLTEITEITIPCRVTDPQLVVTLHEKKGDVALPVPYDHQRGFSGIFEDRSYICKTTIGDREVDSDAYYVYRLQVSSINVSVNAVQTVVRQGENITLMCIVIGNEVVNFEWTYPRKESGRLVEPVTDFLLDMPYHIRSILHIPSAELEDSGTYTCNVTESVNDHQDEKAINITVVE rif_3h_hb1_2676_000000018_0001
DAKEKIKEALERGDEELLEKLLEELARLFAGGDPRFIEDAKRRLELAIRRGNKELLRQLLERLAR GFLPNDAEELFIFLTEITEITIPCRVTDPQLVVTLHEKKGDVALPVPYDHQRGFSGIFEDRSYICKTTIGDREVDSDAYYVYRLQVSSINVSVNAVQTVVRQGENITLMCIVIGNEVVNFEWTYPRKESGRLVEPVTDFLLDMPYHIRSILHIPSAELEDSGTYTCNVTESVNDHQDEKAINITVVE pol_f8e2ace22f4270079804490486a09317_0001_000000001_0001
DAQEIARRLLRLLLFAARRGDEELFRKLIEILEEFLKKFRDDDQARILAQIVLALAKKRW GFLPNDAEELFIFLTEITEITIPCRVTDPQLVVTLHEKKGDVALPVPYDHQRGFSGIFEDRSYICKTTIGDREVDSDAYYVYRLQVSSINVSVNAVQTVVRQGENITLMCIVIGNEVVNFEWTYPRKESGRLVEPVTDFLLDMPYHIRSILHIPSAELEDSGTYTCNVTESVNDHQDEKAINITVVE pol_3h_hb1_6591_000000001_0001
DATVRQLIVKAIQYADRVGDPEVREFVFRLALIFMDAKEKNDEDLQKTVKEILEKFVRKAE GFLPNDAEELFIFLTEITEITIPCRVTDPQLVVTLHEKKGDVALPVPYDHQRGFSGIFEDRSYICKTTIGDREVDSDAYYVYRLQVSSINVSVNAVQTVVRQGENITLMCIVIGNEVVNFEWTYPRKESGRLVEPVTDFLLDMPYHIRSILHIPSAELEDSGTYTCNVTESVNDHQDEKAINITVVE Motif0168_ems_3hM_1200_0001_0001
DDDKVTKLIRSIKTIAKRKNQDELLELADMAEMRYKFAKRRNDENMSELVTQHVEKLWKRAQS GFLPNDAEELFIFLTEITEITIPCRVTDPQLVVTLHEKKGDVALPVPYDHQRGFSGIFEDRSYICKTTIGDREVDSDAYYVYRLQVSSINVSVNAVQTVVRQGENITLMCIVIGNEVVNFEWTYPRKESGRLVEPVTDFLLDMPYHIRSILHIPSAELEDSGTYTCNVTESVNDHQDEKAINITVVE Motif0223_ems_3hC_140_0002_0001_0001_0001
DDDTQAEKIAKIALKFLVKRATDEDLVRQALFMATLLIRREIPDQEKAKEVTKELKKLADSWL GFLPNDAEELFIFLTEITEITIPCRVTDPQLVVTLHEKKGDVALPVPYDHQRGFSGIFEDRSYICKTTIGDREVDSDAYYVYRLQVSSINVSVNAVQTVVRQGENITLMCIVIGNEVVNFEWTYPRKESGRLVEPVTDFLLDMPYHIRSILHIPSAELEDSGTYTCNVTESVNDHQDEKAINITVVE Motif0418_ems_3hC_1315_0001_0001
DDDTTAERIAKIALKFLVKRATSEILVKQALFMATKIIRMLIPDQEKAKEVTKELKKLADSWL GFLPNDAEELFIFLTEITEITIPCRVTDPQLVVTLHEKKGDVALPVPYDHQRGFSGIFEDRSYICKTTIGDREVDSDAYYVYRLQVSSINVSVNAVQTVVRQGENITLMCIVIGNEVVNFEWTYPRKESGRLVEPVTDFLLDMPYHIRSILHIPSAELEDSGTYTCNVTESVNDHQDEKAINITVVE Motif0418_ems_3hC_1315_0002_0001_0001
DDEKFEKLSKRALRIAMEKNDEKLFRIVVQLEFRYESAKRRNDEHTTETILKLLEEVLKRAES GFLPNDAEELFIFLTEITEITIPCRVTDPQLVVTLHEKKGDVALPVPYDHQRGFSGIFEDRSYICKTTIGDREVDSDAYYVYRLQVSSINVSVNAVQTVVRQGENITLMCIVIGNEVVNFEWTYPRKESGRLVEPVTDFLLDMPYHIRSILHIPSAELEDSGTYTCNVTESVNDHQDEKAINITVVE Motif0003_ems_3hM_1823_0001_0001
DDEKFKKLSLQAFVIAVLKNDLRLQKIVFELRKLYKDAKDNNDEDTTETILKLLEEVLKRAES GFLPNDAEELFIFLTEITEITIPCRVTDPQLVVTLHEKKGDVALPVPYDHQRGFSGIFEDRSYICKTTIGDREVDSDAYYVYRLQVSSINVSVNAVQTVVRQGENITLMCIVIGNEVVNFEWTYPRKESGRLVEPVTDFLLDMPYHIRSILHIPSAELEDSGTYTCNVTESVNDHQDEKAINITVVE Motif0120_ems_3hM_1823_0001_0001
DDEKFKKLSMKAAMIAFDKNDKKLNLIVMFLRSMYEHAKRRNDEDTTETILKLLEEVLKRAES GFLPNDAEELFIFLTEITEITIPCRVTDPQLVVTLHEKKGDVALPVPYDHQRGFSGIFEDRSYICKTTIGDREVDSDAYYVYRLQVSSINVSVNAVQTVVRQGENITLMCIVIGNEVVNFEWTYPRKESGRLVEPVTDFLLDMPYHIRSILHIPSAELEDSGTYTCNVTESVNDHQDEKAINITVVE Motif0155_ems_3hM_1823_0001_0002_0001
DDEQQKQAMLLRWFLTEAIKRNNKKDLKFLIKRAKTLLKRLTDPTARKILKEAIEKAEKVVKG GFLPNDAEELFIFLTEITEITIPCRVTDPQLVVTLHEKKGDVALPVPYDHQRGFSGIFEDRSYICKTTIGDREVDSDAYYVYRLQVSSINVSVNAVQTVVRQGENITLMCIVIGNEVVNFEWTYPRKESGRLVEPVTDFLLDMPYHIRSILHIPSAELEDSGTYTCNVTESVNDHQDEKAINITVVE Motif0353_ems_3hC_1397_0001_0001_0001
DDEQVLRVEFKAILFHLQNPQVKKLAVRVLLLAMKAKENNDPELLKQAEELLKEVEKRAK GFLPNDAEELFIFLTEITEITIPCRVTDPQLVVTLHEKKGDVALPVPYDHQRGFSGIFEDRSYICKTTIGDREVDSDAYYVYRLQVSSINVSVNAVQTVVRQGENITLMCIVIGNEVVNFEWTYPRKESGRLVEPVTDFLLDMPYHIRSILHIPSAELEDSGTYTCNVTESVNDHQDEKAINITVVE Motif0201_ems_3hC_474_0001_0001
DDFVKMLIRLAKSYADRVGDPEVQKHVKTLEDIFREAKKKNDEKLQLRVKVHLLMFVMDAN GFLPNDAEELFIFLTEITEITIPCRVTDPQLVVTLHEKKGDVALPVPYDHQRGFSGIFEDRSYICKTTIGDREVDSDAYYVYRLQVSSINVSVNAVQTVVRQGENITLMCIVIGNEVVNFEWTYPRKESGRLVEPVTDFLLDMPYHIRSILHIPSAELEDSGTYTCNVTESVNDHQDEKAINITVVE Motif0564_ems_3hM_1200_0001_0001
DDHQKERLMMLTAVAEMLIKDNDPDAAHLVVELLRKLASEVNDEEAKKIADELEKQVRKLK GFLPNDAEELFIFLTEITEITIPCRVTDPQLVVTLHEKKGDVALPVPYDHQRGFSGIFEDRSYICKTTIGDREVDSDAYYVYRLQVSSINVSVNAVQTVVRQGENITLMCIVIGNEVVNFEWTYPRKESGRLVEPVTDFLLDMPYHIRSILHIPSAELEDSGTYTCNVTESVNDHQDEKAINITVVE Motif0178_ems_3hC_836_0001_0002_0001
DDKQKLKRDLRRKFAEALSRNDRDTLKKVADEAEEVAKRLKDLNVHQLAFMLRRFAKLAS GFLPNDAEELFIFLTEITEITIPCRVTDPQLVVTLHEKKGDVALPVPYDHQRGFSGIFEDRSYICKTTIGDREVDSDAYYVYRLQVSSINVSVNAVQTVVRQGENITLMCIVIGNEVVNFEWTYPRKESGRLVEPVTDFLLDMPYHIRSILHIPSAELEDSGTYTCNVTESVNDHQDEKAINITVVE Motif0418_ems_3hC_676_0001_0001
DDKTLTRVWAHAAMLAFDKNDKDVLLRILWLYMQARHEGDPRVKKEVEKILRDLSKKLEG GFLPNDAEELFIFLTEITEITIPCRVTDPQLVVTLHEKKGDVALPVPYDHQRGFSGIFEDRSYICKTTIGDREVDSDAYYVYRLQVSSINVSVNAVQTVVRQGENITLMCIVIGNEVVNFEWTYPRKESGRLVEPVTDFLLDMPYHIRSILHIPSAELEDSGTYTCNVTESVNDHQDEKAINITVVE Motif0168_ems_3hM_1612_0001_0001_0001
DDMEARKLLLIVFSLMQQANQIEDPEQAKEISKKLQKVKKDAQDPRVKDMADQAIKDVESIVKS GFLPNDAEELFIFLTEITEITIPCRVTDPQLVVTLHEKKGDVALPVPYDHQRGFSGIFEDRSYICKTTIGDREVDSDAYYVYRLQVSSINVSVNAVQTVVRQGENITLMCIVIGNEVVNFEWTYPRKESGRLVEPVTDFLLDMPYHIRSILHIPSAELEDSGTYTCNVTESVNDHQDEKAINITVVE Motif0313_ems_3hC_219_0002_0001_0001
DDRERHLRLLREALERLVKRDERFKAFAARALLEAAKRLLRQDSNDEFVKKVWEYARKLARKAYA GFLPNDAEELFIFLTEITEITIPCRVTDPQLVVTLHEKKGDVALPVPYDHQRGFSGIFEDRSYICKTTIGDREVDSDAYYVYRLQVSSINVSVNAVQTVVRQGENITLMCIVIGNEVVNFEWTYPRKESGRLVEPVTDFLLDMPYHIRSILHIPSAELEDSGTYTCNVTESVNDHQDEKAINITVVE pol_3h_hb1_508_000000000_0001
DDRETETLSMLVMFLLRKARNISDPEQAEMISMLLEMVKRDAQNPKVRTLADRAIKQVESIVKS GFLPNDAEELFIFLTEITEITIPCRVTDPQLVVTLHEKKGDVALPVPYDHQRGFSGIFEDRSYICKTTIGDREVDSDAYYVYRLQVSSINVSVNAVQTVVRQGENITLMCIVIGNEVVNFEWTYPRKESGRLVEPVTDFLLDMPYHIRSILHIPSAELEDSGTYTCNVTESVNDHQDEKAINITVVE Motif0095_ems_3hC_219_0001_0001
DDRKKVEDTLRKKFKEAEKNNDEEALETVVREAARVALDFNDPELMRVFMILNMKLMEIQK GFLPNDAEELFIFLTEITEITIPCRVTDPQLVVTLHEKKGDVALPVPYDHQRGFSGIFEDRSYICKTTIGDREVDSDAYYVYRLQVSSINVSVNAVQTVVRQGENITLMCIVIGNEVVNFEWTYPRKESGRLVEPVTDFLLDMPYHIRSILHIPSAELEDSGTYTCNVTESVNDHQDEKAINITVVE Motif0507_ems_3hC_162_0002_0001_0001
DDRLEEMIEALLMMLEHLLKDDPDKVKKVREIATEAKKAVKNGDEEKAERLITMLSMLFFRLNQ GFLPNDAEELFIFLTEITEITIPCRVTDPQLVVTLHEKKGDVALPVPYDHQRGFSGIFEDRSYICKTTIGDREVDSDAYYVYRLQVSSINVSVNAVQTVVRQGENITLMCIVIGNEVVNFEWTYPRKESGRLVEPVTDFLLDMPYHIRSILHIPSAELEDSGTYTCNVTESVNDHQDEKAINITVVE Motif0184_ems_3hM_441_0001_0001
DDSIVEKVKRLVEQARREGDEDKVKRLLFHLAELAFKEDDKKAKLLAVHIAVWLRRYS GFLPNDAEELFIFLTEITEITIPCRVTDPQLVVTLHEKKGDVALPVPYDHQRGFSGIFEDRSYICKTTIGDREVDSDAYYVYRLQVSSINVSVNAVQTVVRQGENITLMCIVIGNEVVNFEWTYPRKESGRLVEPVTDFLLDMPYHIRSILHIPSAELEDSGTYTCNVTESVNDHQDEKAINITVVE Motif0307_ems_3hM_3434_0001
DDSVKEIAEMLAFLYALAYKKNDKIMQEVVRMQLKKFKKKLQDPNLRKELETVFKTVVNKLI GFLPNDAEELFIFLTEITEITIPCRVTDPQLVVTLHEKKGDVALPVPYDHQRGFSGIFEDRSYICKTTIGDREVDSDAYYVYRLQVSSINVSVNAVQTVVRQGENITLMCIVIGNEVVNFEWTYPRKESGRLVEPVTDFLLDMPYHIRSILHIPSAELEDSGTYTCNVTESVNDHQDEKAINITVVE Motif0095_ems_3hM_341_0001_0001
DDTLEEFRRIRKEVLEQSQKTDDREKRRRLSRAFETLMEAFERADEEALKRAREELKRLLEEARK GFLPNDAEELFIFLTEITEITIPCRVTDPQLVVTLHEKKGDVALPVPYDHQRGFSGIFEDRSYICKTTIGDREVDSDAYYVYRLQVSSINVSVNAVQTVVRQGENITLMCIVIGNEVVNFEWTYPRKESGRLVEPVTDFLLDMPYHIRSILHIPSAELEDSGTYTCNVTESVNDHQDEKAINITVVE pol_3h_hb1_702_000000006_0001
DDTSEEVRDLVWMARALASFRDPTLYWIAQLILEKAEKLASKNPELEKEVKKAKEEVERIFKS GFLPNDAEELFIFLTEITEITIPCRVTDPQLVVTLHEKKGDVALPVPYDHQRGFSGIFEDRSYICKTTIGDREVDSDAYYVYRLQVSSINVSVNAVQTVVRQGENITLMCIVIGNEVVNFEWTYPRKESGRLVEPVTDFLLDMPYHIRSILHIPSAELEDSGTYTCNVTESVNDHQDEKAINITVVE Motif0080_ems_3hM_942_0001_0001
DDVEEIAEMLEMLAHIAYRRNDKLLVEVALFLVEMLKKRAQDPKLRKLLDKVYKKVKKLLTN GFLPNDAEELFIFLTEITEITIPCRVTDPQLVVTLHEKKGDVALPVPYDHQRGFSGIFEDRSYICKTTIGDREVDSDAYYVYRLQVSSINVSVNAVQTVVRQGENITLMCIVIGNEVVNFEWTYPRKESGRLVEPVTDFLLDMPYHIRSILHIPSAELEDSGTYTCNVTESVNDHQDEKAINITVVE Motif0095_ems_3hC_1630_0001_0002_0001
DDWESSSEFVKELIDELKKSPDPKDKKAAKWAETLWKKAEEAQDPTKRRALLRKAALYVFST GFLPNDAEELFIFLTEITEITIPCRVTDPQLVVTLHEKKGDVALPVPYDHQRGFSGIFEDRSYICKTTIGDREVDSDAYYVYRLQVSSINVSVNAVQTVVRQGENITLMCIVIGNEVVNFEWTYPRKESGRLVEPVTDFLLDMPYHIRSILHIPSAELEDSGTYTCNVTESVNDHQDEKAINITVVE Motif0313_ems_3hC_3_0002_0001_0001
DDWESTSEFVKELIDELKKSPDPKDKKAAKWAETLWKKAEEAQDPTERRALLRKAALYVFNT GFLPNDAEELFIFLTEITEITIPCRVTDPQLVVTLHEKKGDVALPVPYDHQRGFSGIFEDRSYICKTTIGDREVDSDAYYVYRLQVSSINVSVNAVQTVVRQGENITLMCIVIGNEVVNFEWTYPRKESGRLVEPVTDFLLDMPYHIRSILHIPSAELEDSGTYTCNVTESVNDHQDEKAINITVVE Motif0313_ems_3hC_3_0001_0001_0001
DDWQVHVEMLVFMAEEAVKKNDERAVKLIEEILKRLKKKAQDPKQRELADRAIKKVQKLLKS GFLPNDAEELFIFLTEITEITIPCRVTDPQLVVTLHEKKGDVALPVPYDHQRGFSGIFEDRSYICKTTIGDREVDSDAYYVYRLQVSSINVSVNAVQTVVRQGENITLMCIVIGNEVVNFEWTYPRKESGRLVEPVTDFLLDMPYHIRSILHIPSAELEDSGTYTCNVTESVNDHQDEKAINITVVE Motif0064_ems_3hM_910_0001
DEALEEALELVRNGDPRKALRVLMELIQKTGDPKLLELVARIFMLARSGNEEEAEKLIKEVLDKR GFLPNDAEELFIFLTEITEITIPCRVTDPQLVVTLHEKKGDVALPVPYDHQRGFSGIFEDRSYICKTTIGDREVDSDAYYVYRLQVSSINVSVNAVQTVVRQGENITLMCIVIGNEVVNFEWTYPRKESGRLVEPVTDFLLDMPYHIRSILHIPSAELEDSGTYTCNVTESVNDHQDEKAINITVVE Motif0255_bcov_4helix_12116_0001
DEALRIALTLVLQGDPEMASEFLRELLKKTGDPKLEELVRLIEELAKRGAEIEAAMLIFDVLEER GFLPNDAEELFIFLTEITEITIPCRVTDPQLVVTLHEKKGDVALPVPYDHQRGFSGIFEDRSYICKTTIGDREVDSDAYYVYRLQVSSINVSVNAVQTVVRQGENITLMCIVIGNEVVNFEWTYPRKESGRLVEPVTDFLLDMPYHIRSILHIPSAELEDSGTYTCNVTESVNDHQDEKAINITVVE Motif0168_bcov_4helix_12116_0001_0001
DEAQLSLELLKILIEIAQRADKDEVRRTAAELFEKLLRALARRDKELAKRIAEEALRWIEKFE GFLPNDAEELFIFLTEITEITIPCRVTDPQLVVTLHEKKGDVALPVPYDHQRGFSGIFEDRSYICKTTIGDREVDSDAYYVYRLQVSSINVSVNAVQTVVRQGENITLMCIVIGNEVVNFEWTYPRKESGRLVEPVTDFLLDMPYHIRSILHIPSAELEDSGTYTCNVTESVNDHQDEKAINITVVE pol_3h_hb1_6090_000000003_0001
DEDDHFNFMLKVVEYIAKKNNNEEALKLVKKAEDLYKKAKKNNDDKKRKKARFIVLRAFLKAR GFLPNDAEELFIFLTEITEITIPCRVTDPQLVVTLHEKKGDVALPVPYDHQRGFSGIFEDRSYICKTTIGDREVDSDAYYVYRLQVSSINVSVNAVQTVVRQGENITLMCIVIGNEVVNFEWTYPRKESGRLVEPVTDFLLDMPYHIRSILHIPSAELEDSGTYTCNVTESVNDHQDEKAINITVVE Motif0539_ems_3hC_963_0002_0001_0001
DEDEELKDMVEVMFKFLQRNNVDPKELYRFVKMILHSLRKIGATKASKLAETLLTKLEKKIS GFLPNDAEELFIFLTEITEITIPCRVTDPQLVVTLHEKKGDVALPVPYDHQRGFSGIFEDRSYICKTTIGDREVDSDAYYVYRLQVSSINVSVNAVQTVVRQGENITLMCIVIGNEVVNFEWTYPRKESGRLVEPVTDFLLDMPYHIRSILHIPSAELEDSGTYTCNVTESVNDHQDEKAINITVVE Motif0223_ems_3hM_1062_0001_0001
DEDFFAEHLAKMLLKDFVKKATTEEEVEWALRNARLYIRRRIPDQEKAKEVTKELKKLADSWL GFLPNDAEELFIFLTEITEITIPCRVTDPQLVVTLHEKKGDVALPVPYDHQRGFSGIFEDRSYICKTTIGDREVDSDAYYVYRLQVSSINVSVNAVQTVVRQGENITLMCIVIGNEVVNFEWTYPRKESGRLVEPVTDFLLDMPYHIRSILHIPSAELEDSGTYTCNVTESVNDHQDEKAINITVVE Motif0048_ems_3hC_1315_0001_0001_0001
DEDIRFRAMLFMVERIAKQKNNEEVLKLVKKAEDLYKKAKKNNDDEKRKTAFKIVFEALMKAV GFLPNDAEELFIFLTEITEITIPCRVTDPQLVVTLHEKKGDVALPVPYDHQRGFSGIFEDRSYICKTTIGDREVDSDAYYVYRLQVSSINVSVNAVQTVVRQGENITLMCIVIGNEVVNFEWTYPRKESGRLVEPVTDFLLDMPYHIRSILHIPSAELEDSGTYTCNVTESVNDHQDEKAINITVVE Motif0287_ems_3hC_963_0001_0001
DEDKHQKSLEKLAEDLIRQVNNEHLKEMLKLMLEAARKSQDRKLLHFIVMIASVVVQRAS GFLPNDAEELFIFLTEITEITIPCRVTDPQLVVTLHEKKGDVALPVPYDHQRGFSGIFEDRSYICKTTIGDREVDSDAYYVYRLQVSSINVSVNAVQTVVRQGENITLMCIVIGNEVVNFEWTYPRKESGRLVEPVTDFLLDMPYHIRSILHIPSAELEDSGTYTCNVTESVNDHQDEKAINITVVE Motif0525_ems_3hM_1160_0001_0001
DEDRKISLEAQKILINLLIKATTEEQKKKALKIAQDYVKKLVEDQDKARAINMYLQFVFEMLQ GFLPNDAEELFIFLTEITEITIPCRVTDPQLVVTLHEKKGDVALPVPYDHQRGFSGIFEDRSYICKTTIGDREVDSDAYYVYRLQVSSINVSVNAVQTVVRQGENITLMCIVIGNEVVNFEWTYPRKESGRLVEPVTDFLLDMPYHIRSILHIPSAELEDSGTYTCNVTESVNDHQDEKAINITVVE Motif0027_ems_3hC_1146_0001_0001
DEDRNWSSHLWFILDEAKKKQDPELARKAYELAKDVLEKYPDSESVRMVLRVAEDLQRKLTS GFLPNDAEELFIFLTEITEITIPCRVTDPQLVVTLHEKKGDVALPVPYDHQRGFSGIFEDRSYICKTTIGDREVDSDAYYVYRLQVSSINVSVNAVQTVVRQGENITLMCIVIGNEVVNFEWTYPRKESGRLVEPVTDFLLDMPYHIRSILHIPSAELEDSGTYTCNVTESVNDHQDEKAINITVVE Motif0260_ems_3hM_2146_0001_0002
DEDRRMTIMFILMAAKMAARDPRIQKKIEKVSKKFFEAFKKNDEDKLKEVEEQARKLYKQAFK GFLPNDAEELFIFLTEITEITIPCRVTDPQLVVTLHEKKGDVALPVPYDHQRGFSGIFEDRSYICKTTIGDREVDSDAYYVYRLQVSSINVSVNAVQTVVRQGENITLMCIVIGNEVVNFEWTYPRKESGRLVEPVTDFLLDMPYHIRSILHIPSAELEDSGTYTCNVTESVNDHQDEKAINITVVE Motif0111_ems_3hM_250_0001
DEDRRRTIARILLEANKLARDPRIQRKIHHVIIRFFFAVKRNDEDKLKEVEEQARKLYKQAKS GFLPNDAEELFIFLTEITEITIPCRVTDPQLVVTLHEKKGDVALPVPYDHQRGFSGIFEDRSYICKTTIGDREVDSDAYYVYRLQVSSINVSVNAVQTVVRQGENITLMCIVIGNEVVNFEWTYPRKESGRLVEPVTDFLLDMPYHIRSILHIPSAELEDSGTYTCNVTESVNDHQDEKAINITVVE Motif0242_ems_3hM_250_0001_0001
DEDRYAEMLARVALSRLVRKATDEDEVKEALEMATFLIRMLIPDQEKAKEVTKELKKLADSWL GFLPNDAEELFIFLTEITEITIPCRVTDPQLVVTLHEKKGDVALPVPYDHQRGFSGIFEDRSYICKTTIGDREVDSDAYYVYRLQVSSINVSVNAVQTVVRQGENITLMCIVIGNEVVNFEWTYPRKESGRLVEPVTDFLLDMPYHIRSILHIPSAELEDSGTYTCNVTESVNDHQDEKAINITVVE Motif0095_ems_3hC_1315_0002_0001
DEDTKAEEEAKDYLKMLVKWATTEFEVRAALHFARVFIRRMIPDQEKAKEVTKELKKLADSWL GFLPNDAEELFIFLTEITEITIPCRVTDPQLVVTLHEKKGDVALPVPYDHQRGFSGIFEDRSYICKTTIGDREVDSDAYYVYRLQVSSINVSVNAVQTVVRQGENITLMCIVIGNEVVNFEWTYPRKESGRLVEPVTDFLLDMPYHIRSILHIPSAELEDSGTYTCNVTESVNDHQDEKAINITVVE Motif0223_ems_3hC_1315_0001_0001_0001_0001
DEDTKISKEAEKLLDRLLSKATTEEQKNRALLMAIMFVHILVEDKRKAAKIQSKLQELFRKKQ GFLPNDAEELFIFLTEITEITIPCRVTDPQLVVTLHEKKGDVALPVPYDHQRGFSGIFEDRSYICKTTIGDREVDSDAYYVYRLQVSSINVSVNAVQTVVRQGENITLMCIVIGNEVVNFEWTYPRKESGRLVEPVTDFLLDMPYHIRSILHIPSAELEDSGTYTCNVTESVNDHQDEKAINITVVE Motif0714_ems_3hC_1146_0001_0001
DEDTKISKQAEKILDTLLSKATTEEQKRRAFSRALQYVEFLVSDQEKAKKINRKLMRLFVRKF GFLPNDAEELFIFLTEITEITIPCRVTDPQLVVTLHEKKGDVALPVPYDHQRGFSGIFEDRSYICKTTIGDREVDSDAYYVYRLQVSSINVSVNAVQTVVRQGENITLMCIVIGNEVVNFEWTYPRKESGRLVEPVTDFLLDMPYHIRSILHIPSAELEDSGTYTCNVTESVNDHQDEKAINITVVE Motif0324_ems_3hC_1146_0001
DEDTKISKQAEKILDTLLSKATTSRQHIFALIFAQFYVKRLVEDQEKAKKIARKLFQLFLKKH GFLPNDAEELFIFLTEITEITIPCRVTDPQLVVTLHEKKGDVALPVPYDHQRGFSGIFEDRSYICKTTIGDREVDSDAYYVYRLQVSSINVSVNAVQTVVRQGENITLMCIVIGNEVVNFEWTYPRKESGRLVEPVTDFLLDMPYHIRSILHIPSAELEDSGTYTCNVTESVNDHQDEKAINITVVE Motif0352_ems_3hC_1146_0001_0001
DEDTKISKTAEKILDQMLELAKTEVQKFMALLMAQRVVKKKVEDQEKAKKINKKLQELFEKKQ GFLPNDAEELFIFLTEITEITIPCRVTDPQLVVTLHEKKGDVALPVPYDHQRGFSGIFEDRSYICKTTIGDREVDSDAYYVYRLQVSSINVSVNAVQTVVRQGENITLMCIVIGNEVVNFEWTYPRKESGRLVEPVTDFLLDMPYHIRSILHIPSAELEDSGTYTCNVTESVNDHQDEKAINITVVE Motif0166_ems_3hC_1146_0001_0001
DEEAEELARLLFRGDPEALKLILELVREVRRTGDPELEKLVRLIIEFLRRAGNPYFARYVERALR GFLPNDAEELFIFLTEITEITIPCRVTDPQLVVTLHEKKGDVALPVPYDHQRGFSGIFEDRSYICKTTIGDREVDSDAYYVYRLQVSSINVSVNAVQTVVRQGENITLMCIVIGNEVVNFEWTYPRKESGRLVEPVTDFLLDMPYHIRSILHIPSAELEDSGTYTCNVTESVNDHQDEKAINITVVE rif_9b3351f2f66fbcc824ad33b4da01f8ef_0001_000000022_0001
DEEAEEVLKEAEKYVDPEIRELLRRVEELLKRDRKAALILAILIMLNFGDPFVRKVVFVLATVLF GFLPNDAEELFIFLTEITEITIPCRVTDPQLVVTLHEKKGDVALPVPYDHQRGFSGIFEDRSYICKTTIGDREVDSDAYYVYRLQVSSINVSVNAVQTVVRQGENITLMCIVIGNEVVNFEWTYPRKESGRLVEPVTDFLLDMPYHIRSILHIPSAELEDSGTYTCNVTESVNDHQDEKAINITVVE Motif0557_bcov_4helix_08458_0001
DEEAEEVLKEAEKYVDPEIRELLRRVEELLKRNRKRALMLAFLIMFQFGDPFVKKVVMVLANVLM GFLPNDAEELFIFLTEITEITIPCRVTDPQLVVTLHEKKGDVALPVPYDHQRGFSGIFEDRSYICKTTIGDREVDSDAYYVYRLQVSSINVSVNAVQTVVRQGENITLMCIVIGNEVVNFEWTYPRKESGRLVEPVTDFLLDMPYHIRSILHIPSAELEDSGTYTCNVTESVNDHQDEKAINITVVE Motif0006_bcov_4helix_08458_0001
DEEAFKTLVQLMFRAETAAKSGDEETLKKVLSKLDKVRKDYSSDRLVKNLAEMIQKRVKKIQS GFLPNDAEELFIFLTEITEITIPCRVTDPQLVVTLHEKKGDVALPVPYDHQRGFSGIFEDRSYICKTTIGDREVDSDAYYVYRLQVSSINVSVNAVQTVVRQGENITLMCIVIGNEVVNFEWTYPRKESGRLVEPVTDFLLDMPYHIRSILHIPSAELEDSGTYTCNVTESVNDHQDEKAINITVVE Motif0129_ems_3hM_2924_0001_0001
DEEEALREVAKILGVPPEVVKQLVETLKRLFGDPELVKEVLKKLLRKQGVPPEEAERLAELLLRG GFLPNDAEELFIFLTEITEITIPCRVTDPQLVVTLHEKKGDVALPVPYDHQRGFSGIFEDRSYICKTTIGDREVDSDAYYVYRLQVSSINVSVNAVQTVVRQGENITLMCIVIGNEVVNFEWTYPRKESGRLVEPVTDFLLDMPYHIRSILHIPSAELEDSGTYTCNVTESVNDHQDEKAINITVVE pol_7893fd715048dbce5e23317e54f1e302_0001_000000003_0001
DEEEETKHQLMLRLFMLSMQAKKDPDTAETEIDKIYKLAKKLGDKDILSLATQAKIFVQEIK GFLPNDAEELFIFLTEITEITIPCRVTDPQLVVTLHEKKGDVALPVPYDHQRGFSGIFEDRSYICKTTIGDREVDSDAYYVYRLQVSSINVSVNAVQTVVRQGENITLMCIVIGNEVVNFEWTYPRKESGRLVEPVTDFLLDMPYHIRSILHIPSAELEDSGTYTCNVTESVNDHQDEKAINITVVE Motif0052_ems_3hM_1581_0001_0001
DEEEIEELLKRAGLLSPEEVKDLKDWVRALKRFGFSPEEVLMYLLMRLEIEGDREAVRLLARLVL GFLPNDAEELFIFLTEITEITIPCRVTDPQLVVTLHEKKGDVALPVPYDHQRGFSGIFEDRSYICKTTIGDREVDSDAYYVYRLQVSSINVSVNAVQTVVRQGENITLMCIVIGNEVVNFEWTYPRKESGRLVEPVTDFLLDMPYHIRSILHIPSAELEDSGTYTCNVTESVNDHQDEKAINITVVE Motif0348_bcov_4helix_04116_0001_0001
DEEEKEVTELVNKAKEVVKKQKNQMLMAELRLLESQIEEAKRKNDEEKLDMAIAMLIFLARKIV GFLPNDAEELFIFLTEITEITIPCRVTDPQLVVTLHEKKGDVALPVPYDHQRGFSGIFEDRSYICKTTIGDREVDSDAYYVYRLQVSSINVSVNAVQTVVRQGENITLMCIVIGNEVVNFEWTYPRKESGRLVEPVTDFLLDMPYHIRSILHIPSAELEDSGTYTCNVTESVNDHQDEKAINITVVE Motif0223_ems_3hM_1129_0001_0002_0001
DEEEKHVTELVNKAKEVVKKQDNDELEEKLEMLELLIEFAKRKNDEELLETAIFLLIMLARKIV GFLPNDAEELFIFLTEITEITIPCRVTDPQLVVTLHEKKGDVALPVPYDHQRGFSGIFEDRSYICKTTIGDREVDSDAYYVYRLQVSSINVSVNAVQTVVRQGENITLMCIVIGNEVVNFEWTYPRKESGRLVEPVTDFLLDMPYHIRSILHIPSAELEDSGTYTCNVTESVNDHQDEKAINITVVE Motif0095_ems_3hM_1129_0001
DEEEKKLEELLQKLIARALENNDKDALRLLFELLALFWIALRRNDEFLLELLAERIKRLFEKLRK GFLPNDAEELFIFLTEITEITIPCRVTDPQLVVTLHEKKGDVALPVPYDHQRGFSGIFEDRSYICKTTIGDREVDSDAYYVYRLQVSSINVSVNAVQTVVRQGENITLMCIVIGNEVVNFEWTYPRKESGRLVEPVTDFLLDMPYHIRSILHIPSAELEDSGTYTCNVTESVNDHQDEKAINITVVE pol_3h_hb1_5666_000000001_0001
DEEELEKLIELIKRNDPRVEELLKRLIKKAREEGNDEKVDVLFMVLVLLRHGNPFAAIILLKRLR GFLPNDAEELFIFLTEITEITIPCRVTDPQLVVTLHEKKGDVALPVPYDHQRGFSGIFEDRSYICKTTIGDREVDSDAYYVYRLQVSSINVSVNAVQTVVRQGENITLMCIVIGNEVVNFEWTYPRKESGRLVEPVTDFLLDMPYHIRSILHIPSAELEDSGTYTCNVTESVNDHQDEKAINITVVE Motif0104_bcov_4helix_04471_0001_0001
DEEELKKVAETAKTVARQKNDERTLERITQFAQLAEKLIKSPNPVDQMMAEFIIRWLREVIKS GFLPNDAEELFIFLTEITEITIPCRVTDPQLVVTLHEKKGDVALPVPYDHQRGFSGIFEDRSYICKTTIGDREVDSDAYYVYRLQVSSINVSVNAVQTVVRQGENITLMCIVIGNEVVNFEWTYPRKESGRLVEPVTDFLLDMPYHIRSILHIPSAELEDSGTYTCNVTESVNDHQDEKAINITVVE Motif0223_ems_3hC_640_0002_0001_0002_0001
DEEELKLINTVYQLALQWFHHPDDELKSKLDTWKKKLKETIKNATTREEEEKAIRLIFIIMFVM GFLPNDAEELFIFLTEITEITIPCRVTDPQLVVTLHEKKGDVALPVPYDHQRGFSGIFEDRSYICKTTIGDREVDSDAYYVYRLQVSSINVSVNAVQTVVRQGENITLMCIVIGNEVVNFEWTYPRKESGRLVEPVTDFLLDMPYHIRSILHIPSAELEDSGTYTCNVTESVNDHQDEKAINITVVE Motif0400_ems_3hM_3427_0001_0001
DEEELRKILESAGLPPADVQLLLWAAKRAAGGDPRLIIAALIYLARLQRDPELVRLLHELLKRLE GFLPNDAEELFIFLTEITEITIPCRVTDPQLVVTLHEKKGDVALPVPYDHQRGFSGIFEDRSYICKTTIGDREVDSDAYYVYRLQVSSINVSVNAVQTVVRQGENITLMCIVIGNEVVNFEWTYPRKESGRLVEPVTDFLLDMPYHIRSILHIPSAELEDSGTYTCNVTESVNDHQDEKAINITVVE pol_693db8198fc3f601759bc8cb5ab70b55_0001_000000000_0001
DEEERRRKIEEAIKKDPQRAVLLLAELALERNDPRLEILVVLAWFLLEEGNPEEAKKLLKEALEK GFLPNDAEELFIFLTEITEITIPCRVTDPQLVVTLHEKKGDVALPVPYDHQRGFSGIFEDRSYICKTTIGDREVDSDAYYVYRLQVSSINVSVNAVQTVVRQGENITLMCIVIGNEVVNFEWTYPRKESGRLVEPVTDFLLDMPYHIRSILHIPSAELEDSGTYTCNVTESVNDHQDEKAINITVVE Motif0681_bcov_4helix_10612_0001_0001
DEEEVKEVLTKAQKYLSKLDTEKARRQKKLLDHLWKLAQSIPNPDEKFLVLRLLKEIAEEVVK GFLPNDAEELFIFLTEITEITIPCRVTDPQLVVTLHEKKGDVALPVPYDHQRGFSGIFEDRSYICKTTIGDREVDSDAYYVYRLQVSSINVSVNAVQTVVRQGENITLMCIVIGNEVVNFEWTYPRKESGRLVEPVTDFLLDMPYHIRSILHIPSAELEDSGTYTCNVTESVNDHQDEKAINITVVE Motif0264_ems_3hM_614_0001_0001
DEEEVRKLLEEVLGDPKRALEVLMMLKFLERLLGDPKRALRFLIAILEFRGDPDVARVLRELLER GFLPNDAEELFIFLTEITEITIPCRVTDPQLVVTLHEKKGDVALPVPYDHQRGFSGIFEDRSYICKTTIGDREVDSDAYYVYRLQVSSINVSVNAVQTVVRQGENITLMCIVIGNEVVNFEWTYPRKESGRLVEPVTDFLLDMPYHIRSILHIPSAELEDSGTYTCNVTESVNDHQDEKAINITVVE Motif0851_bcov_4helix_04409_0001_0001
DEEEVRRLVKTAKEVADKVNDPDAQLMVEFAERLLDEAEKKNDEDLWLFAEFLLWVVIRLK GFLPNDAEELFIFLTEITEITIPCRVTDPQLVVTLHEKKGDVALPVPYDHQRGFSGIFEDRSYICKTTIGDREVDSDAYYVYRLQVSSINVSVNAVQTVVRQGENITLMCIVIGNEVVNFEWTYPRKESGRLVEPVTDFLLDMPYHIRSILHIPSAELEDSGTYTCNVTESVNDHQDEKAINITVVE Motif0083_ems_3hM_2365_0001_0001
DEEEWVEVLIRFAKFAVDKLAKDEELRRKLKSKVDTVSETFKDDPKTAKLVLMQVTVEIEQLLK GFLPNDAEELFIFLTEITEITIPCRVTDPQLVVTLHEKKGDVALPVPYDHQRGFSGIFEDRSYICKTTIGDREVDSDAYYVYRLQVSSINVSVNAVQTVVRQGENITLMCIVIGNEVVNFEWTYPRKESGRLVEPVTDFLLDMPYHIRSILHIPSAELEDSGTYTCNVTESVNDHQDEKAINITVVE Motif0476_ems_3hM_1169_0001_0001
DEEIEELLRRLLEGDPEAEEILRELLRRVLGDPNEVDMTLFMLKKLVENGNPQAAVLLFKMAIRK GFLPNDAEELFIFLTEITEITIPCRVTDPQLVVTLHEKKGDVALPVPYDHQRGFSGIFEDRSYICKTTIGDREVDSDAYYVYRLQVSSINVSVNAVQTVVRQGENITLMCIVIGNEVVNFEWTYPRKESGRLVEPVTDFLLDMPYHIRSILHIPSAELEDSGTYTCNVTESVNDHQDEKAINITVVE Motif0029_bcov_4helix_01527_0001_0001
DEEIEKVLEEVSKKDPRVVDYLKRVLELLRKQGTRSPFARIMFLVFVARLMGNPELAKLLREIVQ GFLPNDAEELFIFLTEITEITIPCRVTDPQLVVTLHEKKGDVALPVPYDHQRGFSGIFEDRSYICKTTIGDREVDSDAYYVYRLQVSSINVSVNAVQTVVRQGENITLMCIVIGNEVVNFEWTYPRKESGRLVEPVTDFLLDMPYHIRSILHIPSAELEDSGTYTCNVTESVNDHQDEKAINITVVE Motif0209_bcov_4helix_03173_0001
DEEIKELIKEIRHSIKRLREARDRRAVEFQERLLRFAEKALRNNDHRNARAAARRAHEFAKILL GFLPNDAEELFIFLTEITEITIPCRVTDPQLVVTLHEKKGDVALPVPYDHQRGFSGIFEDRSYICKTTIGDREVDSDAYYVYRLQVSSINVSVNAVQTVVRQGENITLMCIVIGNEVVNFEWTYPRKESGRLVEPVTDFLLDMPYHIRSILHIPSAELEDSGTYTCNVTESVNDHQDEKAINITVVE rif_3h_hb1_2387_000000003_0001
DEEILERLRELLKKDPEEAFKFLVELLRKTGDPKVLKIIAMLFFLLRLGLSPEHIIQYIERALKR GFLPNDAEELFIFLTEITEITIPCRVTDPQLVVTLHEKKGDVALPVPYDHQRGFSGIFEDRSYICKTTIGDREVDSDAYYVYRLQVSSINVSVNAVQTVVRQGENITLMCIVIGNEVVNFEWTYPRKESGRLVEPVTDFLLDMPYHIRSILHIPSAELEDSGTYTCNVTESVNDHQDEKAINITVVE Motif0255_bcov_4helix_09869_0001_0001
DEEILRLLREILEEVLGNPKAAEHLLRLIEEHAGGDPKMVAVFVMIFLRMQGDPEATKKVEELLK GFLPNDAEELFIFLTEITEITIPCRVTDPQLVVTLHEKKGDVALPVPYDHQRGFSGIFEDRSYICKTTIGDREVDSDAYYVYRLQVSSINVSVNAVQTVVRQGENITLMCIVIGNEVVNFEWTYPRKESGRLVEPVTDFLLDMPYHIRSILHIPSAELEDSGTYTCNVTESVNDHQDEKAINITVVE Motif0408_bcov_4helix_14087_0001_0001
DEEIRELLTRLLGDPELAREILELLKLLRKAGIPPEEVIFYLIMVAHIEGDRELARAIAILLLLH GFLPNDAEELFIFLTEITEITIPCRVTDPQLVVTLHEKKGDVALPVPYDHQRGFSGIFEDRSYICKTTIGDREVDSDAYYVYRLQVSSINVSVNAVQTVVRQGENITLMCIVIGNEVVNFEWTYPRKESGRLVEPVTDFLLDMPYHIRSILHIPSAELEDSGTYTCNVTESVNDHQDEKAINITVVE Motif0348_bcov_4helix_07567_0001_0001
DEEKEKLEDIFEFIIERLKKAEDERVRRLAEELERRFKDAKRKNDEVALTAIVLLALRLLREYSR GFLPNDAEELFIFLTEITEITIPCRVTDPQLVVTLHEKKGDVALPVPYDHQRGFSGIFEDRSYICKTTIGDREVDSDAYYVYRLQVSSINVSVNAVQTVVRQGENITLMCIVIGNEVVNFEWTYPRKESGRLVEPVTDFLLDMPYHIRSILHIPSAELEDSGTYTCNVTESVNDHQDEKAINITVVE pol_3h_hb1_929_000000001_0001
DEEKLRTTAMQLLFMIEYLIQSPDPLARRRAKELIKKAKKVANRVDPVFRRYVETILEQLQKKS GFLPNDAEELFIFLTEITEITIPCRVTDPQLVVTLHEKKGDVALPVPYDHQRGFSGIFEDRSYICKTTIGDREVDSDAYYVYRLQVSSINVSVNAVQTVVRQGENITLMCIVIGNEVVNFEWTYPRKESGRLVEPVTDFLLDMPYHIRSILHIPSAELEDSGTYTCNVTESVNDHQDEKAINITVVE Motif0009_ems_3hM_3028_0001_0001
DEEKTEKHITSLLEYLKSDPRYSQMAILLERKWKKAKKNNDEETLDMLQMLAEWLYRKT GFLPNDAEELFIFLTEITEITIPCRVTDPQLVVTLHEKKGDVALPVPYDHQRGFSGIFEDRSYICKTTIGDREVDSDAYYVYRLQVSSINVSVNAVQTVVRQGENITLMCIVIGNEVVNFEWTYPRKESGRLVEPVTDFLLDMPYHIRSILHIPSAELEDSGTYTCNVTESVNDHQDEKAINITVVE Motif0223_ems_3hM_2408_0001
DEELAEKILRELGDEELLRLFKELVELVRKTGDPELKKFLKRVVWILLFGSPNDARSVIQVAVER GFLPNDAEELFIFLTEITEITIPCRVTDPQLVVTLHEKKGDVALPVPYDHQRGFSGIFEDRSYICKTTIGDREVDSDAYYVYRLQVSSINVSVNAVQTVVRQGENITLMCIVIGNEVVNFEWTYPRKESGRLVEPVTDFLLDMPYHIRSILHIPSAELEDSGTYTCNVTESVNDHQDEKAINITVVE Motif0063_bcov_4helix_00208_0001_0001
DEELDRLLRELIGNPSWAALLLFVAKRLKKHPEDDMLRVLLEFLLREVAGGDPELKKRLRELVEH GFLPNDAEELFIFLTEITEITIPCRVTDPQLVVTLHEKKGDVALPVPYDHQRGFSGIFEDRSYICKTTIGDREVDSDAYYVYRLQVSSINVSVNAVQTVVRQGENITLMCIVIGNEVVNFEWTYPRKESGRLVEPVTDFLLDMPYHIRSILHIPSAELEDSGTYTCNVTESVNDHQDEKAINITVVE Motif0223_bcov_4helix_12779_0001
DEELEELIEKAKEDPEVLKELLELLMRLLDKHPEDRKLRALLAFVAVVRKKNDPKALEHVLDIVK GFLPNDAEELFIFLTEITEITIPCRVTDPQLVVTLHEKKGDVALPVPYDHQRGFSGIFEDRSYICKTTIGDREVDSDAYYVYRLQVSSINVSVNAVQTVVRQGENITLMCIVIGNEVVNFEWTYPRKESGRLVEPVTDFLLDMPYHIRSILHIPSAELEDSGTYTCNVTESVNDHQDEKAINITVVE rif_3b1610381282d92f881b3f7523999e5b_0001_000000029_0001
DEELEELLRRVEEKFKDDPEVKRTLRLILELIKQGDPLRAIMLLLILIRKLGDPLLREVLRLLQR GFLPNDAEELFIFLTEITEITIPCRVTDPQLVVTLHEKKGDVALPVPYDHQRGFSGIFEDRSYICKTTIGDREVDSDAYYVYRLQVSSINVSVNAVQTVVRQGENITLMCIVIGNEVVNFEWTYPRKESGRLVEPVTDFLLDMPYHIRSILHIPSAELEDSGTYTCNVTESVNDHQDEKAINITVVE Motif0214_bcov_4helix_13479_0001
DEELEEVLELLKKKDPEIVHELLAVIHFFKRSGVSPENIKLYLRSLLRFLNTPIAREALELLERH GFLPNDAEELFIFLTEITEITIPCRVTDPQLVVTLHEKKGDVALPVPYDHQRGFSGIFEDRSYICKTTIGDREVDSDAYYVYRLQVSSINVSVNAVQTVVRQGENITLMCIVIGNEVVNFEWTYPRKESGRLVEPVTDFLLDMPYHIRSILHIPSAELEDSGTYTCNVTESVNDHQDEKAINITVVE Motif0109_bcov_4helix_12845_0001_0001
DEELEKLLREVLKRVDPELLMHVWMLRKLLEEGDPDALHLLLQVLLRRFGDPLLKELLELLRKLK GFLPNDAEELFIFLTEITEITIPCRVTDPQLVVTLHEKKGDVALPVPYDHQRGFSGIFEDRSYICKTTIGDREVDSDAYYVYRLQVSSINVSVNAVQTVVRQGENITLMCIVIGNEVVNFEWTYPRKESGRLVEPVTDFLLDMPYHIRSILHIPSAELEDSGTYTCNVTESVNDHQDEKAINITVVE Motif0029_bcov_4helix_12840_0001_0001
DEELKKLVELILEGDPEARKLLEKLLTELLGDPDLAELVVFLLVFLLSRGDERAVEMVLMLVKKR GFLPNDAEELFIFLTEITEITIPCRVTDPQLVVTLHEKKGDVALPVPYDHQRGFSGIFEDRSYICKTTIGDREVDSDAYYVYRLQVSSINVSVNAVQTVVRQGENITLMCIVIGNEVVNFEWTYPRKESGRLVEPVTDFLLDMPYHIRSILHIPSAELEDSGTYTCNVTESVNDHQDEKAINITVVE Motif0389_bcov_4helix_09130_0001
DEELKTLESIVRTLLEKADRNNDDKSMMLAIVALFLLRKAKNADEDEQMFLKQLVKELIKKIK GFLPNDAEELFIFLTEITEITIPCRVTDPQLVVTLHEKKGDVALPVPYDHQRGFSGIFEDRSYICKTTIGDREVDSDAYYVYRLQVSSINVSVNAVQTVVRQGENITLMCIVIGNEVVNFEWTYPRKESGRLVEPVTDFLLDMPYHIRSILHIPSAELEDSGTYTCNVTESVNDHQDEKAINITVVE Motif0223_ems_3hC_807_0001_0001_0001
DEELKTLESIVRTLLEKARRNNDERSVKLAEVALKLLQQAKRASKEQQKLLKDAVKQLIKKIK GFLPNDAEELFIFLTEITEITIPCRVTDPQLVVTLHEKKGDVALPVPYDHQRGFSGIFEDRSYICKTTIGDREVDSDAYYVYRLQVSSINVSVNAVQTVVRQGENITLMCIVIGNEVVNFEWTYPRKESGRLVEPVTDFLLDMPYHIRSILHIPSAELEDSGTYTCNVTESVNDHQDEKAINITVVE Motif0856_ems_3hC_807_0001
DEELLMLEFMVKVLLERARRNNDEKSVRLAETALKLLQKAKNADEEQQKKLKKKVIELIMKII GFLPNDAEELFIFLTEITEITIPCRVTDPQLVVTLHEKKGDVALPVPYDHQRGFSGIFEDRSYICKTTIGDREVDSDAYYVYRLQVSSINVSVNAVQTVVRQGENITLMCIVIGNEVVNFEWTYPRKESGRLVEPVTDFLLDMPYHIRSILHIPSAELEDSGTYTCNVTESVNDHQDEKAINITVVE Motif0213_ems_3hC_807_0001_0001
DEELREVLELIERGDPRTALNLLARIIIRLHEEGDPKRRVFLLAFMLLKKGDPEKAKKVLESLLK GFLPNDAEELFIFLTEITEITIPCRVTDPQLVVTLHEKKGDVALPVPYDHQRGFSGIFEDRSYICKTTIGDREVDSDAYYVYRLQVSSINVSVNAVQTVVRQGENITLMCIVIGNEVVNFEWTYPRKESGRLVEPVTDFLLDMPYHIRSILHIPSAELEDSGTYTCNVTESVNDHQDEKAINITVVE Motif0355_bcov_4helix_02152_0001_0001
DEEQKEIEKKLKEYVDSLLSSPNPEDVFKAMMYLMDVKEKAQDPYIRHVARRLIIKAIEVV GFLPNDAEELFIFLTEITEITIPCRVTDPQLVVTLHEKKGDVALPVPYDHQRGFSGIFEDRSYICKTTIGDREVDSDAYYVYRLQVSSINVSVNAVQTVVRQGENITLMCIVIGNEVVNFEWTYPRKESGRLVEPVTDFLLDMPYHIRSILHIPSAELEDSGTYTCNVTESVNDHQDEKAINITVVE Motif0168_ems_3hM_1233_0001_0002_0001
DEEQKRVTTTLKKLEELARNASSKKEVLELLEKVMKIKEDAQDPRVRSFAKFVLAFLFHIFEK GFLPNDAEELFIFLTEITEITIPCRVTDPQLVVTLHEKKGDVALPVPYDHQRGFSGIFEDRSYICKTTIGDREVDSDAYYVYRLQVSSINVSVNAVQTVVRQGENITLMCIVIGNEVVNFEWTYPRKESGRLVEPVTDFLLDMPYHIRSILHIPSAELEDSGTYTCNVTESVNDHQDEKAINITVVE Motif0260_ems_3hM_1931_0001_0001
DEEQQKQAKTLSKLLTQAIKENDKKKLRHLLIRAFMLARRLTDPTARKILHEALEKAFRVMVG GFLPNDAEELFIFLTEITEITIPCRVTDPQLVVTLHEKKGDVALPVPYDHQRGFSGIFEDRSYICKTTIGDREVDSDAYYVYRLQVSSINVSVNAVQTVVRQGENITLMCIVIGNEVVNFEWTYPRKESGRLVEPVTDFLLDMPYHIRSILHIPSAELEDSGTYTCNVTESVNDHQDEKAINITVVE Motif0406_ems_3hC_1397_0001_0001_0001
DEERFKERVKKLLEKVLKKTEDEEEAKRIRELVERFLEKARRIENQSERILILNILIRALELTLR GFLPNDAEELFIFLTEITEITIPCRVTDPQLVVTLHEKKGDVALPVPYDHQRGFSGIFEDRSYICKTTIGDREVDSDAYYVYRLQVSSINVSVNAVQTVVRQGENITLMCIVIGNEVVNFEWTYPRKESGRLVEPVTDFLLDMPYHIRSILHIPSAELEDSGTYTCNVTESVNDHQDEKAINITVVE pol_3h_hb1_3169_000000010_0001
DEERRRFARIAFRLLRWATEVEDWDKVLKWLEETLEDAKRRNDYLAILVSRKILERARREAN GFLPNDAEELFIFLTEITEITIPCRVTDPQLVVTLHEKKGDVALPVPYDHQRGFSGIFEDRSYICKTTIGDREVDSDAYYVYRLQVSSINVSVNAVQTVVRQGENITLMCIVIGNEVVNFEWTYPRKESGRLVEPVTDFLLDMPYHIRSILHIPSAELEDSGTYTCNVTESVNDHQDEKAINITVVE pol_3h_hb1_5701_000000006_0001
DEESQRIARRHMLLVARALLRNRWEEAERFIRTSLREARRKNDIRTHDASASALRLLESLVRK GFLPNDAEELFIFLTEITEITIPCRVTDPQLVVTLHEKKGDVALPVPYDHQRGFSGIFEDRSYICKTTIGDREVDSDAYYVYRLQVSSINVSVNAVQTVVRQGENITLMCIVIGNEVVNFEWTYPRKESGRLVEPVTDFLLDMPYHIRSILHIPSAELEDSGTYTCNVTESVNDHQDEKAINITVVE pol_3h_hb1_6153_000000004_0001
DEETEKIKETVTKRLEEAWKKNDSKTLAHIAARVTLLARKQQNPEIKKVARLAMEFFLSVEK GFLPNDAEELFIFLTEITEITIPCRVTDPQLVVTLHEKKGDVALPVPYDHQRGFSGIFEDRSYICKTTIGDREVDSDAYYVYRLQVSSINVSVNAVQTVVRQGENITLMCIVIGNEVVNFEWTYPRKESGRLVEPVTDFLLDMPYHIRSILHIPSAELEDSGTYTCNVTESVNDHQDEKAINITVVE Motif0538_ems_3hM_76_0001_0001
DEETLRKQIRRVAMHLAMEAKSEEDVKKAEKKLQEWLDKLNVDEDLQRFAHMLLRMFYKFVK GFLPNDAEELFIFLTEITEITIPCRVTDPQLVVTLHEKKGDVALPVPYDHQRGFSGIFEDRSYICKTTIGDREVDSDAYYVYRLQVSSINVSVNAVQTVVRQGENITLMCIVIGNEVVNFEWTYPRKESGRLVEPVTDFLLDMPYHIRSILHIPSAELEDSGTYTCNVTESVNDHQDEKAINITVVE Motif0464_ems_3hC_1017_0001_0001
DEEVEEVLREALEKAKSPIARRLIERALELLKRGVDPDQLLYLLLRQLEFVGDEDAVRIIKKLLK GFLPNDAEELFIFLTEITEITIPCRVTDPQLVVTLHEKKGDVALPVPYDHQRGFSGIFEDRSYICKTTIGDREVDSDAYYVYRLQVSSINVSVNAVQTVVRQGENITLMCIVIGNEVVNFEWTYPRKESGRLVEPVTDFLLDMPYHIRSILHIPSAELEDSGTYTCNVTESVNDHQDEKAINITVVE Motif0249_bcov_4helix_03513_0001
DEEYHRKVQQVFTLVMNAKTNNDKELAKKAIKLARRLTKEVTDPTVQFVLKFLIKIAEKIVKS GFLPNDAEELFIFLTEITEITIPCRVTDPQLVVTLHEKKGDVALPVPYDHQRGFSGIFEDRSYICKTTIGDREVDSDAYYVYRLQVSSINVSVNAVQTVVRQGENITLMCIVIGNEVVNFEWTYPRKESGRLVEPVTDFLLDMPYHIRSILHIPSAELEDSGTYTCNVTESVNDHQDEKAINITVVE Motif0256_ems_3hM_2462_0001_0001
DEEYREAVEFVKQLVKKAKEKNNKKDAKVAIHMARLLTEVVKDPNVQETLKELIKIAEKIVKS GFLPNDAEELFIFLTEITEITIPCRVTDPQLVVTLHEKKGDVALPVPYDHQRGFSGIFEDRSYICKTTIGDREVDSDAYYVYRLQVSSINVSVNAVQTVVRQGENITLMCIVIGNEVVNFEWTYPRKESGRLVEPVTDFLLDMPYHIRSILHIPSAELEDSGTYTCNVTESVNDHQDEKAINITVVE Motif0650_ems_3hM_2462_0001_0002
DEEYRKKVKEVKFLVIAAILNNDKEIAKKAIKLARRLTKEVTDPNVQETLKILIKVAESIVKR GFLPNDAEELFIFLTEITEITIPCRVTDPQLVVTLHEKKGDVALPVPYDHQRGFSGIFEDRSYICKTTIGDREVDSDAYYVYRLQVSSINVSVNAVQTVVRQGENITLMCIVIGNEVVNFEWTYPRKESGRLVEPVTDFLLDMPYHIRSILHIPSAELEDSGTYTCNVTESVNDHQDEKAINITVVE Motif0425_ems_3hM_2462_0001
DEEYRKKVKEVRILVAFAFVNNDKEIAKKAIKLARRLTKEVTDPNVQETLKFLIMAAEAIVKK GFLPNDAEELFIFLTEITEITIPCRVTDPQLVVTLHEKKGDVALPVPYDHQRGFSGIFEDRSYICKTTIGDREVDSDAYYVYRLQVSSINVSVNAVQTVVRQGENITLMCIVIGNEVVNFEWTYPRKESGRLVEPVTDFLLDMPYHIRSILHIPSAELEDSGTYTCNVTESVNDHQDEKAINITVVE Motif0149_ems_3hM_2462_0001_0001
DEEYRKKVMEVRVLVVEAYMNNDKEIAKKAIKLARRLTKEVTDPNVQETLKQLIRIAEFIVKK GFLPNDAEELFIFLTEITEITIPCRVTDPQLVVTLHEKKGDVALPVPYDHQRGFSGIFEDRSYICKTTIGDREVDSDAYYVYRLQVSSINVSVNAVQTVVRQGENITLMCIVIGNEVVNFEWTYPRKESGRLVEPVTDFLLDMPYHIRSILHIPSAELEDSGTYTCNVTESVNDHQDEKAINITVVE Motif0366_ems_3hM_2462_0001_0001
DEFKRIVLRLIQRVTDGLLSPEEAKKNIEKAARRTGASPDEVFKARMLVDFAKKN GFLPNDAEELFIFLTEITEITIPCRVTDPQLVVTLHEKKGDVALPVPYDHQRGFSGIFEDRSYICKTTIGDREVDSDAYYVYRLQVSSINVSVNAVQTVVRQGENITLMCIVIGNEVVNFEWTYPRKESGRLVEPVTDFLLDMPYHIRSILHIPSAELEDSGTYTCNVTESVNDHQDEKAINITVVE Motif0119_p1-15H-GABBL-15H-GBBL-16H_0604_0001_0001_0002_0001_0001
DEFVEFMVHIIVRRIKEIDPRLSEEADKVLKLLQEALKKNDRKKQLKALLLAMKLLDEAG GFLPNDAEELFIFLTEITEITIPCRVTDPQLVVTLHEKKGDVALPVPYDHQRGFSGIFEDRSYICKTTIGDREVDSDAYYVYRLQVSSINVSVNAVQTVVRQGENITLMCIVIGNEVVNFEWTYPRKESGRLVEPVTDFLLDMPYHIRSILHIPSAELEDSGTYTCNVTESVNDHQDEKAINITVVE Motif0233_ems_3hM_1772_0001_0001
DEHVEELKKKAKKLVDKLTKQNDPRVDEARELLEMAQMMVRHASSEFEKRLIIELALRRIEKLS GFLPNDAEELFIFLTEITEITIPCRVTDPQLVVTLHEKKGDVALPVPYDHQRGFSGIFEDRSYICKTTIGDREVDSDAYYVYRLQVSSINVSVNAVQTVVRQGENITLMCIVIGNEVVNFEWTYPRKESGRLVEPVTDFLLDMPYHIRSILHIPSAELEDSGTYTCNVTESVNDHQDEKAINITVVE Motif0095_ems_3hM_1540_0001_0001_0001
DEIRALLLSALVRLLLEKARQIEDPEQAEMISFMLRFVKMDAQDPRVKTLADRAIKQVESIVKS GFLPNDAEELFIFLTEITEITIPCRVTDPQLVVTLHEKKGDVALPVPYDHQRGFSGIFEDRSYICKTTIGDREVDSDAYYVYRLQVSSINVSVNAVQTVVRQGENITLMCIVIGNEVVNFEWTYPRKESGRLVEPVTDFLLDMPYHIRSILHIPSAELEDSGTYTCNVTESVNDHQDEKAINITVVE Motif0223_ems_3hC_219_0002_0001_0003_0001
DEIRKQFHELLRLLKEAKKRNDEELVKFIRETLKRLLRAAFRNASIERLEELYKRFKEYIKRRE GFLPNDAEELFIFLTEITEITIPCRVTDPQLVVTLHEKKGDVALPVPYDHQRGFSGIFEDRSYICKTTIGDREVDSDAYYVYRLQVSSINVSVNAVQTVVRQGENITLMCIVIGNEVVNFEWTYPRKESGRLVEPVTDFLLDMPYHIRSILHIPSAELEDSGTYTCNVTESVNDHQDEKAINITVVE rif_3h_hb1_2761_000000002_0001
DEISELLKRVKKGDPKAFMLLIFLLFQLKVNGDPEKVKILHRALALAASGRLSPEELEKLAKLVT GFLPNDAEELFIFLTEITEITIPCRVTDPQLVVTLHEKKGDVALPVPYDHQRGFSGIFEDRSYICKTTIGDREVDSDAYYVYRLQVSSINVSVNAVQTVVRQGENITLMCIVIGNEVVNFEWTYPRKESGRLVEPVTDFLLDMPYHIRSILHIPSAELEDSGTYTCNVTESVNDHQDEKAINITVVE Motif0003_bcov_4helix_12557_0001
DEKFRKLFTKLMLTVTVAKKIPDKDKARSLVKTVAEEAIKSIDDPNLRKVFKKMVEKILKNM GFLPNDAEELFIFLTEITEITIPCRVTDPQLVVTLHEKKGDVALPVPYDHQRGFSGIFEDRSYICKTTIGDREVDSDAYYVYRLQVSSINVSVNAVQTVVRQGENITLMCIVIGNEVVNFEWTYPRKESGRLVEPVTDFLLDMPYHIRSILHIPSAELEDSGTYTCNVTESVNDHQDEKAINITVVE Motif0367_ems_3hM_713_0001_0001
DEKKKEIKKLEDILKKIQKAPDPKLRLMATALLFLLRRAVKKNDEDLIKLVKEFVTKLRRLVY GFLPNDAEELFIFLTEITEITIPCRVTDPQLVVTLHEKKGDVALPVPYDHQRGFSGIFEDRSYICKTTIGDREVDSDAYYVYRLQVSSINVSVNAVQTVVRQGENITLMCIVIGNEVVNFEWTYPRKESGRLVEPVTDFLLDMPYHIRSILHIPSAELEDSGTYTCNVTESVNDHQDEKAINITVVE Motif0455_ems_3hM_1260_0001_0001
DEKKKESTRVERLAEEIKKKASPDEQKRLDFLLFLLKLALKRNDEELAKMLSRVIEFIWRKLS GFLPNDAEELFIFLTEITEITIPCRVTDPQLVVTLHEKKGDVALPVPYDHQRGFSGIFEDRSYICKTTIGDREVDSDAYYVYRLQVSSINVSVNAVQTVVRQGENITLMCIVIGNEVVNFEWTYPRKESGRLVEPVTDFLLDMPYHIRSILHIPSAELEDSGTYTCNVTESVNDHQDEKAINITVVE Motif0122_ems_3hC_517_0001_0001_0001
DEKKKTVLQVIQRLILLTLDASDEEKRRKLLKLILKLVEALKEDKDKAHKIAQKVKEELDKD GFLPNDAEELFIFLTEITEITIPCRVTDPQLVVTLHEKKGDVALPVPYDHQRGFSGIFEDRSYICKTTIGDREVDSDAYYVYRLQVSSINVSVNAVQTVVRQGENITLMCIVIGNEVVNFEWTYPRKESGRLVEPVTDFLLDMPYHIRSILHIPSAELEDSGTYTCNVTESVNDHQDEKAINITVVE Motif0201_ems_3hC_543_0001_0001
DEKKRVISRVMQLLQQAAFEKDEDLFKEVVKKAKELAEKLNNPDVKFAIHFVTEHIKKNM GFLPNDAEELFIFLTEITEITIPCRVTDPQLVVTLHEKKGDVALPVPYDHQRGFSGIFEDRSYICKTTIGDREVDSDAYYVYRLQVSSINVSVNAVQTVVRQGENITLMCIVIGNEVVNFEWTYPRKESGRLVEPVTDFLLDMPYHIRSILHIPSAELEDSGTYTCNVTESVNDHQDEKAINITVVE Motif0310_ems_3hM_3153_0001_0001
DEKLEKILEIVLKLASPELRTFIEALIEMLRRNGVSPEEIILILIFFLRMMGNPELARILIELLK GFLPNDAEELFIFLTEITEITIPCRVTDPQLVVTLHEKKGDVALPVPYDHQRGFSGIFEDRSYICKTTIGDREVDSDAYYVYRLQVSSINVSVNAVQTVVRQGENITLMCIVIGNEVVNFEWTYPRKESGRLVEPVTDFLLDMPYHIRSILHIPSAELEDSGTYTCNVTESVNDHQDEKAINITVVE Motif0078_bcov_4helix_09477_0001_0001
DEKLQIRQFIKWLLDLIKNASSEEEKDSLTIQAFMFAHLVPDPEARELAKKLTDIVRKLK GFLPNDAEELFIFLTEITEITIPCRVTDPQLVVTLHEKKGDVALPVPYDHQRGFSGIFEDRSYICKTTIGDREVDSDAYYVYRLQVSSINVSVNAVQTVVRQGENITLMCIVIGNEVVNFEWTYPRKESGRLVEPVTDFLLDMPYHIRSILHIPSAELEDSGTYTCNVTESVNDHQDEKAINITVVE Motif0318_ems_3hC_551_0001_0001
DEKQQNTARKLALLLFQAIKENDKEKLKKLIKTAKTLLKRLTDPTARQILETAIRIAEKTVKG GFLPNDAEELFIFLTEITEITIPCRVTDPQLVVTLHEKKGDVALPVPYDHQRGFSGIFEDRSYICKTTIGDREVDSDAYYVYRLQVSSINVSVNAVQTVVRQGENITLMCIVIGNEVVNFEWTYPRKESGRLVEPVTDFLLDMPYHIRSILHIPSAELEDSGTYTCNVTESVNDHQDEKAINITVVE Motif0313_ems_3hC_1397_0001_0001_0001
DELEELEKQVETLAKQLRRSSDPHDKRLASWVESMLFSARRLSDKDMSKAVLMFAIMIARKS GFLPNDAEELFIFLTEITEITIPCRVTDPQLVVTLHEKKGDVALPVPYDHQRGFSGIFEDRSYICKTTIGDREVDSDAYYVYRLQVSSINVSVNAVQTVVRQGENITLMCIVIGNEVVNFEWTYPRKESGRLVEPVTDFLLDMPYHIRSILHIPSAELEDSGTYTCNVTESVNDHQDEKAINITVVE Motif0223_ems_3hM_45_0001_0001_0001
DELEKEAKKLVDDVVKKAKQVPDPRQRLMMFFMLIDFIKYSVQDPKQRKIVHKLASEAFQLVRR GFLPNDAEELFIFLTEITEITIPCRVTDPQLVVTLHEKKGDVALPVPYDHQRGFSGIFEDRSYICKTTIGDREVDSDAYYVYRLQVSSINVSVNAVQTVVRQGENITLMCIVIGNEVVNFEWTYPRKESGRLVEPVTDFLLDMPYHIRSILHIPSAELEDSGTYTCNVTESVNDHQDEKAINITVVE Motif0326_ems_3hM_3454_0001_0001
DELEKEAKRMVDYVVRLAKNVPDPKQRQELFFFLILLIKMTVQDPKQRKIVEKLAQEAEKLVRS GFLPNDAEELFIFLTEITEITIPCRVTDPQLVVTLHEKKGDVALPVPYDHQRGFSGIFEDRSYICKTTIGDREVDSDAYYVYRLQVSSINVSVNAVQTVVRQGENITLMCIVIGNEVVNFEWTYPRKESGRLVEPVTDFLLDMPYHIRSILHIPSAELEDSGTYTCNVTESVNDHQDEKAINITVVE Motif0553_ems_3hM_3454_0001_0001
DELEKYAKKVQKDVERLIREAQTDEVIMRLIMVKMLIQEAVEKKNRLLVQMAHVLAKEIEKKE GFLPNDAEELFIFLTEITEITIPCRVTDPQLVVTLHEKKGDVALPVPYDHQRGFSGIFEDRSYICKTTIGDREVDSDAYYVYRLQVSSINVSVNAVQTVVRQGENITLMCIVIGNEVVNFEWTYPRKESGRLVEPVTDFLLDMPYHIRSILHIPSAELEDSGTYTCNVTESVNDHQDEKAINITVVE Motif0359_ems_3hM_3324_0001_0001_0001
DELERRIFELIKQVPDPELAHKLLTVLVQLRFGTSNPKTIRKQIEELLKKFGDPLVREILKLLRK GFLPNDAEELFIFLTEITEITIPCRVTDPQLVVTLHEKKGDVALPVPYDHQRGFSGIFEDRSYICKTTIGDREVDSDAYYVYRLQVSSINVSVNAVQTVVRQGENITLMCIVIGNEVVNFEWTYPRKESGRLVEPVTDFLLDMPYHIRSILHIPSAELEDSGTYTCNVTESVNDHQDEKAINITVVE Motif0003_bcov_4helix_01163_0001_0001
DELFRLFMEVHLLLELALKLGLLSPDDVKKYARKVAHLMKRGDKDEVDKIRRELEERIRRW GFLPNDAEELFIFLTEITEITIPCRVTDPQLVVTLHEKKGDVALPVPYDHQRGFSGIFEDRSYICKTTIGDREVDSDAYYVYRLQVSSINVSVNAVQTVVRQGENITLMCIVIGNEVVNFEWTYPRKESGRLVEPVTDFLLDMPYHIRSILHIPSAELEDSGTYTCNVTESVNDHQDEKAINITVVE Motif0077_HHH_eva_0351_0001_0001
DELRELLDFALEVGNPMVVKFLLILLEVQLRRTGDPRLEEVLRIVREALRTKDPELLKKALKLLK GFLPNDAEELFIFLTEITEITIPCRVTDPQLVVTLHEKKGDVALPVPYDHQRGFSGIFEDRSYICKTTIGDREVDSDAYYVYRLQVSSINVSVNAVQTVVRQGENITLMCIVIGNEVVNFEWTYPRKESGRLVEPVTDFLLDMPYHIRSILHIPSAELEDSGTYTCNVTESVNDHQDEKAINITVVE Motif0650_bcov_4helix_12293_0001_0001
DELSRLVFRLVVLAELASKNNDEETVDRLRKKVDEVYKKAQNPEVRHVAHFAKRIIKKLKKG GFLPNDAEELFIFLTEITEITIPCRVTDPQLVVTLHEKKGDVALPVPYDHQRGFSGIFEDRSYICKTTIGDREVDSDAYYVYRLQVSSINVSVNAVQTVVRQGENITLMCIVIGNEVVNFEWTYPRKESGRLVEPVTDFLLDMPYHIRSILHIPSAELEDSGTYTCNVTESVNDHQDEKAINITVVE Motif0093_ems_3hM_2758_0001_0001
DENKKISETLKKLIKEALDKNDRKTLAHLILTAFEVASKVNDRELKIFAIKAFLELKKRES GFLPNDAEELFIFLTEITEITIPCRVTDPQLVVTLHEKKGDVALPVPYDHQRGFSGIFEDRSYICKTTIGDREVDSDAYYVYRLQVSSINVSVNAVQTVVRQGENITLMCIVIGNEVVNFEWTYPRKESGRLVEPVTDFLLDMPYHIRSILHIPSAELEDSGTYTCNVTESVNDHQDEKAINITVVE Motif0308_ems_3hM_3637_0001_0001
DEQELVDKVARILVQAMFENDKEKVKEAKKLAEEVIRKATDENVQDQLKLLREFADHVIKS GFLPNDAEELFIFLTEITEITIPCRVTDPQLVVTLHEKKGDVALPVPYDHQRGFSGIFEDRSYICKTTIGDREVDSDAYYVYRLQVSSINVSVNAVQTVVRQGENITLMCIVIGNEVVNFEWTYPRKESGRLVEPVTDFLLDMPYHIRSILHIPSAELEDSGTYTCNVTESVNDHQDEKAINITVVE Motif0003_ems_3hC_338_0001_0001_0001
DEQEVAAFFVTQMAEMSLKRLQDPHMLQITVHYAKNLAKQLGVSPELLEKLERYLQEVIKTY GFLPNDAEELFIFLTEITEITIPCRVTDPQLVVTLHEKKGDVALPVPYDHQRGFSGIFEDRSYICKTTIGDREVDSDAYYVYRLQVSSINVSVNAVQTVVRQGENITLMCIVIGNEVVNFEWTYPRKESGRLVEPVTDFLLDMPYHIRSILHIPSAELEDSGTYTCNVTESVNDHQDEKAINITVVE Motif0381_ems_3hM_1508_0001_0001
DEQFLKFMATMLWAKATKIQDPDQVKELEYAIELALRMAQDPEVQKYIKTLLESVRKLFTS GFLPNDAEELFIFLTEITEITIPCRVTDPQLVVTLHEKKGDVALPVPYDHQRGFSGIFEDRSYICKTTIGDREVDSDAYYVYRLQVSSINVSVNAVQTVVRQGENITLMCIVIGNEVVNFEWTYPRKESGRLVEPVTDFLLDMPYHIRSILHIPSAELEDSGTYTCNVTESVNDHQDEKAINITVVE Motif0233_ems_3hM_784_0001_0001
DEQREEQVRVVYHALEQLVRKIPDETKSKKVKDNADRILKEAQDPRKALILLIKLFMDARRKF GFLPNDAEELFIFLTEITEITIPCRVTDPQLVVTLHEKKGDVALPVPYDHQRGFSGIFEDRSYICKTTIGDREVDSDAYYVYRLQVSSINVSVNAVQTVVRQGENITLMCIVIGNEVVNFEWTYPRKESGRLVEPVTDFLLDMPYHIRSILHIPSAELEDSGTYTCNVTESVNDHQDEKAINITVVE Motif0355_ems_3hM_2912_0001_0001
DEREKFLRLLRERLERRVKEDSRLARSAALLLAIAARKLLRQDSNDEFVKKVLEYAKRLAKEAHK GFLPNDAEELFIFLTEITEITIPCRVTDPQLVVTLHEKKGDVALPVPYDHQRGFSGIFEDRSYICKTTIGDREVDSDAYYVYRLQVSSINVSVNAVQTVVRQGENITLMCIVIGNEVVNFEWTYPRKESGRLVEPVTDFLLDMPYHIRSILHIPSAELEDSGTYTCNVTESVNDHQDEKAINITVVE pol_3h_hb1_508_000000003_0001
DEREKLKSKVKDLLRKAQELQDPREVKALEIEIIKVFMDAKDPDVRRVAARAIMSLHDYL GFLPNDAEELFIFLTEITEITIPCRVTDPQLVVTLHEKKGDVALPVPYDHQRGFSGIFEDRSYICKTTIGDREVDSDAYYVYRLQVSSINVSVNAVQTVVRQGENITLMCIVIGNEVVNFEWTYPRKESGRLVEPVTDFLLDMPYHIRSILHIPSAELEDSGTYTCNVTESVNDHQDEKAINITVVE Motif0355_ems_3hC_701_0001_0001
DERERTEELEKISKEIADRFSDAREVRRIALELMEEALRKNDAEALLRAASLKELAEELRRR GFLPNDAEELFIFLTEITEITIPCRVTDPQLVVTLHEKKGDVALPVPYDHQRGFSGIFEDRSYICKTTIGDREVDSDAYYVYRLQVSSINVSVNAVQTVVRQGENITLMCIVIGNEVVNFEWTYPRKESGRLVEPVTDFLLDMPYHIRSILHIPSAELEDSGTYTCNVTESVNDHQDEKAINITVVE pol_3h_hb1_5971_000000010_0001
DERKKELLERLTKLARKLIKDNDPFSAFRVVLTLRMLAEEVNDEEAKKIADELEKQVNQLQ GFLPNDAEELFIFLTEITEITIPCRVTDPQLVVTLHEKKGDVALPVPYDHQRGFSGIFEDRSYICKTTIGDREVDSDAYYVYRLQVSSINVSVNAVQTVVRQGENITLMCIVIGNEVVNFEWTYPRKESGRLVEPVTDFLLDMPYHIRSILHIPSAELEDSGTYTCNVTESVNDHQDEKAINITVVE Motif0198_ems_3hC_836_0001_0001
DERKKKIKDFVKQLAQMVKLAHDEWMRTMLKFVAKRFVDSVNDPEAEELLRRLLERVDKES GFLPNDAEELFIFLTEITEITIPCRVTDPQLVVTLHEKKGDVALPVPYDHQRGFSGIFEDRSYICKTTIGDREVDSDAYYVYRLQVSSINVSVNAVQTVVRQGENITLMCIVIGNEVVNFEWTYPRKESGRLVEPVTDFLLDMPYHIRSILHIPSAELEDSGTYTCNVTESVNDHQDEKAINITVVE Motif0383_ems_3hM_847_0001_0002_0001
DERKLWLLFFLILKNDPMVEQLLKALIHKARKEGNEEKVKVLEKVLELLKRGDPDKANKLLEDLR GFLPNDAEELFIFLTEITEITIPCRVTDPQLVVTLHEKKGDVALPVPYDHQRGFSGIFEDRSYICKTTIGDREVDSDAYYVYRLQVSSINVSVNAVQTVVRQGENITLMCIVIGNEVVNFEWTYPRKESGRLVEPVTDFLLDMPYHIRSILHIPSAELEDSGTYTCNVTESVNDHQDEKAINITVVE Motif0313_bcov_4helix_04471_0001_0001
DERLKRYLKIMIDILRKRAQDEHQALMAVMFLELFKKQVKDPEVQELADRASKYFMRLR GFLPNDAEELFIFLTEITEITIPCRVTDPQLVVTLHEKKGDVALPVPYDHQRGFSGIFEDRSYICKTTIGDREVDSDAYYVYRLQVSSINVSVNAVQTVVRQGENITLMCIVIGNEVVNFEWTYPRKESGRLVEPVTDFLLDMPYHIRSILHIPSAELEDSGTYTCNVTESVNDHQDEKAINITVVE Motif0011_ems_3hM_1041_0001_0001
DERLTFMMKVKILVDEALKENDPDKAKTVIKQAETEARKKNDRYLQDFVKFLKERVDRWVS GFLPNDAEELFIFLTEITEITIPCRVTDPQLVVTLHEKKGDVALPVPYDHQRGFSGIFEDRSYICKTTIGDREVDSDAYYVYRLQVSSINVSVNAVQTVVRQGENITLMCIVIGNEVVNFEWTYPRKESGRLVEPVTDFLLDMPYHIRSILHIPSAELEDSGTYTCNVTESVNDHQDEKAINITVVE Motif0214_ems_3hM_2428_0001
DERQQEQADLLSMALKWAIRENDKQLLQVLIQEAKKLLKRLTDPTARKILKEAIEKAEKVVKG GFLPNDAEELFIFLTEITEITIPCRVTDPQLVVTLHEKKGDVALPVPYDHQRGFSGIFEDRSYICKTTIGDREVDSDAYYVYRLQVSSINVSVNAVQTVVRQGENITLMCIVIGNEVVNFEWTYPRKESGRLVEPVTDFLLDMPYHIRSILHIPSAELEDSGTYTCNVTESVNDHQDEKAINITVVE Motif0223_ems_3hC_1397_0001_0001_0001_0001
DERQQMQAMILAVSLRDAIDKNDKEELKKLIKTAKTLLKRLTDPRARFILKHAIERAEKVVKG GFLPNDAEELFIFLTEITEITIPCRVTDPQLVVTLHEKKGDVALPVPYDHQRGFSGIFEDRSYICKTTIGDREVDSDAYYVYRLQVSSINVSVNAVQTVVRQGENITLMCIVIGNEVVNFEWTYPRKESGRLVEPVTDFLLDMPYHIRSILHIPSAELEDSGTYTCNVTESVNDHQDEKAINITVVE Motif0392_ems_3hC_1397_0001_0001_0001
DERRRSLVRLIRWIEEALRRGVHAEEILRWLLKILTEAVRRKDREEIFSAAVAFHFARRWLKR GFLPNDAEELFIFLTEITEITIPCRVTDPQLVVTLHEKKGDVALPVPYDHQRGFSGIFEDRSYICKTTIGDREVDSDAYYVYRLQVSSINVSVNAVQTVVRQGENITLMCIVIGNEVVNFEWTYPRKESGRLVEPVTDFLLDMPYHIRSILHIPSAELEDSGTYTCNVTESVNDHQDEKAINITVVE pol_3h_hb1_3209_000000017_0001
DERSLKFIAHILSRRAKEKASSEEEKKKVEKIFEHYYKLVHSPDPRERREALFRLAMILFDLVL GFLPNDAEELFIFLTEITEITIPCRVTDPQLVVTLHEKKGDVALPVPYDHQRGFSGIFEDRSYICKTTIGDREVDSDAYYVYRLQVSSINVSVNAVQTVVRQGENITLMCIVIGNEVVNFEWTYPRKESGRLVEPVTDFLLDMPYHIRSILHIPSAELEDSGTYTCNVTESVNDHQDEKAINITVVE Motif0155_ems_3hM_224_0001_0001
DERVLKMVLAFLMDVNTPEAKKALLLILQLLMRGDPKKALEVAKKVLEELGNEELLRMVEELLRK GFLPNDAEELFIFLTEITEITIPCRVTDPQLVVTLHEKKGDVALPVPYDHQRGFSGIFEDRSYICKTTIGDREVDSDAYYVYRLQVSSINVSVNAVQTVVRQGENITLMCIVIGNEVVNFEWTYPRKESGRLVEPVTDFLLDMPYHIRSILHIPSAELEDSGTYTCNVTESVNDHQDEKAINITVVE Motif0671_bcov_4helix_06742_0001
DERVRRIFKVLRELARISRNLSEEESERFFKKILEEAARRNDRILYLAAKLALRDSRRALHF GFLPNDAEELFIFLTEITEITIPCRVTDPQLVVTLHEKKGDVALPVPYDHQRGFSGIFEDRSYICKTTIGDREVDSDAYYVYRLQVSSINVSVNAVQTVVRQGENITLMCIVIGNEVVNFEWTYPRKESGRLVEPVTDFLLDMPYHIRSILHIPSAELEDSGTYTCNVTESVNDHQDEKAINITVVE pol_3h_hb1_4286_000000006_0001
DESEDVKFMFDFASKRYQHASSEDEKLFAEFLLHHVVKKAENVPDPKLQKLAKKLKEKLKKIV GFLPNDAEELFIFLTEITEITIPCRVTDPQLVVTLHEKKGDVALPVPYDHQRGFSGIFEDRSYICKTTIGDREVDSDAYYVYRLQVSSINVSVNAVQTVVRQGENITLMCIVIGNEVVNFEWTYPRKESGRLVEPVTDFLLDMPYHIRSILHIPSAELEDSGTYTCNVTESVNDHQDEKAINITVVE Motif0083_ems_3hC_153_0001_0001_0001
DESEEVHRLLMFLLFMVEMATNPEFRKMAIRVIEFILKKIPDPNQQKLAKTVLELARKLD GFLPNDAEELFIFLTEITEITIPCRVTDPQLVVTLHEKKGDVALPVPYDHQRGFSGIFEDRSYICKTTIGDREVDSDAYYVYRLQVSSINVSVNAVQTVVRQGENITLMCIVIGNEVVNFEWTYPRKESGRLVEPVTDFLLDMPYHIRSILHIPSAELEDSGTYTCNVTESVNDHQDEKAINITVVE Motif0233_ems_3hM_452_0001_0001
DESEKLREHVTQLAETAKRIAKDEDEKSYVRMLEMFAKWAVDAKNPVAVKFVIDKIRTFIKKY GFLPNDAEELFIFLTEITEITIPCRVTDPQLVVTLHEKKGDVALPVPYDHQRGFSGIFEDRSYICKTTIGDREVDSDAYYVYRLQVSSINVSVNAVQTVVRQGENITLMCIVIGNEVVNFEWTYPRKESGRLVEPVTDFLLDMPYHIRSILHIPSAELEDSGTYTCNVTESVNDHQDEKAINITVVE Motif0026_ems_3hM_3395_0001_0002_0001
DESEKVKKLLKQALEIVEKATDPIERFMAIRAIERILKEIPDPNQQKLAKTVLELARKLD GFLPNDAEELFIFLTEITEITIPCRVTDPQLVVTLHEKKGDVALPVPYDHQRGFSGIFEDRSYICKTTIGDREVDSDAYYVYRLQVSSINVSVNAVQTVVRQGENITLMCIVIGNEVVNFEWTYPRKESGRLVEPVTDFLLDMPYHIRSILHIPSAELEDSGTYTCNVTESVNDHQDEKAINITVVE Motif0347_ems_3hM_452_0001_0001
DESELTAHQLLMMFHRAKRNNDEELLKMVEDMIKHIEKRANDPKQQSLARWALDLLKKLK GFLPNDAEELFIFLTEITEITIPCRVTDPQLVVTLHEKKGDVALPVPYDHQRGFSGIFEDRSYICKTTIGDREVDSDAYYVYRLQVSSINVSVNAVQTVVRQGENITLMCIVIGNEVVNFEWTYPRKESGRLVEPVTDFLLDMPYHIRSILHIPSAELEDSGTYTCNVTESVNDHQDEKAINITVVE Motif0238_ems_3hC_854_0001_0001
DESKEVQKRLETLRKQAQKKIEDPRDRKMVEHVAHAASKLITSPNPRDRIRAETLLKFVEKFV GFLPNDAEELFIFLTEITEITIPCRVTDPQLVVTLHEKKGDVALPVPYDHQRGFSGIFEDRSYICKTTIGDREVDSDAYYVYRLQVSSINVSVNAVQTVVRQGENITLMCIVIGNEVVNFEWTYPRKESGRLVEPVTDFLLDMPYHIRSILHIPSAELEDSGTYTCNVTESVNDHQDEKAINITVVE Motif0352_ems_3hM_1051_0001_0001
DESQRETLLHLIMMAELAIKNNDPDQAKRVVDKLRKVASEANDELAKELADRLEKQVRKLK GFLPNDAEELFIFLTEITEITIPCRVTDPQLVVTLHEKKGDVALPVPYDHQRGFSGIFEDRSYICKTTIGDREVDSDAYYVYRLQVSSINVSVNAVQTVVRQGENITLMCIVIGNEVVNFEWTYPRKESGRLVEPVTDFLLDMPYHIRSILHIPSAELEDSGTYTCNVTESVNDHQDEKAINITVVE Motif0121_ems_3hC_836_0002_0001_0001
DESRKILTHLMMLKFEAANASSDEERKELIKKVNEFASKVPDPTARHLAELINILLSRLS GFLPNDAEELFIFLTEITEITIPCRVTDPQLVVTLHEKKGDVALPVPYDHQRGFSGIFEDRSYICKTTIGDREVDSDAYYVYRLQVSSINVSVNAVQTVVRQGENITLMCIVIGNEVVNFEWTYPRKESGRLVEPVTDFLLDMPYHIRSILHIPSAELEDSGTYTCNVTESVNDHQDEKAINITVVE Motif0202_ems_3hC_859_0001_0001_0001
DESVDKIISKIEENLKKIAQSDEQKKKAEDIILLVRFIKNHGDEKTASEYARAAFRFFKKE GFLPNDAEELFIFLTEITEITIPCRVTDPQLVVTLHEKKGDVALPVPYDHQRGFSGIFEDRSYICKTTIGDREVDSDAYYVYRLQVSSINVSVNAVQTVVRQGENITLMCIVIGNEVVNFEWTYPRKESGRLVEPVTDFLLDMPYHIRSILHIPSAELEDSGTYTCNVTESVNDHQDEKAINITVVE Motif0132_ems_3hC_107_0002_0001_0001
DETAKKLSKIVTKIARSLGLDERWQRFAQQLARMLVERGVDEFQAKMFVEWVLKRAKKES GFLPNDAEELFIFLTEITEITIPCRVTDPQLVVTLHEKKGDVALPVPYDHQRGFSGIFEDRSYICKTTIGDREVDSDAYYVYRLQVSSINVSVNAVQTVVRQGENITLMCIVIGNEVVNFEWTYPRKESGRLVEPVTDFLLDMPYHIRSILHIPSAELEDSGTYTCNVTESVNDHQDEKAINITVVE Motif0240_HHH_eva_0026_0001
DETAKKLSKIVTKIARSLGLDYKWQMFAQFVARMLVKAGASEKEAKDYVEMLLRAAKRFT GFLPNDAEELFIFLTEITEITIPCRVTDPQLVVTLHEKKGDVALPVPYDHQRGFSGIFEDRSYICKTTIGDREVDSDAYYVYRLQVSSINVSVNAVQTVVRQGENITLMCIVIGNEVVNFEWTYPRKESGRLVEPVTDFLLDMPYHIRSILHIPSAELEDSGTYTCNVTESVNDHQDEKAINITVVE Motif0209_HHH_eva_0026_0001_0001
DETKELVKLLLEVALKLLRSGNPENKRRARILIFLAKFLASQDPHLQKVFTDLQKQLTKAEKS GFLPNDAEELFIFLTEITEITIPCRVTDPQLVVTLHEKKGDVALPVPYDHQRGFSGIFEDRSYICKTTIGDREVDSDAYYVYRLQVSSINVSVNAVQTVVRQGENITLMCIVIGNEVVNFEWTYPRKESGRLVEPVTDFLLDMPYHIRSILHIPSAELEDSGTYTCNVTESVNDHQDEKAINITVVE Motif0070_ems_3hM_320_0001_0001
DETKKVIDKLVSEAKKLADSIDDEKKRRLAQKLVENLERYVSYAKNPVEVFFLWHFIHKRITNL GFLPNDAEELFIFLTEITEITIPCRVTDPQLVVTLHEKKGDVALPVPYDHQRGFSGIFEDRSYICKTTIGDREVDSDAYYVYRLQVSSINVSVNAVQTVVRQGENITLMCIVIGNEVVNFEWTYPRKESGRLVEPVTDFLLDMPYHIRSILHIPSAELEDSGTYTCNVTESVNDHQDEKAINITVVE Motif0318_ems_3hM_2382_0001_0001
DETQDRQVHRYVLEIIMLLEKAKDPKEITELLEKAETYLSRVRSDWAFLAIRVLREVYKMAT GFLPNDAEELFIFLTEITEITIPCRVTDPQLVVTLHEKKGDVALPVPYDHQRGFSGIFEDRSYICKTTIGDREVDSDAYYVYRLQVSSINVSVNAVQTVVRQGENITLMCIVIGNEVVNFEWTYPRKESGRLVEPVTDFLLDMPYHIRSILHIPSAELEDSGTYTCNVTESVNDHQDEKAINITVVE Motif0264_ems_3hM_2769_0001_0001
DETTLARMALHVVIKRLKRNPNNKRAQILYLMAVTIAQHVIKKLKDPKLQTELTRLIKNASSLS GFLPNDAEELFIFLTEITEITIPCRVTDPQLVVTLHEKKGDVALPVPYDHQRGFSGIFEDRSYICKTTIGDREVDSDAYYVYRLQVSSINVSVNAVQTVVRQGENITLMCIVIGNEVVNFEWTYPRKESGRLVEPVTDFLLDMPYHIRSILHIPSAELEDSGTYTCNVTESVNDHQDEKAINITVVE Motif0316_ems_3hM_2751_0001_0001
DEVDEAKILVIELFLFAERQNDEKARHVAARLALELWDAEEKNDEDKSKSVADKVKKVVSTLKS GFLPNDAEELFIFLTEITEITIPCRVTDPQLVVTLHEKKGDVALPVPYDHQRGFSGIFEDRSYICKTTIGDREVDSDAYYVYRLQVSSINVSVNAVQTVVRQGENITLMCIVIGNEVVNFEWTYPRKESGRLVEPVTDFLLDMPYHIRSILHIPSAELEDSGTYTCNVTESVNDHQDEKAINITVVE Motif0308_ems_3hC_634_0001_0001_0001
DEVDEIKARLQMEIFDAEEHKDEETLQKAYEKAKRVLETYNNPKIEEVLDLAHLAIKRVRDD GFLPNDAEELFIFLTEITEITIPCRVTDPQLVVTLHEKKGDVALPVPYDHQRGFSGIFEDRSYICKTTIGDREVDSDAYYVYRLQVSSINVSVNAVQTVVRQGENITLMCIVIGNEVVNFEWTYPRKESGRLVEPVTDFLLDMPYHIRSILHIPSAELEDSGTYTCNVTESVNDHQDEKAINITVVE Motif0168_ems_3hM_348_0001_0001_0001
DEVDEIKDTLETEIRQAEKNKDEITLVEAFMRAKRVLETYNNPKIKKVTNLAARAIIRVQND GFLPNDAEELFIFLTEITEITIPCRVTDPQLVVTLHEKKGDVALPVPYDHQRGFSGIFEDRSYICKTTIGDREVDSDAYYVYRLQVSSINVSVNAVQTVVRQGENITLMCIVIGNEVVNFEWTYPRKESGRLVEPVTDFLLDMPYHIRSILHIPSAELEDSGTYTCNVTESVNDHQDEKAINITVVE Motif0355_ems_3hM_348_0001_0001
DEVDELLEKLDEAAEKAYKRNDIRALRLLMTAARLLMQAKFRNDEDLKKKANKYAKTVIKQAES GFLPNDAEELFIFLTEITEITIPCRVTDPQLVVTLHEKKGDVALPVPYDHQRGFSGIFEDRSYICKTTIGDREVDSDAYYVYRLQVSSINVSVNAVQTVVRQGENITLMCIVIGNEVVNFEWTYPRKESGRLVEPVTDFLLDMPYHIRSILHIPSAELEDSGTYTCNVTESVNDHQDEKAINITVVE Motif0453_ems_3hC_1310_0001_0001_0001
DEVDELSEKLRKATEKAEKRNDKRAVLALRAAEEALTKAKRKNDEDLKRHANLMAFVVILQAES GFLPNDAEELFIFLTEITEITIPCRVTDPQLVVTLHEKKGDVALPVPYDHQRGFSGIFEDRSYICKTTIGDREVDSDAYYVYRLQVSSINVSVNAVQTVVRQGENITLMCIVIGNEVVNFEWTYPRKESGRLVEPVTDFLLDMPYHIRSILHIPSAELEDSGTYTCNVTESVNDHQDEKAINITVVE Motif0097_ems_3hC_1310_0001_0001_0001
DEVEHIAFVVLLLAQFIVKLGSTMQAEWYVKHVEKEADKNNDEKLKRLIQKALEELKKFINS GFLPNDAEELFIFLTEITEITIPCRVTDPQLVVTLHEKKGDVALPVPYDHQRGFSGIFEDRSYICKTTIGDREVDSDAYYVYRLQVSSINVSVNAVQTVVRQGENITLMCIVIGNEVVNFEWTYPRKESGRLVEPVTDFLLDMPYHIRSILHIPSAELEDSGTYTCNVTESVNDHQDEKAINITVVE Motif0191_ems_3hM_2123_0001_0001
DEVEKEVDMAILALEVVKKKVPDPNIQELADRLTKLLDQLKKEKDKKSAKKVVLKAIQLFLDAV GFLPNDAEELFIFLTEITEITIPCRVTDPQLVVTLHEKKGDVALPVPYDHQRGFSGIFEDRSYICKTTIGDREVDSDAYYVYRLQVSSINVSVNAVQTVVRQGENITLMCIVIGNEVVNFEWTYPRKESGRLVEPVTDFLLDMPYHIRSILHIPSAELEDSGTYTCNVTESVNDHQDEKAINITVVE Motif0382_ems_3hM_1913_0001
DEVEKIAKTLEDKAKKAYDNNDKDGVERALLEVLQLHNRAQDPKLRHLLFRVMLKVLRLLDN GFLPNDAEELFIFLTEITEITIPCRVTDPQLVVTLHEKKGDVALPVPYDHQRGFSGIFEDRSYICKTTIGDREVDSDAYYVYRLQVSSINVSVNAVQTVVRQGENITLMCIVIGNEVVNFEWTYPRKESGRLVEPVTDFLLDMPYHIRSILHIPSAELEDSGTYTCNVTESVNDHQDEKAINITVVE Motif0671_ems_3hC_1630_0002_0001_0001
DEVEKIVETLKRRADDAIKKNDKKKVTAILVEAIRLFMEAQDPKLRQLLARLIMRVQELLTY GFLPNDAEELFIFLTEITEITIPCRVTDPQLVVTLHEKKGDVALPVPYDHQRGFSGIFEDRSYICKTTIGDREVDSDAYYVYRLQVSSINVSVNAVQTVVRQGENITLMCIVIGNEVVNFEWTYPRKESGRLVEPVTDFLLDMPYHIRSILHIPSAELEDSGTYTCNVTESVNDHQDEKAINITVVE Motif0355_ems_3hM_1509_0001_0001
DEVEKIVRTLMRRALDALSNNDEEKVKRILKEAEELRRKAQDPKLRELLTQLIMLVKFMLTF GFLPNDAEELFIFLTEITEITIPCRVTDPQLVVTLHEKKGDVALPVPYDHQRGFSGIFEDRSYICKTTIGDREVDSDAYYVYRLQVSSINVSVNAVQTVVRQGENITLMCIVIGNEVVNFEWTYPRKESGRLVEPVTDFLLDMPYHIRSILHIPSAELEDSGTYTCNVTESVNDHQDEKAINITVVE Motif0132_ems_3hM_1509_0001_0003_0001
DEVEKKVHLAIIALKVVKKVVPDPNIQELADRLTKLLDQLKKEKDKKSAKSVVAKAIFLFMHAV GFLPNDAEELFIFLTEITEITIPCRVTDPQLVVTLHEKKGDVALPVPYDHQRGFSGIFEDRSYICKTTIGDREVDSDAYYVYRLQVSSINVSVNAVQTVVRQGENITLMCIVIGNEVVNFEWTYPRKESGRLVEPVTDFLLDMPYHIRSILHIPSAELEDSGTYTCNVTESVNDHQDEKAINITVVE Motif0355_ems_3hM_1913_0001_0001
DEVERLARDLEEMAKKAYDNNDKRKVLMALVLVKWLKRYADDPKLRKLLDKVYKKVKKLLTN GFLPNDAEELFIFLTEITEITIPCRVTDPQLVVTLHEKKGDVALPVPYDHQRGFSGIFEDRSYICKTTIGDREVDSDAYYVYRLQVSSINVSVNAVQTVVRQGENITLMCIVIGNEVVNFEWTYPRKESGRLVEPVTDFLLDMPYHIRSILHIPSAELEDSGTYTCNVTESVNDHQDEKAINITVVE Motif0326_ems_3hC_1630_0001
DEVHETVKKLVEKAQEALKKNDRRKVNKVIVLVIRIFMEAQDPRERQIAARWIMTLLEQVKS GFLPNDAEELFIFLTEITEITIPCRVTDPQLVVTLHEKKGDVALPVPYDHQRGFSGIFEDRSYICKTTIGDREVDSDAYYVYRLQVSSINVSVNAVQTVVRQGENITLMCIVIGNEVVNFEWTYPRKESGRLVEPVTDFLLDMPYHIRSILHIPSAELEDSGTYTCNVTESVNDHQDEKAINITVVE Motif0355_ems_3hM_1592_0001_0001
DEVRTIIIVFRDNDEEAERFATEVAEEIIRKIREESKKRGLRTNAEVYIARRGQYVVIFIFNITN GFLPNDAEELFIFLTEITEITIPCRVTDPQLVVTLHEKKGDVALPVPYDHQRGFSGIFEDRSYICKTTIGDREVDSDAYYVYRLQVSSINVSVNAVQTVVRQGENITLMCIVIGNEVVNFEWTYPRKESGRLVEPVTDFLLDMPYHIRSILHIPSAELEDSGTYTCNVTESVNDHQDEKAINITVVE pol_EHEE_hb1_3_000000023_0001
DEVRVTVMQLVFHAEEALKKNDEDKVKTVIKLVEKILKDAQDPEERKIAKLFLEFLRNRVKS GFLPNDAEELFIFLTEITEITIPCRVTDPQLVVTLHEKKGDVALPVPYDHQRGFSGIFEDRSYICKTTIGDREVDSDAYYVYRLQVSSINVSVNAVQTVVRQGENITLMCIVIGNEVVNFEWTYPRKESGRLVEPVTDFLLDMPYHIRSILHIPSAELEDSGTYTCNVTESVNDHQDEKAINITVVE Motif0216_ems_3hM_1592_0001_0001
DEWEEFLTMVLMMLRAIAERIPDKTKRDRIREILKKVEEKAKKAPDPRHVIVRAFQIAFQLERS GFLPNDAEELFIFLTEITEITIPCRVTDPQLVVTLHEKKGDVALPVPYDHQRGFSGIFEDRSYICKTTIGDREVDSDAYYVYRLQVSSINVSVNAVQTVVRQGENITLMCIVIGNEVVNFEWTYPRKESGRLVEPVTDFLLDMPYHIRSILHIPSAELEDSGTYTCNVTESVNDHQDEKAINITVVE Motif0216_ems_3hM_2962_0001_0001
DEWEKKLKTVLDELKKIADSIPDRRKRLRIEVFLKFVEEEAKKAPDPDKVIKLAKDFARVAKER GFLPNDAEELFIFLTEITEITIPCRVTDPQLVVTLHEKKGDVALPVPYDHQRGFSGIFEDRSYICKTTIGDREVDSDAYYVYRLQVSSINVSVNAVQTVVRQGENITLMCIVIGNEVVNFEWTYPRKESGRLVEPVTDFLLDMPYHIRSILHIPSAELEDSGTYTCNVTESVNDHQDEKAINITVVE Motif0352_ems_3hM_2962_0001_0001
DEWELLSMMVEWLIRELKKSPDPKDKKAAKWAETLWKKAEEAQDPNERRSLLKTAIRFVNSN GFLPNDAEELFIFLTEITEITIPCRVTDPQLVVTLHEKKGDVALPVPYDHQRGFSGIFEDRSYICKTTIGDREVDSDAYYVYRLQVSSINVSVNAVQTVVRQGENITLMCIVIGNEVVNFEWTYPRKESGRLVEPVTDFLLDMPYHIRSILHIPSAELEDSGTYTCNVTESVNDHQDEKAINITVVE Motif0389_ems_3hC_3_0002_0001_0001
DEWLKLSTHVLMLFMELRKSPDPKDRKAASFAAELLMKAREAQDPNERRSLLKTAIKYVRNT GFLPNDAEELFIFLTEITEITIPCRVTDPQLVVTLHEKKGDVALPVPYDHQRGFSGIFEDRSYICKTTIGDREVDSDAYYVYRLQVSSINVSVNAVQTVVRQGENITLMCIVIGNEVVNFEWTYPRKESGRLVEPVTDFLLDMPYHIRSILHIPSAELEDSGTYTCNVTESVNDHQDEKAINITVVE Motif0564_ems_3hC_3_0001_0001_0001
DEWQELKKKLEDLFQKAVQNNNPEVSRLAMKAMAMLEMATQNNDEKLLEAVKRLLEKIKKLT GFLPNDAEELFIFLTEITEITIPCRVTDPQLVVTLHEKKGDVALPVPYDHQRGFSGIFEDRSYICKTTIGDREVDSDAYYVYRLQVSSINVSVNAVQTVVRQGENITLMCIVIGNEVVNFEWTYPRKESGRLVEPVTDFLLDMPYHIRSILHIPSAELEDSGTYTCNVTESVNDHQDEKAINITVVE Motif0831_ems_3hM_420_0001
DEWRELAFRAMMFARSVGDKDAKKLITEIMQKVLEGKLDKKQASKLLKSLIKKLV GFLPNDAEELFIFLTEITEITIPCRVTDPQLVVTLHEKKGDVALPVPYDHQRGFSGIFEDRSYICKTTIGDREVDSDAYYVYRLQVSSINVSVNAVQTVVRQGENITLMCIVIGNEVVNFEWTYPRKESGRLVEPVTDFLLDMPYHIRSILHIPSAELEDSGTYTCNVTESVNDHQDEKAINITVVE Motif0078_HHH_eva_0536_0001_0001
DEWRKVFLLLFRLMTRAHRNNDKDKLRKVYKIAQDLISQLQDPRAQDIATKISEFIEKLS GFLPNDAEELFIFLTEITEITIPCRVTDPQLVVTLHEKKGDVALPVPYDHQRGFSGIFEDRSYICKTTIGDREVDSDAYYVYRLQVSSINVSVNAVQTVVRQGENITLMCIVIGNEVVNFEWTYPRKESGRLVEPVTDFLLDMPYHIRSILHIPSAELEDSGTYTCNVTESVNDHQDEKAINITVVE Motif0313_ems_3hM_2729_0001_0001
DHEVEQLIRFLKERGIDPFMVAMLVLIILEMQGISPEEIEKILEKLLKKTGDPIVEIALKILRRR GFLPNDAEELFIFLTEITEITIPCRVTDPQLVVTLHEKKGDVALPVPYDHQRGFSGIFEDRSYICKTTIGDREVDSDAYYVYRLQVSSINVSVNAVQTVVRQGENITLMCIVIGNEVVNFEWTYPRKESGRLVEPVTDFLLDMPYHIRSILHIPSAELEDSGTYTCNVTESVNDHQDEKAINITVVE Motif0209_bcov_4helix_07571_0001
DHRVDELIKYVETVVKKLKNDPDPRSQHLASRLESLIRQAKLAKDPFMKFFLVLEAYEIAKQAD GFLPNDAEELFIFLTEITEITIPCRVTDPQLVVTLHEKKGDVALPVPYDHQRGFSGIFEDRSYICKTTIGDREVDSDAYYVYRLQVSSINVSVNAVQTVVRQGENITLMCIVIGNEVVNFEWTYPRKESGRLVEPVTDFLLDMPYHIRSILHIPSAELEDSGTYTCNVTESVNDHQDEKAINITVVE Motif0651_ems_3hM_1930_0001_0002_0001
DIDEVMRLHFQLDKARKRAQDPNMQDKADKVLKQLVRAARHNDEDKVKDASKKAKEVIKTIVR GFLPNDAEELFIFLTEITEITIPCRVTDPQLVVTLHEKKGDVALPVPYDHQRGFSGIFEDRSYICKTTIGDREVDSDAYYVYRLQVSSINVSVNAVQTVVRQGENITLMCIVIGNEVVNFEWTYPRKESGRLVEPVTDFLLDMPYHIRSILHIPSAELEDSGTYTCNVTESVNDHQDEKAINITVVE Motif0092_ems_3hC_581_0002_0001_0001
DIDKLITEVKQLLDDALKSIPDEDKSKTLKELVHMILEAAKQAPDPRKSHLLLFIAKLIIERLK GFLPNDAEELFIFLTEITEITIPCRVTDPQLVVTLHEKKGDVALPVPYDHQRGFSGIFEDRSYICKTTIGDREVDSDAYYVYRLQVSSINVSVNAVQTVVRQGENITLMCIVIGNEVVNFEWTYPRKESGRLVEPVTDFLLDMPYHIRSILHIPSAELEDSGTYTCNVTESVNDHQDEKAINITVVE Motif0351_ems_3hC_243_0001_0001
DIEAIQLVFMARRLANGDPELAAKMLVTLVSFFAGDPEEARKILRRLIEELGDPLLRLALKIIEK GFLPNDAEELFIFLTEITEITIPCRVTDPQLVVTLHEKKGDVALPVPYDHQRGFSGIFEDRSYICKTTIGDREVDSDAYYVYRLQVSSINVSVNAVQTVVRQGENITLMCIVIGNEVVNFEWTYPRKESGRLVEPVTDFLLDMPYHIRSILHIPSAELEDSGTYTCNVTESVNDHQDEKAINITVVE Motif0446_bcov_4helix_01637_0001
DIEEALELARRLGADPEVVEYVEMLARLLKENGVSPEEVLLIAWFMAHFFGDPLLREAIERLLKK GFLPNDAEELFIFLTEITEITIPCRVTDPQLVVTLHEKKGDVALPVPYDHQRGFSGIFEDRSYICKTTIGDREVDSDAYYVYRLQVSSINVSVNAVQTVVRQGENITLMCIVIGNEVVNFEWTYPRKESGRLVEPVTDFLLDMPYHIRSILHIPSAELEDSGTYTCNVTESVNDHQDEKAINITVVE Motif0141_bcov_4helix_13595_0001_0001
DIEEALELARRLGADPEVVRYVEQMAKLAKKRGLSPFQVLMMALFLARMLGDPLLEEAIKRLIHK GFLPNDAEELFIFLTEITEITIPCRVTDPQLVVTLHEKKGDVALPVPYDHQRGFSGIFEDRSYICKTTIGDREVDSDAYYVYRLQVSSINVSVNAVQTVVRQGENITLMCIVIGNEVVNFEWTYPRKESGRLVEPVTDFLLDMPYHIRSILHIPSAELEDSGTYTCNVTESVNDHQDEKAINITVVE Motif0027_bcov_4helix_13595_0001
DIEEKLELLKELLKKLNSPMARSILWLIEELRKRYSPFFVLLTVLFVAKLLSPELREIVEIVKKQ GFLPNDAEELFIFLTEITEITIPCRVTDPQLVVTLHEKKGDVALPVPYDHQRGFSGIFEDRSYICKTTIGDREVDSDAYYVYRLQVSSINVSVNAVQTVVRQGENITLMCIVIGNEVVNFEWTYPRKESGRLVEPVTDFLLDMPYHIRSILHIPSAELEDSGTYTCNVTESVNDHQDEKAINITVVE Motif0191_bcov_4helix_01008_0001
DIEELVKEAVELVGVSPDVEIIIRFILEKLKKEGFSPEDIIFMALMIARWRGDKDLTLALEIILK GFLPNDAEELFIFLTEITEITIPCRVTDPQLVVTLHEKKGDVALPVPYDHQRGFSGIFEDRSYICKTTIGDREVDSDAYYVYRLQVSSINVSVNAVQTVVRQGENITLMCIVIGNEVVNFEWTYPRKESGRLVEPVTDFLLDMPYHIRSILHIPSAELEDSGTYTCNVTESVNDHQDEKAINITVVE Motif0104_bcov_4helix_14478_0001_0001
DIEELVKKVSETLKEALKKNDEDKKKTAETLLRQIIETALKSDDPKWLKAAALAIMVLREVKSD GFLPNDAEELFIFLTEITEITIPCRVTDPQLVVTLHEKKGDVALPVPYDHQRGFSGIFEDRSYICKTTIGDREVDSDAYYVYRLQVSSINVSVNAVQTVVRQGENITLMCIVIGNEVVNFEWTYPRKESGRLVEPVTDFLLDMPYHIRSILHIPSAELEDSGTYTCNVTESVNDHQDEKAINITVVE Motif0166_ems_3hC_138_0001_0001
DIEEQISQFIKFLVELIRKAQDPKEREELKLRAFFFIQFFLKAPDPRERTAAKRAEELLRKLTS GFLPNDAEELFIFLTEITEITIPCRVTDPQLVVTLHEKKGDVALPVPYDHQRGFSGIFEDRSYICKTTIGDREVDSDAYYVYRLQVSSINVSVNAVQTVVRQGENITLMCIVIGNEVVNFEWTYPRKESGRLVEPVTDFLLDMPYHIRSILHIPSAELEDSGTYTCNVTESVNDHQDEKAINITVVE Motif0904_ems_3hM_1326_0001
DIEITIIFSARADDEEAIKRIEKALEETHRKAKELAERLGLTLLTVRFRYRRGDRVYVRVFHLIR GFLPNDAEELFIFLTEITEITIPCRVTDPQLVVTLHEKKGDVALPVPYDHQRGFSGIFEDRSYICKTTIGDREVDSDAYYVYRLQVSSINVSVNAVQTVVRQGENITLMCIVIGNEVVNFEWTYPRKESGRLVEPVTDFLLDMPYHIRSILHIPSAELEDSGTYTCNVTESVNDHQDEKAINITVVE pol_EHEE_hb1_786_000000014_0001
DIEKEARRAVARVALRAGVPHFLVKVHDGKVFVHLRGDTDAVRKAKELLERVAKKLNLDLKVRIS GFLPNDAEELFIFLTEITEITIPCRVTDPQLVVTLHEKKGDVALPVPYDHQRGFSGIFEDRSYICKTTIGDREVDSDAYYVYRLQVSSINVSVNAVQTVVRQGENITLMCIVIGNEVVNFEWTYPRKESGRLVEPVTDFLLDMPYHIRSILHIPSAELEDSGTYTCNVTESVNDHQDEKAINITVVE pol_HEEHE_1904_000000009_0001
DIELWMLKKILKFFGNPELVKLVEELLREARKRGISPEEVLRLLKEIAKERNDPHLEMAIKFAEK GFLPNDAEELFIFLTEITEITIPCRVTDPQLVVTLHEKKGDVALPVPYDHQRGFSGIFEDRSYICKTTIGDREVDSDAYYVYRLQVSSINVSVNAVQTVVRQGENITLMCIVIGNEVVNFEWTYPRKESGRLVEPVTDFLLDMPYHIRSILHIPSAELEDSGTYTCNVTESVNDHQDEKAINITVVE Motif0249_bcov_4helix_06216_0001_0001
DIVEKVEKLADEAIKVANKQNNEEISRKLLMLIFMARIAKRRNDEEMLDAIRKMVELIYKRVV GFLPNDAEELFIFLTEITEITIPCRVTDPQLVVTLHEKKGDVALPVPYDHQRGFSGIFEDRSYICKTTIGDREVDSDAYYVYRLQVSSINVSVNAVQTVVRQGENITLMCIVIGNEVVNFEWTYPRKESGRLVEPVTDFLLDMPYHIRSILHIPSAELEDSGTYTCNVTESVNDHQDEKAINITVVE Motif0233_ems_3hM_2587_0001_0001
DIVELATEHAERQATKLERSPDPTNKKVAKEIKTLIKKAKSVPDKRRSEIILIQAFLLAKQF GFLPNDAEELFIFLTEITEITIPCRVTDPQLVVTLHEKKGDVALPVPYDHQRGFSGIFEDRSYICKTTIGDREVDSDAYYVYRLQVSSINVSVNAVQTVVRQGENITLMCIVIGNEVVNFEWTYPRKESGRLVEPVTDFLLDMPYHIRSILHIPSAELEDSGTYTCNVTESVNDHQDEKAINITVVE Motif0354_ems_3hC_79_0001_0001
DKADELFHKLMLIAVRAKFVEDPDTAKTLQKELQKVIKNADDPMVRAFAKMLIEKIRRIFS GFLPNDAEELFIFLTEITEITIPCRVTDPQLVVTLHEKKGDVALPVPYDHQRGFSGIFEDRSYICKTTIGDREVDSDAYYVYRLQVSSINVSVNAVQTVVRQGENITLMCIVIGNEVVNFEWTYPRKESGRLVEPVTDFLLDMPYHIRSILHIPSAELEDSGTYTCNVTESVNDHQDEKAINITVVE Motif0655_ems_3hM_1318_0001_0001
DKALEKVKELLKRDPSRAVILLAALILLARRRGDEELLRKAEKVLEELKKKNPELAQQVEYFVRQ GFLPNDAEELFIFLTEITEITIPCRVTDPQLVVTLHEKKGDVALPVPYDHQRGFSGIFEDRSYICKTTIGDREVDSDAYYVYRLQVSSINVSVNAVQTVVRQGENITLMCIVIGNEVVNFEWTYPRKESGRLVEPVTDFLLDMPYHIRSILHIPSAELEDSGTYTCNVTESVNDHQDEKAINITVVE pol_5decc74d84e4925d0de15a0cc244a3ae_0001_000000005_0001
DKDDEFLDKVRKMFEQSQRKNADPFQIEMMLKMLSEDAKELGLTKALEFVNKLLETARRQAR GFLPNDAEELFIFLTEITEITIPCRVTDPQLVVTLHEKKGDVALPVPYDHQRGFSGIFEDRSYICKTTIGDREVDSDAYYVYRLQVSSINVSVNAVQTVVRQGENITLMCIVIGNEVVNFEWTYPRKESGRLVEPVTDFLLDMPYHIRSILHIPSAELEDSGTYTCNVTESVNDHQDEKAINITVVE Motif0655_ems_3hM_411_0001_0002_0001
DKDEEAEDMAKMVLKWLVRKATTEEEVKHALEYATMVIRLLIPDQEKAKEVTKELKKLADSWL GFLPNDAEELFIFLTEITEITIPCRVTDPQLVVTLHEKKGDVALPVPYDHQRGFSGIFEDRSYICKTTIGDREVDSDAYYVYRLQVSSINVSVNAVQTVVRQGENITLMCIVIGNEVVNFEWTYPRKESGRLVEPVTDFLLDMPYHIRSILHIPSAELEDSGTYTCNVTESVNDHQDEKAINITVVE Motif0223_ems_3hC_1315_0002_0001_0002
DKDERVKQLLERAAVAAGIDDVEIRVSNNTVSVTVRGDDYRTFVLEWFAREVSKKLGVTVRVKTR GFLPNDAEELFIFLTEITEITIPCRVTDPQLVVTLHEKKGDVALPVPYDHQRGFSGIFEDRSYICKTTIGDREVDSDAYYVYRLQVSSINVSVNAVQTVVRQGENITLMCIVIGNEVVNFEWTYPRKESGRLVEPVTDFLLDMPYHIRSILHIPSAELEDSGTYTCNVTESVNDHQDEKAINITVVE Motif0157_HEEHE_0690_0001_0001
DKDHVFLAAAVILIEVEKRGNEEYSRKIDTLRKLAEEASRKNDEELLKKIMEKIAELFLKLVR GFLPNDAEELFIFLTEITEITIPCRVTDPQLVVTLHEKKGDVALPVPYDHQRGFSGIFEDRSYICKTTIGDREVDSDAYYVYRLQVSSINVSVNAVQTVVRQGENITLMCIVIGNEVVNFEWTYPRKESGRLVEPVTDFLLDMPYHIRSILHIPSAELEDSGTYTCNVTESVNDHQDEKAINITVVE Motif0089_ems_3hM_3567_0001_0002_0001
DKDLVEHLIQHLTKKARSISDKSKRRDVALKLMLLARFVKKLPDPNTQELAKKAEELARKLLKS GFLPNDAEELFIFLTEITEITIPCRVTDPQLVVTLHEKKGDVALPVPYDHQRGFSGIFEDRSYICKTTIGDREVDSDAYYVYRLQVSSINVSVNAVQTVVRQGENITLMCIVIGNEVVNFEWTYPRKESGRLVEPVTDFLLDMPYHIRSILHIPSAELEDSGTYTCNVTESVNDHQDEKAINITVVE Motif0131_ems_3hC_1107_0001_0001_0001
DKDTAFVLAFMAIEAVKKSVPDPTQQKRLTKHLRTLLQLVMHASPEESDRISKILKEIFQKLT GFLPNDAEELFIFLTEITEITIPCRVTDPQLVVTLHEKKGDVALPVPYDHQRGFSGIFEDRSYICKTTIGDREVDSDAYYVYRLQVSSINVSVNAVQTVVRQGENITLMCIVIGNEVVNFEWTYPRKESGRLVEPVTDFLLDMPYHIRSILHIPSAELEDSGTYTCNVTESVNDHQDEKAINITVVE Motif0014_ems_3hM_3094_0001_0001
DKDTVESRIQHLTKLARSISDKSKRQHVARRLMALAIDVQDLPDPNTQELARKARKLAIELEMN GFLPNDAEELFIFLTEITEITIPCRVTDPQLVVTLHEKKGDVALPVPYDHQRGFSGIFEDRSYICKTTIGDREVDSDAYYVYRLQVSSINVSVNAVQTVVRQGENITLMCIVIGNEVVNFEWTYPRKESGRLVEPVTDFLLDMPYHIRSILHIPSAELEDSGTYTCNVTESVNDHQDEKAINITVVE Motif0293_ems_3hC_1107_0001_0002_0001
DKEEAHHVAMVAEILFRHIGDPELRKISRRAAEAILRYDKGKLSEEELERIIRELEQLLKDVT GFLPNDAEELFIFLTEITEITIPCRVTDPQLVVTLHEKKGDVALPVPYDHQRGFSGIFEDRSYICKTTIGDREVDSDAYYVYRLQVSSINVSVNAVQTVVRQGENITLMCIVIGNEVVNFEWTYPRKESGRLVEPVTDFLLDMPYHIRSILHIPSAELEDSGTYTCNVTESVNDHQDEKAINITVVE Motif0348_HHH_eva_0325_0001_0003_0001
DKEEVKRKVEELIKEGDPWRALMLLIDVLKRTGDPDIKRLLLLLMFVIFLYPDPREVLKFFKKLK GFLPNDAEELFIFLTEITEITIPCRVTDPQLVVTLHEKKGDVALPVPYDHQRGFSGIFEDRSYICKTTIGDREVDSDAYYVYRLQVSSINVSVNAVQTVVRQGENITLMCIVIGNEVVNFEWTYPRKESGRLVEPVTDFLLDMPYHIRSILHIPSAELEDSGTYTCNVTESVNDHQDEKAINITVVE Motif0220_bcov_4helix_12654_0001
DKEKASKMVERLIKELRKVPNPRAQEASEEVERLLRDAQNRDDEEKVFRIAFFAIMMLETLK GFLPNDAEELFIFLTEITEITIPCRVTDPQLVVTLHEKKGDVALPVPYDHQRGFSGIFEDRSYICKTTIGDREVDSDAYYVYRLQVSSINVSVNAVQTVVRQGENITLMCIVIGNEVVNFEWTYPRKESGRLVEPVTDFLLDMPYHIRSILHIPSAELEDSGTYTCNVTESVNDHQDEKAINITVVE Motif0078_ems_3hM_888_0001_0002_0001
DKEMIKLLLQVAKQRGNHQFVILAEILARKLGDEELQRRVEKVKEYIERY GFLPNDAEELFIFLTEITEITIPCRVTDPQLVVTLHEKKGDVALPVPYDHQRGFSGIFEDRSYICKTTIGDREVDSDAYYVYRLQVSSINVSVNAVQTVVRQGENITLMCIVIGNEVVNFEWTYPRKESGRLVEPVTDFLLDMPYHIRSILHIPSAELEDSGTYTCNVTESVNDHQDEKAINITVVE Motif0122_HHH_eva_0610_0001_0001
DKESMEKIWKLAVQALQFASHNPELQKEMEEILRQLLKRMSKKDPDLATKLLKLLDKWKKDS GFLPNDAEELFIFLTEITEITIPCRVTDPQLVVTLHEKKGDVALPVPYDHQRGFSGIFEDRSYICKTTIGDREVDSDAYYVYRLQVSSINVSVNAVQTVVRQGENITLMCIVIGNEVVNFEWTYPRKESGRLVEPVTDFLLDMPYHIRSILHIPSAELEDSGTYTCNVTESVNDHQDEKAINITVVE Motif0650_ems_3hM_1609_0001
DKHDAITLLMMAERQVRKLGDEELKKEVDRLKKEFHEAYKKNDKDLLDEITRQAEELLKRITH GFLPNDAEELFIFLTEITEITIPCRVTDPQLVVTLHEKKGDVALPVPYDHQRGFSGIFEDRSYICKTTIGDREVDSDAYYVYRLQVSSINVSVNAVQTVVRQGENITLMCIVIGNEVVNFEWTYPRKESGRLVEPVTDFLLDMPYHIRSILHIPSAELEDSGTYTCNVTESVNDHQDEKAINITVVE Motif0014_ems_3hM_2415_0001_0001
DKHTEDVRMTALQQVFTALKQNDPEKAKEVVKYVEKIARSLNNRELFFVVLMLRMSIKRFES GFLPNDAEELFIFLTEITEITIPCRVTDPQLVVTLHEKKGDVALPVPYDHQRGFSGIFEDRSYICKTTIGDREVDSDAYYVYRLQVSSINVSVNAVQTVVRQGENITLMCIVIGNEVVNFEWTYPRKESGRLVEPVTDFLLDMPYHIRSILHIPSAELEDSGTYTCNVTESVNDHQDEKAINITVVE Motif0296_ems_3hM_2054_0001
DKHVEMVIFIIELMLKRIAQSEEQKKKAKKIIDDVQKIKKHGSEEQASRFAVKAFIEFHIE GFLPNDAEELFIFLTEITEITIPCRVTDPQLVVTLHEKKGDVALPVPYDHQRGFSGIFEDRSYICKTTIGDREVDSDAYYVYRLQVSSINVSVNAVQTVVRQGENITLMCIVIGNEVVNFEWTYPRKESGRLVEPVTDFLLDMPYHIRSILHIPSAELEDSGTYTCNVTESVNDHQDEKAINITVVE Motif0088_ems_3hC_107_0001_0001
DKKHELRKILFKAVELLTRSGASEKQIRKFISEWLQAVELNDEDEIRRLEKIARTVEKRL GFLPNDAEELFIFLTEITEITIPCRVTDPQLVVTLHEKKGDVALPVPYDHQRGFSGIFEDRSYICKTTIGDREVDSDAYYVYRLQVSSINVSVNAVQTVVRQGENITLMCIVIGNEVVNFEWTYPRKESGRLVEPVTDFLLDMPYHIRSILHIPSAELEDSGTYTCNVTESVNDHQDEKAINITVVE Motif0323_ems_3hM_421_0001_0001
DKKTAKLIIELATRKWRNASSKQEKEFIVWIAKQLLKQAADSDEESKHWQKLLDTVIKND GFLPNDAEELFIFLTEITEITIPCRVTDPQLVVTLHEKKGDVALPVPYDHQRGFSGIFEDRSYICKTTIGDREVDSDAYYVYRLQVSSINVSVNAVQTVVRQGENITLMCIVIGNEVVNFEWTYPRKESGRLVEPVTDFLLDMPYHIRSILHIPSAELEDSGTYTCNVTESVNDHQDEKAINITVVE Motif0005_ems_3hC_692_0001_0001_0001
DKLEKFVKIVKKLAKDANVPSVDVKVKDGRVTVTVKGFDESARKFFSLFMQLALFLGIDVQVIIR GFLPNDAEELFIFLTEITEITIPCRVTDPQLVVTLHEKKGDVALPVPYDHQRGFSGIFEDRSYICKTTIGDREVDSDAYYVYRLQVSSINVSVNAVQTVVRQGENITLMCIVIGNEVVNFEWTYPRKESGRLVEPVTDFLLDMPYHIRSILHIPSAELEDSGTYTCNVTESVNDHQDEKAINITVVE Motif0324_HEEHE_2606_0001
DKLQMHVMQLAFEAEEKAKEDNDEDLTRNIRQFLARVFLSVANADPNQQKEILKKVIEVLRKLI GFLPNDAEELFIFLTEITEITIPCRVTDPQLVVTLHEKKGDVALPVPYDHQRGFSGIFEDRSYICKTTIGDREVDSDAYYVYRLQVSSINVSVNAVQTVVRQGENITLMCIVIGNEVVNFEWTYPRKESGRLVEPVTDFLLDMPYHIRSILHIPSAELEDSGTYTCNVTESVNDHQDEKAINITVVE Motif0216_ems_3hM_3001_0001_0001
DKQVHLKVALKMARELLKRSGASEEQIETFSRQWEEAVKKNDEDVIRRLSEIALTVFVRL GFLPNDAEELFIFLTEITEITIPCRVTDPQLVVTLHEKKGDVALPVPYDHQRGFSGIFEDRSYICKTTIGDREVDSDAYYVYRLQVSSINVSVNAVQTVVRQGENITLMCIVIGNEVVNFEWTYPRKESGRLVEPVTDFLLDMPYHIRSILHIPSAELEDSGTYTCNVTESVNDHQDEKAINITVVE Motif0358_ems_3hM_421_0001_0001
DKREMVKLLYEMLEYAAKNRDEKKIQIVAFAAQLLARMIGDEELLKKIQELFTKAQKLLS GFLPNDAEELFIFLTEITEITIPCRVTDPQLVVTLHEKKGDVALPVPYDHQRGFSGIFEDRSYICKTTIGDREVDSDAYYVYRLQVSSINVSVNAVQTVVRQGENITLMCIVIGNEVVNFEWTYPRKESGRLVEPVTDFLLDMPYHIRSILHIPSAELEDSGTYTCNVTESVNDHQDEKAINITVVE Motif0070_ems_3hM_198_0001_0001
DKRQIETRVRFLSAAAFLHNNKELADEASKLAQKLIEEAKKENDEDTLKKVQELLKMVDLIKE GFLPNDAEELFIFLTEITEITIPCRVTDPQLVVTLHEKKGDVALPVPYDHQRGFSGIFEDRSYICKTTIGDREVDSDAYYVYRLQVSSINVSVNAVQTVVRQGENITLMCIVIGNEVVNFEWTYPRKESGRLVEPVTDFLLDMPYHIRSILHIPSAELEDSGTYTCNVTESVNDHQDEKAINITVVE Motif0337_ems_3hM_2575_0001_0001
DKRVLEKVMKIVDKIKEIDPRLRFKADLVLAFLYFALKRNDEDKQRTAEKLAEKLLKEAG GFLPNDAEELFIFLTEITEITIPCRVTDPQLVVTLHEKKGDVALPVPYDHQRGFSGIFEDRSYICKTTIGDREVDSDAYYVYRLQVSSINVSVNAVQTVVRQGENITLMCIVIGNEVVNFEWTYPRKESGRLVEPVTDFLLDMPYHIRSILHIPSAELEDSGTYTCNVTESVNDHQDEKAINITVVE Motif0260_ems_3hM_1772_0001_0002
DKRWEFLQFLVQFLVERLGDEDLKKTAESVLKTYEDAKRNNDEDKVRKAAKELAELAMRAT GFLPNDAEELFIFLTEITEITIPCRVTDPQLVVTLHEKKGDVALPVPYDHQRGFSGIFEDRSYICKTTIGDREVDSDAYYVYRLQVSSINVSVNAVQTVVRQGENITLMCIVIGNEVVNFEWTYPRKESGRLVEPVTDFLLDMPYHIRSILHIPSAELEDSGTYTCNVTESVNDHQDEKAINITVVE Motif0122_ems_3hC_1436_0001_0001
DKTEKIRLFLHVMARYIKSVSDPTQKEKLKRELKYVVDKLKNAPDPTEREAAKYAETLIKRILS GFLPNDAEELFIFLTEITEITIPCRVTDPQLVVTLHEKKGDVALPVPYDHQRGFSGIFEDRSYICKTTIGDREVDSDAYYVYRLQVSSINVSVNAVQTVVRQGENITLMCIVIGNEVVNFEWTYPRKESGRLVEPVTDFLLDMPYHIRSILHIPSAELEDSGTYTCNVTESVNDHQDEKAINITVVE Motif0491_ems_3hM_1868_0001_0001
DKVDEVTKLVVKLFTLARSVNDPTLETIARRLLSMALQAKETNDKEVLDRVHKEARKVEKKLKS GFLPNDAEELFIFLTEITEITIPCRVTDPQLVVTLHEKKGDVALPVPYDHQRGFSGIFEDRSYICKTTIGDREVDSDAYYVYRLQVSSINVSVNAVQTVVRQGENITLMCIVIGNEVVNFEWTYPRKESGRLVEPVTDFLLDMPYHIRSILHIPSAELEDSGTYTCNVTESVNDHQDEKAINITVVE Motif0246_ems_3hM_1289_0001
DKVEEVQLMVEALILLARVVNDPTLETIATELKKLAQEAKEKNDKELLDRVKREALKVMFKLVL GFLPNDAEELFIFLTEITEITIPCRVTDPQLVVTLHEKKGDVALPVPYDHQRGFSGIFEDRSYICKTTIGDREVDSDAYYVYRLQVSSINVSVNAVQTVVRQGENITLMCIVIGNEVVNFEWTYPRKESGRLVEPVTDFLLDMPYHIRSILHIPSAELEDSGTYTCNVTESVNDHQDEKAINITVVE Motif0220_ems_3hM_1289_0001
DKVHLEIEMWVKAAEEAKKRNDERMLQLVLEWVEKFVKDATDPHERSIATKAEEIVRKIM GFLPNDAEELFIFLTEITEITIPCRVTDPQLVVTLHEKKGDVALPVPYDHQRGFSGIFEDRSYICKTTIGDREVDSDAYYVYRLQVSSINVSVNAVQTVVRQGENITLMCIVIGNEVVNFEWTYPRKESGRLVEPVTDFLLDMPYHIRSILHIPSAELEDSGTYTCNVTESVNDHQDEKAINITVVE Motif0267_ems_3hM_850_0001_0001
DKVLRELIELLEELGDPHLAEALKELLKLVKERGTEKFVENLARLLLKKIGDPFMVAMFLLHVVR GFLPNDAEELFIFLTEITEITIPCRVTDPQLVVTLHEKKGDVALPVPYDHQRGFSGIFEDRSYICKTTIGDREVDSDAYYVYRLQVSSINVSVNAVQTVVRQGENITLMCIVIGNEVVNFEWTYPRKESGRLVEPVTDFLLDMPYHIRSILHIPSAELEDSGTYTCNVTESVNDHQDEKAINITVVE Motif0026_bcov_4helix_10748_0001_0002_0001
DLALKAFAFARIIERVSRELNDEESVKHAHELAKLALEAQSKRDRDLLRHLLRLAREQARKVA GFLPNDAEELFIFLTEITEITIPCRVTDPQLVVTLHEKKGDVALPVPYDHQRGFSGIFEDRSYICKTTIGDREVDSDAYYVYRLQVSSINVSVNAVQTVVRQGENITLMCIVIGNEVVNFEWTYPRKESGRLVEPVTDFLLDMPYHIRSILHIPSAELEDSGTYTCNVTESVNDHQDEKAINITVVE rif_3h_hb1_3757_000000002_0001
DLDEITTEIKEKLEKAYKSGDEDTLKSVIKKATEIVYKLMTSNTKEKRHAAIRIYMVVQKVRS GFLPNDAEELFIFLTEITEITIPCRVTDPQLVVTLHEKKGDVALPVPYDHQRGFSGIFEDRSYICKTTIGDREVDSDAYYVYRLQVSSINVSVNAVQTVVRQGENITLMCIVIGNEVVNFEWTYPRKESGRLVEPVTDFLLDMPYHIRSILHIPSAELEDSGTYTCNVTESVNDHQDEKAINITVVE Motif0406_ems_3hM_1531_0001_0001
DLEEALKYVLKLIETAIKRAEDEDTQKRLQKLYKLIETLLQNNDPSVLDVAMRARFIAEEVL GFLPNDAEELFIFLTEITEITIPCRVTDPQLVVTLHEKKGDVALPVPYDHQRGFSGIFEDRSYICKTTIGDREVDSDAYYVYRLQVSSINVSVNAVQTVVRQGENITLMCIVIGNEVVNFEWTYPRKESGRLVEPVTDFLLDMPYHIRSILHIPSAELEDSGTYTCNVTESVNDHQDEKAINITVVE Motif0092_ems_3hM_591_0001_0001
DLEEEIKKLLDKLKKLSPRAFFVADLIERLLKQGNPHRAFFIAHFALERLGDPLLEKILELLFRR GFLPNDAEELFIFLTEITEITIPCRVTDPQLVVTLHEKKGDVALPVPYDHQRGFSGIFEDRSYICKTTIGDREVDSDAYYVYRLQVSSINVSVNAVQTVVRQGENITLMCIVIGNEVVNFEWTYPRKESGRLVEPVTDFLLDMPYHIRSILHIPSAELEDSGTYTCNVTESVNDHQDEKAINITVVE Motif0061_bcov_4helix_05906_0001_0001
DLEEELERLLRELGVSPKEVEHIVKLLELLTRILGDPEEAAMWLIIHLRLEGDPEAARLLMHLLL GFLPNDAEELFIFLTEITEITIPCRVTDPQLVVTLHEKKGDVALPVPYDHQRGFSGIFEDRSYICKTTIGDREVDSDAYYVYRLQVSSINVSVNAVQTVVRQGENITLMCIVIGNEVVNFEWTYPRKESGRLVEPVTDFLLDMPYHIRSILHIPSAELEDSGTYTCNVTESVNDHQDEKAINITVVE Motif0177_bcov_4helix_09045_0001_0001
DLEEELERLLRELGVSPKEVHFIVFILEHLTRFAGDPRQAAFMLIKFLREQGDPEAARLLEELLK GFLPNDAEELFIFLTEITEITIPCRVTDPQLVVTLHEKKGDVALPVPYDHQRGFSGIFEDRSYICKTTIGDREVDSDAYYVYRLQVSSINVSVNAVQTVVRQGENITLMCIVIGNEVVNFEWTYPRKESGRLVEPVTDFLLDMPYHIRSILHIPSAELEDSGTYTCNVTESVNDHQDEKAINITVVE Motif0418_bcov_4helix_09045_0001_0001
DLEELAEMVSLFAEMAYKKNDEVAVMVALFLLEKVIRIASQYDDPKYKEIRKLAETVYKKIKHG GFLPNDAEELFIFLTEITEITIPCRVTDPQLVVTLHEKKGDVALPVPYDHQRGFSGIFEDRSYICKTTIGDREVDSDAYYVYRLQVSSINVSVNAVQTVVRQGENITLMCIVIGNEVVNFEWTYPRKESGRLVEPVTDFLLDMPYHIRSILHIPSAELEDSGTYTCNVTESVNDHQDEKAINITVVE Motif0229_ems_3hM_2363_0001
DLEELALRVMLALQLVIRQVPDPRVQSLAKTLFQLLADAFLKGDKDKIREVASKARTVIRKVNQ GFLPNDAEELFIFLTEITEITIPCRVTDPQLVVTLHEKKGDVALPVPYDHQRGFSGIFEDRSYICKTTIGDREVDSDAYYVYRLQVSSINVSVNAVQTVVRQGENITLMCIVIGNEVVNFEWTYPRKESGRLVEPVTDFLLDMPYHIRSILHIPSAELEDSGTYTCNVTESVNDHQDEKAINITVVE Motif0069_ems_3hC_1204_0001_0001_0001
DLEKKRLEEKFKKIVSSLKSVPDPDAQKAAKMLEEVFKRAKKKNDDLVLFMIVSIAEEILKKT GFLPNDAEELFIFLTEITEITIPCRVTDPQLVVTLHEKKGDVALPVPYDHQRGFSGIFEDRSYICKTTIGDREVDSDAYYVYRLQVSSINVSVNAVQTVVRQGENITLMCIVIGNEVVNFEWTYPRKESGRLVEPVTDFLLDMPYHIRSILHIPSAELEDSGTYTCNVTESVNDHQDEKAINITVVE Motif0214_ems_3hM_1567_0001_0001
DLFEVFDLARKLGNPDVRMLVAFLFVARESGDPELRKQIELQLRKLLEEKGDPALELLLKLLERE GFLPNDAEELFIFLTEITEITIPCRVTDPQLVVTLHEKKGDVALPVPYDHQRGFSGIFEDRSYICKTTIGDREVDSDAYYVYRLQVSSINVSVNAVQTVVRQGENITLMCIVIGNEVVNFEWTYPRKESGRLVEPVTDFLLDMPYHIRSILHIPSAELEDSGTYTCNVTESVNDHQDEKAINITVVE Motif0079_bcov_4helix_12395_0001_0001
DLFMEVMHTLVELYMMAKFDPSQKEEVKKLLQKVADDATKKIQNPKKRELAQQAAKTLIKRIG GFLPNDAEELFIFLTEITEITIPCRVTDPQLVVTLHEKKGDVALPVPYDHQRGFSGIFEDRSYICKTTIGDREVDSDAYYVYRLQVSSINVSVNAVQTVVRQGENITLMCIVIGNEVVNFEWTYPRKESGRLVEPVTDFLLDMPYHIRSILHIPSAELEDSGTYTCNVTESVNDHQDEKAINITVVE Motif0026_ems_3hM_2341_0001_0001_0001
DLHQEVARLIMIIFELAKQKQDPRLHFLAARLMLAAQDARKKNDEEKLDKVRKEAKKVVDSG GFLPNDAEELFIFLTEITEITIPCRVTDPQLVVTLHEKKGDVALPVPYDHQRGFSGIFEDRSYICKTTIGDREVDSDAYYVYRLQVSSINVSVNAVQTVVRQGENITLMCIVIGNEVVNFEWTYPRKESGRLVEPVTDFLLDMPYHIRSILHIPSAELEDSGTYTCNVTESVNDHQDEKAINITVVE Motif0107_ems_3hC_894_0002_0001_0001
DLIFQLIMILHLQGDEELEELVMRAMQLLIEGDPDRAKELLKEVLKLARELGNPYVATLVERVIK GFLPNDAEELFIFLTEITEITIPCRVTDPQLVVTLHEKKGDVALPVPYDHQRGFSGIFEDRSYICKTTIGDREVDSDAYYVYRLQVSSINVSVNAVQTVVRQGENITLMCIVIGNEVVNFEWTYPRKESGRLVEPVTDFLLDMPYHIRSILHIPSAELEDSGTYTCNVTESVNDHQDEKAINITVVE Motif0011_bcov_4helix_07969_0001_0001_0001
DLILFVLELIVRKLLEKARRNNDEKSVRLAETALKLLQKAKNADRKQAAELILLVIKLIEKIK GFLPNDAEELFIFLTEITEITIPCRVTDPQLVVTLHEKKGDVALPVPYDHQRGFSGIFEDRSYICKTTIGDREVDSDAYYVYRLQVSSINVSVNAVQTVVRQGENITLMCIVIGNEVVNFEWTYPRKESGRLVEPVTDFLLDMPYHIRSILHIPSAELEDSGTYTCNVTESVNDHQDEKAINITVVE Motif0193_ems_3hC_807_0001_0002
DLIRLAMKVVTLARRDPEKAKELLRKLLEELGDPDLREKLLIIVFFLAMVFNDPEVEKVVREVKK GFLPNDAEELFIFLTEITEITIPCRVTDPQLVVTLHEKKGDVALPVPYDHQRGFSGIFEDRSYICKTTIGDREVDSDAYYVYRLQVSSINVSVNAVQTVVRQGENITLMCIVIGNEVVNFEWTYPRKESGRLVEPVTDFLLDMPYHIRSILHIPSAELEDSGTYTCNVTESVNDHQDEKAINITVVE Motif0078_bcov_4helix_07658_0001
DLKDEVTRLIRIIKTLAKQKQDPRLKELALHLEFLAFVAQKRNDEDLLRFVFMLAKKVVDSG GFLPNDAEELFIFLTEITEITIPCRVTDPQLVVTLHEKKGDVALPVPYDHQRGFSGIFEDRSYICKTTIGDREVDSDAYYVYRLQVSSINVSVNAVQTVVRQGENITLMCIVIGNEVVNFEWTYPRKESGRLVEPVTDFLLDMPYHIRSILHIPSAELEDSGTYTCNVTESVNDHQDEKAINITVVE Motif0343_ems_3hC_894_0001_0001
DLKDIVTMLIRLIKTAAKQKQDPRLKSLADTLEKKARDAQKRNDEHKLKSVRILAVLVFLNG GFLPNDAEELFIFLTEITEITIPCRVTDPQLVVTLHEKKGDVALPVPYDHQRGFSGIFEDRSYICKTTIGDREVDSDAYYVYRLQVSSINVSVNAVQTVVRQGENITLMCIVIGNEVVNFEWTYPRKESGRLVEPVTDFLLDMPYHIRSILHIPSAELEDSGTYTCNVTESVNDHQDEKAINITVVE Motif0475_ems_3hC_894_0001_0001_0001
DLKEFIKMALDVAEKKAKEVGDEHVLRLIKEAKKLLEEADRKKDEKLSKEVLILAIQLLLNLRR GFLPNDAEELFIFLTEITEITIPCRVTDPQLVVTLHEKKGDVALPVPYDHQRGFSGIFEDRSYICKTTIGDREVDSDAYYVYRLQVSSINVSVNAVQTVVRQGENITLMCIVIGNEVVNFEWTYPRKESGRLVEPVTDFLLDMPYHIRSILHIPSAELEDSGTYTCNVTESVNDHQDEKAINITVVE Motif0382_ems_3hM_3687_0001_0001
DLKEVLKLMEKLEKFARSQGSEEAKEALMRFRFLVAKAFNIPDPTERKKLLDSASKVAKSVIS GFLPNDAEELFIFLTEITEITIPCRVTDPQLVVTLHEKKGDVALPVPYDHQRGFSGIFEDRSYICKTTIGDREVDSDAYYVYRLQVSSINVSVNAVQTVVRQGENITLMCIVIGNEVVNFEWTYPRKESGRLVEPVTDFLLDMPYHIRSILHIPSAELEDSGTYTCNVTESVNDHQDEKAINITVVE Motif0099_ems_3hC_416_0002_0001_0002
DLKLEIRVILALALLLAKRVGDKHVRHLIAEAFLLLYEADRKKDEKLSREVLKLAETLLRQLQS GFLPNDAEELFIFLTEITEITIPCRVTDPQLVVTLHEKKGDVALPVPYDHQRGFSGIFEDRSYICKTTIGDREVDSDAYYVYRLQVSSINVSVNAVQTVVRQGENITLMCIVIGNEVVNFEWTYPRKESGRLVEPVTDFLLDMPYHIRSILHIPSAELEDSGTYTCNVTESVNDHQDEKAINITVVE Motif0452_ems_3hM_3687_0001_0001
DLKQRIKSILDKAEKLAKEVGDEDVLMAIRAAKEQLEKADRKKDEKLSRHVLLIAFVLLFQLER GFLPNDAEELFIFLTEITEITIPCRVTDPQLVVTLHEKKGDVALPVPYDHQRGFSGIFEDRSYICKTTIGDREVDSDAYYVYRLQVSSINVSVNAVQTVVRQGENITLMCIVIGNEVVNFEWTYPRKESGRLVEPVTDFLLDMPYHIRSILHIPSAELEDSGTYTCNVTESVNDHQDEKAINITVVE Motif0266_ems_3hM_3687_0001_0001
DLKQRIKSILDKAEKLAKEVGDELVLKLIKEAKRLLEEADRKKDEKLSRRVLWMAIALLFLLRK GFLPNDAEELFIFLTEITEITIPCRVTDPQLVVTLHEKKGDVALPVPYDHQRGFSGIFEDRSYICKTTIGDREVDSDAYYVYRLQVSSINVSVNAVQTVVRQGENITLMCIVIGNEVVNFEWTYPRKESGRLVEPVTDFLLDMPYHIRSILHIPSAELEDSGTYTCNVTESVNDHQDEKAINITVVE Motif0455_ems_3hM_3687_0001
DLLARFIARILLLAPPERAKEIVEQLFETLRRKTGDPEVAIWILKKAIKLVGDPELEELLKELEK GFLPNDAEELFIFLTEITEITIPCRVTDPQLVVTLHEKKGDVALPVPYDHQRGFSGIFEDRSYICKTTIGDREVDSDAYYVYRLQVSSINVSVNAVQTVVRQGENITLMCIVIGNEVVNFEWTYPRKESGRLVEPVTDFLLDMPYHIRSILHIPSAELEDSGTYTCNVTESVNDHQDEKAINITVVE pol_6e896e53b4ddc31c86e5848e6cc12328_0001_000000005_0001
DLLDYVTAAIRMILRRANPGSFDVKISNGKIEVRVQGDDESAQTATIRIFFFAHMLNVDVQIRVR GFLPNDAEELFIFLTEITEITIPCRVTDPQLVVTLHEKKGDVALPVPYDHQRGFSGIFEDRSYICKTTIGDREVDSDAYYVYRLQVSSINVSVNAVQTVVRQGENITLMCIVIGNEVVNFEWTYPRKESGRLVEPVTDFLLDMPYHIRSILHIPSAELEDSGTYTCNVTESVNDHQDEKAINITVVE Motif0508_HEEHE_1710_0001_0001
DLLKIVVEYVFRTKDPIARLALSFLLVIKKHDPELAKELARLVVEAIERNDPELLKEVLQLILQT GFLPNDAEELFIFLTEITEITIPCRVTDPQLVVTLHEKKGDVALPVPYDHQRGFSGIFEDRSYICKTTIGDREVDSDAYYVYRLQVSSINVSVNAVQTVVRQGENITLMCIVIGNEVVNFEWTYPRKESGRLVEPVTDFLLDMPYHIRSILHIPSAELEDSGTYTCNVTESVNDHQDEKAINITVVE Motif0307_bcov_4helix_00192_0001_0001
DLLLYVLAFRAMKGDPEARELIRMFLEEAKKKNPEEAKKISEKLRKLAEELGDPDLSRLIEELLK GFLPNDAEELFIFLTEITEITIPCRVTDPQLVVTLHEKKGDVALPVPYDHQRGFSGIFEDRSYICKTTIGDREVDSDAYYVYRLQVSSINVSVNAVQTVVRQGENITLMCIVIGNEVVNFEWTYPRKESGRLVEPVTDFLLDMPYHIRSILHIPSAELEDSGTYTCNVTESVNDHQDEKAINITVVE Motif0193_bcov_4helix_00711_0001_0001
DLREFFQFAVRFARFAARNKDKDTAKIVVFVAEFIARKIGDEKAQKQVKKVKKQVDDLTS GFLPNDAEELFIFLTEITEITIPCRVTDPQLVVTLHEKKGDVALPVPYDHQRGFSGIFEDRSYICKTTIGDREVDSDAYYVYRLQVSSINVSVNAVQTVVRQGENITLMCIVIGNEVVNFEWTYPRKESGRLVEPVTDFLLDMPYHIRSILHIPSAELEDSGTYTCNVTESVNDHQDEKAINITVVE Motif0070_ems_3hC_444_0001_0001_0002_0001
DLREHLLKYLATILGRPPEEVKKLVEEIARELNVPPFEAVTILIEEVAEKLNDPRVRLLARAVRK GFLPNDAEELFIFLTEITEITIPCRVTDPQLVVTLHEKKGDVALPVPYDHQRGFSGIFEDRSYICKTTIGDREVDSDAYYVYRLQVSSINVSVNAVQTVVRQGENITLMCIVIGNEVVNFEWTYPRKESGRLVEPVTDFLLDMPYHIRSILHIPSAELEDSGTYTCNVTESVNDHQDEKAINITVVE pol_6fd0320edb74755d2d88590a383e7b36_0001_000000001_0001
DLRRHLLRFLANLLGRPPEEVKKLVEEIARELNVPPFEAVTILIEEVAEKLNDPKVRWLAEVVRK GFLPNDAEELFIFLTEITEITIPCRVTDPQLVVTLHEKKGDVALPVPYDHQRGFSGIFEDRSYICKTTIGDREVDSDAYYVYRLQVSSINVSVNAVQTVVRQGENITLMCIVIGNEVVNFEWTYPRKESGRLVEPVTDFLLDMPYHIRSILHIPSAELEDSGTYTCNVTESVNDHQDEKAINITVVE pol_6fd0320edb74755d2d88590a383e7b36_0001_000000004_0001
DLSKELEQRVRKLEKAWQFGRIDTEYALIVVFLLLEEAEKRGKLDPKYLEWLRKVLREWFRRLV GFLPNDAEELFIFLTEITEITIPCRVTDPQLVVTLHEKKGDVALPVPYDHQRGFSGIFEDRSYICKTTIGDREVDSDAYYVYRLQVSSINVSVNAVQTVVRQGENITLMCIVIGNEVVNFEWTYPRKESGRLVEPVTDFLLDMPYHIRSILHIPSAELEDSGTYTCNVTESVNDHQDEKAINITVVE Motif0243_HHH_eva_0289_0001_0001
DLSKKIKTLIDLIKKIAKSKDDEKLKRIAKRLELALRAASKTNNELILFVVLFTAEKVLRNA GFLPNDAEELFIFLTEITEITIPCRVTDPQLVVTLHEKKGDVALPVPYDHQRGFSGIFEDRSYICKTTIGDREVDSDAYYVYRLQVSSINVSVNAVQTVVRQGENITLMCIVIGNEVVNFEWTYPRKESGRLVEPVTDFLLDMPYHIRSILHIPSAELEDSGTYTCNVTESVNDHQDEKAINITVVE Motif0266_ems_3hM_1055_0001_0001
DLVDNLSFKLRKATEKAEKRNDEKAVKLLRTAEKLLTEAKRKNDEHLKVRAMMYAFDVIEQAEE GFLPNDAEELFIFLTEITEITIPCRVTDPQLVVTLHEKKGDVALPVPYDHQRGFSGIFEDRSYICKTTIGDREVDSDAYYVYRLQVSSINVSVNAVQTVVRQGENITLMCIVIGNEVVNFEWTYPRKESGRLVEPVTDFLLDMPYHIRSILHIPSAELEDSGTYTCNVTESVNDHQDEKAINITVVE Motif0168_ems_3hC_1310_0001_0001_0003_0001
DLVFLVALLLLKLGDPRLLILVLQLMLALERGEISPEEVLKILIKLARELGNEEVVKLLEKLLKR GFLPNDAEELFIFLTEITEITIPCRVTDPQLVVTLHEKKGDVALPVPYDHQRGFSGIFEDRSYICKTTIGDREVDSDAYYVYRLQVSSINVSVNAVQTVVRQGENITLMCIVIGNEVVNFEWTYPRKESGRLVEPVTDFLLDMPYHIRSILHIPSAELEDSGTYTCNVTESVNDHQDEKAINITVVE Motif0308_bcov_4helix_02974_0001_0001
DLWQRLSKLVKSLIDELKKSPDPRDRQAARVAEELWKKAEEAQDPNERANLLASALAFVMLQ GFLPNDAEELFIFLTEITEITIPCRVTDPQLVVTLHEKKGDVALPVPYDHQRGFSGIFEDRSYICKTTIGDREVDSDAYYVYRLQVSSINVSVNAVQTVVRQGENITLMCIVIGNEVVNFEWTYPRKESGRLVEPVTDFLLDMPYHIRSILHIPSAELEDSGTYTCNVTESVNDHQDEKAINITVVE Motif0121_ems_3hC_3_0002_0001_0001
DMDKYFEKLLKTVETIAKQNNNREALKLVKKAEDLYKKAKKNNDDRKRKLAMTIVLNAHLFAS GFLPNDAEELFIFLTEITEITIPCRVTDPQLVVTLHEKKGDVALPVPYDHQRGFSGIFEDRSYICKTTIGDREVDSDAYYVYRLQVSSINVSVNAVQTVVRQGENITLMCIVIGNEVVNFEWTYPRKESGRLVEPVTDFLLDMPYHIRSILHIPSAELEDSGTYTCNVTESVNDHQDEKAINITVVE Motif0256_ems_3hC_963_0002_0001_0001
DMDTLSRQIIHVAFLLAWEAKSEEDVKKAEKKLQEWLDKLNVDRRLQLQAHEILRWVYRNIS GFLPNDAEELFIFLTEITEITIPCRVTDPQLVVTLHEKKGDVALPVPYDHQRGFSGIFEDRSYICKTTIGDREVDSDAYYVYRLQVSSINVSVNAVQTVVRQGENITLMCIVIGNEVVNFEWTYPRKESGRLVEPVTDFLLDMPYHIRSILHIPSAELEDSGTYTCNVTESVNDHQDEKAINITVVE Motif0585_ems_3hC_1017_0001_0001
DMLDRLLTLLLVRAVKLPNAEEVIDMIIILARFLGNPEALRLAEELLELLRKDPERAKELAERLR GFLPNDAEELFIFLTEITEITIPCRVTDPQLVVTLHEKKGDVALPVPYDHQRGFSGIFEDRSYICKTTIGDREVDSDAYYVYRLQVSSINVSVNAVQTVVRQGENITLMCIVIGNEVVNFEWTYPRKESGRLVEPVTDFLLDMPYHIRSILHIPSAELEDSGTYTCNVTESVNDHQDEKAINITVVE Motif0356_bcov_4helix_02986_0001_0001
DNEDWKHVARLLARMAKQLDPDPRVKDKAEKLLQLLEKAVDNNDEDKVKHILMLLVQLMVKVRL GFLPNDAEELFIFLTEITEITIPCRVTDPQLVVTLHEKKGDVALPVPYDHQRGFSGIFEDRSYICKTTIGDREVDSDAYYVYRLQVSSINVSVNAVQTVVRQGENITLMCIVIGNEVVNFEWTYPRKESGRLVEPVTDFLLDMPYHIRSILHIPSAELEDSGTYTCNVTESVNDHQDEKAINITVVE Motif0476_ems_3hM_1605_0001_0001
DNEEWKSTAHMLAFIAKFLDPDPRVKDKAEKLLQLLEKAVDNNDEDKVKHIMDLLHELVLKVVE GFLPNDAEELFIFLTEITEITIPCRVTDPQLVVTLHEKKGDVALPVPYDHQRGFSGIFEDRSYICKTTIGDREVDSDAYYVYRLQVSSINVSVNAVQTVVRQGENITLMCIVIGNEVVNFEWTYPRKESGRLVEPVTDFLLDMPYHIRSILHIPSAELEDSGTYTCNVTESVNDHQDEKAINITVVE Motif0070_ems_3hM_1605_0001_0001
DNLERKALLLVFDVIRKASQVPDPKQRQELFEKLIKEIKDSVQDPKQRKIVEKLAQEAERAVKQ GFLPNDAEELFIFLTEITEITIPCRVTDPQLVVTLHEKKGDVALPVPYDHQRGFSGIFEDRSYICKTTIGDREVDSDAYYVYRLQVSSINVSVNAVQTVVRQGENITLMCIVIGNEVVNFEWTYPRKESGRLVEPVTDFLLDMPYHIRSILHIPSAELEDSGTYTCNVTESVNDHQDEKAINITVVE Motif0313_ems_3hM_3454_0001_0001
DNREWIEKALRLANSAFRLDPDPRVADKAEKLFFLLVRAVLLNDEDRVRHILSLLEELWRKVKS GFLPNDAEELFIFLTEITEITIPCRVTDPQLVVTLHEKKGDVALPVPYDHQRGFSGIFEDRSYICKTTIGDREVDSDAYYVYRLQVSSINVSVNAVQTVVRQGENITLMCIVIGNEVVNFEWTYPRKESGRLVEPVTDFLLDMPYHIRSILHIPSAELEDSGTYTCNVTESVNDHQDEKAINITVVE Motif0439_ems_3hM_1605_0001
DPDFAKMLLERAEKLARKQNDEDLLKTVQKLKEKLDKAKKNNNRSMVRIVIAFAWFILEILKS GFLPNDAEELFIFLTEITEITIPCRVTDPQLVVTLHEKKGDVALPVPYDHQRGFSGIFEDRSYICKTTIGDREVDSDAYYVYRLQVSSINVSVNAVQTVVRQGENITLMCIVIGNEVVNFEWTYPRKESGRLVEPVTDFLLDMPYHIRSILHIPSAELEDSGTYTCNVTESVNDHQDEKAINITVVE Motif0260_ems_3hC_921_0001_0001_0001
DPDVQHMADMLQELIETLKKKLTNPEARKVVEEARQVLEEAKKKQDPTLLKHAFQLLILARMLQ GFLPNDAEELFIFLTEITEITIPCRVTDPQLVVTLHEKKGDVALPVPYDHQRGFSGIFEDRSYICKTTIGDREVDSDAYYVYRLQVSSINVSVNAVQTVVRQGENITLMCIVIGNEVVNFEWTYPRKESGRLVEPVTDFLLDMPYHIRSILHIPSAELEDSGTYTCNVTESVNDHQDEKAINITVVE Motif0222_ems_3hM_3566_0001
DPEELERKLVLKAFEAYHRNEEDTLQEVLKTARDLSKKAQDPTEREVLDDVVEFVEQIIRV GFLPNDAEELFIFLTEITEITIPCRVTDPQLVVTLHEKKGDVALPVPYDHQRGFSGIFEDRSYICKTTIGDREVDSDAYYVYRLQVSSINVSVNAVQTVVRQGENITLMCIVIGNEVVNFEWTYPRKESGRLVEPVTDFLLDMPYHIRSILHIPSAELEDSGTYTCNVTESVNDHQDEKAINITVVE Motif0313_ems_3hC_1468_0001_0001_0002
DPFEETVRSLLELAKELSKNNDQRTLKIVLSIVVMLFLNARNPKQRQLAVKAAMLIIDLS GFLPNDAEELFIFLTEITEITIPCRVTDPQLVVTLHEKKGDVALPVPYDHQRGFSGIFEDRSYICKTTIGDREVDSDAYYVYRLQVSSINVSVNAVQTVVRQGENITLMCIVIGNEVVNFEWTYPRKESGRLVEPVTDFLLDMPYHIRSILHIPSAELEDSGTYTCNVTESVNDHQDEKAINITVVE Motif0155_ems_3hM_2969_0001_0001
DPKEEAKKVTELLKKLADHADDKRVHFILHVLALLLRRATKNNDEELLKEVISLARHFIKDVKS GFLPNDAEELFIFLTEITEITIPCRVTDPQLVVTLHEKKGDVALPVPYDHQRGFSGIFEDRSYICKTTIGDREVDSDAYYVYRLQVSSINVSVNAVQTVVRQGENITLMCIVIGNEVVNFEWTYPRKESGRLVEPVTDFLLDMPYHIRSILHIPSAELEDSGTYTCNVTESVNDHQDEKAINITVVE Motif0208_ems_3hC_1249_0002_0001_0001
DPKFRERMLKHFATEALKRNDEEDLQSVLRAARDMSKRAQDPTERSVLDDVVRYVEELIKS GFLPNDAEELFIFLTEITEITIPCRVTDPQLVVTLHEKKGDVALPVPYDHQRGFSGIFEDRSYICKTTIGDREVDSDAYYVYRLQVSSINVSVNAVQTVVRQGENITLMCIVIGNEVVNFEWTYPRKESGRLVEPVTDFLLDMPYHIRSILHIPSAELEDSGTYTCNVTESVNDHQDEKAINITVVE Motif0101_ems_3hC_1468_0002_0001_0002_0001
DPKKLDELRKKIETLLRKVTDPEARTIVEQALWFAEVALKKQDPKNELTAHFLYEMAKKIQ GFLPNDAEELFIFLTEITEITIPCRVTDPQLVVTLHEKKGDVALPVPYDHQRGFSGIFEDRSYICKTTIGDREVDSDAYYVYRLQVSSINVSVNAVQTVVRQGENITLMCIVIGNEVVNFEWTYPRKESGRLVEPVTDFLLDMPYHIRSILHIPSAELEDSGTYTCNVTESVNDHQDEKAINITVVE Motif0651_ems_3hM_3051_0001_0002_0001
DPKKLDELRKKIETLLRKVTDPTAKELVRRAFLAAFVALLKQDPFAEKFARRLYERAKKIQ GFLPNDAEELFIFLTEITEITIPCRVTDPQLVVTLHEKKGDVALPVPYDHQRGFSGIFEDRSYICKTTIGDREVDSDAYYVYRLQVSSINVSVNAVQTVVRQGENITLMCIVIGNEVVNFEWTYPRKESGRLVEPVTDFLLDMPYHIRSILHIPSAELEDSGTYTCNVTESVNDHQDEKAINITVVE Motif0225_ems_3hM_3051_0001_0002_0001
DPMKKALEVVQLAEKRGDDDLLKKLFHVMIAWELGTLSTDQLKKVIREVEERVK GFLPNDAEELFIFLTEITEITIPCRVTDPQLVVTLHEKKGDVALPVPYDHQRGFSGIFEDRSYICKTTIGDREVDSDAYYVYRLQVSSINVSVNAVQTVVRQGENITLMCIVIGNEVVNFEWTYPRKESGRLVEPVTDFLLDMPYHIRSILHIPSAELEDSGTYTCNVTESVNDHQDEKAINITVVE Motif0142_HHH_eva_0712_0001_0001
DPRDLIRATKRRLEKALKNNDSERARRLALYLLHLARLLGDKEVFRKLIRLAEEVLKKLD GFLPNDAEELFIFLTEITEITIPCRVTDPQLVVTLHEKKGDVALPVPYDHQRGFSGIFEDRSYICKTTIGDREVDSDAYYVYRLQVSSINVSVNAVQTVVRQGENITLMCIVIGNEVVNFEWTYPRKESGRLVEPVTDFLLDMPYHIRSILHIPSAELEDSGTYTCNVTESVNDHQDEKAINITVVE rif_ems_3hC_254_000000006_0001
DPREAEKIAQTFAKLYKDLQDPNERRKVSEKLFKVVKKLRNSPDPDQRHEARLVLVLFFFLI GFLPNDAEELFIFLTEITEITIPCRVTDPQLVVTLHEKKGDVALPVPYDHQRGFSGIFEDRSYICKTTIGDREVDSDAYYVYRLQVSSINVSVNAVQTVVRQGENITLMCIVIGNEVVNFEWTYPRKESGRLVEPVTDFLLDMPYHIRSILHIPSAELEDSGTYTCNVTESVNDHQDEKAINITVVE Motif0242_ems_3hM_498_0001_0001
DPREYIEIVKKKLEKALKNNDSETASKLALTLVMLAFMLGDKELFKKLFELLKEVEKKLS GFLPNDAEELFIFLTEITEITIPCRVTDPQLVVTLHEKKGDVALPVPYDHQRGFSGIFEDRSYICKTTIGDREVDSDAYYVYRLQVSSINVSVNAVQTVVRQGENITLMCIVIGNEVVNFEWTYPRKESGRLVEPVTDFLLDMPYHIRSILHIPSAELEDSGTYTCNVTESVNDHQDEKAINITVVE Motif0166_ems_3hC_254_0002_0001_0001
DPSMQLRLVYKLAENRIRSIPDKDKQEEVVDMATMSLRWIAKDEEEKRIAETLSTRLKKLS GFLPNDAEELFIFLTEITEITIPCRVTDPQLVVTLHEKKGDVALPVPYDHQRGFSGIFEDRSYICKTTIGDREVDSDAYYVYRLQVSSINVSVNAVQTVVRQGENITLMCIVIGNEVVNFEWTYPRKESGRLVEPVTDFLLDMPYHIRSILHIPSAELEDSGTYTCNVTESVNDHQDEKAINITVVE Motif0223_ems_3hM_482_0001_0001_0001
DPTANKLALKAFVLLLMAQFNPKHVDELYKKVEEIKKYVDSVGDELASNMVKEVLELLKQVKS GFLPNDAEELFIFLTEITEITIPCRVTDPQLVVTLHEKKGDVALPVPYDHQRGFSGIFEDRSYICKTTIGDREVDSDAYYVYRLQVSSINVSVNAVQTVVRQGENITLMCIVIGNEVVNFEWTYPRKESGRLVEPVTDFLLDMPYHIRSILHIPSAELEDSGTYTCNVTESVNDHQDEKAINITVVE Motif0863_ems_3hC_1321_0001_0001
DPTAQSLAKKAQKLLEQAQKDPKRVTRLMAIVTNILMYVDEKGDEKASKIVMRVLMLLIDVKQ GFLPNDAEELFIFLTEITEITIPCRVTDPQLVVTLHEKKGDVALPVPYDHQRGFSGIFEDRSYICKTTIGDREVDSDAYYVYRLQVSSINVSVNAVQTVVRQGENITLMCIVIGNEVVNFEWTYPRKESGRLVEPVTDFLLDMPYHIRSILHIPSAELEDSGTYTCNVTESVNDHQDEKAINITVVE Motif0820_ems_3hC_1321_0002_0001
DPTEVKKKLEELARRAVNAPDPTESKRIFKTAVQLILEYTEDPTIFMDLMHFLFSVYMQVKF GFLPNDAEELFIFLTEITEITIPCRVTDPQLVVTLHEKKGDVALPVPYDHQRGFSGIFEDRSYICKTTIGDREVDSDAYYVYRLQVSSINVSVNAVQTVVRQGENITLMCIVIGNEVVNFEWTYPRKESGRLVEPVTDFLLDMPYHIRSILHIPSAELEDSGTYTCNVTESVNDHQDEKAINITVVE Motif0026_ems_3hM_2347_0001_0001
DPTFVVKMMVTFIVRMLFRVADDKEAKLQAKSYAELLAKRANLDDSETEEVKKLVDEVVDKLKS GFLPNDAEELFIFLTEITEITIPCRVTDPQLVVTLHEKKGDVALPVPYDHQRGFSGIFEDRSYICKTTIGDREVDSDAYYVYRLQVSSINVSVNAVQTVVRQGENITLMCIVIGNEVVNFEWTYPRKESGRLVEPVTDFLLDMPYHIRSILHIPSAELEDSGTYTCNVTESVNDHQDEKAINITVVE Motif0026_ems_3hC_625_0001_0002
DPTKAEILIAFIFFLARRRNDEKVLRIVLDLAKKLFDAQLKNDEDTIETITKKLQELLTKIQK GFLPNDAEELFIFLTEITEITIPCRVTDPQLVVTLHEKKGDVALPVPYDHQRGFSGIFEDRSYICKTTIGDREVDSDAYYVYRLQVSSINVSVNAVQTVVRQGENITLMCIVIGNEVVNFEWTYPRKESGRLVEPVTDFLLDMPYHIRSILHIPSAELEDSGTYTCNVTESVNDHQDEKAINITVVE Motif0681_ems_3hM_2546_0001
DPTNHELMLQIFMVLFAFKQGKIDPSQAKTLLKRLQEKAKKIGDKAAVFLAEQAILIIKKAEKS GFLPNDAEELFIFLTEITEITIPCRVTDPQLVVTLHEKKGDVALPVPYDHQRGFSGIFEDRSYICKTTIGDREVDSDAYYVYRLQVSSINVSVNAVQTVVRQGENITLMCIVIGNEVVNFEWTYPRKESGRLVEPVTDFLLDMPYHIRSILHIPSAELEDSGTYTCNVTESVNDHQDEKAINITVVE Motif0075_HHH_eva_0065_0001_0001
DPTSKKLKKEIKKVLKLFKKGKIDPSRAVELLKRLSEKAKKIGDEEAVKLALRAIFIIAKAFLK GFLPNDAEELFIFLTEITEITIPCRVTDPQLVVTLHEKKGDVALPVPYDHQRGFSGIFEDRSYICKTTIGDREVDSDAYYVYRLQVSSINVSVNAVQTVVRQGENITLMCIVIGNEVVNFEWTYPRKESGRLVEPVTDFLLDMPYHIRSILHIPSAELEDSGTYTCNVTESVNDHQDEKAINITVVE Motif0107_HHH_eva_0065_0001_0001
DPVEEIIDMAKMILKLLEEEGLIDPDEAQRWKELLKEARKKGDEDLARHLLMRIMFIWFHLR GFLPNDAEELFIFLTEITEITIPCRVTDPQLVVTLHEKKGDVALPVPYDHQRGFSGIFEDRSYICKTTIGDREVDSDAYYVYRLQVSSINVSVNAVQTVVRQGENITLMCIVIGNEVVNFEWTYPRKESGRLVEPVTDFLLDMPYHIRSILHIPSAELEDSGTYTCNVTESVNDHQDEKAINITVVE Motif0524_HHH_eva_0362_0001_0001
DPVEEKFKRLEKELRKSIKKGKISPEQALRFLWLFLSELFMKGKSSENVFRLLEKFKKEVEERKR GFLPNDAEELFIFLTEITEITIPCRVTDPQLVVTLHEKKGDVALPVPYDHQRGFSGIFEDRSYICKTTIGDREVDSDAYYVYRLQVSSINVSVNAVQTVVRQGENITLMCIVIGNEVVNFEWTYPRKESGRLVEPVTDFLLDMPYHIRSILHIPSAELEDSGTYTCNVTESVNDHQDEKAINITVVE Motif0163_HHH_eva_0370_0001
DPVFHKFAKLFFELHLSIRLGKISPEQALRILKKFKEKLKKKGKLSEEVKKAWKKFKELVEKRKR GFLPNDAEELFIFLTEITEITIPCRVTDPQLVVTLHEKKGDVALPVPYDHQRGFSGIFEDRSYICKTTIGDREVDSDAYYVYRLQVSSINVSVNAVQTVVRQGENITLMCIVIGNEVVNFEWTYPRKESGRLVEPVTDFLLDMPYHIRSILHIPSAELEDSGTYTCNVTESVNDHQDEKAINITVVE Motif0048_HHH_eva_0370_0001_0001
DPVMEIMHLLMLIKMLVKRKNDETLKKKVEKVKKLLQEIMKKNDEEKAKKLLEIAERLLREAQR GFLPNDAEELFIFLTEITEITIPCRVTDPQLVVTLHEKKGDVALPVPYDHQRGFSGIFEDRSYICKTTIGDREVDSDAYYVYRLQVSSINVSVNAVQTVVRQGENITLMCIVIGNEVVNFEWTYPRKESGRLVEPVTDFLLDMPYHIRSILHIPSAELEDSGTYTCNVTESVNDHQDEKAINITVVE Motif0026_ems_3hM_1328_0001_0001
DQDKLNEQFAKQMLKMLVKKATTEDEVHMALMFAMFVIRMLIPDQEKAKEVTKELKKLADSWL GFLPNDAEELFIFLTEITEITIPCRVTDPQLVVTLHEKKGDVALPVPYDHQRGFSGIFEDRSYICKTTIGDREVDSDAYYVYRLQVSSINVSVNAVQTVVRQGENITLMCIVIGNEVVNFEWTYPRKESGRLVEPVTDFLLDMPYHIRSILHIPSAELEDSGTYTCNVTESVNDHQDEKAINITVVE Motif0026_ems_3hC_1315_0001_0001_0001
DQDTVEKILRELEKVVRELDTPHARMVLSYAQFLAEKAKKAQNPEQQEMLIMTIHFLLRHLNS GFLPNDAEELFIFLTEITEITIPCRVTDPQLVVTLHEKKGDVALPVPYDHQRGFSGIFEDRSYICKTTIGDREVDSDAYYVYRLQVSSINVSVNAVQTVVRQGENITLMCIVIGNEVVNFEWTYPRKESGRLVEPVTDFLLDMPYHIRSILHIPSAELEDSGTYTCNVTESVNDHQDEKAINITVVE Motif0389_ems_3hM_78_0001_0001
DQKTVMHILIRLILVVRELDTPEARKVRREANELALKAMKAQNPEQQKHLITLIKQLLDHLNS GFLPNDAEELFIFLTEITEITIPCRVTDPQLVVTLHEKKGDVALPVPYDHQRGFSGIFEDRSYICKTTIGDREVDSDAYYVYRLQVSSINVSVNAVQTVVRQGENITLMCIVIGNEVVNFEWTYPRKESGRLVEPVTDFLLDMPYHIRSILHIPSAELEDSGTYTCNVTESVNDHQDEKAINITVVE Motif0113_ems_3hM_78_0001_0001_0001
DQKTVRELFKVAQEAADKIKDPDTVKSIEEIVARAMFEAYFVDDPTERDKVLKKWLKLLKDFIS GFLPNDAEELFIFLTEITEITIPCRVTDPQLVVTLHEKKGDVALPVPYDHQRGFSGIFEDRSYICKTTIGDREVDSDAYYVYRLQVSSINVSVNAVQTVVRQGENITLMCIVIGNEVVNFEWTYPRKESGRLVEPVTDFLLDMPYHIRSILHIPSAELEDSGTYTCNVTESVNDHQDEKAINITVVE Motif0695_ems_3hM_2254_0001_0001_0001
DQVETIANKLVLKAFKAMKNNDKDKVETALREVEDLKKKAQDPKLRDLLDEVYTIVKQMLRI GFLPNDAEELFIFLTEITEITIPCRVTDPQLVVTLHEKKGDVALPVPYDHQRGFSGIFEDRSYICKTTIGDREVDSDAYYVYRLQVSSINVSVNAVQTVVRQGENITLMCIVIGNEVVNFEWTYPRKESGRLVEPVTDFLLDMPYHIRSILHIPSAELEDSGTYTCNVTESVNDHQDEKAINITVVE Motif0313_ems_3hC_1630_0001_0001
DRDEEFQKKVESIYRSLKKNNVDDKEISIIITQLLLQAIRIGATKARKLAVKILRTLFDRIV GFLPNDAEELFIFLTEITEITIPCRVTDPQLVVTLHEKKGDVALPVPYDHQRGFSGIFEDRSYICKTTIGDREVDSDAYYVYRLQVSSINVSVNAVQTVVRQGENITLMCIVIGNEVVNFEWTYPRKESGRLVEPVTDFLLDMPYHIRSILHIPSAELEDSGTYTCNVTESVNDHQDEKAINITVVE Motif0382_ems_3hM_3464_0001_0001
DRDKYNETYAKNFLKFMVKKATTEDEVFMALMTARWIIRRFIPDQEKAKEVTKELKKLADSWL GFLPNDAEELFIFLTEITEITIPCRVTDPQLVVTLHEKKGDVALPVPYDHQRGFSGIFEDRSYICKTTIGDREVDSDAYYVYRLQVSSINVSVNAVQTVVRQGENITLMCIVIGNEVVNFEWTYPRKESGRLVEPVTDFLLDMPYHIRSILHIPSAELEDSGTYTCNVTESVNDHQDEKAINITVVE Motif0240_ems_3hC_1315_0001_0001
DREELKHLVKLVEEAVRKVIKDPKYKKTATELIKKAKELAKKGDETRARFVIATLMLIVLKYKS GFLPNDAEELFIFLTEITEITIPCRVTDPQLVVTLHEKKGDVALPVPYDHQRGFSGIFEDRSYICKTTIGDREVDSDAYYVYRLQVSSINVSVNAVQTVVRQGENITLMCIVIGNEVVNFEWTYPRKESGRLVEPVTDFLLDMPYHIRSILHIPSAELEDSGTYTCNVTESVNDHQDEKAINITVVE Motif0653_ems_3hM_451_0001_0001
DREERHKIIKRVFLLAMEAKHASSEEELERILKKAEKYARDVNSPFAELLVQLLSEKVRKTWS GFLPNDAEELFIFLTEITEITIPCRVTDPQLVVTLHEKKGDVALPVPYDHQRGFSGIFEDRSYICKTTIGDREVDSDAYYVYRLQVSSINVSVNAVQTVVRQGENITLMCIVIGNEVVNFEWTYPRKESGRLVEPVTDFLLDMPYHIRSILHIPSAELEDSGTYTCNVTESVNDHQDEKAINITVVE Motif0530_ems_3hM_2616_0001_0001
DREEVQRTIKSLITDAQRRNDTEKLFHVIVRARLLAREYQDPTVHKLARYAMHVVRKLL GFLPNDAEELFIFLTEITEITIPCRVTDPQLVVTLHEKKGDVALPVPYDHQRGFSGIFEDRSYICKTTIGDREVDSDAYYVYRLQVSSINVSVNAVQTVVRQGENITLMCIVIGNEVVNFEWTYPRKESGRLVEPVTDFLLDMPYHIRSILHIPSAELEDSGTYTCNVTESVNDHQDEKAINITVVE Motif0077_ems_3hM_1202_0001_0001
DRELKSLEQIVIKLFMHARRNNDKKSIRLAVEAFELLEKAKNADEEQQKKLKTLVKQLIKKIK GFLPNDAEELFIFLTEITEITIPCRVTDPQLVVTLHEKKGDVALPVPYDHQRGFSGIFEDRSYICKTTIGDREVDSDAYYVYRLQVSSINVSVNAVQTVVRQGENITLMCIVIGNEVVNFEWTYPRKESGRLVEPVTDFLLDMPYHIRSILHIPSAELEDSGTYTCNVTESVNDHQDEKAINITVVE Motif0355_ems_3hC_807_0001_0001
DRELQFLEFIVRLLLEKARRNNDEKSVRLAETALKLLQKAKNADEEQQKKLKHKVFKLILRIF GFLPNDAEELFIFLTEITEITIPCRVTDPQLVVTLHEKKGDVALPVPYDHQRGFSGIFEDRSYICKTTIGDREVDSDAYYVYRLQVSSINVSVNAVQTVVRQGENITLMCIVIGNEVVNFEWTYPRKESGRLVEPVTDFLLDMPYHIRSILHIPSAELEDSGTYTCNVTESVNDHQDEKAINITVVE Motif0253_ems_3hC_807_0001_0001
DRERKKLIELFVRRLAERAKHASSEEELNRILMLAEFYARRMNDPEAQELVKKLSKEVRKTWS GFLPNDAEELFIFLTEITEITIPCRVTDPQLVVTLHEKKGDVALPVPYDHQRGFSGIFEDRSYICKTTIGDREVDSDAYYVYRLQVSSINVSVNAVQTVVRQGENITLMCIVIGNEVVNFEWTYPRKESGRLVEPVTDFLLDMPYHIRSILHIPSAELEDSGTYTCNVTESVNDHQDEKAINITVVE Motif0132_ems_3hM_2616_0001_0001
DRETQRAMQTLTKLWDKLQKDTEDKDKVKEVVDKYVKKVNDQVRDRKQMHIAFALRLSARFLSR GFLPNDAEELFIFLTEITEITIPCRVTDPQLVVTLHEKKGDVALPVPYDHQRGFSGIFEDRSYICKTTIGDREVDSDAYYVYRLQVSSINVSVNAVQTVVRQGENITLMCIVIGNEVVNFEWTYPRKESGRLVEPVTDFLLDMPYHIRSILHIPSAELEDSGTYTCNVTESVNDHQDEKAINITVVE Motif0462_ems_3hM_1083_0001_0001
DRHRRELLRLARMILRLLEEAKSLEEALKILKELWEEAERRKDTALLYLLRVFIELLERRLKR GFLPNDAEELFIFLTEITEITIPCRVTDPQLVVTLHEKKGDVALPVPYDHQRGFSGIFEDRSYICKTTIGDREVDSDAYYVYRLQVSSINVSVNAVQTVVRQGENITLMCIVIGNEVVNFEWTYPRKESGRLVEPVTDFLLDMPYHIRSILHIPSAELEDSGTYTCNVTESVNDHQDEKAINITVVE pol_3h_hb1_6593_000000009_0001
DRHVLMLIMMAKFLADRVGDPEVQKHVKTLEDIFEKAHLKNDEDLQKTVKEILHKFVQRAM GFLPNDAEELFIFLTEITEITIPCRVTDPQLVVTLHEKKGDVALPVPYDHQRGFSGIFEDRSYICKTTIGDREVDSDAYYVYRLQVSSINVSVNAVQTVVRQGENITLMCIVIGNEVVNFEWTYPRKESGRLVEPVTDFLLDMPYHIRSILHIPSAELEDSGTYTCNVTESVNDHQDEKAINITVVE Motif0202_ems_3hM_1200_0001_0001
DRIEFLSWLVRLLATKASRVDPSYKEILDKLLQKLDELKKAGLPKAHHVALKVFEVAKKAIG GFLPNDAEELFIFLTEITEITIPCRVTDPQLVVTLHEKKGDVALPVPYDHQRGFSGIFEDRSYICKTTIGDREVDSDAYYVYRLQVSSINVSVNAVQTVVRQGENITLMCIVIGNEVVNFEWTYPRKESGRLVEPVTDFLLDMPYHIRSILHIPSAELEDSGTYTCNVTESVNDHQDEKAINITVVE Motif0208_ems_3hC_822_0001_0001_0001
DRIFVQNLIKRLITDAQRRNDTDKLFVVIMLARILAKEYQDPTVEKLAKYAEEVVKKLS GFLPNDAEELFIFLTEITEITIPCRVTDPQLVVTLHEKKGDVALPVPYDHQRGFSGIFEDRSYICKTTIGDREVDSDAYYVYRLQVSSINVSVNAVQTVVRQGENITLMCIVIGNEVVNFEWTYPRKESGRLVEPVTDFLLDMPYHIRSILHIPSAELEDSGTYTCNVTESVNDHQDEKAINITVVE Motif0104_ems_3hM_1202_0001_0001
DRLEAVKMLAEALRQFAQKQNDEKVEKTAETLLKQLETAIRNNDEETTKRISMLIIQLAFRLKR GFLPNDAEELFIFLTEITEITIPCRVTDPQLVVTLHEKKGDVALPVPYDHQRGFSGIFEDRSYICKTTIGDREVDSDAYYVYRLQVSSINVSVNAVQTVVRQGENITLMCIVIGNEVVNFEWTYPRKESGRLVEPVTDFLLDMPYHIRSILHIPSAELEDSGTYTCNVTESVNDHQDEKAINITVVE Motif0476_ems_3hM_3215_0001_0001
DRRRISRLVLEIANGDPEVFRLLLAALVALDNGDERDLKRLIRRIAELLGVPPEEVERLLREILK GFLPNDAEELFIFLTEITEITIPCRVTDPQLVVTLHEKKGDVALPVPYDHQRGFSGIFEDRSYICKTTIGDREVDSDAYYVYRLQVSSINVSVNAVQTVVRQGENITLMCIVIGNEVVNFEWTYPRKESGRLVEPVTDFLLDMPYHIRSILHIPSAELEDSGTYTCNVTESVNDHQDEKAINITVVE rif_394f2649c79204cf31c016fc584db7c5_0001_000000024_0001
DRSVMKIAFLLAFKYAEAYKKNDKDKQDTVRTELKQVKKKLQDPRLRHLLEFVFEMVVSQLI GFLPNDAEELFIFLTEITEITIPCRVTDPQLVVTLHEKKGDVALPVPYDHQRGFSGIFEDRSYICKTTIGDREVDSDAYYVYRLQVSSINVSVNAVQTVVRQGENITLMCIVIGNEVVNFEWTYPRKESGRLVEPVTDFLLDMPYHIRSILHIPSAELEDSGTYTCNVTESVNDHQDEKAINITVVE Motif0212_ems_3hM_341_0001_0001
DRTEYIRSSVKFASEKAGVPSVSWSIHNGTLHVTIKGDDESAQTLQIYLFFLALMVGIKVDVKIK GFLPNDAEELFIFLTEITEITIPCRVTDPQLVVTLHEKKGDVALPVPYDHQRGFSGIFEDRSYICKTTIGDREVDSDAYYVYRLQVSSINVSVNAVQTVVRQGENITLMCIVIGNEVVNFEWTYPRKESGRLVEPVTDFLLDMPYHIRSILHIPSAELEDSGTYTCNVTESVNDHQDEKAINITVVE Motif0381_HEEHE_3047_0001
DRVEKVEKLAKTAIEIARKKNDRHVVIFLMTLVMFLKEAYKKNDEDSVELALRVLETLIKKVM GFLPNDAEELFIFLTEITEITIPCRVTDPQLVVTLHEKKGDVALPVPYDHQRGFSGIFEDRSYICKTTIGDREVDSDAYYVYRLQVSSINVSVNAVQTVVRQGENITLMCIVIGNEVVNFEWTYPRKESGRLVEPVTDFLLDMPYHIRSILHIPSAELEDSGTYTCNVTESVNDHQDEKAINITVVE Motif0065_ems_3hM_3254_0001_0001
DRVKKVIELALRAIEIARKKNDEDVVKTLELLLAFLFVMYRNNDEKNVKEALKSLEDLIKKVM GFLPNDAEELFIFLTEITEITIPCRVTDPQLVVTLHEKKGDVALPVPYDHQRGFSGIFEDRSYICKTTIGDREVDSDAYYVYRLQVSSINVSVNAVQTVVRQGENITLMCIVIGNEVVNFEWTYPRKESGRLVEPVTDFLLDMPYHIRSILHIPSAELEDSGTYTCNVTESVNDHQDEKAINITVVE Motif0332_ems_3hM_3254_0001_0001
DSDKVIKTAMRLYFLASHDKEELKKVREWAQRKLEEAQRNNDPKSVHVLHLFIEMVEKAIRS GFLPNDAEELFIFLTEITEITIPCRVTDPQLVVTLHEKKGDVALPVPYDHQRGFSGIFEDRSYICKTTIGDREVDSDAYYVYRLQVSSINVSVNAVQTVVRQGENITLMCIVIGNEVVNFEWTYPRKESGRLVEPVTDFLLDMPYHIRSILHIPSAELEDSGTYTCNVTESVNDHQDEKAINITVVE Motif0092_ems_3hM_3388_0001_0001_0001
DSEEAEKIIRTVQTWAKKQNDYHILMAAQALEEMLKDATKDGDERVIKSVTKMARQLLKFV GFLPNDAEELFIFLTEITEITIPCRVTDPQLVVTLHEKKGDVALPVPYDHQRGFSGIFEDRSYICKTTIGDREVDSDAYYVYRLQVSSINVSVNAVQTVVRQGENITLMCIVIGNEVVNFEWTYPRKESGRLVEPVTDFLLDMPYHIRSILHIPSAELEDSGTYTCNVTESVNDHQDEKAINITVVE Motif0655_ems_3hM_3423_0001_0001
DSELMRLAARAVDGDPEAREIIRELLEEAKKEDPNEAMYLSMMLRIIAEFLGDPDLSRLIEELLK GFLPNDAEELFIFLTEITEITIPCRVTDPQLVVTLHEKKGDVALPVPYDHQRGFSGIFEDRSYICKTTIGDREVDSDAYYVYRLQVSSINVSVNAVQTVVRQGENITLMCIVIGNEVVNFEWTYPRKESGRLVEPVTDFLLDMPYHIRSILHIPSAELEDSGTYTCNVTESVNDHQDEKAINITVVE Motif0464_bcov_4helix_00711_0001_0001
DSETLQVQIFFVAYMLAKLAKSEEDVKNAEEMLQAFLKMLNVDEELQKEAHSILRTVYKRLS GFLPNDAEELFIFLTEITEITIPCRVTDPQLVVTLHEKKGDVALPVPYDHQRGFSGIFEDRSYICKTTIGDREVDSDAYYVYRLQVSSINVSVNAVQTVVRQGENITLMCIVIGNEVVNFEWTYPRKESGRLVEPVTDFLLDMPYHIRSILHIPSAELEDSGTYTCNVTESVNDHQDEKAINITVVE Motif0315_ems_3hC_1017_0002_0001
DSHTLRRQIMKVAFLLAFEAKSEEDVKKAEKKLQEWLDKLNVPEEDQKFAHRLLRMVYELLS GFLPNDAEELFIFLTEITEITIPCRVTDPQLVVTLHEKKGDVALPVPYDHQRGFSGIFEDRSYICKTTIGDREVDSDAYYVYRLQVSSINVSVNAVQTVVRQGENITLMCIVIGNEVVNFEWTYPRKESGRLVEPVTDFLLDMPYHIRSILHIPSAELEDSGTYTCNVTESVNDHQDEKAINITVVE Motif0202_ems_3hC_1017_0001_0001_0001
DSKEIAELFRKIAKIAKEVQNPEVFKLAFKVLFLLESVRRGKLDETEATKRARHLWSLASSS GFLPNDAEELFIFLTEITEITIPCRVTDPQLVVTLHEKKGDVALPVPYDHQRGFSGIFEDRSYICKTTIGDREVDSDAYYVYRLQVSSINVSVNAVQTVVRQGENITLMCIVIGNEVVNFEWTYPRKESGRLVEPVTDFLLDMPYHIRSILHIPSAELEDSGTYTCNVTESVNDHQDEKAINITVVE Motif0108_ems_3hC_721_0001_0001
DSKEIEELRDKIRKIAKEKQIPEIMFLAFMVDMLLQAVRKGLLDETEATHMARLLWKIATKY GFLPNDAEELFIFLTEITEITIPCRVTDPQLVVTLHEKKGDVALPVPYDHQRGFSGIFEDRSYICKTTIGDREVDSDAYYVYRLQVSSINVSVNAVQTVVRQGENITLMCIVIGNEVVNFEWTYPRKESGRLVEPVTDFLLDMPYHIRSILHIPSAELEDSGTYTCNVTESVNDHQDEKAINITVVE Motif0233_ems_3hC_721_0001_0001_0002_0001
DSKSIEHMAKQLVTRAKKLINDPNQQKKAEDLAKKATKDSDDEALMTLAHLVMELKMQER GFLPNDAEELFIFLTEITEITIPCRVTDPQLVVTLHEKKGDVALPVPYDHQRGFSGIFEDRSYICKTTIGDREVDSDAYYVYRLQVSSINVSVNAVQTVVRQGENITLMCIVIGNEVVNFEWTYPRKESGRLVEPVTDFLLDMPYHIRSILHIPSAELEDSGTYTCNVTESVNDHQDEKAINITVVE Motif0364_ems_3hC_493_0001_0001_0001
DSQRAHILIFVVQMWAHKQNDEKILRSAQELEKILKEATKKGNEELIKKVTKLANRLAMYV GFLPNDAEELFIFLTEITEITIPCRVTDPQLVVTLHEKKGDVALPVPYDHQRGFSGIFEDRSYICKTTIGDREVDSDAYYVYRLQVSSINVSVNAVQTVVRQGENITLMCIVIGNEVVNFEWTYPRKESGRLVEPVTDFLLDMPYHIRSILHIPSAELEDSGTYTCNVTESVNDHQDEKAINITVVE Motif0070_ems_3hM_3423_0001_0001
DSRAEIVIMAVLIVAEKRGDEDLYKKVKSLLETAEKQSRHASSEEEKSRIWQDAARKVIELFI GFLPNDAEELFIFLTEITEITIPCRVTDPQLVVTLHEKKGDVALPVPYDHQRGFSGIFEDRSYICKTTIGDREVDSDAYYVYRLQVSSINVSVNAVQTVVRQGENITLMCIVIGNEVVNFEWTYPRKESGRLVEPVTDFLLDMPYHIRSILHIPSAELEDSGTYTCNVTESVNDHQDEKAINITVVE Motif0316_ems_3hC_898_0002_0001_0001
DSREHLRVHMVYRILEKLVKEIPDETKSKKVKDNADRILKEAQDPREALRLLLELAYKAMHKF GFLPNDAEELFIFLTEITEITIPCRVTDPQLVVTLHEKKGDVALPVPYDHQRGFSGIFEDRSYICKTTIGDREVDSDAYYVYRLQVSSINVSVNAVQTVVRQGENITLMCIVIGNEVVNFEWTYPRKESGRLVEPVTDFLLDMPYHIRSILHIPSAELEDSGTYTCNVTESVNDHQDEKAINITVVE Motif0214_ems_3hM_2912_0001_0002_0001
DSVERILKKIEENLKKAEKNVDERQRQLVRRAKELVKKAKNASKEESLDLIFRAHMFLRSALK GFLPNDAEELFIFLTEITEITIPCRVTDPQLVVTLHEKKGDVALPVPYDHQRGFSGIFEDRSYICKTTIGDREVDSDAYYVYRLQVSSINVSVNAVQTVVRQGENITLMCIVIGNEVVNFEWTYPRKESGRLVEPVTDFLLDMPYHIRSILHIPSAELEDSGTYTCNVTESVNDHQDEKAINITVVE Motif0078_ems_3hC_1044_0001_0001_0001
DTDETLDMLKMVAKFAKRKNNELLLRLVQRRVKKIIKTADKNNDEKLKRKATKVLKEIEKIYS GFLPNDAEELFIFLTEITEITIPCRVTDPQLVVTLHEKKGDVALPVPYDHQRGFSGIFEDRSYICKTTIGDREVDSDAYYVYRLQVSSINVSVNAVQTVVRQGENITLMCIVIGNEVVNFEWTYPRKESGRLVEPVTDFLLDMPYHIRSILHIPSAELEDSGTYTCNVTESVNDHQDEKAINITVVE Motif0223_ems_3hM_2901_0001_0001_0001
DTEEIKKTIKTLLTEAFRKNDELKLRKIMLYVFEAIKNAPSEEAKQQIFKWWQTVQKKLES GFLPNDAEELFIFLTEITEITIPCRVTDPQLVVTLHEKKGDVALPVPYDHQRGFSGIFEDRSYICKTTIGDREVDSDAYYVYRLQVSSINVSVNAVQTVVRQGENITLMCIVIGNEVVNFEWTYPRKESGRLVEPVTDFLLDMPYHIRSILHIPSAELEDSGTYTCNVTESVNDHQDEKAINITVVE Motif0313_ems_3hM_2359_0001_0001
DTEEVIRLFFKLTTFAESVGSEEAKKALKKFTLLMITALLIPDPTERKKLLDSASKVAKSVIS GFLPNDAEELFIFLTEITEITIPCRVTDPQLVVTLHEKKGDVALPVPYDHQRGFSGIFEDRSYICKTTIGDREVDSDAYYVYRLQVSSINVSVNAVQTVVRQGENITLMCIVIGNEVVNFEWTYPRKESGRLVEPVTDFLLDMPYHIRSILHIPSAELEDSGTYTCNVTESVNDHQDEKAINITVVE Motif0113_ems_3hC_416_0001_0001_0001
DTELLIHVVTFLAEQVIKRVQDEKQQRRAKTLAKQVQKSRDPNLAARVSIELMDILKST GFLPNDAEELFIFLTEITEITIPCRVTDPQLVVTLHEKKGDVALPVPYDHQRGFSGIFEDRSYICKTTIGDREVDSDAYYVYRLQVSSINVSVNAVQTVVRQGENITLMCIVIGNEVVNFEWTYPRKESGRLVEPVTDFLLDMPYHIRSILHIPSAELEDSGTYTCNVTESVNDHQDEKAINITVVE Motif0183_ems_3hC_1007_0001_0001
DTLEMQIKSIIEQIKKRDPELARLLEEILEIFKTNPHEALRLLMEILDRFGDPKILMIAMLLFMQ GFLPNDAEELFIFLTEITEITIPCRVTDPQLVVTLHEKKGDVALPVPYDHQRGFSGIFEDRSYICKTTIGDREVDSDAYYVYRLQVSSINVSVNAVQTVVRQGENITLMCIVIGNEVVNFEWTYPRKESGRLVEPVTDFLLDMPYHIRSILHIPSAELEDSGTYTCNVTESVNDHQDEKAINITVVE Motif0383_bcov_4helix_06817_0001
DTSEWRKKIETLLKTAAHKGNEEEFKEIWKKAMRVALELDDPTLFSVVIRAMMFFRHLVK GFLPNDAEELFIFLTEITEITIPCRVTDPQLVVTLHEKKGDVALPVPYDHQRGFSGIFEDRSYICKTTIGDREVDSDAYYVYRLQVSSINVSVNAVQTVVRQGENITLMCIVIGNEVVNFEWTYPRKESGRLVEPVTDFLLDMPYHIRSILHIPSAELEDSGTYTCNVTESVNDHQDEKAINITVVE Motif0527_ems_3hM_2017_0001_0001
DVDEAEKTIRKVLKEAHEKKDPRLALFAFAFATMLVKLYPDDKKARDILKEVEKWVQKIDR GFLPNDAEELFIFLTEITEITIPCRVTDPQLVVTLHEKKGDVALPVPYDHQRGFSGIFEDRSYICKTTIGDREVDSDAYYVYRLQVSSINVSVNAVQTVVRQGENITLMCIVIGNEVVNFEWTYPRKESGRLVEPVTDFLLDMPYHIRSILHIPSAELEDSGTYTCNVTESVNDHQDEKAINITVVE Motif0511_ems_3hM_3240_0001_0001
DVDEWERKIRIVLAHAFMKKDPRLADKALKLAQTLVKLYPDDKKARDILEEVKLAVEAIKI GFLPNDAEELFIFLTEITEITIPCRVTDPQLVVTLHEKKGDVALPVPYDHQRGFSGIFEDRSYICKTTIGDREVDSDAYYVYRLQVSSINVSVNAVQTVVRQGENITLMCIVIGNEVVNFEWTYPRKESGRLVEPVTDFLLDMPYHIRSILHIPSAELEDSGTYTCNVTESVNDHQDEKAINITVVE Motif0681_ems_3hM_3240_0001_0001
DVDKLLELARELEKRVKDDPSKSEHLAKLVRWLAAAVALNATTREQFEIALEIFRIAKKLES GFLPNDAEELFIFLTEITEITIPCRVTDPQLVVTLHEKKGDVALPVPYDHQRGFSGIFEDRSYICKTTIGDREVDSDAYYVYRLQVSSINVSVNAVQTVVRQGENITLMCIVIGNEVVNFEWTYPRKESGRLVEPVTDFLLDMPYHIRSILHIPSAELEDSGTYTCNVTESVNDHQDEKAINITVVE Motif0107_ems_3hC_1570_0002_0001
DVDKLLELARELEKRVKKDPSKSEHLAKNVKFLAAYVAVNATDRDERRIALEILRIAKKLES GFLPNDAEELFIFLTEITEITIPCRVTDPQLVVTLHEKKGDVALPVPYDHQRGFSGIFEDRSYICKTTIGDREVDSDAYYVYRLQVSSINVSVNAVQTVVRQGENITLMCIVIGNEVVNFEWTYPRKESGRLVEPVTDFLLDMPYHIRSILHIPSAELEDSGTYTCNVTESVNDHQDEKAINITVVE Motif0653_ems_3hC_1570_0001_0001
DVDKLLQLAFQLMMRVTLDPSKSEELAKKVKKLAENVEKNATEEEQLKIAMTIRFIAKRLES GFLPNDAEELFIFLTEITEITIPCRVTDPQLVVTLHEKKGDVALPVPYDHQRGFSGIFEDRSYICKTTIGDREVDSDAYYVYRLQVSSINVSVNAVQTVVRQGENITLMCIVIGNEVVNFEWTYPRKESGRLVEPVTDFLLDMPYHIRSILHIPSAELEDSGTYTCNVTESVNDHQDEKAINITVVE Motif0132_ems_3hC_1570_0002_0001_0001
DVDQLAFMLRKFIEELADIKDISVRVRNGKVEVTIGGDDEKAKMAQEIVHLFAHFFGVDVKVTLK GFLPNDAEELFIFLTEITEITIPCRVTDPQLVVTLHEKKGDVALPVPYDHQRGFSGIFEDRSYICKTTIGDREVDSDAYYVYRLQVSSINVSVNAVQTVVRQGENITLMCIVIGNEVVNFEWTYPRKESGRLVEPVTDFLLDMPYHIRSILHIPSAELEDSGTYTCNVTESVNDHQDEKAINITVVE Motif0418_HEEHE_2934_0001_0001
DVEERLKEAIEEGDPRKVVKLVLRLFIQLAVRLGNPEEATEIIKEIAKKLGDPWIRALAKALLEA GFLPNDAEELFIFLTEITEITIPCRVTDPQLVVTLHEKKGDVALPVPYDHQRGFSGIFEDRSYICKTTIGDREVDSDAYYVYRLQVSSINVSVNAVQTVVRQGENITLMCIVIGNEVVNFEWTYPRKESGRLVEPVTDFLLDMPYHIRSILHIPSAELEDSGTYTCNVTESVNDHQDEKAINITVVE pol_b7eb9abba532554913ef4e01b724eab7_0001_000000000_0001
DVEEVLRELLERGEVDPEVVDYIEALVRIMKESGVSPEEIKLIVVFALMMLGNPEVANLVLKLLR GFLPNDAEELFIFLTEITEITIPCRVTDPQLVVTLHEKKGDVALPVPYDHQRGFSGIFEDRSYICKTTIGDREVDSDAYYVYRLQVSSINVSVNAVQTVVRQGENITLMCIVIGNEVVNFEWTYPRKESGRLVEPVTDFLLDMPYHIRSILHIPSAELEDSGTYTCNVTESVNDHQDEKAINITVVE Motif0078_bcov_4helix_04389_0001_0002
DVEEWKKLLDDLVTSLSKNISDRETSKRLKNIATYAKFMADRVDDPDMSQAVLMFAYEKAKKLG GFLPNDAEELFIFLTEITEITIPCRVTDPQLVVTLHEKKGDVALPVPYDHQRGFSGIFEDRSYICKTTIGDREVDSDAYYVYRLQVSSINVSVNAVQTVVRQGENITLMCIVIGNEVVNFEWTYPRKESGRLVEPVTDFLLDMPYHIRSILHIPSAELEDSGTYTCNVTESVNDHQDEKAINITVVE Motif0223_ems_3hC_343_0001_0001
DVEKFMRLWWQAKAQVDYAGNDEARKVVRTALQIFMEGERNNDPEQQKKAQKLVKKAIKLIHK GFLPNDAEELFIFLTEITEITIPCRVTDPQLVVTLHEKKGDVALPVPYDHQRGFSGIFEDRSYICKTTIGDREVDSDAYYVYRLQVSSINVSVNAVQTVVRQGENITLMCIVIGNEVVNFEWTYPRKESGRLVEPVTDFLLDMPYHIRSILHIPSAELEDSGTYTCNVTESVNDHQDEKAINITVVE Motif0363_ems_3hC_185_0001_0001_0002
DVELAVEIAKRLVPDPEVREALEILLERVKRGDPNARLLIIQLLLNLLRGDEEYVKRLARAILAP GFLPNDAEELFIFLTEITEITIPCRVTDPQLVVTLHEKKGDVALPVPYDHQRGFSGIFEDRSYICKTTIGDREVDSDAYYVYRLQVSSINVSVNAVQTVVRQGENITLMCIVIGNEVVNFEWTYPRKESGRLVEPVTDFLLDMPYHIRSILHIPSAELEDSGTYTCNVTESVNDHQDEKAINITVVE rif_7e8b97bbc7d81f6b2cb34393f97be7ec_0001_000000005_0001
DVFRLVFLVQMLAKERGDEEAEKKAKRILRAVQQGKMSEEEASKLLKTLAKRLFG GFLPNDAEELFIFLTEITEITIPCRVTDPQLVVTLHEKKGDVALPVPYDHQRGFSGIFEDRSYICKTTIGDREVDSDAYYVYRLQVSSINVSVNAVQTVVRQGENITLMCIVIGNEVVNFEWTYPRKESGRLVEPVTDFLLDMPYHIRSILHIPSAELEDSGTYTCNVTESVNDHQDEKAINITVVE Motif0585_p1-15H-GBL-16H-GABBL-16H_0398_0001_0001_0001_0001
DVQQEAKFVIARLAMLALHVDDPEQRKTVFKLMLLLADAVERGDRELLKKVIKTARDVISKVNS GFLPNDAEELFIFLTEITEITIPCRVTDPQLVVTLHEKKGDVALPVPYDHQRGFSGIFEDRSYICKTTIGDREVDSDAYYVYRLQVSSINVSVNAVQTVVRQGENITLMCIVIGNEVVNFEWTYPRKESGRLVEPVTDFLLDMPYHIRSILHIPSAELEDSGTYTCNVTESVNDHQDEKAINITVVE Motif0168_ems_3hM_2202_0001_0001
DVRQARRLLELAWELAEKLNLEEVLRLIEESWRHLEEAMKNSDSRAISENYLRARQLLKKVRN GFLPNDAEELFIFLTEITEITIPCRVTDPQLVVTLHEKKGDVALPVPYDHQRGFSGIFEDRSYICKTTIGDREVDSDAYYVYRLQVSSINVSVNAVQTVVRQGENITLMCIVIGNEVVNFEWTYPRKESGRLVEPVTDFLLDMPYHIRSILHIPSAELEDSGTYTCNVTESVNDHQDEKAINITVVE pol_3h_hb1_279_000000003_0001
DVVDKFMRLFFLVETIARELQDPRVETELKKAARVAAKGLRNNDKDTLKKAADILEKIVKSG GFLPNDAEELFIFLTEITEITIPCRVTDPQLVVTLHEKKGDVALPVPYDHQRGFSGIFEDRSYICKTTIGDREVDSDAYYVYRLQVSSINVSVNAVQTVVRQGENITLMCIVIGNEVVNFEWTYPRKESGRLVEPVTDFLLDMPYHIRSILHIPSAELEDSGTYTCNVTESVNDHQDEKAINITVVE Motif0092_ems_3hC_739_0001_0001_0001
DWEQVTDMAKALLRWLYRNNVDPRELEEVAHLLKRLAERVVPDEDTTKTVQKQIEELLQRAQS GFLPNDAEELFIFLTEITEITIPCRVTDPQLVVTLHEKKGDVALPVPYDHQRGFSGIFEDRSYICKTTIGDREVDSDAYYVYRLQVSSINVSVNAVQTVVRQGENITLMCIVIGNEVVNFEWTYPRKESGRLVEPVTDFLLDMPYHIRSILHIPSAELEDSGTYTCNVTESVNDHQDEKAINITVVE Motif0223_ems_3hM_3701_0001_0002_0001
DWFEEALRLLQEAERDSRRLNNEESTRLIREAHRRLEEAIHNRDLKLLRRILEHLRRILELARR GFLPNDAEELFIFLTEITEITIPCRVTDPQLVVTLHEKKGDVALPVPYDHQRGFSGIFEDRSYICKTTIGDREVDSDAYYVYRLQVSSINVSVNAVQTVVRQGENITLMCIVIGNEVVNFEWTYPRKESGRLVEPVTDFLLDMPYHIRSILHIPSAELEDSGTYTCNVTESVNDHQDEKAINITVVE pol_3h_hb1_5017_000000000_0001
DWKDIKKTLETELREALNKNDEHLARHVIIKAFLIARRLNDPNVRKVVSTLIRIFLSFQKS GFLPNDAEELFIFLTEITEITIPCRVTDPQLVVTLHEKKGDVALPVPYDHQRGFSGIFEDRSYICKTTIGDREVDSDAYYVYRLQVSSINVSVNAVQTVVRQGENITLMCIVIGNEVVNFEWTYPRKESGRLVEPVTDFLLDMPYHIRSILHIPSAELEDSGTYTCNVTESVNDHQDEKAINITVVE Motif0135_ems_3hM_3273_0001_0001
DWRKLLIAAELLFELAKRIKDEEIVKRILERMEELLRRSKNRLSRERIRKLIKLAKDLFRE GFLPNDAEELFIFLTEITEITIPCRVTDPQLVVTLHEKKGDVALPVPYDHQRGFSGIFEDRSYICKTTIGDREVDSDAYYVYRLQVSSINVSVNAVQTVVRQGENITLMCIVIGNEVVNFEWTYPRKESGRLVEPVTDFLLDMPYHIRSILHIPSAELEDSGTYTCNVTESVNDHQDEKAINITVVE rif_3h_hb1_2688_000000028_0001
DYDEDISKVAEKILDTLLSKATTEDEKLFALMLAQFFVRFAVKDQEKAKKINKKLQELFEKKQ GFLPNDAEELFIFLTEITEITIPCRVTDPQLVVTLHEKKGDVALPVPYDHQRGFSGIFEDRSYICKTTIGDREVDSDAYYVYRLQVSSINVSVNAVQTVVRQGENITLMCIVIGNEVVNFEWTYPRKESGRLVEPVTDFLLDMPYHIRSILHIPSAELEDSGTYTCNVTESVNDHQDEKAINITVVE Motif0464_ems_3hC_1146_0001
DYEDLYKKAQKLIKKAKSLPDPDAQFVAKALEFFLRKASNVPDEHTSNRLILFVWFLVHIVLG GFLPNDAEELFIFLTEITEITIPCRVTDPQLVVTLHEKKGDVALPVPYDHQRGFSGIFEDRSYICKTTIGDREVDSDAYYVYRLQVSSINVSVNAVQTVVRQGENITLMCIVIGNEVVNFEWTYPRKESGRLVEPVTDFLLDMPYHIRSILHIPSAELEDSGTYTCNVTESVNDHQDEKAINITVVE Motif0343_ems_3hC_123_0001_0001
DYEKELETLEKRAKKLGDERALFIIFIALLAYRNGDEETAKMALMAARDAIRK GFLPNDAEELFIFLTEITEITIPCRVTDPQLVVTLHEKKGDVALPVPYDHQRGFSGIFEDRSYICKTTIGDREVDSDAYYVYRLQVSSINVSVNAVQTVVRQGENITLMCIVIGNEVVNFEWTYPRKESGRLVEPVTDFLLDMPYHIRSILHIPSAELEDSGTYTCNVTESVNDHQDEKAINITVVE Motif0350_HHH_eva_0526_0001_0001
DYNFYLNLAMIAAKRKGDKKARELIARLALAVLEGEMSEDQARELAREILEKLL GFLPNDAEELFIFLTEITEITIPCRVTDPQLVVTLHEKKGDVALPVPYDHQRGFSGIFEDRSYICKTTIGDREVDSDAYYVYRLQVSSINVSVNAVQTVVRQGENITLMCIVIGNEVVNFEWTYPRKESGRLVEPVTDFLLDMPYHIRSILHIPSAELEDSGTYTCNVTESVNDHQDEKAINITVVE Motif0338_p1-15H-GBL-16H-GABBL-15H_0361_0001_0001_0002_0001
DYQKLEKQVKTLVTLIKQLKKDKEFEQRAMLLLMAAFQASRKKDEELLKMLVRMLKHLVDKAKS GFLPNDAEELFIFLTEITEITIPCRVTDPQLVVTLHEKKGDVALPVPYDHQRGFSGIFEDRSYICKTTIGDREVDSDAYYVYRLQVSSINVSVNAVQTVVRQGENITLMCIVIGNEVVNFEWTYPRKESGRLVEPVTDFLLDMPYHIRSILHIPSAELEDSGTYTCNVTESVNDHQDEKAINITVVE Motif0238_ems_3hM_1034_0001_0001
EDSRKKVREELQRIADKLGIDPVMVYFAERAWEFLKKLGLDEEKAREFARMLLEHLWKG GFLPNDAEELFIFLTEITEITIPCRVTDPQLVVTLHEKKGDVALPVPYDHQRGFSGIFEDRSYICKTTIGDREVDSDAYYVYRLQVSSINVSVNAVQTVVRQGENITLMCIVIGNEVVNFEWTYPRKESGRLVEPVTDFLLDMPYHIRSILHIPSAELEDSGTYTCNVTESVNDHQDEKAINITVVE Motif0890_HHH_eva_0181_0001_0001
EEAKDWVDFLLHVAEFAVKRNNQDEIKIVQWVVTHILLRARDPRQKKLARDALETIKRLN GFLPNDAEELFIFLTEITEITIPCRVTDPQLVVTLHEKKGDVALPVPYDHQRGFSGIFEDRSYICKTTIGDREVDSDAYYVYRLQVSSINVSVNAVQTVVRQGENITLMCIVIGNEVVNFEWTYPRKESGRLVEPVTDFLLDMPYHIRSILHIPSAELEDSGTYTCNVTESVNDHQDEKAINITVVE Motif0238_ems_3hC_936_0001_0001_0001
EEAKHKVNRLMLEALDAVERNDQDKIKTVQKRVQDIEKKARDPRQKELARMALFVIFTFN GFLPNDAEELFIFLTEITEITIPCRVTDPQLVVTLHEKKGDVALPVPYDHQRGFSGIFEDRSYICKTTIGDREVDSDAYYVYRLQVSSINVSVNAVQTVVRQGENITLMCIVIGNEVVNFEWTYPRKESGRLVEPVTDFLLDMPYHIRSILHIPSAELEDSGTYTCNVTESVNDHQDEKAINITVVE Motif0168_ems_3hC_936_0001_0001_0001
EELKELLHRVMLLLFMALMLGLLSPRDVQHYLQKVVELRKRGDKDEVDKIRRELRERLERW GFLPNDAEELFIFLTEITEITIPCRVTDPQLVVTLHEKKGDVALPVPYDHQRGFSGIFEDRSYICKTTIGDREVDSDAYYVYRLQVSSINVSVNAVQTVVRQGENITLMCIVIGNEVVNFEWTYPRKESGRLVEPVTDFLLDMPYHIRSILHIPSAELEDSGTYTCNVTESVNDHQDEKAINITVVE Motif0007_HHH_eva_0351_0001
EKQVIVVVTSDSQKEEEKKRLEEALRELEERIERKLKSQGLDVKVKRHSDEHNGHLRVLVTITAR GFLPNDAEELFIFLTEITEITIPCRVTDPQLVVTLHEKKGDVALPVPYDHQRGFSGIFEDRSYICKTTIGDREVDSDAYYVYRLQVSSINVSVNAVQTVVRQGENITLMCIVIGNEVVNFEWTYPRKESGRLVEPVTDFLLDMPYHIRSILHIPSAELEDSGTYTCNVTESVNDHQDEKAINITVVE pol_EHEE_hb1_4599_000000001_0001
EPDEILEKVLKTLETLAIRHPDDPELMKAFVLVFMISELAKKLSDPTLKERLARLAQRILEEVS GFLPNDAEELFIFLTEITEITIPCRVTDPQLVVTLHEKKGDVALPVPYDHQRGFSGIFEDRSYICKTTIGDREVDSDAYYVYRLQVSSINVSVNAVQTVVRQGENITLMCIVIGNEVVNFEWTYPRKESGRLVEPVTDFLLDMPYHIRSILHIPSAELEDSGTYTCNVTESVNDHQDEKAINITVVE Motif0434_ems_3hM_3523_0001_0001
EWRRHLFLWFHKDDERFKRRVEEEIRRLIKEAEEHARRHNLQSLFQVKSRRQGDFIIVQVYVFNF GFLPNDAEELFIFLTEITEITIPCRVTDPQLVVTLHEKKGDVALPVPYDHQRGFSGIFEDRSYICKTTIGDREVDSDAYYVYRLQVSSINVSVNAVQTVVRQGENITLMCIVIGNEVVNFEWTYPRKESGRLVEPVTDFLLDMPYHIRSILHIPSAELEDSGTYTCNVTESVNDHQDEKAINITVVE pol_EHEE_hb1_1679_000000018_0001
GDELFSTAMHILMLAKRLARTPELQKTLDEIIKKVLEAHKKNDDELLKDALRLAEEVYKKVLR GFLPNDAEELFIFLTEITEITIPCRVTDPQLVVTLHEKKGDVALPVPYDHQRGFSGIFEDRSYICKTTIGDREVDSDAYYVYRLQVSSINVSVNAVQTVVRQGENITLMCIVIGNEVVNFEWTYPRKESGRLVEPVTDFLLDMPYHIRSILHIPSAELEDSGTYTCNVTESVNDHQDEKAINITVVE Motif0026_ems_3hM_1722_0001_0001_0001
GDEVEKKAKKVQEIAEKQGNEELKKQAELAIIAVRVAKKQNNDLIDFVAKLMVDVLLKLLS GFLPNDAEELFIFLTEITEITIPCRVTDPQLVVTLHEKKGDVALPVPYDHQRGFSGIFEDRSYICKTTIGDREVDSDAYYVYRLQVSSINVSVNAVQTVVRQGENITLMCIVIGNEVVNFEWTYPRKESGRLVEPVTDFLLDMPYHIRSILHIPSAELEDSGTYTCNVTESVNDHQDEKAINITVVE Motif0351_ems_3hC_1091_0001_0001_0001
GEEATKLLKRLVKQAKKLANDPLVQTLLDILLEKADKASKNNDEEKLMRAIVWVRLLYKQANT GFLPNDAEELFIFLTEITEITIPCRVTDPQLVVTLHEKKGDVALPVPYDHQRGFSGIFEDRSYICKTTIGDREVDSDAYYVYRLQVSSINVSVNAVQTVVRQGENITLMCIVIGNEVVNFEWTYPRKESGRLVEPVTDFLLDMPYHIRSILHIPSAELEDSGTYTCNVTESVNDHQDEKAINITVVE Motif0181_ems_3hC_535_0001_0001
GEELIKTLVRLVMQALKAANDPNMQKLLKHLLIVAILASRRNDEEKLEKALKQVQELYKKAHS GFLPNDAEELFIFLTEITEITIPCRVTDPQLVVTLHEKKGDVALPVPYDHQRGFSGIFEDRSYICKTTIGDREVDSDAYYVYRLQVSSINVSVNAVQTVVRQGENITLMCIVIGNEVVNFEWTYPRKESGRLVEPVTDFLLDMPYHIRSILHIPSAELEDSGTYTCNVTESVNDHQDEKAINITVVE Motif0538_ems_3hC_535_0002_0001
GEELQKQAKTLSKLLTQAIKENDKEKLKELIQTAIYLFLNIEDPTARKILAEAIMKALEVVRG GFLPNDAEELFIFLTEITEITIPCRVTDPQLVVTLHEKKGDVALPVPYDHQRGFSGIFEDRSYICKTTIGDREVDSDAYYVYRLQVSSINVSVNAVQTVVRQGENITLMCIVIGNEVVNFEWTYPRKESGRLVEPVTDFLLDMPYHIRSILHIPSAELEDSGTYTCNVTESVNDHQDEKAINITVVE Motif0382_ems_3hC_1397_0001_0001
GEELQKQAKTLSKLLTQAIKENDKEKLKRLIFTALLLLLHIEDPRARSILMHAIMIAIEVVKG GFLPNDAEELFIFLTEITEITIPCRVTDPQLVVTLHEKKGDVALPVPYDHQRGFSGIFEDRSYICKTTIGDREVDSDAYYVYRLQVSSINVSVNAVQTVVRQGENITLMCIVIGNEVVNFEWTYPRKESGRLVEPVTDFLLDMPYHIRSILHIPSAELEDSGTYTCNVTESVNDHQDEKAINITVVE Motif0407_ems_3hC_1397_0001_0001
GEELQKQAKTLSKLLTQAIKENDRRKLVRLIMTAIDLRKRIEDPTARRILVEAIIKAILVFMG GFLPNDAEELFIFLTEITEITIPCRVTDPQLVVTLHEKKGDVALPVPYDHQRGFSGIFEDRSYICKTTIGDREVDSDAYYVYRLQVSSINVSVNAVQTVVRQGENITLMCIVIGNEVVNFEWTYPRKESGRLVEPVTDFLLDMPYHIRSILHIPSAELEDSGTYTCNVTESVNDHQDEKAINITVVE Motif0355_ems_3hC_1397_0001_0001_0001
GEELTEMLKMIVHVAKRVANDPNVQTLLDELLEKADKASKNNDEEKLRRALVKVILLFFKANE GFLPNDAEELFIFLTEITEITIPCRVTDPQLVVTLHEKKGDVALPVPYDHQRGFSGIFEDRSYICKTTIGDREVDSDAYYVYRLQVSSINVSVNAVQTVVRQGENITLMCIVIGNEVVNFEWTYPRKESGRLVEPVTDFLLDMPYHIRSILHIPSAELEDSGTYTCNVTESVNDHQDEKAINITVVE Motif0184_ems_3hC_535_0001_0002_0001
GEELTKTLKTLVKQAKKHANDPHLQMSLEFLLRKADKASKNNDEQALFLALLMVQLLYKKATS GFLPNDAEELFIFLTEITEITIPCRVTDPQLVVTLHEKKGDVALPVPYDHQRGFSGIFEDRSYICKTTIGDREVDSDAYYVYRLQVSSINVSVNAVQTVVRQGENITLMCIVIGNEVVNFEWTYPRKESGRLVEPVTDFLLDMPYHIRSILHIPSAELEDSGTYTCNVTESVNDHQDEKAINITVVE Motif0223_ems_3hC_535_0001_0001_0001_0001
GEFLTFILKMLVTRAKKLANDPNVQTLLDELLEKADKASKNNDEEKLNRALIQVIELYKKANS GFLPNDAEELFIFLTEITEITIPCRVTDPQLVVTLHEKKGDVALPVPYDHQRGFSGIFEDRSYICKTTIGDREVDSDAYYVYRLQVSSINVSVNAVQTVVRQGENITLMCIVIGNEVVNFEWTYPRKESGRLVEPVTDFLLDMPYHIRSILHIPSAELEDSGTYTCNVTESVNDHQDEKAINITVVE Motif0122_ems_3hC_535_0001_0001
GEILTHVLKQLVTLAKKAANDPNMQTLLDELLEKADKASKNNDEQKLSRALIQVIELYKKAHS GFLPNDAEELFIFLTEITEITIPCRVTDPQLVVTLHEKKGDVALPVPYDHQRGFSGIFEDRSYICKTTIGDREVDSDAYYVYRLQVSSINVSVNAVQTVVRQGENITLMCIVIGNEVVNFEWTYPRKESGRLVEPVTDFLLDMPYHIRSILHIPSAELEDSGTYTCNVTESVNDHQDEKAINITVVE Motif0070_ems_3hC_535_0002_0001_0001
GELAKRALELIERGDRREVQKLLEEILKRAEKTKDPRLRHLFFMIWLALLGSPFAKHALHKLIEK GFLPNDAEELFIFLTEITEITIPCRVTDPQLVVTLHEKKGDVALPVPYDHQRGFSGIFEDRSYICKTTIGDREVDSDAYYVYRLQVSSINVSVNAVQTVVRQGENITLMCIVIGNEVVNFEWTYPRKESGRLVEPVTDFLLDMPYHIRSILHIPSAELEDSGTYTCNVTESVNDHQDEKAINITVVE Motif0122_bcov_4helix_00636_0001_0001
GEQLQMQAKTLSKLLTQAIKENDKEKLMRLIMQARLILRYIEDPTARKILKEAIEKAMRVILG GFLPNDAEELFIFLTEITEITIPCRVTDPQLVVTLHEKKGDVALPVPYDHQRGFSGIFEDRSYICKTTIGDREVDSDAYYVYRLQVSSINVSVNAVQTVVRQGENITLMCIVIGNEVVNFEWTYPRKESGRLVEPVTDFLLDMPYHIRSILHIPSAELEDSGTYTCNVTESVNDHQDEKAINITVVE Motif0121_ems_3hC_1397_0001_0003_0001
GQELARRALLAAALRDPEAIKELVELLKEAKERGDLKLLLQIRLALWLAERLNPEVKEIIEKVEK GFLPNDAEELFIFLTEITEITIPCRVTDPQLVVTLHEKKGDVALPVPYDHQRGFSGIFEDRSYICKTTIGDREVDSDAYYVYRLQVSSINVSVNAVQTVVRQGENITLMCIVIGNEVVNFEWTYPRKESGRLVEPVTDFLLDMPYHIRSILHIPSAELEDSGTYTCNVTESVNDHQDEKAINITVVE rif_55976c1d843929bf06a464979aa8c477_0001_1_000000026_0001
GRELHTELMSLVVLALFLANDPNVRNLLFRLAIKAMEASDNNDEEKLEKALKQVQELYKKANS GFLPNDAEELFIFLTEITEITIPCRVTDPQLVVTLHEKKGDVALPVPYDHQRGFSGIFEDRSYICKTTIGDREVDSDAYYVYRLQVSSINVSVNAVQTVVRQGENITLMCIVIGNEVVNFEWTYPRKESGRLVEPVTDFLLDMPYHIRSILHIPSAELEDSGTYTCNVTESVNDHQDEKAINITVVE Motif0155_ems_3hC_535_0001_0001
GRELTLELFFLVWQAKELANDPNVQTLLKELLFKAMSAAFDNDEEKLEKALKQVQELYKKANS GFLPNDAEELFIFLTEITEITIPCRVTDPQLVVTLHEKKGDVALPVPYDHQRGFSGIFEDRSYICKTTIGDREVDSDAYYVYRLQVSSINVSVNAVQTVVRQGENITLMCIVIGNEVVNFEWTYPRKESGRLVEPVTDFLLDMPYHIRSILHIPSAELEDSGTYTCNVTESVNDHQDEKAINITVVE Motif0518_ems_3hC_535_0001
GVEELEELADRLGDDELLMLAMMAKFVKKFLSPEERKKVEELAKLLVEDPNNEEVRQRLRMLLAQ GFLPNDAEELFIFLTEITEITIPCRVTDPQLVVTLHEKKGDVALPVPYDHQRGFSGIFEDRSYICKTTIGDREVDSDAYYVYRLQVSSINVSVNAVQTVVRQGENITLMCIVIGNEVVNFEWTYPRKESGRLVEPVTDFLLDMPYHIRSILHIPSAELEDSGTYTCNVTESVNDHQDEKAINITVVE Motif0223_bcov_4helix_08760_0001
HDRKSFLIQVNARDSKSQQEARDKLETIASKISKKVKKNNGKVFYLLTKREDSDSILFVLIVMWG GFLPNDAEELFIFLTEITEITIPCRVTDPQLVVTLHEKKGDVALPVPYDHQRGFSGIFEDRSYICKTTIGDREVDSDAYYVYRLQVSSINVSVNAVQTVVRQGENITLMCIVIGNEVVNFEWTYPRKESGRLVEPVTDFLLDMPYHIRSILHIPSAELEDSGTYTCNVTESVNDHQDEKAINITVVE pol_EHEE_10403_000000016_0001
IDEVRHVRMVLVFLWFLTGDRTFMKLAMKLMEVLDKVKEGKLDPEQARKFARELQERIKKLM GFLPNDAEELFIFLTEITEITIPCRVTDPQLVVTLHEKKGDVALPVPYDHQRGFSGIFEDRSYICKTTIGDREVDSDAYYVYRLQVSSINVSVNAVQTVVRQGENITLMCIVIGNEVVNFEWTYPRKESGRLVEPVTDFLLDMPYHIRSILHIPSAELEDSGTYTCNVTESVNDHQDEKAINITVVE Motif0158_HHH_eva_0265_0001_0001
IEQRYRVIYLDGGREEEVEDTWRKIKKWAEEVAEEKRKRGLHVTVIIYVFKRNGIWIIVVFVLAQ GFLPNDAEELFIFLTEITEITIPCRVTDPQLVVTLHEKKGDVALPVPYDHQRGFSGIFEDRSYICKTTIGDREVDSDAYYVYRLQVSSINVSVNAVQTVVRQGENITLMCIVIGNEVVNFEWTYPRKESGRLVEPVTDFLLDMPYHIRSILHIPSAELEDSGTYTCNVTESVNDHQDEKAINITVVE pol_EHEE_hb1_2440_000000012_0001
KFKDLVQEILKKLKEVLKRVQDPEERLKVQMIIMMVERLWKSARSEEQFKEVYEMAKEMADRM GFLPNDAEELFIFLTEITEITIPCRVTDPQLVVTLHEKKGDVALPVPYDHQRGFSGIFEDRSYICKTTIGDREVDSDAYYVYRLQVSSINVSVNAVQTVVRQGENITLMCIVIGNEVVNFEWTYPRKESGRLVEPVTDFLLDMPYHIRSILHIPSAELEDSGTYTCNVTESVNDHQDEKAINITVVE Motif0656_ems_3hM_329_0001_0001
KFKKLVQMILAFLFVVLREVQDPEERKKVRKIIRTVFELWRSARSEEQFKKVYEYAKDWADKM GFLPNDAEELFIFLTEITEITIPCRVTDPQLVVTLHEKKGDVALPVPYDHQRGFSGIFEDRSYICKTTIGDREVDSDAYYVYRLQVSSINVSVNAVQTVVRQGENITLMCIVIGNEVVNFEWTYPRKESGRLVEPVTDFLLDMPYHIRSILHIPSAELEDSGTYTCNVTESVNDHQDEKAINITVVE Motif0079_ems_3hM_329_0001_0001
KPEELFRKLVSVALQAFELNNEDRLQEVLKTARDLSKKAQDPHERDILDAVVMWVEMLIKS GFLPNDAEELFIFLTEITEITIPCRVTDPQLVVTLHEKKGDVALPVPYDHQRGFSGIFEDRSYICKTTIGDREVDSDAYYVYRLQVSSINVSVNAVQTVVRQGENITLMCIVIGNEVVNFEWTYPRKESGRLVEPVTDFLLDMPYHIRSILHIPSAELEDSGTYTCNVTESVNDHQDEKAINITVVE Motif0246_ems_3hC_1468_0002_0001_0001
LEEDIKTAKTIAEQLKKKFKDDPHIELLVDMALMTLEFAERENDEILIRLVIKEIKTIKKKADS GFLPNDAEELFIFLTEITEITIPCRVTDPQLVVTLHEKKGDVALPVPYDHQRGFSGIFEDRSYICKTTIGDREVDSDAYYVYRLQVSSINVSVNAVQTVVRQGENITLMCIVIGNEVVNFEWTYPRKESGRLVEPVTDFLLDMPYHIRSILHIPSAELEDSGTYTCNVTESVNDHQDEKAINITVVE Motif0223_ems_3hC_696_0001_0001_0001
LEKLERVRELARELYEKIGDPRIMFIRFVVEVLIMRYRKGHLDEEEAKDWADILERLLRNFI GFLPNDAEELFIFLTEITEITIPCRVTDPQLVVTLHEKKGDVALPVPYDHQRGFSGIFEDRSYICKTTIGDREVDSDAYYVYRLQVSSINVSVNAVQTVVRQGENITLMCIVIGNEVVNFEWTYPRKESGRLVEPVTDFLLDMPYHIRSILHIPSAELEDSGTYTCNVTESVNDHQDEKAINITVVE Motif0684_HHH_eva_0267_0001_0001
LIFRWRLYFWDGDDERARKESKEILEELKRLAEEIAKKRNLVAVLLFSHRRHNGRYLLRVVIYIV GFLPNDAEELFIFLTEITEITIPCRVTDPQLVVTLHEKKGDVALPVPYDHQRGFSGIFEDRSYICKTTIGDREVDSDAYYVYRLQVSSINVSVNAVQTVVRQGENITLMCIVIGNEVVNFEWTYPRKESGRLVEPVTDFLLDMPYHIRSILHIPSAELEDSGTYTCNVTESVNDHQDEKAINITVVE pol_EHEE_hb1_4010_000000004_0001
MKEAELTLIQLLLRVEREGDRRKAKILVEALLRIQKLKEEASSEEEKDRLVRKVFKEAQKKVS GFLPNDAEELFIFLTEITEITIPCRVTDPQLVVTLHEKKGDVALPVPYDHQRGFSGIFEDRSYICKTTIGDREVDSDAYYVYRLQVSSINVSVNAVQTVVRQGENITLMCIVIGNEVVNFEWTYPRKESGRLVEPVTDFLLDMPYHIRSILHIPSAELEDSGTYTCNVTESVNDHQDEKAINITVVE Motif0382_ems_3hM_1213_0001_0001
NEEAEKLLRKVIILVFQAKRDPRQAERLSELIKELLKRIRKLGDEDASRLATLLLELAERVIS GFLPNDAEELFIFLTEITEITIPCRVTDPQLVVTLHEKKGDVALPVPYDHQRGFSGIFEDRSYICKTTIGDREVDSDAYYVYRLQVSSINVSVNAVQTVVRQGENITLMCIVIGNEVVNFEWTYPRKESGRLVEPVTDFLLDMPYHIRSILHIPSAELEDSGTYTCNVTESVNDHQDEKAINITVVE Motif0132_ems_3hM_2060_0001_0001
NEEAQRLLMTVHMAVEIAKRDPSIAEIVSELIKKLLKRIRKLGDEDASKKATELLKEAEKVIS GFLPNDAEELFIFLTEITEITIPCRVTDPQLVVTLHEKKGDVALPVPYDHQRGFSGIFEDRSYICKTTIGDREVDSDAYYVYRLQVSSINVSVNAVQTVVRQGENITLMCIVIGNEVVNFEWTYPRKESGRLVEPVTDFLLDMPYHIRSILHIPSAELEDSGTYTCNVTESVNDHQDEKAINITVVE Motif0214_ems_3hM_2060_0001_0001
NEEARRLLLFVFQLVVEAKYDPRQAERLSELIKELLKRIRKLGDEHASFAAHWLLREAEKVIS GFLPNDAEELFIFLTEITEITIPCRVTDPQLVVTLHEKKGDVALPVPYDHQRGFSGIFEDRSYICKTTIGDREVDSDAYYVYRLQVSSINVSVNAVQTVVRQGENITLMCIVIGNEVVNFEWTYPRKESGRLVEPVTDFLLDMPYHIRSILHIPSAELEDSGTYTCNVTESVNDHQDEKAINITVVE Motif0335_ems_3hM_2060_0001_0001
NEEEKKKAKHLLDAAKMAADAIRDDDKRKKAQSLVEKARKLDIPEEAKKVFMIVMQIFLNDKK GFLPNDAEELFIFLTEITEITIPCRVTDPQLVVTLHEKKGDVALPVPYDHQRGFSGIFEDRSYICKTTIGDREVDSDAYYVYRLQVSSINVSVNAVQTVVRQGENITLMCIVIGNEVVNFEWTYPRKESGRLVEPVTDFLLDMPYHIRSILHIPSAELEDSGTYTCNVTESVNDHQDEKAINITVVE Motif0382_ems_3hC_617_0002_0001_0001
NEEEKKKAKKLLDEAKKLADQISNDDLRDLAQRLVERARKIDDPNVAKKVYMFVLFIYLRVQS GFLPNDAEELFIFLTEITEITIPCRVTDPQLVVTLHEKKGDVALPVPYDHQRGFSGIFEDRSYICKTTIGDREVDSDAYYVYRLQVSSINVSVNAVQTVVRQGENITLMCIVIGNEVVNFEWTYPRKESGRLVEPVTDFLLDMPYHIRSILHIPSAELEDSGTYTCNVTESVNDHQDEKAINITVVE Motif0257_ems_3hC_617_0001_0001_0001
NEEERKRAMFAVFMIWHILEQIDDPHYKDLVRKLLETAKKEQDPTKIKEALMKAMKLLDKAKS GFLPNDAEELFIFLTEITEITIPCRVTDPQLVVTLHEKKGDVALPVPYDHQRGFSGIFEDRSYICKTTIGDREVDSDAYYVYRLQVSSINVSVNAVQTVVRQGENITLMCIVIGNEVVNFEWTYPRKESGRLVEPVTDFLLDMPYHIRSILHIPSAELEDSGTYTCNVTESVNDHQDEKAINITVVE Motif0233_ems_3hM_3556_0001_0001_0001
NEEQLRDLIKRVEEQIRRGTITDSTKRLVQRLIELAHFNGNEEVEKRLRELEKRIDKVKS GFLPNDAEELFIFLTEITEITIPCRVTDPQLVVTLHEKKGDVALPVPYDHQRGFSGIFEDRSYICKTTIGDREVDSDAYYVYRLQVSSINVSVNAVQTVVRQGENITLMCIVIGNEVVNFEWTYPRKESGRLVEPVTDFLLDMPYHIRSILHIPSAELEDSGTYTCNVTESVNDHQDEKAINITVVE Motif0018_HHH_eva_0123_0001_0001
NELEKRVRELIKEVERWIKEGKITPKILAELFLRILDLVERLGDEQLREELRRLVMEAMQVLFK GFLPNDAEELFIFLTEITEITIPCRVTDPQLVVTLHEKKGDVALPVPYDHQRGFSGIFEDRSYICKTTIGDREVDSDAYYVYRLQVSSINVSVNAVQTVVRQGENITLMCIVIGNEVVNFEWTYPRKESGRLVEPVTDFLLDMPYHIRSILHIPSAELEDSGTYTCNVTESVNDHQDEKAINITVVE Motif0137_HHH_eva_0389_0001_0001
NEVQKKAKMRLYFMALMLKQNNVDPTRVKQFIQAVARMLQKKIQNPENRKFVQTVAEELIKRVM GFLPNDAEELFIFLTEITEITIPCRVTDPQLVVTLHEKKGDVALPVPYDHQRGFSGIFEDRSYICKTTIGDREVDSDAYYVYRLQVSSINVSVNAVQTVVRQGENITLMCIVIGNEVVNFEWTYPRKESGRLVEPVTDFLLDMPYHIRSILHIPSAELEDSGTYTCNVTESVNDHQDEKAINITVVE Motif0651_ems_3hM_201_0001_0001
NEVRELLKTLIRLLKIARRRNERETLRKLSKIARKFLKALLRRDVEALRDAARLIREAFEEIR GFLPNDAEELFIFLTEITEITIPCRVTDPQLVVTLHEKKGDVALPVPYDHQRGFSGIFEDRSYICKTTIGDREVDSDAYYVYRLQVSSINVSVNAVQTVVRQGENITLMCIVIGNEVVNFEWTYPRKESGRLVEPVTDFLLDMPYHIRSILHIPSAELEDSGTYTCNVTESVNDHQDEKAINITVVE rif_3h_hb1_6032_000000010_0001
NIREARRLLELAWELAEKLNLEEVLRLIEESWRHLEEAARNHDREALIRNYYFAEDLLRRVEN GFLPNDAEELFIFLTEITEITIPCRVTDPQLVVTLHEKKGDVALPVPYDHQRGFSGIFEDRSYICKTTIGDREVDSDAYYVYRLQVSSINVSVNAVQTVVRQGENITLMCIVIGNEVVNFEWTYPRKESGRLVEPVTDFLLDMPYHIRSILHIPSAELEDSGTYTCNVTESVNDHQDEKAINITVVE pol_3h_hb1_279_000000005_0001
NLEKTIMRLIFIVLRRVRLVNDEEAREKVRRAMKLFVEAKKKNDETLLKQVEELLRKLSKKAR GFLPNDAEELFIFLTEITEITIPCRVTDPQLVVTLHEKKGDVALPVPYDHQRGFSGIFEDRSYICKTTIGDREVDSDAYYVYRLQVSSINVSVNAVQTVVRQGENITLMCIVIGNEVVNFEWTYPRKESGRLVEPVTDFLLDMPYHIRSILHIPSAELEDSGTYTCNVTESVNDHQDEKAINITVVE Motif0257_ems_3hM_1408_0001_0001
NREILVKILLRLLGVPPEEIERVKRLLRELTEKLGDPEEALRVLIELLQEEGDPRVALVLALVLR GFLPNDAEELFIFLTEITEITIPCRVTDPQLVVTLHEKKGDVALPVPYDHQRGFSGIFEDRSYICKTTIGDREVDSDAYYVYRLQVSSINVSVNAVQTVVRQGENITLMCIVIGNEVVNFEWTYPRKESGRLVEPVTDFLLDMPYHIRSILHIPSAELEDSGTYTCNVTESVNDHQDEKAINITVVE pol_b4be136d7f8a4bb058aae31a77d31857_0001_000000000_0001
NRLLFRLLELLRKDPREAVKFVKELLKKLNSPKARVLLVSLRRAEERNDEKQLRLALRVIVILVH GFLPNDAEELFIFLTEITEITIPCRVTDPQLVVTLHEKKGDVALPVPYDHQRGFSGIFEDRSYICKTTIGDREVDSDAYYVYRLQVSSINVSVNAVQTVVRQGENITLMCIVIGNEVVNFEWTYPRKESGRLVEPVTDFLLDMPYHIRSILHIPSAELEDSGTYTCNVTESVNDHQDEKAINITVVE pol_07b01b63cad2c4be2d3ef0bedfca1f73_0001_000000006_0001
NSDEIKEKADLIARAAKRVAKDEEVKKLVETLLQQVRKLLSNNDDRRAHAVLVILLMVLMDLQK GFLPNDAEELFIFLTEITEITIPCRVTDPQLVVTLHEKKGDVALPVPYDHQRGFSGIFEDRSYICKTTIGDREVDSDAYYVYRLQVSSINVSVNAVQTVVRQGENITLMCIVIGNEVVNFEWTYPRKESGRLVEPVTDFLLDMPYHIRSILHIPSAELEDSGTYTCNVTESVNDHQDEKAINITVVE Motif0564_ems_3hC_1642_0001_0001
NSDELRKRLERIYRLVEEGKLDPNRAIAFVEMIRKEAKKVGDDSVEELAQRVKKFIYHFLN GFLPNDAEELFIFLTEITEITIPCRVTDPQLVVTLHEKKGDVALPVPYDHQRGFSGIFEDRSYICKTTIGDREVDSDAYYVYRLQVSSINVSVNAVQTVVRQGENITLMCIVIGNEVVNFEWTYPRKESGRLVEPVTDFLLDMPYHIRSILHIPSAELEDSGTYTCNVTESVNDHQDEKAINITVVE Motif0214_HHH_eva_0142_0001_0001
NVKAKMLSNIVTKIARSLGLDKHMQFRAMMLAMDLVNSGISEEEAKKIVEKWLKTAKKRS GFLPNDAEELFIFLTEITEITIPCRVTDPQLVVTLHEKKGDVALPVPYDHQRGFSGIFEDRSYICKTTIGDREVDSDAYYVYRLQVSSINVSVNAVQTVVRQGENITLMCIVIGNEVVNFEWTYPRKESGRLVEPVTDFLLDMPYHIRSILHIPSAELEDSGTYTCNVTESVNDHQDEKAINITVVE Motif0168_HHH_eva_0026_0001_0001
PDDEKLKKISKELKELVDSIENPDKREQAHAVAMHVIFVLKMAKDPFFKEDLTKRAKDLIKSYI GFLPNDAEELFIFLTEITEITIPCRVTDPQLVVTLHEKKGDVALPVPYDHQRGFSGIFEDRSYICKTTIGDREVDSDAYYVYRLQVSSINVSVNAVQTVVRQGENITLMCIVIGNEVVNFEWTYPRKESGRLVEPVTDFLLDMPYHIRSILHIPSAELEDSGTYTCNVTESVNDHQDEKAINITVVE Motif0026_ems_3hM_2136_0001_0003_0001
PDEELDMAVYALTWAIRRGDEYFRRFIQELIKKLVKQVFPDPRETKKVTTELIQLAHKLAS GFLPNDAEELFIFLTEITEITIPCRVTDPQLVVTLHEKKGDVALPVPYDHQRGFSGIFEDRSYICKTTIGDREVDSDAYYVYRLQVSSINVSVNAVQTVVRQGENITLMCIVIGNEVVNFEWTYPRKESGRLVEPVTDFLLDMPYHIRSILHIPSAELEDSGTYTCNVTESVNDHQDEKAINITVVE Motif0223_ems_3hM_2862_0001_0001_0001
PDRERLFFLLLLIEEVAKKLNDEKVKEYVKEVKKRWKEAVDNNDDDLARKIVHEAMQYVSRRR GFLPNDAEELFIFLTEITEITIPCRVTDPQLVVTLHEKKGDVALPVPYDHQRGFSGIFEDRSYICKTTIGDREVDSDAYYVYRLQVSSINVSVNAVQTVVRQGENITLMCIVIGNEVVNFEWTYPRKESGRLVEPVTDFLLDMPYHIRSILHIPSAELEDSGTYTCNVTESVNDHQDEKAINITVVE Motif0318_ems_3hM_1680_0001_0001
PEEEELLKEAIELAPDPQLRQLLERVLELIKRDPSRKERLVFTLFIYAHLLGDEEVKRLLLKLAK GFLPNDAEELFIFLTEITEITIPCRVTDPQLVVTLHEKKGDVALPVPYDHQRGFSGIFEDRSYICKTTIGDREVDSDAYYVYRLQVSSINVSVNAVQTVVRQGENITLMCIVIGNEVVNFEWTYPRKESGRLVEPVTDFLLDMPYHIRSILHIPSAELEDSGTYTCNVTESVNDHQDEKAINITVVE Motif0415_bcov_4helix_14260_0001_0001
PEEEELLKEAIELAPNPSLRQYLEHVLELIKRDPSRKEDLVFRLLLMARLLGDEEVLRLLFKLFK GFLPNDAEELFIFLTEITEITIPCRVTDPQLVVTLHEKKGDVALPVPYDHQRGFSGIFEDRSYICKTTIGDREVDSDAYYVYRLQVSSINVSVNAVQTVVRQGENITLMCIVIGNEVVNFEWTYPRKESGRLVEPVTDFLLDMPYHIRSILHIPSAELEDSGTYTCNVTESVNDHQDEKAINITVVE Motif0069_bcov_4helix_14260_0001_0001
PEEEIAEKLLKSARKRYSPFQVAYIAVYVLSRILGDPKEAAEVVLRVARKLNDPDVEHVAHTLLQ GFLPNDAEELFIFLTEITEITIPCRVTDPQLVVTLHEKKGDVALPVPYDHQRGFSGIFEDRSYICKTTIGDREVDSDAYYVYRLQVSSINVSVNAVQTVVRQGENITLMCIVIGNEVVNFEWTYPRKESGRLVEPVTDFLLDMPYHIRSILHIPSAELEDSGTYTCNVTESVNDHQDEKAINITVVE Motif0387_bcov_4helix_14074_0001
PEEEKKELKKVATRLTLFVAQAQSDEEAKRIITKAKKWVEDVGDEEVKRYLEVLLHFAKLMVKL GFLPNDAEELFIFLTEITEITIPCRVTDPQLVVTLHEKKGDVALPVPYDHQRGFSGIFEDRSYICKTTIGDREVDSDAYYVYRLQVSSINVSVNAVQTVVRQGENITLMCIVIGNEVVNFEWTYPRKESGRLVEPVTDFLLDMPYHIRSILHIPSAELEDSGTYTCNVTESVNDHQDEKAINITVVE Motif0381_ems_3hM_1036_0001_0001
PEEELRKLVAKVAGIPPEKFEELLRAARKALGNPEYALLALIQALLRANGDPRLKELLELLLRLP GFLPNDAEELFIFLTEITEITIPCRVTDPQLVVTLHEKKGDVALPVPYDHQRGFSGIFEDRSYICKTTIGDREVDSDAYYVYRLQVSSINVSVNAVQTVVRQGENITLMCIVIGNEVVNFEWTYPRKESGRLVEPVTDFLLDMPYHIRSILHIPSAELEDSGTYTCNVTESVNDHQDEKAINITVVE pol_7c97f9b0577646ccc41fc720e16f83b4_0001_000000006_0001
PEEELRKLVAKVAGLPPEKFRRMLEALTRRLGNPEFALLVLIRALLRAHGDPRLRELLELLERLP GFLPNDAEELFIFLTEITEITIPCRVTDPQLVVTLHEKKGDVALPVPYDHQRGFSGIFEDRSYICKTTIGDREVDSDAYYVYRLQVSSINVSVNAVQTVVRQGENITLMCIVIGNEVVNFEWTYPRKESGRLVEPVTDFLLDMPYHIRSILHIPSAELEDSGTYTCNVTESVNDHQDEKAINITVVE rif_7c97f9b0577646ccc41fc720e16f83b4_0001_000000024_0001
PEELLEELLKEFGDPLLERALELLRRVEETKDPRLLKAVRILLVMVFMNLGDPRVAELLMLILER GFLPNDAEELFIFLTEITEITIPCRVTDPQLVVTLHEKKGDVALPVPYDHQRGFSGIFEDRSYICKTTIGDREVDSDAYYVYRLQVSSINVSVNAVQTVVRQGENITLMCIVIGNEVVNFEWTYPRKESGRLVEPVTDFLLDMPYHIRSILHIPSAELEDSGTYTCNVTESVNDHQDEKAINITVVE Motif0355_bcov_4helix_11346_0001_0001
PEELLELLKRLLKELGDKDALKALELLEERLKRGDPRAKTILQLLKAAYFLGDPRFVRRLLRQVP GFLPNDAEELFIFLTEITEITIPCRVTDPQLVVTLHEKKGDVALPVPYDHQRGFSGIFEDRSYICKTTIGDREVDSDAYYVYRLQVSSINVSVNAVQTVVRQGENITLMCIVIGNEVVNFEWTYPRKESGRLVEPVTDFLLDMPYHIRSILHIPSAELEDSGTYTCNVTESVNDHQDEKAINITVVE pol_188d01929fb044e3cb8d3ddba1fb93a8_0001_1_000000001_0001
PEELLEVTLRAEDEGNPLLRVVAAALAYLFMGNPDLARRLLEIVLRRTGDPLIEEALRILRRLVK GFLPNDAEELFIFLTEITEITIPCRVTDPQLVVTLHEKKGDVALPVPYDHQRGFSGIFEDRSYICKTTIGDREVDSDAYYVYRLQVSSINVSVNAVQTVVRQGENITLMCIVIGNEVVNFEWTYPRKESGRLVEPVTDFLLDMPYHIRSILHIPSAELEDSGTYTCNVTESVNDHQDEKAINITVVE Motif0383_bcov_4helix_04780_0001
PEEMFLLISAIFLAPDPELRKLLKRVLLFILIDPSRKEELVEELKKLAEELGDEEVKELLEKLEK GFLPNDAEELFIFLTEITEITIPCRVTDPQLVVTLHEKKGDVALPVPYDHQRGFSGIFEDRSYICKTTIGDREVDSDAYYVYRLQVSSINVSVNAVQTVVRQGENITLMCIVIGNEVVNFEWTYPRKESGRLVEPVTDFLLDMPYHIRSILHIPSAELEDSGTYTCNVTESVNDHQDEKAINITVVE Motif0248_bcov_4helix_14260_0001
PEEQERAKLRAFFLSLFAKEVPDPKSVHSIIMMIEFLAKKYQNPEVKKIAEEVKKFLKKLKSK GFLPNDAEELFIFLTEITEITIPCRVTDPQLVVTLHEKKGDVALPVPYDHQRGFSGIFEDRSYICKTTIGDREVDSDAYYVYRLQVSSINVSVNAVQTVVRQGENITLMCIVIGNEVVNFEWTYPRKESGRLVEPVTDFLLDMPYHIRSILHIPSAELEDSGTYTCNVTESVNDHQDEKAINITVVE Motif0318_ems_3hM_3344_0001_0001
PEEQERAKRTAEELSKQAKSIPDPHDVANYIFKILKLADDYQNPEVKKIAEEVMHFFIRLELR GFLPNDAEELFIFLTEITEITIPCRVTDPQLVVTLHEKKGDVALPVPYDHQRGFSGIFEDRSYICKTTIGDREVDSDAYYVYRLQVSSINVSVNAVQTVVRQGENITLMCIVIGNEVVNFEWTYPRKESGRLVEPVTDFLLDMPYHIRSILHIPSAELEDSGTYTCNVTESVNDHQDEKAINITVVE Motif0113_ems_3hM_3344_0001_0001
PEEVKKIVTTVKRQAKEAIEKNDDETVLKLIARLHMMAKTRNDPLLEKAAREIMELFLRFQRS GFLPNDAEELFIFLTEITEITIPCRVTDPQLVVTLHEKKGDVALPVPYDHQRGFSGIFEDRSYICKTTIGDREVDSDAYYVYRLQVSSINVSVNAVQTVVRQGENITLMCIVIGNEVVNFEWTYPRKESGRLVEPVTDFLLDMPYHIRSILHIPSAELEDSGTYTCNVTESVNDHQDEKAINITVVE Motif0078_ems_3hM_1437_0001_0001
PEFFVFMVEILITRLKKLAQDPEIRKDIERLEKEIRTRIKKDPRFASEAVMRLMDIMERLLHEM GFLPNDAEELFIFLTEITEITIPCRVTDPQLVVTLHEKKGDVALPVPYDHQRGFSGIFEDRSYICKTTIGDREVDSDAYYVYRLQVSSINVSVNAVQTVVRQGENITLMCIVIGNEVVNFEWTYPRKESGRLVEPVTDFLLDMPYHIRSILHIPSAELEDSGTYTCNVTESVNDHQDEKAINITVVE Motif0233_ems_3hM_1007_0001_0001_0001
PEFIVFLVELLIERLKKLAQDPEIRKDIERLEKEIRTRIKKDPTFAFEAVMRLHDIYKRLKEEM GFLPNDAEELFIFLTEITEITIPCRVTDPQLVVTLHEKKGDVALPVPYDHQRGFSGIFEDRSYICKTTIGDREVDSDAYYVYRLQVSSINVSVNAVQTVVRQGENITLMCIVIGNEVVNFEWTYPRKESGRLVEPVTDFLLDMPYHIRSILHIPSAELEDSGTYTCNVTESVNDHQDEKAINITVVE Motif0122_ems_3hM_1007_0001_0001
PEHVKKLVTTVKRKAKEAIEKNDEDTVNMLIMLLKYLARKQNDPLLEKAAREIEELFRRFQKS GFLPNDAEELFIFLTEITEITIPCRVTDPQLVVTLHEKKGDVALPVPYDHQRGFSGIFEDRSYICKTTIGDREVDSDAYYVYRLQVSSINVSVNAVQTVVRQGENITLMCIVIGNEVVNFEWTYPRKESGRLVEPVTDFLLDMPYHIRSILHIPSAELEDSGTYTCNVTESVNDHQDEKAINITVVE Motif0223_ems_3hM_1437_0001_0002_0001
PEKLHLIVIIYGNSEEARHRSEKIVKEFIKKAKEEAERRGVDFLFYYQNNTVGDVNVVQVVVRIG GFLPNDAEELFIFLTEITEITIPCRVTDPQLVVTLHEKKGDVALPVPYDHQRGFSGIFEDRSYICKTTIGDREVDSDAYYVYRLQVSSINVSVNAVQTVVRQGENITLMCIVIGNEVVNFEWTYPRKESGRLVEPVTDFLLDMPYHIRSILHIPSAELEDSGTYTCNVTESVNDHQDEKAINITVVE pol_EHEE_hb1_6603_000000015_0001
PELDKIVRRATLLAMMIVQMASNPEIQKKAKTVKKLLEEARQKKDKDTVTKLFKKAAELAMLVY GFLPNDAEELFIFLTEITEITIPCRVTDPQLVVTLHEKKGDVALPVPYDHQRGFSGIFEDRSYICKTTIGDREVDSDAYYVYRLQVSSINVSVNAVQTVVRQGENITLMCIVIGNEVVNFEWTYPRKESGRLVEPVTDFLLDMPYHIRSILHIPSAELEDSGTYTCNVTESVNDHQDEKAINITVVE Motif0224_ems_3hC_414_0001_0001
PELDMLVKMAQDLADKIVKKASNPEIQKKAKTVKKLLEEARQKKDKSRVRFLFAYAMMLAKLVK GFLPNDAEELFIFLTEITEITIPCRVTDPQLVVTLHEKKGDVALPVPYDHQRGFSGIFEDRSYICKTTIGDREVDSDAYYVYRLQVSSINVSVNAVQTVVRQGENITLMCIVIGNEVVNFEWTYPRKESGRLVEPVTDFLLDMPYHIRSILHIPSAELEDSGTYTCNVTESVNDHQDEKAINITVVE Motif0260_ems_3hC_414_0001_0001
PESLLKIAVEMLTEAIRRGDQILRYFIQRLIKELVKIVFPDPRETKKVTTELIQLAHKLAS GFLPNDAEELFIFLTEITEITIPCRVTDPQLVVTLHEKKGDVALPVPYDHQRGFSGIFEDRSYICKTTIGDREVDSDAYYVYRLQVSSINVSVNAVQTVVRQGENITLMCIVIGNEVVNFEWTYPRKESGRLVEPVTDFLLDMPYHIRSILHIPSAELEDSGTYTCNVTESVNDHQDEKAINITVVE Motif0115_ems_3hM_2862_0001_0001
PESQELAKHAIRLLEELKKNIRDRAARQLAEDLIHSLRWSLERNDEELSRRVFKAARRFLERVK GFLPNDAEELFIFLTEITEITIPCRVTDPQLVVTLHEKKGDVALPVPYDHQRGFSGIFEDRSYICKTTIGDREVDSDAYYVYRLQVSSINVSVNAVQTVVRQGENITLMCIVIGNEVVNFEWTYPRKESGRLVEPVTDFLLDMPYHIRSILHIPSAELEDSGTYTCNVTESVNDHQDEKAINITVVE rif_3h_hb1_531_000000021_0001
PETDELFRTLVQLMFLAQDPRYRDEALKLVEEILREAEKKNDRDVVIVARAVLKHIQKLK GFLPNDAEELFIFLTEITEITIPCRVTDPQLVVTLHEKKGDVALPVPYDHQRGFSGIFEDRSYICKTTIGDREVDSDAYYVYRLQVSSINVSVNAVQTVVRQGENITLMCIVIGNEVVNFEWTYPRKESGRLVEPVTDFLLDMPYHIRSILHIPSAELEDSGTYTCNVTESVNDHQDEKAINITVVE Motif0609_ems_3hM_1201_0001_0001
PEVKEKADMLSLMLRAAQKRTKDPNIQKLLEKLIQLLQDAAKRQDKEKLDRVSMRAVQVFLNTR GFLPNDAEELFIFLTEITEITIPCRVTDPQLVVTLHEKKGDVALPVPYDHQRGFSGIFEDRSYICKTTIGDREVDSDAYYVYRLQVSSINVSVNAVQTVVRQGENITLMCIVIGNEVVNFEWTYPRKESGRLVEPVTDFLLDMPYHIRSILHIPSAELEDSGTYTCNVTESVNDHQDEKAINITVVE Motif0382_ems_3hC_709_0002_0001_0001
PEYHKIVRKLFMEANQAILNNDERMLKTVEKLVKEFKKKASESGDPDLQQLARLLERMVRLLKS GFLPNDAEELFIFLTEITEITIPCRVTDPQLVVTLHEKKGDVALPVPYDHQRGFSGIFEDRSYICKTTIGDREVDSDAYYVYRLQVSSINVSVNAVQTVVRQGENITLMCIVIGNEVVNFEWTYPRKESGRLVEPVTDFLLDMPYHIRSILHIPSAELEDSGTYTCNVTESVNDHQDEKAINITVVE Motif0324_ems_3hM_542_0001_0001
PHELMEVTQRASDEGNPLFEVVLKAMAALWFGNPEMARMLLEEVLRRTGDPLIEEALRILRRLVK GFLPNDAEELFIFLTEITEITIPCRVTDPQLVVTLHEKKGDVALPVPYDHQRGFSGIFEDRSYICKTTIGDREVDSDAYYVYRLQVSSINVSVNAVQTVVRQGENITLMCIVIGNEVVNFEWTYPRKESGRLVEPVTDFLLDMPYHIRSILHIPSAELEDSGTYTCNVTESVNDHQDEKAINITVVE Motif0255_bcov_4helix_04780_0001
PKKEIMETLLRIFRKAEKDGDKKVLDLVNELVVRLFFAAKRNDEEKQKKILKEVRKVLKIAQR GFLPNDAEELFIFLTEITEITIPCRVTDPQLVVTLHEKKGDVALPVPYDHQRGFSGIFEDRSYICKTTIGDREVDSDAYYVYRLQVSSINVSVNAVQTVVRQGENITLMCIVIGNEVVNFEWTYPRKESGRLVEPVTDFLLDMPYHIRSILHIPSAELEDSGTYTCNVTESVNDHQDEKAINITVVE Motif0268_ems_3hM_866_0001_0001
PLAVSDLAKHLLKKAQQAVKEKDYMTVMHVLVLLEMYERYMNDPVAHKALEIVRKFFKSVQ GFLPNDAEELFIFLTEITEITIPCRVTDPQLVVTLHEKKGDVALPVPYDHQRGFSGIFEDRSYICKTTIGDREVDSDAYYVYRLQVSSINVSVNAVQTVVRQGENITLMCIVIGNEVVNFEWTYPRKESGRLVEPVTDFLLDMPYHIRSILHIPSAELEDSGTYTCNVTESVNDHQDEKAINITVVE Motif0026_ems_3hM_391_0001_0001_0001
PLDEMLKVLTRFVHAAKKRAEDPEERKKADKVKKEIETLIRQATTDHQKKKASIYAIRAITEF GFLPNDAEELFIFLTEITEITIPCRVTDPQLVVTLHEKKGDVALPVPYDHQRGFSGIFEDRSYICKTTIGDREVDSDAYYVYRLQVSSINVSVNAVQTVVRQGENITLMCIVIGNEVVNFEWTYPRKESGRLVEPVTDFLLDMPYHIRSILHIPSAELEDSGTYTCNVTESVNDHQDEKAINITVVE Motif0382_ems_3hC_360_0002_0001_0001
PLDKELKILLLLVVLIALTAEDPEERKKAMRVLFEIIRLIDQATTDEQKKKASEYAKRAINQF GFLPNDAEELFIFLTEITEITIPCRVTDPQLVVTLHEKKGDVALPVPYDHQRGFSGIFEDRSYICKTTIGDREVDSDAYYVYRLQVSSINVSVNAVQTVVRQGENITLMCIVIGNEVVNFEWTYPRKESGRLVEPVTDFLLDMPYHIRSILHIPSAELEDSGTYTCNVTESVNDHQDEKAINITVVE Motif0248_ems_3hC_360_0002_0001_0001
PLDQSVKRVETLLRKAKKVPDPTERTKLLFYAMMVAHIAIRKATDPRVQKILKELIQIAARLIE GFLPNDAEELFIFLTEITEITIPCRVTDPQLVVTLHEKKGDVALPVPYDHQRGFSGIFEDRSYICKTTIGDREVDSDAYYVYRLQVSSINVSVNAVQTVVRQGENITLMCIVIGNEVVNFEWTYPRKESGRLVEPVTDFLLDMPYHIRSILHIPSAELEDSGTYTCNVTESVNDHQDEKAINITVVE Motif0348_ems_3hM_2551_0001_0001_0001
PLEEEARKVVTKAKEIVKKAVTPFISHTFKRIAKALEHALKNNDEERVERNIKVFKSLQKRLK GFLPNDAEELFIFLTEITEITIPCRVTDPQLVVTLHEKKGDVALPVPYDHQRGFSGIFEDRSYICKTTIGDREVDSDAYYVYRLQVSSINVSVNAVQTVVRQGENITLMCIVIGNEVVNFEWTYPRKESGRLVEPVTDFLLDMPYHIRSILHIPSAELEDSGTYTCNVTESVNDHQDEKAINITVVE Motif0499_ems_3hM_2679_0001_0001
PLERMMLLFMLKREVDPELQELLKRLLELLTRGDPRVEEVLKRLIKLAEELNDPDLTQYLRHILK GFLPNDAEELFIFLTEITEITIPCRVTDPQLVVTLHEKKGDVALPVPYDHQRGFSGIFEDRSYICKTTIGDREVDSDAYYVYRLQVSSINVSVNAVQTVVRQGENITLMCIVIGNEVVNFEWTYPRKESGRLVEPVTDFLLDMPYHIRSILHIPSAELEDSGTYTCNVTESVNDHQDEKAINITVVE Motif0166_bcov_4helix_09052_0001_0001
PMEKWFSRILQRLQQAVFKKDEELIKRIITEAKEVAKRLNDEELLKAIHWLERRANKLVKS GFLPNDAEELFIFLTEITEITIPCRVTDPQLVVTLHEKKGDVALPVPYDHQRGFSGIFEDRSYICKTTIGDREVDSDAYYVYRLQVSSINVSVNAVQTVVRQGENITLMCIVIGNEVVNFEWTYPRKESGRLVEPVTDFLLDMPYHIRSILHIPSAELEDSGTYTCNVTESVNDHQDEKAINITVVE Motif0310_ems_3hM_2264_0001_0001
PPRSEVAHATLILVELLKKYPDDKKVLKAVVLALLLLLLVRKAKDPDTQKHLSKLVQTLLKRAQ GFLPNDAEELFIFLTEITEITIPCRVTDPQLVVTLHEKKGDVALPVPYDHQRGFSGIFEDRSYICKTTIGDREVDSDAYYVYRLQVSSINVSVNAVQTVVRQGENITLMCIVIGNEVVNFEWTYPRKESGRLVEPVTDFLLDMPYHIRSILHIPSAELEDSGTYTCNVTESVNDHQDEKAINITVVE Motif0355_ems_3hM_142_0001_0003
PQKEIADELKHMFEAAANQNNDLALFAVIVLVAQVLKKDPTNKYVEELLKKLQETFSKQS GFLPNDAEELFIFLTEITEITIPCRVTDPQLVVTLHEKKGDVALPVPYDHQRGFSGIFEDRSYICKTTIGDREVDSDAYYVYRLQVSSINVSVNAVQTVVRQGENITLMCIVIGNEVVNFEWTYPRKESGRLVEPVTDFLLDMPYHIRSILHIPSAELEDSGTYTCNVTESVNDHQDEKAINITVVE Motif0295_ems_3hC_487_0001_0001
PRREVMLLLFRVMKNADPEVRRVVLEILQLLNDDPDKAIELLEKLAKELGDPRLERVVELLKKLR GFLPNDAEELFIFLTEITEITIPCRVTDPQLVVTLHEKKGDVALPVPYDHQRGFSGIFEDRSYICKTTIGDREVDSDAYYVYRLQVSSINVSVNAVQTVVRQGENITLMCIVIGNEVVNFEWTYPRKESGRLVEPVTDFLLDMPYHIRSILHIPSAELEDSGTYTCNVTESVNDHQDEKAINITVVE Motif0313_bcov_4helix_14101_0001
PSEEIAKKLVDTVKKIASQIPDDRKRLSHFLQMIAEIEQEFKDDPTIVKIIDELARQVLFELL GFLPNDAEELFIFLTEITEITIPCRVTDPQLVVTLHEKKGDVALPVPYDHQRGFSGIFEDRSYICKTTIGDREVDSDAYYVYRLQVSSINVSVNAVQTVVRQGENITLMCIVIGNEVVNFEWTYPRKESGRLVEPVTDFLLDMPYHIRSILHIPSAELEDSGTYTCNVTESVNDHQDEKAINITVVE Motif0323_ems_3hM_2461_0001_0001
PTEKARDIWFLAHMLIRMGNEFAVHILIKRLEDLAKTYQDEEAKELVKTARTLLKQYKS GFLPNDAEELFIFLTEITEITIPCRVTDPQLVVTLHEKKGDVALPVPYDHQRGFSGIFEDRSYICKTTIGDREVDSDAYYVYRLQVSSINVSVNAVQTVVRQGENITLMCIVIGNEVVNFEWTYPRKESGRLVEPVTDFLLDMPYHIRSILHIPSAELEDSGTYTCNVTESVNDHQDEKAINITVVE Motif0104_ems_3hC_119_0001_0001
PTEKAREIWSKAKEAIERGDEETVRKLIRKLMKLAIKYDDEEAIELVVRAQFLLRTYKK GFLPNDAEELFIFLTEITEITIPCRVTDPQLVVTLHEKKGDVALPVPYDHQRGFSGIFEDRSYICKTTIGDREVDSDAYYVYRLQVSSINVSVNAVQTVVRQGENITLMCIVIGNEVVNFEWTYPRKESGRLVEPVTDFLLDMPYHIRSILHIPSAELEDSGTYTCNVTESVNDHQDEKAINITVVE Motif0125_ems_3hC_119_0001_0001
PVEEKLKKVYKEAFEAIVNNDEEKVKTAQKKLDKLRKEANTEEVRDKAFMLIMFVRFAM GFLPNDAEELFIFLTEITEITIPCRVTDPQLVVTLHEKKGDVALPVPYDHQRGFSGIFEDRSYICKTTIGDREVDSDAYYVYRLQVSSINVSVNAVQTVVRQGENITLMCIVIGNEVVNFEWTYPRKESGRLVEPVTDFLLDMPYHIRSILHIPSAELEDSGTYTCNVTESVNDHQDEKAINITVVE Motif0364_ems_3hC_975_0001_0001
PVEEKLMKVFMVAMQAIVNNDEEEVKTAQKKLDKLRKEANDDFVRRAAELLITMVRKLS GFLPNDAEELFIFLTEITEITIPCRVTDPQLVVTLHEKKGDVALPVPYDHQRGFSGIFEDRSYICKTTIGDREVDSDAYYVYRLQVSSINVSVNAVQTVVRQGENITLMCIVIGNEVVNFEWTYPRKESGRLVEPVTDFLLDMPYHIRSILHIPSAELEDSGTYTCNVTESVNDHQDEKAINITVVE Motif0324_ems_3hC_975_0001_0001
PVMREILKLADKAHTVEKKFSDPRKQHKAREVLILLAFAWFAKDPEEQKRLVKRAEEILRKLES GFLPNDAEELFIFLTEITEITIPCRVTDPQLVVTLHEKKGDVALPVPYDHQRGFSGIFEDRSYICKTTIGDREVDSDAYYVYRLQVSSINVSVNAVQTVVRQGENITLMCIVIGNEVVNFEWTYPRKESGRLVEPVTDFLLDMPYHIRSILHIPSAELEDSGTYTCNVTESVNDHQDEKAINITVVE Motif0681_ems_3hM_2197_0001_0001
QEEYKRTLKELVHKAAHAMWNNDQDTVKHLAELITRIARKVEDMRVSIHFLFLAHMLHQFVND GFLPNDAEELFIFLTEITEITIPCRVTDPQLVVTLHEKKGDVALPVPYDHQRGFSGIFEDRSYICKTTIGDREVDSDAYYVYRLQVSSINVSVNAVQTVVRQGENITLMCIVIGNEVVNFEWTYPRKESGRLVEPVTDFLLDMPYHIRSILHIPSAELEDSGTYTCNVTESVNDHQDEKAINITVVE Motif0585_ems_3hM_549_0001_0001
REEEAIKTAAHLYFMWKLARDPEERKKVEKQIETLVKKLSNAEDPQEQKVARLVKELLDLLRS GFLPNDAEELFIFLTEITEITIPCRVTDPQLVVTLHEKKGDVALPVPYDHQRGFSGIFEDRSYICKTTIGDREVDSDAYYVYRLQVSSINVSVNAVQTVVRQGENITLMCIVIGNEVVNFEWTYPRKESGRLVEPVTDFLLDMPYHIRSILHIPSAELEDSGTYTCNVTESVNDHQDEKAINITVVE Motif0302_ems_3hM_649_0001_0001
REREARREALRLLVLWMRLQNPEERKKVEKQIETLVKKLSNAEDPQEQKVAQFVKNLLFRLRR GFLPNDAEELFIFLTEITEITIPCRVTDPQLVVTLHEKKGDVALPVPYDHQRGFSGIFEDRSYICKTTIGDREVDSDAYYVYRLQVSSINVSVNAVQTVVRQGENITLMCIVIGNEVVNFEWTYPRKESGRLVEPVTDFLLDMPYHIRSILHIPSAELEDSGTYTCNVTESVNDHQDEKAINITVVE Motif0343_ems_3hM_649_0001_0001
RKILILISSFDKRDKDEAERARKRHEELIKKAKELAERLGLSFFFVHDSKEKGDKVYLYSFVSIS GFLPNDAEELFIFLTEITEITIPCRVTDPQLVVTLHEKKGDVALPVPYDHQRGFSGIFEDRSYICKTTIGDREVDSDAYYVYRLQVSSINVSVNAVQTVVRQGENITLMCIVIGNEVVNFEWTYPRKESGRLVEPVTDFLLDMPYHIRSILHIPSAELEDSGTYTCNVTESVNDHQDEKAINITVVE pol_EHEE_hb1_5156_000000022_0001
RPEEVKRMIEMVEYMIRKGSISERKAHLILFILEMLAHRLGDDTLKKLVRRVEEVLKKWS GFLPNDAEELFIFLTEITEITIPCRVTDPQLVVTLHEKKGDVALPVPYDHQRGFSGIFEDRSYICKTTIGDREVDSDAYYVYRLQVSSINVSVNAVQTVVRQGENITLMCIVIGNEVVNFEWTYPRKESGRLVEPVTDFLLDMPYHIRSILHIPSAELEDSGTYTCNVTESVNDHQDEKAINITVVE Motif0351_HHH_eva_0139_0001_0001
RTEEEVRRRLKKVEELVRNGKITKEVHLEIIMIFLNLERIGDRELARIAAELILEAMKVLKS GFLPNDAEELFIFLTEITEITIPCRVTDPQLVVTLHEKKGDVALPVPYDHQRGFSGIFEDRSYICKTTIGDREVDSDAYYVYRLQVSSINVSVNAVQTVVRQGENITLMCIVIGNEVVNFEWTYPRKESGRLVEPVTDFLLDMPYHIRSILHIPSAELEDSGTYTCNVTESVNDHQDEKAINITVVE Motif0382_HHH_eva_0288_0001_0002_0001
RVEIIVADNGNWERYRFDTEEQADRFVKKVQKEAREKGAVFFTYKHGNHILILIRK GFLPNDAEELFIFLTEITEITIPCRVTDPQLVVTLHEKKGDVALPVPYDHQRGFSGIFEDRSYICKTTIGDREVDSDAYYVYRLQVSSINVSVNAVQTVVRQGENITLMCIVIGNEVVNFEWTYPRKESGRLVEPVTDFLLDMPYHIRSILHIPSAELEDSGTYTCNVTESVNDHQDEKAINITVVE pol_ems_bGM_442_0001_000000004_0001
SADEEAEMLVMTARFLRRQNTDEAKEYVKLLSEKAKKLKSQIDDPRERKVVSEAIEEIDKLSKG GFLPNDAEELFIFLTEITEITIPCRVTDPQLVVTLHEKKGDVALPVPYDHQRGFSGIFEDRSYICKTTIGDREVDSDAYYVYRLQVSSINVSVNAVQTVVRQGENITLMCIVIGNEVVNFEWTYPRKESGRLVEPVTDFLLDMPYHIRSILHIPSAELEDSGTYTCNVTESVNDHQDEKAINITVVE Motif0223_ems_3hC_453_0002_0001_0002_0001
SADQIVKIARMRAGGDPEKALLIIVFFLMALGNPELARLVIELLKEAKKRGNPEEVLERLRELLK GFLPNDAEELFIFLTEITEITIPCRVTDPQLVVTLHEKKGDVALPVPYDHQRGFSGIFEDRSYICKTTIGDREVDSDAYYVYRLQVSSINVSVNAVQTVVRQGENITLMCIVIGNEVVNFEWTYPRKESGRLVEPVTDFLLDMPYHIRSILHIPSAELEDSGTYTCNVTESVNDHQDEKAINITVVE Motif0078_bcov_4helix_03004_0001
SAEEILRELEKEGDPDVKLALKLLEEFRKKGADPLLIIFMVLLILKELGRLSPELERLLRQLLLD GFLPNDAEELFIFLTEITEITIPCRVTDPQLVVTLHEKKGDVALPVPYDHQRGFSGIFEDRSYICKTTIGDREVDSDAYYVYRLQVSSINVSVNAVQTVVRQGENITLMCIVIGNEVVNFEWTYPRKESGRLVEPVTDFLLDMPYHIRSILHIPSAELEDSGTYTCNVTESVNDHQDEKAINITVVE Motif0530_bcov_4helix_04900_0001
SAEKRISHIIIRLILEGDPLARFVARVFLLLRENLDEAEKLVRELIERFGDPLLREILELIKELK GFLPNDAEELFIFLTEITEITIPCRVTDPQLVVTLHEKKGDVALPVPYDHQRGFSGIFEDRSYICKTTIGDREVDSDAYYVYRLQVSSINVSVNAVQTVVRQGENITLMCIVIGNEVVNFEWTYPRKESGRLVEPVTDFLLDMPYHIRSILHIPSAELEDSGTYTCNVTESVNDHQDEKAINITVVE Motif0683_bcov_4helix_13043_0001_0001
SDDKMFKELLEHVETIAKQKNNEEVLKLVKKAEDLYKKAKKNNDEEKRKTAMDIVMRAYFRAS GFLPNDAEELFIFLTEITEITIPCRVTDPQLVVTLHEKKGDVALPVPYDHQRGFSGIFEDRSYICKTTIGDREVDSDAYYVYRLQVSSINVSVNAVQTVVRQGENITLMCIVIGNEVVNFEWTYPRKESGRLVEPVTDFLLDMPYHIRSILHIPSAELEDSGTYTCNVTESVNDHQDEKAINITVVE Motif0092_ems_3hC_963_0001_0002_0001
SDEALHILMRLSFTDPEVQHIVILLILAKRSGDPRTREEAERLLEELVKRTGDPELKKALRLLKK GFLPNDAEELFIFLTEITEITIPCRVTDPQLVVTLHEKKGDVALPVPYDHQRGFSGIFEDRSYICKTTIGDREVDSDAYYVYRLQVSSINVSVNAVQTVVRQGENITLMCIVIGNEVVNFEWTYPRKESGRLVEPVTDFLLDMPYHIRSILHIPSAELEDSGTYTCNVTESVNDHQDEKAINITVVE Motif0538_bcov_4helix_11851_0001
SDEDEIMHLIIAAHLAIRHAAKTEEEKKRLHKKLRDTLQEALQLDPSQQKKLLKEVLDEVQKL GFLPNDAEELFIFLTEITEITIPCRVTDPQLVVTLHEKKGDVALPVPYDHQRGFSGIFEDRSYICKTTIGDREVDSDAYYVYRLQVSSINVSVNAVQTVVRQGENITLMCIVIGNEVVNFEWTYPRKESGRLVEPVTDFLLDMPYHIRSILHIPSAELEDSGTYTCNVTESVNDHQDEKAINITVVE Motif0181_ems_3hM_2032_0001_0001_0001
SDEDKDVKFMAHVLLEMAKSPDPREVDFAVFMLTYLLEKVQNPELQTTVKKALDSARKLLS GFLPNDAEELFIFLTEITEITIPCRVTDPQLVVTLHEKKGDVALPVPYDHQRGFSGIFEDRSYICKTTIGDREVDSDAYYVYRLQVSSINVSVNAVQTVVRQGENITLMCIVIGNEVVNFEWTYPRKESGRLVEPVTDFLLDMPYHIRSILHIPSAELEDSGTYTCNVTESVNDHQDEKAINITVVE Motif0213_ems_3hC_1232_0001_0001
SDEEEKKVEKLAEIIKKLFPDPRYQRLADRLLKKFKEAKKNNDKDKLSEVLLLLIAIVNMYG GFLPNDAEELFIFLTEITEITIPCRVTDPQLVVTLHEKKGDVALPVPYDHQRGFSGIFEDRSYICKTTIGDREVDSDAYYVYRLQVSSINVSVNAVQTVVRQGENITLMCIVIGNEVVNFEWTYPRKESGRLVEPVTDFLLDMPYHIRSILHIPSAELEDSGTYTCNVTESVNDHQDEKAINITVVE Motif0214_ems_3hM_327_0001_0001
SDEELDKLKKEAQDLKKKLTNPEARSIVEQAELVVSEAKKHQDPRLEFMAWFLIRMAKKFD GFLPNDAEELFIFLTEITEITIPCRVTDPQLVVTLHEKKGDVALPVPYDHQRGFSGIFEDRSYICKTTIGDREVDSDAYYVYRLQVSSINVSVNAVQTVVRQGENITLMCIVIGNEVVNFEWTYPRKESGRLVEPVTDFLLDMPYHIRSILHIPSAELEDSGTYTCNVTESVNDHQDEKAINITVVE Motif0651_ems_3hC_738_0001_0001
SDEELKQRIEDLLQEITKLLSPKESQEVREQVKLFKKMGTSPVEIVFYLMFVRRDAQRRY GFLPNDAEELFIFLTEITEITIPCRVTDPQLVVTLHEKKGDVALPVPYDHQRGFSGIFEDRSYICKTTIGDREVDSDAYYVYRLQVSSINVSVNAVQTVVRQGENITLMCIVIGNEVVNFEWTYPRKESGRLVEPVTDFLLDMPYHIRSILHIPSAELEDSGTYTCNVTESVNDHQDEKAINITVVE Motif0400_HHH_eva_0274_0001
SDEEVKKLKRTVFQLIQKGDKEEADKVLERIREIAERRGDPEVFKIFMHLRFVLEMVI GFLPNDAEELFIFLTEITEITIPCRVTDPQLVVTLHEKKGDVALPVPYDHQRGFSGIFEDRSYICKTTIGDREVDSDAYYVYRLQVSSINVSVNAVQTVVRQGENITLMCIVIGNEVVNFEWTYPRKESGRLVEPVTDFLLDMPYHIRSILHIPSAELEDSGTYTCNVTESVNDHQDEKAINITVVE Motif0021_HHH_eva_0254_0001
SDEIRERVERYAEELWRRGTLSPEQIQRKALRLVMLLAFELGKLDRRERAHLFMIVHQFVEDLG GFLPNDAEELFIFLTEITEITIPCRVTDPQLVVTLHEKKGDVALPVPYDHQRGFSGIFEDRSYICKTTIGDREVDSDAYYVYRLQVSSINVSVNAVQTVVRQGENITLMCIVIGNEVVNFEWTYPRKESGRLVEPVTDFLLDMPYHIRSILHIPSAELEDSGTYTCNVTESVNDHQDEKAINITVVE Motif0009_HHH_eva_0151_0001_0001_0001
SDELKFRLTVIMFARLAGVPSVRVDVRNGTYHVHVKGDDEAARRVELFVKSLAKFLGLDVRVTIH GFLPNDAEELFIFLTEITEITIPCRVTDPQLVVTLHEKKGDVALPVPYDHQRGFSGIFEDRSYICKTTIGDREVDSDAYYVYRLQVSSINVSVNAVQTVVRQGENITLMCIVIGNEVVNFEWTYPRKESGRLVEPVTDFLLDMPYHIRSILHIPSAELEDSGTYTCNVTESVNDHQDEKAINITVVE Motif0142_HEEHE_1717_0001_0001
SDELLDRIIMTLMFLDPRYMEELLELSNRLLRGEIDPKEVIEILSKIARELGDPRLLRLLEELLK GFLPNDAEELFIFLTEITEITIPCRVTDPQLVVTLHEKKGDVALPVPYDHQRGFSGIFEDRSYICKTTIGDREVDSDAYYVYRLQVSSINVSVNAVQTVVRQGENITLMCIVIGNEVVNFEWTYPRKESGRLVEPVTDFLLDMPYHIRSILHIPSAELEDSGTYTCNVTESVNDHQDEKAINITVVE Motif0359_bcov_4helix_01463_0001
SDELSKELKTLATKAYKNRDEDALLSVTARAFFIAKALNDPKLEKVAREIMKLLLKLTRS GFLPNDAEELFIFLTEITEITIPCRVTDPQLVVTLHEKKGDVALPVPYDHQRGFSGIFEDRSYICKTTIGDREVDSDAYYVYRLQVSSINVSVNAVQTVVRQGENITLMCIVIGNEVVNFEWTYPRKESGRLVEPVTDFLLDMPYHIRSILHIPSAELEDSGTYTCNVTESVNDHQDEKAINITVVE Motif0255_ems_3hC_793_0002_0001_0001_0001
SDELSKELKTLATKAYKNRDESKLLNVTSKAMILALELNDPKLEKVAMEIMLLFVDLTDK GFLPNDAEELFIFLTEITEITIPCRVTDPQLVVTLHEKKGDVALPVPYDHQRGFSGIFEDRSYICKTTIGDREVDSDAYYVYRLQVSSINVSVNAVQTVVRQGENITLMCIVIGNEVVNFEWTYPRKESGRLVEPVTDFLLDMPYHIRSILHIPSAELEDSGTYTCNVTESVNDHQDEKAINITVVE Motif0245_ems_3hC_793_0001_0001
SDESEKVRENVRRLADKFGLSPKAKRIAEMLARFLLRLGLDPRLVEELVRMWLRKLKEEG GFLPNDAEELFIFLTEITEITIPCRVTDPQLVVTLHEKKGDVALPVPYDHQRGFSGIFEDRSYICKTTIGDREVDSDAYYVYRLQVSSINVSVNAVQTVVRQGENITLMCIVIGNEVVNFEWTYPRKESGRLVEPVTDFLLDMPYHIRSILHIPSAELEDSGTYTCNVTESVNDHQDEKAINITVVE Motif0464_HHH_eva_0186_0001_0001
SDEVEKRLRHLLLIAFQAKLDPRYKEEAKKASKEAEEISKKLSDERVREFAEMVRIAIDILLRR GFLPNDAEELFIFLTEITEITIPCRVTDPQLVVTLHEKKGDVALPVPYDHQRGFSGIFEDRSYICKTTIGDREVDSDAYYVYRLQVSSINVSVNAVQTVVRQGENITLMCIVIGNEVVNFEWTYPRKESGRLVEPVTDFLLDMPYHIRSILHIPSAELEDSGTYTCNVTESVNDHQDEKAINITVVE Motif0834_ems_3hC_1230_0001_0001
SDLELLERLLKLLNTPEARELLEIIKELKERGVSPEEILKILLRILMHLGDRILLSYLWFVLHFP GFLPNDAEELFIFLTEITEITIPCRVTDPQLVVTLHEKKGDVALPVPYDHQRGFSGIFEDRSYICKTTIGDREVDSDAYYVYRLQVSSINVSVNAVQTVVRQGENITLMCIVIGNEVVNFEWTYPRKESGRLVEPVTDFLLDMPYHIRSILHIPSAELEDSGTYTCNVTESVNDHQDEKAINITVVE Motif0260_bcov_4helix_02843_0001
SDLEWMVRVVLIRLHHKDPEVVKILEKLLRRLKEGDPEAERILKRVVILFAEDPEKASELIKRLG GFLPNDAEELFIFLTEITEITIPCRVTDPQLVVTLHEKKGDVALPVPYDHQRGFSGIFEDRSYICKTTIGDREVDSDAYYVYRLQVSSINVSVNAVQTVVRQGENITLMCIVIGNEVVNFEWTYPRKESGRLVEPVTDFLLDMPYHIRSILHIPSAELEDSGTYTCNVTESVNDHQDEKAINITVVE Motif0173_bcov_4helix_04495_0001_0001
SDLREIFHEAMELGDKEVLRVAWLLIAAFLNKDPRLREEAEELVRKLVEKGNPLAKRLLTFIKKF GFLPNDAEELFIFLTEITEITIPCRVTDPQLVVTLHEKKGDVALPVPYDHQRGFSGIFEDRSYICKTTIGDREVDSDAYYVYRLQVSSINVSVNAVQTVVRQGENITLMCIVIGNEVVNFEWTYPRKESGRLVEPVTDFLLDMPYHIRSILHIPSAELEDSGTYTCNVTESVNDHQDEKAINITVVE Motif0114_bcov_4helix_00393_0001
SDQSKRLKQILEEIKRKLKEGRISNTEARALAVHVKFEAEMLGDDEVQKLVEKVEKFIEKYG GFLPNDAEELFIFLTEITEITIPCRVTDPQLVVTLHEKKGDVALPVPYDHQRGFSGIFEDRSYICKTTIGDREVDSDAYYVYRLQVSSINVSVNAVQTVVRQGENITLMCIVIGNEVVNFEWTYPRKESGRLVEPVTDFLLDMPYHIRSILHIPSAELEDSGTYTCNVTESVNDHQDEKAINITVVE Motif0618_HHH_eva_0380_0001_0001
SDTLRLWFLAYFLAKRAGVPSIEVRVKDGKFRVTLDGDDESARYVALYLKSFVKFMGYKLEIRFR GFLPNDAEELFIFLTEITEITIPCRVTDPQLVVTLHEKKGDVALPVPYDHQRGFSGIFEDRSYICKTTIGDREVDSDAYYVYRLQVSSINVSVNAVQTVVRQGENITLMCIVIGNEVVNFEWTYPRKESGRLVEPVTDFLLDMPYHIRSILHIPSAELEDSGTYTCNVTESVNDHQDEKAINITVVE Motif0294_HEEHE_1358_0001_0001
SDTVKKIKRLLLELFQKAFELKDMELLLIVLKLKKILDEAVKQNDPKKVDKVRQELEKILKTF GFLPNDAEELFIFLTEITEITIPCRVTDPQLVVTLHEKKGDVALPVPYDHQRGFSGIFEDRSYICKTTIGDREVDSDAYYVYRLQVSSINVSVNAVQTVVRQGENITLMCIVIGNEVVNFEWTYPRKESGRLVEPVTDFLLDMPYHIRSILHIPSAELEDSGTYTCNVTESVNDHQDEKAINITVVE Motif0120_ems_3hM_1756_0001_0001
SEDDELKSLEDTLRTLASRAYSDPAQARDFAKMWIFSARRHSDKDMQKVFIRWAQRVAKKLIY GFLPNDAEELFIFLTEITEITIPCRVTDPQLVVTLHEKKGDVALPVPYDHQRGFSGIFEDRSYICKTTIGDREVDSDAYYVYRLQVSSINVSVNAVQTVVRQGENITLMCIVIGNEVVNFEWTYPRKESGRLVEPVTDFLLDMPYHIRSILHIPSAELEDSGTYTCNVTESVNDHQDEKAINITVVE Motif0223_ems_3hC_1242_0002_0001_0002_0001
SEDDELKSLEDTLRTLASRAYSDPTQAKMFADTFIRRARQKSDKRKQKRVIRLAQAMARHMIK GFLPNDAEELFIFLTEITEITIPCRVTDPQLVVTLHEKKGDVALPVPYDHQRGFSGIFEDRSYICKTTIGDREVDSDAYYVYRLQVSSINVSVNAVQTVVRQGENITLMCIVIGNEVVNFEWTYPRKESGRLVEPVTDFLLDMPYHIRSILHIPSAELEDSGTYTCNVTESVNDHQDEKAINITVVE Motif0326_ems_3hC_1242_0002_0001_0001
SEDEKEIRALHKVFMIAQRLGLSLEIAEKLAALFVRLLNSGISIEQALKIIEKIAKKIAKG GFLPNDAEELFIFLTEITEITIPCRVTDPQLVVTLHEKKGDVALPVPYDHQRGFSGIFEDRSYICKTTIGDREVDSDAYYVYRLQVSSINVSVNAVQTVVRQGENITLMCIVIGNEVVNFEWTYPRKESGRLVEPVTDFLLDMPYHIRSILHIPSAELEDSGTYTCNVTESVNDHQDEKAINITVVE Motif0977_HHH_eva_0080_0001
SEDEKLAMELMEKFFRAMKNNDKDTLKSIAKEAEKVAKRLQDPHLKKEAERLKKQASKLD GFLPNDAEELFIFLTEITEITIPCRVTDPQLVVTLHEKKGDVALPVPYDHQRGFSGIFEDRSYICKTTIGDREVDSDAYYVYRLQVSSINVSVNAVQTVVRQGENITLMCIVIGNEVVNFEWTYPRKESGRLVEPVTDFLLDMPYHIRSILHIPSAELEDSGTYTCNVTESVNDHQDEKAINITVVE Motif0223_ems_3hC_506_0001_0001_0001
SEDELRELVKEIRKVAEKQGDRELLRLFMMAHVLLFELEAGKLSEEMRKFAERLIRRIYKTVV GFLPNDAEELFIFLTEITEITIPCRVTDPQLVVTLHEKKGDVALPVPYDHQRGFSGIFEDRSYICKTTIGDREVDSDAYYVYRLQVSSINVSVNAVQTVVRQGENITLMCIVIGNEVVNFEWTYPRKESGRLVEPVTDFLLDMPYHIRSILHIPSAELEDSGTYTCNVTESVNDHQDEKAINITVVE Motif0097_HHH_eva_0327_0001_0001
SEDKLVEFLLRIVEKIIKSVEDPHSRKLIETTLRRAKEIIKNVDDPNKKFNVAVYAVFVAEVLL GFLPNDAEELFIFLTEITEITIPCRVTDPQLVVTLHEKKGDVALPVPYDHQRGFSGIFEDRSYICKTTIGDREVDSDAYYVYRLQVSSINVSVNAVQTVVRQGENITLMCIVIGNEVVNFEWTYPRKESGRLVEPVTDFLLDMPYHIRSILHIPSAELEDSGTYTCNVTESVNDHQDEKAINITVVE Motif0003_ems_3hM_143_0001
SEDLSEVIEMFLTMVLRRASQTDPRVEKTIRTLIEKIQKALKNGDERRARMLFVHLVFFWEEVS GFLPNDAEELFIFLTEITEITIPCRVTDPQLVVTLHEKKGDVALPVPYDHQRGFSGIFEDRSYICKTTIGDREVDSDAYYVYRLQVSSINVSVNAVQTVVRQGENITLMCIVIGNEVVNFEWTYPRKESGRLVEPVTDFLLDMPYHIRSILHIPSAELEDSGTYTCNVTESVNDHQDEKAINITVVE Motif0298_ems_3hM_3263_0001_0001
SEEDEKIYRHIKMVIDFAARRNDHLAKHIAQFLIEKYKRDNKSEEAKKLVRSLQEYLESILS GFLPNDAEELFIFLTEITEITIPCRVTDPQLVVTLHEKKGDVALPVPYDHQRGFSGIFEDRSYICKTTIGDREVDSDAYYVYRLQVSSINVSVNAVQTVVRQGENITLMCIVIGNEVVNFEWTYPRKESGRLVEPVTDFLLDMPYHIRSILHIPSAELEDSGTYTCNVTESVNDHQDEKAINITVVE Motif0351_ems_3hM_3083_0001_0001
SEEDKFVKRVAESLLRKAKSPDPTEVRRAVLTLYVLLLHVQNPELQTTVKKALDSARKLLS GFLPNDAEELFIFLTEITEITIPCRVTDPQLVVTLHEKKGDVALPVPYDHQRGFSGIFEDRSYICKTTIGDREVDSDAYYVYRLQVSSINVSVNAVQTVVRQGENITLMCIVIGNEVVNFEWTYPRKESGRLVEPVTDFLLDMPYHIRSILHIPSAELEDSGTYTCNVTESVNDHQDEKAINITVVE Motif0266_ems_3hC_1232_0001_0001
SEEDKIQTLIDEVRKAAKRLYPDDDEVFKIEMFAQALVRMATSQEQAKQLLKSLKRMLDRK GFLPNDAEELFIFLTEITEITIPCRVTDPQLVVTLHEKKGDVALPVPYDHQRGFSGIFEDRSYICKTTIGDREVDSDAYYVYRLQVSSINVSVNAVQTVVRQGENITLMCIVIGNEVVNFEWTYPRKESGRLVEPVTDFLLDMPYHIRSILHIPSAELEDSGTYTCNVTESVNDHQDEKAINITVVE Motif0364_ems_3hC_438_0002_0001_0001
SEEDKIRKKVEEYVKKAIKRGIDPIRVVMFVHIYLTKAVREGKLSPEAAKKIWILAYRLAQELR GFLPNDAEELFIFLTEITEITIPCRVTDPQLVVTLHEKKGDVALPVPYDHQRGFSGIFEDRSYICKTTIGDREVDSDAYYVYRLQVSSINVSVNAVQTVVRQGENITLMCIVIGNEVVNFEWTYPRKESGRLVEPVTDFLLDMPYHIRSILHIPSAELEDSGTYTCNVTESVNDHQDEKAINITVVE Motif0214_HHH_eva_0088_0001_0001_0001
SEEEAHLFARALLHEWKKLQNPEDRKFVERVIEFLVKKLSNAEDPQEQKVAKEVKEILDRLRS GFLPNDAEELFIFLTEITEITIPCRVTDPQLVVTLHEKKGDVALPVPYDHQRGFSGIFEDRSYICKTTIGDREVDSDAYYVYRLQVSSINVSVNAVQTVVRQGENITLMCIVIGNEVVNFEWTYPRKESGRLVEPVTDFLLDMPYHIRSILHIPSAELEDSGTYTCNVTESVNDHQDEKAINITVVE Motif0058_ems_3hM_649_0001_0001
SEEEKEIKEAVEKNDPRLVLNILMKLSNRLMKGDPEAERLIRLLLKLLLELGNIELFFFVHMVLK GFLPNDAEELFIFLTEITEITIPCRVTDPQLVVTLHEKKGDVALPVPYDHQRGFSGIFEDRSYICKTTIGDREVDSDAYYVYRLQVSSINVSVNAVQTVVRQGENITLMCIVIGNEVVNFEWTYPRKESGRLVEPVTDFLLDMPYHIRSILHIPSAELEDSGTYTCNVTESVNDHQDEKAINITVVE Motif0078_bcov_4helix_12722_0001_0001
SEEEKKLEELLRKNPEEALRFLLELFFRTGDPRLETVLAFLIVLLRKGVSPEDITLLAVQILRRN GFLPNDAEELFIFLTEITEITIPCRVTDPQLVVTLHEKKGDVALPVPYDHQRGFSGIFEDRSYICKTTIGDREVDSDAYYVYRLQVSSINVSVNAVQTVVRQGENITLMCIVIGNEVVNFEWTYPRKESGRLVEPVTDFLLDMPYHIRSILHIPSAELEDSGTYTCNVTESVNDHQDEKAINITVVE Motif0333_bcov_4helix_12314_0001_0001
SEEEKLYVHWHMVVSALKNADDQRMVKMAYKMAQTAAKLINDPTLEKKVKDVYKTIQSRKS GFLPNDAEELFIFLTEITEITIPCRVTDPQLVVTLHEKKGDVALPVPYDHQRGFSGIFEDRSYICKTTIGDREVDSDAYYVYRLQVSSINVSVNAVQTVVRQGENITLMCIVIGNEVVNFEWTYPRKESGRLVEPVTDFLLDMPYHIRSILHIPSAELEDSGTYTCNVTESVNDHQDEKAINITVVE Motif0347_ems_3hM_3521_0001_0001
SEEEKQLKSLTKKAQTVSKHARDLSASVQLQHVLKKLQDAFKNNDYMSYMFAVWLLEDYASQAS GFLPNDAEELFIFLTEITEITIPCRVTDPQLVVTLHEKKGDVALPVPYDHQRGFSGIFEDRSYICKTTIGDREVDSDAYYVYRLQVSSINVSVNAVQTVVRQGENITLMCIVIGNEVVNFEWTYPRKESGRLVEPVTDFLLDMPYHIRSILHIPSAELEDSGTYTCNVTESVNDHQDEKAINITVVE Motif0026_ems_3hC_908_0001_0001_0001
SEEELKELLEKARKDPRARIEVLLLAAHLLIEDPNNKEAFLALAFILFLEAGDPDAARSVLRHIR GFLPNDAEELFIFLTEITEITIPCRVTDPQLVVTLHEKKGDVALPVPYDHQRGFSGIFEDRSYICKTTIGDREVDSDAYYVYRLQVSSINVSVNAVQTVVRQGENITLMCIVIGNEVVNFEWTYPRKESGRLVEPVTDFLLDMPYHIRSILHIPSAELEDSGTYTCNVTESVNDHQDEKAINITVVE pol_ffe78397d0b0300a11c772373e8a8ea7_0001_000000009_0001
SEEELKERVKKLLEKVLKKTEDEEQAKRIRELVERFLEKARRIENSTRRFLLLRLLIRLLEQLLD GFLPNDAEELFIFLTEITEITIPCRVTDPQLVVTLHEKKGDVALPVPYDHQRGFSGIFEDRSYICKTTIGDREVDSDAYYVYRLQVSSINVSVNAVQTVVRQGENITLMCIVIGNEVVNFEWTYPRKESGRLVEPVTDFLLDMPYHIRSILHIPSAELEDSGTYTCNVTESVNDHQDEKAINITVVE pol_3h_hb1_3169_000000003_0001
SEEELRELVEKAKELDPRLKELLELLLELIERGDPEAKDVLFMVLLLLEHGNPFAAYSLLHKLLR GFLPNDAEELFIFLTEITEITIPCRVTDPQLVVTLHEKKGDVALPVPYDHQRGFSGIFEDRSYICKTTIGDREVDSDAYYVYRLQVSSINVSVNAVQTVVRQGENITLMCIVIGNEVVNFEWTYPRKESGRLVEPVTDFLLDMPYHIRSILHIPSAELEDSGTYTCNVTESVNDHQDEKAINITVVE Motif0119_bcov_4helix_07598_0001_0001
SEEEVKHFIERAKERGVSPEKIVMLLFMVAEILGISPEELREILRRLLEKTGDPLYEEILELLRS GFLPNDAEELFIFLTEITEITIPCRVTDPQLVVTLHEKKGDVALPVPYDHQRGFSGIFEDRSYICKTTIGDREVDSDAYYVYRLQVSSINVSVNAVQTVVRQGENITLMCIVIGNEVVNFEWTYPRKESGRLVEPVTDFLLDMPYHIRSILHIPSAELEDSGTYTCNVTESVNDHQDEKAINITVVE Motif0214_bcov_4helix_11887_0001_0001
SEEIERLVRRAAKGDEEAERLIEEIIEELKKRDEKRAMIVFIILVLLRKDPDNEELLEILTQFLE GFLPNDAEELFIFLTEITEITIPCRVTDPQLVVTLHEKKGDVALPVPYDHQRGFSGIFEDRSYICKTTIGDREVDSDAYYVYRLQVSSINVSVNAVQTVVRQGENITLMCIVIGNEVVNFEWTYPRKESGRLVEPVTDFLLDMPYHIRSILHIPSAELEDSGTYTCNVTESVNDHQDEKAINITVVE Motif0088_bcov_4helix_06562_0001_0001
SEEIERLVRRAAKGDKEASELIFEIIEELKKRDERRARLVLVLLFFLKKKPDDEFLLEQLTRLLE GFLPNDAEELFIFLTEITEITIPCRVTDPQLVVTLHEKKGDVALPVPYDHQRGFSGIFEDRSYICKTTIGDREVDSDAYYVYRLQVSSINVSVNAVQTVVRQGENITLMCIVIGNEVVNFEWTYPRKESGRLVEPVTDFLLDMPYHIRSILHIPSAELEDSGTYTCNVTESVNDHQDEKAINITVVE Motif0242_bcov_4helix_06562_0001_0001
SEEIERLVRRAAKGDQQATSRILQIIVQLELRDEERAREVKRILLELFQHPDNEELLERLTRLLE GFLPNDAEELFIFLTEITEITIPCRVTDPQLVVTLHEKKGDVALPVPYDHQRGFSGIFEDRSYICKTTIGDREVDSDAYYVYRLQVSSINVSVNAVQTVVRQGENITLMCIVIGNEVVNFEWTYPRKESGRLVEPVTDFLLDMPYHIRSILHIPSAELEDSGTYTCNVTESVNDHQDEKAINITVVE Motif0323_bcov_4helix_06562_0001_0001
SEEKEFLKRWIDMLVRQFGLSPEVRKELERLLEEAWRRGASPLFILALLHMFAEEVKKKG GFLPNDAEELFIFLTEITEITIPCRVTDPQLVVTLHEKKGDVALPVPYDHQRGFSGIFEDRSYICKTTIGDREVDSDAYYVYRLQVSSINVSVNAVQTVVRQGENITLMCIVIGNEVVNFEWTYPRKESGRLVEPVTDFLLDMPYHIRSILHIPSAELEDSGTYTCNVTESVNDHQDEKAINITVVE Motif0214_HHH_eva_0188_0001_0001
SEELEEIAKKALETGDPRLRERLFHLSMRLHIEGDPEKARIVNYLILAVLDNDPELLKEVLKLLR GFLPNDAEELFIFLTEITEITIPCRVTDPQLVVTLHEKKGDVALPVPYDHQRGFSGIFEDRSYICKTTIGDREVDSDAYYVYRLQVSSINVSVNAVQTVVRQGENITLMCIVIGNEVVNFEWTYPRKESGRLVEPVTDFLLDMPYHIRSILHIPSAELEDSGTYTCNVTESVNDHQDEKAINITVVE Motif0348_bcov_4helix_00921_0001_0001
SEELFMRLLQLAVFAFQNRNERQLKSVTDKAKTLADKHNDPVLEWVAREIKKLLEKLQSS GFLPNDAEELFIFLTEITEITIPCRVTDPQLVVTLHEKKGDVALPVPYDHQRGFSGIFEDRSYICKTTIGDREVDSDAYYVYRLQVSSINVSVNAVQTVVRQGENITLMCIVIGNEVVNFEWTYPRKESGRLVEPVTDFLLDMPYHIRSILHIPSAELEDSGTYTCNVTESVNDHQDEKAINITVVE Motif0324_ems_3hC_793_0001_0001_0001
SEELKELIRHLVELVPDPRYVLIALFLLMQRYGDPELRKLVNRLFRLLMQGNEEEAEKLIREFVR GFLPNDAEELFIFLTEITEITIPCRVTDPQLVVTLHEKKGDVALPVPYDHQRGFSGIFEDRSYICKTTIGDREVDSDAYYVYRLQVSSINVSVNAVQTVVRQGENITLMCIVIGNEVVNFEWTYPRKESGRLVEPVTDFLLDMPYHIRSILHIPSAELEDSGTYTCNVTESVNDHQDEKAINITVVE Motif0357_bcov_4helix_12347_0001_0001
SEELKFLERVLEFFLRRLGVSPEEIKRLRKKLRKVYKKLTSRRAASFVVQVIMTFRVRQK GFLPNDAEELFIFLTEITEITIPCRVTDPQLVVTLHEKKGDVALPVPYDHQRGFSGIFEDRSYICKTTIGDREVDSDAYYVYRLQVSSINVSVNAVQTVVRQGENITLMCIVIGNEVVNFEWTYPRKESGRLVEPVTDFLLDMPYHIRSILHIPSAELEDSGTYTCNVTESVNDHQDEKAINITVVE Motif0399_HHH_eva_0168_0001
SEELMLWVLALRALKGDPIAREILRKMLEQLERKGDPRREDLRKLIEAVEEGDPRKVSKILQKLN GFLPNDAEELFIFLTEITEITIPCRVTDPQLVVTLHEKKGDVALPVPYDHQRGFSGIFEDRSYICKTTIGDREVDSDAYYVYRLQVSSINVSVNAVQTVVRQGENITLMCIVIGNEVVNFEWTYPRKESGRLVEPVTDFLLDMPYHIRSILHIPSAELEDSGTYTCNVTESVNDHQDEKAINITVVE Motif0291_bcov_4helix_11794_0001_0001
SEELRKRVLRLLMEGDPEKAYELLKKLVEELGDPELRHILEVIRMAIEKNDPRLVEYALALLAMT GFLPNDAEELFIFLTEITEITIPCRVTDPQLVVTLHEKKGDVALPVPYDHQRGFSGIFEDRSYICKTTIGDREVDSDAYYVYRLQVSSINVSVNAVQTVVRQGENITLMCIVIGNEVVNFEWTYPRKESGRLVEPVTDFLLDMPYHIRSILHIPSAELEDSGTYTCNVTESVNDHQDEKAINITVVE Motif0677_bcov_4helix_13892_0001
SEELSRRITRLLREGNMEEALRIILELIDKTGDPRLEYILILIFFYKRRKDPRLLELIRELIKRT GFLPNDAEELFIFLTEITEITIPCRVTDPQLVVTLHEKKGDVALPVPYDHQRGFSGIFEDRSYICKTTIGDREVDSDAYYVYRLQVSSINVSVNAVQTVVRQGENITLMCIVIGNEVVNFEWTYPRKESGRLVEPVTDFLLDMPYHIRSILHIPSAELEDSGTYTCNVTESVNDHQDEKAINITVVE Motif0241_bcov_4helix_04610_0001_0001
SEEQHSTIAHLLIKLMEAIRRNDKDTIRTIIKKIKEFVSKYSEDPMARRLKELADFAEQLVKKT GFLPNDAEELFIFLTEITEITIPCRVTDPQLVVTLHEKKGDVALPVPYDHQRGFSGIFEDRSYICKTTIGDREVDSDAYYVYRLQVSSINVSVNAVQTVVRQGENITLMCIVIGNEVVNFEWTYPRKESGRLVEPVTDFLLDMPYHIRSILHIPSAELEDSGTYTCNVTESVNDHQDEKAINITVVE Motif0650_ems_3hC_866_0001_0001
SEEQQKRIEELEKKLREAVKRNDKRTITHIIIVILLFVRRYSEDPQARKLRKLASEAMNFFLRS GFLPNDAEELFIFLTEITEITIPCRVTDPQLVVTLHEKKGDVALPVPYDHQRGFSGIFEDRSYICKTTIGDREVDSDAYYVYRLQVSSINVSVNAVQTVVRQGENITLMCIVIGNEVVNFEWTYPRKESGRLVEPVTDFLLDMPYHIRSILHIPSAELEDSGTYTCNVTESVNDHQDEKAINITVVE Motif0113_ems_3hC_866_0001
SEEQQKTIEELEKKLREAVKRNDKDTIKEIIIKIIQFVFEYSEDPQARKLALLAAHARHFVEDS GFLPNDAEELFIFLTEITEITIPCRVTDPQLVVTLHEKKGDVALPVPYDHQRGFSGIFEDRSYICKTTIGDREVDSDAYYVYRLQVSSINVSVNAVQTVVRQGENITLMCIVIGNEVVNFEWTYPRKESGRLVEPVTDFLLDMPYHIRSILHIPSAELEDSGTYTCNVTESVNDHQDEKAINITVVE Motif0476_ems_3hC_866_0001_0001
SEEQQKTIEELEKKLREAVKRNDKKTIMRIIFEIFEFVEKYPDDPQARKLKWLALHAALFVKKS GFLPNDAEELFIFLTEITEITIPCRVTDPQLVVTLHEKKGDVALPVPYDHQRGFSGIFEDRSYICKTTIGDREVDSDAYYVYRLQVSSINVSVNAVQTVVRQGENITLMCIVIGNEVVNFEWTYPRKESGRLVEPVTDFLLDMPYHIRSILHIPSAELEDSGTYTCNVTESVNDHQDEKAINITVVE Motif0368_ems_3hC_866_0002_0001_0001
SEERFKMLATFLYRRAENTGDPNVFKQAITYIEDAIRIVTDPNIRKYLKKLSENLKRLS GFLPNDAEELFIFLTEITEITIPCRVTDPQLVVTLHEKKGDVALPVPYDHQRGFSGIFEDRSYICKTTIGDREVDSDAYYVYRLQVSSINVSVNAVQTVVRQGENITLMCIVIGNEVVNFEWTYPRKESGRLVEPVTDFLLDMPYHIRSILHIPSAELEDSGTYTCNVTESVNDHQDEKAINITVVE Motif0313_ems_3hM_305_0001_0001
SEERKVVAKAVMEAQELGDPEVLLVVIMVFVFLHKDPERARELLERVVRRTGDPLLKEILEVLKK GFLPNDAEELFIFLTEITEITIPCRVTDPQLVVTLHEKKGDVALPVPYDHQRGFSGIFEDRSYICKTTIGDREVDSDAYYVYRLQVSSINVSVNAVQTVVRQGENITLMCIVIGNEVVNFEWTYPRKESGRLVEPVTDFLLDMPYHIRSILHIPSAELEDSGTYTCNVTESVNDHQDEKAINITVVE Motif0123_bcov_4helix_01991_0001_0001_0001
SEESDKIKENIEMIRLLYEFGAVSPLLAIMLLQKLIKRAEELGDEDLKRKAKKLLEQIRKEK GFLPNDAEELFIFLTEITEITIPCRVTDPQLVVTLHEKKGDVALPVPYDHQRGFSGIFEDRSYICKTTIGDREVDSDAYYVYRLQVSSINVSVNAVQTVVRQGENITLMCIVIGNEVVNFEWTYPRKESGRLVEPVTDFLLDMPYHIRSILHIPSAELEDSGTYTCNVTESVNDHQDEKAINITVVE Motif0095_HHH_eva_0376_0001
SEESEKVKRWVETELTKANKQNDYEKAKLIVIEALVRAEELNDRELHRFVAELALEVIKKQE GFLPNDAEELFIFLTEITEITIPCRVTDPQLVVTLHEKKGDVALPVPYDHQRGFSGIFEDRSYICKTTIGDREVDSDAYYVYRLQVSSINVSVNAVQTVVRQGENITLMCIVIGNEVVNFEWTYPRKESGRLVEPVTDFLLDMPYHIRSILHIPSAELEDSGTYTCNVTESVNDHQDEKAINITVVE Motif0123_ems_3hM_604_0001_0001
SEESKKAKKKIEEIAKRLGLDPSAVEKARIFFDIFVKMGASPSSALQAARRFLDLLRKEK GFLPNDAEELFIFLTEITEITIPCRVTDPQLVVTLHEKKGDVALPVPYDHQRGFSGIFEDRSYICKTTIGDREVDSDAYYVYRLQVSSINVSVNAVQTVVRQGENITLMCIVIGNEVVNFEWTYPRKESGRLVEPVTDFLLDMPYHIRSILHIPSAELEDSGTYTCNVTESVNDHQDEKAINITVVE Motif0554_HHH_eva_0027_0001
SEESKKIKKNIEEIRKRYEEGKISPEQAIKLLLKLVNRADDLGDEDLKKKALRLMIQIMFER GFLPNDAEELFIFLTEITEITIPCRVTDPQLVVTLHEKKGDVALPVPYDHQRGFSGIFEDRSYICKTTIGDREVDSDAYYVYRLQVSSINVSVNAVQTVVRQGENITLMCIVIGNEVVNFEWTYPRKESGRLVEPVTDFLLDMPYHIRSILHIPSAELEDSGTYTCNVTESVNDHQDEKAINITVVE Motif0241_HHH_eva_0376_0001_0001
SEESKKIKKNIQEIMRRFLEGKISPETAIRLLQKLIKRASELGDDHLFLKAAMLLFFIRREK GFLPNDAEELFIFLTEITEITIPCRVTDPQLVVTLHEKKGDVALPVPYDHQRGFSGIFEDRSYICKTTIGDREVDSDAYYVYRLQVSSINVSVNAVQTVVRQGENITLMCIVIGNEVVNFEWTYPRKESGRLVEPVTDFLLDMPYHIRSILHIPSAELEDSGTYTCNVTESVNDHQDEKAINITVVE Motif0186_HHH_eva_0376_0001
SEETAKRLLKIVEKLAKKVGDMNAELALRKARKLLKLLKEGKLDAEQVEELLEMIIFFLMFLG GFLPNDAEELFIFLTEITEITIPCRVTDPQLVVTLHEKKGDVALPVPYDHQRGFSGIFEDRSYICKTTIGDREVDSDAYYVYRLQVSSINVSVNAVQTVVRQGENITLMCIVIGNEVVNFEWTYPRKESGRLVEPVTDFLLDMPYHIRSILHIPSAELEDSGTYTCNVTESVNDHQDEKAINITVVE Motif0389_HHH_eva_0056_0001_0001
SEETAKRLLKIVEKLAKKVGSELAKLALEVARQLLKALKEGKIDASKVERTLKLIIRLLRYIG GFLPNDAEELFIFLTEITEITIPCRVTDPQLVVTLHEKKGDVALPVPYDHQRGFSGIFEDRSYICKTTIGDREVDSDAYYVYRLQVSSINVSVNAVQTVVRQGENITLMCIVIGNEVVNFEWTYPRKESGRLVEPVTDFLLDMPYHIRSILHIPSAELEDSGTYTCNVTESVNDHQDEKAINITVVE Motif0018_HHH_eva_0056_0001
SEETEIRERLRRLSDIVRKKGLISEEELRDIEFIVEMLLRLGNRMAAMAVVFRLEERIRKES GFLPNDAEELFIFLTEITEITIPCRVTDPQLVVTLHEKKGDVALPVPYDHQRGFSGIFEDRSYICKTTIGDREVDSDAYYVYRLQVSSINVSVNAVQTVVRQGENITLMCIVIGNEVVNFEWTYPRKESGRLVEPVTDFLLDMPYHIRSILHIPSAELEDSGTYTCNVTESVNDHQDEKAINITVVE Motif0104_HHH_eva_0358_0001_0001
SEETKKAKKKASKLAKSLGISEMLIMFLRFVVELLIRAGMDPTEAVMYATNMAKMLSKG GFLPNDAEELFIFLTEITEITIPCRVTDPQLVVTLHEKKGDVALPVPYDHQRGFSGIFEDRSYICKTTIGDREVDSDAYYVYRLQVSSINVSVNAVQTVVRQGENITLMCIVIGNEVVNFEWTYPRKESGRLVEPVTDFLLDMPYHIRSILHIPSAELEDSGTYTCNVTESVNDHQDEKAINITVVE Motif0209_HHH_eva_0022_0001_0001
SEETKTKLKQKADELIKKAQNASPEEQKKLRREVFRVAMTLMSDPDPEARMLAVHVAVKVEKLV GFLPNDAEELFIFLTEITEITIPCRVTDPQLVVTLHEKKGDVALPVPYDHQRGFSGIFEDRSYICKTTIGDREVDSDAYYVYRLQVSSINVSVNAVQTVVRQGENITLMCIVIGNEVVNFEWTYPRKESGRLVEPVTDFLLDMPYHIRSILHIPSAELEDSGTYTCNVTESVNDHQDEKAINITVVE Motif0099_ems_3hC_880_0002_0001_0001
SEEVEEAIRLARELNNPLVVRFLERILELLRRGTLSPREKAQAQLLIWALKRDPKLAAMAAQLLP GFLPNDAEELFIFLTEITEITIPCRVTDPQLVVTLHEKKGDVALPVPYDHQRGFSGIFEDRSYICKTTIGDREVDSDAYYVYRLQVSSINVSVNAVQTVVRQGENITLMCIVIGNEVVNFEWTYPRKESGRLVEPVTDFLLDMPYHIRSILHIPSAELEDSGTYTCNVTESVNDHQDEKAINITVVE rif_0569dd02695c14c22a1a929503a0ae81_0001_1_000000028_0001
SEEVERKIEELAKKTGDPRVHFVLLLLKLLKKQGVSPFVIAMFLIVVARRLGDPDVVRILKELFR GFLPNDAEELFIFLTEITEITIPCRVTDPQLVVTLHEKKGDVALPVPYDHQRGFSGIFEDRSYICKTTIGDREVDSDAYYVYRLQVSSINVSVNAVQTVVRQGENITLMCIVIGNEVVNFEWTYPRKESGRLVEPVTDFLLDMPYHIRSILHIPSAELEDSGTYTCNVTESVNDHQDEKAINITVVE Motif0026_bcov_4helix_09202_0001_0001
SEEWERRFQELLERAKRLGLLSPKDIMAFEAALRYVKRMGTDMMLFLLTEELRKRLEEL GFLPNDAEELFIFLTEITEITIPCRVTDPQLVVTLHEKKGDVALPVPYDHQRGFSGIFEDRSYICKTTIGDREVDSDAYYVYRLQVSSINVSVNAVQTVVRQGENITLMCIVIGNEVVNFEWTYPRKESGRLVEPVTDFLLDMPYHIRSILHIPSAELEDSGTYTCNVTESVNDHQDEKAINITVVE Motif0852_HHH_eva_0115_0001
SEFKKKVEKIFRELEEKRRQGKIDPEQVIRVIRKLKLRAAELGDEEAFMFAALLEIDLLDDYL GFLPNDAEELFIFLTEITEITIPCRVTDPQLVVTLHEKKGDVALPVPYDHQRGFSGIFEDRSYICKTTIGDREVDSDAYYVYRLQVSSINVSVNAVQTVVRQGENITLMCIVIGNEVVNFEWTYPRKESGRLVEPVTDFLLDMPYHIRSILHIPSAELEDSGTYTCNVTESVNDHQDEKAINITVVE Motif0244_HHH_eva_0385_0001_0001
SEFKKKVEKIFRELEEKRRQGKIDPKQVIKVILELIMTASELGDEEAYRFAMHLAMRLHIHYL GFLPNDAEELFIFLTEITEITIPCRVTDPQLVVTLHEKKGDVALPVPYDHQRGFSGIFEDRSYICKTTIGDREVDSDAYYVYRLQVSSINVSVNAVQTVVRQGENITLMCIVIGNEVVNFEWTYPRKESGRLVEPVTDFLLDMPYHIRSILHIPSAELEDSGTYTCNVTESVNDHQDEKAINITVVE Motif0348_HHH_eva_0385_0001_0002_0001
SEIALRIVSLAQKDPEKAKKLAKELAKEVKRTGDPKLREELLIAFFLLHFLGNPEVVEVLRKVLK GFLPNDAEELFIFLTEITEITIPCRVTDPQLVVTLHEKKGDVALPVPYDHQRGFSGIFEDRSYICKTTIGDREVDSDAYYVYRLQVSSINVSVNAVQTVVRQGENITLMCIVIGNEVVNFEWTYPRKESGRLVEPVTDFLLDMPYHIRSILHIPSAELEDSGTYTCNVTESVNDHQDEKAINITVVE Motif0141_bcov_4helix_03222_0001_0001
SEIEIKLNLLLLRARNQGKDKAHKIVMRAALAYVKGEIDPDQARKLAEKAERILRS GFLPNDAEELFIFLTEITEITIPCRVTDPQLVVTLHEKKGDVALPVPYDHQRGFSGIFEDRSYICKTTIGDREVDSDAYYVYRLQVSSINVSVNAVQTVVRQGENITLMCIVIGNEVVNFEWTYPRKESGRLVEPVTDFLLDMPYHIRSILHIPSAELEDSGTYTCNVTESVNDHQDEKAINITVVE Motif0452_p1-16H-GBL-16H-GABBL-16H_0429_0001_0001_0002_0001_0001
SEIEKLLKEVIERLKDDPEVEKILRLVEKLIRDGNPKDAEQLLILLFLLLGNPLIAELLLLLMEE GFLPNDAEELFIFLTEITEITIPCRVTDPQLVVTLHEKKGDVALPVPYDHQRGFSGIFEDRSYICKTTIGDREVDSDAYYVYRLQVSSINVSVNAVQTVVRQGENITLMCIVIGNEVVNFEWTYPRKESGRLVEPVTDFLLDMPYHIRSILHIPSAELEDSGTYTCNVTESVNDHQDEKAINITVVE Motif0382_bcov_4helix_06342_0001
SEKDEIRKSIETARELAKKDPRLRKILMKISLTVIKKASEKGDEDLERYVLTLIARAFFFVKF GFLPNDAEELFIFLTEITEITIPCRVTDPQLVVTLHEKKGDVALPVPYDHQRGFSGIFEDRSYICKTTIGDREVDSDAYYVYRLQVSSINVSVNAVQTVVRQGENITLMCIVIGNEVVNFEWTYPRKESGRLVEPVTDFLLDMPYHIRSILHIPSAELEDSGTYTCNVTESVNDHQDEKAINITVVE Motif0109_ems_3hM_1657_0001_0001
SEKEAEFLLWIVELLARRVGDEEAKEALKKARKLLKLLKEGKLDARQVAQLLARIIMKLMKLG GFLPNDAEELFIFLTEITEITIPCRVTDPQLVVTLHEKKGDVALPVPYDHQRGFSGIFEDRSYICKTTIGDREVDSDAYYVYRLQVSSINVSVNAVQTVVRQGENITLMCIVIGNEVVNFEWTYPRKESGRLVEPVTDFLLDMPYHIRSILHIPSAELEDSGTYTCNVTESVNDHQDEKAINITVVE Motif0570_HHH_eva_0056_0001_0001
SEKEEANRDLQKLAEKAGVPHVEVTEHNGTLHVTVNGNTKASELVSLAARVLARDDGVPVKIHNR GFLPNDAEELFIFLTEITEITIPCRVTDPQLVVTLHEKKGDVALPVPYDHQRGFSGIFEDRSYICKTTIGDREVDSDAYYVYRLQVSSINVSVNAVQTVVRQGENITLMCIVIGNEVVNFEWTYPRKESGRLVEPVTDFLLDMPYHIRSILHIPSAELEDSGTYTCNVTESVNDHQDEKAINITVVE Motif0392_HEEHE_3275_0001_0001
SEKEKAEELLRKIVRKLNNPELELLLQLVYIAVKHDPFAALVAVEHLAEKLNDPELREVVELLRR GFLPNDAEELFIFLTEITEITIPCRVTDPQLVVTLHEKKGDVALPVPYDHQRGFSGIFEDRSYICKTTIGDREVDSDAYYVYRLQVSSINVSVNAVQTVVRQGENITLMCIVIGNEVVNFEWTYPRKESGRLVEPVTDFLLDMPYHIRSILHIPSAELEDSGTYTCNVTESVNDHQDEKAINITVVE Motif0156_bcov_4helix_12325_0001_0001
SEKELRREAAENVLRAVKVSDEEKVKEYLKRLEEEAREKNDQRRLFFIRLVKKLWKRSG GFLPNDAEELFIFLTEITEITIPCRVTDPQLVVTLHEKKGDVALPVPYDHQRGFSGIFEDRSYICKTTIGDREVDSDAYYVYRLQVSSINVSVNAVQTVVRQGENITLMCIVIGNEVVNFEWTYPRKESGRLVEPVTDFLLDMPYHIRSILHIPSAELEDSGTYTCNVTESVNDHQDEKAINITVVE pol_3h_hb1_6557_000000001_0001
SEKLAEDVKRLADEKGDEEAKLRAFVILHFLRRGLASDEYAKDALKKLKKEISS GFLPNDAEELFIFLTEITEITIPCRVTDPQLVVTLHEKKGDVALPVPYDHQRGFSGIFEDRSYICKTTIGDREVDSDAYYVYRLQVSSINVSVNAVQTVVRQGENITLMCIVIGNEVVNFEWTYPRKESGRLVEPVTDFLLDMPYHIRSILHIPSAELEDSGTYTCNVTESVNDHQDEKAINITVVE Motif0536_p1-14H-GBL-16H-GABBL-16H_0616_0001_0001_0001_0001_0001
SEKLFMLAMQAIFFGDPEMVREIAELLSELARRDPVVRLILHFLLVLAERLGDPEVERLIREALK GFLPNDAEELFIFLTEITEITIPCRVTDPQLVVTLHEKKGDVALPVPYDHQRGFSGIFEDRSYICKTTIGDREVDSDAYYVYRLQVSSINVSVNAVQTVVRQGENITLMCIVIGNEVVNFEWTYPRKESGRLVEPVTDFLLDMPYHIRSILHIPSAELEDSGTYTCNVTESVNDHQDEKAINITVVE Motif0324_bcov_4helix_02763_0001_0001
SEKLHEVLRLLEEISRRDPRIKKYLFYVAMVLFIGSPEIAEQLIEILIRRFGDPLLRELLELIRK GFLPNDAEELFIFLTEITEITIPCRVTDPQLVVTLHEKKGDVALPVPYDHQRGFSGIFEDRSYICKTTIGDREVDSDAYYVYRLQVSSINVSVNAVQTVVRQGENITLMCIVIGNEVVNFEWTYPRKESGRLVEPVTDFLLDMPYHIRSILHIPSAELEDSGTYTCNVTESVNDHQDEKAINITVVE Motif0348_bcov_4helix_00220_0001
SEKVMLRVHMFIEAAKEAVKKNDERMVDLVEEALEKLKKQAQTEEERRIVDTAIKIVRSLKS GFLPNDAEELFIFLTEITEITIPCRVTDPQLVVTLHEKKGDVALPVPYDHQRGFSGIFEDRSYICKTTIGDREVDSDAYYVYRLQVSSINVSVNAVQTVVRQGENITLMCIVIGNEVVNFEWTYPRKESGRLVEPVTDFLLDMPYHIRSILHIPSAELEDSGTYTCNVTESVNDHQDEKAINITVVE Motif0267_ems_3hM_1324_0001_0001
SELDKIIEIVELVIRRAPNPVFVRVIFIKLFMHLGNPREAIKELLKILEKYDPELSKLLEELLRR GFLPNDAEELFIFLTEITEITIPCRVTDPQLVVTLHEKKGDVALPVPYDHQRGFSGIFEDRSYICKTTIGDREVDSDAYYVYRLQVSSINVSVNAVQTVVRQGENITLMCIVIGNEVVNFEWTYPRKESGRLVEPVTDFLLDMPYHIRSILHIPSAELEDSGTYTCNVTESVNDHQDEKAINITVVE Motif0355_bcov_4helix_14609_0001
SELDKIVKKLTDIAREAYKHNDQQTITYALNNAINLAKTYDDPKFRELASYIARLLLQVIK GFLPNDAEELFIFLTEITEITIPCRVTDPQLVVTLHEKKGDVALPVPYDHQRGFSGIFEDRSYICKTTIGDREVDSDAYYVYRLQVSSINVSVNAVQTVVRQGENITLMCIVIGNEVVNFEWTYPRKESGRLVEPVTDFLLDMPYHIRSILHIPSAELEDSGTYTCNVTESVNDHQDEKAINITVVE Motif0382_ems_3hM_1325_0001_0001
SELEELAELLVKDPNDEEAEEELRRIVEKLRREGDPEKADLVFMIIVLARLGNPFAATMLARKID GFLPNDAEELFIFLTEITEITIPCRVTDPQLVVTLHEKKGDVALPVPYDHQRGFSGIFEDRSYICKTTIGDREVDSDAYYVYRLQVSSINVSVNAVQTVVRQGENITLMCIVIGNEVVNFEWTYPRKESGRLVEPVTDFLLDMPYHIRSILHIPSAELEDSGTYTCNVTESVNDHQDEKAINITVVE Motif0104_bcov_4helix_14150_0001_0001
SELEEVVRLLEELNPELRRTLRRLLERLRRGEIPPKRVLRRLLLFAILLNDPRLRVRILRLAKET GFLPNDAEELFIFLTEITEITIPCRVTDPQLVVTLHEKKGDVALPVPYDHQRGFSGIFEDRSYICKTTIGDREVDSDAYYVYRLQVSSINVSVNAVQTVVRQGENITLMCIVIGNEVVNFEWTYPRKESGRLVEPVTDFLLDMPYHIRSILHIPSAELEDSGTYTCNVTESVNDHQDEKAINITVVE pol_36a5a6b889a51a41e124f5022b3c7bb9_0001_000000000_0001
SELRRKLIRLKRILDEALEQNDEEARKVARKATLALLLAEAQSDNRSAKRRADELLTWLQKYV GFLPNDAEELFIFLTEITEITIPCRVTDPQLVVTLHEKKGDVALPVPYDHQRGFSGIFEDRSYICKTTIGDREVDSDAYYVYRLQVSSINVSVNAVQTVVRQGENITLMCIVIGNEVVNFEWTYPRKESGRLVEPVTDFLLDMPYHIRSILHIPSAELEDSGTYTCNVTESVNDHQDEKAINITVVE pol_3h_hb1_2090_000000008_0001
SEMWELFELAKKGDPEALKRLEEIAREAKRRGDKRTVLLVYAILSVVAKLVNDPIARRILRELIQ GFLPNDAEELFIFLTEITEITIPCRVTDPQLVVTLHEKKGDVALPVPYDHQRGFSGIFEDRSYICKTTIGDREVDSDAYYVYRLQVSSINVSVNAVQTVVRQGENITLMCIVIGNEVVNFEWTYPRKESGRLVEPVTDFLLDMPYHIRSILHIPSAELEDSGTYTCNVTESVNDHQDEKAINITVVE Motif0217_bcov_4helix_06415_0001
SENKLFSLTFNADDDDQKRKVEQYIREVSKKAKETAERRGLTFTFFVHTSKRGYFVQILVAVRIV GFLPNDAEELFIFLTEITEITIPCRVTDPQLVVTLHEKKGDVALPVPYDHQRGFSGIFEDRSYICKTTIGDREVDSDAYYVYRLQVSSINVSVNAVQTVVRQGENITLMCIVIGNEVVNFEWTYPRKESGRLVEPVTDFLLDMPYHIRSILHIPSAELEDSGTYTCNVTESVNDHQDEKAINITVVE pol_EHEE_10580_000000009_0001
SEQELREWIKKVEHQIMQGTITDEWKKIVRKLIKIAEKLGDDEVFNRLMHLLFLIDMNKR GFLPNDAEELFIFLTEITEITIPCRVTDPQLVVTLHEKKGDVALPVPYDHQRGFSGIFEDRSYICKTTIGDREVDSDAYYVYRLQVSSINVSVNAVQTVVRQGENITLMCIVIGNEVVNFEWTYPRKESGRLVEPVTDFLLDMPYHIRSILHIPSAELEDSGTYTCNVTESVNDHQDEKAINITVVE Motif0026_HHH_eva_0123_0001_0001
SEQSVLRIFWENVVHQLKHAQTEEEVELLYMAAQWAARLINDPTLEKKVKDVYKTIQSRKS GFLPNDAEELFIFLTEITEITIPCRVTDPQLVVTLHEKKGDVALPVPYDHQRGFSGIFEDRSYICKTTIGDREVDSDAYYVYRLQVSSINVSVNAVQTVVRQGENITLMCIVIGNEVVNFEWTYPRKESGRLVEPVTDFLLDMPYHIRSILHIPSAELEDSGTYTCNVTESVNDHQDEKAINITVVE Motif0030_ems_3hM_3521_0001_0001
SEQTEINKKVEEAALKNDYELAFILAFMIRELNDPTLEKIAKQIARDANNPQIMYILERFIKG GFLPNDAEELFIFLTEITEITIPCRVTDPQLVVTLHEKKGDVALPVPYDHQRGFSGIFEDRSYICKTTIGDREVDSDAYYVYRLQVSSINVSVNAVQTVVRQGENITLMCIVIGNEVVNFEWTYPRKESGRLVEPVTDFLLDMPYHIRSILHIPSAELEDSGTYTCNVTESVNDHQDEKAINITVVE Motif0345_ems_4hM_3201_0001_0001_0001
SEQVISRLLQYVSQVAFKLGLDRKAIRKALLVAMELAFKGVDPTQAKRILEKVLRTIKKRKS GFLPNDAEELFIFLTEITEITIPCRVTDPQLVVTLHEKKGDVALPVPYDHQRGFSGIFEDRSYICKTTIGDREVDSDAYYVYRLQVSSINVSVNAVQTVVRQGENITLMCIVIGNEVVNFEWTYPRKESGRLVEPVTDFLLDMPYHIRSILHIPSAELEDSGTYTCNVTESVNDHQDEKAINITVVE Motif0323_HHH_eva_0050_0001_0002
SEREKTIKFLLFLLSLGSPFAKRALEAFLEDLKRRDPRLSEIFEKAVELAKRDPEKAKKLIDELR GFLPNDAEELFIFLTEITEITIPCRVTDPQLVVTLHEKKGDVALPVPYDHQRGFSGIFEDRSYICKTTIGDREVDSDAYYVYRLQVSSINVSVNAVQTVVRQGENITLMCIVIGNEVVNFEWTYPRKESGRLVEPVTDFLLDMPYHIRSILHIPSAELEDSGTYTCNVTESVNDHQDEKAINITVVE Motif0185_bcov_4helix_03581_0001_0001
SERRAHMLLLIVEMLAFKVGDEEAKEALKKARKLLKLLKEGKLDAKQVAQELAKIILKLRKLG GFLPNDAEELFIFLTEITEITIPCRVTDPQLVVTLHEKKGDVALPVPYDHQRGFSGIFEDRSYICKTTIGDREVDSDAYYVYRLQVSSINVSVNAVQTVVRQGENITLMCIVIGNEVVNFEWTYPRKESGRLVEPVTDFLLDMPYHIRSILHIPSAELEDSGTYTCNVTESVNDHQDEKAINITVVE Motif0185_HHH_eva_0056_0001_0001
SESDIFSRAIRRILREAKEKQDYNLALIAYFLAFHVLKKYPDDEKIREVLKEAEKVRRDIQS GFLPNDAEELFIFLTEITEITIPCRVTDPQLVVTLHEKKGDVALPVPYDHQRGFSGIFEDRSYICKTTIGDREVDSDAYYVYRLQVSSINVSVNAVQTVVRQGENITLMCIVIGNEVVNFEWTYPRKESGRLVEPVTDFLLDMPYHIRSILHIPSAELEDSGTYTCNVTESVNDHQDEKAINITVVE Motif0083_ems_3hM_781_0001_0001
SESDKASHNIKKALKEAKEKQDDRIAMFAFAMAKMVLDEYPDDEKIREVLKEAEKVFQDIFK GFLPNDAEELFIFLTEITEITIPCRVTDPQLVVTLHEKKGDVALPVPYDHQRGFSGIFEDRSYICKTTIGDREVDSDAYYVYRLQVSSINVSVNAVQTVVRQGENITLMCIVIGNEVVNFEWTYPRKESGRLVEPVTDFLLDMPYHIRSILHIPSAELEDSGTYTCNVTESVNDHQDEKAINITVVE Motif0640_ems_3hM_781_0001_0001
SESDKLSEEIFKLLARALQLNDSKIADKAYKLAKDVLDKYPDDEDIRQVLRIAEYMRRKIQS GFLPNDAEELFIFLTEITEITIPCRVTDPQLVVTLHEKKGDVALPVPYDHQRGFSGIFEDRSYICKTTIGDREVDSDAYYVYRLQVSSINVSVNAVQTVVRQGENITLMCIVIGNEVVNFEWTYPRKESGRLVEPVTDFLLDMPYHIRSILHIPSAELEDSGTYTCNVTESVNDHQDEKAINITVVE Motif0078_ems_3hM_781_0001_0003
SESDKLSTEIKKLLKEAKEKQDRNIAAEAARLAMDVLLKYPDDEKIKRVLWEAIHVIMEILK GFLPNDAEELFIFLTEITEITIPCRVTDPQLVVTLHEKKGDVALPVPYDHQRGFSGIFEDRSYICKTTIGDREVDSDAYYVYRLQVSSINVSVNAVQTVVRQGENITLMCIVIGNEVVNFEWTYPRKESGRLVEPVTDFLLDMPYHIRSILHIPSAELEDSGTYTCNVTESVNDHQDEKAINITVVE Motif0354_ems_3hM_781_0001
SETDEVVKKLREILREALEKNDPKLADKAYRLAKKWLDKDPTDEKIQKVLTHAAMVKFFLTK GFLPNDAEELFIFLTEITEITIPCRVTDPQLVVTLHEKKGDVALPVPYDHQRGFSGIFEDRSYICKTTIGDREVDSDAYYVYRLQVSSINVSVNAVQTVVRQGENITLMCIVIGNEVVNFEWTYPRKESGRLVEPVTDFLLDMPYHIRSILHIPSAELEDSGTYTCNVTESVNDHQDEKAINITVVE Motif0064_ems_3hM_446_0001_0001
SETDKVKKVVDTLLTKAKQQQDPHLALKAVMYAASVLLRDPHDKIVYRLAMKAFDVREQLKS GFLPNDAEELFIFLTEITEITIPCRVTDPQLVVTLHEKKGDVALPVPYDHQRGFSGIFEDRSYICKTTIGDREVDSDAYYVYRLQVSSINVSVNAVQTVVRQGENITLMCIVIGNEVVNFEWTYPRKESGRLVEPVTDFLLDMPYHIRSILHIPSAELEDSGTYTCNVTESVNDHQDEKAINITVVE Motif0168_ems_3hC_1598_0001_0001_0003_0001
SETDKVKKVVDTLLTKAKQQQDPKLALHAIIFAMFVLKKNPTDETVRELFKKAFTVMSQLHL GFLPNDAEELFIFLTEITEITIPCRVTDPQLVVTLHEKKGDVALPVPYDHQRGFSGIFEDRSYICKTTIGDREVDSDAYYVYRLQVSSINVSVNAVQTVVRQGENITLMCIVIGNEVVNFEWTYPRKESGRLVEPVTDFLLDMPYHIRSILHIPSAELEDSGTYTCNVTESVNDHQDEKAINITVVE Motif0241_ems_3hC_1598_0001_0001
SETETIQQLVKLVARIAGVPSVRIDQKNGKVTVTVKGDDESAMKVWFFIHFLAKTLGVDVKVTSE GFLPNDAEELFIFLTEITEITIPCRVTDPQLVVTLHEKKGDVALPVPYDHQRGFSGIFEDRSYICKTTIGDREVDSDAYYVYRLQVSSINVSVNAVQTVVRQGENITLMCIVIGNEVVNFEWTYPRKESGRLVEPVTDFLLDMPYHIRSILHIPSAELEDSGTYTCNVTESVNDHQDEKAINITVVE Motif0141_HEEHE_2803_0001_0001
SETLMLSFAIKMLLDEALKRGLIDPDEVKKLKKEVEKLRKKGDWRQLVRLWLKIVEEIDRR GFLPNDAEELFIFLTEITEITIPCRVTDPQLVVTLHEKKGDVALPVPYDHQRGFSGIFEDRSYICKTTIGDREVDSDAYYVYRLQVSSINVSVNAVQTVVRQGENITLMCIVIGNEVVNFEWTYPRKESGRLVEPVTDFLLDMPYHIRSILHIPSAELEDSGTYTCNVTESVNDHQDEKAINITVVE Motif0233_HHH_eva_0350_0001
SETRTYIFFFNKRDDRQKRLVEEMVRRAIKREEDKARKRNLEIRVRVEKVESKGRILVIVRIRVE GFLPNDAEELFIFLTEITEITIPCRVTDPQLVVTLHEKKGDVALPVPYDHQRGFSGIFEDRSYICKTTIGDREVDSDAYYVYRLQVSSINVSVNAVQTVVRQGENITLMCIVIGNEVVNFEWTYPRKESGRLVEPVTDFLLDMPYHIRSILHIPSAELEDSGTYTCNVTESVNDHQDEKAINITVVE pol_EHEE_hb1_115_000000017_0001
SEVARMLLRLLKQGNRLMALMLVSIALKEAKERGDEELTRLLEEVLRLLQQGDPRVEEVLKRLEK GFLPNDAEELFIFLTEITEITIPCRVTDPQLVVTLHEKKGDVALPVPYDHQRGFSGIFEDRSYICKTTIGDREVDSDAYYVYRLQVSSINVSVNAVQTVVRQGENITLMCIVIGNEVVNFEWTYPRKESGRLVEPVTDFLLDMPYHIRSILHIPSAELEDSGTYTCNVTESVNDHQDEKAINITVVE Motif0214_bcov_4helix_05736_0001_0001
SEVARRLLELLKQGNEEEARRLVREALEEARERGDDELFMLLALVLIMLERGDPTVKLLLQLLEK GFLPNDAEELFIFLTEITEITIPCRVTDPQLVVTLHEKKGDVALPVPYDHQRGFSGIFEDRSYICKTTIGDREVDSDAYYVYRLQVSSINVSVNAVQTVVRQGENITLMCIVIGNEVVNFEWTYPRKESGRLVEPVTDFLLDMPYHIRSILHIPSAELEDSGTYTCNVTESVNDHQDEKAINITVVE Motif0104_bcov_4helix_05736_0001_0001
SEVEEIVTLIERGEISPREIEQLLIILYLRLHQKGDPRRRLVTRAILLLLEGDPEKAEKLLKELQ GFLPNDAEELFIFLTEITEITIPCRVTDPQLVVTLHEKKGDVALPVPYDHQRGFSGIFEDRSYICKTTIGDREVDSDAYYVYRLQVSSINVSVNAVQTVVRQGENITLMCIVIGNEVVNFEWTYPRKESGRLVEPVTDFLLDMPYHIRSILHIPSAELEDSGTYTCNVTESVNDHQDEKAINITVVE Motif0476_bcov_4helix_14302_0001_0001
SEVKELVELYKRGEIPPEEVKRILLRIVQELRKRGDPRHRWVWLVMLALAQGDPERARFAASILD GFLPNDAEELFIFLTEITEITIPCRVTDPQLVVTLHEKKGDVALPVPYDHQRGFSGIFEDRSYICKTTIGDREVDSDAYYVYRLQVSSINVSVNAVQTVVRQGENITLMCIVIGNEVVNFEWTYPRKESGRLVEPVTDFLLDMPYHIRSILHIPSAELEDSGTYTCNVTESVNDHQDEKAINITVVE pol_c8f40750b7485b6ef4ab6fb584f6f251_0001_000000000_0001
SEVLKELKRLLEEGDPEEALHLARRLLMEAFRKGDKELEYILILVILLLRKGDPEAIRRARELVR GFLPNDAEELFIFLTEITEITIPCRVTDPQLVVTLHEKKGDVALPVPYDHQRGFSGIFEDRSYICKTTIGDREVDSDAYYVYRLQVSSINVSVNAVQTVVRQGENITLMCIVIGNEVVNFEWTYPRKESGRLVEPVTDFLLDMPYHIRSILHIPSAELEDSGTYTCNVTESVNDHQDEKAINITVVE Motif0201_bcov_4helix_11937_0001_0001
SEVTRLALKVIEIAQRKGDREVVMLAMLIMFRWKQGEMSTDEAKKELKKLEKRAK GFLPNDAEELFIFLTEITEITIPCRVTDPQLVVTLHEKKGDVALPVPYDHQRGFSGIFEDRSYICKTTIGDREVDSDAYYVYRLQVSSINVSVNAVQTVVRQGENITLMCIVIGNEVVNFEWTYPRKESGRLVEPVTDFLLDMPYHIRSILHIPSAELEDSGTYTCNVTESVNDHQDEKAINITVVE Motif0524_p1-16H-GBL-16H-GABBL-15H_0194_0001_0001_0001_0001_0001
SEYQKDLLEHLTKLARKLIKDNDPDSAAMVVMLLRFVAREVNDEEAKKIADELEKQVRKLE GFLPNDAEELFIFLTEITEITIPCRVTDPQLVVTLHEKKGDVALPVPYDHQRGFSGIFEDRSYICKTTIGDREVDSDAYYVYRLQVSSINVSVNAVQTVVRQGENITLMCIVIGNEVVNFEWTYPRKESGRLVEPVTDFLLDMPYHIRSILHIPSAELEDSGTYTCNVTESVNDHQDEKAINITVVE Motif0223_ems_3hC_836_0001_0002_0001
SFELYARDLIEKFKDPELERVIRTVEELLKRDPKEALHFLIEIVIKTGDPLLEHLLIVLILQLRE GFLPNDAEELFIFLTEITEITIPCRVTDPQLVVTLHEKKGDVALPVPYDHQRGFSGIFEDRSYICKTTIGDREVDSDAYYVYRLQVSSINVSVNAVQTVVRQGENITLMCIVIGNEVVNFEWTYPRKESGRLVEPVTDFLLDMPYHIRSILHIPSAELEDSGTYTCNVTESVNDHQDEKAINITVVE Motif0113_bcov_4helix_10260_0001_0001
SFKDLVQRILKKLKEVLKRVQDPMLRSQVKLIIETVEKLWRSARSEEQFHKVFNYAYLLAWLM GFLPNDAEELFIFLTEITEITIPCRVTDPQLVVTLHEKKGDVALPVPYDHQRGFSGIFEDRSYICKTTIGDREVDSDAYYVYRLQVSSINVSVNAVQTVVRQGENITLMCIVIGNEVVNFEWTYPRKESGRLVEPVTDFLLDMPYHIRSILHIPSAELEDSGTYTCNVTESVNDHQDEKAINITVVE Motif0143_ems_3hM_329_0001
SFRAFEILLELSKTDPEVRRIVFLLLMAFVDGDPRLRERAERLLEELVKRTGDPELKKALRALKE GFLPNDAEELFIFLTEITEITIPCRVTDPQLVVTLHEKKGDVALPVPYDHQRGFSGIFEDRSYICKTTIGDREVDSDAYYVYRLQVSSINVSVNAVQTVVRQGENITLMCIVIGNEVVNFEWTYPRKESGRLVEPVTDFLLDMPYHIRSILHIPSAELEDSGTYTCNVTESVNDHQDEKAINITVVE Motif0235_bcov_4helix_11851_0001
SFREFLEELKKRVSPEVRKLLELVLKLLEEGNPMMAMAVLHVALRLQGLSPREILRLINTLMQLT GFLPNDAEELFIFLTEITEITIPCRVTDPQLVVTLHEKKGDVALPVPYDHQRGFSGIFEDRSYICKTTIGDREVDSDAYYVYRLQVSSINVSVNAVQTVVRQGENITLMCIVIGNEVVNFEWTYPRKESGRLVEPVTDFLLDMPYHIRSILHIPSAELEDSGTYTCNVTESVNDHQDEKAINITVVE Motif0214_bcov_4helix_09545_0001_0001
SHLEKELREAVEKNDPELLREVLEKLLRLVEEGKVNPSIILIILIKAFMELGDPLIARAIMLVMD GFLPNDAEELFIFLTEITEITIPCRVTDPQLVVTLHEKKGDVALPVPYDHQRGFSGIFEDRSYICKTTIGDREVDSDAYYVYRLQVSSINVSVNAVQTVVRQGENITLMCIVIGNEVVNFEWTYPRKESGRLVEPVTDFLLDMPYHIRSILHIPSAELEDSGTYTCNVTESVNDHQDEKAINITVVE Motif0355_bcov_4helix_12079_0001
SIEELIELLKKSGDPELKLAANYLEMLLRRASPFQVLMVVEWYLRQRGNPELAEELRRLFEEVEK GFLPNDAEELFIFLTEITEITIPCRVTDPQLVVTLHEKKGDVALPVPYDHQRGFSGIFEDRSYICKTTIGDREVDSDAYYVYRLQVSSINVSVNAVQTVVRQGENITLMCIVIGNEVVNFEWTYPRKESGRLVEPVTDFLLDMPYHIRSILHIPSAELEDSGTYTCNVTESVNDHQDEKAINITVVE Motif0252_bcov_4helix_00862_0001
SIEELLRRLAKEVGVPPEEVEEALEILTRALGDPDKALVELWAILYRAAQNKDPKDFRAAVEFFR GFLPNDAEELFIFLTEITEITIPCRVTDPQLVVTLHEKKGDVALPVPYDHQRGFSGIFEDRSYICKTTIGDREVDSDAYYVYRLQVSSINVSVNAVQTVVRQGENITLMCIVIGNEVVNFEWTYPRKESGRLVEPVTDFLLDMPYHIRSILHIPSAELEDSGTYTCNVTESVNDHQDEKAINITVVE rif_3f5844d6951937678fe8341c4a7d6927_0001_000000029_0001
SIEHFIKMLKEMAKKKGDKKIETLARRAEKALKSGDEMRAKNLVSRALLLV GFLPNDAEELFIFLTEITEITIPCRVTDPQLVVTLHEKKGDVALPVPYDHQRGFSGIFEDRSYICKTTIGDREVDSDAYYVYRLQVSSINVSVNAVQTVVRQGENITLMCIVIGNEVVNFEWTYPRKESGRLVEPVTDFLLDMPYHIRSILHIPSAELEDSGTYTCNVTESVNDHQDEKAINITVVE Motif0422_HHH_eva_0512_0001_0001
SIELMIYVLVERALKGDPEAEELLRRLLEVLEKRGDPRRELLRRLIELVEEGDPQKVSKLLQELL GFLPNDAEELFIFLTEITEITIPCRVTDPQLVVTLHEKKGDVALPVPYDHQRGFSGIFEDRSYICKTTIGDREVDSDAYYVYRLQVSSINVSVNAVQTVVRQGENITLMCIVIGNEVVNFEWTYPRKESGRLVEPVTDFLLDMPYHIRSILHIPSAELEDSGTYTCNVTESVNDHQDEKAINITVVE Motif0193_bcov_4helix_07909_0001_0001
SIETHIREKLRRLSDIVRKKGLIDEVQLRQIEEKVERLLQKGDEVTAFFVVVMLEMTIRTQS GFLPNDAEELFIFLTEITEITIPCRVTDPQLVVTLHEKKGDVALPVPYDHQRGFSGIFEDRSYICKTTIGDREVDSDAYYVYRLQVSSINVSVNAVQTVVRQGENITLMCIVIGNEVVNFEWTYPRKESGRLVEPVTDFLLDMPYHIRSILHIPSAELEDSGTYTCNVTESVNDHQDEKAINITVVE Motif0381_HHH_eva_0358_0001_0001
SIHEIALEALEKAGGDPEKVKELLRKLYLEATERGDPKLAFELLLVLVILRRNPELFKFLVRKAK GFLPNDAEELFIFLTEITEITIPCRVTDPQLVVTLHEKKGDVALPVPYDHQRGFSGIFEDRSYICKTTIGDREVDSDAYYVYRLQVSSINVSVNAVQTVVRQGENITLMCIVIGNEVVNFEWTYPRKESGRLVEPVTDFLLDMPYHIRSILHIPSAELEDSGTYTCNVTESVNDHQDEKAINITVVE rif_57f16503c3ed7559aa135d11549c9b80_0001_000000020_0001
SKDTAKTLVDQVYKTAEEINDHFLKMLAHMLKELLEHASKKNDEEKLKRVIKFAKRILDRL GFLPNDAEELFIFLTEITEITIPCRVTDPQLVVTLHEKKGDVALPVPYDHQRGFSGIFEDRSYICKTTIGDREVDSDAYYVYRLQVSSINVSVNAVQTVVRQGENITLMCIVIGNEVVNFEWTYPRKESGRLVEPVTDFLLDMPYHIRSILHIPSAELEDSGTYTCNVTESVNDHQDEKAINITVVE Motif0534_ems_3hC_432_0001_0001
SKEEDFKKFVDTLLTKAKQQQDPKLASEAVLFAFMALSIDPTDETVRELQKKAETVFRQLQK GFLPNDAEELFIFLTEITEITIPCRVTDPQLVVTLHEKKGDVALPVPYDHQRGFSGIFEDRSYICKTTIGDREVDSDAYYVYRLQVSSINVSVNAVQTVVRQGENITLMCIVIGNEVVNFEWTYPRKESGRLVEPVTDFLLDMPYHIRSILHIPSAELEDSGTYTCNVTESVNDHQDEKAINITVVE Motif0214_ems_3hC_1598_0001_0001_0001
SKEEVDKLVKKVKTVADQRGDPTAQSIAEMLSVAARAAVESNDDKLLQAVSFMLMVFIRRF GFLPNDAEELFIFLTEITEITIPCRVTDPQLVVTLHEKKGDVALPVPYDHQRGFSGIFEDRSYICKTTIGDREVDSDAYYVYRLQVSSINVSVNAVQTVVRQGENITLMCIVIGNEVVNFEWTYPRKESGRLVEPVTDFLLDMPYHIRSILHIPSAELEDSGTYTCNVTESVNDHQDEKAINITVVE Motif0496_ems_3hC_645_0002_0001
SKEEVDKLVKKVKTVADQVGDPRAKLIALMLSAQAELAKKNNDDEKLKKVSKLLKMFLQMF GFLPNDAEELFIFLTEITEITIPCRVTDPQLVVTLHEKKGDVALPVPYDHQRGFSGIFEDRSYICKTTIGDREVDSDAYYVYRLQVSSINVSVNAVQTVVRQGENITLMCIVIGNEVVNFEWTYPRKESGRLVEPVTDFLLDMPYHIRSILHIPSAELEDSGTYTCNVTESVNDHQDEKAINITVVE Motif0523_ems_3hC_645_0001_0001
SKEIFSKLEEAYDRAKKTGDPHWKRIAEFLNNMLMIIAQRDQDPDARDLLRKFLRKVLKDKKS GFLPNDAEELFIFLTEITEITIPCRVTDPQLVVTLHEKKGDVALPVPYDHQRGFSGIFEDRSYICKTTIGDREVDSDAYYVYRLQVSSINVSVNAVQTVVRQGENITLMCIVIGNEVVNFEWTYPRKESGRLVEPVTDFLLDMPYHIRSILHIPSAELEDSGTYTCNVTESVNDHQDEKAINITVVE Motif0368_ems_3hC_1300_0001_0001
SKEKELMELIAEVAEKVSPEVQKFLLMVIIILMLGNPEQAKTVLEELLKKFGDPLVREILELLRK GFLPNDAEELFIFLTEITEITIPCRVTDPQLVVTLHEKKGDVALPVPYDHQRGFSGIFEDRSYICKTTIGDREVDSDAYYVYRLQVSSINVSVNAVQTVVRQGENITLMCIVIGNEVVNFEWTYPRKESGRLVEPVTDFLLDMPYHIRSILHIPSAELEDSGTYTCNVTESVNDHQDEKAINITVVE Motif0181_bcov_4helix_14342_0001_0001
SKELIEKVLELLKRDPEKAVELLEKLVRETGDPELELALFALKAALRRKDPFLLFIARLILRKLR GFLPNDAEELFIFLTEITEITIPCRVTDPQLVVTLHEKKGDVALPVPYDHQRGFSGIFEDRSYICKTTIGDREVDSDAYYVYRLQVSSINVSVNAVQTVVRQGENITLMCIVIGNEVVNFEWTYPRKESGRLVEPVTDFLLDMPYHIRSILHIPSAELEDSGTYTCNVTESVNDHQDEKAINITVVE Motif0350_bcov_4helix_03394_0001
SKELIEKVLELLKRDPEKAVKVLTRLVLETGDPELIHALILLILALRRKSPISLKQARKILKELR GFLPNDAEELFIFLTEITEITIPCRVTDPQLVVTLHEKKGDVALPVPYDHQRGFSGIFEDRSYICKTTIGDREVDSDAYYVYRLQVSSINVSVNAVQTVVRQGENITLMCIVIGNEVVNFEWTYPRKESGRLVEPVTDFLLDMPYHIRSILHIPSAELEDSGTYTCNVTESVNDHQDEKAINITVVE Motif0113_bcov_4helix_03394_0001_0001
SKELIELVIRLLREGDPKRARQLLIMVLLELEQRGDPRARIIARVILLLLEGDPEKAKKLLEELR GFLPNDAEELFIFLTEITEITIPCRVTDPQLVVTLHEKKGDVALPVPYDHQRGFSGIFEDRSYICKTTIGDREVDSDAYYVYRLQVSSINVSVNAVQTVVRQGENITLMCIVIGNEVVNFEWTYPRKESGRLVEPVTDFLLDMPYHIRSILHIPSAELEDSGTYTCNVTESVNDHQDEKAINITVVE Motif0382_bcov_4helix_10338_0001_0001
SKELIFRVLMLLQDGDPDKARKLLEEVLEELKRRGDPRKEVIRIVIELLEEGDPKAAMRFLLMLI GFLPNDAEELFIFLTEITEITIPCRVTDPQLVVTLHEKKGDVALPVPYDHQRGFSGIFEDRSYICKTTIGDREVDSDAYYVYRLQVSSINVSVNAVQTVVRQGENITLMCIVIGNEVVNFEWTYPRKESGRLVEPVTDFLLDMPYHIRSILHIPSAELEDSGTYTCNVTESVNDHQDEKAINITVVE Motif0168_bcov_4helix_10338_0001_0001
SKELMKIIVDLREELDKLGISEEEIERASLKVRQAALKLSDEEAKKVAKKIKERAKKKSS GFLPNDAEELFIFLTEITEITIPCRVTDPQLVVTLHEKKGDVALPVPYDHQRGFSGIFEDRSYICKTTIGDREVDSDAYYVYRLQVSSINVSVNAVQTVVRQGENITLMCIVIGNEVVNFEWTYPRKESGRLVEPVTDFLLDMPYHIRSILHIPSAELEDSGTYTCNVTESVNDHQDEKAINITVVE Motif0392_HHH_eva_0006_0001_0001
SKELRLRFLILLVLQQVSPEVRRFLLEVILLLLKGDPEKAKKLLEELLKKFGDPLVREILELLRK GFLPNDAEELFIFLTEITEITIPCRVTDPQLVVTLHEKKGDVALPVPYDHQRGFSGIFEDRSYICKTTIGDREVDSDAYYVYRLQVSSINVSVNAVQTVVRQGENITLMCIVIGNEVVNFEWTYPRKESGRLVEPVTDFLLDMPYHIRSILHIPSAELEDSGTYTCNVTESVNDHQDEKAINITVVE Motif0440_bcov_4helix_14342_0001_0001
SKEWMTNVFRVLLEFLLKKAQDPKFQTLLKQALTEFNRAYKNNDRRTLFEVFTKLQKIEKSY GFLPNDAEELFIFLTEITEITIPCRVTDPQLVVTLHEKKGDVALPVPYDHQRGFSGIFEDRSYICKTTIGDREVDSDAYYVYRLQVSSINVSVNAVQTVVRQGENITLMCIVIGNEVVNFEWTYPRKESGRLVEPVTDFLLDMPYHIRSILHIPSAELEDSGTYTCNVTESVNDHQDEKAINITVVE Motif0173_ems_3hC_1070_0002_0001_0001
SKLEEVEKIVRELSKDPDPEVTHVALQLYVALLRNDPEMVKMVLHAALKRLGDPLFEEALKLLEK GFLPNDAEELFIFLTEITEITIPCRVTDPQLVVTLHEKKGDVALPVPYDHQRGFSGIFEDRSYICKTTIGDREVDSDAYYVYRLQVSSINVSVNAVQTVVRQGENITLMCIVIGNEVVNFEWTYPRKESGRLVEPVTDFLLDMPYHIRSILHIPSAELEDSGTYTCNVTESVNDHQDEKAINITVVE Motif0193_bcov_4helix_02714_0001_0001
SKRQMKFRALMLLMDGDPDEAKKLLEELLRLTGDPRLEMVIRMLDEAKELGDPRLLRIIISLLMQ GFLPNDAEELFIFLTEITEITIPCRVTDPQLVVTLHEKKGDVALPVPYDHQRGFSGIFEDRSYICKTTIGDREVDSDAYYVYRLQVSSINVSVNAVQTVVRQGENITLMCIVIGNEVVNFEWTYPRKESGRLVEPVTDFLLDMPYHIRSILHIPSAELEDSGTYTCNVTESVNDHQDEKAINITVVE Motif0168_bcov_4helix_00898_0001_0001
SKRSALRVVIAALYWDPEIAKLMVRSLLKRTGDPKVEEVLRLIEEAIKRGDTRRLAARLFREAFD GFLPNDAEELFIFLTEITEITIPCRVTDPQLVVTLHEKKGDVALPVPYDHQRGFSGIFEDRSYICKTTIGDREVDSDAYYVYRLQVSSINVSVNAVQTVVRQGENITLMCIVIGNEVVNFEWTYPRKESGRLVEPVTDFLLDMPYHIRSILHIPSAELEDSGTYTCNVTESVNDHQDEKAINITVVE pol_ccdc7d8299e1cf53edac14fa0bf9d11e_0001_1_000000002_0001
SKVAKILLRLAESPDPRERRVVRLLIFLMARLNVPPEEALKILLELLEKDGNPELAKIVRKILEG GFLPNDAEELFIFLTEITEITIPCRVTDPQLVVTLHEKKGDVALPVPYDHQRGFSGIFEDRSYICKTTIGDREVDSDAYYVYRLQVSSINVSVNAVQTVVRQGENITLMCIVIGNEVVNFEWTYPRKESGRLVEPVTDFLLDMPYHIRSILHIPSAELEDSGTYTCNVTESVNDHQDEKAINITVVE pol_30d7fc23e61f889854fdc223c7c9484f_0001_000000002_0001
SKVEALVAYLMVTGDPELRQLAVRLFEALENNDEELLKRILEEIEKLARELGDPDVLDLVREVLK GFLPNDAEELFIFLTEITEITIPCRVTDPQLVVTLHEKKGDVALPVPYDHQRGFSGIFEDRSYICKTTIGDREVDSDAYYVYRLQVSSINVSVNAVQTVVRQGENITLMCIVIGNEVVNFEWTYPRKESGRLVEPVTDFLLDMPYHIRSILHIPSAELEDSGTYTCNVTESVNDHQDEKAINITVVE Motif0653_bcov_4helix_05172_0001_0001
SLAHEILELLARGDRETLRELLEEARKEAEERGNERLKRLVEVLIELLERGVPPYEIIRVLTRVA GFLPNDAEELFIFLTEITEITIPCRVTDPQLVVTLHEKKGDVALPVPYDHQRGFSGIFEDRSYICKTTIGDREVDSDAYYVYRLQVSSINVSVNAVQTVVRQGENITLMCIVIGNEVVNFEWTYPRKESGRLVEPVTDFLLDMPYHIRSILHIPSAELEDSGTYTCNVTESVNDHQDEKAINITVVE pol_7ae4472ca6b1b896acff7140025635ba_0001_1_000000004_0001
SLDEVEEELKKLVNDPEAERLIEEVVEEAKRKNLSPEKLLVLLAMLAFDLGDKRLLLAVIQLMNK GFLPNDAEELFIFLTEITEITIPCRVTDPQLVVTLHEKKGDVALPVPYDHQRGFSGIFEDRSYICKTTIGDREVDSDAYYVYRLQVSSINVSVNAVQTVVRQGENITLMCIVIGNEVVNFEWTYPRKESGRLVEPVTDFLLDMPYHIRSILHIPSAELEDSGTYTCNVTESVNDHQDEKAINITVVE Motif0155_bcov_4helix_10849_0001_0001
SLDILAMVLYEWATKMVKHASSEEEKKKILDIAVEILNRIPDPLAQKLSEKLERVWRSLS GFLPNDAEELFIFLTEITEITIPCRVTDPQLVVTLHEKKGDVALPVPYDHQRGFSGIFEDRSYICKTTIGDREVDSDAYYVYRLQVSSINVSVNAVQTVVRQGENITLMCIVIGNEVVNFEWTYPRKESGRLVEPVTDFLLDMPYHIRSILHIPSAELEDSGTYTCNVTESVNDHQDEKAINITVVE Motif0065_ems_3hC_1028_0002_0001
SLEEELEELLSKYLDPRDVKIIVREAKKLTEELDSPKAALMVLLFIARLLNDPDLERVLERLIRK GFLPNDAEELFIFLTEITEITIPCRVTDPQLVVTLHEKKGDVALPVPYDHQRGFSGIFEDRSYICKTTIGDREVDSDAYYVYRLQVSSINVSVNAVQTVVRQGENITLMCIVIGNEVVNFEWTYPRKESGRLVEPVTDFLLDMPYHIRSILHIPSAELEDSGTYTCNVTESVNDHQDEKAINITVVE Motif0292_bcov_4helix_14246_0001_0001
SLEEELRRLLEELGVDPELIRWAIQMLRFLTEILGDPKLALMFLMFALRLIGNPEVAEAVKLLAR GFLPNDAEELFIFLTEITEITIPCRVTDPQLVVTLHEKKGDVALPVPYDHQRGFSGIFEDRSYICKTTIGDREVDSDAYYVYRLQVSSINVSVNAVQTVVRQGENITLMCIVIGNEVVNFEWTYPRKESGRLVEPVTDFLLDMPYHIRSILHIPSAELEDSGTYTCNVTESVNDHQDEKAINITVVE Motif0111_bcov_4helix_01794_0001
SLEEELRRLLEELGVDPRLIREAIFLLHSLTRRMGDPKDALFILEMLLRRIGNPEVAEAVRLLLR GFLPNDAEELFIFLTEITEITIPCRVTDPQLVVTLHEKKGDVALPVPYDHQRGFSGIFEDRSYICKTTIGDREVDSDAYYVYRLQVSSINVSVNAVQTVVRQGENITLMCIVIGNEVVNFEWTYPRKESGRLVEPVTDFLLDMPYHIRSILHIPSAELEDSGTYTCNVTESVNDHQDEKAINITVVE Motif0104_bcov_4helix_01794_0001_0001
SLEEIIEELIEKVVPDPEERKRLKELLKELKERGDEKKLFHIVFVLRRVKKGDPEAEDLLRILIT GFLPNDAEELFIFLTEITEITIPCRVTDPQLVVTLHEKKGDVALPVPYDHQRGFSGIFEDRSYICKTTIGDREVDSDAYYVYRLQVSSINVSVNAVQTVVRQGENITLMCIVIGNEVVNFEWTYPRKESGRLVEPVTDFLLDMPYHIRSILHIPSAELEDSGTYTCNVTESVNDHQDEKAINITVVE Motif0389_bcov_4helix_11161_0001
SLEEIIKEALKRAGVSPEEIKKIEEMIEKMKRRGVSPEHILLFVYAFLRMRGDPAVDVLFQLIIR GFLPNDAEELFIFLTEITEITIPCRVTDPQLVVTLHEKKGDVALPVPYDHQRGFSGIFEDRSYICKTTIGDREVDSDAYYVYRLQVSSINVSVNAVQTVVRQGENITLMCIVIGNEVVNFEWTYPRKESGRLVEPVTDFLLDMPYHIRSILHIPSAELEDSGTYTCNVTESVNDHQDEKAINITVVE Motif0511_bcov_4helix_07454_0001
SLEEILEELKRKYKDDPEVTRALQMILELIKEGNPMMAFMALSILLRRLGDPEAEKALRILFDEN GFLPNDAEELFIFLTEITEITIPCRVTDPQLVVTLHEKKGDVALPVPYDHQRGFSGIFEDRSYICKTTIGDREVDSDAYYVYRLQVSSINVSVNAVQTVVRQGENITLMCIVIGNEVVNFEWTYPRKESGRLVEPVTDFLLDMPYHIRSILHIPSAELEDSGTYTCNVTESVNDHQDEKAINITVVE Motif0214_bcov_4helix_08271_0001
SLEEKVREIAERLGVPPEVLERVEKELRRAKEEGIPPERILRRLMIEALLEGDKALLLLLAFLLA GFLPNDAEELFIFLTEITEITIPCRVTDPQLVVTLHEKKGDVALPVPYDHQRGFSGIFEDRSYICKTTIGDREVDSDAYYVYRLQVSSINVSVNAVQTVVRQGENITLMCIVIGNEVVNFEWTYPRKESGRLVEPVTDFLLDMPYHIRSILHIPSAELEDSGTYTCNVTESVNDHQDEKAINITVVE pol_a163ca1559da7b4b86abf89ce1a5d894_0001_000000001_0001
SLEELIARLARELGDPAAMFVLFVVRLLRKYGLSPEQVLDYVFALLRLLNTPAARLLLEIIKKLK GFLPNDAEELFIFLTEITEITIPCRVTDPQLVVTLHEKKGDVALPVPYDHQRGFSGIFEDRSYICKTTIGDREVDSDAYYVYRLQVSSINVSVNAVQTVVRQGENITLMCIVIGNEVVNFEWTYPRKESGRLVEPVTDFLLDMPYHIRSILHIPSAELEDSGTYTCNVTESVNDHQDEKAINITVVE Motif0209_bcov_4helix_07645_0001_0001
SLEELIERALKTGDPRLLRLILMILAMLIYHHPDDKRLFRLAMLVFEVLEEKDPRLLKEVLEILR GFLPNDAEELFIFLTEITEITIPCRVTDPQLVVTLHEKKGDVALPVPYDHQRGFSGIFEDRSYICKTTIGDREVDSDAYYVYRLQVSSINVSVNAVQTVVRQGENITLMCIVIGNEVVNFEWTYPRKESGRLVEPVTDFLLDMPYHIRSILHIPSAELEDSGTYTCNVTESVNDHQDEKAINITVVE Motif0168_bcov_4helix_01871_0001_0002
SLEELLEELLRRIVPDPELVHKILRIFRLIVETIGNPEFAIWVLLELAREAGNPEVEKVLRLVLK GFLPNDAEELFIFLTEITEITIPCRVTDPQLVVTLHEKKGDVALPVPYDHQRGFSGIFEDRSYICKTTIGDREVDSDAYYVYRLQVSSINVSVNAVQTVVRQGENITLMCIVIGNEVVNFEWTYPRKESGRLVEPVTDFLLDMPYHIRSILHIPSAELEDSGTYTCNVTESVNDHQDEKAINITVVE Motif0029_bcov_4helix_07895_0001_0001
SLEEVIKNLEKMARELGNPEVLRVLEEVLRLLKKNEEEAERFLTELVVRLGDPLLIYLLIFLILK GFLPNDAEELFIFLTEITEITIPCRVTDPQLVVTLHEKKGDVALPVPYDHQRGFSGIFEDRSYICKTTIGDREVDSDAYYVYRLQVSSINVSVNAVQTVVRQGENITLMCIVIGNEVVNFEWTYPRKESGRLVEPVTDFLLDMPYHIRSILHIPSAELEDSGTYTCNVTESVNDHQDEKAINITVVE Motif0113_bcov_4helix_07326_0001
SLEEVIRELEKLAKELGNPEVFMVLMFVLFMLKRNENEALQYLELLVRRLGDPLLKRLLEVLKRK GFLPNDAEELFIFLTEITEITIPCRVTDPQLVVTLHEKKGDVALPVPYDHQRGFSGIFEDRSYICKTTIGDREVDSDAYYVYRLQVSSINVSVNAVQTVVRQGENITLMCIVIGNEVVNFEWTYPRKESGRLVEPVTDFLLDMPYHIRSILHIPSAELEDSGTYTCNVTESVNDHQDEKAINITVVE Motif0026_bcov_4helix_07326_0001_0001
SLEKFLRELLKRTGDPRIEEVLRLLEELRERGVSPEDSLRIAIELAMRLGDPKVVSALIQALQQH GFLPNDAEELFIFLTEITEITIPCRVTDPQLVVTLHEKKGDVALPVPYDHQRGFSGIFEDRSYICKTTIGDREVDSDAYYVYRLQVSSINVSVNAVQTVVRQGENITLMCIVIGNEVVNFEWTYPRKESGRLVEPVTDFLLDMPYHIRSILHIPSAELEDSGTYTCNVTESVNDHQDEKAINITVVE Motif0310_bcov_4helix_05969_0001
SLEKYALDLFEFLRKRGIDPHMVLMFVIIILKMQGDPEARKLAKRLAELLRRDPREAERLLRELG GFLPNDAEELFIFLTEITEITIPCRVTDPQLVVTLHEKKGDVALPVPYDHQRGFSGIFEDRSYICKTTIGDREVDSDAYYVYRLQVSSINVSVNAVQTVVRQGENITLMCIVIGNEVVNFEWTYPRKESGRLVEPVTDFLLDMPYHIRSILHIPSAELEDSGTYTCNVTESVNDHQDEKAINITVVE Motif0699_bcov_4helix_13832_0001
SLELKTIIKWLVELLPDPREVLKMLKQLLKIYGDPELKKLVEELEKLLRQGNEEEAEKLIREFVR GFLPNDAEELFIFLTEITEITIPCRVTDPQLVVTLHEKKGDVALPVPYDHQRGFSGIFEDRSYICKTTIGDREVDSDAYYVYRLQVSSINVSVNAVQTVVRQGENITLMCIVIGNEVVNFEWTYPRKESGRLVEPVTDFLLDMPYHIRSILHIPSAELEDSGTYTCNVTESVNDHQDEKAINITVVE Motif0870_bcov_4helix_12347_0001
SLERVIFHLLVLAARLGNPEVFKVLVLVMFALKVNERQAEDILETFVRRLGDPLLKRLLEVLKRK GFLPNDAEELFIFLTEITEITIPCRVTDPQLVVTLHEKKGDVALPVPYDHQRGFSGIFEDRSYICKTTIGDREVDSDAYYVYRLQVSSINVSVNAVQTVVRQGENITLMCIVIGNEVVNFEWTYPRKESGRLVEPVTDFLLDMPYHIRSILHIPSAELEDSGTYTCNVTESVNDHQDEKAINITVVE Motif0003_bcov_4helix_07326_0001_0001
SLLEELEELLKKLNTPVARFLIQVLRMLLEKGKFSPFQILMLLLFIARLLNDPEVVKVIEEIIRK GFLPNDAEELFIFLTEITEITIPCRVTDPQLVVTLHEKKGDVALPVPYDHQRGFSGIFEDRSYICKTTIGDREVDSDAYYVYRLQVSSINVSVNAVQTVVRQGENITLMCIVIGNEVVNFEWTYPRKESGRLVEPVTDFLLDMPYHIRSILHIPSAELEDSGTYTCNVTESVNDHQDEKAINITVVE Motif0209_bcov_4helix_06596_0001_0002
SLLEEVRRLIEAAARLFGVPSVSVSVSNGTVNVTLKGTNVYAYLASRAASRLAKDAGLSFSITFR GFLPNDAEELFIFLTEITEITIPCRVTDPQLVVTLHEKKGDVALPVPYDHQRGFSGIFEDRSYICKTTIGDREVDSDAYYVYRLQVSSINVSVNAVQTVVRQGENITLMCIVIGNEVVNFEWTYPRKESGRLVEPVTDFLLDMPYHIRSILHIPSAELEDSGTYTCNVTESVNDHQDEKAINITVVE pol_HEEHE_2598_000000010_0001
SLLEKALKLLEEGDPEEAHRVVVKFAMEAFDRGDRELLMLAITVLVLLRKDPERARKLLEELLRR GFLPNDAEELFIFLTEITEITIPCRVTDPQLVVTLHEKKGDVALPVPYDHQRGFSGIFEDRSYICKTTIGDREVDSDAYYVYRLQVSSINVSVNAVQTVVRQGENITLMCIVIGNEVVNFEWTYPRKESGRLVEPVTDFLLDMPYHIRSILHIPSAELEDSGTYTCNVTESVNDHQDEKAINITVVE Motif0168_bcov_4helix_01041_0001_0001
SLLIAFLAVLVLSVGDPRLRRALSMLFELLQRGISPEDALRIIIEILEKLGNPEIARLLKELLRS GFLPNDAEELFIFLTEITEITIPCRVTDPQLVVTLHEKKGDVALPVPYDHQRGFSGIFEDRSYICKTTIGDREVDSDAYYVYRLQVSSINVSVNAVQTVVRQGENITLMCIVIGNEVVNFEWTYPRKESGRLVEPVTDFLLDMPYHIRSILHIPSAELEDSGTYTCNVTESVNDHQDEKAINITVVE Motif0307_bcov_4helix_03307_0001_0001
SLLQKLLLLAAKLQDPIAWILLLLIRHLSKKDPELAKELLKLVEEALRKNDPHLLARLAMIVLET GFLPNDAEELFIFLTEITEITIPCRVTDPQLVVTLHEKKGDVALPVPYDHQRGFSGIFEDRSYICKTTIGDREVDSDAYYVYRLQVSSINVSVNAVQTVVRQGENITLMCIVIGNEVVNFEWTYPRKESGRLVEPVTDFLLDMPYHIRSILHIPSAELEDSGTYTCNVTESVNDHQDEKAINITVVE rif_2ea8d054c9d911ca834cdf537887589c_0001_000000024_0001
SLLRELLEILKELGDPRELERFVTELLSRALNRPPEKARRFLRAIRKLVGNPEYALLIAYRLAVR GFLPNDAEELFIFLTEITEITIPCRVTDPQLVVTLHEKKGDVALPVPYDHQRGFSGIFEDRSYICKTTIGDREVDSDAYYVYRLQVSSINVSVNAVQTVVRQGENITLMCIVIGNEVVNFEWTYPRKESGRLVEPVTDFLLDMPYHIRSILHIPSAELEDSGTYTCNVTESVNDHQDEKAINITVVE pol_bbcc2837d0ea9565ee230014105cf244_0001_000000010_0001
SLLRKVLKLAQELGDDELLLRIIVVRTLEERGNPEAAKRVLEMILRLARRLGDPDVERLITKLLK GFLPNDAEELFIFLTEITEITIPCRVTDPQLVVTLHEKKGDVALPVPYDHQRGFSGIFEDRSYICKTTIGDREVDSDAYYVYRLQVSSINVSVNAVQTVVRQGENITLMCIVIGNEVVNFEWTYPRKESGRLVEPVTDFLLDMPYHIRSILHIPSAELEDSGTYTCNVTESVNDHQDEKAINITVVE rif_7a0765bdceb96855ff847ce94d693920_0001_000000027_0001
SLMLVFRAIEVAKKKGDSKALFILLRVLLALFTGDTSEEEADTIAKRLLKKLG GFLPNDAEELFIFLTEITEITIPCRVTDPQLVVTLHEKKGDVALPVPYDHQRGFSGIFEDRSYICKTTIGDREVDSDAYYVYRLQVSSINVSVNAVQTVVRQGENITLMCIVIGNEVVNFEWTYPRKESGRLVEPVTDFLLDMPYHIRSILHIPSAELEDSGTYTCNVTESVNDHQDEKAINITVVE Motif0578_p1-14H-GBL-16H-GABBL-15H_0265_0001_0001_0001_0001_0001
SLRAALEVLRKRLGNPEFALFSLVQLIAKVENVPPEEAIKIAKEVVRRLGDPDLERLLEEIEEKQ GFLPNDAEELFIFLTEITEITIPCRVTDPQLVVTLHEKKGDVALPVPYDHQRGFSGIFEDRSYICKTTIGDREVDSDAYYVYRLQVSSINVSVNAVQTVVRQGENITLMCIVIGNEVVNFEWTYPRKESGRLVEPVTDFLLDMPYHIRSILHIPSAELEDSGTYTCNVTESVNDHQDEKAINITVVE rif_2125cc8daba11e8455e4a581cdab7050_0001_000000018_0001
SLRELLRELTEALKDPEQALRRIIKALRRQGIPPEEVIKLVERAVKALNDPELERLLKEIERELR GFLPNDAEELFIFLTEITEITIPCRVTDPQLVVTLHEKKGDVALPVPYDHQRGFSGIFEDRSYICKTTIGDREVDSDAYYVYRLQVSSINVSVNAVQTVVRQGENITLMCIVIGNEVVNFEWTYPRKESGRLVEPVTDFLLDMPYHIRSILHIPSAELEDSGTYTCNVTESVNDHQDEKAINITVVE pol_12d8a9d2629acc90dc040184e432c6f0_0001_000000001_0001
SMEKTVEEFLKKDPRMALVFLLYLARMLNDPDLEREIEEVLRKLQNGEISPEEVRRFLERVLKRI GFLPNDAEELFIFLTEITEITIPCRVTDPQLVVTLHEKKGDVALPVPYDHQRGFSGIFEDRSYICKTTIGDREVDSDAYYVYRLQVSSINVSVNAVQTVVRQGENITLMCIVIGNEVVNFEWTYPRKESGRLVEPVTDFLLDMPYHIRSILHIPSAELEDSGTYTCNVTESVNDHQDEKAINITVVE Motif0408_bcov_4helix_12917_0001_0001_0001
SMMEVIRRVLELDREYSKSGDDRYLEEAERILKKFLEEAEEANDRTLKRLAEMLLELLERLIRR GFLPNDAEELFIFLTEITEITIPCRVTDPQLVVTLHEKKGDVALPVPYDHQRGFSGIFEDRSYICKTTIGDREVDSDAYYVYRLQVSSINVSVNAVQTVVRQGENITLMCIVIGNEVVNFEWTYPRKESGRLVEPVTDFLLDMPYHIRSILHIPSAELEDSGTYTCNVTESVNDHQDEKAINITVVE pol_3h_hb1_3534_000000012_0001
SMTLIRRAKELLMEARELGLLTPHEAFEWLLLLMEVRLRGDDNQIRKIYEEIRELVERLKG GFLPNDAEELFIFLTEITEITIPCRVTDPQLVVTLHEKKGDVALPVPYDHQRGFSGIFEDRSYICKTTIGDREVDSDAYYVYRLQVSSINVSVNAVQTVVRQGENITLMCIVIGNEVVNFEWTYPRKESGRLVEPVTDFLLDMPYHIRSILHIPSAELEDSGTYTCNVTESVNDHQDEKAINITVVE Motif0168_HHH_eva_0129_0001
SPDDAHFMLFLAEFLAKKQNDEDLLKTVQKLKEKLDKAKKNNDKDKVDDVYKTAIKILLTLAE GFLPNDAEELFIFLTEITEITIPCRVTDPQLVVTLHEKKGDVALPVPYDHQRGFSGIFEDRSYICKTTIGDREVDSDAYYVYRLQVSSINVSVNAVQTVVRQGENITLMCIVIGNEVVNFEWTYPRKESGRLVEPVTDFLLDMPYHIRSILHIPSAELEDSGTYTCNVTESVNDHQDEKAINITVVE Motif0122_ems_3hC_921_0001_0001
SPDDEHSRWVLRAMYLLIKRVEDPKEAQFIYRLAKMIKDKVDDPTLQTLADLVLTLARQVLNS GFLPNDAEELFIFLTEITEITIPCRVTDPQLVVTLHEKKGDVALPVPYDHQRGFSGIFEDRSYICKTTIGDREVDSDAYYVYRLQVSSINVSVNAVQTVVRQGENITLMCIVIGNEVVNFEWTYPRKESGRLVEPVTDFLLDMPYHIRSILHIPSAELEDSGTYTCNVTESVNDHQDEKAINITVVE Motif0217_ems_3hM_596_0001_0001
SPDDVKKLAFWVFMAAHLQNDEDALRKALKIMKKAEEVKQKNDKETADKLKEILEKLTDKL GFLPNDAEELFIFLTEITEITIPCRVTDPQLVVTLHEKKGDVALPVPYDHQRGFSGIFEDRSYICKTTIGDREVDSDAYYVYRLQVSSINVSVNAVQTVVRQGENITLMCIVIGNEVVNFEWTYPRKESGRLVEPVTDFLLDMPYHIRSILHIPSAELEDSGTYTCNVTESVNDHQDEKAINITVVE Motif0093_ems_3hM_2337_0001_0001
SPDDVRRLAALVIILAHEKNDKDALRKAIHIFVQAREVKQKNDKETADKLKEILEKLVKKL GFLPNDAEELFIFLTEITEITIPCRVTDPQLVVTLHEKKGDVALPVPYDHQRGFSGIFEDRSYICKTTIGDREVDSDAYYVYRLQVSSINVSVNAVQTVVRQGENITLMCIVIGNEVVNFEWTYPRKESGRLVEPVTDFLLDMPYHIRSILHIPSAELEDSGTYTCNVTESVNDHQDEKAINITVVE Motif0123_ems_3hM_2337_0001_0001
SPDEAKMALHVAEELARKQNDEDLLKTVQKLKEKLDKAKKNNDKRKVLEVLVTAIRILLELRK GFLPNDAEELFIFLTEITEITIPCRVTDPQLVVTLHEKKGDVALPVPYDHQRGFSGIFEDRSYICKTTIGDREVDSDAYYVYRLQVSSINVSVNAVQTVVRQGENITLMCIVIGNEVVNFEWTYPRKESGRLVEPVTDFLLDMPYHIRSILHIPSAELEDSGTYTCNVTESVNDHQDEKAINITVVE Motif0475_ems_3hC_921_0001_0001
SPDVLLTMVLNRLRILLKRHPDDPELRKAVELVKKISEKAKKLSDPTQKHKLAVEAAEILMRVS GFLPNDAEELFIFLTEITEITIPCRVTDPQLVVTLHEKKGDVALPVPYDHQRGFSGIFEDRSYICKTTIGDREVDSDAYYVYRLQVSSINVSVNAVQTVVRQGENITLMCIVIGNEVVNFEWTYPRKESGRLVEPVTDFLLDMPYHIRSILHIPSAELEDSGTYTCNVTESVNDHQDEKAINITVVE Motif0516_ems_3hM_3523_0001_0001
SPEDAEKLIKTIKTIAKKRNDRKVLLLVMALEMALRRAQKKNDEELIELITRVLEELLTKIQS GFLPNDAEELFIFLTEITEITIPCRVTDPQLVVTLHEKKGDVALPVPYDHQRGFSGIFEDRSYICKTTIGDREVDSDAYYVYRLQVSSINVSVNAVQTVVRQGENITLMCIVIGNEVVNFEWTYPRKESGRLVEPVTDFLLDMPYHIRSILHIPSAELEDSGTYTCNVTESVNDHQDEKAINITVVE Motif0656_ems_3hM_2546_0001
SPEEVERRIRHVEERIRKGKIDIEEAIKRLVRLSYLAFQVGDHRLSIIVNILIIELRELREE GFLPNDAEELFIFLTEITEITIPCRVTDPQLVVTLHEKKGDVALPVPYDHQRGFSGIFEDRSYICKTTIGDREVDSDAYYVYRLQVSSINVSVNAVQTVVRQGENITLMCIVIGNEVVNFEWTYPRKESGRLVEPVTDFLLDMPYHIRSILHIPSAELEDSGTYTCNVTESVNDHQDEKAINITVVE Motif0518_HHH_eva_0150_0001_0001
SPEIAELLIRMIKEIAKKRNDEKVLKIVSDLEKKLKEAQKKNDERTIKNITNKLLLLLVNIER GFLPNDAEELFIFLTEITEITIPCRVTDPQLVVTLHEKKGDVALPVPYDHQRGFSGIFEDRSYICKTTIGDREVDSDAYYVYRLQVSSINVSVNAVQTVVRQGENITLMCIVIGNEVVNFEWTYPRKESGRLVEPVTDFLLDMPYHIRSILHIPSAELEDSGTYTCNVTESVNDHQDEKAINITVVE Motif0407_ems_3hM_2546_0001_0001
SPEKLWKKVHQIVEDVGDDEVEVRLFMFYHLWQRGYISPLMFEVAVRHLLKKVS GFLPNDAEELFIFLTEITEITIPCRVTDPQLVVTLHEKKGDVALPVPYDHQRGFSGIFEDRSYICKTTIGDREVDSDAYYVYRLQVSSINVSVNAVQTVVRQGENITLMCIVIGNEVVNFEWTYPRKESGRLVEPVTDFLLDMPYHIRSILHIPSAELEDSGTYTCNVTESVNDHQDEKAINITVVE Motif0672_HHH_eva_0709_0001_0001
SPREAFELLFKAAELAMKQNDKELLITVIALILKLDQAKKNNDKDKVDDVYKTAKKILETLQS GFLPNDAEELFIFLTEITEITIPCRVTDPQLVVTLHEKKGDVALPVPYDHQRGFSGIFEDRSYICKTTIGDREVDSDAYYVYRLQVSSINVSVNAVQTVVRQGENITLMCIVIGNEVVNFEWTYPRKESGRLVEPVTDFLLDMPYHIRSILHIPSAELEDSGTYTCNVTESVNDHQDEKAINITVVE Motif0308_ems_3hC_921_0001_0002_0001
SQEELRSARTELLKWSKQVNSASSEEESEKIIETAKEVAFRKGDLILILLIEMFQKDWRSRL GFLPNDAEELFIFLTEITEITIPCRVTDPQLVVTLHEKKGDVALPVPYDHQRGFSGIFEDRSYICKTTIGDREVDSDAYYVYRLQVSSINVSVNAVQTVVRQGENITLMCIVIGNEVVNFEWTYPRKESGRLVEPVTDFLLDMPYHIRSILHIPSAELEDSGTYTCNVTESVNDHQDEKAINITVVE Motif0536_ems_3hM_2052_0001_0001
SQEVRERAREIYERFQKGKLSPIEVIFRLLLLFLRLGDPFVLRLLAEAVIEAEER GFLPNDAEELFIFLTEITEITIPCRVTDPQLVVTLHEKKGDVALPVPYDHQRGFSGIFEDRSYICKTTIGDREVDSDAYYVYRLQVSSINVSVNAVQTVVRQGENITLMCIVIGNEVVNFEWTYPRKESGRLVEPVTDFLLDMPYHIRSILHIPSAELEDSGTYTCNVTESVNDHQDEKAINITVVE Motif0407_HHH_eva_0741_0001
SQTDFVKKQVDNLLTKAKQQQDPNLAMLAWMFAHLFLRQNPTDETVRELQKKAMRVIEQLLE GFLPNDAEELFIFLTEITEITIPCRVTDPQLVVTLHEKKGDVALPVPYDHQRGFSGIFEDRSYICKTTIGDREVDSDAYYVYRLQVSSINVSVNAVQTVVRQGENITLMCIVIGNEVVNFEWTYPRKESGRLVEPVTDFLLDMPYHIRSILHIPSAELEDSGTYTCNVTESVNDHQDEKAINITVVE Motif0113_ems_3hC_1598_0001_0001
SREDERRVMKLVFMLAFEAAKDEDLERKARKKLDKILKDLKVPNAENFKRLFHALVEIVRKRLS GFLPNDAEELFIFLTEITEITIPCRVTDPQLVVTLHEKKGDVALPVPYDHQRGFSGIFEDRSYICKTTIGDREVDSDAYYVYRLQVSSINVSVNAVQTVVRQGENITLMCIVIGNEVVNFEWTYPRKESGRLVEPVTDFLLDMPYHIRSILHIPSAELEDSGTYTCNVTESVNDHQDEKAINITVVE Motif0202_ems_3hC_923_0001_0001_0001
SREKILRYLLIVLYLSPDPEERRVANLIFRLLTNGNEEEAEKVVREALKKLGDPELKQILELLEK GFLPNDAEELFIFLTEITEITIPCRVTDPQLVVTLHEKKGDVALPVPYDHQRGFSGIFEDRSYICKTTIGDREVDSDAYYVYRLQVSSINVSVNAVQTVVRQGENITLMCIVIGNEVVNFEWTYPRKESGRLVEPVTDFLLDMPYHIRSILHIPSAELEDSGTYTCNVTESVNDHQDEKAINITVVE Motif0303_bcov_4helix_07201_0001_0001
SREKLLEMLIAFLALLPDPEVFRLAALLFMALDRNDPELVERLLRELLELLGDPRVEEVLRLFTK GFLPNDAEELFIFLTEITEITIPCRVTDPQLVVTLHEKKGDVALPVPYDHQRGFSGIFEDRSYICKTTIGDREVDSDAYYVYRLQVSSINVSVNAVQTVVRQGENITLMCIVIGNEVVNFEWTYPRKESGRLVEPVTDFLLDMPYHIRSILHIPSAELEDSGTYTCNVTESVNDHQDEKAINITVVE Motif0099_bcov_4helix_07145_0001_0001
SRELMRLLVELSERDPLVRHLFILLLFLRKHGDPRLREELERLIEELKKKDPEAARIIEEVLRET GFLPNDAEELFIFLTEITEITIPCRVTDPQLVVTLHEKKGDVALPVPYDHQRGFSGIFEDRSYICKTTIGDREVDSDAYYVYRLQVSSINVSVNAVQTVVRQGENITLMCIVIGNEVVNFEWTYPRKESGRLVEPVTDFLLDMPYHIRSILHIPSAELEDSGTYTCNVTESVNDHQDEKAINITVVE Motif0241_bcov_4helix_14224_0001_0001
SRHHQLLIQMLENSLKVAVKKNDKDKIRHIIHIIKLFVNLFSEDPQARKLKKLAEEAEKFVKSS GFLPNDAEELFIFLTEITEITIPCRVTDPQLVVTLHEKKGDVALPVPYDHQRGFSGIFEDRSYICKTTIGDREVDSDAYYVYRLQVSSINVSVNAVQTVVRQGENITLMCIVIGNEVVNFEWTYPRKESGRLVEPVTDFLLDMPYHIRSILHIPSAELEDSGTYTCNVTESVNDHQDEKAINITVVE Motif0162_ems_3hC_866_0001_0001
SRRVLAEVVEKASRIARSGKLSDEEFKRWLEKVKKELRKKGVSQTEAYLAARAAEQAYKLVKE GFLPNDAEELFIFLTEITEITIPCRVTDPQLVVTLHEKKGDVALPVPYDHQRGFSGIFEDRSYICKTTIGDREVDSDAYYVYRLQVSSINVSVNAVQTVVRQGENITLMCIVIGNEVVNFEWTYPRKESGRLVEPVTDFLLDMPYHIRSILHIPSAELEDSGTYTCNVTESVNDHQDEKAINITVVE Motif0890_HHH_eva_0002_0001_0001
SRVDEWFMRIMHLLFVLKMLGKLDPDEIRKLAQRAYKISKKGDEKEAKKLWEEVKKIVDKLG GFLPNDAEELFIFLTEITEITIPCRVTDPQLVVTLHEKKGDVALPVPYDHQRGFSGIFEDRSYICKTTIGDREVDSDAYYVYRLQVSSINVSVNAVQTVVRQGENITLMCIVIGNEVVNFEWTYPRKESGRLVEPVTDFLLDMPYHIRSILHIPSAELEDSGTYTCNVTESVNDHQDEKAINITVVE Motif0026_HHH_eva_0364_0001_0001
SRVDHWRFLIELLLFRLKSLGKLDPDEIEKLERRARKITKKGDEKEAKKLWLEVAQIVVDLG GFLPNDAEELFIFLTEITEITIPCRVTDPQLVVTLHEKKGDVALPVPYDHQRGFSGIFEDRSYICKTTIGDREVDSDAYYVYRLQVSSINVSVNAVQTVVRQGENITLMCIVIGNEVVNFEWTYPRKESGRLVEPVTDFLLDMPYHIRSILHIPSAELEDSGTYTCNVTESVNDHQDEKAINITVVE Motif0590_HHH_eva_0364_0001
SRVFRLITELFHEARDPEERKLLMMLAIMLELLGDPELLSEYVEDLLRKYGDPLLERLLELLRKT GFLPNDAEELFIFLTEITEITIPCRVTDPQLVVTLHEKKGDVALPVPYDHQRGFSGIFEDRSYICKTTIGDREVDSDAYYVYRLQVSSINVSVNAVQTVVRQGENITLMCIVIGNEVVNFEWTYPRKESGRLVEPVTDFLLDMPYHIRSILHIPSAELEDSGTYTCNVTESVNDHQDEKAINITVVE Motif0181_bcov_4helix_04757_0001_0001
SRVIELIWKLIEEARDPEERKLLRILLSFLFVLGDPELLSELVETLLKYYGDPLLERLLELLRKT GFLPNDAEELFIFLTEITEITIPCRVTDPQLVVTLHEKKGDVALPVPYDHQRGFSGIFEDRSYICKTTIGDREVDSDAYYVYRLQVSSINVSVNAVQTVVRQGENITLMCIVIGNEVVNFEWTYPRKESGRLVEPVTDFLLDMPYHIRSILHIPSAELEDSGTYTCNVTESVNDHQDEKAINITVVE Motif0307_bcov_4helix_04757_0001_0001
SRVWILIALAMLALKGDPFAREMLRRMLEELERKGDPRREDLRKLIEAVEEGDPRKVSQILQKLL GFLPNDAEELFIFLTEITEITIPCRVTDPQLVVTLHEKKGDVALPVPYDHQRGFSGIFEDRSYICKTTIGDREVDSDAYYVYRLQVSSINVSVNAVQTVVRQGENITLMCIVIGNEVVNFEWTYPRKESGRLVEPVTDFLLDMPYHIRSILHIPSAELEDSGTYTCNVTESVNDHQDEKAINITVVE Motif0217_bcov_4helix_11794_0001
SSELEELIKMLVEAIKKLGDTELAEKVKRELERAQREGDSRELRFLLAHVALRVYKLK GFLPNDAEELFIFLTEITEITIPCRVTDPQLVVTLHEKKGDVALPVPYDHQRGFSGIFEDRSYICKTTIGDREVDSDAYYVYRLQVSSINVSVNAVQTVVRQGENITLMCIVIGNEVVNFEWTYPRKESGRLVEPVTDFLLDMPYHIRSILHIPSAELEDSGTYTCNVTESVNDHQDEKAINITVVE Motif0099_HHH_eva_0240_0001_0001
SSHKAMLRAFFLLVLWKKLQNPEERKKVEKQIETLVKKLSNAEDPRARQVAQNVKSFLDHLRS GFLPNDAEELFIFLTEITEITIPCRVTDPQLVVTLHEKKGDVALPVPYDHQRGFSGIFEDRSYICKTTIGDREVDSDAYYVYRLQVSSINVSVNAVQTVVRQGENITLMCIVIGNEVVNFEWTYPRKESGRLVEPVTDFLLDMPYHIRSILHIPSAELEDSGTYTCNVTESVNDHQDEKAINITVVE Motif0075_ems_3hM_649_0001_0001
SSKDIEDLAKKLVEAAKKLINDPNQQKKAEDLAKKATKDSDKNALTYLAFLLYELKKRES GFLPNDAEELFIFLTEITEITIPCRVTDPQLVVTLHEKKGDVALPVPYDHQRGFSGIFEDRSYICKTTIGDREVDSDAYYVYRLQVSSINVSVNAVQTVVRQGENITLMCIVIGNEVVNFEWTYPRKESGRLVEPVTDFLLDMPYHIRSILHIPSAELEDSGTYTCNVTESVNDHQDEKAINITVVE Motif0422_ems_3hC_493_0001_0001
SSVQILAYFIKRFIDDLLRLGLIDEEEAKRAKEKIKEIVKKGDEETLKKFFRELIHKASKNA GFLPNDAEELFIFLTEITEITIPCRVTDPQLVVTLHEKKGDVALPVPYDHQRGFSGIFEDRSYICKTTIGDREVDSDAYYVYRLQVSSINVSVNAVQTVVRQGENITLMCIVIGNEVVNFEWTYPRKESGRLVEPVTDFLLDMPYHIRSILHIPSAELEDSGTYTCNVTESVNDHQDEKAINITVVE Motif0115_HHH_eva_0060_0001
STEELVEEVLELLKRDLDEALKLLHEISTKLGDPRVKRLLLILFMVLSIGASPEYIIQMLRKTFK GFLPNDAEELFIFLTEITEITIPCRVTDPQLVVTLHEKKGDVALPVPYDHQRGFSGIFEDRSYICKTTIGDREVDSDAYYVYRLQVSSINVSVNAVQTVVRQGENITLMCIVIGNEVVNFEWTYPRKESGRLVEPVTDFLLDMPYHIRSILHIPSAELEDSGTYTCNVTESVNDHQDEKAINITVVE Motif0214_bcov_4helix_06752_0001_0001
STKSRKVILWVFTELSKALKQNDYEKAKKIVETAKKLAQELNDEELEDFVDQLKKVVESKQR GFLPNDAEELFIFLTEITEITIPCRVTDPQLVVTLHEKKGDVALPVPYDHQRGFSGIFEDRSYICKTTIGDREVDSDAYYVYRLQVSSINVSVNAVQTVVRQGENITLMCIVIGNEVVNFEWTYPRKESGRLVEPVTDFLLDMPYHIRSILHIPSAELEDSGTYTCNVTESVNDHQDEKAINITVVE Motif0313_ems_3hM_604_0001_0001
SVEEALKLAEELARKLNDPELERLVRRAKELLEEGDPDSALFLLAVIAFKAGDPKLLHLVSKVSR GFLPNDAEELFIFLTEITEITIPCRVTDPQLVVTLHEKKGDVALPVPYDHQRGFSGIFEDRSYICKTTIGDREVDSDAYYVYRLQVSSINVSVNAVQTVVRQGENITLMCIVIGNEVVNFEWTYPRKESGRLVEPVTDFLLDMPYHIRSILHIPSAELEDSGTYTCNVTESVNDHQDEKAINITVVE Motif0223_bcov_4helix_11729_0001
SVEEIAEELLKKARDPRERVLADLVLRLVRKLSKKDPERALKALLAFLHRLGDPELFKKVAKLLL GFLPNDAEELFIFLTEITEITIPCRVTDPQLVVTLHEKKGDVALPVPYDHQRGFSGIFEDRSYICKTTIGDREVDSDAYYVYRLQVSSINVSVNAVQTVVRQGENITLMCIVIGNEVVNFEWTYPRKESGRLVEPVTDFLLDMPYHIRSILHIPSAELEDSGTYTCNVTESVNDHQDEKAINITVVE rif_a35984de2073c36a472afad06f386213_0001_1_000000000_0001
SVEELAKKASKAAKRKGDDEALSKIFVITHLWRAGLASSEYASTALREILKKLRS GFLPNDAEELFIFLTEITEITIPCRVTDPQLVVTLHEKKGDVALPVPYDHQRGFSGIFEDRSYICKTTIGDREVDSDAYYVYRLQVSSINVSVNAVQTVVRQGENITLMCIVIGNEVVNFEWTYPRKESGRLVEPVTDFLLDMPYHIRSILHIPSAELEDSGTYTCNVTESVNDHQDEKAINITVVE Motif0672_p1-15H-GBL-16H-GABBL-16H_0175_0001_0001_0001_0001_0002_0001
SVEELLRELIELLKDDPELTRLLERVLRLIRNGDPSAAIILLILIMMNLGDPNLFRVAMLLFDLR GFLPNDAEELFIFLTEITEITIPCRVTDPQLVVTLHEKKGDVALPVPYDHQRGFSGIFEDRSYICKTTIGDREVDSDAYYVYRLQVSSINVSVNAVQTVVRQGENITLMCIVIGNEVVNFEWTYPRKESGRLVEPVTDFLLDMPYHIRSILHIPSAELEDSGTYTCNVTESVNDHQDEKAINITVVE Motif0355_bcov_4helix_08404_0001_0001
SVEELLRELIERLKRSPDPRERVLADMLRFALERNDPKLLRALLFLILREVGDPLVKEIFRLLVK GFLPNDAEELFIFLTEITEITIPCRVTDPQLVVTLHEKKGDVALPVPYDHQRGFSGIFEDRSYICKTTIGDREVDSDAYYVYRLQVSSINVSVNAVQTVVRQGENITLMCIVIGNEVVNFEWTYPRKESGRLVEPVTDFLLDMPYHIRSILHIPSAELEDSGTYTCNVTESVNDHQDEKAINITVVE rif_acfde47dd753136c29b4d7c6c738ce9f_0001_000000000_0001
SVEELLRELLERLGVDPSRIDQVLSLLRLLTEKIGNPKMALIMLLHFAEKEGDEVLTEAVRLLLK GFLPNDAEELFIFLTEITEITIPCRVTDPQLVVTLHEKKGDVALPVPYDHQRGFSGIFEDRSYICKTTIGDREVDSDAYYVYRLQVSSINVSVNAVQTVVRQGENITLMCIVIGNEVVNFEWTYPRKESGRLVEPVTDFLLDMPYHIRSILHIPSAELEDSGTYTCNVTESVNDHQDEKAINITVVE Motif0874_bcov_4helix_04912_0001_0001
SVEELLRELLERLGVSPERIRHVLMVLRFITEFSGDPKYALQLLLMIAEREGDEVLTEAVRLLLK GFLPNDAEELFIFLTEITEITIPCRVTDPQLVVTLHEKKGDVALPVPYDHQRGFSGIFEDRSYICKTTIGDREVDSDAYYVYRLQVSSINVSVNAVQTVVRQGENITLMCIVIGNEVVNFEWTYPRKESGRLVEPVTDFLLDMPYHIRSILHIPSAELEDSGTYTCNVTESVNDHQDEKAINITVVE Motif0464_bcov_4helix_04912_0001
SVEELLRELLERLGVSPKRIEFVLAALRIMTKIAGDPRQALFMLLKLAEKMGDEVLTEAVRLLLK GFLPNDAEELFIFLTEITEITIPCRVTDPQLVVTLHEKKGDVALPVPYDHQRGFSGIFEDRSYICKTTIGDREVDSDAYYVYRLQVSSINVSVNAVQTVVRQGENITLMCIVIGNEVVNFEWTYPRKESGRLVEPVTDFLLDMPYHIRSILHIPSAELEDSGTYTCNVTESVNDHQDEKAINITVVE Motif0418_bcov_4helix_04912_0001
SVEKELEEAAKEAEKRGLDDVALAIHALLTMIRRGNLDPVFAHNLLETLRMRLKK GFLPNDAEELFIFLTEITEITIPCRVTDPQLVVTLHEKKGDVALPVPYDHQRGFSGIFEDRSYICKTTIGDREVDSDAYYVYRLQVSSINVSVNAVQTVVRQGENITLMCIVIGNEVVNFEWTYPRKESGRLVEPVTDFLLDMPYHIRSILHIPSAELEDSGTYTCNVTESVNDHQDEKAINITVVE Motif0343_p1-15H-GBL-16H-GABBL-16H_0359_0001_0001_0001_0001_0001
SVEKKIVELFEEMRKRGVSPEKVIHFLALLAIREGDLRIIFIILLLILVLEKNPEMFEELLERLK GFLPNDAEELFIFLTEITEITIPCRVTDPQLVVTLHEKKGDVALPVPYDHQRGFSGIFEDRSYICKTTIGDREVDSDAYYVYRLQVSSINVSVNAVQTVVRQGENITLMCIVIGNEVVNFEWTYPRKESGRLVEPVTDFLLDMPYHIRSILHIPSAELEDSGTYTCNVTESVNDHQDEKAINITVVE Motif0407_bcov_4helix_13883_0001_0001
SVEQLLILVILNVRNEGDPDLFRLLRRVLFLLMRDPEKARELLEEILKEFGDPLVEELLEILRKR GFLPNDAEELFIFLTEITEITIPCRVTDPQLVVTLHEKKGDVALPVPYDHQRGFSGIFEDRSYICKTTIGDREVDSDAYYVYRLQVSSINVSVNAVQTVVRQGENITLMCIVIGNEVVNFEWTYPRKESGRLVEPVTDFLLDMPYHIRSILHIPSAELEDSGTYTCNVTESVNDHQDEKAINITVVE Motif0221_bcov_4helix_03642_0001_0001
SVESILRKAEKLLKKGLISEKAVMIIRMAVEIVREGLADPNKAEHLAKKIIESDK GFLPNDAEELFIFLTEITEITIPCRVTDPQLVVTLHEKKGDVALPVPYDHQRGFSGIFEDRSYICKTTIGDREVDSDAYYVYRLQVSSINVSVNAVQTVVRQGENITLMCIVIGNEVVNFEWTYPRKESGRLVEPVTDFLLDMPYHIRSILHIPSAELEDSGTYTCNVTESVNDHQDEKAINITVVE Motif0214_p1-14H-GABBL-16H-GABBL-15H_0014_0001_0001_0002_0001_0001
SVETLTREVEKLAKDVSKKNPEKKTDARMILQFLQEFLKKYKDDPDTSFMLVMFAIFILRRL GFLPNDAEELFIFLTEITEITIPCRVTDPQLVVTLHEKKGDVALPVPYDHQRGFSGIFEDRSYICKTTIGDREVDSDAYYVYRLQVSSINVSVNAVQTVVRQGENITLMCIVIGNEVVNFEWTYPRKESGRLVEPVTDFLLDMPYHIRSILHIPSAELEDSGTYTCNVTESVNDHQDEKAINITVVE Motif0240_ems_3hM_345_0001_0001
SVEVFMKVLMELFKVLKTYPDYDTVREVAKKLADKVAKDDPRQQQAARAALISFERYLRRLQG GFLPNDAEELFIFLTEITEITIPCRVTDPQLVVTLHEKKGDVALPVPYDHQRGFSGIFEDRSYICKTTIGDREVDSDAYYVYRLQVSSINVSVNAVQTVVRQGENITLMCIVIGNEVVNFEWTYPRKESGRLVEPVTDFLLDMPYHIRSILHIPSAELEDSGTYTCNVTESVNDHQDEKAINITVVE Motif0863_ems_3hC_335_0001_0001_0001
SVILKIIFFAHMVGNPEVARKIMELLKRVERGEISPEEVLELAKKLAKDYGDPYLLVFIEFLIKK GFLPNDAEELFIFLTEITEITIPCRVTDPQLVVTLHEKKGDVALPVPYDHQRGFSGIFEDRSYICKTTIGDREVDSDAYYVYRLQVSSINVSVNAVQTVVRQGENITLMCIVIGNEVVNFEWTYPRKESGRLVEPVTDFLLDMPYHIRSILHIPSAELEDSGTYTCNVTESVNDHQDEKAINITVVE Motif0078_bcov_4helix_05391_0001_0001
SVKELLEELLRRKLSPTEVEEILKILEFLERRIGDPRLALFFLLFFLRMQGDPESAKVVEEVLRH GFLPNDAEELFIFLTEITEITIPCRVTDPQLVVTLHEKKGDVALPVPYDHQRGFSGIFEDRSYICKTTIGDREVDSDAYYVYRLQVSSINVSVNAVQTVVRQGENITLMCIVIGNEVVNFEWTYPRKESGRLVEPVTDFLLDMPYHIRSILHIPSAELEDSGTYTCNVTESVNDHQDEKAINITVVE Motif0209_bcov_4helix_14446_0001
SVLDELKELIKRLGSPVARLLLKLIEVLIRAGLPIERILEYLLIFAFFLGDPELLRLLERIMELT GFLPNDAEELFIFLTEITEITIPCRVTDPQLVVTLHEKKGDVALPVPYDHQRGFSGIFEDRSYICKTTIGDREVDSDAYYVYRLQVSSINVSVNAVQTVVRQGENITLMCIVIGNEVVNFEWTYPRKESGRLVEPVTDFLLDMPYHIRSILHIPSAELEDSGTYTCNVTESVNDHQDEKAINITVVE Motif0677_bcov_4helix_00621_0001
SVLEELLRLARELGDIFLEAFIRMLIEKVRRGEISPEEALLRIIAVAIQLGNEELLRVVLELLKK GFLPNDAEELFIFLTEITEITIPCRVTDPQLVVTLHEKKGDVALPVPYDHQRGFSGIFEDRSYICKTTIGDREVDSDAYYVYRLQVSSINVSVNAVQTVVRQGENITLMCIVIGNEVVNFEWTYPRKESGRLVEPVTDFLLDMPYHIRSILHIPSAELEDSGTYTCNVTESVNDHQDEKAINITVVE Motif0078_bcov_4helix_13604_0001_0001
SVMSHMIKKNIEEIRKRYEEGKISPETALRLLMHLIFAAEMLGDEDLKRKAKKLFEQIRKEK GFLPNDAEELFIFLTEITEITIPCRVTDPQLVVTLHEKKGDVALPVPYDHQRGFSGIFEDRSYICKTTIGDREVDSDAYYVYRLQVSSINVSVNAVQTVVRQGENITLMCIVIGNEVVNFEWTYPRKESGRLVEPVTDFLLDMPYHIRSILHIPSAELEDSGTYTCNVTESVNDHQDEKAINITVVE Motif0462_HHH_eva_0376_0001_0001
SVRRLLFRLVEKLRREGDPESAKLVTLVLVALLVGTPNQARSVLEEVVKRLGDPEAKEILDLLRK GFLPNDAEELFIFLTEITEITIPCRVTDPQLVVTLHEKKGDVALPVPYDHQRGFSGIFEDRSYICKTTIGDREVDSDAYYVYRLQVSSINVSVNAVQTVVRQGENITLMCIVIGNEVVNFEWTYPRKESGRLVEPVTDFLLDMPYHIRSILHIPSAELEDSGTYTCNVTESVNDHQDEKAINITVVE Motif0113_bcov_4helix_12908_0001
SVTQELFELLKRNEEEAKELAIELASRILNRNPEQIRRLLEMLEKLVGDPFMAVMFLIMVAKMFE GFLPNDAEELFIFLTEITEITIPCRVTDPQLVVTLHEKKGDVALPVPYDHQRGFSGIFEDRSYICKTTIGDREVDSDAYYVYRLQVSSINVSVNAVQTVVRQGENITLMCIVIGNEVVNFEWTYPRKESGRLVEPVTDFLLDMPYHIRSILHIPSAELEDSGTYTCNVTESVNDHQDEKAINITVVE Motif0699_bcov_4helix_09860_0001
SVVEELEKLLKELRTPVADFLIRVLEMLLRRGVSPHMVLMLLEFIAELLGDPEALRIIRELLRRK GFLPNDAEELFIFLTEITEITIPCRVTDPQLVVTLHEKKGDVALPVPYDHQRGFSGIFEDRSYICKTTIGDREVDSDAYYVYRLQVSSINVSVNAVQTVVRQGENITLMCIVIGNEVVNFEWTYPRKESGRLVEPVTDFLLDMPYHIRSILHIPSAELEDSGTYTCNVTESVNDHQDEKAINITVVE Motif0209_bcov_4helix_13690_0001
SYELVELLEEVRRRLGDPLAIMALVLLIALFMNGDPRLRERLREVLKELSKKDPLVRRVLELLER GFLPNDAEELFIFLTEITEITIPCRVTDPQLVVTLHEKKGDVALPVPYDHQRGFSGIFEDRSYICKTTIGDREVDSDAYYVYRLQVSSINVSVNAVQTVVRQGENITLMCIVIGNEVVNFEWTYPRKESGRLVEPVTDFLLDMPYHIRSILHIPSAELEDSGTYTCNVTESVNDHQDEKAINITVVE Motif0355_bcov_4helix_00228_0001_0001
SYSEALFKAAEAAMKLGDREALIIIIRLFMAVRQGNMSEEEARELAREILEKLL GFLPNDAEELFIFLTEITEITIPCRVTDPQLVVTLHEKKGDVALPVPYDHQRGFSGIFEDRSYICKTTIGDREVDSDAYYVYRLQVSSINVSVNAVQTVVRQGENITLMCIVIGNEVVNFEWTYPRKESGRLVEPVTDFLLDMPYHIRSILHIPSAELEDSGTYTCNVTESVNDHQDEKAINITVVE Motif0308_p1-15H-GBL-16H-GABBL-15H_0361_0001_0001_0001_0001_0001
TAEEFLEKLVKETGDPIIRELLKIFEELKKRGISPEQILIILIMIALDLGNPKLAMLLVFVMVLT GFLPNDAEELFIFLTEITEITIPCRVTDPQLVVTLHEKKGDVALPVPYDHQRGFSGIFEDRSYICKTTIGDREVDSDAYYVYRLQVSSINVSVNAVQTVVRQGENITLMCIVIGNEVVNFEWTYPRKESGRLVEPVTDFLLDMPYHIRSILHIPSAELEDSGTYTCNVTESVNDHQDEKAINITVVE Motif0158_bcov_4helix_13499_0001
TAEEVVEELLKKRPDDEVVREVLKIIKDVKKNGDPEKAERIAILLVFMIMFGAPHVALALARKLK GFLPNDAEELFIFLTEITEITIPCRVTDPQLVVTLHEKKGDVALPVPYDHQRGFSGIFEDRSYICKTTIGDREVDSDAYYVYRLQVSSINVSVNAVQTVVRQGENITLMCIVIGNEVVNFEWTYPRKESGRLVEPVTDFLLDMPYHIRSILHIPSAELEDSGTYTCNVTESVNDHQDEKAINITVVE Motif0061_bcov_4helix_11901_0001_0001
TAVKLVSRLIRKRDPELARLLLAALVLLILRGDLQTLFRLEKLAERVLEGELPPEEVLRLAKEIV GFLPNDAEELFIFLTEITEITIPCRVTDPQLVVTLHEKKGDVALPVPYDHQRGFSGIFEDRSYICKTTIGDREVDSDAYYVYRLQVSSINVSVNAVQTVVRQGENITLMCIVIGNEVVNFEWTYPRKESGRLVEPVTDFLLDMPYHIRSILHIPSAELEDSGTYTCNVTESVNDHQDEKAINITVVE rif_6e9c2f217c2f1c294a6bf76c6b5ec14e_0001_1_000000004_0001
TAVLISFFGLREEEAEDIARKYNAVLRTSGRNIIIVFENYDEEFAKRLAKEANVLALVIRIR GFLPNDAEELFIFLTEITEITIPCRVTDPQLVVTLHEKKGDVALPVPYDHQRGFSGIFEDRSYICKTTIGDREVDSDAYYVYRLQVSSINVSVNAVQTVVRQGENITLMCIVIGNEVVNFEWTYPRKESGRLVEPVTDFLLDMPYHIRSILHIPSAELEDSGTYTCNVTESVNDHQDEKAINITVVE pol_ferr_hb1_4055_000000003_0001
TDEEETKKTVKELAKRISSIPDKDKARKLLMELLLRLRKTFKDRHLQVNIMMIIFDWLERLQE GFLPNDAEELFIFLTEITEITIPCRVTDPQLVVTLHEKKGDVALPVPYDHQRGFSGIFEDRSYICKTTIGDREVDSDAYYVYRLQVSSINVSVNAVQTVVRQGENITLMCIVIGNEVVNFEWTYPRKESGRLVEPVTDFLLDMPYHIRSILHIPSAELEDSGTYTCNVTESVNDHQDEKAINITVVE Motif0168_ems_3hM_3319_0001_0002_0001
TDILVYLVVRLLKRFDPEKAEEVRKRLEELLKQGNRKEVLKLLLELLKELGNPFLIKHVRELLER GFLPNDAEELFIFLTEITEITIPCRVTDPQLVVTLHEKKGDVALPVPYDHQRGFSGIFEDRSYICKTTIGDREVDSDAYYVYRLQVSSINVSVNAVQTVVRQGENITLMCIVIGNEVVNFEWTYPRKESGRLVEPVTDFLLDMPYHIRSILHIPSAELEDSGTYTCNVTESVNDHQDEKAINITVVE pol_21c056083221b607305c22e65ebc6cd2_0001_000000000_0001
TEDHKFIRLLLEVFEIAHQNNNREALQLVVMAFLLYKRAKKNNDDEKRKTARKIVKEAYEKAS GFLPNDAEELFIFLTEITEITIPCRVTDPQLVVTLHEKKGDVALPVPYDHQRGFSGIFEDRSYICKTTIGDREVDSDAYYVYRLQVSSINVSVNAVQTVVRQGENITLMCIVIGNEVVNFEWTYPRKESGRLVEPVTDFLLDMPYHIRSILHIPSAELEDSGTYTCNVTESVNDHQDEKAINITVVE Motif0354_ems_3hC_963_0002_0001_0001
TEEEVERAIELFKEDPEKARRILDRLNHELARRGDPRSFLVALVLTLLAQGVPPEEVRALFRAAR GFLPNDAEELFIFLTEITEITIPCRVTDPQLVVTLHEKKGDVALPVPYDHQRGFSGIFEDRSYICKTTIGDREVDSDAYYVYRLQVSSINVSVNAVQTVVRQGENITLMCIVIGNEVVNFEWTYPRKESGRLVEPVTDFLLDMPYHIRSILHIPSAELEDSGTYTCNVTESVNDHQDEKAINITVVE pol_4db2723baff7849690d0df2fd56c18a2_0001_000000000_0001
TEEEVFRLIVFLRFNDPEVAHVVLRLLERLMRGDPEARELLEELLRLFNRDPDKVKELLKRIREK GFLPNDAEELFIFLTEITEITIPCRVTDPQLVVTLHEKKGDVALPVPYDHQRGFSGIFEDRSYICKTTIGDREVDSDAYYVYRLQVSSINVSVNAVQTVVRQGENITLMCIVIGNEVVNFEWTYPRKESGRLVEPVTDFLLDMPYHIRSILHIPSAELEDSGTYTCNVTESVNDHQDEKAINITVVE Motif0411_bcov_4helix_11466_0001_0001
TEEEVRKILREILKDVPDPEVRDLIFIVIMLLEFGDPFAAVVVLNEVIRLLGDPRLREALKLIQR GFLPNDAEELFIFLTEITEITIPCRVTDPQLVVTLHEKKGDVALPVPYDHQRGFSGIFEDRSYICKTTIGDREVDSDAYYVYRLQVSSINVSVNAVQTVVRQGENITLMCIVIGNEVVNFEWTYPRKESGRLVEPVTDFLLDMPYHIRSILHIPSAELEDSGTYTCNVTESVNDHQDEKAINITVVE Motif0104_bcov_4helix_14239_0001_0001
TEFVISMFIMHALKRMANIDDVKVSVSNGRFKVTFNGPDDSAKKASEVAKFLAQNANVELKVEVK GFLPNDAEELFIFLTEITEITIPCRVTDPQLVVTLHEKKGDVALPVPYDHQRGFSGIFEDRSYICKTTIGDREVDSDAYYVYRLQVSSINVSVNAVQTVVRQGENITLMCIVIGNEVVNFEWTYPRKESGRLVEPVTDFLLDMPYHIRSILHIPSAELEDSGTYTCNVTESVNDHQDEKAINITVVE Motif0240_HEEHE_1731_0001_0001
TEQEKFKTTVKRLVDQALKENDPDKARHVIMRALMEAFDKNDRDLMLFVLKLKQKVDRWVS GFLPNDAEELFIFLTEITEITIPCRVTDPQLVVTLHEKKGDVALPVPYDHQRGFSGIFEDRSYICKTTIGDREVDSDAYYVYRLQVSSINVSVNAVQTVVRQGENITLMCIVIGNEVVNFEWTYPRKESGRLVEPVTDFLLDMPYHIRSILHIPSAELEDSGTYTCNVTESVNDHQDEKAINITVVE Motif0168_ems_3hM_2428_0001_0001_0001
TEQESAKQYAKFLKREAESLQDPEQQKEVIIKLFMLRQLLRDPNARTIVERVIRELEKKN GFLPNDAEELFIFLTEITEITIPCRVTDPQLVVTLHEKKGDVALPVPYDHQRGFSGIFEDRSYICKTTIGDREVDSDAYYVYRLQVSSINVSVNAVQTVVRQGENITLMCIVIGNEVVNFEWTYPRKESGRLVEPVTDFLLDMPYHIRSILHIPSAELEDSGTYTCNVTESVNDHQDEKAINITVVE Motif0318_ems_3hM_2280_0001
TEQKRIEEEIREAIRQGDRETFKKLVQEAYEKGLLSRETFFRLHFEFQTFKKR GFLPNDAEELFIFLTEITEITIPCRVTDPQLVVTLHEKKGDVALPVPYDHQRGFSGIFEDRSYICKTTIGDREVDSDAYYVYRLQVSSINVSVNAVQTVVRQGENITLMCIVIGNEVVNFEWTYPRKESGRLVEPVTDFLLDMPYHIRSILHIPSAELEDSGTYTCNVTESVNDHQDEKAINITVVE Motif0239_HHH_eva_0699_0001_0001
TETVTNIEFLIRMLELLGLLSPDILEELKKLWKKAKEGKLDPKEVRYRVLLWLLNAHR GFLPNDAEELFIFLTEITEITIPCRVTDPQLVVTLHEKKGDVALPVPYDHQRGFSGIFEDRSYICKTTIGDREVDSDAYYVYRLQVSSINVSVNAVQTVVRQGENITLMCIVIGNEVVNFEWTYPRKESGRLVEPVTDFLLDMPYHIRSILHIPSAELEDSGTYTCNVTESVNDHQDEKAINITVVE Motif0201_HHH_eva_0746_0001_0001
TEVEMISVIIKHLLKRTGVPHVEVHVKDGRLKVTIKGTDRRAKRAEDLAHLIAQLAGVEVEIKKQ GFLPNDAEELFIFLTEITEITIPCRVTDPQLVVTLHEKKGDVALPVPYDHQRGFSGIFEDRSYICKTTIGDREVDSDAYYVYRLQVSSINVSVNAVQTVVRQGENITLMCIVIGNEVVNFEWTYPRKESGRLVEPVTDFLLDMPYHIRSILHIPSAELEDSGTYTCNVTESVNDHQDEKAINITVVE Motif0486_HEEHE_1970_0001_0001
TEVLEEVIKRAREKGDEELVRLLEEVLRLLKEGDPDEAMRMLIRIFERLKDPLVAYVYIVLHLNK GFLPNDAEELFIFLTEITEITIPCRVTDPQLVVTLHEKKGDVALPVPYDHQRGFSGIFEDRSYICKTTIGDREVDSDAYYVYRLQVSSINVSVNAVQTVVRQGENITLMCIVIGNEVVNFEWTYPRKESGRLVEPVTDFLLDMPYHIRSILHIPSAELEDSGTYTCNVTESVNDHQDEKAINITVVE Motif0538_bcov_4helix_05491_0001_0001
TFFELVVKLLLKRPDDKVVRYVLIIIVFVRLNGDPEKAERIAELLVELIERGNPEEALQIAMRLH GFLPNDAEELFIFLTEITEITIPCRVTDPQLVVTLHEKKGDVALPVPYDHQRGFSGIFEDRSYICKTTIGDREVDSDAYYVYRLQVSSINVSVNAVQTVVRQGENITLMCIVIGNEVVNFEWTYPRKESGRLVEPVTDFLLDMPYHIRSILHIPSAELEDSGTYTCNVTESVNDHQDEKAINITVVE Motif0241_bcov_4helix_11901_0001_0001
TFTMLAELLVKQARELRKQNTEDAKERVELLSMMARWLKMQIDDPTERKVVSEAIEEIDKLSKG GFLPNDAEELFIFLTEITEITIPCRVTDPQLVVTLHEKKGDVALPVPYDHQRGFSGIFEDRSYICKTTIGDREVDSDAYYVYRLQVSSINVSVNAVQTVVRQGENITLMCIVIGNEVVNFEWTYPRKESGRLVEPVTDFLLDMPYHIRSILHIPSAELEDSGTYTCNVTESVNDHQDEKAINITVVE Motif0223_ems_3hC_453_0001_0003_0001
THLERLADQLIRKAKEAYKKNDEETLRHVLLALHVVIFKATNKKVQDKVKKVVETLEKLLKS GFLPNDAEELFIFLTEITEITIPCRVTDPQLVVTLHEKKGDVALPVPYDHQRGFSGIFEDRSYICKTTIGDREVDSDAYYVYRLQVSSINVSVNAVQTVVRQGENITLMCIVIGNEVVNFEWTYPRKESGRLVEPVTDFLLDMPYHIRSILHIPSAELEDSGTYTCNVTESVNDHQDEKAINITVVE Motif0266_ems_3hM_2886_0001_0001
TIEEKVETLLKIIEELAKKKNDPDLERMVELLRMVFESAKQNNDDLTLMILLLMVQKIAESAS GFLPNDAEELFIFLTEITEITIPCRVTDPQLVVTLHEKKGDVALPVPYDHQRGFSGIFEDRSYICKTTIGDREVDSDAYYVYRLQVSSINVSVNAVQTVVRQGENITLMCIVIGNEVVNFEWTYPRKESGRLVEPVTDFLLDMPYHIRSILHIPSAELEDSGTYTCNVTESVNDHQDEKAINITVVE Motif0186_ems_3hM_2860_0001_0001
TIEQIVMHVIVQIEKLKKQDTEEAKRILDKIIKTLTELIKKANTEEEKMMLEAARFFAERAKKG GFLPNDAEELFIFLTEITEITIPCRVTDPQLVVTLHEKKGDVALPVPYDHQRGFSGIFEDRSYICKTTIGDREVDSDAYYVYRLQVSSINVSVNAVQTVVRQGENITLMCIVIGNEVVNFEWTYPRKESGRLVEPVTDFLLDMPYHIRSILHIPSAELEDSGTYTCNVTESVNDHQDEKAINITVVE Motif0503_ems_3hM_1373_0001_0001
TIYEIVAHVLQLIRELKKLDTEEAKRILDKIIKTLTELIKKANTENEKKALKLAKRKAEDAKKG GFLPNDAEELFIFLTEITEITIPCRVTDPQLVVTLHEKKGDVALPVPYDHQRGFSGIFEDRSYICKTTIGDREVDSDAYYVYRLQVSSINVSVNAVQTVVRQGENITLMCIVIGNEVVNFEWTYPRKESGRLVEPVTDFLLDMPYHIRSILHIPSAELEDSGTYTCNVTESVNDHQDEKAINITVVE Motif0078_ems_3hM_1373_0001_0002_0001
TKEAEILILLLYVNRPDDKLLMEILFLITTAKFLGNPEYVEKRVEELLKRTGDPRLKEVLELLKK GFLPNDAEELFIFLTEITEITIPCRVTDPQLVVTLHEKKGDVALPVPYDHQRGFSGIFEDRSYICKTTIGDREVDSDAYYVYRLQVSSINVSVNAVQTVVRQGENITLMCIVIGNEVVNFEWTYPRKESGRLVEPVTDFLLDMPYHIRSILHIPSAELEDSGTYTCNVTESVNDHQDEKAINITVVE Motif0248_bcov_4helix_07081_0001
TKEEADMVLLFAELAYRKGDKNAVEVAWFLAKKLLEKEPEDERVRKVLEIVEELLKKVS GFLPNDAEELFIFLTEITEITIPCRVTDPQLVVTLHEKKGDVALPVPYDHQRGFSGIFEDRSYICKTTIGDREVDSDAYYVYRLQVSSINVSVNAVQTVVRQGENITLMCIVIGNEVVNFEWTYPRKESGRLVEPVTDFLLDMPYHIRSILHIPSAELEDSGTYTCNVTESVNDHQDEKAINITVVE Motif0229_ems_3hM_3655_0001
TKEEADRVLELAQRAYKKGDHRKVIEAVLLAIKLLEKEPEDERVKKVLQIVIYLLLNVK GFLPNDAEELFIFLTEITEITIPCRVTDPQLVVTLHEKKGDVALPVPYDHQRGFSGIFEDRSYICKTTIGDREVDSDAYYVYRLQVSSINVSVNAVQTVVRQGENITLMCIVIGNEVVNFEWTYPRKESGRLVEPVTDFLLDMPYHIRSILHIPSAELEDSGTYTCNVTESVNDHQDEKAINITVVE Motif0382_ems_3hM_3655_0001_0001
TKEEADRVLELAQRAYKKGDKLKVAMAFIDATELLEHEPEDERVRKVLEIVKELLLHVI GFLPNDAEELFIFLTEITEITIPCRVTDPQLVVTLHEKKGDVALPVPYDHQRGFSGIFEDRSYICKTTIGDREVDSDAYYVYRLQVSSINVSVNAVQTVVRQGENITLMCIVIGNEVVNFEWTYPRKESGRLVEPVTDFLLDMPYHIRSILHIPSAELEDSGTYTCNVTESVNDHQDEKAINITVVE Motif0376_ems_3hM_3655_0001_0001
TKEEADRVLELAQRAYKKGDRRKVIKAAMLALELLLKEPEDERVRRVLTIVTMLLFHVQ GFLPNDAEELFIFLTEITEITIPCRVTDPQLVVTLHEKKGDVALPVPYDHQRGFSGIFEDRSYICKTTIGDREVDSDAYYVYRLQVSSINVSVNAVQTVVRQGENITLMCIVIGNEVVNFEWTYPRKESGRLVEPVTDFLLDMPYHIRSILHIPSAELEDSGTYTCNVTESVNDHQDEKAINITVVE Motif0184_ems_3hM_3655_0001_0001
TKEEADRVLRLAVRAWEKGDKDKVKKAWELAKKLLEKEPEDERVKHVFMAVFVMLFHVS GFLPNDAEELFIFLTEITEITIPCRVTDPQLVVTLHEKKGDVALPVPYDHQRGFSGIFEDRSYICKTTIGDREVDSDAYYVYRLQVSSINVSVNAVQTVVRQGENITLMCIVIGNEVVNFEWTYPRKESGRLVEPVTDFLLDMPYHIRSILHIPSAELEDSGTYTCNVTESVNDHQDEKAINITVVE Motif0295_ems_3hM_3655_0001_0001
TKEKLREIVRLLREGDPRARELLRRLLKELKERGNEEEWMIVMVILHLLKKDPRTATLMLILLAR GFLPNDAEELFIFLTEITEITIPCRVTDPQLVVTLHEKKGDVALPVPYDHQRGFSGIFEDRSYICKTTIGDREVDSDAYYVYRLQVSSINVSVNAVQTVVRQGENITLMCIVIGNEVVNFEWTYPRKESGRLVEPVTDFLLDMPYHIRSILHIPSAELEDSGTYTCNVTESVNDHQDEKAINITVVE Motif0353_bcov_4helix_14169_0001_0001
TKEKLREIVRLLREGDPRARKLLRLLLTELIERGNMEEVMIVFDILELLKRDPEKATRLLEKLAR GFLPNDAEELFIFLTEITEITIPCRVTDPQLVVTLHEKKGDVALPVPYDHQRGFSGIFEDRSYICKTTIGDREVDSDAYYVYRLQVSSINVSVNAVQTVVRQGENITLMCIVIGNEVVNFEWTYPRKESGRLVEPVTDFLLDMPYHIRSILHIPSAELEDSGTYTCNVTESVNDHQDEKAINITVVE Motif0168_bcov_4helix_14169_0001_0001
TLEELLQEVMRVLAKLAHDNPEYHRLALRLYAFVHLAVKHNDEDKVRKLVKKAKSIAESLS GFLPNDAEELFIFLTEITEITIPCRVTDPQLVVTLHEKKGDVALPVPYDHQRGFSGIFEDRSYICKTTIGDREVDSDAYYVYRLQVSSINVSVNAVQTVVRQGENITLMCIVIGNEVVNFEWTYPRKESGRLVEPVTDFLLDMPYHIRSILHIPSAELEDSGTYTCNVTESVNDHQDEKAINITVVE Motif0093_ems_3hM_1329_0001_0001
TLEEVEKKLRTVFLRLQMNNVDPEQIKKILTEILKEAQSKIQDPTERKLAQDVVFMLSMLARI GFLPNDAEELFIFLTEITEITIPCRVTDPQLVVTLHEKKGDVALPVPYDHQRGFSGIFEDRSYICKTTIGDREVDSDAYYVYRLQVSSINVSVNAVQTVVRQGENITLMCIVIGNEVVNFEWTYPRKESGRLVEPVTDFLLDMPYHIRSILHIPSAELEDSGTYTCNVTESVNDHQDEKAINITVVE Motif0104_ems_3hM_3354_0001_0001
TLEEVERKLRKVFTELKRNNVDPHQIVMFLLQILTQAKHKIQDPTERKLAQEVVIELSLLAYK GFLPNDAEELFIFLTEITEITIPCRVTDPQLVVTLHEKKGDVALPVPYDHQRGFSGIFEDRSYICKTTIGDREVDSDAYYVYRLQVSSINVSVNAVQTVVRQGENITLMCIVIGNEVVNFEWTYPRKESGRLVEPVTDFLLDMPYHIRSILHIPSAELEDSGTYTCNVTESVNDHQDEKAINITVVE Motif0323_ems_3hM_3354_0001_0001
TLHVEKLLEFLTKHLGDPELAVMFVIFVLKMNGISPEEIRELLREALTRLLGDPEEARKILEKAE GFLPNDAEELFIFLTEITEITIPCRVTDPQLVVTLHEKKGDVALPVPYDHQRGFSGIFEDRSYICKTTIGDREVDSDAYYVYRLQVSSINVSVNAVQTVVRQGENITLMCIVIGNEVVNFEWTYPRKESGRLVEPVTDFLLDMPYHIRSILHIPSAELEDSGTYTCNVTESVNDHQDEKAINITVVE Motif0111_bcov_4helix_04201_0001_0001
TMDDHLQKRVKEAQKNLKSLNTEVARLAIELLRFVLSKAQNTDPDESFMLLMFVIWFAKRLIG GFLPNDAEELFIFLTEITEITIPCRVTDPQLVVTLHEKKGDVALPVPYDHQRGFSGIFEDRSYICKTTIGDREVDSDAYYVYRLQVSSINVSVNAVQTVVRQGENITLMCIVIGNEVVNFEWTYPRKESGRLVEPVTDFLLDMPYHIRSILHIPSAELEDSGTYTCNVTESVNDHQDEKAINITVVE Motif0364_ems_3hC_635_0001_0001
TMLRSILLLAIMEGDPELVKELLKLLEELLRRTGDPRLEEVLRIVREALRTKNPSLLYEALMLLI GFLPNDAEELFIFLTEITEITIPCRVTDPQLVVTLHEKKGDVALPVPYDHQRGFSGIFEDRSYICKTTIGDREVDSDAYYVYRLQVSSINVSVNAVQTVVRQGENITLMCIVIGNEVVNFEWTYPRKESGRLVEPVTDFLLDMPYHIRSILHIPSAELEDSGTYTCNVTESVNDHQDEKAINITVVE Motif0355_bcov_4helix_12293_0001_0001
TPLEIAIEALEKRAREQGDSELIQQLNEARKYLEKGDKRTAEWIIIHVWLELQ GFLPNDAEELFIFLTEITEITIPCRVTDPQLVVTLHEKKGDVALPVPYDHQRGFSGIFEDRSYICKTTIGDREVDSDAYYVYRLQVSSINVSVNAVQTVVRQGENITLMCIVIGNEVVNFEWTYPRKESGRLVEPVTDFLLDMPYHIRSILHIPSAELEDSGTYTCNVTESVNDHQDEKAINITVVE Motif0425_HHH_eva_0777_0001_0001
TREELEKIIELFKEDPEKAFRLAVQLMFELRMRGDPESAHAVILVIVLLLLGDPETARKVAEEVQ GFLPNDAEELFIFLTEITEITIPCRVTDPQLVVTLHEKKGDVALPVPYDHQRGFSGIFEDRSYICKTTIGDREVDSDAYYVYRLQVSSINVSVNAVQTVVRQGENITLMCIVIGNEVVNFEWTYPRKESGRLVEPVTDFLLDMPYHIRSILHIPSAELEDSGTYTCNVTESVNDHQDEKAINITVVE Motif0609_bcov_4helix_03442_0001
TRREEIEKEIRSRLKEAKEKNDPELLLEVLARAFFLAMMLRDEELKKIITELMKDALKFMK GFLPNDAEELFIFLTEITEITIPCRVTDPQLVVTLHEKKGDVALPVPYDHQRGFSGIFEDRSYICKTTIGDREVDSDAYYVYRLQVSSINVSVNAVQTVVRQGENITLMCIVIGNEVVNFEWTYPRKESGRLVEPVTDFLLDMPYHIRSILHIPSAELEDSGTYTCNVTESVNDHQDEKAINITVVE Motif0255_ems_3hM_3660_0001
TSEEVHALLMAIGLLSPEEIEELKRLIEEIEKRDPERARRLLLLLMQVFFFNDPRLLEKFKRLVK GFLPNDAEELFIFLTEITEITIPCRVTDPQLVVTLHEKKGDVALPVPYDHQRGFSGIFEDRSYICKTTIGDREVDSDAYYVYRLQVSSINVSVNAVQTVVRQGENITLMCIVIGNEVVNFEWTYPRKESGRLVEPVTDFLLDMPYHIRSILHIPSAELEDSGTYTCNVTESVNDHQDEKAINITVVE Motif0184_bcov_4helix_01927_0001_0001
TTTYQYHLIVLGLDEEAEERLRRFAKEVKKRLEEEAKKRNVEIRIRVEYFRSGHTVLVFIFALVE GFLPNDAEELFIFLTEITEITIPCRVTDPQLVVTLHEKKGDVALPVPYDHQRGFSGIFEDRSYICKTTIGDREVDSDAYYVYRLQVSSINVSVNAVQTVVRQGENITLMCIVIGNEVVNFEWTYPRKESGRLVEPVTDFLLDMPYHIRSILHIPSAELEDSGTYTCNVTESVNDHQDEKAINITVVE pol_EHEE_hb1_5550_000000001_0001
SIQELARLAEELGDPEVLRALALLLELHAEGDPEARRLSARLIQLFREDPEKAIELLRELYEKLK GFLPNDAEELFIFLTEITEITIPCRVTDPQLVVTLHEKKGDVALPVPYDHQRGFSGIFEDRSYICKTTIGDREVDSDAYYVYRLQVSSINVSVNAVQTVVRQGENITLMCIVIGNEVVNFEWTYPRKESGRLVEPVTDFLLDMPYHIRSILHIPSAELEDSGTYTCNVTESVNDHQDEKAINITVVE pol_1fb36719620bfed6e915f7538ef129cd_0001_000000009_0001
DTEEEVKKKVKTLARLIQNASSDEEKKHLKRLVFQLYWELKNAPDPKQRKAADELLKIFLSIV GFLPNDAEELFIFLTEITEITIPCRVTDPQLVVTLHEKKGDVALPVPYDHQRGFSGIFEDRSYICKTTIGDREVDSDAYYVYRLQVSSINVSVNAVQTVVRQGENITLMCIVIGNEVVNFEWTYPRKESGRLVEPVTDFLLDMPYHIRSILHIPSAELEDSGTYTCNVTESVNDHQDEKAINITVVE Motif0595_ems_3hM_2515_0001_0001_0001
SIFDILIRLLELDPRLRLLIVYAIFILEKYKDDPEVKKIVETLLRLLERGEISPQEVMQILMELL GFLPNDAEELFIFLTEITEITIPCRVTDPQLVVTLHEKKGDVALPVPYDHQRGFSGIFEDRSYICKTTIGDREVDSDAYYVYRLQVSSINVSVNAVQTVVRQGENITLMCIVIGNEVVNFEWTYPRKESGRLVEPVTDFLLDMPYHIRSILHIPSAELEDSGTYTCNVTESVNDHQDEKAINITVVE Motif0169_bcov_4helix_04927_0001_0001
SEEDELRELLKKVVDPKVVSNVIYMIEEAKRRGLDPKAIEAAVTWILRRNGNEEAIELLRRLLRK GFLPNDAEELFIFLTEITEITIPCRVTDPQLVVTLHEKKGDVALPVPYDHQRGFSGIFEDRSYICKTTIGDREVDSDAYYVYRLQVSSINVSVNAVQTVVRQGENITLMCIVIGNEVVNFEWTYPRKESGRLVEPVTDFLLDMPYHIRSILHIPSAELEDSGTYTCNVTESVNDHQDEKAINITVVE mot_b38cb7698fb08227f4c8301bb5100a7f_0001_1_000000017_0001_46_51_H_._bcov_4helix_11983_0001_0001
SIDLQMLLHLLKRDPLQVLMFLHVLRRQAKRLGDPDLLRELEKLLRVLLHNPEEAERLLKELLEK GFLPNDAEELFIFLTEITEITIPCRVTDPQLVVTLHEKKGDVALPVPYDHQRGFSGIFEDRSYICKTTIGDREVDSDAYYVYRLQVSSINVSVNAVQTVVRQGENITLMCIVIGNEVVNFEWTYPRKESGRLVEPVTDFLLDMPYHIRSILHIPSAELEDSGTYTCNVTESVNDHQDEKAINITVVE Motif0667_bcov_4helix_08229_0001_0002_0001
NRDRIRAELLLWAIARRLERNNLDPRLVRTAIQVVARRLQREIQNPENRKFVQTVAEELIKRVM GFLPNDAEELFIFLTEITEITIPCRVTDPQLVVTLHEKKGDVALPVPYDHQRGFSGIFEDRSYICKTTIGDREVDSDAYYVYRLQVSSINVSVNAVQTVVRQGENITLMCIVIGNEVVNFEWTYPRKESGRLVEPVTDFLLDMPYHIRSILHIPSAELEDSGTYTCNVTESVNDHQDEKAINITVVE mot_HEEH_19503_000000025_0001_53_63_H_._ems_3hM_201_0001_0001_0001
SHLRALERLLLFRFKDNPEVLEVAKRATELIEEGNPKEAAKLLIEILRKLGDPTLVRRLEELLRK GFLPNDAEELFIFLTEITEITIPCRVTDPQLVVTLHEKKGDVALPVPYDHQRGFSGIFEDRSYICKTTIGDREVDSDAYYVYRLQVSSINVSVNAVQTVVRQGENITLMCIVIGNEVVNFEWTYPRKESGRLVEPVTDFLLDMPYHIRSILHIPSAELEDSGTYTCNVTESVNDHQDEKAINITVVE mot_3h_hb1_5059_000000013_0001_46_51_H_._bcov_4helix_07041_0001_0001
TEEEIKELLKRLGNEELAKIIEKVLRAAKRFGFDPRRIAFWVRFQLESLGVSPEVVKEVMRLIHK GFLPNDAEELFIFLTEITEITIPCRVTDPQLVVTLHEKKGDVALPVPYDHQRGFSGIFEDRSYICKTTIGDREVDSDAYYVYRLQVSSINVSVNAVQTVVRQGENITLMCIVIGNEVVNFEWTYPRKESGRLVEPVTDFLLDMPYHIRSILHIPSAELEDSGTYTCNVTESVNDHQDEKAINITVVE mot_f84a5a88fff5df6f5eea5b431cba07f9_0001_1_000000000_0001_20_24_H_._bcov_4helix_11645_0001_0001
DEEEAKKHIKSALRAGNYRHALALAFLERRRTGDPRFREIAQIIARLLRRGISPEEIVEILERLE GFLPNDAEELFIFLTEITEITIPCRVTDPQLVVTLHEKKGDVALPVPYDHQRGFSGIFEDRSYICKTTIGDREVDSDAYYVYRLQVSSINVSVNAVQTVVRQGENITLMCIVIGNEVVNFEWTYPRKESGRLVEPVTDFLLDMPYHIRSILHIPSAELEDSGTYTCNVTESVNDHQDEKAINITVVE mot_3h_hb1_689_000000026_0001_51_61_H_._bcov_4helix_10760_0001_0002_0001
SLEELVEEALKKGDPRLLHEVLQTLARLIQKTGDPKLLEIFFRVHFFARKDPKKAAELLLRLLRK GFLPNDAEELFIFLTEITEITIPCRVTDPQLVVTLHEKKGDVALPVPYDHQRGFSGIFEDRSYICKTTIGDREVDSDAYYVYRLQVSSINVSVNAVQTVVRQGENITLMCIVIGNEVVNFEWTYPRKESGRLVEPVTDFLLDMPYHIRSILHIPSAELEDSGTYTCNVTESVNDHQDEKAINITVVE Motif0108_bcov_4helix_14077_0001_0002_0001
DTEREVAETVKELAEKANVPDFTVFFRNGVVFVRIWGDSPAAQTLKKLVEQFARELGVQVRVVIN GFLPNDAEELFIFLTEITEITIPCRVTDPQLVVTLHEKKGDVALPVPYDHQRGFSGIFEDRSYICKTTIGDREVDSDAYYVYRLQVSSINVSVNAVQTVVRQGENITLMCIVIGNEVVNFEWTYPRKESGRLVEPVTDFLLDMPYHIRSILHIPSAELEDSGTYTCNVTESVNDHQDEKAINITVVE mot_HEEHE_3071_000000011_0001_23_25_32_34_P_._HEEHE_0918_0001_0001
SFIRELLRAVIEGRFTPQLAELFLWNIIRRLGLDPEEEEKLRKLLREALEKKDPELVQEIFRLLV GFLPNDAEELFIFLTEITEITIPCRVTDPQLVVTLHEKKGDVALPVPYDHQRGFSGIFEDRSYICKTTIGDREVDSDAYYVYRLQVSSINVSVNAVQTVVRQGENITLMCIVIGNEVVNFEWTYPRKESGRLVEPVTDFLLDMPYHIRSILHIPSAELEDSGTYTCNVTESVNDHQDEKAINITVVE mot_e501b61e42afed3bcd9c82d34bdca96f_0001_1_000000024_0001_21_27_H_._bcov_4helix_00865_0001_0001
NFLRVAELIERVVRGEVPPEDVERLIKELIKKRGDPILKFILRAFRDLVKRGDPDKLRRLAETVR GFLPNDAEELFIFLTEITEITIPCRVTDPQLVVTLHEKKGDVALPVPYDHQRGFSGIFEDRSYICKTTIGDREVDSDAYYVYRLQVSSINVSVNAVQTVVRQGENITLMCIVIGNEVVNFEWTYPRKESGRLVEPVTDFLLDMPYHIRSILHIPSAELEDSGTYTCNVTESVNDHQDEKAINITVVE pol_62e435938b60a8913feddd71b8cc2d03_0001_1_000000019_0001
SKEHQLEQFIRAIVRRNPELRPFLERVKEALRNGDPELARRIVLELLKRFGDPNVFRLILAIELN GFLPNDAEELFIFLTEITEITIPCRVTDPQLVVTLHEKKGDVALPVPYDHQRGFSGIFEDRSYICKTTIGDREVDSDAYYVYRLQVSSINVSVNAVQTVVRQGENITLMCIVIGNEVVNFEWTYPRKESGRLVEPVTDFLLDMPYHIRSILHIPSAELEDSGTYTCNVTESVNDHQDEKAINITVVE mot_07ba31854c164c7fe496e9df62fab009_0001_000000015_0001_41_45_H_._bcov_4helix_02981_0001_0001
DEVWEAALKVFELAEKKGDRQAKIEVVRVIMQLLSGKASKEQAKKILESLARRLKS GFLPNDAEELFIFLTEITEITIPCRVTDPQLVVTLHEKKGDVALPVPYDHQRGFSGIFEDRSYICKTTIGDREVDSDAYYVYRLQVSSINVSVNAVQTVVRQGENITLMCIVIGNEVVNFEWTYPRKESGRLVEPVTDFLLDMPYHIRSILHIPSAELEDSGTYTCNVTESVNDHQDEKAINITVVE Motif0354_p1-16H-GBL-16H-GABBL-16H_0017_0001_0001_0002_0001_0001
SEEETKTKIQKTIQKLAGVPRVQVRVHNGRVIVYVFGPDDQAKRARRIILEAAVKLGIFVVIHIE GFLPNDAEELFIFLTEITEITIPCRVTDPQLVVTLHEKKGDVALPVPYDHQRGFSGIFEDRSYICKTTIGDREVDSDAYYVYRLQVSSINVSVNAVQTVVRQGENITLMCIVIGNEVVNFEWTYPRKESGRLVEPVTDFLLDMPYHIRSILHIPSAELEDSGTYTCNVTESVNDHQDEKAINITVVE mot_ems_ferrM_1628_0002_000000001_0001_1_3_60_62_P_._HEEHE_1071_0001_0001
SLEEKIRKLLRELGVDPLRVQQLLYLIERLRRQFEVSPEEAARLLIAALSHLNEELSRLLRLAVK GFLPNDAEELFIFLTEITEITIPCRVTDPQLVVTLHEKKGDVALPVPYDHQRGFSGIFEDRSYICKTTIGDREVDSDAYYVYRLQVSSINVSVNAVQTVVRQGENITLMCIVIGNEVVNFEWTYPRKESGRLVEPVTDFLLDMPYHIRSILHIPSAELEDSGTYTCNVTESVNDHQDEKAINITVVE mot_098800ae9e1a8e4ba5f50f47fc6659c0_0001_000000022_0001_38_47_H_._bcov_4helix_05201_0001_0002_0001
NAREFLLEAARSYLPPELVELVKEALEIARKKDQKLFLELLRILLRVLRGKLPPELLEELIRKIR GFLPNDAEELFIFLTEITEITIPCRVTDPQLVVTLHEKKGDVALPVPYDHQRGFSGIFEDRSYICKTTIGDREVDSDAYYVYRLQVSSINVSVNAVQTVVRQGENITLMCIVIGNEVVNFEWTYPRKESGRLVEPVTDFLLDMPYHIRSILHIPSAELEDSGTYTCNVTESVNDHQDEKAINITVVE pol_0371b2067954b168b89673494b3af178_0001_000000002_0001
SERRELLRNVQTVATKAGVPEVVVFVHNNTVYVRFNGNDDSARRASELLKKLAKKLNVPLRVTIR GFLPNDAEELFIFLTEITEITIPCRVTDPQLVVTLHEKKGDVALPVPYDHQRGFSGIFEDRSYICKTTIGDREVDSDAYYVYRLQVSSINVSVNAVQTVVRQGENITLMCIVIGNEVVNFEWTYPRKESGRLVEPVTDFLLDMPYHIRSILHIPSAELEDSGTYTCNVTESVNDHQDEKAINITVVE mot_HEEHE_3071_000000011_0001_23_25_34_36_P_._HEEHE_2545_0001_0001
DPTREKLLLFIALVRRLFKAGQIDPSQAKTLLKRLQEKAKKIGDKDAERAAERAIRAIKKAEKS GFLPNDAEELFIFLTEITEITIPCRVTDPQLVVTLHEKKGDVALPVPYDHQRGFSGIFEDRSYICKTTIGDREVDSDAYYVYRLQVSSINVSVNAVQTVVRQGENITLMCIVIGNEVVNFEWTYPRKESGRLVEPVTDFLLDMPYHIRSILHIPSAELEDSGTYTCNVTESVNDHQDEKAINITVVE mot_3h_hb1_4091_000000023_0001_50_54_H_._HHH_eva_0065_0001_0001
GLELAERALLAAFLRDPELIKELVELLKEAQERGDLELVLQIQLALWLAERANPEVKEIIEKVEK GFLPNDAEELFIFLTEITEITIPCRVTDPQLVVTLHEKKGDVALPVPYDHQRGFSGIFEDRSYICKTTIGDREVDSDAYYVYRLQVSSINVSVNAVQTVVRQGENITLMCIVIGNEVVNFEWTYPRKESGRLVEPVTDFLLDMPYHIRSILHIPSAELEDSGTYTCNVTESVNDHQDEKAINITVVE rif_55976c1d843929bf06a464979aa8c477_0001_1_000000021_0001
LDEKKKLLKEISRLLMLVQEGKLDREEAVRTVEELLKEFIKRGLISPEQAHMISMTVRMRVKMI GFLPNDAEELFIFLTEITEITIPCRVTDPQLVVTLHEKKGDVALPVPYDHQRGFSGIFEDRSYICKTTIGDREVDSDAYYVYRLQVSSINVSVNAVQTVVRQGENITLMCIVIGNEVVNFEWTYPRKESGRLVEPVTDFLLDMPYHIRSILHIPSAELEDSGTYTCNVTESVNDHQDEKAINITVVE Motif0292_HHH_eva_0369_0001_0001
SLEEALEIIRKELGDPFLVVRLKFIIELLKRFGASPRKILDFLLAYLRMLNTPEARLALKILEET GFLPNDAEELFIFLTEITEITIPCRVTDPQLVVTLHEKKGDVALPVPYDHQRGFSGIFEDRSYICKTTIGDREVDSDAYYVYRLQVSSINVSVNAVQTVVRQGENITLMCIVIGNEVVNFEWTYPRKESGRLVEPVTDFLLDMPYHIRSILHIPSAELEDSGTYTCNVTESVNDHQDEKAINITVVE Motif0618_bcov_4helix_11191_0001_0002
SFEEVIRRALALALHNGDERALLRLLLIRRLAKNGELSEEQAEKRARRIEKKLKS GFLPNDAEELFIFLTEITEITIPCRVTDPQLVVTLHEKKGDVALPVPYDHQRGFSGIFEDRSYICKTTIGDREVDSDAYYVYRLQVSSINVSVNAVQTVVRQGENITLMCIVIGNEVVNFEWTYPRKESGRLVEPVTDFLLDMPYHIRSILHIPSAELEDSGTYTCNVTESVNDHQDEKAINITVVE mot_3h_hb1_4091_000000023_0001_51_57_H_._p1-15H-GBL-16H-GABBL-16H_0222_0001_0001_0002_0001_0001
TEEERVKLQIRTAAMTAGVPDFSVRVSNGKVTVNVNGNDYSVMFLHFVVTLMATRLNVDVKLTTH GFLPNDAEELFIFLTEITEITIPCRVTDPQLVVTLHEKKGDVALPVPYDHQRGFSGIFEDRSYICKTTIGDREVDSDAYYVYRLQVSSINVSVNAVQTVVRQGENITLMCIVIGNEVVNFEWTYPRKESGRLVEPVTDFLLDMPYHIRSILHIPSAELEDSGTYTCNVTESVNDHQDEKAINITVVE Motif0695_HEEHE_1034_0001_0001
SQESLTRKAMKLFFLAETLGDPNLFKRAITWIEEAIKKVTDPHLRNFLKQLSELLKRLS GFLPNDAEELFIFLTEITEITIPCRVTDPQLVVTLHEKKGDVALPVPYDHQRGFSGIFEDRSYICKTTIGDREVDSDAYYVYRLQVSSINVSVNAVQTVVRQGENITLMCIVIGNEVVNFEWTYPRKESGRLVEPVTDFLLDMPYHIRSILHIPSAELEDSGTYTCNVTESVNDHQDEKAINITVVE Motif0640_ems_3hM_305_0001_0001
SLEEALERAKKMGDPKVKEVVKILEELLRRGISPKEAFHIAAKILSRRNDPELIKALFFIYFLVN GFLPNDAEELFIFLTEITEITIPCRVTDPQLVVTLHEKKGDVALPVPYDHQRGFSGIFEDRSYICKTTIGDREVDSDAYYVYRLQVSSINVSVNAVQTVVRQGENITLMCIVIGNEVVNFEWTYPRKESGRLVEPVTDFLLDMPYHIRSILHIPSAELEDSGTYTCNVTESVNDHQDEKAINITVVE Motif0400_bcov_4helix_12423_0001_0001
SAEELIERLIRETGDPRLRELLRLLREVLKKLSPKERELLEQLVWSMLKRGVDPQAIKATIKMLT GFLPNDAEELFIFLTEITEITIPCRVTDPQLVVTLHEKKGDVALPVPYDHQRGFSGIFEDRSYICKTTIGDREVDSDAYYVYRLQVSSINVSVNAVQTVVRQGENITLMCIVIGNEVVNFEWTYPRKESGRLVEPVTDFLLDMPYHIRSILHIPSAELEDSGTYTCNVTESVNDHQDEKAINITVVE Motif0156_bcov_4helix_11463_0001_0001_0001
TEDEMFNTLLKKVETIAKQKNNEEVLKLVKKAEDLYKKAKKNNDDKKREYAWAIVAMARKEAS GFLPNDAEELFIFLTEITEITIPCRVTDPQLVVTLHEKKGDVALPVPYDHQRGFSGIFEDRSYICKTTIGDREVDSDAYYVYRLQVSSINVSVNAVQTVVRQGENITLMCIVIGNEVVNFEWTYPRKESGRLVEPVTDFLLDMPYHIRSILHIPSAELEDSGTYTCNVTESVNDHQDEKAINITVVE Motif0170_ems_3hC_963_0001_0001
DEVRLLALALMRYKDDPDWLRFLERVLEFIVKKDPDSPEAKLARRLIELLRKDPEKVQELAKRLV GFLPNDAEELFIFLTEITEITIPCRVTDPQLVVTLHEKKGDVALPVPYDHQRGFSGIFEDRSYICKTTIGDREVDSDAYYVYRLQVSSINVSVNAVQTVVRQGENITLMCIVIGNEVVNFEWTYPRKESGRLVEPVTDFLLDMPYHIRSILHIPSAELEDSGTYTCNVTESVNDHQDEKAINITVVE Motif0635_bcov_4helix_09753_0001_0001
PEEKHKIRHYLLKVMSEILRIDDEKTVTEIAKEAKKFAKKVNDPMAEAFIMFILMDVRKRLS GFLPNDAEELFIFLTEITEITIPCRVTDPQLVVTLHEKKGDVALPVPYDHQRGFSGIFEDRSYICKTTIGDREVDSDAYYVYRLQVSSINVSVNAVQTVVRQGENITLMCIVIGNEVVNFEWTYPRKESGRLVEPVTDFLLDMPYHIRSILHIPSAELEDSGTYTCNVTESVNDHQDEKAINITVVE Motif0223_ems_3hM_178_0001
DVEEKLELLKELLKKLNSPLAELILFLIHFLRKHISPEQVLQIVLVVAERLSPELREIVEIVEKQ GFLPNDAEELFIFLTEITEITIPCRVTDPQLVVTLHEKKGDVALPVPYDHQRGFSGIFEDRSYICKTTIGDREVDSDAYYVYRLQVSSINVSVNAVQTVVRQGENITLMCIVIGNEVVNFEWTYPRKESGRLVEPVTDFLLDMPYHIRSILHIPSAELEDSGTYTCNVTESVNDHQDEKAINITVVE Motif0389_bcov_4helix_01008_0001_0001
SEEVDRLAMFAFMVAHIVVMEKSEKLTEIFKRVVDRLKELSKTDPMAEQAVQMLERMLEKLQKK GFLPNDAEELFIFLTEITEITIPCRVTDPQLVVTLHEKKGDVALPVPYDHQRGFSGIFEDRSYICKTTIGDREVDSDAYYVYRLQVSSINVSVNAVQTVVRQGENITLMCIVIGNEVVNFEWTYPRKESGRLVEPVTDFLLDMPYHIRSILHIPSAELEDSGTYTCNVTESVNDHQDEKAINITVVE Motif0101_ems_3hM_708_0001_0001
SELEKELEKLREEAERRGDRRFRRLVEMVKRIIRDGHDSPLQVTARIMMLKMSLR GFLPNDAEELFIFLTEITEITIPCRVTDPQLVVTLHEKKGDVALPVPYDHQRGFSGIFEDRSYICKTTIGDREVDSDAYYVYRLQVSSINVSVNAVQTVVRQGENITLMCIVIGNEVVNFEWTYPRKESGRLVEPVTDFLLDMPYHIRSILHIPSAELEDSGTYTCNVTESVNDHQDEKAINITVVE Motif0318_HHH_eva_0765_0001_0002_0001
DEWVEVFFFLTFLFRQAKSRNDKRMLRQVYQLAQHLISRLQDPTAQTIATRISEKIEKLS GFLPNDAEELFIFLTEITEITIPCRVTDPQLVVTLHEKKGDVALPVPYDHQRGFSGIFEDRSYICKTTIGDREVDSDAYYVYRLQVSSINVSVNAVQTVVRQGENITLMCIVIGNEVVNFEWTYPRKESGRLVEPVTDFLLDMPYHIRSILHIPSAELEDSGTYTCNVTESVNDHQDEKAINITVVE Motif0400_ems_3hM_2729_0001_0002_0001
DEDEKIEEALRRAGVDPSLVQQLLYLARRLRKKGVSPRLLIAALVLLLKESGNPELARLFRELAP GFLPNDAEELFIFLTEITEITIPCRVTDPQLVVTLHEKKGDVALPVPYDHQRGFSGIFEDRSYICKTTIGDREVDSDAYYVYRLQVSSINVSVNAVQTVVRQGENITLMCIVIGNEVVNFEWTYPRKESGRLVEPVTDFLLDMPYHIRSILHIPSAELEDSGTYTCNVTESVNDHQDEKAINITVVE mot_HHH_eva_0486_000000029_0001_41_48_H_._bcov_4helix_10248_0001_0001
DQLKLLVRAVRRLLERARKKNDLALALLAIVLARDVLQRHSHSEDSKRTLELARRIFHEIAQ GFLPNDAEELFIFLTEITEITIPCRVTDPQLVVTLHEKKGDVALPVPYDHQRGFSGIFEDRSYICKTTIGDREVDSDAYYVYRLQVSSINVSVNAVQTVVRQGENITLMCIVIGNEVVNFEWTYPRKESGRLVEPVTDFLLDMPYHIRSILHIPSAELEDSGTYTCNVTESVNDHQDEKAINITVVE pol_3h_hb1_1977_000000000_0001
SPEKLWKKVHQIVEDVGDYTVWFRLRFIYEAWQRGQISPHFFELMVRQLLKMVS GFLPNDAEELFIFLTEITEITIPCRVTDPQLVVTLHEKKGDVALPVPYDHQRGFSGIFEDRSYICKTTIGDREVDSDAYYVYRLQVSSINVSVNAVQTVVRQGENITLMCIVIGNEVVNFEWTYPRKESGRLVEPVTDFLLDMPYHIRSILHIPSAELEDSGTYTCNVTESVNDHQDEKAINITVVE Motif0400_HHH_eva_0709_0001_0001
PRIRIAAFIAELLLTKARKLAEDPNIRKTIEELIERLRKAVKNDDEEKLKKIIFKAVDIWFQVL GFLPNDAEELFIFLTEITEITIPCRVTDPQLVVTLHEKKGDVALPVPYDHQRGFSGIFEDRSYICKTTIGDREVDSDAYYVYRLQVSSINVSVNAVQTVVRQGENITLMCIVIGNEVVNFEWTYPRKESGRLVEPVTDFLLDMPYHIRSILHIPSAELEDSGTYTCNVTESVNDHQDEKAINITVVE Motif0248_ems_3hM_540_0001_0001_0001
AINIDWTITIDGNDEEERKRTEEILKHLAERSKEHAKRLGLRSRVTTVKSRHNGKLTILAISLIY GFLPNDAEELFIFLTEITEITIPCRVTDPQLVVTLHEKKGDVALPVPYDHQRGFSGIFEDRSYICKTTIGDREVDSDAYYVYRLQVSSINVSVNAVQTVVRQGENITLMCIVIGNEVVNFEWTYPRKESGRLVEPVTDFLLDMPYHIRSILHIPSAELEDSGTYTCNVTESVNDHQDEKAINITVVE pol_EHEE_hb1_1619_000000025_0001
SLDEVEEELKKLVKDPEAERLIEEVVEEAKRKNLSPRKLLHMLALLAFRLGDLFLLVAVILLMIK GFLPNDAEELFIFLTEITEITIPCRVTDPQLVVTLHEKKGDVALPVPYDHQRGFSGIFEDRSYICKTTIGDREVDSDAYYVYRLQVSSINVSVNAVQTVVRQGENITLMCIVIGNEVVNFEWTYPRKESGRLVEPVTDFLLDMPYHIRSILHIPSAELEDSGTYTCNVTESVNDHQDEKAINITVVE Motif0440_bcov_4helix_10849_0001_0001
DVRTLAHRVLQRLQELAELDTPEARKEVKKVIRKLMEIVNNLTTEEEMRIIMRAVMFAHVVLRG GFLPNDAEELFIFLTEITEITIPCRVTDPQLVVTLHEKKGDVALPVPYDHQRGFSGIFEDRSYICKTTIGDREVDSDAYYVYRLQVSSINVSVNAVQTVVRQGENITLMCIVIGNEVVNFEWTYPRKESGRLVEPVTDFLLDMPYHIRSILHIPSAELEDSGTYTCNVTESVNDHQDEKAINITVVE Motif0667_ems_3hM_562_0001_0001
DEDLKMLLQLVLNAPDPERVLMFVLMVLRMSGTLTPEIEKILEEIKELLKKNEEEARKLIKELIK GFLPNDAEELFIFLTEITEITIPCRVTDPQLVVTLHEKKGDVALPVPYDHQRGFSGIFEDRSYICKTTIGDREVDSDAYYVYRLQVSSINVSVNAVQTVVRQGENITLMCIVIGNEVVNFEWTYPRKESGRLVEPVTDFLLDMPYHIRSILHIPSAELEDSGTYTCNVTESVNDHQDEKAINITVVE Motif0698_bcov_4helix_06076_0001_0001
SKQQFFRFAWHMVVRRLKNAQTQDEVEHLYRLAQLAAEVINDPTLEKKVKDVYKTIQSRKS GFLPNDAEELFIFLTEITEITIPCRVTDPQLVVTLHEKKGDVALPVPYDHQRGFSGIFEDRSYICKTTIGDREVDSDAYYVYRLQVSSINVSVNAVQTVVRQGENITLMCIVIGNEVVNFEWTYPRKESGRLVEPVTDFLLDMPYHIRSILHIPSAELEDSGTYTCNVTESVNDHQDEKAINITVVE Motif0233_ems_3hM_3521_0001_0001_0001
SWEEATKKVQTLLKLIKEAQDPKERRFLMAFVALLIKKVRKIPDPTAKEIARKLMEILFRLYTS GFLPNDAEELFIFLTEITEITIPCRVTDPQLVVTLHEKKGDVALPVPYDHQRGFSGIFEDRSYICKTTIGDREVDSDAYYVYRLQVSSINVSVNAVQTVVRQGENITLMCIVIGNEVVNFEWTYPRKESGRLVEPVTDFLLDMPYHIRSILHIPSAELEDSGTYTCNVTESVNDHQDEKAINITVVE Motif0653_ems_3hM_2514_0001_0001
DEVEELSKLLAEALRKARERNDKRALLLLAQAHVLLRHALERNDEKLKKRANKFAKTVIKQAES GFLPNDAEELFIFLTEITEITIPCRVTDPQLVVTLHEKKGDVALPVPYDHQRGFSGIFEDRSYICKTTIGDREVDSDAYYVYRLQVSSINVSVNAVQTVVRQGENITLMCIVIGNEVVNFEWTYPRKESGRLVEPVTDFLLDMPYHIRSILHIPSAELEDSGTYTCNVTESVNDHQDEKAINITVVE mot_e9bf659b099a7aaecf3d05424c5d660b_0001_1_000000010_0001_45_49_H_._ems_3hC_1310_0001_0001_0001
GPDLLEEILTRLFNDPTVAFYILMFIEWLKRHNPEFARSRLFFILTKVLGDPEEAERLVREVERK GFLPNDAEELFIFLTEITEITIPCRVTDPQLVVTLHEKKGDVALPVPYDHQRGFSGIFEDRSYICKTTIGDREVDSDAYYVYRLQVSSINVSVNAVQTVVRQGENITLMCIVIGNEVVNFEWTYPRKESGRLVEPVTDFLLDMPYHIRSILHIPSAELEDSGTYTCNVTESVNDHQDEKAINITVVE Motif0690_bcov_4helix_14143_0001_0001
DEEEQRRVEEALKRGTLEEFLKELVEELKERGIPPREIARRLLALLFRLGIPPKEVRRLVFRALN GFLPNDAEELFIFLTEITEITIPCRVTDPQLVVTLHEKKGDVALPVPYDHQRGFSGIFEDRSYICKTTIGDREVDSDAYYVYRLQVSSINVSVNAVQTVVRQGENITLMCIVIGNEVVNFEWTYPRKESGRLVEPVTDFLLDMPYHIRSILHIPSAELEDSGTYTCNVTESVNDHQDEKAINITVVE pol_39d9f1cb144db4ecdbca2f39915d931e_0001_000000009_0001
DEKRRKTIETILTEAKKLARDPRIQKMIDMVLRLFKEAVKKNDEHKLIEVEFMARILYKEAKS GFLPNDAEELFIFLTEITEITIPCRVTDPQLVVTLHEKKGDVALPVPYDHQRGFSGIFEDRSYICKTTIGDREVDSDAYYVYRLQVSSINVSVNAVQTVVRQGENITLMCIVIGNEVVNFEWTYPRKESGRLVEPVTDFLLDMPYHIRSILHIPSAELEDSGTYTCNVTESVNDHQDEKAINITVVE Motif0840_ems_3hM_250_0001
DVDELAKKLLKLLREVRKKAPDPDLRRKAFFLSVLLELALTLKDEETIKWLIHLAEFFVRSV GFLPNDAEELFIFLTEITEITIPCRVTDPQLVVTLHEKKGDVALPVPYDHQRGFSGIFEDRSYICKTTIGDREVDSDAYYVYRLQVSSINVSVNAVQTVVRQGENITLMCIVIGNEVVNFEWTYPRKESGRLVEPVTDFLLDMPYHIRSILHIPSAELEDSGTYTCNVTESVNDHQDEKAINITVVE Motif0185_ems_3hM_844_0001_0003_0001
TLEDLVRELLKRAKKTGDYTYVFRALMMARTIGDEELKQRVREAMRYVLEY GFLPNDAEELFIFLTEITEITIPCRVTDPQLVVTLHEKKGDVALPVPYDHQRGFSGIFEDRSYICKTTIGDREVDSDAYYVYRLQVSSINVSVNAVQTVVRQGENITLMCIVIGNEVVNFEWTYPRKESGRLVEPVTDFLLDMPYHIRSILHIPSAELEDSGTYTCNVTESVNDHQDEKAINITVVE Motif0400_HHH_eva_0703_0001_0001
DRVEELSKKVKTIADELKKSPNPEDQMLAMMAHFLLRKAESIPDRDKATEVLRYAEFLVSRS GFLPNDAEELFIFLTEITEITIPCRVTDPQLVVTLHEKKGDVALPVPYDHQRGFSGIFEDRSYICKTTIGDREVDSDAYYVYRLQVSSINVSVNAVQTVVRQGENITLMCIVIGNEVVNFEWTYPRKESGRLVEPVTDFLLDMPYHIRSILHIPSAELEDSGTYTCNVTESVNDHQDEKAINITVVE Motif0389_ems_3hC_109_0002_0001_0001
DEREEIRRLLRLLLEGDPEARKRLEELLRRLFKKGDPRAMLLAMALFLVEMGNPQNAEELAEELG GFLPNDAEELFIFLTEITEITIPCRVTDPQLVVTLHEKKGDVALPVPYDHQRGFSGIFEDRSYICKTTIGDREVDSDAYYVYRLQVSSINVSVNAVQTVVRQGENITLMCIVIGNEVVNFEWTYPRKESGRLVEPVTDFLLDMPYHIRSILHIPSAELEDSGTYTCNVTESVNDHQDEKAINITVVE Motif0878_bcov_4helix_11267_0001
SYVEFLFRAFEAAHKKGDRHAMLIIIELFLAVRTGDMSEDQARELAREILEKLL GFLPNDAEELFIFLTEITEITIPCRVTDPQLVVTLHEKKGDVALPVPYDHQRGFSGIFEDRSYICKTTIGDREVDSDAYYVYRLQVSSINVSVNAVQTVVRQGENITLMCIVIGNEVVNFEWTYPRKESGRLVEPVTDFLLDMPYHIRSILHIPSAELEDSGTYTCNVTESVNDHQDEKAINITVVE Motif0354_p1-15H-GBL-16H-GABBL-15H_0361_0001_0001_0002_0001_0001_0001
SVVELVKEVAKKYNDPNLELLVRKLEELLKRGDPRAEELLRIAYEMIKRGVSPKYIVAYLALLLI GFLPNDAEELFIFLTEITEITIPCRVTDPQLVVTLHEKKGDVALPVPYDHQRGFSGIFEDRSYICKTTIGDREVDSDAYYVYRLQVSSINVSVNAVQTVVRQGENITLMCIVIGNEVVNFEWTYPRKESGRLVEPVTDFLLDMPYHIRSILHIPSAELEDSGTYTCNVTESVNDHQDEKAINITVVE Motif0653_bcov_4helix_10815_0001_0001
DRAREIFREIFQIINKAIKVPNPELRKTAHKLALFAVAAYKDKDEDLLKEVLKKARELLKKL GFLPNDAEELFIFLTEITEITIPCRVTDPQLVVTLHEKKGDVALPVPYDHQRGFSGIFEDRSYICKTTIGDREVDSDAYYVYRLQVSSINVSVNAVQTVVRQGENITLMCIVIGNEVVNFEWTYPRKESGRLVEPVTDFLLDMPYHIRSILHIPSAELEDSGTYTCNVTESVNDHQDEKAINITVVE mot_588049720ce3e3f79ad324b1eddeadfd_0001_000000016_0001_43_50_H_._ems_3hM_1640_0001_0001
PIKEEAKKVQELFDEALKKNDDIAVKFAVVMLAFLAHRSNDKKLMEIALRLLEIFLSYKKS GFLPNDAEELFIFLTEITEITIPCRVTDPQLVVTLHEKKGDVALPVPYDHQRGFSGIFEDRSYICKTTIGDREVDSDAYYVYRLQVSSINVSVNAVQTVVRQGENITLMCIVIGNEVVNFEWTYPRKESGRLVEPVTDFLLDMPYHIRSILHIPSAELEDSGTYTCNVTESVNDHQDEKAINITVVE Motif0657_ems_3hM_2583_0001_0001
DDRLRQLLRLIEERDPRLKELLEILKEALELDPRRKRLLEILLLALVTGNPTARDFIRQLEEKLK GFLPNDAEELFIFLTEITEITIPCRVTDPQLVVTLHEKKGDVALPVPYDHQRGFSGIFEDRSYICKTTIGDREVDSDAYYVYRLQVSSINVSVNAVQTVVRQGENITLMCIVIGNEVVNFEWTYPRKESGRLVEPVTDFLLDMPYHIRSILHIPSAELEDSGTYTCNVTESVNDHQDEKAINITVVE mot_3ce1f376f458ee699aba1dea85036881_0001_1_000000019_0001_54_60_H_._bcov_4helix_01512_0001_0001
DEELISRYIQTFLKQMANIDDVKVSVSNGRFKVTFNGPDESAMLASFVAKLLAKAMNVELKVEVK GFLPNDAEELFIFLTEITEITIPCRVTDPQLVVTLHEKKGDVALPVPYDHQRGFSGIFEDRSYICKTTIGDREVDSDAYYVYRLQVSSINVSVNAVQTVVRQGENITLMCIVIGNEVVNFEWTYPRKESGRLVEPVTDFLLDMPYHIRSILHIPSAELEDSGTYTCNVTESVNDHQDEKAINITVVE Motif0191_HEEHE_1731_0001_0001
SDEELLEELIEKFKDPRLRALVALIRRLKRFGLDPQLIEFAVEKLAKKLGVPEELIRLLKEALRT GFLPNDAEELFIFLTEITEITIPCRVTDPQLVVTLHEKKGDVALPVPYDHQRGFSGIFEDRSYICKTTIGDREVDSDAYYVYRLQVSSINVSVNAVQTVVRQGENITLMCIVIGNEVVNFEWTYPRKESGRLVEPVTDFLLDMPYHIRSILHIPSAELEDSGTYTCNVTESVNDHQDEKAINITVVE mot_9e3a18a5839c341576f795e7fa4e6148_0001_000000017_0001_28_33_H_._bcov_4helix_10583_0001_0001
DVVEELERLLRELGVSPEEIKRIKRLLEKLTRMLGDPKEALFYLLLMARLRGDPKLEEVVLRLLR GFLPNDAEELFIFLTEITEITIPCRVTDPQLVVTLHEKKGDVALPVPYDHQRGFSGIFEDRSYICKTTIGDREVDSDAYYVYRLQVSSINVSVNAVQTVVRQGENITLMCIVIGNEVVNFEWTYPRKESGRLVEPVTDFLLDMPYHIRSILHIPSAELEDSGTYTCNVTESVNDHQDEKAINITVVE Motif0265_bcov_4helix_12071_0001_0001
DLEELLEKIAKELGVPEEDLRELREVVRLLLKQGVSPEEIFFFLHMLVESRNDPDLKRLLRLVVH GFLPNDAEELFIFLTEITEITIPCRVTDPQLVVTLHEKKGDVALPVPYDHQRGFSGIFEDRSYICKTTIGDREVDSDAYYVYRLQVSSINVSVNAVQTVVRQGENITLMCIVIGNEVVNFEWTYPRKESGRLVEPVTDFLLDMPYHIRSILHIPSAELEDSGTYTCNVTESVNDHQDEKAINITVVE Motif0912_bcov_4helix_00367_0001_0001
SLEEIIEEFIKLIPNPVLRLMLKEVLERLKKGEVSPEEVLMVVAMIVFMVGDPRLRRLFRLLVET GFLPNDAEELFIFLTEITEITIPCRVTDPQLVVTLHEKKGDVALPVPYDHQRGFSGIFEDRSYICKTTIGDREVDSDAYYVYRLQVSSINVSVNAVQTVVRQGENITLMCIVIGNEVVNFEWTYPRKESGRLVEPVTDFLLDMPYHIRSILHIPSAELEDSGTYTCNVTESVNDHQDEKAINITVVE Motif0410_bcov_4helix_14315_0001_0001
SFLELLVELVKRVDPELARRVKQHIEQLKFQGLDPALILLALLELARNEGNEELTRIIKKVAKEA GFLPNDAEELFIFLTEITEITIPCRVTDPQLVVTLHEKKGDVALPVPYDHQRGFSGIFEDRSYICKTTIGDREVDSDAYYVYRLQVSSINVSVNAVQTVVRQGENITLMCIVIGNEVVNFEWTYPRKESGRLVEPVTDFLLDMPYHIRSILHIPSAELEDSGTYTCNVTESVNDHQDEKAINITVVE mot_628e139d59be1bc863c5d658fcdcedb8_0001_1_000000022_0001_20_28_H_._bcov_4helix_00757_0001_0001
TIIVIDLDEESIRFIAEEARKRGAKVRILRFGNVWILVLTGAEEELVKKLAEWSGNTKVRTL GFLPNDAEELFIFLTEITEITIPCRVTDPQLVVTLHEKKGDVALPVPYDHQRGFSGIFEDRSYICKTTIGDREVDSDAYYVYRLQVSSINVSVNAVQTVVRQGENITLMCIVIGNEVVNFEWTYPRKESGRLVEPVTDFLLDMPYHIRSILHIPSAELEDSGTYTCNVTESVNDHQDEKAINITVVE pol_ferr_hb1_3696_000000010_0001
SEIRKLLFELARLAFEKGDTKARTVVLQAFLRYRQGIIDPDQARKLAERAERLLRS GFLPNDAEELFIFLTEITEITIPCRVTDPQLVVTLHEKKGDVALPVPYDHQRGFSGIFEDRSYICKTTIGDREVDSDAYYVYRLQVSSINVSVNAVQTVVRQGENITLMCIVIGNEVVNFEWTYPRKESGRLVEPVTDFLLDMPYHIRSILHIPSAELEDSGTYTCNVTESVNDHQDEKAINITVVE mot_79021c42b1eb1d2a98d476041e471904_0001_000000024_0001_20_29_H_._p1-16H-GBL-16H-GABBL-16H_0429_0001_0001_0001_0001_0001
TDEEEKKVEILAFLIKLLFPDPRVQTKADRLLKKFKEAKKNNDEDKLEEVKHTLNEILARFG GFLPNDAEELFIFLTEITEITIPCRVTDPQLVVTLHEKKGDVALPVPYDHQRGFSGIFEDRSYICKTTIGDREVDSDAYYVYRLQVSSINVSVNAVQTVVRQGENITLMCIVIGNEVVNFEWTYPRKESGRLVEPVTDFLLDMPYHIRSILHIPSAELEDSGTYTCNVTESVNDHQDEKAINITVVE Motif0976_ems_3hM_327_0001_0001_0001
DLRRLSVLIQELLKDNPRLVMLFIMVLMDLKQGIISPEEALRLLKELAREAGNPEVEELLKRVEK GFLPNDAEELFIFLTEITEITIPCRVTDPQLVVTLHEKKGDVALPVPYDHQRGFSGIFEDRSYICKTTIGDREVDSDAYYVYRLQVSSINVSVNAVQTVVRQGENITLMCIVIGNEVVNFEWTYPRKESGRLVEPVTDFLLDMPYHIRSILHIPSAELEDSGTYTCNVTESVNDHQDEKAINITVVE Motif0820_bcov_4helix_06136_0001
PTIVKLIEELRERGDRRKLWVVIAIFFLLRKGIPPEEVRERAEQWAKDAGIPPEEIERLLKLVLS GFLPNDAEELFIFLTEITEITIPCRVTDPQLVVTLHEKKGDVALPVPYDHQRGFSGIFEDRSYICKTTIGDREVDSDAYYVYRLQVSSINVSVNAVQTVVRQGENITLMCIVIGNEVVNFEWTYPRKESGRLVEPVTDFLLDMPYHIRSILHIPSAELEDSGTYTCNVTESVNDHQDEKAINITVVE pol_39172263e1edc5263628277b63694aab_0001_000000002_0001
SELIQELEKAVRNNDEDLVKEIARKLLEELSKERSPERVRRLVFVVLRHAGVDPREVAEILLEAR GFLPNDAEELFIFLTEITEITIPCRVTDPQLVVTLHEKKGDVALPVPYDHQRGFSGIFEDRSYICKTTIGDREVDSDAYYVYRLQVSSINVSVNAVQTVVRQGENITLMCIVIGNEVVNFEWTYPRKESGRLVEPVTDFLLDMPYHIRSILHIPSAELEDSGTYTCNVTESVNDHQDEKAINITVVE mot_0692cb74b7d158daf0d44b458ab0979a_0001_000000015_0001_16_24_H_._bcov_4helix_08862_0001_0001
DEKLKELLERYVGDPELVRRFLELVKEIEEKFNVSPELAALMVLVDLREEDERLVRRLLSAVLLN GFLPNDAEELFIFLTEITEITIPCRVTDPQLVVTLHEKKGDVALPVPYDHQRGFSGIFEDRSYICKTTIGDREVDSDAYYVYRLQVSSINVSVNAVQTVVRQGENITLMCIVIGNEVVNFEWTYPRKESGRLVEPVTDFLLDMPYHIRSILHIPSAELEDSGTYTCNVTESVNDHQDEKAINITVVE Motif0590_bcov_4helix_05679_0001_0001
DERREIRHALLRLLEEAGAKQVVVVVINGTIIVHVQGDSPDAQRVRKILKTWAEETGTRIVVQNR GFLPNDAEELFIFLTEITEITIPCRVTDPQLVVTLHEKKGDVALPVPYDHQRGFSGIFEDRSYICKTTIGDREVDSDAYYVYRLQVSSINVSVNAVQTVVRQGENITLMCIVIGNEVVNFEWTYPRKESGRLVEPVTDFLLDMPYHIRSILHIPSAELEDSGTYTCNVTESVNDHQDEKAINITVVE pol_HEEHE_0446_000000002_0001
SVLEELLRLAEELGDQHLAQLIFSLISLVRRGIVDPEDAREAIKVAARKLGNEELLRVVERLLRK GFLPNDAEELFIFLTEITEITIPCRVTDPQLVVTLHEKKGDVALPVPYDHQRGFSGIFEDRSYICKTTIGDREVDSDAYYVYRLQVSSINVSVNAVQTVVRQGENITLMCIVIGNEVVNFEWTYPRKESGRLVEPVTDFLLDMPYHIRSILHIPSAELEDSGTYTCNVTESVNDHQDEKAINITVVE mot_628e139d59be1bc863c5d658fcdcedb8_0001_1_000000022_0001_20_29_H_._bcov_4helix_13604_0001_0001
SEEKEIARQILKLALEAGVPSLTVRVSQGEILVLIFGNTESAKRAQTLVKKWSKEQNTSVDVQVV GFLPNDAEELFIFLTEITEITIPCRVTDPQLVVTLHEKKGDVALPVPYDHQRGFSGIFEDRSYICKTTIGDREVDSDAYYVYRLQVSSINVSVNAVQTVVRQGENITLMCIVIGNEVVNFEWTYPRKESGRLVEPVTDFLLDMPYHIRSILHIPSAELEDSGTYTCNVTESVNDHQDEKAINITVVE mot_ferr_hb1_3362_000000003_0001_2_6_60_62_P_._HEEHE_2204_0001_0001
DEELEEILTRLLGDPEEAREILETARRVAGGDPELITMIIYIELRDLGNPELAREFFQLFMRLRI GFLPNDAEELFIFLTEITEITIPCRVTDPQLVVTLHEKKGDVALPVPYDHQRGFSGIFEDRSYICKTTIGDREVDSDAYYVYRLQVSSINVSVNAVQTVVRQGENITLMCIVIGNEVVNFEWTYPRKESGRLVEPVTDFLLDMPYHIRSILHIPSAELEDSGTYTCNVTESVNDHQDEKAINITVVE Motif0245_bcov_4helix_03497_0001_0001
TEFMAKMLAKHAAKSGDVHAAHLVVQLAYKKGEISEETYKELKKIIKRARSS GFLPNDAEELFIFLTEITEITIPCRVTDPQLVVTLHEKKGDVALPVPYDHQRGFSGIFEDRSYICKTTIGDREVDSDAYYVYRLQVSSINVSVNAVQTVVRQGENITLMCIVIGNEVVNFEWTYPRKESGRLVEPVTDFLLDMPYHIRSILHIPSAELEDSGTYTCNVTESVNDHQDEKAINITVVE Motif0240_p1-14H-GBL-14H-GABBL-16H_0215_0001_0001_0002_0001_0002_0001
SIRRLILAVIILLGLPPRDFARLLFLVIRLKERGDPEKLREIEEILRRVRRGDPEAKKLLEELLK GFLPNDAEELFIFLTEITEITIPCRVTDPQLVVTLHEKKGDVALPVPYDHQRGFSGIFEDRSYICKTTIGDREVDSDAYYVYRLQVSSINVSVNAVQTVVRQGENITLMCIVIGNEVVNFEWTYPRKESGRLVEPVTDFLLDMPYHIRSILHIPSAELEDSGTYTCNVTESVNDHQDEKAINITVVE pol_cbb0e541a74b7c917423b0c2eb7d165d_0001_1_000000005_0001
SELRVILSYAARLGDQEVIRVAVLLLLAEELNDPRDREEAEELVRKLVEKGNPLAKLLLTLIKKK GFLPNDAEELFIFLTEITEITIPCRVTDPQLVVTLHEKKGDVALPVPYDHQRGFSGIFEDRSYICKTTIGDREVDSDAYYVYRLQVSSINVSVNAVQTVVRQGENITLMCIVIGNEVVNFEWTYPRKESGRLVEPVTDFLLDMPYHIRSILHIPSAELEDSGTYTCNVTESVNDHQDEKAINITVVE mot_7718de7c444384727126a875a0d90c67_0001_1_000000024_0001_16_24_H_._bcov_4helix_00393_0001_0001
NPLTAEILILRIKKIAKKRNDEKVLKIVSDLEKKLKEAQKKNDRKTIVRIAMKLFDLLEKIQT GFLPNDAEELFIFLTEITEITIPCRVTDPQLVVTLHEKKGDVALPVPYDHQRGFSGIFEDRSYICKTTIGDREVDSDAYYVYRLQVSSINVSVNAVQTVVRQGENITLMCIVIGNEVVNFEWTYPRKESGRLVEPVTDFLLDMPYHIRSILHIPSAELEDSGTYTCNVTESVNDHQDEKAINITVVE Motif0155_ems_3hM_2546_0001_0001_0001
SEAEEVSRQLETVARKAGVEFVWVRVRNGTVIVVLRNPSPKAQQLIREVARRALRLGVTVSISEK GFLPNDAEELFIFLTEITEITIPCRVTDPQLVVTLHEKKGDVALPVPYDHQRGFSGIFEDRSYICKTTIGDREVDSDAYYVYRLQVSSINVSVNAVQTVVRQGENITLMCIVIGNEVVNFEWTYPRKESGRLVEPVTDFLLDMPYHIRSILHIPSAELEDSGTYTCNVTESVNDHQDEKAINITVVE mot_HEEHE_1717_000000002_0001_21_27_30_36_P_._HEEHE_2732_0001_0001
SAEKKIRLILAHLLVRGDPLARVVIEVLILLSENLDEAEKLVRELIERFGDPLLREILELIKELK GFLPNDAEELFIFLTEITEITIPCRVTDPQLVVTLHEKKGDVALPVPYDHQRGFSGIFEDRSYICKTTIGDREVDSDAYYVYRLQVSSINVSVNAVQTVVRQGENITLMCIVIGNEVVNFEWTYPRKESGRLVEPVTDFLLDMPYHIRSILHIPSAELEDSGTYTCNVTESVNDHQDEKAINITVVE Motif0079_bcov_4helix_13043_0001_0001
SVLEIILELIKKKDEELSKRVEQIIRALRRRGVSPEEVIMFIIMFLRVLGNPELARLLMRLLREE GFLPNDAEELFIFLTEITEITIPCRVTDPQLVVTLHEKKGDVALPVPYDHQRGFSGIFEDRSYICKTTIGDREVDSDAYYVYRLQVSSINVSVNAVQTVVRQGENITLMCIVIGNEVVNFEWTYPRKESGRLVEPVTDFLLDMPYHIRSILHIPSAELEDSGTYTCNVTESVNDHQDEKAINITVVE Motif0413_bcov_4helix_00620_0001_0001
DSRVDLLITIIELMLKKIAQSEEQKKKAKKIIDDVQKIKNHGSERQAARFAIEAWIKFREE GFLPNDAEELFIFLTEITEITIPCRVTDPQLVVTLHEKKGDVALPVPYDHQRGFSGIFEDRSYICKTTIGDREVDSDAYYVYRLQVSSINVSVNAVQTVVRQGENITLMCIVIGNEVVNFEWTYPRKESGRLVEPVTDFLLDMPYHIRSILHIPSAELEDSGTYTCNVTESVNDHQDEKAINITVVE Motif0526_ems_3hC_107_0002_0001_0001
DEEVEELLERVLEKLKDDPHSKFIIEAVLVALKKDPEYARMVLMILVSRVGDPLLKRALDLLEER GFLPNDAEELFIFLTEITEITIPCRVTDPQLVVTLHEKKGDVALPVPYDHQRGFSGIFEDRSYICKTTIGDREVDSDAYYVYRLQVSSINVSVNAVQTVVRQGENITLMCIVIGNEVVNFEWTYPRKESGRLVEPVTDFLLDMPYHIRSILHIPSAELEDSGTYTCNVTESVNDHQDEKAINITVVE Motif0173_bcov_4helix_08714_0001_0001
DELYVFAQMVQLMVERLIREAQTEEVRRLLEKVKRTIQEAVEKKDETKVKDALRMAQEIMRYE GFLPNDAEELFIFLTEITEITIPCRVTDPQLVVTLHEKKGDVALPVPYDHQRGFSGIFEDRSYICKTTIGDREVDSDAYYVYRLQVSSINVSVNAVQTVVRQGENITLMCIVIGNEVVNFEWTYPRKESGRLVEPVTDFLLDMPYHIRSILHIPSAELEDSGTYTCNVTESVNDHQDEKAINITVVE Motif0434_ems_3hM_3324_0001_0002_0001
SKLELVKRLLEELSKTDPLAKRLLQALEALKKTGLDPERIVLLLLAWLRRQGDPELLRLLLEIAQ GFLPNDAEELFIFLTEITEITIPCRVTDPQLVVTLHEKKGDVALPVPYDHQRGFSGIFEDRSYICKTTIGDREVDSDAYYVYRLQVSSINVSVNAVQTVVRQGENITLMCIVIGNEVVNFEWTYPRKESGRLVEPVTDFLLDMPYHIRSILHIPSAELEDSGTYTCNVTESVNDHQDEKAINITVVE mot_db819c1b1e2c066231d8a9aef1dab5e0_0001_000000003_0001_27_33_H_._bcov_4helix_14380_0001_0001
DEEFEELEKVAKKRNDPQLLQAIRAALRAVKRGRISPEEAWFWLAILAEIQGDPEIRRLILKLFL GFLPNDAEELFIFLTEITEITIPCRVTDPQLVVTLHEKKGDVALPVPYDHQRGFSGIFEDRSYICKTTIGDREVDSDAYYVYRLQVSSINVSVNAVQTVVRQGENITLMCIVIGNEVVNFEWTYPRKESGRLVEPVTDFLLDMPYHIRSILHIPSAELEDSGTYTCNVTESVNDHQDEKAINITVVE mot_00a0fa73c9dbd8f1f8571bd9de0225d9_0001_000000015_0001_40_46_H_._bcov_4helix_02413_0001_0001
GEELTKTLMRLVEQAIEHANDPNLQKLLMRLMIMAHLASRRNDEEMLERALKQVQELYKKATS GFLPNDAEELFIFLTEITEITIPCRVTDPQLVVTLHEKKGDVALPVPYDHQRGFSGIFEDRSYICKTTIGDREVDSDAYYVYRLQVSSINVSVNAVQTVVRQGENITLMCIVIGNEVVNFEWTYPRKESGRLVEPVTDFLLDMPYHIRSILHIPSAELEDSGTYTCNVTESVNDHQDEKAINITVVE Motif0142_ems_3hC_535_0001_0001_0003_0001
PEEELARALLKIIRKVANPQNVAYVAVRFLSRILGDPKEAAEVVLRVARKLNDPDVEREAKELLR GFLPNDAEELFIFLTEITEITIPCRVTDPQLVVTLHEKKGDVALPVPYDHQRGFSGIFEDRSYICKTTIGDREVDSDAYYVYRLQVSSINVSVNAVQTVVRQGENITLMCIVIGNEVVNFEWTYPRKESGRLVEPVTDFLLDMPYHIRSILHIPSAELEDSGTYTCNVTESVNDHQDEKAINITVVE Motif0264_bcov_4helix_14074_0001_0001
PALAHLLKRAVEKNDPKLVAAFLWQILKELGDPRVEEILKKFLRLLLRNEEEALRLAEELVRKLP GFLPNDAEELFIFLTEITEITIPCRVTDPQLVVTLHEKKGDVALPVPYDHQRGFSGIFEDRSYICKTTIGDREVDSDAYYVYRLQVSSINVSVNAVQTVVRQGENITLMCIVIGNEVVNFEWTYPRKESGRLVEPVTDFLLDMPYHIRSILHIPSAELEDSGTYTCNVTESVNDHQDEKAINITVVE rif_6e226dacf615d039eb02b3f89d57bf15_0001_1_000000001_0001
DEDTKNISRALQVLTQLVYEATTEEEVKKALKTATEVIRRLIPDQRRAELVAQTLKRFADKFL GFLPNDAEELFIFLTEITEITIPCRVTDPQLVVTLHEKKGDVALPVPYDHQRGFSGIFEDRSYICKTTIGDREVDSDAYYVYRLQVSSINVSVNAVQTVVRQGENITLMCIVIGNEVVNFEWTYPRKESGRLVEPVTDFLLDMPYHIRSILHIPSAELEDSGTYTCNVTESVNDHQDEKAINITVVE Motif0642_ems_3hC_1315_0001_0002
DEFRTSMFITWVLSTLAGVTRLHVEVSNGRLNVTVDGNDESARRARILAESIAKMLNLEIDVKYE GFLPNDAEELFIFLTEITEITIPCRVTDPQLVVTLHEKKGDVALPVPYDHQRGFSGIFEDRSYICKTTIGDREVDSDAYYVYRLQVSSINVSVNAVQTVVRQGENITLMCIVIGNEVVNFEWTYPRKESGRLVEPVTDFLLDMPYHIRSILHIPSAELEDSGTYTCNVTESVNDHQDEKAINITVVE Motif0031_HEEHE_3062_0001_0001
SHLERLFERLRKLGYSPEVVVFFLIWVLRTLGDPEKARLLREVLERLLRGELSPEELRRLLREIG GFLPNDAEELFIFLTEITEITIPCRVTDPQLVVTLHEKKGDVALPVPYDHQRGFSGIFEDRSYICKTTIGDREVDSDAYYVYRLQVSSINVSVNAVQTVVRQGENITLMCIVIGNEVVNFEWTYPRKESGRLVEPVTDFLLDMPYHIRSILHIPSAELEDSGTYTCNVTESVNDHQDEKAINITVVE Motif0031_bcov_4helix_09312_0001_0001
SREEEFERLVEELMRRVSPEVWMVLWIILHVLKQDKKAAKLAAKMFLKKLGDPALEIILELLERT GFLPNDAEELFIFLTEITEITIPCRVTDPQLVVTLHEKKGDVALPVPYDHQRGFSGIFEDRSYICKTTIGDREVDSDAYYVYRLQVSSINVSVNAVQTVVRQGENITLMCIVIGNEVVNFEWTYPRKESGRLVEPVTDFLLDMPYHIRSILHIPSAELEDSGTYTCNVTESVNDHQDEKAINITVVE Motif0603_bcov_4helix_05082_0001_0001
PPLIEKLEQAIMLGDPDLLRELLEKLLKLAEELGDPELRKIVALLLKLVRRGDQVKVFMLLMFLK GFLPNDAEELFIFLTEITEITIPCRVTDPQLVVTLHEKKGDVALPVPYDHQRGFSGIFEDRSYICKTTIGDREVDSDAYYVYRLQVSSINVSVNAVQTVVRQGENITLMCIVIGNEVVNFEWTYPRKESGRLVEPVTDFLLDMPYHIRSILHIPSAELEDSGTYTCNVTESVNDHQDEKAINITVVE Motif0237_bcov_4helix_04664_0001_0002
NRAHKLAIRVYFALQNKRQAKRLAELRKLELFERVRVIAHLILRLTFDRETARRLLEEAIK GFLPNDAEELFIFLTEITEITIPCRVTDPQLVVTLHEKKGDVALPVPYDHQRGFSGIFEDRSYICKTTIGDREVDSDAYYVYRLQVSSINVSVNAVQTVVRQGENITLMCIVIGNEVVNFEWTYPRKESGRLVEPVTDFLLDMPYHIRSILHIPSAELEDSGTYTCNVTESVNDHQDEKAINITVVE pol_4h_hb1_4737_000000005_0001
DSELLELIEELLKDPELAQRLRRLLFLLRRHGVSPEKIEKILRRFLEKLGISPEEVEELLKILLK GFLPNDAEELFIFLTEITEITIPCRVTDPQLVVTLHEKKGDVALPVPYDHQRGFSGIFEDRSYICKTTIGDREVDSDAYYVYRLQVSSINVSVNAVQTVVRQGENITLMCIVIGNEVVNFEWTYPRKESGRLVEPVTDFLLDMPYHIRSILHIPSAELEDSGTYTCNVTESVNDHQDEKAINITVVE mot_0692cb74b7d158daf0d44b458ab0979a_0001_000000015_0001_16_23_H_._bcov_4helix_10122_0001_0001
DEVLEEIERELRKKGDEEAVRLLERLKELLKQGDPKMAEFLAILIFLHLGDPAFLRLLMVIFREK GFLPNDAEELFIFLTEITEITIPCRVTDPQLVVTLHEKKGDVALPVPYDHQRGFSGIFEDRSYICKTTIGDREVDSDAYYVYRLQVSSINVSVNAVQTVVRQGENITLMCIVIGNEVVNFEWTYPRKESGRLVEPVTDFLLDMPYHIRSILHIPSAELEDSGTYTCNVTESVNDHQDEKAINITVVE Motif0407_bcov_4helix_09995_0001_0001
SWAELALKAEEIARRKGDSRALITVIEIFMAIKKGEAPEEWAEKALKRLIKKLK GFLPNDAEELFIFLTEITEITIPCRVTDPQLVVTLHEKKGDVALPVPYDHQRGFSGIFEDRSYICKTTIGDREVDSDAYYVYRLQVSSINVSVNAVQTVVRQGENITLMCIVIGNEVVNFEWTYPRKESGRLVEPVTDFLLDMPYHIRSILHIPSAELEDSGTYTCNVTESVNDHQDEKAINITVVE Motif0902_p1-15H-GBL-16H-GABBL-15H_0419_0001_0001_0001_0001_0001
SEVHLMIHIVRFIAEKRGDEEVWKKVEEIRKRYEEGKLDPREARQMLARLFMILFD GFLPNDAEELFIFLTEITEITIPCRVTDPQLVVTLHEKKGDVALPVPYDHQRGFSGIFEDRSYICKTTIGDREVDSDAYYVYRLQVSSINVSVNAVQTVVRQGENITLMCIVIGNEVVNFEWTYPRKESGRLVEPVTDFLLDMPYHIRSILHIPSAELEDSGTYTCNVTESVNDHQDEKAINITVVE Motif0351_HHH_eva_0771_0001_0001
SETDKVKKIVDTLLTKAKQQQIPKLAKLAVAFAFVFLKEDPTDETVRELVKKAITVLLQLHD GFLPNDAEELFIFLTEITEITIPCRVTDPQLVVTLHEKKGDVALPVPYDHQRGFSGIFEDRSYICKTTIGDREVDSDAYYVYRLQVSSINVSVNAVQTVVRQGENITLMCIVIGNEVVNFEWTYPRKESGRLVEPVTDFLLDMPYHIRSILHIPSAELEDSGTYTCNVTESVNDHQDEKAINITVVE Motif0680_ems_3hC_1598_0002_0001_0001_0001
SLEEVRRLAFKVGDPLLELVVALIRRAREAKDPRLRRLAWWILQELERKGLVDPELLEILKKILK GFLPNDAEELFIFLTEITEITIPCRVTDPQLVVTLHEKKGDVALPVPYDHQRGFSGIFEDRSYICKTTIGDREVDSDAYYVYRLQVSSINVSVNAVQTVVRQGENITLMCIVIGNEVVNFEWTYPRKESGRLVEPVTDFLLDMPYHIRSILHIPSAELEDSGTYTCNVTESVNDHQDEKAINITVVE mot_6f9b83a214338b83ad8f465c43196a57_0001_000000020_0001_54_59_H_._bcov_4helix_01327_0001_0001
SRKELLKLLAEALKNVPDPRLRRSLFRVILILRLGNPDLARQTLREVVELLGDPIAKEVLELLEK GFLPNDAEELFIFLTEITEITIPCRVTDPQLVVTLHEKKGDVALPVPYDHQRGFSGIFEDRSYICKTTIGDREVDSDAYYVYRLQVSSINVSVNAVQTVVRQGENITLMCIVIGNEVVNFEWTYPRKESGRLVEPVTDFLLDMPYHIRSILHIPSAELEDSGTYTCNVTESVNDHQDEKAINITVVE mot_07ba31854c164c7fe496e9df62fab009_0001_000000015_0001_41_45_H_._bcov_4helix_09777_0001_0001
DKLFIRVFARLRRLGDPREIERLAREILEELRKRGDPHAVQEAVAAIFAVLRDPRLAKRLAEVAS GFLPNDAEELFIFLTEITEITIPCRVTDPQLVVTLHEKKGDVALPVPYDHQRGFSGIFEDRSYICKTTIGDREVDSDAYYVYRLQVSSINVSVNAVQTVVRQGENITLMCIVIGNEVVNFEWTYPRKESGRLVEPVTDFLLDMPYHIRSILHIPSAELEDSGTYTCNVTESVNDHQDEKAINITVVE pol_7a3c89f16351ff32a615674c67857c0f_0001_1_000000005_0001
SLEEALEIIEKELGDPDDVRFLRWLIKHLKEFGFSPESILFLLRAALKRLNTPDARLALKILEET GFLPNDAEELFIFLTEITEITIPCRVTDPQLVVTLHEKKGDVALPVPYDHQRGFSGIFEDRSYICKTTIGDREVDSDAYYVYRLQVSSINVSVNAVQTVVRQGENITLMCIVIGNEVVNFEWTYPRKESGRLVEPVTDFLLDMPYHIRSILHIPSAELEDSGTYTCNVTESVNDHQDEKAINITVVE mot_3990557ce6fe1746442564e852e13ea8_0001_1_000000017_0001_17_23_H_._bcov_4helix_11191_0001_0001
GKELTLHLLMLVIDAKEDANDPNLQKLLDRLASEAMQAHVENDEEMLEKALKQVQELYKKATS GFLPNDAEELFIFLTEITEITIPCRVTDPQLVVTLHEKKGDVALPVPYDHQRGFSGIFEDRSYICKTTIGDREVDSDAYYVYRLQVSSINVSVNAVQTVVRQGENITLMCIVIGNEVVNFEWTYPRKESGRLVEPVTDFLLDMPYHIRSILHIPSAELEDSGTYTCNVTESVNDHQDEKAINITVVE Motif0376_ems_3hC_535_0001_0003_0001
TSEVEILLIFVLFLVREFGLLSPEERHEVFKRIIEIMERGDKDRARKLYEEVREKLERLQS GFLPNDAEELFIFLTEITEITIPCRVTDPQLVVTLHEKKGDVALPVPYDHQRGFSGIFEDRSYICKTTIGDREVDSDAYYVYRLQVSSINVSVNAVQTVVRQGENITLMCIVIGNEVVNFEWTYPRKESGRLVEPVTDFLLDMPYHIRSILHIPSAELEDSGTYTCNVTESVNDHQDEKAINITVVE Motif0474_HHH_eva_0131_0001
DHTAVHFLAAKLFLEGNLTNELNRKLMEILIAARDGITSEEEAKKLAKDVERLAL GFLPNDAEELFIFLTEITEITIPCRVTDPQLVVTLHEKKGDVALPVPYDHQRGFSGIFEDRSYICKTTIGDREVDSDAYYVYRLQVSSINVSVNAVQTVVRQGENITLMCIVIGNEVVNFEWTYPRKESGRLVEPVTDFLLDMPYHIRSILHIPSAELEDSGTYTCNVTESVNDHQDEKAINITVVE Motif0107_p1-14H-GABBL-16H-GABBL-15H_0854_0001_0001_0002_0001_0001
DDSFRKVVRELLQIAFELGIDPRIVARAAMLWEELKKRGVDEEKAREEARRYLEQWWKG GFLPNDAEELFIFLTEITEITIPCRVTDPQLVVTLHEKKGDVALPVPYDHQRGFSGIFEDRSYICKTTIGDREVDSDAYYVYRLQVSSINVSVNAVQTVVRQGENITLMCIVIGNEVVNFEWTYPRKESGRLVEPVTDFLLDMPYHIRSILHIPSAELEDSGTYTCNVTESVNDHQDEKAINITVVE Motif0670_HHH_eva_0181_0001_0002
DDDVIRHAKELLERARELGLLTPDEAEKWKKLLEEVRKRGDKEQIDKIRRRIILRVLQLRG GFLPNDAEELFIFLTEITEITIPCRVTDPQLVVTLHEKKGDVALPVPYDHQRGFSGIFEDRSYICKTTIGDREVDSDAYYVYRLQVSSINVSVNAVQTVVRQGENITLMCIVIGNEVVNFEWTYPRKESGRLVEPVTDFLLDMPYHIRSILHIPSAELEDSGTYTCNVTESVNDHQDEKAINITVVE mot_e4bd6bfb1f6e2b8050824fddb522a560_0001_000000012_0001_38_47_H_._HHH_eva_0129_0001_0001_0001
PKEEEIKKLLKLLIRAAKDASNTPEARTLVEQLEKTVKELVKKTDPFMALIFALMVFMRIQKIS GFLPNDAEELFIFLTEITEITIPCRVTDPQLVVTLHEKKGDVALPVPYDHQRGFSGIFEDRSYICKTTIGDREVDSDAYYVYRLQVSSINVSVNAVQTVVRQGENITLMCIVIGNEVVNFEWTYPRKESGRLVEPVTDFLLDMPYHIRSILHIPSAELEDSGTYTCNVTESVNDHQDEKAINITVVE Motif0564_ems_3hM_756_0001
DEETAQRLITRVALQLAYEAKSEEDVKKAEKKLQEWLDKLNVDEDLQFAAHMILRMVYKLLL GFLPNDAEELFIFLTEITEITIPCRVTDPQLVVTLHEKKGDVALPVPYDHQRGFSGIFEDRSYICKTTIGDREVDSDAYYVYRLQVSSINVSVNAVQTVVRQGENITLMCIVIGNEVVNFEWTYPRKESGRLVEPVTDFLLDMPYHIRSILHIPSAELEDSGTYTCNVTESVNDHQDEKAINITVVE Motif0708_ems_3hC_1017_0002_0001_0002_0001
DEEEDVETLIRLAKELVDSLAKDEELRRKLKSKVDTVSETFKDDPRKAKIFLRFVLAEIALELR GFLPNDAEELFIFLTEITEITIPCRVTDPQLVVTLHEKKGDVALPVPYDHQRGFSGIFEDRSYICKTTIGDREVDSDAYYVYRLQVSSINVSVNAVQTVVRQGENITLMCIVIGNEVVNFEWTYPRKESGRLVEPVTDFLLDMPYHIRSILHIPSAELEDSGTYTCNVTESVNDHQDEKAINITVVE Motif0653_ems_3hM_1169_0001_0001
DEDEKIEEALRRAGVDPVQVQQLLWFARRARRRGISPELLIRILVLLLKELGNPELARLFEELAP GFLPNDAEELFIFLTEITEITIPCRVTDPQLVVTLHEKKGDVALPVPYDHQRGFSGIFEDRSYICKTTIGDREVDSDAYYVYRLQVSSINVSVNAVQTVVRQGENITLMCIVIGNEVVNFEWTYPRKESGRLVEPVTDFLLDMPYHIRSILHIPSAELEDSGTYTCNVTESVNDHQDEKAINITVVE mot_a8e8f260da82199f39a6e8cf46633955_0001_000000017_0001_20_25_H_._bcov_4helix_10248_0001_0001
GPDVVEILRRLLKDPNNRELAKRVLELIEELKKRDPRKATVVLLALFAIHNKDERIVKQLLKIVP GFLPNDAEELFIFLTEITEITIPCRVTDPQLVVTLHEKKGDVALPVPYDHQRGFSGIFEDRSYICKTTIGDREVDSDAYYVYRLQVSSINVSVNAVQTVVRQGENITLMCIVIGNEVVNFEWTYPRKESGRLVEPVTDFLLDMPYHIRSILHIPSAELEDSGTYTCNVTESVNDHQDEKAINITVVE rif_25ab9e685d3c9913e029a0ccad53e277_0001_1_000000006_0001
DALSEALKRFLERGADPWRVVVVLFLQLTEQLGDPEEARELIEEAIKKLNDPELEKLLKHLLRAN GFLPNDAEELFIFLTEITEITIPCRVTDPQLVVTLHEKKGDVALPVPYDHQRGFSGIFEDRSYICKTTIGDREVDSDAYYVYRLQVSSINVSVNAVQTVVRQGENITLMCIVIGNEVVNFEWTYPRKESGRLVEPVTDFLLDMPYHIRSILHIPSAELEDSGTYTCNVTESVNDHQDEKAINITVVE mot_3h_hb1_4122_000000010_0001_29_38_H_._bcov_4helix_03411_0001_0002_0001
DYEVWIVLEVLRRLLSPEEREKLERIIEELKRRGVSPEEILEVLRKLAEEFGDRIVVKLVELIKK GFLPNDAEELFIFLTEITEITIPCRVTDPQLVVTLHEKKGDVALPVPYDHQRGFSGIFEDRSYICKTTIGDREVDSDAYYVYRLQVSSINVSVNAVQTVVRQGENITLMCIVIGNEVVNFEWTYPRKESGRLVEPVTDFLLDMPYHIRSILHIPSAELEDSGTYTCNVTESVNDHQDEKAINITVVE Motif0603_bcov_4helix_12426_0001_0001
NLEKILTELVREIAQVDERQAQQILAELMYTVPRILVLLRLAYERNDEEALKKLVETMIRRL GFLPNDAEELFIFLTEITEITIPCRVTDPQLVVTLHEKKGDVALPVPYDHQRGFSGIFEDRSYICKTTIGDREVDSDAYYVYRLQVSSINVSVNAVQTVVRQGENITLMCIVIGNEVVNFEWTYPRKESGRLVEPVTDFLLDMPYHIRSILHIPSAELEDSGTYTCNVTESVNDHQDEKAINITVVE Motif0470_ems_4hM_5508_0001_0001_0001
DERKHVEDRLRKKFKEAEKNNDRKALFWVVMAAHLVAEYFDDPELRKVAKQLLDTLLKIVK GFLPNDAEELFIFLTEITEITIPCRVTDPQLVVTLHEKKGDVALPVPYDHQRGFSGIFEDRSYICKTTIGDREVDSDAYYVYRLQVSSINVSVNAVQTVVRQGENITLMCIVIGNEVVNFEWTYPRKESGRLVEPVTDFLLDMPYHIRSILHIPSAELEDSGTYTCNVTESVNDHQDEKAINITVVE Motif0011_ems_3hC_162_0002_0001_0001
DEDEAIELMLRAAARKVGLTDFSVRVSNNRISVTVHGRNRLAEQASQLVYALARRLGVELHVQLK GFLPNDAEELFIFLTEITEITIPCRVTDPQLVVTLHEKKGDVALPVPYDHQRGFSGIFEDRSYICKTTIGDREVDSDAYYVYRLQVSSINVSVNAVQTVVRQGENITLMCIVIGNEVVNFEWTYPRKESGRLVEPVTDFLLDMPYHIRSILHIPSAELEDSGTYTCNVTESVNDHQDEKAINITVVE mot_9df858504077b87db67fcfbab1d85b1e_0001_000000018_0001_36_45_H_._HEEHE_2482_0001_0001
DEVREAAEEALRTGDPRLVARALFLLARLVMETGDPRLRRVMAYAFFVLEKGDPETAARLILEIG GFLPNDAEELFIFLTEITEITIPCRVTDPQLVVTLHEKKGDVALPVPYDHQRGFSGIFEDRSYICKTTIGDREVDSDAYYVYRLQVSSINVSVNAVQTVVRQGENITLMCIVIGNEVVNFEWTYPRKESGRLVEPVTDFLLDMPYHIRSILHIPSAELEDSGTYTCNVTESVNDHQDEKAINITVVE mot_35b65157647ac7fdc52cc0fb25ad4dc7_0001_000000007_0001_39_46_H_._bcov_4helix_04303_0001_0001
TRVTSRVIQVEKDDEDALRHAERLAREEARRAEEIARRLNVHLTTFIRVRERDGRITFRSVSVIG GFLPNDAEELFIFLTEITEITIPCRVTDPQLVVTLHEKKGDVALPVPYDHQRGFSGIFEDRSYICKTTIGDREVDSDAYYVYRLQVSSINVSVNAVQTVVRQGENITLMCIVIGNEVVNFEWTYPRKESGRLVEPVTDFLLDMPYHIRSILHIPSAELEDSGTYTCNVTESVNDHQDEKAINITVVE pol_EHEE_hb1_930_000000026_0001
DRKRRIFSEIANVALKVGLEDFLVLVHEGKISVIVGGNDESAKTVSTFAKELAERLGVPVRLETG GFLPNDAEELFIFLTEITEITIPCRVTDPQLVVTLHEKKGDVALPVPYDHQRGFSGIFEDRSYICKTTIGDREVDSDAYYVYRLQVSSINVSVNAVQTVVRQGENITLMCIVIGNEVVNFEWTYPRKESGRLVEPVTDFLLDMPYHIRSILHIPSAELEDSGTYTCNVTESVNDHQDEKAINITVVE mot_07d3997ac711dd740b23afc77942fade_0001_1_000000013_0001_36_46_H_._HEEHE_2862_0001_0001
DLEEKVYDAILRGDPDLVRELIKRLLELVEKTGDPRYWMIIMFLLFVAKLLGNPEAYEVIEKLVP GFLPNDAEELFIFLTEITEITIPCRVTDPQLVVTLHEKKGDVALPVPYDHQRGFSGIFEDRSYICKTTIGDREVDSDAYYVYRLQVSSINVSVNAVQTVVRQGENITLMCIVIGNEVVNFEWTYPRKESGRLVEPVTDFLLDMPYHIRSILHIPSAELEDSGTYTCNVTESVNDHQDEKAINITVVE Motif0209_bcov_4helix_01548_0001
SETEKELKKYVEKVVKKLGLSPVVERFLKQIVELLVRAGRRSPFEIKMFILFVARLLYEEI GFLPNDAEELFIFLTEITEITIPCRVTDPQLVVTLHEKKGDVALPVPYDHQRGFSGIFEDRSYICKTTIGDREVDSDAYYVYRLQVSSINVSVNAVQTVVRQGENITLMCIVIGNEVVNFEWTYPRKESGRLVEPVTDFLLDMPYHIRSILHIPSAELEDSGTYTCNVTESVNDHQDEKAINITVVE Motif0209_HHH_eva_0176_0001_0003
DKELKLFFFVMFAARSLGVPSVEVTKTNGKVKVTVEGDDESARTLSEYVESFAKMLGVPVEVRIR GFLPNDAEELFIFLTEITEITIPCRVTDPQLVVTLHEKKGDVALPVPYDHQRGFSGIFEDRSYICKTTIGDREVDSDAYYVYRLQVSSINVSVNAVQTVVRQGENITLMCIVIGNEVVNFEWTYPRKESGRLVEPVTDFLLDMPYHIRSILHIPSAELEDSGTYTCNVTESVNDHQDEKAINITVVE Motif0294_HEEHE_2176_0001_0001
DEKEKEKQTLLKKIESEIRNASSEEEAMHIAITVVMRLKQSGDPNLKEVARLVIRVLNEFLQ GFLPNDAEELFIFLTEITEITIPCRVTDPQLVVTLHEKKGDVALPVPYDHQRGFSGIFEDRSYICKTTIGDREVDSDAYYVYRLQVSSINVSVNAVQTVVRQGENITLMCIVIGNEVVNFEWTYPRKESGRLVEPVTDFLLDMPYHIRSILHIPSAELEDSGTYTCNVTESVNDHQDEKAINITVVE Motif0527_ems_3hM_2218_0001
DKEIEDKARRVSLKAQSLVYRNPEEAKKLVDKLKKEAKDKNDEELLDWAFMVEMFVRWVIS GFLPNDAEELFIFLTEITEITIPCRVTDPQLVVTLHEKKGDVALPVPYDHQRGFSGIFEDRSYICKTTIGDREVDSDAYYVYRLQVSSINVSVNAVQTVVRQGENITLMCIVIGNEVVNFEWTYPRKESGRLVEPVTDFLLDMPYHIRSILHIPSAELEDSGTYTCNVTESVNDHQDEKAINITVVE Motif0754_ems_3hM_2885_0001_0002
DEVEEELRRLLEEAGVPPEKIEELLREAKELAGGDPANIIYILLLLLAELGNPAFRNVAELARRR GFLPNDAEELFIFLTEITEITIPCRVTDPQLVVTLHEKKGDVALPVPYDHQRGFSGIFEDRSYICKTTIGDREVDSDAYYVYRLQVSSINVSVNAVQTVVRQGENITLMCIVIGNEVVNFEWTYPRKESGRLVEPVTDFLLDMPYHIRSILHIPSAELEDSGTYTCNVTESVNDHQDEKAINITVVE pol_72e661031bfd66fd5abc72f0c257a438_0001_000000003_0001
DPTSEMLKFMIRFVLRLFKKGKISPEQAKFMLKLLQFQAKKIGDEEAVKLAEKAIRIIKKAEKS GFLPNDAEELFIFLTEITEITIPCRVTDPQLVVTLHEKKGDVALPVPYDHQRGFSGIFEDRSYICKTTIGDREVDSDAYYVYRLQVSSINVSVNAVQTVVRQGENITLMCIVIGNEVVNFEWTYPRKESGRLVEPVTDFLLDMPYHIRSILHIPSAELEDSGTYTCNVTESVNDHQDEKAINITVVE Motif0389_HHH_eva_0065_0001_0001_0001
DEEEERAKELLKKVRELIEKATTREQILHAFLVAYRVSQLLQDERVLEIAMFLVMEWREKFS GFLPNDAEELFIFLTEITEITIPCRVTDPQLVVTLHEKKGDVALPVPYDHQRGFSGIFEDRSYICKTTIGDREVDSDAYYVYRLQVSSINVSVNAVQTVVRQGENITLMCIVIGNEVVNFEWTYPRKESGRLVEPVTDFLLDMPYHIRSILHIPSAELEDSGTYTCNVTESVNDHQDEKAINITVVE Motif0692_ems_3hM_1538_0001
HKTRIFIFHYEFTDEEELKEFIKKVETFARELAERIRKSGGEAYVWVETDVRNGRVIIFVIVSKD GFLPNDAEELFIFLTEITEITIPCRVTDPQLVVTLHEKKGDVALPVPYDHQRGFSGIFEDRSYICKTTIGDREVDSDAYYVYRLQVSSINVSVNAVQTVVRQGENITLMCIVIGNEVVNFEWTYPRKESGRLVEPVTDFLLDMPYHIRSILHIPSAELEDSGTYTCNVTESVNDHQDEKAINITVVE pol_EHEE_hb1_4468_000000015_0001
DEEEIKKELKKLAGDPEVRRVLEQSLKALKRVDPRRVLFRIILELKREGLLTPELLRVLAELVRK GFLPNDAEELFIFLTEITEITIPCRVTDPQLVVTLHEKKGDVALPVPYDHQRGFSGIFEDRSYICKTTIGDREVDSDAYYVYRLQVSSINVSVNAVQTVVRQGENITLMCIVIGNEVVNFEWTYPRKESGRLVEPVTDFLLDMPYHIRSILHIPSAELEDSGTYTCNVTESVNDHQDEKAINITVVE mot_07ba31854c164c7fe496e9df62fab009_0001_000000015_0001_41_45_H_._bcov_4helix_06763_0001_0001
DRFSLKMFVQYLVRMVKNNGLSPQDAIRLLKTLRRLAERRGDEEVRRFIEDLIKKLKKEG GFLPNDAEELFIFLTEITEITIPCRVTDPQLVVTLHEKKGDVALPVPYDHQRGFSGIFEDRSYICKTTIGDREVDSDAYYVYRLQVSSINVSVNAVQTVVRQGENITLMCIVIGNEVVNFEWTYPRKESGRLVEPVTDFLLDMPYHIRSILHIPSAELEDSGTYTCNVTESVNDHQDEKAINITVVE Motif0699_HHH_eva_0303_0001_0001
DLKELLKEVLELLKKDKEKAVRLLNDIVLRYGDPEVKKILRLLFLVVVGVLSPEAVEHAIRELEK GFLPNDAEELFIFLTEITEITIPCRVTDPQLVVTLHEKKGDVALPVPYDHQRGFSGIFEDRSYICKTTIGDREVDSDAYYVYRLQVSSINVSVNAVQTVVRQGENITLMCIVIGNEVVNFEWTYPRKESGRLVEPVTDFLLDMPYHIRSILHIPSAELEDSGTYTCNVTESVNDHQDEKAINITVVE Motif0673_bcov_4helix_11072_0001_0001
SEEELRELLERLKKKSPELRELVERVEDALKKNLRYAMALVEIFARRLNDPDLKKVSILIMLLLV GFLPNDAEELFIFLTEITEITIPCRVTDPQLVVTLHEKKGDVALPVPYDHQRGFSGIFEDRSYICKTTIGDREVDSDAYYVYRLQVSSINVSVNAVQTVVRQGENITLMCIVIGNEVVNFEWTYPRKESGRLVEPVTDFLLDMPYHIRSILHIPSAELEDSGTYTCNVTESVNDHQDEKAINITVVE Motif0337_bcov_4helix_14026_0001_0001
SIEYRRVVTIRGDSEEAERLLKEYEEEAKQIAKETAERYNLTLEPESTRFRFDGFRIFVYRFRVE GFLPNDAEELFIFLTEITEITIPCRVTDPQLVVTLHEKKGDVALPVPYDHQRGFSGIFEDRSYICKTTIGDREVDSDAYYVYRLQVSSINVSVNAVQTVVRQGENITLMCIVIGNEVVNFEWTYPRKESGRLVEPVTDFLLDMPYHIRSILHIPSAELEDSGTYTCNVTESVNDHQDEKAINITVVE pol_EHEE_hb1_3189_000000007_0001
SEDQTLAEDASRKLKKAGAEDVFLHKMNGLIFILVEGSSEKVKEISRQVLRTASELGVQLRVRIR GFLPNDAEELFIFLTEITEITIPCRVTDPQLVVTLHEKKGDVALPVPYDHQRGFSGIFEDRSYICKTTIGDREVDSDAYYVYRLQVSSINVSVNAVQTVVRQGENITLMCIVIGNEVVNFEWTYPRKESGRLVEPVTDFLLDMPYHIRSILHIPSAELEDSGTYTCNVTESVNDHQDEKAINITVVE mot_HEEHE_1799_000000027_0001_21_23_32_36_P_._HEEHE_0505_0001_0001
DLRQLLFRLLEELGVPPEVLLRVFRLLLLLQNSLPPEEALKELKRLLEELGNPEAAKAVELVLRH GFLPNDAEELFIFLTEITEITIPCRVTDPQLVVTLHEKKGDVALPVPYDHQRGFSGIFEDRSYICKTTIGDREVDSDAYYVYRLQVSSINVSVNAVQTVVRQGENITLMCIVIGNEVVNFEWTYPRKESGRLVEPVTDFLLDMPYHIRSILHIPSAELEDSGTYTCNVTESVNDHQDEKAINITVVE rif_2f77cdb525a7c630ef91a614e4fe6388_0001_000000018_0001
YFRRVFRLLKEVKKRVSPEVKEKLEEILELLAKNPTEAMELIEELIRELGDPLLREALRILRELL GFLPNDAEELFIFLTEITEITIPCRVTDPQLVVTLHEKKGDVALPVPYDHQRGFSGIFEDRSYICKTTIGDREVDSDAYYVYRLQVSSINVSVNAVQTVVRQGENITLMCIVIGNEVVNFEWTYPRKESGRLVEPVTDFLLDMPYHIRSILHIPSAELEDSGTYTCNVTESVNDHQDEKAINITVVE mot_4f6427e803ae259a74a0399c0bf4ce33_0001_000000027_0001_17_25_H_._bcov_4helix_03239_0001_0001
LDFEVALKLLEYVKKLIKEGVDPKEATKIAMEIVLEQTKKDKKNEEEWVKAIFLLHFLAKQI GFLPNDAEELFIFLTEITEITIPCRVTDPQLVVTLHEKKGDVALPVPYDHQRGFSGIFEDRSYICKTTIGDREVDSDAYYVYRLQVSSINVSVNAVQTVVRQGENITLMCIVIGNEVVNFEWTYPRKESGRLVEPVTDFLLDMPYHIRSILHIPSAELEDSGTYTCNVTESVNDHQDEKAINITVVE Motif0141_ems_3hM_2449_0001_0001_0001
DEEVIEEVIKKIENAPDPALRAYARAIRRLLEEGNPKRALEAALLVLAQLGDAELLRLIRELLER GFLPNDAEELFIFLTEITEITIPCRVTDPQLVVTLHEKKGDVALPVPYDHQRGFSGIFEDRSYICKTTIGDREVDSDAYYVYRLQVSSINVSVNAVQTVVRQGENITLMCIVIGNEVVNFEWTYPRKESGRLVEPVTDFLLDMPYHIRSILHIPSAELEDSGTYTCNVTESVNDHQDEKAINITVVE mot_4a0e626fde6ffd8f96a6e2f75e66db82_0001_000000006_0001_8_13_H_._bcov_4helix_03059_0001_0001
SEEKTISRDILELAHTAGARNVTVRVRDGDVLVIVFATDEAAKRFKKLVEEYSKKKNTEVRVLLR GFLPNDAEELFIFLTEITEITIPCRVTDPQLVVTLHEKKGDVALPVPYDHQRGFSGIFEDRSYICKTTIGDREVDSDAYYVYRLQVSSINVSVNAVQTVVRQGENITLMCIVIGNEVVNFEWTYPRKESGRLVEPVTDFLLDMPYHIRSILHIPSAELEDSGTYTCNVTESVNDHQDEKAINITVVE mot_HEEHE_3039_000000003_0001_21_27_30_32_P_._HEEHE_2331_0001_0001
SVLERTVDELLKQNPRAAHAFVHYLIELLKNMNPEKAEEVRKLLEEAKKKKDPELLKEAVRVVEK GFLPNDAEELFIFLTEITEITIPCRVTDPQLVVTLHEKKGDVALPVPYDHQRGFSGIFEDRSYICKTTIGDREVDSDAYYVYRLQVSSINVSVNAVQTVVRQGENITLMCIVIGNEVVNFEWTYPRKESGRLVEPVTDFLLDMPYHIRSILHIPSAELEDSGTYTCNVTESVNDHQDEKAINITVVE Motif0876_bcov_4helix_01493_0001_0001
DKRKEIIQLVLKLLKRAPPEVRRRLKDVLAYLHLNKEEAERLLEKLVRKLGDPLLKELLEFLKKT GFLPNDAEELFIFLTEITEITIPCRVTDPQLVVTLHEKKGDVALPVPYDHQRGFSGIFEDRSYICKTTIGDREVDSDAYYVYRLQVSSINVSVNAVQTVVRQGENITLMCIVIGNEVVNFEWTYPRKESGRLVEPVTDFLLDMPYHIRSILHIPSAELEDSGTYTCNVTESVNDHQDEKAINITVVE rif_a2d2d08f3880247091b1292d00a634ba_0001_000000013_0001
TRFIVRVVEVEGHDEHARRLLKEWHERFVKRARELAHRLNLDLTVFTRLEDINGQLVLRSVVILQ GFLPNDAEELFIFLTEITEITIPCRVTDPQLVVTLHEKKGDVALPVPYDHQRGFSGIFEDRSYICKTTIGDREVDSDAYYVYRLQVSSINVSVNAVQTVVRQGENITLMCIVIGNEVVNFEWTYPRKESGRLVEPVTDFLLDMPYHIRSILHIPSAELEDSGTYTCNVTESVNDHQDEKAINITVVE pol_EHEE_hb1_2318_000000013_0001
SEVRHLLEEAKLRGDPDLALKILLERARRRGKLSPRILKQAREAFKRALERGDQKLLYALLLLIL GFLPNDAEELFIFLTEITEITIPCRVTDPQLVVTLHEKKGDVALPVPYDHQRGFSGIFEDRSYICKTTIGDREVDSDAYYVYRLQVSSINVSVNAVQTVVRQGENITLMCIVIGNEVVNFEWTYPRKESGRLVEPVTDFLLDMPYHIRSILHIPSAELEDSGTYTCNVTESVNDHQDEKAINITVVE pol_0fd91dfc09c154b230bd9af43f26e1e3_0001_000000000_0001
ETRFTFLIVFIKPSEEDEKERKRHVQEILEQIKREAEKRGQKTTIQFYERRKDGVTVILYTVLVT GFLPNDAEELFIFLTEITEITIPCRVTDPQLVVTLHEKKGDVALPVPYDHQRGFSGIFEDRSYICKTTIGDREVDSDAYYVYRLQVSSINVSVNAVQTVVRQGENITLMCIVIGNEVVNFEWTYPRKESGRLVEPVTDFLLDMPYHIRSILHIPSAELEDSGTYTCNVTESVNDHQDEKAINITVVE pol_EHEE_hb1_1095_000000013_0001
SYQDLERFAEKRIREAYNRNNPTEVWMVLRMAEKVARELDNPELKKVVKKLKELVDKLR GFLPNDAEELFIFLTEITEITIPCRVTDPQLVVTLHEKKGDVALPVPYDHQRGFSGIFEDRSYICKTTIGDREVDSDAYYVYRLQVSSINVSVNAVQTVVRQGENITLMCIVIGNEVVNFEWTYPRKESGRLVEPVTDFLLDMPYHIRSILHIPSAELEDSGTYTCNVTESVNDHQDEKAINITVVE Motif0431_ems_3hM_1080_0001
SEKEKKVRFMEFMVRSLLKRGEADPEDLRRAVQFAIKAAQEIGDPKLEEELRRLEKEVERVRQ GFLPNDAEELFIFLTEITEITIPCRVTDPQLVVTLHEKKGDVALPVPYDHQRGFSGIFEDRSYICKTTIGDREVDSDAYYVYRLQVSSINVSVNAVQTVVRQGENITLMCIVIGNEVVNFEWTYPRKESGRLVEPVTDFLLDMPYHIRSILHIPSAELEDSGTYTCNVTESVNDHQDEKAINITVVE Motif0654_HHH_eva_0381_0001_0002_0001
PLIKALVERAESLAKEASKKNDDELIDRVRKKVFVILHAARRSGDPHAKDLVSKLEEKVSKILS GFLPNDAEELFIFLTEITEITIPCRVTDPQLVVTLHEKKGDVALPVPYDHQRGFSGIFEDRSYICKTTIGDREVDSDAYYVYRLQVSSINVSVNAVQTVVRQGENITLMCIVIGNEVVNFEWTYPRKESGRLVEPVTDFLLDMPYHIRSILHIPSAELEDSGTYTCNVTESVNDHQDEKAINITVVE mot_0dbd116a8a22d3c6acf153a575990ddb_0001_1_000000026_0001_39_46_H_._ems_3hM_3705_0001_0001
SLDEVEEELKKLVNDPFAEKLIEQVVDMAKHDNASPEKLLRMLEVVARFLGDEELLRAVKELLRK GFLPNDAEELFIFLTEITEITIPCRVTDPQLVVTLHEKKGDVALPVPYDHQRGFSGIFEDRSYICKTTIGDREVDSDAYYVYRLQVSSINVSVNAVQTVVRQGENITLMCIVIGNEVVNFEWTYPRKESGRLVEPVTDFLLDMPYHIRSILHIPSAELEDSGTYTCNVTESVNDHQDEKAINITVVE Motif0872_bcov_4helix_10849_0001_0001
NRTLQFHYIVFGTDEKAEERLRRFTEDVKRKAQEVADRLNLEVRVTVTIVKHDNRVIVVIIVVLT GFLPNDAEELFIFLTEITEITIPCRVTDPQLVVTLHEKKGDVALPVPYDHQRGFSGIFEDRSYICKTTIGDREVDSDAYYVYRLQVSSINVSVNAVQTVVRQGENITLMCIVIGNEVVNFEWTYPRKESGRLVEPVTDFLLDMPYHIRSILHIPSAELEDSGTYTCNVTESVNDHQDEKAINITVVE pol_EHEE_hb1_2828_000000020_0001
GPELAQTITELLRKDPEEAKRFIERLLRELGKFSPEEIEDILFKVEMLARYDPMMAAVFVLRLLR GFLPNDAEELFIFLTEITEITIPCRVTDPQLVVTLHEKKGDVALPVPYDHQRGFSGIFEDRSYICKTTIGDREVDSDAYYVYRLQVSSINVSVNAVQTVVRQGENITLMCIVIGNEVVNFEWTYPRKESGRLVEPVTDFLLDMPYHIRSILHIPSAELEDSGTYTCNVTESVNDHQDEKAINITVVE Motif0119_bcov_4helix_06625_0001_0001
STEELVEEVLEILKKDLRVALSYLLFIVHRLGDPRVKRLMQLLFKLLEEGVSPEEIIELLRRLFK GFLPNDAEELFIFLTEITEITIPCRVTDPQLVVTLHEKKGDVALPVPYDHQRGFSGIFEDRSYICKTTIGDREVDSDAYYVYRLQVSSINVSVNAVQTVVRQGENITLMCIVIGNEVVNFEWTYPRKESGRLVEPVTDFLLDMPYHIRSILHIPSAELEDSGTYTCNVTESVNDHQDEKAINITVVE Motif0422_bcov_4helix_06752_0001_0001_0001
NEEAQKLLEMVEMLVMFAKWDPRLARVMSYSIKRLLKRIRKLGDEDASKKATELLKEAEKVIS GFLPNDAEELFIFLTEITEITIPCRVTDPQLVVTLHEKKGDVALPVPYDHQRGFSGIFEDRSYICKTTIGDREVDSDAYYVYRLQVSSINVSVNAVQTVVRQGENITLMCIVIGNEVVNFEWTYPRKESGRLVEPVTDFLLDMPYHIRSILHIPSAELEDSGTYTCNVTESVNDHQDEKAINITVVE Motif0697_ems_3hM_2060_0001_0001
DELLLLLLAALLAAGIPPREVLRLLLKVSLLLRAGNPEEARKLLEELLRRAGSPIVEKVIRLLRK GFLPNDAEELFIFLTEITEITIPCRVTDPQLVVTLHEKKGDVALPVPYDHQRGFSGIFEDRSYICKTTIGDREVDSDAYYVYRLQVSSINVSVNAVQTVVRQGENITLMCIVIGNEVVNFEWTYPRKESGRLVEPVTDFLLDMPYHIRSILHIPSAELEDSGTYTCNVTESVNDHQDEKAINITVVE pol_c906e177c7724217271dd8e367bf50be_0001_000000000_0001
DELVELIKEAVRRQGLSPEVEEVVELLLERLKQGDPRARAALRNILAAIYLGNKELVEFAVKTLK GFLPNDAEELFIFLTEITEITIPCRVTDPQLVVTLHEKKGDVALPVPYDHQRGFSGIFEDRSYICKTTIGDREVDSDAYYVYRLQVSSINVSVNAVQTVVRQGENITLMCIVIGNEVVNFEWTYPRKESGRLVEPVTDFLLDMPYHIRSILHIPSAELEDSGTYTCNVTESVNDHQDEKAINITVVE mot_2f50abe2963df35b40b4e37b54ffe50f_0001_000000013_0001_21_29_H_._bcov_4helix_02940_0001_0001
DERYTRIISLKKVSEEEARRVWEHLHRFTKRLLEEAEKRGLRVVNFNRVEKIGDRFIIIVRIRIQ GFLPNDAEELFIFLTEITEITIPCRVTDPQLVVTLHEKKGDVALPVPYDHQRGFSGIFEDRSYICKTTIGDREVDSDAYYVYRLQVSSINVSVNAVQTVVRQGENITLMCIVIGNEVVNFEWTYPRKESGRLVEPVTDFLLDMPYHIRSILHIPSAELEDSGTYTCNVTESVNDHQDEKAINITVVE pol_EHEE_hb1_4495_000000014_0001
SPRKARVALRNALALAYELRDKEALETVLKLREKLDKAKKNNDKDKVDDVLKTAKKIAETLRK GFLPNDAEELFIFLTEITEITIPCRVTDPQLVVTLHEKKGDVALPVPYDHQRGFSGIFEDRSYICKTTIGDREVDSDAYYVYRLQVSSINVSVNAVQTVVRQGENITLMCIVIGNEVVNFEWTYPRKESGRLVEPVTDFLLDMPYHIRSILHIPSAELEDSGTYTCNVTESVNDHQDEKAINITVVE mot_2f50abe2963df35b40b4e37b54ffe50f_0001_000000013_0001_21_29_H_._ems_3hC_921_0001_0001_0001_0001
DRHKEHEARLELRLWSKRVNSASSEDESEEIIEMAKFLAKFKGDEILLRLIETFQKEWRSRL GFLPNDAEELFIFLTEITEITIPCRVTDPQLVVTLHEKKGDVALPVPYDHQRGFSGIFEDRSYICKTTIGDREVDSDAYYVYRLQVSSINVSVNAVQTVVRQGENITLMCIVIGNEVVNFEWTYPRKESGRLVEPVTDFLLDMPYHIRSILHIPSAELEDSGTYTCNVTESVNDHQDEKAINITVVE Motif0389_ems_3hM_2052_0001_0001_0001
PEVIEELKELLKRLGDPTAEMLVFLLEELLKKLDPSFVLFFALNFARMANDPELEKLIEKILRKM GFLPNDAEELFIFLTEITEITIPCRVTDPQLVVTLHEKKGDVALPVPYDHQRGFSGIFEDRSYICKTTIGDREVDSDAYYVYRLQVSSINVSVNAVQTVVRQGENITLMCIVIGNEVVNFEWTYPRKESGRLVEPVTDFLLDMPYHIRSILHIPSAELEDSGTYTCNVTESVNDHQDEKAINITVVE Motif0998_bcov_4helix_00784_0001_0001_0001
DLRLELARLLEEDPEKAKEFLKELLERTGDPRLELLLKLLERLLREGKFSPERIRRLLFVLLKNA GFLPNDAEELFIFLTEITEITIPCRVTDPQLVVTLHEKKGDVALPVPYDHQRGFSGIFEDRSYICKTTIGDREVDSDAYYVYRLQVSSINVSVNAVQTVVRQGENITLMCIVIGNEVVNFEWTYPRKESGRLVEPVTDFLLDMPYHIRSILHIPSAELEDSGTYTCNVTESVNDHQDEKAINITVVE mot_0692cb74b7d158daf0d44b458ab0979a_0001_000000015_0001_16_24_H_._bcov_4helix_09453_0001_0001_0001
PYTDIIVMLAMLAKINPQLSLLLVRRARELVSRDPDSFKKASKEAQDHNPDQDAVRTFLSLVG GFLPNDAEELFIFLTEITEITIPCRVTDPQLVVTLHEKKGDVALPVPYDHQRGFSGIFEDRSYICKTTIGDREVDSDAYYVYRLQVSSINVSVNAVQTVVRQGENITLMCIVIGNEVVNFEWTYPRKESGRLVEPVTDFLLDMPYHIRSILHIPSAELEDSGTYTCNVTESVNDHQDEKAINITVVE Motif0364_ems_4hC_2345_0002_0001_0001
SILTEAMEALMTLKEYAEKQNNEELKKWVRTLRIIFTQAFFLPDPSQTKKIQKEVIDTAKKLVS GFLPNDAEELFIFLTEITEITIPCRVTDPQLVVTLHEKKGDVALPVPYDHQRGFSGIFEDRSYICKTTIGDREVDSDAYYVYRLQVSSINVSVNAVQTVVRQGENITLMCIVIGNEVVNFEWTYPRKESGRLVEPVTDFLLDMPYHIRSILHIPSAELEDSGTYTCNVTESVNDHQDEKAINITVVE Motif0681_ems_3hM_640_0001_0002
SAEDLLRQLLWSLARRLNVPSVTVTTHNGKVTINIDGTDESARILHLAATQVARRLGVDVKVQVR GFLPNDAEELFIFLTEITEITIPCRVTDPQLVVTLHEKKGDVALPVPYDHQRGFSGIFEDRSYICKTTIGDREVDSDAYYVYRLQVSSINVSVNAVQTVVRQGENITLMCIVIGNEVVNFEWTYPRKESGRLVEPVTDFLLDMPYHIRSILHIPSAELEDSGTYTCNVTESVNDHQDEKAINITVVE Motif0156_HEEHE_1920_0001_0001
SESITITVEFDKRDEEQRKDAQRVQRRLLREALLIAKRKNLRLRLHIQIEEKDGQVRLQIKVQID GFLPNDAEELFIFLTEITEITIPCRVTDPQLVVTLHEKKGDVALPVPYDHQRGFSGIFEDRSYICKTTIGDREVDSDAYYVYRLQVSSINVSVNAVQTVVRQGENITLMCIVIGNEVVNFEWTYPRKESGRLVEPVTDFLLDMPYHIRSILHIPSAELEDSGTYTCNVTESVNDHQDEKAINITVVE pol_EHEE_hb1_3118_000000008_0001
TLREVFKLAAELGDPEVRRRLADVLAILAHGNPRLAKTMIRRLIELVERLGDPDLKRLLEELLKQ GFLPNDAEELFIFLTEITEITIPCRVTDPQLVVTLHEKKGDVALPVPYDHQRGFSGIFEDRSYICKTTIGDREVDSDAYYVYRLQVSSINVSVNAVQTVVRQGENITLMCIVIGNEVVNFEWTYPRKESGRLVEPVTDFLLDMPYHIRSILHIPSAELEDSGTYTCNVTESVNDHQDEKAINITVVE mot_ee511526abeca534eec18d79c38fd5e1_0001_000000016_0001_39_48_H_._bcov_4helix_14114_0001_0001
DDEEQIKRAVEIAVKLANAKDVKVDIRNGTLHVTIKGHDEAAIRVWVLVRRIARQFNVSVDVKNQ GFLPNDAEELFIFLTEITEITIPCRVTDPQLVVTLHEKKGDVALPVPYDHQRGFSGIFEDRSYICKTTIGDREVDSDAYYVYRLQVSSINVSVNAVQTVVRQGENITLMCIVIGNEVVNFEWTYPRKESGRLVEPVTDFLLDMPYHIRSILHIPSAELEDSGTYTCNVTESVNDHQDEKAINITVVE mot_3h_hb1_3744_000000008_0001_49_55_H_._HEEHE_0904_0001_0001
SEDELRELVAEILQRAVETGDRELQRLFMLASLLLRLLKEGDLDEEDRKRAEKLIREIYKIVV GFLPNDAEELFIFLTEITEITIPCRVTDPQLVVTLHEKKGDVALPVPYDHQRGFSGIFEDRSYICKTTIGDREVDSDAYYVYRLQVSSINVSVNAVQTVVRQGENITLMCIVIGNEVVNFEWTYPRKESGRLVEPVTDFLLDMPYHIRSILHIPSAELEDSGTYTCNVTESVNDHQDEKAINITVVE mot_0ab97f9a8fd08792cbc3bd57fab9da08_0001_1_000000022_0001_21_28_H_._HHH_eva_0327_0001_0001
DEEELELLRKAVEEGDPKKLRILLILLLLNAERRNDKDLIKILREALFLLMENLDEVRKLIRKLR GFLPNDAEELFIFLTEITEITIPCRVTDPQLVVTLHEKKGDVALPVPYDHQRGFSGIFEDRSYICKTTIGDREVDSDAYYVYRLQVSSINVSVNAVQTVVRQGENITLMCIVIGNEVVNFEWTYPRKESGRLVEPVTDFLLDMPYHIRSILHIPSAELEDSGTYTCNVTESVNDHQDEKAINITVVE Motif0557_bcov_4helix_02338_0001_0002
DEEEFEKLVRELKKRVSPHLRRFLELVLKLLKEGDPHRALRRIFILVYEFGDPLLRELFRLLLKS GFLPNDAEELFIFLTEITEITIPCRVTDPQLVVTLHEKKGDVALPVPYDHQRGFSGIFEDRSYICKTTIGDREVDSDAYYVYRLQVSSINVSVNAVQTVVRQGENITLMCIVIGNEVVNFEWTYPRKESGRLVEPVTDFLLDMPYHIRSILHIPSAELEDSGTYTCNVTESVNDHQDEKAINITVVE mot_bf24c03798b6649ceba40ca7054d99e0_0001_000000005_0001_38_47_H_._bcov_4helix_01406_0001_0002_0001
DREEQIELLAKQLGIPPEVLRILKELLERRLGDPELAKSAVLIALIAIRLGSPDARRLLEQAKRH GFLPNDAEELFIFLTEITEITIPCRVTDPQLVVTLHEKKGDVALPVPYDHQRGFSGIFEDRSYICKTTIGDREVDSDAYYVYRLQVSSINVSVNAVQTVVRQGENITLMCIVIGNEVVNFEWTYPRKESGRLVEPVTDFLLDMPYHIRSILHIPSAELEDSGTYTCNVTESVNDHQDEKAINITVVE pol_384931bb1f4600fa6870285d7416d35f_0001_000000007_0001
DEERKLSLLIKSYAKMAGVPSVTVRYSNNRVTVHFDGNNESVMFASMVAKMVARELGIRLQIRTH GFLPNDAEELFIFLTEITEITIPCRVTDPQLVVTLHEKKGDVALPVPYDHQRGFSGIFEDRSYICKTTIGDREVDSDAYYVYRLQVSSINVSVNAVQTVVRQGENITLMCIVIGNEVVNFEWTYPRKESGRLVEPVTDFLLDMPYHIRSILHIPSAELEDSGTYTCNVTESVNDHQDEKAINITVVE Motif0026_HEEHE_1360_0001_0001_0001
DSKEILRLSMHIHLEAKHVQNPEVHKLARLVNELLLLVHRGELDETEATKRARHLWSLASSS GFLPNDAEELFIFLTEITEITIPCRVTDPQLVVTLHEKKGDVALPVPYDHQRGFSGIFEDRSYICKTTIGDREVDSDAYYVYRLQVSSINVSVNAVQTVVRQGENITLMCIVIGNEVVNFEWTYPRKESGRLVEPVTDFLLDMPYHIRSILHIPSAELEDSGTYTCNVTESVNDHQDEKAINITVVE Motif0940_ems_3hC_721_0001_0003_0001
DHESKARILLARIWMIALKKDDKKLLRLVFHLFEQLEDASERNDEDSLKEITKKIEELLKKASS GFLPNDAEELFIFLTEITEITIPCRVTDPQLVVTLHEKKGDVALPVPYDHQRGFSGIFEDRSYICKTTIGDREVDSDAYYVYRLQVSSINVSVNAVQTVVRQGENITLMCIVIGNEVVNFEWTYPRKESGRLVEPVTDFLLDMPYHIRSILHIPSAELEDSGTYTCNVTESVNDHQDEKAINITVVE Motif0681_ems_3hM_1859_0001_0002_0001
DVLEKVEKFVRKKNEEIALIVFFAIHFLRERGVDPREILRYLFALLKILGNPEAVELVEELLRRK GFLPNDAEELFIFLTEITEITIPCRVTDPQLVVTLHEKKGDVALPVPYDHQRGFSGIFEDRSYICKTTIGDREVDSDAYYVYRLQVSSINVSVNAVQTVVRQGENITLMCIVIGNEVVNFEWTYPRKESGRLVEPVTDFLLDMPYHIRSILHIPSAELEDSGTYTCNVTESVNDHQDEKAINITVVE Motif0108_bcov_4helix_02640_0001_0001_0001
SRTRTRYVTVKGTDEDAKRKIEEWVRQVVKRLEELAKRLGLYLYFVVRIRTRGDEIIVILITYIT GFLPNDAEELFIFLTEITEITIPCRVTDPQLVVTLHEKKGDVALPVPYDHQRGFSGIFEDRSYICKTTIGDREVDSDAYYVYRLQVSSINVSVNAVQTVVRQGENITLMCIVIGNEVVNFEWTYPRKESGRLVEPVTDFLLDMPYHIRSILHIPSAELEDSGTYTCNVTESVNDHQDEKAINITVVE pol_EHEE_hb1_1087_000000009_0001
SEEEKRRLVERLEKEIPDPHVRMVIEAILFAAERGDERMLRFLKWILIILVGDPELVREVVEAAR GFLPNDAEELFIFLTEITEITIPCRVTDPQLVVTLHEKKGDVALPVPYDHQRGFSGIFEDRSYICKTTIGDREVDSDAYYVYRLQVSSINVSVNAVQTVVRQGENITLMCIVIGNEVVNFEWTYPRKESGRLVEPVTDFLLDMPYHIRSILHIPSAELEDSGTYTCNVTESVNDHQDEKAINITVVE Motif0398_bcov_4helix_01708_0001_0002
DEYQEQFQRAVETAKKIIGDPERQQKLFFIAMTIKFILDLIDDKDQSKQFVDMAERLLKELAS GFLPNDAEELFIFLTEITEITIPCRVTDPQLVVTLHEKKGDVALPVPYDHQRGFSGIFEDRSYICKTTIGDREVDSDAYYVYRLQVSSINVSVNAVQTVVRQGENITLMCIVIGNEVVNFEWTYPRKESGRLVEPVTDFLLDMPYHIRSILHIPSAELEDSGTYTCNVTESVNDHQDEKAINITVVE Motif0292_ems_3hM_3015_0001_0002_0001
SEREEIKKTLEQIVKEAGVPSVRVIVIQGRILVEIKGTDEIRHRAIRLVYQFAQKQKLPVVFKTG GFLPNDAEELFIFLTEITEITIPCRVTDPQLVVTLHEKKGDVALPVPYDHQRGFSGIFEDRSYICKTTIGDREVDSDAYYVYRLQVSSINVSVNAVQTVVRQGENITLMCIVIGNEVVNFEWTYPRKESGRLVEPVTDFLLDMPYHIRSILHIPSAELEDSGTYTCNVTESVNDHQDEKAINITVVE mot_HEEHE_0646_000000023_0001_3_12_H_._HEEHE_2850_0001_0001
SKDRKILKLLLKIAEDADIPNYSVLVRRNRVYVRLSGDDEKVQTVAKLATELAKKIGVQLVVRKK GFLPNDAEELFIFLTEITEITIPCRVTDPQLVVTLHEKKGDVALPVPYDHQRGFSGIFEDRSYICKTTIGDREVDSDAYYVYRLQVSSINVSVNAVQTVVRQGENITLMCIVIGNEVVNFEWTYPRKESGRLVEPVTDFLLDMPYHIRSILHIPSAELEDSGTYTCNVTESVNDHQDEKAINITVVE mot_HEEHE_1653_000000022_0001_32_34_59_63_P_._HEEHE_3038_0001_0001
SYLELFLRLAELLEDKGDPRVHHALMLIMMAWMKGVSEKELEEIVERLYKWVV GFLPNDAEELFIFLTEITEITIPCRVTDPQLVVTLHEKKGDVALPVPYDHQRGFSGIFEDRSYICKTTIGDREVDSDAYYVYRLQVSSINVSVNAVQTVVRQGENITLMCIVIGNEVVNFEWTYPRKESGRLVEPVTDFLLDMPYHIRSILHIPSAELEDSGTYTCNVTESVNDHQDEKAINITVVE Motif0524_HHH_eva_0718_0001_0001
SELLEQALKLAKEGDPKKARAILRNILARLYEKGDPKFREVLRVLELIREDPRNAEELIKRVLEK GFLPNDAEELFIFLTEITEITIPCRVTDPQLVVTLHEKKGDVALPVPYDHQRGFSGIFEDRSYICKTTIGDREVDSDAYYVYRLQVSSINVSVNAVQTVVRQGENITLMCIVIGNEVVNFEWTYPRKESGRLVEPVTDFLLDMPYHIRSILHIPSAELEDSGTYTCNVTESVNDHQDEKAINITVVE mot_2f50abe2963df35b40b4e37b54ffe50f_0001_000000013_0001_21_29_H_._bcov_4helix_00260_0001_0002_0001
DLERLREEVERTGDPHLLLKLVFFLRLLVELGKLPPEEVEKIVEELVKKLGLPPRDEEFLRRLAK GFLPNDAEELFIFLTEITEITIPCRVTDPQLVVTLHEKKGDVALPVPYDHQRGFSGIFEDRSYICKTTIGDREVDSDAYYVYRLQVSSINVSVNAVQTVVRQGENITLMCIVIGNEVVNFEWTYPRKESGRLVEPVTDFLLDMPYHIRSILHIPSAELEDSGTYTCNVTESVNDHQDEKAINITVVE pol_9c1e3f862363802bad3cb3c5a100de75_0001_000000001_0001
SERAQLFIFALEKTLREAVKKNDKEKIRFIIKIIKFFVSRYPDDPGARKLKKLAEEAEKFVKSS GFLPNDAEELFIFLTEITEITIPCRVTDPQLVVTLHEKKGDVALPVPYDHQRGFSGIFEDRSYICKTTIGDREVDSDAYYVYRLQVSSINVSVNAVQTVVRQGENITLMCIVIGNEVVNFEWTYPRKESGRLVEPVTDFLLDMPYHIRSILHIPSAELEDSGTYTCNVTESVNDHQDEKAINITVVE Motif0210_ems_3hC_866_0001_0001_0002_0001
SEELERVVRRAKKGDPEALKLLLELVEELRKNGDPKKELLVFLILLAVARGDEELVKQLLAALAH GFLPNDAEELFIFLTEITEITIPCRVTDPQLVVTLHEKKGDVALPVPYDHQRGFSGIFEDRSYICKTTIGDREVDSDAYYVYRLQVSSINVSVNAVQTVVRQGENITLMCIVIGNEVVNFEWTYPRKESGRLVEPVTDFLLDMPYHIRSILHIPSAELEDSGTYTCNVTESVNDHQDEKAINITVVE mot_998881fd61e1ac0c4989dbaaf9312946_0001_000000023_0001_37_44_H_._bcov_4helix_00593_0001_0001
SVRLVAQLVAKLLKHVNKLDSVSVDVRNGTLHVTVKGDDDRARKALLLARILAKENGIEVKLRTK GFLPNDAEELFIFLTEITEITIPCRVTDPQLVVTLHEKKGDVALPVPYDHQRGFSGIFEDRSYICKTTIGDREVDSDAYYVYRLQVSSINVSVNAVQTVVRQGENITLMCIVIGNEVVNFEWTYPRKESGRLVEPVTDFLLDMPYHIRSILHIPSAELEDSGTYTCNVTESVNDHQDEKAINITVVE mot_HEEHE_1584_000000014_0001_43_52_H_._HEEHE_3255_0001_0001
PYEKHKIKVFLKMFEDDIRNIDDEKDVTRIAKNAKQFAKRVNDPEAEKYIDKILKDVRKRLS GFLPNDAEELFIFLTEITEITIPCRVTDPQLVVTLHEKKGDVALPVPYDHQRGFSGIFEDRSYICKTTIGDREVDSDAYYVYRLQVSSINVSVNAVQTVVRQGENITLMCIVIGNEVVNFEWTYPRKESGRLVEPVTDFLLDMPYHIRSILHIPSAELEDSGTYTCNVTESVNDHQDEKAINITVVE Motif0465_ems_3hM_178_0001_0001
SEEEEIQREVERAAKFAGVPSFSVTVSNNTVHVRIRGNDDAAILAWAIIRRIARRLGIKVEVRIT GFLPNDAEELFIFLTEITEITIPCRVTDPQLVVTLHEKKGDVALPVPYDHQRGFSGIFEDRSYICKTTIGDREVDSDAYYVYRLQVSSINVSVNAVQTVVRQGENITLMCIVIGNEVVNFEWTYPRKESGRLVEPVTDFLLDMPYHIRSILHIPSAELEDSGTYTCNVTESVNDHQDEKAINITVVE mot_HEEH_19503_000000025_0001_53_63_H_._HEEHE_2316_0001_0001
DRSVMSIAFMLAFRYAEAYKKNDKDKQDTVRTELKQVKKKLQDPNLRKELEHVFKLVVRLLI GFLPNDAEELFIFLTEITEITIPCRVTDPQLVVTLHEKKGDVALPVPYDHQRGFSGIFEDRSYICKTTIGDREVDSDAYYVYRLQVSSINVSVNAVQTVVRQGENITLMCIVIGNEVVNFEWTYPRKESGRLVEPVTDFLLDMPYHIRSILHIPSAELEDSGTYTCNVTESVNDHQDEKAINITVVE Motif0192_ems_3hM_341_0001_0001_0001
DVEEAIEVLKKLGDPEAAEILELLLFVLRHFNLSPRYLRLVLRVKLRTRGDPRVKRALEVLERLT GFLPNDAEELFIFLTEITEITIPCRVTDPQLVVTLHEKKGDVALPVPYDHQRGFSGIFEDRSYICKTTIGDREVDSDAYYVYRLQVSSINVSVNAVQTVVRQGENITLMCIVIGNEVVNFEWTYPRKESGRLVEPVTDFLLDMPYHIRSILHIPSAELEDSGTYTCNVTESVNDHQDEKAINITVVE Motif0810_bcov_4helix_12724_0001_0002_0001
SEVRKLIEKVREEAERRGDRSVWKVVEFIRRAYEEGKLNPLMASFILRWLQKMLDE GFLPNDAEELFIFLTEITEITIPCRVTDPQLVVTLHEKKGDVALPVPYDHQRGFSGIFEDRSYICKTTIGDREVDSDAYYVYRLQVSSINVSVNAVQTVVRQGENITLMCIVIGNEVVNFEWTYPRKESGRLVEPVTDFLLDMPYHIRSILHIPSAELEDSGTYTCNVTESVNDHQDEKAINITVVE Motif0870_HHH_eva_0771_0001
SEETREVKEKALRLLENGDPQKALRVIAEAFKKLGDPRLKILFALIFALMAGNPLAEHALKELLR GFLPNDAEELFIFLTEITEITIPCRVTDPQLVVTLHEKKGDVALPVPYDHQRGFSGIFEDRSYICKTTIGDREVDSDAYYVYRLQVSSINVSVNAVQTVVRQGENITLMCIVIGNEVVNFEWTYPRKESGRLVEPVTDFLLDMPYHIRSILHIPSAELEDSGTYTCNVTESVNDHQDEKAINITVVE Motif0496_bcov_4helix_09871_0001
SLEEVIRELEKLARELGNPEVLDVLWMVLILLRYSELAAEVFLTRLVKRLGDPLLKRLLEVLRRK GFLPNDAEELFIFLTEITEITIPCRVTDPQLVVTLHEKKGDVALPVPYDHQRGFSGIFEDRSYICKTTIGDREVDSDAYYVYRLQVSSINVSVNAVQTVVRQGENITLMCIVIGNEVVNFEWTYPRKESGRLVEPVTDFLLDMPYHIRSILHIPSAELEDSGTYTCNVTESVNDHQDEKAINITVVE Motif0152_bcov_4helix_07326_0001_0001
DDTVKKAHDILHHVLARASNVKDPREIEQWKEILERIARSVIPDQMEARYLSTFAKYFLQKFS GFLPNDAEELFIFLTEITEITIPCRVTDPQLVVTLHEKKGDVALPVPYDHQRGFSGIFEDRSYICKTTIGDREVDSDAYYVYRLQVSSINVSVNAVQTVVRQGENITLMCIVIGNEVVNFEWTYPRKESGRLVEPVTDFLLDMPYHIRSILHIPSAELEDSGTYTCNVTESVNDHQDEKAINITVVE Motif0998_ems_3hM_3616_0001_0002_0001
SEKEVRQLLLKLKRVLDPKEVAKIFARVHFYLANGSKEEARKALRELLKRFGDPILEEVLRALEK GFLPNDAEELFIFLTEITEITIPCRVTDPQLVVTLHEKKGDVALPVPYDHQRGFSGIFEDRSYICKTTIGDREVDSDAYYVYRLQVSSINVSVNAVQTVVRQGENITLMCIVIGNEVVNFEWTYPRKESGRLVEPVTDFLLDMPYHIRSILHIPSAELEDSGTYTCNVTESVNDHQDEKAINITVVE mot_8f5c2fb6eb1d104b40d79ed90ccbcad5_0001_1_000000007_0001_36_43_H_._bcov_4helix_01513_0001_0001
DEDEENEDMAKVVLKFLVRKATTEEEVKEALKYATMVIRQLIPDQEKAKEVTKELKKLADSWL GFLPNDAEELFIFLTEITEITIPCRVTDPQLVVTLHEKKGDVALPVPYDHQRGFSGIFEDRSYICKTTIGDREVDSDAYYVYRLQVSSINVSVNAVQTVVRQGENITLMCIVIGNEVVNFEWTYPRKESGRLVEPVTDFLLDMPYHIRSILHIPSAELEDSGTYTCNVTESVNDHQDEKAINITVVE Motif0223_ems_3hC_1315_0001_0003_0001
DEQFRIARHIMFLAAKAGVPRLLVIVQNGRIQVLIKGNTESAKRAQTLVKKWSKEQNTSVNVQVE GFLPNDAEELFIFLTEITEITIPCRVTDPQLVVTLHEKKGDVALPVPYDHQRGFSGIFEDRSYICKTTIGDREVDSDAYYVYRLQVSSINVSVNAVQTVVRQGENITLMCIVIGNEVVNFEWTYPRKESGRLVEPVTDFLLDMPYHIRSILHIPSAELEDSGTYTCNVTESVNDHQDEKAINITVVE mot_HEEHE_0774_000000011_0001_21_27_30_34_P_._HEEHE_2204_0001_0001
DELEEAIERALKSKNPAALRHALARAYMLARKTGDPKLKEVLRLLAQALEKKDPELIERALRVAR GFLPNDAEELFIFLTEITEITIPCRVTDPQLVVTLHEKKGDVALPVPYDHQRGFSGIFEDRSYICKTTIGDREVDSDAYYVYRLQVSSINVSVNAVQTVVRQGENITLMCIVIGNEVVNFEWTYPRKESGRLVEPVTDFLLDMPYHIRSILHIPSAELEDSGTYTCNVTESVNDHQDEKAINITVVE mot_ems_3hM_2237_000000008_0001_31_39_H_._bcov_4helix_12411_0001_0001_0001
TEKEKRVKKLAKDAARRLGLLTPEAKKLIELLAEFLVRRGVDEKQATIIIFFYLHFLKRTSS GFLPNDAEELFIFLTEITEITIPCRVTDPQLVVTLHEKKGDVALPVPYDHQRGFSGIFEDRSYICKTTIGDREVDSDAYYVYRLQVSSINVSVNAVQTVVRQGENITLMCIVIGNEVVNFEWTYPRKESGRLVEPVTDFLLDMPYHIRSILHIPSAELEDSGTYTCNVTESVNDHQDEKAINITVVE Motif0282_HHH_eva_0001_0001_0003_0001
DDDLKETAEMLRFLAKWLAKDPRIETTIDQYWKEVQKKYPDEDESAKVLIKFLKELVLRLLL GFLPNDAEELFIFLTEITEITIPCRVTDPQLVVTLHEKKGDVALPVPYDHQRGFSGIFEDRSYICKTTIGDREVDSDAYYVYRLQVSSINVSVNAVQTVVRQGENITLMCIVIGNEVVNFEWTYPRKESGRLVEPVTDFLLDMPYHIRSILHIPSAELEDSGTYTCNVTESVNDHQDEKAINITVVE Motif0965_ems_3hM_2815_0001_0003_0001
SAAELARAVTEEFKDDPKLRTLVLILFLRLRQTGDPRYEELLETFLRLLKKNEEEAKRFALRVLD GFLPNDAEELFIFLTEITEITIPCRVTDPQLVVTLHEKKGDVALPVPYDHQRGFSGIFEDRSYICKTTIGDREVDSDAYYVYRLQVSSINVSVNAVQTVVRQGENITLMCIVIGNEVVNFEWTYPRKESGRLVEPVTDFLLDMPYHIRSILHIPSAELEDSGTYTCNVTESVNDHQDEKAINITVVE mot_79021c42b1eb1d2a98d476041e471904_0001_000000024_0001_20_29_H_._bcov_4helix_09996_0001_0001
DILELFVRMLEKSGDPVLEEIARLVLELLKTDPRRAEYVLLVFFILRQRGISPEEIVEILKKMLT GFLPNDAEELFIFLTEITEITIPCRVTDPQLVVTLHEKKGDVALPVPYDHQRGFSGIFEDRSYICKTTIGDREVDSDAYYVYRLQVSSINVSVNAVQTVVRQGENITLMCIVIGNEVVNFEWTYPRKESGRLVEPVTDFLLDMPYHIRSILHIPSAELEDSGTYTCNVTESVNDHQDEKAINITVVE Motif0321_bcov_4helix_03287_0001_0001_0001
DEKVRRLLFLAFFRARDPEIRRLILEVLRLLDEDPEKARRLLKEVVELVKKKDPEVAEILERALK GFLPNDAEELFIFLTEITEITIPCRVTDPQLVVTLHEKKGDVALPVPYDHQRGFSGIFEDRSYICKTTIGDREVDSDAYYVYRLQVSSINVSVNAVQTVVRQGENITLMCIVIGNEVVNFEWTYPRKESGRLVEPVTDFLLDMPYHIRSILHIPSAELEDSGTYTCNVTESVNDHQDEKAINITVVE mot_e3fc2ae18049d8cebb5933ecd00267c4_0001_000000022_0001_22_30_H_._bcov_4helix_11418_0001_0001_0001
DEDVEFVIDAARRLGNPEVAEIVRLFLEAEKRGDPELRREAFQLIAELAHRGDPLAFYALFVLMR GFLPNDAEELFIFLTEITEITIPCRVTDPQLVVTLHEKKGDVALPVPYDHQRGFSGIFEDRSYICKTTIGDREVDSDAYYVYRLQVSSINVSVNAVQTVVRQGENITLMCIVIGNEVVNFEWTYPRKESGRLVEPVTDFLLDMPYHIRSILHIPSAELEDSGTYTCNVTESVNDHQDEKAINITVVE Motif0163_bcov_4helix_14438_0001_0001
SEDELRELVKEIRKVAEKQGDDELRKQWRLAHFLLWMLMAGNLSEEMRKLAEHVIRFIYKRVV GFLPNDAEELFIFLTEITEITIPCRVTDPQLVVTLHEKKGDVALPVPYDHQRGFSGIFEDRSYICKTTIGDREVDSDAYYVYRLQVSSINVSVNAVQTVVRQGENITLMCIVIGNEVVNFEWTYPRKESGRLVEPVTDFLLDMPYHIRSILHIPSAELEDSGTYTCNVTESVNDHQDEKAINITVVE Motif0496_HHH_eva_0327_0001_0002_0001
SLELVEEFLRKASTPDALLLWAILRRLLRAGIDPEEVVELLTQRARALGNPELAEEIRRLFEEAP GFLPNDAEELFIFLTEITEITIPCRVTDPQLVVTLHEKKGDVALPVPYDHQRGFSGIFEDRSYICKTTIGDREVDSDAYYVYRLQVSSINVSVNAVQTVVRQGENITLMCIVIGNEVVNFEWTYPRKESGRLVEPVTDFLLDMPYHIRSILHIPSAELEDSGTYTCNVTESVNDHQDEKAINITVVE mot_HEEH_19503_000000025_0001_53_63_H_._bcov_4helix_12578_0001_0001
SLEELEEILKELARRSPVAIVLWIFLRRRRKQGFDPEDIKRALEIAAEAFGDPEVLEVIRKLAKK GFLPNDAEELFIFLTEITEITIPCRVTDPQLVVTLHEKKGDVALPVPYDHQRGFSGIFEDRSYICKTTIGDREVDSDAYYVYRLQVSSINVSVNAVQTVVRQGENITLMCIVIGNEVVNFEWTYPRKESGRLVEPVTDFLLDMPYHIRSILHIPSAELEDSGTYTCNVTESVNDHQDEKAINITVVE mot_025ba33d26951ea2024c2763fdf184da_0001_000000019_0001_45_51_H_._bcov_4helix_04944_0001_0002_0001
DEKRRIHLLAEIIARLAGLKDVKWDVRNGTIHVRIKGRDQAAQEARQLLFSFAARRGVPVDVKFD GFLPNDAEELFIFLTEITEITIPCRVTDPQLVVTLHEKKGDVALPVPYDHQRGFSGIFEDRSYICKTTIGDREVDSDAYYVYRLQVSSINVSVNAVQTVVRQGENITLMCIVIGNEVVNFEWTYPRKESGRLVEPVTDFLLDMPYHIRSILHIPSAELEDSGTYTCNVTESVNDHQDEKAINITVVE mot_3h_hb1_2639_000000020_0001_26_36_H_._HEEHE_3074_0001_0001
SEEIRQFFILLQLGLSPELIREILRLIREAKEKNDPELREEVKRLISEVLGVSPDFAQYVIRMVE GFLPNDAEELFIFLTEITEITIPCRVTDPQLVVTLHEKKGDVALPVPYDHQRGFSGIFEDRSYICKTTIGDREVDSDAYYVYRLQVSSINVSVNAVQTVVRQGENITLMCIVIGNEVVNFEWTYPRKESGRLVEPVTDFLLDMPYHIRSILHIPSAELEDSGTYTCNVTESVNDHQDEKAINITVVE Motif0239_bcov_4helix_13533_0001
TEERIIVVSVEGSDEKAKKEVEEIFKKIAEEARKEARERGVTVDIFVTVRRDGDVIIVVIFILFT GFLPNDAEELFIFLTEITEITIPCRVTDPQLVVTLHEKKGDVALPVPYDHQRGFSGIFEDRSYICKTTIGDREVDSDAYYVYRLQVSSINVSVNAVQTVVRQGENITLMCIVIGNEVVNFEWTYPRKESGRLVEPVTDFLLDMPYHIRSILHIPSAELEDSGTYTCNVTESVNDHQDEKAINITVVE pol_EHEE_hb1_1140_000000007_0001
SEDEEITKLIEEIAKLAGVPEVDVKFSNGKVEVTLKGNDEAALLAWAIVRRFAREANVDVKITLK GFLPNDAEELFIFLTEITEITIPCRVTDPQLVVTLHEKKGDVALPVPYDHQRGFSGIFEDRSYICKTTIGDREVDSDAYYVYRLQVSSINVSVNAVQTVVRQGENITLMCIVIGNEVVNFEWTYPRKESGRLVEPVTDFLLDMPYHIRSILHIPSAELEDSGTYTCNVTESVNDHQDEKAINITVVE mot_HEEH_19503_000000025_0001_53_63_H_._HEEHE_2428_0001_0002_0001
DAEELIKKLAEEVAKEVGIPSITIRVRNGKVRVEIDGTDEKAHEARRRIISRALQQGVPLIVRLK GFLPNDAEELFIFLTEITEITIPCRVTDPQLVVTLHEKKGDVALPVPYDHQRGFSGIFEDRSYICKTTIGDREVDSDAYYVYRLQVSSINVSVNAVQTVVRQGENITLMCIVIGNEVVNFEWTYPRKESGRLVEPVTDFLLDMPYHIRSILHIPSAELEDSGTYTCNVTESVNDHQDEKAINITVVE mot_e4bd6bfb1f6e2b8050824fddb522a560_0001_000000012_0001_38_47_H_._HEEHE_1580_0001_0001
SLEERVVELVSRLARIPPERAEELLERHERKLGDPEEALLKVVFRLRLFYGDPRAEELWRELLRH GFLPNDAEELFIFLTEITEITIPCRVTDPQLVVTLHEKKGDVALPVPYDHQRGFSGIFEDRSYICKTTIGDREVDSDAYYVYRLQVSSINVSVNAVQTVVRQGENITLMCIVIGNEVVNFEWTYPRKESGRLVEPVTDFLLDMPYHIRSILHIPSAELEDSGTYTCNVTESVNDHQDEKAINITVVE rif_3b2c1d8c102e9255ab99722950e9fb55_0001_000000014_0001
SRHELARLAMEAIQRGDKEKLLVILLLRIALERNNPRQLELLLRSIEENLGDPDLVRELSELVRR GFLPNDAEELFIFLTEITEITIPCRVTDPQLVVTLHEKKGDVALPVPYDHQRGFSGIFEDRSYICKTTIGDREVDSDAYYVYRLQVSSINVSVNAVQTVVRQGENITLMCIVIGNEVVNFEWTYPRKESGRLVEPVTDFLLDMPYHIRSILHIPSAELEDSGTYTCNVTESVNDHQDEKAINITVVE rif_13c3d502456e128e0d19a746c913bb54_0001_1_000000008_0001
SEVEKLKELIYRIAAKAGVQSVSVRVFEGDVFVFLYGNNEAAKRVQKIVKTLAKKLNVEVVVIVR GFLPNDAEELFIFLTEITEITIPCRVTDPQLVVTLHEKKGDVALPVPYDHQRGFSGIFEDRSYICKTTIGDREVDSDAYYVYRLQVSSINVSVNAVQTVVRQGENITLMCIVIGNEVVNFEWTYPRKESGRLVEPVTDFLLDMPYHIRSILHIPSAELEDSGTYTCNVTESVNDHQDEKAINITVVE mot_HEEHE_1968_000000024_0001_21_25_30_34_P_._HEEHE_2112_0001_0001
SEDEISKKIEERLKKEARVDHVEVSVRNNHIEVRVRGHDRAARRAFAIAAIIAWELNTPLKFFII GFLPNDAEELFIFLTEITEITIPCRVTDPQLVVTLHEKKGDVALPVPYDHQRGFSGIFEDRSYICKTTIGDREVDSDAYYVYRLQVSSINVSVNAVQTVVRQGENITLMCIVIGNEVVNFEWTYPRKESGRLVEPVTDFLLDMPYHIRSILHIPSAELEDSGTYTCNVTESVNDHQDEKAINITVVE mot_b0e25262af13cbe0e33b7687beaa2c11_0001_000000020_0001_39_43_H_._HEEHE_2134_0001_0001
TEEELRKLVESAKDDPRKVHMRLMQIVSQAKREGNQEEVEKILRELLKEFGDPVVVRALFFVHFF GFLPNDAEELFIFLTEITEITIPCRVTDPQLVVTLHEKKGDVALPVPYDHQRGFSGIFEDRSYICKTTIGDREVDSDAYYVYRLQVSSINVSVNAVQTVVRQGENITLMCIVIGNEVVNFEWTYPRKESGRLVEPVTDFLLDMPYHIRSILHIPSAELEDSGTYTCNVTESVNDHQDEKAINITVVE Motif0400_bcov_4helix_08159_0001_0001
TPREIQRKLIKILMMAVMQGLIDIRTAQEILQRFYELVKKGKIDPSEFLERVKRKLEKLREL GFLPNDAEELFIFLTEITEITIPCRVTDPQLVVTLHEKKGDVALPVPYDHQRGFSGIFEDRSYICKTTIGDREVDSDAYYVYRLQVSSINVSVNAVQTVVRQGENITLMCIVIGNEVVNFEWTYPRKESGRLVEPVTDFLLDMPYHIRSILHIPSAELEDSGTYTCNVTESVNDHQDEKAINITVVE Motif0831_HHH_eva_0282_0001_0002_0001
DETAKKIIHLVLAFAFIRGDRDVIQKVIRLILTADKQSDNASSEEEKSRIWQDAAKKVQKLES GFLPNDAEELFIFLTEITEITIPCRVTDPQLVVTLHEKKGDVALPVPYDHQRGFSGIFEDRSYICKTTIGDREVDSDAYYVYRLQVSSINVSVNAVQTVVRQGENITLMCIVIGNEVVNFEWTYPRKESGRLVEPVTDFLLDMPYHIRSILHIPSAELEDSGTYTCNVTESVNDHQDEKAINITVVE Motif0680_ems_3hC_898_0001_0002
DLKDEVTRLIRIIKTLAKQKQNPRLERLARFLWSKAAAAINKNDEEKLDRVREAAERIVKQG GFLPNDAEELFIFLTEITEITIPCRVTDPQLVVTLHEKKGDVALPVPYDHQRGFSGIFEDRSYICKTTIGDREVDSDAYYVYRLQVSSINVSVNAVQTVVRQGENITLMCIVIGNEVVNFEWTYPRKESGRLVEPVTDFLLDMPYHIRSILHIPSAELEDSGTYTCNVTESVNDHQDEKAINITVVE mot_9b8025fc355b875d4347cb5e3bdc9ab4_0001_1_000000000_0001_20_26_H_._ems_3hC_894_0002_0001_0001
GEREVLKLIRKFNDPILRAIYLLILRAKQKNDPRLRELVRELAKAVAERLNDPRVREILERVLEE GFLPNDAEELFIFLTEITEITIPCRVTDPQLVVTLHEKKGDVALPVPYDHQRGFSGIFEDRSYICKTTIGDREVDSDAYYVYRLQVSSINVSVNAVQTVVRQGENITLMCIVIGNEVVNFEWTYPRKESGRLVEPVTDFLLDMPYHIRSILHIPSAELEDSGTYTCNVTESVNDHQDEKAINITVVE mot_a700e3269277ab4989fa16ef2212b817_0001_000000024_0001_16_23_H_._bcov_4helix_09529_0001_0001
SEEEERLKRLIEEILKAPDPRRVAFRVIVILELLGDPEAAREIMKVLLLLNKNEEEARKLLEELR GFLPNDAEELFIFLTEITEITIPCRVTDPQLVVTLHEKKGDVALPVPYDHQRGFSGIFEDRSYICKTTIGDREVDSDAYYVYRLQVSSINVSVNAVQTVVRQGENITLMCIVIGNEVVNFEWTYPRKESGRLVEPVTDFLLDMPYHIRSILHIPSAELEDSGTYTCNVTESVNDHQDEKAINITVVE Motif0093_bcov_4helix_04506_0001_0001
SEEEILELILKKDPRLKLIVRKIIEALRRGDEDLVRLLLLMLLWLLKELGDPELLKLLEELLKRP GFLPNDAEELFIFLTEITEITIPCRVTDPQLVVTLHEKKGDVALPVPYDHQRGFSGIFEDRSYICKTTIGDREVDSDAYYVYRLQVSSINVSVNAVQTVVRQGENITLMCIVIGNEVVNFEWTYPRKESGRLVEPVTDFLLDMPYHIRSILHIPSAELEDSGTYTCNVTESVNDHQDEKAINITVVE Motif0965_bcov_4helix_05021_0001_0001
DEEDKVRTTVTEIAKKAGVDGFFVRVRNGLVIVQLQGTDESAQTAKKLIKEWSHRNNLVVVVRLT GFLPNDAEELFIFLTEITEITIPCRVTDPQLVVTLHEKKGDVALPVPYDHQRGFSGIFEDRSYICKTTIGDREVDSDAYYVYRLQVSSINVSVNAVQTVVRQGENITLMCIVIGNEVVNFEWTYPRKESGRLVEPVTDFLLDMPYHIRSILHIPSAELEDSGTYTCNVTESVNDHQDEKAINITVVE mot_HEEHE_2746_000000014_0001_34_36_61_63_P_._HEEHE_1213_0001_0001
PEELQEFATVVIKVLESIKKRVQDEKVRRLAKKAIELAKILQNSEDPKITSELRFIVALVLILT GFLPNDAEELFIFLTEITEITIPCRVTDPQLVVTLHEKKGDVALPVPYDHQRGFSGIFEDRSYICKTTIGDREVDSDAYYVYRLQVSSINVSVNAVQTVVRQGENITLMCIVIGNEVVNFEWTYPRKESGRLVEPVTDFLLDMPYHIRSILHIPSAELEDSGTYTCNVTESVNDHQDEKAINITVVE Motif0337_ems_3hM_2656_0001_0001
DEEELREVLELLKKVGDPLLRILAWLIEVAARRNPENARILVREVLELLRQGDEERVREIAERMR GFLPNDAEELFIFLTEITEITIPCRVTDPQLVVTLHEKKGDVALPVPYDHQRGFSGIFEDRSYICKTTIGDREVDSDAYYVYRLQVSSINVSVNAVQTVVRQGENITLMCIVIGNEVVNFEWTYPRKESGRLVEPVTDFLLDMPYHIRSILHIPSAELEDSGTYTCNVTESVNDHQDEKAINITVVE pol_5eefb634390157b1caf60bf033dbd4d6_0001_000000000_0001
DLEERATTLLKQVEQVAKERNDEQVEKVVRMLKDLLRRAKEENDRLKLMILLFFAIEMARKLLS GFLPNDAEELFIFLTEITEITIPCRVTDPQLVVTLHEKKGDVALPVPYDHQRGFSGIFEDRSYICKTTIGDREVDSDAYYVYRLQVSSINVSVNAVQTVVRQGENITLMCIVIGNEVVNFEWTYPRKESGRLVEPVTDFLLDMPYHIRSILHIPSAELEDSGTYTCNVTESVNDHQDEKAINITVVE Motif0186_ems_3hM_2044_0001_0002_0001
DDDRFKTIMHILMVAKMLARDPRIQKKIHKVSKKFTEAWRKNDEDKLKEVEEQARKLYKQAHS GFLPNDAEELFIFLTEITEITIPCRVTDPQLVVTLHEKKGDVALPVPYDHQRGFSGIFEDRSYICKTTIGDREVDSDAYYVYRLQVSSINVSVNAVQTVVRQGENITLMCIVIGNEVVNFEWTYPRKESGRLVEPVTDFLLDMPYHIRSILHIPSAELEDSGTYTCNVTESVNDHQDEKAINITVVE Motif0021_ems_3hM_250_0001
DAFRLIRELIRETGDPRLKALLAYLAMVLARLSPEEVRRLERVVEELLRRGVSPEEILRVIRKLT GFLPNDAEELFIFLTEITEITIPCRVTDPQLVVTLHEKKGDVALPVPYDHQRGFSGIFEDRSYICKTTIGDREVDSDAYYVYRLQVSSINVSVNAVQTVVRQGENITLMCIVIGNEVVNFEWTYPRKESGRLVEPVTDFLLDMPYHIRSILHIPSAELEDSGTYTCNVTESVNDHQDEKAINITVVE mot_13a4b30473b10237476aed1889306d53_0001_000000001_0001_22_32_H_._bcov_4helix_11463_0001_0001
PERERVLRLVVKLEDPRLAYVAALLFILKKKDEERSKELVKIVLELIERGVPPEEIYHLAFQFFA GFLPNDAEELFIFLTEITEITIPCRVTDPQLVVTLHEKKGDVALPVPYDHQRGFSGIFEDRSYICKTTIGDREVDSDAYYVYRLQVSSINVSVNAVQTVVRQGENITLMCIVIGNEVVNFEWTYPRKESGRLVEPVTDFLLDMPYHIRSILHIPSAELEDSGTYTCNVTESVNDHQDEKAINITVVE rif_e3bc70206f30ff4543af9c0881526539_0001_1_000000021_0001
PERKVRALLAALFLKARDPEERRLLILIFRALDRNDEDLLKKLLELLEKVLGDPRAVEELERLIK GFLPNDAEELFIFLTEITEITIPCRVTDPQLVVTLHEKKGDVALPVPYDHQRGFSGIFEDRSYICKTTIGDREVDSDAYYVYRLQVSSINVSVNAVQTVVRQGENITLMCIVIGNEVVNFEWTYPRKESGRLVEPVTDFLLDMPYHIRSILHIPSAELEDSGTYTCNVTESVNDHQDEKAINITVVE mot_21a7f3f59e5862fd80bc1ac137a4a28b_0001_1_000000014_0001_29_33_H_._bcov_4helix_01608_0001_0001
SKLKELAEILRELRKTNPLAKAVLAYLAMLLARGVSPEEIVKLLLEIAEQAGDPELEKLLKEILK GFLPNDAEELFIFLTEITEITIPCRVTDPQLVVTLHEKKGDVALPVPYDHQRGFSGIFEDRSYICKTTIGDREVDSDAYYVYRLQVSSINVSVNAVQTVVRQGENITLMCIVIGNEVVNFEWTYPRKESGRLVEPVTDFLLDMPYHIRSILHIPSAELEDSGTYTCNVTESVNDHQDEKAINITVVE mot_13a4b30473b10237476aed1889306d53_0001_000000001_0001_22_32_H_._bcov_4helix_10951_0001_0002_0001
SIEEELEEIAQKLQDPRVWILIRRSIRLVRRHGDSPEDLLKAVLMALRLLGNPEAAELVEELLRR GFLPNDAEELFIFLTEITEITIPCRVTDPQLVVTLHEKKGDVALPVPYDHQRGFSGIFEDRSYICKTTIGDREVDSDAYYVYRLQVSSINVSVNAVQTVVRQGENITLMCIVIGNEVVNFEWTYPRKESGRLVEPVTDFLLDMPYHIRSILHIPSAELEDSGTYTCNVTESVNDHQDEKAINITVVE mot_3h_hb1_3744_000000008_0001_48_56_H_._bcov_4helix_13190_0001_0001
SEEVERRVKKLIEKAKEAVKKNDSKKVLEVLMILIDLFEDAQTEEERRIVFKALTIVIFLKI GFLPNDAEELFIFLTEITEITIPCRVTDPQLVVTLHEKKGDVALPVPYDHQRGFSGIFEDRSYICKTTIGDREVDSDAYYVYRLQVSSINVSVNAVQTVVRQGENITLMCIVIGNEVVNFEWTYPRKESGRLVEPVTDFLLDMPYHIRSILHIPSAELEDSGTYTCNVTESVNDHQDEKAINITVVE Motif0899_ems_3hM_1324_0001_0001
SEALQKLVRSTFEQDPRNVRTNVELLLRLLGNPEARRLAAEAVERVLRKLGDPELLEIVRRLLEK GFLPNDAEELFIFLTEITEITIPCRVTDPQLVVTLHEKKGDVALPVPYDHQRGFSGIFEDRSYICKTTIGDREVDSDAYYVYRLQVSSINVSVNAVQTVVRQGENITLMCIVIGNEVVNFEWTYPRKESGRLVEPVTDFLLDMPYHIRSILHIPSAELEDSGTYTCNVTESVNDHQDEKAINITVVE pol_36b2584f832335e2e37d2d1c48a35343_0001_000000017_0001
SLDIRLAFLLAKAGVSPEDIRRLFAKIHLLLVQGISPEEVLKRLLELLKRRGDPLRRVVELLLKR GFLPNDAEELFIFLTEITEITIPCRVTDPQLVVTLHEKKGDVALPVPYDHQRGFSGIFEDRSYICKTTIGDREVDSDAYYVYRLQVSSINVSVNAVQTVVRQGENITLMCIVIGNEVVNFEWTYPRKESGRLVEPVTDFLLDMPYHIRSILHIPSAELEDSGTYTCNVTESVNDHQDEKAINITVVE mot_bf24c03798b6649ceba40ca7054d99e0_0001_000000005_0001_39_47_H_._bcov_4helix_04947_0001_0002_0001
SAFEKLLRKLEEKDPRLKEVVELIEEALRKARSPRERRHLTLLLLLLLRDPNDRAVRQLVRARVR GFLPNDAEELFIFLTEITEITIPCRVTDPQLVVTLHEKKGDVALPVPYDHQRGFSGIFEDRSYICKTTIGDREVDSDAYYVYRLQVSSINVSVNAVQTVVRQGENITLMCIVIGNEVVNFEWTYPRKESGRLVEPVTDFLLDMPYHIRSILHIPSAELEDSGTYTCNVTESVNDHQDEKAINITVVE pol_862a4c53aebcc9c03f7e68dc407b437b_0001_1_000000003_0001
SEEEEEAKKIVQSPDAFRILIRLLREAEELGDPELHRLIEEARRLLARGDPKEAAKLLKEYLRLK GFLPNDAEELFIFLTEITEITIPCRVTDPQLVVTLHEKKGDVALPVPYDHQRGFSGIFEDRSYICKTTIGDREVDSDAYYVYRLQVSSINVSVNAVQTVVRQGENITLMCIVIGNEVVNFEWTYPRKESGRLVEPVTDFLLDMPYHIRSILHIPSAELEDSGTYTCNVTESVNDHQDEKAINITVVE pol_fd6e4cc70330f89922d3361e460e747f_0001_1_000000008_0001
NYTVLVRIKDSATEARKVAERYNALVYVRDDRFIIIVVDDRRIAESIARTIRKYTKTRVQFYVK GFLPNDAEELFIFLTEITEITIPCRVTDPQLVVTLHEKKGDVALPVPYDHQRGFSGIFEDRSYICKTTIGDREVDSDAYYVYRLQVSSINVSVNAVQTVVRQGENITLMCIVIGNEVVNFEWTYPRKESGRLVEPVTDFLLDMPYHIRSILHIPSAELEDSGTYTCNVTESVNDHQDEKAINITVVE pol_ems_ferrM_1460_0001_000000000_0001
TDRELMFLAFIAMFMGDEKAAKTIKTLIKLLKQGKISPEQADKIAFEIILRLMK GFLPNDAEELFIFLTEITEITIPCRVTDPQLVVTLHEKKGDVALPVPYDHQRGFSGIFEDRSYICKTTIGDREVDSDAYYVYRLQVSSINVSVNAVQTVVRQGENITLMCIVIGNEVVNFEWTYPRKESGRLVEPVTDFLLDMPYHIRSILHIPSAELEDSGTYTCNVTESVNDHQDEKAINITVVE Motif0918_p1-14H-GBL-16H-GABBL-16H_0097_0001_0001_0001_0001_0001
STRKIFISLFNWRHEEAHDRQRRWLEELERHFRRLAEELNVELRIVRYRSRHGDRETNAVWFVLE GFLPNDAEELFIFLTEITEITIPCRVTDPQLVVTLHEKKGDVALPVPYDHQRGFSGIFEDRSYICKTTIGDREVDSDAYYVYRLQVSSINVSVNAVQTVVRQGENITLMCIVIGNEVVNFEWTYPRKESGRLVEPVTDFLLDMPYHIRSILHIPSAELEDSGTYTCNVTESVNDHQDEKAINITVVE pol_EHEE_hb1_4703_000000024_0001
SLEEELRRLLEELGVDPHLIRLAIAILRYFTKMIGDPKQALEFLELILRKMGNPEVAEAVRLLLR GFLPNDAEELFIFLTEITEITIPCRVTDPQLVVTLHEKKGDVALPVPYDHQRGFSGIFEDRSYICKTTIGDREVDSDAYYVYRLQVSSINVSVNAVQTVVRQGENITLMCIVIGNEVVNFEWTYPRKESGRLVEPVTDFLLDMPYHIRSILHIPSAELEDSGTYTCNVTESVNDHQDEKAINITVVE Motif0876_bcov_4helix_01794_0001_0001_0001
TEENVKRVLKELREKGDPIREVLEKLLRLLEKRPDDRRIRLLLFVLLMLIHMDPEKAKEVAEYLR GFLPNDAEELFIFLTEITEITIPCRVTDPQLVVTLHEKKGDVALPVPYDHQRGFSGIFEDRSYICKTTIGDREVDSDAYYVYRLQVSSINVSVNAVQTVVRQGENITLMCIVIGNEVVNFEWTYPRKESGRLVEPVTDFLLDMPYHIRSILHIPSAELEDSGTYTCNVTESVNDHQDEKAINITVVE Motif0736_bcov_4helix_09939_0001_0001
DVEEKLMLLMMLLFDLNSPLARRILTFILQLRQELSPEEVLRIVLELAKRLSPELREIVEIVEKQ GFLPNDAEELFIFLTEITEITIPCRVTDPQLVVTLHEKKGDVALPVPYDHQRGFSGIFEDRSYICKTTIGDREVDSDAYYVYRLQVSSINVSVNAVQTVVRQGENITLMCIVIGNEVVNFEWTYPRKESGRLVEPVTDFLLDMPYHIRSILHIPSAELEDSGTYTCNVTESVNDHQDEKAINITVVE Motif0960_bcov_4helix_01008_0001_0001
DRKLHMILMFVMFMASPELRHIIIKVIIELQKRGVSPEEIIRILIELLEKLGNPELAEELKRMLD GFLPNDAEELFIFLTEITEITIPCRVTDPQLVVTLHEKKGDVALPVPYDHQRGFSGIFEDRSYICKTTIGDREVDSDAYYVYRLQVSSINVSVNAVQTVVRQGENITLMCIVIGNEVVNFEWTYPRKESGRLVEPVTDFLLDMPYHIRSILHIPSAELEDSGTYTCNVTESVNDHQDEKAINITVVE Motif0524_bcov_4helix_09477_0002_0001
GPEKLKLAIELLRRVLPPEFVEILEELLKRAKERGDRKLLLALKLIVVLARQDPELAKRLIRQLQ GFLPNDAEELFIFLTEITEITIPCRVTDPQLVVTLHEKKGDVALPVPYDHQRGFSGIFEDRSYICKTTIGDREVDSDAYYVYRLQVSSINVSVNAVQTVVRQGENITLMCIVIGNEVVNFEWTYPRKESGRLVEPVTDFLLDMPYHIRSILHIPSAELEDSGTYTCNVTESVNDHQDEKAINITVVE pol_50274dd4d04069773c4e55a21d04859f_0001_000000000_0001
SLVLVILILALERLGVSPEEILRLLLELRRLLDEDPRKAEEFIKELIEKFGNPLLEEALRVLRER GFLPNDAEELFIFLTEITEITIPCRVTDPQLVVTLHEKKGDVALPVPYDHQRGFSGIFEDRSYICKTTIGDREVDSDAYYVYRLQVSSINVSVNAVQTVVRQGENITLMCIVIGNEVVNFEWTYPRKESGRLVEPVTDFLLDMPYHIRSILHIPSAELEDSGTYTCNVTESVNDHQDEKAINITVVE mot_1079f3c9112cbbc9594f8a6396aabc5a_0001_000000005_0001_39_46_H_._bcov_4helix_05650_0001_0001_0001
DEELEELIERVLRGEIDPRELLRLLSELYDETGDPRLRVLFFIVFAVIAGLVSPEQVEDSFRALK GFLPNDAEELFIFLTEITEITIPCRVTDPQLVVTLHEKKGDVALPVPYDHQRGFSGIFEDRSYICKTTIGDREVDSDAYYVYRLQVSSINVSVNAVQTVVRQGENITLMCIVIGNEVVNFEWTYPRKESGRLVEPVTDFLLDMPYHIRSILHIPSAELEDSGTYTCNVTESVNDHQDEKAINITVVE mot_c3ce3fb1dc654e945ec99c1159b70e24_0001_1_000000017_0001_21_28_H_._bcov_4helix_03552_0001_0001
SLIVRLLREAEENGDEELARLLARVFARAKYNPELAKQAVERLAERLGLSPEVKERLKKAVEEIG GFLPNDAEELFIFLTEITEITIPCRVTDPQLVVTLHEKKGDVALPVPYDHQRGFSGIFEDRSYICKTTIGDREVDSDAYYVYRLQVSSINVSVNAVQTVVRQGENITLMCIVIGNEVVNFEWTYPRKESGRLVEPVTDFLLDMPYHIRSILHIPSAELEDSGTYTCNVTESVNDHQDEKAINITVVE mot_3h_hb1_4116_000000000_0001_6_11_H_._bcov_4helix_08105_0001_0001
DEKELREELEKLIGDPQLAELLLALIRAVRRGRLSPERVERLVIIIVAEAGLSPEARKRLRELAR GFLPNDAEELFIFLTEITEITIPCRVTDPQLVVTLHEKKGDVALPVPYDHQRGFSGIFEDRSYICKTTIGDREVDSDAYYVYRLQVSSINVSVNAVQTVVRQGENITLMCIVIGNEVVNFEWTYPRKESGRLVEPVTDFLLDMPYHIRSILHIPSAELEDSGTYTCNVTESVNDHQDEKAINITVVE mot_202d2caf9f2d68fb0f04971959871f9a_0001_000000018_0001_39_43_H_._bcov_4helix_11569_0001_0001
DRELLRLLLRVAKKFSDDPKVRRALALIYFYIKAGNPEEARRLLEELIRKLGDPLLREVLELLRK GFLPNDAEELFIFLTEITEITIPCRVTDPQLVVTLHEKKGDVALPVPYDHQRGFSGIFEDRSYICKTTIGDREVDSDAYYVYRLQVSSINVSVNAVQTVVRQGENITLMCIVIGNEVVNFEWTYPRKESGRLVEPVTDFLLDMPYHIRSILHIPSAELEDSGTYTCNVTESVNDHQDEKAINITVVE mot_bf3638518266f21cb84f5b4df2ecfe2d_0001_000000006_0001_43_47_H_._bcov_4helix_13479_0001_0001
DQMEVIQLLLRLEQFARSVGSEEAKKAFKKFMELVLSALRVPDPTERKKLLDSASKVAKSVIS GFLPNDAEELFIFLTEITEITIPCRVTDPQLVVTLHEKKGDVALPVPYDHQRGFSGIFEDRSYICKTTIGDREVDSDAYYVYRLQVSSINVSVNAVQTVVRQGENITLMCIVIGNEVVNFEWTYPRKESGRLVEPVTDFLLDMPYHIRSILHIPSAELEDSGTYTCNVTESVNDHQDEKAINITVVE Motif0476_ems_3hC_416_0001_0001_0003_0001
DESEKVSKVYKEAEEALKRGDPKQVRWALIALILVTKRVSDPYAREVLERLLRLVMEWQRKY GFLPNDAEELFIFLTEITEITIPCRVTDPQLVVTLHEKKGDVALPVPYDHQRGFSGIFEDRSYICKTTIGDREVDSDAYYVYRLQVSSINVSVNAVQTVVRQGENITLMCIVIGNEVVNFEWTYPRKESGRLVEPVTDFLLDMPYHIRSILHIPSAELEDSGTYTCNVTESVNDHQDEKAINITVVE Motif0303_ems_3hC_817_0001_0001
SFFEFLEELKKRVSPEVRKFLMSVLFILFLGNPENAKSFLRHALRLQGLSPEEIERLIRKLEELT GFLPNDAEELFIFLTEITEITIPCRVTDPQLVVTLHEKKGDVALPVPYDHQRGFSGIFEDRSYICKTTIGDREVDSDAYYVYRLQVSSINVSVNAVQTVVRQGENITLMCIVIGNEVVNFEWTYPRKESGRLVEPVTDFLLDMPYHIRSILHIPSAELEDSGTYTCNVTESVNDHQDEKAINITVVE Motif0257_bcov_4helix_09545_0001_0001
SEVALVFALVRQLVKLARHVNDPTLETIAEELAKLALEALVKRDKELLDRVREEARKVLRKLKS GFLPNDAEELFIFLTEITEITIPCRVTDPQLVVTLHEKKGDVALPVPYDHQRGFSGIFEDRSYICKTTIGDREVDSDAYYVYRLQVSSINVSVNAVQTVVRQGENITLMCIVIGNEVVNFEWTYPRKESGRLVEPVTDFLLDMPYHIRSILHIPSAELEDSGTYTCNVTESVNDHQDEKAINITVVE mot_7397bc064fdf6bae2cd3d62d454bf56a_0001_1_000000021_0001_44_52_H_._ems_3hM_1289_0001_0001
TLRWLIEHLEELARRRGDPEVLRVLEEVLRLLRENREEAERFLEELVRRTGDPLLQQLLWFLKRV GFLPNDAEELFIFLTEITEITIPCRVTDPQLVVTLHEKKGDVALPVPYDHQRGFSGIFEDRSYICKTTIGDREVDSDAYYVYRLQVSSINVSVNAVQTVVRQGENITLMCIVIGNEVVNFEWTYPRKESGRLVEPVTDFLLDMPYHIRSILHIPSAELEDSGTYTCNVTESVNDHQDEKAINITVVE mot_a8e8f260da82199f39a6e8cf46633955_0001_000000017_0001_20_25_H_._bcov_4helix_07326_0001_0001
PDFLRDAIRRLAKVPDPEKLAMLLMVLIFFARRAGDEEIVRLLEEVMELLRRDEEEARRLLKKIG GFLPNDAEELFIFLTEITEITIPCRVTDPQLVVTLHEKKGDVALPVPYDHQRGFSGIFEDRSYICKTTIGDREVDSDAYYVYRLQVSSINVSVNAVQTVVRQGENITLMCIVIGNEVVNFEWTYPRKESGRLVEPVTDFLLDMPYHIRSILHIPSAELEDSGTYTCNVTESVNDHQDEKAINITVVE Motif0995_bcov_4helix_02329_0001
PEVIKELEELLQRLGDPRALKLFFLLHFLLRKLDPEDVLHFALVFARKLNDPELEKLIEKILRKH GFLPNDAEELFIFLTEITEITIPCRVTDPQLVVTLHEKKGDVALPVPYDHQRGFSGIFEDRSYICKTTIGDREVDSDAYYVYRLQVSSINVSVNAVQTVVRQGENITLMCIVIGNEVVNFEWTYPRKESGRLVEPVTDFLLDMPYHIRSILHIPSAELEDSGTYTCNVTESVNDHQDEKAINITVVE Motif0141_bcov_4helix_00784_0001_0002_0001
SEDVLRQAIQLVEEAIRRGTITDLWKMLVEFLIMIAQKLGDEEVEKRLRELEKRIDKVKS GFLPNDAEELFIFLTEITEITIPCRVTDPQLVVTLHEKKGDVALPVPYDHQRGFSGIFEDRSYICKTTIGDREVDSDAYYVYRLQVSSINVSVNAVQTVVRQGENITLMCIVIGNEVVNFEWTYPRKESGRLVEPVTDFLLDMPYHIRSILHIPSAELEDSGTYTCNVTESVNDHQDEKAINITVVE Motif0356_HHH_eva_0123_0001_0002_0001
PTEEVKKLTEKAKEASKKNDDEKLLRALMEAMELAMDVNDPEAHHLVMLIMVLWYRVRQ GFLPNDAEELFIFLTEITEITIPCRVTDPQLVVTLHEKKGDVALPVPYDHQRGFSGIFEDRSYICKTTIGDREVDSDAYYVYRLQVSSINVSVNAVQTVVRQGENITLMCIVIGNEVVNFEWTYPRKESGRLVEPVTDFLLDMPYHIRSILHIPSAELEDSGTYTCNVTESVNDHQDEKAINITVVE Motif0524_ems_3hM_1733_0001
SLVIAFLAVRLRHEGDPLVREVLRLLIELMNKLNVSPEEAARILIRLLKEEGNPELAKILEELLR GFLPNDAEELFIFLTEITEITIPCRVTDPQLVVTLHEKKGDVALPVPYDHQRGFSGIFEDRSYICKTTIGDREVDSDAYYVYRLQVSSINVSVNAVQTVVRQGENITLMCIVIGNEVVNFEWTYPRKESGRLVEPVTDFLLDMPYHIRSILHIPSAELEDSGTYTCNVTESVNDHQDEKAINITVVE Motif0307_bcov_4helix_09543_0001_0001
SLEELVEELLRELGVSPEEIERVKKSLRNLTERFGDPFLALYMLIFMLEVEGDPKVVKVLREVLH GFLPNDAEELFIFLTEITEITIPCRVTDPQLVVTLHEKKGDVALPVPYDHQRGFSGIFEDRSYICKTTIGDREVDSDAYYVYRLQVSSINVSVNAVQTVVRQGENITLMCIVIGNEVVNFEWTYPRKESGRLVEPVTDFLLDMPYHIRSILHIPSAELEDSGTYTCNVTESVNDHQDEKAINITVVE Motif0999_bcov_4helix_11770_0001_0001
PIRYVEQLLRELAKKRGDPELERALEKLKERLERGDPEAEELLKRVAELLLKNVAKAIALLRRLG GFLPNDAEELFIFLTEITEITIPCRVTDPQLVVTLHEKKGDVALPVPYDHQRGFSGIFEDRSYICKTTIGDREVDSDAYYVYRLQVSSINVSVNAVQTVVRQGENITLMCIVIGNEVVNFEWTYPRKESGRLVEPVTDFLLDMPYHIRSILHIPSAELEDSGTYTCNVTESVNDHQDEKAINITVVE pol_96901828190b971c916e7b6b8058f7b9_0001_1_000000005_0001
SKIKELKERLDKAYKEGKISPEEYELIRMMIEAVERGQLDPEFVHWMIRLILRKAS GFLPNDAEELFIFLTEITEITIPCRVTDPQLVVTLHEKKGDVALPVPYDHQRGFSGIFEDRSYICKTTIGDREVDSDAYYVYRLQVSSINVSVNAVQTVVRQGENITLMCIVIGNEVVNFEWTYPRKESGRLVEPVTDFLLDMPYHIRSILHIPSAELEDSGTYTCNVTESVNDHQDEKAINITVVE Motif0398_HHH_eva_0669_0001_0001
DEEVLKALKLALELGNPKVVKLLFILLFILRKGNPMAELVKKNIKELAERTNDPVLKLVVEILEE GFLPNDAEELFIFLTEITEITIPCRVTDPQLVVTLHEKKGDVALPVPYDHQRGFSGIFEDRSYICKTTIGDREVDSDAYYVYRLQVSSINVSVNAVQTVVRQGENITLMCIVIGNEVVNFEWTYPRKESGRLVEPVTDFLLDMPYHIRSILHIPSAELEDSGTYTCNVTESVNDHQDEKAINITVVE Motif0158_bcov_4helix_10821_0001_0001_0001
DEDKKLLREVHRRFQRLRARKVDPKQLYEFVKRVFETLFRIGANDATAAAFALLRTLEKLIS GFLPNDAEELFIFLTEITEITIPCRVTDPQLVVTLHEKKGDVALPVPYDHQRGFSGIFEDRSYICKTTIGDREVDSDAYYVYRLQVSSINVSVNAVQTVVRQGENITLMCIVIGNEVVNFEWTYPRKESGRLVEPVTDFLLDMPYHIRSILHIPSAELEDSGTYTCNVTESVNDHQDEKAINITVVE mot_HEEHE_0013_000000019_0001_7_16_H_._ems_3hM_1062_0001_0001
SQVEQSIRALIRLARDPEERRLLEELLEILKELGDPELLSRIVAELIIKTGDPLLARLFARLRLA GFLPNDAEELFIFLTEITEITIPCRVTDPQLVVTLHEKKGDVALPVPYDHQRGFSGIFEDRSYICKTTIGDREVDSDAYYVYRLQVSSINVSVNAVQTVVRQGENITLMCIVIGNEVVNFEWTYPRKESGRLVEPVTDFLLDMPYHIRSILHIPSAELEDSGTYTCNVTESVNDHQDEKAINITVVE mot_3h_hb1_4116_000000000_0001_6_11_H_._bcov_4helix_04757_0001_0001_0001
DWRKAMFLVAELMTVAREKNDEKLKKIAMRLMFEIIDATMNNDEEKLKKIEEKVKKILEKAKS GFLPNDAEELFIFLTEITEITIPCRVTDPQLVVTLHEKKGDVALPVPYDHQRGFSGIFEDRSYICKTTIGDREVDSDAYYVYRLQVSSINVSVNAVQTVVRQGENITLMCIVIGNEVVNFEWTYPRKESGRLVEPVTDFLLDMPYHIRSILHIPSAELEDSGTYTCNVTESVNDHQDEKAINITVVE Motif0248_ems_3hM_2228_0001_0001
RENITIVVFYNYTNEEARQQAKRKLEKIKKTAKKLAKELNVELEVTTYTFRLGNQAAISVEAILT GFLPNDAEELFIFLTEITEITIPCRVTDPQLVVTLHEKKGDVALPVPYDHQRGFSGIFEDRSYICKTTIGDREVDSDAYYVYRLQVSSINVSVNAVQTVVRQGENITLMCIVIGNEVVNFEWTYPRKESGRLVEPVTDFLLDMPYHIRSILHIPSAELEDSGTYTCNVTESVNDHQDEKAINITVVE pol_EHEE_hb1_2714_000000002_0001
DEELREVLELIERGDPEEARRLLAEIISELKREGDPKFRKFRLAFFLLFAGNPEQAKKVLESLLK GFLPNDAEELFIFLTEITEITIPCRVTDPQLVVTLHEKKGDVALPVPYDHQRGFSGIFEDRSYICKTTIGDREVDSDAYYVYRLQVSSINVSVNAVQTVVRQGENITLMCIVIGNEVVNFEWTYPRKESGRLVEPVTDFLLDMPYHIRSILHIPSAELEDSGTYTCNVTESVNDHQDEKAINITVVE mot_c3ce3fb1dc654e945ec99c1159b70e24_0001_1_000000017_0001_21_28_H_._bcov_4helix_02152_0001_0001
SVLRILKEALRKNDPRLLEEAFRLAKRELGDPDEAARHILVALRNLGLLSPREIRRLLYELRKLG GFLPNDAEELFIFLTEITEITIPCRVTDPQLVVTLHEKKGDVALPVPYDHQRGFSGIFEDRSYICKTTIGDREVDSDAYYVYRLQVSSINVSVNAVQTVVRQGENITLMCIVIGNEVVNFEWTYPRKESGRLVEPVTDFLLDMPYHIRSILHIPSAELEDSGTYTCNVTESVNDHQDEKAINITVVE mot_0502396ec71da1b14fc9f2a3c3065f16_0001_000000016_0001_4_11_H_._bcov_4helix_02813_0001_0001
DPVEELSMRAMHLIFILHKLGLLSKEELQKLADIVQKLSKRGDTENLKKVIKKIDEIRKKLEKS GFLPNDAEELFIFLTEITEITIPCRVTDPQLVVTLHEKKGDVALPVPYDHQRGFSGIFEDRSYICKTTIGDREVDSDAYYVYRLQVSSINVSVNAVQTVVRQGENITLMCIVIGNEVVNFEWTYPRKESGRLVEPVTDFLLDMPYHIRSILHIPSAELEDSGTYTCNVTESVNDHQDEKAINITVVE Motif0389_HHH_eva_0348_0001_0003_0001
DPEMLELFLKFLATEALKNNNEELLESVLRLARELSKKAQDPTERSVLDDVVRYVEELIKS GFLPNDAEELFIFLTEITEITIPCRVTDPQLVVTLHEKKGDVALPVPYDHQRGFSGIFEDRSYICKTTIGDREVDSDAYYVYRLQVSSINVSVNAVQTVVRQGENITLMCIVIGNEVVNFEWTYPRKESGRLVEPVTDFLLDMPYHIRSILHIPSAELEDSGTYTCNVTESVNDHQDEKAINITVVE Motif0965_ems_3hC_1468_0001_0001_0002_0001
DVARKAMRAIELAQKKGDERAVILLVQIYFLYKRGDIDKNQADKRIETIIRRLRS GFLPNDAEELFIFLTEITEITIPCRVTDPQLVVTLHEKKGDVALPVPYDHQRGFSGIFEDRSYICKTTIGDREVDSDAYYVYRLQVSSINVSVNAVQTVVRQGENITLMCIVIGNEVVNFEWTYPRKESGRLVEPVTDFLLDMPYHIRSILHIPSAELEDSGTYTCNVTESVNDHQDEKAINITVVE Motif0648_p1-15H-GBL-16H-GABBL-16H_0041_0001_0001_0002_0001_0001
SYKEILLKALMILMDQLQDHPDDSHISRALSYVMFLVFRARRASDPKESHEIARQVEEFLKKVS GFLPNDAEELFIFLTEITEITIPCRVTDPQLVVTLHEKKGDVALPVPYDHQRGFSGIFEDRSYICKTTIGDREVDSDAYYVYRLQVSSINVSVNAVQTVVRQGENITLMCIVIGNEVVNFEWTYPRKESGRLVEPVTDFLLDMPYHIRSILHIPSAELEDSGTYTCNVTESVNDHQDEKAINITVVE Motif0899_ems_3hM_2010_0001_0001
SNVEEIIKFAAELVKKDPISAFFLLHFALERFGDPKLEEALRLLHELLKRGVSPEEINELLKRVG GFLPNDAEELFIFLTEITEITIPCRVTDPQLVVTLHEKKGDVALPVPYDHQRGFSGIFEDRSYICKTTIGDREVDSDAYYVYRLQVSSINVSVNAVQTVVRQGENITLMCIVIGNEVVNFEWTYPRKESGRLVEPVTDFLLDMPYHIRSILHIPSAELEDSGTYTCNVTESVNDHQDEKAINITVVE Motif0239_bcov_4helix_00311_0001_0001_0001
DEDESFRLQMFIRFVVDMALKESPDSATNLLRLLKVLVDRLNDDDARKLLEKLKKKVDDYK GFLPNDAEELFIFLTEITEITIPCRVTDPQLVVTLHEKKGDVALPVPYDHQRGFSGIFEDRSYICKTTIGDREVDSDAYYVYRLQVSSINVSVNAVQTVVRQGENITLMCIVIGNEVVNFEWTYPRKESGRLVEPVTDFLLDMPYHIRSILHIPSAELEDSGTYTCNVTESVNDHQDEKAINITVVE Motif0887_ems_3hM_2345_0001_0003_0001
DEKANARLVVESASRRAGVTDVKVSVRNGNVKVTVSGDNEEAHLLSMLVRFLIRQDNRSVDVKIK GFLPNDAEELFIFLTEITEITIPCRVTDPQLVVTLHEKKGDVALPVPYDHQRGFSGIFEDRSYICKTTIGDREVDSDAYYVYRLQVSSINVSVNAVQTVVRQGENITLMCIVIGNEVVNFEWTYPRKESGRLVEPVTDFLLDMPYHIRSILHIPSAELEDSGTYTCNVTESVNDHQDEKAINITVVE mot_6dea7b20224a8fcba8c79db37c3e90ec_0001_1_000000012_0001_39_46_H_._HEEHE_0115_0001_0002_0001
TEEEKLESIWRKLKELADRVEDPDAKFWLRFMLSHLERAIKEKDRSAVESAIRQVRDFLSRVL GFLPNDAEELFIFLTEITEITIPCRVTDPQLVVTLHEKKGDVALPVPYDHQRGFSGIFEDRSYICKTTIGDREVDSDAYYVYRLQVSSINVSVNAVQTVVRQGENITLMCIVIGNEVVNFEWTYPRKESGRLVEPVTDFLLDMPYHIRSILHIPSAELEDSGTYTCNVTESVNDHQDEKAINITVVE Motif0294_ems_3hM_1371_0001_0002_0001
TIEEIVRFLERLARFLQRLNTDEAKKKVEFIEWIAEILKSSIEDPHERKLVQRVIDVARQAKKG GFLPNDAEELFIFLTEITEITIPCRVTDPQLVVTLHEKKGDVALPVPYDHQRGFSGIFEDRSYICKTTIGDREVDSDAYYVYRLQVSSINVSVNAVQTVVRQGENITLMCIVIGNEVVNFEWTYPRKESGRLVEPVTDFLLDMPYHIRSILHIPSAELEDSGTYTCNVTESVNDHQDEKAINITVVE Motif0271_ems_3hC_177_0001_0003_0001
DVHRLALLVMALARKRGDREARRRAQEISSKLYAGELSSEEASKLLKTLAERLRG GFLPNDAEELFIFLTEITEITIPCRVTDPQLVVTLHEKKGDVALPVPYDHQRGFSGIFEDRSYICKTTIGDREVDSDAYYVYRLQVSSINVSVNAVQTVVRQGENITLMCIVIGNEVVNFEWTYPRKESGRLVEPVTDFLLDMPYHIRSILHIPSAELEDSGTYTCNVTESVNDHQDEKAINITVVE mot_873b11fe2e608188a0f6dcf16932ec23_0001_000000023_0001_45_50_H_._p1-15H-GBL-16H-GABBL-16H_0398_0001_0001_0002_0001_0001
DRKRRIFSTLINIAIQAGVPRVRVMVKDGKWRVTIDGNDDSAKRATKRLTKVSKELNLDIKVTVK GFLPNDAEELFIFLTEITEITIPCRVTDPQLVVTLHEKKGDVALPVPYDHQRGFSGIFEDRSYICKTTIGDREVDSDAYYVYRLQVSSINVSVNAVQTVVRQGENITLMCIVIGNEVVNFEWTYPRKESGRLVEPVTDFLLDMPYHIRSILHIPSAELEDSGTYTCNVTESVNDHQDEKAINITVVE mot_07d3997ac711dd740b23afc77942fade_0001_1_000000013_0001_36_46_H_._HEEHE_1762_0001_0001
DEVRERVRELIERGDPEEAVRLALEYAKKLGDPRLYDRIRALLEFIERDPRKARRLAIKVAFLLL GFLPNDAEELFIFLTEITEITIPCRVTDPQLVVTLHEKKGDVALPVPYDHQRGFSGIFEDRSYICKTTIGDREVDSDAYYVYRLQVSSINVSVNAVQTVVRQGENITLMCIVIGNEVVNFEWTYPRKESGRLVEPVTDFLLDMPYHIRSILHIPSAELEDSGTYTCNVTESVNDHQDEKAINITVVE mot_ems_4hM_965_0001_000000023_0001_2_12_H_._bcov_4helix_03740_0001_0001
DTDERLKELKEIAKEAKKKNDEELLERVLLFVLLIIRQAKQENDEKLYRKAREVLRAILRILI GFLPNDAEELFIFLTEITEITIPCRVTDPQLVVTLHEKKGDVALPVPYDHQRGFSGIFEDRSYICKTTIGDREVDSDAYYVYRLQVSSINVSVNAVQTVVRQGENITLMCIVIGNEVVNFEWTYPRKESGRLVEPVTDFLLDMPYHIRSILHIPSAELEDSGTYTCNVTESVNDHQDEKAINITVVE mot_0702c75add223523476788828f86436b_0001_000000008_0001_38_45_H_._ems_3hM_2901_0001_0001
SIEERLKELAKELGIPPEDLERVKRFLERALGDPRLAHIILFTLVSRARKDPEFLELLRDLVETG GFLPNDAEELFIFLTEITEITIPCRVTDPQLVVTLHEKKGDVALPVPYDHQRGFSGIFEDRSYICKTTIGDREVDSDAYYVYRLQVSSINVSVNAVQTVVRQGENITLMCIVIGNEVVNFEWTYPRKESGRLVEPVTDFLLDMPYHIRSILHIPSAELEDSGTYTCNVTESVNDHQDEKAINITVVE rif_45b86082f4dd547c832c65e73944ff84_0001_1_000000021_0001
TFIKLVLELLRKRPDDRRVRYVLAIIFLVKLAGDPELAERIAELLVELIERGNPEEAARRAILLA GFLPNDAEELFIFLTEITEITIPCRVTDPQLVVTLHEKKGDVALPVPYDHQRGFSGIFEDRSYICKTTIGDREVDSDAYYVYRLQVSSINVSVNAVQTVVRQGENITLMCIVIGNEVVNFEWTYPRKESGRLVEPVTDFLLDMPYHIRSILHIPSAELEDSGTYTCNVTESVNDHQDEKAINITVVE mot_651eafc46e1107660c7509d8f04c15ba_0001_000000005_0001_35_44_H_._bcov_4helix_11901_0001_0001
NWEEYVKTVQTLIKRAQDTGDRHFVMRAAIVVQKAETVAKQLNDPEVRKIVIRLFFQIIHVILK GFLPNDAEELFIFLTEITEITIPCRVTDPQLVVTLHEKKGDVALPVPYDHQRGFSGIFEDRSYICKTTIGDREVDSDAYYVYRLQVSSINVSVNAVQTVVRQGENITLMCIVIGNEVVNFEWTYPRKESGRLVEPVTDFLLDMPYHIRSILHIPSAELEDSGTYTCNVTESVNDHQDEKAINITVVE Motif0338_ems_3hM_3288_0001_0001
NEAARIAARLARLIDELRENNQEEKLEELKRHLERLEHHAKHAKDTRHAKQFLLALIALKRLTN GFLPNDAEELFIFLTEITEITIPCRVTDPQLVVTLHEKKGDVALPVPYDHQRGFSGIFEDRSYICKTTIGDREVDSDAYYVYRLQVSSINVSVNAVQTVVRQGENITLMCIVIGNEVVNFEWTYPRKESGRLVEPVTDFLLDMPYHIRSILHIPSAELEDSGTYTCNVTESVNDHQDEKAINITVVE pol_3h_hb1_2379_000000002_0001
SVEELLEEILELYKKDPREVERLIREILKELGDPRKVMQFAFMLILLLEKLGNPELAELVRHIMQ GFLPNDAEELFIFLTEITEITIPCRVTDPQLVVTLHEKKGDVALPVPYDHQRGFSGIFEDRSYICKTTIGDREVDSDAYYVYRLQVSSINVSVNAVQTVVRQGENITLMCIVIGNEVVNFEWTYPRKESGRLVEPVTDFLLDMPYHIRSILHIPSAELEDSGTYTCNVTESVNDHQDEKAINITVVE Motif0052_bcov_4helix_09482_0001
SKLEEVEKIVKELKKDPDPEVDFVAFALEIFLRRNDPQAVLSLLDHALRKLGDPLFEEALKLLLK GFLPNDAEELFIFLTEITEITIPCRVTDPQLVVTLHEKKGDVALPVPYDHQRGFSGIFEDRSYICKTTIGDREVDSDAYYVYRLQVSSINVSVNAVQTVVRQGENITLMCIVIGNEVVNFEWTYPRKESGRLVEPVTDFLLDMPYHIRSILHIPSAELEDSGTYTCNVTESVNDHQDEKAINITVVE Motif0157_bcov_4helix_02714_0001
DQEELFELFRLLFERVPPEVRRLLMLLLLAKELGNPQILRALKRRIEKLLGDPRLKELLKKLLET GFLPNDAEELFIFLTEITEITIPCRVTDPQLVVTLHEKKGDVALPVPYDHQRGFSGIFEDRSYICKTTIGDREVDSDAYYVYRLQVSSINVSVNAVQTVVRQGENITLMCIVIGNEVVNFEWTYPRKESGRLVEPVTDFLLDMPYHIRSILHIPSAELEDSGTYTCNVTESVNDHQDEKAINITVVE rif_d08111e1f761a83fa50d771ec1c4689b_0001_000000005_0001
TEELRIVLELLKRNPKAARIMLMLIILKLRQKGDPRRREVIRVAMLLMENEEEARELLRKIVEKH GFLPNDAEELFIFLTEITEITIPCRVTDPQLVVTLHEKKGDVALPVPYDHQRGFSGIFEDRSYICKTTIGDREVDSDAYYVYRLQVSSINVSVNAVQTVVRQGENITLMCIVIGNEVVNFEWTYPRKESGRLVEPVTDFLLDMPYHIRSILHIPSAELEDSGTYTCNVTESVNDHQDEKAINITVVE Motif0475_bcov_4helix_01122_0001
QKIRMRFLEVDGTDERAQKEVERLVKELRETVRDRARKRGLRVLVYVRIRIHNGRLFFVVVWVEQ GFLPNDAEELFIFLTEITEITIPCRVTDPQLVVTLHEKKGDVALPVPYDHQRGFSGIFEDRSYICKTTIGDREVDSDAYYVYRLQVSSINVSVNAVQTVVRQGENITLMCIVIGNEVVNFEWTYPRKESGRLVEPVTDFLLDMPYHIRSILHIPSAELEDSGTYTCNVTESVNDHQDEKAINITVVE pol_EHEE_hb1_1363_000000010_0001
DEELEELVELAKELGNPKVALDIEIALELLKKDPFRALMWLFVALRHFGDPLLEEAFRILLELIK GFLPNDAEELFIFLTEITEITIPCRVTDPQLVVTLHEKKGDVALPVPYDHQRGFSGIFEDRSYICKTTIGDREVDSDAYYVYRLQVSSINVSVNAVQTVVRQGENITLMCIVIGNEVVNFEWTYPRKESGRLVEPVTDFLLDMPYHIRSILHIPSAELEDSGTYTCNVTESVNDHQDEKAINITVVE Motif0413_bcov_4helix_08843_0001_0001
SEEDMVLKFLIANLAFSGDPELIRLALEIMELRKRNKKEALELALEVARRLGDIALTRRLEKVLK GFLPNDAEELFIFLTEITEITIPCRVTDPQLVVTLHEKKGDVALPVPYDHQRGFSGIFEDRSYICKTTIGDREVDSDAYYVYRLQVSSINVSVNAVQTVVRQGENITLMCIVIGNEVVNFEWTYPRKESGRLVEPVTDFLLDMPYHIRSILHIPSAELEDSGTYTCNVTESVNDHQDEKAINITVVE Motif0657_bcov_4helix_08072_0001_0001
DEKIEKSLRELLKKDPKELQLKIFALLAAALRRNDPELLKKIRKLAEEILGDPRFVEFLLRAARP GFLPNDAEELFIFLTEITEITIPCRVTDPQLVVTLHEKKGDVALPVPYDHQRGFSGIFEDRSYICKTTIGDREVDSDAYYVYRLQVSSINVSVNAVQTVVRQGENITLMCIVIGNEVVNFEWTYPRKESGRLVEPVTDFLLDMPYHIRSILHIPSAELEDSGTYTCNVTESVNDHQDEKAINITVVE pol_3ca02290c6cb24274c58f5370e40012b_0001_1_000000002_0001
DESEELIKELIKKVSPELRELLKIALKLLELGNPRRAMAYLFLALRRARELGDEEVRRILKRILN GFLPNDAEELFIFLTEITEITIPCRVTDPQLVVTLHEKKGDVALPVPYDHQRGFSGIFEDRSYICKTTIGDREVDSDAYYVYRLQVSSINVSVNAVQTVVRQGENITLMCIVIGNEVVNFEWTYPRKESGRLVEPVTDFLLDMPYHIRSILHIPSAELEDSGTYTCNVTESVNDHQDEKAINITVVE mot_35b65157647ac7fdc52cc0fb25ad4dc7_0001_000000007_0001_39_47_H_._bcov_4helix_11989_0001_0001_0001
TEEEKLESIWRKLKELADRVENPNARWSLRHLLSELERAIKEKDRETVEKAILRVMMFLRLVL GFLPNDAEELFIFLTEITEITIPCRVTDPQLVVTLHEKKGDVALPVPYDHQRGFSGIFEDRSYICKTTIGDREVDSDAYYVYRLQVSSINVSVNAVQTVVRQGENITLMCIVIGNEVVNFEWTYPRKESGRLVEPVTDFLLDMPYHIRSILHIPSAELEDSGTYTCNVTESVNDHQDEKAINITVVE Motif0828_ems_3hM_1371_0001_0002_0001
SVLRFFREAAARLAQALDRNDEELLKRIIQEILEKFKRIISNQDALELLKYLLEAALRRIR GFLPNDAEELFIFLTEITEITIPCRVTDPQLVVTLHEKKGDVALPVPYDHQRGFSGIFEDRSYICKTTIGDREVDSDAYYVYRLQVSSINVSVNAVQTVVRQGENITLMCIVIGNEVVNFEWTYPRKESGRLVEPVTDFLLDMPYHIRSILHIPSAELEDSGTYTCNVTESVNDHQDEKAINITVVE rif_3h_hb1_5026_000000015_0001
DDEESIRRMQELVEFLAKKAYDDPTEVKKFADHFISRVRSASDTEQAEKIVLQAMRSVLLLRN GFLPNDAEELFIFLTEITEITIPCRVTDPQLVVTLHEKKGDVALPVPYDHQRGFSGIFEDRSYICKTTIGDREVDSDAYYVYRLQVSSINVSVNAVQTVVRQGENITLMCIVIGNEVVNFEWTYPRKESGRLVEPVTDFLLDMPYHIRSILHIPSAELEDSGTYTCNVTESVNDHQDEKAINITVVE Motif0439_ems_3hC_390_0001_0001
SEVRELARRVFQVAVRKGDFEAQARALAILRLWRNGQLSKEEASKLLKKLLKEAQS GFLPNDAEELFIFLTEITEITIPCRVTDPQLVVTLHEKKGDVALPVPYDHQRGFSGIFEDRSYICKTTIGDREVDSDAYYVYRLQVSSINVSVNAVQTVVRQGENITLMCIVIGNEVVNFEWTYPRKESGRLVEPVTDFLLDMPYHIRSILHIPSAELEDSGTYTCNVTESVNDHQDEKAINITVVE pol_ems_p1-16H-GBL-16H-GABBL-16H_0048_0001_0001_0001_000000001_0001
SEDEELERQVSEIAKQAGVPSFTVRVRNGKVRVTLDGTDSAARRAMAYIFLHARALGIPVVVELR GFLPNDAEELFIFLTEITEITIPCRVTDPQLVVTLHEKKGDVALPVPYDHQRGFSGIFEDRSYICKTTIGDREVDSDAYYVYRLQVSSINVSVNAVQTVVRQGENITLMCIVIGNEVVNFEWTYPRKESGRLVEPVTDFLLDMPYHIRSILHIPSAELEDSGTYTCNVTESVNDHQDEKAINITVVE mot_35b65157647ac7fdc52cc0fb25ad4dc7_0001_000000007_0001_39_46_H_._HEEHE_1422_0001_0001
SAFLRIVRLVEKYGNPALWLVAIAVALLKIRPNDEHARELLEELERVAKERGDPVLEEAIRLAKK GFLPNDAEELFIFLTEITEITIPCRVTDPQLVVTLHEKKGDVALPVPYDHQRGFSGIFEDRSYICKTTIGDREVDSDAYYVYRLQVSSINVSVNAVQTVVRQGENITLMCIVIGNEVVNFEWTYPRKESGRLVEPVTDFLLDMPYHIRSILHIPSAELEDSGTYTCNVTESVNDHQDEKAINITVVE rif_3020bb65e3c0c4c1750efda2a61ed53f_0001_1_000000019_0001
SEELIRELIELLRRLGNPQLVNLARLALQLVKNGVDPVILLLALLWAVKTHGDPEAEKVIKRLLK GFLPNDAEELFIFLTEITEITIPCRVTDPQLVVTLHEKKGDVALPVPYDHQRGFSGIFEDRSYICKTTIGDREVDSDAYYVYRLQVSSINVSVNAVQTVVRQGENITLMCIVIGNEVVNFEWTYPRKESGRLVEPVTDFLLDMPYHIRSILHIPSAELEDSGTYTCNVTESVNDHQDEKAINITVVE mot_7bf2f392f339ba1bdac490da0d347401_0001_000000019_0001_38_48_H_._bcov_4helix_13383_0001_0001
DWEMVTMFARFVLTMTYRNNADPRQLELMAQLLKLYAEMVVPDEDTTKTVQKQIEELLQRAQS GFLPNDAEELFIFLTEITEITIPCRVTDPQLVVTLHEKKGDVALPVPYDHQRGFSGIFEDRSYICKTTIGDREVDSDAYYVYRLQVSSINVSVNAVQTVVRQGENITLMCIVIGNEVVNFEWTYPRKESGRLVEPVTDFLLDMPYHIRSILHIPSAELEDSGTYTCNVTESVNDHQDEKAINITVVE Motif0887_ems_3hM_3701_0001_0002
DEITETVRLISQQAEIAARSGDKRTAEMLVFLLEFIARRYPESPVSEEAKRVIEKVKKLVDS GFLPNDAEELFIFLTEITEITIPCRVTDPQLVVTLHEKKGDVALPVPYDHQRGFSGIFEDRSYICKTTIGDREVDSDAYYVYRLQVSSINVSVNAVQTVVRQGENITLMCIVIGNEVVNFEWTYPRKESGRLVEPVTDFLLDMPYHIRSILHIPSAELEDSGTYTCNVTESVNDHQDEKAINITVVE Motif0976_ems_3hM_1498_0001_0001_0001
DKEIAELLKLLLEDPHDEEVFKRLLRLLEELKRRGDPLLFLVEFALILIFMGNPMVRRVIKEVEK GFLPNDAEELFIFLTEITEITIPCRVTDPQLVVTLHEKKGDVALPVPYDHQRGFSGIFEDRSYICKTTIGDREVDSDAYYVYRLQVSSINVSVNAVQTVVRQGENITLMCIVIGNEVVNFEWTYPRKESGRLVEPVTDFLLDMPYHIRSILHIPSAELEDSGTYTCNVTESVNDHQDEKAINITVVE Motif0406_bcov_4helix_06446_0001_0003_0001
DLEELLDEIVEKLNDPRVRQFVELIKELLKNGDPDKARHVAFMLFFYLRMLGDPEAARLVLHVIR GFLPNDAEELFIFLTEITEITIPCRVTDPQLVVTLHEKKGDVALPVPYDHQRGFSGIFEDRSYICKTTIGDREVDSDAYYVYRLQVSSINVSVNAVQTVVRQGENITLMCIVIGNEVVNFEWTYPRKESGRLVEPVTDFLLDMPYHIRSILHIPSAELEDSGTYTCNVTESVNDHQDEKAINITVVE Motif0648_bcov_4helix_13329_0001_0001
SFLELSKLEHKLNNPVVILLAIILLRLVRRTGDPELERLFREALKLLKEGDPRSAAELLARAVRK GFLPNDAEELFIFLTEITEITIPCRVTDPQLVVTLHEKKGDVALPVPYDHQRGFSGIFEDRSYICKTTIGDREVDSDAYYVYRLQVSSINVSVNAVQTVVRQGENITLMCIVIGNEVVNFEWTYPRKESGRLVEPVTDFLLDMPYHIRSILHIPSAELEDSGTYTCNVTESVNDHQDEKAINITVVE pol_037013d2e522ae4c653b5903b31fcd5c_0001_000000006_0001
SKEVLEVLRILRERGDPVVLYLQYLMAEAFLKRDPDLEEEIRKAAELAKTDPEKARELLQRLMIK GFLPNDAEELFIFLTEITEITIPCRVTDPQLVVTLHEKKGDVALPVPYDHQRGFSGIFEDRSYICKTTIGDREVDSDAYYVYRLQVSSINVSVNAVQTVVRQGENITLMCIVIGNEVVNFEWTYPRKESGRLVEPVTDFLLDMPYHIRSILHIPSAELEDSGTYTCNVTESVNDHQDEKAINITVVE Motif0479_bcov_4helix_04655_0001
PEVVKKAMHISMLLHFAQRNTKDPNIQKLLRKLLEALIDAAQRQDKEKLDKVSKKAKEVIKKTN GFLPNDAEELFIFLTEITEITIPCRVTDPQLVVTLHEKKGDVALPVPYDHQRGFSGIFEDRSYICKTTIGDREVDSDAYYVYRLQVSSINVSVNAVQTVVRQGENITLMCIVIGNEVVNFEWTYPRKESGRLVEPVTDFLLDMPYHIRSILHIPSAELEDSGTYTCNVTESVNDHQDEKAINITVVE Motif0125_ems_3hC_709_0002_0001_0001
DEVEKELKEIFRMLMEAMNNVDRKQRTIVTFAFFLVKLAKNASKEESKDLIRKAKTLLKQALS GFLPNDAEELFIFLTEITEITIPCRVTDPQLVVTLHEKKGDVALPVPYDHQRGFSGIFEDRSYICKTTIGDREVDSDAYYVYRLQVSSINVSVNAVQTVVRQGENITLMCIVIGNEVVNFEWTYPRKESGRLVEPVTDFLLDMPYHIRSILHIPSAELEDSGTYTCNVTESVNDHQDEKAINITVVE Motif0681_ems_3hC_1044_0001_0001_0002
SRAEELLRELLEKFKDDPKVLAILQQILYFVERGNPATAVWILKQLAELLNDPRIREIAKLVLEE GFLPNDAEELFIFLTEITEITIPCRVTDPQLVVTLHEKKGDVALPVPYDHQRGFSGIFEDRSYICKTTIGDREVDSDAYYVYRLQVSSINVSVNAVQTVVRQGENITLMCIVIGNEVVNFEWTYPRKESGRLVEPVTDFLLDMPYHIRSILHIPSAELEDSGTYTCNVTESVNDHQDEKAINITVVE mot_9ff3abfb0b0f95f7a3ea9864cda93ce1_0001_000000018_0001_38_43_H_._bcov_4helix_11343_0001_0001
DEKKKESTRVERLAEEIKKQASPEEQDKLFVLLMLLKWALKNDNHTIATILSLMIEKIWRDLS GFLPNDAEELFIFLTEITEITIPCRVTDPQLVVTLHEKKGDVALPVPYDHQRGFSGIFEDRSYICKTTIGDREVDSDAYYVYRLQVSSINVSVNAVQTVVRQGENITLMCIVIGNEVVNFEWTYPRKESGRLVEPVTDFLLDMPYHIRSILHIPSAELEDSGTYTCNVTESVNDHQDEKAINITVVE Motif0240_ems_3hC_517_0002_0001_0002_0001
DEERRTHIAMILFFAKKAARDPRIQKKIDKVLHKFQKASQKNDEDKLKEVEEQARKLLEQAAS GFLPNDAEELFIFLTEITEITIPCRVTDPQLVVTLHEKKGDVALPVPYDHQRGFSGIFEDRSYICKTTIGDREVDSDAYYVYRLQVSSINVSVNAVQTVVRQGENITLMCIVIGNEVVNFEWTYPRKESGRLVEPVTDFLLDMPYHIRSILHIPSAELEDSGTYTCNVTESVNDHQDEKAINITVVE Motif0064_ems_3hM_250_0001_0001
SARKIVALAVAFAHLKGDEETAHKLIRLFVRLLSGEVSEEEYKKAEKYARKVINN GFLPNDAEELFIFLTEITEITIPCRVTDPQLVVTLHEKKGDVALPVPYDHQRGFSGIFEDRSYICKTTIGDREVDSDAYYVYRLQVSSINVSVNAVQTVVRQGENITLMCIVIGNEVVNFEWTYPRKESGRLVEPVTDFLLDMPYHIRSILHIPSAELEDSGTYTCNVTESVNDHQDEKAINITVVE Motif0401_p1-15H-GBL-16H-GABBL-16H_0354_0001_0001_0001_0001_0001
SREEIKNIIEDLKRIANERNDRALRYLVRRWQKIVESALSNGNNSTAAAAAYMAEKFVRKI GFLPNDAEELFIFLTEITEITIPCRVTDPQLVVTLHEKKGDVALPVPYDHQRGFSGIFEDRSYICKTTIGDREVDSDAYYVYRLQVSSINVSVNAVQTVVRQGENITLMCIVIGNEVVNFEWTYPRKESGRLVEPVTDFLLDMPYHIRSILHIPSAELEDSGTYTCNVTESVNDHQDEKAINITVVE pol_ems_3hM_3525_000000003_0001
DEEVEKLVKELVEKLGDPSARRLLEEVRRLLRRNREEALKLAFLLALQLGDLRILLLLRRLLEEK GFLPNDAEELFIFLTEITEITIPCRVTDPQLVVTLHEKKGDVALPVPYDHQRGFSGIFEDRSYICKTTIGDREVDSDAYYVYRLQVSSINVSVNAVQTVVRQGENITLMCIVIGNEVVNFEWTYPRKESGRLVEPVTDFLLDMPYHIRSILHIPSAELEDSGTYTCNVTESVNDHQDEKAINITVVE mot_1079f3c9112cbbc9594f8a6396aabc5a_0001_000000005_0001_39_46_H_._bcov_4helix_13133_0001_0001
HFRLTNFFTVQGDDEEARRIIEEWLERDKRHIEEWARRLGLEVHHFFEIKKEGDKVVVVAFAFVD GFLPNDAEELFIFLTEITEITIPCRVTDPQLVVTLHEKKGDVALPVPYDHQRGFSGIFEDRSYICKTTIGDREVDSDAYYVYRLQVSSINVSVNAVQTVVRQGENITLMCIVIGNEVVNFEWTYPRKESGRLVEPVTDFLLDMPYHIRSILHIPSAELEDSGTYTCNVTESVNDHQDEKAINITVVE pol_EHEE_hb1_4200_000000004_0001
SEEETLSKKIKELFEKAGVEEVSVMVFRGIVRVEVQNPSPEADKVKRKALEEAARLGLIVTVRNR GFLPNDAEELFIFLTEITEITIPCRVTDPQLVVTLHEKKGDVALPVPYDHQRGFSGIFEDRSYICKTTIGDREVDSDAYYVYRLQVSSINVSVNAVQTVVRQGENITLMCIVIGNEVVNFEWTYPRKESGRLVEPVTDFLLDMPYHIRSILHIPSAELEDSGTYTCNVTESVNDHQDEKAINITVVE mot_HEEHE_2291_000000000_0001_23_25_32_34_P_._HEEHE_1309_0001_0001
SSVELLEELLKRVNSPVAKKILDAIRALKRIGLSPERIIKYVIAWARLQGDPEVLRLILEAEKNG GFLPNDAEELFIFLTEITEITIPCRVTDPQLVVTLHEKKGDVALPVPYDHQRGFSGIFEDRSYICKTTIGDREVDSDAYYVYRLQVSSINVSVNAVQTVVRQGENITLMCIVIGNEVVNFEWTYPRKESGRLVEPVTDFLLDMPYHIRSILHIPSAELEDSGTYTCNVTESVNDHQDEKAINITVVE mot_725d9c56e53f07be426fd1cc762df6e7_0001_1_000000024_0001_22_31_H_._bcov_4helix_07419_0001_0001
TEYAEMLAFFVVWASDPRYAFQLAIRAARRHNASEEVKDVLRKLNPKIFEDVLKYYQS GFLPNDAEELFIFLTEITEITIPCRVTDPQLVVTLHEKKGDVALPVPYDHQRGFSGIFEDRSYICKTTIGDREVDSDAYYVYRLQVSSINVSVNAVQTVVRQGENITLMCIVIGNEVVNFEWTYPRKESGRLVEPVTDFLLDMPYHIRSILHIPSAELEDSGTYTCNVTESVNDHQDEKAINITVVE Motif0697_ems_4hM_4876_0001_0001_0001
SKEELKERAIRLLKEGDPDEAFKLLMELFDLTGDPRLERVIRRLFMAKFYGDPETLKKIIKLLEE GFLPNDAEELFIFLTEITEITIPCRVTDPQLVVTLHEKKGDVALPVPYDHQRGFSGIFEDRSYICKTTIGDREVDSDAYYVYRLQVSSINVSVNAVQTVVRQGENITLMCIVIGNEVVNFEWTYPRKESGRLVEPVTDFLLDMPYHIRSILHIPSAELEDSGTYTCNVTESVNDHQDEKAINITVVE Motif0786_bcov_4helix_00898_0001
DEVEMISMFIAWVLKHLGVPHVEVHVKDGRLKVTIKGTDERAKLAEQLAHLIARLAGVEVEIKKQ GFLPNDAEELFIFLTEITEITIPCRVTDPQLVVTLHEKKGDVALPVPYDHQRGFSGIFEDRSYICKTTIGDREVDSDAYYVYRLQVSSINVSVNAVQTVVRQGENITLMCIVIGNEVVNFEWTYPRKESGRLVEPVTDFLLDMPYHIRSILHIPSAELEDSGTYTCNVTESVNDHQDEKAINITVVE Motif0695_HEEHE_1970_0001_0001_0001
SKEDELRKLVRLAAAAAGVPSVDVQVDNGTVKVTINGKDDAAELLFILLRRLERVADVPVTVRIR GFLPNDAEELFIFLTEITEITIPCRVTDPQLVVTLHEKKGDVALPVPYDHQRGFSGIFEDRSYICKTTIGDREVDSDAYYVYRLQVSSINVSVNAVQTVVRQGENITLMCIVIGNEVVNFEWTYPRKESGRLVEPVTDFLLDMPYHIRSILHIPSAELEDSGTYTCNVTESVNDHQDEKAINITVVE mot_3h_hb1_3744_000000008_0001_47_55_H_._HEEHE_2186_0001_0002_0001
DAEQRIRRLLFSLLELIPDPERVVRIILRAARELGNEELLREIIRQLLRLLGDPLVKLVLELIEK GFLPNDAEELFIFLTEITEITIPCRVTDPQLVVTLHEKKGDVALPVPYDHQRGFSGIFEDRSYICKTTIGDREVDSDAYYVYRLQVSSINVSVNAVQTVVRQGENITLMCIVIGNEVVNFEWTYPRKESGRLVEPVTDFLLDMPYHIRSILHIPSAELEDSGTYTCNVTESVNDHQDEKAINITVVE mot_0692cb74b7d158daf0d44b458ab0979a_0001_000000015_0001_16_23_H_._bcov_4helix_08819_0001_0001
DMAEFEIKLLQLEIRKRLEKASSNPDKLFIVYMLAKWLLDRYAQTEEIQKRLREYLRTVYERAL GFLPNDAEELFIFLTEITEITIPCRVTDPQLVVTLHEKKGDVALPVPYDHQRGFSGIFEDRSYICKTTIGDREVDSDAYYVYRLQVSSINVSVNAVQTVVRQGENITLMCIVIGNEVVNFEWTYPRKESGRLVEPVTDFLLDMPYHIRSILHIPSAELEDSGTYTCNVTESVNDHQDEKAINITVVE Motif0364_ems_3hM_1590_0001_0001
SERETARKVIKEVAKKAGVPSVLVKTQDNKILVELEGEDHSVRRAMLLIRRVSDKLNVPVRIIIQ GFLPNDAEELFIFLTEITEITIPCRVTDPQLVVTLHEKKGDVALPVPYDHQRGFSGIFEDRSYICKTTIGDREVDSDAYYVYRLQVSSINVSVNAVQTVVRQGENITLMCIVIGNEVVNFEWTYPRKESGRLVEPVTDFLLDMPYHIRSILHIPSAELEDSGTYTCNVTESVNDHQDEKAINITVVE mot_609d97902c010e147ff7b7376c5fa04b_0001_000000025_0001_40_50_H_._HEEHE_2159_0001_0001
DEFMRFIIEMILTSAKKRARDPRIQKKIDKVLTKFKEAVKKNDTRKLMEVEEQARKLRKQAKS GFLPNDAEELFIFLTEITEITIPCRVTDPQLVVTLHEKKGDVALPVPYDHQRGFSGIFEDRSYICKTTIGDREVDSDAYYVYRLQVSSINVSVNAVQTVVRQGENITLMCIVIGNEVVNFEWTYPRKESGRLVEPVTDFLLDMPYHIRSILHIPSAELEDSGTYTCNVTESVNDHQDEKAINITVVE Motif0262_ems_3hM_250_0001_0001
DQRERARRRHFFARAWLQAERNEREEWAKLILQLLFELWQAWERNNEEEIEEIERRIREVLKRDR GFLPNDAEELFIFLTEITEITIPCRVTDPQLVVTLHEKKGDVALPVPYDHQRGFSGIFEDRSYICKTTIGDREVDSDAYYVYRLQVSSINVSVNAVQTVVRQGENITLMCIVIGNEVVNFEWTYPRKESGRLVEPVTDFLLDMPYHIRSILHIPSAELEDSGTYTCNVTESVNDHQDEKAINITVVE rif_3h_hb1_1237_000000013_0001
RKRDAMQKVQRLIDELEKVPNPEAQKASEKVQRLLFRAHFHDDEEKVERIAEEAEKLLRKLK GFLPNDAEELFIFLTEITEITIPCRVTDPQLVVTLHEKKGDVALPVPYDHQRGFSGIFEDRSYICKTTIGDREVDSDAYYVYRLQVSSINVSVNAVQTVVRQGENITLMCIVIGNEVVNFEWTYPRKESGRLVEPVTDFLLDMPYHIRSILHIPSAELEDSGTYTCNVTESVNDHQDEKAINITVVE Motif0141_ems_3hM_888_0001_0002_0001
SEEELKKVLERLKINLYLALLLLARLAIKTGDPRFSRLYLAVLELEARGVPPEEIVKIIEELIKK GFLPNDAEELFIFLTEITEITIPCRVTDPQLVVTLHEKKGDVALPVPYDHQRGFSGIFEDRSYICKTTIGDREVDSDAYYVYRLQVSSINVSVNAVQTVVRQGENITLMCIVIGNEVVNFEWTYPRKESGRLVEPVTDFLLDMPYHIRSILHIPSAELEDSGTYTCNVTESVNDHQDEKAINITVVE pol_a9336ed78422ac1c8ebd9841963d5a41_0001_000000001_0001
SELVEVHMIERAVEYFYKEGDWKMVEMALKLLEKLLREKGDPKVQKVYEKVKRLLEKLKS GFLPNDAEELFIFLTEITEITIPCRVTDPQLVVTLHEKKGDVALPVPYDHQRGFSGIFEDRSYICKTTIGDREVDSDAYYVYRLQVSSINVSVNAVQTVVRQGENITLMCIVIGNEVVNFEWTYPRKESGRLVEPVTDFLLDMPYHIRSILHIPSAELEDSGTYTCNVTESVNDHQDEKAINITVVE Motif0347_HHH_eva_0319_0001_0001_0001
SVKEFAKEVVRQLFRIFKLDFVTVTVRHGILVVIVIGDDERAKKALEYAEREAKKLGIDVQLFRT GFLPNDAEELFIFLTEITEITIPCRVTDPQLVVTLHEKKGDVALPVPYDHQRGFSGIFEDRSYICKTTIGDREVDSDAYYVYRLQVSSINVSVNAVQTVVRQGENITLMCIVIGNEVVNFEWTYPRKESGRLVEPVTDFLLDMPYHIRSILHIPSAELEDSGTYTCNVTESVNDHQDEKAINITVVE mot_HEEHE_2626_000000024_0001_21_27_32_34_P_._HEEHE_3255_0001_0001
TRDELIERLAKLLGLNPQIVKIMLEFLERFFGDPRAAVDLFLMHLRRTGELTPEVEKLLELIKRT GFLPNDAEELFIFLTEITEITIPCRVTDPQLVVTLHEKKGDVALPVPYDHQRGFSGIFEDRSYICKTTIGDREVDSDAYYVYRLQVSSINVSVNAVQTVVRQGENITLMCIVIGNEVVNFEWTYPRKESGRLVEPVTDFLLDMPYHIRSILHIPSAELEDSGTYTCNVTESVNDHQDEKAINITVVE Motif0008_bcov_4helix_05871_0001_0001
SEEAERRLRELAKELGIPPEELKELLEILSKRNDIPPEKAIELLIAILKYAGSPDAVRNIVRNLG GFLPNDAEELFIFLTEITEITIPCRVTDPQLVVTLHEKKGDVALPVPYDHQRGFSGIFEDRSYICKTTIGDREVDSDAYYVYRLQVSSINVSVNAVQTVVRQGENITLMCIVIGNEVVNFEWTYPRKESGRLVEPVTDFLLDMPYHIRSILHIPSAELEDSGTYTCNVTESVNDHQDEKAINITVVE pol_ddf6f5f2adbaa0bd64f081461e704b8b_0001_000000003_0001
DVEEVAELLTRLDPRFRSLIEALLRALKRRGYPPRRIVLHLLALAVALGIATPELFELVLRIAKK GFLPNDAEELFIFLTEITEITIPCRVTDPQLVVTLHEKKGDVALPVPYDHQRGFSGIFEDRSYICKTTIGDREVDSDAYYVYRLQVSSINVSVNAVQTVVRQGENITLMCIVIGNEVVNFEWTYPRKESGRLVEPVTDFLLDMPYHIRSILHIPSAELEDSGTYTCNVTESVNDHQDEKAINITVVE rif_01188d1d1e3bd03fa1356f1fde63899f_0001_000000016_0001
SLEEKVAKELLREDPRLAQVVDVLIHRIEKTKDPLLRELLERIIEALERGDKELVKELVKRAHRF GFLPNDAEELFIFLTEITEITIPCRVTDPQLVVTLHEKKGDVALPVPYDHQRGFSGIFEDRSYICKTTIGDREVDSDAYYVYRLQVSSINVSVNAVQTVVRQGENITLMCIVIGNEVVNFEWTYPRKESGRLVEPVTDFLLDMPYHIRSILHIPSAELEDSGTYTCNVTESVNDHQDEKAINITVVE pol_c67a1e3172399d68735cc3db99922f46_0001_1_000000000_0001
DIDEAKELVERLKEIAKKRGDDDVLEYADMAEMVIKFAKRSNDPRARQMVLALSLRLKKLLS GFLPNDAEELFIFLTEITEITIPCRVTDPQLVVTLHEKKGDVALPVPYDHQRGFSGIFEDRSYICKTTIGDREVDSDAYYVYRLQVSSINVSVNAVQTVVRQGENITLMCIVIGNEVVNFEWTYPRKESGRLVEPVTDFLLDMPYHIRSILHIPSAELEDSGTYTCNVTESVNDHQDEKAINITVVE Motif0356_ems_3hM_1889_0001_0001
DEEEIEKLLKELGVSPEVIYRIKQLYRNLKRRGESPHTVLMFLLWILRKLGDPRAEEALRRLLEK GFLPNDAEELFIFLTEITEITIPCRVTDPQLVVTLHEKKGDVALPVPYDHQRGFSGIFEDRSYICKTTIGDREVDSDAYYVYRLQVSSINVSVNAVQTVVRQGENITLMCIVIGNEVVNFEWTYPRKESGRLVEPVTDFLLDMPYHIRSILHIPSAELEDSGTYTCNVTESVNDHQDEKAINITVVE Motif0699_bcov_4helix_05315_0001_0001
SLEEKLEEALKRDEDLVLRLIISRLLQARQQGDPKLKRLVEEVVEKLAEKYNDPDLRFVLRLVKK GFLPNDAEELFIFLTEITEITIPCRVTDPQLVVTLHEKKGDVALPVPYDHQRGFSGIFEDRSYICKTTIGDREVDSDAYYVYRLQVSSINVSVNAVQTVVRQGENITLMCIVIGNEVVNFEWTYPRKESGRLVEPVTDFLLDMPYHIRSILHIPSAELEDSGTYTCNVTESVNDHQDEKAINITVVE mot_HEEH_02147_000000000_0001_57_64_H_._bcov_4helix_08441_0001_0001
TALRVFVLLELLQRGDPFAEKILKKLLEKLERRGDPRRDLLRKLIELAKRNDPTKLWQLLQKLEK GFLPNDAEELFIFLTEITEITIPCRVTDPQLVVTLHEKKGDVALPVPYDHQRGFSGIFEDRSYICKTTIGDREVDSDAYYVYRLQVSSINVSVNAVQTVVRQGENITLMCIVIGNEVVNFEWTYPRKESGRLVEPVTDFLLDMPYHIRSILHIPSAELEDSGTYTCNVTESVNDHQDEKAINITVVE Motif0274_bcov_4helix_02123_0001
SERLELMIFMLVEIIKRLGDTELAEKVKRELERAQREGDSSELERLFKKVAEKVLRLS GFLPNDAEELFIFLTEITEITIPCRVTDPQLVVTLHEKKGDVALPVPYDHQRGFSGIFEDRSYICKTTIGDREVDSDAYYVYRLQVSSINVSVNAVQTVVRQGENITLMCIVIGNEVVNFEWTYPRKESGRLVEPVTDFLLDMPYHIRSILHIPSAELEDSGTYTCNVTESVNDHQDEKAINITVVE Motif0214_HHH_eva_0240_0001_0001
SESETAQKLVSEALKKAGVPRFLVITVDGRVIVIIEGNTEASERARTLVKEIARELNVLVTVRVD GFLPNDAEELFIFLTEITEITIPCRVTDPQLVVTLHEKKGDVALPVPYDHQRGFSGIFEDRSYICKTTIGDREVDSDAYYVYRLQVSSINVSVNAVQTVVRQGENITLMCIVIGNEVVNFEWTYPRKESGRLVEPVTDFLLDMPYHIRSILHIPSAELEDSGTYTCNVTESVNDHQDEKAINITVVE mot_HEEHE_0139_000000020_0001_32_36_61_63_P_._HEEHE_2958_0001_0001
SDRELRKTVADRLRKEAGVPEVTVVVHGGKIYIRLVGNDESAQRAREIAEKIAKELNVQVVVRHT GFLPNDAEELFIFLTEITEITIPCRVTDPQLVVTLHEKKGDVALPVPYDHQRGFSGIFEDRSYICKTTIGDREVDSDAYYVYRLQVSSINVSVNAVQTVVRQGENITLMCIVIGNEVVNFEWTYPRKESGRLVEPVTDFLLDMPYHIRSILHIPSAELEDSGTYTCNVTESVNDHQDEKAINITVVE mot_HEEHE_1653_000000022_0001_32_34_59_63_P_._HEEHE_0317_0001_0001
DKEDMHLMMVLHIILHELSKWTKDPETARKLFRSALQLALEDPSKTKEVLQSFIKEARKIVSS GFLPNDAEELFIFLTEITEITIPCRVTDPQLVVTLHEKKGDVALPVPYDHQRGFSGIFEDRSYICKTTIGDREVDSDAYYVYRLQVSSINVSVNAVQTVVRQGENITLMCIVIGNEVVNFEWTYPRKESGRLVEPVTDFLLDMPYHIRSILHIPSAELEDSGTYTCNVTESVNDHQDEKAINITVVE Motif0348_ems_3hM_3597_0001_0001_0001
DEVEHEVSKALAILIQVMMFVPDPNIRRLAIHLINLLIDLKEEKDKESATKVVKKAKELYKKAI GFLPNDAEELFIFLTEITEITIPCRVTDPQLVVTLHEKKGDVALPVPYDHQRGFSGIFEDRSYICKTTIGDREVDSDAYYVYRLQVSSINVSVNAVQTVVRQGENITLMCIVIGNEVVNFEWTYPRKESGRLVEPVTDFLLDMPYHIRSILHIPSAELEDSGTYTCNVTESVNDHQDEKAINITVVE Motif0820_ems_3hM_1913_0001_0001_0001
SEDREFRRRLFQVANKANVRIVIVFTRDGKIVVFINGNDDAAKIVEKFVRTVAKKRGIPVTVITK GFLPNDAEELFIFLTEITEITIPCRVTDPQLVVTLHEKKGDVALPVPYDHQRGFSGIFEDRSYICKTTIGDREVDSDAYYVYRLQVSSINVSVNAVQTVVRQGENITLMCIVIGNEVVNFEWTYPRKESGRLVEPVTDFLLDMPYHIRSILHIPSAELEDSGTYTCNVTESVNDHQDEKAINITVVE mot_588049720ce3e3f79ad324b1eddeadfd_0001_000000016_0001_43_50_H_._HEEHE_3372_0001_0001
SEEEKLEKLLREAGVSPELIEEIKKLLRQLRKAGADPENVVKRVLFLLHKLGDPDALKALALLIK GFLPNDAEELFIFLTEITEITIPCRVTDPQLVVTLHEKKGDVALPVPYDHQRGFSGIFEDRSYICKTTIGDREVDSDAYYVYRLQVSSINVSVNAVQTVVRQGENITLMCIVIGNEVVNFEWTYPRKESGRLVEPVTDFLLDMPYHIRSILHIPSAELEDSGTYTCNVTESVNDHQDEKAINITVVE mot_ab930ccf181d16587fbd1f6d85d6a590_0001_000000013_0001_6_14_H_._bcov_4helix_14365_0001_0001
GEEAKRLISELLNVPPEEVERLVREFKRLYEEGDPKKLIELLFELARRIGIPPHEVLRLLLQAIR GFLPNDAEELFIFLTEITEITIPCRVTDPQLVVTLHEKKGDVALPVPYDHQRGFSGIFEDRSYICKTTIGDREVDSDAYYVYRLQVSSINVSVNAVQTVVRQGENITLMCIVIGNEVVNFEWTYPRKESGRLVEPVTDFLLDMPYHIRSILHIPSAELEDSGTYTCNVTESVNDHQDEKAINITVVE pol_41f142e997ff8e94cc2c3b5bc1bb122a_0001_1_000000001_0001
SLDEVEEELKKLVNDPRAERMIEAVVRIAKKSNLSPTELLMLLHWYAKTMGDEELLRAVRELLKK GFLPNDAEELFIFLTEITEITIPCRVTDPQLVVTLHEKKGDVALPVPYDHQRGFSGIFEDRSYICKTTIGDREVDSDAYYVYRLQVSSINVSVNAVQTVVRQGENITLMCIVIGNEVVNFEWTYPRKESGRLVEPVTDFLLDMPYHIRSILHIPSAELEDSGTYTCNVTESVNDHQDEKAINITVVE Motif0363_bcov_4helix_10849_0001_0001_0001
DPREAFEIALTFAKLYKDLQDPNEREKVKRKLEKVVKKLLHSPDPEQMLEAMIVEWFFKEAM GFLPNDAEELFIFLTEITEITIPCRVTDPQLVVTLHEKKGDVALPVPYDHQRGFSGIFEDRSYICKTTIGDREVDSDAYYVYRLQVSSINVSVNAVQTVVRQGENITLMCIVIGNEVVNFEWTYPRKESGRLVEPVTDFLLDMPYHIRSILHIPSAELEDSGTYTCNVTESVNDHQDEKAINITVVE Motif0860_ems_3hM_498_0001_0002
DPEKLRERLREQIEKFFKEGRLSPLQLIMWALTVLEELSRNGLISDEERHRIARILYQIVHDLLE GFLPNDAEELFIFLTEITEITIPCRVTDPQLVVTLHEKKGDVALPVPYDHQRGFSGIFEDRSYICKTTIGDREVDSDAYYVYRLQVSSINVSVNAVQTVVRQGENITLMCIVIGNEVVNFEWTYPRKESGRLVEPVTDFLLDMPYHIRSILHIPSAELEDSGTYTCNVTESVNDHQDEKAINITVVE Motif0214_HHH_eva_0290_0001_0001_0001
DEWQELKKKLEDLKEKAERNNNPHVFLIAAVAITILELATRKNNEELLELVKHALEAIEYST GFLPNDAEELFIFLTEITEITIPCRVTDPQLVVTLHEKKGDVALPVPYDHQRGFSGIFEDRSYICKTTIGDREVDSDAYYVYRLQVSSINVSVNAVQTVVRQGENITLMCIVIGNEVVNFEWTYPRKESGRLVEPVTDFLLDMPYHIRSILHIPSAELEDSGTYTCNVTESVNDHQDEKAINITVVE Motif0351_ems_3hM_420_0001_0001_0001
SEKLLHVLLRLLKKLGDPRLFWAFMAVELMLRQGVDPEEILEYIRRFAEDMGDPFIKKAVELARK GFLPNDAEELFIFLTEITEITIPCRVTDPQLVVTLHEKKGDVALPVPYDHQRGFSGIFEDRSYICKTTIGDREVDSDAYYVYRLQVSSINVSVNAVQTVVRQGENITLMCIVIGNEVVNFEWTYPRKESGRLVEPVTDFLLDMPYHIRSILHIPSAELEDSGTYTCNVTESVNDHQDEKAINITVVE Motif0093_bcov_4helix_05817_0001_0001
TEELAERVIKLARKDPRKASRLIKEIVERLGLPEEDEIRLFFLLHFAVKHNDPSALEQLKHLLKK GFLPNDAEELFIFLTEITEITIPCRVTDPQLVVTLHEKKGDVALPVPYDHQRGFSGIFEDRSYICKTTIGDREVDSDAYYVYRLQVSSINVSVNAVQTVVRQGENITLMCIVIGNEVVNFEWTYPRKESGRLVEPVTDFLLDMPYHIRSILHIPSAELEDSGTYTCNVTESVNDHQDEKAINITVVE Motif0061_bcov_4helix_08080_0001_0002_0001
NEEQQIEYLIKRVAKEAGLTDVDVKVRNGTITVKVGGNDDSAKEVSLFAEALARWLGVPVNIRTG GFLPNDAEELFIFLTEITEITIPCRVTDPQLVVTLHEKKGDVALPVPYDHQRGFSGIFEDRSYICKTTIGDREVDSDAYYVYRLQVSSINVSVNAVQTVVRQGENITLMCIVIGNEVVNFEWTYPRKESGRLVEPVTDFLLDMPYHIRSILHIPSAELEDSGTYTCNVTESVNDHQDEKAINITVVE mot_HHH_eva_0486_000000029_0001_41_47_H_._HEEHE_2862_0001_0001
DKDEEVEKLVKAAARIAGVPDFSVKVRNGHVSVTLNGQDSSAQMVKMIVKWVATEFGLTFEVKIK GFLPNDAEELFIFLTEITEITIPCRVTDPQLVVTLHEKKGDVALPVPYDHQRGFSGIFEDRSYICKTTIGDREVDSDAYYVYRLQVSSINVSVNAVQTVVRQGENITLMCIVIGNEVVNFEWTYPRKESGRLVEPVTDFLLDMPYHIRSILHIPSAELEDSGTYTCNVTESVNDHQDEKAINITVVE Motif0870_HEEHE_2592_0001_0001
DEEERLRRRLFVAAKQAGVPRIFVHIEDGTLHVWIQGNDDSATRATKLIETIAKKLNIPVDIKIE GFLPNDAEELFIFLTEITEITIPCRVTDPQLVVTLHEKKGDVALPVPYDHQRGFSGIFEDRSYICKTTIGDREVDSDAYYVYRLQVSSINVSVNAVQTVVRQGENITLMCIVIGNEVVNFEWTYPRKESGRLVEPVTDFLLDMPYHIRSILHIPSAELEDSGTYTCNVTESVNDHQDEKAINITVVE mot_0692cb74b7d158daf0d44b458ab0979a_0001_000000015_0001_16_24_H_._HEEHE_3173_0001_0001
RETVQVVVFFETTDERLEELARRVLERRLTKIEEEAKKRGLEVKRREDRYRSGDRVLIIVVLRVR GFLPNDAEELFIFLTEITEITIPCRVTDPQLVVTLHEKKGDVALPVPYDHQRGFSGIFEDRSYICKTTIGDREVDSDAYYVYRLQVSSINVSVNAVQTVVRQGENITLMCIVIGNEVVNFEWTYPRKESGRLVEPVTDFLLDMPYHIRSILHIPSAELEDSGTYTCNVTESVNDHQDEKAINITVVE pol_EHEE_hb1_1511_000000003_0001
SRRLEVHAIMALLFIKKVGKIDEEKWKRLKKKLDEIRKQGDDELLKEISKELLEVALRALG GFLPNDAEELFIFLTEITEITIPCRVTDPQLVVTLHEKKGDVALPVPYDHQRGFSGIFEDRSYICKTTIGDREVDSDAYYVYRLQVSSINVSVNAVQTVVRQGENITLMCIVIGNEVVNFEWTYPRKESGRLVEPVTDFLLDMPYHIRSILHIPSAELEDSGTYTCNVTESVNDHQDEKAINITVVE Motif0358_HHH_eva_0133_0001_0001
SLMELMMLINELAEEGDPAARHALMVLLQLRLNGVSPEEIVEILLKVLRELGNPELIRLAEKLLK GFLPNDAEELFIFLTEITEITIPCRVTDPQLVVTLHEKKGDVALPVPYDHQRGFSGIFEDRSYICKTTIGDREVDSDAYYVYRLQVSSINVSVNAVQTVVRQGENITLMCIVIGNEVVNFEWTYPRKESGRLVEPVTDFLLDMPYHIRSILHIPSAELEDSGTYTCNVTESVNDHQDEKAINITVVE Motif0416_bcov_4helix_10154_0001_0001
SDEVYVHLFMLLMLAQKYVRDPRIRKHLKDLADKAKKAADNDDEDKLKHLTRLILTVLLRLMR GFLPNDAEELFIFLTEITEITIPCRVTDPQLVVTLHEKKGDVALPVPYDHQRGFSGIFEDRSYICKTTIGDREVDSDAYYVYRLQVSSINVSVNAVQTVVRQGENITLMCIVIGNEVVNFEWTYPRKESGRLVEPVTDFLLDMPYHIRSILHIPSAELEDSGTYTCNVTESVNDHQDEKAINITVVE Motif0434_ems_3hM_3092_0001_0001
DETAKKIIKRVLDIARKRGDDHLFLRVFMILRLAELLSRHASSEEEASRIWQKAAHLVQKLES GFLPNDAEELFIFLTEITEITIPCRVTDPQLVVTLHEKKGDVALPVPYDHQRGFSGIFEDRSYICKTTIGDREVDSDAYYVYRLQVSSINVSVNAVQTVVRQGENITLMCIVIGNEVVNFEWTYPRKESGRLVEPVTDFLLDMPYHIRSILHIPSAELEDSGTYTCNVTESVNDHQDEKAINITVVE Motif0344_ems_3hC_898_0001_0003_0001
TEQVEELLRELEKKIPDPEVRKILREVEELLKRDPRKAIRLLARLVMLLGDPELEKVLSFLFVLT GFLPNDAEELFIFLTEITEITIPCRVTDPQLVVTLHEKKGDVALPVPYDHQRGFSGIFEDRSYICKTTIGDREVDSDAYYVYRLQVSSINVSVNAVQTVVRQGENITLMCIVIGNEVVNFEWTYPRKESGRLVEPVTDFLLDMPYHIRSILHIPSAELEDSGTYTCNVTESVNDHQDEKAINITVVE Motif0332_bcov_4helix_00781_0001
DPELEEAKKLTELLRKLKSQVPDPEQQLLVELLARMLEQAIKKNDKHMLLFVKFMAQLVYEKLS GFLPNDAEELFIFLTEITEITIPCRVTDPQLVVTLHEKKGDVALPVPYDHQRGFSGIFEDRSYICKTTIGDREVDSDAYYVYRLQVSSINVSVNAVQTVVRQGENITLMCIVIGNEVVNFEWTYPRKESGRLVEPVTDFLLDMPYHIRSILHIPSAELEDSGTYTCNVTESVNDHQDEKAINITVVE Motif0918_ems_3hM_1825_0001_0003_0001
DEENVNSMRLEAFARSLGVPSVRVSVRNGKFHVSISGNDDTAFMASMFLLWVAKQDGIDVDVQVR GFLPNDAEELFIFLTEITEITIPCRVTDPQLVVTLHEKKGDVALPVPYDHQRGFSGIFEDRSYICKTTIGDREVDSDAYYVYRLQVSSINVSVNAVQTVVRQGENITLMCIVIGNEVVNFEWTYPRKESGRLVEPVTDFLLDMPYHIRSILHIPSAELEDSGTYTCNVTESVNDHQDEKAINITVVE Motif0240_HEEHE_3132_0001
DLHLISFVVQFILERVKKNASSEEEKKKVESVLRELRTLFSSPDPNVRRKAVAKAALFAMELLL GFLPNDAEELFIFLTEITEITIPCRVTDPQLVVTLHEKKGDVALPVPYDHQRGFSGIFEDRSYICKTTIGDREVDSDAYYVYRLQVSSINVSVNAVQTVVRQGENITLMCIVIGNEVVNFEWTYPRKESGRLVEPVTDFLLDMPYHIRSILHIPSAELEDSGTYTCNVTESVNDHQDEKAINITVVE Motif0266_ems_3hM_1916_0001
SEEERLLEELRRLAKLPNAKEVLEELLKRLKKENPELYRELKFLLVELALHGDPLAMTVLMLLMS GFLPNDAEELFIFLTEITEITIPCRVTDPQLVVTLHEKKGDVALPVPYDHQRGFSGIFEDRSYICKTTIGDREVDSDAYYVYRLQVSSINVSVNAVQTVVRQGENITLMCIVIGNEVVNFEWTYPRKESGRLVEPVTDFLLDMPYHIRSILHIPSAELEDSGTYTCNVTESVNDHQDEKAINITVVE Motif0179_bcov_4helix_11195_0001_0001
SEEQQIRRDALQIAEDAGVPDFTVFVNNGTLYVRLHGNDESVKTALKLIREYATRLGIPVVVMIL GFLPNDAEELFIFLTEITEITIPCRVTDPQLVVTLHEKKGDVALPVPYDHQRGFSGIFEDRSYICKTTIGDREVDSDAYYVYRLQVSSINVSVNAVQTVVRQGENITLMCIVIGNEVVNFEWTYPRKESGRLVEPVTDFLLDMPYHIRSILHIPSAELEDSGTYTCNVTESVNDHQDEKAINITVVE mot_HEEHE_3071_000000011_0001_23_25_34_36_P_._HEEHE_1101_0001_0001
DEEEEKAKKAVKKFQDIARNASSDEQKRKALMEVAFLIMDIVSDPHRQRRWMSELFQISVEIK GFLPNDAEELFIFLTEITEITIPCRVTDPQLVVTLHEKKGDVALPVPYDHQRGFSGIFEDRSYICKTTIGDREVDSDAYYVYRLQVSSINVSVNAVQTVVRQGENITLMCIVIGNEVVNFEWTYPRKESGRLVEPVTDFLLDMPYHIRSILHIPSAELEDSGTYTCNVTESVNDHQDEKAINITVVE Motif0219_ems_3hM_2787_0001
DPEVEEILELLKKNEEEAEKLIKELLERLAREGDPKVAYLWFVKEALKRGDPETARRLLRLLLDK GFLPNDAEELFIFLTEITEITIPCRVTDPQLVVTLHEKKGDVALPVPYDHQRGFSGIFEDRSYICKTTIGDREVDSDAYYVYRLQVSSINVSVNAVQTVVRQGENITLMCIVIGNEVVNFEWTYPRKESGRLVEPVTDFLLDMPYHIRSILHIPSAELEDSGTYTCNVTESVNDHQDEKAINITVVE mot_3d846c9d85e6025fdd308e635d10a743_0001_000000009_0001_41_47_H_._bcov_4helix_09984_0001_0001
TEVHRLLEELLEKTGDPLLRELLELLRKAMRRGDDKLRRRLFLLIWYLRRQDPERVVKRAKELFK GFLPNDAEELFIFLTEITEITIPCRVTDPQLVVTLHEKKGDVALPVPYDHQRGFSGIFEDRSYICKTTIGDREVDSDAYYVYRLQVSSINVSVNAVQTVVRQGENITLMCIVIGNEVVNFEWTYPRKESGRLVEPVTDFLLDMPYHIRSILHIPSAELEDSGTYTCNVTESVNDHQDEKAINITVVE mot_17c0dd605fffe09c2a4e88291f3a5c6a_0001_000000003_0001_55_64_H_._bcov_4helix_03297_0001_0001
SQDTIEKFRKIAEELQKNLSREEVSRVLLRIIAMLKMQGKLSKQELMELYQVLQHVYFKY GFLPNDAEELFIFLTEITEITIPCRVTDPQLVVTLHEKKGDVALPVPYDHQRGFSGIFEDRSYICKTTIGDREVDSDAYYVYRLQVSSINVSVNAVQTVVRQGENITLMCIVIGNEVVNFEWTYPRKESGRLVEPVTDFLLDMPYHIRSILHIPSAELEDSGTYTCNVTESVNDHQDEKAINITVVE Motif0806_HHH_eva_0101_0001_0001
DDFHTEFMQRFVKERIDRAQDPTQVAMIVFQAKMLAKFMGDEKLLRFVTELAKKARKLLKS GFLPNDAEELFIFLTEITEITIPCRVTDPQLVVTLHEKKGDVALPVPYDHQRGFSGIFEDRSYICKTTIGDREVDSDAYYVYRLQVSSINVSVNAVQTVVRQGENITLMCIVIGNEVVNFEWTYPRKESGRLVEPVTDFLLDMPYHIRSILHIPSAELEDSGTYTCNVTESVNDHQDEKAINITVVE Motif0580_ems_3hM_1884_0001
SEELELLLEIIERRLPDPELRRIIRKIVEEVKRTGDPRLRLAVIQIFLAARRDPEQARKLLELLK GFLPNDAEELFIFLTEITEITIPCRVTDPQLVVTLHEKKGDVALPVPYDHQRGFSGIFEDRSYICKTTIGDREVDSDAYYVYRLQVSSINVSVNAVQTVVRQGENITLMCIVIGNEVVNFEWTYPRKESGRLVEPVTDFLLDMPYHIRSILHIPSAELEDSGTYTCNVTESVNDHQDEKAINITVVE pol_39bbab77a7a10dd11318338469cd0246_0001_1_000000000_0001
SEEQLRSAILIAFKDDPEAQRRLFRLILALKRRGVPPEEIERLVKELIERLNPEALEILERQLRS GFLPNDAEELFIFLTEITEITIPCRVTDPQLVVTLHEKKGDVALPVPYDHQRGFSGIFEDRSYICKTTIGDREVDSDAYYVYRLQVSSINVSVNAVQTVVRQGENITLMCIVIGNEVVNFEWTYPRKESGRLVEPVTDFLLDMPYHIRSILHIPSAELEDSGTYTCNVTESVNDHQDEKAINITVVE pol_0c949a9e6beddf29e00ecbf849e1971b_0001_1_000000007_0001
DEEKELKEKIVELARKVGVPHVTVVVREGTVFVRVNGNDENAQTFSKELKKIAEKEGIPLLVTIE GFLPNDAEELFIFLTEITEITIPCRVTDPQLVVTLHEKKGDVALPVPYDHQRGFSGIFEDRSYICKTTIGDREVDSDAYYVYRLQVSSINVSVNAVQTVVRQGENITLMCIVIGNEVVNFEWTYPRKESGRLVEPVTDFLLDMPYHIRSILHIPSAELEDSGTYTCNVTESVNDHQDEKAINITVVE mot_HEEHE_1119_000000009_0001_21_23_32_34_P_._HEEHE_1820_0001_0001
DLEERLVELASKHLPPELRELLKRILELLKRKGDPRLRLALFIILFLARRGDPFVELYIRDAVRN GFLPNDAEELFIFLTEITEITIPCRVTDPQLVVTLHEKKGDVALPVPYDHQRGFSGIFEDRSYICKTTIGDREVDSDAYYVYRLQVSSINVSVNAVQTVVRQGENITLMCIVIGNEVVNFEWTYPRKESGRLVEPVTDFLLDMPYHIRSILHIPSAELEDSGTYTCNVTESVNDHQDEKAINITVVE rif_ea10cdd1fce1511dfbae7b88f431b5d0_0001_1_000000002_0001
PIEELLEEALRKAGVSPELIRLIKALLKKLLEKNDELLLKFLVLLVKKLAGDPELVRKADKLLQK GFLPNDAEELFIFLTEITEITIPCRVTDPQLVVTLHEKKGDVALPVPYDHQRGFSGIFEDRSYICKTTIGDREVDSDAYYVYRLQVSSINVSVNAVQTVVRQGENITLMCIVIGNEVVNFEWTYPRKESGRLVEPVTDFLLDMPYHIRSILHIPSAELEDSGTYTCNVTESVNDHQDEKAINITVVE mot_570325b0e38582e2257f53cb09dbe6ac_0001_000000007_0001_35_39_H_._bcov_4helix_05574_0001_0001
PSLIRLALFLLYEGDPERVERVLETLLKRLEEKGDPRRELVRKILELVRKGDPREALRLLAEVDD GFLPNDAEELFIFLTEITEITIPCRVTDPQLVVTLHEKKGDVALPVPYDHQRGFSGIFEDRSYICKTTIGDREVDSDAYYVYRLQVSSINVSVNAVQTVVRQGENITLMCIVIGNEVVNFEWTYPRKESGRLVEPVTDFLLDMPYHIRSILHIPSAELEDSGTYTCNVTESVNDHQDEKAINITVVE mot_d533708234d761ab78ada374c6095472_0001_000000027_0001_1_9_H_._bcov_4helix_11522_0001_0001
SEYEEISRQLRRLAKEVGAPNVFIFVDNGQISVLVRGTDERAQTARELLSKFVKKLGLKVRVITR GFLPNDAEELFIFLTEITEITIPCRVTDPQLVVTLHEKKGDVALPVPYDHQRGFSGIFEDRSYICKTTIGDREVDSDAYYVYRLQVSSINVSVNAVQTVVRQGENITLMCIVIGNEVVNFEWTYPRKESGRLVEPVTDFLLDMPYHIRSILHIPSAELEDSGTYTCNVTESVNDHQDEKAINITVVE mot_HEEHE_2424_000000025_0001_21_27_30_36_P_._HEEHE_2288_0001_0001
DRELEKLIEEAIKKNDLELLKRILEILERRAGDPRTAFSLLLQLIMQLLGDPEKARRIVIRIFIR GFLPNDAEELFIFLTEITEITIPCRVTDPQLVVTLHEKKGDVALPVPYDHQRGFSGIFEDRSYICKTTIGDREVDSDAYYVYRLQVSSINVSVNAVQTVVRQGENITLMCIVIGNEVVNFEWTYPRKESGRLVEPVTDFLLDMPYHIRSILHIPSAELEDSGTYTCNVTESVNDHQDEKAINITVVE rif_ae2d1c0b5552e85e62693402b9c72bf7_0001_000000010_0001
TEKEARHVIAIAFMAYRKGDKDKVKKAWELAKKLLEKEPEDKRVNLVLLQVEFLLRKVS GFLPNDAEELFIFLTEITEITIPCRVTDPQLVVTLHEKKGDVALPVPYDHQRGFSGIFEDRSYICKTTIGDREVDSDAYYVYRLQVSSINVSVNAVQTVVRQGENITLMCIVIGNEVVNFEWTYPRKESGRLVEPVTDFLLDMPYHIRSILHIPSAELEDSGTYTCNVTESVNDHQDEKAINITVVE Motif0996_ems_3hM_3655_0001_0001
DDFLLLAELALELGDPLLRIVLAYIWFAKKKNDPRMRKVVKQAIERLKKKNPEVAEVAERALKEL GFLPNDAEELFIFLTEITEITIPCRVTDPQLVVTLHEKKGDVALPVPYDHQRGFSGIFEDRSYICKTTIGDREVDSDAYYVYRLQVSSINVSVNAVQTVVRQGENITLMCIVIGNEVVNFEWTYPRKESGRLVEPVTDFLLDMPYHIRSILHIPSAELEDSGTYTCNVTESVNDHQDEKAINITVVE mot_3d846c9d85e6025fdd308e635d10a743_0001_000000009_0001_38_47_H_._bcov_4helix_09653_0001_0001
SREKLKEAVKLAYKRGDELTLQMIRFMAMRRGDKEVVKFVEKVIEKLRRR GFLPNDAEELFIFLTEITEITIPCRVTDPQLVVTLHEKKGDVALPVPYDHQRGFSGIFEDRSYICKTTIGDREVDSDAYYVYRLQVSSINVSVNAVQTVVRQGENITLMCIVIGNEVVNFEWTYPRKESGRLVEPVTDFLLDMPYHIRSILHIPSAELEDSGTYTCNVTESVNDHQDEKAINITVVE Motif0656_HHH_eva_0607_0001_0001
SDITLVFDDPSAAKQVSKYVKRPFVLFTFGNVVFIYVHLDDKEQADKITTFAKQIAPHALVKFD GFLPNDAEELFIFLTEITEITIPCRVTDPQLVVTLHEKKGDVALPVPYDHQRGFSGIFEDRSYICKTTIGDREVDSDAYYVYRLQVSSINVSVNAVQTVVRQGENITLMCIVIGNEVVNFEWTYPRKESGRLVEPVTDFLLDMPYHIRSILHIPSAELEDSGTYTCNVTESVNDHQDEKAINITVVE mot_ems_ferrM_1665_0001_000000019_0001_5_7_59_61_P_._ems_ferrM_5931_0002_0001_0001
DEMELLIAFALVLARRLGDRDLFRKIAKAALDAMEGKDSKSTLEKLTRIVEKLTK GFLPNDAEELFIFLTEITEITIPCRVTDPQLVVTLHEKKGDVALPVPYDHQRGFSGIFEDRSYICKTTIGDREVDSDAYYVYRLQVSSINVSVNAVQTVVRQGENITLMCIVIGNEVVNFEWTYPRKESGRLVEPVTDFLLDMPYHIRSILHIPSAELEDSGTYTCNVTESVNDHQDEKAINITVVE Motif0149_p1-16H-GBL-16H-GABBL-15H_0005_0001_0001_0001_0001
SLKDKAKSLYESATKSVKHASSEEEKRQILFKALLELEDIPDPLAQRLSMRLFEVWMRLS GFLPNDAEELFIFLTEITEITIPCRVTDPQLVVTLHEKKGDVALPVPYDHQRGFSGIFEDRSYICKTTIGDREVDSDAYYVYRLQVSSINVSVNAVQTVVRQGENITLMCIVIGNEVVNFEWTYPRKESGRLVEPVTDFLLDMPYHIRSILHIPSAELEDSGTYTCNVTESVNDHQDEKAINITVVE Motif0168_ems_3hC_1028_0002_0001
DRELLELVEELLKRNPRVALRVLIELMMKLGDPRVFEALMLIFDLLEEGDPRYREEIERVLKELN GFLPNDAEELFIFLTEITEITIPCRVTDPQLVVTLHEKKGDVALPVPYDHQRGFSGIFEDRSYICKTTIGDREVDSDAYYVYRLQVSSINVSVNAVQTVVRQGENITLMCIVIGNEVVNFEWTYPRKESGRLVEPVTDFLLDMPYHIRSILHIPSAELEDSGTYTCNVTESVNDHQDEKAINITVVE Motif0168_bcov_4helix_10336_0001_0001_0001
SFDEKLEKFLSKYLDPQEVKYLLVLAKWLLKLGISPRYVIAILQVSARLRGDPEIERVLEELLRT GFLPNDAEELFIFLTEITEITIPCRVTDPQLVVTLHEKKGDVALPVPYDHQRGFSGIFEDRSYICKTTIGDREVDSDAYYVYRLQVSSINVSVNAVQTVVRQGENITLMCIVIGNEVVNFEWTYPRKESGRLVEPVTDFLLDMPYHIRSILHIPSAELEDSGTYTCNVTESVNDHQDEKAINITVVE Motif0408_bcov_4helix_02819_0001_0002
SQLEHAIEVALRTKNPAALRHAFFVAARLARRTGDPKLRRVLRLLHEALEKKDPELIERALRVAR GFLPNDAEELFIFLTEITEITIPCRVTDPQLVVTLHEKKGDVALPVPYDHQRGFSGIFEDRSYICKTTIGDREVDSDAYYVYRLQVSSINVSVNAVQTVVRQGENITLMCIVIGNEVVNFEWTYPRKESGRLVEPVTDFLLDMPYHIRSILHIPSAELEDSGTYTCNVTESVNDHQDEKAINITVVE mot_3h_hb1_702_000000022_0001_31_35_H_._bcov_4helix_12411_0001_0001
SRELMKLVELAEELGNPKVARRIRLALAALRYNPELAKQALERALERFGDPLLEEAIKILEKLLR GFLPNDAEELFIFLTEITEITIPCRVTDPQLVVTLHEKKGDVALPVPYDHQRGFSGIFEDRSYICKTTIGDREVDSDAYYVYRLQVSSINVSVNAVQTVVRQGENITLMCIVIGNEVVNFEWTYPRKESGRLVEPVTDFLLDMPYHIRSILHIPSAELEDSGTYTCNVTESVNDHQDEKAINITVVE mot_3eb7b91744373f27bf6d41999c4fe177_0001_1_000000007_0001_41_51_H_._bcov_4helix_08843_0001_0001
QLFVQFMVHILIRLVRQGKLDPKEAEEMIRLLRDAYGDPKVEELLRRFQKELNK GFLPNDAEELFIFLTEITEITIPCRVTDPQLVVTLHEKKGDVALPVPYDHQRGFSGIFEDRSYICKTTIGDREVDSDAYYVYRLQVSSINVSVNAVQTVVRQGENITLMCIVIGNEVVNFEWTYPRKESGRLVEPVTDFLLDMPYHIRSILHIPSAELEDSGTYTCNVTESVNDHQDEKAINITVVE Motif0233_HHH_eva_0740_0001
DRERSELIFRLLQEARERNNPVLAYLAMVLHLLRRDEEKARRLLREAARATGDPLLKRALEILEK GFLPNDAEELFIFLTEITEITIPCRVTDPQLVVTLHEKKGDVALPVPYDHQRGFSGIFEDRSYICKTTIGDREVDSDAYYVYRLQVSSINVSVNAVQTVVRQGENITLMCIVIGNEVVNFEWTYPRKESGRLVEPVTDFLLDMPYHIRSILHIPSAELEDSGTYTCNVTESVNDHQDEKAINITVVE mot_13a4b30473b10237476aed1889306d53_0001_000000001_0001_25_32_H_._bcov_4helix_10645_0001_0001
TEEEKIKKLVEKLAKEAGVKSVSVSTRKGILEIEIHADSEEAERVRRRLFVFARQLGLRVYVVVT GFLPNDAEELFIFLTEITEITIPCRVTDPQLVVTLHEKKGDVALPVPYDHQRGFSGIFEDRSYICKTTIGDREVDSDAYYVYRLQVSSINVSVNAVQTVVRQGENITLMCIVIGNEVVNFEWTYPRKESGRLVEPVTDFLLDMPYHIRSILHIPSAELEDSGTYTCNVTESVNDHQDEKAINITVVE mot_0692cb74b7d158daf0d44b458ab0979a_0001_000000015_0001_16_24_H_._HEEHE_0512_0001_0001
DESDYVRALIRKALERASREKDPDKLEMVVMFARFLADELNDPTLKEFLTRVERTARELVKK GFLPNDAEELFIFLTEITEITIPCRVTDPQLVVTLHEKKGDVALPVPYDHQRGFSGIFEDRSYICKTTIGDREVDSDAYYVYRLQVSSINVSVNAVQTVVRQGENITLMCIVIGNEVVNFEWTYPRKESGRLVEPVTDFLLDMPYHIRSILHIPSAELEDSGTYTCNVTESVNDHQDEKAINITVVE Motif0697_ems_3hM_1492_0001
SEDDRRARRLIVRIAIQATVRGTTLNLELNYYGYRIHIRFTGDPKEAERWLRRALLLLLRIAER GFLPNDAEELFIFLTEITEITIPCRVTDPQLVVTLHEKKGDVALPVPYDHQRGFSGIFEDRSYICKTTIGDREVDSDAYYVYRLQVSSINVSVNAVQTVVRQGENITLMCIVIGNEVVNFEWTYPRKESGRLVEPVTDFLLDMPYHIRSILHIPSAELEDSGTYTCNVTESVNDHQDEKAINITVVE pol_HEEH_24146_000000005_0001
GVTVIVFDPNLAKKIKKVIPLEVHIRRVPGNRVYIEIRVKSEEQKKTAYELARKIVPLARVFVH GFLPNDAEELFIFLTEITEITIPCRVTDPQLVVTLHEKKGDVALPVPYDHQRGFSGIFEDRSYICKTTIGDREVDSDAYYVYRLQVSSINVSVNAVQTVVRQGENITLMCIVIGNEVVNFEWTYPRKESGRLVEPVTDFLLDMPYHIRSILHIPSAELEDSGTYTCNVTESVNDHQDEKAINITVVE mot_ferr_hb1_3201_000000019_0001_1_3_59_61_P_._ems_fer_extM_54_0001_0001
TRKEIMHTLNKLLMQAHDTYKDDPEKVKELAKKVQKIAQDLAQDESQRHHVDMLVRIFIEDV GFLPNDAEELFIFLTEITEITIPCRVTDPQLVVTLHEKKGDVALPVPYDHQRGFSGIFEDRSYICKTTIGDREVDSDAYYVYRLQVSSINVSVNAVQTVVRQGENITLMCIVIGNEVVNFEWTYPRKESGRLVEPVTDFLLDMPYHIRSILHIPSAELEDSGTYTCNVTESVNDHQDEKAINITVVE Motif0244_ems_3hM_3332_0003_0001
SLEERVRRLIKEARERGDPRKLTLLQILLFLLRRFSPFMVLMFARFVARMLGNEELIEEIIRRLK GFLPNDAEELFIFLTEITEITIPCRVTDPQLVVTLHEKKGDVALPVPYDHQRGFSGIFEDRSYICKTTIGDREVDSDAYYVYRLQVSSINVSVNAVQTVVRQGENITLMCIVIGNEVVNFEWTYPRKESGRLVEPVTDFLLDMPYHIRSILHIPSAELEDSGTYTCNVTESVNDHQDEKAINITVVE Motif0861_bcov_4helix_06785_0001_0001
TSEEVEELLRRIGLLSPEQIERLKRLIEEIEKEDPLRAEFLLRKLKEVLEKNDPQLLFLFYNIVQ GFLPNDAEELFIFLTEITEITIPCRVTDPQLVVTLHEKKGDVALPVPYDHQRGFSGIFEDRSYICKTTIGDREVDSDAYYVYRLQVSSINVSVNAVQTVVRQGENITLMCIVIGNEVVNFEWTYPRKESGRLVEPVTDFLLDMPYHIRSILHIPSAELEDSGTYTCNVTESVNDHQDEKAINITVVE mot_3h_hb1_3455_000000003_0001_7_13_H_._bcov_4helix_01927_0001_0001
SEESKKAKKKIEEIAKRLGLDPDAVREARLLFRFLLRLGLSPRDALALAEILLRKLRKEK GFLPNDAEELFIFLTEITEITIPCRVTDPQLVVTLHEKKGDVALPVPYDHQRGFSGIFEDRSYICKTTIGDREVDSDAYYVYRLQVSSINVSVNAVQTVVRQGENITLMCIVIGNEVVNFEWTYPRKESGRLVEPVTDFLLDMPYHIRSILHIPSAELEDSGTYTCNVTESVNDHQDEKAINITVVE mot_2c16310ed8886f59d64c42d2565e166b_0001_1_000000028_0001_40_48_H_._HHH_eva_0027_0001_0001
GEKEVLRLLLELLKDPDPRVRKIAKQILSFLFVGNPDQARMIVRTLLERTGDPRLEELLKLLEEQ GFLPNDAEELFIFLTEITEITIPCRVTDPQLVVTLHEKKGDVALPVPYDHQRGFSGIFEDRSYICKTTIGDREVDSDAYYVYRLQVSSINVSVNAVQTVVRQGENITLMCIVIGNEVVNFEWTYPRKESGRLVEPVTDFLLDMPYHIRSILHIPSAELEDSGTYTCNVTESVNDHQDEKAINITVVE Motif0680_bcov_4helix_06974_0001_0001
SHRDIIRTALQAYQRGDEKLLKKAAEIARRKGDWRALAFVRYLLKKLQS GFLPNDAEELFIFLTEITEITIPCRVTDPQLVVTLHEKKGDVALPVPYDHQRGFSGIFEDRSYICKTTIGDREVDSDAYYVYRLQVSSINVSVNAVQTVVRQGENITLMCIVIGNEVVNFEWTYPRKESGRLVEPVTDFLLDMPYHIRSILHIPSAELEDSGTYTCNVTESVNDHQDEKAINITVVE Motif0833_HHH_eva_0451_0001_0001
TERKVVNISVIGDDEEAQRRLKKRLQEIREEIEKRARKRNVEYYLIIHTHTENGHLSAVIIFSVT GFLPNDAEELFIFLTEITEITIPCRVTDPQLVVTLHEKKGDVALPVPYDHQRGFSGIFEDRSYICKTTIGDREVDSDAYYVYRLQVSSINVSVNAVQTVVRQGENITLMCIVIGNEVVNFEWTYPRKESGRLVEPVTDFLLDMPYHIRSILHIPSAELEDSGTYTCNVTESVNDHQDEKAINITVVE pol_EHEE_hb1_979_000000023_0001
DEEEVRKLLEEVLGDPKRARVVLMQLKLLEEELGDPKDALEMLILFLRFQGDPDVARVLRELLER GFLPNDAEELFIFLTEITEITIPCRVTDPQLVVTLHEKKGDVALPVPYDHQRGFSGIFEDRSYICKTTIGDREVDSDAYYVYRLQVSSINVSVNAVQTVVRQGENITLMCIVIGNEVVNFEWTYPRKESGRLVEPVTDFLLDMPYHIRSILHIPSAELEDSGTYTCNVTESVNDHQDEKAINITVVE Motif0965_bcov_4helix_04409_0001_0001
TETKRFIYYFHGTDERAQEEIRQTVKKLREELERQAKSRNLEISIIVVIKQDGDRIRVIILVIIT GFLPNDAEELFIFLTEITEITIPCRVTDPQLVVTLHEKKGDVALPVPYDHQRGFSGIFEDRSYICKTTIGDREVDSDAYYVYRLQVSSINVSVNAVQTVVRQGENITLMCIVIGNEVVNFEWTYPRKESGRLVEPVTDFLLDMPYHIRSILHIPSAELEDSGTYTCNVTESVNDHQDEKAINITVVE pol_EHEE_hb1_2245_000000001_0001
DLDEILKRLKELARKRNNPDALQALERIEKALKEGDPDLVRRLAAFVWFTLGDPALAELALLILK GFLPNDAEELFIFLTEITEITIPCRVTDPQLVVTLHEKKGDVALPVPYDHQRGFSGIFEDRSYICKTTIGDREVDSDAYYVYRLQVSSINVSVNAVQTVVRQGENITLMCIVIGNEVVNFEWTYPRKESGRLVEPVTDFLLDMPYHIRSILHIPSAELEDSGTYTCNVTESVNDHQDEKAINITVVE mot_4eb28136f456235f5ee6af838fb01534_0001_1_000000015_0001_35_42_H_._bcov_4helix_03005_0001_0001
SELRRIHSRASNEGDDEVLLVAALLLVAERQKDPHLRRAAELLVKLLVEKGNPLAKRLLTLIKKK GFLPNDAEELFIFLTEITEITIPCRVTDPQLVVTLHEKKGDVALPVPYDHQRGFSGIFEDRSYICKTTIGDREVDSDAYYVYRLQVSSINVSVNAVQTVVRQGENITLMCIVIGNEVVNFEWTYPRKESGRLVEPVTDFLLDMPYHIRSILHIPSAELEDSGTYTCNVTESVNDHQDEKAINITVVE mot_247623a1689b2d64b78e9ce6a8c7769d_0001_000000023_0001_58_64_H_._bcov_4helix_00393_0001_0001
SEVERLLKEILTELDDRGDPSARFVFMVMFLLLQGDPELARELIEILLRKTGDPRLEEILRLLKK GFLPNDAEELFIFLTEITEITIPCRVTDPQLVVTLHEKKGDVALPVPYDHQRGFSGIFEDRSYICKTTIGDREVDSDAYYVYRLQVSSINVSVNAVQTVVRQGENITLMCIVIGNEVVNFEWTYPRKESGRLVEPVTDFLLDMPYHIRSILHIPSAELEDSGTYTCNVTESVNDHQDEKAINITVVE Motif0673_bcov_4helix_05649_0001
SDLELLERLLKEVNSPEARELLKLIKFLKERGVSPEDILVILWFYLHFVGDEELLRLLEEVIRFP GFLPNDAEELFIFLTEITEITIPCRVTDPQLVVTLHEKKGDVALPVPYDHQRGFSGIFEDRSYICKTTIGDREVDSDAYYVYRLQVSSINVSVNAVQTVVRQGENITLMCIVIGNEVVNFEWTYPRKESGRLVEPVTDFLLDMPYHIRSILHIPSAELEDSGTYTCNVTESVNDHQDEKAINITVVE Motif0882_bcov_4helix_02843_0001_0001_0001
DDEEVKLVEQLARQHKKKHPQVKDLAQQVIDLARKAKEQNNPELLKQAQLLLVHVMLRAR GFLPNDAEELFIFLTEITEITIPCRVTDPQLVVTLHEKKGDVALPVPYDHQRGFSGIFEDRSYICKTTIGDREVDSDAYYVYRLQVSSINVSVNAVQTVVRQGENITLMCIVIGNEVVNFEWTYPRKESGRLVEPVTDFLLDMPYHIRSILHIPSAELEDSGTYTCNVTESVNDHQDEKAINITVVE Motif0600_ems_3hC_474_0001_0001_0001
NVFRLVVELVKRGNPQQAVYIAVRLLRKLGDPEDQEKFLEELERLLRKVVDPELVELLLELVRKT GFLPNDAEELFIFLTEITEITIPCRVTDPQLVVTLHEKKGDVALPVPYDHQRGFSGIFEDRSYICKTTIGDREVDSDAYYVYRLQVSSINVSVNAVQTVVRQGENITLMCIVIGNEVVNFEWTYPRKESGRLVEPVTDFLLDMPYHIRSILHIPSAELEDSGTYTCNVTESVNDHQDEKAINITVVE mot_098800ae9e1a8e4ba5f50f47fc6659c0_0001_000000022_0001_38_47_H_._bcov_4helix_01411_0001_0002_0001
DELFVEFMLELAKRLARSPLVREVLEKLEELVKQGDPRARFLAAVLLMLLREDPEKAEELAERLK GFLPNDAEELFIFLTEITEITIPCRVTDPQLVVTLHEKKGDVALPVPYDHQRGFSGIFEDRSYICKTTIGDREVDSDAYYVYRLQVSSINVSVNAVQTVVRQGENITLMCIVIGNEVVNFEWTYPRKESGRLVEPVTDFLLDMPYHIRSILHIPSAELEDSGTYTCNVTESVNDHQDEKAINITVVE Motif0944_bcov_4helix_05731_0001_0001
SKVEELLRELLEKTGDPLLRELLELLKKARERGDQHLVQLLFSLISQLRENDPEDVVRAARLLFR GFLPNDAEELFIFLTEITEITIPCRVTDPQLVVTLHEKKGDVALPVPYDHQRGFSGIFEDRSYICKTTIGDREVDSDAYYVYRLQVSSINVSVNAVQTVVRQGENITLMCIVIGNEVVNFEWTYPRKESGRLVEPVTDFLLDMPYHIRSILHIPSAELEDSGTYTCNVTESVNDHQDEKAINITVVE mot_628e139d59be1bc863c5d658fcdcedb8_0001_1_000000022_0001_20_29_H_._bcov_4helix_03297_0001_0001
DIVLRLADLVIELGDPDLFKVLNRLFAALLNGDPRAEELLELLREALEKGDEELFRELLKRVKEL GFLPNDAEELFIFLTEITEITIPCRVTDPQLVVTLHEKKGDVALPVPYDHQRGFSGIFEDRSYICKTTIGDREVDSDAYYVYRLQVSSINVSVNAVQTVVRQGENITLMCIVIGNEVVNFEWTYPRKESGRLVEPVTDFLLDMPYHIRSILHIPSAELEDSGTYTCNVTESVNDHQDEKAINITVVE mot_b0e25262af13cbe0e33b7687beaa2c11_0001_000000020_0001_40_47_H_._bcov_4helix_00548_0001_0001
DETRFVDIQVRGDDEEAQKTLKTLIKEVEKKIEEEARRQNKDYFFFVYIQRTDGRLLAIIAYRLQ GFLPNDAEELFIFLTEITEITIPCRVTDPQLVVTLHEKKGDVALPVPYDHQRGFSGIFEDRSYICKTTIGDREVDSDAYYVYRLQVSSINVSVNAVQTVVRQGENITLMCIVIGNEVVNFEWTYPRKESGRLVEPVTDFLLDMPYHIRSILHIPSAELEDSGTYTCNVTESVNDHQDEKAINITVVE pol_EHEE_hb1_1704_000000021_0001
PTEKAREIWKKARNAIMMGDEETVRKLIKKLEDLAKTYQDDEAWYLVMFARFVLKMFKR GFLPNDAEELFIFLTEITEITIPCRVTDPQLVVTLHEKKGDVALPVPYDHQRGFSGIFEDRSYICKTTIGDREVDSDAYYVYRLQVSSINVSVNAVQTVVRQGENITLMCIVIGNEVVNFEWTYPRKESGRLVEPVTDFLLDMPYHIRSILHIPSAELEDSGTYTCNVTESVNDHQDEKAINITVVE Motif0690_ems_3hC_119_0001_0002_0001
SLLEEVEKILKELSKKDPEVVRRLLLALRDAAKHFSPERVLLYLFALAKLNGDPEFARLVAEILH GFLPNDAEELFIFLTEITEITIPCRVTDPQLVVTLHEKKGDVALPVPYDHQRGFSGIFEDRSYICKTTIGDREVDSDAYYVYRLQVSSINVSVNAVQTVVRQGENITLMCIVIGNEVVNFEWTYPRKESGRLVEPVTDFLLDMPYHIRSILHIPSAELEDSGTYTCNVTESVNDHQDEKAINITVVE mot_5bc0219475897dea51e62d662fdbb148_0001_000000011_0001_24_33_H_._bcov_4helix_01857_0001_0001
DKREALRIILRATQKWMNASTEEEKKKIVEDAKRLLKEAASTDEESHRWKMLLDFLIKLT GFLPNDAEELFIFLTEITEITIPCRVTDPQLVVTLHEKKGDVALPVPYDHQRGFSGIFEDRSYICKTTIGDREVDSDAYYVYRLQVSSINVSVNAVQTVVRQGENITLMCIVIGNEVVNFEWTYPRKESGRLVEPVTDFLLDMPYHIRSILHIPSAELEDSGTYTCNVTESVNDHQDEKAINITVVE Motif0878_ems_3hC_692_0001_0003_0001
SEEEELRRIVLKLAEFASKENNEEIRRFFRRVFAELALAELRNDEDKVRSILKHVATIAKKLIS GFLPNDAEELFIFLTEITEITIPCRVTDPQLVVTLHEKKGDVALPVPYDHQRGFSGIFEDRSYICKTTIGDREVDSDAYYVYRLQVSSINVSVNAVQTVVRQGENITLMCIVIGNEVVNFEWTYPRKESGRLVEPVTDFLLDMPYHIRSILHIPSAELEDSGTYTCNVTESVNDHQDEKAINITVVE mot_3995b66da6ab833790ea27796e0e7e38_0001_000000012_0001_16_24_H_._ems_3hM_634_0001_0001
SRKDLRWWAIHLYMEANRLSDEEASKIVANLAALIFMVLNNGDEETAKKLVEEAREWVSKG GFLPNDAEELFIFLTEITEITIPCRVTDPQLVVTLHEKKGDVALPVPYDHQRGFSGIFEDRSYICKTTIGDREVDSDAYYVYRLQVSSINVSVNAVQTVVRQGENITLMCIVIGNEVVNFEWTYPRKESGRLVEPVTDFLLDMPYHIRSILHIPSAELEDSGTYTCNVTESVNDHQDEKAINITVVE Motif0406_ems_3hC_647_0001_0002_0001
NELSERFERLTKELGNPEEAVKILLEELERELGNPRRAFAVLAVVLRRLGIDPREVRKLLRLAFA GFLPNDAEELFIFLTEITEITIPCRVTDPQLVVTLHEKKGDVALPVPYDHQRGFSGIFEDRSYICKTTIGDREVDSDAYYVYRLQVSSINVSVNAVQTVVRQGENITLMCIVIGNEVVNFEWTYPRKESGRLVEPVTDFLLDMPYHIRSILHIPSAELEDSGTYTCNVTESVNDHQDEKAINITVVE mot_b0e25262af13cbe0e33b7687beaa2c11_0001_000000020_0001_39_43_H_._bcov_4helix_08201_0001_0002_0001
DVELLRKAAIRIQKLPDPREVEKLVRELSERLGKPPEEVLKMLLELLRRKGNPEAARLVEELLKK GFLPNDAEELFIFLTEITEITIPCRVTDPQLVVTLHEKKGDVALPVPYDHQRGFSGIFEDRSYICKTTIGDREVDSDAYYVYRLQVSSINVSVNAVQTVVRQGENITLMCIVIGNEVVNFEWTYPRKESGRLVEPVTDFLLDMPYHIRSILHIPSAELEDSGTYTCNVTESVNDHQDEKAINITVVE pol_1e850bebfdb495511f352fc15c10947d_0001_000000001_0001
SEEKVKEVLTKAQKYLSKLDTERARRAKHFLDRLWKLAQSIPDPEEKLRVLILLLAAARMLVK GFLPNDAEELFIFLTEITEITIPCRVTDPQLVVTLHEKKGDVALPVPYDHQRGFSGIFEDRSYICKTTIGDREVDSDAYYVYRLQVSSINVSVNAVQTVVRQGENITLMCIVIGNEVVNFEWTYPRKESGRLVEPVTDFLLDMPYHIRSILHIPSAELEDSGTYTCNVTESVNDHQDEKAINITVVE Motif0625_ems_3hM_614_0001_0001
DDIKKAEEKLRKLQETIKKLVPDPDESFMLVMHLRFLFKMARKNPFAVRFVVQEAKFISDSL GFLPNDAEELFIFLTEITEITIPCRVTDPQLVVTLHEKKGDVALPVPYDHQRGFSGIFEDRSYICKTTIGDREVDSDAYYVYRLQVSSINVSVNAVQTVVRQGENITLMCIVIGNEVVNFEWTYPRKESGRLVEPVTDFLLDMPYHIRSILHIPSAELEDSGTYTCNVTESVNDHQDEKAINITVVE Motif0021_ems_3hM_1434_0001_0001
SLIEELEEAIKRGDPRLVETLLELISLLLHKIDPRLSRLFFRILFLVKFRNDPDALLRLLKELLR GFLPNDAEELFIFLTEITEITIPCRVTDPQLVVTLHEKKGDVALPVPYDHQRGFSGIFEDRSYICKTTIGDREVDSDAYYVYRLQVSSINVSVNAVQTVVRQGENITLMCIVIGNEVVNFEWTYPRKESGRLVEPVTDFLLDMPYHIRSILHIPSAELEDSGTYTCNVTESVNDHQDEKAINITVVE Motif0105_bcov_4helix_00584_0001_0001
DEERRLRAIAARAAKLAGVDSFEVSVSNGRLTLTVKGDDKKARKIREQVRQLFTLFGVDVKVTYK GFLPNDAEELFIFLTEITEITIPCRVTDPQLVVTLHEKKGDVALPVPYDHQRGFSGIFEDRSYICKTTIGDREVDSDAYYVYRLQVSSINVSVNAVQTVVRQGENITLMCIVIGNEVVNFEWTYPRKESGRLVEPVTDFLLDMPYHIRSILHIPSAELEDSGTYTCNVTESVNDHQDEKAINITVVE mot_9d65264ada1b0d3d5278f8b5f5578dcd_0001_000000003_0001_41_46_H_._HEEHE_2785_0001_0001
NNEETLKKLLEEGDPLLLIQTVLQKAYELGILSPEELKKLLRLLLLAYRRGDKDLLEKLIREIIK GFLPNDAEELFIFLTEITEITIPCRVTDPQLVVTLHEKKGDVALPVPYDHQRGFSGIFEDRSYICKTTIGDREVDSDAYYVYRLQVSSINVSVNAVQTVVRQGENITLMCIVIGNEVVNFEWTYPRKESGRLVEPVTDFLLDMPYHIRSILHIPSAELEDSGTYTCNVTESVNDHQDEKAINITVVE pol_16a1f3f314274c40114cf4819ebd6c21_0001_1_000000009_0001
TETLVRHVIHIGEDTHEIARRLAEELARRLAHHLKRHLKTDRIHIDISILRHGDSVLVLVYVLAA GFLPNDAEELFIFLTEITEITIPCRVTDPQLVVTLHEKKGDVALPVPYDHQRGFSGIFEDRSYICKTTIGDREVDSDAYYVYRLQVSSINVSVNAVQTVVRQGENITLMCIVIGNEVVNFEWTYPRKESGRLVEPVTDFLLDMPYHIRSILHIPSAELEDSGTYTCNVTESVNDHQDEKAINITVVE pol_EHEE_hb1_2023_000000025_0001
SEVEKRLEEIAEELNDPRARSLVTKVKLISRLFKVSPEMALHILLMVLRFFGDPRREVLEILIKR GFLPNDAEELFIFLTEITEITIPCRVTDPQLVVTLHEKKGDVALPVPYDHQRGFSGIFEDRSYICKTTIGDREVDSDAYYVYRLQVSSINVSVNAVQTVVRQGENITLMCIVIGNEVVNFEWTYPRKESGRLVEPVTDFLLDMPYHIRSILHIPSAELEDSGTYTCNVTESVNDHQDEKAINITVVE Motif0076_bcov_4helix_12351_0001_0001
DRKEVQREVKERVDTALSNNNPDKANIVVAEAWFLAKELGDKELRHLVARLAAKIFDFKG GFLPNDAEELFIFLTEITEITIPCRVTDPQLVVTLHEKKGDVALPVPYDHQRGFSGIFEDRSYICKTTIGDREVDSDAYYVYRLQVSSINVSVNAVQTVVRQGENITLMCIVIGNEVVNFEWTYPRKESGRLVEPVTDFLLDMPYHIRSILHIPSAELEDSGTYTCNVTESVNDHQDEKAINITVVE Motif0681_ems_3hM_1928_0001_0001
DVRAAAQMAILILEKLTKKNPEIKEIADTLIKSLKEAVKKNDEKKVMHVAFRVIDLFERLS GFLPNDAEELFIFLTEITEITIPCRVTDPQLVVTLHEKKGDVALPVPYDHQRGFSGIFEDRSYICKTTIGDREVDSDAYYVYRLQVSSINVSVNAVQTVVRQGENITLMCIVIGNEVVNFEWTYPRKESGRLVEPVTDFLLDMPYHIRSILHIPSAELEDSGTYTCNVTESVNDHQDEKAINITVVE Motif0248_ems_3hM_582_0001_0003_0001
SEELRELLSELARVPDPKVIKLVFAVMFYLKKGDLEYAEEVLRVLLEKFGDPIVRRALEVLKRLP GFLPNDAEELFIFLTEITEITIPCRVTDPQLVVTLHEKKGDVALPVPYDHQRGFSGIFEDRSYICKTTIGDREVDSDAYYVYRLQVSSINVSVNAVQTVVRQGENITLMCIVIGNEVVNFEWTYPRKESGRLVEPVTDFLLDMPYHIRSILHIPSAELEDSGTYTCNVTESVNDHQDEKAINITVVE Motif0172_bcov_4helix_10886_0001_0002
DEEEEEAERIVRHPNAYEIVLRLAREAARLGDPELFRLAVEVAKLLKNGDPEKARELLKELLRLR GFLPNDAEELFIFLTEITEITIPCRVTDPQLVVTLHEKKGDVALPVPYDHQRGFSGIFEDRSYICKTTIGDREVDSDAYYVYRLQVSSINVSVNAVQTVVRQGENITLMCIVIGNEVVNFEWTYPRKESGRLVEPVTDFLLDMPYHIRSILHIPSAELEDSGTYTCNVTESVNDHQDEKAINITVVE pol_3d20ed60c79d0a8ab2535c89eb96988c_0001_1_000000009_0001
EVRVSKVISVQGTDEHAERILEEHHRKVEEIARHIARELNLEVILVRLQLRHRGQVIDYTSAWIK GFLPNDAEELFIFLTEITEITIPCRVTDPQLVVTLHEKKGDVALPVPYDHQRGFSGIFEDRSYICKTTIGDREVDSDAYYVYRLQVSSINVSVNAVQTVVRQGENITLMCIVIGNEVVNFEWTYPRKESGRLVEPVTDFLLDMPYHIRSILHIPSAELEDSGTYTCNVTESVNDHQDEKAINITVVE pol_EHEE_hb1_3582_000000001_0001
SIAAYLLLLRLAKTDPEVRKIVQLLTQAESTGDPRYRERAERLLEELVKRTGDPKLRLALRALKA GFLPNDAEELFIFLTEITEITIPCRVTDPQLVVTLHEKKGDVALPVPYDHQRGFSGIFEDRSYICKTTIGDREVDSDAYYVYRLQVSSINVSVNAVQTVVRQGENITLMCIVIGNEVVNFEWTYPRKESGRLVEPVTDFLLDMPYHIRSILHIPSAELEDSGTYTCNVTESVNDHQDEKAINITVVE mot_a700e3269277ab4989fa16ef2212b817_0001_000000024_0001_18_23_H_._bcov_4helix_11851_0001_0001
TTTRYRIYVVDGTDEEAQKEAKRVAKEFAEEVRDRARKRGVRVHITIRIRVSGRQIKVLVIVDEV GFLPNDAEELFIFLTEITEITIPCRVTDPQLVVTLHEKKGDVALPVPYDHQRGFSGIFEDRSYICKTTIGDREVDSDAYYVYRLQVSSINVSVNAVQTVVRQGENITLMCIVIGNEVVNFEWTYPRKESGRLVEPVTDFLLDMPYHIRSILHIPSAELEDSGTYTCNVTESVNDHQDEKAINITVVE pol_EHEE_hb1_4843_000000009_0001
DFRKIFTFVLSLVVLVLDLVDDERVQEHARRTRELALRALLKDNEELAEEAWRSAEELQRFL GFLPNDAEELFIFLTEITEITIPCRVTDPQLVVTLHEKKGDVALPVPYDHQRGFSGIFEDRSYICKTTIGDREVDSDAYYVYRLQVSSINVSVNAVQTVVRQGENITLMCIVIGNEVVNFEWTYPRKESGRLVEPVTDFLLDMPYHIRSILHIPSAELEDSGTYTCNVTESVNDHQDEKAINITVVE rif_3h_hb1_342_000000001_0001
SLEELLRELLKRTGDPRIHFVLQLLERLREKGVSPEDSLASAIMAARLLGDPEVVKLLLEEALKH GFLPNDAEELFIFLTEITEITIPCRVTDPQLVVTLHEKKGDVALPVPYDHQRGFSGIFEDRSYICKTTIGDREVDSDAYYVYRLQVSSINVSVNAVQTVVRQGENITLMCIVIGNEVVNFEWTYPRKESGRLVEPVTDFLLDMPYHIRSILHIPSAELEDSGTYTCNVTESVNDHQDEKAINITVVE Motif0828_bcov_4helix_05969_0001_0001_0001
SYDLMLEAALQRRDPLAIVAVLFRLLRETGDPRVEEALDLIMLLLTEGNEEEVEKLVRLIIKIVR GFLPNDAEELFIFLTEITEITIPCRVTDPQLVVTLHEKKGDVALPVPYDHQRGFSGIFEDRSYICKTTIGDREVDSDAYYVYRLQVSSINVSVNAVQTVVRQGENITLMCIVIGNEVVNFEWTYPRKESGRLVEPVTDFLLDMPYHIRSILHIPSAELEDSGTYTCNVTESVNDHQDEKAINITVVE Motif0295_bcov_4helix_01606_0001_0001
SEEDKKVKKKATELLEKAKSPDPREVKAAVVELIKLFMDSQNPELRQFVVHATLSARKLSS GFLPNDAEELFIFLTEITEITIPCRVTDPQLVVTLHEKKGDVALPVPYDHQRGFSGIFEDRSYICKTTIGDREVDSDAYYVYRLQVSSINVSVNAVQTVVRQGENITLMCIVIGNEVVNFEWTYPRKESGRLVEPVTDFLLDMPYHIRSILHIPSAELEDSGTYTCNVTESVNDHQDEKAINITVVE Motif0355_ems_3hC_1232_0002_0001_0001
DPTEEAKKLLETLIRELEKRPDDTKVRILVAYAFFALELVKRIQDPTQAKKVVERVKKLIKRA GFLPNDAEELFIFLTEITEITIPCRVTDPQLVVTLHEKKGDVALPVPYDHQRGFSGIFEDRSYICKTTIGDREVDSDAYYVYRLQVSSINVSVNAVQTVVRQGENITLMCIVIGNEVVNFEWTYPRKESGRLVEPVTDFLLDMPYHIRSILHIPSAELEDSGTYTCNVTESVNDHQDEKAINITVVE mot_007f8f59780ba42119e92262452ae720_0001_1_000000018_0001_5_10_H_._ems_3hM_1757_0001_0001
DLEEHILRLLRALAKIFNVPHVEVDVRNGKVTVRVKGRDISAALFRRIAKELAELTGVDLKVTSK GFLPNDAEELFIFLTEITEITIPCRVTDPQLVVTLHEKKGDVALPVPYDHQRGFSGIFEDRSYICKTTIGDREVDSDAYYVYRLQVSSINVSVNAVQTVVRQGENITLMCIVIGNEVVNFEWTYPRKESGRLVEPVTDFLLDMPYHIRSILHIPSAELEDSGTYTCNVTESVNDHQDEKAINITVVE pol_HEEHE_1685_000000007_0001
SEKEKILKTVQELAKKAGVDNVVVVVVEGQVIVRIDADTESAEKLKKILETWAKRLGIQIVVTIH GFLPNDAEELFIFLTEITEITIPCRVTDPQLVVTLHEKKGDVALPVPYDHQRGFSGIFEDRSYICKTTIGDREVDSDAYYVYRLQVSSINVSVNAVQTVVRQGENITLMCIVIGNEVVNFEWTYPRKESGRLVEPVTDFLLDMPYHIRSILHIPSAELEDSGTYTCNVTESVNDHQDEKAINITVVE mot_HEEHE_2224_000000010_0001_21_23_32_34_P_._HEEHE_0701_0001_0001
TEKRLFRQLIHNLARHLGAPEVEVRVSNNTFHVTVKGPDEALKAIRLAAQFLAKKLNYHVEVKTK GFLPNDAEELFIFLTEITEITIPCRVTDPQLVVTLHEKKGDVALPVPYDHQRGFSGIFEDRSYICKTTIGDREVDSDAYYVYRLQVSSINVSVNAVQTVVRQGENITLMCIVIGNEVVNFEWTYPRKESGRLVEPVTDFLLDMPYHIRSILHIPSAELEDSGTYTCNVTESVNDHQDEKAINITVVE mot_2e048fd80be2920f847253082f2e4b14_0001_000000021_0001_37_46_H_._HEEHE_2541_0001_0001
DELSVLIKILLELGVSPQQIVFLLEIFLKRQGISPEEIVELLKKAAKKLNDPELVRVIEELKRRR GFLPNDAEELFIFLTEITEITIPCRVTDPQLVVTLHEKKGDVALPVPYDHQRGFSGIFEDRSYICKTTIGDREVDSDAYYVYRLQVSSINVSVNAVQTVVRQGENITLMCIVIGNEVVNFEWTYPRKESGRLVEPVTDFLLDMPYHIRSILHIPSAELEDSGTYTCNVTESVNDHQDEKAINITVVE Motif0408_bcov_4helix_04078_0001_0002
PQMLFFIALELVRRGIDPRYIEILLRWVAELLGIPEEVLEEVTRLARRAFEGDPEARELLERLGP GFLPNDAEELFIFLTEITEITIPCRVTDPQLVVTLHEKKGDVALPVPYDHQRGFSGIFEDRSYICKTTIGDREVDSDAYYVYRLQVSSINVSVNAVQTVVRQGENITLMCIVIGNEVVNFEWTYPRKESGRLVEPVTDFLLDMPYHIRSILHIPSAELEDSGTYTCNVTESVNDHQDEKAINITVVE Motif0618_bcov_4helix_03508_0001_0001
DEKKKESNRVYNLAIQIMRKASPDERHKLFLLLLMLKFALKNNDEDTAKTLSKIIEKIWRDLS GFLPNDAEELFIFLTEITEITIPCRVTDPQLVVTLHEKKGDVALPVPYDHQRGFSGIFEDRSYICKTTIGDREVDSDAYYVYRLQVSSINVSVNAVQTVVRQGENITLMCIVIGNEVVNFEWTYPRKESGRLVEPVTDFLLDMPYHIRSILHIPSAELEDSGTYTCNVTESVNDHQDEKAINITVVE Motif0390_ems_3hC_517_0001_0001
DQDKVRTILSDIIRIAQEDPRRVREALNEAARLAMELLQKNSPDVILVIHAFLLLEQIRDQVK GFLPNDAEELFIFLTEITEITIPCRVTDPQLVVTLHEKKGDVALPVPYDHQRGFSGIFEDRSYICKTTIGDREVDSDAYYVYRLQVSSINVSVNAVQTVVRQGENITLMCIVIGNEVVNFEWTYPRKESGRLVEPVTDFLLDMPYHIRSILHIPSAELEDSGTYTCNVTESVNDHQDEKAINITVVE Motif0475_ems_3hM_227_0001_0002_0001
SETDVIVYTLRDLLKRAKEKNDPDLAFVAAFFAKKALDKDPTDEKIRKVLEEARKVAEDLRS GFLPNDAEELFIFLTEITEITIPCRVTDPQLVVTLHEKKGDVALPVPYDHQRGFSGIFEDRSYICKTTIGDREVDSDAYYVYRLQVSSINVSVNAVQTVVRQGENITLMCIVIGNEVVNFEWTYPRKESGRLVEPVTDFLLDMPYHIRSILHIPSAELEDSGTYTCNVTESVNDHQDEKAINITVVE Motif0268_ems_3hM_446_0001_0001
SLRREVARAIYRNDPDLVRRLLEEIKEELKRTGDPRLERILVSLLMFAHMLNDPEAEELIRRAFK GFLPNDAEELFIFLTEITEITIPCRVTDPQLVVTLHEKKGDVALPVPYDHQRGFSGIFEDRSYICKTTIGDREVDSDAYYVYRLQVSSINVSVNAVQTVVRQGENITLMCIVIGNEVVNFEWTYPRKESGRLVEPVTDFLLDMPYHIRSILHIPSAELEDSGTYTCNVTESVNDHQDEKAINITVVE Motif0880_bcov_4helix_05792_0001_0001
TEEFHVQYDFDGDDEEARKEIRKVAERVFRRLLLEAKRRNVQVLISIVTTRRDGKLHLRIKARFK GFLPNDAEELFIFLTEITEITIPCRVTDPQLVVTLHEKKGDVALPVPYDHQRGFSGIFEDRSYICKTTIGDREVDSDAYYVYRLQVSSINVSVNAVQTVVRQGENITLMCIVIGNEVVNFEWTYPRKESGRLVEPVTDFLLDMPYHIRSILHIPSAELEDSGTYTCNVTESVNDHQDEKAINITVVE pol_EHEE_hb1_2072_000000011_0001
SEKRAVEFVLRLLERFPPEVLRYVVELAIEISGDPVLRELLEIIEEVLRKGLPPEELERLLRELR GFLPNDAEELFIFLTEITEITIPCRVTDPQLVVTLHEKKGDVALPVPYDHQRGFSGIFEDRSYICKTTIGDREVDSDAYYVYRLQVSSINVSVNAVQTVVRQGENITLMCIVIGNEVVNFEWTYPRKESGRLVEPVTDFLLDMPYHIRSILHIPSAELEDSGTYTCNVTESVNDHQDEKAINITVVE pol_c3330a1c0e587a6e2358128983926640_0001_000000000_0001
SFLVELVLKLLEKGDPETALAVISFLLKKTGDPRVRRIFRLIFQARQAKNPRYLEEARRLVRKLR GFLPNDAEELFIFLTEITEITIPCRVTDPQLVVTLHEKKGDVALPVPYDHQRGFSGIFEDRSYICKTTIGDREVDSDAYYVYRLQVSSINVSVNAVQTVVRQGENITLMCIVIGNEVVNFEWTYPRKESGRLVEPVTDFLLDMPYHIRSILHIPSAELEDSGTYTCNVTESVNDHQDEKAINITVVE mot_7adca786d7372eb504d3486439fa8381_0001_000000015_0001_36_46_H_._bcov_4helix_05841_0001_0001
PELEELLEELEKKVSPELQEIIRLVLEALKKLSPDEREKLVLALEAALRQNNPLILFIVKMLAER GFLPNDAEELFIFLTEITEITIPCRVTDPQLVVTLHEKKGDVALPVPYDHQRGFSGIFEDRSYICKTTIGDREVDSDAYYVYRLQVSSINVSVNAVQTVVRQGENITLMCIVIGNEVVNFEWTYPRKESGRLVEPVTDFLLDMPYHIRSILHIPSAELEDSGTYTCNVTESVNDHQDEKAINITVVE Motif0938_bcov_4helix_01668_0001_0001_0001
SALKLALSLALRLGDQRIVLFILLLRRLLRQGEISPEEVREILERLLREAGVDPELIKEVKELLK GFLPNDAEELFIFLTEITEITIPCRVTDPQLVVTLHEKKGDVALPVPYDHQRGFSGIFEDRSYICKTTIGDREVDSDAYYVYRLQVSSINVSVNAVQTVVRQGENITLMCIVIGNEVVNFEWTYPRKESGRLVEPVTDFLLDMPYHIRSILHIPSAELEDSGTYTCNVTESVNDHQDEKAINITVVE mot_0702c75add223523476788828f86436b_0001_000000008_0001_37_45_H_._bcov_4helix_01069_0001_0001
SQVVFVRVHEQQVRAFAEVAGAKIIDIFTSKNTTWFVFLEGVSEEQLDRAREAARRLRISVYLFK GFLPNDAEELFIFLTEITEITIPCRVTDPQLVVTLHEKKGDVALPVPYDHQRGFSGIFEDRSYICKTTIGDREVDSDAYYVYRLQVSSINVSVNAVQTVVRQGENITLMCIVIGNEVVNFEWTYPRKESGRLVEPVTDFLLDMPYHIRSILHIPSAELEDSGTYTCNVTESVNDHQDEKAINITVVE pol_ferr_hb1_4085_000000005_0001
SLEETVLRLLAFAILLARKEKDPNVHEALQKAMELLQLADQVSDPTERKKLLEKAVKLLQSVI GFLPNDAEELFIFLTEITEITIPCRVTDPQLVVTLHEKKGDVALPVPYDHQRGFSGIFEDRSYICKTTIGDREVDSDAYYVYRLQVSSINVSVNAVQTVVRQGENITLMCIVIGNEVVNFEWTYPRKESGRLVEPVTDFLLDMPYHIRSILHIPSAELEDSGTYTCNVTESVNDHQDEKAINITVVE Motif0166_ems_3hC_197_0001
SEDQTLRRIAVEVARKAGVPDFTVFVHQGRLFVRIHGNNDAAQRVRDILTEISKKLGVYIVVTIR GFLPNDAEELFIFLTEITEITIPCRVTDPQLVVTLHEKKGDVALPVPYDHQRGFSGIFEDRSYICKTTIGDREVDSDAYYVYRLQVSSINVSVNAVQTVVRQGENITLMCIVIGNEVVNFEWTYPRKESGRLVEPVTDFLLDMPYHIRSILHIPSAELEDSGTYTCNVTESVNDHQDEKAINITVVE mot_HEEHE_3071_000000011_0001_23_25_32_34_P_._HEEHE_0539_0001_0001
GPEELEEELRRLGDPRAVLVLRLALRLLERGDPPELVKRLVRALATFLGVPPELVRKIKKAVEEK GFLPNDAEELFIFLTEITEITIPCRVTDPQLVVTLHEKKGDVALPVPYDHQRGFSGIFEDRSYICKTTIGDREVDSDAYYVYRLQVSSINVSVNAVQTVVRQGENITLMCIVIGNEVVNFEWTYPRKESGRLVEPVTDFLLDMPYHIRSILHIPSAELEDSGTYTCNVTESVNDHQDEKAINITVVE pol_be9d262aee908a0851784b54a4224f23_0001_1_000000004_0001
DEVDDAKRLVKELREWAEKQNDDKAWMVAMFLKWLLDTAESRNDETLSKQVAQIVKKVVSTLKS GFLPNDAEELFIFLTEITEITIPCRVTDPQLVVTLHEKKGDVALPVPYDHQRGFSGIFEDRSYICKTTIGDREVDSDAYYVYRLQVSSINVSVNAVQTVVRQGENITLMCIVIGNEVVNFEWTYPRKESGRLVEPVTDFLLDMPYHIRSILHIPSAELEDSGTYTCNVTESVNDHQDEKAINITVVE Motif0364_ems_3hC_634_0001_0001_0001
DEREKKARSLLLRLGDPHAYMAVALALRLLRKGDPDVEEVLRRLRELAKKRNNPLLERAVELLER GFLPNDAEELFIFLTEITEITIPCRVTDPQLVVTLHEKKGDVALPVPYDHQRGFSGIFEDRSYICKTTIGDREVDSDAYYVYRLQVSSINVSVNAVQTVVRQGENITLMCIVIGNEVVNFEWTYPRKESGRLVEPVTDFLLDMPYHIRSILHIPSAELEDSGTYTCNVTESVNDHQDEKAINITVVE rif_89e715eca25833e4b0b3ecdc9df21f7b_0001_1_000000024_0001
SDRDKSRKIRETIRTRAGVPDLIVMVYQGFVFVLVDGDDDSSKRAREIAKKVAQDLKTKIIFRRV GFLPNDAEELFIFLTEITEITIPCRVTDPQLVVTLHEKKGDVALPVPYDHQRGFSGIFEDRSYICKTTIGDREVDSDAYYVYRLQVSSINVSVNAVQTVVRQGENITLMCIVIGNEVVNFEWTYPRKESGRLVEPVTDFLLDMPYHIRSILHIPSAELEDSGTYTCNVTESVNDHQDEKAINITVVE mot_HEEHE_1929_000000003_0001_34_36_61_63_P_._HEEHE_1461_0001_0001
NLRYLFLIVRIANRNPEEAEELLRRLEEVAKRRGDPELEKLVKLVLELLKKDPRLAARLLDEVKD GFLPNDAEELFIFLTEITEITIPCRVTDPQLVVTLHEKKGDVALPVPYDHQRGFSGIFEDRSYICKTTIGDREVDSDAYYVYRLQVSSINVSVNAVQTVVRQGENITLMCIVIGNEVVNFEWTYPRKESGRLVEPVTDFLLDMPYHIRSILHIPSAELEDSGTYTCNVTESVNDHQDEKAINITVVE mot_ce6a83c25d3b5cbb894c321bf597a8d3_0001_000000026_0001_18_25_H_._bcov_4helix_01500_0001_0001
DLEELVRRAEEEGDPELLKRIIREVLERVLRGDPRAKEIAELIYRVASRLGDREVLLRAAMALRM GFLPNDAEELFIFLTEITEITIPCRVTDPQLVVTLHEKKGDVALPVPYDHQRGFSGIFEDRSYICKTTIGDREVDSDAYYVYRLQVSSINVSVNAVQTVVRQGENITLMCIVIGNEVVNFEWTYPRKESGRLVEPVTDFLLDMPYHIRSILHIPSAELEDSGTYTCNVTESVNDHQDEKAINITVVE Motif0326_bcov_4helix_11333_0001_0002_0001
TEEQVREILREILKDVPDPEVRKLIERVIELLERGNPHEAFRVLVEVFKLLGDPRLMLALFMIFL GFLPNDAEELFIFLTEITEITIPCRVTDPQLVVTLHEKKGDVALPVPYDHQRGFSGIFEDRSYICKTTIGDREVDSDAYYVYRLQVSSINVSVNAVQTVVRQGENITLMCIVIGNEVVNFEWTYPRKESGRLVEPVTDFLLDMPYHIRSILHIPSAELEDSGTYTCNVTESVNDHQDEKAINITVVE Motif0163_bcov_4helix_14239_0001
SRFREIFRRLEELAERLGDPREAVRVLIEEALEKNDPRERAIIKYLAELALGDPELVKELIRQAK GFLPNDAEELFIFLTEITEITIPCRVTDPQLVVTLHEKKGDVALPVPYDHQRGFSGIFEDRSYICKTTIGDREVDSDAYYVYRLQVSSINVSVNAVQTVVRQGENITLMCIVIGNEVVNFEWTYPRKESGRLVEPVTDFLLDMPYHIRSILHIPSAELEDSGTYTCNVTESVNDHQDEKAINITVVE pol_28c41ff5ff93e4e540bfc34eab8aed47_0001_000000001_0001
SEEEIKRKAKKAAKSGDVETAMRIVARAYFRGLISQEVFRELIKIILRAIDS GFLPNDAEELFIFLTEITEITIPCRVTDPQLVVTLHEKKGDVALPVPYDHQRGFSGIFEDRSYICKTTIGDREVDSDAYYVYRLQVSSINVSVNAVQTVVRQGENITLMCIVIGNEVVNFEWTYPRKESGRLVEPVTDFLLDMPYHIRSILHIPSAELEDSGTYTCNVTESVNDHQDEKAINITVVE Motif0273_HHH_eva_0440_0002_0001
DLEELAEKIEKTGDPRLISAVIVLVIRLFMKTGDPRLARAAALLVEARQLGDPELVVRILRELLR GFLPNDAEELFIFLTEITEITIPCRVTDPQLVVTLHEKKGDVALPVPYDHQRGFSGIFEDRSYICKTTIGDREVDSDAYYVYRLQVSSINVSVNAVQTVVRQGENITLMCIVIGNEVVNFEWTYPRKESGRLVEPVTDFLLDMPYHIRSILHIPSAELEDSGTYTCNVTESVNDHQDEKAINITVVE mot_ems_3hM_213_000000005_0001_57_61_H_._bcov_4helix_12224_0001_0001
DEEEEKIKEVQKTIRERLEKASSNPEKLKTVYLEALNTLMLIAQTEEILLRLFHYLAMVFMMAL GFLPNDAEELFIFLTEITEITIPCRVTDPQLVVTLHEKKGDVALPVPYDHQRGFSGIFEDRSYICKTTIGDREVDSDAYYVYRLQVSSINVSVNAVQTVVRQGENITLMCIVIGNEVVNFEWTYPRKESGRLVEPVTDFLLDMPYHIRSILHIPSAELEDSGTYTCNVTESVNDHQDEKAINITVVE Motif0655_ems_3hM_1590_0001
DEEVLELYLLAERLGDEVLRRVIMLLKVAISDGDPEAEKLVRELLELLRRGDPEEVRRLAEEIFK GFLPNDAEELFIFLTEITEITIPCRVTDPQLVVTLHEKKGDVALPVPYDHQRGFSGIFEDRSYICKTTIGDREVDSDAYYVYRLQVSSINVSVNAVQTVVRQGENITLMCIVIGNEVVNFEWTYPRKESGRLVEPVTDFLLDMPYHIRSILHIPSAELEDSGTYTCNVTESVNDHQDEKAINITVVE Motif0245_bcov_4helix_12339_0001_0002_0001
SEEKVIRAVIRIFARMADVPSFSFSVSNGRVSVTVKGRDARAQQALYLIKREAEKLGVDVKVRLK GFLPNDAEELFIFLTEITEITIPCRVTDPQLVVTLHEKKGDVALPVPYDHQRGFSGIFEDRSYICKTTIGDREVDSDAYYVYRLQVSSINVSVNAVQTVVRQGENITLMCIVIGNEVVNFEWTYPRKESGRLVEPVTDFLLDMPYHIRSILHIPSAELEDSGTYTCNVTESVNDHQDEKAINITVVE mot_9ff3abfb0b0f95f7a3ea9864cda93ce1_0001_000000018_0001_38_43_H_._HEEHE_1512_0001_0001
DFFREAVQLVFKAESLREQNTDEAKSRVKELSKQAKKLKSQIDDPLERVAVEVAIKRIDKLSKG GFLPNDAEELFIFLTEITEITIPCRVTDPQLVVTLHEKKGDVALPVPYDHQRGFSGIFEDRSYICKTTIGDREVDSDAYYVYRLQVSSINVSVNAVQTVVRQGENITLMCIVIGNEVVNFEWTYPRKESGRLVEPVTDFLLDMPYHIRSILHIPSAELEDSGTYTCNVTESVNDHQDEKAINITVVE Motif0459_ems_3hC_453_0001_0002_0001
SLEELEEILKKLRTPVAQQALYLIERLKRLGFDPKLVVVAVRRFLKQLGRLSPELEELLRELAKA GFLPNDAEELFIFLTEITEITIPCRVTDPQLVVTLHEKKGDVALPVPYDHQRGFSGIFEDRSYICKTTIGDREVDSDAYYVYRLQVSSINVSVNAVQTVVRQGENITLMCIVIGNEVVNFEWTYPRKESGRLVEPVTDFLLDMPYHIRSILHIPSAELEDSGTYTCNVTESVNDHQDEKAINITVVE mot_098800ae9e1a8e4ba5f50f47fc6659c0_0001_000000022_0001_38_47_H_._bcov_4helix_01144_0001_0001_0001
DELEKYAKKVQKDVERLIREAQDERVRERLRQVLLLIRIAVKRKDELLVQAAHKQAKKIEKYE GFLPNDAEELFIFLTEITEITIPCRVTDPQLVVTLHEKKGDVALPVPYDHQRGFSGIFEDRSYICKTTIGDREVDSDAYYVYRLQVSSINVSVNAVQTVVRQGENITLMCIVIGNEVVNFEWTYPRKESGRLVEPVTDFLLDMPYHIRSILHIPSAELEDSGTYTCNVTESVNDHQDEKAINITVVE mot_d09b3a60dcb7ce426a580761e1fc8ad3_0001_000000017_0001_16_24_H_._ems_3hM_3324_0001_0002_0001
TEDDRFNMLLMMVATLARDTNNEEALKLVMKAKRLYENAKTKNDDEKRKTARKIVKEAYEKAS GFLPNDAEELFIFLTEITEITIPCRVTDPQLVVTLHEKKGDVALPVPYDHQRGFSGIFEDRSYICKTTIGDREVDSDAYYVYRLQVSSINVSVNAVQTVVRQGENITLMCIVIGNEVVNFEWTYPRKESGRLVEPVTDFLLDMPYHIRSILHIPSAELEDSGTYTCNVTESVNDHQDEKAINITVVE Motif0392_ems_3hC_963_0002_0001_0001_0001
SRRFIAAIMALLAGNPEAAREILETLLERLRRRGDPRREYVERALKLLEEGNPRRAYRLLARVAQ GFLPNDAEELFIFLTEITEITIPCRVTDPQLVVTLHEKKGDVALPVPYDHQRGFSGIFEDRSYICKTTIGDREVDSDAYYVYRLQVSSINVSVNAVQTVVRQGENITLMCIVIGNEVVNFEWTYPRKESGRLVEPVTDFLLDMPYHIRSILHIPSAELEDSGTYTCNVTESVNDHQDEKAINITVVE mot_2fb45590c477a1ceb18a2e8b67091fb3_0001_000000018_0001_59_65_H_._bcov_4helix_13872_0001_0001_0001
SHEVLRLLLEAMERARSPEERFLLELVIILLMFGNPEEARHVLEEFVRKYGDPVARRALKVLEEE GFLPNDAEELFIFLTEITEITIPCRVTDPQLVVTLHEKKGDVALPVPYDHQRGFSGIFEDRSYICKTTIGDREVDSDAYYVYRLQVSSINVSVNAVQTVVRQGENITLMCIVIGNEVVNFEWTYPRKESGRLVEPVTDFLLDMPYHIRSILHIPSAELEDSGTYTCNVTESVNDHQDEKAINITVVE Motif0241_bcov_4helix_01415_0001_0001
DPFEEMVRLLLEIAKELSKNNDQRMLQFVLFMVHILLMKARNPKQKKLAETAYKLIKKLS GFLPNDAEELFIFLTEITEITIPCRVTDPQLVVTLHEKKGDVALPVPYDHQRGFSGIFEDRSYICKTTIGDREVDSDAYYVYRLQVSSINVSVNAVQTVVRQGENITLMCIVIGNEVVNFEWTYPRKESGRLVEPVTDFLLDMPYHIRSILHIPSAELEDSGTYTCNVTESVNDHQDEKAINITVVE Motif0233_ems_3hM_2969_0001_0003_0001
NLLRQVVEAVKRGDPEKARERARVALKAFGSPVARENFLRRLERLLRKVVPPELVELLLELVRKA GFLPNDAEELFIFLTEITEITIPCRVTDPQLVVTLHEKKGDVALPVPYDHQRGFSGIFEDRSYICKTTIGDREVDSDAYYVYRLQVSSINVSVNAVQTVVRQGENITLMCIVIGNEVVNFEWTYPRKESGRLVEPVTDFLLDMPYHIRSILHIPSAELEDSGTYTCNVTESVNDHQDEKAINITVVE pol_11afb2c3aa982040438f5ae188f20f00_0001_000000005_0001
DVDFILAFLLFFAFRHGDKTALKLAELLMKAKQRGDEELLRKLAKKAKEYLRS GFLPNDAEELFIFLTEITEITIPCRVTDPQLVVTLHEKKGDVALPVPYDHQRGFSGIFEDRSYICKTTIGDREVDSDAYYVYRLQVSSINVSVNAVQTVVRQGENITLMCIVIGNEVVNFEWTYPRKESGRLVEPVTDFLLDMPYHIRSILHIPSAELEDSGTYTCNVTESVNDHQDEKAINITVVE Motif0657_HHH_eva_0527_0001_0001
TAKDIVQMILKKLKEVLKRVQDPNERMRVKEIIEIVEKLWRSARSDEQFIRVAAFAFMYADTI GFLPNDAEELFIFLTEITEITIPCRVTDPQLVVTLHEKKGDVALPVPYDHQRGFSGIFEDRSYICKTTIGDREVDSDAYYVYRLQVSSINVSVNAVQTVVRQGENITLMCIVIGNEVVNFEWTYPRKESGRLVEPVTDFLLDMPYHIRSILHIPSAELEDSGTYTCNVTESVNDHQDEKAINITVVE Motif0255_ems_3hM_329_0001
NLEDLISTLVKRKLEEAAKNKDEELFRKISLLARFLAKEENDEKLLRIIKQIIKEAESQM GFLPNDAEELFIFLTEITEITIPCRVTDPQLVVTLHEKKGDVALPVPYDHQRGFSGIFEDRSYICKTTIGDREVDSDAYYVYRLQVSSINVSVNAVQTVVRQGENITLMCIVIGNEVVNFEWTYPRKESGRLVEPVTDFLLDMPYHIRSILHIPSAELEDSGTYTCNVTESVNDHQDEKAINITVVE mot_3h_hb1_4194_000000011_0001_48_53_H_._ems_3hM_3553_0001_0001
DEEQKKTVKTLLKEAEELAKSPDPNDSRKAQNLVQKALNVIEDPNLLKEALRLFMLINLLFKI GFLPNDAEELFIFLTEITEITIPCRVTDPQLVVTLHEKKGDVALPVPYDHQRGFSGIFEDRSYICKTTIGDREVDSDAYYVYRLQVSSINVSVNAVQTVVRQGENITLMCIVIGNEVVNFEWTYPRKESGRLVEPVTDFLLDMPYHIRSILHIPSAELEDSGTYTCNVTESVNDHQDEKAINITVVE Motif0214_ems_3hC_1283_0001_0001_0004_0001
SEELFRRLFLLVLQALQEGDKKLAKELVDKATEEAKKLNDESLRKVAELLREFIERWS GFLPNDAEELFIFLTEITEITIPCRVTDPQLVVTLHEKKGDVALPVPYDHQRGFSGIFEDRSYICKTTIGDREVDSDAYYVYRLQVSSINVSVNAVQTVVRQGENITLMCIVIGNEVVNFEWTYPRKESGRLVEPVTDFLLDMPYHIRSILHIPSAELEDSGTYTCNVTESVNDHQDEKAINITVVE mot_f69b1bbda077a298995ea2a0762f8bf0_0001_000000010_0001_37_46_H_._ems_3hC_350_0001_0001
SIEELLREALKRLGDPLLYQLLMLFEILKRRGVSPELILMFLLFIVEMVGNEEVRKILEEIRRLH GFLPNDAEELFIFLTEITEITIPCRVTDPQLVVTLHEKKGDVALPVPYDHQRGFSGIFEDRSYICKTTIGDREVDSDAYYVYRLQVSSINVSVNAVQTVVRQGENITLMCIVIGNEVVNFEWTYPRKESGRLVEPVTDFLLDMPYHIRSILHIPSAELEDSGTYTCNVTESVNDHQDEKAINITVVE Motif0887_bcov_4helix_03460_0001_0001
SEKEELNRQLQTFAKKAGVPHVEVTEHNGTLRVTVNGADKAARRVFSAAYLLAEKLGVPVKIHSR GFLPNDAEELFIFLTEITEITIPCRVTDPQLVVTLHEKKGDVALPVPYDHQRGFSGIFEDRSYICKTTIGDREVDSDAYYVYRLQVSSINVSVNAVQTVVRQGENITLMCIVIGNEVVNFEWTYPRKESGRLVEPVTDFLLDMPYHIRSILHIPSAELEDSGTYTCNVTESVNDHQDEKAINITVVE mot_bf24c03798b6649ceba40ca7054d99e0_0001_000000005_0001_39_47_H_._HEEHE_3275_0001_0001_0001
SDEIERLLRELVKRGDPVARRILHFLEALRRAGIDPHKIIRWLLLLARIEGNKEVTRILLKALLE GFLPNDAEELFIFLTEITEITIPCRVTDPQLVVTLHEKKGDVALPVPYDHQRGFSGIFEDRSYICKTTIGDREVDSDAYYVYRLQVSSINVSVNAVQTVVRQGENITLMCIVIGNEVVNFEWTYPRKESGRLVEPVTDFLLDMPYHIRSILHIPSAELEDSGTYTCNVTESVNDHQDEKAINITVVE mot_79e57797415943faec55732498b01460_0001_1_000000006_0001_41_50_H_._bcov_4helix_04226_0001_0001
NAVVRLSEKLRKATEKAEKRNDEKAVKLLRTAEKLLREALEKNDIRLLLRARRYADTVIEQAES GFLPNDAEELFIFLTEITEITIPCRVTDPQLVVTLHEKKGDVALPVPYDHQRGFSGIFEDRSYICKTTIGDREVDSDAYYVYRLQVSSINVSVNAVQTVVRQGENITLMCIVIGNEVVNFEWTYPRKESGRLVEPVTDFLLDMPYHIRSILHIPSAELEDSGTYTCNVTESVNDHQDEKAINITVVE mot_609d97902c010e147ff7b7376c5fa04b_0001_000000025_0001_40_50_H_._ems_3hC_1310_0001_0001_0001
DERRERKFELDGQGEEARKFYLRLLFRALREAEREAEERNVEAKVRVSLLKVGDKIVVSLIVTFR GFLPNDAEELFIFLTEITEITIPCRVTDPQLVVTLHEKKGDVALPVPYDHQRGFSGIFEDRSYICKTTIGDREVDSDAYYVYRLQVSSINVSVNAVQTVVRQGENITLMCIVIGNEVVNFEWTYPRKESGRLVEPVTDFLLDMPYHIRSILHIPSAELEDSGTYTCNVTESVNDHQDEKAINITVVE pol_EHEE_hb1_3469_000000017_0001
SEEEYFRKLVTQFAEMAGVPHFSVTVSNGTYSVTVKGDDESAISAIFFVMAMAMSLGVPFRIRVE GFLPNDAEELFIFLTEITEITIPCRVTDPQLVVTLHEKKGDVALPVPYDHQRGFSGIFEDRSYICKTTIGDREVDSDAYYVYRLQVSSINVSVNAVQTVVRQGENITLMCIVIGNEVVNFEWTYPRKESGRLVEPVTDFLLDMPYHIRSILHIPSAELEDSGTYTCNVTESVNDHQDEKAINITVVE Motif0508_HEEHE_3167_0001_0001
PLWEEATKLLRKAEENARKKNDPKLLHIVFLARNLAERLKKDPSNEEVKMALKFLVHLAKRLS GFLPNDAEELFIFLTEITEITIPCRVTDPQLVVTLHEKKGDVALPVPYDHQRGFSGIFEDRSYICKTTIGDREVDSDAYYVYRLQVSSINVSVNAVQTVVRQGENITLMCIVIGNEVVNFEWTYPRKESGRLVEPVTDFLLDMPYHIRSILHIPSAELEDSGTYTCNVTESVNDHQDEKAINITVVE Motif0393_ems_3hM_120_0001_0001
DEELHKLLLEVALKAPDPREAMRLIVFIAFALKAGNPDQARQALKELLKLLGDPVVEEVLRLLEK GFLPNDAEELFIFLTEITEITIPCRVTDPQLVVTLHEKKGDVALPVPYDHQRGFSGIFEDRSYICKTTIGDREVDSDAYYVYRLQVSSINVSVNAVQTVVRQGENITLMCIVIGNEVVNFEWTYPRKESGRLVEPVTDFLLDMPYHIRSILHIPSAELEDSGTYTCNVTESVNDHQDEKAINITVVE Motif0270_bcov_4helix_01886_0001_0001
DAVYRLFELLRELREKGDPAHELVAEALRLLAEGDPEKAEEVLKELLKLLGDPRLEHIIRALRAL GFLPNDAEELFIFLTEITEITIPCRVTDPQLVVTLHEKKGDVALPVPYDHQRGFSGIFEDRSYICKTTIGDREVDSDAYYVYRLQVSSINVSVNAVQTVVRQGENITLMCIVIGNEVVNFEWTYPRKESGRLVEPVTDFLLDMPYHIRSILHIPSAELEDSGTYTCNVTESVNDHQDEKAINITVVE rif_5ee0bcad3e0ad6bd4f45785f22d65a15_0001_1_000000022_0001
SDERAKKNIEELLRMITKLLSPEESQRVREKVKKLKKKGVSPDQIIHWLMRVLMQARVRY GFLPNDAEELFIFLTEITEITIPCRVTDPQLVVTLHEKKGDVALPVPYDHQRGFSGIFEDRSYICKTTIGDREVDSDAYYVYRLQVSSINVSVNAVQTVVRQGENITLMCIVIGNEVVNFEWTYPRKESGRLVEPVTDFLLDMPYHIRSILHIPSAELEDSGTYTCNVTESVNDHQDEKAINITVVE Motif0363_HHH_eva_0274_0001_0001
SKEEKLRELLKEAGLSPEEIEQLLEMIKEVRKKHPPERIEEIIKRFLRMLGVPPEVIKRILELAR GFLPNDAEELFIFLTEITEITIPCRVTDPQLVVTLHEKKGDVALPVPYDHQRGFSGIFEDRSYICKTTIGDREVDSDAYYVYRLQVSSINVSVNAVQTVVRQGENITLMCIVIGNEVVNFEWTYPRKESGRLVEPVTDFLLDMPYHIRSILHIPSAELEDSGTYTCNVTESVNDHQDEKAINITVVE pol_1a98e35200bd6dffa93d906307cb02c5_0001_1_000000004_0001
SKELLEEAIELLKKDPEKAREVLEELLKLAKELGDDELEDLVRKIILLLELGNPQLALALLERLL GFLPNDAEELFIFLTEITEITIPCRVTDPQLVVTLHEKKGDVALPVPYDHQRGFSGIFEDRSYICKTTIGDREVDSDAYYVYRLQVSSINVSVNAVQTVVRQGENITLMCIVIGNEVVNFEWTYPRKESGRLVEPVTDFLLDMPYHIRSILHIPSAELEDSGTYTCNVTESVNDHQDEKAINITVVE mot_d09b3a60dcb7ce426a580761e1fc8ad3_0001_000000004_0001_16_23_H_._bcov_4helix_05264_0001_0001
DEDDKVRKLVLRVAREAGVPFVFITVDNGQVFVLLRGTDEAARTAQELVKQVARDIGVKLTVRVR GFLPNDAEELFIFLTEITEITIPCRVTDPQLVVTLHEKKGDVALPVPYDHQRGFSGIFEDRSYICKTTIGDREVDSDAYYVYRLQVSSINVSVNAVQTVVRQGENITLMCIVIGNEVVNFEWTYPRKESGRLVEPVTDFLLDMPYHIRSILHIPSAELEDSGTYTCNVTESVNDHQDEKAINITVVE mot_HEEHE_2424_000000025_0001_21_23_30_36_P_._HEEHE_2684_0001_0001
TPDEIRKEAEKLYELVREGKLTPEEAQRRLMELFMFVSILGDEDLRREVFEIAQRVSQLIMK GFLPNDAEELFIFLTEITEITIPCRVTDPQLVVTLHEKKGDVALPVPYDHQRGFSGIFEDRSYICKTTIGDREVDSDAYYVYRLQVSSINVSVNAVQTVVRQGENITLMCIVIGNEVVNFEWTYPRKESGRLVEPVTDFLLDMPYHIRSILHIPSAELEDSGTYTCNVTESVNDHQDEKAINITVVE Motif0214_HHH_eva_0145_0001_0001
TEKRSWIWVVKGTDEEAKKRLEEVREQIKRIIEKIKKEVSTEVQFFVLERRNGDFITIFLFVFIE GFLPNDAEELFIFLTEITEITIPCRVTDPQLVVTLHEKKGDVALPVPYDHQRGFSGIFEDRSYICKTTIGDREVDSDAYYVYRLQVSSINVSVNAVQTVVRQGENITLMCIVIGNEVVNFEWTYPRKESGRLVEPVTDFLLDMPYHIRSILHIPSAELEDSGTYTCNVTESVNDHQDEKAINITVVE pol_EHEE_hb1_2182_000000007_0001
DKQDELLKRLLKKILTELSKWTKDPETARKLLESAQTLAKQDPSKTEEVLLHFIMWARLLVRK GFLPNDAEELFIFLTEITEITIPCRVTDPQLVVTLHEKKGDVALPVPYDHQRGFSGIFEDRSYICKTTIGDREVDSDAYYVYRLQVSSINVSVNAVQTVVRQGENITLMCIVIGNEVVNFEWTYPRKESGRLVEPVTDFLLDMPYHIRSILHIPSAELEDSGTYTCNVTESVNDHQDEKAINITVVE Motif0413_ems_3hM_3597_0001_0001_0001
SEETAKRLLKIVEKLAKKVGDREAFEALFRARFLLEALKKGKIDAHQVEQLLKMIIKKLRKLG GFLPNDAEELFIFLTEITEITIPCRVTDPQLVVTLHEKKGDVALPVPYDHQRGFSGIFEDRSYICKTTIGDREVDSDAYYVYRLQVSSINVSVNAVQTVVRQGENITLMCIVIGNEVVNFEWTYPRKESGRLVEPVTDFLLDMPYHIRSILHIPSAELEDSGTYTCNVTESVNDHQDEKAINITVVE Motif0643_HHH_eva_0056_0001_0001_0001
DDDDLHRLVMELTLEAFRWAKDEEIKKRVLHLAMIAHVAYESNNREMLSKVVSELKELLERLQS GFLPNDAEELFIFLTEITEITIPCRVTDPQLVVTLHEKKGDVALPVPYDHQRGFSGIFEDRSYICKTTIGDREVDSDAYYVYRLQVSSINVSVNAVQTVVRQGENITLMCIVIGNEVVNFEWTYPRKESGRLVEPVTDFLLDMPYHIRSILHIPSAELEDSGTYTCNVTESVNDHQDEKAINITVVE Motif0865_ems_3hC_1502_0001_0002_0001
TEIAKVLIRLFREARTPEEKRLLQRLWRLFIEGNPREVARLLEEILKKTGDPRFEELLKIVKRRA GFLPNDAEELFIFLTEITEITIPCRVTDPQLVVTLHEKKGDVALPVPYDHQRGFSGIFEDRSYICKTTIGDREVDSDAYYVYRLQVSSINVSVNAVQTVVRQGENITLMCIVIGNEVVNFEWTYPRKESGRLVEPVTDFLLDMPYHIRSILHIPSAELEDSGTYTCNVTESVNDHQDEKAINITVVE pol_7253009e7481b1f9e6e2fc7121a4d149_0001_000000011_0001
SEEEEVQRVAKELTDKAGVPNIDVYVFRGFVSVDVKGTDESSKRAQKLAHKLARELKVPVVITTT GFLPNDAEELFIFLTEITEITIPCRVTDPQLVVTLHEKKGDVALPVPYDHQRGFSGIFEDRSYICKTTIGDREVDSDAYYVYRLQVSSINVSVNAVQTVVRQGENITLMCIVIGNEVVNFEWTYPRKESGRLVEPVTDFLLDMPYHIRSILHIPSAELEDSGTYTCNVTESVNDHQDEKAINITVVE mot_HEEHE_0863_000000018_0001_21_25_32_36_P_._HEEHE_2741_0001_0001
PLEELLEEVLRLARELGNPAREFIRLVIKLLRRGNPKSAVAYLFFAIKLLGDPILREILLRTVRP GFLPNDAEELFIFLTEITEITIPCRVTDPQLVVTLHEKKGDVALPVPYDHQRGFSGIFEDRSYICKTTIGDREVDSDAYYVYRLQVSSINVSVNAVQTVVRQGENITLMCIVIGNEVVNFEWTYPRKESGRLVEPVTDFLLDMPYHIRSILHIPSAELEDSGTYTCNVTESVNDHQDEKAINITVVE mot_007f8f59780ba42119e92262452ae720_0001_1_000000018_0001_5_10_H_._bcov_4helix_12175_0001_0001
DPQQVLEEVKKLLELVKRGKLDPLQAIQRANQLLLEAERKGKITEQVKEEIKRIMREIMMFKI GFLPNDAEELFIFLTEITEITIPCRVTDPQLVVTLHEKKGDVALPVPYDHQRGFSGIFEDRSYICKTTIGDREVDSDAYYVYRLQVSSINVSVNAVQTVVRQGENITLMCIVIGNEVVNFEWTYPRKESGRLVEPVTDFLLDMPYHIRSILHIPSAELEDSGTYTCNVTESVNDHQDEKAINITVVE Motif0232_HHH_eva_0134_0001_0001
SRRIILEAFRLAKELGNPRALTILVRLWFLLKKGVSPEEVTRLLEQLVERVGDPVLKLALELLKR GFLPNDAEELFIFLTEITEITIPCRVTDPQLVVTLHEKKGDVALPVPYDHQRGFSGIFEDRSYICKTTIGDREVDSDAYYVYRLQVSSINVSVNAVQTVVRQGENITLMCIVIGNEVVNFEWTYPRKESGRLVEPVTDFLLDMPYHIRSILHIPSAELEDSGTYTCNVTESVNDHQDEKAINITVVE mot_40e86e4e32a25ee6cbb7392bdf050625_0001_1_000000007_0001_45_49_H_._bcov_4helix_09767_0001_0001
DTRRKVLRTVAELAEKANVPHFTVVFRHGYVYVRIHGDSPEAQTLKKLVEQFARELGVRVLVTIN GFLPNDAEELFIFLTEITEITIPCRVTDPQLVVTLHEKKGDVALPVPYDHQRGFSGIFEDRSYICKTTIGDREVDSDAYYVYRLQVSSINVSVNAVQTVVRQGENITLMCIVIGNEVVNFEWTYPRKESGRLVEPVTDFLLDMPYHIRSILHIPSAELEDSGTYTCNVTESVNDHQDEKAINITVVE mot_HEEHE_2199_000000025_0001_23_25_30_34_P_._HEEHE_0918_0001_0001
TEELVHLAEILLRQGISPEYLVMFLLFLISQTFNVDPEEARKLLEEALKRVNSPLARELLKLLRR GFLPNDAEELFIFLTEITEITIPCRVTDPQLVVTLHEKKGDVALPVPYDHQRGFSGIFEDRSYICKTTIGDREVDSDAYYVYRLQVSSINVSVNAVQTVVRQGENITLMCIVIGNEVVNFEWTYPRKESGRLVEPVTDFLLDMPYHIRSILHIPSAELEDSGTYTCNVTESVNDHQDEKAINITVVE Motif0698_bcov_4helix_05289_0001_0001
SLDEVEEELKKLVNDPRAEVQIRMVVRSAKKKNLSPEELLIMLWFFAHVMGDEELLRAVEELLRK GFLPNDAEELFIFLTEITEITIPCRVTDPQLVVTLHEKKGDVALPVPYDHQRGFSGIFEDRSYICKTTIGDREVDSDAYYVYRLQVSSINVSVNAVQTVVRQGENITLMCIVIGNEVVNFEWTYPRKESGRLVEPVTDFLLDMPYHIRSILHIPSAELEDSGTYTCNVTESVNDHQDEKAINITVVE Motif0508_bcov_4helix_10849_0001_0001_0001
SKDRKLLLEWLARALKEDLIKAWTIARRAYKEEGDPLLKKALELIEKAEQLGDPDYAHELIKRLG GFLPNDAEELFIFLTEITEITIPCRVTDPQLVVTLHEKKGDVALPVPYDHQRGFSGIFEDRSYICKTTIGDREVDSDAYYVYRLQVSSINVSVNAVQTVVRQGENITLMCIVIGNEVVNFEWTYPRKESGRLVEPVTDFLLDMPYHIRSILHIPSAELEDSGTYTCNVTESVNDHQDEKAINITVVE mot_3h_hb1_6844_000000021_0001_48_55_H_._bcov_4helix_08980_0001_0001
SREELLRRAAKEGNLEEVLKELIEEARERGDDELLEVLEMAIFALRFGAVSPEILAMIVIKVLKK GFLPNDAEELFIFLTEITEITIPCRVTDPQLVVTLHEKKGDVALPVPYDHQRGFSGIFEDRSYICKTTIGDREVDSDAYYVYRLQVSSINVSVNAVQTVVRQGENITLMCIVIGNEVVNFEWTYPRKESGRLVEPVTDFLLDMPYHIRSILHIPSAELEDSGTYTCNVTESVNDHQDEKAINITVVE Motif0389_bcov_4helix_12485_0001_0001
DVEELEEILEEARSVIDPLEVLLLKQLLREALERNDPDLLILIILLIFFLVGDPRVEEILRKLNK GFLPNDAEELFIFLTEITEITIPCRVTDPQLVVTLHEKKGDVALPVPYDHQRGFSGIFEDRSYICKTTIGDREVDSDAYYVYRLQVSSINVSVNAVQTVVRQGENITLMCIVIGNEVVNFEWTYPRKESGRLVEPVTDFLLDMPYHIRSILHIPSAELEDSGTYTCNVTESVNDHQDEKAINITVVE Motif0389_bcov_4helix_03248_0001_0001
SKEELRELVERLLRGKLPPRELLRLLLELFQELGDPKVRLVLAIIALARRKKDPRLVEFALSAVK GFLPNDAEELFIFLTEITEITIPCRVTDPQLVVTLHEKKGDVALPVPYDHQRGFSGIFEDRSYICKTTIGDREVDSDAYYVYRLQVSSINVSVNAVQTVVRQGENITLMCIVIGNEVVNFEWTYPRKESGRLVEPVTDFLLDMPYHIRSILHIPSAELEDSGTYTCNVTESVNDHQDEKAINITVVE pol_b41ccbecc1ce4ece2c0d7ce0ce407a78_0001_000000000_0001
DREEEIEKTWKELAEKDYREALKFVMELSKTDPYAKKVLEKVFKDPELRNKLAHAAVRAK GFLPNDAEELFIFLTEITEITIPCRVTDPQLVVTLHEKKGDVALPVPYDHQRGFSGIFEDRSYICKTTIGDREVDSDAYYVYRLQVSSINVSVNAVQTVVRQGENITLMCIVIGNEVVNFEWTYPRKESGRLVEPVTDFLLDMPYHIRSILHIPSAELEDSGTYTCNVTESVNDHQDEKAINITVVE Motif0503_ems_4hM_3205_0002_0001_0001
DEIRRLLALLFKTPEEARKVLREVERVLREKGVPPEEIEELLRRLLELLLKDPALVEELLRKLLR GFLPNDAEELFIFLTEITEITIPCRVTDPQLVVTLHEKKGDVALPVPYDHQRGFSGIFEDRSYICKTTIGDREVDSDAYYVYRLQVSSINVSVNAVQTVVRQGENITLMCIVIGNEVVNFEWTYPRKESGRLVEPVTDFLLDMPYHIRSILHIPSAELEDSGTYTCNVTESVNDHQDEKAINITVVE pol_6705324a1a405c1dc0a7c494978c1e15_0001_000000004_0001
NQWLAVAFLLVKRGNPAVELALRIILRRAREKGDPELEELIKKVLELLKEGNPEEARKLLNKLYA GFLPNDAEELFIFLTEITEITIPCRVTDPQLVVTLHEKKGDVALPVPYDHQRGFSGIFEDRSYICKTTIGDREVDSDAYYVYRLQVSSINVSVNAVQTVVRQGENITLMCIVIGNEVVNFEWTYPRKESGRLVEPVTDFLLDMPYHIRSILHIPSAELEDSGTYTCNVTESVNDHQDEKAINITVVE rif_1621c7652456a004e00165c70a483707_0001_000000014_0001
SKELIEEALRLLEKGDPRVRDVIRRLYQEADRKNDEKLLRRVLLVIAALLAGNPEMARRLLRELR GFLPNDAEELFIFLTEITEITIPCRVTDPQLVVTLHEKKGDVALPVPYDHQRGFSGIFEDRSYICKTTIGDREVDSDAYYVYRLQVSSINVSVNAVQTVVRQGENITLMCIVIGNEVVNFEWTYPRKESGRLVEPVTDFLLDMPYHIRSILHIPSAELEDSGTYTCNVTESVNDHQDEKAINITVVE mot_67a0f685a420117540374929bec92ee9_0001_1_000000003_0001_6_12_H_._bcov_4helix_13909_0001_0001
SLRAEARNVLARAYEVARKLSDEEKRKKIARLALLLARAVLENDEDTVRTILSKLKTLVERAE GFLPNDAEELFIFLTEITEITIPCRVTDPQLVVTLHEKKGDVALPVPYDHQRGFSGIFEDRSYICKTTIGDREVDSDAYYVYRLQVSSINVSVNAVQTVVRQGENITLMCIVIGNEVVNFEWTYPRKESGRLVEPVTDFLLDMPYHIRSILHIPSAELEDSGTYTCNVTESVNDHQDEKAINITVVE mot_2f50abe2963df35b40b4e37b54ffe50f_0001_000000013_0001_21_29_H_._ems_3hM_1869_0001_0002_0001
TTEELLETLWRRLKELADRVEDPKARKILRRLLSELERAIKEKDQETVLHAIMNVELFLKEVL GFLPNDAEELFIFLTEITEITIPCRVTDPQLVVTLHEKKGDVALPVPYDHQRGFSGIFEDRSYICKTTIGDREVDSDAYYVYRLQVSSINVSVNAVQTVVRQGENITLMCIVIGNEVVNFEWTYPRKESGRLVEPVTDFLLDMPYHIRSILHIPSAELEDSGTYTCNVTESVNDHQDEKAINITVVE Motif0121_ems_3hM_1371_0001_0001_0001
DTFDISHSIRQLLLQAVGLRSLTVRVKDGTIHVRIDGTDERAMLARFLARLLARSNGYKIDVKLD GFLPNDAEELFIFLTEITEITIPCRVTDPQLVVTLHEKKGDVALPVPYDHQRGFSGIFEDRSYICKTTIGDREVDSDAYYVYRLQVSSINVSVNAVQTVVRQGENITLMCIVIGNEVVNFEWTYPRKESGRLVEPVTDFLLDMPYHIRSILHIPSAELEDSGTYTCNVTESVNDHQDEKAINITVVE mot_6dea7b20224a8fcba8c79db37c3e90ec_0001_1_000000012_0001_39_46_H_._HEEHE_3061_0001_0001
DEVDEIFMTLMHEIFQAEREKDEETLQKAYEKAKRVLETYNNPQIEMVLKFAEKAIKRVRDD GFLPNDAEELFIFLTEITEITIPCRVTDPQLVVTLHEKKGDVALPVPYDHQRGFSGIFEDRSYICKTTIGDREVDSDAYYVYRLQVSSINVSVNAVQTVVRQGENITLMCIVIGNEVVNFEWTYPRKESGRLVEPVTDFLLDMPYHIRSILHIPSAELEDSGTYTCNVTESVNDHQDEKAINITVVE Motif0695_ems_3hM_348_0001_0001_0001
SEADELIELLRRGDPRVEQLVARILMKAMDKDPRLASLILSLFMMLKEEGNPDLERQLKKLIEET GFLPNDAEELFIFLTEITEITIPCRVTDPQLVVTLHEKKGDVALPVPYDHQRGFSGIFEDRSYICKTTIGDREVDSDAYYVYRLQVSSINVSVNAVQTVVRQGENITLMCIVIGNEVVNFEWTYPRKESGRLVEPVTDFLLDMPYHIRSILHIPSAELEDSGTYTCNVTESVNDHQDEKAINITVVE Motif0168_bcov_4helix_13132_0001_0002
DMFLERVLRLLAELLNDPELREIAKRIIERIKKGDPEARRVAELVFIFLHLGNPRLASYLLKKAH GFLPNDAEELFIFLTEITEITIPCRVTDPQLVVTLHEKKGDVALPVPYDHQRGFSGIFEDRSYICKTTIGDREVDSDAYYVYRLQVSSINVSVNAVQTVVRQGENITLMCIVIGNEVVNFEWTYPRKESGRLVEPVTDFLLDMPYHIRSILHIPSAELEDSGTYTCNVTESVNDHQDEKAINITVVE Motif0401_bcov_4helix_11852_0001_0001
DLEERFEEAIELVRRIDPVLATYIKAVFEQLRKKLSPRIVIMIVIFLLRIRGNPEAVKILKDVVR GFLPNDAEELFIFLTEITEITIPCRVTDPQLVVTLHEKKGDVALPVPYDHQRGFSGIFEDRSYICKTTIGDREVDSDAYYVYRLQVSSINVSVNAVQTVVRQGENITLMCIVIGNEVVNFEWTYPRKESGRLVEPVTDFLLDMPYHIRSILHIPSAELEDSGTYTCNVTESVNDHQDEKAINITVVE mot_53784bc99c4275c2c1862b0ea91707db_0001_000000011_0001_27_32_H_._bcov_4helix_04935_0001_0001_0001
DEDKLVRAAIQAISKWAGLESVSFTLRNGKVHLTVKGNDAAAQAVLQLARLLAKKFNLPLELTFR GFLPNDAEELFIFLTEITEITIPCRVTDPQLVVTLHEKKGDVALPVPYDHQRGFSGIFEDRSYICKTTIGDREVDSDAYYVYRLQVSSINVSVNAVQTVVRQGENITLMCIVIGNEVVNFEWTYPRKESGRLVEPVTDFLLDMPYHIRSILHIPSAELEDSGTYTCNVTESVNDHQDEKAINITVVE mot_3h_hb1_167_000000019_0001_30_36_H_._HEEHE_0137_0001_0001
SEETKRIKKWAKKLAKKAGLDRQAINMAQFIVETLARRGIDPLFIKMQIKIFIELQKRA GFLPNDAEELFIFLTEITEITIPCRVTDPQLVVTLHEKKGDVALPVPYDHQRGFSGIFEDRSYICKTTIGDREVDSDAYYVYRLQVSSINVSVNAVQTVVRQGENITLMCIVIGNEVVNFEWTYPRKESGRLVEPVTDFLLDMPYHIRSILHIPSAELEDSGTYTCNVTESVNDHQDEKAINITVVE Motif0618_HHH_eva_0017_0001_0001_0001
PPEDEAEMLLMMAEFLLRSYPNDEDVQSYVKFLVEKVKKLADQVPDEDVRDTLKKLADKILKSQ GFLPNDAEELFIFLTEITEITIPCRVTDPQLVVTLHEKKGDVALPVPYDHQRGFSGIFEDRSYICKTTIGDREVDSDAYYVYRLQVSSINVSVNAVQTVVRQGENITLMCIVIGNEVVNFEWTYPRKESGRLVEPVTDFLLDMPYHIRSILHIPSAELEDSGTYTCNVTESVNDHQDEKAINITVVE Motif0697_ems_3hM_249_0001_0001
DKEQFLYNFIKRIAEAENLKSVEVDVSNGRVTVRFDGDDEAARTASRAAEIFAAAFGIDLKVTLH GFLPNDAEELFIFLTEITEITIPCRVTDPQLVVTLHEKKGDVALPVPYDHQRGFSGIFEDRSYICKTTIGDREVDSDAYYVYRLQVSSINVSVNAVQTVVRQGENITLMCIVIGNEVVNFEWTYPRKESGRLVEPVTDFLLDMPYHIRSILHIPSAELEDSGTYTCNVTESVNDHQDEKAINITVVE mot_529224d0d35034490beef32fdb89bec2_0001_000000006_0001_44_49_H_._HEEHE_1460_0001_0002_0001
PRRRIYELLNRIEQKALKDGDKKVRDLVRRLEIELLFARRRNDEEKQKKILKEVRKVLKIAQR GFLPNDAEELFIFLTEITEITIPCRVTDPQLVVTLHEKKGDVALPVPYDHQRGFSGIFEDRSYICKTTIGDREVDSDAYYVYRLQVSSINVSVNAVQTVVRQGENITLMCIVIGNEVVNFEWTYPRKESGRLVEPVTDFLLDMPYHIRSILHIPSAELEDSGTYTCNVTESVNDHQDEKAINITVVE mot_57c21e80de2c7141f343db57d08a568b_0001_000000004_0001_20_29_H_._ems_3hM_866_0001_0002_0001
DLEEIEKRLRELGLSPHVVEYIIQMARLLKEKGVSPEELKLVLHFLLHFFIPDPELRRLVAEAVE GFLPNDAEELFIFLTEITEITIPCRVTDPQLVVTLHEKKGDVALPVPYDHQRGFSGIFEDRSYICKTTIGDREVDSDAYYVYRLQVSSINVSVNAVQTVVRQGENITLMCIVIGNEVVNFEWTYPRKESGRLVEPVTDFLLDMPYHIRSILHIPSAELEDSGTYTCNVTESVNDHQDEKAINITVVE Motif0061_bcov_4helix_09374_0001_0001
TAAREALEIATEAAKLSRERNDEHSVRLVHHVLELIQEAARRNDLRAARHALRLARELWKRSS GFLPNDAEELFIFLTEITEITIPCRVTDPQLVVTLHEKKGDVALPVPYDHQRGFSGIFEDRSYICKTTIGDREVDSDAYYVYRLQVSSINVSVNAVQTVVRQGENITLMCIVIGNEVVNFEWTYPRKESGRLVEPVTDFLLDMPYHIRSILHIPSAELEDSGTYTCNVTESVNDHQDEKAINITVVE rif_3h_hb1_3273_000000014_0001
DEEEIKKELKKLAGDPVVRNVLEFLLELLKKEDPQMVLMTILFFLKLAGLLTPELERVLRELFEK GFLPNDAEELFIFLTEITEITIPCRVTDPQLVVTLHEKKGDVALPVPYDHQRGFSGIFEDRSYICKTTIGDREVDSDAYYVYRLQVSSINVSVNAVQTVVRQGENITLMCIVIGNEVVNFEWTYPRKESGRLVEPVTDFLLDMPYHIRSILHIPSAELEDSGTYTCNVTESVNDHQDEKAINITVVE Motif0002_bcov_4helix_06763_0001
SEEEIQRELSRLYLRGDPAVLLVALVLKLLRRTGDPRLRELLKELLELLRNGDPRRVALLARQVR GFLPNDAEELFIFLTEITEITIPCRVTDPQLVVTLHEKKGDVALPVPYDHQRGFSGIFEDRSYICKTTIGDREVDSDAYYVYRLQVSSINVSVNAVQTVVRQGENITLMCIVIGNEVVNFEWTYPRKESGRLVEPVTDFLLDMPYHIRSILHIPSAELEDSGTYTCNVTESVNDHQDEKAINITVVE pol_aab59ec51cb6eab929762fb1d6ee99df_0001_1_000000002_0001
KKVDEVTKKVRKLAEELIKTYPDDEHTIIVARWAIHAVNRAKKKDDEELAHFILTFLHTVVHLS GFLPNDAEELFIFLTEITEITIPCRVTDPQLVVTLHEKKGDVALPVPYDHQRGFSGIFEDRSYICKTTIGDREVDSDAYYVYRLQVSSINVSVNAVQTVVRQGENITLMCIVIGNEVVNFEWTYPRKESGRLVEPVTDFLLDMPYHIRSILHIPSAELEDSGTYTCNVTESVNDHQDEKAINITVVE Motif0649_ems_3hM_363_0001_0001
TLEEILEELLERTGDPVLRLVLELLRELKERGVSPEKIKKILLLLVISLGNPKVMLFLLQALLLQ GFLPNDAEELFIFLTEITEITIPCRVTDPQLVVTLHEKKGDVALPVPYDHQRGFSGIFEDRSYICKTTIGDREVDSDAYYVYRLQVSSINVSVNAVQTVVRQGENITLMCIVIGNEVVNFEWTYPRKESGRLVEPVTDFLLDMPYHIRSILHIPSAELEDSGTYTCNVTESVNDHQDEKAINITVVE Motif0416_bcov_4helix_02494_0001_0001
SELLEKVLRLLEEGDPKSAEILLLLILLRARRRGDPELEKIVSELLFLLINGDEEEVRRVIREYR GFLPNDAEELFIFLTEITEITIPCRVTDPQLVVTLHEKKGDVALPVPYDHQRGFSGIFEDRSYICKTTIGDREVDSDAYYVYRLQVSSINVSVNAVQTVVRQGENITLMCIVIGNEVVNFEWTYPRKESGRLVEPVTDFLLDMPYHIRSILHIPSAELEDSGTYTCNVTESVNDHQDEKAINITVVE Motif0221_bcov_4helix_11756_0001_0001_0001
DRILINLVLFLLRQGIDPHMALMVALFFAEMTGDPEVLRILRELFELLKKDPEKVKELLKRLFEK GFLPNDAEELFIFLTEITEITIPCRVTDPQLVVTLHEKKGDVALPVPYDHQRGFSGIFEDRSYICKTTIGDREVDSDAYYVYRLQVSSINVSVNAVQTVVRQGENITLMCIVIGNEVVNFEWTYPRKESGRLVEPVTDFLLDMPYHIRSILHIPSAELEDSGTYTCNVTESVNDHQDEKAINITVVE Motif0396_bcov_4helix_00972_0001
DISERVKTAVTKIQKEAGVPSIEVKVKDGRVRVHITGDDRRFRRAFVRIRQFALDLNAKVRVLSK GFLPNDAEELFIFLTEITEITIPCRVTDPQLVVTLHEKKGDVALPVPYDHQRGFSGIFEDRSYICKTTIGDREVDSDAYYVYRLQVSSINVSVNAVQTVVRQGENITLMCIVIGNEVVNFEWTYPRKESGRLVEPVTDFLLDMPYHIRSILHIPSAELEDSGTYTCNVTESVNDHQDEKAINITVVE mot_3h_hb1_4885_000000011_0001_3_12_H_._HEEHE_2161_0001_0001
SLEEVKELIRRILPPQLVRLLEALLRILKRKGVPPEIVVWIVLKFLKRENEELARELEEEVRRLL GFLPNDAEELFIFLTEITEITIPCRVTDPQLVVTLHEKKGDVALPVPYDHQRGFSGIFEDRSYICKTTIGDREVDSDAYYVYRLQVSSINVSVNAVQTVVRQGENITLMCIVIGNEVVNFEWTYPRKESGRLVEPVTDFLLDMPYHIRSILHIPSAELEDSGTYTCNVTESVNDHQDEKAINITVVE pol_6ceafa80cf0abef3234a715488fb0842_0001_000000000_0001
DELEEIVRKVLETGDPRLLMVALNIVIKLFMHTGDPKLARIIMVLLEALRKNDPELLKKALELIR GFLPNDAEELFIFLTEITEITIPCRVTDPQLVVTLHEKKGDVALPVPYDHQRGFSGIFEDRSYICKTTIGDREVDSDAYYVYRLQVSSINVSVNAVQTVVRQGENITLMCIVIGNEVVNFEWTYPRKESGRLVEPVTDFLLDMPYHIRSILHIPSAELEDSGTYTCNVTESVNDHQDEKAINITVVE Motif0475_bcov_4helix_04751_0001_0001
TELLHDLLERLTKLARKLIKDNDPDSAERVVVKLWFVAHMVNDEEAKKIAHELEKQVRKLK GFLPNDAEELFIFLTEITEITIPCRVTDPQLVVTLHEKKGDVALPVPYDHQRGFSGIFEDRSYICKTTIGDREVDSDAYYVYRLQVSSINVSVNAVQTVVRQGENITLMCIVIGNEVVNFEWTYPRKESGRLVEPVTDFLLDMPYHIRSILHIPSAELEDSGTYTCNVTESVNDHQDEKAINITVVE Motif0289_ems_3hC_836_0001_0001_0001
DEEELKKVAETAKTVAKQKNDKHRFIAIQAAAFEAEKLIKSPNPDDQENAELLIMFLRQVIKD GFLPNDAEELFIFLTEITEITIPCRVTDPQLVVTLHEKKGDVALPVPYDHQRGFSGIFEDRSYICKTTIGDREVDSDAYYVYRLQVSSINVSVNAVQTVVRQGENITLMCIVIGNEVVNFEWTYPRKESGRLVEPVTDFLLDMPYHIRSILHIPSAELEDSGTYTCNVTESVNDHQDEKAINITVVE Motif0287_ems_3hC_640_0002_0001_0002_0001
SELITVALLAIMNIPDPDWQKFLKEFIEELLKHVSPELRKLVRRVLELIERGNPKEASRILLKVQ GFLPNDAEELFIFLTEITEITIPCRVTDPQLVVTLHEKKGDVALPVPYDHQRGFSGIFEDRSYICKTTIGDREVDSDAYYVYRLQVSSINVSVNAVQTVVRQGENITLMCIVIGNEVVNFEWTYPRKESGRLVEPVTDFLLDMPYHIRSILHIPSAELEDSGTYTCNVTESVNDHQDEKAINITVVE Motif0238_bcov_4helix_03032_0001_0001
STRSLLERLIEKLATRANIPSFQVSKSNGRVTVRLDGDDDLARLVALLIRFLARLLGIEVTVKVE GFLPNDAEELFIFLTEITEITIPCRVTDPQLVVTLHEKKGDVALPVPYDHQRGFSGIFEDRSYICKTTIGDREVDSDAYYVYRLQVSSINVSVNAVQTVVRQGENITLMCIVIGNEVVNFEWTYPRKESGRLVEPVTDFLLDMPYHIRSILHIPSAELEDSGTYTCNVTESVNDHQDEKAINITVVE mot_2c16310ed8886f59d64c42d2565e166b_0001_1_000000028_0001_40_49_H_._HEEHE_2505_0001_0001
DDSEKTARDLLKEFEEAKKNNDEERLRRVELFILQIMMVSDDPKQQSLAKHALFLLVHLK GFLPNDAEELFIFLTEITEITIPCRVTDPQLVVTLHEKKGDVALPVPYDHQRGFSGIFEDRSYICKTTIGDREVDSDAYYVYRLQVSSINVSVNAVQTVVRQGENITLMCIVIGNEVVNFEWTYPRKESGRLVEPVTDFLLDMPYHIRSILHIPSAELEDSGTYTCNVTESVNDHQDEKAINITVVE Motif0006_ems_3hC_854_0001_0001
DEWQELKKKLEDLKEKAKRNNNPEVSELAELAIVALEAATKNNNHLILFIVKLLLHKIKKLT GFLPNDAEELFIFLTEITEITIPCRVTDPQLVVTLHEKKGDVALPVPYDHQRGFSGIFEDRSYICKTTIGDREVDSDAYYVYRLQVSSINVSVNAVQTVVRQGENITLMCIVIGNEVVNFEWTYPRKESGRLVEPVTDFLLDMPYHIRSILHIPSAELEDSGTYTCNVTESVNDHQDEKAINITVVE Motif0351_ems_3hM_420_0001_0002_0001
SELEKILREVAKRVYKKKGDPETIKRVIQRIVMQLFIHLGLDEKQFTELLQRATQVFQDVV GFLPNDAEELFIFLTEITEITIPCRVTDPQLVVTLHEKKGDVALPVPYDHQRGFSGIFEDRSYICKTTIGDREVDSDAYYVYRLQVSSINVSVNAVQTVVRQGENITLMCIVIGNEVVNFEWTYPRKESGRLVEPVTDFLLDMPYHIRSILHIPSAELEDSGTYTCNVTESVNDHQDEKAINITVVE Motif0822_HHH_eva_0271_0001_0002
TFNRTFRVTFNADNEEQRKRAEELIKEVHRRSEEFAKRHNLENQNYSYRIRVGDYVFIVIVVVVK GFLPNDAEELFIFLTEITEITIPCRVTDPQLVVTLHEKKGDVALPVPYDHQRGFSGIFEDRSYICKTTIGDREVDSDAYYVYRLQVSSINVSVNAVQTVVRQGENITLMCIVIGNEVVNFEWTYPRKESGRLVEPVTDFLLDMPYHIRSILHIPSAELEDSGTYTCNVTESVNDHQDEKAINITVVE pol_EHEE_hb1_1595_000000023_0001
DEERRARSELITLAFELGVPHVTVSVKDGKFRVLIRGNDETAQTASKILTKLAKELGIDVDVRVK GFLPNDAEELFIFLTEITEITIPCRVTDPQLVVTLHEKKGDVALPVPYDHQRGFSGIFEDRSYICKTTIGDREVDSDAYYVYRLQVSSINVSVNAVQTVVRQGENITLMCIVIGNEVVNFEWTYPRKESGRLVEPVTDFLLDMPYHIRSILHIPSAELEDSGTYTCNVTESVNDHQDEKAINITVVE mot_05e4fd410dc329e3fa5fcfd85917ae01_0001_000000008_0001_34_43_H_._HEEHE_3132_0001_0001
EEETKKTVETLIRQLEEALKKNDRKTAFEVLLKLLEVAKKIPDEKIRKKIKFIIAHAALLLL GFLPNDAEELFIFLTEITEITIPCRVTDPQLVVTLHEKKGDVALPVPYDHQRGFSGIFEDRSYICKTTIGDREVDSDAYYVYRLQVSSINVSVNAVQTVVRQGENITLMCIVIGNEVVNFEWTYPRKESGRLVEPVTDFLLDMPYHIRSILHIPSAELEDSGTYTCNVTESVNDHQDEKAINITVVE Motif0664_ems_3hM_684_0001
SEKDIKRKVKEALKNGDTDKAARILVLAHFHGLISEKAAREIIELILSALN GFLPNDAEELFIFLTEITEITIPCRVTDPQLVVTLHEKKGDVALPVPYDHQRGFSGIFEDRSYICKTTIGDREVDSDAYYVYRLQVSSINVSVNAVQTVVRQGENITLMCIVIGNEVVNFEWTYPRKESGRLVEPVTDFLLDMPYHIRSILHIPSAELEDSGTYTCNVTESVNDHQDEKAINITVVE Motif0609_p1-14H-GBL-14H-GABBL-15H_0454_0001_0001_0002_0001_0001
DEKEKTVRSVIKRLQELSKKASDEKKRLKLMILSMMLWQALREDKDKAHEMAQLVKKLLDQE GFLPNDAEELFIFLTEITEITIPCRVTDPQLVVTLHEKKGDVALPVPYDHQRGFSGIFEDRSYICKTTIGDREVDSDAYYVYRLQVSSINVSVNAVQTVVRQGENITLMCIVIGNEVVNFEWTYPRKESGRLVEPVTDFLLDMPYHIRSILHIPSAELEDSGTYTCNVTESVNDHQDEKAINITVVE Motif0656_ems_3hC_543_0001_0001
SEEEERVEKLLRRRLPPELVEELLRLFRELLERGIPPERVLKILLIIAIQRGDPRLLLALAAVRL GFLPNDAEELFIFLTEITEITIPCRVTDPQLVVTLHEKKGDVALPVPYDHQRGFSGIFEDRSYICKTTIGDREVDSDAYYVYRLQVSSINVSVNAVQTVVRQGENITLMCIVIGNEVVNFEWTYPRKESGRLVEPVTDFLLDMPYHIRSILHIPSAELEDSGTYTCNVTESVNDHQDEKAINITVVE pol_a539779be5f6f4376e8130ba938be24e_0001_000000005_0001
SEKREIFRLVAKAARDADIPHFFVFVHNGTVFVVVYGSNDSIKRLEKFVKTLATKLGVDVRLVHR GFLPNDAEELFIFLTEITEITIPCRVTDPQLVVTLHEKKGDVALPVPYDHQRGFSGIFEDRSYICKTTIGDREVDSDAYYVYRLQVSSINVSVNAVQTVVRQGENITLMCIVIGNEVVNFEWTYPRKESGRLVEPVTDFLLDMPYHIRSILHIPSAELEDSGTYTCNVTESVNDHQDEKAINITVVE pol_HEEHE_0956_000000000_0001
PHVERLVELLVTIAERAIRKNDRLTLEMLKSMLRTLVKRDPRFTEAAKKAKKLIKELEESN GFLPNDAEELFIFLTEITEITIPCRVTDPQLVVTLHEKKGDVALPVPYDHQRGFSGIFEDRSYICKTTIGDREVDSDAYYVYRLQVSSINVSVNAVQTVVRQGENITLMCIVIGNEVVNFEWTYPRKESGRLVEPVTDFLLDMPYHIRSILHIPSAELEDSGTYTCNVTESVNDHQDEKAINITVVE Motif0656_ems_3hM_3669_0001_0001
SIEFIEWMVELIVRKLGDPTARELLERIKELRKRGDRRKAFELLLKVMELLKK GFLPNDAEELFIFLTEITEITIPCRVTDPQLVVTLHEKKGDVALPVPYDHQRGFSGIFEDRSYICKTTIGDREVDSDAYYVYRLQVSSINVSVNAVQTVVRQGENITLMCIVIGNEVVNFEWTYPRKESGRLVEPVTDFLLDMPYHIRSILHIPSAELEDSGTYTCNVTESVNDHQDEKAINITVVE Motif0570_HHH_eva_0726_0001_0001
SKLRAVLAYVAMLLKHPDPEVRKVARKLLEALLRNDPELVKELLEKALKKLGDPQFKLALQALLR GFLPNDAEELFIFLTEITEITIPCRVTDPQLVVTLHEKKGDVALPVPYDHQRGFSGIFEDRSYICKTTIGDREVDSDAYYVYRLQVSSINVSVNAVQTVVRQGENITLMCIVIGNEVVNFEWTYPRKESGRLVEPVTDFLLDMPYHIRSILHIPSAELEDSGTYTCNVTESVNDHQDEKAINITVVE mot_13a4b30473b10237476aed1889306d53_0001_000000001_0001_25_32_H_._bcov_4helix_02714_0001_0001
SKLLFMALFMLMMRNNPVRRLIMRVIHLLDEGNPEEAKEVLKEALEILEKLGDPVRKLVRLALEE GFLPNDAEELFIFLTEITEITIPCRVTDPQLVVTLHEKKGDVALPVPYDHQRGFSGIFEDRSYICKTTIGDREVDSDAYYVYRLQVSSINVSVNAVQTVVRQGENITLMCIVIGNEVVNFEWTYPRKESGRLVEPVTDFLLDMPYHIRSILHIPSAELEDSGTYTCNVTESVNDHQDEKAINITVVE Motif0257_bcov_4helix_07466_0001_0002_0001
TEYEEIAHMIELFVKFAGVSDVKVTVRNNRVTVTFNGNDENVFLAMMMARLLAKRWGVDLKVTVK GFLPNDAEELFIFLTEITEITIPCRVTDPQLVVTLHEKKGDVALPVPYDHQRGFSGIFEDRSYICKTTIGDREVDSDAYYVYRLQVSSINVSVNAVQTVVRQGENITLMCIVIGNEVVNFEWTYPRKESGRLVEPVTDFLLDMPYHIRSILHIPSAELEDSGTYTCNVTESVNDHQDEKAINITVVE Motif0861_HEEHE_1604_0001_0001
SDETKRLQKIAKKALKLLRQGKLSERMALAIVSQVIMLARELGDEKAVRVALRIAMILIDIEQG GFLPNDAEELFIFLTEITEITIPCRVTDPQLVVTLHEKKGDVALPVPYDHQRGFSGIFEDRSYICKTTIGDREVDSDAYYVYRLQVSSINVSVNAVQTVVRQGENITLMCIVIGNEVVNFEWTYPRKESGRLVEPVTDFLLDMPYHIRSILHIPSAELEDSGTYTCNVTESVNDHQDEKAINITVVE Motif0820_HHH_eva_0067_0001_0002
SEEDAIKIVFRAWFLARSLNDPSLQEYVRRVMRIVMSLLKNGDEKSAEEVARKALEYVEKG GFLPNDAEELFIFLTEITEITIPCRVTDPQLVVTLHEKKGDVALPVPYDHQRGFSGIFEDRSYICKTTIGDREVDSDAYYVYRLQVSSINVSVNAVQTVVRQGENITLMCIVIGNEVVNFEWTYPRKESGRLVEPVTDFLLDMPYHIRSILHIPSAELEDSGTYTCNVTESVNDHQDEKAINITVVE Motif0643_ems_3hM_139_0001
SLFARLAEELKERGDVELLAVLSRLALLAKKGDPRAKELIRRLEELLERGDPDKVEKLLREILEE GFLPNDAEELFIFLTEITEITIPCRVTDPQLVVTLHEKKGDVALPVPYDHQRGFSGIFEDRSYICKTTIGDREVDSDAYYVYRLQVSSINVSVNAVQTVVRQGENITLMCIVIGNEVVNFEWTYPRKESGRLVEPVTDFLLDMPYHIRSILHIPSAELEDSGTYTCNVTESVNDHQDEKAINITVVE mot_5461f0d12065f8adc10e94312830b424_0001_1_000000027_0001_27_31_H_._bcov_4helix_07016_0001_0001_0001
SEELVEEILELLKRDLLKALELVAHILEELGKFSPEEIRRLRRLLFVALKYDPRKVKEIVEKIIR GFLPNDAEELFIFLTEITEITIPCRVTDPQLVVTLHEKKGDVALPVPYDHQRGFSGIFEDRSYICKTTIGDREVDSDAYYVYRLQVSSINVSVNAVQTVVRQGENITLMCIVIGNEVVNFEWTYPRKESGRLVEPVTDFLLDMPYHIRSILHIPSAELEDSGTYTCNVTESVNDHQDEKAINITVVE mot_0692cb74b7d158daf0d44b458ab0979a_0001_000000015_0001_16_23_H_._bcov_4helix_08314_0001_0002_0001
TEVHHVLALALDRAPPEVRKLLRELRARLFLGKIPPKEVLEELLRLLRELGDPRLTRELERLLRK GFLPNDAEELFIFLTEITEITIPCRVTDPQLVVTLHEKKGDVALPVPYDHQRGFSGIFEDRSYICKTTIGDREVDSDAYYVYRLQVSSINVSVNAVQTVVRQGENITLMCIVIGNEVVNFEWTYPRKESGRLVEPVTDFLLDMPYHIRSILHIPSAELEDSGTYTCNVTESVNDHQDEKAINITVVE pol_9071bb1f8564bdf6bf0d39d827d6d3b3_0001_1_000000012_0001
SKEVHRLLAKLTKELGDPEEAVRLVIELLKKKGISPQRIRRLLFVALANLTGDPREAARILFRAL GFLPNDAEELFIFLTEITEITIPCRVTDPQLVVTLHEKKGDVALPVPYDHQRGFSGIFEDRSYICKTTIGDREVDSDAYYVYRLQVSSINVSVNAVQTVVRQGENITLMCIVIGNEVVNFEWTYPRKESGRLVEPVTDFLLDMPYHIRSILHIPSAELEDSGTYTCNVTESVNDHQDEKAINITVVE mot_a3f6a570aef84d72ec99a50172654710_0001_000000012_0001_39_48_H_._bcov_4helix_04201_0001_0001
DEYQEEFQRAVETAKKIIGDPFFQMQLDVLAKQIKKKLDSIEDKDTSFMVVMHAHFFLKLIAK GFLPNDAEELFIFLTEITEITIPCRVTDPQLVVTLHEKKGDVALPVPYDHQRGFSGIFEDRSYICKTTIGDREVDSDAYYVYRLQVSSINVSVNAVQTVVRQGENITLMCIVIGNEVVNFEWTYPRKESGRLVEPVTDFLLDMPYHIRSILHIPSAELEDSGTYTCNVTESVNDHQDEKAINITVVE Motif0026_ems_3hM_3015_0001_0001_0001
NRELARKISERLKVDPEVADRLLAAAFAARRLHSPEDVRLLLKKLIAKLLKVDPEEAERLLKLLE GFLPNDAEELFIFLTEITEITIPCRVTDPQLVVTLHEKKGDVALPVPYDHQRGFSGIFEDRSYICKTTIGDREVDSDAYYVYRLQVSSINVSVNAVQTVVRQGENITLMCIVIGNEVVNFEWTYPRKESGRLVEPVTDFLLDMPYHIRSILHIPSAELEDSGTYTCNVTESVNDHQDEKAINITVVE mot_ems_3hM_1344_000000002_0001_22_30_H_._bcov_4helix_00743_0001_0001
SREALELLEEIAERVPDPEVRAALRTLKLAIWMGDKERFKQALENLERLLGDPELVERLERAFKK GFLPNDAEELFIFLTEITEITIPCRVTDPQLVVTLHEKKGDVALPVPYDHQRGFSGIFEDRSYICKTTIGDREVDSDAYYVYRLQVSSINVSVNAVQTVVRQGENITLMCIVIGNEVVNFEWTYPRKESGRLVEPVTDFLLDMPYHIRSILHIPSAELEDSGTYTCNVTESVNDHQDEKAINITVVE mot_6e9a93361956ea7ddf86411989c415a9_0001_000000025_0001_57_61_H_._bcov_4helix_04429_0001_0001
PRHELVKLIEEADEKGNPVVEVLMQLFFILLLGNPENAESYVRVLLERLGDPLLEEALKLIEELK GFLPNDAEELFIFLTEITEITIPCRVTDPQLVVTLHEKKGDVALPVPYDHQRGFSGIFEDRSYICKTTIGDREVDSDAYYVYRLQVSSINVSVNAVQTVVRQGENITLMCIVIGNEVVNFEWTYPRKESGRLVEPVTDFLLDMPYHIRSILHIPSAELEDSGTYTCNVTESVNDHQDEKAINITVVE Motif0282_bcov_4helix_03231_0001_0001
SVETLTREVEKLAKDVSKKNPEKRDQARLILKRLQKLLKKYKDDPDQSEELVNMAIMALRWL GFLPNDAEELFIFLTEITEITIPCRVTDPQLVVTLHEKKGDVALPVPYDHQRGFSGIFEDRSYICKTTIGDREVDSDAYYVYRLQVSSINVSVNAVQTVVRQGENITLMCIVIGNEVVNFEWTYPRKESGRLVEPVTDFLLDMPYHIRSILHIPSAELEDSGTYTCNVTESVNDHQDEKAINITVVE Motif0223_ems_3hM_345_0001_0002_0001
GEEEVKKLLEELKKDPDPSVRKIAKRIEKLLKEGNPERARRLVFSALYLTGDPRLEELLRLLARD GFLPNDAEELFIFLTEITEITIPCRVTDPQLVVTLHEKKGDVALPVPYDHQRGFSGIFEDRSYICKTTIGDREVDSDAYYVYRLQVSSINVSVNAVQTVVRQGENITLMCIVIGNEVVNFEWTYPRKESGRLVEPVTDFLLDMPYHIRSILHIPSAELEDSGTYTCNVTESVNDHQDEKAINITVVE mot_0692cb74b7d158daf0d44b458ab0979a_0001_000000015_0001_16_23_H_._bcov_4helix_06974_0001_0001
GETRTRVSWRQAEDEEWLRHRVRENLERARRFAEELNRRGLNARVHASFFISRGRVLLVIQITVE GFLPNDAEELFIFLTEITEITIPCRVTDPQLVVTLHEKKGDVALPVPYDHQRGFSGIFEDRSYICKTTIGDREVDSDAYYVYRLQVSSINVSVNAVQTVVRQGENITLMCIVIGNEVVNFEWTYPRKESGRLVEPVTDFLLDMPYHIRSILHIPSAELEDSGTYTCNVTESVNDHQDEKAINITVVE pol_EHEE_hb1_2008_000000016_0001
DEELKELMIIVAELLFNAERNNDEKSVKLAREALFLLAEAMNADEEQQKKLKTLVKQLIKKIK GFLPNDAEELFIFLTEITEITIPCRVTDPQLVVTLHEKKGDVALPVPYDHQRGFSGIFEDRSYICKTTIGDREVDSDAYYVYRLQVSSINVSVNAVQTVVRQGENITLMCIVIGNEVVNFEWTYPRKESGRLVEPVTDFLLDMPYHIRSILHIPSAELEDSGTYTCNVTESVNDHQDEKAINITVVE Motif0937_ems_3hC_807_0001_0001
DIEEALELARRLGADPEVVDYVEMFAKMLKKQGVDPHLVLMFALFMARMLGDPLLEEAIERLIKK GFLPNDAEELFIFLTEITEITIPCRVTDPQLVVTLHEKKGDVALPVPYDHQRGFSGIFEDRSYICKTTIGDREVDSDAYYVYRLQVSSINVSVNAVQTVVRQGENITLMCIVIGNEVVNFEWTYPRKESGRLVEPVTDFLLDMPYHIRSILHIPSAELEDSGTYTCNVTESVNDHQDEKAINITVVE Motif0021_bcov_4helix_13595_0001_0002
DEELYEKWTRLAESVVKKVQDPRAERLLRLIKTMWKQLKRFVDDIEATFFFRFLAEKLIRTFG GFLPNDAEELFIFLTEITEITIPCRVTDPQLVVTLHEKKGDVALPVPYDHQRGFSGIFEDRSYICKTTIGDREVDSDAYYVYRLQVSSINVSVNAVQTVVRQGENITLMCIVIGNEVVNFEWTYPRKESGRLVEPVTDFLLDMPYHIRSILHIPSAELEDSGTYTCNVTESVNDHQDEKAINITVVE Motif0294_ems_3hM_1955_0001_0001
DIELVERLKELIKDPQAEFLLWVVLILLRRGDPLFRFVLKVIKELAKKLGLLTPEIEELLERLLK GFLPNDAEELFIFLTEITEITIPCRVTDPQLVVTLHEKKGDVALPVPYDHQRGFSGIFEDRSYICKTTIGDREVDSDAYYVYRLQVSSINVSVNAVQTVVRQGENITLMCIVIGNEVVNFEWTYPRKESGRLVEPVTDFLLDMPYHIRSILHIPSAELEDSGTYTCNVTESVNDHQDEKAINITVVE Motif0398_bcov_4helix_14649_0001_0003_0001
DESLKKFKSDVEKKAREAASNNDRRKLLEIFAEVALFLREARSNNDEESLKVAEEARRRVQEIS GFLPNDAEELFIFLTEITEITIPCRVTDPQLVVTLHEKKGDVALPVPYDHQRGFSGIFEDRSYICKTTIGDREVDSDAYYVYRLQVSSINVSVNAVQTVVRQGENITLMCIVIGNEVVNFEWTYPRKESGRLVEPVTDFLLDMPYHIRSILHIPSAELEDSGTYTCNVTESVNDHQDEKAINITVVE mot_873b11fe2e608188a0f6dcf16932ec23_0001_000000023_0001_45_50_H_._ems_3hC_182_0001_0001
DTRILVFFVVNGKHRVIFVRFGPDPKDKKRAEEIVKRFVKDARDKGAYVRVREESGDRTSRRLLN GFLPNDAEELFIFLTEITEITIPCRVTDPQLVVTLHEKKGDVALPVPYDHQRGFSGIFEDRSYICKTTIGDREVDSDAYYVYRLQVSSINVSVNAVQTVVRQGENITLMCIVIGNEVVNFEWTYPRKESGRLVEPVTDFLLDMPYHIRSILHIPSAELEDSGTYTCNVTESVNDHQDEKAINITVVE pol_EEHEE_04771_000000006_0001
DLEEELKKLLDYVEKLVQKIDDEKKKMTWRLAYLLIERAIKKIPDPEQAKELVELIIVFAQWQ GFLPNDAEELFIFLTEITEITIPCRVTDPQLVVTLHEKKGDVALPVPYDHQRGFSGIFEDRSYICKTTIGDREVDSDAYYVYRLQVSSINVSVNAVQTVVRQGENITLMCIVIGNEVVNFEWTYPRKESGRLVEPVTDFLLDMPYHIRSILHIPSAELEDSGTYTCNVTESVNDHQDEKAINITVVE Motif0949_ems_3hM_1093_0001_0001_0001
TEKEKRVKKLAKDIARKLGLLTPRAKREIELLAEVLVHLGVSEFQATMFISWILKQLAKKSS GFLPNDAEELFIFLTEITEITIPCRVTDPQLVVTLHEKKGDVALPVPYDHQRGFSGIFEDRSYICKTTIGDREVDSDAYYVYRLQVSSINVSVNAVQTVVRQGENITLMCIVIGNEVVNFEWTYPRKESGRLVEPVTDFLLDMPYHIRSILHIPSAELEDSGTYTCNVTESVNDHQDEKAINITVVE Motif0240_HHH_eva_0001_0001_0001
SVQETLREYVKQVAEELDVPSVTVFILNGIVFVRVWGDDESAKKATDRVTEYAKKLGVPVLLTVE GFLPNDAEELFIFLTEITEITIPCRVTDPQLVVTLHEKKGDVALPVPYDHQRGFSGIFEDRSYICKTTIGDREVDSDAYYVYRLQVSSINVSVNAVQTVVRQGENITLMCIVIGNEVVNFEWTYPRKESGRLVEPVTDFLLDMPYHIRSILHIPSAELEDSGTYTCNVTESVNDHQDEKAINITVVE mot_HEEHE_3071_000000011_0001_23_25_34_36_P_._HEEHE_2940_0001_0001
DEDRKVRLLARILAKLAGVPSVRVSVSNGDVKVTVDGDTQAARLAVLAVAAVAFKFGLDVKVQIN GFLPNDAEELFIFLTEITEITIPCRVTDPQLVVTLHEKKGDVALPVPYDHQRGFSGIFEDRSYICKTTIGDREVDSDAYYVYRLQVSSINVSVNAVQTVVRQGENITLMCIVIGNEVVNFEWTYPRKESGRLVEPVTDFLLDMPYHIRSILHIPSAELEDSGTYTCNVTESVNDHQDEKAINITVVE mot_HEEHE_1584_000000014_0001_43_52_H_._HEEHE_3354_0001_0001_0001
DEELEKLLREVERRVDPELRKYVRLLRQALEAGDPKALLSYLARLLREFGDPLLRELLELLLRLR GFLPNDAEELFIFLTEITEITIPCRVTDPQLVVTLHEKKGDVALPVPYDHQRGFSGIFEDRSYICKTTIGDREVDSDAYYVYRLQVSSINVSVNAVQTVVRQGENITLMCIVIGNEVVNFEWTYPRKESGRLVEPVTDFLLDMPYHIRSILHIPSAELEDSGTYTCNVTESVNDHQDEKAINITVVE mot_7718de7c444384727126a875a0d90c67_0001_1_000000024_0001_19_24_H_._bcov_4helix_12840_0001_0001_0001
DELELMIEFALRRKDPLVLFIAIQLAEKLLRRTGDPKLEEVLRLLREALEKKDPELIERALRVAR GFLPNDAEELFIFLTEITEITIPCRVTDPQLVVTLHEKKGDVALPVPYDHQRGFSGIFEDRSYICKTTIGDREVDSDAYYVYRLQVSSINVSVNAVQTVVRQGENITLMCIVIGNEVVNFEWTYPRKESGRLVEPVTDFLLDMPYHIRSILHIPSAELEDSGTYTCNVTESVNDHQDEKAINITVVE Motif0633_bcov_4helix_12411_0001
DEREKIKAKMMLDMAKKLADQISDDDKRKKAQSLVEKARKLDIPEEARKVFHLVLKIFLRDQK GFLPNDAEELFIFLTEITEITIPCRVTDPQLVVTLHEKKGDVALPVPYDHQRGFSGIFEDRSYICKTTIGDREVDSDAYYVYRLQVSSINVSVNAVQTVVRQGENITLMCIVIGNEVVNFEWTYPRKESGRLVEPVTDFLLDMPYHIRSILHIPSAELEDSGTYTCNVTESVNDHQDEKAINITVVE Motif0688_ems_3hC_617_0002_0001
DQEVKVFLKVLRKSGTSPEEIVLMALFFIRMLLNVSPQEALKILEKVLRELGDPELLKILEELKK GFLPNDAEELFIFLTEITEITIPCRVTDPQLVVTLHEKKGDVALPVPYDHQRGFSGIFEDRSYICKTTIGDREVDSDAYYVYRLQVSSINVSVNAVQTVVRQGENITLMCIVIGNEVVNFEWTYPRKESGRLVEPVTDFLLDMPYHIRSILHIPSAELEDSGTYTCNVTESVNDHQDEKAINITVVE Motif0409_bcov_4helix_14614_0001_0001
DVDDLWDTLRKIVEKIAKDLNNPHVEILLNLARRLWERGKKNNDEDRLRQAALLLELIIKRG GFLPNDAEELFIFLTEITEITIPCRVTDPQLVVTLHEKKGDVALPVPYDHQRGFSGIFEDRSYICKTTIGDREVDSDAYYVYRLQVSSINVSVNAVQTVVRQGENITLMCIVIGNEVVNFEWTYPRKESGRLVEPVTDFLLDMPYHIRSILHIPSAELEDSGTYTCNVTESVNDHQDEKAINITVVE mot_HEEH_07427_000000026_0001_2_6_H_._ems_3hC_739_0001_0001_0001
SIQEILELIRRVSKVLEKLGDPRVEELLRRIFRLAIAWELNPKSPEIEQRARELWKEVEKLRKD GFLPNDAEELFIFLTEITEITIPCRVTDPQLVVTLHEKKGDVALPVPYDHQRGFSGIFEDRSYICKTTIGDREVDSDAYYVYRLQVSSINVSVNAVQTVVRQGENITLMCIVIGNEVVNFEWTYPRKESGRLVEPVTDFLLDMPYHIRSILHIPSAELEDSGTYTCNVTESVNDHQDEKAINITVVE Motif0077_HHH_eva_0330_0001_0002_0001
DSLEHALKLARELGDEFALFILVIRIIAELLNIPPEEALRIVAEIRRRYRVPPEEALRILTERIR GFLPNDAEELFIFLTEITEITIPCRVTDPQLVVTLHEKKGDVALPVPYDHQRGFSGIFEDRSYICKTTIGDREVDSDAYYVYRLQVSSINVSVNAVQTVVRQGENITLMCIVIGNEVVNFEWTYPRKESGRLVEPVTDFLLDMPYHIRSILHIPSAELEDSGTYTCNVTESVNDHQDEKAINITVVE pol_c830ae8c5a91e11cad5aef694f6e4707_0001_000000002_0001
DKQEVILHVIVLLIFYTENAEDPNEQKKARDLMRTLMELFKKDPDSAEDLARKISEEVLQLLT GFLPNDAEELFIFLTEITEITIPCRVTDPQLVVTLHEKKGDVALPVPYDHQRGFSGIFEDRSYICKTTIGDREVDSDAYYVYRLQVSSINVSVNAVQTVVRQGENITLMCIVIGNEVVNFEWTYPRKESGRLVEPVTDFLLDMPYHIRSILHIPSAELEDSGTYTCNVTESVNDHQDEKAINITVVE Motif0672_ems_3hC_499_0002_0001_0001
DKTRIVKSLVRMVARSAGVTDFQVTVSNGKYHVRINGNDEKAQTVRILIFFLAHAFGIDVKVTVE GFLPNDAEELFIFLTEITEITIPCRVTDPQLVVTLHEKKGDVALPVPYDHQRGFSGIFEDRSYICKTTIGDREVDSDAYYVYRLQVSSINVSVNAVQTVVRQGENITLMCIVIGNEVVNFEWTYPRKESGRLVEPVTDFLLDMPYHIRSILHIPSAELEDSGTYTCNVTESVNDHQDEKAINITVVE Motif0078_HEEHE_3192_0001_0001_0001
DVELVIRLLFMFMKGNPEEVKKLLTELLRKLGISPERVEELVKEVLELLKRNWRRALKLLLQLLV GFLPNDAEELFIFLTEITEITIPCRVTDPQLVVTLHEKKGDVALPVPYDHQRGFSGIFEDRSYICKTTIGDREVDSDAYYVYRLQVSSINVSVNAVQTVVRQGENITLMCIVIGNEVVNFEWTYPRKESGRLVEPVTDFLLDMPYHIRSILHIPSAELEDSGTYTCNVTESVNDHQDEKAINITVVE Motif0561_bcov_4helix_11524_0001
SLLEVVRELAEKVPDPKIRRLLKRLAFLLRRDPRRAEEAARTRLRLAKRRGDPELERVLEILLKK GFLPNDAEELFIFLTEITEITIPCRVTDPQLVVTLHEKKGDVALPVPYDHQRGFSGIFEDRSYICKTTIGDREVDSDAYYVYRLQVSSINVSVNAVQTVVRQGENITLMCIVIGNEVVNFEWTYPRKESGRLVEPVTDFLLDMPYHIRSILHIPSAELEDSGTYTCNVTESVNDHQDEKAINITVVE mot_ab930ccf181d16587fbd1f6d85d6a590_0001_000000013_0001_6_10_H_._bcov_4helix_14381_0001_0001
TEHEKVRKVVEKAEELIRRGDQSRATIVLANAWFLVERLGDHKWARIIARLFMELFKLKEK GFLPNDAEELFIFLTEITEITIPCRVTDPQLVVTLHEKKGDVALPVPYDHQRGFSGIFEDRSYICKTTIGDREVDSDAYYVYRLQVSSINVSVNAVQTVVRQGENITLMCIVIGNEVVNFEWTYPRKESGRLVEPVTDFLLDMPYHIRSILHIPSAELEDSGTYTCNVTESVNDHQDEKAINITVVE Motif0681_HHH_eva_0320_0001_0001_0001
NEEIRRLVRVLREIPPRLRTALFYVIIALRQGNPEEAKDVARRLLKLARELGDEEAEKIAEKLLR GFLPNDAEELFIFLTEITEITIPCRVTDPQLVVTLHEKKGDVALPVPYDHQRGFSGIFEDRSYICKTTIGDREVDSDAYYVYRLQVSSINVSVNAVQTVVRQGENITLMCIVIGNEVVNFEWTYPRKESGRLVEPVTDFLLDMPYHIRSILHIPSAELEDSGTYTCNVTESVNDHQDEKAINITVVE pol_453878feea473dc8ca0303aa26fec525_0001_000000005_0001
DAWRLAARLFKLSQELIKEGLHWHESTKWLVKILEHRLRRDKDNKEEIEIAIFMLRRASRQL GFLPNDAEELFIFLTEITEITIPCRVTDPQLVVTLHEKKGDVALPVPYDHQRGFSGIFEDRSYICKTTIGDREVDSDAYYVYRLQVSSINVSVNAVQTVVRQGENITLMCIVIGNEVVNFEWTYPRKESGRLVEPVTDFLLDMPYHIRSILHIPSAELEDSGTYTCNVTESVNDHQDEKAINITVVE pol_3h_hb1_1570_000000014_0001
DEELLEEVLRKVVDPQETKIIIAMFRYLKRLGSSPEYILRLLKFQARREGDPEKEKVIEIVLRLR GFLPNDAEELFIFLTEITEITIPCRVTDPQLVVTLHEKKGDVALPVPYDHQRGFSGIFEDRSYICKTTIGDREVDSDAYYVYRLQVSSINVSVNAVQTVVRQGENITLMCIVIGNEVVNFEWTYPRKESGRLVEPVTDFLLDMPYHIRSILHIPSAELEDSGTYTCNVTESVNDHQDEKAINITVVE Motif0876_bcov_4helix_00488_0001_0001_0001
SEEEHVTKLIEQIAKFAGVPSVSVQTKNGTIHVHISGDDEKAVKAFFMIMFFARMNNLPITIDIQ GFLPNDAEELFIFLTEITEITIPCRVTDPQLVVTLHEKKGDVALPVPYDHQRGFSGIFEDRSYICKTTIGDREVDSDAYYVYRLQVSSINVSVNAVQTVVRQGENITLMCIVIGNEVVNFEWTYPRKESGRLVEPVTDFLLDMPYHIRSILHIPSAELEDSGTYTCNVTESVNDHQDEKAINITVVE Motif0508_HEEHE_3016_0001_0001
SEFILELLKVALELGDKDALKVLFRLWWYLRLGILSPEEVLRLVLELLRELGNEELVRLAEEVLK GFLPNDAEELFIFLTEITEITIPCRVTDPQLVVTLHEKKGDVALPVPYDHQRGFSGIFEDRSYICKTTIGDREVDSDAYYVYRLQVSSINVSVNAVQTVVRQGENITLMCIVIGNEVVNFEWTYPRKESGRLVEPVTDFLLDMPYHIRSILHIPSAELEDSGTYTCNVTESVNDHQDEKAINITVVE Motif0415_bcov_4helix_14264_0001_0004_0001
SEAQRIRELAKKLGVDPRLVIHVFFLYLFLKRQGISPEEIVKILKHIVKSFGDPELKLAVEAIEE GFLPNDAEELFIFLTEITEITIPCRVTDPQLVVTLHEKKGDVALPVPYDHQRGFSGIFEDRSYICKTTIGDREVDSDAYYVYRLQVSSINVSVNAVQTVVRQGENITLMCIVIGNEVVNFEWTYPRKESGRLVEPVTDFLLDMPYHIRSILHIPSAELEDSGTYTCNVTESVNDHQDEKAINITVVE Motif0239_bcov_4helix_08952_0001_0001
REEREYIIYFDQRDEEQKKKVEEWVRRVIEQTEREAKKRGLFVNILTLTTERDGTVVIFIVIIIS GFLPNDAEELFIFLTEITEITIPCRVTDPQLVVTLHEKKGDVALPVPYDHQRGFSGIFEDRSYICKTTIGDREVDSDAYYVYRLQVSSINVSVNAVQTVVRQGENITLMCIVIGNEVVNFEWTYPRKESGRLVEPVTDFLLDMPYHIRSILHIPSAELEDSGTYTCNVTESVNDHQDEKAINITVVE pol_EHEE_hb1_6290_000000010_0001
SLLMKALFLLINGDPEEAKKVVEEFLREARERGDEELVRLAERVLELLKRDPKNARIILLLLLLH GFLPNDAEELFIFLTEITEITIPCRVTDPQLVVTLHEKKGDVALPVPYDHQRGFSGIFEDRSYICKTTIGDREVDSDAYYVYRLQVSSINVSVNAVQTVVRQGENITLMCIVIGNEVVNFEWTYPRKESGRLVEPVTDFLLDMPYHIRSILHIPSAELEDSGTYTCNVTESVNDHQDEKAINITVVE Motif0557_bcov_4helix_01041_0001_0002_0001
NPFEIMIRVMDILELVRNGEIDPDEARKRLEELKRRARKVGDERLEIFVEVVRMEIERLIS GFLPNDAEELFIFLTEITEITIPCRVTDPQLVVTLHEKKGDVALPVPYDHQRGFSGIFEDRSYICKTTIGDREVDSDAYYVYRLQVSSINVSVNAVQTVVRQGENITLMCIVIGNEVVNFEWTYPRKESGRLVEPVTDFLLDMPYHIRSILHIPSAELEDSGTYTCNVTESVNDHQDEKAINITVVE Motif0168_HHH_eva_0144_0001_0001_0001
SRVIKRLAFLLFRGNPELVRQFLQWLIRELGNPEEVKKLLRKAAEEVGVDPRFLEELERILEELK GFLPNDAEELFIFLTEITEITIPCRVTDPQLVVTLHEKKGDVALPVPYDHQRGFSGIFEDRSYICKTTIGDREVDSDAYYVYRLQVSSINVSVNAVQTVVRQGENITLMCIVIGNEVVNFEWTYPRKESGRLVEPVTDFLLDMPYHIRSILHIPSAELEDSGTYTCNVTESVNDHQDEKAINITVVE mot_ab930ccf181d16587fbd1f6d85d6a590_0001_000000013_0001_6_10_H_._bcov_4helix_00918_0001_0002_0001
DEKIEKHVEELVKQGNLKAAFSVLFIALHQTGDPKYRRLLLLIASLLIDGVSPEEILRLLRELLK GFLPNDAEELFIFLTEITEITIPCRVTDPQLVVTLHEKKGDVALPVPYDHQRGFSGIFEDRSYICKTTIGDREVDSDAYYVYRLQVSSINVSVNAVQTVVRQGENITLMCIVIGNEVVNFEWTYPRKESGRLVEPVTDFLLDMPYHIRSILHIPSAELEDSGTYTCNVTESVNDHQDEKAINITVVE Motif0376_bcov_4helix_03795_0001_0002_0001
DLEERIERILLHAYAKARKLGDEHVLRLILQAAVRLALARSLNDEKLSREVLKLAETLLRQLRT GFLPNDAEELFIFLTEITEITIPCRVTDPQLVVTLHEKKGDVALPVPYDHQRGFSGIFEDRSYICKTTIGDREVDSDAYYVYRLQVSSINVSVNAVQTVVRQGENITLMCIVIGNEVVNFEWTYPRKESGRLVEPVTDFLLDMPYHIRSILHIPSAELEDSGTYTCNVTESVNDHQDEKAINITVVE mot_8e743644151989557198d86193d278a5_0001_000000005_0001_39_43_H_._ems_3hM_3687_0001_0001
SEEFIEEALKLLKNGDPKEALRLLMEAIERLGDPKLMEIFFLIHLLLERLSPEEVARYVEEYVKV GFLPNDAEELFIFLTEITEITIPCRVTDPQLVVTLHEKKGDVALPVPYDHQRGFSGIFEDRSYICKTTIGDREVDSDAYYVYRLQVSSINVSVNAVQTVVRQGENITLMCIVIGNEVVNFEWTYPRKESGRLVEPVTDFLLDMPYHIRSILHIPSAELEDSGTYTCNVTESVNDHQDEKAINITVVE Motif0318_bcov_4helix_13737_0001_0001_0001
SEEELSREFEELLKKNKEEAEKLVEKLLRELIPNPIEVYFLLRMIRELLKRDERLAVLLLELALR GFLPNDAEELFIFLTEITEITIPCRVTDPQLVVTLHEKKGDVALPVPYDHQRGFSGIFEDRSYICKTTIGDREVDSDAYYVYRLQVSSINVSVNAVQTVVRQGENITLMCIVIGNEVVNFEWTYPRKESGRLVEPVTDFLLDMPYHIRSILHIPSAELEDSGTYTCNVTESVNDHQDEKAINITVVE Motif0883_bcov_4helix_06403_0001
[truncated: 30,262,160 more chars]
