# Supplementary material for: Design of protein-binding proteins from the target structure alone
Source: Nature. 2022 Mar 24;605(7910):551–60. doi: 10.1038/s41586-022-04654-9 (PMC9117152; doi:10.1038/s41586-022-04654-9)
Supplement: Supplementary file 3 — Supplementary Code Design scripts and main pdb files. This compressed file is the main supplement and contains the following files: => cao_2021_protocol/ => design_models_final_combo_optimized/ => design_models_sequence/ => design_models_ssm_natives/ => ngs_analysis_scripts/ [file 41586_2022_4654_MOESM3_ESM.gz › supplemental_files/design_models_sequence/IL7Ra_graft.seq]

DPEIKKLSKEVEEIYKKIGDPKELAAIIAIAVLEQASKSGDIEDERLRREKELMAREVRKILG DYSFSCYSQLEVNGSQHSLTCAFEDPDVNTTNLEFEICGALVEVKCLNFRKLQEIYFIETKKFLLIGKSNICVKVGEKSLTCKKIDLTTIVKPEAPFDLSVVYREGANDFVVTFNTSHLQKKYVKVLMHDVAYRQEKDENKWTHVNLSSTKLTLLQRKLQPAAMYEIKVRSIPDHYFKGFWSEWSPSYYFRTP il7_rebuild_super_whole_v1_IL7_longxing_Grafting2_ems_3hM_305_0001_0003_0001_0001_._HHH_eva_0269_0001_0001_50E30
DRMAEHVIRVLKLEEKEARKPDGEKHDDNDNKEEHADDGNEEKKLVERMLRLAKKIQES LEVNGSQHCGALVEVKTKKFLLIGKSNKIDLTTIVHLQKKYVKVLPDHYFK foldit_2008211_0392730817_49M54
DYREEIEKEAHKAAKESTYNPNEEKEKKNNPQEEHKGESEEHSEDKHAKLVNKFLAADN LEVNGSQHCGALVEVKTKKFLLIGKSNKIDLTTIVHLQKKYVKVLPDHYFK foldit_2008102_0392161860_7E7
DEVEKLTTEAERVATKLERSPDPENKEDARLIKLKIEMANTTENKELAKYILAAVVEQARRS DYSFSCYSQLEVNGSQHSLTCAFEDPDVNTTNLEFEICGALVEVKCLNFRKLQEIYFIETKKFLLIGKSNICVKVGEKSLTCKKIDLTTIVKPEAPFDLSVVYREGANDFVVTFNTSHLQKKYVKVLMHDVAYRQEKDENKWTHVNLSSTKLTLLQRKLQPAAMYEIKVRSIPDHYFKGFWSEWSPSYYFRTP il7_rebuild_super_split_v1_IL7_longxing_Grafting2_ems_3hM_305_0001_0003_0001_0001_._ems_3hC_79_0002_0001_0002_0001_50Y7
TVEELARTAITILEKLTKKNPEFKEDARLLILKLKQAVEHNNEELAEIIYRAVEEQEERLS DYSFSCYSQLEVNGSQHSLTCAFEDPDVNTTNLEFEICGALVEVKCLNFRKLQEIYFIETKKFLLIGKSNICVKVGEKSLTCKKIDLTTIVKPEAPFDLSVVYREGANDFVVTFNTSHLQKKYVKVLMHDVAYRQEKDENKWTHVNLSSTKLTLLQRKLQPAAMYEIKVRSIPDHYFKGFWSEWSPSYYFRTP il7_rebuild_super_split_v1_IL7_longxing_Grafting2_ems_3hM_305_0001_0003_0001_0001_._ems_3hM_582_0001_0003_0001_36Q34
DEEEKRHWKSILETLEKKARHASTPEEVEEAHAEIVNVFLKVRDPDVRKEIKEIFHELAKAF DYSFSCYSQLEVNGSQHSLTCAFEDPDVNTTNLEFEICGALVEVKCLNFRKLQEIYFIETKKFLLIGKSNICVKVGEKSLTCKKIDLTTIVKPEAPFDLSVVYREGANDFVVTFNTSHLQKKYVKVLMHDVAYRQEKDENKWTHVNLSSTKLTLLQRKLQPAAMYEIKVRSIPDHYFKGFWSEWSPSYYFRTP il7_rebuild_super_split_v1_IL7_bcov_v3_r3_ems_3hM_3011_000000023_0001_0001_44_61_H_.._ems_p1-15H-GBL-16H-GABBL-16H_0168_0001_0001_0002_0001_0005_0001_0001_0001_._ems_3hM_3422_0001_0001_0001_55F10
DEEELIEELLRELEKVPDELARLEVERVKEALELGNPKDALESLERIAKALGDPDLERKVKKLLK DYSFSCYSQLEVNGSQHSLTCAFEDPDVNTTNLEFEICGALVEVKCLNFRKLQEIYFIETKKFLLIGKSNICVKVGEKSLTCKKIDLTTIVKPEAPFDLSVVYREGANDFVVTFNTSHLQKKYVKVLMHDVAYRQEKDENKWTHVNLSSTKLTLLQRKLQPAAMYEIKVRSIPDHYFKGFWSEWSPSYYFRTP il7_rebuild_super_split_v1_IL7_bcov_v3_r3_ems_3hC_436_0002_000000017_0001_0001_47_64_H_.._ems_p1-15H-GBL-16H-GABBL-16H_0382_0001_0001_0001_0001_0001_0001_0001_0001_._9532b59eeea650bdbf7f8dc2be7dd44d_0001_0001_0001_0001_24E24
DEEEWKELLRRTLHKARRHNDEELIKKLAHIVAEAIRAAHDERVRRELERWAAEAVNEFLS DYSFSCYSQLEVNGSQHSLTCAFEDPDVNTTNLEFEICGALVEVKCLNFRKLQEIYFIETKKFLLIGKSNICVKVGEKSLTCKKIDLTTIVKPEAPFDLSVVYREGANDFVVTFNTSHLQKKYVKVLMHDVAYRQEKDENKWTHVNLSSTKLTLLQRKLQPAAMYEIKVRSIPDHYFKGFWSEWSPSYYFRTP il7_rebuild_super_split_v1_IL7_bcov_v3_r3_ems_3hM_3011_000000023_0001_0001_44_61_H_.._ems_p1-15H-GBL-16H-GABBL-16H_0168_0001_0001_0002_0001_0005_0001_0001_0001_._3h_hb1_3992_0001_0002_0001_52A22
DTDELARIAIKLARERGDRRAVKIAEIVLREFKDGKVDKRLAERKLKLAIEILRR DYSFSCYSQLEVNGSQHSLTCAFEDPDVNTTNLEFEICGALVEVKCLNFRKLQEIYFIETKKFLLIGKSNICVKVGEKSLTCKKIDLTTIVKPEAPFDLSVVYREGANDFVVTFNTSHLQKKYVKVLMHDVAYRQEKDENKWTHVNLSSTKLTLLQRKLQPAAMYEIKVRSIPDHYFKGFWSEWSPSYYFRTP il7_rebuild_super_split_v1_IL7_longxing_Grafting2_ems_3hM_843_0001_0012_0001_0001_._3h_hb1_2029_0001_0001_0001_23K31
SEFEEEAEDAYVILVNLWLEATDEELRKRVQELARRLWRATENNDEETVKKLIKEAKELYKKLT DYSFSCYSQLEVNGSQHSLTCAFEDPDVNTTNLEFEICGALVEVKCLNFRKLQEIYFIETKKFLLIGKSNICVKVGEKSLTCKKIDLTTIVKPEAPFDLSVVYREGANDFVVTFNTSHLQKKYVKVLMHDVAYRQEKDENKWTHVNLSSTKLTLLQRKLQPAAMYEIKVRSIPDHYFKGFWSEWSPSYYFRTP il7_rebuild_super_split_v1_IL7_bcov_v3_r3_HEEH_04578_000000011_0001_0001_44_64_H_.._ems_3hC_1310_0001_0001_0013_0001_0001_0001_._3h_hb1_5723_0001_0002_0001_11Y33
PQDEEKQQKQEKLEWILKATKELIEEAKRRNDEDELKWARKLLERQKKWVDEDKLRNRKDR LEVNGSQHCGALVEVKTKKFLLIGKSNKIDLTTIVHLQKKYVKVLPDHYFK foldit_2007983_0391274626_16I29
TELEERLQETHAELVNLFLNARREEEREEIEKLAHFAARALNSTDEDQQRRDLEWLEKILKELKK DYSFSCYSQLEVNGSQHSLTCAFEDPDVNTTNLEFEICGALVEVKCLNFRKLQEIYFIETKKFLLIGKSNICVKVGEKSLTCKKIDLTTIVKPEAPFDLSVVYREGANDFVVTFNTSHLQKKYVKVLMHDVAYRQEKDENKWTHVNLSSTKLTLLQRKLQPAAMYEIKVRSIPDHYFKGFWSEWSPSYYFRTP il7_rebuild_super_split_v1_IL7_bcov_v3_r3_ems_3hM_3011_000000023_0001_0001_44_61_H_.._ems_p1-15H-GBL-16H-GABBL-16H_0168_0001_0001_0002_0001_0005_0001_0001_0001_._3h_hb1_4830_0001_0002_0001_31E7
DEVQEAARILHRITEQAERDNDETLVKRAEDLSVLLVNAWLSRDQETLEQIIREIEELERWG DYSFSCYSQLEVNGSQHSLTCAFEDPDVNTTNLEFEICGALVEVKCLNFRKLQEIYFIETKKFLLIGKSNICVKVGEKSLTCKKIDLTTIVKPEAPFDLSVVYREGANDFVVTFNTSHLQKKYVKVLMHDVAYRQEKDENKWTHVNLSSTKLTLLQRKLQPAAMYEIKVRSIPDHYFKGFWSEWSPSYYFRTP il7_rebuild_super_whole_v1_IL7_bcov_v3_r3_HEEH_04578_000000011_0001_0001_44_64_H_.._ems_3hC_1310_0001_0001_0013_0001_0001_0001_._3h_hb1_5461_0001_0003_11H11
DELLERLRELLRRGNLEEVIKLLAHLAARTGDEKLHALAVNIFLAEKEGLPPEEIEKLLEKVIKS DYSFSCYSQLEVNGSQHSLTCAFEDPDVNTTNLEFEICGALVEVKCLNFRKLQEIYFIETKKFLLIGKSNICVKVGEKSLTCKKIDLTTIVKPEAPFDLSVVYREGANDFVVTFNTSHLQKKYVKVLMHDVAYRQEKDENKWTHVNLSSTKLTLLQRKLQPAAMYEIKVRSIPDHYFKGFWSEWSPSYYFRTP il7_rebuild_super_whole_v1_IL7_bcov_v3_r3_ems_3hM_3011_000000023_0001_0001_44_61_H_.._ems_p1-15H-GBL-16H-GABBL-16H_0168_0001_0001_0002_0001_0005_0001_0001_0001_._e478557aeb7bff0fea734f837df501c7_0001_1_0001_0001_0001
PEEEKKELKEDAEESTERIEKARSDELARLEIERVEEAVELAGDEEVKRYLEELLKEAKKKVKS DYSFSCYSQLEVNGSQHSLTCAFEDPDVNTTNLEFEICGALVEVKCLNFRKLQEIYFIETKKFLLIGKSNICVKVGEKSLTCKKIDLTTIVKPEAPFDLSVVYREGANDFVVTFNTSHLQKKYVKVLMHDVAYRQEKDENKWTHVNLSSTKLTLLQRKLQPAAMYEIKVRSIPDHYFKGFWSEWSPSYYFRTP il7_rebuild_super_split_v1_IL7_bcov_v3_r3_ems_3hC_436_0002_000000017_0001_0001_47_64_H_.._ems_p1-15H-GBL-16H-GABBL-16H_0382_0001_0001_0001_0001_0001_0001_0001_0001_._ems_3hM_1036_0001_0001_0001_31E24
DIRELSEYLLRYIFEAAEENNNEEEAEKAVEEIRKVAERADDPELRKVAKQLKDTLSKIQK DYSFSCYSQLEVNGSQHSLTCAFEDPDVNTTNLEFEICGALVEVKCLNFRKLQEIYFIETKKFLLIGKSNICVKVGEKSLTCKKIDLTTIVKPEAPFDLSVVYREGANDFVVTFNTSHLQKKYVKVLMHDVAYRQEKDENKWTHVNLSSTKLTLLQRKLQPAAMYEIKVRSIPDHYFKGFWSEWSPSYYFRTP il7_rebuild_super_split_v1_IL7_bcov_r3_ems_p1-15H-GBL-16H-GABBL-16H_0222_0001_0001_0001_000000016_0001_0001_._ems_3hC_162_0002_0001_0002_0001_32E48
SRIEYIRRVLKEESEKARNNKNEEDLHIIYWKSKAIAEAVNDDHLRELLEEAYRIAKERID DYSFSCYSQLEVNGSQHSLTCAFEDPDVNTTNLEFEICGALVEVKCLNFRKLQEIYFIETKKFLLIGKSNICVKVGEKSLTCKKIDLTTIVKPEAPFDLSVVYREGANDFVVTFNTSHLQKKYVKVLMHDVAYRQEKDENKWTHVNLSSTKLTLLQRKLQPAAMYEIKVRSIPDHYFKGFWSEWSPSYYFRTP il7_rebuild_super_whole_v1_IL7_bcov_r2_ems_3hM_540_000000033_0001_0001_._3h_hb1_5668_0001_0003_32K55
GEEEEIHREIARVLQRALITEDKDEAKRLLELAHRLAHEANDERSRLLVEMLRRVVEIDIEE DYSFSCYSQLEVNGSQHSLTCAFEDPDVNTTNLEFEICGALVEVKCLNFRKLQEIYFIETKKFLLIGKSNICVKVGEKSLTCKKIDLTTIVKPEAPFDLSVVYREGANDFVVTFNTSHLQKKYVKVLMHDVAYRQEKDENKWTHVNLSSTKLTLLQRKLQPAAMYEIKVRSIPDHYFKGFWSEWSPSYYFRTP il7_rebuild_super_whole_v1_IL7_bcov_r3_ems_p1-16H-GBL-16H-GABBL-15H_0203_0001_0001_0002_000000017_0001_0001_._3h_hb1_4780_0001_0001_51M9
DEETAKELEKEAKKIAEKSSSDRLVMLLRILIEELKDAEKDSRLKDDARLARKKVEQAIEIIR DYSFSCYSQLEVNGSQHSLTCAFEDPDVNTTNLEFEICGALVEVKCLNFRKLQEIYFIETKKFLLIGKSNICVKVGEKSLTCKKIDLTTIVKPEAPFDLSVVYREGANDFVVTFNTSHLQKKYVKVLMHDVAYRQEKDENKWTHVNLSSTKLTLLQRKLQPAAMYEIKVRSIPDHYFKGFWSEWSPSYYFRTP il7_rebuild_super_split_v1_IL7_longxing_Grafting2_ems_3hM_1894_0002_0004_0001_0001_._3h_hb1_591_0001_0001_0001
PDDRMAKHVIKVLKLIEKEARDNNDEEELKLVERKLRLAKKILGE LEVNGSQHCGALVEVKTKKFLLIGKSNKIDLTTIVHLQKKYVKVLPDHYFK foldit_2008200_0392644784_16I35
HEHVEELLKKIEERLRHAERLNDQELLKRIIKEAAHIAAKLNIEELHAFLVNFYLENKQREK DYSFSCYSQLEVNGSQHSLTCAFEDPDVNTTNLEFEICGALVEVKCLNFRKLQEIYFIETKKFLLIGKSNICVKVGEKSLTCKKIDLTTIVKPEAPFDLSVVYREGANDFVVTFNTSHLQKKYVKVLMHDVAYRQEKDENKWTHVNLSSTKLTLLQRKLQPAAMYEIKVRSIPDHYFKGFWSEWSPSYYFRTP il7_rebuild_super_whole_v1_IL7_bcov_v3_r3_ems_3hM_3011_000000023_0001_0001_44_61_H_.._ems_p1-15H-GBL-16H-GABBL-16H_0168_0001_0001_0002_0001_0005_0001_0001_0001_._3h_hb1_4020_0001_0001_54Y29
SREEEFEEIKREVEDTIRKTSDERARHILEIVLLELEEALKRNDDEDLRLAKRKLELALKIAKS DYSFSCYSQLEVNGSQHSLTCAFEDPDVNTTNLEFEICGALVEVKCLNFRKLQEIYFIETKKFLLIGKSNICVKVGEKSLTCKKIDLTTIVKPEAPFDLSVVYREGANDFVVTFNTSHLQKKYVKVLMHDVAYRQEKDENKWTHVNLSSTKLTLLQRKLQPAAMYEIKVRSIPDHYFKGFWSEWSPSYYFRTP il7_rebuild_super_split_v1_IL7_longxing_Grafting2_ems_3hM_843_0001_0012_0001_0001_._3h_hb1_5208_0001_0001_0002
NEEVQELAREIWKLTEILEKLNNPEAVKRIEDLYVIVVNAWLRNDEEAVKKAVSLARKIANSVI DYSFSCYSQLEVNGSQHSLTCAFEDPDVNTTNLEFEICGALVEVKCLNFRKLQEIYFIETKKFLLIGKSNICVKVGEKSLTCKKIDLTTIVKPEAPFDLSVVYREGANDFVVTFNTSHLQKKYVKVLMHDVAYRQEKDENKWTHVNLSSTKLTLLQRKLQPAAMYEIKVRSIPDHYFKGFWSEWSPSYYFRTP il7_rebuild_super_whole_v1_IL7_bcov_v3_r3_HEEH_04578_000000011_0001_0001_44_64_H_.._ems_3hC_1310_0001_0001_0013_0001_0001_0001_._ems_3hM_235_0001_0001_34Y33
GGTVQRLLRLLWELTEKAEKLGDEEAVEKLEDLSVLLVNLWLGPNSPEELEKIERLLEEIRGGV LEVNGSQHCGALVEVKTKKFLLIGKSNKIDLTTIVHLQKKYVKVLPDHYFK foldit_2008014_0391647641_0002_8L7
EEEKSKKIKDWADTELSKAQTREQAREIIKEAAHLLAKVSDPRAEEIHARLVNLFLEFRETR DYSFSCYSQLEVNGSQHSLTCAFEDPDVNTTNLEFEICGALVEVKCLNFRKLQEIYFIETKKFLLIGKSNICVKVGEKSLTCKKIDLTTIVKPEAPFDLSVVYREGANDFVVTFNTSHLQKKYVKVLMHDVAYRQEKDENKWTHVNLSSTKLTLLQRKLQPAAMYEIKVRSIPDHYFKGFWSEWSPSYYFRTP il7_rebuild_super_split_v1_IL7_bcov_v3_r3_ems_3hM_3011_000000023_0001_0001_44_61_H_.._ems_p1-15H-GBL-16H-GABBL-16H_0168_0001_0001_0002_0001_0005_0001_0001_0001_._ems_3hM_2147_0001_0001_0002
PDKLEWILKATKELIEEALRRNDEDELRWAIELLRRQVKWSDERELNKELEKIEKKVNK LEVNGSQHCGALVEVKTKKFLLIGKSNKIDLTTIVHLQKKYVKVLPDHYFK foldit_2007983_0391327775_7I29
DVEHLIRLAIEESRKKGELASIIALAVIEQALRNGLISEEDARLFAEKALMAQRN DYSFSCYSQLEVNGSQHSLTCAFEDPDVNTTNLEFEICGALVEVKCLNFRKLQEIYFIETKKFLLIGKSNICVKVGEKSLTCKKIDLTTIVKPEAPFDLSVVYREGANDFVVTFNTSHLQKKYVKVLMHDVAYRQEKDENKWTHVNLSSTKLTLLQRKLQPAAMYEIKVRSIPDHYFKGFWSEWSPSYYFRTP il7_rebuild_super_split_v1_IL7_longxing_Grafting2_ems_3hM_305_0001_0003_0001_0001_._3h_hb1_3139_0001_0001_0001_47E30
DRMEEHVLEVLKLEAEEALKNNDDEEVRLVLRKLELAARILNNQEIKEFVRKIKEQLERKE DYSFSCYSQLEVNGSQHSLTCAFEDPDVNTTNLEFEICGALVEVKCLNFRKLQEIYFIETKKFLLIGKSNICVKVGEKSLTCKKIDLTTIVKPEAPFDLSVVYREGANDFVVTFNTSHLQKKYVKVLMHDVAYRQEKDENKWTHVNLSSTKLTLLQRKLQPAAMYEIKVRSIPDHYFKGFWSEWSPSYYFRTP il7_rebuild_super_whole_v1_IL7_longxing_Grafting2_ems_3hM_2512_0001_0006_0001_0001_._3h_hb1_2528_0001_0001
DERFEEDVRRWAEHAARLQSKELAAHLVTYIAAAAAIHFWRRGDEEQAKEEAEKARERIRKVLS DYSFSCYSQLEVNGSQHSLTCAFEDPDVNTTNLEFEICGALVEVKCLNFRKLQEIYFIETKKFLLIGKSNICVKVGEKSLTCKKIDLTTIVKPEAPFDLSVVYREGANDFVVTFNTSHLQKKYVKVLMHDVAYRQEKDENKWTHVNLSSTKLTLLQRKLQPAAMYEIKVRSIPDHYFKGFWSEWSPSYYFRTP il7_rebuild_super_split_v1_IL7_bcov_r3_ems_p1-15H-GBL-16H-GABBL-16H_0222_0001_0001_0001_000000016_0001_0001_._3h_hb1_5751_0001_0006_0001_26H23
NTEKDDEKRSEKHTREDIKKEAHKAAKNGDEDKHAKLVHRFLAHDNDRTESNTNENSEH LEVNGSQHCGALVEVKTKKFLLIGKSNKIDLTTIVHLQKKYVKVLPDHYFK foldit_2008088_0392030405_39H27
PRRIKYEHEVLLEEARKAIKNNNEEDLHIILWRLRLSLELAKTEEERRSAKFAIEIIERLA DYSFSCYSQLEVNGSQHSLTCAFEDPDVNTTNLEFEICGALVEVKCLNFRKLQEIYFIETKKFLLIGKSNICVKVGEKSLTCKKIDLTTIVKPEAPFDLSVVYREGANDFVVTFNTSHLQKKYVKVLMHDVAYRQEKDENKWTHVNLSSTKLTLLQRKLQPAAMYEIKVRSIPDHYFKGFWSEWSPSYYFRTP il7_rebuild_super_whole_v1_IL7_bcov_r2_ems_3hM_540_000000033_0001_0001_._3h_hb1_1594_0001_0001_7E29
QEWKKLAEKAKRVASKAGDLAAIISIAVIEQAVREGRLSKEDARLQLLKLIMALE DYSFSCYSQLEVNGSQHSLTCAFEDPDVNTTNLEFEICGALVEVKCLNFRKLQEIYFIETKKFLLIGKSNICVKVGEKSLTCKKIDLTTIVKPEAPFDLSVVYREGANDFVVTFNTSHLQKKYVKVLMHDVAYRQEKDENKWTHVNLSSTKLTLLQRKLQPAAMYEIKVRSIPDHYFKGFWSEWSPSYYFRTP il7_rebuild_super_split_v1_IL7_longxing_Grafting2_ems_3hM_305_0001_0003_0001_0001_._HHH_eva_0536_0001_0002_0001
DRRIEYISEVLQEEAEKALRNNNWEDAHIMAWRLKLAAELANSEESLKIAEELLRLAEELR DYSFSCYSQLEVNGSQHSLTCAFEDPDVNTTNLEFEICGALVEVKCLNFRKLQEIYFIETKKFLLIGKSNICVKVGEKSLTCKKIDLTTIVKPEAPFDLSVVYREGANDFVVTFNTSHLQKKYVKVLMHDVAYRQEKDENKWTHVNLSSTKLTLLQRKLQPAAMYEIKVRSIPDHYFKGFWSEWSPSYYFRTP il7_rebuild_super_whole_v1_IL7_bcov_r2_ems_3hM_540_000000033_0001_0001_._3h_hb1_4807_0001_0001_0002_30M52
DRLELLLEVLLRVLRIDGPGGDPEELEKARRLLEEALELLRRGPGGNEETIEEIAREVERLLI LEVNGSQHCGALVEVKTKKFLLIGKSNKIDLTTIVHLQKKYVKVLPDHYFK foldit_2008176_0392550985_0001_59E51
DVRTLARIALKLSEERGNERAAKIVKIVLEEAERGRIDEELAERKLKLAIEINRR DYSFSCYSQLEVNGSQHSLTCAFEDPDVNTTNLEFEICGALVEVKCLNFRKLQEIYFIETKKFLLIGKSNICVKVGEKSLTCKKIDLTTIVKPEAPFDLSVVYREGANDFVVTFNTSHLQKKYVKVLMHDVAYRQEKDENKWTHVNLSSTKLTLLQRKLQPAAMYEIKVRSIPDHYFKGFWSEWSPSYYFRTP il7_rebuild_super_split_v1_IL7_longxing_Grafting2_ems_3hM_843_0001_0012_0001_0001_._3h_hb1_5674_0001_0001_0001_23K31
DRMAEHVIRVLKLIKKEAAPSTSEQEHHDDSENQKKSKEDEELKLVKRKLELADKIQRS LEVNGSQHCGALVEVKTKKFLLIGKSNKIDLTTIVHLQKKYVKVLPDHYFK foldit_2008211_0392710912_14I35
DLIKKLAHEAAKTKDEVLHALAVHVFLLSLEDEERSKEVLEIIEELRRRGVPPEEILEIIEKLLK DYSFSCYSQLEVNGSQHSLTCAFEDPDVNTTNLEFEICGALVEVKCLNFRKLQEIYFIETKKFLLIGKSNICVKVGEKSLTCKKIDLTTIVKPEAPFDLSVVYREGANDFVVTFNTSHLQKKYVKVLMHDVAYRQEKDENKWTHVNLSSTKLTLLQRKLQPAAMYEIKVRSIPDHYFKGFWSEWSPSYYFRTP il7_rebuild_super_whole_v1_IL7_bcov_v3_r3_ems_3hM_3011_000000023_0001_0001_44_61_H_.._ems_p1-15H-GBL-16H-GABBL-16H_0168_0001_0001_0002_0001_0005_0001_0001_0001_._130676649befa4e2cccd933748e49732_0001_0001_0001_0001_24H27
PFEDELKRQLKRDKQKGPVQDMARMLWHYTEDAEKKNDEDAVKLLEDLSVELVNRWLRS LEVNGSQHCGALVEVKTKKFLLIGKSNKIDLTTIVHLQKKYVKVLPDHYFK foldit_2008014_0391583704
DERQKLKKELEEKFQRAEKNNDKDTLREIIKAAAHVAARLQDEELHAFAVNLYLRARRLS DYSFSCYSQLEVNGSQHSLTCAFEDPDVNTTNLEFEICGALVEVKCLNFRKLQEIYFIETKKFLLIGKSNICVKVGEKSLTCKKIDLTTIVKPEAPFDLSVVYREGANDFVVTFNTSHLQKKYVKVLMHDVAYRQEKDENKWTHVNLSSTKLTLLQRKLQPAAMYEIKVRSIPDHYFKGFWSEWSPSYYFRTP il7_rebuild_super_whole_v1_IL7_bcov_v3_r3_ems_3hM_3011_000000023_0001_0001_44_61_H_.._ems_p1-15H-GBL-16H-GABBL-16H_0168_0001_0001_0002_0001_0005_0001_0001_0001_._ems_3hC_506_0001_0001_53Y29
PEEEHEKQRRHLEEIEEVIRRIDDEEDRRLAELMLRMAELAWELRDELALIIIRAVFEQLEEEHL DYSFSCYSQLEVNGSQHSLTCAFEDPDVNTTNLEFEICGALVEVKCLNFRKLQEIYFIETKKFLLIGKSNICVKVGEKSLTCKKIDLTTIVKPEAPFDLSVVYREGANDFVVTFNTSHLQKKYVKVLMHDVAYRQEKDENKWTHVNLSSTKLTLLQRKLQPAAMYEIKVRSIPDHYFKGFWSEWSPSYYFRTP il7_rebuild_super_split_v1_IL7_longxing_Grafting2_ems_3hM_305_0001_0003_0001_0001_._3h_hb1_1823_0001_0003_0001_34M31
SEEEWKEELKRLKTFAKRAAKDEREREDAEESLRRIEEAVRKGNDELARLLIERSKEALKEILR DYSFSCYSQLEVNGSQHSLTCAFEDPDVNTTNLEFEICGALVEVKCLNFRKLQEIYFIETKKFLLIGKSNICVKVGEKSLTCKKIDLTTIVKPEAPFDLSVVYREGANDFVVTFNTSHLQKKYVKVLMHDVAYRQEKDENKWTHVNLSSTKLTLLQRKLQPAAMYEIKVRSIPDHYFKGFWSEWSPSYYFRTP il7_rebuild_super_split_v1_IL7_bcov_v3_r3_ems_3hC_436_0002_000000017_0001_0001_47_64_H_.._ems_p1-15H-GBL-16H-GABBL-16H_0382_0001_0001_0001_0001_0001_0001_0001_0001_._3h_hb1_374_0001_0001_0001_55S28
DLDKILRLAEESARLARELARNEEVKEDVHIILWRIRAALEKNNKRIAYIVLVLQEELLEELER DYSFSCYSQLEVNGSQHSLTCAFEDPDVNTTNLEFEICGALVEVKCLNFRKLQEIYFIETKKFLLIGKSNICVKVGEKSLTCKKIDLTTIVKPEAPFDLSVVYREGANDFVVTFNTSHLQKKYVKVLMHDVAYRQEKDENKWTHVNLSSTKLTLLQRKLQPAAMYEIKVRSIPDHYFKGFWSEWSPSYYFRTP il7_rebuild_super_split_v1_IL7_bcov_r2_ems_3hM_540_000000033_0001_0001_._3h_hb1_3091_0001_0007_0001
RLQEEAKEVIKRLEESANRTHDELASLLQRRVAEALKEAIRRNDEELLEDAIESAREILEAVHN DYSFSCYSQLEVNGSQHSLTCAFEDPDVNTTNLEFEICGALVEVKCLNFRKLQEIYFIETKKFLLIGKSNICVKVGEKSLTCKKIDLTTIVKPEAPFDLSVVYREGANDFVVTFNTSHLQKKYVKVLMHDVAYRQEKDENKWTHVNLSSTKLTLLQRKLQPAAMYEIKVRSIPDHYFKGFWSEWSPSYYFRTP il7_rebuild_super_split_v1_IL7_bcov_v3_r3_ems_3hC_436_0002_000000017_0001_0001_47_64_H_.._ems_p1-15H-GBL-16H-GABBL-16H_0382_0001_0001_0001_0001_0001_0001_0001_0001_._3h_hb1_2521_0001_0001_0001_57E48
DLHEILRRNWEESKRLLERLTDERARRAAYISLIVVEEALELDNEEDQRLALRKSELAQEIA DYSFSCYSQLEVNGSQHSLTCAFEDPDVNTTNLEFEICGALVEVKCLNFRKLQEIYFIETKKFLLIGKSNICVKVGEKSLTCKKIDLTTIVKPEAPFDLSVVYREGANDFVVTFNTSHLQKKYVKVLMHDVAYRQEKDENKWTHVNLSSTKLTLLQRKLQPAAMYEIKVRSIPDHYFKGFWSEWSPSYYFRTP il7_rebuild_super_split_v1_IL7_longxing_Grafting2_ems_3hM_843_0001_0012_0001_0001_._3h_hb1_2383_0001_0001_0003_30Y31
DIVELLLELAKKVDPELAKELEEIVKELRERGVPPEEIIKILFHYVAKKNDEIHALLVNLFLKLA DYSFSCYSQLEVNGSQHSLTCAFEDPDVNTTNLEFEICGALVEVKCLNFRKLQEIYFIETKKFLLIGKSNICVKVGEKSLTCKKIDLTTIVKPEAPFDLSVVYREGANDFVVTFNTSHLQKKYVKVLMHDVAYRQEKDENKWTHVNLSSTKLTLLQRKLQPAAMYEIKVRSIPDHYFKGFWSEWSPSYYFRTP il7_rebuild_super_split_v1_IL7_bcov_v3_r3_ems_3hM_3011_000000023_0001_0001_44_61_H_.._ems_p1-15H-GBL-16H-GABBL-16H_0168_0001_0001_0002_0001_0005_0001_0001_0001_._3805d8f82be94b99f40248459c17d8fd_0001_0001_0001_0003_43F10
DSETIKEIIRQLKKRTENLSDERADELAKFLLERVEEALELGNEEDARESLERIQEALDRR DYSFSCYSQLEVNGSQHSLTCAFEDPDVNTTNLEFEICGALVEVKCLNFRKLQEIYFIETKKFLLIGKSNICVKVGEKSLTCKKIDLTTIVKPEAPFDLSVVYREGANDFVVTFNTSHLQKKYVKVLMHDVAYRQEKDENKWTHVNLSSTKLTLLQRKLQPAAMYEIKVRSIPDHYFKGFWSEWSPSYYFRTP il7_rebuild_super_split_v1_IL7_bcov_v3_r3_ems_3hC_436_0002_000000017_0001_0001_47_64_H_.._ems_p1-15H-GBL-16H-GABBL-16H_0382_0001_0001_0001_0001_0001_0001_0001_0001_._3h_hb1_2115_0001_0002_0001_30F23
DEVDELSEKLRKATEKAEKRNDKKAELALIIALAVLEKAKRSNDEEDKRLANLKAKMALRRAES DYSFSCYSQLEVNGSQHSLTCAFEDPDVNTTNLEFEICGALVEVKCLNFRKLQEIYFIETKKFLLIGKSNICVKVGEKSLTCKKIDLTTIVKPEAPFDLSVVYREGANDFVVTFNTSHLQKKYVKVLMHDVAYRQEKDENKWTHVNLSSTKLTLLQRKLQPAAMYEIKVRSIPDHYFKGFWSEWSPSYYFRTP il7_rebuild_super_whole_v1_IL7_longxing_Grafting2_ems_3hM_305_0001_0003_0001_0001_._ems_3hC_1310_0001_0001_0003_38K15
PIEEELRRLLEELGVPPEDVRLILLKAKMALEHKDPLAEIILKAVLELVLGDPELVREFLELVRK DYSFSCYSQLEVNGSQHSLTCAFEDPDVNTTNLEFEICGALVEVKCLNFRKLQEIYFIETKKFLLIGKSNICVKVGEKSLTCKKIDLTTIVKPEAPFDLSVVYREGANDFVVTFNTSHLQKKYVKVLMHDVAYRQEKDENKWTHVNLSSTKLTLLQRKLQPAAMYEIKVRSIPDHYFKGFWSEWSPSYYFRTP il7_rebuild_super_split_v1_IL7_longxing_Grafting2_ems_3hM_305_0001_0003_0001_0001_._2cbd507093a351fbe566d96161cbef50_0001_0001_0002_0001_48L15
PEVEKLAKEVKEILRRSWELAKDNRLSMLAVIHAEELLDAAEKHDDDDDRLAAKKIAQASEIIV DYSFSCYSQLEVNGSQHSLTCAFEDPDVNTTNLEFEICGALVEVKCLNFRKLQEIYFIETKKFLLIGKSNICVKVGEKSLTCKKIDLTTIVKPEAPFDLSVVYREGANDFVVTFNTSHLQKKYVKVLMHDVAYRQEKDENKWTHVNLSSTKLTLLQRKLQPAAMYEIKVRSIPDHYFKGFWSEWSPSYYFRTP il7_rebuild_super_whole_v1_IL7_longxing_Grafting2_ems_3hM_1894_0002_0004_0001_0001_._3h_hb1_4287_0001_0001_33H31
TEVEKLLKKAKKAAKRRGDEEALEAIERIEKVYRNGKSTPELASYLLKYIIKALRR DYSFSCYSQLEVNGSQHSLTCAFEDPDVNTTNLEFEICGALVEVKCLNFRKLQEIYFIETKKFLLIGKSNICVKVGEKSLTCKKIDLTTIVKPEAPFDLSVVYREGANDFVVTFNTSHLQKKYVKVLMHDVAYRQEKDENKWTHVNLSSTKLTLLQRKLQPAAMYEIKVRSIPDHYFKGFWSEWSPSYYFRTP il7_rebuild_super_split_v1_IL7_bcov_r3_ems_p1-15H-GBL-16H-GABBL-16H_0222_0001_0001_0001_000000016_0001_0001_._ems_p1-16H-GBL-16H-GABBL-16H_0303_0001_0001_0001_0001_0002_0001_24E44
TEKEDKVRKLLKILEELKKRADNESLELIIYLTRYILEAALENNNEEALEAAERITKVLKKQI DYSFSCYSQLEVNGSQHSLTCAFEDPDVNTTNLEFEICGALVEVKCLNFRKLQEIYFIETKKFLLIGKSNICVKVGEKSLTCKKIDLTTIVKPEAPFDLSVVYREGANDFVVTFNTSHLQKKYVKVLMHDVAYRQEKDENKWTHVNLSSTKLTLLQRKLQPAAMYEIKVRSIPDHYFKGFWSEWSPSYYFRTP il7_rebuild_super_split_v1_IL7_bcov_r3_ems_p1-15H-GBL-16H-GABBL-16H_0222_0001_0001_0001_000000016_0001_0001_._3h_hb1_2369_0001_0003_0001_50E44
DEEETRHLLRLVEERSKEAKKTSDDRIRYEQEVLLEEARKAAHAEDEELREDAHIILWRLLRAL DYSFSCYSQLEVNGSQHSLTCAFEDPDVNTTNLEFEICGALVEVKCLNFRKLQEIYFIETKKFLLIGKSNICVKVGEKSLTCKKIDLTTIVKPEAPFDLSVVYREGANDFVVTFNTSHLQKKYVKVLMHDVAYRQEKDENKWTHVNLSSTKLTLLQRKLQPAAMYEIKVRSIPDHYFKGFWSEWSPSYYFRTP il7_rebuild_super_split_v1_IL7_bcov_r2_ems_3hM_540_000000033_0001_0001_._3h_hb1_3947_0001_0001_0001_30E29
DRMVEYVVEVLKLEIEEANNNNDPEEARLVVRKLILALEIDQDPAAQKALKEARTIKKKLSS DYSFSCYSQLEVNGSQHSLTCAFEDPDVNTTNLEFEICGALVEVKCLNFRKLQEIYFIETKKFLLIGKSNICVKVGEKSLTCKKIDLTTIVKPEAPFDLSVVYREGANDFVVTFNTSHLQKKYVKVLMHDVAYRQEKDENKWTHVNLSSTKLTLLQRKLQPAAMYEIKVRSIPDHYFKGFWSEWSPSYYFRTP il7_rebuild_super_whole_v1_IL7_longxing_Grafting2_ems_3hM_2512_0001_0006_0001_0001_._ems_3hC_1770_0001_0001_6Y27
DIEEKVKSYVSTLVKLKKNADEEEQKELESRIIEFLAHLAASEDPREHAAAVNAFLLAKRLESS DYSFSCYSQLEVNGSQHSLTCAFEDPDVNTTNLEFEICGALVEVKCLNFRKLQEIYFIETKKFLLIGKSNICVKVGEKSLTCKKIDLTTIVKPEAPFDLSVVYREGANDFVVTFNTSHLQKKYVKVLMHDVAYRQEKDENKWTHVNLSSTKLTLLQRKLQPAAMYEIKVRSIPDHYFKGFWSEWSPSYYFRTP il7_rebuild_super_split_v1_IL7_bcov_v3_r3_ems_3hM_3011_000000023_0001_0001_44_61_H_.._ems_p1-15H-GBL-16H-GABBL-16H_0168_0001_0001_0002_0001_0005_0001_0001_0001_._ems_3hC_159_0002_0001_0003_0001_34E7
DERVELLLEVLKRVIEIDEKETDKESAKFSRKLLEEAKELIKRAKSEEEAHRIAARAAQRALIK DYSFSCYSQLEVNGSQHSLTCAFEDPDVNTTNLEFEICGALVEVKCLNFRKLQEIYFIETKKFLLIGKSNICVKVGEKSLTCKKIDLTTIVKPEAPFDLSVVYREGANDFVVTFNTSHLQKKYVKVLMHDVAYRQEKDENKWTHVNLSSTKLTLLQRKLQPAAMYEIKVRSIPDHYFKGFWSEWSPSYYFRTP il7_rebuild_super_whole_v1_IL7_bcov_r3_ems_p1-16H-GBL-16H-GABBL-15H_0203_0001_0001_0002_000000017_0001_0001_._3h_hb1_3449_0001_0001_0001
SPEEVERLLDEYYKRAKERNDEDAREDAEESRRRIRLALENNSDELARLLLERVKEAVKLG DYSFSCYSQLEVNGSQHSLTCAFEDPDVNTTNLEFEICGALVEVKCLNFRKLQEIYFIETKKFLLIGKSNICVKVGEKSLTCKKIDLTTIVKPEAPFDLSVVYREGANDFVVTFNTSHLQKKYVKVLMHDVAYRQEKDENKWTHVNLSSTKLTLLQRKLQPAAMYEIKVRSIPDHYFKGFWSEWSPSYYFRTP il7_rebuild_super_split_v1_IL7_bcov_v3_r3_ems_3hC_436_0002_000000017_0001_0001_47_64_H_.._ems_p1-15H-GBL-16H-GABBL-16H_0382_0001_0001_0001_0001_0001_0001_0001_0001_._3h_hb1_331_0001_0001_0001
DAERIKELAHEIARLADELNDEEAFRLAAELVNIFLKALEENDEEKLKEIEKKVKKVLKKLQS DYSFSCYSQLEVNGSQHSLTCAFEDPDVNTTNLEFEICGALVEVKCLNFRKLQEIYFIETKKFLLIGKSNICVKVGEKSLTCKKIDLTTIVKPEAPFDLSVVYREGANDFVVTFNTSHLQKKYVKVLMHDVAYRQEKDENKWTHVNLSSTKLTLLQRKLQPAAMYEIKVRSIPDHYFKGFWSEWSPSYYFRTP il7_rebuild_super_split_v1_IL7_bcov_v3_r3_ems_3hM_3011_000000023_0001_0001_44_61_H_.._ems_p1-15H-GBL-16H-GABBL-16H_0168_0001_0001_0002_0001_0005_0001_0001_0001_._ems_3hM_2942_0001_0005_0001_28A22
DDEELARREERLAELIKELLKRNPKEARRAAHIVFIVAKEVATDPTDRKDIERVYRELQKLC DYSFSCYSQLEVNGSQHSLTCAFEDPDVNTTNLEFEICGALVEVKCLNFRKLQEIYFIETKKFLLIGKSNICVKVGEKSLTCKKIDLTTIVKPEAPFDLSVVYREGANDFVVTFNTSHLQKKYVKVLMHDVAYRQEKDENKWTHVNLSSTKLTLLQRKLQPAAMYEIKVRSIPDHYFKGFWSEWSPSYYFRTP il7_rebuild_super_split_v1_IL7_longxing_Grafting2_ems_3hM_843_0001_0012_0001_0001_._ems_3hM_896_0001_0004_0001_9E9
DEKEEELERLFKRLIEWNKRLEDRMVQHVAEVLELEWREARRNNDKEELELLARMAELAARIN DYSFSCYSQLEVNGSQHSLTCAFEDPDVNTTNLEFEICGALVEVKCLNFRKLQEIYFIETKKFLLIGKSNICVKVGEKSLTCKKIDLTTIVKPEAPFDLSVVYREGANDFVVTFNTSHLQKKYVKVLMHDVAYRQEKDENKWTHVNLSSTKLTLLQRKLQPAAMYEIKVRSIPDHYFKGFWSEWSPSYYFRTP il7_rebuild_super_whole_v1_IL7_longxing_Grafting2_ems_3hM_2512_0001_0006_0001_0001_._3h_hb1_2222_0001_0001_55M54
DEEDRRLAELKLRMAEEAAKNNDTELLELAVIIVKAVAEKHSDDPYIRKVRKDADKLLQIAKKS DYSFSCYSQLEVNGSQHSLTCAFEDPDVNTTNLEFEICGALVEVKCLNFRKLQEIYFIETKKFLLIGKSNICVKVGEKSLTCKKIDLTTIVKPEAPFDLSVVYREGANDFVVTFNTSHLQKKYVKVLMHDVAYRQEKDENKWTHVNLSSTKLTLLQRKLQPAAMYEIKVRSIPDHYFKGFWSEWSPSYYFRTP il7_rebuild_super_split_v1_IL7_longxing_Grafting2_ems_3hM_305_0001_0003_0001_0001_._ems_3hC_1478_0001_0001_0003_0001_40K15
SDETRKKLEELIKKLKKLGDKETIREVIKRLAHEAAKKGDEILHAIAVHVFLVFKEVN DYSFSCYSQLEVNGSQHSLTCAFEDPDVNTTNLEFEICGALVEVKCLNFRKLQEIYFIETKKFLLIGKSNICVKVGEKSLTCKKIDLTTIVKPEAPFDLSVVYREGANDFVVTFNTSHLQKKYVKVLMHDVAYRQEKDENKWTHVNLSSTKLTLLQRKLQPAAMYEIKVRSIPDHYFKGFWSEWSPSYYFRTP il7_rebuild_super_whole_v1_IL7_bcov_v3_r3_ems_3hM_3011_000000023_0001_0001_44_61_H_.._ems_p1-15H-GBL-16H-GABBL-16H_0168_0001_0001_0002_0001_0005_0001_0001_0001_._HHH_eva_0251_0001_0001_49H27
DEELVQEAAEFNWKATEWAENTDERIVRVVEDLSVRSVNAWLSGDEETARKSQEELKRFLKEVR DYSFSCYSQLEVNGSQHSLTCAFEDPDVNTTNLEFEICGALVEVKCLNFRKLQEIYFIETKKFLLIGKSNICVKVGEKSLTCKKIDLTTIVKPEAPFDLSVVYREGANDFVVTFNTSHLQKKYVKVLMHDVAYRQEKDENKWTHVNLSSTKLTLLQRKLQPAAMYEIKVRSIPDHYFKGFWSEWSPSYYFRTP il7_rebuild_super_split_v1_IL7_bcov_v3_r3_HEEH_04578_000000011_0001_0001_44_64_H_.._ems_3hC_1310_0001_0001_0013_0001_0001_0001_._3h_hb1_150_0001_0002_0001_10E8
DRVEEAAKALERIIKVAEERKDEELLRYEYEYIKEALERFNNPKIEKVLKLAEEAIKRVRDD DYSFSCYSQLEVNGSQHSLTCAFEDPDVNTTNLEFEICGALVEVKCLNFRKLQEIYFIETKKFLLIGKSNICVKVGEKSLTCKKIDLTTIVKPEAPFDLSVVYREGANDFVVTFNTSHLQKKYVKVLMHDVAYRQEKDENKWTHVNLSSTKLTLLQRKLQPAAMYEIKVRSIPDHYFKGFWSEWSPSYYFRTP il7_rebuild_super_split_v1_IL7_bcov_r3_ems_p1-15H-GBL-16H-GABBL-16H_0222_0001_0001_0001_000000016_0001_0001_._ems_3hM_348_0001_0004_0001_29E24
EPEELKRIVEHLLKKANSKLNEEERKDAEESVRRIEEAVENAEDPEEDELALFLAVRVVEALAD DYSFSCYSQLEVNGSQHSLTCAFEDPDVNTTNLEFEICGALVEVKCLNFRKLQEIYFIETKKFLLIGKSNICVKVGEKSLTCKKIDLTTIVKPEAPFDLSVVYREGANDFVVTFNTSHLQKKYVKVLMHDVAYRQEKDENKWTHVNLSSTKLTLLQRKLQPAAMYEIKVRSIPDHYFKGFWSEWSPSYYFRTP il7_rebuild_super_split_v1_IL7_bcov_v3_r3_ems_3hC_436_0002_000000017_0001_0001_47_64_H_.._ems_p1-15H-GBL-16H-GABBL-16H_0382_0001_0001_0001_0001_0001_0001_0001_0001_._ems_3hM_2745_0001_0001_0001_53F23
SPEEEREVQEAAELIWKATEKGEPQTVTVTLGGVKYQVTLSSDPRAFEDASVILVNAWLFLLRQ DYSFSCYSQLEVNGSQHSLTCAFEDPDVNTTNLEFEICGALVEVKCLNFRKLQEIYFIETKKFLLIGKSNICVKVGEKSLTCKKIDLTTIVKPEAPFDLSVVYREGANDFVVTFNTSHLQKKYVKVLMHDVAYRQEKDENKWTHVNLSSTKLTLLQRKLQPAAMYEIKVRSIPDHYFKGFWSEWSPSYYFRTP il7_rebuild_super_split_v1_IL7_bcov_v3_r3_HEEH_04578_000000011_0001_0001_44_64_H_.._ems_3hC_1310_0001_0001_0013_0001_0001_0001_._HEEH_20755_0001_0001_0001_13E8
GPEELTKLIKELAKHIPDPRVRELIEKAAEALREGDPREAHALLVNAFLALGDPRIKELFHLLAK DYSFSCYSQLEVNGSQHSLTCAFEDPDVNTTNLEFEICGALVEVKCLNFRKLQEIYFIETKKFLLIGKSNICVKVGEKSLTCKKIDLTTIVKPEAPFDLSVVYREGANDFVVTFNTSHLQKKYVKVLMHDVAYRQEKDENKWTHVNLSSTKLTLLQRKLQPAAMYEIKVRSIPDHYFKGFWSEWSPSYYFRTP il7_rebuild_super_split_v1_IL7_bcov_v3_r3_ems_3hM_3011_000000023_0001_0001_44_61_H_.._ems_p1-15H-GBL-16H-GABBL-16H_0168_0001_0001_0002_0001_0005_0001_0001_0001_._fafa6fec7e8a085365fdb064c44d34ab_0001_1_0001_0001_0001_60F10
SPEDAEKLIKTIKTIAKKRNDEEAEEAVKRIEKVLKEAQKNNDEHAIELIIYLLEYILKAIQK DYSFSCYSQLEVNGSQHSLTCAFEDPDVNTTNLEFEICGALVEVKCLNFRKLQEIYFIETKKFLLIGKSNICVKVGEKSLTCKKIDLTTIVKPEAPFDLSVVYREGANDFVVTFNTSHLQKKYVKVLMHDVAYRQEKDENKWTHVNLSSTKLTLLQRKLQPAAMYEIKVRSIPDHYFKGFWSEWSPSYYFRTP il7_rebuild_super_split_v1_IL7_bcov_r3_ems_p1-15H-GBL-16H-GABBL-16H_0222_0001_0001_0001_000000016_0001_0001_._ems_3hM_2546_0001_0002_0001_26E44
SEEEEELERLIKRAAHALAKRNNEEEHARLVNLFLELKEFKKHASEEEAKKLWEKLWRLVEELLR DYSFSCYSQLEVNGSQHSLTCAFEDPDVNTTNLEFEICGALVEVKCLNFRKLQEIYFIETKKFLLIGKSNICVKVGEKSLTCKKIDLTTIVKPEAPFDLSVVYREGANDFVVTFNTSHLQKKYVKVLMHDVAYRQEKDENKWTHVNLSSTKLTLLQRKLQPAAMYEIKVRSIPDHYFKGFWSEWSPSYYFRTP il7_rebuild_super_whole_v1_IL7_bcov_v3_r3_ems_3hM_3011_000000023_0001_0001_44_61_H_.._ems_p1-15H-GBL-16H-GABBL-16H_0168_0001_0001_0002_0001_0005_0001_0001_0001_._3h_hb1_5391_0001_0003
QSWDIKLEEDNTLAVYLLRFIIEAVKKGLASEEEAKKAANRILKVLTEENRMEIRIEPE LEVNGSQHCGALVEVKTKKFLLIGKSNKIDLTTIVHLQKKYVKVLPDHYFK foldit_2008065_0391899666_20F27
SEVEELIKILAHIVAELGDEELHAKLVNLYLLAKKDPRKVIELILELAEELGDPDLRRRAEELLK DYSFSCYSQLEVNGSQHSLTCAFEDPDVNTTNLEFEICGALVEVKCLNFRKLQEIYFIETKKFLLIGKSNICVKVGEKSLTCKKIDLTTIVKPEAPFDLSVVYREGANDFVVTFNTSHLQKKYVKVLMHDVAYRQEKDENKWTHVNLSSTKLTLLQRKLQPAAMYEIKVRSIPDHYFKGFWSEWSPSYYFRTP il7_rebuild_super_whole_v1_IL7_bcov_v3_r3_ems_3hM_3011_000000023_0001_0001_44_61_H_.._ems_p1-15H-GBL-16H-GABBL-16H_0168_0001_0001_0002_0001_0005_0001_0001_0001_._e2750cec429bf11cab33ccef18afa00d_0001_1_0001_0001_30Y29
PQDEEKQQKQEKLEWLLKATKELIEEAKRRNDEDELKIARKLLERQKKWVDEDKLRNRKDR LEVNGSQHCGALVEVKTKKFLLIGKSNKIDLTTIVHLQKKYVKVLPDHYFK foldit_2007983_0391274626_38I51
SEEEVKQRVTELIELWKKSGDDRFLEEAEEIIKRFAHEAAKRNDERLHAAAVNLFLKLKKILEK DYSFSCYSQLEVNGSQHSLTCAFEDPDVNTTNLEFEICGALVEVKCLNFRKLQEIYFIETKKFLLIGKSNICVKVGEKSLTCKKIDLTTIVKPEAPFDLSVVYREGANDFVVTFNTSHLQKKYVKVLMHDVAYRQEKDENKWTHVNLSSTKLTLLQRKLQPAAMYEIKVRSIPDHYFKGFWSEWSPSYYFRTP il7_rebuild_super_whole_v1_IL7_bcov_v3_r3_ems_3hM_3011_000000023_0001_0001_44_61_H_.._ems_p1-15H-GBL-16H-GABBL-16H_0168_0001_0001_0002_0001_0005_0001_0001_0001_._3h_hb1_3534_0001_0002
SREERLKKLYKEAETLAKRQGDRMARHVIEVQQLEAEEALKNNDQEEFRLLLRKLELAVEILQK DYSFSCYSQLEVNGSQHSLTCAFEDPDVNTTNLEFEICGALVEVKCLNFRKLQEIYFIETKKFLLIGKSNICVKVGEKSLTCKKIDLTTIVKPEAPFDLSVVYREGANDFVVTFNTSHLQKKYVKVLMHDVAYRQEKDENKWTHVNLSSTKLTLLQRKLQPAAMYEIKVRSIPDHYFKGFWSEWSPSYYFRTP il7_rebuild_super_whole_v1_IL7_longxing_Grafting2_ems_3hM_2512_0001_0006_0001_0001_._3h_hb1_6278_0001_0001_32Q32
SIKELAHRAARRSHELGDEESAERLHAVMVHLFLGSVSEEWAERIAREILDHQRN DYSFSCYSQLEVNGSQHSLTCAFEDPDVNTTNLEFEICGALVEVKCLNFRKLQEIYFIETKKFLLIGKSNICVKVGEKSLTCKKIDLTTIVKPEAPFDLSVVYREGANDFVVTFNTSHLQKKYVKVLMHDVAYRQEKDENKWTHVNLSSTKLTLLQRKLQPAAMYEIKVRSIPDHYFKGFWSEWSPSYYFRTP il7_rebuild_super_split_v1_IL7_bcov_v3_r3_ems_3hM_3011_000000023_0001_0001_44_61_H_.._ems_p1-15H-GBL-16H-GABBL-16H_0168_0001_0001_0002_0001_0005_0001_0001_0001_._3h_hb1_4126_0001_0002_0001_31H27
KQSDKSKGEIETDDELAKLEMKRVKEALKKGLVSEEDADESHKRILWAISTEEVKKLEN LEVNGSQHCGALVEVKTKKFLLIGKSNKIDLTTIVHLQKKYVKVLPDHYFK foldit_2007998_0391439044_20E24
DERIEYEFRVLVEEAERLLKRAKKEEEFKEDAHIIKWRLKAINSEEAKQILRELEELERQFK DYSFSCYSQLEVNGSQHSLTCAFEDPDVNTTNLEFEICGALVEVKCLNFRKLQEIYFIETKKFLLIGKSNICVKVGEKSLTCKKIDLTTIVKPEAPFDLSVVYREGANDFVVTFNTSHLQKKYVKVLMHDVAYRQEKDENKWTHVNLSSTKLTLLQRKLQPAAMYEIKVRSIPDHYFKGFWSEWSPSYYFRTP il7_rebuild_super_split_v1_IL7_bcov_r2_ems_3hM_540_000000033_0001_0001_._3h_hb1_264_0001_0002_0001_7E29
DAEERIEELIKRIPDPEVRRILEEVLELLKRNLEEAIKLVFHVLAKYGDEIVHAISVNIFLLARR DYSFSCYSQLEVNGSQHSLTCAFEDPDVNTTNLEFEICGALVEVKCLNFRKLQEIYFIETKKFLLIGKSNICVKVGEKSLTCKKIDLTTIVKPEAPFDLSVVYREGANDFVVTFNTSHLQKKYVKVLMHDVAYRQEKDENKWTHVNLSSTKLTLLQRKLQPAAMYEIKVRSIPDHYFKGFWSEWSPSYYFRTP il7_rebuild_super_whole_v1_IL7_bcov_v3_r3_ems_3hM_3011_000000023_0001_0001_44_61_H_.._ems_p1-15H-GBL-16H-GABBL-16H_0168_0001_0001_0002_0001_0005_0001_0001_0001_._3d54fb053c24e18ab9d145fc4c7dab93_0001_0001_0001_0001_41F10
DEEEVKAEAKKAKRRIEKVKRTTDKEASKELFLYLEDYIRRAKDERVRKLAREALKIIEHTIRR DYSFSCYSQLEVNGSQHSLTCAFEDPDVNTTNLEFEICGALVEVKCLNFRKLQEIYFIETKKFLLIGKSNICVKVGEKSLTCKKIDLTTIVKPEAPFDLSVVYREGANDFVVTFNTSHLQKKYVKVLMHDVAYRQEKDENKWTHVNLSSTKLTLLQRKLQPAAMYEIKVRSIPDHYFKGFWSEWSPSYYFRTP il7_rebuild_super_split_v1_IL7_bcov_r3_ems_p1-15H-GBL-16H-GABBL-16H_0222_0001_0001_0001_000000016_0001_0001_._3h_hb1_2681_0001_0009_0001
PRKDEVFKQTGKLEWLLKATKELIEEAKRRNDEDELKWARKLLEREKRWIGEEDVRKEQQK LEVNGSQHCGALVEVKTKKFLLIGKSNKIDLTTIVHLQKKYVKVLPDHYFK foldit_2007983_0391270513_46E59
DFEEAARLAHASAVHAFLLNNEEIKRLAHELARIVLEAERKNDEERAKEVARLARESLERA DYSFSCYSQLEVNGSQHSLTCAFEDPDVNTTNLEFEICGALVEVKCLNFRKLQEIYFIETKKFLLIGKSNICVKVGEKSLTCKKIDLTTIVKPEAPFDLSVVYREGANDFVVTFNTSHLQKKYVKVLMHDVAYRQEKDENKWTHVNLSSTKLTLLQRKLQPAAMYEIKVRSIPDHYFKGFWSEWSPSYYFRTP il7_rebuild_super_split_v1_IL7_bcov_v3_r3_ems_3hM_3011_000000023_0001_0001_44_61_H_.._ems_p1-15H-GBL-16H-GABBL-16H_0168_0001_0001_0002_0001_0005_0001_0001_0001_._3h_hb1_1916_0001_0006_0001_15H27
PKEEWLFKATKELFEEAAKKNDEDELRWAEKLIEREAEWAEDEEVRKKLEELAKKLKKTW DYSFSCYSQLEVNGSQHSLTCAFEDPDVNTTNLEFEICGALVEVKCLNFRKLQEIYFIETKKFLLIGKSNICVKVGEKSLTCKKIDLTTIVKPEAPFDLSVVYREGANDFVVTFNTSHLQKKYVKVLMHDVAYRQEKDENKWTHVNLSSTKLTLLQRKLQPAAMYEIKVRSIPDHYFKGFWSEWSPSYYFRTP il7_rebuild_super_whole_v1_IL7_bcov_r2_ems_3hM_1129_000000027_0001_0001_._3h_hb1_1399_0001_0001_36E59
DTSEWRKKIETLLKTAAHKGDREEIKEIAHKAARVADELNDPELQKVVHAAAVHAFLLVK DYSFSCYSQLEVNGSQHSLTCAFEDPDVNTTNLEFEICGALVEVKCLNFRKLQEIYFIETKKFLLIGKSNICVKVGEKSLTCKKIDLTTIVKPEAPFDLSVVYREGANDFVVTFNTSHLQKKYVKVLMHDVAYRQEKDENKWTHVNLSSTKLTLLQRKLQPAAMYEIKVRSIPDHYFKGFWSEWSPSYYFRTP il7_rebuild_super_split_v1_IL7_bcov_v3_r3_ems_3hM_3011_000000023_0001_0001_44_61_H_.._ems_p1-15H-GBL-16H-GABBL-16H_0168_0001_0001_0002_0001_0005_0001_0001_0001_._ems_3hM_2017_0001_0003_0001_54H27
DDRDKREIEKMMKNGLHREEIKKMAHKAAKKGDEDWHAILVNIYLALDNEDDEDKILKQIKNWL LEVNGSQHCGALVEVKTKKFLLIGKSNKIDLTTIVHLQKKYVKVLPDHYFK foldit_2008088_0392057866_44Y29
PDKEKRTDESSRILYIIRVLIEEHKKALKNDNKEDLHIMDWRLKAIWKYVPAPNSSSES LEVNGSQHCGALVEVKTKKFLLIGKSNKIDLTTIVHLQKKYVKVLPDHYFK foldit_2008034_0391755919_39M52
DIKLLAHALAKLNTPIARHLAALLVNLFLNGVPPEEVERLLREFARKLGNEEVIETALELAEREK DYSFSCYSQLEVNGSQHSLTCAFEDPDVNTTNLEFEICGALVEVKCLNFRKLQEIYFIETKKFLLIGKSNICVKVGEKSLTCKKIDLTTIVKPEAPFDLSVVYREGANDFVVTFNTSHLQKKYVKVLMHDVAYRQEKDENKWTHVNLSSTKLTLLQRKLQPAAMYEIKVRSIPDHYFKGFWSEWSPSYYFRTP il7_rebuild_super_split_v1_IL7_bcov_v3_r3_ems_3hM_3011_000000023_0001_0001_44_61_H_.._ems_p1-15H-GBL-16H-GABBL-16H_0168_0001_0001_0002_0001_0005_0001_0001_0001_._d6c57d4070daa34a689ce99642eedc3a_0001_0001_0001_0001_21A22
DERELIKKLAHLAAEGGHPLRELLEEVEKEGPSPETRELLKELKKGPTEEVHAILVHLFLRLDN LEVNGSQHCGALVEVKTKKFLLIGKSNKIDLTTIVHLQKKYVKVLPDHYFK foldit_2008102_0392150201_0001_57H27
SEEDERLVRLKLKMAKDPLAIIILLAVLEKLTGDPRIREAIKIVEELDKRGDEEEIRKLAKRVAP DYSFSCYSQLEVNGSQHSLTCAFEDPDVNTTNLEFEICGALVEVKCLNFRKLQEIYFIETKKFLLIGKSNICVKVGEKSLTCKKIDLTTIVKPEAPFDLSVVYREGANDFVVTFNTSHLQKKYVKVLMHDVAYRQEKDENKWTHVNLSSTKLTLLQRKLQPAAMYEIKVRSIPDHYFKGFWSEWSPSYYFRTP il7_rebuild_super_split_v1_IL7_longxing_Grafting2_ems_3hM_305_0001_0003_0001_0001_._c2909940f959dffb85f82ceb3839b7b5_0001_1_0001_0002_0001_30K15
DKFERVTELLKELNTPEARELIKLLETLRRELNVPPEEAIKLLAHLLAKEGDERLHALLVNVFLR DYSFSCYSQLEVNGSQHSLTCAFEDPDVNTTNLEFEICGALVEVKCLNFRKLQEIYFIETKKFLLIGKSNICVKVGEKSLTCKKIDLTTIVKPEAPFDLSVVYREGANDFVVTFNTSHLQKKYVKVLMHDVAYRQEKDENKWTHVNLSSTKLTLLQRKLQPAAMYEIKVRSIPDHYFKGFWSEWSPSYYFRTP il7_rebuild_super_whole_v1_IL7_bcov_v3_r3_ems_3hM_3011_000000023_0001_0001_44_61_H_.._ems_p1-15H-GBL-16H-GABBL-16H_0168_0001_0001_0002_0001_0005_0001_0001_0001_._2ec892f5ef7028bbd55197b25474b143_0001_0001_0001_0001
PSRDDVEKGEGRIVYIINVLRYEEEEAKKRNNEEDLHIIKQRKEAIEKYVSGDKKKQRD LEVNGSQHCGALVEVKTKKFLLIGKSNKIDLTTIVHLQKKYVKVLPDHYFK foldit_2008034_0391723407_41Q54
SEIEELIEELAKHVPDELARIILEAVVEQLKLGNPEDARLLLLKAVMALGDPRIEELLRLLRKLR DYSFSCYSQLEVNGSQHSLTCAFEDPDVNTTNLEFEICGALVEVKCLNFRKLQEIYFIETKKFLLIGKSNICVKVGEKSLTCKKIDLTTIVKPEAPFDLSVVYREGANDFVVTFNTSHLQKKYVKVLMHDVAYRQEKDENKWTHVNLSSTKLTLLQRKLQPAAMYEIKVRSIPDHYFKGFWSEWSPSYYFRTP il7_rebuild_super_split_v1_IL7_longxing_Grafting2_ems_3hM_305_0001_0003_0001_0001_._d3db28a34cf440d9d7a4a40ec383c557_0001_1_0001_0001
EEVQKKLRKLWHNTEKAENGTEGDKEQETGGNSGGLDNSESAVKKLEDQSVELVNRWLS LEVNGSQHCGALVEVKTKKFLLIGKSNKIDLTTIVHLQKKYVKVLPDHYFK foldit_2008025_0391715026_7L7
DRAELLVEVLRRVLEIDLKKITDEELRKETETVIRETKKRLESASDPEERKEIAREAKRFLIKIH DYSFSCYSQLEVNGSQHSLTCAFEDPDVNTTNLEFEICGALVEVKCLNFRKLQEIYFIETKKFLLIGKSNICVKVGEKSLTCKKIDLTTIVKPEAPFDLSVVYREGANDFVVTFNTSHLQKKYVKVLMHDVAYRQEKDENKWTHVNLSSTKLTLLQRKLQPAAMYEIKVRSIPDHYFKGFWSEWSPSYYFRTP il7_rebuild_super_whole_v1_IL7_bcov_r3_ems_p1-16H-GBL-16H-GABBL-15H_0203_0001_0001_0002_000000017_0001_0001_._3h_hb1_986_0001_0001_0001_58K51
SLEELIELAIELVFPDPEERRKLKEKLEELLKRNRREVIKLAAHLAAKAGDEELAALLVNLFLRT DYSFSCYSQLEVNGSQHSLTCAFEDPDVNTTNLEFEICGALVEVKCLNFRKLQEIYFIETKKFLLIGKSNICVKVGEKSLTCKKIDLTTIVKPEAPFDLSVVYREGANDFVVTFNTSHLQKKYVKVLMHDVAYRQEKDENKWTHVNLSSTKLTLLQRKLQPAAMYEIKVRSIPDHYFKGFWSEWSPSYYFRTP il7_rebuild_super_whole_v1_IL7_bcov_v3_r3_ems_3hM_3011_000000023_0001_0001_44_61_H_.._ems_p1-15H-GBL-16H-GABBL-16H_0168_0001_0001_0002_0001_0005_0001_0001_0001_._7f9b3cf633cfd27bca007b62ade1be3b_0001_1_0001_0002_55A22
DEVQERARKLWHNTEKAEPSHGSGGDSSGDGDVSHAPSSDGAVKELEDRSVKLVNKWLS LEVNGSQHCGALVEVKTKKFLLIGKSNKIDLTTIVHLQKKYVKVLPDHYFK foldit_2008025_0391692254
PEEEEKKKDRMAEHVIKVLKLIKEEAEKNNDEEELKLVERKLKLAKKILHDEHHERKQK LEVNGSQHCGALVEVKTKKFLLIGKSNKIDLTTIVHLQKKYVKVLPDHYFK foldit_2008200_0392654905_22I35
DELAAIIVIAVLELALRSNDKEDIRLAILKLEMAAKRAKKEELRKKLEEKARDAKRKLK DYSFSCYSQLEVNGSQHSLTCAFEDPDVNTTNLEFEICGALVEVKCLNFRKLQEIYFIETKKFLLIGKSNICVKVGEKSLTCKKIDLTTIVKPEAPFDLSVVYREGANDFVVTFNTSHLQKKYVKVLMHDVAYRQEKDENKWTHVNLSSTKLTLLQRKLQPAAMYEIKVRSIPDHYFKGFWSEWSPSYYFRTP il7_rebuild_super_whole_v1_IL7_longxing_Grafting2_ems_3hM_305_0001_0003_0001_0001_._3h_hb1_3156_0001_0001_14L15
DEDQRKKLREAIKRIAHAIAKGDPTHIQVRFYGTTFNVEVNSSPEARKKAHAVAVNIYLVARRT DYSFSCYSQLEVNGSQHSLTCAFEDPDVNTTNLEFEICGALVEVKCLNFRKLQEIYFIETKKFLLIGKSNICVKVGEKSLTCKKIDLTTIVKPEAPFDLSVVYREGANDFVVTFNTSHLQKKYVKVLMHDVAYRQEKDENKWTHVNLSSTKLTLLQRKLQPAAMYEIKVRSIPDHYFKGFWSEWSPSYYFRTP il7_rebuild_super_split_v1_IL7_bcov_v3_r3_ems_3hM_3011_000000023_0001_0001_44_61_H_.._ems_p1-15H-GBL-16H-GABBL-16H_0168_0001_0001_0002_0001_0005_0001_0001_0001_._HEEH_18764_0001_0004_0001_58Y29
GVTVTIHNVTPDAEESVERIKRAGDVEVEKKPGNEIHVTVGDELAALLLVRSVEAAGAEVHVQE DYSFSCYSQLEVNGSQHSLTCAFEDPDVNTTNLEFEICGALVEVKCLNFRKLQEIYFIETKKFLLIGKSNICVKVGEKSLTCKKIDLTTIVKPEAPFDLSVVYREGANDFVVTFNTSHLQKKYVKVLMHDVAYRQEKDENKWTHVNLSSTKLTLLQRKLQPAAMYEIKVRSIPDHYFKGFWSEWSPSYYFRTP il7_rebuild_super_split_v1_IL7_bcov_v3_r3_ems_3hC_436_0002_000000017_0001_0001_47_64_H_.._ems_p1-15H-GBL-16H-GABBL-16H_0382_0001_0001_0001_0001_0001_0001_0001_0001_._ems_ferrM_5377_0001_0001_0002_0001_52S28
ERLEMLARILLELSRDAVRKNDEDDDRLAAKKARQALEIIKDERARRIAKEALESTERTA DYSFSCYSQLEVNGSQHSLTCAFEDPDVNTTNLEFEICGALVEVKCLNFRKLQEIYFIETKKFLLIGKSNICVKVGEKSLTCKKIDLTTIVKPEAPFDLSVVYREGANDFVVTFNTSHLQKKYVKVLMHDVAYRQEKDENKWTHVNLSSTKLTLLQRKLQPAAMYEIKVRSIPDHYFKGFWSEWSPSYYFRTP il7_rebuild_super_whole_v1_IL7_longxing_Grafting2_ems_3hM_1894_0002_0004_0001_0001_._3h_hb1_1837_0001_0002_13L34
DMDDLKKVIDKMRNTDGRMAVHVLDVQKLELDEAKKNNDEEELKLVERKVKLAQKILGE LEVNGSQHCGALVEVKTKKFLLIGKSNKIDLTTIVHLQKKYVKVLPDHYFK foldit_2008200_0392691407_27Q32
SVEEILRELAERTNDPELRKAVEIVEELLKRGIPPEEALHAAAVNAYLEGSPAIKVLAHLLAEVN DYSFSCYSQLEVNGSQHSLTCAFEDPDVNTTNLEFEICGALVEVKCLNFRKLQEIYFIETKKFLLIGKSNICVKVGEKSLTCKKIDLTTIVKPEAPFDLSVVYREGANDFVVTFNTSHLQKKYVKVLMHDVAYRQEKDENKWTHVNLSSTKLTLLQRKLQPAAMYEIKVRSIPDHYFKGFWSEWSPSYYFRTP il7_rebuild_super_split_v1_IL7_bcov_v3_r3_ems_3hM_3011_000000023_0001_0001_44_61_H_.._ems_p1-15H-GBL-16H-GABBL-16H_0168_0001_0001_0002_0001_0005_0001_0001_0001_._b87ed1c6d09275bbf94f3844933ab882_0001_1_0001_0002_0001_47Y29
DIEEAIKRIAHEAAQNEDEVAHAFIVHSFLNTESLEHLKRLAEELNVHDEEAAKWAIEELKRRE DYSFSCYSQLEVNGSQHSLTCAFEDPDVNTTNLEFEICGALVEVKCLNFRKLQEIYFIETKKFLLIGKSNICVKVGEKSLTCKKIDLTTIVKPEAPFDLSVVYREGANDFVVTFNTSHLQKKYVKVLMHDVAYRQEKDENKWTHVNLSSTKLTLLQRKLQPAAMYEIKVRSIPDHYFKGFWSEWSPSYYFRTP il7_rebuild_super_whole_v1_IL7_bcov_v3_r3_ems_3hM_3011_000000023_0001_0001_44_61_H_.._ems_p1-15H-GBL-16H-GABBL-16H_0168_0001_0001_0002_0001_0005_0001_0001_0001_._4h_hb1_4350_0001_0001_27H27
DKELARIIAKAVYEQAVKDTKQESRQQTHNQVDVHTLQTDEDEDVRLAILKLEQAIKHM LEVNGSQHCGALVEVKTKKFLLIGKSNKIDLTTIVHLQKKYVKVLPDHYFK foldit_2008222_0392875522_54Q34
DELKRLLKIAKKIAKSKGDELAEIILKAVEEKAKEGLLDKEDARLQALKIVMALRG DYSFSCYSQLEVNGSQHSLTCAFEDPDVNTTNLEFEICGALVEVKCLNFRKLQEIYFIETKKFLLIGKSNICVKVGEKSLTCKKIDLTTIVKPEAPFDLSVVYREGANDFVVTFNTSHLQKKYVKVLMHDVAYRQEKDENKWTHVNLSSTKLTLLQRKLQPAAMYEIKVRSIPDHYFKGFWSEWSPSYYFRTP il7_rebuild_super_split_v1_IL7_longxing_Grafting2_ems_3hM_305_0001_0003_0001_0001_._ems_p1-16H-GBL-16H-GABBL-16H_0036_0001_0001_0002_0001_0001_0001_32K15
SEKDELAAFLLARVFEAAFKRNDEEDREESEERIREAKKRLQDPNLRKELETVFKTVVNKAI DYSFSCYSQLEVNGSQHSLTCAFEDPDVNTTNLEFEICGALVEVKCLNFRKLQEIYFIETKKFLLIGKSNICVKVGEKSLTCKKIDLTTIVKPEAPFDLSVVYREGANDFVVTFNTSHLQKKYVKVLMHDVAYRQEKDENKWTHVNLSSTKLTLLQRKLQPAAMYEIKVRSIPDHYFKGFWSEWSPSYYFRTP il7_rebuild_super_split_v1_IL7_bcov_v3_r3_ems_3hC_436_0002_000000017_0001_0001_47_64_H_.._ems_p1-15H-GBL-16H-GABBL-16H_0382_0001_0001_0001_0001_0001_0001_0001_0001_._ems_3hM_341_0001_0003_0001_9F23
SEVKDLIRKAKEAAKKLGDELARHLLEYIEEAFKKGLASEEEAKKAARRILKVLG DYSFSCYSQLEVNGSQHSLTCAFEDPDVNTTNLEFEICGALVEVKCLNFRKLQEIYFIETKKFLLIGKSNICVKVGEKSLTCKKIDLTTIVKPEAPFDLSVVYREGANDFVVTFNTSHLQKKYVKVLMHDVAYRQEKDENKWTHVNLSSTKLTLLQRKLQPAAMYEIKVRSIPDHYFKGFWSEWSPSYYFRTP il7_rebuild_super_whole_v1_IL7_bcov_r3_ems_p1-15H-GBL-16H-GABBL-16H_0222_0001_0001_0001_000000016_0001_0001_._ems_p1-16H-GBL-16H-GABBL-15H_0180_0001_0001_0002_0001_0001_24H23
SEEEIKRKAKKAAKSGDIKEAFHIVAEAREKGLISEEVAQELHAIIVNAFLL DYSFSCYSQLEVNGSQHSLTCAFEDPDVNTTNLEFEICGALVEVKCLNFRKLQEIYFIETKKFLLIGKSNICVKVGEKSLTCKKIDLTTIVKPEAPFDLSVVYREGANDFVVTFNTSHLQKKYVKVLMHDVAYRQEKDENKWTHVNLSSTKLTLLQRKLQPAAMYEIKVRSIPDHYFKGFWSEWSPSYYFRTP il7_rebuild_super_split_v1_IL7_bcov_v3_r3_ems_3hM_3011_000000023_0001_0001_44_61_H_.._ems_p1-15H-GBL-16H-GABBL-16H_0168_0001_0001_0002_0001_0005_0001_0001_0001_._HHH_eva_0440_0001_0002_0001_22F10
DRVELLAEVLIRVSEIDGDEEAIRRAREILERFRRGELSEEEAHKLAKELQRELIG DYSFSCYSQLEVNGSQHSLTCAFEDPDVNTTNLEFEICGALVEVKCLNFRKLQEIYFIETKKFLLIGKSNICVKVGEKSLTCKKIDLTTIVKPEAPFDLSVVYREGANDFVVTFNTSHLQKKYVKVLMHDVAYRQEKDENKWTHVNLSSTKLTLLQRKLQPAAMYEIKVRSIPDHYFKGFWSEWSPSYYFRTP il7_rebuild_super_whole_v1_IL7_bcov_r3_ems_p1-16H-GBL-16H-GABBL-15H_0203_0001_0001_0002_000000017_0001_0001_._3h_hb1_5839_0001_0001_48K48
GVEVHFHGINEEARKALERIRKVGAKVEEYGETVTVEVPTEQGAYLIIYIARAAGVKYVEYHM DYSFSCYSQLEVNGSQHSLTCAFEDPDVNTTNLEFEICGALVEVKCLNFRKLQEIYFIETKKFLLIGKSNICVKVGEKSLTCKKIDLTTIVKPEAPFDLSVVYREGANDFVVTFNTSHLQKKYVKVLMHDVAYRQEKDENKWTHVNLSSTKLTLLQRKLQPAAMYEIKVRSIPDHYFKGFWSEWSPSYYFRTP il7_rebuild_super_split_v1_IL7_bcov_r3_ems_p1-15H-GBL-16H-GABBL-16H_0222_0001_0001_0001_000000016_0001_0001_._ems_ferrM_901_0002_0001_0001_0001_42Q20
REEEIEKLYKEVEKLYRKYGDPDVRLALRKIKLALEILRKGEASPERAEHEVKIVTEEVRALL DYSFSCYSQLEVNGSQHSLTCAFEDPDVNTTNLEFEICGALVEVKCLNFRKLQEIYFIETKKFLLIGKSNICVKVGEKSLTCKKIDLTTIVKPEAPFDLSVVYREGANDFVVTFNTSHLQKKYVKVLMHDVAYRQEKDENKWTHVNLSSTKLTLLQRKLQPAAMYEIKVRSIPDHYFKGFWSEWSPSYYFRTP il7_rebuild_super_split_v1_IL7_longxing_Grafting2_ems_3hM_843_0001_0012_0001_0001_._HHH_eva_0326_0001_0002_0001_51E32
SEDINKNDKEQGVQKLARRLWHNTEKAEKKNDEEAVKRLEDLYVMLVNKWLDHDHDSES LEVNGSQHCGALVEVKTKKFLLIGKSNKIDLTTIVHLQKKYVKVLPDHYFK foldit_2008014_0391631116_43Y33
SEEVEERLRRLTEELGDPEEAVKVLLEILERELGDPKEAIELVAHALAKLGDEELHAKIVNLFLK DYSFSCYSQLEVNGSQHSLTCAFEDPDVNTTNLEFEICGALVEVKCLNFRKLQEIYFIETKKFLLIGKSNICVKVGEKSLTCKKIDLTTIVKPEAPFDLSVVYREGANDFVVTFNTSHLQKKYVKVLMHDVAYRQEKDENKWTHVNLSSTKLTLLQRKLQPAAMYEIKVRSIPDHYFKGFWSEWSPSYYFRTP il7_rebuild_super_whole_v1_IL7_bcov_v3_r3_ems_3hM_3011_000000023_0001_0001_44_61_H_.._ems_p1-15H-GBL-16H-GABBL-16H_0168_0001_0001_0002_0001_0005_0001_0001_0001_._564a9b831269b2f1d390e2a66eecb176_0001_1_0001_0003_41E7
PKLEWLLKATKELIEEVPRTESDDEQEDEEEKDRNDSDTRKTRELEWARKLLERQLRWIN LEVNGSQHCGALVEVKTKKFLLIGKSNKIDLTTIVHLQKKYVKVLPDHYFK foldit_2007988_0391349255
DAKLALIILRAVIEQALESQDKEDARLAAEKSRMAAERHNDEEAWRTTKKLLEEAERRA DYSFSCYSQLEVNGSQHSLTCAFEDPDVNTTNLEFEICGALVEVKCLNFRKLQEIYFIETKKFLLIGKSNICVKVGEKSLTCKKIDLTTIVKPEAPFDLSVVYREGANDFVVTFNTSHLQKKYVKVLMHDVAYRQEKDENKWTHVNLSSTKLTLLQRKLQPAAMYEIKVRSIPDHYFKGFWSEWSPSYYFRTP il7_rebuild_super_whole_v1_IL7_longxing_Grafting2_ems_3hM_305_0001_0003_0001_0001_._3h_hb1_4300_0001_0001_30E30
DEEKEYEELVKRSEELIKKLGNEEEEELQKRKKRLARLILERGNERMARYVKRVLELEFEELEH DYSFSCYSQLEVNGSQHSLTCAFEDPDVNTTNLEFEICGALVEVKCLNFRKLQEIYFIETKKFLLIGKSNICVKVGEKSLTCKKIDLTTIVKPEAPFDLSVVYREGANDFVVTFNTSHLQKKYVKVLMHDVAYRQEKDENKWTHVNLSSTKLTLLQRKLQPAAMYEIKVRSIPDHYFKGFWSEWSPSYYFRTP il7_rebuild_super_split_v1_IL7_longxing_Grafting2_ems_3hM_2512_0001_0006_0001_0001_._3h_hb1_1086_0001_0002_0001_50Y27
TYREVIKKNVHKAAKEEQQEKQVTLQTKQIKDDEDDVTVDGVGEDVHAVLVNIFLAADN LEVNGSQHCGALVEVKTKKFLLIGKSNKIDLTTIVHLQKKYVKVLPDHYFK foldit_2008102_0392130281_10V10
NELAEELLELLRRDPRFREELREEIEELKRKGDPRLEELHAALVNLFLETGDPEIEELAHLVAKT DYSFSCYSQLEVNGSQHSLTCAFEDPDVNTTNLEFEICGALVEVKCLNFRKLQEIYFIETKKFLLIGKSNICVKVGEKSLTCKKIDLTTIVKPEAPFDLSVVYREGANDFVVTFNTSHLQKKYVKVLMHDVAYRQEKDENKWTHVNLSSTKLTLLQRKLQPAAMYEIKVRSIPDHYFKGFWSEWSPSYYFRTP il7_rebuild_super_split_v1_IL7_bcov_v3_r3_ems_3hM_3011_000000023_0001_0001_44_61_H_.._ems_p1-15H-GBL-16H-GABBL-16H_0168_0001_0001_0002_0001_0005_0001_0001_0001_._176c870d007d91193e1a84c13b3d25aa_0001_1_0001_0001_0001_56E7
TVEELAEDASVRLVNLWLRNPEIKEEVQRLARLLHKATENNDEDKVKTVYKQVQELYKRLS DYSFSCYSQLEVNGSQHSLTCAFEDPDVNTTNLEFEICGALVEVKCLNFRKLQEIYFIETKKFLLIGKSNICVKVGEKSLTCKKIDLTTIVKPEAPFDLSVVYREGANDFVVTFNTSHLQKKYVKVLMHDVAYRQEKDENKWTHVNLSSTKLTLLQRKLQPAAMYEIKVRSIPDHYFKGFWSEWSPSYYFRTP il7_rebuild_super_split_v1_IL7_bcov_v3_r3_HEEH_04578_000000011_0001_0001_44_64_H_.._ems_3hC_1310_0001_0001_0013_0001_0001_0001_._ems_3hM_582_0001_0002_0003_35H11
SEEWEEEIEDISVRLVNLWLQIDNEEEAEFVQEIARLLHRATENKREEELKHTLRLLEEWERRKK DYSFSCYSQLEVNGSQHSLTCAFEDPDVNTTNLEFEICGALVEVKCLNFRKLQEIYFIETKKFLLIGKSNICVKVGEKSLTCKKIDLTTIVKPEAPFDLSVVYREGANDFVVTFNTSHLQKKYVKVLMHDVAYRQEKDENKWTHVNLSSTKLTLLQRKLQPAAMYEIKVRSIPDHYFKGFWSEWSPSYYFRTP il7_rebuild_super_split_v1_IL7_bcov_v3_r3_HEEH_04578_000000011_0001_0001_44_64_H_.._ems_3hC_1310_0001_0001_0013_0001_0001_0001_._3h_hb1_2887_0001_0002_0001_39H11
DEVEELLEELRERGVPPEEIVRILFEFLRKLGFSPEEIIKILAHLVAKRNDEELAAVVVNLFLQN DYSFSCYSQLEVNGSQHSLTCAFEDPDVNTTNLEFEICGALVEVKCLNFRKLQEIYFIETKKFLLIGKSNICVKVGEKSLTCKKIDLTTIVKPEAPFDLSVVYREGANDFVVTFNTSHLQKKYVKVLMHDVAYRQEKDENKWTHVNLSSTKLTLLQRKLQPAAMYEIKVRSIPDHYFKGFWSEWSPSYYFRTP il7_rebuild_super_whole_v1_IL7_bcov_v3_r3_ems_3hM_3011_000000023_0001_0001_44_61_H_.._ems_p1-15H-GBL-16H-GABBL-16H_0168_0001_0001_0002_0001_0005_0001_0001_0001_._95032becc6ef491178286956e100d334_0001_0001_0001_55A22
DESELSRYLVEYILEAAERLNNEEEAKKAAERILKVARRTGNEEAIRFAEEQIRRIRKEIKR DYSFSCYSQLEVNGSQHSLTCAFEDPDVNTTNLEFEICGALVEVKCLNFRKLQEIYFIETKKFLLIGKSNICVKVGEKSLTCKKIDLTTIVKPEAPFDLSVVYREGANDFVVTFNTSHLQKKYVKVLMHDVAYRQEKDENKWTHVNLSSTKLTLLQRKLQPAAMYEIKVRSIPDHYFKGFWSEWSPSYYFRTP il7_rebuild_super_split_v1_IL7_bcov_r3_ems_p1-15H-GBL-16H-GABBL-16H_0222_0001_0001_0001_000000016_0001_0001_._3h_hb1_169_0001_0001_0001
SPDAERAHAVAVNAYLEAIEANNSVTTTVRVFGLTLEVRVDSDPRARELIKEVAHLIAEIRRTQ DYSFSCYSQLEVNGSQHSLTCAFEDPDVNTTNLEFEICGALVEVKCLNFRKLQEIYFIETKKFLLIGKSNICVKVGEKSLTCKKIDLTTIVKPEAPFDLSVVYREGANDFVVTFNTSHLQKKYVKVLMHDVAYRQEKDENKWTHVNLSSTKLTLLQRKLQPAAMYEIKVRSIPDHYFKGFWSEWSPSYYFRTP il7_rebuild_super_split_v1_IL7_bcov_v3_r3_ems_3hM_3011_000000023_0001_0001_44_61_H_.._ems_p1-15H-GBL-16H-GABBL-16H_0168_0001_0001_0002_0001_0005_0001_0001_0001_._HEEH_16322_0001_0001_0001_15Y29
DELEEKLEELLKKDPDNEAIRIALELLKRLKKGEIPPEEIAAILVNLFLETGDPLIKEVAHELAK DYSFSCYSQLEVNGSQHSLTCAFEDPDVNTTNLEFEICGALVEVKCLNFRKLQEIYFIETKKFLLIGKSNICVKVGEKSLTCKKIDLTTIVKPEAPFDLSVVYREGANDFVVTFNTSHLQKKYVKVLMHDVAYRQEKDENKWTHVNLSSTKLTLLQRKLQPAAMYEIKVRSIPDHYFKGFWSEWSPSYYFRTP il7_rebuild_super_split_v1_IL7_bcov_v3_r3_ems_3hM_3011_000000023_0001_0001_44_61_H_.._ems_p1-15H-GBL-16H-GABBL-16H_0168_0001_0001_0002_0001_0005_0001_0001_0001_._065ff1a2d9b8d7deec6d0c3749ab815f_0001_1_0001_0001_0001_41A22
DEEHFKRLQEKSERIARKAGNRLAMLAIILAELLFDAAKKNDDDDDRLAAKKLSQAAQIIAEK DYSFSCYSQLEVNGSQHSLTCAFEDPDVNTTNLEFEICGALVEVKCLNFRKLQEIYFIETKKFLLIGKSNICVKVGEKSLTCKKIDLTTIVKPEAPFDLSVVYREGANDFVVTFNTSHLQKKYVKVLMHDVAYRQEKDENKWTHVNLSSTKLTLLQRKLQPAAMYEIKVRSIPDHYFKGFWSEWSPSYYFRTP il7_rebuild_super_whole_v1_IL7_longxing_Grafting2_ems_3hM_1894_0002_0004_0001_0001_._3h_hb1_4330_0001_0001_33L34
DKKEEVKRLLKEAWEDAKRRNDEEVLEDIRLLLLKLEMAEEHNNELAVYIILAVAEQKARKLLK DYSFSCYSQLEVNGSQHSLTCAFEDPDVNTTNLEFEICGALVEVKCLNFRKLQEIYFIETKKFLLIGKSNICVKVGEKSLTCKKIDLTTIVKPEAPFDLSVVYREGANDFVVTFNTSHLQKKYVKVLMHDVAYRQEKDENKWTHVNLSSTKLTLLQRKLQPAAMYEIKVRSIPDHYFKGFWSEWSPSYYFRTP il7_rebuild_super_split_v1_IL7_longxing_Grafting2_ems_3hM_305_0001_0003_0001_0001_._3h_hb1_1018_0001_0004_0001_49Y7
TEEDQFVREAKKFLEEVLRQITDEKARWLTKATIELTKEDLESASDPKDEYEWAEDLLKQQRRWQ DYSFSCYSQLEVNGSQHSLTCAFEDPDVNTTNLEFEICGALVEVKCLNFRKLQEIYFIETKKFLLIGKSNICVKVGEKSLTCKKIDLTTIVKPEAPFDLSVVYREGANDFVVTFNTSHLQKKYVKVLMHDVAYRQEKDENKWTHVNLSSTKLTLLQRKLQPAAMYEIKVRSIPDHYFKGFWSEWSPSYYFRTP il7_rebuild_super_split_v1_IL7_bcov_r2_ems_3hM_1129_000000027_0001_0001_._3h_hb1_986_0001_0002_0001_60Q58
PKLEWLLKATKELIKEAGEGSDEEKKKKKDEEEDKKEEKKGSGEEEIAKRLLERQDRWIR LEVNGSQHCGALVEVKTKKFLLIGKSNKIDLTTIVHLQKKYVKVLPDHYFK foldit_2007988_0391352243_47I51
SLERAVHIAIIVAREAVQNPEDRKLAERKLELAKEIAKKYNDPDVERLAKELEETLRKLK DYSFSCYSQLEVNGSQHSLTCAFEDPDVNTTNLEFEICGALVEVKCLNFRKLQEIYFIETKKFLLIGKSNICVKVGEKSLTCKKIDLTTIVKPEAPFDLSVVYREGANDFVVTFNTSHLQKKYVKVLMHDVAYRQEKDENKWTHVNLSSTKLTLLQRKLQPAAMYEIKVRSIPDHYFKGFWSEWSPSYYFRTP il7_rebuild_super_split_v1_IL7_longxing_Grafting2_ems_3hM_843_0001_0012_0001_0001_._ems_3hC_680_0001_0001_0001
HEVQELARKDWHATEKAEKRNDEKAVKLDEDAYVLLVNAWLSNDEDLKKKANKYAKTVIKQAES DYSFSCYSQLEVNGSQHSLTCAFEDPDVNTTNLEFEICGALVEVKCLNFRKLQEIYFIETKKFLLIGKSNICVKVGEKSLTCKKIDLTTIVKPEAPFDLSVVYREGANDFVVTFNTSHLQKKYVKVLMHDVAYRQEKDENKWTHVNLSSTKLTLLQRKLQPAAMYEIKVRSIPDHYFKGFWSEWSPSYYFRTP IL7_bcov_v3_r3_HEEH_04578_000000011_0001_0001_44_64_H_.._ems_3hC_1310_0001_0001_0013_0001_0001_0001_2asp_33Y33
SAEELLERLLKIARKKGDEEAQKAVERILKVARNGRASEELARYEAEYIERALRT DYSFSCYSQLEVNGSQHSLTCAFEDPDVNTTNLEFEICGALVEVKCLNFRKLQEIYFIETKKFLLIGKSNICVKVGEKSLTCKKIDLTTIVKPEAPFDLSVVYREGANDFVVTFNTSHLQKKYVKVLMHDVAYRQEKDENKWTHVNLSSTKLTLLQRKLQPAAMYEIKVRSIPDHYFKGFWSEWSPSYYFRTP il7_rebuild_super_split_v1_IL7_bcov_r3_ems_p1-15H-GBL-16H-GABBL-16H_0222_0001_0001_0001_000000016_0001_0001_._ems_p1-15H-GBL-16H-GABBL-16H_0035_0001_0001_0001_0001_0002_0001_45E24
VEELKKAQKTVDKAIKILRKKNDKKAVWIAEATLELLKEASSVSDPEEIRWAILLAERQEEWAT DYSFSCYSQLEVNGSQHSLTCAFEDPDVNTTNLEFEICGALVEVKCLNFRKLQEIYFIETKKFLLIGKSNICVKVGEKSLTCKKIDLTTIVKPEAPFDLSVVYREGANDFVVTFNTSHLQKKYVKVLMHDVAYRQEKDENKWTHVNLSSTKLTLLQRKLQPAAMYEIKVRSIPDHYFKGFWSEWSPSYYFRTP il7_rebuild_super_split_v1_IL7_bcov_r2_ems_3hM_1129_000000027_0001_0001_._ems_3hC_1399_0001_0001_0001_29I29
SIKELAHLAAKLGDEDVHAVAVHLFLLLKEDPDDEEVRELVEELLELLRKDPEKAKELARELLER DYSFSCYSQLEVNGSQHSLTCAFEDPDVNTTNLEFEICGALVEVKCLNFRKLQEIYFIETKKFLLIGKSNICVKVGEKSLTCKKIDLTTIVKPEAPFDLSVVYREGANDFVVTFNTSHLQKKYVKVLMHDVAYRQEKDENKWTHVNLSSTKLTLLQRKLQPAAMYEIKVRSIPDHYFKGFWSEWSPSYYFRTP il7_rebuild_super_whole_v1_IL7_bcov_v3_r3_ems_3hM_3011_000000023_0001_0001_44_61_H_.._ems_p1-15H-GBL-16H-GABBL-16H_0168_0001_0001_0002_0001_0005_0001_0001_0001_._5fa2c1a30f04debedfe40931e4d0b367_0001_0001_0001_0001_23H27
DEEEKKEKTLDKLLSEAKKKSSQDPDVRLAARHLELAVRIFKESPDPEERKRAYHIAKIVFEET DYSFSCYSQLEVNGSQHSLTCAFEDPDVNTTNLEFEICGALVEVKCLNFRKLQEIYFIETKKFLLIGKSNICVKVGEKSLTCKKIDLTTIVKPEAPFDLSVVYREGANDFVVTFNTSHLQKKYVKVLMHDVAYRQEKDENKWTHVNLSSTKLTLLQRKLQPAAMYEIKVRSIPDHYFKGFWSEWSPSYYFRTP il7_rebuild_super_whole_v1_IL7_longxing_Grafting2_ems_3hM_843_0001_0012_0001_0001_._ems_3hM_3712_0001_0001_33H9
DEIKKKVDTIKKQVETEVKSIPDQEKAREVIKRLAHEFAKKAKDDEERAAIHAAIVNIFLRA DYSFSCYSQLEVNGSQHSLTCAFEDPDVNTTNLEFEICGALVEVKCLNFRKLQEIYFIETKKFLLIGKSNICVKVGEKSLTCKKIDLTTIVKPEAPFDLSVVYREGANDFVVTFNTSHLQKKYVKVLMHDVAYRQEKDENKWTHVNLSSTKLTLLQRKLQPAAMYEIKVRSIPDHYFKGFWSEWSPSYYFRTP il7_rebuild_super_split_v1_IL7_bcov_v3_r3_ems_3hM_3011_000000023_0001_0001_44_61_H_.._ems_p1-15H-GBL-16H-GABBL-16H_0168_0001_0001_0002_0001_0005_0001_0001_0001_._ems_3hM_664_0001_0001_0001
SEELFEEIKRLAHEAARLADDEELREELAALAVNAFLSLENNDEELSRHLLELVEELWKIANS DYSFSCYSQLEVNGSQHSLTCAFEDPDVNTTNLEFEICGALVEVKCLNFRKLQEIYFIETKKFLLIGKSNICVKVGEKSLTCKKIDLTTIVKPEAPFDLSVVYREGANDFVVTFNTSHLQKKYVKVLMHDVAYRQEKDENKWTHVNLSSTKLTLLQRKLQPAAMYEIKVRSIPDHYFKGFWSEWSPSYYFRTP il7_rebuild_super_split_v1_IL7_bcov_v3_r3_ems_3hM_3011_000000023_0001_0001_44_61_H_.._ems_p1-15H-GBL-16H-GABBL-16H_0168_0001_0001_0002_0001_0005_0001_0001_0001_._3h_hb1_1284_0001_0004_0001_29A22
DLREELRHWAELALKLSREKNDRKSEWLAKATLELAREAIEKNDEDEVKWAIRLLERQAKWV DYSFSCYSQLEVNGSQHSLTCAFEDPDVNTTNLEFEICGALVEVKCLNFRKLQEIYFIETKKFLLIGKSNICVKVGEKSLTCKKIDLTTIVKPEAPFDLSVVYREGANDFVVTFNTSHLQKKYVKVLMHDVAYRQEKDENKWTHVNLSSTKLTLLQRKLQPAAMYEIKVRSIPDHYFKGFWSEWSPSYYFRTP il7_rebuild_super_whole_v1_IL7_bcov_r2_ems_3hM_1129_000000027_0001_0001_._3h_hb1_2022_0001_0001
DELAVLLARRVLEALQKREKEEKKDRNKDNNDDRLKEKEEFIAGKDAKEHADRIEEALKK LEVNGSQHCGALVEVKTKKFLLIGKSNKIDLTTIVHLQKKYVKVLPDHYFK foldit_2008005_0391544826_50H45
SEEEEKRTKLLAEVLLRVLKIDEDKRDQEAAERLEKRLKDAQRRNDKDEIEKLAREAQRHLIKV DYSFSCYSQLEVNGSQHSLTCAFEDPDVNTTNLEFEICGALVEVKCLNFRKLQEIYFIETKKFLLIGKSNICVKVGEKSLTCKKIDLTTIVKPEAPFDLSVVYREGANDFVVTFNTSHLQKKYVKVLMHDVAYRQEKDENKWTHVNLSSTKLTLLQRKLQPAAMYEIKVRSIPDHYFKGFWSEWSPSYYFRTP il7_rebuild_super_whole_v1_IL7_bcov_r3_ems_p1-16H-GBL-16H-GABBL-15H_0203_0001_0001_0002_000000017_0001_0001_._3h_hb1_1182_0001_0001_0001
DELAAIIARAVVEKLLEEARKIEDPEQAKEDSRLLELKLEMATDPRVKTLADRAIKQVESIVKS DYSFSCYSQLEVNGSQHSLTCAFEDPDVNTTNLEFEICGALVEVKCLNFRKLQEIYFIETKKFLLIGKSNICVKVGEKSLTCKKIDLTTIVKPEAPFDLSVVYREGANDFVVTFNTSHLQKKYVKVLMHDVAYRQEKDENKWTHVNLSSTKLTLLQRKLQPAAMYEIKVRSIPDHYFKGFWSEWSPSYYFRTP il7_rebuild_super_split_v1_IL7_longxing_Grafting2_ems_3hM_305_0001_0003_0001_0001_._ems_3hC_219_0002_0001_0003_0002_14K15
SGEELERGGSREIIEERAHLAAEKGDPEVHAKLVNIFLLLDNPPPDPEELKKIVEYLKELETTP LEVNGSQHCGALVEVKTKKFLLIGKSNKIDLTTIVHLQKKYVKVLPDHYFK foldit_2008088_0392084483_0002_15E7
DEEEVKEVLTKAQKFLSKLDTRIAYIALVLLEEAFKAAQSIPDPKQKKKVLEEDLHIIRWRVR DYSFSCYSQLEVNGSQHSLTCAFEDPDVNTTNLEFEICGALVEVKCLNFRKLQEIYFIETKKFLLIGKSNICVKVGEKSLTCKKIDLTTIVKPEAPFDLSVVYREGANDFVVTFNTSHLQKKYVKVLMHDVAYRQEKDENKWTHVNLSSTKLTLLQRKLQPAAMYEIKVRSIPDHYFKGFWSEWSPSYYFRTP il7_rebuild_super_split_v1_IL7_bcov_r2_ems_3hM_540_000000033_0001_0001_._ems_3hM_614_0001_0012_0001
DEELEKEAEEWERRAEEWLKRVSEEEREEFFRRIKKEAHELAQSENEEDHHKHALLVNWYLEFL DYSFSCYSQLEVNGSQHSLTCAFEDPDVNTTNLEFEICGALVEVKCLNFRKLQEIYFIETKKFLLIGKSNICVKVGEKSLTCKKIDLTTIVKPEAPFDLSVVYREGANDFVVTFNTSHLQKKYVKVLMHDVAYRQEKDENKWTHVNLSSTKLTLLQRKLQPAAMYEIKVRSIPDHYFKGFWSEWSPSYYFRTP il7_rebuild_super_split_v1_IL7_bcov_v3_r3_ems_3hM_3011_000000023_0001_0001_44_61_H_.._ems_p1-15H-GBL-16H-GABBL-16H_0168_0001_0001_0002_0001_0005_0001_0001_0001_._3h_hb1_1489_0001_0001_0001_60Y29
DERAEERAKRLLEKAKELAKKTAAEAHALIVHSFLEARERNLEEALRLIKEAAHALAKFND DYSFSCYSQLEVNGSQHSLTCAFEDPDVNTTNLEFEICGALVEVKCLNFRKLQEIYFIETKKFLLIGKSNICVKVGEKSLTCKKIDLTTIVKPEAPFDLSVVYREGANDFVVTFNTSHLQKKYVKVLMHDVAYRQEKDENKWTHVNLSSTKLTLLQRKLQPAAMYEIKVRSIPDHYFKGFWSEWSPSYYFRTP il7_rebuild_super_split_v1_IL7_bcov_v3_r3_ems_3hM_3011_000000023_0001_0001_44_61_H_.._ems_p1-15H-GBL-16H-GABBL-16H_0168_0001_0001_0002_0001_0005_0001_0001_0001_._3h_hb1_5777_0001_0002_0001_32H27
DEEEVKEVLTKAQKYLSKLDTEEAREDLRLLELKFEMAEKDPDPELAEIILRAVEELARELVS DYSFSCYSQLEVNGSQHSLTCAFEDPDVNTTNLEFEICGALVEVKCLNFRKLQEIYFIETKKFLLIGKSNICVKVGEKSLTCKKIDLTTIVKPEAPFDLSVVYREGANDFVVTFNTSHLQKKYVKVLMHDVAYRQEKDENKWTHVNLSSTKLTLLQRKLQPAAMYEIKVRSIPDHYFKGFWSEWSPSYYFRTP il7_rebuild_super_split_v1_IL7_longxing_Grafting2_ems_3hM_305_0001_0003_0001_0001_._ems_3hM_614_0001_0003_0001_57L15
DEKELAEIIVKAVLEQVRHSRDKEDARLLLLKAEQAARFVNDPTLQEQVTRVKKWVEKYFS DYSFSCYSQLEVNGSQHSLTCAFEDPDVNTTNLEFEICGALVEVKCLNFRKLQEIYFIETKKFLLIGKSNICVKVGEKSLTCKKIDLTTIVKPEAPFDLSVVYREGANDFVVTFNTSHLQKKYVKVLMHDVAYRQEKDENKWTHVNLSSTKLTLLQRKLQPAAMYEIKVRSIPDHYFKGFWSEWSPSYYFRTP il7_rebuild_super_whole_v1_IL7_longxing_Grafting2_ems_3hM_305_0001_0003_0001_0001_._ems_3hM_843_0001_0002_35Q34
SIKELFHLLAKLNTPVARHIHALLVNLFLRGLPPEEVVEIALKVARELGDPEVEKLLEELLRRLK DYSFSCYSQLEVNGSQHSLTCAFEDPDVNTTNLEFEICGALVEVKCLNFRKLQEIYFIETKKFLLIGKSNICVKVGEKSLTCKKIDLTTIVKPEAPFDLSVVYREGANDFVVTFNTSHLQKKYVKVLMHDVAYRQEKDENKWTHVNLSSTKLTLLQRKLQPAAMYEIKVRSIPDHYFKGFWSEWSPSYYFRTP il7_rebuild_super_split_v1_IL7_bcov_v3_r3_ems_3hM_3011_000000023_0001_0001_44_61_H_.._ems_p1-15H-GBL-16H-GABBL-16H_0168_0001_0001_0002_0001_0005_0001_0001_0001_._c51857bb19deee4d38c417f4ae885768_0001_0001_0002_0003_6F10
SADKDLKKGRMAVHVIKVLELIKEEAKKNNDEEELKLVERKLRLAVKILTGDDTDELAD LEVNGSQHCGALVEVKTKKFLLIGKSNKIDLTTIVHLQKKYVKVLPDHYFK foldit_2008200_0392693466_22I35
DVEKKAKEAIKLARKKGDELARLLLERVAEAYRKGLVSEEDAEESIERIIRALRS DYSFSCYSQLEVNGSQHSLTCAFEDPDVNTTNLEFEICGALVEVKCLNFRKLQEIYFIETKKFLLIGKSNICVKVGEKSLTCKKIDLTTIVKPEAPFDLSVVYREGANDFVVTFNTSHLQKKYVKVLMHDVAYRQEKDENKWTHVNLSSTKLTLLQRKLQPAAMYEIKVRSIPDHYFKGFWSEWSPSYYFRTP il7_rebuild_super_whole_v1_IL7_bcov_v3_r3_ems_3hC_436_0002_000000017_0001_0001_47_64_H_.._ems_p1-15H-GBL-16H-GABBL-16H_0382_0001_0001_0001_0001_0001_0001_0001_0001_._ems_p1-15H-GBL-16H-GABBL-16H_0041_0001_0001_0002_0001_0002
SDEEIEQVIREAEQTIRDASDRKVRWILEATLELLREAWEKNDEDELKWALKLLKRQIKWDK DYSFSCYSQLEVNGSQHSLTCAFEDPDVNTTNLEFEICGALVEVKCLNFRKLQEIYFIETKKFLLIGKSNICVKVGEKSLTCKKIDLTTIVKPEAPFDLSVVYREGANDFVVTFNTSHLQKKYVKVLMHDVAYRQEKDENKWTHVNLSSTKLTLLQRKLQPAAMYEIKVRSIPDHYFKGFWSEWSPSYYFRTP il7_rebuild_super_whole_v1_IL7_bcov_r2_ems_3hM_1129_000000027_0001_0001_._3h_hb1_5416_0001_0002_27I29
SEKVRWLAEATAELFAEAYKKNDKDEQEWARRLLEQQREWLTDPNERKELETVFKTVVNKLI DYSFSCYSQLEVNGSQHSLTCAFEDPDVNTTNLEFEICGALVEVKCLNFRKLQEIYFIETKKFLLIGKSNICVKVGEKSLTCKKIDLTTIVKPEAPFDLSVVYREGANDFVVTFNTSHLQKKYVKVLMHDVAYRQEKDENKWTHVNLSSTKLTLLQRKLQPAAMYEIKVRSIPDHYFKGFWSEWSPSYYFRTP il7_rebuild_super_whole_v1_IL7_bcov_r2_ems_3hM_1129_000000027_0001_0001_._ems_3hM_341_0001_0001_36Q58
DPIKEAVHLLAELLKRAEKRNDEEARELAEELHAELVNAFLNRDEEALKRILQKIREAYKTY DYSFSCYSQLEVNGSQHSLTCAFEDPDVNTTNLEFEICGALVEVKCLNFRKLQEIYFIETKKFLLIGKSNICVKVGEKSLTCKKIDLTTIVKPEAPFDLSVVYREGANDFVVTFNTSHLQKKYVKVLMHDVAYRQEKDENKWTHVNLSSTKLTLLQRKLQPAAMYEIKVRSIPDHYFKGFWSEWSPSYYFRTP il7_rebuild_super_split_v1_IL7_bcov_v3_r3_ems_3hM_3011_000000023_0001_0001_44_61_H_.._ems_p1-15H-GBL-16H-GABBL-16H_0168_0001_0001_0002_0001_0005_0001_0001_0001_._3h_hb1_4885_0001_0002_0002_7V10
SAEEIARRLKKKAKKKGNELAEHLAEYIIRAAKKGLASEEEARKALKRIEKVVD DYSFSCYSQLEVNGSQHSLTCAFEDPDVNTTNLEFEICGALVEVKCLNFRKLQEIYFIETKKFLLIGKSNICVKVGEKSLTCKKIDLTTIVKPEAPFDLSVVYREGANDFVVTFNTSHLQKKYVKVLMHDVAYRQEKDENKWTHVNLSSTKLTLLQRKLQPAAMYEIKVRSIPDHYFKGFWSEWSPSYYFRTP il7_rebuild_super_whole_v1_IL7_bcov_r3_ems_p1-15H-GBL-16H-GABBL-16H_0222_0001_0001_0001_000000016_0001_0001_._ems_p1-15H-GBL-16H-GABBL-15H_0037_0001_0001_0002_0001_0001_23H23
GEEVQEAARKIWRLTEEAEEKNRPVTVRVTFDGQTRTVKLDSDPKAKEEVEDIYVELVNLWLER DYSFSCYSQLEVNGSQHSLTCAFEDPDVNTTNLEFEICGALVEVKCLNFRKLQEIYFIETKKFLLIGKSNICVKVGEKSLTCKKIDLTTIVKPEAPFDLSVVYREGANDFVVTFNTSHLQKKYVKVLMHDVAYRQEKDENKWTHVNLSSTKLTLLQRKLQPAAMYEIKVRSIPDHYFKGFWSEWSPSYYFRTP il7_rebuild_super_split_v1_IL7_bcov_v3_r3_HEEH_04578_000000011_0001_0001_44_64_H_.._ems_3hC_1310_0001_0001_0013_0001_0001_0001_._HEEH_23641_0001_0002_0001_54Y33
SVEELLKEFREKAREQAEYLVVYIILALLRLGDPEARKAAERIIKVLKKEDPERAKELEKLLRLT DYSFSCYSQLEVNGSQHSLTCAFEDPDVNTTNLEFEICGALVEVKCLNFRKLQEIYFIETKKFLLIGKSNICVKVGEKSLTCKKIDLTTIVKPEAPFDLSVVYREGANDFVVTFNTSHLQKKYVKVLMHDVAYRQEKDENKWTHVNLSSTKLTLLQRKLQPAAMYEIKVRSIPDHYFKGFWSEWSPSYYFRTP il7_rebuild_super_split_v1_IL7_bcov_r3_ems_p1-15H-GBL-16H-GABBL-16H_0222_0001_0001_0001_000000016_0001_0001_._1ea7efed693413ff70a20a74b84a9d1c_0001_1_0001_0001_0001_16Q20
SVDEIEELWRRVKKVLDKLGDPRVELALIIIEAVLEQIKESPDSEDLRLAAEKLFMAVELLRKK DYSFSCYSQLEVNGSQHSLTCAFEDPDVNTTNLEFEICGALVEVKCLNFRKLQEIYFIETKKFLLIGKSNICVKVGEKSLTCKKIDLTTIVKPEAPFDLSVVYREGANDFVVTFNTSHLQKKYVKVLMHDVAYRQEKDENKWTHVNLSSTKLTLLQRKLQPAAMYEIKVRSIPDHYFKGFWSEWSPSYYFRTP il7_rebuild_super_whole_v1_IL7_longxing_Grafting2_ems_3hM_305_0001_0003_0001_0001_._HHH_eva_0330_0001_0001_52E30
SEEERWKKELKKIQKTLKKAGVSELAIYEVTYILEAAFEAGSTEEAEKAKERIEKVEEKAKR DYSFSCYSQLEVNGSQHSLTCAFEDPDVNTTNLEFEICGALVEVKCLNFRKLQEIYFIETKKFLLIGKSNICVKVGEKSLTCKKIDLTTIVKPEAPFDLSVVYREGANDFVVTFNTSHLQKKYVKVLMHDVAYRQEKDENKWTHVNLSSTKLTLLQRKLQPAAMYEIKVRSIPDHYFKGFWSEWSPSYYFRTP il7_rebuild_super_split_v1_IL7_bcov_r3_ems_p1-15H-GBL-16H-GABBL-16H_0222_0001_0001_0001_000000016_0001_0001_._HHH_eva_0084_0001_0002_0001_29E24
DASEQAVYLIKYIAEAAISNNDKEAVEEALKAARRILKVAKSDREEAEKVSRKAEEVLRKLS DYSFSCYSQLEVNGSQHSLTCAFEDPDVNTTNLEFEICGALVEVKCLNFRKLQEIYFIETKKFLLIGKSNICVKVGEKSLTCKKIDLTTIVKPEAPFDLSVVYREGANDFVVTFNTSHLQKKYVKVLMHDVAYRQEKDENKWTHVNLSSTKLTLLQRKLQPAAMYEIKVRSIPDHYFKGFWSEWSPSYYFRTP il7_rebuild_super_split_v1_IL7_bcov_r3_ems_p1-15H-GBL-16H-GABBL-16H_0222_0001_0001_0001_000000016_0001_0001_._ems_3hM_3429_0001_0001_0001_5Q20
DKELAKYIAQAVNEQALDDDEDKKVIKEMDKGKGDENLERLRRNRQDEDVRLAMLKIEMALKHM LEVNGSQHCGALVEVKTKKFLLIGKSNKIDLTTIVHLQKKYVKVLPDHYFK foldit_2008222_0392911657_7Y7
DWRESWKRAWELAEKLGDERAKHILEIVKEEVEKGLLDEKLAHRKTELAARILEN DYSFSCYSQLEVNGSQHSLTCAFEDPDVNTTNLEFEICGALVEVKCLNFRKLQEIYFIETKKFLLIGKSNICVKVGEKSLTCKKIDLTTIVKPEAPFDLSVVYREGANDFVVTFNTSHLQKKYVKVLMHDVAYRQEKDENKWTHVNLSSTKLTLLQRKLQPAAMYEIKVRSIPDHYFKGFWSEWSPSYYFRTP il7_rebuild_super_split_v1_IL7_longxing_Grafting2_ems_3hM_843_0001_0012_0001_0001_._3h_hb1_6914_0001_0003
DREEAQEDASVLAVYAWLLDPDPRVVQLAARLLWELTEAVENNDEDKVRHILSLLEELFRKVKS DYSFSCYSQLEVNGSQHSLTCAFEDPDVNTTNLEFEICGALVEVKCLNFRKLQEIYFIETKKFLLIGKSNICVKVGEKSLTCKKIDLTTIVKPEAPFDLSVVYREGANDFVVTFNTSHLQKKYVKVLMHDVAYRQEKDENKWTHVNLSSTKLTLLQRKLQPAAMYEIKVRSIPDHYFKGFWSEWSPSYYFRTP il7_rebuild_super_split_v1_IL7_bcov_v3_r3_HEEH_04578_000000011_0001_0001_44_64_H_.._ems_3hC_1310_0001_0001_0013_0001_0001_0001_._ems_3hM_1605_0001_0005_0001_15Y38
PLEELIKYLAEYILEAIKKAKDPRQREEARKALEEILKVAKEAPDPEAREAAKKVEEKVRKVLS DYSFSCYSQLEVNGSQHSLTCAFEDPDVNTTNLEFEICGALVEVKCLNFRKLQEIYFIETKKFLLIGKSNICVKVGEKSLTCKKIDLTTIVKPEAPFDLSVVYREGANDFVVTFNTSHLQKKYVKVLMHDVAYRQEKDENKWTHVNLSSTKLTLLQRKLQPAAMYEIKVRSIPDHYFKGFWSEWSPSYYFRTP il7_rebuild_super_split_v1_IL7_bcov_r3_ems_p1-15H-GBL-16H-GABBL-16H_0222_0001_0001_0001_000000016_0001_0001_._ems_3hM_3266_0001_0001_0001_35E48
NRKDEWILEATKELLEEALKKNDEDEFKWAVRLLKRQAKWANDEEALKFAEEAERKFKERKK DYSFSCYSQLEVNGSQHSLTCAFEDPDVNTTNLEFEICGALVEVKCLNFRKLQEIYFIETKKFLLIGKSNICVKVGEKSLTCKKIDLTTIVKPEAPFDLSVVYREGANDFVVTFNTSHLQKKYVKVLMHDVAYRQEKDENKWTHVNLSSTKLTLLQRKLQPAAMYEIKVRSIPDHYFKGFWSEWSPSYYFRTP il7_rebuild_super_whole_v1_IL7_bcov_r2_ems_3hM_1129_000000027_0001_0001_._3h_hb1_1118_0001_0001_7I29
DEREEWERKLKEWFEEAKRQQKDELARIISEAVLELIETAWKEGNEEEAEEDLRLARLKHEMART DYSFSCYSQLEVNGSQHSLTCAFEDPDVNTTNLEFEICGALVEVKCLNFRKLQEIYFIETKKFLLIGKSNICVKVGEKSLTCKKIDLTTIVKPEAPFDLSVVYREGANDFVVTFNTSHLQKKYVKVLMHDVAYRQEKDENKWTHVNLSSTKLTLLQRKLQPAAMYEIKVRSIPDHYFKGFWSEWSPSYYFRTP il7_rebuild_super_split_v1_IL7_longxing_Grafting2_ems_3hM_305_0001_0003_0001_0001_._3h_hb1_857_0001_0001_0003_36L15
SEELIERIAHALAKLPDPEVAHAVAVNAFLLKENREEAIKSLEELLRKINSPLARELLKLLEKLK DYSFSCYSQLEVNGSQHSLTCAFEDPDVNTTNLEFEICGALVEVKCLNFRKLQEIYFIETKKFLLIGKSNICVKVGEKSLTCKKIDLTTIVKPEAPFDLSVVYREGANDFVVTFNTSHLQKKYVKVLMHDVAYRQEKDENKWTHVNLSSTKLTLLQRKLQPAAMYEIKVRSIPDHYFKGFWSEWSPSYYFRTP il7_rebuild_super_split_v1_IL7_bcov_v3_r3_ems_3hM_3011_000000023_0001_0001_44_61_H_.._ems_p1-15H-GBL-16H-GABBL-16H_0168_0001_0001_0002_0001_0005_0001_0001_0001_._7418efc3bce10a1e4f70cb1c68da7470_0001_0001_0007_0001_6E7
SNVQRSARLSWEATEIAERSEDEELVRLLEDLYVIAVNAWLNNDQELNSHALRLLEELIEKWK DYSFSCYSQLEVNGSQHSLTCAFEDPDVNTTNLEFEICGALVEVKCLNFRKLQEIYFIETKKFLLIGKSNICVKVGEKSLTCKKIDLTTIVKPEAPFDLSVVYREGANDFVVTFNTSHLQKKYVKVLMHDVAYRQEKDENKWTHVNLSSTKLTLLQRKLQPAAMYEIKVRSIPDHYFKGFWSEWSPSYYFRTP il7_rebuild_super_whole_v1_IL7_bcov_v3_r3_HEEH_04578_000000011_0001_0001_44_64_H_.._ems_3hC_1310_0001_0001_0013_0001_0001_0001_._3h_hb1_6279_0001_0001_33Y33
SLEEEIKRLAHLAARRGNEEAHALAVNLFLLAAEGTLDKEQYEKARKKIEKLIKS DYSFSCYSQLEVNGSQHSLTCAFEDPDVNTTNLEFEICGALVEVKCLNFRKLQEIYFIETKKFLLIGKSNICVKVGEKSLTCKKIDLTTIVKPEAPFDLSVVYREGANDFVVTFNTSHLQKKYVKVLMHDVAYRQEKDENKWTHVNLSSTKLTLLQRKLQPAAMYEIKVRSIPDHYFKGFWSEWSPSYYFRTP il7_rebuild_super_whole_v1_IL7_bcov_v3_r3_ems_3hM_3011_000000023_0001_0001_44_61_H_.._ems_p1-15H-GBL-16H-GABBL-16H_0168_0001_0001_0002_0001_0005_0001_0001_0001_._ems_p1-15H-GBL-16H-GABBL-16H_0011_0001_0001_0001_0001_0001
DAEELLKALEHTLRILEEEGDEEDIRLSREKFRMAEEHAKRIHDEEERELALIIALAVSEQQR DYSFSCYSQLEVNGSQHSLTCAFEDPDVNTTNLEFEICGALVEVKCLNFRKLQEIYFIETKKFLLIGKSNICVKVGEKSLTCKKIDLTTIVKPEAPFDLSVVYREGANDFVVTFNTSHLQKKYVKVLMHDVAYRQEKDENKWTHVNLSSTKLTLLQRKLQPAAMYEIKVRSIPDHYFKGFWSEWSPSYYFRTP il7_rebuild_super_split_v1_IL7_longxing_Grafting2_ems_3hM_305_0001_0003_0001_0001_._3h_hb1_5933_0001_0002_0001_30E30
DEIAAELVNRFLRAVREAKKKNQPIDVTIRVNNTDYRLKVDSDPETLKEAARLIKELAHRLARQ DYSFSCYSQLEVNGSQHSLTCAFEDPDVNTTNLEFEICGALVEVKCLNFRKLQEIYFIETKKFLLIGKSNICVKVGEKSLTCKKIDLTTIVKPEAPFDLSVVYREGANDFVVTFNTSHLQKKYVKVLMHDVAYRQEKDENKWTHVNLSSTKLTLLQRKLQPAAMYEIKVRSIPDHYFKGFWSEWSPSYYFRTP il7_rebuild_super_split_v1_IL7_bcov_v3_r3_ems_3hM_3011_000000023_0001_0001_44_61_H_.._ems_p1-15H-GBL-16H-GABBL-16H_0168_0001_0001_0002_0001_0005_0001_0001_0001_._HEEH_19358_0001_0001_0001_4A22
DEFKKKLEEAAKKVLQAYKENDEEKLRRAEEEIKEIAHEAAQRNDEELAAFAVNLFLELRRRLKK DYSFSCYSQLEVNGSQHSLTCAFEDPDVNTTNLEFEICGALVEVKCLNFRKLQEIYFIETKKFLLIGKSNICVKVGEKSLTCKKIDLTTIVKPEAPFDLSVVYREGANDFVVTFNTSHLQKKYVKVLMHDVAYRQEKDENKWTHVNLSSTKLTLLQRKLQPAAMYEIKVRSIPDHYFKGFWSEWSPSYYFRTP il7_rebuild_super_whole_v1_IL7_bcov_v3_r3_ems_3hM_3011_000000023_0001_0001_44_61_H_.._ems_p1-15H-GBL-16H-GABBL-16H_0168_0001_0001_0002_0001_0005_0001_0001_0001_._3h_hb1_6358_0001_0003_49A22
DEEKEERSKRLLKELLELAKRIDDREELEDLSEAVVNLWLESVSEESRKLVQKVARLIWKLTES DYSFSCYSQLEVNGSQHSLTCAFEDPDVNTTNLEFEICGALVEVKCLNFRKLQEIYFIETKKFLLIGKSNICVKVGEKSLTCKKIDLTTIVKPEAPFDLSVVYREGANDFVVTFNTSHLQKKYVKVLMHDVAYRQEKDENKWTHVNLSSTKLTLLQRKLQPAAMYEIKVRSIPDHYFKGFWSEWSPSYYFRTP il7_rebuild_super_split_v1_IL7_bcov_v3_r3_HEEH_04578_000000011_0001_0001_44_64_H_.._ems_3hC_1310_0001_0001_0013_0001_0001_0001_._3h_hb1_5631_0001_0002_0001_33E34
SEVEELIRELLERGVPPEEIHAILVNLFLETGDPEIKRAFHIFARLLQKGVPPEEVLELIKRLLK DYSFSCYSQLEVNGSQHSLTCAFEDPDVNTTNLEFEICGALVEVKCLNFRKLQEIYFIETKKFLLIGKSNICVKVGEKSLTCKKIDLTTIVKPEAPFDLSVVYREGANDFVVTFNTSHLQKKYVKVLMHDVAYRQEKDENKWTHVNLSSTKLTLLQRKLQPAAMYEIKVRSIPDHYFKGFWSEWSPSYYFRTP il7_rebuild_super_split_v1_IL7_bcov_v3_r3_ems_3hM_3011_000000023_0001_0001_44_61_H_.._ems_p1-15H-GBL-16H-GABBL-16H_0168_0001_0001_0002_0001_0005_0001_0001_0001_._1a6bf5bcdcc8ac01723930c581e9a7f3_0001_0001_0002_0001_40F10
DREEDIKESNERIERALRRNSDELARLELERVREAARLIGREDLEEEIKRLSEEIWRKALG DYSFSCYSQLEVNGSQHSLTCAFEDPDVNTTNLEFEICGALVEVKCLNFRKLQEIYFIETKKFLLIGKSNICVKVGEKSLTCKKIDLTTIVKPEAPFDLSVVYREGANDFVVTFNTSHLQKKYVKVLMHDVAYRQEKDENKWTHVNLSSTKLTLLQRKLQPAAMYEIKVRSIPDHYFKGFWSEWSPSYYFRTP il7_rebuild_super_split_v1_IL7_bcov_v3_r3_ems_3hC_436_0002_000000017_0001_0001_47_64_H_.._ems_p1-15H-GBL-16H-GABBL-16H_0382_0001_0001_0001_0001_0001_0001_0001_0001_._3h_hb1_4184_0001_0001_0001_28E24
PETEKVQKRLKKLLEEVQRTQDQELAKEVIEIAAHLSARFNDEEVHAVAVNVFLLLVRIIN DYSFSCYSQLEVNGSQHSLTCAFEDPDVNTTNLEFEICGALVEVKCLNFRKLQEIYFIETKKFLLIGKSNICVKVGEKSLTCKKIDLTTIVKPEAPFDLSVVYREGANDFVVTFNTSHLQKKYVKVLMHDVAYRQEKDENKWTHVNLSSTKLTLLQRKLQPAAMYEIKVRSIPDHYFKGFWSEWSPSYYFRTP il7_rebuild_super_whole_v1_IL7_bcov_v3_r3_ems_3hM_3011_000000023_0001_0001_44_61_H_.._ems_p1-15H-GBL-16H-GABBL-16H_0168_0001_0001_0002_0001_0005_0001_0001_0001_._ems_3hM_2621_0001_0001_0001_31E7
SRVELLLEVLIRVYNIDHGKNQGEQELDKLRQELLKKMQHKDDEKKVEKVARKIQRELI LEVNGSQHCGALVEVKTKKFLLIGKSNKIDLTTIVHLQKKYVKVLPDHYFK foldit_2008176_0392493843
DNEELLKRIYEEARRLAEEANDELAELEIQRVFEAAKRALEENDKERSEEDSRESLRRIERAL DYSFSCYSQLEVNGSQHSLTCAFEDPDVNTTNLEFEICGALVEVKCLNFRKLQEIYFIETKKFLLIGKSNICVKVGEKSLTCKKIDLTTIVKPEAPFDLSVVYREGANDFVVTFNTSHLQKKYVKVLMHDVAYRQEKDENKWTHVNLSSTKLTLLQRKLQPAAMYEIKVRSIPDHYFKGFWSEWSPSYYFRTP il7_rebuild_super_split_v1_IL7_bcov_v3_r3_ems_3hC_436_0002_000000017_0001_0001_47_64_H_.._ems_p1-15H-GBL-16H-GABBL-16H_0382_0001_0001_0001_0001_0001_0001_0001_0001_._3h_hb1_1278_0001_0004_0003_28E24
DEVEKTVKTLSTKAEKAVKSGDEEEAIKLIAHLAAILAKYPENPASELVEKAAAKVNQFLLH DYSFSCYSQLEVNGSQHSLTCAFEDPDVNTTNLEFEICGALVEVKCLNFRKLQEIYFIETKKFLLIGKSNICVKVGEKSLTCKKIDLTTIVKPEAPFDLSVVYREGANDFVVTFNTSHLQKKYVKVLMHDVAYRQEKDENKWTHVNLSSTKLTLLQRKLQPAAMYEIKVRSIPDHYFKGFWSEWSPSYYFRTP il7_rebuild_super_split_v1_IL7_bcov_v3_r3_ems_3hM_3011_000000023_0001_0001_44_61_H_.._ems_p1-15H-GBL-16H-GABBL-16H_0168_0001_0001_0002_0001_0005_0001_0001_0001_._ems_3hM_2137_0001_0010_0001_52A22
DERERLDRLVKELIKKDLKKSSESLAVHLLRYILKAVKDGLASEEEAEKAAKRIEKVLD LEVNGSQHCGALVEVKTKKFLLIGKSNKIDLTTIVHLQKKYVKVLPDHYFK foldit_2008065_0391906548_28H23
SEEEWREEVLRWLEDLARKADDELIRYELEYIAKAIREINDDEVTEEAEKAARRIEKVRRK DYSFSCYSQLEVNGSQHSLTCAFEDPDVNTTNLEFEICGALVEVKCLNFRKLQEIYFIETKKFLLIGKSNICVKVGEKSLTCKKIDLTTIVKPEAPFDLSVVYREGANDFVVTFNTSHLQKKYVKVLMHDVAYRQEKDENKWTHVNLSSTKLTLLQRKLQPAAMYEIKVRSIPDHYFKGFWSEWSPSYYFRTP il7_rebuild_super_split_v1_IL7_bcov_r3_ems_p1-15H-GBL-16H-GABBL-16H_0222_0001_0001_0001_000000016_0001_0001_._3h_hb1_892_0001_0001_0001_28E24
DSRESNKLLEKARELAEKQNDEEDLRLLEEKQRMAEEAEKKNDELAIIISLAVAEQIAEELEK DYSFSCYSQLEVNGSQHSLTCAFEDPDVNTTNLEFEICGALVEVKCLNFRKLQEIYFIETKKFLLIGKSNICVKVGEKSLTCKKIDLTTIVKPEAPFDLSVVYREGANDFVVTFNTSHLQKKYVKVLMHDVAYRQEKDENKWTHVNLSSTKLTLLQRKLQPAAMYEIKVRSIPDHYFKGFWSEWSPSYYFRTP il7_rebuild_super_split_v1_IL7_longxing_Grafting2_ems_3hM_305_0001_0003_0001_0001_._3h_hb1_163_0001_0002_0001_30E30
TLEEVHALLVNAFLLIPDPEVREIIKEIAHLLAKDPEKARKLLKELVEKVGDPLLREALRVLEEG DYSFSCYSQLEVNGSQHSLTCAFEDPDVNTTNLEFEICGALVEVKCLNFRKLQEIYFIETKKFLLIGKSNICVKVGEKSLTCKKIDLTTIVKPEAPFDLSVVYREGANDFVVTFNTSHLQKKYVKVLMHDVAYRQEKDENKWTHVNLSSTKLTLLQRKLQPAAMYEIKVRSIPDHYFKGFWSEWSPSYYFRTP il7_rebuild_super_split_v1_IL7_bcov_v3_r3_ems_3hM_3011_000000023_0001_0001_44_61_H_.._ems_p1-15H-GBL-16H-GABBL-16H_0168_0001_0001_0002_0001_0005_0001_0001_0001_._9f5c0382a7d0acf055dfffb0dce879b5_0001_0001_0001_0001
DELEEKLEELLKKDPDELAIYLALYILRALKKGLASPEEARKALRRILKVSGNPLVKEVLEELER DYSFSCYSQLEVNGSQHSLTCAFEDPDVNTTNLEFEICGALVEVKCLNFRKLQEIYFIETKKFLLIGKSNICVKVGEKSLTCKKIDLTTIVKPEAPFDLSVVYREGANDFVVTFNTSHLQKKYVKVLMHDVAYRQEKDENKWTHVNLSSTKLTLLQRKLQPAAMYEIKVRSIPDHYFKGFWSEWSPSYYFRTP il7_rebuild_super_whole_v1_IL7_bcov_r3_ems_p1-15H-GBL-16H-GABBL-16H_0222_0001_0001_0001_000000016_0001_0001_._065ff1a2d9b8d7deec6d0c3749ab815f_0001_1_0001_0001
DLEEKYKELKKRLKKAADEDERKRKAAELAEYLFEYIEEAAQKAEDEEERREEAEEALERIQKVV DYSFSCYSQLEVNGSQHSLTCAFEDPDVNTTNLEFEICGALVEVKCLNFRKLQEIYFIETKKFLLIGKSNICVKVGEKSLTCKKIDLTTIVKPEAPFDLSVVYREGANDFVVTFNTSHLQKKYVKVLMHDVAYRQEKDENKWTHVNLSSTKLTLLQRKLQPAAMYEIKVRSIPDHYFKGFWSEWSPSYYFRTP il7_rebuild_super_split_v1_IL7_bcov_r3_ems_p1-15H-GBL-16H-GABBL-16H_0222_0001_0001_0001_000000016_0001_0001_._3h_hb1_4179_0001_0002_0001_56E44
DETLKKQASKILEQVQKKFKDDPLARIIAEAVQEQLKLADEIPSPEAEEDIRLVFLKAKMAQ DYSFSCYSQLEVNGSQHSLTCAFEDPDVNTTNLEFEICGALVEVKCLNFRKLQEIYFIETKKFLLIGKSNICVKVGEKSLTCKKIDLTTIVKPEAPFDLSVVYREGANDFVVTFNTSHLQKKYVKVLMHDVAYRQEKDENKWTHVNLSSTKLTLLQRKLQPAAMYEIKVRSIPDHYFKGFWSEWSPSYYFRTP il7_rebuild_super_split_v1_IL7_longxing_Grafting2_ems_3hM_305_0001_0003_0001_0001_._ems_3hM_2863_0001_0001_0001
SEEIEEILKRLKKESPKGGTVQELARLLWELTELAEKLGDEEAVEKLEDLSVELVYEWLPG LEVNGSQHCGALVEVKTKKFLLIGKSNKIDLTTIVHLQKKYVKVLPDHYFK foldit_2008014_0391659142_0003_56Y38
DWKEIIKELAHILAKLSEEASDEETRKRLKEAHARVVNLYLNATTEDQARKVSEIAEKLVRSV DYSFSCYSQLEVNGSQHSLTCAFEDPDVNTTNLEFEICGALVEVKCLNFRKLQEIYFIETKKFLLIGKSNICVKVGEKSLTCKKIDLTTIVKPEAPFDLSVVYREGANDFVVTFNTSHLQKKYVKVLMHDVAYRQEKDENKWTHVNLSSTKLTLLQRKLQPAAMYEIKVRSIPDHYFKGFWSEWSPSYYFRTP il7_rebuild_super_split_v1_IL7_bcov_v3_r3_ems_3hM_3011_000000023_0001_0001_44_61_H_.._ems_p1-15H-GBL-16H-GABBL-16H_0168_0001_0001_0002_0001_0005_0001_0001_0001_._ems_3hC_1749_0002_0001_0001_0002_40Y29
DERRAKHILKIVLEESKHAEDEEDSRLATQKAKLAAKIANDEEALEEIKRIAEEIKRRR DYSFSCYSQLEVNGSQHSLTCAFEDPDVNTTNLEFEICGALVEVKCLNFRKLQEIYFIETKKFLLIGKSNICVKVGEKSLTCKKIDLTTIVKPEAPFDLSVVYREGANDFVVTFNTSHLQKKYVKVLMHDVAYRQEKDENKWTHVNLSSTKLTLLQRKLQPAAMYEIKVRSIPDHYFKGFWSEWSPSYYFRTP il7_rebuild_super_split_v1_IL7_longxing_Grafting2_ems_3hM_843_0001_0012_0001_0001_._3h_hb1_4032_0001_0001_0001_30Q8
SVEEIVEKLKKEGNLEELIKRLAHKLAKKGDEEAHARIVHLFLEARQKNDPELVEEIAKLALKLT DYSFSCYSQLEVNGSQHSLTCAFEDPDVNTTNLEFEICGALVEVKCLNFRKLQEIYFIETKKFLLIGKSNICVKVGEKSLTCKKIDLTTIVKPEAPFDLSVVYREGANDFVVTFNTSHLQKKYVKVLMHDVAYRQEKDENKWTHVNLSSTKLTLLQRKLQPAAMYEIKVRSIPDHYFKGFWSEWSPSYYFRTP il7_rebuild_super_whole_v1_IL7_bcov_v3_r3_ems_3hM_3011_000000023_0001_0001_44_61_H_.._ems_p1-15H-GBL-16H-GABBL-16H_0168_0001_0001_0002_0001_0005_0001_0001_0001_._d93806f0277e87e72e9a0c00f71deaa3_0001_0001_0001_0001_40H27
GPEEIVEEVFKRVGDRALYIAKIVLEEARQIPDPRDRKLAIRKALLAARIVGDEELVRAIEKLLK DYSFSCYSQLEVNGSQHSLTCAFEDPDVNTTNLEFEICGALVEVKCLNFRKLQEIYFIETKKFLLIGKSNICVKVGEKSLTCKKIDLTTIVKPEAPFDLSVVYREGANDFVVTFNTSHLQKKYVKVLMHDVAYRQEKDENKWTHVNLSSTKLTLLQRKLQPAAMYEIKVRSIPDHYFKGFWSEWSPSYYFRTP il7_rebuild_super_split_v1_IL7_longxing_Grafting2_ems_3hM_843_0001_0012_0001_0001_._1f89a572c8851270b2813a651b3d0d65_0001_0001_0001_0002_19Y31
DEEEIEEVARLVQRELIGGDGPPPFPPGSPMGTDKRGVHMLTGRSRELLLLEVLTEVVEID LEVNGSQHCGALVEVKTKKFLLIGKSNKIDLTTIVHLQKKYVKVLPDHYFK foldit_2008194_0392582883_0002_56E12
PELAEELRELVERNDPEKVIKLLAHIAARTGDERVHAIAVNFFLLLKENEEEALRLAEELVRKLP DYSFSCYSQLEVNGSQHSLTCAFEDPDVNTTNLEFEICGALVEVKCLNFRKLQEIYFIETKKFLLIGKSNICVKVGEKSLTCKKIDLTTIVKPEAPFDLSVVYREGANDFVVTFNTSHLQKKYVKVLMHDVAYRQEKDENKWTHVNLSSTKLTLLQRKLQPAAMYEIKVRSIPDHYFKGFWSEWSPSYYFRTP il7_rebuild_super_whole_v1_IL7_bcov_v3_r3_ems_3hM_3011_000000023_0001_0001_44_61_H_.._ems_p1-15H-GBL-16H-GABBL-16H_0168_0001_0001_0002_0001_0005_0001_0001_0001_._6e226dacf615d039eb02b3f89d57bf15_0001_1_0001_0001_0001
GPEEIVERIRRKAEKLGNPRVLRLLEELLELLKRNEEEAIKLLFHLAAKLGDELLHALSVNLFLH DYSFSCYSQLEVNGSQHSLTCAFEDPDVNTTNLEFEICGALVEVKCLNFRKLQEIYFIETKKFLLIGKSNICVKVGEKSLTCKKIDLTTIVKPEAPFDLSVVYREGANDFVVTFNTSHLQKKYVKVLMHDVAYRQEKDENKWTHVNLSSTKLTLLQRKLQPAAMYEIKVRSIPDHYFKGFWSEWSPSYYFRTP il7_rebuild_super_whole_v1_IL7_bcov_v3_r3_ems_3hM_3011_000000023_0001_0001_44_61_H_.._ems_p1-15H-GBL-16H-GABBL-16H_0168_0001_0001_0002_0001_0005_0001_0001_0001_._8998d883640ab612f1c67c0ae845615a_0001_0001_0002_0001_44F10
DYREEIKKRAHEAAGDGEERKEKDEEDRDMKDKREKQKEEQGGEDEHAKLVNKYLAADN LEVNGSQHCGALVEVKTKKFLLIGKSNKIDLTTIVHLQKKYVKVLPDHYFK foldit_2008102_0392123564_54Y29
IIIIIIIIIIDQELAKIIATAVYEQAEKSGDPEDLRLAILKLEQAIKHVIIIIIIIIII LEVNGSQHCGALVEVKTKKFLLIGKSNKIDLTTIVHLQKKYVKVLPDHYFK foldit_2008217_0392770318_44Q34
SEEREKKLEKDLQSVVKKLQDPKQVKEFIKRVAHEAAKKNDEELHAAVVNAYLFAREVLSS DYSFSCYSQLEVNGSQHSLTCAFEDPDVNTTNLEFEICGALVEVKCLNFRKLQEIYFIETKKFLLIGKSNICVKVGEKSLTCKKIDLTTIVKPEAPFDLSVVYREGANDFVVTFNTSHLQKKYVKVLMHDVAYRQEKDENKWTHVNLSSTKLTLLQRKLQPAAMYEIKVRSIPDHYFKGFWSEWSPSYYFRTP il7_rebuild_super_whole_v1_IL7_bcov_v3_r3_ems_3hM_3011_000000023_0001_0001_44_61_H_.._ems_p1-15H-GBL-16H-GABBL-16H_0168_0001_0001_0002_0001_0005_0001_0001_0001_._ems_3hC_571_0001_0001_0001_52Y29
SEDEELIRLLRESLEWARRNNDERIEYENEVLLEEVEEALNSENEEDRHIIRWRARFAIEASK DYSFSCYSQLEVNGSQHSLTCAFEDPDVNTTNLEFEICGALVEVKCLNFRKLQEIYFIETKKFLLIGKSNICVKVGEKSLTCKKIDLTTIVKPEAPFDLSVVYREGANDFVVTFNTSHLQKKYVKVLMHDVAYRQEKDENKWTHVNLSSTKLTLLQRKLQPAAMYEIKVRSIPDHYFKGFWSEWSPSYYFRTP il7_rebuild_super_split_v1_IL7_bcov_r2_ems_3hM_540_000000033_0001_0001_._3h_hb1_3232_0001_0005_0003_28E29
SEEEEWKKRFDEIVKKLQKELRDELARYLLRFIVKAIEEAWRQGNQELAQEEAEKATERIRKVAT DYSFSCYSQLEVNGSQHSLTCAFEDPDVNTTNLEFEICGALVEVKCLNFRKLQEIYFIETKKFLLIGKSNICVKVGEKSLTCKKIDLTTIVKPEAPFDLSVVYREGANDFVVTFNTSHLQKKYVKVLMHDVAYRQEKDENKWTHVNLSSTKLTLLQRKLQPAAMYEIKVRSIPDHYFKGFWSEWSPSYYFRTP il7_rebuild_super_split_v1_IL7_bcov_r3_ems_p1-15H-GBL-16H-GABBL-16H_0222_0001_0001_0001_000000016_0001_0001_._3h_hb1_1185_0001_0003_0001_32F27
SKEEVDKLVKKVKTVADQAGDPSAELVAYELSYIAKAAKDNNDDEALEEASKALKRIIKVT DYSFSCYSQLEVNGSQHSLTCAFEDPDVNTTNLEFEICGALVEVKCLNFRKLQEIYFIETKKFLLIGKSNICVKVGEKSLTCKKIDLTTIVKPEAPFDLSVVYREGANDFVVTFNTSHLQKKYVKVLMHDVAYRQEKDENKWTHVNLSSTKLTLLQRKLQPAAMYEIKVRSIPDHYFKGFWSEWSPSYYFRTP il7_rebuild_super_split_v1_IL7_bcov_r3_ems_p1-15H-GBL-16H-GABBL-16H_0222_0001_0001_0001_000000016_0001_0001_._ems_3hC_645_0001_0001_0001_0001_30E24
DEETVERILEKILRIALELNNRRIEYIAKVLEEEARKALKNKNEEDLHIILQRAEAILRRVEK DYSFSCYSQLEVNGSQHSLTCAFEDPDVNTTNLEFEICGALVEVKCLNFRKLQEIYFIETKKFLLIGKSNICVKVGEKSLTCKKIDLTTIVKPEAPFDLSVVYREGANDFVVTFNTSHLQKKYVKVLMHDVAYRQEKDENKWTHVNLSSTKLTLLQRKLQPAAMYEIKVRSIPDHYFKGFWSEWSPSYYFRTP il7_rebuild_super_whole_v1_IL7_bcov_r2_ems_3hM_540_000000033_0001_0001_._3h_hb1_668_0001_0001_52Q54
DEVEKELKKIEENLKKAEKNVSELARIIVRAVKEQVELAKNASKEESKEDIRLAKEKLEMARS DYSFSCYSQLEVNGSQHSLTCAFEDPDVNTTNLEFEICGALVEVKCLNFRKLQEIYFIETKKFLLIGKSNICVKVGEKSLTCKKIDLTTIVKPEAPFDLSVVYREGANDFVVTFNTSHLQKKYVKVLMHDVAYRQEKDENKWTHVNLSSTKLTLLQRKLQPAAMYEIKVRSIPDHYFKGFWSEWSPSYYFRTP il7_rebuild_super_split_v1_IL7_longxing_Grafting2_ems_3hM_305_0001_0003_0001_0001_._ems_3hC_1044_0001_0002_0001_56E30
DEEKHLREVLEELHRWAHEQNDEKARWLFEATEELLREAEEKNDEDEQRWALRLSAREARWALS DYSFSCYSQLEVNGSQHSLTCAFEDPDVNTTNLEFEICGALVEVKCLNFRKLQEIYFIETKKFLLIGKSNICVKVGEKSLTCKKIDLTTIVKPEAPFDLSVVYREGANDFVVTFNTSHLQKKYVKVLMHDVAYRQEKDENKWTHVNLSSTKLTLLQRKLQPAAMYEIKVRSIPDHYFKGFWSEWSPSYYFRTP il7_rebuild_super_whole_v1_IL7_bcov_r2_ems_3hM_1129_000000027_0001_0001_._3h_hb1_2056_0001_0001_58E59
SIEEEAHRLAKIADEKGDEEIHELHARAVNAFLNGDEDEAKKLIKKARKLC DYSFSCYSQLEVNGSQHSLTCAFEDPDVNTTNLEFEICGALVEVKCLNFRKLQEIYFIETKKFLLIGKSNICVKVGEKSLTCKKIDLTTIVKPEAPFDLSVVYREGANDFVVTFNTSHLQKKYVKVLMHDVAYRQEKDENKWTHVNLSSTKLTLLQRKLQPAAMYEIKVRSIPDHYFKGFWSEWSPSYYFRTP il7_rebuild_super_split_v1_IL7_bcov_v3_r3_ems_3hM_3011_000000023_0001_0001_44_61_H_.._ems_p1-15H-GBL-16H-GABBL-16H_0168_0001_0001_0002_0001_0005_0001_0001_0001_._ems_p1-15H-GBL-16H-GBL-14H_0066_0001_0001_0001_0001_0002_0002_3E7
PIKEIVHEIAKELPDPELRLIVHALAVNLFLGALPPEEVRKILRELIEKYGDPVLRKLLKLLEEH DYSFSCYSQLEVNGSQHSLTCAFEDPDVNTTNLEFEICGALVEVKCLNFRKLQEIYFIETKKFLLIGKSNICVKVGEKSLTCKKIDLTTIVKPEAPFDLSVVYREGANDFVVTFNTSHLQKKYVKVLMHDVAYRQEKDENKWTHVNLSSTKLTLLQRKLQPAAMYEIKVRSIPDHYFKGFWSEWSPSYYFRTP il7_rebuild_super_split_v1_IL7_bcov_v3_r3_ems_3hM_3011_000000023_0001_0001_44_61_H_.._ems_p1-15H-GBL-16H-GABBL-16H_0168_0001_0001_0002_0001_0005_0001_0001_0001_._652b45f77a759591af9ab733338c50d8_0001_1_0001_0003_0001_6V10
DEERIELLEEMLRRVLEIDLKSEDERLRRLAEWVLRVIEEARQLDKKEEAFRVIREAQRWLIRVV DYSFSCYSQLEVNGSQHSLTCAFEDPDVNTTNLEFEICGALVEVKCLNFRKLQEIYFIETKKFLLIGKSNICVKVGEKSLTCKKIDLTTIVKPEAPFDLSVVYREGANDFVVTFNTSHLQKKYVKVLMHDVAYRQEKDENKWTHVNLSSTKLTLLQRKLQPAAMYEIKVRSIPDHYFKGFWSEWSPSYYFRTP il7_rebuild_super_whole_v1_IL7_bcov_r3_ems_p1-16H-GBL-16H-GABBL-15H_0203_0001_0001_0002_000000017_0001_0001_._3h_hb1_6558_0001_0001_11M9
DEIKELFHRVAHVADEKGDEELVHLAHAIAVNAFLGALSEDESRKLLKELLERAK DYSFSCYSQLEVNGSQHSLTCAFEDPDVNTTNLEFEICGALVEVKCLNFRKLQEIYFIETKKFLLIGKSNICVKVGEKSLTCKKIDLTTIVKPEAPFDLSVVYREGANDFVVTFNTSHLQKKYVKVLMHDVAYRQEKDENKWTHVNLSSTKLTLLQRKLQPAAMYEIKVRSIPDHYFKGFWSEWSPSYYFRTP il7_rebuild_super_split_v1_IL7_bcov_v3_r3_ems_3hM_3011_000000023_0001_0001_44_61_H_.._ems_p1-15H-GBL-16H-GABBL-16H_0168_0001_0001_0002_0001_0005_0001_0001_0001_._3h_hb1_5775_0001_0003_0001_7F10
TEEEKLESIWRKLKELADRVEDPEDRHIIRWRLKALEKAAKLKNRERIKYEIEVLREELKKVL DYSFSCYSQLEVNGSQHSLTCAFEDPDVNTTNLEFEICGALVEVKCLNFRKLQEIYFIETKKFLLIGKSNICVKVGEKSLTCKKIDLTTIVKPEAPFDLSVVYREGANDFVVTFNTSHLQKKYVKVLMHDVAYRQEKDENKWTHVNLSSTKLTLLQRKLQPAAMYEIKVRSIPDHYFKGFWSEWSPSYYFRTP il7_rebuild_super_split_v1_IL7_bcov_r2_ems_3hM_540_000000033_0001_0001_._ems_3hM_1371_0001_0002_0001_51E29
SEYERVARKLERLLIKAAENNDKDKLRKVYKIAQDLISQLQDPRARLLAEVLSRVIEIDS DYSFSCYSQLEVNGSQHSLTCAFEDPDVNTTNLEFEICGALVEVKCLNFRKLQEIYFIETKKFLLIGKSNICVKVGEKSLTCKKIDLTTIVKPEAPFDLSVVYREGANDFVVTFNTSHLQKKYVKVLMHDVAYRQEKDENKWTHVNLSSTKLTLLQRKLQPAAMYEIKVRSIPDHYFKGFWSEWSPSYYFRTP il7_rebuild_super_whole_v1_IL7_bcov_r3_ems_p1-16H-GBL-16H-GABBL-15H_0203_0001_0001_0002_000000017_0001_0001_._ems_3hM_2729_0001_0003_11E51
DDDAREAAEDVSVLAVYAWLRGRPVKITVNFGGRRYTYDVDADPEDVQEVARIVWELTETAEKR DYSFSCYSQLEVNGSQHSLTCAFEDPDVNTTNLEFEICGALVEVKCLNFRKLQEIYFIETKKFLLIGKSNICVKVGEKSLTCKKIDLTTIVKPEAPFDLSVVYREGANDFVVTFNTSHLQKKYVKVLMHDVAYRQEKDENKWTHVNLSSTKLTLLQRKLQPAAMYEIKVRSIPDHYFKGFWSEWSPSYYFRTP il7_rebuild_super_split_v1_IL7_bcov_v3_r3_HEEH_04578_000000011_0001_0001_44_64_H_.._ems_3hC_1310_0001_0001_0013_0001_0001_0001_._HEEH_16312_0001_0001_0003_17Y38
SVEELIKRIFHLAAKLGDEEIHAIAVNLFLSLKNGQIDESQAKKKADEARKKLES DYSFSCYSQLEVNGSQHSLTCAFEDPDVNTTNLEFEICGALVEVKCLNFRKLQEIYFIETKKFLLIGKSNICVKVGEKSLTCKKIDLTTIVKPEAPFDLSVVYREGANDFVVTFNTSHLQKKYVKVLMHDVAYRQEKDENKWTHVNLSSTKLTLLQRKLQPAAMYEIKVRSIPDHYFKGFWSEWSPSYYFRTP il7_rebuild_super_whole_v1_IL7_bcov_v3_r3_ems_3hM_3011_000000023_0001_0001_44_61_H_.._ems_p1-15H-GBL-16H-GABBL-16H_0168_0001_0001_0002_0001_0005_0001_0001_0001_._HHH_eva_0505_0001_0002_10F10
DEEIKEIAHELARKSPDEAALLVNAFLALDNGIPPEEVEKLIRKLAEELGVPEEVLERITKLIKK DYSFSCYSQLEVNGSQHSLTCAFEDPDVNTTNLEFEICGALVEVKCLNFRKLQEIYFIETKKFLLIGKSNICVKVGEKSLTCKKIDLTTIVKPEAPFDLSVVYREGANDFVVTFNTSHLQKKYVKVLMHDVAYRQEKDENKWTHVNLSSTKLTLLQRKLQPAAMYEIKVRSIPDHYFKGFWSEWSPSYYFRTP il7_rebuild_super_split_v1_IL7_bcov_v3_r3_ems_3hM_3011_000000023_0001_0001_44_61_H_.._ems_p1-15H-GBL-16H-GABBL-16H_0168_0001_0001_0002_0001_0005_0001_0001_0001_._803e0a7a0dbfd1de167b9f10111c5d0a_0001_0001_0001_0002_19A22
DKELAMIIAKAVLEQATGTDKSRIELDKDKLQSELDEREDHKDAEDVRLAKEKHDMAKKHV LEVNGSQHCGALVEVKTKKFLLIGKSNKIDLTTIVHLQKKYVKVLPDHYFK foldit_2008222_0392912795_52E30
DETLKKQASKILEQVEKKNKDDPKRELAAYILRAVLEQAEESPDPEDERLIELKFRMAKSLQ DYSFSCYSQLEVNGSQHSLTCAFEDPDVNTTNLEFEICGALVEVKCLNFRKLQEIYFIETKKFLLIGKSNICVKVGEKSLTCKKIDLTTIVKPEAPFDLSVVYREGANDFVVTFNTSHLQKKYVKVLMHDVAYRQEKDENKWTHVNLSSTKLTLLQRKLQPAAMYEIKVRSIPDHYFKGFWSEWSPSYYFRTP il7_rebuild_super_whole_v1_IL7_longxing_Grafting2_ems_3hM_305_0001_0003_0001_0001_._ems_3hM_2863_0001_0001_30Y7
DAAEEIERLLTEAWKIAREKNDEEELKLIERKKKLAERIKRNNNEERMRKHVIAVLALIERERH DYSFSCYSQLEVNGSQHSLTCAFEDPDVNTTNLEFEICGALVEVKCLNFRKLQEIYFIETKKFLLIGKSNICVKVGEKSLTCKKIDLTTIVKPEAPFDLSVVYREGANDFVVTFNTSHLQKKYVKVLMHDVAYRQEKDENKWTHVNLSSTKLTLLQRKLQPAAMYEIKVRSIPDHYFKGFWSEWSPSYYFRTP il7_rebuild_super_split_v1_IL7_longxing_Grafting2_ems_3hM_2512_0001_0006_0001_0001_._3h_hb1_3023_0001_0004_0001_59I35
SVLEEIVELLKELGDPELARLVKELIEEVRRGEIPPEEAIKLVVHLLAKAGNEELHARLVNAFLN DYSFSCYSQLEVNGSQHSLTCAFEDPDVNTTNLEFEICGALVEVKCLNFRKLQEIYFIETKKFLLIGKSNICVKVGEKSLTCKKIDLTTIVKPEAPFDLSVVYREGANDFVVTFNTSHLQKKYVKVLMHDVAYRQEKDENKWTHVNLSSTKLTLLQRKLQPAAMYEIKVRSIPDHYFKGFWSEWSPSYYFRTP il7_rebuild_super_whole_v1_IL7_bcov_v3_r3_ems_3hM_3011_000000023_0001_0001_44_61_H_.._ems_p1-15H-GBL-16H-GABBL-16H_0168_0001_0001_0002_0001_0005_0001_0001_0001_._00a0fa73c9dbd8f1f8571bd9de0225d9_0001_0001_0001_0002_44V10
SEQELREEEKRIREYFEKYSSDPEAIKRFIKKLAHEAAKRNDEELHALVVNLFLQLKQREER DYSFSCYSQLEVNGSQHSLTCAFEDPDVNTTNLEFEICGALVEVKCLNFRKLQEIYFIETKKFLLIGKSNICVKVGEKSLTCKKIDLTTIVKPEAPFDLSVVYREGANDFVVTFNTSHLQKKYVKVLMHDVAYRQEKDENKWTHVNLSSTKLTLLQRKLQPAAMYEIKVRSIPDHYFKGFWSEWSPSYYFRTP il7_rebuild_super_whole_v1_IL7_bcov_v3_r3_ems_3hM_3011_000000023_0001_0001_44_61_H_.._ems_p1-15H-GBL-16H-GABBL-16H_0168_0001_0001_0002_0001_0005_0001_0001_0001_._3h_hb1_521_0001_0001
SEDEVLDKIQKHLPPELRDYLEFYIEAAKKFKDDPETLEEAIKALLEIVKVVDPELAKELEEVLR DYSFSCYSQLEVNGSQHSLTCAFEDPDVNTTNLEFEICGALVEVKCLNFRKLQEIYFIETKKFLLIGKSNICVKVGEKSLTCKKIDLTTIVKPEAPFDLSVVYREGANDFVVTFNTSHLQKKYVKVLMHDVAYRQEKDENKWTHVNLSSTKLTLLQRKLQPAAMYEIKVRSIPDHYFKGFWSEWSPSYYFRTP il7_rebuild_super_split_v1_IL7_bcov_r3_ems_p1-15H-GBL-16H-GABBL-16H_0222_0001_0001_0001_000000016_0001_0001_._9f6519ea439d3faf4bfa51b5e5114660_0001_0001_0006_0001_47E48
DSETIKEIIRQLKKRTENLSDEKAAELIRHLLEYIEKALELGNEEEAKKALERIQKVLDER DYSFSCYSQLEVNGSQHSLTCAFEDPDVNTTNLEFEICGALVEVKCLNFRKLQEIYFIETKKFLLIGKSNICVKVGEKSLTCKKIDLTTIVKPEAPFDLSVVYREGANDFVVTFNTSHLQKKYVKVLMHDVAYRQEKDENKWTHVNLSSTKLTLLQRKLQPAAMYEIKVRSIPDHYFKGFWSEWSPSYYFRTP il7_rebuild_super_split_v1_IL7_bcov_r3_ems_p1-15H-GBL-16H-GABBL-16H_0222_0001_0001_0001_000000016_0001_0001_._3h_hb1_2115_0001_0001_0001_30H23
SKEELARIIVEAVLEQVKHSTDEEDARLALLKAKMAAELLNDEELLKEVERTIEWFERQL DYSFSCYSQLEVNGSQHSLTCAFEDPDVNTTNLEFEICGALVEVKCLNFRKLQEIYFIETKKFLLIGKSNICVKVGEKSLTCKKIDLTTIVKPEAPFDLSVVYREGANDFVVTFNTSHLQKKYVKVLMHDVAYRQEKDENKWTHVNLSSTKLTLLQRKLQPAAMYEIKVRSIPDHYFKGFWSEWSPSYYFRTP il7_rebuild_super_whole_v1_IL7_longxing_Grafting2_ems_3hM_305_0001_0003_0001_0001_._3h_hb1_5559_0001_0002
SLEERVERVLRRLEEIARKTDDEELDETAIALILALRQALWLNNEKAIWLILATAELFIEEWN DYSFSCYSQLEVNGSQHSLTCAFEDPDVNTTNLEFEICGALVEVKCLNFRKLQEIYFIETKKFLLIGKSNICVKVGEKSLTCKKIDLTTIVKPEAPFDLSVVYREGANDFVVTFNTSHLQKKYVKVLMHDVAYRQEKDENKWTHVNLSSTKLTLLQRKLQPAAMYEIKVRSIPDHYFKGFWSEWSPSYYFRTP il7_rebuild_super_split_v1_IL7_bcov_r2_ems_3hM_1129_000000027_0001_0001_._3h_hb1_907_0001_0003_0001_30I51
DELKELLRLARELVKESKKHASEKARWLHEATLELLEEAVKKNDEDEVRWALKLIERMAEWTR DYSFSCYSQLEVNGSQHSLTCAFEDPDVNTTNLEFEICGALVEVKCLNFRKLQEIYFIETKKFLLIGKSNICVKVGEKSLTCKKIDLTTIVKPEAPFDLSVVYREGANDFVVTFNTSHLQKKYVKVLMHDVAYRQEKDENKWTHVNLSSTKLTLLQRKLQPAAMYEIKVRSIPDHYFKGFWSEWSPSYYFRTP il7_rebuild_super_whole_v1_IL7_bcov_r2_ems_3hM_1129_000000027_0001_0001_._3h_hb1_6424_0001_0002_58M59
DELAEYEIKYILEAVLKKNDELKNKLRHQGTSEVIKKMKDRADGEALKAWKRIKKVLDK LEVNGSQHCGALVEVKTKKFLLIGKSNKIDLTTIVHLQKKYVKVLPDHYFK foldit_2008074_0391960957_7E24
TIELVAHFLAKLETPDARKLHALLVNLFLQGIPPEEVVRLLTEAARKLGNPELAEEIRRLFEEAP DYSFSCYSQLEVNGSQHSLTCAFEDPDVNTTNLEFEICGALVEVKCLNFRKLQEIYFIETKKFLLIGKSNICVKVGEKSLTCKKIDLTTIVKPEAPFDLSVVYREGANDFVVTFNTSHLQKKYVKVLMHDVAYRQEKDENKWTHVNLSSTKLTLLQRKLQPAAMYEIKVRSIPDHYFKGFWSEWSPSYYFRTP il7_rebuild_super_split_v1_IL7_bcov_v3_r3_ems_3hM_3011_000000023_0001_0001_44_61_H_.._ems_p1-15H-GBL-16H-GABBL-16H_0168_0001_0001_0002_0001_0005_0001_0001_0001_._c633343fc68fbe42b67cc1edeaa49416_0001_1_0001_0001_0001_3E7
SGEDQLRKLIKHPSREEIKKYAHEAAKRGDEDLHAILVHIFLALDNSEDEREVERLVKE LEVNGSQHCGALVEVKTKKFLLIGKSNKIDLTTIVHLQKKYVKVLPDHYFK foldit_2008088_0392085076_39H27
SALDEAKEIAEELGDPEAAKALERIKKVLEEGAAPPEQVAYLVSYILKALGVPPEEVKKVEDKIR DYSFSCYSQLEVNGSQHSLTCAFEDPDVNTTNLEFEICGALVEVKCLNFRKLQEIYFIETKKFLLIGKSNICVKVGEKSLTCKKIDLTTIVKPEAPFDLSVVYREGANDFVVTFNTSHLQKKYVKVLMHDVAYRQEKDENKWTHVNLSSTKLTLLQRKLQPAAMYEIKVRSIPDHYFKGFWSEWSPSYYFRTP il7_rebuild_super_split_v1_IL7_bcov_r3_ems_p1-15H-GBL-16H-GABBL-16H_0222_0001_0001_0001_000000016_0001_0001_._79c50a3fb71d4eb6872ee98a8302a39c_0001_0001_0002_0001_38Q20
DIDKLITEVKQLLDDALKSIPDERKARHVEIVLRLELEEAKKNPDPEESELLLRKAKLAIEIAK DYSFSCYSQLEVNGSQHSLTCAFEDPDVNTTNLEFEICGALVEVKCLNFRKLQEIYFIETKKFLLIGKSNICVKVGEKSLTCKKIDLTTIVKPEAPFDLSVVYREGANDFVVTFNTSHLQKKYVKVLMHDVAYRQEKDENKWTHVNLSSTKLTLLQRKLQPAAMYEIKVRSIPDHYFKGFWSEWSPSYYFRTP il7_rebuild_super_whole_v1_IL7_longxing_Grafting2_ems_3hM_2512_0001_0006_0001_0001_._ems_3hC_243_0001_0001_25K24
SEEERWKKELKKIQKTLKKAGVSELAIHLVTYILEAAFEAGSTEEAEKAKERIEKVEEKAKR DYSFSCYSQLEVNGSQHSLTCAFEDPDVNTTNLEFEICGALVEVKCLNFRKLQEIYFIETKKFLLIGKSNICVKVGEKSLTCKKIDLTTIVKPEAPFDLSVVYREGANDFVVTFNTSHLQKKYVKVLMHDVAYRQEKDENKWTHVNLSSTKLTLLQRKLQPAAMYEIKVRSIPDHYFKGFWSEWSPSYYFRTP il7_rebuild_super_split_v1_IL7_bcov_r3_ems_p1-15H-GBL-16H-GABBL-16H_0222_0001_0001_0001_000000016_0001_0001_._HHH_eva_0084_0001_0002_0001_28H23
PDRIKYIIKLLIEELREALKRNNKEDLHIIIWRNDAIYKYVGRKHEEDIQQLLELRKNG LEVNGSQHCGALVEVKTKKFLLIGKSNKIDLTTIVHLQKKYVKVLPDHYFK foldit_2008034_0391757422_10L32
SDIERVIREVEELLKRGKLDELAKIILEAVKEQRELGNEEDARLMALKLEMAIN DYSFSCYSQLEVNGSQHSLTCAFEDPDVNTTNLEFEICGALVEVKCLNFRKLQEIYFIETKKFLLIGKSNICVKVGEKSLTCKKIDLTTIVKPEAPFDLSVVYREGANDFVVTFNTSHLQKKYVKVLMHDVAYRQEKDENKWTHVNLSSTKLTLLQRKLQPAAMYEIKVRSIPDHYFKGFWSEWSPSYYFRTP il7_rebuild_super_split_v1_IL7_longxing_Grafting2_ems_3hM_305_0001_0003_0001_0001_._HHH_eva_0679_0001_0001_0001
SEEEEWKKRFDEIVKKLQKELRDERMRKHVELVQRLEEEEWRQNNDEEEQKLLERKEKLAELIAT DYSFSCYSQLEVNGSQHSLTCAFEDPDVNTTNLEFEICGALVEVKCLNFRKLQEIYFIETKKFLLIGKSNICVKVGEKSLTCKKIDLTTIVKPEAPFDLSVVYREGANDFVVTFNTSHLQKKYVKVLMHDVAYRQEKDENKWTHVNLSSTKLTLLQRKLQPAAMYEIKVRSIPDHYFKGFWSEWSPSYYFRTP il7_rebuild_super_whole_v1_IL7_longxing_Grafting2_ems_3hM_2512_0001_0006_0001_0001_._3h_hb1_1185_0001_0001_34Q32
PAEELVKKLEKEMRKLPDGRIKYIIELLFEELKKAWKNNNEEDLHIILWRLDAILKYVS LEVNGSQHCGALVEVKTKKFLLIGKSNKIDLTTIVHLQKKYVKVLPDHYFK foldit_2008034_0391773409_27L32
TIEVTVYNPTEDVEESAERIKRAGRVEVRHDPSGQVDIKVDDELAEFLERRVKEAGAEVHVQV DYSFSCYSQLEVNGSQHSLTCAFEDPDVNTTNLEFEICGALVEVKCLNFRKLQEIYFIETKKFLLIGKSNICVKVGEKSLTCKKIDLTTIVKPEAPFDLSVVYREGANDFVVTFNTSHLQKKYVKVLMHDVAYRQEKDENKWTHVNLSSTKLTLLQRKLQPAAMYEIKVRSIPDHYFKGFWSEWSPSYYFRTP il7_rebuild_super_split_v1_IL7_bcov_v3_r3_ems_3hC_436_0002_000000017_0001_0001_47_64_H_.._ems_p1-15H-GBL-16H-GABBL-16H_0382_0001_0001_0001_0001_0001_0001_0001_0001_._ems_ferrM_6460_0002_0001_0002_0001_47F23
DERLAEESLRLAEEAARRGDHRKVEESIKLAAHLLAKNDHNEFIREAHARIVHLFLRAR DYSFSCYSQLEVNGSQHSLTCAFEDPDVNTTNLEFEICGALVEVKCLNFRKLQEIYFIETKKFLLIGKSNICVKVGEKSLTCKKIDLTTIVKPEAPFDLSVVYREGANDFVVTFNTSHLQKKYVKVLMHDVAYRQEKDENKWTHVNLSSTKLTLLQRKLQPAAMYEIKVRSIPDHYFKGFWSEWSPSYYFRTP il7_rebuild_super_split_v1_IL7_bcov_v3_r3_ems_3hM_3011_000000023_0001_0001_44_61_H_.._ems_p1-15H-GBL-16H-GABBL-16H_0168_0001_0001_0002_0001_0005_0001_0001_0001_._3h_hb1_73_0001_0005_0001_53H27
SLEEKLRELVEELKKRDELLAYEVEYILEAFKLNPEEAEKALERIIKVNGDPLLRKLLELLRRLK DYSFSCYSQLEVNGSQHSLTCAFEDPDVNTTNLEFEICGALVEVKCLNFRKLQEIYFIETKKFLLIGKSNICVKVGEKSLTCKKIDLTTIVKPEAPFDLSVVYREGANDFVVTFNTSHLQKKYVKVLMHDVAYRQEKDENKWTHVNLSSTKLTLLQRKLQPAAMYEIKVRSIPDHYFKGFWSEWSPSYYFRTP il7_rebuild_super_split_v1_IL7_bcov_r3_ems_p1-15H-GBL-16H-GABBL-16H_0222_0001_0001_0001_000000016_0001_0001_._963cb335fd2fcedb3b668e1706320832_0001_0001_0001_0001_23E24
DEAQELKKKLEDLKEKAKRNNNPSVDELAELEIERVEEALQKNLVSLEDAVESALRIIEALC DYSFSCYSQLEVNGSQHSLTCAFEDPDVNTTNLEFEICGALVEVKCLNFRKLQEIYFIETKKFLLIGKSNICVKVGEKSLTCKKIDLTTIVKPEAPFDLSVVYREGANDFVVTFNTSHLQKKYVKVLMHDVAYRQEKDENKWTHVNLSSTKLTLLQRKLQPAAMYEIKVRSIPDHYFKGFWSEWSPSYYFRTP il7_rebuild_super_whole_v1_IL7_bcov_v3_r3_ems_3hC_436_0002_000000017_0001_0001_47_64_H_.._ems_p1-15H-GBL-16H-GABBL-16H_0382_0001_0001_0001_0001_0001_0001_0001_0001_._ems_3hM_420_0001_0001_32E24
DELAEIIAEAVFELAQEALRKNDKEDVRLVALKLRMAAELKNVDLAKRLLKIVEEQLKKIQ DYSFSCYSQLEVNGSQHSLTCAFEDPDVNTTNLEFEICGALVEVKCLNFRKLQEIYFIETKKFLLIGKSNICVKVGEKSLTCKKIDLTTIVKPEAPFDLSVVYREGANDFVVTFNTSHLQKKYVKVLMHDVAYRQEKDENKWTHVNLSSTKLTLLQRKLQPAAMYEIKVRSIPDHYFKGFWSEWSPSYYFRTP il7_rebuild_super_split_v1_IL7_longxing_Grafting2_ems_3hM_305_0001_0003_0001_0001_._3h_hb1_6253_0001_0001_0001_14L15
SETDEKIKKLLEEIEKIARNAEDEQKRRALELSLYELKYILKASDDEEEAEKATERIFKVAKER DYSFSCYSQLEVNGSQHSLTCAFEDPDVNTTNLEFEICGALVEVKCLNFRKLQEIYFIETKKFLLIGKSNICVKVGEKSLTCKKIDLTTIVKPEAPFDLSVVYREGANDFVVTFNTSHLQKKYVKVLMHDVAYRQEKDENKWTHVNLSSTKLTLLQRKLQPAAMYEIKVRSIPDHYFKGFWSEWSPSYYFRTP il7_rebuild_super_split_v1_IL7_bcov_r3_ems_p1-15H-GBL-16H-GABBL-16H_0222_0001_0001_0001_000000016_0001_0001_._3h_hb1_4082_0001_0001_0001_36E24
DEVIKLLAHAYAAADRSGNEESAAALAVNAFLLLQGEVSEEWAKREAKKILEEEEN DYSFSCYSQLEVNGSQHSLTCAFEDPDVNTTNLEFEICGALVEVKCLNFRKLQEIYFIETKKFLLIGKSNICVKVGEKSLTCKKIDLTTIVKPEAPFDLSVVYREGANDFVVTFNTSHLQKKYVKVLMHDVAYRQEKDENKWTHVNLSSTKLTLLQRKLQPAAMYEIKVRSIPDHYFKGFWSEWSPSYYFRTP il7_rebuild_super_split_v1_IL7_bcov_v3_r3_ems_3hM_3011_000000023_0001_0001_44_61_H_.._ems_p1-15H-GBL-16H-GABBL-16H_0168_0001_0001_0002_0001_0005_0001_0001_0001_._3h_hb1_4781_0001_0006_0001_24A22
DVQESARLLWEATELAEEQNNEEIVRELEDLSELQVNSWLRNDEELSRRILEIAKRLLELLEN DYSFSCYSQLEVNGSQHSLTCAFEDPDVNTTNLEFEICGALVEVKCLNFRKLQEIYFIETKKFLLIGKSNICVKVGEKSLTCKKIDLTTIVKPEAPFDLSVVYREGANDFVVTFNTSHLQKKYVKVLMHDVAYRQEKDENKWTHVNLSSTKLTLLQRKLQPAAMYEIKVRSIPDHYFKGFWSEWSPSYYFRTP il7_rebuild_super_whole_v1_IL7_bcov_v3_r3_HEEH_04578_000000011_0001_0001_44_64_H_.._ems_3hC_1310_0001_0001_0013_0001_0001_0001_._3h_hb1_1776_0001_0003_33E34
QEDREEERREERLADYLLEFIKEAVKKGLASEEEAKKAANRIKKVLNERREEHEEHHEE LEVNGSQHCGALVEVKTKKFLLIGKSNKIDLTTIVHLQKKYVKVLPDHYFK foldit_2008065_0391910923_20F27
NEEVQELAREIWKLTEILEKLNNPEAVKRIEDLSVIVVYAWLRNDEEAVKKAVSLARKIANSVI DYSFSCYSQLEVNGSQHSLTCAFEDPDVNTTNLEFEICGALVEVKCLNFRKLQEIYFIETKKFLLIGKSNICVKVGEKSLTCKKIDLTTIVKPEAPFDLSVVYREGANDFVVTFNTSHLQKKYVKVLMHDVAYRQEKDENKWTHVNLSSTKLTLLQRKLQPAAMYEIKVRSIPDHYFKGFWSEWSPSYYFRTP il7_rebuild_super_whole_v1_IL7_bcov_v3_r3_HEEH_04578_000000011_0001_0001_44_64_H_.._ems_3hC_1310_0001_0001_0013_0001_0001_0001_._ems_3hM_235_0001_0001_39Y38
SHRLALIILIAVIEQALKSNDEEDVRLAQLKLKMAVREHSSDPKAQKALELLKEVETRYKQS DYSFSCYSQLEVNGSQHSLTCAFEDPDVNTTNLEFEICGALVEVKCLNFRKLQEIYFIETKKFLLIGKSNICVKVGEKSLTCKKIDLTTIVKPEAPFDLSVVYREGANDFVVTFNTSHLQKKYVKVLMHDVAYRQEKDENKWTHVNLSSTKLTLLQRKLQPAAMYEIKVRSIPDHYFKGFWSEWSPSYYFRTP il7_rebuild_super_whole_v1_IL7_longxing_Grafting2_ems_3hM_305_0001_0003_0001_0001_._ems_3hC_289_0002_0001_0001
SLEEEIRELLKENTPEAREIIKRLIEEAKRNNDEEALHDIHAALVNLFLELGDPRIKELVHLVAK DYSFSCYSQLEVNGSQHSLTCAFEDPDVNTTNLEFEICGALVEVKCLNFRKLQEIYFIETKKFLLIGKSNICVKVGEKSLTCKKIDLTTIVKPEAPFDLSVVYREGANDFVVTFNTSHLQKKYVKVLMHDVAYRQEKDENKWTHVNLSSTKLTLLQRKLQPAAMYEIKVRSIPDHYFKGFWSEWSPSYYFRTP il7_rebuild_super_split_v1_IL7_bcov_v3_r3_ems_3hM_3011_000000023_0001_0001_44_61_H_.._ems_p1-15H-GBL-16H-GABBL-16H_0168_0001_0001_0002_0001_0005_0001_0001_0001_._908a87b7e81a0824071aa5716f714ee7_0001_0001_0001_0002_60V10
SEEEEIREKIEEAARRNDEELVRELLEELERKLGDPEEAIKILVHLAAELGNEDVHAIVVNLFLR DYSFSCYSQLEVNGSQHSLTCAFEDPDVNTTNLEFEICGALVEVKCLNFRKLQEIYFIETKKFLLIGKSNICVKVGEKSLTCKKIDLTTIVKPEAPFDLSVVYREGANDFVVTFNTSHLQKKYVKVLMHDVAYRQEKDENKWTHVNLSSTKLTLLQRKLQPAAMYEIKVRSIPDHYFKGFWSEWSPSYYFRTP il7_rebuild_super_whole_v1_IL7_bcov_v3_r3_ems_3hM_3011_000000023_0001_0001_44_61_H_.._ems_p1-15H-GBL-16H-GABBL-16H_0168_0001_0001_0002_0001_0005_0001_0001_0001_._57b9a5c33dea5cc23bad37243f109f8e_0001_0001_0001_44V10
DSDKIRKLAEDAFRKGDRETIKRLAHIAAKLGDEELHARIVNLFLRLLLR DYSFSCYSQLEVNGSQHSLTCAFEDPDVNTTNLEFEICGALVEVKCLNFRKLQEIYFIETKKFLLIGKSNICVKVGEKSLTCKKIDLTTIVKPEAPFDLSVVYREGANDFVVTFNTSHLQKKYVKVLMHDVAYRQEKDENKWTHVNLSSTKLTLLQRKLQPAAMYEIKVRSIPDHYFKGFWSEWSPSYYFRTP il7_rebuild_super_whole_v1_IL7_bcov_v3_r3_ems_3hM_3011_000000023_0001_0001_44_61_H_.._ems_p1-15H-GBL-16H-GABBL-16H_0168_0001_0001_0002_0001_0005_0001_0001_0001_._ems_p1-14H-GBL-14H-GBL-16H_0003_0001_0001_0002_0001_0001_0001_lGGS
DRLEMLHEIHREELEDAARKKDEDDLRLAEKKAKQAAEIIGDEEFIRRVEKLLKKAKEKFK DYSFSCYSQLEVNGSQHSLTCAFEDPDVNTTNLEFEICGALVEVKCLNFRKLQEIYFIETKKFLLIGKSNICVKVGEKSLTCKKIDLTTIVKPEAPFDLSVVYREGANDFVVTFNTSHLQKKYVKVLMHDVAYRQEKDENKWTHVNLSSTKLTLLQRKLQPAAMYEIKVRSIPDHYFKGFWSEWSPSYYFRTP il7_rebuild_super_whole_v1_IL7_longxing_Grafting2_ems_3hM_1894_0002_0004_0001_0001_._3h_hb1_3985_0001_0002_10H31
DDEEFEEKIKEVAHLAAKKNDEEVHALAVNAFLDYRRARKKNDEELLKKADDIVNKLKKKVS DYSFSCYSQLEVNGSQHSLTCAFEDPDVNTTNLEFEICGALVEVKCLNFRKLQEIYFIETKKFLLIGKSNICVKVGEKSLTCKKIDLTTIVKPEAPFDLSVVYREGANDFVVTFNTSHLQKKYVKVLMHDVAYRQEKDENKWTHVNLSSTKLTLLQRKLQPAAMYEIKVRSIPDHYFKGFWSEWSPSYYFRTP il7_rebuild_super_whole_v1_IL7_bcov_v3_r3_ems_3hM_3011_000000023_0001_0001_44_61_H_.._ems_p1-15H-GBL-16H-GABBL-16H_0168_0001_0001_0002_0001_0005_0001_0001_0001_._ems_3hM_790_0001_0001
GPELREEIKKILRSIPDPEEAVKEALKFLRSLGIPPEEAIKLVAHVIAKLGDEELHAVLVNLFLN DYSFSCYSQLEVNGSQHSLTCAFEDPDVNTTNLEFEICGALVEVKCLNFRKLQEIYFIETKKFLLIGKSNICVKVGEKSLTCKKIDLTTIVKPEAPFDLSVVYREGANDFVVTFNTSHLQKKYVKVLMHDVAYRQEKDENKWTHVNLSSTKLTLLQRKLQPAAMYEIKVRSIPDHYFKGFWSEWSPSYYFRTP il7_rebuild_super_whole_v1_IL7_bcov_v3_r3_ems_3hM_3011_000000023_0001_0001_44_61_H_.._ems_p1-15H-GBL-16H-GABBL-16H_0168_0001_0001_0002_0001_0005_0001_0001_0001_._c588e13b90d13f405ff0b6f34cdb2dac_0001_0001_0002
SEEEREDLEESEREIKLALKLRNDELARLLKERVEEAARLNSENKDEYQKLIELIDKAWKKIV DYSFSCYSQLEVNGSQHSLTCAFEDPDVNTTNLEFEICGALVEVKCLNFRKLQEIYFIETKKFLLIGKSNICVKVGEKSLTCKKIDLTTIVKPEAPFDLSVVYREGANDFVVTFNTSHLQKKYVKVLMHDVAYRQEKDENKWTHVNLSSTKLTLLQRKLQPAAMYEIKVRSIPDHYFKGFWSEWSPSYYFRTP il7_rebuild_super_split_v1_IL7_bcov_v3_r3_ems_3hC_436_0002_000000017_0001_0001_47_64_H_.._ems_p1-15H-GBL-16H-GABBL-16H_0382_0001_0001_0001_0001_0001_0001_0001_0001_._3h_hb1_2079_0001_0001_0001_14E48
SEEEELRDRARKDPELAAALAVNLFLRTGDPRIKELAHELAKLDDEGDPRLREVAEELAKLFLEQ DYSFSCYSQLEVNGSQHSLTCAFEDPDVNTTNLEFEICGALVEVKCLNFRKLQEIYFIETKKFLLIGKSNICVKVGEKSLTCKKIDLTTIVKPEAPFDLSVVYREGANDFVVTFNTSHLQKKYVKVLMHDVAYRQEKDENKWTHVNLSSTKLTLLQRKLQPAAMYEIKVRSIPDHYFKGFWSEWSPSYYFRTP il7_rebuild_super_split_v1_IL7_bcov_v3_r3_ems_3hM_3011_000000023_0001_0001_44_61_H_.._ems_p1-15H-GBL-16H-GABBL-16H_0168_0001_0001_0002_0001_0005_0001_0001_0001_._3829e97c2cac0bbc60fb53ae53e35d96_0001_1_0001_0002_0002_18A22
DDVHLANREVQLAMKIVSNGGESRVQTHENPPSVRLEVKGDREEMNRALHIALIVVDEV LEVNGSQHCGALVEVKTKKFLLIGKSNKIDLTTIVHLQKKYVKVLPDHYFK foldit_2008162_0392471402_9E9
DDSRLARRKVELALRILEEGKASEERAEHITEIVEAEAEQLGDKDALEWIRKYVEDWKRKY DYSFSCYSQLEVNGSQHSLTCAFEDPDVNTTNLEFEICGALVEVKCLNFRKLQEIYFIETKKFLLIGKSNICVKVGEKSLTCKKIDLTTIVKPEAPFDLSVVYREGANDFVVTFNTSHLQKKYVKVLMHDVAYRQEKDENKWTHVNLSSTKLTLLQRKLQPAAMYEIKVRSIPDHYFKGFWSEWSPSYYFRTP il7_rebuild_super_split_v1_IL7_longxing_Grafting2_ems_3hM_843_0001_0012_0001_0001_._3h_hb1_5819_0001_0002_0001
VEELKKAQKTVDKAIKILRKKNDERIVYEAEVLREELKKASSNSNPEDIHIIIWRARAVYEEAT DYSFSCYSQLEVNGSQHSLTCAFEDPDVNTTNLEFEICGALVEVKCLNFRKLQEIYFIETKKFLLIGKSNICVKVGEKSLTCKKIDLTTIVKPEAPFDLSVVYREGANDFVVTFNTSHLQKKYVKVLMHDVAYRQEKDENKWTHVNLSSTKLTLLQRKLQPAAMYEIKVRSIPDHYFKGFWSEWSPSYYFRTP il7_rebuild_super_whole_v1_IL7_bcov_r2_ems_3hM_540_000000033_0001_0001_._ems_3hC_1399_0001_0001_29E29
TVTVTIHATSELVRYLAEYIRKAGAEVHKEPSGTFHIQVPSEEAVKALVRIAKVAGAEVHYQK DYSFSCYSQLEVNGSQHSLTCAFEDPDVNTTNLEFEICGALVEVKCLNFRKLQEIYFIETKKFLLIGKSNICVKVGEKSLTCKKIDLTTIVKPEAPFDLSVVYREGANDFVVTFNTSHLQKKYVKVLMHDVAYRQEKDENKWTHVNLSSTKLTLLQRKLQPAAMYEIKVRSIPDHYFKGFWSEWSPSYYFRTP il7_rebuild_super_split_v1_IL7_bcov_r3_ems_p1-15H-GBL-16H-GABBL-16H_0222_0001_0001_0001_000000016_0001_0001_._ems_ferrM_5216_0001_0002_0001
DAIKEAAHIVAELGDEELHAIVVNFYLALRQGDPDALREARELIKELLERKNDPELEKILRLLEK DYSFSCYSQLEVNGSQHSLTCAFEDPDVNTTNLEFEICGALVEVKCLNFRKLQEIYFIETKKFLLIGKSNICVKVGEKSLTCKKIDLTTIVKPEAPFDLSVVYREGANDFVVTFNTSHLQKKYVKVLMHDVAYRQEKDENKWTHVNLSSTKLTLLQRKLQPAAMYEIKVRSIPDHYFKGFWSEWSPSYYFRTP il7_rebuild_super_whole_v1_IL7_bcov_v3_r3_ems_3hM_3011_000000023_0001_0001_44_61_H_.._ems_p1-15H-GBL-16H-GABBL-16H_0168_0001_0001_0002_0001_0005_0001_0001_0001_._3fb5727433e54429ad9b806899acb2a0_0001_0001_0001_26Y29
DEKLERVRELARELYEKIGNPQIELIRYLVEYIIEALRKGLASEEEAKEAAERIEKVLRRHI DYSFSCYSQLEVNGSQHSLTCAFEDPDVNTTNLEFEICGALVEVKCLNFRKLQEIYFIETKKFLLIGKSNICVKVGEKSLTCKKIDLTTIVKPEAPFDLSVVYREGANDFVVTFNTSHLQKKYVKVLMHDVAYRQEKDENKWTHVNLSSTKLTLLQRKLQPAAMYEIKVRSIPDHYFKGFWSEWSPSYYFRTP il7_rebuild_super_whole_v1_IL7_bcov_r3_ems_p1-15H-GBL-16H-GABBL-16H_0222_0001_0001_0001_000000016_0001_0001_._HHH_eva_0267_0001_0002_49E44
PGSSEGSSETDDELAELEMKRVEEALRKGLVSEEDAKESNDRIKDAREKKDSKSDDEEK LEVNGSQHCGALVEVKTKKFLLIGKSNKIDLTTIVHLQKKYVKVLPDHYFK foldit_2007998_0391468249_18E24
DWREVHRLLREAWEVSERQGDERSKLALIILLAVLEQAIRSNDEEDLRLVRLMAEMAFKEVVS DYSFSCYSQLEVNGSQHSLTCAFEDPDVNTTNLEFEICGALVEVKCLNFRKLQEIYFIETKKFLLIGKSNICVKVGEKSLTCKKIDLTTIVKPEAPFDLSVVYREGANDFVVTFNTSHLQKKYVKVLMHDVAYRQEKDENKWTHVNLSSTKLTLLQRKLQPAAMYEIKVRSIPDHYFKGFWSEWSPSYYFRTP il7_rebuild_super_whole_v1_IL7_longxing_Grafting2_ems_3hM_305_0001_0003_0001_0001_._3h_hb1_4947_0001_0001_53M31
SLEEEVKKLVEDGDPDKIRELFEKLVERLKRTGDPRLRRTIKLLAHLVAKRDPELHAELVNLYLH DYSFSCYSQLEVNGSQHSLTCAFEDPDVNTTNLEFEICGALVEVKCLNFRKLQEIYFIETKKFLLIGKSNICVKVGEKSLTCKKIDLTTIVKPEAPFDLSVVYREGANDFVVTFNTSHLQKKYVKVLMHDVAYRQEKDENKWTHVNLSSTKLTLLQRKLQPAAMYEIKVRSIPDHYFKGFWSEWSPSYYFRTP il7_rebuild_super_split_v1_IL7_bcov_v3_r3_ems_3hM_3011_000000023_0001_0001_44_61_H_.._ems_p1-15H-GBL-16H-GABBL-16H_0168_0001_0001_0002_0001_0005_0001_0001_0001_._e0aa41e34d15cf2e554e57505dcbb35d_0001_0001_0002_63Y29
DWKEIVKKLIEILKELSKKTSDEREDELARLLVERVEEAFRLATTEEEAEDVSEHAERIVRAT DYSFSCYSQLEVNGSQHSLTCAFEDPDVNTTNLEFEICGALVEVKCLNFRKLQEIYFIETKKFLLIGKSNICVKVGEKSLTCKKIDLTTIVKPEAPFDLSVVYREGANDFVVTFNTSHLQKKYVKVLMHDVAYRQEKDENKWTHVNLSSTKLTLLQRKLQPAAMYEIKVRSIPDHYFKGFWSEWSPSYYFRTP il7_rebuild_super_split_v1_IL7_bcov_v3_r3_ems_3hC_436_0002_000000017_0001_0001_47_64_H_.._ems_p1-15H-GBL-16H-GABBL-16H_0382_0001_0001_0001_0001_0001_0001_0001_0001_._ems_3hC_1749_0001_0001_0002_0001_55H45
TSEEVRKELEKRFNEAKKEGDLEKIKRVAHEVAKEAEKLGDPELLKLHARLVHIFLKLLRK DYSFSCYSQLEVNGSQHSLTCAFEDPDVNTTNLEFEICGALVEVKCLNFRKLQEIYFIETKKFLLIGKSNICVKVGEKSLTCKKIDLTTIVKPEAPFDLSVVYREGANDFVVTFNTSHLQKKYVKVLMHDVAYRQEKDENKWTHVNLSSTKLTLLQRKLQPAAMYEIKVRSIPDHYFKGFWSEWSPSYYFRTP il7_rebuild_super_split_v1_IL7_bcov_v3_r3_ems_3hM_3011_000000023_0001_0001_44_61_H_.._ems_p1-15H-GBL-16H-GABBL-16H_0168_0001_0001_0002_0001_0005_0001_0001_0001_._HHH_eva_0321_0001_0001_0001_53H27
SLAEIIAKAVAEQLAELYAKATSEEEKKEDRRLLEEKKRMANDPRVEEIWRRVVEEIQKKS DYSFSCYSQLEVNGSQHSLTCAFEDPDVNTTNLEFEICGALVEVKCLNFRKLQEIYFIETKKFLLIGKSNICVKVGEKSLTCKKIDLTTIVKPEAPFDLSVVYREGANDFVVTFNTSHLQKKYVKVLMHDVAYRQEKDENKWTHVNLSSTKLTLLQRKLQPAAMYEIKVRSIPDHYFKGFWSEWSPSYYFRTP il7_rebuild_super_split_v1_IL7_longxing_Grafting2_ems_3hM_305_0001_0003_0001_0001_._ems_3hM_3589_0001_0003_0001_36E30
SNEFTEKLARLAAHASSEEEREHLVRLIARASEEEIKRTAHKLAKENDEDAHAAVVHAFLLALR DYSFSCYSQLEVNGSQHSLTCAFEDPDVNTTNLEFEICGALVEVKCLNFRKLQEIYFIETKKFLLIGKSNICVKVGEKSLTCKKIDLTTIVKPEAPFDLSVVYREGANDFVVTFNTSHLQKKYVKVLMHDVAYRQEKDENKWTHVNLSSTKLTLLQRKLQPAAMYEIKVRSIPDHYFKGFWSEWSPSYYFRTP il7_rebuild_super_whole_v1_IL7_bcov_v3_r3_ems_3hM_3011_000000023_0001_0001_44_61_H_.._ems_p1-15H-GBL-16H-GABBL-16H_0168_0001_0001_0002_0001_0005_0001_0001_0001_._4h_hb1_2832_0001_0001_0003_57H27
DEERLRMLEEILLEEIEDAINSSDEEDRDDARLAIKKAEQAAEIIDERLRRKTLEILEELKRRA DYSFSCYSQLEVNGSQHSLTCAFEDPDVNTTNLEFEICGALVEVKCLNFRKLQEIYFIETKKFLLIGKSNICVKVGEKSLTCKKIDLTTIVKPEAPFDLSVVYREGANDFVVTFNTSHLQKKYVKVLMHDVAYRQEKDENKWTHVNLSSTKLTLLQRKLQPAAMYEIKVRSIPDHYFKGFWSEWSPSYYFRTP il7_rebuild_super_split_v1_IL7_longxing_Grafting2_ems_3hM_1894_0002_0004_0001_0001_._3h_hb1_4509_0001_0001_0001
SLEEKVQKLIKELEKQLRKATDHREELAIYIVIAVLEQAAESTDEEDIRLLELKFRMAQERN DYSFSCYSQLEVNGSQHSLTCAFEDPDVNTTNLEFEICGALVEVKCLNFRKLQEIYFIETKKFLLIGKSNICVKVGEKSLTCKKIDLTTIVKPEAPFDLSVVYREGANDFVVTFNTSHLQKKYVKVLMHDVAYRQEKDENKWTHVNLSSTKLTLLQRKLQPAAMYEIKVRSIPDHYFKGFWSEWSPSYYFRTP il7_rebuild_super_whole_v1_IL7_longxing_Grafting2_ems_3hM_305_0001_0003_0001_0001_._3h_hb1_5757_0001_0001_30Y7
DELSEHLIRYILEAVRKHSEGGPSGPHDGGDPGEARPDDHNLGDEEALKALERILKVLRG LEVNGSQHCGALVEVKTKKFLLIGKSNKIDLTTIVHLQKKYVKVLPDHYFK foldit_2008074_0392004442_0003_6H23
DQQELSKELLRILKHIAKRADKDEDRHIIKWKVMALRLALENNNEERIKYIAEVLREEAEQFE DYSFSCYSQLEVNGSQHSLTCAFEDPDVNTTNLEFEICGALVEVKCLNFRKLQEIYFIETKKFLLIGKSNICVKVGEKSLTCKKIDLTTIVKPEAPFDLSVVYREGANDFVVTFNTSHLQKKYVKVLMHDVAYRQEKDENKWTHVNLSSTKLTLLQRKLQPAAMYEIKVRSIPDHYFKGFWSEWSPSYYFRTP il7_rebuild_super_split_v1_IL7_bcov_r2_ems_3hM_540_000000033_0001_0001_._3h_hb1_6090_0001_0004_0001_32K55
SSELEERIKQLVEEIKKLGSELAAYLVKYILEAAQELGDSELLEEAFEAVERIFKVAV DYSFSCYSQLEVNGSQHSLTCAFEDPDVNTTNLEFEICGALVEVKCLNFRKLQEIYFIETKKFLLIGKSNICVKVGEKSLTCKKIDLTTIVKPEAPFDLSVVYREGANDFVVTFNTSHLQKKYVKVLMHDVAYRQEKDENKWTHVNLSSTKLTLLQRKLQPAAMYEIKVRSIPDHYFKGFWSEWSPSYYFRTP il7_rebuild_super_split_v1_IL7_bcov_r3_ems_p1-15H-GBL-16H-GABBL-16H_0222_0001_0001_0001_000000016_0001_0001_._HHH_eva_0240_0001_0001_0001_48E44
DEKELAEIKAKVHRLARKLNREEVLEEHAELVNAFLRAAENNDEELLQELERQLRRILEELK DYSFSCYSQLEVNGSQHSLTCAFEDPDVNTTNLEFEICGALVEVKCLNFRKLQEIYFIETKKFLLIGKSNICVKVGEKSLTCKKIDLTTIVKPEAPFDLSVVYREGANDFVVTFNTSHLQKKYVKVLMHDVAYRQEKDENKWTHVNLSSTKLTLLQRKLQPAAMYEIKVRSIPDHYFKGFWSEWSPSYYFRTP il7_rebuild_super_split_v1_IL7_bcov_v3_r3_ems_3hM_3011_000000023_0001_0001_44_61_H_.._ems_p1-15H-GBL-16H-GABBL-16H_0168_0001_0001_0002_0001_0005_0001_0001_0001_._3h_hb1_3743_0001_0012_0001_12V10
SEEEEFKRIKELLQKAFEDHRLKELLEELHAELVNLFLKDRNDEFIKRLAHIAAKLLIELEK DYSFSCYSQLEVNGSQHSLTCAFEDPDVNTTNLEFEICGALVEVKCLNFRKLQEIYFIETKKFLLIGKSNICVKVGEKSLTCKKIDLTTIVKPEAPFDLSVVYREGANDFVVTFNTSHLQKKYVKVLMHDVAYRQEKDENKWTHVNLSSTKLTLLQRKLQPAAMYEIKVRSIPDHYFKGFWSEWSPSYYFRTP il7_rebuild_super_split_v1_IL7_bcov_v3_r3_ems_3hM_3011_000000023_0001_0001_44_61_H_.._ems_p1-15H-GBL-16H-GABBL-16H_0168_0001_0001_0002_0001_0005_0001_0001_0001_._3h_hb1_6323_0001_0002_0001
TTVTIYGENEDIEESERRIREAPQVEVHKDGDTVQFTVEDELAALLVKRVAEAAGLEVHVSD DYSFSCYSQLEVNGSQHSLTCAFEDPDVNTTNLEFEICGALVEVKCLNFRKLQEIYFIETKKFLLIGKSNICVKVGEKSLTCKKIDLTTIVKPEAPFDLSVVYREGANDFVVTFNTSHLQKKYVKVLMHDVAYRQEKDENKWTHVNLSSTKLTLLQRKLQPAAMYEIKVRSIPDHYFKGFWSEWSPSYYFRTP il7_rebuild_super_split_v1_IL7_bcov_v3_r3_ems_3hC_436_0002_000000017_0001_0001_47_64_H_.._ems_p1-15H-GBL-16H-GABBL-16H_0382_0001_0001_0001_0001_0001_0001_0001_0001_._ems_ferrM_2392_0001_0001_0001_0001
SEEDERLVRLKLKMAKDPLAIIILLAVLEQLTGDPRIREAIKIVEELDKRGDEEEIRKLAKRVAP DYSFSCYSQLEVNGSQHSLTCAFEDPDVNTTNLEFEICGALVEVKCLNFRKLQEIYFIETKKFLLIGKSNICVKVGEKSLTCKKIDLTTIVKPEAPFDLSVVYREGANDFVVTFNTSHLQKKYVKVLMHDVAYRQEKDENKWTHVNLSSTKLTLLQRKLQPAAMYEIKVRSIPDHYFKGFWSEWSPSYYFRTP il7_rebuild_super_split_v1_IL7_longxing_Grafting2_ems_3hM_305_0001_0003_0001_0001_._c2909940f959dffb85f82ceb3839b7b5_0001_1_0001_0002_0001
SEAEEIAERIRRDPRVVEELKERVEELRKRDPEKARELIEKIAHALAKAGNEELHAELVNLFLRT DYSFSCYSQLEVNGSQHSLTCAFEDPDVNTTNLEFEICGALVEVKCLNFRKLQEIYFIETKKFLLIGKSNICVKVGEKSLTCKKIDLTTIVKPEAPFDLSVVYREGANDFVVTFNTSHLQKKYVKVLMHDVAYRQEKDENKWTHVNLSSTKLTLLQRKLQPAAMYEIKVRSIPDHYFKGFWSEWSPSYYFRTP il7_rebuild_super_whole_v1_IL7_bcov_v3_r3_ems_3hM_3011_000000023_0001_0001_44_61_H_.._ems_p1-15H-GBL-16H-GABBL-16H_0168_0001_0001_0002_0001_0005_0001_0001_0001_._15f26747290a56a694d944159cedde0d_0001_0001_0003_40E7
TEEEKLESIWRKLKELADRVEDPEARELARIILRAVEEQIKLKDEDARLSALMAVMAALKRVL DYSFSCYSQLEVNGSQHSLTCAFEDPDVNTTNLEFEICGALVEVKCLNFRKLQEIYFIETKKFLLIGKSNICVKVGEKSLTCKKIDLTTIVKPEAPFDLSVVYREGANDFVVTFNTSHLQKKYVKVLMHDVAYRQEKDENKWTHVNLSSTKLTLLQRKLQPAAMYEIKVRSIPDHYFKGFWSEWSPSYYFRTP il7_rebuild_super_split_v1_IL7_longxing_Grafting2_ems_3hM_305_0001_0003_0001_0001_._ems_3hM_1371_0001_0008_0001_53M31
GPEEAKEILKKINEQIAYLVLYILEAAERLNDPEALKAALRIAKVAVEDGSVPPEVVELLRRFVK DYSFSCYSQLEVNGSQHSLTCAFEDPDVNTTNLEFEICGALVEVKCLNFRKLQEIYFIETKKFLLIGKSNICVKVGEKSLTCKKIDLTTIVKPEAPFDLSVVYREGANDFVVTFNTSHLQKKYVKVLMHDVAYRQEKDENKWTHVNLSSTKLTLLQRKLQPAAMYEIKVRSIPDHYFKGFWSEWSPSYYFRTP il7_rebuild_super_split_v1_IL7_bcov_r3_ems_p1-15H-GBL-16H-GABBL-16H_0222_0001_0001_0001_000000016_0001_0001_._1ed9002274b666c9e994cb3df317839b_0001_0001_0001_0001_15Q20
SEDEKLAKRKLELAEEIIRKAKREEEVERAKKIAEIVAEEQNDSRIEEHTKRVVKEWEERRK DYSFSCYSQLEVNGSQHSLTCAFEDPDVNTTNLEFEICGALVEVKCLNFRKLQEIYFIETKKFLLIGKSNICVKVGEKSLTCKKIDLTTIVKPEAPFDLSVVYREGANDFVVTFNTSHLQKKYVKVLMHDVAYRQEKDENKWTHVNLSSTKLTLLQRKLQPAAMYEIKVRSIPDHYFKGFWSEWSPSYYFRTP il7_rebuild_super_whole_v1_IL7_longxing_Grafting2_ems_3hM_843_0001_0012_0001_0001_._3h_hb1_4590_0001_0003_32K31
SKERWLKEATRELFRESLKKRDDDESRWALRLIEQQAKWENDEDLKKELEHLRRLLEELKKG DYSFSCYSQLEVNGSQHSLTCAFEDPDVNTTNLEFEICGALVEVKCLNFRKLQEIYFIETKKFLLIGKSNICVKVGEKSLTCKKIDLTTIVKPEAPFDLSVVYREGANDFVVTFNTSHLQKKYVKVLMHDVAYRQEKDENKWTHVNLSSTKLTLLQRKLQPAAMYEIKVRSIPDHYFKGFWSEWSPSYYFRTP il7_rebuild_super_whole_v1_IL7_bcov_r2_ems_3hM_1129_000000027_0001_0001_._3h_hb1_6869_0001_0003_35Q58
PSGGGGGASDDEELAKIIANAVNEQANNSGDPEDLRLAELKNRQAKKHMGGGGGGGSEE LEVNGSQHCGALVEVKTKKFLLIGKSNKIDLTTIVHLQKKYVKVLPDHYFK foldit_2008217_0392789896_44Q34
TEEKIRKLVEELSRAPDPRKREAARILEKLLREGVPPEEIAAILVNLFLRLNNPVIKEVAHLLAH DYSFSCYSQLEVNGSQHSLTCAFEDPDVNTTNLEFEICGALVEVKCLNFRKLQEIYFIETKKFLLIGKSNICVKVGEKSLTCKKIDLTTIVKPEAPFDLSVVYREGANDFVVTFNTSHLQKKYVKVLMHDVAYRQEKDENKWTHVNLSSTKLTLLQRKLQPAAMYEIKVRSIPDHYFKGFWSEWSPSYYFRTP il7_rebuild_super_split_v1_IL7_bcov_v3_r3_ems_3hM_3011_000000023_0001_0001_44_61_H_.._ems_p1-15H-GBL-16H-GABBL-16H_0168_0001_0001_0002_0001_0005_0001_0001_0001_._3af0db62db2b275566dae2e03bf881fa_0001_0001_0003_0002_41A22
SEEIKELVHELAKEDPNNDVAHALAVNLFLAIKRGDEELLRRLKEIVELFREDPEKARELVERLQ DYSFSCYSQLEVNGSQHSLTCAFEDPDVNTTNLEFEICGALVEVKCLNFRKLQEIYFIETKKFLLIGKSNICVKVGEKSLTCKKIDLTTIVKPEAPFDLSVVYREGANDFVVTFNTSHLQKKYVKVLMHDVAYRQEKDENKWTHVNLSSTKLTLLQRKLQPAAMYEIKVRSIPDHYFKGFWSEWSPSYYFRTP il7_rebuild_super_split_v1_IL7_bcov_v3_r3_ems_3hM_3011_000000023_0001_0001_44_61_H_.._ems_p1-15H-GBL-16H-GABBL-16H_0168_0001_0001_0002_0001_0005_0001_0001_0001_._a98de6a0dfc3acad88c522cc4a821374_0001_0001_0003_0001_8V10
SRIEYIRRVLEEELEKAKRNRNEEDSHIMRWRAKAALEVLKSEELEELLKLAEEVLRRTS DYSFSCYSQLEVNGSQHSLTCAFEDPDVNTTNLEFEICGALVEVKCLNFRKLQEIYFIETKKFLLIGKSNICVKVGEKSLTCKKIDLTTIVKPEAPFDLSVVYREGANDFVVTFNTSHLQKKYVKVLMHDVAYRQEKDENKWTHVNLSSTKLTLLQRKLQPAAMYEIKVRSIPDHYFKGFWSEWSPSYYFRTP il7_rebuild_super_whole_v1_IL7_bcov_r2_ems_3hM_540_000000033_0001_0001_._3h_hb1_868_0001_0001_29M52
DEKQEEKKARKIQRELIPSGGSNGGKDNKKDRDKMRNKAGKNPRVLLLLEVLHEVNVID LEVNGSQHCGALVEVKTKKFLLIGKSNKIDLTTIVHLQKKYVKVLPDHYFK foldit_2008194_0392564211_54E12
DAIKVLFHLLAEDPDNDEHAELVNQFLRISKELNVPPKEAVEILLKELKERGDPRRKLLETALRR DYSFSCYSQLEVNGSQHSLTCAFEDPDVNTTNLEFEICGALVEVKCLNFRKLQEIYFIETKKFLLIGKSNICVKVGEKSLTCKKIDLTTIVKPEAPFDLSVVYREGANDFVVTFNTSHLQKKYVKVLMHDVAYRQEKDENKWTHVNLSSTKLTLLQRKLQPAAMYEIKVRSIPDHYFKGFWSEWSPSYYFRTP il7_rebuild_super_split_v1_IL7_bcov_v3_r3_ems_3hM_3011_000000023_0001_0001_44_61_H_.._ems_p1-15H-GBL-16H-GABBL-16H_0168_0001_0001_0002_0001_0005_0001_0001_0001_._d97252bedfcc90bc5b2dcea94225b616_0001_1_0001_0001_0001_7F10
KDELAVLEARRVLEALKKGLVSSDDAKESIDRIKKALASNDEREKKYMKEVEKRLREMD LEVNGSQHCGALVEVKTKKFLLIGKSNKIDLTTIVHLQKKYVKVLPDHYFK foldit_2007998_0391483143_8E24
SLEERVVELIKRGNPEDASEVLVNLWLRTGDPRVQEIARLLWKLTERNDPDLLRELAELAERALP DYSFSCYSQLEVNGSQHSLTCAFEDPDVNTTNLEFEICGALVEVKCLNFRKLQEIYFIETKKFLLIGKSNICVKVGEKSLTCKKIDLTTIVKPEAPFDLSVVYREGANDFVVTFNTSHLQKKYVKVLMHDVAYRQEKDENKWTHVNLSSTKLTLLQRKLQPAAMYEIKVRSIPDHYFKGFWSEWSPSYYFRTP il7_rebuild_super_split_v1_IL7_bcov_v3_r3_HEEH_04578_000000011_0001_0001_44_64_H_.._ems_3hC_1310_0001_0001_0013_0001_0001_0001_._b6beb6089fc44e14d1a6d71e0834e846_0001_0001_0002_0001_20E34
DEEEEEIKRILKESKEIAKKLNDEQNELSTHLVEYIIRAAEERNNEEEARKAIERIEKVLRERL DYSFSCYSQLEVNGSQHSLTCAFEDPDVNTTNLEFEICGALVEVKCLNFRKLQEIYFIETKKFLLIGKSNICVKVGEKSLTCKKIDLTTIVKPEAPFDLSVVYREGANDFVVTFNTSHLQKKYVKVLMHDVAYRQEKDENKWTHVNLSSTKLTLLQRKLQPAAMYEIKVRSIPDHYFKGFWSEWSPSYYFRTP il7_rebuild_super_split_v1_IL7_bcov_r3_ems_p1-15H-GBL-16H-GABBL-16H_0222_0001_0001_0001_000000016_0001_0001_._3h_hb1_6060_0001_0002_0001_31H23
PEEVETLLRQIEEVYEQAKRDNDEETLEDARLLLLKAKQAAKDSDELAEIIIKAVLEQFLEEFR DYSFSCYSQLEVNGSQHSLTCAFEDPDVNTTNLEFEICGALVEVKCLNFRKLQEIYFIETKKFLLIGKSNICVKVGEKSLTCKKIDLTTIVKPEAPFDLSVVYREGANDFVVTFNTSHLQKKYVKVLMHDVAYRQEKDENKWTHVNLSSTKLTLLQRKLQPAAMYEIKVRSIPDHYFKGFWSEWSPSYYFRTP il7_rebuild_super_split_v1_IL7_longxing_Grafting2_ems_3hM_305_0001_0003_0001_0001_._3h_hb1_3577_0001_0001_0001_39Q34
STEEVEELVRKGGGGLADYLIEYILKAVDRGLASPEEAVKALEEILKVLGGDPELEELIRRWGG LEVNGSQHCGALVEVKTKKFLLIGKSNKIDLTTIVHLQKKYVKVLPDHYFK foldit_2008065_0391934610_0002_44E48
DQELAKIILTALYEQLEKSGDPEDLRLLIEKLEMALKHLTDPNLRKYLKKLLENLKRLQ DYSFSCYSQLEVNGSQHSLTCAFEDPDVNTTNLEFEICGALVEVKCLNFRKLQEIYFIETKKFLLIGKSNICVKVGEKSLTCKKIDLTTIVKPEAPFDLSVVYREGANDFVVTFNTSHLQKKYVKVLMHDVAYRQEKDENKWTHVNLSSTKLTLLQRKLQPAAMYEIKVRSIPDHYFKGFWSEWSPSYYFRTP IL7_longxing_Grafting2_ems_3hM_305_0001_0003_0001_0001_polyL_30E30
SEVEELLKELKERGVPPEEVVKILIELLSRELKVPPKEAIKILVHILAKLGDEELHAIAVNLFLQ DYSFSCYSQLEVNGSQHSLTCAFEDPDVNTTNLEFEICGALVEVKCLNFRKLQEIYFIETKKFLLIGKSNICVKVGEKSLTCKKIDLTTIVKPEAPFDLSVVYREGANDFVVTFNTSHLQKKYVKVLMHDVAYRQEKDENKWTHVNLSSTKLTLLQRKLQPAAMYEIKVRSIPDHYFKGFWSEWSPSYYFRTP il7_rebuild_super_whole_v1_IL7_bcov_v3_r3_ems_3hM_3011_000000023_0001_0001_44_61_H_.._ems_p1-15H-GBL-16H-GABBL-16H_0168_0001_0001_0002_0001_0005_0001_0001_0001_._d979a034a42274bcf99f096177ffe645_0001_0001_0002_44V10
DKELAMYIAKAVFEQAVGESNSDVKFDDDNKKVDPQLHTSEHEDVRLAELKLRMANKHM LEVNGSQHCGALVEVKTKKFLLIGKSNKIDLTTIVHLQKKYVKVLPDHYFK foldit_2008222_0392917403_7Y7
DAEELLKALEHTLRILEEEGDEEAIERSELAFHLAKYIAEAASDEEEAEKALKRILKVSEKQL DYSFSCYSQLEVNGSQHSLTCAFEDPDVNTTNLEFEICGALVEVKCLNFRKLQEIYFIETKKFLLIGKSNICVKVGEKSLTCKKIDLTTIVKPEAPFDLSVVYREGANDFVVTFNTSHLQKKYVKVLMHDVAYRQEKDENKWTHVNLSSTKLTLLQRKLQPAAMYEIKVRSIPDHYFKGFWSEWSPSYYFRTP il7_rebuild_super_split_v1_IL7_bcov_r3_ems_p1-15H-GBL-16H-GABBL-16H_0222_0001_0001_0001_000000016_0001_0001_._3h_hb1_5933_0001_0001_0001_33H23
SAKEIKKKAKEAAKKGDEELIKRLAHLAAKEGAEEAAAFIVNLFLQLKHR DYSFSCYSQLEVNGSQHSLTCAFEDPDVNTTNLEFEICGALVEVKCLNFRKLQEIYFIETKKFLLIGKSNICVKVGEKSLTCKKIDLTTIVKPEAPFDLSVVYREGANDFVVTFNTSHLQKKYVKVLMHDVAYRQEKDENKWTHVNLSSTKLTLLQRKLQPAAMYEIKVRSIPDHYFKGFWSEWSPSYYFRTP il7_rebuild_super_whole_v1_IL7_bcov_v3_r3_ems_3hM_3011_000000023_0001_0001_44_61_H_.._ems_p1-15H-GBL-16H-GABBL-16H_0168_0001_0001_0002_0001_0005_0001_0001_0001_._ems_p1-14H-GBL-14H-GBL-16H_0450_0001_0001_0002_0001_0001_0003_37A22
DDTKLARRHDKLALTIVKNASSKEEADRALHIAEIVADEVNEPTLQEQDTRTKKWVEKYFS DYSFSCYSQLEVNGSQHSLTCAFEDPDVNTTNLEFEICGALVEVKCLNFRKLQEIYFIETKKFLLIGKSNICVKVGEKSLTCKKIDLTTIVKPEAPFDLSVVYREGANDFVVTFNTSHLQKKYVKVLMHDVAYRQEKDENKWTHVNLSSTKLTLLQRKLQPAAMYEIKVRSIPDHYFKGFWSEWSPSYYFRTP IL7_longxing_Grafting2_ems_3hM_843_0001_0012_0001_0001_2asp_9H9
DEIKELFHKLATDPDPVLRLLHALLVNAFLANDEEAVRKLKELIELLERGEVPPEEVERLARELD DYSFSCYSQLEVNGSQHSLTCAFEDPDVNTTNLEFEICGALVEVKCLNFRKLQEIYFIETKKFLLIGKSNICVKVGEKSLTCKKIDLTTIVKPEAPFDLSVVYREGANDFVVTFNTSHLQKKYVKVLMHDVAYRQEKDENKWTHVNLSSTKLTLLQRKLQPAAMYEIKVRSIPDHYFKGFWSEWSPSYYFRTP il7_rebuild_super_split_v1_IL7_bcov_v3_r3_ems_3hM_3011_000000023_0001_0001_44_61_H_.._ems_p1-15H-GBL-16H-GABBL-16H_0168_0001_0001_0002_0001_0005_0001_0001_0001_._7e5d6dae1157c95132ff0874b0fd9e6b_0001_1_0001_0001_0001_7F10
DGEGESDEVRMAKHVIKVLKLEKEEAKKNNDEEELKLVERMLRLAEKILNSGGGGGGGG LEVNGSQHCGALVEVKTKKFLLIGKSNKIDLTTIVHLQKKYVKVLPDHYFK foldit_2008200_0392626994_41M54
DEERLELSRYLLEFIIEAASHNAEEARKALERIEKVAERDNLEELREWAERQLRRLEEEIKR DYSFSCYSQLEVNGSQHSLTCAFEDPDVNTTNLEFEICGALVEVKCLNFRKLQEIYFIETKKFLLIGKSNICVKVGEKSLTCKKIDLTTIVKPEAPFDLSVVYREGANDFVVTFNTSHLQKKYVKVLMHDVAYRQEKDENKWTHVNLSSTKLTLLQRKLQPAAMYEIKVRSIPDHYFKGFWSEWSPSYYFRTP il7_rebuild_super_split_v1_IL7_bcov_r3_ems_p1-15H-GBL-16H-GABBL-16H_0222_0001_0001_0001_000000016_0001_0001_._3h_hb1_2333_0001_0001_0001_14F27
DEVEELLRLAKEAAKRRGDELAKLLLRRVEEALRKGLVSEEDAKEHAKRILEALER DYSFSCYSQLEVNGSQHSLTCAFEDPDVNTTNLEFEICGALVEVKCLNFRKLQEIYFIETKKFLLIGKSNICVKVGEKSLTCKKIDLTTIVKPEAPFDLSVVYREGANDFVVTFNTSHLQKKYVKVLMHDVAYRQEKDENKWTHVNLSSTKLTLLQRKLQPAAMYEIKVRSIPDHYFKGFWSEWSPSYYFRTP il7_rebuild_super_whole_v1_IL7_bcov_v3_r3_ems_3hC_436_0002_000000017_0001_0001_47_64_H_.._ems_p1-15H-GBL-16H-GABBL-16H_0382_0001_0001_0001_0001_0001_0001_0001_0001_._3h_hb1_4781_0001_0003_46H45
KVHVEIHITTEDARLVIEKARMAPKVEVEERNKTTYHFELDDPLAAIIIAAVAEQANANVRVQE DYSFSCYSQLEVNGSQHSLTCAFEDPDVNTTNLEFEICGALVEVKCLNFRKLQEIYFIETKKFLLIGKSNICVKVGEKSLTCKKIDLTTIVKPEAPFDLSVVYREGANDFVVTFNTSHLQKKYVKVLMHDVAYRQEKDENKWTHVNLSSTKLTLLQRKLQPAAMYEIKVRSIPDHYFKGFWSEWSPSYYFRTP il7_rebuild_super_split_v1_IL7_longxing_Grafting2_ems_3hM_305_0001_0003_0001_0001_._ems_ferrM_3392_0001_0001_0001_18E30
DADELAALLIRRVIEALRHTDDEERREDAKEHIERILKAITDEELIKHLETLLKEAEEILKNK DYSFSCYSQLEVNGSQHSLTCAFEDPDVNTTNLEFEICGALVEVKCLNFRKLQEIYFIETKKFLLIGKSNICVKVGEKSLTCKKIDLTTIVKPEAPFDLSVVYREGANDFVVTFNTSHLQKKYVKVLMHDVAYRQEKDENKWTHVNLSSTKLTLLQRKLQPAAMYEIKVRSIPDHYFKGFWSEWSPSYYFRTP il7_rebuild_super_split_v1_IL7_bcov_v3_r3_ems_3hC_436_0002_000000017_0001_0001_47_64_H_.._ems_p1-15H-GBL-16H-GABBL-16H_0382_0001_0001_0001_0001_0001_0001_0001_0001_._3h_hb1_1257_0001_0002_0001_32H45
DLKKRSHHLWHLVKEILEKATDEKLRRAAYIALIVSEEAQRRNNEEDLKLAIRKQELAEEIA DYSFSCYSQLEVNGSQHSLTCAFEDPDVNTTNLEFEICGALVEVKCLNFRKLQEIYFIETKKFLLIGKSNICVKVGEKSLTCKKIDLTTIVKPEAPFDLSVVYREGANDFVVTFNTSHLQKKYVKVLMHDVAYRQEKDENKWTHVNLSSTKLTLLQRKLQPAAMYEIKVRSIPDHYFKGFWSEWSPSYYFRTP il7_rebuild_super_split_v1_IL7_longxing_Grafting2_ems_3hM_843_0001_0012_0001_0001_._3h_hb1_5910_0001_0002_0001_30Y31
DPELAEIIKKAVLEKAGGGGSPEELEELIRRLIELRRGPGGDEDERLARLKLEMAEEHG LEVNGSQHCGALVEVKTKKFLLIGKSNKIDLTTIVHLQKKYVKVLPDHYFK foldit_2008222_0392883893_0001_15K15
TIEEEAKKVIKLAKKLGDELARYLAEYIIEAYRKGLASEEEARKAIERIKKVLS DYSFSCYSQLEVNGSQHSLTCAFEDPDVNTTNLEFEICGALVEVKCLNFRKLQEIYFIETKKFLLIGKSNICVKVGEKSLTCKKIDLTTIVKPEAPFDLSVVYREGANDFVVTFNTSHLQKKYVKVLMHDVAYRQEKDENKWTHVNLSSTKLTLLQRKLQPAAMYEIKVRSIPDHYFKGFWSEWSPSYYFRTP il7_rebuild_super_whole_v1_IL7_bcov_r3_ems_p1-15H-GBL-16H-GABBL-16H_0222_0001_0001_0001_000000016_0001_0001_._ems_p1-15H-GBL-16H-GABBL-15H_0254_0001_0001_0001_0001_0003
QEVKKLAEKAKRVASKAGDELAEYLIRYIEEAVRKGLASKEEASEALKRILKVLE DYSFSCYSQLEVNGSQHSLTCAFEDPDVNTTNLEFEICGALVEVKCLNFRKLQEIYFIETKKFLLIGKSNICVKVGEKSLTCKKIDLTTIVKPEAPFDLSVVYREGANDFVVTFNTSHLQKKYVKVLMHDVAYRQEKDENKWTHVNLSSTKLTLLQRKLQPAAMYEIKVRSIPDHYFKGFWSEWSPSYYFRTP il7_rebuild_super_whole_v1_IL7_bcov_r3_ems_p1-15H-GBL-16H-GABBL-16H_0222_0001_0001_0001_000000016_0001_0001_._HHH_eva_0536_0001_0002_45E44
PQHDSQENTNQEVQKRARKLWHNTEKAEKKNDEKAVKELEDQYVKLVNKWLSNVQSSES LEVNGSQHCGALVEVKTKKFLLIGKSNKIDLTTIVHLQKKYVKVLPDHYFK foldit_2008014_0391575559_43Y33
DEWQELSKIVKSLIDELKKSPDPKDREAAKAAERIFKVAEEATDPRARELALHLAIYIVEAT DYSFSCYSQLEVNGSQHSLTCAFEDPDVNTTNLEFEICGALVEVKCLNFRKLQEIYFIETKKFLLIGKSNICVKVGEKSLTCKKIDLTTIVKPEAPFDLSVVYREGANDFVVTFNTSHLQKKYVKVLMHDVAYRQEKDENKWTHVNLSSTKLTLLQRKLQPAAMYEIKVRSIPDHYFKGFWSEWSPSYYFRTP il7_rebuild_super_split_v1_IL7_bcov_r3_ems_p1-15H-GBL-16H-GABBL-16H_0222_0001_0001_0001_000000016_0001_0001_._ems_3hC_3_0002_0001_0002_0001_53H23
SEELLERILEELKKLPELAVIIVVAVVEQLLKENREDARLLLEKLLMAINSPLARELLKLLEKLK DYSFSCYSQLEVNGSQHSLTCAFEDPDVNTTNLEFEICGALVEVKCLNFRKLQEIYFIETKKFLLIGKSNICVKVGEKSLTCKKIDLTTIVKPEAPFDLSVVYREGANDFVVTFNTSHLQKKYVKVLMHDVAYRQEKDENKWTHVNLSSTKLTLLQRKLQPAAMYEIKVRSIPDHYFKGFWSEWSPSYYFRTP il7_rebuild_super_split_v1_IL7_longxing_Grafting2_ems_3hM_305_0001_0003_0001_0001_._7418efc3bce10a1e4f70cb1c68da7470_0001_0001_0001_0001_43E30
SELEEIVRALKKLFKDDELAKLELRRVEEALKLGNPEDAKESLERIAEALGIPPEELRELAKRVH DYSFSCYSQLEVNGSQHSLTCAFEDPDVNTTNLEFEICGALVEVKCLNFRKLQEIYFIETKKFLLIGKSNICVKVGEKSLTCKKIDLTTIVKPEAPFDLSVVYREGANDFVVTFNTSHLQKKYVKVLMHDVAYRQEKDENKWTHVNLSSTKLTLLQRKLQPAAMYEIKVRSIPDHYFKGFWSEWSPSYYFRTP il7_rebuild_super_split_v1_IL7_bcov_v3_r3_ems_3hC_436_0002_000000017_0001_0001_47_64_H_.._ems_p1-15H-GBL-16H-GABBL-16H_0382_0001_0001_0001_0001_0001_0001_0001_0001_._7cf15f8bd8c37e702552fd87b7c2ec9f_0001_1_0001_0001_0001_23E24
DERRNEVAAILVNLFLRARLEGQPYHYTVRFGGLEITVRFDRDPRARELIKEVAHELAEVLERN DYSFSCYSQLEVNGSQHSLTCAFEDPDVNTTNLEFEICGALVEVKCLNFRKLQEIYFIETKKFLLIGKSNICVKVGEKSLTCKKIDLTTIVKPEAPFDLSVVYREGANDFVVTFNTSHLQKKYVKVLMHDVAYRQEKDENKWTHVNLSSTKLTLLQRKLQPAAMYEIKVRSIPDHYFKGFWSEWSPSYYFRTP il7_rebuild_super_split_v1_IL7_bcov_v3_r3_ems_3hM_3011_000000023_0001_0001_44_61_H_.._ems_p1-15H-GBL-16H-GABBL-16H_0168_0001_0001_0002_0001_0005_0001_0001_0001_._HEEH_15670_0001_0001_0001_8A22
DEKEEEKQARRVQRLLIDDDRRDNDKRQILKMLKKLIDRDGGGRVRLLIEVLYRFQKID LEVNGSQHCGALVEVKTKKFLLIGKSNKIDLTTIVHLQKKYVKVLPDHYFK foldit_2008194_0392625693_55F13
DLELAVIIALAVVEQAVREVKDPEEDKRLLKEKQLMAERIEDEEAKKKAQKVWERLTKES DYSFSCYSQLEVNGSQHSLTCAFEDPDVNTTNLEFEICGALVEVKCLNFRKLQEIYFIETKKFLLIGKSNICVKVGEKSLTCKKIDLTTIVKPEAPFDLSVVYREGANDFVVTFNTSHLQKKYVKVLMHDVAYRQEKDENKWTHVNLSSTKLTLLQRKLQPAAMYEIKVRSIPDHYFKGFWSEWSPSYYFRTP il7_rebuild_super_split_v1_IL7_longxing_Grafting2_ems_3hM_305_0001_0003_0001_0001_._ems_3hM_1520_0001_0007_0001_32E30
SEELERVKEVLKKLNTPAARRLLELLERLEKRGLSPEEIIKILAHIAAKLGDEEAHAIIVNLFLQ DYSFSCYSQLEVNGSQHSLTCAFEDPDVNTTNLEFEICGALVEVKCLNFRKLQEIYFIETKKFLLIGKSNICVKVGEKSLTCKKIDLTTIVKPEAPFDLSVVYREGANDFVVTFNTSHLQKKYVKVLMHDVAYRQEKDENKWTHVNLSSTKLTLLQRKLQPAAMYEIKVRSIPDHYFKGFWSEWSPSYYFRTP il7_rebuild_super_whole_v1_IL7_bcov_v3_r3_ems_3hM_3011_000000023_0001_0001_44_61_H_.._ems_p1-15H-GBL-16H-GABBL-16H_0168_0001_0001_0002_0001_0005_0001_0001_0001_._2c46b57de5df830a699d451437f22a7b_0001_0001_0001_0002
DRDRLLIEVLLRVLKIDLKEASQEEERKIIEEAIRIVEEALKEGDREKAREAQRKLIFFFEERK DYSFSCYSQLEVNGSQHSLTCAFEDPDVNTTNLEFEICGALVEVKCLNFRKLQEIYFIETKKFLLIGKSNICVKVGEKSLTCKKIDLTTIVKPEAPFDLSVVYREGANDFVVTFNTSHLQKKYVKVLMHDVAYRQEKDENKWTHVNLSSTKLTLLQRKLQPAAMYEIKVRSIPDHYFKGFWSEWSPSYYFRTP il7_rebuild_super_whole_v1_IL7_bcov_r3_ems_p1-16H-GBL-16H-GABBL-15H_0203_0001_0001_0002_000000017_0001_0001_._3h_hb1_6799_0001_0002_0001
SIEELIKEVAHRVAKKGDEELHARLVHVFLALKLGNPEEAKKLLRRLLKKFGDPLVRELLELLEK DYSFSCYSQLEVNGSQHSLTCAFEDPDVNTTNLEFEICGALVEVKCLNFRKLQEIYFIETKKFLLIGKSNICVKVGEKSLTCKKIDLTTIVKPEAPFDLSVVYREGANDFVVTFNTSHLQKKYVKVLMHDVAYRQEKDENKWTHVNLSSTKLTLLQRKLQPAAMYEIKVRSIPDHYFKGFWSEWSPSYYFRTP il7_rebuild_super_whole_v1_IL7_bcov_v3_r3_ems_3hM_3011_000000023_0001_0001_44_61_H_.._ems_p1-15H-GBL-16H-GABBL-16H_0168_0001_0001_0002_0001_0005_0001_0001_0001_._deaa8b212cbc22bc6c40a43f6c5d9aad_0001_0001_0001_0002_27H27
DLREELRHWAELALKLSREKNNEEDEHIMKWRFRAAEEAIKENNEERIKYIIEVLKEEAEQV DYSFSCYSQLEVNGSQHSLTCAFEDPDVNTTNLEFEICGALVEVKCLNFRKLQEIYFIETKKFLLIGKSNICVKVGEKSLTCKKIDLTTIVKPEAPFDLSVVYREGANDFVVTFNTSHLQKKYVKVLMHDVAYRQEKDENKWTHVNLSSTKLTLLQRKLQPAAMYEIKVRSIPDHYFKGFWSEWSPSYYFRTP il7_rebuild_super_split_v1_IL7_bcov_r2_ems_3hM_540_000000033_0001_0001_._3h_hb1_2022_0001_0002_0001_29M52
PGNDEELAERKIELAERIIRNAPSPEEAERALYIAEIVLREVGGNPEREEELKELVEEVKKRGP LEVNGSQHCGALVEVKTKKFLLIGKSNKIDLTTIVHLQKKYVKVLPDHYFK foldit_2008147_0392390735_0001_33Y31
DKKKRVEDLYVIVVNLWLENSDEEANKEVQELARRAWRATEEGDLDLAIRLLELAIRILRESLR DYSFSCYSQLEVNGSQHSLTCAFEDPDVNTTNLEFEICGALVEVKCLNFRKLQEIYFIETKKFLLIGKSNICVKVGEKSLTCKKIDLTTIVKPEAPFDLSVVYREGANDFVVTFNTSHLQKKYVKVLMHDVAYRQEKDENKWTHVNLSSTKLTLLQRKLQPAAMYEIKVRSIPDHYFKGFWSEWSPSYYFRTP il7_rebuild_super_split_v1_IL7_bcov_v3_r3_HEEH_04578_000000011_0001_0001_44_64_H_.._ems_3hC_1310_0001_0001_0013_0001_0001_0001_._3h_hb1_3016_0001_0002_0001_10Y33
SEEAAKEIKKIAHEIAKKSESNELHARLVNIFLRFREAEKDSRRREEAKRLKEEFERLVKEWK DYSFSCYSQLEVNGSQHSLTCAFEDPDVNTTNLEFEICGALVEVKCLNFRKLQEIYFIETKKFLLIGKSNICVKVGEKSLTCKKIDLTTIVKPEAPFDLSVVYREGANDFVVTFNTSHLQKKYVKVLMHDVAYRQEKDENKWTHVNLSSTKLTLLQRKLQPAAMYEIKVRSIPDHYFKGFWSEWSPSYYFRTP il7_rebuild_super_split_v1_IL7_bcov_v3_r3_ems_3hM_3011_000000023_0001_0001_44_61_H_.._ems_p1-15H-GBL-16H-GABBL-16H_0168_0001_0001_0002_0001_0005_0001_0001_0001_._3h_hb1_2120_0001_0001_0001
DLREKWKEIIKALAHIAAKLGDEELHAEIVHAFLKQLRLLRSEDERDVRRAWEHAHKQLEKLKG DYSFSCYSQLEVNGSQHSLTCAFEDPDVNTTNLEFEICGALVEVKCLNFRKLQEIYFIETKKFLLIGKSNICVKVGEKSLTCKKIDLTTIVKPEAPFDLSVVYREGANDFVVTFNTSHLQKKYVKVLMHDVAYRQEKDENKWTHVNLSSTKLTLLQRKLQPAAMYEIKVRSIPDHYFKGFWSEWSPSYYFRTP il7_rebuild_super_whole_v1_IL7_bcov_v3_r3_ems_3hM_3011_000000023_0001_0001_44_61_H_.._ems_p1-15H-GBL-16H-GABBL-16H_0168_0001_0001_0002_0001_0005_0001_0001_0001_._3h_hb1_3367_0001_0001_31H27
SEVERLARKVKTIAKRKGDEDVRLLALKILMAYRKGLSSEELAKYILKAVEEQAR DYSFSCYSQLEVNGSQHSLTCAFEDPDVNTTNLEFEICGALVEVKCLNFRKLQEIYFIETKKFLLIGKSNICVKVGEKSLTCKKIDLTTIVKPEAPFDLSVVYREGANDFVVTFNTSHLQKKYVKVLMHDVAYRQEKDENKWTHVNLSSTKLTLLQRKLQPAAMYEIKVRSIPDHYFKGFWSEWSPSYYFRTP il7_rebuild_super_split_v1_IL7_longxing_Grafting2_ems_3hM_305_0001_0003_0001_0001_._ems_p1-16H-GBL-16H-GABBL-15H_0194_0001_0001_0002_0001_0002_0001_45Y7
DPTARERIEDASVRAVYAWLRGEPVTINVNVAGYNIQIHVTTDREKVQELARLLWKVTEELEKR DYSFSCYSQLEVNGSQHSLTCAFEDPDVNTTNLEFEICGALVEVKCLNFRKLQEIYFIETKKFLLIGKSNICVKVGEKSLTCKKIDLTTIVKPEAPFDLSVVYREGANDFVVTFNTSHLQKKYVKVLMHDVAYRQEKDENKWTHVNLSSTKLTLLQRKLQPAAMYEIKVRSIPDHYFKGFWSEWSPSYYFRTP il7_rebuild_super_split_v1_IL7_bcov_v3_r3_HEEH_04578_000000011_0001_0001_44_64_H_.._ems_3hC_1310_0001_0001_0013_0001_0001_0001_._HEEH_02239_0001_0001_0001_17Y38
DLEERLRESIKLVFHIAAKATDEELRELAHATAVNSFLALLERNEELLREAIRRNEEVIRLA DYSFSCYSQLEVNGSQHSLTCAFEDPDVNTTNLEFEICGALVEVKCLNFRKLQEIYFIETKKFLLIGKSNICVKVGEKSLTCKKIDLTTIVKPEAPFDLSVVYREGANDFVVTFNTSHLQKKYVKVLMHDVAYRQEKDENKWTHVNLSSTKLTLLQRKLQPAAMYEIKVRSIPDHYFKGFWSEWSPSYYFRTP il7_rebuild_super_split_v1_IL7_bcov_v3_r3_ems_3hM_3011_000000023_0001_0001_44_61_H_.._ems_p1-15H-GBL-16H-GABBL-16H_0168_0001_0001_0002_0001_0005_0001_0001_0001_._3h_hb1_4650_0001_0003_0001_14F10
NETTKEAKELIKLAEEIAKRLEDEREAQLARYILRAVREQADSSDEEDSRLALLKAEMAVRLF DYSFSCYSQLEVNGSQHSLTCAFEDPDVNTTNLEFEICGALVEVKCLNFRKLQEIYFIETKKFLLIGKSNICVKVGEKSLTCKKIDLTTIVKPEAPFDLSVVYREGANDFVVTFNTSHLQKKYVKVLMHDVAYRQEKDENKWTHVNLSSTKLTLLQRKLQPAAMYEIKVRSIPDHYFKGFWSEWSPSYYFRTP il7_rebuild_super_split_v1_IL7_longxing_Grafting2_ems_3hM_305_0001_0003_0001_0001_._3h_hb1_2967_0001_0001_0003_32Y7
DEKKKARIHYIERVLEEEFRKDLSEEDQHIIRWRAEAIKEMLDPELRQRLEEWRKELEKKK DYSFSCYSQLEVNGSQHSLTCAFEDPDVNTTNLEFEICGALVEVKCLNFRKLQEIYFIETKKFLLIGKSNICVKVGEKSLTCKKIDLTTIVKPEAPFDLSVVYREGANDFVVTFNTSHLQKKYVKVLMHDVAYRQEKDENKWTHVNLSSTKLTLLQRKLQPAAMYEIKVRSIPDHYFKGFWSEWSPSYYFRTP il7_rebuild_super_split_v1_IL7_bcov_r2_ems_3hM_540_000000033_0001_0001_._HHH_eva_0339_0001_0009_0001
STEELVEEVLELLKRDLEEAIKLLAHIAAKLGDERVHALSVNLFLLRRRGVPPEEIIELLRREFK DYSFSCYSQLEVNGSQHSLTCAFEDPDVNTTNLEFEICGALVEVKCLNFRKLQEIYFIETKKFLLIGKSNICVKVGEKSLTCKKIDLTTIVKPEAPFDLSVVYREGANDFVVTFNTSHLQKKYVKVLMHDVAYRQEKDENKWTHVNLSSTKLTLLQRKLQPAAMYEIKVRSIPDHYFKGFWSEWSPSYYFRTP il7_rebuild_super_whole_v1_IL7_bcov_v3_r3_ems_3hM_3011_000000023_0001_0001_44_61_H_.._ems_p1-15H-GBL-16H-GABBL-16H_0168_0001_0001_0002_0001_0005_0001_0001_0001_._648c08e2d2e692ddc84c2428211c5544_0001_0001_0001
DELKEHAAIVNQFLLRKGDREAIKELVHIRARVLKGELDKDEARKLAKKIVKSLRG DYSFSCYSQLEVNGSQHSLTCAFEDPDVNTTNLEFEICGALVEVKCLNFRKLQEIYFIETKKFLLIGKSNICVKVGEKSLTCKKIDLTTIVKPEAPFDLSVVYREGANDFVVTFNTSHLQKKYVKVLMHDVAYRQEKDENKWTHVNLSSTKLTLLQRKLQPAAMYEIKVRSIPDHYFKGFWSEWSPSYYFRTP il7_rebuild_super_split_v1_IL7_bcov_v3_r3_ems_3hM_3011_000000023_0001_0001_44_61_H_.._ems_p1-15H-GBL-16H-GABBL-16H_0168_0001_0001_0002_0001_0005_0001_0001_0001_._ems_p1-16H-GBL-16H-GABBL-16H_0036_0001_0001_0001_0001_0007_0001_27V10
SVKEKIEELLKELSKKDELVRYLLEYIKRARERGNPEEALKAVERIAKVLNDPELEKLVREAKKE DYSFSCYSQLEVNGSQHSLTCAFEDPDVNTTNLEFEICGALVEVKCLNFRKLQEIYFIETKKFLLIGKSNICVKVGEKSLTCKKIDLTTIVKPEAPFDLSVVYREGANDFVVTFNTSHLQKKYVKVLMHDVAYRQEKDENKWTHVNLSSTKLTLLQRKLQPAAMYEIKVRSIPDHYFKGFWSEWSPSYYFRTP il7_rebuild_super_split_v1_IL7_bcov_r3_ems_p1-15H-GBL-16H-GABBL-16H_0222_0001_0001_0001_000000016_0001_0001_._1ecaba702bcdd028406e228fff1190ee_0001_1_0001_0001_0001
RLEMLLKILRELLKDARKGAEEVEKKNKKDEDSKEDIDKERDDVRLAIKKVEQAEKIIK LEVNGSQHCGALVEVKTKKFLLIGKSNKIDLTTIVHLQKKYVKVLPDHYFK foldit_2008135_0392259179_12L34
DELAKIIAEAVVEQAEELATSSDPEDREDARLLILKAKMAAKFANDPNTEKKVRSVEELIKKLC DYSFSCYSQLEVNGSQHSLTCAFEDPDVNTTNLEFEICGALVEVKCLNFRKLQEIYFIETKKFLLIGKSNICVKVGEKSLTCKKIDLTTIVKPEAPFDLSVVYREGANDFVVTFNTSHLQKKYVKVLMHDVAYRQEKDENKWTHVNLSSTKLTLLQRKLQPAAMYEIKVRSIPDHYFKGFWSEWSPSYYFRTP il7_rebuild_super_split_v1_IL7_longxing_Grafting2_ems_3hM_305_0001_0003_0001_0001_._ems_3hC_618_0002_0001_0001_0003
SEEEEWKKRFDEIVKKLQKELKDELARYILEAVVEQIEEAWRQGNQEEAQEDLRLTELKVEMAAT DYSFSCYSQLEVNGSQHSLTCAFEDPDVNTTNLEFEICGALVEVKCLNFRKLQEIYFIETKKFLLIGKSNICVKVGEKSLTCKKIDLTTIVKPEAPFDLSVVYREGANDFVVTFNTSHLQKKYVKVLMHDVAYRQEKDENKWTHVNLSSTKLTLLQRKLQPAAMYEIKVRSIPDHYFKGFWSEWSPSYYFRTP il7_rebuild_super_split_v1_IL7_longxing_Grafting2_ems_3hM_305_0001_0003_0001_0001_._3h_hb1_1185_0001_0001_0001_28Y7
SKEEWLLEATSELVEEAAKKKDPDEFRWASRLLEREAKWINDPKAQEIAKKVITKAKKLM DYSFSCYSQLEVNGSQHSLTCAFEDPDVNTTNLEFEICGALVEVKCLNFRKLQEIYFIETKKFLLIGKSNICVKVGEKSLTCKKIDLTTIVKPEAPFDLSVVYREGANDFVVTFNTSHLQKKYVKVLMHDVAYRQEKDENKWTHVNLSSTKLTLLQRKLQPAAMYEIKVRSIPDHYFKGFWSEWSPSYYFRTP il7_rebuild_super_whole_v1_IL7_bcov_r2_ems_3hM_1129_000000027_0001_0001_._ems_3hM_3098_0001_0003_36E59
SALDEAKEIAEELGDPEAAKALEEIKKVLEEGAAPPELVAYLVSYILKALGVPPEEVKKVEDKIR DYSFSCYSQLEVNGSQHSLTCAFEDPDVNTTNLEFEICGALVEVKCLNFRKLQEIYFIETKKFLLIGKSNICVKVGEKSLTCKKIDLTTIVKPEAPFDLSVVYREGANDFVVTFNTSHLQKKYVKVLMHDVAYRQEKDENKWTHVNLSSTKLTLLQRKLQPAAMYEIKVRSIPDHYFKGFWSEWSPSYYFRTP il7_rebuild_super_split_v1_IL7_bcov_r3_ems_p1-15H-GBL-16H-GABBL-16H_0222_0001_0001_0001_000000016_0001_0001_._79c50a3fb71d4eb6872ee98a8302a39c_0001_0001_0002_0001_24E48
PGDRMADYVIKVLYLELEEALKNKDEEELKLVLRKLLLAVKILTDDERDKYKKMKDEAK LEVNGSQHCGALVEVKTKKFLLIGKSNKIDLTTIVHLQKKYVKVLPDHYFK foldit_2008200_0392663210_8Y27
PWSTHAEGDRMAVHEIYVLMLELKEADENNDEEEQKLVERKLRLAIKILTEQEIKIQKE LEVNGSQHCGALVEVKTKKFLLIGKSNKIDLTTIVHLQKKYVKVLPDHYFK foldit_2008200_0392680007_15E28
HLAEEAAEEARRLAEEAKRQGDEEKAEEARKAAERIEKVIERAKSEEERELIFYLAQFILEAIKK DYSFSCYSQLEVNGSQHSLTCAFEDPDVNTTNLEFEICGALVEVKCLNFRKLQEIYFIETKKFLLIGKSNICVKVGEKSLTCKKIDLTTIVKPEAPFDLSVVYREGANDFVVTFNTSHLQKKYVKVLMHDVAYRQEKDENKWTHVNLSSTKLTLLQRKLQPAAMYEIKVRSIPDHYFKGFWSEWSPSYYFRTP il7_rebuild_super_split_v1_IL7_bcov_r3_ems_p1-15H-GBL-16H-GABBL-16H_0222_0001_0001_0001_000000016_0001_0001_._3h_hb1_963_0001_0001_0003_58F27
DELEEIKREAHKLAFKLGNEESLELHAEAVNAFLAGAVSEEEAKHLVELAEKSLRG DYSFSCYSQLEVNGSQHSLTCAFEDPDVNTTNLEFEICGALVEVKCLNFRKLQEIYFIETKKFLLIGKSNICVKVGEKSLTCKKIDLTTIVKPEAPFDLSVVYREGANDFVVTFNTSHLQKKYVKVLMHDVAYRQEKDENKWTHVNLSSTKLTLLQRKLQPAAMYEIKVRSIPDHYFKGFWSEWSPSYYFRTP il7_rebuild_super_split_v1_IL7_bcov_v3_r3_ems_3hM_3011_000000023_0001_0001_44_61_H_.._ems_p1-15H-GBL-16H-GABBL-16H_0168_0001_0001_0002_0001_0005_0001_0001_0001_._3h_hb1_1120_0001_0008_0001
TEEDIKRLAHELANSPDPRDRQLAAVIVNLFLNGVPPEELLRILIEVAEKLGNPEVAEKLRKLLK DYSFSCYSQLEVNGSQHSLTCAFEDPDVNTTNLEFEICGALVEVKCLNFRKLQEIYFIETKKFLLIGKSNICVKVGEKSLTCKKIDLTTIVKPEAPFDLSVVYREGANDFVVTFNTSHLQKKYVKVLMHDVAYRQEKDENKWTHVNLSSTKLTLLQRKLQPAAMYEIKVRSIPDHYFKGFWSEWSPSYYFRTP il7_rebuild_super_split_v1_IL7_bcov_v3_r3_ems_3hM_3011_000000023_0001_0001_44_61_H_.._ems_p1-15H-GBL-16H-GABBL-16H_0168_0001_0001_0002_0001_0005_0001_0001_0001_._3823af94e9733cfdf5c18d6c9ac4fa0a_0001_1_0001_0001_0001_24A22
DELVKELVELARKGTLTPEIVKEIVEELSRRLNIPPEEAIKLLAHLLARVDEEVHAFVVHVFLNG DYSFSCYSQLEVNGSQHSLTCAFEDPDVNTTNLEFEICGALVEVKCLNFRKLQEIYFIETKKFLLIGKSNICVKVGEKSLTCKKIDLTTIVKPEAPFDLSVVYREGANDFVVTFNTSHLQKKYVKVLMHDVAYRQEKDENKWTHVNLSSTKLTLLQRKLQPAAMYEIKVRSIPDHYFKGFWSEWSPSYYFRTP il7_rebuild_super_split_v1_IL7_bcov_v3_r3_ems_3hM_3011_000000023_0001_0001_44_61_H_.._ems_p1-15H-GBL-16H-GABBL-16H_0168_0001_0001_0002_0001_0005_0001_0001_0001_._48332e6fd9451179332fdb3e70411812_0001_1_0001_0001_0001_60H27
DEELLKLIEELLKRGIDREKIKELAHKAAELGDPELAALLVNIFLLLDNNGDPEEVKELIKHLG LEVNGSQHCGALVEVKTKKFLLIGKSNKIDLTTIVHLQKKYVKVLPDHYFK foldit_2008088_0392085218_0001_37A22
SIEEIAHLVARLGDEEVHAAVVNLFLALEEDPNDEEVRELLKKLEELLRKGDPRVKELAKRVLRA DYSFSCYSQLEVNGSQHSLTCAFEDPDVNTTNLEFEICGALVEVKCLNFRKLQEIYFIETKKFLLIGKSNICVKVGEKSLTCKKIDLTTIVKPEAPFDLSVVYREGANDFVVTFNTSHLQKKYVKVLMHDVAYRQEKDENKWTHVNLSSTKLTLLQRKLQPAAMYEIKVRSIPDHYFKGFWSEWSPSYYFRTP il7_rebuild_super_whole_v1_IL7_bcov_v3_r3_ems_3hM_3011_000000023_0001_0001_44_61_H_.._ems_p1-15H-GBL-16H-GABBL-16H_0168_0001_0001_0002_0001_0005_0001_0001_0001_._5b280ff452c1d219987978312b678990_0001_0001_0001_0001_3E7
DKELALIIALAVWEQAFKEEQKDNRESRKSGQSKSNRENDNEEDKRLAWLKLKMAEKHM LEVNGSQHCGALVEVKTKKFLLIGKSNKIDLTTIVHLQKKYVKVLPDHYFK foldit_2008222_0392860925
STIEIQIKNTRLAMLLRILLELLEDAEKKGDPDDYRLAEKKVWQAMNIISEDTEKKKRE LEVNGSQHCGALVEVKTKKFLLIGKSNKIDLTTIVHLQKKYVKVLPDHYFK foldit_2008128_0392240807_22L34
TEEEVQRVAREAWQVTEKAEQTDPRSVELIEDLSVEIVYLWLNGDAEEAEKVIKELQELIKKLS DYSFSCYSQLEVNGSQHSLTCAFEDPDVNTTNLEFEICGALVEVKCLNFRKLQEIYFIETKKFLLIGKSNICVKVGEKSLTCKKIDLTTIVKPEAPFDLSVVYREGANDFVVTFNTSHLQKKYVKVLMHDVAYRQEKDENKWTHVNLSSTKLTLLQRKLQPAAMYEIKVRSIPDHYFKGFWSEWSPSYYFRTP il7_rebuild_super_split_v1_IL7_bcov_v3_r3_HEEH_04578_000000011_0001_0001_44_64_H_.._ems_3hC_1310_0001_0001_0013_0001_0001_0001_._ems_3hM_1018_0001_0001_0001_39Y38
DEKEKAVELLKKIPELAVIILAAVIEQALRSNDPEDLRLLLEKLEMAAELKNDPELRKAVELLRT DYSFSCYSQLEVNGSQHSLTCAFEDPDVNTTNLEFEICGALVEVKCLNFRKLQEIYFIETKKFLLIGKSNICVKVGEKSLTCKKIDLTTIVKPEAPFDLSVVYREGANDFVVTFNTSHLQKKYVKVLMHDVAYRQEKDENKWTHVNLSSTKLTLLQRKLQPAAMYEIKVRSIPDHYFKGFWSEWSPSYYFRTP il7_rebuild_super_whole_v1_IL7_longxing_Grafting2_ems_3hM_305_0001_0003_0001_0001_._bab77dcf6bdda7659ec0e58973977ab2_0001_1_0001_0001_42E30
DEEDKKFAEKVRKKAKELIRKDTDRITYEFLVLLEENAKLAQKTTDSEDRHIIKWRVEELERLL DYSFSCYSQLEVNGSQHSLTCAFEDPDVNTTNLEFEICGALVEVKCLNFRKLQEIYFIETKKFLLIGKSNICVKVGEKSLTCKKIDLTTIVKPEAPFDLSVVYREGANDFVVTFNTSHLQKKYVKVLMHDVAYRQEKDENKWTHVNLSSTKLTLLQRKLQPAAMYEIKVRSIPDHYFKGFWSEWSPSYYFRTP il7_rebuild_super_split_v1_IL7_bcov_r2_ems_3hM_540_000000033_0001_0001_._3h_hb1_4334_0001_0006_0001_29E29
DESKRAAKIARIVIEEIEEAKDPEDVRLAARKVELALKILSDPTLQKRVKKQLDEASKKAKNS DYSFSCYSQLEVNGSQHSLTCAFEDPDVNTTNLEFEICGALVEVKCLNFRKLQEIYFIETKKFLLIGKSNICVKVGEKSLTCKKIDLTTIVKPEAPFDLSVVYREGANDFVVTFNTSHLQKKYVKVLMHDVAYRQEKDENKWTHVNLSSTKLTLLQRKLQPAAMYEIKVRSIPDHYFKGFWSEWSPSYYFRTP il7_rebuild_super_split_v1_IL7_longxing_Grafting2_ems_3hM_843_0001_0012_0001_0001_._ems_3hC_265_0001_0002_0003_8K31
DLEEIAEDAYVIEVNFWLRTDDEEVARFVQELARRIWRATENRNEEELERLLRESREALERL DYSFSCYSQLEVNGSQHSLTCAFEDPDVNTTNLEFEICGALVEVKCLNFRKLQEIYFIETKKFLLIGKSNICVKVGEKSLTCKKIDLTTIVKPEAPFDLSVVYREGANDFVVTFNTSHLQKKYVKVLMHDVAYRQEKDENKWTHVNLSSTKLTLLQRKLQPAAMYEIKVRSIPDHYFKGFWSEWSPSYYFRTP il7_rebuild_super_split_v1_IL7_bcov_v3_r3_HEEH_04578_000000011_0001_0001_44_64_H_.._ems_3hC_1310_0001_0001_0013_0001_0001_0001_._3h_hb1_6537_0001_0002_0001_10Y33
DEKEKKRKDQKLDWLLKATKELIEEAKRRNDEDELKWARKLLEQQQKWNGEEEMKKEKS LEVNGSQHCGALVEVKTKKFLLIGKSNKIDLTTIVHLQKKYVKVLPDHYFK foldit_2007983_0391281126_44Q58
PYTIEVHNPTPEARKALERIKKVPDVEVRRKNENTWEININDELAVYLVEFIARAAGVRVHVRS DYSFSCYSQLEVNGSQHSLTCAFEDPDVNTTNLEFEICGALVEVKCLNFRKLQEIYFIETKKFLLIGKSNICVKVGEKSLTCKKIDLTTIVKPEAPFDLSVVYREGANDFVVTFNTSHLQKKYVKVLMHDVAYRQEKDENKWTHVNLSSTKLTLLQRKLQPAAMYEIKVRSIPDHYFKGFWSEWSPSYYFRTP il7_rebuild_super_split_v1_IL7_bcov_r3_ems_p1-15H-GBL-16H-GABBL-16H_0222_0001_0001_0001_000000016_0001_0001_._ems_ferrM_4764_0001_0001_0001_51F27
SEEEERTERALHILEIVIREATDEELAEQKKKLAEEIARRANDSRIEEHTKRVVKEWEERRK DYSFSCYSQLEVNGSQHSLTCAFEDPDVNTTNLEFEICGALVEVKCLNFRKLQEIYFIETKKFLLIGKSNICVKVGEKSLTCKKIDLTTIVKPEAPFDLSVVYREGANDFVVTFNTSHLQKKYVKVLMHDVAYRQEKDENKWTHVNLSSTKLTLLQRKLQPAAMYEIKVRSIPDHYFKGFWSEWSPSYYFRTP il7_rebuild_super_split_v1_IL7_longxing_Grafting2_ems_3hM_843_0001_0012_0001_0001_._3h_hb1_4590_0001_0003_0001_29Q8
SDEEAKKALERIFKVVEKGRADPELAEYLVEYIREAAKEAGNDSVEELAQRVKEFIKKFKK DYSFSCYSQLEVNGSQHSLTCAFEDPDVNTTNLEFEICGALVEVKCLNFRKLQEIYFIETKKFLLIGKSNICVKVGEKSLTCKKIDLTTIVKPEAPFDLSVVYREGANDFVVTFNTSHLQKKYVKVLMHDVAYRQEKDENKWTHVNLSSTKLTLLQRKLQPAAMYEIKVRSIPDHYFKGFWSEWSPSYYFRTP il7_rebuild_super_split_v1_IL7_bcov_r3_ems_p1-15H-GBL-16H-GABBL-16H_0222_0001_0001_0001_000000016_0001_0001_._HHH_eva_0142_0001_0002_0001
DEELHALLVNAFLVARKASEKNKPFTFTFTVNGRRYRIEVDTDPERVRQLVKKIKELFHEAAKK DYSFSCYSQLEVNGSQHSLTCAFEDPDVNTTNLEFEICGALVEVKCLNFRKLQEIYFIETKKFLLIGKSNICVKVGEKSLTCKKIDLTTIVKPEAPFDLSVVYREGANDFVVTFNTSHLQKKYVKVLMHDVAYRQEKDENKWTHVNLSSTKLTLLQRKLQPAAMYEIKVRSIPDHYFKGFWSEWSPSYYFRTP il7_rebuild_super_split_v1_IL7_bcov_v3_r3_ems_3hM_3011_000000023_0001_0001_44_61_H_.._ems_p1-15H-GBL-16H-GABBL-16H_0168_0001_0001_0002_0001_0005_0001_0001_0001_._HEEH_07186_0001_0001_0001_58F10
SEEEFQKKLETEQRKIEEALKREEEAEKTIKELAHNLAEAQQKNDEELKELHARLVNFYLHLR DYSFSCYSQLEVNGSQHSLTCAFEDPDVNTTNLEFEICGALVEVKCLNFRKLQEIYFIETKKFLLIGKSNICVKVGEKSLTCKKIDLTTIVKPEAPFDLSVVYREGANDFVVTFNTSHLQKKYVKVLMHDVAYRQEKDENKWTHVNLSSTKLTLLQRKLQPAAMYEIKVRSIPDHYFKGFWSEWSPSYYFRTP il7_rebuild_super_split_v1_IL7_bcov_v3_r3_ems_3hM_3011_000000023_0001_0001_44_61_H_.._ems_p1-15H-GBL-16H-GABBL-16H_0168_0001_0001_0002_0001_0005_0001_0001_0001_._3h_hb1_6082_0001_0002_0001_59Y29
TELLEELIKEARKRGDEEIVRLLEKALELLKRGNPEEAHAVVVNVFLLLGDPRIKEVFHELAQKN DYSFSCYSQLEVNGSQHSLTCAFEDPDVNTTNLEFEICGALVEVKCLNFRKLQEIYFIETKKFLLIGKSNICVKVGEKSLTCKKIDLTTIVKPEAPFDLSVVYREGANDFVVTFNTSHLQKKYVKVLMHDVAYRQEKDENKWTHVNLSSTKLTLLQRKLQPAAMYEIKVRSIPDHYFKGFWSEWSPSYYFRTP il7_rebuild_super_split_v1_IL7_bcov_v3_r3_ems_3hM_3011_000000023_0001_0001_44_61_H_.._ems_p1-15H-GBL-16H-GABBL-16H_0168_0001_0001_0002_0001_0005_0001_0001_0001_._a5af7fda9936c3448022740dda542bc7_0001_0001_0003_0001_58F10
SKLEWLLEATIELIEEAGGASVEVHTSGGKFEVHISRPGGGSELEWAIRLLERQLKWIG LEVNGSQHCGALVEVKTKKFLLIGKSNKIDLTTIVHLQKKYVKVLPDHYFK foldit_2007988_0391385726_0002
SLIEELAHVVAELNDEDLHAVLVNLFLRLDLGEIPPEEIEKALRELIRLAKEDPEKARELAKRIG DYSFSCYSQLEVNGSQHSLTCAFEDPDVNTTNLEFEICGALVEVKCLNFRKLQEIYFIETKKFLLIGKSNICVKVGEKSLTCKKIDLTTIVKPEAPFDLSVVYREGANDFVVTFNTSHLQKKYVKVLMHDVAYRQEKDENKWTHVNLSSTKLTLLQRKLQPAAMYEIKVRSIPDHYFKGFWSEWSPSYYFRTP il7_rebuild_super_whole_v1_IL7_bcov_v3_r3_ems_3hM_3011_000000023_0001_0001_44_61_H_.._ems_p1-15H-GBL-16H-GABBL-16H_0168_0001_0001_0002_0001_0005_0001_0001_0001_._389fc1b6a7361b8bfcefbbec9e626cb8_0001_0001_0001_4E7
PENHERARHILEIVLEEARRDERDEELAERKIELAREIARKLNSDESWEVAHRAWEILQKWL DYSFSCYSQLEVNGSQHSLTCAFEDPDVNTTNLEFEICGALVEVKCLNFRKLQEIYFIETKKFLLIGKSNICVKVGEKSLTCKKIDLTTIVKPEAPFDLSVVYREGANDFVVTFNTSHLQKKYVKVLMHDVAYRQEKDENKWTHVNLSSTKLTLLQRKLQPAAMYEIKVRSIPDHYFKGFWSEWSPSYYFRTP il7_rebuild_super_split_v1_IL7_longxing_Grafting2_ems_3hM_843_0001_0012_0001_0001_._3h_hb1_1377_0001_0001_0001
PEDDRELAERKVKLALDIVKKASSKEEADRAIKIALIVLDEVGDEREVRKYEEEMKKAV LEVNGSQHCGALVEVKTKKFLLIGKSNKIDLTTIVHLQKKYVKVLPDHYFK foldit_2008147_0392398773_33K31
SDAEELARYLVKYIVEALEKITDEERREEARKAWEEILKVLKKRDEETAKFLEKLFKEVLKKVEK DYSFSCYSQLEVNGSQHSLTCAFEDPDVNTTNLEFEICGALVEVKCLNFRKLQEIYFIETKKFLLIGKSNICVKVGEKSLTCKKIDLTTIVKPEAPFDLSVVYREGANDFVVTFNTSHLQKKYVKVLMHDVAYRQEKDENKWTHVNLSSTKLTLLQRKLQPAAMYEIKVRSIPDHYFKGFWSEWSPSYYFRTP il7_rebuild_super_split_v1_IL7_bcov_r3_ems_p1-15H-GBL-16H-GABBL-16H_0222_0001_0001_0001_000000016_0001_0001_._3h_hb1_2815_0001_0002_0001_36E48
DPETHANAVNIFLAVRLARERGSPVTSSLNIDGKNVTFHVPGDPRELRKAEEEIKKLFHEAAKN DYSFSCYSQLEVNGSQHSLTCAFEDPDVNTTNLEFEICGALVEVKCLNFRKLQEIYFIETKKFLLIGKSNICVKVGEKSLTCKKIDLTTIVKPEAPFDLSVVYREGANDFVVTFNTSHLQKKYVKVLMHDVAYRQEKDENKWTHVNLSSTKLTLLQRKLQPAAMYEIKVRSIPDHYFKGFWSEWSPSYYFRTP il7_rebuild_super_split_v1_IL7_bcov_v3_r3_ems_3hM_3011_000000023_0001_0001_44_61_H_.._ems_p1-15H-GBL-16H-GABBL-16H_0168_0001_0001_0002_0001_0005_0001_0001_0001_._HEEH_11004_0001_0002_0001_58F10
NAEEAHALAVNIYLLSRERNDEESREEIKRAAHKLAKAEKRNDEEAIKEVVEQLREQLERIEG DYSFSCYSQLEVNGSQHSLTCAFEDPDVNTTNLEFEICGALVEVKCLNFRKLQEIYFIETKKFLLIGKSNICVKVGEKSLTCKKIDLTTIVKPEAPFDLSVVYREGANDFVVTFNTSHLQKKYVKVLMHDVAYRQEKDENKWTHVNLSSTKLTLLQRKLQPAAMYEIKVRSIPDHYFKGFWSEWSPSYYFRTP il7_rebuild_super_split_v1_IL7_bcov_v3_r3_ems_3hM_3011_000000023_0001_0001_44_61_H_.._ems_p1-15H-GBL-16H-GABBL-16H_0168_0001_0001_0002_0001_0005_0001_0001_0001_._3h_hb1_2068_0001_0002_0001_13Y29
DLEEIIRRLKELLERGNEEEARRLLEELAKKLGIPPEELIKRLVHAAAKLGDEEAHALLVNLFLN DYSFSCYSQLEVNGSQHSLTCAFEDPDVNTTNLEFEICGALVEVKCLNFRKLQEIYFIETKKFLLIGKSNICVKVGEKSLTCKKIDLTTIVKPEAPFDLSVVYREGANDFVVTFNTSHLQKKYVKVLMHDVAYRQEKDENKWTHVNLSSTKLTLLQRKLQPAAMYEIKVRSIPDHYFKGFWSEWSPSYYFRTP il7_rebuild_super_whole_v1_IL7_bcov_v3_r3_ems_3hM_3011_000000023_0001_0001_44_61_H_.._ems_p1-15H-GBL-16H-GABBL-16H_0168_0001_0001_0002_0001_0005_0001_0001_0001_._83357e764e42eb5780f0a5fe1d14103f_0001_1_0001_0003_44V10
DDEKFERLVRKAKKLVDSKGDELARIIVEAVEEQYKRAKKRNDPEDARLAEEKVEMAQENVEK DYSFSCYSQLEVNGSQHSLTCAFEDPDVNTTNLEFEICGALVEVKCLNFRKLQEIYFIETKKFLLIGKSNICVKVGEKSLTCKKIDLTTIVKPEAPFDLSVVYREGANDFVVTFNTSHLQKKYVKVLMHDVAYRQEKDENKWTHVNLSSTKLTLLQRKLQPAAMYEIKVRSIPDHYFKGFWSEWSPSYYFRTP il7_rebuild_super_split_v1_IL7_longxing_Grafting2_ems_3hM_305_0001_0003_0001_0001_._ems_3hC_185_0002_0001_0001_0001_52E30
SWVEELLELLERGDRETFRKLIKELAHEAAKRGDEELAAVLVNLFLIIKEGNEELLRELLKKLSP DYSFSCYSQLEVNGSQHSLTCAFEDPDVNTTNLEFEICGALVEVKCLNFRKLQEIYFIETKKFLLIGKSNICVKVGEKSLTCKKIDLTTIVKPEAPFDLSVVYREGANDFVVTFNTSHLQKKYVKVLMHDVAYRQEKDENKWTHVNLSSTKLTLLQRKLQPAAMYEIKVRSIPDHYFKGFWSEWSPSYYFRTP il7_rebuild_super_whole_v1_IL7_bcov_v3_r3_ems_3hM_3011_000000023_0001_0001_44_61_H_.._ems_p1-15H-GBL-16H-GABBL-16H_0168_0001_0001_0002_0001_0005_0001_0001_0001_._2414c2fef7bb5d4686c464c5b1c25415_0001_0001_0001_0002_38A22
SEVERLARKVKTIAKRKGNEEDVKEHERRIRNALRGSMTDELAKLLLKRVEEAAK DYSFSCYSQLEVNGSQHSLTCAFEDPDVNTTNLEFEICGALVEVKCLNFRKLQEIYFIETKKFLLIGKSNICVKVGEKSLTCKKIDLTTIVKPEAPFDLSVVYREGANDFVVTFNTSHLQKKYVKVLMHDVAYRQEKDENKWTHVNLSSTKLTLLQRKLQPAAMYEIKVRSIPDHYFKGFWSEWSPSYYFRTP il7_rebuild_super_split_v1_IL7_bcov_v3_r3_ems_3hC_436_0002_000000017_0001_0001_47_64_H_.._ems_p1-15H-GBL-16H-GABBL-16H_0382_0001_0001_0001_0001_0001_0001_0001_0001_._ems_p1-16H-GBL-16H-GABBL-15H_0194_0001_0001_0001_0001_0002_0001_26H45
SLAEIIREAVEEQLKELSELAKKDPDKAEEDIRLILLKAEQAGDEKILRLAEKAKRIVQKIK DYSFSCYSQLEVNGSQHSLTCAFEDPDVNTTNLEFEICGALVEVKCLNFRKLQEIYFIETKKFLLIGKSNICVKVGEKSLTCKKIDLTTIVKPEAPFDLSVVYREGANDFVVTFNTSHLQKKYVKVLMHDVAYRQEKDENKWTHVNLSSTKLTLLQRKLQPAAMYEIKVRSIPDHYFKGFWSEWSPSYYFRTP il7_rebuild_super_split_v1_IL7_longxing_Grafting2_ems_3hM_305_0001_0003_0001_0001_._ems_3hM_1581_0001_0003_0003_41Q34
DEESRHAVVVNAFLVKTAYERGEPSKVEVNVDGQRYTVTVDQDPTTNEKAERIIKKVVHELAKR DYSFSCYSQLEVNGSQHSLTCAFEDPDVNTTNLEFEICGALVEVKCLNFRKLQEIYFIETKKFLLIGKSNICVKVGEKSLTCKKIDLTTIVKPEAPFDLSVVYREGANDFVVTFNTSHLQKKYVKVLMHDVAYRQEKDENKWTHVNLSSTKLTLLQRKLQPAAMYEIKVRSIPDHYFKGFWSEWSPSYYFRTP il7_rebuild_super_split_v1_IL7_bcov_v3_r3_ems_3hM_3011_000000023_0001_0001_44_61_H_.._ems_p1-15H-GBL-16H-GABBL-16H_0168_0001_0001_0002_0001_0005_0001_0001_0001_._HEEH_12302_0001_0011_0001_58V10
SKERVELLVEVLRRVAEIDGDPTAQSIAKTLSEQAKKAKDNNDDEKLKEVSERLAERSLIF DYSFSCYSQLEVNGSQHSLTCAFEDPDVNTTNLEFEICGALVEVKCLNFRKLQEIYFIETKKFLLIGKSNICVKVGEKSLTCKKIDLTTIVKPEAPFDLSVVYREGANDFVVTFNTSHLQKKYVKVLMHDVAYRQEKDENKWTHVNLSSTKLTLLQRKLQPAAMYEIKVRSIPDHYFKGFWSEWSPSYYFRTP il7_rebuild_super_whole_v1_IL7_bcov_r3_ems_p1-16H-GBL-16H-GABBL-15H_0203_0001_0001_0002_000000017_0001_0001_._ems_3hC_645_0001_0001_56E51
PEIEKEAKKAIELADRLKKKIQDRMDRHVVHVLLLELEEALKNRDEEELRLLIRKLKLAAEILS DYSFSCYSQLEVNGSQHSLTCAFEDPDVNTTNLEFEICGALVEVKCLNFRKLQEIYFIETKKFLLIGKSNICVKVGEKSLTCKKIDLTTIVKPEAPFDLSVVYREGANDFVVTFNTSHLQKKYVKVLMHDVAYRQEKDENKWTHVNLSSTKLTLLQRKLQPAAMYEIKVRSIPDHYFKGFWSEWSPSYYFRTP il7_rebuild_super_whole_v1_IL7_longxing_Grafting2_ems_3hM_2512_0001_0006_0001_0001_._ems_3hM_213_0001_0003
SAEEASEEALRELGVPPEVIELIEKLAHKVAKTGDEELHALAVNAFLALLRGDPEKAKEILERAT DYSFSCYSQLEVNGSQHSLTCAFEDPDVNTTNLEFEICGALVEVKCLNFRKLQEIYFIETKKFLLIGKSNICVKVGEKSLTCKKIDLTTIVKPEAPFDLSVVYREGANDFVVTFNTSHLQKKYVKVLMHDVAYRQEKDENKWTHVNLSSTKLTLLQRKLQPAAMYEIKVRSIPDHYFKGFWSEWSPSYYFRTP il7_rebuild_super_whole_v1_IL7_bcov_v3_r3_ems_3hM_3011_000000023_0001_0001_44_61_H_.._ems_p1-15H-GBL-16H-GABBL-16H_0168_0001_0001_0002_0001_0005_0001_0001_0001_._753d82678190f608b1e8c74ce2de114b_0001_0001_0001_24E7
DEREEAREEARKAHERIFKVISDEELRKYERRYIIEALRLAGVDERRARDLARKSIELARRLA DYSFSCYSQLEVNGSQHSLTCAFEDPDVNTTNLEFEICGALVEVKCLNFRKLQEIYFIETKKFLLIGKSNICVKVGEKSLTCKKIDLTTIVKPEAPFDLSVVYREGANDFVVTFNTSHLQKKYVKVLMHDVAYRQEKDENKWTHVNLSSTKLTLLQRKLQPAAMYEIKVRSIPDHYFKGFWSEWSPSYYFRTP il7_rebuild_super_split_v1_IL7_bcov_r3_ems_p1-15H-GBL-16H-GABBL-16H_0222_0001_0001_0001_000000016_0001_0001_._3h_hb1_2294_0001_0002_0001_30E24
HIEELIKEALRLARHVAEWETDERRAIHIRAIVRAEEEALKNNNREDARLAAREIRLAAEISL DYSFSCYSQLEVNGSQHSLTCAFEDPDVNTTNLEFEICGALVEVKCLNFRKLQEIYFIETKKFLLIGKSNICVKVGEKSLTCKKIDLTTIVKPEAPFDLSVVYREGANDFVVTFNTSHLQKKYVKVLMHDVAYRQEKDENKWTHVNLSSTKLTLLQRKLQPAAMYEIKVRSIPDHYFKGFWSEWSPSYYFRTP il7_rebuild_super_split_v1_IL7_longxing_Grafting2_ems_3hM_843_0001_0012_0001_0001_._3h_hb1_3077_0001_0004_0001_54E9
SELEKVVEILKKESPESREVAKIVERLIREGVPPEEIIEILAHLAARTGDEALHAAAVNIFLIVN DYSFSCYSQLEVNGSQHSLTCAFEDPDVNTTNLEFEICGALVEVKCLNFRKLQEIYFIETKKFLLIGKSNICVKVGEKSLTCKKIDLTTIVKPEAPFDLSVVYREGANDFVVTFNTSHLQKKYVKVLMHDVAYRQEKDENKWTHVNLSSTKLTLLQRKLQPAAMYEIKVRSIPDHYFKGFWSEWSPSYYFRTP il7_rebuild_super_whole_v1_IL7_bcov_v3_r3_ems_3hM_3011_000000023_0001_0001_44_61_H_.._ems_p1-15H-GBL-16H-GABBL-16H_0168_0001_0001_0002_0001_0005_0001_0001_0001_._42f8b9a235e54c912819b8ab3aebd5a2_0001_0001_0001_0001_39E7
DLESQKELLKIVRHLARLLSGSRMAFHVEAVLRLEEEEIKNNNDEEERHLFKRKRLLAELILG DYSFSCYSQLEVNGSQHSLTCAFEDPDVNTTNLEFEICGALVEVKCLNFRKLQEIYFIETKKFLLIGKSNICVKVGEKSLTCKKIDLTTIVKPEAPFDLSVVYREGANDFVVTFNTSHLQKKYVKVLMHDVAYRQEKDENKWTHVNLSSTKLTLLQRKLQPAAMYEIKVRSIPDHYFKGFWSEWSPSYYFRTP il7_rebuild_super_whole_v1_IL7_longxing_Grafting2_ems_3hM_2512_0001_0006_0001_0001_._3h_hb1_6175_0001_0001
DEEEEKKKKKDDELAKLLMKRSEEALRKGLVSEEDAKESQDRIKKALRQEDEEKKKKNR LEVNGSQHCGALVEVKTKKFLLIGKSNKIDLTTIVHLQKKYVKVLPDHYFK foldit_2007998_0391429092_22S28
PIKEEAKKVQELFDEALKKNDDDKVREAIKLLAHLAAKLEDEELHATAVNLYLIFRRYKES DYSFSCYSQLEVNGSQHSLTCAFEDPDVNTTNLEFEICGALVEVKCLNFRKLQEIYFIETKKFLLIGKSNICVKVGEKSLTCKKIDLTTIVKPEAPFDLSVVYREGANDFVVTFNTSHLQKKYVKVLMHDVAYRQEKDENKWTHVNLSSTKLTLLQRKLQPAAMYEIKVRSIPDHYFKGFWSEWSPSYYFRTP il7_rebuild_super_whole_v1_IL7_bcov_v3_r3_ems_3hM_3011_000000023_0001_0001_44_61_H_.._ems_p1-15H-GBL-16H-GABBL-16H_0168_0001_0001_0002_0001_0005_0001_0001_0001_._ems_3hM_2583_0001_0001_0001_52Y29
DLEEDFSVLAVNAWLLALRLGLEEHLEIVQELARRFHRATERNDKDELRRLLELLEELFEEIR DYSFSCYSQLEVNGSQHSLTCAFEDPDVNTTNLEFEICGALVEVKCLNFRKLQEIYFIETKKFLLIGKSNICVKVGEKSLTCKKIDLTTIVKPEAPFDLSVVYREGANDFVVTFNTSHLQKKYVKVLMHDVAYRQEKDENKWTHVNLSSTKLTLLQRKLQPAAMYEIKVRSIPDHYFKGFWSEWSPSYYFRTP il7_rebuild_super_split_v1_IL7_bcov_v3_r3_HEEH_04578_000000011_0001_0001_44_64_H_.._ems_3hC_1310_0001_0001_0013_0001_0001_0001_._3h_hb1_1426_0001_0002_0003_37H11
TERAAHIMEIVAKEAIERNNEEDFKLALREAELAAEIFNDEHLKELIKELKEEWRQRQK DYSFSCYSQLEVNGSQHSLTCAFEDPDVNTTNLEFEICGALVEVKCLNFRKLQEIYFIETKKFLLIGKSNICVKVGEKSLTCKKIDLTTIVKPEAPFDLSVVYREGANDFVVTFNTSHLQKKYVKVLMHDVAYRQEKDENKWTHVNLSSTKLTLLQRKLQPAAMYEIKVRSIPDHYFKGFWSEWSPSYYFRTP il7_rebuild_super_split_v1_IL7_longxing_Grafting2_ems_3hM_843_0001_0012_0001_0001_._3h_hb1_2306_0001_0001_0001_30E9
DEKQYEKWARKIKRLLIGDQISEEERKENEDLIKQVLNQENGGRVRLLFEVLLRVLKID LEVNGSQHCGALVEVKTKKFLLIGKSNKIDLTTIVHLQKKYVKVLPDHYFK foldit_2008194_0392625846_13K51
PEDELAKLLLKRVAEAIVKAKDEERREDAQESLERIARALPDPDIRSWAKKLNEIIEKRQKSS DYSFSCYSQLEVNGSQHSLTCAFEDPDVNTTNLEFEICGALVEVKCLNFRKLQEIYFIETKKFLLIGKSNICVKVGEKSLTCKKIDLTTIVKPEAPFDLSVVYREGANDFVVTFNTSHLQKKYVKVLMHDVAYRQEKDENKWTHVNLSSTKLTLLQRKLQPAAMYEIKVRSIPDHYFKGFWSEWSPSYYFRTP il7_rebuild_super_split_v1_IL7_bcov_v3_r3_ems_3hC_436_0002_000000017_0001_0001_47_64_H_.._ems_p1-15H-GBL-16H-GABBL-16H_0382_0001_0001_0001_0001_0001_0001_0001_0001_._ems_3hC_1503_0001_0004_0001
SEELKEEAKRLIKELAHLAAKASDEEEKEILHALAVNLYLALDLNDEELLRQLITKAKKIIKKIQ DYSFSCYSQLEVNGSQHSLTCAFEDPDVNTTNLEFEICGALVEVKCLNFRKLQEIYFIETKKFLLIGKSNICVKVGEKSLTCKKIDLTTIVKPEAPFDLSVVYREGANDFVVTFNTSHLQKKYVKVLMHDVAYRQEKDENKWTHVNLSSTKLTLLQRKLQPAAMYEIKVRSIPDHYFKGFWSEWSPSYYFRTP il7_rebuild_super_split_v1_IL7_bcov_v3_r3_ems_3hM_3011_000000023_0001_0001_44_61_H_.._ems_p1-15H-GBL-16H-GABBL-16H_0168_0001_0001_0002_0001_0005_0001_0001_0001_._3h_hb1_6881_0001_0003_0001_39Y29
SEVEELVKLLEKLITDELLRYLVRYILEALRKGLASPEEAKKALREIAKVLGTEELFEELLRKLK DYSFSCYSQLEVNGSQHSLTCAFEDPDVNTTNLEFEICGALVEVKCLNFRKLQEIYFIETKKFLLIGKSNICVKVGEKSLTCKKIDLTTIVKPEAPFDLSVVYREGANDFVVTFNTSHLQKKYVKVLMHDVAYRQEKDENKWTHVNLSSTKLTLLQRKLQPAAMYEIKVRSIPDHYFKGFWSEWSPSYYFRTP il7_rebuild_super_whole_v1_IL7_bcov_r3_ems_p1-15H-GBL-16H-GABBL-16H_0222_0001_0001_0001_000000016_0001_0001_._147a8f5541bc3749ec33224b833f29b6_0001_1_0001_0001_46E48
DKELAKIIAKAVKEQANSKENRDNGGTLDTDDREDDDDFDEREDKRLAKEKHEMAKKHM LEVNGSQHCGALVEVKTKKFLLIGKSNKIDLTTIVHLQKKYVKVLPDHYFK foldit_2008222_0392893168_50E30
GDREEIKKLAHQAAKLGAEDVHAKLVHYFLAWDNSDKDKENDKKWIEEMRKEIKKHS LEVNGSQHCGALVEVKTKKFLLIGKSNKIDLTTIVHLQKKYVKVLPDHYFK foldit_2008088_0392018673_27H27
SPEELIKRIKGEPDREVIEELAHLAAERGDPELHALLVNIFLSIDNGSDPEELLRELLEVLKRG LEVNGSQHCGALVEVKTKKFLLIGKSNKIDLTTIVHLQKKYVKVLPDHYFK foldit_2008088_0392079224_0001_19E7
SKEKLKRLAKEARKKGDPRLIKEAAHVAAKLGDEEAHARLVNFFLRLR DYSFSCYSQLEVNGSQHSLTCAFEDPDVNTTNLEFEICGALVEVKCLNFRKLQEIYFIETKKFLLIGKSNICVKVGEKSLTCKKIDLTTIVKPEAPFDLSVVYREGANDFVVTFNTSHLQKKYVKVLMHDVAYRQEKDENKWTHVNLSSTKLTLLQRKLQPAAMYEIKVRSIPDHYFKGFWSEWSPSYYFRTP il7_rebuild_super_whole_v1_IL7_bcov_v3_r3_ems_3hM_3011_000000023_0001_0001_44_61_H_.._ems_p1-15H-GBL-16H-GABBL-16H_0168_0001_0001_0002_0001_0005_0001_0001_0001_._HHH_eva_0444_0001_0003_lG
PKLEWLLKATKELIEENDRNKEVLKKMLSDEDERKVKSLRNETSDELVIAVLLLIRQLQWIR LEVNGSQHCGALVEVKTKKFLLIGKSNKIDLTTIVHLQKKYVKVLPDHYFK foldit_2007988_0391411616_49I51
SEIEELAHFLARLGDEEAHAALVNLFLAAKKGDPEARELLEELKRLLKEGDPDKLRELLRKIARK DYSFSCYSQLEVNGSQHSLTCAFEDPDVNTTNLEFEICGALVEVKCLNFRKLQEIYFIETKKFLLIGKSNICVKVGEKSLTCKKIDLTTIVKPEAPFDLSVVYREGANDFVVTFNTSHLQKKYVKVLMHDVAYRQEKDENKWTHVNLSSTKLTLLQRKLQPAAMYEIKVRSIPDHYFKGFWSEWSPSYYFRTP il7_rebuild_super_whole_v1_IL7_bcov_v3_r3_ems_3hM_3011_000000023_0001_0001_44_61_H_.._ems_p1-15H-GBL-16H-GABBL-16H_0168_0001_0001_0002_0001_0005_0001_0001_0001_._11b3ddc2b075f9cf8bd0803d3c309881_0001_1_0001_0002_4E7
SEEEEIREKIEEAARRNDEELVRELLEELERKLGDPEEAIKILAHLAAELGNEDVAAIVVNLFLR DYSFSCYSQLEVNGSQHSLTCAFEDPDVNTTNLEFEICGALVEVKCLNFRKLQEIYFIETKKFLLIGKSNICVKVGEKSLTCKKIDLTTIVKPEAPFDLSVVYREGANDFVVTFNTSHLQKKYVKVLMHDVAYRQEKDENKWTHVNLSSTKLTLLQRKLQPAAMYEIKVRSIPDHYFKGFWSEWSPSYYFRTP il7_rebuild_super_whole_v1_IL7_bcov_v3_r3_ems_3hM_3011_000000023_0001_0001_44_61_H_.._ems_p1-15H-GBL-16H-GABBL-16H_0168_0001_0001_0002_0001_0005_0001_0001_0001_._57b9a5c33dea5cc23bad37243f109f8e_0001_0001_0001_56A22
TIEEEAKKVIKLAKKLGDELARHLAEYIIEAYRKGLASEEEARKAIERIKKVLS DYSFSCYSQLEVNGSQHSLTCAFEDPDVNTTNLEFEICGALVEVKCLNFRKLQEIYFIETKKFLLIGKSNICVKVGEKSLTCKKIDLTTIVKPEAPFDLSVVYREGANDFVVTFNTSHLQKKYVKVLMHDVAYRQEKDENKWTHVNLSSTKLTLLQRKLQPAAMYEIKVRSIPDHYFKGFWSEWSPSYYFRTP il7_rebuild_super_whole_v1_IL7_bcov_r3_ems_p1-15H-GBL-16H-GABBL-16H_0222_0001_0001_0001_000000016_0001_0001_._ems_p1-15H-GBL-16H-GABBL-15H_0254_0001_0001_0001_0001_0003_23H23
SELAKHLIRYIEEAAHRLARSEDEEDRRLAEEAVKAAKRIAKVDNDHRSEELAKRIAEKVERLL DYSFSCYSQLEVNGSQHSLTCAFEDPDVNTTNLEFEICGALVEVKCLNFRKLQEIYFIETKKFLLIGKSNICVKVGEKSLTCKKIDLTTIVKPEAPFDLSVVYREGANDFVVTFNTSHLQKKYVKVLMHDVAYRQEKDENKWTHVNLSSTKLTLLQRKLQPAAMYEIKVRSIPDHYFKGFWSEWSPSYYFRTP il7_rebuild_super_split_v1_IL7_bcov_r3_ems_p1-15H-GBL-16H-GABBL-16H_0222_0001_0001_0001_000000016_0001_0001_._3h_hb1_5737_0001_0002_0003_6H23
DEEEARRWIEHAERIAEELLRSEDEKDEQSAYLIRYIVEAARLIHDAEEEAKKAKKRIEKVKNA DYSFSCYSQLEVNGSQHSLTCAFEDPDVNTTNLEFEICGALVEVKCLNFRKLQEIYFIETKKFLLIGKSNICVKVGEKSLTCKKIDLTTIVKPEAPFDLSVVYREGANDFVVTFNTSHLQKKYVKVLMHDVAYRQEKDENKWTHVNLSSTKLTLLQRKLQPAAMYEIKVRSIPDHYFKGFWSEWSPSYYFRTP il7_rebuild_super_split_v1_IL7_bcov_r3_ems_p1-15H-GBL-16H-GABBL-16H_0222_0001_0001_0001_000000016_0001_0001_._3h_hb1_5965_0001_0006_0001_29Q20
DEEEADEIIKRILEWLERDSSKYAWLIAATLELLAELAKKNNNKEDEREWARLLLIQQERWK DYSFSCYSQLEVNGSQHSLTCAFEDPDVNTTNLEFEICGALVEVKCLNFRKLQEIYFIETKKFLLIGKSNICVKVGEKSLTCKKIDLTTIVKPEAPFDLSVVYREGANDFVVTFNTSHLQKKYVKVLMHDVAYRQEKDENKWTHVNLSSTKLTLLQRKLQPAAMYEIKVRSIPDHYFKGFWSEWSPSYYFRTP il7_rebuild_super_split_v1_IL7_bcov_r2_ems_3hM_1129_000000027_0001_0001_._3h_hb1_3979_0001_0002_0001_57Q58
AEQVKEELEDYLELYIRAAKSGNEEAAKAVLEIIKVAVERAKRSSDEDERRTADQALKEAEKIA DYSFSCYSQLEVNGSQHSLTCAFEDPDVNTTNLEFEICGALVEVKCLNFRKLQEIYFIETKKFLLIGKSNICVKVGEKSLTCKKIDLTTIVKPEAPFDLSVVYREGANDFVVTFNTSHLQKKYVKVLMHDVAYRQEKDENKWTHVNLSSTKLTLLQRKLQPAAMYEIKVRSIPDHYFKGFWSEWSPSYYFRTP il7_rebuild_super_split_v1_IL7_bcov_r3_ems_p1-15H-GBL-16H-GABBL-16H_0222_0001_0001_0001_000000016_0001_0001_._3h_hb1_3033_0001_0009_0001_32E48
DDRIKYIWDLLMEELKKATSDADKILERIEKEEDEKKLWEDMKNKGEDVHIIVWRLIAIKKYTK LEVNGSQHCGALVEVKTKKFLLIGKSNKIDLTTIVHLQKKYVKVLPDHYFK foldit_2008053_0391874159_10L32
DEEEEKQKEVDKVRKTAESIPDKEKAEEFIKKFVHEAAKRNDEKLHALLVNVFLIIRKLSES DYSFSCYSQLEVNGSQHSLTCAFEDPDVNTTNLEFEICGALVEVKCLNFRKLQEIYFIETKKFLLIGKSNICVKVGEKSLTCKKIDLTTIVKPEAPFDLSVVYREGANDFVVTFNTSHLQKKYVKVLMHDVAYRQEKDENKWTHVNLSSTKLTLLQRKLQPAAMYEIKVRSIPDHYFKGFWSEWSPSYYFRTP il7_rebuild_super_whole_v1_IL7_bcov_v3_r3_ems_3hM_3011_000000023_0001_0001_44_61_H_.._ems_p1-15H-GBL-16H-GABBL-16H_0168_0001_0001_0002_0001_0005_0001_0001_0001_._ems_3hM_3173_0001_0001_0001_34V10
SVEELLEELIKLVPDELVRYLLKYILEALRKGLASPEEARKALERILKVLGDPLLKEILEKLREK DYSFSCYSQLEVNGSQHSLTCAFEDPDVNTTNLEFEICGALVEVKCLNFRKLQEIYFIETKKFLLIGKSNICVKVGEKSLTCKKIDLTTIVKPEAPFDLSVVYREGANDFVVTFNTSHLQKKYVKVLMHDVAYRQEKDENKWTHVNLSSTKLTLLQRKLQPAAMYEIKVRSIPDHYFKGFWSEWSPSYYFRTP il7_rebuild_super_whole_v1_IL7_bcov_r3_ems_p1-15H-GBL-16H-GABBL-16H_0222_0001_0001_0001_000000016_0001_0001_._8b54963bbb3d901aae4f98ebd2f6b3ac_0001_1_0001_0001
SAEERIKKFAHEVAQWARKSSDSRAEEFAEKVHALLVNLYLLGDEEKITKEIEKLEEEFRQLK DYSFSCYSQLEVNGSQHSLTCAFEDPDVNTTNLEFEICGALVEVKCLNFRKLQEIYFIETKKFLLIGKSNICVKVGEKSLTCKKIDLTTIVKPEAPFDLSVVYREGANDFVVTFNTSHLQKKYVKVLMHDVAYRQEKDENKWTHVNLSSTKLTLLQRKLQPAAMYEIKVRSIPDHYFKGFWSEWSPSYYFRTP il7_rebuild_super_split_v1_IL7_bcov_v3_r3_ems_3hM_3011_000000023_0001_0001_44_61_H_.._ems_p1-15H-GBL-16H-GABBL-16H_0168_0001_0001_0002_0001_0005_0001_0001_0001_._3h_hb1_766_0001_0002_0003_40Y29
DRLAMLALIHVEELVDLAKEDPRDDERLARKKEAQARAIIELGDEDASKKATELLKEAEKVIS DYSFSCYSQLEVNGSQHSLTCAFEDPDVNTTNLEFEICGALVEVKCLNFRKLQEIYFIETKKFLLIGKSNICVKVGEKSLTCKKIDLTTIVKPEAPFDLSVVYREGANDFVVTFNTSHLQKKYVKVLMHDVAYRQEKDENKWTHVNLSSTKLTLLQRKLQPAAMYEIKVRSIPDHYFKGFWSEWSPSYYFRTP il7_rebuild_super_split_v1_IL7_longxing_Grafting2_ems_3hM_1894_0002_0004_0001_0001_._ems_3hM_2060_0001_0003_0001_10H31
DEREHRLAEYILRAVLEQAEETTDKEDIRLLLLKVEMAFKLSTDERVRRLAHEALKIIRHLLRA DYSFSCYSQLEVNGSQHSLTCAFEDPDVNTTNLEFEICGALVEVKCLNFRKLQEIYFIETKKFLLIGKSNICVKVGEKSLTCKKIDLTTIVKPEAPFDLSVVYREGANDFVVTFNTSHLQKKYVKVLMHDVAYRQEKDENKWTHVNLSSTKLTLLQRKLQPAAMYEIKVRSIPDHYFKGFWSEWSPSYYFRTP il7_rebuild_super_split_v1_IL7_longxing_Grafting2_ems_3hM_305_0001_0003_0001_0001_._3h_hb1_6068_0001_0001_0003_10Y7
SAEAHADLVNVYLLARRAIKRNTKLDLTIRVGGRNVKVTVDSDPRVSEQAKELIKEAAHLAAEG DYSFSCYSQLEVNGSQHSLTCAFEDPDVNTTNLEFEICGALVEVKCLNFRKLQEIYFIETKKFLLIGKSNICVKVGEKSLTCKKIDLTTIVKPEAPFDLSVVYREGANDFVVTFNTSHLQKKYVKVLMHDVAYRQEKDENKWTHVNLSSTKLTLLQRKLQPAAMYEIKVRSIPDHYFKGFWSEWSPSYYFRTP il7_rebuild_super_split_v1_IL7_bcov_v3_r3_ems_3hM_3011_000000023_0001_0001_44_61_H_.._ems_p1-15H-GBL-16H-GABBL-16H_0168_0001_0001_0002_0001_0005_0001_0001_0001_._HEEH_16163_0001_0002_0001_12Y29
SEVEKLIKEVAHLAAKLGDEEVHALVVHIFLRYKLGNLDPEKASRLLKELQKILDS DYSFSCYSQLEVNGSQHSLTCAFEDPDVNTTNLEFEICGALVEVKCLNFRKLQEIYFIETKKFLLIGKSNICVKVGEKSLTCKKIDLTTIVKPEAPFDLSVVYREGANDFVVTFNTSHLQKKYVKVLMHDVAYRQEKDENKWTHVNLSSTKLTLLQRKLQPAAMYEIKVRSIPDHYFKGFWSEWSPSYYFRTP il7_rebuild_super_whole_v1_IL7_bcov_v3_r3_ems_3hM_3011_000000023_0001_0001_44_61_H_.._ems_p1-15H-GBL-16H-GABBL-16H_0168_0001_0001_0002_0001_0005_0001_0001_0001_._HHH_eva_0771_0001_0002_28H27
SPEEAEKAAREILKVAQEGRIDKELLKYLNEYIREAIKAGLIDPEVQERVKKIIKKIEKLIKK DYSFSCYSQLEVNGSQHSLTCAFEDPDVNTTNLEFEICGALVEVKCLNFRKLQEIYFIETKKFLLIGKSNICVKVGEKSLTCKKIDLTTIVKPEAPFDLSVVYREGANDFVVTFNTSHLQKKYVKVLMHDVAYRQEKDENKWTHVNLSSTKLTLLQRKLQPAAMYEIKVRSIPDHYFKGFWSEWSPSYYFRTP il7_rebuild_super_split_v1_IL7_bcov_r3_ems_p1-15H-GBL-16H-GABBL-16H_0222_0001_0001_0001_000000016_0001_0001_._HHH_eva_0111_0001_0002_0001_11E48
DLREWEREAREIAEEIKRSSEDRMFRHVAEVLLLEFEEAVRNNDEEEIRLLLRMLRLALEISRG DYSFSCYSQLEVNGSQHSLTCAFEDPDVNTTNLEFEICGALVEVKCLNFRKLQEIYFIETKKFLLIGKSNICVKVGEKSLTCKKIDLTTIVKPEAPFDLSVVYREGANDFVVTFNTSHLQKKYVKVLMHDVAYRQEKDENKWTHVNLSSTKLTLLQRKLQPAAMYEIKVRSIPDHYFKGFWSEWSPSYYFRTP il7_rebuild_super_whole_v1_IL7_longxing_Grafting2_ems_3hM_2512_0001_0006_0001_0001_._3h_hb1_1774_0001_0003_54M54
DKELAVIIARAVIELATNQNYQVHMDKDNKRFEYQFSHPTGEDERLAVLKLQMAQKHI LEVNGSQHCGALVEVKTKKFLLIGKSNKIDLTTIVHLQKKYVKVLPDHYFK foldit_2008222_0392899175_15L15
DLREESTRLLELAEEALKRNDVQLAARLIWRATEVAERANDEHNVRRAEDLYVLAVNIWLR DYSFSCYSQLEVNGSQHSLTCAFEDPDVNTTNLEFEICGALVEVKCLNFRKLQEIYFIETKKFLLIGKSNICVKVGEKSLTCKKIDLTTIVKPEAPFDLSVVYREGANDFVVTFNTSHLQKKYVKVLMHDVAYRQEKDENKWTHVNLSSTKLTLLQRKLQPAAMYEIKVRSIPDHYFKGFWSEWSPSYYFRTP il7_rebuild_super_whole_v1_IL7_bcov_v3_r3_HEEH_04578_000000011_0001_0001_44_64_H_.._ems_3hC_1310_0001_0001_0013_0001_0001_0001_._3h_hb1_4243_0001_0001_52Y33
TEKDEEIEKFLQEAERIAKELNDRRALHIIKIVAEEIREALKNGNREDAELALRHIRLALEILI DYSFSCYSQLEVNGSQHSLTCAFEDPDVNTTNLEFEICGALVEVKCLNFRKLQEIYFIETKKFLLIGKSNICVKVGEKSLTCKKIDLTTIVKPEAPFDLSVVYREGANDFVVTFNTSHLQKKYVKVLMHDVAYRQEKDENKWTHVNLSSTKLTLLQRKLQPAAMYEIKVRSIPDHYFKGFWSEWSPSYYFRTP il7_rebuild_super_split_v1_IL7_longxing_Grafting2_ems_3hM_843_0001_0012_0001_0001_._3h_hb1_5272_0001_0001_0001_55H9
DVEKLVKEVQKLAKKRGDELARFLAERVREAFRKGLVSEEDARESLERIARALKG DYSFSCYSQLEVNGSQHSLTCAFEDPDVNTTNLEFEICGALVEVKCLNFRKLQEIYFIETKKFLLIGKSNICVKVGEKSLTCKKIDLTTIVKPEAPFDLSVVYREGANDFVVTFNTSHLQKKYVKVLMHDVAYRQEKDENKWTHVNLSSTKLTLLQRKLQPAAMYEIKVRSIPDHYFKGFWSEWSPSYYFRTP il7_rebuild_super_whole_v1_IL7_bcov_v3_r3_ems_3hC_436_0002_000000017_0001_0001_47_64_H_.._ems_p1-15H-GBL-16H-GABBL-16H_0382_0001_0001_0001_0001_0001_0001_0001_0001_._ems_p1-15H-GBL-16H-GABBL-16H_0398_0001_0001_0002_0001_0001_23F23
SIKELVHEAAKKGNEDVHALVVNAFLALRRGIPPEEIKEQLEEWAKEAGIPPESLEEAKEIVEKG DYSFSCYSQLEVNGSQHSLTCAFEDPDVNTTNLEFEICGALVEVKCLNFRKLQEIYFIETKKFLLIGKSNICVKVGEKSLTCKKIDLTTIVKPEAPFDLSVVYREGANDFVVTFNTSHLQKKYVKVLMHDVAYRQEKDENKWTHVNLSSTKLTLLQRKLQPAAMYEIKVRSIPDHYFKGFWSEWSPSYYFRTP il7_rebuild_super_whole_v1_IL7_bcov_v3_r3_ems_3hM_3011_000000023_0001_0001_44_61_H_.._ems_p1-15H-GBL-16H-GABBL-16H_0168_0001_0001_0002_0001_0005_0001_0001_0001_._a237db91e5dae9a764afea8a79d812a9_0001_0001_0001_0001_6V10
DEEHLKKLAEESIKLAEERGDRMLKHVSEVQLLEAREAIENNDEEELRLLLRKLRLAVEIARK DYSFSCYSQLEVNGSQHSLTCAFEDPDVNTTNLEFEICGALVEVKCLNFRKLQEIYFIETKKFLLIGKSNICVKVGEKSLTCKKIDLTTIVKPEAPFDLSVVYREGANDFVVTFNTSHLQKKYVKVLMHDVAYRQEKDENKWTHVNLSSTKLTLLQRKLQPAAMYEIKVRSIPDHYFKGFWSEWSPSYYFRTP il7_rebuild_super_whole_v1_IL7_longxing_Grafting2_ems_3hM_2512_0001_0006_0001_0001_._3h_hb1_3255_0001_0001_31Q32
DLEEAEKVVRRAAEESNRWAKTELDRYESRYIIEAAEEALRRGDWEQAEEAAKAIERIVKVG DYSFSCYSQLEVNGSQHSLTCAFEDPDVNTTNLEFEICGALVEVKCLNFRKLQEIYFIETKKFLLIGKSNICVKVGEKSLTCKKIDLTTIVKPEAPFDLSVVYREGANDFVVTFNTSHLQKKYVKVLMHDVAYRQEKDENKWTHVNLSSTKLTLLQRKLQPAAMYEIKVRSIPDHYFKGFWSEWSPSYYFRTP il7_rebuild_super_split_v1_IL7_bcov_r3_ems_p1-15H-GBL-16H-GABBL-16H_0222_0001_0001_0001_000000016_0001_0001_._3h_hb1_2227_0001_0001_0001_28E24
TVEELREEIKRIAHELAKLNPERAHAAAVHAFLLQEASEKNDEDKVKTVYKQVQELYKRLS DYSFSCYSQLEVNGSQHSLTCAFEDPDVNTTNLEFEICGALVEVKCLNFRKLQEIYFIETKKFLLIGKSNICVKVGEKSLTCKKIDLTTIVKPEAPFDLSVVYREGANDFVVTFNTSHLQKKYVKVLMHDVAYRQEKDENKWTHVNLSSTKLTLLQRKLQPAAMYEIKVRSIPDHYFKGFWSEWSPSYYFRTP il7_rebuild_super_whole_v1_IL7_bcov_v3_r3_ems_3hM_3011_000000023_0001_0001_44_61_H_.._ems_p1-15H-GBL-16H-GABBL-16H_0168_0001_0001_0002_0001_0005_0001_0001_0001_._ems_3hM_582_0001_0001_0001_30H27
SEEEELLENGPGLDLYLIVFILEAVKRGLASPEEAKKALERIEKVLGEGGITEPFLRLG LEVNGSQHCGALVEVKTKKFLLIGKSNKIDLTTIVHLQKKYVKVLPDHYFK foldit_2008065_0391934665_0002_20F27
DEEIKKLAHVAAQLGDEEAHAAIVNLFLALKRGDPKAKEILEKAVELLKRDPEEAVRFVLELFRR DYSFSCYSQLEVNGSQHSLTCAFEDPDVNTTNLEFEICGALVEVKCLNFRKLQEIYFIETKKFLLIGKSNICVKVGEKSLTCKKIDLTTIVKPEAPFDLSVVYREGANDFVVTFNTSHLQKKYVKVLMHDVAYRQEKDENKWTHVNLSSTKLTLLQRKLQPAAMYEIKVRSIPDHYFKGFWSEWSPSYYFRTP il7_rebuild_super_whole_v1_IL7_bcov_v3_r3_ems_3hM_3011_000000023_0001_0001_44_61_H_.._ems_p1-15H-GBL-16H-GABBL-16H_0168_0001_0001_0002_0001_0005_0001_0001_0001_._661629d24632446421b4c5b220633b72_0001_0001_0003
SEEEELRKLIKELVHAAAKAKDEEVHAILVNLFLALVEAFERNLEELLEELWRRAREFLKRLE DYSFSCYSQLEVNGSQHSLTCAFEDPDVNTTNLEFEICGALVEVKCLNFRKLQEIYFIETKKFLLIGKSNICVKVGEKSLTCKKIDLTTIVKPEAPFDLSVVYREGANDFVVTFNTSHLQKKYVKVLMHDVAYRQEKDENKWTHVNLSSTKLTLLQRKLQPAAMYEIKVRSIPDHYFKGFWSEWSPSYYFRTP il7_rebuild_super_whole_v1_IL7_bcov_v3_r3_ems_3hM_3011_000000023_0001_0001_44_61_H_.._ems_p1-15H-GBL-16H-GABBL-16H_0168_0001_0001_0002_0001_0005_0001_0001_0001_._3h_hb1_5565_0001_0001_0001_14V10
DKEEKITEFSQKLKEKVEKASEEEAERLIKEAVHEAAERNDEELHAEIVNVFLEFRRKRS DYSFSCYSQLEVNGSQHSLTCAFEDPDVNTTNLEFEICGALVEVKCLNFRKLQEIYFIETKKFLLIGKSNICVKVGEKSLTCKKIDLTTIVKPEAPFDLSVVYREGANDFVVTFNTSHLQKKYVKVLMHDVAYRQEKDENKWTHVNLSSTKLTLLQRKLQPAAMYEIKVRSIPDHYFKGFWSEWSPSYYFRTP il7_rebuild_super_whole_v1_IL7_bcov_v3_r3_ems_3hM_3011_000000023_0001_0001_44_61_H_.._ems_p1-15H-GBL-16H-GABBL-16H_0168_0001_0001_0002_0001_0005_0001_0001_0001_._ems_3hM_985_0001_0003_33V10
SEEEEELERLIEEALRALERRNRERDAELARIITEAVKEQKKHASEEDARLRWLKLRQAVEELLR DYSFSCYSQLEVNGSQHSLTCAFEDPDVNTTNLEFEICGALVEVKCLNFRKLQEIYFIETKKFLLIGKSNICVKVGEKSLTCKKIDLTTIVKPEAPFDLSVVYREGANDFVVTFNTSHLQKKYVKVLMHDVAYRQEKDENKWTHVNLSSTKLTLLQRKLQPAAMYEIKVRSIPDHYFKGFWSEWSPSYYFRTP il7_rebuild_super_split_v1_IL7_longxing_Grafting2_ems_3hM_305_0001_0003_0001_0001_._3h_hb1_5391_0001_0003_0001_58Q34
SEEAKKAAERILKVWERAARRGDEEALELIEHLLRYIVEASEDSASKEVLEWAEHVIRELRK DYSFSCYSQLEVNGSQHSLTCAFEDPDVNTTNLEFEICGALVEVKCLNFRKLQEIYFIETKKFLLIGKSNICVKVGEKSLTCKKIDLTTIVKPEAPFDLSVVYREGANDFVVTFNTSHLQKKYVKVLMHDVAYRQEKDENKWTHVNLSSTKLTLLQRKLQPAAMYEIKVRSIPDHYFKGFWSEWSPSYYFRTP il7_rebuild_super_split_v1_IL7_bcov_r3_ems_p1-15H-GBL-16H-GABBL-16H_0222_0001_0001_0001_000000016_0001_0001_._3h_hb1_5227_0001_0001_0001_32H23
DPDELARLLKERSEEAEEKNLVSAEDAIESKARIAAALANDEEFLKWVEKVEKEFKDRKK DYSFSCYSQLEVNGSQHSLTCAFEDPDVNTTNLEFEICGALVEVKCLNFRKLQEIYFIETKKFLLIGKSNICVKVGEKSLTCKKIDLTTIVKPEAPFDLSVVYREGANDFVVTFNTSHLQKKYVKVLMHDVAYRQEKDENKWTHVNLSSTKLTLLQRKLQPAAMYEIKVRSIPDHYFKGFWSEWSPSYYFRTP il7_rebuild_super_whole_v1_IL7_bcov_v3_r3_ems_3hC_436_0002_000000017_0001_0001_47_64_H_.._ems_p1-15H-GBL-16H-GABBL-16H_0382_0001_0001_0001_0001_0001_0001_0001_0001_._3h_hb1_5452_0001_0001_13S28
PEEAEDIYVELVNLWLEALEKNDEEAIKFVQELARKAWKATEENLQEELEKVKKELKEFKERKK DYSFSCYSQLEVNGSQHSLTCAFEDPDVNTTNLEFEICGALVEVKCLNFRKLQEIYFIETKKFLLIGKSNICVKVGEKSLTCKKIDLTTIVKPEAPFDLSVVYREGANDFVVTFNTSHLQKKYVKVLMHDVAYRQEKDENKWTHVNLSSTKLTLLQRKLQPAAMYEIKVRSIPDHYFKGFWSEWSPSYYFRTP il7_rebuild_super_split_v1_IL7_bcov_v3_r3_HEEH_04578_000000011_0001_0001_44_64_H_.._ems_3hC_1310_0001_0001_0013_0001_0001_0001_._3h_hb1_4149_0001_0002_0001_8Y33
SEDSRLLKLKLEMAKRALEEGVASKELAKIIAEAVEEKARKLGDDEVQKLVEKVKKFIEKYG DYSFSCYSQLEVNGSQHSLTCAFEDPDVNTTNLEFEICGALVEVKCLNFRKLQEIYFIETKKFLLIGKSNICVKVGEKSLTCKKIDLTTIVKPEAPFDLSVVYREGANDFVVTFNTSHLQKKYVKVLMHDVAYRQEKDENKWTHVNLSSTKLTLLQRKLQPAAMYEIKVRSIPDHYFKGFWSEWSPSYYFRTP il7_rebuild_super_split_v1_IL7_longxing_Grafting2_ems_3hM_305_0001_0003_0001_0001_._HHH_eva_0380_0001_0001_0002_38K15
DKDTIEKVKKEIQKVKKELTDPRARHIARIVEAEVELAKEKDNPEDLRLAERHLELAREID DYSFSCYSQLEVNGSQHSLTCAFEDPDVNTTNLEFEICGALVEVKCLNFRKLQEIYFIETKKFLLIGKSNICVKVGEKSLTCKKIDLTTIVKPEAPFDLSVVYREGANDFVVTFNTSHLQKKYVKVLMHDVAYRQEKDENKWTHVNLSSTKLTLLQRKLQPAAMYEIKVRSIPDHYFKGFWSEWSPSYYFRTP il7_rebuild_super_split_v1_IL7_longxing_Grafting2_ems_3hM_843_0001_0012_0001_0001_._ems_3hM_1959_0001_0002_0001_53H9
AEQVKETVRKLIEKAKRLKDSGDSEKAKKVLEEIKRLAHELAQSSDEEERRTAHAAAVNAYLFV DYSFSCYSQLEVNGSQHSLTCAFEDPDVNTTNLEFEICGALVEVKCLNFRKLQEIYFIETKKFLLIGKSNICVKVGEKSLTCKKIDLTTIVKPEAPFDLSVVYREGANDFVVTFNTSHLQKKYVKVLMHDVAYRQEKDENKWTHVNLSSTKLTLLQRKLQPAAMYEIKVRSIPDHYFKGFWSEWSPSYYFRTP il7_rebuild_super_split_v1_IL7_bcov_v3_r3_ems_3hM_3011_000000023_0001_0001_44_61_H_.._ems_p1-15H-GBL-16H-GABBL-16H_0168_0001_0001_0002_0001_0005_0001_0001_0001_._3h_hb1_3033_0001_0001_0001_61Y29
DLWKELKRKNEELLELARRLNNDDARLAAKKTLQALKIIRERNDERLLMVVEILTEELEDAA DYSFSCYSQLEVNGSQHSLTCAFEDPDVNTTNLEFEICGALVEVKCLNFRKLQEIYFIETKKFLLIGKSNICVKVGEKSLTCKKIDLTTIVKPEAPFDLSVVYREGANDFVVTFNTSHLQKKYVKVLMHDVAYRQEKDENKWTHVNLSSTKLTLLQRKLQPAAMYEIKVRSIPDHYFKGFWSEWSPSYYFRTP il7_rebuild_super_split_v1_IL7_longxing_Grafting2_ems_3hM_1894_0002_0004_0001_0001_._3h_hb1_1346_0001_0001_50V27
SSKELKKRIKKALKTGDEELIERLAHEAAKLGDEEAHALAVNAFLALARR DYSFSCYSQLEVNGSQHSLTCAFEDPDVNTTNLEFEICGALVEVKCLNFRKLQEIYFIETKKFLLIGKSNICVKVGEKSLTCKKIDLTTIVKPEAPFDLSVVYREGANDFVVTFNTSHLQKKYVKVLMHDVAYRQEKDENKWTHVNLSSTKLTLLQRKLQPAAMYEIKVRSIPDHYFKGFWSEWSPSYYFRTP il7_rebuild_super_whole_v1_IL7_bcov_v3_r3_ems_3hM_3011_000000023_0001_0001_44_61_H_.._ems_p1-15H-GBL-16H-GABBL-16H_0168_0001_0001_0002_0001_0005_0001_0001_0001_._HHH_eva_0456_0001_0001_0003_22E7
DEKQMEKFARDVKRKLIGDTRDRDKILEKLEKIVKKLQNTDGGRVMLLLEVLLRVMQID LEVNGSQHCGALVEVKTKKFLLIGKSNKIDLTTIVHLQKKYVKVLPDHYFK foldit_2008194_0392626274_13K51
SLKEEFERVAKEAKKLAKKAGELAAYLLIYILEAAFKEALKNGDEEQAKEEAEKAKEEIEKVRR DYSFSCYSQLEVNGSQHSLTCAFEDPDVNTTNLEFEICGALVEVKCLNFRKLQEIYFIETKKFLLIGKSNICVKVGEKSLTCKKIDLTTIVKPEAPFDLSVVYREGANDFVVTFNTSHLQKKYVKVLMHDVAYRQEKDENKWTHVNLSSTKLTLLQRKLQPAAMYEIKVRSIPDHYFKGFWSEWSPSYYFRTP il7_rebuild_super_split_v1_IL7_bcov_r3_ems_p1-15H-GBL-16H-GABBL-16H_0222_0001_0001_0001_000000016_0001_0001_._3h_hb1_4193_0001_0006_0001_58E48
GNLSEYLIRYIIEAVEKGLASPEEAEKALERIVKVLGPSPELEELLRLIRGGDPELLEKLLKHG LEVNGSQHCGALVEVKTKKFLLIGKSNKIDLTTIVHLQKKYVKVLPDHYFK foldit_2008065_0391936837_0002
SEVHFRVQSELAEHLKRYIRRAGAEVHIERDGDTYHVTVHNASEAVKALVRIAKVSGVEVSYQP DYSFSCYSQLEVNGSQHSLTCAFEDPDVNTTNLEFEICGALVEVKCLNFRKLQEIYFIETKKFLLIGKSNICVKVGEKSLTCKKIDLTTIVKPEAPFDLSVVYREGANDFVVTFNTSHLQKKYVKVLMHDVAYRQEKDENKWTHVNLSSTKLTLLQRKLQPAAMYEIKVRSIPDHYFKGFWSEWSPSYYFRTP il7_rebuild_super_split_v1_IL7_bcov_r3_ems_p1-15H-GBL-16H-GABBL-16H_0222_0001_0001_0001_000000016_0001_0001_._ems_ferrM_4623_0001_0002_0001_14H23
SDEFVERVRDKMNKKKDEGKLEWLLRATMELIEEAKKRNDEDEYKIAVNLLDRQDKWID LEVNGSQHCGALVEVKTKKFLLIGKSNKIDLTTIVHLQKKYVKVLPDHYFK foldit_2007983_0391322351_46I51
SAEEILDEILKRDPSLKPVVELVKRLVEELNVPPEEAIKILAHEAAKEGDEELHALVVNIYLRVA DYSFSCYSQLEVNGSQHSLTCAFEDPDVNTTNLEFEICGALVEVKCLNFRKLQEIYFIETKKFLLIGKSNICVKVGEKSLTCKKIDLTTIVKPEAPFDLSVVYREGANDFVVTFNTSHLQKKYVKVLMHDVAYRQEKDENKWTHVNLSSTKLTLLQRKLQPAAMYEIKVRSIPDHYFKGFWSEWSPSYYFRTP il7_rebuild_super_whole_v1_IL7_bcov_v3_r3_ems_3hM_3011_000000023_0001_0001_44_61_H_.._ems_p1-15H-GBL-16H-GABBL-16H_0168_0001_0001_0002_0001_0005_0001_0001_0001_._d0d2ad84efd08896eb5fa12d6e003c2f_0001_1_0001_0001_0002_61Y29
DDEEFERKVKEVTTLAQRKNDEEDERLAQLKLEMAKLARELNDELAEIIARAVVEKLKELVS DYSFSCYSQLEVNGSQHSLTCAFEDPDVNTTNLEFEICGALVEVKCLNFRKLQEIYFIETKKFLLIGKSNICVKVGEKSLTCKKIDLTTIVKPEAPFDLSVVYREGANDFVVTFNTSHLQKKYVKVLMHDVAYRQEKDENKWTHVNLSSTKLTLLQRKLQPAAMYEIKVRSIPDHYFKGFWSEWSPSYYFRTP il7_rebuild_super_split_v1_IL7_longxing_Grafting2_ems_3hM_305_0001_0003_0001_0001_._ems_3hM_790_0001_0002_0001_56K15
SEEDKKIKELAHRLAQLLEKATNPEAREVVERAHAVLVHAFLAKDPELETEAKELEKLAKKLQ DYSFSCYSQLEVNGSQHSLTCAFEDPDVNTTNLEFEICGALVEVKCLNFRKLQEIYFIETKKFLLIGKSNICVKVGEKSLTCKKIDLTTIVKPEAPFDLSVVYREGANDFVVTFNTSHLQKKYVKVLMHDVAYRQEKDENKWTHVNLSSTKLTLLQRKLQPAAMYEIKVRSIPDHYFKGFWSEWSPSYYFRTP il7_rebuild_super_split_v1_IL7_bcov_v3_r3_ems_3hM_3011_000000023_0001_0001_44_61_H_.._ems_p1-15H-GBL-16H-GABBL-16H_0168_0001_0001_0002_0001_0005_0001_0001_0001_._ems_3hC_501_0001_0001_0001_0003_39H27
DRKLEWLVKASRELTEEAIKKNDEDELEWARRLVERQKEWAEKRNDEEKVKEADKLYKWIKKRI DYSFSCYSQLEVNGSQHSLTCAFEDPDVNTTNLEFEICGALVEVKCLNFRKLQEIYFIETKKFLLIGKSNICVKVGEKSLTCKKIDLTTIVKPEAPFDLSVVYREGANDFVVTFNTSHLQKKYVKVLMHDVAYRQEKDENKWTHVNLSSTKLTLLQRKLQPAAMYEIKVRSIPDHYFKGFWSEWSPSYYFRTP il7_rebuild_super_whole_v1_IL7_bcov_r2_ems_3hM_1129_000000027_0001_0001_._3h_hb1_6125_0001_0002_11S33
GEEVKERVEDASVRAVNAWLRNKPFEFTVSFKGVDIKLTVRPDPRVVQKFARLVWKATELAETK DYSFSCYSQLEVNGSQHSLTCAFEDPDVNTTNLEFEICGALVEVKCLNFRKLQEIYFIETKKFLLIGKSNICVKVGEKSLTCKKIDLTTIVKPEAPFDLSVVYREGANDFVVTFNTSHLQKKYVKVLMHDVAYRQEKDENKWTHVNLSSTKLTLLQRKLQPAAMYEIKVRSIPDHYFKGFWSEWSPSYYFRTP il7_rebuild_super_split_v1_IL7_bcov_v3_r3_HEEH_04578_000000011_0001_0001_44_64_H_.._ems_3hC_1310_0001_0001_0013_0001_0001_0001_._HEEH_23074_0001_0001_0001
SEKEQRSEDFSVKLVNLWLRARRDEEREEVQELLREYWQSTERNDDEWNKEFIKEVERILKEIEK DYSFSCYSQLEVNGSQHSLTCAFEDPDVNTTNLEFEICGALVEVKCLNFRKLQEIYFIETKKFLLIGKSNICVKVGEKSLTCKKIDLTTIVKPEAPFDLSVVYREGANDFVVTFNTSHLQKKYVKVLMHDVAYRQEKDENKWTHVNLSSTKLTLLQRKLQPAAMYEIKVRSIPDHYFKGFWSEWSPSYYFRTP il7_rebuild_super_split_v1_IL7_bcov_v3_r3_HEEH_04578_000000011_0001_0001_44_64_H_.._ems_3hC_1310_0001_0001_0013_0001_0001_0001_._3h_hb1_3829_0001_0002_0001_34L7
PEEEKIKRKLKEKVEKLVKSASSEEEAREIIKKAAHEAAEWNTEEVHAFIVNLYLEVRESS DYSFSCYSQLEVNGSQHSLTCAFEDPDVNTTNLEFEICGALVEVKCLNFRKLQEIYFIETKKFLLIGKSNICVKVGEKSLTCKKIDLTTIVKPEAPFDLSVVYREGANDFVVTFNTSHLQKKYVKVLMHDVAYRQEKDENKWTHVNLSSTKLTLLQRKLQPAAMYEIKVRSIPDHYFKGFWSEWSPSYYFRTP il7_rebuild_super_whole_v1_IL7_bcov_v3_r3_ems_3hM_3011_000000023_0001_0001_44_61_H_.._ems_p1-15H-GBL-16H-GABBL-16H_0168_0001_0001_0002_0001_0005_0001_0001_0001_._ems_3hM_1958_0001_0001_54Y29
DLEERIEELIKRIPDPEVRRILEEVLELLKRDLEKIKRLAHEVAMKYGDPIVKEIHALIVNLFLQ DYSFSCYSQLEVNGSQHSLTCAFEDPDVNTTNLEFEICGALVEVKCLNFRKLQEIYFIETKKFLLIGKSNICVKVGEKSLTCKKIDLTTIVKPEAPFDLSVVYREGANDFVVTFNTSHLQKKYVKVLMHDVAYRQEKDENKWTHVNLSSTKLTLLQRKLQPAAMYEIKVRSIPDHYFKGFWSEWSPSYYFRTP il7_rebuild_super_split_v1_IL7_bcov_v3_r3_ems_3hM_3011_000000023_0001_0001_44_61_H_.._ems_p1-15H-GBL-16H-GABBL-16H_0168_0001_0001_0002_0001_0005_0001_0001_0001_._3d54fb053c24e18ab9d145fc4c7dab93_0001_0001_0007_0001
DRRKELAIIIAIAVLEKASKRITDKEEDKRLARLKRLMAELADDEKLRRLAEHALRITEQLIRD DYSFSCYSQLEVNGSQHSLTCAFEDPDVNTTNLEFEICGALVEVKCLNFRKLQEIYFIETKKFLLIGKSNICVKVGEKSLTCKKIDLTTIVKPEAPFDLSVVYREGANDFVVTFNTSHLQKKYVKVLMHDVAYRQEKDENKWTHVNLSSTKLTLLQRKLQPAAMYEIKVRSIPDHYFKGFWSEWSPSYYFRTP il7_rebuild_super_split_v1_IL7_longxing_Grafting2_ems_3hM_305_0001_0003_0001_0001_._3h_hb1_2628_0001_0010_0001_17K15
DEERKKFEEEIRRLIEWNKRNESEKNRWLLEATEELLREAEKKNDEDEWRWAARLLERESKWT DYSFSCYSQLEVNGSQHSLTCAFEDPDVNTTNLEFEICGALVEVKCLNFRKLQEIYFIETKKFLLIGKSNICVKVGEKSLTCKKIDLTTIVKPEAPFDLSVVYREGANDFVVTFNTSHLQKKYVKVLMHDVAYRQEKDENKWTHVNLSSTKLTLLQRKLQPAAMYEIKVRSIPDHYFKGFWSEWSPSYYFRTP il7_rebuild_super_whole_v1_IL7_bcov_r2_ems_3hM_1129_000000027_0001_0001_._3h_hb1_346_0001_0001_59E59
DEESRHAVVVNAFLVKTAYERGEPSKVEVNVDGQRYTVTVDQDPTTNEKAERIIKKVFHELAKR DYSFSCYSQLEVNGSQHSLTCAFEDPDVNTTNLEFEICGALVEVKCLNFRKLQEIYFIETKKFLLIGKSNICVKVGEKSLTCKKIDLTTIVKPEAPFDLSVVYREGANDFVVTFNTSHLQKKYVKVLMHDVAYRQEKDENKWTHVNLSSTKLTLLQRKLQPAAMYEIKVRSIPDHYFKGFWSEWSPSYYFRTP il7_rebuild_super_split_v1_IL7_bcov_v3_r3_ems_3hM_3011_000000023_0001_0001_44_61_H_.._ems_p1-15H-GBL-16H-GABBL-16H_0168_0001_0001_0002_0001_0005_0001_0001_0001_._HEEH_12302_0001_0011_0001_58F10
SLVEEAKELLKRGIPPEEIVEELVRRISEELNVPPKEAIKILVHLAARNNNEDLHAAAVNLFLRV DYSFSCYSQLEVNGSQHSLTCAFEDPDVNTTNLEFEICGALVEVKCLNFRKLQEIYFIETKKFLLIGKSNICVKVGEKSLTCKKIDLTTIVKPEAPFDLSVVYREGANDFVVTFNTSHLQKKYVKVLMHDVAYRQEKDENKWTHVNLSSTKLTLLQRKLQPAAMYEIKVRSIPDHYFKGFWSEWSPSYYFRTP il7_rebuild_super_whole_v1_IL7_bcov_v3_r3_ems_3hM_3011_000000023_0001_0001_44_61_H_.._ems_p1-15H-GBL-16H-GABBL-16H_0168_0001_0001_0002_0001_0005_0001_0001_0001_._bdf5580e4f55a415c19f8eb7785779bc_0001_0001_0002_43V10
DTELARIILEAVHEQARKIEDEEDRRLQELKSEMAAELAARHNHEVREWFERFVKEEEERR DYSFSCYSQLEVNGSQHSLTCAFEDPDVNTTNLEFEICGALVEVKCLNFRKLQEIYFIETKKFLLIGKSNICVKVGEKSLTCKKIDLTTIVKPEAPFDLSVVYREGANDFVVTFNTSHLQKKYVKVLMHDVAYRQEKDENKWTHVNLSSTKLTLLQRKLQPAAMYEIKVRSIPDHYFKGFWSEWSPSYYFRTP il7_rebuild_super_split_v1_IL7_longxing_Grafting2_ems_3hM_305_0001_0003_0001_0001_._3h_hb1_2287_0001_0001_0001
SEEEEELERFWREVEEYIRRLNDERARHIFEIVKLELEAAEKNNNEEDFRLAHRKFRLAFEILTR DYSFSCYSQLEVNGSQHSLTCAFEDPDVNTTNLEFEICGALVEVKCLNFRKLQEIYFIETKKFLLIGKSNICVKVGEKSLTCKKIDLTTIVKPEAPFDLSVVYREGANDFVVTFNTSHLQKKYVKVLMHDVAYRQEKDENKWTHVNLSSTKLTLLQRKLQPAAMYEIKVRSIPDHYFKGFWSEWSPSYYFRTP il7_rebuild_super_split_v1_IL7_longxing_Grafting2_ems_3hM_843_0001_0012_0001_0001_._3h_hb1_5938_0001_0001_0002
SAIEEVAHKLAKSGDPKKHELHALLVNLFLQGIPPRDVLRIAAEVAEELGDPDLAKELRKLAEET DYSFSCYSQLEVNGSQHSLTCAFEDPDVNTTNLEFEICGALVEVKCLNFRKLQEIYFIETKKFLLIGKSNICVKVGEKSLTCKKIDLTTIVKPEAPFDLSVVYREGANDFVVTFNTSHLQKKYVKVLMHDVAYRQEKDENKWTHVNLSSTKLTLLQRKLQPAAMYEIKVRSIPDHYFKGFWSEWSPSYYFRTP il7_rebuild_super_split_v1_IL7_bcov_v3_r3_ems_3hM_3011_000000023_0001_0001_44_61_H_.._ems_p1-15H-GBL-16H-GABBL-16H_0168_0001_0001_0002_0001_0005_0001_0001_0001_._91f0cba056638229c376853e1afea4e2_0001_1_0001_0001_0001_4E7
DRMAEHVLRVLRLEMEEAIGPNGGSELIERGVSPEEISKHFPTSEEQKLLLRMVELALKILRG LEVNGSQHCGALVEVKTKKFLLIGKSNKIDLTTIVHLQKKYVKVLPDHYFK foldit_2008211_0392761685_0002_53M54
DKELAKIIAKAVNEQADEEEEKKKKKKKKKKEKKEEEKKRRDEDDRLAELKNRQAKKHM LEVNGSQHCGALVEVKTKKFLLIGKSNKIDLTTIVHLQKKYVKVLPDHYFK foldit_2008222_0392848781_54Q34
DIEHLIRLAIKRSRELGDEDARLALLMLLMALRRGLASELAAIISAAVIEQAQER DYSFSCYSQLEVNGSQHSLTCAFEDPDVNTTNLEFEICGALVEVKCLNFRKLQEIYFIETKKFLLIGKSNICVKVGEKSLTCKKIDLTTIVKPEAPFDLSVVYREGANDFVVTFNTSHLQKKYVKVLMHDVAYRQEKDENKWTHVNLSSTKLTLLQRKLQPAAMYEIKVRSIPDHYFKGFWSEWSPSYYFRTP il7_rebuild_super_split_v1_IL7_longxing_Grafting2_ems_3hM_305_0001_0003_0001_0001_._3h_hb1_6381_0001_0002_0001_27M31
TEDDERLAKKKKNQAKAIIEHTDEERLRMLREILEELARDALKKITDEEERKYVKKTLEEIQKKF DYSFSCYSQLEVNGSQHSLTCAFEDPDVNTTNLEFEICGALVEVKCLNFRKLQEIYFIETKKFLLIGKSNICVKVGEKSLTCKKIDLTTIVKPEAPFDLSVVYREGANDFVVTFNTSHLQKKYVKVLMHDVAYRQEKDENKWTHVNLSSTKLTLLQRKLQPAAMYEIKVRSIPDHYFKGFWSEWSPSYYFRTP il7_rebuild_super_split_v1_IL7_longxing_Grafting2_ems_3hM_1894_0002_0004_0001_0001_._3h_hb1_1404_0001_0002_0001_37L34
SKQFELVVRALRLAGGDPREAIKILFHLAAEKGDEDYHAAAVNLFLLLKQGLSPEEVLEEAEKLR DYSFSCYSQLEVNGSQHSLTCAFEDPDVNTTNLEFEICGALVEVKCLNFRKLQEIYFIETKKFLLIGKSNICVKVGEKSLTCKKIDLTTIVKPEAPFDLSVVYREGANDFVVTFNTSHLQKKYVKVLMHDVAYRQEKDENKWTHVNLSSTKLTLLQRKLQPAAMYEIKVRSIPDHYFKGFWSEWSPSYYFRTP il7_rebuild_super_whole_v1_IL7_bcov_v3_r3_ems_3hM_3011_000000023_0001_0001_44_61_H_.._ems_p1-15H-GBL-16H-GABBL-16H_0168_0001_0001_0002_0001_0005_0001_0001_0001_._ac4c3ba4b0f318db3a21ad0f1c8264ff_0001_0001_0001_0001_26F10
DKELALIIAKAVYEKAFEDEMRSSTKKESDDKVEMEWRTTEHEDQRLAKLKLEMALKHM LEVNGSQHCGALVEVKTKKFLLIGKSNKIDLTTIVHLQKKYVKVLPDHYFK foldit_2008222_0392860163_15K15
SFIKLVAHLAAKHGDEKVHAVAVHVFLAELLGDPELRRLAEELAKLLVEGNLPPEELERFERLIS DYSFSCYSQLEVNGSQHSLTCAFEDPDVNTTNLEFEICGALVEVKCLNFRKLQEIYFIETKKFLLIGKSNICVKVGEKSLTCKKIDLTTIVKPEAPFDLSVVYREGANDFVVTFNTSHLQKKYVKVLMHDVAYRQEKDENKWTHVNLSSTKLTLLQRKLQPAAMYEIKVRSIPDHYFKGFWSEWSPSYYFRTP il7_rebuild_super_whole_v1_IL7_bcov_v3_r3_ems_3hM_3011_000000023_0001_0001_44_61_H_.._ems_p1-15H-GBL-16H-GABBL-16H_0168_0001_0001_0002_0001_0005_0001_0001_0001_._b184d536ed76bc673c907334f88b7005_0001_1_0001_0001_24H27
SREELLEEMLRRVELIDEELRVEELRRLVEELLKEARRINDERFAREAQRILIKALAKDDK DYSFSCYSQLEVNGSQHSLTCAFEDPDVNTTNLEFEICGALVEVKCLNFRKLQEIYFIETKKFLLIGKSNICVKVGEKSLTCKKIDLTTIVKPEAPFDLSVVYREGANDFVVTFNTSHLQKKYVKVLMHDVAYRQEKDENKWTHVNLSSTKLTLLQRKLQPAAMYEIKVRSIPDHYFKGFWSEWSPSYYFRTP il7_rebuild_super_whole_v1_IL7_bcov_r3_ems_p1-16H-GBL-16H-GABBL-15H_0203_0001_0001_0002_000000017_0001_0001_._3h_hb1_2998_0001_0005_0001_9M9
PERDKKEEKNRKKDDELAKLLKKRVEEALRKGLVSEEDAKEHLERIKRALTGKEKEEEERKKRK LEVNGSQHCGALVEVKTKKFLLIGKSNKIDLTTIVHLQKKYVKVLPDHYFK foldit_2007998_0391435314_42H45
DEELIEELAHLAARLGDEEAHAAVVNIFLAVKEGDPEAEELLKELSELFKRDPEKAVELVLRLVK DYSFSCYSQLEVNGSQHSLTCAFEDPDVNTTNLEFEICGALVEVKCLNFRKLQEIYFIETKKFLLIGKSNICVKVGEKSLTCKKIDLTTIVKPEAPFDLSVVYREGANDFVVTFNTSHLQKKYVKVLMHDVAYRQEKDENKWTHVNLSSTKLTLLQRKLQPAAMYEIKVRSIPDHYFKGFWSEWSPSYYFRTP il7_rebuild_super_whole_v1_IL7_bcov_v3_r3_ems_3hM_3011_000000023_0001_0001_44_61_H_.._ems_p1-15H-GBL-16H-GABBL-16H_0168_0001_0001_0002_0001_0005_0001_0001_0001_._142e77ab8d9c494c06ac6557ecfa332b_0001_0001_0001_6E7
DEEEKKLEELLRDLIKKAEKNNDHLAIIILRAVLEQFEEALKNNNEEDLRLLRLMIKMAFEHLRT DYSFSCYSQLEVNGSQHSLTCAFEDPDVNTTNLEFEICGALVEVKCLNFRKLQEIYFIETKKFLLIGKSNICVKVGEKSLTCKKIDLTTIVKPEAPFDLSVVYREGANDFVVTFNTSHLQKKYVKVLMHDVAYRQEKDENKWTHVNLSSTKLTLLQRKLQPAAMYEIKVRSIPDHYFKGFWSEWSPSYYFRTP il7_rebuild_super_split_v1_IL7_longxing_Grafting2_ems_3hM_305_0001_0003_0001_0001_._3h_hb1_5666_0001_0001_0001_55M31
SEEERELALEAHAILVHAFLSNSPITFKLNVYGVTVDVKVDSDPRVIKEVAHLIAKALRIAEEG DYSFSCYSQLEVNGSQHSLTCAFEDPDVNTTNLEFEICGALVEVKCLNFRKLQEIYFIETKKFLLIGKSNICVKVGEKSLTCKKIDLTTIVKPEAPFDLSVVYREGANDFVVTFNTSHLQKKYVKVLMHDVAYRQEKDENKWTHVNLSSTKLTLLQRKLQPAAMYEIKVRSIPDHYFKGFWSEWSPSYYFRTP il7_rebuild_super_split_v1_IL7_bcov_v3_r3_ems_3hM_3011_000000023_0001_0001_44_61_H_.._ems_p1-15H-GBL-16H-GABBL-16H_0168_0001_0001_0002_0001_0005_0001_0001_0001_._HEEH_02929_0001_0001_0002_17H27
DLREEAEKIARELREIAEKRNDEKLRWLVEATAELLEESARSEDEEEFRWAFKLIKREAEWIKK DYSFSCYSQLEVNGSQHSLTCAFEDPDVNTTNLEFEICGALVEVKCLNFRKLQEIYFIETKKFLLIGKSNICVKVGEKSLTCKKIDLTTIVKPEAPFDLSVVYREGANDFVVTFNTSHLQKKYVKVLMHDVAYRQEKDENKWTHVNLSSTKLTLLQRKLQPAAMYEIKVRSIPDHYFKGFWSEWSPSYYFRTP il7_rebuild_super_split_v1_IL7_bcov_r2_ems_3hM_1129_000000027_0001_0001_._3h_hb1_3207_0001_0001_0001_58E59
TEEVEKLLLEALERGDEELIKEAAHLLAKLAHELNDPELLKKLHALAVNVFLSPEARKEARELLR DYSFSCYSQLEVNGSQHSLTCAFEDPDVNTTNLEFEICGALVEVKCLNFRKLQEIYFIETKKFLLIGKSNICVKVGEKSLTCKKIDLTTIVKPEAPFDLSVVYREGANDFVVTFNTSHLQKKYVKVLMHDVAYRQEKDENKWTHVNLSSTKLTLLQRKLQPAAMYEIKVRSIPDHYFKGFWSEWSPSYYFRTP il7_rebuild_super_split_v1_IL7_bcov_v3_r3_ems_3hM_3011_000000023_0001_0001_44_61_H_.._ems_p1-15H-GBL-16H-GABBL-16H_0168_0001_0001_0002_0001_0005_0001_0001_0001_._5ebbd0306a1b786ebb7fce220495a920_0001_0001_0003_0001
SLAEIILEAVSEQVEEAAKNKDPDAFREDSRLLKEKAEMANDPKAQEIAKKVITKAKKLM DYSFSCYSQLEVNGSQHSLTCAFEDPDVNTTNLEFEICGALVEVKCLNFRKLQEIYFIETKKFLLIGKSNICVKVGEKSLTCKKIDLTTIVKPEAPFDLSVVYREGANDFVVTFNTSHLQKKYVKVLMHDVAYRQEKDENKWTHVNLSSTKLTLLQRKLQPAAMYEIKVRSIPDHYFKGFWSEWSPSYYFRTP il7_rebuild_super_split_v1_IL7_longxing_Grafting2_ems_3hM_305_0001_0003_0001_0001_._ems_3hM_3098_0001_0001_0003_35E30
DVQELARVLHKVTELAEKNPSDEKVVEALEDASVAAVNVWLIEDPRESDKFARKISEQVDRIL DYSFSCYSQLEVNGSQHSLTCAFEDPDVNTTNLEFEICGALVEVKCLNFRKLQEIYFIETKKFLLIGKSNICVKVGEKSLTCKKIDLTTIVKPEAPFDLSVVYREGANDFVVTFNTSHLQKKYVKVLMHDVAYRQEKDENKWTHVNLSSTKLTLLQRKLQPAAMYEIKVRSIPDHYFKGFWSEWSPSYYFRTP il7_rebuild_super_split_v1_IL7_bcov_v3_r3_HEEH_04578_000000011_0001_0001_44_64_H_.._ems_3hC_1310_0001_0001_0013_0001_0001_0001_._ems_3hM_2596_0001_0003_0001_10H11
DWRHVLRLVEHAIRIARKLNLEEEVELQERMKFLAEKIVEANNERMREHVLRVLELESKEL DYSFSCYSQLEVNGSQHSLTCAFEDPDVNTTNLEFEICGALVEVKCLNFRKLQEIYFIETKKFLLIGKSNICVKVGEKSLTCKKIDLTTIVKPEAPFDLSVVYREGANDFVVTFNTSHLQKKYVKVLMHDVAYRQEKDENKWTHVNLSSTKLTLLQRKLQPAAMYEIKVRSIPDHYFKGFWSEWSPSYYFRTP il7_rebuild_super_split_v1_IL7_longxing_Grafting2_ems_3hM_2512_0001_0006_0001_0001_._3h_hb1_6441_0001_0002_0001_31M54
SEEEKEEAEDKSEEAVNAWLSKEPFSVTIDVNGERVTIKVSEDPTDLKKVQEAARLVWRLTERG DYSFSCYSQLEVNGSQHSLTCAFEDPDVNTTNLEFEICGALVEVKCLNFRKLQEIYFIETKKFLLIGKSNICVKVGEKSLTCKKIDLTTIVKPEAPFDLSVVYREGANDFVVTFNTSHLQKKYVKVLMHDVAYRQEKDENKWTHVNLSSTKLTLLQRKLQPAAMYEIKVRSIPDHYFKGFWSEWSPSYYFRTP il7_rebuild_super_split_v1_IL7_bcov_v3_r3_HEEH_04578_000000011_0001_0001_44_64_H_.._ems_3hC_1310_0001_0001_0013_0001_0001_0001_._HEEH_20709_0001_0002_0001_13E34
DIEELAKLVIKLARENGNELARIIAEAVLEQFRRGEISEEDARLQLLMAIMAERG DYSFSCYSQLEVNGSQHSLTCAFEDPDVNTTNLEFEICGALVEVKCLNFRKLQEIYFIETKKFLLIGKSNICVKVGEKSLTCKKIDLTTIVKPEAPFDLSVVYREGANDFVVTFNTSHLQKKYVKVLMHDVAYRQEKDENKWTHVNLSSTKLTLLQRKLQPAAMYEIKVRSIPDHYFKGFWSEWSPSYYFRTP il7_rebuild_super_split_v1_IL7_longxing_Grafting2_ems_3hM_305_0001_0003_0001_0001_._3h_hb1_813_0001_0001_0001_48M31
PSHMESTEHDHDGDVQLALRKILLALKIIENASSKEEADRAKYIADIVRDEVLQDDGPLRIEIH LEVNGSQHCGALVEVKTKKFLLIGKSNKIDLTTIVHLQKKYVKVLPDHYFK foldit_2008147_0392334954_43Y31
DRKEKYKRDVEEIEKEMRKGNPDERIQYIIKVLWEELKKALKNDNEEDLHIILWRLEAIMKYVS LEVNGSQHCGALVEVKTKKFLLIGKSNKIDLTTIVHLQKKYVKVLPDHYFK foldit_2008034_0391773505
SREELLIEVLIRVLEIDAKETDDPLAKKLLKLAQSLLEEAKRKNSEEVLEEVARVVQRALIAVD DYSFSCYSQLEVNGSQHSLTCAFEDPDVNTTNLEFEICGALVEVKCLNFRKLQEIYFIETKKFLLIGKSNICVKVGEKSLTCKKIDLTTIVKPEAPFDLSVVYREGANDFVVTFNTSHLQKKYVKVLMHDVAYRQEKDENKWTHVNLSSTKLTLLQRKLQPAAMYEIKVRSIPDHYFKGFWSEWSPSYYFRTP il7_rebuild_super_whole_v1_IL7_bcov_r3_ems_p1-16H-GBL-16H-GABBL-15H_0203_0001_0001_0002_000000017_0001_0001_._ems_3hM_3408_0001_0001
DELAEKIRRAHEHLLEIAERLNDEEADELARLLKELVEEALRLGNHEDAEESLERIEEAIRRLI DYSFSCYSQLEVNGSQHSLTCAFEDPDVNTTNLEFEICGALVEVKCLNFRKLQEIYFIETKKFLLIGKSNICVKVGEKSLTCKKIDLTTIVKPEAPFDLSVVYREGANDFVVTFNTSHLQKKYVKVLMHDVAYRQEKDENKWTHVNLSSTKLTLLQRKLQPAAMYEIKVRSIPDHYFKGFWSEWSPSYYFRTP il7_rebuild_super_split_v1_IL7_bcov_v3_r3_ems_3hC_436_0002_000000017_0001_0001_47_64_H_.._ems_p1-15H-GBL-16H-GABBL-16H_0382_0001_0001_0001_0001_0001_0001_0001_0001_._3h_hb1_1669_0001_0004_0003_36L27
DAEEVEKSLDKLRKKAQSKLSDPRLRKMVELSAYLATYIARATSDPEEAKKALERIEKVLEENC DYSFSCYSQLEVNGSQHSLTCAFEDPDVNTTNLEFEICGALVEVKCLNFRKLQEIYFIETKKFLLIGKSNICVKVGEKSLTCKKIDLTTIVKPEAPFDLSVVYREGANDFVVTFNTSHLQKKYVKVLMHDVAYRQEKDENKWTHVNLSSTKLTLLQRKLQPAAMYEIKVRSIPDHYFKGFWSEWSPSYYFRTP il7_rebuild_super_split_v1_IL7_bcov_r3_ems_p1-15H-GBL-16H-GABBL-16H_0222_0001_0001_0001_000000016_0001_0001_._ems_3hC_311_0001_0001_0001
PLEEIFRRIIEELPDPEARKAVERILKVLKNGKAPPELVRHLLRYIIEATGDPVLRKLLKLLEEH DYSFSCYSQLEVNGSQHSLTCAFEDPDVNTTNLEFEICGALVEVKCLNFRKLQEIYFIETKKFLLIGKSNICVKVGEKSLTCKKIDLTTIVKPEAPFDLSVVYREGANDFVVTFNTSHLQKKYVKVLMHDVAYRQEKDENKWTHVNLSSTKLTLLQRKLQPAAMYEIKVRSIPDHYFKGFWSEWSPSYYFRTP il7_rebuild_super_split_v1_IL7_bcov_r3_ems_p1-15H-GBL-16H-GABBL-16H_0222_0001_0001_0001_000000016_0001_0001_._652b45f77a759591af9ab733338c50d8_0001_1_0001_0002_0001_41H23
DEVEKLTTEAERVATKLERSPDPEAELAAYIIRAVIEQAKSIPNKEDSRLDLLKAVMAARLI DYSFSCYSQLEVNGSQHSLTCAFEDPDVNTTNLEFEICGALVEVKCLNFRKLQEIYFIETKKFLLIGKSNICVKVGEKSLTCKKIDLTTIVKPEAPFDLSVVYREGANDFVVTFNTSHLQKKYVKVLMHDVAYRQEKDENKWTHVNLSSTKLTLLQRKLQPAAMYEIKVRSIPDHYFKGFWSEWSPSYYFRTP il7_rebuild_super_split_v1_IL7_longxing_Grafting2_ems_3hM_305_0001_0003_0001_0001_._ems_3hC_79_0001_0001_0001_30Y7
SEEELEELLRRLEELIRRLSHSAHDIHALLVNTFLEAKRLNLEELREWIKREFHRLARELLK DYSFSCYSQLEVNGSQHSLTCAFEDPDVNTTNLEFEICGALVEVKCLNFRKLQEIYFIETKKFLLIGKSNICVKVGEKSLTCKKIDLTTIVKPEAPFDLSVVYREGANDFVVTFNTSHLQKKYVKVLMHDVAYRQEKDENKWTHVNLSSTKLTLLQRKLQPAAMYEIKVRSIPDHYFKGFWSEWSPSYYFRTP il7_rebuild_super_split_v1_IL7_bcov_v3_r3_ems_3hM_3011_000000023_0001_0001_44_61_H_.._ems_p1-15H-GBL-16H-GABBL-16H_0168_0001_0001_0002_0001_0005_0001_0001_0001_._3h_hb1_2333_0001_0003_0001_53F10
GQIHVVIVNEDARLVVLKAKQAPLVEVQTYDNKVYTIDVHDELAAIIIRAVLEQANVIFEIRD DYSFSCYSQLEVNGSQHSLTCAFEDPDVNTTNLEFEICGALVEVKCLNFRKLQEIYFIETKKFLLIGKSNICVKVGEKSLTCKKIDLTTIVKPEAPFDLSVVYREGANDFVVTFNTSHLQKKYVKVLMHDVAYRQEKDENKWTHVNLSSTKLTLLQRKLQPAAMYEIKVRSIPDHYFKGFWSEWSPSYYFRTP il7_rebuild_super_split_v1_IL7_longxing_Grafting2_ems_3hM_305_0001_0003_0001_0001_._ems_ferrM_6695_0002_0001_0001_0001_21Q34
SEEEELLRLVLRRPDSPEAEEAIKLLAHLAAKLGDEELHAILVNIFLAIRLGNPEEAKKLLEELH DYSFSCYSQLEVNGSQHSLTCAFEDPDVNTTNLEFEICGALVEVKCLNFRKLQEIYFIETKKFLLIGKSNICVKVGEKSLTCKKIDLTTIVKPEAPFDLSVVYREGANDFVVTFNTSHLQKKYVKVLMHDVAYRQEKDENKWTHVNLSSTKLTLLQRKLQPAAMYEIKVRSIPDHYFKGFWSEWSPSYYFRTP il7_rebuild_super_whole_v1_IL7_bcov_v3_r3_ems_3hM_3011_000000023_0001_0001_44_61_H_.._ems_p1-15H-GBL-16H-GABBL-16H_0168_0001_0001_0002_0001_0005_0001_0001_0001_._b78019874f59408b4808c960a672f6cd_0001_0001_0001
DKVEWLAEATRELAREALEKQDEDENRWAIRLLERQLEWAKDERLRKLARELIEELRRNLG DYSFSCYSQLEVNGSQHSLTCAFEDPDVNTTNLEFEICGALVEVKCLNFRKLQEIYFIETKKFLLIGKSNICVKVGEKSLTCKKIDLTTIVKPEAPFDLSVVYREGANDFVVTFNTSHLQKKYVKVLMHDVAYRQEKDENKWTHVNLSSTKLTLLQRKLQPAAMYEIKVRSIPDHYFKGFWSEWSPSYYFRTP il7_rebuild_super_whole_v1_IL7_bcov_r2_ems_3hM_1129_000000027_0001_0001_._3h_hb1_2240_0001_0001
SPEEVQREARRLHKETEERARDEESRRRLEDLSVEVVNAWLSGDEELAKDLQREIKELLEKEEK DYSFSCYSQLEVNGSQHSLTCAFEDPDVNTTNLEFEICGALVEVKCLNFRKLQEIYFIETKKFLLIGKSNICVKVGEKSLTCKKIDLTTIVKPEAPFDLSVVYREGANDFVVTFNTSHLQKKYVKVLMHDVAYRQEKDENKWTHVNLSSTKLTLLQRKLQPAAMYEIKVRSIPDHYFKGFWSEWSPSYYFRTP il7_rebuild_super_split_v1_IL7_bcov_v3_r3_HEEH_04578_000000011_0001_0001_44_64_H_.._ems_3hC_1310_0001_0001_0013_0001_0001_0001_._3h_hb1_5386_0001_0001_0001_13H11
SEAAELAAYLAEYILEAAEEDHRRVEEAIKANREILKVAEEAGDEKAIRIARHSIERLEEIKK DYSFSCYSQLEVNGSQHSLTCAFEDPDVNTTNLEFEICGALVEVKCLNFRKLQEIYFIETKKFLLIGKSNICVKVGEKSLTCKKIDLTTIVKPEAPFDLSVVYREGANDFVVTFNTSHLQKKYVKVLMHDVAYRQEKDENKWTHVNLSSTKLTLLQRKLQPAAMYEIKVRSIPDHYFKGFWSEWSPSYYFRTP il7_rebuild_super_split_v1_IL7_bcov_r3_ems_p1-15H-GBL-16H-GABBL-16H_0222_0001_0001_0001_000000016_0001_0001_._3h_hb1_4872_0001_0002_0001_34E48
DEVEKIVETLKRRADDAIKKNDEEKVLEIHARAVNLFLRAQDPKLRRLIKELVHRVAKLLMR DYSFSCYSQLEVNGSQHSLTCAFEDPDVNTTNLEFEICGALVEVKCLNFRKLQEIYFIETKKFLLIGKSNICVKVGEKSLTCKKIDLTTIVKPEAPFDLSVVYREGANDFVVTFNTSHLQKKYVKVLMHDVAYRQEKDENKWTHVNLSSTKLTLLQRKLQPAAMYEIKVRSIPDHYFKGFWSEWSPSYYFRTP il7_rebuild_super_split_v1_IL7_bcov_v3_r3_ems_3hM_3011_000000023_0001_0001_44_61_H_.._ems_p1-15H-GBL-16H-GABBL-16H_0168_0001_0001_0002_0001_0005_0001_0001_0001_._ems_3hM_1509_0001_0002_0002_53V10
PEEELLEELAKLLGVPPEEVRELVERIERESEVPPKDALHALIVNVFLELGDPRIKELFHLLAKA DYSFSCYSQLEVNGSQHSLTCAFEDPDVNTTNLEFEICGALVEVKCLNFRKLQEIYFIETKKFLLIGKSNICVKVGEKSLTCKKIDLTTIVKPEAPFDLSVVYREGANDFVVTFNTSHLQKKYVKVLMHDVAYRQEKDENKWTHVNLSSTKLTLLQRKLQPAAMYEIKVRSIPDHYFKGFWSEWSPSYYFRTP il7_rebuild_super_split_v1_IL7_bcov_v3_r3_ems_3hM_3011_000000023_0001_0001_44_61_H_.._ems_p1-15H-GBL-16H-GABBL-16H_0168_0001_0001_0002_0001_0005_0001_0001_0001_._dc89f4a0bc74334c4d25427a305efcf5_0001_1_0001_0001_0003_59F10
SEEEEIETLFTIAWKIAKKLNNEEDKRLIRLMAAMAREAAKNNDEELARIILAAVEEQVERL DYSFSCYSQLEVNGSQHSLTCAFEDPDVNTTNLEFEICGALVEVKCLNFRKLQEIYFIETKKFLLIGKSNICVKVGEKSLTCKKIDLTTIVKPEAPFDLSVVYREGANDFVVTFNTSHLQKKYVKVLMHDVAYRQEKDENKWTHVNLSSTKLTLLQRKLQPAAMYEIKVRSIPDHYFKGFWSEWSPSYYFRTP il7_rebuild_super_split_v1_IL7_longxing_Grafting2_ems_3hM_305_0001_0003_0001_0001_._3h_hb1_2880_0001_0003_0001_32M31
TRRERLLEEVLRRVREIDKETHDEWFKRVVLEAARRLEEALKRNLEELERKARRHKRQLIAKN DYSFSCYSQLEVNGSQHSLTCAFEDPDVNTTNLEFEICGALVEVKCLNFRKLQEIYFIETKKFLLIGKSNICVKVGEKSLTCKKIDLTTIVKPEAPFDLSVVYREGANDFVVTFNTSHLQKKYVKVLMHDVAYRQEKDENKWTHVNLSSTKLTLLQRKLQPAAMYEIKVRSIPDHYFKGFWSEWSPSYYFRTP il7_rebuild_super_whole_v1_IL7_bcov_r3_ems_p1-16H-GBL-16H-GABBL-15H_0203_0001_0001_0002_000000017_0001_0001_._3h_hb1_2171_0001_0002_0001_56K51
SEKADELARLLKKRVEEAAKRNNKEDVKESEERIEEAAKRNPQAKHLAEEAIKTAKEAWKRAI DYSFSCYSQLEVNGSQHSLTCAFEDPDVNTTNLEFEICGALVEVKCLNFRKLQEIYFIETKKFLLIGKSNICVKVGEKSLTCKKIDLTTIVKPEAPFDLSVVYREGANDFVVTFNTSHLQKKYVKVLMHDVAYRQEKDENKWTHVNLSSTKLTLLQRKLQPAAMYEIKVRSIPDHYFKGFWSEWSPSYYFRTP il7_rebuild_super_split_v1_IL7_bcov_v3_r3_ems_3hC_436_0002_000000017_0001_0001_47_64_H_.._ems_p1-15H-GBL-16H-GABBL-16H_0382_0001_0001_0001_0001_0001_0001_0001_0001_._3h_hb1_6009_0001_0003_0001
DTEELTREIKEIAHRAARENDTEEALEIHARIVNLFLRAAQIEDDEKSRRILEHLLRLARELL DYSFSCYSQLEVNGSQHSLTCAFEDPDVNTTNLEFEICGALVEVKCLNFRKLQEIYFIETKKFLLIGKSNICVKVGEKSLTCKKIDLTTIVKPEAPFDLSVVYREGANDFVVTFNTSHLQKKYVKVLMHDVAYRQEKDENKWTHVNLSSTKLTLLQRKLQPAAMYEIKVRSIPDHYFKGFWSEWSPSYYFRTP il7_rebuild_super_split_v1_IL7_bcov_v3_r3_ems_3hM_3011_000000023_0001_0001_44_61_H_.._ems_p1-15H-GBL-16H-GABBL-16H_0168_0001_0001_0002_0001_0005_0001_0001_0001_._3h_hb1_3005_0001_0002_0001
SETDEVVKKLREILKEAKEKNDPELAARAVNLFLHAYRKDPTDEKIREVIKLAAHVLAKLLE DYSFSCYSQLEVNGSQHSLTCAFEDPDVNTTNLEFEICGALVEVKCLNFRKLQEIYFIETKKFLLIGKSNICVKVGEKSLTCKKIDLTTIVKPEAPFDLSVVYREGANDFVVTFNTSHLQKKYVKVLMHDVAYRQEKDENKWTHVNLSSTKLTLLQRKLQPAAMYEIKVRSIPDHYFKGFWSEWSPSYYFRTP il7_rebuild_super_split_v1_IL7_bcov_v3_r3_ems_3hM_3011_000000023_0001_0001_44_61_H_.._ems_p1-15H-GBL-16H-GABBL-16H_0168_0001_0001_0002_0001_0005_0001_0001_0001_._ems_3hM_446_0001_0005_0001_26A22
NRTRLLAEVLIRVAEIDAKRLEDSEEARKIRERLKEARRLADSSNEEDSKKAARIAQRILIEY DYSFSCYSQLEVNGSQHSLTCAFEDPDVNTTNLEFEICGALVEVKCLNFRKLQEIYFIETKKFLLIGKSNICVKVGEKSLTCKKIDLTTIVKPEAPFDLSVVYREGANDFVVTFNTSHLQKKYVKVLMHDVAYRQEKDENKWTHVNLSSTKLTLLQRKLQPAAMYEIKVRSIPDHYFKGFWSEWSPSYYFRTP il7_rebuild_super_whole_v1_IL7_bcov_r3_ems_p1-16H-GBL-16H-GABBL-15H_0203_0001_0001_0002_000000017_0001_0001_._3h_hb1_2967_0001_0001
DELAELLEKLVKEANKKKDEREDEKERKKGTDERQLQERLKSDEDAKESLDRIKEAKKK LEVNGSQHCGALVEVKTKKFLLIGKSNKIDLTTIVHLQKKYVKVLPDHYFK foldit_2008005_0391509613_10L27
PEEEEDKKKDKLKWLLDATKELIEEAKRRNDEDELKWARKLLERQLRWHEEEKKKEKKK LEVNGSQHCGALVEVKTKKFLLIGKSNKIDLTTIVHLQKKYVKVLPDHYFK foldit_2007983_0391274048
DEVEELARLVIEIAEKAGELALIIAAAVLEQASKSGDSEDRRLRRLMRQMAKFAE DYSFSCYSQLEVNGSQHSLTCAFEDPDVNTTNLEFEICGALVEVKCLNFRKLQEIYFIETKKFLLIGKSNICVKVGEKSLTCKKIDLTTIVKPEAPFDLSVVYREGANDFVVTFNTSHLQKKYVKVLMHDVAYRQEKDENKWTHVNLSSTKLTLLQRKLQPAAMYEIKVRSIPDHYFKGFWSEWSPSYYFRTP il7_rebuild_super_whole_v1_IL7_longxing_Grafting2_ems_3hM_305_0001_0003_0001_0001_._3h_hb1_4109_0001_0001_47M31
DWREVVKTIKKVVKELNSDPSYEEAAEEAKKAAERIEKVARHARSEEAKELAAYEARYIVEAAR DYSFSCYSQLEVNGSQHSLTCAFEDPDVNTTNLEFEICGALVEVKCLNFRKLQEIYFIETKKFLLIGKSNICVKVGEKSLTCKKIDLTTIVKPEAPFDLSVVYREGANDFVVTFNTSHLQKKYVKVLMHDVAYRQEKDENKWTHVNLSSTKLTLLQRKLQPAAMYEIKVRSIPDHYFKGFWSEWSPSYYFRTP il7_rebuild_super_split_v1_IL7_bcov_r3_ems_p1-15H-GBL-16H-GABBL-16H_0222_0001_0001_0001_000000016_0001_0001_._ems_3hM_2585_0001_0002_0001_55E24
DFTKEAKKLVDKARELRKQNTDEARERVEDLSVLAVNLWLEIDDPTERKVVQEAAEEIWQLTEG DYSFSCYSQLEVNGSQHSLTCAFEDPDVNTTNLEFEICGALVEVKCLNFRKLQEIYFIETKKFLLIGKSNICVKVGEKSLTCKKIDLTTIVKPEAPFDLSVVYREGANDFVVTFNTSHLQKKYVKVLMHDVAYRQEKDENKWTHVNLSSTKLTLLQRKLQPAAMYEIKVRSIPDHYFKGFWSEWSPSYYFRTP il7_rebuild_super_split_v1_IL7_bcov_v3_r3_HEEH_04578_000000011_0001_0001_44_64_H_.._ems_3hC_1310_0001_0001_0013_0001_0001_0001_._ems_3hC_453_0001_0001_0003_56E8
DPELAEIIVEAVVEQALSPGPPGPNGARAEGGHHGPGPGGGDEDVRLAKLKVEQAKEHG LEVNGSQHCGALVEVKTKKFLLIGKSNKIDLTTIVHLQKKYVKVLPDHYFK foldit_2008222_0392909978_0003_54Q34
SEQELREWIKKVEEQIRRGTIDEDDSVIVVYLWLIARELGNEEVAEVQAKARRLWLETED DYSFSCYSQLEVNGSQHSLTCAFEDPDVNTTNLEFEICGALVEVKCLNFRKLQEIYFIETKKFLLIGKSNICVKVGEKSLTCKKIDLTTIVKPEAPFDLSVVYREGANDFVVTFNTSHLQKKYVKVLMHDVAYRQEKDENKWTHVNLSSTKLTLLQRKLQPAAMYEIKVRSIPDHYFKGFWSEWSPSYYFRTP il7_rebuild_super_split_v1_IL7_bcov_v3_r3_HEEH_04578_000000011_0001_0001_44_64_H_.._ems_3hC_1310_0001_0001_0013_0001_0001_0001_._HHH_eva_0123_0001_0005_0001_31Y38
DEREEEFRKIIKWILEQAKKRNDKRILYIAEVLEEEFEKALKNNNEEDLHIIEQRARHLFEVVEN DYSFSCYSQLEVNGSQHSLTCAFEDPDVNTTNLEFEICGALVEVKCLNFRKLQEIYFIETKKFLLIGKSNICVKVGEKSLTCKKIDLTTIVKPEAPFDLSVVYREGANDFVVTFNTSHLQKKYVKVLMHDVAYRQEKDENKWTHVNLSSTKLTLLQRKLQPAAMYEIKVRSIPDHYFKGFWSEWSPSYYFRTP il7_rebuild_super_whole_v1_IL7_bcov_r2_ems_3hM_540_000000033_0001_0001_._3h_hb1_2835_0001_0001_0003_54Q54
DEAEKLLKKLEKKAKEVSKNTSPEDRRLIELKIRMAKEAVKSGDPRRKELAVYILRAVVEQAER DYSFSCYSQLEVNGSQHSLTCAFEDPDVNTTNLEFEICGALVEVKCLNFRKLQEIYFIETKKFLLIGKSNICVKVGEKSLTCKKIDLTTIVKPEAPFDLSVVYREGANDFVVTFNTSHLQKKYVKVLMHDVAYRQEKDENKWTHVNLSSTKLTLLQRKLQPAAMYEIKVRSIPDHYFKGFWSEWSPSYYFRTP il7_rebuild_super_split_v1_IL7_longxing_Grafting2_ems_3hM_305_0001_0003_0001_0001_._ems_3hC_1683_0001_0001_0002_0001_53Y7
NEEEKKKAKKLLDEAKKLADQISDELARFLAQRVVEAARKLDNPEDARESFKRIKKALELDQK DYSFSCYSQLEVNGSQHSLTCAFEDPDVNTTNLEFEICGALVEVKCLNFRKLQEIYFIETKKFLLIGKSNICVKVGEKSLTCKKIDLTTIVKPEAPFDLSVVYREGANDFVVTFNTSHLQKKYVKVLMHDVAYRQEKDENKWTHVNLSSTKLTLLQRKLQPAAMYEIKVRSIPDHYFKGFWSEWSPSYYFRTP il7_rebuild_super_split_v1_IL7_bcov_v3_r3_ems_3hC_436_0002_000000017_0001_0001_47_64_H_.._ems_p1-15H-GBL-16H-GABBL-16H_0382_0001_0001_0001_0001_0001_0001_0001_0001_._ems_3hC_617_0002_0001_0004_0001_29F23
REERIIIIIIIRIRYIIEVLIEELKKAVKNNNEEDLHIIIWEAKAIKKYVQIEERNIII LEVNGSQHCGALVEVKTKKFLLIGKSNKIDLTTIVHLQKKYVKVLPDHYFK foldit_2008034_0391749211_42E55
HEELKRRLEELLRSQEERWRKAKRREERLAIYITRAVLEQARHAEDEEDARLNILKVEMAAERFD DYSFSCYSQLEVNGSQHSLTCAFEDPDVNTTNLEFEICGALVEVKCLNFRKLQEIYFIETKKFLLIGKSNICVKVGEKSLTCKKIDLTTIVKPEAPFDLSVVYREGANDFVVTFNTSHLQKKYVKVLMHDVAYRQEKDENKWTHVNLSSTKLTLLQRKLQPAAMYEIKVRSIPDHYFKGFWSEWSPSYYFRTP il7_rebuild_super_split_v1_IL7_longxing_Grafting2_ems_3hM_305_0001_0003_0001_0001_._3h_hb1_4612_0001_0001_0001_32Y7
PEEVQELARLIWKVTEQAERDNDEETVRIAEDLSERAVNAWLDDTEETRKRIKEELEEFIKKFR DYSFSCYSQLEVNGSQHSLTCAFEDPDVNTTNLEFEICGALVEVKCLNFRKLQEIYFIETKKFLLIGKSNICVKVGEKSLTCKKIDLTTIVKPEAPFDLSVVYREGANDFVVTFNTSHLQKKYVKVLMHDVAYRQEKDENKWTHVNLSSTKLTLLQRKLQPAAMYEIKVRSIPDHYFKGFWSEWSPSYYFRTP il7_rebuild_super_whole_v1_IL7_bcov_v3_r3_HEEH_04578_000000011_0001_0001_44_64_H_.._ems_3hC_1310_0001_0001_0013_0001_0001_0001_._3h_hb1_3577_0001_0001_35E34
DEERIKYIRELLEEELKKARKITDREEDRHIIAWRRAILEASTDERSRRLAEHALKIVEELARR DYSFSCYSQLEVNGSQHSLTCAFEDPDVNTTNLEFEICGALVEVKCLNFRKLQEIYFIETKKFLLIGKSNICVKVGEKSLTCKKIDLTTIVKPEAPFDLSVVYREGANDFVVTFNTSHLQKKYVKVLMHDVAYRQEKDENKWTHVNLSSTKLTLLQRKLQPAAMYEIKVRSIPDHYFKGFWSEWSPSYYFRTP il7_rebuild_super_split_v1_IL7_bcov_r2_ems_3hM_540_000000033_0001_0001_._3h_hb1_1208_0001_0010_0001_11L32
DEEEELRKLARELGNPEVERLIELVKEAKERNDEELLRELHAEVVNLFLRTGDPLIKLVAHLIAK DYSFSCYSQLEVNGSQHSLTCAFEDPDVNTTNLEFEICGALVEVKCLNFRKLQEIYFIETKKFLLIGKSNICVKVGEKSLTCKKIDLTTIVKPEAPFDLSVVYREGANDFVVTFNTSHLQKKYVKVLMHDVAYRQEKDENKWTHVNLSSTKLTLLQRKLQPAAMYEIKVRSIPDHYFKGFWSEWSPSYYFRTP il7_rebuild_super_split_v1_IL7_bcov_v3_r3_ems_3hM_3011_000000023_0001_0001_44_61_H_.._ems_p1-15H-GBL-16H-GABBL-16H_0168_0001_0001_0002_0001_0005_0001_0001_0001_._2c43872551c95660ec42e20513f94b3e_0001_0001_0002_0002
VEELKKAQKTVDKAIKILRKKNDRKAVWLAEATLELLKEASSDSDPEEIRWAIRLAERMYEWAT DYSFSCYSQLEVNGSQHSLTCAFEDPDVNTTNLEFEICGALVEVKCLNFRKLQEIYFIETKKFLLIGKSNICVKVGEKSLTCKKIDLTTIVKPEAPFDLSVVYREGANDFVVTFNTSHLQKKYVKVLMHDVAYRQEKDENKWTHVNLSSTKLTLLQRKLQPAAMYEIKVRSIPDHYFKGFWSEWSPSYYFRTP il7_rebuild_super_split_v1_IL7_bcov_r2_ems_3hM_1129_000000027_0001_0001_._ems_3hC_1399_0002_0001_0001_0003_59M59
TEIEKIAHEIAKAAEERGDPRLLELHARLVNAFLRGDKELAREVIERAEKVIKE DYSFSCYSQLEVNGSQHSLTCAFEDPDVNTTNLEFEICGALVEVKCLNFRKLQEIYFIETKKFLLIGKSNICVKVGEKSLTCKKIDLTTIVKPEAPFDLSVVYREGANDFVVTFNTSHLQKKYVKVLMHDVAYRQEKDENKWTHVNLSSTKLTLLQRKLQPAAMYEIKVRSIPDHYFKGFWSEWSPSYYFRTP il7_rebuild_super_split_v1_IL7_bcov_v3_r3_ems_3hM_3011_000000023_0001_0001_44_61_H_.._ems_p1-15H-GBL-16H-GABBL-16H_0168_0001_0001_0002_0001_0005_0001_0001_0001_._HHH_eva_0781_0001_0001_0001_4E7
PEAKEAKELVDKLKEKAQRKNNEKLEWLAEATSELLEEALRSNASPEEQKWAIRLVEQQKEWID DYSFSCYSQLEVNGSQHSLTCAFEDPDVNTTNLEFEICGALVEVKCLNFRKLQEIYFIETKKFLLIGKSNICVKVGEKSLTCKKIDLTTIVKPEAPFDLSVVYREGANDFVVTFNTSHLQKKYVKVLMHDVAYRQEKDENKWTHVNLSSTKLTLLQRKLQPAAMYEIKVRSIPDHYFKGFWSEWSPSYYFRTP il7_rebuild_super_split_v1_IL7_bcov_r2_ems_3hM_1129_000000027_0001_0001_._ems_3hM_580_0001_0001_0001_58Q58
DWRELLKEVARHTEEAIRLGDEERAEDSSVRLVNIWLKADDERAHELVQRLLRRLWKLTERA DYSFSCYSQLEVNGSQHSLTCAFEDPDVNTTNLEFEICGALVEVKCLNFRKLQEIYFIETKKFLLIGKSNICVKVGEKSLTCKKIDLTTIVKPEAPFDLSVVYREGANDFVVTFNTSHLQKKYVKVLMHDVAYRQEKDENKWTHVNLSSTKLTLLQRKLQPAAMYEIKVRSIPDHYFKGFWSEWSPSYYFRTP il7_rebuild_super_split_v1_IL7_bcov_v3_r3_HEEH_04578_000000011_0001_0001_44_64_H_.._ems_3hC_1310_0001_0001_0013_0001_0001_0001_._3h_hb1_5648_0001_0001_0001_52L7
DPDSKLAKQKIELALEIFKRGEVDPRRAKHILRIVQEEAKELGDEEAVKLAEKAIRIIKKAEKS DYSFSCYSQLEVNGSQHSLTCAFEDPDVNTTNLEFEICGALVEVKCLNFRKLQEIYFIETKKFLLIGKSNICVKVGEKSLTCKKIDLTTIVKPEAPFDLSVVYREGANDFVVTFNTSHLQKKYVKVLMHDVAYRQEKDENKWTHVNLSSTKLTLLQRKLQPAAMYEIKVRSIPDHYFKGFWSEWSPSYYFRTP il7_rebuild_super_split_v1_IL7_longxing_Grafting2_ems_3hM_843_0001_0012_0001_0001_._HHH_eva_0065_0001_0002_0002_9Q8
SAEEVARRIQRLLIRWEESGDDRFADEAWKLAQELLEEARKRNNERRIRLLEEVLRRVELIDED DYSFSCYSQLEVNGSQHSLTCAFEDPDVNTTNLEFEICGALVEVKCLNFRKLQEIYFIETKKFLLIGKSNICVKVGEKSLTCKKIDLTTIVKPEAPFDLSVVYREGANDFVVTFNTSHLQKKYVKVLMHDVAYRQEKDENKWTHVNLSSTKLTLLQRKLQPAAMYEIKVRSIPDHYFKGFWSEWSPSYYFRTP il7_rebuild_super_whole_v1_IL7_bcov_r3_ems_p1-16H-GBL-16H-GABBL-15H_0203_0001_0001_0002_000000017_0001_0001_._3h_hb1_2393_0001_0001
SKDFELVVRALRLAGGDPEDASEILVNLWLEEGDPEVQKAARILWELTERGLSPEEVLEEAEKLR DYSFSCYSQLEVNGSQHSLTCAFEDPDVNTTNLEFEICGALVEVKCLNFRKLQEIYFIETKKFLLIGKSNICVKVGEKSLTCKKIDLTTIVKPEAPFDLSVVYREGANDFVVTFNTSHLQKKYVKVLMHDVAYRQEKDENKWTHVNLSSTKLTLLQRKLQPAAMYEIKVRSIPDHYFKGFWSEWSPSYYFRTP il7_rebuild_super_split_v1_IL7_bcov_v3_r3_HEEH_04578_000000011_0001_0001_44_64_H_.._ems_3hC_1310_0001_0001_0013_0001_0001_0001_._ac4c3ba4b0f318db3a21ad0f1c8264ff_0001_0001_0002_0001_23E34
TEVVEILLELAKELGDPLAEIIARAVLEQIRRGDDPPEDIRLLLLKLAMAVGDEDLKRKVESRAP DYSFSCYSQLEVNGSQHSLTCAFEDPDVNTTNLEFEICGALVEVKCLNFRKLQEIYFIETKKFLLIGKSNICVKVGEKSLTCKKIDLTTIVKPEAPFDLSVVYREGANDFVVTFNTSHLQKKYVKVLMHDVAYRQEKDENKWTHVNLSSTKLTLLQRKLQPAAMYEIKVRSIPDHYFKGFWSEWSPSYYFRTP il7_rebuild_super_split_v1_IL7_longxing_Grafting2_ems_3hM_305_0001_0003_0001_0001_._8eab18258a2965ef27895c03e88e8e62_0001_1_0001_0001_0001
DHEEWKKVSEEIKELAHEAARKSPEVHARIVNLYLHIRQEVPDDDKAAELLKELVKEVRSS DYSFSCYSQLEVNGSQHSLTCAFEDPDVNTTNLEFEICGALVEVKCLNFRKLQEIYFIETKKFLLIGKSNICVKVGEKSLTCKKIDLTTIVKPEAPFDLSVVYREGANDFVVTFNTSHLQKKYVKVLMHDVAYRQEKDENKWTHVNLSSTKLTLLQRKLQPAAMYEIKVRSIPDHYFKGFWSEWSPSYYFRTP il7_rebuild_super_split_v1_IL7_bcov_v3_r3_ems_3hM_3011_000000023_0001_0001_44_61_H_.._ems_p1-15H-GBL-16H-GABBL-16H_0168_0001_0001_0002_0001_0005_0001_0001_0001_._ems_3hM_3011_0001_0001_0001_34Y29
IIIIIIIIIIIILAVHLLRYIEKAVKKGLASEEEAEKAARRIEKVLIIIIIEERREEII LEVNGSQHCGALVEVKTKKFLLIGKSNKIDLTTIVHLQKKYVKVLPDHYFK foldit_2008065_0391875598_16H23
SEEEEKKLEKALRELEEARRRNREEDIERAAHLAALLAERAGDEETAERIHALAVNLFLEL DYSFSCYSQLEVNGSQHSLTCAFEDPDVNTTNLEFEICGALVEVKCLNFRKLQEIYFIETKKFLLIGKSNICVKVGEKSLTCKKIDLTTIVKPEAPFDLSVVYREGANDFVVTFNTSHLQKKYVKVLMHDVAYRQEKDENKWTHVNLSSTKLTLLQRKLQPAAMYEIKVRSIPDHYFKGFWSEWSPSYYFRTP il7_rebuild_super_split_v1_IL7_bcov_v3_r3_ems_3hM_3011_000000023_0001_0001_44_61_H_.._ems_p1-15H-GBL-16H-GABBL-16H_0168_0001_0001_0002_0001_0005_0001_0001_0001_._3h_hb1_2208_0001_0003_0001_28E7
SELEELVELLKRVDELLAYLVRFILEALKKGLASPEEAKKALERILKVTGDPLVELVLRIVETER DYSFSCYSQLEVNGSQHSLTCAFEDPDVNTTNLEFEICGALVEVKCLNFRKLQEIYFIETKKFLLIGKSNICVKVGEKSLTCKKIDLTTIVKPEAPFDLSVVYREGANDFVVTFNTSHLQKKYVKVLMHDVAYRQEKDENKWTHVNLSSTKLTLLQRKLQPAAMYEIKVRSIPDHYFKGFWSEWSPSYYFRTP il7_rebuild_super_whole_v1_IL7_bcov_r3_ems_p1-15H-GBL-16H-GABBL-16H_0222_0001_0001_0001_000000016_0001_0001_._7463a94db4815dd0a3eab0e20ac0e7df_0001_0001_0001_23F27
DEKEDIKESERRIREATERNSDELARFLLERVEEAARRRNLEELLRILEWLHEWHLRFVG DYSFSCYSQLEVNGSQHSLTCAFEDPDVNTTNLEFEICGALVEVKCLNFRKLQEIYFIETKKFLLIGKSNICVKVGEKSLTCKKIDLTTIVKPEAPFDLSVVYREGANDFVVTFNTSHLQKKYVKVLMHDVAYRQEKDENKWTHVNLSSTKLTLLQRKLQPAAMYEIKVRSIPDHYFKGFWSEWSPSYYFRTP il7_rebuild_super_split_v1_IL7_bcov_v3_r3_ems_3hC_436_0002_000000017_0001_0001_47_64_H_.._ems_p1-15H-GBL-16H-GABBL-16H_0382_0001_0001_0001_0001_0001_0001_0001_0001_._3h_hb1_4713_0001_0001_0002_27F23
PEEEEKLVKRKEKLAELIERLNNKRMARHVAEVQVLESREAGIEESIRLSEEILRHVRRLL DYSFSCYSQLEVNGSQHSLTCAFEDPDVNTTNLEFEICGALVEVKCLNFRKLQEIYFIETKKFLLIGKSNICVKVGEKSLTCKKIDLTTIVKPEAPFDLSVVYREGANDFVVTFNTSHLQKKYVKVLMHDVAYRQEKDENKWTHVNLSSTKLTLLQRKLQPAAMYEIKVRSIPDHYFKGFWSEWSPSYYFRTP il7_rebuild_super_split_v1_IL7_longxing_Grafting2_ems_3hM_2512_0001_0006_0001_0001_._3h_hb1_1640_0001_0002_0001_34Q32
DELAIFLVLRVIEAVRKLVPPDGIGAGPTTDPRGLGPKTPPGAKDAEESLRRIKEALEG LEVNGSQHCGALVEVKTKKFLLIGKSNKIDLTTIVHLQKKYVKVLPDHYFK foldit_2008005_0391554703_0003_6F23
DLIKEAVHILARLGDEQVHAILVNLFLAAKTDPEARKLLKKLLELIKKGTVTPELVKELLERLEK DYSFSCYSQLEVNGSQHSLTCAFEDPDVNTTNLEFEICGALVEVKCLNFRKLQEIYFIETKKFLLIGKSNICVKVGEKSLTCKKIDLTTIVKPEAPFDLSVVYREGANDFVVTFNTSHLQKKYVKVLMHDVAYRQEKDENKWTHVNLSSTKLTLLQRKLQPAAMYEIKVRSIPDHYFKGFWSEWSPSYYFRTP il7_rebuild_super_whole_v1_IL7_bcov_v3_r3_ems_3hM_3011_000000023_0001_0001_44_61_H_.._ems_p1-15H-GBL-16H-GABBL-16H_0168_0001_0001_0002_0001_0005_0001_0001_0001_._898d54b7f483d02b43d2ce59c8a18e9f_0001_0001_0001_0001_7V10
DEREKLKEELERLAKRALKEQDELAAFLITRVLEASAREALERGNEEKAREDAEESRRRIELALT DYSFSCYSQLEVNGSQHSLTCAFEDPDVNTTNLEFEICGALVEVKCLNFRKLQEIYFIETKKFLLIGKSNICVKVGEKSLTCKKIDLTTIVKPEAPFDLSVVYREGANDFVVTFNTSHLQKKYVKVLMHDVAYRQEKDENKWTHVNLSSTKLTLLQRKLQPAAMYEIKVRSIPDHYFKGFWSEWSPSYYFRTP il7_rebuild_super_split_v1_IL7_bcov_v3_r3_ems_3hC_436_0002_000000017_0001_0001_47_64_H_.._ems_p1-15H-GBL-16H-GABBL-16H_0382_0001_0001_0001_0001_0001_0001_0001_0001_._3h_hb1_3933_0001_0007_0001_27F23
DDEEEITTLSRLAQELAKKVGDPRLRELVEYLVRFIEEAVKKGLASREEAKKALERIVKVAKER DYSFSCYSQLEVNGSQHSLTCAFEDPDVNTTNLEFEICGALVEVKCLNFRKLQEIYFIETKKFLLIGKSNICVKVGEKSLTCKKIDLTTIVKPEAPFDLSVVYREGANDFVVTFNTSHLQKKYVKVLMHDVAYRQEKDENKWTHVNLSSTKLTLLQRKLQPAAMYEIKVRSIPDHYFKGFWSEWSPSYYFRTP il7_rebuild_super_whole_v1_IL7_bcov_r3_ems_p1-15H-GBL-16H-GABBL-16H_0222_0001_0001_0001_000000016_0001_0001_._ems_3hM_1993_0001_0001_35F27
ELEELKEDTEELERLARKVARSHLAKIIVEAVAELSKKALREGNKEDSRLLNLKLRMAIELG DYSFSCYSQLEVNGSQHSLTCAFEDPDVNTTNLEFEICGALVEVKCLNFRKLQEIYFIETKKFLLIGKSNICVKVGEKSLTCKKIDLTTIVKPEAPFDLSVVYREGANDFVVTFNTSHLQKKYVKVLMHDVAYRQEKDENKWTHVNLSSTKLTLLQRKLQPAAMYEIKVRSIPDHYFKGFWSEWSPSYYFRTP il7_rebuild_super_split_v1_IL7_longxing_Grafting2_ems_3hM_305_0001_0003_0001_0001_._3h_hb1_285_0001_0001_0001_35L15
DELEEEVRRLLEEAKRVSKELDTKESLEDLRLLELKIEQAKRHNSELAFIIALAVAEQLAREIV DYSFSCYSQLEVNGSQHSLTCAFEDPDVNTTNLEFEICGALVEVKCLNFRKLQEIYFIETKKFLLIGKSNICVKVGEKSLTCKKIDLTTIVKPEAPFDLSVVYREGANDFVVTFNTSHLQKKYVKVLMHDVAYRQEKDENKWTHVNLSSTKLTLLQRKLQPAAMYEIKVRSIPDHYFKGFWSEWSPSYYFRTP il7_rebuild_super_split_v1_IL7_longxing_Grafting2_ems_3hM_305_0001_0003_0001_0001_._3h_hb1_934_0001_0003_0001_39Q34
TEDDKFNSLLKTVETIAKQNNNKQAWLAVASAELLYEEAKKNDDDEERWAARLIVRQAEWAAR DYSFSCYSQLEVNGSQHSLTCAFEDPDVNTTNLEFEICGALVEVKCLNFRKLQEIYFIETKKFLLIGKSNICVKVGEKSLTCKKIDLTTIVKPEAPFDLSVVYREGANDFVVTFNTSHLQKKYVKVLMHDVAYRQEKDENKWTHVNLSSTKLTLLQRKLQPAAMYEIKVRSIPDHYFKGFWSEWSPSYYFRTP il7_rebuild_super_whole_v1_IL7_bcov_r2_ems_3hM_1129_000000027_0001_0001_._ems_3hC_963_0002_0001_0001_31S33
DVEEAEDVSVLLVNSWLEFKDDEHIARLVQELLRELWRATERNLKELIRHLAEEARKSTEEAKN DYSFSCYSQLEVNGSQHSLTCAFEDPDVNTTNLEFEICGALVEVKCLNFRKLQEIYFIETKKFLLIGKSNICVKVGEKSLTCKKIDLTTIVKPEAPFDLSVVYREGANDFVVTFNTSHLQKKYVKVLMHDVAYRQEKDENKWTHVNLSSTKLTLLQRKLQPAAMYEIKVRSIPDHYFKGFWSEWSPSYYFRTP il7_rebuild_super_split_v1_IL7_bcov_v3_r3_HEEH_04578_000000011_0001_0001_44_64_H_.._ems_3hC_1310_0001_0001_0013_0001_0001_0001_._3h_hb1_5108_0001_0002_0002_33L7
GDLAEYEIEYIVEAVEKGLASPEEAKKALERIEKVLGPDPEGNEPLRKAKEILERLERG LEVNGSQHCGALVEVKTKKFLLIGKSNKIDLTTIVHLQKKYVKVLPDHYFK foldit_2008065_0391897027_0001_7E24
DQELAKIIATAAYEQAEKSGDPEDARLAILKAEMAAKHATDPNARKYAKKALENAKRLQ DYSFSCYSQLEVNGSQHSLTCAFEDPDVNTTNLEFEICGALVEVKCLNFRKLQEIYFIETKKFLLIGKSNICVKVGEKSLTCKKIDLTTIVKPEAPFDLSVVYREGANDFVVTFNTSHLQKKYVKVLMHDVAYRQEKDENKWTHVNLSSTKLTLLQRKLQPAAMYEIKVRSIPDHYFKGFWSEWSPSYYFRTP IL7_longxing_Grafting2_ems_3hM_305_0001_0003_0001_0001_polyA
DKEEEQARYLVRYIERAARHAKSDEQKEEALKAVERIIKVIVSDPNRVKEWQSKLKKISKEIK DYSFSCYSQLEVNGSQHSLTCAFEDPDVNTTNLEFEICGALVEVKCLNFRKLQEIYFIETKKFLLIGKSNICVKVGEKSLTCKKIDLTTIVKPEAPFDLSVVYREGANDFVVTFNTSHLQKKYVKVLMHDVAYRQEKDENKWTHVNLSSTKLTLLQRKLQPAAMYEIKVRSIPDHYFKGFWSEWSPSYYFRTP il7_rebuild_super_split_v1_IL7_bcov_r3_ems_p1-15H-GBL-16H-GABBL-16H_0222_0001_0001_0001_000000016_0001_0001_._ems_3hM_2787_0001_0004_0001_6Q20
DWKEIVKKLIEILKELSKKASDEETSEDLRLAVLKVEMAFRSATTEEEAELASIIARAVVEKV DYSFSCYSQLEVNGSQHSLTCAFEDPDVNTTNLEFEICGALVEVKCLNFRKLQEIYFIETKKFLLIGKSNICVKVGEKSLTCKKIDLTTIVKPEAPFDLSVVYREGANDFVVTFNTSHLQKKYVKVLMHDVAYRQEKDENKWTHVNLSSTKLTLLQRKLQPAAMYEIKVRSIPDHYFKGFWSEWSPSYYFRTP il7_rebuild_super_split_v1_IL7_longxing_Grafting2_ems_3hM_305_0001_0003_0001_0001_._ems_3hC_1749_0002_0001_0002_0001_62K15
DRRIQYIIEVLEEELREAVKRNDKEAIEDVHIIIQRFVELFPDDPQARKLKKLAEEAEKFVKSS DYSFSCYSQLEVNGSQHSLTCAFEDPDVNTTNLEFEICGALVEVKCLNFRKLQEIYFIETKKFLLIGKSNICVKVGEKSLTCKKIDLTTIVKPEAPFDLSVVYREGANDFVVTFNTSHLQKKYVKVLMHDVAYRQEKDENKWTHVNLSSTKLTLLQRKLQPAAMYEIKVRSIPDHYFKGFWSEWSPSYYFRTP il7_rebuild_super_split_v1_IL7_bcov_r2_ems_3hM_540_000000033_0001_0001_._ems_3hC_866_0002_0001_0003_0001_35Q54
SEEVEELMRELEEIVRRLGGGGKGPWLIEATLELIREALERGDEDEIRWALELLKREVEWLTP LEVNGSQHCGALVEVKTKKFLLIGKSNKIDLTTIVHLQKKYVKVLPDHYFK foldit_2007983_0391278490_0002_57E59
DREEEIKKLLRELGNEQVLYLVRYIERAKKRNPEEAKKALERILKVARKLGDPEAEKLVRELLEK DYSFSCYSQLEVNGSQHSLTCAFEDPDVNTTNLEFEICGALVEVKCLNFRKLQEIYFIETKKFLLIGKSNICVKVGEKSLTCKKIDLTTIVKPEAPFDLSVVYREGANDFVVTFNTSHLQKKYVKVLMHDVAYRQEKDENKWTHVNLSSTKLTLLQRKLQPAAMYEIKVRSIPDHYFKGFWSEWSPSYYFRTP il7_rebuild_super_split_v1_IL7_bcov_r3_ems_p1-15H-GBL-16H-GABBL-16H_0222_0001_0001_0001_000000016_0001_0001_._cbe948fc7bf5a66bf22a1aa1ca50e492_0001_0001_0001_0001_17Q20
DMEEELRRLAKLLRELARRHNNEHRLKDLEESLREIEEAVKLNNDELARLLLERVREAAERL DYSFSCYSQLEVNGSQHSLTCAFEDPDVNTTNLEFEICGALVEVKCLNFRKLQEIYFIETKKFLLIGKSNICVKVGEKSLTCKKIDLTTIVKPEAPFDLSVVYREGANDFVVTFNTSHLQKKYVKVLMHDVAYRQEKDENKWTHVNLSSTKLTLLQRKLQPAAMYEIKVRSIPDHYFKGFWSEWSPSYYFRTP il7_rebuild_super_split_v1_IL7_bcov_v3_r3_ems_3hC_436_0002_000000017_0001_0001_47_64_H_.._ems_p1-15H-GBL-16H-GABBL-16H_0382_0001_0001_0001_0001_0001_0001_0001_0001_._3h_hb1_5058_0001_0001_0001_35E48
DDEKEWAHDLKRRQEEWEENNNFKALWIAAATLELVAEESNSEEAIRIAEHALRIAEELRR DYSFSCYSQLEVNGSQHSLTCAFEDPDVNTTNLEFEICGALVEVKCLNFRKLQEIYFIETKKFLLIGKSNICVKVGEKSLTCKKIDLTTIVKPEAPFDLSVVYREGANDFVVTFNTSHLQKKYVKVLMHDVAYRQEKDENKWTHVNLSSTKLTLLQRKLQPAAMYEIKVRSIPDHYFKGFWSEWSPSYYFRTP il7_rebuild_super_split_v1_IL7_bcov_r2_ems_3hM_1129_000000027_0001_0001_._3h_hb1_6139_0001_0003_0001_28I29
SLAFYIKAAVEEQEEALERQNKEDARLLALKSRMAAEHFNDEEAWRTTKKLLEEAERRA DYSFSCYSQLEVNGSQHSLTCAFEDPDVNTTNLEFEICGALVEVKCLNFRKLQEIYFIETKKFLLIGKSNICVKVGEKSLTCKKIDLTTIVKPEAPFDLSVVYREGANDFVVTFNTSHLQKKYVKVLMHDVAYRQEKDENKWTHVNLSSTKLTLLQRKLQPAAMYEIKVRSIPDHYFKGFWSEWSPSYYFRTP il7_rebuild_super_split_v1_IL7_longxing_Grafting2_ems_3hM_305_0001_0003_0001_0001_._3h_hb1_4300_0001_0003_0002_5Y7
HEVQELARKDWHATEKAEKRNDEKAVKLDEDASVLLVYAWLSNDEDLKKKANKYAKTVIKQAES DYSFSCYSQLEVNGSQHSLTCAFEDPDVNTTNLEFEICGALVEVKCLNFRKLQEIYFIETKKFLLIGKSNICVKVGEKSLTCKKIDLTTIVKPEAPFDLSVVYREGANDFVVTFNTSHLQKKYVKVLMHDVAYRQEKDENKWTHVNLSSTKLTLLQRKLQPAAMYEIKVRSIPDHYFKGFWSEWSPSYYFRTP IL7_bcov_v3_r3_HEEH_04578_000000011_0001_0001_44_64_H_.._ems_3hC_1310_0001_0001_0013_0001_0001_0001_2asp_38Y38
NRIEYIEELLREEHELILEITDEEEDRHIIKWRELAIKFANTELAWELLKLLEKLLKEILK DYSFSCYSQLEVNGSQHSLTCAFEDPDVNTTNLEFEICGALVEVKCLNFRKLQEIYFIETKKFLLIGKSNICVKVGEKSLTCKKIDLTTIVKPEAPFDLSVVYREGANDFVVTFNTSHLQKKYVKVLMHDVAYRQEKDENKWTHVNLSSTKLTLLQRKLQPAAMYEIKVRSIPDHYFKGFWSEWSPSYYFRTP il7_rebuild_super_split_v1_IL7_bcov_r2_ems_3hM_540_000000033_0001_0001_._3h_hb1_1826_0001_0007_0001_9L32
DDEELARRKIELALKIMLDGPDKEELKKLVGGDPEEIKELIEKGRPTPESRRAAYILEIVLREG LEVNGSQHCGALVEVKTKKFLLIGKSNKIDLTTIVHLQKKYVKVLPDHYFK foldit_2008162_0392465277_0001_55Y31
SEEDKEESERRIEEALRKADSEELRDELARLLAERSKEAHKDEEARREHVEIIEELLRRVLR DYSFSCYSQLEVNGSQHSLTCAFEDPDVNTTNLEFEICGALVEVKCLNFRKLQEIYFIETKKFLLIGKSNICVKVGEKSLTCKKIDLTTIVKPEAPFDLSVVYREGANDFVVTFNTSHLQKKYVKVLMHDVAYRQEKDENKWTHVNLSSTKLTLLQRKLQPAAMYEIKVRSIPDHYFKGFWSEWSPSYYFRTP il7_rebuild_super_split_v1_IL7_bcov_v3_r3_ems_3hC_436_0002_000000017_0001_0001_47_64_H_.._ems_p1-15H-GBL-16H-GABBL-16H_0382_0001_0001_0001_0001_0001_0001_0001_0001_._3h_hb1_998_0001_0003_0001_36S28
PEDDKKLARRHVKLAIKIVKNASSKEEADRALHIAWIVVDEVNHPSSGSSKDGQMHVEM LEVNGSQHCGALVEVKTKKFLLIGKSNKIDLTTIVHLQKKYVKVLPDHYFK foldit_2008147_0392354774_11H9
PELEELWEWAQRVFEEAKRRGNDELAVLEEARVREAKLALERKDDEDLREDVEESFKRIKRAA DYSFSCYSQLEVNGSQHSLTCAFEDPDVNTTNLEFEICGALVEVKCLNFRKLQEIYFIETKKFLLIGKSNICVKVGEKSLTCKKIDLTTIVKPEAPFDLSVVYREGANDFVVTFNTSHLQKKYVKVLMHDVAYRQEKDENKWTHVNLSSTKLTLLQRKLQPAAMYEIKVRSIPDHYFKGFWSEWSPSYYFRTP il7_rebuild_super_split_v1_IL7_bcov_v3_r3_ems_3hC_436_0002_000000017_0001_0001_47_64_H_.._ems_p1-15H-GBL-16H-GABBL-16H_0382_0001_0001_0001_0001_0001_0001_0001_0001_._3h_hb1_3014_0001_0007_0001_29E24
DELERLLQEFRELVEDKLRKITDERADELARFLAERVEEALKKISDEEKAKEDLKESIERIEEAI DYSFSCYSQLEVNGSQHSLTCAFEDPDVNTTNLEFEICGALVEVKCLNFRKLQEIYFIETKKFLLIGKSNICVKVGEKSLTCKKIDLTTIVKPEAPFDLSVVYREGANDFVVTFNTSHLQKKYVKVLMHDVAYRQEKDENKWTHVNLSSTKLTLLQRKLQPAAMYEIKVRSIPDHYFKGFWSEWSPSYYFRTP il7_rebuild_super_split_v1_IL7_bcov_v3_r3_ems_3hC_436_0002_000000017_0001_0001_47_64_H_.._ems_p1-15H-GBL-16H-GABBL-16H_0382_0001_0001_0001_0001_0001_0001_0001_0001_._3h_hb1_5188_0001_0003_0001_32F23
TEEEKLESIWRKLKELADRVEDPEARELARIILRAVEELIKLKDEDARLSALKAVMAALKRVL DYSFSCYSQLEVNGSQHSLTCAFEDPDVNTTNLEFEICGALVEVKCLNFRKLQEIYFIETKKFLLIGKSNICVKVGEKSLTCKKIDLTTIVKPEAPFDLSVVYREGANDFVVTFNTSHLQKKYVKVLMHDVAYRQEKDENKWTHVNLSSTKLTLLQRKLQPAAMYEIKVRSIPDHYFKGFWSEWSPSYYFRTP il7_rebuild_super_split_v1_IL7_longxing_Grafting2_ems_3hM_305_0001_0003_0001_0001_._ems_3hM_1371_0001_0008_0001_39L15
DELKRLLKIAKKIAKSKGDEEALKALERIEKVVKEGKADKELARYLAKYIVEALRG DYSFSCYSQLEVNGSQHSLTCAFEDPDVNTTNLEFEICGALVEVKCLNFRKLQEIYFIETKKFLLIGKSNICVKVGEKSLTCKKIDLTTIVKPEAPFDLSVVYREGANDFVVTFNTSHLQKKYVKVLMHDVAYRQEKDENKWTHVNLSSTKLTLLQRKLQPAAMYEIKVRSIPDHYFKGFWSEWSPSYYFRTP il7_rebuild_super_split_v1_IL7_bcov_r3_ems_p1-15H-GBL-16H-GABBL-16H_0222_0001_0001_0001_000000016_0001_0001_._ems_p1-16H-GBL-16H-GABBL-16H_0036_0001_0001_0001_0001_0002_0001
DDKKLAVRHVDLALKIVNGNDSDSQSSIDNSEQDEKEESHDPEENRRALHIALIVRDEV LEVNGSQHCGALVEVKTKKFLLIGKSNKIDLTTIVHLQKKYVKVLPDHYFK foldit_2008162_0392469126_9H9
DWRERSKELIKILREIARRLDDKKERWLTEATAELSEEALKKNDEDEQKWADRLIERELKWL DYSFSCYSQLEVNGSQHSLTCAFEDPDVNTTNLEFEICGALVEVKCLNFRKLQEIYFIETKKFLLIGKSNICVKVGEKSLTCKKIDLTTIVKPEAPFDLSVVYREGANDFVVTFNTSHLQKKYVKVLMHDVAYRQEKDENKWTHVNLSSTKLTLLQRKLQPAAMYEIKVRSIPDHYFKGFWSEWSPSYYFRTP il7_rebuild_super_whole_v1_IL7_bcov_r2_ems_3hM_1129_000000027_0001_0001_._3h_hb1_2295_0001_0002_58E59
EVRMQQHDTDRDELAELLMKRVEEALRKGLVSQEDAQEHLQRIIEALEDDNKEARVEVS LEVNGSQHCGALVEVKTKKFLLIGKSNKIDLTTIVHLQKKYVKVLPDHYFK foldit_2007998_0391480980_39H45
SALDEAKEIAEELGDPEAAKALERIKKVLEEGAAPPELVAYLVSYILKALGVPPEEVKKVEDKIR DYSFSCYSQLEVNGSQHSLTCAFEDPDVNTTNLEFEICGALVEVKCLNFRKLQEIYFIETKKFLLIGKSNICVKVGEKSLTCKKIDLTTIVKPEAPFDLSVVYREGANDFVVTFNTSHLQKKYVKVLMHDVAYRQEKDENKWTHVNLSSTKLTLLQRKLQPAAMYEIKVRSIPDHYFKGFWSEWSPSYYFRTP il7_rebuild_super_split_v1_IL7_bcov_r3_ems_p1-15H-GBL-16H-GABBL-16H_0222_0001_0001_0001_000000016_0001_0001_._79c50a3fb71d4eb6872ee98a8302a39c_0001_0001_0002_0001
SEEAEKAKERIRKVKELLKRGKSSQEAAEQSAYLVEYIARALGDDEVQKLVEKVKKFIEKYG DYSFSCYSQLEVNGSQHSLTCAFEDPDVNTTNLEFEICGALVEVKCLNFRKLQEIYFIETKKFLLIGKSNICVKVGEKSLTCKKIDLTTIVKPEAPFDLSVVYREGANDFVVTFNTSHLQKKYVKVLMHDVAYRQEKDENKWTHVNLSSTKLTLLQRKLQPAAMYEIKVRSIPDHYFKGFWSEWSPSYYFRTP il7_rebuild_super_split_v1_IL7_bcov_r3_ems_p1-15H-GBL-16H-GABBL-16H_0222_0001_0001_0001_000000016_0001_0001_._HHH_eva_0380_0001_0003_0001_30Q20
SQEVRERAREIYERFQKGKLDPKEIKELAHRLASKLGDPFVEELHAEAVHLFLRR DYSFSCYSQLEVNGSQHSLTCAFEDPDVNTTNLEFEICGALVEVKCLNFRKLQEIYFIETKKFLLIGKSNICVKVGEKSLTCKKIDLTTIVKPEAPFDLSVVYREGANDFVVTFNTSHLQKKYVKVLMHDVAYRQEKDENKWTHVNLSSTKLTLLQRKLQPAAMYEIKVRSIPDHYFKGFWSEWSPSYYFRTP il7_rebuild_super_split_v1_IL7_bcov_v3_r3_ems_3hM_3011_000000023_0001_0001_44_61_H_.._ems_p1-15H-GBL-16H-GABBL-16H_0168_0001_0001_0002_0001_0005_0001_0001_0001_._HHH_eva_0741_0001_0005_0001_50H27
DEVEEELRKLAEEGDIKAVAHLLAKVAERTGDPRYFEAHALFVNLFLSGIPPEEAVEIILKLIKK DYSFSCYSQLEVNGSQHSLTCAFEDPDVNTTNLEFEICGALVEVKCLNFRKLQEIYFIETKKFLLIGKSNICVKVGEKSLTCKKIDLTTIVKPEAPFDLSVVYREGANDFVVTFNTSHLQKKYVKVLMHDVAYRQEKDENKWTHVNLSSTKLTLLQRKLQPAAMYEIKVRSIPDHYFKGFWSEWSPSYYFRTP il7_rebuild_super_split_v1_IL7_bcov_v3_r3_ems_3hM_3011_000000023_0001_0001_44_61_H_.._ems_p1-15H-GBL-16H-GABBL-16H_0168_0001_0001_0002_0001_0005_0001_0001_0001_._2d6d36fe58ba121a2c549dc4109aad95_0001_0001_0001_0002
SLAEEAHALAVNAYLRGNEEIKRLAHELARLAHRGTLDKEQYEKARKKIEKNIKS DYSFSCYSQLEVNGSQHSLTCAFEDPDVNTTNLEFEICGALVEVKCLNFRKLQEIYFIETKKFLLIGKSNICVKVGEKSLTCKKIDLTTIVKPEAPFDLSVVYREGANDFVVTFNTSHLQKKYVKVLMHDVAYRQEKDENKWTHVNLSSTKLTLLQRKLQPAAMYEIKVRSIPDHYFKGFWSEWSPSYYFRTP il7_rebuild_super_split_v1_IL7_bcov_v3_r3_ems_3hM_3011_000000023_0001_0001_44_61_H_.._ems_p1-15H-GBL-16H-GABBL-16H_0168_0001_0001_0002_0001_0005_0001_0001_0001_._ems_p1-15H-GBL-16H-GABBL-16H_0011_0001_0001_0001_0001_0002_0001_14Y29
DREERLRKFLHELWKMARKKGDEDAHIMVWRLRAIAEYAIKENDEEARIAYIEAVLAEEELIK DYSFSCYSQLEVNGSQHSLTCAFEDPDVNTTNLEFEICGALVEVKCLNFRKLQEIYFIETKKFLLIGKSNICVKVGEKSLTCKKIDLTTIVKPEAPFDLSVVYREGANDFVVTFNTSHLQKKYVKVLMHDVAYRQEKDENKWTHVNLSSTKLTLLQRKLQPAAMYEIKVRSIPDHYFKGFWSEWSPSYYFRTP il7_rebuild_super_split_v1_IL7_bcov_r2_ems_3hM_540_000000033_0001_0001_._3h_hb1_1246_0001_0007_0001_28M52
DKELIKEVFHRLAKKFKDDPEVLEEHARIVNLFLRDPEKAKELLEELLKRLGDEELVKELKERLK DYSFSCYSQLEVNGSQHSLTCAFEDPDVNTTNLEFEICGALVEVKCLNFRKLQEIYFIETKKFLLIGKSNICVKVGEKSLTCKKIDLTTIVKPEAPFDLSVVYREGANDFVVTFNTSHLQKKYVKVLMHDVAYRQEKDENKWTHVNLSSTKLTLLQRKLQPAAMYEIKVRSIPDHYFKGFWSEWSPSYYFRTP il7_rebuild_super_split_v1_IL7_bcov_v3_r3_ems_3hM_3011_000000023_0001_0001_44_61_H_.._ems_p1-15H-GBL-16H-GABBL-16H_0168_0001_0001_0002_0001_0005_0001_0001_0001_._7dcdca9b6a8dea6ab83bbdc112a1c71f_0001_1_0001_0002_0001_9F10
PELAEELRELVERNNPEDVYVLLVNIWLETGDPRVQEIAREFWRLTERNEEEALRLAEELVRKLP DYSFSCYSQLEVNGSQHSLTCAFEDPDVNTTNLEFEICGALVEVKCLNFRKLQEIYFIETKKFLLIGKSNICVKVGEKSLTCKKIDLTTIVKPEAPFDLSVVYREGANDFVVTFNTSHLQKKYVKVLMHDVAYRQEKDENKWTHVNLSSTKLTLLQRKLQPAAMYEIKVRSIPDHYFKGFWSEWSPSYYFRTP il7_rebuild_super_split_v1_IL7_bcov_v3_r3_HEEH_04578_000000011_0001_0001_44_64_H_.._ems_3hC_1310_0001_0001_0013_0001_0001_0001_._6e226dacf615d039eb02b3f89d57bf15_0001_1_0001_0002_0001_20Y33
DEETIKEALKRIKEWFHEAAQLEDERAHELHARLVNAFLRAAQLEDLEKAWRLIKEVFDRLLKIT DYSFSCYSQLEVNGSQHSLTCAFEDPDVNTTNLEFEICGALVEVKCLNFRKLQEIYFIETKKFLLIGKSNICVKVGEKSLTCKKIDLTTIVKPEAPFDLSVVYREGANDFVVTFNTSHLQKKYVKVLMHDVAYRQEKDENKWTHVNLSSTKLTLLQRKLQPAAMYEIKVRSIPDHYFKGFWSEWSPSYYFRTP il7_rebuild_super_split_v1_IL7_bcov_v3_r3_ems_3hM_3011_000000023_0001_0001_44_61_H_.._ems_p1-15H-GBL-16H-GABBL-16H_0168_0001_0001_0002_0001_0005_0001_0001_0001_._3h_hb1_4222_0001_0001_0001_16F10
DARDIIRHAYELVEESVKRDKDNEENELALIILRAVLEQAEEATDEEDKRLLAEKAEMALEHAR DYSFSCYSQLEVNGSQHSLTCAFEDPDVNTTNLEFEICGALVEVKCLNFRKLQEIYFIETKKFLLIGKSNICVKVGEKSLTCKKIDLTTIVKPEAPFDLSVVYREGANDFVVTFNTSHLQKKYVKVLMHDVAYRQEKDENKWTHVNLSSTKLTLLQRKLQPAAMYEIKVRSIPDHYFKGFWSEWSPSYYFRTP il7_rebuild_super_split_v1_IL7_longxing_Grafting2_ems_3hM_305_0001_0003_0001_0001_._3h_hb1_908_0001_0002_0002_54E30
PEDTKDKKIGRDELAELLEKRVKEALKKGLVSEEDAKESLDRIEKALNGKVVDGQQGHK LEVNGSQHCGALVEVKTKKFLLIGKSNKIDLTTIVHLQKKYVKVLPDHYFK foldit_2007998_0391416192
DEEVERLLREVLEDVGDPEVRRLVEEVEELLREGNPEEAAALIVNIFLRVGDPRIKEAAHLLAKK DYSFSCYSQLEVNGSQHSLTCAFEDPDVNTTNLEFEICGALVEVKCLNFRKLQEIYFIETKKFLLIGKSNICVKVGEKSLTCKKIDLTTIVKPEAPFDLSVVYREGANDFVVTFNTSHLQKKYVKVLMHDVAYRQEKDENKWTHVNLSSTKLTLLQRKLQPAAMYEIKVRSIPDHYFKGFWSEWSPSYYFRTP il7_rebuild_super_split_v1_IL7_bcov_v3_r3_ems_3hM_3011_000000023_0001_0001_44_61_H_.._ems_p1-15H-GBL-16H-GABBL-16H_0168_0001_0001_0002_0001_0005_0001_0001_0001_._a7196a2da112749087fef63d510d829e_0001_1_0001_0001_0001_40A22
DERLEMLLKILEEEAKDAIKKNDPDDARLAVKRLRQAAEIINDEEAKKIADELEKQVRKLK DYSFSCYSQLEVNGSQHSLTCAFEDPDVNTTNLEFEICGALVEVKCLNFRKLQEIYFIETKKFLLIGKSNICVKVGEKSLTCKKIDLTTIVKPEAPFDLSVVYREGANDFVVTFNTSHLQKKYVKVLMHDVAYRQEKDENKWTHVNLSSTKLTLLQRKLQPAAMYEIKVRSIPDHYFKGFWSEWSPSYYFRTP il7_rebuild_super_whole_v1_IL7_longxing_Grafting2_ems_3hM_1894_0002_0004_0001_0001_._ems_3hC_836_0002_0001_0002_33R53
NEKEQTVYLAVYIVEAAIRLGNEEEARKAEKRIKKVIKEEGDEDLLKKFESIVDTIKKQLS DYSFSCYSQLEVNGSQHSLTCAFEDPDVNTTNLEFEICGALVEVKCLNFRKLQEIYFIETKKFLLIGKSNICVKVGEKSLTCKKIDLTTIVKPEAPFDLSVVYREGANDFVVTFNTSHLQKKYVKVLMHDVAYRQEKDENKWTHVNLSSTKLTLLQRKLQPAAMYEIKVRSIPDHYFKGFWSEWSPSYYFRTP il7_rebuild_super_split_v1_IL7_bcov_r3_ems_p1-15H-GBL-16H-GABBL-16H_0222_0001_0001_0001_000000016_0001_0001_._ems_3hM_1981_0001_0001_0001_5Q20
NEEEKLRRIWEHLKRLADRVEDRMARHVLRVLLLELEEAIKNRDEEEARLLIRMIELAVRISV DYSFSCYSQLEVNGSQHSLTCAFEDPDVNTTNLEFEICGALVEVKCLNFRKLQEIYFIETKKFLLIGKSNICVKVGEKSLTCKKIDLTTIVKPEAPFDLSVVYREGANDFVVTFNTSHLQKKYVKVLMHDVAYRQEKDENKWTHVNLSSTKLTLLQRKLQPAAMYEIKVRSIPDHYFKGFWSEWSPSYYFRTP il7_rebuild_super_whole_v1_IL7_longxing_Grafting2_ems_3hM_2512_0001_0006_0001_0001_._3h_hb1_4453_0001_0002_54M54
DLEEESEKINREIERIAEERNDREARLAVIISRAVSELLKNSKDEEDKRLLLLKEKMALEHARR DYSFSCYSQLEVNGSQHSLTCAFEDPDVNTTNLEFEICGALVEVKCLNFRKLQEIYFIETKKFLLIGKSNICVKVGEKSLTCKKIDLTTIVKPEAPFDLSVVYREGANDFVVTFNTSHLQKKYVKVLMHDVAYRQEKDENKWTHVNLSSTKLTLLQRKLQPAAMYEIKVRSIPDHYFKGFWSEWSPSYYFRTP il7_rebuild_super_whole_v1_IL7_longxing_Grafting2_ems_3hM_305_0001_0003_0001_0001_._3h_hb1_5425_0001_0002_38L15
NDELLKYELRYIFEAAEKLNDEEAFKALRRIAKVAREAISKKEEREKVQKWLEKVLKEYEK DYSFSCYSQLEVNGSQHSLTCAFEDPDVNTTNLEFEICGALVEVKCLNFRKLQEIYFIETKKFLLIGKSNICVKVGEKSLTCKKIDLTTIVKPEAPFDLSVVYREGANDFVVTFNTSHLQKKYVKVLMHDVAYRQEKDENKWTHVNLSSTKLTLLQRKLQPAAMYEIKVRSIPDHYFKGFWSEWSPSYYFRTP il7_rebuild_super_split_v1_IL7_bcov_r3_ems_p1-15H-GBL-16H-GABBL-16H_0222_0001_0001_0001_000000016_0001_0001_._3h_hb1_6577_0001_0003_0001_8E24
SRSEELFELLKELNPELRELLEELLELLKRGDPRAEELIKRLAHILAKLGNEELHAILVNAFLNG DYSFSCYSQLEVNGSQHSLTCAFEDPDVNTTNLEFEICGALVEVKCLNFRKLQEIYFIETKKFLLIGKSNICVKVGEKSLTCKKIDLTTIVKPEAPFDLSVVYREGANDFVVTFNTSHLQKKYVKVLMHDVAYRQEKDENKWTHVNLSSTKLTLLQRKLQPAAMYEIKVRSIPDHYFKGFWSEWSPSYYFRTP il7_rebuild_super_whole_v1_IL7_bcov_v3_r3_ems_3hM_3011_000000023_0001_0001_44_61_H_.._ems_p1-15H-GBL-16H-GABBL-16H_0168_0001_0001_0002_0001_0005_0001_0001_0001_._72c672b731236752084b99e1c1fcbafb_0001_0001_0001
SHRLELLIEVLLRVLEIDLKDDPDKVKKVREIATEAKKAVKNGDEKKAEELAKELQRLLIKLLS DYSFSCYSQLEVNGSQHSLTCAFEDPDVNTTNLEFEICGALVEVKCLNFRKLQEIYFIETKKFLLIGKSNICVKVGEKSLTCKKIDLTTIVKPEAPFDLSVVYREGANDFVVTFNTSHLQKKYVKVLMHDVAYRQEKDENKWTHVNLSSTKLTLLQRKLQPAAMYEIKVRSIPDHYFKGFWSEWSPSYYFRTP il7_rebuild_super_whole_v1_IL7_bcov_r3_ems_p1-16H-GBL-16H-GABBL-15H_0203_0001_0001_0002_000000017_0001_0001_._ems_3hM_441_0001_0002_53K48
SELIEVLAHIVAELNDEELHALVVNIFLALRRGDPSYEELVREFIELVKRKNPELARKLEEVLRK DYSFSCYSQLEVNGSQHSLTCAFEDPDVNTTNLEFEICGALVEVKCLNFRKLQEIYFIETKKFLLIGKSNICVKVGEKSLTCKKIDLTTIVKPEAPFDLSVVYREGANDFVVTFNTSHLQKKYVKVLMHDVAYRQEKDENKWTHVNLSSTKLTLLQRKLQPAAMYEIKVRSIPDHYFKGFWSEWSPSYYFRTP il7_rebuild_super_whole_v1_IL7_bcov_v3_r3_ems_3hM_3011_000000023_0001_0001_44_61_H_.._ems_p1-15H-GBL-16H-GABBL-16H_0168_0001_0001_0002_0001_0005_0001_0001_0001_._2797cc2e6311032d648f3c0c5d3ceebe_0001_0001_0001_5E7
KVTVQVHNPDEEAKEALERIKKVPDVEIRRKNENTYEVHLDDELASYLLRYIAEAAGVEVHVEE DYSFSCYSQLEVNGSQHSLTCAFEDPDVNTTNLEFEICGALVEVKCLNFRKLQEIYFIETKKFLLIGKSNICVKVGEKSLTCKKIDLTTIVKPEAPFDLSVVYREGANDFVVTFNTSHLQKKYVKVLMHDVAYRQEKDENKWTHVNLSSTKLTLLQRKLQPAAMYEIKVRSIPDHYFKGFWSEWSPSYYFRTP il7_rebuild_super_split_v1_IL7_bcov_r3_ems_p1-15H-GBL-16H-GABBL-16H_0222_0001_0001_0001_000000016_0001_0001_._ems_ferrM_4455_0002_0001_0001_0001_15E44
DEQDELARLLAHRVIEAALRRNNKEDAEESAREIEEAARRANNEEVEKAARWLLKFVRDWLG DYSFSCYSQLEVNGSQHSLTCAFEDPDVNTTNLEFEICGALVEVKCLNFRKLQEIYFIETKKFLLIGKSNICVKVGEKSLTCKKIDLTTIVKPEAPFDLSVVYREGANDFVVTFNTSHLQKKYVKVLMHDVAYRQEKDENKWTHVNLSSTKLTLLQRKLQPAAMYEIKVRSIPDHYFKGFWSEWSPSYYFRTP il7_rebuild_super_split_v1_IL7_bcov_v3_r3_ems_3hC_436_0002_000000017_0001_0001_47_64_H_.._ems_p1-15H-GBL-16H-GABBL-16H_0382_0001_0001_0001_0001_0001_0001_0001_0001_._3h_hb1_949_0001_0002_0001_33E48
DKVEEVEELIKRLFHLAAKLNDEELHAIAVNLFLAAREAKEKNDKELLDRVHKEARKVEKKLKS DYSFSCYSQLEVNGSQHSLTCAFEDPDVNTTNLEFEICGALVEVKCLNFRKLQEIYFIETKKFLLIGKSNICVKVGEKSLTCKKIDLTTIVKPEAPFDLSVVYREGANDFVVTFNTSHLQKKYVKVLMHDVAYRQEKDENKWTHVNLSSTKLTLLQRKLQPAAMYEIKVRSIPDHYFKGFWSEWSPSYYFRTP il7_rebuild_super_whole_v1_IL7_bcov_v3_r3_ems_3hM_3011_000000023_0001_0001_44_61_H_.._ems_p1-15H-GBL-16H-GABBL-16H_0168_0001_0001_0002_0001_0005_0001_0001_0001_._ems_3hM_1289_0001_0003_14F10
SEEEVKRKAKKAAKSGNTEDASVIVVNAWLRGLISQETVQELLRIIWEATES DYSFSCYSQLEVNGSQHSLTCAFEDPDVNTTNLEFEICGALVEVKCLNFRKLQEIYFIETKKFLLIGKSNICVKVGEKSLTCKKIDLTTIVKPEAPFDLSVVYREGANDFVVTFNTSHLQKKYVKVLMHDVAYRQEKDENKWTHVNLSSTKLTLLQRKLQPAAMYEIKVRSIPDHYFKGFWSEWSPSYYFRTP il7_rebuild_super_split_v1_IL7_bcov_v3_r3_HEEH_04578_000000011_0001_0001_44_64_H_.._ems_3hC_1310_0001_0001_0013_0001_0001_0001_._HHH_eva_0440_0001_0001_0001_43L7
DEEELLKYELRYIAEAAKRTEDPEQAEEALKALERIIKVAKNPEVRKLAKKLIEEIRRIFS DYSFSCYSQLEVNGSQHSLTCAFEDPDVNTTNLEFEICGALVEVKCLNFRKLQEIYFIETKKFLLIGKSNICVKVGEKSLTCKKIDLTTIVKPEAPFDLSVVYREGANDFVVTFNTSHLQKKYVKVLMHDVAYRQEKDENKWTHVNLSSTKLTLLQRKLQPAAMYEIKVRSIPDHYFKGFWSEWSPSYYFRTP il7_rebuild_super_split_v1_IL7_bcov_r3_ems_p1-15H-GBL-16H-GABBL-16H_0222_0001_0001_0001_000000016_0001_0001_._ems_3hM_1318_0001_0001_0002_9E24
SEEFLKEAKRAAEEEARRLEEELAVHLIEYIRKAIEEALRDERLRELAEEAEKALERILKVAK DYSFSCYSQLEVNGSQHSLTCAFEDPDVNTTNLEFEICGALVEVKCLNFRKLQEIYFIETKKFLLIGKSNICVKVGEKSLTCKKIDLTTIVKPEAPFDLSVVYREGANDFVVTFNTSHLQKKYVKVLMHDVAYRQEKDENKWTHVNLSSTKLTLLQRKLQPAAMYEIKVRSIPDHYFKGFWSEWSPSYYFRTP il7_rebuild_super_split_v1_IL7_bcov_r3_ems_p1-15H-GBL-16H-GABBL-16H_0222_0001_0001_0001_000000016_0001_0001_._3h_hb1_858_0001_0001_0002_26H23
SEVARRLLELLKQGNEEEARRLIKEAAHEAAKRGDEELAALLVNVFLALALGDPRVEELLKRLEK DYSFSCYSQLEVNGSQHSLTCAFEDPDVNTTNLEFEICGALVEVKCLNFRKLQEIYFIETKKFLLIGKSNICVKVGEKSLTCKKIDLTTIVKPEAPFDLSVVYREGANDFVVTFNTSHLQKKYVKVLMHDVAYRQEKDENKWTHVNLSSTKLTLLQRKLQPAAMYEIKVRSIPDHYFKGFWSEWSPSYYFRTP il7_rebuild_super_whole_v1_IL7_bcov_v3_r3_ems_3hM_3011_000000023_0001_0001_44_61_H_.._ems_p1-15H-GBL-16H-GABBL-16H_0168_0001_0001_0002_0001_0005_0001_0001_0001_._51496fa1c8d31d9133bff2649adae953_0001_0001_0001_0003_39A22
DDRKKVEDTLRKKFKEAEKNNDEEALREVIKLAAHLAAKFNDEELHAVAVHLFLLLRRIQK DYSFSCYSQLEVNGSQHSLTCAFEDPDVNTTNLEFEICGALVEVKCLNFRKLQEIYFIETKKFLLIGKSNICVKVGEKSLTCKKIDLTTIVKPEAPFDLSVVYREGANDFVVTFNTSHLQKKYVKVLMHDVAYRQEKDENKWTHVNLSSTKLTLLQRKLQPAAMYEIKVRSIPDHYFKGFWSEWSPSYYFRTP il7_rebuild_super_whole_v1_IL7_bcov_v3_r3_ems_3hM_3011_000000023_0001_0001_44_61_H_.._ems_p1-15H-GBL-16H-GABBL-16H_0168_0001_0001_0002_0001_0005_0001_0001_0001_._ems_3hC_162_0002_0001_0001_51H27
PEEEEETLKDLLRKAKEAIKQNDEELAAKIVNKFLFQAKENSDERLAREAIKFVAHAAAKLSR DYSFSCYSQLEVNGSQHSLTCAFEDPDVNTTNLEFEICGALVEVKCLNFRKLQEIYFIETKKFLLIGKSNICVKVGEKSLTCKKIDLTTIVKPEAPFDLSVVYREGANDFVVTFNTSHLQKKYVKVLMHDVAYRQEKDENKWTHVNLSSTKLTLLQRKLQPAAMYEIKVRSIPDHYFKGFWSEWSPSYYFRTP il7_rebuild_super_split_v1_IL7_bcov_v3_r3_ems_3hM_3011_000000023_0001_0001_44_61_H_.._ems_p1-15H-GBL-16H-GABBL-16H_0168_0001_0001_0002_0001_0005_0001_0001_0001_._3h_hb1_689_0001_0017_0001_27A22
SVKKKVRKIEKKARKAGDELAVYEAKYILEALEKGLASEEEAEKAAERIEKVLRK DYSFSCYSQLEVNGSQHSLTCAFEDPDVNTTNLEFEICGALVEVKCLNFRKLQEIYFIETKKFLLIGKSNICVKVGEKSLTCKKIDLTTIVKPEAPFDLSVVYREGANDFVVTFNTSHLQKKYVKVLMHDVAYRQEKDENKWTHVNLSSTKLTLLQRKLQPAAMYEIKVRSIPDHYFKGFWSEWSPSYYFRTP il7_rebuild_super_whole_v1_IL7_bcov_r3_ems_p1-15H-GBL-16H-GABBL-16H_0222_0001_0001_0001_000000016_0001_0001_._ems_p1-15H-GBL-16H-GABBL-16H_0382_0001_0001_0001_0001_0001_24E24
SVEELAKKASKAAKRKGDRRALYIIEIVTEEFRRGLIDSRLAERKLELALEILRS DYSFSCYSQLEVNGSQHSLTCAFEDPDVNTTNLEFEICGALVEVKCLNFRKLQEIYFIETKKFLLIGKSNICVKVGEKSLTCKKIDLTTIVKPEAPFDLSVVYREGANDFVVTFNTSHLQKKYVKVLMHDVAYRQEKDENKWTHVNLSSTKLTLLQRKLQPAAMYEIKVRSIPDHYFKGFWSEWSPSYYFRTP il7_rebuild_super_split_v1_IL7_longxing_Grafting2_ems_3hM_843_0001_0012_0001_0001_._ems_p1-15H-GBL-16H-GABBL-16H_0175_0001_0001_0001_0001_0003_23Y31
DLREESTRLLELAEEALKRNDVELAEELIKRAAHVAAKANDEENHARAVNLFLLLKEIRRR DYSFSCYSQLEVNGSQHSLTCAFEDPDVNTTNLEFEICGALVEVKCLNFRKLQEIYFIETKKFLLIGKSNICVKVGEKSLTCKKIDLTTIVKPEAPFDLSVVYREGANDFVVTFNTSHLQKKYVKVLMHDVAYRQEKDENKWTHVNLSSTKLTLLQRKLQPAAMYEIKVRSIPDHYFKGFWSEWSPSYYFRTP il7_rebuild_super_whole_v1_IL7_bcov_v3_r3_ems_3hM_3011_000000023_0001_0001_44_61_H_.._ems_p1-15H-GBL-16H-GABBL-16H_0168_0001_0001_0002_0001_0005_0001_0001_0001_._3h_hb1_4243_0001_0001
DRDELAALEARRVAEAARERQDERANEDVIESLERILKAAKDERVRKLARELIEELRRNLG DYSFSCYSQLEVNGSQHSLTCAFEDPDVNTTNLEFEICGALVEVKCLNFRKLQEIYFIETKKFLLIGKSNICVKVGEKSLTCKKIDLTTIVKPEAPFDLSVVYREGANDFVVTFNTSHLQKKYVKVLMHDVAYRQEKDENKWTHVNLSSTKLTLLQRKLQPAAMYEIKVRSIPDHYFKGFWSEWSPSYYFRTP il7_rebuild_super_split_v1_IL7_bcov_v3_r3_ems_3hC_436_0002_000000017_0001_0001_47_64_H_.._ems_p1-15H-GBL-16H-GABBL-16H_0382_0001_0001_0001_0001_0001_0001_0001_0001_._3h_hb1_2240_0001_0002_0001_9E24
PEEEELLKEARELAPELALIIALAVVELAIKLDPSEDERLVELKKQMAERAGDEEVKELLEKLEK DYSFSCYSQLEVNGSQHSLTCAFEDPDVNTTNLEFEICGALVEVKCLNFRKLQEIYFIETKKFLLIGKSNICVKVGEKSLTCKKIDLTTIVKPEAPFDLSVVYREGANDFVVTFNTSHLQKKYVKVLMHDVAYRQEKDENKWTHVNLSSTKLTLLQRKLQPAAMYEIKVRSIPDHYFKGFWSEWSPSYYFRTP il7_rebuild_super_split_v1_IL7_longxing_Grafting2_ems_3hM_305_0001_0003_0001_0001_._f3d5fbb9806109dc41c8faca98c9de00_0001_1_0001_0001_28L15
DEEEILEEASKLSPEIKELVEKVKELLRKGDPRVRELIKKIAHLAAKLGDEEIHALIVNIYLKEQ DYSFSCYSQLEVNGSQHSLTCAFEDPDVNTTNLEFEICGALVEVKCLNFRKLQEIYFIETKKFLLIGKSNICVKVGEKSLTCKKIDLTTIVKPEAPFDLSVVYREGANDFVVTFNTSHLQKKYVKVLMHDVAYRQEKDENKWTHVNLSSTKLTLLQRKLQPAAMYEIKVRSIPDHYFKGFWSEWSPSYYFRTP il7_rebuild_super_whole_v1_IL7_bcov_v3_r3_ems_3hM_3011_000000023_0001_0001_44_61_H_.._ems_p1-15H-GBL-16H-GABBL-16H_0168_0001_0001_0002_0001_0005_0001_0001_0001_._1c2fb28d33dbfdcc8ad195a28d283d63_0001_0001_0001_0001_61Y29
DEEDKEFRKKVKEVIERLQRDSDEDSRLAAQKLKLALEIIDKTTDEEERKRAKHIIEIVIKEG DYSFSCYSQLEVNGSQHSLTCAFEDPDVNTTNLEFEICGALVEVKCLNFRKLQEIYFIETKKFLLIGKSNICVKVGEKSLTCKKIDLTTIVKPEAPFDLSVVYREGANDFVVTFNTSHLQKKYVKVLMHDVAYRQEKDENKWTHVNLSSTKLTLLQRKLQPAAMYEIKVRSIPDHYFKGFWSEWSPSYYFRTP il7_rebuild_super_whole_v1_IL7_longxing_Grafting2_ems_3hM_843_0001_0012_0001_0001_._3h_hb1_3290_0001_0003_31Q8
SEEEEEIKRIEKHLRELLKDEREEVRERAIKIAAHVAARHGNEILHALAVNIFLFLLELRE DYSFSCYSQLEVNGSQHSLTCAFEDPDVNTTNLEFEICGALVEVKCLNFRKLQEIYFIETKKFLLIGKSNICVKVGEKSLTCKKIDLTTIVKPEAPFDLSVVYREGANDFVVTFNTSHLQKKYVKVLMHDVAYRQEKDENKWTHVNLSSTKLTLLQRKLQPAAMYEIKVRSIPDHYFKGFWSEWSPSYYFRTP il7_rebuild_super_whole_v1_IL7_bcov_v3_r3_ems_3hM_3011_000000023_0001_0001_44_61_H_.._ems_p1-15H-GBL-16H-GABBL-16H_0168_0001_0001_0002_0001_0005_0001_0001_0001_._3h_hb1_3644_0001_0001_0001
GPEYERAVEDVSVAAVNAWLENRPVTVQVRFNGRDLTIKVEPDPRVVQEVLRIAWELTEQSETQ DYSFSCYSQLEVNGSQHSLTCAFEDPDVNTTNLEFEICGALVEVKCLNFRKLQEIYFIETKKFLLIGKSNICVKVGEKSLTCKKIDLTTIVKPEAPFDLSVVYREGANDFVVTFNTSHLQKKYVKVLMHDVAYRQEKDENKWTHVNLSSTKLTLLQRKLQPAAMYEIKVRSIPDHYFKGFWSEWSPSYYFRTP il7_rebuild_super_split_v1_IL7_bcov_v3_r3_HEEH_04578_000000011_0001_0001_44_64_H_.._ems_3hC_1310_0001_0001_0013_0001_0001_0001_._HEEH_09762_0001_0003_0001_51L7
SEDVRESARRIFEALQKGKVDPDELAFLLKWLVEEAGDPYVEKLLRDAKREAEER DYSFSCYSQLEVNGSQHSLTCAFEDPDVNTTNLEFEICGALVEVKCLNFRKLQEIYFIETKKFLLIGKSNICVKVGEKSLTCKKIDLTTIVKPEAPFDLSVVYREGANDFVVTFNTSHLQKKYVKVLMHDVAYRQEKDENKWTHVNLSSTKLTLLQRKLQPAAMYEIKVRSIPDHYFKGFWSEWSPSYYFRTP il7_rebuild_super_split_v1_IL7_bcov_v3_r3_ems_3hC_436_0002_000000017_0001_0001_47_64_H_.._ems_p1-15H-GBL-16H-GABBL-16H_0382_0001_0001_0001_0001_0001_0001_0001_0001_._HHH_eva_0741_0001_0002_0001_32L27
DLSEVETILRKIEEIARKQGDQLAVYIVEAVREQLELAKRNNNEEDERLVELKARMALEHVES DYSFSCYSQLEVNGSQHSLTCAFEDPDVNTTNLEFEICGALVEVKCLNFRKLQEIYFIETKKFLLIGKSNICVKVGEKSLTCKKIDLTTIVKPEAPFDLSVVYREGANDFVVTFNTSHLQKKYVKVLMHDVAYRQEKDENKWTHVNLSSTKLTLLQRKLQPAAMYEIKVRSIPDHYFKGFWSEWSPSYYFRTP il7_rebuild_super_split_v1_IL7_longxing_Grafting2_ems_3hM_305_0001_0003_0001_0001_._ems_3hM_1194_0001_0001_0001_26Y7
DVEEIVEEVRRKGTIEELIKRLAHEAAKLGDEELHALLVNAFLAIKLGNPDEAEELLERFLRLLK DYSFSCYSQLEVNGSQHSLTCAFEDPDVNTTNLEFEICGALVEVKCLNFRKLQEIYFIETKKFLLIGKSNICVKVGEKSLTCKKIDLTTIVKPEAPFDLSVVYREGANDFVVTFNTSHLQKKYVKVLMHDVAYRQEKDENKWTHVNLSSTKLTLLQRKLQPAAMYEIKVRSIPDHYFKGFWSEWSPSYYFRTP il7_rebuild_super_whole_v1_IL7_bcov_v3_r3_ems_3hM_3011_000000023_0001_0001_44_61_H_.._ems_p1-15H-GBL-16H-GABBL-16H_0168_0001_0001_0002_0001_0005_0001_0001_0001_._e97b41f4e209c0640d4e43cb61b66542_0001_0001_0001_0003
DEAVQKAARLAWAITEFVEKSTTEEEVEFVEDLSEEFVNAWLNNDEEKAQKLLELILKFIKEVLR DYSFSCYSQLEVNGSQHSLTCAFEDPDVNTTNLEFEICGALVEVKCLNFRKLQEIYFIETKKFLLIGKSNICVKVGEKSLTCKKIDLTTIVKPEAPFDLSVVYREGANDFVVTFNTSHLQKKYVKVLMHDVAYRQEKDENKWTHVNLSSTKLTLLQRKLQPAAMYEIKVRSIPDHYFKGFWSEWSPSYYFRTP il7_rebuild_super_whole_v1_IL7_bcov_v3_r3_HEEH_04578_000000011_0001_0001_44_64_H_.._ems_3hC_1310_0001_0001_0013_0001_0001_0001_._3h_hb1_2099_0001_0001_35E34
SEEEEIKKIAHELARVDPKVAAIFVNLFLRLEQKGDPRARELLEKLRELLKKDPREVTRLARELD DYSFSCYSQLEVNGSQHSLTCAFEDPDVNTTNLEFEICGALVEVKCLNFRKLQEIYFIETKKFLLIGKSNICVKVGEKSLTCKKIDLTTIVKPEAPFDLSVVYREGANDFVVTFNTSHLQKKYVKVLMHDVAYRQEKDENKWTHVNLSSTKLTLLQRKLQPAAMYEIKVRSIPDHYFKGFWSEWSPSYYFRTP il7_rebuild_super_split_v1_IL7_bcov_v3_r3_ems_3hM_3011_000000023_0001_0001_44_61_H_.._ems_p1-15H-GBL-16H-GABBL-16H_0168_0001_0001_0002_0001_0005_0001_0001_0001_._22edd060e28dd708ad226629c01e07fb_0001_0001_0001_0001_21A22
SEEEIKKAVEELAGGDPELRRLIKELFHLVAKEGDERLHAVAVNVFLALRQGDPDKARELLEKVR DYSFSCYSQLEVNGSQHSLTCAFEDPDVNTTNLEFEICGALVEVKCLNFRKLQEIYFIETKKFLLIGKSNICVKVGEKSLTCKKIDLTTIVKPEAPFDLSVVYREGANDFVVTFNTSHLQKKYVKVLMHDVAYRQEKDENKWTHVNLSSTKLTLLQRKLQPAAMYEIKVRSIPDHYFKGFWSEWSPSYYFRTP il7_rebuild_super_whole_v1_IL7_bcov_v3_r3_ems_3hM_3011_000000023_0001_0001_44_61_H_.._ems_p1-15H-GBL-16H-GABBL-16H_0168_0001_0001_0002_0001_0005_0001_0001_0001_._09b9685519a3041e3ae109a9ab697b73_0001_0001_0001_27F10
SEKVEKAIEEAAHLLAEAHKKGKPLKVTIDNDGKSITLTVDSDPETDLEAHAIVVNLFLQLDLK DYSFSCYSQLEVNGSQHSLTCAFEDPDVNTTNLEFEICGALVEVKCLNFRKLQEIYFIETKKFLLIGKSNICVKVGEKSLTCKKIDLTTIVKPEAPFDLSVVYREGANDFVVTFNTSHLQKKYVKVLMHDVAYRQEKDENKWTHVNLSSTKLTLLQRKLQPAAMYEIKVRSIPDHYFKGFWSEWSPSYYFRTP il7_rebuild_super_split_v1_IL7_bcov_v3_r3_ems_3hM_3011_000000023_0001_0001_44_61_H_.._ems_p1-15H-GBL-16H-GABBL-16H_0168_0001_0001_0002_0001_0005_0001_0001_0001_._HEEH_11953_0001_0003_0001_9E7
SEDEELIRLLRESLEWARRNNDKRAELANIIALAVVEQALNSEDEEDRRLARLKAKQAIERSK DYSFSCYSQLEVNGSQHSLTCAFEDPDVNTTNLEFEICGALVEVKCLNFRKLQEIYFIETKKFLLIGKSNICVKVGEKSLTCKKIDLTTIVKPEAPFDLSVVYREGANDFVVTFNTSHLQKKYVKVLMHDVAYRQEKDENKWTHVNLSSTKLTLLQRKLQPAAMYEIKVRSIPDHYFKGFWSEWSPSYYFRTP il7_rebuild_super_split_v1_IL7_longxing_Grafting2_ems_3hM_305_0001_0003_0001_0001_._3h_hb1_3232_0001_0001_0001_57Q34
SKEDIKRLKKIAKKQGDELALLLLELVEEALKLGNEEDAKESVERIRRALK DYSFSCYSQLEVNGSQHSLTCAFEDPDVNTTNLEFEICGALVEVKCLNFRKLQEIYFIETKKFLLIGKSNICVKVGEKSLTCKKIDLTTIVKPEAPFDLSVVYREGANDFVVTFNTSHLQKKYVKVLMHDVAYRQEKDENKWTHVNLSSTKLTLLQRKLQPAAMYEIKVRSIPDHYFKGFWSEWSPSYYFRTP il7_rebuild_super_split_v1_IL7_bcov_v3_r3_ems_3hC_436_0002_000000017_0001_0001_47_64_H_.._ems_p1-15H-GBL-16H-GABBL-16H_0382_0001_0001_0001_0001_0001_0001_0001_0001_._ems_p1-14H-GBL-16H-GBL-15H_0102_0001_0001_0002_0001_0001_0001_26L27
TEEEEKEKKIRTKLEEALKRDPREAEELIKKLAHEAAKKNDEELHALLVNLYLRVRQRF DYSFSCYSQLEVNGSQHSLTCAFEDPDVNTTNLEFEICGALVEVKCLNFRKLQEIYFIETKKFLLIGKSNICVKVGEKSLTCKKIDLTTIVKPEAPFDLSVVYREGANDFVVTFNTSHLQKKYVKVLMHDVAYRQEKDENKWTHVNLSSTKLTLLQRKLQPAAMYEIKVRSIPDHYFKGFWSEWSPSYYFRTP il7_rebuild_super_whole_v1_IL7_bcov_v3_r3_ems_3hM_3011_000000023_0001_0001_44_61_H_.._ems_p1-15H-GBL-16H-GABBL-16H_0168_0001_0001_0002_0001_0005_0001_0001_0001_._3h_hb1_1925_0001_0002_52Y29
DLESQKELLKIVRHLARLLSGLEDARLVELKARMAEEAIKNGNKELARIIFLAVEELARRALG DYSFSCYSQLEVNGSQHSLTCAFEDPDVNTTNLEFEICGALVEVKCLNFRKLQEIYFIETKKFLLIGKSNICVKVGEKSLTCKKIDLTTIVKPEAPFDLSVVYREGANDFVVTFNTSHLQKKYVKVLMHDVAYRQEKDENKWTHVNLSSTKLTLLQRKLQPAAMYEIKVRSIPDHYFKGFWSEWSPSYYFRTP il7_rebuild_super_split_v1_IL7_longxing_Grafting2_ems_3hM_305_0001_0003_0001_0001_._3h_hb1_6175_0001_0002_0001_57L15
SKEELQEELERLAKEALRQASKDRLAKYIIEAVEEQAREAIKRDNDEDTRLILLKIRMALEAIG DYSFSCYSQLEVNGSQHSLTCAFEDPDVNTTNLEFEICGALVEVKCLNFRKLQEIYFIETKKFLLIGKSNICVKVGEKSLTCKKIDLTTIVKPEAPFDLSVVYREGANDFVVTFNTSHLQKKYVKVLMHDVAYRQEKDENKWTHVNLSSTKLTLLQRKLQPAAMYEIKVRSIPDHYFKGFWSEWSPSYYFRTP il7_rebuild_super_split_v1_IL7_longxing_Grafting2_ems_3hM_305_0001_0003_0001_0001_._3h_hb1_4756_0001_0001_0001_28Y7
SLEELLEEAKKLIPDELARLLLQRVLEAIKHLPPERREDALESLERILSALIPPELVKKIVELVR DYSFSCYSQLEVNGSQHSLTCAFEDPDVNTTNLEFEICGALVEVKCLNFRKLQEIYFIETKKFLLIGKSNICVKVGEKSLTCKKIDLTTIVKPEAPFDLSVVYREGANDFVVTFNTSHLQKKYVKVLMHDVAYRQEKDENKWTHVNLSSTKLTLLQRKLQPAAMYEIKVRSIPDHYFKGFWSEWSPSYYFRTP il7_rebuild_super_split_v1_IL7_bcov_v3_r3_ems_3hC_436_0002_000000017_0001_0001_47_64_H_.._ems_p1-15H-GBL-16H-GABBL-16H_0382_0001_0001_0001_0001_0001_0001_0001_0001_._66686103e271ecf2dbe697a6057a8a48_0001_0001_0001_0001
SEEEMRKIEKKIEKILRDGEEDRMAKHVVKVQLLEYQEAEKNNDEEELKLVERKLRLALKILGE LEVNGSQHCGALVEVKTKKFLLIGKSNKIDLTTIVHLQKKYVKVLPDHYFK foldit_2008200_0392685073_32Q32
IEEAEELLRRNQRLLIKAAEDERHAEELLELSKHLSRLIEELGDERARLLSEVLDRVIEIDIE DYSFSCYSQLEVNGSQHSLTCAFEDPDVNTTNLEFEICGALVEVKCLNFRKLQEIYFIETKKFLLIGKSNICVKVGEKSLTCKKIDLTTIVKPEAPFDLSVVYREGANDFVVTFNTSHLQKKYVKVLMHDVAYRQEKDENKWTHVNLSSTKLTLLQRKLQPAAMYEIKVRSIPDHYFKGFWSEWSPSYYFRTP il7_rebuild_super_whole_v1_IL7_bcov_r3_ems_p1-16H-GBL-16H-GABBL-15H_0203_0001_0001_0002_000000017_0001_0001_._3h_hb1_3129_0001_0001_0001
SKSHARFVHTFLHLFKRAQRKGTPVTVRVEVDGTTYEVRVGTDPDERRRAEELIKRIAHELAKK DYSFSCYSQLEVNGSQHSLTCAFEDPDVNTTNLEFEICGALVEVKCLNFRKLQEIYFIETKKFLLIGKSNICVKVGEKSLTCKKIDLTTIVKPEAPFDLSVVYREGANDFVVTFNTSHLQKKYVKVLMHDVAYRQEKDENKWTHVNLSSTKLTLLQRKLQPAAMYEIKVRSIPDHYFKGFWSEWSPSYYFRTP il7_rebuild_super_split_v1_IL7_bcov_v3_r3_ems_3hM_3011_000000023_0001_0001_44_61_H_.._ems_p1-15H-GBL-16H-GABBL-16H_0168_0001_0001_0002_0001_0005_0001_0001_0001_._HEEH_03036_0001_0001_0001_9H27
SLEEKADKLRKKAEKKGDELARIIAEAVLEQIREGEASKEDARLNVLKVRMAIER DYSFSCYSQLEVNGSQHSLTCAFEDPDVNTTNLEFEICGALVEVKCLNFRKLQEIYFIETKKFLLIGKSNICVKVGEKSLTCKKIDLTTIVKPEAPFDLSVVYREGANDFVVTFNTSHLQKKYVKVLMHDVAYRQEKDENKWTHVNLSSTKLTLLQRKLQPAAMYEIKVRSIPDHYFKGFWSEWSPSYYFRTP il7_rebuild_super_split_v1_IL7_longxing_Grafting2_ems_3hM_305_0001_0003_0001_0001_._ems_p1-15H-GBL-16H-GABBL-16H_0013_0001_0001_0002_0001_0001_0001
DELAEIILKAVQELAELAKKDPRFKEDARLASLKAEMAAKLLSDERVASYAEKVRELIDKLLSS DYSFSCYSQLEVNGSQHSLTCAFEDPDVNTTNLEFEICGALVEVKCLNFRKLQEIYFIETKKFLLIGKSNICVKVGEKSLTCKKIDLTTIVKPEAPFDLSVVYREGANDFVVTFNTSHLQKKYVKVLMHDVAYRQEKDENKWTHVNLSSTKLTLLQRKLQPAAMYEIKVRSIPDHYFKGFWSEWSPSYYFRTP il7_rebuild_super_split_v1_IL7_longxing_Grafting2_ems_3hM_305_0001_0003_0001_0001_._ems_3hC_1230_0002_0001_0001_0003_14L15
SEEEEKRKEELRKLVEEAKKYASEEDKHIIRQREIALKLAEENNNKERIEYIFEVLEEEAREIL DYSFSCYSQLEVNGSQHSLTCAFEDPDVNTTNLEFEICGALVEVKCLNFRKLQEIYFIETKKFLLIGKSNICVKVGEKSLTCKKIDLTTIVKPEAPFDLSVVYREGANDFVVTFNTSHLQKKYVKVLMHDVAYRQEKDENKWTHVNLSSTKLTLLQRKLQPAAMYEIKVRSIPDHYFKGFWSEWSPSYYFRTP il7_rebuild_super_split_v1_IL7_bcov_r2_ems_3hM_540_000000033_0001_0001_._3h_hb1_2543_0001_0002_0001_32Q54
DKEEIIKEAIESAELVIRLAKDEDERLAQRKAILALRILFKKNKDEAVERAEHILRIVRLELT DYSFSCYSQLEVNGSQHSLTCAFEDPDVNTTNLEFEICGALVEVKCLNFRKLQEIYFIETKKFLLIGKSNICVKVGEKSLTCKKIDLTTIVKPEAPFDLSVVYREGANDFVVTFNTSHLQKKYVKVLMHDVAYRQEKDENKWTHVNLSSTKLTLLQRKLQPAAMYEIKVRSIPDHYFKGFWSEWSPSYYFRTP il7_rebuild_super_split_v1_IL7_longxing_Grafting2_ems_3hM_843_0001_0012_0001_0001_._3h_hb1_578_0001_0003_0001
DEDWKKLKKKVEKAARSRGDELAEYLLRYIEKAFDEARKNNDEEQLREAKEALERIAKVLS DYSFSCYSQLEVNGSQHSLTCAFEDPDVNTTNLEFEICGALVEVKCLNFRKLQEIYFIETKKFLLIGKSNICVKVGEKSLTCKKIDLTTIVKPEAPFDLSVVYREGANDFVVTFNTSHLQKKYVKVLMHDVAYRQEKDENKWTHVNLSSTKLTLLQRKLQPAAMYEIKVRSIPDHYFKGFWSEWSPSYYFRTP il7_rebuild_super_split_v1_IL7_bcov_r3_ems_p1-15H-GBL-16H-GABBL-16H_0222_0001_0001_0001_000000016_0001_0001_._ems_3hC_284_0002_0001_0001_0003_51E44
SFIKLAAHATAIALRLGDKEHAHAVNEYLALLRRGEISEEEAEKALKRLIKKLK DYSFSCYSQLEVNGSQHSLTCAFEDPDVNTTNLEFEICGALVEVKCLNFRKLQEIYFIETKKFLLIGKSNICVKVGEKSLTCKKIDLTTIVKPEAPFDLSVVYREGANDFVVTFNTSHLQKKYVKVLMHDVAYRQEKDENKWTHVNLSSTKLTLLQRKLQPAAMYEIKVRSIPDHYFKGFWSEWSPSYYFRTP il7_rebuild_super_split_v1_IL7_bcov_v3_r3_ems_3hM_3011_000000023_0001_0001_44_61_H_.._ems_p1-15H-GBL-16H-GABBL-16H_0168_0001_0001_0002_0001_0005_0001_0001_0001_._HHH_eva_0501_0001_0007_0001_28Y29
PEIKVLVHILARLNTPLAEELHALIVNLFLEGIPPEEIAEIVLREASKKNRELVEELRELLEKLH DYSFSCYSQLEVNGSQHSLTCAFEDPDVNTTNLEFEICGALVEVKCLNFRKLQEIYFIETKKFLLIGKSNICVKVGEKSLTCKKIDLTTIVKPEAPFDLSVVYREGANDFVVTFNTSHLQKKYVKVLMHDVAYRQEKDENKWTHVNLSSTKLTLLQRKLQPAAMYEIKVRSIPDHYFKGFWSEWSPSYYFRTP il7_rebuild_super_split_v1_IL7_bcov_v3_r3_ems_3hM_3011_000000023_0001_0001_44_61_H_.._ems_p1-15H-GBL-16H-GABBL-16H_0168_0001_0001_0002_0001_0005_0001_0001_0001_._6c8224977e1708a7c8f209262d6055c3_0001_0001_0001_0001_7V10
DEEEADEIIKRILEWLERDSSKYAWIIAATLELLAELAKKNNNKEDEREWARLLLIRQERWK DYSFSCYSQLEVNGSQHSLTCAFEDPDVNTTNLEFEICGALVEVKCLNFRKLQEIYFIETKKFLLIGKSNICVKVGEKSLTCKKIDLTTIVKPEAPFDLSVVYREGANDFVVTFNTSHLQKKYVKVLMHDVAYRQEKDENKWTHVNLSSTKLTLLQRKLQPAAMYEIKVRSIPDHYFKGFWSEWSPSYYFRTP il7_rebuild_super_split_v1_IL7_bcov_r2_ems_3hM_1129_000000027_0001_0001_._3h_hb1_3979_0001_0002_0001_26I29
SGGRLRMLLEILKEELEDAKKLGDPDDIRLAEKKVEQALRIIQPPGGGPPGGENPKGAG LEVNGSQHCGALVEVKTKKFLLIGKSNKIDLTTIVHLQKKYVKVLPDHYFK foldit_2008128_0392180265_0001
SDEKLARREFELAVRILKNAQTQEEVKRAFHIARIVAREINDPTLEKKVKDVYKTIQSRKS DYSFSCYSQLEVNGSQHSLTCAFEDPDVNTTNLEFEICGALVEVKCLNFRKLQEIYFIETKKFLLIGKSNICVKVGEKSLTCKKIDLTTIVKPEAPFDLSVVYREGANDFVVTFNTSHLQKKYVKVLMHDVAYRQEKDENKWTHVNLSSTKLTLLQRKLQPAAMYEIKVRSIPDHYFKGFWSEWSPSYYFRTP il7_rebuild_super_whole_v1_IL7_longxing_Grafting2_ems_3hM_843_0001_0012_0001_0001_._ems_3hM_3521_0001_0001_9E9
DEVEEIVRKLKKQGIPPEEIAKILYEIARKRGTEEEVIKELFHLAAKTGDETLHAISVNLFLLVK DYSFSCYSQLEVNGSQHSLTCAFEDPDVNTTNLEFEICGALVEVKCLNFRKLQEIYFIETKKFLLIGKSNICVKVGEKSLTCKKIDLTTIVKPEAPFDLSVVYREGANDFVVTFNTSHLQKKYVKVLMHDVAYRQEKDENKWTHVNLSSTKLTLLQRKLQPAAMYEIKVRSIPDHYFKGFWSEWSPSYYFRTP il7_rebuild_super_whole_v1_IL7_bcov_v3_r3_ems_3hM_3011_000000023_0001_0001_44_61_H_.._ems_p1-15H-GBL-16H-GABBL-16H_0168_0001_0001_0002_0001_0005_0001_0001_0001_._1b0870e2a35aab0289d4b93f27226a6f_0001_0001_0001_42F10
DEEVEKLLRELEEKYKDDPEVTRILREVLRLIKEGDPEQAHALLVNLFLLTGDPLIKRVVHLLAK DYSFSCYSQLEVNGSQHSLTCAFEDPDVNTTNLEFEICGALVEVKCLNFRKLQEIYFIETKKFLLIGKSNICVKVGEKSLTCKKIDLTTIVKPEAPFDLSVVYREGANDFVVTFNTSHLQKKYVKVLMHDVAYRQEKDENKWTHVNLSSTKLTLLQRKLQPAAMYEIKVRSIPDHYFKGFWSEWSPSYYFRTP il7_rebuild_super_split_v1_IL7_bcov_v3_r3_ems_3hM_3011_000000023_0001_0001_44_61_H_.._ems_p1-15H-GBL-16H-GABBL-16H_0168_0001_0001_0002_0001_0005_0001_0001_0001_._c69f903efbfaa5a7916c0153bdfcc247_0001_0001_0002_0001_60V10
DEKEKIRSTIKTLLDLIKNASSEEEAIKLTFHAIAFADRVPDPEAQKAHARLVNIFLELL DYSFSCYSQLEVNGSQHSLTCAFEDPDVNTTNLEFEICGALVEVKCLNFRKLQEIYFIETKKFLLIGKSNICVKVGEKSLTCKKIDLTTIVKPEAPFDLSVVYREGANDFVVTFNTSHLQKKYVKVLMHDVAYRQEKDENKWTHVNLSSTKLTLLQRKLQPAAMYEIKVRSIPDHYFKGFWSEWSPSYYFRTP il7_rebuild_super_split_v1_IL7_bcov_v3_r3_ems_3hM_3011_000000023_0001_0001_44_61_H_.._ems_p1-15H-GBL-16H-GABBL-16H_0168_0001_0001_0002_0001_0005_0001_0001_0001_._ems_3hC_551_0001_0006_0003_31F10
SESERRAKHIEIIVEAEEANNDEELAKREAELALEIAREAGSEEAIRFAEEQIRRIRKEIKR DYSFSCYSQLEVNGSQHSLTCAFEDPDVNTTNLEFEICGALVEVKCLNFRKLQEIYFIETKKFLLIGKSNICVKVGEKSLTCKKIDLTTIVKPEAPFDLSVVYREGANDFVVTFNTSHLQKKYVKVLMHDVAYRQEKDENKWTHVNLSSTKLTLLQRKLQPAAMYEIKVRSIPDHYFKGFWSEWSPSYYFRTP il7_rebuild_super_split_v1_IL7_longxing_Grafting2_ems_3hM_843_0001_0012_0001_0001_._3h_hb1_169_0001_0002_0001_29E9
GPAEEIVRELLKRGDPLAEELLRLLEEARERGDELLVHLLEYIIEALKRNPEEAKKALERIKKVA DYSFSCYSQLEVNGSQHSLTCAFEDPDVNTTNLEFEICGALVEVKCLNFRKLQEIYFIETKKFLLIGKSNICVKVGEKSLTCKKIDLTTIVKPEAPFDLSVVYREGANDFVVTFNTSHLQKKYVKVLMHDVAYRQEKDENKWTHVNLSSTKLTLLQRKLQPAAMYEIKVRSIPDHYFKGFWSEWSPSYYFRTP il7_rebuild_super_split_v1_IL7_bcov_r3_ems_p1-15H-GBL-16H-GABBL-16H_0222_0001_0001_0001_000000016_0001_0001_._7b521abccb2855357a08c3dc921ef1fd_0001_0001_0001_0001_38H23
PRAEELLKESWEISRKRGELASIIAIAVIEQALRSGDVEDRRLEREKRLMAEFSR DYSFSCYSQLEVNGSQHSLTCAFEDPDVNTTNLEFEICGALVEVKCLNFRKLQEIYFIETKKFLLIGKSNICVKVGEKSLTCKKIDLTTIVKPEAPFDLSVVYREGANDFVVTFNTSHLQKKYVKVLMHDVAYRQEKDENKWTHVNLSSTKLTLLQRKLQPAAMYEIKVRSIPDHYFKGFWSEWSPSYYFRTP il7_rebuild_super_whole_v1_IL7_longxing_Grafting2_ems_3hM_305_0001_0003_0001_0001_._3h_hb1_1240_0001_0001_46E30
DELVQHAARVIHEVTELAEEAQTEEVVRLLEDVSVLIVNAWLENDETKVRQAHELAKRIEKYE DYSFSCYSQLEVNGSQHSLTCAFEDPDVNTTNLEFEICGALVEVKCLNFRKLQEIYFIETKKFLLIGKSNICVKVGEKSLTCKKIDLTTIVKPEAPFDLSVVYREGANDFVVTFNTSHLQKKYVKVLMHDVAYRQEKDENKWTHVNLSSTKLTLLQRKLQPAAMYEIKVRSIPDHYFKGFWSEWSPSYYFRTP il7_rebuild_super_whole_v1_IL7_bcov_v3_r3_HEEH_04578_000000011_0001_0001_44_64_H_.._ems_3hC_1310_0001_0001_0013_0001_0001_0001_._ems_3hM_3324_0001_0001_12H11
DEIQERARRAIELDRRAIELAKDRIAYEAHVLSEEALKAALRRNDEELLEDLHIISWRSAAYLS DYSFSCYSQLEVNGSQHSLTCAFEDPDVNTTNLEFEICGALVEVKCLNFRKLQEIYFIETKKFLLIGKSNICVKVGEKSLTCKKIDLTTIVKPEAPFDLSVVYREGANDFVVTFNTSHLQKKYVKVLMHDVAYRQEKDENKWTHVNLSSTKLTLLQRKLQPAAMYEIKVRSIPDHYFKGFWSEWSPSYYFRTP il7_rebuild_super_split_v1_IL7_bcov_r2_ems_3hM_540_000000033_0001_0001_._3h_hb1_6634_0001_0006_0001_28E29
SEIKKVFHILAKLLRKGDPLARKLHALLVNLFLRLPPEEVLKRLEELLRREGDPETLRVLREAIK DYSFSCYSQLEVNGSQHSLTCAFEDPDVNTTNLEFEICGALVEVKCLNFRKLQEIYFIETKKFLLIGKSNICVKVGEKSLTCKKIDLTTIVKPEAPFDLSVVYREGANDFVVTFNTSHLQKKYVKVLMHDVAYRQEKDENKWTHVNLSSTKLTLLQRKLQPAAMYEIKVRSIPDHYFKGFWSEWSPSYYFRTP il7_rebuild_super_split_v1_IL7_bcov_v3_r3_ems_3hM_3011_000000023_0001_0001_44_61_H_.._ems_p1-15H-GBL-16H-GABBL-16H_0168_0001_0001_0002_0001_0005_0001_0001_0001_._1105f092d89a95fcc6b731b0ddef81e3_0001_1_0001_0001_0001_7F10
HIEELIKEALRLARHVAEWETDEKLELATIILAAVLEQALKSNDREDARLIALKIIQAARRSL DYSFSCYSQLEVNGSQHSLTCAFEDPDVNTTNLEFEICGALVEVKCLNFRKLQEIYFIETKKFLLIGKSNICVKVGEKSLTCKKIDLTTIVKPEAPFDLSVVYREGANDFVVTFNTSHLQKKYVKVLMHDVAYRQEKDENKWTHVNLSSTKLTLLQRKLQPAAMYEIKVRSIPDHYFKGFWSEWSPSYYFRTP il7_rebuild_super_whole_v1_IL7_longxing_Grafting2_ems_3hM_305_0001_0003_0001_0001_._3h_hb1_3077_0001_0001_57Q34
DEAEEALKRIHKVLERGDPELVKYLLEYILEALGDPRLREALELVEEIERTGDPRLREELKRLLK DYSFSCYSQLEVNGSQHSLTCAFEDPDVNTTNLEFEICGALVEVKCLNFRKLQEIYFIETKKFLLIGKSNICVKVGEKSLTCKKIDLTTIVKPEAPFDLSVVYREGANDFVVTFNTSHLQKKYVKVLMHDVAYRQEKDENKWTHVNLSSTKLTLLQRKLQPAAMYEIKVRSIPDHYFKGFWSEWSPSYYFRTP il7_rebuild_super_split_v1_IL7_bcov_r3_ems_p1-15H-GBL-16H-GABBL-16H_0222_0001_0001_0001_000000016_0001_0001_._f523dc4a7623f8af2fea9a0b33af76b1_0001_1_0001_0001_5E44
SEEERRAEHELEIVRAEIEAAKTEEDIRLAERKAELASKILQDSRVQEIAKKLVEEWRKKFS DYSFSCYSQLEVNGSQHSLTCAFEDPDVNTTNLEFEICGALVEVKCLNFRKLQEIYFIETKKFLLIGKSNICVKVGEKSLTCKKIDLTTIVKPEAPFDLSVVYREGANDFVVTFNTSHLQKKYVKVLMHDVAYRQEKDENKWTHVNLSSTKLTLLQRKLQPAAMYEIKVRSIPDHYFKGFWSEWSPSYYFRTP il7_rebuild_super_split_v1_IL7_longxing_Grafting2_ems_3hM_843_0001_0012_0001_0001_._ems_3hM_1538_0001_0003_0001_10E32
DLRERLRKFKEWAEESIRNARTKLARIIERAVLEQFEEAVKRNDEEDIRLIELKARQANELR DYSFSCYSQLEVNGSQHSLTCAFEDPDVNTTNLEFEICGALVEVKCLNFRKLQEIYFIETKKFLLIGKSNICVKVGEKSLTCKKIDLTTIVKPEAPFDLSVVYREGANDFVVTFNTSHLQKKYVKVLMHDVAYRQEKDENKWTHVNLSSTKLTLLQRKLQPAAMYEIKVRSIPDHYFKGFWSEWSPSYYFRTP il7_rebuild_super_split_v1_IL7_longxing_Grafting2_ems_3hM_305_0001_0003_0001_0001_._3h_hb1_6315_0001_0001_0001_57Q34
DEETEKKVKKLIKELKELARRIEDELKEEALKALAEILKVALERNDEELLRYLEEYIKRAEEEER DYSFSCYSQLEVNGSQHSLTCAFEDPDVNTTNLEFEICGALVEVKCLNFRKLQEIYFIETKKFLLIGKSNICVKVGEKSLTCKKIDLTTIVKPEAPFDLSVVYREGANDFVVTFNTSHLQKKYVKVLMHDVAYRQEKDENKWTHVNLSSTKLTLLQRKLQPAAMYEIKVRSIPDHYFKGFWSEWSPSYYFRTP il7_rebuild_super_split_v1_IL7_bcov_r3_ems_p1-15H-GBL-16H-GABBL-16H_0222_0001_0001_0001_000000016_0001_0001_._3h_hb1_1796_0001_0002_0001_36E48
DELAELLLKLVDEAAKKGGGGSSMSSSEHGGKVSMSITGGGGGKDIEESIRRIEEALKG LEVNGSQHCGALVEVKTKKFLLIGKSNKIDLTTIVHLQKKYVKVLPDHYFK foldit_2008005_0391524243_0001_10L27
PRAEELLKESWEISRKRGDEQSRYLIEYILEALRKGLASEEEAEKAARRILKVSR DYSFSCYSQLEVNGSQHSLTCAFEDPDVNTTNLEFEICGALVEVKCLNFRKLQEIYFIETKKFLLIGKSNICVKVGEKSLTCKKIDLTTIVKPEAPFDLSVVYREGANDFVVTFNTSHLQKKYVKVLMHDVAYRQEKDENKWTHVNLSSTKLTLLQRKLQPAAMYEIKVRSIPDHYFKGFWSEWSPSYYFRTP il7_rebuild_super_whole_v1_IL7_bcov_r3_ems_p1-15H-GBL-16H-GABBL-16H_0222_0001_0001_0001_000000016_0001_0001_._3h_hb1_1240_0001_0002_21Q20
SEWEEAREILKRILEQAKRDNDQNLELVAYLLLFILEAAIELNNEEEAEKAIERIRKVLELG DYSFSCYSQLEVNGSQHSLTCAFEDPDVNTTNLEFEICGALVEVKCLNFRKLQEIYFIETKKFLLIGKSNICVKVGEKSLTCKKIDLTTIVKPEAPFDLSVVYREGANDFVVTFNTSHLQKKYVKVLMHDVAYRQEKDENKWTHVNLSSTKLTLLQRKLQPAAMYEIKVRSIPDHYFKGFWSEWSPSYYFRTP il7_rebuild_super_split_v1_IL7_bcov_r3_ems_p1-15H-GBL-16H-GABBL-16H_0222_0001_0001_0001_000000016_0001_0001_._3h_hb1_5461_0001_0005_0001_34F27
SLEEEARKLAEKLKRTGDLAAIISAAVLEQAIESGDKEDVRLAIEKVRMAES DYSFSCYSQLEVNGSQHSLTCAFEDPDVNTTNLEFEICGALVEVKCLNFRKLQEIYFIETKKFLLIGKSNICVKVGEKSLTCKKIDLTTIVKPEAPFDLSVVYREGANDFVVTFNTSHLQKKYVKVLMHDVAYRQEKDENKWTHVNLSSTKLTLLQRKLQPAAMYEIKVRSIPDHYFKGFWSEWSPSYYFRTP il7_rebuild_super_whole_v1_IL7_longxing_Grafting2_ems_3hM_305_0001_0003_0001_0001_._ems_p1-15H-GBL-16H-GBL-15H_0656_0001_0001_0001_0001_0003_45E30
SRVQLLAEVLIRFLEIDKEEYPDNEKIKTLVDKAIKLAQEAIKKNDEEILKEARELQRELIQIS DYSFSCYSQLEVNGSQHSLTCAFEDPDVNTTNLEFEICGALVEVKCLNFRKLQEIYFIETKKFLLIGKSNICVKVGEKSLTCKKIDLTTIVKPEAPFDLSVVYREGANDFVVTFNTSHLQKKYVKVLMHDVAYRQEKDENKWTHVNLSSTKLTLLQRKLQPAAMYEIKVRSIPDHYFKGFWSEWSPSYYFRTP il7_rebuild_super_whole_v1_IL7_bcov_r3_ems_p1-16H-GBL-16H-GABBL-15H_0203_0001_0001_0002_000000017_0001_0001_._ems_3hM_1912_0001_0002_0003_13F13
DEEEEKRTKIQENLERLEKKDPEDASEYAVNVWLEALRKNDETVVKIVQKLAREIWHRTEK DYSFSCYSQLEVNGSQHSLTCAFEDPDVNTTNLEFEICGALVEVKCLNFRKLQEIYFIETKKFLLIGKSNICVKVGEKSLTCKKIDLTTIVKPEAPFDLSVVYREGANDFVVTFNTSHLQKKYVKVLMHDVAYRQEKDENKWTHVNLSSTKLTLLQRKLQPAAMYEIKVRSIPDHYFKGFWSEWSPSYYFRTP il7_rebuild_super_split_v1_IL7_bcov_v3_r3_HEEH_04578_000000011_0001_0001_44_64_H_.._ems_3hC_1310_0001_0001_0013_0001_0001_0001_._ems_3hM_620_0001_0002_0001_27E34
DRMRHHVETVLRLIEEELRDSRLREEAELAERKLELASKIANDEHSEELARRLIEWARRLAN DYSFSCYSQLEVNGSQHSLTCAFEDPDVNTTNLEFEICGALVEVKCLNFRKLQEIYFIETKKFLLIGKSNICVKVGEKSLTCKKIDLTTIVKPEAPFDLSVVYREGANDFVVTFNTSHLQKKYVKVLMHDVAYRQEKDENKWTHVNLSSTKLTLLQRKLQPAAMYEIKVRSIPDHYFKGFWSEWSPSYYFRTP il7_rebuild_super_split_v1_IL7_longxing_Grafting2_ems_3hM_2512_0001_0006_0001_0001_._3h_hb1_5133_0001_0001_14I35
DRMALYVIKVLELEAKEASKSANESMNIIIIINTSIEIIKEELKLVERKLRLAIKILKS LEVNGSQHCGALVEVKTKKFLLIGKSNKIDLTTIVHLQKKYVKVLPDHYFK foldit_2008211_0392725536_6Y27
PKLEWLLKATLELIKENQQGEIDDRHQQVVIKGRLLTADEDQGGDGTEFLIAVKLLIRQLRWIK LEVNGSQHCGALVEVKTKKFLLIGKSNKIDLTTIVHLQKKYVKVLPDHYFK foldit_2007988_0391401990_51I51
GPDDEELAERKVELAIRIVKNAPSPEEAERAVHEAEIVLKEVGDDPKGRELLRELREELEKLKG LEVNGSQHCGALVEVKTKKFLLIGKSNKIDLTTIVHLQKKYVKVLPDHYFK foldit_2008147_0392401456_0002_34E32
DIEEKVKSYVSTLVKLLKNADEEEQKELERRIKEFAHKAATSSDPREREAAAKAVNLFLHLEAK DYSFSCYSQLEVNGSQHSLTCAFEDPDVNTTNLEFEICGALVEVKCLNFRKLQEIYFIETKKFLLIGKSNICVKVGEKSLTCKKIDLTTIVKPEAPFDLSVVYREGANDFVVTFNTSHLQKKYVKVLMHDVAYRQEKDENKWTHVNLSSTKLTLLQRKLQPAAMYEIKVRSIPDHYFKGFWSEWSPSYYFRTP il7_rebuild_super_split_v1_IL7_bcov_v3_r3_ems_3hM_3011_000000023_0001_0001_44_61_H_.._ems_p1-15H-GBL-16H-GABBL-16H_0168_0001_0001_0002_0001_0005_0001_0001_0001_._ems_3hC_159_0002_0001_0001_0001_51A22
DKELAMYIARAVLEQATGTDKSKIETDKDKLQSSLDEREDHKDAEDVRLAKLKHDMAKKHV LEVNGSQHCGALVEVKTKKFLLIGKSNKIDLTTIVHLQKKYVKVLPDHYFK foldit_2008222_0392900829_7Y7
DVRKLLKEILRIAEEQGDELALLLAKRVLEATDKGLVSEEDSREHAERIREALRN DYSFSCYSQLEVNGSQHSLTCAFEDPDVNTTNLEFEICGALVEVKCLNFRKLQEIYFIETKKFLLIGKSNICVKVGEKSLTCKKIDLTTIVKPEAPFDLSVVYREGANDFVVTFNTSHLQKKYVKVLMHDVAYRQEKDENKWTHVNLSSTKLTLLQRKLQPAAMYEIKVRSIPDHYFKGFWSEWSPSYYFRTP il7_rebuild_super_whole_v1_IL7_bcov_v3_r3_ems_3hC_436_0002_000000017_0001_0001_47_64_H_.._ems_p1-15H-GBL-16H-GABBL-16H_0382_0001_0001_0001_0001_0001_0001_0001_0001_._3h_hb1_722_0001_0002_45H45
SEIEELAHKVAHIADKKGDEEVVQEAHAIAVNAFLGALSTDEAKKELKKLEKRAK DYSFSCYSQLEVNGSQHSLTCAFEDPDVNTTNLEFEICGALVEVKCLNFRKLQEIYFIETKKFLLIGKSNICVKVGEKSLTCKKIDLTTIVKPEAPFDLSVVYREGANDFVVTFNTSHLQKKYVKVLMHDVAYRQEKDENKWTHVNLSSTKLTLLQRKLQPAAMYEIKVRSIPDHYFKGFWSEWSPSYYFRTP il7_rebuild_super_split_v1_IL7_bcov_v3_r3_ems_3hM_3011_000000023_0001_0001_44_61_H_.._ems_p1-15H-GBL-16H-GABBL-16H_0168_0001_0001_0002_0001_0005_0001_0001_0001_._ems_p1-16H-GBL-16H-GABBL-15H_0194_0001_0001_0001_0001_0003_0001_4E7
DEKAHWLLQATLELVEEALKRGASPDELKWALKLVERMAKWINDEKVLEQVKKLKELIERFQKS DYSFSCYSQLEVNGSQHSLTCAFEDPDVNTTNLEFEICGALVEVKCLNFRKLQEIYFIETKKFLLIGKSNICVKVGEKSLTCKKIDLTTIVKPEAPFDLSVVYREGANDFVVTFNTSHLQKKYVKVLMHDVAYRQEKDENKWTHVNLSSTKLTLLQRKLQPAAMYEIKVRSIPDHYFKGFWSEWSPSYYFRTP il7_rebuild_super_split_v1_IL7_bcov_r2_ems_3hM_1129_000000027_0001_0001_._ems_3hM_1643_0001_0001_0001_38M59
DRREASDELARLLLERVAEASKKNAEDASESIEEILEALRRAGIEEVIRLAEEAWKISEEIA DYSFSCYSQLEVNGSQHSLTCAFEDPDVNTTNLEFEICGALVEVKCLNFRKLQEIYFIETKKFLLIGKSNICVKVGEKSLTCKKIDLTTIVKPEAPFDLSVVYREGANDFVVTFNTSHLQKKYVKVLMHDVAYRQEKDENKWTHVNLSSTKLTLLQRKLQPAAMYEIKVRSIPDHYFKGFWSEWSPSYYFRTP il7_rebuild_super_split_v1_IL7_bcov_v3_r3_ems_3hC_436_0002_000000017_0001_0001_47_64_H_.._ems_p1-15H-GBL-16H-GABBL-16H_0382_0001_0001_0001_0001_0001_0001_0001_0001_._3h_hb1_2768_0001_0002_0001_34E48
SFDELARLLEERVEEAIKKNLVSAEDAAEHALRIVAALNNDEEALKIAEELERLAKDFWR DYSFSCYSQLEVNGSQHSLTCAFEDPDVNTTNLEFEICGALVEVKCLNFRKLQEIYFIETKKFLLIGKSNICVKVGEKSLTCKKIDLTTIVKPEAPFDLSVVYREGANDFVVTFNTSHLQKKYVKVLMHDVAYRQEKDENKWTHVNLSSTKLTLLQRKLQPAAMYEIKVRSIPDHYFKGFWSEWSPSYYFRTP il7_rebuild_super_whole_v1_IL7_bcov_v3_r3_ems_3hC_436_0002_000000017_0001_0001_47_64_H_.._ems_p1-15H-GBL-16H-GABBL-16H_0382_0001_0001_0001_0001_0001_0001_0001_0001_._3h_hb1_2997_0001_0001_30H45
PDAKGERLLMLLLILIEELKDAREKGDPDDERLAQLKVEQALQIIAHDEDQKKHRELLKHA LEVNGSQHCGALVEVKTKKFLLIGKSNKIDLTTIVHLQKKYVKVLPDHYFK foldit_2008128_0392244622_36L52
SEKEQRSEDFSVKLVNLWLRARRDEEREEVQELAEEYWQSTERNDDEWNKEFIKEVERILKEIEK DYSFSCYSQLEVNGSQHSLTCAFEDPDVNTTNLEFEICGALVEVKCLNFRKLQEIYFIETKKFLLIGKSNICVKVGEKSLTCKKIDLTTIVKPEAPFDLSVVYREGANDFVVTFNTSHLQKKYVKVLMHDVAYRQEKDENKWTHVNLSSTKLTLLQRKLQPAAMYEIKVRSIPDHYFKGFWSEWSPSYYFRTP il7_rebuild_super_split_v1_IL7_bcov_v3_r3_HEEH_04578_000000011_0001_0001_44_64_H_.._ems_3hC_1310_0001_0001_0013_0001_0001_0001_._3h_hb1_3829_0001_0002_0001_35E8
TDSKLAVRKIKLAAEIAISNNDQEEVRRALHIAEIVLHEAKRDREEAEKVSRKAEEVLRKLS DYSFSCYSQLEVNGSQHSLTCAFEDPDVNTTNLEFEICGALVEVKCLNFRKLQEIYFIETKKFLLIGKSNICVKVGEKSLTCKKIDLTTIVKPEAPFDLSVVYREGANDFVVTFNTSHLQKKYVKVLMHDVAYRQEKDENKWTHVNLSSTKLTLLQRKLQPAAMYEIKVRSIPDHYFKGFWSEWSPSYYFRTP il7_rebuild_super_whole_v1_IL7_longxing_Grafting2_ems_3hM_843_0001_0012_0001_0001_._ems_3hM_3429_0001_0001
GAPSHGNGDRMAKHVLEVQKLEDEEAKKRGNEEELRLILRKIELAIEILGDEGKPDTIR LEVNGSQHCGALVEVKTKKFLLIGKSNKIDLTTIVHLQKKYVKVLPDHYFK foldit_2008200_0392678476_0002_19Q32
DEEVQRRARELHLITERLLKDDEDAVKEAEDVSVEAVNAWLNGDQELSDHLLRILEDLVRKARS DYSFSCYSQLEVNGSQHSLTCAFEDPDVNTTNLEFEICGALVEVKCLNFRKLQEIYFIETKKFLLIGKSNICVKVGEKSLTCKKIDLTTIVKPEAPFDLSVVYREGANDFVVTFNTSHLQKKYVKVLMHDVAYRQEKDENKWTHVNLSSTKLTLLQRKLQPAAMYEIKVRSIPDHYFKGFWSEWSPSYYFRTP il7_rebuild_super_split_v1_IL7_bcov_v3_r3_HEEH_04578_000000011_0001_0001_44_64_H_.._ems_3hC_1310_0001_0001_0013_0001_0001_0001_._3h_hb1_4571_0001_0005_0001_12H11
SEEAKKVLKFIKKAEKEARDANIPEDRRLAREKLRMAELAAENNDELALIIAEAVAEQAAEAART DYSFSCYSQLEVNGSQHSLTCAFEDPDVNTTNLEFEICGALVEVKCLNFRKLQEIYFIETKKFLLIGKSNICVKVGEKSLTCKKIDLTTIVKPEAPFDLSVVYREGANDFVVTFNTSHLQKKYVKVLMHDVAYRQEKDENKWTHVNLSSTKLTLLQRKLQPAAMYEIKVRSIPDHYFKGFWSEWSPSYYFRTP il7_rebuild_super_split_v1_IL7_longxing_Grafting2_ems_3hM_305_0001_0003_0001_0001_._3h_hb1_5175_0001_0002_0001_32E30
DEIEELLELAKELIPDELARFLLERVLEALKKGLVSPEDVLESIKRIAEAVGNEEVEKLVKELLK DYSFSCYSQLEVNGSQHSLTCAFEDPDVNTTNLEFEICGALVEVKCLNFRKLQEIYFIETKKFLLIGKSNICVKVGEKSLTCKKIDLTTIVKPEAPFDLSVVYREGANDFVVTFNTSHLQKKYVKVLMHDVAYRQEKDENKWTHVNLSSTKLTLLQRKLQPAAMYEIKVRSIPDHYFKGFWSEWSPSYYFRTP il7_rebuild_super_whole_v1_IL7_bcov_v3_r3_ems_3hC_436_0002_000000017_0001_0001_47_64_H_.._ems_p1-15H-GBL-16H-GABBL-16H_0382_0001_0001_0001_0001_0001_0001_0001_0001_._1b07144bc2595207c5614ae3d361b1c9_0001_1_0001_0003_21F23
TEDDKFEELIKRVAHIAAKKNDEEVHALVVHAFLRYRLAKKNNDDERRKTARKIVKEAYEKAS DYSFSCYSQLEVNGSQHSLTCAFEDPDVNTTNLEFEICGALVEVKCLNFRKLQEIYFIETKKFLLIGKSNICVKVGEKSLTCKKIDLTTIVKPEAPFDLSVVYREGANDFVVTFNTSHLQKKYVKVLMHDVAYRQEKDENKWTHVNLSSTKLTLLQRKLQPAAMYEIKVRSIPDHYFKGFWSEWSPSYYFRTP il7_rebuild_super_whole_v1_IL7_bcov_v3_r3_ems_3hM_3011_000000023_0001_0001_44_61_H_.._ems_p1-15H-GBL-16H-GABBL-16H_0168_0001_0001_0002_0001_0005_0001_0001_0001_._ems_3hC_963_0001_0003_31H27
DEELEEEVRRIKERAHRLARKTSDEEEKAELAAWAVNAFLVLISKDHREEEHFRRLWKEWEEKW DYSFSCYSQLEVNGSQHSLTCAFEDPDVNTTNLEFEICGALVEVKCLNFRKLQEIYFIETKKFLLIGKSNICVKVGEKSLTCKKIDLTTIVKPEAPFDLSVVYREGANDFVVTFNTSHLQKKYVKVLMHDVAYRQEKDENKWTHVNLSSTKLTLLQRKLQPAAMYEIKVRSIPDHYFKGFWSEWSPSYYFRTP il7_rebuild_super_split_v1_IL7_bcov_v3_r3_ems_3hM_3011_000000023_0001_0001_44_61_H_.._ems_p1-15H-GBL-16H-GABBL-16H_0168_0001_0001_0002_0001_0005_0001_0001_0001_._3h_hb1_1596_0001_0003_0001_32A22
DIKELAHELAKKIPDPEVRRALHALAVNLFLNPNDEEARELLKLLKEALERGNEEELKRLAEEVD DYSFSCYSQLEVNGSQHSLTCAFEDPDVNTTNLEFEICGALVEVKCLNFRKLQEIYFIETKKFLLIGKSNICVKVGEKSLTCKKIDLTTIVKPEAPFDLSVVYREGANDFVVTFNTSHLQKKYVKVLMHDVAYRQEKDENKWTHVNLSSTKLTLLQRKLQPAAMYEIKVRSIPDHYFKGFWSEWSPSYYFRTP il7_rebuild_super_split_v1_IL7_bcov_v3_r3_ems_3hM_3011_000000023_0001_0001_44_61_H_.._ems_p1-15H-GBL-16H-GABBL-16H_0168_0001_0001_0002_0001_0005_0001_0001_0001_._a1f3007063c4d73f5bed6f7fdb575dfb_0001_0001_0001_0003
GPEEIVEEVLKRVGEEALKAAARILKVARKTPDPRAREQSIYLALYIARAVGDEELVRAIEKLLK DYSFSCYSQLEVNGSQHSLTCAFEDPDVNTTNLEFEICGALVEVKCLNFRKLQEIYFIETKKFLLIGKSNICVKVGEKSLTCKKIDLTTIVKPEAPFDLSVVYREGANDFVVTFNTSHLQKKYVKVLMHDVAYRQEKDENKWTHVNLSSTKLTLLQRKLQPAAMYEIKVRSIPDHYFKGFWSEWSPSYYFRTP il7_rebuild_super_split_v1_IL7_bcov_r3_ems_p1-15H-GBL-16H-GABBL-16H_0222_0001_0001_0001_000000016_0001_0001_._1f89a572c8851270b2813a651b3d0d65_0001_0001_0002_0001_39Q20
DEEEKEKIERFAHEAARQADNNEREEWAKIILELLHALAVNLFLNDEEAIEEIERRIREVLKRDR DYSFSCYSQLEVNGSQHSLTCAFEDPDVNTTNLEFEICGALVEVKCLNFRKLQEIYFIETKKFLLIGKSNICVKVGEKSLTCKKIDLTTIVKPEAPFDLSVVYREGANDFVVTFNTSHLQKKYVKVLMHDVAYRQEKDENKWTHVNLSSTKLTLLQRKLQPAAMYEIKVRSIPDHYFKGFWSEWSPSYYFRTP il7_rebuild_super_split_v1_IL7_bcov_v3_r3_ems_3hM_3011_000000023_0001_0001_44_61_H_.._ems_p1-15H-GBL-16H-GABBL-16H_0168_0001_0001_0002_0001_0005_0001_0001_0001_._3h_hb1_1237_0001_0008_0001_9E7
TRREEIEKEIRSRLKEAKEKNDPELLKEVIKRAAHLAAELNDEELHAIIVNLFLEAKRFSR DYSFSCYSQLEVNGSQHSLTCAFEDPDVNTTNLEFEICGALVEVKCLNFRKLQEIYFIETKKFLLIGKSNICVKVGEKSLTCKKIDLTTIVKPEAPFDLSVVYREGANDFVVTFNTSHLQKKYVKVLMHDVAYRQEKDENKWTHVNLSSTKLTLLQRKLQPAAMYEIKVRSIPDHYFKGFWSEWSPSYYFRTP il7_rebuild_super_whole_v1_IL7_bcov_v3_r3_ems_3hM_3011_000000023_0001_0001_44_61_H_.._ems_p1-15H-GBL-16H-GABBL-16H_0168_0001_0001_0002_0001_0005_0001_0001_0001_._ems_3hM_3660_0001_0001
SRIEYIVELLTEEARKAYKNNNQEDIHIILWRAEHAAKLHDDPRFKELYKYIKTLLDQVRK DYSFSCYSQLEVNGSQHSLTCAFEDPDVNTTNLEFEICGALVEVKCLNFRKLQEIYFIETKKFLLIGKSNICVKVGEKSLTCKKIDLTTIVKPEAPFDLSVVYREGANDFVVTFNTSHLQKKYVKVLMHDVAYRQEKDENKWTHVNLSSTKLTLLQRKLQPAAMYEIKVRSIPDHYFKGFWSEWSPSYYFRTP il7_rebuild_super_whole_v1_IL7_bcov_r2_ems_3hM_540_000000033_0001_0001_._ems_3hM_1325_0001_0001_9L32
RLEMLLEILLEELVDALGDPELEEKLKKDPEYLEELLKRGPLGDDGRLALKKVLQARKIIG LEVNGSQHCGALVEVKTKKFLLIGKSNKIDLTTIVHLQKKYVKVLPDHYFK foldit_2008135_0392316488_0002
PEEDEKYLKTKFKLAQEALKEGDEKKAEDISVEAVNYWLKLDVEELAELVQELAERFWKETES DYSFSCYSQLEVNGSQHSLTCAFEDPDVNTTNLEFEICGALVEVKCLNFRKLQEIYFIETKKFLLIGKSNICVKVGEKSLTCKKIDLTTIVKPEAPFDLSVVYREGANDFVVTFNTSHLQKKYVKVLMHDVAYRQEKDENKWTHVNLSSTKLTLLQRKLQPAAMYEIKVRSIPDHYFKGFWSEWSPSYYFRTP il7_rebuild_super_split_v1_IL7_bcov_v3_r3_HEEH_04578_000000011_0001_0001_44_64_H_.._ems_3hC_1310_0001_0001_0013_0001_0001_0001_._3h_hb1_6161_0001_0002_0001_55E8
SSEEVLRSIKKAAKSGNDEEIKEIAHKAARKGLLSPEQHARAVNIYLEIAR DYSFSCYSQLEVNGSQHSLTCAFEDPDVNTTNLEFEICGALVEVKCLNFRKLQEIYFIETKKFLLIGKSNICVKVGEKSLTCKKIDLTTIVKPEAPFDLSVVYREGANDFVVTFNTSHLQKKYVKVLMHDVAYRQEKDENKWTHVNLSSTKLTLLQRKLQPAAMYEIKVRSIPDHYFKGFWSEWSPSYYFRTP il7_rebuild_super_split_v1_IL7_bcov_v3_r3_ems_3hM_3011_000000023_0001_0001_44_61_H_.._ems_p1-15H-GBL-16H-GABBL-16H_0168_0001_0001_0002_0001_0005_0001_0001_0001_._ems_p1-14H-GBL-14H-GABBL-15H_0814_0001_0001_0002_0001_0002_0001_46Y29
SEEEIKRLFHKAAHLSDERGDDESLEIHARAVNVFLRAKEENNDEKVRHAKRLLELAIELVLR DYSFSCYSQLEVNGSQHSLTCAFEDPDVNTTNLEFEICGALVEVKCLNFRKLQEIYFIETKKFLLIGKSNICVKVGEKSLTCKKIDLTTIVKPEAPFDLSVVYREGANDFVVTFNTSHLQKKYVKVLMHDVAYRQEKDENKWTHVNLSSTKLTLLQRKLQPAAMYEIKVRSIPDHYFKGFWSEWSPSYYFRTP il7_rebuild_super_split_v1_IL7_bcov_v3_r3_ems_3hM_3011_000000023_0001_0001_44_61_H_.._ems_p1-15H-GBL-16H-GABBL-16H_0168_0001_0001_0002_0001_0005_0001_0001_0001_._3h_hb1_1637_0001_0002_0001_9F10
DRKAEHVIRVLMLEFREAWDEDNRDIKVDIDDGKIDIEMHFNPGDEEVKLVVRKLKLAIKILKS LEVNGSQHCGALVEVKTKKFLLIGKSNKIDLTTIVHLQKKYVKVLPDHYFK foldit_2008211_0392710750_3K24
SEEKDKLKDQDDELAKLLKKRVEEALRKGLVSEEDAKEHLERIERALRDRYQRDLRRNS LEVNGSQHCGALVEVKTKKFLLIGKSNKIDLTTIVHLQKKYVKVLPDHYFK foldit_2007998_0391421218_39H45
DREKSEIQHAFAVHIFLLNDAEDERVRELIKELAHLFARARKKNDEELIKKIVEEAEKLLRKYER DYSFSCYSQLEVNGSQHSLTCAFEDPDVNTTNLEFEICGALVEVKCLNFRKLQEIYFIETKKFLLIGKSNICVKVGEKSLTCKKIDLTTIVKPEAPFDLSVVYREGANDFVVTFNTSHLQKKYVKVLMHDVAYRQEKDENKWTHVNLSSTKLTLLQRKLQPAAMYEIKVRSIPDHYFKGFWSEWSPSYYFRTP il7_rebuild_super_split_v1_IL7_bcov_v3_r3_ems_3hM_3011_000000023_0001_0001_44_61_H_.._ems_p1-15H-GBL-16H-GABBL-16H_0168_0001_0001_0002_0001_0005_0001_0001_0001_._3h_hb1_929_0001_0007_0001_14H27
PEAEELAEYLLEYIAKAARELNNEEEARKAEERIRKVLRRLDNKEAREIVKRSIEIIERIAK DYSFSCYSQLEVNGSQHSLTCAFEDPDVNTTNLEFEICGALVEVKCLNFRKLQEIYFIETKKFLLIGKSNICVKVGEKSLTCKKIDLTTIVKPEAPFDLSVVYREGANDFVVTFNTSHLQKKYVKVLMHDVAYRQEKDENKWTHVNLSSTKLTLLQRKLQPAAMYEIKVRSIPDHYFKGFWSEWSPSYYFRTP il7_rebuild_super_split_v1_IL7_bcov_r3_ems_p1-15H-GBL-16H-GABBL-16H_0222_0001_0001_0001_000000016_0001_0001_._3h_hb1_5879_0001_0002_0001
PEEEHRRQELLLEVLERFIRIDDDEWFRRLAEENLRLQEEAWKRNLEEELEKIRRAFQRLLIEAL DYSFSCYSQLEVNGSQHSLTCAFEDPDVNTTNLEFEICGALVEVKCLNFRKLQEIYFIETKKFLLIGKSNICVKVGEKSLTCKKIDLTTIVKPEAPFDLSVVYREGANDFVVTFNTSHLQKKYVKVLMHDVAYRQEKDENKWTHVNLSSTKLTLLQRKLQPAAMYEIKVRSIPDHYFKGFWSEWSPSYYFRTP il7_rebuild_super_whole_v1_IL7_bcov_r3_ems_p1-16H-GBL-16H-GABBL-15H_0203_0001_0001_0002_000000017_0001_0001_._3h_hb1_1823_0001_0001_0001_18F13
DEDKRLARRKSELALEIAEKADDLEEARRAAKIARIVSEEANDEESLRRAEEVLRIIEERAN DYSFSCYSQLEVNGSQHSLTCAFEDPDVNTTNLEFEICGALVEVKCLNFRKLQEIYFIETKKFLLIGKSNICVKVGEKSLTCKKIDLTTIVKPEAPFDLSVVYREGANDFVVTFNTSHLQKKYVKVLMHDVAYRQEKDENKWTHVNLSSTKLTLLQRKLQPAAMYEIKVRSIPDHYFKGFWSEWSPSYYFRTP il7_rebuild_super_whole_v1_IL7_longxing_Grafting2_ems_3hM_843_0001_0012_0001_0001_._3h_hb1_4870_0001_0001_32K31
ERREERREEETEVQKRARKLWHNTEKAEKKNDEKAVKELEDQYVELVNRWLQEEEERRE LEVNGSQHCGALVEVKTKKFLLIGKSNKIDLTTIVHLQKKYVKVLPDHYFK foldit_2008014_0391610799_43Y33
DEELVKYLVEYIIEAYKRTGDEEALEAAERILKVFLEEARRRNDERLIRTAEKLLKELEKIKRK DYSFSCYSQLEVNGSQHSLTCAFEDPDVNTTNLEFEICGALVEVKCLNFRKLQEIYFIETKKFLLIGKSNICVKVGEKSLTCKKIDLTTIVKPEAPFDLSVVYREGANDFVVTFNTSHLQKKYVKVLMHDVAYRQEKDENKWTHVNLSSTKLTLLQRKLQPAAMYEIKVRSIPDHYFKGFWSEWSPSYYFRTP il7_rebuild_super_split_v1_IL7_bcov_r3_ems_p1-15H-GBL-16H-GABBL-16H_0222_0001_0001_0001_000000016_0001_0001_._3h_hb1_3534_0001_0001_0001_26E44
PDKDKLTHDKGEQAEYLLRYIEKAVKKGLASEEEAKKAANRIKKVLHEHKEHVKNMRNT LEVNGSQHCGALVEVKTKKFLLIGKSNKIDLTTIVHLQKKYVKVLPDHYFK foldit_2008065_0391924481_13Q20
DKELAKIIAKAVKELAQDEDRERDENRKTDKDGQKKKKEDEGEDKRLAKLKHDMAKKHM LEVNGSQHCGALVEVKTKKFLLIGKSNKIDLTTIVHLQKKYVKVLPDHYFK foldit_2008222_0392917240_15L15
TEEDQITREALKQLEELLKSITEEEKRELAKIIIEAVKEQVKDSDDPEDRRLVAEKALMAVRLLL DYSFSCYSQLEVNGSQHSLTCAFEDPDVNTTNLEFEICGALVEVKCLNFRKLQEIYFIETKKFLLIGKSNICVKVGEKSLTCKKIDLTTIVKPEAPFDLSVVYREGANDFVVTFNTSHLQKKYVKVLMHDVAYRQEKDENKWTHVNLSSTKLTLLQRKLQPAAMYEIKVRSIPDHYFKGFWSEWSPSYYFRTP il7_rebuild_super_whole_v1_IL7_longxing_Grafting2_ems_3hM_305_0001_0003_0001_0001_._3h_hb1_6670_0001_0001_55E30
NELAEELLELLRRDPRFREELREEIEELKRKGDPRLEELHAALVNLFLETGDPEIKELAHLVAKT DYSFSCYSQLEVNGSQHSLTCAFEDPDVNTTNLEFEICGALVEVKCLNFRKLQEIYFIETKKFLLIGKSNICVKVGEKSLTCKKIDLTTIVKPEAPFDLSVVYREGANDFVVTFNTSHLQKKYVKVLMHDVAYRQEKDENKWTHVNLSSTKLTLLQRKLQPAAMYEIKVRSIPDHYFKGFWSEWSPSYYFRTP il7_rebuild_super_split_v1_IL7_bcov_v3_r3_ems_3hM_3011_000000023_0001_0001_44_61_H_.._ems_p1-15H-GBL-16H-GABBL-16H_0168_0001_0001_0002_0001_0005_0001_0001_0001_._176c870d007d91193e1a84c13b3d25aa_0001_1_0001_0001_0001
DEEEFKRIIEEIERFAEHLLRLEDELARFLAERVEEAVEIAKRLEDLDKALEDARESAERIRKAV DYSFSCYSQLEVNGSQHSLTCAFEDPDVNTTNLEFEICGALVEVKCLNFRKLQEIYFIETKKFLLIGKSNICVKVGEKSLTCKKIDLTTIVKPEAPFDLSVVYREGANDFVVTFNTSHLQKKYVKVLMHDVAYRQEKDENKWTHVNLSSTKLTLLQRKLQPAAMYEIKVRSIPDHYFKGFWSEWSPSYYFRTP il7_rebuild_super_split_v1_IL7_bcov_v3_r3_ems_3hC_436_0002_000000017_0001_0001_47_64_H_.._ems_p1-15H-GBL-16H-GABBL-16H_0382_0001_0001_0001_0001_0001_0001_0001_0001_._3h_hb1_5699_0001_0005_0001_29F23
TAEELVKKAEKALKNGDEELIKKIAHEAAKRGDEKAHALIVHLFLEEKQR DYSFSCYSQLEVNGSQHSLTCAFEDPDVNTTNLEFEICGALVEVKCLNFRKLQEIYFIETKKFLLIGKSNICVKVGEKSLTCKKIDLTTIVKPEAPFDLSVVYREGANDFVVTFNTSHLQKKYVKVLMHDVAYRQEKDENKWTHVNLSSTKLTLLQRKLQPAAMYEIKVRSIPDHYFKGFWSEWSPSYYFRTP il7_rebuild_super_whole_v1_IL7_bcov_v3_r3_ems_3hM_3011_000000023_0001_0001_44_61_H_.._ems_p1-15H-GBL-16H-GABBL-16H_0168_0001_0001_0002_0001_0005_0001_0001_0001_._ems_p1-14H-GBL-14H-GBL-16H_0065_0001_0001_0001_0001_0001_0003_42H27
DRRAELAKYIVRAVLEQAEESNDDEDTRLILLKAKMAAKRLNDEELLKWIKKWEKRWKDEKR DYSFSCYSQLEVNGSQHSLTCAFEDPDVNTTNLEFEICGALVEVKCLNFRKLQEIYFIETKKFLLIGKSNICVKVGEKSLTCKKIDLTTIVKPEAPFDLSVVYREGANDFVVTFNTSHLQKKYVKVLMHDVAYRQEKDENKWTHVNLSSTKLTLLQRKLQPAAMYEIKVRSIPDHYFKGFWSEWSPSYYFRTP il7_rebuild_super_whole_v1_IL7_longxing_Grafting2_ems_3hM_305_0001_0003_0001_0001_._3h_hb1_18_0001_0001_9Y7
PEKLEEAEEEIKRAAHAAAKSSDKEAAERVAAFLVNTFLLLDRASEDEQHEILRKAADIIRKLL DYSFSCYSQLEVNGSQHSLTCAFEDPDVNTTNLEFEICGALVEVKCLNFRKLQEIYFIETKKFLLIGKSNICVKVGEKSLTCKKIDLTTIVKPEAPFDLSVVYREGANDFVVTFNTSHLQKKYVKVLMHDVAYRQEKDENKWTHVNLSSTKLTLLQRKLQPAAMYEIKVRSIPDHYFKGFWSEWSPSYYFRTP il7_rebuild_super_split_v1_IL7_bcov_v3_r3_ems_3hM_3011_000000023_0001_0001_44_61_H_.._ems_p1-15H-GBL-16H-GABBL-16H_0168_0001_0001_0002_0001_0005_0001_0001_0001_._3h_hb1_6628_0001_0001_0001_31A22
PKLAEIIERAVEEQAKEARRNNNEEDLRLLEEKSRMALELLDNKEAREIVKRSIEIIERIAK DYSFSCYSQLEVNGSQHSLTCAFEDPDVNTTNLEFEICGALVEVKCLNFRKLQEIYFIETKKFLLIGKSNICVKVGEKSLTCKKIDLTTIVKPEAPFDLSVVYREGANDFVVTFNTSHLQKKYVKVLMHDVAYRQEKDENKWTHVNLSSTKLTLLQRKLQPAAMYEIKVRSIPDHYFKGFWSEWSPSYYFRTP il7_rebuild_super_split_v1_IL7_longxing_Grafting2_ems_3hM_305_0001_0003_0001_0001_._3h_hb1_5879_0001_0001_0001_32E30
DKNEAEKLIKEAAHEAARVDLELHARVVNFFLHLRLRARKLDKREILRLSIEFNEEVIRRIR DYSFSCYSQLEVNGSQHSLTCAFEDPDVNTTNLEFEICGALVEVKCLNFRKLQEIYFIETKKFLLIGKSNICVKVGEKSLTCKKIDLTTIVKPEAPFDLSVVYREGANDFVVTFNTSHLQKKYVKVLMHDVAYRQEKDENKWTHVNLSSTKLTLLQRKLQPAAMYEIKVRSIPDHYFKGFWSEWSPSYYFRTP il7_rebuild_super_split_v1_IL7_bcov_v3_r3_ems_3hM_3011_000000023_0001_0001_44_61_H_.._ems_p1-15H-GBL-16H-GABBL-16H_0168_0001_0001_0002_0001_0005_0001_0001_0001_._3h_hb1_4622_0001_0001_0001
GERLTLLAEVLVRVAKIDMRDPEMQKQADKVKTEVDKAYKNNDDEALEEVAREAERLLIEAAD DYSFSCYSQLEVNGSQHSLTCAFEDPDVNTTNLEFEICGALVEVKCLNFRKLQEIYFIETKKFLLIGKSNICVKVGEKSLTCKKIDLTTIVKPEAPFDLSVVYREGANDFVVTFNTSHLQKKYVKVLMHDVAYRQEKDENKWTHVNLSSTKLTLLQRKLQPAAMYEIKVRSIPDHYFKGFWSEWSPSYYFRTP il7_rebuild_super_whole_v1_IL7_bcov_r3_ems_p1-16H-GBL-16H-GABBL-15H_0203_0001_0001_0002_000000017_0001_0001_._ems_3hC_271_0001_0001_0001_55E51
PEEEQREHSRRLLEEAIRKNDKELIKKIAHEQARFADELGDEESHEEHAKLVNEFLREHG DYSFSCYSQLEVNGSQHSLTCAFEDPDVNTTNLEFEICGALVEVKCLNFRKLQEIYFIETKKFLLIGKSNICVKVGEKSLTCKKIDLTTIVKPEAPFDLSVVYREGANDFVVTFNTSHLQKKYVKVLMHDVAYRQEKDENKWTHVNLSSTKLTLLQRKLQPAAMYEIKVRSIPDHYFKGFWSEWSPSYYFRTP il7_rebuild_super_split_v1_IL7_bcov_v3_r3_ems_3hM_3011_000000023_0001_0001_44_61_H_.._ems_p1-15H-GBL-16H-GABBL-16H_0168_0001_0001_0002_0001_0005_0001_0001_0001_._3h_hb1_3376_0001_0002_0001
DEEEKWREETKRWAEELRRRGVSVQEIAELSWKITEEAEKRNNEIIVKIEEDLSVELVNLWLR DYSFSCYSQLEVNGSQHSLTCAFEDPDVNTTNLEFEICGALVEVKCLNFRKLQEIYFIETKKFLLIGKSNICVKVGEKSLTCKKIDLTTIVKPEAPFDLSVVYREGANDFVVTFNTSHLQKKYVKVLMHDVAYRQEKDENKWTHVNLSSTKLTLLQRKLQPAAMYEIKVRSIPDHYFKGFWSEWSPSYYFRTP il7_rebuild_super_whole_v1_IL7_bcov_v3_r3_HEEH_04578_000000011_0001_0001_44_64_H_.._ems_3hC_1310_0001_0001_0013_0001_0001_0001_._3h_hb1_526_0001_0003_29E8
DSSNEEEHRESKVQKRARELWHNTEKAEKKNDEKAVKELEDQSVELVYRWLQDKDTRSE LEVNGSQHCGALVEVKTKKFLLIGKSNKIDLTTIVHLQKKYVKVLPDHYFK foldit_2008014_0391573155_48Y38
DWRELWKEAERLLELSERKLNEEERRLARIIFEAVAEQIKEATDEEDRRLLALKVFQALHRLTH DYSFSCYSQLEVNGSQHSLTCAFEDPDVNTTNLEFEICGALVEVKCLNFRKLQEIYFIETKKFLLIGKSNICVKVGEKSLTCKKIDLTTIVKPEAPFDLSVVYREGANDFVVTFNTSHLQKKYVKVLMHDVAYRQEKDENKWTHVNLSSTKLTLLQRKLQPAAMYEIKVRSIPDHYFKGFWSEWSPSYYFRTP il7_rebuild_super_split_v1_IL7_longxing_Grafting2_ems_3hM_305_0001_0003_0001_0001_._3h_hb1_6447_0001_0001_0001_57Q34
SLEEEKRRWEEMLKRALKRNDEETIERLIKELAHKAAKATDEEERHFLHALAVNMFLLLRR DYSFSCYSQLEVNGSQHSLTCAFEDPDVNTTNLEFEICGALVEVKCLNFRKLQEIYFIETKKFLLIGKSNICVKVGEKSLTCKKIDLTTIVKPEAPFDLSVVYREGANDFVVTFNTSHLQKKYVKVLMHDVAYRQEKDENKWTHVNLSSTKLTLLQRKLQPAAMYEIKVRSIPDHYFKGFWSEWSPSYYFRTP il7_rebuild_super_split_v1_IL7_bcov_v3_r3_ems_3hM_3011_000000023_0001_0001_44_61_H_.._ems_p1-15H-GBL-16H-GABBL-16H_0168_0001_0001_0002_0001_0005_0001_0001_0001_._3h_hb1_6469_0001_0003_0001
SRVELLLEVLKRFKEIDDSEKKNKEKDKDEEKKKKNKDNEEKDEKQKEKKARKIQRELI LEVNGSQHCGALVEVKTKKFLLIGKSNKIDLTTIVHLQKKYVKVLPDHYFK foldit_2008176_0392539298_13F13
DKKEWLHEATRELLDEAARKKDEDELRWAERLAKRMAEWVGDEEFIRRVEKLLKKAKEKFK DYSFSCYSQLEVNGSQHSLTCAFEDPDVNTTNLEFEICGALVEVKCLNFRKLQEIYFIETKKFLLIGKSNICVKVGEKSLTCKKIDLTTIVKPEAPFDLSVVYREGANDFVVTFNTSHLQKKYVKVLMHDVAYRQEKDENKWTHVNLSSTKLTLLQRKLQPAAMYEIKVRSIPDHYFKGFWSEWSPSYYFRTP il7_rebuild_super_whole_v1_IL7_bcov_r2_ems_3hM_1129_000000027_0001_0001_._3h_hb1_3985_0001_0001_36M59
DYREVIKKLFHLAAKSEDAEKDIRKELDKENDRHRDEVKKEIDKSSGGEDLHAILVNWFLAADN LEVNGSQHCGALVEVKTKKFLLIGKSNKIDLTTIVHLQKKYVKVLPDHYFK foldit_2008102_0392166976_10F10
DEREEWERKLKEWFEEAKRQQKDELARLLSERVLEAIERAWKEGDEEKAEEDLEEHRRRIEEARR DYSFSCYSQLEVNGSQHSLTCAFEDPDVNTTNLEFEICGALVEVKCLNFRKLQEIYFIETKKFLLIGKSNICVKVGEKSLTCKKIDLTTIVKPEAPFDLSVVYREGANDFVVTFNTSHLQKKYVKVLMHDVAYRQEKDENKWTHVNLSSTKLTLLQRKLQPAAMYEIKVRSIPDHYFKGFWSEWSPSYYFRTP il7_rebuild_super_split_v1_IL7_bcov_v3_r3_ems_3hC_436_0002_000000017_0001_0001_47_64_H_.._ems_p1-15H-GBL-16H-GABBL-16H_0382_0001_0001_0001_0001_0001_0001_0001_0001_._3h_hb1_857_0001_0003_0001_56H45
SIEEVIKELEEKYKDDPKAREFIELLRRLIEELGDPDEAIKVLAHLAAKRGDEELHALAVHLFLD DYSFSCYSQLEVNGSQHSLTCAFEDPDVNTTNLEFEICGALVEVKCLNFRKLQEIYFIETKKFLLIGKSNICVKVGEKSLTCKKIDLTTIVKPEAPFDLSVVYREGANDFVVTFNTSHLQKKYVKVLMHDVAYRQEKDENKWTHVNLSSTKLTLLQRKLQPAAMYEIKVRSIPDHYFKGFWSEWSPSYYFRTP il7_rebuild_super_whole_v1_IL7_bcov_v3_r3_ems_3hM_3011_000000023_0001_0001_44_61_H_.._ems_p1-15H-GBL-16H-GABBL-16H_0168_0001_0001_0002_0001_0005_0001_0001_0001_._9f5aa1ef82eb30c4c8565187263bf3e3_0001_0001_0001_0002_61H27
DVQKPNPGGPGKLEWLLEATLELIEEALKRGDEDELRWAEELLKREEEWGPGPINPGTRVG LEVNGSQHCGALVEVKTKKFLLIGKSNKIDLTTIVHLQKKYVKVLPDHYFK foldit_2007983_0391307952_0003_46E59
PKKDNRSDNTDEVLALRKVQLALKIVKNASSKEEADRALHIAKIVMDEVTNEDKEDNDL LEVNGSQHCGALVEVKTKKFLLIGKSNKIDLTTIVHLQKKYVKVLPDHYFK foldit_2008147_0392324204
DKEEIERKISERLGIPPLAVIIIVAVAEQAKESNDPEDRRLAELKAEQAVGDPELAREAVELVLK DYSFSCYSQLEVNGSQHSLTCAFEDPDVNTTNLEFEICGALVEVKCLNFRKLQEIYFIETKKFLLIGKSNICVKVGEKSLTCKKIDLTTIVKPEAPFDLSVVYREGANDFVVTFNTSHLQKKYVKVLMHDVAYRQEKDENKWTHVNLSSTKLTLLQRKLQPAAMYEIKVRSIPDHYFKGFWSEWSPSYYFRTP il7_rebuild_super_whole_v1_IL7_longxing_Grafting2_ems_3hM_305_0001_0003_0001_0001_._e6dcf8e7cfc0d09985461a0d12b774e8_0001_1_0001_0002_48Q34
SREIVEEVARKLGLSPEELEELLEEISRRDKVPPEEAAIKLAFHIAAKLGDEELHAEIVNLFLES DYSFSCYSQLEVNGSQHSLTCAFEDPDVNTTNLEFEICGALVEVKCLNFRKLQEIYFIETKKFLLIGKSNICVKVGEKSLTCKKIDLTTIVKPEAPFDLSVVYREGANDFVVTFNTSHLQKKYVKVLMHDVAYRQEKDENKWTHVNLSSTKLTLLQRKLQPAAMYEIKVRSIPDHYFKGFWSEWSPSYYFRTP il7_rebuild_super_whole_v1_IL7_bcov_v3_r3_ems_3hM_3011_000000023_0001_0001_44_61_H_.._ems_p1-15H-GBL-16H-GABBL-16H_0168_0001_0001_0002_0001_0005_0001_0001_0001_._349b7b7beb4cfc986738d04820b1a7dd_0001_0001_0001_0003_43F10
LEEDIEEIKKIAHELARKFSDDPEILELVHAAAVHLFLAVKRNDEDLIKEVIKKIKTIKKKADS DYSFSCYSQLEVNGSQHSLTCAFEDPDVNTTNLEFEICGALVEVKCLNFRKLQEIYFIETKKFLLIGKSNICVKVGEKSLTCKKIDLTTIVKPEAPFDLSVVYREGANDFVVTFNTSHLQKKYVKVLMHDVAYRQEKDENKWTHVNLSSTKLTLLQRKLQPAAMYEIKVRSIPDHYFKGFWSEWSPSYYFRTP il7_rebuild_super_split_v1_IL7_bcov_v3_r3_ems_3hM_3011_000000023_0001_0001_44_61_H_.._ems_p1-15H-GBL-16H-GABBL-16H_0168_0001_0001_0002_0001_0005_0001_0001_0001_._ems_3hC_696_0001_0004_0001_35H27
DEKLQKEAHEVHARAVHVFLKASPELKKEREKIKREAHKAAMKKDDKKIEELLKKVKTLVERAQ DYSFSCYSQLEVNGSQHSLTCAFEDPDVNTTNLEFEICGALVEVKCLNFRKLQEIYFIETKKFLLIGKSNICVKVGEKSLTCKKIDLTTIVKPEAPFDLSVVYREGANDFVVTFNTSHLQKKYVKVLMHDVAYRQEKDENKWTHVNLSSTKLTLLQRKLQPAAMYEIKVRSIPDHYFKGFWSEWSPSYYFRTP il7_rebuild_super_split_v1_IL7_bcov_v3_r3_ems_3hM_3011_000000023_0001_0001_44_61_H_.._ems_p1-15H-GBL-16H-GABBL-16H_0168_0001_0001_0002_0001_0005_0001_0001_0001_._ems_3hM_2313_0001_0010_0001_17H27
DEEEIRRLLEELKKVPDPRSEEAAKAIERILKVNAPPEQLRYLVEYIVKAVGDPLLREILKLLEK DYSFSCYSQLEVNGSQHSLTCAFEDPDVNTTNLEFEICGALVEVKCLNFRKLQEIYFIETKKFLLIGKSNICVKVGEKSLTCKKIDLTTIVKPEAPFDLSVVYREGANDFVVTFNTSHLQKKYVKVLMHDVAYRQEKDENKWTHVNLSSTKLTLLQRKLQPAAMYEIKVRSIPDHYFKGFWSEWSPSYYFRTP il7_rebuild_super_split_v1_IL7_bcov_r3_ems_p1-15H-GBL-16H-GABBL-16H_0222_0001_0001_0001_000000016_0001_0001_._91ca295fa002977be726cff236312de8_0001_1_0001_0002_0001_39Q20
DEEKVERAVEVLRSISPEARKAAERILKVLEEGRAPPELVLYEILYIIEALNPELARELEKELRK DYSFSCYSQLEVNGSQHSLTCAFEDPDVNTTNLEFEICGALVEVKCLNFRKLQEIYFIETKKFLLIGKSNICVKVGEKSLTCKKIDLTTIVKPEAPFDLSVVYREGANDFVVTFNTSHLQKKYVKVLMHDVAYRQEKDENKWTHVNLSSTKLTLLQRKLQPAAMYEIKVRSIPDHYFKGFWSEWSPSYYFRTP il7_rebuild_super_split_v1_IL7_bcov_r3_ems_p1-15H-GBL-16H-GABBL-16H_0222_0001_0001_0001_000000016_0001_0001_._098775610e0d9db7656c85118da3f376_0001_1_0001_0002_0001_43E24
PEQAKRVDTNGDELAEFLKKRVEEALKKGLVSEEDAKESLKRIKDALNISEEDKKKLKS LEVNGSQHCGALVEVKTKKFLLIGKSNKIDLTTIVHLQKKYVKVLPDHYFK foldit_2007998_0391450122_17F23
DWREVWKEAVKRSEELGDEDAREHLERIHKAAEKGKADDELARLLAKRVLEAAEN DYSFSCYSQLEVNGSQHSLTCAFEDPDVNTTNLEFEICGALVEVKCLNFRKLQEIYFIETKKFLLIGKSNICVKVGEKSLTCKKIDLTTIVKPEAPFDLSVVYREGANDFVVTFNTSHLQKKYVKVLMHDVAYRQEKDENKWTHVNLSSTKLTLLQRKLQPAAMYEIKVRSIPDHYFKGFWSEWSPSYYFRTP il7_rebuild_super_split_v1_IL7_bcov_v3_r3_ems_3hC_436_0002_000000017_0001_0001_47_64_H_.._ems_p1-15H-GBL-16H-GABBL-16H_0382_0001_0001_0001_0001_0001_0001_0001_0001_._3h_hb1_6829_0001_0001_0001_24H45
TAELVAHLLAYITRAAVERNDEEALREAKKAVERIVKVLLRSEDEKDRRIAKWLKKVHDELRG DYSFSCYSQLEVNGSQHSLTCAFEDPDVNTTNLEFEICGALVEVKCLNFRKLQEIYFIETKKFLLIGKSNICVKVGEKSLTCKKIDLTTIVKPEAPFDLSVVYREGANDFVVTFNTSHLQKKYVKVLMHDVAYRQEKDENKWTHVNLSSTKLTLLQRKLQPAAMYEIKVRSIPDHYFKGFWSEWSPSYYFRTP il7_rebuild_super_split_v1_IL7_bcov_r3_ems_p1-15H-GBL-16H-GABBL-16H_0222_0001_0001_0001_000000016_0001_0001_._3h_hb1_4194_0001_0001_0001_7H23
DREKIKELFHKAAKLVDEVGDEEAAKVVHAAAVNYFLAVLENDPELAKKAEKLVKKAIKLVSS DYSFSCYSQLEVNGSQHSLTCAFEDPDVNTTNLEFEICGALVEVKCLNFRKLQEIYFIETKKFLLIGKSNICVKVGEKSLTCKKIDLTTIVKPEAPFDLSVVYREGANDFVVTFNTSHLQKKYVKVLMHDVAYRQEKDENKWTHVNLSSTKLTLLQRKLQPAAMYEIKVRSIPDHYFKGFWSEWSPSYYFRTP il7_rebuild_super_split_v1_IL7_bcov_v3_r3_ems_3hM_3011_000000023_0001_0001_44_61_H_.._ems_p1-15H-GBL-16H-GABBL-16H_0168_0001_0001_0002_0001_0005_0001_0001_0001_._ems_3hC_185_0001_0004_0001_9F10
SRSERLRLLLEVLRRVLRIDLSDEEVEEVERQLEKIRKELEKTLSKEEVLHVLVKIVQRILIG DYSFSCYSQLEVNGSQHSLTCAFEDPDVNTTNLEFEICGALVEVKCLNFRKLQEIYFIETKKFLLIGKSNICVKVGEKSLTCKKIDLTTIVKPEAPFDLSVVYREGANDFVVTFNTSHLQKKYVKVLMHDVAYRQEKDENKWTHVNLSSTKLTLLQRKLQPAAMYEIKVRSIPDHYFKGFWSEWSPSYYFRTP il7_rebuild_super_whole_v1_IL7_bcov_r3_ems_p1-16H-GBL-16H-GABBL-15H_0203_0001_0001_0002_000000017_0001_0001_._HHH_eva_0338_0001_0001_0001_55K48
DERLAKIILRAVQEQVKELLKRDPKEAREDARLVFLKARMAATDPTDRKDIERVYRELQKLC DYSFSCYSQLEVNGSQHSLTCAFEDPDVNTTNLEFEICGALVEVKCLNFRKLQEIYFIETKKFLLIGKSNICVKVGEKSLTCKKIDLTTIVKPEAPFDLSVVYREGANDFVVTFNTSHLQKKYVKVLMHDVAYRQEKDENKWTHVNLSSTKLTLLQRKLQPAAMYEIKVRSIPDHYFKGFWSEWSPSYYFRTP il7_rebuild_super_split_v1_IL7_longxing_Grafting2_ems_3hM_305_0001_0003_0001_0001_._ems_3hM_896_0001_0003_0001
DAEELLKALEHTLRILEEEGDEEDIRLSRLMFRMAEEHAKRIHDEEERELALIIALAVSEQQR DYSFSCYSQLEVNGSQHSLTCAFEDPDVNTTNLEFEICGALVEVKCLNFRKLQEIYFIETKKFLLIGKSNICVKVGEKSLTCKKIDLTTIVKPEAPFDLSVVYREGANDFVVTFNTSHLQKKYVKVLMHDVAYRQEKDENKWTHVNLSSTKLTLLQRKLQPAAMYEIKVRSIPDHYFKGFWSEWSPSYYFRTP il7_rebuild_super_split_v1_IL7_longxing_Grafting2_ems_3hM_305_0001_0003_0001_0001_._3h_hb1_5933_0001_0002_0001_31M31
DEEDELAILEAKRVLEAAAERNNPEDLQESFERIKEALEKLNDKTAEKLLKEAYKEVKSKLS DYSFSCYSQLEVNGSQHSLTCAFEDPDVNTTNLEFEICGALVEVKCLNFRKLQEIYFIETKKFLLIGKSNICVKVGEKSLTCKKIDLTTIVKPEAPFDLSVVYREGANDFVVTFNTSHLQKKYVKVLMHDVAYRQEKDENKWTHVNLSSTKLTLLQRKLQPAAMYEIKVRSIPDHYFKGFWSEWSPSYYFRTP il7_rebuild_super_split_v1_IL7_bcov_v3_r3_ems_3hC_436_0002_000000017_0001_0001_47_64_H_.._ems_p1-15H-GBL-16H-GABBL-16H_0382_0001_0001_0001_0001_0001_0001_0001_0001_._ems_3hM_602_0001_0001_0001_10E24
DRMAEHVIRVLKLEKEEAEKKPHDTQETEPHRETRHTEEDEELKLVKRMLELAKKIQES LEVNGSQHCGALVEVKTKKFLLIGKSNKIDLTTIVHLQKKYVKVLPDHYFK foldit_2008211_0392764953_49M54
DRIEYIAKVLFEEAKAALKISEEDVHIILWKLEAIIRYIHDERVRRILEHLIRLLEEMNK DYSFSCYSQLEVNGSQHSLTCAFEDPDVNTTNLEFEICGALVEVKCLNFRKLQEIYFIETKKFLLIGKSNICVKVGEKSLTCKKIDLTTIVKPEAPFDLSVVYREGANDFVVTFNTSHLQKKYVKVLMHDVAYRQEKDENKWTHVNLSSTKLTLLQRKLQPAAMYEIKVRSIPDHYFKGFWSEWSPSYYFRTP il7_rebuild_super_split_v1_IL7_bcov_r2_ems_3hM_540_000000033_0001_0001_._3h_hb1_175_0001_0002_0001_31K55
DWRESNKLLEKARELAEKQNDRMALYVLEVLQLENEEAVKNNDEEEIRLSFRKAKLAAEILEK DYSFSCYSQLEVNGSQHSLTCAFEDPDVNTTNLEFEICGALVEVKCLNFRKLQEIYFIETKKFLLIGKSNICVKVGEKSLTCKKIDLTTIVKPEAPFDLSVVYREGANDFVVTFNTSHLQKKYVKVLMHDVAYRQEKDENKWTHVNLSSTKLTLLQRKLQPAAMYEIKVRSIPDHYFKGFWSEWSPSYYFRTP il7_rebuild_super_whole_v1_IL7_longxing_Grafting2_ems_3hM_2512_0001_0006_0001_0001_._3h_hb1_163_0001_0003_26Y27
DLEEVVKLARESLKLAERLGDELARLEQERVLEAAEHALKRNDEELAEDAKESLERIHRALEK DYSFSCYSQLEVNGSQHSLTCAFEDPDVNTTNLEFEICGALVEVKCLNFRKLQEIYFIETKKFLLIGKSNICVKVGEKSLTCKKIDLTTIVKPEAPFDLSVVYREGANDFVVTFNTSHLQKKYVKVLMHDVAYRQEKDENKWTHVNLSSTKLTLLQRKLQPAAMYEIKVRSIPDHYFKGFWSEWSPSYYFRTP il7_rebuild_super_split_v1_IL7_bcov_v3_r3_ems_3hC_436_0002_000000017_0001_0001_47_64_H_.._ems_p1-15H-GBL-16H-GABBL-16H_0382_0001_0001_0001_0001_0001_0001_0001_0001_._3h_hb1_4429_0001_0002_0001_27E24
SEVEKLIKEVAHLAAKLGDEEVAALVVNIFLRYKLGNLDPEKASRLLKELQKILDS DYSFSCYSQLEVNGSQHSLTCAFEDPDVNTTNLEFEICGALVEVKCLNFRKLQEIYFIETKKFLLIGKSNICVKVGEKSLTCKKIDLTTIVKPEAPFDLSVVYREGANDFVVTFNTSHLQKKYVKVLMHDVAYRQEKDENKWTHVNLSSTKLTLLQRKLQPAAMYEIKVRSIPDHYFKGFWSEWSPSYYFRTP il7_rebuild_super_whole_v1_IL7_bcov_v3_r3_ems_3hM_3011_000000023_0001_0001_44_61_H_.._ems_p1-15H-GBL-16H-GABBL-16H_0168_0001_0001_0002_0001_0005_0001_0001_0001_._HHH_eva_0771_0001_0002_23A22
KEERHEKHEEQDELAELLKKRVEEALRKGLVSEEDAKESLDEIKKALNQEEKDRDEDEK LEVNGSQHCGALVEVKTKKFLLIGKSNKIDLTTIVHLQKKYVKVLPDHYFK foldit_2007998_0391437869_42E48
DEELAIIIVLAVVEQLLFEAQDPEEREDARLILEKIEMALSDPDLRKYARDVVTEVETRLKS DYSFSCYSQLEVNGSQHSLTCAFEDPDVNTTNLEFEICGALVEVKCLNFRKLQEIYFIETKKFLLIGKSNICVKVGEKSLTCKKIDLTTIVKPEAPFDLSVVYREGANDFVVTFNTSHLQKKYVKVLMHDVAYRQEKDENKWTHVNLSSTKLTLLQRKLQPAAMYEIKVRSIPDHYFKGFWSEWSPSYYFRTP il7_rebuild_super_split_v1_IL7_longxing_Grafting2_ems_3hM_305_0001_0003_0001_0001_._ems_3hM_2315_0001_0007_0001_34E30
DFRELIKKAAHRSAELGDEEAAARAVNVFLKADHGKISEEEAKRLAKKILDHQR DYSFSCYSQLEVNGSQHSLTCAFEDPDVNTTNLEFEICGALVEVKCLNFRKLQEIYFIETKKFLLIGKSNICVKVGEKSLTCKKIDLTTIVKPEAPFDLSVVYREGANDFVVTFNTSHLQKKYVKVLMHDVAYRQEKDENKWTHVNLSSTKLTLLQRKLQPAAMYEIKVRSIPDHYFKGFWSEWSPSYYFRTP il7_rebuild_super_whole_v1_IL7_bcov_v3_r3_ems_3hM_3011_000000023_0001_0001_44_61_H_.._ems_p1-15H-GBL-16H-GABBL-16H_0168_0001_0001_0002_0001_0005_0001_0001_0001_._3h_hb1_6860_0001_0001_0002_22A22
TVEQAVYLALYILRAAAKRNDEEAIEEAEKAAKRISKVATKSEDEHDRRLSEELKRQIERAEG DYSFSCYSQLEVNGSQHSLTCAFEDPDVNTTNLEFEICGALVEVKCLNFRKLQEIYFIETKKFLLIGKSNICVKVGEKSLTCKKIDLTTIVKPEAPFDLSVVYREGANDFVVTFNTSHLQKKYVKVLMHDVAYRQEKDENKWTHVNLSSTKLTLLQRKLQPAAMYEIKVRSIPDHYFKGFWSEWSPSYYFRTP il7_rebuild_super_split_v1_IL7_bcov_r3_ems_p1-15H-GBL-16H-GABBL-16H_0222_0001_0001_0001_000000016_0001_0001_._3h_hb1_2816_0001_0001_0001_4Q20
DEEKEYEELVKRSEELIKKLGDRLAEIIQKAVKEQWREAWERGNEEDARLLALKQEQAFELLEH DYSFSCYSQLEVNGSQHSLTCAFEDPDVNTTNLEFEICGALVEVKCLNFRKLQEIYFIETKKFLLIGKSNICVKVGEKSLTCKKIDLTTIVKPEAPFDLSVVYREGANDFVVTFNTSHLQKKYVKVLMHDVAYRQEKDENKWTHVNLSSTKLTLLQRKLQPAAMYEIKVRSIPDHYFKGFWSEWSPSYYFRTP il7_rebuild_super_split_v1_IL7_longxing_Grafting2_ems_3hM_305_0001_0003_0001_0001_._3h_hb1_1086_0001_0001_0001_57Q34
PDEKYKRDLKKQFDRKMRKGGDDKLVWLLRASWELIMEALERKDEDELKWAIKLLYRQLKWIK LEVNGSQHCGALVEVKTKKFLLIGKSNKIDLTTIVHLQKKYVKVLPDHYFK foldit_2007983_0391275919_32S33
DEDEELKKRVKDHEDKGGTKLVWLLQATLELIEEAKRRNDEDELEWARRLLWRQLKWSQ LEVNGSQHCGALVEVKTKKFLLIGKSNKIDLTTIVHLQKKYVKVLPDHYFK foldit_2007983_0391327869
SQERLKLLEEMLERVLRIDGKISEEQIREVRERIQELIKRGDHESVERIAREVQRLLIEAD DYSFSCYSQLEVNGSQHSLTCAFEDPDVNTTNLEFEICGALVEVKCLNFRKLQEIYFIETKKFLLIGKSNICVKVGEKSLTCKKIDLTTIVKPEAPFDLSVVYREGANDFVVTFNTSHLQKKYVKVLMHDVAYRQEKDENKWTHVNLSSTKLTLLQRKLQPAAMYEIKVRSIPDHYFKGFWSEWSPSYYFRTP il7_rebuild_super_whole_v1_IL7_bcov_r3_ems_p1-16H-GBL-16H-GABBL-15H_0203_0001_0001_0002_000000017_0001_0001_._HHH_eva_0287_0001_0001_0001_11M9
DHLKELWKHSLRLAEEAKKTASELARYILEAVQEQIKEALDRNDEEKAEEDIRLSELKLEMAR DYSFSCYSQLEVNGSQHSLTCAFEDPDVNTTNLEFEICGALVEVKCLNFRKLQEIYFIETKKFLLIGKSNICVKVGEKSLTCKKIDLTTIVKPEAPFDLSVVYREGANDFVVTFNTSHLQKKYVKVLMHDVAYRQEKDENKWTHVNLSSTKLTLLQRKLQPAAMYEIKVRSIPDHYFKGFWSEWSPSYYFRTP il7_rebuild_super_split_v1_IL7_longxing_Grafting2_ems_3hM_305_0001_0003_0001_0001_._3h_hb1_5774_0001_0001_0003_27Y7
SRMARHEIEVLELELREAVKNNDKEEIRLIIRKIKLAVRIYPDDPGARKLKKLAEEAEKFVKSS DYSFSCYSQLEVNGSQHSLTCAFEDPDVNTTNLEFEICGALVEVKCLNFRKLQEIYFIETKKFLLIGKSNICVKVGEKSLTCKKIDLTTIVKPEAPFDLSVVYREGANDFVVTFNTSHLQKKYVKVLMHDVAYRQEKDENKWTHVNLSSTKLTLLQRKLQPAAMYEIKVRSIPDHYFKGFWSEWSPSYYFRTP il7_rebuild_super_whole_v1_IL7_longxing_Grafting2_ems_3hM_2512_0001_0006_0001_0001_._ems_3hC_866_0001_0001_0002_7E28
DVEELAHASAVNAFLLGDIKSAAHAAAILIKFERGEISREEAERLLKESIEREER DYSFSCYSQLEVNGSQHSLTCAFEDPDVNTTNLEFEICGALVEVKCLNFRKLQEIYFIETKKFLLIGKSNICVKVGEKSLTCKKIDLTTIVKPEAPFDLSVVYREGANDFVVTFNTSHLQKKYVKVLMHDVAYRQEKDENKWTHVNLSSTKLTLLQRKLQPAAMYEIKVRSIPDHYFKGFWSEWSPSYYFRTP il7_rebuild_super_split_v1_IL7_bcov_v3_r3_ems_3hM_3011_000000023_0001_0001_44_61_H_.._ems_p1-15H-GBL-16H-GABBL-16H_0168_0001_0001_0002_0001_0005_0001_0001_0001_._3h_hb1_2388_0001_0008_0001
DKREVIKKMAHIAAKGDSDREKLKKEVKNKVKDEEMLKLVKQMDKKTGEDLHAQLVHLFLAADN LEVNGSQHCGALVEVKTKKFLLIGKSNKIDLTTIVHLQKKYVKVLPDHYFK foldit_2008102_0392218377_57H27
SVEESIHAAAVNAFLLGNEEIKREAHELARKLDSGLISEEEAKRLSEKIRERLRR DYSFSCYSQLEVNGSQHSLTCAFEDPDVNTTNLEFEICGALVEVKCLNFRKLQEIYFIETKKFLLIGKSNICVKVGEKSLTCKKIDLTTIVKPEAPFDLSVVYREGANDFVVTFNTSHLQKKYVKVLMHDVAYRQEKDENKWTHVNLSSTKLTLLQRKLQPAAMYEIKVRSIPDHYFKGFWSEWSPSYYFRTP il7_rebuild_super_split_v1_IL7_bcov_v3_r3_ems_3hM_3011_000000023_0001_0001_44_61_H_.._ems_p1-15H-GBL-16H-GABBL-16H_0168_0001_0001_0002_0001_0005_0001_0001_0001_._3h_hb1_4081_0001_0004_0001
TELEERLRKTWEELKRLLENARSKRIKYILRVLLEEAEEALRSTDEDQQREDLHIMEWRLRAIKK DYSFSCYSQLEVNGSQHSLTCAFEDPDVNTTNLEFEICGALVEVKCLNFRKLQEIYFIETKKFLLIGKSNICVKVGEKSLTCKKIDLTTIVKPEAPFDLSVVYREGANDFVVTFNTSHLQKKYVKVLMHDVAYRQEKDENKWTHVNLSSTKLTLLQRKLQPAAMYEIKVRSIPDHYFKGFWSEWSPSYYFRTP il7_rebuild_super_split_v1_IL7_bcov_r2_ems_3hM_540_000000033_0001_0001_._3h_hb1_4830_0001_0002_0001_56M52
DEDEELKKRVKDHEDKGGTKLVWLLQATLELIEEAKRRNDEDELEWARRLLWRELKWSQ LEVNGSQHCGALVEVKTKKFLLIGKSNKIDLTTIVHLQKKYVKVLPDHYFK foldit_2007983_0391327869_54E59
SIKEIFHVLARLRSVVPPEVVDRAHAILVNLFLNGVPPEEILEILLKFLKKFNEEVVELLETLVR DYSFSCYSQLEVNGSQHSLTCAFEDPDVNTTNLEFEICGALVEVKCLNFRKLQEIYFIETKKFLLIGKSNICVKVGEKSLTCKKIDLTTIVKPEAPFDLSVVYREGANDFVVTFNTSHLQKKYVKVLMHDVAYRQEKDENKWTHVNLSSTKLTLLQRKLQPAAMYEIKVRSIPDHYFKGFWSEWSPSYYFRTP il7_rebuild_super_split_v1_IL7_bcov_v3_r3_ems_3hM_3011_000000023_0001_0001_44_61_H_.._ems_p1-15H-GBL-16H-GABBL-16H_0168_0001_0001_0002_0001_0005_0001_0001_0001_._c9f03b4399dbb8f44ad6ced2315451f9_0001_1_0001_0001_0002_6F10
TRVELLLEVLKRVAKIDGDKKALKKIKKIEKAWRSGKLSPDQAEKLAREIQRELIR DYSFSCYSQLEVNGSQHSLTCAFEDPDVNTTNLEFEICGALVEVKCLNFRKLQEIYFIETKKFLLIGKSNICVKVGEKSLTCKKIDLTTIVKPEAPFDLSVVYREGANDFVVTFNTSHLQKKYVKVLMHDVAYRQEKDENKWTHVNLSSTKLTLLQRKLQPAAMYEIKVRSIPDHYFKGFWSEWSPSYYFRTP il7_rebuild_super_whole_v1_IL7_bcov_r3_ems_p1-16H-GBL-16H-GABBL-15H_0203_0001_0001_0002_000000017_0001_0001_._ems_p1-16H-GBL-16H-GABBL-16H_0303_0001_0001_0002_0001_0001
DLAEIILRAVLEKSKELRNKNEEDARLASLKARMAVEIARKHASEEQKEILKHLLRLVEEATK DYSFSCYSQLEVNGSQHSLTCAFEDPDVNTTNLEFEICGALVEVKCLNFRKLQEIYFIETKKFLLIGKSNICVKVGEKSLTCKKIDLTTIVKPEAPFDLSVVYREGANDFVVTFNTSHLQKKYVKVLMHDVAYRQEKDENKWTHVNLSSTKLTLLQRKLQPAAMYEIKVRSIPDHYFKGFWSEWSPSYYFRTP il7_rebuild_super_split_v1_IL7_longxing_Grafting2_ems_3hM_305_0001_0003_0001_0001_._3h_hb1_1727_0001_0001_0002_13K15
DDEFRKKVKKIEKKLKKKGLSPREVLREVIKIVVHAAARHGDEEIHAVAVNLFLRLLEVG DYSFSCYSQLEVNGSQHSLTCAFEDPDVNTTNLEFEICGALVEVKCLNFRKLQEIYFIETKKFLLIGKSNICVKVGEKSLTCKKIDLTTIVKPEAPFDLSVVYREGANDFVVTFNTSHLQKKYVKVLMHDVAYRQEKDENKWTHVNLSSTKLTLLQRKLQPAAMYEIKVRSIPDHYFKGFWSEWSPSYYFRTP il7_rebuild_super_whole_v1_IL7_bcov_v3_r3_ems_3hM_3011_000000023_0001_0001_44_61_H_.._ems_p1-15H-GBL-16H-GABBL-16H_0168_0001_0001_0002_0001_0005_0001_0001_0001_._HHH_eva_0222_0001_0001_34V10
SETLKRLEELIKRAFHIAAKRQDEELHAETVNVFLRFRRLAQDSDEQTIRELEEYVRTWLEKFQ DYSFSCYSQLEVNGSQHSLTCAFEDPDVNTTNLEFEICGALVEVKCLNFRKLQEIYFIETKKFLLIGKSNICVKVGEKSLTCKKIDLTTIVKPEAPFDLSVVYREGANDFVVTFNTSHLQKKYVKVLMHDVAYRQEKDENKWTHVNLSSTKLTLLQRKLQPAAMYEIKVRSIPDHYFKGFWSEWSPSYYFRTP il7_rebuild_super_whole_v1_IL7_bcov_v3_r3_ems_3hM_3011_000000023_0001_0001_44_61_H_.._ems_p1-15H-GBL-16H-GABBL-16H_0168_0001_0001_0002_0001_0005_0001_0001_0001_._3h_hb1_6236_0001_0001_0002_15F10
GTVQIHIKIKDEDAEESVREIRLAGAKVEKHGDTYTINVDDELAKLLAERVREAGIEVEFREQE DYSFSCYSQLEVNGSQHSLTCAFEDPDVNTTNLEFEICGALVEVKCLNFRKLQEIYFIETKKFLLIGKSNICVKVGEKSLTCKKIDLTTIVKPEAPFDLSVVYREGANDFVVTFNTSHLQKKYVKVLMHDVAYRQEKDENKWTHVNLSSTKLTLLQRKLQPAAMYEIKVRSIPDHYFKGFWSEWSPSYYFRTP il7_rebuild_super_split_v1_IL7_bcov_v3_r3_ems_3hC_436_0002_000000017_0001_0001_47_64_H_.._ems_p1-15H-GBL-16H-GABBL-16H_0382_0001_0001_0001_0001_0001_0001_0001_0001_._ems_ferrC_481_0001_0002_0001_20E48
KISVTIHATDELARLLLERVKEAGAEVREVPGNSYTVTVDDEDVVESVRRIARAVGAEVHVQPE DYSFSCYSQLEVNGSQHSLTCAFEDPDVNTTNLEFEICGALVEVKCLNFRKLQEIYFIETKKFLLIGKSNICVKVGEKSLTCKKIDLTTIVKPEAPFDLSVVYREGANDFVVTFNTSHLQKKYVKVLMHDVAYRQEKDENKWTHVNLSSTKLTLLQRKLQPAAMYEIKVRSIPDHYFKGFWSEWSPSYYFRTP il7_rebuild_super_split_v1_IL7_bcov_v3_r3_ems_3hC_436_0002_000000017_0001_0001_47_64_H_.._ems_p1-15H-GBL-16H-GABBL-16H_0382_0001_0001_0001_0001_0001_0001_0001_0001_._ems_ferrC_547_0001_0002_0001
DKLAHIISRAVLEQAVEAAKRGDEEDARLILLKLEMAARRSDDERDKEILKEARKLIERLLKEA DYSFSCYSQLEVNGSQHSLTCAFEDPDVNTTNLEFEICGALVEVKCLNFRKLQEIYFIETKKFLLIGKSNICVKVGEKSLTCKKIDLTTIVKPEAPFDLSVVYREGANDFVVTFNTSHLQKKYVKVLMHDVAYRQEKDENKWTHVNLSSTKLTLLQRKLQPAAMYEIKVRSIPDHYFKGFWSEWSPSYYFRTP il7_rebuild_super_split_v1_IL7_longxing_Grafting2_ems_3hM_305_0001_0003_0001_0001_._3h_hb1_2317_0001_0001_0003
SQETVKDLLRKAKELADSLGDPKLRWLVEATEELAREATKKNDEDELRWALRLLERQLEWI DYSFSCYSQLEVNGSQHSLTCAFEDPDVNTTNLEFEICGALVEVKCLNFRKLQEIYFIETKKFLLIGKSNICVKVGEKSLTCKKIDLTTIVKPEAPFDLSVVYREGANDFVVTFNTSHLQKKYVKVLMHDVAYRQEKDENKWTHVNLSSTKLTLLQRKLQPAAMYEIKVRSIPDHYFKGFWSEWSPSYYFRTP il7_rebuild_super_whole_v1_IL7_bcov_r2_ems_3hM_1129_000000027_0001_0001_._ems_3hM_1482_0001_0002
IIIIIIIIIIRLAMVLKILVEELEDALKKGDPDDYRLAYKKVEQAIKIIEIIIIIIIII LEVNGSQHCGALVEVKTKKFLLIGKSNKIDLTTIVHLQKKYVKVLPDHYFK foldit_2008128_0392195240_15V27
DERMKRHVEIVLRLEEEELKKAKDPKEEEELARRMEILAKKINSELARKAIKRLRTVYKKAT DYSFSCYSQLEVNGSQHSLTCAFEDPDVNTTNLEFEICGALVEVKCLNFRKLQEIYFIETKKFLLIGKSNICVKVGEKSLTCKKIDLTTIVKPEAPFDLSVVYREGANDFVVTFNTSHLQKKYVKVLMHDVAYRQEKDENKWTHVNLSSTKLTLLQRKLQPAAMYEIKVRSIPDHYFKGFWSEWSPSYYFRTP il7_rebuild_super_split_v1_IL7_longxing_Grafting2_ems_3hM_2512_0001_0006_0001_0001_._ems_3hM_2769_0001_0004_0001_35M54
DADTALKLALKALTLAKRQNDERIEYIAKLLLEEAEKAKRNNNEEDAHIIAWRARLAIEILEK DYSFSCYSQLEVNGSQHSLTCAFEDPDVNTTNLEFEICGALVEVKCLNFRKLQEIYFIETKKFLLIGKSNICVKVGEKSLTCKKIDLTTIVKPEAPFDLSVVYREGANDFVVTFNTSHLQKKYVKVLMHDVAYRQEKDENKWTHVNLSSTKLTLLQRKLQPAAMYEIKVRSIPDHYFKGFWSEWSPSYYFRTP il7_rebuild_super_whole_v1_IL7_bcov_r2_ems_3hM_540_000000033_0001_0001_._3h_hb1_3483_0001_0003_30L32
DKKHARAVNEYLALVREAYKKGTELTVTVDVNGEKYKIRVTTDPSDFEKVEELIKRLAHEAAKN DYSFSCYSQLEVNGSQHSLTCAFEDPDVNTTNLEFEICGALVEVKCLNFRKLQEIYFIETKKFLLIGKSNICVKVGEKSLTCKKIDLTTIVKPEAPFDLSVVYREGANDFVVTFNTSHLQKKYVKVLMHDVAYRQEKDENKWTHVNLSSTKLTLLQRKLQPAAMYEIKVRSIPDHYFKGFWSEWSPSYYFRTP il7_rebuild_super_split_v1_IL7_bcov_v3_r3_ems_3hM_3011_000000023_0001_0001_44_61_H_.._ems_p1-15H-GBL-16H-GABBL-16H_0168_0001_0001_0002_0001_0005_0001_0001_0001_._HEEH_15796_0001_0009_0001_11Y29
PSGDDDDGDSDEELAKIIAKAVKELADRSGDKEDVRLAQLKHEMAKKHMRTNESDSDDK LEVNGSQHCGALVEVKTKKFLLIGKSNKIDLTTIVHLQKKYVKVLPDHYFK foldit_2008217_0392821677_25L15
DEKELEELARELRRLGSELAAYLVEYIIEATRKGLASEEEAEKAAREIVKVNRH DYSFSCYSQLEVNGSQHSLTCAFEDPDVNTTNLEFEICGALVEVKCLNFRKLQEIYFIETKKFLLIGKSNICVKVGEKSLTCKKIDLTTIVKPEAPFDLSVVYREGANDFVVTFNTSHLQKKYVKVLMHDVAYRQEKDENKWTHVNLSSTKLTLLQRKLQPAAMYEIKVRSIPDHYFKGFWSEWSPSYYFRTP il7_rebuild_super_whole_v1_IL7_bcov_r3_ems_p1-15H-GBL-16H-GABBL-16H_0222_0001_0001_0001_000000016_0001_0001_._3h_hb1_3508_0001_0002_47E48
SEKEEAREVIKLLFHAAAKASDEETRERHARLVNEFLAAVKRNLKELIKELARQAKELLRQL DYSFSCYSQLEVNGSQHSLTCAFEDPDVNTTNLEFEICGALVEVKCLNFRKLQEIYFIETKKFLLIGKSNICVKVGEKSLTCKKIDLTTIVKPEAPFDLSVVYREGANDFVVTFNTSHLQKKYVKVLMHDVAYRQEKDENKWTHVNLSSTKLTLLQRKLQPAAMYEIKVRSIPDHYFKGFWSEWSPSYYFRTP il7_rebuild_super_split_v1_IL7_bcov_v3_r3_ems_3hM_3011_000000023_0001_0001_44_61_H_.._ems_p1-15H-GBL-16H-GABBL-16H_0168_0001_0001_0002_0001_0005_0001_0001_0001_._3h_hb1_2101_0001_0006_0001_14F10
DERRIEYIKEVLEEELEKAEKNTNKEDIHIILWEVEAIFKYSKDERVRRLAHEALKIIRHLLRA DYSFSCYSQLEVNGSQHSLTCAFEDPDVNTTNLEFEICGALVEVKCLNFRKLQEIYFIETKKFLLIGKSNICVKVGEKSLTCKKIDLTTIVKPEAPFDLSVVYREGANDFVVTFNTSHLQKKYVKVLMHDVAYRQEKDENKWTHVNLSSTKLTLLQRKLQPAAMYEIKVRSIPDHYFKGFWSEWSPSYYFRTP il7_rebuild_super_whole_v1_IL7_bcov_r2_ems_3hM_540_000000033_0001_0001_._3h_hb1_6068_0001_0001_34E55
DLREEFQKVVKKAQEAAKNKDKDTARELIKRAFHIAAETGDEELHAQVVNVFLEVEELTS DYSFSCYSQLEVNGSQHSLTCAFEDPDVNTTNLEFEICGALVEVKCLNFRKLQEIYFIETKKFLLIGKSNICVKVGEKSLTCKKIDLTTIVKPEAPFDLSVVYREGANDFVVTFNTSHLQKKYVKVLMHDVAYRQEKDENKWTHVNLSSTKLTLLQRKLQPAAMYEIKVRSIPDHYFKGFWSEWSPSYYFRTP il7_rebuild_super_whole_v1_IL7_bcov_v3_r3_ems_3hM_3011_000000023_0001_0001_44_61_H_.._ems_p1-15H-GBL-16H-GABBL-16H_0168_0001_0001_0002_0001_0005_0001_0001_0001_._ems_3hC_444_0002_0001_0002_33F10
DETTEELIKKVAHLLAQAAHNNQPFDVEVHFNGQTYKWSFDGDPEEAKEAHALLVNVYLELANQ DYSFSCYSQLEVNGSQHSLTCAFEDPDVNTTNLEFEICGALVEVKCLNFRKLQEIYFIETKKFLLIGKSNICVKVGEKSLTCKKIDLTTIVKPEAPFDLSVVYREGANDFVVTFNTSHLQKKYVKVLMHDVAYRQEKDENKWTHVNLSSTKLTLLQRKLQPAAMYEIKVRSIPDHYFKGFWSEWSPSYYFRTP il7_rebuild_super_split_v1_IL7_bcov_v3_r3_ems_3hM_3011_000000023_0001_0001_44_61_H_.._ems_p1-15H-GBL-16H-GABBL-16H_0168_0001_0001_0002_0001_0005_0001_0001_0001_._HEEH_22117_0001_0001_0001_58Y29
SDEDVKTLEDLAEKWAKTKNSRKAEHVVRVLELEREEQSKSSSPEETRLLERKEKLAELIVSK DYSFSCYSQLEVNGSQHSLTCAFEDPDVNTTNLEFEICGALVEVKCLNFRKLQEIYFIETKKFLLIGKSNICVKVGEKSLTCKKIDLTTIVKPEAPFDLSVVYREGANDFVVTFNTSHLQKKYVKVLMHDVAYRQEKDENKWTHVNLSSTKLTLLQRKLQPAAMYEIKVRSIPDHYFKGFWSEWSPSYYFRTP il7_rebuild_super_split_v1_IL7_longxing_Grafting2_ems_3hM_2512_0001_0006_0001_0001_._ems_3hC_1462_0002_0001_0001_0001_23K24
DTDKLKTKATRAFRSGDRETIERAAHEAAKLGDEEAHAYIVNLFLKLL DYSFSCYSQLEVNGSQHSLTCAFEDPDVNTTNLEFEICGALVEVKCLNFRKLQEIYFIETKKFLLIGKSNICVKVGEKSLTCKKIDLTTIVKPEAPFDLSVVYREGANDFVVTFNTSHLQKKYVKVLMHDVAYRQEKDENKWTHVNLSSTKLTLLQRKLQPAAMYEIKVRSIPDHYFKGFWSEWSPSYYFRTP il7_rebuild_super_whole_v1_IL7_bcov_v3_r3_ems_3hM_3011_000000023_0001_0001_44_61_H_.._ems_p1-15H-GBL-16H-GABBL-16H_0168_0001_0001_0002_0001_0005_0001_0001_0001_._ems_p1-14H-GBL-14H-GBL-14H_0146_0001_0001_0002_0001_0001_0002_22E7
DETQKRRTELRQKFEEAYRKNDEELLEDIYVEVVNVWLELQDPEVQRLARELWRITEESA DYSFSCYSQLEVNGSQHSLTCAFEDPDVNTTNLEFEICGALVEVKCLNFRKLQEIYFIETKKFLLIGKSNICVKVGEKSLTCKKIDLTTIVKPEAPFDLSVVYREGANDFVVTFNTSHLQKKYVKVLMHDVAYRQEKDENKWTHVNLSSTKLTLLQRKLQPAAMYEIKVRSIPDHYFKGFWSEWSPSYYFRTP il7_rebuild_super_split_v1_IL7_bcov_v3_r3_HEEH_04578_000000011_0001_0001_44_64_H_.._ems_3hC_1310_0001_0001_0013_0001_0001_0001_._ems_3hM_2922_0001_0002_0002_30Y33
DEEKEKIEKKFEEIIRRLKNAEDRLARYIAEAVEEQFRLAKRRNDEEDLRLIVLKAEMALKLLER DYSFSCYSQLEVNGSQHSLTCAFEDPDVNTTNLEFEICGALVEVKCLNFRKLQEIYFIETKKFLLIGKSNICVKVGEKSLTCKKIDLTTIVKPEAPFDLSVVYREGANDFVVTFNTSHLQKKYVKVLMHDVAYRQEKDENKWTHVNLSSTKLTLLQRKLQPAAMYEIKVRSIPDHYFKGFWSEWSPSYYFRTP il7_rebuild_super_split_v1_IL7_longxing_Grafting2_ems_3hM_305_0001_0003_0001_0001_._3h_hb1_929_0001_0001_0002_28Y7
DEEAKKLEKEAKERTKELKKHASDEETLEDLSVIVVNLWLEYRSEYVQEVAREVWKKTEELKR DYSFSCYSQLEVNGSQHSLTCAFEDPDVNTTNLEFEICGALVEVKCLNFRKLQEIYFIETKKFLLIGKSNICVKVGEKSLTCKKIDLTTIVKPEAPFDLSVVYREGANDFVVTFNTSHLQKKYVKVLMHDVAYRQEKDENKWTHVNLSSTKLTLLQRKLQPAAMYEIKVRSIPDHYFKGFWSEWSPSYYFRTP il7_rebuild_super_split_v1_IL7_bcov_v3_r3_HEEH_04578_000000011_0001_0001_44_64_H_.._ems_3hC_1310_0001_0001_0013_0001_0001_0001_._ems_3hM_3700_0001_0002_0001
DEKRLQMLEIILREEEEDAKKAKDPRDDERLAKKKEAQAKRIISELARKAIKRLRTVYKKAT DYSFSCYSQLEVNGSQHSLTCAFEDPDVNTTNLEFEICGALVEVKCLNFRKLQEIYFIETKKFLLIGKSNICVKVGEKSLTCKKIDLTTIVKPEAPFDLSVVYREGANDFVVTFNTSHLQKKYVKVLMHDVAYRQEKDENKWTHVNLSSTKLTLLQRKLQPAAMYEIKVRSIPDHYFKGFWSEWSPSYYFRTP il7_rebuild_super_split_v1_IL7_longxing_Grafting2_ems_3hM_1894_0002_0004_0001_0001_._ems_3hM_2769_0001_0002_0001
DVEELVKISIKLARERGNELARYESEYILEAFRKGLASEEEARKAEERIIKVLHG DYSFSCYSQLEVNGSQHSLTCAFEDPDVNTTNLEFEICGALVEVKCLNFRKLQEIYFIETKKFLLIGKSNICVKVGEKSLTCKKIDLTTIVKPEAPFDLSVVYREGANDFVVTFNTSHLQKKYVKVLMHDVAYRQEKDENKWTHVNLSSTKLTLLQRKLQPAAMYEIKVRSIPDHYFKGFWSEWSPSYYFRTP il7_rebuild_super_whole_v1_IL7_bcov_r3_ems_p1-15H-GBL-16H-GABBL-16H_0222_0001_0001_0001_000000016_0001_0001_._3h_hb1_2128_0001_0001_24E24
DWREAERLFELIRTLSERRNDEEDRKESEKRIRAALLAIRLNDELAILLVVRVLEAQLRRIEG DYSFSCYSQLEVNGSQHSLTCAFEDPDVNTTNLEFEICGALVEVKCLNFRKLQEIYFIETKKFLLIGKSNICVKVGEKSLTCKKIDLTTIVKPEAPFDLSVVYREGANDFVVTFNTSHLQKKYVKVLMHDVAYRQEKDENKWTHVNLSSTKLTLLQRKLQPAAMYEIKVRSIPDHYFKGFWSEWSPSYYFRTP il7_rebuild_super_split_v1_IL7_bcov_v3_r3_ems_3hC_436_0002_000000017_0001_0001_47_64_H_.._ems_p1-15H-GBL-16H-GABBL-16H_0382_0001_0001_0001_0001_0001_0001_0001_0001_._3h_hb1_2068_0001_0007_0001
DELAELLLKRVREAIEKRYKPLGVPGGLEGVTDPRLREELKKDKDALEHLERILEARKG LEVNGSQHCGALVEVKTKKFLLIGKSNKIDLTTIVHLQKKYVKVLPDHYFK foldit_2008005_0391556067_0002_49H45
DVEKLVKEVQKLAKKRGDELARLLAERVREAYRKGLVSKEDAEESLKEIAEALKG DYSFSCYSQLEVNGSQHSLTCAFEDPDVNTTNLEFEICGALVEVKCLNFRKLQEIYFIETKKFLLIGKSNICVKVGEKSLTCKKIDLTTIVKPEAPFDLSVVYREGANDFVVTFNTSHLQKKYVKVLMHDVAYRQEKDENKWTHVNLSSTKLTLLQRKLQPAAMYEIKVRSIPDHYFKGFWSEWSPSYYFRTP il7_rebuild_super_whole_v1_IL7_bcov_v3_r3_ems_3hC_436_0002_000000017_0001_0001_47_64_H_.._ems_p1-15H-GBL-16H-GABBL-16H_0382_0001_0001_0001_0001_0001_0001_0001_0001_._ems_p1-15H-GBL-16H-GABBL-16H_0398_0001_0001_0001_0001_0001_48E48
SVEELLEKAVEERKDPELEKVVEEIKRLLENGDPEEAIELLAHLVAKLGDEILHAAAVNLFLLRR DYSFSCYSQLEVNGSQHSLTCAFEDPDVNTTNLEFEICGALVEVKCLNFRKLQEIYFIETKKFLLIGKSNICVKVGEKSLTCKKIDLTTIVKPEAPFDLSVVYREGANDFVVTFNTSHLQKKYVKVLMHDVAYRQEKDENKWTHVNLSSTKLTLLQRKLQPAAMYEIKVRSIPDHYFKGFWSEWSPSYYFRTP il7_rebuild_super_whole_v1_IL7_bcov_v3_r3_ems_3hM_3011_000000023_0001_0001_44_61_H_.._ems_p1-15H-GBL-16H-GABBL-16H_0168_0001_0001_0002_0001_0005_0001_0001_0001_._31920f510a6589983022af97b9178b34_0001_1_0001_0001_0001_39E7
RLEMVLEILKEELKDAKEEKHWDNQQEDEQEIQIDREIKSSDDERLAKKKVDQARKIIE LEVNGSQHCGALVEVKTKKFLLIGKSNKIDLTTIVHLQKKYVKVLPDHYFK foldit_2008135_0392317366_5V27
TIKLVFHFLAKLETPDARKLHALLVNLFLQGIPPEEVVRLLTEAARKLGNPELAEEIRRLFEEAP DYSFSCYSQLEVNGSQHSLTCAFEDPDVNTTNLEFEICGALVEVKCLNFRKLQEIYFIETKKFLLIGKSNICVKVGEKSLTCKKIDLTTIVKPEAPFDLSVVYREGANDFVVTFNTSHLQKKYVKVLMHDVAYRQEKDENKWTHVNLSSTKLTLLQRKLQPAAMYEIKVRSIPDHYFKGFWSEWSPSYYFRTP il7_rebuild_super_split_v1_IL7_bcov_v3_r3_ems_3hM_3011_000000023_0001_0001_44_61_H_.._ems_p1-15H-GBL-16H-GABBL-16H_0168_0001_0001_0002_0001_0005_0001_0001_0001_._c633343fc68fbe42b67cc1edeaa49416_0001_1_0001_0001_0001_6F10
DLSEVETILRKIEEIARKQGDKKVVWLVEATLELLEEAKRKNDEDELRWAKRLAERMLEWVES DYSFSCYSQLEVNGSQHSLTCAFEDPDVNTTNLEFEICGALVEVKCLNFRKLQEIYFIETKKFLLIGKSNICVKVGEKSLTCKKIDLTTIVKPEAPFDLSVVYREGANDFVVTFNTSHLQKKYVKVLMHDVAYRQEKDENKWTHVNLSSTKLTLLQRKLQPAAMYEIKVRSIPDHYFKGFWSEWSPSYYFRTP il7_rebuild_super_whole_v1_IL7_bcov_r2_ems_3hM_1129_000000027_0001_0001_._ems_3hM_1194_0001_0003_57M59
SLEEELEKLIKQVPDELARLLLERVLEAVRRDPRRKEDALESIVRILKALDEELARKLEELVKRQ DYSFSCYSQLEVNGSQHSLTCAFEDPDVNTTNLEFEICGALVEVKCLNFRKLQEIYFIETKKFLLIGKSNICVKVGEKSLTCKKIDLTTIVKPEAPFDLSVVYREGANDFVVTFNTSHLQKKYVKVLMHDVAYRQEKDENKWTHVNLSSTKLTLLQRKLQPAAMYEIKVRSIPDHYFKGFWSEWSPSYYFRTP il7_rebuild_super_split_v1_IL7_bcov_v3_r3_ems_3hC_436_0002_000000017_0001_0001_47_64_H_.._ems_p1-15H-GBL-16H-GABBL-16H_0382_0001_0001_0001_0001_0001_0001_0001_0001_._f940e7217906885d4e2bdd80c9d716ec_0001_1_0001_0002_0001
DTDELARIAIKLARERGDEDAEESAERILEATKKGKASDELAELLLRLVIEALRK DYSFSCYSQLEVNGSQHSLTCAFEDPDVNTTNLEFEICGALVEVKCLNFRKLQEIYFIETKKFLLIGKSNICVKVGEKSLTCKKIDLTTIVKPEAPFDLSVVYREGANDFVVTFNTSHLQKKYVKVLMHDVAYRQEKDENKWTHVNLSSTKLTLLQRKLQPAAMYEIKVRSIPDHYFKGFWSEWSPSYYFRTP il7_rebuild_super_split_v1_IL7_bcov_v3_r3_ems_3hC_436_0002_000000017_0001_0001_47_64_H_.._ems_p1-15H-GBL-16H-GABBL-16H_0382_0001_0001_0001_0001_0001_0001_0001_0001_._3h_hb1_2029_0001_0001_0001_48L27
DEESELAEIIARAVAEQAEESNDEEDVRLVALMVEMAAKRTNSDEVRKIAEHLKRWLEERRRH DYSFSCYSQLEVNGSQHSLTCAFEDPDVNTTNLEFEICGALVEVKCLNFRKLQEIYFIETKKFLLIGKSNICVKVGEKSLTCKKIDLTTIVKPEAPFDLSVVYREGANDFVVTFNTSHLQKKYVKVLMHDVAYRQEKDENKWTHVNLSSTKLTLLQRKLQPAAMYEIKVRSIPDHYFKGFWSEWSPSYYFRTP il7_rebuild_super_whole_v1_IL7_longxing_Grafting2_ems_3hM_305_0001_0003_0001_0001_._3h_hb1_5803_0001_0001_33M31
DDKKLAMQKVKLALKIVDDSNSGEKKSKENLSNNKESSRSESPEQQRALHIAWIVIDEV LEVNGSQHCGALVEVKTKKFLLIGKSNKIDLTTIVHLQKKYVKVLPDHYFK foldit_2008162_0392461284_8Q8
GEIRVEIPPGGKEEWLLRATLELIREARKRGDEDELEWARRLLERMLKWLGVPSKINDD LEVNGSQHCGALVEVKTKKFLLIGKSNKIDLTTIVHLQKKYVKVLPDHYFK foldit_2007983_0391321181_0001_46M59
SKEELQEELERLAKEALRQASKDDKARWLIEATEELAREAIKKDDDDETRWALKLIRRMLEWVG DYSFSCYSQLEVNGSQHSLTCAFEDPDVNTTNLEFEICGALVEVKCLNFRKLQEIYFIETKKFLLIGKSNICVKVGEKSLTCKKIDLTTIVKPEAPFDLSVVYREGANDFVVTFNTSHLQKKYVKVLMHDVAYRQEKDENKWTHVNLSSTKLTLLQRKLQPAAMYEIKVRSIPDHYFKGFWSEWSPSYYFRTP il7_rebuild_super_whole_v1_IL7_bcov_r2_ems_3hM_1129_000000027_0001_0001_._3h_hb1_4756_0001_0001_59M59
DTEEDQRLLRLKWEQAKKSPDPELAEIIERAVEEQAERVSKTNPEVREFFEKLKTKIEKEK DYSFSCYSQLEVNGSQHSLTCAFEDPDVNTTNLEFEICGALVEVKCLNFRKLQEIYFIETKKFLLIGKSNICVKVGEKSLTCKKIDLTTIVKPEAPFDLSVVYREGANDFVVTFNTSHLQKKYVKVLMHDVAYRQEKDENKWTHVNLSSTKLTLLQRKLQPAAMYEIKVRSIPDHYFKGFWSEWSPSYYFRTP il7_rebuild_super_split_v1_IL7_longxing_Grafting2_ems_3hM_305_0001_0003_0001_0001_._ems_3hM_2356_0001_0002_0001_15Q34
PELTVGPPDGGDNDRERIKELAHKAAETGDPEAHALLVNIFLSLDNGPGAPPRSISSHP LEVNGSQHCGALVEVKTKKFLLIGKSNKIDLTTIVHLQKKYVKVLPDHYFK foldit_2008088_0392092858_0003
DEVAEEVKRLIEEGNIEEALKLIEEIAHELAKEGDEEKHALVVNAFLALALGNPEEAKKLLEKIP DYSFSCYSQLEVNGSQHSLTCAFEDPDVNTTNLEFEICGALVEVKCLNFRKLQEIYFIETKKFLLIGKSNICVKVGEKSLTCKKIDLTTIVKPEAPFDLSVVYREGANDFVVTFNTSHLQKKYVKVLMHDVAYRQEKDENKWTHVNLSSTKLTLLQRKLQPAAMYEIKVRSIPDHYFKGFWSEWSPSYYFRTP il7_rebuild_super_whole_v1_IL7_bcov_v3_r3_ems_3hM_3011_000000023_0001_0001_44_61_H_.._ems_p1-15H-GBL-16H-GABBL-16H_0168_0001_0001_0002_0001_0005_0001_0001_0001_._158a6b89760520da7d81904e09f6a8cd_0001_1_0001_0001_0002_24E7
EEVQKRLRELWHNTEKAEKNNHDNSDKNHSDNKESDRKDTSAVDKLEDQSVELVNRWLS LEVNGSQHCGALVEVKTKKFLLIGKSNKIDLTTIVHLQKKYVKVLPDHYFK foldit_2008025_0391684346_7L7
DKREEIEDLSELVVNLWLRVSDEEAIKRVQEIAREAWKATEKGDEDTVEKLLRLAVKILQSALS DYSFSCYSQLEVNGSQHSLTCAFEDPDVNTTNLEFEICGALVEVKCLNFRKLQEIYFIETKKFLLIGKSNICVKVGEKSLTCKKIDLTTIVKPEAPFDLSVVYREGANDFVVTFNTSHLQKKYVKVLMHDVAYRQEKDENKWTHVNLSSTKLTLLQRKLQPAAMYEIKVRSIPDHYFKGFWSEWSPSYYFRTP il7_rebuild_super_split_v1_IL7_bcov_v3_r3_HEEH_04578_000000011_0001_0001_44_64_H_.._ems_3hC_1310_0001_0001_0013_0001_0001_0001_._ems_3hC_707_0001_0002_0001_11E34
SPDDEKRFEDVSVLVVNAWLSNEPLDVTVSVSGVTFKITVSEDPRDQEKVQELLREVWQVTEEK DYSFSCYSQLEVNGSQHSLTCAFEDPDVNTTNLEFEICGALVEVKCLNFRKLQEIYFIETKKFLLIGKSNICVKVGEKSLTCKKIDLTTIVKPEAPFDLSVVYREGANDFVVTFNTSHLQKKYVKVLMHDVAYRQEKDENKWTHVNLSSTKLTLLQRKLQPAAMYEIKVRSIPDHYFKGFWSEWSPSYYFRTP il7_rebuild_super_split_v1_IL7_bcov_v3_r3_HEEH_04578_000000011_0001_0001_44_64_H_.._ems_3hC_1310_0001_0001_0013_0001_0001_0001_._HEEH_14088_0001_0002_0001_54L7
DRMAEYVWRVLVLELKEAIKGPTSFSLSMRRIEIHYEKDREELRLVERKLRLAIKILES LEVNGSQHCGALVEVKTKKFLLIGKSNKIDLTTIVHLQKKYVKVLPDHYFK foldit_2008211_0392767640_6Y27
TEEEEKEKKIEKKIKTVVDQIQDIKEAFHFVAKIRDEAEKRNDELTVKAAELVHARLVNRFLD DYSFSCYSQLEVNGSQHSLTCAFEDPDVNTTNLEFEICGALVEVKCLNFRKLQEIYFIETKKFLLIGKSNICVKVGEKSLTCKKIDLTTIVKPEAPFDLSVVYREGANDFVVTFNTSHLQKKYVKVLMHDVAYRQEKDENKWTHVNLSSTKLTLLQRKLQPAAMYEIKVRSIPDHYFKGFWSEWSPSYYFRTP il7_rebuild_super_split_v1_IL7_bcov_v3_r3_ems_3hM_3011_000000023_0001_0001_44_61_H_.._ems_p1-15H-GBL-16H-GABBL-16H_0168_0001_0001_0002_0001_0005_0001_0001_0001_._ems_3hM_977_0001_0002_0002_28F10
TEDAHIILWRAELALKRAEEENDEERIKYILELLREEAEELNDEHAVRIIREIIKKLEEERR DYSFSCYSQLEVNGSQHSLTCAFEDPDVNTTNLEFEICGALVEVKCLNFRKLQEIYFIETKKFLLIGKSNICVKVGEKSLTCKKIDLTTIVKPEAPFDLSVVYREGANDFVVTFNTSHLQKKYVKVLMHDVAYRQEKDENKWTHVNLSSTKLTLLQRKLQPAAMYEIKVRSIPDHYFKGFWSEWSPSYYFRTP il7_rebuild_super_split_v1_IL7_bcov_r2_ems_3hM_540_000000033_0001_0001_._3h_hb1_4919_0001_0002_0001_33L32
SPEEKRKVQKLAEELWKATEEKQPYTVTYRVNGQSLSYTVSEDPETQKEAEDVSVLLVNAWLRG DYSFSCYSQLEVNGSQHSLTCAFEDPDVNTTNLEFEICGALVEVKCLNFRKLQEIYFIETKKFLLIGKSNICVKVGEKSLTCKKIDLTTIVKPEAPFDLSVVYREGANDFVVTFNTSHLQKKYVKVLMHDVAYRQEKDENKWTHVNLSSTKLTLLQRKLQPAAMYEIKVRSIPDHYFKGFWSEWSPSYYFRTP il7_rebuild_super_split_v1_IL7_bcov_v3_r3_HEEH_04578_000000011_0001_0001_44_64_H_.._ems_3hC_1310_0001_0001_0013_0001_0001_0001_._HEEH_15046_0001_0002_0003_13E8
SEEEERVRKLLEQGNAEEIKKEAHELANKTGNPELHAAAVNLFLALKQGDPEKVVKLVVEALKRT DYSFSCYSQLEVNGSQHSLTCAFEDPDVNTTNLEFEICGALVEVKCLNFRKLQEIYFIETKKFLLIGKSNICVKVGEKSLTCKKIDLTTIVKPEAPFDLSVVYREGANDFVVTFNTSHLQKKYVKVLMHDVAYRQEKDENKWTHVNLSSTKLTLLQRKLQPAAMYEIKVRSIPDHYFKGFWSEWSPSYYFRTP il7_rebuild_super_split_v1_IL7_bcov_v3_r3_ems_3hM_3011_000000023_0001_0001_44_61_H_.._ems_p1-15H-GBL-16H-GABBL-16H_0168_0001_0001_0002_0001_0005_0001_0001_0001_._38988922cefeff2c327ac5ec7a3adf93_0001_1_0001_0003_0001
DERESSELLKELEHLLRLLSGSEADELARLLFERVKEAQELGNLEDSEEHARRIIEALRRELK DYSFSCYSQLEVNGSQHSLTCAFEDPDVNTTNLEFEICGALVEVKCLNFRKLQEIYFIETKKFLLIGKSNICVKVGEKSLTCKKIDLTTIVKPEAPFDLSVVYREGANDFVVTFNTSHLQKKYVKVLMHDVAYRQEKDENKWTHVNLSSTKLTLLQRKLQPAAMYEIKVRSIPDHYFKGFWSEWSPSYYFRTP il7_rebuild_super_split_v1_IL7_bcov_v3_r3_ems_3hC_436_0002_000000017_0001_0001_47_64_H_.._ems_p1-15H-GBL-16H-GABBL-16H_0382_0001_0001_0001_0001_0001_0001_0001_0001_._3h_hb1_492_0001_0002_0002_50H45
DELAEYLLKFIIKAFLKTHGGDEELEKELDKWLKHPDDEKMKELGGDMTEALKAMQRILKVLKK LEVNGSQHCGALVEVKTKKFLLIGKSNKIDLTTIVHLQKKYVKVLPDHYFK foldit_2008074_0391990740_10F27
DDELAKLLVRRSLEASERRNDFELSEDILESALRIAEALNDEDLIRHIRRLIEENRRKLKG DYSFSCYSQLEVNGSQHSLTCAFEDPDVNTTNLEFEICGALVEVKCLNFRKLQEIYFIETKKFLLIGKSNICVKVGEKSLTCKKIDLTTIVKPEAPFDLSVVYREGANDFVVTFNTSHLQKKYVKVLMHDVAYRQEKDENKWTHVNLSSTKLTLLQRKLQPAAMYEIKVRSIPDHYFKGFWSEWSPSYYFRTP il7_rebuild_super_split_v1_IL7_bcov_v3_r3_ems_3hC_436_0002_000000017_0001_0001_47_64_H_.._ems_p1-15H-GBL-16H-GABBL-16H_0382_0001_0001_0001_0001_0001_0001_0001_0001_._3h_hb1_2692_0001_0003_0001_12S28
DRRLEMLSRILREEAEDALRKNDWDDARLAALKLEQAARIINSEESLKIAEELQRLAEELR DYSFSCYSQLEVNGSQHSLTCAFEDPDVNTTNLEFEICGALVEVKCLNFRKLQEIYFIETKKFLLIGKSNICVKVGEKSLTCKKIDLTTIVKPEAPFDLSVVYREGANDFVVTFNTSHLQKKYVKVLMHDVAYRQEKDENKWTHVNLSSTKLTLLQRKLQPAAMYEIKVRSIPDHYFKGFWSEWSPSYYFRTP il7_rebuild_super_whole_v1_IL7_longxing_Grafting2_ems_3hM_1894_0002_0004_0001_0001_._3h_hb1_4807_0001_0002_32L52
DRMAEYVIEVLQLERNEALNKDQEDKTKQVEDKEERRTGDEEQQLVERKLKLADKILRS LEVNGSQHCGALVEVKTKKFLLIGKSNKIDLTTIVHLQKKYVKVLPDHYFK foldit_2008211_0392766710_6Y27
SDLEESLKRIEEALRRDAERNDEEIFDELARLLRRRSEEAWTSEEDQTEIKKQIEEIARRA DYSFSCYSQLEVNGSQHSLTCAFEDPDVNTTNLEFEICGALVEVKCLNFRKLQEIYFIETKKFLLIGKSNICVKVGEKSLTCKKIDLTTIVKPEAPFDLSVVYREGANDFVVTFNTSHLQKKYVKVLMHDVAYRQEKDENKWTHVNLSSTKLTLLQRKLQPAAMYEIKVRSIPDHYFKGFWSEWSPSYYFRTP il7_rebuild_super_split_v1_IL7_bcov_v3_r3_ems_3hC_436_0002_000000017_0001_0001_47_64_H_.._ems_p1-15H-GBL-16H-GABBL-16H_0382_0001_0001_0001_0001_0001_0001_0001_0001_._3h_hb1_6538_0001_0001_0001_37S28
GDRELAHRKIRLALEIALRTEDKEEAKRALHEAEIVAREANSEESKRLVEHAARLVEELIRR DYSFSCYSQLEVNGSQHSLTCAFEDPDVNTTNLEFEICGALVEVKCLNFRKLQEIYFIETKKFLLIGKSNICVKVGEKSLTCKKIDLTTIVKPEAPFDLSVVYREGANDFVVTFNTSHLQKKYVKVLMHDVAYRQEKDENKWTHVNLSSTKLTLLQRKLQPAAMYEIKVRSIPDHYFKGFWSEWSPSYYFRTP il7_rebuild_super_whole_v1_IL7_longxing_Grafting2_ems_3hM_843_0001_0012_0001_0001_._3h_hb1_4780_0001_0002_32E32
EEVQKKARKLWHNTEKAEKENKDKVDKDGEEEQNKEMTQKAVKKLEDQSVKLVNKWLS LEVNGSQHCGALVEVKTKKFLLIGKSNKIDLTTIVHLQKKYVKVLPDHYFK foldit_2008025_0391715709
DVRKEAEETIRLAEEVARNAKSEADELALLELARVQEAALELNDEDALESASRIIRALIELNER DYSFSCYSQLEVNGSQHSLTCAFEDPDVNTTNLEFEICGALVEVKCLNFRKLQEIYFIETKKFLLIGKSNICVKVGEKSLTCKKIDLTTIVKPEAPFDLSVVYREGANDFVVTFNTSHLQKKYVKVLMHDVAYRQEKDENKWTHVNLSSTKLTLLQRKLQPAAMYEIKVRSIPDHYFKGFWSEWSPSYYFRTP il7_rebuild_super_split_v1_IL7_bcov_v3_r3_ems_3hC_436_0002_000000017_0001_0001_47_64_H_.._ems_p1-15H-GBL-16H-GABBL-16H_0382_0001_0001_0001_0001_0001_0001_0001_0001_._3h_hb1_1075_0001_0006_0001_31E24
DEAIKIVAHVIASIPDPERRLELHAILVNLFLSGVPPEEIVKIIKKLLEELGNPELARLLEELVR DYSFSCYSQLEVNGSQHSLTCAFEDPDVNTTNLEFEICGALVEVKCLNFRKLQEIYFIETKKFLLIGKSNICVKVGEKSLTCKKIDLTTIVKPEAPFDLSVVYREGANDFVVTFNTSHLQKKYVKVLMHDVAYRQEKDENKWTHVNLSSTKLTLLQRKLQPAAMYEIKVRSIPDHYFKGFWSEWSPSYYFRTP il7_rebuild_super_split_v1_IL7_bcov_v3_r3_ems_3hM_3011_000000023_0001_0001_44_61_H_.._ems_p1-15H-GBL-16H-GABBL-16H_0168_0001_0001_0002_0001_0005_0001_0001_0001_._87b7e031a888ead1881e674a44c3f2a3_0001_1_0001_0001_0001
DVEELVKISIKLARERGDRRAEYISEIVRAEFRAGKLDEHLARRKEELAIEILHG DYSFSCYSQLEVNGSQHSLTCAFEDPDVNTTNLEFEICGALVEVKCLNFRKLQEIYFIETKKFLLIGKSNICVKVGEKSLTCKKIDLTTIVKPEAPFDLSVVYREGANDFVVTFNTSHLQKKYVKVLMHDVAYRQEKDENKWTHVNLSSTKLTLLQRKLQPAAMYEIKVRSIPDHYFKGFWSEWSPSYYFRTP il7_rebuild_super_split_v1_IL7_longxing_Grafting2_ems_3hM_843_0001_0012_0001_0001_._3h_hb1_2128_0001_0001_23Y31
DEEHEKTLEDLKRKVEEAIRDSRKREWLKELIKRLAHRAAKDSDEHKAELLHAFAVHAFLLIDK DYSFSCYSQLEVNGSQHSLTCAFEDPDVNTTNLEFEICGALVEVKCLNFRKLQEIYFIETKKFLLIGKSNICVKVGEKSLTCKKIDLTTIVKPEAPFDLSVVYREGANDFVVTFNTSHLQKKYVKVLMHDVAYRQEKDENKWTHVNLSSTKLTLLQRKLQPAAMYEIKVRSIPDHYFKGFWSEWSPSYYFRTP il7_rebuild_super_split_v1_IL7_bcov_v3_r3_ems_3hM_3011_000000023_0001_0001_44_61_H_.._ems_p1-15H-GBL-16H-GABBL-16H_0168_0001_0001_0002_0001_0005_0001_0001_0001_._3h_hb1_3984_0001_0002_0001_57H27
DEEIKKKVHELARLAQELIEKAQREEERRELAELAHALAVNAFLEDDEEAKKIADEVFEILRQLQ DYSFSCYSQLEVNGSQHSLTCAFEDPDVNTTNLEFEICGALVEVKCLNFRKLQEIYFIETKKFLLIGKSNICVKVGEKSLTCKKIDLTTIVKPEAPFDLSVVYREGANDFVVTFNTSHLQKKYVKVLMHDVAYRQEKDENKWTHVNLSSTKLTLLQRKLQPAAMYEIKVRSIPDHYFKGFWSEWSPSYYFRTP il7_rebuild_super_split_v1_IL7_bcov_v3_r3_ems_3hM_3011_000000023_0001_0001_44_61_H_.._ems_p1-15H-GBL-16H-GABBL-16H_0168_0001_0001_0002_0001_0005_0001_0001_0001_._3h_hb1_1920_0001_0010_0001_8V10
DEQLEEAEHSIRLLRELAKHLTDELAKIILEAVIEQLEEALRRNDREAAHEDSRLAKLKLKMAG DYSFSCYSQLEVNGSQHSLTCAFEDPDVNTTNLEFEICGALVEVKCLNFRKLQEIYFIETKKFLLIGKSNICVKVGEKSLTCKKIDLTTIVKPEAPFDLSVVYREGANDFVVTFNTSHLQKKYVKVLMHDVAYRQEKDENKWTHVNLSSTKLTLLQRKLQPAAMYEIKVRSIPDHYFKGFWSEWSPSYYFRTP il7_rebuild_super_split_v1_IL7_longxing_Grafting2_ems_3hM_305_0001_0003_0001_0001_._3h_hb1_6838_0001_0002_0001
SAKKIISKAIKLARKKGDEDAEESLRRILEALEKGSADDELASLLAERVLEALV DYSFSCYSQLEVNGSQHSLTCAFEDPDVNTTNLEFEICGALVEVKCLNFRKLQEIYFIETKKFLLIGKSNICVKVGEKSLTCKKIDLTTIVKPEAPFDLSVVYREGANDFVVTFNTSHLQKKYVKVLMHDVAYRQEKDENKWTHVNLSSTKLTLLQRKLQPAAMYEIKVRSIPDHYFKGFWSEWSPSYYFRTP il7_rebuild_super_split_v1_IL7_bcov_v3_r3_ems_3hC_436_0002_000000017_0001_0001_47_64_H_.._ems_p1-15H-GBL-16H-GABBL-16H_0382_0001_0001_0001_0001_0001_0001_0001_0001_._ems_p1-15H-GBL-16H-GABBL-15H_0046_0001_0001_0002_0001_0002_0001
SELEEKVEKLLRNGDPEKAIKVLAHIAARRNDEEVHALIVHLFLAVKRGEIPPEEAVKLALELLK DYSFSCYSQLEVNGSQHSLTCAFEDPDVNTTNLEFEICGALVEVKCLNFRKLQEIYFIETKKFLLIGKSNICVKVGEKSLTCKKIDLTTIVKPEAPFDLSVVYREGANDFVVTFNTSHLQKKYVKVLMHDVAYRQEKDENKWTHVNLSSTKLTLLQRKLQPAAMYEIKVRSIPDHYFKGFWSEWSPSYYFRTP il7_rebuild_super_whole_v1_IL7_bcov_v3_r3_ems_3hM_3011_000000023_0001_0001_44_61_H_.._ems_p1-15H-GBL-16H-GABBL-16H_0168_0001_0001_0002_0001_0005_0001_0001_0001_._1caa80fd4e4d8c86599c81cf5b939f25_0001_1_0001_0001_41H27
GGNPELAVYIAKAVLEQAIESGDPEDIRLAELKLEMAREHIPDPELRKLIERLLKGLTG LEVNGSQHCGALVEVKTKKFLLIGKSNKIDLTTIVHLQKKYVKVLPDHYFK foldit_2008217_0392839267_0002_9Y7
SEVIKLAFHVAAVALKKGDLEVHALAVNIFLRWKRGELSTDEAKKELKKLEKRAK DYSFSCYSQLEVNGSQHSLTCAFEDPDVNTTNLEFEICGALVEVKCLNFRKLQEIYFIETKKFLLIGKSNICVKVGEKSLTCKKIDLTTIVKPEAPFDLSVVYREGANDFVVTFNTSHLQKKYVKVLMHDVAYRQEKDENKWTHVNLSSTKLTLLQRKLQPAAMYEIKVRSIPDHYFKGFWSEWSPSYYFRTP il7_rebuild_super_split_v1_IL7_bcov_v3_r3_ems_3hM_3011_000000023_0001_0001_44_61_H_.._ems_p1-15H-GBL-16H-GABBL-16H_0168_0001_0001_0002_0001_0005_0001_0001_0001_._ems_p1-16H-GBL-16H-GABBL-15H_0194_0001_0001_0001_0001_0006_0001_8F10
DKEQEDLKEWAKELKKTASKIPDEDLRLAIRHAALAVEIAADEDTRLAKERAEHIERIVRDEK DYSFSCYSQLEVNGSQHSLTCAFEDPDVNTTNLEFEICGALVEVKCLNFRKLQEIYFIETKKFLLIGKSNICVKVGEKSLTCKKIDLTTIVKPEAPFDLSVVYREGANDFVVTFNTSHLQKKYVKVLMHDVAYRQEKDENKWTHVNLSSTKLTLLQRKLQPAAMYEIKVRSIPDHYFKGFWSEWSPSYYFRTP il7_rebuild_super_split_v1_IL7_longxing_Grafting2_ems_3hM_843_0001_0012_0001_0001_._ems_3hM_1082_0001_0006_0001_32H9
TLEEVAALLVNAFLLIPDPEVREIIKEIAHLLAKDPEKARKLLKELVEKVGDPLLREALRVLEEG DYSFSCYSQLEVNGSQHSLTCAFEDPDVNTTNLEFEICGALVEVKCLNFRKLQEIYFIETKKFLLIGKSNICVKVGEKSLTCKKIDLTTIVKPEAPFDLSVVYREGANDFVVTFNTSHLQKKYVKVLMHDVAYRQEKDENKWTHVNLSSTKLTLLQRKLQPAAMYEIKVRSIPDHYFKGFWSEWSPSYYFRTP il7_rebuild_super_split_v1_IL7_bcov_v3_r3_ems_3hM_3011_000000023_0001_0001_44_61_H_.._ems_p1-15H-GBL-16H-GABBL-16H_0168_0001_0001_0002_0001_0005_0001_0001_0001_._9f5c0382a7d0acf055dfffb0dce879b5_0001_0001_0001_0001_6A22
RVEDAEKFIKEAAHRAAKRNDEESAALVVNAFLDLKRAAKDNDEEKLNRLAKELIRLIEESLK DYSFSCYSQLEVNGSQHSLTCAFEDPDVNTTNLEFEICGALVEVKCLNFRKLQEIYFIETKKFLLIGKSNICVKVGEKSLTCKKIDLTTIVKPEAPFDLSVVYREGANDFVVTFNTSHLQKKYVKVLMHDVAYRQEKDENKWTHVNLSSTKLTLLQRKLQPAAMYEIKVRSIPDHYFKGFWSEWSPSYYFRTP il7_rebuild_super_whole_v1_IL7_bcov_v3_r3_ems_3hM_3011_000000023_0001_0001_44_61_H_.._ems_p1-15H-GBL-16H-GABBL-16H_0168_0001_0001_0002_0001_0005_0001_0001_0001_._3h_hb1_2015_0001_0001_0003_25A22
DEEEVIRLIIELAGLPPEEEEKLRRILERARQGDPEARKLIKEIAHELARKNPEAHALLVHLFLQ DYSFSCYSQLEVNGSQHSLTCAFEDPDVNTTNLEFEICGALVEVKCLNFRKLQEIYFIETKKFLLIGKSNICVKVGEKSLTCKKIDLTTIVKPEAPFDLSVVYREGANDFVVTFNTSHLQKKYVKVLMHDVAYRQEKDENKWTHVNLSSTKLTLLQRKLQPAAMYEIKVRSIPDHYFKGFWSEWSPSYYFRTP il7_rebuild_super_split_v1_IL7_bcov_v3_r3_ems_3hM_3011_000000023_0001_0001_44_61_H_.._ems_p1-15H-GBL-16H-GABBL-16H_0168_0001_0001_0002_0001_0005_0001_0001_0001_._34fd14c9e28d1d618297a796766bfff9_0001_1_0001_0001_0003_61H27
PEVEELLEEVLKKIPDELARLLLELVLEALKLGNPEDALESLKRIVEAVGDPLLKEALELLERLR DYSFSCYSQLEVNGSQHSLTCAFEDPDVNTTNLEFEICGALVEVKCLNFRKLQEIYFIETKKFLLIGKSNICVKVGEKSLTCKKIDLTTIVKPEAPFDLSVVYREGANDFVVTFNTSHLQKKYVKVLMHDVAYRQEKDENKWTHVNLSSTKLTLLQRKLQPAAMYEIKVRSIPDHYFKGFWSEWSPSYYFRTP il7_rebuild_super_split_v1_IL7_bcov_v3_r3_ems_3hC_436_0002_000000017_0001_0001_47_64_H_.._ems_p1-15H-GBL-16H-GABBL-16H_0382_0001_0001_0001_0001_0001_0001_0001_0001_._203c464a1e6522ce01529d812aae7fa9_0001_0001_0001_0001_25L27
DKKKWLLEATRELFREAVRKRDEDEVRWAVRLAERMAKWANNEELKEWVKRAKEILKRLR DYSFSCYSQLEVNGSQHSLTCAFEDPDVNTTNLEFEICGALVEVKCLNFRKLQEIYFIETKKFLLIGKSNICVKVGEKSLTCKKIDLTTIVKPEAPFDLSVVYREGANDFVVTFNTSHLQKKYVKVLMHDVAYRQEKDENKWTHVNLSSTKLTLLQRKLQPAAMYEIKVRSIPDHYFKGFWSEWSPSYYFRTP il7_rebuild_super_whole_v1_IL7_bcov_r2_ems_3hM_1129_000000027_0001_0001_._3h_hb1_4772_0001_0003_36M59
RIDISPLHKEDKLEWLLKATLELIKEALKRNDEDELKIAIKLLERQLKWIDEGYDELRIGH LEVNGSQHCGALVEVKTKKFLLIGKSNKIDLTTIVHLQKKYVKVLPDHYFK foldit_2007983_0391299446_38I51
DVIEKLIELVKRGEIPPEEAAELLLEILKRRGIPPEQVHALVVNLFLKKGDPIIKLLFHVLAKLA DYSFSCYSQLEVNGSQHSLTCAFEDPDVNTTNLEFEICGALVEVKCLNFRKLQEIYFIETKKFLLIGKSNICVKVGEKSLTCKKIDLTTIVKPEAPFDLSVVYREGANDFVVTFNTSHLQKKYVKVLMHDVAYRQEKDENKWTHVNLSSTKLTLLQRKLQPAAMYEIKVRSIPDHYFKGFWSEWSPSYYFRTP il7_rebuild_super_split_v1_IL7_bcov_v3_r3_ems_3hM_3011_000000023_0001_0001_44_61_H_.._ems_p1-15H-GBL-16H-GABBL-16H_0168_0001_0001_0002_0001_0005_0001_0001_0001_._433e1ba86fca69ce9f534b6811edcb41_0001_1_0001_0001_0001_58F10
DRMAEHVIKVLKLIKKEAESSSRTESNENRDKEQHSNTTGEELELVERKLRLAKKIQES LEVNGSQHCGALVEVKTKKFLLIGKSNKIDLTTIVHLQKKYVKVLPDHYFK foldit_2008211_0392709966_14I35
DELEEAIKELKERGVPPEEIAKILVELAEELAGGDPRKAHALLVNVFLKTGDPVIKLAFHLLARK DYSFSCYSQLEVNGSQHSLTCAFEDPDVNTTNLEFEICGALVEVKCLNFRKLQEIYFIETKKFLLIGKSNICVKVGEKSLTCKKIDLTTIVKPEAPFDLSVVYREGANDFVVTFNTSHLQKKYVKVLMHDVAYRQEKDENKWTHVNLSSTKLTLLQRKLQPAAMYEIKVRSIPDHYFKGFWSEWSPSYYFRTP il7_rebuild_super_split_v1_IL7_bcov_v3_r3_ems_3hM_3011_000000023_0001_0001_44_61_H_.._ems_p1-15H-GBL-16H-GABBL-16H_0168_0001_0001_0002_0001_0005_0001_0001_0001_._95ef66a8d01d5e86e9eb134ce8c8eedb_0001_1_0001_0001_0001_59F10
DEWERVLEEARRHLEWAHRANNERIIYIQRVLIEELEEAWRNNDEERLEDAHIIQWELKAFSD DYSFSCYSQLEVNGSQHSLTCAFEDPDVNTTNLEFEICGALVEVKCLNFRKLQEIYFIETKKFLLIGKSNICVKVGEKSLTCKKIDLTTIVKPEAPFDLSVVYREGANDFVVTFNTSHLQKKYVKVLMHDVAYRQEKDENKWTHVNLSSTKLTLLQRKLQPAAMYEIKVRSIPDHYFKGFWSEWSPSYYFRTP il7_rebuild_super_split_v1_IL7_bcov_r2_ems_3hM_540_000000033_0001_0001_._3h_hb1_4236_0001_0004_0001_57E55
HLEEILKEWLKRSEEHLRRVDDDLARIINEAVQEKAELALKDKDEKKIREDLRLVELKARMAEG DYSFSCYSQLEVNGSQHSLTCAFEDPDVNTTNLEFEICGALVEVKCLNFRKLQEIYFIETKKFLLIGKSNICVKVGEKSLTCKKIDLTTIVKPEAPFDLSVVYREGANDFVVTFNTSHLQKKYVKVLMHDVAYRQEKDENKWTHVNLSSTKLTLLQRKLQPAAMYEIKVRSIPDHYFKGFWSEWSPSYYFRTP il7_rebuild_super_split_v1_IL7_longxing_Grafting2_ems_3hM_305_0001_0003_0001_0001_._3h_hb1_5826_0001_0001_0001_35K15
DEKEKIRSTIKTLLDLIKNASSEEEAIKLTAHAIAFADRVPDPEAQKAHARLVNIFLELL DYSFSCYSQLEVNGSQHSLTCAFEDPDVNTTNLEFEICGALVEVKCLNFRKLQEIYFIETKKFLLIGKSNICVKVGEKSLTCKKIDLTTIVKPEAPFDLSVVYREGANDFVVTFNTSHLQKKYVKVLMHDVAYRQEKDENKWTHVNLSSTKLTLLQRKLQPAAMYEIKVRSIPDHYFKGFWSEWSPSYYFRTP il7_rebuild_super_split_v1_IL7_bcov_v3_r3_ems_3hM_3011_000000023_0001_0001_44_61_H_.._ems_p1-15H-GBL-16H-GABBL-16H_0168_0001_0001_0002_0001_0005_0001_0001_0001_._ems_3hC_551_0001_0006_0003
SEELLREIIELLKELNPEAKEALERILKVLEEGKAPPELVIYLLSYIAKALGDPELLRLLEELLK DYSFSCYSQLEVNGSQHSLTCAFEDPDVNTTNLEFEICGALVEVKCLNFRKLQEIYFIETKKFLLIGKSNICVKVGEKSLTCKKIDLTTIVKPEAPFDLSVVYREGANDFVVTFNTSHLQKKYVKVLMHDVAYRQEKDENKWTHVNLSSTKLTLLQRKLQPAAMYEIKVRSIPDHYFKGFWSEWSPSYYFRTP il7_rebuild_super_split_v1_IL7_bcov_r3_ems_p1-15H-GBL-16H-GABBL-16H_0222_0001_0001_0001_000000016_0001_0001_._12614e486c97b60ccaa3b3297bc806fd_0001_1_0001_0002_0001_21E44
GKITVRVHGPRSLATYLIEYIIKAVERGLASPEEAKEALERIEKVAKTKGLPIRFEVKG LEVNGSQHCGALVEVKTKKFLLIGKSNKIDLTTIVHLQKKYVKVLPDHYFK foldit_2008065_0391939554_0001_37E44
SKEDASVLAVYSWLLGNEEVQEIAREIWILTEKGELSEEEAKELLKEVERILG DYSFSCYSQLEVNGSQHSLTCAFEDPDVNTTNLEFEICGALVEVKCLNFRKLQEIYFIETKKFLLIGKSNICVKVGEKSLTCKKIDLTTIVKPEAPFDLSVVYREGANDFVVTFNTSHLQKKYVKVLMHDVAYRQEKDENKWTHVNLSSTKLTLLQRKLQPAAMYEIKVRSIPDHYFKGFWSEWSPSYYFRTP il7_rebuild_super_split_v1_IL7_bcov_v3_r3_HEEH_04578_000000011_0001_0001_44_64_H_.._ems_3hC_1310_0001_0001_0013_0001_0001_0001_._3h_hb1_3752_0001_0002_0001_11Y38
EEETKKTVETLIRQLEEALKKNDKDTAEEVIKLLAHVAAKIPDEEIHAKIVNIFLEAVEILK DYSFSCYSQLEVNGSQHSLTCAFEDPDVNTTNLEFEICGALVEVKCLNFRKLQEIYFIETKKFLLIGKSNICVKVGEKSLTCKKIDLTTIVKPEAPFDLSVVYREGANDFVVTFNTSHLQKKYVKVLMHDVAYRQEKDENKWTHVNLSSTKLTLLQRKLQPAAMYEIKVRSIPDHYFKGFWSEWSPSYYFRTP il7_rebuild_super_split_v1_IL7_bcov_v3_r3_ems_3hM_3011_000000023_0001_0001_44_61_H_.._ems_p1-15H-GBL-16H-GABBL-16H_0168_0001_0001_0002_0001_0005_0001_0001_0001_._ems_3hM_684_0001_0003_0001
PEVKKKADHISKLLKEAQKKTKDPRIQYILQVLIEELQKAAKNQNKEDLHIISWRAEAIIRRTS DYSFSCYSQLEVNGSQHSLTCAFEDPDVNTTNLEFEICGALVEVKCLNFRKLQEIYFIETKKFLLIGKSNICVKVGEKSLTCKKIDLTTIVKPEAPFDLSVVYREGANDFVVTFNTSHLQKKYVKVLMHDVAYRQEKDENKWTHVNLSSTKLTLLQRKLQPAAMYEIKVRSIPDHYFKGFWSEWSPSYYFRTP il7_rebuild_super_whole_v1_IL7_bcov_r2_ems_3hM_540_000000033_0001_0001_._ems_3hC_709_0002_0001_0001
PQHDSQENTNQEVQKRAEKLWHNTEKAEKKNDEKAVKELEDQSVKLVNKWLSNVQSSES LEVNGSQHCGALVEVKTKKFLLIGKSNKIDLTTIVHLQKKYVKVLPDHYFK foldit_2008014_0391575559_18E8
DIEELAKLVIKLAREAGELATIIVAAVIELASRSGDIEDRRLERLKRLMAELHRG DYSFSCYSQLEVNGSQHSLTCAFEDPDVNTTNLEFEICGALVEVKCLNFRKLQEIYFIETKKFLLIGKSNICVKVGEKSLTCKKIDLTTIVKPEAPFDLSVVYREGANDFVVTFNTSHLQKKYVKVLMHDVAYRQEKDENKWTHVNLSSTKLTLLQRKLQPAAMYEIKVRSIPDHYFKGFWSEWSPSYYFRTP il7_rebuild_super_whole_v1_IL7_longxing_Grafting2_ems_3hM_305_0001_0003_0001_0001_._3h_hb1_813_0001_0001_30L15
DLEELLKLSKHLTELALKWLTDEERIKYIEQVLKEELEKAKRNSNEEDRHIIRWRIVAIKLYLG DYSFSCYSQLEVNGSQHSLTCAFEDPDVNTTNLEFEICGALVEVKCLNFRKLQEIYFIETKKFLLIGKSNICVKVGEKSLTCKKIDLTTIVKPEAPFDLSVVYREGANDFVVTFNTSHLQKKYVKVLMHDVAYRQEKDENKWTHVNLSSTKLTLLQRKLQPAAMYEIKVRSIPDHYFKGFWSEWSPSYYFRTP il7_rebuild_super_whole_v1_IL7_bcov_r2_ems_3hM_540_000000033_0001_0001_._3h_hb1_4751_0001_0001
SVEEVIKLLAHLAAKYNDEEVHALAVHAFLHLREGDPDKARELVEEALKLLNSPDARRVLKKLRK DYSFSCYSQLEVNGSQHSLTCAFEDPDVNTTNLEFEICGALVEVKCLNFRKLQEIYFIETKKFLLIGKSNICVKVGEKSLTCKKIDLTTIVKPEAPFDLSVVYREGANDFVVTFNTSHLQKKYVKVLMHDVAYRQEKDENKWTHVNLSSTKLTLLQRKLQPAAMYEIKVRSIPDHYFKGFWSEWSPSYYFRTP il7_rebuild_super_whole_v1_IL7_bcov_v3_r3_ems_3hM_3011_000000023_0001_0001_44_61_H_.._ems_p1-15H-GBL-16H-GABBL-16H_0168_0001_0001_0002_0001_0005_0001_0001_0001_._10427fca37b120d6a810fa8bd13c3e7a_0001_0001_0001_27H27
SLVEEAKELLKRGIPPEEIVEELVRRIAEEENVPPEAAVHALAVNAFLYNNPEIEEAAHKLALRH DYSFSCYSQLEVNGSQHSLTCAFEDPDVNTTNLEFEICGALVEVKCLNFRKLQEIYFIETKKFLLIGKSNICVKVGEKSLTCKKIDLTTIVKPEAPFDLSVVYREGANDFVVTFNTSHLQKKYVKVLMHDVAYRQEKDENKWTHVNLSSTKLTLLQRKLQPAAMYEIKVRSIPDHYFKGFWSEWSPSYYFRTP il7_rebuild_super_split_v1_IL7_bcov_v3_r3_ems_3hM_3011_000000023_0001_0001_44_61_H_.._ems_p1-15H-GBL-16H-GABBL-16H_0168_0001_0001_0002_0001_0005_0001_0001_0001_._bdf5580e4f55a415c19f8eb7785779bc_0001_0001_0002_0001_55E7
DELAAIIVIAVLEQALRSNDKEDIRLAILKLEQAAKRAKKEELRKKLEEKARDAKRKLK DYSFSCYSQLEVNGSQHSLTCAFEDPDVNTTNLEFEICGALVEVKCLNFRKLQEIYFIETKKFLLIGKSNICVKVGEKSLTCKKIDLTTIVKPEAPFDLSVVYREGANDFVVTFNTSHLQKKYVKVLMHDVAYRQEKDENKWTHVNLSSTKLTLLQRKLQPAAMYEIKVRSIPDHYFKGFWSEWSPSYYFRTP il7_rebuild_super_whole_v1_IL7_longxing_Grafting2_ems_3hM_305_0001_0003_0001_0001_._3h_hb1_3156_0001_0001_33Q34
DLKELIEESAHLAAKAGNEEAHAHSVNAFLKLEQGRLSEEEARKAIERSEELVRR DYSFSCYSQLEVNGSQHSLTCAFEDPDVNTTNLEFEICGALVEVKCLNFRKLQEIYFIETKKFLLIGKSNICVKVGEKSLTCKKIDLTTIVKPEAPFDLSVVYREGANDFVVTFNTSHLQKKYVKVLMHDVAYRQEKDENKWTHVNLSSTKLTLLQRKLQPAAMYEIKVRSIPDHYFKGFWSEWSPSYYFRTP il7_rebuild_super_whole_v1_IL7_bcov_v3_r3_ems_3hM_3011_000000023_0001_0001_44_61_H_.._ems_p1-15H-GBL-16H-GABBL-16H_0168_0001_0001_0002_0001_0005_0001_0001_0001_._3h_hb1_5004_0001_0001_0003_7E7
SEELERVLELLREDPEKAYELVRELLEKTGELALYLVLYIIEALLRLNDPEALKAIEEILKVISK DYSFSCYSQLEVNGSQHSLTCAFEDPDVNTTNLEFEICGALVEVKCLNFRKLQEIYFIETKKFLLIGKSNICVKVGEKSLTCKKIDLTTIVKPEAPFDLSVVYREGANDFVVTFNTSHLQKKYVKVLMHDVAYRQEKDENKWTHVNLSSTKLTLLQRKLQPAAMYEIKVRSIPDHYFKGFWSEWSPSYYFRTP il7_rebuild_super_split_v1_IL7_bcov_r3_ems_p1-15H-GBL-16H-GABBL-16H_0222_0001_0001_0001_000000016_0001_0001_._27b82da20421fe348ad9c35659cb87e3_0001_1_0001_0001_0001_58E48
DEKKELRHLIRIVEHNNRLSDELAALLATRVAEAAAREAERKGDLEKAIEDLREHIRRIERALR DYSFSCYSQLEVNGSQHSLTCAFEDPDVNTTNLEFEICGALVEVKCLNFRKLQEIYFIETKKFLLIGKSNICVKVGEKSLTCKKIDLTTIVKPEAPFDLSVVYREGANDFVVTFNTSHLQKKYVKVLMHDVAYRQEKDENKWTHVNLSSTKLTLLQRKLQPAAMYEIKVRSIPDHYFKGFWSEWSPSYYFRTP il7_rebuild_super_split_v1_IL7_bcov_v3_r3_ems_3hC_436_0002_000000017_0001_0001_47_64_H_.._ems_p1-15H-GBL-16H-GABBL-16H_0382_0001_0001_0001_0001_0001_0001_0001_0001_._3h_hb1_964_0001_0006_0001_55H45
DELAEFLEKRVEEALLKTENSSQEERQDDRRQRTEKQTELRYDEDAKESQKRIEEARKK LEVNGSQHCGALVEVKTKKFLLIGKSNKIDLTTIVHLQKKYVKVLPDHYFK foldit_2008005_0391517997_6F23
SEEIEELLRRIKKKLTDPEARKAIERILKVLERGSEEQVEYLIEYIVRAYGDPLLKEVLRLLKET DYSFSCYSQLEVNGSQHSLTCAFEDPDVNTTNLEFEICGALVEVKCLNFRKLQEIYFIETKKFLLIGKSNICVKVGEKSLTCKKIDLTTIVKPEAPFDLSVVYREGANDFVVTFNTSHLQKKYVKVLMHDVAYRQEKDENKWTHVNLSSTKLTLLQRKLQPAAMYEIKVRSIPDHYFKGFWSEWSPSYYFRTP il7_rebuild_super_split_v1_IL7_bcov_r3_ems_p1-15H-GBL-16H-GABBL-16H_0222_0001_0001_0001_000000016_0001_0001_._42836c1ea0cedf9fe0913ba247bcc540_0001_0001_0002_0001_38Q20
DLKEELDHWAELARKLSKEKNDKKSRWIAEATTELAREALEKNDEDEARWAIRLLERQVKWA DYSFSCYSQLEVNGSQHSLTCAFEDPDVNTTNLEFEICGALVEVKCLNFRKLQEIYFIETKKFLLIGKSNICVKVGEKSLTCKKIDLTTIVKPEAPFDLSVVYREGANDFVVTFNTSHLQKKYVKVLMHDVAYRQEKDENKWTHVNLSSTKLTLLQRKLQPAAMYEIKVRSIPDHYFKGFWSEWSPSYYFRTP il7_rebuild_super_whole_v1_IL7_bcov_r2_ems_3hM_1129_000000027_0001_0001_._3h_hb1_5384_0001_0003_28I29
DEEELKEELKRWHEKALRDAEREEEAEEVIKRSAHIAAKLNDEEFHAFVVNTYLEARERKH DYSFSCYSQLEVNGSQHSLTCAFEDPDVNTTNLEFEICGALVEVKCLNFRKLQEIYFIETKKFLLIGKSNICVKVGEKSLTCKKIDLTTIVKPEAPFDLSVVYREGANDFVVTFNTSHLQKKYVKVLMHDVAYRQEKDENKWTHVNLSSTKLTLLQRKLQPAAMYEIKVRSIPDHYFKGFWSEWSPSYYFRTP il7_rebuild_super_whole_v1_IL7_bcov_v3_r3_ems_3hM_3011_000000023_0001_0001_44_61_H_.._ems_p1-15H-GBL-16H-GABBL-16H_0168_0001_0001_0002_0001_0005_0001_0001_0001_._3h_hb1_5376_0001_0001_53Y29
DEKWEELLKKMKNSNTREVIKELFHQAAQWGWEDVHAMLVNLFLALDNSDDTDEILKRMEELQE LEVNGSQHCGALVEVKTKKFLLIGKSNKIDLTTIVHLQKKYVKVLPDHYFK foldit_2008088_0392074511_24F10
NKEWDDRLKKFEERMKKDKDKDELAVLLFRRVMEALKKGLVSQEDANESLKEIEDALKQ LEVNGSQHCGALVEVKTKKFLLIGKSNKIDLTTIVHLQKKYVKVLPDHYFK foldit_2007998_0391462607_52E48
SEEWLKHIEELIKKAEEFARRVEDDDEREWAEMLIERMKEWLKRNNEKALWLAAATLELVLEEVR DYSFSCYSQLEVNGSQHSLTCAFEDPDVNTTNLEFEICGALVEVKCLNFRKLQEIYFIETKKFLLIGKSNICVKVGEKSLTCKKIDLTTIVKPEAPFDLSVVYREGANDFVVTFNTSHLQKKYVKVLMHDVAYRQEKDENKWTHVNLSSTKLTLLQRKLQPAAMYEIKVRSIPDHYFKGFWSEWSPSYYFRTP il7_rebuild_super_split_v1_IL7_bcov_r2_ems_3hM_1129_000000027_0001_0001_._3h_hb1_5186_0001_0002_0001_38M59
DRLEMLAEILLEEASDAIKKNDKDDVRLAILKLEQAAKIIDDERAKKALKTVQTLLSRLDG DYSFSCYSQLEVNGSQHSLTCAFEDPDVNTTNLEFEICGALVEVKCLNFRKLQEIYFIETKKFLLIGKSNICVKVGEKSLTCKKIDLTTIVKPEAPFDLSVVYREGANDFVVTFNTSHLQKKYVKVLMHDVAYRQEKDENKWTHVNLSSTKLTLLQRKLQPAAMYEIKVRSIPDHYFKGFWSEWSPSYYFRTP il7_rebuild_super_whole_v1_IL7_longxing_Grafting2_ems_3hM_1894_0002_0004_0001_0001_._ems_3hC_464_0002_0001_0002_31L52
RLEMLLEILLEELIDAVGPPSNQGLKESPPEELRGGTGRHILNEDGDDGRLAKLKVEQALKIIG LEVNGSQHCGALVEVKTKKFLLIGKSNKIDLTTIVHLQKKYVKVLPDHYFK foldit_2008135_0392299399_0003_54L52
SSELEERIKQLVEEIKKLGSELAAHLVKYILEAAQELGDSELLEEAFKAVERIFKVAV DYSFSCYSQLEVNGSQHSLTCAFEDPDVNTTNLEFEICGALVEVKCLNFRKLQEIYFIETKKFLLIGKSNICVKVGEKSLTCKKIDLTTIVKPEAPFDLSVVYREGANDFVVTFNTSHLQKKYVKVLMHDVAYRQEKDENKWTHVNLSSTKLTLLQRKLQPAAMYEIKVRSIPDHYFKGFWSEWSPSYYFRTP il7_rebuild_super_split_v1_IL7_bcov_r3_ems_p1-15H-GBL-16H-GABBL-16H_0222_0001_0001_0001_000000016_0001_0001_._HHH_eva_0240_0001_0001_0001_25H23
SEVLELLVEAIRKNDPRLLEDASVLAVYAWLRNPNSEEVQRLARLVWRVTEGDPEVKEEVERLLK DYSFSCYSQLEVNGSQHSLTCAFEDPDVNTTNLEFEICGALVEVKCLNFRKLQEIYFIETKKFLLIGKSNICVKVGEKSLTCKKIDLTTIVKPEAPFDLSVVYREGANDFVVTFNTSHLQKKYVKVLMHDVAYRQEKDENKWTHVNLSSTKLTLLQRKLQPAAMYEIKVRSIPDHYFKGFWSEWSPSYYFRTP il7_rebuild_super_split_v1_IL7_bcov_v3_r3_HEEH_04578_000000011_0001_0001_44_64_H_.._ems_3hC_1310_0001_0001_0013_0001_0001_0001_._b9f9158d14feab37e157dc54291ad348_0001_0001_0002_0001_28Y38
DEDKHIISWREALLEAAKKSDSEERIEYILELLKEEAKKANDEEALKKIKKFEEQWRREL DYSFSCYSQLEVNGSQHSLTCAFEDPDVNTTNLEFEICGALVEVKCLNFRKLQEIYFIETKKFLLIGKSNICVKVGEKSLTCKKIDLTTIVKPEAPFDLSVVYREGANDFVVTFNTSHLQKKYVKVLMHDVAYRQEKDENKWTHVNLSSTKLTLLQRKLQPAAMYEIKVRSIPDHYFKGFWSEWSPSYYFRTP il7_rebuild_super_split_v1_IL7_bcov_r2_ems_3hM_540_000000033_0001_0001_._3h_hb1_5791_0001_0007_0001_32L32
TEEEREKLKRLLEPVRRLLKEKGPGRELIKELAHEAAEKGNPELHAELVNLFLELDNPG LEVNGSQHCGALVEVKTKKFLLIGKSNKIDLTTIVHLQKKYVKVLPDHYFK foldit_2008088_0392033489_0001
DELEKKIKEIKERAHQEANRRAEREEERKRALQEFHAAAVHLFLAKREEEVEELLKYLEEVLRRL DYSFSCYSQLEVNGSQHSLTCAFEDPDVNTTNLEFEICGALVEVKCLNFRKLQEIYFIETKKFLLIGKSNICVKVGEKSLTCKKIDLTTIVKPEAPFDLSVVYREGANDFVVTFNTSHLQKKYVKVLMHDVAYRQEKDENKWTHVNLSSTKLTLLQRKLQPAAMYEIKVRSIPDHYFKGFWSEWSPSYYFRTP il7_rebuild_super_split_v1_IL7_bcov_v3_r3_ems_3hM_3011_000000023_0001_0001_44_61_H_.._ems_p1-15H-GBL-16H-GABBL-16H_0168_0001_0001_0002_0001_0005_0001_0001_0001_._3h_hb1_1790_0001_0009_0001_41H27
DEKRLKMLEQIHREEIEDAKKKTDKDDARLAVKKIKQAARIIPDDPIAQTALKIAKELEKEVSK DYSFSCYSQLEVNGSQHSLTCAFEDPDVNTTNLEFEICGALVEVKCLNFRKLQEIYFIETKKFLLIGKSNICVKVGEKSLTCKKIDLTTIVKPEAPFDLSVVYREGANDFVVTFNTSHLQKKYVKVLMHDVAYRQEKDENKWTHVNLSSTKLTLLQRKLQPAAMYEIKVRSIPDHYFKGFWSEWSPSYYFRTP il7_rebuild_super_whole_v1_IL7_longxing_Grafting2_ems_3hM_1894_0002_0004_0001_0001_._ems_3hM_1751_0001_0001_12H31
SEDEELIRLLRESLEWARRNNLEEAERANHIALIVVEEALKSENEEDRKLARRHAELAIEISK DYSFSCYSQLEVNGSQHSLTCAFEDPDVNTTNLEFEICGALVEVKCLNFRKLQEIYFIETKKFLLIGKSNICVKVGEKSLTCKKIDLTTIVKPEAPFDLSVVYREGANDFVVTFNTSHLQKKYVKVLMHDVAYRQEKDENKWTHVNLSSTKLTLLQRKLQPAAMYEIKVRSIPDHYFKGFWSEWSPSYYFRTP il7_rebuild_super_split_v1_IL7_longxing_Grafting2_ems_3hM_843_0001_0012_0001_0001_._3h_hb1_3232_0001_0002_0001_54H9
DEREAEKLVRLVKKLAKELNDEEARKALERIEKVAKERNDSELVRHLAEYILEALERKR DYSFSCYSQLEVNGSQHSLTCAFEDPDVNTTNLEFEICGALVEVKCLNFRKLQEIYFIETKKFLLIGKSNICVKVGEKSLTCKKIDLTTIVKPEAPFDLSVVYREGANDFVVTFNTSHLQKKYVKVLMHDVAYRQEKDENKWTHVNLSSTKLTLLQRKLQPAAMYEIKVRSIPDHYFKGFWSEWSPSYYFRTP il7_rebuild_super_split_v1_IL7_bcov_r3_ems_p1-15H-GBL-16H-GABBL-16H_0222_0001_0001_0001_000000016_0001_0001_._3h_hb1_962_0001_0002_0001_46H23
DLERAERLIELSRRLTDLRNASEEEKEDLRESLERIEEALKLGDEEADELAILLLELVVEAQES DYSFSCYSQLEVNGSQHSLTCAFEDPDVNTTNLEFEICGALVEVKCLNFRKLQEIYFIETKKFLLIGKSNICVKVGEKSLTCKKIDLTTIVKPEAPFDLSVVYREGANDFVVTFNTSHLQKKYVKVLMHDVAYRQEKDENKWTHVNLSSTKLTLLQRKLQPAAMYEIKVRSIPDHYFKGFWSEWSPSYYFRTP il7_rebuild_super_split_v1_IL7_bcov_v3_r3_ems_3hC_436_0002_000000017_0001_0001_47_64_H_.._ems_p1-15H-GBL-16H-GABBL-16H_0382_0001_0001_0001_0001_0001_0001_0001_0001_._3h_hb1_3901_0001_0001_0003_57L27
SEELIRYEVEYILKAAEELNSLEEAKKAVERIKKVAKRENIDWLRRLAKKLEEEIRKRE DYSFSCYSQLEVNGSQHSLTCAFEDPDVNTTNLEFEICGALVEVKCLNFRKLQEIYFIETKKFLLIGKSNICVKVGEKSLTCKKIDLTTIVKPEAPFDLSVVYREGANDFVVTFNTSHLQKKYVKVLMHDVAYRQEKDENKWTHVNLSSTKLTLLQRKLQPAAMYEIKVRSIPDHYFKGFWSEWSPSYYFRTP il7_rebuild_super_split_v1_IL7_bcov_r3_ems_p1-15H-GBL-16H-GABBL-16H_0222_0001_0001_0001_000000016_0001_0001_._3h_hb1_4479_0001_0004_0001_8E24
DAEEVKKKTARLWQRALINNDRELSRRILKIAKRLAKELGDEEREKLLREVLERVEDIDKE DYSFSCYSQLEVNGSQHSLTCAFEDPDVNTTNLEFEICGALVEVKCLNFRKLQEIYFIETKKFLLIGKSNICVKVGEKSLTCKKIDLTTIVKPEAPFDLSVVYREGANDFVVTFNTSHLQKKYVKVLMHDVAYRQEKDENKWTHVNLSSTKLTLLQRKLQPAAMYEIKVRSIPDHYFKGFWSEWSPSYYFRTP il7_rebuild_super_whole_v1_IL7_bcov_r3_ems_p1-16H-GBL-16H-GABBL-15H_0203_0001_0001_0002_000000017_0001_0001_._3h_hb1_1450_0001_0001
DALERAVKLVRELGNELVAHLIEYIVEAIKKIPDPELREEAIKAIVRILKVVDPEVAREVEELLR DYSFSCYSQLEVNGSQHSLTCAFEDPDVNTTNLEFEICGALVEVKCLNFRKLQEIYFIETKKFLLIGKSNICVKVGEKSLTCKKIDLTTIVKPEAPFDLSVVYREGANDFVVTFNTSHLQKKYVKVLMHDVAYRQEKDENKWTHVNLSSTKLTLLQRKLQPAAMYEIKVRSIPDHYFKGFWSEWSPSYYFRTP il7_rebuild_super_split_v1_IL7_bcov_r3_ems_p1-15H-GBL-16H-GABBL-16H_0222_0001_0001_0001_000000016_0001_0001_._3cef09c3d2585ba96c440aa0dc71bac3_0001_0001_0001_0001_20H23
PEEEHEKQRRHIKEIAHVLARIDDEEFAHAAAVNAYLQLEAWKRNLEEELKKIRKQFEELLKKWL DYSFSCYSQLEVNGSQHSLTCAFEDPDVNTTNLEFEICGALVEVKCLNFRKLQEIYFIETKKFLLIGKSNICVKVGEKSLTCKKIDLTTIVKPEAPFDLSVVYREGANDFVVTFNTSHLQKKYVKVLMHDVAYRQEKDENKWTHVNLSSTKLTLLQRKLQPAAMYEIKVRSIPDHYFKGFWSEWSPSYYFRTP il7_rebuild_super_split_v1_IL7_bcov_v3_r3_ems_3hM_3011_000000023_0001_0001_44_61_H_.._ems_p1-15H-GBL-16H-GABBL-16H_0168_0001_0001_0002_0001_0005_0001_0001_0001_._3h_hb1_1823_0001_0009_0001_36Y29
SEVQEFARLLHEVTEIAEQKNNEEVVKLVEDASVLYVNAWLSNDDEKRKTARKIVKEAYEKAS DYSFSCYSQLEVNGSQHSLTCAFEDPDVNTTNLEFEICGALVEVKCLNFRKLQEIYFIETKKFLLIGKSNICVKVGEKSLTCKKIDLTTIVKPEAPFDLSVVYREGANDFVVTFNTSHLQKKYVKVLMHDVAYRQEKDENKWTHVNLSSTKLTLLQRKLQPAAMYEIKVRSIPDHYFKGFWSEWSPSYYFRTP il7_rebuild_super_whole_v1_IL7_bcov_v3_r3_HEEH_04578_000000011_0001_0001_44_64_H_.._ems_3hC_1310_0001_0001_0013_0001_0001_0001_._ems_3hC_963_0001_0001_11H11
DLAEIIREAVEEQHRLAVENNNEEDLRLTVLKAKQAAELLNDEELRELAKWLEHHLREWQG DYSFSCYSQLEVNGSQHSLTCAFEDPDVNTTNLEFEICGALVEVKCLNFRKLQEIYFIETKKFLLIGKSNICVKVGEKSLTCKKIDLTTIVKPEAPFDLSVVYREGANDFVVTFNTSHLQKKYVKVLMHDVAYRQEKDENKWTHVNLSSTKLTLLQRKLQPAAMYEIKVRSIPDHYFKGFWSEWSPSYYFRTP il7_rebuild_super_split_v1_IL7_longxing_Grafting2_ems_3hM_305_0001_0003_0001_0001_._3h_hb1_1644_0001_0001_0001_35Q34
EEVQKRARQLHHNTEEAEKRQEKIKDKWRKGSHRDEEEKDKKDLHAVEKLEDQSVELVNRWLS LEVNGSQHCGALVEVKTKKFLLIGKSNKIDLTTIVHLQKKYVKVLPDHYFK foldit_2008025_0391696116_11H11
DLVAEVHNEDELARLLLERVREAGVEVRIHGEIIIFHNIDEDVRESLKEIAEAAGAEAHFRWE DYSFSCYSQLEVNGSQHSLTCAFEDPDVNTTNLEFEICGALVEVKCLNFRKLQEIYFIETKKFLLIGKSNICVKVGEKSLTCKKIDLTTIVKPEAPFDLSVVYREGANDFVVTFNTSHLQKKYVKVLMHDVAYRQEKDENKWTHVNLSSTKLTLLQRKLQPAAMYEIKVRSIPDHYFKGFWSEWSPSYYFRTP il7_rebuild_super_split_v1_IL7_bcov_v3_r3_ems_3hC_436_0002_000000017_0001_0001_47_64_H_.._ems_p1-15H-GBL-16H-GABBL-16H_0382_0001_0001_0001_0001_0001_0001_0001_0001_._ferr_hb1_1988_0001_0002_0001_49E48
DKELAKIIAKAVKEQAIKETEDEKQKRELDSKEVNKENRTSEEDVRLAQLKLEQAKKHM LEVNGSQHCGALVEVKTKKFLLIGKSNKIDLTTIVHLQKKYVKVLPDHYFK foldit_2008222_0392846124_54Q34
SVQEVAELVWRATELAERKNDEEVVELLEDVSVIVVNVWLSPEHEEELKKAEKIAKKLYKKVKS DYSFSCYSQLEVNGSQHSLTCAFEDPDVNTTNLEFEICGALVEVKCLNFRKLQEIYFIETKKFLLIGKSNICVKVGEKSLTCKKIDLTTIVKPEAPFDLSVVYREGANDFVVTFNTSHLQKKYVKVLMHDVAYRQEKDENKWTHVNLSSTKLTLLQRKLQPAAMYEIKVRSIPDHYFKGFWSEWSPSYYFRTP il7_rebuild_super_whole_v1_IL7_bcov_v3_r3_HEEH_04578_000000011_0001_0001_44_64_H_.._ems_3hC_1310_0001_0001_0013_0001_0001_0001_._ems_3hM_1891_0001_0001_7E8
DEHERLAKDARRILDEIIKRSTDELARFLAERVKEAVEKALRRNDKEQIEDLHESAERIAKASS DYSFSCYSQLEVNGSQHSLTCAFEDPDVNTTNLEFEICGALVEVKCLNFRKLQEIYFIETKKFLLIGKSNICVKVGEKSLTCKKIDLTTIVKPEAPFDLSVVYREGANDFVVTFNTSHLQKKYVKVLMHDVAYRQEKDENKWTHVNLSSTKLTLLQRKLQPAAMYEIKVRSIPDHYFKGFWSEWSPSYYFRTP il7_rebuild_super_split_v1_IL7_bcov_v3_r3_ems_3hC_436_0002_000000017_0001_0001_47_64_H_.._ems_p1-15H-GBL-16H-GABBL-16H_0382_0001_0001_0001_0001_0001_0001_0001_0001_._3h_hb1_6832_0001_0002_0001_28F23
DWRRLAEIIERLAREAAEKLNDSDIRESAERIIKAAEETAKRDEELADELARLELERVKEAVS DYSFSCYSQLEVNGSQHSLTCAFEDPDVNTTNLEFEICGALVEVKCLNFRKLQEIYFIETKKFLLIGKSNICVKVGEKSLTCKKIDLTTIVKPEAPFDLSVVYREGANDFVVTFNTSHLQKKYVKVLMHDVAYRQEKDENKWTHVNLSSTKLTLLQRKLQPAAMYEIKVRSIPDHYFKGFWSEWSPSYYFRTP il7_rebuild_super_split_v1_IL7_bcov_v3_r3_ems_3hC_436_0002_000000017_0001_0001_47_64_H_.._ems_p1-15H-GBL-16H-GABBL-16H_0382_0001_0001_0001_0001_0001_0001_0001_0001_._3h_hb1_4804_0001_0001_0001_54E24
DKEEAEKAVERILKVAEERGNEESLELIVYLAEYIARALNIEEVLKWLKEFREQRERDKKR DYSFSCYSQLEVNGSQHSLTCAFEDPDVNTTNLEFEICGALVEVKCLNFRKLQEIYFIETKKFLLIGKSNICVKVGEKSLTCKKIDLTTIVKPEAPFDLSVVYREGANDFVVTFNTSHLQKKYVKVLMHDVAYRQEKDENKWTHVNLSSTKLTLLQRKLQPAAMYEIKVRSIPDHYFKGFWSEWSPSYYFRTP il7_rebuild_super_split_v1_IL7_bcov_r3_ems_p1-15H-GBL-16H-GABBL-16H_0222_0001_0001_0001_000000016_0001_0001_._3h_hb1_2170_0001_0003_0001
DEHKESQEILEKLHEWAKRLNDELAKIIFEAVKEQQEEARKRNDEELEREDNRLAALKARMAIT DYSFSCYSQLEVNGSQHSLTCAFEDPDVNTTNLEFEICGALVEVKCLNFRKLQEIYFIETKKFLLIGKSNICVKVGEKSLTCKKIDLTTIVKPEAPFDLSVVYREGANDFVVTFNTSHLQKKYVKVLMHDVAYRQEKDENKWTHVNLSSTKLTLLQRKLQPAAMYEIKVRSIPDHYFKGFWSEWSPSYYFRTP il7_rebuild_super_split_v1_IL7_longxing_Grafting2_ems_3hM_305_0001_0003_0001_0001_._3h_hb1_4950_0001_0001_0001
ELEELKEDTEELERLARKVARSHLAKIIVEAVAEQSKKALREGNKEDSRLLNLMLRMAIELG DYSFSCYSQLEVNGSQHSLTCAFEDPDVNTTNLEFEICGALVEVKCLNFRKLQEIYFIETKKFLLIGKSNICVKVGEKSLTCKKIDLTTIVKPEAPFDLSVVYREGANDFVVTFNTSHLQKKYVKVLMHDVAYRQEKDENKWTHVNLSSTKLTLLQRKLQPAAMYEIKVRSIPDHYFKGFWSEWSPSYYFRTP il7_rebuild_super_split_v1_IL7_longxing_Grafting2_ems_3hM_305_0001_0003_0001_0001_._3h_hb1_285_0001_0001_0001_54M31
DEEARKLAEKLLSKAQEALKKNDKEKIKEIVHKVAHLARKYSYDPYIRRVLHEAHALAVNAFLR DYSFSCYSQLEVNGSQHSLTCAFEDPDVNTTNLEFEICGALVEVKCLNFRKLQEIYFIETKKFLLIGKSNICVKVGEKSLTCKKIDLTTIVKPEAPFDLSVVYREGANDFVVTFNTSHLQKKYVKVLMHDVAYRQEKDENKWTHVNLSSTKLTLLQRKLQPAAMYEIKVRSIPDHYFKGFWSEWSPSYYFRTP il7_rebuild_super_split_v1_IL7_bcov_v3_r3_ems_3hM_3011_000000023_0001_0001_44_61_H_.._ems_p1-15H-GBL-16H-GABBL-16H_0168_0001_0001_0002_0001_0005_0001_0001_0001_._ems_3hC_1478_0001_0001_0004_0001_31V10
DKEEKITEFSQKLKEKVEKASEEEIKELAHEAAKEARERNDPELLREIHAVAVNFFLKAL DYSFSCYSQLEVNGSQHSLTCAFEDPDVNTTNLEFEICGALVEVKCLNFRKLQEIYFIETKKFLLIGKSNICVKVGEKSLTCKKIDLTTIVKPEAPFDLSVVYREGANDFVVTFNTSHLQKKYVKVLMHDVAYRQEKDENKWTHVNLSSTKLTLLQRKLQPAAMYEIKVRSIPDHYFKGFWSEWSPSYYFRTP il7_rebuild_super_split_v1_IL7_bcov_v3_r3_ems_3hM_3011_000000023_0001_0001_44_61_H_.._ems_p1-15H-GBL-16H-GABBL-16H_0168_0001_0001_0002_0001_0005_0001_0001_0001_._ems_3hM_985_0001_0003_0001
DEEEKLRELVEELGDPEAKEALELLIELSKTDPDARESLERIKEALKAGSDELAALLLKRSLEAK DYSFSCYSQLEVNGSQHSLTCAFEDPDVNTTNLEFEICGALVEVKCLNFRKLQEIYFIETKKFLLIGKSNICVKVGEKSLTCKKIDLTTIVKPEAPFDLSVVYREGANDFVVTFNTSHLQKKYVKVLMHDVAYRQEKDENKWTHVNLSSTKLTLLQRKLQPAAMYEIKVRSIPDHYFKGFWSEWSPSYYFRTP il7_rebuild_super_split_v1_IL7_bcov_v3_r3_ems_3hC_436_0002_000000017_0001_0001_47_64_H_.._ems_p1-15H-GBL-16H-GABBL-16H_0382_0001_0001_0001_0001_0001_0001_0001_0001_._2238142a009d67c08bc93002e9599109_0001_0001_0001_61S28
DRMAEHVIKVLVLIMDEAIKGDEVYKDKMKDKDYTTIIELVGDGHEELKLVLRKLRLAKKILDS LEVNGSQHCGALVEVKTKKFLLIGKSNKIDLTTIVHLQKKYVKVLPDHYFK foldit_2008211_0392749135_14I35
DEVEKLTTEAERVATKLERSPDPKNKEDARLIKLKIEMAKSSPNKELAKIILAAVVEQARLN DYSFSCYSQLEVNGSQHSLTCAFEDPDVNTTNLEFEICGALVEVKCLNFRKLQEIYFIETKKFLLIGKSNICVKVGEKSLTCKKIDLTTIVKPEAPFDLSVVYREGANDFVVTFNTSHLQKKYVKVLMHDVAYRQEKDENKWTHVNLSSTKLTLLQRKLQPAAMYEIKVRSIPDHYFKGFWSEWSPSYYFRTP il7_rebuild_super_split_v1_IL7_longxing_Grafting2_ems_3hM_305_0001_0003_0001_0001_._ems_3hC_79_0001_0002_0001
DERYKEAKKRLEELLEIAKKRNDKRLRMLAEILKEELEDALKKNDEDDLRLALKKIEQAYKIIKR DYSFSCYSQLEVNGSQHSLTCAFEDPDVNTTNLEFEICGALVEVKCLNFRKLQEIYFIETKKFLLIGKSNICVKVGEKSLTCKKIDLTTIVKPEAPFDLSVVYREGANDFVVTFNTSHLQKKYVKVLMHDVAYRQEKDENKWTHVNLSSTKLTLLQRKLQPAAMYEIKVRSIPDHYFKGFWSEWSPSYYFRTP il7_rebuild_super_whole_v1_IL7_longxing_Grafting2_ems_3hM_1894_0002_0004_0001_0001_._3h_hb1_3368_0001_0001
DPTDLEAVQIAARLVHRATEEGTHIDVKVKVNGKTVTFDVPSDPKEAEDLSVELVNRWLEAKEK DYSFSCYSQLEVNGSQHSLTCAFEDPDVNTTNLEFEICGALVEVKCLNFRKLQEIYFIETKKFLLIGKSNICVKVGEKSLTCKKIDLTTIVKPEAPFDLSVVYREGANDFVVTFNTSHLQKKYVKVLMHDVAYRQEKDENKWTHVNLSSTKLTLLQRKLQPAAMYEIKVRSIPDHYFKGFWSEWSPSYYFRTP il7_rebuild_super_split_v1_IL7_bcov_v3_r3_HEEH_04578_000000011_0001_0001_44_64_H_.._ems_3hC_1310_0001_0001_0013_0001_0001_0001_._HEEH_01517_0001_0002_0001_16H11
SEEEVEEAKRLLQWALETATDDRARHIVEIVILELKEALKNNNEEDIRLAIRHAELAFEIVQK DYSFSCYSQLEVNGSQHSLTCAFEDPDVNTTNLEFEICGALVEVKCLNFRKLQEIYFIETKKFLLIGKSNICVKVGEKSLTCKKIDLTTIVKPEAPFDLSVVYREGANDFVVTFNTSHLQKKYVKVLMHDVAYRQEKDENKWTHVNLSSTKLTLLQRKLQPAAMYEIKVRSIPDHYFKGFWSEWSPSYYFRTP il7_rebuild_super_split_v1_IL7_longxing_Grafting2_ems_3hM_843_0001_0012_0001_0001_._3h_hb1_2114_0001_0001_0001_53H9
PRMARHVLEVLLLILEEAERNGDEEERRLVRRKFQLAFEILRRSSVEEERRTAKKLYEEWKRFV DYSFSCYSQLEVNGSQHSLTCAFEDPDVNTTNLEFEICGALVEVKCLNFRKLQEIYFIETKKFLLIGKSNICVKVGEKSLTCKKIDLTTIVKPEAPFDLSVVYREGANDFVVTFNTSHLQKKYVKVLMHDVAYRQEKDENKWTHVNLSSTKLTLLQRKLQPAAMYEIKVRSIPDHYFKGFWSEWSPSYYFRTP il7_rebuild_super_whole_v1_IL7_longxing_Grafting2_ems_3hM_2512_0001_0006_0001_0001_._3h_hb1_1053_0001_0001_14I35
DDEFRKKVKKIEKKLKKKGLSPREVLREVIKIVAHAAARHGDEEIHAVAVHLFLRLLEVG DYSFSCYSQLEVNGSQHSLTCAFEDPDVNTTNLEFEICGALVEVKCLNFRKLQEIYFIETKKFLLIGKSNICVKVGEKSLTCKKIDLTTIVKPEAPFDLSVVYREGANDFVVTFNTSHLQKKYVKVLMHDVAYRQEKDENKWTHVNLSSTKLTLLQRKLQPAAMYEIKVRSIPDHYFKGFWSEWSPSYYFRTP il7_rebuild_super_whole_v1_IL7_bcov_v3_r3_ems_3hM_3011_000000023_0001_0001_44_61_H_.._ems_p1-15H-GBL-16H-GABBL-16H_0168_0001_0001_0002_0001_0005_0001_0001_0001_._HHH_eva_0222_0001_0001_51H27
DADTALKLALKALTLAKRLNELAAIIAAAVLEQLAEEAKRRNDEEAAEDARLAAEKIIMALEK DYSFSCYSQLEVNGSQHSLTCAFEDPDVNTTNLEFEICGALVEVKCLNFRKLQEIYFIETKKFLLIGKSNICVKVGEKSLTCKKIDLTTIVKPEAPFDLSVVYREGANDFVVTFNTSHLQKKYVKVLMHDVAYRQEKDENKWTHVNLSSTKLTLLQRKLQPAAMYEIKVRSIPDHYFKGFWSEWSPSYYFRTP il7_rebuild_super_split_v1_IL7_longxing_Grafting2_ems_3hM_305_0001_0003_0001_0001_._3h_hb1_3483_0001_0007_0001_55E30
DKREEIEDLYVLVVNLWLRVSDEEAIKRVQEIAREAWKATEKGDEDTVEKLLRLAVKILQSALS DYSFSCYSQLEVNGSQHSLTCAFEDPDVNTTNLEFEICGALVEVKCLNFRKLQEIYFIETKKFLLIGKSNICVKVGEKSLTCKKIDLTTIVKPEAPFDLSVVYREGANDFVVTFNTSHLQKKYVKVLMHDVAYRQEKDENKWTHVNLSSTKLTLLQRKLQPAAMYEIKVRSIPDHYFKGFWSEWSPSYYFRTP il7_rebuild_super_split_v1_IL7_bcov_v3_r3_HEEH_04578_000000011_0001_0001_44_64_H_.._ems_3hC_1310_0001_0001_0013_0001_0001_0001_._ems_3hC_707_0001_0002_0001_10Y33
SDERLKLLLEVLARVIIIDRGLSEEQSRKFKEEVQRRIEKLSRDQLEELARELKRILIELS DYSFSCYSQLEVNGSQHSLTCAFEDPDVNTTNLEFEICGALVEVKCLNFRKLQEIYFIETKKFLLIGKSNICVKVGEKSLTCKKIDLTTIVKPEAPFDLSVVYREGANDFVVTFNTSHLQKKYVKVLMHDVAYRQEKDENKWTHVNLSSTKLTLLQRKLQPAAMYEIKVRSIPDHYFKGFWSEWSPSYYFRTP il7_rebuild_super_whole_v1_IL7_bcov_r3_ems_p1-16H-GBL-16H-GABBL-15H_0203_0001_0001_0002_000000017_0001_0001_._HHH_eva_0398_0001_0001_0001_54K51
DELEKQREELERLLQEARKRNDDKDELAIFLTIRVLEAAIKLLVSEEDLEESYKRIKEALKRLE DYSFSCYSQLEVNGSQHSLTCAFEDPDVNTTNLEFEICGALVEVKCLNFRKLQEIYFIETKKFLLIGKSNICVKVGEKSLTCKKIDLTTIVKPEAPFDLSVVYREGANDFVVTFNTSHLQKKYVKVLMHDVAYRQEKDENKWTHVNLSSTKLTLLQRKLQPAAMYEIKVRSIPDHYFKGFWSEWSPSYYFRTP il7_rebuild_super_whole_v1_IL7_bcov_v3_r3_ems_3hC_436_0002_000000017_0001_0001_47_64_H_.._ems_p1-15H-GBL-16H-GABBL-16H_0382_0001_0001_0001_0001_0001_0001_0001_0001_._3h_hb1_2761_0001_0001_30F23
SEEEELEEEVSRKDPRVKELLERIKEALERNDKELLRELIKKLAHLAAELGDEDVHALAVHLFLS DYSFSCYSQLEVNGSQHSLTCAFEDPDVNTTNLEFEICGALVEVKCLNFRKLQEIYFIETKKFLLIGKSNICVKVGEKSLTCKKIDLTTIVKPEAPFDLSVVYREGANDFVVTFNTSHLQKKYVKVLMHDVAYRQEKDENKWTHVNLSSTKLTLLQRKLQPAAMYEIKVRSIPDHYFKGFWSEWSPSYYFRTP il7_rebuild_super_whole_v1_IL7_bcov_v3_r3_ems_3hM_3011_000000023_0001_0001_44_61_H_.._ems_p1-15H-GBL-16H-GABBL-16H_0168_0001_0001_0002_0001_0005_0001_0001_0001_._a6da1dbab15e72488587f943ddaf1f3f_0001_1_0001_0001_61H27
HLAEEAAEEARRLAEEAKRQGDEKAAWLAEATAELIEEQVKLAKREEDEEEWAKELERRQEAWKK DYSFSCYSQLEVNGSQHSLTCAFEDPDVNTTNLEFEICGALVEVKCLNFRKLQEIYFIETKKFLLIGKSNICVKVGEKSLTCKKIDLTTIVKPEAPFDLSVVYREGANDFVVTFNTSHLQKKYVKVLMHDVAYRQEKDENKWTHVNLSSTKLTLLQRKLQPAAMYEIKVRSIPDHYFKGFWSEWSPSYYFRTP il7_rebuild_super_split_v1_IL7_bcov_r2_ems_3hM_1129_000000027_0001_0001_._3h_hb1_963_0001_0004_0001
DHIEELAREIIKSSEEKGDELAVYEAKYILEAFRKGLASEEEARKALERILKVSRT DYSFSCYSQLEVNGSQHSLTCAFEDPDVNTTNLEFEICGALVEVKCLNFRKLQEIYFIETKKFLLIGKSNICVKVGEKSLTCKKIDLTTIVKPEAPFDLSVVYREGANDFVVTFNTSHLQKKYVKVLMHDVAYRQEKDENKWTHVNLSSTKLTLLQRKLQPAAMYEIKVRSIPDHYFKGFWSEWSPSYYFRTP il7_rebuild_super_whole_v1_IL7_bcov_r3_ems_p1-15H-GBL-16H-GABBL-16H_0222_0001_0001_0001_000000016_0001_0001_._3h_hb1_5401_0001_0003_25E24
DEEEEALARIILRAVAEQLQSSDEEDRRLAELKLKQAEEIAKKNSEEWLKLTEQLFREAEKEAQG DYSFSCYSQLEVNGSQHSLTCAFEDPDVNTTNLEFEICGALVEVKCLNFRKLQEIYFIETKKFLLIGKSNICVKVGEKSLTCKKIDLTTIVKPEAPFDLSVVYREGANDFVVTFNTSHLQKKYVKVLMHDVAYRQEKDENKWTHVNLSSTKLTLLQRKLQPAAMYEIKVRSIPDHYFKGFWSEWSPSYYFRTP il7_rebuild_super_split_v1_IL7_longxing_Grafting2_ems_3hM_305_0001_0003_0001_0001_._3h_hb1_6546_0001_0001_0001_36Q34
DDREIIKWLAHLAAKGNDEKDLKEVKKLKDKTDKEMIDRMLKGNNEDVHAMLVNKYLAADN LEVNGSQHCGALVEVKTKKFLLIGKSNKIDLTTIVHLQKKYVKVLPDHYFK foldit_2008102_0392109115_56Y29
SEIKELVHFLARLGDEEAHAALVNLFLAAKKGDPEARELLEELKRLLKEGDPDKLRELLRKIARK DYSFSCYSQLEVNGSQHSLTCAFEDPDVNTTNLEFEICGALVEVKCLNFRKLQEIYFIETKKFLLIGKSNICVKVGEKSLTCKKIDLTTIVKPEAPFDLSVVYREGANDFVVTFNTSHLQKKYVKVLMHDVAYRQEKDENKWTHVNLSSTKLTLLQRKLQPAAMYEIKVRSIPDHYFKGFWSEWSPSYYFRTP il7_rebuild_super_whole_v1_IL7_bcov_v3_r3_ems_3hM_3011_000000023_0001_0001_44_61_H_.._ems_p1-15H-GBL-16H-GABBL-16H_0168_0001_0001_0002_0001_0005_0001_0001_0001_._11b3ddc2b075f9cf8bd0803d3c309881_0001_1_0001_0002_7V10
SKEELAEIIVEAVLEQAEESTDEEDVRLAREKARMAAEKLNIHRLEELIRKWEEDWKRKKDK DYSFSCYSQLEVNGSQHSLTCAFEDPDVNTTNLEFEICGALVEVKCLNFRKLQEIYFIETKKFLLIGKSNICVKVGEKSLTCKKIDLTTIVKPEAPFDLSVVYREGANDFVVTFNTSHLQKKYVKVLMHDVAYRQEKDENKWTHVNLSSTKLTLLQRKLQPAAMYEIKVRSIPDHYFKGFWSEWSPSYYFRTP il7_rebuild_super_whole_v1_IL7_longxing_Grafting2_ems_3hM_305_0001_0003_0001_0001_._3h_hb1_6722_0001_0003_31E30
TEDERLLELMAKMAEEALRSEDERRRELALIIARAVAEQLGMEEARRFAEEVERFIRRLEK DYSFSCYSQLEVNGSQHSLTCAFEDPDVNTTNLEFEICGALVEVKCLNFRKLQEIYFIETKKFLLIGKSNICVKVGEKSLTCKKIDLTTIVKPEAPFDLSVVYREGANDFVVTFNTSHLQKKYVKVLMHDVAYRQEKDENKWTHVNLSSTKLTLLQRKLQPAAMYEIKVRSIPDHYFKGFWSEWSPSYYFRTP il7_rebuild_super_split_v1_IL7_longxing_Grafting2_ems_3hM_305_0001_0003_0001_0001_._3h_hb1_4280_0001_0003_0003_10M31
SAEEVIETAIKIIAHAAANNDEEAVHAAAVHAFLAKDAAERNDKDALTKALKALEKLKKDLKK DYSFSCYSQLEVNGSQHSLTCAFEDPDVNTTNLEFEICGALVEVKCLNFRKLQEIYFIETKKFLLIGKSNICVKVGEKSLTCKKIDLTTIVKPEAPFDLSVVYREGANDFVVTFNTSHLQKKYVKVLMHDVAYRQEKDENKWTHVNLSSTKLTLLQRKLQPAAMYEIKVRSIPDHYFKGFWSEWSPSYYFRTP il7_rebuild_super_whole_v1_IL7_bcov_v3_r3_ems_3hM_3011_000000023_0001_0001_44_61_H_.._ems_p1-15H-GBL-16H-GABBL-16H_0168_0001_0001_0002_0001_0005_0001_0001_0001_._3h_hb1_3922_0001_0002_0001_31H27
PEEEEKKKEMDSELAKIIAKAVKELADNSGDPEDLRLAKLKHDMAKDHMPEEWKKKKDK LEVNGSQHCGALVEVKTKKFLLIGKSNKIDLTTIVHLQKKYVKVLPDHYFK foldit_2008217_0392816978_25L15
SEVEKFLEWLKRLIEQAKREGDEELELSAYLAVYIIEAARKFSEEEAEEAVERIEKVLRRH DYSFSCYSQLEVNGSQHSLTCAFEDPDVNTTNLEFEICGALVEVKCLNFRKLQEIYFIETKKFLLIGKSNICVKVGEKSLTCKKIDLTTIVKPEAPFDLSVVYREGANDFVVTFNTSHLQKKYVKVLMHDVAYRQEKDENKWTHVNLSSTKLTLLQRKLQPAAMYEIKVRSIPDHYFKGFWSEWSPSYYFRTP il7_rebuild_super_split_v1_IL7_bcov_r3_ems_p1-15H-GBL-16H-GABBL-16H_0222_0001_0001_0001_000000016_0001_0001_._3h_hb1_4343_0001_0001_0001_49E44
DLHEILRRNWEESKRLLERLTDEDARLAARKSRLAVEIALRSDDEEEQRRALHISEIVRREA DYSFSCYSQLEVNGSQHSLTCAFEDPDVNTTNLEFEICGALVEVKCLNFRKLQEIYFIETKKFLLIGKSNICVKVGEKSLTCKKIDLTTIVKPEAPFDLSVVYREGANDFVVTFNTSHLQKKYVKVLMHDVAYRQEKDENKWTHVNLSSTKLTLLQRKLQPAAMYEIKVRSIPDHYFKGFWSEWSPSYYFRTP il7_rebuild_super_whole_v1_IL7_longxing_Grafting2_ems_3hM_843_0001_0012_0001_0001_._3h_hb1_2383_0001_0001
DKEELWRHLRRLIEDLLRKNSELAAYEAAYIAVAAAEEAWRRGDIELALEEAKKALERIRKVLK DYSFSCYSQLEVNGSQHSLTCAFEDPDVNTTNLEFEICGALVEVKCLNFRKLQEIYFIETKKFLLIGKSNICVKVGEKSLTCKKIDLTTIVKPEAPFDLSVVYREGANDFVVTFNTSHLQKKYVKVLMHDVAYRQEKDENKWTHVNLSSTKLTLLQRKLQPAAMYEIKVRSIPDHYFKGFWSEWSPSYYFRTP il7_rebuild_super_split_v1_IL7_bcov_r3_ems_p1-15H-GBL-16H-GABBL-16H_0222_0001_0001_0001_000000016_0001_0001_._3h_hb1_1625_0001_0008_0001_27E24
SEEEEIREHAAFVHEFLKKLRVEELRREVIKLLAHALAANDLRFFREAFRIAEHALRLDRK DYSFSCYSQLEVNGSQHSLTCAFEDPDVNTTNLEFEICGALVEVKCLNFRKLQEIYFIETKKFLLIGKSNICVKVGEKSLTCKKIDLTTIVKPEAPFDLSVVYREGANDFVVTFNTSHLQKKYVKVLMHDVAYRQEKDENKWTHVNLSSTKLTLLQRKLQPAAMYEIKVRSIPDHYFKGFWSEWSPSYYFRTP il7_rebuild_super_split_v1_IL7_bcov_v3_r3_ems_3hM_3011_000000023_0001_0001_44_61_H_.._ems_p1-15H-GBL-16H-GABBL-16H_0168_0001_0001_0002_0001_0005_0001_0001_0001_._3h_hb1_2998_0001_0005_0001_14H27
RLEMLLKILVEELMDALGTDESETKRIISSNNSEEIQKHIQHNPDDDVRLALLKVDQARKIIE LEVNGSQHCGALVEVKTKKFLLIGKSNKIDLTTIVHLQKKYVKVLPDHYFK foldit_2008135_0392320599_53L52
DRKEEHVLEVLTLEAEEAIKNNDPEEARLVVRKLRLAAEIANDEEAKKIADELEKQVRKLK DYSFSCYSQLEVNGSQHSLTCAFEDPDVNTTNLEFEICGALVEVKCLNFRKLQEIYFIETKKFLLIGKSNICVKVGEKSLTCKKIDLTTIVKPEAPFDLSVVYREGANDFVVTFNTSHLQKKYVKVLMHDVAYRQEKDENKWTHVNLSSTKLTLLQRKLQPAAMYEIKVRSIPDHYFKGFWSEWSPSYYFRTP il7_rebuild_super_whole_v1_IL7_longxing_Grafting2_ems_3hM_2512_0001_0006_0001_0001_._ems_3hC_836_0002_0001_0001_3K24
SVQEAARLAWKATEKNQPLEVNGYRFDDPEDASVFAVNLWLKA DYSFSCYSQLEVNGSQHSLTCAFEDPDVNTTNLEFEICGALVEVKCLNFRKLQEIYFIETKKFLLIGKSNICVKVGEKSLTCKKIDLTTIVKPEAPFDLSVVYREGANDFVVTFNTSHLQKKYVKVLMHDVAYRQEKDENKWTHVNLSSTKLTLLQRKLQPAAMYEIKVRSIPDHYFKGFWSEWSPSYYFRTP il7_rebuild_super_split_v1_IL7_bcov_v3_r3_HEEH_04578_000000011_0001_0001_44_64_H_.._ems_3hC_1310_0001_0001_0013_0001_0001_0001_._HEEH_rd2_0127.min_rise1.20_0001_0001_0002
DEELKEVRKLVEEVLRKKGDPADELARLLVELVEEAFQKGLVSPEDLKESVERIRRAYKRVKY DYSFSCYSQLEVNGSQHSLTCAFEDPDVNTTNLEFEICGALVEVKCLNFRKLQEIYFIETKKFLLIGKSNICVKVGEKSLTCKKIDLTTIVKPEAPFDLSVVYREGANDFVVTFNTSHLQKKYVKVLMHDVAYRQEKDENKWTHVNLSSTKLTLLQRKLQPAAMYEIKVRSIPDHYFKGFWSEWSPSYYFRTP il7_rebuild_super_whole_v1_IL7_bcov_v3_r3_ems_3hC_436_0002_000000017_0001_0001_47_64_H_.._ems_p1-15H-GBL-16H-GABBL-16H_0382_0001_0001_0001_0001_0001_0001_0001_0001_._HHH_eva_0270_0001_0001_32L27
GERLELLFEVLARVAKIDARNDDELLRRVEDAIRKLEERWRNIKDEEELEKLAKELQRLLIKVS DYSFSCYSQLEVNGSQHSLTCAFEDPDVNTTNLEFEICGALVEVKCLNFRKLQEIYFIETKKFLLIGKSNICVKVGEKSLTCKKIDLTTIVKPEAPFDLSVVYREGANDFVVTFNTSHLQKKYVKVLMHDVAYRQEKDENKWTHVNLSSTKLTLLQRKLQPAAMYEIKVRSIPDHYFKGFWSEWSPSYYFRTP il7_rebuild_super_whole_v1_IL7_bcov_r3_ems_p1-16H-GBL-16H-GABBL-15H_0203_0001_0001_0002_000000017_0001_0001_._3h_hb1_4154_0001_0001_0001_54K48
DIIEEALRISEEAWELAHRANNEEDRHIIEWKTRALELAERNNNERIAYILLVLAEEIHKAAS DYSFSCYSQLEVNGSQHSLTCAFEDPDVNTTNLEFEICGALVEVKCLNFRKLQEIYFIETKKFLLIGKSNICVKVGEKSLTCKKIDLTTIVKPEAPFDLSVVYREGANDFVVTFNTSHLQKKYVKVLMHDVAYRQEKDENKWTHVNLSSTKLTLLQRKLQPAAMYEIKVRSIPDHYFKGFWSEWSPSYYFRTP il7_rebuild_super_split_v1_IL7_bcov_r2_ems_3hM_540_000000033_0001_0001_._3h_hb1_6532_0001_0002_0001_32K55
DELAEYEIKYIILAVVKHDPQKMKDMKDWLKDQNEEVQRKIDKVLKQTGEAVKAVQRIEKVLRK LEVNGSQHCGALVEVKTKKFLLIGKSNKIDLTTIVHLQKKYVKVLPDHYFK foldit_2008074_0392000416_7E24
SPEELREEIERLAHEAAKRARDEESKHRLHALLVNVFLAIRRGDEELAKDLQREIKELLEKEEK DYSFSCYSQLEVNGSQHSLTCAFEDPDVNTTNLEFEICGALVEVKCLNFRKLQEIYFIETKKFLLIGKSNICVKVGEKSLTCKKIDLTTIVKPEAPFDLSVVYREGANDFVVTFNTSHLQKKYVKVLMHDVAYRQEKDENKWTHVNLSSTKLTLLQRKLQPAAMYEIKVRSIPDHYFKGFWSEWSPSYYFRTP il7_rebuild_super_split_v1_IL7_bcov_v3_r3_ems_3hM_3011_000000023_0001_0001_44_61_H_.._ems_p1-15H-GBL-16H-GABBL-16H_0168_0001_0001_0002_0001_0005_0001_0001_0001_._3h_hb1_5386_0001_0002_0001_10E7
SEEEERARHIVEIVVEEVEEGVSSPEDLRLAVRHAELAARIVGDEELKKLVKRAKEWWKKLY DYSFSCYSQLEVNGSQHSLTCAFEDPDVNTTNLEFEICGALVEVKCLNFRKLQEIYFIETKKFLLIGKSNICVKVGEKSLTCKKIDLTTIVKPEAPFDLSVVYREGANDFVVTFNTSHLQKKYVKVLMHDVAYRQEKDENKWTHVNLSSTKLTLLQRKLQPAAMYEIKVRSIPDHYFKGFWSEWSPSYYFRTP il7_rebuild_super_split_v1_IL7_longxing_Grafting2_ems_3hM_843_0001_0012_0001_0001_._HHH_eva_0378_0001_0001_0001_34H9
TLEELIKEVFHKLAQTNEEAHAVLVNLFLAARLGDEEAKKQVKDAVRDPDSFEKKVEEKARS DYSFSCYSQLEVNGSQHSLTCAFEDPDVNTTNLEFEICGALVEVKCLNFRKLQEIYFIETKKFLLIGKSNICVKVGEKSLTCKKIDLTTIVKPEAPFDLSVVYREGANDFVVTFNTSHLQKKYVKVLMHDVAYRQEKDENKWTHVNLSSTKLTLLQRKLQPAAMYEIKVRSIPDHYFKGFWSEWSPSYYFRTP il7_rebuild_super_split_v1_IL7_bcov_v3_r3_ems_3hM_3011_000000023_0001_0001_44_61_H_.._ems_p1-15H-GBL-16H-GABBL-16H_0168_0001_0001_0002_0001_0005_0001_0001_0001_._ems_4hM_3986_0001_0001_0001_0001_10F10
DVRELAKISLKLAEELGDELAFLLAKRVLEAFEKGLVSREDAEESLKEIIKAEEK DYSFSCYSQLEVNGSQHSLTCAFEDPDVNTTNLEFEICGALVEVKCLNFRKLQEIYFIETKKFLLIGKSNICVKVGEKSLTCKKIDLTTIVKPEAPFDLSVVYREGANDFVVTFNTSHLQKKYVKVLMHDVAYRQEKDENKWTHVNLSSTKLTLLQRKLQPAAMYEIKVRSIPDHYFKGFWSEWSPSYYFRTP il7_rebuild_super_whole_v1_IL7_bcov_v3_r3_ems_3hC_436_0002_000000017_0001_0001_47_64_H_.._ems_p1-15H-GBL-16H-GABBL-16H_0382_0001_0001_0001_0001_0001_0001_0001_0001_._3h_hb1_2388_0001_0002_48E48
REEEEDQEESIRRIERARELNNDELAELLRRLVEEAIKRLRNAENEEERRQAEESLREFEERERR DYSFSCYSQLEVNGSQHSLTCAFEDPDVNTTNLEFEICGALVEVKCLNFRKLQEIYFIETKKFLLIGKSNICVKVGEKSLTCKKIDLTTIVKPEAPFDLSVVYREGANDFVVTFNTSHLQKKYVKVLMHDVAYRQEKDENKWTHVNLSSTKLTLLQRKLQPAAMYEIKVRSIPDHYFKGFWSEWSPSYYFRTP il7_rebuild_super_split_v1_IL7_bcov_v3_r3_ems_3hC_436_0002_000000017_0001_0001_47_64_H_.._ems_p1-15H-GBL-16H-GABBL-16H_0382_0001_0001_0001_0001_0001_0001_0001_0001_._3h_hb1_3503_0001_0001_0001_32L27
DEEVEEILERLEKFDELAKLLVELVREAVELGNREDAEESVRRIVEAFGLPPEDEKVLEEFAKKP DYSFSCYSQLEVNGSQHSLTCAFEDPDVNTTNLEFEICGALVEVKCLNFRKLQEIYFIETKKFLLIGKSNICVKVGEKSLTCKKIDLTTIVKPEAPFDLSVVYREGANDFVVTFNTSHLQKKYVKVLMHDVAYRQEKDENKWTHVNLSSTKLTLLQRKLQPAAMYEIKVRSIPDHYFKGFWSEWSPSYYFRTP il7_rebuild_super_split_v1_IL7_bcov_v3_r3_ems_3hC_436_0002_000000017_0001_0001_47_64_H_.._ems_p1-15H-GBL-16H-GABBL-16H_0382_0001_0001_0001_0001_0001_0001_0001_0001_._3ae3f5bb7ea574abc1e54d028eacd1ca_0001_0001_0001_0001_24L27
PRLHMLLRILLELALDLALRDERFVDDARLAIKKARQAARIINSDESHEVAHRAWEILQKWL DYSFSCYSQLEVNGSQHSLTCAFEDPDVNTTNLEFEICGALVEVKCLNFRKLQEIYFIETKKFLLIGKSNICVKVGEKSLTCKKIDLTTIVKPEAPFDLSVVYREGANDFVVTFNTSHLQKKYVKVLMHDVAYRQEKDENKWTHVNLSSTKLTLLQRKLQPAAMYEIKVRSIPDHYFKGFWSEWSPSYYFRTP il7_rebuild_super_split_v1_IL7_longxing_Grafting2_ems_3hM_1894_0002_0004_0001_0001_._3h_hb1_1377_0001_0001_0001_13L34
DEHELAKHLLKLLKESADRATDKKKELASIILFAVLEQALRSNDEEDLRLALLMAKMALEEAL DYSFSCYSQLEVNGSQHSLTCAFEDPDVNTTNLEFEICGALVEVKCLNFRKLQEIYFIETKKFLLIGKSNICVKVGEKSLTCKKIDLTTIVKPEAPFDLSVVYREGANDFVVTFNTSHLQKKYVKVLMHDVAYRQEKDENKWTHVNLSSTKLTLLQRKLQPAAMYEIKVRSIPDHYFKGFWSEWSPSYYFRTP il7_rebuild_super_whole_v1_IL7_longxing_Grafting2_ems_3hM_305_0001_0003_0001_0001_._3h_hb1_2448_0001_0001_54M31
DEAEEFIKEWVHKAAKRAEETEDEELAKELLELHARVVNSFLKDARESVELIKRIEEELRRL DYSFSCYSQLEVNGSQHSLTCAFEDPDVNTTNLEFEICGALVEVKCLNFRKLQEIYFIETKKFLLIGKSNICVKVGEKSLTCKKIDLTTIVKPEAPFDLSVVYREGANDFVVTFNTSHLQKKYVKVLMHDVAYRQEKDENKWTHVNLSSTKLTLLQRKLQPAAMYEIKVRSIPDHYFKGFWSEWSPSYYFRTP il7_rebuild_super_split_v1_IL7_bcov_v3_r3_ems_3hM_3011_000000023_0001_0001_44_61_H_.._ems_p1-15H-GBL-16H-GABBL-16H_0168_0001_0001_0002_0001_0005_0001_0001_0001_._3h_hb1_3840_0001_0001_0002_11V10
SEEIIKLVAHLAAKLGDERLHAVAVNLYLLILRGVPPEELLKVLEELAEKLNNPFLRELVKKLKK DYSFSCYSQLEVNGSQHSLTCAFEDPDVNTTNLEFEICGALVEVKCLNFRKLQEIYFIETKKFLLIGKSNICVKVGEKSLTCKKIDLTTIVKPEAPFDLSVVYREGANDFVVTFNTSHLQKKYVKVLMHDVAYRQEKDENKWTHVNLSSTKLTLLQRKLQPAAMYEIKVRSIPDHYFKGFWSEWSPSYYFRTP il7_rebuild_super_whole_v1_IL7_bcov_v3_r3_ems_3hM_3011_000000023_0001_0001_44_61_H_.._ems_p1-15H-GBL-16H-GABBL-16H_0168_0001_0001_0002_0001_0005_0001_0001_0001_._36c76c3e6211a0f4f7f291d0ae58a6df_0001_0001_0001_28Y29
SVKKKVRKIEKKARKLGDERAVYIAEIVLEELEAGKTDEHLAERKAELAEEILKR DYSFSCYSQLEVNGSQHSLTCAFEDPDVNTTNLEFEICGALVEVKCLNFRKLQEIYFIETKKFLLIGKSNICVKVGEKSLTCKKIDLTTIVKPEAPFDLSVVYREGANDFVVTFNTSHLQKKYVKVLMHDVAYRQEKDENKWTHVNLSSTKLTLLQRKLQPAAMYEIKVRSIPDHYFKGFWSEWSPSYYFRTP il7_rebuild_super_split_v1_IL7_longxing_Grafting2_ems_3hM_843_0001_0012_0001_0001_._ems_p1-15H-GBL-16H-GABBL-16H_0382_0001_0001_0002_0001_0001_23Y31
DEHELAKHLLKLLKESADRAELASIIASAVAEQELLLEALRRNDEDLLREDLRLAREKLEMAR DYSFSCYSQLEVNGSQHSLTCAFEDPDVNTTNLEFEICGALVEVKCLNFRKLQEIYFIETKKFLLIGKSNICVKVGEKSLTCKKIDLTTIVKPEAPFDLSVVYREGANDFVVTFNTSHLQKKYVKVLMHDVAYRQEKDENKWTHVNLSSTKLTLLQRKLQPAAMYEIKVRSIPDHYFKGFWSEWSPSYYFRTP il7_rebuild_super_split_v1_IL7_longxing_Grafting2_ems_3hM_305_0001_0003_0001_0001_._3h_hb1_2448_0001_0009_0001_57E30
DERMKRHVEIVQRLEEEELKKAKDPKEEEELARRKEILAKKINSELARKAIKRLRTVYKKAT DYSFSCYSQLEVNGSQHSLTCAFEDPDVNTTNLEFEICGALVEVKCLNFRKLQEIYFIETKKFLLIGKSNICVKVGEKSLTCKKIDLTTIVKPEAPFDLSVVYREGANDFVVTFNTSHLQKKYVKVLMHDVAYRQEKDENKWTHVNLSSTKLTLLQRKLQPAAMYEIKVRSIPDHYFKGFWSEWSPSYYFRTP il7_rebuild_super_split_v1_IL7_longxing_Grafting2_ems_3hM_2512_0001_0006_0001_0001_._ems_3hM_2769_0001_0004_0001_12Q32
PESNEGSGDNDEELAKIIAKAVNEKANNSGDEEDLRLALLKNEMARKHGRGEGNTSGGE LEVNGSQHCGALVEVKTKKFLLIGKSNKIDLTTIVHLQKKYVKVLPDHYFK foldit_2008217_0392814130_25K15
PEEELERLLEELKKSPDPRVREIVERVEEVLKRDPEKAIKLLAHLLAKLGDEELHAIVVNLFLAL DYSFSCYSQLEVNGSQHSLTCAFEDPDVNTTNLEFEICGALVEVKCLNFRKLQEIYFIETKKFLLIGKSNICVKVGEKSLTCKKIDLTTIVKPEAPFDLSVVYREGANDFVVTFNTSHLQKKYVKVLMHDVAYRQEKDENKWTHVNLSSTKLTLLQRKLQPAAMYEIKVRSIPDHYFKGFWSEWSPSYYFRTP il7_rebuild_super_whole_v1_IL7_bcov_v3_r3_ems_3hM_3011_000000023_0001_0001_44_61_H_.._ems_p1-15H-GBL-16H-GABBL-16H_0168_0001_0001_0002_0001_0005_0001_0001_0001_._16934e337390fad51c35c10e6cd388ee_0001_1_0001_0001_0003
DVARLVQRALILLLRAAELNNEEEIRKALKFAKEVSREATKSEDRRDLLAEVLLEVAIIDAEG DYSFSCYSQLEVNGSQHSLTCAFEDPDVNTTNLEFEICGALVEVKCLNFRKLQEIYFIETKKFLLIGKSNICVKVGEKSLTCKKIDLTTIVKPEAPFDLSVVYREGANDFVVTFNTSHLQKKYVKVLMHDVAYRQEKDENKWTHVNLSSTKLTLLQRKLQPAAMYEIKVRSIPDHYFKGFWSEWSPSYYFRTP il7_rebuild_super_whole_v1_IL7_bcov_r3_ems_p1-16H-GBL-16H-GABBL-15H_0203_0001_0001_0002_000000017_0001_0001_._3h_hb1_2816_0001_0001_55E12
DEEIKELFHELAAKVPDPKVRHALHAVAVNLFLGDPRAKELAKLLIKLLKEGNEEEARKLAEEVV DYSFSCYSQLEVNGSQHSLTCAFEDPDVNTTNLEFEICGALVEVKCLNFRKLQEIYFIETKKFLLIGKSNICVKVGEKSLTCKKIDLTTIVKPEAPFDLSVVYREGANDFVVTFNTSHLQKKYVKVLMHDVAYRQEKDENKWTHVNLSSTKLTLLQRKLQPAAMYEIKVRSIPDHYFKGFWSEWSPSYYFRTP il7_rebuild_super_split_v1_IL7_bcov_v3_r3_ems_3hM_3011_000000023_0001_0001_44_61_H_.._ems_p1-15H-GBL-16H-GABBL-16H_0168_0001_0001_0002_0001_0005_0001_0001_0001_._006bfdfc862164e346ab3bed36ecaee2_0001_1_0001_0002_0001_8F10
DEFEEEVIEEHARAVNIFLELSHLDEAREAIKEFVHLAAQILKQNDTEAFKRLLKKFRERIKRIR DYSFSCYSQLEVNGSQHSLTCAFEDPDVNTTNLEFEICGALVEVKCLNFRKLQEIYFIETKKFLLIGKSNICVKVGEKSLTCKKIDLTTIVKPEAPFDLSVVYREGANDFVVTFNTSHLQKKYVKVLMHDVAYRQEKDENKWTHVNLSSTKLTLLQRKLQPAAMYEIKVRSIPDHYFKGFWSEWSPSYYFRTP il7_rebuild_super_split_v1_IL7_bcov_v3_r3_ems_3hM_3011_000000023_0001_0001_44_61_H_.._ems_p1-15H-GBL-16H-GABBL-16H_0168_0001_0001_0002_0001_0005_0001_0001_0001_._3h_hb1_3768_0001_0003_0001_35V10
DRMALHEIKVLKLEKKEAIIIIIIIIIIIIIIIISESDIIEELKLVERKLRLAIKILES LEVNGSQHCGALVEVKTKKFLLIGKSNKIDLTTIVHLQKKYVKVLPDHYFK foldit_2008211_0392706424_7E28
TIEEEAKKVIKLAKKKGDELAQIIAKAVIEQYREGSISKEDARLLILKLKMALK DYSFSCYSQLEVNGSQHSLTCAFEDPDVNTTNLEFEICGALVEVKCLNFRKLQEIYFIETKKFLLIGKSNICVKVGEKSLTCKKIDLTTIVKPEAPFDLSVVYREGANDFVVTFNTSHLQKKYVKVLMHDVAYRQEKDENKWTHVNLSSTKLTLLQRKLQPAAMYEIKVRSIPDHYFKGFWSEWSPSYYFRTP il7_rebuild_super_split_v1_IL7_longxing_Grafting2_ems_3hM_305_0001_0003_0001_0001_._ems_p1-15H-GBL-16H-GABBL-15H_0254_0001_0001_0001_0001_0001_0001
PKLEWLLKATLELIKEYGDDYRERKREENNRKVLEVHIKGGDEAEWAIRLLERMLKWIS LEVNGSQHCGALVEVKTKKFLLIGKSNKIDLTTIVHLQKKYVKVLPDHYFK foldit_2007988_0391410034_54M59
SEEIKRAAHLHAELLQEAEKRNNEELEREALELHARLVNAFLNNDEEAVREHIERVEQLARELRG DYSFSCYSQLEVNGSQHSLTCAFEDPDVNTTNLEFEICGALVEVKCLNFRKLQEIYFIETKKFLLIGKSNICVKVGEKSLTCKKIDLTTIVKPEAPFDLSVVYREGANDFVVTFNTSHLQKKYVKVLMHDVAYRQEKDENKWTHVNLSSTKLTLLQRKLQPAAMYEIKVRSIPDHYFKGFWSEWSPSYYFRTP il7_rebuild_super_split_v1_IL7_bcov_v3_r3_ems_3hM_3011_000000023_0001_0001_44_61_H_.._ems_p1-15H-GBL-16H-GABBL-16H_0168_0001_0001_0002_0001_0005_0001_0001_0001_._3h_hb1_898_0001_0002_0001
SEEVERKARELLRLAVEAARRGDEELARKLIKELFHLAAKSEDERSHAIAVNAFLLIRRLLKEA DYSFSCYSQLEVNGSQHSLTCAFEDPDVNTTNLEFEICGALVEVKCLNFRKLQEIYFIETKKFLLIGKSNICVKVGEKSLTCKKIDLTTIVKPEAPFDLSVVYREGANDFVVTFNTSHLQKKYVKVLMHDVAYRQEKDENKWTHVNLSSTKLTLLQRKLQPAAMYEIKVRSIPDHYFKGFWSEWSPSYYFRTP il7_rebuild_super_split_v1_IL7_bcov_v3_r3_ems_3hM_3011_000000023_0001_0001_44_61_H_.._ems_p1-15H-GBL-16H-GABBL-16H_0168_0001_0001_0002_0001_0005_0001_0001_0001_._3h_hb1_2406_0001_0001_0001_35F10
DEKKELRHLIRIVEHLNRLSTDERADELAKLLVELVEEAEELGNLEDAIESLRRIREALERSVK DYSFSCYSQLEVNGSQHSLTCAFEDPDVNTTNLEFEICGALVEVKCLNFRKLQEIYFIETKKFLLIGKSNICVKVGEKSLTCKKIDLTTIVKPEAPFDLSVVYREGANDFVVTFNTSHLQKKYVKVLMHDVAYRQEKDENKWTHVNLSSTKLTLLQRKLQPAAMYEIKVRSIPDHYFKGFWSEWSPSYYFRTP il7_rebuild_super_split_v1_IL7_bcov_v3_r3_ems_3hC_436_0002_000000017_0001_0001_47_64_H_.._ems_p1-15H-GBL-16H-GABBL-16H_0382_0001_0001_0001_0001_0001_0001_0001_0001_._3h_hb1_964_0001_0001_0001_35L27
DEEKVERAVEVLRSISELARYLAEYILEALEKGLASPEEALKAILEIIKVANPELARELEKELRK DYSFSCYSQLEVNGSQHSLTCAFEDPDVNTTNLEFEICGALVEVKCLNFRKLQEIYFIETKKFLLIGKSNICVKVGEKSLTCKKIDLTTIVKPEAPFDLSVVYREGANDFVVTFNTSHLQKKYVKVLMHDVAYRQEKDENKWTHVNLSSTKLTLLQRKLQPAAMYEIKVRSIPDHYFKGFWSEWSPSYYFRTP il7_rebuild_super_whole_v1_IL7_bcov_r3_ems_p1-15H-GBL-16H-GABBL-16H_0222_0001_0001_0001_000000016_0001_0001_._098775610e0d9db7656c85118da3f376_0001_1_0001_0001_46E48
NPEELIKEVAHLAAKRGDEELHALLVNVYLRYKHGEASTDQLKKVIREVEERVK DYSFSCYSQLEVNGSQHSLTCAFEDPDVNTTNLEFEICGALVEVKCLNFRKLQEIYFIETKKFLLIGKSNICVKVGEKSLTCKKIDLTTIVKPEAPFDLSVVYREGANDFVVTFNTSHLQKKYVKVLMHDVAYRQEKDENKWTHVNLSSTKLTLLQRKLQPAAMYEIKVRSIPDHYFKGFWSEWSPSYYFRTP il7_rebuild_super_whole_v1_IL7_bcov_v3_r3_ems_3hM_3011_000000023_0001_0001_44_61_H_.._ems_p1-15H-GBL-16H-GABBL-16H_0168_0001_0001_0002_0001_0005_0001_0001_0001_._HHH_eva_0712_0001_0001_29Y29
SVEEKVKEIEEFDPEIKEVLELLLELIKQGDPEAKKALERILKVVKKGDPEQLKYLARYIKEALK DYSFSCYSQLEVNGSQHSLTCAFEDPDVNTTNLEFEICGALVEVKCLNFRKLQEIYFIETKKFLLIGKSNICVKVGEKSLTCKKIDLTTIVKPEAPFDLSVVYREGANDFVVTFNTSHLQKKYVKVLMHDVAYRQEKDENKWTHVNLSSTKLTLLQRKLQPAAMYEIKVRSIPDHYFKGFWSEWSPSYYFRTP il7_rebuild_super_split_v1_IL7_bcov_r3_ems_p1-15H-GBL-16H-GABBL-16H_0222_0001_0001_0001_000000016_0001_0001_._58a1507171e34c094275ea5c7c675d4f_0001_0001_0002_0001_52Q20
SEEEKKKVEENKLKWLLKATKELIEEAKRRNDEDELKWARKLLERQLKWDKDEIERQKKEK LEVNGSQHCGALVEVKTKKFLLIGKSNKIDLTTIVHLQKKYVKVLPDHYFK foldit_2007983_0391264136
DKKEEIRQMIEKVLDVLNKSGDRMALHEMRVLKLELEEAIKNNDEEELKLVERKVRLAEKIITR LEVNGSQHCGALVEVKTKKFLLIGKSNKIDLTTIVHLQKKYVKVLPDHYFK foldit_2008200_0392681186_28E28
DEEKERLKELIERGDIEEAIELIEELAERLNNPEAREAAERIKKVLKRGSEELVRYLIRYIVEAT DYSFSCYSQLEVNGSQHSLTCAFEDPDVNTTNLEFEICGALVEVKCLNFRKLQEIYFIETKKFLLIGKSNICVKVGEKSLTCKKIDLTTIVKPEAPFDLSVVYREGANDFVVTFNTSHLQKKYVKVLMHDVAYRQEKDENKWTHVNLSSTKLTLLQRKLQPAAMYEIKVRSIPDHYFKGFWSEWSPSYYFRTP il7_rebuild_super_split_v1_IL7_bcov_r3_ems_p1-15H-GBL-16H-GABBL-16H_0222_0001_0001_0001_000000016_0001_0001_._3e95e190d683205b23887a344e2338be_0001_0001_0001_0001_37E44
KIQIDVYFTNEDVRESNERIHAAENVRIETRDNRVYHIHVDDELAALLIFRSAEAAGVPVRVQE DYSFSCYSQLEVNGSQHSLTCAFEDPDVNTTNLEFEICGALVEVKCLNFRKLQEIYFIETKKFLLIGKSNICVKVGEKSLTCKKIDLTTIVKPEAPFDLSVVYREGANDFVVTFNTSHLQKKYVKVLMHDVAYRQEKDENKWTHVNLSSTKLTLLQRKLQPAAMYEIKVRSIPDHYFKGFWSEWSPSYYFRTP il7_rebuild_super_split_v1_IL7_bcov_v3_r3_ems_3hC_436_0002_000000017_0001_0001_47_64_H_.._ems_p1-15H-GBL-16H-GABBL-16H_0382_0001_0001_0001_0001_0001_0001_0001_0001_._ems_ferrM_3511_0001_0001_0001_0001_52S28
TVELVERLEKELGDPERALEIALELLSRELNIPPEEAIKILAHALAKAGNEELHALLVHIFLRLR DYSFSCYSQLEVNGSQHSLTCAFEDPDVNTTNLEFEICGALVEVKCLNFRKLQEIYFIETKKFLLIGKSNICVKVGEKSLTCKKIDLTTIVKPEAPFDLSVVYREGANDFVVTFNTSHLQKKYVKVLMHDVAYRQEKDENKWTHVNLSSTKLTLLQRKLQPAAMYEIKVRSIPDHYFKGFWSEWSPSYYFRTP il7_rebuild_super_whole_v1_IL7_bcov_v3_r3_ems_3hM_3011_000000023_0001_0001_44_61_H_.._ems_p1-15H-GBL-16H-GABBL-16H_0168_0001_0001_0002_0001_0005_0001_0001_0001_._16141f37abde0e9eb7b367745c36d2d1_0001_1_0001_0001_59H27
DRRLEMLQRILREEIKDAKHAESEDDARLALKKAKQAAEIINSEETLELIKEVAREIREKG DYSFSCYSQLEVNGSQHSLTCAFEDPDVNTTNLEFEICGALVEVKCLNFRKLQEIYFIETKKFLLIGKSNICVKVGEKSLTCKKIDLTTIVKPEAPFDLSVVYREGANDFVVTFNTSHLQKKYVKVLMHDVAYRQEKDENKWTHVNLSSTKLTLLQRKLQPAAMYEIKVRSIPDHYFKGFWSEWSPSYYFRTP il7_rebuild_super_split_v1_IL7_longxing_Grafting2_ems_3hM_1894_0002_0004_0001_0001_._3h_hb1_1936_0001_0002_0001
DEQELVKKVKTILTEAEKKNDVQAVARALHLATEVIEKATNEEVVKQLEDLSVLAVNLWLN DYSFSCYSQLEVNGSQHSLTCAFEDPDVNTTNLEFEICGALVEVKCLNFRKLQEIYFIETKKFLLIGKSNICVKVGEKSLTCKKIDLTTIVKPEAPFDLSVVYREGANDFVVTFNTSHLQKKYVKVLMHDVAYRQEKDENKWTHVNLSSTKLTLLQRKLQPAAMYEIKVRSIPDHYFKGFWSEWSPSYYFRTP il7_rebuild_super_whole_v1_IL7_bcov_v3_r3_HEEH_04578_000000011_0001_0001_44_64_H_.._ems_3hC_1310_0001_0001_0013_0001_0001_0001_._ems_3hC_338_0001_0001_0001_30H11
SHERIKELAHELARRDPEVHAELVNLYLALRQGLLPPEELERLLEELLRKVGDPIVREVLELLKK DYSFSCYSQLEVNGSQHSLTCAFEDPDVNTTNLEFEICGALVEVKCLNFRKLQEIYFIETKKFLLIGKSNICVKVGEKSLTCKKIDLTTIVKPEAPFDLSVVYREGANDFVVTFNTSHLQKKYVKVLMHDVAYRQEKDENKWTHVNLSSTKLTLLQRKLQPAAMYEIKVRSIPDHYFKGFWSEWSPSYYFRTP il7_rebuild_super_split_v1_IL7_bcov_v3_r3_ems_3hM_3011_000000023_0001_0001_44_61_H_.._ems_p1-15H-GBL-16H-GABBL-16H_0168_0001_0001_0002_0001_0005_0001_0001_0001_._058f63a051062eb8ab0f2c4e234ef923_0001_1_0001_0001_0001_27Y29
DELHALLVNLFLNAPDPELRRLIKIVVHLLAQGDPEAEKVAREVIRLLEEGDPDTAKELLKKLEK DYSFSCYSQLEVNGSQHSLTCAFEDPDVNTTNLEFEICGALVEVKCLNFRKLQEIYFIETKKFLLIGKSNICVKVGEKSLTCKKIDLTTIVKPEAPFDLSVVYREGANDFVVTFNTSHLQKKYVKVLMHDVAYRQEKDENKWTHVNLSSTKLTLLQRKLQPAAMYEIKVRSIPDHYFKGFWSEWSPSYYFRTP il7_rebuild_super_split_v1_IL7_bcov_v3_r3_ems_3hM_3011_000000023_0001_0001_44_61_H_.._ems_p1-15H-GBL-16H-GABBL-16H_0168_0001_0001_0002_0001_0005_0001_0001_0001_._8211c1bf659028abe8b1554e3d726939_0001_0001_0001_0002_27V10
SLKEEVKKIKKTAKKLELSIYLQLYIAAARALKNGNEEEARKAIERIRKVVG DYSFSCYSQLEVNGSQHSLTCAFEDPDVNTTNLEFEICGALVEVKCLNFRKLQEIYFIETKKFLLIGKSNICVKVGEKSLTCKKIDLTTIVKPEAPFDLSVVYREGANDFVVTFNTSHLQKKYVKVLMHDVAYRQEKDENKWTHVNLSSTKLTLLQRKLQPAAMYEIKVRSIPDHYFKGFWSEWSPSYYFRTP il7_rebuild_super_split_v1_IL7_bcov_r3_ems_p1-15H-GBL-16H-GABBL-16H_0222_0001_0001_0001_000000016_0001_0001_._HHH_eva_0521_0001_0003_0001
DREKKLAKIIAEAVIEQAKRADEEDRRLLALKLRQAAEELKNNEDEDLRRWAEEQWRIARELL DYSFSCYSQLEVNGSQHSLTCAFEDPDVNTTNLEFEICGALVEVKCLNFRKLQEIYFIETKKFLLIGKSNICVKVGEKSLTCKKIDLTTIVKPEAPFDLSVVYREGANDFVVTFNTSHLQKKYVKVLMHDVAYRQEKDENKWTHVNLSSTKLTLLQRKLQPAAMYEIKVRSIPDHYFKGFWSEWSPSYYFRTP il7_rebuild_super_split_v1_IL7_longxing_Grafting2_ems_3hM_305_0001_0003_0001_0001_._3h_hb1_4928_0001_0001_0001_35Q34
SRVELLLEVLVRVMQIDGKSVKWEYDGRRFRIEIDTGKSQETLESRRDEKEVEKMAKKIQRQLI LEVNGSQHCGALVEVKTKKFLLIGKSNKIDLTTIVHLQKKYVKVLPDHYFK foldit_2008176_0392550870_57K48
SEIEKLARKLSKLAKSKGDEDARLLVLMALMAYRRGIASEELAKIILEAVREQLR DYSFSCYSQLEVNGSQHSLTCAFEDPDVNTTNLEFEICGALVEVKCLNFRKLQEIYFIETKKFLLIGKSNICVKVGEKSLTCKKIDLTTIVKPEAPFDLSVVYREGANDFVVTFNTSHLQKKYVKVLMHDVAYRQEKDENKWTHVNLSSTKLTLLQRKLQPAAMYEIKVRSIPDHYFKGFWSEWSPSYYFRTP il7_rebuild_super_split_v1_IL7_longxing_Grafting2_ems_3hM_305_0001_0003_0001_0001_._ems_p1-16H-GBL-16H-GABBL-15H_0053_0001_0001_0002_0001_0002_0001_28M31
SIKEIVHLVARLGDEEVHAAVVNLFLALEEDPNDEEVRELLKKLEELLRKGDPRVKELAKRVLRA DYSFSCYSQLEVNGSQHSLTCAFEDPDVNTTNLEFEICGALVEVKCLNFRKLQEIYFIETKKFLLIGKSNICVKVGEKSLTCKKIDLTTIVKPEAPFDLSVVYREGANDFVVTFNTSHLQKKYVKVLMHDVAYRQEKDENKWTHVNLSSTKLTLLQRKLQPAAMYEIKVRSIPDHYFKGFWSEWSPSYYFRTP il7_rebuild_super_whole_v1_IL7_bcov_v3_r3_ems_3hM_3011_000000023_0001_0001_44_61_H_.._ems_p1-15H-GBL-16H-GABBL-16H_0168_0001_0001_0002_0001_0005_0001_0001_0001_._5b280ff452c1d219987978312b678990_0001_0001_0001_0001_6V10
SLEELVKHSIRISEELLNTLTDESLELAVYLSLYILRAALELNDKEVLEEALKASKEILKVANE DYSFSCYSQLEVNGSQHSLTCAFEDPDVNTTNLEFEICGALVEVKCLNFRKLQEIYFIETKKFLLIGKSNICVKVGEKSLTCKKIDLTTIVKPEAPFDLSVVYREGANDFVVTFNTSHLQKKYVKVLMHDVAYRQEKDENKWTHVNLSSTKLTLLQRKLQPAAMYEIKVRSIPDHYFKGFWSEWSPSYYFRTP il7_rebuild_super_split_v1_IL7_bcov_r3_ems_p1-15H-GBL-16H-GABBL-16H_0222_0001_0001_0001_000000016_0001_0001_._3h_hb1_2076_0001_0001_0001_57E48
TEKDEEIEKFLQEAERIAKELNDEKALWLIRATAELIREALKKGDRDEAEIALRLIRRQLEWLI DYSFSCYSQLEVNGSQHSLTCAFEDPDVNTTNLEFEICGALVEVKCLNFRKLQEIYFIETKKFLLIGKSNICVKVGEKSLTCKKIDLTTIVKPEAPFDLSVVYREGANDFVVTFNTSHLQKKYVKVLMHDVAYRQEKDENKWTHVNLSSTKLTLLQRKLQPAAMYEIKVRSIPDHYFKGFWSEWSPSYYFRTP il7_rebuild_super_whole_v1_IL7_bcov_r2_ems_3hM_1129_000000027_0001_0001_._3h_hb1_5272_0001_0001_51I51
DDRHLAQRELELAREIIKRGEVDPERARHILEIVKAEVEALGDPELEKELRKVEEIVERLG DYSFSCYSQLEVNGSQHSLTCAFEDPDVNTTNLEFEICGALVEVKCLNFRKLQEIYFIETKKFLLIGKSNICVKVGEKSLTCKKIDLTTIVKPEAPFDLSVVYREGANDFVVTFNTSHLQKKYVKVLMHDVAYRQEKDENKWTHVNLSSTKLTLLQRKLQPAAMYEIKVRSIPDHYFKGFWSEWSPSYYFRTP il7_rebuild_super_split_v1_IL7_longxing_Grafting2_ems_3hM_843_0001_0012_0001_0001_._HHH_eva_0293_0001_0002_0003_9E9
SEEEEELKRLIEEAIRIVRNLNDERALHILEIVILEAEAAERRNDEEDLRLAARKIRLALEIARK DYSFSCYSQLEVNGSQHSLTCAFEDPDVNTTNLEFEICGALVEVKCLNFRKLQEIYFIETKKFLLIGKSNICVKVGEKSLTCKKIDLTTIVKPEAPFDLSVVYREGANDFVVTFNTSHLQKKYVKVLMHDVAYRQEKDENKWTHVNLSSTKLTLLQRKLQPAAMYEIKVRSIPDHYFKGFWSEWSPSYYFRTP il7_rebuild_super_split_v1_IL7_longxing_Grafting2_ems_3hM_843_0001_0012_0001_0001_._3h_hb1_2620_0001_0001_0001
SLEELLRELKERFKDDPEAKEALKRIEKVLKAGSPELAKYLLRYILHALLNVPPEEAREIVEKRE DYSFSCYSQLEVNGSQHSLTCAFEDPDVNTTNLEFEICGALVEVKCLNFRKLQEIYFIETKKFLLIGKSNICVKVGEKSLTCKKIDLTTIVKPEAPFDLSVVYREGANDFVVTFNTSHLQKKYVKVLMHDVAYRQEKDENKWTHVNLSSTKLTLLQRKLQPAAMYEIKVRSIPDHYFKGFWSEWSPSYYFRTP il7_rebuild_super_split_v1_IL7_bcov_r3_ems_p1-15H-GBL-16H-GABBL-16H_0222_0001_0001_0001_000000016_0001_0001_._87939c9309b91f268100f7916cb07d63_0001_1_0001_0002_0001_21E44
DERKELEELLHESHRLSRLIKDELARIIIEAVEEQAEESNDLEDARLILLKSRQAVELNR DYSFSCYSQLEVNGSQHSLTCAFEDPDVNTTNLEFEICGALVEVKCLNFRKLQEIYFIETKKFLLIGKSNICVKVGEKSLTCKKIDLTTIVKPEAPFDLSVVYREGANDFVVTFNTSHLQKKYVKVLMHDVAYRQEKDENKWTHVNLSSTKLTLLQRKLQPAAMYEIKVRSIPDHYFKGFWSEWSPSYYFRTP il7_rebuild_super_whole_v1_IL7_longxing_Grafting2_ems_3hM_305_0001_0003_0001_0001_._3h_hb1_1260_0001_0002_54Q34
SLEERAEDFSVRAVNSWLRARHEEERKHVQELARLFWQATERNDEDAIDEIERWAKEWNERR DYSFSCYSQLEVNGSQHSLTCAFEDPDVNTTNLEFEICGALVEVKCLNFRKLQEIYFIETKKFLLIGKSNICVKVGEKSLTCKKIDLTTIVKPEAPFDLSVVYREGANDFVVTFNTSHLQKKYVKVLMHDVAYRQEKDENKWTHVNLSSTKLTLLQRKLQPAAMYEIKVRSIPDHYFKGFWSEWSPSYYFRTP il7_rebuild_super_split_v1_IL7_bcov_v3_r3_HEEH_04578_000000011_0001_0001_44_64_H_.._ems_3hC_1310_0001_0001_0013_0001_0001_0001_._3h_hb1_6315_0001_0002_0001
SVEELLKEAEKRLRDPEERRRVREVLELLKRDIKKAAHLLAQLVLELGDPILEEAHAVLVHEFLE DYSFSCYSQLEVNGSQHSLTCAFEDPDVNTTNLEFEICGALVEVKCLNFRKLQEIYFIETKKFLLIGKSNICVKVGEKSLTCKKIDLTTIVKPEAPFDLSVVYREGANDFVVTFNTSHLQKKYVKVLMHDVAYRQEKDENKWTHVNLSSTKLTLLQRKLQPAAMYEIKVRSIPDHYFKGFWSEWSPSYYFRTP il7_rebuild_super_split_v1_IL7_bcov_v3_r3_ems_3hM_3011_000000023_0001_0001_44_61_H_.._ems_p1-15H-GBL-16H-GABBL-16H_0168_0001_0001_0002_0001_0005_0001_0001_0001_._76464862529d9e2d73e26ca450d73196_0001_1_0001_0001_0001_61H27
SEEEEKVERIIKSPNWEEILKEIFEELKRTGDPRLRRLIKLLAHLAAKLGDEEVHALVVNLYLRL DYSFSCYSQLEVNGSQHSLTCAFEDPDVNTTNLEFEICGALVEVKCLNFRKLQEIYFIETKKFLLIGKSNICVKVGEKSLTCKKIDLTTIVKPEAPFDLSVVYREGANDFVVTFNTSHLQKKYVKVLMHDVAYRQEKDENKWTHVNLSSTKLTLLQRKLQPAAMYEIKVRSIPDHYFKGFWSEWSPSYYFRTP il7_rebuild_super_whole_v1_IL7_bcov_v3_r3_ems_3hM_3011_000000023_0001_0001_44_61_H_.._ems_p1-15H-GBL-16H-GABBL-16H_0168_0001_0001_0002_0001_0005_0001_0001_0001_._0aa80e4383ff73b96d266796d974ca63_0001_0001_0001_0001_62Y29
DESDELAAFLALRVLEAALKNLVSREDKDESEKRIRLALLANVEEFERWVEEEIEKIEREV DYSFSCYSQLEVNGSQHSLTCAFEDPDVNTTNLEFEICGALVEVKCLNFRKLQEIYFIETKKFLLIGKSNICVKVGEKSLTCKKIDLTTIVKPEAPFDLSVVYREGANDFVVTFNTSHLQKKYVKVLMHDVAYRQEKDENKWTHVNLSSTKLTLLQRKLQPAAMYEIKVRSIPDHYFKGFWSEWSPSYYFRTP il7_rebuild_super_whole_v1_IL7_bcov_v3_r3_ems_3hC_436_0002_000000017_0001_0001_47_64_H_.._ems_p1-15H-GBL-16H-GABBL-16H_0382_0001_0001_0001_0001_0001_0001_0001_0001_._3h_hb1_1971_0001_0001_9F23
PKLEWLLRASKELIKEATKYEEEKKKSDSKDDKKELDERRDNGELDWARKLLERQDKWIR LEVNGSQHCGALVEVKTKKFLLIGKSNKIDLTTIVHLQKKYVKVLPDHYFK foldit_2007988_0391381928_10S33
NPELAEIIWRAVVEKAEESDDKEDRRLLELKARMALEALKNSSNEEDRKRAEELEEEKRDRERK DYSFSCYSQLEVNGSQHSLTCAFEDPDVNTTNLEFEICGALVEVKCLNFRKLQEIYFIETKKFLLIGKSNICVKVGEKSLTCKKIDLTTIVKPEAPFDLSVVYREGANDFVVTFNTSHLQKKYVKVLMHDVAYRQEKDENKWTHVNLSSTKLTLLQRKLQPAAMYEIKVRSIPDHYFKGFWSEWSPSYYFRTP il7_rebuild_super_split_v1_IL7_longxing_Grafting2_ems_3hM_305_0001_0003_0001_0001_._3h_hb1_2821_0001_0001_0003_15K15
DERKKELRREIRELERLLISEDKREVKEAVEALRETTRHATDEERRRLLREVLERVEAIDK DYSFSCYSQLEVNGSQHSLTCAFEDPDVNTTNLEFEICGALVEVKCLNFRKLQEIYFIETKKFLLIGKSNICVKVGEKSLTCKKIDLTTIVKPEAPFDLSVVYREGANDFVVTFNTSHLQKKYVKVLMHDVAYRQEKDENKWTHVNLSSTKLTLLQRKLQPAAMYEIKVRSIPDHYFKGFWSEWSPSYYFRTP il7_rebuild_super_whole_v1_IL7_bcov_r3_ems_p1-16H-GBL-16H-GABBL-15H_0203_0001_0001_0002_000000017_0001_0001_._3h_hb1_3384_0001_0001_15E51
DLEEEALRLAKRAKDDPEVLKEIKKLAHEAAKRGDEELAALIVNLFLAVKLKDPRALKAVEERIH DYSFSCYSQLEVNGSQHSLTCAFEDPDVNTTNLEFEICGALVEVKCLNFRKLQEIYFIETKKFLLIGKSNICVKVGEKSLTCKKIDLTTIVKPEAPFDLSVVYREGANDFVVTFNTSHLQKKYVKVLMHDVAYRQEKDENKWTHVNLSSTKLTLLQRKLQPAAMYEIKVRSIPDHYFKGFWSEWSPSYYFRTP il7_rebuild_super_whole_v1_IL7_bcov_v3_r3_ems_3hM_3011_000000023_0001_0001_44_61_H_.._ems_p1-15H-GBL-16H-GABBL-16H_0168_0001_0001_0002_0001_0005_0001_0001_0001_._c6d9ae31f47d2ec57c0dbc9f7b598965_0001_0001_0001_0001_39A22
SKEDIKRLKKIAKKQGNEDALESLERIDEALKLGSDELARLLVERVREALK DYSFSCYSQLEVNGSQHSLTCAFEDPDVNTTNLEFEICGALVEVKCLNFRKLQEIYFIETKKFLLIGKSNICVKVGEKSLTCKKIDLTTIVKPEAPFDLSVVYREGANDFVVTFNTSHLQKKYVKVLMHDVAYRQEKDENKWTHVNLSSTKLTLLQRKLQPAAMYEIKVRSIPDHYFKGFWSEWSPSYYFRTP il7_rebuild_super_split_v1_IL7_bcov_v3_r3_ems_3hC_436_0002_000000017_0001_0001_47_64_H_.._ems_p1-15H-GBL-16H-GABBL-16H_0382_0001_0001_0001_0001_0001_0001_0001_0001_._ems_p1-14H-GBL-16H-GBL-15H_0102_0001_0001_0001_0001_0002_0001_lGS
DPSEILKSLSELAKKLKKNAKSEEIKKLAEYIVRAVQEQAKSSDPEDRRLAVLKVEMAVRQASS DYSFSCYSQLEVNGSQHSLTCAFEDPDVNTTNLEFEICGALVEVKCLNFRKLQEIYFIETKKFLLIGKSNICVKVGEKSLTCKKIDLTTIVKPEAPFDLSVVYREGANDFVVTFNTSHLQKKYVKVLMHDVAYRQEKDENKWTHVNLSSTKLTLLQRKLQPAAMYEIKVRSIPDHYFKGFWSEWSPSYYFRTP il7_rebuild_super_split_v1_IL7_longxing_Grafting2_ems_3hM_305_0001_0003_0001_0001_._ems_3hC_1463_0001_0003_0001_31Y7
SEEEIEEARRLAEQAIRDSTDRMERYVIEVLLLELEEAIKNNDEEEIRLALRKIKLAFEIVQN DYSFSCYSQLEVNGSQHSLTCAFEDPDVNTTNLEFEICGALVEVKCLNFRKLQEIYFIETKKFLLIGKSNICVKVGEKSLTCKKIDLTTIVKPEAPFDLSVVYREGANDFVVTFNTSHLQKKYVKVLMHDVAYRQEKDENKWTHVNLSSTKLTLLQRKLQPAAMYEIKVRSIPDHYFKGFWSEWSPSYYFRTP il7_rebuild_super_whole_v1_IL7_longxing_Grafting2_ems_3hM_2512_0001_0006_0001_0001_._3h_hb1_2838_0001_0003_26Y27
SEEERRAEHILEIVRAEIEAAKTEEDIRLAERHAELASKILQDSRVQEIAKKLVEEWRKKFS DYSFSCYSQLEVNGSQHSLTCAFEDPDVNTTNLEFEICGALVEVKCLNFRKLQEIYFIETKKFLLIGKSNICVKVGEKSLTCKKIDLTTIVKPEAPFDLSVVYREGANDFVVTFNTSHLQKKYVKVLMHDVAYRQEKDENKWTHVNLSSTKLTLLQRKLQPAAMYEIKVRSIPDHYFKGFWSEWSPSYYFRTP il7_rebuild_super_split_v1_IL7_longxing_Grafting2_ems_3hM_843_0001_0012_0001_0001_._ems_3hM_1538_0001_0003_0001_33H9
NEEAKKASERILKVAVEAAKRGDEEAARELLEYLERYIRRADDERDKEILKEARKLIERLLKEA DYSFSCYSQLEVNGSQHSLTCAFEDPDVNTTNLEFEICGALVEVKCLNFRKLQEIYFIETKKFLLIGKSNICVKVGEKSLTCKKIDLTTIVKPEAPFDLSVVYREGANDFVVTFNTSHLQKKYVKVLMHDVAYRQEKDENKWTHVNLSSTKLTLLQRKLQPAAMYEIKVRSIPDHYFKGFWSEWSPSYYFRTP il7_rebuild_super_split_v1_IL7_bcov_r3_ems_p1-15H-GBL-16H-GABBL-16H_0222_0001_0001_0001_000000016_0001_0001_._3h_hb1_2317_0001_0005_0001
EDEKKKRNKSKLEWILKATKELIEEAKRRNDEDELKWAKELLKRQQKWITEEKKDENRN LEVNGSQHCGALVEVKTKKFLLIGKSNKIDLTTIVHLQKKYVKVLPDHYFK foldit_2007983_0391263319_15I29
DEELKRWVTEVREKTEEAIKRNDEEKLKELIKAVVHFMAEAHKRNDEEKVEAHAELVNFFLARV DYSFSCYSQLEVNGSQHSLTCAFEDPDVNTTNLEFEICGALVEVKCLNFRKLQEIYFIETKKFLLIGKSNICVKVGEKSLTCKKIDLTTIVKPEAPFDLSVVYREGANDFVVTFNTSHLQKKYVKVLMHDVAYRQEKDENKWTHVNLSSTKLTLLQRKLQPAAMYEIKVRSIPDHYFKGFWSEWSPSYYFRTP il7_rebuild_super_split_v1_IL7_bcov_v3_r3_ems_3hM_3011_000000023_0001_0001_44_61_H_.._ems_p1-15H-GBL-16H-GABBL-16H_0168_0001_0001_0002_0001_0005_0001_0001_0001_._3h_hb1_6125_0001_0003_0001_35V10
SSEEIKKLIEIVRKIYEKKGDYKDELARLLLELVLEAAEKGLVSPEDLEESLRRIKEAVKRL DYSFSCYSQLEVNGSQHSLTCAFEDPDVNTTNLEFEICGALVEVKCLNFRKLQEIYFIETKKFLLIGKSNICVKVGEKSLTCKKIDLTTIVKPEAPFDLSVVYREGANDFVVTFNTSHLQKKYVKVLMHDVAYRQEKDENKWTHVNLSSTKLTLLQRKLQPAAMYEIKVRSIPDHYFKGFWSEWSPSYYFRTP il7_rebuild_super_whole_v1_IL7_bcov_v3_r3_ems_3hC_436_0002_000000017_0001_0001_47_64_H_.._ems_p1-15H-GBL-16H-GABBL-16H_0382_0001_0001_0001_0001_0001_0001_0001_0001_._HHH_eva_0323_0001_0001_33L27
EDVQEFLRRLWHLTEEAERGTQLTHEIDLKDEKMSVTTDGGAVRVLEDLSVKLVNKWLS LEVNGSQHCGALVEVKTKKFLLIGKSNKIDLTTIVHLQKKYVKVLPDHYFK foldit_2008025_0391707750_7L7
DELAEYLIKYIILAVVKHDPQKMKDMKDWLKDQNEEVQRKIDKVLKQTGEAVKAVQEIEKVLRK LEVNGSQHCGALVEVKTKKFLLIGKSNKIDLTTIVHLQKKYVKVLPDHYFK foldit_2008074_0392000416_57E48
DEDTERNVQEVARLIWEATEKNQKLTITVHFGGRRYTVKVDSDPEVSEDASEIVVNAWLRARRG DYSFSCYSQLEVNGSQHSLTCAFEDPDVNTTNLEFEICGALVEVKCLNFRKLQEIYFIETKKFLLIGKSNICVKVGEKSLTCKKIDLTTIVKPEAPFDLSVVYREGANDFVVTFNTSHLQKKYVKVLMHDVAYRQEKDENKWTHVNLSSTKLTLLQRKLQPAAMYEIKVRSIPDHYFKGFWSEWSPSYYFRTP il7_rebuild_super_split_v1_IL7_bcov_v3_r3_HEEH_04578_000000011_0001_0001_44_64_H_.._ems_3hC_1310_0001_0001_0013_0001_0001_0001_._HEEH_18967_0001_0001_0001_52E34
DEGPGPPGPNDESLAIREVLLALKIIKNAPSPEERERAKHILEIVEKEVKGTPVTFELR LEVNGSQHCGALVEVKTKKFLLIGKSNKIDLTTIVHLQKKYVKVLPDHYFK foldit_2008147_0392399739_0003_18E9
SEEENKKFVEEIKRLAEEIHDEEAIKELIKRAAHEAAKNNNEELHALLVNLFLQIKRALR DYSFSCYSQLEVNGSQHSLTCAFEDPDVNTTNLEFEICGALVEVKCLNFRKLQEIYFIETKKFLLIGKSNICVKVGEKSLTCKKIDLTTIVKPEAPFDLSVVYREGANDFVVTFNTSHLQKKYVKVLMHDVAYRQEKDENKWTHVNLSSTKLTLLQRKLQPAAMYEIKVRSIPDHYFKGFWSEWSPSYYFRTP il7_rebuild_super_whole_v1_IL7_bcov_v3_r3_ems_3hM_3011_000000023_0001_0001_44_61_H_.._ems_p1-15H-GBL-16H-GABBL-16H_0168_0001_0001_0002_0001_0005_0001_0001_0001_._3h_hb1_6476_0001_0002
SEKSELAAYLALYIWEAAARLGNEEEARKAEEEIRKVVRESEDSASKEVLEWAEHVIRELRK DYSFSCYSQLEVNGSQHSLTCAFEDPDVNTTNLEFEICGALVEVKCLNFRKLQEIYFIETKKFLLIGKSNICVKVGEKSLTCKKIDLTTIVKPEAPFDLSVVYREGANDFVVTFNTSHLQKKYVKVLMHDVAYRQEKDENKWTHVNLSSTKLTLLQRKLQPAAMYEIKVRSIPDHYFKGFWSEWSPSYYFRTP il7_rebuild_super_split_v1_IL7_bcov_r3_ems_p1-15H-GBL-16H-GABBL-16H_0222_0001_0001_0001_000000016_0001_0001_._3h_hb1_5227_0001_0003_0001_33E48
SAEKEIERLLKIAKKLGNELAAHLAEYILEALRKGLISEEAAEAAKASLRIAKVK DYSFSCYSQLEVNGSQHSLTCAFEDPDVNTTNLEFEICGALVEVKCLNFRKLQEIYFIETKKFLLIGKSNICVKVGEKSLTCKKIDLTTIVKPEAPFDLSVVYREGANDFVVTFNTSHLQKKYVKVLMHDVAYRQEKDENKWTHVNLSSTKLTLLQRKLQPAAMYEIKVRSIPDHYFKGFWSEWSPSYYFRTP il7_rebuild_super_split_v1_IL7_bcov_r3_ems_p1-15H-GBL-16H-GABBL-16H_0222_0001_0001_0001_000000016_0001_0001_._ems_p1-15H-GBL-16H-GABBL-16H_0048_0001_0001_0001_0001_0003_0002_23H23
RDEEKWAEKLIKREEEWARHLENREKVEWLLEATRELAKEANIEEALKKIEHMARLLREILR DYSFSCYSQLEVNGSQHSLTCAFEDPDVNTTNLEFEICGALVEVKCLNFRKLQEIYFIETKKFLLIGKSNICVKVGEKSLTCKKIDLTTIVKPEAPFDLSVVYREGANDFVVTFNTSHLQKKYVKVLMHDVAYRQEKDENKWTHVNLSSTKLTLLQRKLQPAAMYEIKVRSIPDHYFKGFWSEWSPSYYFRTP il7_rebuild_super_split_v1_IL7_bcov_r2_ems_3hM_1129_000000027_0001_0001_._3h_hb1_393_0001_0001_0001_14E59
DKEQEDLKEWAKELKKTASKIPDEDLRLAIRKAALAVEIAADEDTRLAKERAEHIERIVRDEK DYSFSCYSQLEVNGSQHSLTCAFEDPDVNTTNLEFEICGALVEVKCLNFRKLQEIYFIETKKFLLIGKSNICVKVGEKSLTCKKIDLTTIVKPEAPFDLSVVYREGANDFVVTFNTSHLQKKYVKVLMHDVAYRQEKDENKWTHVNLSSTKLTLLQRKLQPAAMYEIKVRSIPDHYFKGFWSEWSPSYYFRTP il7_rebuild_super_split_v1_IL7_longxing_Grafting2_ems_3hM_843_0001_0012_0001_0001_._ems_3hM_1082_0001_0006_0001
DKEEDLKESAERIAKAANVPSWSVTSSNGTLSITVKDPDELAKLLLERVREAAKRLGLKVDIQTR DYSFSCYSQLEVNGSQHSLTCAFEDPDVNTTNLEFEICGALVEVKCLNFRKLQEIYFIETKKFLLIGKSNICVKVGEKSLTCKKIDLTTIVKPEAPFDLSVVYREGANDFVVTFNTSHLQKKYVKVLMHDVAYRQEKDENKWTHVNLSSTKLTLLQRKLQPAAMYEIKVRSIPDHYFKGFWSEWSPSYYFRTP il7_rebuild_super_split_v1_IL7_bcov_v3_r3_ems_3hC_436_0002_000000017_0001_0001_47_64_H_.._ems_p1-15H-GBL-16H-GABBL-16H_0382_0001_0001_0001_0001_0001_0001_0001_0001_._HEEHE_1155_0001_0002_0003
DEETEKKVKKLIKELKELARRIEELARIIFLAVLEQILEEALKNNNEEDLEDARLAFLKAEQAAR DYSFSCYSQLEVNGSQHSLTCAFEDPDVNTTNLEFEICGALVEVKCLNFRKLQEIYFIETKKFLLIGKSNICVKVGEKSLTCKKIDLTTIVKPEAPFDLSVVYREGANDFVVTFNTSHLQKKYVKVLMHDVAYRQEKDENKWTHVNLSSTKLTLLQRKLQPAAMYEIKVRSIPDHYFKGFWSEWSPSYYFRTP il7_rebuild_super_split_v1_IL7_longxing_Grafting2_ems_3hM_305_0001_0003_0001_0001_._3h_hb1_1796_0001_0006_0001_62Q34
SEEEEIEEIERFLEEAVRQLKDEDARESVRRILEAAREKNDRRADELAFFLAKRVLEADRK DYSFSCYSQLEVNGSQHSLTCAFEDPDVNTTNLEFEICGALVEVKCLNFRKLQEIYFIETKKFLLIGKSNICVKVGEKSLTCKKIDLTTIVKPEAPFDLSVVYREGANDFVVTFNTSHLQKKYVKVLMHDVAYRQEKDENKWTHVNLSSTKLTLLQRKLQPAAMYEIKVRSIPDHYFKGFWSEWSPSYYFRTP il7_rebuild_super_split_v1_IL7_bcov_v3_r3_ems_3hC_436_0002_000000017_0001_0001_47_64_H_.._ems_p1-15H-GBL-16H-GABBL-16H_0382_0001_0001_0001_0001_0001_0001_0001_0001_._3h_hb1_2998_0001_0002_0001_50F23
GSFKGSLTGPGNSGSHPGPDREVIKRLFHRAAEAGNPEVHALLVNVFLLLDNGGGGVGRPVPV LEVNGSQHCGALVEVKTKKFLLIGKSNKIDLTTIVHLQKKYVKVLPDHYFK foldit_2008088_0392086674_0003_28F10
DYREEIKKRVHEAAGDGEERKEKDEEDRDMKDKREKQKEEQGGEDEHAKLVNKFLAADN LEVNGSQHCGALVEVKTKKFLLIGKSNKIDLTTIVHLQKKYVKVLPDHYFK foldit_2008102_0392123564_10V10
PEEEELRELVEKDPEEVIKLAVHLAAKLNDEEIHARIVNLFLRIKRGDPEALEELARLLLELLRR DYSFSCYSQLEVNGSQHSLTCAFEDPDVNTTNLEFEICGALVEVKCLNFRKLQEIYFIETKKFLLIGKSNICVKVGEKSLTCKKIDLTTIVKPEAPFDLSVVYREGANDFVVTFNTSHLQKKYVKVLMHDVAYRQEKDENKWTHVNLSSTKLTLLQRKLQPAAMYEIKVRSIPDHYFKGFWSEWSPSYYFRTP il7_rebuild_super_whole_v1_IL7_bcov_v3_r3_ems_3hM_3011_000000023_0001_0001_44_61_H_.._ems_p1-15H-GBL-16H-GABBL-16H_0168_0001_0001_0002_0001_0005_0001_0001_0001_._9a9ae20be8ee2bc0a31315621c9fec31_0001_0001_0001_22V10
DLREEAEKIARELREIAEKRNDERRINYIELVLREEEESARSEDEEDFHIIFWRIKMAAELIKK DYSFSCYSQLEVNGSQHSLTCAFEDPDVNTTNLEFEICGALVEVKCLNFRKLQEIYFIETKKFLLIGKSNICVKVGEKSLTCKKIDLTTIVKPEAPFDLSVVYREGANDFVVTFNTSHLQKKYVKVLMHDVAYRQEKDENKWTHVNLSSTKLTLLQRKLQPAAMYEIKVRSIPDHYFKGFWSEWSPSYYFRTP il7_rebuild_super_split_v1_IL7_bcov_r2_ems_3hM_540_000000033_0001_0001_._3h_hb1_3207_0001_0010_0001
PTSNDNSQTDDKKLAKQKVKLAQKIVKNASSDEEANRALHIAKIVKDEVTNEEEKRQKE LEVNGSQHCGALVEVKTKKFLLIGKSNKIDLTTIVHLQKKYVKVLPDHYFK foldit_2008147_0392327507_17Q8
GPEDVERILKTVLKIARDKNDEKTSWLVEATLELARELLKDPRLEEEAEWAARLAKQQLEWLL DYSFSCYSQLEVNGSQHSLTCAFEDPDVNTTNLEFEICGALVEVKCLNFRKLQEIYFIETKKFLLIGKSNICVKVGEKSLTCKKIDLTTIVKPEAPFDLSVVYREGANDFVVTFNTSHLQKKYVKVLMHDVAYRQEKDENKWTHVNLSSTKLTLLQRKLQPAAMYEIKVRSIPDHYFKGFWSEWSPSYYFRTP il7_rebuild_super_split_v1_IL7_bcov_r2_ems_3hM_1129_000000027_0001_0001_._ems_3hC_151_0002_0001_0001_0001_57Q58
DEATEIWKETKKILDEAKRRGDDELLAVRKAVLAATIAVLRRSDDEEERRRAEHIREIVELER DYSFSCYSQLEVNGSQHSLTCAFEDPDVNTTNLEFEICGALVEVKCLNFRKLQEIYFIETKKFLLIGKSNICVKVGEKSLTCKKIDLTTIVKPEAPFDLSVVYREGANDFVVTFNTSHLQKKYVKVLMHDVAYRQEKDENKWTHVNLSSTKLTLLQRKLQPAAMYEIKVRSIPDHYFKGFWSEWSPSYYFRTP il7_rebuild_super_split_v1_IL7_longxing_Grafting2_ems_3hM_843_0001_0012_0001_0001_._3h_hb1_3345_0001_0006_0001
DEIEEIVKDEWRKLEEFVKRFRHDEADELALLLFERVAEAALERRDKEDLREHRRRIREALRRVE DYSFSCYSQLEVNGSQHSLTCAFEDPDVNTTNLEFEICGALVEVKCLNFRKLQEIYFIETKKFLLIGKSNICVKVGEKSLTCKKIDLTTIVKPEAPFDLSVVYREGANDFVVTFNTSHLQKKYVKVLMHDVAYRQEKDENKWTHVNLSSTKLTLLQRKLQPAAMYEIKVRSIPDHYFKGFWSEWSPSYYFRTP il7_rebuild_super_split_v1_IL7_bcov_v3_r3_ems_3hC_436_0002_000000017_0001_0001_47_64_H_.._ems_p1-15H-GBL-16H-GABBL-16H_0382_0001_0001_0001_0001_0001_0001_0001_0001_._3h_hb1_3801_0001_0001_0001_53H45
PEEEEETLKDLLRKAKEAIKQNDDELVEKIIKEIAHQAARNSDEELAKEAHAFAVHWFLRKLR DYSFSCYSQLEVNGSQHSLTCAFEDPDVNTTNLEFEICGALVEVKCLNFRKLQEIYFIETKKFLLIGKSNICVKVGEKSLTCKKIDLTTIVKPEAPFDLSVVYREGANDFVVTFNTSHLQKKYVKVLMHDVAYRQEKDENKWTHVNLSSTKLTLLQRKLQPAAMYEIKVRSIPDHYFKGFWSEWSPSYYFRTP il7_rebuild_super_split_v1_IL7_bcov_v3_r3_ems_3hM_3011_000000023_0001_0001_44_61_H_.._ems_p1-15H-GBL-16H-GABBL-16H_0168_0001_0001_0002_0001_0005_0001_0001_0001_._3h_hb1_689_0001_0001_0001_56H27
DEKRLARIIIKAVLEQIKNSKDDEDRRLLLEKIRMAAELDDDEESRRLAEEAERIARKLT DYSFSCYSQLEVNGSQHSLTCAFEDPDVNTTNLEFEICGALVEVKCLNFRKLQEIYFIETKKFLLIGKSNICVKVGEKSLTCKKIDLTTIVKPEAPFDLSVVYREGANDFVVTFNTSHLQKKYVKVLMHDVAYRQEKDENKWTHVNLSSTKLTLLQRKLQPAAMYEIKVRSIPDHYFKGFWSEWSPSYYFRTP il7_rebuild_super_whole_v1_IL7_longxing_Grafting2_ems_3hM_305_0001_0003_0001_0001_._3h_hb1_6824_0001_0001_31E30
EERREERREKDRIKYIQDVLDEEEKKAKKNNNEEDLHIIKWRKEAIKKYVEERREERRE LEVNGSQHCGALVEVKTKKFLLIGKSNKIDLTTIVHLQKKYVKVLPDHYFK foldit_2008034_0391725522
DEHSQRLIKEAVHVIAEAAKKKTPVSFTVRVFGRQLDISVGPDPREAEEAHARLVNFFLRIDLT DYSFSCYSQLEVNGSQHSLTCAFEDPDVNTTNLEFEICGALVEVKCLNFRKLQEIYFIETKKFLLIGKSNICVKVGEKSLTCKKIDLTTIVKPEAPFDLSVVYREGANDFVVTFNTSHLQKKYVKVLMHDVAYRQEKDENKWTHVNLSSTKLTLLQRKLQPAAMYEIKVRSIPDHYFKGFWSEWSPSYYFRTP il7_rebuild_super_split_v1_IL7_bcov_v3_r3_ems_3hM_3011_000000023_0001_0001_44_61_H_.._ems_p1-15H-GBL-16H-GABBL-16H_0168_0001_0001_0002_0001_0005_0001_0001_0001_._HEEH_20902_0001_0002_0001_12V10
QQQQQQQQQDDTKLARREVKLALTIVKNASSKEEADRALHIAEIVADEVQQQQQQQQQQ LEVNGSQHCGALVEVKTKKFLLIGKSNKIDLTTIVHLQKKYVKVLPDHYFK foldit_2008147_0392388168_18E9
DEREKLLTEVLLRVLEIDGAISEEQAKEILRQAEDAERKNDEEQLKRIARRLERLLIEG DYSFSCYSQLEVNGSQHSLTCAFEDPDVNTTNLEFEICGALVEVKCLNFRKLQEIYFIETKKFLLIGKSNICVKVGEKSLTCKKIDLTTIVKPEAPFDLSVVYREGANDFVVTFNTSHLQKKYVKVLMHDVAYRQEKDENKWTHVNLSSTKLTLLQRKLQPAAMYEIKVRSIPDHYFKGFWSEWSPSYYFRTP il7_rebuild_super_whole_v1_IL7_bcov_r3_ems_p1-16H-GBL-16H-GABBL-15H_0203_0001_0001_0002_000000017_0001_0001_._3h_hb1_5710_0001_0003_53E51
DDKKLAERKVRLALEIVDKKDAKKDKDRFENHDKEEQKKMLDDISGDEEQQRALKIAKIVLDEV LEVNGSQHCGALVEVKTKKFLLIGKSNKIDLTTIVHLQKKYVKVLPDHYFK foldit_2008162_0392474431_55K31
SWEEVEKLVREATTLARRKNDRRIIYILEVLKEEVEEVRKSPEYKEDLHIMEWRARAIYKYVKS DYSFSCYSQLEVNGSQHSLTCAFEDPDVNTTNLEFEICGALVEVKCLNFRKLQEIYFIETKKFLLIGKSNICVKVGEKSLTCKKIDLTTIVKPEAPFDLSVVYREGANDFVVTFNTSHLQKKYVKVLMHDVAYRQEKDENKWTHVNLSSTKLTLLQRKLQPAAMYEIKVRSIPDHYFKGFWSEWSPSYYFRTP il7_rebuild_super_split_v1_IL7_bcov_r2_ems_3hM_540_000000033_0001_0001_._ems_3hM_1891_0001_0001_0001_51M52
DEEEKREDKRLLELMEKMARHAETPLAVIIAEAVIEQVARTVRDPDVRKEAKDIYKELKKSW DYSFSCYSQLEVNGSQHSLTCAFEDPDVNTTNLEFEICGALVEVKCLNFRKLQEIYFIETKKFLLIGKSNICVKVGEKSLTCKKIDLTTIVKPEAPFDLSVVYREGANDFVVTFNTSHLQKKYVKVLMHDVAYRQEKDENKWTHVNLSSTKLTLLQRKLQPAAMYEIKVRSIPDHYFKGFWSEWSPSYYFRTP il7_rebuild_super_split_v1_IL7_longxing_Grafting2_ems_3hM_305_0001_0003_0001_0001_._ems_3hM_3422_0001_0004_0001_15M31
SEEEIEEIKRLAHETARKASEEEVREELAALLVNLFLALDRNDEEALKKVLKRLKELIKEQK DYSFSCYSQLEVNGSQHSLTCAFEDPDVNTTNLEFEICGALVEVKCLNFRKLQEIYFIETKKFLLIGKSNICVKVGEKSLTCKKIDLTTIVKPEAPFDLSVVYREGANDFVVTFNTSHLQKKYVKVLMHDVAYRQEKDENKWTHVNLSSTKLTLLQRKLQPAAMYEIKVRSIPDHYFKGFWSEWSPSYYFRTP il7_rebuild_super_split_v1_IL7_bcov_v3_r3_ems_3hM_3011_000000023_0001_0001_44_61_H_.._ems_p1-15H-GBL-16H-GABBL-16H_0168_0001_0001_0002_0001_0005_0001_0001_0001_._3h_hb1_5416_0001_0005_0001_29A22
NEEEKKKAKKLLDEAKKLADQISDELARFLAQRVVEAARKLDDPEDAKESFKRIEEALRRVQR DYSFSCYSQLEVNGSQHSLTCAFEDPDVNTTNLEFEICGALVEVKCLNFRKLQEIYFIETKKFLLIGKSNICVKVGEKSLTCKKIDLTTIVKPEAPFDLSVVYREGANDFVVTFNTSHLQKKYVKVLMHDVAYRQEKDENKWTHVNLSSTKLTLLQRKLQPAAMYEIKVRSIPDHYFKGFWSEWSPSYYFRTP il7_rebuild_super_split_v1_IL7_bcov_v3_r3_ems_3hC_436_0002_000000017_0001_0001_47_64_H_.._ems_p1-15H-GBL-16H-GABBL-16H_0382_0001_0001_0001_0001_0001_0001_0001_0001_._ems_3hC_617_0001_0004_0001_29F23
NEEAKKASEEILKVAVEAAKRGDEEAARELLEYLERYIRRADDERDKEILKEARKLIERLLKEA DYSFSCYSQLEVNGSQHSLTCAFEDPDVNTTNLEFEICGALVEVKCLNFRKLQEIYFIETKKFLLIGKSNICVKVGEKSLTCKKIDLTTIVKPEAPFDLSVVYREGANDFVVTFNTSHLQKKYVKVLMHDVAYRQEKDENKWTHVNLSSTKLTLLQRKLQPAAMYEIKVRSIPDHYFKGFWSEWSPSYYFRTP il7_rebuild_super_split_v1_IL7_bcov_r3_ems_p1-15H-GBL-16H-GABBL-16H_0222_0001_0001_0001_000000016_0001_0001_._3h_hb1_2317_0001_0005_0001_10E48
SEELKRLAEELVRRGIPPEEALKLLEELAKKLGLPPRELIKAVAHLAALTGDEKVAAFAVNLFLK DYSFSCYSQLEVNGSQHSLTCAFEDPDVNTTNLEFEICGALVEVKCLNFRKLQEIYFIETKKFLLIGKSNICVKVGEKSLTCKKIDLTTIVKPEAPFDLSVVYREGANDFVVTFNTSHLQKKYVKVLMHDVAYRQEKDENKWTHVNLSSTKLTLLQRKLQPAAMYEIKVRSIPDHYFKGFWSEWSPSYYFRTP il7_rebuild_super_whole_v1_IL7_bcov_v3_r3_ems_3hM_3011_000000023_0001_0001_44_61_H_.._ems_p1-15H-GBL-16H-GABBL-16H_0168_0001_0001_0002_0001_0005_0001_0001_0001_._a6454dc8027dbf0e95bc981751438669_0001_0001_0001_56A22
DDDRRLAAKKRAQAEAIIHASSEERLKMLKEIHEEEEEDAKKAPDPKLRKAADELKKIFDSIV DYSFSCYSQLEVNGSQHSLTCAFEDPDVNTTNLEFEICGALVEVKCLNFRKLQEIYFIETKKFLLIGKSNICVKVGEKSLTCKKIDLTTIVKPEAPFDLSVVYREGANDFVVTFNTSHLQKKYVKVLMHDVAYRQEKDENKWTHVNLSSTKLTLLQRKLQPAAMYEIKVRSIPDHYFKGFWSEWSPSYYFRTP il7_rebuild_super_split_v1_IL7_longxing_Grafting2_ems_3hM_1894_0002_0004_0001_0001_._ems_3hM_2515_0001_0002_0001_33H31
DEKAELALIIAEAVIEQARESKDEEDRRLLELKIEMALEHLKKFEEEEVQEAVRRIETELRRER DYSFSCYSQLEVNGSQHSLTCAFEDPDVNTTNLEFEICGALVEVKCLNFRKLQEIYFIETKKFLLIGKSNICVKVGEKSLTCKKIDLTTIVKPEAPFDLSVVYREGANDFVVTFNTSHLQKKYVKVLMHDVAYRQEKDENKWTHVNLSSTKLTLLQRKLQPAAMYEIKVRSIPDHYFKGFWSEWSPSYYFRTP il7_rebuild_super_whole_v1_IL7_longxing_Grafting2_ems_3hM_305_0001_0003_0001_0001_._3h_hb1_3060_0001_0001
PWLTEEDKKKRGGDQLLAYRHVLLALKIVKDASSKEEADRALHIAKIVVDEVGDERDHRKFKNM LEVNGSQHCGALVEVKTKKFLLIGKSNKIDLTTIVHLQKKYVKVLPDHYFK foldit_2008147_0392373821_21H9
DEIKEAAHIAAKLGDEELAAFLVNIFLALRLGTLSPEEKKVAEEVVRLLKEGDPDKAREVVKKEP DYSFSCYSQLEVNGSQHSLTCAFEDPDVNTTNLEFEICGALVEVKCLNFRKLQEIYFIETKKFLLIGKSNICVKVGEKSLTCKKIDLTTIVKPEAPFDLSVVYREGANDFVVTFNTSHLQKKYVKVLMHDVAYRQEKDENKWTHVNLSSTKLTLLQRKLQPAAMYEIKVRSIPDHYFKGFWSEWSPSYYFRTP il7_rebuild_super_whole_v1_IL7_bcov_v3_r3_ems_3hM_3011_000000023_0001_0001_44_61_H_.._ems_p1-15H-GBL-16H-GABBL-16H_0168_0001_0001_0002_0001_0005_0001_0001_0001_._afc3ac34a351efd6d3af4df322fa6431_0001_1_0001_0001_0001_19A22
SVEELLEELKRRGLLSELLLHLLRYIVEAVKKGLASPEEAKKALERILKVNGNPAIKLLIELLEK DYSFSCYSQLEVNGSQHSLTCAFEDPDVNTTNLEFEICGALVEVKCLNFRKLQEIYFIETKKFLLIGKSNICVKVGEKSLTCKKIDLTTIVKPEAPFDLSVVYREGANDFVVTFNTSHLQKKYVKVLMHDVAYRQEKDENKWTHVNLSSTKLTLLQRKLQPAAMYEIKVRSIPDHYFKGFWSEWSPSYYFRTP il7_rebuild_super_whole_v1_IL7_bcov_r3_ems_p1-15H-GBL-16H-GABBL-16H_0222_0001_0001_0001_000000016_0001_0001_._26021e5f153849e6bbcb3e85ec782e53_0001_0001_0003_21H23
DRRAELAKIIVRAVLEQAEESNDDEDTRLILLKAKMAAKRLNDEELLKWIKKWEKRWKDEKR DYSFSCYSQLEVNGSQHSLTCAFEDPDVNTTNLEFEICGALVEVKCLNFRKLQEIYFIETKKFLLIGKSNICVKVGEKSLTCKKIDLTTIVKPEAPFDLSVVYREGANDFVVTFNTSHLQKKYVKVLMHDVAYRQEKDENKWTHVNLSSTKLTLLQRKLQPAAMYEIKVRSIPDHYFKGFWSEWSPSYYFRTP il7_rebuild_super_whole_v1_IL7_longxing_Grafting2_ems_3hM_305_0001_0003_0001_0001_._3h_hb1_18_0001_0001
PYREIVKKLVSIIESLAKKASDEDEARWAESLARRQRRWLESAKTEEKSEWLSLATEELIEEG DYSFSCYSQLEVNGSQHSLTCAFEDPDVNTTNLEFEICGALVEVKCLNFRKLQEIYFIETKKFLLIGKSNICVKVGEKSLTCKKIDLTTIVKPEAPFDLSVVYREGANDFVVTFNTSHLQKKYVKVLMHDVAYRQEKDENKWTHVNLSSTKLTLLQRKLQPAAMYEIKVRSIPDHYFKGFWSEWSPSYYFRTP il7_rebuild_super_split_v1_IL7_bcov_r2_ems_3hM_1129_000000027_0001_0001_._ems_3hC_1257_0001_0001_0004_0001
DDKERFVREVIKLHEETIRRITDERELIAYLLIFIKLARALRRDKEVAEEAAKAALRINKVV DYSFSCYSQLEVNGSQHSLTCAFEDPDVNTTNLEFEICGALVEVKCLNFRKLQEIYFIETKKFLLIGKSNICVKVGEKSLTCKKIDLTTIVKPEAPFDLSVVYREGANDFVVTFNTSHLQKKYVKVLMHDVAYRQEKDENKWTHVNLSSTKLTLLQRKLQPAAMYEIKVRSIPDHYFKGFWSEWSPSYYFRTP il7_rebuild_super_split_v1_IL7_bcov_r3_ems_p1-15H-GBL-16H-GABBL-16H_0222_0001_0001_0001_000000016_0001_0001_._3h_hb1_6334_0001_0005_0001_34F27
SEEEFRKEVEEVLELARKLNDEQARYLAEYILKAFEEALRKNDEEVLKEAEKALRRILKVLRR DYSFSCYSQLEVNGSQHSLTCAFEDPDVNTTNLEFEICGALVEVKCLNFRKLQEIYFIETKKFLLIGKSNICVKVGEKSLTCKKIDLTTIVKPEAPFDLSVVYREGANDFVVTFNTSHLQKKYVKVLMHDVAYRQEKDENKWTHVNLSSTKLTLLQRKLQPAAMYEIKVRSIPDHYFKGFWSEWSPSYYFRTP il7_rebuild_super_split_v1_IL7_bcov_r3_ems_p1-15H-GBL-16H-GABBL-16H_0222_0001_0001_0001_000000016_0001_0001_._3h_hb1_3299_0001_0001_0002_23Q20
SEKQLAEIILEAVREQLEEAKSREDIRLIVLKAKQAAELLNDPEAQKVVTKLEKDAKSKG DYSFSCYSQLEVNGSQHSLTCAFEDPDVNTTNLEFEICGALVEVKCLNFRKLQEIYFIETKKFLLIGKSNICVKVGEKSLTCKKIDLTTIVKPEAPFDLSVVYREGANDFVVTFNTSHLQKKYVKVLMHDVAYRQEKDENKWTHVNLSSTKLTLLQRKLQPAAMYEIKVRSIPDHYFKGFWSEWSPSYYFRTP il7_rebuild_super_split_v1_IL7_longxing_Grafting2_ems_3hM_305_0001_0003_0001_0001_._ems_3hM_2625_0001_0001_0001_35Q34
EEKQEDQEHEGDSNREEIKKEAHKAAKRGDEDLHAILVNIYLAHDNDERSLDKVQREEK LEVNGSQHCGALVEVKTKKFLLIGKSNKIDLTTIVHLQKKYVKVLPDHYFK foldit_2008088_0392048020_41Y29
DQKRHALIVNLYLEAKRRNDPVREIIKRVAHLLANDEEKARRLLRELLKKTGNPLLKRALEILEK DYSFSCYSQLEVNGSQHSLTCAFEDPDVNTTNLEFEICGALVEVKCLNFRKLQEIYFIETKKFLLIGKSNICVKVGEKSLTCKKIDLTTIVKPEAPFDLSVVYREGANDFVVTFNTSHLQKKYVKVLMHDVAYRQEKDENKWTHVNLSSTKLTLLQRKLQPAAMYEIKVRSIPDHYFKGFWSEWSPSYYFRTP il7_rebuild_super_split_v1_IL7_bcov_v3_r3_ems_3hM_3011_000000023_0001_0001_44_61_H_.._ems_p1-15H-GBL-16H-GABBL-16H_0168_0001_0001_0002_0001_0005_0001_0001_0001_._a0fe76e9eada67c1f3bb7aa9aa8231c9_0001_1_0001_0001_0001_12Y29
SAEKLAKKATTIARRLGDEDAEESVKEIEEALERGSISDELAELLLKRVIEALK DYSFSCYSQLEVNGSQHSLTCAFEDPDVNTTNLEFEICGALVEVKCLNFRKLQEIYFIETKKFLLIGKSNICVKVGEKSLTCKKIDLTTIVKPEAPFDLSVVYREGANDFVVTFNTSHLQKKYVKVLMHDVAYRQEKDENKWTHVNLSSTKLTLLQRKLQPAAMYEIKVRSIPDHYFKGFWSEWSPSYYFRTP il7_rebuild_super_split_v1_IL7_bcov_v3_r3_ems_3hC_436_0002_000000017_0001_0001_47_64_H_.._ems_p1-15H-GBL-16H-GABBL-16H_0382_0001_0001_0001_0001_0001_0001_0001_0001_._HHH_eva_0501_0001_0002_0001_27E48
DREELKDLVSKVEELVRKVIDELALLLAARSAEANAKRLAKKGDEEKAKEDIEESKRRIKRALS DYSFSCYSQLEVNGSQHSLTCAFEDPDVNTTNLEFEICGALVEVKCLNFRKLQEIYFIETKKFLLIGKSNICVKVGEKSLTCKKIDLTTIVKPEAPFDLSVVYREGANDFVVTFNTSHLQKKYVKVLMHDVAYRQEKDENKWTHVNLSSTKLTLLQRKLQPAAMYEIKVRSIPDHYFKGFWSEWSPSYYFRTP il7_rebuild_super_split_v1_IL7_bcov_v3_r3_ems_3hC_436_0002_000000017_0001_0001_47_64_H_.._ems_p1-15H-GBL-16H-GABBL-16H_0382_0001_0001_0001_0001_0001_0001_0001_0001_._ems_3hM_451_0001_0007_0001_31S28
DVEEELRRLHKILEELLRKATDEKADELARLEIERVREAARKNLVSAEDATESAVRIAKALA DYSFSCYSQLEVNGSQHSLTCAFEDPDVNTTNLEFEICGALVEVKCLNFRKLQEIYFIETKKFLLIGKSNICVKVGEKSLTCKKIDLTTIVKPEAPFDLSVVYREGANDFVVTFNTSHLQKKYVKVLMHDVAYRQEKDENKWTHVNLSSTKLTLLQRKLQPAAMYEIKVRSIPDHYFKGFWSEWSPSYYFRTP il7_rebuild_super_whole_v1_IL7_bcov_v3_r3_ems_3hC_436_0002_000000017_0001_0001_47_64_H_.._ems_p1-15H-GBL-16H-GABBL-16H_0382_0001_0001_0001_0001_0001_0001_0001_0001_._3h_hb1_3928_0001_0001_32E24
GGDDEELARRKVELALKIIENAPSPEERERAIHEAEIVIREVGGDGNVEELEELLRRLEKKGG LEVNGSQHCGALVEVKTKKFLLIGKSNKIDLTTIVHLQKKYVKVLPDHYFK foldit_2008147_0392401844_0001_34E32
PEDRMAKHVIKVLWLELEEAKKNNDEEELKLVERMMELAVKILEPDHRRVKKVQEQLKK LEVNGSQHCGALVEVKTKKFLLIGKSNKIDLTTIVHLQKKYVKVLPDHYFK foldit_2008200_0392635568_35M54
EEVQKFARLLWHLTEKAERSDARDEILKNGDDRLRHIKNDDAVKVLEDLSVELVYRWLS LEVNGSQHCGALVEVKTKKFLLIGKSNKIDLTTIVHLQKKYVKVLPDHYFK foldit_2008025_0391714385_55Y38
SEELERVLELLREDPEKAYELVRELLEKTGDELARFLLRRVEEALRTNDPDLLESIERILKALST DYSFSCYSQLEVNGSQHSLTCAFEDPDVNTTNLEFEICGALVEVKCLNFRKLQEIYFIETKKFLLIGKSNICVKVGEKSLTCKKIDLTTIVKPEAPFDLSVVYREGANDFVVTFNTSHLQKKYVKVLMHDVAYRQEKDENKWTHVNLSSTKLTLLQRKLQPAAMYEIKVRSIPDHYFKGFWSEWSPSYYFRTP il7_rebuild_super_split_v1_IL7_bcov_v3_r3_ems_3hC_436_0002_000000017_0001_0001_47_64_H_.._ems_p1-15H-GBL-16H-GABBL-16H_0382_0001_0001_0001_0001_0001_0001_0001_0001_._27b82da20421fe348ad9c35659cb87e3_0001_1_0001_0002_0001_36F23
SETERVLLLVEVLLRFLAIDGLLSPDTAEELQRRVEQKWREGKISTEELKKIARELQRLLIKF DYSFSCYSQLEVNGSQHSLTCAFEDPDVNTTNLEFEICGALVEVKCLNFRKLQEIYFIETKKFLLIGKSNICVKVGEKSLTCKKIDLTTIVKPEAPFDLSVVYREGANDFVVTFNTSHLQKKYVKVLMHDVAYRQEKDENKWTHVNLSSTKLTLLQRKLQPAAMYEIKVRSIPDHYFKGFWSEWSPSYYFRTP il7_rebuild_super_whole_v1_IL7_bcov_r3_ems_p1-16H-GBL-16H-GABBL-15H_0203_0001_0001_0002_000000017_0001_0001_._HHH_eva_0345_0001_0001_0001_16F13
SEEEARELLEKIVKERPDEDAAESARRILEALKRDDELAILLAELVAEALGDPKFEEVARLLREG DYSFSCYSQLEVNGSQHSLTCAFEDPDVNTTNLEFEICGALVEVKCLNFRKLQEIYFIETKKFLLIGKSNICVKVGEKSLTCKKIDLTTIVKPEAPFDLSVVYREGANDFVVTFNTSHLQKKYVKVLMHDVAYRQEKDENKWTHVNLSSTKLTLLQRKLQPAAMYEIKVRSIPDHYFKGFWSEWSPSYYFRTP il7_rebuild_super_split_v1_IL7_bcov_v3_r3_ems_3hC_436_0002_000000017_0001_0001_47_64_H_.._ems_p1-15H-GBL-16H-GABBL-16H_0382_0001_0001_0001_0001_0001_0001_0001_0001_._e9c5f6cd44bfd077eb31240bae479d08_0001_0001_0001_0001_45L27
SVEELLEELKRRGLLSPELLERLREIVERVKRGELPPEEAAALLVNLFLEYGNPAIKLLAHLLAK DYSFSCYSQLEVNGSQHSLTCAFEDPDVNTTNLEFEICGALVEVKCLNFRKLQEIYFIETKKFLLIGKSNICVKVGEKSLTCKKIDLTTIVKPEAPFDLSVVYREGANDFVVTFNTSHLQKKYVKVLMHDVAYRQEKDENKWTHVNLSSTKLTLLQRKLQPAAMYEIKVRSIPDHYFKGFWSEWSPSYYFRTP il7_rebuild_super_split_v1_IL7_bcov_v3_r3_ems_3hM_3011_000000023_0001_0001_44_61_H_.._ems_p1-15H-GBL-16H-GABBL-16H_0168_0001_0001_0002_0001_0005_0001_0001_0001_._26021e5f153849e6bbcb3e85ec782e53_0001_0001_0001_0001_41A22
DKEELLEEVVELLKRDLEEAIKLLAHLVAKTGDEKLHALAVNIYLLRKHLPPEEVSRIIEELVRR DYSFSCYSQLEVNGSQHSLTCAFEDPDVNTTNLEFEICGALVEVKCLNFRKLQEIYFIETKKFLLIGKSNICVKVGEKSLTCKKIDLTTIVKPEAPFDLSVVYREGANDFVVTFNTSHLQKKYVKVLMHDVAYRQEKDENKWTHVNLSSTKLTLLQRKLQPAAMYEIKVRSIPDHYFKGFWSEWSPSYYFRTP il7_rebuild_super_whole_v1_IL7_bcov_v3_r3_ems_3hM_3011_000000023_0001_0001_44_61_H_.._ems_p1-15H-GBL-16H-GABBL-16H_0168_0001_0001_0002_0001_0005_0001_0001_0001_._5e61fc1504db193b7ae2550ee0f98f0d_0001_0001_0001_0001_44Y29
PDRIEYEVRVLLEEWKEALKRDNKEDLHIIKWRLDAIKKYVRDHERGEKVKKLFDDGDE LEVNGSQHCGALVEVKTKKFLLIGKSNKIDLTTIVHLQKKYVKVLPDHYFK foldit_2008034_0391742191_7E29
KKEDEDTNNDKDELAELLKKRVKEALDKGLVSEEDAEESLQEIKKALHSSNSDSSESSK LEVNGSQHCGALVEVKTKKFLLIGKSNKIDLTTIVHLQKKYVKVLPDHYFK foldit_2007998_0391420411_42E48
SEEIEKILKELKERFKDDPEVKRLLEEIEEALRRGDKELVAALLVNLFLRAGDPRIKEIAHLIAR DYSFSCYSQLEVNGSQHSLTCAFEDPDVNTTNLEFEICGALVEVKCLNFRKLQEIYFIETKKFLLIGKSNICVKVGEKSLTCKKIDLTTIVKPEAPFDLSVVYREGANDFVVTFNTSHLQKKYVKVLMHDVAYRQEKDENKWTHVNLSSTKLTLLQRKLQPAAMYEIKVRSIPDHYFKGFWSEWSPSYYFRTP il7_rebuild_super_split_v1_IL7_bcov_v3_r3_ems_3hM_3011_000000023_0001_0001_44_61_H_.._ems_p1-15H-GBL-16H-GABBL-16H_0168_0001_0001_0002_0001_0005_0001_0001_0001_._407c3bcab6c065c9e69fee805be8b34b_0001_0001_0002_0003_41A22
GERDEHLKETIRHLNRLAEEIGDRMLRHVVEVLDLESEEVIKKNEEEARLLQRKAELAVRIILH DYSFSCYSQLEVNGSQHSLTCAFEDPDVNTTNLEFEICGALVEVKCLNFRKLQEIYFIETKKFLLIGKSNICVKVGEKSLTCKKIDLTTIVKPEAPFDLSVVYREGANDFVVTFNTSHLQKKYVKVLMHDVAYRQEKDENKWTHVNLSSTKLTLLQRKLQPAAMYEIKVRSIPDHYFKGFWSEWSPSYYFRTP il7_rebuild_super_split_v1_IL7_longxing_Grafting2_ems_3hM_2512_0001_0006_0001_0001_._3h_hb1_6231_0001_0001_0003
SELRERAERLEKKAREGKIDPEEAIKIVAHLAAKYGDERLAAIAVNLFLIAR DYSFSCYSQLEVNGSQHSLTCAFEDPDVNTTNLEFEICGALVEVKCLNFRKLQEIYFIETKKFLLIGKSNICVKVGEKSLTCKKIDLTTIVKPEAPFDLSVVYREGANDFVVTFNTSHLQKKYVKVLMHDVAYRQEKDENKWTHVNLSSTKLTLLQRKLQPAAMYEIKVRSIPDHYFKGFWSEWSPSYYFRTP il7_rebuild_super_whole_v1_IL7_bcov_v3_r3_ems_3hM_3011_000000023_0001_0001_44_61_H_.._ems_p1-15H-GBL-16H-GABBL-16H_0168_0001_0001_0002_0001_0005_0001_0001_0001_._HHH_eva_0664_0001_0001_41A22
LEDDERLAKKKLKQARKIIRHNDERLHMVVRILLEELVDEANVEEFERWVEEEIEKIEREV DYSFSCYSQLEVNGSQHSLTCAFEDPDVNTTNLEFEICGALVEVKCLNFRKLQEIYFIETKKFLLIGKSNICVKVGEKSLTCKKIDLTTIVKPEAPFDLSVVYREGANDFVVTFNTSHLQKKYVKVLMHDVAYRQEKDENKWTHVNLSSTKLTLLQRKLQPAAMYEIKVRSIPDHYFKGFWSEWSPSYYFRTP il7_rebuild_super_split_v1_IL7_longxing_Grafting2_ems_3hM_1894_0002_0004_0001_0001_._3h_hb1_1971_0001_0002_0001_29V27
SEEELERLLRELSKTDPAARRILKLFEELLRRGIPPEEIIKLLFHIAAELGDEELHAVVVNIFLH DYSFSCYSQLEVNGSQHSLTCAFEDPDVNTTNLEFEICGALVEVKCLNFRKLQEIYFIETKKFLLIGKSNICVKVGEKSLTCKKIDLTTIVKPEAPFDLSVVYREGANDFVVTFNTSHLQKKYVKVLMHDVAYRQEKDENKWTHVNLSSTKLTLLQRKLQPAAMYEIKVRSIPDHYFKGFWSEWSPSYYFRTP il7_rebuild_super_whole_v1_IL7_bcov_v3_r3_ems_3hM_3011_000000023_0001_0001_44_61_H_.._ems_p1-15H-GBL-16H-GABBL-16H_0168_0001_0001_0002_0001_0005_0001_0001_0001_._1a25dfc107f5cddc82e123d675be5a7a_0001_1_0001_0001_0001_44F10
SEEDELALFLARRVLEAATELNNREDFEESLERIKEALRRNNSDWLLRELEKVEEEFKERQK DYSFSCYSQLEVNGSQHSLTCAFEDPDVNTTNLEFEICGALVEVKCLNFRKLQEIYFIETKKFLLIGKSNICVKVGEKSLTCKKIDLTTIVKPEAPFDLSVVYREGANDFVVTFNTSHLQKKYVKVLMHDVAYRQEKDENKWTHVNLSSTKLTLLQRKLQPAAMYEIKVRSIPDHYFKGFWSEWSPSYYFRTP il7_rebuild_super_split_v1_IL7_bcov_v3_r3_ems_3hC_436_0002_000000017_0001_0001_47_64_H_.._ems_p1-15H-GBL-16H-GABBL-16H_0382_0001_0001_0001_0001_0001_0001_0001_0001_._3h_hb1_4131_0001_0003_0001_9F23
SVIKLVFHFVAKTQDEELHALVVNIFLLLRLGDPRVRELIEELIELLKKKNPELAKELEKLLEET DYSFSCYSQLEVNGSQHSLTCAFEDPDVNTTNLEFEICGALVEVKCLNFRKLQEIYFIETKKFLLIGKSNICVKVGEKSLTCKKIDLTTIVKPEAPFDLSVVYREGANDFVVTFNTSHLQKKYVKVLMHDVAYRQEKDENKWTHVNLSSTKLTLLQRKLQPAAMYEIKVRSIPDHYFKGFWSEWSPSYYFRTP il7_rebuild_super_whole_v1_IL7_bcov_v3_r3_ems_3hM_3011_000000023_0001_0001_44_61_H_.._ems_p1-15H-GBL-16H-GABBL-16H_0168_0001_0001_0002_0001_0005_0001_0001_0001_._05f24bf0f76c3614369f484f51f2d4eb_0001_0001_0001_0001_7F10
PEVHVTIKDHRIEIRISDGSSETRVDGDDLAKYLLEYIMKAVKKGLASHEEAKEAADRIRQVLS LEVNGSQHCGALVEVKTKKFLLIGKSNKIDLTTIVHLQKKYVKVLPDHYFK foldit_2008065_0391939680_54E44
PEKVEWLLEATRELAREAIEKNDEDEIKWAERLLERQLEWATSEEERKLIKETIEWVRKLAK DYSFSCYSQLEVNGSQHSLTCAFEDPDVNTTNLEFEICGALVEVKCLNFRKLQEIYFIETKKFLLIGKSNICVKVGEKSLTCKKIDLTTIVKPEAPFDLSVVYREGANDFVVTFNTSHLQKKYVKVLMHDVAYRQEKDENKWTHVNLSSTKLTLLQRKLQPAAMYEIKVRSIPDHYFKGFWSEWSPSYYFRTP il7_rebuild_super_whole_v1_IL7_bcov_r2_ems_3hM_1129_000000027_0001_0001_._3h_hb1_5827_0001_0001
PAREHIKKMAHKAAKKGAEDFHAVMVNVFLAFDNSAQETEEVLKKIKEVFKKGDDMEKEVKKVL LEVNGSQHCGALVEVKTKKFLLIGKSNKIDLTTIVHLQKKYVKVLPDHYFK foldit_2008088_0392084414
DDKKLAKRKVKLALKIVKSSDSDQDSEISSEEDDDRESSTESGEDRRALYIANIVKDEV LEVNGSQHCGALVEVKTKKFLLIGKSNKIDLTTIVHLQKKYVKVLPDHYFK foldit_2008162_0392459673_50Y31
AQFDDKDENQDDELAKFLDKRVKEALKKGLVSEEDANESKERIERALTSRSDDSHKHEK LEVNGSQHCGALVEVKTKKFLLIGKSNKIDLTTIVHLQKKYVKVLPDHYFK foldit_2007998_0391414652_17F23
SEEVERVRELIERGNIREAIELLAHLAAKTGDERLHAVAVNLFLALRTNDPRLLEEVIELLERID DYSFSCYSQLEVNGSQHSLTCAFEDPDVNTTNLEFEICGALVEVKCLNFRKLQEIYFIETKKFLLIGKSNICVKVGEKSLTCKKIDLTTIVKPEAPFDLSVVYREGANDFVVTFNTSHLQKKYVKVLMHDVAYRQEKDENKWTHVNLSSTKLTLLQRKLQPAAMYEIKVRSIPDHYFKGFWSEWSPSYYFRTP il7_rebuild_super_whole_v1_IL7_bcov_v3_r3_ems_3hM_3011_000000023_0001_0001_44_61_H_.._ems_p1-15H-GBL-16H-GABBL-16H_0168_0001_0001_0002_0001_0005_0001_0001_0001_._f29f8905a5b67248b9878748559bec46_0001_1_0001_0001_21E7
SALHAAAVNAFLLGNPEVIKKLFHLMAALRRGELPPEEVARLVSELLKELGVPPEEVKKVEDAIR DYSFSCYSQLEVNGSQHSLTCAFEDPDVNTTNLEFEICGALVEVKCLNFRKLQEIYFIETKKFLLIGKSNICVKVGEKSLTCKKIDLTTIVKPEAPFDLSVVYREGANDFVVTFNTSHLQKKYVKVLMHDVAYRQEKDENKWTHVNLSSTKLTLLQRKLQPAAMYEIKVRSIPDHYFKGFWSEWSPSYYFRTP il7_rebuild_super_split_v1_IL7_bcov_v3_r3_ems_3hM_3011_000000023_0001_0001_44_61_H_.._ems_p1-15H-GBL-16H-GABBL-16H_0168_0001_0001_0002_0001_0005_0001_0001_0001_._79c50a3fb71d4eb6872ee98a8302a39c_0001_0001_0002_0001_23F10
DLAEIIAQAVFEQAKEALHISEEDVRLALEKLEMAIEKISDERVRRILEHLIRLLEEMNK DYSFSCYSQLEVNGSQHSLTCAFEDPDVNTTNLEFEICGALVEVKCLNFRKLQEIYFIETKKFLLIGKSNICVKVGEKSLTCKKIDLTTIVKPEAPFDLSVVYREGANDFVVTFNTSHLQKKYVKVLMHDVAYRQEKDENKWTHVNLSSTKLTLLQRKLQPAAMYEIKVRSIPDHYFKGFWSEWSPSYYFRTP il7_rebuild_super_split_v1_IL7_longxing_Grafting2_ems_3hM_305_0001_0003_0001_0001_._3h_hb1_175_0001_0001_0001_30E30
SEDERLTRLKAEQAAELIVKATDERRRELAEIILEAVLEQHEKLDKDTAEELRRKLEEILKRG DYSFSCYSQLEVNGSQHSLTCAFEDPDVNTTNLEFEICGALVEVKCLNFRKLQEIYFIETKKFLLIGKSNICVKVGEKSLTCKKIDLTTIVKPEAPFDLSVVYREGANDFVVTFNTSHLQKKYVKVLMHDVAYRQEKDENKWTHVNLSSTKLTLLQRKLQPAAMYEIKVRSIPDHYFKGFWSEWSPSYYFRTP il7_rebuild_super_split_v1_IL7_longxing_Grafting2_ems_3hM_305_0001_0003_0001_0001_._3h_hb1_4816_0001_0002_0003_13Q34
TAEFKDDGTESRDELADLLRKRVQEALNKGLVSEEDAKESWDEIWKALVKKDKKRFEVHHK LEVNGSQHCGALVEVKTKKFLLIGKSNKIDLTTIVHLQKKYVKVLPDHYFK foldit_2007998_0391457631_43E48
PEVRKKAEEIIKLLFHAAALTTDEEIHAELVNLFLLLLEAAERQDKEKLDKVSKKAKEVIKKTS DYSFSCYSQLEVNGSQHSLTCAFEDPDVNTTNLEFEICGALVEVKCLNFRKLQEIYFIETKKFLLIGKSNICVKVGEKSLTCKKIDLTTIVKPEAPFDLSVVYREGANDFVVTFNTSHLQKKYVKVLMHDVAYRQEKDENKWTHVNLSSTKLTLLQRKLQPAAMYEIKVRSIPDHYFKGFWSEWSPSYYFRTP il7_rebuild_super_whole_v1_IL7_bcov_v3_r3_ems_3hM_3011_000000023_0001_0001_44_61_H_.._ems_p1-15H-GBL-16H-GABBL-16H_0168_0001_0001_0002_0001_0005_0001_0001_0001_._ems_3hC_709_0002_0001_0001_0001_15F10
PELDKILSELLKRGIPPEEAIKIAAHIAARLGDEELAARLVNLFLLLARGDPRVKKEVEERARRG DYSFSCYSQLEVNGSQHSLTCAFEDPDVNTTNLEFEICGALVEVKCLNFRKLQEIYFIETKKFLLIGKSNICVKVGEKSLTCKKIDLTTIVKPEAPFDLSVVYREGANDFVVTFNTSHLQKKYVKVLMHDVAYRQEKDENKWTHVNLSSTKLTLLQRKLQPAAMYEIKVRSIPDHYFKGFWSEWSPSYYFRTP il7_rebuild_super_whole_v1_IL7_bcov_v3_r3_ems_3hM_3011_000000023_0001_0001_44_61_H_.._ems_p1-15H-GBL-16H-GABBL-16H_0168_0001_0001_0002_0001_0005_0001_0001_0001_._07abcabaac5afdec37351344d4b3e4f2_0001_1_0001_0001_0001_37A22
DEDRRLAKRKIELAIRIAKESNDPEEVRRALKIAKIVAEEVNDKDLLEKVKKVEEEIRKKLTS DYSFSCYSQLEVNGSQHSLTCAFEDPDVNTTNLEFEICGALVEVKCLNFRKLQEIYFIETKKFLLIGKSNICVKVGEKSLTCKKIDLTTIVKPEAPFDLSVVYREGANDFVVTFNTSHLQKKYVKVLMHDVAYRQEKDENKWTHVNLSSTKLTLLQRKLQPAAMYEIKVRSIPDHYFKGFWSEWSPSYYFRTP il7_rebuild_super_whole_v1_IL7_longxing_Grafting2_ems_3hM_843_0001_0012_0001_0001_._ems_3hM_357_0001_0001_32K31
SELRERAERLEKKAREGKIDPEEAIKIVFHLAAKYGDERLHAIAVNLFLIAR DYSFSCYSQLEVNGSQHSLTCAFEDPDVNTTNLEFEICGALVEVKCLNFRKLQEIYFIETKKFLLIGKSNICVKVGEKSLTCKKIDLTTIVKPEAPFDLSVVYREGANDFVVTFNTSHLQKKYVKVLMHDVAYRQEKDENKWTHVNLSSTKLTLLQRKLQPAAMYEIKVRSIPDHYFKGFWSEWSPSYYFRTP il7_rebuild_super_whole_v1_IL7_bcov_v3_r3_ems_3hM_3011_000000023_0001_0001_44_61_H_.._ems_p1-15H-GBL-16H-GABBL-16H_0168_0001_0001_0002_0001_0005_0001_0001_0001_._HHH_eva_0664_0001_0001_29F10
PEEDEKLARRESELAEEIAKSEDEKDRRAAHIAQIVAEELAKAANLEELLRWVEEVSELIKRLL DYSFSCYSQLEVNGSQHSLTCAFEDPDVNTTNLEFEICGALVEVKCLNFRKLQEIYFIETKKFLLIGKSNICVKVGEKSLTCKKIDLTTIVKPEAPFDLSVVYREGANDFVVTFNTSHLQKKYVKVLMHDVAYRQEKDENKWTHVNLSSTKLTLLQRKLQPAAMYEIKVRSIPDHYFKGFWSEWSPSYYFRTP il7_rebuild_super_split_v1_IL7_longxing_Grafting2_ems_3hM_843_0001_0012_0001_0001_._3h_hb1_4697_0001_0003_0001_11E9
SEEEEWKKRFDEIVKKLQKELKDELARIILEAVVEQIEEAWRQGNQEEAQEDLRLTELMVEMAAT DYSFSCYSQLEVNGSQHSLTCAFEDPDVNTTNLEFEICGALVEVKCLNFRKLQEIYFIETKKFLLIGKSNICVKVGEKSLTCKKIDLTTIVKPEAPFDLSVVYREGANDFVVTFNTSHLQKKYVKVLMHDVAYRQEKDENKWTHVNLSSTKLTLLQRKLQPAAMYEIKVRSIPDHYFKGFWSEWSPSYYFRTP il7_rebuild_super_split_v1_IL7_longxing_Grafting2_ems_3hM_305_0001_0003_0001_0001_._3h_hb1_1185_0001_0001_0001_59M31
SRLEMLREILEELVEDALRKPDEDDARLALKKAEQAARIINDPDLLTKIEQIIKRYRKES DYSFSCYSQLEVNGSQHSLTCAFEDPDVNTTNLEFEICGALVEVKCLNFRKLQEIYFIETKKFLLIGKSNICVKVGEKSLTCKKIDLTTIVKPEAPFDLSVVYREGANDFVVTFNTSHLQKKYVKVLMHDVAYRQEKDENKWTHVNLSSTKLTLLQRKLQPAAMYEIKVRSIPDHYFKGFWSEWSPSYYFRTP il7_rebuild_super_whole_v1_IL7_longxing_Grafting2_ems_3hM_1894_0002_0004_0001_0001_._ems_3hM_897_0001_0001_13L34
NEDQRLAELMARMAAEHVVKVQNPEERKLAEIILEAVREQLKDPTARKIAEKVFKTVQSRLES DYSFSCYSQLEVNGSQHSLTCAFEDPDVNTTNLEFEICGALVEVKCLNFRKLQEIYFIETKKFLLIGKSNICVKVGEKSLTCKKIDLTTIVKPEAPFDLSVVYREGANDFVVTFNTSHLQKKYVKVLMHDVAYRQEKDENKWTHVNLSSTKLTLLQRKLQPAAMYEIKVRSIPDHYFKGFWSEWSPSYYFRTP il7_rebuild_super_split_v1_IL7_longxing_Grafting2_ems_3hM_305_0001_0003_0001_0001_._ems_3hC_884_0001_0001_0001_10M31
DERAAHIAIIVLEEALKRNDKEDIRLAIRKLELAAKIADKEELRKKLEEKARDAKRKLK DYSFSCYSQLEVNGSQHSLTCAFEDPDVNTTNLEFEICGALVEVKCLNFRKLQEIYFIETKKFLLIGKSNICVKVGEKSLTCKKIDLTTIVKPEAPFDLSVVYREGANDFVVTFNTSHLQKKYVKVLMHDVAYRQEKDENKWTHVNLSSTKLTLLQRKLQPAAMYEIKVRSIPDHYFKGFWSEWSPSYYFRTP il7_rebuild_super_split_v1_IL7_longxing_Grafting2_ems_3hM_843_0001_0012_0001_0001_._3h_hb1_3156_0001_0002_0001
DLKDRVEHLAELARRLARERNDELAELEVERVLEAAEEALKRNDKEQLEDAIESLERIVRAL DYSFSCYSQLEVNGSQHSLTCAFEDPDVNTTNLEFEICGALVEVKCLNFRKLQEIYFIETKKFLLIGKSNICVKVGEKSLTCKKIDLTTIVKPEAPFDLSVVYREGANDFVVTFNTSHLQKKYVKVLMHDVAYRQEKDENKWTHVNLSSTKLTLLQRKLQPAAMYEIKVRSIPDHYFKGFWSEWSPSYYFRTP il7_rebuild_super_split_v1_IL7_bcov_v3_r3_ems_3hC_436_0002_000000017_0001_0001_47_64_H_.._ems_p1-15H-GBL-16H-GABBL-16H_0382_0001_0001_0001_0001_0001_0001_0001_0001_._3h_hb1_1597_0001_0002_0001_28E24
DFFEESEDLSVEAVYAWLEISDEHLAKKVQELARRLWRSTENRNEELSRHLFKLLKEAFDLR DYSFSCYSQLEVNGSQHSLTCAFEDPDVNTTNLEFEICGALVEVKCLNFRKLQEIYFIETKKFLLIGKSNICVKVGEKSLTCKKIDLTTIVKPEAPFDLSVVYREGANDFVVTFNTSHLQKKYVKVLMHDVAYRQEKDENKWTHVNLSSTKLTLLQRKLQPAAMYEIKVRSIPDHYFKGFWSEWSPSYYFRTP il7_rebuild_super_split_v1_IL7_bcov_v3_r3_HEEH_04578_000000011_0001_0001_44_64_H_.._ems_3hC_1310_0001_0001_0013_0001_0001_0001_._3h_hb1_3956_0001_0002_0001_15Y38
DELEELLKRVKRGELPPEEAIELIAHIAAKRNDEELHALAVNVFLALRTLPPEERKKLVEKLVRR DYSFSCYSQLEVNGSQHSLTCAFEDPDVNTTNLEFEICGALVEVKCLNFRKLQEIYFIETKKFLLIGKSNICVKVGEKSLTCKKIDLTTIVKPEAPFDLSVVYREGANDFVVTFNTSHLQKKYVKVLMHDVAYRQEKDENKWTHVNLSSTKLTLLQRKLQPAAMYEIKVRSIPDHYFKGFWSEWSPSYYFRTP il7_rebuild_super_whole_v1_IL7_bcov_v3_r3_ems_3hM_3011_000000023_0001_0001_44_61_H_.._ems_p1-15H-GBL-16H-GABBL-16H_0168_0001_0001_0002_0001_0005_0001_0001_0001_._7d640d123e4ec99e4085aef69c1dca40_0001_0001_0001_22E7
DEELAKIIRIAVEELLELAKRIDDHRELEDLRLAVLKLLMASTSEESRKLAEEVWRLIKELIDN DYSFSCYSQLEVNGSQHSLTCAFEDPDVNTTNLEFEICGALVEVKCLNFRKLQEIYFIETKKFLLIGKSNICVKVGEKSLTCKKIDLTTIVKPEAPFDLSVVYREGANDFVVTFNTSHLQKKYVKVLMHDVAYRQEKDENKWTHVNLSSTKLTLLQRKLQPAAMYEIKVRSIPDHYFKGFWSEWSPSYYFRTP il7_rebuild_super_split_v1_IL7_longxing_Grafting2_ems_3hM_305_0001_0003_0001_0001_._3h_hb1_5631_0001_0006_0001_15L15
DDKKLARRKVKLAVKIVGPDEDMKKVNKDINSEELQKRNSGPPERERANHEAHIVVDEV LEVNGSQHCGALVEVKTKKFLLIGKSNKIDLTTIVHLQKKYVKVLPDHYFK foldit_2008162_0392412800_51E32
DLKEEIEKLLRRAGVPPELIEELKKIFEELKKKLPPEEVIKILVHLLAKLGDERAHALLVNLFLR DYSFSCYSQLEVNGSQHSLTCAFEDPDVNTTNLEFEICGALVEVKCLNFRKLQEIYFIETKKFLLIGKSNICVKVGEKSLTCKKIDLTTIVKPEAPFDLSVVYREGANDFVVTFNTSHLQKKYVKVLMHDVAYRQEKDENKWTHVNLSSTKLTLLQRKLQPAAMYEIKVRSIPDHYFKGFWSEWSPSYYFRTP il7_rebuild_super_whole_v1_IL7_bcov_v3_r3_ems_3hM_3011_000000023_0001_0001_44_61_H_.._ems_p1-15H-GBL-16H-GABBL-16H_0168_0001_0001_0002_0001_0005_0001_0001_0001_._84d2a0ba99ec58f0fc7c350333ff54e0_0001_0001_0003_44V10
DIKEAVHLAAKRNDEELHALIVNIFLLVRSGDPEAKKEAEELLKRLKERGLVPPEVQELLERAIK DYSFSCYSQLEVNGSQHSLTCAFEDPDVNTTNLEFEICGALVEVKCLNFRKLQEIYFIETKKFLLIGKSNICVKVGEKSLTCKKIDLTTIVKPEAPFDLSVVYREGANDFVVTFNTSHLQKKYVKVLMHDVAYRQEKDENKWTHVNLSSTKLTLLQRKLQPAAMYEIKVRSIPDHYFKGFWSEWSPSYYFRTP il7_rebuild_super_whole_v1_IL7_bcov_v3_r3_ems_3hM_3011_000000023_0001_0001_44_61_H_.._ems_p1-15H-GBL-16H-GABBL-16H_0168_0001_0001_0002_0001_0005_0001_0001_0001_._45f78680413d7fa841b6b0e3cb9e6c5c_0001_1_0001_0001_6V10
SKEEVDKLVKKVKTVADQLGDPDARESAKRIEEAAKRAKDNNDDEADELASFLLRRVLEAL DYSFSCYSQLEVNGSQHSLTCAFEDPDVNTTNLEFEICGALVEVKCLNFRKLQEIYFIETKKFLLIGKSNICVKVGEKSLTCKKIDLTTIVKPEAPFDLSVVYREGANDFVVTFNTSHLQKKYVKVLMHDVAYRQEKDENKWTHVNLSSTKLTLLQRKLQPAAMYEIKVRSIPDHYFKGFWSEWSPSYYFRTP il7_rebuild_super_split_v1_IL7_bcov_v3_r3_ems_3hC_436_0002_000000017_0001_0001_47_64_H_.._ems_p1-15H-GBL-16H-GABBL-16H_0382_0001_0001_0001_0001_0001_0001_0001_0001_._ems_3hC_645_0001_0001_0002_52F23
DERLAKYILRAVLEQSKHAEDEEDSRLSLLKAKMAAERANDEEALEEIKRIAEEIKRRR DYSFSCYSQLEVNGSQHSLTCAFEDPDVNTTNLEFEICGALVEVKCLNFRKLQEIYFIETKKFLLIGKSNICVKVGEKSLTCKKIDLTTIVKPEAPFDLSVVYREGANDFVVTFNTSHLQKKYVKVLMHDVAYRQEKDENKWTHVNLSSTKLTLLQRKLQPAAMYEIKVRSIPDHYFKGFWSEWSPSYYFRTP il7_rebuild_super_split_v1_IL7_longxing_Grafting2_ems_3hM_305_0001_0003_0001_0001_._3h_hb1_4032_0001_0001_0002_7Y7
PERDEEQLRYLFEYIQEALEAGNEEEAKKAIERIEKVAKKLDVEELKELAKELSEQFKEEVKR DYSFSCYSQLEVNGSQHSLTCAFEDPDVNTTNLEFEICGALVEVKCLNFRKLQEIYFIETKKFLLIGKSNICVKVGEKSLTCKKIDLTTIVKPEAPFDLSVVYREGANDFVVTFNTSHLQKKYVKVLMHDVAYRQEKDENKWTHVNLSSTKLTLLQRKLQPAAMYEIKVRSIPDHYFKGFWSEWSPSYYFRTP il7_rebuild_super_split_v1_IL7_bcov_r3_ems_p1-15H-GBL-16H-GABBL-16H_0222_0001_0001_0001_000000016_0001_0001_._3h_hb1_6161_0001_0002_0001_7Q20
TEKEEKFRRLIKRVVHEAAKRNNEELHALAVNAFLRWDEAKRNNREEELEEIFRWFETLAKRI DYSFSCYSQLEVNGSQHSLTCAFEDPDVNTTNLEFEICGALVEVKCLNFRKLQEIYFIETKKFLLIGKSNICVKVGEKSLTCKKIDLTTIVKPEAPFDLSVVYREGANDFVVTFNTSHLQKKYVKVLMHDVAYRQEKDENKWTHVNLSSTKLTLLQRKLQPAAMYEIKVRSIPDHYFKGFWSEWSPSYYFRTP il7_rebuild_super_whole_v1_IL7_bcov_v3_r3_ems_3hM_3011_000000023_0001_0001_44_61_H_.._ems_p1-15H-GBL-16H-GABBL-16H_0168_0001_0001_0002_0001_0005_0001_0001_0001_._3h_hb1_4783_0001_0001_0001_15V10
TGGQSDQPEESPGSDESLALRKVALALKIVQNAPSPEEAERALKILEIVLREVSPEPPVLHSFK LEVNGSQHCGALVEVKTKKFLLIGKSNKIDLTTIVHLQKKYVKVLPDHYFK foldit_2008147_0392362967_0002_44K31
DDKKLAKRKVKLALKIVKSSNSEEEKEESEDKKDNQDTDDEGKERLRALHEAYIVKDEV LEVNGSQHCGALVEVKTKKFLLIGKSNKIDLTTIVHLQKKYVKVLPDHYFK foldit_2008162_0392462357_51E32
TEDHRLVKLKLEMAREAIENNDELAIIIVTAVVEQIAEEASSDPSVNKAAKEVEDVYKSLKS DYSFSCYSQLEVNGSQHSLTCAFEDPDVNTTNLEFEICGALVEVKCLNFRKLQEIYFIETKKFLLIGKSNICVKVGEKSLTCKKIDLTTIVKPEAPFDLSVVYREGANDFVVTFNTSHLQKKYVKVLMHDVAYRQEKDENKWTHVNLSSTKLTLLQRKLQPAAMYEIKVRSIPDHYFKGFWSEWSPSYYFRTP il7_rebuild_super_split_v1_IL7_longxing_Grafting2_ems_3hM_305_0001_0003_0001_0001_._ems_3hM_2323_0001_0002_0001
SEVDKEVETIVRKLEKLAKEVGDERARKIVEIVAEEAKELVKKNPEDARLALRKAELAVEIIFS DYSFSCYSQLEVNGSQHSLTCAFEDPDVNTTNLEFEICGALVEVKCLNFRKLQEIYFIETKKFLLIGKSNICVKVGEKSLTCKKIDLTTIVKPEAPFDLSVVYREGANDFVVTFNTSHLQKKYVKVLMHDVAYRQEKDENKWTHVNLSSTKLTLLQRKLQPAAMYEIKVRSIPDHYFKGFWSEWSPSYYFRTP il7_rebuild_super_split_v1_IL7_longxing_Grafting2_ems_3hM_843_0001_0012_0001_0001_._ems_3hM_3074_0001_0001_0002_28K31
TEVEKLLKKAKKAAKRRGDEEALKAIERIEKVYRNGKSTPELASYELKYIIKALRR DYSFSCYSQLEVNGSQHSLTCAFEDPDVNTTNLEFEICGALVEVKCLNFRKLQEIYFIETKKFLLIGKSNICVKVGEKSLTCKKIDLTTIVKPEAPFDLSVVYREGANDFVVTFNTSHLQKKYVKVLMHDVAYRQEKDENKWTHVNLSSTKLTLLQRKLQPAAMYEIKVRSIPDHYFKGFWSEWSPSYYFRTP il7_rebuild_super_split_v1_IL7_bcov_r3_ems_p1-15H-GBL-16H-GABBL-16H_0222_0001_0001_0001_000000016_0001_0001_._ems_p1-16H-GBL-16H-GABBL-16H_0303_0001_0001_0001_0001_0002_0001_46E24
DDEELTERISRKLNVPPDVAESVLRIVQALRQGSDELARLEEERVREALNIPPEEVKRLVRLALE DYSFSCYSQLEVNGSQHSLTCAFEDPDVNTTNLEFEICGALVEVKCLNFRKLQEIYFIETKKFLLIGKSNICVKVGEKSLTCKKIDLTTIVKPEAPFDLSVVYREGANDFVVTFNTSHLQKKYVKVLMHDVAYRQEKDENKWTHVNLSSTKLTLLQRKLQPAAMYEIKVRSIPDHYFKGFWSEWSPSYYFRTP il7_rebuild_super_split_v1_IL7_bcov_v3_r3_ems_3hC_436_0002_000000017_0001_0001_47_64_H_.._ems_p1-15H-GBL-16H-GABBL-16H_0382_0001_0001_0001_0001_0001_0001_0001_0001_._879680696614cfea85b8579a9dcbad63_0001_1_0001_0001_41E24
PEIRVKIEPQEKLEWILKATIELIQEARKRNDEDELDWAIKLLQRQLKWVDQDTEIRID LEVNGSQHCGALVEVKTKKFLLIGKSNKIDLTTIVHLQKKYVKVLPDHYFK foldit_2007983_0391321181_16I29
DVEHLIRLAIEESRKKGDEEAVKALERILKVLRRGIASEELARYLAEFILKAQRN DYSFSCYSQLEVNGSQHSLTCAFEDPDVNTTNLEFEICGALVEVKCLNFRKLQEIYFIETKKFLLIGKSNICVKVGEKSLTCKKIDLTTIVKPEAPFDLSVVYREGANDFVVTFNTSHLQKKYVKVLMHDVAYRQEKDENKWTHVNLSSTKLTLLQRKLQPAAMYEIKVRSIPDHYFKGFWSEWSPSYYFRTP il7_rebuild_super_split_v1_IL7_bcov_r3_ems_p1-15H-GBL-16H-GABBL-16H_0222_0001_0001_0001_000000016_0001_0001_._3h_hb1_3139_0001_0002_0001_48F27
SEKVEKVLELAKRVPDELLRYLAEYIEKALRKGLASPEEAIEAILRILKVLGDPELVKKVRELLK DYSFSCYSQLEVNGSQHSLTCAFEDPDVNTTNLEFEICGALVEVKCLNFRKLQEIYFIETKKFLLIGKSNICVKVGEKSLTCKKIDLTTIVKPEAPFDLSVVYREGANDFVVTFNTSHLQKKYVKVLMHDVAYRQEKDENKWTHVNLSSTKLTLLQRKLQPAAMYEIKVRSIPDHYFKGFWSEWSPSYYFRTP il7_rebuild_super_whole_v1_IL7_bcov_r3_ems_p1-15H-GBL-16H-GABBL-16H_0222_0001_0001_0001_000000016_0001_0001_._39fff44c14f127d2f93d8097dca69459_0001_0001_0001_42E44
DKEQEDLKEWAKELKKTASKIPDERIRYEIEVLAEEVEKAADNDNREDKHIIKWREVALKEEK DYSFSCYSQLEVNGSQHSLTCAFEDPDVNTTNLEFEICGALVEVKCLNFRKLQEIYFIETKKFLLIGKSNICVKVGEKSLTCKKIDLTTIVKPEAPFDLSVVYREGANDFVVTFNTSHLQKKYVKVLMHDVAYRQEKDENKWTHVNLSSTKLTLLQRKLQPAAMYEIKVRSIPDHYFKGFWSEWSPSYYFRTP il7_rebuild_super_whole_v1_IL7_bcov_r2_ems_3hM_540_000000033_0001_0001_._ems_3hM_1082_0001_0001_29E29
SEDQEKTEKRAIKEAAHAAARGEPVKFDYTINGLRIEINVGPDPREVHALIVHLFLQIDRYKEK DYSFSCYSQLEVNGSQHSLTCAFEDPDVNTTNLEFEICGALVEVKCLNFRKLQEIYFIETKKFLLIGKSNICVKVGEKSLTCKKIDLTTIVKPEAPFDLSVVYREGANDFVVTFNTSHLQKKYVKVLMHDVAYRQEKDENKWTHVNLSSTKLTLLQRKLQPAAMYEIKVRSIPDHYFKGFWSEWSPSYYFRTP il7_rebuild_super_split_v1_IL7_bcov_v3_r3_ems_3hM_3011_000000023_0001_0001_44_61_H_.._ems_p1-15H-GBL-16H-GABBL-16H_0168_0001_0001_0002_0001_0005_0001_0001_0001_._HEEH_05682_0001_0001_0001_53H27
SEKEEKRKKAETIATELLKSSNEEERQLTRRKLLLARLILELDSERKLRHVLLVLELELKEA DYSFSCYSQLEVNGSQHSLTCAFEDPDVNTTNLEFEICGALVEVKCLNFRKLQEIYFIETKKFLLIGKSNICVKVGEKSLTCKKIDLTTIVKPEAPFDLSVVYREGANDFVVTFNTSHLQKKYVKVLMHDVAYRQEKDENKWTHVNLSSTKLTLLQRKLQPAAMYEIKVRSIPDHYFKGFWSEWSPSYYFRTP il7_rebuild_super_split_v1_IL7_longxing_Grafting2_ems_3hM_2512_0001_0006_0001_0001_._3h_hb1_256_0001_0002_0001_47K24
NEEEIREIFRWAIEVLEELDELAALLLLRSAEAAFRHAEERNLRELAKEDAEESWRRIERAN DYSFSCYSQLEVNGSQHSLTCAFEDPDVNTTNLEFEICGALVEVKCLNFRKLQEIYFIETKKFLLIGKSNICVKVGEKSLTCKKIDLTTIVKPEAPFDLSVVYREGANDFVVTFNTSHLQKKYVKVLMHDVAYRQEKDENKWTHVNLSSTKLTLLQRKLQPAAMYEIKVRSIPDHYFKGFWSEWSPSYYFRTP il7_rebuild_super_split_v1_IL7_bcov_v3_r3_ems_3hC_436_0002_000000017_0001_0001_47_64_H_.._ems_p1-15H-GBL-16H-GABBL-16H_0382_0001_0001_0001_0001_0001_0001_0001_0001_._3h_hb1_3603_0001_0007_0001_30S28
PDKYRKLKEEVDKLLKEFKDGDRKAMHVLKVLKLELDEAIKNNDEEELKLVERKIKLAKKILKQ LEVNGSQHCGALVEVKTKKFLLIGKSNKIDLTTIVHLQKKYVKVLPDHYFK foldit_2008200_0392684288_24K24
DEKLQKEAKEVIERAAHVAAKASPELREELHALIVNLFLAVKNKDDKLIEELLKKVKTLVERLQ DYSFSCYSQLEVNGSQHSLTCAFEDPDVNTTNLEFEICGALVEVKCLNFRKLQEIYFIETKKFLLIGKSNICVKVGEKSLTCKKIDLTTIVKPEAPFDLSVVYREGANDFVVTFNTSHLQKKYVKVLMHDVAYRQEKDENKWTHVNLSSTKLTLLQRKLQPAAMYEIKVRSIPDHYFKGFWSEWSPSYYFRTP il7_rebuild_super_split_v1_IL7_bcov_v3_r3_ems_3hM_3011_000000023_0001_0001_44_61_H_.._ems_p1-15H-GBL-16H-GABBL-16H_0168_0001_0001_0002_0001_0005_0001_0001_0001_._ems_3hM_2313_0001_0002_0001_13E7
PTIHIQVRTKDEDVEESVERIKLAGAEVRRDGDTYRITVHDELAELLAERSREAGVDVKVSRQE DYSFSCYSQLEVNGSQHSLTCAFEDPDVNTTNLEFEICGALVEVKCLNFRKLQEIYFIETKKFLLIGKSNICVKVGEKSLTCKKIDLTTIVKPEAPFDLSVVYREGANDFVVTFNTSHLQKKYVKVLMHDVAYRQEKDENKWTHVNLSSTKLTLLQRKLQPAAMYEIKVRSIPDHYFKGFWSEWSPSYYFRTP il7_rebuild_super_split_v1_IL7_bcov_v3_r3_ems_3hC_436_0002_000000017_0001_0001_47_64_H_.._ems_p1-15H-GBL-16H-GABBL-16H_0382_0001_0001_0001_0001_0001_0001_0001_0001_._ems_ferrC_671_0001_0002_0001_51S28
SEEELRELIEEIAHVAAKKGDEELFELHAEAVNLFLALDDGRLSEEERKRAEKRIREIYKIVV DYSFSCYSQLEVNGSQHSLTCAFEDPDVNTTNLEFEICGALVEVKCLNFRKLQEIYFIETKKFLLIGKSNICVKVGEKSLTCKKIDLTTIVKPEAPFDLSVVYREGANDFVVTFNTSHLQKKYVKVLMHDVAYRQEKDENKWTHVNLSSTKLTLLQRKLQPAAMYEIKVRSIPDHYFKGFWSEWSPSYYFRTP il7_rebuild_super_split_v1_IL7_bcov_v3_r3_ems_3hM_3011_000000023_0001_0001_44_61_H_.._ems_p1-15H-GBL-16H-GABBL-16H_0168_0001_0001_0002_0001_0005_0001_0001_0001_._HHH_eva_0327_0001_0006_0001_10E7
DERELIKKLAHLAAEGGHPLRELLEEVEKEGPSPETRELLKELKKGPTEEVHAILVNLYLRLDN LEVNGSQHCGALVEVKTKKFLLIGKSNKIDLTTIVHLQKKYVKVLPDHYFK foldit_2008102_0392150201_0001_59Y29
SSEEVKKIVEEAKKLADKLNDERLQEEAEKAKKRIEKVLKRGDEELAKHLAEYILEAVKKK DYSFSCYSQLEVNGSQHSLTCAFEDPDVNTTNLEFEICGALVEVKCLNFRKLQEIYFIETKKFLLIGKSNICVKVGEKSLTCKKIDLTTIVKPEAPFDLSVVYREGANDFVVTFNTSHLQKKYVKVLMHDVAYRQEKDENKWTHVNLSSTKLTLLQRKLQPAAMYEIKVRSIPDHYFKGFWSEWSPSYYFRTP il7_rebuild_super_split_v1_IL7_bcov_r3_ems_p1-15H-GBL-16H-GABBL-16H_0222_0001_0001_0001_000000016_0001_0001_._ems_3hM_3122_0001_0004_0001_49H23
DPEELKELLEKLGPTREIIKLLAHIAAEEGDPELHAILVNIFLLIDNGDPEKAKELLRRLLKSG LEVNGSQHCGALVEVKTKKFLLIGKSNKIDLTTIVHLQKKYVKVLPDHYFK foldit_2008088_0392082274_0002
HREEFRTFWEKLYKFAQEQNDDLARIILEAVREQFEEAWKNNNEEDLRLAKLKLEMAHEHII DYSFSCYSQLEVNGSQHSLTCAFEDPDVNTTNLEFEICGALVEVKCLNFRKLQEIYFIETKKFLLIGKSNICVKVGEKSLTCKKIDLTTIVKPEAPFDLSVVYREGANDFVVTFNTSHLQKKYVKVLMHDVAYRQEKDENKWTHVNLSSTKLTLLQRKLQPAAMYEIKVRSIPDHYFKGFWSEWSPSYYFRTP il7_rebuild_super_split_v1_IL7_longxing_Grafting2_ems_3hM_305_0001_0003_0001_0001_._3h_hb1_505_0001_0001_0001
PELEEELKRLQREDPEIKEALEIVIELLERGIPPEEVIKIIFHLAAEKGDERLHAVAVNLFLLVH DYSFSCYSQLEVNGSQHSLTCAFEDPDVNTTNLEFEICGALVEVKCLNFRKLQEIYFIETKKFLLIGKSNICVKVGEKSLTCKKIDLTTIVKPEAPFDLSVVYREGANDFVVTFNTSHLQKKYVKVLMHDVAYRQEKDENKWTHVNLSSTKLTLLQRKLQPAAMYEIKVRSIPDHYFKGFWSEWSPSYYFRTP il7_rebuild_super_whole_v1_IL7_bcov_v3_r3_ems_3hM_3011_000000023_0001_0001_44_61_H_.._ems_p1-15H-GBL-16H-GABBL-16H_0168_0001_0001_0002_0001_0005_0001_0001_0001_._104c758fc23488854646035ccb2100c6_0001_0001_0001_0001_42F10
SVQEDISVAMVNAWLLGNREVQERLRELWAKTEKGLISEEEAKRLSEKIRERLRR DYSFSCYSQLEVNGSQHSLTCAFEDPDVNTTNLEFEICGALVEVKCLNFRKLQEIYFIETKKFLLIGKSNICVKVGEKSLTCKKIDLTTIVKPEAPFDLSVVYREGANDFVVTFNTSHLQKKYVKVLMHDVAYRQEKDENKWTHVNLSSTKLTLLQRKLQPAAMYEIKVRSIPDHYFKGFWSEWSPSYYFRTP il7_rebuild_super_split_v1_IL7_bcov_v3_r3_HEEH_04578_000000011_0001_0001_44_64_H_.._ems_3hC_1310_0001_0001_0013_0001_0001_0001_._3h_hb1_4081_0001_0004_0001_25L7
SAEEEVKKMQKEMNKGIGGRIKYIIELLLEELLKAEKNNNEEDLHIILWRLKAIRDYVS LEVNGSQHCGALVEVKTKKFLLIGKSNKIDLTTIVHLQKKYVKVLPDHYFK foldit_2008034_0391738838_27L32
DDKKESLERIHRAFERAVRNRDEETDELAVFLAERVAEAANNEELKEWVKRAKEILKRLR DYSFSCYSQLEVNGSQHSLTCAFEDPDVNTTNLEFEICGALVEVKCLNFRKLQEIYFIETKKFLLIGKSNICVKVGEKSLTCKKIDLTTIVKPEAPFDLSVVYREGANDFVVTFNTSHLQKKYVKVLMHDVAYRQEKDENKWTHVNLSSTKLTLLQRKLQPAAMYEIKVRSIPDHYFKGFWSEWSPSYYFRTP il7_rebuild_super_split_v1_IL7_bcov_v3_r3_ems_3hC_436_0002_000000017_0001_0001_47_64_H_.._ems_p1-15H-GBL-16H-GABBL-16H_0382_0001_0001_0001_0001_0001_0001_0001_0001_._3h_hb1_4772_0001_0001_0001_31F23
DEKQVEKVARKVQRKLIGDDRHKEELRDKLKEDLKKVLEERNRNAGNDRVWLLLEVLKRFLEID LEVNGSQHCGALVEVKTKKFLLIGKSNKIDLTTIVHLQKKYVKVLPDHYFK foldit_2008194_0392625649_60F13
DLEEIETLVRQIQELARKLNDELAYLEAEKALERIEKVKERNDEELLKYLEEYIKRALKLLQS DYSFSCYSQLEVNGSQHSLTCAFEDPDVNTTNLEFEICGALVEVKCLNFRKLQEIYFIETKKFLLIGKSNICVKVGEKSLTCKKIDLTTIVKPEAPFDLSVVYREGANDFVVTFNTSHLQKKYVKVLMHDVAYRQEKDENKWTHVNLSSTKLTLLQRKLQPAAMYEIKVRSIPDHYFKGFWSEWSPSYYFRTP il7_rebuild_super_split_v1_IL7_bcov_r3_ems_p1-15H-GBL-16H-GABBL-16H_0222_0001_0001_0001_000000016_0001_0001_._ems_3hM_2942_0001_0005_0001
EERRREERYKHEVQKRARKLWHNTEKAEKKNDEKAVKELEDQSVKLVNKWLQTEEEQRD LEVNGSQHCGALVEVKTKKFLLIGKSNKIDLTTIVHLQKKYVKVLPDHYFK foldit_2008014_0391577347
DEERERVEKILKDPNAEEILRELLEEARERGDELEAYLLRYILEALEAGNPEEAKEALERILKVK DYSFSCYSQLEVNGSQHSLTCAFEDPDVNTTNLEFEICGALVEVKCLNFRKLQEIYFIETKKFLLIGKSNICVKVGEKSLTCKKIDLTTIVKPEAPFDLSVVYREGANDFVVTFNTSHLQKKYVKVLMHDVAYRQEKDENKWTHVNLSSTKLTLLQRKLQPAAMYEIKVRSIPDHYFKGFWSEWSPSYYFRTP il7_rebuild_super_split_v1_IL7_bcov_r3_ems_p1-15H-GBL-16H-GABBL-16H_0222_0001_0001_0001_000000016_0001_0001_._295f70ea98b69a4a5cc8f21d4dae39a6_0001_0001_0001_0001_56E44
PEVEELAEDVSEILVNSWLLASDNEESRRLVQEAARILWKATEHNIRELAELAYRLARASEEVV DYSFSCYSQLEVNGSQHSLTCAFEDPDVNTTNLEFEICGALVEVKCLNFRKLQEIYFIETKKFLLIGKSNICVKVGEKSLTCKKIDLTTIVKPEAPFDLSVVYREGANDFVVTFNTSHLQKKYVKVLMHDVAYRQEKDENKWTHVNLSSTKLTLLQRKLQPAAMYEIKVRSIPDHYFKGFWSEWSPSYYFRTP il7_rebuild_super_split_v1_IL7_bcov_v3_r3_HEEH_04578_000000011_0001_0001_44_64_H_.._ems_3hC_1310_0001_0001_0013_0001_0001_0001_._3h_hb1_4287_0001_0001_0001_12E34
SEEEIEDAVESALRIAEALNNDELAKLLAELVEEAAEKYNIDELRRIAKKTKELIKRLR DYSFSCYSQLEVNGSQHSLTCAFEDPDVNTTNLEFEICGALVEVKCLNFRKLQEIYFIETKKFLLIGKSNICVKVGEKSLTCKKIDLTTIVKPEAPFDLSVVYREGANDFVVTFNTSHLQKKYVKVLMHDVAYRQEKDENKWTHVNLSSTKLTLLQRKLQPAAMYEIKVRSIPDHYFKGFWSEWSPSYYFRTP il7_rebuild_super_split_v1_IL7_bcov_v3_r3_ems_3hC_436_0002_000000017_0001_0001_47_64_H_.._ems_p1-15H-GBL-16H-GABBL-16H_0382_0001_0001_0001_0001_0001_0001_0001_0001_._3h_hb1_5672_0001_0006_0001_31L27
PSRLDMLLKILIELLLDARRKGDPDDERLAQKKVEQALKIIADGKYRVEVRDHKGDLRYEQDK LEVNGSQHCGALVEVKTKKFLLIGKSNKIDLTTIVHLQKKYVKVLPDHYFK foldit_2008128_0392222290_14L34
DEETLKEELKRLKTFLERALKDRMEKHVAEVQLLEIEEALRNGDEEEAELLIRKLKLAAKILEE DYSFSCYSQLEVNGSQHSLTCAFEDPDVNTTNLEFEICGALVEVKCLNFRKLQEIYFIETKKFLLIGKSNICVKVGEKSLTCKKIDLTTIVKPEAPFDLSVVYREGANDFVVTFNTSHLQKKYVKVLMHDVAYRQEKDENKWTHVNLSSTKLTLLQRKLQPAAMYEIKVRSIPDHYFKGFWSEWSPSYYFRTP il7_rebuild_super_whole_v1_IL7_longxing_Grafting2_ems_3hM_2512_0001_0006_0001_0001_._3h_hb1_6903_0001_0001_32Q32
PRKRELAEIILRAVAEQAIESNDEEDARLAILKAKQAAKLENSDESREIAERLEKWVEEIRRH DYSFSCYSQLEVNGSQHSLTCAFEDPDVNTTNLEFEICGALVEVKCLNFRKLQEIYFIETKKFLLIGKSNICVKVGEKSLTCKKIDLTTIVKPEAPFDLSVVYREGANDFVVTFNTSHLQKKYVKVLMHDVAYRQEKDENKWTHVNLSSTKLTLLQRKLQPAAMYEIKVRSIPDHYFKGFWSEWSPSYYFRTP il7_rebuild_super_whole_v1_IL7_longxing_Grafting2_ems_3hM_305_0001_0003_0001_0001_._3h_hb1_1415_0001_0001_36Q34
DEKEEELERLFKRLIEWNKRLEDEEAKKAAERIEKVWRRARRRNDKEALELLAYEAEYIARAA DYSFSCYSQLEVNGSQHSLTCAFEDPDVNTTNLEFEICGALVEVKCLNFRKLQEIYFIETKKFLLIGKSNICVKVGEKSLTCKKIDLTTIVKPEAPFDLSVVYREGANDFVVTFNTSHLQKKYVKVLMHDVAYRQEKDENKWTHVNLSSTKLTLLQRKLQPAAMYEIKVRSIPDHYFKGFWSEWSPSYYFRTP il7_rebuild_super_split_v1_IL7_bcov_r3_ems_p1-15H-GBL-16H-GABBL-16H_0222_0001_0001_0001_000000016_0001_0001_._3h_hb1_2222_0001_0002_0001_55E24
PGESSEDDSSKNDAELAVIIARAVYEQAERSGDEEDLRLAKLKIKQALKHMSGNMQMSM LEVNGSQHCGALVEVKTKKFLLIGKSNKIDLTTIVHLQKKYVKVLPDHYFK foldit_2008217_0392818913_46Q34
SLEELIELVVELLKKVNPELAKYLEEYIRRALKLGNEEEAKEALERILKVINTPEARKLLRELRK DYSFSCYSQLEVNGSQHSLTCAFEDPDVNTTNLEFEICGALVEVKCLNFRKLQEIYFIETKKFLLIGKSNICVKVGEKSLTCKKIDLTTIVKPEAPFDLSVVYREGANDFVVTFNTSHLQKKYVKVLMHDVAYRQEKDENKWTHVNLSSTKLTLLQRKLQPAAMYEIKVRSIPDHYFKGFWSEWSPSYYFRTP il7_rebuild_super_split_v1_IL7_bcov_r3_ems_p1-15H-GBL-16H-GABBL-16H_0222_0001_0001_0001_000000016_0001_0001_._acc43fb67f959da0cf4372ddf554ea88_0001_0001_0001_0001_42E44
DEDWKKLKKKVEKAARSRGDEDAELALRKLELAFQIARKNNDEETLKRAKHELRIVAEELE DYSFSCYSQLEVNGSQHSLTCAFEDPDVNTTNLEFEICGALVEVKCLNFRKLQEIYFIETKKFLLIGKSNICVKVGEKSLTCKKIDLTTIVKPEAPFDLSVVYREGANDFVVTFNTSHLQKKYVKVLMHDVAYRQEKDENKWTHVNLSSTKLTLLQRKLQPAAMYEIKVRSIPDHYFKGFWSEWSPSYYFRTP il7_rebuild_super_split_v1_IL7_longxing_Grafting2_ems_3hM_843_0001_0012_0001_0001_._ems_3hC_284_0002_0001_0004_0001_52E32
KGGSSEARVNDRSGREVIKKMFHLAAKQGNEDLHAELVNLFLALDNTNDNTQSESEGRE LEVNGSQHCGALVEVKTKKFLLIGKSNKIDLTTIVHLQKKYVKVLPDHYFK foldit_2008088_0392044553_22F10
DLASYILRAVAEQAAREALKLNDEEKVEEDARLVELKAKMANSDEVRKIAEHLKRWLEERRRH DYSFSCYSQLEVNGSQHSLTCAFEDPDVNTTNLEFEICGALVEVKCLNFRKLQEIYFIETKKFLLIGKSNICVKVGEKSLTCKKIDLTTIVKPEAPFDLSVVYREGANDFVVTFNTSHLQKKYVKVLMHDVAYRQEKDENKWTHVNLSSTKLTLLQRKLQPAAMYEIKVRSIPDHYFKGFWSEWSPSYYFRTP il7_rebuild_super_split_v1_IL7_longxing_Grafting2_ems_3hM_305_0001_0003_0001_0001_._3h_hb1_5803_0001_0003_0001_5Y7
DEEEFKRIIEEIERFAEHLLRLEDEKARRLAEDLREHVERIKKARDDELALLLARRVAEAVRRRV DYSFSCYSQLEVNGSQHSLTCAFEDPDVNTTNLEFEICGALVEVKCLNFRKLQEIYFIETKKFLLIGKSNICVKVGEKSLTCKKIDLTTIVKPEAPFDLSVVYREGANDFVVTFNTSHLQKKYVKVLMHDVAYRQEKDENKWTHVNLSSTKLTLLQRKLQPAAMYEIKVRSIPDHYFKGFWSEWSPSYYFRTP il7_rebuild_super_split_v1_IL7_bcov_v3_r3_ems_3hC_436_0002_000000017_0001_0001_47_64_H_.._ems_p1-15H-GBL-16H-GABBL-16H_0382_0001_0001_0001_0001_0001_0001_0001_0001_._3h_hb1_5699_0001_0001_0002_37H45
[truncated: 37,162,134 more chars]
