# Supplementary material for: Design of protein-binding proteins from the target structure alone
Source: Nature. 2022 Mar 24;605(7910):551–60. doi: 10.1038/s41586-022-04654-9 (PMC9117152; doi:10.1038/s41586-022-04654-9)
Supplement: Supplementary file 3 — Supplementary Code Design scripts and main pdb files. This compressed file is the main supplement and contains the following files: => cao_2021_protocol/ => design_models_final_combo_optimized/ => design_models_sequence/ => design_models_ssm_natives/ => ngs_analysis_scripts/ [file 41586_2022_4654_MOESM3_ESM.gz › supplemental_files/design_models_sequence/EGFR_ssm.seq]

DDESLKLLLILVQIQLALERGEISNDQAKELAKRVEEKARKTGDEQVQRNVENVKEVIERFG VCQGTSNKLTQLGTFEDHFLSLQRMFNNCEVVLGNLEITYVQRNYDLSFLKTIQEVAGYVLIALNTVERIPLENLQIIRGNMYYENSYALAVLSNYDANKTGLKELPMRNLQEILHGAVRFSNNPALCNVESIQWRDIVSSDFLSNMSMDFQNHLGS nside_mot_359448c81ec7171dd466f2d64631b9c5_0001_1_000000012_0001_35_44_H_._HHH_eva_0380_0001_0001__42__T
DHWEEVFRWALELLQEATEQNDPTKAKKILEEAHKLLRRQLSEEEARAVVRYLKQLVDRELS VCQGTSNKLTQLGTFEDHFLSLQRMFNNCEVVLGNLEITYVQRNYDLSFLKTIQEVAGYVLIALNTVERIPLENLQIIRGNMYYENSYALAVLSNYDANKTGLKELPMRNLQEILHGAVRFSNNPALCNVESIQWRDIVSSDFLSNMSMDFQNHLGS nside_mot_4a0b58da0a66d934d1bcaa80596e03bc_0001_1_000000014_0001_27_32_H_._ems_3hM_1087_0001_0001__40__Q
PLEEVKKVVEEALKDDPELVRAVKTIIEAVKKGENDPIFLELLLRLLIETNGDPRLREALELVRK VCQGTSNKLTQLGTFEDHFLSLQRMFNNCEVVLGNLEITYVQRNYDLSFLKTIQEVAGYVLIALNTVERIPLENLQIIRGNMYYENSYALAVLSNYDANKTGLKELPMRNLQEILHGAVRFSNNPALCNVESIQWRDIVSSDFLSNMSMDFQNHLGS nside_mot_33a3a00fc629d06a96f91cefd1c5e1ea_0001_1_000000011_0001_43_48_H_._bcov_4helix_12241_0001_0001__51__N
DEAAEEVLRYLKKLGDPELAELIERLLERVRKKKDPDLERTLEIIAVAVLGGDPEIARQALRALH VCQGTSNKLTQLGTFEDHFLSLQRMFNNCEVVLGNLEITYVQRNYDLSFLKTIQEVAGYVLIALNTVERIPLENLQIIRGNMYYENSYALAVLSNYDANKTGLKELPMRNLQEILHGAVRFSNNPALCNVESIQWRDIVSSDFLSNMSMDFQNHLGS nside_mot_4baece34555bc5def11fd3c4c5db93f5_0001_000000012_0001_38_48_H_._bcov_4helix_12481_0001_0001__51__G
DYTVDLAIKFVEEVVKELKNDPDPRSQKLAEELERLIRKAKNAEDPNNKHTLVHKAFDIAVQAM RKVCNGIGIGEFKDSLSINATNIKHFKNCTSISGDLHILPVAFRGDSFTHTPPLDPQELDILKTVKEITGFLLIQAWPENRTDLHAFENLEIIRGRTKQHGQFSLAVVSLNITSLGLRSLKEISDGDVIISGNKNLCYANTINWKKLFGTSGQKTKIISNRGENSCKATGQVCHALCSPEGCWGPEPRDCV Motif0460_ems_3hM_1930_0001_0001__48__N
SPDEAKKLLQEAEKLARKQNDRMELAYVKFLKHVLENAKRLNDKRAVESVRELARDALEELQS RKVCNGIGIGEFKDSLSINATNIKHFKNCTSISGDLHILPVAFRGDSFTHTPPLDPQELDILKTVKEITGFLLIQAWPENRTDLHAFENLEIIRGRTKQHGQFSLAVVSLNITSLGLRSLKEISDGDVIISGNKNLCYANTINWKKLFGTSGQKTKIISNRGENSCKATGQVCHALCSPEGCWGPEPRDCV cside_mot_3h_hb1_1541_000000003_0001_2_11_H_._ems_3hC_921_0001_0001_0002_0001__29__K
DELRELINDAQNKNDPELLKKVLELIEELIRRGDPSYQEIVLLLDFVADLLGDPEITRLAEELLK RKVCNGIGIGEFKDSLSINATNIKHFKNCTSISGDLHILPVAFRGDSFTHTPPLDPQELDILKTVKEITGFLLIQAWPENRTDLHAFENLEIIRGRTKQHGQFSLAVVSLNITSLGLRSLKEISDGDVIISGNKNLCYANTINWKKLFGTSGQKTKIISNRGENSCKATGQVCHALCSPEGCWGPEPRDCV Motif0255_bcov_4helix_09340_0001_0001__45__D
DRHVADLIQHLLERGVPPEEILELIEDYIRWTGNPRFKKALEILEKLTRELGDPEEALRLFVERG VCQGTSNKLTQLGTFEDHFLSLQRMFNNCEVVLGNLEITYVQRNYDLSFLKTIQEVAGYVLIALNTVERIPLENLQIIRGNMYYENSYALAVLSNYDANKTGLKELPMRNLQEILHGAVRFSNNPALCNVESIQWRDIVSSDFLSNMSMDFQNHLGS nside_pol_15b3b5b7b23e1cb32ac7084deff429be_0001_1_000000003_0001__43__I
PLEEVKKVVEEALKDDPELVRAVKTIIEAVKKGENDPIFLELLLRLLIETFGDPRLREALELRRK VCQGTSNKLTQLGTFEDHFLSLQRMFNNCEVVLGNLEITYVQRNYDLSFLKTIQEVAGYVLIALNTVERIPLENLQIIRGNMYYENSYALAVLSNYDANKTGLKELPMRNLQEILHGAVRFSNNPALCNVESIQWRDIVSSDFLSNMSMDFQNHLGS nside_mot_33a3a00fc629d06a96f91cefd1c5e1ea_0001_1_000000011_0001_43_48_H_._bcov_4helix_12241_0001_0001__63__R
DHWEEVFRWALELLQEATEQNDPTKAKKILEEAHKVLRRELSEEEARAVVRYLKQLVDRELS VCQGTSNKLTQLGTFEDHFLSLQRMFNNCEVVLGNLEITYVQRNYDLSFLKTIQEVAGYVLIALNTVERIPLENLQIIRGNMYYENSYALAVLSNYDANKTGLKELPMRNLQEILHGAVRFSNNPALCNVESIQWRDIVSSDFLSNMSMDFQNHLGS nside_mot_4a0b58da0a66d934d1bcaa80596e03bc_0001_1_000000014_0001_27_32_H_._ems_3hM_1087_0001_0001__36__V
SDELFSKVFLKVTELSMIVMNAKTEDEKKTALTKIKQIADKVQDEELSKFVKRALEHVKKHVG RKVCNGIGIGEFKDSLSINATNIKHFKNCTSISGDLHILPVAFRGDSFTHTPPLDPQELDILKTVKEITGFLLIQAWPENRTDLHAFENLEIIRGRTKQHGQFSLAVVSLNITSLGLRSLKEISDGDVIISGNKNLCYANTINWKKLFGTSGQKTKIISNRGENSCKATGQVCHALCSPEGCWGPEPRDCV Motif0628_ems_3hM_2692_0001_0001_0001__61__H
SELSEEAIRLLEEGNPRDAEHVLIDLLFELENRGDKELSELVLEILELLIRGDPDEARKLIKELT RKVCNGIGIGEFKDSLSINATNIKHFKNCTSISGDLHILPVAFRGDSFTHTPPLDPQELDILKTVKEITGFLLIQAWPENRTDLHAFENLEIIRGRTKQHGQFSLAVVSLNITSLGLRSLKEISDGDVIISGNKNLCYANTINWKKLFGTSGQKTKIISNRGENSCKATGQVCHALCSPEGCWGPEPRDCV Motif0173_bcov_4helix_14531_0001_0002_0001__8__I
DYTVDLAVKFVEEVVKELKNDPDPRSQKLAEELERLIRKAKNAEDPNKKHTLVHKAFDIAVQAM RKVCNGIGIGEFKDSLSINATNIKHFKNCTSISGDLHILPVAFRGDSFTHTPPLDPQELDILKTVKEITGFLLIQAWPENRTDLHAFENLEIIRGRTKQHGQFSLAVVSLNITSLGLRSLKEISDGDVIISGNKNLCYANTINWKKLFGTSGQKTKIISNRGENSCKATGQVCHALCSPEGCWGPEPRDCV Motif0460_ems_3hM_1930_0001_0001__8__V
DYTVDLAIKFVEEVVKELSNDPDPRSQKLAEELERLIRKAKNAEDPNKKHTLVHKAFDIAVQAM RKVCNGIGIGEFKDSLSINATNIKHFKNCTSISGDLHILPVAFRGDSFTHTPPLDPQELDILKTVKEITGFLLIQAWPENRTDLHAFENLEIIRGRTKQHGQFSLAVVSLNITSLGLRSLKEISDGDVIISGNKNLCYANTINWKKLFGTSGQKTKIISNRGENSCKATGQVCHALCSPEGCWGPEPRDCV Motif0460_ems_3hM_1930_0001_0001__19__S
DELRELINDAQNKNDPELLKKVLELIEELIRRGDPSYQEIVLLLLFVADLLGDPLITRLAEELLK RKVCNGIGIGEFKDSLSINATNIKHFKNCTSISGDLHILPVAFRGDSFTHTPPLDPQELDILKTVKEITGFLLIQAWPENRTDLHAFENLEIIRGRTKQHGQFSLAVVSLNITSLGLRSLKEISDGDVIISGNKNLCYANTINWKKLFGTSGQKTKIISNRGENSCKATGQVCHALCSPEGCWGPEPRDCV Motif0255_bcov_4helix_09340_0001_0001__55__L
DDESLKLLLILVQIQLALERGELSNDQAKELAKRVEEKARKLGDEQVQRNVENVKEVIERFG VCQGTSNKLTQLGTFEDHFLSLQRMFNNCEVVLGNLEITYVQRNYDLSFLKTIQEVAGYVLIALNTVERIPLENLQIIRGNMYYENSYALAVLSNYDANKTGLKELPMRNLQEILHGAVRFSNNPALCNVESIQWRDIVSSDFLSNMSMDFQNHLGS nside_mot_359448c81ec7171dd466f2d64631b9c5_0001_1_000000012_0001_35_44_H_._HHH_eva_0380_0001_0001__23__L
DYTVDLAIKFVEEVVKELKNDPDPRSQRLAEELERLIRKAKNAEDPNKKHTLVHKAFDIAVQAM RKVCNGIGIGEFKDSLSINATNIKHFKNCTSISGDLHILPVAFRGDSFTHTPPLDPQELDILKTVKEITGFLLIQAWPENRTDLHAFENLEIIRGRTKQHGQFSLAVVSLNITSLGLRSLKEISDGDVIISGNKNLCYANTINWKKLFGTSGQKTKIISNRGENSCKATGQVCHALCSPEGCWGPEPRDCV Motif0460_ems_3hM_1930_0001_0001__28__R
SPDEAHKLLQEAEKLARKQNDRMELAYVEFLKHVLENAKRLNDKRAVESVRELARDALEELQS RKVCNGIGIGEFKDSLSINATNIKHFKNCTSISGDLHILPVAFRGDSFTHTPPLDPQELDILKTVKEITGFLLIQAWPENRTDLHAFENLEIIRGRTKQHGQFSLAVVSLNITSLGLRSLKEISDGDVIISGNKNLCYANTINWKKLFGTSGQKTKIISNRGENSCKATGQVCHALCSPEGCWGPEPRDCV cside_mot_3h_hb1_1541_000000003_0001_2_11_H_._ems_3hC_921_0001_0001_0002_0001__6__H
SPDEAKKLLQEAEKLARKQNDRMELAYVEFLKHVLENAKRLNDKRAVESVREQARDALEELQS RKVCNGIGIGEFKDSLSINATNIKHFKNCTSISGDLHILPVAFRGDSFTHTPPLDPQELDILKTVKEITGFLLIQAWPENRTDLHAFENLEIIRGRTKQHGQFSLAVVSLNITSLGLRSLKEISDGDVIISGNKNLCYANTINWKKLFGTSGQKTKIISNRGENSCKATGQVCHALCSPEGCWGPEPRDCV cside_mot_3h_hb1_1541_000000003_0001_2_11_H_._ems_3hC_921_0001_0001_0002_0001__53__Q
DRHVADLIQHLLERGVPPEEILELIEDYIRWTGNPRFKKALELLEKLTRELGDYEEALRLFVERG VCQGTSNKLTQLGTFEDHFLSLQRMFNNCEVVLGNLEITYVQRNYDLSFLKTIQEVAGYVLIALNTVERIPLENLQIIRGNMYYENSYALAVLSNYDANKTGLKELPMRNLQEILHGAVRFSNNPALCNVESIQWRDIVSSDFLSNMSMDFQNHLGS nside_pol_15b3b5b7b23e1cb32ac7084deff429be_0001_1_000000003_0001__54__Y
SPLEAKKLLQEAEKLARKQNDRMELAYVEFLKHVLENAKRLNDKRAVESVRELARDALEELQS RKVCNGIGIGEFKDSLSINATNIKHFKNCTSISGDLHILPVAFRGDSFTHTPPLDPQELDILKTVKEITGFLLIQAWPENRTDLHAFENLEIIRGRTKQHGQFSLAVVSLNITSLGLRSLKEISDGDVIISGNKNLCYANTINWKKLFGTSGQKTKIISNRGENSCKATGQVCHALCSPEGCWGPEPRDCV cside_mot_3h_hb1_1541_000000003_0001_2_11_H_._ems_3hC_921_0001_0001_0002_0001__3__L
PLEEVKKVVEEALKDDPELVRAVKTIQEAVKKGENDPIFLELLLRLLIETFGDPRLREALELVRK VCQGTSNKLTQLGTFEDHFLSLQRMFNNCEVVLGNLEITYVQRNYDLSFLKTIQEVAGYVLIALNTVERIPLENLQIIRGNMYYENSYALAVLSNYDANKTGLKELPMRNLQEILHGAVRFSNNPALCNVESIQWRDIVSSDFLSNMSMDFQNHLGS nside_mot_33a3a00fc629d06a96f91cefd1c5e1ea_0001_1_000000011_0001_43_48_H_._bcov_4helix_12241_0001_0001__27__Q
DELRELINDAQNKNDPELLKKVLELIEELIRRGDPSYQEIVLLLLFVADLLGDPEITRHAEELLK RKVCNGIGIGEFKDSLSINATNIKHFKNCTSISGDLHILPVAFRGDSFTHTPPLDPQELDILKTVKEITGFLLIQAWPENRTDLHAFENLEIIRGRTKQHGQFSLAVVSLNITSLGLRSLKEISDGDVIISGNKNLCYANTINWKKLFGTSGQKTKIISNRGENSCKATGQVCHALCSPEGCWGPEPRDCV Motif0255_bcov_4helix_09340_0001_0001__59__H
DEAAEEVLRYLKKLGDPELAELIERLLERVRKKKDRDLERTLEIIAVAVLYGDPEIARQALRALH VCQGTSNKLTQLGTFEDHFLSLQRMFNNCEVVLGNLEITYVQRNYDLSFLKTIQEVAGYVLIALNTVERIPLENLQIIRGNMYYENSYALAVLSNYDANKTGLKELPMRNLQEILHGAVRFSNNPALCNVESIQWRDIVSSDFLSNMSMDFQNHLGS nside_mot_4baece34555bc5def11fd3c4c5db93f5_0001_000000012_0001_38_48_H_._bcov_4helix_12481_0001_0001__36__R
DVHVADLIQHLLERGVPPEEILELIEDYIRWTGNPRFKKALELLEKLTRELGDPEEALRLFVERG VCQGTSNKLTQLGTFEDHFLSLQRMFNNCEVVLGNLEITYVQRNYDLSFLKTIQEVAGYVLIALNTVERIPLENLQIIRGNMYYENSYALAVLSNYDANKTGLKELPMRNLQEILHGAVRFSNNPALCNVESIQWRDIVSSDFLSNMSMDFQNHLGS nside_pol_15b3b5b7b23e1cb32ac7084deff429be_0001_1_000000003_0001__2__V
SLEEVKELIRKLVPDPRLVWALEDLLELLKKGDPLAEEVLRFYLASARPQGDKDLTKAIELVLKT RKVCNGIGIGEFKDSLSINATNIKHFKNCTSISGDLHILPVAFRGDSFTHTPPLDPQELDILKTVKEITGFLLIQAWPENRTDLHAFENLEIIRGRTKQHGQFSLAVVSLNITSLGLRSLKEISDGDVIISGNKNLCYANTINWKKLFGTSGQKTKIISNRGENSCKATGQVCHALCSPEGCWGPEPRDCV cside_mot_bf5a27bd715de8d76fa148d2778c2cdd_0001_1_000000009_0001_37_42_H_._bcov_4helix_00412_0001_0001__49__P
DYTVDLAIKFVEEVTKELKNDPDPRSQKLAEELERLIRKAKNAEDPNKKHTLVHKAFDIAVQAM RKVCNGIGIGEFKDSLSINATNIKHFKNCTSISGDLHILPVAFRGDSFTHTPPLDPQELDILKTVKEITGFLLIQAWPENRTDLHAFENLEIIRGRTKQHGQFSLAVVSLNITSLGLRSLKEISDGDVIISGNKNLCYANTINWKKLFGTSGQKTKIISNRGENSCKATGQVCHALCSPEGCWGPEPRDCV Motif0460_ems_3hM_1930_0001_0001__15__T
PLEEVKKVVEEALKDDPELVRAVKTIIEAVKKGENDPIFLELLLRLTIETFGDPRLREALELVRK VCQGTSNKLTQLGTFEDHFLSLQRMFNNCEVVLGNLEITYVQRNYDLSFLKTIQEVAGYVLIALNTVERIPLENLQIIRGNMYYENSYALAVLSNYDANKTGLKELPMRNLQEILHGAVRFSNNPALCNVESIQWRDIVSSDFLSNMSMDFQNHLGS nside_mot_33a3a00fc629d06a96f91cefd1c5e1ea_0001_1_000000011_0001_43_48_H_._bcov_4helix_12241_0001_0001__47__T
SDELFSKVFLKVTELSMIVMNAKTEDEKKTALTKIKQIADKVQDEELSKFVPRALEHVKKEVG RKVCNGIGIGEFKDSLSINATNIKHFKNCTSISGDLHILPVAFRGDSFTHTPPLDPQELDILKTVKEITGFLLIQAWPENRTDLHAFENLEIIRGRTKQHGQFSLAVVSLNITSLGLRSLKEISDGDVIISGNKNLCYANTINWKKLFGTSGQKTKIISNRGENSCKATGQVCHALCSPEGCWGPEPRDCV Motif0628_ems_3hM_2692_0001_0001_0001__52__P
DHWEEVFPWALELLQEATEQNDPTKAKKILEEAHKLLRRELSEEEARAVVRYLKQLVDRELS VCQGTSNKLTQLGTFEDHFLSLQRMFNNCEVVLGNLEITYVQRNYDLSFLKTIQEVAGYVLIALNTVERIPLENLQIIRGNMYYENSYALAVLSNYDANKTGLKELPMRNLQEILHGAVRFSNNPALCNVESIQWRDIVSSDFLSNMSMDFQNHLGS nside_mot_4a0b58da0a66d934d1bcaa80596e03bc_0001_1_000000014_0001_27_32_H_._ems_3hM_1087_0001_0001__8__P
DDESLKLLLILVQIQLALERGEISNDQAKELAKRVEEKARKLWDEQVQRNVENVKEVIERFG VCQGTSNKLTQLGTFEDHFLSLQRMFNNCEVVLGNLEITYVQRNYDLSFLKTIQEVAGYVLIALNTVERIPLENLQIIRGNMYYENSYALAVLSNYDANKTGLKELPMRNLQEILHGAVRFSNNPALCNVESIQWRDIVSSDFLSNMSMDFQNHLGS nside_mot_359448c81ec7171dd466f2d64631b9c5_0001_1_000000012_0001_35_44_H_._HHH_eva_0380_0001_0001__43__W
SDELFSKVFLKVTELSMMVMNAKTEDEKKTALTKIKQIADKVQDEELSKFVKRALEHVKKEVG RKVCNGIGIGEFKDSLSINATNIKHFKNCTSISGDLHILPVAFRGDSFTHTPPLDPQELDILKTVKEITGFLLIQAWPENRTDLHAFENLEIIRGRTKQHGQFSLAVVSLNITSLGLRSLKEISDGDVIISGNKNLCYANTINWKKLFGTSGQKTKIISNRGENSCKATGQVCHALCSPEGCWGPEPRDCV Motif0628_ems_3hM_2692_0001_0001_0001__18__M
DEEQETRLKLLLLLVQLQHLAKKDPDLAETEIDKIYKLAKKLGDETIRENAENAKRIVQELK VCQGTSNKLTQLGTFEDHFLSLQRMFNNCEVVLGNLEITYVQRNYDLSFLKTIQEVAGYVLIALNTVERIPLENLQIIRGNMYYENSYALAVLSNYDANKTGLKELPMRNLQEILHGAVRFSNNPALCNVESIQWRDIVSSDFLSNMSMDFQNHLGS nside_mot_359448c81ec7171dd466f2d64631b9c5_0001_1_000000012_0001_35_44_H_._ems_3hM_1581_0001_0003_0001__27__L
PLEEVKKVVEEALKDDPELVRAVKTIIEAVKKGENDPIFLEYLLRLLIETFGDPRLREALELVRK VCQGTSNKLTQLGTFEDHFLSLQRMFNNCEVVLGNLEITYVQRNYDLSFLKTIQEVAGYVLIALNTVERIPLENLQIIRGNMYYENSYALAVLSNYDANKTGLKELPMRNLQEILHGAVRFSNNPALCNVESIQWRDIVSSDFLSNMSMDFQNHLGS nside_mot_33a3a00fc629d06a96f91cefd1c5e1ea_0001_1_000000011_0001_43_48_H_._bcov_4helix_12241_0001_0001__42__Y
SDELFSKVFLKVTELSMIVMNKKTEDEKKTALTKIKQIADKVQDEELSKFVKRALEHVKKEVG RKVCNGIGIGEFKDSLSINATNIKHFKNCTSISGDLHILPVAFRGDSFTHTPPLDPQELDILKTVKEITGFLLIQAWPENRTDLHAFENLEIIRGRTKQHGQFSLAVVSLNITSLGLRSLKEISDGDVIISGNKNLCYANTINWKKLFGTSGQKTKIISNRGENSCKATGQVCHALCSPEGCWGPEPRDCV Motif0628_ems_3hM_2692_0001_0001_0001__22__K
SLEEVKELIRKLVPDPRLVWALEDLLELLKKGDPLAESVLRFYLASAREQGDKDLTKAIELVLKT RKVCNGIGIGEFKDSLSINATNIKHFKNCTSISGDLHILPVAFRGDSFTHTPPLDPQELDILKTVKEITGFLLIQAWPENRTDLHAFENLEIIRGRTKQHGQFSLAVVSLNITSLGLRSLKEISDGDVIISGNKNLCYANTINWKKLFGTSGQKTKIISNRGENSCKATGQVCHALCSPEGCWGPEPRDCV cside_mot_bf5a27bd715de8d76fa148d2778c2cdd_0001_1_000000009_0001_37_42_H_._bcov_4helix_00412_0001_0001__38__S
DDESLKLLLILVQIQLALERGEISNDQAKELAKRVEEKARKLGDEQVQRHVENVKEVIERFG VCQGTSNKLTQLGTFEDHFLSLQRMFNNCEVVLGNLEITYVQRNYDLSFLKTIQEVAGYVLIALNTVERIPLENLQIIRGNMYYENSYALAVLSNYDANKTGLKELPMRNLQEILHGAVRFSNNPALCNVESIQWRDIVSSDFLSNMSMDFQNHLGS nside_mot_359448c81ec7171dd466f2d64631b9c5_0001_1_000000012_0001_35_44_H_._HHH_eva_0380_0001_0001__50__H
SELSEEALRLLEEGNPRDAEHVLIDLLFELSNRGDKELSELVLEILELLIRGDPDEARKLIKELT RKVCNGIGIGEFKDSLSINATNIKHFKNCTSISGDLHILPVAFRGDSFTHTPPLDPQELDILKTVKEITGFLLIQAWPENRTDLHAFENLEIIRGRTKQHGQFSLAVVSLNITSLGLRSLKEISDGDVIISGNKNLCYANTINWKKLFGTSGQKTKIISNRGENSCKATGQVCHALCSPEGCWGPEPRDCV Motif0173_bcov_4helix_14531_0001_0002_0001__31__S
SPDEAKKLRQEAEKLARKQNDRMELAYVEFLKHVLENAKRLNDKRAVESVRELARDALEELQS RKVCNGIGIGEFKDSLSINATNIKHFKNCTSISGDLHILPVAFRGDSFTHTPPLDPQELDILKTVKEITGFLLIQAWPENRTDLHAFENLEIIRGRTKQHGQFSLAVVSLNITSLGLRSLKEISDGDVIISGNKNLCYANTINWKKLFGTSGQKTKIISNRGENSCKATGQVCHALCSPEGCWGPEPRDCV cside_mot_3h_hb1_1541_000000003_0001_2_11_H_._ems_3hC_921_0001_0001_0002_0001__9__R
DEEQETWLKLLLLLVQLQHLAKKDPDTAETEIDKIYKLAKKLGDETIRENAENAKRIVQELK VCQGTSNKLTQLGTFEDHFLSLQRMFNNCEVVLGNLEITYVQRNYDLSFLKTIQEVAGYVLIALNTVERIPLENLQIIRGNMYYENSYALAVLSNYDANKTGLKELPMRNLQEILHGAVRFSNNPALCNVESIQWRDIVSSDFLSNMSMDFQNHLGS nside_mot_359448c81ec7171dd466f2d64631b9c5_0001_1_000000012_0001_35_44_H_._ems_3hM_1581_0001_0003_0001__7__W
SDELFSKVFLKVTELSMIVMNAKTEDEKETALTKIKQIADKVQDEELSKFVKRALEHVKKEVG RKVCNGIGIGEFKDSLSINATNIKHFKNCTSISGDLHILPVAFRGDSFTHTPPLDPQELDILKTVKEITGFLLIQAWPENRTDLHAFENLEIIRGRTKQHGQFSLAVVSLNITSLGLRSLKEISDGDVIISGNKNLCYANTINWKKLFGTSGQKTKIISNRGENSCKATGQVCHALCSPEGCWGPEPRDCV Motif0628_ems_3hM_2692_0001_0001_0001__29__E
DELRELINDAQNKNDPELLKKVLELIEELIRRGDPSYQEEVLLLLFVADLLGDPEITRLAEELLK RKVCNGIGIGEFKDSLSINATNIKHFKNCTSISGDLHILPVAFRGDSFTHTPPLDPQELDILKTVKEITGFLLIQAWPENRTDLHAFENLEIIRGRTKQHGQFSLAVVSLNITSLGLRSLKEISDGDVIISGNKNLCYANTINWKKLFGTSGQKTKIISNRGENSCKATGQVCHALCSPEGCWGPEPRDCV Motif0255_bcov_4helix_09340_0001_0001__40__E
DEEQETRLKLLLLLVQLQHLAKKDPDTAETEIDIIYKLAKKLGDETIRENAENAKRIVQELK VCQGTSNKLTQLGTFEDHFLSLQRMFNNCEVVLGNLEITYVQRNYDLSFLKTIQEVAGYVLIALNTVERIPLENLQIIRGNMYYENSYALAVLSNYDANKTGLKELPMRNLQEILHGAVRFSNNPALCNVESIQWRDIVSSDFLSNMSMDFQNHLGS nside_mot_359448c81ec7171dd466f2d64631b9c5_0001_1_000000012_0001_35_44_H_._ems_3hM_1581_0001_0003_0001__34__I
DRHVADLIQHALERGVPPEEILELIEDYIRWTGNPRFKKALELLEKLTRELGDPEEALRLFVERG VCQGTSNKLTQLGTFEDHFLSLQRMFNNCEVVLGNLEITYVQRNYDLSFLKTIQEVAGYVLIALNTVERIPLENLQIIRGNMYYENSYALAVLSNYDANKTGLKELPMRNLQEILHGAVRFSNNPALCNVESIQWRDIVSSDFLSNMSMDFQNHLGS nside_pol_15b3b5b7b23e1cb32ac7084deff429be_0001_1_000000003_0001__11__A
SDELFSKVFLKVTELSMIVMNAKPEDEKKTALTKIKQIADKVQDEELSKFVKRALEHVKKEVG RKVCNGIGIGEFKDSLSINATNIKHFKNCTSISGDLHILPVAFRGDSFTHTPPLDPQELDILKTVKEITGFLLIQAWPENRTDLHAFENLEIIRGRTKQHGQFSLAVVSLNITSLGLRSLKEISDGDVIISGNKNLCYANTINWKKLFGTSGQKTKIISNRGENSCKATGQVCHALCSPEGCWGPEPRDCV Motif0628_ems_3hM_2692_0001_0001_0001__24__P
SLEEVKELIRKLVPDPRLVWALEDLLELLKKGDPLAEEVNRFYLASAREQGDKDLTKAIELVLKT RKVCNGIGIGEFKDSLSINATNIKHFKNCTSISGDLHILPVAFRGDSFTHTPPLDPQELDILKTVKEITGFLLIQAWPENRTDLHAFENLEIIRGRTKQHGQFSLAVVSLNITSLGLRSLKEISDGDVIISGNKNLCYANTINWKKLFGTSGQKTKIISNRGENSCKATGQVCHALCSPEGCWGPEPRDCV cside_mot_bf5a27bd715de8d76fa148d2778c2cdd_0001_1_000000009_0001_37_42_H_._bcov_4helix_00412_0001_0001__40__N
PLEEVKKVVEEALKDDPELVRAVKTIIEATKKGENDPIFLELLLRLLIETFGDPRLREALELVRK VCQGTSNKLTQLGTFEDHFLSLQRMFNNCEVVLGNLEITYVQRNYDLSFLKTIQEVAGYVLIALNTVERIPLENLQIIRGNMYYENSYALAVLSNYDANKTGLKELPMRNLQEILHGAVRFSNNPALCNVESIQWRDIVSSDFLSNMSMDFQNHLGS nside_mot_33a3a00fc629d06a96f91cefd1c5e1ea_0001_1_000000011_0001_43_48_H_._bcov_4helix_12241_0001_0001__30__T
DELRELINDAQNKNDPELLKKVLELIHELIRRGDPSYQEIVLLLLFVADLLGDPEITRLAEELLK RKVCNGIGIGEFKDSLSINATNIKHFKNCTSISGDLHILPVAFRGDSFTHTPPLDPQELDILKTVKEITGFLLIQAWPENRTDLHAFENLEIIRGRTKQHGQFSLAVVSLNITSLGLRSLKEISDGDVIISGNKNLCYANTINWKKLFGTSGQKTKIISNRGENSCKATGQVCHALCSPEGCWGPEPRDCV Motif0255_bcov_4helix_09340_0001_0001__27__H
DELRPLINDAQNKNDPELLKKVLELIEELIRRGDPSYQEIVLLLLFVADLLGDPEITRLAEELLK RKVCNGIGIGEFKDSLSINATNIKHFKNCTSISGDLHILPVAFRGDSFTHTPPLDPQELDILKTVKEITGFLLIQAWPENRTDLHAFENLEIIRGRTKQHGQFSLAVVSLNITSLGLRSLKEISDGDVIISGNKNLCYANTINWKKLFGTSGQKTKIISNRGENSCKATGQVCHALCSPEGCWGPEPRDCV Motif0255_bcov_4helix_09340_0001_0001__5__P
SLEEVKELIRKLVPDPRLVWALCDLLELLKKGDPLAEEVLRFYLASAREQGDKDLTKAIELVLKT RKVCNGIGIGEFKDSLSINATNIKHFKNCTSISGDLHILPVAFRGDSFTHTPPLDPQELDILKTVKEITGFLLIQAWPENRTDLHAFENLEIIRGRTKQHGQFSLAVVSLNITSLGLRSLKEISDGDVIISGNKNLCYANTINWKKLFGTSGQKTKIISNRGENSCKATGQVCHALCSPEGCWGPEPRDCV cside_mot_bf5a27bd715de8d76fa148d2778c2cdd_0001_1_000000009_0001_37_42_H_._bcov_4helix_00412_0001_0001__23__C
SPDEAKKLLQEAEKLARKQRDRMELAYVEFLKHVLENAKRLNDKRAVESVRELARDALEELQS RKVCNGIGIGEFKDSLSINATNIKHFKNCTSISGDLHILPVAFRGDSFTHTPPLDPQELDILKTVKEITGFLLIQAWPENRTDLHAFENLEIIRGRTKQHGQFSLAVVSLNITSLGLRSLKEISDGDVIISGNKNLCYANTINWKKLFGTSGQKTKIISNRGENSCKATGQVCHALCSPEGCWGPEPRDCV cside_mot_3h_hb1_1541_000000003_0001_2_11_H_._ems_3hC_921_0001_0001_0002_0001__20__R
SPDEAKKLLQEAEKLARKQNDRMELAYVEFLKHVLENAKRLNDKRAVESVRELARDALEELQF RKVCNGIGIGEFKDSLSINATNIKHFKNCTSISGDLHILPVAFRGDSFTHTPPLDPQELDILKTVKEITGFLLIQAWPENRTDLHAFENLEIIRGRTKQHGQFSLAVVSLNITSLGLRSLKEISDGDVIISGNKNLCYANTINWKKLFGTSGQKTKIISNRGENSCKATGQVCHALCSPEGCWGPEPRDCV cside_mot_3h_hb1_1541_000000003_0001_2_11_H_._ems_3hC_921_0001_0001_0002_0001__63__F
PLEEVKKVVEEALKDDPELVRAVKTIIEAVKKGEFDPIFLELLLRLLIETFGDPRLREALELVRK VCQGTSNKLTQLGTFEDHFLSLQRMFNNCEVVLGNLEITYVQRNYDLSFLKTIQEVAGYVLIALNTVERIPLENLQIIRGNMYYENSYALAVLSNYDANKTGLKELPMRNLQEILHGAVRFSNNPALCNVESIQWRDIVSSDFLSNMSMDFQNHLGS nside_mot_33a3a00fc629d06a96f91cefd1c5e1ea_0001_1_000000011_0001_43_48_H_._bcov_4helix_12241_0001_0001__35__F
DDESLKLLLILVQIQLMLERGEISNDQAKELAKRVEEKARKLGDEQVQRNVENVKEVIERFG VCQGTSNKLTQLGTFEDHFLSLQRMFNNCEVVLGNLEITYVQRNYDLSFLKTIQEVAGYVLIALNTVERIPLENLQIIRGNMYYENSYALAVLSNYDANKTGLKELPMRNLQEILHGAVRFSNNPALCNVESIQWRDIVSSDFLSNMSMDFQNHLGS nside_mot_359448c81ec7171dd466f2d64631b9c5_0001_1_000000012_0001_35_44_H_._HHH_eva_0380_0001_0001__17__M
PLEEVKKVVEEALKDDPELVRAVKTIIEAVKKGENDPIFLELLLRCLIETFGDPRLREALELVRK VCQGTSNKLTQLGTFEDHFLSLQRMFNNCEVVLGNLEITYVQRNYDLSFLKTIQEVAGYVLIALNTVERIPLENLQIIRGNMYYENSYALAVLSNYDANKTGLKELPMRNLQEILHGAVRFSNNPALCNVESIQWRDIVSSDFLSNMSMDFQNHLGS nside_mot_33a3a00fc629d06a96f91cefd1c5e1ea_0001_1_000000011_0001_43_48_H_._bcov_4helix_12241_0001_0001__46__C
SPDEAKKLLQEAEKLARLQNDRMELAYVEFLKHVLENAKRLNDKRAVESVRELARDALEELQS RKVCNGIGIGEFKDSLSINATNIKHFKNCTSISGDLHILPVAFRGDSFTHTPPLDPQELDILKTVKEITGFLLIQAWPENRTDLHAFENLEIIRGRTKQHGQFSLAVVSLNITSLGLRSLKEISDGDVIISGNKNLCYANTINWKKLFGTSGQKTKIISNRGENSCKATGQVCHALCSPEGCWGPEPRDCV cside_mot_3h_hb1_1541_000000003_0001_2_11_H_._ems_3hC_921_0001_0001_0002_0001__18__L
SPDEAKKLLQEAEKLARKQNDRMTLAYVEFLKHVLENAKRLNDKRAVESVRELARDALEELQS RKVCNGIGIGEFKDSLSINATNIKHFKNCTSISGDLHILPVAFRGDSFTHTPPLDPQELDILKTVKEITGFLLIQAWPENRTDLHAFENLEIIRGRTKQHGQFSLAVVSLNITSLGLRSLKEISDGDVIISGNKNLCYANTINWKKLFGTSGQKTKIISNRGENSCKATGQVCHALCSPEGCWGPEPRDCV cside_mot_3h_hb1_1541_000000003_0001_2_11_H_._ems_3hC_921_0001_0001_0002_0001__24__T
SDELFSKVFLKVTELSMIVMNAKTEDEKKTALFKIKQIADKVQDEELSKFVKRALEHVKKEVG RKVCNGIGIGEFKDSLSINATNIKHFKNCTSISGDLHILPVAFRGDSFTHTPPLDPQELDILKTVKEITGFLLIQAWPENRTDLHAFENLEIIRGRTKQHGQFSLAVVSLNITSLGLRSLKEISDGDVIISGNKNLCYANTINWKKLFGTSGQKTKIISNRGENSCKATGQVCHALCSPEGCWGPEPRDCV Motif0628_ems_3hM_2692_0001_0001_0001__33__F
DHWEEVFRWALELLQEATEQNDPTKAKKDLEEAHKLLRRELSEEEARAVVRYLKQLVDRELS VCQGTSNKLTQLGTFEDHFLSLQRMFNNCEVVLGNLEITYVQRNYDLSFLKTIQEVAGYVLIALNTVERIPLENLQIIRGNMYYENSYALAVLSNYDANKTGLKELPMRNLQEILHGAVRFSNNPALCNVESIQWRDIVSSDFLSNMSMDFQNHLGS nside_mot_4a0b58da0a66d934d1bcaa80596e03bc_0001_1_000000014_0001_27_32_H_._ems_3hM_1087_0001_0001__29__D
DEAAEEVLRYLKKLGDPELAELIERLLERVRKKKDPDLERTLEIIAVAVLYGDPEIARSALRALH VCQGTSNKLTQLGTFEDHFLSLQRMFNNCEVVLGNLEITYVQRNYDLSFLKTIQEVAGYVLIALNTVERIPLENLQIIRGNMYYENSYALAVLSNYDANKTGLKELPMRNLQEILHGAVRFSNNPALCNVESIQWRDIVSSDFLSNMSMDFQNHLGS nside_mot_4baece34555bc5def11fd3c4c5db93f5_0001_000000012_0001_38_48_H_._bcov_4helix_12481_0001_0001__59__S
TDESLKLLLILVQIQLALERGEISNDQAKELAKRVEEKARKLGDEQVQRNVENVKEVIERFG VCQGTSNKLTQLGTFEDHFLSLQRMFNNCEVVLGNLEITYVQRNYDLSFLKTIQEVAGYVLIALNTVERIPLENLQIIRGNMYYENSYALAVLSNYDANKTGLKELPMRNLQEILHGAVRFSNNPALCNVESIQWRDIVSSDFLSNMSMDFQNHLGS nside_mot_359448c81ec7171dd466f2d64631b9c5_0001_1_000000012_0001_35_44_H_._HHH_eva_0380_0001_0001__1__T
DEAAEEVLRYLKKLGDPWLAELIERLLERVRKKKDPDLERTLEIIAVAVLYGDPEIARQALRALH VCQGTSNKLTQLGTFEDHFLSLQRMFNNCEVVLGNLEITYVQRNYDLSFLKTIQEVAGYVLIALNTVERIPLENLQIIRGNMYYENSYALAVLSNYDANKTGLKELPMRNLQEILHGAVRFSNNPALCNVESIQWRDIVSSDFLSNMSMDFQNHLGS nside_mot_4baece34555bc5def11fd3c4c5db93f5_0001_000000012_0001_38_48_H_._bcov_4helix_12481_0001_0001__18__W
SELSEEALRLLEEGNPRDAEHVLIDLPFELENRGDKELSELVLEILELLIRGDPDEARKLIKELT RKVCNGIGIGEFKDSLSINATNIKHFKNCTSISGDLHILPVAFRGDSFTHTPPLDPQELDILKTVKEITGFLLIQAWPENRTDLHAFENLEIIRGRTKQHGQFSLAVVSLNITSLGLRSLKEISDGDVIISGNKNLCYANTINWKKLFGTSGQKTKIISNRGENSCKATGQVCHALCSPEGCWGPEPRDCV Motif0173_bcov_4helix_14531_0001_0002_0001__27__P
DELRELINDAQNKNDPELLKKVLELIEELIRRGDPSYQEIVLLLLFVADLLGDPEITRLADELLK RKVCNGIGIGEFKDSLSINATNIKHFKNCTSISGDLHILPVAFRGDSFTHTPPLDPQELDILKTVKEITGFLLIQAWPENRTDLHAFENLEIIRGRTKQHGQFSLAVVSLNITSLGLRSLKEISDGDVIISGNKNLCYANTINWKKLFGTSGQKTKIISNRGENSCKATGQVCHALCSPEGCWGPEPRDCV Motif0255_bcov_4helix_09340_0001_0001__61__D
SDELFSKVFLKVTELSMIVMNAKTEDEKKTALTKIKQIADKVQDEELSKFVKRALEHVKKQVG RKVCNGIGIGEFKDSLSINATNIKHFKNCTSISGDLHILPVAFRGDSFTHTPPLDPQELDILKTVKEITGFLLIQAWPENRTDLHAFENLEIIRGRTKQHGQFSLAVVSLNITSLGLRSLKEISDGDVIISGNKNLCYANTINWKKLFGTSGQKTKIISNRGENSCKATGQVCHALCSPEGCWGPEPRDCV Motif0628_ems_3hM_2692_0001_0001_0001__61__Q
DEEQETRLKLLLLLVQLQHLAKKDPDTAETEIDKIYKLAKKLGDETIRENAENAYRIVQELK VCQGTSNKLTQLGTFEDHFLSLQRMFNNCEVVLGNLEITYVQRNYDLSFLKTIQEVAGYVLIALNTVERIPLENLQIIRGNMYYENSYALAVLSNYDANKTGLKELPMRNLQEILHGAVRFSNNPALCNVESIQWRDIVSSDFLSNMSMDFQNHLGS nside_mot_359448c81ec7171dd466f2d64631b9c5_0001_1_000000012_0001_35_44_H_._ems_3hM_1581_0001_0003_0001__55__Y
DYTFDLAIKFVEEVVKELKNDPDPRSQKLAEELERLIRKAKNAEDPNKKHTLVHKAFDIAVQAM RKVCNGIGIGEFKDSLSINATNIKHFKNCTSISGDLHILPVAFRGDSFTHTPPLDPQELDILKTVKEITGFLLIQAWPENRTDLHAFENLEIIRGRTKQHGQFSLAVVSLNITSLGLRSLKEISDGDVIISGNKNLCYANTINWKKLFGTSGQKTKIISNRGENSCKATGQVCHALCSPEGCWGPEPRDCV Motif0460_ems_3hM_1930_0001_0001__4__F
PLEEVKKVVEEALKDDPELVRAVKTIIEAVKKGENDPIFLELLLRLLIETFGDPRCREALELVRK VCQGTSNKLTQLGTFEDHFLSLQRMFNNCEVVLGNLEITYVQRNYDLSFLKTIQEVAGYVLIALNTVERIPLENLQIIRGNMYYENSYALAVLSNYDANKTGLKELPMRNLQEILHGAVRFSNNPALCNVESIQWRDIVSSDFLSNMSMDFQNHLGS nside_mot_33a3a00fc629d06a96f91cefd1c5e1ea_0001_1_000000011_0001_43_48_H_._bcov_4helix_12241_0001_0001__56__C
DELRELINDAQNKGDPELLKKVLELIEELIRRGDPSYQEIVLLLLFVADLLGDPEITRLAEELLK RKVCNGIGIGEFKDSLSINATNIKHFKNCTSISGDLHILPVAFRGDSFTHTPPLDPQELDILKTVKEITGFLLIQAWPENRTDLHAFENLEIIRGRTKQHGQFSLAVVSLNITSLGLRSLKEISDGDVIISGNKNLCYANTINWKKLFGTSGQKTKIISNRGENSCKATGQVCHALCSPEGCWGPEPRDCV Motif0255_bcov_4helix_09340_0001_0001__14__G
DEEQETRLKLLALLVQLQHLAKKDPDTAETEIDKIYKLAKKLGDETIRENAENAKRIVQELK VCQGTSNKLTQLGTFEDHFLSLQRMFNNCEVVLGNLEITYVQRNYDLSFLKTIQEVAGYVLIALNTVERIPLENLQIIRGNMYYENSYALAVLSNYDANKTGLKELPMRNLQEILHGAVRFSNNPALCNVESIQWRDIVSSDFLSNMSMDFQNHLGS nside_mot_359448c81ec7171dd466f2d64631b9c5_0001_1_000000012_0001_35_44_H_._ems_3hM_1581_0001_0003_0001__12__A
SELSEEALRLLEEGNPRDAEHVLIDLLFELENRGDKELSELVLEILELLIRGDPDEARKLIKELM RKVCNGIGIGEFKDSLSINATNIKHFKNCTSISGDLHILPVAFRGDSFTHTPPLDPQELDILKTVKEITGFLLIQAWPENRTDLHAFENLEIIRGRTKQHGQFSLAVVSLNITSLGLRSLKEISDGDVIISGNKNLCYANTINWKKLFGTSGQKTKIISNRGENSCKATGQVCHALCSPEGCWGPEPRDCV Motif0173_bcov_4helix_14531_0001_0002_0001__65__M
SPDEAKKLLQEAEKLARKQNDRMELAYVEFLKHVLENAKRLNDKRAVESVRELARDYLEELQS RKVCNGIGIGEFKDSLSINATNIKHFKNCTSISGDLHILPVAFRGDSFTHTPPLDPQELDILKTVKEITGFLLIQAWPENRTDLHAFENLEIIRGRTKQHGQFSLAVVSLNITSLGLRSLKEISDGDVIISGNKNLCYANTINWKKLFGTSGQKTKIISNRGENSCKATGQVCHALCSPEGCWGPEPRDCV cside_mot_3h_hb1_1541_000000003_0001_2_11_H_._ems_3hC_921_0001_0001_0002_0001__57__Y
DEEQETRLKLLLLLVQLQHLAKKDPDTAETEIDKIYKLAKKLGDETIRENAENAKRICQELK VCQGTSNKLTQLGTFEDHFLSLQRMFNNCEVVLGNLEITYVQRNYDLSFLKTIQEVAGYVLIALNTVERIPLENLQIIRGNMYYENSYALAVLSNYDANKTGLKELPMRNLQEILHGAVRFSNNPALCNVESIQWRDIVSSDFLSNMSMDFQNHLGS nside_mot_359448c81ec7171dd466f2d64631b9c5_0001_1_000000012_0001_35_44_H_._ems_3hM_1581_0001_0003_0001__58__C
DYTVDLAIKFVEEVVKELKNDPPPRSQKLAEELERLIRKAKNAEDPNKKHTLVHKAFDIAVQAM RKVCNGIGIGEFKDSLSINATNIKHFKNCTSISGDLHILPVAFRGDSFTHTPPLDPQELDILKTVKEITGFLLIQAWPENRTDLHAFENLEIIRGRTKQHGQFSLAVVSLNITSLGLRSLKEISDGDVIISGNKNLCYANTINWKKLFGTSGQKTKIISNRGENSCKATGQVCHALCSPEGCWGPEPRDCV Motif0460_ems_3hM_1930_0001_0001__23__P
PLEEVKKVVEEALKDDPELVRAVKTIIEAVKKGENDPIFLELLLRLLIETFGDPRLREALEHVRK VCQGTSNKLTQLGTFEDHFLSLQRMFNNCEVVLGNLEITYVQRNYDLSFLKTIQEVAGYVLIALNTVERIPLENLQIIRGNMYYENSYALAVLSNYDANKTGLKELPMRNLQEILHGAVRFSNNPALCNVESIQWRDIVSSDFLSNMSMDFQNHLGS nside_mot_33a3a00fc629d06a96f91cefd1c5e1ea_0001_1_000000011_0001_43_48_H_._bcov_4helix_12241_0001_0001__62__H
DEEQETRLKLLLLLVQLQHLAKKDPDTAETEIDKIYKLAKKLGDETIRENAENAKRSVQELK VCQGTSNKLTQLGTFEDHFLSLQRMFNNCEVVLGNLEITYVQRNYDLSFLKTIQEVAGYVLIALNTVERIPLENLQIIRGNMYYENSYALAVLSNYDANKTGLKELPMRNLQEILHGAVRFSNNPALCNVESIQWRDIVSSDFLSNMSMDFQNHLGS nside_mot_359448c81ec7171dd466f2d64631b9c5_0001_1_000000012_0001_35_44_H_._ems_3hM_1581_0001_0003_0001__57__S
DEEQETRLKLLLLLVQLQHLAKKDPDRAETEIDKIYKLAKKLGDETIRENAENAKRIVQELK VCQGTSNKLTQLGTFEDHFLSLQRMFNNCEVVLGNLEITYVQRNYDLSFLKTIQEVAGYVLIALNTVERIPLENLQIIRGNMYYENSYALAVLSNYDANKTGLKELPMRNLQEILHGAVRFSNNPALCNVESIQWRDIVSSDFLSNMSMDFQNHLGS nside_mot_359448c81ec7171dd466f2d64631b9c5_0001_1_000000012_0001_35_44_H_._ems_3hM_1581_0001_0003_0001__27__R
STDEAKKLLQEAEKLARKQNDRMELAYVEFLKHVLENAKRLNDKRAVESVRELARDALEELQS RKVCNGIGIGEFKDSLSINATNIKHFKNCTSISGDLHILPVAFRGDSFTHTPPLDPQELDILKTVKEITGFLLIQAWPENRTDLHAFENLEIIRGRTKQHGQFSLAVVSLNITSLGLRSLKEISDGDVIISGNKNLCYANTINWKKLFGTSGQKTKIISNRGENSCKATGQVCHALCSPEGCWGPEPRDCV cside_mot_3h_hb1_1541_000000003_0001_2_11_H_._ems_3hC_921_0001_0001_0002_0001__2__T
PLEEVKKVVEEALKDDPELVRAVKTIIEAVKKGENDPIFLELLLTLLIETFGDPRLREALELVRK VCQGTSNKLTQLGTFEDHFLSLQRMFNNCEVVLGNLEITYVQRNYDLSFLKTIQEVAGYVLIALNTVERIPLENLQIIRGNMYYENSYALAVLSNYDANKTGLKELPMRNLQEILHGAVRFSNNPALCNVESIQWRDIVSSDFLSNMSMDFQNHLGS nside_mot_33a3a00fc629d06a96f91cefd1c5e1ea_0001_1_000000011_0001_43_48_H_._bcov_4helix_12241_0001_0001__45__T
DEEQETRLKLLLLLVQLQHLAKKDPDTADTEIDKIYKLAKKLGDETIRENAENAKRIVQELK VCQGTSNKLTQLGTFEDHFLSLQRMFNNCEVVLGNLEITYVQRNYDLSFLKTIQEVAGYVLIALNTVERIPLENLQIIRGNMYYENSYALAVLSNYDANKTGLKELPMRNLQEILHGAVRFSNNPALCNVESIQWRDIVSSDFLSNMSMDFQNHLGS nside_mot_359448c81ec7171dd466f2d64631b9c5_0001_1_000000012_0001_35_44_H_._ems_3hM_1581_0001_0003_0001__29__D
DRHVADLIQHLLERGVQPEEILELIEDYIRWTGNPRFKKALELLEKLTRELGDPEEALRLFVERG VCQGTSNKLTQLGTFEDHFLSLQRMFNNCEVVLGNLEITYVQRNYDLSFLKTIQEVAGYVLIALNTVERIPLENLQIIRGNMYYENSYALAVLSNYDANKTGLKELPMRNLQEILHGAVRFSNNPALCNVESIQWRDIVSSDFLSNMSMDFQNHLGS nside_pol_15b3b5b7b23e1cb32ac7084deff429be_0001_1_000000003_0001__17__Q
DHWEEVFRWALELLQEATEQNDPTKAKKITEEAHKLLRRELSEEEARAVVRYLKQLVDRELS VCQGTSNKLTQLGTFEDHFLSLQRMFNNCEVVLGNLEITYVQRNYDLSFLKTIQEVAGYVLIALNTVERIPLENLQIIRGNMYYENSYALAVLSNYDANKTGLKELPMRNLQEILHGAVRFSNNPALCNVESIQWRDIVSSDFLSNMSMDFQNHLGS nside_mot_4a0b58da0a66d934d1bcaa80596e03bc_0001_1_000000014_0001_27_32_H_._ems_3hM_1087_0001_0001__30__T
SLEEVKELIRKLVPDPRLVWALEDLLELLKKGDPLAEEVLRFYLASAREQGDKLLTKAIELVLKT RKVCNGIGIGEFKDSLSINATNIKHFKNCTSISGDLHILPVAFRGDSFTHTPPLDPQELDILKTVKEITGFLLIQAWPENRTDLHAFENLEIIRGRTKQHGQFSLAVVSLNITSLGLRSLKEISDGDVIISGNKNLCYANTINWKKLFGTSGQKTKIISNRGENSCKATGQVCHALCSPEGCWGPEPRDCV cside_mot_bf5a27bd715de8d76fa148d2778c2cdd_0001_1_000000009_0001_37_42_H_._bcov_4helix_00412_0001_0001__54__L
DEAAEEVLRYLKKLGDPELAELIERLLERVRKKKDPDLERTLEIIAVCVLYGDPEIARQALRALH VCQGTSNKLTQLGTFEDHFLSLQRMFNNCEVVLGNLEITYVQRNYDLSFLKTIQEVAGYVLIALNTVERIPLENLQIIRGNMYYENSYALAVLSNYDANKTGLKELPMRNLQEILHGAVRFSNNPALCNVESIQWRDIVSSDFLSNMSMDFQNHLGS nside_mot_4baece34555bc5def11fd3c4c5db93f5_0001_000000012_0001_38_48_H_._bcov_4helix_12481_0001_0001__48__C
SPDEAKKLLQEAEKLARKQNDRMELAYVEFLKHVLENAKRLNDGRAVESVRELARDALEELQS RKVCNGIGIGEFKDSLSINATNIKHFKNCTSISGDLHILPVAFRGDSFTHTPPLDPQELDILKTVKEITGFLLIQAWPENRTDLHAFENLEIIRGRTKQHGQFSLAVVSLNITSLGLRSLKEISDGDVIISGNKNLCYANTINWKKLFGTSGQKTKIISNRGENSCKATGQVCHALCSPEGCWGPEPRDCV cside_mot_3h_hb1_1541_000000003_0001_2_11_H_._ems_3hC_921_0001_0001_0002_0001__44__G
SELSEEHLRLLEEGNPRDAEHVLIDLLFELENRGDKELSELVLEILELLIRGDPDEARKLIKELT RKVCNGIGIGEFKDSLSINATNIKHFKNCTSISGDLHILPVAFRGDSFTHTPPLDPQELDILKTVKEITGFLLIQAWPENRTDLHAFENLEIIRGRTKQHGQFSLAVVSLNITSLGLRSLKEISDGDVIISGNKNLCYANTINWKKLFGTSGQKTKIISNRGENSCKATGQVCHALCSPEGCWGPEPRDCV Motif0173_bcov_4helix_14531_0001_0002_0001__7__H
DHWEEVWRWALELLQEATEQNDPTKAKKILEEAHKLLRRELSEEEARAVVRYLKQLVDRELS VCQGTSNKLTQLGTFEDHFLSLQRMFNNCEVVLGNLEITYVQRNYDLSFLKTIQEVAGYVLIALNTVERIPLENLQIIRGNMYYENSYALAVLSNYDANKTGLKELPMRNLQEILHGAVRFSNNPALCNVESIQWRDIVSSDFLSNMSMDFQNHLGS nside_mot_4a0b58da0a66d934d1bcaa80596e03bc_0001_1_000000014_0001_27_32_H_._ems_3hM_1087_0001_0001__7__W
DEAAEEVLRYLKKLGDPELAELIERLLERVRKKKDPDLERTLEEIAVAVLYGDPEIARQALRALH VCQGTSNKLTQLGTFEDHFLSLQRMFNNCEVVLGNLEITYVQRNYDLSFLKTIQEVAGYVLIALNTVERIPLENLQIIRGNMYYENSYALAVLSNYDANKTGLKELPMRNLQEILHGAVRFSNNPALCNVESIQWRDIVSSDFLSNMSMDFQNHLGS nside_mot_4baece34555bc5def11fd3c4c5db93f5_0001_000000012_0001_38_48_H_._bcov_4helix_12481_0001_0001__44__E
DRHVADLIQHLLERGVPPEEILELIEDYIRWTGNPRFKKALELLEKLTRELGDPEEALRLPVERG VCQGTSNKLTQLGTFEDHFLSLQRMFNNCEVVLGNLEITYVQRNYDLSFLKTIQEVAGYVLIALNTVERIPLENLQIIRGNMYYENSYALAVLSNYDANKTGLKELPMRNLQEILHGAVRFSNNPALCNVESIQWRDIVSSDFLSNMSMDFQNHLGS nside_pol_15b3b5b7b23e1cb32ac7084deff429be_0001_1_000000003_0001__61__P
DHWEEVFRWALELLQEATEQPDPTKAKKILEEAHKLLRRELSEEEARAVVRYLKQLVDRELS VCQGTSNKLTQLGTFEDHFLSLQRMFNNCEVVLGNLEITYVQRNYDLSFLKTIQEVAGYVLIALNTVERIPLENLQIIRGNMYYENSYALAVLSNYDANKTGLKELPMRNLQEILHGAVRFSNNPALCNVESIQWRDIVSSDFLSNMSMDFQNHLGS nside_mot_4a0b58da0a66d934d1bcaa80596e03bc_0001_1_000000014_0001_27_32_H_._ems_3hM_1087_0001_0001__21__P
SPDEAKKLLQEAEKLARKQNDRMELAYVEFLKHVLENAKRLNDKRAVESVRELARDALEERQS RKVCNGIGIGEFKDSLSINATNIKHFKNCTSISGDLHILPVAFRGDSFTHTPPLDPQELDILKTVKEITGFLLIQAWPENRTDLHAFENLEIIRGRTKQHGQFSLAVVSLNITSLGLRSLKEISDGDVIISGNKNLCYANTINWKKLFGTSGQKTKIISNRGENSCKATGQVCHALCSPEGCWGPEPRDCV cside_mot_3h_hb1_1541_000000003_0001_2_11_H_._ems_3hC_921_0001_0001_0002_0001__61__R
DYTVDLAIKFVEEVVKELKNDPDPRSQKLAEELERLIRKAKNAEDPNKKHTLVHKAFRIAVQAM RKVCNGIGIGEFKDSLSINATNIKHFKNCTSISGDLHILPVAFRGDSFTHTPPLDPQELDILKTVKEITGFLLIQAWPENRTDLHAFENLEIIRGRTKQHGQFSLAVVSLNITSLGLRSLKEISDGDVIISGNKNLCYANTINWKKLFGTSGQKTKIISNRGENSCKATGQVCHALCSPEGCWGPEPRDCV Motif0460_ems_3hM_1930_0001_0001__58__R
DEAAEEVLRYLKKLGDPELAELIERLLERVRKKKDPDLERTLEIIAVAVLYGDPEIARQALRAEH VCQGTSNKLTQLGTFEDHFLSLQRMFNNCEVVLGNLEITYVQRNYDLSFLKTIQEVAGYVLIALNTVERIPLENLQIIRGNMYYENSYALAVLSNYDANKTGLKELPMRNLQEILHGAVRFSNNPALCNVESIQWRDIVSSDFLSNMSMDFQNHLGS nside_mot_4baece34555bc5def11fd3c4c5db93f5_0001_000000012_0001_38_48_H_._bcov_4helix_12481_0001_0001__64__E
DEEQETRLKLLLLLYQLQHLAKKDPDTAETEIDKIYKLAKKLGDETIRENAENAKRIVQELK VCQGTSNKLTQLGTFEDHFLSLQRMFNNCEVVLGNLEITYVQRNYDLSFLKTIQEVAGYVLIALNTVERIPLENLQIIRGNMYYENSYALAVLSNYDANKTGLKELPMRNLQEILHGAVRFSNNPALCNVESIQWRDIVSSDFLSNMSMDFQNHLGS nside_mot_359448c81ec7171dd466f2d64631b9c5_0001_1_000000012_0001_35_44_H_._ems_3hM_1581_0001_0003_0001__15__Y
SLEEVKELIRKLVPDPRLVWALEDLLELLKKGDPLAEEVLRFYLASAREQGDKDLTVAIELVLKT RKVCNGIGIGEFKDSLSINATNIKHFKNCTSISGDLHILPVAFRGDSFTHTPPLDPQELDILKTVKEITGFLLIQAWPENRTDLHAFENLEIIRGRTKQHGQFSLAVVSLNITSLGLRSLKEISDGDVIISGNKNLCYANTINWKKLFGTSGQKTKIISNRGENSCKATGQVCHALCSPEGCWGPEPRDCV cside_mot_bf5a27bd715de8d76fa148d2778c2cdd_0001_1_000000009_0001_37_42_H_._bcov_4helix_00412_0001_0001__57__V
PLEEVKKVVEEALKDDLELVRAVKTIIEAVKKGENDPIFLELLLRLLIETFGDPRLREALELVRK VCQGTSNKLTQLGTFEDHFLSLQRMFNNCEVVLGNLEITYVQRNYDLSFLKTIQEVAGYVLIALNTVERIPLENLQIIRGNMYYENSYALAVLSNYDANKTGLKELPMRNLQEILHGAVRFSNNPALCNVESIQWRDIVSSDFLSNMSMDFQNHLGS nside_mot_33a3a00fc629d06a96f91cefd1c5e1ea_0001_1_000000011_0001_43_48_H_._bcov_4helix_12241_0001_0001__17__L
DEAAEEVLRYLKKLGDPELAELIERLLERVRKKKDPDLERTLEIILVAVLYGDPEIARQALRALH VCQGTSNKLTQLGTFEDHFLSLQRMFNNCEVVLGNLEITYVQRNYDLSFLKTIQEVAGYVLIALNTVERIPLENLQIIRGNMYYENSYALAVLSNYDANKTGLKELPMRNLQEILHGAVRFSNNPALCNVESIQWRDIVSSDFLSNMSMDFQNHLGS nside_mot_4baece34555bc5def11fd3c4c5db93f5_0001_000000012_0001_38_48_H_._bcov_4helix_12481_0001_0001__46__L
DEEWETRLKLLLLLVQLQHLAKKDPDTAETEIDKIYKLAKKLGDETIRENAENAKRIVQELK VCQGTSNKLTQLGTFEDHFLSLQRMFNNCEVVLGNLEITYVQRNYDLSFLKTIQEVAGYVLIALNTVERIPLENLQIIRGNMYYENSYALAVLSNYDANKTGLKELPMRNLQEILHGAVRFSNNPALCNVESIQWRDIVSSDFLSNMSMDFQNHLGS nside_mot_359448c81ec7171dd466f2d64631b9c5_0001_1_000000012_0001_35_44_H_._ems_3hM_1581_0001_0003_0001__4__W
DEEQETRLKLLLLLVQLQHLAKKDPDTAETEIDKIYKLAKKLGDETIRENAENAPRIVQELK VCQGTSNKLTQLGTFEDHFLSLQRMFNNCEVVLGNLEITYVQRNYDLSFLKTIQEVAGYVLIALNTVERIPLENLQIIRGNMYYENSYALAVLSNYDANKTGLKELPMRNLQEILHGAVRFSNNPALCNVESIQWRDIVSSDFLSNMSMDFQNHLGS nside_mot_359448c81ec7171dd466f2d64631b9c5_0001_1_000000012_0001_35_44_H_._ems_3hM_1581_0001_0003_0001__55__P
DEAAEEVLRYLKKLGDPELAILIERLLERVRKKKDPDLERTLEIIAVAVLYGDPEIARQALRALH VCQGTSNKLTQLGTFEDHFLSLQRMFNNCEVVLGNLEITYVQRNYDLSFLKTIQEVAGYVLIALNTVERIPLENLQIIRGNMYYENSYALAVLSNYDANKTGLKELPMRNLQEILHGAVRFSNNPALCNVESIQWRDIVSSDFLSNMSMDFQNHLGS nside_mot_4baece34555bc5def11fd3c4c5db93f5_0001_000000012_0001_38_48_H_._bcov_4helix_12481_0001_0001__21__I
SLEEVKELIRKLVPDPRLVWALEDLLELLKKGDPLAEEELRFYLASAREQGDKDLTKAIELVLKT RKVCNGIGIGEFKDSLSINATNIKHFKNCTSISGDLHILPVAFRGDSFTHTPPLDPQELDILKTVKEITGFLLIQAWPENRTDLHAFENLEIIRGRTKQHGQFSLAVVSLNITSLGLRSLKEISDGDVIISGNKNLCYANTINWKKLFGTSGQKTKIISNRGENSCKATGQVCHALCSPEGCWGPEPRDCV cside_mot_bf5a27bd715de8d76fa148d2778c2cdd_0001_1_000000009_0001_37_42_H_._bcov_4helix_00412_0001_0001__39__E
DDESLKLLLILVQRQLALERGEISNDQAKELAKRVEEKARKLGDEQVQRNVENVKEVIERFG VCQGTSNKLTQLGTFEDHFLSLQRMFNNCEVVLGNLEITYVQRNYDLSFLKTIQEVAGYVLIALNTVERIPLENLQIIRGNMYYENSYALAVLSNYDANKTGLKELPMRNLQEILHGAVRFSNNPALCNVESIQWRDIVSSDFLSNMSMDFQNHLGS nside_mot_359448c81ec7171dd466f2d64631b9c5_0001_1_000000012_0001_35_44_H_._HHH_eva_0380_0001_0001__14__R
SLEEVKELIRKLVPDPRLVWALMDLLELLKKGDPLAEEVLRFYLASAREQGDKDLTKAIELVLKT RKVCNGIGIGEFKDSLSINATNIKHFKNCTSISGDLHILPVAFRGDSFTHTPPLDPQELDILKTVKEITGFLLIQAWPENRTDLHAFENLEIIRGRTKQHGQFSLAVVSLNITSLGLRSLKEISDGDVIISGNKNLCYANTINWKKLFGTSGQKTKIISNRGENSCKATGQVCHALCSPEGCWGPEPRDCV cside_mot_bf5a27bd715de8d76fa148d2778c2cdd_0001_1_000000009_0001_37_42_H_._bcov_4helix_00412_0001_0001__23__M
DEEQETRLKLLLLLVQLQHLAKFDPDTAETEIDKIYKLAKKLGDETIRENAENAKRIVQELK VCQGTSNKLTQLGTFEDHFLSLQRMFNNCEVVLGNLEITYVQRNYDLSFLKTIQEVAGYVLIALNTVERIPLENLQIIRGNMYYENSYALAVLSNYDANKTGLKELPMRNLQEILHGAVRFSNNPALCNVESIQWRDIVSSDFLSNMSMDFQNHLGS nside_mot_359448c81ec7171dd466f2d64631b9c5_0001_1_000000012_0001_35_44_H_._ems_3hM_1581_0001_0003_0001__23__F
SPDEAKKLLQEAEKLARKQNDRMELAYVEFLKHVLENAKRLNDKRAVESVRELAREALEELQS RKVCNGIGIGEFKDSLSINATNIKHFKNCTSISGDLHILPVAFRGDSFTHTPPLDPQELDILKTVKEITGFLLIQAWPENRTDLHAFENLEIIRGRTKQHGQFSLAVVSLNITSLGLRSLKEISDGDVIISGNKNLCYANTINWKKLFGTSGQKTKIISNRGENSCKATGQVCHALCSPEGCWGPEPRDCV cside_mot_3h_hb1_1541_000000003_0001_2_11_H_._ems_3hC_921_0001_0001_0002_0001__56__E
DRHVADLIQHLLERQVPPEEILELIEDYIRWTGNPRFKKALELLEKLTRELGDPEEALRLFVERG VCQGTSNKLTQLGTFEDHFLSLQRMFNNCEVVLGNLEITYVQRNYDLSFLKTIQEVAGYVLIALNTVERIPLENLQIIRGNMYYENSYALAVLSNYDANKTGLKELPMRNLQEILHGAVRFSNNPALCNVESIQWRDIVSSDFLSNMSMDFQNHLGS nside_pol_15b3b5b7b23e1cb32ac7084deff429be_0001_1_000000003_0001__15__Q
SELSEEALRLLEEGNPRDAEHVLIDLLFELENRGDKELSELVLEILELVIRGDPDEARKLIKELT RKVCNGIGIGEFKDSLSINATNIKHFKNCTSISGDLHILPVAFRGDSFTHTPPLDPQELDILKTVKEITGFLLIQAWPENRTDLHAFENLEIIRGRTKQHGQFSLAVVSLNITSLGLRSLKEISDGDVIISGNKNLCYANTINWKKLFGTSGQKTKIISNRGENSCKATGQVCHALCSPEGCWGPEPRDCV Motif0173_bcov_4helix_14531_0001_0002_0001__49__V
SDELFSKVFLKVTELSMIVMNAKTEDEKKTALTKIKQIADKVQDEELSKFVKRALHHVKKEVG RKVCNGIGIGEFKDSLSINATNIKHFKNCTSISGDLHILPVAFRGDSFTHTPPLDPQELDILKTVKEITGFLLIQAWPENRTDLHAFENLEIIRGRTKQHGQFSLAVVSLNITSLGLRSLKEISDGDVIISGNKNLCYANTINWKKLFGTSGQKTKIISNRGENSCKATGQVCHALCSPEGCWGPEPRDCV Motif0628_ems_3hM_2692_0001_0001_0001__56__H
DDESLKLLLILVQIQLALERGEISNDQAKELAKRVEEKARKLGDEQVQGNVENVKEVIERFG VCQGTSNKLTQLGTFEDHFLSLQRMFNNCEVVLGNLEITYVQRNYDLSFLKTIQEVAGYVLIALNTVERIPLENLQIIRGNMYYENSYALAVLSNYDANKTGLKELPMRNLQEILHGAVRFSNNPALCNVESIQWRDIVSSDFLSNMSMDFQNHLGS nside_mot_359448c81ec7171dd466f2d64631b9c5_0001_1_000000012_0001_35_44_H_._HHH_eva_0380_0001_0001__49__G
DEEQETRLKLLLLLVQLQHLAKYDPDTAETEIDKIYKLAKKLGDETIRENAENAKRIVQELK VCQGTSNKLTQLGTFEDHFLSLQRMFNNCEVVLGNLEITYVQRNYDLSFLKTIQEVAGYVLIALNTVERIPLENLQIIRGNMYYENSYALAVLSNYDANKTGLKELPMRNLQEILHGAVRFSNNPALCNVESIQWRDIVSSDFLSNMSMDFQNHLGS nside_mot_359448c81ec7171dd466f2d64631b9c5_0001_1_000000012_0001_35_44_H_._ems_3hM_1581_0001_0003_0001__23__Y
PLEEVKKVVEEALKDDPELVRAVKTIIEAVKKGENDPIFLELLLRLLIEKFGDPRLREALELVRK VCQGTSNKLTQLGTFEDHFLSLQRMFNNCEVVLGNLEITYVQRNYDLSFLKTIQEVAGYVLIALNTVERIPLENLQIIRGNMYYENSYALAVLSNYDANKTGLKELPMRNLQEILHGAVRFSNNPALCNVESIQWRDIVSSDFLSNMSMDFQNHLGS nside_mot_33a3a00fc629d06a96f91cefd1c5e1ea_0001_1_000000011_0001_43_48_H_._bcov_4helix_12241_0001_0001__50__K
SLEEVKELIRKLVPDPRLVWALEDLLELLKKGDPLAEEVLRFYLAQAREQGDKDLTKAIELVLKT RKVCNGIGIGEFKDSLSINATNIKHFKNCTSISGDLHILPVAFRGDSFTHTPPLDPQELDILKTVKEITGFLLIQAWPENRTDLHAFENLEIIRGRTKQHGQFSLAVVSLNITSLGLRSLKEISDGDVIISGNKNLCYANTINWKKLFGTSGQKTKIISNRGENSCKATGQVCHALCSPEGCWGPEPRDCV cside_mot_bf5a27bd715de8d76fa148d2778c2cdd_0001_1_000000009_0001_37_42_H_._bcov_4helix_00412_0001_0001__46__Q
SPDEAKKLLQEAEKLARKQNDRMELAYVTFLKHVLENAKRLNDKRAVESVRELARDALEELQS RKVCNGIGIGEFKDSLSINATNIKHFKNCTSISGDLHILPVAFRGDSFTHTPPLDPQELDILKTVKEITGFLLIQAWPENRTDLHAFENLEIIRGRTKQHGQFSLAVVSLNITSLGLRSLKEISDGDVIISGNKNLCYANTINWKKLFGTSGQKTKIISNRGENSCKATGQVCHALCSPEGCWGPEPRDCV cside_mot_3h_hb1_1541_000000003_0001_2_11_H_._ems_3hC_921_0001_0001_0002_0001__29__T
PLEEVKKVVEEALKDDPELVRAVKTIIEAVTKGENDPIFLELLLRLLIETFGDPRLREALELVRK VCQGTSNKLTQLGTFEDHFLSLQRMFNNCEVVLGNLEITYVQRNYDLSFLKTIQEVAGYVLIALNTVERIPLENLQIIRGNMYYENSYALAVLSNYDANKTGLKELPMRNLQEILHGAVRFSNNPALCNVESIQWRDIVSSDFLSNMSMDFQNHLGS nside_mot_33a3a00fc629d06a96f91cefd1c5e1ea_0001_1_000000011_0001_43_48_H_._bcov_4helix_12241_0001_0001__31__T
DEKAEEVLRYLKKLGDPELAELIERLLERVRKKKDPDLERTLEIIAVAVLYGDPEIARQALRALH VCQGTSNKLTQLGTFEDHFLSLQRMFNNCEVVLGNLEITYVQRNYDLSFLKTIQEVAGYVLIALNTVERIPLENLQIIRGNMYYENSYALAVLSNYDANKTGLKELPMRNLQEILHGAVRFSNNPALCNVESIQWRDIVSSDFLSNMSMDFQNHLGS nside_mot_4baece34555bc5def11fd3c4c5db93f5_0001_000000012_0001_38_48_H_._bcov_4helix_12481_0001_0001__3__K
DEAAEEVLRYLKKLGDPELAELIERLLERVRKKKDPDLERTLEIINVAVLYGDPEIARQALRALH VCQGTSNKLTQLGTFEDHFLSLQRMFNNCEVVLGNLEITYVQRNYDLSFLKTIQEVAGYVLIALNTVERIPLENLQIIRGNMYYENSYALAVLSNYDANKTGLKELPMRNLQEILHGAVRFSNNPALCNVESIQWRDIVSSDFLSNMSMDFQNHLGS nside_mot_4baece34555bc5def11fd3c4c5db93f5_0001_000000012_0001_38_48_H_._bcov_4helix_12481_0001_0001__46__N
DEAAREVLRYLKKLGDPELAELIERLLERVRKKKDPDLERTLEIIAVAVLYGDPEIARQALRALH VCQGTSNKLTQLGTFEDHFLSLQRMFNNCEVVLGNLEITYVQRNYDLSFLKTIQEVAGYVLIALNTVERIPLENLQIIRGNMYYENSYALAVLSNYDANKTGLKELPMRNLQEILHGAVRFSNNPALCNVESIQWRDIVSSDFLSNMSMDFQNHLGS nside_mot_4baece34555bc5def11fd3c4c5db93f5_0001_000000012_0001_38_48_H_._bcov_4helix_12481_0001_0001__5__R
SLEEVKELIRKLVPDPRLVWALEDLLENLKKGDPLAEEVLRFYLASAREQGDKDLTKAIELVLKT RKVCNGIGIGEFKDSLSINATNIKHFKNCTSISGDLHILPVAFRGDSFTHTPPLDPQELDILKTVKEITGFLLIQAWPENRTDLHAFENLEIIRGRTKQHGQFSLAVVSLNITSLGLRSLKEISDGDVIISGNKNLCYANTINWKKLFGTSGQKTKIISNRGENSCKATGQVCHALCSPEGCWGPEPRDCV cside_mot_bf5a27bd715de8d76fa148d2778c2cdd_0001_1_000000009_0001_37_42_H_._bcov_4helix_00412_0001_0001__28__N
DDESLKLLLILVQIQLALERGEISNDQAKELAKRTEEKARKLGDEQVQRNVENVKEVIERFG VCQGTSNKLTQLGTFEDHFLSLQRMFNNCEVVLGNLEITYVQRNYDLSFLKTIQEVAGYVLIALNTVERIPLENLQIIRGNMYYENSYALAVLSNYDANKTGLKELPMRNLQEILHGAVRFSNNPALCNVESIQWRDIVSSDFLSNMSMDFQNHLGS nside_mot_359448c81ec7171dd466f2d64631b9c5_0001_1_000000012_0001_35_44_H_._HHH_eva_0380_0001_0001__35__T
DYTVDLAIKFVEEVVKELKNDPDPRSQKLAEELERLIRKAKNAEDPNKKHTLVHKAFDIAVQAI RKVCNGIGIGEFKDSLSINATNIKHFKNCTSISGDLHILPVAFRGDSFTHTPPLDPQELDILKTVKEITGFLLIQAWPENRTDLHAFENLEIIRGRTKQHGQFSLAVVSLNITSLGLRSLKEISDGDVIISGNKNLCYANTINWKKLFGTSGQKTKIISNRGENSCKATGQVCHALCSPEGCWGPEPRDCV Motif0460_ems_3hM_1930_0001_0001__64__I
DEAAEEVLRYLKKLGDPELAEIIERLLERVRKKKDPDLERTLEIIAVAVLYGDPEIARQALRALH VCQGTSNKLTQLGTFEDHFLSLQRMFNNCEVVLGNLEITYVQRNYDLSFLKTIQEVAGYVLIALNTVERIPLENLQIIRGNMYYENSYALAVLSNYDANKTGLKELPMRNLQEILHGAVRFSNNPALCNVESIQWRDIVSSDFLSNMSMDFQNHLGS nside_mot_4baece34555bc5def11fd3c4c5db93f5_0001_000000012_0001_38_48_H_._bcov_4helix_12481_0001_0001__22__I
PLEEVKKVVEEALKDDPELVRLVKTIIEAVKKGENDPIFLELLLRLLIETFGDPRLREALELVRK VCQGTSNKLTQLGTFEDHFLSLQRMFNNCEVVLGNLEITYVQRNYDLSFLKTIQEVAGYVLIALNTVERIPLENLQIIRGNMYYENSYALAVLSNYDANKTGLKELPMRNLQEILHGAVRFSNNPALCNVESIQWRDIVSSDFLSNMSMDFQNHLGS nside_mot_33a3a00fc629d06a96f91cefd1c5e1ea_0001_1_000000011_0001_43_48_H_._bcov_4helix_12241_0001_0001__22__L
DDESLKLLLILVQIQLALERGEISNDQAMELAKRVEEKARKLGDEQVQRNVENVKEVIERFG VCQGTSNKLTQLGTFEDHFLSLQRMFNNCEVVLGNLEITYVQRNYDLSFLKTIQEVAGYVLIALNTVERIPLENLQIIRGNMYYENSYALAVLSNYDANKTGLKELPMRNLQEILHGAVRFSNNPALCNVESIQWRDIVSSDFLSNMSMDFQNHLGS nside_mot_359448c81ec7171dd466f2d64631b9c5_0001_1_000000012_0001_35_44_H_._HHH_eva_0380_0001_0001__29__M
DEAAEEVLRYLKKLGDPELAELIERLLERVRKKKQPDLERTLEIIAVAVLYGDPEIARQALRALH VCQGTSNKLTQLGTFEDHFLSLQRMFNNCEVVLGNLEITYVQRNYDLSFLKTIQEVAGYVLIALNTVERIPLENLQIIRGNMYYENSYALAVLSNYDANKTGLKELPMRNLQEILHGAVRFSNNPALCNVESIQWRDIVSSDFLSNMSMDFQNHLGS nside_mot_4baece34555bc5def11fd3c4c5db93f5_0001_000000012_0001_38_48_H_._bcov_4helix_12481_0001_0001__35__Q
DEAAEEVLRYLKKLGDPELAELIERLLERVRKKKDPDLEDTLEIIAVAVLYGDPEIARQALRALH VCQGTSNKLTQLGTFEDHFLSLQRMFNNCEVVLGNLEITYVQRNYDLSFLKTIQEVAGYVLIALNTVERIPLENLQIIRGNMYYENSYALAVLSNYDANKTGLKELPMRNLQEILHGAVRFSNNPALCNVESIQWRDIVSSDFLSNMSMDFQNHLGS nside_mot_4baece34555bc5def11fd3c4c5db93f5_0001_000000012_0001_38_48_H_._bcov_4helix_12481_0001_0001__40__D
PLEEVYKVVEEALKDDPELVRAVKTIIEAVKKGENDPIFLELLLRLLIETFGDPRLREALELVRK VCQGTSNKLTQLGTFEDHFLSLQRMFNNCEVVLGNLEITYVQRNYDLSFLKTIQEVAGYVLIALNTVERIPLENLQIIRGNMYYENSYALAVLSNYDANKTGLKELPMRNLQEILHGAVRFSNNPALCNVESIQWRDIVSSDFLSNMSMDFQNHLGS nside_mot_33a3a00fc629d06a96f91cefd1c5e1ea_0001_1_000000011_0001_43_48_H_._bcov_4helix_12241_0001_0001__6__Y
SPDEAKKLLQEAEKLARKQNDRMELAYVEFLKHGLENAKRLNDKRAVESVRELARDALEELQS RKVCNGIGIGEFKDSLSINATNIKHFKNCTSISGDLHILPVAFRGDSFTHTPPLDPQELDILKTVKEITGFLLIQAWPENRTDLHAFENLEIIRGRTKQHGQFSLAVVSLNITSLGLRSLKEISDGDVIISGNKNLCYANTINWKKLFGTSGQKTKIISNRGENSCKATGQVCHALCSPEGCWGPEPRDCV cside_mot_3h_hb1_1541_000000003_0001_2_11_H_._ems_3hC_921_0001_0001_0002_0001__34__G
DYTVDLAIKFVEEVVKELKNDPDPRSQKLAEELERLIRKAKNAEDPNKKHTLVHKAFDIAVQAH RKVCNGIGIGEFKDSLSINATNIKHFKNCTSISGDLHILPVAFRGDSFTHTPPLDPQELDILKTVKEITGFLLIQAWPENRTDLHAFENLEIIRGRTKQHGQFSLAVVSLNITSLGLRSLKEISDGDVIISGNKNLCYANTINWKKLFGTSGQKTKIISNRGENSCKATGQVCHALCSPEGCWGPEPRDCV Motif0460_ems_3hM_1930_0001_0001__64__H
DEEQETRLKLLLLLVQLQHLAKKDPDTAETEIDKIYKLAKKLGAETIRENAENAKRIVQELK VCQGTSNKLTQLGTFEDHFLSLQRMFNNCEVVLGNLEITYVQRNYDLSFLKTIQEVAGYVLIALNTVERIPLENLQIIRGNMYYENSYALAVLSNYDANKTGLKELPMRNLQEILHGAVRFSNNPALCNVESIQWRDIVSSDFLSNMSMDFQNHLGS nside_mot_359448c81ec7171dd466f2d64631b9c5_0001_1_000000012_0001_35_44_H_._ems_3hM_1581_0001_0003_0001__44__A
DELRELINDAQNKNDPELLKKVLALIEELIRRGDPSYQEIVLLLLFVADLLGDPEITRLAEELLK RKVCNGIGIGEFKDSLSINATNIKHFKNCTSISGDLHILPVAFRGDSFTHTPPLDPQELDILKTVKEITGFLLIQAWPENRTDLHAFENLEIIRGRTKQHGQFSLAVVSLNITSLGLRSLKEISDGDVIISGNKNLCYANTINWKKLFGTSGQKTKIISNRGENSCKATGQVCHALCSPEGCWGPEPRDCV Motif0255_bcov_4helix_09340_0001_0001__24__A
DEAAEEVLRYLKKLGDPELAELIERLLERVRKKKDPDLERVLEIIAVAVLYGDPEIARQALRALH VCQGTSNKLTQLGTFEDHFLSLQRMFNNCEVVLGNLEITYVQRNYDLSFLKTIQEVAGYVLIALNTVERIPLENLQIIRGNMYYENSYALAVLSNYDANKTGLKELPMRNLQEILHGAVRFSNNPALCNVESIQWRDIVSSDFLSNMSMDFQNHLGS nside_mot_4baece34555bc5def11fd3c4c5db93f5_0001_000000012_0001_38_48_H_._bcov_4helix_12481_0001_0001__41__V
DEEQETRLKKLLLLVQLQHLAKKDPDTAETEIDKIYKLAKKLGDETIRENAENAKRIVQELK VCQGTSNKLTQLGTFEDHFLSLQRMFNNCEVVLGNLEITYVQRNYDLSFLKTIQEVAGYVLIALNTVERIPLENLQIIRGNMYYENSYALAVLSNYDANKTGLKELPMRNLQEILHGAVRFSNNPALCNVESIQWRDIVSSDFLSNMSMDFQNHLGS nside_mot_359448c81ec7171dd466f2d64631b9c5_0001_1_000000012_0001_35_44_H_._ems_3hM_1581_0001_0003_0001__10__K
DDESLKLLLILVQIQLALERGEISNDQAKEDAKRVEEKARKLGDEQVQRNVENVKEVIERFG VCQGTSNKLTQLGTFEDHFLSLQRMFNNCEVVLGNLEITYVQRNYDLSFLKTIQEVAGYVLIALNTVERIPLENLQIIRGNMYYENSYALAVLSNYDANKTGLKELPMRNLQEILHGAVRFSNNPALCNVESIQWRDIVSSDFLSNMSMDFQNHLGS nside_mot_359448c81ec7171dd466f2d64631b9c5_0001_1_000000012_0001_35_44_H_._HHH_eva_0380_0001_0001__31__D
DSHVADLIQHLLERGVPPEEILELIEDYIRWTGNPRFKKALELLEKLTRELGDPEEALRLFVERG VCQGTSNKLTQLGTFEDHFLSLQRMFNNCEVVLGNLEITYVQRNYDLSFLKTIQEVAGYVLIALNTVERIPLENLQIIRGNMYYENSYALAVLSNYDANKTGLKELPMRNLQEILHGAVRFSNNPALCNVESIQWRDIVSSDFLSNMSMDFQNHLGS nside_pol_15b3b5b7b23e1cb32ac7084deff429be_0001_1_000000003_0001__2__S
DEAAEEVLRYLKKLGDPELAELIERLLERVRKKKDPDLEWTLEIIAVAVLYGDPEIARQALRALH VCQGTSNKLTQLGTFEDHFLSLQRMFNNCEVVLGNLEITYVQRNYDLSFLKTIQEVAGYVLIALNTVERIPLENLQIIRGNMYYENSYALAVLSNYDANKTGLKELPMRNLQEILHGAVRFSNNPALCNVESIQWRDIVSSDFLSNMSMDFQNHLGS nside_mot_4baece34555bc5def11fd3c4c5db93f5_0001_000000012_0001_38_48_H_._bcov_4helix_12481_0001_0001__40__W
DEAAEEMLRYLKKLGDPELAELIERLLERVRKKKDPDLERTLEIIAVAVLYGDPEIARQALRALH VCQGTSNKLTQLGTFEDHFLSLQRMFNNCEVVLGNLEITYVQRNYDLSFLKTIQEVAGYVLIALNTVERIPLENLQIIRGNMYYENSYALAVLSNYDANKTGLKELPMRNLQEILHGAVRFSNNPALCNVESIQWRDIVSSDFLSNMSMDFQNHLGS nside_mot_4baece34555bc5def11fd3c4c5db93f5_0001_000000012_0001_38_48_H_._bcov_4helix_12481_0001_0001__7__M
SLEEVKELIRKLVPDPRLVWALEDFLELLKKGDPLAEEVLRFYLASAREQGDKDLTKAIELVLKT RKVCNGIGIGEFKDSLSINATNIKHFKNCTSISGDLHILPVAFRGDSFTHTPPLDPQELDILKTVKEITGFLLIQAWPENRTDLHAFENLEIIRGRTKQHGQFSLAVVSLNITSLGLRSLKEISDGDVIISGNKNLCYANTINWKKLFGTSGQKTKIISNRGENSCKATGQVCHALCSPEGCWGPEPRDCV cside_mot_bf5a27bd715de8d76fa148d2778c2cdd_0001_1_000000009_0001_37_42_H_._bcov_4helix_00412_0001_0001__25__F
SLEEVKELIRPLVPDPRLVWALEDLLELLKKGDPLAEEVLRFYLASAREQGDKDLTKAIELVLKT RKVCNGIGIGEFKDSLSINATNIKHFKNCTSISGDLHILPVAFRGDSFTHTPPLDPQELDILKTVKEITGFLLIQAWPENRTDLHAFENLEIIRGRTKQHGQFSLAVVSLNITSLGLRSLKEISDGDVIISGNKNLCYANTINWKKLFGTSGQKTKIISNRGENSCKATGQVCHALCSPEGCWGPEPRDCV cside_mot_bf5a27bd715de8d76fa148d2778c2cdd_0001_1_000000009_0001_37_42_H_._bcov_4helix_00412_0001_0001__11__P
ELEEVKELIRKLVPDPRLVWALEDLLELLKKGDPLAEEVLRFYLASAREQGDKDLTKAIELVLKT RKVCNGIGIGEFKDSLSINATNIKHFKNCTSISGDLHILPVAFRGDSFTHTPPLDPQELDILKTVKEITGFLLIQAWPENRTDLHAFENLEIIRGRTKQHGQFSLAVVSLNITSLGLRSLKEISDGDVIISGNKNLCYANTINWKKLFGTSGQKTKIISNRGENSCKATGQVCHALCSPEGCWGPEPRDCV cside_mot_bf5a27bd715de8d76fa148d2778c2cdd_0001_1_000000009_0001_37_42_H_._bcov_4helix_00412_0001_0001__1__E
DEEQETRLKLLLLLVQLQHLAKKSPDTAETEIDKIYKLAKKLGDETIRENAENAKRIVQELK VCQGTSNKLTQLGTFEDHFLSLQRMFNNCEVVLGNLEITYVQRNYDLSFLKTIQEVAGYVLIALNTVERIPLENLQIIRGNMYYENSYALAVLSNYDANKTGLKELPMRNLQEILHGAVRFSNNPALCNVESIQWRDIVSSDFLSNMSMDFQNHLGS nside_mot_359448c81ec7171dd466f2d64631b9c5_0001_1_000000012_0001_35_44_H_._ems_3hM_1581_0001_0003_0001__24__S
DHWEEVFRWALELLQEATEQNDPTKAKKILEEAHKLLRRELSEEEARAVVNYLKQLVDRELS VCQGTSNKLTQLGTFEDHFLSLQRMFNNCEVVLGNLEITYVQRNYDLSFLKTIQEVAGYVLIALNTVERIPLENLQIIRGNMYYENSYALAVLSNYDANKTGLKELPMRNLQEILHGAVRFSNNPALCNVESIQWRDIVSSDFLSNMSMDFQNHLGS nside_mot_4a0b58da0a66d934d1bcaa80596e03bc_0001_1_000000014_0001_27_32_H_._ems_3hM_1087_0001_0001__51__N
PLEEVKKVVEEALKDDPELVRAVKTIIEAVKKGENDPIFLELLLKLLIETFGDPRLREALELVRK VCQGTSNKLTQLGTFEDHFLSLQRMFNNCEVVLGNLEITYVQRNYDLSFLKTIQEVAGYVLIALNTVERIPLENLQIIRGNMYYENSYALAVLSNYDANKTGLKELPMRNLQEILHGAVRFSNNPALCNVESIQWRDIVSSDFLSNMSMDFQNHLGS nside_mot_33a3a00fc629d06a96f91cefd1c5e1ea_0001_1_000000011_0001_43_48_H_._bcov_4helix_12241_0001_0001__45__K
PLEEVKLVVEEALKDDPELVRAVKTIIEAVKKGENDPIFLELLLRLLIETFGDPRLREALELVRK VCQGTSNKLTQLGTFEDHFLSLQRMFNNCEVVLGNLEITYVQRNYDLSFLKTIQEVAGYVLIALNTVERIPLENLQIIRGNMYYENSYALAVLSNYDANKTGLKELPMRNLQEILHGAVRFSNNPALCNVESIQWRDIVSSDFLSNMSMDFQNHLGS nside_mot_33a3a00fc629d06a96f91cefd1c5e1ea_0001_1_000000011_0001_43_48_H_._bcov_4helix_12241_0001_0001__7__L
DEAAEEVLRYLKKLGDPELAELIERLLERVRKKKDPDLERTLEYIAVAVLYGDPEIARQALRALH VCQGTSNKLTQLGTFEDHFLSLQRMFNNCEVVLGNLEITYVQRNYDLSFLKTIQEVAGYVLIALNTVERIPLENLQIIRGNMYYENSYALAVLSNYDANKTGLKELPMRNLQEILHGAVRFSNNPALCNVESIQWRDIVSSDFLSNMSMDFQNHLGS nside_mot_4baece34555bc5def11fd3c4c5db93f5_0001_000000012_0001_38_48_H_._bcov_4helix_12481_0001_0001__44__Y
DHWEEVFRWALELLQEATEQNDPRKAKKILEEAHKLLRRELSEEEARAVVRYLKQLVDRELS VCQGTSNKLTQLGTFEDHFLSLQRMFNNCEVVLGNLEITYVQRNYDLSFLKTIQEVAGYVLIALNTVERIPLENLQIIRGNMYYENSYALAVLSNYDANKTGLKELPMRNLQEILHGAVRFSNNPALCNVESIQWRDIVSSDFLSNMSMDFQNHLGS nside_mot_4a0b58da0a66d934d1bcaa80596e03bc_0001_1_000000014_0001_27_32_H_._ems_3hM_1087_0001_0001__24__R
DHWEGVFRWALELLQEATEQNDPTKAKKILEEAHKLLRRELSEEEARAVVRYLKQLVDRELS VCQGTSNKLTQLGTFEDHFLSLQRMFNNCEVVLGNLEITYVQRNYDLSFLKTIQEVAGYVLIALNTVERIPLENLQIIRGNMYYENSYALAVLSNYDANKTGLKELPMRNLQEILHGAVRFSNNPALCNVESIQWRDIVSSDFLSNMSMDFQNHLGS nside_mot_4a0b58da0a66d934d1bcaa80596e03bc_0001_1_000000014_0001_27_32_H_._ems_3hM_1087_0001_0001__5__G
DHWEEVFRWALELLQEATEQNDPTKAKKILEEAHKLLRRELSEEEARAVVRYLKQLVDREWS VCQGTSNKLTQLGTFEDHFLSLQRMFNNCEVVLGNLEITYVQRNYDLSFLKTIQEVAGYVLIALNTVERIPLENLQIIRGNMYYENSYALAVLSNYDANKTGLKELPMRNLQEILHGAVRFSNNPALCNVESIQWRDIVSSDFLSNMSMDFQNHLGS nside_mot_4a0b58da0a66d934d1bcaa80596e03bc_0001_1_000000014_0001_27_32_H_._ems_3hM_1087_0001_0001__61__W
DEAAEEVLRYLKKLGDPELAELIERLLERVRKKKDPDLERTLEIIAVAVNYGDPEIARQALRALH VCQGTSNKLTQLGTFEDHFLSLQRMFNNCEVVLGNLEITYVQRNYDLSFLKTIQEVAGYVLIALNTVERIPLENLQIIRGNMYYENSYALAVLSNYDANKTGLKELPMRNLQEILHGAVRFSNNPALCNVESIQWRDIVSSDFLSNMSMDFQNHLGS nside_mot_4baece34555bc5def11fd3c4c5db93f5_0001_000000012_0001_38_48_H_._bcov_4helix_12481_0001_0001__50__N
SDELFSKVFLKVTELSMIVMNAKTEDEKKTAFTKIKQIADKVQDEELSKFVKRALEHVKKEVG RKVCNGIGIGEFKDSLSINATNIKHFKNCTSISGDLHILPVAFRGDSFTHTPPLDPQELDILKTVKEITGFLLIQAWPENRTDLHAFENLEIIRGRTKQHGQFSLAVVSLNITSLGLRSLKEISDGDVIISGNKNLCYANTINWKKLFGTSGQKTKIISNRGENSCKATGQVCHALCSPEGCWGPEPRDCV Motif0628_ems_3hM_2692_0001_0001_0001__32__F
DYTVDLAIKFVEEVVKELKNDPDPRSQKLAEELERLIRKAKNAEDPNKKHTLRHKAFDIAVQAM RKVCNGIGIGEFKDSLSINATNIKHFKNCTSISGDLHILPVAFRGDSFTHTPPLDPQELDILKTVKEITGFLLIQAWPENRTDLHAFENLEIIRGRTKQHGQFSLAVVSLNITSLGLRSLKEISDGDVIISGNKNLCYANTINWKKLFGTSGQKTKIISNRGENSCKATGQVCHALCSPEGCWGPEPRDCV Motif0460_ems_3hM_1930_0001_0001__53__R
PLEEVKKVVEEALKDDPELVRAVKTIIEAVKKGENDPIFLELLLILLIETFGDPRLREALELVRK VCQGTSNKLTQLGTFEDHFLSLQRMFNNCEVVLGNLEITYVQRNYDLSFLKTIQEVAGYVLIALNTVERIPLENLQIIRGNMYYENSYALAVLSNYDANKTGLKELPMRNLQEILHGAVRFSNNPALCNVESIQWRDIVSSDFLSNMSMDFQNHLGS nside_mot_33a3a00fc629d06a96f91cefd1c5e1ea_0001_1_000000011_0001_43_48_H_._bcov_4helix_12241_0001_0001__45__I
DEAAEEVLRYLKKLGRPELAELIERLLERVRKKKDPDLERTLEIIAVAVLYGDPEIARQALRALH VCQGTSNKLTQLGTFEDHFLSLQRMFNNCEVVLGNLEITYVQRNYDLSFLKTIQEVAGYVLIALNTVERIPLENLQIIRGNMYYENSYALAVLSNYDANKTGLKELPMRNLQEILHGAVRFSNNPALCNVESIQWRDIVSSDFLSNMSMDFQNHLGS nside_mot_4baece34555bc5def11fd3c4c5db93f5_0001_000000012_0001_38_48_H_._bcov_4helix_12481_0001_0001__16__R
SELSEEALRLLEEGNPRDAESVLIDLLFELENRGDKELSELVLEILELLIRGDPDEARKLIKELT RKVCNGIGIGEFKDSLSINATNIKHFKNCTSISGDLHILPVAFRGDSFTHTPPLDPQELDILKTVKEITGFLLIQAWPENRTDLHAFENLEIIRGRTKQHGQFSLAVVSLNITSLGLRSLKEISDGDVIISGNKNLCYANTINWKKLFGTSGQKTKIISNRGENSCKATGQVCHALCSPEGCWGPEPRDCV Motif0173_bcov_4helix_14531_0001_0002_0001__21__S
DHWNEVFRWALELLQEATEQNDPTKAKKILEEAHKLLRRELSEEEARAVVRYLKQLVDRELS VCQGTSNKLTQLGTFEDHFLSLQRMFNNCEVVLGNLEITYVQRNYDLSFLKTIQEVAGYVLIALNTVERIPLENLQIIRGNMYYENSYALAVLSNYDANKTGLKELPMRNLQEILHGAVRFSNNPALCNVESIQWRDIVSSDFLSNMSMDFQNHLGS nside_mot_4a0b58da0a66d934d1bcaa80596e03bc_0001_1_000000014_0001_27_32_H_._ems_3hM_1087_0001_0001__4__N
DELRELENDAQNKNDPELLKKVLELIEELIRRGDPSYQEIVLLLLFVADLLGDPEITRLAEELLK RKVCNGIGIGEFKDSLSINATNIKHFKNCTSISGDLHILPVAFRGDSFTHTPPLDPQELDILKTVKEITGFLLIQAWPENRTDLHAFENLEIIRGRTKQHGQFSLAVVSLNITSLGLRSLKEISDGDVIISGNKNLCYANTINWKKLFGTSGQKTKIISNRGENSCKATGQVCHALCSPEGCWGPEPRDCV Motif0255_bcov_4helix_09340_0001_0001__7__E
DRHVADLIQHLLMRGVPPEEILELIEDYIRWTGNPRFKKALELLEKLTRELGDPEEALRLFVERG VCQGTSNKLTQLGTFEDHFLSLQRMFNNCEVVLGNLEITYVQRNYDLSFLKTIQEVAGYVLIALNTVERIPLENLQIIRGNMYYENSYALAVLSNYDANKTGLKELPMRNLQEILHGAVRFSNNPALCNVESIQWRDIVSSDFLSNMSMDFQNHLGS nside_pol_15b3b5b7b23e1cb32ac7084deff429be_0001_1_000000003_0001__13__M
SDELFSKVFLKVTELSMIVMNAKTEDEKKTALGKIKQIADKVQDEELSKFVKRALEHVKKEVG RKVCNGIGIGEFKDSLSINATNIKHFKNCTSISGDLHILPVAFRGDSFTHTPPLDPQELDILKTVKEITGFLLIQAWPENRTDLHAFENLEIIRGRTKQHGQFSLAVVSLNITSLGLRSLKEISDGDVIISGNKNLCYANTINWKKLFGTSGQKTKIISNRGENSCKATGQVCHALCSPEGCWGPEPRDCV Motif0628_ems_3hM_2692_0001_0001_0001__33__G
SLEEVKELIRKLVPDPRLVWALEDLLELLKKGDPLAIEVLRFYLASAREQGDKDLTKAIELVLKT RKVCNGIGIGEFKDSLSINATNIKHFKNCTSISGDLHILPVAFRGDSFTHTPPLDPQELDILKTVKEITGFLLIQAWPENRTDLHAFENLEIIRGRTKQHGQFSLAVVSLNITSLGLRSLKEISDGDVIISGNKNLCYANTINWKKLFGTSGQKTKIISNRGENSCKATGQVCHALCSPEGCWGPEPRDCV cside_mot_bf5a27bd715de8d76fa148d2778c2cdd_0001_1_000000009_0001_37_42_H_._bcov_4helix_00412_0001_0001__37__I
SLEEVKELIRKLVPDPRLVWALEDLLELLKKGDPKAEEVLRFYLASAREQGDKDLTKAIELVLKT RKVCNGIGIGEFKDSLSINATNIKHFKNCTSISGDLHILPVAFRGDSFTHTPPLDPQELDILKTVKEITGFLLIQAWPENRTDLHAFENLEIIRGRTKQHGQFSLAVVSLNITSLGLRSLKEISDGDVIISGNKNLCYANTINWKKLFGTSGQKTKIISNRGENSCKATGQVCHALCSPEGCWGPEPRDCV cside_mot_bf5a27bd715de8d76fa148d2778c2cdd_0001_1_000000009_0001_37_42_H_._bcov_4helix_00412_0001_0001__35__K
DDESLKLLLIHVQIQLALERGEISNDQAKELAKRVEEKARKLGDEQVQRNVENVKEVIERFG VCQGTSNKLTQLGTFEDHFLSLQRMFNNCEVVLGNLEITYVQRNYDLSFLKTIQEVAGYVLIALNTVERIPLENLQIIRGNMYYENSYALAVLSNYDANKTGLKELPMRNLQEILHGAVRFSNNPALCNVESIQWRDIVSSDFLSNMSMDFQNHLGS nside_mot_359448c81ec7171dd466f2d64631b9c5_0001_1_000000012_0001_35_44_H_._HHH_eva_0380_0001_0001__11__H
PLEEVKKVVEEALKDDPELVRAVKTIIEAKKKGENDPIFLELLLRLLIETFGDPRLREALELVRK VCQGTSNKLTQLGTFEDHFLSLQRMFNNCEVVLGNLEITYVQRNYDLSFLKTIQEVAGYVLIALNTVERIPLENLQIIRGNMYYENSYALAVLSNYDANKTGLKELPMRNLQEILHGAVRFSNNPALCNVESIQWRDIVSSDFLSNMSMDFQNHLGS nside_mot_33a3a00fc629d06a96f91cefd1c5e1ea_0001_1_000000011_0001_43_48_H_._bcov_4helix_12241_0001_0001__30__K
DYTVDLAIKFVEEVVKELKNDPDPRSQKLAEELERLIRKAKNAEDPLKKHTLVHKAFDIAVQAM RKVCNGIGIGEFKDSLSINATNIKHFKNCTSISGDLHILPVAFRGDSFTHTPPLDPQELDILKTVKEITGFLLIQAWPENRTDLHAFENLEIIRGRTKQHGQFSLAVVSLNITSLGLRSLKEISDGDVIISGNKNLCYANTINWKKLFGTSGQKTKIISNRGENSCKATGQVCHALCSPEGCWGPEPRDCV Motif0460_ems_3hM_1930_0001_0001__47__L
SLEEVKELIRKLVPDPRLVWALEDLLELLKKGDPLAEEVLRFYLASAREQGDKDLTSAIELVLKT RKVCNGIGIGEFKDSLSINATNIKHFKNCTSISGDLHILPVAFRGDSFTHTPPLDPQELDILKTVKEITGFLLIQAWPENRTDLHAFENLEIIRGRTKQHGQFSLAVVSLNITSLGLRSLKEISDGDVIISGNKNLCYANTINWKKLFGTSGQKTKIISNRGENSCKATGQVCHALCSPEGCWGPEPRDCV cside_mot_bf5a27bd715de8d76fa148d2778c2cdd_0001_1_000000009_0001_37_42_H_._bcov_4helix_00412_0001_0001__57__S
SPDEAKKLLQEAEKLARKQNDRMELQYVEFLKHVLENAKRLNDKRAVESVRELARDALEELQS RKVCNGIGIGEFKDSLSINATNIKHFKNCTSISGDLHILPVAFRGDSFTHTPPLDPQELDILKTVKEITGFLLIQAWPENRTDLHAFENLEIIRGRTKQHGQFSLAVVSLNITSLGLRSLKEISDGDVIISGNKNLCYANTINWKKLFGTSGQKTKIISNRGENSCKATGQVCHALCSPEGCWGPEPRDCV cside_mot_3h_hb1_1541_000000003_0001_2_11_H_._ems_3hC_921_0001_0001_0002_0001__26__Q
DEEQETRLKLLLLLVQLQHLAKKDPDTAETEIDKIYKLAKKLDDETIRENAENAKRIVQELK VCQGTSNKLTQLGTFEDHFLSLQRMFNNCEVVLGNLEITYVQRNYDLSFLKTIQEVAGYVLIALNTVERIPLENLQIIRGNMYYENSYALAVLSNYDANKTGLKELPMRNLQEILHGAVRFSNNPALCNVESIQWRDIVSSDFLSNMSMDFQNHLGS nside_mot_359448c81ec7171dd466f2d64631b9c5_0001_1_000000012_0001_35_44_H_._ems_3hM_1581_0001_0003_0001__43__D
DEAAEEVLRYLKKLGDPFLAELIERLLERVRKKKDPDLERTLEIIAVAVLYGDPEIARQALRALH VCQGTSNKLTQLGTFEDHFLSLQRMFNNCEVVLGNLEITYVQRNYDLSFLKTIQEVAGYVLIALNTVERIPLENLQIIRGNMYYENSYALAVLSNYDANKTGLKELPMRNLQEILHGAVRFSNNPALCNVESIQWRDIVSSDFLSNMSMDFQNHLGS nside_mot_4baece34555bc5def11fd3c4c5db93f5_0001_000000012_0001_38_48_H_._bcov_4helix_12481_0001_0001__18__F
DDESLKLLLILVQIQLAKERGEISNDQAKELAKRVEEKARKLGDEQVQRNVENVKEVIERFG VCQGTSNKLTQLGTFEDHFLSLQRMFNNCEVVLGNLEITYVQRNYDLSFLKTIQEVAGYVLIALNTVERIPLENLQIIRGNMYYENSYALAVLSNYDANKTGLKELPMRNLQEILHGAVRFSNNPALCNVESIQWRDIVSSDFLSNMSMDFQNHLGS nside_mot_359448c81ec7171dd466f2d64631b9c5_0001_1_000000012_0001_35_44_H_._HHH_eva_0380_0001_0001__18__K
SPDEAKKLLQEAEKLARKQNDRMELAYVEFLKHVLENAKRLNWKRAVESVRELARDALEELQS RKVCNGIGIGEFKDSLSINATNIKHFKNCTSISGDLHILPVAFRGDSFTHTPPLDPQELDILKTVKEITGFLLIQAWPENRTDLHAFENLEIIRGRTKQHGQFSLAVVSLNITSLGLRSLKEISDGDVIISGNKNLCYANTINWKKLFGTSGQKTKIISNRGENSCKATGQVCHALCSPEGCWGPEPRDCV cside_mot_3h_hb1_1541_000000003_0001_2_11_H_._ems_3hC_921_0001_0001_0002_0001__43__W
DYTVDLAIKFVEEQVKELKNDPDPRSQKLAEELERLIRKAKNAEDPNKKHTLVHKAFDIAVQAM RKVCNGIGIGEFKDSLSINATNIKHFKNCTSISGDLHILPVAFRGDSFTHTPPLDPQELDILKTVKEITGFLLIQAWPENRTDLHAFENLEIIRGRTKQHGQFSLAVVSLNITSLGLRSLKEISDGDVIISGNKNLCYANTINWKKLFGTSGQKTKIISNRGENSCKATGQVCHALCSPEGCWGPEPRDCV Motif0460_ems_3hM_1930_0001_0001__14__Q
DRHVADLIQHLLERGVPPEEILELIEDYIRWTGNPRFKKALELLEKLTRELGDPEHALRLFVERG VCQGTSNKLTQLGTFEDHFLSLQRMFNNCEVVLGNLEITYVQRNYDLSFLKTIQEVAGYVLIALNTVERIPLENLQIIRGNMYYENSYALAVLSNYDANKTGLKELPMRNLQEILHGAVRFSNNPALCNVESIQWRDIVSSDFLSNMSMDFQNHLGS nside_pol_15b3b5b7b23e1cb32ac7084deff429be_0001_1_000000003_0001__56__H
DDESLKLLLILVAIQLALERGEISNDQAKELAKRVEEKARKLGDEQVQRNVENVKEVIERFG VCQGTSNKLTQLGTFEDHFLSLQRMFNNCEVVLGNLEITYVQRNYDLSFLKTIQEVAGYVLIALNTVERIPLENLQIIRGNMYYENSYALAVLSNYDANKTGLKELPMRNLQEILHGAVRFSNNPALCNVESIQWRDIVSSDFLSNMSMDFQNHLGS nside_mot_359448c81ec7171dd466f2d64631b9c5_0001_1_000000012_0001_35_44_H_._HHH_eva_0380_0001_0001__13__A
SPDEAKKLLQEAEKLARKQNDRMELFYVEFLKHVLENAKRLNDKRAVESVRELARDALEELQS RKVCNGIGIGEFKDSLSINATNIKHFKNCTSISGDLHILPVAFRGDSFTHTPPLDPQELDILKTVKEITGFLLIQAWPENRTDLHAFENLEIIRGRTKQHGQFSLAVVSLNITSLGLRSLKEISDGDVIISGNKNLCYANTINWKKLFGTSGQKTKIISNRGENSCKATGQVCHALCSPEGCWGPEPRDCV cside_mot_3h_hb1_1541_000000003_0001_2_11_H_._ems_3hC_921_0001_0001_0002_0001__26__F
PLEEVKKVVEEALKDDPELVRAVKTIIEAVKKGENDPIFLELLLRLLIETFGDPRLRWALELVRK VCQGTSNKLTQLGTFEDHFLSLQRMFNNCEVVLGNLEITYVQRNYDLSFLKTIQEVAGYVLIALNTVERIPLENLQIIRGNMYYENSYALAVLSNYDANKTGLKELPMRNLQEILHGAVRFSNNPALCNVESIQWRDIVSSDFLSNMSMDFQNHLGS nside_mot_33a3a00fc629d06a96f91cefd1c5e1ea_0001_1_000000011_0001_43_48_H_._bcov_4helix_12241_0001_0001__58__W
DRHVADLIQHLLERGVPPEEILEHIEDYIRWTGNPRFKKALELLEKLTRELGDPEEALRLFVERG VCQGTSNKLTQLGTFEDHFLSLQRMFNNCEVVLGNLEITYVQRNYDLSFLKTIQEVAGYVLIALNTVERIPLENLQIIRGNMYYENSYALAVLSNYDANKTGLKELPMRNLQEILHGAVRFSNNPALCNVESIQWRDIVSSDFLSNMSMDFQNHLGS nside_pol_15b3b5b7b23e1cb32ac7084deff429be_0001_1_000000003_0001__24__H
DRHVADLQQHLLERGVPPEEILELIEDYIRWTGNPRFKKALELLEKLTRELGDPEEALRLFVERG VCQGTSNKLTQLGTFEDHFLSLQRMFNNCEVVLGNLEITYVQRNYDLSFLKTIQEVAGYVLIALNTVERIPLENLQIIRGNMYYENSYALAVLSNYDANKTGLKELPMRNLQEILHGAVRFSNNPALCNVESIQWRDIVSSDFLSNMSMDFQNHLGS nside_pol_15b3b5b7b23e1cb32ac7084deff429be_0001_1_000000003_0001__8__Q
DDESLKLALILVQIQLALERGEISNDQAKELAKRVEEKARKLGDEQVQRNVENVKEVIERFG VCQGTSNKLTQLGTFEDHFLSLQRMFNNCEVVLGNLEITYVQRNYDLSFLKTIQEVAGYVLIALNTVERIPLENLQIIRGNMYYENSYALAVLSNYDANKTGLKELPMRNLQEILHGAVRFSNNPALCNVESIQWRDIVSSDFLSNMSMDFQNHLGS nside_mot_359448c81ec7171dd466f2d64631b9c5_0001_1_000000012_0001_35_44_H_._HHH_eva_0380_0001_0001__8__A
SELSEEALRLLEEGNPRDAEHVLIDLLFELENRGDKELSELVLEILALLIRGDPDEARKLIKELT RKVCNGIGIGEFKDSLSINATNIKHFKNCTSISGDLHILPVAFRGDSFTHTPPLDPQELDILKTVKEITGFLLIQAWPENRTDLHAFENLEIIRGRTKQHGQFSLAVVSLNITSLGLRSLKEISDGDVIISGNKNLCYANTINWKKLFGTSGQKTKIISNRGENSCKATGQVCHALCSPEGCWGPEPRDCV Motif0173_bcov_4helix_14531_0001_0002_0001__47__A
DDESLKLLLILVQIQLALERGEISNDQAKELAKRVEEKARKLGDEQVQRNVENVKEVIERIG VCQGTSNKLTQLGTFEDHFLSLQRMFNNCEVVLGNLEITYVQRNYDLSFLKTIQEVAGYVLIALNTVERIPLENLQIIRGNMYYENSYALAVLSNYDANKTGLKELPMRNLQEILHGAVRFSNNPALCNVESIQWRDIVSSDFLSNMSMDFQNHLGS nside_mot_359448c81ec7171dd466f2d64631b9c5_0001_1_000000012_0001_35_44_H_._HHH_eva_0380_0001_0001__61__I
SADEAKKLLQEAEKLARKQNDRMELAYVEFLKHVLENAKRLNDKRAVESVRELARDALEELQS RKVCNGIGIGEFKDSLSINATNIKHFKNCTSISGDLHILPVAFRGDSFTHTPPLDPQELDILKTVKEITGFLLIQAWPENRTDLHAFENLEIIRGRTKQHGQFSLAVVSLNITSLGLRSLKEISDGDVIISGNKNLCYANTINWKKLFGTSGQKTKIISNRGENSCKATGQVCHALCSPEGCWGPEPRDCV cside_mot_3h_hb1_1541_000000003_0001_2_11_H_._ems_3hC_921_0001_0001_0002_0001__2__A
DHWEEVFRWALELLQEATEQNDPTKAKKILEEAHKLLRRHLSEEEARAVVRYLKQLVDRELS VCQGTSNKLTQLGTFEDHFLSLQRMFNNCEVVLGNLEITYVQRNYDLSFLKTIQEVAGYVLIALNTVERIPLENLQIIRGNMYYENSYALAVLSNYDANKTGLKELPMRNLQEILHGAVRFSNNPALCNVESIQWRDIVSSDFLSNMSMDFQNHLGS nside_mot_4a0b58da0a66d934d1bcaa80596e03bc_0001_1_000000014_0001_27_32_H_._ems_3hM_1087_0001_0001__40__H
DEAAEEVLRYLKKLGDPELAELIERLLERVRKKKDPDLGRTLEIIAVAVLYGDPEIARQALRALH VCQGTSNKLTQLGTFEDHFLSLQRMFNNCEVVLGNLEITYVQRNYDLSFLKTIQEVAGYVLIALNTVERIPLENLQIIRGNMYYENSYALAVLSNYDANKTGLKELPMRNLQEILHGAVRFSNNPALCNVESIQWRDIVSSDFLSNMSMDFQNHLGS nside_mot_4baece34555bc5def11fd3c4c5db93f5_0001_000000012_0001_38_48_H_._bcov_4helix_12481_0001_0001__39__G
SLEEVKELWRKLVPDPRLVWALEDLLELLKKGDPLAEEVLRFYLASAREQGDKDLTKAIELVLKT RKVCNGIGIGEFKDSLSINATNIKHFKNCTSISGDLHILPVAFRGDSFTHTPPLDPQELDILKTVKEITGFLLIQAWPENRTDLHAFENLEIIRGRTKQHGQFSLAVVSLNITSLGLRSLKEISDGDVIISGNKNLCYANTINWKKLFGTSGQKTKIISNRGENSCKATGQVCHALCSPEGCWGPEPRDCV cside_mot_bf5a27bd715de8d76fa148d2778c2cdd_0001_1_000000009_0001_37_42_H_._bcov_4helix_00412_0001_0001__9__W
DEAAEEVLRYLKKLGDPELAELIERLLERCRKKKDPDLERTLEIIAVAVLYGDPEIARQALRALH VCQGTSNKLTQLGTFEDHFLSLQRMFNNCEVVLGNLEITYVQRNYDLSFLKTIQEVAGYVLIALNTVERIPLENLQIIRGNMYYENSYALAVLSNYDANKTGLKELPMRNLQEILHGAVRFSNNPALCNVESIQWRDIVSSDFLSNMSMDFQNHLGS nside_mot_4baece34555bc5def11fd3c4c5db93f5_0001_000000012_0001_38_48_H_._bcov_4helix_12481_0001_0001__30__C
SPDEAKKLLQEAEKLARKQNDRMELAYVEFLKHVLENPKRLNDKRAVESVRELARDALEELQS RKVCNGIGIGEFKDSLSINATNIKHFKNCTSISGDLHILPVAFRGDSFTHTPPLDPQELDILKTVKEITGFLLIQAWPENRTDLHAFENLEIIRGRTKQHGQFSLAVVSLNITSLGLRSLKEISDGDVIISGNKNLCYANTINWKKLFGTSGQKTKIISNRGENSCKATGQVCHALCSPEGCWGPEPRDCV cside_mot_3h_hb1_1541_000000003_0001_2_11_H_._ems_3hC_921_0001_0001_0002_0001__38__P
SLEEVKELIRKLVPDPRLVWALEDLLELLKKGDPLAEEVLRFYLCSAREQGDKDLTKAIELVLKT RKVCNGIGIGEFKDSLSINATNIKHFKNCTSISGDLHILPVAFRGDSFTHTPPLDPQELDILKTVKEITGFLLIQAWPENRTDLHAFENLEIIRGRTKQHGQFSLAVVSLNITSLGLRSLKEISDGDVIISGNKNLCYANTINWKKLFGTSGQKTKIISNRGENSCKATGQVCHALCSPEGCWGPEPRDCV cside_mot_bf5a27bd715de8d76fa148d2778c2cdd_0001_1_000000009_0001_37_42_H_._bcov_4helix_00412_0001_0001__45__C
DHWEEFFRWALELLQEATEQNDPTKAKKILEEAHKLLRRELSEEEARAVVRYLKQLVDRELS VCQGTSNKLTQLGTFEDHFLSLQRMFNNCEVVLGNLEITYVQRNYDLSFLKTIQEVAGYVLIALNTVERIPLENLQIIRGNMYYENSYALAVLSNYDANKTGLKELPMRNLQEILHGAVRFSNNPALCNVESIQWRDIVSSDFLSNMSMDFQNHLGS nside_mot_4a0b58da0a66d934d1bcaa80596e03bc_0001_1_000000014_0001_27_32_H_._ems_3hM_1087_0001_0001__6__F
DYTVDLAIKFVEEVVKELKNDPDPRSQKLAEELERLIRKAKNAEDPNKKHTLVHKAFDIAVQAR RKVCNGIGIGEFKDSLSINATNIKHFKNCTSISGDLHILPVAFRGDSFTHTPPLDPQELDILKTVKEITGFLLIQAWPENRTDLHAFENLEIIRGRTKQHGQFSLAVVSLNITSLGLRSLKEISDGDVIISGNKNLCYANTINWKKLFGTSGQKTKIISNRGENSCKATGQVCHALCSPEGCWGPEPRDCV Motif0460_ems_3hM_1930_0001_0001__64__R
PLEKVKKVVEEALKDDPELVRAVKTIIEAVKKGENDPIFLELLLRLLIETFGDPRLREALELVRK VCQGTSNKLTQLGTFEDHFLSLQRMFNNCEVVLGNLEITYVQRNYDLSFLKTIQEVAGYVLIALNTVERIPLENLQIIRGNMYYENSYALAVLSNYDANKTGLKELPMRNLQEILHGAVRFSNNPALCNVESIQWRDIVSSDFLSNMSMDFQNHLGS nside_mot_33a3a00fc629d06a96f91cefd1c5e1ea_0001_1_000000011_0001_43_48_H_._bcov_4helix_12241_0001_0001__4__K
DDESLKLLPILVQIQLALERGEISNDQAKELAKRVEEKARKLGDEQVQRNVENVKEVIERFG VCQGTSNKLTQLGTFEDHFLSLQRMFNNCEVVLGNLEITYVQRNYDLSFLKTIQEVAGYVLIALNTVERIPLENLQIIRGNMYYENSYALAVLSNYDANKTGLKELPMRNLQEILHGAVRFSNNPALCNVESIQWRDIVSSDFLSNMSMDFQNHLGS nside_mot_359448c81ec7171dd466f2d64631b9c5_0001_1_000000012_0001_35_44_H_._HHH_eva_0380_0001_0001__9__P
DELRELINDAQNKNDPELLKKVLELIEELIRRGDPSYQEIVLLLLFVADELGDPEITRLAEELLK RKVCNGIGIGEFKDSLSINATNIKHFKNCTSISGDLHILPVAFRGDSFTHTPPLDPQELDILKTVKEITGFLLIQAWPENRTDLHAFENLEIIRGRTKQHGQFSLAVVSLNITSLGLRSLKEISDGDVIISGNKNLCYANTINWKKLFGTSGQKTKIISNRGENSCKATGQVCHALCSPEGCWGPEPRDCV Motif0255_bcov_4helix_09340_0001_0001__50__E
SLEEVKELIRKLVPDPRLVWALEGLLELLKKGDPLAEEVLRFYLASAREQGDKDLTKAIELVLKT RKVCNGIGIGEFKDSLSINATNIKHFKNCTSISGDLHILPVAFRGDSFTHTPPLDPQELDILKTVKEITGFLLIQAWPENRTDLHAFENLEIIRGRTKQHGQFSLAVVSLNITSLGLRSLKEISDGDVIISGNKNLCYANTINWKKLFGTSGQKTKIISNRGENSCKATGQVCHALCSPEGCWGPEPRDCV cside_mot_bf5a27bd715de8d76fa148d2778c2cdd_0001_1_000000009_0001_37_42_H_._bcov_4helix_00412_0001_0001__24__G
DHWEEVFRWALELLQEATEQNDPTKAKKILEEAHKLLRRELSEEEARAVVRYLKQLVDRTLS VCQGTSNKLTQLGTFEDHFLSLQRMFNNCEVVLGNLEITYVQRNYDLSFLKTIQEVAGYVLIALNTVERIPLENLQIIRGNMYYENSYALAVLSNYDANKTGLKELPMRNLQEILHGAVRFSNNPALCNVESIQWRDIVSSDFLSNMSMDFQNHLGS nside_mot_4a0b58da0a66d934d1bcaa80596e03bc_0001_1_000000014_0001_27_32_H_._ems_3hM_1087_0001_0001__60__T
SPDEAKKLLQEAEKLARKQNDRMELAYVEFLKHTLENAKRLNDKRAVESVRELARDALEELQS RKVCNGIGIGEFKDSLSINATNIKHFKNCTSISGDLHILPVAFRGDSFTHTPPLDPQELDILKTVKEITGFLLIQAWPENRTDLHAFENLEIIRGRTKQHGQFSLAVVSLNITSLGLRSLKEISDGDVIISGNKNLCYANTINWKKLFGTSGQKTKIISNRGENSCKATGQVCHALCSPEGCWGPEPRDCV cside_mot_3h_hb1_1541_000000003_0001_2_11_H_._ems_3hC_921_0001_0001_0002_0001__34__T
SPDEAKKLLQEAEKLARKQNDRKELAYVEFLKHVLENAKRLNDKRAVESVRELARDALEELQS RKVCNGIGIGEFKDSLSINATNIKHFKNCTSISGDLHILPVAFRGDSFTHTPPLDPQELDILKTVKEITGFLLIQAWPENRTDLHAFENLEIIRGRTKQHGQFSLAVVSLNITSLGLRSLKEISDGDVIISGNKNLCYANTINWKKLFGTSGQKTKIISNRGENSCKATGQVCHALCSPEGCWGPEPRDCV cside_mot_3h_hb1_1541_000000003_0001_2_11_H_._ems_3hC_921_0001_0001_0002_0001__23__K
SLEIVKELIRKLVPDPRLVWALEDLLELLKKGDPLAEEVLRFYLASAREQGDKDLTKAIELVLKT RKVCNGIGIGEFKDSLSINATNIKHFKNCTSISGDLHILPVAFRGDSFTHTPPLDPQELDILKTVKEITGFLLIQAWPENRTDLHAFENLEIIRGRTKQHGQFSLAVVSLNITSLGLRSLKEISDGDVIISGNKNLCYANTINWKKLFGTSGQKTKIISNRGENSCKATGQVCHALCSPEGCWGPEPRDCV cside_mot_bf5a27bd715de8d76fa148d2778c2cdd_0001_1_000000009_0001_37_42_H_._bcov_4helix_00412_0001_0001__4__I
DYTVDLAIKFVEEVVKELKNDPDPRSAKLAEELERLIRKAKNAEDPNKKHTLVHKAFDIAVQAM RKVCNGIGIGEFKDSLSINATNIKHFKNCTSISGDLHILPVAFRGDSFTHTPPLDPQELDILKTVKEITGFLLIQAWPENRTDLHAFENLEIIRGRTKQHGQFSLAVVSLNITSLGLRSLKEISDGDVIISGNKNLCYANTINWKKLFGTSGQKTKIISNRGENSCKATGQVCHALCSPEGCWGPEPRDCV Motif0460_ems_3hM_1930_0001_0001__27__A
SEDSEEALRLLEEGNPRDAEHVLIDLLFELENRGDKELSELVLEILELLIRGDPDEARKLIKELT RKVCNGIGIGEFKDSLSINATNIKHFKNCTSISGDLHILPVAFRGDSFTHTPPLDPQELDILKTVKEITGFLLIQAWPENRTDLHAFENLEIIRGRTKQHGQFSLAVVSLNITSLGLRSLKEISDGDVIISGNKNLCYANTINWKKLFGTSGQKTKIISNRGENSCKATGQVCHALCSPEGCWGPEPRDCV Motif0173_bcov_4helix_14531_0001_0002_0001__3__D
SPDEAKKLLQEAEKLARKQNPRMELAYVEFLKHVLENAKRLNDKRAVESVRELARDALEELQS RKVCNGIGIGEFKDSLSINATNIKHFKNCTSISGDLHILPVAFRGDSFTHTPPLDPQELDILKTVKEITGFLLIQAWPENRTDLHAFENLEIIRGRTKQHGQFSLAVVSLNITSLGLRSLKEISDGDVIISGNKNLCYANTINWKKLFGTSGQKTKIISNRGENSCKATGQVCHALCSPEGCWGPEPRDCV cside_mot_3h_hb1_1541_000000003_0001_2_11_H_._ems_3hC_921_0001_0001_0002_0001__21__P
SDELFSKVFLKVNELSMIVMNAKTEDEKKTALTKIKQIADKVQDEELSKFVKRALEHVKKEVG RKVCNGIGIGEFKDSLSINATNIKHFKNCTSISGDLHILPVAFRGDSFTHTPPLDPQELDILKTVKEITGFLLIQAWPENRTDLHAFENLEIIRGRTKQHGQFSLAVVSLNITSLGLRSLKEISDGDVIISGNKNLCYANTINWKKLFGTSGQKTKIISNRGENSCKATGQVCHALCSPEGCWGPEPRDCV Motif0628_ems_3hM_2692_0001_0001_0001__13__N
PLEEVKKVVEEALKDDPELVRAVKTIIEAVKKGENDPIFLELLLRKLIETFGDPRLREALELVRK VCQGTSNKLTQLGTFEDHFLSLQRMFNNCEVVLGNLEITYVQRNYDLSFLKTIQEVAGYVLIALNTVERIPLENLQIIRGNMYYENSYALAVLSNYDANKTGLKELPMRNLQEILHGAVRFSNNPALCNVESIQWRDIVSSDFLSNMSMDFQNHLGS nside_mot_33a3a00fc629d06a96f91cefd1c5e1ea_0001_1_000000011_0001_43_48_H_._bcov_4helix_12241_0001_0001__46__K
DRHVADLIQHLLERGVPPEEILELIEDYIWWTGNPRFKKALELLEKLTRELGDPEEALRLFVERG VCQGTSNKLTQLGTFEDHFLSLQRMFNNCEVVLGNLEITYVQRNYDLSFLKTIQEVAGYVLIALNTVERIPLENLQIIRGNMYYENSYALAVLSNYDANKTGLKELPMRNLQEILHGAVRFSNNPALCNVESIQWRDIVSSDFLSNMSMDFQNHLGS nside_pol_15b3b5b7b23e1cb32ac7084deff429be_0001_1_000000003_0001__30__W
DDESLKLLLILVQIQLALERGEISNDQAKELAKRVEEKARKLGCEQVQRNVENVKEVIERFG VCQGTSNKLTQLGTFEDHFLSLQRMFNNCEVVLGNLEITYVQRNYDLSFLKTIQEVAGYVLIALNTVERIPLENLQIIRGNMYYENSYALAVLSNYDANKTGLKELPMRNLQEILHGAVRFSNNPALCNVESIQWRDIVSSDFLSNMSMDFQNHLGS nside_mot_359448c81ec7171dd466f2d64631b9c5_0001_1_000000012_0001_35_44_H_._HHH_eva_0380_0001_0001__44__C
SPDEAKKLLQEAEKLARKQNDRMELAYVEFLKHVLENAKRNNDKRAVESVRELARDALEELQS RKVCNGIGIGEFKDSLSINATNIKHFKNCTSISGDLHILPVAFRGDSFTHTPPLDPQELDILKTVKEITGFLLIQAWPENRTDLHAFENLEIIRGRTKQHGQFSLAVVSLNITSLGLRSLKEISDGDVIISGNKNLCYANTINWKKLFGTSGQKTKIISNRGENSCKATGQVCHALCSPEGCWGPEPRDCV cside_mot_3h_hb1_1541_000000003_0001_2_11_H_._ems_3hC_921_0001_0001_0002_0001__41__N
SELSEEALRLLEEGNPRDAEHVLIDLLFELEQRGDKELSELVLEILELLIRGDPDEARKLIKELT RKVCNGIGIGEFKDSLSINATNIKHFKNCTSISGDLHILPVAFRGDSFTHTPPLDPQELDILKTVKEITGFLLIQAWPENRTDLHAFENLEIIRGRTKQHGQFSLAVVSLNITSLGLRSLKEISDGDVIISGNKNLCYANTINWKKLFGTSGQKTKIISNRGENSCKATGQVCHALCSPEGCWGPEPRDCV Motif0173_bcov_4helix_14531_0001_0002_0001__32__Q
SDELFSKVFLKVTELSMIVMNAKTEVEKKTALTKIKQIADKVQDEELSKFVKRALEHVKKEVG RKVCNGIGIGEFKDSLSINATNIKHFKNCTSISGDLHILPVAFRGDSFTHTPPLDPQELDILKTVKEITGFLLIQAWPENRTDLHAFENLEIIRGRTKQHGQFSLAVVSLNITSLGLRSLKEISDGDVIISGNKNLCYANTINWKKLFGTSGQKTKIISNRGENSCKATGQVCHALCSPEGCWGPEPRDCV Motif0628_ems_3hM_2692_0001_0001_0001__26__V
PLEEVKKVVEEALKDDPELVRARKTIIEAVKKGENDPIFLELLLRLLIETFGDPRLREALELVRK VCQGTSNKLTQLGTFEDHFLSLQRMFNNCEVVLGNLEITYVQRNYDLSFLKTIQEVAGYVLIALNTVERIPLENLQIIRGNMYYENSYALAVLSNYDANKTGLKELPMRNLQEILHGAVRFSNNPALCNVESIQWRDIVSSDFLSNMSMDFQNHLGS nside_mot_33a3a00fc629d06a96f91cefd1c5e1ea_0001_1_000000011_0001_43_48_H_._bcov_4helix_12241_0001_0001__23__R
PLEEVKKVVEEALKDDPELVRAVKTIIEAVKCGENDPIFLELLLRLLIETFGDPRLREALELVRK VCQGTSNKLTQLGTFEDHFLSLQRMFNNCEVVLGNLEITYVQRNYDLSFLKTIQEVAGYVLIALNTVERIPLENLQIIRGNMYYENSYALAVLSNYDANKTGLKELPMRNLQEILHGAVRFSNNPALCNVESIQWRDIVSSDFLSNMSMDFQNHLGS nside_mot_33a3a00fc629d06a96f91cefd1c5e1ea_0001_1_000000011_0001_43_48_H_._bcov_4helix_12241_0001_0001__32__C
DYTVDLAIKFVEAVVKELKNDPDPRSQKLAEELERLIRKAKNAEDPNKKHTLVHKAFDIAVQAM RKVCNGIGIGEFKDSLSINATNIKHFKNCTSISGDLHILPVAFRGDSFTHTPPLDPQELDILKTVKEITGFLLIQAWPENRTDLHAFENLEIIRGRTKQHGQFSLAVVSLNITSLGLRSLKEISDGDVIISGNKNLCYANTINWKKLFGTSGQKTKIISNRGENSCKATGQVCHALCSPEGCWGPEPRDCV Motif0460_ems_3hM_1930_0001_0001__13__A
DRHVAKLIQHLLERGVPPEEILELIEDYIRWTGNPRFKKALELLEKLTRELGDPEEALRLFVERG VCQGTSNKLTQLGTFEDHFLSLQRMFNNCEVVLGNLEITYVQRNYDLSFLKTIQEVAGYVLIALNTVERIPLENLQIIRGNMYYENSYALAVLSNYDANKTGLKELPMRNLQEILHGAVRFSNNPALCNVESIQWRDIVSSDFLSNMSMDFQNHLGS nside_pol_15b3b5b7b23e1cb32ac7084deff429be_0001_1_000000003_0001__6__K
SPDEAKKLLQEAEKLARKQNDYMELAYVEFLKHVLENAKRLNDKRAVESVRELARDALEELQS RKVCNGIGIGEFKDSLSINATNIKHFKNCTSISGDLHILPVAFRGDSFTHTPPLDPQELDILKTVKEITGFLLIQAWPENRTDLHAFENLEIIRGRTKQHGQFSLAVVSLNITSLGLRSLKEISDGDVIISGNKNLCYANTINWKKLFGTSGQKTKIISNRGENSCKATGQVCHALCSPEGCWGPEPRDCV cside_mot_3h_hb1_1541_000000003_0001_2_11_H_._ems_3hC_921_0001_0001_0002_0001__22__Y
SPDEAKKLLQEAEKLARKENDRMELAYVEFLKHVLENAKRLNDKRAVESVRELARDALEELQS RKVCNGIGIGEFKDSLSINATNIKHFKNCTSISGDLHILPVAFRGDSFTHTPPLDPQELDILKTVKEITGFLLIQAWPENRTDLHAFENLEIIRGRTKQHGQFSLAVVSLNITSLGLRSLKEISDGDVIISGNKNLCYANTINWKKLFGTSGQKTKIISNRGENSCKATGQVCHALCSPEGCWGPEPRDCV cside_mot_3h_hb1_1541_000000003_0001_2_11_H_._ems_3hC_921_0001_0001_0002_0001__19__E
PLEEVKKVVEGALKDDPELVRAVKTIIEAVKKGENDPIFLELLLRLLIETFGDPRLREALELVRK VCQGTSNKLTQLGTFEDHFLSLQRMFNNCEVVLGNLEITYVQRNYDLSFLKTIQEVAGYVLIALNTVERIPLENLQIIRGNMYYENSYALAVLSNYDANKTGLKELPMRNLQEILHGAVRFSNNPALCNVESIQWRDIVSSDFLSNMSMDFQNHLGS nside_mot_33a3a00fc629d06a96f91cefd1c5e1ea_0001_1_000000011_0001_43_48_H_._bcov_4helix_12241_0001_0001__11__G
SLEEVKELIRKLVPDPRLVWALEDLLELLKKGDPLAGEVLRFYLASAREQGDKDLTKAIELVLKT RKVCNGIGIGEFKDSLSINATNIKHFKNCTSISGDLHILPVAFRGDSFTHTPPLDPQELDILKTVKEITGFLLIQAWPENRTDLHAFENLEIIRGRTKQHGQFSLAVVSLNITSLGLRSLKEISDGDVIISGNKNLCYANTINWKKLFGTSGQKTKIISNRGENSCKATGQVCHALCSPEGCWGPEPRDCV cside_mot_bf5a27bd715de8d76fa148d2778c2cdd_0001_1_000000009_0001_37_42_H_._bcov_4helix_00412_0001_0001__37__G
DRHVADLIQHLLERGVPPEEILELIEDYIRWTGNPRFKKALELLEKLTRELGDPEEALRLWVERG VCQGTSNKLTQLGTFEDHFLSLQRMFNNCEVVLGNLEITYVQRNYDLSFLKTIQEVAGYVLIALNTVERIPLENLQIIRGNMYYENSYALAVLSNYDANKTGLKELPMRNLQEILHGAVRFSNNPALCNVESIQWRDIVSSDFLSNMSMDFQNHLGS nside_pol_15b3b5b7b23e1cb32ac7084deff429be_0001_1_000000003_0001__61__W
PLEEVKKVVEEALKDDPELVRAVKTIIEAVKKGENDPIFLELLPRLLIETFGDPRLREALELVRK VCQGTSNKLTQLGTFEDHFLSLQRMFNNCEVVLGNLEITYVQRNYDLSFLKTIQEVAGYVLIALNTVERIPLENLQIIRGNMYYENSYALAVLSNYDANKTGLKELPMRNLQEILHGAVRFSNNPALCNVESIQWRDIVSSDFLSNMSMDFQNHLGS nside_mot_33a3a00fc629d06a96f91cefd1c5e1ea_0001_1_000000011_0001_43_48_H_._bcov_4helix_12241_0001_0001__44__P
DDESLKLLLILVQIQLALERGEISNDQAKELAKRVEEKARKLGDNQVQRNVENVKEVIERFG VCQGTSNKLTQLGTFEDHFLSLQRMFNNCEVVLGNLEITYVQRNYDLSFLKTIQEVAGYVLIALNTVERIPLENLQIIRGNMYYENSYALAVLSNYDANKTGLKELPMRNLQEILHGAVRFSNNPALCNVESIQWRDIVSSDFLSNMSMDFQNHLGS nside_mot_359448c81ec7171dd466f2d64631b9c5_0001_1_000000012_0001_35_44_H_._HHH_eva_0380_0001_0001__45__N
DYTVDLAIKFVEEDVKELKNDPDPRSQKLAEELERLIRKAKNAEDPNKKHTLVHKAFDIAVQAM RKVCNGIGIGEFKDSLSINATNIKHFKNCTSISGDLHILPVAFRGDSFTHTPPLDPQELDILKTVKEITGFLLIQAWPENRTDLHAFENLEIIRGRTKQHGQFSLAVVSLNITSLGLRSLKEISDGDVIISGNKNLCYANTINWKKLFGTSGQKTKIISNRGENSCKATGQVCHALCSPEGCWGPEPRDCV Motif0460_ems_3hM_1930_0001_0001__14__D
SLEEVKALIRKLVPDPRLVWALEDLLELLKKGDPLAEEVLRFYLASAREQGDKDLTKAIELVLKT RKVCNGIGIGEFKDSLSINATNIKHFKNCTSISGDLHILPVAFRGDSFTHTPPLDPQELDILKTVKEITGFLLIQAWPENRTDLHAFENLEIIRGRTKQHGQFSLAVVSLNITSLGLRSLKEISDGDVIISGNKNLCYANTINWKKLFGTSGQKTKIISNRGENSCKATGQVCHALCSPEGCWGPEPRDCV cside_mot_bf5a27bd715de8d76fa148d2778c2cdd_0001_1_000000009_0001_37_42_H_._bcov_4helix_00412_0001_0001__7__A
DELRELINDAQNKNDQELLKKVLELIEELIRRGDPSYQEIVLLLLFVADLLGDPEITRLAEELLK RKVCNGIGIGEFKDSLSINATNIKHFKNCTSISGDLHILPVAFRGDSFTHTPPLDPQELDILKTVKEITGFLLIQAWPENRTDLHAFENLEIIRGRTKQHGQFSLAVVSLNITSLGLRSLKEISDGDVIISGNKNLCYANTINWKKLFGTSGQKTKIISNRGENSCKATGQVCHALCSPEGCWGPEPRDCV Motif0255_bcov_4helix_09340_0001_0001__16__Q
DFEQETRLKLLLLLVQLQHLAKKDPDTAETEIDKIYKLAKKLGDETIRENAENAKRIVQELK VCQGTSNKLTQLGTFEDHFLSLQRMFNNCEVVLGNLEITYVQRNYDLSFLKTIQEVAGYVLIALNTVERIPLENLQIIRGNMYYENSYALAVLSNYDANKTGLKELPMRNLQEILHGAVRFSNNPALCNVESIQWRDIVSSDFLSNMSMDFQNHLGS nside_mot_359448c81ec7171dd466f2d64631b9c5_0001_1_000000012_0001_35_44_H_._ems_3hM_1581_0001_0003_0001__2__F
DHWEEVFRWALELLQEGTEQNDPTKAKKILEEAHKLLRRELSEEEARAVVRYLKQLVDRELS VCQGTSNKLTQLGTFEDHFLSLQRMFNNCEVVLGNLEITYVQRNYDLSFLKTIQEVAGYVLIALNTVERIPLENLQIIRGNMYYENSYALAVLSNYDANKTGLKELPMRNLQEILHGAVRFSNNPALCNVESIQWRDIVSSDFLSNMSMDFQNHLGS nside_mot_4a0b58da0a66d934d1bcaa80596e03bc_0001_1_000000014_0001_27_32_H_._ems_3hM_1087_0001_0001__17__G
SLEEVKELIRKLVPDPRLVWALEDLLELLKKGDPLAEEHLRFYLASAREQGDKDLTKAIELVLKT RKVCNGIGIGEFKDSLSINATNIKHFKNCTSISGDLHILPVAFRGDSFTHTPPLDPQELDILKTVKEITGFLLIQAWPENRTDLHAFENLEIIRGRTKQHGQFSLAVVSLNITSLGLRSLKEISDGDVIISGNKNLCYANTINWKKLFGTSGQKTKIISNRGENSCKATGQVCHALCSPEGCWGPEPRDCV cside_mot_bf5a27bd715de8d76fa148d2778c2cdd_0001_1_000000009_0001_37_42_H_._bcov_4helix_00412_0001_0001__39__H
DHWEEVFRWALELLQEATEQNDPTKAKKILEEAHKLLRRELSEEEARAVVRYRKQLVDRELS VCQGTSNKLTQLGTFEDHFLSLQRMFNNCEVVLGNLEITYVQRNYDLSFLKTIQEVAGYVLIALNTVERIPLENLQIIRGNMYYENSYALAVLSNYDANKTGLKELPMRNLQEILHGAVRFSNNPALCNVESIQWRDIVSSDFLSNMSMDFQNHLGS nside_mot_4a0b58da0a66d934d1bcaa80596e03bc_0001_1_000000014_0001_27_32_H_._ems_3hM_1087_0001_0001__53__R
DELRELINDAQNKNDPELLKKELELIEELIRRGDPSYQEIVLLLLFVADLLGDPEITRLAEELLK RKVCNGIGIGEFKDSLSINATNIKHFKNCTSISGDLHILPVAFRGDSFTHTPPLDPQELDILKTVKEITGFLLIQAWPENRTDLHAFENLEIIRGRTKQHGQFSLAVVSLNITSLGLRSLKEISDGDVIISGNKNLCYANTINWKKLFGTSGQKTKIISNRGENSCKATGQVCHALCSPEGCWGPEPRDCV Motif0255_bcov_4helix_09340_0001_0001__22__E
DEEQETRLKLLLLLVQLQHLAKKDPDTAETEIFKIYKLAKKLGDETIRENAENAKRIVQELK VCQGTSNKLTQLGTFEDHFLSLQRMFNNCEVVLGNLEITYVQRNYDLSFLKTIQEVAGYVLIALNTVERIPLENLQIIRGNMYYENSYALAVLSNYDANKTGLKELPMRNLQEILHGAVRFSNNPALCNVESIQWRDIVSSDFLSNMSMDFQNHLGS nside_mot_359448c81ec7171dd466f2d64631b9c5_0001_1_000000012_0001_35_44_H_._ems_3hM_1581_0001_0003_0001__33__F
DEAAEEVLRYLKKLGDPELAELIERLLRRVRKKKDPDLERTLEIIAVAVLYGDPEIARQALRALH VCQGTSNKLTQLGTFEDHFLSLQRMFNNCEVVLGNLEITYVQRNYDLSFLKTIQEVAGYVLIALNTVERIPLENLQIIRGNMYYENSYALAVLSNYDANKTGLKELPMRNLQEILHGAVRFSNNPALCNVESIQWRDIVSSDFLSNMSMDFQNHLGS nside_mot_4baece34555bc5def11fd3c4c5db93f5_0001_000000012_0001_38_48_H_._bcov_4helix_12481_0001_0001__28__R
DRHVADLIQHLLECGVPPEEILELIEDYIRWTGNPRFKKALELLEKLTRELGDPEEALRLFVERG VCQGTSNKLTQLGTFEDHFLSLQRMFNNCEVVLGNLEITYVQRNYDLSFLKTIQEVAGYVLIALNTVERIPLENLQIIRGNMYYENSYALAVLSNYDANKTGLKELPMRNLQEILHGAVRFSNNPALCNVESIQWRDIVSSDFLSNMSMDFQNHLGS nside_pol_15b3b5b7b23e1cb32ac7084deff429be_0001_1_000000003_0001__14__C
DDESLKLLLILVQIQLALERGEISNDQAKELAKRSEEKARKLGDEQVQRNVENVKEVIERFG VCQGTSNKLTQLGTFEDHFLSLQRMFNNCEVVLGNLEITYVQRNYDLSFLKTIQEVAGYVLIALNTVERIPLENLQIIRGNMYYENSYALAVLSNYDANKTGLKELPMRNLQEILHGAVRFSNNPALCNVESIQWRDIVSSDFLSNMSMDFQNHLGS nside_mot_359448c81ec7171dd466f2d64631b9c5_0001_1_000000012_0001_35_44_H_._HHH_eva_0380_0001_0001__35__S
QDESLKLLLILVQIQLALERGEISNDQAKELAKRVEEKARKLGDEQVQRNVENVKEVIERFG VCQGTSNKLTQLGTFEDHFLSLQRMFNNCEVVLGNLEITYVQRNYDLSFLKTIQEVAGYVLIALNTVERIPLENLQIIRGNMYYENSYALAVLSNYDANKTGLKELPMRNLQEILHGAVRFSNNPALCNVESIQWRDIVSSDFLSNMSMDFQNHLGS nside_mot_359448c81ec7171dd466f2d64631b9c5_0001_1_000000012_0001_35_44_H_._HHH_eva_0380_0001_0001__1__Q
DEAAEEVLRYLKKLGDPELAELIERLLERVRKKKDPDLERTLEIIAVAVLYGDPEIARDALRALH VCQGTSNKLTQLGTFEDHFLSLQRMFNNCEVVLGNLEITYVQRNYDLSFLKTIQEVAGYVLIALNTVERIPLENLQIIRGNMYYENSYALAVLSNYDANKTGLKELPMRNLQEILHGAVRFSNNPALCNVESIQWRDIVSSDFLSNMSMDFQNHLGS nside_mot_4baece34555bc5def11fd3c4c5db93f5_0001_000000012_0001_38_48_H_._bcov_4helix_12481_0001_0001__59__D
DEEQETRLKLGLLLVQLQHLAKKDPDTAETEIDKIYKLAKKLGDETIRENAENAKRIVQELK VCQGTSNKLTQLGTFEDHFLSLQRMFNNCEVVLGNLEITYVQRNYDLSFLKTIQEVAGYVLIALNTVERIPLENLQIIRGNMYYENSYALAVLSNYDANKTGLKELPMRNLQEILHGAVRFSNNPALCNVESIQWRDIVSSDFLSNMSMDFQNHLGS nside_mot_359448c81ec7171dd466f2d64631b9c5_0001_1_000000012_0001_35_44_H_._ems_3hM_1581_0001_0003_0001__11__G
MHWEEVFRWALELLQEATEQNDPTKAKKILEEAHKLLRRELSEEEARAVVRYLKQLVDRELS VCQGTSNKLTQLGTFEDHFLSLQRMFNNCEVVLGNLEITYVQRNYDLSFLKTIQEVAGYVLIALNTVERIPLENLQIIRGNMYYENSYALAVLSNYDANKTGLKELPMRNLQEILHGAVRFSNNPALCNVESIQWRDIVSSDFLSNMSMDFQNHLGS nside_mot_4a0b58da0a66d934d1bcaa80596e03bc_0001_1_000000014_0001_27_32_H_._ems_3hM_1087_0001_0001__1__M
DRHVADLIQHLLERGVPPEEILELIEDYIRWTGNPRFKKALELLEKLTRELGQPEEALRLFVERG VCQGTSNKLTQLGTFEDHFLSLQRMFNNCEVVLGNLEITYVQRNYDLSFLKTIQEVAGYVLIALNTVERIPLENLQIIRGNMYYENSYALAVLSNYDANKTGLKELPMRNLQEILHGAVRFSNNPALCNVESIQWRDIVSSDFLSNMSMDFQNHLGS nside_pol_15b3b5b7b23e1cb32ac7084deff429be_0001_1_000000003_0001__53__Q
SDELFSKVFLKVTELSMIVMNAKTEDEKKTALTKIKQIADKVQDEELSKFVKSALEHVKKEVG RKVCNGIGIGEFKDSLSINATNIKHFKNCTSISGDLHILPVAFRGDSFTHTPPLDPQELDILKTVKEITGFLLIQAWPENRTDLHAFENLEIIRGRTKQHGQFSLAVVSLNITSLGLRSLKEISDGDVIISGNKNLCYANTINWKKLFGTSGQKTKIISNRGENSCKATGQVCHALCSPEGCWGPEPRDCV Motif0628_ems_3hM_2692_0001_0001_0001__53__S
DYTVDLAIKFVEEVVKELKNDPDPRSQKLAEELERLIRKAKNAEDPNKKHTLVHKAFDIATQAM RKVCNGIGIGEFKDSLSINATNIKHFKNCTSISGDLHILPVAFRGDSFTHTPPLDPQELDILKTVKEITGFLLIQAWPENRTDLHAFENLEIIRGRTKQHGQFSLAVVSLNITSLGLRSLKEISDGDVIISGNKNLCYANTINWKKLFGTSGQKTKIISNRGENSCKATGQVCHALCSPEGCWGPEPRDCV Motif0460_ems_3hM_1930_0001_0001__61__T
DHWEEVFRWALELLQEATEQNDPTKAKKILEEAHKLLRRELSEEEARAVNRYLKQLVDRELS VCQGTSNKLTQLGTFEDHFLSLQRMFNNCEVVLGNLEITYVQRNYDLSFLKTIQEVAGYVLIALNTVERIPLENLQIIRGNMYYENSYALAVLSNYDANKTGLKELPMRNLQEILHGAVRFSNNPALCNVESIQWRDIVSSDFLSNMSMDFQNHLGS nside_mot_4a0b58da0a66d934d1bcaa80596e03bc_0001_1_000000014_0001_27_32_H_._ems_3hM_1087_0001_0001__50__N
SPDEAKKLLQEAEKLARKQNDRMELAYVEFLKHVLENAKRLNDKRWVESVRELARDALEELQS RKVCNGIGIGEFKDSLSINATNIKHFKNCTSISGDLHILPVAFRGDSFTHTPPLDPQELDILKTVKEITGFLLIQAWPENRTDLHAFENLEIIRGRTKQHGQFSLAVVSLNITSLGLRSLKEISDGDVIISGNKNLCYANTINWKKLFGTSGQKTKIISNRGENSCKATGQVCHALCSPEGCWGPEPRDCV cside_mot_3h_hb1_1541_000000003_0001_2_11_H_._ems_3hC_921_0001_0001_0002_0001__46__W
SELSEEALRLLEEGNPRDAEHVLIDLLFELEGRGDKELSELVLEILELLIRGDPDEARKLIKELT RKVCNGIGIGEFKDSLSINATNIKHFKNCTSISGDLHILPVAFRGDSFTHTPPLDPQELDILKTVKEITGFLLIQAWPENRTDLHAFENLEIIRGRTKQHGQFSLAVVSLNITSLGLRSLKEISDGDVIISGNKNLCYANTINWKKLFGTSGQKTKIISNRGENSCKATGQVCHALCSPEGCWGPEPRDCV Motif0173_bcov_4helix_14531_0001_0002_0001__32__G
SLEEVKELIRKLVPDPRLVWALEDLLELLKKGDPLAEEVIRFYLASAREQGDKDLTKAIELVLKT RKVCNGIGIGEFKDSLSINATNIKHFKNCTSISGDLHILPVAFRGDSFTHTPPLDPQELDILKTVKEITGFLLIQAWPENRTDLHAFENLEIIRGRTKQHGQFSLAVVSLNITSLGLRSLKEISDGDVIISGNKNLCYANTINWKKLFGTSGQKTKIISNRGENSCKATGQVCHALCSPEGCWGPEPRDCV cside_mot_bf5a27bd715de8d76fa148d2778c2cdd_0001_1_000000009_0001_37_42_H_._bcov_4helix_00412_0001_0001__40__I
PLEEVKKVVEEALKDDPELVHAVKTIIEAVKKGENDPIFLELLLRLLIETFGDPRLREALELVRK VCQGTSNKLTQLGTFEDHFLSLQRMFNNCEVVLGNLEITYVQRNYDLSFLKTIQEVAGYVLIALNTVERIPLENLQIIRGNMYYENSYALAVLSNYDANKTGLKELPMRNLQEILHGAVRFSNNPALCNVESIQWRDIVSSDFLSNMSMDFQNHLGS nside_mot_33a3a00fc629d06a96f91cefd1c5e1ea_0001_1_000000011_0001_43_48_H_._bcov_4helix_12241_0001_0001__21__H
DEEQETFLKLLLLLVQLQHLAKKDPDTAETEIDKIYKLAKKLGDETIRENAENAKRIVQELK VCQGTSNKLTQLGTFEDHFLSLQRMFNNCEVVLGNLEITYVQRNYDLSFLKTIQEVAGYVLIALNTVERIPLENLQIIRGNMYYENSYALAVLSNYDANKTGLKELPMRNLQEILHGAVRFSNNPALCNVESIQWRDIVSSDFLSNMSMDFQNHLGS nside_mot_359448c81ec7171dd466f2d64631b9c5_0001_1_000000012_0001_35_44_H_._ems_3hM_1581_0001_0003_0001__7__F
DRHVADLIQHLMERGVPPEEILELIEDYIRWTGNPRFKKALELLEKLTRELGDPEEALRLFVERG VCQGTSNKLTQLGTFEDHFLSLQRMFNNCEVVLGNLEITYVQRNYDLSFLKTIQEVAGYVLIALNTVERIPLENLQIIRGNMYYENSYALAVLSNYDANKTGLKELPMRNLQEILHGAVRFSNNPALCNVESIQWRDIVSSDFLSNMSMDFQNHLGS nside_pol_15b3b5b7b23e1cb32ac7084deff429be_0001_1_000000003_0001__12__M
DDESLKLLLILVQIQLALERGEISNDQAKELAKRVEEKARKLGDEQVQRNVENVPEVIERFG VCQGTSNKLTQLGTFEDHFLSLQRMFNNCEVVLGNLEITYVQRNYDLSFLKTIQEVAGYVLIALNTVERIPLENLQIIRGNMYYENSYALAVLSNYDANKTGLKELPMRNLQEILHGAVRFSNNPALCNVESIQWRDIVSSDFLSNMSMDFQNHLGS nside_mot_359448c81ec7171dd466f2d64631b9c5_0001_1_000000012_0001_35_44_H_._HHH_eva_0380_0001_0001__55__P
DELRELINDAQNKNDPELLKKVLRLIEELIRRGDPSYQEIVLLLLFVADLLGDPEITRLAEELLK RKVCNGIGIGEFKDSLSINATNIKHFKNCTSISGDLHILPVAFRGDSFTHTPPLDPQELDILKTVKEITGFLLIQAWPENRTDLHAFENLEIIRGRTKQHGQFSLAVVSLNITSLGLRSLKEISDGDVIISGNKNLCYANTINWKKLFGTSGQKTKIISNRGENSCKATGQVCHALCSPEGCWGPEPRDCV Motif0255_bcov_4helix_09340_0001_0001__24__R
SELSEEALRYLEEGNPRDAEHVLIDLLFELENRGDKELSELVLEILELLIRGDPDEARKLIKELT RKVCNGIGIGEFKDSLSINATNIKHFKNCTSISGDLHILPVAFRGDSFTHTPPLDPQELDILKTVKEITGFLLIQAWPENRTDLHAFENLEIIRGRTKQHGQFSLAVVSLNITSLGLRSLKEISDGDVIISGNKNLCYANTINWKKLFGTSGQKTKIISNRGENSCKATGQVCHALCSPEGCWGPEPRDCV Motif0173_bcov_4helix_14531_0001_0002_0001__10__Y
SLEEVKELIRKLVPDPRLVWALEDLLELLKKGDPLAEEVLRFYLASAREQGDKDLRKAIELVLKT RKVCNGIGIGEFKDSLSINATNIKHFKNCTSISGDLHILPVAFRGDSFTHTPPLDPQELDILKTVKEITGFLLIQAWPENRTDLHAFENLEIIRGRTKQHGQFSLAVVSLNITSLGLRSLKEISDGDVIISGNKNLCYANTINWKKLFGTSGQKTKIISNRGENSCKATGQVCHALCSPEGCWGPEPRDCV cside_mot_bf5a27bd715de8d76fa148d2778c2cdd_0001_1_000000009_0001_37_42_H_._bcov_4helix_00412_0001_0001__56__R
DRHVADLIQHLLERGVPPEEILELIEDYIRWTGNPRFKKALELLEKLTRELGDTEEALRLFVERG VCQGTSNKLTQLGTFEDHFLSLQRMFNNCEVVLGNLEITYVQRNYDLSFLKTIQEVAGYVLIALNTVERIPLENLQIIRGNMYYENSYALAVLSNYDANKTGLKELPMRNLQEILHGAVRFSNNPALCNVESIQWRDIVSSDFLSNMSMDFQNHLGS nside_pol_15b3b5b7b23e1cb32ac7084deff429be_0001_1_000000003_0001__54__T
DYTVDLAIKFVEEVVKELKNDPDPRSQKLSEELERLIRKAKNAEDPNKKHTLVHKAFDIAVQAM RKVCNGIGIGEFKDSLSINATNIKHFKNCTSISGDLHILPVAFRGDSFTHTPPLDPQELDILKTVKEITGFLLIQAWPENRTDLHAFENLEIIRGRTKQHGQFSLAVVSLNITSLGLRSLKEISDGDVIISGNKNLCYANTINWKKLFGTSGQKTKIISNRGENSCKATGQVCHALCSPEGCWGPEPRDCV Motif0460_ems_3hM_1930_0001_0001__30__S
SLEEVKELIRKLVPDPRLVWALEDLLELLKKPDPLAEEVLRFYLASAREQGDKDLTKAIELVLKT RKVCNGIGIGEFKDSLSINATNIKHFKNCTSISGDLHILPVAFRGDSFTHTPPLDPQELDILKTVKEITGFLLIQAWPENRTDLHAFENLEIIRGRTKQHGQFSLAVVSLNITSLGLRSLKEISDGDVIISGNKNLCYANTINWKKLFGTSGQKTKIISNRGENSCKATGQVCHALCSPEGCWGPEPRDCV cside_mot_bf5a27bd715de8d76fa148d2778c2cdd_0001_1_000000009_0001_37_42_H_._bcov_4helix_00412_0001_0001__32__P
DELRELINDAQNKNDPELLKKVLELIEELIRRGDPSYQEIVDLLLFVADLLGDPEITRLAEELLK RKVCNGIGIGEFKDSLSINATNIKHFKNCTSISGDLHILPVAFRGDSFTHTPPLDPQELDILKTVKEITGFLLIQAWPENRTDLHAFENLEIIRGRTKQHGQFSLAVVSLNITSLGLRSLKEISDGDVIISGNKNLCYANTINWKKLFGTSGQKTKIISNRGENSCKATGQVCHALCSPEGCWGPEPRDCV Motif0255_bcov_4helix_09340_0001_0001__42__D
SDELFSKVFLKVTELSMIVMNAKTEDEKKTALTKIKQIADKAQDEELSKFVKRALEHVKKEVG RKVCNGIGIGEFKDSLSINATNIKHFKNCTSISGDLHILPVAFRGDSFTHTPPLDPQELDILKTVKEITGFLLIQAWPENRTDLHAFENLEIIRGRTKQHGQFSLAVVSLNITSLGLRSLKEISDGDVIISGNKNLCYANTINWKKLFGTSGQKTKIISNRGENSCKATGQVCHALCSPEGCWGPEPRDCV Motif0628_ems_3hM_2692_0001_0001_0001__42__A
DELRELINHAQNKNDPELLKKVLELIEELIRRGDPSYQEIVLLLLFVADLLGDPEITRLAEELLK RKVCNGIGIGEFKDSLSINATNIKHFKNCTSISGDLHILPVAFRGDSFTHTPPLDPQELDILKTVKEITGFLLIQAWPENRTDLHAFENLEIIRGRTKQHGQFSLAVVSLNITSLGLRSLKEISDGDVIISGNKNLCYANTINWKKLFGTSGQKTKIISNRGENSCKATGQVCHALCSPEGCWGPEPRDCV Motif0255_bcov_4helix_09340_0001_0001__9__H
PLEEVKKVVEEALKDDPELVRAVKTIIEAVKKGENDPIFLELLLRLLIETFGDPRLREALELVRG VCQGTSNKLTQLGTFEDHFLSLQRMFNNCEVVLGNLEITYVQRNYDLSFLKTIQEVAGYVLIALNTVERIPLENLQIIRGNMYYENSYALAVLSNYDANKTGLKELPMRNLQEILHGAVRFSNNPALCNVESIQWRDIVSSDFLSNMSMDFQNHLGS nside_mot_33a3a00fc629d06a96f91cefd1c5e1ea_0001_1_000000011_0001_43_48_H_._bcov_4helix_12241_0001_0001__65__G
SLEEVKELIRKLVPDPRLVWALEDLLELLKKGDPLAEEKLRFYLASAREQGDKDLTKAIELVLKT RKVCNGIGIGEFKDSLSINATNIKHFKNCTSISGDLHILPVAFRGDSFTHTPPLDPQELDILKTVKEITGFLLIQAWPENRTDLHAFENLEIIRGRTKQHGQFSLAVVSLNITSLGLRSLKEISDGDVIISGNKNLCYANTINWKKLFGTSGQKTKIISNRGENSCKATGQVCHALCSPEGCWGPEPRDCV cside_mot_bf5a27bd715de8d76fa148d2778c2cdd_0001_1_000000009_0001_37_42_H_._bcov_4helix_00412_0001_0001__39__K
DDESLKLLLILMQIQLALERGEISNDQAKELAKRVEEKARKLGDEQVQRNVENVKEVIERFG VCQGTSNKLTQLGTFEDHFLSLQRMFNNCEVVLGNLEITYVQRNYDLSFLKTIQEVAGYVLIALNTVERIPLENLQIIRGNMYYENSYALAVLSNYDANKTGLKELPMRNLQEILHGAVRFSNNPALCNVESIQWRDIVSSDFLSNMSMDFQNHLGS nside_mot_359448c81ec7171dd466f2d64631b9c5_0001_1_000000012_0001_35_44_H_._HHH_eva_0380_0001_0001__12__M
DEAAEEVLRYLKKLGDPELAELIERLLERVRKKKDPDLHRTLEIIAVAVLYGDPEIARQALRALH VCQGTSNKLTQLGTFEDHFLSLQRMFNNCEVVLGNLEITYVQRNYDLSFLKTIQEVAGYVLIALNTVERIPLENLQIIRGNMYYENSYALAVLSNYDANKTGLKELPMRNLQEILHGAVRFSNNPALCNVESIQWRDIVSSDFLSNMSMDFQNHLGS nside_mot_4baece34555bc5def11fd3c4c5db93f5_0001_000000012_0001_38_48_H_._bcov_4helix_12481_0001_0001__39__H
DYTVDLAIKFVEEVVKELKNDPDPRSQKLAEELERLIRKAKNAEDPNKKHTLVHKAFDIAVQQM RKVCNGIGIGEFKDSLSINATNIKHFKNCTSISGDLHILPVAFRGDSFTHTPPLDPQELDILKTVKEITGFLLIQAWPENRTDLHAFENLEIIRGRTKQHGQFSLAVVSLNITSLGLRSLKEISDGDVIISGNKNLCYANTINWKKLFGTSGQKTKIISNRGENSCKATGQVCHALCSPEGCWGPEPRDCV Motif0460_ems_3hM_1930_0001_0001__63__Q
SLEEVKRLIRKLVPDPRLVWALEDLLELLKKGDPLAEEVLRFYLASAREQGDKDLTKAIELVLKT RKVCNGIGIGEFKDSLSINATNIKHFKNCTSISGDLHILPVAFRGDSFTHTPPLDPQELDILKTVKEITGFLLIQAWPENRTDLHAFENLEIIRGRTKQHGQFSLAVVSLNITSLGLRSLKEISDGDVIISGNKNLCYANTINWKKLFGTSGQKTKIISNRGENSCKATGQVCHALCSPEGCWGPEPRDCV cside_mot_bf5a27bd715de8d76fa148d2778c2cdd_0001_1_000000009_0001_37_42_H_._bcov_4helix_00412_0001_0001__7__R
SLEEVKELIRKLVPDPRLVWALEDLLELLKKGDPLAEEVLRFYLAAAREQGDKDLTKAIELVLKT RKVCNGIGIGEFKDSLSINATNIKHFKNCTSISGDLHILPVAFRGDSFTHTPPLDPQELDILKTVKEITGFLLIQAWPENRTDLHAFENLEIIRGRTKQHGQFSLAVVSLNITSLGLRSLKEISDGDVIISGNKNLCYANTINWKKLFGTSGQKTKIISNRGENSCKATGQVCHALCSPEGCWGPEPRDCV cside_mot_bf5a27bd715de8d76fa148d2778c2cdd_0001_1_000000009_0001_37_42_H_._bcov_4helix_00412_0001_0001__46__A
SPDEAKKLLQEAEKLALKQNDRMELAYVEFLKHVLENAKRLNDKRAVESVRELARDALEELQS RKVCNGIGIGEFKDSLSINATNIKHFKNCTSISGDLHILPVAFRGDSFTHTPPLDPQELDILKTVKEITGFLLIQAWPENRTDLHAFENLEIIRGRTKQHGQFSLAVVSLNITSLGLRSLKEISDGDVIISGNKNLCYANTINWKKLFGTSGQKTKIISNRGENSCKATGQVCHALCSPEGCWGPEPRDCV cside_mot_3h_hb1_1541_000000003_0001_2_11_H_._ems_3hC_921_0001_0001_0002_0001__17__L
DDESLKLLLILVQIQLALERGEISNDQAKELAKRVEEKARLLGDEQVQRNVENVKEVIERFG VCQGTSNKLTQLGTFEDHFLSLQRMFNNCEVVLGNLEITYVQRNYDLSFLKTIQEVAGYVLIALNTVERIPLENLQIIRGNMYYENSYALAVLSNYDANKTGLKELPMRNLQEILHGAVRFSNNPALCNVESIQWRDIVSSDFLSNMSMDFQNHLGS nside_mot_359448c81ec7171dd466f2d64631b9c5_0001_1_000000012_0001_35_44_H_._HHH_eva_0380_0001_0001__41__L
DEEQETRLKLLLLLVQLQHLAKKDPDTAETEIDKIYKLAKKLGDETDRENAENAKRIVQELK VCQGTSNKLTQLGTFEDHFLSLQRMFNNCEVVLGNLEITYVQRNYDLSFLKTIQEVAGYVLIALNTVERIPLENLQIIRGNMYYENSYALAVLSNYDANKTGLKELPMRNLQEILHGAVRFSNNPALCNVESIQWRDIVSSDFLSNMSMDFQNHLGS nside_mot_359448c81ec7171dd466f2d64631b9c5_0001_1_000000012_0001_35_44_H_._ems_3hM_1581_0001_0003_0001__47__D
SPDEAKKLLQEAEKLARKQNDRMELAYVEFLKHVLVNAKRLNDKRAVESVRELARDALEELQS RKVCNGIGIGEFKDSLSINATNIKHFKNCTSISGDLHILPVAFRGDSFTHTPPLDPQELDILKTVKEITGFLLIQAWPENRTDLHAFENLEIIRGRTKQHGQFSLAVVSLNITSLGLRSLKEISDGDVIISGNKNLCYANTINWKKLFGTSGQKTKIISNRGENSCKATGQVCHALCSPEGCWGPEPRDCV cside_mot_3h_hb1_1541_000000003_0001_2_11_H_._ems_3hC_921_0001_0001_0002_0001__36__V
DEAAEEVLRYLKKLGDPELAELIERLLERVRKKKDPDLTRTLEIIAVAVLYGDPEIARQALRALH VCQGTSNKLTQLGTFEDHFLSLQRMFNNCEVVLGNLEITYVQRNYDLSFLKTIQEVAGYVLIALNTVERIPLENLQIIRGNMYYENSYALAVLSNYDANKTGLKELPMRNLQEILHGAVRFSNNPALCNVESIQWRDIVSSDFLSNMSMDFQNHLGS nside_mot_4baece34555bc5def11fd3c4c5db93f5_0001_000000012_0001_38_48_H_._bcov_4helix_12481_0001_0001__39__T
SPDEAKKLLQEAEKLARKQNDRMELAYVEFLKHVLENAKRLNDKRAGESVRELARDALEELQS RKVCNGIGIGEFKDSLSINATNIKHFKNCTSISGDLHILPVAFRGDSFTHTPPLDPQELDILKTVKEITGFLLIQAWPENRTDLHAFENLEIIRGRTKQHGQFSLAVVSLNITSLGLRSLKEISDGDVIISGNKNLCYANTINWKKLFGTSGQKTKIISNRGENSCKATGQVCHALCSPEGCWGPEPRDCV cside_mot_3h_hb1_1541_000000003_0001_2_11_H_._ems_3hC_921_0001_0001_0002_0001__47__G
DHWEEVFRWALELLQEATEQNDPTKAKKILEEAHKLLRRELSEEEARAVVRYLKILVDRELS VCQGTSNKLTQLGTFEDHFLSLQRMFNNCEVVLGNLEITYVQRNYDLSFLKTIQEVAGYVLIALNTVERIPLENLQIIRGNMYYENSYALAVLSNYDANKTGLKELPMRNLQEILHGAVRFSNNPALCNVESIQWRDIVSSDFLSNMSMDFQNHLGS nside_mot_4a0b58da0a66d934d1bcaa80596e03bc_0001_1_000000014_0001_27_32_H_._ems_3hM_1087_0001_0001__55__I
SELSEEALRLLEEGNPRDAEHVLIDLLFELENRGDKELSELVLEILELLKRGDPDEARKLIKELT RKVCNGIGIGEFKDSLSINATNIKHFKNCTSISGDLHILPVAFRGDSFTHTPPLDPQELDILKTVKEITGFLLIQAWPENRTDLHAFENLEIIRGRTKQHGQFSLAVVSLNITSLGLRSLKEISDGDVIISGNKNLCYANTINWKKLFGTSGQKTKIISNRGENSCKATGQVCHALCSPEGCWGPEPRDCV Motif0173_bcov_4helix_14531_0001_0002_0001__50__K
PLEEVKKVVEEALKDMPELVRAVKTIIEAVKKGENDPIFLELLLRLLIETFGDPRLREALELVRK VCQGTSNKLTQLGTFEDHFLSLQRMFNNCEVVLGNLEITYVQRNYDLSFLKTIQEVAGYVLIALNTVERIPLENLQIIRGNMYYENSYALAVLSNYDANKTGLKELPMRNLQEILHGAVRFSNNPALCNVESIQWRDIVSSDFLSNMSMDFQNHLGS nside_mot_33a3a00fc629d06a96f91cefd1c5e1ea_0001_1_000000011_0001_43_48_H_._bcov_4helix_12241_0001_0001__16__M
SDELFSKVFLKVTELSMIVMNAKTEDEKKTALTKIKQIADKVQDEELSKFVKRAPEHVKKEVG RKVCNGIGIGEFKDSLSINATNIKHFKNCTSISGDLHILPVAFRGDSFTHTPPLDPQELDILKTVKEITGFLLIQAWPENRTDLHAFENLEIIRGRTKQHGQFSLAVVSLNITSLGLRSLKEISDGDVIISGNKNLCYANTINWKKLFGTSGQKTKIISNRGENSCKATGQVCHALCSPEGCWGPEPRDCV Motif0628_ems_3hM_2692_0001_0001_0001__55__P
SPDEAKKLLQEAEKLARKQNDRMELAYVEFLKHVLENAKRLNDKRAVESVRELPRDALEELQS RKVCNGIGIGEFKDSLSINATNIKHFKNCTSISGDLHILPVAFRGDSFTHTPPLDPQELDILKTVKEITGFLLIQAWPENRTDLHAFENLEIIRGRTKQHGQFSLAVVSLNITSLGLRSLKEISDGDVIISGNKNLCYANTINWKKLFGTSGQKTKIISNRGENSCKATGQVCHALCSPEGCWGPEPRDCV cside_mot_3h_hb1_1541_000000003_0001_2_11_H_._ems_3hC_921_0001_0001_0002_0001__54__P
DRNVADLIQHLLERGVPPEEILELIEDYIRWTGNPRFKKALELLEKLTRELGDPEEALRLFVERG VCQGTSNKLTQLGTFEDHFLSLQRMFNNCEVVLGNLEITYVQRNYDLSFLKTIQEVAGYVLIALNTVERIPLENLQIIRGNMYYENSYALAVLSNYDANKTGLKELPMRNLQEILHGAVRFSNNPALCNVESIQWRDIVSSDFLSNMSMDFQNHLGS nside_pol_15b3b5b7b23e1cb32ac7084deff429be_0001_1_000000003_0001__3__N
DRHVADLIQHLLERGVPPEEILELIEDYIRWTGNPRFKKALELLEKLTRELGDPEERLRLFVERG VCQGTSNKLTQLGTFEDHFLSLQRMFNNCEVVLGNLEITYVQRNYDLSFLKTIQEVAGYVLIALNTVERIPLENLQIIRGNMYYENSYALAVLSNYDANKTGLKELPMRNLQEILHGAVRFSNNPALCNVESIQWRDIVSSDFLSNMSMDFQNHLGS nside_pol_15b3b5b7b23e1cb32ac7084deff429be_0001_1_000000003_0001__57__R
SELSLEALRLLEEGNPRDAEHVLIDLLFELENRGDKELSELVLEILELLIRGDPDEARKLIKELT RKVCNGIGIGEFKDSLSINATNIKHFKNCTSISGDLHILPVAFRGDSFTHTPPLDPQELDILKTVKEITGFLLIQAWPENRTDLHAFENLEIIRGRTKQHGQFSLAVVSLNITSLGLRSLKEISDGDVIISGNKNLCYANTINWKKLFGTSGQKTKIISNRGENSCKATGQVCHALCSPEGCWGPEPRDCV Motif0173_bcov_4helix_14531_0001_0002_0001__5__L
DDESLKLLLILVQIQLALERGEISNDQAKELAKRVEEKARKLGDEQVQRNVENVKEVIERQG VCQGTSNKLTQLGTFEDHFLSLQRMFNNCEVVLGNLEITYVQRNYDLSFLKTIQEVAGYVLIALNTVERIPLENLQIIRGNMYYENSYALAVLSNYDANKTGLKELPMRNLQEILHGAVRFSNNPALCNVESIQWRDIVSSDFLSNMSMDFQNHLGS nside_mot_359448c81ec7171dd466f2d64631b9c5_0001_1_000000012_0001_35_44_H_._HHH_eva_0380_0001_0001__61__Q
DDESLKLLLILVQIQLALERGEISNDQAKELAKRVEEKARKLGDEQVQRNVENAKEVIERFG VCQGTSNKLTQLGTFEDHFLSLQRMFNNCEVVLGNLEITYVQRNYDLSFLKTIQEVAGYVLIALNTVERIPLENLQIIRGNMYYENSYALAVLSNYDANKTGLKELPMRNLQEILHGAVRFSNNPALCNVESIQWRDIVSSDFLSNMSMDFQNHLGS nside_mot_359448c81ec7171dd466f2d64631b9c5_0001_1_000000012_0001_35_44_H_._HHH_eva_0380_0001_0001__54__A
DYTVDLAIKFVEEVVKELKNDPDPRSQKLAEELERLIRKAKNAEDPNKKHTSVHKAFDIAVQAM RKVCNGIGIGEFKDSLSINATNIKHFKNCTSISGDLHILPVAFRGDSFTHTPPLDPQELDILKTVKEITGFLLIQAWPENRTDLHAFENLEIIRGRTKQHGQFSLAVVSLNITSLGLRSLKEISDGDVIISGNKNLCYANTINWKKLFGTSGQKTKIISNRGENSCKATGQVCHALCSPEGCWGPEPRDCV Motif0460_ems_3hM_1930_0001_0001__52__S
DEAAEEVLRYLKKLGDPELAELIERLLERVRKKKDPDLEVTLEIIAVAVLYGDPEIARQALRALH VCQGTSNKLTQLGTFEDHFLSLQRMFNNCEVVLGNLEITYVQRNYDLSFLKTIQEVAGYVLIALNTVERIPLENLQIIRGNMYYENSYALAVLSNYDANKTGLKELPMRNLQEILHGAVRFSNNPALCNVESIQWRDIVSSDFLSNMSMDFQNHLGS nside_mot_4baece34555bc5def11fd3c4c5db93f5_0001_000000012_0001_38_48_H_._bcov_4helix_12481_0001_0001__40__V
DYTVDLAIKFVEEVVKELKNDPDPRSQKLAEELERLIRKAKNAEDPNKKLTLVHKAFDIAVQAM RKVCNGIGIGEFKDSLSINATNIKHFKNCTSISGDLHILPVAFRGDSFTHTPPLDPQELDILKTVKEITGFLLIQAWPENRTDLHAFENLEIIRGRTKQHGQFSLAVVSLNITSLGLRSLKEISDGDVIISGNKNLCYANTINWKKLFGTSGQKTKIISNRGENSCKATGQVCHALCSPEGCWGPEPRDCV Motif0460_ems_3hM_1930_0001_0001__50__L
DELRELINDAQNKNDPELLKKVLELIFELIRRGDPSYQEIVLLLLFVADLLGDPEITRLAEELLK RKVCNGIGIGEFKDSLSINATNIKHFKNCTSISGDLHILPVAFRGDSFTHTPPLDPQELDILKTVKEITGFLLIQAWPENRTDLHAFENLEIIRGRTKQHGQFSLAVVSLNITSLGLRSLKEISDGDVIISGNKNLCYANTINWKKLFGTSGQKTKIISNRGENSCKATGQVCHALCSPEGCWGPEPRDCV Motif0255_bcov_4helix_09340_0001_0001__27__F
SDELFSKVFLKVTELSMIVMNAKTEDEKKTALTKIKQIADKVQDEELSKFVKRACEHVKKEVG RKVCNGIGIGEFKDSLSINATNIKHFKNCTSISGDLHILPVAFRGDSFTHTPPLDPQELDILKTVKEITGFLLIQAWPENRTDLHAFENLEIIRGRTKQHGQFSLAVVSLNITSLGLRSLKEISDGDVIISGNKNLCYANTINWKKLFGTSGQKTKIISNRGENSCKATGQVCHALCSPEGCWGPEPRDCV Motif0628_ems_3hM_2692_0001_0001_0001__55__C
DELREWINDAQNKNDPELLKKVLELIEELIRRGDPSYQEIVLLLLFVADLLGDPEITRLAEELLK RKVCNGIGIGEFKDSLSINATNIKHFKNCTSISGDLHILPVAFRGDSFTHTPPLDPQELDILKTVKEITGFLLIQAWPENRTDLHAFENLEIIRGRTKQHGQFSLAVVSLNITSLGLRSLKEISDGDVIISGNKNLCYANTINWKKLFGTSGQKTKIISNRGENSCKATGQVCHALCSPEGCWGPEPRDCV Motif0255_bcov_4helix_09340_0001_0001__6__W
DEEQETRLKLLLLLVQLQHLAKKDPDQAETEIDKIYKLAKKLGDETIRENAENAKRIVQELK VCQGTSNKLTQLGTFEDHFLSLQRMFNNCEVVLGNLEITYVQRNYDLSFLKTIQEVAGYVLIALNTVERIPLENLQIIRGNMYYENSYALAVLSNYDANKTGLKELPMRNLQEILHGAVRFSNNPALCNVESIQWRDIVSSDFLSNMSMDFQNHLGS nside_mot_359448c81ec7171dd466f2d64631b9c5_0001_1_000000012_0001_35_44_H_._ems_3hM_1581_0001_0003_0001__27__Q
SDLLFSKVFLKVTELSMIVMNAKTEDEKKTALTKIKQIADKVQDEELSKFVKRALEHVKKEVG RKVCNGIGIGEFKDSLSINATNIKHFKNCTSISGDLHILPVAFRGDSFTHTPPLDPQELDILKTVKEITGFLLIQAWPENRTDLHAFENLEIIRGRTKQHGQFSLAVVSLNITSLGLRSLKEISDGDVIISGNKNLCYANTINWKKLFGTSGQKTKIISNRGENSCKATGQVCHALCSPEGCWGPEPRDCV Motif0628_ems_3hM_2692_0001_0001_0001__3__L
DYTVDLAIKFVEEVVKELKNDPDPRSQKLAEEYERLIRKAKNAEDPNKKHTLVHKAFDIAVQAM RKVCNGIGIGEFKDSLSINATNIKHFKNCTSISGDLHILPVAFRGDSFTHTPPLDPQELDILKTVKEITGFLLIQAWPENRTDLHAFENLEIIRGRTKQHGQFSLAVVSLNITSLGLRSLKEISDGDVIISGNKNLCYANTINWKKLFGTSGQKTKIISNRGENSCKATGQVCHALCSPEGCWGPEPRDCV Motif0460_ems_3hM_1930_0001_0001__33__Y
SEMSEEALRLLEEGNPRDAEHVLIDLLFELENRGDKELSELVLEILELLIRGDPDEARKLIKELT RKVCNGIGIGEFKDSLSINATNIKHFKNCTSISGDLHILPVAFRGDSFTHTPPLDPQELDILKTVKEITGFLLIQAWPENRTDLHAFENLEIIRGRTKQHGQFSLAVVSLNITSLGLRSLKEISDGDVIISGNKNLCYANTINWKKLFGTSGQKTKIISNRGENSCKATGQVCHALCSPEGCWGPEPRDCV Motif0173_bcov_4helix_14531_0001_0002_0001__3__M
DDESLKLLLILVQIQLALERGEISADQAKELAKRVEEKARKLGDEQVQRNVENVKEVIERFG VCQGTSNKLTQLGTFEDHFLSLQRMFNNCEVVLGNLEITYVQRNYDLSFLKTIQEVAGYVLIALNTVERIPLENLQIIRGNMYYENSYALAVLSNYDANKTGLKELPMRNLQEILHGAVRFSNNPALCNVESIQWRDIVSSDFLSNMSMDFQNHLGS nside_mot_359448c81ec7171dd466f2d64631b9c5_0001_1_000000012_0001_35_44_H_._HHH_eva_0380_0001_0001__25__A
SELSEEALRLLEEGNPRDAEHVLIDLLFETENRGDKELSELVLEILELLIRGDPDEARKLIKELT RKVCNGIGIGEFKDSLSINATNIKHFKNCTSISGDLHILPVAFRGDSFTHTPPLDPQELDILKTVKEITGFLLIQAWPENRTDLHAFENLEIIRGRTKQHGQFSLAVVSLNITSLGLRSLKEISDGDVIISGNKNLCYANTINWKKLFGTSGQKTKIISNRGENSCKATGQVCHALCSPEGCWGPEPRDCV Motif0173_bcov_4helix_14531_0001_0002_0001__30__T
DEEQETRLKLLLLLVQLQHLSKKDPDTAETEIDKIYKLAKKLGDETIRENAENAKRIVQELK VCQGTSNKLTQLGTFEDHFLSLQRMFNNCEVVLGNLEITYVQRNYDLSFLKTIQEVAGYVLIALNTVERIPLENLQIIRGNMYYENSYALAVLSNYDANKTGLKELPMRNLQEILHGAVRFSNNPALCNVESIQWRDIVSSDFLSNMSMDFQNHLGS nside_mot_359448c81ec7171dd466f2d64631b9c5_0001_1_000000012_0001_35_44_H_._ems_3hM_1581_0001_0003_0001__21__S
DHWEEVFRWALELLQEATEQNDPTKAKKILEEAHKLLRRELSEEEARAGVRYLKQLVDRELS VCQGTSNKLTQLGTFEDHFLSLQRMFNNCEVVLGNLEITYVQRNYDLSFLKTIQEVAGYVLIALNTVERIPLENLQIIRGNMYYENSYALAVLSNYDANKTGLKELPMRNLQEILHGAVRFSNNPALCNVESIQWRDIVSSDFLSNMSMDFQNHLGS nside_mot_4a0b58da0a66d934d1bcaa80596e03bc_0001_1_000000014_0001_27_32_H_._ems_3hM_1087_0001_0001__49__G
RYTVDLAIKFVEEVVKELKNDPDPRSQKLAEELERLIRKAKNAEDPNKKHTLVHKAFDIAVQAM RKVCNGIGIGEFKDSLSINATNIKHFKNCTSISGDLHILPVAFRGDSFTHTPPLDPQELDILKTVKEITGFLLIQAWPENRTDLHAFENLEIIRGRTKQHGQFSLAVVSLNITSLGLRSLKEISDGDVIISGNKNLCYANTINWKKLFGTSGQKTKIISNRGENSCKATGQVCHALCSPEGCWGPEPRDCV Motif0460_ems_3hM_1930_0001_0001__1__R
GEAAEEVLRYLKKLGDPELAELIERLLERVRKKKDPDLERTLEIIAVAVLYGDPEIARQALRALH VCQGTSNKLTQLGTFEDHFLSLQRMFNNCEVVLGNLEITYVQRNYDLSFLKTIQEVAGYVLIALNTVERIPLENLQIIRGNMYYENSYALAVLSNYDANKTGLKELPMRNLQEILHGAVRFSNNPALCNVESIQWRDIVSSDFLSNMSMDFQNHLGS nside_mot_4baece34555bc5def11fd3c4c5db93f5_0001_000000012_0001_38_48_H_._bcov_4helix_12481_0001_0001__1__G
PLEEVKKVVEEALKDDPELVRAVKTIIEAVKKGENDPIFLELLLRLLIENFGDPRLREALELVRK VCQGTSNKLTQLGTFEDHFLSLQRMFNNCEVVLGNLEITYVQRNYDLSFLKTIQEVAGYVLIALNTVERIPLENLQIIRGNMYYENSYALAVLSNYDANKTGLKELPMRNLQEILHGAVRFSNNPALCNVESIQWRDIVSSDFLSNMSMDFQNHLGS nside_mot_33a3a00fc629d06a96f91cefd1c5e1ea_0001_1_000000011_0001_43_48_H_._bcov_4helix_12241_0001_0001__50__N
SLEEVKELIRKLVPDPRLVWALEDLLELLKKGDPLAEEVLRFYLASAREQGDADLTKAIELVLKT RKVCNGIGIGEFKDSLSINATNIKHFKNCTSISGDLHILPVAFRGDSFTHTPPLDPQELDILKTVKEITGFLLIQAWPENRTDLHAFENLEIIRGRTKQHGQFSLAVVSLNITSLGLRSLKEISDGDVIISGNKNLCYANTINWKKLFGTSGQKTKIISNRGENSCKATGQVCHALCSPEGCWGPEPRDCV cside_mot_bf5a27bd715de8d76fa148d2778c2cdd_0001_1_000000009_0001_37_42_H_._bcov_4helix_00412_0001_0001__53__A
SELSEEALRLLEEGNPRDACHVLIDLLFELENRGDKELSELVLEILELLIRGDPDEARKLIKELT RKVCNGIGIGEFKDSLSINATNIKHFKNCTSISGDLHILPVAFRGDSFTHTPPLDPQELDILKTVKEITGFLLIQAWPENRTDLHAFENLEIIRGRTKQHGQFSLAVVSLNITSLGLRSLKEISDGDVIISGNKNLCYANTINWKKLFGTSGQKTKIISNRGENSCKATGQVCHALCSPEGCWGPEPRDCV Motif0173_bcov_4helix_14531_0001_0002_0001__20__C
DRHVADLIQHLLERGVYPEEILELIEDYIRWTGNPRFKKALELLEKLTRELGDPEEALRLFVERG VCQGTSNKLTQLGTFEDHFLSLQRMFNNCEVVLGNLEITYVQRNYDLSFLKTIQEVAGYVLIALNTVERIPLENLQIIRGNMYYENSYALAVLSNYDANKTGLKELPMRNLQEILHGAVRFSNNPALCNVESIQWRDIVSSDFLSNMSMDFQNHLGS nside_pol_15b3b5b7b23e1cb32ac7084deff429be_0001_1_000000003_0001__17__Y
DEEQETRLKLLLLLVQLQHLAKKDPDTAETEIDKIYKLAKKLGDETIRENAEAAKRIVQELK VCQGTSNKLTQLGTFEDHFLSLQRMFNNCEVVLGNLEITYVQRNYDLSFLKTIQEVAGYVLIALNTVERIPLENLQIIRGNMYYENSYALAVLSNYDANKTGLKELPMRNLQEILHGAVRFSNNPALCNVESIQWRDIVSSDFLSNMSMDFQNHLGS nside_mot_359448c81ec7171dd466f2d64631b9c5_0001_1_000000012_0001_35_44_H_._ems_3hM_1581_0001_0003_0001__53__A
SDELFSKVFLKVTELSMIVMNAKTEFEKKTALTKIKQIADKVQDEELSKFVKRALEHVKKEVG RKVCNGIGIGEFKDSLSINATNIKHFKNCTSISGDLHILPVAFRGDSFTHTPPLDPQELDILKTVKEITGFLLIQAWPENRTDLHAFENLEIIRGRTKQHGQFSLAVVSLNITSLGLRSLKEISDGDVIISGNKNLCYANTINWKKLFGTSGQKTKIISNRGENSCKATGQVCHALCSPEGCWGPEPRDCV Motif0628_ems_3hM_2692_0001_0001_0001__26__F
DDESLKLLLIRVQIQLALERGEISNDQAKELAKRVEEKARKLGDEQVQRNVENVKEVIERFG VCQGTSNKLTQLGTFEDHFLSLQRMFNNCEVVLGNLEITYVQRNYDLSFLKTIQEVAGYVLIALNTVERIPLENLQIIRGNMYYENSYALAVLSNYDANKTGLKELPMRNLQEILHGAVRFSNNPALCNVESIQWRDIVSSDFLSNMSMDFQNHLGS nside_mot_359448c81ec7171dd466f2d64631b9c5_0001_1_000000012_0001_35_44_H_._HHH_eva_0380_0001_0001__11__R
SLEEVKELIRKLVPDPRLVWALEDLLELLKKGDPLAEEVLRFYLASAREQGDKDLTKAIELVLKE RKVCNGIGIGEFKDSLSINATNIKHFKNCTSISGDLHILPVAFRGDSFTHTPPLDPQELDILKTVKEITGFLLIQAWPENRTDLHAFENLEIIRGRTKQHGQFSLAVVSLNITSLGLRSLKEISDGDVIISGNKNLCYANTINWKKLFGTSGQKTKIISNRGENSCKATGQVCHALCSPEGCWGPEPRDCV cside_mot_bf5a27bd715de8d76fa148d2778c2cdd_0001_1_000000009_0001_37_42_H_._bcov_4helix_00412_0001_0001__65__E
DELRELINDAQNKNDPELLKKVLELIEELIRRIDPSYQEIVLLLLFVADLLGDPEITRLAEELLK RKVCNGIGIGEFKDSLSINATNIKHFKNCTSISGDLHILPVAFRGDSFTHTPPLDPQELDILKTVKEITGFLLIQAWPENRTDLHAFENLEIIRGRTKQHGQFSLAVVSLNITSLGLRSLKEISDGDVIISGNKNLCYANTINWKKLFGTSGQKTKIISNRGENSCKATGQVCHALCSPEGCWGPEPRDCV Motif0255_bcov_4helix_09340_0001_0001__33__I
SDELFSKVFLKVTELSMIVMNAKTEDEKGTALTKIKQIADKVQDEELSKFVKRALEHVKKEVG RKVCNGIGIGEFKDSLSINATNIKHFKNCTSISGDLHILPVAFRGDSFTHTPPLDPQELDILKTVKEITGFLLIQAWPENRTDLHAFENLEIIRGRTKQHGQFSLAVVSLNITSLGLRSLKEISDGDVIISGNKNLCYANTINWKKLFGTSGQKTKIISNRGENSCKATGQVCHALCSPEGCWGPEPRDCV Motif0628_ems_3hM_2692_0001_0001_0001__29__G
DDESLKLLLILVQIQLALERGEISNDQAKELAKRVEEKARKLGDEQVQINVENVKEVIERFG VCQGTSNKLTQLGTFEDHFLSLQRMFNNCEVVLGNLEITYVQRNYDLSFLKTIQEVAGYVLIALNTVERIPLENLQIIRGNMYYENSYALAVLSNYDANKTGLKELPMRNLQEILHGAVRFSNNPALCNVESIQWRDIVSSDFLSNMSMDFQNHLGS nside_mot_359448c81ec7171dd466f2d64631b9c5_0001_1_000000012_0001_35_44_H_._HHH_eva_0380_0001_0001__49__I
SLEEVKELIRKLVPDPRLVWALEDLLELLKKGDPLAEEVLRFYLASAWEQGDKDLTKAIELVLKT RKVCNGIGIGEFKDSLSINATNIKHFKNCTSISGDLHILPVAFRGDSFTHTPPLDPQELDILKTVKEITGFLLIQAWPENRTDLHAFENLEIIRGRTKQHGQFSLAVVSLNITSLGLRSLKEISDGDVIISGNKNLCYANTINWKKLFGTSGQKTKIISNRGENSCKATGQVCHALCSPEGCWGPEPRDCV cside_mot_bf5a27bd715de8d76fa148d2778c2cdd_0001_1_000000009_0001_37_42_H_._bcov_4helix_00412_0001_0001__48__W
DEAAEEVLRYLKKLGDPELAELIERLLERVRKKKDPDLERTLEIIAVAVLYGDPAIARQALRALH VCQGTSNKLTQLGTFEDHFLSLQRMFNNCEVVLGNLEITYVQRNYDLSFLKTIQEVAGYVLIALNTVERIPLENLQIIRGNMYYENSYALAVLSNYDANKTGLKELPMRNLQEILHGAVRFSNNPALCNVESIQWRDIVSSDFLSNMSMDFQNHLGS nside_mot_4baece34555bc5def11fd3c4c5db93f5_0001_000000012_0001_38_48_H_._bcov_4helix_12481_0001_0001__55__A
SPDEAKKLLQEAEKLAVKQNDRMELAYVEFLKHVLENAKRLNDKRAVESVRELARDALEELQS RKVCNGIGIGEFKDSLSINATNIKHFKNCTSISGDLHILPVAFRGDSFTHTPPLDPQELDILKTVKEITGFLLIQAWPENRTDLHAFENLEIIRGRTKQHGQFSLAVVSLNITSLGLRSLKEISDGDVIISGNKNLCYANTINWKKLFGTSGQKTKIISNRGENSCKATGQVCHALCSPEGCWGPEPRDCV cside_mot_3h_hb1_1541_000000003_0001_2_11_H_._ems_3hC_921_0001_0001_0002_0001__17__V
SDELFSKVFLKVTELSMIVMNAKTEDEKKTALTKIKQIADKVQDEELSKFVTRALEHVKKEVG RKVCNGIGIGEFKDSLSINATNIKHFKNCTSISGDLHILPVAFRGDSFTHTPPLDPQELDILKTVKEITGFLLIQAWPENRTDLHAFENLEIIRGRTKQHGQFSLAVVSLNITSLGLRSLKEISDGDVIISGNKNLCYANTINWKKLFGTSGQKTKIISNRGENSCKATGQVCHALCSPEGCWGPEPRDCV Motif0628_ems_3hM_2692_0001_0001_0001__52__T
SLEEVKELIRKMVPDPRLVWALEDLLELLKKGDPLAEEVLRFYLASAREQGDKDLTKAIELVLKT RKVCNGIGIGEFKDSLSINATNIKHFKNCTSISGDLHILPVAFRGDSFTHTPPLDPQELDILKTVKEITGFLLIQAWPENRTDLHAFENLEIIRGRTKQHGQFSLAVVSLNITSLGLRSLKEISDGDVIISGNKNLCYANTINWKKLFGTSGQKTKIISNRGENSCKATGQVCHALCSPEGCWGPEPRDCV cside_mot_bf5a27bd715de8d76fa148d2778c2cdd_0001_1_000000009_0001_37_42_H_._bcov_4helix_00412_0001_0001__12__M
DEAAEEALRYLKKLGDPELAELIERLLERVRKKKDPDLERTLEIIAVAVLYGDPEIARQALRALH VCQGTSNKLTQLGTFEDHFLSLQRMFNNCEVVLGNLEITYVQRNYDLSFLKTIQEVAGYVLIALNTVERIPLENLQIIRGNMYYENSYALAVLSNYDANKTGLKELPMRNLQEILHGAVRFSNNPALCNVESIQWRDIVSSDFLSNMSMDFQNHLGS nside_mot_4baece34555bc5def11fd3c4c5db93f5_0001_000000012_0001_38_48_H_._bcov_4helix_12481_0001_0001__7__A
SPDEAKKLLQEAEKLARKQNDRMELAYVEFLKHVLENAKRLNDKRVVESVRELARDALEELQS RKVCNGIGIGEFKDSLSINATNIKHFKNCTSISGDLHILPVAFRGDSFTHTPPLDPQELDILKTVKEITGFLLIQAWPENRTDLHAFENLEIIRGRTKQHGQFSLAVVSLNITSLGLRSLKEISDGDVIISGNKNLCYANTINWKKLFGTSGQKTKIISNRGENSCKATGQVCHALCSPEGCWGPEPRDCV cside_mot_3h_hb1_1541_000000003_0001_2_11_H_._ems_3hC_921_0001_0001_0002_0001__46__V
DELRELINDAQNKNDPELLKKVLELIEELIRRGDPSYQEIVLLLLFVADLLRDPEITRLAEELLK RKVCNGIGIGEFKDSLSINATNIKHFKNCTSISGDLHILPVAFRGDSFTHTPPLDPQELDILKTVKEITGFLLIQAWPENRTDLHAFENLEIIRGRTKQHGQFSLAVVSLNITSLGLRSLKEISDGDVIISGNKNLCYANTINWKKLFGTSGQKTKIISNRGENSCKATGQVCHALCSPEGCWGPEPRDCV Motif0255_bcov_4helix_09340_0001_0001__52__R
DELRELINDAQNKNDPELLKKVLELIEELIRRGDPSYQNIVLLLLFVADLLGDPEITRLAEELLK RKVCNGIGIGEFKDSLSINATNIKHFKNCTSISGDLHILPVAFRGDSFTHTPPLDPQELDILKTVKEITGFLLIQAWPENRTDLHAFENLEIIRGRTKQHGQFSLAVVSLNITSLGLRSLKEISDGDVIISGNKNLCYANTINWKKLFGTSGQKTKIISNRGENSCKATGQVCHALCSPEGCWGPEPRDCV Motif0255_bcov_4helix_09340_0001_0001__39__N
FDESLKLLLILVQIQLALERGEISNDQAKELAKRVEEKARKLGDEQVQRNVENVKEVIERFG VCQGTSNKLTQLGTFEDHFLSLQRMFNNCEVVLGNLEITYVQRNYDLSFLKTIQEVAGYVLIALNTVERIPLENLQIIRGNMYYENSYALAVLSNYDANKTGLKELPMRNLQEILHGAVRFSNNPALCNVESIQWRDIVSSDFLSNMSMDFQNHLGS nside_mot_359448c81ec7171dd466f2d64631b9c5_0001_1_000000012_0001_35_44_H_._HHH_eva_0380_0001_0001__1__F
SPDEAKKLLQEAEKLARKQNDRMELAYVEFLKHVLENAKRLNVKRAVESVRELARDALEELQS RKVCNGIGIGEFKDSLSINATNIKHFKNCTSISGDLHILPVAFRGDSFTHTPPLDPQELDILKTVKEITGFLLIQAWPENRTDLHAFENLEIIRGRTKQHGQFSLAVVSLNITSLGLRSLKEISDGDVIISGNKNLCYANTINWKKLFGTSGQKTKIISNRGENSCKATGQVCHALCSPEGCWGPEPRDCV cside_mot_3h_hb1_1541_000000003_0001_2_11_H_._ems_3hC_921_0001_0001_0002_0001__43__V
DRHVADQIQHLLERGVPPEEILELIEDYIRWTGNPRFKKALELLEKLTRELGDPEEALRLFVERG VCQGTSNKLTQLGTFEDHFLSLQRMFNNCEVVLGNLEITYVQRNYDLSFLKTIQEVAGYVLIALNTVERIPLENLQIIRGNMYYENSYALAVLSNYDANKTGLKELPMRNLQEILHGAVRFSNNPALCNVESIQWRDIVSSDFLSNMSMDFQNHLGS nside_pol_15b3b5b7b23e1cb32ac7084deff429be_0001_1_000000003_0001__7__Q
SDELFSKVFLKVTELSMIVMNAKTEDEKKTALTKIKQIADKVQDEELSKFVKRALENVKKEVG RKVCNGIGIGEFKDSLSINATNIKHFKNCTSISGDLHILPVAFRGDSFTHTPPLDPQELDILKTVKEITGFLLIQAWPENRTDLHAFENLEIIRGRTKQHGQFSLAVVSLNITSLGLRSLKEISDGDVIISGNKNLCYANTINWKKLFGTSGQKTKIISNRGENSCKATGQVCHALCSPEGCWGPEPRDCV Motif0628_ems_3hM_2692_0001_0001_0001__57__N
DELRELINDAQTKNDPELLKKVLELIEELIRRGDPSYQEIVLLLLFVADLLGDPEITRLAEELLK RKVCNGIGIGEFKDSLSINATNIKHFKNCTSISGDLHILPVAFRGDSFTHTPPLDPQELDILKTVKEITGFLLIQAWPENRTDLHAFENLEIIRGRTKQHGQFSLAVVSLNITSLGLRSLKEISDGDVIISGNKNLCYANTINWKKLFGTSGQKTKIISNRGENSCKATGQVCHALCSPEGCWGPEPRDCV Motif0255_bcov_4helix_09340_0001_0001__12__T
SELSEEAPRLLEEGNPRDAEHVLIDLLFELENRGDKELSELVLEILELLIRGDPDEARKLIKELT RKVCNGIGIGEFKDSLSINATNIKHFKNCTSISGDLHILPVAFRGDSFTHTPPLDPQELDILKTVKEITGFLLIQAWPENRTDLHAFENLEIIRGRTKQHGQFSLAVVSLNITSLGLRSLKEISDGDVIISGNKNLCYANTINWKKLFGTSGQKTKIISNRGENSCKATGQVCHALCSPEGCWGPEPRDCV Motif0173_bcov_4helix_14531_0001_0002_0001__8__P
DEAAEEVLRYLKKLGDPELAELIERLLERVRKKKDPDLERTLEIIAVAVLYGDPEIARQALRALR VCQGTSNKLTQLGTFEDHFLSLQRMFNNCEVVLGNLEITYVQRNYDLSFLKTIQEVAGYVLIALNTVERIPLENLQIIRGNMYYENSYALAVLSNYDANKTGLKELPMRNLQEILHGAVRFSNNPALCNVESIQWRDIVSSDFLSNMSMDFQNHLGS nside_mot_4baece34555bc5def11fd3c4c5db93f5_0001_000000012_0001_38_48_H_._bcov_4helix_12481_0001_0001__65__R
DELRELINDAQNKNDPELLKKVLELIEILIRRGDPSYQEIVLLLLFVADLLGDPEITRLAEELLK RKVCNGIGIGEFKDSLSINATNIKHFKNCTSISGDLHILPVAFRGDSFTHTPPLDPQELDILKTVKEITGFLLIQAWPENRTDLHAFENLEIIRGRTKQHGQFSLAVVSLNITSLGLRSLKEISDGDVIISGNKNLCYANTINWKKLFGTSGQKTKIISNRGENSCKATGQVCHALCSPEGCWGPEPRDCV Motif0255_bcov_4helix_09340_0001_0001__28__I
DRHWADLIQHLLERGVPPEEILELIEDYIRWTGNPRFKKALELLEKLTRELGDPEEALRLFVERG VCQGTSNKLTQLGTFEDHFLSLQRMFNNCEVVLGNLEITYVQRNYDLSFLKTIQEVAGYVLIALNTVERIPLENLQIIRGNMYYENSYALAVLSNYDANKTGLKELPMRNLQEILHGAVRFSNNPALCNVESIQWRDIVSSDFLSNMSMDFQNHLGS nside_pol_15b3b5b7b23e1cb32ac7084deff429be_0001_1_000000003_0001__4__W
DRHVADLIQHLLERGVPPEEILELREDYIRWTGNPRFKKALELLEKLTRELGDPEEALRLFVERG VCQGTSNKLTQLGTFEDHFLSLQRMFNNCEVVLGNLEITYVQRNYDLSFLKTIQEVAGYVLIALNTVERIPLENLQIIRGNMYYENSYALAVLSNYDANKTGLKELPMRNLQEILHGAVRFSNNPALCNVESIQWRDIVSSDFLSNMSMDFQNHLGS nside_pol_15b3b5b7b23e1cb32ac7084deff429be_0001_1_000000003_0001__25__R
DDESLKLLLILVQIQLALERGEISNDQAKELAKRVEEKARKLGDEQVQRNVENVKEVIEHFG VCQGTSNKLTQLGTFEDHFLSLQRMFNNCEVVLGNLEITYVQRNYDLSFLKTIQEVAGYVLIALNTVERIPLENLQIIRGNMYYENSYALAVLSNYDANKTGLKELPMRNLQEILHGAVRFSNNPALCNVESIQWRDIVSSDFLSNMSMDFQNHLGS nside_mot_359448c81ec7171dd466f2d64631b9c5_0001_1_000000012_0001_35_44_H_._HHH_eva_0380_0001_0001__60__H
DEEQETRLKLLLLLVQLQHLAKKDPDTAETEIDKIYFLAKKLGDETIRENAENAKRIVQELK VCQGTSNKLTQLGTFEDHFLSLQRMFNNCEVVLGNLEITYVQRNYDLSFLKTIQEVAGYVLIALNTVERIPLENLQIIRGNMYYENSYALAVLSNYDANKTGLKELPMRNLQEILHGAVRFSNNPALCNVESIQWRDIVSSDFLSNMSMDFQNHLGS nside_mot_359448c81ec7171dd466f2d64631b9c5_0001_1_000000012_0001_35_44_H_._ems_3hM_1581_0001_0003_0001__37__F
SLEEVKELIRKLVPDPSLVWALEDLLELLKKGDPLAEEVLRFYLASAREQGDKDLTKAIELVLKT RKVCNGIGIGEFKDSLSINATNIKHFKNCTSISGDLHILPVAFRGDSFTHTPPLDPQELDILKTVKEITGFLLIQAWPENRTDLHAFENLEIIRGRTKQHGQFSLAVVSLNITSLGLRSLKEISDGDVIISGNKNLCYANTINWKKLFGTSGQKTKIISNRGENSCKATGQVCHALCSPEGCWGPEPRDCV cside_mot_bf5a27bd715de8d76fa148d2778c2cdd_0001_1_000000009_0001_37_42_H_._bcov_4helix_00412_0001_0001__17__S
SELSEEALRLLEEGNPRDAEHVLIDLLFELENRGDKELSELVLEILELLIRGDPDEARKLIKELW RKVCNGIGIGEFKDSLSINATNIKHFKNCTSISGDLHILPVAFRGDSFTHTPPLDPQELDILKTVKEITGFLLIQAWPENRTDLHAFENLEIIRGRTKQHGQFSLAVVSLNITSLGLRSLKEISDGDVIISGNKNLCYANTINWKKLFGTSGQKTKIISNRGENSCKATGQVCHALCSPEGCWGPEPRDCV Motif0173_bcov_4helix_14531_0001_0002_0001__65__W
DRHVADLIQHLLERGVPPEEILELIEDYIRWTGNPRFKEALELLEKLTRELGDPEEALRLFVERG VCQGTSNKLTQLGTFEDHFLSLQRMFNNCEVVLGNLEITYVQRNYDLSFLKTIQEVAGYVLIALNTVERIPLENLQIIRGNMYYENSYALAVLSNYDANKTGLKELPMRNLQEILHGAVRFSNNPALCNVESIQWRDIVSSDFLSNMSMDFQNHLGS nside_pol_15b3b5b7b23e1cb32ac7084deff429be_0001_1_000000003_0001__39__E
SDELFSKVFLKVTELSMIVMNAKTEDEQKTALTKIKQIADKVQDEELSKFVKRALEHVKKEVG RKVCNGIGIGEFKDSLSINATNIKHFKNCTSISGDLHILPVAFRGDSFTHTPPLDPQELDILKTVKEITGFLLIQAWPENRTDLHAFENLEIIRGRTKQHGQFSLAVVSLNITSLGLRSLKEISDGDVIISGNKNLCYANTINWKKLFGTSGQKTKIISNRGENSCKATGQVCHALCSPEGCWGPEPRDCV Motif0628_ems_3hM_2692_0001_0001_0001__28__Q
DHWEEVFRWALELLQEATEQNDPTKAKKILEEAHKLLRLELSEEEARAVVRYLKQLVDRELS VCQGTSNKLTQLGTFEDHFLSLQRMFNNCEVVLGNLEITYVQRNYDLSFLKTIQEVAGYVLIALNTVERIPLENLQIIRGNMYYENSYALAVLSNYDANKTGLKELPMRNLQEILHGAVRFSNNPALCNVESIQWRDIVSSDFLSNMSMDFQNHLGS nside_mot_4a0b58da0a66d934d1bcaa80596e03bc_0001_1_000000014_0001_27_32_H_._ems_3hM_1087_0001_0001__39__L
PLEEVKKVVEEALKDDPELVRAVKTIIEAVKKGENDPIFLELLLRLLICTFGDPRLREALELVRK VCQGTSNKLTQLGTFEDHFLSLQRMFNNCEVVLGNLEITYVQRNYDLSFLKTIQEVAGYVLIALNTVERIPLENLQIIRGNMYYENSYALAVLSNYDANKTGLKELPMRNLQEILHGAVRFSNNPALCNVESIQWRDIVSSDFLSNMSMDFQNHLGS nside_mot_33a3a00fc629d06a96f91cefd1c5e1ea_0001_1_000000011_0001_43_48_H_._bcov_4helix_12241_0001_0001__49__C
PLEECKKVVEEALKDDPELVRAVKTIIEAVKKGENDPIFLELLLRLLIETFGDPRLREALELVRK VCQGTSNKLTQLGTFEDHFLSLQRMFNNCEVVLGNLEITYVQRNYDLSFLKTIQEVAGYVLIALNTVERIPLENLQIIRGNMYYENSYALAVLSNYDANKTGLKELPMRNLQEILHGAVRFSNNPALCNVESIQWRDIVSSDFLSNMSMDFQNHLGS nside_mot_33a3a00fc629d06a96f91cefd1c5e1ea_0001_1_000000011_0001_43_48_H_._bcov_4helix_12241_0001_0001__5__C
PLEEVLKVVEEALKDDPELVRAVKTIIEAVKKGENDPIFLELLLRLLIETFGDPRLREALELVRK VCQGTSNKLTQLGTFEDHFLSLQRMFNNCEVVLGNLEITYVQRNYDLSFLKTIQEVAGYVLIALNTVERIPLENLQIIRGNMYYENSYALAVLSNYDANKTGLKELPMRNLQEILHGAVRFSNNPALCNVESIQWRDIVSSDFLSNMSMDFQNHLGS nside_mot_33a3a00fc629d06a96f91cefd1c5e1ea_0001_1_000000011_0001_43_48_H_._bcov_4helix_12241_0001_0001__6__L
PLEEVKKVVEEALKDDPELVRAVKTIIEAVKKGENKPIFLELLLRLLIETFGDPRLREALELVRK VCQGTSNKLTQLGTFEDHFLSLQRMFNNCEVVLGNLEITYVQRNYDLSFLKTIQEVAGYVLIALNTVERIPLENLQIIRGNMYYENSYALAVLSNYDANKTGLKELPMRNLQEILHGAVRFSNNPALCNVESIQWRDIVSSDFLSNMSMDFQNHLGS nside_mot_33a3a00fc629d06a96f91cefd1c5e1ea_0001_1_000000011_0001_43_48_H_._bcov_4helix_12241_0001_0001__36__K
DELRELINDAQNKNDPELLKKVLELIEELIRRGDPSYQEIVLLLRFVADLLGDPEITRLAEELLK RKVCNGIGIGEFKDSLSINATNIKHFKNCTSISGDLHILPVAFRGDSFTHTPPLDPQELDILKTVKEITGFLLIQAWPENRTDLHAFENLEIIRGRTKQHGQFSLAVVSLNITSLGLRSLKEISDGDVIISGNKNLCYANTINWKKLFGTSGQKTKIISNRGENSCKATGQVCHALCSPEGCWGPEPRDCV Motif0255_bcov_4helix_09340_0001_0001__45__R
DHWEEVFRWALELLQEAREQNDPTKAKKILEEAHKLLRRELSEEEARAVVRYLKQLVDRELS VCQGTSNKLTQLGTFEDHFLSLQRMFNNCEVVLGNLEITYVQRNYDLSFLKTIQEVAGYVLIALNTVERIPLENLQIIRGNMYYENSYALAVLSNYDANKTGLKELPMRNLQEILHGAVRFSNNPALCNVESIQWRDIVSSDFLSNMSMDFQNHLGS nside_mot_4a0b58da0a66d934d1bcaa80596e03bc_0001_1_000000014_0001_27_32_H_._ems_3hM_1087_0001_0001__18__R
SPDEAKKLLQEAEKLARKQNDRMELEYVEFLKHVLENAKRLNDKRAVESVRELARDALEELQS RKVCNGIGIGEFKDSLSINATNIKHFKNCTSISGDLHILPVAFRGDSFTHTPPLDPQELDILKTVKEITGFLLIQAWPENRTDLHAFENLEIIRGRTKQHGQFSLAVVSLNITSLGLRSLKEISDGDVIISGNKNLCYANTINWKKLFGTSGQKTKIISNRGENSCKATGQVCHALCSPEGCWGPEPRDCV cside_mot_3h_hb1_1541_000000003_0001_2_11_H_._ems_3hC_921_0001_0001_0002_0001__26__E
DEEQETRLKLLLLLVQLQHLAKKDPDTHETEIDKIYKLAKKLGDETIRENAENAKRIVQELK VCQGTSNKLTQLGTFEDHFLSLQRMFNNCEVVLGNLEITYVQRNYDLSFLKTIQEVAGYVLIALNTVERIPLENLQIIRGNMYYENSYALAVLSNYDANKTGLKELPMRNLQEILHGAVRFSNNPALCNVESIQWRDIVSSDFLSNMSMDFQNHLGS nside_mot_359448c81ec7171dd466f2d64631b9c5_0001_1_000000012_0001_35_44_H_._ems_3hM_1581_0001_0003_0001__28__H
DEEQETRLKLLLLLVQLQHLAKKDSDTAETEIDKIYKLAKKLGDETIRENAENAKRIVQELK VCQGTSNKLTQLGTFEDHFLSLQRMFNNCEVVLGNLEITYVQRNYDLSFLKTIQEVAGYVLIALNTVERIPLENLQIIRGNMYYENSYALAVLSNYDANKTGLKELPMRNLQEILHGAVRFSNNPALCNVESIQWRDIVSSDFLSNMSMDFQNHLGS nside_mot_359448c81ec7171dd466f2d64631b9c5_0001_1_000000012_0001_35_44_H_._ems_3hM_1581_0001_0003_0001__25__S
SLEFVKELIRKLVPDPRLVWALEDLLELLKKGDPLAEEVLRFYLASAREQGDKDLTKAIELVLKT RKVCNGIGIGEFKDSLSINATNIKHFKNCTSISGDLHILPVAFRGDSFTHTPPLDPQELDILKTVKEITGFLLIQAWPENRTDLHAFENLEIIRGRTKQHGQFSLAVVSLNITSLGLRSLKEISDGDVIISGNKNLCYANTINWKKLFGTSGQKTKIISNRGENSCKATGQVCHALCSPEGCWGPEPRDCV cside_mot_bf5a27bd715de8d76fa148d2778c2cdd_0001_1_000000009_0001_37_42_H_._bcov_4helix_00412_0001_0001__4__F
SPDEAKKLLQEAEKLARKQNDRMELAYVEFQKHVLENAKRLNDKRAVESVRELARDALEELQS RKVCNGIGIGEFKDSLSINATNIKHFKNCTSISGDLHILPVAFRGDSFTHTPPLDPQELDILKTVKEITGFLLIQAWPENRTDLHAFENLEIIRGRTKQHGQFSLAVVSLNITSLGLRSLKEISDGDVIISGNKNLCYANTINWKKLFGTSGQKTKIISNRGENSCKATGQVCHALCSPEGCWGPEPRDCV cside_mot_3h_hb1_1541_000000003_0001_2_11_H_._ems_3hC_921_0001_0001_0002_0001__31__Q
SDELFSKVFGKVTELSMIVMNAKTEDEKKTALTKIKQIADKVQDEELSKFVKRALEHVKKEVG RKVCNGIGIGEFKDSLSINATNIKHFKNCTSISGDLHILPVAFRGDSFTHTPPLDPQELDILKTVKEITGFLLIQAWPENRTDLHAFENLEIIRGRTKQHGQFSLAVVSLNITSLGLRSLKEISDGDVIISGNKNLCYANTINWKKLFGTSGQKTKIISNRGENSCKATGQVCHALCSPEGCWGPEPRDCV Motif0628_ems_3hM_2692_0001_0001_0001__10__G
DDESLKLLLILVQIQLALERTEISNDQAKELAKRVEEKARKLGDEQVQRNVENVKEVIERFG VCQGTSNKLTQLGTFEDHFLSLQRMFNNCEVVLGNLEITYVQRNYDLSFLKTIQEVAGYVLIALNTVERIPLENLQIIRGNMYYENSYALAVLSNYDANKTGLKELPMRNLQEILHGAVRFSNNPALCNVESIQWRDIVSSDFLSNMSMDFQNHLGS nside_mot_359448c81ec7171dd466f2d64631b9c5_0001_1_000000012_0001_35_44_H_._HHH_eva_0380_0001_0001__21__T
DRHVADLIQHLLERNVPPEEILELIEDYIRWTGNPRFKKALELLEKLTRELGDPEEALRLFVERG VCQGTSNKLTQLGTFEDHFLSLQRMFNNCEVVLGNLEITYVQRNYDLSFLKTIQEVAGYVLIALNTVERIPLENLQIIRGNMYYENSYALAVLSNYDANKTGLKELPMRNLQEILHGAVRFSNNPALCNVESIQWRDIVSSDFLSNMSMDFQNHLGS nside_pol_15b3b5b7b23e1cb32ac7084deff429be_0001_1_000000003_0001__15__N
DDESLKLLLILVQIQLALERGEISNDQAKELAKRVEEKARKLGDEQVQRNVENVKEVIERFH VCQGTSNKLTQLGTFEDHFLSLQRMFNNCEVVLGNLEITYVQRNYDLSFLKTIQEVAGYVLIALNTVERIPLENLQIIRGNMYYENSYALAVLSNYDANKTGLKELPMRNLQEILHGAVRFSNNPALCNVESIQWRDIVSSDFLSNMSMDFQNHLGS nside_mot_359448c81ec7171dd466f2d64631b9c5_0001_1_000000012_0001_35_44_H_._HHH_eva_0380_0001_0001__62__H
DELRELINDAQNKNDPELLKKVLELIEELIRRGDPSYQEIVLLLLFVADLLGDPEITRLAEELSK RKVCNGIGIGEFKDSLSINATNIKHFKNCTSISGDLHILPVAFRGDSFTHTPPLDPQELDILKTVKEITGFLLIQAWPENRTDLHAFENLEIIRGRTKQHGQFSLAVVSLNITSLGLRSLKEISDGDVIISGNKNLCYANTINWKKLFGTSGQKTKIISNRGENSCKATGQVCHALCSPEGCWGPEPRDCV Motif0255_bcov_4helix_09340_0001_0001__64__S
DEAAEEVLRYLKKLGDPELLELIERLLERVRKKKDPDLERTLEIIAVAVLYGDPEIARQALRALH VCQGTSNKLTQLGTFEDHFLSLQRMFNNCEVVLGNLEITYVQRNYDLSFLKTIQEVAGYVLIALNTVERIPLENLQIIRGNMYYENSYALAVLSNYDANKTGLKELPMRNLQEILHGAVRFSNNPALCNVESIQWRDIVSSDFLSNMSMDFQNHLGS nside_mot_4baece34555bc5def11fd3c4c5db93f5_0001_000000012_0001_38_48_H_._bcov_4helix_12481_0001_0001__20__L
PLEEVKKVVEEALKDDPELVRAVKTIIEAVKKGENDPIFLELLLRLLIETFGLPRLREALELVRK VCQGTSNKLTQLGTFEDHFLSLQRMFNNCEVVLGNLEITYVQRNYDLSFLKTIQEVAGYVLIALNTVERIPLENLQIIRGNMYYENSYALAVLSNYDANKTGLKELPMRNLQEILHGAVRFSNNPALCNVESIQWRDIVSSDFLSNMSMDFQNHLGS nside_mot_33a3a00fc629d06a96f91cefd1c5e1ea_0001_1_000000011_0001_43_48_H_._bcov_4helix_12241_0001_0001__53__L
SPDEAKKLLQEAEKLARKQNDRMELAYVEFLKHYLENAKRLNDKRAVESVRELARDALEELQS RKVCNGIGIGEFKDSLSINATNIKHFKNCTSISGDLHILPVAFRGDSFTHTPPLDPQELDILKTVKEITGFLLIQAWPENRTDLHAFENLEIIRGRTKQHGQFSLAVVSLNITSLGLRSLKEISDGDVIISGNKNLCYANTINWKKLFGTSGQKTKIISNRGENSCKATGQVCHALCSPEGCWGPEPRDCV cside_mot_3h_hb1_1541_000000003_0001_2_11_H_._ems_3hC_921_0001_0001_0002_0001__34__Y
DELRELINDAQNKNDPELLKKVLELIEELIRRGFPSYQEIVLLLLFVADLLGDPEITRLAEELLK RKVCNGIGIGEFKDSLSINATNIKHFKNCTSISGDLHILPVAFRGDSFTHTPPLDPQELDILKTVKEITGFLLIQAWPENRTDLHAFENLEIIRGRTKQHGQFSLAVVSLNITSLGLRSLKEISDGDVIISGNKNLCYANTINWKKLFGTSGQKTKIISNRGENSCKATGQVCHALCSPEGCWGPEPRDCV Motif0255_bcov_4helix_09340_0001_0001__34__F
PLEEVKKVVEEALKDDPELVRAVKTIIEAVKKGENDPIRLELLLRLLIETFGDPRLREALELVRK VCQGTSNKLTQLGTFEDHFLSLQRMFNNCEVVLGNLEITYVQRNYDLSFLKTIQEVAGYVLIALNTVERIPLENLQIIRGNMYYENSYALAVLSNYDANKTGLKELPMRNLQEILHGAVRFSNNPALCNVESIQWRDIVSSDFLSNMSMDFQNHLGS nside_mot_33a3a00fc629d06a96f91cefd1c5e1ea_0001_1_000000011_0001_43_48_H_._bcov_4helix_12241_0001_0001__39__R
DEAAEEVLRYGKKLGDPELAELIERLLERVRKKKDPDLERTLEIIAVAVLYGDPEIARQALRALH VCQGTSNKLTQLGTFEDHFLSLQRMFNNCEVVLGNLEITYVQRNYDLSFLKTIQEVAGYVLIALNTVERIPLENLQIIRGNMYYENSYALAVLSNYDANKTGLKELPMRNLQEILHGAVRFSNNPALCNVESIQWRDIVSSDFLSNMSMDFQNHLGS nside_mot_4baece34555bc5def11fd3c4c5db93f5_0001_000000012_0001_38_48_H_._bcov_4helix_12481_0001_0001__11__G
DRHVADLIQHLLERGVPPEEICELIEDYIRWTGNPRFKKALELLEKLTRELGDPEEALRLFVERG VCQGTSNKLTQLGTFEDHFLSLQRMFNNCEVVLGNLEITYVQRNYDLSFLKTIQEVAGYVLIALNTVERIPLENLQIIRGNMYYENSYALAVLSNYDANKTGLKELPMRNLQEILHGAVRFSNNPALCNVESIQWRDIVSSDFLSNMSMDFQNHLGS nside_pol_15b3b5b7b23e1cb32ac7084deff429be_0001_1_000000003_0001__22__C
DHWEEVFRWALELLQEATEQNDPTKAKKILEEAHKLLRRELWEEEARAVVRYLKQLVDRELS VCQGTSNKLTQLGTFEDHFLSLQRMFNNCEVVLGNLEITYVQRNYDLSFLKTIQEVAGYVLIALNTVERIPLENLQIIRGNMYYENSYALAVLSNYDANKTGLKELPMRNLQEILHGAVRFSNNPALCNVESIQWRDIVSSDFLSNMSMDFQNHLGS nside_mot_4a0b58da0a66d934d1bcaa80596e03bc_0001_1_000000014_0001_27_32_H_._ems_3hM_1087_0001_0001__42__W
DEEQETRLKLLLLLVQAQHLAKKDPDTAETEIDKIYKLAKKLGDETIRENAENAKRIVQELK VCQGTSNKLTQLGTFEDHFLSLQRMFNNCEVVLGNLEITYVQRNYDLSFLKTIQEVAGYVLIALNTVERIPLENLQIIRGNMYYENSYALAVLSNYDANKTGLKELPMRNLQEILHGAVRFSNNPALCNVESIQWRDIVSSDFLSNMSMDFQNHLGS nside_mot_359448c81ec7171dd466f2d64631b9c5_0001_1_000000012_0001_35_44_H_._ems_3hM_1581_0001_0003_0001__17__A
DYTVDLAIKFVETVVKELKNDPDPRSQKLAEELERLIRKAKNAEDPNKKHTLVHKAFDIAVQAM RKVCNGIGIGEFKDSLSINATNIKHFKNCTSISGDLHILPVAFRGDSFTHTPPLDPQELDILKTVKEITGFLLIQAWPENRTDLHAFENLEIIRGRTKQHGQFSLAVVSLNITSLGLRSLKEISDGDVIISGNKNLCYANTINWKKLFGTSGQKTKIISNRGENSCKATGQVCHALCSPEGCWGPEPRDCV Motif0460_ems_3hM_1930_0001_0001__13__T
PLEEVKKVVPEALKDDPELVRAVKTIIEAVKKGENDPIFLELLLRLLIETFGDPRLREALELVRK VCQGTSNKLTQLGTFEDHFLSLQRMFNNCEVVLGNLEITYVQRNYDLSFLKTIQEVAGYVLIALNTVERIPLENLQIIRGNMYYENSYALAVLSNYDANKTGLKELPMRNLQEILHGAVRFSNNPALCNVESIQWRDIVSSDFLSNMSMDFQNHLGS nside_mot_33a3a00fc629d06a96f91cefd1c5e1ea_0001_1_000000011_0001_43_48_H_._bcov_4helix_12241_0001_0001__10__P
DEAAEEVLRYLKKLGDPELAELIERLLERVRKKKDEDLERTLEIIAVAVLYGDPEIARQALRALH VCQGTSNKLTQLGTFEDHFLSLQRMFNNCEVVLGNLEITYVQRNYDLSFLKTIQEVAGYVLIALNTVERIPLENLQIIRGNMYYENSYALAVLSNYDANKTGLKELPMRNLQEILHGAVRFSNNPALCNVESIQWRDIVSSDFLSNMSMDFQNHLGS nside_mot_4baece34555bc5def11fd3c4c5db93f5_0001_000000012_0001_38_48_H_._bcov_4helix_12481_0001_0001__36__E
DEEQETRLKLLLLLVQLQHLAKKDPDTKETEIDKIYKLAKKLGDETIRENAENAKRIVQELK VCQGTSNKLTQLGTFEDHFLSLQRMFNNCEVVLGNLEITYVQRNYDLSFLKTIQEVAGYVLIALNTVERIPLENLQIIRGNMYYENSYALAVLSNYDANKTGLKELPMRNLQEILHGAVRFSNNPALCNVESIQWRDIVSSDFLSNMSMDFQNHLGS nside_mot_359448c81ec7171dd466f2d64631b9c5_0001_1_000000012_0001_35_44_H_._ems_3hM_1581_0001_0003_0001__28__K
PLELVKKVVEEALKDDPELVRAVKTIIEAVKKGENDPIFLELLLRLLIETFGDPRLREALELVRK VCQGTSNKLTQLGTFEDHFLSLQRMFNNCEVVLGNLEITYVQRNYDLSFLKTIQEVAGYVLIALNTVERIPLENLQIIRGNMYYENSYALAVLSNYDANKTGLKELPMRNLQEILHGAVRFSNNPALCNVESIQWRDIVSSDFLSNMSMDFQNHLGS nside_mot_33a3a00fc629d06a96f91cefd1c5e1ea_0001_1_000000011_0001_43_48_H_._bcov_4helix_12241_0001_0001__4__L
DRHVADLGQHLLERGVPPEEILELIEDYIRWTGNPRFKKALELLEKLTRELGDPEEALRLFVERG VCQGTSNKLTQLGTFEDHFLSLQRMFNNCEVVLGNLEITYVQRNYDLSFLKTIQEVAGYVLIALNTVERIPLENLQIIRGNMYYENSYALAVLSNYDANKTGLKELPMRNLQEILHGAVRFSNNPALCNVESIQWRDIVSSDFLSNMSMDFQNHLGS nside_pol_15b3b5b7b23e1cb32ac7084deff429be_0001_1_000000003_0001__8__G
DHWEEVFRWALELLQEATEQNDPTKAKKILEEAHKLLRRSLSEEEARAVVRYLKQLVDRELS VCQGTSNKLTQLGTFEDHFLSLQRMFNNCEVVLGNLEITYVQRNYDLSFLKTIQEVAGYVLIALNTVERIPLENLQIIRGNMYYENSYALAVLSNYDANKTGLKELPMRNLQEILHGAVRFSNNPALCNVESIQWRDIVSSDFLSNMSMDFQNHLGS nside_mot_4a0b58da0a66d934d1bcaa80596e03bc_0001_1_000000014_0001_27_32_H_._ems_3hM_1087_0001_0001__40__S
RDESLKLLLILVQIQLALERGEISNDQAKELAKRVEEKARKLGDEQVQRNVENVKEVIERFG VCQGTSNKLTQLGTFEDHFLSLQRMFNNCEVVLGNLEITYVQRNYDLSFLKTIQEVAGYVLIALNTVERIPLENLQIIRGNMYYENSYALAVLSNYDANKTGLKELPMRNLQEILHGAVRFSNNPALCNVESIQWRDIVSSDFLSNMSMDFQNHLGS nside_mot_359448c81ec7171dd466f2d64631b9c5_0001_1_000000012_0001_35_44_H_._HHH_eva_0380_0001_0001__1__R
SLEEVKELIRKLVPDPRLVWALEDLLELLKKGDPLAEEVLRFYLASAREQGDKDLTKRIELVLKT RKVCNGIGIGEFKDSLSINATNIKHFKNCTSISGDLHILPVAFRGDSFTHTPPLDPQELDILKTVKEITGFLLIQAWPENRTDLHAFENLEIIRGRTKQHGQFSLAVVSLNITSLGLRSLKEISDGDVIISGNKNLCYANTINWKKLFGTSGQKTKIISNRGENSCKATGQVCHALCSPEGCWGPEPRDCV cside_mot_bf5a27bd715de8d76fa148d2778c2cdd_0001_1_000000009_0001_37_42_H_._bcov_4helix_00412_0001_0001__58__R
DELRELINDAQNKNLPELLKKVLELIEELIRRGDPSYQEIVLLLLFVADLLGDPEITRLAEELLK RKVCNGIGIGEFKDSLSINATNIKHFKNCTSISGDLHILPVAFRGDSFTHTPPLDPQELDILKTVKEITGFLLIQAWPENRTDLHAFENLEIIRGRTKQHGQFSLAVVSLNITSLGLRSLKEISDGDVIISGNKNLCYANTINWKKLFGTSGQKTKIISNRGENSCKATGQVCHALCSPEGCWGPEPRDCV Motif0255_bcov_4helix_09340_0001_0001__15__L
SELSEEALRLLEEGNPRDAEHVLIDLLFELENRGDKELSELALEILELLIRGDPDEARKLIKELT RKVCNGIGIGEFKDSLSINATNIKHFKNCTSISGDLHILPVAFRGDSFTHTPPLDPQELDILKTVKEITGFLLIQAWPENRTDLHAFENLEIIRGRTKQHGQFSLAVVSLNITSLGLRSLKEISDGDVIISGNKNLCYANTINWKKLFGTSGQKTKIISNRGENSCKATGQVCHALCSPEGCWGPEPRDCV Motif0173_bcov_4helix_14531_0001_0002_0001__42__A
DRHVADLIQHLLERGVPPEEILELIEDYIRWTGNPRFKKALELLGKLTRELGDPEEALRLFVERG VCQGTSNKLTQLGTFEDHFLSLQRMFNNCEVVLGNLEITYVQRNYDLSFLKTIQEVAGYVLIALNTVERIPLENLQIIRGNMYYENSYALAVLSNYDANKTGLKELPMRNLQEILHGAVRFSNNPALCNVESIQWRDIVSSDFLSNMSMDFQNHLGS nside_pol_15b3b5b7b23e1cb32ac7084deff429be_0001_1_000000003_0001__45__G
DEAAEEVLRYLKKLGDPELAELIERLLERVRKKKDPDQERTLEIIAVAVLYGDPEIARQALRALH VCQGTSNKLTQLGTFEDHFLSLQRMFNNCEVVLGNLEITYVQRNYDLSFLKTIQEVAGYVLIALNTVERIPLENLQIIRGNMYYENSYALAVLSNYDANKTGLKELPMRNLQEILHGAVRFSNNPALCNVESIQWRDIVSSDFLSNMSMDFQNHLGS nside_mot_4baece34555bc5def11fd3c4c5db93f5_0001_000000012_0001_38_48_H_._bcov_4helix_12481_0001_0001__38__Q
DHWEEVFRWALELLQEALEQNDPTKAKKILEEAHKLLRRELSEEEARAVVRYLKQLVDRELS VCQGTSNKLTQLGTFEDHFLSLQRMFNNCEVVLGNLEITYVQRNYDLSFLKTIQEVAGYVLIALNTVERIPLENLQIIRGNMYYENSYALAVLSNYDANKTGLKELPMRNLQEILHGAVRFSNNPALCNVESIQWRDIVSSDFLSNMSMDFQNHLGS nside_mot_4a0b58da0a66d934d1bcaa80596e03bc_0001_1_000000014_0001_27_32_H_._ems_3hM_1087_0001_0001__18__L
PLEEVKKVVEEALKDDPELVRAVKTIIEAVKKGENDPIFLELRLRLLIETFGDPRLREALELVRK VCQGTSNKLTQLGTFEDHFLSLQRMFNNCEVVLGNLEITYVQRNYDLSFLKTIQEVAGYVLIALNTVERIPLENLQIIRGNMYYENSYALAVLSNYDANKTGLKELPMRNLQEILHGAVRFSNNPALCNVESIQWRDIVSSDFLSNMSMDFQNHLGS nside_mot_33a3a00fc629d06a96f91cefd1c5e1ea_0001_1_000000011_0001_43_48_H_._bcov_4helix_12241_0001_0001__43__R
PLEEVKKVVEEALKDDPELVRAVKTIIEAVKKGENDPIFLELLFRLLIETFGDPRLREALELVRK VCQGTSNKLTQLGTFEDHFLSLQRMFNNCEVVLGNLEITYVQRNYDLSFLKTIQEVAGYVLIALNTVERIPLENLQIIRGNMYYENSYALAVLSNYDANKTGLKELPMRNLQEILHGAVRFSNNPALCNVESIQWRDIVSSDFLSNMSMDFQNHLGS nside_mot_33a3a00fc629d06a96f91cefd1c5e1ea_0001_1_000000011_0001_43_48_H_._bcov_4helix_12241_0001_0001__44__F
DYTVDLAIKFVEEVVKELKNDPDPRFQKLAEELERLIRKAKNAEDPNKKHTLVHKAFDIAVQAM RKVCNGIGIGEFKDSLSINATNIKHFKNCTSISGDLHILPVAFRGDSFTHTPPLDPQELDILKTVKEITGFLLIQAWPENRTDLHAFENLEIIRGRTKQHGQFSLAVVSLNITSLGLRSLKEISDGDVIISGNKNLCYANTINWKKLFGTSGQKTKIISNRGENSCKATGQVCHALCSPEGCWGPEPRDCV Motif0460_ems_3hM_1930_0001_0001__26__F
LDESLKLLLILVQIQLALERGEISNDQAKELAKRVEEKARKLGDEQVQRNVENVKEVIERFG VCQGTSNKLTQLGTFEDHFLSLQRMFNNCEVVLGNLEITYVQRNYDLSFLKTIQEVAGYVLIALNTVERIPLENLQIIRGNMYYENSYALAVLSNYDANKTGLKELPMRNLQEILHGAVRFSNNPALCNVESIQWRDIVSSDFLSNMSMDFQNHLGS nside_mot_359448c81ec7171dd466f2d64631b9c5_0001_1_000000012_0001_35_44_H_._HHH_eva_0380_0001_0001__1__L
SELSEEALRLLEEGNPRDAEHVLIDLLFELENRGDKELSELVLEGLELLIRGDPDEARKLIKELT RKVCNGIGIGEFKDSLSINATNIKHFKNCTSISGDLHILPVAFRGDSFTHTPPLDPQELDILKTVKEITGFLLIQAWPENRTDLHAFENLEIIRGRTKQHGQFSLAVVSLNITSLGLRSLKEISDGDVIISGNKNLCYANTINWKKLFGTSGQKTKIISNRGENSCKATGQVCHALCSPEGCWGPEPRDCV Motif0173_bcov_4helix_14531_0001_0002_0001__45__G
SELSEEALRQLEEGNPRDAEHVLIDLLFELENRGDKELSELVLEILELLIRGDPDEARKLIKELT RKVCNGIGIGEFKDSLSINATNIKHFKNCTSISGDLHILPVAFRGDSFTHTPPLDPQELDILKTVKEITGFLLIQAWPENRTDLHAFENLEIIRGRTKQHGQFSLAVVSLNITSLGLRSLKEISDGDVIISGNKNLCYANTINWKKLFGTSGQKTKIISNRGENSCKATGQVCHALCSPEGCWGPEPRDCV Motif0173_bcov_4helix_14531_0001_0002_0001__10__Q
SLEEVKELIRKLVPDPRLVWALEYLLELLKKGDPLAEEVLRFYLASAREQGDKDLTKAIELVLKT RKVCNGIGIGEFKDSLSINATNIKHFKNCTSISGDLHILPVAFRGDSFTHTPPLDPQELDILKTVKEITGFLLIQAWPENRTDLHAFENLEIIRGRTKQHGQFSLAVVSLNITSLGLRSLKEISDGDVIISGNKNLCYANTINWKKLFGTSGQKTKIISNRGENSCKATGQVCHALCSPEGCWGPEPRDCV cside_mot_bf5a27bd715de8d76fa148d2778c2cdd_0001_1_000000009_0001_37_42_H_._bcov_4helix_00412_0001_0001__24__Y
DDESLKLLLILVQIQLALERGEISNDEAKELAKRVEEKARKLGDEQVQRNVENVKEVIERFG VCQGTSNKLTQLGTFEDHFLSLQRMFNNCEVVLGNLEITYVQRNYDLSFLKTIQEVAGYVLIALNTVERIPLENLQIIRGNMYYENSYALAVLSNYDANKTGLKELPMRNLQEILHGAVRFSNNPALCNVESIQWRDIVSSDFLSNMSMDFQNHLGS nside_mot_359448c81ec7171dd466f2d64631b9c5_0001_1_000000012_0001_35_44_H_._HHH_eva_0380_0001_0001__27__E
SELMEEALRLLEEGNPRDAEHVLIDLLFELENRGDKELSELVLEILELLIRGDPDEARKLIKELT RKVCNGIGIGEFKDSLSINATNIKHFKNCTSISGDLHILPVAFRGDSFTHTPPLDPQELDILKTVKEITGFLLIQAWPENRTDLHAFENLEIIRGRTKQHGQFSLAVVSLNITSLGLRSLKEISDGDVIISGNKNLCYANTINWKKLFGTSGQKTKIISNRGENSCKATGQVCHALCSPEGCWGPEPRDCV Motif0173_bcov_4helix_14531_0001_0002_0001__4__M
PLEEVKKVVEEALKDDPELVRAVKTIIEAVKKCENDPIFLELLLRLLIETFGDPRLREALELVRK VCQGTSNKLTQLGTFEDHFLSLQRMFNNCEVVLGNLEITYVQRNYDLSFLKTIQEVAGYVLIALNTVERIPLENLQIIRGNMYYENSYALAVLSNYDANKTGLKELPMRNLQEILHGAVRFSNNPALCNVESIQWRDIVSSDFLSNMSMDFQNHLGS nside_mot_33a3a00fc629d06a96f91cefd1c5e1ea_0001_1_000000011_0001_43_48_H_._bcov_4helix_12241_0001_0001__33__C
DYTVDLAIKFVEEVVKELKNDPDPRSQKLAEELERLIRKAKGAEDPNKKHTLVHKAFDIAVQAM RKVCNGIGIGEFKDSLSINATNIKHFKNCTSISGDLHILPVAFRGDSFTHTPPLDPQELDILKTVKEITGFLLIQAWPENRTDLHAFENLEIIRGRTKQHGQFSLAVVSLNITSLGLRSLKEISDGDVIISGNKNLCYANTINWKKLFGTSGQKTKIISNRGENSCKATGQVCHALCSPEGCWGPEPRDCV Motif0460_ems_3hM_1930_0001_0001__42__G
DYTVDLAIKFVEEVVKELKNDPDPRSQKLAEELERLIRKAKNAEDPNKKHTLGHKAFDIAVQAM RKVCNGIGIGEFKDSLSINATNIKHFKNCTSISGDLHILPVAFRGDSFTHTPPLDPQELDILKTVKEITGFLLIQAWPENRTDLHAFENLEIIRGRTKQHGQFSLAVVSLNITSLGLRSLKEISDGDVIISGNKNLCYANTINWKKLFGTSGQKTKIISNRGENSCKATGQVCHALCSPEGCWGPEPRDCV Motif0460_ems_3hM_1930_0001_0001__53__G
DEEQETRLKLLLLLVQLQHLAKKDPDTAETEIDKIYKLAKKLGDETERENAENAKRIVQELK VCQGTSNKLTQLGTFEDHFLSLQRMFNNCEVVLGNLEITYVQRNYDLSFLKTIQEVAGYVLIALNTVERIPLENLQIIRGNMYYENSYALAVLSNYDANKTGLKELPMRNLQEILHGAVRFSNNPALCNVESIQWRDIVSSDFLSNMSMDFQNHLGS nside_mot_359448c81ec7171dd466f2d64631b9c5_0001_1_000000012_0001_35_44_H_._ems_3hM_1581_0001_0003_0001__47__E
DEAAEEVLRYLKKLGDPELAELIERLLEIVRKKKDPDLERTLEIIAVAVLYGDPEIARQALRALH VCQGTSNKLTQLGTFEDHFLSLQRMFNNCEVVLGNLEITYVQRNYDLSFLKTIQEVAGYVLIALNTVERIPLENLQIIRGNMYYENSYALAVLSNYDANKTGLKELPMRNLQEILHGAVRFSNNPALCNVESIQWRDIVSSDFLSNMSMDFQNHLGS nside_mot_4baece34555bc5def11fd3c4c5db93f5_0001_000000012_0001_38_48_H_._bcov_4helix_12481_0001_0001__29__I
PLEEVKKVVEEALKDDPELVRAVKTIIQAVKKGENDPIFLELLLRLLIETFGDPRLREALELVRK VCQGTSNKLTQLGTFEDHFLSLQRMFNNCEVVLGNLEITYVQRNYDLSFLKTIQEVAGYVLIALNTVERIPLENLQIIRGNMYYENSYALAVLSNYDANKTGLKELPMRNLQEILHGAVRFSNNPALCNVESIQWRDIVSSDFLSNMSMDFQNHLGS nside_mot_33a3a00fc629d06a96f91cefd1c5e1ea_0001_1_000000011_0001_43_48_H_._bcov_4helix_12241_0001_0001__28__Q
SELSEEALRLLEEGNPRDAEHVLIDLLFELENRGDKELSELVLEILELLIRGDPDEARPLIKELT RKVCNGIGIGEFKDSLSINATNIKHFKNCTSISGDLHILPVAFRGDSFTHTPPLDPQELDILKTVKEITGFLLIQAWPENRTDLHAFENLEIIRGRTKQHGQFSLAVVSLNITSLGLRSLKEISDGDVIISGNKNLCYANTINWKKLFGTSGQKTKIISNRGENSCKATGQVCHALCSPEGCWGPEPRDCV Motif0173_bcov_4helix_14531_0001_0002_0001__59__P
SPDEAKKLLQEAEKLARKQNDRMELAYVEFLKHVLENAKRLNDKRAVISVRELARDALEELQS RKVCNGIGIGEFKDSLSINATNIKHFKNCTSISGDLHILPVAFRGDSFTHTPPLDPQELDILKTVKEITGFLLIQAWPENRTDLHAFENLEIIRGRTKQHGQFSLAVVSLNITSLGLRSLKEISDGDVIISGNKNLCYANTINWKKLFGTSGQKTKIISNRGENSCKATGQVCHALCSPEGCWGPEPRDCV cside_mot_3h_hb1_1541_000000003_0001_2_11_H_._ems_3hC_921_0001_0001_0002_0001__48__I
DELRELINDAQNKNDPELLKKVVELIEELIRRGDPSYQEIVLLLLFVADLLGDPEITRLAEELLK RKVCNGIGIGEFKDSLSINATNIKHFKNCTSISGDLHILPVAFRGDSFTHTPPLDPQELDILKTVKEITGFLLIQAWPENRTDLHAFENLEIIRGRTKQHGQFSLAVVSLNITSLGLRSLKEISDGDVIISGNKNLCYANTINWKKLFGTSGQKTKIISNRGENSCKATGQVCHALCSPEGCWGPEPRDCV Motif0255_bcov_4helix_09340_0001_0001__23__V
DELRELINDAQNKNDPELLKKVLSLIEELIRRGDPSYQEIVLLLLFVADLLGDPEITRLAEELLK RKVCNGIGIGEFKDSLSINATNIKHFKNCTSISGDLHILPVAFRGDSFTHTPPLDPQELDILKTVKEITGFLLIQAWPENRTDLHAFENLEIIRGRTKQHGQFSLAVVSLNITSLGLRSLKEISDGDVIISGNKNLCYANTINWKKLFGTSGQKTKIISNRGENSCKATGQVCHALCSPEGCWGPEPRDCV Motif0255_bcov_4helix_09340_0001_0001__24__S
SPDEAKKLLQEAEKLAMKQNDRMELAYVEFLKHVLENAKRLNDKRAVESVRELARDALEELQS RKVCNGIGIGEFKDSLSINATNIKHFKNCTSISGDLHILPVAFRGDSFTHTPPLDPQELDILKTVKEITGFLLIQAWPENRTDLHAFENLEIIRGRTKQHGQFSLAVVSLNITSLGLRSLKEISDGDVIISGNKNLCYANTINWKKLFGTSGQKTKIISNRGENSCKATGQVCHALCSPEGCWGPEPRDCV cside_mot_3h_hb1_1541_000000003_0001_2_11_H_._ems_3hC_921_0001_0001_0002_0001__17__M
FYTVDLAIKFVEEVVKELKNDPDPRSQKLAEELERLIRKAKNAEDPNKKHTLVHKAFDIAVQAM RKVCNGIGIGEFKDSLSINATNIKHFKNCTSISGDLHILPVAFRGDSFTHTPPLDPQELDILKTVKEITGFLLIQAWPENRTDLHAFENLEIIRGRTKQHGQFSLAVVSLNITSLGLRSLKEISDGDVIISGNKNLCYANTINWKKLFGTSGQKTKIISNRGENSCKATGQVCHALCSPEGCWGPEPRDCV Motif0460_ems_3hM_1930_0001_0001__1__F
SDELFSKVFLKVTELSMIVMNAKTEDEKKTALTKIKQIADKVQDEELIKFVKRALEHVKKEVG RKVCNGIGIGEFKDSLSINATNIKHFKNCTSISGDLHILPVAFRGDSFTHTPPLDPQELDILKTVKEITGFLLIQAWPENRTDLHAFENLEIIRGRTKQHGQFSLAVVSLNITSLGLRSLKEISDGDVIISGNKNLCYANTINWKKLFGTSGQKTKIISNRGENSCKATGQVCHALCSPEGCWGPEPRDCV Motif0628_ems_3hM_2692_0001_0001_0001__48__I
DRHVADLIQHLLERGVPPEEILELIEDYIRWTGSPRFKKALELLEKLTRELGDPEEALRLFVERG VCQGTSNKLTQLGTFEDHFLSLQRMFNNCEVVLGNLEITYVQRNYDLSFLKTIQEVAGYVLIALNTVERIPLENLQIIRGNMYYENSYALAVLSNYDANKTGLKELPMRNLQEILHGAVRFSNNPALCNVESIQWRDIVSSDFLSNMSMDFQNHLGS nside_pol_15b3b5b7b23e1cb32ac7084deff429be_0001_1_000000003_0001__34__S
SPDEAKKLLQEAEKLARKQNDRMELAYVEFLKHVLENAKRLNDKRAIESVRELARDALEELQS RKVCNGIGIGEFKDSLSINATNIKHFKNCTSISGDLHILPVAFRGDSFTHTPPLDPQELDILKTVKEITGFLLIQAWPENRTDLHAFENLEIIRGRTKQHGQFSLAVVSLNITSLGLRSLKEISDGDVIISGNKNLCYANTINWKKLFGTSGQKTKIISNRGENSCKATGQVCHALCSPEGCWGPEPRDCV cside_mot_3h_hb1_1541_000000003_0001_2_11_H_._ems_3hC_921_0001_0001_0002_0001__47__I
DEEQETRLKLLLLLVQLQHLAKKDNDTAETEIDKIYKLAKKLGDETIRENAENAKRIVQELK VCQGTSNKLTQLGTFEDHFLSLQRMFNNCEVVLGNLEITYVQRNYDLSFLKTIQEVAGYVLIALNTVERIPLENLQIIRGNMYYENSYALAVLSNYDANKTGLKELPMRNLQEILHGAVRFSNNPALCNVESIQWRDIVSSDFLSNMSMDFQNHLGS nside_mot_359448c81ec7171dd466f2d64631b9c5_0001_1_000000012_0001_35_44_H_._ems_3hM_1581_0001_0003_0001__25__N
DRHVADLIQHLLERGVPPEEILELIEDYIRWTGNPRFKKALELLEKLTRKLGDPEEALRLFVERG VCQGTSNKLTQLGTFEDHFLSLQRMFNNCEVVLGNLEITYVQRNYDLSFLKTIQEVAGYVLIALNTVERIPLENLQIIRGNMYYENSYALAVLSNYDANKTGLKELPMRNLQEILHGAVRFSNNPALCNVESIQWRDIVSSDFLSNMSMDFQNHLGS nside_pol_15b3b5b7b23e1cb32ac7084deff429be_0001_1_000000003_0001__50__K
DDESLKLLLILYQIQLALERGEISNDQAKELAKRVEEKARKLGDEQVQRNVENVKEVIERFG VCQGTSNKLTQLGTFEDHFLSLQRMFNNCEVVLGNLEITYVQRNYDLSFLKTIQEVAGYVLIALNTVERIPLENLQIIRGNMYYENSYALAVLSNYDANKTGLKELPMRNLQEILHGAVRFSNNPALCNVESIQWRDIVSSDFLSNMSMDFQNHLGS nside_mot_359448c81ec7171dd466f2d64631b9c5_0001_1_000000012_0001_35_44_H_._HHH_eva_0380_0001_0001__12__Y
SDELFSKVFLKVTELSRIVMNAKTEDEKKTALTKIKQIADKVQDEELSKFVKRALEHVKKEVG RKVCNGIGIGEFKDSLSINATNIKHFKNCTSISGDLHILPVAFRGDSFTHTPPLDPQELDILKTVKEITGFLLIQAWPENRTDLHAFENLEIIRGRTKQHGQFSLAVVSLNITSLGLRSLKEISDGDVIISGNKNLCYANTINWKKLFGTSGQKTKIISNRGENSCKATGQVCHALCSPEGCWGPEPRDCV Motif0628_ems_3hM_2692_0001_0001_0001__17__R
DHWEKVFRWALELLQEATEQNDPTKAKKILEEAHKLLRRELSEEEARAVVRYLKQLVDRELS VCQGTSNKLTQLGTFEDHFLSLQRMFNNCEVVLGNLEITYVQRNYDLSFLKTIQEVAGYVLIALNTVERIPLENLQIIRGNMYYENSYALAVLSNYDANKTGLKELPMRNLQEILHGAVRFSNNPALCNVESIQWRDIVSSDFLSNMSMDFQNHLGS nside_mot_4a0b58da0a66d934d1bcaa80596e03bc_0001_1_000000014_0001_27_32_H_._ems_3hM_1087_0001_0001__5__K
DYTVDLAIKFVEEVVKELKMDPDPRSQKLAEELERLIRKAKNAEDPNKKHTLVHKAFDIAVQAM RKVCNGIGIGEFKDSLSINATNIKHFKNCTSISGDLHILPVAFRGDSFTHTPPLDPQELDILKTVKEITGFLLIQAWPENRTDLHAFENLEIIRGRTKQHGQFSLAVVSLNITSLGLRSLKEISDGDVIISGNKNLCYANTINWKKLFGTSGQKTKIISNRGENSCKATGQVCHALCSPEGCWGPEPRDCV Motif0460_ems_3hM_1930_0001_0001__20__M
DEAAEEVLRYLKKLGFPELAELIERLLERVRKKKDPDLERTLEIIAVAVLYGDPEIARQALRALH VCQGTSNKLTQLGTFEDHFLSLQRMFNNCEVVLGNLEITYVQRNYDLSFLKTIQEVAGYVLIALNTVERIPLENLQIIRGNMYYENSYALAVLSNYDANKTGLKELPMRNLQEILHGAVRFSNNPALCNVESIQWRDIVSSDFLSNMSMDFQNHLGS nside_mot_4baece34555bc5def11fd3c4c5db93f5_0001_000000012_0001_38_48_H_._bcov_4helix_12481_0001_0001__16__F
DHPEEVFRWALELLQEATEQNDPTKAKKILEEAHKLLRRELSEEEARAVVRYLKQLVDRELS VCQGTSNKLTQLGTFEDHFLSLQRMFNNCEVVLGNLEITYVQRNYDLSFLKTIQEVAGYVLIALNTVERIPLENLQIIRGNMYYENSYALAVLSNYDANKTGLKELPMRNLQEILHGAVRFSNNPALCNVESIQWRDIVSSDFLSNMSMDFQNHLGS nside_mot_4a0b58da0a66d934d1bcaa80596e03bc_0001_1_000000014_0001_27_32_H_._ems_3hM_1087_0001_0001__3__P
DEEQETRLKLLLLLVQLQHLAKKDPDTLETEIDKIYKLAKKLGDETIRENAENAKRIVQELK VCQGTSNKLTQLGTFEDHFLSLQRMFNNCEVVLGNLEITYVQRNYDLSFLKTIQEVAGYVLIALNTVERIPLENLQIIRGNMYYENSYALAVLSNYDANKTGLKELPMRNLQEILHGAVRFSNNPALCNVESIQWRDIVSSDFLSNMSMDFQNHLGS nside_mot_359448c81ec7171dd466f2d64631b9c5_0001_1_000000012_0001_35_44_H_._ems_3hM_1581_0001_0003_0001__28__L
DYTVDLAIKFVEEVVKELKNDPDPRSQKLAEELERLINKAKNAEDPNKKHTLVHKAFDIAVQAM RKVCNGIGIGEFKDSLSINATNIKHFKNCTSISGDLHILPVAFRGDSFTHTPPLDPQELDILKTVKEITGFLLIQAWPENRTDLHAFENLEIIRGRTKQHGQFSLAVVSLNITSLGLRSLKEISDGDVIISGNKNLCYANTINWKKLFGTSGQKTKIISNRGENSCKATGQVCHALCSPEGCWGPEPRDCV Motif0460_ems_3hM_1930_0001_0001__38__N
DDESLKLLLILVQIQLALERGEISNDQAKELAKRVEEKAIKLGDEQVQRNVENVKEVIERFG VCQGTSNKLTQLGTFEDHFLSLQRMFNNCEVVLGNLEITYVQRNYDLSFLKTIQEVAGYVLIALNTVERIPLENLQIIRGNMYYENSYALAVLSNYDANKTGLKELPMRNLQEILHGAVRFSNNPALCNVESIQWRDIVSSDFLSNMSMDFQNHLGS nside_mot_359448c81ec7171dd466f2d64631b9c5_0001_1_000000012_0001_35_44_H_._HHH_eva_0380_0001_0001__40__I
PLEEVKKVVEEALKDDPELVRAVKTIIEAVKKGENDPIFLQLLLRLLIETFGDPRLREALELVRK VCQGTSNKLTQLGTFEDHFLSLQRMFNNCEVVLGNLEITYVQRNYDLSFLKTIQEVAGYVLIALNTVERIPLENLQIIRGNMYYENSYALAVLSNYDANKTGLKELPMRNLQEILHGAVRFSNNPALCNVESIQWRDIVSSDFLSNMSMDFQNHLGS nside_mot_33a3a00fc629d06a96f91cefd1c5e1ea_0001_1_000000011_0001_43_48_H_._bcov_4helix_12241_0001_0001__41__Q
PLEEVKKVVEEALKDDPELVRAVKTIIEQVKKGENDPIFLELLLRLLIETFGDPRLREALELVRK VCQGTSNKLTQLGTFEDHFLSLQRMFNNCEVVLGNLEITYVQRNYDLSFLKTIQEVAGYVLIALNTVERIPLENLQIIRGNMYYENSYALAVLSNYDANKTGLKELPMRNLQEILHGAVRFSNNPALCNVESIQWRDIVSSDFLSNMSMDFQNHLGS nside_mot_33a3a00fc629d06a96f91cefd1c5e1ea_0001_1_000000011_0001_43_48_H_._bcov_4helix_12241_0001_0001__29__Q
PLEEVKKLVEEALKDDPELVRAVKTIIEAVKKGENDPIFLELLLRLLIETFGDPRLREALELVRK VCQGTSNKLTQLGTFEDHFLSLQRMFNNCEVVLGNLEITYVQRNYDLSFLKTIQEVAGYVLIALNTVERIPLENLQIIRGNMYYENSYALAVLSNYDANKTGLKELPMRNLQEILHGAVRFSNNPALCNVESIQWRDIVSSDFLSNMSMDFQNHLGS nside_mot_33a3a00fc629d06a96f91cefd1c5e1ea_0001_1_000000011_0001_43_48_H_._bcov_4helix_12241_0001_0001__8__L
SELSEEALRLLEEGNPRDAEHVLIDLLFELENRGDKELSELVLEILELLIRGEPDEARKLIKELT RKVCNGIGIGEFKDSLSINATNIKHFKNCTSISGDLHILPVAFRGDSFTHTPPLDPQELDILKTVKEITGFLLIQAWPENRTDLHAFENLEIIRGRTKQHGQFSLAVVSLNITSLGLRSLKEISDGDVIISGNKNLCYANTINWKKLFGTSGQKTKIISNRGENSCKATGQVCHALCSPEGCWGPEPRDCV Motif0173_bcov_4helix_14531_0001_0002_0001__53__E
DYTVDLAIKFVEEVVKELKNDPDPRSQKLAEELERLIRKGKNAEDPNKKHTLVHKAFDIAVQAM RKVCNGIGIGEFKDSLSINATNIKHFKNCTSISGDLHILPVAFRGDSFTHTPPLDPQELDILKTVKEITGFLLIQAWPENRTDLHAFENLEIIRGRTKQHGQFSLAVVSLNITSLGLRSLKEISDGDVIISGNKNLCYANTINWKKLFGTSGQKTKIISNRGENSCKATGQVCHALCSPEGCWGPEPRDCV Motif0460_ems_3hM_1930_0001_0001__40__G
PLEEVKKVVEEALKDDPELVRAVKTIIEAVKKGENDPIFLELLLRLLIETFGDPRLRVALELVRK VCQGTSNKLTQLGTFEDHFLSLQRMFNNCEVVLGNLEITYVQRNYDLSFLKTIQEVAGYVLIALNTVERIPLENLQIIRGNMYYENSYALAVLSNYDANKTGLKELPMRNLQEILHGAVRFSNNPALCNVESIQWRDIVSSDFLSNMSMDFQNHLGS nside_mot_33a3a00fc629d06a96f91cefd1c5e1ea_0001_1_000000011_0001_43_48_H_._bcov_4helix_12241_0001_0001__58__V
DYTVDLAIKFVEEVVKELKNDPDPRSQKLAEELERSIRKAKNAEDPNKKHTLVHKAFDIAVQAM RKVCNGIGIGEFKDSLSINATNIKHFKNCTSISGDLHILPVAFRGDSFTHTPPLDPQELDILKTVKEITGFLLIQAWPENRTDLHAFENLEIIRGRTKQHGQFSLAVVSLNITSLGLRSLKEISDGDVIISGNKNLCYANTINWKKLFGTSGQKTKIISNRGENSCKATGQVCHALCSPEGCWGPEPRDCV Motif0460_ems_3hM_1930_0001_0001__36__S
DEAAEEVLRYLKKLGDPELAALIERLLERVRKKKDPDLERTLEIIAVAVLYGDPEIARQALRALH VCQGTSNKLTQLGTFEDHFLSLQRMFNNCEVVLGNLEITYVQRNYDLSFLKTIQEVAGYVLIALNTVERIPLENLQIIRGNMYYENSYALAVLSNYDANKTGLKELPMRNLQEILHGAVRFSNNPALCNVESIQWRDIVSSDFLSNMSMDFQNHLGS nside_mot_4baece34555bc5def11fd3c4c5db93f5_0001_000000012_0001_38_48_H_._bcov_4helix_12481_0001_0001__21__A
SELSEEALRLLEEGNPRDAEHVLIDLLFELENRGDKELSELVLEILELLIRGDPDEARKLNKELT RKVCNGIGIGEFKDSLSINATNIKHFKNCTSISGDLHILPVAFRGDSFTHTPPLDPQELDILKTVKEITGFLLIQAWPENRTDLHAFENLEIIRGRTKQHGQFSLAVVSLNITSLGLRSLKEISDGDVIISGNKNLCYANTINWKKLFGTSGQKTKIISNRGENSCKATGQVCHALCSPEGCWGPEPRDCV Motif0173_bcov_4helix_14531_0001_0002_0001__61__N
SELSEEALRLLEEGNPRDAEHVLIDLLFELENRADKELSELVLEILELLIRGDPDEARKLIKELT RKVCNGIGIGEFKDSLSINATNIKHFKNCTSISGDLHILPVAFRGDSFTHTPPLDPQELDILKTVKEITGFLLIQAWPENRTDLHAFENLEIIRGRTKQHGQFSLAVVSLNITSLGLRSLKEISDGDVIISGNKNLCYANTINWKKLFGTSGQKTKIISNRGENSCKATGQVCHALCSPEGCWGPEPRDCV Motif0173_bcov_4helix_14531_0001_0002_0001__34__A
DRHVADLIQHLLERGVPPEEILGLIEDYIRWTGNPRFKKALELLEKLTRELGDPEEALRLFVERG VCQGTSNKLTQLGTFEDHFLSLQRMFNNCEVVLGNLEITYVQRNYDLSFLKTIQEVAGYVLIALNTVERIPLENLQIIRGNMYYENSYALAVLSNYDANKTGLKELPMRNLQEILHGAVRFSNNPALCNVESIQWRDIVSSDFLSNMSMDFQNHLGS nside_pol_15b3b5b7b23e1cb32ac7084deff429be_0001_1_000000003_0001__23__G
DELRELIEDAQNKNDPELLKKVLELIEELIRRGDPSYQEIVLLLLFVADLLGDPEITRLAEELLK RKVCNGIGIGEFKDSLSINATNIKHFKNCTSISGDLHILPVAFRGDSFTHTPPLDPQELDILKTVKEITGFLLIQAWPENRTDLHAFENLEIIRGRTKQHGQFSLAVVSLNITSLGLRSLKEISDGDVIISGNKNLCYANTINWKKLFGTSGQKTKIISNRGENSCKATGQVCHALCSPEGCWGPEPRDCV Motif0255_bcov_4helix_09340_0001_0001__8__E
DHWEEVFRWALELLQEATEQNDPTKAKKILEEAHCLLRRELSEEEARAVVRYLKQLVDRELS VCQGTSNKLTQLGTFEDHFLSLQRMFNNCEVVLGNLEITYVQRNYDLSFLKTIQEVAGYVLIALNTVERIPLENLQIIRGNMYYENSYALAVLSNYDANKTGLKELPMRNLQEILHGAVRFSNNPALCNVESIQWRDIVSSDFLSNMSMDFQNHLGS nside_mot_4a0b58da0a66d934d1bcaa80596e03bc_0001_1_000000014_0001_27_32_H_._ems_3hM_1087_0001_0001__35__C
PLEEVKKVVEEALKDDPELVRAVKTIIEAVKKGENDPIFLELLRRLLIETFGDPRLREALELVRK VCQGTSNKLTQLGTFEDHFLSLQRMFNNCEVVLGNLEITYVQRNYDLSFLKTIQEVAGYVLIALNTVERIPLENLQIIRGNMYYENSYALAVLSNYDANKTGLKELPMRNLQEILHGAVRFSNNPALCNVESIQWRDIVSSDFLSNMSMDFQNHLGS nside_mot_33a3a00fc629d06a96f91cefd1c5e1ea_0001_1_000000011_0001_43_48_H_._bcov_4helix_12241_0001_0001__44__R
SELSEEALRLLEEGNPRDAEHVLIDLLFELENRGDKELSELVLEILELLIRGDPDEARKLIKEIT RKVCNGIGIGEFKDSLSINATNIKHFKNCTSISGDLHILPVAFRGDSFTHTPPLDPQELDILKTVKEITGFLLIQAWPENRTDLHAFENLEIIRGRTKQHGQFSLAVVSLNITSLGLRSLKEISDGDVIISGNKNLCYANTINWKKLFGTSGQKTKIISNRGENSCKATGQVCHALCSPEGCWGPEPRDCV Motif0173_bcov_4helix_14531_0001_0002_0001__64__I
DRHVADLIQHLLERGVPPEEILELIEDYIRWTGNPRFKKALELLEKLTRELNDPEEALRLFVERG VCQGTSNKLTQLGTFEDHFLSLQRMFNNCEVVLGNLEITYVQRNYDLSFLKTIQEVAGYVLIALNTVERIPLENLQIIRGNMYYENSYALAVLSNYDANKTGLKELPMRNLQEILHGAVRFSNNPALCNVESIQWRDIVSSDFLSNMSMDFQNHLGS nside_pol_15b3b5b7b23e1cb32ac7084deff429be_0001_1_000000003_0001__52__N
DDESLKLLLILVQIQLALLRGEISNDQAKELAKRVEEKARKLGDEQVQRNVENVKEVIERFG VCQGTSNKLTQLGTFEDHFLSLQRMFNNCEVVLGNLEITYVQRNYDLSFLKTIQEVAGYVLIALNTVERIPLENLQIIRGNMYYENSYALAVLSNYDANKTGLKELPMRNLQEILHGAVRFSNNPALCNVESIQWRDIVSSDFLSNMSMDFQNHLGS nside_mot_359448c81ec7171dd466f2d64631b9c5_0001_1_000000012_0001_35_44_H_._HHH_eva_0380_0001_0001__19__L
DRHVADLIQHLLERGVLPEEILELIEDYIRWTGNPRFKKALELLEKLTRELGDPEEALRLFVERG VCQGTSNKLTQLGTFEDHFLSLQRMFNNCEVVLGNLEITYVQRNYDLSFLKTIQEVAGYVLIALNTVERIPLENLQIIRGNMYYENSYALAVLSNYDANKTGLKELPMRNLQEILHGAVRFSNNPALCNVESIQWRDIVSSDFLSNMSMDFQNHLGS nside_pol_15b3b5b7b23e1cb32ac7084deff429be_0001_1_000000003_0001__17__L
DRHVADLIQHLLERGVPPEEILELIEDYIRWTGNPRFKKALELLEKLTREQGDPEEALRLFVERG VCQGTSNKLTQLGTFEDHFLSLQRMFNNCEVVLGNLEITYVQRNYDLSFLKTIQEVAGYVLIALNTVERIPLENLQIIRGNMYYENSYALAVLSNYDANKTGLKELPMRNLQEILHGAVRFSNNPALCNVESIQWRDIVSSDFLSNMSMDFQNHLGS nside_pol_15b3b5b7b23e1cb32ac7084deff429be_0001_1_000000003_0001__51__Q
DELRELINDAQNKNDPELLCKVLELIEELIRRGDPSYQEIVLLLLFVADLLGDPEITRLAEELLK RKVCNGIGIGEFKDSLSINATNIKHFKNCTSISGDLHILPVAFRGDSFTHTPPLDPQELDILKTVKEITGFLLIQAWPENRTDLHAFENLEIIRGRTKQHGQFSLAVVSLNITSLGLRSLKEISDGDVIISGNKNLCYANTINWKKLFGTSGQKTKIISNRGENSCKATGQVCHALCSPEGCWGPEPRDCV Motif0255_bcov_4helix_09340_0001_0001__20__C
DELRELINDAQNKNDPELLKKVLELIEELIRRGDPSYQEIRLLLLFVADLLGDPEITRLAEELLK RKVCNGIGIGEFKDSLSINATNIKHFKNCTSISGDLHILPVAFRGDSFTHTPPLDPQELDILKTVKEITGFLLIQAWPENRTDLHAFENLEIIRGRTKQHGQFSLAVVSLNITSLGLRSLKEISDGDVIISGNKNLCYANTINWKKLFGTSGQKTKIISNRGENSCKATGQVCHALCSPEGCWGPEPRDCV Motif0255_bcov_4helix_09340_0001_0001__41__R
SELSEEALRLLEEGNPRDAEHVLKDLLFELENRGDKELSELVLEILELLIRGDPDEARKLIKELT RKVCNGIGIGEFKDSLSINATNIKHFKNCTSISGDLHILPVAFRGDSFTHTPPLDPQELDILKTVKEITGFLLIQAWPENRTDLHAFENLEIIRGRTKQHGQFSLAVVSLNITSLGLRSLKEISDGDVIISGNKNLCYANTINWKKLFGTSGQKTKIISNRGENSCKATGQVCHALCSPEGCWGPEPRDCV Motif0173_bcov_4helix_14531_0001_0002_0001__24__K
SLEEVKELIRKLVPDPRLVWALEDLLELLKKGDPLAEEVLRFYLASAREQGDKDLTNAIELVLKT RKVCNGIGIGEFKDSLSINATNIKHFKNCTSISGDLHILPVAFRGDSFTHTPPLDPQELDILKTVKEITGFLLIQAWPENRTDLHAFENLEIIRGRTKQHGQFSLAVVSLNITSLGLRSLKEISDGDVIISGNKNLCYANTINWKKLFGTSGQKTKIISNRGENSCKATGQVCHALCSPEGCWGPEPRDCV cside_mot_bf5a27bd715de8d76fa148d2778c2cdd_0001_1_000000009_0001_37_42_H_._bcov_4helix_00412_0001_0001__57__N
DHWEEVFRWALELLQEATEQNDPTKAKKILEEAHKLQRRELSEEEARAVVRYLKQLVDRELS VCQGTSNKLTQLGTFEDHFLSLQRMFNNCEVVLGNLEITYVQRNYDLSFLKTIQEVAGYVLIALNTVERIPLENLQIIRGNMYYENSYALAVLSNYDANKTGLKELPMRNLQEILHGAVRFSNNPALCNVESIQWRDIVSSDFLSNMSMDFQNHLGS nside_mot_4a0b58da0a66d934d1bcaa80596e03bc_0001_1_000000014_0001_27_32_H_._ems_3hM_1087_0001_0001__37__Q
DDESLKLLLILVQIQLALERGEISNDQAKELAKRVEEKARKLIDEQVQRNVENVKEVIERFG VCQGTSNKLTQLGTFEDHFLSLQRMFNNCEVVLGNLEITYVQRNYDLSFLKTIQEVAGYVLIALNTVERIPLENLQIIRGNMYYENSYALAVLSNYDANKTGLKELPMRNLQEILHGAVRFSNNPALCNVESIQWRDIVSSDFLSNMSMDFQNHLGS nside_mot_359448c81ec7171dd466f2d64631b9c5_0001_1_000000012_0001_35_44_H_._HHH_eva_0380_0001_0001__43__I
DEAAEEVLRYLKKLGDPELAELIERLLERVRKKKDPDLERTLEIIAVAVLYGDPKIARQALRALH VCQGTSNKLTQLGTFEDHFLSLQRMFNNCEVVLGNLEITYVQRNYDLSFLKTIQEVAGYVLIALNTVERIPLENLQIIRGNMYYENSYALAVLSNYDANKTGLKELPMRNLQEILHGAVRFSNNPALCNVESIQWRDIVSSDFLSNMSMDFQNHLGS nside_mot_4baece34555bc5def11fd3c4c5db93f5_0001_000000012_0001_38_48_H_._bcov_4helix_12481_0001_0001__55__K
HPDEAKKLLQEAEKLARKQNDRMELAYVEFLKHVLENAKRLNDKRAVESVRELARDALEELQS RKVCNGIGIGEFKDSLSINATNIKHFKNCTSISGDLHILPVAFRGDSFTHTPPLDPQELDILKTVKEITGFLLIQAWPENRTDLHAFENLEIIRGRTKQHGQFSLAVVSLNITSLGLRSLKEISDGDVIISGNKNLCYANTINWKKLFGTSGQKTKIISNRGENSCKATGQVCHALCSPEGCWGPEPRDCV cside_mot_3h_hb1_1541_000000003_0001_2_11_H_._ems_3hC_921_0001_0001_0002_0001__1__H
SPDEAKKLLQEAEKLARKQNDRMELAYVEFLKHVLENAKRLNDKRAVESVRELARDAFEELQS RKVCNGIGIGEFKDSLSINATNIKHFKNCTSISGDLHILPVAFRGDSFTHTPPLDPQELDILKTVKEITGFLLIQAWPENRTDLHAFENLEIIRGRTKQHGQFSLAVVSLNITSLGLRSLKEISDGDVIISGNKNLCYANTINWKKLFGTSGQKTKIISNRGENSCKATGQVCHALCSPEGCWGPEPRDCV cside_mot_3h_hb1_1541_000000003_0001_2_11_H_._ems_3hC_921_0001_0001_0002_0001__58__F
DEAAEEVLRYLKKLGDPELAELIERALERVRKKKDPDLERTLEIIAVAVLYGDPEIARQALRALH VCQGTSNKLTQLGTFEDHFLSLQRMFNNCEVVLGNLEITYVQRNYDLSFLKTIQEVAGYVLIALNTVERIPLENLQIIRGNMYYENSYALAVLSNYDANKTGLKELPMRNLQEILHGAVRFSNNPALCNVESIQWRDIVSSDFLSNMSMDFQNHLGS nside_mot_4baece34555bc5def11fd3c4c5db93f5_0001_000000012_0001_38_48_H_._bcov_4helix_12481_0001_0001__26__A
SLEEVKELIRKLVPDPRLVWALYDLLELLKKGDPLAEEVLRFYLASAREQGDKDLTKAIELVLKT RKVCNGIGIGEFKDSLSINATNIKHFKNCTSISGDLHILPVAFRGDSFTHTPPLDPQELDILKTVKEITGFLLIQAWPENRTDLHAFENLEIIRGRTKQHGQFSLAVVSLNITSLGLRSLKEISDGDVIISGNKNLCYANTINWKKLFGTSGQKTKIISNRGENSCKATGQVCHALCSPEGCWGPEPRDCV cside_mot_bf5a27bd715de8d76fa148d2778c2cdd_0001_1_000000009_0001_37_42_H_._bcov_4helix_00412_0001_0001__23__Y
SPDEAKKLLQEAEKLARKQNDRMELAYVEFLKHVLENAKRLNDKRALESVRELARDALEELQS RKVCNGIGIGEFKDSLSINATNIKHFKNCTSISGDLHILPVAFRGDSFTHTPPLDPQELDILKTVKEITGFLLIQAWPENRTDLHAFENLEIIRGRTKQHGQFSLAVVSLNITSLGLRSLKEISDGDVIISGNKNLCYANTINWKKLFGTSGQKTKIISNRGENSCKATGQVCHALCSPEGCWGPEPRDCV cside_mot_3h_hb1_1541_000000003_0001_2_11_H_._ems_3hC_921_0001_0001_0002_0001__47__L
DYTVDLAIKFVEEVVKELKNDCDPRSQKLAEELERLIRKAKNAEDPNKKHTLVHKAFDIAVQAM RKVCNGIGIGEFKDSLSINATNIKHFKNCTSISGDLHILPVAFRGDSFTHTPPLDPQELDILKTVKEITGFLLIQAWPENRTDLHAFENLEIIRGRTKQHGQFSLAVVSLNITSLGLRSLKEISDGDVIISGNKNLCYANTINWKKLFGTSGQKTKIISNRGENSCKATGQVCHALCSPEGCWGPEPRDCV Motif0460_ems_3hM_1930_0001_0001__22__C
SLEKVKELIRKLVPDPRLVWALEDLLELLKKGDPLAEEVLRFYLASAREQGDKDLTKAIELVLKT RKVCNGIGIGEFKDSLSINATNIKHFKNCTSISGDLHILPVAFRGDSFTHTPPLDPQELDILKTVKEITGFLLIQAWPENRTDLHAFENLEIIRGRTKQHGQFSLAVVSLNITSLGLRSLKEISDGDVIISGNKNLCYANTINWKKLFGTSGQKTKIISNRGENSCKATGQVCHALCSPEGCWGPEPRDCV cside_mot_bf5a27bd715de8d76fa148d2778c2cdd_0001_1_000000009_0001_37_42_H_._bcov_4helix_00412_0001_0001__4__K
DHWEEVFRWALELLQEATEQNDPTKAKSILEEAHKLLRRELSEEEARAVVRYLKQLVDRELS VCQGTSNKLTQLGTFEDHFLSLQRMFNNCEVVLGNLEITYVQRNYDLSFLKTIQEVAGYVLIALNTVERIPLENLQIIRGNMYYENSYALAVLSNYDANKTGLKELPMRNLQEILHGAVRFSNNPALCNVESIQWRDIVSSDFLSNMSMDFQNHLGS nside_mot_4a0b58da0a66d934d1bcaa80596e03bc_0001_1_000000014_0001_27_32_H_._ems_3hM_1087_0001_0001__28__S
DDESLKLLLILVQIQLALERGEISNDQAKELAKRVEEKARKLGDSQVQRNVENVKEVIERFG VCQGTSNKLTQLGTFEDHFLSLQRMFNNCEVVLGNLEITYVQRNYDLSFLKTIQEVAGYVLIALNTVERIPLENLQIIRGNMYYENSYALAVLSNYDANKTGLKELPMRNLQEILHGAVRFSNNPALCNVESIQWRDIVSSDFLSNMSMDFQNHLGS nside_mot_359448c81ec7171dd466f2d64631b9c5_0001_1_000000012_0001_35_44_H_._HHH_eva_0380_0001_0001__45__S
DRHVADLIQHLLERGVPPEEILELIEDYIRWTGNPRFKKALELLEKLTRELGDPEEALRKFVERG VCQGTSNKLTQLGTFEDHFLSLQRMFNNCEVVLGNLEITYVQRNYDLSFLKTIQEVAGYVLIALNTVERIPLENLQIIRGNMYYENSYALAVLSNYDANKTGLKELPMRNLQEILHGAVRFSNNPALCNVESIQWRDIVSSDFLSNMSMDFQNHLGS nside_pol_15b3b5b7b23e1cb32ac7084deff429be_0001_1_000000003_0001__60__K
DHWEEVFRWALELLQEATEQNDPTKAKKILEEAHKLLRRELSEEKARAVVRYLKQLVDRELS VCQGTSNKLTQLGTFEDHFLSLQRMFNNCEVVLGNLEITYVQRNYDLSFLKTIQEVAGYVLIALNTVERIPLENLQIIRGNMYYENSYALAVLSNYDANKTGLKELPMRNLQEILHGAVRFSNNPALCNVESIQWRDIVSSDFLSNMSMDFQNHLGS nside_mot_4a0b58da0a66d934d1bcaa80596e03bc_0001_1_000000014_0001_27_32_H_._ems_3hM_1087_0001_0001__45__K
SPDEAKKLLQEAEKLARKQNDRMEHAYVEFLKHVLENAKRLNDKRAVESVRELARDALEELQS RKVCNGIGIGEFKDSLSINATNIKHFKNCTSISGDLHILPVAFRGDSFTHTPPLDPQELDILKTVKEITGFLLIQAWPENRTDLHAFENLEIIRGRTKQHGQFSLAVVSLNITSLGLRSLKEISDGDVIISGNKNLCYANTINWKKLFGTSGQKTKIISNRGENSCKATGQVCHALCSPEGCWGPEPRDCV cside_mot_3h_hb1_1541_000000003_0001_2_11_H_._ems_3hC_921_0001_0001_0002_0001__25__H
DDESLKLLLILVQIQLALEPGEISNDQAKELAKRVEEKARKLGDEQVQRNVENVKEVIERFG VCQGTSNKLTQLGTFEDHFLSLQRMFNNCEVVLGNLEITYVQRNYDLSFLKTIQEVAGYVLIALNTVERIPLENLQIIRGNMYYENSYALAVLSNYDANKTGLKELPMRNLQEILHGAVRFSNNPALCNVESIQWRDIVSSDFLSNMSMDFQNHLGS nside_mot_359448c81ec7171dd466f2d64631b9c5_0001_1_000000012_0001_35_44_H_._HHH_eva_0380_0001_0001__20__P
DYTVDLAIKFVEEVVKELKNDPDPRSQKLDEELERLIRKAKNAEDPNKKHTLVHKAFDIAVQAM RKVCNGIGIGEFKDSLSINATNIKHFKNCTSISGDLHILPVAFRGDSFTHTPPLDPQELDILKTVKEITGFLLIQAWPENRTDLHAFENLEIIRGRTKQHGQFSLAVVSLNITSLGLRSLKEISDGDVIISGNKNLCYANTINWKKLFGTSGQKTKIISNRGENSCKATGQVCHALCSPEGCWGPEPRDCV Motif0460_ems_3hM_1930_0001_0001__30__D
DRHVADLIQHLLERGVPPEEILELIEDYIRNTGNPRFKKALELLEKLTRELGDPEEALRLFVERG VCQGTSNKLTQLGTFEDHFLSLQRMFNNCEVVLGNLEITYVQRNYDLSFLKTIQEVAGYVLIALNTVERIPLENLQIIRGNMYYENSYALAVLSNYDANKTGLKELPMRNLQEILHGAVRFSNNPALCNVESIQWRDIVSSDFLSNMSMDFQNHLGS nside_pol_15b3b5b7b23e1cb32ac7084deff429be_0001_1_000000003_0001__31__N
SLEEVKELIRKLVPDPRLVWANEDLLELLKKGDPLAEEVLRFYLASAREQGDKDLTKAIELVLKT RKVCNGIGIGEFKDSLSINATNIKHFKNCTSISGDLHILPVAFRGDSFTHTPPLDPQELDILKTVKEITGFLLIQAWPENRTDLHAFENLEIIRGRTKQHGQFSLAVVSLNITSLGLRSLKEISDGDVIISGNKNLCYANTINWKKLFGTSGQKTKIISNRGENSCKATGQVCHALCSPEGCWGPEPRDCV cside_mot_bf5a27bd715de8d76fa148d2778c2cdd_0001_1_000000009_0001_37_42_H_._bcov_4helix_00412_0001_0001__22__N
DHWEEVFRWALELLQEATEQNDPTVAKKILEEAHKLLRRELSEEEARAVVRYLKQLVDRELS VCQGTSNKLTQLGTFEDHFLSLQRMFNNCEVVLGNLEITYVQRNYDLSFLKTIQEVAGYVLIALNTVERIPLENLQIIRGNMYYENSYALAVLSNYDANKTGLKELPMRNLQEILHGAVRFSNNPALCNVESIQWRDIVSSDFLSNMSMDFQNHLGS nside_mot_4a0b58da0a66d934d1bcaa80596e03bc_0001_1_000000014_0001_27_32_H_._ems_3hM_1087_0001_0001__25__V
DYTVDLAIKFVEEVVKELKNDPDPRSQKLAEEWERLIRKAKNAEDPNKKHTLVHKAFDIAVQAM RKVCNGIGIGEFKDSLSINATNIKHFKNCTSISGDLHILPVAFRGDSFTHTPPLDPQELDILKTVKEITGFLLIQAWPENRTDLHAFENLEIIRGRTKQHGQFSLAVVSLNITSLGLRSLKEISDGDVIISGNKNLCYANTINWKKLFGTSGQKTKIISNRGENSCKATGQVCHALCSPEGCWGPEPRDCV Motif0460_ems_3hM_1930_0001_0001__33__W
SPDEAKILLQEAEKLARKQNDRMELAYVEFLKHVLENAKRLNDKRAVESVRELARDALEELQS RKVCNGIGIGEFKDSLSINATNIKHFKNCTSISGDLHILPVAFRGDSFTHTPPLDPQELDILKTVKEITGFLLIQAWPENRTDLHAFENLEIIRGRTKQHGQFSLAVVSLNITSLGLRSLKEISDGDVIISGNKNLCYANTINWKKLFGTSGQKTKIISNRGENSCKATGQVCHALCSPEGCWGPEPRDCV cside_mot_3h_hb1_1541_000000003_0001_2_11_H_._ems_3hC_921_0001_0001_0002_0001__7__I
SEHSEEALRLLEEGNPRDAEHVLIDLLFELENRGDKELSELVLEILELLIRGDPDEARKLIKELT RKVCNGIGIGEFKDSLSINATNIKHFKNCTSISGDLHILPVAFRGDSFTHTPPLDPQELDILKTVKEITGFLLIQAWPENRTDLHAFENLEIIRGRTKQHGQFSLAVVSLNITSLGLRSLKEISDGDVIISGNKNLCYANTINWKKLFGTSGQKTKIISNRGENSCKATGQVCHALCSPEGCWGPEPRDCV Motif0173_bcov_4helix_14531_0001_0002_0001__3__H
DYTVDLAIKFVEEVVKELKNDPDPRSQKLAEELERLIRKQKNAEDPNKKHTLVHKAFDIAVQAM RKVCNGIGIGEFKDSLSINATNIKHFKNCTSISGDLHILPVAFRGDSFTHTPPLDPQELDILKTVKEITGFLLIQAWPENRTDLHAFENLEIIRGRTKQHGQFSLAVVSLNITSLGLRSLKEISDGDVIISGNKNLCYANTINWKKLFGTSGQKTKIISNRGENSCKATGQVCHALCSPEGCWGPEPRDCV Motif0460_ems_3hM_1930_0001_0001__40__Q
DRHVADLIQHLLERGVPPEEILEMIEDYIRWTGNPRFKKALELLEKLTRELGDPEEALRLFVERG VCQGTSNKLTQLGTFEDHFLSLQRMFNNCEVVLGNLEITYVQRNYDLSFLKTIQEVAGYVLIALNTVERIPLENLQIIRGNMYYENSYALAVLSNYDANKTGLKELPMRNLQEILHGAVRFSNNPALCNVESIQWRDIVSSDFLSNMSMDFQNHLGS nside_pol_15b3b5b7b23e1cb32ac7084deff429be_0001_1_000000003_0001__24__M
DYTVDLAIKFVEEVVKELKNDPDPRSQKLAEELERLQRKAKNAEDPNKKHTLVHKAFDIAVQAM RKVCNGIGIGEFKDSLSINATNIKHFKNCTSISGDLHILPVAFRGDSFTHTPPLDPQELDILKTVKEITGFLLIQAWPENRTDLHAFENLEIIRGRTKQHGQFSLAVVSLNITSLGLRSLKEISDGDVIISGNKNLCYANTINWKKLFGTSGQKTKIISNRGENSCKATGQVCHALCSPEGCWGPEPRDCV Motif0460_ems_3hM_1930_0001_0001__37__Q
DHWEEVFRWALELLQRATEQNDPTKAKKILEEAHKLLRRELSEEEARAVVRYLKQLVDRELS VCQGTSNKLTQLGTFEDHFLSLQRMFNNCEVVLGNLEITYVQRNYDLSFLKTIQEVAGYVLIALNTVERIPLENLQIIRGNMYYENSYALAVLSNYDANKTGLKELPMRNLQEILHGAVRFSNNPALCNVESIQWRDIVSSDFLSNMSMDFQNHLGS nside_mot_4a0b58da0a66d934d1bcaa80596e03bc_0001_1_000000014_0001_27_32_H_._ems_3hM_1087_0001_0001__16__R
DRHVADLIQHLLERGVPPEEILELIEDYIRWTGNPRFKKALELLEKLTRELGDPEEALRLYVERG VCQGTSNKLTQLGTFEDHFLSLQRMFNNCEVVLGNLEITYVQRNYDLSFLKTIQEVAGYVLIALNTVERIPLENLQIIRGNMYYENSYALAVLSNYDANKTGLKELPMRNLQEILHGAVRFSNNPALCNVESIQWRDIVSSDFLSNMSMDFQNHLGS nside_pol_15b3b5b7b23e1cb32ac7084deff429be_0001_1_000000003_0001__61__Y
SDELFSKVFLKVTELSMIVMNAKTEDEKKTALTKIKQIADKVQDEELSKFVKRALEHVKKEVV RKVCNGIGIGEFKDSLSINATNIKHFKNCTSISGDLHILPVAFRGDSFTHTPPLDPQELDILKTVKEITGFLLIQAWPENRTDLHAFENLEIIRGRTKQHGQFSLAVVSLNITSLGLRSLKEISDGDVIISGNKNLCYANTINWKKLFGTSGQKTKIISNRGENSCKATGQVCHALCSPEGCWGPEPRDCV Motif0628_ems_3hM_2692_0001_0001_0001__63__V
SPDEAKKLLQEAEKLARKQNDRMELAYVEFLKHVLENAKRLNDKRAVEPVRELARDALEELQS RKVCNGIGIGEFKDSLSINATNIKHFKNCTSISGDLHILPVAFRGDSFTHTPPLDPQELDILKTVKEITGFLLIQAWPENRTDLHAFENLEIIRGRTKQHGQFSLAVVSLNITSLGLRSLKEISDGDVIISGNKNLCYANTINWKKLFGTSGQKTKIISNRGENSCKATGQVCHALCSPEGCWGPEPRDCV cside_mot_3h_hb1_1541_000000003_0001_2_11_H_._ems_3hC_921_0001_0001_0002_0001__49__P
DEEQETRLKLLLLLVQLQHLAKKDPDTAETEIDKIYKQAKKLGDETIRENAENAKRIVQELK VCQGTSNKLTQLGTFEDHFLSLQRMFNNCEVVLGNLEITYVQRNYDLSFLKTIQEVAGYVLIALNTVERIPLENLQIIRGNMYYENSYALAVLSNYDANKTGLKELPMRNLQEILHGAVRFSNNPALCNVESIQWRDIVSSDFLSNMSMDFQNHLGS nside_mot_359448c81ec7171dd466f2d64631b9c5_0001_1_000000012_0001_35_44_H_._ems_3hM_1581_0001_0003_0001__38__Q
DESAEEVLRYLKKLGDPELAELIERLLERVRKKKDPDLERTLEIIAVAVLYGDPEIARQALRALH VCQGTSNKLTQLGTFEDHFLSLQRMFNNCEVVLGNLEITYVQRNYDLSFLKTIQEVAGYVLIALNTVERIPLENLQIIRGNMYYENSYALAVLSNYDANKTGLKELPMRNLQEILHGAVRFSNNPALCNVESIQWRDIVSSDFLSNMSMDFQNHLGS nside_mot_4baece34555bc5def11fd3c4c5db93f5_0001_000000012_0001_38_48_H_._bcov_4helix_12481_0001_0001__3__S
DELRELINDAQNKNDPELLKKVLELIEELIRRGDPTYQEIVLLLLFVADLLGDPEITRLAEELLK RKVCNGIGIGEFKDSLSINATNIKHFKNCTSISGDLHILPVAFRGDSFTHTPPLDPQELDILKTVKEITGFLLIQAWPENRTDLHAFENLEIIRGRTKQHGQFSLAVVSLNITSLGLRSLKEISDGDVIISGNKNLCYANTINWKKLFGTSGQKTKIISNRGENSCKATGQVCHALCSPEGCWGPEPRDCV Motif0255_bcov_4helix_09340_0001_0001__36__T
DELRTLINDAQNKNDPELLKKVLELIEELIRRGDPSYQEIVLLLLFVADLLGDPEITRLAEELLK RKVCNGIGIGEFKDSLSINATNIKHFKNCTSISGDLHILPVAFRGDSFTHTPPLDPQELDILKTVKEITGFLLIQAWPENRTDLHAFENLEIIRGRTKQHGQFSLAVVSLNITSLGLRSLKEISDGDVIISGNKNLCYANTINWKKLFGTSGQKTKIISNRGENSCKATGQVCHALCSPEGCWGPEPRDCV Motif0255_bcov_4helix_09340_0001_0001__5__T
DDESLKLLLILVQIQKALERGEISNDQAKELAKRVEEKARKLGDEQVQRNVENVKEVIERFG VCQGTSNKLTQLGTFEDHFLSLQRMFNNCEVVLGNLEITYVQRNYDLSFLKTIQEVAGYVLIALNTVERIPLENLQIIRGNMYYENSYALAVLSNYDANKTGLKELPMRNLQEILHGAVRFSNNPALCNVESIQWRDIVSSDFLSNMSMDFQNHLGS nside_mot_359448c81ec7171dd466f2d64631b9c5_0001_1_000000012_0001_35_44_H_._HHH_eva_0380_0001_0001__16__K
SLREVKELIRKLVPDPRLVWALEDLLELLKKGDPLAEEVLRFYLASAREQGDKDLTKAIELVLKT RKVCNGIGIGEFKDSLSINATNIKHFKNCTSISGDLHILPVAFRGDSFTHTPPLDPQELDILKTVKEITGFLLIQAWPENRTDLHAFENLEIIRGRTKQHGQFSLAVVSLNITSLGLRSLKEISDGDVIISGNKNLCYANTINWKKLFGTSGQKTKIISNRGENSCKATGQVCHALCSPEGCWGPEPRDCV cside_mot_bf5a27bd715de8d76fa148d2778c2cdd_0001_1_000000009_0001_37_42_H_._bcov_4helix_00412_0001_0001__3__R
SLEEVKELIRKLVPDPRLGWALEDLLELLKKGDPLAEEVLRFYLASAREQGDKDLTKAIELVLKT RKVCNGIGIGEFKDSLSINATNIKHFKNCTSISGDLHILPVAFRGDSFTHTPPLDPQELDILKTVKEITGFLLIQAWPENRTDLHAFENLEIIRGRTKQHGQFSLAVVSLNITSLGLRSLKEISDGDVIISGNKNLCYANTINWKKLFGTSGQKTKIISNRGENSCKATGQVCHALCSPEGCWGPEPRDCV cside_mot_bf5a27bd715de8d76fa148d2778c2cdd_0001_1_000000009_0001_37_42_H_._bcov_4helix_00412_0001_0001__19__G
SLEEVKELTRKLVPDPRLVWALEDLLELLKKGDPLAEEVLRFYLASAREQGDKDLTKAIELVLKT RKVCNGIGIGEFKDSLSINATNIKHFKNCTSISGDLHILPVAFRGDSFTHTPPLDPQELDILKTVKEITGFLLIQAWPENRTDLHAFENLEIIRGRTKQHGQFSLAVVSLNITSLGLRSLKEISDGDVIISGNKNLCYANTINWKKLFGTSGQKTKIISNRGENSCKATGQVCHALCSPEGCWGPEPRDCV cside_mot_bf5a27bd715de8d76fa148d2778c2cdd_0001_1_000000009_0001_37_42_H_._bcov_4helix_00412_0001_0001__9__T
DYTVDLAIKFVEEVVKELKNDPDPRSQKLAEELERLIRKAKNAEDPNKKHTLVHKAFDKAVQAM RKVCNGIGIGEFKDSLSINATNIKHFKNCTSISGDLHILPVAFRGDSFTHTPPLDPQELDILKTVKEITGFLLIQAWPENRTDLHAFENLEIIRGRTKQHGQFSLAVVSLNITSLGLRSLKEISDGDVIISGNKNLCYANTINWKKLFGTSGQKTKIISNRGENSCKATGQVCHALCSPEGCWGPEPRDCV Motif0460_ems_3hM_1930_0001_0001__59__K
DEAAEEVLRYLKKLGDPELAELIERLLERVRKKKDPDLERTLEIIAVAVLYGSPEIARQALRALH VCQGTSNKLTQLGTFEDHFLSLQRMFNNCEVVLGNLEITYVQRNYDLSFLKTIQEVAGYVLIALNTVERIPLENLQIIRGNMYYENSYALAVLSNYDANKTGLKELPMRNLQEILHGAVRFSNNPALCNVESIQWRDIVSSDFLSNMSMDFQNHLGS nside_mot_4baece34555bc5def11fd3c4c5db93f5_0001_000000012_0001_38_48_H_._bcov_4helix_12481_0001_0001__53__S
PLEEVKKVVEEALKDDFELVRAVKTIIEAVKKGENDPIFLELLLRLLIETFGDPRLREALELVRK VCQGTSNKLTQLGTFEDHFLSLQRMFNNCEVVLGNLEITYVQRNYDLSFLKTIQEVAGYVLIALNTVERIPLENLQIIRGNMYYENSYALAVLSNYDANKTGLKELPMRNLQEILHGAVRFSNNPALCNVESIQWRDIVSSDFLSNMSMDFQNHLGS nside_mot_33a3a00fc629d06a96f91cefd1c5e1ea_0001_1_000000011_0001_43_48_H_._bcov_4helix_12241_0001_0001__17__F
DRHVADLIQHLLERGVPPEEILELIEDYIRWTGNPRFKKALESLEKLTRELGDPEEALRLFVERG VCQGTSNKLTQLGTFEDHFLSLQRMFNNCEVVLGNLEITYVQRNYDLSFLKTIQEVAGYVLIALNTVERIPLENLQIIRGNMYYENSYALAVLSNYDANKTGLKELPMRNLQEILHGAVRFSNNPALCNVESIQWRDIVSSDFLSNMSMDFQNHLGS nside_pol_15b3b5b7b23e1cb32ac7084deff429be_0001_1_000000003_0001__43__S
SELSEEALRLLEEGNPRDAEHVLIDLLFELEIRGDKELSELVLEILELLIRGDPDEARKLIKELT RKVCNGIGIGEFKDSLSINATNIKHFKNCTSISGDLHILPVAFRGDSFTHTPPLDPQELDILKTVKEITGFLLIQAWPENRTDLHAFENLEIIRGRTKQHGQFSLAVVSLNITSLGLRSLKEISDGDVIISGNKNLCYANTINWKKLFGTSGQKTKIISNRGENSCKATGQVCHALCSPEGCWGPEPRDCV Motif0173_bcov_4helix_14531_0001_0002_0001__32__I
DELRELINDAMNKNDPELLKKVLELIEELIRRGDPSYQEIVLLLLFVADLLGDPEITRLAEELLK RKVCNGIGIGEFKDSLSINATNIKHFKNCTSISGDLHILPVAFRGDSFTHTPPLDPQELDILKTVKEITGFLLIQAWPENRTDLHAFENLEIIRGRTKQHGQFSLAVVSLNITSLGLRSLKEISDGDVIISGNKNLCYANTINWKKLFGTSGQKTKIISNRGENSCKATGQVCHALCSPEGCWGPEPRDCV Motif0255_bcov_4helix_09340_0001_0001__11__M
DYTVDCAIKFVEEVVKELKNDPDPRSQKLAEELERLIRKAKNAEDPNKKHTLVHKAFDIAVQAM RKVCNGIGIGEFKDSLSINATNIKHFKNCTSISGDLHILPVAFRGDSFTHTPPLDPQELDILKTVKEITGFLLIQAWPENRTDLHAFENLEIIRGRTKQHGQFSLAVVSLNITSLGLRSLKEISDGDVIISGNKNLCYANTINWKKLFGTSGQKTKIISNRGENSCKATGQVCHALCSPEGCWGPEPRDCV Motif0460_ems_3hM_1930_0001_0001__6__C
DEAAEEVLRYLKKLGDPELAELIERLLERVRKKKDPDLERTLEIIAVAVLYGDPEIADQALRALH VCQGTSNKLTQLGTFEDHFLSLQRMFNNCEVVLGNLEITYVQRNYDLSFLKTIQEVAGYVLIALNTVERIPLENLQIIRGNMYYENSYALAVLSNYDANKTGLKELPMRNLQEILHGAVRFSNNPALCNVESIQWRDIVSSDFLSNMSMDFQNHLGS nside_mot_4baece34555bc5def11fd3c4c5db93f5_0001_000000012_0001_38_48_H_._bcov_4helix_12481_0001_0001__58__D
DEEQETRLQLLLLLVQLQHLAKKDPDTAETEIDKIYKLAKKLGDETIRENAENAKRIVQELK VCQGTSNKLTQLGTFEDHFLSLQRMFNNCEVVLGNLEITYVQRNYDLSFLKTIQEVAGYVLIALNTVERIPLENLQIIRGNMYYENSYALAVLSNYDANKTGLKELPMRNLQEILHGAVRFSNNPALCNVESIQWRDIVSSDFLSNMSMDFQNHLGS nside_mot_359448c81ec7171dd466f2d64631b9c5_0001_1_000000012_0001_35_44_H_._ems_3hM_1581_0001_0003_0001__9__Q
PLEEVKKVVEEALKDDPELVRAVKTIIEAVKFGENDPIFLELLLRLLIETFGDPRLREALELVRK VCQGTSNKLTQLGTFEDHFLSLQRMFNNCEVVLGNLEITYVQRNYDLSFLKTIQEVAGYVLIALNTVERIPLENLQIIRGNMYYENSYALAVLSNYDANKTGLKELPMRNLQEILHGAVRFSNNPALCNVESIQWRDIVSSDFLSNMSMDFQNHLGS nside_mot_33a3a00fc629d06a96f91cefd1c5e1ea_0001_1_000000011_0001_43_48_H_._bcov_4helix_12241_0001_0001__32__F
DEAAEEVLRYLKKLGDPELAELKERLLERVRKKKDPDLERTLEIIAVAVLYGDPEIARQALRALH VCQGTSNKLTQLGTFEDHFLSLQRMFNNCEVVLGNLEITYVQRNYDLSFLKTIQEVAGYVLIALNTVERIPLENLQIIRGNMYYENSYALAVLSNYDANKTGLKELPMRNLQEILHGAVRFSNNPALCNVESIQWRDIVSSDFLSNMSMDFQNHLGS nside_mot_4baece34555bc5def11fd3c4c5db93f5_0001_000000012_0001_38_48_H_._bcov_4helix_12481_0001_0001__23__K
DEAAEEVVRYLKKLGDPELAELIERLLERVRKKKDPDLERTLEIIAVAVLYGDPEIARQALRALH VCQGTSNKLTQLGTFEDHFLSLQRMFNNCEVVLGNLEITYVQRNYDLSFLKTIQEVAGYVLIALNTVERIPLENLQIIRGNMYYENSYALAVLSNYDANKTGLKELPMRNLQEILHGAVRFSNNPALCNVESIQWRDIVSSDFLSNMSMDFQNHLGS nside_mot_4baece34555bc5def11fd3c4c5db93f5_0001_000000012_0001_38_48_H_._bcov_4helix_12481_0001_0001__8__V
DHWEEVFRWALELLQEATEQNDPTKAKKILEEAHKLLRRELSEEEARAVVRYLKQLVDRHLS VCQGTSNKLTQLGTFEDHFLSLQRMFNNCEVVLGNLEITYVQRNYDLSFLKTIQEVAGYVLIALNTVERIPLENLQIIRGNMYYENSYALAVLSNYDANKTGLKELPMRNLQEILHGAVRFSNNPALCNVESIQWRDIVSSDFLSNMSMDFQNHLGS nside_mot_4a0b58da0a66d934d1bcaa80596e03bc_0001_1_000000014_0001_27_32_H_._ems_3hM_1087_0001_0001__60__H
DELRELINDAQNKNDPELLKKVLELIEELIRRGDPSYQEIVLLLLFVADLLGVPEITRLAEELLK RKVCNGIGIGEFKDSLSINATNIKHFKNCTSISGDLHILPVAFRGDSFTHTPPLDPQELDILKTVKEITGFLLIQAWPENRTDLHAFENLEIIRGRTKQHGQFSLAVVSLNITSLGLRSLKEISDGDVIISGNKNLCYANTINWKKLFGTSGQKTKIISNRGENSCKATGQVCHALCSPEGCWGPEPRDCV Motif0255_bcov_4helix_09340_0001_0001__53__V
DYTVDLAIKFVEEVVKELKNDPDPRSQKLAEFLERLIRKAKNAEDPNKKHTLVHKAFDIAVQAM RKVCNGIGIGEFKDSLSINATNIKHFKNCTSISGDLHILPVAFRGDSFTHTPPLDPQELDILKTVKEITGFLLIQAWPENRTDLHAFENLEIIRGRTKQHGQFSLAVVSLNITSLGLRSLKEISDGDVIISGNKNLCYANTINWKKLFGTSGQKTKIISNRGENSCKATGQVCHALCSPEGCWGPEPRDCV Motif0460_ems_3hM_1930_0001_0001__32__F
DELRELINDAQNKNDPELLKKVLELIEELIRRGDPSYQEIVLLLLFVADLLGDPERTRLAEELLK RKVCNGIGIGEFKDSLSINATNIKHFKNCTSISGDLHILPVAFRGDSFTHTPPLDPQELDILKTVKEITGFLLIQAWPENRTDLHAFENLEIIRGRTKQHGQFSLAVVSLNITSLGLRSLKEISDGDVIISGNKNLCYANTINWKKLFGTSGQKTKIISNRGENSCKATGQVCHALCSPEGCWGPEPRDCV Motif0255_bcov_4helix_09340_0001_0001__56__R
DRHVADLIQHLLERGVPPEEILELIEDIIRWTGNPRFKKALELLEKLTRELGDPEEALRLFVERG VCQGTSNKLTQLGTFEDHFLSLQRMFNNCEVVLGNLEITYVQRNYDLSFLKTIQEVAGYVLIALNTVERIPLENLQIIRGNMYYENSYALAVLSNYDANKTGLKELPMRNLQEILHGAVRFSNNPALCNVESIQWRDIVSSDFLSNMSMDFQNHLGS nside_pol_15b3b5b7b23e1cb32ac7084deff429be_0001_1_000000003_0001__28__I
SDELFSKVGLKVTELSMIVMNAKTEDEKKTALTKIKQIADKVQDEELSKFVKRALEHVKKEVG RKVCNGIGIGEFKDSLSINATNIKHFKNCTSISGDLHILPVAFRGDSFTHTPPLDPQELDILKTVKEITGFLLIQAWPENRTDLHAFENLEIIRGRTKQHGQFSLAVVSLNITSLGLRSLKEISDGDVIISGNKNLCYANTINWKKLFGTSGQKTKIISNRGENSCKATGQVCHALCSPEGCWGPEPRDCV Motif0628_ems_3hM_2692_0001_0001_0001__9__G
DEEQETRLKLLLLLVQLQHLAKKDPDTAETEIDKIYKLAKKAGDETIRENAENAKRIVQELK VCQGTSNKLTQLGTFEDHFLSLQRMFNNCEVVLGNLEITYVQRNYDLSFLKTIQEVAGYVLIALNTVERIPLENLQIIRGNMYYENSYALAVLSNYDANKTGLKELPMRNLQEILHGAVRFSNNPALCNVESIQWRDIVSSDFLSNMSMDFQNHLGS nside_mot_359448c81ec7171dd466f2d64631b9c5_0001_1_000000012_0001_35_44_H_._ems_3hM_1581_0001_0003_0001__42__A
PLEEVKKVVEEALKDDPELVRAVKTIIEAVKKGENDPIFLELLLRLLIETFGDPRLRYALELVRK VCQGTSNKLTQLGTFEDHFLSLQRMFNNCEVVLGNLEITYVQRNYDLSFLKTIQEVAGYVLIALNTVERIPLENLQIIRGNMYYENSYALAVLSNYDANKTGLKELPMRNLQEILHGAVRFSNNPALCNVESIQWRDIVSSDFLSNMSMDFQNHLGS nside_mot_33a3a00fc629d06a96f91cefd1c5e1ea_0001_1_000000011_0001_43_48_H_._bcov_4helix_12241_0001_0001__58__Y
DDESLKLLLILVQIQLAWERGEISNDQAKELAKRVEEKARKLGDEQVQRNVENVKEVIERFG VCQGTSNKLTQLGTFEDHFLSLQRMFNNCEVVLGNLEITYVQRNYDLSFLKTIQEVAGYVLIALNTVERIPLENLQIIRGNMYYENSYALAVLSNYDANKTGLKELPMRNLQEILHGAVRFSNNPALCNVESIQWRDIVSSDFLSNMSMDFQNHLGS nside_mot_359448c81ec7171dd466f2d64631b9c5_0001_1_000000012_0001_35_44_H_._HHH_eva_0380_0001_0001__18__W
SLEEVKLLIRKLVPDPRLVWALEDLLELLKKGDPLAEEVLRFYLASAREQGDKDLTKAIELVLKT RKVCNGIGIGEFKDSLSINATNIKHFKNCTSISGDLHILPVAFRGDSFTHTPPLDPQELDILKTVKEITGFLLIQAWPENRTDLHAFENLEIIRGRTKQHGQFSLAVVSLNITSLGLRSLKEISDGDVIISGNKNLCYANTINWKKLFGTSGQKTKIISNRGENSCKATGQVCHALCSPEGCWGPEPRDCV cside_mot_bf5a27bd715de8d76fa148d2778c2cdd_0001_1_000000009_0001_37_42_H_._bcov_4helix_00412_0001_0001__7__L
DELRELINDAQNKNDPELIKKVLELIEELIRRGDPSYQEIVLLLLFVADLLGDPEITRLAEELLK RKVCNGIGIGEFKDSLSINATNIKHFKNCTSISGDLHILPVAFRGDSFTHTPPLDPQELDILKTVKEITGFLLIQAWPENRTDLHAFENLEIIRGRTKQHGQFSLAVVSLNITSLGLRSLKEISDGDVIISGNKNLCYANTINWKKLFGTSGQKTKIISNRGENSCKATGQVCHALCSPEGCWGPEPRDCV Motif0255_bcov_4helix_09340_0001_0001__19__I
SPDEAKKLLQEGEKLARKQNDRMELAYVEFLKHVLENAKRLNDKRAVESVRELARDALEELQS RKVCNGIGIGEFKDSLSINATNIKHFKNCTSISGDLHILPVAFRGDSFTHTPPLDPQELDILKTVKEITGFLLIQAWPENRTDLHAFENLEIIRGRTKQHGQFSLAVVSLNITSLGLRSLKEISDGDVIISGNKNLCYANTINWKKLFGTSGQKTKIISNRGENSCKATGQVCHALCSPEGCWGPEPRDCV cside_mot_3h_hb1_1541_000000003_0001_2_11_H_._ems_3hC_921_0001_0001_0002_0001__12__G
DHWEEVFRWALELLQEATEQNDPTDAKKILEEAHKLLRRELSEEEARAVVRYLKQLVDRELS VCQGTSNKLTQLGTFEDHFLSLQRMFNNCEVVLGNLEITYVQRNYDLSFLKTIQEVAGYVLIALNTVERIPLENLQIIRGNMYYENSYALAVLSNYDANKTGLKELPMRNLQEILHGAVRFSNNPALCNVESIQWRDIVSSDFLSNMSMDFQNHLGS nside_mot_4a0b58da0a66d934d1bcaa80596e03bc_0001_1_000000014_0001_27_32_H_._ems_3hM_1087_0001_0001__25__D
DELRELINDRQNKNDPELLKKVLELIEELIRRGDPSYQEIVLLLLFVADLLGDPEITRLAEELLK RKVCNGIGIGEFKDSLSINATNIKHFKNCTSISGDLHILPVAFRGDSFTHTPPLDPQELDILKTVKEITGFLLIQAWPENRTDLHAFENLEIIRGRTKQHGQFSLAVVSLNITSLGLRSLKEISDGDVIISGNKNLCYANTINWKKLFGTSGQKTKIISNRGENSCKATGQVCHALCSPEGCWGPEPRDCV Motif0255_bcov_4helix_09340_0001_0001__10__R
DEAAEEVLRYLKKLGDPELAELIERLLERVRKKKDPDLERTLEIIAVAVLYGDPEISRQALRALH VCQGTSNKLTQLGTFEDHFLSLQRMFNNCEVVLGNLEITYVQRNYDLSFLKTIQEVAGYVLIALNTVERIPLENLQIIRGNMYYENSYALAVLSNYDANKTGLKELPMRNLQEILHGAVRFSNNPALCNVESIQWRDIVSSDFLSNMSMDFQNHLGS nside_mot_4baece34555bc5def11fd3c4c5db93f5_0001_000000012_0001_38_48_H_._bcov_4helix_12481_0001_0001__57__S
DRHFADLIQHLLERGVPPEEILELIEDYIRWTGNPRFKKALELLEKLTRELGDPEEALRLFVERG VCQGTSNKLTQLGTFEDHFLSLQRMFNNCEVVLGNLEITYVQRNYDLSFLKTIQEVAGYVLIALNTVERIPLENLQIIRGNMYYENSYALAVLSNYDANKTGLKELPMRNLQEILHGAVRFSNNPALCNVESIQWRDIVSSDFLSNMSMDFQNHLGS nside_pol_15b3b5b7b23e1cb32ac7084deff429be_0001_1_000000003_0001__4__F
PLEEVKKVVEEALKDDPELVRAVKTIIEAVKKGENCPIFLELLLRLLIETFGDPRLREALELVRK VCQGTSNKLTQLGTFEDHFLSLQRMFNNCEVVLGNLEITYVQRNYDLSFLKTIQEVAGYVLIALNTVERIPLENLQIIRGNMYYENSYALAVLSNYDANKTGLKELPMRNLQEILHGAVRFSNNPALCNVESIQWRDIVSSDFLSNMSMDFQNHLGS nside_mot_33a3a00fc629d06a96f91cefd1c5e1ea_0001_1_000000011_0001_43_48_H_._bcov_4helix_12241_0001_0001__36__C
DEAAEEVLRYLKKLGDPELAELIERLLERVRKKKDPKLERTLEIIAVAVLYGDPEIARQALRALH VCQGTSNKLTQLGTFEDHFLSLQRMFNNCEVVLGNLEITYVQRNYDLSFLKTIQEVAGYVLIALNTVERIPLENLQIIRGNMYYENSYALAVLSNYDANKTGLKELPMRNLQEILHGAVRFSNNPALCNVESIQWRDIVSSDFLSNMSMDFQNHLGS nside_mot_4baece34555bc5def11fd3c4c5db93f5_0001_000000012_0001_38_48_H_._bcov_4helix_12481_0001_0001__37__K
DRHVADLIQHLLERGVPPEEILELIEDYIRWTGNPRFKKALELLEKLTPELGDPEEALRLFVERG VCQGTSNKLTQLGTFEDHFLSLQRMFNNCEVVLGNLEITYVQRNYDLSFLKTIQEVAGYVLIALNTVERIPLENLQIIRGNMYYENSYALAVLSNYDANKTGLKELPMRNLQEILHGAVRFSNNPALCNVESIQWRDIVSSDFLSNMSMDFQNHLGS nside_pol_15b3b5b7b23e1cb32ac7084deff429be_0001_1_000000003_0001__49__P
SLEEVKELIRKLVPDPRLVWALEDLLELLKKGDPLAEEVLRFYLASARERGDKDLTKAIELVLKT RKVCNGIGIGEFKDSLSINATNIKHFKNCTSISGDLHILPVAFRGDSFTHTPPLDPQELDILKTVKEITGFLLIQAWPENRTDLHAFENLEIIRGRTKQHGQFSLAVVSLNITSLGLRSLKEISDGDVIISGNKNLCYANTINWKKLFGTSGQKTKIISNRGENSCKATGQVCHALCSPEGCWGPEPRDCV cside_mot_bf5a27bd715de8d76fa148d2778c2cdd_0001_1_000000009_0001_37_42_H_._bcov_4helix_00412_0001_0001__50__R
DEAAEEVLRYLKKLVDPELAELIERLLERVRKKKDPDLERTLEIIAVAVLYGDPEIARQALRALH VCQGTSNKLTQLGTFEDHFLSLQRMFNNCEVVLGNLEITYVQRNYDLSFLKTIQEVAGYVLIALNTVERIPLENLQIIRGNMYYENSYALAVLSNYDANKTGLKELPMRNLQEILHGAVRFSNNPALCNVESIQWRDIVSSDFLSNMSMDFQNHLGS nside_mot_4baece34555bc5def11fd3c4c5db93f5_0001_000000012_0001_38_48_H_._bcov_4helix_12481_0001_0001__15__V
SELSEEALRLLEEGNPRDAEHVLIDLLFELENRGDKELSELVLGILELLIRGDPDEARKLIKELT RKVCNGIGIGEFKDSLSINATNIKHFKNCTSISGDLHILPVAFRGDSFTHTPPLDPQELDILKTVKEITGFLLIQAWPENRTDLHAFENLEIIRGRTKQHGQFSLAVVSLNITSLGLRSLKEISDGDVIISGNKNLCYANTINWKKLFGTSGQKTKIISNRGENSCKATGQVCHALCSPEGCWGPEPRDCV Motif0173_bcov_4helix_14531_0001_0002_0001__44__G
DEEQETRLKLLLLLVQLQHLAKKDPDTAETEIDSIYKLAKKLGDETIRENAENAKRIVQELK VCQGTSNKLTQLGTFEDHFLSLQRMFNNCEVVLGNLEITYVQRNYDLSFLKTIQEVAGYVLIALNTVERIPLENLQIIRGNMYYENSYALAVLSNYDANKTGLKELPMRNLQEILHGAVRFSNNPALCNVESIQWRDIVSSDFLSNMSMDFQNHLGS nside_mot_359448c81ec7171dd466f2d64631b9c5_0001_1_000000012_0001_35_44_H_._ems_3hM_1581_0001_0003_0001__34__S
SELSEEALRLLEEGNPRDAEHVLIDLLFEDENRGDKELSELVLEILELLIRGDPDEARKLIKELT RKVCNGIGIGEFKDSLSINATNIKHFKNCTSISGDLHILPVAFRGDSFTHTPPLDPQELDILKTVKEITGFLLIQAWPENRTDLHAFENLEIIRGRTKQHGQFSLAVVSLNITSLGLRSLKEISDGDVIISGNKNLCYANTINWKKLFGTSGQKTKIISNRGENSCKATGQVCHALCSPEGCWGPEPRDCV Motif0173_bcov_4helix_14531_0001_0002_0001__30__D
DRHVADLIQHLLERGVPPEEILELIEDYIRWTGNPRFKKALERLEKLTRELGDPEEALRLFVERG VCQGTSNKLTQLGTFEDHFLSLQRMFNNCEVVLGNLEITYVQRNYDLSFLKTIQEVAGYVLIALNTVERIPLENLQIIRGNMYYENSYALAVLSNYDANKTGLKELPMRNLQEILHGAVRFSNNPALCNVESIQWRDIVSSDFLSNMSMDFQNHLGS nside_pol_15b3b5b7b23e1cb32ac7084deff429be_0001_1_000000003_0001__43__R
SLEEVKELIRKLVPDPRLVWALEDLLELLKKGDPLAEEVLRFYLASAREQGDKDLTKAVELVLKT RKVCNGIGIGEFKDSLSINATNIKHFKNCTSISGDLHILPVAFRGDSFTHTPPLDPQELDILKTVKEITGFLLIQAWPENRTDLHAFENLEIIRGRTKQHGQFSLAVVSLNITSLGLRSLKEISDGDVIISGNKNLCYANTINWKKLFGTSGQKTKIISNRGENSCKATGQVCHALCSPEGCWGPEPRDCV cside_mot_bf5a27bd715de8d76fa148d2778c2cdd_0001_1_000000009_0001_37_42_H_._bcov_4helix_00412_0001_0001__59__V
DHWEEVFRWALELLQEATEQNDPTKAKKILEEAHKLLRRELSEEEARAVVRYLKQLRDRELS VCQGTSNKLTQLGTFEDHFLSLQRMFNNCEVVLGNLEITYVQRNYDLSFLKTIQEVAGYVLIALNTVERIPLENLQIIRGNMYYENSYALAVLSNYDANKTGLKELPMRNLQEILHGAVRFSNNPALCNVESIQWRDIVSSDFLSNMSMDFQNHLGS nside_mot_4a0b58da0a66d934d1bcaa80596e03bc_0001_1_000000014_0001_27_32_H_._ems_3hM_1087_0001_0001__57__R
DYTVDLAIKFVEEVVKELKNDPDPRSQKLAEELERLIRPAKNAEDPNKKHTLVHKAFDIAVQAM RKVCNGIGIGEFKDSLSINATNIKHFKNCTSISGDLHILPVAFRGDSFTHTPPLDPQELDILKTVKEITGFLLIQAWPENRTDLHAFENLEIIRGRTKQHGQFSLAVVSLNITSLGLRSLKEISDGDVIISGNKNLCYANTINWKKLFGTSGQKTKIISNRGENSCKATGQVCHALCSPEGCWGPEPRDCV Motif0460_ems_3hM_1930_0001_0001__39__P
SDELFSKVFLKVTELSMIVMNAKTEDEKKTHLTKIKQIADKVQDEELSKFVKRALEHVKKEVG RKVCNGIGIGEFKDSLSINATNIKHFKNCTSISGDLHILPVAFRGDSFTHTPPLDPQELDILKTVKEITGFLLIQAWPENRTDLHAFENLEIIRGRTKQHGQFSLAVVSLNITSLGLRSLKEISDGDVIISGNKNLCYANTINWKKLFGTSGQKTKIISNRGENSCKATGQVCHALCSPEGCWGPEPRDCV Motif0628_ems_3hM_2692_0001_0001_0001__31__H
SPDEAKKLLQEAEKLARKQNDRCELAYVEFLKHVLENAKRLNDKRAVESVRELARDALEELQS RKVCNGIGIGEFKDSLSINATNIKHFKNCTSISGDLHILPVAFRGDSFTHTPPLDPQELDILKTVKEITGFLLIQAWPENRTDLHAFENLEIIRGRTKQHGQFSLAVVSLNITSLGLRSLKEISDGDVIISGNKNLCYANTINWKKLFGTSGQKTKIISNRGENSCKATGQVCHALCSPEGCWGPEPRDCV cside_mot_3h_hb1_1541_000000003_0001_2_11_H_._ems_3hC_921_0001_0001_0002_0001__23__C
PLEEVKKVVNEALKDDPELVRAVKTIIEAVKKGENDPIFLELLLRLLIETFGDPRLREALELVRK VCQGTSNKLTQLGTFEDHFLSLQRMFNNCEVVLGNLEITYVQRNYDLSFLKTIQEVAGYVLIALNTVERIPLENLQIIRGNMYYENSYALAVLSNYDANKTGLKELPMRNLQEILHGAVRFSNNPALCNVESIQWRDIVSSDFLSNMSMDFQNHLGS nside_mot_33a3a00fc629d06a96f91cefd1c5e1ea_0001_1_000000011_0001_43_48_H_._bcov_4helix_12241_0001_0001__10__N
DRHVADLIQHLLEEGVPPEEILELIEDYIRWTGNPRFKKALELLEKLTRELGDPEEALRLFVERG VCQGTSNKLTQLGTFEDHFLSLQRMFNNCEVVLGNLEITYVQRNYDLSFLKTIQEVAGYVLIALNTVERIPLENLQIIRGNMYYENSYALAVLSNYDANKTGLKELPMRNLQEILHGAVRFSNNPALCNVESIQWRDIVSSDFLSNMSMDFQNHLGS nside_pol_15b3b5b7b23e1cb32ac7084deff429be_0001_1_000000003_0001__14__E
DEAAEEVLRYLKKLGDPELAELIERLLERVRKKKDPDLERTLEIIAVAVLYGDPEIARQALRAKH VCQGTSNKLTQLGTFEDHFLSLQRMFNNCEVVLGNLEITYVQRNYDLSFLKTIQEVAGYVLIALNTVERIPLENLQIIRGNMYYENSYALAVLSNYDANKTGLKELPMRNLQEILHGAVRFSNNPALCNVESIQWRDIVSSDFLSNMSMDFQNHLGS nside_mot_4baece34555bc5def11fd3c4c5db93f5_0001_000000012_0001_38_48_H_._bcov_4helix_12481_0001_0001__64__K
SDELFSKVFLKVTELSMIVMNAKTEDEKKTALTKIKQIADKVQDPELSKFVKRALEHVKKEVG RKVCNGIGIGEFKDSLSINATNIKHFKNCTSISGDLHILPVAFRGDSFTHTPPLDPQELDILKTVKEITGFLLIQAWPENRTDLHAFENLEIIRGRTKQHGQFSLAVVSLNITSLGLRSLKEISDGDVIISGNKNLCYANTINWKKLFGTSGQKTKIISNRGENSCKATGQVCHALCSPEGCWGPEPRDCV Motif0628_ems_3hM_2692_0001_0001_0001__45__P
DELRELINDAQNKNDPELLKTVLELIEELIRRGDPSYQEIVLLLLFVADLLGDPEITRLAEELLK RKVCNGIGIGEFKDSLSINATNIKHFKNCTSISGDLHILPVAFRGDSFTHTPPLDPQELDILKTVKEITGFLLIQAWPENRTDLHAFENLEIIRGRTKQHGQFSLAVVSLNITSLGLRSLKEISDGDVIISGNKNLCYANTINWKKLFGTSGQKTKIISNRGENSCKATGQVCHALCSPEGCWGPEPRDCV Motif0255_bcov_4helix_09340_0001_0001__21__T
PLEEVKKVVEEALKDDPELVRAVKTIIEAVKKGENDPIFPELLLRLLIETFGDPRLREALELVRK VCQGTSNKLTQLGTFEDHFLSLQRMFNNCEVVLGNLEITYVQRNYDLSFLKTIQEVAGYVLIALNTVERIPLENLQIIRGNMYYENSYALAVLSNYDANKTGLKELPMRNLQEILHGAVRFSNNPALCNVESIQWRDIVSSDFLSNMSMDFQNHLGS nside_mot_33a3a00fc629d06a96f91cefd1c5e1ea_0001_1_000000011_0001_43_48_H_._bcov_4helix_12241_0001_0001__40__P
DELRELINDAQNKNDPELLKKVLELIEELIRRGDPSYQEIVLLLLFVADLLGDPTITRLAEELLK RKVCNGIGIGEFKDSLSINATNIKHFKNCTSISGDLHILPVAFRGDSFTHTPPLDPQELDILKTVKEITGFLLIQAWPENRTDLHAFENLEIIRGRTKQHGQFSLAVVSLNITSLGLRSLKEISDGDVIISGNKNLCYANTINWKKLFGTSGQKTKIISNRGENSCKATGQVCHALCSPEGCWGPEPRDCV Motif0255_bcov_4helix_09340_0001_0001__55__T
SPDEAKKLLQEAEKLARKQNDRMELAYVEFLKHVLENAKRLNDKRAVESVRELARDALEELQA RKVCNGIGIGEFKDSLSINATNIKHFKNCTSISGDLHILPVAFRGDSFTHTPPLDPQELDILKTVKEITGFLLIQAWPENRTDLHAFENLEIIRGRTKQHGQFSLAVVSLNITSLGLRSLKEISDGDVIISGNKNLCYANTINWKKLFGTSGQKTKIISNRGENSCKATGQVCHALCSPEGCWGPEPRDCV cside_mot_3h_hb1_1541_000000003_0001_2_11_H_._ems_3hC_921_0001_0001_0002_0001__63__A
DYTVDLAIKFVEEVVKELKNDPDPRSQKLAEELERLIRKAKNAEDPNKKHTLVHKANDIAVQAM RKVCNGIGIGEFKDSLSINATNIKHFKNCTSISGDLHILPVAFRGDSFTHTPPLDPQELDILKTVKEITGFLLIQAWPENRTDLHAFENLEIIRGRTKQHGQFSLAVVSLNITSLGLRSLKEISDGDVIISGNKNLCYANTINWKKLFGTSGQKTKIISNRGENSCKATGQVCHALCSPEGCWGPEPRDCV Motif0460_ems_3hM_1930_0001_0001__57__N
DEAAEEVLRYLKKLGDPELAELIERLLERVRKKKDPMLERTLEIIAVAVLYGDPEIARQALRALH VCQGTSNKLTQLGTFEDHFLSLQRMFNNCEVVLGNLEITYVQRNYDLSFLKTIQEVAGYVLIALNTVERIPLENLQIIRGNMYYENSYALAVLSNYDANKTGLKELPMRNLQEILHGAVRFSNNPALCNVESIQWRDIVSSDFLSNMSMDFQNHLGS nside_mot_4baece34555bc5def11fd3c4c5db93f5_0001_000000012_0001_38_48_H_._bcov_4helix_12481_0001_0001__37__M
PLEEVKKVVEEALKDDPELVRAVKTIIEAVKKGENDPIFLELLLRLLIETFGDPRLQEALELVRK VCQGTSNKLTQLGTFEDHFLSLQRMFNNCEVVLGNLEITYVQRNYDLSFLKTIQEVAGYVLIALNTVERIPLENLQIIRGNMYYENSYALAVLSNYDANKTGLKELPMRNLQEILHGAVRFSNNPALCNVESIQWRDIVSSDFLSNMSMDFQNHLGS nside_mot_33a3a00fc629d06a96f91cefd1c5e1ea_0001_1_000000011_0001_43_48_H_._bcov_4helix_12241_0001_0001__57__Q
SDELFSKVFLKVTELSMVVMNAKTEDEKKTALTKIKQIADKVQDEELSKFVKRALEHVKKEVG RKVCNGIGIGEFKDSLSINATNIKHFKNCTSISGDLHILPVAFRGDSFTHTPPLDPQELDILKTVKEITGFLLIQAWPENRTDLHAFENLEIIRGRTKQHGQFSLAVVSLNITSLGLRSLKEISDGDVIISGNKNLCYANTINWKKLFGTSGQKTKIISNRGENSCKATGQVCHALCSPEGCWGPEPRDCV Motif0628_ems_3hM_2692_0001_0001_0001__18__V
SLEEVKELIRKLVPDPRLVWALETLLELLKKGDPLAEEVLRFYLASAREQGDKDLTKAIELVLKT RKVCNGIGIGEFKDSLSINATNIKHFKNCTSISGDLHILPVAFRGDSFTHTPPLDPQELDILKTVKEITGFLLIQAWPENRTDLHAFENLEIIRGRTKQHGQFSLAVVSLNITSLGLRSLKEISDGDVIISGNKNLCYANTINWKKLFGTSGQKTKIISNRGENSCKATGQVCHALCSPEGCWGPEPRDCV cside_mot_bf5a27bd715de8d76fa148d2778c2cdd_0001_1_000000009_0001_37_42_H_._bcov_4helix_00412_0001_0001__24__T
DDESLALLLILVQIQLALERGEISNDQAKELAKRVEEKARKLGDEQVQRNVENVKEVIERFG VCQGTSNKLTQLGTFEDHFLSLQRMFNNCEVVLGNLEITYVQRNYDLSFLKTIQEVAGYVLIALNTVERIPLENLQIIRGNMYYENSYALAVLSNYDANKTGLKELPMRNLQEILHGAVRFSNNPALCNVESIQWRDIVSSDFLSNMSMDFQNHLGS nside_mot_359448c81ec7171dd466f2d64631b9c5_0001_1_000000012_0001_35_44_H_._HHH_eva_0380_0001_0001__6__A
DEAAEEVLRYLKKLGDPELAELIERLLERVRKKKAPDLERTLEIIAVAVLYGDPEIARQALRALH VCQGTSNKLTQLGTFEDHFLSLQRMFNNCEVVLGNLEITYVQRNYDLSFLKTIQEVAGYVLIALNTVERIPLENLQIIRGNMYYENSYALAVLSNYDANKTGLKELPMRNLQEILHGAVRFSNNPALCNVESIQWRDIVSSDFLSNMSMDFQNHLGS nside_mot_4baece34555bc5def11fd3c4c5db93f5_0001_000000012_0001_38_48_H_._bcov_4helix_12481_0001_0001__35__A
PLEEVKKVVEEALKDVPELVRAVKTIIEAVKKGENDPIFLELLLRLLIETFGDPRLREALELVRK VCQGTSNKLTQLGTFEDHFLSLQRMFNNCEVVLGNLEITYVQRNYDLSFLKTIQEVAGYVLIALNTVERIPLENLQIIRGNMYYENSYALAVLSNYDANKTGLKELPMRNLQEILHGAVRFSNNPALCNVESIQWRDIVSSDFLSNMSMDFQNHLGS nside_mot_33a3a00fc629d06a96f91cefd1c5e1ea_0001_1_000000011_0001_43_48_H_._bcov_4helix_12241_0001_0001__16__V
DEAAEEVLRYLKKLGDPELAELIERLCERVRKKKDPDLERTLEIIAVAVLYGDPEIARQALRALH VCQGTSNKLTQLGTFEDHFLSLQRMFNNCEVVLGNLEITYVQRNYDLSFLKTIQEVAGYVLIALNTVERIPLENLQIIRGNMYYENSYALAVLSNYDANKTGLKELPMRNLQEILHGAVRFSNNPALCNVESIQWRDIVSSDFLSNMSMDFQNHLGS nside_mot_4baece34555bc5def11fd3c4c5db93f5_0001_000000012_0001_38_48_H_._bcov_4helix_12481_0001_0001__27__C
DEEQETRLKLLLLLVQLQHLAKKDPDTAETEIDKIYKLAKKLGDETIRENAEYAKRIVQELK VCQGTSNKLTQLGTFEDHFLSLQRMFNNCEVVLGNLEITYVQRNYDLSFLKTIQEVAGYVLIALNTVERIPLENLQIIRGNMYYENSYALAVLSNYDANKTGLKELPMRNLQEILHGAVRFSNNPALCNVESIQWRDIVSSDFLSNMSMDFQNHLGS nside_mot_359448c81ec7171dd466f2d64631b9c5_0001_1_000000012_0001_35_44_H_._ems_3hM_1581_0001_0003_0001__53__Y
PLEEVKKVVEEALKDDPELVRAVKTIIEAVKKGENDPIFLELLLMLLIETFGDPRLREALELVRK VCQGTSNKLTQLGTFEDHFLSLQRMFNNCEVVLGNLEITYVQRNYDLSFLKTIQEVAGYVLIALNTVERIPLENLQIIRGNMYYENSYALAVLSNYDANKTGLKELPMRNLQEILHGAVRFSNNPALCNVESIQWRDIVSSDFLSNMSMDFQNHLGS nside_mot_33a3a00fc629d06a96f91cefd1c5e1ea_0001_1_000000011_0001_43_48_H_._bcov_4helix_12241_0001_0001__45__M
DHWEEVFRWALELLQEATEQNDPTKAKKILEEAHKLLRRELSEEEAVAVVRYLKQLVDRELS VCQGTSNKLTQLGTFEDHFLSLQRMFNNCEVVLGNLEITYVQRNYDLSFLKTIQEVAGYVLIALNTVERIPLENLQIIRGNMYYENSYALAVLSNYDANKTGLKELPMRNLQEILHGAVRFSNNPALCNVESIQWRDIVSSDFLSNMSMDFQNHLGS nside_mot_4a0b58da0a66d934d1bcaa80596e03bc_0001_1_000000014_0001_27_32_H_._ems_3hM_1087_0001_0001__47__V
DELRELIFDAQNKNDPELLKKVLELIEELIRRGDPSYQEIVLLLLFVADLLGDPEITRLAEELLK RKVCNGIGIGEFKDSLSINATNIKHFKNCTSISGDLHILPVAFRGDSFTHTPPLDPQELDILKTVKEITGFLLIQAWPENRTDLHAFENLEIIRGRTKQHGQFSLAVVSLNITSLGLRSLKEISDGDVIISGNKNLCYANTINWKKLFGTSGQKTKIISNRGENSCKATGQVCHALCSPEGCWGPEPRDCV Motif0255_bcov_4helix_09340_0001_0001__8__F
DHWEEVFRWALELLQEATEQNDPTKAKKILEEAHKLLRRELSEEEARAVVRNLKQLVDRELS VCQGTSNKLTQLGTFEDHFLSLQRMFNNCEVVLGNLEITYVQRNYDLSFLKTIQEVAGYVLIALNTVERIPLENLQIIRGNMYYENSYALAVLSNYDANKTGLKELPMRNLQEILHGAVRFSNNPALCNVESIQWRDIVSSDFLSNMSMDFQNHLGS nside_mot_4a0b58da0a66d934d1bcaa80596e03bc_0001_1_000000014_0001_27_32_H_._ems_3hM_1087_0001_0001__52__N
DRHVADLIQHLLERGVPPEEILELIEHYIRWTGNPRFKKALELLEKLTRELGDPEEALRLFVERG VCQGTSNKLTQLGTFEDHFLSLQRMFNNCEVVLGNLEITYVQRNYDLSFLKTIQEVAGYVLIALNTVERIPLENLQIIRGNMYYENSYALAVLSNYDANKTGLKELPMRNLQEILHGAVRFSNNPALCNVESIQWRDIVSSDFLSNMSMDFQNHLGS nside_pol_15b3b5b7b23e1cb32ac7084deff429be_0001_1_000000003_0001__27__H
SPDEAKKLLQEAEKLARKQNDRMELAYVEFLKHVLENAKRLNDKRAVESVRELARDAREELQS RKVCNGIGIGEFKDSLSINATNIKHFKNCTSISGDLHILPVAFRGDSFTHTPPLDPQELDILKTVKEITGFLLIQAWPENRTDLHAFENLEIIRGRTKQHGQFSLAVVSLNITSLGLRSLKEISDGDVIISGNKNLCYANTINWKKLFGTSGQKTKIISNRGENSCKATGQVCHALCSPEGCWGPEPRDCV cside_mot_3h_hb1_1541_000000003_0001_2_11_H_._ems_3hC_921_0001_0001_0002_0001__58__R
SDELFSKVFLKVTENSMIVMNAKTEDEKKTALTKIKQIADKVQDEELSKFVKRALEHVKKEVG RKVCNGIGIGEFKDSLSINATNIKHFKNCTSISGDLHILPVAFRGDSFTHTPPLDPQELDILKTVKEITGFLLIQAWPENRTDLHAFENLEIIRGRTKQHGQFSLAVVSLNITSLGLRSLKEISDGDVIISGNKNLCYANTINWKKLFGTSGQKTKIISNRGENSCKATGQVCHALCSPEGCWGPEPRDCV Motif0628_ems_3hM_2692_0001_0001_0001__15__N
DYTVDLAIKFVEEVCKELKNDPDPRSQKLAEELERLIRKAKNAEDPNKKHTLVHKAFDIAVQAM RKVCNGIGIGEFKDSLSINATNIKHFKNCTSISGDLHILPVAFRGDSFTHTPPLDPQELDILKTVKEITGFLLIQAWPENRTDLHAFENLEIIRGRTKQHGQFSLAVVSLNITSLGLRSLKEISDGDVIISGNKNLCYANTINWKKLFGTSGQKTKIISNRGENSCKATGQVCHALCSPEGCWGPEPRDCV Motif0460_ems_3hM_1930_0001_0001__15__C
DELRELINDAQNKNDPELLKKVLELIEELWRRGDPSYQEIVLLLLFVADLLGDPEITRLAEELLK RKVCNGIGIGEFKDSLSINATNIKHFKNCTSISGDLHILPVAFRGDSFTHTPPLDPQELDILKTVKEITGFLLIQAWPENRTDLHAFENLEIIRGRTKQHGQFSLAVVSLNITSLGLRSLKEISDGDVIISGNKNLCYANTINWKKLFGTSGQKTKIISNRGENSCKATGQVCHALCSPEGCWGPEPRDCV Motif0255_bcov_4helix_09340_0001_0001__30__W
SPDEAKKLLQEAEKLARKQNDRMELAYVEFLKHVLENAKRLNDKRAVESVRELARDSLEELQS RKVCNGIGIGEFKDSLSINATNIKHFKNCTSISGDLHILPVAFRGDSFTHTPPLDPQELDILKTVKEITGFLLIQAWPENRTDLHAFENLEIIRGRTKQHGQFSLAVVSLNITSLGLRSLKEISDGDVIISGNKNLCYANTINWKKLFGTSGQKTKIISNRGENSCKATGQVCHALCSPEGCWGPEPRDCV cside_mot_3h_hb1_1541_000000003_0001_2_11_H_._ems_3hC_921_0001_0001_0002_0001__57__S
DHWEEVFRWALELLQEATEQNDPTKAKKILEEAHKLLRRELSEEEARAVVRYLKQLVQRELS VCQGTSNKLTQLGTFEDHFLSLQRMFNNCEVVLGNLEITYVQRNYDLSFLKTIQEVAGYVLIALNTVERIPLENLQIIRGNMYYENSYALAVLSNYDANKTGLKELPMRNLQEILHGAVRFSNNPALCNVESIQWRDIVSSDFLSNMSMDFQNHLGS nside_mot_4a0b58da0a66d934d1bcaa80596e03bc_0001_1_000000014_0001_27_32_H_._ems_3hM_1087_0001_0001__58__Q
DELRELINDAQNKNDPELLKKVLELIEELGRRGDPSYQEIVLLLLFVADLLGDPEITRLAEELLK RKVCNGIGIGEFKDSLSINATNIKHFKNCTSISGDLHILPVAFRGDSFTHTPPLDPQELDILKTVKEITGFLLIQAWPENRTDLHAFENLEIIRGRTKQHGQFSLAVVSLNITSLGLRSLKEISDGDVIISGNKNLCYANTINWKKLFGTSGQKTKIISNRGENSCKATGQVCHALCSPEGCWGPEPRDCV Motif0255_bcov_4helix_09340_0001_0001__30__G
DELRELINDAQNKNDPELLKKVLELIEELIRRGDPSMQEIVLLLLFVADLLGDPEITRLAEELLK RKVCNGIGIGEFKDSLSINATNIKHFKNCTSISGDLHILPVAFRGDSFTHTPPLDPQELDILKTVKEITGFLLIQAWPENRTDLHAFENLEIIRGRTKQHGQFSLAVVSLNITSLGLRSLKEISDGDVIISGNKNLCYANTINWKKLFGTSGQKTKIISNRGENSCKATGQVCHALCSPEGCWGPEPRDCV Motif0255_bcov_4helix_09340_0001_0001__37__M
DEAAEEVLRYLKKLGDPELAELIERLLECVRKKKDPDLERTLEIIAVAVLYGDPEIARQALRALH VCQGTSNKLTQLGTFEDHFLSLQRMFNNCEVVLGNLEITYVQRNYDLSFLKTIQEVAGYVLIALNTVERIPLENLQIIRGNMYYENSYALAVLSNYDANKTGLKELPMRNLQEILHGAVRFSNNPALCNVESIQWRDIVSSDFLSNMSMDFQNHLGS nside_mot_4baece34555bc5def11fd3c4c5db93f5_0001_000000012_0001_38_48_H_._bcov_4helix_12481_0001_0001__29__C
DEAAEEVLRYLKKLGDPELAELIERLLERVRKKKDPDLERTLEIIAVAVLYGDHEIARQALRALH VCQGTSNKLTQLGTFEDHFLSLQRMFNNCEVVLGNLEITYVQRNYDLSFLKTIQEVAGYVLIALNTVERIPLENLQIIRGNMYYENSYALAVLSNYDANKTGLKELPMRNLQEILHGAVRFSNNPALCNVESIQWRDIVSSDFLSNMSMDFQNHLGS nside_mot_4baece34555bc5def11fd3c4c5db93f5_0001_000000012_0001_38_48_H_._bcov_4helix_12481_0001_0001__54__H
DDASLKLLLILVQIQLALERGEISNDQAKELAKRVEEKARKLGDEQVQRNVENVKEVIERFG VCQGTSNKLTQLGTFEDHFLSLQRMFNNCEVVLGNLEITYVQRNYDLSFLKTIQEVAGYVLIALNTVERIPLENLQIIRGNMYYENSYALAVLSNYDANKTGLKELPMRNLQEILHGAVRFSNNPALCNVESIQWRDIVSSDFLSNMSMDFQNHLGS nside_mot_359448c81ec7171dd466f2d64631b9c5_0001_1_000000012_0001_35_44_H_._HHH_eva_0380_0001_0001__3__A
DELRELQNDAQNKNDPELLKKVLELIEELIRRGDPSYQEIVLLLLFVADLLGDPEITRLAEELLK RKVCNGIGIGEFKDSLSINATNIKHFKNCTSISGDLHILPVAFRGDSFTHTPPLDPQELDILKTVKEITGFLLIQAWPENRTDLHAFENLEIIRGRTKQHGQFSLAVVSLNITSLGLRSLKEISDGDVIISGNKNLCYANTINWKKLFGTSGQKTKIISNRGENSCKATGQVCHALCSPEGCWGPEPRDCV Motif0255_bcov_4helix_09340_0001_0001__7__Q
DEEQETRLKLLLLLVQLQHLAKKDPHTAETEIDKIYKLAKKLGDETIRENAENAKRIVQELK VCQGTSNKLTQLGTFEDHFLSLQRMFNNCEVVLGNLEITYVQRNYDLSFLKTIQEVAGYVLIALNTVERIPLENLQIIRGNMYYENSYALAVLSNYDANKTGLKELPMRNLQEILHGAVRFSNNPALCNVESIQWRDIVSSDFLSNMSMDFQNHLGS nside_mot_359448c81ec7171dd466f2d64631b9c5_0001_1_000000012_0001_35_44_H_._ems_3hM_1581_0001_0003_0001__26__H
SPDEAKKLLQEAEKLARKQNDRMELAYVEFLKHVLENSKRLNDKRAVESVRELARDALEELQS RKVCNGIGIGEFKDSLSINATNIKHFKNCTSISGDLHILPVAFRGDSFTHTPPLDPQELDILKTVKEITGFLLIQAWPENRTDLHAFENLEIIRGRTKQHGQFSLAVVSLNITSLGLRSLKEISDGDVIISGNKNLCYANTINWKKLFGTSGQKTKIISNRGENSCKATGQVCHALCSPEGCWGPEPRDCV cside_mot_3h_hb1_1541_000000003_0001_2_11_H_._ems_3hC_921_0001_0001_0002_0001__38__S
DEAAEEVLRYLKKLGDPELAELIERLLERVRKKKDPDLERTLEIIAVAVLYGDPEIMRQALRALH VCQGTSNKLTQLGTFEDHFLSLQRMFNNCEVVLGNLEITYVQRNYDLSFLKTIQEVAGYVLIALNTVERIPLENLQIIRGNMYYENSYALAVLSNYDANKTGLKELPMRNLQEILHGAVRFSNNPALCNVESIQWRDIVSSDFLSNMSMDFQNHLGS nside_mot_4baece34555bc5def11fd3c4c5db93f5_0001_000000012_0001_38_48_H_._bcov_4helix_12481_0001_0001__57__M
DRHVADLIQHLLERGVPPEEILELIEDYIRWTGNPRFKKALELLEKLTRELGDPCEALRLFVERG VCQGTSNKLTQLGTFEDHFLSLQRMFNNCEVVLGNLEITYVQRNYDLSFLKTIQEVAGYVLIALNTVERIPLENLQIIRGNMYYENSYALAVLSNYDANKTGLKELPMRNLQEILHGAVRFSNNPALCNVESIQWRDIVSSDFLSNMSMDFQNHLGS nside_pol_15b3b5b7b23e1cb32ac7084deff429be_0001_1_000000003_0001__55__C
PLMEVKKVVEEALKDDPELVRAVKTIIEAVKKGENDPIFLELLLRLLIETFGDPRLREALELVRK VCQGTSNKLTQLGTFEDHFLSLQRMFNNCEVVLGNLEITYVQRNYDLSFLKTIQEVAGYVLIALNTVERIPLENLQIIRGNMYYENSYALAVLSNYDANKTGLKELPMRNLQEILHGAVRFSNNPALCNVESIQWRDIVSSDFLSNMSMDFQNHLGS nside_mot_33a3a00fc629d06a96f91cefd1c5e1ea_0001_1_000000011_0001_43_48_H_._bcov_4helix_12241_0001_0001__3__M
DELRELINDAQNKNDPELLKKVLELIEELIRRGDPSYQEIVLLLLFVADLLKDPEITRLAEELLK RKVCNGIGIGEFKDSLSINATNIKHFKNCTSISGDLHILPVAFRGDSFTHTPPLDPQELDILKTVKEITGFLLIQAWPENRTDLHAFENLEIIRGRTKQHGQFSLAVVSLNITSLGLRSLKEISDGDVIISGNKNLCYANTINWKKLFGTSGQKTKIISNRGENSCKATGQVCHALCSPEGCWGPEPRDCV Motif0255_bcov_4helix_09340_0001_0001__52__K
DHWEEVFRWALELLQEATEQNDPTKAKKILEEAHKLLRRELSEEEARAVVRYLKQLVDRELY VCQGTSNKLTQLGTFEDHFLSLQRMFNNCEVVLGNLEITYVQRNYDLSFLKTIQEVAGYVLIALNTVERIPLENLQIIRGNMYYENSYALAVLSNYDANKTGLKELPMRNLQEILHGAVRFSNNPALCNVESIQWRDIVSSDFLSNMSMDFQNHLGS nside_mot_4a0b58da0a66d934d1bcaa80596e03bc_0001_1_000000014_0001_27_32_H_._ems_3hM_1087_0001_0001__62__Y
SPDEAKKLLQEAEKLARKQNDRMELAYVELLKHVLENAKRLNDKRAVESVRELARDALEELQS RKVCNGIGIGEFKDSLSINATNIKHFKNCTSISGDLHILPVAFRGDSFTHTPPLDPQELDILKTVKEITGFLLIQAWPENRTDLHAFENLEIIRGRTKQHGQFSLAVVSLNITSLGLRSLKEISDGDVIISGNKNLCYANTINWKKLFGTSGQKTKIISNRGENSCKATGQVCHALCSPEGCWGPEPRDCV cside_mot_3h_hb1_1541_000000003_0001_2_11_H_._ems_3hC_921_0001_0001_0002_0001__30__L
SLEEVKELIRKLVPDPRLVWALEDLLELIKKGDPLAEEVLRFYLASAREQGDKDLTKAIELVLKT RKVCNGIGIGEFKDSLSINATNIKHFKNCTSISGDLHILPVAFRGDSFTHTPPLDPQELDILKTVKEITGFLLIQAWPENRTDLHAFENLEIIRGRTKQHGQFSLAVVSLNITSLGLRSLKEISDGDVIISGNKNLCYANTINWKKLFGTSGQKTKIISNRGENSCKATGQVCHALCSPEGCWGPEPRDCV cside_mot_bf5a27bd715de8d76fa148d2778c2cdd_0001_1_000000009_0001_37_42_H_._bcov_4helix_00412_0001_0001__29__I
DRHVAHLIQHLLERGVPPEEILELIEDYIRWTGNPRFKKALELLEKLTRELGDPEEALRLFVERG VCQGTSNKLTQLGTFEDHFLSLQRMFNNCEVVLGNLEITYVQRNYDLSFLKTIQEVAGYVLIALNTVERIPLENLQIIRGNMYYENSYALAVLSNYDANKTGLKELPMRNLQEILHGAVRFSNNPALCNVESIQWRDIVSSDFLSNMSMDFQNHLGS nside_pol_15b3b5b7b23e1cb32ac7084deff429be_0001_1_000000003_0001__6__H
DHWEEVFRWALELLQEDTEQNDPTKAKKILEEAHKLLRRELSEEEARAVVRYLKQLVDRELS VCQGTSNKLTQLGTFEDHFLSLQRMFNNCEVVLGNLEITYVQRNYDLSFLKTIQEVAGYVLIALNTVERIPLENLQIIRGNMYYENSYALAVLSNYDANKTGLKELPMRNLQEILHGAVRFSNNPALCNVESIQWRDIVSSDFLSNMSMDFQNHLGS nside_mot_4a0b58da0a66d934d1bcaa80596e03bc_0001_1_000000014_0001_27_32_H_._ems_3hM_1087_0001_0001__17__D
EDESLKLLLILVQIQLALERGEISNDQAKELAKRVEEKARKLGDEQVQRNVENVKEVIERFG VCQGTSNKLTQLGTFEDHFLSLQRMFNNCEVVLGNLEITYVQRNYDLSFLKTIQEVAGYVLIALNTVERIPLENLQIIRGNMYYENSYALAVLSNYDANKTGLKELPMRNLQEILHGAVRFSNNPALCNVESIQWRDIVSSDFLSNMSMDFQNHLGS nside_mot_359448c81ec7171dd466f2d64631b9c5_0001_1_000000012_0001_35_44_H_._HHH_eva_0380_0001_0001__1__E
SDELFSKVFLKVTELSMIVMNEKTEDEKKTALTKIKQIADKVQDEELSKFVKRALEHVKKEVG RKVCNGIGIGEFKDSLSINATNIKHFKNCTSISGDLHILPVAFRGDSFTHTPPLDPQELDILKTVKEITGFLLIQAWPENRTDLHAFENLEIIRGRTKQHGQFSLAVVSLNITSLGLRSLKEISDGDVIISGNKNLCYANTINWKKLFGTSGQKTKIISNRGENSCKATGQVCHALCSPEGCWGPEPRDCV Motif0628_ems_3hM_2692_0001_0001_0001__22__E
DHWEEVFRWALELLQEATEQNDPTKAKKILEEAHKLLRRELSEEEARAVKRYLKQLVDRELS VCQGTSNKLTQLGTFEDHFLSLQRMFNNCEVVLGNLEITYVQRNYDLSFLKTIQEVAGYVLIALNTVERIPLENLQIIRGNMYYENSYALAVLSNYDANKTGLKELPMRNLQEILHGAVRFSNNPALCNVESIQWRDIVSSDFLSNMSMDFQNHLGS nside_mot_4a0b58da0a66d934d1bcaa80596e03bc_0001_1_000000014_0001_27_32_H_._ems_3hM_1087_0001_0001__50__K
DEAAEEVLRYLKKLGDPELAELIERLLERVRKKKDPDLERTAEIIAVAVLYGDPEIARQALRALH VCQGTSNKLTQLGTFEDHFLSLQRMFNNCEVVLGNLEITYVQRNYDLSFLKTIQEVAGYVLIALNTVERIPLENLQIIRGNMYYENSYALAVLSNYDANKTGLKELPMRNLQEILHGAVRFSNNPALCNVESIQWRDIVSSDFLSNMSMDFQNHLGS nside_mot_4baece34555bc5def11fd3c4c5db93f5_0001_000000012_0001_38_48_H_._bcov_4helix_12481_0001_0001__42__A
SDELFSKVFLKVTELSMIVMNAKTEDEKKTALTKIKQIADKVQDEELSKFVKRALEHVKKLVG RKVCNGIGIGEFKDSLSINATNIKHFKNCTSISGDLHILPVAFRGDSFTHTPPLDPQELDILKTVKEITGFLLIQAWPENRTDLHAFENLEIIRGRTKQHGQFSLAVVSLNITSLGLRSLKEISDGDVIISGNKNLCYANTINWKKLFGTSGQKTKIISNRGENSCKATGQVCHALCSPEGCWGPEPRDCV Motif0628_ems_3hM_2692_0001_0001_0001__61__L
SDELFSKVFLKVTELSMIVMNAKTEDEKKTALTKIKQIADKVTDEELSKFVKRALEHVKKEVG RKVCNGIGIGEFKDSLSINATNIKHFKNCTSISGDLHILPVAFRGDSFTHTPPLDPQELDILKTVKEITGFLLIQAWPENRTDLHAFENLEIIRGRTKQHGQFSLAVVSLNITSLGLRSLKEISDGDVIISGNKNLCYANTINWKKLFGTSGQKTKIISNRGENSCKATGQVCHALCSPEGCWGPEPRDCV Motif0628_ems_3hM_2692_0001_0001_0001__43__T
DELRELINDAQNKNDFELLKKVLELIEELIRRGDPSYQEIVLLLLFVADLLGDPEITRLAEELLK RKVCNGIGIGEFKDSLSINATNIKHFKNCTSISGDLHILPVAFRGDSFTHTPPLDPQELDILKTVKEITGFLLIQAWPENRTDLHAFENLEIIRGRTKQHGQFSLAVVSLNITSLGLRSLKEISDGDVIISGNKNLCYANTINWKKLFGTSGQKTKIISNRGENSCKATGQVCHALCSPEGCWGPEPRDCV Motif0255_bcov_4helix_09340_0001_0001__16__F
DELRELINDAQNKNDPELLKKVLELIEELIRRGDPSYQEIVLLLLFVAVLLGDPEITRLAEELLK RKVCNGIGIGEFKDSLSINATNIKHFKNCTSISGDLHILPVAFRGDSFTHTPPLDPQELDILKTVKEITGFLLIQAWPENRTDLHAFENLEIIRGRTKQHGQFSLAVVSLNITSLGLRSLKEISDGDVIISGNKNLCYANTINWKKLFGTSGQKTKIISNRGENSCKATGQVCHALCSPEGCWGPEPRDCV Motif0255_bcov_4helix_09340_0001_0001__49__V
DRHVADLIQHLLERGVPPEEILELIEDYIRWGGNPRFKKALELLEKLTRELGDPEEALRLFVERG VCQGTSNKLTQLGTFEDHFLSLQRMFNNCEVVLGNLEITYVQRNYDLSFLKTIQEVAGYVLIALNTVERIPLENLQIIRGNMYYENSYALAVLSNYDANKTGLKELPMRNLQEILHGAVRFSNNPALCNVESIQWRDIVSSDFLSNMSMDFQNHLGS nside_pol_15b3b5b7b23e1cb32ac7084deff429be_0001_1_000000003_0001__32__G
DDESLKLLLILVQIQLALERGEISNDQAKELAKSVEEKARKLGDEQVQRNVENVKEVIERFG VCQGTSNKLTQLGTFEDHFLSLQRMFNNCEVVLGNLEITYVQRNYDLSFLKTIQEVAGYVLIALNTVERIPLENLQIIRGNMYYENSYALAVLSNYDANKTGLKELPMRNLQEILHGAVRFSNNPALCNVESIQWRDIVSSDFLSNMSMDFQNHLGS nside_mot_359448c81ec7171dd466f2d64631b9c5_0001_1_000000012_0001_35_44_H_._HHH_eva_0380_0001_0001__34__S
SELSEEALRLLEEGNPRDAEHVLIDLLFELENRGDKELSEFVLEILELLIRGDPDEARKLIKELT RKVCNGIGIGEFKDSLSINATNIKHFKNCTSISGDLHILPVAFRGDSFTHTPPLDPQELDILKTVKEITGFLLIQAWPENRTDLHAFENLEIIRGRTKQHGQFSLAVVSLNITSLGLRSLKEISDGDVIISGNKNLCYANTINWKKLFGTSGQKTKIISNRGENSCKATGQVCHALCSPEGCWGPEPRDCV Motif0173_bcov_4helix_14531_0001_0002_0001__41__F
SELSEEALRLLEEGNPRDAMHVLIDLLFELENRGDKELSELVLEILELLIRGDPDEARKLIKELT RKVCNGIGIGEFKDSLSINATNIKHFKNCTSISGDLHILPVAFRGDSFTHTPPLDPQELDILKTVKEITGFLLIQAWPENRTDLHAFENLEIIRGRTKQHGQFSLAVVSLNITSLGLRSLKEISDGDVIISGNKNLCYANTINWKKLFGTSGQKTKIISNRGENSCKATGQVCHALCSPEGCWGPEPRDCV Motif0173_bcov_4helix_14531_0001_0002_0001__20__M
DEEQETRLKLLCLLVQLQHLAKKDPDTAETEIDKIYKLAKKLGDETIRENAENAKRIVQELK VCQGTSNKLTQLGTFEDHFLSLQRMFNNCEVVLGNLEITYVQRNYDLSFLKTIQEVAGYVLIALNTVERIPLENLQIIRGNMYYENSYALAVLSNYDANKTGLKELPMRNLQEILHGAVRFSNNPALCNVESIQWRDIVSSDFLSNMSMDFQNHLGS nside_mot_359448c81ec7171dd466f2d64631b9c5_0001_1_000000012_0001_35_44_H_._ems_3hM_1581_0001_0003_0001__12__C
PLEEVKKVVEEALKDDPELVRAVKTICEAVKKGENDPIFLELLLRLLIETFGDPRLREALELVRK VCQGTSNKLTQLGTFEDHFLSLQRMFNNCEVVLGNLEITYVQRNYDLSFLKTIQEVAGYVLIALNTVERIPLENLQIIRGNMYYENSYALAVLSNYDANKTGLKELPMRNLQEILHGAVRFSNNPALCNVESIQWRDIVSSDFLSNMSMDFQNHLGS nside_mot_33a3a00fc629d06a96f91cefd1c5e1ea_0001_1_000000011_0001_43_48_H_._bcov_4helix_12241_0001_0001__27__C
SDELFSKVFLKVLELSMIVMNAKTEDEKKTALTKIKQIADKVQDEELSKFVKRALEHVKKEVG RKVCNGIGIGEFKDSLSINATNIKHFKNCTSISGDLHILPVAFRGDSFTHTPPLDPQELDILKTVKEITGFLLIQAWPENRTDLHAFENLEIIRGRTKQHGQFSLAVVSLNITSLGLRSLKEISDGDVIISGNKNLCYANTINWKKLFGTSGQKTKIISNRGENSCKATGQVCHALCSPEGCWGPEPRDCV Motif0628_ems_3hM_2692_0001_0001_0001__13__L
DELREVINDAQNKNDPELLKKVLELIEELIRRGDPSYQEIVLLLLFVADLLGDPEITRLAEELLK RKVCNGIGIGEFKDSLSINATNIKHFKNCTSISGDLHILPVAFRGDSFTHTPPLDPQELDILKTVKEITGFLLIQAWPENRTDLHAFENLEIIRGRTKQHGQFSLAVVSLNITSLGLRSLKEISDGDVIISGNKNLCYANTINWKKLFGTSGQKTKIISNRGENSCKATGQVCHALCSPEGCWGPEPRDCV Motif0255_bcov_4helix_09340_0001_0001__6__V
DEAAQEVLRYLKKLGDPELAELIERLLERVRKKKDPDLERTLEIIAVAVLYGDPEIARQALRALH VCQGTSNKLTQLGTFEDHFLSLQRMFNNCEVVLGNLEITYVQRNYDLSFLKTIQEVAGYVLIALNTVERIPLENLQIIRGNMYYENSYALAVLSNYDANKTGLKELPMRNLQEILHGAVRFSNNPALCNVESIQWRDIVSSDFLSNMSMDFQNHLGS nside_mot_4baece34555bc5def11fd3c4c5db93f5_0001_000000012_0001_38_48_H_._bcov_4helix_12481_0001_0001__5__Q
DDESLKLLLILVQIQLALERGEIHNDQAKELAKRVEEKARKLGDEQVQRNVENVKEVIERFG VCQGTSNKLTQLGTFEDHFLSLQRMFNNCEVVLGNLEITYVQRNYDLSFLKTIQEVAGYVLIALNTVERIPLENLQIIRGNMYYENSYALAVLSNYDANKTGLKELPMRNLQEILHGAVRFSNNPALCNVESIQWRDIVSSDFLSNMSMDFQNHLGS nside_mot_359448c81ec7171dd466f2d64631b9c5_0001_1_000000012_0001_35_44_H_._HHH_eva_0380_0001_0001__24__H
SLEEVKELIRKLVPDPRLVWALEVLLELLKKGDPLAEEVLRFYLASAREQGDKDLTKAIELVLKT RKVCNGIGIGEFKDSLSINATNIKHFKNCTSISGDLHILPVAFRGDSFTHTPPLDPQELDILKTVKEITGFLLIQAWPENRTDLHAFENLEIIRGRTKQHGQFSLAVVSLNITSLGLRSLKEISDGDVIISGNKNLCYANTINWKKLFGTSGQKTKIISNRGENSCKATGQVCHALCSPEGCWGPEPRDCV cside_mot_bf5a27bd715de8d76fa148d2778c2cdd_0001_1_000000009_0001_37_42_H_._bcov_4helix_00412_0001_0001__24__V
DEEQETRLKLLLLLVQLQHLAKKDPDTAETEIDKIYKLAKKLGDETIRENAEQAKRIVQELK VCQGTSNKLTQLGTFEDHFLSLQRMFNNCEVVLGNLEITYVQRNYDLSFLKTIQEVAGYVLIALNTVERIPLENLQIIRGNMYYENSYALAVLSNYDANKTGLKELPMRNLQEILHGAVRFSNNPALCNVESIQWRDIVSSDFLSNMSMDFQNHLGS nside_mot_359448c81ec7171dd466f2d64631b9c5_0001_1_000000012_0001_35_44_H_._ems_3hM_1581_0001_0003_0001__53__Q
DEEQETRLKLLLLLVQLQHLAKKDPDKAETEIDKIYKLAKKLGDETIRENAENAKRIVQELK VCQGTSNKLTQLGTFEDHFLSLQRMFNNCEVVLGNLEITYVQRNYDLSFLKTIQEVAGYVLIALNTVERIPLENLQIIRGNMYYENSYALAVLSNYDANKTGLKELPMRNLQEILHGAVRFSNNPALCNVESIQWRDIVSSDFLSNMSMDFQNHLGS nside_mot_359448c81ec7171dd466f2d64631b9c5_0001_1_000000012_0001_35_44_H_._ems_3hM_1581_0001_0003_0001__27__K
DYTMDLAIKFVEEVVKELKNDPDPRSQKLAEELERLIRKAKNAEDPNKKHTLVHKAFDIAVQAM RKVCNGIGIGEFKDSLSINATNIKHFKNCTSISGDLHILPVAFRGDSFTHTPPLDPQELDILKTVKEITGFLLIQAWPENRTDLHAFENLEIIRGRTKQHGQFSLAVVSLNITSLGLRSLKEISDGDVIISGNKNLCYANTINWKKLFGTSGQKTKIISNRGENSCKATGQVCHALCSPEGCWGPEPRDCV Motif0460_ems_3hM_1930_0001_0001__4__M
SWEEVKELIRKLVPDPRLVWALEDLLELLKKGDPLAEEVLRFYLASAREQGDKDLTKAIELVLKT RKVCNGIGIGEFKDSLSINATNIKHFKNCTSISGDLHILPVAFRGDSFTHTPPLDPQELDILKTVKEITGFLLIQAWPENRTDLHAFENLEIIRGRTKQHGQFSLAVVSLNITSLGLRSLKEISDGDVIISGNKNLCYANTINWKKLFGTSGQKTKIISNRGENSCKATGQVCHALCSPEGCWGPEPRDCV cside_mot_bf5a27bd715de8d76fa148d2778c2cdd_0001_1_000000009_0001_37_42_H_._bcov_4helix_00412_0001_0001__2__W
DHWEEVFRWALELLQEATEQNDPTKAKKIKEEAHKLLRRELSEEEARAVVRYLKQLVDRELS VCQGTSNKLTQLGTFEDHFLSLQRMFNNCEVVLGNLEITYVQRNYDLSFLKTIQEVAGYVLIALNTVERIPLENLQIIRGNMYYENSYALAVLSNYDANKTGLKELPMRNLQEILHGAVRFSNNPALCNVESIQWRDIVSSDFLSNMSMDFQNHLGS nside_mot_4a0b58da0a66d934d1bcaa80596e03bc_0001_1_000000014_0001_27_32_H_._ems_3hM_1087_0001_0001__30__K
DRHVADLIQHLLERGVPPEEILELIEDYIRWTGNPRAKKALELLEKLTRELGDPEEALRLFVERG VCQGTSNKLTQLGTFEDHFLSLQRMFNNCEVVLGNLEITYVQRNYDLSFLKTIQEVAGYVLIALNTVERIPLENLQIIRGNMYYENSYALAVLSNYDANKTGLKELPMRNLQEILHGAVRFSNNPALCNVESIQWRDIVSSDFLSNMSMDFQNHLGS nside_pol_15b3b5b7b23e1cb32ac7084deff429be_0001_1_000000003_0001__37__A
SLEEVKELIRKLVPDPRLVWALEDLLELPKKGDPLAEEVLRFYLASAREQGDKDLTKAIELVLKT RKVCNGIGIGEFKDSLSINATNIKHFKNCTSISGDLHILPVAFRGDSFTHTPPLDPQELDILKTVKEITGFLLIQAWPENRTDLHAFENLEIIRGRTKQHGQFSLAVVSLNITSLGLRSLKEISDGDVIISGNKNLCYANTINWKKLFGTSGQKTKIISNRGENSCKATGQVCHALCSPEGCWGPEPRDCV cside_mot_bf5a27bd715de8d76fa148d2778c2cdd_0001_1_000000009_0001_37_42_H_._bcov_4helix_00412_0001_0001__29__P
DHWEEVFRWALELLQEATEQNDPTKAKKILEETHKLLRRELSEEEARAVVRYLKQLVDRELS VCQGTSNKLTQLGTFEDHFLSLQRMFNNCEVVLGNLEITYVQRNYDLSFLKTIQEVAGYVLIALNTVERIPLENLQIIRGNMYYENSYALAVLSNYDANKTGLKELPMRNLQEILHGAVRFSNNPALCNVESIQWRDIVSSDFLSNMSMDFQNHLGS nside_mot_4a0b58da0a66d934d1bcaa80596e03bc_0001_1_000000014_0001_27_32_H_._ems_3hM_1087_0001_0001__33__T
SPDEAKKLLQEAEKLARKQNDLMELAYVEFLKHVLENAKRLNDKRAVESVRELARDALEELQS RKVCNGIGIGEFKDSLSINATNIKHFKNCTSISGDLHILPVAFRGDSFTHTPPLDPQELDILKTVKEITGFLLIQAWPENRTDLHAFENLEIIRGRTKQHGQFSLAVVSLNITSLGLRSLKEISDGDVIISGNKNLCYANTINWKKLFGTSGQKTKIISNRGENSCKATGQVCHALCSPEGCWGPEPRDCV cside_mot_3h_hb1_1541_000000003_0001_2_11_H_._ems_3hC_921_0001_0001_0002_0001__22__L
DHWEEVFRWALELLQEATEQNDPTKAKKILEEAHKLLRRELSEEEARAVVRSLKQLVDRELS VCQGTSNKLTQLGTFEDHFLSLQRMFNNCEVVLGNLEITYVQRNYDLSFLKTIQEVAGYVLIALNTVERIPLENLQIIRGNMYYENSYALAVLSNYDANKTGLKELPMRNLQEILHGAVRFSNNPALCNVESIQWRDIVSSDFLSNMSMDFQNHLGS nside_mot_4a0b58da0a66d934d1bcaa80596e03bc_0001_1_000000014_0001_27_32_H_._ems_3hM_1087_0001_0001__52__S
PLEEVIKVVEEALKDDPELVRAVKTIIEAVKKGENDPIFLELLLRLLIETFGDPRLREALELVRK VCQGTSNKLTQLGTFEDHFLSLQRMFNNCEVVLGNLEITYVQRNYDLSFLKTIQEVAGYVLIALNTVERIPLENLQIIRGNMYYENSYALAVLSNYDANKTGLKELPMRNLQEILHGAVRFSNNPALCNVESIQWRDIVSSDFLSNMSMDFQNHLGS nside_mot_33a3a00fc629d06a96f91cefd1c5e1ea_0001_1_000000011_0001_43_48_H_._bcov_4helix_12241_0001_0001__6__I
SPDEAKKLLQEAEKLARYQNDRMELAYVEFLKHVLENAKRLNDKRAVESVRELARDALEELQS RKVCNGIGIGEFKDSLSINATNIKHFKNCTSISGDLHILPVAFRGDSFTHTPPLDPQELDILKTVKEITGFLLIQAWPENRTDLHAFENLEIIRGRTKQHGQFSLAVVSLNITSLGLRSLKEISDGDVIISGNKNLCYANTINWKKLFGTSGQKTKIISNRGENSCKATGQVCHALCSPEGCWGPEPRDCV cside_mot_3h_hb1_1541_000000003_0001_2_11_H_._ems_3hC_921_0001_0001_0002_0001__18__Y
PLGEVKKVVEEALKDDPELVRAVKTIIEAVKKGENDPIFLELLLRLLIETFGDPRLREALELVRK VCQGTSNKLTQLGTFEDHFLSLQRMFNNCEVVLGNLEITYVQRNYDLSFLKTIQEVAGYVLIALNTVERIPLENLQIIRGNMYYENSYALAVLSNYDANKTGLKELPMRNLQEILHGAVRFSNNPALCNVESIQWRDIVSSDFLSNMSMDFQNHLGS nside_mot_33a3a00fc629d06a96f91cefd1c5e1ea_0001_1_000000011_0001_43_48_H_._bcov_4helix_12241_0001_0001__3__G
SLEEVKELIRKLVPDPRLVWALEDLLELLKKGDPLAEEVLRFYLASAREQGDWDLTKAIELVLKT RKVCNGIGIGEFKDSLSINATNIKHFKNCTSISGDLHILPVAFRGDSFTHTPPLDPQELDILKTVKEITGFLLIQAWPENRTDLHAFENLEIIRGRTKQHGQFSLAVVSLNITSLGLRSLKEISDGDVIISGNKNLCYANTINWKKLFGTSGQKTKIISNRGENSCKATGQVCHALCSPEGCWGPEPRDCV cside_mot_bf5a27bd715de8d76fa148d2778c2cdd_0001_1_000000009_0001_37_42_H_._bcov_4helix_00412_0001_0001__53__W
PLEEVKKVVEEALKDDPELVRAVATIIEAVKKGENDPIFLELLLRLLIETFGDPRLREALELVRK VCQGTSNKLTQLGTFEDHFLSLQRMFNNCEVVLGNLEITYVQRNYDLSFLKTIQEVAGYVLIALNTVERIPLENLQIIRGNMYYENSYALAVLSNYDANKTGLKELPMRNLQEILHGAVRFSNNPALCNVESIQWRDIVSSDFLSNMSMDFQNHLGS nside_mot_33a3a00fc629d06a96f91cefd1c5e1ea_0001_1_000000011_0001_43_48_H_._bcov_4helix_12241_0001_0001__24__A
SDELFSKVFLKVTELSMIVMNAKTETEKKTALTKIKQIADKVQDEELSKFVKRALEHVKKEVG RKVCNGIGIGEFKDSLSINATNIKHFKNCTSISGDLHILPVAFRGDSFTHTPPLDPQELDILKTVKEITGFLLIQAWPENRTDLHAFENLEIIRGRTKQHGQFSLAVVSLNITSLGLRSLKEISDGDVIISGNKNLCYANTINWKKLFGTSGQKTKIISNRGENSCKATGQVCHALCSPEGCWGPEPRDCV Motif0628_ems_3hM_2692_0001_0001_0001__26__T
DEEQETRLKLLLLLVQLQHLAKKDPDTAETEIDKIYKLAIKLGDETIRENAENAKRIVQELK VCQGTSNKLTQLGTFEDHFLSLQRMFNNCEVVLGNLEITYVQRNYDLSFLKTIQEVAGYVLIALNTVERIPLENLQIIRGNMYYENSYALAVLSNYDANKTGLKELPMRNLQEILHGAVRFSNNPALCNVESIQWRDIVSSDFLSNMSMDFQNHLGS nside_mot_359448c81ec7171dd466f2d64631b9c5_0001_1_000000012_0001_35_44_H_._ems_3hM_1581_0001_0003_0001__40__I
DRHVADLIQHLLERGVPPEDILELIEDYIRWTGNPRFKKALELLEKLTRELGDPEEALRLFVERG VCQGTSNKLTQLGTFEDHFLSLQRMFNNCEVVLGNLEITYVQRNYDLSFLKTIQEVAGYVLIALNTVERIPLENLQIIRGNMYYENSYALAVLSNYDANKTGLKELPMRNLQEILHGAVRFSNNPALCNVESIQWRDIVSSDFLSNMSMDFQNHLGS nside_pol_15b3b5b7b23e1cb32ac7084deff429be_0001_1_000000003_0001__20__D
DEAAEEVLRYLKKLGDPELAELIERLPERVRKKKDPDLERTLEIIAVAVLYGDPEIARQALRALH VCQGTSNKLTQLGTFEDHFLSLQRMFNNCEVVLGNLEITYVQRNYDLSFLKTIQEVAGYVLIALNTVERIPLENLQIIRGNMYYENSYALAVLSNYDANKTGLKELPMRNLQEILHGAVRFSNNPALCNVESIQWRDIVSSDFLSNMSMDFQNHLGS nside_mot_4baece34555bc5def11fd3c4c5db93f5_0001_000000012_0001_38_48_H_._bcov_4helix_12481_0001_0001__27__P
DRHVADLIQHLLERGVPPEEILELIEDYIRWTYNPRFKKALELLEKLTRELGDPEEALRLFVERG VCQGTSNKLTQLGTFEDHFLSLQRMFNNCEVVLGNLEITYVQRNYDLSFLKTIQEVAGYVLIALNTVERIPLENLQIIRGNMYYENSYALAVLSNYDANKTGLKELPMRNLQEILHGAVRFSNNPALCNVESIQWRDIVSSDFLSNMSMDFQNHLGS nside_pol_15b3b5b7b23e1cb32ac7084deff429be_0001_1_000000003_0001__33__Y
DDESLKLLLILVQIQLALERGEISNDSAKELAKRVEEKARKLGDEQVQRNVENVKEVIERFG VCQGTSNKLTQLGTFEDHFLSLQRMFNNCEVVLGNLEITYVQRNYDLSFLKTIQEVAGYVLIALNTVERIPLENLQIIRGNMYYENSYALAVLSNYDANKTGLKELPMRNLQEILHGAVRFSNNPALCNVESIQWRDIVSSDFLSNMSMDFQNHLGS nside_mot_359448c81ec7171dd466f2d64631b9c5_0001_1_000000012_0001_35_44_H_._HHH_eva_0380_0001_0001__27__S
DEAAEEVLRYLKKLGDPELAELIERLLERVRKKKDPDLERTLEIIAVAVLYGDPFIARQALRALH VCQGTSNKLTQLGTFEDHFLSLQRMFNNCEVVLGNLEITYVQRNYDLSFLKTIQEVAGYVLIALNTVERIPLENLQIIRGNMYYENSYALAVLSNYDANKTGLKELPMRNLQEILHGAVRFSNNPALCNVESIQWRDIVSSDFLSNMSMDFQNHLGS nside_mot_4baece34555bc5def11fd3c4c5db93f5_0001_000000012_0001_38_48_H_._bcov_4helix_12481_0001_0001__55__F
SPDEAKKLLQEAEKLARKQNDRMELAYVEFLKHVLENAKRLNDKRAVESVRELASDALEELQS RKVCNGIGIGEFKDSLSINATNIKHFKNCTSISGDLHILPVAFRGDSFTHTPPLDPQELDILKTVKEITGFLLIQAWPENRTDLHAFENLEIIRGRTKQHGQFSLAVVSLNITSLGLRSLKEISDGDVIISGNKNLCYANTINWKKLFGTSGQKTKIISNRGENSCKATGQVCHALCSPEGCWGPEPRDCV cside_mot_3h_hb1_1541_000000003_0001_2_11_H_._ems_3hC_921_0001_0001_0002_0001__55__S
SPDEATKLLQEAEKLARKQNDRMELAYVEFLKHVLENAKRLNDKRAVESVRELARDALEELQS RKVCNGIGIGEFKDSLSINATNIKHFKNCTSISGDLHILPVAFRGDSFTHTPPLDPQELDILKTVKEITGFLLIQAWPENRTDLHAFENLEIIRGRTKQHGQFSLAVVSLNITSLGLRSLKEISDGDVIISGNKNLCYANTINWKKLFGTSGQKTKIISNRGENSCKATGQVCHALCSPEGCWGPEPRDCV cside_mot_3h_hb1_1541_000000003_0001_2_11_H_._ems_3hC_921_0001_0001_0002_0001__6__T
SDELFSKVFLKVTELSMIVMNAKTEDEKKTALTKCKQIADKVQDEELSKFVKRALEHVKKEVG RKVCNGIGIGEFKDSLSINATNIKHFKNCTSISGDLHILPVAFRGDSFTHTPPLDPQELDILKTVKEITGFLLIQAWPENRTDLHAFENLEIIRGRTKQHGQFSLAVVSLNITSLGLRSLKEISDGDVIISGNKNLCYANTINWKKLFGTSGQKTKIISNRGENSCKATGQVCHALCSPEGCWGPEPRDCV Motif0628_ems_3hM_2692_0001_0001_0001__35__C
DRTVDLAIKFVEEVVKELKNDPDPRSQKLAEELERLIRKAKNAEDPNKKHTLVHKAFDIAVQAM RKVCNGIGIGEFKDSLSINATNIKHFKNCTSISGDLHILPVAFRGDSFTHTPPLDPQELDILKTVKEITGFLLIQAWPENRTDLHAFENLEIIRGRTKQHGQFSLAVVSLNITSLGLRSLKEISDGDVIISGNKNLCYANTINWKKLFGTSGQKTKIISNRGENSCKATGQVCHALCSPEGCWGPEPRDCV Motif0460_ems_3hM_1930_0001_0001__2__R
DRHVADLIQHLLERGVPPEEILELIEDYIRWTGNPRFKKALELLEKLTRELGDPEEALRLFVRRG VCQGTSNKLTQLGTFEDHFLSLQRMFNNCEVVLGNLEITYVQRNYDLSFLKTIQEVAGYVLIALNTVERIPLENLQIIRGNMYYENSYALAVLSNYDANKTGLKELPMRNLQEILHGAVRFSNNPALCNVESIQWRDIVSSDFLSNMSMDFQNHLGS nside_pol_15b3b5b7b23e1cb32ac7084deff429be_0001_1_000000003_0001__63__R
DELRELINDAQNKNDPELLKKVLELIEELIRRGDPSYQEIVLLLLFVADLLGDPEITRLAEILLK RKVCNGIGIGEFKDSLSINATNIKHFKNCTSISGDLHILPVAFRGDSFTHTPPLDPQELDILKTVKEITGFLLIQAWPENRTDLHAFENLEIIRGRTKQHGQFSLAVVSLNITSLGLRSLKEISDGDVIISGNKNLCYANTINWKKLFGTSGQKTKIISNRGENSCKATGQVCHALCSPEGCWGPEPRDCV Motif0255_bcov_4helix_09340_0001_0001__62__I
DELRELINDAQNKNDPELLKKVLELIEELIRRGDPSAQEIVLLLLFVADLLGDPEITRLAEELLK RKVCNGIGIGEFKDSLSINATNIKHFKNCTSISGDLHILPVAFRGDSFTHTPPLDPQELDILKTVKEITGFLLIQAWPENRTDLHAFENLEIIRGRTKQHGQFSLAVVSLNITSLGLRSLKEISDGDVIISGNKNLCYANTINWKKLFGTSGQKTKIISNRGENSCKATGQVCHALCSPEGCWGPEPRDCV Motif0255_bcov_4helix_09340_0001_0001__37__A
DEAAEEVLRYLKKLGDPELAELIERLLERPRKKKDPDLERTLEIIAVAVLYGDPEIARQALRALH VCQGTSNKLTQLGTFEDHFLSLQRMFNNCEVVLGNLEITYVQRNYDLSFLKTIQEVAGYVLIALNTVERIPLENLQIIRGNMYYENSYALAVLSNYDANKTGLKELPMRNLQEILHGAVRFSNNPALCNVESIQWRDIVSSDFLSNMSMDFQNHLGS nside_mot_4baece34555bc5def11fd3c4c5db93f5_0001_000000012_0001_38_48_H_._bcov_4helix_12481_0001_0001__30__P
DHWEEVFRWALELLQEATEQNDPTKAKKILEEAHKLLRRELMEEEARAVVRYLKQLVDRELS VCQGTSNKLTQLGTFEDHFLSLQRMFNNCEVVLGNLEITYVQRNYDLSFLKTIQEVAGYVLIALNTVERIPLENLQIIRGNMYYENSYALAVLSNYDANKTGLKELPMRNLQEILHGAVRFSNNPALCNVESIQWRDIVSSDFLSNMSMDFQNHLGS nside_mot_4a0b58da0a66d934d1bcaa80596e03bc_0001_1_000000014_0001_27_32_H_._ems_3hM_1087_0001_0001__42__M
DEEQETRLKLFLLLVQLQHLAKKDPDTAETEIDKIYKLAKKLGDETIRENAENAKRIVQELK VCQGTSNKLTQLGTFEDHFLSLQRMFNNCEVVLGNLEITYVQRNYDLSFLKTIQEVAGYVLIALNTVERIPLENLQIIRGNMYYENSYALAVLSNYDANKTGLKELPMRNLQEILHGAVRFSNNPALCNVESIQWRDIVSSDFLSNMSMDFQNHLGS nside_mot_359448c81ec7171dd466f2d64631b9c5_0001_1_000000012_0001_35_44_H_._ems_3hM_1581_0001_0003_0001__11__F
SLEEVKELIRKLVPDPRLVWALEDTLELLKKGDPLAEEVLRFYLASAREQGDKDLTKAIELVLKT RKVCNGIGIGEFKDSLSINATNIKHFKNCTSISGDLHILPVAFRGDSFTHTPPLDPQELDILKTVKEITGFLLIQAWPENRTDLHAFENLEIIRGRTKQHGQFSLAVVSLNITSLGLRSLKEISDGDVIISGNKNLCYANTINWKKLFGTSGQKTKIISNRGENSCKATGQVCHALCSPEGCWGPEPRDCV cside_mot_bf5a27bd715de8d76fa148d2778c2cdd_0001_1_000000009_0001_37_42_H_._bcov_4helix_00412_0001_0001__25__T
DLLRELINDAQNKNDPELLKKVLELIEELIRRGDPSYQEIVLLLLFVADLLGDPEITRLAEELLK RKVCNGIGIGEFKDSLSINATNIKHFKNCTSISGDLHILPVAFRGDSFTHTPPLDPQELDILKTVKEITGFLLIQAWPENRTDLHAFENLEIIRGRTKQHGQFSLAVVSLNITSLGLRSLKEISDGDVIISGNKNLCYANTINWKKLFGTSGQKTKIISNRGENSCKATGQVCHALCSPEGCWGPEPRDCV Motif0255_bcov_4helix_09340_0001_0001__2__L
DDESLKLLLIGVQIQLALERGEISNDQAKELAKRVEEKARKLGDEQVQRNVENVKEVIERFG VCQGTSNKLTQLGTFEDHFLSLQRMFNNCEVVLGNLEITYVQRNYDLSFLKTIQEVAGYVLIALNTVERIPLENLQIIRGNMYYENSYALAVLSNYDANKTGLKELPMRNLQEILHGAVRFSNNPALCNVESIQWRDIVSSDFLSNMSMDFQNHLGS nside_mot_359448c81ec7171dd466f2d64631b9c5_0001_1_000000012_0001_35_44_H_._HHH_eva_0380_0001_0001__11__G
PLEEVKKVVEEALKDDPELVRAVKTIIEAVKKGENDPIFLELLLRLLIETFGDPPLREALELVRK VCQGTSNKLTQLGTFEDHFLSLQRMFNNCEVVLGNLEITYVQRNYDLSFLKTIQEVAGYVLIALNTVERIPLENLQIIRGNMYYENSYALAVLSNYDANKTGLKELPMRNLQEILHGAVRFSNNPALCNVESIQWRDIVSSDFLSNMSMDFQNHLGS nside_mot_33a3a00fc629d06a96f91cefd1c5e1ea_0001_1_000000011_0001_43_48_H_._bcov_4helix_12241_0001_0001__55__P
DRHVADLIQHLLERGVPPEEILELIEDYIRWTGNPHFKKALELLEKLTRELGDPEEALRLFVERG VCQGTSNKLTQLGTFEDHFLSLQRMFNNCEVVLGNLEITYVQRNYDLSFLKTIQEVAGYVLIALNTVERIPLENLQIIRGNMYYENSYALAVLSNYDANKTGLKELPMRNLQEILHGAVRFSNNPALCNVESIQWRDIVSSDFLSNMSMDFQNHLGS nside_pol_15b3b5b7b23e1cb32ac7084deff429be_0001_1_000000003_0001__36__H
DELRELINDAQNKNDPELLKKVLELIEELIRRGDPSSQEIVLLLLFVADLLGDPEITRLAEELLK RKVCNGIGIGEFKDSLSINATNIKHFKNCTSISGDLHILPVAFRGDSFTHTPPLDPQELDILKTVKEITGFLLIQAWPENRTDLHAFENLEIIRGRTKQHGQFSLAVVSLNITSLGLRSLKEISDGDVIISGNKNLCYANTINWKKLFGTSGQKTKIISNRGENSCKATGQVCHALCSPEGCWGPEPRDCV Motif0255_bcov_4helix_09340_0001_0001__37__S
SPDEAKKLLQEAEKLARKQNDRMELAYVEFLKLVLENAKRLNDKRAVESVRELARDALEELQS RKVCNGIGIGEFKDSLSINATNIKHFKNCTSISGDLHILPVAFRGDSFTHTPPLDPQELDILKTVKEITGFLLIQAWPENRTDLHAFENLEIIRGRTKQHGQFSLAVVSLNITSLGLRSLKEISDGDVIISGNKNLCYANTINWKKLFGTSGQKTKIISNRGENSCKATGQVCHALCSPEGCWGPEPRDCV cside_mot_3h_hb1_1541_000000003_0001_2_11_H_._ems_3hC_921_0001_0001_0002_0001__33__L
DHWEEVFRWALELLQETTEQNDPTKAKKILEEAHKLLRRELSEEEARAVVRYLKQLVDRELS VCQGTSNKLTQLGTFEDHFLSLQRMFNNCEVVLGNLEITYVQRNYDLSFLKTIQEVAGYVLIALNTVERIPLENLQIIRGNMYYENSYALAVLSNYDANKTGLKELPMRNLQEILHGAVRFSNNPALCNVESIQWRDIVSSDFLSNMSMDFQNHLGS nside_mot_4a0b58da0a66d934d1bcaa80596e03bc_0001_1_000000014_0001_27_32_H_._ems_3hM_1087_0001_0001__17__T
PLEEVKKVVEEALKDDPELVRAVKTIIEAVKKGENDPIFLELLLRLLIETFGDPFLREALELVRK VCQGTSNKLTQLGTFEDHFLSLQRMFNNCEVVLGNLEITYVQRNYDLSFLKTIQEVAGYVLIALNTVERIPLENLQIIRGNMYYENSYALAVLSNYDANKTGLKELPMRNLQEILHGAVRFSNNPALCNVESIQWRDIVSSDFLSNMSMDFQNHLGS nside_mot_33a3a00fc629d06a96f91cefd1c5e1ea_0001_1_000000011_0001_43_48_H_._bcov_4helix_12241_0001_0001__55__F
DYTVDLAIKFVEEVVKELKNDPDPRSQKLAEELERLIRKAKYAEDPNKKHTLVHKAFDIAVQAM RKVCNGIGIGEFKDSLSINATNIKHFKNCTSISGDLHILPVAFRGDSFTHTPPLDPQELDILKTVKEITGFLLIQAWPENRTDLHAFENLEIIRGRTKQHGQFSLAVVSLNITSLGLRSLKEISDGDVIISGNKNLCYANTINWKKLFGTSGQKTKIISNRGENSCKATGQVCHALCSPEGCWGPEPRDCV Motif0460_ems_3hM_1930_0001_0001__42__Y
DEAAEEVLRYLKKLGDPELAELIERLLERVRKKKDPDLERTLEIIAVASLYGDPEIARQALRALH VCQGTSNKLTQLGTFEDHFLSLQRMFNNCEVVLGNLEITYVQRNYDLSFLKTIQEVAGYVLIALNTVERIPLENLQIIRGNMYYENSYALAVLSNYDANKTGLKELPMRNLQEILHGAVRFSNNPALCNVESIQWRDIVSSDFLSNMSMDFQNHLGS nside_mot_4baece34555bc5def11fd3c4c5db93f5_0001_000000012_0001_38_48_H_._bcov_4helix_12481_0001_0001__49__S
DEAAEEVLRYLKKLGDPELAELITRLLERVRKKKDPDLERTLEIIAVAVLYGDPEIARQALRALH VCQGTSNKLTQLGTFEDHFLSLQRMFNNCEVVLGNLEITYVQRNYDLSFLKTIQEVAGYVLIALNTVERIPLENLQIIRGNMYYENSYALAVLSNYDANKTGLKELPMRNLQEILHGAVRFSNNPALCNVESIQWRDIVSSDFLSNMSMDFQNHLGS nside_mot_4baece34555bc5def11fd3c4c5db93f5_0001_000000012_0001_38_48_H_._bcov_4helix_12481_0001_0001__24__T
DELRELINDAQNKNDPELLKKVLELIEELIRRGDPSYQEIKLLLLFVADLLGDPEITRLAEELLK RKVCNGIGIGEFKDSLSINATNIKHFKNCTSISGDLHILPVAFRGDSFTHTPPLDPQELDILKTVKEITGFLLIQAWPENRTDLHAFENLEIIRGRTKQHGQFSLAVVSLNITSLGLRSLKEISDGDVIISGNKNLCYANTINWKKLFGTSGQKTKIISNRGENSCKATGQVCHALCSPEGCWGPEPRDCV Motif0255_bcov_4helix_09340_0001_0001__41__K
DYTVDLAIKFVEEVVKELKNDPDPRSQKLAEELRRLIRKAKNAEDPNKKHTLVHKAFDIAVQAM RKVCNGIGIGEFKDSLSINATNIKHFKNCTSISGDLHILPVAFRGDSFTHTPPLDPQELDILKTVKEITGFLLIQAWPENRTDLHAFENLEIIRGRTKQHGQFSLAVVSLNITSLGLRSLKEISDGDVIISGNKNLCYANTINWKKLFGTSGQKTKIISNRGENSCKATGQVCHALCSPEGCWGPEPRDCV Motif0460_ems_3hM_1930_0001_0001__34__R
DRHVADLIQHLLERGVPPEEILELIEDYIRWTGNPRFKKALELLEKLTRELGDPEEALRLFVGRG VCQGTSNKLTQLGTFEDHFLSLQRMFNNCEVVLGNLEITYVQRNYDLSFLKTIQEVAGYVLIALNTVERIPLENLQIIRGNMYYENSYALAVLSNYDANKTGLKELPMRNLQEILHGAVRFSNNPALCNVESIQWRDIVSSDFLSNMSMDFQNHLGS nside_pol_15b3b5b7b23e1cb32ac7084deff429be_0001_1_000000003_0001__63__G
DRHVADLIQHLLERGVDPEEILELIEDYIRWTGNPRFKKALELLEKLTRELGDPEEALRLFVERG VCQGTSNKLTQLGTFEDHFLSLQRMFNNCEVVLGNLEITYVQRNYDLSFLKTIQEVAGYVLIALNTVERIPLENLQIIRGNMYYENSYALAVLSNYDANKTGLKELPMRNLQEILHGAVRFSNNPALCNVESIQWRDIVSSDFLSNMSMDFQNHLGS nside_pol_15b3b5b7b23e1cb32ac7084deff429be_0001_1_000000003_0001__17__D
DYTVDLAIKFVEEVVKELKNDPDPRSQKLAEELERLIRKAKNAEDPNKKHCLVHKAFDIAVQAM RKVCNGIGIGEFKDSLSINATNIKHFKNCTSISGDLHILPVAFRGDSFTHTPPLDPQELDILKTVKEITGFLLIQAWPENRTDLHAFENLEIIRGRTKQHGQFSLAVVSLNITSLGLRSLKEISDGDVIISGNKNLCYANTINWKKLFGTSGQKTKIISNRGENSCKATGQVCHALCSPEGCWGPEPRDCV Motif0460_ems_3hM_1930_0001_0001__51__C
DYTVDLAIKFVEEVVKELKNDPDPRSQKLAEELERLIRKAKNAEDPNKKHTLVHGAFDIAVQAM RKVCNGIGIGEFKDSLSINATNIKHFKNCTSISGDLHILPVAFRGDSFTHTPPLDPQELDILKTVKEITGFLLIQAWPENRTDLHAFENLEIIRGRTKQHGQFSLAVVSLNITSLGLRSLKEISDGDVIISGNKNLCYANTINWKKLFGTSGQKTKIISNRGENSCKATGQVCHALCSPEGCWGPEPRDCV Motif0460_ems_3hM_1930_0001_0001__55__G
PLEEVKKVVEEALKDDPELVRAVKTIIEAVKKGENDPIFLEGLLRLLIETFGDPRLREALELVRK VCQGTSNKLTQLGTFEDHFLSLQRMFNNCEVVLGNLEITYVQRNYDLSFLKTIQEVAGYVLIALNTVERIPLENLQIIRGNMYYENSYALAVLSNYDANKTGLKELPMRNLQEILHGAVRFSNNPALCNVESIQWRDIVSSDFLSNMSMDFQNHLGS nside_mot_33a3a00fc629d06a96f91cefd1c5e1ea_0001_1_000000011_0001_43_48_H_._bcov_4helix_12241_0001_0001__42__G
DEEQETRLKLLLLLVQLQSLAKKDPDTAETEIDKIYKLAKKLGDETIRENAENAKRIVQELK VCQGTSNKLTQLGTFEDHFLSLQRMFNNCEVVLGNLEITYVQRNYDLSFLKTIQEVAGYVLIALNTVERIPLENLQIIRGNMYYENSYALAVLSNYDANKTGLKELPMRNLQEILHGAVRFSNNPALCNVESIQWRDIVSSDFLSNMSMDFQNHLGS nside_mot_359448c81ec7171dd466f2d64631b9c5_0001_1_000000012_0001_35_44_H_._ems_3hM_1581_0001_0003_0001__19__S
DRHVADLIQHLLERGVPPEEILELIEDCIRWTGNPRFKKALELLEKLTRELGDPEEALRLFVERG VCQGTSNKLTQLGTFEDHFLSLQRMFNNCEVVLGNLEITYVQRNYDLSFLKTIQEVAGYVLIALNTVERIPLENLQIIRGNMYYENSYALAVLSNYDANKTGLKELPMRNLQEILHGAVRFSNNPALCNVESIQWRDIVSSDFLSNMSMDFQNHLGS nside_pol_15b3b5b7b23e1cb32ac7084deff429be_0001_1_000000003_0001__28__C
DDESLKLLLILVQIQLALERGEISNDQAKELFKRVEEKARKLGDEQVQRNVENVKEVIERFG VCQGTSNKLTQLGTFEDHFLSLQRMFNNCEVVLGNLEITYVQRNYDLSFLKTIQEVAGYVLIALNTVERIPLENLQIIRGNMYYENSYALAVLSNYDANKTGLKELPMRNLQEILHGAVRFSNNPALCNVESIQWRDIVSSDFLSNMSMDFQNHLGS nside_mot_359448c81ec7171dd466f2d64631b9c5_0001_1_000000012_0001_35_44_H_._HHH_eva_0380_0001_0001__32__F
DEEQETRLKLLLLLVQLQHLAKKDPDTAETEIDKIYKLAKKLGDETIRENAENAKRIVQEYK VCQGTSNKLTQLGTFEDHFLSLQRMFNNCEVVLGNLEITYVQRNYDLSFLKTIQEVAGYVLIALNTVERIPLENLQIIRGNMYYENSYALAVLSNYDANKTGLKELPMRNLQEILHGAVRFSNNPALCNVESIQWRDIVSSDFLSNMSMDFQNHLGS nside_mot_359448c81ec7171dd466f2d64631b9c5_0001_1_000000012_0001_35_44_H_._ems_3hM_1581_0001_0003_0001__61__Y
PLEEVKKVVEEALKDDPELVRAVKTIIEAVKKGENDPIFLELLLRLPIETFGDPRLREALELVRK VCQGTSNKLTQLGTFEDHFLSLQRMFNNCEVVLGNLEITYVQRNYDLSFLKTIQEVAGYVLIALNTVERIPLENLQIIRGNMYYENSYALAVLSNYDANKTGLKELPMRNLQEILHGAVRFSNNPALCNVESIQWRDIVSSDFLSNMSMDFQNHLGS nside_mot_33a3a00fc629d06a96f91cefd1c5e1ea_0001_1_000000011_0001_43_48_H_._bcov_4helix_12241_0001_0001__47__P
DEEQETGLKLLLLLVQLQHLAKKDPDTAETEIDKIYKLAKKLGDETIRENAENAKRIVQELK VCQGTSNKLTQLGTFEDHFLSLQRMFNNCEVVLGNLEITYVQRNYDLSFLKTIQEVAGYVLIALNTVERIPLENLQIIRGNMYYENSYALAVLSNYDANKTGLKELPMRNLQEILHGAVRFSNNPALCNVESIQWRDIVSSDFLSNMSMDFQNHLGS nside_mot_359448c81ec7171dd466f2d64631b9c5_0001_1_000000012_0001_35_44_H_._ems_3hM_1581_0001_0003_0001__7__G
DEEQETRLKLLLLLVQLQELAKKDPDTAETEIDKIYKLAKKLGDETIRENAENAKRIVQELK VCQGTSNKLTQLGTFEDHFLSLQRMFNNCEVVLGNLEITYVQRNYDLSFLKTIQEVAGYVLIALNTVERIPLENLQIIRGNMYYENSYALAVLSNYDANKTGLKELPMRNLQEILHGAVRFSNNPALCNVESIQWRDIVSSDFLSNMSMDFQNHLGS nside_mot_359448c81ec7171dd466f2d64631b9c5_0001_1_000000012_0001_35_44_H_._ems_3hM_1581_0001_0003_0001__19__E
DRHVADPIQHLLERGVPPEEILELIEDYIRWTGNPRFKKALELLEKLTRELGDPEEALRLFVERG VCQGTSNKLTQLGTFEDHFLSLQRMFNNCEVVLGNLEITYVQRNYDLSFLKTIQEVAGYVLIALNTVERIPLENLQIIRGNMYYENSYALAVLSNYDANKTGLKELPMRNLQEILHGAVRFSNNPALCNVESIQWRDIVSSDFLSNMSMDFQNHLGS nside_pol_15b3b5b7b23e1cb32ac7084deff429be_0001_1_000000003_0001__7__P
SLEEVKELIRKLVPDPRLVWALEDLWELLKKGDPLAEEVLRFYLASAREQGDKDLTKAIELVLKT RKVCNGIGIGEFKDSLSINATNIKHFKNCTSISGDLHILPVAFRGDSFTHTPPLDPQELDILKTVKEITGFLLIQAWPENRTDLHAFENLEIIRGRTKQHGQFSLAVVSLNITSLGLRSLKEISDGDVIISGNKNLCYANTINWKKLFGTSGQKTKIISNRGENSCKATGQVCHALCSPEGCWGPEPRDCV cside_mot_bf5a27bd715de8d76fa148d2778c2cdd_0001_1_000000009_0001_37_42_H_._bcov_4helix_00412_0001_0001__26__W
DEAAEEVLRYLKNLGDPELAELIERLLERVRKKKDPDLERTLEIIAVAVLYGDPEIARQALRALH VCQGTSNKLTQLGTFEDHFLSLQRMFNNCEVVLGNLEITYVQRNYDLSFLKTIQEVAGYVLIALNTVERIPLENLQIIRGNMYYENSYALAVLSNYDANKTGLKELPMRNLQEILHGAVRFSNNPALCNVESIQWRDIVSSDFLSNMSMDFQNHLGS nside_mot_4baece34555bc5def11fd3c4c5db93f5_0001_000000012_0001_38_48_H_._bcov_4helix_12481_0001_0001__13__N
DELRELINDAQNKNDPELLKKVLELIEELIRRGDPSYQEIVLLLLFVADLLGDPEITRLAEELLH RKVCNGIGIGEFKDSLSINATNIKHFKNCTSISGDLHILPVAFRGDSFTHTPPLDPQELDILKTVKEITGFLLIQAWPENRTDLHAFENLEIIRGRTKQHGQFSLAVVSLNITSLGLRSLKEISDGDVIISGNKNLCYANTINWKKLFGTSGQKTKIISNRGENSCKATGQVCHALCSPEGCWGPEPRDCV Motif0255_bcov_4helix_09340_0001_0001__65__H
PLEEVKKVVEEALKDDPELVRAVKTIIEAVKKGENDPIFLELLLRLLIETFGDPRLREALEEVRK VCQGTSNKLTQLGTFEDHFLSLQRMFNNCEVVLGNLEITYVQRNYDLSFLKTIQEVAGYVLIALNTVERIPLENLQIIRGNMYYENSYALAVLSNYDANKTGLKELPMRNLQEILHGAVRFSNNPALCNVESIQWRDIVSSDFLSNMSMDFQNHLGS nside_mot_33a3a00fc629d06a96f91cefd1c5e1ea_0001_1_000000011_0001_43_48_H_._bcov_4helix_12241_0001_0001__62__E
PLEEVKKVVEEALKDDPEMVRAVKTIIEAVKKGENDPIFLELLLRLLIETFGDPRLREALELVRK VCQGTSNKLTQLGTFEDHFLSLQRMFNNCEVVLGNLEITYVQRNYDLSFLKTIQEVAGYVLIALNTVERIPLENLQIIRGNMYYENSYALAVLSNYDANKTGLKELPMRNLQEILHGAVRFSNNPALCNVESIQWRDIVSSDFLSNMSMDFQNHLGS nside_mot_33a3a00fc629d06a96f91cefd1c5e1ea_0001_1_000000011_0001_43_48_H_._bcov_4helix_12241_0001_0001__19__M
DDESLKLLLILVQIQLALERGEISNDQAEELAKRVEEKARKLGDEQVQRNVENVKEVIERFG VCQGTSNKLTQLGTFEDHFLSLQRMFNNCEVVLGNLEITYVQRNYDLSFLKTIQEVAGYVLIALNTVERIPLENLQIIRGNMYYENSYALAVLSNYDANKTGLKELPMRNLQEILHGAVRFSNNPALCNVESIQWRDIVSSDFLSNMSMDFQNHLGS nside_mot_359448c81ec7171dd466f2d64631b9c5_0001_1_000000012_0001_35_44_H_._HHH_eva_0380_0001_0001__29__E
DRHVADLIQHLLERGVPPEEILELIEDYIRWTGNPRFKKALELLEKLTRELGDPEDALRLFVERG VCQGTSNKLTQLGTFEDHFLSLQRMFNNCEVVLGNLEITYVQRNYDLSFLKTIQEVAGYVLIALNTVERIPLENLQIIRGNMYYENSYALAVLSNYDANKTGLKELPMRNLQEILHGAVRFSNNPALCNVESIQWRDIVSSDFLSNMSMDFQNHLGS nside_pol_15b3b5b7b23e1cb32ac7084deff429be_0001_1_000000003_0001__56__D
SELSEEALRLLEYGNPRDAEHVLIDLLFELENRGDKELSELVLEILELLIRGDPDEARKLIKELT RKVCNGIGIGEFKDSLSINATNIKHFKNCTSISGDLHILPVAFRGDSFTHTPPLDPQELDILKTVKEITGFLLIQAWPENRTDLHAFENLEIIRGRTKQHGQFSLAVVSLNITSLGLRSLKEISDGDVIISGNKNLCYANTINWKKLFGTSGQKTKIISNRGENSCKATGQVCHALCSPEGCWGPEPRDCV Motif0173_bcov_4helix_14531_0001_0002_0001__13__Y
DHWEEVFRWALELLQEATEQNDPTKAKKILREAHKLLRRELSEEEARAVVRYLKQLVDRELS VCQGTSNKLTQLGTFEDHFLSLQRMFNNCEVVLGNLEITYVQRNYDLSFLKTIQEVAGYVLIALNTVERIPLENLQIIRGNMYYENSYALAVLSNYDANKTGLKELPMRNLQEILHGAVRFSNNPALCNVESIQWRDIVSSDFLSNMSMDFQNHLGS nside_mot_4a0b58da0a66d934d1bcaa80596e03bc_0001_1_000000014_0001_27_32_H_._ems_3hM_1087_0001_0001__31__R
SLEEVKELIRKLVPDPRLVWASEDLLELLKKGDPLAEEVLRFYLASAREQGDKDLTKAIELVLKT RKVCNGIGIGEFKDSLSINATNIKHFKNCTSISGDLHILPVAFRGDSFTHTPPLDPQELDILKTVKEITGFLLIQAWPENRTDLHAFENLEIIRGRTKQHGQFSLAVVSLNITSLGLRSLKEISDGDVIISGNKNLCYANTINWKKLFGTSGQKTKIISNRGENSCKATGQVCHALCSPEGCWGPEPRDCV cside_mot_bf5a27bd715de8d76fa148d2778c2cdd_0001_1_000000009_0001_37_42_H_._bcov_4helix_00412_0001_0001__22__S
DEEQETRLKLLLLLVQWQHLAKKDPDTAETEIDKIYKLAKKLGDETIRENAENAKRIVQELK VCQGTSNKLTQLGTFEDHFLSLQRMFNNCEVVLGNLEITYVQRNYDLSFLKTIQEVAGYVLIALNTVERIPLENLQIIRGNMYYENSYALAVLSNYDANKTGLKELPMRNLQEILHGAVRFSNNPALCNVESIQWRDIVSSDFLSNMSMDFQNHLGS nside_mot_359448c81ec7171dd466f2d64631b9c5_0001_1_000000012_0001_35_44_H_._ems_3hM_1581_0001_0003_0001__17__W
DEEQETRLKLLLLLVQLQHLAKKEPDTAETEIDKIYKLAKKLGDETIRENAENAKRIVQELK VCQGTSNKLTQLGTFEDHFLSLQRMFNNCEVVLGNLEITYVQRNYDLSFLKTIQEVAGYVLIALNTVERIPLENLQIIRGNMYYENSYALAVLSNYDANKTGLKELPMRNLQEILHGAVRFSNNPALCNVESIQWRDIVSSDFLSNMSMDFQNHLGS nside_mot_359448c81ec7171dd466f2d64631b9c5_0001_1_000000012_0001_35_44_H_._ems_3hM_1581_0001_0003_0001__24__E
SDGLFSKVFLKVTELSMIVMNAKTEDEKKTALTKIKQIADKVQDEELSKFVKRALEHVKKEVG RKVCNGIGIGEFKDSLSINATNIKHFKNCTSISGDLHILPVAFRGDSFTHTPPLDPQELDILKTVKEITGFLLIQAWPENRTDLHAFENLEIIRGRTKQHGQFSLAVVSLNITSLGLRSLKEISDGDVIISGNKNLCYANTINWKKLFGTSGQKTKIISNRGENSCKATGQVCHALCSPEGCWGPEPRDCV Motif0628_ems_3hM_2692_0001_0001_0001__3__G
DDESLKLLLILVQIQLALERGEISNDQAKELAKRVEEKARKLGDEQVQRNVEYVKEVIERFG VCQGTSNKLTQLGTFEDHFLSLQRMFNNCEVVLGNLEITYVQRNYDLSFLKTIQEVAGYVLIALNTVERIPLENLQIIRGNMYYENSYALAVLSNYDANKTGLKELPMRNLQEILHGAVRFSNNPALCNVESIQWRDIVSSDFLSNMSMDFQNHLGS nside_mot_359448c81ec7171dd466f2d64631b9c5_0001_1_000000012_0001_35_44_H_._HHH_eva_0380_0001_0001__53__Y
SLEEVKELIRKLVPDPRLVWALEDLLELLKKGDPLAEEVLCFYLASAREQGDKDLTKAIELVLKT RKVCNGIGIGEFKDSLSINATNIKHFKNCTSISGDLHILPVAFRGDSFTHTPPLDPQELDILKTVKEITGFLLIQAWPENRTDLHAFENLEIIRGRTKQHGQFSLAVVSLNITSLGLRSLKEISDGDVIISGNKNLCYANTINWKKLFGTSGQKTKIISNRGENSCKATGQVCHALCSPEGCWGPEPRDCV cside_mot_bf5a27bd715de8d76fa148d2778c2cdd_0001_1_000000009_0001_37_42_H_._bcov_4helix_00412_0001_0001__41__C
SDELFSKVFLKVTELSMIVMNAKTEDEKKTAKTKIKQIADKVQDEELSKFVKRALEHVKKEVG RKVCNGIGIGEFKDSLSINATNIKHFKNCTSISGDLHILPVAFRGDSFTHTPPLDPQELDILKTVKEITGFLLIQAWPENRTDLHAFENLEIIRGRTKQHGQFSLAVVSLNITSLGLRSLKEISDGDVIISGNKNLCYANTINWKKLFGTSGQKTKIISNRGENSCKATGQVCHALCSPEGCWGPEPRDCV Motif0628_ems_3hM_2692_0001_0001_0001__32__K
PLEEVKKVVEEALKDDPELVRIVKTIIEAVKKGENDPIFLELLLRLLIETFGDPRLREALELVRK VCQGTSNKLTQLGTFEDHFLSLQRMFNNCEVVLGNLEITYVQRNYDLSFLKTIQEVAGYVLIALNTVERIPLENLQIIRGNMYYENSYALAVLSNYDANKTGLKELPMRNLQEILHGAVRFSNNPALCNVESIQWRDIVSSDFLSNMSMDFQNHLGS nside_mot_33a3a00fc629d06a96f91cefd1c5e1ea_0001_1_000000011_0001_43_48_H_._bcov_4helix_12241_0001_0001__22__I
DELRELINDAQNKNDPELLYKVLELIEELIRRGDPSYQEIVLLLLFVADLLGDPEITRLAEELLK RKVCNGIGIGEFKDSLSINATNIKHFKNCTSISGDLHILPVAFRGDSFTHTPPLDPQELDILKTVKEITGFLLIQAWPENRTDLHAFENLEIIRGRTKQHGQFSLAVVSLNITSLGLRSLKEISDGDVIISGNKNLCYANTINWKKLFGTSGQKTKIISNRGENSCKATGQVCHALCSPEGCWGPEPRDCV Motif0255_bcov_4helix_09340_0001_0001__20__Y
DRHVADLIQHLLERGVPPEEILELIEDYIRWTGNPRFKKALELLEKLTRELGDPEEALRLFVERC VCQGTSNKLTQLGTFEDHFLSLQRMFNNCEVVLGNLEITYVQRNYDLSFLKTIQEVAGYVLIALNTVERIPLENLQIIRGNMYYENSYALAVLSNYDANKTGLKELPMRNLQEILHGAVRFSNNPALCNVESIQWRDIVSSDFLSNMSMDFQNHLGS nside_pol_15b3b5b7b23e1cb32ac7084deff429be_0001_1_000000003_0001__65__C
PLEEVKKVVEEALKDDPELVRAVKTIIEAVKKGENDPIFLELLLRLLIETFGDPRLVEALELVRK VCQGTSNKLTQLGTFEDHFLSLQRMFNNCEVVLGNLEITYVQRNYDLSFLKTIQEVAGYVLIALNTVERIPLENLQIIRGNMYYENSYALAVLSNYDANKTGLKELPMRNLQEILHGAVRFSNNPALCNVESIQWRDIVSSDFLSNMSMDFQNHLGS nside_mot_33a3a00fc629d06a96f91cefd1c5e1ea_0001_1_000000011_0001_43_48_H_._bcov_4helix_12241_0001_0001__57__V
SPDEAKKLLQEAEKLARKQNDRMELAYVEFLKHVLENAKRLNDKRAVESVRELARDALEELES RKVCNGIGIGEFKDSLSINATNIKHFKNCTSISGDLHILPVAFRGDSFTHTPPLDPQELDILKTVKEITGFLLIQAWPENRTDLHAFENLEIIRGRTKQHGQFSLAVVSLNITSLGLRSLKEISDGDVIISGNKNLCYANTINWKKLFGTSGQKTKIISNRGENSCKATGQVCHALCSPEGCWGPEPRDCV cside_mot_3h_hb1_1541_000000003_0001_2_11_H_._ems_3hC_921_0001_0001_0002_0001__62__E
SELSEEALRLLEEGNPRDAEHVLIDLLFELENRGDKELSELVLEILELLIRGAPDEARKLIKELT RKVCNGIGIGEFKDSLSINATNIKHFKNCTSISGDLHILPVAFRGDSFTHTPPLDPQELDILKTVKEITGFLLIQAWPENRTDLHAFENLEIIRGRTKQHGQFSLAVVSLNITSLGLRSLKEISDGDVIISGNKNLCYANTINWKKLFGTSGQKTKIISNRGENSCKATGQVCHALCSPEGCWGPEPRDCV Motif0173_bcov_4helix_14531_0001_0002_0001__53__A
DEAAEEVLRYLKKLGDPELAELIERLLERVRKKKDPDLERTLSIIAVAVLYGDPEIARQALRALH VCQGTSNKLTQLGTFEDHFLSLQRMFNNCEVVLGNLEITYVQRNYDLSFLKTIQEVAGYVLIALNTVERIPLENLQIIRGNMYYENSYALAVLSNYDANKTGLKELPMRNLQEILHGAVRFSNNPALCNVESIQWRDIVSSDFLSNMSMDFQNHLGS nside_mot_4baece34555bc5def11fd3c4c5db93f5_0001_000000012_0001_38_48_H_._bcov_4helix_12481_0001_0001__43__S
SDESFSKVFLKVTELSMIVMNAKTEDEKKTALTKIKQIADKVQDEELSKFVKRALEHVKKEVG RKVCNGIGIGEFKDSLSINATNIKHFKNCTSISGDLHILPVAFRGDSFTHTPPLDPQELDILKTVKEITGFLLIQAWPENRTDLHAFENLEIIRGRTKQHGQFSLAVVSLNITSLGLRSLKEISDGDVIISGNKNLCYANTINWKKLFGTSGQKTKIISNRGENSCKATGQVCHALCSPEGCWGPEPRDCV Motif0628_ems_3hM_2692_0001_0001_0001__4__S
DHWEEVFRWALELLQEATEQNDPTKAKKILEEAHKLLRRELSEEEARAVVRYLKQLVDGELS VCQGTSNKLTQLGTFEDHFLSLQRMFNNCEVVLGNLEITYVQRNYDLSFLKTIQEVAGYVLIALNTVERIPLENLQIIRGNMYYENSYALAVLSNYDANKTGLKELPMRNLQEILHGAVRFSNNPALCNVESIQWRDIVSSDFLSNMSMDFQNHLGS nside_mot_4a0b58da0a66d934d1bcaa80596e03bc_0001_1_000000014_0001_27_32_H_._ems_3hM_1087_0001_0001__59__G
SLEEVKELIRKLVPDPRLVWALEDLLELLKKGDPLAEEVLRAYLASAREQGDKDLTKAIELVLKT RKVCNGIGIGEFKDSLSINATNIKHFKNCTSISGDLHILPVAFRGDSFTHTPPLDPQELDILKTVKEITGFLLIQAWPENRTDLHAFENLEIIRGRTKQHGQFSLAVVSLNITSLGLRSLKEISDGDVIISGNKNLCYANTINWKKLFGTSGQKTKIISNRGENSCKATGQVCHALCSPEGCWGPEPRDCV cside_mot_bf5a27bd715de8d76fa148d2778c2cdd_0001_1_000000009_0001_37_42_H_._bcov_4helix_00412_0001_0001__42__A
DRHVADLIQHLLERGVPPEEILELIEDYIRWTGNPRFKKALELLEKLTRELGDKEEALRLFVERG VCQGTSNKLTQLGTFEDHFLSLQRMFNNCEVVLGNLEITYVQRNYDLSFLKTIQEVAGYVLIALNTVERIPLENLQIIRGNMYYENSYALAVLSNYDANKTGLKELPMRNLQEILHGAVRFSNNPALCNVESIQWRDIVSSDFLSNMSMDFQNHLGS nside_pol_15b3b5b7b23e1cb32ac7084deff429be_0001_1_000000003_0001__54__K
DEEQETRLKLLLLLVQLQHLAKGDPDTAETEIDKIYKLAKKLGDETIRENAENAKRIVQELK VCQGTSNKLTQLGTFEDHFLSLQRMFNNCEVVLGNLEITYVQRNYDLSFLKTIQEVAGYVLIALNTVERIPLENLQIIRGNMYYENSYALAVLSNYDANKTGLKELPMRNLQEILHGAVRFSNNPALCNVESIQWRDIVSSDFLSNMSMDFQNHLGS nside_mot_359448c81ec7171dd466f2d64631b9c5_0001_1_000000012_0001_35_44_H_._ems_3hM_1581_0001_0003_0001__23__G
DRHVADLIQHLLERGVPPEEILELIEDYIRWTGNPRFKKALELLEKLTRELGDPEEALRLFVERL VCQGTSNKLTQLGTFEDHFLSLQRMFNNCEVVLGNLEITYVQRNYDLSFLKTIQEVAGYVLIALNTVERIPLENLQIIRGNMYYENSYALAVLSNYDANKTGLKELPMRNLQEILHGAVRFSNNPALCNVESIQWRDIVSSDFLSNMSMDFQNHLGS nside_pol_15b3b5b7b23e1cb32ac7084deff429be_0001_1_000000003_0001__65__L
DYTVDLAIKFVEEVVKELKNDPDPRSQKLAEELERLIRKAKNAEDPNKKHTNVHKAFDIAVQAM RKVCNGIGIGEFKDSLSINATNIKHFKNCTSISGDLHILPVAFRGDSFTHTPPLDPQELDILKTVKEITGFLLIQAWPENRTDLHAFENLEIIRGRTKQHGQFSLAVVSLNITSLGLRSLKEISDGDVIISGNKNLCYANTINWKKLFGTSGQKTKIISNRGENSCKATGQVCHALCSPEGCWGPEPRDCV Motif0460_ems_3hM_1930_0001_0001__52__N
SPDEAKKLLQEAEKLARKQNDRMELAYVEFLKHVLENAKRLNDKRAHESVRELARDALEELQS RKVCNGIGIGEFKDSLSINATNIKHFKNCTSISGDLHILPVAFRGDSFTHTPPLDPQELDILKTVKEITGFLLIQAWPENRTDLHAFENLEIIRGRTKQHGQFSLAVVSLNITSLGLRSLKEISDGDVIISGNKNLCYANTINWKKLFGTSGQKTKIISNRGENSCKATGQVCHALCSPEGCWGPEPRDCV cside_mot_3h_hb1_1541_000000003_0001_2_11_H_._ems_3hC_921_0001_0001_0002_0001__47__H
SDELFSKVFLKVTELSMIVMNAKTEDEKKTALTKIKQIADKVQDEEVSKFVKRALEHVKKEVG RKVCNGIGIGEFKDSLSINATNIKHFKNCTSISGDLHILPVAFRGDSFTHTPPLDPQELDILKTVKEITGFLLIQAWPENRTDLHAFENLEIIRGRTKQHGQFSLAVVSLNITSLGLRSLKEISDGDVIISGNKNLCYANTINWKKLFGTSGQKTKIISNRGENSCKATGQVCHALCSPEGCWGPEPRDCV Motif0628_ems_3hM_2692_0001_0001_0001__47__V
DEAAEEVLRYLKKLGDPELAELIERLLERVRKKKDPDLERTLEIIAVAVLYGDPEICRQALRALH VCQGTSNKLTQLGTFEDHFLSLQRMFNNCEVVLGNLEITYVQRNYDLSFLKTIQEVAGYVLIALNTVERIPLENLQIIRGNMYYENSYALAVLSNYDANKTGLKELPMRNLQEILHGAVRFSNNPALCNVESIQWRDIVSSDFLSNMSMDFQNHLGS nside_mot_4baece34555bc5def11fd3c4c5db93f5_0001_000000012_0001_38_48_H_._bcov_4helix_12481_0001_0001__57__C
SELSEEALRLLEEANPRDAEHVLIDLLFELENRGDKELSELVLEILELLIRGDPDEARKLIKELT RKVCNGIGIGEFKDSLSINATNIKHFKNCTSISGDLHILPVAFRGDSFTHTPPLDPQELDILKTVKEITGFLLIQAWPENRTDLHAFENLEIIRGRTKQHGQFSLAVVSLNITSLGLRSLKEISDGDVIISGNKNLCYANTINWKKLFGTSGQKTKIISNRGENSCKATGQVCHALCSPEGCWGPEPRDCV Motif0173_bcov_4helix_14531_0001_0002_0001__14__A
SELSEEALRLLEEGNPRDAEHVLIDLLTELENRGDKELSELVLEILELLIRGDPDEARKLIKELT RKVCNGIGIGEFKDSLSINATNIKHFKNCTSISGDLHILPVAFRGDSFTHTPPLDPQELDILKTVKEITGFLLIQAWPENRTDLHAFENLEIIRGRTKQHGQFSLAVVSLNITSLGLRSLKEISDGDVIISGNKNLCYANTINWKKLFGTSGQKTKIISNRGENSCKATGQVCHALCSPEGCWGPEPRDCV Motif0173_bcov_4helix_14531_0001_0002_0001__28__T
DDESLKLLLILVQIQLALERGEISNDQAKALAKRVEEKARKLGDEQVQRNVENVKEVIERFG VCQGTSNKLTQLGTFEDHFLSLQRMFNNCEVVLGNLEITYVQRNYDLSFLKTIQEVAGYVLIALNTVERIPLENLQIIRGNMYYENSYALAVLSNYDANKTGLKELPMRNLQEILHGAVRFSNNPALCNVESIQWRDIVSSDFLSNMSMDFQNHLGS nside_mot_359448c81ec7171dd466f2d64631b9c5_0001_1_000000012_0001_35_44_H_._HHH_eva_0380_0001_0001__30__A
DRHVADLIQHLLERGVPPEEILCLIEDYIRWTGNPRFKKALELLEKLTRELGDPEEALRLFVERG VCQGTSNKLTQLGTFEDHFLSLQRMFNNCEVVLGNLEITYVQRNYDLSFLKTIQEVAGYVLIALNTVERIPLENLQIIRGNMYYENSYALAVLSNYDANKTGLKELPMRNLQEILHGAVRFSNNPALCNVESIQWRDIVSSDFLSNMSMDFQNHLGS nside_pol_15b3b5b7b23e1cb32ac7084deff429be_0001_1_000000003_0001__23__C
SPDEAKKLLQEAEKLARKQNDRMELAYVEFLKHVLENAKRLNDKRAVELVRELARDALEELQS RKVCNGIGIGEFKDSLSINATNIKHFKNCTSISGDLHILPVAFRGDSFTHTPPLDPQELDILKTVKEITGFLLIQAWPENRTDLHAFENLEIIRGRTKQHGQFSLAVVSLNITSLGLRSLKEISDGDVIISGNKNLCYANTINWKKLFGTSGQKTKIISNRGENSCKATGQVCHALCSPEGCWGPEPRDCV cside_mot_3h_hb1_1541_000000003_0001_2_11_H_._ems_3hC_921_0001_0001_0002_0001__49__L
DDESLKLLLILVQIQLALERGEISNDQHKELAKRVEEKARKLGDEQVQRNVENVKEVIERFG VCQGTSNKLTQLGTFEDHFLSLQRMFNNCEVVLGNLEITYVQRNYDLSFLKTIQEVAGYVLIALNTVERIPLENLQIIRGNMYYENSYALAVLSNYDANKTGLKELPMRNLQEILHGAVRFSNNPALCNVESIQWRDIVSSDFLSNMSMDFQNHLGS nside_mot_359448c81ec7171dd466f2d64631b9c5_0001_1_000000012_0001_35_44_H_._HHH_eva_0380_0001_0001__28__H
DEEQETRLKLLLLLVQLQHKAKKDPDTAETEIDKIYKLAKKLGDETIRENAENAKRIVQELK VCQGTSNKLTQLGTFEDHFLSLQRMFNNCEVVLGNLEITYVQRNYDLSFLKTIQEVAGYVLIALNTVERIPLENLQIIRGNMYYENSYALAVLSNYDANKTGLKELPMRNLQEILHGAVRFSNNPALCNVESIQWRDIVSSDFLSNMSMDFQNHLGS nside_mot_359448c81ec7171dd466f2d64631b9c5_0001_1_000000012_0001_35_44_H_._ems_3hM_1581_0001_0003_0001__20__K
DEEQETRAKLLLLLVQLQHLAKKDPDTAETEIDKIYKLAKKLGDETIRENAENAKRIVQELK VCQGTSNKLTQLGTFEDHFLSLQRMFNNCEVVLGNLEITYVQRNYDLSFLKTIQEVAGYVLIALNTVERIPLENLQIIRGNMYYENSYALAVLSNYDANKTGLKELPMRNLQEILHGAVRFSNNPALCNVESIQWRDIVSSDFLSNMSMDFQNHLGS nside_mot_359448c81ec7171dd466f2d64631b9c5_0001_1_000000012_0001_35_44_H_._ems_3hM_1581_0001_0003_0001__8__A
SPDEAKKLLQEAEKLARKQNDRMELAYVEFLKHVLENAKRLNDKRAVESVRELARDANEELQS RKVCNGIGIGEFKDSLSINATNIKHFKNCTSISGDLHILPVAFRGDSFTHTPPLDPQELDILKTVKEITGFLLIQAWPENRTDLHAFENLEIIRGRTKQHGQFSLAVVSLNITSLGLRSLKEISDGDVIISGNKNLCYANTINWKKLFGTSGQKTKIISNRGENSCKATGQVCHALCSPEGCWGPEPRDCV cside_mot_3h_hb1_1541_000000003_0001_2_11_H_._ems_3hC_921_0001_0001_0002_0001__58__N
SDELFSKVFLKVTELSMIVMNAKTEDEKKTALTKIKQIADKVQDEELSKFVKRALEHVKKKVG RKVCNGIGIGEFKDSLSINATNIKHFKNCTSISGDLHILPVAFRGDSFTHTPPLDPQELDILKTVKEITGFLLIQAWPENRTDLHAFENLEIIRGRTKQHGQFSLAVVSLNITSLGLRSLKEISDGDVIISGNKNLCYANTINWKKLFGTSGQKTKIISNRGENSCKATGQVCHALCSPEGCWGPEPRDCV Motif0628_ems_3hM_2692_0001_0001_0001__61__K
SLEEVKELIRKLVPDPRLVWALEDLLELLKKGDPLAEEPLRFYLASAREQGDKDLTKAIELVLKT RKVCNGIGIGEFKDSLSINATNIKHFKNCTSISGDLHILPVAFRGDSFTHTPPLDPQELDILKTVKEITGFLLIQAWPENRTDLHAFENLEIIRGRTKQHGQFSLAVVSLNITSLGLRSLKEISDGDVIISGNKNLCYANTINWKKLFGTSGQKTKIISNRGENSCKATGQVCHALCSPEGCWGPEPRDCV cside_mot_bf5a27bd715de8d76fa148d2778c2cdd_0001_1_000000009_0001_37_42_H_._bcov_4helix_00412_0001_0001__39__P
DDESLKLLLILVQIQLALERGEISNDQAKELAKRVEEKARKLGSEQVQRNVENVKEVIERFG VCQGTSNKLTQLGTFEDHFLSLQRMFNNCEVVLGNLEITYVQRNYDLSFLKTIQEVAGYVLIALNTVERIPLENLQIIRGNMYYENSYALAVLSNYDANKTGLKELPMRNLQEILHGAVRFSNNPALCNVESIQWRDIVSSDFLSNMSMDFQNHLGS nside_mot_359448c81ec7171dd466f2d64631b9c5_0001_1_000000012_0001_35_44_H_._HHH_eva_0380_0001_0001__44__S
DYTVDLAIKFVEEVLKELKNDPDPRSQKLAEELERLIRKAKNAEDPNKKHTLVHKAFDIAVQAM RKVCNGIGIGEFKDSLSINATNIKHFKNCTSISGDLHILPVAFRGDSFTHTPPLDPQELDILKTVKEITGFLLIQAWPENRTDLHAFENLEIIRGRTKQHGQFSLAVVSLNITSLGLRSLKEISDGDVIISGNKNLCYANTINWKKLFGTSGQKTKIISNRGENSCKATGQVCHALCSPEGCWGPEPRDCV Motif0460_ems_3hM_1930_0001_0001__15__L
SLEEVKELIRKLVPDPRLVWALEDLLELLKKGDPLEEEVLRFYLASAREQGDKDLTKAIELVLKT RKVCNGIGIGEFKDSLSINATNIKHFKNCTSISGDLHILPVAFRGDSFTHTPPLDPQELDILKTVKEITGFLLIQAWPENRTDLHAFENLEIIRGRTKQHGQFSLAVVSLNITSLGLRSLKEISDGDVIISGNKNLCYANTINWKKLFGTSGQKTKIISNRGENSCKATGQVCHALCSPEGCWGPEPRDCV cside_mot_bf5a27bd715de8d76fa148d2778c2cdd_0001_1_000000009_0001_37_42_H_._bcov_4helix_00412_0001_0001__36__E
DHWEEVFRWALELLQEATEQNDPTKAKKILEEAHKLLRRELSEEEARAVVRELKQLVDRELS VCQGTSNKLTQLGTFEDHFLSLQRMFNNCEVVLGNLEITYVQRNYDLSFLKTIQEVAGYVLIALNTVERIPLENLQIIRGNMYYENSYALAVLSNYDANKTGLKELPMRNLQEILHGAVRFSNNPALCNVESIQWRDIVSSDFLSNMSMDFQNHLGS nside_mot_4a0b58da0a66d934d1bcaa80596e03bc_0001_1_000000014_0001_27_32_H_._ems_3hM_1087_0001_0001__52__E
DELRELINDAQNKNDPELLKKVLELIEELIRRGDPSYQEIVLLLLFVADSLGDPEITRLAEELLK RKVCNGIGIGEFKDSLSINATNIKHFKNCTSISGDLHILPVAFRGDSFTHTPPLDPQELDILKTVKEITGFLLIQAWPENRTDLHAFENLEIIRGRTKQHGQFSLAVVSLNITSLGLRSLKEISDGDVIISGNKNLCYANTINWKKLFGTSGQKTKIISNRGENSCKATGQVCHALCSPEGCWGPEPRDCV Motif0255_bcov_4helix_09340_0001_0001__50__S
DELRELINDAQNKNDPELLKKVLELIEELIRRGDPSYQTIVLLLLFVADLLGDPEITRLAEELLK RKVCNGIGIGEFKDSLSINATNIKHFKNCTSISGDLHILPVAFRGDSFTHTPPLDPQELDILKTVKEITGFLLIQAWPENRTDLHAFENLEIIRGRTKQHGQFSLAVVSLNITSLGLRSLKEISDGDVIISGNKNLCYANTINWKKLFGTSGQKTKIISNRGENSCKATGQVCHALCSPEGCWGPEPRDCV Motif0255_bcov_4helix_09340_0001_0001__39__T
SDELFSKVFLKVTKLSMIVMNAKTEDEKKTALTKIKQIADKVQDEELSKFVKRALEHVKKEVG RKVCNGIGIGEFKDSLSINATNIKHFKNCTSISGDLHILPVAFRGDSFTHTPPLDPQELDILKTVKEITGFLLIQAWPENRTDLHAFENLEIIRGRTKQHGQFSLAVVSLNITSLGLRSLKEISDGDVIISGNKNLCYANTINWKKLFGTSGQKTKIISNRGENSCKATGQVCHALCSPEGCWGPEPRDCV Motif0628_ems_3hM_2692_0001_0001_0001__14__K
DHWEEVFRWALELLQEATEQNLPTKAKKILEEAHKLLRRELSEEEARAVVRYLKQLVDRELS VCQGTSNKLTQLGTFEDHFLSLQRMFNNCEVVLGNLEITYVQRNYDLSFLKTIQEVAGYVLIALNTVERIPLENLQIIRGNMYYENSYALAVLSNYDANKTGLKELPMRNLQEILHGAVRFSNNPALCNVESIQWRDIVSSDFLSNMSMDFQNHLGS nside_mot_4a0b58da0a66d934d1bcaa80596e03bc_0001_1_000000014_0001_27_32_H_._ems_3hM_1087_0001_0001__22__L
DRHVADLIQHLLERGVPPEEILELIEDYIRWTGNPRFKKALELLEKLTRELGDPEEALSLFVERG VCQGTSNKLTQLGTFEDHFLSLQRMFNNCEVVLGNLEITYVQRNYDLSFLKTIQEVAGYVLIALNTVERIPLENLQIIRGNMYYENSYALAVLSNYDANKTGLKELPMRNLQEILHGAVRFSNNPALCNVESIQWRDIVSSDFLSNMSMDFQNHLGS nside_pol_15b3b5b7b23e1cb32ac7084deff429be_0001_1_000000003_0001__59__S
DHWEEVFRWALELQQEATEQNDPTKAKKILEEAHKLLRRELSEEEARAVVRYLKQLVDRELS VCQGTSNKLTQLGTFEDHFLSLQRMFNNCEVVLGNLEITYVQRNYDLSFLKTIQEVAGYVLIALNTVERIPLENLQIIRGNMYYENSYALAVLSNYDANKTGLKELPMRNLQEILHGAVRFSNNPALCNVESIQWRDIVSSDFLSNMSMDFQNHLGS nside_mot_4a0b58da0a66d934d1bcaa80596e03bc_0001_1_000000014_0001_27_32_H_._ems_3hM_1087_0001_0001__14__Q
DYTVDLAIKSVEEVVKELKNDPDPRSQKLAEELERLIRKAKNAEDPNKKHTLVHKAFDIAVQAM RKVCNGIGIGEFKDSLSINATNIKHFKNCTSISGDLHILPVAFRGDSFTHTPPLDPQELDILKTVKEITGFLLIQAWPENRTDLHAFENLEIIRGRTKQHGQFSLAVVSLNITSLGLRSLKEISDGDVIISGNKNLCYANTINWKKLFGTSGQKTKIISNRGENSCKATGQVCHALCSPEGCWGPEPRDCV Motif0460_ems_3hM_1930_0001_0001__10__S
DHWEEVFRWALEFLQEATEQNDPTKAKKILEEAHKLLRRELSEEEARAVVRYLKQLVDRELS VCQGTSNKLTQLGTFEDHFLSLQRMFNNCEVVLGNLEITYVQRNYDLSFLKTIQEVAGYVLIALNTVERIPLENLQIIRGNMYYENSYALAVLSNYDANKTGLKELPMRNLQEILHGAVRFSNNPALCNVESIQWRDIVSSDFLSNMSMDFQNHLGS nside_mot_4a0b58da0a66d934d1bcaa80596e03bc_0001_1_000000014_0001_27_32_H_._ems_3hM_1087_0001_0001__13__F
DEAAEEVLRYLKKLGDPELAELIERLLERVRKKKDPDLERTLEIIAVAVLYGVPEIARQALRALH VCQGTSNKLTQLGTFEDHFLSLQRMFNNCEVVLGNLEITYVQRNYDLSFLKTIQEVAGYVLIALNTVERIPLENLQIIRGNMYYENSYALAVLSNYDANKTGLKELPMRNLQEILHGAVRFSNNPALCNVESIQWRDIVSSDFLSNMSMDFQNHLGS nside_mot_4baece34555bc5def11fd3c4c5db93f5_0001_000000012_0001_38_48_H_._bcov_4helix_12481_0001_0001__53__V
SLEEVKELIRKLVPDPRLVWALEDLLELLKKGDPLAEEVLRFYLASAREQGDKDLTKAIMLVLKT RKVCNGIGIGEFKDSLSINATNIKHFKNCTSISGDLHILPVAFRGDSFTHTPPLDPQELDILKTVKEITGFLLIQAWPENRTDLHAFENLEIIRGRTKQHGQFSLAVVSLNITSLGLRSLKEISDGDVIISGNKNLCYANTINWKKLFGTSGQKTKIISNRGENSCKATGQVCHALCSPEGCWGPEPRDCV cside_mot_bf5a27bd715de8d76fa148d2778c2cdd_0001_1_000000009_0001_37_42_H_._bcov_4helix_00412_0001_0001__60__M
DELRELINDAQNKNDPELLKKVLELIEELIRRGCPSYQEIVLLLLFVADLLGDPEITRLAEELLK RKVCNGIGIGEFKDSLSINATNIKHFKNCTSISGDLHILPVAFRGDSFTHTPPLDPQELDILKTVKEITGFLLIQAWPENRTDLHAFENLEIIRGRTKQHGQFSLAVVSLNITSLGLRSLKEISDGDVIISGNKNLCYANTINWKKLFGTSGQKTKIISNRGENSCKATGQVCHALCSPEGCWGPEPRDCV Motif0255_bcov_4helix_09340_0001_0001__34__C
SELSEEALRLLEEGNPRDAEHVYIDLLFELENRGDKELSELVLEILELLIRGDPDEARKLIKELT RKVCNGIGIGEFKDSLSINATNIKHFKNCTSISGDLHILPVAFRGDSFTHTPPLDPQELDILKTVKEITGFLLIQAWPENRTDLHAFENLEIIRGRTKQHGQFSLAVVSLNITSLGLRSLKEISDGDVIISGNKNLCYANTINWKKLFGTSGQKTKIISNRGENSCKATGQVCHALCSPEGCWGPEPRDCV Motif0173_bcov_4helix_14531_0001_0002_0001__23__Y
PLEEVKVVVEEALKDDPELVRAVKTIIEAVKKGENDPIFLELLLRLLIETFGDPRLREALELVRK VCQGTSNKLTQLGTFEDHFLSLQRMFNNCEVVLGNLEITYVQRNYDLSFLKTIQEVAGYVLIALNTVERIPLENLQIIRGNMYYENSYALAVLSNYDANKTGLKELPMRNLQEILHGAVRFSNNPALCNVESIQWRDIVSSDFLSNMSMDFQNHLGS nside_mot_33a3a00fc629d06a96f91cefd1c5e1ea_0001_1_000000011_0001_43_48_H_._bcov_4helix_12241_0001_0001__7__V
SELSEEALRLLEEGNPRDAGHVLIDLLFELENRGDKELSELVLEILELLIRGDPDEARKLIKELT RKVCNGIGIGEFKDSLSINATNIKHFKNCTSISGDLHILPVAFRGDSFTHTPPLDPQELDILKTVKEITGFLLIQAWPENRTDLHAFENLEIIRGRTKQHGQFSLAVVSLNITSLGLRSLKEISDGDVIISGNKNLCYANTINWKKLFGTSGQKTKIISNRGENSCKATGQVCHALCSPEGCWGPEPRDCV Motif0173_bcov_4helix_14531_0001_0002_0001__20__G
DEEQETRLKLLLLLVQLQHLAKKDPDTAETEIDKIYKLAKKLGDETIREKAENAKRIVQELK VCQGTSNKLTQLGTFEDHFLSLQRMFNNCEVVLGNLEITYVQRNYDLSFLKTIQEVAGYVLIALNTVERIPLENLQIIRGNMYYENSYALAVLSNYDANKTGLKELPMRNLQEILHGAVRFSNNPALCNVESIQWRDIVSSDFLSNMSMDFQNHLGS nside_mot_359448c81ec7171dd466f2d64631b9c5_0001_1_000000012_0001_35_44_H_._ems_3hM_1581_0001_0003_0001__50__K
DEAAEEVLRYLKKLGWPELAELIERLLERVRKKKDPDLERTLEIIAVAVLYGDPEIARQALRALH VCQGTSNKLTQLGTFEDHFLSLQRMFNNCEVVLGNLEITYVQRNYDLSFLKTIQEVAGYVLIALNTVERIPLENLQIIRGNMYYENSYALAVLSNYDANKTGLKELPMRNLQEILHGAVRFSNNPALCNVESIQWRDIVSSDFLSNMSMDFQNHLGS nside_mot_4baece34555bc5def11fd3c4c5db93f5_0001_000000012_0001_38_48_H_._bcov_4helix_12481_0001_0001__16__W
DYTVRLAIKFVEEVVKELKNDPDPRSQKLAEELERLIRKAKNAEDPNKKHTLVHKAFDIAVQAM RKVCNGIGIGEFKDSLSINATNIKHFKNCTSISGDLHILPVAFRGDSFTHTPPLDPQELDILKTVKEITGFLLIQAWPENRTDLHAFENLEIIRGRTKQHGQFSLAVVSLNITSLGLRSLKEISDGDVIISGNKNLCYANTINWKKLFGTSGQKTKIISNRGENSCKATGQVCHALCSPEGCWGPEPRDCV Motif0460_ems_3hM_1930_0001_0001__5__R
DELRELINSAQNKNDPELLKKVLELIEELIRRGDPSYQEIVLLLLFVADLLGDPEITRLAEELLK RKVCNGIGIGEFKDSLSINATNIKHFKNCTSISGDLHILPVAFRGDSFTHTPPLDPQELDILKTVKEITGFLLIQAWPENRTDLHAFENLEIIRGRTKQHGQFSLAVVSLNITSLGLRSLKEISDGDVIISGNKNLCYANTINWKKLFGTSGQKTKIISNRGENSCKATGQVCHALCSPEGCWGPEPRDCV Motif0255_bcov_4helix_09340_0001_0001__9__S
SELSEEALRLLEEGNPRDAEHVLIDLLFCLENRGDKELSELVLEILELLIRGDPDEARKLIKELT RKVCNGIGIGEFKDSLSINATNIKHFKNCTSISGDLHILPVAFRGDSFTHTPPLDPQELDILKTVKEITGFLLIQAWPENRTDLHAFENLEIIRGRTKQHGQFSLAVVSLNITSLGLRSLKEISDGDVIISGNKNLCYANTINWKKLFGTSGQKTKIISNRGENSCKATGQVCHALCSPEGCWGPEPRDCV Motif0173_bcov_4helix_14531_0001_0002_0001__29__C
SLEEVKELIRKLVPDPRLVWALEDLLELLKKGDPLAEEVLRFYLASAREQGDKDLTKAIELVEKT RKVCNGIGIGEFKDSLSINATNIKHFKNCTSISGDLHILPVAFRGDSFTHTPPLDPQELDILKTVKEITGFLLIQAWPENRTDLHAFENLEIIRGRTKQHGQFSLAVVSLNITSLGLRSLKEISDGDVIISGNKNLCYANTINWKKLFGTSGQKTKIISNRGENSCKATGQVCHALCSPEGCWGPEPRDCV cside_mot_bf5a27bd715de8d76fa148d2778c2cdd_0001_1_000000009_0001_37_42_H_._bcov_4helix_00412_0001_0001__63__E
SDELFSKVFLKVTELSMIVMNAKTEDEKKKALTKIKQIADKVQDEELSKFVKRALEHVKKEVG RKVCNGIGIGEFKDSLSINATNIKHFKNCTSISGDLHILPVAFRGDSFTHTPPLDPQELDILKTVKEITGFLLIQAWPENRTDLHAFENLEIIRGRTKQHGQFSLAVVSLNITSLGLRSLKEISDGDVIISGNKNLCYANTINWKKLFGTSGQKTKIISNRGENSCKATGQVCHALCSPEGCWGPEPRDCV Motif0628_ems_3hM_2692_0001_0001_0001__30__K
SPDEAKKLLQEAEKLARKQNDRMELAYVEFIKHVLENAKRLNDKRAVESVRELARDALEELQS RKVCNGIGIGEFKDSLSINATNIKHFKNCTSISGDLHILPVAFRGDSFTHTPPLDPQELDILKTVKEITGFLLIQAWPENRTDLHAFENLEIIRGRTKQHGQFSLAVVSLNITSLGLRSLKEISDGDVIISGNKNLCYANTINWKKLFGTSGQKTKIISNRGENSCKATGQVCHALCSPEGCWGPEPRDCV cside_mot_3h_hb1_1541_000000003_0001_2_11_H_._ems_3hC_921_0001_0001_0002_0001__31__I
DELRELINDAQNKNDPELLKKVLELIEELIRMGDPSYQEIVLLLLFVADLLGDPEITRLAEELLK RKVCNGIGIGEFKDSLSINATNIKHFKNCTSISGDLHILPVAFRGDSFTHTPPLDPQELDILKTVKEITGFLLIQAWPENRTDLHAFENLEIIRGRTKQHGQFSLAVVSLNITSLGLRSLKEISDGDVIISGNKNLCYANTINWKKLFGTSGQKTKIISNRGENSCKATGQVCHALCSPEGCWGPEPRDCV Motif0255_bcov_4helix_09340_0001_0001__32__M
DELRELINDAQNKNDPELLKKVLELIEELIRRVDPSYQEIVLLLLFVADLLGDPEITRLAEELLK RKVCNGIGIGEFKDSLSINATNIKHFKNCTSISGDLHILPVAFRGDSFTHTPPLDPQELDILKTVKEITGFLLIQAWPENRTDLHAFENLEIIRGRTKQHGQFSLAVVSLNITSLGLRSLKEISDGDVIISGNKNLCYANTINWKKLFGTSGQKTKIISNRGENSCKATGQVCHALCSPEGCWGPEPRDCV Motif0255_bcov_4helix_09340_0001_0001__33__V
SPDEAKKLLQEAEKEARKQNDRMELAYVEFLKHVLENAKRLNDKRAVESVRELARDALEELQS RKVCNGIGIGEFKDSLSINATNIKHFKNCTSISGDLHILPVAFRGDSFTHTPPLDPQELDILKTVKEITGFLLIQAWPENRTDLHAFENLEIIRGRTKQHGQFSLAVVSLNITSLGLRSLKEISDGDVIISGNKNLCYANTINWKKLFGTSGQKTKIISNRGENSCKATGQVCHALCSPEGCWGPEPRDCV cside_mot_3h_hb1_1541_000000003_0001_2_11_H_._ems_3hC_921_0001_0001_0002_0001__15__E
DRHVADLIQHLLERGVPPEEILELILDYIRWTGNPRFKKALELLEKLTRELGDPEEALRLFVERG VCQGTSNKLTQLGTFEDHFLSLQRMFNNCEVVLGNLEITYVQRNYDLSFLKTIQEVAGYVLIALNTVERIPLENLQIIRGNMYYENSYALAVLSNYDANKTGLKELPMRNLQEILHGAVRFSNNPALCNVESIQWRDIVSSDFLSNMSMDFQNHLGS nside_pol_15b3b5b7b23e1cb32ac7084deff429be_0001_1_000000003_0001__26__L
SDELFSKVFLKVTELSMIVMNAKTEDEKKTALTKFKQIADKVQDEELSKFVKRALEHVKKEVG RKVCNGIGIGEFKDSLSINATNIKHFKNCTSISGDLHILPVAFRGDSFTHTPPLDPQELDILKTVKEITGFLLIQAWPENRTDLHAFENLEIIRGRTKQHGQFSLAVVSLNITSLGLRSLKEISDGDVIISGNKNLCYANTINWKKLFGTSGQKTKIISNRGENSCKATGQVCHALCSPEGCWGPEPRDCV Motif0628_ems_3hM_2692_0001_0001_0001__35__F
SLEEVKELIRKLVPDPRLVWALHDLLELLKKGDPLAEEVLRFYLASAREQGDKDLTKAIELVLKT RKVCNGIGIGEFKDSLSINATNIKHFKNCTSISGDLHILPVAFRGDSFTHTPPLDPQELDILKTVKEITGFLLIQAWPENRTDLHAFENLEIIRGRTKQHGQFSLAVVSLNITSLGLRSLKEISDGDVIISGNKNLCYANTINWKKLFGTSGQKTKIISNRGENSCKATGQVCHALCSPEGCWGPEPRDCV cside_mot_bf5a27bd715de8d76fa148d2778c2cdd_0001_1_000000009_0001_37_42_H_._bcov_4helix_00412_0001_0001__23__H
PLEEVKKVVEEALKDDPELVRAVKTIIMAVKKGENDPIFLELLLRLLIETFGDPRLREALELVRK VCQGTSNKLTQLGTFEDHFLSLQRMFNNCEVVLGNLEITYVQRNYDLSFLKTIQEVAGYVLIALNTVERIPLENLQIIRGNMYYENSYALAVLSNYDANKTGLKELPMRNLQEILHGAVRFSNNPALCNVESIQWRDIVSSDFLSNMSMDFQNHLGS nside_mot_33a3a00fc629d06a96f91cefd1c5e1ea_0001_1_000000011_0001_43_48_H_._bcov_4helix_12241_0001_0001__28__M
SLEEVKELIRKLVPDPRLVWALEDLLEALKKGDPLAEEVLRFYLASAREQGDKDLTKAIELVLKT RKVCNGIGIGEFKDSLSINATNIKHFKNCTSISGDLHILPVAFRGDSFTHTPPLDPQELDILKTVKEITGFLLIQAWPENRTDLHAFENLEIIRGRTKQHGQFSLAVVSLNITSLGLRSLKEISDGDVIISGNKNLCYANTINWKKLFGTSGQKTKIISNRGENSCKATGQVCHALCSPEGCWGPEPRDCV cside_mot_bf5a27bd715de8d76fa148d2778c2cdd_0001_1_000000009_0001_37_42_H_._bcov_4helix_00412_0001_0001__28__A
SELSEEALRLLEEGNPRDAEHVLIDLLFELENRGDSELSELVLEILELLIRGDPDEARKLIKELT RKVCNGIGIGEFKDSLSINATNIKHFKNCTSISGDLHILPVAFRGDSFTHTPPLDPQELDILKTVKEITGFLLIQAWPENRTDLHAFENLEIIRGRTKQHGQFSLAVVSLNITSLGLRSLKEISDGDVIISGNKNLCYANTINWKKLFGTSGQKTKIISNRGENSCKATGQVCHALCSPEGCWGPEPRDCV Motif0173_bcov_4helix_14531_0001_0002_0001__36__S
DRHVADLEQHLLERGVPPEEILELIEDYIRWTGNPRFKKALELLEKLTRELGDPEEALRLFVERG VCQGTSNKLTQLGTFEDHFLSLQRMFNNCEVVLGNLEITYVQRNYDLSFLKTIQEVAGYVLIALNTVERIPLENLQIIRGNMYYENSYALAVLSNYDANKTGLKELPMRNLQEILHGAVRFSNNPALCNVESIQWRDIVSSDFLSNMSMDFQNHLGS nside_pol_15b3b5b7b23e1cb32ac7084deff429be_0001_1_000000003_0001__8__E
DRHVADLIQKLLERGVPPEEILELIEDYIRWTGNPRFKKALELLEKLTRELGDPEEALRLFVERG VCQGTSNKLTQLGTFEDHFLSLQRMFNNCEVVLGNLEITYVQRNYDLSFLKTIQEVAGYVLIALNTVERIPLENLQIIRGNMYYENSYALAVLSNYDANKTGLKELPMRNLQEILHGAVRFSNNPALCNVESIQWRDIVSSDFLSNMSMDFQNHLGS nside_pol_15b3b5b7b23e1cb32ac7084deff429be_0001_1_000000003_0001__10__K
DDESLKLLLILVQIDLALERGEISNDQAKELAKRVEEKARKLGDEQVQRNVENVKEVIERFG VCQGTSNKLTQLGTFEDHFLSLQRMFNNCEVVLGNLEITYVQRNYDLSFLKTIQEVAGYVLIALNTVERIPLENLQIIRGNMYYENSYALAVLSNYDANKTGLKELPMRNLQEILHGAVRFSNNPALCNVESIQWRDIVSSDFLSNMSMDFQNHLGS nside_mot_359448c81ec7171dd466f2d64631b9c5_0001_1_000000012_0001_35_44_H_._HHH_eva_0380_0001_0001__15__D
PLEEVKKVVEPALKDDPELVRAVKTIIEAVKKGENDPIFLELLLRLLIETFGDPRLREALELVRK VCQGTSNKLTQLGTFEDHFLSLQRMFNNCEVVLGNLEITYVQRNYDLSFLKTIQEVAGYVLIALNTVERIPLENLQIIRGNMYYENSYALAVLSNYDANKTGLKELPMRNLQEILHGAVRFSNNPALCNVESIQWRDIVSSDFLSNMSMDFQNHLGS nside_mot_33a3a00fc629d06a96f91cefd1c5e1ea_0001_1_000000011_0001_43_48_H_._bcov_4helix_12241_0001_0001__11__P
SDELFSKVFLKVTELSMIVMNAKTEDEKKTALTKIKQIADKVQDEPLSKFVKRALEHVKKEVG RKVCNGIGIGEFKDSLSINATNIKHFKNCTSISGDLHILPVAFRGDSFTHTPPLDPQELDILKTVKEITGFLLIQAWPENRTDLHAFENLEIIRGRTKQHGQFSLAVVSLNITSLGLRSLKEISDGDVIISGNKNLCYANTINWKKLFGTSGQKTKIISNRGENSCKATGQVCHALCSPEGCWGPEPRDCV Motif0628_ems_3hM_2692_0001_0001_0001__46__P
DEAAYEVLRYLKKLGDPELAELIERLLERVRKKKDPDLERTLEIIAVAVLYGDPEIARQALRALH VCQGTSNKLTQLGTFEDHFLSLQRMFNNCEVVLGNLEITYVQRNYDLSFLKTIQEVAGYVLIALNTVERIPLENLQIIRGNMYYENSYALAVLSNYDANKTGLKELPMRNLQEILHGAVRFSNNPALCNVESIQWRDIVSSDFLSNMSMDFQNHLGS nside_mot_4baece34555bc5def11fd3c4c5db93f5_0001_000000012_0001_38_48_H_._bcov_4helix_12481_0001_0001__5__Y
DHWEEVFRWALEILQEATEQNDPTKAKKILEEAHKLLRRELSEEEARAVVRYLKQLVDRELS VCQGTSNKLTQLGTFEDHFLSLQRMFNNCEVVLGNLEITYVQRNYDLSFLKTIQEVAGYVLIALNTVERIPLENLQIIRGNMYYENSYALAVLSNYDANKTGLKELPMRNLQEILHGAVRFSNNPALCNVESIQWRDIVSSDFLSNMSMDFQNHLGS nside_mot_4a0b58da0a66d934d1bcaa80596e03bc_0001_1_000000014_0001_27_32_H_._ems_3hM_1087_0001_0001__13__I
DYTVDLAIKFVEEVVKELKNDPDPRSQKLAEELERLIWKAKNAEDPNKKHTLVHKAFDIAVQAM RKVCNGIGIGEFKDSLSINATNIKHFKNCTSISGDLHILPVAFRGDSFTHTPPLDPQELDILKTVKEITGFLLIQAWPENRTDLHAFENLEIIRGRTKQHGQFSLAVVSLNITSLGLRSLKEISDGDVIISGNKNLCYANTINWKKLFGTSGQKTKIISNRGENSCKATGQVCHALCSPEGCWGPEPRDCV Motif0460_ems_3hM_1930_0001_0001__38__W
SLEEVKELIRKLVPDPRLVWALEDLLELLKKGDPLAEEVLRFYLPSAREQGDKDLTKAIELVLKT RKVCNGIGIGEFKDSLSINATNIKHFKNCTSISGDLHILPVAFRGDSFTHTPPLDPQELDILKTVKEITGFLLIQAWPENRTDLHAFENLEIIRGRTKQHGQFSLAVVSLNITSLGLRSLKEISDGDVIISGNKNLCYANTINWKKLFGTSGQKTKIISNRGENSCKATGQVCHALCSPEGCWGPEPRDCV cside_mot_bf5a27bd715de8d76fa148d2778c2cdd_0001_1_000000009_0001_37_42_H_._bcov_4helix_00412_0001_0001__45__P
SELSEEALQLLEEGNPRDAEHVLIDLLFELENRGDKELSELVLEILELLIRGDPDEARKLIKELT RKVCNGIGIGEFKDSLSINATNIKHFKNCTSISGDLHILPVAFRGDSFTHTPPLDPQELDILKTVKEITGFLLIQAWPENRTDLHAFENLEIIRGRTKQHGQFSLAVVSLNITSLGLRSLKEISDGDVIISGNKNLCYANTINWKKLFGTSGQKTKIISNRGENSCKATGQVCHALCSPEGCWGPEPRDCV Motif0173_bcov_4helix_14531_0001_0002_0001__9__Q
SLEEVKMLIRKLVPDPRLVWALEDLLELLKKGDPLAEEVLRFYLASAREQGDKDLTKAIELVLKT RKVCNGIGIGEFKDSLSINATNIKHFKNCTSISGDLHILPVAFRGDSFTHTPPLDPQELDILKTVKEITGFLLIQAWPENRTDLHAFENLEIIRGRTKQHGQFSLAVVSLNITSLGLRSLKEISDGDVIISGNKNLCYANTINWKKLFGTSGQKTKIISNRGENSCKATGQVCHALCSPEGCWGPEPRDCV cside_mot_bf5a27bd715de8d76fa148d2778c2cdd_0001_1_000000009_0001_37_42_H_._bcov_4helix_00412_0001_0001__7__M
DYTVDLAIKFVEEVVKELKNDPDPRSQKLAEELERLIRKAKNAEDPNKKHTLVHKAFDIAVQTM RKVCNGIGIGEFKDSLSINATNIKHFKNCTSISGDLHILPVAFRGDSFTHTPPLDPQELDILKTVKEITGFLLIQAWPENRTDLHAFENLEIIRGRTKQHGQFSLAVVSLNITSLGLRSLKEISDGDVIISGNKNLCYANTINWKKLFGTSGQKTKIISNRGENSCKATGQVCHALCSPEGCWGPEPRDCV Motif0460_ems_3hM_1930_0001_0001__63__T
DEAAEEVLRYLKKIGDPELAELIERLLERVRKKKDPDLERTLEIIAVAVLYGDPEIARQALRALH VCQGTSNKLTQLGTFEDHFLSLQRMFNNCEVVLGNLEITYVQRNYDLSFLKTIQEVAGYVLIALNTVERIPLENLQIIRGNMYYENSYALAVLSNYDANKTGLKELPMRNLQEILHGAVRFSNNPALCNVESIQWRDIVSSDFLSNMSMDFQNHLGS nside_mot_4baece34555bc5def11fd3c4c5db93f5_0001_000000012_0001_38_48_H_._bcov_4helix_12481_0001_0001__14__I
DRHVADLIQHLLERGVPPEEILELIEDYIRWTGNPRFKKALELLEKLTRELGDPEEADRLFVERG VCQGTSNKLTQLGTFEDHFLSLQRMFNNCEVVLGNLEITYVQRNYDLSFLKTIQEVAGYVLIALNTVERIPLENLQIIRGNMYYENSYALAVLSNYDANKTGLKELPMRNLQEILHGAVRFSNNPALCNVESIQWRDIVSSDFLSNMSMDFQNHLGS nside_pol_15b3b5b7b23e1cb32ac7084deff429be_0001_1_000000003_0001__58__D
PLEEVKKVVEEALKDDPELVRAVKTIIEAVKKGENDPIFLELLLRLLIETFGDPTLREALELVRK VCQGTSNKLTQLGTFEDHFLSLQRMFNNCEVVLGNLEITYVQRNYDLSFLKTIQEVAGYVLIALNTVERIPLENLQIIRGNMYYENSYALAVLSNYDANKTGLKELPMRNLQEILHGAVRFSNNPALCNVESIQWRDIVSSDFLSNMSMDFQNHLGS nside_mot_33a3a00fc629d06a96f91cefd1c5e1ea_0001_1_000000011_0001_43_48_H_._bcov_4helix_12241_0001_0001__55__T
DELRELINDGQNKNDPELLKKVLELIEELIRRGDPSYQEIVLLLLFVADLLGDPEITRLAEELLK RKVCNGIGIGEFKDSLSINATNIKHFKNCTSISGDLHILPVAFRGDSFTHTPPLDPQELDILKTVKEITGFLLIQAWPENRTDLHAFENLEIIRGRTKQHGQFSLAVVSLNITSLGLRSLKEISDGDVIISGNKNLCYANTINWKKLFGTSGQKTKIISNRGENSCKATGQVCHALCSPEGCWGPEPRDCV Motif0255_bcov_4helix_09340_0001_0001__10__G
DDESLKLLLILDQIQLALERGEISNDQAKELAKRVEEKARKLGDEQVQRNVENVKEVIERFG VCQGTSNKLTQLGTFEDHFLSLQRMFNNCEVVLGNLEITYVQRNYDLSFLKTIQEVAGYVLIALNTVERIPLENLQIIRGNMYYENSYALAVLSNYDANKTGLKELPMRNLQEILHGAVRFSNNPALCNVESIQWRDIVSSDFLSNMSMDFQNHLGS nside_mot_359448c81ec7171dd466f2d64631b9c5_0001_1_000000012_0001_35_44_H_._HHH_eva_0380_0001_0001__12__D
DDESLKLLLILVQIQLALERGEISNDQAKELAKRVEEKARKLGDEQVQRNVENVKEVIERWG VCQGTSNKLTQLGTFEDHFLSLQRMFNNCEVVLGNLEITYVQRNYDLSFLKTIQEVAGYVLIALNTVERIPLENLQIIRGNMYYENSYALAVLSNYDANKTGLKELPMRNLQEILHGAVRFSNNPALCNVESIQWRDIVSSDFLSNMSMDFQNHLGS nside_mot_359448c81ec7171dd466f2d64631b9c5_0001_1_000000012_0001_35_44_H_._HHH_eva_0380_0001_0001__61__W
PLEEVKKVVEEALKDDPELVRAVKTIIEAVKKGENVPIFLELLLRLLIETFGDPRLREALELVRK VCQGTSNKLTQLGTFEDHFLSLQRMFNNCEVVLGNLEITYVQRNYDLSFLKTIQEVAGYVLIALNTVERIPLENLQIIRGNMYYENSYALAVLSNYDANKTGLKELPMRNLQEILHGAVRFSNNPALCNVESIQWRDIVSSDFLSNMSMDFQNHLGS nside_mot_33a3a00fc629d06a96f91cefd1c5e1ea_0001_1_000000011_0001_43_48_H_._bcov_4helix_12241_0001_0001__36__V
PLEEVKKVVEEALKDDPELVRAVKTIIEAVKKGENDPIFLELLLRLLIETFGDPRLREAQELVRK VCQGTSNKLTQLGTFEDHFLSLQRMFNNCEVVLGNLEITYVQRNYDLSFLKTIQEVAGYVLIALNTVERIPLENLQIIRGNMYYENSYALAVLSNYDANKTGLKELPMRNLQEILHGAVRFSNNPALCNVESIQWRDIVSSDFLSNMSMDFQNHLGS nside_mot_33a3a00fc629d06a96f91cefd1c5e1ea_0001_1_000000011_0001_43_48_H_._bcov_4helix_12241_0001_0001__60__Q
SELSEEALRILEEGNPRDAEHVLIDLLFELENRGDKELSELVLEILELLIRGDPDEARKLIKELT RKVCNGIGIGEFKDSLSINATNIKHFKNCTSISGDLHILPVAFRGDSFTHTPPLDPQELDILKTVKEITGFLLIQAWPENRTDLHAFENLEIIRGRTKQHGQFSLAVVSLNITSLGLRSLKEISDGDVIISGNKNLCYANTINWKKLFGTSGQKTKIISNRGENSCKATGQVCHALCSPEGCWGPEPRDCV Motif0173_bcov_4helix_14531_0001_0002_0001__10__I
PLEEVKKVVEEALKDDPELVRAVKTIIEAVKKGENDPIFLFLLLRLLIETFGDPRLREALELVRK VCQGTSNKLTQLGTFEDHFLSLQRMFNNCEVVLGNLEITYVQRNYDLSFLKTIQEVAGYVLIALNTVERIPLENLQIIRGNMYYENSYALAVLSNYDANKTGLKELPMRNLQEILHGAVRFSNNPALCNVESIQWRDIVSSDFLSNMSMDFQNHLGS nside_mot_33a3a00fc629d06a96f91cefd1c5e1ea_0001_1_000000011_0001_43_48_H_._bcov_4helix_12241_0001_0001__41__F
SPDEAKKLLQEAEKLARKQNDRMELAYVEFLKHVLENAKRLNDKRAVESVRELARDAGEELQS RKVCNGIGIGEFKDSLSINATNIKHFKNCTSISGDLHILPVAFRGDSFTHTPPLDPQELDILKTVKEITGFLLIQAWPENRTDLHAFENLEIIRGRTKQHGQFSLAVVSLNITSLGLRSLKEISDGDVIISGNKNLCYANTINWKKLFGTSGQKTKIISNRGENSCKATGQVCHALCSPEGCWGPEPRDCV cside_mot_3h_hb1_1541_000000003_0001_2_11_H_._ems_3hC_921_0001_0001_0002_0001__58__G
DRHVADLIQHLLERGEPPEEILELIEDYIRWTGNPRFKKALELLEKLTRELGDPEEALRLFVERG VCQGTSNKLTQLGTFEDHFLSLQRMFNNCEVVLGNLEITYVQRNYDLSFLKTIQEVAGYVLIALNTVERIPLENLQIIRGNMYYENSYALAVLSNYDANKTGLKELPMRNLQEILHGAVRFSNNPALCNVESIQWRDIVSSDFLSNMSMDFQNHLGS nside_pol_15b3b5b7b23e1cb32ac7084deff429be_0001_1_000000003_0001__16__E
DEAAEEVLRYLKKLGDPELAYLIERLLERVRKKKDPDLERTLEIIAVAVLYGDPEIARQALRALH VCQGTSNKLTQLGTFEDHFLSLQRMFNNCEVVLGNLEITYVQRNYDLSFLKTIQEVAGYVLIALNTVERIPLENLQIIRGNMYYENSYALAVLSNYDANKTGLKELPMRNLQEILHGAVRFSNNPALCNVESIQWRDIVSSDFLSNMSMDFQNHLGS nside_mot_4baece34555bc5def11fd3c4c5db93f5_0001_000000012_0001_38_48_H_._bcov_4helix_12481_0001_0001__21__Y
DYTVDLAIKFVEEVVKELKNDPDPRSQKLAEELERLIRKAKNAEDPNKKRTLVHKAFDIAVQAM RKVCNGIGIGEFKDSLSINATNIKHFKNCTSISGDLHILPVAFRGDSFTHTPPLDPQELDILKTVKEITGFLLIQAWPENRTDLHAFENLEIIRGRTKQHGQFSLAVVSLNITSLGLRSLKEISDGDVIISGNKNLCYANTINWKKLFGTSGQKTKIISNRGENSCKATGQVCHALCSPEGCWGPEPRDCV Motif0460_ems_3hM_1930_0001_0001__50__R
SDELFSKVFLKVTELSMIVMNAKTEDEKKTALTRIKQIADKVQDEELSKFVKRALEHVKKEVG RKVCNGIGIGEFKDSLSINATNIKHFKNCTSISGDLHILPVAFRGDSFTHTPPLDPQELDILKTVKEITGFLLIQAWPENRTDLHAFENLEIIRGRTKQHGQFSLAVVSLNITSLGLRSLKEISDGDVIISGNKNLCYANTINWKKLFGTSGQKTKIISNRGENSCKATGQVCHALCSPEGCWGPEPRDCV Motif0628_ems_3hM_2692_0001_0001_0001__34__R
DEEQMTRLKLLLLLVQLQHLAKKDPDTAETEIDKIYKLAKKLGDETIRENAENAKRIVQELK VCQGTSNKLTQLGTFEDHFLSLQRMFNNCEVVLGNLEITYVQRNYDLSFLKTIQEVAGYVLIALNTVERIPLENLQIIRGNMYYENSYALAVLSNYDANKTGLKELPMRNLQEILHGAVRFSNNPALCNVESIQWRDIVSSDFLSNMSMDFQNHLGS nside_mot_359448c81ec7171dd466f2d64631b9c5_0001_1_000000012_0001_35_44_H_._ems_3hM_1581_0001_0003_0001__5__M
DDESLKLLLILVQIQLALERGEISNDQAKELAKRVEEPARKLGDEQVQRNVENVKEVIERFG VCQGTSNKLTQLGTFEDHFLSLQRMFNNCEVVLGNLEITYVQRNYDLSFLKTIQEVAGYVLIALNTVERIPLENLQIIRGNMYYENSYALAVLSNYDANKTGLKELPMRNLQEILHGAVRFSNNPALCNVESIQWRDIVSSDFLSNMSMDFQNHLGS nside_mot_359448c81ec7171dd466f2d64631b9c5_0001_1_000000012_0001_35_44_H_._HHH_eva_0380_0001_0001__38__P
SPDEAKKLLQEAEKLARKQNDRMELAYVEFLKHVLENAKRLNKKRAVESVRELARDALEELQS RKVCNGIGIGEFKDSLSINATNIKHFKNCTSISGDLHILPVAFRGDSFTHTPPLDPQELDILKTVKEITGFLLIQAWPENRTDLHAFENLEIIRGRTKQHGQFSLAVVSLNITSLGLRSLKEISDGDVIISGNKNLCYANTINWKKLFGTSGQKTKIISNRGENSCKATGQVCHALCSPEGCWGPEPRDCV cside_mot_3h_hb1_1541_000000003_0001_2_11_H_._ems_3hC_921_0001_0001_0002_0001__43__K
SLEEVKELIRKLVPDPRLVWALEDLLELLKKGDPLAEEVLWFYLASAREQGDKDLTKAIELVLKT RKVCNGIGIGEFKDSLSINATNIKHFKNCTSISGDLHILPVAFRGDSFTHTPPLDPQELDILKTVKEITGFLLIQAWPENRTDLHAFENLEIIRGRTKQHGQFSLAVVSLNITSLGLRSLKEISDGDVIISGNKNLCYANTINWKKLFGTSGQKTKIISNRGENSCKATGQVCHALCSPEGCWGPEPRDCV cside_mot_bf5a27bd715de8d76fa148d2778c2cdd_0001_1_000000009_0001_37_42_H_._bcov_4helix_00412_0001_0001__41__W
DEEQETRLHLLLLLVQLQHLAKKDPDTAETEIDKIYKLAKKLGDETIRENAENAKRIVQELK VCQGTSNKLTQLGTFEDHFLSLQRMFNNCEVVLGNLEITYVQRNYDLSFLKTIQEVAGYVLIALNTVERIPLENLQIIRGNMYYENSYALAVLSNYDANKTGLKELPMRNLQEILHGAVRFSNNPALCNVESIQWRDIVSSDFLSNMSMDFQNHLGS nside_mot_359448c81ec7171dd466f2d64631b9c5_0001_1_000000012_0001_35_44_H_._ems_3hM_1581_0001_0003_0001__9__H
DYTVDLAIKFVEEVVKELKNDPMPRSQKLAEELERLIRKAKNAEDPNKKHTLVHKAFDIAVQAM RKVCNGIGIGEFKDSLSINATNIKHFKNCTSISGDLHILPVAFRGDSFTHTPPLDPQELDILKTVKEITGFLLIQAWPENRTDLHAFENLEIIRGRTKQHGQFSLAVVSLNITSLGLRSLKEISDGDVIISGNKNLCYANTINWKKLFGTSGQKTKIISNRGENSCKATGQVCHALCSPEGCWGPEPRDCV Motif0460_ems_3hM_1930_0001_0001__23__M
SPDEAKKLLQEAEKLARKQNDRMELAYVEFLKHVLENAKRLNDKRAVESVRELARDALPELQS RKVCNGIGIGEFKDSLSINATNIKHFKNCTSISGDLHILPVAFRGDSFTHTPPLDPQELDILKTVKEITGFLLIQAWPENRTDLHAFENLEIIRGRTKQHGQFSLAVVSLNITSLGLRSLKEISDGDVIISGNKNLCYANTINWKKLFGTSGQKTKIISNRGENSCKATGQVCHALCSPEGCWGPEPRDCV cside_mot_3h_hb1_1541_000000003_0001_2_11_H_._ems_3hC_921_0001_0001_0002_0001__59__P
DYTVDLAIKFVEEVVKELKNDPDPRSQKLAEELERLIRKAKNAEDPNKHHTLVHKAFDIAVQAM RKVCNGIGIGEFKDSLSINATNIKHFKNCTSISGDLHILPVAFRGDSFTHTPPLDPQELDILKTVKEITGFLLIQAWPENRTDLHAFENLEIIRGRTKQHGQFSLAVVSLNITSLGLRSLKEISDGDVIISGNKNLCYANTINWKKLFGTSGQKTKIISNRGENSCKATGQVCHALCSPEGCWGPEPRDCV Motif0460_ems_3hM_1930_0001_0001__49__H
SCELFSKVFLKVTELSMIVMNAKTEDEKKTALTKIKQIADKVQDEELSKFVKRALEHVKKEVG RKVCNGIGIGEFKDSLSINATNIKHFKNCTSISGDLHILPVAFRGDSFTHTPPLDPQELDILKTVKEITGFLLIQAWPENRTDLHAFENLEIIRGRTKQHGQFSLAVVSLNITSLGLRSLKEISDGDVIISGNKNLCYANTINWKKLFGTSGQKTKIISNRGENSCKATGQVCHALCSPEGCWGPEPRDCV Motif0628_ems_3hM_2692_0001_0001_0001__2__C
DWHVADLIQHLLERGVPPEEILELIEDYIRWTGNPRFKKALELLEKLTRELGDPEEALRLFVERG VCQGTSNKLTQLGTFEDHFLSLQRMFNNCEVVLGNLEITYVQRNYDLSFLKTIQEVAGYVLIALNTVERIPLENLQIIRGNMYYENSYALAVLSNYDANKTGLKELPMRNLQEILHGAVRFSNNPALCNVESIQWRDIVSSDFLSNMSMDFQNHLGS nside_pol_15b3b5b7b23e1cb32ac7084deff429be_0001_1_000000003_0001__2__W
DEEQETRLKLLLLLVQLQHLAKKDPDTAETEIDKIYKLAKKLGDETIRQNAENAKRIVQELK VCQGTSNKLTQLGTFEDHFLSLQRMFNNCEVVLGNLEITYVQRNYDLSFLKTIQEVAGYVLIALNTVERIPLENLQIIRGNMYYENSYALAVLSNYDANKTGLKELPMRNLQEILHGAVRFSNNPALCNVESIQWRDIVSSDFLSNMSMDFQNHLGS nside_mot_359448c81ec7171dd466f2d64631b9c5_0001_1_000000012_0001_35_44_H_._ems_3hM_1581_0001_0003_0001__49__Q
DELRELINDAQNKVDPELLKKVLELIEELIRRGDPSYQEIVLLLLFVADLLGDPEITRLAEELLK RKVCNGIGIGEFKDSLSINATNIKHFKNCTSISGDLHILPVAFRGDSFTHTPPLDPQELDILKTVKEITGFLLIQAWPENRTDLHAFENLEIIRGRTKQHGQFSLAVVSLNITSLGLRSLKEISDGDVIISGNKNLCYANTINWKKLFGTSGQKTKIISNRGENSCKATGQVCHALCSPEGCWGPEPRDCV Motif0255_bcov_4helix_09340_0001_0001__14__V
DYTVDLAIKFVEEVVKELKNDPDPRSQKLAEELERLIRKAKNAEDPNKKHTLVHTAFDIAVQAM RKVCNGIGIGEFKDSLSINATNIKHFKNCTSISGDLHILPVAFRGDSFTHTPPLDPQELDILKTVKEITGFLLIQAWPENRTDLHAFENLEIIRGRTKQHGQFSLAVVSLNITSLGLRSLKEISDGDVIISGNKNLCYANTINWKKLFGTSGQKTKIISNRGENSCKATGQVCHALCSPEGCWGPEPRDCV Motif0460_ems_3hM_1930_0001_0001__55__T
DEAQETRLKLLLLLVQLQHLAKKDPDTAETEIDKIYKLAKKLGDETIRENAENAKRIVQELK VCQGTSNKLTQLGTFEDHFLSLQRMFNNCEVVLGNLEITYVQRNYDLSFLKTIQEVAGYVLIALNTVERIPLENLQIIRGNMYYENSYALAVLSNYDANKTGLKELPMRNLQEILHGAVRFSNNPALCNVESIQWRDIVSSDFLSNMSMDFQNHLGS nside_mot_359448c81ec7171dd466f2d64631b9c5_0001_1_000000012_0001_35_44_H_._ems_3hM_1581_0001_0003_0001__3__A
DEYAEEVLRYLKKLGDPELAELIERLLERVRKKKDPDLERTLEIIAVAVLYGDPEIARQALRALH VCQGTSNKLTQLGTFEDHFLSLQRMFNNCEVVLGNLEITYVQRNYDLSFLKTIQEVAGYVLIALNTVERIPLENLQIIRGNMYYENSYALAVLSNYDANKTGLKELPMRNLQEILHGAVRFSNNPALCNVESIQWRDIVSSDFLSNMSMDFQNHLGS nside_mot_4baece34555bc5def11fd3c4c5db93f5_0001_000000012_0001_38_48_H_._bcov_4helix_12481_0001_0001__3__Y
DDESLKLLLILVQIQLALERGEIWNDQAKELAKRVEEKARKLGDEQVQRNVENVKEVIERFG VCQGTSNKLTQLGTFEDHFLSLQRMFNNCEVVLGNLEITYVQRNYDLSFLKTIQEVAGYVLIALNTVERIPLENLQIIRGNMYYENSYALAVLSNYDANKTGLKELPMRNLQEILHGAVRFSNNPALCNVESIQWRDIVSSDFLSNMSMDFQNHLGS nside_mot_359448c81ec7171dd466f2d64631b9c5_0001_1_000000012_0001_35_44_H_._HHH_eva_0380_0001_0001__24__W
DEEQETRLKLLLLLVQLQHLAKKDPDTAETEIDKIYKLAKKLGDETNRENAENAKRIVQELK VCQGTSNKLTQLGTFEDHFLSLQRMFNNCEVVLGNLEITYVQRNYDLSFLKTIQEVAGYVLIALNTVERIPLENLQIIRGNMYYENSYALAVLSNYDANKTGLKELPMRNLQEILHGAVRFSNNPALCNVESIQWRDIVSSDFLSNMSMDFQNHLGS nside_mot_359448c81ec7171dd466f2d64631b9c5_0001_1_000000012_0001_35_44_H_._ems_3hM_1581_0001_0003_0001__47__N
DRHVADLIQHLLERGVPPEEILELIEDYIRYTGNPRFKKALELLEKLTRELGDPEEALRLFVERG VCQGTSNKLTQLGTFEDHFLSLQRMFNNCEVVLGNLEITYVQRNYDLSFLKTIQEVAGYVLIALNTVERIPLENLQIIRGNMYYENSYALAVLSNYDANKTGLKELPMRNLQEILHGAVRFSNNPALCNVESIQWRDIVSSDFLSNMSMDFQNHLGS nside_pol_15b3b5b7b23e1cb32ac7084deff429be_0001_1_000000003_0001__31__Y
SPDEAKKLLQEAEKLARKQNDRMELAYVEFLKHVLENAKRPNDKRAVESVRELARDALEELQS RKVCNGIGIGEFKDSLSINATNIKHFKNCTSISGDLHILPVAFRGDSFTHTPPLDPQELDILKTVKEITGFLLIQAWPENRTDLHAFENLEIIRGRTKQHGQFSLAVVSLNITSLGLRSLKEISDGDVIISGNKNLCYANTINWKKLFGTSGQKTKIISNRGENSCKATGQVCHALCSPEGCWGPEPRDCV cside_mot_3h_hb1_1541_000000003_0001_2_11_H_._ems_3hC_921_0001_0001_0002_0001__41__P
DRHVADLIQHLLERGVPPEEILELCEDYIRWTGNPRFKKALELLEKLTRELGDPEEALRLFVERG VCQGTSNKLTQLGTFEDHFLSLQRMFNNCEVVLGNLEITYVQRNYDLSFLKTIQEVAGYVLIALNTVERIPLENLQIIRGNMYYENSYALAVLSNYDANKTGLKELPMRNLQEILHGAVRFSNNPALCNVESIQWRDIVSSDFLSNMSMDFQNHLGS nside_pol_15b3b5b7b23e1cb32ac7084deff429be_0001_1_000000003_0001__25__C
DEAAEEVLRYLKKLGDPELAELHERLLERVRKKKDPDLERTLEIIAVAVLYGDPEIARQALRALH VCQGTSNKLTQLGTFEDHFLSLQRMFNNCEVVLGNLEITYVQRNYDLSFLKTIQEVAGYVLIALNTVERIPLENLQIIRGNMYYENSYALAVLSNYDANKTGLKELPMRNLQEILHGAVRFSNNPALCNVESIQWRDIVSSDFLSNMSMDFQNHLGS nside_mot_4baece34555bc5def11fd3c4c5db93f5_0001_000000012_0001_38_48_H_._bcov_4helix_12481_0001_0001__23__H
DEAAEEVLRYLKKLGDPELAELIERLLERVRKKKDPDLERTLEIIALAVLYGDPEIARQALRALH VCQGTSNKLTQLGTFEDHFLSLQRMFNNCEVVLGNLEITYVQRNYDLSFLKTIQEVAGYVLIALNTVERIPLENLQIIRGNMYYENSYALAVLSNYDANKTGLKELPMRNLQEILHGAVRFSNNPALCNVESIQWRDIVSSDFLSNMSMDFQNHLGS nside_mot_4baece34555bc5def11fd3c4c5db93f5_0001_000000012_0001_38_48_H_._bcov_4helix_12481_0001_0001__47__L
SLEEVKELIRKLVPDPRLVWALEDLLELLKKGDPLAEEVLRFYLASAREQGDKDDTKAIELVLKT RKVCNGIGIGEFKDSLSINATNIKHFKNCTSISGDLHILPVAFRGDSFTHTPPLDPQELDILKTVKEITGFLLIQAWPENRTDLHAFENLEIIRGRTKQHGQFSLAVVSLNITSLGLRSLKEISDGDVIISGNKNLCYANTINWKKLFGTSGQKTKIISNRGENSCKATGQVCHALCSPEGCWGPEPRDCV cside_mot_bf5a27bd715de8d76fa148d2778c2cdd_0001_1_000000009_0001_37_42_H_._bcov_4helix_00412_0001_0001__55__D
SLEEVKELIRKLVPDPRLVWALEDLLELLKKGDPLAEEVLRFYGASAREQGDKDLTKAIELVLKT RKVCNGIGIGEFKDSLSINATNIKHFKNCTSISGDLHILPVAFRGDSFTHTPPLDPQELDILKTVKEITGFLLIQAWPENRTDLHAFENLEIIRGRTKQHGQFSLAVVSLNITSLGLRSLKEISDGDVIISGNKNLCYANTINWKKLFGTSGQKTKIISNRGENSCKATGQVCHALCSPEGCWGPEPRDCV cside_mot_bf5a27bd715de8d76fa148d2778c2cdd_0001_1_000000009_0001_37_42_H_._bcov_4helix_00412_0001_0001__44__G
SPDEAKKLLQEAEKLARKQNDRMELAYVEFLKHMLENAKRLNDKRAVESVRELARDALEELQS RKVCNGIGIGEFKDSLSINATNIKHFKNCTSISGDLHILPVAFRGDSFTHTPPLDPQELDILKTVKEITGFLLIQAWPENRTDLHAFENLEIIRGRTKQHGQFSLAVVSLNITSLGLRSLKEISDGDVIISGNKNLCYANTINWKKLFGTSGQKTKIISNRGENSCKATGQVCHALCSPEGCWGPEPRDCV cside_mot_3h_hb1_1541_000000003_0001_2_11_H_._ems_3hC_921_0001_0001_0002_0001__34__M
DELRELINDAQNKNDPELLKKVLELIEELTRRGDPSYQEIVLLLLFVADLLGDPEITRLAEELLK RKVCNGIGIGEFKDSLSINATNIKHFKNCTSISGDLHILPVAFRGDSFTHTPPLDPQELDILKTVKEITGFLLIQAWPENRTDLHAFENLEIIRGRTKQHGQFSLAVVSLNITSLGLRSLKEISDGDVIISGNKNLCYANTINWKKLFGTSGQKTKIISNRGENSCKATGQVCHALCSPEGCWGPEPRDCV Motif0255_bcov_4helix_09340_0001_0001__30__T
DRHVADLIQHLLERGVPPEEILELIEDYIRWTGNPRFKKAMELLEKLTRELGDPEEALRLFVERG VCQGTSNKLTQLGTFEDHFLSLQRMFNNCEVVLGNLEITYVQRNYDLSFLKTIQEVAGYVLIALNTVERIPLENLQIIRGNMYYENSYALAVLSNYDANKTGLKELPMRNLQEILHGAVRFSNNPALCNVESIQWRDIVSSDFLSNMSMDFQNHLGS nside_pol_15b3b5b7b23e1cb32ac7084deff429be_0001_1_000000003_0001__41__M
SDELFSKVFLKVTELSMIVMNAKTEDEKKTALTKIKQIADKVQDEELSKFVKRWLEHVKKEVG RKVCNGIGIGEFKDSLSINATNIKHFKNCTSISGDLHILPVAFRGDSFTHTPPLDPQELDILKTVKEITGFLLIQAWPENRTDLHAFENLEIIRGRTKQHGQFSLAVVSLNITSLGLRSLKEISDGDVIISGNKNLCYANTINWKKLFGTSGQKTKIISNRGENSCKATGQVCHALCSPEGCWGPEPRDCV Motif0628_ems_3hM_2692_0001_0001_0001__54__W
SLEEVKELIRKLVPDPKLVWALEDLLELLKKGDPLAEEVLRFYLASAREQGDKDLTKAIELVLKT RKVCNGIGIGEFKDSLSINATNIKHFKNCTSISGDLHILPVAFRGDSFTHTPPLDPQELDILKTVKEITGFLLIQAWPENRTDLHAFENLEIIRGRTKQHGQFSLAVVSLNITSLGLRSLKEISDGDVIISGNKNLCYANTINWKKLFGTSGQKTKIISNRGENSCKATGQVCHALCSPEGCWGPEPRDCV cside_mot_bf5a27bd715de8d76fa148d2778c2cdd_0001_1_000000009_0001_37_42_H_._bcov_4helix_00412_0001_0001__17__K
DRHVADLIQHLHERGVPPEEILELIEDYIRWTGNPRFKKALELLEKLTRELGDPEEALRLFVERG VCQGTSNKLTQLGTFEDHFLSLQRMFNNCEVVLGNLEITYVQRNYDLSFLKTIQEVAGYVLIALNTVERIPLENLQIIRGNMYYENSYALAVLSNYDANKTGLKELPMRNLQEILHGAVRFSNNPALCNVESIQWRDIVSSDFLSNMSMDFQNHLGS nside_pol_15b3b5b7b23e1cb32ac7084deff429be_0001_1_000000003_0001__12__H
DELRELINDAQNKNDPELLKKVLELIEELIRRGDPSYQEIVLLLMFVADLLGDPEITRLAEELLK RKVCNGIGIGEFKDSLSINATNIKHFKNCTSISGDLHILPVAFRGDSFTHTPPLDPQELDILKTVKEITGFLLIQAWPENRTDLHAFENLEIIRGRTKQHGQFSLAVVSLNITSLGLRSLKEISDGDVIISGNKNLCYANTINWKKLFGTSGQKTKIISNRGENSCKATGQVCHALCSPEGCWGPEPRDCV Motif0255_bcov_4helix_09340_0001_0001__45__M
DDESLKKLLILVQIQLALERGEISNDQAKELAKRVEEKARKLGDEQVQRNVENVKEVIERFG VCQGTSNKLTQLGTFEDHFLSLQRMFNNCEVVLGNLEITYVQRNYDLSFLKTIQEVAGYVLIALNTVERIPLENLQIIRGNMYYENSYALAVLSNYDANKTGLKELPMRNLQEILHGAVRFSNNPALCNVESIQWRDIVSSDFLSNMSMDFQNHLGS nside_mot_359448c81ec7171dd466f2d64631b9c5_0001_1_000000012_0001_35_44_H_._HHH_eva_0380_0001_0001__7__K
DRHVADLIQHLLERGVPPDEILELIEDYIRWTGNPRFKKALELLEKLTRELGDPEEALRLFVERG VCQGTSNKLTQLGTFEDHFLSLQRMFNNCEVVLGNLEITYVQRNYDLSFLKTIQEVAGYVLIALNTVERIPLENLQIIRGNMYYENSYALAVLSNYDANKTGLKELPMRNLQEILHGAVRFSNNPALCNVESIQWRDIVSSDFLSNMSMDFQNHLGS nside_pol_15b3b5b7b23e1cb32ac7084deff429be_0001_1_000000003_0001__19__D
DDESLKLLLLLVQIQLALERGEISNDQAKELAKRVEEKARKLGDEQVQRNVENVKEVIERFG VCQGTSNKLTQLGTFEDHFLSLQRMFNNCEVVLGNLEITYVQRNYDLSFLKTIQEVAGYVLIALNTVERIPLENLQIIRGNMYYENSYALAVLSNYDANKTGLKELPMRNLQEILHGAVRFSNNPALCNVESIQWRDIVSSDFLSNMSMDFQNHLGS nside_mot_359448c81ec7171dd466f2d64631b9c5_0001_1_000000012_0001_35_44_H_._HHH_eva_0380_0001_0001__10__L
SLEEVKELIRKLVPDPRLVWALRDLLELLKKGDPLAEEVLRFYLASAREQGDKDLTKAIELVLKT RKVCNGIGIGEFKDSLSINATNIKHFKNCTSISGDLHILPVAFRGDSFTHTPPLDPQELDILKTVKEITGFLLIQAWPENRTDLHAFENLEIIRGRTKQHGQFSLAVVSLNITSLGLRSLKEISDGDVIISGNKNLCYANTINWKKLFGTSGQKTKIISNRGENSCKATGQVCHALCSPEGCWGPEPRDCV cside_mot_bf5a27bd715de8d76fa148d2778c2cdd_0001_1_000000009_0001_37_42_H_._bcov_4helix_00412_0001_0001__23__R
DELRELINQAQNKNDPELLKKVLELIEELIRRGDPSYQEIVLLLLFVADLLGDPEITRLAEELLK RKVCNGIGIGEFKDSLSINATNIKHFKNCTSISGDLHILPVAFRGDSFTHTPPLDPQELDILKTVKEITGFLLIQAWPENRTDLHAFENLEIIRGRTKQHGQFSLAVVSLNITSLGLRSLKEISDGDVIISGNKNLCYANTINWKKLFGTSGQKTKIISNRGENSCKATGQVCHALCSPEGCWGPEPRDCV Motif0255_bcov_4helix_09340_0001_0001__9__Q
DDESLKLLLILVQIQLALERGEISNDQAKELAKRVEEKARKLGDEQVQTNVENVKEVIERFG VCQGTSNKLTQLGTFEDHFLSLQRMFNNCEVVLGNLEITYVQRNYDLSFLKTIQEVAGYVLIALNTVERIPLENLQIIRGNMYYENSYALAVLSNYDANKTGLKELPMRNLQEILHGAVRFSNNPALCNVESIQWRDIVSSDFLSNMSMDFQNHLGS nside_mot_359448c81ec7171dd466f2d64631b9c5_0001_1_000000012_0001_35_44_H_._HHH_eva_0380_0001_0001__49__T
SELSNEALRLLEEGNPRDAEHVLIDLLFELENRGDKELSELVLEILELLIRGDPDEARKLIKELT RKVCNGIGIGEFKDSLSINATNIKHFKNCTSISGDLHILPVAFRGDSFTHTPPLDPQELDILKTVKEITGFLLIQAWPENRTDLHAFENLEIIRGRTKQHGQFSLAVVSLNITSLGLRSLKEISDGDVIISGNKNLCYANTINWKKLFGTSGQKTKIISNRGENSCKATGQVCHALCSPEGCWGPEPRDCV Motif0173_bcov_4helix_14531_0001_0002_0001__5__N
SDELFSNVFLKVTELSMIVMNAKTEDEKKTALTKIKQIADKVQDEELSKFVKRALEHVKKEVG RKVCNGIGIGEFKDSLSINATNIKHFKNCTSISGDLHILPVAFRGDSFTHTPPLDPQELDILKTVKEITGFLLIQAWPENRTDLHAFENLEIIRGRTKQHGQFSLAVVSLNITSLGLRSLKEISDGDVIISGNKNLCYANTINWKKLFGTSGQKTKIISNRGENSCKATGQVCHALCSPEGCWGPEPRDCV Motif0628_ems_3hM_2692_0001_0001_0001__7__N
SELGEEALRLLEEGNPRDAEHVLIDLLFELENRGDKELSELVLEILELLIRGDPDEARKLIKELT RKVCNGIGIGEFKDSLSINATNIKHFKNCTSISGDLHILPVAFRGDSFTHTPPLDPQELDILKTVKEITGFLLIQAWPENRTDLHAFENLEIIRGRTKQHGQFSLAVVSLNITSLGLRSLKEISDGDVIISGNKNLCYANTINWKKLFGTSGQKTKIISNRGENSCKATGQVCHALCSPEGCWGPEPRDCV Motif0173_bcov_4helix_14531_0001_0002_0001__4__G
SPDESKKLLQEAEKLARKQNDRMELAYVEFLKHVLENAKRLNDKRAVESVRELARDALEELQS RKVCNGIGIGEFKDSLSINATNIKHFKNCTSISGDLHILPVAFRGDSFTHTPPLDPQELDILKTVKEITGFLLIQAWPENRTDLHAFENLEIIRGRTKQHGQFSLAVVSLNITSLGLRSLKEISDGDVIISGNKNLCYANTINWKKLFGTSGQKTKIISNRGENSCKATGQVCHALCSPEGCWGPEPRDCV cside_mot_3h_hb1_1541_000000003_0001_2_11_H_._ems_3hC_921_0001_0001_0002_0001__5__S
DELRELINDAQNKNDPELLKKVLELIEELPRRGDPSYQEIVLLLLFVADLLGDPEITRLAEELLK RKVCNGIGIGEFKDSLSINATNIKHFKNCTSISGDLHILPVAFRGDSFTHTPPLDPQELDILKTVKEITGFLLIQAWPENRTDLHAFENLEIIRGRTKQHGQFSLAVVSLNITSLGLRSLKEISDGDVIISGNKNLCYANTINWKKLFGTSGQKTKIISNRGENSCKATGQVCHALCSPEGCWGPEPRDCV Motif0255_bcov_4helix_09340_0001_0001__30__P
DEEQETRLKLLLLLVQLQHLAKKDPDTAETEIDKIYKLAKKLGDETIRENAENAQRIVQELK VCQGTSNKLTQLGTFEDHFLSLQRMFNNCEVVLGNLEITYVQRNYDLSFLKTIQEVAGYVLIALNTVERIPLENLQIIRGNMYYENSYALAVLSNYDANKTGLKELPMRNLQEILHGAVRFSNNPALCNVESIQWRDIVSSDFLSNMSMDFQNHLGS nside_mot_359448c81ec7171dd466f2d64631b9c5_0001_1_000000012_0001_35_44_H_._ems_3hM_1581_0001_0003_0001__55__Q
DEAAEEVLRYLKKLGDPELAELIERLLERVRKKKDPDLERTLEIIAVAVEYGDPEIARQALRALH VCQGTSNKLTQLGTFEDHFLSLQRMFNNCEVVLGNLEITYVQRNYDLSFLKTIQEVAGYVLIALNTVERIPLENLQIIRGNMYYENSYALAVLSNYDANKTGLKELPMRNLQEILHGAVRFSNNPALCNVESIQWRDIVSSDFLSNMSMDFQNHLGS nside_mot_4baece34555bc5def11fd3c4c5db93f5_0001_000000012_0001_38_48_H_._bcov_4helix_12481_0001_0001__50__E
DRHVADLIQHLLERGVPPEEILELIEDYLRWTGNPRFKKALELLEKLTRELGDPEEALRLFVERG VCQGTSNKLTQLGTFEDHFLSLQRMFNNCEVVLGNLEITYVQRNYDLSFLKTIQEVAGYVLIALNTVERIPLENLQIIRGNMYYENSYALAVLSNYDANKTGLKELPMRNLQEILHGAVRFSNNPALCNVESIQWRDIVSSDFLSNMSMDFQNHLGS nside_pol_15b3b5b7b23e1cb32ac7084deff429be_0001_1_000000003_0001__29__L
SPDEAKKLLQEAEKLARKQNDRMELAYVEFLKHVLENAKRLNDKRAVESVRELARDALMELQS RKVCNGIGIGEFKDSLSINATNIKHFKNCTSISGDLHILPVAFRGDSFTHTPPLDPQELDILKTVKEITGFLLIQAWPENRTDLHAFENLEIIRGRTKQHGQFSLAVVSLNITSLGLRSLKEISDGDVIISGNKNLCYANTINWKKLFGTSGQKTKIISNRGENSCKATGQVCHALCSPEGCWGPEPRDCV cside_mot_3h_hb1_1541_000000003_0001_2_11_H_._ems_3hC_921_0001_0001_0002_0001__59__M
SPDEAKKLLQEAEKLARKQNDRMELAYVEFLKHVLENATRLNDKRAVESVRELARDALEELQS RKVCNGIGIGEFKDSLSINATNIKHFKNCTSISGDLHILPVAFRGDSFTHTPPLDPQELDILKTVKEITGFLLIQAWPENRTDLHAFENLEIIRGRTKQHGQFSLAVVSLNITSLGLRSLKEISDGDVIISGNKNLCYANTINWKKLFGTSGQKTKIISNRGENSCKATGQVCHALCSPEGCWGPEPRDCV cside_mot_3h_hb1_1541_000000003_0001_2_11_H_._ems_3hC_921_0001_0001_0002_0001__39__T
SDELFSKVFLKVTELSMIVMNAKTEDEKKTAQTKIKQIADKVQDEELSKFVKRALEHVKKEVG RKVCNGIGIGEFKDSLSINATNIKHFKNCTSISGDLHILPVAFRGDSFTHTPPLDPQELDILKTVKEITGFLLIQAWPENRTDLHAFENLEIIRGRTKQHGQFSLAVVSLNITSLGLRSLKEISDGDVIISGNKNLCYANTINWKKLFGTSGQKTKIISNRGENSCKATGQVCHALCSPEGCWGPEPRDCV Motif0628_ems_3hM_2692_0001_0001_0001__32__Q
SDELFTKVFLKVTELSMIVMNAKTEDEKKTALTKIKQIADKVQDEELSKFVKRALEHVKKEVG RKVCNGIGIGEFKDSLSINATNIKHFKNCTSISGDLHILPVAFRGDSFTHTPPLDPQELDILKTVKEITGFLLIQAWPENRTDLHAFENLEIIRGRTKQHGQFSLAVVSLNITSLGLRSLKEISDGDVIISGNKNLCYANTINWKKLFGTSGQKTKIISNRGENSCKATGQVCHALCSPEGCWGPEPRDCV Motif0628_ems_3hM_2692_0001_0001_0001__6__T
SDELFSKVFLKVTELSMIVMNAKTEDEKKTALTKIQQIADKVQDEELSKFVKRALEHVKKEVG RKVCNGIGIGEFKDSLSINATNIKHFKNCTSISGDLHILPVAFRGDSFTHTPPLDPQELDILKTVKEITGFLLIQAWPENRTDLHAFENLEIIRGRTKQHGQFSLAVVSLNITSLGLRSLKEISDGDVIISGNKNLCYANTINWKKLFGTSGQKTKIISNRGENSCKATGQVCHALCSPEGCWGPEPRDCV Motif0628_ems_3hM_2692_0001_0001_0001__36__Q
SDELFSKVFLKVTELSMINMNAKTEDEKKTALTKIKQIADKVQDEELSKFVKRALEHVKKEVG RKVCNGIGIGEFKDSLSINATNIKHFKNCTSISGDLHILPVAFRGDSFTHTPPLDPQELDILKTVKEITGFLLIQAWPENRTDLHAFENLEIIRGRTKQHGQFSLAVVSLNITSLGLRSLKEISDGDVIISGNKNLCYANTINWKKLFGTSGQKTKIISNRGENSCKATGQVCHALCSPEGCWGPEPRDCV Motif0628_ems_3hM_2692_0001_0001_0001__19__N
PLEEVKKVVEEALKDDPELVRAVKTIIEAVKKGENDPIFDELLLRLLIETFGDPRLREALELVRK VCQGTSNKLTQLGTFEDHFLSLQRMFNNCEVVLGNLEITYVQRNYDLSFLKTIQEVAGYVLIALNTVERIPLENLQIIRGNMYYENSYALAVLSNYDANKTGLKELPMRNLQEILHGAVRFSNNPALCNVESIQWRDIVSSDFLSNMSMDFQNHLGS nside_mot_33a3a00fc629d06a96f91cefd1c5e1ea_0001_1_000000011_0001_43_48_H_._bcov_4helix_12241_0001_0001__40__D
SLEEVKELIRKLVPDPRLVWALEDLLELLKKGDPLAEEVLRFYLASAREHGDKDLTKAIELVLKT RKVCNGIGIGEFKDSLSINATNIKHFKNCTSISGDLHILPVAFRGDSFTHTPPLDPQELDILKTVKEITGFLLIQAWPENRTDLHAFENLEIIRGRTKQHGQFSLAVVSLNITSLGLRSLKEISDGDVIISGNKNLCYANTINWKKLFGTSGQKTKIISNRGENSCKATGQVCHALCSPEGCWGPEPRDCV cside_mot_bf5a27bd715de8d76fa148d2778c2cdd_0001_1_000000009_0001_37_42_H_._bcov_4helix_00412_0001_0001__50__H
SELSEEALRLLEEGNPRDAEHVLIFLLFELENRGDKELSELVLEILELLIRGDPDEARKLIKELT RKVCNGIGIGEFKDSLSINATNIKHFKNCTSISGDLHILPVAFRGDSFTHTPPLDPQELDILKTVKEITGFLLIQAWPENRTDLHAFENLEIIRGRTKQHGQFSLAVVSLNITSLGLRSLKEISDGDVIISGNKNLCYANTINWKKLFGTSGQKTKIISNRGENSCKATGQVCHALCSPEGCWGPEPRDCV Motif0173_bcov_4helix_14531_0001_0002_0001__25__F
DELRELINDAQNKNDRELLKKVLELIEELIRRGDPSYQEIVLLLLFVADLLGDPEITRLAEELLK RKVCNGIGIGEFKDSLSINATNIKHFKNCTSISGDLHILPVAFRGDSFTHTPPLDPQELDILKTVKEITGFLLIQAWPENRTDLHAFENLEIIRGRTKQHGQFSLAVVSLNITSLGLRSLKEISDGDVIISGNKNLCYANTINWKKLFGTSGQKTKIISNRGENSCKATGQVCHALCSPEGCWGPEPRDCV Motif0255_bcov_4helix_09340_0001_0001__16__R
DYTVDLAIKFVEEVVKELKNDPDPRSQKLAEELERLIRKAKNAEDPWKKHTLVHKAFDIAVQAM RKVCNGIGIGEFKDSLSINATNIKHFKNCTSISGDLHILPVAFRGDSFTHTPPLDPQELDILKTVKEITGFLLIQAWPENRTDLHAFENLEIIRGRTKQHGQFSLAVVSLNITSLGLRSLKEISDGDVIISGNKNLCYANTINWKKLFGTSGQKTKIISNRGENSCKATGQVCHALCSPEGCWGPEPRDCV Motif0460_ems_3hM_1930_0001_0001__47__W
DYTVDLAIKFVEEVVKELKNDPDPRSQKLAEELERLIRKAKNAEDPNKKHTLVHKAWDIAVQAM RKVCNGIGIGEFKDSLSINATNIKHFKNCTSISGDLHILPVAFRGDSFTHTPPLDPQELDILKTVKEITGFLLIQAWPENRTDLHAFENLEIIRGRTKQHGQFSLAVVSLNITSLGLRSLKEISDGDVIISGNKNLCYANTINWKKLFGTSGQKTKIISNRGENSCKATGQVCHALCSPEGCWGPEPRDCV Motif0460_ems_3hM_1930_0001_0001__57__W
SPDEAKALLQEAEKLARKQNDRMELAYVEFLKHVLENAKRLNDKRAVESVRELARDALEELQS RKVCNGIGIGEFKDSLSINATNIKHFKNCTSISGDLHILPVAFRGDSFTHTPPLDPQELDILKTVKEITGFLLIQAWPENRTDLHAFENLEIIRGRTKQHGQFSLAVVSLNITSLGLRSLKEISDGDVIISGNKNLCYANTINWKKLFGTSGQKTKIISNRGENSCKATGQVCHALCSPEGCWGPEPRDCV cside_mot_3h_hb1_1541_000000003_0001_2_11_H_._ems_3hC_921_0001_0001_0002_0001__7__A
DHWEEVFRWALELLQEATEQNDPTKAKKILEEAHKLLFRELSEEEARAVVRYLKQLVDRELS VCQGTSNKLTQLGTFEDHFLSLQRMFNNCEVVLGNLEITYVQRNYDLSFLKTIQEVAGYVLIALNTVERIPLENLQIIRGNMYYENSYALAVLSNYDANKTGLKELPMRNLQEILHGAVRFSNNPALCNVESIQWRDIVSSDFLSNMSMDFQNHLGS nside_mot_4a0b58da0a66d934d1bcaa80596e03bc_0001_1_000000014_0001_27_32_H_._ems_3hM_1087_0001_0001__38__F
SELSEEALRLLEEGNPRDAEHVLIDLLFELENRGDKELSELVLEILELLIRGDPDEARKLIKELE RKVCNGIGIGEFKDSLSINATNIKHFKNCTSISGDLHILPVAFRGDSFTHTPPLDPQELDILKTVKEITGFLLIQAWPENRTDLHAFENLEIIRGRTKQHGQFSLAVVSLNITSLGLRSLKEISDGDVIISGNKNLCYANTINWKKLFGTSGQKTKIISNRGENSCKATGQVCHALCSPEGCWGPEPRDCV Motif0173_bcov_4helix_14531_0001_0002_0001__65__E
SELSEEALRLLEEGNPRDAEHVLIDILFELENRGDKELSELVLEILELLIRGDPDEARKLIKELT RKVCNGIGIGEFKDSLSINATNIKHFKNCTSISGDLHILPVAFRGDSFTHTPPLDPQELDILKTVKEITGFLLIQAWPENRTDLHAFENLEIIRGRTKQHGQFSLAVVSLNITSLGLRSLKEISDGDVIISGNKNLCYANTINWKKLFGTSGQKTKIISNRGENSCKATGQVCHALCSPEGCWGPEPRDCV Motif0173_bcov_4helix_14531_0001_0002_0001__26__I
SDELRSKVFLKVTELSMIVMNAKTEDEKKTALTKIKQIADKVQDEELSKFVKRALEHVKKEVG RKVCNGIGIGEFKDSLSINATNIKHFKNCTSISGDLHILPVAFRGDSFTHTPPLDPQELDILKTVKEITGFLLIQAWPENRTDLHAFENLEIIRGRTKQHGQFSLAVVSLNITSLGLRSLKEISDGDVIISGNKNLCYANTINWKKLFGTSGQKTKIISNRGENSCKATGQVCHALCSPEGCWGPEPRDCV Motif0628_ems_3hM_2692_0001_0001_0001__5__R
DEEQETRLKLLLLLVQLQHLAKKDPDTAETETDKIYKLAKKLGDETIRENAENAKRIVQELK VCQGTSNKLTQLGTFEDHFLSLQRMFNNCEVVLGNLEITYVQRNYDLSFLKTIQEVAGYVLIALNTVERIPLENLQIIRGNMYYENSYALAVLSNYDANKTGLKELPMRNLQEILHGAVRFSNNPALCNVESIQWRDIVSSDFLSNMSMDFQNHLGS nside_mot_359448c81ec7171dd466f2d64631b9c5_0001_1_000000012_0001_35_44_H_._ems_3hM_1581_0001_0003_0001__32__T
DELRELINDAQNKNDPELLKKVLMLIEELIRRGDPSYQEIVLLLLFVADLLGDPEITRLAEELLK RKVCNGIGIGEFKDSLSINATNIKHFKNCTSISGDLHILPVAFRGDSFTHTPPLDPQELDILKTVKEITGFLLIQAWPENRTDLHAFENLEIIRGRTKQHGQFSLAVVSLNITSLGLRSLKEISDGDVIISGNKNLCYANTINWKKLFGTSGQKTKIISNRGENSCKATGQVCHALCSPEGCWGPEPRDCV Motif0255_bcov_4helix_09340_0001_0001__24__M
DRHVADLIQHLLERGVPPEEILELIEDYIRWTGNPPFKKALELLEKLTRELGDPEEALRLFVERG VCQGTSNKLTQLGTFEDHFLSLQRMFNNCEVVLGNLEITYVQRNYDLSFLKTIQEVAGYVLIALNTVERIPLENLQIIRGNMYYENSYALAVLSNYDANKTGLKELPMRNLQEILHGAVRFSNNPALCNVESIQWRDIVSSDFLSNMSMDFQNHLGS nside_pol_15b3b5b7b23e1cb32ac7084deff429be_0001_1_000000003_0001__36__P
SDELFSKVFLKVTELSMIVMNAKTEDEKKTALTKIKQIADKVQDEELSKFVKRALKHVKKEVG RKVCNGIGIGEFKDSLSINATNIKHFKNCTSISGDLHILPVAFRGDSFTHTPPLDPQELDILKTVKEITGFLLIQAWPENRTDLHAFENLEIIRGRTKQHGQFSLAVVSLNITSLGLRSLKEISDGDVIISGNKNLCYANTINWKKLFGTSGQKTKIISNRGENSCKATGQVCHALCSPEGCWGPEPRDCV Motif0628_ems_3hM_2692_0001_0001_0001__56__K
SELSEEALRLLEEGNPRDAEHVLIDLLFELENRGDKELSELVLEILELLIRGSPDEARKLIKELT RKVCNGIGIGEFKDSLSINATNIKHFKNCTSISGDLHILPVAFRGDSFTHTPPLDPQELDILKTVKEITGFLLIQAWPENRTDLHAFENLEIIRGRTKQHGQFSLAVVSLNITSLGLRSLKEISDGDVIISGNKNLCYANTINWKKLFGTSGQKTKIISNRGENSCKATGQVCHALCSPEGCWGPEPRDCV Motif0173_bcov_4helix_14531_0001_0002_0001__53__S
DEAAEEVCRYLKKLGDPELAELIERLLERVRKKKDPDLERTLEIIAVAVLYGDPEIARQALRALH VCQGTSNKLTQLGTFEDHFLSLQRMFNNCEVVLGNLEITYVQRNYDLSFLKTIQEVAGYVLIALNTVERIPLENLQIIRGNMYYENSYALAVLSNYDANKTGLKELPMRNLQEILHGAVRFSNNPALCNVESIQWRDIVSSDFLSNMSMDFQNHLGS nside_mot_4baece34555bc5def11fd3c4c5db93f5_0001_000000012_0001_38_48_H_._bcov_4helix_12481_0001_0001__8__C
DRHVADLIQHLLERGVPPEEILELIEDYIRWTGNPRFKKALELLEKLTRQLGDPEEALRLFVERG VCQGTSNKLTQLGTFEDHFLSLQRMFNNCEVVLGNLEITYVQRNYDLSFLKTIQEVAGYVLIALNTVERIPLENLQIIRGNMYYENSYALAVLSNYDANKTGLKELPMRNLQEILHGAVRFSNNPALCNVESIQWRDIVSSDFLSNMSMDFQNHLGS nside_pol_15b3b5b7b23e1cb32ac7084deff429be_0001_1_000000003_0001__50__Q
PLEEVKKVVEEALKDDPELVRAVKTIIEAVKKFENDPIFLELLLRLLIETFGDPRLREALELVRK VCQGTSNKLTQLGTFEDHFLSLQRMFNNCEVVLGNLEITYVQRNYDLSFLKTIQEVAGYVLIALNTVERIPLENLQIIRGNMYYENSYALAVLSNYDANKTGLKELPMRNLQEILHGAVRFSNNPALCNVESIQWRDIVSSDFLSNMSMDFQNHLGS nside_mot_33a3a00fc629d06a96f91cefd1c5e1ea_0001_1_000000011_0001_43_48_H_._bcov_4helix_12241_0001_0001__33__F
SDELFSKVFLKVTELSMIVMNAKTEDEKKTALTKIKQIADKVQDEELSKFVKRALEHVKKEHG RKVCNGIGIGEFKDSLSINATNIKHFKNCTSISGDLHILPVAFRGDSFTHTPPLDPQELDILKTVKEITGFLLIQAWPENRTDLHAFENLEIIRGRTKQHGQFSLAVVSLNITSLGLRSLKEISDGDVIISGNKNLCYANTINWKKLFGTSGQKTKIISNRGENSCKATGQVCHALCSPEGCWGPEPRDCV Motif0628_ems_3hM_2692_0001_0001_0001__62__H
SDELFSKVFLKVTELSAIVMNAKTEDEKKTALTKIKQIADKVQDEELSKFVKRALEHVKKEVG RKVCNGIGIGEFKDSLSINATNIKHFKNCTSISGDLHILPVAFRGDSFTHTPPLDPQELDILKTVKEITGFLLIQAWPENRTDLHAFENLEIIRGRTKQHGQFSLAVVSLNITSLGLRSLKEISDGDVIISGNKNLCYANTINWKKLFGTSGQKTKIISNRGENSCKATGQVCHALCSPEGCWGPEPRDCV Motif0628_ems_3hM_2692_0001_0001_0001__17__A
PLEEVKKVVEEALKDDPELVRAVKTIIEAVKKGENDPIFLELLLRLLIEHFGDPRLREALELVRK VCQGTSNKLTQLGTFEDHFLSLQRMFNNCEVVLGNLEITYVQRNYDLSFLKTIQEVAGYVLIALNTVERIPLENLQIIRGNMYYENSYALAVLSNYDANKTGLKELPMRNLQEILHGAVRFSNNPALCNVESIQWRDIVSSDFLSNMSMDFQNHLGS nside_mot_33a3a00fc629d06a96f91cefd1c5e1ea_0001_1_000000011_0001_43_48_H_._bcov_4helix_12241_0001_0001__50__H
DYTVDLAIKFVEEVVKELKNDPDPRSQKLAEELERLIRLAKNAEDPNKKHTLVHKAFDIAVQAM RKVCNGIGIGEFKDSLSINATNIKHFKNCTSISGDLHILPVAFRGDSFTHTPPLDPQELDILKTVKEITGFLLIQAWPENRTDLHAFENLEIIRGRTKQHGQFSLAVVSLNITSLGLRSLKEISDGDVIISGNKNLCYANTINWKKLFGTSGQKTKIISNRGENSCKATGQVCHALCSPEGCWGPEPRDCV Motif0460_ems_3hM_1930_0001_0001__39__L
DYTVDLAIKFVEEVVDELKNDPDPRSQKLAEELERLIRKAKNAEDPNKKHTLVHKAFDIAVQAM RKVCNGIGIGEFKDSLSINATNIKHFKNCTSISGDLHILPVAFRGDSFTHTPPLDPQELDILKTVKEITGFLLIQAWPENRTDLHAFENLEIIRGRTKQHGQFSLAVVSLNITSLGLRSLKEISDGDVIISGNKNLCYANTINWKKLFGTSGQKTKIISNRGENSCKATGQVCHALCSPEGCWGPEPRDCV Motif0460_ems_3hM_1930_0001_0001__16__D
DELRELINDAQNKNDPELLKKVLELIEELIRRGDPSYQEIVLLLLFVADLLGDPPITRLAEELLK RKVCNGIGIGEFKDSLSINATNIKHFKNCTSISGDLHILPVAFRGDSFTHTPPLDPQELDILKTVKEITGFLLIQAWPENRTDLHAFENLEIIRGRTKQHGQFSLAVVSLNITSLGLRSLKEISDGDVIISGNKNLCYANTINWKKLFGTSGQKTKIISNRGENSCKATGQVCHALCSPEGCWGPEPRDCV Motif0255_bcov_4helix_09340_0001_0001__55__P
DYTVDLAIKFVEEVVKELKNDPDPRSQHLAEELERLIRKAKNAEDPNKKHTLVHKAFDIAVQAM RKVCNGIGIGEFKDSLSINATNIKHFKNCTSISGDLHILPVAFRGDSFTHTPPLDPQELDILKTVKEITGFLLIQAWPENRTDLHAFENLEIIRGRTKQHGQFSLAVVSLNITSLGLRSLKEISDGDVIISGNKNLCYANTINWKKLFGTSGQKTKIISNRGENSCKATGQVCHALCSPEGCWGPEPRDCV Motif0460_ems_3hM_1930_0001_0001__28__H
SELSEEALRLLEEGNPRDAEHVLIDLLFELENRGDKELSELVLEILELLIRGDPDEARKLIKGLT RKVCNGIGIGEFKDSLSINATNIKHFKNCTSISGDLHILPVAFRGDSFTHTPPLDPQELDILKTVKEITGFLLIQAWPENRTDLHAFENLEIIRGRTKQHGQFSLAVVSLNITSLGLRSLKEISDGDVIISGNKNLCYANTINWKKLFGTSGQKTKIISNRGENSCKATGQVCHALCSPEGCWGPEPRDCV Motif0173_bcov_4helix_14531_0001_0002_0001__63__G
SDELFSKVFLKVTELSMIVMNAKTEDEKKTALTKIKQIACKVQDEELSKFVKRALEHVKKEVG RKVCNGIGIGEFKDSLSINATNIKHFKNCTSISGDLHILPVAFRGDSFTHTPPLDPQELDILKTVKEITGFLLIQAWPENRTDLHAFENLEIIRGRTKQHGQFSLAVVSLNITSLGLRSLKEISDGDVIISGNKNLCYANTINWKKLFGTSGQKTKIISNRGENSCKATGQVCHALCSPEGCWGPEPRDCV Motif0628_ems_3hM_2692_0001_0001_0001__40__C
SPDEAKKLLQEAEKLARKQNDRMELAYVEFLKHVLENAKRLNDKRAVESGRELARDALEELQS RKVCNGIGIGEFKDSLSINATNIKHFKNCTSISGDLHILPVAFRGDSFTHTPPLDPQELDILKTVKEITGFLLIQAWPENRTDLHAFENLEIIRGRTKQHGQFSLAVVSLNITSLGLRSLKEISDGDVIISGNKNLCYANTINWKKLFGTSGQKTKIISNRGENSCKATGQVCHALCSPEGCWGPEPRDCV cside_mot_3h_hb1_1541_000000003_0001_2_11_H_._ems_3hC_921_0001_0001_0002_0001__50__G
SLEEVKELIRKLVPDPRLVYALEDLLELLKKGDPLAEEVLRFYLASAREQGDKDLTKAIELVLKT RKVCNGIGIGEFKDSLSINATNIKHFKNCTSISGDLHILPVAFRGDSFTHTPPLDPQELDILKTVKEITGFLLIQAWPENRTDLHAFENLEIIRGRTKQHGQFSLAVVSLNITSLGLRSLKEISDGDVIISGNKNLCYANTINWKKLFGTSGQKTKIISNRGENSCKATGQVCHALCSPEGCWGPEPRDCV cside_mot_bf5a27bd715de8d76fa148d2778c2cdd_0001_1_000000009_0001_37_42_H_._bcov_4helix_00412_0001_0001__20__Y
SELSEEALRLLEEGNPRDAEHVLIDLLFELENRGDKELSELVLEILELLRRGDPDEARKLIKELT RKVCNGIGIGEFKDSLSINATNIKHFKNCTSISGDLHILPVAFRGDSFTHTPPLDPQELDILKTVKEITGFLLIQAWPENRTDLHAFENLEIIRGRTKQHGQFSLAVVSLNITSLGLRSLKEISDGDVIISGNKNLCYANTINWKKLFGTSGQKTKIISNRGENSCKATGQVCHALCSPEGCWGPEPRDCV Motif0173_bcov_4helix_14531_0001_0002_0001__50__R
PLEEVKKVVEEALKDDPELVRAVKTIIEAVKKGENDPITLELLLRLLIETFGDPRLREALELVRK VCQGTSNKLTQLGTFEDHFLSLQRMFNNCEVVLGNLEITYVQRNYDLSFLKTIQEVAGYVLIALNTVERIPLENLQIIRGNMYYENSYALAVLSNYDANKTGLKELPMRNLQEILHGAVRFSNNPALCNVESIQWRDIVSSDFLSNMSMDFQNHLGS nside_mot_33a3a00fc629d06a96f91cefd1c5e1ea_0001_1_000000011_0001_43_48_H_._bcov_4helix_12241_0001_0001__39__T
SLEEVKELIRKLVPDPRLVWALEDLLELLKKGDPLAEEVLRFYLASAREQGDKDLTKAIEPVLKT RKVCNGIGIGEFKDSLSINATNIKHFKNCTSISGDLHILPVAFRGDSFTHTPPLDPQELDILKTVKEITGFLLIQAWPENRTDLHAFENLEIIRGRTKQHGQFSLAVVSLNITSLGLRSLKEISDGDVIISGNKNLCYANTINWKKLFGTSGQKTKIISNRGENSCKATGQVCHALCSPEGCWGPEPRDCV cside_mot_bf5a27bd715de8d76fa148d2778c2cdd_0001_1_000000009_0001_37_42_H_._bcov_4helix_00412_0001_0001__61__P
PLEEVKKVVEEALKDDPELVRAVKTIIEAVKKGENGPIFLELLLRLLIETFGDPRLREALELVRK VCQGTSNKLTQLGTFEDHFLSLQRMFNNCEVVLGNLEITYVQRNYDLSFLKTIQEVAGYVLIALNTVERIPLENLQIIRGNMYYENSYALAVLSNYDANKTGLKELPMRNLQEILHGAVRFSNNPALCNVESIQWRDIVSSDFLSNMSMDFQNHLGS nside_mot_33a3a00fc629d06a96f91cefd1c5e1ea_0001_1_000000011_0001_43_48_H_._bcov_4helix_12241_0001_0001__36__G
SDELFSKVFLKVTELSMIVYNAKTEDEKKTALTKIKQIADKVQDEELSKFVKRALEHVKKEVG RKVCNGIGIGEFKDSLSINATNIKHFKNCTSISGDLHILPVAFRGDSFTHTPPLDPQELDILKTVKEITGFLLIQAWPENRTDLHAFENLEIIRGRTKQHGQFSLAVVSLNITSLGLRSLKEISDGDVIISGNKNLCYANTINWKKLFGTSGQKTKIISNRGENSCKATGQVCHALCSPEGCWGPEPRDCV Motif0628_ems_3hM_2692_0001_0001_0001__20__Y
SLEHVKELIRKLVPDPRLVWALEDLLELLKKGDPLAEEVLRFYLASAREQGDKDLTKAIELVLKT RKVCNGIGIGEFKDSLSINATNIKHFKNCTSISGDLHILPVAFRGDSFTHTPPLDPQELDILKTVKEITGFLLIQAWPENRTDLHAFENLEIIRGRTKQHGQFSLAVVSLNITSLGLRSLKEISDGDVIISGNKNLCYANTINWKKLFGTSGQKTKIISNRGENSCKATGQVCHALCSPEGCWGPEPRDCV cside_mot_bf5a27bd715de8d76fa148d2778c2cdd_0001_1_000000009_0001_37_42_H_._bcov_4helix_00412_0001_0001__4__H
PLEEVKKVVEEALKDDPELVRAVKTIIEAVKKGENYPIFLELLLRLLIETFGDPRLREALELVRK VCQGTSNKLTQLGTFEDHFLSLQRMFNNCEVVLGNLEITYVQRNYDLSFLKTIQEVAGYVLIALNTVERIPLENLQIIRGNMYYENSYALAVLSNYDANKTGLKELPMRNLQEILHGAVRFSNNPALCNVESIQWRDIVSSDFLSNMSMDFQNHLGS nside_mot_33a3a00fc629d06a96f91cefd1c5e1ea_0001_1_000000011_0001_43_48_H_._bcov_4helix_12241_0001_0001__36__Y
SELSEEALRLLEEGNPRDAEHVLIDQLFELENRGDKELSELVLEILELLIRGDPDEARKLIKELT RKVCNGIGIGEFKDSLSINATNIKHFKNCTSISGDLHILPVAFRGDSFTHTPPLDPQELDILKTVKEITGFLLIQAWPENRTDLHAFENLEIIRGRTKQHGQFSLAVVSLNITSLGLRSLKEISDGDVIISGNKNLCYANTINWKKLFGTSGQKTKIISNRGENSCKATGQVCHALCSPEGCWGPEPRDCV Motif0173_bcov_4helix_14531_0001_0002_0001__26__Q
DHWEEVFRWALELLQEATEQNDPTKAKKILEEAHKLLRRELSEEEARAVVRYLKPLVDRELS VCQGTSNKLTQLGTFEDHFLSLQRMFNNCEVVLGNLEITYVQRNYDLSFLKTIQEVAGYVLIALNTVERIPLENLQIIRGNMYYENSYALAVLSNYDANKTGLKELPMRNLQEILHGAVRFSNNPALCNVESIQWRDIVSSDFLSNMSMDFQNHLGS nside_mot_4a0b58da0a66d934d1bcaa80596e03bc_0001_1_000000014_0001_27_32_H_._ems_3hM_1087_0001_0001__55__P
SPDEAKKLLQEAEKLARKQNDRMELAYVEGLKHVLENAKRLNDKRAVESVRELARDALEELQS RKVCNGIGIGEFKDSLSINATNIKHFKNCTSISGDLHILPVAFRGDSFTHTPPLDPQELDILKTVKEITGFLLIQAWPENRTDLHAFENLEIIRGRTKQHGQFSLAVVSLNITSLGLRSLKEISDGDVIISGNKNLCYANTINWKKLFGTSGQKTKIISNRGENSCKATGQVCHALCSPEGCWGPEPRDCV cside_mot_3h_hb1_1541_000000003_0001_2_11_H_._ems_3hC_921_0001_0001_0002_0001__30__G
SDELFSKVFLKVTELSMIVMNAKTEDEKKTALTKIKQIADKVQDEELSFFVKRALEHVKKEVG RKVCNGIGIGEFKDSLSINATNIKHFKNCTSISGDLHILPVAFRGDSFTHTPPLDPQELDILKTVKEITGFLLIQAWPENRTDLHAFENLEIIRGRTKQHGQFSLAVVSLNITSLGLRSLKEISDGDVIISGNKNLCYANTINWKKLFGTSGQKTKIISNRGENSCKATGQVCHALCSPEGCWGPEPRDCV Motif0628_ems_3hM_2692_0001_0001_0001__49__F
SELSGEALRLLEEGNPRDAEHVLIDLLFELENRGDKELSELVLEILELLIRGDPDEARKLIKELT RKVCNGIGIGEFKDSLSINATNIKHFKNCTSISGDLHILPVAFRGDSFTHTPPLDPQELDILKTVKEITGFLLIQAWPENRTDLHAFENLEIIRGRTKQHGQFSLAVVSLNITSLGLRSLKEISDGDVIISGNKNLCYANTINWKKLFGTSGQKTKIISNRGENSCKATGQVCHALCSPEGCWGPEPRDCV Motif0173_bcov_4helix_14531_0001_0002_0001__5__G
SYELFSKVFLKVTELSMIVMNAKTEDEKKTALTKIKQIADKVQDEELSKFVKRALEHVKKEVG RKVCNGIGIGEFKDSLSINATNIKHFKNCTSISGDLHILPVAFRGDSFTHTPPLDPQELDILKTVKEITGFLLIQAWPENRTDLHAFENLEIIRGRTKQHGQFSLAVVSLNITSLGLRSLKEISDGDVIISGNKNLCYANTINWKKLFGTSGQKTKIISNRGENSCKATGQVCHALCSPEGCWGPEPRDCV Motif0628_ems_3hM_2692_0001_0001_0001__2__Y
DDESLKLLLILVQIQLALERGEISNDQAKELAKRVEEKARKLGDEQVQRNVENVKEVMERFG VCQGTSNKLTQLGTFEDHFLSLQRMFNNCEVVLGNLEITYVQRNYDLSFLKTIQEVAGYVLIALNTVERIPLENLQIIRGNMYYENSYALAVLSNYDANKTGLKELPMRNLQEILHGAVRFSNNPALCNVESIQWRDIVSSDFLSNMSMDFQNHLGS nside_mot_359448c81ec7171dd466f2d64631b9c5_0001_1_000000012_0001_35_44_H_._HHH_eva_0380_0001_0001__58__M
DYTVDLAIKFVEEVVKELKNDPDPRSQKLAEELERLIRHAKNAEDPNKKHTLVHKAFDIAVQAM RKVCNGIGIGEFKDSLSINATNIKHFKNCTSISGDLHILPVAFRGDSFTHTPPLDPQELDILKTVKEITGFLLIQAWPENRTDLHAFENLEIIRGRTKQHGQFSLAVVSLNITSLGLRSLKEISDGDVIISGNKNLCYANTINWKKLFGTSGQKTKIISNRGENSCKATGQVCHALCSPEGCWGPEPRDCV Motif0460_ems_3hM_1930_0001_0001__39__H
SPDEAKKLLQEAEKLARKQNDRMVLAYVEFLKHVLENAKRLNDKRAVESVRELARDALEELQS RKVCNGIGIGEFKDSLSINATNIKHFKNCTSISGDLHILPVAFRGDSFTHTPPLDPQELDILKTVKEITGFLLIQAWPENRTDLHAFENLEIIRGRTKQHGQFSLAVVSLNITSLGLRSLKEISDGDVIISGNKNLCYANTINWKKLFGTSGQKTKIISNRGENSCKATGQVCHALCSPEGCWGPEPRDCV cside_mot_3h_hb1_1541_000000003_0001_2_11_H_._ems_3hC_921_0001_0001_0002_0001__24__V
PLEEVKKVVEEALKDDPELVRAVKTIIEAVKKGENDPIFLELLLRLLIETFGDPRLREALESVRK VCQGTSNKLTQLGTFEDHFLSLQRMFNNCEVVLGNLEITYVQRNYDLSFLKTIQEVAGYVLIALNTVERIPLENLQIIRGNMYYENSYALAVLSNYDANKTGLKELPMRNLQEILHGAVRFSNNPALCNVESIQWRDIVSSDFLSNMSMDFQNHLGS nside_mot_33a3a00fc629d06a96f91cefd1c5e1ea_0001_1_000000011_0001_43_48_H_._bcov_4helix_12241_0001_0001__62__S
DYTVDLAIKFVEEVVKELKNDPDPRSQKLAEELERLIRKYKNAEDPNKKHTLVHKAFDIAVQAM RKVCNGIGIGEFKDSLSINATNIKHFKNCTSISGDLHILPVAFRGDSFTHTPPLDPQELDILKTVKEITGFLLIQAWPENRTDLHAFENLEIIRGRTKQHGQFSLAVVSLNITSLGLRSLKEISDGDVIISGNKNLCYANTINWKKLFGTSGQKTKIISNRGENSCKATGQVCHALCSPEGCWGPEPRDCV Motif0460_ems_3hM_1930_0001_0001__40__Y
DHWEEVFRWALELLQEATEQNDPTKAKKILEEAHKLLRHELSEEEARAVVRYLKQLVDRELS VCQGTSNKLTQLGTFEDHFLSLQRMFNNCEVVLGNLEITYVQRNYDLSFLKTIQEVAGYVLIALNTVERIPLENLQIIRGNMYYENSYALAVLSNYDANKTGLKELPMRNLQEILHGAVRFSNNPALCNVESIQWRDIVSSDFLSNMSMDFQNHLGS nside_mot_4a0b58da0a66d934d1bcaa80596e03bc_0001_1_000000014_0001_27_32_H_._ems_3hM_1087_0001_0001__39__H
DDESLKLLLSLVQIQLALERGEISNDQAKELAKRVEEKARKLGDEQVQRNVENVKEVIERFG VCQGTSNKLTQLGTFEDHFLSLQRMFNNCEVVLGNLEITYVQRNYDLSFLKTIQEVAGYVLIALNTVERIPLENLQIIRGNMYYENSYALAVLSNYDANKTGLKELPMRNLQEILHGAVRFSNNPALCNVESIQWRDIVSSDFLSNMSMDFQNHLGS nside_mot_359448c81ec7171dd466f2d64631b9c5_0001_1_000000012_0001_35_44_H_._HHH_eva_0380_0001_0001__10__S
SDELFSKVFLKVTELSMIVMNAKTEDEKKTALAKIKQIADKVQDEELSKFVKRALEHVKKEVG RKVCNGIGIGEFKDSLSINATNIKHFKNCTSISGDLHILPVAFRGDSFTHTPPLDPQELDILKTVKEITGFLLIQAWPENRTDLHAFENLEIIRGRTKQHGQFSLAVVSLNITSLGLRSLKEISDGDVIISGNKNLCYANTINWKKLFGTSGQKTKIISNRGENSCKATGQVCHALCSPEGCWGPEPRDCV Motif0628_ems_3hM_2692_0001_0001_0001__33__A
SPDEAKKLLQEAEKLARKQNDRMELAYVEFLKHVLENAKRLNDKRAVESVREMARDALEELQS RKVCNGIGIGEFKDSLSINATNIKHFKNCTSISGDLHILPVAFRGDSFTHTPPLDPQELDILKTVKEITGFLLIQAWPENRTDLHAFENLEIIRGRTKQHGQFSLAVVSLNITSLGLRSLKEISDGDVIISGNKNLCYANTINWKKLFGTSGQKTKIISNRGENSCKATGQVCHALCSPEGCWGPEPRDCV cside_mot_3h_hb1_1541_000000003_0001_2_11_H_._ems_3hC_921_0001_0001_0002_0001__53__M
DEKRELINDAQNKNDPELLKKVLELIEELIRRGDPSYQEIVLLLLFVADLLGDPEITRLAEELLK RKVCNGIGIGEFKDSLSINATNIKHFKNCTSISGDLHILPVAFRGDSFTHTPPLDPQELDILKTVKEITGFLLIQAWPENRTDLHAFENLEIIRGRTKQHGQFSLAVVSLNITSLGLRSLKEISDGDVIISGNKNLCYANTINWKKLFGTSGQKTKIISNRGENSCKATGQVCHALCSPEGCWGPEPRDCV Motif0255_bcov_4helix_09340_0001_0001__3__K
DELRELINDAQNKNDPELLKKVLELIEELIRRGDPSYQEIVLLLLFVADLLGYPEITRLAEELLK RKVCNGIGIGEFKDSLSINATNIKHFKNCTSISGDLHILPVAFRGDSFTHTPPLDPQELDILKTVKEITGFLLIQAWPENRTDLHAFENLEIIRGRTKQHGQFSLAVVSLNITSLGLRSLKEISDGDVIISGNKNLCYANTINWKKLFGTSGQKTKIISNRGENSCKATGQVCHALCSPEGCWGPEPRDCV Motif0255_bcov_4helix_09340_0001_0001__53__Y
DDESLKLLLILVQIQLALERGEISNDQAKELAKRVEEKARKLGDERVQRNVENVKEVIERFG VCQGTSNKLTQLGTFEDHFLSLQRMFNNCEVVLGNLEITYVQRNYDLSFLKTIQEVAGYVLIALNTVERIPLENLQIIRGNMYYENSYALAVLSNYDANKTGLKELPMRNLQEILHGAVRFSNNPALCNVESIQWRDIVSSDFLSNMSMDFQNHLGS nside_mot_359448c81ec7171dd466f2d64631b9c5_0001_1_000000012_0001_35_44_H_._HHH_eva_0380_0001_0001__46__R
DRHVADLIQHLLERGVPPEEILSLIEDYIRWTGNPRFKKALELLEKLTRELGDPEEALRLFVERG VCQGTSNKLTQLGTFEDHFLSLQRMFNNCEVVLGNLEITYVQRNYDLSFLKTIQEVAGYVLIALNTVERIPLENLQIIRGNMYYENSYALAVLSNYDANKTGLKELPMRNLQEILHGAVRFSNNPALCNVESIQWRDIVSSDFLSNMSMDFQNHLGS nside_pol_15b3b5b7b23e1cb32ac7084deff429be_0001_1_000000003_0001__23__S
DDESLKLLLILVQIQLALERGEISNDQAKELCKRVEEKARKLGDEQVQRNVENVKEVIERFG VCQGTSNKLTQLGTFEDHFLSLQRMFNNCEVVLGNLEITYVQRNYDLSFLKTIQEVAGYVLIALNTVERIPLENLQIIRGNMYYENSYALAVLSNYDANKTGLKELPMRNLQEILHGAVRFSNNPALCNVESIQWRDIVSSDFLSNMSMDFQNHLGS nside_mot_359448c81ec7171dd466f2d64631b9c5_0001_1_000000012_0001_35_44_H_._HHH_eva_0380_0001_0001__32__C
DYTVDLAIKFVEEVVKELKNDPDPRSQKLAEELERLIRKAKNAEDPNKKHTLVHCAFDIAVQAM RKVCNGIGIGEFKDSLSINATNIKHFKNCTSISGDLHILPVAFRGDSFTHTPPLDPQELDILKTVKEITGFLLIQAWPENRTDLHAFENLEIIRGRTKQHGQFSLAVVSLNITSLGLRSLKEISDGDVIISGNKNLCYANTINWKKLFGTSGQKTKIISNRGENSCKATGQVCHALCSPEGCWGPEPRDCV Motif0460_ems_3hM_1930_0001_0001__55__C
SPDEAKKLLQEAEKLARKQNDRMELAYVEFLKHVLENAKRLNDKRAVEAVRELARDALEELQS RKVCNGIGIGEFKDSLSINATNIKHFKNCTSISGDLHILPVAFRGDSFTHTPPLDPQELDILKTVKEITGFLLIQAWPENRTDLHAFENLEIIRGRTKQHGQFSLAVVSLNITSLGLRSLKEISDGDVIISGNKNLCYANTINWKKLFGTSGQKTKIISNRGENSCKATGQVCHALCSPEGCWGPEPRDCV cside_mot_3h_hb1_1541_000000003_0001_2_11_H_._ems_3hC_921_0001_0001_0002_0001__49__A
DEAAEEVLRYLKKLGDPELAELIERLLERVRKKKDPDLERDLEIIAVAVLYGDPEIARQALRALH VCQGTSNKLTQLGTFEDHFLSLQRMFNNCEVVLGNLEITYVQRNYDLSFLKTIQEVAGYVLIALNTVERIPLENLQIIRGNMYYENSYALAVLSNYDANKTGLKELPMRNLQEILHGAVRFSNNPALCNVESIQWRDIVSSDFLSNMSMDFQNHLGS nside_mot_4baece34555bc5def11fd3c4c5db93f5_0001_000000012_0001_38_48_H_._bcov_4helix_12481_0001_0001__41__D
DEAAEEVLRYLKKLGDPELAELIERWLERVRKKKDPDLERTLEIIAVAVLYGDPEIARQALRALH VCQGTSNKLTQLGTFEDHFLSLQRMFNNCEVVLGNLEITYVQRNYDLSFLKTIQEVAGYVLIALNTVERIPLENLQIIRGNMYYENSYALAVLSNYDANKTGLKELPMRNLQEILHGAVRFSNNPALCNVESIQWRDIVSSDFLSNMSMDFQNHLGS nside_mot_4baece34555bc5def11fd3c4c5db93f5_0001_000000012_0001_38_48_H_._bcov_4helix_12481_0001_0001__26__W
SELSEEALRLLEEGNPRDAEHVLIDLLFELENRGDKELSELVLEILGLLIRGDPDEARKLIKELT RKVCNGIGIGEFKDSLSINATNIKHFKNCTSISGDLHILPVAFRGDSFTHTPPLDPQELDILKTVKEITGFLLIQAWPENRTDLHAFENLEIIRGRTKQHGQFSLAVVSLNITSLGLRSLKEISDGDVIISGNKNLCYANTINWKKLFGTSGQKTKIISNRGENSCKATGQVCHALCSPEGCWGPEPRDCV Motif0173_bcov_4helix_14531_0001_0002_0001__47__G
DYTVDLAIKFVEEVVKELKNEPDPRSQKLAEELERLIRKAKNAEDPNKKHTLVHKAFDIAVQAM RKVCNGIGIGEFKDSLSINATNIKHFKNCTSISGDLHILPVAFRGDSFTHTPPLDPQELDILKTVKEITGFLLIQAWPENRTDLHAFENLEIIRGRTKQHGQFSLAVVSLNITSLGLRSLKEISDGDVIISGNKNLCYANTINWKKLFGTSGQKTKIISNRGENSCKATGQVCHALCSPEGCWGPEPRDCV Motif0460_ems_3hM_1930_0001_0001__21__E
PLEEVKKVVEEALKDDPELVRAVKTIIEAVKKGENDPIFLELLLRLLIETFGDPRLREALEDVRK VCQGTSNKLTQLGTFEDHFLSLQRMFNNCEVVLGNLEITYVQRNYDLSFLKTIQEVAGYVLIALNTVERIPLENLQIIRGNMYYENSYALAVLSNYDANKTGLKELPMRNLQEILHGAVRFSNNPALCNVESIQWRDIVSSDFLSNMSMDFQNHLGS nside_mot_33a3a00fc629d06a96f91cefd1c5e1ea_0001_1_000000011_0001_43_48_H_._bcov_4helix_12241_0001_0001__62__D
DEAAEEVLRYLKKLGDPELAELIERLLERVRKKKDPDLERTLEIIAVAVLYGDPEIALQALRALH VCQGTSNKLTQLGTFEDHFLSLQRMFNNCEVVLGNLEITYVQRNYDLSFLKTIQEVAGYVLIALNTVERIPLENLQIIRGNMYYENSYALAVLSNYDANKTGLKELPMRNLQEILHGAVRFSNNPALCNVESIQWRDIVSSDFLSNMSMDFQNHLGS nside_mot_4baece34555bc5def11fd3c4c5db93f5_0001_000000012_0001_38_48_H_._bcov_4helix_12481_0001_0001__58__L
DELRELINDAQNKNDPELLKKVLELIEELIRRGDPSYQEIVLLLLFVADLLEDPEITRLAEELLK RKVCNGIGIGEFKDSLSINATNIKHFKNCTSISGDLHILPVAFRGDSFTHTPPLDPQELDILKTVKEITGFLLIQAWPENRTDLHAFENLEIIRGRTKQHGQFSLAVVSLNITSLGLRSLKEISDGDVIISGNKNLCYANTINWKKLFGTSGQKTKIISNRGENSCKATGQVCHALCSPEGCWGPEPRDCV Motif0255_bcov_4helix_09340_0001_0001__52__E
DRCVADLIQHLLERGVPPEEILELIEDYIRWTGNPRFKKALELLEKLTRELGDPEEALRLFVERG VCQGTSNKLTQLGTFEDHFLSLQRMFNNCEVVLGNLEITYVQRNYDLSFLKTIQEVAGYVLIALNTVERIPLENLQIIRGNMYYENSYALAVLSNYDANKTGLKELPMRNLQEILHGAVRFSNNPALCNVESIQWRDIVSSDFLSNMSMDFQNHLGS nside_pol_15b3b5b7b23e1cb32ac7084deff429be_0001_1_000000003_0001__3__C
SLEEVKELIRKLVPDPRLVWALEDLLELLKKGDPLAEEVLRFYLASAREQGFKDLTKAIELVLKT RKVCNGIGIGEFKDSLSINATNIKHFKNCTSISGDLHILPVAFRGDSFTHTPPLDPQELDILKTVKEITGFLLIQAWPENRTDLHAFENLEIIRGRTKQHGQFSLAVVSLNITSLGLRSLKEISDGDVIISGNKNLCYANTINWKKLFGTSGQKTKIISNRGENSCKATGQVCHALCSPEGCWGPEPRDCV cside_mot_bf5a27bd715de8d76fa148d2778c2cdd_0001_1_000000009_0001_37_42_H_._bcov_4helix_00412_0001_0001__52__F
PLEEVKKVVEEALKDDPELVRAVKTIIEAVKKGENDPIFLDLLLRLLIETFGDPRLREALELVRK VCQGTSNKLTQLGTFEDHFLSLQRMFNNCEVVLGNLEITYVQRNYDLSFLKTIQEVAGYVLIALNTVERIPLENLQIIRGNMYYENSYALAVLSNYDANKTGLKELPMRNLQEILHGAVRFSNNPALCNVESIQWRDIVSSDFLSNMSMDFQNHLGS nside_mot_33a3a00fc629d06a96f91cefd1c5e1ea_0001_1_000000011_0001_43_48_H_._bcov_4helix_12241_0001_0001__41__D
DYTVDLAIPFVEEVVKELKNDPDPRSQKLAEELERLIRKAKNAEDPNKKHTLVHKAFDIAVQAM RKVCNGIGIGEFKDSLSINATNIKHFKNCTSISGDLHILPVAFRGDSFTHTPPLDPQELDILKTVKEITGFLLIQAWPENRTDLHAFENLEIIRGRTKQHGQFSLAVVSLNITSLGLRSLKEISDGDVIISGNKNLCYANTINWKKLFGTSGQKTKIISNRGENSCKATGQVCHALCSPEGCWGPEPRDCV Motif0460_ems_3hM_1930_0001_0001__9__P
DYTVDLAIKFVEEVVKELKNDPDPRSQKLAEELERLIRKAKVAEDPNKKHTLVHKAFDIAVQAM RKVCNGIGIGEFKDSLSINATNIKHFKNCTSISGDLHILPVAFRGDSFTHTPPLDPQELDILKTVKEITGFLLIQAWPENRTDLHAFENLEIIRGRTKQHGQFSLAVVSLNITSLGLRSLKEISDGDVIISGNKNLCYANTINWKKLFGTSGQKTKIISNRGENSCKATGQVCHALCSPEGCWGPEPRDCV Motif0460_ems_3hM_1930_0001_0001__42__V
DELRELINDAQNKNDPELLKKVLELIEELIRRGDPSYQEIVLLLLFVADLGGDPEITRLAEELLK RKVCNGIGIGEFKDSLSINATNIKHFKNCTSISGDLHILPVAFRGDSFTHTPPLDPQELDILKTVKEITGFLLIQAWPENRTDLHAFENLEIIRGRTKQHGQFSLAVVSLNITSLGLRSLKEISDGDVIISGNKNLCYANTINWKKLFGTSGQKTKIISNRGENSCKATGQVCHALCSPEGCWGPEPRDCV Motif0255_bcov_4helix_09340_0001_0001__51__G
SLEEVKELIRKLVPDPRLVWALEDLLETLKKGDPLAEEVLRFYLASAREQGDKDLTKAIELVLKT RKVCNGIGIGEFKDSLSINATNIKHFKNCTSISGDLHILPVAFRGDSFTHTPPLDPQELDILKTVKEITGFLLIQAWPENRTDLHAFENLEIIRGRTKQHGQFSLAVVSLNITSLGLRSLKEISDGDVIISGNKNLCYANTINWKKLFGTSGQKTKIISNRGENSCKATGQVCHALCSPEGCWGPEPRDCV cside_mot_bf5a27bd715de8d76fa148d2778c2cdd_0001_1_000000009_0001_37_42_H_._bcov_4helix_00412_0001_0001__28__T
SLEEVKELIRKLVPDPRLVWALEDLLELLKKGDPLAEEVLRFYAASAREQGDKDLTKAIELVLKT RKVCNGIGIGEFKDSLSINATNIKHFKNCTSISGDLHILPVAFRGDSFTHTPPLDPQELDILKTVKEITGFLLIQAWPENRTDLHAFENLEIIRGRTKQHGQFSLAVVSLNITSLGLRSLKEISDGDVIISGNKNLCYANTINWKKLFGTSGQKTKIISNRGENSCKATGQVCHALCSPEGCWGPEPRDCV cside_mot_bf5a27bd715de8d76fa148d2778c2cdd_0001_1_000000009_0001_37_42_H_._bcov_4helix_00412_0001_0001__44__A
DELRELINDAQNKNDPELLKKVLELIEELIRRGDPSYQEIVLLLLFVADLLGDPEITRLAIELLK RKVCNGIGIGEFKDSLSINATNIKHFKNCTSISGDLHILPVAFRGDSFTHTPPLDPQELDILKTVKEITGFLLIQAWPENRTDLHAFENLEIIRGRTKQHGQFSLAVVSLNITSLGLRSLKEISDGDVIISGNKNLCYANTINWKKLFGTSGQKTKIISNRGENSCKATGQVCHALCSPEGCWGPEPRDCV Motif0255_bcov_4helix_09340_0001_0001__61__I
DEAAEEVLRYLKKLGDPELAELIERLLERVRKKKDPDLERTLEIIADAVLYGDPEIARQALRALH VCQGTSNKLTQLGTFEDHFLSLQRMFNNCEVVLGNLEITYVQRNYDLSFLKTIQEVAGYVLIALNTVERIPLENLQIIRGNMYYENSYALAVLSNYDANKTGLKELPMRNLQEILHGAVRFSNNPALCNVESIQWRDIVSSDFLSNMSMDFQNHLGS nside_mot_4baece34555bc5def11fd3c4c5db93f5_0001_000000012_0001_38_48_H_._bcov_4helix_12481_0001_0001__47__D
DDESLKLLLILVQIQLALERPEISNDQAKELAKRVEEKARKLGDEQVQRNVENVKEVIERFG VCQGTSNKLTQLGTFEDHFLSLQRMFNNCEVVLGNLEITYVQRNYDLSFLKTIQEVAGYVLIALNTVERIPLENLQIIRGNMYYENSYALAVLSNYDANKTGLKELPMRNLQEILHGAVRFSNNPALCNVESIQWRDIVSSDFLSNMSMDFQNHLGS nside_mot_359448c81ec7171dd466f2d64631b9c5_0001_1_000000012_0001_35_44_H_._HHH_eva_0380_0001_0001__21__P
DYTVDLAIKFVEEVVKELKNDPDPRSQKLAEELERLIRKAKNAEDPNKKHLLVHKAFDIAVQAM RKVCNGIGIGEFKDSLSINATNIKHFKNCTSISGDLHILPVAFRGDSFTHTPPLDPQELDILKTVKEITGFLLIQAWPENRTDLHAFENLEIIRGRTKQHGQFSLAVVSLNITSLGLRSLKEISDGDVIISGNKNLCYANTINWKKLFGTSGQKTKIISNRGENSCKATGQVCHALCSPEGCWGPEPRDCV Motif0460_ems_3hM_1930_0001_0001__51__L
PLEEVKKVVEEALKDDPELVRAVKTIIEAVKKGENDPIFLELLLRLLIETFGDPGLREALELVRK VCQGTSNKLTQLGTFEDHFLSLQRMFNNCEVVLGNLEITYVQRNYDLSFLKTIQEVAGYVLIALNTVERIPLENLQIIRGNMYYENSYALAVLSNYDANKTGLKELPMRNLQEILHGAVRFSNNPALCNVESIQWRDIVSSDFLSNMSMDFQNHLGS nside_mot_33a3a00fc629d06a96f91cefd1c5e1ea_0001_1_000000011_0001_43_48_H_._bcov_4helix_12241_0001_0001__55__G
SDELFSKVFLKVTELSMIVMNAKTEDEKKTALTKIKQIADKVQDEELSKFVKRALEHVKFEVG RKVCNGIGIGEFKDSLSINATNIKHFKNCTSISGDLHILPVAFRGDSFTHTPPLDPQELDILKTVKEITGFLLIQAWPENRTDLHAFENLEIIRGRTKQHGQFSLAVVSLNITSLGLRSLKEISDGDVIISGNKNLCYANTINWKKLFGTSGQKTKIISNRGENSCKATGQVCHALCSPEGCWGPEPRDCV Motif0628_ems_3hM_2692_0001_0001_0001__60__F
DELRELINDAQNKNDPELLKKVLELIEELIRRGDPSYQEIVLLLLFVADLEGDPEITRLAEELLK RKVCNGIGIGEFKDSLSINATNIKHFKNCTSISGDLHILPVAFRGDSFTHTPPLDPQELDILKTVKEITGFLLIQAWPENRTDLHAFENLEIIRGRTKQHGQFSLAVVSLNITSLGLRSLKEISDGDVIISGNKNLCYANTINWKKLFGTSGQKTKIISNRGENSCKATGQVCHALCSPEGCWGPEPRDCV Motif0255_bcov_4helix_09340_0001_0001__51__E
DDESLKLLLILVQIQLALERGEISNDQAKELAKRVEEKARKLGDEQVQRNVENVKEVIEDFG VCQGTSNKLTQLGTFEDHFLSLQRMFNNCEVVLGNLEITYVQRNYDLSFLKTIQEVAGYVLIALNTVERIPLENLQIIRGNMYYENSYALAVLSNYDANKTGLKELPMRNLQEILHGAVRFSNNPALCNVESIQWRDIVSSDFLSNMSMDFQNHLGS nside_mot_359448c81ec7171dd466f2d64631b9c5_0001_1_000000012_0001_35_44_H_._HHH_eva_0380_0001_0001__60__D
DEAAEEVLRYLKKWGDPELAELIERLLERVRKKKDPDLERTLEIIAVAVLYGDPEIARQALRALH VCQGTSNKLTQLGTFEDHFLSLQRMFNNCEVVLGNLEITYVQRNYDLSFLKTIQEVAGYVLIALNTVERIPLENLQIIRGNMYYENSYALAVLSNYDANKTGLKELPMRNLQEILHGAVRFSNNPALCNVESIQWRDIVSSDFLSNMSMDFQNHLGS nside_mot_4baece34555bc5def11fd3c4c5db93f5_0001_000000012_0001_38_48_H_._bcov_4helix_12481_0001_0001__14__W
DHWEEVFRWALELLQEATEQNDPTKAKKILEEAHKLLRRELSEEEARAVVRYLKQLMDRELS VCQGTSNKLTQLGTFEDHFLSLQRMFNNCEVVLGNLEITYVQRNYDLSFLKTIQEVAGYVLIALNTVERIPLENLQIIRGNMYYENSYALAVLSNYDANKTGLKELPMRNLQEILHGAVRFSNNPALCNVESIQWRDIVSSDFLSNMSMDFQNHLGS nside_mot_4a0b58da0a66d934d1bcaa80596e03bc_0001_1_000000014_0001_27_32_H_._ems_3hM_1087_0001_0001__57__M
SDELFEKVFLKVTELSMIVMNAKTEDEKKTALTKIKQIADKVQDEELSKFVKRALEHVKKEVG RKVCNGIGIGEFKDSLSINATNIKHFKNCTSISGDLHILPVAFRGDSFTHTPPLDPQELDILKTVKEITGFLLIQAWPENRTDLHAFENLEIIRGRTKQHGQFSLAVVSLNITSLGLRSLKEISDGDVIISGNKNLCYANTINWKKLFGTSGQKTKIISNRGENSCKATGQVCHALCSPEGCWGPEPRDCV Motif0628_ems_3hM_2692_0001_0001_0001__6__E
DELRELINDAQNKNDPELLKKVLCLIEELIRRGDPSYQEIVLLLLFVADLLGDPEITRLAEELLK RKVCNGIGIGEFKDSLSINATNIKHFKNCTSISGDLHILPVAFRGDSFTHTPPLDPQELDILKTVKEITGFLLIQAWPENRTDLHAFENLEIIRGRTKQHGQFSLAVVSLNITSLGLRSLKEISDGDVIISGNKNLCYANTINWKKLFGTSGQKTKIISNRGENSCKATGQVCHALCSPEGCWGPEPRDCV Motif0255_bcov_4helix_09340_0001_0001__24__C
DEEQETRLKLLLLLVQLQHLAKKDPDTAETEHDKIYKLAKKLGDETIRENAENAKRIVQELK VCQGTSNKLTQLGTFEDHFLSLQRMFNNCEVVLGNLEITYVQRNYDLSFLKTIQEVAGYVLIALNTVERIPLENLQIIRGNMYYENSYALAVLSNYDANKTGLKELPMRNLQEILHGAVRFSNNPALCNVESIQWRDIVSSDFLSNMSMDFQNHLGS nside_mot_359448c81ec7171dd466f2d64631b9c5_0001_1_000000012_0001_35_44_H_._ems_3hM_1581_0001_0003_0001__32__H
SLEEVKELIRKLVPDPRLVWALEDLLELLKKGDPLAEEVLRFYLASAREQGDKDLTKAIELVSKT RKVCNGIGIGEFKDSLSINATNIKHFKNCTSISGDLHILPVAFRGDSFTHTPPLDPQELDILKTVKEITGFLLIQAWPENRTDLHAFENLEIIRGRTKQHGQFSLAVVSLNITSLGLRSLKEISDGDVIISGNKNLCYANTINWKKLFGTSGQKTKIISNRGENSCKATGQVCHALCSPEGCWGPEPRDCV cside_mot_bf5a27bd715de8d76fa148d2778c2cdd_0001_1_000000009_0001_37_42_H_._bcov_4helix_00412_0001_0001__63__S
DHWEEVFRWALCLLQEATEQNDPTKAKKILEEAHKLLRRELSEEEARAVVRYLKQLVDRELS VCQGTSNKLTQLGTFEDHFLSLQRMFNNCEVVLGNLEITYVQRNYDLSFLKTIQEVAGYVLIALNTVERIPLENLQIIRGNMYYENSYALAVLSNYDANKTGLKELPMRNLQEILHGAVRFSNNPALCNVESIQWRDIVSSDFLSNMSMDFQNHLGS nside_mot_4a0b58da0a66d934d1bcaa80596e03bc_0001_1_000000014_0001_27_32_H_._ems_3hM_1087_0001_0001__12__C
SELSEEALRLLEEGNPRDAEHVLIDLLFELENRGDKELSELVLEILELLIRCDPDEARKLIKELT RKVCNGIGIGEFKDSLSINATNIKHFKNCTSISGDLHILPVAFRGDSFTHTPPLDPQELDILKTVKEITGFLLIQAWPENRTDLHAFENLEIIRGRTKQHGQFSLAVVSLNITSLGLRSLKEISDGDVIISGNKNLCYANTINWKKLFGTSGQKTKIISNRGENSCKATGQVCHALCSPEGCWGPEPRDCV Motif0173_bcov_4helix_14531_0001_0002_0001__52__C
SPDEAKKLLQEAEKLARKQNDRMELAYVEFLKHVLENAKRLNDKRAVESVRELFRDALEELQS RKVCNGIGIGEFKDSLSINATNIKHFKNCTSISGDLHILPVAFRGDSFTHTPPLDPQELDILKTVKEITGFLLIQAWPENRTDLHAFENLEIIRGRTKQHGQFSLAVVSLNITSLGLRSLKEISDGDVIISGNKNLCYANTINWKKLFGTSGQKTKIISNRGENSCKATGQVCHALCSPEGCWGPEPRDCV cside_mot_3h_hb1_1541_000000003_0001_2_11_H_._ems_3hC_921_0001_0001_0002_0001__54__F
SELSEEALRLLEEGNPRDAEHVLIDLLFELENRGDRELSELVLEILELLIRGDPDEARKLIKELT RKVCNGIGIGEFKDSLSINATNIKHFKNCTSISGDLHILPVAFRGDSFTHTPPLDPQELDILKTVKEITGFLLIQAWPENRTDLHAFENLEIIRGRTKQHGQFSLAVVSLNITSLGLRSLKEISDGDVIISGNKNLCYANTINWKKLFGTSGQKTKIISNRGENSCKATGQVCHALCSPEGCWGPEPRDCV Motif0173_bcov_4helix_14531_0001_0002_0001__36__R
DELEELINDAQNKNDPELLKKVLELIEELIRRGDPSYQEIVLLLLFVADLLGDPEITRLAEELLK RKVCNGIGIGEFKDSLSINATNIKHFKNCTSISGDLHILPVAFRGDSFTHTPPLDPQELDILKTVKEITGFLLIQAWPENRTDLHAFENLEIIRGRTKQHGQFSLAVVSLNITSLGLRSLKEISDGDVIISGNKNLCYANTINWKKLFGTSGQKTKIISNRGENSCKATGQVCHALCSPEGCWGPEPRDCV Motif0255_bcov_4helix_09340_0001_0001__4__E
SLEEVKELIRKLVPDPRLVWAWEDLLELLKKGDPLAEEVLRFYLASAREQGDKDLTKAIELVLKT RKVCNGIGIGEFKDSLSINATNIKHFKNCTSISGDLHILPVAFRGDSFTHTPPLDPQELDILKTVKEITGFLLIQAWPENRTDLHAFENLEIIRGRTKQHGQFSLAVVSLNITSLGLRSLKEISDGDVIISGNKNLCYANTINWKKLFGTSGQKTKIISNRGENSCKATGQVCHALCSPEGCWGPEPRDCV cside_mot_bf5a27bd715de8d76fa148d2778c2cdd_0001_1_000000009_0001_37_42_H_._bcov_4helix_00412_0001_0001__22__W
SPDEAKKLLQEAEKLARKQNDRMELAYVEFLKHVLENAKRENDKRAVESVRELARDALEELQS RKVCNGIGIGEFKDSLSINATNIKHFKNCTSISGDLHILPVAFRGDSFTHTPPLDPQELDILKTVKEITGFLLIQAWPENRTDLHAFENLEIIRGRTKQHGQFSLAVVSLNITSLGLRSLKEISDGDVIISGNKNLCYANTINWKKLFGTSGQKTKIISNRGENSCKATGQVCHALCSPEGCWGPEPRDCV cside_mot_3h_hb1_1541_000000003_0001_2_11_H_._ems_3hC_921_0001_0001_0002_0001__41__E
DELRELINDAQNKNDPELLKKVLELIEELIRRGDPSYQEIVLLLLFVARLLGDPEITRLAEELLK RKVCNGIGIGEFKDSLSINATNIKHFKNCTSISGDLHILPVAFRGDSFTHTPPLDPQELDILKTVKEITGFLLIQAWPENRTDLHAFENLEIIRGRTKQHGQFSLAVVSLNITSLGLRSLKEISDGDVIISGNKNLCYANTINWKKLFGTSGQKTKIISNRGENSCKATGQVCHALCSPEGCWGPEPRDCV Motif0255_bcov_4helix_09340_0001_0001__49__R
PLEEVKKVVEEALKDDPELVRAVKTIIEAVKKGKNDPIFLELLLRLLIETFGDPRLREALELVRK VCQGTSNKLTQLGTFEDHFLSLQRMFNNCEVVLGNLEITYVQRNYDLSFLKTIQEVAGYVLIALNTVERIPLENLQIIRGNMYYENSYALAVLSNYDANKTGLKELPMRNLQEILHGAVRFSNNPALCNVESIQWRDIVSSDFLSNMSMDFQNHLGS nside_mot_33a3a00fc629d06a96f91cefd1c5e1ea_0001_1_000000011_0001_43_48_H_._bcov_4helix_12241_0001_0001__34__K
DEAAEEVLRHLKKLGDPELAELIERLLERVRKKKDPDLERTLEIIAVAVLYGDPEIARQALRALH VCQGTSNKLTQLGTFEDHFLSLQRMFNNCEVVLGNLEITYVQRNYDLSFLKTIQEVAGYVLIALNTVERIPLENLQIIRGNMYYENSYALAVLSNYDANKTGLKELPMRNLQEILHGAVRFSNNPALCNVESIQWRDIVSSDFLSNMSMDFQNHLGS nside_mot_4baece34555bc5def11fd3c4c5db93f5_0001_000000012_0001_38_48_H_._bcov_4helix_12481_0001_0001__10__H
SDELFSKVFLKVTELSMIVMNAKTEDEKKDALTKIKQIADKVQDEELSKFVKRALEHVKKEVG RKVCNGIGIGEFKDSLSINATNIKHFKNCTSISGDLHILPVAFRGDSFTHTPPLDPQELDILKTVKEITGFLLIQAWPENRTDLHAFENLEIIRGRTKQHGQFSLAVVSLNITSLGLRSLKEISDGDVIISGNKNLCYANTINWKKLFGTSGQKTKIISNRGENSCKATGQVCHALCSPEGCWGPEPRDCV Motif0628_ems_3hM_2692_0001_0001_0001__30__D
DHWEEVFRWALELLQEATEQNDPTKAKKICEEAHKLLRRELSEEEARAVVRYLKQLVDRELS VCQGTSNKLTQLGTFEDHFLSLQRMFNNCEVVLGNLEITYVQRNYDLSFLKTIQEVAGYVLIALNTVERIPLENLQIIRGNMYYENSYALAVLSNYDANKTGLKELPMRNLQEILHGAVRFSNNPALCNVESIQWRDIVSSDFLSNMSMDFQNHLGS nside_mot_4a0b58da0a66d934d1bcaa80596e03bc_0001_1_000000014_0001_27_32_H_._ems_3hM_1087_0001_0001__30__C
DYTVDLAIKFNEEVVKELKNDPDPRSQKLAEELERLIRKAKNAEDPNKKHTLVHKAFDIAVQAM RKVCNGIGIGEFKDSLSINATNIKHFKNCTSISGDLHILPVAFRGDSFTHTPPLDPQELDILKTVKEITGFLLIQAWPENRTDLHAFENLEIIRGRTKQHGQFSLAVVSLNITSLGLRSLKEISDGDVIISGNKNLCYANTINWKKLFGTSGQKTKIISNRGENSCKATGQVCHALCSPEGCWGPEPRDCV Motif0460_ems_3hM_1930_0001_0001__11__N
PLEEVKKMVEEALKDDPELVRAVKTIIEAVKKGENDPIFLELLLRLLIETFGDPRLREALELVRK VCQGTSNKLTQLGTFEDHFLSLQRMFNNCEVVLGNLEITYVQRNYDLSFLKTIQEVAGYVLIALNTVERIPLENLQIIRGNMYYENSYALAVLSNYDANKTGLKELPMRNLQEILHGAVRFSNNPALCNVESIQWRDIVSSDFLSNMSMDFQNHLGS nside_mot_33a3a00fc629d06a96f91cefd1c5e1ea_0001_1_000000011_0001_43_48_H_._bcov_4helix_12241_0001_0001__8__M
SDELFSLVFLKVTELSMIVMNAKTEDEKKTALTKIKQIADKVQDEELSKFVKRALEHVKKEVG RKVCNGIGIGEFKDSLSINATNIKHFKNCTSISGDLHILPVAFRGDSFTHTPPLDPQELDILKTVKEITGFLLIQAWPENRTDLHAFENLEIIRGRTKQHGQFSLAVVSLNITSLGLRSLKEISDGDVIISGNKNLCYANTINWKKLFGTSGQKTKIISNRGENSCKATGQVCHALCSPEGCWGPEPRDCV Motif0628_ems_3hM_2692_0001_0001_0001__7__L
DRHVADLIQHLLERGVPPEEILELIEDYIRWTGNPRFKKALELLEQLTRELGDPEEALRLFVERG VCQGTSNKLTQLGTFEDHFLSLQRMFNNCEVVLGNLEITYVQRNYDLSFLKTIQEVAGYVLIALNTVERIPLENLQIIRGNMYYENSYALAVLSNYDANKTGLKELPMRNLQEILHGAVRFSNNPALCNVESIQWRDIVSSDFLSNMSMDFQNHLGS nside_pol_15b3b5b7b23e1cb32ac7084deff429be_0001_1_000000003_0001__46__Q
DELRELINDAQNKNDPELLKKVLWLIEELIRRGDPSYQEIVLLLLFVADLLGDPEITRLAEELLK RKVCNGIGIGEFKDSLSINATNIKHFKNCTSISGDLHILPVAFRGDSFTHTPPLDPQELDILKTVKEITGFLLIQAWPENRTDLHAFENLEIIRGRTKQHGQFSLAVVSLNITSLGLRSLKEISDGDVIISGNKNLCYANTINWKKLFGTSGQKTKIISNRGENSCKATGQVCHALCSPEGCWGPEPRDCV Motif0255_bcov_4helix_09340_0001_0001__24__W
DHWEEVFRWALELLQEATEQNDPTKAKKILEEAHKLLRRELSEEEARAVVRYAKQLVDRELS VCQGTSNKLTQLGTFEDHFLSLQRMFNNCEVVLGNLEITYVQRNYDLSFLKTIQEVAGYVLIALNTVERIPLENLQIIRGNMYYENSYALAVLSNYDANKTGLKELPMRNLQEILHGAVRFSNNPALCNVESIQWRDIVSSDFLSNMSMDFQNHLGS nside_mot_4a0b58da0a66d934d1bcaa80596e03bc_0001_1_000000014_0001_27_32_H_._ems_3hM_1087_0001_0001__53__A
SDELFSKVFLKVTELSMIVMNAKTEDEKKTALTKIKQIADKMQDEELSKFVKRALEHVKKEVG RKVCNGIGIGEFKDSLSINATNIKHFKNCTSISGDLHILPVAFRGDSFTHTPPLDPQELDILKTVKEITGFLLIQAWPENRTDLHAFENLEIIRGRTKQHGQFSLAVVSLNITSLGLRSLKEISDGDVIISGNKNLCYANTINWKKLFGTSGQKTKIISNRGENSCKATGQVCHALCSPEGCWGPEPRDCV Motif0628_ems_3hM_2692_0001_0001_0001__42__M
DHWEEVFRWALELLQEATEQNDPTKAKKILEEAHKLLRFELSEEEARAVVRYLKQLVDRELS VCQGTSNKLTQLGTFEDHFLSLQRMFNNCEVVLGNLEITYVQRNYDLSFLKTIQEVAGYVLIALNTVERIPLENLQIIRGNMYYENSYALAVLSNYDANKTGLKELPMRNLQEILHGAVRFSNNPALCNVESIQWRDIVSSDFLSNMSMDFQNHLGS nside_mot_4a0b58da0a66d934d1bcaa80596e03bc_0001_1_000000014_0001_27_32_H_._ems_3hM_1087_0001_0001__39__F
DDESLKLLLILVQIQLALERGEISNDQAKELAKRVEEKARKLGDEQMQRNVENVKEVIERFG VCQGTSNKLTQLGTFEDHFLSLQRMFNNCEVVLGNLEITYVQRNYDLSFLKTIQEVAGYVLIALNTVERIPLENLQIIRGNMYYENSYALAVLSNYDANKTGLKELPMRNLQEILHGAVRFSNNPALCNVESIQWRDIVSSDFLSNMSMDFQNHLGS nside_mot_359448c81ec7171dd466f2d64631b9c5_0001_1_000000012_0001_35_44_H_._HHH_eva_0380_0001_0001__47__M
DHWEEVFRWALELLQEATEQNDPTKAKKWLEEAHKLLRRELSEEEARAVVRYLKQLVDRELS VCQGTSNKLTQLGTFEDHFLSLQRMFNNCEVVLGNLEITYVQRNYDLSFLKTIQEVAGYVLIALNTVERIPLENLQIIRGNMYYENSYALAVLSNYDANKTGLKELPMRNLQEILHGAVRFSNNPALCNVESIQWRDIVSSDFLSNMSMDFQNHLGS nside_mot_4a0b58da0a66d934d1bcaa80596e03bc_0001_1_000000014_0001_27_32_H_._ems_3hM_1087_0001_0001__29__W
SLEEVKELIRKLVPDPRLVWALEDLLELLKKGDPLAEEVLAFYLASAREQGDKDLTKAIELVLKT RKVCNGIGIGEFKDSLSINATNIKHFKNCTSISGDLHILPVAFRGDSFTHTPPLDPQELDILKTVKEITGFLLIQAWPENRTDLHAFENLEIIRGRTKQHGQFSLAVVSLNITSLGLRSLKEISDGDVIISGNKNLCYANTINWKKLFGTSGQKTKIISNRGENSCKATGQVCHALCSPEGCWGPEPRDCV cside_mot_bf5a27bd715de8d76fa148d2778c2cdd_0001_1_000000009_0001_37_42_H_._bcov_4helix_00412_0001_0001__41__A
PLEEVKKVVEEALKDDPELVRAVKTIIEAVKKGENDPCFLELLLRLLIETFGDPRLREALELVRK VCQGTSNKLTQLGTFEDHFLSLQRMFNNCEVVLGNLEITYVQRNYDLSFLKTIQEVAGYVLIALNTVERIPLENLQIIRGNMYYENSYALAVLSNYDANKTGLKELPMRNLQEILHGAVRFSNNPALCNVESIQWRDIVSSDFLSNMSMDFQNHLGS nside_mot_33a3a00fc629d06a96f91cefd1c5e1ea_0001_1_000000011_0001_43_48_H_._bcov_4helix_12241_0001_0001__38__C
SPDEAKKLLQEAEKLARKQNDRMELAYVEFLKHVLENALRLNDKRAVESVRELARDALEELQS RKVCNGIGIGEFKDSLSINATNIKHFKNCTSISGDLHILPVAFRGDSFTHTPPLDPQELDILKTVKEITGFLLIQAWPENRTDLHAFENLEIIRGRTKQHGQFSLAVVSLNITSLGLRSLKEISDGDVIISGNKNLCYANTINWKKLFGTSGQKTKIISNRGENSCKATGQVCHALCSPEGCWGPEPRDCV cside_mot_3h_hb1_1541_000000003_0001_2_11_H_._ems_3hC_921_0001_0001_0002_0001__39__L
DRHVADLIQHLLERGVPPEEILELIEPYIRWTGNPRFKKALELLEKLTRELGDPEEALRLFVERG VCQGTSNKLTQLGTFEDHFLSLQRMFNNCEVVLGNLEITYVQRNYDLSFLKTIQEVAGYVLIALNTVERIPLENLQIIRGNMYYENSYALAVLSNYDANKTGLKELPMRNLQEILHGAVRFSNNPALCNVESIQWRDIVSSDFLSNMSMDFQNHLGS nside_pol_15b3b5b7b23e1cb32ac7084deff429be_0001_1_000000003_0001__27__P
SLKEVKELIRKLVPDPRLVWALEDLLELLKKGDPLAEEVLRFYLASAREQGDKDLTKAIELVLKT RKVCNGIGIGEFKDSLSINATNIKHFKNCTSISGDLHILPVAFRGDSFTHTPPLDPQELDILKTVKEITGFLLIQAWPENRTDLHAFENLEIIRGRTKQHGQFSLAVVSLNITSLGLRSLKEISDGDVIISGNKNLCYANTINWKKLFGTSGQKTKIISNRGENSCKATGQVCHALCSPEGCWGPEPRDCV cside_mot_bf5a27bd715de8d76fa148d2778c2cdd_0001_1_000000009_0001_37_42_H_._bcov_4helix_00412_0001_0001__3__K
SLEEVKELIRKLVPDPRLVWALEDLLELLKKTDPLAEEVLRFYLASAREQGDKDLTKAIELVLKT RKVCNGIGIGEFKDSLSINATNIKHFKNCTSISGDLHILPVAFRGDSFTHTPPLDPQELDILKTVKEITGFLLIQAWPENRTDLHAFENLEIIRGRTKQHGQFSLAVVSLNITSLGLRSLKEISDGDVIISGNKNLCYANTINWKKLFGTSGQKTKIISNRGENSCKATGQVCHALCSPEGCWGPEPRDCV cside_mot_bf5a27bd715de8d76fa148d2778c2cdd_0001_1_000000009_0001_37_42_H_._bcov_4helix_00412_0001_0001__32__T
DYTVDLAIKFVEEYVKELKNDPDPRSQKLAEELERLIRKAKNAEDPNKKHTLVHKAFDIAVQAM RKVCNGIGIGEFKDSLSINATNIKHFKNCTSISGDLHILPVAFRGDSFTHTPPLDPQELDILKTVKEITGFLLIQAWPENRTDLHAFENLEIIRGRTKQHGQFSLAVVSLNITSLGLRSLKEISDGDVIISGNKNLCYANTINWKKLFGTSGQKTKIISNRGENSCKATGQVCHALCSPEGCWGPEPRDCV Motif0460_ems_3hM_1930_0001_0001__14__Y
DYTVDLAIKFVEEVVKELKNDPDPRSQKLAEELERLIRKAKNAEDENKKHTLVHKAFDIAVQAM RKVCNGIGIGEFKDSLSINATNIKHFKNCTSISGDLHILPVAFRGDSFTHTPPLDPQELDILKTVKEITGFLLIQAWPENRTDLHAFENLEIIRGRTKQHGQFSLAVVSLNITSLGLRSLKEISDGDVIISGNKNLCYANTINWKKLFGTSGQKTKIISNRGENSCKATGQVCHALCSPEGCWGPEPRDCV Motif0460_ems_3hM_1930_0001_0001__46__E
DEEQETRLKLLLLLVQLQHLAKKDPDTAETEIDKIYKLAKKLGDETIRENAENAKRIVQETK VCQGTSNKLTQLGTFEDHFLSLQRMFNNCEVVLGNLEITYVQRNYDLSFLKTIQEVAGYVLIALNTVERIPLENLQIIRGNMYYENSYALAVLSNYDANKTGLKELPMRNLQEILHGAVRFSNNPALCNVESIQWRDIVSSDFLSNMSMDFQNHLGS nside_mot_359448c81ec7171dd466f2d64631b9c5_0001_1_000000012_0001_35_44_H_._ems_3hM_1581_0001_0003_0001__61__T
SPDEAKKLLQEAEKLARKQNDRMMLAYVEFLKHVLENAKRLNDKRAVESVRELARDALEELQS RKVCNGIGIGEFKDSLSINATNIKHFKNCTSISGDLHILPVAFRGDSFTHTPPLDPQELDILKTVKEITGFLLIQAWPENRTDLHAFENLEIIRGRTKQHGQFSLAVVSLNITSLGLRSLKEISDGDVIISGNKNLCYANTINWKKLFGTSGQKTKIISNRGENSCKATGQVCHALCSPEGCWGPEPRDCV cside_mot_3h_hb1_1541_000000003_0001_2_11_H_._ems_3hC_921_0001_0001_0002_0001__24__M
DYTVDLAIKFVEEVVKELKNDPDPRSQKLAEELERAIRKAKNAEDPNKKHTLVHKAFDIAVQAM RKVCNGIGIGEFKDSLSINATNIKHFKNCTSISGDLHILPVAFRGDSFTHTPPLDPQELDILKTVKEITGFLLIQAWPENRTDLHAFENLEIIRGRTKQHGQFSLAVVSLNITSLGLRSLKEISDGDVIISGNKNLCYANTINWKKLFGTSGQKTKIISNRGENSCKATGQVCHALCSPEGCWGPEPRDCV Motif0460_ems_3hM_1930_0001_0001__36__A
SPIEAKKLLQEAEKLARKQNDRMELAYVEFLKHVLENAKRLNDKRAVESVRELARDALEELQS RKVCNGIGIGEFKDSLSINATNIKHFKNCTSISGDLHILPVAFRGDSFTHTPPLDPQELDILKTVKEITGFLLIQAWPENRTDLHAFENLEIIRGRTKQHGQFSLAVVSLNITSLGLRSLKEISDGDVIISGNKNLCYANTINWKKLFGTSGQKTKIISNRGENSCKATGQVCHALCSPEGCWGPEPRDCV cside_mot_3h_hb1_1541_000000003_0001_2_11_H_._ems_3hC_921_0001_0001_0002_0001__3__I
DEEQETRLWLLLLLVQLQHLAKKDPDTAETEIDKIYKLAKKLGDETIRENAENAKRIVQELK VCQGTSNKLTQLGTFEDHFLSLQRMFNNCEVVLGNLEITYVQRNYDLSFLKTIQEVAGYVLIALNTVERIPLENLQIIRGNMYYENSYALAVLSNYDANKTGLKELPMRNLQEILHGAVRFSNNPALCNVESIQWRDIVSSDFLSNMSMDFQNHLGS nside_mot_359448c81ec7171dd466f2d64631b9c5_0001_1_000000012_0001_35_44_H_._ems_3hM_1581_0001_0003_0001__9__W
SLEEVKELIRKLVPDPRLVWALEALLELLKKGDPLAEEVLRFYLASAREQGDKDLTKAIELVLKT RKVCNGIGIGEFKDSLSINATNIKHFKNCTSISGDLHILPVAFRGDSFTHTPPLDPQELDILKTVKEITGFLLIQAWPENRTDLHAFENLEIIRGRTKQHGQFSLAVVSLNITSLGLRSLKEISDGDVIISGNKNLCYANTINWKKLFGTSGQKTKIISNRGENSCKATGQVCHALCSPEGCWGPEPRDCV cside_mot_bf5a27bd715de8d76fa148d2778c2cdd_0001_1_000000009_0001_37_42_H_._bcov_4helix_00412_0001_0001__24__A
PLEEVKKVVEEYLKDDPELVRAVKTIIEAVKKGENDPIFLELLLRLLIETFGDPRLREALELVRK VCQGTSNKLTQLGTFEDHFLSLQRMFNNCEVVLGNLEITYVQRNYDLSFLKTIQEVAGYVLIALNTVERIPLENLQIIRGNMYYENSYALAVLSNYDANKTGLKELPMRNLQEILHGAVRFSNNPALCNVESIQWRDIVSSDFLSNMSMDFQNHLGS nside_mot_33a3a00fc629d06a96f91cefd1c5e1ea_0001_1_000000011_0001_43_48_H_._bcov_4helix_12241_0001_0001__12__Y
PLEEVKKVVEEALKDDPELVRAVKTIIEAVKKGENDPIFLELLLRLLIETFGDPRLRELLELVRK VCQGTSNKLTQLGTFEDHFLSLQRMFNNCEVVLGNLEITYVQRNYDLSFLKTIQEVAGYVLIALNTVERIPLENLQIIRGNMYYENSYALAVLSNYDANKTGLKELPMRNLQEILHGAVRFSNNPALCNVESIQWRDIVSSDFLSNMSMDFQNHLGS nside_mot_33a3a00fc629d06a96f91cefd1c5e1ea_0001_1_000000011_0001_43_48_H_._bcov_4helix_12241_0001_0001__59__L
DRHVADLIQHLLERGVPPEEILELIEDYIRWTGNPRFKKALELLEKGTRELGDPEEALRLFVERG VCQGTSNKLTQLGTFEDHFLSLQRMFNNCEVVLGNLEITYVQRNYDLSFLKTIQEVAGYVLIALNTVERIPLENLQIIRGNMYYENSYALAVLSNYDANKTGLKELPMRNLQEILHGAVRFSNNPALCNVESIQWRDIVSSDFLSNMSMDFQNHLGS nside_pol_15b3b5b7b23e1cb32ac7084deff429be_0001_1_000000003_0001__47__G
DYTVDLAIKFVEEVVKELKNDPDPRSQKLAEELERLIRKAKNAEDPEKKHTLVHKAFDIAVQAM RKVCNGIGIGEFKDSLSINATNIKHFKNCTSISGDLHILPVAFRGDSFTHTPPLDPQELDILKTVKEITGFLLIQAWPENRTDLHAFENLEIIRGRTKQHGQFSLAVVSLNITSLGLRSLKEISDGDVIISGNKNLCYANTINWKKLFGTSGQKTKIISNRGENSCKATGQVCHALCSPEGCWGPEPRDCV Motif0460_ems_3hM_1930_0001_0001__47__E
DEEQETRLKLLLLLVQLQHLAKKDPDTAETEIDKIYKLAKKLGDETIQENAENAKRIVQELK VCQGTSNKLTQLGTFEDHFLSLQRMFNNCEVVLGNLEITYVQRNYDLSFLKTIQEVAGYVLIALNTVERIPLENLQIIRGNMYYENSYALAVLSNYDANKTGLKELPMRNLQEILHGAVRFSNNPALCNVESIQWRDIVSSDFLSNMSMDFQNHLGS nside_mot_359448c81ec7171dd466f2d64631b9c5_0001_1_000000012_0001_35_44_H_._ems_3hM_1581_0001_0003_0001__48__Q
SPDEAKKLLQEAEKLARKQNDRMELAYVEPLKHVLENAKRLNDKRAVESVRELARDALEELQS RKVCNGIGIGEFKDSLSINATNIKHFKNCTSISGDLHILPVAFRGDSFTHTPPLDPQELDILKTVKEITGFLLIQAWPENRTDLHAFENLEIIRGRTKQHGQFSLAVVSLNITSLGLRSLKEISDGDVIISGNKNLCYANTINWKKLFGTSGQKTKIISNRGENSCKATGQVCHALCSPEGCWGPEPRDCV cside_mot_3h_hb1_1541_000000003_0001_2_11_H_._ems_3hC_921_0001_0001_0002_0001__30__P
DDESLKLLLILVQIQLALERGEISNDQAKELAKRVEEKARKLGDEQVQRNVENVKEVIERFE VCQGTSNKLTQLGTFEDHFLSLQRMFNNCEVVLGNLEITYVQRNYDLSFLKTIQEVAGYVLIALNTVERIPLENLQIIRGNMYYENSYALAVLSNYDANKTGLKELPMRNLQEILHGAVRFSNNPALCNVESIQWRDIVSSDFLSNMSMDFQNHLGS nside_mot_359448c81ec7171dd466f2d64631b9c5_0001_1_000000012_0001_35_44_H_._HHH_eva_0380_0001_0001__62__E
DHWEEVFRWALELLQEATEQNDPTKAKKILEEAHKLLRRELSLEEARAVVRYLKQLVDRELS VCQGTSNKLTQLGTFEDHFLSLQRMFNNCEVVLGNLEITYVQRNYDLSFLKTIQEVAGYVLIALNTVERIPLENLQIIRGNMYYENSYALAVLSNYDANKTGLKELPMRNLQEILHGAVRFSNNPALCNVESIQWRDIVSSDFLSNMSMDFQNHLGS nside_mot_4a0b58da0a66d934d1bcaa80596e03bc_0001_1_000000014_0001_27_32_H_._ems_3hM_1087_0001_0001__43__L
SPDEAKKLLQEAEKLARKQNDRMELAYVEFLKHVLENAKRLNDKRAVESVRELARDALEESQS RKVCNGIGIGEFKDSLSINATNIKHFKNCTSISGDLHILPVAFRGDSFTHTPPLDPQELDILKTVKEITGFLLIQAWPENRTDLHAFENLEIIRGRTKQHGQFSLAVVSLNITSLGLRSLKEISDGDVIISGNKNLCYANTINWKKLFGTSGQKTKIISNRGENSCKATGQVCHALCSPEGCWGPEPRDCV cside_mot_3h_hb1_1541_000000003_0001_2_11_H_._ems_3hC_921_0001_0001_0002_0001__61__S
DELRELINDAQNKNDPELLKKVLELIEELIRRGDPSYQEIVLLLWFVADLLGDPEITRLAEELLK RKVCNGIGIGEFKDSLSINATNIKHFKNCTSISGDLHILPVAFRGDSFTHTPPLDPQELDILKTVKEITGFLLIQAWPENRTDLHAFENLEIIRGRTKQHGQFSLAVVSLNITSLGLRSLKEISDGDVIISGNKNLCYANTINWKKLFGTSGQKTKIISNRGENSCKATGQVCHALCSPEGCWGPEPRDCV Motif0255_bcov_4helix_09340_0001_0001__45__W
DYTVDLAIKFVEEVVKELKNDPDPRSQKLAEELERLIRKAKDAEDPNKKHTLVHKAFDIAVQAM RKVCNGIGIGEFKDSLSINATNIKHFKNCTSISGDLHILPVAFRGDSFTHTPPLDPQELDILKTVKEITGFLLIQAWPENRTDLHAFENLEIIRGRTKQHGQFSLAVVSLNITSLGLRSLKEISDGDVIISGNKNLCYANTINWKKLFGTSGQKTKIISNRGENSCKATGQVCHALCSPEGCWGPEPRDCV Motif0460_ems_3hM_1930_0001_0001__42__D
DEEQETRLKLLLLLVQLQHLAKKDPDTAETEIDKIYKLAKKLGDETQRENAENAKRIVQELK VCQGTSNKLTQLGTFEDHFLSLQRMFNNCEVVLGNLEITYVQRNYDLSFLKTIQEVAGYVLIALNTVERIPLENLQIIRGNMYYENSYALAVLSNYDANKTGLKELPMRNLQEILHGAVRFSNNPALCNVESIQWRDIVSSDFLSNMSMDFQNHLGS nside_mot_359448c81ec7171dd466f2d64631b9c5_0001_1_000000012_0001_35_44_H_._ems_3hM_1581_0001_0003_0001__47__Q
SELSEEALRLLEEGNPRDAETVLIDLLFELENRGDKELSELVLEILELLIRGDPDEARKLIKELT RKVCNGIGIGEFKDSLSINATNIKHFKNCTSISGDLHILPVAFRGDSFTHTPPLDPQELDILKTVKEITGFLLIQAWPENRTDLHAFENLEIIRGRTKQHGQFSLAVVSLNITSLGLRSLKEISDGDVIISGNKNLCYANTINWKKLFGTSGQKTKIISNRGENSCKATGQVCHALCSPEGCWGPEPRDCV Motif0173_bcov_4helix_14531_0001_0002_0001__21__T
DRHVADLIQHLLERGVPPEEILALIEDYIRWTGNPRFKKALELLEKLTRELGDPEEALRLFVERG VCQGTSNKLTQLGTFEDHFLSLQRMFNNCEVVLGNLEITYVQRNYDLSFLKTIQEVAGYVLIALNTVERIPLENLQIIRGNMYYENSYALAVLSNYDANKTGLKELPMRNLQEILHGAVRFSNNPALCNVESIQWRDIVSSDFLSNMSMDFQNHLGS nside_pol_15b3b5b7b23e1cb32ac7084deff429be_0001_1_000000003_0001__23__A
SDELFSKVFLKVTELSMIVMNAKTEDEKKTALTKIKQIAWKVQDEELSKFVKRALEHVKKEVG RKVCNGIGIGEFKDSLSINATNIKHFKNCTSISGDLHILPVAFRGDSFTHTPPLDPQELDILKTVKEITGFLLIQAWPENRTDLHAFENLEIIRGRTKQHGQFSLAVVSLNITSLGLRSLKEISDGDVIISGNKNLCYANTINWKKLFGTSGQKTKIISNRGENSCKATGQVCHALCSPEGCWGPEPRDCV Motif0628_ems_3hM_2692_0001_0001_0001__40__W
DHWEEVFRWALTLLQEATEQNDPTKAKKILEEAHKLLRRELSEEEARAVVRYLKQLVDRELS VCQGTSNKLTQLGTFEDHFLSLQRMFNNCEVVLGNLEITYVQRNYDLSFLKTIQEVAGYVLIALNTVERIPLENLQIIRGNMYYENSYALAVLSNYDANKTGLKELPMRNLQEILHGAVRFSNNPALCNVESIQWRDIVSSDFLSNMSMDFQNHLGS nside_mot_4a0b58da0a66d934d1bcaa80596e03bc_0001_1_000000014_0001_27_32_H_._ems_3hM_1087_0001_0001__12__T
DRHVADLIQHLLERGVPPEEILELIEDYIRWTTNPRFKKALELLEKLTRELGDPEEALRLFVERG VCQGTSNKLTQLGTFEDHFLSLQRMFNNCEVVLGNLEITYVQRNYDLSFLKTIQEVAGYVLIALNTVERIPLENLQIIRGNMYYENSYALAVLSNYDANKTGLKELPMRNLQEILHGAVRFSNNPALCNVESIQWRDIVSSDFLSNMSMDFQNHLGS nside_pol_15b3b5b7b23e1cb32ac7084deff429be_0001_1_000000003_0001__33__T
DRHVADLIQHLEERGVPPEEILELIEDYIRWTGNPRFKKALELLEKLTRELGDPEEALRLFVERG VCQGTSNKLTQLGTFEDHFLSLQRMFNNCEVVLGNLEITYVQRNYDLSFLKTIQEVAGYVLIALNTVERIPLENLQIIRGNMYYENSYALAVLSNYDANKTGLKELPMRNLQEILHGAVRFSNNPALCNVESIQWRDIVSSDFLSNMSMDFQNHLGS nside_pol_15b3b5b7b23e1cb32ac7084deff429be_0001_1_000000003_0001__12__E
SAEEVKELIRKLVPDPRLVWALEDLLELLKKGDPLAEEVLRFYLASAREQGDKDLTKAIELVLKT RKVCNGIGIGEFKDSLSINATNIKHFKNCTSISGDLHILPVAFRGDSFTHTPPLDPQELDILKTVKEITGFLLIQAWPENRTDLHAFENLEIIRGRTKQHGQFSLAVVSLNITSLGLRSLKEISDGDVIISGNKNLCYANTINWKKLFGTSGQKTKIISNRGENSCKATGQVCHALCSPEGCWGPEPRDCV cside_mot_bf5a27bd715de8d76fa148d2778c2cdd_0001_1_000000009_0001_37_42_H_._bcov_4helix_00412_0001_0001__2__A
SLEEVKELIRKLVPDPRLVWALEDLLELLKKGDPLAEEVLRFYLASARECGDKDLTKAIELVLKT RKVCNGIGIGEFKDSLSINATNIKHFKNCTSISGDLHILPVAFRGDSFTHTPPLDPQELDILKTVKEITGFLLIQAWPENRTDLHAFENLEIIRGRTKQHGQFSLAVVSLNITSLGLRSLKEISDGDVIISGNKNLCYANTINWKKLFGTSGQKTKIISNRGENSCKATGQVCHALCSPEGCWGPEPRDCV cside_mot_bf5a27bd715de8d76fa148d2778c2cdd_0001_1_000000009_0001_37_42_H_._bcov_4helix_00412_0001_0001__50__C
SPDEAKKLLQEAEKLARKQNDRMELAYVEFLKHVLENAKGLNDKRAVESVRELARDALEELQS RKVCNGIGIGEFKDSLSINATNIKHFKNCTSISGDLHILPVAFRGDSFTHTPPLDPQELDILKTVKEITGFLLIQAWPENRTDLHAFENLEIIRGRTKQHGQFSLAVVSLNITSLGLRSLKEISDGDVIISGNKNLCYANTINWKKLFGTSGQKTKIISNRGENSCKATGQVCHALCSPEGCWGPEPRDCV cside_mot_3h_hb1_1541_000000003_0001_2_11_H_._ems_3hC_921_0001_0001_0002_0001__40__G
SELSEEALRLLEEGNPRDAEHMLIDLLFELENRGDKELSELVLEILELLIRGDPDEARKLIKELT RKVCNGIGIGEFKDSLSINATNIKHFKNCTSISGDLHILPVAFRGDSFTHTPPLDPQELDILKTVKEITGFLLIQAWPENRTDLHAFENLEIIRGRTKQHGQFSLAVVSLNITSLGLRSLKEISDGDVIISGNKNLCYANTINWKKLFGTSGQKTKIISNRGENSCKATGQVCHALCSPEGCWGPEPRDCV Motif0173_bcov_4helix_14531_0001_0002_0001__22__M
SCEEVKELIRKLVPDPRLVWALEDLLELLKKGDPLAEEVLRFYLASAREQGDKDLTKAIELVLKT RKVCNGIGIGEFKDSLSINATNIKHFKNCTSISGDLHILPVAFRGDSFTHTPPLDPQELDILKTVKEITGFLLIQAWPENRTDLHAFENLEIIRGRTKQHGQFSLAVVSLNITSLGLRSLKEISDGDVIISGNKNLCYANTINWKKLFGTSGQKTKIISNRGENSCKATGQVCHALCSPEGCWGPEPRDCV cside_mot_bf5a27bd715de8d76fa148d2778c2cdd_0001_1_000000009_0001_37_42_H_._bcov_4helix_00412_0001_0001__2__C
DDESLKLLLILVQIALALERGEISNDQAKELAKRVEEKARKLGDEQVQRNVENVKEVIERFG VCQGTSNKLTQLGTFEDHFLSLQRMFNNCEVVLGNLEITYVQRNYDLSFLKTIQEVAGYVLIALNTVERIPLENLQIIRGNMYYENSYALAVLSNYDANKTGLKELPMRNLQEILHGAVRFSNNPALCNVESIQWRDIVSSDFLSNMSMDFQNHLGS nside_mot_359448c81ec7171dd466f2d64631b9c5_0001_1_000000012_0001_35_44_H_._HHH_eva_0380_0001_0001__15__A
DDESLKLLLILVQIQLALERGEISNDQAKELAKRVEEKARKLGDEQVQRNVENVDEVIERFG VCQGTSNKLTQLGTFEDHFLSLQRMFNNCEVVLGNLEITYVQRNYDLSFLKTIQEVAGYVLIALNTVERIPLENLQIIRGNMYYENSYALAVLSNYDANKTGLKELPMRNLQEILHGAVRFSNNPALCNVESIQWRDIVSSDFLSNMSMDFQNHLGS nside_mot_359448c81ec7171dd466f2d64631b9c5_0001_1_000000012_0001_35_44_H_._HHH_eva_0380_0001_0001__55__D
SELSEEALRLLEEGNPRDAEHALIDLLFELENRGDKELSELVLEILELLIRGDPDEARKLIKELT RKVCNGIGIGEFKDSLSINATNIKHFKNCTSISGDLHILPVAFRGDSFTHTPPLDPQELDILKTVKEITGFLLIQAWPENRTDLHAFENLEIIRGRTKQHGQFSLAVVSLNITSLGLRSLKEISDGDVIISGNKNLCYANTINWKKLFGTSGQKTKIISNRGENSCKATGQVCHALCSPEGCWGPEPRDCV Motif0173_bcov_4helix_14531_0001_0002_0001__22__A
DDESLKLLLILVQIQLALERGEISNDQAKELAKRVKEKARKLGDEQVQRNVENVKEVIERFG VCQGTSNKLTQLGTFEDHFLSLQRMFNNCEVVLGNLEITYVQRNYDLSFLKTIQEVAGYVLIALNTVERIPLENLQIIRGNMYYENSYALAVLSNYDANKTGLKELPMRNLQEILHGAVRFSNNPALCNVESIQWRDIVSSDFLSNMSMDFQNHLGS nside_mot_359448c81ec7171dd466f2d64631b9c5_0001_1_000000012_0001_35_44_H_._HHH_eva_0380_0001_0001__36__K
DELRELINDAQNKNDPQLLKKVLELIEELIRRGDPSYQEIVLLLLFVADLLGDPEITRLAEELLK RKVCNGIGIGEFKDSLSINATNIKHFKNCTSISGDLHILPVAFRGDSFTHTPPLDPQELDILKTVKEITGFLLIQAWPENRTDLHAFENLEIIRGRTKQHGQFSLAVVSLNITSLGLRSLKEISDGDVIISGNKNLCYANTINWKKLFGTSGQKTKIISNRGENSCKATGQVCHALCSPEGCWGPEPRDCV Motif0255_bcov_4helix_09340_0001_0001__17__Q
DELRELINDAQNKNDPELLKKVLELIEELIRRGDPSYQEIVLLLLFVVDLLGDPEITRLAEELLK RKVCNGIGIGEFKDSLSINATNIKHFKNCTSISGDLHILPVAFRGDSFTHTPPLDPQELDILKTVKEITGFLLIQAWPENRTDLHAFENLEIIRGRTKQHGQFSLAVVSLNITSLGLRSLKEISDGDVIISGNKNLCYANTINWKKLFGTSGQKTKIISNRGENSCKATGQVCHALCSPEGCWGPEPRDCV Motif0255_bcov_4helix_09340_0001_0001__48__V
DEAAEEVLRYLKKLGDPELAELIERLLEPVRKKKDPDLERTLEIIAVAVLYGDPEIARQALRALH VCQGTSNKLTQLGTFEDHFLSLQRMFNNCEVVLGNLEITYVQRNYDLSFLKTIQEVAGYVLIALNTVERIPLENLQIIRGNMYYENSYALAVLSNYDANKTGLKELPMRNLQEILHGAVRFSNNPALCNVESIQWRDIVSSDFLSNMSMDFQNHLGS nside_mot_4baece34555bc5def11fd3c4c5db93f5_0001_000000012_0001_38_48_H_._bcov_4helix_12481_0001_0001__29__P
DHWEEVFRWLLELLQEATEQNDPTKAKKILEEAHKLLRRELSEEEARAVVRYLKQLVDRELS VCQGTSNKLTQLGTFEDHFLSLQRMFNNCEVVLGNLEITYVQRNYDLSFLKTIQEVAGYVLIALNTVERIPLENLQIIRGNMYYENSYALAVLSNYDANKTGLKELPMRNLQEILHGAVRFSNNPALCNVESIQWRDIVSSDFLSNMSMDFQNHLGS nside_mot_4a0b58da0a66d934d1bcaa80596e03bc_0001_1_000000014_0001_27_32_H_._ems_3hM_1087_0001_0001__10__L
DEEQETRLKLLLLLVQLQHLAKKDPDTAETEIDKIYKLAKQLGDETIRENAENAKRIVQELK VCQGTSNKLTQLGTFEDHFLSLQRMFNNCEVVLGNLEITYVQRNYDLSFLKTIQEVAGYVLIALNTVERIPLENLQIIRGNMYYENSYALAVLSNYDANKTGLKELPMRNLQEILHGAVRFSNNPALCNVESIQWRDIVSSDFLSNMSMDFQNHLGS nside_mot_359448c81ec7171dd466f2d64631b9c5_0001_1_000000012_0001_35_44_H_._ems_3hM_1581_0001_0003_0001__41__Q
DELRELINDAQNKNDPELLKKVLELIEELIRRGDPSYQEIVLLLLFVADLLGRPEITRLAEELLK RKVCNGIGIGEFKDSLSINATNIKHFKNCTSISGDLHILPVAFRGDSFTHTPPLDPQELDILKTVKEITGFLLIQAWPENRTDLHAFENLEIIRGRTKQHGQFSLAVVSLNITSLGLRSLKEISDGDVIISGNKNLCYANTINWKKLFGTSGQKTKIISNRGENSCKATGQVCHALCSPEGCWGPEPRDCV Motif0255_bcov_4helix_09340_0001_0001__53__R
DYTVDLAIKFVEEVVKELKNDPDPRSQWLAEELERLIRKAKNAEDPNKKHTLVHKAFDIAVQAM RKVCNGIGIGEFKDSLSINATNIKHFKNCTSISGDLHILPVAFRGDSFTHTPPLDPQELDILKTVKEITGFLLIQAWPENRTDLHAFENLEIIRGRTKQHGQFSLAVVSLNITSLGLRSLKEISDGDVIISGNKNLCYANTINWKKLFGTSGQKTKIISNRGENSCKATGQVCHALCSPEGCWGPEPRDCV Motif0460_ems_3hM_1930_0001_0001__28__W
SELSEEALRLLEEGNPRDAEHVLLDLLFELENRGDKELSELVLEILELLIRGDPDEARKLIKELT RKVCNGIGIGEFKDSLSINATNIKHFKNCTSISGDLHILPVAFRGDSFTHTPPLDPQELDILKTVKEITGFLLIQAWPENRTDLHAFENLEIIRGRTKQHGQFSLAVVSLNITSLGLRSLKEISDGDVIISGNKNLCYANTINWKKLFGTSGQKTKIISNRGENSCKATGQVCHALCSPEGCWGPEPRDCV Motif0173_bcov_4helix_14531_0001_0002_0001__24__L
DRHVADLVQHLLERGVPPEEILELIEDYIRWTGNPRFKKALELLEKLTRELGDPEEALRLFVERG VCQGTSNKLTQLGTFEDHFLSLQRMFNNCEVVLGNLEITYVQRNYDLSFLKTIQEVAGYVLIALNTVERIPLENLQIIRGNMYYENSYALAVLSNYDANKTGLKELPMRNLQEILHGAVRFSNNPALCNVESIQWRDIVSSDFLSNMSMDFQNHLGS nside_pol_15b3b5b7b23e1cb32ac7084deff429be_0001_1_000000003_0001__8__V
DYTVDLAIKFVEEVVKELKHDPDPRSQKLAEELERLIRKAKNAEDPNKKHTLVHKAFDIAVQAM RKVCNGIGIGEFKDSLSINATNIKHFKNCTSISGDLHILPVAFRGDSFTHTPPLDPQELDILKTVKEITGFLLIQAWPENRTDLHAFENLEIIRGRTKQHGQFSLAVVSLNITSLGLRSLKEISDGDVIISGNKNLCYANTINWKKLFGTSGQKTKIISNRGENSCKATGQVCHALCSPEGCWGPEPRDCV Motif0460_ems_3hM_1930_0001_0001__20__H
DHWEEVFRWALELLQEATEGNDPTKAKKILEEAHKLLRRELSEEEARAVVRYLKQLVDRELS VCQGTSNKLTQLGTFEDHFLSLQRMFNNCEVVLGNLEITYVQRNYDLSFLKTIQEVAGYVLIALNTVERIPLENLQIIRGNMYYENSYALAVLSNYDANKTGLKELPMRNLQEILHGAVRFSNNPALCNVESIQWRDIVSSDFLSNMSMDFQNHLGS nside_mot_4a0b58da0a66d934d1bcaa80596e03bc_0001_1_000000014_0001_27_32_H_._ems_3hM_1087_0001_0001__20__G
SDELFSKVFLKVTELSMIVMNAKTEDEKKTAWTKIKQIADKVQDEELSKFVKRALEHVKKEVG RKVCNGIGIGEFKDSLSINATNIKHFKNCTSISGDLHILPVAFRGDSFTHTPPLDPQELDILKTVKEITGFLLIQAWPENRTDLHAFENLEIIRGRTKQHGQFSLAVVSLNITSLGLRSLKEISDGDVIISGNKNLCYANTINWKKLFGTSGQKTKIISNRGENSCKATGQVCHALCSPEGCWGPEPRDCV Motif0628_ems_3hM_2692_0001_0001_0001__32__W
DEEQETRLKLLLLLVQLQHLAKKDPDTAKTEIDKIYKLAKKLGDETIRENAENAKRIVQELK VCQGTSNKLTQLGTFEDHFLSLQRMFNNCEVVLGNLEITYVQRNYDLSFLKTIQEVAGYVLIALNTVERIPLENLQIIRGNMYYENSYALAVLSNYDANKTGLKELPMRNLQEILHGAVRFSNNPALCNVESIQWRDIVSSDFLSNMSMDFQNHLGS nside_mot_359448c81ec7171dd466f2d64631b9c5_0001_1_000000012_0001_35_44_H_._ems_3hM_1581_0001_0003_0001__29__K
DRHVADLIQHLLERGVPPEEILELIEDYIRWTGNPRFKKALELLEKLTRELGDPSEALRLFVERG VCQGTSNKLTQLGTFEDHFLSLQRMFNNCEVVLGNLEITYVQRNYDLSFLKTIQEVAGYVLIALNTVERIPLENLQIIRGNMYYENSYALAVLSNYDANKTGLKELPMRNLQEILHGAVRFSNNPALCNVESIQWRDIVSSDFLSNMSMDFQNHLGS nside_pol_15b3b5b7b23e1cb32ac7084deff429be_0001_1_000000003_0001__55__S
DELRELINDAQNKNDPELLKKVLELIEELIRRGDPSYQEIVLLLLFVADLLGDPEITRLAYELLK RKVCNGIGIGEFKDSLSINATNIKHFKNCTSISGDLHILPVAFRGDSFTHTPPLDPQELDILKTVKEITGFLLIQAWPENRTDLHAFENLEIIRGRTKQHGQFSLAVVSLNITSLGLRSLKEISDGDVIISGNKNLCYANTINWKKLFGTSGQKTKIISNRGENSCKATGQVCHALCSPEGCWGPEPRDCV Motif0255_bcov_4helix_09340_0001_0001__61__Y
DDESLKLLLILVQIQLALERGEISNDQAKWLAKRVEEKARKLGDEQVQRNVENVKEVIERFG VCQGTSNKLTQLGTFEDHFLSLQRMFNNCEVVLGNLEITYVQRNYDLSFLKTIQEVAGYVLIALNTVERIPLENLQIIRGNMYYENSYALAVLSNYDANKTGLKELPMRNLQEILHGAVRFSNNPALCNVESIQWRDIVSSDFLSNMSMDFQNHLGS nside_mot_359448c81ec7171dd466f2d64631b9c5_0001_1_000000012_0001_35_44_H_._HHH_eva_0380_0001_0001__30__W
DYTVDLAIKFVEEVVKELKNDPDPRSQKLAEELERLIRKAKNAEDPNKKHTLVHKAFDIAGQAM RKVCNGIGIGEFKDSLSINATNIKHFKNCTSISGDLHILPVAFRGDSFTHTPPLDPQELDILKTVKEITGFLLIQAWPENRTDLHAFENLEIIRGRTKQHGQFSLAVVSLNITSLGLRSLKEISDGDVIISGNKNLCYANTINWKKLFGTSGQKTKIISNRGENSCKATGQVCHALCSPEGCWGPEPRDCV Motif0460_ems_3hM_1930_0001_0001__61__G
DEEIETRLKLLLLLVQLQHLAKKDPDTAETEIDKIYKLAKKLGDETIRENAENAKRIVQELK VCQGTSNKLTQLGTFEDHFLSLQRMFNNCEVVLGNLEITYVQRNYDLSFLKTIQEVAGYVLIALNTVERIPLENLQIIRGNMYYENSYALAVLSNYDANKTGLKELPMRNLQEILHGAVRFSNNPALCNVESIQWRDIVSSDFLSNMSMDFQNHLGS nside_mot_359448c81ec7171dd466f2d64631b9c5_0001_1_000000012_0001_35_44_H_._ems_3hM_1581_0001_0003_0001__4__I
SLEEVKEKIRKLVPDPRLVWALEDLLELLKKGDPLAEEVLRFYLASAREQGDKDLTKAIELVLKT RKVCNGIGIGEFKDSLSINATNIKHFKNCTSISGDLHILPVAFRGDSFTHTPPLDPQELDILKTVKEITGFLLIQAWPENRTDLHAFENLEIIRGRTKQHGQFSLAVVSLNITSLGLRSLKEISDGDVIISGNKNLCYANTINWKKLFGTSGQKTKIISNRGENSCKATGQVCHALCSPEGCWGPEPRDCV cside_mot_bf5a27bd715de8d76fa148d2778c2cdd_0001_1_000000009_0001_37_42_H_._bcov_4helix_00412_0001_0001__8__K
SLEDVKELIRKLVPDPRLVWALEDLLELLKKGDPLAEEVLRFYLASAREQGDKDLTKAIELVLKT RKVCNGIGIGEFKDSLSINATNIKHFKNCTSISGDLHILPVAFRGDSFTHTPPLDPQELDILKTVKEITGFLLIQAWPENRTDLHAFENLEIIRGRTKQHGQFSLAVVSLNITSLGLRSLKEISDGDVIISGNKNLCYANTINWKKLFGTSGQKTKIISNRGENSCKATGQVCHALCSPEGCWGPEPRDCV cside_mot_bf5a27bd715de8d76fa148d2778c2cdd_0001_1_000000009_0001_37_42_H_._bcov_4helix_00412_0001_0001__4__D
DHWEEVFRWALELLQEATEQNDPTKAKKILEEAHKLLRRELSEEEARAVVRYLKQLVDKELS VCQGTSNKLTQLGTFEDHFLSLQRMFNNCEVVLGNLEITYVQRNYDLSFLKTIQEVAGYVLIALNTVERIPLENLQIIRGNMYYENSYALAVLSNYDANKTGLKELPMRNLQEILHGAVRFSNNPALCNVESIQWRDIVSSDFLSNMSMDFQNHLGS nside_mot_4a0b58da0a66d934d1bcaa80596e03bc_0001_1_000000014_0001_27_32_H_._ems_3hM_1087_0001_0001__59__K
DYTVDLAIKFVEEVVKELKNDPDPRSQKLAEELEFLIRKAKNAEDPNKKHTLVHKAFDIAVQAM RKVCNGIGIGEFKDSLSINATNIKHFKNCTSISGDLHILPVAFRGDSFTHTPPLDPQELDILKTVKEITGFLLIQAWPENRTDLHAFENLEIIRGRTKQHGQFSLAVVSLNITSLGLRSLKEISDGDVIISGNKNLCYANTINWKKLFGTSGQKTKIISNRGENSCKATGQVCHALCSPEGCWGPEPRDCV Motif0460_ems_3hM_1930_0001_0001__35__F
DRHVADLIQHLLERGVPPEEILELIEDYIRWTGNPRFKKALELWEKLTRELGDPEEALRLFVERG VCQGTSNKLTQLGTFEDHFLSLQRMFNNCEVVLGNLEITYVQRNYDLSFLKTIQEVAGYVLIALNTVERIPLENLQIIRGNMYYENSYALAVLSNYDANKTGLKELPMRNLQEILHGAVRFSNNPALCNVESIQWRDIVSSDFLSNMSMDFQNHLGS nside_pol_15b3b5b7b23e1cb32ac7084deff429be_0001_1_000000003_0001__44__W
DYTVDLAIKFVEEVVTELKNDPDPRSQKLAEELERLIRKAKNAEDPNKKHTLVHKAFDIAVQAM RKVCNGIGIGEFKDSLSINATNIKHFKNCTSISGDLHILPVAFRGDSFTHTPPLDPQELDILKTVKEITGFLLIQAWPENRTDLHAFENLEIIRGRTKQHGQFSLAVVSLNITSLGLRSLKEISDGDVIISGNKNLCYANTINWKKLFGTSGQKTKIISNRGENSCKATGQVCHALCSPEGCWGPEPRDCV Motif0460_ems_3hM_1930_0001_0001__16__T
DHWEEVFRWALELLQEATEQNDPTKAKKILEEAHKLLRRELSHEEARAVVRYLKQLVDRELS VCQGTSNKLTQLGTFEDHFLSLQRMFNNCEVVLGNLEITYVQRNYDLSFLKTIQEVAGYVLIALNTVERIPLENLQIIRGNMYYENSYALAVLSNYDANKTGLKELPMRNLQEILHGAVRFSNNPALCNVESIQWRDIVSSDFLSNMSMDFQNHLGS nside_mot_4a0b58da0a66d934d1bcaa80596e03bc_0001_1_000000014_0001_27_32_H_._ems_3hM_1087_0001_0001__43__H
PLEEVKKVVEEALKDDPELVRAVKTIIEAVKKGENDPIFLELLLYLLIETFGDPRLREALELVRK VCQGTSNKLTQLGTFEDHFLSLQRMFNNCEVVLGNLEITYVQRNYDLSFLKTIQEVAGYVLIALNTVERIPLENLQIIRGNMYYENSYALAVLSNYDANKTGLKELPMRNLQEILHGAVRFSNNPALCNVESIQWRDIVSSDFLSNMSMDFQNHLGS nside_mot_33a3a00fc629d06a96f91cefd1c5e1ea_0001_1_000000011_0001_43_48_H_._bcov_4helix_12241_0001_0001__45__Y
DELRELINDAQNKNDPELLKKVLELIEELIRRGDPSYQEIVLLLLFVADLLGDREITRLAEELLK RKVCNGIGIGEFKDSLSINATNIKHFKNCTSISGDLHILPVAFRGDSFTHTPPLDPQELDILKTVKEITGFLLIQAWPENRTDLHAFENLEIIRGRTKQHGQFSLAVVSLNITSLGLRSLKEISDGDVIISGNKNLCYANTINWKKLFGTSGQKTKIISNRGENSCKATGQVCHALCSPEGCWGPEPRDCV Motif0255_bcov_4helix_09340_0001_0001__54__R
DEEQETRLKLLLLLVQLQHLAKKDPDTAETEIDKIYKLAKKLGDETIRENAENAKRIVQTLK VCQGTSNKLTQLGTFEDHFLSLQRMFNNCEVVLGNLEITYVQRNYDLSFLKTIQEVAGYVLIALNTVERIPLENLQIIRGNMYYENSYALAVLSNYDANKTGLKELPMRNLQEILHGAVRFSNNPALCNVESIQWRDIVSSDFLSNMSMDFQNHLGS nside_mot_359448c81ec7171dd466f2d64631b9c5_0001_1_000000012_0001_35_44_H_._ems_3hM_1581_0001_0003_0001__60__T
DHWEEVFRWALELLQEATEQNDPTKAKKILEEAHKLRRRELSEEEARAVVRYLKQLVDRELS VCQGTSNKLTQLGTFEDHFLSLQRMFNNCEVVLGNLEITYVQRNYDLSFLKTIQEVAGYVLIALNTVERIPLENLQIIRGNMYYENSYALAVLSNYDANKTGLKELPMRNLQEILHGAVRFSNNPALCNVESIQWRDIVSSDFLSNMSMDFQNHLGS nside_mot_4a0b58da0a66d934d1bcaa80596e03bc_0001_1_000000014_0001_27_32_H_._ems_3hM_1087_0001_0001__37__R
SDELFSKVFLKVTELSMIVMNAKTEDEKKTALTKIKQIADKVQDEELSKFVKRALMHVKKEVG RKVCNGIGIGEFKDSLSINATNIKHFKNCTSISGDLHILPVAFRGDSFTHTPPLDPQELDILKTVKEITGFLLIQAWPENRTDLHAFENLEIIRGRTKQHGQFSLAVVSLNITSLGLRSLKEISDGDVIISGNKNLCYANTINWKKLFGTSGQKTKIISNRGENSCKATGQVCHALCSPEGCWGPEPRDCV Motif0628_ems_3hM_2692_0001_0001_0001__56__M
SELSEEILRLLEEGNPRDAEHVLIDLLFELENRGDKELSELVLEILELLIRGDPDEARKLIKELT RKVCNGIGIGEFKDSLSINATNIKHFKNCTSISGDLHILPVAFRGDSFTHTPPLDPQELDILKTVKEITGFLLIQAWPENRTDLHAFENLEIIRGRTKQHGQFSLAVVSLNITSLGLRSLKEISDGDVIISGNKNLCYANTINWKKLFGTSGQKTKIISNRGENSCKATGQVCHALCSPEGCWGPEPRDCV Motif0173_bcov_4helix_14531_0001_0002_0001__7__I
SLEEVKELIRKLVPDPRLVWALEDLLELLKKGDPLAEEVLRFILASAREQGDKDLTKAIELVLKT RKVCNGIGIGEFKDSLSINATNIKHFKNCTSISGDLHILPVAFRGDSFTHTPPLDPQELDILKTVKEITGFLLIQAWPENRTDLHAFENLEIIRGRTKQHGQFSLAVVSLNITSLGLRSLKEISDGDVIISGNKNLCYANTINWKKLFGTSGQKTKIISNRGENSCKATGQVCHALCSPEGCWGPEPRDCV cside_mot_bf5a27bd715de8d76fa148d2778c2cdd_0001_1_000000009_0001_37_42_H_._bcov_4helix_00412_0001_0001__43__I
DEEQETRLKLLLLLVQLQHLAKKDPDTAETEIDKIYKLAKKLGDCTIRENAENAKRIVQELK VCQGTSNKLTQLGTFEDHFLSLQRMFNNCEVVLGNLEITYVQRNYDLSFLKTIQEVAGYVLIALNTVERIPLENLQIIRGNMYYENSYALAVLSNYDANKTGLKELPMRNLQEILHGAVRFSNNPALCNVESIQWRDIVSSDFLSNMSMDFQNHLGS nside_mot_359448c81ec7171dd466f2d64631b9c5_0001_1_000000012_0001_35_44_H_._ems_3hM_1581_0001_0003_0001__45__C
SELSEEALRLLEEGNPRDAEHVLIDLLFELENRGDKELSELVLEIEELLIRGDPDEARKLIKELT RKVCNGIGIGEFKDSLSINATNIKHFKNCTSISGDLHILPVAFRGDSFTHTPPLDPQELDILKTVKEITGFLLIQAWPENRTDLHAFENLEIIRGRTKQHGQFSLAVVSLNITSLGLRSLKEISDGDVIISGNKNLCYANTINWKKLFGTSGQKTKIISNRGENSCKATGQVCHALCSPEGCWGPEPRDCV Motif0173_bcov_4helix_14531_0001_0002_0001__46__E
SELSEEALRLLEEGNPRDAEHVLIDLCFELENRGDKELSELVLEILELLIRGDPDEARKLIKELT RKVCNGIGIGEFKDSLSINATNIKHFKNCTSISGDLHILPVAFRGDSFTHTPPLDPQELDILKTVKEITGFLLIQAWPENRTDLHAFENLEIIRGRTKQHGQFSLAVVSLNITSLGLRSLKEISDGDVIISGNKNLCYANTINWKKLFGTSGQKTKIISNRGENSCKATGQVCHALCSPEGCWGPEPRDCV Motif0173_bcov_4helix_14531_0001_0002_0001__27__C
DYTVDLAIKFVEEVVKELKNDPDPRSQKLMEELERLIRKAKNAEDPNKKHTLVHKAFDIAVQAM RKVCNGIGIGEFKDSLSINATNIKHFKNCTSISGDLHILPVAFRGDSFTHTPPLDPQELDILKTVKEITGFLLIQAWPENRTDLHAFENLEIIRGRTKQHGQFSLAVVSLNITSLGLRSLKEISDGDVIISGNKNLCYANTINWKKLFGTSGQKTKIISNRGENSCKATGQVCHALCSPEGCWGPEPRDCV Motif0460_ems_3hM_1930_0001_0001__30__M
DEEQETRLKLLLLLVQLQHLAKKDPDTAETEIDKIYKLAKKLGDETIRENAENAKREVQELK VCQGTSNKLTQLGTFEDHFLSLQRMFNNCEVVLGNLEITYVQRNYDLSFLKTIQEVAGYVLIALNTVERIPLENLQIIRGNMYYENSYALAVLSNYDANKTGLKELPMRNLQEILHGAVRFSNNPALCNVESIQWRDIVSSDFLSNMSMDFQNHLGS nside_mot_359448c81ec7171dd466f2d64631b9c5_0001_1_000000012_0001_35_44_H_._ems_3hM_1581_0001_0003_0001__57__E
DELRELINDAQNKNDPELLKKVLELNEELIRRGDPSYQEIVLLLLFVADLLGDPEITRLAEELLK RKVCNGIGIGEFKDSLSINATNIKHFKNCTSISGDLHILPVAFRGDSFTHTPPLDPQELDILKTVKEITGFLLIQAWPENRTDLHAFENLEIIRGRTKQHGQFSLAVVSLNITSLGLRSLKEISDGDVIISGNKNLCYANTINWKKLFGTSGQKTKIISNRGENSCKATGQVCHALCSPEGCWGPEPRDCV Motif0255_bcov_4helix_09340_0001_0001__26__N
SDELFSKVFLKVTELSMIVMNAKTEDEKKTALTKIKQIADKVQDEESSKFVKRALEHVKKEVG RKVCNGIGIGEFKDSLSINATNIKHFKNCTSISGDLHILPVAFRGDSFTHTPPLDPQELDILKTVKEITGFLLIQAWPENRTDLHAFENLEIIRGRTKQHGQFSLAVVSLNITSLGLRSLKEISDGDVIISGNKNLCYANTINWKKLFGTSGQKTKIISNRGENSCKATGQVCHALCSPEGCWGPEPRDCV Motif0628_ems_3hM_2692_0001_0001_0001__47__S
SLEEVKELIRKLVPDPRLVWALEDLLELLKKGDPRAEEVLRFYLASAREQGDKDLTKAIELVLKT RKVCNGIGIGEFKDSLSINATNIKHFKNCTSISGDLHILPVAFRGDSFTHTPPLDPQELDILKTVKEITGFLLIQAWPENRTDLHAFENLEIIRGRTKQHGQFSLAVVSLNITSLGLRSLKEISDGDVIISGNKNLCYANTINWKKLFGTSGQKTKIISNRGENSCKATGQVCHALCSPEGCWGPEPRDCV cside_mot_bf5a27bd715de8d76fa148d2778c2cdd_0001_1_000000009_0001_37_42_H_._bcov_4helix_00412_0001_0001__35__R
DRHVADLIQHLLERGVPPEEILELIEDYIRWTGNPRFKKELELLEKLTRELGDPEEALRLFVERG VCQGTSNKLTQLGTFEDHFLSLQRMFNNCEVVLGNLEITYVQRNYDLSFLKTIQEVAGYVLIALNTVERIPLENLQIIRGNMYYENSYALAVLSNYDANKTGLKELPMRNLQEILHGAVRFSNNPALCNVESIQWRDIVSSDFLSNMSMDFQNHLGS nside_pol_15b3b5b7b23e1cb32ac7084deff429be_0001_1_000000003_0001__40__E
DDEILKLLLILVQIQLALERGEISNDQAKELAKRVEEKARKLGDEQVQRNVENVKEVIERFG VCQGTSNKLTQLGTFEDHFLSLQRMFNNCEVVLGNLEITYVQRNYDLSFLKTIQEVAGYVLIALNTVERIPLENLQIIRGNMYYENSYALAVLSNYDANKTGLKELPMRNLQEILHGAVRFSNNPALCNVESIQWRDIVSSDFLSNMSMDFQNHLGS nside_mot_359448c81ec7171dd466f2d64631b9c5_0001_1_000000012_0001_35_44_H_._HHH_eva_0380_0001_0001__4__I
SPDEAKKLLQEAEKLARKQNDRMELAYVEFLKHVLENAKRLNDKRAVESVRELARCALEELQS RKVCNGIGIGEFKDSLSINATNIKHFKNCTSISGDLHILPVAFRGDSFTHTPPLDPQELDILKTVKEITGFLLIQAWPENRTDLHAFENLEIIRGRTKQHGQFSLAVVSLNITSLGLRSLKEISDGDVIISGNKNLCYANTINWKKLFGTSGQKTKIISNRGENSCKATGQVCHALCSPEGCWGPEPRDCV cside_mot_3h_hb1_1541_000000003_0001_2_11_H_._ems_3hC_921_0001_0001_0002_0001__56__C
SLEEVKELIRKLVPDPRLVWALEDLLELMKKGDPLAEEVLRFYLASAREQGDKDLTKAIELVLKT RKVCNGIGIGEFKDSLSINATNIKHFKNCTSISGDLHILPVAFRGDSFTHTPPLDPQELDILKTVKEITGFLLIQAWPENRTDLHAFENLEIIRGRTKQHGQFSLAVVSLNITSLGLRSLKEISDGDVIISGNKNLCYANTINWKKLFGTSGQKTKIISNRGENSCKATGQVCHALCSPEGCWGPEPRDCV cside_mot_bf5a27bd715de8d76fa148d2778c2cdd_0001_1_000000009_0001_37_42_H_._bcov_4helix_00412_0001_0001__29__M
DELRELINDAQNCNDPELLKKVLELIEELIRRGDPSYQEIVLLLLFVADLLGDPEITRLAEELLK RKVCNGIGIGEFKDSLSINATNIKHFKNCTSISGDLHILPVAFRGDSFTHTPPLDPQELDILKTVKEITGFLLIQAWPENRTDLHAFENLEIIRGRTKQHGQFSLAVVSLNITSLGLRSLKEISDGDVIISGNKNLCYANTINWKKLFGTSGQKTKIISNRGENSCKATGQVCHALCSPEGCWGPEPRDCV Motif0255_bcov_4helix_09340_0001_0001__13__C
DYTVDLAIKFVEEVVKELKNDPDPRSQKLIEELERLIRKAKNAEDPNKKHTLVHKAFDIAVQAM RKVCNGIGIGEFKDSLSINATNIKHFKNCTSISGDLHILPVAFRGDSFTHTPPLDPQELDILKTVKEITGFLLIQAWPENRTDLHAFENLEIIRGRTKQHGQFSLAVVSLNITSLGLRSLKEISDGDVIISGNKNLCYANTINWKKLFGTSGQKTKIISNRGENSCKATGQVCHALCSPEGCWGPEPRDCV Motif0460_ems_3hM_1930_0001_0001__30__I
SPDEAKKLLQEAEKLARKQNDRMELAYVEFLKHVLENAKRLNDKRAVESVRELARDALEELYS RKVCNGIGIGEFKDSLSINATNIKHFKNCTSISGDLHILPVAFRGDSFTHTPPLDPQELDILKTVKEITGFLLIQAWPENRTDLHAFENLEIIRGRTKQHGQFSLAVVSLNITSLGLRSLKEISDGDVIISGNKNLCYANTINWKKLFGTSGQKTKIISNRGENSCKATGQVCHALCSPEGCWGPEPRDCV cside_mot_3h_hb1_1541_000000003_0001_2_11_H_._ems_3hC_921_0001_0001_0002_0001__62__Y
SPDEAKKLLQKAEKLARKQNDRMELAYVEFLKHVLENAKRLNDKRAVESVRELARDALEELQS RKVCNGIGIGEFKDSLSINATNIKHFKNCTSISGDLHILPVAFRGDSFTHTPPLDPQELDILKTVKEITGFLLIQAWPENRTDLHAFENLEIIRGRTKQHGQFSLAVVSLNITSLGLRSLKEISDGDVIISGNKNLCYANTINWKKLFGTSGQKTKIISNRGENSCKATGQVCHALCSPEGCWGPEPRDCV cside_mot_3h_hb1_1541_000000003_0001_2_11_H_._ems_3hC_921_0001_0001_0002_0001__11__K
DRHVADLIQHLLERGVPPEEILELIEDYIRWTINPRFKKALELLEKLTRELGDPEEALRLFVERG VCQGTSNKLTQLGTFEDHFLSLQRMFNNCEVVLGNLEITYVQRNYDLSFLKTIQEVAGYVLIALNTVERIPLENLQIIRGNMYYENSYALAVLSNYDANKTGLKELPMRNLQEILHGAVRFSNNPALCNVESIQWRDIVSSDFLSNMSMDFQNHLGS nside_pol_15b3b5b7b23e1cb32ac7084deff429be_0001_1_000000003_0001__33__I
DYTVDLAIKFVEEVVKELKNDNDPRSQKLAEELERLIRKAKNAEDPNKKHTLVHKAFDIAVQAM RKVCNGIGIGEFKDSLSINATNIKHFKNCTSISGDLHILPVAFRGDSFTHTPPLDPQELDILKTVKEITGFLLIQAWPENRTDLHAFENLEIIRGRTKQHGQFSLAVVSLNITSLGLRSLKEISDGDVIISGNKNLCYANTINWKKLFGTSGQKTKIISNRGENSCKATGQVCHALCSPEGCWGPEPRDCV Motif0460_ems_3hM_1930_0001_0001__22__N
DEEQETRLKLLLLLVQLQHLAKKDPDTAETEIDKIYKLAKKLGDETMRENAENAKRIVQELK VCQGTSNKLTQLGTFEDHFLSLQRMFNNCEVVLGNLEITYVQRNYDLSFLKTIQEVAGYVLIALNTVERIPLENLQIIRGNMYYENSYALAVLSNYDANKTGLKELPMRNLQEILHGAVRFSNNPALCNVESIQWRDIVSSDFLSNMSMDFQNHLGS nside_mot_359448c81ec7171dd466f2d64631b9c5_0001_1_000000012_0001_35_44_H_._ems_3hM_1581_0001_0003_0001__47__M
SDENFSKVFLKVTELSMIVMNAKTEDEKKTALTKIKQIADKVQDEELSKFVKRALEHVKKEVG RKVCNGIGIGEFKDSLSINATNIKHFKNCTSISGDLHILPVAFRGDSFTHTPPLDPQELDILKTVKEITGFLLIQAWPENRTDLHAFENLEIIRGRTKQHGQFSLAVVSLNITSLGLRSLKEISDGDVIISGNKNLCYANTINWKKLFGTSGQKTKIISNRGENSCKATGQVCHALCSPEGCWGPEPRDCV Motif0628_ems_3hM_2692_0001_0001_0001__4__N
MYTVDLAIKFVEEVVKELKNDPDPRSQKLAEELERLIRKAKNAEDPNKKHTLVHKAFDIAVQAM RKVCNGIGIGEFKDSLSINATNIKHFKNCTSISGDLHILPVAFRGDSFTHTPPLDPQELDILKTVKEITGFLLIQAWPENRTDLHAFENLEIIRGRTKQHGQFSLAVVSLNITSLGLRSLKEISDGDVIISGNKNLCYANTINWKKLFGTSGQKTKIISNRGENSCKATGQVCHALCSPEGCWGPEPRDCV Motif0460_ems_3hM_1930_0001_0001__1__M
SPDEAKKLLQEAEKLARKQNDRMELAYVEFLKHVLENAKRLNDKRAVESVRELAMDALEELQS RKVCNGIGIGEFKDSLSINATNIKHFKNCTSISGDLHILPVAFRGDSFTHTPPLDPQELDILKTVKEITGFLLIQAWPENRTDLHAFENLEIIRGRTKQHGQFSLAVVSLNITSLGLRSLKEISDGDVIISGNKNLCYANTINWKKLFGTSGQKTKIISNRGENSCKATGQVCHALCSPEGCWGPEPRDCV cside_mot_3h_hb1_1541_000000003_0001_2_11_H_._ems_3hC_921_0001_0001_0002_0001__55__M
PLEEVKKVVEEALKDDPELVRAVKTIIEAVKKGENDPIFLELLLRLLIETFGDPRLREALDLVRK VCQGTSNKLTQLGTFEDHFLSLQRMFNNCEVVLGNLEITYVQRNYDLSFLKTIQEVAGYVLIALNTVERIPLENLQIIRGNMYYENSYALAVLSNYDANKTGLKELPMRNLQEILHGAVRFSNNPALCNVESIQWRDIVSSDFLSNMSMDFQNHLGS nside_mot_33a3a00fc629d06a96f91cefd1c5e1ea_0001_1_000000011_0001_43_48_H_._bcov_4helix_12241_0001_0001__61__D
DEEQETRLKLLLLLVQLQHLAKKDPDTAETEIDKIYKLAKKLGDETIRERAENAKRIVQELK VCQGTSNKLTQLGTFEDHFLSLQRMFNNCEVVLGNLEITYVQRNYDLSFLKTIQEVAGYVLIALNTVERIPLENLQIIRGNMYYENSYALAVLSNYDANKTGLKELPMRNLQEILHGAVRFSNNPALCNVESIQWRDIVSSDFLSNMSMDFQNHLGS nside_mot_359448c81ec7171dd466f2d64631b9c5_0001_1_000000012_0001_35_44_H_._ems_3hM_1581_0001_0003_0001__50__R
DEEQETRLKLLLLLVQLQHLAKKDPDTAETEIDKIYKLAKKLGDETIRENAENPKRIVQELK VCQGTSNKLTQLGTFEDHFLSLQRMFNNCEVVLGNLEITYVQRNYDLSFLKTIQEVAGYVLIALNTVERIPLENLQIIRGNMYYENSYALAVLSNYDANKTGLKELPMRNLQEILHGAVRFSNNPALCNVESIQWRDIVSSDFLSNMSMDFQNHLGS nside_mot_359448c81ec7171dd466f2d64631b9c5_0001_1_000000012_0001_35_44_H_._ems_3hM_1581_0001_0003_0001__54__P
DEEQETRLKLLLLLVQLQHLAKKDPDTAETRIDKIYKLAKKLGDETIRENAENAKRIVQELK VCQGTSNKLTQLGTFEDHFLSLQRMFNNCEVVLGNLEITYVQRNYDLSFLKTIQEVAGYVLIALNTVERIPLENLQIIRGNMYYENSYALAVLSNYDANKTGLKELPMRNLQEILHGAVRFSNNPALCNVESIQWRDIVSSDFLSNMSMDFQNHLGS nside_mot_359448c81ec7171dd466f2d64631b9c5_0001_1_000000012_0001_35_44_H_._ems_3hM_1581_0001_0003_0001__31__R
DDESLKLLLILVQIQLALERGEISNDQAKELAKRVEEKARKLGDEQVQRNVERVKEVIERFG VCQGTSNKLTQLGTFEDHFLSLQRMFNNCEVVLGNLEITYVQRNYDLSFLKTIQEVAGYVLIALNTVERIPLENLQIIRGNMYYENSYALAVLSNYDANKTGLKELPMRNLQEILHGAVRFSNNPALCNVESIQWRDIVSSDFLSNMSMDFQNHLGS nside_mot_359448c81ec7171dd466f2d64631b9c5_0001_1_000000012_0001_35_44_H_._HHH_eva_0380_0001_0001__53__R
DYTVDLAIKFVEEVVKELKNDPDPRSQKLAEELERLIRKAKIAEDPNKKHTLVHKAFDIAVQAM RKVCNGIGIGEFKDSLSINATNIKHFKNCTSISGDLHILPVAFRGDSFTHTPPLDPQELDILKTVKEITGFLLIQAWPENRTDLHAFENLEIIRGRTKQHGQFSLAVVSLNITSLGLRSLKEISDGDVIISGNKNLCYANTINWKKLFGTSGQKTKIISNRGENSCKATGQVCHALCSPEGCWGPEPRDCV Motif0460_ems_3hM_1930_0001_0001__42__I
DHIEEVFRWALELLQEATEQNDPTKAKKILEEAHKLLRRELSEEEARAVVRYLKQLVDRELS VCQGTSNKLTQLGTFEDHFLSLQRMFNNCEVVLGNLEITYVQRNYDLSFLKTIQEVAGYVLIALNTVERIPLENLQIIRGNMYYENSYALAVLSNYDANKTGLKELPMRNLQEILHGAVRFSNNPALCNVESIQWRDIVSSDFLSNMSMDFQNHLGS nside_mot_4a0b58da0a66d934d1bcaa80596e03bc_0001_1_000000014_0001_27_32_H_._ems_3hM_1087_0001_0001__3__I
DDESLKLLLILVQIQLALERGEISNDQAKELAKRVEEKARKLYDEQVQRNVENVKEVIERFG VCQGTSNKLTQLGTFEDHFLSLQRMFNNCEVVLGNLEITYVQRNYDLSFLKTIQEVAGYVLIALNTVERIPLENLQIIRGNMYYENSYALAVLSNYDANKTGLKELPMRNLQEILHGAVRFSNNPALCNVESIQWRDIVSSDFLSNMSMDFQNHLGS nside_mot_359448c81ec7171dd466f2d64631b9c5_0001_1_000000012_0001_35_44_H_._HHH_eva_0380_0001_0001__43__Y
DEAAEEVLRYLKKLGDPELAELIERLLERVRKKKDPDKERTLEIIAVAVLYGDPEIARQALRALH VCQGTSNKLTQLGTFEDHFLSLQRMFNNCEVVLGNLEITYVQRNYDLSFLKTIQEVAGYVLIALNTVERIPLENLQIIRGNMYYENSYALAVLSNYDANKTGLKELPMRNLQEILHGAVRFSNNPALCNVESIQWRDIVSSDFLSNMSMDFQNHLGS nside_mot_4baece34555bc5def11fd3c4c5db93f5_0001_000000012_0001_38_48_H_._bcov_4helix_12481_0001_0001__38__K
DEAAEEVLRYLKKLGDPELAELIERLLERVRKKKDPDLERTLEIIAVAVLYGFPEIARQALRALH VCQGTSNKLTQLGTFEDHFLSLQRMFNNCEVVLGNLEITYVQRNYDLSFLKTIQEVAGYVLIALNTVERIPLENLQIIRGNMYYENSYALAVLSNYDANKTGLKELPMRNLQEILHGAVRFSNNPALCNVESIQWRDIVSSDFLSNMSMDFQNHLGS nside_mot_4baece34555bc5def11fd3c4c5db93f5_0001_000000012_0001_38_48_H_._bcov_4helix_12481_0001_0001__53__F
SPDEAKKLLQEAEKLARKQNDRMELAYVEFLKHVLENAKRLNDKRAVESVRCLARDALEELQS RKVCNGIGIGEFKDSLSINATNIKHFKNCTSISGDLHILPVAFRGDSFTHTPPLDPQELDILKTVKEITGFLLIQAWPENRTDLHAFENLEIIRGRTKQHGQFSLAVVSLNITSLGLRSLKEISDGDVIISGNKNLCYANTINWKKLFGTSGQKTKIISNRGENSCKATGQVCHALCSPEGCWGPEPRDCV cside_mot_3h_hb1_1541_000000003_0001_2_11_H_._ems_3hC_921_0001_0001_0002_0001__52__C
DDESLKLLLILVQPQLALERGEISNDQAKELAKRVEEKARKLGDEQVQRNVENVKEVIERFG VCQGTSNKLTQLGTFEDHFLSLQRMFNNCEVVLGNLEITYVQRNYDLSFLKTIQEVAGYVLIALNTVERIPLENLQIIRGNMYYENSYALAVLSNYDANKTGLKELPMRNLQEILHGAVRFSNNPALCNVESIQWRDIVSSDFLSNMSMDFQNHLGS nside_mot_359448c81ec7171dd466f2d64631b9c5_0001_1_000000012_0001_35_44_H_._HHH_eva_0380_0001_0001__14__P
DEEQETRLKLLLLLVQLQHLAKKDPDTAETEIDKIYKLAKKLGDETIRENAEFAKRIVQELK VCQGTSNKLTQLGTFEDHFLSLQRMFNNCEVVLGNLEITYVQRNYDLSFLKTIQEVAGYVLIALNTVERIPLENLQIIRGNMYYENSYALAVLSNYDANKTGLKELPMRNLQEILHGAVRFSNNPALCNVESIQWRDIVSSDFLSNMSMDFQNHLGS nside_mot_359448c81ec7171dd466f2d64631b9c5_0001_1_000000012_0001_35_44_H_._ems_3hM_1581_0001_0003_0001__53__F
PLEEVKKVVEEALKDDPELVRAVKTIIEAVKKGENDPIFLELLLRLLIETFGDPRLPEALELVRK VCQGTSNKLTQLGTFEDHFLSLQRMFNNCEVVLGNLEITYVQRNYDLSFLKTIQEVAGYVLIALNTVERIPLENLQIIRGNMYYENSYALAVLSNYDANKTGLKELPMRNLQEILHGAVRFSNNPALCNVESIQWRDIVSSDFLSNMSMDFQNHLGS nside_mot_33a3a00fc629d06a96f91cefd1c5e1ea_0001_1_000000011_0001_43_48_H_._bcov_4helix_12241_0001_0001__57__P
SELSEEALRLLEEGNPRDAEHVLIDLLFELENRGDKELSELVLEILELLIRGDPDEARQLIKELT RKVCNGIGIGEFKDSLSINATNIKHFKNCTSISGDLHILPVAFRGDSFTHTPPLDPQELDILKTVKEITGFLLIQAWPENRTDLHAFENLEIIRGRTKQHGQFSLAVVSLNITSLGLRSLKEISDGDVIISGNKNLCYANTINWKKLFGTSGQKTKIISNRGENSCKATGQVCHALCSPEGCWGPEPRDCV Motif0173_bcov_4helix_14531_0001_0002_0001__59__Q
SDELFSKVFLKVTELSMIVMNAKTEDEKKTALTKIKQIADKVQDEELYKFVKRALEHVKKEVG RKVCNGIGIGEFKDSLSINATNIKHFKNCTSISGDLHILPVAFRGDSFTHTPPLDPQELDILKTVKEITGFLLIQAWPENRTDLHAFENLEIIRGRTKQHGQFSLAVVSLNITSLGLRSLKEISDGDVIISGNKNLCYANTINWKKLFGTSGQKTKIISNRGENSCKATGQVCHALCSPEGCWGPEPRDCV Motif0628_ems_3hM_2692_0001_0001_0001__48__Y
PELSEEALRLLEEGNPRDAEHVLIDLLFELENRGDKELSELVLEILELLIRGDPDEARKLIKELT RKVCNGIGIGEFKDSLSINATNIKHFKNCTSISGDLHILPVAFRGDSFTHTPPLDPQELDILKTVKEITGFLLIQAWPENRTDLHAFENLEIIRGRTKQHGQFSLAVVSLNITSLGLRSLKEISDGDVIISGNKNLCYANTINWKKLFGTSGQKTKIISNRGENSCKATGQVCHALCSPEGCWGPEPRDCV Motif0173_bcov_4helix_14531_0001_0002_0001__1__P
SPDEAKKLLQEAEKLARKQNDRMELAYVEFNKHVLENAKRLNDKRAVESVRELARDALEELQS RKVCNGIGIGEFKDSLSINATNIKHFKNCTSISGDLHILPVAFRGDSFTHTPPLDPQELDILKTVKEITGFLLIQAWPENRTDLHAFENLEIIRGRTKQHGQFSLAVVSLNITSLGLRSLKEISDGDVIISGNKNLCYANTINWKKLFGTSGQKTKIISNRGENSCKATGQVCHALCSPEGCWGPEPRDCV cside_mot_3h_hb1_1541_000000003_0001_2_11_H_._ems_3hC_921_0001_0001_0002_0001__31__N
SPDEAKKLLQEAEKLARKQNDRMELAYVMFLKHVLENAKRLNDKRAVESVRELARDALEELQS RKVCNGIGIGEFKDSLSINATNIKHFKNCTSISGDLHILPVAFRGDSFTHTPPLDPQELDILKTVKEITGFLLIQAWPENRTDLHAFENLEIIRGRTKQHGQFSLAVVSLNITSLGLRSLKEISDGDVIISGNKNLCYANTINWKKLFGTSGQKTKIISNRGENSCKATGQVCHALCSPEGCWGPEPRDCV cside_mot_3h_hb1_1541_000000003_0001_2_11_H_._ems_3hC_921_0001_0001_0002_0001__29__M
SELSEEALRLLEEGNPRDAEHVLIRLLFELENRGDKELSELVLEILELLIRGDPDEARKLIKELT RKVCNGIGIGEFKDSLSINATNIKHFKNCTSISGDLHILPVAFRGDSFTHTPPLDPQELDILKTVKEITGFLLIQAWPENRTDLHAFENLEIIRGRTKQHGQFSLAVVSLNITSLGLRSLKEISDGDVIISGNKNLCYANTINWKKLFGTSGQKTKIISNRGENSCKATGQVCHALCSPEGCWGPEPRDCV Motif0173_bcov_4helix_14531_0001_0002_0001__25__R
SELSEEALRLLEEGNPRDAEHVLIDLLFELENRGDKELKELVLEILELLIRGDPDEARKLIKELT RKVCNGIGIGEFKDSLSINATNIKHFKNCTSISGDLHILPVAFRGDSFTHTPPLDPQELDILKTVKEITGFLLIQAWPENRTDLHAFENLEIIRGRTKQHGQFSLAVVSLNITSLGLRSLKEISDGDVIISGNKNLCYANTINWKKLFGTSGQKTKIISNRGENSCKATGQVCHALCSPEGCWGPEPRDCV Motif0173_bcov_4helix_14531_0001_0002_0001__39__K
DHWEEVFRWALELLWEATEQNDPTKAKKILEEAHKLLRRELSEEEARAVVRYLKQLVDRELS VCQGTSNKLTQLGTFEDHFLSLQRMFNNCEVVLGNLEITYVQRNYDLSFLKTIQEVAGYVLIALNTVERIPLENLQIIRGNMYYENSYALAVLSNYDANKTGLKELPMRNLQEILHGAVRFSNNPALCNVESIQWRDIVSSDFLSNMSMDFQNHLGS nside_mot_4a0b58da0a66d934d1bcaa80596e03bc_0001_1_000000014_0001_27_32_H_._ems_3hM_1087_0001_0001__15__W
DDESLVLLLILVQIQLALERGEISNDQAKELAKRVEEKARKLGDEQVQRNVENVKEVIERFG VCQGTSNKLTQLGTFEDHFLSLQRMFNNCEVVLGNLEITYVQRNYDLSFLKTIQEVAGYVLIALNTVERIPLENLQIIRGNMYYENSYALAVLSNYDANKTGLKELPMRNLQEILHGAVRFSNNPALCNVESIQWRDIVSSDFLSNMSMDFQNHLGS nside_mot_359448c81ec7171dd466f2d64631b9c5_0001_1_000000012_0001_35_44_H_._HHH_eva_0380_0001_0001__6__V
DRHVADLIQHLLERGVPPEEILELIEDYIRWTGNPRFKKALELTEKLTRELGDPEEALRLFVERG VCQGTSNKLTQLGTFEDHFLSLQRMFNNCEVVLGNLEITYVQRNYDLSFLKTIQEVAGYVLIALNTVERIPLENLQIIRGNMYYENSYALAVLSNYDANKTGLKELPMRNLQEILHGAVRFSNNPALCNVESIQWRDIVSSDFLSNMSMDFQNHLGS nside_pol_15b3b5b7b23e1cb32ac7084deff429be_0001_1_000000003_0001__44__T
DELRELINDAQNKNDPELLHKVLELIEELIRRGDPSYQEIVLLLLFVADLLGDPEITRLAEELLK RKVCNGIGIGEFKDSLSINATNIKHFKNCTSISGDLHILPVAFRGDSFTHTPPLDPQELDILKTVKEITGFLLIQAWPENRTDLHAFENLEIIRGRTKQHGQFSLAVVSLNITSLGLRSLKEISDGDVIISGNKNLCYANTINWKKLFGTSGQKTKIISNRGENSCKATGQVCHALCSPEGCWGPEPRDCV Motif0255_bcov_4helix_09340_0001_0001__20__H
DEAAEEVLKYLKKLGDPELAELIERLLERVRKKKDPDLERTLEIIAVAVLYGDPEIARQALRALH VCQGTSNKLTQLGTFEDHFLSLQRMFNNCEVVLGNLEITYVQRNYDLSFLKTIQEVAGYVLIALNTVERIPLENLQIIRGNMYYENSYALAVLSNYDANKTGLKELPMRNLQEILHGAVRFSNNPALCNVESIQWRDIVSSDFLSNMSMDFQNHLGS nside_mot_4baece34555bc5def11fd3c4c5db93f5_0001_000000012_0001_38_48_H_._bcov_4helix_12481_0001_0001__9__K
SLEEVKELIRKLVPDPRLVWALEDLLELLKKGDPLAEEVLRFYLASAREIGDKDLTKAIELVLKT RKVCNGIGIGEFKDSLSINATNIKHFKNCTSISGDLHILPVAFRGDSFTHTPPLDPQELDILKTVKEITGFLLIQAWPENRTDLHAFENLEIIRGRTKQHGQFSLAVVSLNITSLGLRSLKEISDGDVIISGNKNLCYANTINWKKLFGTSGQKTKIISNRGENSCKATGQVCHALCSPEGCWGPEPRDCV cside_mot_bf5a27bd715de8d76fa148d2778c2cdd_0001_1_000000009_0001_37_42_H_._bcov_4helix_00412_0001_0001__50__I
DELRELINDAQNKNDPELLKKVLELIEELIRRGDPSYQEIVLLLLFVHDLLGDPEITRLAEELLK RKVCNGIGIGEFKDSLSINATNIKHFKNCTSISGDLHILPVAFRGDSFTHTPPLDPQELDILKTVKEITGFLLIQAWPENRTDLHAFENLEIIRGRTKQHGQFSLAVVSLNITSLGLRSLKEISDGDVIISGNKNLCYANTINWKKLFGTSGQKTKIISNRGENSCKATGQVCHALCSPEGCWGPEPRDCV Motif0255_bcov_4helix_09340_0001_0001__48__H
DDESLKLLLILVQIQLALERGEISNDQAKELAKRVEEKARKLGDEQVQRNVENVKEVSERFG VCQGTSNKLTQLGTFEDHFLSLQRMFNNCEVVLGNLEITYVQRNYDLSFLKTIQEVAGYVLIALNTVERIPLENLQIIRGNMYYENSYALAVLSNYDANKTGLKELPMRNLQEILHGAVRFSNNPALCNVESIQWRDIVSSDFLSNMSMDFQNHLGS nside_mot_359448c81ec7171dd466f2d64631b9c5_0001_1_000000012_0001_35_44_H_._HHH_eva_0380_0001_0001__58__S
DYTVDLKIKFVEEVVKELKNDPDPRSQKLAEELERLIRKAKNAEDPNKKHTLVHKAFDIAVQAM RKVCNGIGIGEFKDSLSINATNIKHFKNCTSISGDLHILPVAFRGDSFTHTPPLDPQELDILKTVKEITGFLLIQAWPENRTDLHAFENLEIIRGRTKQHGQFSLAVVSLNITSLGLRSLKEISDGDVIISGNKNLCYANTINWKKLFGTSGQKTKIISNRGENSCKATGQVCHALCSPEGCWGPEPRDCV Motif0460_ems_3hM_1930_0001_0001__7__K
DHWEEVFRWALELLQEATEQNDPTKAKKILEEAHKLLRRELSEEEARAVVKYLKQLVDRELS VCQGTSNKLTQLGTFEDHFLSLQRMFNNCEVVLGNLEITYVQRNYDLSFLKTIQEVAGYVLIALNTVERIPLENLQIIRGNMYYENSYALAVLSNYDANKTGLKELPMRNLQEILHGAVRFSNNPALCNVESIQWRDIVSSDFLSNMSMDFQNHLGS nside_mot_4a0b58da0a66d934d1bcaa80596e03bc_0001_1_000000014_0001_27_32_H_._ems_3hM_1087_0001_0001__51__K
SELSEEALRLLEEGNPRDAEHVLIDLLFELENRGDKELSELVLIILELLIRGDPDEARKLIKELT RKVCNGIGIGEFKDSLSINATNIKHFKNCTSISGDLHILPVAFRGDSFTHTPPLDPQELDILKTVKEITGFLLIQAWPENRTDLHAFENLEIIRGRTKQHGQFSLAVVSLNITSLGLRSLKEISDGDVIISGNKNLCYANTINWKKLFGTSGQKTKIISNRGENSCKATGQVCHALCSPEGCWGPEPRDCV Motif0173_bcov_4helix_14531_0001_0002_0001__44__I
DEAAEEVLRYLKKLGDPELAELIEHLLERVRKKKDPDLERTLEIIAVAVLYGDPEIARQALRALH VCQGTSNKLTQLGTFEDHFLSLQRMFNNCEVVLGNLEITYVQRNYDLSFLKTIQEVAGYVLIALNTVERIPLENLQIIRGNMYYENSYALAVLSNYDANKTGLKELPMRNLQEILHGAVRFSNNPALCNVESIQWRDIVSSDFLSNMSMDFQNHLGS nside_mot_4baece34555bc5def11fd3c4c5db93f5_0001_000000012_0001_38_48_H_._bcov_4helix_12481_0001_0001__25__H
DDESLKLLLILVQIQLALERGEIDNDQAKELAKRVEEKARKLGDEQVQRNVENVKEVIERFG VCQGTSNKLTQLGTFEDHFLSLQRMFNNCEVVLGNLEITYVQRNYDLSFLKTIQEVAGYVLIALNTVERIPLENLQIIRGNMYYENSYALAVLSNYDANKTGLKELPMRNLQEILHGAVRFSNNPALCNVESIQWRDIVSSDFLSNMSMDFQNHLGS nside_mot_359448c81ec7171dd466f2d64631b9c5_0001_1_000000012_0001_35_44_H_._HHH_eva_0380_0001_0001__24__D
DHWEEVFRWALELLQEATEQNDPTKAKKILEEAHKLLRRELSEEEERAVVRYLKQLVDRELS VCQGTSNKLTQLGTFEDHFLSLQRMFNNCEVVLGNLEITYVQRNYDLSFLKTIQEVAGYVLIALNTVERIPLENLQIIRGNMYYENSYALAVLSNYDANKTGLKELPMRNLQEILHGAVRFSNNPALCNVESIQWRDIVSSDFLSNMSMDFQNHLGS nside_mot_4a0b58da0a66d934d1bcaa80596e03bc_0001_1_000000014_0001_27_32_H_._ems_3hM_1087_0001_0001__46__E
DEAAEEVLRYLKKLGDPELAEGIERLLERVRKKKDPDLERTLEIIAVAVLYGDPEIARQALRALH VCQGTSNKLTQLGTFEDHFLSLQRMFNNCEVVLGNLEITYVQRNYDLSFLKTIQEVAGYVLIALNTVERIPLENLQIIRGNMYYENSYALAVLSNYDANKTGLKELPMRNLQEILHGAVRFSNNPALCNVESIQWRDIVSSDFLSNMSMDFQNHLGS nside_mot_4baece34555bc5def11fd3c4c5db93f5_0001_000000012_0001_38_48_H_._bcov_4helix_12481_0001_0001__22__G
PLEEVKKVVEEALKDDPELVRAVKTIIEAVKKGENDPIFLELLLRLLIETFQDPRLREALELVRK VCQGTSNKLTQLGTFEDHFLSLQRMFNNCEVVLGNLEITYVQRNYDLSFLKTIQEVAGYVLIALNTVERIPLENLQIIRGNMYYENSYALAVLSNYDANKTGLKELPMRNLQEILHGAVRFSNNPALCNVESIQWRDIVSSDFLSNMSMDFQNHLGS nside_mot_33a3a00fc629d06a96f91cefd1c5e1ea_0001_1_000000011_0001_43_48_H_._bcov_4helix_12241_0001_0001__52__Q
DEEQETRLKLLLLLVQLQHLAKKDPDTAETEIRKIYKLAKKLGDETIRENAENAKRIVQELK VCQGTSNKLTQLGTFEDHFLSLQRMFNNCEVVLGNLEITYVQRNYDLSFLKTIQEVAGYVLIALNTVERIPLENLQIIRGNMYYENSYALAVLSNYDANKTGLKELPMRNLQEILHGAVRFSNNPALCNVESIQWRDIVSSDFLSNMSMDFQNHLGS nside_mot_359448c81ec7171dd466f2d64631b9c5_0001_1_000000012_0001_35_44_H_._ems_3hM_1581_0001_0003_0001__33__R
DHWEEVFRWALELLQEATEQNDPTKAKKILEEAHKLLRRELSEEEARAVVRYLKQLVDREIS VCQGTSNKLTQLGTFEDHFLSLQRMFNNCEVVLGNLEITYVQRNYDLSFLKTIQEVAGYVLIALNTVERIPLENLQIIRGNMYYENSYALAVLSNYDANKTGLKELPMRNLQEILHGAVRFSNNPALCNVESIQWRDIVSSDFLSNMSMDFQNHLGS nside_mot_4a0b58da0a66d934d1bcaa80596e03bc_0001_1_000000014_0001_27_32_H_._ems_3hM_1087_0001_0001__61__I
DRHVADLIQHLLERGVPPEEILELIEDYIRWTGNPRFCKALELLEKLTRELGDPEEALRLFVERG VCQGTSNKLTQLGTFEDHFLSLQRMFNNCEVVLGNLEITYVQRNYDLSFLKTIQEVAGYVLIALNTVERIPLENLQIIRGNMYYENSYALAVLSNYDANKTGLKELPMRNLQEILHGAVRFSNNPALCNVESIQWRDIVSSDFLSNMSMDFQNHLGS nside_pol_15b3b5b7b23e1cb32ac7084deff429be_0001_1_000000003_0001__38__C
DEEQETRLILLLLLVQLQHLAKKDPDTAETEIDKIYKLAKKLGDETIRENAENAKRIVQELK VCQGTSNKLTQLGTFEDHFLSLQRMFNNCEVVLGNLEITYVQRNYDLSFLKTIQEVAGYVLIALNTVERIPLENLQIIRGNMYYENSYALAVLSNYDANKTGLKELPMRNLQEILHGAVRFSNNPALCNVESIQWRDIVSSDFLSNMSMDFQNHLGS nside_mot_359448c81ec7171dd466f2d64631b9c5_0001_1_000000012_0001_35_44_H_._ems_3hM_1581_0001_0003_0001__9__I
DDESLKLLLILVQIQLALIRGEISNDQAKELAKRVEEKARKLGDEQVQRNVENVKEVIERFG VCQGTSNKLTQLGTFEDHFLSLQRMFNNCEVVLGNLEITYVQRNYDLSFLKTIQEVAGYVLIALNTVERIPLENLQIIRGNMYYENSYALAVLSNYDANKTGLKELPMRNLQEILHGAVRFSNNPALCNVESIQWRDIVSSDFLSNMSMDFQNHLGS nside_mot_359448c81ec7171dd466f2d64631b9c5_0001_1_000000012_0001_35_44_H_._HHH_eva_0380_0001_0001__19__I
SPDEAKKLLQEAEKLARKQNDRMELAYVEFLKHVLENAKRLNDKRAVESVRELARDAVEELQS RKVCNGIGIGEFKDSLSINATNIKHFKNCTSISGDLHILPVAFRGDSFTHTPPLDPQELDILKTVKEITGFLLIQAWPENRTDLHAFENLEIIRGRTKQHGQFSLAVVSLNITSLGLRSLKEISDGDVIISGNKNLCYANTINWKKLFGTSGQKTKIISNRGENSCKATGQVCHALCSPEGCWGPEPRDCV cside_mot_3h_hb1_1541_000000003_0001_2_11_H_._ems_3hC_921_0001_0001_0002_0001__58__V
DHWEEVFRWALELLQEATEQNDPTKAKKIDEEAHKLLRRELSEEEARAVVRYLKQLVDRELS VCQGTSNKLTQLGTFEDHFLSLQRMFNNCEVVLGNLEITYVQRNYDLSFLKTIQEVAGYVLIALNTVERIPLENLQIIRGNMYYENSYALAVLSNYDANKTGLKELPMRNLQEILHGAVRFSNNPALCNVESIQWRDIVSSDFLSNMSMDFQNHLGS nside_mot_4a0b58da0a66d934d1bcaa80596e03bc_0001_1_000000014_0001_27_32_H_._ems_3hM_1087_0001_0001__30__D
DELRELINDAQNKNDPELLKKVLELIEELIRRGDPSYQEIVLLLLFVADLLGDPETTRLAEELLK RKVCNGIGIGEFKDSLSINATNIKHFKNCTSISGDLHILPVAFRGDSFTHTPPLDPQELDILKTVKEITGFLLIQAWPENRTDLHAFENLEIIRGRTKQHGQFSLAVVSLNITSLGLRSLKEISDGDVIISGNKNLCYANTINWKKLFGTSGQKTKIISNRGENSCKATGQVCHALCSPEGCWGPEPRDCV Motif0255_bcov_4helix_09340_0001_0001__56__T
DRHVADLIQHLWERGVPPEEILELIEDYIRWTGNPRFKKALELLEKLTRELGDPEEALRLFVERG VCQGTSNKLTQLGTFEDHFLSLQRMFNNCEVVLGNLEITYVQRNYDLSFLKTIQEVAGYVLIALNTVERIPLENLQIIRGNMYYENSYALAVLSNYDANKTGLKELPMRNLQEILHGAVRFSNNPALCNVESIQWRDIVSSDFLSNMSMDFQNHLGS nside_pol_15b3b5b7b23e1cb32ac7084deff429be_0001_1_000000003_0001__12__W
SELSEEALRLLEEGNPRDAEHVLIDLLFELENNGDKELSELVLEILELLIRGDPDEARKLIKELT RKVCNGIGIGEFKDSLSINATNIKHFKNCTSISGDLHILPVAFRGDSFTHTPPLDPQELDILKTVKEITGFLLIQAWPENRTDLHAFENLEIIRGRTKQHGQFSLAVVSLNITSLGLRSLKEISDGDVIISGNKNLCYANTINWKKLFGTSGQKTKIISNRGENSCKATGQVCHALCSPEGCWGPEPRDCV Motif0173_bcov_4helix_14531_0001_0002_0001__33__N
SELSEEALRLHEEGNPRDAEHVLIDLLFELENRGDKELSELVLEILELLIRGDPDEARKLIKELT RKVCNGIGIGEFKDSLSINATNIKHFKNCTSISGDLHILPVAFRGDSFTHTPPLDPQELDILKTVKEITGFLLIQAWPENRTDLHAFENLEIIRGRTKQHGQFSLAVVSLNITSLGLRSLKEISDGDVIISGNKNLCYANTINWKKLFGTSGQKTKIISNRGENSCKATGQVCHALCSPEGCWGPEPRDCV Motif0173_bcov_4helix_14531_0001_0002_0001__11__H
DHWEEVFRWALELLQEANEQNDPTKAKKILEEAHKLLRRELSEEEARAVVRYLKQLVDRELS VCQGTSNKLTQLGTFEDHFLSLQRMFNNCEVVLGNLEITYVQRNYDLSFLKTIQEVAGYVLIALNTVERIPLENLQIIRGNMYYENSYALAVLSNYDANKTGLKELPMRNLQEILHGAVRFSNNPALCNVESIQWRDIVSSDFLSNMSMDFQNHLGS nside_mot_4a0b58da0a66d934d1bcaa80596e03bc_0001_1_000000014_0001_27_32_H_._ems_3hM_1087_0001_0001__18__N
PLEEVKKVVEEALKDDPELVRAVKTIIEAVKKGENDPIFLELLVRLLIETFGDPRLREALELVRK VCQGTSNKLTQLGTFEDHFLSLQRMFNNCEVVLGNLEITYVQRNYDLSFLKTIQEVAGYVLIALNTVERIPLENLQIIRGNMYYENSYALAVLSNYDANKTGLKELPMRNLQEILHGAVRFSNNPALCNVESIQWRDIVSSDFLSNMSMDFQNHLGS nside_mot_33a3a00fc629d06a96f91cefd1c5e1ea_0001_1_000000011_0001_43_48_H_._bcov_4helix_12241_0001_0001__44__V
PLEEVKKVVEEALKDDPELVRAVKTIVEAVKKGENDPIFLELLLRLLIETFGDPRLREALELVRK VCQGTSNKLTQLGTFEDHFLSLQRMFNNCEVVLGNLEITYVQRNYDLSFLKTIQEVAGYVLIALNTVERIPLENLQIIRGNMYYENSYALAVLSNYDANKTGLKELPMRNLQEILHGAVRFSNNPALCNVESIQWRDIVSSDFLSNMSMDFQNHLGS nside_mot_33a3a00fc629d06a96f91cefd1c5e1ea_0001_1_000000011_0001_43_48_H_._bcov_4helix_12241_0001_0001__27__V
SLEEVKELIRKLVPDPRLVWALEDLLELLKKGDPLAEEMLRFYLASAREQGDKDLTKAIELVLKT RKVCNGIGIGEFKDSLSINATNIKHFKNCTSISGDLHILPVAFRGDSFTHTPPLDPQELDILKTVKEITGFLLIQAWPENRTDLHAFENLEIIRGRTKQHGQFSLAVVSLNITSLGLRSLKEISDGDVIISGNKNLCYANTINWKKLFGTSGQKTKIISNRGENSCKATGQVCHALCSPEGCWGPEPRDCV cside_mot_bf5a27bd715de8d76fa148d2778c2cdd_0001_1_000000009_0001_37_42_H_._bcov_4helix_00412_0001_0001__39__M
DEAAEEVLRYLKKLGDPELAELIERLLERVRKKKDPDLERTLEIIAVAVLYGDPEIDRQALRALH VCQGTSNKLTQLGTFEDHFLSLQRMFNNCEVVLGNLEITYVQRNYDLSFLKTIQEVAGYVLIALNTVERIPLENLQIIRGNMYYENSYALAVLSNYDANKTGLKELPMRNLQEILHGAVRFSNNPALCNVESIQWRDIVSSDFLSNMSMDFQNHLGS nside_mot_4baece34555bc5def11fd3c4c5db93f5_0001_000000012_0001_38_48_H_._bcov_4helix_12481_0001_0001__57__D
SPDEAKKLLQEAEKLARKQNDRMELAYVEFLKHVLENAKRLNDKRAVEWVRELARDALEELQS RKVCNGIGIGEFKDSLSINATNIKHFKNCTSISGDLHILPVAFRGDSFTHTPPLDPQELDILKTVKEITGFLLIQAWPENRTDLHAFENLEIIRGRTKQHGQFSLAVVSLNITSLGLRSLKEISDGDVIISGNKNLCYANTINWKKLFGTSGQKTKIISNRGENSCKATGQVCHALCSPEGCWGPEPRDCV cside_mot_3h_hb1_1541_000000003_0001_2_11_H_._ems_3hC_921_0001_0001_0002_0001__49__W
SELSEAALRLLEEGNPRDAEHVLIDLLFELENRGDKELSELVLEILELLIRGDPDEARKLIKELT RKVCNGIGIGEFKDSLSINATNIKHFKNCTSISGDLHILPVAFRGDSFTHTPPLDPQELDILKTVKEITGFLLIQAWPENRTDLHAFENLEIIRGRTKQHGQFSLAVVSLNITSLGLRSLKEISDGDVIISGNKNLCYANTINWKKLFGTSGQKTKIISNRGENSCKATGQVCHALCSPEGCWGPEPRDCV Motif0173_bcov_4helix_14531_0001_0002_0001__6__A
DYTVDLAIKFVEEVVKELKNDPDPRSQKLAEELERLIRKAKNAEDPNKKHTLVHPAFDIAVQAM RKVCNGIGIGEFKDSLSINATNIKHFKNCTSISGDLHILPVAFRGDSFTHTPPLDPQELDILKTVKEITGFLLIQAWPENRTDLHAFENLEIIRGRTKQHGQFSLAVVSLNITSLGLRSLKEISDGDVIISGNKNLCYANTINWKKLFGTSGQKTKIISNRGENSCKATGQVCHALCSPEGCWGPEPRDCV Motif0460_ems_3hM_1930_0001_0001__55__P
PLEEVKKVVEEALKDDPELVRAVKTIIEAVKKGTNDPIFLELLLRLLIETFGDPRLREALELVRK VCQGTSNKLTQLGTFEDHFLSLQRMFNNCEVVLGNLEITYVQRNYDLSFLKTIQEVAGYVLIALNTVERIPLENLQIIRGNMYYENSYALAVLSNYDANKTGLKELPMRNLQEILHGAVRFSNNPALCNVESIQWRDIVSSDFLSNMSMDFQNHLGS nside_mot_33a3a00fc629d06a96f91cefd1c5e1ea_0001_1_000000011_0001_43_48_H_._bcov_4helix_12241_0001_0001__34__T
SLEEVKELIRKLVPDPRLVWALEDLLELLKKGDPLAEEVLRFYLASDREQGDKDLTKAIELVLKT RKVCNGIGIGEFKDSLSINATNIKHFKNCTSISGDLHILPVAFRGDSFTHTPPLDPQELDILKTVKEITGFLLIQAWPENRTDLHAFENLEIIRGRTKQHGQFSLAVVSLNITSLGLRSLKEISDGDVIISGNKNLCYANTINWKKLFGTSGQKTKIISNRGENSCKATGQVCHALCSPEGCWGPEPRDCV cside_mot_bf5a27bd715de8d76fa148d2778c2cdd_0001_1_000000009_0001_37_42_H_._bcov_4helix_00412_0001_0001__47__D
DEAAEEVLRYLKKLGDPELAELIERLLERVRKKKDPDLERTLEIPAVAVLYGDPEIARQALRALH VCQGTSNKLTQLGTFEDHFLSLQRMFNNCEVVLGNLEITYVQRNYDLSFLKTIQEVAGYVLIALNTVERIPLENLQIIRGNMYYENSYALAVLSNYDANKTGLKELPMRNLQEILHGAVRFSNNPALCNVESIQWRDIVSSDFLSNMSMDFQNHLGS nside_mot_4baece34555bc5def11fd3c4c5db93f5_0001_000000012_0001_38_48_H_._bcov_4helix_12481_0001_0001__45__P
SLEEVKELIRKLVPDPRLVWGLEDLLELLKKGDPLAEEVLRFYLASAREQGDKDLTKAIELVLKT RKVCNGIGIGEFKDSLSINATNIKHFKNCTSISGDLHILPVAFRGDSFTHTPPLDPQELDILKTVKEITGFLLIQAWPENRTDLHAFENLEIIRGRTKQHGQFSLAVVSLNITSLGLRSLKEISDGDVIISGNKNLCYANTINWKKLFGTSGQKTKIISNRGENSCKATGQVCHALCSPEGCWGPEPRDCV cside_mot_bf5a27bd715de8d76fa148d2778c2cdd_0001_1_000000009_0001_37_42_H_._bcov_4helix_00412_0001_0001__21__G
DYTVDLAIKFVEEVVKELKNDPDPRSQKLAEELERLIRKAKNAEDPNKKWTLVHKAFDIAVQAM RKVCNGIGIGEFKDSLSINATNIKHFKNCTSISGDLHILPVAFRGDSFTHTPPLDPQELDILKTVKEITGFLLIQAWPENRTDLHAFENLEIIRGRTKQHGQFSLAVVSLNITSLGLRSLKEISDGDVIISGNKNLCYANTINWKKLFGTSGQKTKIISNRGENSCKATGQVCHALCSPEGCWGPEPRDCV Motif0460_ems_3hM_1930_0001_0001__50__W
DEAAEEVLRYLKKLGDPELAELIERLLERVRKKKDPDLERTLEIIAVAVPYGDPEIARQALRALH VCQGTSNKLTQLGTFEDHFLSLQRMFNNCEVVLGNLEITYVQRNYDLSFLKTIQEVAGYVLIALNTVERIPLENLQIIRGNMYYENSYALAVLSNYDANKTGLKELPMRNLQEILHGAVRFSNNPALCNVESIQWRDIVSSDFLSNMSMDFQNHLGS nside_mot_4baece34555bc5def11fd3c4c5db93f5_0001_000000012_0001_38_48_H_._bcov_4helix_12481_0001_0001__50__P
DYTVDLAIKFVEEVVKVLKNDPDPRSQKLAEELERLIRKAKNAEDPNKKHTLVHKAFDIAVQAM RKVCNGIGIGEFKDSLSINATNIKHFKNCTSISGDLHILPVAFRGDSFTHTPPLDPQELDILKTVKEITGFLLIQAWPENRTDLHAFENLEIIRGRTKQHGQFSLAVVSLNITSLGLRSLKEISDGDVIISGNKNLCYANTINWKKLFGTSGQKTKIISNRGENSCKATGQVCHALCSPEGCWGPEPRDCV Motif0460_ems_3hM_1930_0001_0001__17__V
SPDEAKKLLQEAEKLMRKQNDRMELAYVEFLKHVLENAKRLNDKRAVESVRELARDALEELQS RKVCNGIGIGEFKDSLSINATNIKHFKNCTSISGDLHILPVAFRGDSFTHTPPLDPQELDILKTVKEITGFLLIQAWPENRTDLHAFENLEIIRGRTKQHGQFSLAVVSLNITSLGLRSLKEISDGDVIISGNKNLCYANTINWKKLFGTSGQKTKIISNRGENSCKATGQVCHALCSPEGCWGPEPRDCV cside_mot_3h_hb1_1541_000000003_0001_2_11_H_._ems_3hC_921_0001_0001_0002_0001__16__M
PLEEVKKVVEEALKDDPELVRAVKTIIEAVKKGENDPIFLECLLRLLIETFGDPRLREALELVRK VCQGTSNKLTQLGTFEDHFLSLQRMFNNCEVVLGNLEITYVQRNYDLSFLKTIQEVAGYVLIALNTVERIPLENLQIIRGNMYYENSYALAVLSNYDANKTGLKELPMRNLQEILHGAVRFSNNPALCNVESIQWRDIVSSDFLSNMSMDFQNHLGS nside_mot_33a3a00fc629d06a96f91cefd1c5e1ea_0001_1_000000011_0001_43_48_H_._bcov_4helix_12241_0001_0001__42__C
SPDEAKKLLQEAEKLARSQNDRMELAYVEFLKHVLENAKRLNDKRAVESVRELARDALEELQS RKVCNGIGIGEFKDSLSINATNIKHFKNCTSISGDLHILPVAFRGDSFTHTPPLDPQELDILKTVKEITGFLLIQAWPENRTDLHAFENLEIIRGRTKQHGQFSLAVVSLNITSLGLRSLKEISDGDVIISGNKNLCYANTINWKKLFGTSGQKTKIISNRGENSCKATGQVCHALCSPEGCWGPEPRDCV cside_mot_3h_hb1_1541_000000003_0001_2_11_H_._ems_3hC_921_0001_0001_0002_0001__18__S
SPDEAKKLMQEAEKLARKQNDRMELAYVEFLKHVLENAKRLNDKRAVESVRELARDALEELQS RKVCNGIGIGEFKDSLSINATNIKHFKNCTSISGDLHILPVAFRGDSFTHTPPLDPQELDILKTVKEITGFLLIQAWPENRTDLHAFENLEIIRGRTKQHGQFSLAVVSLNITSLGLRSLKEISDGDVIISGNKNLCYANTINWKKLFGTSGQKTKIISNRGENSCKATGQVCHALCSPEGCWGPEPRDCV cside_mot_3h_hb1_1541_000000003_0001_2_11_H_._ems_3hC_921_0001_0001_0002_0001__9__M
SPDEAKKLLQEAEKLARKQNDRMELAYVEFLKHVLENAKRLNDKRAMESVRELARDALEELQS RKVCNGIGIGEFKDSLSINATNIKHFKNCTSISGDLHILPVAFRGDSFTHTPPLDPQELDILKTVKEITGFLLIQAWPENRTDLHAFENLEIIRGRTKQHGQFSLAVVSLNITSLGLRSLKEISDGDVIISGNKNLCYANTINWKKLFGTSGQKTKIISNRGENSCKATGQVCHALCSPEGCWGPEPRDCV cside_mot_3h_hb1_1541_000000003_0001_2_11_H_._ems_3hC_921_0001_0001_0002_0001__47__M
SLEEVKELIRKLVPDPRLVWALEDLLELLKKQDPLAEEVLRFYLASAREQGDKDLTKAIELVLKT RKVCNGIGIGEFKDSLSINATNIKHFKNCTSISGDLHILPVAFRGDSFTHTPPLDPQELDILKTVKEITGFLLIQAWPENRTDLHAFENLEIIRGRTKQHGQFSLAVVSLNITSLGLRSLKEISDGDVIISGNKNLCYANTINWKKLFGTSGQKTKIISNRGENSCKATGQVCHALCSPEGCWGPEPRDCV cside_mot_bf5a27bd715de8d76fa148d2778c2cdd_0001_1_000000009_0001_37_42_H_._bcov_4helix_00412_0001_0001__32__Q
SLEEVKELIRKLVPDPRLVWALEDLLELLKKGDPLAEEVLRFYLASAREQGDKDLTKAPELVLKT RKVCNGIGIGEFKDSLSINATNIKHFKNCTSISGDLHILPVAFRGDSFTHTPPLDPQELDILKTVKEITGFLLIQAWPENRTDLHAFENLEIIRGRTKQHGQFSLAVVSLNITSLGLRSLKEISDGDVIISGNKNLCYANTINWKKLFGTSGQKTKIISNRGENSCKATGQVCHALCSPEGCWGPEPRDCV cside_mot_bf5a27bd715de8d76fa148d2778c2cdd_0001_1_000000009_0001_37_42_H_._bcov_4helix_00412_0001_0001__59__P
DELRELIPDAQNKNDPELLKKVLELIEELIRRGDPSYQEIVLLLLFVADLLGDPEITRLAEELLK RKVCNGIGIGEFKDSLSINATNIKHFKNCTSISGDLHILPVAFRGDSFTHTPPLDPQELDILKTVKEITGFLLIQAWPENRTDLHAFENLEIIRGRTKQHGQFSLAVVSLNITSLGLRSLKEISDGDVIISGNKNLCYANTINWKKLFGTSGQKTKIISNRGENSCKATGQVCHALCSPEGCWGPEPRDCV Motif0255_bcov_4helix_09340_0001_0001__8__P
SELSEEALRLLEEGNQRDAEHVLIDLLFELENRGDKELSELVLEILELLIRGDPDEARKLIKELT RKVCNGIGIGEFKDSLSINATNIKHFKNCTSISGDLHILPVAFRGDSFTHTPPLDPQELDILKTVKEITGFLLIQAWPENRTDLHAFENLEIIRGRTKQHGQFSLAVVSLNITSLGLRSLKEISDGDVIISGNKNLCYANTINWKKLFGTSGQKTKIISNRGENSCKATGQVCHALCSPEGCWGPEPRDCV Motif0173_bcov_4helix_14531_0001_0002_0001__16__Q
DEAAEEVLRYLKKLGDPELAELIEALLERVRKKKDPDLERTLEIIAVAVLYGDPEIARQALRALH VCQGTSNKLTQLGTFEDHFLSLQRMFNNCEVVLGNLEITYVQRNYDLSFLKTIQEVAGYVLIALNTVERIPLENLQIIRGNMYYENSYALAVLSNYDANKTGLKELPMRNLQEILHGAVRFSNNPALCNVESIQWRDIVSSDFLSNMSMDFQNHLGS nside_mot_4baece34555bc5def11fd3c4c5db93f5_0001_000000012_0001_38_48_H_._bcov_4helix_12481_0001_0001__25__A
DEEQETRLKLLLLLVQLQHLAKKDPDTAETEIDKIYKLAEKLGDETIRENAENAKRIVQELK VCQGTSNKLTQLGTFEDHFLSLQRMFNNCEVVLGNLEITYVQRNYDLSFLKTIQEVAGYVLIALNTVERIPLENLQIIRGNMYYENSYALAVLSNYDANKTGLKELPMRNLQEILHGAVRFSNNPALCNVESIQWRDIVSSDFLSNMSMDFQNHLGS nside_mot_359448c81ec7171dd466f2d64631b9c5_0001_1_000000012_0001_35_44_H_._ems_3hM_1581_0001_0003_0001__40__E
DECRELINDAQNKNDPELLKKVLELIEELIRRGDPSYQEIVLLLLFVADLLGDPEITRLAEELLK RKVCNGIGIGEFKDSLSINATNIKHFKNCTSISGDLHILPVAFRGDSFTHTPPLDPQELDILKTVKEITGFLLIQAWPENRTDLHAFENLEIIRGRTKQHGQFSLAVVSLNITSLGLRSLKEISDGDVIISGNKNLCYANTINWKKLFGTSGQKTKIISNRGENSCKATGQVCHALCSPEGCWGPEPRDCV Motif0255_bcov_4helix_09340_0001_0001__3__C
DELRELINDAQNKNDPELLKKVLELIEELIRRGDPSYQEIVLLMLFVADLLGDPEITRLAEELLK RKVCNGIGIGEFKDSLSINATNIKHFKNCTSISGDLHILPVAFRGDSFTHTPPLDPQELDILKTVKEITGFLLIQAWPENRTDLHAFENLEIIRGRTKQHGQFSLAVVSLNITSLGLRSLKEISDGDVIISGNKNLCYANTINWKKLFGTSGQKTKIISNRGENSCKATGQVCHALCSPEGCWGPEPRDCV Motif0255_bcov_4helix_09340_0001_0001__44__M
SELSEEALRLLEEGNPRDAEHVLIDLLFELENRGDKELSELVLEILELLIRGGPDEARKLIKELT RKVCNGIGIGEFKDSLSINATNIKHFKNCTSISGDLHILPVAFRGDSFTHTPPLDPQELDILKTVKEITGFLLIQAWPENRTDLHAFENLEIIRGRTKQHGQFSLAVVSLNITSLGLRSLKEISDGDVIISGNKNLCYANTINWKKLFGTSGQKTKIISNRGENSCKATGQVCHALCSPEGCWGPEPRDCV Motif0173_bcov_4helix_14531_0001_0002_0001__53__G
PLEEVKKVVEEALKDDPELVRAVKTIIEAVKKGENDPIFLELLLRLLIETFGDPRLREALCLVRK VCQGTSNKLTQLGTFEDHFLSLQRMFNNCEVVLGNLEITYVQRNYDLSFLKTIQEVAGYVLIALNTVERIPLENLQIIRGNMYYENSYALAVLSNYDANKTGLKELPMRNLQEILHGAVRFSNNPALCNVESIQWRDIVSSDFLSNMSMDFQNHLGS nside_mot_33a3a00fc629d06a96f91cefd1c5e1ea_0001_1_000000011_0001_43_48_H_._bcov_4helix_12241_0001_0001__61__C
SLEEVKELIRALVPDPRLVWALEDLLELLKKGDPLAEEVLRFYLASAREQGDKDLTKAIELVLKT RKVCNGIGIGEFKDSLSINATNIKHFKNCTSISGDLHILPVAFRGDSFTHTPPLDPQELDILKTVKEITGFLLIQAWPENRTDLHAFENLEIIRGRTKQHGQFSLAVVSLNITSLGLRSLKEISDGDVIISGNKNLCYANTINWKKLFGTSGQKTKIISNRGENSCKATGQVCHALCSPEGCWGPEPRDCV cside_mot_bf5a27bd715de8d76fa148d2778c2cdd_0001_1_000000009_0001_37_42_H_._bcov_4helix_00412_0001_0001__11__A
SLEEVKELIRKLVPDPRLVWALEDLLELLKKGDPLAEEVLRFYLASAREQGDKDLTKAIELNLKT RKVCNGIGIGEFKDSLSINATNIKHFKNCTSISGDLHILPVAFRGDSFTHTPPLDPQELDILKTVKEITGFLLIQAWPENRTDLHAFENLEIIRGRTKQHGQFSLAVVSLNITSLGLRSLKEISDGDVIISGNKNLCYANTINWKKLFGTSGQKTKIISNRGENSCKATGQVCHALCSPEGCWGPEPRDCV cside_mot_bf5a27bd715de8d76fa148d2778c2cdd_0001_1_000000009_0001_37_42_H_._bcov_4helix_00412_0001_0001__62__N
DELRELINDAQNKNDPELLKKVLELIEELIRRGDPSYQEIVLLLLFVADLLGDPEITALAEELLK RKVCNGIGIGEFKDSLSINATNIKHFKNCTSISGDLHILPVAFRGDSFTHTPPLDPQELDILKTVKEITGFLLIQAWPENRTDLHAFENLEIIRGRTKQHGQFSLAVVSLNITSLGLRSLKEISDGDVIISGNKNLCYANTINWKKLFGTSGQKTKIISNRGENSCKATGQVCHALCSPEGCWGPEPRDCV Motif0255_bcov_4helix_09340_0001_0001__58__A
SELSEEALRLLEEGNPRDAEHVLIDLLFELENRGDKELSELVLEILELLIRGDPKEARKLIKELT RKVCNGIGIGEFKDSLSINATNIKHFKNCTSISGDLHILPVAFRGDSFTHTPPLDPQELDILKTVKEITGFLLIQAWPENRTDLHAFENLEIIRGRTKQHGQFSLAVVSLNITSLGLRSLKEISDGDVIISGNKNLCYANTINWKKLFGTSGQKTKIISNRGENSCKATGQVCHALCSPEGCWGPEPRDCV Motif0173_bcov_4helix_14531_0001_0002_0001__55__K
DHWEEVFRWALELKQEATEQNDPTKAKKILEEAHKLLRRELSEEEARAVVRYLKQLVDRELS VCQGTSNKLTQLGTFEDHFLSLQRMFNNCEVVLGNLEITYVQRNYDLSFLKTIQEVAGYVLIALNTVERIPLENLQIIRGNMYYENSYALAVLSNYDANKTGLKELPMRNLQEILHGAVRFSNNPALCNVESIQWRDIVSSDFLSNMSMDFQNHLGS nside_mot_4a0b58da0a66d934d1bcaa80596e03bc_0001_1_000000014_0001_27_32_H_._ems_3hM_1087_0001_0001__14__K
SLEEVKELIRKLVPDPRLVWALEDGLELLKKGDPLAEEVLRFYLASAREQGDKDLTKAIELVLKT RKVCNGIGIGEFKDSLSINATNIKHFKNCTSISGDLHILPVAFRGDSFTHTPPLDPQELDILKTVKEITGFLLIQAWPENRTDLHAFENLEIIRGRTKQHGQFSLAVVSLNITSLGLRSLKEISDGDVIISGNKNLCYANTINWKKLFGTSGQKTKIISNRGENSCKATGQVCHALCSPEGCWGPEPRDCV cside_mot_bf5a27bd715de8d76fa148d2778c2cdd_0001_1_000000009_0001_37_42_H_._bcov_4helix_00412_0001_0001__25__G
DELRELINDAQNKNDPELLKKVLELIEELIRRGDPSYQEIVLLLLFVADLLGDPSITRLAEELLK RKVCNGIGIGEFKDSLSINATNIKHFKNCTSISGDLHILPVAFRGDSFTHTPPLDPQELDILKTVKEITGFLLIQAWPENRTDLHAFENLEIIRGRTKQHGQFSLAVVSLNITSLGLRSLKEISDGDVIISGNKNLCYANTINWKKLFGTSGQKTKIISNRGENSCKATGQVCHALCSPEGCWGPEPRDCV Motif0255_bcov_4helix_09340_0001_0001__55__S
DYTVQLAIKFVEEVVKELKNDPDPRSQKLAEELERLIRKAKNAEDPNKKHTLVHKAFDIAVQAM RKVCNGIGIGEFKDSLSINATNIKHFKNCTSISGDLHILPVAFRGDSFTHTPPLDPQELDILKTVKEITGFLLIQAWPENRTDLHAFENLEIIRGRTKQHGQFSLAVVSLNITSLGLRSLKEISDGDVIISGNKNLCYANTINWKKLFGTSGQKTKIISNRGENSCKATGQVCHALCSPEGCWGPEPRDCV Motif0460_ems_3hM_1930_0001_0001__5__Q
DRHVADLIQHLLERGVPPEEILELIKDYIRWTGNPRFKKALELLEKLTRELGDPEEALRLFVERG VCQGTSNKLTQLGTFEDHFLSLQRMFNNCEVVLGNLEITYVQRNYDLSFLKTIQEVAGYVLIALNTVERIPLENLQIIRGNMYYENSYALAVLSNYDANKTGLKELPMRNLQEILHGAVRFSNNPALCNVESIQWRDIVSSDFLSNMSMDFQNHLGS nside_pol_15b3b5b7b23e1cb32ac7084deff429be_0001_1_000000003_0001__26__K
DYTVDLARKFVEEVVKELKNDPDPRSQKLAEELERLIRKAKNAEDPNKKHTLVHKAFDIAVQAM RKVCNGIGIGEFKDSLSINATNIKHFKNCTSISGDLHILPVAFRGDSFTHTPPLDPQELDILKTVKEITGFLLIQAWPENRTDLHAFENLEIIRGRTKQHGQFSLAVVSLNITSLGLRSLKEISDGDVIISGNKNLCYANTINWKKLFGTSGQKTKIISNRGENSCKATGQVCHALCSPEGCWGPEPRDCV Motif0460_ems_3hM_1930_0001_0001__8__R
SELSEEALRLLEEGNPRDAEHVLIDLLFELENRGDKELSENVLEILELLIRGDPDEARKLIKELT RKVCNGIGIGEFKDSLSINATNIKHFKNCTSISGDLHILPVAFRGDSFTHTPPLDPQELDILKTVKEITGFLLIQAWPENRTDLHAFENLEIIRGRTKQHGQFSLAVVSLNITSLGLRSLKEISDGDVIISGNKNLCYANTINWKKLFGTSGQKTKIISNRGENSCKATGQVCHALCSPEGCWGPEPRDCV Motif0173_bcov_4helix_14531_0001_0002_0001__41__N
SPDEAKKLLQEAEKLARKQNDRMELAYVEFLMHVLENAKRLNDKRAVESVRELARDALEELQS RKVCNGIGIGEFKDSLSINATNIKHFKNCTSISGDLHILPVAFRGDSFTHTPPLDPQELDILKTVKEITGFLLIQAWPENRTDLHAFENLEIIRGRTKQHGQFSLAVVSLNITSLGLRSLKEISDGDVIISGNKNLCYANTINWKKLFGTSGQKTKIISNRGENSCKATGQVCHALCSPEGCWGPEPRDCV cside_mot_3h_hb1_1541_000000003_0001_2_11_H_._ems_3hC_921_0001_0001_0002_0001__32__M
DEAAEEVLRYLKKLGDPELAELIERLLERVRKKKDPDLERTLEIIAVAVLYGDPEIARQAERALH VCQGTSNKLTQLGTFEDHFLSLQRMFNNCEVVLGNLEITYVQRNYDLSFLKTIQEVAGYVLIALNTVERIPLENLQIIRGNMYYENSYALAVLSNYDANKTGLKELPMRNLQEILHGAVRFSNNPALCNVESIQWRDIVSSDFLSNMSMDFQNHLGS nside_mot_4baece34555bc5def11fd3c4c5db93f5_0001_000000012_0001_38_48_H_._bcov_4helix_12481_0001_0001__61__E
DYTVDLAIKFVHEVVKELKNDPDPRSQKLAEELERLIRKAKNAEDPNKKHTLVHKAFDIAVQAM RKVCNGIGIGEFKDSLSINATNIKHFKNCTSISGDLHILPVAFRGDSFTHTPPLDPQELDILKTVKEITGFLLIQAWPENRTDLHAFENLEIIRGRTKQHGQFSLAVVSLNITSLGLRSLKEISDGDVIISGNKNLCYANTINWKKLFGTSGQKTKIISNRGENSCKATGQVCHALCSPEGCWGPEPRDCV Motif0460_ems_3hM_1930_0001_0001__12__H
DYTVDLAIKFVEEVVKELKNDPDPRSQKLAEILERLIRKAKNAEDPNKKHTLVHKAFDIAVQAM RKVCNGIGIGEFKDSLSINATNIKHFKNCTSISGDLHILPVAFRGDSFTHTPPLDPQELDILKTVKEITGFLLIQAWPENRTDLHAFENLEIIRGRTKQHGQFSLAVVSLNITSLGLRSLKEISDGDVIISGNKNLCYANTINWKKLFGTSGQKTKIISNRGENSCKATGQVCHALCSPEGCWGPEPRDCV Motif0460_ems_3hM_1930_0001_0001__32__I
SPDEAKKLLQEAEKLARKQNDRMELAYVEFLKHVLENAKCLNDKRAVESVRELARDALEELQS RKVCNGIGIGEFKDSLSINATNIKHFKNCTSISGDLHILPVAFRGDSFTHTPPLDPQELDILKTVKEITGFLLIQAWPENRTDLHAFENLEIIRGRTKQHGQFSLAVVSLNITSLGLRSLKEISDGDVIISGNKNLCYANTINWKKLFGTSGQKTKIISNRGENSCKATGQVCHALCSPEGCWGPEPRDCV cside_mot_3h_hb1_1541_000000003_0001_2_11_H_._ems_3hC_921_0001_0001_0002_0001__40__C
DEEQETRLKLLLLLVQLQHLAKKDPDTAETEIDLIYKLAKKLGDETIRENAENAKRIVQELK VCQGTSNKLTQLGTFEDHFLSLQRMFNNCEVVLGNLEITYVQRNYDLSFLKTIQEVAGYVLIALNTVERIPLENLQIIRGNMYYENSYALAVLSNYDANKTGLKELPMRNLQEILHGAVRFSNNPALCNVESIQWRDIVSSDFLSNMSMDFQNHLGS nside_mot_359448c81ec7171dd466f2d64631b9c5_0001_1_000000012_0001_35_44_H_._ems_3hM_1581_0001_0003_0001__34__L
SPDEAKKLLQEAEKLARKQNDRMELAYVEFLKHVLENAKRLNDKRAVESVRELARDALERLQS RKVCNGIGIGEFKDSLSINATNIKHFKNCTSISGDLHILPVAFRGDSFTHTPPLDPQELDILKTVKEITGFLLIQAWPENRTDLHAFENLEIIRGRTKQHGQFSLAVVSLNITSLGLRSLKEISDGDVIISGNKNLCYANTINWKKLFGTSGQKTKIISNRGENSCKATGQVCHALCSPEGCWGPEPRDCV cside_mot_3h_hb1_1541_000000003_0001_2_11_H_._ems_3hC_921_0001_0001_0002_0001__60__R
DYTLDLAIKFVEEVVKELKNDPDPRSQKLAEELERLIRKAKNAEDPNKKHTLVHKAFDIAVQAM RKVCNGIGIGEFKDSLSINATNIKHFKNCTSISGDLHILPVAFRGDSFTHTPPLDPQELDILKTVKEITGFLLIQAWPENRTDLHAFENLEIIRGRTKQHGQFSLAVVSLNITSLGLRSLKEISDGDVIISGNKNLCYANTINWKKLFGTSGQKTKIISNRGENSCKATGQVCHALCSPEGCWGPEPRDCV Motif0460_ems_3hM_1930_0001_0001__4__L
DDESLKLLLILVQIQLALERGEISNDQAKELAPRVEEKARKLGDEQVQRNVENVKEVIERFG VCQGTSNKLTQLGTFEDHFLSLQRMFNNCEVVLGNLEITYVQRNYDLSFLKTIQEVAGYVLIALNTVERIPLENLQIIRGNMYYENSYALAVLSNYDANKTGLKELPMRNLQEILHGAVRFSNNPALCNVESIQWRDIVSSDFLSNMSMDFQNHLGS nside_mot_359448c81ec7171dd466f2d64631b9c5_0001_1_000000012_0001_35_44_H_._HHH_eva_0380_0001_0001__33__P
DEAAEEVLRYRKKLGDPELAELIERLLERVRKKKDPDLERTLEIIAVAVLYGDPEIARQALRALH VCQGTSNKLTQLGTFEDHFLSLQRMFNNCEVVLGNLEITYVQRNYDLSFLKTIQEVAGYVLIALNTVERIPLENLQIIRGNMYYENSYALAVLSNYDANKTGLKELPMRNLQEILHGAVRFSNNPALCNVESIQWRDIVSSDFLSNMSMDFQNHLGS nside_mot_4baece34555bc5def11fd3c4c5db93f5_0001_000000012_0001_38_48_H_._bcov_4helix_12481_0001_0001__11__R
DDESLKLLLILVQIQLALERGEISNDQAKELAKRVETKARKLGDEQVQRNVENVKEVIERFG VCQGTSNKLTQLGTFEDHFLSLQRMFNNCEVVLGNLEITYVQRNYDLSFLKTIQEVAGYVLIALNTVERIPLENLQIIRGNMYYENSYALAVLSNYDANKTGLKELPMRNLQEILHGAVRFSNNPALCNVESIQWRDIVSSDFLSNMSMDFQNHLGS nside_mot_359448c81ec7171dd466f2d64631b9c5_0001_1_000000012_0001_35_44_H_._HHH_eva_0380_0001_0001__37__T
SPDEAKKLLQEAEKLARKQNDRMELAYVEFLKHVLENAKRLNDKEAVESVRELARDALEELQS RKVCNGIGIGEFKDSLSINATNIKHFKNCTSISGDLHILPVAFRGDSFTHTPPLDPQELDILKTVKEITGFLLIQAWPENRTDLHAFENLEIIRGRTKQHGQFSLAVVSLNITSLGLRSLKEISDGDVIISGNKNLCYANTINWKKLFGTSGQKTKIISNRGENSCKATGQVCHALCSPEGCWGPEPRDCV cside_mot_3h_hb1_1541_000000003_0001_2_11_H_._ems_3hC_921_0001_0001_0002_0001__45__E
PLEEVKKVVEEALKDDPELVRAVKTIIEAVKWGENDPIFLELLLRLLIETFGDPRLREALELVRK VCQGTSNKLTQLGTFEDHFLSLQRMFNNCEVVLGNLEITYVQRNYDLSFLKTIQEVAGYVLIALNTVERIPLENLQIIRGNMYYENSYALAVLSNYDANKTGLKELPMRNLQEILHGAVRFSNNPALCNVESIQWRDIVSSDFLSNMSMDFQNHLGS nside_mot_33a3a00fc629d06a96f91cefd1c5e1ea_0001_1_000000011_0001_43_48_H_._bcov_4helix_12241_0001_0001__32__W
SLEEVKELIRKLVPDPRLVWYLEDLLELLKKGDPLAEEVLRFYLASAREQGDKDLTKAIELVLKT RKVCNGIGIGEFKDSLSINATNIKHFKNCTSISGDLHILPVAFRGDSFTHTPPLDPQELDILKTVKEITGFLLIQAWPENRTDLHAFENLEIIRGRTKQHGQFSLAVVSLNITSLGLRSLKEISDGDVIISGNKNLCYANTINWKKLFGTSGQKTKIISNRGENSCKATGQVCHALCSPEGCWGPEPRDCV cside_mot_bf5a27bd715de8d76fa148d2778c2cdd_0001_1_000000009_0001_37_42_H_._bcov_4helix_00412_0001_0001__21__Y
DEYQETRLKLLLLLVQLQHLAKKDPDTAETEIDKIYKLAKKLGDETIRENAENAKRIVQELK VCQGTSNKLTQLGTFEDHFLSLQRMFNNCEVVLGNLEITYVQRNYDLSFLKTIQEVAGYVLIALNTVERIPLENLQIIRGNMYYENSYALAVLSNYDANKTGLKELPMRNLQEILHGAVRFSNNPALCNVESIQWRDIVSSDFLSNMSMDFQNHLGS nside_mot_359448c81ec7171dd466f2d64631b9c5_0001_1_000000012_0001_35_44_H_._ems_3hM_1581_0001_0003_0001__3__Y
DEAAEEVLRYLKKLGDPELAELIERLLERARKKKDPDLERTLEIIAVAVLYGDPEIARQALRALH VCQGTSNKLTQLGTFEDHFLSLQRMFNNCEVVLGNLEITYVQRNYDLSFLKTIQEVAGYVLIALNTVERIPLENLQIIRGNMYYENSYALAVLSNYDANKTGLKELPMRNLQEILHGAVRFSNNPALCNVESIQWRDIVSSDFLSNMSMDFQNHLGS nside_mot_4baece34555bc5def11fd3c4c5db93f5_0001_000000012_0001_38_48_H_._bcov_4helix_12481_0001_0001__30__A
DEAAEEVLRYLKKLGDPELAELIERLLERVPKKKDPDLERTLEIIAVAVLYGDPEIARQALRALH VCQGTSNKLTQLGTFEDHFLSLQRMFNNCEVVLGNLEITYVQRNYDLSFLKTIQEVAGYVLIALNTVERIPLENLQIIRGNMYYENSYALAVLSNYDANKTGLKELPMRNLQEILHGAVRFSNNPALCNVESIQWRDIVSSDFLSNMSMDFQNHLGS nside_mot_4baece34555bc5def11fd3c4c5db93f5_0001_000000012_0001_38_48_H_._bcov_4helix_12481_0001_0001__31__P
SPDEAKKLLQEAEKLARKQNDRMEPAYVEFLKHVLENAKRLNDKRAVESVRELARDALEELQS RKVCNGIGIGEFKDSLSINATNIKHFKNCTSISGDLHILPVAFRGDSFTHTPPLDPQELDILKTVKEITGFLLIQAWPENRTDLHAFENLEIIRGRTKQHGQFSLAVVSLNITSLGLRSLKEISDGDVIISGNKNLCYANTINWKKLFGTSGQKTKIISNRGENSCKATGQVCHALCSPEGCWGPEPRDCV cside_mot_3h_hb1_1541_000000003_0001_2_11_H_._ems_3hC_921_0001_0001_0002_0001__25__P
SLEEVKELIRKLVPDPRLVWALEDLLELLKKGDPLAEEVLRFYLASAREQGDIDLTKAIELVLKT RKVCNGIGIGEFKDSLSINATNIKHFKNCTSISGDLHILPVAFRGDSFTHTPPLDPQELDILKTVKEITGFLLIQAWPENRTDLHAFENLEIIRGRTKQHGQFSLAVVSLNITSLGLRSLKEISDGDVIISGNKNLCYANTINWKKLFGTSGQKTKIISNRGENSCKATGQVCHALCSPEGCWGPEPRDCV cside_mot_bf5a27bd715de8d76fa148d2778c2cdd_0001_1_000000009_0001_37_42_H_._bcov_4helix_00412_0001_0001__53__I
DRHVADLIQELLERGVPPEEILELIEDYIRWTGNPRFKKALELLEKLTRELGDPEEALRLFVERG VCQGTSNKLTQLGTFEDHFLSLQRMFNNCEVVLGNLEITYVQRNYDLSFLKTIQEVAGYVLIALNTVERIPLENLQIIRGNMYYENSYALAVLSNYDANKTGLKELPMRNLQEILHGAVRFSNNPALCNVESIQWRDIVSSDFLSNMSMDFQNHLGS nside_pol_15b3b5b7b23e1cb32ac7084deff429be_0001_1_000000003_0001__10__E
DEEQETRLKLLLELVQLQHLAKKDPDTAETEIDKIYKLAKKLGDETIRENAENAKRIVQELK VCQGTSNKLTQLGTFEDHFLSLQRMFNNCEVVLGNLEITYVQRNYDLSFLKTIQEVAGYVLIALNTVERIPLENLQIIRGNMYYENSYALAVLSNYDANKTGLKELPMRNLQEILHGAVRFSNNPALCNVESIQWRDIVSSDFLSNMSMDFQNHLGS nside_mot_359448c81ec7171dd466f2d64631b9c5_0001_1_000000012_0001_35_44_H_._ems_3hM_1581_0001_0003_0001__13__E
PLEEVKKVVEEALKDDPELVRAVKTIIDAVKKGENDPIFLELLLRLLIETFGDPRLREALELVRK VCQGTSNKLTQLGTFEDHFLSLQRMFNNCEVVLGNLEITYVQRNYDLSFLKTIQEVAGYVLIALNTVERIPLENLQIIRGNMYYENSYALAVLSNYDANKTGLKELPMRNLQEILHGAVRFSNNPALCNVESIQWRDIVSSDFLSNMSMDFQNHLGS nside_mot_33a3a00fc629d06a96f91cefd1c5e1ea_0001_1_000000011_0001_43_48_H_._bcov_4helix_12241_0001_0001__28__D
DELRELINDAQNKNDPELLKKVLELIEELIRRGDPSYQEIVLLLLFVADLLGDPEITRGAEELLK RKVCNGIGIGEFKDSLSINATNIKHFKNCTSISGDLHILPVAFRGDSFTHTPPLDPQELDILKTVKEITGFLLIQAWPENRTDLHAFENLEIIRGRTKQHGQFSLAVVSLNITSLGLRSLKEISDGDVIISGNKNLCYANTINWKKLFGTSGQKTKIISNRGENSCKATGQVCHALCSPEGCWGPEPRDCV Motif0255_bcov_4helix_09340_0001_0001__59__G
DDESLKLLLILVQIQLALERDEISNDQAKELAKRVEEKARKLGDEQVQRNVENVKEVIERFG VCQGTSNKLTQLGTFEDHFLSLQRMFNNCEVVLGNLEITYVQRNYDLSFLKTIQEVAGYVLIALNTVERIPLENLQIIRGNMYYENSYALAVLSNYDANKTGLKELPMRNLQEILHGAVRFSNNPALCNVESIQWRDIVSSDFLSNMSMDFQNHLGS nside_mot_359448c81ec7171dd466f2d64631b9c5_0001_1_000000012_0001_35_44_H_._HHH_eva_0380_0001_0001__21__D
PLEEVKKVVEEALKDDPELVRAVKTIIEAVKKGENDPIFLNLLLRLLIETFGDPRLREALELVRK VCQGTSNKLTQLGTFEDHFLSLQRMFNNCEVVLGNLEITYVQRNYDLSFLKTIQEVAGYVLIALNTVERIPLENLQIIRGNMYYENSYALAVLSNYDANKTGLKELPMRNLQEILHGAVRFSNNPALCNVESIQWRDIVSSDFLSNMSMDFQNHLGS nside_mot_33a3a00fc629d06a96f91cefd1c5e1ea_0001_1_000000011_0001_43_48_H_._bcov_4helix_12241_0001_0001__41__N
PLEEVKKVVEEALKDDPELVRAVKTIIEAVKKGENDPIFLELLLRLLIETFGDPRLREALELVCK VCQGTSNKLTQLGTFEDHFLSLQRMFNNCEVVLGNLEITYVQRNYDLSFLKTIQEVAGYVLIALNTVERIPLENLQIIRGNMYYENSYALAVLSNYDANKTGLKELPMRNLQEILHGAVRFSNNPALCNVESIQWRDIVSSDFLSNMSMDFQNHLGS nside_mot_33a3a00fc629d06a96f91cefd1c5e1ea_0001_1_000000011_0001_43_48_H_._bcov_4helix_12241_0001_0001__64__C
SELSEEALRLLEEGNPRDAEHVLIDLLFELENRGDKELSELVLEILSLLIRGDPDEARKLIKELT RKVCNGIGIGEFKDSLSINATNIKHFKNCTSISGDLHILPVAFRGDSFTHTPPLDPQELDILKTVKEITGFLLIQAWPENRTDLHAFENLEIIRGRTKQHGQFSLAVVSLNITSLGLRSLKEISDGDVIISGNKNLCYANTINWKKLFGTSGQKTKIISNRGENSCKATGQVCHALCSPEGCWGPEPRDCV Motif0173_bcov_4helix_14531_0001_0002_0001__47__S
PLEEVKKVVEEALKDDPELVRAVKTIIEAVKKGENDPIFLELLLRLLIETFYDPRLREALELVRK VCQGTSNKLTQLGTFEDHFLSLQRMFNNCEVVLGNLEITYVQRNYDLSFLKTIQEVAGYVLIALNTVERIPLENLQIIRGNMYYENSYALAVLSNYDANKTGLKELPMRNLQEILHGAVRFSNNPALCNVESIQWRDIVSSDFLSNMSMDFQNHLGS nside_mot_33a3a00fc629d06a96f91cefd1c5e1ea_0001_1_000000011_0001_43_48_H_._bcov_4helix_12241_0001_0001__52__Y
DELRELINDAQNKNDPELLKKVLELIEELIRRGDPSYQEIVLWLLFVADLLGDPEITRLAEELLK RKVCNGIGIGEFKDSLSINATNIKHFKNCTSISGDLHILPVAFRGDSFTHTPPLDPQELDILKTVKEITGFLLIQAWPENRTDLHAFENLEIIRGRTKQHGQFSLAVVSLNITSLGLRSLKEISDGDVIISGNKNLCYANTINWKKLFGTSGQKTKIISNRGENSCKATGQVCHALCSPEGCWGPEPRDCV Motif0255_bcov_4helix_09340_0001_0001__43__W
SELSEEALRLLREGNPRDAEHVLIDLLFELENRGDKELSELVLEILELLIRGDPDEARKLIKELT RKVCNGIGIGEFKDSLSINATNIKHFKNCTSISGDLHILPVAFRGDSFTHTPPLDPQELDILKTVKEITGFLLIQAWPENRTDLHAFENLEIIRGRTKQHGQFSLAVVSLNITSLGLRSLKEISDGDVIISGNKNLCYANTINWKKLFGTSGQKTKIISNRGENSCKATGQVCHALCSPEGCWGPEPRDCV Motif0173_bcov_4helix_14531_0001_0002_0001__12__R
DEEQETRLKLLLLLVQYQHLAKKDPDTAETEIDKIYKLAKKLGDETIRENAENAKRIVQELK VCQGTSNKLTQLGTFEDHFLSLQRMFNNCEVVLGNLEITYVQRNYDLSFLKTIQEVAGYVLIALNTVERIPLENLQIIRGNMYYENSYALAVLSNYDANKTGLKELPMRNLQEILHGAVRFSNNPALCNVESIQWRDIVSSDFLSNMSMDFQNHLGS nside_mot_359448c81ec7171dd466f2d64631b9c5_0001_1_000000012_0001_35_44_H_._ems_3hM_1581_0001_0003_0001__17__Y
SLEEVKELIRKLVPDPRLVWALEDLLELLKKGDPLAEEVLRFYLASAFEQGDKDLTKAIELVLKT RKVCNGIGIGEFKDSLSINATNIKHFKNCTSISGDLHILPVAFRGDSFTHTPPLDPQELDILKTVKEITGFLLIQAWPENRTDLHAFENLEIIRGRTKQHGQFSLAVVSLNITSLGLRSLKEISDGDVIISGNKNLCYANTINWKKLFGTSGQKTKIISNRGENSCKATGQVCHALCSPEGCWGPEPRDCV cside_mot_bf5a27bd715de8d76fa148d2778c2cdd_0001_1_000000009_0001_37_42_H_._bcov_4helix_00412_0001_0001__48__F
DELRELINDAQNKNDPELLKKVLELIEEFIRRGDPSYQEIVLLLLFVADLLGDPEITRLAEELLK RKVCNGIGIGEFKDSLSINATNIKHFKNCTSISGDLHILPVAFRGDSFTHTPPLDPQELDILKTVKEITGFLLIQAWPENRTDLHAFENLEIIRGRTKQHGQFSLAVVSLNITSLGLRSLKEISDGDVIISGNKNLCYANTINWKKLFGTSGQKTKIISNRGENSCKATGQVCHALCSPEGCWGPEPRDCV Motif0255_bcov_4helix_09340_0001_0001__29__F
DDESAKLLLILVQIQLALERGEISNDQAKELAKRVEEKARKLGDEQVQRNVENVKEVIERFG VCQGTSNKLTQLGTFEDHFLSLQRMFNNCEVVLGNLEITYVQRNYDLSFLKTIQEVAGYVLIALNTVERIPLENLQIIRGNMYYENSYALAVLSNYDANKTGLKELPMRNLQEILHGAVRFSNNPALCNVESIQWRDIVSSDFLSNMSMDFQNHLGS nside_mot_359448c81ec7171dd466f2d64631b9c5_0001_1_000000012_0001_35_44_H_._HHH_eva_0380_0001_0001__5__A
DELRELINDAQNKNDPELLKKVLELIEELIRRGDPSYQEIVLLLLFVADLLGDPEETRLAEELLK RKVCNGIGIGEFKDSLSINATNIKHFKNCTSISGDLHILPVAFRGDSFTHTPPLDPQELDILKTVKEITGFLLIQAWPENRTDLHAFENLEIIRGRTKQHGQFSLAVVSLNITSLGLRSLKEISDGDVIISGNKNLCYANTINWKKLFGTSGQKTKIISNRGENSCKATGQVCHALCSPEGCWGPEPRDCV Motif0255_bcov_4helix_09340_0001_0001__56__E
SDELFSKVFLKVTPLSMIVMNAKTEDEKKTALTKIKQIADKVQDEELSKFVKRALEHVKKEVG RKVCNGIGIGEFKDSLSINATNIKHFKNCTSISGDLHILPVAFRGDSFTHTPPLDPQELDILKTVKEITGFLLIQAWPENRTDLHAFENLEIIRGRTKQHGQFSLAVVSLNITSLGLRSLKEISDGDVIISGNKNLCYANTINWKKLFGTSGQKTKIISNRGENSCKATGQVCHALCSPEGCWGPEPRDCV Motif0628_ems_3hM_2692_0001_0001_0001__14__P
DHWEEMFRWALELLQEATEQNDPTKAKKILEEAHKLLRRELSEEEARAVVRYLKQLVDRELS VCQGTSNKLTQLGTFEDHFLSLQRMFNNCEVVLGNLEITYVQRNYDLSFLKTIQEVAGYVLIALNTVERIPLENLQIIRGNMYYENSYALAVLSNYDANKTGLKELPMRNLQEILHGAVRFSNNPALCNVESIQWRDIVSSDFLSNMSMDFQNHLGS nside_mot_4a0b58da0a66d934d1bcaa80596e03bc_0001_1_000000014_0001_27_32_H_._ems_3hM_1087_0001_0001__6__M
SPDEAKKLLQEAEKLARKQNDRMELAYVEFLKHVLETAKRLNDKRAVESVRELARDALEELQS RKVCNGIGIGEFKDSLSINATNIKHFKNCTSISGDLHILPVAFRGDSFTHTPPLDPQELDILKTVKEITGFLLIQAWPENRTDLHAFENLEIIRGRTKQHGQFSLAVVSLNITSLGLRSLKEISDGDVIISGNKNLCYANTINWKKLFGTSGQKTKIISNRGENSCKATGQVCHALCSPEGCWGPEPRDCV cside_mot_3h_hb1_1541_000000003_0001_2_11_H_._ems_3hC_921_0001_0001_0002_0001__37__T
DEEQETRLKLLLLLVQLMHLAKKDPDTAETEIDKIYKLAKKLGDETIRENAENAKRIVQELK VCQGTSNKLTQLGTFEDHFLSLQRMFNNCEVVLGNLEITYVQRNYDLSFLKTIQEVAGYVLIALNTVERIPLENLQIIRGNMYYENSYALAVLSNYDANKTGLKELPMRNLQEILHGAVRFSNNPALCNVESIQWRDIVSSDFLSNMSMDFQNHLGS nside_mot_359448c81ec7171dd466f2d64631b9c5_0001_1_000000012_0001_35_44_H_._ems_3hM_1581_0001_0003_0001__18__M
SLEEVKELIRKLVPDPRLVWALEDLLELLKKGLPLAEEVLRFYLASAREQGDKDLTKAIELVLKT RKVCNGIGIGEFKDSLSINATNIKHFKNCTSISGDLHILPVAFRGDSFTHTPPLDPQELDILKTVKEITGFLLIQAWPENRTDLHAFENLEIIRGRTKQHGQFSLAVVSLNITSLGLRSLKEISDGDVIISGNKNLCYANTINWKKLFGTSGQKTKIISNRGENSCKATGQVCHALCSPEGCWGPEPRDCV cside_mot_bf5a27bd715de8d76fa148d2778c2cdd_0001_1_000000009_0001_37_42_H_._bcov_4helix_00412_0001_0001__33__L
SLEEVKELIRKLVPDPRLVWALEDLLELLKKGDPLAEEVLRFYLASAREQGDKDLTKAIELVLKF RKVCNGIGIGEFKDSLSINATNIKHFKNCTSISGDLHILPVAFRGDSFTHTPPLDPQELDILKTVKEITGFLLIQAWPENRTDLHAFENLEIIRGRTKQHGQFSLAVVSLNITSLGLRSLKEISDGDVIISGNKNLCYANTINWKKLFGTSGQKTKIISNRGENSCKATGQVCHALCSPEGCWGPEPRDCV cside_mot_bf5a27bd715de8d76fa148d2778c2cdd_0001_1_000000009_0001_37_42_H_._bcov_4helix_00412_0001_0001__65__F
SLEEVKELIRKLVPDPRLVWALEWLLELLKKGDPLAEEVLRFYLASAREQGDKDLTKAIELVLKT RKVCNGIGIGEFKDSLSINATNIKHFKNCTSISGDLHILPVAFRGDSFTHTPPLDPQELDILKTVKEITGFLLIQAWPENRTDLHAFENLEIIRGRTKQHGQFSLAVVSLNITSLGLRSLKEISDGDVIISGNKNLCYANTINWKKLFGTSGQKTKIISNRGENSCKATGQVCHALCSPEGCWGPEPRDCV cside_mot_bf5a27bd715de8d76fa148d2778c2cdd_0001_1_000000009_0001_37_42_H_._bcov_4helix_00412_0001_0001__24__W
WELSEEALRLLEEGNPRDAEHVLIDLLFELENRGDKELSELVLEILELLIRGDPDEARKLIKELT RKVCNGIGIGEFKDSLSINATNIKHFKNCTSISGDLHILPVAFRGDSFTHTPPLDPQELDILKTVKEITGFLLIQAWPENRTDLHAFENLEIIRGRTKQHGQFSLAVVSLNITSLGLRSLKEISDGDVIISGNKNLCYANTINWKKLFGTSGQKTKIISNRGENSCKATGQVCHALCSPEGCWGPEPRDCV Motif0173_bcov_4helix_14531_0001_0002_0001__1__W
SLEEVKELIRKLVPDPRLVWATEDLLELLKKGDPLAEEVLRFYLASAREQGDKDLTKAIELVLKT RKVCNGIGIGEFKDSLSINATNIKHFKNCTSISGDLHILPVAFRGDSFTHTPPLDPQELDILKTVKEITGFLLIQAWPENRTDLHAFENLEIIRGRTKQHGQFSLAVVSLNITSLGLRSLKEISDGDVIISGNKNLCYANTINWKKLFGTSGQKTKIISNRGENSCKATGQVCHALCSPEGCWGPEPRDCV cside_mot_bf5a27bd715de8d76fa148d2778c2cdd_0001_1_000000009_0001_37_42_H_._bcov_4helix_00412_0001_0001__22__T
DHWEEVFRWALFLLQEATEQNDPTKAKKILEEAHKLLRRELSEEEARAVVRYLKQLVDRELS VCQGTSNKLTQLGTFEDHFLSLQRMFNNCEVVLGNLEITYVQRNYDLSFLKTIQEVAGYVLIALNTVERIPLENLQIIRGNMYYENSYALAVLSNYDANKTGLKELPMRNLQEILHGAVRFSNNPALCNVESIQWRDIVSSDFLSNMSMDFQNHLGS nside_mot_4a0b58da0a66d934d1bcaa80596e03bc_0001_1_000000014_0001_27_32_H_._ems_3hM_1087_0001_0001__12__F
SLEEVKELIRKLVPDPRLVWALEDLLELLKKGDPLAEEVLRFYLASAREQGDKDLTKAIPLVLKT RKVCNGIGIGEFKDSLSINATNIKHFKNCTSISGDLHILPVAFRGDSFTHTPPLDPQELDILKTVKEITGFLLIQAWPENRTDLHAFENLEIIRGRTKQHGQFSLAVVSLNITSLGLRSLKEISDGDVIISGNKNLCYANTINWKKLFGTSGQKTKIISNRGENSCKATGQVCHALCSPEGCWGPEPRDCV cside_mot_bf5a27bd715de8d76fa148d2778c2cdd_0001_1_000000009_0001_37_42_H_._bcov_4helix_00412_0001_0001__60__P
DEEQETRLKLLLLLVQLQHLAKKDPDTIETEIDKIYKLAKKLGDETIRENAENAKRIVQELK VCQGTSNKLTQLGTFEDHFLSLQRMFNNCEVVLGNLEITYVQRNYDLSFLKTIQEVAGYVLIALNTVERIPLENLQIIRGNMYYENSYALAVLSNYDANKTGLKELPMRNLQEILHGAVRFSNNPALCNVESIQWRDIVSSDFLSNMSMDFQNHLGS nside_mot_359448c81ec7171dd466f2d64631b9c5_0001_1_000000012_0001_35_44_H_._ems_3hM_1581_0001_0003_0001__28__I
SELSEEALRLLEEGNPRDAEHVLIDLLFELENRGDKALSELVLEILELLIRGDPDEARKLIKELT RKVCNGIGIGEFKDSLSINATNIKHFKNCTSISGDLHILPVAFRGDSFTHTPPLDPQELDILKTVKEITGFLLIQAWPENRTDLHAFENLEIIRGRTKQHGQFSLAVVSLNITSLGLRSLKEISDGDVIISGNKNLCYANTINWKKLFGTSGQKTKIISNRGENSCKATGQVCHALCSPEGCWGPEPRDCV Motif0173_bcov_4helix_14531_0001_0002_0001__37__A
SELSEEALRLLEEGNPRDAEHVLIDLLFELENRGDKEPSELVLEILELLIRGDPDEARKLIKELT RKVCNGIGIGEFKDSLSINATNIKHFKNCTSISGDLHILPVAFRGDSFTHTPPLDPQELDILKTVKEITGFLLIQAWPENRTDLHAFENLEIIRGRTKQHGQFSLAVVSLNITSLGLRSLKEISDGDVIISGNKNLCYANTINWKKLFGTSGQKTKIISNRGENSCKATGQVCHALCSPEGCWGPEPRDCV Motif0173_bcov_4helix_14531_0001_0002_0001__38__P
SLEEVKELIRKLVPDPRLVWALEDLLELLKKGDPLAEEVLRFYLASAREQGMKDLTKAIELVLKT RKVCNGIGIGEFKDSLSINATNIKHFKNCTSISGDLHILPVAFRGDSFTHTPPLDPQELDILKTVKEITGFLLIQAWPENRTDLHAFENLEIIRGRTKQHGQFSLAVVSLNITSLGLRSLKEISDGDVIISGNKNLCYANTINWKKLFGTSGQKTKIISNRGENSCKATGQVCHALCSPEGCWGPEPRDCV cside_mot_bf5a27bd715de8d76fa148d2778c2cdd_0001_1_000000009_0001_37_42_H_._bcov_4helix_00412_0001_0001__52__M
DRHVADLIQHLLERGVPEEEILELIEDYIRWTGNPRFKKALELLEKLTRELGDPEEALRLFVERG VCQGTSNKLTQLGTFEDHFLSLQRMFNNCEVVLGNLEITYVQRNYDLSFLKTIQEVAGYVLIALNTVERIPLENLQIIRGNMYYENSYALAVLSNYDANKTGLKELPMRNLQEILHGAVRFSNNPALCNVESIQWRDIVSSDFLSNMSMDFQNHLGS nside_pol_15b3b5b7b23e1cb32ac7084deff429be_0001_1_000000003_0001__18__E
DHWEEVFRWALELLQEATEQEDPTKAKKILEEAHKLLRRELSEEEARAVVRYLKQLVDRELS VCQGTSNKLTQLGTFEDHFLSLQRMFNNCEVVLGNLEITYVQRNYDLSFLKTIQEVAGYVLIALNTVERIPLENLQIIRGNMYYENSYALAVLSNYDANKTGLKELPMRNLQEILHGAVRFSNNPALCNVESIQWRDIVSSDFLSNMSMDFQNHLGS nside_mot_4a0b58da0a66d934d1bcaa80596e03bc_0001_1_000000014_0001_27_32_H_._ems_3hM_1087_0001_0001__21__E
DELRELINDAQGKNDPELLKKVLELIEELIRRGDPSYQEIVLLLLFVADLLGDPEITRLAEELLK RKVCNGIGIGEFKDSLSINATNIKHFKNCTSISGDLHILPVAFRGDSFTHTPPLDPQELDILKTVKEITGFLLIQAWPENRTDLHAFENLEIIRGRTKQHGQFSLAVVSLNITSLGLRSLKEISDGDVIISGNKNLCYANTINWKKLFGTSGQKTKIISNRGENSCKATGQVCHALCSPEGCWGPEPRDCV Motif0255_bcov_4helix_09340_0001_0001__12__G
DDESLKLLLILVQIQLALERGEISNDQAKELAKRVEEKARKLGGEQVQRNVENVKEVIERFG VCQGTSNKLTQLGTFEDHFLSLQRMFNNCEVVLGNLEITYVQRNYDLSFLKTIQEVAGYVLIALNTVERIPLENLQIIRGNMYYENSYALAVLSNYDANKTGLKELPMRNLQEILHGAVRFSNNPALCNVESIQWRDIVSSDFLSNMSMDFQNHLGS nside_mot_359448c81ec7171dd466f2d64631b9c5_0001_1_000000012_0001_35_44_H_._HHH_eva_0380_0001_0001__44__G
SELVEEALRLLEEGNPRDAEHVLIDLLFELENRGDKELSELVLEILELLIRGDPDEARKLIKELT RKVCNGIGIGEFKDSLSINATNIKHFKNCTSISGDLHILPVAFRGDSFTHTPPLDPQELDILKTVKEITGFLLIQAWPENRTDLHAFENLEIIRGRTKQHGQFSLAVVSLNITSLGLRSLKEISDGDVIISGNKNLCYANTINWKKLFGTSGQKTKIISNRGENSCKATGQVCHALCSPEGCWGPEPRDCV Motif0173_bcov_4helix_14531_0001_0002_0001__4__V
DYTVDLAIKFVEEVVKELKNDPDPRSQKLAEELERLIRKAKNAEDPNKKHTLVHKAFDIAVQAL RKVCNGIGIGEFKDSLSINATNIKHFKNCTSISGDLHILPVAFRGDSFTHTPPLDPQELDILKTVKEITGFLLIQAWPENRTDLHAFENLEIIRGRTKQHGQFSLAVVSLNITSLGLRSLKEISDGDVIISGNKNLCYANTINWKKLFGTSGQKTKIISNRGENSCKATGQVCHALCSPEGCWGPEPRDCV Motif0460_ems_3hM_1930_0001_0001__64__L
DRHVADLIQHLLERGVPPEEILELIEDYIRWTGNPRFKKANELLEKLTRELGDPEEALRLFVERG VCQGTSNKLTQLGTFEDHFLSLQRMFNNCEVVLGNLEITYVQRNYDLSFLKTIQEVAGYVLIALNTVERIPLENLQIIRGNMYYENSYALAVLSNYDANKTGLKELPMRNLQEILHGAVRFSNNPALCNVESIQWRDIVSSDFLSNMSMDFQNHLGS nside_pol_15b3b5b7b23e1cb32ac7084deff429be_0001_1_000000003_0001__41__N
SDELFSKVFLKDTELSMIVMNAKTEDEKKTALTKIKQIADKVQDEELSKFVKRALEHVKKEVG RKVCNGIGIGEFKDSLSINATNIKHFKNCTSISGDLHILPVAFRGDSFTHTPPLDPQELDILKTVKEITGFLLIQAWPENRTDLHAFENLEIIRGRTKQHGQFSLAVVSLNITSLGLRSLKEISDGDVIISGNKNLCYANTINWKKLFGTSGQKTKIISNRGENSCKATGQVCHALCSPEGCWGPEPRDCV Motif0628_ems_3hM_2692_0001_0001_0001__12__D
DHWEEVFRWALELLQEITEQNDPTKAKKILEEAHKLLRRELSEEEARAVVRYLKQLVDRELS VCQGTSNKLTQLGTFEDHFLSLQRMFNNCEVVLGNLEITYVQRNYDLSFLKTIQEVAGYVLIALNTVERIPLENLQIIRGNMYYENSYALAVLSNYDANKTGLKELPMRNLQEILHGAVRFSNNPALCNVESIQWRDIVSSDFLSNMSMDFQNHLGS nside_mot_4a0b58da0a66d934d1bcaa80596e03bc_0001_1_000000014_0001_27_32_H_._ems_3hM_1087_0001_0001__17__I
DDESLKLLLILVQIQLALERGEISNDQAKELAKRVEEKARKLGDEFVQRNVENVKEVIERFG VCQGTSNKLTQLGTFEDHFLSLQRMFNNCEVVLGNLEITYVQRNYDLSFLKTIQEVAGYVLIALNTVERIPLENLQIIRGNMYYENSYALAVLSNYDANKTGLKELPMRNLQEILHGAVRFSNNPALCNVESIQWRDIVSSDFLSNMSMDFQNHLGS nside_mot_359448c81ec7171dd466f2d64631b9c5_0001_1_000000012_0001_35_44_H_._HHH_eva_0380_0001_0001__46__F
DRHVADLIQHLLERGVPPEEILELIEDYIRWTGNPRFKKALELLEKLTRELGRPEEALRLFVERG VCQGTSNKLTQLGTFEDHFLSLQRMFNNCEVVLGNLEITYVQRNYDLSFLKTIQEVAGYVLIALNTVERIPLENLQIIRGNMYYENSYALAVLSNYDANKTGLKELPMRNLQEILHGAVRFSNNPALCNVESIQWRDIVSSDFLSNMSMDFQNHLGS nside_pol_15b3b5b7b23e1cb32ac7084deff429be_0001_1_000000003_0001__53__R
DHWEEVFRWALELLQEATEQNDPTKAKKILSEAHKLLRRELSEEEARAVVRYLKQLVDRELS VCQGTSNKLTQLGTFEDHFLSLQRMFNNCEVVLGNLEITYVQRNYDLSFLKTIQEVAGYVLIALNTVERIPLENLQIIRGNMYYENSYALAVLSNYDANKTGLKELPMRNLQEILHGAVRFSNNPALCNVESIQWRDIVSSDFLSNMSMDFQNHLGS nside_mot_4a0b58da0a66d934d1bcaa80596e03bc_0001_1_000000014_0001_27_32_H_._ems_3hM_1087_0001_0001__31__S
PLEEVKKVVEEALKDDPELVRAVKTIIEAVKKGENDPIFLELLLRLLIETFGDPRLREALELSRK VCQGTSNKLTQLGTFEDHFLSLQRMFNNCEVVLGNLEITYVQRNYDLSFLKTIQEVAGYVLIALNTVERIPLENLQIIRGNMYYENSYALAVLSNYDANKTGLKELPMRNLQEILHGAVRFSNNPALCNVESIQWRDIVSSDFLSNMSMDFQNHLGS nside_mot_33a3a00fc629d06a96f91cefd1c5e1ea_0001_1_000000011_0001_43_48_H_._bcov_4helix_12241_0001_0001__63__S
SLEEVKELIRKLVPDPRLVWALEDLLELLKKGDPLAEKVLRFYLASAREQGDKDLTKAIELVLKT RKVCNGIGIGEFKDSLSINATNIKHFKNCTSISGDLHILPVAFRGDSFTHTPPLDPQELDILKTVKEITGFLLIQAWPENRTDLHAFENLEIIRGRTKQHGQFSLAVVSLNITSLGLRSLKEISDGDVIISGNKNLCYANTINWKKLFGTSGQKTKIISNRGENSCKATGQVCHALCSPEGCWGPEPRDCV cside_mot_bf5a27bd715de8d76fa148d2778c2cdd_0001_1_000000009_0001_37_42_H_._bcov_4helix_00412_0001_0001__38__K
DRHVADLIQHLLERGVPPEEILELIEDYDRWTGNPRFKKALELLEKLTRELGDPEEALRLFVERG VCQGTSNKLTQLGTFEDHFLSLQRMFNNCEVVLGNLEITYVQRNYDLSFLKTIQEVAGYVLIALNTVERIPLENLQIIRGNMYYENSYALAVLSNYDANKTGLKELPMRNLQEILHGAVRFSNNPALCNVESIQWRDIVSSDFLSNMSMDFQNHLGS nside_pol_15b3b5b7b23e1cb32ac7084deff429be_0001_1_000000003_0001__29__D
DYTVDLAIKFVEEVVKELKNDPDPRSQKLAEELERLIRKAKNAEDPNKWHTLVHKAFDIAVQAM RKVCNGIGIGEFKDSLSINATNIKHFKNCTSISGDLHILPVAFRGDSFTHTPPLDPQELDILKTVKEITGFLLIQAWPENRTDLHAFENLEIIRGRTKQHGQFSLAVVSLNITSLGLRSLKEISDGDVIISGNKNLCYANTINWKKLFGTSGQKTKIISNRGENSCKATGQVCHALCSPEGCWGPEPRDCV Motif0460_ems_3hM_1930_0001_0001__49__W
DRHVADLIQHLLERGVPPEEILELIEDYIRWTGNPRFKKALELLEKTTRELGDPEEALRLFVERG VCQGTSNKLTQLGTFEDHFLSLQRMFNNCEVVLGNLEITYVQRNYDLSFLKTIQEVAGYVLIALNTVERIPLENLQIIRGNMYYENSYALAVLSNYDANKTGLKELPMRNLQEILHGAVRFSNNPALCNVESIQWRDIVSSDFLSNMSMDFQNHLGS nside_pol_15b3b5b7b23e1cb32ac7084deff429be_0001_1_000000003_0001__47__T
PFEEVKKVVEEALKDDPELVRAVKTIIEAVKKGENDPIFLELLLRLLIETFGDPRLREALELVRK VCQGTSNKLTQLGTFEDHFLSLQRMFNNCEVVLGNLEITYVQRNYDLSFLKTIQEVAGYVLIALNTVERIPLENLQIIRGNMYYENSYALAVLSNYDANKTGLKELPMRNLQEILHGAVRFSNNPALCNVESIQWRDIVSSDFLSNMSMDFQNHLGS nside_mot_33a3a00fc629d06a96f91cefd1c5e1ea_0001_1_000000011_0001_43_48_H_._bcov_4helix_12241_0001_0001__2__F
DEEQETRLKLLLLLVQLQHLAKKDPDTAETEIDKIYKLAKKLGDETIRENPENAKRIVQELK VCQGTSNKLTQLGTFEDHFLSLQRMFNNCEVVLGNLEITYVQRNYDLSFLKTIQEVAGYVLIALNTVERIPLENLQIIRGNMYYENSYALAVLSNYDANKTGLKELPMRNLQEILHGAVRFSNNPALCNVESIQWRDIVSSDFLSNMSMDFQNHLGS nside_mot_359448c81ec7171dd466f2d64631b9c5_0001_1_000000012_0001_35_44_H_._ems_3hM_1581_0001_0003_0001__51__P
DDESLKLLLILVQIQLALERGEISNDQAKELAKRVEEKARKLGDEQVQRNVENVFEVIERFG VCQGTSNKLTQLGTFEDHFLSLQRMFNNCEVVLGNLEITYVQRNYDLSFLKTIQEVAGYVLIALNTVERIPLENLQIIRGNMYYENSYALAVLSNYDANKTGLKELPMRNLQEILHGAVRFSNNPALCNVESIQWRDIVSSDFLSNMSMDFQNHLGS nside_mot_359448c81ec7171dd466f2d64631b9c5_0001_1_000000012_0001_35_44_H_._HHH_eva_0380_0001_0001__55__F
SLEEVKEEIRKLVPDPRLVWALEDLLELLKKGDPLAEEVLRFYLASAREQGDKDLTKAIELVLKT RKVCNGIGIGEFKDSLSINATNIKHFKNCTSISGDLHILPVAFRGDSFTHTPPLDPQELDILKTVKEITGFLLIQAWPENRTDLHAFENLEIIRGRTKQHGQFSLAVVSLNITSLGLRSLKEISDGDVIISGNKNLCYANTINWKKLFGTSGQKTKIISNRGENSCKATGQVCHALCSPEGCWGPEPRDCV cside_mot_bf5a27bd715de8d76fa148d2778c2cdd_0001_1_000000009_0001_37_42_H_._bcov_4helix_00412_0001_0001__8__E
SDELFSKVFLKVTELSMIVMNAKTEDEKKTALTKIKQIADKVQDEELSKLVKRALEHVKKEVG RKVCNGIGIGEFKDSLSINATNIKHFKNCTSISGDLHILPVAFRGDSFTHTPPLDPQELDILKTVKEITGFLLIQAWPENRTDLHAFENLEIIRGRTKQHGQFSLAVVSLNITSLGLRSLKEISDGDVIISGNKNLCYANTINWKKLFGTSGQKTKIISNRGENSCKATGQVCHALCSPEGCWGPEPRDCV Motif0628_ems_3hM_2692_0001_0001_0001__50__L
SNELFSKVFLKVTELSMIVMNAKTEDEKKTALTKIKQIADKVQDEELSKFVKRALEHVKKEVG RKVCNGIGIGEFKDSLSINATNIKHFKNCTSISGDLHILPVAFRGDSFTHTPPLDPQELDILKTVKEITGFLLIQAWPENRTDLHAFENLEIIRGRTKQHGQFSLAVVSLNITSLGLRSLKEISDGDVIISGNKNLCYANTINWKKLFGTSGQKTKIISNRGENSCKATGQVCHALCSPEGCWGPEPRDCV Motif0628_ems_3hM_2692_0001_0001_0001__2__N
DDESLKLLLILVQIQLALERGEISNDQAKELAKRVEEKARKLGDEQDQRNVENVKEVIERFG VCQGTSNKLTQLGTFEDHFLSLQRMFNNCEVVLGNLEITYVQRNYDLSFLKTIQEVAGYVLIALNTVERIPLENLQIIRGNMYYENSYALAVLSNYDANKTGLKELPMRNLQEILHGAVRFSNNPALCNVESIQWRDIVSSDFLSNMSMDFQNHLGS nside_mot_359448c81ec7171dd466f2d64631b9c5_0001_1_000000012_0001_35_44_H_._HHH_eva_0380_0001_0001__47__D
SDELFSKVFLKVTELSMIVMNAKTEDEKKTALTKIKQNADKVQDEELSKFVKRALEHVKKEVG RKVCNGIGIGEFKDSLSINATNIKHFKNCTSISGDLHILPVAFRGDSFTHTPPLDPQELDILKTVKEITGFLLIQAWPENRTDLHAFENLEIIRGRTKQHGQFSLAVVSLNITSLGLRSLKEISDGDVIISGNKNLCYANTINWKKLFGTSGQKTKIISNRGENSCKATGQVCHALCSPEGCWGPEPRDCV Motif0628_ems_3hM_2692_0001_0001_0001__38__N
PLEEVKKVVEEALKDDPELVRAVKTIIEAVKKGENDPFFLELLLRLLIETFGDPRLREALELVRK VCQGTSNKLTQLGTFEDHFLSLQRMFNNCEVVLGNLEITYVQRNYDLSFLKTIQEVAGYVLIALNTVERIPLENLQIIRGNMYYENSYALAVLSNYDANKTGLKELPMRNLQEILHGAVRFSNNPALCNVESIQWRDIVSSDFLSNMSMDFQNHLGS nside_mot_33a3a00fc629d06a96f91cefd1c5e1ea_0001_1_000000011_0001_43_48_H_._bcov_4helix_12241_0001_0001__38__F
SPDEAKKLLQEAEKLARKQNDRMELAYVEFLKHVLENAKRINDKRAVESVRELARDALEELQS RKVCNGIGIGEFKDSLSINATNIKHFKNCTSISGDLHILPVAFRGDSFTHTPPLDPQELDILKTVKEITGFLLIQAWPENRTDLHAFENLEIIRGRTKQHGQFSLAVVSLNITSLGLRSLKEISDGDVIISGNKNLCYANTINWKKLFGTSGQKTKIISNRGENSCKATGQVCHALCSPEGCWGPEPRDCV cside_mot_3h_hb1_1541_000000003_0001_2_11_H_._ems_3hC_921_0001_0001_0002_0001__41__I
DRHVADLIQHLLERGVPPEEILELIEDYIRWTGNPRFKKALELLEKLTREYGDPEEALRLFVERG VCQGTSNKLTQLGTFEDHFLSLQRMFNNCEVVLGNLEITYVQRNYDLSFLKTIQEVAGYVLIALNTVERIPLENLQIIRGNMYYENSYALAVLSNYDANKTGLKELPMRNLQEILHGAVRFSNNPALCNVESIQWRDIVSSDFLSNMSMDFQNHLGS nside_pol_15b3b5b7b23e1cb32ac7084deff429be_0001_1_000000003_0001__51__Y
DELRELINDAQNKNDPELLKKVLELIEELIRRGDPSYQEIVLLLLFVADLMGDPEITRLAEELLK RKVCNGIGIGEFKDSLSINATNIKHFKNCTSISGDLHILPVAFRGDSFTHTPPLDPQELDILKTVKEITGFLLIQAWPENRTDLHAFENLEIIRGRTKQHGQFSLAVVSLNITSLGLRSLKEISDGDVIISGNKNLCYANTINWKKLFGTSGQKTKIISNRGENSCKATGQVCHALCSPEGCWGPEPRDCV Motif0255_bcov_4helix_09340_0001_0001__51__M
DDESLKLLLILVQIQLALERGEISNDQAKELALRVEEKARKLGDEQVQRNVENVKEVIERFG VCQGTSNKLTQLGTFEDHFLSLQRMFNNCEVVLGNLEITYVQRNYDLSFLKTIQEVAGYVLIALNTVERIPLENLQIIRGNMYYENSYALAVLSNYDANKTGLKELPMRNLQEILHGAVRFSNNPALCNVESIQWRDIVSSDFLSNMSMDFQNHLGS nside_mot_359448c81ec7171dd466f2d64631b9c5_0001_1_000000012_0001_35_44_H_._HHH_eva_0380_0001_0001__33__L
PLEEVKKVVEELLKDDPELVRAVKTIIEAVKKGENDPIFLELLLRLLIETFGDPRLREALELVRK VCQGTSNKLTQLGTFEDHFLSLQRMFNNCEVVLGNLEITYVQRNYDLSFLKTIQEVAGYVLIALNTVERIPLENLQIIRGNMYYENSYALAVLSNYDANKTGLKELPMRNLQEILHGAVRFSNNPALCNVESIQWRDIVSSDFLSNMSMDFQNHLGS nside_mot_33a3a00fc629d06a96f91cefd1c5e1ea_0001_1_000000011_0001_43_48_H_._bcov_4helix_12241_0001_0001__12__L
DHWEEVFRWALELLQEATEQNDPTKAKKILEEAHKLLRRELSEEEARAVVRYLKWLVDRELS VCQGTSNKLTQLGTFEDHFLSLQRMFNNCEVVLGNLEITYVQRNYDLSFLKTIQEVAGYVLIALNTVERIPLENLQIIRGNMYYENSYALAVLSNYDANKTGLKELPMRNLQEILHGAVRFSNNPALCNVESIQWRDIVSSDFLSNMSMDFQNHLGS nside_mot_4a0b58da0a66d934d1bcaa80596e03bc_0001_1_000000014_0001_27_32_H_._ems_3hM_1087_0001_0001__55__W
DHWEEVFRWALELLQEATEQNDPTKAKKILEEAHKLNRRELSEEEARAVVRYLKQLVDRELS VCQGTSNKLTQLGTFEDHFLSLQRMFNNCEVVLGNLEITYVQRNYDLSFLKTIQEVAGYVLIALNTVERIPLENLQIIRGNMYYENSYALAVLSNYDANKTGLKELPMRNLQEILHGAVRFSNNPALCNVESIQWRDIVSSDFLSNMSMDFQNHLGS nside_mot_4a0b58da0a66d934d1bcaa80596e03bc_0001_1_000000014_0001_27_32_H_._ems_3hM_1087_0001_0001__37__N
DRHVADLIQHLLERGVPPEEHLELIEDYIRWTGNPRFKKALELLEKLTRELGDPEEALRLFVERG VCQGTSNKLTQLGTFEDHFLSLQRMFNNCEVVLGNLEITYVQRNYDLSFLKTIQEVAGYVLIALNTVERIPLENLQIIRGNMYYENSYALAVLSNYDANKTGLKELPMRNLQEILHGAVRFSNNPALCNVESIQWRDIVSSDFLSNMSMDFQNHLGS nside_pol_15b3b5b7b23e1cb32ac7084deff429be_0001_1_000000003_0001__21__H
DEAAEEVLRYLKKLGDPELAELIERLLERVRKKKDPDLERTYEIIAVAVLYGDPEIARQALRALH VCQGTSNKLTQLGTFEDHFLSLQRMFNNCEVVLGNLEITYVQRNYDLSFLKTIQEVAGYVLIALNTVERIPLENLQIIRGNMYYENSYALAVLSNYDANKTGLKELPMRNLQEILHGAVRFSNNPALCNVESIQWRDIVSSDFLSNMSMDFQNHLGS nside_mot_4baece34555bc5def11fd3c4c5db93f5_0001_000000012_0001_38_48_H_._bcov_4helix_12481_0001_0001__42__Y
DEEQETRLKLLLLLVQLQHLAKKDPDTAETEIDKIYKLAKKLGDETIRENAEGAKRIVQELK VCQGTSNKLTQLGTFEDHFLSLQRMFNNCEVVLGNLEITYVQRNYDLSFLKTIQEVAGYVLIALNTVERIPLENLQIIRGNMYYENSYALAVLSNYDANKTGLKELPMRNLQEILHGAVRFSNNPALCNVESIQWRDIVSSDFLSNMSMDFQNHLGS nside_mot_359448c81ec7171dd466f2d64631b9c5_0001_1_000000012_0001_35_44_H_._ems_3hM_1581_0001_0003_0001__53__G
SLEEVKELIRKLVPDPRLVWALEDLLELLKKGDPIAEEVLRFYLASAREQGDKDLTKAIELVLKT RKVCNGIGIGEFKDSLSINATNIKHFKNCTSISGDLHILPVAFRGDSFTHTPPLDPQELDILKTVKEITGFLLIQAWPENRTDLHAFENLEIIRGRTKQHGQFSLAVVSLNITSLGLRSLKEISDGDVIISGNKNLCYANTINWKKLFGTSGQKTKIISNRGENSCKATGQVCHALCSPEGCWGPEPRDCV cside_mot_bf5a27bd715de8d76fa148d2778c2cdd_0001_1_000000009_0001_37_42_H_._bcov_4helix_00412_0001_0001__35__I
DELRELINDAQNKNDPELLKKVLELIEELIRRGDPSYQEIVLLLLFVADLLGDPEITRTAEELLK RKVCNGIGIGEFKDSLSINATNIKHFKNCTSISGDLHILPVAFRGDSFTHTPPLDPQELDILKTVKEITGFLLIQAWPENRTDLHAFENLEIIRGRTKQHGQFSLAVVSLNITSLGLRSLKEISDGDVIISGNKNLCYANTINWKKLFGTSGQKTKIISNRGENSCKATGQVCHALCSPEGCWGPEPRDCV Motif0255_bcov_4helix_09340_0001_0001__59__T
DHWEEVFRWALELLQEATEQNDPTKAKPILEEAHKLLRRELSEEEARAVVRYLKQLVDRELS VCQGTSNKLTQLGTFEDHFLSLQRMFNNCEVVLGNLEITYVQRNYDLSFLKTIQEVAGYVLIALNTVERIPLENLQIIRGNMYYENSYALAVLSNYDANKTGLKELPMRNLQEILHGAVRFSNNPALCNVESIQWRDIVSSDFLSNMSMDFQNHLGS nside_mot_4a0b58da0a66d934d1bcaa80596e03bc_0001_1_000000014_0001_27_32_H_._ems_3hM_1087_0001_0001__28__P
PLEEVKKVVEEALKDDPELVRAVKTIIEAVKKGENDPIFLELDLRLLIETFGDPRLREALELVRK VCQGTSNKLTQLGTFEDHFLSLQRMFNNCEVVLGNLEITYVQRNYDLSFLKTIQEVAGYVLIALNTVERIPLENLQIIRGNMYYENSYALAVLSNYDANKTGLKELPMRNLQEILHGAVRFSNNPALCNVESIQWRDIVSSDFLSNMSMDFQNHLGS nside_mot_33a3a00fc629d06a96f91cefd1c5e1ea_0001_1_000000011_0001_43_48_H_._bcov_4helix_12241_0001_0001__43__D
DEEQETRLKLLLLLVQLQHLAKKDPDTAETEIDKIYKLAKKLGDETFRENAENAKRIVQELK VCQGTSNKLTQLGTFEDHFLSLQRMFNNCEVVLGNLEITYVQRNYDLSFLKTIQEVAGYVLIALNTVERIPLENLQIIRGNMYYENSYALAVLSNYDANKTGLKELPMRNLQEILHGAVRFSNNPALCNVESIQWRDIVSSDFLSNMSMDFQNHLGS nside_mot_359448c81ec7171dd466f2d64631b9c5_0001_1_000000012_0001_35_44_H_._ems_3hM_1581_0001_0003_0001__47__F
SELSEEALRLLEEGNPRDAEHVLIDLLFELENRGDKELSELVLEILELLIRGDPDEARKLIKWLT RKVCNGIGIGEFKDSLSINATNIKHFKNCTSISGDLHILPVAFRGDSFTHTPPLDPQELDILKTVKEITGFLLIQAWPENRTDLHAFENLEIIRGRTKQHGQFSLAVVSLNITSLGLRSLKEISDGDVIISGNKNLCYANTINWKKLFGTSGQKTKIISNRGENSCKATGQVCHALCSPEGCWGPEPRDCV Motif0173_bcov_4helix_14531_0001_0002_0001__63__W
PLEEVKKVVEEALKDDPELVRAVKTIIEAEKKGENDPIFLELLLRLLIETFGDPRLREALELVRK VCQGTSNKLTQLGTFEDHFLSLQRMFNNCEVVLGNLEITYVQRNYDLSFLKTIQEVAGYVLIALNTVERIPLENLQIIRGNMYYENSYALAVLSNYDANKTGLKELPMRNLQEILHGAVRFSNNPALCNVESIQWRDIVSSDFLSNMSMDFQNHLGS nside_mot_33a3a00fc629d06a96f91cefd1c5e1ea_0001_1_000000011_0001_43_48_H_._bcov_4helix_12241_0001_0001__30__E
DHWEEVFRWALELLQEATRQNDPTKAKKILEEAHKLLRRELSEEEARAVVRYLKQLVDRELS VCQGTSNKLTQLGTFEDHFLSLQRMFNNCEVVLGNLEITYVQRNYDLSFLKTIQEVAGYVLIALNTVERIPLENLQIIRGNMYYENSYALAVLSNYDANKTGLKELPMRNLQEILHGAVRFSNNPALCNVESIQWRDIVSSDFLSNMSMDFQNHLGS nside_mot_4a0b58da0a66d934d1bcaa80596e03bc_0001_1_000000014_0001_27_32_H_._ems_3hM_1087_0001_0001__19__R
DHWEEVFRWALELLQEATEQNDPTKAKKILEEAHKLLRRELSEEEARAVVRYLKQLSDRELS VCQGTSNKLTQLGTFEDHFLSLQRMFNNCEVVLGNLEITYVQRNYDLSFLKTIQEVAGYVLIALNTVERIPLENLQIIRGNMYYENSYALAVLSNYDANKTGLKELPMRNLQEILHGAVRFSNNPALCNVESIQWRDIVSSDFLSNMSMDFQNHLGS nside_mot_4a0b58da0a66d934d1bcaa80596e03bc_0001_1_000000014_0001_27_32_H_._ems_3hM_1087_0001_0001__57__S
SLEEVKELIRKLVPDPRLVWALEDLLESLKKGDPLAEEVLRFYLASAREQGDKDLTKAIELVLKT RKVCNGIGIGEFKDSLSINATNIKHFKNCTSISGDLHILPVAFRGDSFTHTPPLDPQELDILKTVKEITGFLLIQAWPENRTDLHAFENLEIIRGRTKQHGQFSLAVVSLNITSLGLRSLKEISDGDVIISGNKNLCYANTINWKKLFGTSGQKTKIISNRGENSCKATGQVCHALCSPEGCWGPEPRDCV cside_mot_bf5a27bd715de8d76fa148d2778c2cdd_0001_1_000000009_0001_37_42_H_._bcov_4helix_00412_0001_0001__28__S
DRHVADLIQPLLERGVPPEEILELIEDYIRWTGNPRFKKALELLEKLTRELGDPEEALRLFVERG VCQGTSNKLTQLGTFEDHFLSLQRMFNNCEVVLGNLEITYVQRNYDLSFLKTIQEVAGYVLIALNTVERIPLENLQIIRGNMYYENSYALAVLSNYDANKTGLKELPMRNLQEILHGAVRFSNNPALCNVESIQWRDIVSSDFLSNMSMDFQNHLGS nside_pol_15b3b5b7b23e1cb32ac7084deff429be_0001_1_000000003_0001__10__P
DEAAEEVLRYLKKLGDPELAELIERLLERVRKKKDPDLERTLEIIAVAVLYGDPEIARQALRTLH VCQGTSNKLTQLGTFEDHFLSLQRMFNNCEVVLGNLEITYVQRNYDLSFLKTIQEVAGYVLIALNTVERIPLENLQIIRGNMYYENSYALAVLSNYDANKTGLKELPMRNLQEILHGAVRFSNNPALCNVESIQWRDIVSSDFLSNMSMDFQNHLGS nside_mot_4baece34555bc5def11fd3c4c5db93f5_0001_000000012_0001_38_48_H_._bcov_4helix_12481_0001_0001__63__T
DEAAEEVLRYLKKLGDPELAELIERLLERVRKKKDPDLERTLEIIANAVLYGDPEIARQALRALH VCQGTSNKLTQLGTFEDHFLSLQRMFNNCEVVLGNLEITYVQRNYDLSFLKTIQEVAGYVLIALNTVERIPLENLQIIRGNMYYENSYALAVLSNYDANKTGLKELPMRNLQEILHGAVRFSNNPALCNVESIQWRDIVSSDFLSNMSMDFQNHLGS nside_mot_4baece34555bc5def11fd3c4c5db93f5_0001_000000012_0001_38_48_H_._bcov_4helix_12481_0001_0001__47__N
PLEEVKKVVEECLKDDPELVRAVKTIIEAVKKGENDPIFLELLLRLLIETFGDPRLREALELVRK VCQGTSNKLTQLGTFEDHFLSLQRMFNNCEVVLGNLEITYVQRNYDLSFLKTIQEVAGYVLIALNTVERIPLENLQIIRGNMYYENSYALAVLSNYDANKTGLKELPMRNLQEILHGAVRFSNNPALCNVESIQWRDIVSSDFLSNMSMDFQNHLGS nside_mot_33a3a00fc629d06a96f91cefd1c5e1ea_0001_1_000000011_0001_43_48_H_._bcov_4helix_12241_0001_0001__12__C
DHWEEVFRWALELLQEATEQNDPTKAKKILEEAHKLLRRELSEEEARAVVRYLEQLVDRELS VCQGTSNKLTQLGTFEDHFLSLQRMFNNCEVVLGNLEITYVQRNYDLSFLKTIQEVAGYVLIALNTVERIPLENLQIIRGNMYYENSYALAVLSNYDANKTGLKELPMRNLQEILHGAVRFSNNPALCNVESIQWRDIVSSDFLSNMSMDFQNHLGS nside_mot_4a0b58da0a66d934d1bcaa80596e03bc_0001_1_000000014_0001_27_32_H_._ems_3hM_1087_0001_0001__54__E
SDELFSKVFLKVTELSMIVTNAKTEDEKKTALTKIKQIADKVQDEELSKFVKRALEHVKKEVG RKVCNGIGIGEFKDSLSINATNIKHFKNCTSISGDLHILPVAFRGDSFTHTPPLDPQELDILKTVKEITGFLLIQAWPENRTDLHAFENLEIIRGRTKQHGQFSLAVVSLNITSLGLRSLKEISDGDVIISGNKNLCYANTINWKKLFGTSGQKTKIISNRGENSCKATGQVCHALCSPEGCWGPEPRDCV Motif0628_ems_3hM_2692_0001_0001_0001__20__T
DEAAEEVLRYLKKLGDPELAELIERLLERVRKKKDPDLERTLEIIAVAVLYGDNEIARQALRALH VCQGTSNKLTQLGTFEDHFLSLQRMFNNCEVVLGNLEITYVQRNYDLSFLKTIQEVAGYVLIALNTVERIPLENLQIIRGNMYYENSYALAVLSNYDANKTGLKELPMRNLQEILHGAVRFSNNPALCNVESIQWRDIVSSDFLSNMSMDFQNHLGS nside_mot_4baece34555bc5def11fd3c4c5db93f5_0001_000000012_0001_38_48_H_._bcov_4helix_12481_0001_0001__54__N
SDELFSKVFLKVTELLMIVMNAKTEDEKKTALTKIKQIADKVQDEELSKFVKRALEHVKKEVG RKVCNGIGIGEFKDSLSINATNIKHFKNCTSISGDLHILPVAFRGDSFTHTPPLDPQELDILKTVKEITGFLLIQAWPENRTDLHAFENLEIIRGRTKQHGQFSLAVVSLNITSLGLRSLKEISDGDVIISGNKNLCYANTINWKKLFGTSGQKTKIISNRGENSCKATGQVCHALCSPEGCWGPEPRDCV Motif0628_ems_3hM_2692_0001_0001_0001__16__L
DEAAEEVLRYLKKLGDPELAELVERLLERVRKKKDPDLERTLEIIAVAVLYGDPEIARQALRALH VCQGTSNKLTQLGTFEDHFLSLQRMFNNCEVVLGNLEITYVQRNYDLSFLKTIQEVAGYVLIALNTVERIPLENLQIIRGNMYYENSYALAVLSNYDANKTGLKELPMRNLQEILHGAVRFSNNPALCNVESIQWRDIVSSDFLSNMSMDFQNHLGS nside_mot_4baece34555bc5def11fd3c4c5db93f5_0001_000000012_0001_38_48_H_._bcov_4helix_12481_0001_0001__23__V
SELSEEALRLLEEGNPRDAEHVLIDLLFELENRGDKELSELVLEILELLIRGDPDEARKNIKELT RKVCNGIGIGEFKDSLSINATNIKHFKNCTSISGDLHILPVAFRGDSFTHTPPLDPQELDILKTVKEITGFLLIQAWPENRTDLHAFENLEIIRGRTKQHGQFSLAVVSLNITSLGLRSLKEISDGDVIISGNKNLCYANTINWKKLFGTSGQKTKIISNRGENSCKATGQVCHALCSPEGCWGPEPRDCV Motif0173_bcov_4helix_14531_0001_0002_0001__60__N
SHEEVKELIRKLVPDPRLVWALEDLLELLKKGDPLAEEVLRFYLASAREQGDKDLTKAIELVLKT RKVCNGIGIGEFKDSLSINATNIKHFKNCTSISGDLHILPVAFRGDSFTHTPPLDPQELDILKTVKEITGFLLIQAWPENRTDLHAFENLEIIRGRTKQHGQFSLAVVSLNITSLGLRSLKEISDGDVIISGNKNLCYANTINWKKLFGTSGQKTKIISNRGENSCKATGQVCHALCSPEGCWGPEPRDCV cside_mot_bf5a27bd715de8d76fa148d2778c2cdd_0001_1_000000009_0001_37_42_H_._bcov_4helix_00412_0001_0001__2__H
DDEALKLLLILVQIQLALERGEISNDQAKELAKRVEEKARKLGDEQVQRNVENVKEVIERFG VCQGTSNKLTQLGTFEDHFLSLQRMFNNCEVVLGNLEITYVQRNYDLSFLKTIQEVAGYVLIALNTVERIPLENLQIIRGNMYYENSYALAVLSNYDANKTGLKELPMRNLQEILHGAVRFSNNPALCNVESIQWRDIVSSDFLSNMSMDFQNHLGS nside_mot_359448c81ec7171dd466f2d64631b9c5_0001_1_000000012_0001_35_44_H_._HHH_eva_0380_0001_0001__4__A
DEEQETRLKLLLLLVQLQHLAKKDPDTAETEIDKIYKLAKKLGDYTIRENAENAKRIVQELK VCQGTSNKLTQLGTFEDHFLSLQRMFNNCEVVLGNLEITYVQRNYDLSFLKTIQEVAGYVLIALNTVERIPLENLQIIRGNMYYENSYALAVLSNYDANKTGLKELPMRNLQEILHGAVRFSNNPALCNVESIQWRDIVSSDFLSNMSMDFQNHLGS nside_mot_359448c81ec7171dd466f2d64631b9c5_0001_1_000000012_0001_35_44_H_._ems_3hM_1581_0001_0003_0001__45__Y
DEAAEEVLRYLKKLGDPELAELIERLLERVRKKDDPDLERTLEIIAVAVLYGDPEIARQALRALH VCQGTSNKLTQLGTFEDHFLSLQRMFNNCEVVLGNLEITYVQRNYDLSFLKTIQEVAGYVLIALNTVERIPLENLQIIRGNMYYENSYALAVLSNYDANKTGLKELPMRNLQEILHGAVRFSNNPALCNVESIQWRDIVSSDFLSNMSMDFQNHLGS nside_mot_4baece34555bc5def11fd3c4c5db93f5_0001_000000012_0001_38_48_H_._bcov_4helix_12481_0001_0001__34__D
DDESLKLLLILVQIQGALERGEISNDQAKELAKRVEEKARKLGDEQVQRNVENVKEVIERFG VCQGTSNKLTQLGTFEDHFLSLQRMFNNCEVVLGNLEITYVQRNYDLSFLKTIQEVAGYVLIALNTVERIPLENLQIIRGNMYYENSYALAVLSNYDANKTGLKELPMRNLQEILHGAVRFSNNPALCNVESIQWRDIVSSDFLSNMSMDFQNHLGS nside_mot_359448c81ec7171dd466f2d64631b9c5_0001_1_000000012_0001_35_44_H_._HHH_eva_0380_0001_0001__16__G
SELSEEALRLLEEGNPRDAEHVLIDLLFELENRGDKELSELVPEILELLIRGDPDEARKLIKELT RKVCNGIGIGEFKDSLSINATNIKHFKNCTSISGDLHILPVAFRGDSFTHTPPLDPQELDILKTVKEITGFLLIQAWPENRTDLHAFENLEIIRGRTKQHGQFSLAVVSLNITSLGLRSLKEISDGDVIISGNKNLCYANTINWKKLFGTSGQKTKIISNRGENSCKATGQVCHALCSPEGCWGPEPRDCV Motif0173_bcov_4helix_14531_0001_0002_0001__43__P
DYTVDLAIKRVEEVVKELKNDPDPRSQKLAEELERLIRKAKNAEDPNKKHTLVHKAFDIAVQAM RKVCNGIGIGEFKDSLSINATNIKHFKNCTSISGDLHILPVAFRGDSFTHTPPLDPQELDILKTVKEITGFLLIQAWPENRTDLHAFENLEIIRGRTKQHGQFSLAVVSLNITSLGLRSLKEISDGDVIISGNKNLCYANTINWKKLFGTSGQKTKIISNRGENSCKATGQVCHALCSPEGCWGPEPRDCV Motif0460_ems_3hM_1930_0001_0001__10__R
DHVEEVFRWALELLQEATEQNDPTKAKKILEEAHKLLRRELSEEEARAVVRYLKQLVDRELS VCQGTSNKLTQLGTFEDHFLSLQRMFNNCEVVLGNLEITYVQRNYDLSFLKTIQEVAGYVLIALNTVERIPLENLQIIRGNMYYENSYALAVLSNYDANKTGLKELPMRNLQEILHGAVRFSNNPALCNVESIQWRDIVSSDFLSNMSMDFQNHLGS nside_mot_4a0b58da0a66d934d1bcaa80596e03bc_0001_1_000000014_0001_27_32_H_._ems_3hM_1087_0001_0001__3__V
DEEQETRLKLLLMLVQLQHLAKKDPDTAETEIDKIYKLAKKLGDETIRENAENAKRIVQELK VCQGTSNKLTQLGTFEDHFLSLQRMFNNCEVVLGNLEITYVQRNYDLSFLKTIQEVAGYVLIALNTVERIPLENLQIIRGNMYYENSYALAVLSNYDANKTGLKELPMRNLQEILHGAVRFSNNPALCNVESIQWRDIVSSDFLSNMSMDFQNHLGS nside_mot_359448c81ec7171dd466f2d64631b9c5_0001_1_000000012_0001_35_44_H_._ems_3hM_1581_0001_0003_0001__13__M
DDESLKLLLILRQIQLALERGEISNDQAKELAKRVEEKARKLGDEQVQRNVENVKEVIERFG VCQGTSNKLTQLGTFEDHFLSLQRMFNNCEVVLGNLEITYVQRNYDLSFLKTIQEVAGYVLIALNTVERIPLENLQIIRGNMYYENSYALAVLSNYDANKTGLKELPMRNLQEILHGAVRFSNNPALCNVESIQWRDIVSSDFLSNMSMDFQNHLGS nside_mot_359448c81ec7171dd466f2d64631b9c5_0001_1_000000012_0001_35_44_H_._HHH_eva_0380_0001_0001__12__R
DELRELINDAQFKNDPELLKKVLELIEELIRRGDPSYQEIVLLLLFVADLLGDPEITRLAEELLK RKVCNGIGIGEFKDSLSINATNIKHFKNCTSISGDLHILPVAFRGDSFTHTPPLDPQELDILKTVKEITGFLLIQAWPENRTDLHAFENLEIIRGRTKQHGQFSLAVVSLNITSLGLRSLKEISDGDVIISGNKNLCYANTINWKKLFGTSGQKTKIISNRGENSCKATGQVCHALCSPEGCWGPEPRDCV Motif0255_bcov_4helix_09340_0001_0001__12__F
PLEEVKKVVEEALKDDPELVRAVKTIIEAVKKGENDPIFLELLLRLLIETFGDPRLREALELVYK VCQGTSNKLTQLGTFEDHFLSLQRMFNNCEVVLGNLEITYVQRNYDLSFLKTIQEVAGYVLIALNTVERIPLENLQIIRGNMYYENSYALAVLSNYDANKTGLKELPMRNLQEILHGAVRFSNNPALCNVESIQWRDIVSSDFLSNMSMDFQNHLGS nside_mot_33a3a00fc629d06a96f91cefd1c5e1ea_0001_1_000000011_0001_43_48_H_._bcov_4helix_12241_0001_0001__64__Y
DEAAEEVLRYIKKLGDPELAELIERLLERVRKKKDPDLERTLEIIAVAVLYGDPEIARQALRALH VCQGTSNKLTQLGTFEDHFLSLQRMFNNCEVVLGNLEITYVQRNYDLSFLKTIQEVAGYVLIALNTVERIPLENLQIIRGNMYYENSYALAVLSNYDANKTGLKELPMRNLQEILHGAVRFSNNPALCNVESIQWRDIVSSDFLSNMSMDFQNHLGS nside_mot_4baece34555bc5def11fd3c4c5db93f5_0001_000000012_0001_38_48_H_._bcov_4helix_12481_0001_0001__11__I
DEEQETRLKLLLLLVQLQHLAKKDPDTAETEIDKIYKLAKKLGDETIRENAENAKGIVQELK VCQGTSNKLTQLGTFEDHFLSLQRMFNNCEVVLGNLEITYVQRNYDLSFLKTIQEVAGYVLIALNTVERIPLENLQIIRGNMYYENSYALAVLSNYDANKTGLKELPMRNLQEILHGAVRFSNNPALCNVESIQWRDIVSSDFLSNMSMDFQNHLGS nside_mot_359448c81ec7171dd466f2d64631b9c5_0001_1_000000012_0001_35_44_H_._ems_3hM_1581_0001_0003_0001__56__G
PLEEVKKVVEEALKDDPELVRAVKTIIEAVKKGENDPIFLELLLRLLIETFGDPRLREALELVRI VCQGTSNKLTQLGTFEDHFLSLQRMFNNCEVVLGNLEITYVQRNYDLSFLKTIQEVAGYVLIALNTVERIPLENLQIIRGNMYYENSYALAVLSNYDANKTGLKELPMRNLQEILHGAVRFSNNPALCNVESIQWRDIVSSDFLSNMSMDFQNHLGS nside_mot_33a3a00fc629d06a96f91cefd1c5e1ea_0001_1_000000011_0001_43_48_H_._bcov_4helix_12241_0001_0001__65__I
DEEQETRLKLLLLLVQLQHLAKKDPDTAQTEIDKIYKLAKKLGDETIRENAENAKRIVQELK VCQGTSNKLTQLGTFEDHFLSLQRMFNNCEVVLGNLEITYVQRNYDLSFLKTIQEVAGYVLIALNTVERIPLENLQIIRGNMYYENSYALAVLSNYDANKTGLKELPMRNLQEILHGAVRFSNNPALCNVESIQWRDIVSSDFLSNMSMDFQNHLGS nside_mot_359448c81ec7171dd466f2d64631b9c5_0001_1_000000012_0001_35_44_H_._ems_3hM_1581_0001_0003_0001__29__Q
DVESLKLLLILVQIQLALERGEISNDQAKELAKRVEEKARKLGDEQVQRNVENVKEVIERFG VCQGTSNKLTQLGTFEDHFLSLQRMFNNCEVVLGNLEITYVQRNYDLSFLKTIQEVAGYVLIALNTVERIPLENLQIIRGNMYYENSYALAVLSNYDANKTGLKELPMRNLQEILHGAVRFSNNPALCNVESIQWRDIVSSDFLSNMSMDFQNHLGS nside_mot_359448c81ec7171dd466f2d64631b9c5_0001_1_000000012_0001_35_44_H_._HHH_eva_0380_0001_0001__2__V
DHWEEVHRWALELLQEATEQNDPTKAKKILEEAHKLLRRELSEEEARAVVRYLKQLVDRELS VCQGTSNKLTQLGTFEDHFLSLQRMFNNCEVVLGNLEITYVQRNYDLSFLKTIQEVAGYVLIALNTVERIPLENLQIIRGNMYYENSYALAVLSNYDANKTGLKELPMRNLQEILHGAVRFSNNPALCNVESIQWRDIVSSDFLSNMSMDFQNHLGS nside_mot_4a0b58da0a66d934d1bcaa80596e03bc_0001_1_000000014_0001_27_32_H_._ems_3hM_1087_0001_0001__7__H
SDELFSKVFQKVTELSMIVMNAKTEDEKKTALTKIKQIADKVQDEELSKFVKRALEHVKKEVG RKVCNGIGIGEFKDSLSINATNIKHFKNCTSISGDLHILPVAFRGDSFTHTPPLDPQELDILKTVKEITGFLLIQAWPENRTDLHAFENLEIIRGRTKQHGQFSLAVVSLNITSLGLRSLKEISDGDVIISGNKNLCYANTINWKKLFGTSGQKTKIISNRGENSCKATGQVCHALCSPEGCWGPEPRDCV Motif0628_ems_3hM_2692_0001_0001_0001__10__Q
SDELFSKVFLKVTELSMIVMNAKTEDEAKTALTKIKQIADKVQDEELSKFVKRALEHVKKEVG RKVCNGIGIGEFKDSLSINATNIKHFKNCTSISGDLHILPVAFRGDSFTHTPPLDPQELDILKTVKEITGFLLIQAWPENRTDLHAFENLEIIRGRTKQHGQFSLAVVSLNITSLGLRSLKEISDGDVIISGNKNLCYANTINWKKLFGTSGQKTKIISNRGENSCKATGQVCHALCSPEGCWGPEPRDCV Motif0628_ems_3hM_2692_0001_0001_0001__28__A
PLEEVKKVVEEALKDDPELVRAVKTIIEAVKKGENFPIFLELLLRLLIETFGDPRLREALELVRK VCQGTSNKLTQLGTFEDHFLSLQRMFNNCEVVLGNLEITYVQRNYDLSFLKTIQEVAGYVLIALNTVERIPLENLQIIRGNMYYENSYALAVLSNYDANKTGLKELPMRNLQEILHGAVRFSNNPALCNVESIQWRDIVSSDFLSNMSMDFQNHLGS nside_mot_33a3a00fc629d06a96f91cefd1c5e1ea_0001_1_000000011_0001_43_48_H_._bcov_4helix_12241_0001_0001__36__F
SLEEVKELIRKLVPDPRLVWALEDLLELLKKGDPLAEEVLRFYLASARVQGDKDLTKAIELVLKT RKVCNGIGIGEFKDSLSINATNIKHFKNCTSISGDLHILPVAFRGDSFTHTPPLDPQELDILKTVKEITGFLLIQAWPENRTDLHAFENLEIIRGRTKQHGQFSLAVVSLNITSLGLRSLKEISDGDVIISGNKNLCYANTINWKKLFGTSGQKTKIISNRGENSCKATGQVCHALCSPEGCWGPEPRDCV cside_mot_bf5a27bd715de8d76fa148d2778c2cdd_0001_1_000000009_0001_37_42_H_._bcov_4helix_00412_0001_0001__49__V
DEEQETRLKLLLLLVQLQHLAKKDPDTAETEIDKIYKLAKTLGDETIRENAENAKRIVQELK VCQGTSNKLTQLGTFEDHFLSLQRMFNNCEVVLGNLEITYVQRNYDLSFLKTIQEVAGYVLIALNTVERIPLENLQIIRGNMYYENSYALAVLSNYDANKTGLKELPMRNLQEILHGAVRFSNNPALCNVESIQWRDIVSSDFLSNMSMDFQNHLGS nside_mot_359448c81ec7171dd466f2d64631b9c5_0001_1_000000012_0001_35_44_H_._ems_3hM_1581_0001_0003_0001__41__T
DEAAEEVLRYLKLLGDPELAELIERLLERVRKKKDPDLERTLEIIAVAVLYGDPEIARQALRALH VCQGTSNKLTQLGTFEDHFLSLQRMFNNCEVVLGNLEITYVQRNYDLSFLKTIQEVAGYVLIALNTVERIPLENLQIIRGNMYYENSYALAVLSNYDANKTGLKELPMRNLQEILHGAVRFSNNPALCNVESIQWRDIVSSDFLSNMSMDFQNHLGS nside_mot_4baece34555bc5def11fd3c4c5db93f5_0001_000000012_0001_38_48_H_._bcov_4helix_12481_0001_0001__13__L
SDELFSKVFLKVTELSMIVMNAKTEDEKKTALTKIKQIADQVQDEELSKFVKRALEHVKKEVG RKVCNGIGIGEFKDSLSINATNIKHFKNCTSISGDLHILPVAFRGDSFTHTPPLDPQELDILKTVKEITGFLLIQAWPENRTDLHAFENLEIIRGRTKQHGQFSLAVVSLNITSLGLRSLKEISDGDVIISGNKNLCYANTINWKKLFGTSGQKTKIISNRGENSCKATGQVCHALCSPEGCWGPEPRDCV Motif0628_ems_3hM_2692_0001_0001_0001__41__Q
DEEQETRLKLLLLLVQLQHLAKKDPDTAETEIDKIYKLAKKLGDEFIRENAENAKRIVQELK VCQGTSNKLTQLGTFEDHFLSLQRMFNNCEVVLGNLEITYVQRNYDLSFLKTIQEVAGYVLIALNTVERIPLENLQIIRGNMYYENSYALAVLSNYDANKTGLKELPMRNLQEILHGAVRFSNNPALCNVESIQWRDIVSSDFLSNMSMDFQNHLGS nside_mot_359448c81ec7171dd466f2d64631b9c5_0001_1_000000012_0001_35_44_H_._ems_3hM_1581_0001_0003_0001__46__F
SDELFSKVFLKVTELSMIVMNAKTEDEKKTALTKIKQIADKYQDEELSKFVKRALEHVKKEVG RKVCNGIGIGEFKDSLSINATNIKHFKNCTSISGDLHILPVAFRGDSFTHTPPLDPQELDILKTVKEITGFLLIQAWPENRTDLHAFENLEIIRGRTKQHGQFSLAVVSLNITSLGLRSLKEISDGDVIISGNKNLCYANTINWKKLFGTSGQKTKIISNRGENSCKATGQVCHALCSPEGCWGPEPRDCV Motif0628_ems_3hM_2692_0001_0001_0001__42__Y
DDESLKLLLILVQIQLALERGDISNDQAKELAKRVEEKARKLGDEQVQRNVENVKEVIERFG VCQGTSNKLTQLGTFEDHFLSLQRMFNNCEVVLGNLEITYVQRNYDLSFLKTIQEVAGYVLIALNTVERIPLENLQIIRGNMYYENSYALAVLSNYDANKTGLKELPMRNLQEILHGAVRFSNNPALCNVESIQWRDIVSSDFLSNMSMDFQNHLGS nside_mot_359448c81ec7171dd466f2d64631b9c5_0001_1_000000012_0001_35_44_H_._HHH_eva_0380_0001_0001__22__D
SELSEEALRLLEEGNPRDAEHVLIDLLHELENRGDKELSELVLEILELLIRGDPDEARKLIKELT RKVCNGIGIGEFKDSLSINATNIKHFKNCTSISGDLHILPVAFRGDSFTHTPPLDPQELDILKTVKEITGFLLIQAWPENRTDLHAFENLEIIRGRTKQHGQFSLAVVSLNITSLGLRSLKEISDGDVIISGNKNLCYANTINWKKLFGTSGQKTKIISNRGENSCKATGQVCHALCSPEGCWGPEPRDCV Motif0173_bcov_4helix_14531_0001_0002_0001__28__H
DDESLKLLLILVQIQLALERGEISNDQAKELAKRVEEKARKLGKEQVQRNVENVKEVIERFG VCQGTSNKLTQLGTFEDHFLSLQRMFNNCEVVLGNLEITYVQRNYDLSFLKTIQEVAGYVLIALNTVERIPLENLQIIRGNMYYENSYALAVLSNYDANKTGLKELPMRNLQEILHGAVRFSNNPALCNVESIQWRDIVSSDFLSNMSMDFQNHLGS nside_mot_359448c81ec7171dd466f2d64631b9c5_0001_1_000000012_0001_35_44_H_._HHH_eva_0380_0001_0001__44__K
DELRELINDAQNKNDPELLKKVLELIEELIRRGDPSYQEIVLLLLFVADLLGDPEITRLAEELEK RKVCNGIGIGEFKDSLSINATNIKHFKNCTSISGDLHILPVAFRGDSFTHTPPLDPQELDILKTVKEITGFLLIQAWPENRTDLHAFENLEIIRGRTKQHGQFSLAVVSLNITSLGLRSLKEISDGDVIISGNKNLCYANTINWKKLFGTSGQKTKIISNRGENSCKATGQVCHALCSPEGCWGPEPRDCV Motif0255_bcov_4helix_09340_0001_0001__64__E
PLEEVKKVVEEALKDDPELVRAVKTIIEAVKKGENDPIFLELLLRLLIETFGDPRLREALELIRK VCQGTSNKLTQLGTFEDHFLSLQRMFNNCEVVLGNLEITYVQRNYDLSFLKTIQEVAGYVLIALNTVERIPLENLQIIRGNMYYENSYALAVLSNYDANKTGLKELPMRNLQEILHGAVRFSNNPALCNVESIQWRDIVSSDFLSNMSMDFQNHLGS nside_mot_33a3a00fc629d06a96f91cefd1c5e1ea_0001_1_000000011_0001_43_48_H_._bcov_4helix_12241_0001_0001__63__I
DEAAEEVLRYLKKLGDPELAELIERLLERVRKKKSPDLERTLEIIAVAVLYGDPEIARQALRALH VCQGTSNKLTQLGTFEDHFLSLQRMFNNCEVVLGNLEITYVQRNYDLSFLKTIQEVAGYVLIALNTVERIPLENLQIIRGNMYYENSYALAVLSNYDANKTGLKELPMRNLQEILHGAVRFSNNPALCNVESIQWRDIVSSDFLSNMSMDFQNHLGS nside_mot_4baece34555bc5def11fd3c4c5db93f5_0001_000000012_0001_38_48_H_._bcov_4helix_12481_0001_0001__35__S
DEAAEEVLRYLKKLGDPELAELIERLLERVRKKKDPDLERPLEIIAVAVLYGDPEIARQALRALH VCQGTSNKLTQLGTFEDHFLSLQRMFNNCEVVLGNLEITYVQRNYDLSFLKTIQEVAGYVLIALNTVERIPLENLQIIRGNMYYENSYALAVLSNYDANKTGLKELPMRNLQEILHGAVRFSNNPALCNVESIQWRDIVSSDFLSNMSMDFQNHLGS nside_mot_4baece34555bc5def11fd3c4c5db93f5_0001_000000012_0001_38_48_H_._bcov_4helix_12481_0001_0001__41__P
SDELFSKVFLKVTELSMIVMNAKTEDEKKTALTKIKQIADKVQDKELSKFVKRALEHVKKEVG RKVCNGIGIGEFKDSLSINATNIKHFKNCTSISGDLHILPVAFRGDSFTHTPPLDPQELDILKTVKEITGFLLIQAWPENRTDLHAFENLEIIRGRTKQHGQFSLAVVSLNITSLGLRSLKEISDGDVIISGNKNLCYANTINWKKLFGTSGQKTKIISNRGENSCKATGQVCHALCSPEGCWGPEPRDCV Motif0628_ems_3hM_2692_0001_0001_0001__45__K
DDESLKLLLILVQIQLALERGEISNDQAKELAKRVEEKARKLGDEQVQRNVENVNEVIERFG VCQGTSNKLTQLGTFEDHFLSLQRMFNNCEVVLGNLEITYVQRNYDLSFLKTIQEVAGYVLIALNTVERIPLENLQIIRGNMYYENSYALAVLSNYDANKTGLKELPMRNLQEILHGAVRFSNNPALCNVESIQWRDIVSSDFLSNMSMDFQNHLGS nside_mot_359448c81ec7171dd466f2d64631b9c5_0001_1_000000012_0001_35_44_H_._HHH_eva_0380_0001_0001__55__N
DEAAEEVLRYLKKLGDPELAELIERLLERVRKKKDPDLNRTLEIIAVAVLYGDPEIARQALRALH VCQGTSNKLTQLGTFEDHFLSLQRMFNNCEVVLGNLEITYVQRNYDLSFLKTIQEVAGYVLIALNTVERIPLENLQIIRGNMYYENSYALAVLSNYDANKTGLKELPMRNLQEILHGAVRFSNNPALCNVESIQWRDIVSSDFLSNMSMDFQNHLGS nside_mot_4baece34555bc5def11fd3c4c5db93f5_0001_000000012_0001_38_48_H_._bcov_4helix_12481_0001_0001__39__N
SLEEVKELIRKLVPDPRLVWALEDLLELLKKGDPLAEEVLRFYLASAREQGDHDLTKAIELVLKT RKVCNGIGIGEFKDSLSINATNIKHFKNCTSISGDLHILPVAFRGDSFTHTPPLDPQELDILKTVKEITGFLLIQAWPENRTDLHAFENLEIIRGRTKQHGQFSLAVVSLNITSLGLRSLKEISDGDVIISGNKNLCYANTINWKKLFGTSGQKTKIISNRGENSCKATGQVCHALCSPEGCWGPEPRDCV cside_mot_bf5a27bd715de8d76fa148d2778c2cdd_0001_1_000000009_0001_37_42_H_._bcov_4helix_00412_0001_0001__53__H
GRHVADLIQHLLERGVPPEEILELIEDYIRWTGNPRFKKALELLEKLTRELGDPEEALRLFVERG VCQGTSNKLTQLGTFEDHFLSLQRMFNNCEVVLGNLEITYVQRNYDLSFLKTIQEVAGYVLIALNTVERIPLENLQIIRGNMYYENSYALAVLSNYDANKTGLKELPMRNLQEILHGAVRFSNNPALCNVESIQWRDIVSSDFLSNMSMDFQNHLGS nside_pol_15b3b5b7b23e1cb32ac7084deff429be_0001_1_000000003_0001__1__G
SELSEEALRLLEEGNPRDAEHVLIDLLFELEFRGDKELSELVLEILELLIRGDPDEARKLIKELT RKVCNGIGIGEFKDSLSINATNIKHFKNCTSISGDLHILPVAFRGDSFTHTPPLDPQELDILKTVKEITGFLLIQAWPENRTDLHAFENLEIIRGRTKQHGQFSLAVVSLNITSLGLRSLKEISDGDVIISGNKNLCYANTINWKKLFGTSGQKTKIISNRGENSCKATGQVCHALCSPEGCWGPEPRDCV Motif0173_bcov_4helix_14531_0001_0002_0001__32__F
DRHVADLIQHLLERGVPPEEILELIEDYIRWTGNPRFKKALELLEKLTRELGDPEEAWRLFVERG VCQGTSNKLTQLGTFEDHFLSLQRMFNNCEVVLGNLEITYVQRNYDLSFLKTIQEVAGYVLIALNTVERIPLENLQIIRGNMYYENSYALAVLSNYDANKTGLKELPMRNLQEILHGAVRFSNNPALCNVESIQWRDIVSSDFLSNMSMDFQNHLGS nside_pol_15b3b5b7b23e1cb32ac7084deff429be_0001_1_000000003_0001__58__W
PLEEVKKVVEEAEKDDPELVRAVKTIIEAVKKGENDPIFLELLLRLLIETFGDPRLREALELVRK VCQGTSNKLTQLGTFEDHFLSLQRMFNNCEVVLGNLEITYVQRNYDLSFLKTIQEVAGYVLIALNTVERIPLENLQIIRGNMYYENSYALAVLSNYDANKTGLKELPMRNLQEILHGAVRFSNNPALCNVESIQWRDIVSSDFLSNMSMDFQNHLGS nside_mot_33a3a00fc629d06a96f91cefd1c5e1ea_0001_1_000000011_0001_43_48_H_._bcov_4helix_12241_0001_0001__13__E
DRHVADLIYHLLERGVPPEEILELIEDYIRWTGNPRFKKALELLEKLTRELGDPEEALRLFVERG VCQGTSNKLTQLGTFEDHFLSLQRMFNNCEVVLGNLEITYVQRNYDLSFLKTIQEVAGYVLIALNTVERIPLENLQIIRGNMYYENSYALAVLSNYDANKTGLKELPMRNLQEILHGAVRFSNNPALCNVESIQWRDIVSSDFLSNMSMDFQNHLGS nside_pol_15b3b5b7b23e1cb32ac7084deff429be_0001_1_000000003_0001__9__Y
DDESLKLLLILVQIQLALWRGEISNDQAKELAKRVEEKARKLGDEQVQRNVENVKEVIERFG VCQGTSNKLTQLGTFEDHFLSLQRMFNNCEVVLGNLEITYVQRNYDLSFLKTIQEVAGYVLIALNTVERIPLENLQIIRGNMYYENSYALAVLSNYDANKTGLKELPMRNLQEILHGAVRFSNNPALCNVESIQWRDIVSSDFLSNMSMDFQNHLGS nside_mot_359448c81ec7171dd466f2d64631b9c5_0001_1_000000012_0001_35_44_H_._HHH_eva_0380_0001_0001__19__W
DEEQETRLKLLLLLVQLQHLAKKDPDTAETEIDKIYKLAKKLGDETIRENAENCKRIVQELK VCQGTSNKLTQLGTFEDHFLSLQRMFNNCEVVLGNLEITYVQRNYDLSFLKTIQEVAGYVLIALNTVERIPLENLQIIRGNMYYENSYALAVLSNYDANKTGLKELPMRNLQEILHGAVRFSNNPALCNVESIQWRDIVSSDFLSNMSMDFQNHLGS nside_mot_359448c81ec7171dd466f2d64631b9c5_0001_1_000000012_0001_35_44_H_._ems_3hM_1581_0001_0003_0001__54__C
SLEEVKELIRKLVPDPRLVWALEDLLELLKKGDPLAEEVLRFYLASAREQGDKDLTKAILLVLKT RKVCNGIGIGEFKDSLSINATNIKHFKNCTSISGDLHILPVAFRGDSFTHTPPLDPQELDILKTVKEITGFLLIQAWPENRTDLHAFENLEIIRGRTKQHGQFSLAVVSLNITSLGLRSLKEISDGDVIISGNKNLCYANTINWKKLFGTSGQKTKIISNRGENSCKATGQVCHALCSPEGCWGPEPRDCV cside_mot_bf5a27bd715de8d76fa148d2778c2cdd_0001_1_000000009_0001_37_42_H_._bcov_4helix_00412_0001_0001__60__L
SLEEVKELIRKLVPDPRLVWALEDLLELLKKGDPLAEEALRFYLASAREQGDKDLTKAIELVLKT RKVCNGIGIGEFKDSLSINATNIKHFKNCTSISGDLHILPVAFRGDSFTHTPPLDPQELDILKTVKEITGFLLIQAWPENRTDLHAFENLEIIRGRTKQHGQFSLAVVSLNITSLGLRSLKEISDGDVIISGNKNLCYANTINWKKLFGTSGQKTKIISNRGENSCKATGQVCHALCSPEGCWGPEPRDCV cside_mot_bf5a27bd715de8d76fa148d2778c2cdd_0001_1_000000009_0001_37_42_H_._bcov_4helix_00412_0001_0001__39__A
DELRELINDAQNKNDPELLKKVLELIEELIRRGDPSYQEIVLLLLFVADLLGIPEITRLAEELLK RKVCNGIGIGEFKDSLSINATNIKHFKNCTSISGDLHILPVAFRGDSFTHTPPLDPQELDILKTVKEITGFLLIQAWPENRTDLHAFENLEIIRGRTKQHGQFSLAVVSLNITSLGLRSLKEISDGDVIISGNKNLCYANTINWKKLFGTSGQKTKIISNRGENSCKATGQVCHALCSPEGCWGPEPRDCV Motif0255_bcov_4helix_09340_0001_0001__53__I
DELRELINDAQNKNDPELLKKVLELIEELIRRGDPSYQEIVLLLTFVADLLGDPEITRLAEELLK RKVCNGIGIGEFKDSLSINATNIKHFKNCTSISGDLHILPVAFRGDSFTHTPPLDPQELDILKTVKEITGFLLIQAWPENRTDLHAFENLEIIRGRTKQHGQFSLAVVSLNITSLGLRSLKEISDGDVIISGNKNLCYANTINWKKLFGTSGQKTKIISNRGENSCKATGQVCHALCSPEGCWGPEPRDCV Motif0255_bcov_4helix_09340_0001_0001__45__T
DELRELINDAQNKNDPELLKKVLELIEELIRRGDPSNQEIVLLLLFVADLLGDPEITRLAEELLK RKVCNGIGIGEFKDSLSINATNIKHFKNCTSISGDLHILPVAFRGDSFTHTPPLDPQELDILKTVKEITGFLLIQAWPENRTDLHAFENLEIIRGRTKQHGQFSLAVVSLNITSLGLRSLKEISDGDVIISGNKNLCYANTINWKKLFGTSGQKTKIISNRGENSCKATGQVCHALCSPEGCWGPEPRDCV Motif0255_bcov_4helix_09340_0001_0001__37__N
DDESLKLLLILVQDQLALERGEISNDQAKELAKRVEEKARKLGDEQVQRNVENVKEVIERFG VCQGTSNKLTQLGTFEDHFLSLQRMFNNCEVVLGNLEITYVQRNYDLSFLKTIQEVAGYVLIALNTVERIPLENLQIIRGNMYYENSYALAVLSNYDANKTGLKELPMRNLQEILHGAVRFSNNPALCNVESIQWRDIVSSDFLSNMSMDFQNHLGS nside_mot_359448c81ec7171dd466f2d64631b9c5_0001_1_000000012_0001_35_44_H_._HHH_eva_0380_0001_0001__14__D
CEAAEEVLRYLKKLGDPELAELIERLLERVRKKKDPDLERTLEIIAVAVLYGDPEIARQALRALH VCQGTSNKLTQLGTFEDHFLSLQRMFNNCEVVLGNLEITYVQRNYDLSFLKTIQEVAGYVLIALNTVERIPLENLQIIRGNMYYENSYALAVLSNYDANKTGLKELPMRNLQEILHGAVRFSNNPALCNVESIQWRDIVSSDFLSNMSMDFQNHLGS nside_mot_4baece34555bc5def11fd3c4c5db93f5_0001_000000012_0001_38_48_H_._bcov_4helix_12481_0001_0001__1__C
[truncated: 4,619,418 more chars]
