# Supplementary material for: Design of protein-binding proteins from the target structure alone
Source: Nature. 2022 Mar 24;605(7910):551–60. doi: 10.1038/s41586-022-04654-9 (PMC9117152; doi:10.1038/s41586-022-04654-9)
Supplement: Supplementary file 3 — Supplementary Code Design scripts and main pdb files. This compressed file is the main supplement and contains the following files: => cao_2021_protocol/ => design_models_final_combo_optimized/ => design_models_sequence/ => design_models_ssm_natives/ => ngs_analysis_scripts/ [file 41586_2022_4654_MOESM3_ESM.gz › supplemental_files/design_models_sequence/IGF1R.seq]

DEETRDAEKDVEFIKTLAQEVNDEKIETLVKQLEEELKKLKKNNNARKAAEKLAELLRELIHLRG igf1r_binder_00001
SSEELIESIRLLVELCLREGVCSEEEAKKIKKRLKEAKKRGLTDEVHKIFLEVFELLLRAVRSGS igf1r_binder_00002
DEELLEKCLKELGVDPELIELLKELLRLLKKEDDPKEAVRILLLAVRAAGDEKVRRCLEILLKLT igf1r_binder_00003
SEEAREVLHVAFEIRKKNPEAAEALLLLLRCFLEGDPECEELLRRIIELFRRDPDKAIELVRRLP igf1r_binder_00004
DELEKTVETLLRKIETVARRRDDPDAKRIVKIAKELLEECRRKNDPACLQLALLAVKAALELVSG igf1r_binder_00005
GSDETEKLASEVFRAVFRAVLRKDPELVKKLITEAKKIAKKLNDEKLKREIEKIERVAREVLSGS igf1r_binder_00006
DEEAEELLEELSRKDPLVKIILELVRELKKRDKFIARVEAHAALIAVELGDPELLKHLIKLAEEQ igf1r_binder_00007
DEEEHQLEFRVRLLATVFKLHPDEVLKKYLDTWKKKLKETIKNCTTEECKKKASKLIKIIESLMG igf1r_binder_00008
SSLEETVQRLFWAAVHLYAEEDDPNVEECLQKALELHAKALEVSDPTERKKLLEKAVKCLQSVIG igf1r_binder_00009
DEEEELERKFTELLGDPLLAKAVVELAKLLKKGDPAARTFLEFFKEHLRRLGNPELEKLFEEIVR igf1r_binder_00010
GSGSGSSEELAKKVQECAKKQGDELATKAARQLVKLLREGKISPEAVRLILTALARACEGSGSGS igf1r_binder_00011
GSSPEEVHKLAETVAKCALELRDHEVAVAAAELFFEVWRTGDPRLSDKASKILKELEKRCKGGSG igf1r_binder_00012
SSDLQREVRRIAEELVRCLEEGKCDTEEVKKELKKLEEIIRRVGDETARTLLQIFKFAVEQIGGS igf1r_binder_00013
SLIELAIKLIEEGDPEKVKEVLRELRKLAEKTNDPRVTAALILVFAALRLGDPAALEALRELLRK igf1r_binder_00014
GSDEDKEQKSLEKLAEDLIRQVNDEEIKRRLKKLLEEARREQDRTLLQIIVFAARNVVEQASGSG igf1r_binder_00015
NKILHCLRELQKIDEELVELLFHLLVQAFARDDEELRRLIEEICELLVNGKISPEEARELIKKIR igf1r_binder_00016
SDEEVKKFVTKVFELLLQCAFENDPDKCKKIYDKAKEVVERLNDKTAERLLKRAYKAVKEALSGS igf1r_binder_00017
SGSGSTIEEEAEKVAELAYKLGDDEALEAALEVLFCYAAGQCSKEEARKIISELKKQLSGSGSGS igf1r_binder_00018
SSEDEIIQQIVKASFEAAKELNDDDKEISESIELFLEAAREAGATKAYKLAEKILRTLQKRISGS igf1r_binder_00019
SEEVRELLKRALDGEIPPHELFRLLLHLALETGDPEAHKAAHIIAELLLEGVPPEEIVEILVRLG igf1r_binder_00020
SDLEEELKTVCKEAKRLADENNDREVRFQVELLCFLAKFAIEENDKEIAEQLIRKLKEWVDKWIG igf1r_binder_00021
GSDRTEEIRRICEKERELAERDPRAKEEVQFLLEILVWLAEDLNNETAIRICRTILEQVSKKVGS igf1r_binder_00022
DFDELVLEAVKQGDPETAKTLVQILIFLIRQTGDPELREDLEKIEELLKKLGDPEVLKALKRALK igf1r_binder_00023
SFCERVIELIKKRDPELAKLLEEALKKLREEGDETRLFLLEAACRAVLEGFHSPELVLEIAKNIK igf1r_binder_00024
SEEELRRLLREACERGDKDTLKKLLEELLKLLGVPPSAVEVLVRLLEWLVERNPETACALIEFLG igf1r_binder_00025
SDCKKEVKTLVELVEEILKKAQDPEVRTLAQIVVFLAKIAIKEDDEEACELARELLKTIIDSFGS igf1r_binder_00026
GSDKDHLDELIERVLREAANKHDQEALEFAIELAKWLAKLLNDEDLLKKIKRLEEELSKQVGGSG igf1r_binder_00027
GSDDRVKKARKIASEALRALGVSESDIKKAQKVVEKLVKSGVDPEEAAAQAVLWVVQLYARRQGS igf1r_binder_00028
SEEILRELIEHNKRLGESPERIVELLRLALRAAGVSPEEIREALRRAAEKLGDPDLKKIIEELLK igf1r_binder_00029
TEEAIELAERVLSRVSPQERFLLKILRWCLKDGACSPEEVVEILLLLLKRLGDPSVEEVEKLLRK igf1r_binder_00030
SDARELLRLAKEVQERAFKNSDAELQRISVELILRAEELARRLNDEELLKKIREFLRRVFEEVFG igf1r_binder_00031
DLAEIILRAIEQGIPPEEVVEQALELLELLGLVSPEQLEELKKCVEEALEKNDPELLKKCLREIN igf1r_binder_00032
DRELKLLVEILKKKNEELAELAEELIKSLKELGVPPEDILRFLEIAARILNDPDLERAVKEAKER igf1r_binder_00033
SEEEEELIRLISELLGVSPEEVRRVLELCTERLGNPEACKFVLELILWLAKRDREAARDLLKFAT igf1r_binder_00034
DLVEAVVEALKRLGDPVARELAELIEEILKRNRKDAFAAAALAWAALDENDPELLKELIEELKKR igf1r_binder_00035
DVEVALQILIRSLRHHGDPRVEVFERVLEALKRDLDLAHELLEEALKKLGDPLLRLVLRLLRELK igf1r_binder_00036
SKVVKLVIQLIARTDPELAHEVLRLYIELAARGVSPEDVERLILEYLKKLSPEARRLAEEAERRT igf1r_binder_00037
SKIEKAIKLAKELGNPDAVRFLELVKELLEEGDPELAKLILRFLIHSLRLFGDPELVKIVEEVLP igf1r_binder_00038
SERARLILEAMELLGLVPPEVLKLLERLIELVEEGDEEKVKELKRRAEELLGNPEAVELVLALVR igf1r_binder_00039
DEEEEERLEEAVKNNDKDLFLKIVEELLRKLGVSPSNIRVIRFLLEQLLEHDPEEALKTARRVLP igf1r_binder_00040
GSDRKEVEEECHERVETALRNNDPDTAKKVVDDCERLAKELGDEELKTLVQILRFAIETAKGGSG igf1r_binder_00041
GEELLERLIRRLGDPLLKRLLELLREAKEEGSPIALQIILYILETLARQLNDPEIEKVVKELRKE igf1r_binder_00042
SLEELLERLRERFNNPVVAVLMARILAEELGDEEVVRLLERLLELLREGDPEKAKEILKRLVRRH igf1r_binder_00043
SEREEIIEEVVRLLKEDLDEATRFLEELVRRLGDPFLQIILWIIKLAKEQGVSPEEISKLVERMG igf1r_binder_00044
TIVIRILAELLELGVLPPELVRLIMELLLKVWRTGDPKLRELLERLLELAKKDPEKVKELLKRLT igf1r_binder_00045
SDELEELVQRLLRLAIEASEKNDEETVDRLRKKVDEVYKKAQNPEVRKTARFAKEYIEFLKKGGS igf1r_binder_00046
STELEKKCETLARQLLKALRDGDLEKIVTALRRLLEVIFAVSEQNDEDVLKVCRSLLEEAARKAG igf1r_binder_00047
GSGSSEIEKKLRKLQEKAEEQGKREAIEIVFHAIACLLAGLCDPDQARKLAEKAERILRSGSGSG igf1r_binder_00048
SDQEEVEKILRTLVELAKKLIENEEAVRAIERLAKEASKLIKSPNPEDRRNAEFARLLIKLLVRG igf1r_binder_00049
SSLEDKAKTCIELLKELADRIKDPSVKIAAQILEWALELVKRNNDEEATETVVRLCKEIYDNYSG igf1r_binder_00050
GSGERLSKFIKELFEILIELGSKKEAVEVVRTAVEILKKEAQDPHERTLLEQVLKWAEKVASSGS igf1r_binder_00051
SEERERLLELLKKISPDARLVAEVIEELLRQGDERAVKIALEILLRSLEHHGDPAREVVKRLLET igf1r_binder_00052
SKREVLEEVQKLCPELAALLMIVWHALRTDPELAEELIEEIERLLRELGDPDCLRLFKLFVELVR igf1r_binder_00053
GSDPDTATELVQRVLKLAQEKNDEELKTRAQILLLMVETAKERNDEELVEFVIKEAKELLSKSGS igf1r_binder_00054
DERLKELARISAERLSRLAASSDENEREKARRAAEFIYKVLSFLDSRLAEYFRHWFEESVRRLGG igf1r_binder_00055
SDAEEIVKQAVELAKEVARKQNNPELEKQLESILQEFQKCKKNNDEECREQAFWKAVHLYAKIVG igf1r_binder_00056
TRCLLRLLERALKNGDEELLKLLKEVLHLMTQGNPDEAEKILEELIKKFGDPLLRCLLELIRQLK igf1r_binder_00057
DRALEILRLLAELGNPQVFWLVVHAYALALDDPEKAKEVLKEALELARELGDPEAEKLVRELLEK igf1r_binder_00058
DEEIRKVIEECLGDPTAAQILLLMIKSASERLNIPPEEAIKILIKILEEHGSPDAAECLKEVLRH igf1r_binder_00059
SDEELEEILEELSKKSPVAEILLKVLRELRERGVPPIRIWAILFRVAYELGDPEVLEVILRLAIK igf1r_binder_00060
TERVARELLKFALRRSPEIVEALLRLICHAAGRFSPEECEELIRRVKELLKRDPEKAEELAEKLG igf1r_binder_00061
SAARILAELYKRTGDPCYSEIFRLLLLATIDGDEELVRYIRELIERLEKGEIDCEEVIRLIRELK igf1r_binder_00062
SDDFKHRLELLIKQAEEAVKKNDEAAVKFFKELIEFLLEEAQDPSQRTKVKRALEIVKKLEKSGS igf1r_binder_00063
DYELARLILRISEEDPELARCLMEIARLLHETGDPRYKEVVREIIELLEKGVSPEELQRLCRELK igf1r_binder_00064
SEVVEKLVKYILRVYIELAEKPNSEENRKIAQTLLELAHKAAQRNDEDTARKLLEKAQKLLRSNG igf1r_binder_00065
DPTSKKLKKEIKKVLKLFKKGKIDPSQARTLLERLLRKAAEIGDQEARRFAIHALLAIAQAENRG igf1r_binder_00066
SKEELEEEAERLIGDPSARVAFQIAVLALELGNPELVEYLVRRIEKLVNDPEVSRLIREILERLT igf1r_binder_00067
GSDDLSECLRLAIWLRALAQRDPRKKEDVQRSLKKLVTEAEKKNNEHCIRLVRELLEYVSKFVGS igf1r_binder_00068
SQFTAERLLRELGVPPEIIEVLKKIVELLLRRPDNEELLEILEELIRLLLRGNPEEAKKLADKAR igf1r_binder_00069
GPELKETIEELLRKDPTRAQIFIFLLLNQLGKFSPEEILEILREVAELAKKDPSEAAEFVLRLLK igf1r_binder_00070
GSDERACRFMVKRAKEVADKVNDPEAQKLVEKASKLCDEAEKKNDEELFTEAFELLLRVILLDGS igf1r_binder_00071
GSSELNRAVRAWARVEEIALELGLSEEIAQKLAKLFEKLLKSGISIEQALKIIEKIAKKIAKGGS igf1r_binder_00072
DEELEEVLELLKRDPEKARKLLKEICKKLGASPAACRFILEVIAWLFKEGDLSPEELVEFIKRAA igf1r_binder_00073
SGSPLEDKAKKLLEIAKEAIKKRDFETAVEALLEALHLVNRINNEELEEIIKHLLKLVRELAGSG igf1r_binder_00074
SSLEFVRLIAELLTKVLSERANNPECEKIVRDLVRKAIEKATDDEELQTLLRKIQEIAEKCASGS igf1r_binder_00075
SLREFLRRLLEAARENPEQVRQLIRAALIIAGDPRLRERLLKILKELAEELGDPEAKRLLEEIEK igf1r_binder_00076
SDELEELEKQVETLAKQLSSSSDPEDQELAKAVELLLKIARKLSDKEASKVALQIAIWLARLTGS igf1r_binder_00077
GSDDEETKLLQQIVKWLIDLAQDCRDVQHYVKLAKEIAKELGDEKLLRFVTELEKKAEKLCRSGS igf1r_binder_00078
GSDCEEVEKIAKTAQEIAKKLNNEELLELIQLLEELAREACRKNDESALKFRLELIKWALKLGGS igf1r_binder_00079
DFLEKLKEIIERFKDDPQKVRLAVIHIALELSEEGDPDKAKLVREVLELLADDLDEARKLVEELK igf1r_binder_00080
GSTLEELLKEVKDVLTKLKKDNPENSSVAEMLLQIVEFAVRRNNEELVRLAVKLAKSIAESLSGS igf1r_binder_00081
DLIEELLKSLERGELSPEELVKILEEALKEAGIPPALVELLVKLFEEDLRKDPEQAKYFLKHILK igf1r_binder_00082
DLVVRLIRVALRRGFPPEEIEELIRLASHILRDPRVEEVLEIFREAVELAGGDPERIEELLERLK igf1r_binder_00083
GSSELDELVKLLTEIAREAYKHNDQAAIRFALEYAEFLAKEYDDPKFKELYKYIKTLLDQVRKGS igf1r_binder_00084
GSGSSIERTVEFAKQFLKLLGQLTEDVKKELDKLIECVRDGRCSEEEAAEEAAKLMRKAGGSGSG igf1r_binder_00085
SKVELVVRCLRELGNPELAEVVEFIIRVERHLGASPEAVLKALKFLAKREGDEDLERCLEIAERH igf1r_binder_00086
DVELQIVVWLLELLEELAKELNNPEALKVVQTVLTKVKEALKRNDKEKVERLAEEALEKFQSLAG igf1r_binder_00087
GSSELEKRIEAFLKVLEIAESLGLSLRIANELAELFVRLSRSGISIEQALKIIEKIAKKIAKGGS igf1r_binder_00088
SCEELDKLTEELGDPEEAIKELLRLAEERGDLRLAILLRSALHHLKEGRASPEELIEFICRALRE igf1r_binder_00089
DEECKKELEELAKEAGIPPEDLKLLLELLEFVLGDPKEACEIAKEILELAKEDPRRAVQLALRIL igf1r_binder_00090
SFLEEVVEFLARLDPEQVLRLLVLDLRCVKRGHCPPEVYERALEAVARALGRPPEEVDRLVRELE igf1r_binder_00091
SDCREEAKELVKLARKLAEEISDEQLAFRLRVSALALRIAVEKNDEELCKHLFELTRHLAELAGS igf1r_binder_00092
SEELLRLFLECRERGVPPEECLEILIEFAKRLGNLEEVRQLIELLLRLLGDPKIEEFLKKVEKLP igf1r_binder_00093
SMEELREELEELVRKDPEKAKEFVRKLAEEAQEDPEVLKAVIELIIFLVQLGDPELAKLAAELLR igf1r_binder_00094
GSGSGSSEEERALRLLEKQLKELGTESAKKLLKVIEELRRRGVSPREIIEIVFHIAAKLGSGSGS igf1r_binder_00095
DAFEILVRNCLRFNDPEQCKILIRLAIIVAGYPPELLERLKRILEELLRRGVPPEEIVKILKKVF igf1r_binder_00096
SNELSKTLITKAEQIVKSRGDEDVEKTIKTLVELIKEAEKNNDLAAVVRLLLLIILAAERAERGS igf1r_binder_00097
GPEELEELLRKFVPDPELVRKILFLLRVCLFQGLSPKECLEALLENAEQHGDPEVKRVVELVLRH igf1r_binder_00098
SDEFEEILEKLFRIALEAVHKNDKDTVDTVKEIIKKLLKECQDPEQCERVRAALWLVELLERLGS igf1r_binder_00099
GSDKKELSETAHKLLLDALQKNDEEKFRKAVKYATKVAKDVNDEELRRNVRVLRFLFEAAKKGSG igf1r_binder_00100
PLEDEIRELLERGNPEEAIQVAMILLAERGDPELKRKLFQLLILLQKGDPEAEKLLEKLLREVVK igf1r_binder_00101
DEVLEEIERELRKKGDEVAVLDLERLKRLLKQGNPRLAEYLARFIIHIAGDPLFRKLLRVIREEK igf1r_binder_00102
DEVTERLEEIVRELKDPSLRFILEYIEFMLKEGHLSPKELLEFALLAARFAGNPEAEELIERLLK igf1r_binder_00103
SELLDLLLEALKKGDKDLWEELQRRLRRLAKRGDPEAVLLLILVWLVEEGTLPPEELEEQIELEK igf1r_binder_00104
SSSEEIKKLIEIVRKIYEKKGDFVARVVEWALRLLLELVERGELDPERIRRLLKLLKELVKDLGS igf1r_binder_00105
DDAQLFWLVVHLYAQCILWAKDEEIEKRCRELAELALRAYKNNDRDTLSKVVSELKELLERLQSG igf1r_binder_00106
DEVLEEIERELRKKGDREAVFLLEVLIFLLKDGNPELAEELAEAIIRLLGDPLFRKLLRVIREEK igf1r_binder_00107
DVFWLIVHLYARTGDPRVLRLAHLLFELLAEGKFSPKEIIEILLKRARELGDEEVIEILEKLLKK igf1r_binder_00108
SDAEELAEKLKKLAREAFEKNDETALRIVEFAAESDLEDLRRLGDEHKIEIAQRTWEWIHKWLRG igf1r_binder_00109
SSEESKKIHKNIEEIFKRYEEGKISPETAIRLLQKLAKRAKELGDRRLAALAAIFLLAEELLKGS igf1r_binder_00110
GSGSTIEFAVRILKRSLKHHGKLTEDVKKELDKLIECVRDGRCSEEEAAREAEKLLHKAGGSGSG igf1r_binder_00111
DVEEALEHLLRLDGDPRVEELLRLLEELRRKIPDPREVLELLLKRAEELGDPNAAVNIWAILEAT igf1r_binder_00112
GSHDEELKRTVEEIEELLRRIEDEEEALRAAREKIEEFMRRDTDRRLLRQALHILLEISRKLYGS igf1r_binder_00113
GSDEEEEAAEALRELRKIAKKLGVDSEYIVRAQILFFLLILEGVDLDQARRIAEKWLKKVVKSGS igf1r_binder_00114
SPEEEIKELIKECLRLVAELGDTTLLRLVLAARLIFFEAKRKNNPELLKEAEKLLKEACEKVKSG igf1r_binder_00115
DEKEEVRKRFEELVRQGNPERALELVFWFLVHCYTPECLRLLHRLIELAEKDPEKALELAKEVLR igf1r_binder_00116
SEEEELEHLLRKNPAAAVMIAILILEKRGDPDLAERLERLLQEAARENDPRLREEVEELARRVVK igf1r_binder_00117
DLEELLREAIELARRNDEEKVERVLEELSEALGLPPQAVLILLALLASELGDPDVLRIVRELLER igf1r_binder_00118
DAIELVQLLRELGVDPELIEKLFLLLVRCYLRGISPEECLKLLEELAKELGDPLIEEALRLLLEK igf1r_binder_00119
SLEELKKLAEELGNPSAALLLQLILWLYKLGTLTPKTEELLIRLISEYLGVPPEEVRRVLEELQR igf1r_binder_00120
SDDSEVETAKKLVDEVKKKVNDPHCREAAEEVKQMLDKAKKNNDEFLLELAVWLARLLYKRCMGS igf1r_binder_00121
DIEEEARRDLERLGDPILVLIELLHKALRRGDPDTLRCVKIVMEFARRGELSPEELLELLKKCVE igf1r_binder_00122
STEEEIEKTLRTCLKQAEDTYKDDPEKVKELAAECLRIALELAQDDEQKQKVLEIVFKFIARVGS igf1r_binder_00123
SLEELVEEALKKGDCRLLEEVLRLLRELVKKTGDPKLRFVLELVEWLAKRDCKEAAHALLLALRA igf1r_binder_00124
SLEELVEEACKLLGLPPRVCLAVELVLRLLRLLVPPEEAVKDLLEFLRRLGDPDQVRLLEIVLRR igf1r_binder_00125
DLVEEIEELLKRNREEAEELAKELLSRVLGDPEEARRFFEDLERLSGNPELAARLVALLAHILRA igf1r_binder_00126
SELEKILKEILDKIPDPRVREFLAELLKIALELNDKELLKNVAHAVVHDAGLSPEVLERIKRLIK igf1r_binder_00127
DDLMRELLRAHVNDDEELLVELIVKAARELAGGDPEKAEEIARHIVEAAGLPPEVEEKVRRLVRP igf1r_binder_00128
SEEAQKTIEELHKKLRECLHRNDKDCIRTIIKKIKEFVSRYPDDPGARQLRTLAQIAEFIVETQG igf1r_binder_00129
SEEHVKIFVQIFGLPPEAEELLRRALEALERGDPDLLRELLERLSELLGVPPELVEELLRLILRA igf1r_binder_00130
GSDLVEITAEILRLLLEAWRRGNEEELKKLREETRRLLEKFKHLERFIHDMEFLLAILEQVHGSG igf1r_binder_00131
SGSGSSEVEKILKKLRKIAQKKGDFRAFLLVTVAILSLKAGLADEEAIRQALKLAKSLLSGSGSG igf1r_binder_00132
SDKNKEVKKILRTLLDLARSLGDPEIYERLEFLVKLAEECVDRNDEACIRFRLELARWLLEEAMG igf1r_binder_00133
TEELAEKAVELIIELARLLRKVPDPHKQKIADTLLKLLREAWQKDDDETLEKVAKTAEELIKRNG igf1r_binder_00134
DLEELLKLLTEKLGDPREALERLLRLLFLLGAVSPEELEERVRKLCKKLGIPPEECEEILKKARP igf1r_binder_00135
SGSGSDYREVIKKAEKLARKKGDETAVAFLEFFLECADKGICDPEMAEHVARWAEKELRKGSGSG igf1r_binder_00136
PEELRELLELILKAPDPEEQRKLFRLCEELLGDPRLCVWLFLNLHELLAKGIPPEEVARLALELL igf1r_binder_00137
GSSPEDIEKLVKKLEKIARNLPDEELSEALQILLKIVKELLKQGNEEEAEIIVQIVQFLAEETGS igf1r_binder_00138
SLDELITRAIKEGNFEEVIKEIIRILKELGKISPAALRFLEELLRFLVKQGNEETVRLAIRHALK igf1r_binder_00139
DKVEERLKIIRRVLRLPPEEALRILAALALSAGDEEVLKIVLELLSRLLNVPPEEVRRIVEKLFR igf1r_binder_00140
SDPCEELERVTKTAQKTVTELNDERALEVVNRAVTLAEKACRNNDEHNAEFLILLLQLLFKLLMG igf1r_binder_00141
SDEEQEARVRFLKELVRFAAKQVNNPEVEKTLEKLLEECQKKATSLDELSKCLEKLLRIALELAG igf1r_binder_00142
SKEEIARRLEELLKRGNPEEAMRLAYEVLQELLGDPQEAIHLLLELARKLGNPEEVVKELIKLVK igf1r_binder_00143
SDEFEEFIELIIRVARIADEKNNEEVLKLVEKAIELYREALQNNDDEKRKTARKIVKEAYEKASG igf1r_binder_00144
SNEEEKKKAKKLLDEAKKLCDQISDDELREACQLLVELARKVDDPRVARHVFQIVRFLYEEVQSG igf1r_binder_00145
SLEELVELVVKLVGASPELEEILKEILRKLEREDPDKVREVEEEVRELLENGDPVRAFFVLDELL igf1r_binder_00146
SERVEEVLKEAEELGNPDAVRDIRVVLELLKESPEAARLVATALLISLKDKGDPETLRLLKKALD igf1r_binder_00147
TFEERVREALERNDPDLVRKIIEEAVEELKKRDEELAKAVEHAAREALKLGNPIALLALALADDR igf1r_binder_00148
GSTLEELIRWLEELLKEARKRNDRETIWLARVDLWLARLALKENDEELAKLIEEAIKDLKKFGGS igf1r_binder_00149
SPKWQEVEEILRKALDICRKVGDWECVTRAQILLFLLETISRDNDEELLDLVEELARKLLKKAIG igf1r_binder_00150
DVRTLATRVKQRLTELYKLDTPEAKREVFQVIIKLVRIKENLTTEEEKKIIEDAVRVAEEVLRGG igf1r_binder_00151
DHREENERTIRELLKEAEERNDRRKIFLARLALWLWEDLAEDRDERADELLQLANEDLQKFLRNG igf1r_binder_00152
SFLEELLELIRQGNPEEAKKLAEEIIRRLREEGDPVQAFLVHLLKHLLELGIPPEEIEEIIRAFE igf1r_binder_00153
SDSHEALHLCIEALILAHQQNNEELLKLLEHVLRVLREAIERNIEELIRWSWDVCRKILELLRNG igf1r_binder_00154
SDELKELSEEAIRRAEDAARRNDEETLRRLLEHQEELLREAKDERELHKILRSVLIIAHLELNGS igf1r_binder_00155
SEEEIKRLVKRLKEGDPQALFLILVDVHRLRLENEEEARRFLEKVAKLLGIPPEELERLLEELAK igf1r_binder_00156
DEFLDLLKEAIERGDRELVLRLAIQIAHELSRRGDPDLSESVAHVLRLVLQGDPEKAKKLLEDLK igf1r_binder_00157
DQDELVEEVEREIPDPEVRRVIRLILEAKKNGDETALRILERSLEHHAEALNDPKLRKALEILRR igf1r_binder_00158
SSEEEVEEAKRLLQWALETCTDEELCRLVEEAIRALKEALKRNDEEEITAAILAARILFHAVENG igf1r_binder_00159
GSDEEEKIDEKAEAIKEMIKHADERAIDFLLEVFEWLAKDENDEYALKVAEDLKRFAEQVKREGS igf1r_binder_00160
DEAQRIVAEATAKGLVDPEVKQALLEAIIEAARRNDPELLLRLLCKILREAGNPELAKRVCELLK igf1r_binder_00161
DEEELEELLKSLGLSPAAVQILVYILKVLEEELGDPEEAYKILEELLRRAGDPDALRALKYAFEH igf1r_binder_00162
SSEEEFIQRVVKFLLELLQELAKTDPERALRLARLILELVREHGDEHLQKIAETVIKIIESIKGS igf1r_binder_00163
SEEELLRLAREAAQRGDAEKFLVIVLLYSALQLNDPDLLEELLERIEKLLGDPDLVRELSELVRR igf1r_binder_00164
SKEEEARRLLKTVEEVVKRRDDPKLKRLFELLEELLKLATKLPDEEETEFILRVVIFLARLVIEG igf1r_binder_00165
SDELREILKVLELVFRGLIEEAAKLADKLNVVEKVIRLLEFLLHLAYDEELRTKLKRALDILRKG igf1r_binder_00166
SEEQQKTIEELRKKLHHALERHDKDTIRTIIKKIKEFVSKYSEDPDARALRTLAQIAEAIVRLDG igf1r_binder_00167
SSEFTKRARELLKKLKEALKNGDEETAHEILRELIELVIRRADDEAAEEIRQTLEEVARRDQSGS igf1r_binder_00168
SALKLFARIHEKLAHRGDDEILRLVIEILILAAEGDPETAEKLLEEIEKKLGDPEIVKILKELLR igf1r_binder_00169
DEELEELVKEASKYLSPEAKKLLEELLELIRKTGDPVAKIALEIVVIAAKDNPEAAERFIRTALR igf1r_binder_00170
SLFLEFVLKLLREGDPEEARVSLEFIIELLRWLGDPERAKELEKVLELLKKDPEKAKELLEKLIK igf1r_binder_00171
GSDERLKQVTVLALLLAERAIRLNDKRAAEIMLKLAEESARKTGDEEALRRTTELWKEWEKIVGS igf1r_binder_00172
SDDLKEKAKTLLELVRECSEKNDQKCLDELSKKLKEVLDKAQDPEVRTRVQIALFAARVQKERGS igf1r_binder_00173
TCEEIVRTVEELIKKLKKQDTEEAKRILHKIIQTLAELAIRATTEECIKLLQHALELAREALEGG igf1r_binder_00174
SREEEARLALRIIRLLPPELLHVFIQILERVLQGDPEAREILKKLLELAKRNDPEKLRKLVRKAK igf1r_binder_00175
DDFEQLVRIIVELLHIPPEEAVKLLKELAERAGDPDLERAAECFRELLERGIPPEEVIKICSKLQ igf1r_binder_00176
DFHEIHELLKRLLGNPELVAAALIVIVALARQLNRPPEEILELFERLVKELGNPEEVIQLLLELG igf1r_binder_00177
SDYKEECTKIRKKLEEIKKKAQDPTLREAVRVAIFLAEVCQFLDNKEAAELALKALKELLKKLTG igf1r_binder_00178
DEEELRRLLKLLKEGDPSALEEIKKICEKLVGDPEKCFRLLILIRSLLHHGVSPEEIIEIIKRNG igf1r_binder_00179
PDELKRIELLLRIAWFYAKSNNLEEVLKLIEHNIRLLEEAEKRNDEELLRRLAEESKRQVQELLG igf1r_binder_00180
SLEEELRKLLERLGVSPEEIEKILELVERLKKTGDPHLEFRLFLLILEVLGDPELALEFFQLAVR igf1r_binder_00181
SPEEIARAIQQILARALVCSDDDRTEHLVQHLLELLEHALRRNDSEALKRILKLARELLEKSCGS igf1r_binder_00182
GSGSSEIEKKLRKLLKKARDKGDDNARFLVEFAIEAYRKGKIDPLVARFLAELDEFLLRDGSGSG igf1r_binder_00183
GSPENEFLKRLIRFLLELAAREGDKELLEHVIRLAKETAELLNDEEVKKFVKDVSKKAQEIASGS igf1r_binder_00184
DEEEHQLEFRVRLLATVFKLHPDEVLKKYLDTWKKKLKETIKNATTEEEKKKASKLIKIIESLMG igf1r_binder_00185
SEDEEKVLEILAEAFKIALEKNDPEVLKIITELFELILRCLLRNDEELCKRLAKKIEEIISKLMG igf1r_binder_00186
SDWREANKLLKLALELAKKQNDEFALRALEELQRVNEEAVKRNIEEEIRASETAARILLFILEHG igf1r_binder_00187
SLEELVEVVSELLKEDPEAAKLYLEIALRVIGDPRLEELLKILEELLRRGVPPEEIERILREFAK igf1r_binder_00188
DIQEILRLLRRVAGGDPRLFAELLELITLLLRDPDDEEVRERLRELIERLLGDPEEAKKILKLLE igf1r_binder_00189
TEELEELLKFIAGGDPEKVRELLELLERVKRENPTRFQIIEFICRAAVELNDPELRRACERLLKD igf1r_binder_00190
SLEEVEELLRKLDTPCAFALLILLRSLRHHGVSPEEILEILIEVARKCGDPELAERIREILERVK igf1r_binder_00191
SDERSERFAKEYLEFVVEELNDPEAKKIAEEVKKTLEECKKRHDPEECVKYLLRVAIELLQKKGS igf1r_binder_00192
DERFRERCERLVKEGDPFALICLVFLAYILAGGDPEKAKEILERLVKELGLPPEVERLLRELLEK igf1r_binder_00193
SGSGSDLFDLLVHLYSLAQEKGNEKAAELAARCVHGAARGETSEEEAKKCITEVERLIKSGSGSG igf1r_binder_00194
STEKEDKVRKLLKILEELKKRCDDERLCRTITETRKLLEEALKNNDEEELSAAETATQILRHQIG igf1r_binder_00195
NEALHLIHELLEKGLVPPEVIELLFRVLLLAFRKDDPELLKLIRELIELAKKDPETVERLLRKLR igf1r_binder_00196
GSDETEELTKSVEEAVKLAVEDKSPSNVRINIELAKLLAKQLNDEKLKRLIEDIERKARELLSGS igf1r_binder_00197
DKKEWKRKAFQLALRATALDPDPRVEDKAEKLLRLLLECVENNDEDCVRHILSLLEELWRKVKSG igf1r_binder_00198
SEEELLEELLEKVVRYDPRFREELRELLEEIKKTGDPFLLFAVLLLLLRILGDPRIEELLQKLHN igf1r_binder_00199
SEEEAREVLEEAKKIPDPREVEKLVREALELLGLSPREIEFIIRILRFLAGGDPRLVVEYLLRAL igf1r_binder_00200
SDEKERRIHLRLAILLRSAFHHNNIDKARKIIESVLKTAEKNNDETTYKAAKKVLEDLKKLKSSG igf1r_binder_00201
SVEEQLRRAVEQGDELLLRALLFFLLDEVRAGYISPEEAREILKRILELVGDPAVEELLKLVEKT igf1r_binder_00202
SREKFEEILRLVEEDPEKALELVEELCRKVGDPNLCRLLKLAEELLREGDPERAAVLLALALIIG igf1r_binder_00203
DEEHESTRALEEGDVELLVELVRTLLKKKGNPEAVKKVEELLERLRRGEIPPLRAILLLLRLLYL igf1r_binder_00204
SPEEKEKIKDYLKKCEDTIRNIDDEQKVFEIALECLRFAEKVNDPEAHKYIEHILREVIERLAGS igf1r_binder_00205
SEEELRELAKELGIPPEEVEEAIKLLSEILNIPPEEAIEILLRILEILKKLGDPAARALFELAAQ igf1r_binder_00206
SDPKCEQVLELMKKLAEEARKKNDESLLRFLVHLAEFLKRVIQDPDCRKIVSKLLKIIRDIASGS igf1r_binder_00207
PELAERLLKELEEDPNNERVIQLLAFEIYIARAFDEEDSRRILELVEKVLGDPELRKLLREAVED igf1r_binder_00208
TIDEVLRLLEERGLVPPRHLHLLKALVHLLKEAGIPPEEILKILERAAKAQNDPFAEKLLKELLK igf1r_binder_00209
DWQELLEKSTKLLRKLLEERSDDERLRLALESSEFLKEFAERSDDEEVIRFLARLSEALAKLAAG igf1r_binder_00210
PEWEKIVRRLVTLLVRAQRNNDEYAVRILRWLLKFLTKLASEGDESEEKEVKKAIEDAEKDAKSG igf1r_binder_00211
DRELIKLVLELLKRGIDPEEALKIALKLARELGDPEVLTRLQILLFLLKTDPELVKELLKRLLEK igf1r_binder_00212
GSGSGSSEELAKKVQELAKKQGDELATKAARQLVKLLREGKISPEAVRLILTALARALEGSGSGS igf1r_binder_00213
GSSQEESLRELLKWIEEICRRIGVSEDECKKINKTLEELIRKGDFNEFIQILIEVAERFLKWLGS igf1r_binder_00214
GSDREKETLSQILTFALESALRDNDEELVRLVKELLDELVKRDPNFKEYAETIKKTAEDRVKGGS igf1r_binder_00215
SEEAKELLCRVLGDPELCRLLIEALEEALKNNNEAMLRFLREYIEFRVGDPEVAKRIVELLKRDG igf1r_binder_00216
DRVEEVLERCVELGLISPEEAKELREFLEEAKKRFSPFLAIIELLHLLTKLGNPECARLVREALE igf1r_binder_00217
TEEEIRRLARELGDPDASAALTAIQIARIAGDIPPEEVERLLRLLLEALEKGDPDLVRRLYEEVH igf1r_binder_00218
DEELKELLKEAVERGDPDLLRELLERLAKKAGADPEILEWVLRMVLELIERGDPETAKALVHIAG igf1r_binder_00219
SDLSEKVLKILEKLLEEAERNNNPEAARIVFRALILARSAAHHNDEEALEKVLKWAQKEFNKSGS igf1r_binder_00220
STLKDIARKLAQEAQRLCREVNNEELFRLVTRLQIMLLRAQLENDEDLLKKLVEKLRKVRKKCSG igf1r_binder_00221
TAREVIERLSRELNVPPRVAALIAILLFLAKEEDPEKAKELEKLLKECVKKLPPEECARLLAEIN igf1r_binder_00222
GSSQDTARELLRRVFEAVRKGDRELVRRLREKVRKILEKVGDPHVEFLLWLVKFAQELAEELGSG igf1r_binder_00223
SEEEEVRRLLRELSPQLEFVVLFVEIARESGNPESVEHLLRWILEELRRRGDEEAVRLIEILLKT igf1r_binder_00224
PEEREELKELCERGDLEKVKELLKELLKRTGDPRIEHVLQILRMLEEAGNPETVKFLCKFFVETQ igf1r_binder_00225
PKLEEVLRKLLEEDPENTVLKALLLELYICRLQGVSPEECERDLRHFVKHFNDPEVERLLEEAIK igf1r_binder_00226
SDAEELVRLVSELLKEAVERGDEALRRYAIEYAEFLVKELKQVPDPKSQELAKKLEEIIRKLKSG igf1r_binder_00227
SDEQDEHAVKLLKEIVKRLAKNVNNPEVEKTLEKLLEECQKKATSLEELKRCLFQLVIIAARLAG igf1r_binder_00228
SDELKERVERAKRCLDEASKVSDPHVREVIKLLQEILKEADKENNRTAVQIVLWICEVAYKEAFG igf1r_binder_00229
GSGSDAVEICAELVKRLASKKGDEEAKKEVKKVEDLLKNGQASREKAFLICVRLAARLLRGSGSG igf1r_binder_00230
DSEELQRLFRRLFQLAAEAQHATTKEEIEKLVRKIKSIANQYPDDPIARAALRLAKELEKEVSKG igf1r_binder_00231
SKLEELAREAEERGDPHQFAVIVTIALLVRALNVPPEEALEELLKKAKEEGDEELRELIERLLKP igf1r_binder_00232
SEFVELILKCIEELNIPPEECAELALEILKRRGTLTPEIKLAIQLVAFLAKEDEEAAKEILRLLE igf1r_binder_00233
DLERALRIFLRALQLLLLLLRWDIEEVRRWAEESQRLVSECAENLDDECLEELARLNEEFLRRIG igf1r_binder_00234
SSPDEAKKLLQEAEKCARKLNDELALKAVQELKEKLDKAKKNNDKEAVETVRMIATALLLACEQG igf1r_binder_00235
DQEEALRRLLEFAVRHNDEVALQILVFLLLAHAGDPEEVKKLLEKLVELVGVDPEFLERLKRLIP igf1r_binder_00236
SELEELVRELLRRGEVSPEVLMALLDLELELRETGDPRLEELLRNLLELLKKNPEEVKKLAEKVL igf1r_binder_00237
PVEEVIRKAAKKAEEKGDRNLRVWIFLVLFAIEAGNPDIARELIKEALKAVGDPLLEEILRVIEK igf1r_binder_00238
TLEFMAELVVWLARYDPEAAKEALRAMLEYLGDPRLREKLLRIVEELAKELNDPEVEKVVREVKK igf1r_binder_00239
SSDLQREVRRIAEELVRKLEEGKIDTEEVKKELKKLEEIIRRVGDETARTLLQIFKFAVEQIGGS igf1r_binder_00240
SEKEAVELFEELRKKGLPPLEVLLALLKIAYELGDPEILRVIAELMHLLVENPEEAERFLRELKK igf1r_binder_00241
SNDRRFLLRVHAYALVQLAARNPEHREEAEKLIEKLLEIATKLNDETAQKLIKKILKLLRKLMGS igf1r_binder_00242
SDLSEELLHVARRAAELAEENNDETVERTVHELFRLAFRAILENDKEKAEKIIRTLKEWVDKWIG igf1r_binder_00243
DAERLIEIIREIHKKNPEAARLLFLILFLLLLLKDPELRKLYELVREAVEKGDPELVRRLEKLVH igf1r_binder_00244
SLEERVKELLERGDHEAVLRILIEIRILLLQEGDPEEAKKIRELLELLAKLNDPEEVLKLLKELE igf1r_binder_00245
GSNEHVCKAAKHIVDRLEEAVKRKDKENFRVLAFLAEVAVKECGDEDLEKKLKTLEKIFKEYVGS igf1r_binder_00246
SPVEEDAERVLELAARLALEVDDEKIFLLLVRAFAAILLCLENKDEDCVKHWARIVDQLYKEVSG igf1r_binder_00247
TEEHFEERAEELVRNGDIEIVEAFARFAVHLAGDPRLKELLEKFKEAKEEGDPDLLRKLARLLAR igf1r_binder_00248
TIEEIVRTVEELIKKLKKQDTEEAKRILHKIIQTLAELAIRATTEEEIKLLQHALELAREALEGG igf1r_binder_00249
SILEIVLECLKKISPEARKIVEEIEELLKRGEADPVVLALLIRELAQELGDPEIHKCVREALEKG igf1r_binder_00250
DEVKELFELLVKNAPPEAVELLIRIALELVGDPALEEILRLIEELKKRGIPPEEVLELVLELLRK igf1r_binder_00251
SNEEEKKKAKKLLDEAKKLADQISDDHLREAAQLMVEVARKLDDPRAARFVFEYVQFIYEEDQSG igf1r_binder_00252
GSSPEDIRKLVEKLLEIAVRLPDEETEHKLLWLLIRVLLLLRDGNEEEAKKVVKKVKELAEKTGS igf1r_binder_00253
DVRELIKELFKKDKEQAAWMLAIAVVILCQGDPECAKRLVEELIKKLGLPPELKELVERIIERIA igf1r_binder_00254
DLEELLREAIELARRNDEEKVERVLEELSELTGVPPYQVLIYLAILAAELGDPDVARIVHELAHR igf1r_binder_00255
SEFTEELRRLLERGEVSPEELARIALERLTKKLGNPTRAQVMLFQLCLELGLSPEECLEVLQRAA igf1r_binder_00256
GSSCIEAAILVRSVEHHAEEKNDEELKKIATELKKKLREACKKNDEELLKQVISIAESILREDGS igf1r_binder_00257
SDEALEILRELCKTDPDVCSIVIALQIAKFIGDPRVREIAERLLEELVKRTGDPELKKALRLLKK igf1r_binder_00258
SNVLEESAKDVAEILTKACRDNDERLVRFMRELLRFLLELAEERNNEEVVKYIRQLIEEVKRKCG igf1r_binder_00259
DEEEIRKLAREAEERGDLRLMIAVWLALALIERLGDPELVRKVLQELLKRSGDPAFKELLKLIEP igf1r_binder_00260
SLRADEFAIRALVFQGDPAAREALKVLEELKERGVSPEEIVEILLKVLRELGNPALVRLAEEALK igf1r_binder_00261
SGFEEWVKRSLELLEEAWRKNLEELAIKLSTESMRICIELQRLEDCLEAVEELLRRLEELRRGGS igf1r_binder_00262
SDARNARVLLFLIKVLAELLNDDKVRKLVETLYRQLQEADKKNDKDLVDDITRKAEELLHKVASG igf1r_binder_00263
DEEVKELIKEIRKLKDILDKLNNPEASLAIKFFEELVEFALEENDEELVKLAVEAARKDANSVIG igf1r_binder_00264
SSDDERLASKLLSELVEFAARLKDEEAVKAVLELLKKMADSKDDPRLKELWKRLTKLAKELISGS igf1r_binder_00265
SLHEKAKEICERLNDPEVCRALEILEELLRRNPRDEEVLELAVRLALLLAAGDPDEVRKIAERVP igf1r_binder_00266
SKLEEAEKLARELGDREVVILLEIVRFLREDGNPESAKFLLKVIVEKLKKRGDPELARLVEEAIP igf1r_binder_00267
DLLAELSRLLHKLGNEELRQKIFLALVLLFQRDPRLSRKLLELLIEAAKRNDKDLLEKLIREARK igf1r_binder_00268
GSGSSEIEKKLRKLLKKARDKGDKSAEIAVQICLFAYRLGTISPELARRCAEVAERLLRSGSGSG igf1r_binder_00269
SRCEELLRELREKFKDDPHVERLLRIILEHVKRGDPEAAVVALQILAWILNDPRIREIAELCREE igf1r_binder_00270
PAEESLELALKDGSPDNLRVALWILELELREEGDEEKVKLVELILELIERGNPEEAEKLIKLLQK igf1r_binder_00271
GSTEQEKFKKAVKEAVELALKENDPRAAKFVIRVAEWRAKQHNDEDLQEFVKKLKEKVDRWVSGS igf1r_binder_00272
PEEEVERALKIAEELGDATIKFCLELLEFLVREGNRELVEDLLEFCRKIVNDPELRKLLEIVARQ igf1r_binder_00273
DDELIRLVVMIAIFPDPELRRRLEERIKELIEEDPRLRELVEELLKEARELNDDLMVKVLERILK igf1r_binder_00274
SVEACIFLLRILARVLQDPELEKLLEEVEELRKRDPEKAEELCREILERAGFSPELIELLVRTFN igf1r_binder_00275
SDRTRIQIELFQLLLEAIEKNDDELVRRILEQAERIEEELTDDEQELRELREQLRQLIESAKRGS igf1r_binder_00276
GPSEEIREAVERGDPEQLFWLLVHIYAELLLRGDPRAECIARVAIELLKGELSPEEVTRLVEECE igf1r_binder_00277
SDEEECKRAIELLKEFAEKLASKDEKLKKELQERIDTVEKKVPDCQEVLRIVIEIIIEAARIADG igf1r_binder_00278
SSYLQEVCTELARELTKAIRDNNEAARQILRWLLKLALEQAEEENNEEVVKYCRQLIEEVKRKGG igf1r_binder_00279
PEVVELVLKVLRELGDEILVRLIERLLECLRRGECPPEEAIALALMIARIIGDPEITRLAEELLK igf1r_binder_00280
SLARLLAELLERGLIPPEVLELIFELAVELFNQGIPPEEIIKIISEILEKLGDPEAAKLLEKVFK igf1r_binder_00281
DNEEKVEKIAKEICEELLKKYDDTKAQILCFLVVVELIEKANVSPEVERRVLERVLRYIEKLKSG igf1r_binder_00282
SDARNARVLLFLIKVLAELLNDDKVRKLVETLYRQLQECDKKNDKDCVDDITRKAEELLHKVASG igf1r_binder_00283
PEVKKEAKKAEELLTQALKLAEDPEIRTLIQILLFLLRNAVEQDDEEILKRIIKKAKTIWKQVLG igf1r_binder_00284
GSSEKQRRLALELLFLAARLRDEEAERRARELSETLFDLREKGDEEQAERVAREVEELYRQLKGS igf1r_binder_00285
SDDEEFERKVKEVTTLAQRKNDEHVVEAAQLALEIFKEARKNNNEAALQIARWIVNRLKKLVSGS igf1r_binder_00286
SEELEELLRELLERTGDPALRQLILNVRIAIEAGLSPEEIKRSLRELAKELGSEELLEEVERLAD igf1r_binder_00287
DEEELRELVRELLESLGVDPAKVRFRVELVEFLLKFDREAAEHFVEIVLKRLDPRLVEIFRKELK igf1r_binder_00288
SDKEWVLRLAQQILKEVQERGNEEYSRKIDTLRKLAEECSRKNDDECLRKIAWAIVHLYAELLRG igf1r_binder_00289
SDLLEKALRCALRVFEIAVKKNDPRVETELKKAEEIARKALEKNDKDSLKKAADICEKIVKSGGS igf1r_binder_00290
EPDEILEKVLRTLLELLLRHPDDPELRKAFELVFEIALRAVRLSDPTQKERLARLAQRILEEVSG igf1r_binder_00291
SLEEVEEILRRLIPDPELVKEIVELLEELLREGNPERAKALLRLVIRVAGVPEEVLERLKRLVEK igf1r_binder_00292
SDPARAAILLLAEELLARLLNDEDLLKTVQKLKEKLRKAYKNNDKDKVDDVYKTAKKILETLLRG igf1r_binder_00293
SDEEVEILAEQLLTLIRKLVRDPRLQKTATELAEKLKKVAENNDEESAEKIKRKLFQIALEAARG igf1r_binder_00294
SDEECKKLVEEIKRRLEEALRNNDIRLFLRLMRFANEVARTCHDEESVKLLRKIIHEALRRAIGG igf1r_binder_00295
DEREERQVRFLAEIVALLLADEDPESRRLAKELASLIKKLLSKKDPNLSKLFEDLVRTIASRLGG igf1r_binder_00296
GSGSSEIEKKLRKLLKKARDQGKSSAAIAVQIALFCYRAGTCSPEDARRLAEAAERNLRSGSGSG igf1r_binder_00297
SLKELIELFEELLERGVSCEEIFQILLELIEELGLSPEVLEVVLELMFLCNSDPREVEKELRKIK igf1r_binder_00298
SSYLQEVATELARELTKAIRDNNEAARQILRWLLKLALEQAEEENNEEVVKYIRQLIEEVKRKGG igf1r_binder_00299
SLEEILEKLRREGDPLAVVVELLLLAVEEGLIPPEDALRIIIESAELQGNPELAREVEKILRELK igf1r_binder_00300
SEEELSREFEELLKKNKTLAQILVFYLLSELIPDPEEVQRLLEEILRLLRRDEEEAVRLLERALR igf1r_binder_00301
SKEELEELAKLILKGDPEALKRFEELVQELERTLSPEEIAKLSRLQIALWIGDKELVEELLRKLK igf1r_binder_00302
SAIEYLLELLKKCDPELVKLAEELVRLLREKGVPPHEIMLLLLAVLIHCATNREEAERILRELTP igf1r_binder_00303
SPEEVKKIAEHVLRQAMEAIEKNDSETVKKLIDTLKELAKKQNDPALEFAAELIEWLFREAQEKG igf1r_binder_00304
SEEERLVFEAYQIALELGDDDLSRLLTRLQVECLTSPEVCELLEKLARLIIEDPEKARELVKKLK igf1r_binder_00305
TAHEVVELLERRLGDPDLALQLMILVARAFLDNDPELLKRIKELISRLLNVPPEEAERLIRLLEK igf1r_binder_00306
SEEVCRRLKELLERGDPEEVERLLREVLERVFGNPETVQTAIEFFKFLLKYDPEDALLACKLSLD igf1r_binder_00307
SELLLRVLSIAYELGNPELVELLIEVAKLYVRDPEKAKEVLKEVLKIARELGDEEVVRLAEKLLK igf1r_binder_00308
SELREIVERALEGDPEARRLLEELARRLEKEGDPHKAFRLELILWAIELGNEHAVKLLAKLLEED igf1r_binder_00309
DLEELVKSFRELWNVPPEEAVKLLIKLAKLLGAASPEELKEAVEKLLRKLGVPPEEIKKIKEELE igf1r_binder_00310
DPSKEAKKLLKKAEECARKLGDHELETRVQILYFALENATREGDEETLKLLRKLAKEVLEQCESG igf1r_binder_00311
SEEEVRRLLECLRRGECNPFRVFELLAQLAEKENDPEIQKVAQLVLRALVEHDPELLKRIVEELK igf1r_binder_00312
CREELEKIIELFKEDPEKARELAERLAKELEKRGDPECRFAVEYVIFALEEGNPELAREMAERVQ igf1r_binder_00313
SDWKDQASELLDKLTKKAQSNNDEELEKLVKDLEENARECSNLSDDENRRFCLRLIVFVARLLGS igf1r_binder_00314
NEELIRLAIELIIRLIRLAEEVPNEDISKTLKTLAKLLQEAARRNDDETLKKVIDTAKEVVSKGG igf1r_binder_00315
SGSPEEKCREIFEKAFQAIQRGDEETVRKLIKKLEDLAKTYQDEACKFLVELARWLLKQAKEGSG igf1r_binder_00316
SDETEELKKELRKCVEEAKRLAKSEEIKRNLEFIRLLAELMDNKEALKRLSELCKEIVKKVKSGS igf1r_binder_00317
DEELLEEAIRLAAGGDPFLERVDRFALEAASEKGDEELLRYLVELIVKEVGLPPEEKKKLEELAP igf1r_binder_00318
DEVLEKAKKLAKELGDEWIELILRELEELLKELNLPPEHIIEFCKIAARILNDPDLERLCKLVEK igf1r_binder_00319
SEVQEVLRILAELGLVTPEILRILIIIAQLLAQGDPEARKVVRLLLECAKRGDPECVRELLERFQ igf1r_binder_00320
SKEELEELAKLILKGDPEALKRFEELLQELAKTLSPEELQKLIELRIALAQGDKDLVEELLRKLK igf1r_binder_00321
GPEKVFLLFVQLFAKGLSPEEIVKIIKELAKERNDPDLERAARILEELLKRFSPVEALALLAELG igf1r_binder_00322
SDEEEDRHRKIKETLKSYADSVPDLEKVYEFLLEVLFQAAKKNDELRHRAAREIAEIVFERAKGS igf1r_binder_00323
SEELLEEVLRLLKEGNPEEARRLLHEVFQEAIELGDPELSRRITRLQILLWIDPEEVKELLEKLK igf1r_binder_00324
SELEERLEELARKDPEKVKELIERLLRELGVDPALIRFLAELIEFALREGDEELLKRLIELIVRS igf1r_binder_00325
PLKEIIRKLLERGELSPEELARLLLKLAEELGDPNIAVNAWAALEAAKSDPEAAEETLRIVIELE igf1r_binder_00326
GSPEALAQILIWILQLLLKLGQVDPSQVKRISSLLKEAAKKNDEDTLKELRKQVREIVQEALKGS igf1r_binder_00327
DEEARHLIQFALKVLIIVARSDTEELERLARHLSELLLKALRRGDHELARHLWRLLKELAERSRG igf1r_binder_00328
GSSEIEKLIREAKKLLEKCRKLGLCSDEAAEDLKEFLDRLLREGNERAVRFAAEAARELVEKGGS igf1r_binder_00329
DWEEELERLLKEAGVPPEDVKRVVELYEKLARELGDPALALLFLARLLEEEGDPDIFRALLLLAQ igf1r_binder_00330
SSEFKKKVEKIFRELEECRRQGKCDPEQVERVILKLIQTAYELGDEEAYNFALQLLMELARKLNG igf1r_binder_00331
GSDLEEQVEELLRIAHECLENNDEDCVKTAQSNLKKLKKDDPRISRSVEHALQILRIAERHVSGS igf1r_binder_00332
DLLEEALELIKEGNPEEVIRVLSELAEKLLREGTLTPEILRLLIAAAILVSTNPELAREAIEKLP igf1r_binder_00333
SDDDDEILELVRRLYEELQRNNVDPCQIEASLRFLSEYAEFLGLTKALEFVNKLLETARRQCSGS igf1r_binder_00334
SDAHESLQLIIAAILFATEQNNEELLKKLEELLKLNRHCVENNDEECIRHSWREAKKILEILRNG igf1r_binder_00335
DLEEEATTLLKQVEQVAKERNDEEAEKAVRQLKDSLRRAKEENNELTLETALQIAIYIARYLLSG igf1r_binder_00336
GSGSDEIKKKLRKLLKIARKLGDEEAATLAQIALWIVELGTLDPELAKELAKELEKLVRSGSGSG igf1r_binder_00337
DATELVRLLKELGDPEEIRKLLEELKRKVKERGDLELRFLLEYLEFCLKENNPEACEIAAHAFDE igf1r_binder_00338
SVREVIELISKIANVPPSEVARLVVAALLALIAGNPEELERVLRLLAELLGRPPEVIRELIKRLP igf1r_binder_00339
DHAAEVLQLNILLLLLALEHNDEEAIRFARECIRLILEAERLNDEELLRKILEECWRFAHEIVRG igf1r_binder_00340
SDPRCETRLLIMKFMAELARKRNDEETLRLLVEFAERLKRELQDPDCRKIVSKLLKIIRDIASGS igf1r_binder_00341
DLVEIVRELLEKLGDPTLLTAVQILAFCLENGQCSPERVLKILIELARKEGNEEVVKLLEKLLKR igf1r_binder_00342
GSDEEHCETLAQIAKWIAKELNNEELLRTIQDLEKKCREAARKNDEDTLKSILKTIQELMREGGS igf1r_binder_00343
DEELKERIEELLKRGNPEEALKLVKELLELTGDPHVKFVLELVRWALKQGNPETARLALHHLIEH igf1r_binder_00344
SVEELLKEVIERVRKEGDPELEFALELVRWLLKINPETARLLLEFILKEFGDPLVEELLEILRKR igf1r_binder_00345
DLEELEEIAELCKTDPRQALILLLQLLLEAERRNDPELLRLIAELAELVLKNCEEAERFIKELLK igf1r_binder_00346
DEVVEEAKKLARELGDPEAERALELVLKLLKETGDPRYEMLLQILWLALRLNNEQAVKLLIELID igf1r_binder_00347
GSDWKTAEELLKKIQEEAKKKNDEEILFLARVLLDSLEYATKLGDEELVKLVIEEAKRLEKDSGS igf1r_binder_00348
TEELREKFRRALERGDEELVRRLIEEIARIVCGGDPACTRYIAEYIEFLLKYDPERAREFLEFLG igf1r_binder_00349
SLEELRKILREAGTPVAEEFVEELLKCIRKGDPECKKDARALVRMLLFIFGDPRLEEILELIERE igf1r_binder_00350
DEISELLKRVKKGDPDAERLLEELLEELRRNGDPEKVIILQIALWLAREGDLDPEVLEQLAKLVT igf1r_binder_00351
DVLIKQIEELAEELNDPLLREAIELIKELERRGDPRAVRLVLLIFAAALRNDPEEVKRIIEEIRR igf1r_binder_00352
SRHEKHLLQIILRLPDPHVIKLLLELLERLAREKGDEELLRLVEELKELLKKDYREVQKLVKKVL igf1r_binder_00353
NALLLLMHLAFELNDPELLKLVEEVMRLIAQGDPKAEECRRVIEEALRRGLPPEEIKRLIEECLK igf1r_binder_00354
DLETEARELIRLAKESAERDTDEDNQFNVRIALRLTELLDKLTDEHLKRILKEAHRIIEELAHGG igf1r_binder_00355
TKATEEALVEAAERGNERNLRVLVFLLRFLRKFDPEKVREIIERVVELIKRKDPELAKKLKELLK igf1r_binder_00356
DERREELVKRLIRSPDPAEFAIALLYTVLLLQGIPPEEVLKILKELARRLGDPKLEELVKRLEET igf1r_binder_00357
SSLEFVRLIAELLTKVLSERANNPEVEKIVRDLVRKCIEKATDDEELQTCLRKIQEIAEKLASGS igf1r_binder_00358
SDESEVRHIEELAKKATKQAPDPELRFLLQAFLTILQEAYKKNDESAVHMALQIVKFVVDRVLGS igf1r_binder_00359
SDISQRVIELIIIIIRLAEKKNDPRLQELVKKLLKLLREALRRNDEESLKKLLKLVQKIAESASG igf1r_binder_00360
SSPDEARKCLEEALKLAREQRDEKAFLIVVHLFAILLLAKENNDKDKVDDVYKTCKKILETLQSG igf1r_binder_00361
NLAELVRECRELGVPPELCAQVVLLFVQVHATGDPRLKELLERVRELLKRGNPEEARKLLERILR igf1r_binder_00362
DPKEEAKKVTELLKKLADHARSEEDERALRILAKLLEEATKNNNETALQILIAIARRVIKQAFSG igf1r_binder_00363
SSDEKVKEALKEVEKAVKKAGLDPATVRFAREMARWLKEQGVSDDEISEFLKRIVEEIRKDSSGS igf1r_binder_00364
SDEEAHKISQTAAERIDEALKNNDKDKAKSVVKEVEEIAKRQNNPDVERAARFLRELVEFYLSGS igf1r_binder_00365
GSGSSDEELQIRLLVAVDKRLGRLSREEIKEYVEKFCRKKGECSEDQLEEAKKIVEEVVGGSGSG igf1r_binder_00366
DLLVKLLEHARELAGDPEEAVRHLVELLKMFLPPEEVKRRLEELVEELERLGDPELAKLVKEVAR igf1r_binder_00367
SEIEKDAKKVLELLRELIQKLSDLEALHKQVRLLILLAEALARHDEEVLKKVATEAKEVISRLSG igf1r_binder_00368
SSEKVKKDLKRYVKEVAEILGLDEKAQKIAKKVAEKLADKGVDPEEAKQWLLAVLAFIRADKNGS igf1r_binder_00369
SSPEEVKKEIEKLIRELYKKGVDSAEILRLILEYLEELEKEGRLSEDEVQELKRFAFQVLVKVSG igf1r_binder_00370
SDEFEATVRFVEELARWLVKEGNRESARLLVEALQELAKRLNNPKAQELAKTVKKRVDKLIKSGS igf1r_binder_00371
GSTVREWFEFTLRAIEHCKRRRDEECLRFLIRLEEFIIRNWRNEEFIKASEELIRIAEEALNAGS igf1r_binder_00372
SDEEKEKCKEILKKILKTAEDLNDRSVVALVRMLIRIAREDNLDCREAVKLAKEVLENSQEALGS igf1r_binder_00373
SGSDEEELKREVFQLAVRAARAEDEKELRTLQSLIEEILRKAQSDHLRFAAEAALKLVRNHSGSG igf1r_binder_00374
SREEALLMILRHLARLPDAEEVLERILKELKKENPELYRRLKELLEELKKRGDPLAKIVLELLEK igf1r_binder_00375
SAEECVRELREKGLVPPKVLMALMILLFDAKRKNDPDLERKVEELCRLAKKDKDEVERLLEELLR igf1r_binder_00376
DETKEIQHVVELLARVARENISDPRLRKLVDEAREKAQRAATDPRRKEEVQELRRLIIYLALEGG igf1r_binder_00377
DEELEELRELCEEAGISPELCEEVLRKLKEQQKRDPENVEISILILKNAIKHDPEAAESLARRLL igf1r_binder_00378
DEEELLEEALRKVLPPEEVEKVLEIIKRAKKGDPEARELLKELSKKAEELGDLLLLIILFLALHA igf1r_binder_00379
SDWREAEKLLKEAWELSHRLNDEEALRVVERLIRLLEECIRRNDETCIQIILVLAKLLVEEQRKG igf1r_binder_00380
NEAAKELKEELKRILEWAKKQNDEKVYTLAKLALEALECSEKDLDDEECNREFVHLILELTKAIG igf1r_binder_00381
SSQLKFRVRLLVTVAELSIRAGIISPEDVRQALELARELVERLGDPEAKKLVERLERLWRKIMGS igf1r_binder_00382
DDKELIELLLEAIEKGDPSFEELLEELKRLAEELGDPDLKIAVDMLEFALKHDPEAAKRHLEYIR igf1r_binder_00383
DLERLLQELLRILEELGDAEVFSVLVHLYALLQLGDPEAERLLRELIELAKHDPRLITELLRKIH igf1r_binder_00384
SARALEVAHLLYELGDPECLQLFYRLLQEAAEKGIPPEEVLKLLEKEAKERGDPELEKCLKLALK igf1r_binder_00385
GSPEKQELRRLLIELAILATDPRYRDEALKLVEEILREAEKKNDEEVVHIARHVLELIQKLKGSG igf1r_binder_00386
SAEEVLRELLKKTNDPLLFWVLVHIYALKLRGISPEEIKKLLEEAAKKQNDPELEKVVELFKRLE igf1r_binder_00387
TEEVEKEIRECAREGDPLCFAILILLWVAEQQDPELSERLLRLLEELLRRGVPPEEILELLRELL igf1r_binder_00388
SGSGSDIEELAHEAFRCAAENGDEEAIETIVELHARLLAGKIDPTQVQRILRKIAKRCKGGSGSG igf1r_binder_00389
GSSAVKEALEILEFLDRAVEQLRVEELRRLVEELYREALRLADVRFFREAFRIAEHALRLDRKGS igf1r_binder_00390
DEVEELFRELLRRRGVPPEVIRLLLRLLKRARKEDPRDVEAYLEIIAAIVGIPPEDLKKLKELIK igf1r_binder_00391
SCLERLKELAKELGDPLLEEALKILEELLRRGEIPPELIKLLCELLEKAVKLNPEILRLALRIIK igf1r_binder_00392
SPEDKEKAEKILESVLRLVADNQIDEKIASKLISEVKTLAKRVNDPELLRAAEFVEELVRFYYSG igf1r_binder_00393
GSGSGSSEELAEKVLRLAAERGDEEARKLAIHLLACLHAGQCEPEQVDRILKKLAKKLSGSGSGS igf1r_binder_00394
DIISELCKLVKKGDPAAEFALEILLRSLEHHGDPEKVEILKKALELCRRGTLSPEELEKLAKLVH igf1r_binder_00395
SIRVFRLVLELLQKVPDPEFRELLQIILRRAAEKGDPRLDELLKELVELAKRDLEKAKRLVEKLT igf1r_binder_00396
SNEVEKIVMELLEKCFELARRGDEESVRKVVKTAEKVARDWGDEEAKASVRFVREYCEFVLQDGS igf1r_binder_00397
SDAHLIELLREICRKIAKEVQNPEVEKLAKKVDKLLKLVRKGELDEEEALELAIELLHLCAQSGS igf1r_binder_00398
SLLDELRKLVEEKNDPCLRELIRILEELSKRDETEVEFLARIILIALRAGAISCEELLKLLEQDP igf1r_binder_00399
SGSCEERSQELFQLAVEAIERGDSELVKRLIKENEEIAEKCNDEAARTLSQIARLLLELAETGSG igf1r_binder_00400
PRALRILLELIERGDEHAVETAVQVIRFLLKQKDPRLVEELERLVKLCLEGDPEACKRLRELAEK igf1r_binder_00401
SLEELLREILERGDPELLQALIACLALLSALGVPPEEAAEICRELVERLGDPREAARVVEELVRK igf1r_binder_00402
SDYEEELEKAFLLLVRLFQRAEDPDAERVALELLEKLQEALRNNDKDAVKKVVEEAKKVVSTYGS igf1r_binder_00403
DTLEFALEIAVKVPDPRERKFLVEYVLFLLEDELGDPKEALKIVLKILEELGDPELVKEIREKLK igf1r_binder_00404
EIEEYKKLIEKCVTIVVRRRNLDERNSEFLARLFKELVDLFRQEASEEETKRFAKEIVDHCKNEG igf1r_binder_00405
SDWRRLAEIIERLAREAAEKLNDERIRLDARVNIELAEIAAEVDEEAARETLHRSLKDLKKRVSG igf1r_binder_00406
PLEEQLKKLTEKAKRASSKIEDPEERLEFETRFQILLFAFERAQSEEEKKRVVEEIKKLIDSVLG igf1r_binder_00407
SSDEEIEQVKQEAEETIRKASEEEVRRELINLLILLAQALRNNDEEALKKVLKRLKELIKEQKGS igf1r_binder_00408
DKEVLCKLLELLKRDPEEAKRLVEEALKEAKERGDPEEAFRLELVLWLLKEDPRLAEDFIRAHCK igf1r_binder_00409
SDLEEELKTVYKECKRLADENNDDEVRTRVQILTRSAEHHIEANDKEAAEHLIRFLKETCDKWIG igf1r_binder_00410
SDEDVRKTLEELMQLAHEAFEKRDDDKLETVKRLADKLWKKYPTEQVTFLVRLIKFLVELAKDGS igf1r_binder_00411
SELEEIIELAEKLGNPHVRFLLEYLLFALKEKGDPRYEEIIRIVLELLERGVSPEEIEEIIRRLE igf1r_binder_00412
DEEELKELLERKDPRLAELVERVEELARKKDPAVETAIQIARFAAEVNNDPVLKLLAEVVEKLFK igf1r_binder_00413
TEIAQLLLLLAQYVPPEVVRELLELALRQDRGEIPPKEVLRVALELARRLGDPEARRLAEELLRK igf1r_binder_00414
DEERLSELLRELEKRNPELARILFAALLAKFVGDPELLEELKRLLEELSKTDPVAREALKILEEG igf1r_binder_00415
DEELLEKLLKELGVDPELIELLKELLRLLKKEDDPKEAVRILLLAVRAAGDEKVRRALEILLKLT igf1r_binder_00416
SERAVEAIKELVERGDRNAVEILIRSLRHHVNDPELRKELEKVLELIKRGEISPEEVERLLKELG igf1r_binder_00417
SEEDVLKKLEELAKTPEERALVRVIRFCVHFLNIPPEECLDFLLELLRRLGNPLYRLVERLKRLG igf1r_binder_00418
SDLEEEIERTIKHLFELAVEFNDEETLQFIIELAILLRRALEKRDEELVKRLLEELKRFVKRSVG igf1r_binder_00419
SPTEEIETLLRKIYRKCRKDGDDKCLRLVLRLAILLRSARHHNDEELQKKILKEVRKVLKIAQRG igf1r_binder_00420
STELEKKAETLARQLLKALRDGDLEKIVTALRRLLEVIFAVSEQNDEDVLKVVRSLLEEAARKAG igf1r_binder_00421
DEELEEVLRLLAELGCKELKRLLFQALIALVRGDPEAVKRIREIIKELLKRGDPCAELALRALER igf1r_binder_00422
SPLDELLKKLEEIAKRLEKSGDPQARVAAWLIKFAIEEAKRCSDPTRCKELVKVAQELVKLAGGS igf1r_binder_00423
SDFYEHCEEILKRLVELAKRNNDPDTQKLAETVLKQFEKVKRNASREELIWFCIHLIAEIVALGS igf1r_binder_00424
SKEELEELLRRLLKGDPEAKRLLEELLHEAAERGDRELLRLVLEILFAAASNDPEAVKEIEKRIK igf1r_binder_00425
DAKELIKQALELAEKCAKEVGDEHVLRLIKEAKKLLEEADRKKDKELLEKVFLLAVQLLSACLLG igf1r_binder_00426
SEEVFRLALELFLRGVPPEEIVEELKKLAKKLNDPDLERLLRELEECLRRGDPRCVDKLFILLVH igf1r_binder_00427
SGSGSTTEEIEKAVELADRLGDEVLAKAARFILKKLRNGEASEETARTALQIIRWILNHGSGSGS igf1r_binder_00428
DDREKVSDLKRKLTELVQKANTEELKELYKECKKLIEEAEKKNDDRAVKFLVELCVWLAKELASG igf1r_binder_00429
SDHIKELREFAERQEEISKRLNDEDAAELAKRLAELLKRLLNSSDERDLELAEFIVRFIRRFNGS igf1r_binder_00430
PEAKECKELVDKLKEKAQRKNNRELVFLAEVLAVMLRLALENNLSPEFQKEICEAVKELKKQIDG igf1r_binder_00431
SSEESEALKELLEEIKRLLKEGELSNEQAKFLARIVEAIARIRGDDEVQKLVEKVKKFIEKYGGS igf1r_binder_00432
SEEEEVVRRVEELLKEGDFEEVSELLARLARKTGDPKYFRILFALILALRNNDPDLLEELVRRLR igf1r_binder_00433
DEEEIEKVLREAGVDPAAIETLKELVECVRRGECSPHRVEALLRLLIRVFGDPRLRELLKRLREK igf1r_binder_00434
GSGDECEKKAKKVQELAEKAGDEFAAKLAEEAIKLVREAKKKNDKRLDELACALVRFLLHILSGS igf1r_binder_00435
NLLELLAEILLLLLKEDEEQARRFVEILCESAGRPPEECLKELVEVLRKLGNPEEAEEIKKLLDK igf1r_binder_00436
SSPDEAKKLLEEALRLALEQNDQDAAHRVIELIIRLLRAKENNDKDKVDDVYKTAKKILETLQSG igf1r_binder_00437
SEEEIERIIRLARELGNENAEFALLLVKLALKNNEEAAEELLREAAKDLGDPLLEELLEILERLK igf1r_binder_00438
SKVAEILKELLERTGDPRIHDLLMAAVICLYAGLPPEYCLKVLEKIIKERGDPDLERILELVKRK igf1r_binder_00439
SSKEQKLLRILVRLFFECAQANIPELCKVAEYALELVLKLVRNGIDPEEAADIARKEFEKLKKSG igf1r_binder_00440
STEEEIEKTLRTLLKQAEDTYKDDPEKVRELAVEVFRIALELCQDKECKRKVFQIVLKFARRVGS igf1r_binder_00441
PVELALILLQVATKDPEVEKLFERILRLLLRGVPPEELLEIALKVARELGNEELVRLLEEVKKKA igf1r_binder_00442
DEEVEKLIKTAQECIEKAVKNDDEDKVRTCAKILKTALQRKGVDPEEAFRIVLLLTVEALHQLTG igf1r_binder_00443
SEELERLFRECRKRFDPLLCLIELLHLLTREGDPEKAKEFQKVAQLIAEDPRRREELIKEVLKKG igf1r_binder_00444
GSDDNERVNRAILKFALDDASKGSKDDVQRVLKWIEEILRKATDEALRRAAEYVLRLAKKIDGSG igf1r_binder_00445
SSENSHVEVLLQILEHLAKSENNPELEKLVKTLKEQFEKAVRNNDEETLKKIKKKVDTVMKQAQG igf1r_binder_00446
DEELEEVLERALGDPILAELVVLAIEQSEKQGDFEFVKEALRDLAELAGNPEVEEVAKKIEKKFR igf1r_binder_00447
SLEELLEKLLRERNDPEVKKVVELLEECLKRGISPEECLELLLRELAERGDTEKLQIVLELYILH igf1r_binder_00448
SIKEILEKLLKELKDPLVEYILEYVEFAEEEGVSPKEIAHFVLLALRRAGVLSPELEELLRRIIK igf1r_binder_00449
PERRELLEELIKKDPRLAVVLAALILLHLLLRTGDPRIRELEELLREARERGDKDLLERLLKRIG igf1r_binder_00450
SDETELEETVRKLAERAKQLGILDEEIAKRFTEFVTLALRSLYKENPEEAKKFLSKLKKQVEDIG igf1r_binder_00451
SSESEKIERELEKIVELVRRGKIDPDQVRELLRELEERARKIGDEELLRTIETLKQILRFYLESG igf1r_binder_00452
GSDREQAFWLIVHVYARALQKNNPELLKQAEELIELLQEAAKKNDEETLKEVEKKAKEVWSRDGS igf1r_binder_00453
SLEELRKILREAGTPVAEEFVEELLKRIRKGDPEAKKDARALVRMLLFIFGDPRLEEILELIERE igf1r_binder_00454
SWQEESKKLTDHLCELIKKLARDEDVRESAEDACRLAKEASEKGDKRLSRFLNELLHVLAEHRGS igf1r_binder_00455
SDLKDEVTRCIRIIKTLAKQKQDPSLEIRAQILEFIARLAQKNNDEETLELVRRLCKEIVDEGGS igf1r_binder_00456
DPKEEAKKVTELLKKLADHCDDEECTEELRRMAEALEEATKNNNRRNLRVLIFLARMLIKAVKEG igf1r_binder_00457
DEEELRELVRELLESLGVDPAQVRFIVEYVEFLLKEDRELAEEFVELVLEQEDPRLVEIFRKELK igf1r_binder_00458
GSPDELLERIKKRVEECKRLGLCSDELSKRIQKVATEAKRQQDPRLVEKAYWLLVHVYARALRGS igf1r_binder_00459
SIIEMLERFAEDQGDEELRKLLRLVKELAKRDPEKAKELCEKLAEELGLDPHLKHMCKVAVEAIG igf1r_binder_00460
GSDDREKVAHTLLHKFLEAFENNDEELLETVVKEAKDLAEKLDDPELRFLAEFLKRTLELAKRGS igf1r_binder_00461
SLDEVEEELKKLVNDPEAERLIEELVKLCKESRASPETCLLLEFVEARILGDEELLRAVKELLRK igf1r_binder_00462
DEEEEKIKRELREKFDPVAIAVALIELIAKIHNDPELEKLAKKVLRIAKKNPEEAEKLAERILER igf1r_binder_00463
DELKEVLKELIEEGDPSAFRTALQIIKWILGDPREIEKFLREIEELAKRLGNPEAEKIVKEILEL igf1r_binder_00464
SDDRKDQVTRLFSEIVEEAARKGDKRAVDFAIELLEWCLRENPDDEECRKALEVARKIKKDATGS igf1r_binder_00465
SGSDQRDCIRLLLRLAIAAQNNDDETVTKLQQLIDEIAKKEQDELCKEASEAAEEVLKDAKSGSG igf1r_binder_00466
TQEVLRALRVLFELGDPEVAHCLLRLARLVAEEGDPRLKELLKRLVELIKRNDEEELKKLVEKIC igf1r_binder_00467
SRLRELVEAAKKAGDLELAVEFILELLELQLGDPELAEKELRRLCKEVGIPPEECERLLELAKRL igf1r_binder_00468
GPEELQKEVERLLREGNLEEAIRLLKEWAKKYRDPVTERLVREAEELLKEGNPEEAKKILRLAVL igf1r_binder_00469
SGSNPENAEFFRLLLELARELGDKRALRALYEALRELLEETGDPEVKKVLERAREIYEKVKGSGS igf1r_binder_00470
SGSGSSEEACRRIIEKLAELGDTEARNKAIHILAALTAGELDEEEAKRLCEEVLKEAQSGSGSGS igf1r_binder_00471
DVVLENLKEIARKLNNPELEELIKLVEELLKKLPPEEAARVALLLMEAVASNDPRLIEKVRRLVK igf1r_binder_00472
SLEEIVERLARELGVPPEEIKRILEFAKRNAGGDPKDTLVLALMILLLLFPEDEKVREALEEARN igf1r_binder_00473
SDEREQVIWLAIHIFAVCLALDDPKCLEKARKLLRLAREAAENNDEKTLKEVKEELEKLWKNVVG igf1r_binder_00474
DIISELLKLVKKGDPAAEFALEILLRSLEHHGDPEKVEILKKALELARRGTLSPEELEKLAKLVH igf1r_binder_00475
SGSDERHKLLLEAAFLYLLAAGRHSEEELKRWVELHEEALRKNIEELLRETRRWWQRAFHEGGSG igf1r_binder_00476
SLREEVEKLLKEGDPERAVEVLEELLRRLGNPELVRHLEFLVRLARLANDPEALERALRQILKLG igf1r_binder_00477
DEQDELVEELKKKNPVAARLLEIVLKLLKEGDPEQARRSIRFVKEYLEFHGDPEAVEIVEEAFRR igf1r_binder_00478
SEKERLRELIRKFGVDPHLIRFLLILFEVAKKRLNDPEKVKERIEEAVRLLGDPHLKILLEALRE igf1r_binder_00479
SDELEKYAKKVARDVRRLLREAQTEEVRALLARVLILIRSAVHHKDETQVRQAHELAKRIEKYEG igf1r_binder_00480
DAERFIREYLRFFGNPEAVRIVEIVIKLRKEGDEEKVRKVEERLEELCRKTGDPILCFALIALRA igf1r_binder_00481
TRLFQRIAHLAAELRDPELLKVAHLLLLLVIGDIPPEEAKKLLEELLRRVGDPLIKELIELLRER igf1r_binder_00482
SGEELTENLKFIVKFAKKHCNDPNLQTLLDELLEKADKASKNNDEEALHEALEAVLELMIRCAQG igf1r_binder_00483
DEELIKEILECNLELLFLAAKDHEEVQKEAERALREQHEAIRRKNRELLEESWRWCKEWIERRFG igf1r_binder_00484
SVELALEIALAVLGDPAVELLLREFRKCKEEGKFSPEECAELLIELAEKLGNPRLAELIKTLLEA igf1r_binder_00485
PEELEEVCRRALREGNPNAVVVCVALFLLRQGDPDQARELLERALRETGDPLIEEALRILRRLVK igf1r_binder_00486
SEEELEELLRRLGDPVRLARLALELARELGDPKLERAAEKAFLIVLHRGLSPEEFIKILKELVRK igf1r_binder_00487
DEEKEAEELLRRLEENAKRNDNEEQKVVAKLLIELLEEAKKRNDEETLRTLLQIARFLAKLDLDG igf1r_binder_00488
SGSGSDVIELLRRALECAEEQGDREALWRLFHLISRLDAGQTSEETAKRRAETILKRCRSGSGSG igf1r_binder_00489
DFTHLVMRLIAERPDDEVVAEVFWIIVHVYANGDPEKAERIAELLVELIERGNPEEALKIARELK igf1r_binder_00490
DREELKKRLEELLKRNPFQAALRALRIALELGLFSPEELWEIFHEIRELLERDPEKAKKLIRELG igf1r_binder_00491
GSGSDEADKVIKEARRVLKKIGDPAAEEVIKAAEEAKRRGEITEALLQILKFLIRRIEESGSGSG igf1r_binder_00492
SSPEQEAFRLVAELILLARLKNDKKLYDLAETLLQLLLECARKNDEDCLKTVIKLVEKLYKNGGS igf1r_binder_00493
TEEVEKEIRELAREGDPCAFAILILLWVAEQQDPELSERLLRLLEELLRRGVPCEEILELLRELL igf1r_binder_00494
PEEVKALLFALEILKRSAEHHNDDELKKVLDTAIKLVKTAIKQNDDEKAKRIVKTAEKLFRELAG igf1r_binder_00495
DEAVIRVLILAFGLPPEVKELLERIAEELRKKLPPEEVSEVLAEVAQLLAEGDPDKVRELVERLR igf1r_binder_00496
SDEEEKKILTTIKRRLDDVAKKKDKESFDKVSEKALRLAIELNNNELLQEIIEIYIRALQKLRRG igf1r_binder_00497
DEEAREEITKLVGDPEVAELVIRLLRELKKQGIDPVQVALRLREIAQERNDPKLDEAVHIYLHLR igf1r_binder_00498
SDEATRIAEEVLKTCEKLIKNGLKEEAKKLLDTVLEKAKKNNDRQLFLNVAIVKVACRALARDGS igf1r_binder_00499
DVREEAERLSRELNVPPRVALAIAALLFLIKLKDPEKAKELEKLLKECVKKLPPEECLRLLSEIA igf1r_binder_00500
DEEVEELIEKLKEKARTPRQRHLLQIVAFFLKDDKELALQFLRLAVELEGDPLLRELLELLEKLT igf1r_binder_00501
TDDEEVKTLLKIVEKIIKSVEDPTSRKQIEELLRLAKELIKNIDDPEDKKFVAELAVWLAKLYLG igf1r_binder_00502
GSDETEELCKTVETKVKKAVDNKDPELVKKLIEEALQIAHELNDEKLRQCIIHIVLEASRLLDGS igf1r_binder_00503
SWREVLKLLEELGDPEASELFTAAQIALWIGDPELLRELLRLIEELARKKGDPIIKLALEVLREE igf1r_binder_00504
VEELKKAQKTVDKAIKILRKKNNEEAVRAAEAAKRLLKEASSDSNPTLIQIVIFLARTIYEEATG igf1r_binder_00505
SDLEEELKTVYKEAKRLADENNDREVRFQVELLTFLAKFAIEENDKEIAEQLIRKLKEWVDKWIG igf1r_binder_00506
DLEELCEEAVRTGDPRYIEEAVRLVIERAGLSPSAKQIVKLILERLVELGDPEDCKRFLREVERI igf1r_binder_00507
SALLQVAFFAFELGDPELLELALKVIARLTEIGDPELFREIHELLEEALKRNDPELLKRILELAR igf1r_binder_00508
SGSGSGSRYEEVLKEIEKLLRKTGDEALERARELFREAVERGDKSALEVLKQIIEFMAGSGSGSG igf1r_binder_00509
STLEELVEELERLLKRAIEQNIEELKHAWETAFQIFEFLCRQGNEDACRLLELLKEAEERIRGGS igf1r_binder_00510
DEEEAEEILRELGDEELLRLFKELVELVRKLGDPLLKRLLKLVVRLLREGDPERARLLIRLAVNA igf1r_binder_00511
SIEECQKELEELSPELREVVKVLRELLEKGDISPENVEQACRRLIEDFKKGDPALKTRIQILRFA igf1r_binder_00512
DEEIVEILEESAKLHNNPVLEELAKLARELLERGIPPKEVLKILLEIAERLGDPHVAAALAILLL igf1r_binder_00513
SVKELLEELCRRKFPPRECKQILFLLEKLEEQKGDPEEALRALLELLRAAGNPESAKVVEEVIRH igf1r_binder_00514
SEEEELTELLKRLDPRLAELFREALEECRKEGNPEDCTALKTAAQIVLFIGASPEALEESLRRLK igf1r_binder_00515
TLLEQDIEIIKKKDPELARLLEELLRLVKEKKDPELRELLFEAVVLALHDPEKAKEVVKKALKLG igf1r_binder_00516
SGSGSDVIELLRRALELAEEQGDREALWRLFHLISCLDAGQCSEETAKRRAETILKRLRSGSGSG igf1r_binder_00517
SSHEEALSHLIEMIKKALKNNDEYNVRVLQWLLKFIVRLYSSDPKAQKALELLKEVETRYKQSGS igf1r_binder_00518
SDYQDELKKAETLLTKLKKHAEDPRCQEDADILIKALREALKNNNKENVRVLVFLAKFAVKACGS igf1r_binder_00519
DELEERLKELLKKDPREAVKFVKELLKKLNTPRAQILLRSLEHCERNNDEECLREALELIVRQVQ igf1r_binder_00520
SDTEELTREAKEILKRALEENDTEEARELAELIKRALEEASSLSNDRASELALRILLFLARTLLG igf1r_binder_00521
SDDSEVETAKKLVDEVKKKVNDPEVRFLAEYVRFLLEIAKERNDEEQLKNAVKLARELYKKAMGS igf1r_binder_00522
SKELLEEALELLKRDPEKAREVLEELLKLAKELGDEQLTFLVRLIIFLLEAGNPENAALVLEALR igf1r_binder_00523
SRRTKYLQKALKRLAKLAKSGELDPEFARWLVKFILELARELGDEKVIKVAERALEKIKKLESSG igf1r_binder_00524
DEEEIEKEIERAANGNPRLRLNLAINFRLLLEAGFSPEEILRRLEEIAKENGDEELLRAVRLLLK igf1r_binder_00525
DCTSKARTLLSLAETIARKKGNEEDVKAVEILKESLEEAIKEGNETACQILTNIIERLLRQVNSG igf1r_binder_00526
GSDLREFLRKFIEQFLKELKNLDDEEKWRRLVELAERLARALKDEELKEAVKIAKELWRRIWGSG igf1r_binder_00527
DEKEKVKKIIKKLKEVAERKNDDRARALARYLKELVEWAEKENDEESLRDLLEAARRLAEKLISG igf1r_binder_00528
DEEEIRELLEKLIPDPEVVESLLMIITALLRAGLSPEEILRILLKVLREEGDPNREVLEILLRLT igf1r_binder_00529
SLIEKRFEIHIQIAHIARKKDNEEAKRLAKKVAEKALKATRRNDEELLSKITKEAEEILEYVKKG igf1r_binder_00530
SSDEVKEHLDKLLTEAQKYVQDPELRKILKELADKAKKAADNDDEEKLERLIDNIRVNLWILKNG igf1r_binder_00531
SEVEEAVELLRKDPDDEDAVELLVRLVVEKLGLPPFMKEVAEVILELARELGNLELAVQLLLEDH igf1r_binder_00532
DRLLKLVRRLLEELGDPEVLEQLEFLERVARELGQSPEAVVRLLLIALEELGDPARELVEEALRR igf1r_binder_00533
SEKVEEIEKELEERGNPAAREAAEIFLHALEQGADPEEVEALVRWLCEFILGDPEECKRIVKLLK igf1r_binder_00534
GVEEVIREVNRKGLPPEELRRLLREVLKEARERGDPEETRLAEELLEALERGDPHAAARIALEVS igf1r_binder_00535
DLVEELIELLRRLGNPEAAKLAEKLLELLRRTGDPRIRFLLKIILWLLKDLNDPENAEHLLRLIT igf1r_binder_00536
SNLEETIKKCIKIVKTLVSRVNDEEAKTRVQIAAFIFRTAKEQNDEELLKIVEEVCRKLSKKAKG igf1r_binder_00537
DEKQRTLQTRAEFIVFLAESVGDPNVRTEVTRLAKHIKKVVQRDPDKAEELLRKLLTKVERLARG igf1r_binder_00538
SSEEAKKKAEEAKKRCKEAADRNDEEALQRIFEKLIEYAIRFSEAAEIAHDALQFCLEALERARG igf1r_binder_00539
TLREVEELLKKLSEELGDPREALEIVRELLRKRGISPTEIFRLLFAVALALGDPELVRLLHELLH igf1r_binder_00540
SGSGSSLDKLLKLAEKLVKEGKLSPTAYHACKLLAELARKGKLSEDAKKFAEQFCRFFVSGSGSG igf1r_binder_00541
DEEVRRLLKELLESGRNSPVAVVLLVLLLLIRKGIPPREAAELVERAIKKLGDPDLEEALKLLRR igf1r_binder_00542
SIEELAREILEECERRGDPVCRAVRIALELAKRRNDPRVFERLIRIFVLIFGDPILREILKKLRR igf1r_binder_00543
DELEKTVETLLRKIETVARRRDDPEAKRIVKIAKKLLEEARRKNDPAILQLALLVVKAALELVSG igf1r_binder_00544
SPFQLAVRALLLATQWFLEKNVDEEEAEQFLKKNSERLQEAMKRDDEEAIKRIAKEIREWVKKQK igf1r_binder_00545
SFRLLLKVFRILAEVDPEVARLFLEVAAECARRGIPPEECIELVLRYLEKFSPEAREAVEEVRRR igf1r_binder_00546
SLTELIVEAVEKGNPEEIKKLIEEALRRAEELGDPEEKFALETLVQILALLDPVVREIAEELRKK igf1r_binder_00547
GPREREVEVLIALARALGDPELTELLEKVLELLKKDPEKAVRLLEELLKKYGDPLLKLVLESLQK igf1r_binder_00548
DLCSEATKLLKLVKEVADKRNDEHAQLIVEFLKKDLDDAKSKNDEQRVRALCWLAVLLLRELLSG igf1r_binder_00549
GSSETEEWSRRIKKLLDEALKRGLISPEDVKRLKKLVEKLRKKGDWKELKIIYQIIKVSIEAQGS igf1r_binder_00550
PEECRELANELIFLLINAAHKNNDELLKVLEEALKLVLEALKQNDDEKCKRIVKTAKKLFKEIDG igf1r_binder_00551
GPEEEIEECARKLGIPPHLIRFAERILELLVGDPEEAKRLLRILCELLLRGVPPREVIEILVRLG igf1r_binder_00552
SDEARFLVEYARFIANGDPELAARLLVELVEALAGDPEEARKILRRLIEELGDPLLRLALKLLEK igf1r_binder_00553
DIEELLEEILKRGDPDLLREVVREAAEKLGIDPRAAEFLLEILLWLLRDGKISPEEVLKDLRRLG igf1r_binder_00554
DLEEEVRTRVQIVKFLVKNHGDEEALRKVEKCSQLATKAARNNDKDLVEHARKCLEHLARAAIEG igf1r_binder_00555
DEEEVEELLERLQKSSPRDQIFAFLLERAKELKDERALKILIRLLVEKLGLSPEEEEKLKKVLKK igf1r_binder_00556
SVVEEALRVIEELAEKLNDPRLRWRVELIRWLLKFDPKSAIFMAVFVLEKAGDPDLARKLREFLK igf1r_binder_00557
GSDEEEVEKIAKTAREIAKKLNNENLRLNIAIYEVAARLAARHNDEDLLKELLKAIKDLLKKGGS igf1r_binder_00558
DEECEEAIELARKLGDPELVRLLEILLEQLKKLNDPIVRHAVRFICELVKRDPEAAKAFAEIAVP igf1r_binder_00559
DRLLKCVRRLLEELGDPEVLEQLEFLERVARELGQSPEAVVRLLLIALEELGDPARELVEECLRR igf1r_binder_00560
SEEEVEELCERLLGDPEACKVVLLLIKELKRKGDPFRRELVRWLLEDYLGDPELAKKLLKIVEEG igf1r_binder_00561
SEEEELLEECLEDPRLAEEVVEILLRKLGISPEEIERILKELKEKAGGDPRIVCFEVLLLIVRRR igf1r_binder_00562
SKVELVFRCLEELGNPALAIAVAALILADKLRGESPELVLELLKRQAKETGDEDLERCLEIAERH igf1r_binder_00563
SREEELTELLKRLDPRLAELFRECLEEARKEGDPEKEKALRLLAAVDLRTGASPEQLEFALRAVC igf1r_binder_00564
GSDEEELRIIRKIIELLLQLARWRQELAEEVFKSLKEALQKNDERLLKHTLKLAEEALRRARGGS igf1r_binder_00565
PEEVEELLSEALGVPPEVIRELVRRLSEFFNIPPEQALLILIIIILARDPDNEFARRALELLARE igf1r_binder_00566
DKEIAVTMIAAVFKRDPRDAEKFIVHLARRLCGGDPECAERILRELAELAGLPPEFLKRARELVR igf1r_binder_00567
SVEEELRRLAHERNDPRVLNAWVLIRLAKSQGVSPEEIEKAVERMIKELGLSPEIERLLREAVRE igf1r_binder_00568
SKAHEILHELLELGNPEAVRIVLLVRLLRTQGDEEEVRRAEEELEELCRKTGDPILCRALELLRK igf1r_binder_00569
SEEELELIAELLRRLGDPELALLIEMAILLLEAGVSPEEVERVVRESAKLTGTEELLERAKRLVK igf1r_binder_00570
SLCEELAELIERDPRLIPEVLRLLAEAAQRDPDNEKLFECLRIVFRAYIHGLSPEELVRLLKELD igf1r_binder_00571
SKEEICRRLEELLKRGNPEEAMRLAYEVLQELLGDPQEAIHLLLELARKLGNPEEVVKELIKLVC igf1r_binder_00572
SSEIERIVKILLELIREAIRKTKDEEKRRFLEQALRELEEALKRKDEEKLKEIAARTFRFIIEGG igf1r_binder_00573
SDEEHDVTDLLAQALFEAARVPDKETACKLLKKLLKEAVDQAKDPNLYEKAKKKAEELLRAECRG igf1r_binder_00574
SSREHEIRTRLQVCSFLVRNLGLISEEELRRIEEKVERLLQKGDEETAEQVVRELCKRAQEEAGS igf1r_binder_00575
DEALEEAIELLKKLDPEAVRFVLEYLLFLLEEKDPELAKRVRELIERYKKTGDPRLLEELSRLVR igf1r_binder_00576
SQVEVLEELARRALEGDPSARLLLRVELIILEAQGDPRREDLRKLIEAVEEGDPEKVKRILEKLK igf1r_binder_00577
DEEWKKTATEVRKLLREALRKVEDQDTRRHLIYLLLALSEALDKDDDDTLKELIEKAQKVVKKYG igf1r_binder_00578
SSERDKLEELAKKLSEKAKRKNDRLAKLIAHFALLRLQFAKKENDDEAVDAVRELLEFVKRRVSG igf1r_binder_00579
SLEELLEEALRKSGLDPELIEKLRRWLKELLERGDKEVVKDDIRLLLAVVGDPKLEEILEIVERH igf1r_binder_00580
STDLEEKIKELAERFREADERGVDPREAEKLVRKVEKLAKKVGSEQVKLIVRILRLILKLLKTGS igf1r_binder_00581
DIEELVKECVELVGVSPEVEFWIRVHLYALKLQGLSPEEIIRIALKAAREEGDKDLTLALECILK igf1r_binder_00582
SIVQIALRLLHELGDAQAFWALVHLYAECLLRGLSPEECIRLVLEVLEKLGNPEVLKIIEELLRK igf1r_binder_00583
PLEDEIRELLERGNPREAIEVALRLLAERGDPELLQRLIFLRACLAQGDPECEKLLEKLLREVVK igf1r_binder_00584
PEETIEHLIKRLGVPEEVEELLKIVLRLLEKHPEDQELARALIRAALLLLQGDPEKAKELLERVQ igf1r_binder_00585
GSDDRKKVEDTLRKKFKECEKNNDEECLLRVLILAFALATELDDPELRKVAQQLLETLREILKGS igf1r_binder_00586
SDVVKKLFEELKRRFNDPETAVRDLVRLLRLLFDIPPKEAIKILIELAEEAGDEEVLRLARELLK igf1r_binder_00587
SDDSEVETAKKLVDEVKKHSNDPQLRRAAEIVKQLLDKAKKNNDETALQIAVYIARRLYEQAMGS igf1r_binder_00588
SDIDEEVEKLLKEAEELCEKIKNEECKELIKLAKSAVKEARKENNKSAARTAVQVLVFAVRHLYG igf1r_binder_00589
SKELLEEALELLKRDPEKAREVLEELLKLAKELGDEHLVWRVELIIWALRLGNPELAKDLLKYLR igf1r_binder_00590
DEQMVERLKEVLERGDPEAFRTRLQILLLLCRNENDEECVRLVEEALELVKRDPEKAKEVVEKLK igf1r_binder_00591
SEDDEKVRRILRTALEIAKKKNDPEVAQIILRLAILIRSALHHNDEELVKRLAKKIEEIISKLMG igf1r_binder_00592
SEEERKLLEECKERANGDPFLALLCLALLLLELGIPPEEVAKIVLEVAEELGDPFVIRLLREFLK igf1r_binder_00593
SKEEEVRELLRLLEEGDPEAKKRLEELVEEAAGGDPAAKRFILEYLRFLLKEDEERAVEALAIVR igf1r_binder_00594
DDFEQLVRIIVELLHIPCEEAVKLLKELAERAGDPDLERAAELFRELLERGIPCEEVIKIVSKLQ igf1r_binder_00595
SEEERLEEVLTKILGDPELAREIVEILRELRKKDPTLVQILEFALKRALELNDPELAKLLIKLIK igf1r_binder_00596
SVEEEIERLEREIGDPCEVARIILEILERRGELPPEVLEEAKEAIRRARENNSPDACRFILLILR igf1r_binder_00597
SLEELEEILEELCKKSPVACILLKVLRELRERGVPPVQIALLLLEVAEELGDPEVYEVIFKLAIK igf1r_binder_00598
DAREIHRLLEELGKLSPEEISRIVFLLARAKVQGTEEEVLKELIERLRKKGNPEAAKIIERLLRK igf1r_binder_00599
SDDEFIDEAQRMVQELAKLVCKDPTCEEKLKKTADHVAERAKKEKNPQLLWALVHLYSRLLLQVG igf1r_binder_00600
SELEEIIRRLEERGVPPAKIVLLLLHLAQERNDPELEKLVELLLRLLAEGNPEEVEEVLKKVKER igf1r_binder_00601
SLPVEKIIREAKKILDELLKRGLISPSAAEFFKILLEDAREDGDEELARNLYEAIELLRRRLSGS igf1r_binder_00602
PLEELLRKVLRLARELGDPELYWLVVHIYALLLLGDPDKARKLAEEAIRLAGDPLLREVLELLRK igf1r_binder_00603
SDEELDKLTEELGDCEEAIKELLRLARERGDERLRLLLTVAVLALELGEWSCEELIEDIKFALRA igf1r_binder_00604
GSPETDELTKTLKKLLELAKDPRYREEAFAEVVHIYARAQEKDDEKVLRVAEEVFQRIVELNGSG igf1r_binder_00605
SEEDVLKKLEELCKTPECRALVRVIRFLVHFLNIPPEEALDFLLELLRRLGNPLYRLVERLKRLG igf1r_binder_00606
PLEEELEKALKEGDPDKLRELLERLEKELRERGDERKVFRVELIRWLIEQGNPEAAELFIKELQK igf1r_binder_00607
SDKSDAEKILTEAEELVEKLGDLELALEVFELYIAFHFADRNNDKDALDEITRQAEELLKRIKSG igf1r_binder_00608
PERHLRLIEELCKLLGVPPELCRLILLIARLLLEGDPEKAKEVKEELEKLLGDPEKARFLYRFAP igf1r_binder_00609
DELLEEIIELAKKDPREAIWLIFHISNECLRKDPRLCKRFLKELLRLLRELGDPELVEIVEIALQ igf1r_binder_00610
DEVDELSEKLRKATEKAEKRNDKQARLLLAVDERLLELAKRANDEDLKKFANEAAKQVIKEAESG igf1r_binder_00611
SDDEESVRHVVERAERLLKEAKRDEELAEILFHALIFIARTNKDQRSIEKATELLLELFERARRG igf1r_binder_00612
GSSSKDIEDKAEKLLREAIELINDPNQKRKAFQLAFCALAKSDEECLKTLKKLVDELRKRESGSG igf1r_binder_00613
SGSSPEVIRQIFAWLLELAVELGDRKRLEHIRELVRRLVQKTGDPYLQEVLKIAQELWERLVGSG igf1r_binder_00614
DLEELVEEVLRKLGFPPELVRRLVEELRECVEELKDPRCVEIFIRILLFVAGDPEVKKILELIRK igf1r_binder_00615
SAEEVMRLIAEIMETDPEVAELLFQLLVELHLGLISPEEVEKILRELLEKLGDPLVKKVIELLKK igf1r_binder_00616
DEEERITILLKLFGIPPEIIKRLIELIKEAKRTKDPELEKEVRELLERVLGDPELAELVLELLKL igf1r_binder_00617
SVEELLKEVIERVRKEGDPALERALESVLELLKRDPERARHELRFILRVFGDPLVEELLEILRKR igf1r_binder_00618
PEEAVKRVEKLITLLKKLAQDPEIRKDIERLEKEIRTLIKKDPRAALAAAVALELLYILLKERMG igf1r_binder_00619
STLKDIARKCAQEAQRLAREVNNEELFRLVTRLQIMLLRAQLENDEDLLKKLVEKCRKVRKKASG igf1r_binder_00620
SEDELLKEALTKLAEELIRKSTTEEERQKLKKLLKYALEVAEKSSDEEEVRKALIEAAILLAQIG igf1r_binder_00621
DCEELLKELRELGDELAVRVIELILELLKRGELPPEQARLLCELVKRAVEEGDPELLRFLLEFIP igf1r_binder_00622
PKEELRRLLEELLRGEISPEEVLRLVEELLRKVGDPTLELVLRLLEECLKLGNFEWCVRFLLHMV igf1r_binder_00623
SGSGSSAIEVAIQIVIWIAEEEGDEELVKKARDVARLLREGAIPDEEAKKLAEKLFHLLLGSGSG igf1r_binder_00624
PEEAEKVLRLIRKALEIVEEKNDEELFWLLVHLYAALLLAERRNDEDKLKTVSKLAKEVIKQAIG igf1r_binder_00625
SAIEYLLELLKKLDPELVKLAEELVRLLREKGVPPHEIMLLLLAVLIHAATNREEAERILRELTP igf1r_binder_00626
DICELVHELLKLLPPEEARKSLEFLLLLLELLGDPDKAEVVRKAIELLERGVPPEEVKKICEELE igf1r_binder_00627
SEEARRRISELANVSPSDAFRVLLLLTVLELRGISPEEVVRLVIELLRELGNPELAEALELLLRK igf1r_binder_00628
GSDTREVLRLAEKVLELLRKAQDPDVRRLAEELFKKLLECANENDEDCLRTIKKLVEQVEKRVGS igf1r_binder_00629
SCDELLEEVLRRRDPEEIKRVLEECLKETGDPLVKIALRAIRELLKEGNERAVKLLVAVDIRLVR igf1r_binder_00630
SVEILEAAHLCLELGDEELCELLLAVLRKYIETGDPRIREALKRVIELVKKGDPEKAKELLKRIR igf1r_binder_00631
SSESEKIERELKKILECVRKGKCDPDQVRELLRELEERARKIGDEQLRLNIAILKKAEESALELG igf1r_binder_00632
PEIFERLFELLRRDPRLVKEFLKELLERVGDPRIEELIELLEEAHERNDPARVLELLFLLSRLLD igf1r_binder_00633
SGSREELERRVEKCLKELKKLGVDDEQLKLFEELWRATEEAGDEEALESLVEFCEQAVRRGGSGS igf1r_binder_00634
SEVSELIQEALEEIRELVEKGKISPETVRTLLQILEFAAKSEGDEELLRRIEELKQKLEEILRRG igf1r_binder_00635
SAEEVVRRCIELLGVPEEVRILLEVEIIILKLRGISPEEILKFLIELLRLLGDPELARCLEELLP igf1r_binder_00636
SDHWKEVEKWADTLLDEATKQNDPEKAHRILLEALELLRRELSLIEALEVMFRLARKVTQRLDGS igf1r_binder_00637
GSDEEEVKELARVALEIASRNNNPFLCKFAVYIATEAAKRLFPDDETVKKLKKILEKLLKDICGS igf1r_binder_00638
DEEVEKRIRELAKEGDPLARIVLIALEAIKRGDETAVQILLRSLEHHCRTDPEACELLKYLEKLR igf1r_binder_00639
SGSGSDARELAERVLQKAAEAGDQRLFLLAFEIRVALARGELDKEEAKKLLKKIEKQISGSGSGS igf1r_binder_00640
PEELEFLIRAVKLFNPEVARLLEELLEAVERGDPELVERLEKELEEIAKKLEDPLIEELVKLIVK igf1r_binder_00641
DETEKAFLCLFEVLILLTHNPNNEEAKKLYKECVTIAQKVIKKLKDPHLQHTLKALIRIASSLSG igf1r_binder_00642
SIEEVIEILEKLGNPEVARFLRLLLECVRRGVCSPEDVIRALELAARLLRDPYIELAVELLRKLQ igf1r_binder_00643
GSPREELERLKKKLTEAIHKGDNNAAVRIWAEIAELVLEVFPDPEEARTVTRQIRDEAERRASGS igf1r_binder_00644
SDEREKLERSFKSLLEKLKNAEDPKKREIAKELEKFFKLANCKTDACVRFVLEYAEFLLKDLKGS igf1r_binder_00645
SFCERIEEIFRTFDPEEILRLLEELLRELGVDPLAVRILVRSVEHHLRAGDEEAVEELLRLVCRF igf1r_binder_00646
GSSEEDELAELLKKIASEAIKNNDKAAVEHAIQILEFFAKEYDNERAKKALKTVQTLLSRLDGGS igf1r_binder_00647
SELEEVCEELVELLKKDPEKAARLLERLLKETGDPKLFALMILLRSLLHHGVSPEEIKRICKEIT igf1r_binder_00648
SDEIQKKVSKELDKIIKEAKKFGNEEDARRIARNVKETASHLSDPEEIRLLLELAQLFLKALEGG igf1r_binder_00649
SKEELVEKLLKECGVPPEFIERVKELIERVKKGEDPPETLHLLLAILALAFKCPRLHEVAKLLRR igf1r_binder_00650
DEELSEKIEEACKRGDRQRVWALVVHLYALAQLKGDEELAEELAKVLELLRRDPEKACRLVLRLT igf1r_binder_00651
DVEFLTEAIKEALEQGNPSNLRVLLFLLKVIIGDPEERRRIEELLEEAIKRGDPELLERIVRSVS igf1r_binder_00652
DEELKKQAEKLTRLLEKLAKEVPDEHLAEALRLLAKLLKDASKKDDDSLLRFVIEYARFLVSEGG igf1r_binder_00653
SDEKKKEEERVHELAREILKQASPDERRRLIELIIRLTRALDNDDEDTAKTLSKIIEKIWRDLSG igf1r_binder_00654
DEELKKELEELVGDPELVRLILEAVKEAVEKLGLPPEAKEFLLRVLAYLARLNKENVKEAIRILR igf1r_binder_00655
GSPTEEWREKIARRLDEAIRKKDEELIKRIITEAKEVAKRLNDEELLRSIKFLEELARWLVKAGS igf1r_binder_00656
TDEEIAEEACKKGTAEEILEELLKRLLEEGYLPPEQVELFRRLVKEALERNDEFVCRLLLYILIP igf1r_binder_00657
DEEELTRLLSEILNVPPELARRLIEDLRRDLGNPEEVEKLLKEMLELAKRTPTARQILKFLLELT igf1r_binder_00658
SVEEEIKERLKELGVPPYLIELLEFLLRLLEEHKDPEAEKQLKELLSELLNVPPEEAEELIRKGP igf1r_binder_00659
GSDEEWEEDVELLQRLAKECAKNNNEVCLQIIEWLAKLLKEEAQDPNIRTELQKVIDIVQSLSGS igf1r_binder_00660
SEEERIRELLRLLKEGDPRAEEILKELLEKVAGDPRAARFLLEYLQFLLREDEERATEAAKFFIR igf1r_binder_00661
SGSDEDRLKESVELAARLAKNAEDEARLRFLQEYIEFILREAKSEELRKLAEKLLKEVRNNSGSG igf1r_binder_00662
SSAHETTELILAIIEFLAENISDERAKEVKEIAKELARLSKEIGDEHESEKLNKLAVELIRRVGG igf1r_binder_00663
SLEEDLRHFLKAHGVSPEEIEKILELVERLKKTGDPELEKRLEKLIEEVLGDPIAAEIFLWFARR igf1r_binder_00664
SEELIREAIELAEELNDPEIAALLMILFHLLKTDPETAERLVKELIEKYGDPLLRLVLEVIRELR igf1r_binder_00665
SDEEEERVKKDIKEAKKLIKLISDKRFSDLLKRLLDEATKKGDRTRIQIVAFAARSEAEKAQSGS igf1r_binder_00666
SVEERIKELLERLLGNPTRVQIILFILRKLLEEGDREAASEIVEIFIRHFGDPLLEEILKLVRSR igf1r_binder_00667
SDRQETRQLIVKALLELLNELASKDPEFAKHAVEVLRRLAEELGDEHLKRLVEKALEIVKNVEGS igf1r_binder_00668
GSSPEDIEKLVKKLEKICRNLPDEELSEACQILLKIVKELLKQGNEEEAEIIVQIVQFLAEETGS igf1r_binder_00669
DEELEKLEKELEELGNPRAVFVVELALWLLKLGVNPEEVAKAVLRLARELGDPVLEEFARRLLER igf1r_binder_00670
DEELEELIEKAKRDPRALLELMFLLLELLKKHPEDEKLRRLLELVERVLREVDPRLLEEVLRIVR igf1r_binder_00671
PPVERAKKCARELGDPELEEVAEILLERLERDPNDEDARLAVEFLLEACEKNDEHLLRLFKRVIK igf1r_binder_00672
DRHEKLLERALREDPRELYRLVEALCRATGDPECRRLLELLEEAIKNNDPELLRELLELLVESLE igf1r_binder_00673
SEIAERAKEVLERGDPEKLKELLKLLAELSRKGDPEAFQLLVQIVHLCRRLGNAELCLKLLDELA igf1r_binder_00674
PLAEELLEEVKKVDPELAEELEKLLEEARRLGDPRLAVCIALAIILAHVNPDEARELLKECKELS igf1r_binder_00675
GSDRQQEFLSRLLEFLIRDAVELKDTDLVREQIKFAKKLCKELNNPEICKLVQKLEEEAEKLLGS igf1r_binder_00676
SDEREWFEWWVRLLEKAARDHRLHELWEELLRWEIECIIRDSEDHICRLLIEFSKRLAEWLLNGS igf1r_binder_00677
SEELLERLKEAVSKISPELEEIARELIRELEERGVPPEAVVILVTAALQQYLPPEEAQRLLELAF igf1r_binder_00678
GSDEEECEKIAKTAREIAKKLNNENLRLNIAIYEVACRLAARHNDEDLLKELLKAIKDLLKKGGS igf1r_binder_00679
SDLEEIFRHQLELAKEIARRISDEFVARLCLYLIELLLELALKADDDERRRRLIELTTELLELCG igf1r_binder_00680
DLTSKARTLLSLAETIARKKGDEHLVESVERLKEALEEAIKNGDRRNLRVITWLIEFLLRVVNEG igf1r_binder_00681
SELLDLLLEALKKGDKDLWEELQRRLRRCAKRGDPECVLLLILVWLVEEGTLPPEELEEQIELEK igf1r_binder_00682
SAAEELVELVKQGDPTAIFELALYIVLLLTTNEEEARKLLERICRLIGDPELCKELEELVEKLRK igf1r_binder_00683
SGSGSDLRKKLRELIKRARKKGNEAAVRLAEECLKGAEKGEVSEEEAEICIQIVRFLIKHGSGSG igf1r_binder_00684
TVETRLQILLFDIPDPEVRRLIEELLRKLQRGELNPKEVVEILLKRAKELGDEWLVKVLREALEE igf1r_binder_00685
SVLEEVLRLLREGDPDRAEELLEELLKELEERGDPRAIAVEILLFALREGNPETAKLLIEFLIRD igf1r_binder_00686
DEVEEVVEKVIKLLGAPEEVEEKLKEIVERLKRQGQPPEDIQLLLILLILKENQEVARVLLELFD igf1r_binder_00687
SDWCIEALRIILHSLLILARVGDEEKLKHNRHLLQLVAELCELEDEDEARRRARKLAELAKESVG igf1r_binder_00688
SEEDSSQIETFLQVILFLARNTDPRVEKTIRTLIEKIQKALKNGDEETAKKLFEKLKKFLEKVLG igf1r_binder_00689
GSDDRVKKARKIASEALRALGVDESLIKKAQKVVEKLVKSGVDPKEAAEQAFWFVVHLYARELGS igf1r_binder_00690
SDDEEIEKKFREALELIAKQNNEELFHELFEALILLTRAKDNNDEETYKKAKKLFDTVVKLARRG igf1r_binder_00691
GSDEIAKRASELLEEDIRTAVKKKDTKEVRIIIQIAKQVAKHANNPEILKLVQKLEEEAEKLLGS igf1r_binder_00692
SLKELIEEAVRTGDPELIKEILKLLERLCKEKNDPELCAILMILRHLLETDPEAARKLLKILLEQ igf1r_binder_00693
SVCDELLKLLEEKGSPARDAVRAFKEALKEGNPSNLRVLLFLIEVVIRELNDPELEELLKECKKE igf1r_binder_00694
SDQDTVEKILRELEKVVRELDTPHARHALQIAQALAEAAKEAKDPEEQKHYIETIELFLRLLNSG igf1r_binder_00695
TQELDELLEELAEELGLPPELLFRAVIALAILLSVPPEEALEIVEEELRRLGDPRELEKFLRKLF igf1r_binder_00696
DLERLLQELLRILEELGDAEVFSVLVHLYACLQLGDPECERLLRELIELAKHDPRLITELLRKIH igf1r_binder_00697
PEEELREILREILNVSPEEAERLLERIKELAGTPEDVEAAVRALEELVRNGDERAVKFLVRLLKF igf1r_binder_00698
TEEFKRRVRELIEEGNPEEAIKVLEELAERLKDPELEEFLELLKELLKENEEAVVTLIQIFLFLH igf1r_binder_00699
SVVRLLLLLAERLRDDPELLKLLEKAARLMIEGDPEKAVEVLKEISRLLGDPTAEEVAEAVKKRR igf1r_binder_00700
DYCRLVKSNVRVLRFLAEVLNNPELKKLAERVLRLVEKAIKNDDEELCRELAKEITKLFEELSRG igf1r_binder_00701
GSDEKEEAETLVQILAWLVKLAESEEEAKRAVSKAKKLADDAQVPELQKIVKEAEKVFRDKKSGS igf1r_binder_00702
SDVDECSTRAQQLIEKVKKKAQDPRLRRLIRALEWLLEFATRERNEEACKAVERAVRRILNQAGS igf1r_binder_00703
DFHELVKALRERGVPPEDILRLLLLLARILGDPDLRRLIEEIIREVEEKNDPELAKELIERLVRK igf1r_binder_00704
STKEDITKKLDKLKEIADRLNDPELSELVELIKKLLEKADKNNDESAYKFLLELAEWLVQLAKKG igf1r_binder_00705
DEVDELSEKLRKATEKAEKRNDEEAVELLRAAERCLTEAKRKNDETRKRICNLLAKLVIKRAESG igf1r_binder_00706
SEAAEDCKRAAKVDPRNVRINLELLLILAEREGDPKLYRILEELLELLQRGVNPEELCRLLEERE igf1r_binder_00707
SLEEILEKLERLGDPLAVVVRLLLEAVKEGFLPPEEALRLIIESAELQGNPELAREVEKILRELK igf1r_binder_00708
SAVERLIELLKRLGDPELQRLAELLEKALRNNDENALINIELRILKLALELGDPEVEQLVAEVLN igf1r_binder_00709
PERLEALIRLVKIFNPEVARLLEELLEAVERGDPELVERLEKELEEIAKKLNDPIIELLVKEIVK igf1r_binder_00710
SSEDEKLIKLLKKVLETARRRNDEEAVRNVEEILKSVKKLLNSPDEYARALARWLAKFVIEALSG igf1r_binder_00711
SSESEKIKQLLAEILECVTKGKCDPDQVRELLRELEERARKIGDEELLREIEFIKRVLEWLLRYG igf1r_binder_00712
SDSEEVKDLSKRLDEALKKAKDPELRTRAQICLYILRLAYKDNDEEAVKLASKCAKEVIKTVDSG igf1r_binder_00713
SDARFAKEFLEEVLEIAKKRNIEEDWKWAKHMLELVEEAERRNDEEALHRLVALIIEFIIKLLNG igf1r_binder_00714
DEEELEKLIELIERNDPRVEELLERLLRKAAEEGDQEKRRALIYVALLLASGDPDRARKQLEDLR igf1r_binder_00715
GSSDEEVKKLLKKVQELARKAEDPDVLRLAIELIILLLRALEKKDEDTLRTIKKLVEQVEKRVGS igf1r_binder_00716
GSVSEEATKIIRKCQTLLKRGQISERDAKACITLAREASKENNETLIQIVRFLLESVERENQNGS igf1r_binder_00717
SPEELQNRLQILTFLARNAARDEESRRRLEDLLRKVQEAIKRGDEELAKDLQREIEELLRKEETG igf1r_binder_00718
GSNPELVKIVEELIREAKEKGLIDPEALELAREAAEEAEKEGDDESLKFLIELIRWLIEEAEYGS igf1r_binder_00719
SFRLLIKFAAKILGIPPEEVRKIEELVERILRTGDPRLREELEKLVEELLGDPELAEIFLRLVLF igf1r_binder_00720
DEEIRKVIEEVLGNPTRAQILLFAIKQISEELNIDPEEAIKILIEILEKFGDPESAEALKEVLRH igf1r_binder_00721
NSDEIKEKADKIAKEAKELALNEEAKKAVEEHLQAVRKLLSNNDDEEAREDLASLEVLLQILRWG igf1r_binder_00722
DRRLKFLKEFVRFLAELAKEHNDEELLKLIKETVDLIYELAQENNDEEALKVAREAQKLVKKISG igf1r_binder_00723
DKDELIRKLRRIVHHLLRKNHNEESLKEALQILLEASEALLRGDKELAIRLLELAVEILERSIKG igf1r_binder_00724
GSSEEDLLHFARLLARLLSENCRSEECVKRSSELLEEILRRNNVDERLIEKLLRLNEEWWKKAGS igf1r_binder_00725
SGSGSSVEELAKKASKAAKRKGDEIALKAIKELTTKWRQGKISSETARMILTALLRALEQGSGSG igf1r_binder_00726
DPHQELLLCMLRASRLAREVGDEDILKLVHELAELALEALENNDEDTLKTVEELCKRAIKKLESG igf1r_binder_00727
TDLLHLVMRLLSRGIPPEEVLRILKEIAEKRNDPELRKRLEELEKCVRELNVPPFVCLVDLLKLE igf1r_binder_00728
DEELVLEQLERLDPRLRELIELAREILEKYKDDPEVLFIVFVLLVCLTIGYCSPEEVRKILEELR igf1r_binder_00729
SVEELEELLKRLGALSPEEIERIKEVIKELERKDPFLARVDLFALRNAVERGDPELVRHLLESIS igf1r_binder_00730
GSSEEDKWRQLLDELSKLLKKLGVDPEEIKRLREAFELALRLGDEDALRAIRWLVEFFRELHGSG igf1r_binder_00731
SDLEEELKTVYKEAKRLADENNDEHVQELVEQATSLAKEAIERNDKASARFLIELLRWLVDELIG igf1r_binder_00732
GSPEEKERIKELCEHQLRLAEERKDRREVRFILRLAEHLAEYVNDEELKKYCQTLATKAEKNIGS igf1r_binder_00733
SGSGSSQEVCERAHEILRRFLEGKLDPDEVIERLKRLLDKLGDPCVRAALQIARHLAEERGSGSG igf1r_binder_00734
SFREFLKVFKILARVDPECVRLFLEVAEELARRGIPPEEVIELVLRYLEKFSPECREAVEEVRRR igf1r_binder_00735
DEESDEAIKFCEELVRELKNVEDPTLSQILKFLVESQIRLLKNAEDPKLQEAAKICEELKKKILG igf1r_binder_00736
SEEQKKALERLVKDSPRLAAIHLALLASERNDPELLKRAEEVLRRLERGEISPEEVVELLKELLE igf1r_binder_00737
SNEEEKERAKFLLELARWLADLIEDDDKRKKAQSLVEKARKLDIPEEAEKVAHIVIHLHHEDLDG igf1r_binder_00738
GSDEEAEEYVKTSLELHKEAVKRNDEFLLRLTLLLLRNLFEACKDERCRKLAEKAIRIAEELTGS igf1r_binder_00739
DIEEILEEQLERLKRVSPEARRVVEILRECLERGVPPIKCLALALVILQEEGDEEAVKILEEVMQ igf1r_binder_00740
DLLESLVELVKKFDPEAARLLEEALRKAEELGDPELLFRLAVLVFALVLGDIPPEEVEKILRELR igf1r_binder_00741
GSTLKEFVKELIDKANKAVQDPRNRRHAENLLEFVRFLAEAFNDPDVERLAKELEETLRKLKGSG igf1r_binder_00742
SGSGSSLDKLLKLAEKCVKEGKCSPTAYHAIKLLAELARKGKLSEDAKKFAEQFARFFVSGSGSG igf1r_binder_00743
SVRLALEIYQAILEGDPEKVRELLERLVKALGDPRLIKRMLESLLELAELVGNPEVSKIIRELIK igf1r_binder_00744
DLEELLEKVCKELGVSPELCEEIIRIVEELKKKVDPEAVKFRVELILWAAKQDPRRATEFVRLLK igf1r_binder_00745
SEAEATLEWLKRLLREDPRAVRFLLEVLKFLLEDGNPIARKIYELLRELSKTDPEVRLLLELLEK igf1r_binder_00746
SGSDEDNVRVLVFLVKLVAEALNDERILKTLQDAERKAKENNDSRIVEEVAKKLLEQLKKLQGSG igf1r_binder_00747
TEDELIEIISKVLNVDPEEVRRLLEELIREFNLSPELAAFELALYIAIELNDPELAKEVAELLMR igf1r_binder_00748
SDALRMLREAVELMEDAVRRKDEDAWRKALEIAEEAIRLIIDDEELAERAVELDEEFARRLFKGS igf1r_binder_00749
SESERIIEEVCRRAGVPPDLCEYLIRLLKELRKEDPRQAEQAVEFLVHLAGLPPELEELLREALR igf1r_binder_00750
SDPHQEIVKELVRRALEAFAEGDEDTAKKLLKDAKSVAEQAKDEELKKQVKDDKRLIDAFRENGS igf1r_binder_00751
TKDEIIELAKKALKDPEVRKELEKLIEELKKRNPRRAFAVQFVLWAIELGNPESAELAAEFVEKA igf1r_binder_00752
DLIELISRLLKEGNPFAAQLALRAIILFLELEGDPSVELFRKILELLRRGELSPDEVEELLKKAK igf1r_binder_00753
SVEEEIKELVERGDPEKIREIIEKLIRELERRGDPERASRVEVALQIALFVGDPRAFRAVARLAE igf1r_binder_00754
TVFEELLKEILKRLGDPELLKEIERVVEEIRKKDPRRALHVLILLFEAVHRGDPELAKEILKRAE igf1r_binder_00755
GSGSGSDERRCAQLVLEALIRGNVELAIKIAEKCLRDGLTTEEAARKLIEFAKHLAEVGSGSGSG igf1r_binder_00756
SVEEELERLARERNDPQVAIALALIRALKRLGVSPEEIEKDVERFIKEAGLSPEIERLLREAVRE igf1r_binder_00757
GSDPKQEVETLLQLIAEAVQKKDKETADRLIKKAHEIAESNNDEQLKASVRFMEEYARFFVSGSG igf1r_binder_00758
SDDEEHAQRSLKELLEKLQELCKTDPDRALRNAEFLLLLVRLLGDEHLQKIAETVIKICESIKGS igf1r_binder_00759
SPKFFELAKEFVKTIFKECQKRNDEECLRIAEELLELLRQWENGSEEERKKIEEYILRLIIELFG igf1r_binder_00760
SRLAEELLEELSRKDPLVKIILECVRELKKRDRAQAALIAISAYAAVQAGDPERLKELIEECERL igf1r_binder_00761
GEEEVLHLFLQLSSRFPPEEVLEILKKIVEELGDPEAEEALRLIEKLLKELGDPQLLARIILQLI igf1r_binder_00762
GSSEETIQRLLEDARKKCEDKNDEDCTQLVTEAQILLFAAKLVDDEDEKRDLERKAEEILKNVGS igf1r_binder_00763
SGSDDTRVIFLLITVAEIAAELNDERILKTLRRAAHEALENNDSRIVEEVAKKLLEQLKKVSGSG igf1r_binder_00764
DHEELFRLLRCVAEDPNDEECLKRLVRLLEKRAGDPRDAEEMFELALRQAGIPPEEVKRLLEKAK igf1r_binder_00765
TACDAVELQSRISGTPPEEVLRLEIELIARILRLPPEEAARLLTEDLEEAGCPELAEIVRELLEK igf1r_binder_00766
PEEDELLEEAKKSCEELKQIVLELLIRASRNNDEERAKLLEEVLRLVLEGNCEEALKLLKEILKR igf1r_binder_00767
DEELRELLTKLLGNPTRAQIVLFIVKELERRLNISPEEAVRIFIRDAREAGDKEAVKAAELLLRT igf1r_binder_00768
DEELERLFRHFRKTFPPEQVLLFLVIALLAQGIPPEEVSKLIKKLAEKLGIPPEVVEKVLRRAVT igf1r_binder_00769
DEEVEKIARELEKRGLSPEAIAFVLMVDIFLKGLPPEVIERVLKIVLELFGDPRVEELLEEARHG igf1r_binder_00770
TEELREKFRRALERGDEELVRRLIEEICRIVAGGDPSVTRYCKEVIEWLLKFDPELARHFLEFLG igf1r_binder_00771
PLEERVEELIKENPEEAVKLVARLLEELQTPEALRLAILLRSALHHNDEDLLRELLKRAAKLVEP igf1r_binder_00772
CEELVRKDVERLGNPFLAAAWLAALLNEEGDPEKAELVAEVAEEVARKGLPPEELIRLLTEVCEK igf1r_binder_00773
SNEESERIVKHLCRLLKDAARKKDEELFEHIAELLIHVSLRLNDHESLRFAIRCLLEASEILLGG igf1r_binder_00774
SEREHREAVEDLAGGDPELKRLLFELARLVHETGDPRLFEVLVEVVILLLEGDPDSARELLEKVR igf1r_binder_00775
SDCRELQKRAEELLREAAKRRDVHLLIRIYIEAALLCIRLSRDERDQEHVLEFLLELFERLRGGS igf1r_binder_00776
DEILELIEEALEKNDPRLLLRVLELLLELLKRTGDPRLEELFELLLRAVLEADPELLKKIVRRLK igf1r_binder_00777
GSDEAAKFAVQILIRSAEHHGVSPEEIKELVRRYLEECKKEGRCSKDEAEEVREWAEKFLDKRGS igf1r_binder_00778
SDRLEKILRKLVKEAIERLQRDSDSKSRTTAEKLRKLLEQIDKTTDEEERIELLALILRLIIEGG igf1r_binder_00779
DSMLELLEEDAEEFNDPCVKEIVELVKEVRKKDERKAARIVLLAAFLLFHGDPDKCRELIKEARK igf1r_binder_00780
SDWREAQKLVEQLKEVASKKNDEELKKRAELLEKLIKEATKNNNEDRLRFIEEYVRFALEEAKSG igf1r_binder_00781
SEAEKLKKIVTECVKQLKSKASPEDQKHLERFLKLIREVADSYSDEREARATLRFAVEYCRFLVG igf1r_binder_00782
DEEVEELIEKLKEKARTPRQRHLLQIVAFFLKDDCELALQFLRLAVELEGDPLLRELLELLEKLC igf1r_binder_00783
DIEELIRELLEKDPNDAAVYWALVHLYALRLHVDPEEVIEILIRDLKKIGDPRARELAELIERLR igf1r_binder_00784
SDETELEETVRKLAERAKQLGVLSESAAEVFTQIMTFSLRHLYKENPELAKELLELAKKAVEDDG igf1r_binder_00785
DEVERELRKAREEGNLEEVVTRLLRRMTELVGDPEVAKALARAFLERALGDPEEAERLLELAERR igf1r_binder_00786
SIEELAREILEELERRGSPVADLVEDALRQAKLANDPRWFEEFIELAVRIIGDPLLREILKKLRR igf1r_binder_00787
PEAKEAKELVDKLKEKAQRKNNEELVFLAEVLSFLLQAALELNLSPEHIKHIVENVKELKKRIDG igf1r_binder_00788
NLRALLRFCEIILSDDPVIREAVKLLREAVERGDPELYKELVKKIREELSKIDPELVEVFELCLR igf1r_binder_00789
GPDEEVLRILEKLSPQLRFLVEVLRELKKEDPESLRTALQIILWICREHGDEECERLLEILLKLT igf1r_binder_00790
SDTRHRIRELIKIAEELLRKATDRQVRFLAKVIIFLLRSALRLEDEENSKHITESAEELLRRKGS igf1r_binder_00791
TAKEIAEEALKRGDPTRLQIVAFLILNELRERGDPKVERVEELIRRALETGDPRYLEEVARLIVK igf1r_binder_00792
GSSPKEAVNSLLERIKEAVKKKDKRNAEFLILLAHLLAELHNDEELKKLVKKVEEEAKKKVSGSG igf1r_binder_00793
PEEVREILERAIGDPEVAELALKIAEATLRGDPELAKELLKLLQELLGDPELLLRVIILALRLLQ igf1r_binder_00794
SSDTLQKIIELLQKLHEKAEKLKDEHLKKIEHKLLWIFIHAAIHNDPKKVDKVRQELEKILKTFG igf1r_binder_00795
GSGSGSSEKEAKKLLKIARKIGDREAAFIARLVLWCLRAGVCSEELARELLKDVKELLSGSGSGS igf1r_binder_00796
SIRLILRAARIALELGDPELLKLLLELARRFDQEGDPRLRELLERLARLIVEDPEKAKELVERVK igf1r_binder_00797
DEESETIKKKLDDILRVVQSANDPELELLVALLVWLAKFALEEGNKEFARELLKQADKARKQASG igf1r_binder_00798
YIVEDFLEAVRRGDEELLRMILQILKQLLEATGDPKYEEVLRLLEEALRRGDPDLVEKLVREFEK igf1r_binder_00799
DLLEELLRLIIRIILLASERNDEEAHKRAEELARLFAELSLDSDSRAKEQAEREVKRVLHEIERG igf1r_binder_00800
SSEFKKKVEKIFRELEEKRRQGKISPEEVVLVIFELYIHAAFLGDEEAYRFAEELLKELRKKLEG igf1r_binder_00801
DLEEEVEEILERLLGDPEAARQLLEALKELLEEGDPSALEVLLQIIRFVLRDPEVVKLLRKILEK igf1r_binder_00802
SEVLKLLLEALERGDEELLKEVRELLRELLERTGDPRLLRVLLLCTVAEQSKDPFFEKFCRELAR igf1r_binder_00803
DVEELLKLIEKVVPPECLHILVRAALWLAVRDPELFEEVTRRLRELLKRGDREEVCKLAREALER igf1r_binder_00804
PEEAVKRVEKCITLLKKLAQDPEIRKDIERLEKEIRTLIKKDPRAALAAAVACELLYILLKERMG igf1r_binder_00805
SDVHEAVRLQAEALRRGDEELAAKILLDFLRNASLEELHEHLKAAIRLGLFEYAVDSAMLLIRLG igf1r_binder_00806
SDESQEVKTLFDQASKKYQHCSSEECKEDAKRLLFQVVLKAASKSDPKMQKLAEKLTKKMREILG igf1r_binder_00807
GSGSGSSEERLKLLLRLARAAGAEEAVKIIEKLIKAVRKGELSEEQALQLALEALKKWAGSGSGS igf1r_binder_00808
SSDEESKKLYETVTTLASKLGNIAILALARMLYRILEEAKRDNDPELVKRILEILKELEKQARSG igf1r_binder_00809
CEELVEELVKKLGLPPEVEKLLREVCELLKRDPHKALRLVFELAVELTREGDPDTAQAFILLFVL igf1r_binder_00810
GSNEELREAAKWLIKFAVEEGDEEAARRILKSLAEAISLLEGLDDDQREKVRKELEEVLERLLGS igf1r_binder_00811
SDAHLIELLREIIRKIAKEVQNPEVEKLAKKVDKLLKCVRKGECDEEEALELAIELLHLAAQSGS igf1r_binder_00812
SECEELLEEVRRRDPRIEEVTRLIKEAAERGDLRLLIELFLELAQILEELGVPPREIRKLLLCIT igf1r_binder_00813
SVDEIVERAVKLLNNPPAEQEFLKMVAEWLLKQGIPPEEVIKILIKFAEQAGNPELARLLRELLK igf1r_binder_00814
DFIELAKELQELVKRDPEKAVKLVRELAKRLREEGNPQAALMLLLIVLRLLGDPRVEELLRRIEK igf1r_binder_00815
SLKELLEEAYKRGDPTLLLALAIELIILLVREGDPEKAERVQEVVQKVLETGDPELLKELKELAE igf1r_binder_00816
DEEELRELCRKAGIDPIQCNLIVWLLKFAKEAGNEEAARELIENLVKDLGLSPEVRKLLEEFVKK igf1r_binder_00817
SLEEVVEEALRKLGDPDVELFLRILRELRKEGDPEALRVAVAILAELLKQRDPELARLLEELVRK igf1r_binder_00818
SLEEVEEILRRLIPDPAAVRYIVEILEFALRQGNPEEAKHFLEMIIKWLGVPEEVLERLKRLVEK igf1r_binder_00819
SVEELLECLEKRLNDPEVVEHVELWIRVAKRLGIDPEEILKLLLELAKRLGDPDLERCVEEVLRK igf1r_binder_00820
SKEELKRIAELIIEDPEKAEELIKELERLARELGDEELLRVLEEVLELLKKDAIRAFALLLQLIF igf1r_binder_00821
SKAHEILHELLELGNPEAVRIVLLVRLLRTQGDEEEVRRAEEELEELVRKTGDPILKRALELLRK igf1r_binder_00822
SVEEELKKVAEELPPEVRAALQILIFALKSEGIPPEEILRLLREAKEKAGGDPELFLEILQELVR igf1r_binder_00823
SGSRDELKRRVEQLARELKKVGVDPELVEELRKLVEELIERGDEEAARTLVQIIELILRSERGSG igf1r_binder_00824
SSFRRAIELIIIVARLAEKVGDEEAKEALKKAQKLAHCLAEGKCDASQVEKLLKRIIKKLRKLGG igf1r_binder_00825
DEFMELIAKFLVKRDREQARRFLLIAVCTALRFGNEELVESLREILSRVLNIPPEEAERLIREFC igf1r_binder_00826
SRELIEELLKRLKKLSPELRELAELIEELLKQGDPTRAQIVLFLVIQLLGLPMEELEKLLRALHE igf1r_binder_00827
DEVERELRKAREEGNLEEVVTRLCRRMTELVGDPEVAKALARAFLERALGDPEEAERLLELCERR igf1r_binder_00828
DLKQRIKSILDKAEKCAKEVGDEEVLRLIKIAKKLLEEADREKNETLSQIVLYIAERLLRECESG igf1r_binder_00829
DEDKEAEEVIKRLEEWAKRTDNRNAEFLVLLVKRLLELAKKDNNEELLKELLKRLLELAKRVISG igf1r_binder_00830
SELEERIRKAAELVGIPEELTRFIEELAKSLLRLGIPPEEVIKLLVIALEILNEELAELLEKILP igf1r_binder_00831
DFLQELLKLLEEYKRTGDPKYLEEVARLILKFAGDPERAELLIRLLVRVLGLSPEVEELLKRLLP igf1r_binder_00832
SGSGSDVEKLVKEVQKCAKKRGDEKAERAAKELLKKYRDGKLSSEAARMILTALARACKGGSGSG igf1r_binder_00833
DPTSKKLKKEIKKVLKLFKKGKIDPSQAKTLLRRLAEKAAEAGDTEAFELALHALLEISKAELDG igf1r_binder_00834
SLEEELRRLLELLRKNPEEFKKEIEELIRKTGDPDLEKFLRLIEEALKEGNPTALQILVWILLLI igf1r_binder_00835
DERLKELLEKLERGEVPPLLVLIQLLHLATERNDPELYRELEELVELLRRGDPEAEKRIKELLKR igf1r_binder_00836
DEVSAARVAVQILRIVAENENDEKAKRVAETLKKELDDAESKNDEDKSKSVADKVKKVAETLMRG igf1r_binder_00837
SIEELIEELERTGDPRLLEEILRILEELLRRTGDPALEFILEVLKLALKRNDPESLRAALQLLLS igf1r_binder_00838
DLQTETEELLREAFELCRKDSEDKEAARRAVHALLLALESIRRDRDEHHIKIQKKLIELVQNCIG igf1r_binder_00839
NEEVIIELLAAILNISPEEARELFELLERVLGSPEKVFLVVVQLLALALEDPEKAKKLLEEVIRR igf1r_binder_00840
PLEEILDRLLKIVQKIAKDLQDPRVEELAKLVKQAVELAKNASDPAAKRFLTEYVEFLVELASKG igf1r_binder_00841
DEEELKEALERVERGELSPTVLFEILLWLLLKTGDPRLREVLEIFARLAEKNEEEALRLLKELLR igf1r_binder_00842
DLEEVVELLRKLGDPRAAFRVELILWLLREGNPEAVKLFLKLLEELLERTGDPVLEEALKLLKRH igf1r_binder_00843
DQVFWLIVHLYARGVSPEEIVKILEKLLRELGISPEEVKRLLELLEEILKRGDPHLLARLAEEVD igf1r_binder_00844
DVVQLVLRVILLIERLKRQDTEEAKRILDKIIKTLTELIKKANDEAARLALKLAKRDAEDAKKGG igf1r_binder_00845
SEELFEELIREAKELGNPRVAEILELLLEDLKRTGDPEQVELLLEVACRILGDPLLCKLLELLRK igf1r_binder_00846
DEEEVRRLLAELGCPEALQAVIAARLLRTEDPEKAREALERVLKRVKELGDPDCYRLLKLLLELT igf1r_binder_00847
SDVDELSTRAQQLIEKCKKKAQDPRLRRLCRALEWLLEFATRERNEEALKAVERAVRRILNQAGS igf1r_binder_00848
SIEEELRECAKKLNDPEVEKVIEEVIRQVRELGADPFALLVHVYSRLQLLGNPEAAECVLRLWHR igf1r_binder_00849
SEEEVRELVELVERDPRNVPEIARLISELAERLGDPQLQILAFLLKRAFELGDPEMVKLVLELLK igf1r_binder_00850
SPKEEEIKKLEQTAKELIDKVCDNPSNCRVLKALLELALELADTEDEKEHLARFFIEVAKRLKGS igf1r_binder_00851
GSSEESKKAKKKIEEIAKRLGLDPSAVELARRLFDECVKAGASPEDCLLNAWVLLRLLLAEKGSG igf1r_binder_00852
SIEEELRECAKKLNDPEVERNIEFVILLVRLLGLSPEELLRIVLFTLRLQGNPEAAECVEELLRR igf1r_binder_00853
TEEELKELIRLVLSGDPRLIEKVHELVEKLLRETGDPRYLRLLLMVALFEWGDPRAEEALRRLLK igf1r_binder_00854
SDLEKLKKDAKKAIEILRKLNNWELVTLLQILVFALKVAIEDNDEEVVKEVSKLIQEIIERLQKG igf1r_binder_00855
GPEELERILRELGVPPEVIEVAKRLLEAMEEGDLRLAIELALLLHELLGDPREVSKILELVTRLP igf1r_binder_00856
DYEQLFWAVVHLYALILLLSKDEEFEKSARELAELAHECAKKKDEDCLKELVKKLKELVDKAKSG igf1r_binder_00857
SDKDEVLELAQRILKEVAELGDVEYAQKILRLYIAAAAASHKNDEELLKKILKKIRTLYKKLQSG igf1r_binder_00858
SSLVDKAKELLKICQELAKKKNDPRIEERCRFRVELARWLLKENNPAVKDIVRDLEEFVRSVHGG igf1r_binder_00859
GSDAVKFALRIWRLLDEAAERNDEELAKRILEEAKRWLKEFSHDDELVEEMARLFERLAKLLLGS igf1r_binder_00860
GSDEEFEEDVRQLIELLEEALRRNDERLFRFVKRIIEALVLDLNVEEFRHWAERLLEELERRFGS igf1r_binder_00861
STLKDIAEKLAREAERLAREVNNEELFELVTRLQILLLECQKDNDEDCLKKLVEKLRKVRKKASG igf1r_binder_00862
GSTEQEKFKKAVKEAVELALKENDPRAAKFVCRVAEWRAKQHNDEDLQEFVKKLCEKVDRWVSGS igf1r_binder_00863
NVLEILEEFLKKCPSPECKLLLELLKRLKELGVPPEEVSQLLMQVALLLLIDPREAEKLIRELSK igf1r_binder_00864
SRELIEELLKRLKKLSPHLRFLAEYIEFALKEGDPEAAKDALRIVIELLGLPEEELEKLERALEE igf1r_binder_00865
DEKLEEVKELVKKLGNPNALVNVWAVEEALKAGNPEAAKLAIEAVKENLSKVDPRVAKRVEELLR igf1r_binder_00866
PEKLEELLREAEKKGDPKLERAVRLILELLKRGIPPVQAVLLAAQICEEEGDPEVCKLLIEIARR igf1r_binder_00867
SDDEKFEKLSRKAFECAHRKRDEELSQLVTRLQILYFYAKNENDEDTTETILKLLEEVLKRCESG igf1r_binder_00868
SPKEEQIKTLEEFAKFLIEAVVDDPKRRKELKKKLEDLLKKCTTEDCKEKIAKDIIEYARRVKGS igf1r_binder_00869
DELLKIVKELLRRWNPELEELFELLVEQVSELHNVPPDEAVELVLELDKRFGSPLAEEILKLLRK igf1r_binder_00870
SEELAERLIEAFERGDPELLLRIAREIEERLGDPRKKELLAHAVLKALANHDPELLKELLKRVIK igf1r_binder_00871
SLEELCELVVKLLGLSPEEEERCKEILRKLEREDPDAVRIVEEIVRWALEEGNPEAALDMLRAQK igf1r_binder_00872
SELEEIEELLKKINTPDARALLDLVELIRKEKNPTRRQIIRLLAKNALEELGDPLLKRILELLRK igf1r_binder_00873
SSEEDEKIFHHIHTVIRQAEKHNDEKLKDLAQKLIEKYKEDNKSENAEFLVLLLRFALEALLRGS igf1r_binder_00874
SGSGSDIKSLATEAKRCAHELGDAEAAKTIMELRIQLHNGEIDPTQVQRILRKIAKRCKGGSGSG igf1r_binder_00875
SEEEVKELLLEILKIPDPEEVRKLLEELLRELLEKGDPLFKLVFELLLLFVRDPEKARRLAEKLT igf1r_binder_00876
SFISVELFEECRKRLPPEECLKLLFERLLKAGFPPEDVKRIIRFLLELLGVPPEEIERLLRELEK igf1r_binder_00877
DILLKILEQLRRDAGDPEEAVRFLIELASRILNIPPKEVLERLREELERLGDPELVRLVEKLLRE igf1r_binder_00878
DLREKWQEILEELVHIAVELGDHELLRRIIESAIRQNQLLLSEDERDVRRAWEHAHKQLEKLKGG igf1r_binder_00879
SEVEELVRLVCEDPNNEEALRRLFRLLRELAERNDPEKFALLIQVYLALQLGDCELAKKLARRVD igf1r_binder_00880
GSDLVEITAEILRLLLECWRRGNEECLKKLREETRRLLEKFKHLERFIHDMEFLLAILEQVHGSG igf1r_binder_00881
NEELCEELVKKLGLPPEVEKLCREVAELLKRDPEKAMRLVIELAQELAREGDPDTAKAFALLARF igf1r_binder_00882
SPEEEKARRLFELCVEIANSKNDDKLLDLCIRLDMLYFEALLENDEEKRRRVLTKLEQVVKHGGS igf1r_binder_00883
SLDEVEEELKKCVNDPEAERLIEFVVRLAKFQNLSPEELLEFLRRAAELAGDEELLRCVKELLRK igf1r_binder_00884
SAEEILKCAEELLERVDPRLALFFRALVYLLRLKFPPEEVLELIKKLLEENGDPEILRILRECEK igf1r_binder_00885
CEEVKEKLRELLENGNPEEAKELLEEVLRELGKFSPTAIELLIMIFEHLLKVDPELALRLAEELC igf1r_binder_00886
DLEELLEKVCKELGVSPELCEEIIRIVEELKKKFDPREVKFAVRLILFLAKLDPRQATRAVRLQK igf1r_binder_00887
GSDIEEIFRHQAEEIKDAKRRNDEERLREILRRLQETLRKSNDEELRRAQLELAILAAQALEGGS igf1r_binder_00888
SLLEELAEIAKELGNETLLTAVQILAFALRAGQLSPKELVKILLESLRHNGDPEAEEIVKRVLEK igf1r_binder_00889
NDAEESLEELLKKIPDPEVRKLLKELLEAVKNNDLRLLIELYLKVLELVEEGDPSAKLALEAVEK igf1r_binder_00890
PVKELLEELLRRAAERGDQEIVRALIEIIIALARGDPELAREEVERLLRRLGDPLLKKVLELLRK igf1r_binder_00891
TRAVLKLLELLIERGDPELVEALLKVIDLSDDDPEARELARLVARALEEGDPDLLEEILRLIREK igf1r_binder_00892
SEELKEKIKELIEKLNDPEIEKVLRCIEKLEKENPELAELLLEILLRVAELGNPLAVRFLLRVVC igf1r_binder_00893
SDKNKEVKKILRTLLDLARSLGDPEAYRILESLVKLAEEAVDRNDERNIRVLLFLAQFVLEEAMG igf1r_binder_00894
GSDESQKEALEKATKLARKLIKDNDPRSATRIVVWLVLVASEVNDEEAHKIAHELFKQVVELLGS igf1r_binder_00895
SLREKLKELEEILKDDPLIRFCVKDLRHAVEAGDPETYRTRVQICRFLLSLVDPRIVRLFEEILR igf1r_binder_00896
SDEEEDRHRKIKETLKSYADSVPDLEKVCEFLLEVLFQAAKKNDELRHRAAREIAEIVCERAKGS igf1r_binder_00897
DRFEEAIEKLRRLGDPRVAFRVELALWLLKEGDPEAVEQLLRLVEELAKKKNDEEIRKLIEKVLK igf1r_binder_00898
SDAHRLFLDAAHAHELLLELNNEELARKLHTLLQLLLEALANNDEDTVKTVSKLIQEIIERLQKG igf1r_binder_00899
SGSSSELEERIKQLVEEIKKLGNRTLAQIVKFLLKTAQEDGDSEDLEYLYRAVEKLWREEVGSGS igf1r_binder_00900
SEEECEELVKKLGLPPEAERVCRLLVELVEKRGLPPELLEFLLRVVAVLARTNPELLRLAERLDR igf1r_binder_00901
GPREEIIELLKEGDPDEIRRLLEEIAKELGVPPAQVAVLILLLASRRGLLSPELKELLLRLAQER igf1r_binder_00902
DLETEARELIRLAKESAERNKQEDVEFNLRIALELAELELRLTDEHLKRILKEAIRIIAELLHGG igf1r_binder_00903
SKEEVEELAERAVRTGDPRLLEEACRLLVELQGLPPDTEEFCRHLVRWLFKEDPELAREFLELLG igf1r_binder_00904
SDEEEEKKQRELVETLARLAARATDIEEILKLVEKALRIISSNHIEEARRELNRIALRAFVEALG igf1r_binder_00905
PVEDEIKKLKKKAETVLKKFDDPRKRRAAIHVLLLLSEAELAKDPEEQKRLVKRAEEILRKLESG igf1r_binder_00906
DLEEEATTLLKQVEQVAKERNDHEVRTAVQVIRFALRAAKELNDEELLKQALKVAIEDARKLLSG igf1r_binder_00907
SLLEEILRLAMELGNEELFLLVFEARVLLVQGVSPKELAERILEILKKLGLLSPEVEELLRRIKK igf1r_binder_00908
SLEELLEEALRSLGVNPTVIQIFRFLLKRLLELGDKEAVKRLIEELLRRVGDPKLEEILEIVERH igf1r_binder_00909
DDEELARRLAEEALRNDDYFIIALLFMLAQRDEDLKRALEKWLREQNLLEEFKTAFEKSKKIIEG igf1r_binder_00910
DYFAELAKLLEELGVPPELIRELIKILVELFQEGVPPEEILEILKKFAKELGDPLIEKALKLLEK igf1r_binder_00911
SDREELKKTIQTLAKEARDKNDPKLKEKVLNLAIFVLINAARNEDEKLAKEIEKVLQQVFEIVTG igf1r_binder_00912
SPAEELVRSALKLAEKLRKSIPDREKSFLVEVIYFAIKLLIEKATTQEELKKIYELAKELLSQIG igf1r_binder_00913
DQVFWLIVHLYARGVSCEEIVKILEKLLRELGISPEEVKRLLELLEEICKRGDPHLLARLAEEVD igf1r_binder_00914
SDLQKELDKLLKLIQQIAEKKNDPEVQIIYQIAEFAVRIAKNTDPKESKHLLKSVERLLEFAKGS igf1r_binder_00915
SGSSKEDAEKLLEKLVEAARRNDDETVTKLQQLIDEIAKKEQDDNVEFLALLAEVLLRSLKRGSG igf1r_binder_00916
DEEELKELEEKLNDPEVIRCAKELLELVRRTGDPRLEFAFELALWLLKQGNPETARLLCKFALEL igf1r_binder_00917
GSPDNEKILEKISRILAHLALEGDKETLEKVIKKAKEICEKLNDEEVCSAVEVASQIARFAANGS igf1r_binder_00918
DLVELLEELLERLGDPVVEIVRELIRRAKEEGISPIAIAIFVYIALAFKGLVDPEVLEELRKLLS igf1r_binder_00919
SSEEEKLAEEILKLLREASEKQDSKIADKAYKLAKDVLDKYPDDTAIRILLMYAELVRRQIQSGS igf1r_binder_00920
SVKELLEELCRRKLSPRLCELILALLRMLERIFGDPEEALRVLLELLRRAGDPESAKVVEEVIRH igf1r_binder_00921
DLRERIRKVAEELGLLSPEVLHRIRLLIHLCSQLFPPEECERRVLELLEENDPELAKLLEKVLRT igf1r_binder_00922
DCEEVVETVERTGDPAQVFALAILARSNLHHTGDPRYRELLRLLREALKRGDRELLRKVARLACK igf1r_binder_00923
DKVLKLLAELAKKTGDPRILQVFWLLVHCYSRGVSPEDCLRLALERAEELGTPAREIVRKVLEER igf1r_binder_00924
DLETEARELIRLAKECAERNTTECFAHNVRILLRLTELLDKLTDEHLKRILKEALRIIEELIHGG igf1r_binder_00925
SDDWTEHVKKLVKDAEEAVKKNDEDTVKTIEKILRDLLQKAQDPKQRRRAIHALILVVQLLRKGS igf1r_binder_00926
SELKELLEECERRTGNPLLCLIELLHLLTKRGDPESAKAVRIIAHLLARGELSPEELKELLERLT igf1r_binder_00927
KEEEVEKLLKKASEVLKRRGVDPEEVRQLEHLIKFLVELARRVPDEARSRFALELARWLAEQIIG igf1r_binder_00928
GSDWKTAEELLKKIQEEAKKKNDEKLLRAATRALKALQEATKKGDETLVQIVVFLAKSLEEQSGS igf1r_binder_00929
SEEERRKIARELMSTDPRAFEILVDIDQCKLKGVPPEECKKVVKKLVEELGLPPEVEELLKRVVE igf1r_binder_00930
SDETEKLLETAERLASEAKKYSKSEKDKEALDRAVETCRRAKDSAACFILVMYLELLIELLKEGS igf1r_binder_00931
SSSEEIKKLIEIVRKIYEKKGDFTARVVEFMLRLLLEKVERGELDPEKIRYLLKLLKELVKELGS igf1r_binder_00932
DEEVREEVERLLRNGDPQEAAERAALLLLQKNAQLAVKLAEEIQELLRRGDPEKVEELIRRAVEH igf1r_binder_00933
SEELFEELIREAKELGNPRVAFILEILLELLKREGDPEEVEKLLEAAVRILGDPLLKKLLELLRK igf1r_binder_00934
SECDKEVETIVRKLEKLAKEVGDEQLLRNVEFLALLAKLLVKINCEAAREALKYAKKLVDEVYSG igf1r_binder_00935
SEEKELREIVKKLEEFARRKNNREIKWVVEIIKWLLTDAEERNDEDLVRRLLRLAAESAKRLISG igf1r_binder_00936
DFLEKCKEIIERFKDDPEKVKKLVKEILEELEREGDPEKAHAVQIVAALLEHDLEAAREFCELLK igf1r_binder_00937
SRVEEIVEELRRKGVSPESIRMVVTALLAAELGLDPEEVRKLLEKLEEELGDPEKALEILIREVE igf1r_binder_00938
SEDVELFLEILRALIPNAERVLELFRRCLKQGIPPKECLKILTEILERLGDPRLADLLRQLIEQD igf1r_binder_00939
SNEEEKRNAEFALLLAKLLAELIKDDDGRKKAQSLVEKARKLDIPEVAKKVLEIVHKIAEEDLRG igf1r_binder_00940
SGSGSSEVEKILKKLRKIAEKKGDSSARVAVQIALLLYKLGTIDEEAIRLFLKIAKSHLSGSGSG igf1r_binder_00941
SDTDETLKKLKEIAKEAKKKNDEELLLRVFLAVLHLRLEATQNNDEKLKRKAEKVLEEINEIFKG igf1r_binder_00942
SDPHEELIKLLRKLAELLMRGTLDPEEFKRLSKEVEELARRIGDHLVRWLVEFAQELFKELQGGS igf1r_binder_00943
SEEERKLLEEAKERANGDPFLALLALALLCLELGIPPEECAKIVLEVAEELGDPFVIRLLREFLK igf1r_binder_00944
GPEVLEVLRELAKTDPEAFAVLVLLAVCEQTLGDPEECVRVLERRLRELGDPDLLRILEEAKELG igf1r_binder_00945
SDEETKTLKQIITFALEICWKENDSECLEFIARVVEKAAKEEQNPEIKKVAELAKKFLKSVQSGS igf1r_binder_00946
SDLKDEVTRLIRIIKTLAKQQQNPELETAAQILEWLARLAQKRNDEETLELVRRLAKEVVDEGGS igf1r_binder_00947
NLEELLRLLTELLGDPEEAVELLVRLLILVLGLPPELKEELEKLLKEALKKNDPELLKEAEELVR igf1r_binder_00948
DIEEVEIALRQALKQGNPAAKEALELLEEAKRKRDPELLKRLLEEVLKRYGDPLIRYIIEYLKFK igf1r_binder_00949
SSELSEKACKRIRTLFKLLKRGDLSPEQAIQLAAEITQEVLELNDDDAFQLALLCMLELLAQDGS igf1r_binder_00950
GSDDTEKCRRIAEKLLRLAAEDPRKKEDVQRSLKKLVTEAEKKNNEECIRFVRHALQIVERLVGS igf1r_binder_00951
SSPDEARKLLEEALKLAREQRDEKAFLIVVHLFAILLLAKENNDKDKVDDVYKTAKKILETLQSG igf1r_binder_00952
SSETLRQIVKWLVNRLSEEVKKCTTEDCKKEALEIIEKIARLVDDEELSKWVKSVLERVKKEVGG igf1r_binder_00953
SGSPTREVFRLLILARSAAHHNDEDKLQEALEKAKRLADSVNDPEAQELVELIEELLRRVRSGSG igf1r_binder_00954
GSPEEELKKAVKLLTEALRRGDSELIETILRLILKLVKQVFPDPEEALKVAIRLWLLAFQLALGS igf1r_binder_00955
SEKIFLLLVHLFARTGDPRVARVAIRFARLLANGDPDEALKLVKELAKELNDPELERLVEEVKKK igf1r_binder_00956
GSDREAELAEEAIKAAAERAKRLDDPENAEFLLLLAELFAKLANDPRLEKLVKKLSEEVRKYVGS igf1r_binder_00957
SELEEIVEELKERGVSPEEILEIILELCKKKDELRCRFIEEYVRFLLEEGDISPEELARFAARAG igf1r_binder_00958
GPELRELVERASQGDPEARRLLHHLLRELLERGDPEKFQILIRIIILATVDPEEAKRLAKELLRR igf1r_binder_00959
DETRRNIRVLVALAKQLAEAIEDEKKRRLAQKLVEELERLVNNAKNPEQVTELFEEIAKKIKNLG igf1r_binder_00960
SGSGSSDEERLKKLLKRARKAGVPEAEIIIQIALWLLQLGVLSEEALRRLQKLAEKAISGSGSGS igf1r_binder_00961
SSPEDAEKLIKTCKTIAKKRNDDKVLAACKFFEELLEFAQKENNEELIEAITRALQELLTKIQSG igf1r_binder_00962
SSESEKIKQLLAEILELVTKGKIDPDQVRELLRELEERARKIGDEELLREIEFIKRVLEWLLRYG igf1r_binder_00963
SEEIVEELRELVEKGDPRVEELLERLIKEARERGDLDLVILLELVLLLFKRDPELALRFLRAFTP igf1r_binder_00964
SSRVDEWRKRIEKLLNKCKKLGKCSPTAIQIFELLARFATEQGDEELAKLLWEVVKKIVDKLGGS igf1r_binder_00965
SDKRELQAEALIILLQALIENDTEEARRIAETIARLLFEASRIEDDEKSRRILEHLLRLARELLG igf1r_binder_00966
STEDDKFRSLLRTVETCAKQKRNEKVFLLVVHAFALYLQAKDRNDDEKRKTARKIVKEAYEKCSG igf1r_binder_00967
SRELAEKISRLLKIPPRDALAILVLFVLCTLYFPPEECVELAVKDAEELGLVSPEDREELKKLLK igf1r_binder_00968
GSSEKDDKFRKKVTEIAKKAGLSETNTRVLVALALLLIRAGLIDYEEAAKAIKRLLKEQLDTGSG igf1r_binder_00969
DEWKKLLEEALRKLGVDPLTIRTALEFVEFLRRTNTEDAARLAEELLREVGVSPEIIERVTKLIR igf1r_binder_00970
DHRFAEHVLRLVLEAAELLKHNEEALKRARHLAELSLRAAQEGDEDTARRSTKELEDLIKREASG igf1r_binder_00971
SDLREIVKEDVDTAKEVARKQNNPELEKQLESILQEFQKCLKNNDHRCVLLATADALHLVLKIVG igf1r_binder_00972
DCEELVELAVKARKDPEVEKELRELKEEAEKNGDPDLALLIELVLLLAKRGAPPEELREACEALR igf1r_binder_00973
SDDQELVKELIKEVEELLKRGTVSPETLKTRVQIIRFLIEVVGDPELEKELRRLEEEIRRVEKKG igf1r_binder_00974
SDLKENLKFNVKFFADLVEKLAKSPEFKETAKKIKELAEKLDDAEELHKLFEEAFEILIQLTRGS igf1r_binder_00975
SVIEELLEELKKIDEELVKLLEELLKEAKERNDKQLLFLIRVELHCLIEGTCSPEQAREIIKFNR igf1r_binder_00976
SEEEVEASIELAKKMGSCHLAVRVLLFFARQEGDPRVERAEELLKRARKEKDPRLCEEAIRLLLK igf1r_binder_00977
SLLRFLEHMLKYRGDPEAVRVVKEVLELLRRGVNPEELSELIEKLCRELGVDPAACRLAKLAVEL igf1r_binder_00978
DVEECKKLLDDLVTSLSKNISDEELSHNLRFLALLAKFIADLLDDPDLAQHVCKLAYEIAKEQGG igf1r_binder_00979
SSLEETRKLLERLLREAVEKNDEEALRFLIHIALELTRAVLENDEEAQKRVEEELKKWLEEKKGS igf1r_binder_00980
STWREVAQKLVKVFEELKRNNVDPEQIKKILTEILKEAQSKIQDPHERRSAQFLVEVLRFLAEDG igf1r_binder_00981
GSSELEKLLREFARRAYEQLGDPRAIRFLIEALVFLLVLELGLDDEQERELRERADQVWKDVVGS igf1r_binder_00982
SSPEEVERRIRHVEECIRKGKCDLREALERLFRLAELALEVGDRKLLREVEKLIRILAELLETGS igf1r_binder_00983
DEEVLEKVLELAKEDPRKALRLLLQLAEELGIPLEVIFELLRVEVRLAQGEISPEEARKLLKKIS igf1r_binder_00984
PDLFFELYEVAARIDPRLVELLIELFNDLAEDPNDEEVRERLREVISRVLNVPPEEAEEILEKLG igf1r_binder_00985
SVEEIVEECLKKIPDPRECIKIAIEIARKLGDPEVVASLRFILEYVRFLGASPEEVELALRFAAR igf1r_binder_00986
SDESEETSRNCKESVDRALNNNDPELAERNAEFCLLLARLLNNEKLKRFIQKLLETVQKIKKSGS igf1r_binder_00987
SELEELLEKAKELDPRLKEDIEAIEEALRQNDPNNVQVNVWAALALAELLGSPVRELLELILRLA igf1r_binder_00988
TEEEHKFLEWIIRLLLKCSERNDEKCLKLLEKLLELYHRAYERNLEEELKKILELAKKIDEELKG igf1r_binder_00989
SWINELAELLLELGVSPELALRIFKIILELQQRLDPKEALKVVLKLLRELGNPDAVKAIEILLKR igf1r_binder_00990
SDLEEAVKFAVRALARLIQNAEDEEVKKFRKELVRWLYELLKKAPDPKQRKAADELKKIFDSIVG igf1r_binder_00991
SAETCTQIFRFLGDVERAYELLKELVERAGDPEAKRLLEEAKKLLEDGDPDTALEVICEAIVLVT igf1r_binder_00992
SPQEVLETVLEIAQKLHEENSDEAKKKIQELVKLVDTLAKNANDERARALLFLASFILRLLSKGG igf1r_binder_00993
GSSEQEQVEAVELILTEASKKNDKKAVRFAKEYAEFVIEEATNEEVQKQLKKLRKYADKVIKSGS igf1r_binder_00994
DPSKEARKLLEKAQRLALKLGDERLFRLVTLLQILLFYARNEGDEDLLKELRKRAKEVLEQVESG igf1r_binder_00995
TKEKLREIVRLLREGDPRARELLERLLKELRERGNENEEFKVLLILLLLKVNPEAATELLEKLAR igf1r_binder_00996
GSDDDEELKRMKEIVETLLRRANIPEEVIKSIQTKLEKCYRNNDEECLIEVLIEAARIAAQKGSG igf1r_binder_00997
SAIAVAILCHLTNDPELCELARRLLELERRGDREEVKKLLEEIVERLEKKGDPEAAELVKKAIES igf1r_binder_00998
TLETFLQIFLWICKSPECRRLVEIVIEAVERDPEFKREAEEIVEKLSKKGVSPEEIIEILARLVE igf1r_binder_00999
GPEERLEEIIRRLDPRLAAVFFLLKLLVEFEGDPELKRLLELLEEVAEEGDPEKLKELARLVQET igf1r_binder_01000
GSDEEEKIAKEIKELLREAIERNDLELALRIFLRCLRRAFELRLEWVLQECLEFAQKLLEEQGSG igf1r_binder_01001
SEVEELLEELREECRDPECQHILNILQLLLVLYRDDPEVLRELKEIIELFKKDPEKVKELVRRLL igf1r_binder_01002
SSPQEAFRLLLLATICARRQNDEDALKTVRELWRKLEKARENNDKDKVDDVYKTAKKILETCESG igf1r_binder_01003
SEEYLEEFERKLRELIPDPEIQECIKKLVELVKEGDPEALRLLIAALAFALQDPEKAKEALRRNC igf1r_binder_01004
SIREEVSRLLESGDPELIRRAIELLRELLKRTGDPAVEVLLRMVEYLLELGDPEALRLFARLIRA igf1r_binder_01005
NENAEELKEELKRILEWAKKQNDEKVYTLAKLALEALECYAKDQDDEDCLELLIHLLLELAQAIG igf1r_binder_01006
DELVKLFEELLRLGFSPLLVVIELLHILTRKGDPEKARVLREVAEIVNKRGLSPEELKRLLKELE igf1r_binder_01007
TEEEIREILERLIPDPEVVRLILEILEELLKEDEYAVNLILFLVEFAVEAGLPPEEILKIVEHAA igf1r_binder_01008
TQEEIRELLERLLGDPHDAFRILLLITVLRLQGISPEEARKIVLKLLKEEGDPDLYRALKILIEH igf1r_binder_01009
DEVTELLLKIAEKGDPELIKELKRLLEELIRRDPRKKELLTALLRFLLHILGDPLLKELLDLLRK igf1r_binder_01010
SEEAREVLHVAFEIRKKNPEAAEALLLLLRRFLEGDPEAEELLRRIIELFRRDPDKAIELVRRLP igf1r_binder_01011
DEAEELARECKERDPANADCLIVLVLLERLKKGEIPPEEVERILKEILEAFGNPEVEELLRLVKK igf1r_binder_01012
DEELERVRKLLEENNDLRLQIILWILKLALKRGEISPEEVEELTRLIERALEDPEVRKEVEKLAR igf1r_binder_01013
NDEEEKLDEEIRKLLECVEEGKCDREEAVRTVEELLKEFIKRGLISPSAAEVISQIVRQAVRNNG igf1r_binder_01014
SDEEVKKFIETVKKQLEQAAKENDPDKLREIFQKALEVVERLNDETALQLLLLAMLEVAQKLTGS igf1r_binder_01015
PQEVARLFLRVFVAESPEELEELRRLLRELVEKDPRLRKALERALKLAKELGDEESYRIVEEALK igf1r_binder_01016
PEKLEELLREAEKKGDPKLERAVRLILELLKRGIPPVQAVLLAAQIVEEEGDPEVWKLLIEIARR igf1r_binder_01017
SNEEIKKDVDLAKELVKKANDPECEKRIRTLEKKLKEAIDKNDEEEILELTVRIIIEAARCVAGS igf1r_binder_01018
SEDHELERILKELGVPPEVVLALLLVLRALKAESPELREEAEELEKRAKKGDPEALRRLRRLFRN igf1r_binder_01019
DPRKKLKELVDRAKTCAKQHGDEVILRLVKELEELAKKAIDNNDEEELEFVELRLKFAIRICEAG igf1r_binder_01020
DKEEILRIIFCAYFGDPECEKLLEEIVRKLKEKGDPEKAKLVELALRAIREGDPEKVTKVLQLLQ igf1r_binder_01021
SVEELVKEIERTGNPALVIAVLALLLADILETGDPRLRELLKRLHEALRKGDPDLLRELLRLVVK igf1r_binder_01022
SEIERLVEEIVRLLGLSPEEKEFLERLLRRCKEGDPEACSAVEVIIQILKLFNPEVAKLLEEALR igf1r_binder_01023
DKEEVKKLLEKFASPHLVEIILWLVDDAKKRGDEEAVEELLRAAAQHLGISPEEVEKILRILLRD igf1r_binder_01024
DAREVEKLLAELGCPEAIEAVFHANALALDDPEKARELLERVLKRVKELGDPDCYRLLKLLLELT igf1r_binder_01025
PEEVKKLEKKVRDIHKECRKHNDEDCLKIALRAAILLRSAKHHNDEEKAKRILQTALELLERVKG igf1r_binder_01026
SFDELVKELAEKTGDPRVIFVLALVTAAKLEGDPELRRLAEELAKLLVEGNLPPEEAERFHRLIV igf1r_binder_01027
DEEEIKKCAKLLGIPPEEVERILELIRREDNVPPRLAKTNLAVRCFFAVHLNDPELTEEIRRLGP igf1r_binder_01028
SGSTEEEAERLLHKLFAELAQIDKDEEWKKIWELIRRIAEEANDEAALILVELLKRIFEASSGSG igf1r_binder_01029
SEEEKIRKILKELGIPPELIRNILINLHLLRQYLPPEEVLKAIKRILEELGNPEVAEALEIVERT igf1r_binder_01030
SDTDELSDTVIRFIEELLRKAQNPEVRRLLFRLLILARSAKHHKNSEVLKRLYKLAETVYRRGGS igf1r_binder_01031
DEIEEILRDAAELDNDPRIRELVEIARELLERGIPPKDVLRILLKVARELGDPAAAAILQILLEA igf1r_binder_01032
THLCEEAKRLLKELGNEELLRLLEELEELAKRGDPRALIALANVCMLILAGDEEAVKEEAERARK igf1r_binder_01033
SSRVDEWRKRIEKCLNKLKKLGKLSPTAIQIFELLARFATEQGDEELAKLLWEVCKKIVDKLGGS igf1r_binder_01034
DELREEFEEALERGTVEEFLRRLLEELRKEGDPASALLVEVAIEAVKEGDPESAKIALQIILLLR igf1r_binder_01035
SPEIEKKVRTLLKKAQDCFKSNQCDDETVKDILRKALELAAKANDTEVLELVIEVRIEITQSKLG igf1r_binder_01036
SSESEKIERELEKIEELVQKGKIDPDQVRELLRELEERARKIGDENLRLNIHIYKLALEALLEEG igf1r_binder_01037
PEEKEKLEELLEFLRLAAQISDDEEERREIEELLKEAEDALRKNDEDRIRKIAKKLREWIEKRID igf1r_binder_01038
GSSRLEETLREIAERILELVGDPELIREAIELAVELLVLVLGLDDEQERELRERADQVWKDVVGS igf1r_binder_01039
DLEERLRELLKENPEEAEKLLREALERLGLSPAAVEFILQFCRFQAGGDPELIVECVLEFIRRAR igf1r_binder_01040
SEEELRELLKRLGVSPEEIELVLELVKAASRALRLPPEEAIKLLLEAAERAGDEELKRVVELLLK igf1r_binder_01041
DAEERAVKDVIEAAGLSPELEEILERLLRELLKRNPAETARLALRLILLAERDPRKVEELLRRLR igf1r_binder_01042
SEEVERLVEKAKTDPRAIELIVELARRLAKKDARKAAEVFLLALRLLAELGNRELAELLLELSAK igf1r_binder_01043
DNIERILRELFEEGDLEFLIHATRFAAEEHGDPEKEKVVECLREALEKRDPELLKRCIELLQKLA igf1r_binder_01044
SLEELREEVKKRNNPHVLMLIEFVIHHLRDGEISPEELLEFVEIAAKRFNDPLIRLISKILEELR igf1r_binder_01045
DRVKLCLRVLELLDRDPEEAKKLLEKLAKELGIPPEEIERLLRELEEALRRGDLRLVLELIIRLC igf1r_binder_01046
SDEKKKRLEEKFKKIVSSLKSVPDPRAQEAAEAFERAFKEAKKNNDDHRLELLVTAAELALRLDG igf1r_binder_01047
SRIERALRILEEVSPEALAVATLVQICVRILKLSPEECLELVKKQLKERGDPELLRLLKLLEELT igf1r_binder_01048
DEFLRELIEWLADIPDSLEAALLLLEELAKEKGDPDLEREVRRLKELLKRDPEKVRELIKRLVRR igf1r_binder_01049
SEEVERLLELLCKIPDPEELRKLLEELLRLAEEEGDFAVAVAVRLLLEMLKVDPEAVLRFVCAAL igf1r_binder_01050
SDWREAQKLVEQLKEVASKKNNESLKILAQILEFLIKNATKNNDEELLKFIEELVKKILEKAKSG igf1r_binder_01051
SGSGSNVEELAKKVQKCAKKLGDELATKTAREAVEALRKGELDEETARMILTALELACRIGSGSG igf1r_binder_01052
GSSKSEEDILRRIIELIIRIIRYNPEGAKKVIEILKEANQKNIPELLKKALDVAEKALKTAQSGS igf1r_binder_01053
SEEERIRKILKELGVSPELIYWIIVHLYACKLLGISPEECVRIVVEQLEELGDPDSARAVRLLKP igf1r_binder_01054
DEELKKELEECAKEAGIPPEDLKLLLELLEFVLGDPKEALEIAKEICELAKEDPRRAVQLALRIL igf1r_binder_01055
DALERLEELLRKLGDPELLRLLKEVKEKLKKNGNEETIRFIAEYLLFLLEEGDPDRVREFLELIR igf1r_binder_01056
TREAIELAERVLSRVSPELRKILEELRERLKRGELDPAAVVLRLILLLERLGDPSAHEVLKLAIK igf1r_binder_01057
GSGSGSGSDKHKLSEKCARAAERGDWKTVKEVLDIARKQGDETAVMICTALLEAHLGSGSGSGSG igf1r_binder_01058
DRAEEILTRTFLILLRAALKLNRAELFRRIAEWFQRALEKTRRIDNEEEAERFARELAEEILRRV igf1r_binder_01059
SEAEKLKKIVTELVKQLKSKASPEEQKQLDRLLTIIRQLADSYSDEREARATLKFFVELLEFLVG igf1r_binder_01060
TDVLRLALLALELGNPEVAEVLFKVARLLVEDPNDEEARRCLELLKRLLKRGDLEEAEKVARKCG igf1r_binder_01061
GSDEEEQLERFAETAKEVIKNASEEAIDFLLRAFEFVAKEQRDEYALKVAEDLKRFAEQVKREGS igf1r_binder_01062
TEVVELVLRLLKELGDPTAELLRERLERVKRGEIPPRDVLAFALVLAAMLGDPEIVKLAEELLER igf1r_binder_01063
SSLYVRANAELRAIEFALAYKRNDKDAQDEVRTLLKELKKDLQDPNLRKELETVFKTVVNKLIGS igf1r_binder_01064
SLEEALERAEKLGDPDVFFVVLLLYIALKHGRSPEEALKLAEELLRAANNPELEKALEEIRKLVK igf1r_binder_01065
DVEEELRELCERVLGNPFLCELLLFLAKLALELNDEEQLEWVIRLVSKVLGVPPEEVEELLRRLP igf1r_binder_01066
SDPEQVLKEVRKLLECVWRGKCDPERAIREAERLLREAEKKGKITEKVRLNIRVLLFLIKILKEG igf1r_binder_01067
SDDQKVLLLMLEIARIALEKNQEELWKLAEKAAREYKECLERNDEKCSKEVTKKVEKLWKRAQSG igf1r_binder_01068
DPVKFRSELARFLIRLLEELGLLSKEELQKWKEIVRKLTERGDTENLEEVFRKIAEILEKLLRSG igf1r_binder_01069
GSPSEEIVEAFRRALEECVDERDEVCVRLLSTVARLAANLSSDEKLKKLLEEVVTRIERKFKGGS igf1r_binder_01070
SLEELLEEICKLDPQVCFVVELALWLLKTNPELAKQLLKLAIKLAEELGDPDVVRLLRLLLELVR igf1r_binder_01071
SEDSTAIRTALQIIRFCVEKGTCSPDQVRELLRELEERARKIGDEELLRRIEELKQKLEEILRRG igf1r_binder_01072
SATETRIQILLFLLRTDPELAVEAAKELAEETGDPKLEEVARIIEELLKKGVSPEEIEKIIRELQ igf1r_binder_01073
SDDSEEVAKKVSELCAEAIHNNDPETFRKCVETAKELADKLNNEELKENLEFLRLLFEFFQKSGS igf1r_binder_01074
SEEELKKILDSLKKLAKLAKQAPNPIVREAAKILEELAKKAYKNNDNENVEFLFLLLKLIVENGG igf1r_binder_01075
DEELEEVLELLKRDPEKARKLLKEILKKLGASPTAIQIILWIIEHCFKEGLCSPEELVELIKLAV igf1r_binder_01076
DLEEELERLLRELGVDPTRVQIIVWILEQCTRRLGDPEECAKHLIELLRHMGDPEAARLLEELLK igf1r_binder_01077
GSSEEVKEIIELVKRCLREVGDSELEERAERILRELEKRGVDAKEILEVAIEICHEAARRAGGSG igf1r_binder_01078
SHIEELIEEALRLAIEVAILENDDHAIRHTRKLAEALARAEENNDRETARRIAEEIIRWARRSRG igf1r_binder_01079
GSDEEELKKRVLDLFAQAVLRHDEDLAKSVLETVQKLAKKLNNPELKKVADEAYRLFEIAKELGS igf1r_binder_01080
DEEAEEIVKKALKEGDPRAARAAVALALLLLGLTPEEIRELLRKCEEELGDPRECLKLLVRQVVK igf1r_binder_01081
TEEELERELRELVKRGDRLRALRLLLTALQILGDPELVKRLIELFIKLAGLPPRFREQLEELVEK igf1r_binder_01082
DPVKECSKRAEKLIRILEKLGLLDKRALEFFRELVEFLTRLGDTESCETVIEMIDLLRKELEKSG igf1r_binder_01083
SEEEEIVREILEKVCGGDPECVKFRRELFEWARRHDPKLALEFLLLLVKELGDPELEKLLRKLLK igf1r_binder_01084
SEELHELLRELLELGNPECARVVLLARLLLLEGVNPEEVAELVLKIARELGCPVLEEFARRLLER igf1r_binder_01085
DLRLRVLIAILREAGLPPEEIARVILEALEDNLGDPEEVRKLLRELIRKLGDPILRLALKLLEEK igf1r_binder_01086
DEEIEELLEELRKIDPQLEFLARILCELAKEDPETAKQFLKVVLRLLGLPPEVEELLRKIIELCG igf1r_binder_01087
DEKLEELLKLLRNVSPEAREIVEIVEENLRAGLATPFALIIELRILATQLGDEEVRKLVEHVLER igf1r_binder_01088
DEKIKRLLEELIGDPELVKEVDELRERCRRRGLSPVACFLFLLELAERRGDPLIVRALTEIAREA igf1r_binder_01089
SSPDEAKKLLQEAEKCARKQNDEQLLFRVQLLKRALKIAKEANNKEFVDDVYKLAKKILETCQSG igf1r_binder_01090
SDKEEAERILSKIKELADRKNDERVRTRVLIFLMLLQICDKRNDKECVDEITERAKELLKKVESG igf1r_binder_01091
SGSGSDEKEKQIQKALRIAAELGDREAIHILIRLIDRLVEGKIDKDEALEIARRLISKILGSGSG igf1r_binder_01092
SLEEVIKELERSGDPDAAALAALLFLLLLYGFSPDEILEELERSVKLFGDPELEKLLEEIKRRVK igf1r_binder_01093
GSDLEEEFSRVVFEAAHAAARKDKDTAKSLVKRAEEIARKTGDEELKKLVKEIKKLVDDLTSGSG igf1r_binder_01094
SEEVLEELLRRSGDPTVELLLRLIRELRKRGISPEEAEEIALELLRERGVSPTRLQILLWIIRLW igf1r_binder_01095
DQYERNARVLYFLAEYVVEIYRSNEEVKKLFELATRLLKEAREKQDPKLFKQVADVIEKLTELGG igf1r_binder_01096
GSSETEEWSRRIKKLLDEALKRGLIDPRLVKELKKAVEELRKEGNWHALETLYQVIKFAIEADGS igf1r_binder_01097
DIDKLITEVKQLLDDALKSIPDERLAKLLKKLVSELLDRAKKAPDPRNAEFLLLLAKLLIEALKG igf1r_binder_01098
SAEELARELCKELGVPPEECEKILKLLEEEEGNPYLAAFLVIVLVVAAKRGDPRAEEILRKLREP igf1r_binder_01099
SDEEERRVKFLARLAKFLAEEVKDEKLSRKIKKLLDEIIKKGDEDKARKVLEEVSKILEEALKGS igf1r_binder_01100
DETAEKALRELLKRDPEAVIIAAQLLIYTDRESGNPEEAEKVREIAEKILGDPELRKKLRELLER igf1r_binder_01101
DEERVREVCKELGVPPEVCELLVRVVRLLAEGDPEEAHRLLREIAKRLGVPPEEVSHLLFRAMLQ igf1r_binder_01102
SDETLRLLQLALLAMLCLAEGECDIEEAKRIVKKVIEIARRLGDEHAVESAKDILELLKELEKGG igf1r_binder_01103
STEEIEELLERLRETGDPRLVKRLLELAEEVLGNPEAASAILRAACRILGLPPEECRRLLELAEK igf1r_binder_01104
WELREEANEIRKKVQKICKKLNDPSRCVAAQIVQFLIELANNVPDPTEVKHLVELAKLLFEFVKG igf1r_binder_01105
SDCDDKWDTLRKIVEKIARDKNDPQVERLLKFAQELWEIAKKDNDKELLCAAALILEYIVKEGGS igf1r_binder_01106
SDKEEIARLLKIVIHLAELVAKDPEQRQKLRFTAIWVAIEAIATKNPELQKILEKLVKDLKKQVG igf1r_binder_01107
DLAERIVKEIAKEDLEQAAIFAVVIIAIRLGLPPEEVERLREIAKELVERGVPPEEILKILEELS igf1r_binder_01108
SLARFAAKLIVSAPNAEEILKRAKKRAEELGDPELERLIEEALKLLKEGNPEEAEKLLKEYLRLN igf1r_binder_01109
DEREEKIEELIRRGDPRLEELLKRLEECAKKGDPECKEILIMIAIIAAHLGDPELAKRVLELFRS igf1r_binder_01110
SLDELLEEVLKLIPDPELREILKRLIERTKRRDPHNAEIALLIILIALREGDPEAVRRLIEADLL igf1r_binder_01111
TEEVLRLILEIARRLGDPLAVVIHLLLHALENGYPPEELLRILKEILERANPELLKILEELEEKT igf1r_binder_01112
GSDEEIKFALEILKRSLDHHAKNKDEEAVTELIKLLKKFATDVNDPDAQRVVKELEELAKRILGS igf1r_binder_01113
PEEEREELSREFNVPPEFAELALKVRERCKEKGVPPEQCKFLARLVLFLAASDEENAEFVARFLH igf1r_binder_01114
DERAVEIALEDLKKNDPEYLETLRQFIELFLGDPELAEKIVEELRKAAENNDEELVRKLLEEALR igf1r_binder_01115
TELIEVALEIARKLGDEELATAIQIALWILRRGSISPELAAEIIIRLAEELGNEEVVKILRELLK igf1r_binder_01116
SIEEELREIAKKLNDPEVERIIEFVIELVRFLGLSPEELLHLVLRALRLAGNPEAAELVEELLRR igf1r_binder_01117
GSDEEEVKKHLESLLREAKEKNDDRLALRIALLASEIAERVRDPRIQKIVKEVIEIAEEILRKGS igf1r_binder_01118
SSDEEIEQVKREAEETYQDASEEEVRRELIELLIRLVRAFDRNDEEALKKVLKRLKELIKEQKGS igf1r_binder_01119
SSEESKKIHKNIEEIFKCYEEGKCSPETAIRLLQKLAKRAKELGDRRLAALAAIFLLAEELLKGS igf1r_binder_01120
GPEELLELLRRLGDPRAFSLVIALQILLMQGIDPEEVIKIVKRLLEELGDPETAELLEEVVRRLK igf1r_binder_01121
DEEELEELLRRLGVPPTAIELLKEIKERIERGELPPESVKLAVQILVWILGLPPEVKEIIERVLK igf1r_binder_01122
PVEELVEELLRLGYSPEEIIAAIIIILYAEGVPPEEIKKLIEEVAKLLGVPPEDVERILEEVAKL igf1r_binder_01123
DKEVLEKLLELLKRDCEEAKRLVEEALKEAKERGDPEEAFRLELVLWLLKEDCRLAEDFIRAHVK igf1r_binder_01124
DEEFEKVIEIAERLGNPSLAVAVQIVLFLLKVDPEAAKLLLEFLLRHLEEKGDPIRELIRRLLEK igf1r_binder_01125
TLEEWLKKIVEKLNDPELEEVIRKLIECLRKDPDDAECFQLLLLLMLAVAAGDPEILREAIEKIK igf1r_binder_01126
SNEEEKKKAKKLLDEAKKLADQISDDELREAAQLLVELARKVDDPRVARHVFQIVRFLYEEVQSG igf1r_binder_01127
SDDEEEVKSLVDTAKEVARKQNNPRLETRLLLILFIFRFAKESNDDEALRDAKKLAQELVSKIVG igf1r_binder_01128
SALEKALKLLEEGDPQEALKVVLWFALLASERGDEELLRLAREVLRLLVEDPEKARKLLEELLRR igf1r_binder_01129
DAEEECERALEELGNEEAVELVRLLKEVLEEGDPEKLKELEKKIRELAEKLQDPYLMICLFYLLH igf1r_binder_01130
SRLEEQIEKAVKQGNVAAAVVECIILAAQLGDPEVKRKCEEILERYERGEVSPEEVTRLLKELLK igf1r_binder_01131
SEEVEKFLRELAKRGDPRAHTLLTLIQILKFAGVSPEEIEKACEELAKRDGDPELERLCREARRH igf1r_binder_01132
SDLSEVETILRKIEEIARKQGNREVVFIVRVLRFLLELAKEENDEELEKRVLKLAQELLKRVESG igf1r_binder_01133
SFEELLRRLAEEGDKEALRTALQILIFFLELQLGDPEEARKIIEEIARRANSPLAEELVKELLKP igf1r_binder_01134
SDLELLERLLKEVNSPEARALLVLIRFAKHIGLSPEEILELLREALEDQGDEELLRLLEEVIRFP igf1r_binder_01135
DALQELFRTIAQTLLEEAEKRNDEDLIRFIRTLIKEFEDCARKNDVRCLLRIAALLLETFDELQK igf1r_binder_01136
SEEELEEALRDAGDPRQLRLNATILAIALGDPKLEECARLAYEIVEKEGLSPEEFIKILKECVRK igf1r_binder_01137
GSTRREEIEKEIRSCLKEAKEKNDPELLKECIKRAEKLARELNDSELLQIIIELRIEASQFLLGS igf1r_binder_01138
DHIEKIIELIIRALRLVERINNPELEEKLKKLIETFREADKRNDEETQKKVEKNLEEVVELAREG igf1r_binder_01139
TEELIKLVKELAKRNPEEAKKVVEELVKLLGLSPEEERNLRLLVHLFYLTGDPAALEAFEEAVRE igf1r_binder_01140
DEKTARDLIKRAQECVDKINASPVQKQIFRWLLRLLEELLKSGDPTLITRVEHLARVAVRFCESG igf1r_binder_01141
DEYEEELERLEKESPELRELVELIKKLEEELGDPREALRIVLHLLAERNDPELRRAVIHLLLLLA igf1r_binder_01142
SLCELLEEAYKRGDPTLLLALAIELIILLVREGDPEKAERVQEVVQKVLETGDPELLKELKELCE igf1r_binder_01143
SNHSEVRAQVAALLARFIRHLVKSEEVRKIVETLLELLRHASERNDEDLLEHALRLVMELAEKLG igf1r_binder_01144
SLDEVIEIAKKLGTLTPELERLLRETKEYVEKLGLPPDMLLILAALLALELGNPEVARLLQELAQ igf1r_binder_01145
GSDEVEKKIEELLREAIEAAKRNDQDKIKTVQKRVQDIEKKARDPREKNAARFALELIRFLNGSG igf1r_binder_01146
SKEEKARELARKINDPDLELLVEILVEALKEGDERALEFAEELARWLARELGTEEVLEEILRILK igf1r_binder_01147
SDPVEKAERLVNDLKRIASEKNDEELYFLARVELHILRLAYELRDEEQLKFVIKQVEELYKNGGS igf1r_binder_01148
DELLEFLKRALELGVPPEDLILYVLVAARILGDEKLKRIAEEVEELLRRGELSPEELLELLEKLT igf1r_binder_01149
SDEDTKLTKLVRELAERVKKRDPRAKEAADRAQKIVEKLLKEGDPAVRWFARFLVHILRQVVGGS igf1r_binder_01150
DEEEIRKLIELAGASPRAEEIIERLLKLVKEGDPSARFALEILIRSLEHHNPEAAKLLEKLLRKG igf1r_binder_01151
SVFVRIYAAAQQRNDPELERLVRELRKAVEEGDEELVERLVELLIKLLGLPPEDEEDLRKLLKFL igf1r_binder_01152
DEVEELLECILRDPNDTECFELVLRIVLELLERGDPRAKLVAEALELAERGDEERVRELLERVKK igf1r_binder_01153
DEHVEQLLLRALRLLLKLARQNDPRVKEARKLFETAVQLVLRASSEEEKRKIIETALRKIEKLSG igf1r_binder_01154
DYEKLAQQVARLAIYILAFAKDEEFEKSAEELLELALECAKKKDEDCLKELVKKLKELVDKARSG igf1r_binder_01155
SGSGSDIKSCATEAKRLAHELGDAEAAKTIMELRIQLHNGEIDPTQVQRICRKIAKRLKGGSGSG igf1r_binder_01156
SCEELVREALKRGNPEEAIELVVRCLEEWGDPDLAELARRLLEQLLKEGDEETLRNILRLLARIG igf1r_binder_01157
DEEIKEVIEKAIKTGDPRLLREAIEILFHLAARDDPLVEELERLLEELCKTNPLACELLEVVRAA igf1r_binder_01158
SDEEAKKLNEEIWRRLKEAIEKQDIELFLELFAFAAESARTQHDEESVRHLHEIAQWALEVSNGG igf1r_binder_01159
PEELAEEAEKLCRKDVAHAVAFVLRVIFERNDPELQRLLHELMHLLVEGEVPPEEVCKILKKLIE igf1r_binder_01160
GSDEFRVELLEWLLELLLERGLLSPDEAKQLKKELRRCLKEGDEDCIDELFKIVNELFHKLTGSG igf1r_binder_01161
SEEEVRELVELVERDPRNVPEIARLILELARRLGDPRLLVLAWLLKFAFEAGNPEAVKAVLERLK igf1r_binder_01162
SLFLEVLLEAVELGDPEVFRFVVELLRWLAKQRNDPRLEEIARRVEELFKKDPESASEFLKEVIK igf1r_binder_01163
SEERIKQLLLLAMLIAARKGDEHLYRQVEKLSRLLYECLEKGDEECVKKISTKAEKVAKKVRSGS igf1r_binder_01164
SDEESHKIARTAFERIEEALRNNDKDKAKSVVKEVEEIAKRQNNPAVEFVAELLRWLVDHFLSGS igf1r_binder_01165
SDREEQEKTVEDLAKEASKRVDDPKERKKVTETLKQLLKLIRDAQDPARIQILIEIAEFLAREYG igf1r_binder_01166
CEEAIELAERVLSRVSPQERFLLKILRWLLKDGAISCEEVVEILLLLLKRLGDPSVEEVEKLLRK igf1r_binder_01167
TFEDFVEDVELALRLGDEESAKLLLEIALHIIGDPKFEELLRLLKELLERGVPPEEISKLLREVG igf1r_binder_01168
SLEEKLEEIAEKLNDPELRLAVLMVRFLIHIANIPPEEALRFLLELLREAGNPLAEAVELLLRLG igf1r_binder_01169
SDDEEFERKVEEVLRLAAEKNDDEVRRAAIHAILLFSEAKLNNDEEKLKKADDIVNKLKKKVSGS igf1r_binder_01170
TREAIELAERVLSRVSPELRKILEELRECLKRGECDPAAVVLRLILLLERLGDPSAHEVLKLAIK igf1r_binder_01171
SSHEEKLQELLEEIFKALRNNDEERVKELQSKLKTLVTKYSSDPKAQEALERLKALERLAKRIGS igf1r_binder_01172
SEELIEELIKRLKKSGDPELKRLAEALEEALRRNDKNALQILIWAIVLQLGLPPEEEEKLRRVAK igf1r_binder_01173
SEVLKELKRLLEEGDPEEALRLAEELAREAVEKGDEELAEILLFVIIELARGDPESIRLAREAVR igf1r_binder_01174
DCEEIVKLAEKAITDPEVRKELAELARELLENGDPETALLVTAAEFFALRGVSPEEIRKICERLK igf1r_binder_01175
DDDKEKKKKVKKKLDSIVEQAKKDPEKAETLVHRILHEALEKRDEIVYQIALEALIAIARIKLDG igf1r_binder_01176
SGQELSETAKTILTEARKLARNPALRALLAVIKICVRNAEELNDDELLKLCLRAAEEVYKKVKSG igf1r_binder_01177
GSGSGSSEKEAKKLLKIARKKGNREAAFLAEYVIWGLQEGTLSEEDAKFILEVVKKVLSGSGSGS igf1r_binder_01178
GSKEKQKELEKRIKTLLSKAISNNDHETVLEILLWAILLCSELNDKELCDKLEKILKEVLESLGS igf1r_binder_01179
SDDEVRKIAARLAFKYFKAYFRNDKDKQDTVRTELKQVKKKLQDPNLRKELEEVFKLIVNLLIGS igf1r_binder_01180
SEEEERLKRLIEEILKAPDPRRAAIHVIIVLLRLGDPEAAEEIRKVLELLARNEEEARKLLEELR igf1r_binder_01181
SKAERLLLLIFILLPPELAHEFLEIMHKLREEGVPPEEILKILEKLAKERGDPELLRVVELVLRR igf1r_binder_01182
DAEENIRRLLEHGTPQLCAILIVWLVVEELGLPPEEREKLFEIAKELAKRGVPCEEIEKILRKLT igf1r_binder_01183
SSLEDKAKTLIELLKELADRIKDPRVKELAEQLERALEIVKRSNDEALTHLVVRLAKDLYDEYSG igf1r_binder_01184
SDDRLLEFALRMLRLLWEALERNLEELWKEIMDRLKKFAREQNDRLMLELAEIAEEIVRRDRRGS igf1r_binder_01185
GSSSELEKRVRECLERVRKLGILSPDEVEEFKKALEELRKRGDENAELNIRIYKLACEAAVKGSG igf1r_binder_01186
DLIEELREIVEKLKDPRLELVLRVAEELLKEGDPERVKLLLFLALHAVKKNDPFLLELARWLARL igf1r_binder_01187
DRLEALLRLIKRIFSTDPCVREIIKIIEELLRRGDPRVEEVIQLLFEALANQDPELCKEILEKAP igf1r_binder_01188
DESLEKKLRRLFELAQEARENKDEELLKSLIKQAEEIRKQATDPQVEFLVRIFKWLIDDLLKAEG igf1r_binder_01189
SSEEEIEEAQRLAERAIRDSNDDEERKRIIQVAVELARAIDNNDEEAIKRALEKIKRLFKKVQKG igf1r_binder_01190
DVERLLKELLEAHGDPAEEIILRLFKRLTEELGDPKEACEVARKILEKLGNPHLVELLRFLCHIQ igf1r_binder_01191
DEEERKLLRLLLELAILAAQNNDEDARKLLKTLLHRFAECALRNDEECLKKLAEEIKRLFEKLRK igf1r_binder_01192
SEEDAERLVRIALKRGSLELLIRFLIALLKLTGDPRLRELLEVIKKVLRELGNPELVKLLEELLR igf1r_binder_01193
SWAIALYRLLLELGVPPELIDKIIELALELAGGDPELAVKLLEEILRRLGLLTPELEELLKRATP igf1r_binder_01194
SVAVVACIDILLERGIPPEEAVKICLEFLEKYGDPELIKVARRVLELLKRGIPPREILQELLRLA igf1r_binder_01195
DEEECREIAEKLGLPPNARFVCFAALLALKYFPPEEVEKLIEELVKDLGLPPEVEELIKKAVKRT igf1r_binder_01196
SECEKRVEELLREAIEKNDPRLFKKALELAEKCLGNPTRAQILLFLLLAKLVPPEEVRRILELLV igf1r_binder_01197
PDEVETLRRALEEGDPLNLAVLLWLLIDLAERRGDPKTLEVLRRALKLLEEGDPEKARELIEKLP igf1r_binder_01198
SLVEEIEELLERGDPEKVEELLRRLVELLRRDPHNTRLQILLFAAVSIVAGGDPERIRELHERLR igf1r_binder_01199
TDELARKVIELLEEGDPEEARKLLEEIIRRLKKRGNERLVAFLIEFLLFLFGDPLLKELLELARK igf1r_binder_01200
GPSEEIREAVERGDPEQLFWLLVHIYAELLLRGDPRAELIARVAICLLKGECSPEEVTRLVEEIE igf1r_binder_01201
DKFLRALRLAWELGDEEIIEALQILARRYVEDPDDEEVEELLTLLLELLERGNPEEARKVARKVP igf1r_binder_01202
SLEEKVSEELKKEDPRLAFCVELLIWLIREEKDPDLRRLLEEIIEALERGDKELVKELVKEACEL igf1r_binder_01203
SEEERKLKELIRKIPNPLEILELLELLAELLGRPPREVAKELIEELRKLGNPELALILRFLLILV igf1r_binder_01204
DFVEHLVKDAEELDNIPPEEAVEFVVKLISRLLNVPPKEAVRIALEDVEKAGNPEISKILRKLLK igf1r_binder_01205
DEEEIKKCAKLLGIPPEEVERILELLRREENVPPEDAKLLLLLLCRIAVVFNNPFATEQIRRLGP igf1r_binder_01206
SSEKVKKDLKRYCKEVAEKLGLDEIAQHFCKHAAELLAERGVDPTEAKKILEQRLRIIKLILKGS igf1r_binder_01207
SLLEKALKLLEEGDPEEAKKVVEEFLREARERGDKNLEFLALLVLLLLKQNPEAARELLEQLLRR igf1r_binder_01208
STWKEWEKLVRKLREIIRKLGLADEEEIDRLIKDLKKACEERGLSTEECLEEIKRFLEARILLGG igf1r_binder_01209
SKEEIIKEILELAKRDPHKAARLIDKLAKELGLPEETITRLFELLLLVNLTRDPRALEEVERKLR igf1r_binder_01210
SELAEELLEAVVKNDPELLREVLEKLLRLVEEGKVSPFEIRFELRIALEFLGDPLIEEALRLVRR igf1r_binder_01211
SSEQERLEELLRITKDILRKVSDEEERRIIELSLRALKLAIERARREEERRSLIRFAEALLRNTG igf1r_binder_01212
DILERLFEAEERGDPELVVKIVVELVVKLLGLPPEEKKKLEEIARELLERGVPPLQILTILLELG igf1r_binder_01213
SDLQKELDKLLKLIQQIAEKKNDPEVQFIYRVARWLVELAKNTDPKRSEHILKDVRLLLEAAKGS igf1r_binder_01214
DDLERALKCAEELGDPNIRVLLFLALIALEQGRLSPEELEELVREAARLNGSEELLEECLRKARK igf1r_binder_01215
SEELVEEAKRLAGGNPLFALLILLELLLERLNLPPEEALQIAQRLYREAGGDPELALKLLAELVE igf1r_binder_01216
SEVDKEVETICRKLEKLAKEVGDEQLLRNVEFLCLLAKLLVKINPEAAREALKYAKKLVDEVYSG igf1r_binder_01217
GSPELKERIKKIVEESLREAEKKKDRELVRNLLQLARVLAESVNDEELKKYVQTLATKAEKNIGS igf1r_binder_01218
DAFEILVRNALRFNDPEQVKILIRLAIIVAGYPPELLERLKRILEELLRRGVPPEEIVKILKKVF igf1r_binder_01219
SERQRELARLELKALHALYERNREEDAEELHRLSEELLEFASHASEEEAKKLFEKLWRLVEELLR igf1r_binder_01220
SKELVRELLELLKRDPEEAKRLAEEVARLLYEEGDPNLAVLVWAALEALEFNPELAREVLEHALK igf1r_binder_01221
SEFLRELLKRFVGGNPEVVELLERLEEAARRGDEELVRKLTERLRKLAEELNNPLIRFLVRIVAA igf1r_binder_01222
DEVEELLECILRDPHDTECFEAVLRIILELSERGDPRAELVAEALELAQKGDEERVRELLERVKK igf1r_binder_01223
SEVEELLEELKKRASPELRELLELILKALKELGLSPEEIREFLFLLFVDFFVDPRLAKKLVEEVK igf1r_binder_01224
SWEEELERLLKEAGVPPEDVKRVVELYEKLAREAGDPAIALLLLKELLIKEGDPDIVRALRLFMR igf1r_binder_01225
DLEELIEELARKLNDPELETLLRFLLVLLKVLGDPELEKLLRELIELLKKDPEKVKELAEELFRR igf1r_binder_01226
GSTVEECARTAITILEKLTKKNPEHKEEAELLIKALKEAVKKNDESACRFLYEYVQFKYRELSGS igf1r_binder_01227
SEEVLRLALELLARAGDYEAFRRVLILLDQYNRTGDPKYVEEALRLVEEVLGDPDLVRELRRLVP igf1r_binder_01228
SDIDEEVEKLLKEAEELAEKIKNEEAKELIKLAKSAVKEARKENNKSAARTAVQVLVFAVRHLYG igf1r_binder_01229
SELRELLAELDRRTGDPRLFLAAILLRSLLHHGISPEDALRIIIEILEKLGNPEIARLLKELLRR igf1r_binder_01230
SEEHRLLWLLVAIALGDPRAEEEFRKLVEELLGDPEEAKRILELVKEAREKGDPELIRKLAKEVP igf1r_binder_01231
DVEEWKKLLDDLVTSLCKNISDEEKCKLLELIAEVAKKLADKIDDPDEAQRVLKFAYELARWLGG igf1r_binder_01232
TEEEIRELIEKIKKKDHELATAIQIIVWCLKLGTCDPEDVERLLEELIREFGDPLVRLVLELVRK igf1r_binder_01233
SEELEELCKRAVEGDPEAREIIRELLEEAKKENPQEALRLSIWLALCASRLGDPDLSRLIIELER igf1r_binder_01234
PEEEERAKEECKKLVPPEECKEIERVVEELKKKNPTRAHIVLLLVVRLLKLGDEEAVRFLLKRLE igf1r_binder_01235
SDDDKVTKLIRSIKTIAKRKNDEELVHRAELAEELYKEAKKNNDELASQIVEWLVELLWERAQSG igf1r_binder_01236
SEEEKIRELCKEAGVDPEECEEILRVIKELLEEGNELEAFEFILRVALRLGISPEVLHAIARLIF igf1r_binder_01237
DEEIKRLLEELLKKTGDPAVRFCLEYFEFALREGNPEAALDLVRFCAKLLNDPELERLVEEVKKK igf1r_binder_01238
DPERLRTLAQILAFLASLNAKDEEIYKTVQTLLEQIRKLLDNNDPDSAKKAVEKLETIAERLING igf1r_binder_01239
SDTDETLKKLKEIAKECKKKNDEKCLREVQETVRRILETATENNDDKLFQLALEVLIEIARIADG igf1r_binder_01240
SSEESCRLLVKLAKEAYKKNDEENLRVLLWLLRFIRELAEELPDPHKRETITQCVESALKTVSGS igf1r_binder_01241
DEELLEKLLKELGVSPEEIEKLKRLLRECKKRLSPKRCVFQLLLLVSREGDELVHRALELLLHLT igf1r_binder_01242
SEDLREVVRLLEEGDPDKARELLRKICEKLNDPECRRAVELIKQAKERGNPVMLRIVALLLRIAG igf1r_binder_01243
SDLKKEVKTCVELVEEIEKKAQDPEVREIARLVVEVAKEAIKKDDETRLQIAFYLCKAIIDEFGS igf1r_binder_01244
SEDDEKVKRILDTAKEIAEKKNDPEVVELIELLKEVITEAQQRNDERAVKFAAELIEWLISELMG igf1r_binder_01245
TDVLRLALLALELGNPECAEVLFKVARLLVEDPNDEEARRVLELLKRLLKRGDLEEAEKVCRKFG igf1r_binder_01246
SGEELTKTLKTLVKQAKKHANDPELQEALELALEFADKCSKNNDEICLRILLRSVEHHYKVATSG igf1r_binder_01247
SLLEEILRLAQELGNEELFWLVVHAYALLLRGVSPKELCERILEILKKLGLLSPEVEELLRRCKK igf1r_binder_01248
SSDEESKKLYETVTTLCSKLGNEEIKKLADHAYKELEKAKRNNDPTLVQILLFALRSLEEQCRSG igf1r_binder_01249
PEEVEKLKRLVFQILVEAARHNDEDLLKIAETALRLLAEALEKNDEEKAKRILQTALELLERVKG igf1r_binder_01250
GSTPEKEFLVRALTELCKKAYSNNDEALLRFVEELLEFLEKEDERLSELVTKAKQTCTEYRKGGS igf1r_binder_01251
GSDDREHIRRSAEESLRLASELNDEELQRLAAELLKFACEVLFDDEELIRECKEIIEELLRKSGS igf1r_binder_01252
SDLEEELKTVYKEAKRLADENNDERVQTRVLILTAVAKLAIERNDKENAEFFIRKLKELVDKWIG igf1r_binder_01253
GSDERKERDSELITKALEEALRENDELAVRILKRSLEHHVRRDPNFKEYAETIKKTAEDRVKGGS igf1r_binder_01254
DPHQELLLLMLRASRCAREVGDEDILKLVHELAELALEALENNDEDTLKTVEELLKRAIKKCESG igf1r_binder_01255
SVSKLIRQISELLNVPPEEAAEDLVRLVSRILNVPPEEAIRLLIELARREGDPEIVRVLEKLLRK igf1r_binder_01256
DEELEKIIRELCKRAGLDPALCEDATEIAKRLYKRDPREALRYLLILLRLAGNPELVELLRKRLP igf1r_binder_01257
GSSEEEKIFQFLLLLMLRAAAASSDEERKELIKKVNEFASKVPDPLARELAKEINRALSESSGSG igf1r_binder_01258
SSAREARKSLKIILLVERAAKKKDEETVKKLLTELKKEADSKDDPILKELWKLLTETAKELISGS igf1r_binder_01259
DLEEILELAKKLGDPEASRNVEFLLLLLKLGADPEALLEALLDNLERLGNPELLKLVEELLRNLP igf1r_binder_01260
TRRFVELIELLLKKGVPPEDIKEFLELALRILGDPAVEKVLRLFEECLKRGIPPEECVKILKELG igf1r_binder_01261
SDDELADRLSKIVRSLLKIVPDPEVRTAAQIILWIIELAKKRKDDELLKLAEELVRELQKEALGS igf1r_binder_01262
DELERNVEFCALLAELVAKANNDEDLTKNIQKYLTDVERSVNNADPNQQKEILKKVIEVCQKLVG igf1r_binder_01263
PETLEELIEEVKKVDPDIARLLKEVLEKLREEGDPTAVQILAFAVLSAIRQGDTEFARKAIELQK igf1r_binder_01264
DLTSKARTLLSLAETIARKKGDHQIVLQVQLLRWMLERAIKLGDEEALRIATKLIEELLRKVNSG igf1r_binder_01265
SVLEEIHEAIARGDPELVLRLLEKLCELLGDPEVCKLVEKVEELAKRDPERALELAFIIVVEVIA igf1r_binder_01266
GSDEEEELDETAKQIKEVIKNADEETIDFLLRLFEYLAKEENDEYALKVAEDLKRFAEQVKREGS igf1r_binder_01267
SEEEERLRERLERLVGDPEVAKEALECFRELKERGIDPASVVLHCMFEIRKKNEEEAEAVFEALH igf1r_binder_01268
NVRAVLKALELCEKLLPPEDCRKVYRLLFELLETGDPRLEEELRRLLEELLGDPELAQKLLELLK igf1r_binder_01269
SRAEELLRELREKFKDDPHVERLLRIILEHVKRGDPEAAVVACQILAWILNDPRIREICELVREE igf1r_binder_01270
DNSEVEKELRELFQTVLEIHEDPRVLLRLFELALLAVRCLTNNDEDCVKTILSRFRELWKKAHSG igf1r_binder_01271
SLLERLKELAKELGDPLLEEALKLLEELLRRGELPPEDIKLLLEFLERAVKHNPELLEFALRVIK igf1r_binder_01272
GSPEHLAKFLIKILQELLKKGLVDPSQVKRISSLLKEAAKKNDEETLTRLFEEVLHIRLEANQGS igf1r_binder_01273
DELVEVLKRLLKEDPRRARALLFLLERLAEEAGDPDLKRAVEVALRLIEKGVSPEEIVRIFKKLK igf1r_binder_01274
SVEEELRKAVEEGDEEKLKRLLEKLARCVLEGECSPEEAREILKRILELVGDPAVRFLLEYVEFL igf1r_binder_01275
SSEEIAEELVELYRRDPREAKKLIEEILKRLGDPHEQSRICVWLILLLLELGNPELAKILAELCH igf1r_binder_01276
SSERDKLEELAKKLSEGAKRKNNEEAKKLADEALKLLQEGKKKNDRELVNNVAVNLWAVKILLQG igf1r_binder_01277
SVEEIAEELLKKCRSPEECELARFVLQFVRVLSEDDPESALEFLLHALRELGDPELVKKVEELLK igf1r_binder_01278
SEEVERFLRELEKEDPELVKLLRLVVEAAERGDPQALLRAFLRLAELLGNPQEARRLVETVIKLT igf1r_binder_01279
SDERARESLRELLRIPPEAAELALEVFKLAKKDREKAKELCEKIVKELGLPPEVEQLCKLLVLII igf1r_binder_01280
GSPEELAHALITLLQILLWIGDVDPSQVKRISSLLKEAAKKNDEDTLKELEKQVRDILRKAQKGS igf1r_binder_01281
SAEEVLRKVFELNPELAQLLLRVRLLLQRNPEEAEKLIEEIERLLRELGDPDALRLFKLFVELVR igf1r_binder_01282
PEVIRRIVEVIIELAKKNEELARLLAELAKLAQHDPERVKELLERLCRETGDPLLCEILELLRRK igf1r_binder_01283
SKAERLLLLIFICLPPELAHEFLEIMHKLREEGVPPEEILKILEKLAKERGDPELLRCVELVLRR igf1r_binder_01284
DIREHLIRLLRELAKEDPELATAALRLIVRVAGLPPEYLEELRKILELIREGDPEAERLLEELLR igf1r_binder_01285
GSDPKKLDELRKKIETLLRKVTDPEAKFIVRVALWLAELALKDQDPTAEENARQLYELAKKLQGS igf1r_binder_01286
SSEELEEFLRHMERLLEEALRRNLWELFIEIIIELLRFADEQNDEEMRRRAEELLEELRERIKGS igf1r_binder_01287
SDEEEKVRKKIDEVRKEASKIEDPNELFKFILRALIEILHEIKDPRLLRLATELSLEVLRKAEGS igf1r_binder_01288
DLEEQVKKLKELLKENKEQAEALLRLIVRVALALPNREELLRRLRELLERLGDPDLVKLLEELVK igf1r_binder_01289
SEEEVQRIIEELAESGDPELLAIALLLSAALLHGDEELVRRLEKLIEEAKRDPEVKKELRELARK igf1r_binder_01290
PVEEEVRRLLEEAIPDPELVKELLKIAEELLRRGISPLIITALLATILLEKNEEVAREFLELMLR igf1r_binder_01291
SEELLEELLRKLGDPAVFWALVHFYACRLLGKFSPEECLELIKKDLKERGVSPEVIELIEKLLRK igf1r_binder_01292
SPTHVEFFRQLLRWLAELAIKNNDEEQAKFLIKRAKELCDEANSDECREIAERLEKWVEEIRRHG igf1r_binder_01293
SSWSEQIQRLLEEIRELVEKGKISPNNVQVNLWALENAARAIGDEELLRRIEELKQKLEEILRRG igf1r_binder_01294
SIEEILRELLERLGIDPVAVQILLRSAKHHAGGDPKLIVEAILHLVRRLGLLTPEIEKILRELRK igf1r_binder_01295
SEDEENIKRAVENNDAVVAWLLIFAAIEKLGLPPEEHEKLEKELRELLERGDPDKLRELLRRVVP igf1r_binder_01296
SLEEILEKLRREGDPLAVVVELCLLAVEEGLIPPEDCLRIIIESAELQGNPELAREVEKILRELK igf1r_binder_01297
SEKEEEVIRILSELLGVSPEEIRRLLEELERDLGDPELALFELVLFVLLELGDPEVRKLLEKVAR igf1r_binder_01298
GPEEVRELLEKAKERGTVEEVLRELAEEAREEGDRNKEFLLYFALLLLKLGVSPEEIIHVFEEAH igf1r_binder_01299
SLEERLERLTRELGDPLEALRILIEECLERDPNDIRCAILLRLVRLAKRQGDPEVLEQLREALRK igf1r_binder_01300
SEEEELEELCKRGDPEEARRLLERLLKELGAPPDAVRILVELLELLVRAGVPCEEILEAIKALAR igf1r_binder_01301
GSDLQEIAKTIKKIFETALKNNDEEALHRALRLAIRLLARADDPTAKSIVRKVIEKAKELLRRGS igf1r_binder_01302
SEEERLREEIRELFEKNPARLFKRIAELLEKRGDPRLEELAHLVLHLIAEGDPETAIEVAVRALK igf1r_binder_01303
TAELIRILLHAAQLDPELARLLSELLQECIRRGLSPEECIRLLLEIARELGDPEITRLLEELLKK igf1r_binder_01304
PLARLHLLVELILHRKNEEEVERVRKRLLELLQEGDPKEVIRLLLEAAEKIGDEELTRLLRERLK igf1r_binder_01305
SGSGSSEVEKILKKLKKIAEKKGDQQCLIVVEIALFLYKEGTIDEEIIRWFLKYAKSCLSGSGSG igf1r_binder_01306
DEVEELLRAARKISPEVRKIVEELEECLRRGECTPDNVRVLLAILIAEVLGKSPVEVRELLKKLT igf1r_binder_01307
SRDEEAVRESLRHALEDGDPETVSTILQICRRLLGDPDLCREILREIAKELGNEEVVKEAEKRLP igf1r_binder_01308
SKFIEVLRLVEELNLPPEVVELVLRLLILWAAGTLTPEIEEEVRRLITELVGDPEIAKELLELIR igf1r_binder_01309
DAEELAKEVLELCKRDPEKAKEIIKEISERLGLPPYFVLVLLLLLALELGDPEAAKCVRELLEKA igf1r_binder_01310
PEEEQKKAKKLAKELIETIKNVDDPTEAHKLIRKVVELLLKFNVPDAEEFLRKAVEAIIRVASKG igf1r_binder_01311
SDPREEAKKKVSDTLRSLLTKIDDPEEQRKAFQWAEKVLQEAGVDPEEALRIVLLVTVEALRLQG igf1r_binder_01312
SYDVLAQLVLRTGDPKVANLAYLILELEKRGISPEEAEEIALELLRERGVNPEDLRRLLEIIRRL igf1r_binder_01313
SLVEELKELVKLLLEGDPEVEERLTEEVSRHLNISPEEARRLIKEVRELAKTDPARAMIYLLAFR igf1r_binder_01314
DEEELKELAERLGLSPEVKEAIELVLELVKQGDPWAKELLELLKELLREGNPIAVALVARLILQQ igf1r_binder_01315
PCEFAARILLRSAEHHKKLVEDPHNRKVVDKVVKLLKTVIDQKDEEKCKKALEEAEKLLREAAKG igf1r_binder_01316
PKLEECLRKLLEEDPDNTLLLLLLVELIILRAQGVSPEEIERILRRLVKLFNDPEVERLLEECIK igf1r_binder_01317
DDLMRELLRAHVNDDEELLVELIVKAARELCGGDPECAEEIARHIVEAAGLPPEVEEKVRRLVRP igf1r_binder_01318
DIREVVEEVERKGLSPIYIFVRLLKLLQETGDPRVEEAVRYVAECLRRGVSPEECIRLIKELVEK igf1r_binder_01319
SGSGSGSSERDIARLLEIANKLGDRDATDALAQALYALAKGDEELARKLVKKARKLLSGSGSGSG igf1r_binder_01320
SNARHLAELVLEKNNCNLLEVLVLLLVRALGLPEEVREELEKLLKEACERGDPDLLKEIIERLAP igf1r_binder_01321
SDEEQVRFRQELVRWMYEVTGDPEIQKLYEKVRKLLECLKKGKCSPEELEKLVEELLREAAKLNG igf1r_binder_01322
SSDNEKVERILETLLEIAKRKNNPELYWLVVHLYAAFLLALEKNDEELLKKIKKKVDTVRKQAEG igf1r_binder_01323
SDELFKEIAENLARLLLENGVSPDEIKEWVEEYLRLAVRLGALTPDEVKKVLQYVEEWLKKWSGS igf1r_binder_01324
SLDEVEEELKKLVNDPHARTLIQIVVFLAKLENLSPEELLKLLERLARESGDEELLRAVKELLRK igf1r_binder_01325
DEYEKIARTLARLLREVLEKVPDDEALRLAFLALIDVWLALDENDQERVEKVSKEAERLIKELMG igf1r_binder_01326
DDEELELLILRARAQHPDYEELLEQALKWIKRYDPEAFRRLKELLEELKKRGDPLAKIVLELLEK igf1r_binder_01327
GSDDRSEALKRYIKEYVKFLLRLNDKEAAKLAQHVLELLEKQIRDPDVQRVVREAIKEARDFLGS igf1r_binder_01328
SEKEERIEEICRKLGVDPSECEAILMILHHLLRVDPRDVELALRLLLKELGVSPEEIEEITKLIK igf1r_binder_01329
DEELEELLERYLRTGDPRYVRTVLELISRRADLPPEAAIAFLIILLARLGVPPEELRKIKQLLEK igf1r_binder_01330
DLVHEIAELLQRGDPEKVEELLRRLVELLRRDPDNDNLEFRLLLAVLAVCGGDPECKRELLKRLH igf1r_binder_01331
SDDRISEKAKKCARLLEEAWKNNDEDKVKTAEKCLHELAELVRSDEKAFRILLLLTVHVLTAILG igf1r_binder_01332
SLEEKLEKLLRELGVDPEEVRLILEAFRAMAHLAGDPEIALEFLKLTAEDNGDPLLERVVELLRK igf1r_binder_01333
SSHEEFLVELLEFLGDPELLKEFLRVALELTGDPRVERALRILEECLERGINPEECVKIIEELLR igf1r_binder_01334
DELLEIVRKVLERLGLPPKAALLLFALLAALEVGDPEVRRELLRELSELLGVPPEEVEKLLREAE igf1r_binder_01335
SSENDEFFEFLIRAMLRSAKEQNDDEFLKRLLKLAEEIARKDGDETLKEIVKRLKTWVKKVESGS igf1r_binder_01336
SEIRKLLKEAVEEGDPEKLKEIVRKVVEEKGLSPTRLQILRFMLEAALRQNDPELLKLAIDHIDK igf1r_binder_01337
SEELVEILRELLERGVDPREALELLLRVAFELGDPKVRRVVIELLILLARGVSPEELLELLRRRG igf1r_binder_01338
SLSEKIDEALERGDRELFAVLVFEFLREDGFPPEEVEEILRALCRLLGLPPEECERLVELAKKIP igf1r_binder_01339
SLREKLKELEEILKDDPEIRQAVEILREAVERGDPEAYKVAVQIIKWILSQIDPRIVRLFEEILR igf1r_binder_01340
GPILEEIERLIRNGNPEEATKLLAKLFRLLEETGDPELFETVVEAFLLVYKLDPEVLERAARLAR igf1r_binder_01341
TILRLLAELLELGVPPEVLHLLLRLVFECYERGIPPEECLKILEEIARELGDEELLRVVELVLKR igf1r_binder_01342
SDPHKILRELLELASEAAEKLNDDRVEQEVFELLLKVMRLLARDPEKAKKLLKEVEEKVKKLISG igf1r_binder_01343
PEVIEELKELLKRLGDPRAEELVRLLEEALKRFDPSDVLIEAIIVALRLNDPELEKLIEKIARKY igf1r_binder_01344
DEEELVRLFERLTKELGDPREAAKVLREILSRELNLSPEEVDLLILRVLAKVDPELARLFVRAAT igf1r_binder_01345
THLLAELLRLALEDPDDEVVHLATHVVIELISRDIERAEEIAEELVKLLKEGDRERVEELVRKLP igf1r_binder_01346
DLDKINTELKKLVKKAVDNAKSEALKRFIREYAEFLIKEIKNATTEEEVDRLRKAVEDFARALDG igf1r_binder_01347
SELEELIREAVEKKDPKLLRKVLELIRERLNISPTLAQILLFYLIVEVLGDPRLVAEAAELVVRG igf1r_binder_01348
SKTEELLEEVKRLVSPEMRRLLEVILKLLKEGDPESAKVAIQILLFLLRREGNPEAARLVEEALR igf1r_binder_01349
SDLKDEVTRLIRIIKTLAKQKQDPSLEIRAQILEFIARLAQKNNDEETLELVRRLAKEIVDEGGS igf1r_binder_01350
SGSGSGSSKEKIKKLEKLAKKLGNEAAQRLLKLAKEALKEGDKERAKALARLVERILGSGSGSGS igf1r_binder_01351
DEEEVKRLLKLLLEGDPEVKEEIRELISRVLGDPERARALVWLLELLLKLGSPEAAELVLKEALR igf1r_binder_01352
SKEELEELAKCILKGDPECLKRFEELVQELERTLSPEEIAKLSRLQIALWIGDKELVEELLRKLK igf1r_binder_01353
SREEIEEALELALDPDPRELKKAREIVKELKERDPNNDAAFRIELVIWLLKIDKESARDMVERNR igf1r_binder_01354
SSPEDAEKCIKTIKTIAKKRNDEVALESVSEYEKKLKEAQKKNDEETIEEITSACRTLLQVIQWG igf1r_binder_01355
GSDETEELCKTVETKVKKAVDNKDPELVKKLLEEALKIAQELNDHELLRCIIRIALKASELLLGS igf1r_binder_01356
GSDDELSEKLKELATEAYKKRDESLLEFVTHLAKRLAELDNDPKLEKVAKEIKKLLEKLQSSGSG igf1r_binder_01357
SSEFKKKVEKIFRELEECRRQGKCSPREVHQVILELLMEAAHLGDEEAFEFAHELLKELQKKSTG igf1r_binder_01358
PEEVKELLKELEELLKEAKKKNNVRLLTLLQIAIFAVRNAIEQNDDEFAKRVVKLAKKRFKELDG igf1r_binder_01359
GSSEELVAEVRILLRSCEHHGLLSPDQVEKVRKRLEELRKRGDEDAEREIEKLARELEKCAKGSG igf1r_binder_01360
SIEEEIEKLVKRALKGDPEAHAALAFLRADLARRGDPRRELLERLLRLVAEGDPDKVKKLLKELR igf1r_binder_01361
SDEFRKELARWLLDLCKKLADQISNDDLRKKAQSLVEKARKIDDPEVAVEVAFICREIFRRVESG igf1r_binder_01362
PKEELRRLLEELLRGEISPEEVLRLVEELLRKVGDPTLELVLRLLEEALKLGNFEWVVRFLLHMV igf1r_binder_01363
SELEKVLEEIRKRDVQVALILAVVVLQVELKGLPPEELKRLLREFAELAGIPEELLERLERAVEK igf1r_binder_01364
SLLERIEEALRRNDPELVKRLLEELLRLTGDPAVRFILEYFEFALKEGNPERAKFMVEYLLKLVK igf1r_binder_01365
SEIEELFERARKLGLPPEFVVLLILSYALISRDPDLVKKAEEVLCRLLGDPEKCRRLLEKLKRAP igf1r_binder_01366
DHAAEVLQLNILLLLLALEHNDEEAIRFARESIRLILEAERLNDEELLRKILEESWRFAHEIVRG igf1r_binder_01367
DEKEKVKKIIKKLKEVAERKNDEDARIAAELLKEAVDHLEKNNDESALRTALQIARWIAELLISG igf1r_binder_01368
DEKELLERLVKEGDVVEAYLELATLARRRNDPDLLKELEELLELVERGDPEARKRILELVEELVP igf1r_binder_01369
DEERLRRLIELVKRVDPDLARLIKELLELAKRLNDPRLEFIAQLAVYLVRAGNPELAREAVERHK igf1r_binder_01370
GPDEEVLRILEKLDPLLRHLVELLRELKKENPELLRLILRFILHVARALGDEEVERLLEILLKLT igf1r_binder_01371
SGEELTKTLEELVARAAEHADDPELLALLLELLILAARAADNNDEEALEKALKQVQELYKKATSG igf1r_binder_01372
DEELEEVLRLLAELGNKELKRLLFQALIALVRGDPEAVKRIREIIKELLKRGDPAAELALRALER igf1r_binder_01373
DLEERIRELEKRGEVPPEVEELLRLLLELAKKSPQFRFLLRLVLFLLRINREDAKELAEDILKLN igf1r_binder_01374
SDEDTLKEWVIRFQLRCSREAKSIRERIECLLHSARIARELGLSEEEIAEAIMIALELWERIANG igf1r_binder_01375
SDETKRLQKIAKKALKLLRQGKLSEEEAFLIVLIVRLIALELGDEKAVKVAEKILEILQEIIRGG igf1r_binder_01376
GSEDLKELEERVRKLLEIALKLGVLSPDDVKEIEESVKELRKLGNRASVHIIRRAEELLLEEVGS igf1r_binder_01377
GSSCVEKVARILHEILEEAFKKGDDKTHEIATRLQVILFIASLHDPTQATEICEKALKIINSSGS igf1r_binder_01378
SDIVEKVEKLADEAIKVANKQNDELAVRTLQTLIKQAKDCKKNNDEECLEAIRLVVTALYRAVVG igf1r_binder_01379
PLDEELVEELTKQAEEAIRKNDEEALKRVELAVQIFKWLASLSGDPRLQDLARKLEETVRKLKSG igf1r_binder_01380
TEAVLEQAEELLKRGNPQAEFLLAMVLKFAKDHGDEDAERLVEEILRKVLNISPEEVKRILEELE igf1r_binder_01381
SGSGSTTEEIEKAVELADRLGDEVLAKAARFILKCLRNGECSEETARTALQIIRWILNHGSGSGS igf1r_binder_01382
SDEEEKKILTTIKRRLDDVAKKKDREAFLEVMFEAARLCSELNNEDLCREIEKIIREALEKLQKG igf1r_binder_01383
GSSELEQKVHELLRLLAEAVERRDEETATKILKELQKAIDQIDNETLRQIAQFILELAKRELKGS igf1r_binder_01384
SGSTEEEAERLLHKLFAELAQCDKDEECKKIWELIRRIAEEANDEAALILVELLKRIFEASSGSG igf1r_binder_01385
SDEEFVRQVLEAVEELYRRVGDPEIQKLYEKVRKLLECLKKGKCSPEELFWAVVHLYAEALELAG igf1r_binder_01386
SGSGSDYRRVIRKALKLAEKKGDVQAYWRLVHIYAAAILGRLDPTEAERLARRIEKKLRSGSGSG igf1r_binder_01387
SNETRAQILRFAIESAARQVNDPSAEKIREHLQKLLEEAVKKNDEELLEKVAHLLRELAELADGS igf1r_binder_01388
NDLERAVKFFIELVEFLIEEGQITPELLKQLREAIRELVERLGDEQLREELRRLEEEARKVLKNG igf1r_binder_01389
SDDTKRESERIKRAFTKLVQELQDPSAIRVALQILRIACRSAGVDPKECKKIVDEVKELADKSGS igf1r_binder_01390
DLDEELLERLREGDPEARSSLRIAVQIARWLNDKEFLKELIEILSRILNIDPEEAERILRELAEN igf1r_binder_01391
DEAVELVKELLEQGNLNNVAVNLWALRALLEAEGDPDKAKLVEEAIELVRNGNPEEAKKLLDKIH igf1r_binder_01392
SLEEELRKIVKRTGDPIVKLALEIAEKLKKKGDPFRAELVLWLAQCILEGECSPEIVEHNLRAFE igf1r_binder_01393
SDAAEALRLLVLARAEADQQNNEELLKLLHHVLRVAREADKRNIEELIRWSWDVARKILELLRNG igf1r_binder_01394
DPRHALKLAVEDAKELAKRVGDEDILKLVKKLEELAKKAIDNNDEETLRRVIHLLIKAVDKLIDG igf1r_binder_01395
STDEFITELFRWLLKQALDLARDPKFQTLLKQALTEFNRCYKNNDKECLDKVFEKLNEIFASHGS igf1r_binder_01396
SECFLELLKLFFETGDPIVELLLELLLEAIKEGDEELLRELTELACLLLEGDPRARKRIEELVRK igf1r_binder_01397
DDEELELLILCARAQHPDYEELLEQALKWIKRYDPEAFRRLKELLEELKKRGDPCAKIVLELLEK igf1r_binder_01398
SLPVEKIIREAKKILDELLKRGLISPEEAQRLKEFLKEARKKGSELAARILYRSIEHHRRELSGS igf1r_binder_01399
TATLRALELAFELGDPELLELIIEIRLLLLQGNPEEAKRLVEEAVEIAKELGNPELAELIKLVVD igf1r_binder_01400
SEVERVLRELKKHPDDIRLLILLFALVFELAREDPEEAKKLLELIEKILGDPRLVELLKKVVELV igf1r_binder_01401
SGSGSDYRIAIKIAEKLARKKGDKKAVEILRKILEAADKGELDPQEARRIAIYIAAELATGSGSG igf1r_binder_01402
PEVHKRLEKLQRELTELKKKAQDELCREVLDRVSKLLEEAARKNDEENFEFIELLAKQLIEACKG igf1r_binder_01403
SSVKKKLAELLVRIFQALRNNDEERVKELQSKLKTLVTQYSSDPAAQEALERLKLLERLYKVVGS igf1r_binder_01404
SDEVEKLERTVEKLVKEVCNSGNPNCELAQELLKLLKELLKEATSKENQEFAALLIELLVRNGGS igf1r_binder_01405
SEEEVKRLLHVLLRLRHDDPEVTRLIREIIELLKRDPDKAREVLEELLRLSGSPTLELLLKLLRK igf1r_binder_01406
DDEEDLEELVRKTGDPALKLALEIVRKLKENGDPEEAFSVLTLVQILFFVGADPEEIKKLLEELR igf1r_binder_01407
SSRLRLLVRVLVELAELAIRAGLISPDEVRENLEDARELCERLGDPECKKLVERLERLWRKIMGS igf1r_binder_01408
SDAREFLQKVLEVLECAQRKNDEEVEELAAQAFWLFVHAYARDDEEKLKKADDIVNKLKKKCSGS igf1r_binder_01409
SDELEEHIKRALEEIRRLAERAHIEENKTRLQIIKFLLEVALEEKNEEDLKKLLKLLEEVERKMG igf1r_binder_01410
SVIEELLEELKKIDEELVKLLEELLKEAKERNDKQLLFLIRVELHLLIEGTLSPEQAREIIKFNR igf1r_binder_01411
DEIIKVLIELHARGVPPEEILEVLRKVCEELGVPPEECERVLRLIKEALENGNPTQALKLLFEVE igf1r_binder_01412
SDPEDEHLRELLKLLYELIKNVEDPAAARAIYEIAEFIKDRVDDPTLQTLADLVLTLARQVLNSG igf1r_binder_01413
DDECRELVKEIQELAKKVADTETRAQILEFFAEKLCKELDKLDDPNEREKEKEALRLFKEIAKEG igf1r_binder_01414
DEELLEELKEEAGGSPSDVLYLIIEILSKKLNVPPEEAIRIVIELAERLGDPDLRVLARILLRLL igf1r_binder_01415
SDKNKEVKKILRTLLDLARSLGDPKHYRALEFLVKLAEECVDRNDEICIETVLEVAHLLLKSAMG igf1r_binder_01416
DREEEATTLLKQVEQVAKERNDEEAERLVRLLKELLRKAKEENDEELLKFLLELAIWLARELLSG igf1r_binder_01417
SEEEVRRLLKEAKEKKDPFLLFLALALLVNATGDPRLKELLEEARRLIVEGDPEEARRLLEEALK igf1r_binder_01418
GSDQKELFEKLKKLIETAAKNKDFQTAVELIIRLFQVCRNMNIPEACKEAEEVSEKALELLKGSG igf1r_binder_01419
GSGSGSNVEELIRRLKEIAKRRGDTSLEIAVQIAEFLYRLGNKEAAKQALEAAEHATREGSGSGS igf1r_binder_01420
SGSGSSDEERLKKLLKRCRKAGVPECEIIIQIALWLLQLGVLSEEALRRLQKLAEKAISGSGSGS igf1r_binder_01421
DEEHIEKAVEELLRRGDEETVRTRAQILAFAAKNDPHARRLIEILIRVVKRVNPELARRIEELLK igf1r_binder_01422
DRLLKCVRRLLEELGDPRVLALLRLLERVARAFGASPEDVVRALLERLKKQGDPARELVEECLRR igf1r_binder_01423
GSDWKTAEELLKKIQEEAKKKNDEKLERLATRILKLLQEATKKGDETLVQIVIFLAKSIEEQSGS igf1r_binder_01424
DEREEEFRKIIKWCLEQAKKRNDRETEFICRVLRLLFELALEKNDEELLQLVIRLAEELFRRVEK igf1r_binder_01425
SVEELEEIIRLALRAVPDNRLLREVLELLKECRKRIPPEECVKILLEYVKKKDEELAELIELLLR igf1r_binder_01426
SELRRILRELSHLSPEIFEVVLFLAILELSGILPPEELERLKRLAIELIKRGDFEEVLKKLRELA igf1r_binder_01427
DEEEKKKLEKLFKKLIKILQNAPNPELRFIARVLEFLFRLAKKENDDEQLRELVKAAKEAVELGG igf1r_binder_01428
SEERLRELCESAGLSPAACQILLYIIKALREQLNISPEEAVKFLLERLEELGDPEAARAVRLLLK igf1r_binder_01429
GSDSETVKKLIKKCLEEALENGDKEQLKKCTDKARKLAESVKDPEAKFLLHLILRAIELFLDDGS igf1r_binder_01430
TEILERALELLCRKDPLVCIILELVRELKKRNRELAFWIAVHAYAAVLLGDPEALKRLIEEAERT igf1r_binder_01431
GSDKEELSKALEKAVREAAKENDEESVERLVHFAKILARRDGDEDLERIVDTLLKQLQKKKGGSG igf1r_binder_01432
DARELVKKAAKSLKEWAQKQNDEKVEKTAETLLKQLETCERNNDERCVLRIAVEILFLAKYLKEG igf1r_binder_01433
SQEEVKKTLDTLLTILRRVARDPELQVRAELLATAAKLCVELNDDECIKIALKYLKRLVDEVRSG igf1r_binder_01434
SLFLELAEALERGDKDLVRELARKLVKRQKEAGIPPEFIKQFVRFLVHFLGLPPELEELLRRLVP igf1r_binder_01435
DLKQEIKSLLDKAEKCAKEVGDERILRLIKEAKKLLEEADRKKDEEESFAVLTLAQILLFACEHG igf1r_binder_01436
SSDMSEELKQLLEEIKRCLKEGECSKRLAKALAAIVELAAEALGDDEVQKLVEKVKKFIEKYGGS igf1r_binder_01437
DEVREILREACKIPDPHEFLELVIEALHVAVRLGDPELKRLAEEVLRLLAHDPEKALRLACEIGP igf1r_binder_01438
NLAELVRELRELGVPPELVAQVVLLFVQVHATGDPRLKELLERVRELLKRGNPEEARKLLERILR igf1r_binder_01439
DLEEIRELCSEILGTPPEECERRIRRLSEDLNLPPHHALLLLLIFLAAEVGDPRLEELIELLLKQ igf1r_binder_01440
SGSDKEEEDTVKKIVKEIQEKYSEHEVLWVLLRLALEASERNDEISLDILKKAAEEVAQKFGSGS igf1r_binder_01441
GSSEEKKTEAKFLVELLEFAVEARDEETFRSALEAAEKVVKEAGDEDLEKKLKTLEKIFKEYVGS igf1r_binder_01442
NEEVHRALQKLLKEVEELLKRGADPHELKFLLELVRWLAKQNNDEKVLEQVKKLKELIERFQKSG igf1r_binder_01443
GSDEKVEKLKKQLEDAARKVGDPEVKTLVQILVWLLDLALSLNDEERLRFASELAEREVRKLLGS igf1r_binder_01444
SSDELVTWIIRAIKTIAKRKNQEELVKLAEKAEKEYKDAKKRNDEEKSEKVEQLVFELLLRAARG igf1r_binder_01445
GEELAEIFRELLERGIPPVKVTLRLLEIAAERNDPELERLVKVIFRLDLEGVPPEEITEIIKRLD igf1r_binder_01446
SSLDEILTELVREIAQVDEEQARKILEKLKKESPTIVELLKHAYKDNDEEALRVMVHLMLLARGS igf1r_binder_01447
GSDCEEVEKIAKTAREIAKKLNNENLRLNIAIYEVAARLACRHNDEDLLKELLKAIKDLLKKGGS igf1r_binder_01448
DELLEEVKELLKRDPEKAERLLEEAIERLVGDPHAARFILEYCRFLAGGDPELVVECVLEMLKLL igf1r_binder_01449
PKLLRVLIRLIIRDPDNEVLRLLLELLRELEERGVPPEEIERLLRELVKELNDPEVERLLEEAIK igf1r_binder_01450
SGSGSDYREVCKKAEKLARKKGDETAVAFLEFFLEAADKGILDPEMAEHVCRWAEKELRKGSGSG igf1r_binder_01451
SLEILLRVALLINPDDEAVREALRLLEECKERGVPPEECKKLVLEFLKRLGDPHARQLVELLEEA igf1r_binder_01452
TEDLERAVELLKKKNPRAAKALEELLELLKKGDPLARSALEVLAQILKHQPDPELREVARLIERD igf1r_binder_01453
DLKQEIKSLLDKAEKCAKEVGDERILRLIKEAKKLLEEADRKKDEELSRAVLTLAQILLFACENG igf1r_binder_01454
DELVKAALELFTELVQKKCTTEECKKKAENIAKTILSQFRSAEDPTERAKLFFLAVHLYAEAQKG igf1r_binder_01455
SLDELITRAIKEGNFEEVIKEIIRILKELGKISPAALRYLEELLKFAVKQGNEEAVRSLIRFALK igf1r_binder_01456
SDLREEAKKVVSKAEEVAKKLSDEEKAARILLLALALRAAVEANNEEAVRKLLSQLKTLVERASG igf1r_binder_01457
NLESILELVAKNQNIPPEEAVRELIEILKQLGVASPEELEERLRRLLKYLGIPPEEVERLTREIK igf1r_binder_01458
SAEKRLLEAVCKNPDPSAIEVALQILIFLLEEEGDPELARELRELLELLKKNPEEVRKRLCELAR igf1r_binder_01459
SELLEEVLKRALEENNPTALQILVIFVVSELGLSPEEEERLRELLEKAKRDPEVRKEVKRILRET igf1r_binder_01460
SIEERLRRAVEEGDPRNLRVLIFLLLEAAKDEGNEEEVERILEELLKLLGDPAIEENLRRLRKEK igf1r_binder_01461
SDEEIIELLKRIAEELNDPDLRWVVELLEEALRNGDPHRARALLRLIIRVLGDPKLKELLELLRK igf1r_binder_01462
TQEVLRALRVLFELGDPEVAHVLLRLARLCAEEGDPRLCELLKRLVELIKRNDEEELKKLVEKIR igf1r_binder_01463
SGSGSSEEAVRRIIEKLAELGDTEARNKAIHILAALTAGELDEEEAKRLAEEVLKEAQSGSGSGS igf1r_binder_01464
SDLEKSACETRLQIILALAELQNDEKVVRLVRRVITEARRKNEDCREAVKKAKSVLETVQKELGS igf1r_binder_01465
SDESKKIADEVKKTAEKLIKNGNKEEAEKLLREVLEKAAENNDDKLLHLVLEVLIEVARLAKSGS igf1r_binder_01466
PPVERAKKLARELGDPELEEVAEILLERLERDPNDEDARLAVEFLLEALEKNDEHLLRLFKRVIK igf1r_binder_01467
GSGSDELERLVEILLRCVQRGLCSAEQFEKLLRLLLEIREGKLSDDQREKVREIIERILRKGSGS igf1r_binder_01468
GSSRTEECSFAIKTLLQIALRAGLIDPDEVKKLKKEVEKLRKKGDWKQCKKLLEKIAEEVQRRGS igf1r_binder_01469
DVVLRLLIHLAAEGDPRAEEFLEIIRECLERGVSPEECIKIILELARRLGDEEIVRLAEEAERLT igf1r_binder_01470
NLALRIIRLLAHALEIAREKNDERLLRLIEESHKNAREAAAENDEEWLRHNLRIARKILEEARSG igf1r_binder_01471
SSDNEKVHRILRELLEIAERKNNPELRELVLRLAILFRSAIHHNDEEALKKIKKKVDTVRKQAEG igf1r_binder_01472
SEELEKRLRECLERGDERCVIHLLIQLLREAYERGNEEEIRRLVRELLKEFGDPLLRAFLRLAED igf1r_binder_01473
TEEFRREIERRVKEGDPHALAALVILAALEAGGDPEKAKEILERLVKELGLPPEVERLLRELLEH igf1r_binder_01474
SCERELLELAVELPPEVLRILTEIFHELQKRGIPPEEICRILIELLRKAGGDPELLKRLAEELLK igf1r_binder_01475
SDEDVDKTLETLAKLAHEAAQKRDDDKLETVKRLCDKLWKKYPTENVEFIVLVCKLLVESAKRGS igf1r_binder_01476
DEEEELKKLAKELLKRGVDPEEVVEILLKLARELGDPRIVFVAELVKWLLKFNPETAEFLLRALG igf1r_binder_01477
SSPDEAKKCLQEAEKLARKQNDEFALALVRVLKRLLEAAKKHNNKDLVDFVYEACRRLLEELQSG igf1r_binder_01478
GSDPTEALRLVILVRLLASEKNDEELQKEAHTLLHIVAEAAENNDEEKVKEVIKRAKELAEKSGS igf1r_binder_01479
SDESEEIAARVCIRALALEARGLKEEAKKLLDTVLEKAKKNNDEKLYKNVERCKELVTEMANLGS igf1r_binder_01480
DEELEEIFREAAQLAPTPEVVLVIVWLAIELARTGDPRLKELLEELLELLKKDPEKARELAERLY igf1r_binder_01481
GSDEEELVEKVLHILAHAAENRDKEKVKEAKKLAEEVIRKATNEEVQRNLEFARLLAHLLIELGS igf1r_binder_01482
SKEEKARELARKINDPELEALVEALVRALKLGDEETLKTLEQIARYIARVNGTEEVLEEILRILK igf1r_binder_01483
SEQILRACLAIILQAGFPPEYAVRVCLELAKDNGDPEIEKIARELLELLENGDPRVREELEELKR igf1r_binder_01484
GSDELENLALNVAIYLLACLALGLCSPDDVKKYREKVKELRKRGDKDEVDKIRRELRERLERHGS igf1r_binder_01485
GSSETEALSFAIKILLRSCLHHGLCDPDEVKKLRKEVEKLRKKGDWKQLKKLYEKIREEIERRGS igf1r_binder_01486
GSPEALAQILIWILQLCLKLGQCDPSQVKRISSLLKEAAKKNDEDTLKELRKQVREIVQEALKGS igf1r_binder_01487
DLEEEVREICERLLGNPTRCQILLFALKSALELGDPELLEFLLKYIEELLKDPEVVKLLRKILEK igf1r_binder_01488
SEYLEELLRLLKRDPEKVKELLKELLREAEERGDPRLLILLRSLLHHLKENPELAEELLKLLLEE igf1r_binder_01489
SNLAEIALRCLQEAARLAEEVNNEELQKLVEKLFLLLVQAFNKNDEDLLKKLVEKCRKVRKKASG igf1r_binder_01490
SECIRELLRVAKELGDEAARTLLQILLWILELGALSPEEVLRLVLEALRRQGNEELVRLAEECLK igf1r_binder_01491
TDSLRSLIKLLLEQGVDPEEVVRLIVAKCRALGFSPEECIKIALELARELGDEEVERAAEKLLKK igf1r_binder_01492
DLEERLEECLREIEKTNEEVAKILRELLEEAKERGDPQLATRLFLLCALFYVNPEEVEELARRLK igf1r_binder_01493
SGSSKETALQILEYILKRAEEDRDQETLELVKKLAHEAASRLNDEDLLKYLQKLIETVQKRMGSG igf1r_binder_01494
DLARLLLRLAQLALEAAKLIEDEHELRRFEEIQEHLFKLFSDARSEEERERIVRASKELIDRVLG igf1r_binder_01495
PLEEELEKALKEGDPRKLIRLLIELLHELLRRGDEEKVKLVQLIIELALEGNPEEAEKLIKLLQK igf1r_binder_01496
GSGSSEIEKKLRKLLKKARDQGNEAARRLVEIAIELYRKGEISPSSAEVAAQIAHQALRNGSGSG igf1r_binder_01497
SDDEKFEKLSHKAFQCAFRKRDEELSQLVTELQVLYFLARNHNDEDTTETILKLLEEVLKRCESG igf1r_binder_01498
DEEVVERLVKELGLPPEVEELLREVLELCKELGVPPENCEVALRILAIAARFDPEFVKEIIKLAP igf1r_binder_01499
DELALELSQLLLELGNPEAADVVILVWFEVIRKGLSPEELSRLIEKLLKELGNPEAVELLKRLEK igf1r_binder_01500
DPTSKKCKKEIKKVLKLFKKGKIDPAEALRLLLWLRALAQEIGDEECVKLAQKALEIIFKALESG igf1r_binder_01501
GSDPERLRLLRTAIELLLRLVTDPTAKELVKRALELAEEALKKQDPTLEQKAEELAREAAKIQGS igf1r_binder_01502
GSDVTKALRCSIWLIILASELNDEDLERFAQHTLHLLVEAEERNDEELIERIIRLCEEAIRKAGS igf1r_binder_01503
DEEVEELLREIYKVNEEAATRVFEAVLAVLLGIASPERVVELIRELAEKFKDPLVEKIAKLIRKK igf1r_binder_01504
GSDERRAHLRTFRAFLEFFVSQNDEEAVRHLVENAEKDAEELKDEELKKLVKKAKEIIKKLSGSG igf1r_binder_01505
SDEDTKISKQAEKILDTLLSKCTTEACKFRALLLATAYVLFEVRDLEKAEEIARKLEELFEKKQG igf1r_binder_01506
SLEERVRELLKEAGVPPDAIELVLRLLKELLEQGDPEAAKAFIRLVVHLVGAPPELKELLEKILK igf1r_binder_01507
GSDEEKKKIEKELETLVEKALKRDPRAAKFLVEVALFLAKDENDEKTYEAAKKILEKIKKKGGSG igf1r_binder_01508
DEDKKVEEILRELLEWVFRVRDEEAFRIVVELWRLLQEAEKNNDEETKKKVLEKAEKLARKLISG igf1r_binder_01509
SKLERALEILLKKTGDPALKFFLELVEFLLKEGLLSPEEILEFIKQALEHLGNPELAEELERLFK igf1r_binder_01510
SEEEVRRILIELAIEFADDPEVLRLIEEILRLLTHDPDKAREVLEELLRLLGDPRLEELLKLLRK igf1r_binder_01511
SEVQEVLRILAELGLVTPEILRILIIIAQLLAQGDPEARKVVRLLLEAAKRGDPELVRELLERFQ igf1r_binder_01512
DLEEQVERLKKQGVPPAVAVFLVLLYALMETGDPRIREALKIVNELFEEGNDEEVERLLKRLEEN igf1r_binder_01513
SEEEVEELLERLLGDPFRAELVLWLIKLLKEEGDPRLRESVEFFCEFLLGDPELCKKLLKIVEEG igf1r_binder_01514
SEEELKRLLEELLKEGNCLLAAMLARIVLEDLGDPRREELRKLLEEALEKNDPELCERLVKSVLK igf1r_binder_01515
DEEELERLLKKLGVPEEVIELIKRILKKLKEEGNPYLVRMVEQFIRDALERGDPEAVELAVRLLH igf1r_binder_01516
SQELIRRAIHLALELARKAREASREEERRELKTLAERLQEAMENNDEELLRTIIEEIEQTERERG igf1r_binder_01517
GSDCREVKRASTLLKQVRKKDPRLQAIALLFIRLLQDACKDKDEEFIKRVVTLATEFIKEAGGSG igf1r_binder_01518
DKEVLEKLLELLKRDPEEAKRLVEEALKEAKERGDPEEAFRLELVLWLLKEDPRLAEDFIRAHVK igf1r_binder_01519
DEEIKKLLEELLGNPDLARFVIMALRICKHLGIDPEECLESVIRMLRELGDPEAAEALELILRRK igf1r_binder_01520
SIIEMLERFAEDQGDEELRKLLRLVKELAKRDPEKCKELVEKLAEELGLDPHLKHMLKVACEAIG igf1r_binder_01521
SDEELQTLKRIVFQLLVKAIRNNDEKSVRLAETALHLLAEALHADEEQQKKLKTLVKQLIKKIKG igf1r_binder_01522
SDEVEEIAERVLRTAQEIVKSGDTERARRFVLEAFEEARKNNDEKLAALITRAQILLFQFINRGS igf1r_binder_01523
SDIDEKFEELYKKCKESAERKNNDELRTLVQILYRSFEHHDRHNDKEAKRHIVEALERLCSEADG igf1r_binder_01524
SRTEEIIKEIIELLRKSGDPRLRILARSVEHHLKRDPEEALKLLELVLRELGDPELLRLVEEAKP igf1r_binder_01525
SDEKLKEVIHLLLEASQAVREGDSDKVKDLVRLLEEVVKSHPDDDSARFARRAIELIRKELKSGS igf1r_binder_01526
DEEEVREIAEKLGLPPNARFVLFAALLALKYFPPEEVEKLIEELVKDLGLPPEVEELIKKAVKRT igf1r_binder_01527
SGSDERLEDIARRIIEISRKATEDEFLNRYTEFLAKLAARDNDEETLRRLLKLAEELWRLLSGSG igf1r_binder_01528
SEVEELLELLRESPELSREVSRRVEELLLRKGVSPREILRIILELERAVERNDEELLKRLLEEVR igf1r_binder_01529
DEHVEELKRRAFQLLLKLSRQDDPRAKEAHKLLREAMQLAAHASSEEEKRKIIETALRKIEKLSG igf1r_binder_01530
SEELKKLLECILEDPDDEECKERLRKLLEELLGDPASARFALEYLEFLIKEDPRRAKEFLELLEK igf1r_binder_01531
DLLRLLKLALELGDEELVEVLILILRAAADLPPEEFREVEELVKELIERGDPKKVKELAERLIKK igf1r_binder_01532
SDEDTLKEWVIRFQLRLSREAKSIRERIESLLHSARIARELGLSEEEIAEAIMIALELWERIANG igf1r_binder_01533
SDEDTKISKQAEKILDTLLSKATTLEELAEACAIAIRYVEKLVEDEEKAREIALKLFELCAQLFG igf1r_binder_01534
SLEEIVELIVKELGLSPTARQILEYILRWCTEHLGDPKECIRFLIEVAERLGDPDAARVLKKVLR igf1r_binder_01535
SLEELIRELFEKTGDPDLLAALLILSAAKLLNDPDILEEIRELLERVLRGELPPEVVRELLRKVT igf1r_binder_01536
SAAKKIVELFEELRKRGISPEEVIRILLKLAEEEGDEQIIFLIRVLLVILELNPENFEKALELDK igf1r_binder_01537
SEEEWKEELKRLKTFAKRAAKDEEDRKAAERLLRLIEEAVRKGDEKAARVIIQILKAHLKHILNG igf1r_binder_01538
DPEKIVKTIEKLVKTAKSLVHDPAAREALERALELAQEASKNNDEELAKNAEDFVRYILELVQQG igf1r_binder_01539
SFEDAEKILTTAKRIVQEVGDEHALEALKVAERAVTECIKNNDERCVKLLLAVDERLARSAKKGS igf1r_binder_01540
SSTEIVIQILLLLLRRDPELAVRFAKIACEWLGDPKCEEVARIIEELLKKGVSPEEIEKIIRELL igf1r_binder_01541
GSDDESTEWAQHLLERAEEAIRKNDEDLLRHLLKLLEDAFRKCKTNLTCAAVFLAIFIIRLLAGS igf1r_binder_01542
SLDEVEEELKKCVNDPHARTLIQIVVFLAKLENLSPEELLKLLERLARESGDEELLRCVKELLRK igf1r_binder_01543
GSDLREELLRVSVEAMFAAAHKDKDTAKSLVKRAEEICRKIGDEEACRAVEWVKEIVDLLTSGSG igf1r_binder_01544
SGSGSSVEECARRAYEAAERKGDLEALHKQVRILIHWAQGEIDSSQASTRCRRILKKLRSGSGSG igf1r_binder_01545
SEEEELEELFKKDPDEVLEILIERLKRRGLCSPRRLELLETAARLALQLDPRLVEEALKLILRLC igf1r_binder_01546
SEEKECREIVKKLEEFARRKNNREIKWVVEIIKWLLTDAEERNDEDLVRRLCRLAAESAKRLISG igf1r_binder_01547
SDLEEIAEKVVRLLKELKDKVPDPELSFLLRVEAHVLELALRLKDEEEVERLIKLAQKVVKSIGS igf1r_binder_01548
STEKEKHVKKVCKEVARLMGLLTPEAKKVIEELAEKLVRNGVSEEEAAYICFKFLLILLARSRGS igf1r_binder_01549
SNCEEVKKLVRRVEELIKKGELSKDQLRALLFLIKLAVEFLGCDEARELVKKLEELIKKLEKKGS igf1r_binder_01550
SSEKVKKDLKRYVKEVAEKLGLDEIAQHFAKHAAELCAERGVDPTECKKILEQRLRIIKLILKGS igf1r_binder_01551
SEEEELEELFKKDPDEVLEILIERLKRRGLLSPRRLELLETAARLALQLDPRLVEEALKLILRLG igf1r_binder_01552
SDPRREALREVFETLKSLLTKIDNPEEKKKAQKWAEKVLQEAGVDPRVARFLVEVVAHLADELQG igf1r_binder_01553
DISELVHELLKLLPPEEARKSLEFLLLLLELLGDPDKAEVVRKAIELLERGVPPEEVKKILEELE igf1r_binder_01554
SVFRESAEELLKEGNTSALRTLVQVLLFLVRNEGDEELSKLVEEVLELLEEGDPEEAAKLLRRIG igf1r_binder_01555
SKEERVEELLRKLGIDPAAVRFVLEYFKFLLKRDEEAARENLALAIAQDLKVSPEEAERLVREVT igf1r_binder_01556
SPTEAIEAMLRFIKRSAEQFGDKKVLDLVKELTEKLEDAKKRNDEEKQKKIYKEVEKVFRIALRG igf1r_binder_01557
SELDELLELLERDPDDEDVLERVVRLLIEKLGANPIAKRALKETDELALKEGDLEQVRKSIKFLG igf1r_binder_01558
DEELLELVEEICEELGNPEVCLRFRILVRSAEHHKDPRFLEEAIRLVRELLGDPRVEELLRRLRK igf1r_binder_01559
SEELRELLRELAKRDPLVSRLLALLMILAHLGDPRLREELERLIEELKKKDPEAARIIEEVLRET igf1r_binder_01560
SVIVEALLIFLERGDPDQARKLLEFVLHMARDLGDEEFVRLVEELKKLLEEGDPEKAKEVLKRLR igf1r_binder_01561
SALEVFIEAAKRLGDPVAKLLAEALEVLRKKDPRLVEELDHEAFRLLIEGDKERVKKLVKELKRR igf1r_binder_01562
GSDVHELARHLFRLSEEAARRRDEDLYERLFRLLIRLAIRDARVAELVHHLLRLSDEIWKKILGS igf1r_binder_01563
SLEELLKELLKLGTPCESVLLFLLVFLRIQGKFSPEEIEELLREAAKKVGCPPEEVEKVIEEFKK igf1r_binder_01564
SEVEELLEEALRRLGVSPTAIQILVALLEFLLRNDPEAAQYFIEQLIEQFGNPLLEEALRVLRER igf1r_binder_01565
STHLKLAIRILKRSFEHHVKAGEDPRDAEQFVRLVEKLAKKVGDEEVKEVVKELRKRLKELKTGS igf1r_binder_01566
SDLELRIAILIRSIEHHAREKDDEKLKRIAKKLEELLRDAAKKNDEEKLRKVLETAERVAKRAGS igf1r_binder_01567
SLEEELHRLAEELGDPNVRVLVFLVLFVLKQRIDPEEVEKLIERLRELLKKDPEKAKELLQRLIK igf1r_binder_01568
DKKEWKRKAFQLALRATALDPDPRVEDKAEKLLRLLLEAVENNDEDKVRHILSLLEELWRKVKSG igf1r_binder_01569
DALESDLRILWEFLKRLLENARREEERKLLRTLLEFAEKALRSTDEDQQHRDAHWLFKILLELFA igf1r_binder_01570
DEEEIEELYERLGDPCLLAALFAVAMAKFQGNPELAKLVTEAAERVFRGELPCEVLRELIQLVLN igf1r_binder_01571
SLEELIEEIIKKLGADPALERAVRNAVEALKRGDELALRILLRSLRHHCKTDPAACELLKVLERG igf1r_binder_01572
PLLDEALEFLSRVDPRAKKVLELLRELRKRGISPEEALKIIEKEIEEEGDWKLRFLLHSLKLALR igf1r_binder_01573
SVEELEEIIRLALRAVPDNRLLREVLELLKELRKRIPPEEVVKILLEYVKKKDEELAELIELLLR igf1r_binder_01574
GSDEKVEKLKKQLEDACRKVGDPEVCARVRFLKEALEWALSENNEESLRALSEFAEKIVRKLLGS igf1r_binder_01575
SLVVEIILLALRLGTLSCEELVEYVRLAVRILGDPKARELLELLEEAVKRNDPELCRELLERLRP igf1r_binder_01576
GSDEDEERVELLKRALDEAAKKKDQESLKFLVELARWLAKEAGDPKVEELLRKVITKAQKKVSGS igf1r_binder_01577
DPRKKLKELVDRAKTLAKQVGDELLLFLVEALERLAKKAIDNNDEALLRFVEELLRFAIEELERG igf1r_binder_01578
DEELLELLEHLARLIPDPELARILIFLALLLASGDPRAREIAELVLELAKENEEEALELLKELVE igf1r_binder_01579
GSSEEDKIQTLIDEVRKAAKRLNPDDELVKEFESNAQELVDRCSSQECAKRQLEFLLFLLDFIGS igf1r_binder_01580
GSTEEVKKEVKKIIEELERRGVSPEEIEHVVMRYLFECLKKGKCSAEEAHEVARWALEFLEKRGS igf1r_binder_01581
TEEIKELAEEILRKLGISPLFVEFFLRDIEELLKEDPKEALKDLLWLVRSYNDPDLERLLERLLK igf1r_binder_01582
DEEESEKLKELLDKDPAEAFALLLKLHLELNDPELWKLAHLLAHLMLDDPEKAVELLKELLEKLT igf1r_binder_01583
SSERDKLEELAKKLSEKAKRKNDEYAKRLADEALKILQEAKKKNDDEAVRTVRTRLQIVRFFVHG igf1r_binder_01584
SDEIEELSRHVRKLATKASRVDPSYKESLDFALELLEWLKKAGSPSAKLIAEAVEEDARKAIGGS igf1r_binder_01585
SSFEVAEDLIRYVEEVAEKLGLDIRAATRAQILAFLLAAEGVDPTQAKRILEKVLRTIKKRKSGS igf1r_binder_01586
SPHTEIIAILIFIRADCLQDGDKKCLDLVKELLEKLRDADRRNDEEKQKKILKEVRKVLKIAERG igf1r_binder_01587
DRLLQLVLHLLLELGNPEVLQLLIELRIEATQRGLSPEEVVRLLLELLKREGDPARELVEEALRR igf1r_binder_01588
GSSPHEAFRLLLQAEEIARRKNDEELEKKLQKLARLLLECLLEGDKDCLTKIERLAHEIYKKAGS igf1r_binder_01589
SELLELVSELDKRGLIPPELLQLLFLVIVLLFRTGDPRLEKLLREALELAKRDPEKAREVVEKAA igf1r_binder_01590
GSQECKELAEELLELAVRAFRNNREEEVEEAIRRAEELLRKCDDERSRSLLLLALLLARLLRGSG igf1r_binder_01591
DELLERAKELVKRLNPEVKEELKRIERIIKENGLPPKQEIFLLALLLHLLGNEEALELARKAFRK igf1r_binder_01592
SEEAKELCTRVLGDPELCRLLIEALEEALKNNNEAMLRFLREYIEFRVGDPEVAKRIVELLKRDG igf1r_binder_01593
DHRVQIVLFLAKQVPDPRLREAAKELRERLERGEISPEEVIREILRLLEELGDPELVRAVRLLLE igf1r_binder_01594
SSRQSELLKELLELIKRLLKEGFLSNEAAKFLARVVEWIARDLGDDEVQKLVEKVKKFIEKYGGS igf1r_binder_01595
SGSSDKLDKLYKRAKECIERLGDPAYQRALEQLYRNAKETGDPRYIRAVRFLAEVCEFILRSGSG igf1r_binder_01596
SEEEELEELFKKDPDEVLEILIERLKRRGLCSPAVLRFLEEYARFLLREDPRLVEELLKLILRLC igf1r_binder_01597
SEEVVEKVVELVKRVDPEQAKFFKELLEFLLRDGNKESVEELIEFLLKELGVSPEEIKKLREELR igf1r_binder_01598
GSTREFASRILIRSIEHHVEANDKEAVDFALKFLKKMAKKVGDEDVLRTAKKLEEDARKYLSGSG igf1r_binder_01599
DEKEKELEELLKRLKEGDPEAKKRLKEICERKLGDPVNCRVILWLVEFALRVNPDVAREVLKEAG igf1r_binder_01600
DVEEVIKLAEELARKLNDPALEIFVRAAKELLKHDPKSALIALQIVAWLAGDEELRRLVRELDRK igf1r_binder_01601
SDEEQEARVRFLKELVRFAAKQVNNPEVEKTLEKLLEEAQKKATSLDELSKLLEKLLRIALELAG igf1r_binder_01602
SEELKKILTELKKKATKALRNNDVEKVLEVIIILARIADEAQTPEVRETAERLAQTLAELRTQGS igf1r_binder_01603
DLEEEATTCLKQVEQVAKERNDEEVRTLVQILRFALRSAKRLNDEEALRFALKVAIELCRKLLSG igf1r_binder_01604
GSGSGSSLKEEVKKIKKTAKKLGDSRLRFRAELAEWALKQGNEELAKQLIELARKIIGGSGSGSG igf1r_binder_01605
SAEELIEKVAKELGVSPELIELAKKLFRELRKRGIDPVKVAMRLLELAEELGNPELYEVLLLVAA igf1r_binder_01606
SLDEYKKKAEKLLQDARRVIRDPELEKLVTTLVEQVKEAAKNNDEELVHRLLLLIHIIIHAERLG igf1r_binder_01607
SDLLEIAFICVVEALELAQEVNNEELKKLVRTLLELLREAVQKNDEDLLKKLVEKCRKVRKKASG igf1r_binder_01608
SPDRHVEFAYELLKWLLEELKKKDPETASKLEREVTELLRKCQDPRQCTDIAEKLLHKVAKINGS igf1r_binder_01609
DEVLEELKKEAEKLGNEELKELLELAYRLLRKKFPPEVVEFLLRVLFIAFKANPEDVKRAVELAP igf1r_binder_01610
GSDRKEVEEEVHERVETALRNNDPDTAKKVVDDAERLAKELGDEELKTLVQILRFAIETAKGGSG igf1r_binder_01611
NLEELAERLLREGDPEKLKLFVALLVWLLKETGDPELEEVIRLVEELCEKLGNPELCELVRKLLK igf1r_binder_01612
DVEELLEELLKRLREEGDPLAIIVEIILRLLEAGNPETAELLLEIALELAGDPLVEEAIELLRRK igf1r_binder_01613
DETVETLLRQYTELVQKKCTTEECKKHAEELARLILEAFRSAEDPAARRFLKEYAEFLWREAQSG igf1r_binder_01614
SGSDTQTLIKIVTDCAREVIKRVQDEELQRAAKILAELVQKERDPALARFVSEYCRFLLKETGSG igf1r_binder_01615
SDIVEIVERAAEVAIKVANKQNNEEIVKTLQTLIKQAKDAKKNNDEETLARIFWAVVHLYSRVVG igf1r_binder_01616
SEESCELVVKELGLSPEIEELCRRIVEKAKRDPEVAELLLEILVALQTGDPRLIKKAEELARELG igf1r_binder_01617
DVVEELERCLRELGVSPEEIKRIKEILEKLTREAGDPDQALLQLAALALHEGDPKLQECVARLAR igf1r_binder_01618
TEFVRLLLQLLAEGDPRLKEKLKELLERLLRRNNPEFEEIKRQLELLSEFDPVVRELLKILEKLE igf1r_binder_01619
DEREEIRRLLRLLLEGDPEARERLQELFRRLLRKGDPRYHLLLQAALLVLEGNPEEAEKLAEELG igf1r_binder_01620
SDAKDATDLLAQALMLVWHLGDEELRKEVRRLHEELQEALKKNDKDLLDEITRQAEELLKRIKSG igf1r_binder_01621
DELAEKLREALERNDEELLKRLIEEIERLIGDPKERRALRRALEAARKDPVAVQIVAFLVRSVLH igf1r_binder_01622
SDLEEKCRELAKKIKEVLDKNDEETATKLRNAVIHLLLEAASNPDPHFETILKICRDLLEEALKG igf1r_binder_01623
DLEEELKKIKKKLEELKKKAKDPEAQKELEKAKQSADEAVKRNDEEEFRAIRTLVQIVAFLATSG igf1r_binder_01624
SKEEEARRIIELLSKLAGDPKWAAEMALLLAYILNDPDLLRLLKELATEILGDPEEVKRIEERLR igf1r_binder_01625
GSGSDEVTNCAAEVAYLAAQKGDEEALKEVRKVLELLQNGQASKEQAKKICESLARRLKSGSGSG igf1r_binder_01626
SDTEELVKLAEECSREVAETDPRLLEIVSELLIELAHLLAQAQNPEQQKKIAKKIVEICQKLKGS igf1r_binder_01627
SSESEKIERELRKIARCVREGKCDPDQVRELLRELEERARKIGDRELLLAIEILKTIDEQLLRLG igf1r_binder_01628
SEVLEIAERVLRTGDPRLRERLRELFEEAAERGDTELAALLLLLDLALRHGLPPEELEKLVRLVK igf1r_binder_01629
GSGSGSDVDHLIRLLRHTLKRHGDFVSRVAIFALELAKELGDEELLRHLAKLAEEDLRRGSGSGS igf1r_binder_01630
TELIEHLLELCTRLTGDPEECVRLVILAARAAGASPEEIREDLREALTRLLGDPEEARKILERAE igf1r_binder_01631
PDIEFLVELALWLAKEASERNDKESIEAVKELVKEIEEKAKRIGDPHAKDLVSKLKEKVSKILSG igf1r_binder_01632
DEAAKVLRIIVRLVLFASEKNDEHAERVAHTLLELVREVEENNDEESLRKVLKKAREIAEKLISG igf1r_binder_01633
SDEREQLETLAQILSFGARLQNNEEAKDLADKALKILQEGKKKNDDDLVDKVRKILEDVQRKLRG igf1r_binder_01634
GSSRETLQQIVRWIVDRALSRNDPETARLIVEHAERLAKEEGDEELERLVKSLKKKIEDFKGGSG igf1r_binder_01635
GPLHLARLLLNLGDPDAFELALLAAQCYALGDPDCLRELKKLLEKLLEEGRVPPEAVELVENVIK igf1r_binder_01636
SDEDEKLLREVFQRYVELQARRVDPKQLYEFVKRVLETLRKIGATLASELAETLLRDLEKLISGS igf1r_binder_01637
DEEWKKTATEVIKLLEEAARKVDDEDTLKRLIELIILLEQAIRRDDDDTLKELIEKAQKVVKKYG igf1r_binder_01638
SEEEERLRERLERLVGDPEVAKEALELFRELKERGIDPASVVLHVMFEIRKKNEEEAEAVFEALH igf1r_binder_01639
SDKRKFALEILLRSIKHHLENNDDEAVEFLSKFAKKLADDLKDPTAEEFKKRVDELVKKAKDNSG igf1r_binder_01640
SGSSKEDAEKLLEKLVEAARRNDDETVTKLQQLIDEICKKEQDDNVCFLALLAEVLLRSLKRGSG igf1r_binder_01641
NDLLRRFRKVLEKLLKIVRQAKKDPEKAKTLVSRIIEEAQRKNDEVVLLIAETAKRDIEEIEKSG igf1r_binder_01642
GSSEETITRCYKDAKKKAEDKKDEDLKESVEAAKLLLDEAKNVDDEARKRFAEELAEWLCKLVGS igf1r_binder_01643
SDDEAVERAYRIVQKLAKEINNPELEKIATKAVKLVEEAKKKNDEELLSTARLLLIEVIIHAASG igf1r_binder_01644
DERELVERAIELAKSPDPRDREKVEELIEILERLGSPAVFLARMALEAAREGDPHLLRLLKRIVS igf1r_binder_01645
SDEELLEELVKQAVEEGDEFALRILFLLLELQLGDPRLAEEVLRRLLEKAGVPPEEVERLLRKLR igf1r_binder_01646
SLELFSRACKELIPDPEVRKICEELIRRLEKDPHDTEVFEALLLARLALSEGDPELAKEALKKIH igf1r_binder_01647
DDLTAVKTMAQILLLLARAENDEKVEKTAETLLKQLETCIRNNDEECTDKISKLIKDLAEKLLRG igf1r_binder_01648
DAREIHRLLEELGKLSPEEISRIVFLLARCKVQGTEEECLKELIERLRKKGNPEAAKIIERLLRK igf1r_binder_01649
GSDDRDKIETTVRQLLKEAKEKRDPEVVFEALRIAFEAYIELNDPRIEKVLEYAFKVFEEVKGSG igf1r_binder_01650
GSDVEELHKHWKSLIDEARKKKNKEVLDTIIKQLEKLMRKSNDIEKIRALVELIILAVQAKRDGS igf1r_binder_01651
SAEEVIRSALEAGNHEFAVRFVFHIATLFFGDPREAERDLRELCERVGLSPEECEEALELARRLH igf1r_binder_01652
DPSKEAKKLLKKAEECARKLGDEELKTRVQILLYILEVATRQGDEETLKRLRKDAKEVLEQCESG igf1r_binder_01653
SEELEEILKLAKKLDPELYRALEELKKYLEEAGSSPEAIISDLMVWAAILGDPEIARLLEELLQK igf1r_binder_01654
DEEAEEVAERLEKLPPEEIRKLIEELRKCLKKGDPECILILFVALIFAALLGDEELERLVRKALD igf1r_binder_01655
SIEEELREIAKKLNDPAVAVNIWLAIILVRERGLSPEELLRLVLEALRDAGNPEAAELVEELLRR igf1r_binder_01656
DEELEELLERALGDPEMAKLILELIKIAKELGNPKLCEWDVRFLVLFLGLPPEAEELLRKVCRLT igf1r_binder_01657
SLEEIEELLKRLGDPNANNLAVNLWALLQQGIDPEEVLEILKKIIKELGDPELLKLLEKVEKEVR igf1r_binder_01658
DLARLLELLLRAGATPKLILLVILLLERLKKRLDPEEVLETAIRLLREEGDPESARIVEILRKLH igf1r_binder_01659
SREEEITEWFEIVLHIALELGDPRVAELARLVAEVDQLLKEGKISEEEARELIKRLTEKAKKLMG igf1r_binder_01660
SSRVDEWRKRIEKLLNKLKKLGKLDPEAIEKAEEAARHLTKEGDESAAEVLWQIVKFLVDAYGGS igf1r_binder_01661
DLEEEIERVLRELGVDPAAIKFFIELVEFLLKEGDPEAAREFLEYVLRFAGVSPELIEELKKLVK igf1r_binder_01662
SDEELEEILEELCKKSPVACILLKVLRELRERGVPPIRIWAILFRVAYELGDPEVLEVILRLAIK igf1r_binder_01663
SELEEIVEELKERGVSPEEILEIILELIKKKDELRARFIEEYVRFLLEEGDISPEELARFAARAG igf1r_binder_01664
DEEEIEKVLREAGVDPAAIETLKELVEEVRRGEASPHRVEALLRLLIRVFGDPRLRELLKRLREK igf1r_binder_01665
DRARILLRILELLERDPEKAKELIEKLCREVGVSPEECEKILKLVEELLKRGNPTEVLELLLEVA igf1r_binder_01666
SGSDEDELRRTCEELLRRALEAEDEKELRTLQSLIEEILRKAQSEELRFLCRAALLLVRLNSGSG igf1r_binder_01667
SEEEKIRELLKEAGVDPRLVEFLLRAIKESLERGDKESQEIQIEFAAHILGISPEVLKRIRELIK igf1r_binder_01668
DVELLRKAVELAKRDPEKARELVERVKKEAEELGDPRLKFRAELVLWFLELGDPEAARDLVKHVP igf1r_binder_01669
SEAQEAFRLLLQVHLLLWENPNNEEAKKLYKEAVTIAQKVIKKLKDPLLQELLTRLIKLASSLSG igf1r_binder_01670
DLEEEATTCLKQVEQVAKERNDHEVRTAVQVIRFALRAAKELNDEELLKQALKVAIEDCRKLLSG igf1r_binder_01671
DAVERFLEIALRIIGDPKIRELLELFRRCLKRGIPPEECLKILKEIAEERNDPKLRQSIYLVLTL igf1r_binder_01672
DLHEKLMRLAIKLLALALRRNDETLRRQFRELLETAETRLKQCEDPELCKKIIKEIADTLEKLVG igf1r_binder_01673
SSEKAERLAKKAEELLKKFNDPRVSQALTLVQIAWLCLELDPNDELCKELVETAKKLLDEVHGGS igf1r_binder_01674
SLEQELLRLAVELPPEVLEILLECFQELRKRGIPPEEIARILIELLRKAGGDPELLKRLCEELLK igf1r_binder_01675
DEELERVKKLLEENNDFELLFELYMLKDALKLGIISPEEVEELTRLIERALEDPEVRKEVHKLAA igf1r_binder_01676
SDDEEELKKVLKLIETAIKRAEDEAEQRQLRLAYEAIERLLQNNNPEVKFIARVAKFLAEEVLGS igf1r_binder_01677
TLLRLLRLLLELGDPDLVECVIEVARVASERGNAERLHEIARELLELLKQGNEEEVRKICEEVRK igf1r_binder_01678
DPVEALSRDAKNAIELLEELGLLSKEELQKWKEIVRKLTERGDTDNLFEVANRIIRILIELIHSG igf1r_binder_01679
GSPEEKERIKKKVETLLRQCEKKKDRELCIHIVLEAAELARKVNDEELEKYVSTLAEKALRNIGS igf1r_binder_01680
SGSSERLKKLQEKIERLLRKAGISEEAIRLIQHLLEEAREQSSEDHAEELAKLLIKQLKKHGSGS igf1r_binder_01681
SDEEKEKCREILKKILRTAVDLNDEKVFQLVVRVIAEALRRDEDPCEAVKKAKSVLDTVQKELGS igf1r_binder_01682
DEELEELLREIRRKNPMFVTLAQILQYCYRRGNCSPEHVERLLRELAEELGVDPELLEKVVELIR igf1r_binder_01683
DDFEQLVRICVLIAEVPPEECVKFLKHLAEDLGDPDLERAAELFRELLERGIPPEEVIKIVSKLQ igf1r_binder_01684
DELEELLEKAVRTKDPRLLIRLILLLAHLLENGEVPPEEVERLIEELEKKLGDPEISETLRDAVK igf1r_binder_01685
SSQLLAEVVRLVIEAIIAILRGKISPDEVRELLERARELVERLGDPAAKLFVEILERLWRKIMGS igf1r_binder_01686
SEEEKRLRELAKLGSLEALFRCALILLKLALETGDPRLHELAHLILQAAADGDEDLVRELCERAG igf1r_binder_01687
SLREEVEEKLRRLVPDPRLVLAVALLFWLCLQQGLPPEECLKRLKELARENNDPDLERAIELLER igf1r_binder_01688
SPVEVFSKDAEKLIRILEKLGLLSKEELQKWKEIVRKLTERGDRRALIHVILRILQILRELERSG igf1r_binder_01689
SETEELLREICERFSNNPVHVVRLLAELLERLGDPKVERVLRLFIQLVAEGVPPEEVCELALKLS igf1r_binder_01690
GSDEEAEEDVKLLLELHKEAVKRNDETALQVTLWLLRLLFEECKDERCRKLAEKAIRIAEELTGS igf1r_binder_01691
GSTVHERLRELMQTALEALKNNDEQLLREVEEKIKTIKKQAQTEEERLSARFALEYVEFLKNDGS igf1r_binder_01692
DSHVETAVQIIEFAAKNAKKLLTNPEARKLLTEAIKIIQEALKKDDPTLVEKAARLVREATQLDG igf1r_binder_01693
SGSGSGSDRQELVEACFDAYERKDEKKLESLLRKARSEGDEEAVYSCEVHLYALRQRGSGSGSGS igf1r_binder_01694
DLDSEATKCLKLVKEVADKRNDTQAQTIVQILKWILDEAKSNNDEELVKFVSEFAVEECRKLLSG igf1r_binder_01695
SEEEIRELLERLLGNPELAAFILMAIRIARHQGISPEEARKAVLKMLKELGDPELYRALKILIEH igf1r_binder_01696
DVVEKLIEELKKRDPKLAANVRVVLFLLRMLDPELLKELDELIKELEERGVSPEEIVKIVSEFLS igf1r_binder_01697
DEALLELVYAAVEQNNPTALQIAIWILELLLRRTGDPKIEELLRLLELVLRGDPDARRRIKELFK igf1r_binder_01698
DASTEAIKEAVERGNEEEVRLLLELLKALKELNPEEVERILRKLKEIVKELGDPEVLKLLEEVEK igf1r_binder_01699
SMEELREELEELVRKDPEKAKEFVRKLCEEAQEDPEVLKACIELIIFLVQLGDPELAKLAAELLR igf1r_binder_01700
SCLEILRELLERLDTPRALALAILIRSLEHHGVSPDEILEIIREEAEKLGNPELVERLRECIERK igf1r_binder_01701
SLWRLIIQLYYELGDPAAQIVYEFVRECLLRGVSPEECLRLVEELLKKLNTPAARLLLEIIKKLK igf1r_binder_01702
DEEEEEELKKLVKNGDPEEAKKVVREILEEAGKFSPDAIRFLLEYFEFALEDDLEAAVEIILFAK igf1r_binder_01703
EEEELTELLRELLKRLPPEEVLRILEEILRKKGFSPVQIALILFRVVELAGDPELLRILRELANN igf1r_binder_01704
SDEEEEKILETISERLLDVAQKKDKESFDKVSTKAEKLAKDLNNEELLRTIETAIQIARFALEHG igf1r_binder_01705
DELERLLREARKRGTEEHVIEELFREAVELGDPDLINALIFLLINLAAGDEELIRRVLKLLSKLQ igf1r_binder_01706
GSTREFACRILIRSIEHHVEANDKEAVDFALKFLKKMAKKVGDEDCLRTAKKLEEDARKYLSGSG igf1r_binder_01707
SGSGSDYRIAIKIAEKCARKKGDKKAVEILRKILEAADKGELDPQEARRIAIYIAAECATGSGSG igf1r_binder_01708
SEELFEELIREAKELGNPRVAFILEILLELLKREGDPEEVEKLLEAACRILGDPLLCKLLELLRK igf1r_binder_01709
GSSETEECSRRIKKLLDEALKRGLISPEDVKRLKKLVEKLRKKGDWKECKIIYQIIKVSIEAQGS igf1r_binder_01710
PEELVKEVEKLITLLKKLAQDPLERELIRFEEYIIRHAIKRDPRLAEFAVRLLRKIYKRLKEEMG igf1r_binder_01711
SDAEKIARHLAELVKNASEEEQARLIAHAFKLGLLRVAILLFLVSLQVNSREQVQRILELAARIG igf1r_binder_01712
DEEERLVHEILKRIPDPELLRLLLLILLLITAGRVSPEELKELLRELLEKLGDPLVKELLELLEK igf1r_binder_01713
SLEELLELLRKLSPNARVLVFLLEMALENNNPEAIRSVLEAAEELAERLGDPDVLRLIRRVKRLR igf1r_binder_01714
GRMAKWALECIERGDRLCVRILLRSIEHHARRTKDPELEELLRLIKLALQGDPEAKKELEKIIRK igf1r_binder_01715
SLREQLEEAKKKGDPQLLRRLIIELIIILVRRGDPRAEEVRKLARLLAEGEISPEEVARILIEIT igf1r_binder_01716
SSPEDAEKCIKTIKTIAKKRNDEEVLELVELLEEALKEAQKKNDEALIRYITEYCRFLLTRIQSG igf1r_binder_01717
GSGSSEIEKKLRKLLKKARDKGDEVARFLVEYAIEAYRKGLLDPRAAELLAAVDERVLRLGSGSG igf1r_binder_01718
NLEETVEHAKRLVPPEDVVLFILVALRILGNEELVRLVRELLERLERGEVPPEEVVELALELLRR igf1r_binder_01719
SLLERIEECLKKYLPPEEVRQLIMRVKLAALIAELPPEEAIRLLIELLKDRNEEIAEILERCLKE igf1r_binder_01720
SVEELAEEARRTGDPRLLEKIARIVNEVFKRDAEKAQRLLEEAQRILGDPELVFLLAVLSAKLLL igf1r_binder_01721
SEELLRLFEELLKRLDPEEVLKIVLKLAEELGDPDATALQIILWIIKLGSLSPEEVEEAVREVLG igf1r_binder_01722
SLVDELKKELEEEGNPEAAEILKRLVEAAENGDLRLLIKLFQLLCHVLGDPERCLELLELLARVP igf1r_binder_01723
GSDIREVEKWFRILLEIKEKKQNPKAEEAAKRAFELLLECVRKDDPHLCKKALDIVKKLSEDNGS igf1r_binder_01724
SGSSPETVRRLAQELAKLLRKGRIDPELVTRLFREIFRALLIGDEESIRKVAKKIEDIIRKKGSG igf1r_binder_01725
DVEELLKELRELGDELAVRVIELILELLKRGELPPEQARLLAELVKRAVEEGDPELLRFLLEFIP igf1r_binder_01726
SEEDELRKLVEELEEKARKVCTTEECRTEVEFLIRLAKWALRQGDKELVRNAAEAVERLIKDGGS igf1r_binder_01727
SVVELVKEVAKKYNDPELEKLVKELEELLKRGDPDAEILLRLAYILIRLGVPPEEIVRVLKALFR igf1r_binder_01728
SALELLKTAAKELNDPQILELVKQLEECLRRGECPPKTIIFALLILAFLLGDPEVFRLLEELERK igf1r_binder_01729
SLEEEVKECIERNDPYCVFRLLLIILARLSETGDPRLREILERLEEIAKRLNDPHAEELIRAALD igf1r_binder_01730
DLNDEIIELVKRGDPAAVELAVLFLLIAAFFHKDPRLEEAAKLIEELLKEGDFERVVELVERVLK igf1r_binder_01731
TFHENLRRYLEELLGDPEEAKEIVELLRELRKKDPRAAARLYMLLIQAVIEGDPDLVRRLLERAK igf1r_binder_01732
GSDEREEVKQLILELIIEAIRKKDPELLKEVYTKAKKLAERLKDPELKHLLKRLTEAAKELISGS igf1r_binder_01733
SDLEKLREEAERNVERLCRLANNERVCQLIRLLHHLAILAADDEEELRRLLKEVNKDAKELIKGS igf1r_binder_01734
PAEDAIRMALRFARDLGDEELVRLIEEVLRLIENGDPDKAREVIKEALKLVGNPSLRLILRFIEE igf1r_binder_01735
SDLLEIAFILVVEALELAQEVNNEELKKLVRTLLELLREAVQKNDEDLLKKLVEKLRKVRKKASG igf1r_binder_01736
DEELKEFKSRVEKRAREAKSNNDEELLRAIKILVELWLRAAQQHNNEEALKVAREAQKLVKKISG igf1r_binder_01737
SDEWKEVEKLADQILDEATKENNPETAKLALAIAHFLCRAELSEEECKRVIDKLKKKVDDRLSGS igf1r_binder_01738
SSEEKLRELAERIREALKKGDEDLVKELSKKIQELLKRDGDFSPEVVEILVRILVRLLKTEVYGS igf1r_binder_01739
SDDSELKKLAKEVQETAEELVKKNCEDALRFVWEWLEEARKKNDVKLYWLLVHVYSLILKLCDGS igf1r_binder_01740
PKLEEVLRKLLEEDPENTVLKALLLELYIARLQGVSPEEIERDLRHFVKHFNDPEVERLLEEAIK igf1r_binder_01741
GSNELETLAQIVLFLARAASEDNNKEDLELAKRLADEVKKKARDPEVQEIVKKVETLVDRWLGSG igf1r_binder_01742
KELVERLKEAAKKDPELVKRILFQLYIELKQRGDPLREVVHELLHRLLQGEIPPDEVAKILERFK igf1r_binder_01743
SGEAASRLAKEVLERAKKLCRTPELQKTLDEIKKKVEEAEKKNDDHLLAEAFWLAVHVYAECLHG igf1r_binder_01744
SLDEVEEELRKLVNDPRAAVVIQLIVILAKERNLSPEELLKLLEEVARHSGDEELLRAVKELLRK igf1r_binder_01745
DLEELAEEAVRTGDPRYIEEAVRLVIERAGLSPSAKQIVKLILERLVELGDPEDLKRFLREVERI igf1r_binder_01746
SDEDFVKQIVEIAKELAKKVVSDESKRRSIEKRLDELLDTFRNADPEERAKAAWAIVHLYNAALG igf1r_binder_01747
SPTRNIEFLLLLIKLLAKLEGDKKVLDLVKELTEKLEDAKKRNDEEKQKKILKEVRKVLQIAAKG igf1r_binder_01748
SDESKENSEFLVFLAVFIILRLDDPELRKIAEEALERSAKDLGVDPSQAKELIKKVRELVKRISG igf1r_binder_01749
PELEELVEKLKRRGLVDPEVLKVLELLLERIKKGDPRARFLLEYLLFLIEEGDPERVREFARLIE igf1r_binder_01750
SDCKEEATKIRKKLEEIKKKAQDPTLREAVQVAIIIAEIVQFLDDKEACELLLRILKERLKKLTG igf1r_binder_01751
SNELQRALEETIKTLKRLLELAKKDWKTALKLAREILKELEEQGDVLNIILAREVIKLIEEIAGS igf1r_binder_01752
DLEELLELAKRLGCLSPELLRLLEEVIRELRKRDEERVRFRLELLRWLCKQDPEAARDFVRAHVK igf1r_binder_01753
DLFIRLARLAFELNDPELLHLLLALSRLLVKGELPPEEAEEILRRVEELLKRDPEKAKELLERVT igf1r_binder_01754
DELEERIEELIKQVPDPQLRELLEEVLKELRRGEASPLEIRTAIQIMLWIFGDPLVREILKLLRK igf1r_binder_01755
SDLDLEALRLLAEVEEVAREVQNPEIEEKARRLEKILEECVEKNDEKCIDEVRRTAEKLVKTRGS igf1r_binder_01756
GSDESKKILDHLKTLLEKAIKNNDTKTLEELVVELSHLATKLNDEEAVKVARRAFEVMVRLLSGS igf1r_binder_01757
SSLEETVQRCLRIAAELLEKEKDPNVRKAFIDAIHLSSRAFHADDPTERKKLLEKAVKLCQSVIG igf1r_binder_01758
TAEEIKRLLKELGIDPEVIYWVEVHLYAAELQGISPEEVRRLVSRRLKELGDPEAEKAAEAVERG igf1r_binder_01759
DLEERLEELERKIPDPDVREILRLLLKLLRRDPNDAEVRFFAEYVIFALEEGDPEAAEEAVRTVH igf1r_binder_01760
SEEEELRELLRKLPPEEVLELILHFIMELAERLGDPQKALEIALKIAEEAGNPVAEEFLERALKQ igf1r_binder_01761
SELEELAQLLYKVDPELATLVFEILLALRLGLISPEEVKRLLEELLRRFGDPLVELVLRIVETER igf1r_binder_01762
SVEEILERIRKTGDPRLLEKLFLLLVELCHTDPKACRLAFLLLELIARGVSPEEIAEILLRLLKK igf1r_binder_01763
SKIEKAIKLAKELGDPIAVQTLEVVKELLEEGNPENARFNLRLLIRALRELGDPELVKIVEEVLP igf1r_binder_01764
DSEEISRKLKKLLEEGDPEKVKELLKKLCEELGSDPEDCRIALDMLEAALKFDPESAKSLVELLT igf1r_binder_01765
DEELKKLVELILEGDPEARKLLEKLLTELLGNPHLAKIVVWLLVDLLKLGNEEEVEKHLKFVKKY igf1r_binder_01766
STEDDKFNSLLKTVETIAKQKNNREVLFLVEVAEFVYKTAKELNDDEARRAARELVKQAYEKASG igf1r_binder_01767
DEVTERLEEIVRELKDPQLELCLELIRFALKRGAADPEALLWLALFCARIAGNPEAEELIERLLK igf1r_binder_01768
SSDEESKKLYETCRTLASKLGNREILLACNLLFWLLEFAKEANNPEVVKELLEQLKELEKRARSG igf1r_binder_01769
DEAQKARRALIYCIIALAQDPNNEEAKKRCKEAVTIAQKVIKKLKDPEDQKVLKILIKTASSLSG igf1r_binder_01770
DEELEELVEELIKKLGLSPEVEQLLRFIVEALREGDPLAERILRRSLEHHLGDPELVRELEEVLK igf1r_binder_01771
DVVHELAKLLAELDTPVARILIEVLFHLMNRGVSPEEVLKILEEVAEKLGDPEALRIIRELLERK igf1r_binder_01772
DEEELERLLRELKKDCRNVRAALLLYELLLRKLGDPELVIRVALLVAELCRRDPEEAEKLAKRIH igf1r_binder_01773
SDEWQELKKKLEDLKEKAKRNNNPEVSFLARFAIFVLELATELNDEEQLENVKELLEEIKKLCGS igf1r_binder_01774
DEVDELLRKLREALEKARKRNDEQAYWALVHAYALLLLAKDRNDEDLKKKANKYAKTVIKQAESG igf1r_binder_01775
DEYVKRVLTRLVGNPEVAELLVRAVKALREGDEELLEKLTRRISELLRLPPEVVELLIRLAKHLT igf1r_binder_01776
GSDEFVKELAEWLVKLIQELYPDPREAKKEAKHLLKALVESIDDPKERKEVKKWAEELLKKIGGS igf1r_binder_01777
GSSPEDLERQLKEICTEALKNNDESALRFVLHLARFLSELAQDPTERSVLDDVVRYCEELIKSGS igf1r_binder_01778
SDESKKICDEVKKTAEKLIKNGNREDATDLLAEVLIEAARNNDEKLFRCVREVYEEVLKLANSGS igf1r_binder_01779
DERLLEELLRRTGDPLLEIALRVVEELKKRDEQLARRLIIYVYIAVVTGDEEELRRLVEQLERLR igf1r_binder_01780
SEELKEELKRLLEEGDPEKALKVLKRILKEKGYLSPEELEFIERVLRFMLKLNPENVKRAIKLQG igf1r_binder_01781
DEELLERAIKLLREGNPQEAFHVLVHLYALLQEKGDPRARVIAEAAALLMEGDPDKARELLEKLK igf1r_binder_01782
GSPEELAKTLIKILQELLKKGLVDPTLVQIISWILKLAAKRNDEEALRLLEELVRDIQRKAKSGS igf1r_binder_01783
DEVEEVIEELKKRNPEAAHFVKELVERLKRDPNDELVRFELELIVRLARNAGDPELARLVELALR igf1r_binder_01784
DKEEEVREALKKAGLSPAAIRFVIEFLKWARKEGDPEAAKDLVEHLVKEFGASPEVEKLLRELAE igf1r_binder_01785
TEEEIRELIEKIKKKDHELATAIQIIVWLLKLGTVDPEDVERLLEELIREFGDPLVRLVLELVRK igf1r_binder_01786
PEKEKLEELLRKDPEKALELALQLAMELGDPELFDLLVHVYALLQLDPNNEEVRELVERLIRRVG igf1r_binder_01787
DEELKELIKEAQERNVSPEELAKLVLELLKKLNTPEARELLKVLKRALEEGDKSALEVAVQIILA igf1r_binder_01788
SEEEHLKRAVKLASSSPIAVRILLRSCAHHLGDPEECLRLLREIARELGNPEVEKVLEEAKEFLK igf1r_binder_01789
PEIEEKFEHIMRLLPPEDIQLLIFLLMVASEKGTEEEVIRYFVECVEKLGDPKECLKLLEEYVRR igf1r_binder_01790
SHRFAKRLLERLLKEDPSLAAQILEFALRLAGDPELAKEVRKLYECVERGDPECEKRVEEIIRKT igf1r_binder_01791
DEFLEIILRLLKELGLLSPAQLRFVEEIVRFLLKEDREAAVQFLELIIKFLGDPELLKILRELVR igf1r_binder_01792
SDRSHFIRILLERDRECVEKGECDPEEVRLSLKALEELAREIGDEELLRRIEELKQKLEEILRRG igf1r_binder_01793
DIEESLEELLKKGDPQLLHIVVRAACAFLGINCEEAERLLEELLERLRRGEISPEEVLEILRSLG igf1r_binder_01794
SSELRLTVETLVEFAEFAIRAGLISPDLVRELLEKARELVERLGDPEAKKLVERLERLWRKIMGS igf1r_binder_01795
SPEEEKVQEEVKKLIEECKKRGIDPRQCLEILAELFEEALKKNDEDRLRALTLAFEIALHLLLRG igf1r_binder_01796
SARTRFLQEYCRFALRALREGRTSIEEAKEAVKAVIEAAREDGDEKAVKVCKKILEILKKIEKGG igf1r_binder_01797
SDEAQRVLELAIEIIIVAVQRNDPKVVDKAEKLLRLAAKAAENNDEKTLKEVKEELEKLWKNVVG igf1r_binder_01798
SGSDREAAKRALDLLEEAARQNNDENVRVLRFLIDFVAKTFNDEEVKKLSEQAEKILKKIKSGSG igf1r_binder_01799
GSDEAEKKVEELIREAIEAVERNDQDKIKTVQKRVQDIEKKCRDPRQCAAARFALEYIQFKNGSG igf1r_binder_01800
STEEAEEALRWALKELEKARRNNDEELLLRLLIHALILAVQLNDEHAVRIIREILEKLREEDRGS igf1r_binder_01801
SGSDSDHLSEAVQRLVKLAKKTSDQDRAEFRLELARWLAELAGIPELQTQVKQWTEEVRRHLGSG igf1r_binder_01802
SEELLREIIELLKELDPQAKFALEALLYCLEQGLCSPKEVIKLLSEIAKRLGDPELLRLLEELLK igf1r_binder_01803
SLEEALEFLEKLAKKLNDPRLRFLVEYLRFLVRRGNEELAREFVEILLRREGDPVLEEVLKLLRK igf1r_binder_01804
SDEELKTLESICRTLLEKARRNNDEESVRLAETCLEALQLAKNADERAQRFLKELVKILIREIKG igf1r_binder_01805
STEEEAFEFLLKFVETIAKQKNNEEVLKLVKKAEDLYKKAKKNNDEEKRLEAAHIQVRALFLAAG igf1r_binder_01806
DDKEHHLKAILEALKINEQIARYIIRRLLEEAGLSPEEIEEVIRKLVELVKESPELVEELFRRVT igf1r_binder_01807
STELIRHIIEAAVEIAQLADRAHIEENKEILEHILRLLEHALRNDDEELLKEILKLLEDVERKMG igf1r_binder_01808
SDDNEVETLYRIVQKLAKEINNPELEEIATIAVKLVEEAKKKNDETLEQIARFLLRSVVRQAKSG igf1r_binder_01809
GSHEEELRRTVEKIEELIRRIDKREEAAFAAARAALEFALKTQNDEEIQWILEVLQEIFERIQGS igf1r_binder_01810
DREEILVEAILRNPEWLEALVHLVVLLLGLPPEERKRLEKLAREAVEKQDPELVKELIKELETLA igf1r_binder_01811
SEELAERLIEAFERGDPELLLRIAREIEERLGDPRKKELLAHCVLKALANHDPELLKECLKRVIK igf1r_binder_01812
SELEEILERVLRELGVSPTLIQIIRFALRTLTRLLGDPEEAIEFLLRLLKRFDEELVKLLEELLK igf1r_binder_01813
SSKEQKLLRILVRLFFEAAQANIPELLKVAEYALELVLKLVRNGIDPEEAADIARKEFEKLKKSG igf1r_binder_01814
DEEVRRLLKELLESGRNSCVAVVLLVLLLLIRKGIPPREAAELVERAIKKLGDPCLEEALKLLRR igf1r_binder_01815
TKEKLREIVRLLREGDPRARELLERLCRELEERGNTRELLLVCAILLTLKIDPEAATFLLEWLAR igf1r_binder_01816
SSPEDAEKLIKTIKTIAKKRNDDKVLAAVKFFEELLEFCQKENNEECIEAITRALQELLTKIQSG igf1r_binder_01817
CDREVVRIIKELRKKGISPEEALRIVLEIARELGDPCLRILVRSLLHHLKRDPELVKQLLRFLEK igf1r_binder_01818
SSDESKTKSFRDKLKSLLDKARDPKFQRELKFALELFEFCYERNNKECLETVIHALELLEKEYGS igf1r_binder_01819
STIEEKVETLLKIIEELAKKLNNPILEEAVKTLRKNFETCKQNNDEECLELLLADVRILAEAAKG igf1r_binder_01820
PEVVELVLKVLREKGDELAVRFIEELLECLRRGECPPEQAIALARMIARVIGDPEITRLAEELEK igf1r_binder_01821
SDPEQVLKEVRKLLELVWRGKLDPERAIREAERLLREAEKKGKITEKVRLNIRVLLFLIKILKEG igf1r_binder_01822
SGSGSSWEKLARKALTIAKRLGDVQAYWTVVHIYACLQAGRCSEEEAEKALKRLIKKLKGSGSGS igf1r_binder_01823
SEELLEELLRKLGDPAVFWALVHFYAARLLGKFSPEEILELIKKDLKERGVSPEVIELIEKLLRK igf1r_binder_01824
SDEEEKKILTTCKRRLDDVAKKKDKESFEKVSEKCLKLAHDLRNAELALEILRIYIEAAHKLEKG igf1r_binder_01825
GSSEEDKIQTLIDEVRKAAKRLLPDDEAVKFVEQFARALCRLASSQEECKKLLKELKELLERHGS igf1r_binder_01826
DRFEEAIEKLRRLGDPDVARAVEIALEHLKEGDPSAVKVALQIVVALAEHLNDEEIRKLIEKVLK igf1r_binder_01827
SELEEEFEECLERGTVEECLRRLLEELRKEGDPRSAFAVELAIWLVKQGDPEAAKLLLRVIEKLR igf1r_binder_01828
SEIHRILEELLKIPNPLVLRAILFVAIALLLPDPRQRKELLEEALELARKAGDPELTKLIEELLK igf1r_binder_01829
SCRNAAQIALWILDRLKKELSDPKQRKEVDTLKRQLEEAVKRGDEEKVCKVVKTAVELARKLAKG igf1r_binder_01830
SEEEEEFRRIVEEVEDQIRKTDDEKKKKDLERALELLKEAWKENDETALQIARELLKRLLEEARK igf1r_binder_01831
GSPEELALRLLILLRSCLHHGLCDPSQVKRISRLLREAAKKNDEDTLKELEKQVRDIARKAHSGS igf1r_binder_01832
SEALLRLLIELIENNDPRVERLLRFLIRAARQFGDEEAVKVLEKVLELLKRGDPDKARKLLEDLR igf1r_binder_01833
SLEEELERLLREGDPDEAEKVLEEIAKEVGIDPTRVQILRFALRNALELGDPDLEVAIKFVRDLS igf1r_binder_01834
GSRSEKELRKRLKEIEELLRRIGVDERHIEHLNQILRFLIEAGNHESFEAFEEDVRKRWKKWLGS igf1r_binder_01835
GSDDEEVERIVRKAEKIAKNRNDDAVLLLVQLAKKLFEEAQKKGDEELKHRVDALARLIRAALGS igf1r_binder_01836
SKEVEEEIRKLFEEGDPRALLIAILLIAAEARGDEELVEEIERLLRLFLEGDPEAEKRLEELLER igf1r_binder_01837
SAVRLVAELLKLGVPPELLALVLSALSELIHRGDPDKLRRLRRLLEEAREDPEVLKELEKLARET igf1r_binder_01838
SDEEELERARVENTLIFLQFLAETDPDHALRAAREFLKEVRKKGDEHLQKIAETVIKIIESIKGS igf1r_binder_01839
SDLIEEAEKLVRTAKELAQRINDPKAERAAELLLKDLEEAKKENDETLSQIVLFAARIIYEQVLG igf1r_binder_01840
SEAIELLAEALERGNEEEVKEAVKLLSELFNLDPALERFLEELARFCIKHFDPEECKRIIERAVK igf1r_binder_01841
SDKEEIIKRVEELSRKCSTHNNKELCDEALKLAEKLLREALEEHDHDTFREVFELLIHVTRILDG igf1r_binder_01842
DVEELLREILKKLGNEELLRKIEEALEILKRRDPRLAARLLLLLIHAARNNDKDLLEKLIREARK igf1r_binder_01843
DTRAQILVRSARHHANGDPELAARLLVEAVERLAGDPEEARKILRRLIEELGDPLLRLALKLLEK igf1r_binder_01844
DAVRLFAEIANLDPEVAHLVMRAIVLAQEDPEKAKEVLKEAIKLAEELGDPDVVRLLRLLLELVR igf1r_binder_01845
TVEELAERLAQEVSRKNPELATRLIFLLIEAYRKNDPKLLIELLIEIAELLGNPELVKLLRELLR igf1r_binder_01846
STEVVRELAKRLGLPPRVAAALAILALALAAQGVPPEEIKKIIREIVERAGGDPELIRELLHKLI igf1r_binder_01847
SSPEDAEKLIKTIKTIAKKRNDEEVKLNVRVLEFLLKQAQEQNNEEAIERLTEALQEHLTKIQSG igf1r_binder_01848
PLEELEKRVLEILRKKDETAVQIVEFALKSAREQGDPKLVIKLLLLAAEIIGDEELTRLLRELLK igf1r_binder_01849
SEEVKELLKEAKERARSPQERFRLELVIWALEEGNPELARDLLELFCRKYGDPVACRALKVLEEE igf1r_binder_01850
DEFEELIKLLSKGDPEARKELERLLKEAKERGDKLLFILIKLAIEAVEEGNPEEAKIIAQLVDWL igf1r_binder_01851
DEEEVRRLVEELGDPEEAIRILLEILSRKLNIPPVIAVLLLAELIYELGDPDAWRALHKVVREEL igf1r_binder_01852
DELEKLEKILRELEKLAEQVKDEEVKHLVEFVKHLFEEAVRKNDEAAARFRVELLRWKVDEATSG igf1r_binder_01853
DEELAKELAELCGAPEEVKEALRLLLKKAKKTGDPRLAELFLKLFIACLEGDEEKVRRLIELARK igf1r_binder_01854
NKKEEDIEKHLNSLIKKAASVEDEEEHTKIFRRVFRLILRLREAEDPTERTAASKVLEFFHKFLG igf1r_binder_01855
SEEEELAKRVLEGDPEAEERLIELLSRRAKIDPEQARFRLQLILHVVRRAGLSPEELVKLLRQLP igf1r_binder_01856
DRLLKLVRRLLEELGDPEVLRALEFLEAIARRAGLPPEEVVRALLRSLKDLGNPARELVEEALRR igf1r_binder_01857
DLRLRILERSCRHHLEEARKNNDEKVVKLLEECEKWIELVKRDPRKKEEAQKRVEELARRAAEAG igf1r_binder_01858
SEEEELAKRVLEGDPEAEERLIELLSRCLKVDPEEARRLLRFVLEYVRFRGLSPELLVEHLRRLC igf1r_binder_01859
SSPDEARKLLEECEKLAEKQNDRDLLETCVRLQILLRSAKHHNDKDKVDDVYKTAKKILETLQSG igf1r_binder_01860
SEEKVELIVRIIGLPPELEKLLRLLVEIVEKRGLPPEELQRLLLELLQIALRDEEEARRFVEKVK igf1r_binder_01861
SEEEELTEKIVRLLKEGNPEEASKLLKRLLELVGDPQERLRLLIRLALLLGDPELIELLAEIARK igf1r_binder_01862
SLEEELVEIILRNPEFLKALVALVVLMLGLPPEERKRLEKLAREAVEKQDPELVKELLKELETLL igf1r_binder_01863
SLVEEFLEAVRRGDERLLLRILVRLLFEAVETGDPKYREVFELLLEAALRGDPDLVEKLVREFEK igf1r_binder_01864
SDDLKEKAETLFRLVVEAFEKNDQKTLDELSKKLKEVKDKAQDPRVRTRVLIALFLATRAKKLGS igf1r_binder_01865
GSGSGSSPEVALQILVWCIRLGECDPEEAERILEELLRELGVSDEEIKKWKKILRKKANGSGSGS igf1r_binder_01866
GSDKEELVETAKQLLLEAFINNDEEKFRKAVKYATKVAKDVNDEELKHLVELFKKQFEDKKSGSG igf1r_binder_01867
SPYETRAQILLYILELVLKEVQDEKIRRIAETLYRLLKELLEKNDEESVRKVATEAREFVHKAAG igf1r_binder_01868
DEEVLELIKELLERLGDPELAKLIEEAIELLKRGVSPFEVFHIVLREAIKLGTTELLFLAALAVL igf1r_binder_01869
SVREIIEIVEKLVGDPEVVLALQILVRSLEHHGVSPEEILRLLVELARKLGNPEAAKILEELIRR igf1r_binder_01870
SIEEELREIAKKLNDPQCELIIRFVIEYVRFRGLSPEELLRAVLRALRLQGNPECAELVEELLRR igf1r_binder_01871
DEFLKELLELIARLPDPERNLEILVRIAAFAAGVPPEEVIKRLLKLAKELGDEEVQRLLKKLLKK igf1r_binder_01872
SDPVEKAERLVKDLIRIAREKNDDELIRLAIRLLLLLLLCRLNNDEDCLKTVIKLVEKLYKNGGS igf1r_binder_01873
SDRTKEAYKLCHHAIKLIEHAKDPSNVRVLAWFVEELIKELSDPEAQKRCKKQLDEASKKAKNSG igf1r_binder_01874
SSEESKRVKKLCKEALEKVQKDPRLAEKAFLLVVHLAAQAEEVGDEDVARYCLRVARLVMEWVDG igf1r_binder_01875
DEISELLKRVKKGDPEARARLIELIIELTRNGDPEKAEILLRALRLAARGTLSPEELEKLAKLVT igf1r_binder_01876
TEALHALALLLELGNEELAELLIELARLCIETGDPELCRLLREVVKLVRDGNPEEARKVLEEAVK igf1r_binder_01877
SAEEIEEELRKLGVPPHLIIAIILCLASAELRNDPRLEELCRRAEELLKEGDPEEARKLLQRVFN igf1r_binder_01878
DEEERRRKIEEAIKKNPEEAVELLRELAEERNDPQLYWLVVHAYALLQLGNPEEAKKLLKEALEK igf1r_binder_01879
DQRLAELLREIHKRNKELAELLARIIIRLFAGLIDPEEVKKLLKELLRKFGDPLVEELIKLLEEK igf1r_binder_01880
DELLKIVKELCRRVDPRLCHQFERLVESISRLFNVPPDEAVEIVLELAARLGNPDAEEILKLLRK igf1r_binder_01881
SEETIKKCAKLLGIPPEELEEFKEVATKLLGNPEFAKILLILACASAVLHNDPRVFEEILRRIKK igf1r_binder_01882
SVVEEALRVIEELAEKLNDPRLRFRVELIRWLLKTDPKAAIDMAVFVLEEAGDPDLARKLREFAK igf1r_binder_01883
DLEVIVRIVVLAGLPPEEIARVVLESAEIAGIPPEEVEKILEEVIRRLGKFSPEEIERLKKLLKK igf1r_binder_01884
SEELERVLHLLMENNDEELFLILFELRALLARGEISPEEVEELTRLIERALEDPEVRKEVRKLAR igf1r_binder_01885
SDWREANKFLKLALELAKKQNDEIILKALEEAQRRNEECVKRNIEECITASLTLAQVMLFLLEHG igf1r_binder_01886
SDHEELLKLTAEIVFEACKRYNDEEILRRAEELYRQAEEAIRRNDEEALHRILDELLRLLERCSG igf1r_binder_01887
DEERLEEIVRACLEAGIPPEECARFLVLAVHILGLPPEDLRKLLELLLRLAGDPRVREVLEEVEK igf1r_binder_01888
DEEIRKVIEECLGNPTRAQILLFLIKSISEELNIDPEEAIKILIKILEEHGDPESAECLKEVLRH igf1r_binder_01889
SNARHLAELVLEKNNPNLLEVLVLLLVRALGLPEEVREELEKLLKEAFERGDPDLLKEIIERLAP igf1r_binder_01890
DLLERILEFLKRGEIPPEQISLLLRLVISVAELLGDPELAELLREVVELLKRDPEKALKLLEEIT igf1r_binder_01891
SRVLVELLKEVLELGDPERFRALLRLLLRAARAANDEEIVRLVEEALELVKRDPEKAKEVVEKLK igf1r_binder_01892
SDLKDEVTRLIRIIKTLAKQKQNPELETAAQILEWIARRAQKRNDEETLELVRRLAKEIVDSGGS igf1r_binder_01893
GSPEEHEKAQELARRTFEACRENNKEKLKELLRQAETLFRRAKDEEARALLFLVIFLARVCIGSG igf1r_binder_01894
GSDDEEASRRLETIVREAAKENDESAVEVAVQIARFVARIAGDEDLERIVDTLLKQLQKKKGGSG igf1r_binder_01895
GSGSGSSEECAKKVQELAKKQGDELATKAARQLVKLLREGKISPEAVRLICTALARALEGSGSGS igf1r_binder_01896
DEVLEELKRLAEERGDRILRVAIFLCEFIAKLHNLPPEEVVKCIVKLLREAGNPELAREVEELLR igf1r_binder_01897
GSSEEEFKETVKKRLEEAFKRNDEEALIEIVLRALAEALHQNDDDLHRFVHKLLEEVLRRFEKGS igf1r_binder_01898
SGSGSSEALRLVIEVIILAVRAGDPKAAKKAREIAECLAKGECDESQAKKLADEILKKIGGSGSG igf1r_binder_01899
SDEREKIFLLIVRAAALVQLLGDEHLLDLVERVLRLFERARKENNEELLKKVKKLAETVYRLALG igf1r_binder_01900
DEELEELICEAARRGDEDLLKELFEELEKRLGNPEAVELFLQILLWICGFSPEEIRELARKIRER igf1r_binder_01901
DKEVLEEVLELVEEGNPEEAIKLLEELAKKLKDPNIRVAAFLIRIALEAGDPEAIRRIVRALLET igf1r_binder_01902
SEFIEILIELARELGDPELTRVLEICLELIKENPEVEEQLILAVIHASSNEDPELLEELCRRVAK igf1r_binder_01903
DEVEEAQELLKKVDPAAVIALRILALLVRLQGDPEAKRCLERVLELAKRDPEKAAELLRRCLEEL igf1r_binder_01904
SEEEIRRRIKELIRKGEVTPFRLFELLAQLALDLNDPRLFELVHKFLKLSHEDPEEAKRLAEEVS igf1r_binder_01905
DEIVEKLLERLSRKDPLVKIILELVRELKKRDREKAFLIAVSAIACAILGDPECLKRLIEEAERT igf1r_binder_01906
DEEAEELLEELSRKDPLVKIILECVRELKKRDKFIARVEAHAALIAVELGDPELLKHLIKLCEEQ igf1r_binder_01907
SDKDKKVKEILDSLEKDASDSNNPRLQFVAELARWLVEALQENGVDPEEAADEARRLFEIAKKLG igf1r_binder_01908
TDVCRLAAELLEKGIVPPEFVEIICLLFVLAFIRGDPELRRLLRELVELAKKDPERALELLRRLP igf1r_binder_01909
SDIVEEAQKLLEKVKKEAKKNNDPELLEAVELLEEALERALKNNDPSASKVAAQIAVKFLQAEGS igf1r_binder_01910
DETEEEVEKIARELGLPPEVIELLVLIVRALHEGDPELFEELSELCRRLLNVPPQRCAELFLLVA igf1r_binder_01911
SVLEIVLKVARELGNSELVTAIQVVIFAVRTGAISPEHAIEIVEKIAEELGDPAVEVLREARERQ igf1r_binder_01912
DVLLEVLQLLDELGDPEAVQILAEVLHLLAENPEDEELRRLVELILKAIRRGDPDLVKEVLKKLK igf1r_binder_01913
SEELEELVKKIEKLLKEGNLEELIQELDERAFRKGDPRLLELLLIAILLLLGDPEAARRLIENLP igf1r_binder_01914
SSKEEEVQKICEELLRWALEHNDEEALRHIIRVCLLLSEALLKNDEELLRRIREHVEEWERKRGS igf1r_binder_01915
SEEKELREIVEELLHFAEEKRDEEIFEFVVECFQKLDQAEKKNDEDLVRSILKHCATIAKKLISG igf1r_binder_01916
PEELRELLELILKAPDPEEQRKLFRLLEELLGDPRLVVWLFLCLHELLAKGIPPEEVARLCLELL igf1r_binder_01917
SDKEKEAAKFRLRLLLTVAELSNDEKVVRCVRRVITEARRKNEDPREAVKKAEECVRKVAKELGS igf1r_binder_01918
DDQEVLRKAIELIIRIIRCNPDPTIRKTAETLLQLVVEALENKDEEKVRKLLKTLEKLLRDCTSG igf1r_binder_01919
SGSDDEEVKKLVKTVKDIAKKLNDEEILTSLEVAEQIARFTNDSRFVEITAKELLEELKKVSGSG igf1r_binder_01920
SLPVEEIIRAAELLLAVCLRTGLCDPDEAQRWKELLKEARKKGDEELARRLYKKIEEIARKLAGS igf1r_binder_01921
SELEELQRELRKDPSPEALILLLLLFLLELLGVPPEEVVKLLKEVEELLKRDPREAEKLFRELAN igf1r_binder_01922
SEEEKIRELCKEAGVDPRLCEFLLRAIKESLERGDKESQEIQIEFAAHILGISPEVLKRIRELIK igf1r_binder_01923
SDEEIRKCLEELLGDPRLANNVLVAFWALSLRLDPEEVIKRIEELLRENGVSPELIELASECLKR igf1r_binder_01924
SLEERLEELRKRDLLAVVALILKLHLEALRRGDPELKREVEEVVEKLAEKYNDPLLRIVLEVVKH igf1r_binder_01925
SEEEILEKLEELLRRGDPRVEELLEELLELAKELGDPRLHLLATVLLIALKHDPRLVEQALRRVK igf1r_binder_01926
GSDEEAEEFVKTSLELHKEAVKRNDEFQLRLTLWLLRAFFEDCKDERCRKLAEKAIRIAEELTGS igf1r_binder_01927
SDEKKKEIKKLEDILKKIQKAPDPELRRLATRLLELLKKCVEKNDETCIQIVAFMVRSLREEVYG igf1r_binder_01928
NVREFVKALELLLKLLPPEDVKEVAELLAKLVLEGDPRLEEELRRLLEELLGDPELAQKLLELLK igf1r_binder_01929
SDEWQELKKKLRDLYEKARRNNNPEVANRAIFALIILDRATDENNEELLEKVKELLEKIKKLTGS igf1r_binder_01930
SDDRAIKFFEELVEFIYEELGDPRVQQLEKEVRKVKKLLKNGKISEEEARELIRRLAEKAFKLRG igf1r_binder_01931
GSSRLEEAIREAKKLLEKCRKLGLCSDEEAKRIKEELDELLRRGDDNRVLNIFIYLFALVAAGGS igf1r_binder_01932
DEFLEIILRLLKELGLESPAALKFFRELVEFLLREDRDLAVENLEIVIKQLGDPELLKILRELVR igf1r_binder_01933
DLKEEIEKLLREAGVDPTAIQILEWIFEFLKRRLDPEEVLRELVRFLRHAGNPRAAKLLEELLRK igf1r_binder_01934
SVEELLEFLKKAGDPRLRALAEMLEIALREGRLSPEELIRSILEVARLLGDPELEKLAEEALKLT igf1r_binder_01935
SLKEIVERVLELLKRDLDQAFWFIVHLYARTGDPELAKVAQLVLCLVAGRCSPEEVEELLRELRK igf1r_binder_01936
SDEDFVKQIVEIAKELCKKVVSDESKRRSIEKRLDELLDTFRNADPEERAKAAWAIVHLYNACLG igf1r_binder_01937
PEEEELAKKCLELANGNPFLLIFCLFQLLDRKGLPPEEIAKIILELLRKLGDEEAVKFVERSLEL igf1r_binder_01938
SGSGSSEVEHLARKVIHIAREKGDEEVANLAIFILINFNRGEMSTDEAKKELKKLEKRAKGSGSG igf1r_binder_01939
SLERLEEAIRLLGDPLLREALEILETCLRRGECDPSQVEFRVELLLWVVRLGNEETLEYLVKSIP igf1r_binder_01940
DADRFLREYVEFALKAGNPEAAEEMIRVALRDVGDPTYEELLELLKEAKEKGDPRLLERVAELVR igf1r_binder_01941
SSEAETKARRLIKKLKKCVKNGKCDEEDARRAIKALQEAIKKGDEERLKLLITATELFIRLASGS igf1r_binder_01942
GSGDEVEKKCEKVVEIAEKQGNHELLLEASNARVLVFLAKQANDKDLDTKAKKICDTLLSLLSGS igf1r_binder_01943
SKLEELLRELLERTGDPRVEKILEDVELIAHILRLPPEEALKILLELLEALGDPEQVRIVREALK igf1r_binder_01944
SFEERIEEIFRTFDPEEILRLLEELLRELGVDPLAVRILVRSVEHHLRAGDEEAVEELLRLVARF igf1r_binder_01945
SDDDSDFELLLEMVELTAKRNNNEEALKLVKKAEDLYKKAKKNNDDEKRKTAREIVREAFQKASG igf1r_binder_01946
SEAEEVLKKFAEKLNDPELREVVRKLEELCKQGDPECKFFIELLEFLIKEGNPESLEDMLRAVRK igf1r_binder_01947
SDDSEEIRKLLEECVREALKKIKDPRLRNKAIFLAINASALARSPNPEDKKKAKELVKECQKLVG igf1r_binder_01948
GSGSGSDLQEVLKKIKKLAKRKGANNALVNVWAAEVAVEAGDEEAAKRAIEAAKEALKEGSGSGS igf1r_binder_01949
STDEFITELFRWLLKQALDLARDPKFQTLLKQALTEFNRAYKNNDKETLDKVFEKLNEIFASHGS igf1r_binder_01950
GSDALRSAVELFCRLLDDAAKDKDQELLKRVVKAAKEYAKEVGDPKVEELLRKCITKAQKKVSGS igf1r_binder_01951
SVEELIELIARVNLAVALCLRLVLELAEERKDPELKKEVERLAEELVRGELPPEEAQRLCHELVQ igf1r_binder_01952
GSPETAEKLAEKVLRTAKKRGDDEVYASARFLLELLRWLLQHASPKEQEHFSEMVERLLRKLLGS igf1r_binder_01953
DRVRVLARALIEFKDDPRALKFFEELLEFIVEEDPDSPEAKLARRLIELLRKDPEKVQELARRLR igf1r_binder_01954
SDEEQEAAVKFFKELVEFLAKDVNNPEVEKTLEKLLEEAQKKATSLDELSKLLRKLVEIAAELVG igf1r_binder_01955
DDEIATRLLEIALRLGDPEAFKALAELVCKAKIPDPERCKEILKKLEELLKEDPEEALRFLEKVG igf1r_binder_01956
SAARLLRLVFKAIELDPSLRECLELLFQLIAEGDPEARKVLKRVLELLEKGDPDEARKLCERLLK igf1r_binder_01957
GSDDRERSKDIIRAIKEAVKRNNKRAVEFLLELLRFFARDVGDEDVLRTAKKLEEDARKYLSGSG igf1r_binder_01958
DLEELNRHCNELIRHLAERLNNDHLRRAVESHEEALELARKFTEDEEEALRMALFICQLAFRAIG igf1r_binder_01959
SDEEILRLLLESVLLASEIWKDDEEKFKEWSELNRELHRKFDDDEDTLRRLARESVEEARRLWKG igf1r_binder_01960
SEVEEFIEELRERAKDDPIVKLVLEAVLELLKEDLERALLFVRAMAHLAGDPLLRELRELVKKLT igf1r_binder_01961
GSSETEEWSRRIKKLLDECLKRGLCSPEEVKLAKEAVEMLRKRGDWEELKFIYEVIKLAIELLGS igf1r_binder_01962
SAEELVRELREKGLCPPKVLMALMILLFDAKRKNDPDLERKVEELVRLAKKDCDEVERLLEELLR igf1r_binder_01963
SLEEKAEEIAKENNNPDAEAVVEAVKRALEEGNPEAVKLILRIARFLARHNNDPVIEKVVRLLEK igf1r_binder_01964
DIAEHNFEVARLLLEAWRRNIEELFEHALRLLEESIRTAENRDDFRAHLAAHIARMALKDARRVG igf1r_binder_01965
DEELEELVEELIKKLGLSPRVEDTLRAIVEALRRGDPAAERFLREYLEFLLGDPELVRELEEVLK igf1r_binder_01966
DEELERLCERVIGDPELCKLLLKIAKALNEGDPDKVRELKKKAEELAKKLGVPPDAIELALELIR igf1r_binder_01967
DEECEEIERLLKRGDPRAKELAEKIIEEVKKKDPELAHTLELLLELIERHGDPFRIELLAWMCKL igf1r_binder_01968
DELEEIIEELVRRTGDPCLKELLKILKELREQGDPERLLLVAFLILIQYQDGNCEELLKALEEVR igf1r_binder_01969
SDTDETLKKLKEIAKEAKKKNDEELLLEVVLTVFEIYSRAQFNNDEKLKRKAEKVLEEIHKIASG igf1r_binder_01970
DEEREKEVEKLIGDPRVIELLRRVLKKLKKLGNPFVVRVLLFLVKLAIELGNLEVVEKALRIQLN igf1r_binder_01971
SEIVELIKEAVERGDEELVEELLKLLEELVRERNDPRLEFRVELARWLLKLGNPELALQFVELVK igf1r_binder_01972
SLLRRVIRIVLRLGDPELLELFIELSVCLFADPNDEECREKLEEVVSKILGVPPEEVEKLLKKAL igf1r_binder_01973
SEEEVKELIEELERRGDPHARFLIEYFLFAIEENDPERAEDVLKRLSEALGDPELEKILRRLLEK igf1r_binder_01974
SEERIREILERLKKDFPPRLIEFLAALLWMLSQHVPPEEAVKRALEVVRDNGDPELEKIVELVLR igf1r_binder_01975
SSDVHAVLTLAQIVKLFCRSNNDPHAEKLADKLSKQIKEAIKKNDEERVRRLEEEVKKVLETCQG igf1r_binder_01976
TEEVRELIREVLQLSPERAKLLVDLLLRAIREGDESAVEAAEMIIRHLVGDPELAREIIELIRKT igf1r_binder_01977
GSSECVKRIIEDVKRFLKLVGDSELEERAERILRELEKRGVDCKEIEKVAAQIAWEAVHRYGGSG igf1r_binder_01978
GSSEETIQRLLEDARKKAEDKNDEDLTQLVTEAQILLFAAKLVDDEDEKRDLERKAEEILKNVGS igf1r_binder_01979
GSDRKDEFLTRVLKAACEIAKERNDPEQVRHVLENAEHLSKLLQTELIKEAYKYCKKILEEVSGS igf1r_binder_01980
SVAKEALELLKRGVDPEEVLRLIEKVLRELGDSSLLVVVQIAKMLLRIGNPEAVELLLEILERQD igf1r_binder_01981
SFRLLAEIFEEFKNPQVVLLLLLFLAALLNGDPELAKEIEKEVRELAKKLGSEEAVERFLRLVKR igf1r_binder_01982
SGSSEERCQELFQLAVEAIERGDSELVKRLIKENEEIAEKFNDEACRTLSQIARLLLELAETGSG igf1r_binder_01983
SDEVEFIEKILEFLLRLAAEKRNDEELDLILELCEHFSKFFQNPEVYKKCEKLLEELKKKARSGS igf1r_binder_01984
GSDVEKIAKLFREALEKARRHNDDRILEKVAKELQKIAKKENDEEALRLVEALLRFFKHISKGSG igf1r_binder_01985
SSEEVKETLKELLKKLKEALERNDEELLEEIMKEVIELLERITDEEERKWVLRVLLRFFVEALGS igf1r_binder_01986
SRELIKLVLELLKRGIDPEEALKIARKLAEELGDPQVLTALQILAWILRTDPELVKELLKLLLED igf1r_binder_01987
SDWREAQKLVEQCKEVASKKNDEELKFICEVEEHAIKVATERNNEELLKHLEKLVKEALERAKSG igf1r_binder_01988
DAFKLLIRLLEAIIHALDIVHDEESQRILRECLEAVLKALQEGDEKLAEELAKKCIKYARDTARG igf1r_binder_01989
DEVQELIEKAIRLAPSPEIVNLLILVRLLLTQTGDPELEKLLRLLVECVERNDEECLKRLKELIR igf1r_binder_01990
TEEEIAEEACKKGTAEEILEELLKRLLEEGRIPPDVVELFRRLVKEALEENDEDLCKLLLRLLIP igf1r_binder_01991
DLRERLEELIRELGNPELAAEELVKECEKRGFPPFLCLVAVLLAASALGDPEVHRLIEELLETLR igf1r_binder_01992
DEDKKVEEILKKLEEWVKRVQDELARVAVETLKEALERADKNNDEHNKEFLLLLAERLARLMISG igf1r_binder_01993
DEFLEIILRLLKELGLASPELLRLVKEIVKEALKQDREAAVRFLELACHAAGDPELCKILRELVR igf1r_binder_01994
SGSGSDYREVIKKAEKLARKKGDETAVAFLEFFLEAADKGILDPEMAEHVARWAEKELRKGSGSG igf1r_binder_01995
DDLTAVKTMAQILLLLCRAENDEKCEKTAETLLKQLETAIRNNDEETTDKISKLIKDLAEKLLRG igf1r_binder_01996
SSEAETKARRLIKKLKKCVKNGKCDEVTARLLIRLLQQAIKKGDEERLRRAIEEIEQLIKRAEGS igf1r_binder_01997
SEDDKKCKSVEDKARELIKKARDPLVQRALKAAIELIQKASQVSDPENKEFLCLLAKLLVESAIG igf1r_binder_01998
SDEEERRLSEIISKAVEDAARKKDESTVEFLLQFLRWLADEKDDPRLKELWKRLTKLAKELISGS igf1r_binder_01999
DEEERIREAIKRAVEENDPLALRILLLLCENHLGDPEECKKLLEKLVRELVPDPELRRLVEEIVK igf1r_binder_02000
GSDDKEELHRDLLRKFIRAALEDDRDTLKKVADEAEEVAKRLQDEEVKKDADLLRRIAKELSGSG igf1r_binder_02001
SEERIKKLLEKAREVAKRKGDSELLVAVQILLFALDRAEKNGDEEAVKLLSEWAEKVAKKVISGS igf1r_binder_02002
SDEEIRKRLEELLGDPRLANNVLVAFWALSLRLDPEEVIKRIEELCRENGVSPELCELASEALKR igf1r_binder_02003
NLLELLLRAFEQSGDPESAELLKEVIKCARERGIPPLEIARLIAELANELGDPKEALRLVIELCR igf1r_binder_02004
SDETRKQIVRWILEALIKQAKDPEARKKIEKLAREAKKAVDNGDKDKVEELLRRAAELALKASSG igf1r_binder_02005
GPDEEVLRILEKLSPDTRLLVELLRWAKKRDPELLRELLEFILHMARFLGDEEVARLLEILLKLT igf1r_binder_02006
SDEREKLERSFKSLLEKLKNAEDPKKREIAKELEKFFKLANPKTDAAVRFVLEYAEFLLKDLKGS igf1r_binder_02007
TQEEIRELLERLLGDPHDAFRILLLITVCRLQGISPEECRKIVLKLLKEEGDPDLYRALKILIEH igf1r_binder_02008
PEEEVEEIIEELERRGDPRLAILLKDLLNIAKRDREAAEILVEIIVQLIGLPPEEKEKLELAAQG igf1r_binder_02009
DEELSEKIEEACKRGDHQQVFALFVHLYALAQLKGDEELAKELEKVDRLLERDPEKACRLVLRLT igf1r_binder_02010
SSENDEFFEFLIRAMLRSAKEQNDDEFLKRLLKLAEEICRKDGDETCKEIVKRLKTWVKKVESGS igf1r_binder_02011
SLEERVRELAKRLGNEEVAEKCEEIVRELRKKNPAEARFVLEYCIFLLEEGNPERVEELVELEEK igf1r_binder_02012
SRLAEELLEELSRKDPLVKIILELVRELKKRDRAQAALIAISAYAAVQAGDPERLKELIEEAERL igf1r_binder_02013
SGSSPETVRRLAQELAKLLRKGRIDPELVTRLFREIFRCLLIGDEECIRKVAKKIEDIIRKKGSG igf1r_binder_02014
DAVRKIVELFEELRKRGISPEEVIRILLKLAEEEGDELIIDIIHFLLLILEWDPEAFERFLEYAK igf1r_binder_02015
SELEEILEKALKTGDPRLLELVRRLLEELLKRGDPNANALLIMLRALKKREPPEEVVKILLLLVQ igf1r_binder_02016
GSDVDHAEKLIRDVLKKARERNNPHLVESAEELLKLLEECKKKNDEECLERVRTAAQILFAIRGS igf1r_binder_02017
SDDDKVQKLIEEILRIASQKNQEELLELALEAIFEYSQAKDRNDEKKSKEVTKKVEKLWKRAQSG igf1r_binder_02018
DLERLRRLWEICRKDPEKAEELIKELLERTGDPKVKELLEILEELKERGTLTPDLVCRLLILAFQ igf1r_binder_02019
DCEELNRHWNELIRHLAERLNNDHLRRAVESHEEALELARKFTEDEEEACRMALFIAQLAFRAIG igf1r_binder_02020
DIEEVEELLERLRETGDPRLVKRLLELAEKILGDPEAASRSLEIALRLAGLPPEEVRRLLELAEK igf1r_binder_02021
SDDLKALARYLLELVEFASKRNNQELLELLSELLKEVKDKAQDPNVRKLVDKAIKIATELKKLGS igf1r_binder_02022
DREELKEILKEFLEKTGDPRVRELLEDLKRAEELGDPALVWLLALAALILVGDPRVEEILRELQK igf1r_binder_02023
SDIDEKFEELYKKAKESAERKNNDELRTLVQILYRSFEHHDRHNDKEAKRHIVEALERLISEADG igf1r_binder_02024
SELKELLEELERETGDPFWALVHLYLELLQRGDPESARCVLLIAQLLMHGELSPEELKELLERCT igf1r_binder_02025
DEELEKAVELARRLGVDPFILKVELHAIKVALERGNKELLEHLLRLLEEIVKDPEVRKLVRKVIK igf1r_binder_02026
DKERFLEFVKLALEDFPCEQVLRLLRIMLEIFGDPVLEKLIRLIEELERKLGDCEKAIKIALKLN igf1r_binder_02027
SEEVKELQEKAERLASEAKKKASPREQEELERAVKLLRECVKNKDETCVQILLRSVEHHFRRVYG igf1r_binder_02028
SEEEERLRERLERLVGDPEVAKEALELFRECKERGIDPASCVLHVMFEIRKKNEEEAEAVFEALH igf1r_binder_02029
SDVDELAKKLLKLLREVLKKAPDPELRTRAQILSWLLELALKRKDEEAIKLAIEEAEKFVKSVGS igf1r_binder_02030
SECEELAELLVKDPDNTEATRLLIEIIIRLVQEGDPEKAELVHRIFRLALEGDPDEARRLCKEID igf1r_binder_02031
SERREILHLVARLNPEAFEILVRLFLLKLHDPEKAKKLAEELREELERRGDPELAKLVKRFIELT igf1r_binder_02032
DEELEELLRELCKTDPLACELLKALERAKKENDDVLVEFILKLAELLSKGDPSARILVEFMLRVD igf1r_binder_02033
PREELSKKFEELLKRDPEKAIKFLEKILKELGKFSPAAIRFLSEYLRFLLREDPRRAKEALELAS igf1r_binder_02034
GSSEEEELRRFFEHTSRLLRNCKTIRCLMELVKLSSEAARLVNDDHLEELLEEASQIAAHRILGS igf1r_binder_02035
PELDKLVKHAQDLADKIVKKASDPEVQKLAKLVKKLLEEARQEKDRTAVQILAYIAQRLWEDVSG igf1r_binder_02036
GPREELIELLEKIPDPEEVAKILEELLRLAAELGDEELFLLVFEARALLAQGDPESAKEVIKRLP igf1r_binder_02037
DPRHALKLAVEDAKECAKRVGDEDILKLVKKLEELAKKAIDNNDEETLRRVIHLLIKAVDKCIDG igf1r_binder_02038
DEFEEELERMTEETLRWLERANNEEAAELLRLSTEAIREWAKRVSEEQRKFLLRLLRIQAELLFE igf1r_binder_02039
SDEDRKWAEELAKILREATEKQDPELARKAYELAKDVLEKYPDSTAVFILLMYAELLQKLLTSGS igf1r_binder_02040
NEEELRREIEELAKRDPQAAILALAVLLFLLGDEELLRRLRELLERVERGEIPPEEVSKILSELG igf1r_binder_02041
SLERKAEEIAERLNNPAVAILVRSALHHAKERNLSPEEVLEIVKELAKRAGDPELEEAVKLLEER igf1r_binder_02042
PLAERLYELAREAGASPEEIRELIALLIYLLEFIDPEEAKRLLEALAKLLGVPPEEVEKLVEKLT igf1r_binder_02043
GSSDELIKRAKKLLEECRELGLCDPEIAELLKRLLEEARELGDDERIRALYRLIRVAVEAAKGGS igf1r_binder_02044
SLEEIIKEALKRAGVSPTLIQIIEFLIRSAKEQGVSPEEILELVLRALKRQGDPAVEVLRKLIER igf1r_binder_02045
PPEDEVTTALRILQELLKKYPDNEEVRLCVEVAERALKLVQKAKDPHNQEFLSLLVQLCLELAQG igf1r_binder_02046
GSDKNELLVQILCFLLDRAAEQKDQEALRLIVKFAKELAKEVGDPKVEELLRKCITKAQKKVSGS igf1r_binder_02047
DAFTRAVEELLKEGDERAVEFLIRVLLFLLRDRGDPELVRLVEEAEEALKEGDPEKIKKLLKKAH igf1r_binder_02048
GSGSGSSLDECLKEVKKLAKLAGLSEELAEQLARLIKELGDEKLCKELAELLKEMALNGSGSGSG igf1r_binder_02049
SDEEEKAKELLKKALEAIKRRDEDAEEWIHLIVRIALECSEQNDEECLKFIEEILKEARKNDEEG igf1r_binder_02050
DEKEKVKKIIRKLLEVAERKNDEEAFLAAVHLYALVQLAERKNDEESLRKVLKKAREIAEKLISG igf1r_binder_02051
SDIDKLLEKQERLIRHAWERNDEELLAEVLALAIHIAIEIAQLGDEHAHRLQEELLKWAMEWLKG igf1r_binder_02052
SSEKAERLEKKAKELLKKFNDPRVEQALQLVKTAKEMLDLDPDSKALKELVEFAKLLLDEVHGGS igf1r_binder_02053
SDLTEEAHKLLRIVEQVAREVQNPEIRRKALRLAILLRSCAHHNDEKCIDEVRRTAEKLVKTRGS igf1r_binder_02054
DERLEEALKELLKEDERAALFLCVVQLFLLEDEGDPEKKKKLEERCEELLGDPRLREKLRRLVRK igf1r_binder_02055
SGSGSEERVVRELLREALEMGDHELFEELFELLILVTRGKRSKEEAEKEARRLVKEARQGSGSGS igf1r_binder_02056
GPEELLELLRRLGDPRAFSLVIALQICLMQGIDPEECIKIVKRLLEELGDPETAELLEEVVRRLK igf1r_binder_02057
SEFVELILKLIEELNIPPEEAAELALEILKRRGTLTPEIKLAIQLVAFLAKEDEEAAKEILRLLE igf1r_binder_02058
GSDEKEKVRRVQKYATKLARKAGVDETLIQILRLLVRTAIEQGVDASQAKDLARKVIEAHKKQGS igf1r_binder_02059
DERELLRLLRRIGDPEVIELVTEVFRLLKEGDPEKAKELIERAVELVKRKDPELAEELRKLLEKL igf1r_binder_02060
SHLEEEAKKFEKLFEEAFKKNDTEKLLEAIRWLLELSERADQGDEDAKWLHEQAEEILKRITTGS igf1r_binder_02061
SREEVEKLLEELLRKTGDPAIERLLRLFKEALEEGNPEEAVIIVQIAAFLLGDPELRRLAEELRK igf1r_binder_02062
SDHVEELIRLLQELVKKAIKNNDETRVRIALLLLRILAEDASNEELSKQAKSFVKTVESRLSSGS igf1r_binder_02063
DEKFILELILWLVRLGNPESAKLLVETLAEELGLSPEERKRLKEIIECALEGDPECKRLLEELAK igf1r_binder_02064
GSTEEQEKARRRIDELLAQAAVVNDEQQRREIVKEAEELAKKANIEELKEFIRQFLEIARQLIGS igf1r_binder_02065
SALEQIVRFLLSRIPDPEEVDRQAERLLRQAKKRNDPEALKIIVKVAREVLKDPELEKKLEELLK igf1r_binder_02066
SDEEEEWTKTVEKLAKEAKKNPEVFEKALRWILEEIFKASKNNDEKLLRILHKALEVLARVALKG igf1r_binder_02067
GSPVEELCELLRRDLERAVDERDERAVRFLSELARWLANSSSDEKLKKCLEEVVTRIERKFKGGS igf1r_binder_02068
DIQELFRLLEECIPDPRVVEKLFLLFVQLFNRGIDPEEILRILLKIARELGDEEAERCLEIILRR igf1r_binder_02069
DEELEELLRECSKTDPLCRELLKALERAKKENDDVLVEFILKLAELLSKGDPSARILVEFMLRVD igf1r_binder_02070
PEQEELSRRLSELANVDPRAADNALVLVSICRLKLDPEECLKRAKEVAEENNDPDLKRAIEVLER igf1r_binder_02071
SAEELLRELCQRLGDPKCAAVFVILRALKAFGDPRVELVKKIIEEALRRGLSPEEILRLVQEVLK igf1r_binder_02072
SEDEELERILKELGVPPQEVIALILVLRMLKLASPELREEAEELEKRAKKGDPEALRRLRELFRN igf1r_binder_02073
SDKNKEVKKILRTLLDLARSLGDPEIYERLELMVKIAEEAVDRNDEALIRFILEYARFALEEAMG igf1r_binder_02074
SEELEEVVELLKQGNPEEAKKVLEEIVKRLGFPPELLKISEEILEELLRQGDEEAIRFTLRLLLL igf1r_binder_02075
DRAVEQALEVARRRGDPDLREVLELILELLRRGDPERALEALALVLRALIQKDPEILKEAKKLVK igf1r_binder_02076
STEKEKHVKKVAKEVARLMGLLTPEAKKVIEELAEKCVRNGVSEEECAYIIFKFLLILLARSRGS igf1r_binder_02077
TREILELLHKIAAERNDKEVIELLIEVFVLLLEGNPEEAKELLEKIVKLLGLPPEVRELAEEALR igf1r_binder_02078
DERRARFMIELAEFLAESLLSSEDEKDRRSAKHILEAVEIARRIHDAEKALKFLNKVLQDNLESG igf1r_binder_02079
SEIEECLELIRRYDPEVVKELERVLRELKEKGVSPAIILLRLLRVALELGSPLAAECLLRLIRKN igf1r_binder_02080
SGSGSSEVERLAKKVLEIALEKGDTEVATLAIFILLKWLRGEMSTDEAKKELKKLEKRAKGSGSG igf1r_binder_02081
SDWKDQASECLDKLTKKAQSNNDEETEFLVKILEWLARDASNLEDDELRKHLLRLIVETCRRNGS igf1r_binder_02082
SGSGSDVEELAKRAIELARKKGDEKAVRLLEKIAKLYRKGLISEEEAYWAIVHIYARLLLGSGSG igf1r_binder_02083
SDLDDLWDTLRKIVEKIARDKNDPRVEEQLKLAQKCWEEAKKKNDETALQICAFLLRSIVEDGGS igf1r_binder_02084
SVLEEIREAIERGDPELVLRLLEKLCELLGDPQVCELVEEVEEAAKRDPEQALTRAQIIVALVLN igf1r_binder_02085
SGSDEDRLKESVELAARLAKNCEDEARCRFLQEYIEFILREAKSEELRKLAEKLLKEVRNNSGSG igf1r_binder_02086
SEVERLVEELEKKDPDLAKLLKEVLRKLKEEGDPDKLRELEELLRCARESPLCLVRLIALRAQLL igf1r_binder_02087
SEEETELLRLLIRILLCAFQGDCDPEKAKRLVKSILEKARKKGDEAVVLMAEIALEAIKRAESEG igf1r_binder_02088
SLERLLAELLERIVPDPELFLRILILFRSLAHHLGDPKKAIEVLLEIARKEGNPEVEKVLRLVLK igf1r_binder_02089
GSSPDEAEELLRRAIDIARRKNDEKQAHALERALKLLERAKKEGDETAIQILAFFAESVYKQAGS igf1r_binder_02090
SNEESERIVKHLVRLLKDAARKKDEELFEHIAELLIHVSLRLNDHESLRFAIRELLEASEILLGG igf1r_binder_02091
SPTEAIEAMLRFIKRSCEQFGDKKCLDLVKELTEKLEDAKKRNDEEKQKKIYKEVEKVFRIALRG igf1r_binder_02092
SELQERLEELARKDPEKVKELIERLLRELGVSPELIRALKEAIEEALRRGDETRLRLLITVIVLA igf1r_binder_02093
SWAIALYRLLLELGVPPELIDKIIELCLELAGGDPELAVKCLEEILRRLGLLTPELEELLKRATP igf1r_binder_02094
DVLEILEELAKRKKDPKIEEVYRLLKECTEKLGDPAKCILFLAELLLERGDPDLIRILQEALHLL igf1r_binder_02095
PRLREELKKLVKRLDPEVLKVLEKLEELLERDPRDEEVLRLLALLAIALLANDKELLRELVEKIK igf1r_binder_02096
DEIEECEEELERLIPDEELVKRIKELVREVKKKNRRVAAFICAMLILLLVQAPPEELLEVVKEMT igf1r_binder_02097
SGSGSGSDDRTCSERVVKALQEGDADKAEKILRECHKKGEISPSVFQILEFLIKRWKSGSGSGSG igf1r_binder_02098
NLIARVLERARELNNPELEEAIRLALRAAIQDDPRLEEKVERLLEELEKKGDEEAVELLRSVLEP igf1r_binder_02099
GSSIREALRLLKLLLEAVRRGDEETLKKLSEKLIQLFEKAGLLSREEARKYVEEAIKLLKEAVGS igf1r_binder_02100
SDEHLEIRVRILLWLIKFALRENNEEALKKLREILKELQKLASQNPDVEKILKELEKKANSEASG igf1r_binder_02101
SDAAEALKKAFDECSKKYQHASSEEEKKHAEFCLRLLVTAAELSEDPKVQKLAKKLKEKLKKIVG igf1r_binder_02102
SSEHEIQAIRLLVEVALREGVISEEEAKKIKKRLKEAKKRGLTEEVQKIKREVFQLILEASRSGS igf1r_binder_02103
SELTKELQHLAKQALKLLRQGKLSIEAAKFVVRVVIWRAEQHGDEKAVKVAKKILEILKKIEKGG igf1r_binder_02104
GSDELERLLALVRMLLRIALEDGLLSPDDVKKYEEKVKELRKRGDRDEVEKILRELAERLERLGS igf1r_binder_02105
GSNEHVKKAAKHIVDRLEEAVKRKDKENFRVLAFLAEVAVKEAGDEDLEKKLKTLEKIFKEYVGS igf1r_binder_02106
GSDANRNRVQIMAWILDRAAKNKDQELLKHVVKAAKELAKEAGDPKVEELLRKVITKAQKKVSGS igf1r_binder_02107
SFIRAELLLTSAKLAVRLAGDEDALEKLKEFEKKVTEAIKNNDEEKVRKLLEKANELAHRVHIGS igf1r_binder_02108
DEEAEKSLEEAVKNNDRLLFLATVFLLLILAGVPPEEIEEILRRLEELLKRDPEEALEFARKVLP igf1r_binder_02109
DCIEELREIVEKLKDPRLELVLRVAEELLKEGDPERVKLLCFLALHAVKKNDPFLLELARWLARL igf1r_binder_02110
SDERKTIKELIDRAEEICSKLGDRELLARVQIVKYIFEVATKENDEETLKIVKKLAETVYRLCLG igf1r_binder_02111
SDVEEIITELILHILRLALNAHDDRIAKISSECLEEAAKLAAKITDEELIIRIWEKCLEISRKLG igf1r_binder_02112
SKEEIVHLIVELMNELGDPREALKLALEIAKERGDEELRKLVERLLELLRKDPQEALRLLIKFAQ igf1r_binder_02113
SVEEAEELLREVKEKGEVDPDLIELIEEALEIYKEDPEQARQLIEIALAILGDPILKKLLELLRK igf1r_binder_02114
SPEDKEKAEKILESVLRLCADNQIDEKIASKLISEVKTLAKRVNDPELLRAAEFVEELCRFYYSG igf1r_binder_02115
GSEFARELAELVQRNNTATIIQIAVYIVRAEYQVSHEEAIEILARYVGVDPNQLKKLRRDLESGS igf1r_binder_02116
DEELKEFKSRVEKRCREAKSNNDEELLRAIKILVELWLRAAQQHNNEEALKVAREAQKLCKKISG igf1r_binder_02117
SGSDDFLSEVLEDAVRIALERGDKELAKRLVDLATESAELLNDEKLKKVADSLRKLIEKWSGSGS igf1r_binder_02118
SDLCTNVRVLIFLVEFALRAGALDPEELKKLVDEIRKAIEQCGDPELEKELRRLEEEIRRVEKKG igf1r_binder_02119
DYQKLEKQVKTLVTLIKQLKKDEHDEQLAEQMLRLAEEASKKKDEALLRYLVEYLKFLVDEAKSG igf1r_binder_02120
DEAERVLRLLRKLGIDPREVLLVTVEFLFLLLENEEEARRFLREVISRALKVSPEEAERLVREVT igf1r_binder_02121
GSTDEELRKKCIELIIRALRIQDPTQVKKLEENIEEALKLAQDPEARELCRWLLELVRKEFTSGS igf1r_binder_02122
SELLEKVLEEALGDPVLAAVFVIAVRLALELGDEEAVEELLKAIKENLGDPELLKLIRKAIELIK igf1r_binder_02123
TEERIEEALKKLGDPRVEHVVLLLRMIIHLANIPPEEAIEFLKKLLKRSGDEELLKVLERAERVG igf1r_binder_02124
SIEEILRELCERLGIDPASCEFLLELARWLAGGDPKLIVENILELVRHLGLLTPEIEKILRELRK igf1r_binder_02125
TLEELIEICRKAGDLEECLTFMFHLARAHLGDPEEVERDLRELLERVGLSPEEIERLLEIVKRRG igf1r_binder_02126
GIEELKELAKELGDPLLEILLKLIEELLRRGDPRVEELVRFVIHLCRHLGTCSPEEAKELKEELR igf1r_binder_02127
DQLERVVEILKKVPDPLVREVAEELEKALRNGDPETARRLIIELAIALLREGNPELAELVAKLFA igf1r_binder_02128
SEEERKLLEEAKERANGDPFLALLALALLLLELGIPPEEVAKIVLEVAEELGDPFVIRLLREFLK igf1r_binder_02129
SEVDFRVQLLVTVLEQACKEVGDEKLCKLVQELAEKAKRVVKKNPDEARKLLEKANKLVHEVLDG igf1r_binder_02130
GSPRHKEFIKELVEWLLRLCEELKDRELCREILKDAERLAKEVNDEELKKYVQTLATKAEKNIGS igf1r_binder_02131
SEEEEIREEAERKNPEVSRLLEFALRLLREKGVPPEEISKILRLLLEALERGDQELLHRLARILD igf1r_binder_02132
DEVTERLEEIVRELKDPSLRFCLEYIEFMLKEGHLSPKELLEFALLCARFAGNPEAEELIERLLK igf1r_binder_02133
GSSDEDLKRFVERIEELLRRIEDEDEALRNAEALIYLFLRVDDDERLLRIAKEILDDIRRKLKGS igf1r_binder_02134
GSSLVEKVLEILQRILQEAAEKGDEKTFKLAFELFLRLVRASEEDPTQATEIAEKALKIINSSGS igf1r_binder_02135
SEVDKEVETIVRKLEKLAKEVGDEQLLRNVEFLALLAKLLVKINPEAAREALKYAKKLVDEVYSG igf1r_binder_02136
SSEEAAKQLLEMVEELAKRVGDEEAKEALKKARKLLKLLKEGKLSEEEVAHLLIEIITKLAELGG igf1r_binder_02137
SDLEEIMKKLAEALELIWEQNNHELLELLLDAAQLQVEALIDNDEETYKKAKKLFDTVVKLARRG igf1r_binder_02138
SREQDALRKVIECILLLAEVPNPEAQKALEKVSELLQEAAENNDEEKVERIAEECEKLLRKLKGS igf1r_binder_02139
NAIEKVEKVIKELGLPPEVKTIAFLFLLCRFLGVPPEECEKLLREQAKFLGIPPELVELAIKVIR igf1r_binder_02140
SGSGSSQEVRERAHEILRCFLEGKCDPDEVIERLKRLLDKLGDPSVRAALQIARHLAEERGSGSG igf1r_binder_02141
GSDPRKEIEKVKKKLEKALKNNDSETARKLARTLLELARKLGDEELAQKLLELMFEVARKLDGSG igf1r_binder_02142
DEEELKELEEKLNDPEVIRLAKELLELCRRTGDPRLCFRFELALWFLKLGNPELARQLLKLALEL igf1r_binder_02143
DEAERVLRLCRKLGIDPRECLLVTVEFLFLLLENEEEARRFLREVISRALKVSPEEAERLVREVT igf1r_binder_02144
SNPEDEATECIKIAKTLVTRINDEELRTRLQILALLLKNAKREHDEEAVKRISKLCKKVIKQAKG igf1r_binder_02145
SEFIRELLRVAKELGDRSALFLLEVLLFLLEDGLLSPEEVLRTVLEALRRTGNEELVRLAEEVLK igf1r_binder_02146
SDDLSEAVKTLLEAAKEASKRNNERNVRVLAALVDFIYEAATNPEVRKLAEEAKKRIKKLKKGGS igf1r_binder_02147
DEEVLEKVRKICEELGDPVCEELLRELKEDLKRGVPPKLLLFALFLAALALGDPDVTELVHRALN igf1r_binder_02148
SSPDEARKLLEEAEKLAEKQNDRDLLETVVRLQILLRSAKHHNDKDKVDDVYKTAKKILETLQSG igf1r_binder_02149
SDDSEEIRKLLEELVRCALKKIKDPRLRNKAIFLAINASALARSPNPEDKKKAKELVKELQKLCG igf1r_binder_02150
SEELVRLARLLKEGDPEAKRLLEELSKRIKEGDPEAKQALLEALILAARLGDKDVYELLRRLFKK igf1r_binder_02151
SALKQIIQYILEHIREQVEKGKIDPEEVRRLLKQLEEAAREEGDEELLRRIEELKQKLEEILRRG igf1r_binder_02152
SCLDEAKELIEELGNPDARFALRLVKWLLEDGNPELAKQILKLAVEFLRRAGDPEAAKVVESCLP igf1r_binder_02153
SSDEVKEHLDKLLTEAQKYVRDPEVRFRLELLATIAKLAAERDDEEALKLFTSLIETVLKRLKSG igf1r_binder_02154
GSDLEDLKKEAKKLEKWVSNLRDPQARRNVRVLIFLVKFAAEAGDKEAAKRAVELAQKLVKSDGS igf1r_binder_02155
CREAIELAERVLSRVSPELRKILEELRERLKRGELDCAAVVLRLILLLERLGDPSAHEVLKLAIK igf1r_binder_02156
DEITEKVEKLLKEGNIAEVLKLILELFQELEKRGDPELVRLVEEAEEALREGDPEKIKKLLKKAE igf1r_binder_02157
SREELLKRLIEELRKLPDPHVRYFAELLEFALKANNPELVKLLLEFLLELLGDPRVEEVLRLFTK igf1r_binder_02158
SDDDKVQKLIEEILRIASQKNQEELLELALEAIFEYSQCKDRNDEKCSKEVTKKVEKLWKRAQSG igf1r_binder_02159
DEEELEVETLVQILAFLLALAPDPELQEHLKRLVEKIIKSLRNAEDDKQRQLAEKAEKLFKRLVG igf1r_binder_02160
SIIEMLERFAEDQGDEELRKLLRLVKELAKRDPEKAKELVEKLAEELGLDPHLKHMLKVAVEAIG igf1r_binder_02161
DAQELFRELEKLIGDPRAAIELIILIVRVRDGLVSPEEVEKLCEEIVKKVGLSPEVEKRCRELAR igf1r_binder_02162
GSNPELVEAVEDLIRFAKEEGLITPERLDKIRKEAEKVEKKGDDEQLEEIKQRILEEIIEYASGS igf1r_binder_02163
SRKEEIEEWLRRVLEIAERLGDPRVLRLLQDVIEVRICLTQGKCSEEEARELIKRLTEKAKKLMG igf1r_binder_02164
DEVEEMLRFLLKLGDPRAKEFLEIIKELRERGVSPEEIIKIILELAERLGDNNIAVNAWAAEVAL igf1r_binder_02165
SELEELRELAKKGDPEALRLLIEIAFHAAAEGDEETVEIVERILEEVCKLVNDPEACKALRALRV igf1r_binder_02166
KEEEVEKLLKKASEVLKRRGVDPERVKFREELIRWAVRLAREIPDEERSRELLEAAKELAEAVIG igf1r_binder_02167
SPTEEIETLLRKIAEKARKDGDVEVFALVTLLQILLELAKRENDEEKQKKILKEVRKVLKIAQRG igf1r_binder_02168
SDEREESFRHLFEACLHAVLHRDEERLKKAKEEAEEQIRRITDEEARKDHEKALKICLEAFRSGS igf1r_binder_02169
DEEEDKLAEELARELAQHSAHITDERALEFSRFFAEFLVRVLVKDEETRRRILEIFREIEERLLG igf1r_binder_02170
SLAEEIARLVEKFCDDPRALARVFLLVVELAQTDPEARLILEVIQEVLKKGLPCEELVKLLRKLK igf1r_binder_02171
SREELLREVCRKAGLDPRVCEDLVELIRRLLEEGDPEALETLLQILRWILGDPRLRELLEKVVRE igf1r_binder_02172
SLEERCKEALERDDPLLVAEILLEILELVKKTGDPRLKEILRRCLELLKKFDPVFRMLARIIEHS igf1r_binder_02173
SLLEETCKEAEKIAKELGDEDLLRLLRELLEKARESPRVKIILEILCFFIIENPELAREIVKAMK igf1r_binder_02174
DETEEALELLIEVIHCLARNPNNEECKKLYKEAVTIAQKVIKKLKDPHLQESLELLIKIASSLSG igf1r_binder_02175
DIALELLLEAVERGRVTPEHVLFFLEAAAEVLDDPRLRKLSECFRELLERGIPPEEVLRICRKLS igf1r_binder_02176
DEEVRRLLKELLESGRNSPVAVVLLVLLLCIRKGIPPRECAELVERAIKKLGDPDLEEALKLLRR igf1r_binder_02177
SDSLELLLRAAELIGIISPELIELIRRLLELLKEGDPEEVKKLLEEAERRLGDPKLRELLRLLVE igf1r_binder_02178
DEEEVEELLRELCKRDPIACKLLEILEKVKEEGDPTLLQIVLFAILNALREGDPEQLRLLVERFH igf1r_binder_02179
SPEEEKKTEELLKKLLEEAKRLNDEELYRTLRLLLEILQECARDDSEVLKTCIQIILFIARLLKG igf1r_binder_02180
SDCEEAERILSKIKELADRKNDEEVKTRVQILRFALENACKENDKETVEIITRIAKELLKKVESG igf1r_binder_02181
SSLEETVQRLFWAAVHLYAEEDDPNVEEALQKALELHAKALEVSDPTERKKLLEKAVKLLQSVIG igf1r_binder_02182
SDVEHNFRVCRFLVEALARARNDPRVETELKKAQEIWEKAKKKNDKDSLKKAADICRKIIQSGGS igf1r_binder_02183
TEELREKFRRALERGDEELVRRLIEEIARIACGGDPACTEFRKELIEWLLKEDPESARHFLEFLG igf1r_binder_02184
SLECEKELKKLLKEVEKLVRKGLISPTRVQIVRFAIESAKKLGDKELCEELRKFIEELIRKVEGS igf1r_binder_02185
SAEEEVIEFASKVLGLPPEEVRKVLEKAFELAREDPELFELSVRLFLAVLQGDPELVRKLFELLK igf1r_binder_02186
DRELARRALKLCIELGTFHECVEAFVRALRLAGGDPKLLLKLLVELLRKLGDPELAKIVEELLKP igf1r_binder_02187
SGSGSGSSAEKVARKLEKICKKRGDEACELLVKLIREAIKKGDEEHLKFLVELVRWLFGSGSGSG igf1r_binder_02188
DELLEEAKKLAKELGDRQLLFLLRYVEFLLREGDPERAIEILRYILKLFGDPLVKRLIEELERKR igf1r_binder_02189
SPERRNLRFNLELIEKVAELLNDEKVKEYVKEVKKRWKEAVDNNDDDLARKIVEEAIKYVAEIAG igf1r_binder_02190
SLECIEELLKRLGDPNANNLAVNLWALLQQGIDPEEVLEILKKIIKELGDPELLKLLEKVEKECR igf1r_binder_02191
GSDDLEALEIAVRICLRSALHHGLLSPDDVKKYEEKVKELRKRGDKDEVDKIKRECEERIREDGS igf1r_binder_02192
SEEEKLKELARELGNPELEEELERLEEARERGDPQLVRRILIYLLILAVRLGDPEVVRILHKLLR igf1r_binder_02193
SDCRHRIRELIKIAEELLRKATNDQVRTLAQIIIFLLRLALHAEDETESCLATELAERLLRQEGS igf1r_binder_02194
SDLTEEAEKLLKIVKQVAREVQNPEIEFAARDAERILRVAKELNNEAAIRFVRRFAEEAVKLRGS igf1r_binder_02195
SPEEELKKKLDEVSKKAQEWCQTEEQCRQIELLVEIANEALKNGDKDAVEFAVELIRWLIKLGGS igf1r_binder_02196
PEEVKKLEKKVRDILEECRKHSDAECFWIAVHAYALLLQAKRRNDEEKAKRILQTALELLERVKG igf1r_binder_02197
DLEELLEKVCKELGVSPELCEEIIRIVEELKKKNDPEAVKHAVQIILALASTDPRLATEAVRLFK igf1r_binder_02198
SKEECKELVELARKGDPRVREILRRLFQEAFERGDPETSQLLTAVQIAIWIGDPDLAEKVCEELG igf1r_binder_02199
PDNKKKLKSIADTLIKRIKEACRSEECKRRADDLKESLELASSGSDEEVRLVVELIRLALELDEG igf1r_binder_02200
GPEKVFLLFVQLFAKGLSPEEIVKIIKELAKERNDPDLERAARILEECLKRFSPVECLALLAELG igf1r_binder_02201
SDRKENHVKFLIELLEFFADQVDDPTVKKTLKTLAKILEKALKNQDDDKLKTASKLAEEVLRAGG igf1r_binder_02202
SLEEALELLRKKFRDDPKVLFVLALIWVCLLYLPPEECLKEVEERIKRLGDPELEKALKLLRKLT igf1r_binder_02203
SDEAAELFLRLVRAFQDERIARELAKELKKEAGSEESAEELVRLLEKLGNELAARALREVLRIGS igf1r_binder_02204
SGSGSDERSVRFIIEYLRFLGDKKAVKKAEKILKLLQKGKLDEEEARRLAEEVLREALKGSGSGS igf1r_binder_02205
STEDDKFRSLLRTVWTIAKQNNNREALRLVTLAQILYFAARNNNDDEARKTARKIVKEAYEKASG igf1r_binder_02206
STDEEEKKVEKLAEIIKKLFPDPEYQRLAELLLKEFKECKKNNDEACLKFFIELLEFIVDEYGGS igf1r_binder_02207
GSDEETKKIARLVREYAEKVGDPELSQKITELQILLWIAQLHNDEDKIRHVKSLLKDIADKASGS igf1r_binder_02208
TLEEYIEELLERVDPELLKEAKRAEKLLEERGDLRKLARALLLLLFCVFHGDPELCKELIERIER igf1r_binder_02209
DEERTREELERLLEEGDHEAVALLLIELIIILARKGDPRAEELRKLAQLLAEDLEEVLKLLRKLK igf1r_binder_02210
SDEIIRTLLELAERNPEEAIRFLLEVARRLGDPEVRRLAEELEECLERGDRECLARLLLLLAILS igf1r_binder_02211
SAAEELVELVKQGDPTAIFELALYIVLLLTTNEEEARKLLERIKRLIGDPELQKELEELVEKLRK igf1r_binder_02212
SLEEEIERAVKEGDPLLVYHLILKIVEELGLPPRVVFEIFLRCYREAGGDPELIVRCIRKLLRER igf1r_binder_02213
SEAEKCKKIVTELVKQLKSKASPEDQKHLERFLKLIREVADSYSDEREARATCRFAVEYLRFLVG igf1r_binder_02214
SDDEEELKKVLKLIETAIKRAEDERTQTRLHIFFLLIELALQDNDPSVKFLATYAKKYAEKVLGS igf1r_binder_02215
SGSGSDYREVIKKAEKLARKKGDELAVRALRELLECADKGECDPEAARLVATALEHALRLGSGSG igf1r_binder_02216
SDEHYRFRVHLLLRALELFATIPEERKKIEKLAREAKKAVDNGDKDRVETLVSLAEELAEKLASG igf1r_binder_02217
DEVLEELIRLLKEGNPVEVFKLALEVHERIGDPREIERLVKLLEKLLRELGVPPEAVFALKVALR igf1r_binder_02218
DELTELLLRVLELGNEEEAKLLVELAVLILGLPEEVKERAEKLLEEAIRKGDPELLKKVEEVLNK igf1r_binder_02219
SRALEESLVEAAERGDRDLLRALVFFLRDEREVDPEKVREIIERVVELIKRKDPELAKKLKELLK igf1r_binder_02220
TEEVEKLLRELEKKIPDPAVRRVLRRVEELLKEDPERAIHVLRFLLHMIGDPELEKVLRLLRKLT igf1r_binder_02221
DEIFELFRFCLELGDPEACQALILLLRRRLEGDPEARELLEELKRLLKEGDPDKLRELLRKILRK igf1r_binder_02222
SGEAATFVLKWLVKHAKKLANDPNVQTLLDELLEKADKASKNNDEEKLEKAKRIVFQLYVKAARG igf1r_binder_02223
GSDEEARNARLNIHIYALAAKLADDPNLAEQLLKRAEELCKKANDPRCEKLVKKLSEEVRKYVGS igf1r_binder_02224
HDEEEIKDIRRLLEEAKRRNDEEQLKRLSERILEFLEKLLRQNSEEALKRSLELLRFFFRFIHKG igf1r_binder_02225
DEEIEKCLEEVSKKDPEVVENLRFVLELLRRIGEFSPEERIEILVEVARLLGNPELAKCLEEILR igf1r_binder_02226
DEEIEKVIEEVLGDPELAKELLKLIKRISEEYNTDPKRAIFQLAVELIREGDPESAEALQAVMRN igf1r_binder_02227
DEVERLLELILKIPDPEEIEKLLELLRELAERLNDPRLRILVRSLKHHLKKDPRSVREVVERWLR igf1r_binder_02228
SNKREVDFLLRIVEWLARLVPNPEAKKILTKIKRLLEEANRRNDEETAHKLVHTALHQILELEGS igf1r_binder_02229
SGSGSGSSSKELKKRIEEALHTGDEKKVKKLKKIAEKRGDEEAALAARFALEYLRFRGSGSGSGS igf1r_binder_02230
SSDLLNLVIFLLINAQRAAEKNDEETVDRLRKKVDEVYKKAQDPFVRHLAELAKKLIKKAKKGGS igf1r_binder_02231
SSETAKKIIKRVLDIARKRGDEDLYKKVKEALELAEKLSRHADSEFRKRLLWTAAALFVRLLETG igf1r_binder_02232
TREEILHFFLRLGNFEVVLRLFKILLEILDRDPEKVKRLLEIILELIERGVPPEEIEEILRRIVE igf1r_binder_02233
SVEEELEELLKRNEEEAKELAIELASRILNISPEEIRQRLEIAERILGDPREAVRLLIELAKLIR igf1r_binder_02234
SEELRRLLREALQRLDPELVLRLLREVVELLGDPEAERLLKLLEEAIRRGDRNLVFRLILLAWAT igf1r_binder_02235
SEELEKKVKEAVEEGDPVLVFLLLLQLLLETGDPEVEKLLRLLREASKREDPDLLREVLELVKKT igf1r_binder_02236
SDARFAKHALRAVLELAKKRNIEEDWKWAKHMLELVEEAERRNDEHALKRLFLLIVEWYAKWLDG igf1r_binder_02237
DFALRVIIFLAKEDPERAKEKIKLMVRQLRKKDPRLVKRFLKELLRLLRELGDPELVKLVEKLLR igf1r_binder_02238
DELQEILKEAIEKDDPELLLRVFFLLLKLAFETNDPRLEELVKLLREAFEKKDPELLKEVLDKLK igf1r_binder_02239
DEELAKELAELLGAPEEVKEALRLLLKKAKKTGDPRLAELFLKLFIAVLEGDEEKVRRLIELARK igf1r_binder_02240
SDYKEEATKIRKKLEEIKKKAQDPTLRECVRVAIFLAEVVQFLDNKEAAELALKALKELLKKCTG igf1r_binder_02241
SNREVARKAHEIFKELYDRGTLSPQQVVEQIKKFVDEAIKNGLLDPADARFLKEYFQFLAEELMG igf1r_binder_02242
DLDEKLRREAEETNDPVLRELLRLVEEAKKRDEELSEFVLELIEAMRRQGIPPEEILEAIRALLQ igf1r_binder_02243
SEEIEELIRLLSKVSPEDQTRIQIRLKYLALEDPELKKEIKRLIEEVLKETGDPLYRRLAEAIEL igf1r_binder_02244
DEEVEEIARRLKKRPDDVEAAIRLWELLYEIFKRDPERARELLKRVEELLNDPQFVELLRLLLKP igf1r_binder_02245
SDLIEAWRALLHWIELAREDHRHKEELLKEAQREQEEILRKANASEELIKHFLELSEEAFRLQAG igf1r_binder_02246
DLEDKLKEIEKKIREIASRKNNKEARELLLRVAILFRSAKHHNDEELLSKITKEAEEILEYVKKG igf1r_binder_02247
SPAEELVRSCLKLAEKLRKSIPDREKSFLVEVIYFAIKLLIEKATTQEELKKIYELCKELLSQIG igf1r_binder_02248
SGSDEHELLITVLRLALRALRAEDEKELRTLQSLIEEILRKCQSEVLCHLAEWLLKLVRNESGSG igf1r_binder_02249
DQDEEAIKEAVEKGDPVAALIILFAEAAILGDPELRRLVEELLELAKEDPEKVLELIREIVNRLP igf1r_binder_02250
DEEEIRKVEELIEKGNPEEALRLLERILRKLGRASPELIEDIVRVVRLALEVDLEAARILVRAAG igf1r_binder_02251
DEAEKHVTELVNKAKEVVKKQDNKHLEKLLKRLESLIEEAKRKNDETLLQIAIFALILEARRIVG igf1r_binder_02252
SKIEELLEELKKIDEELVYALEVALYACKQLRDEECLRLIEEILELLVNGKISPEEALRLIAELA igf1r_binder_02253
SDELEELVQRLLRLCIEASEKNDEETVDRLRKKVDEVYKKAQNPEVRKTARFAKEYCEFLKKGGS igf1r_binder_02254
SEVEKLIRELEKRNPREAMAVRIIVHLLRAGVPPEELEKMLRRILKELGVPPEEIEKIIKIVNED igf1r_binder_02255
DKVKEVQTLVEKLIELCRRVNDPRLCFLAELLRWLAQIAKENNDKELLDEVHKEARKVEKKLKSG igf1r_binder_02256
GSSETEECSRRIKKLLDEALKRGLISPEEVKLAKEAVEMLRKRGDWEECKFIYEVIKLAIELLGS igf1r_binder_02257
SEVIERAEELAKELGDPALERLVKLIRELLEKGDPAVRTAIQILALLARNLNDEELVKLLEELLR igf1r_binder_02258
PQEEFVVELLSWLAKVDRELVKHLLEELCREKGVSPEECKEILERLEELLKGSPELLEEFLRRVR igf1r_binder_02259
STEEEKLESIWRKLKELADRVEDPEARSELRIILQILEFAIKNKNRELVERAIEIVRTVLSQVLG igf1r_binder_02260
SNLEEILVESCEFAAREAIERNDKEAIKFFLELCEFVAKEISNPDLSKKVQKLIKKLRKALKSGS igf1r_binder_02261
SGSGSGSDLEFAIRILRRSAEHHGDEKAQKILKKAEKALRSGDEEKVRKLIHIAEELIGSGSGSG igf1r_binder_02262
SPEREALELAVRIIIEVAQLIHNVDEEQARTLLKRVQEEAEKKDDPALKAAWRAIKEAVERNVGS igf1r_binder_02263
DVEEAIEVLKKLGDPEAAATLRFLLEYLEFHNLSPEELRKMLRIALEIFGDPAVKRALEVLERLT igf1r_binder_02264
DALELIERLVRTGDPRLLEKLREWLKELKKEDKFAVRADEFLIEALCEKAGVSPEECKEILDRLR igf1r_binder_02265
DEEELEKICKELGDPELCRLIRIIIERLEKDPNNEQLRLVLKLVKRALKEDPRVAEALLRDAVRA igf1r_binder_02266
PLLVRVLLLLREEGDPELAEELSELVQCLIRGDPDCVKRLEEILRELSKRDPDAREALKLVEKLK igf1r_binder_02267
DELFERILELLKKDPDKARELVEEVLRRLKEEGDSEKLVALQIVWILLRHDPEAARLLVEIILRD igf1r_binder_02268
GSSKEERLKELLRLIKEACKRNLEEEVLRLALRALLIASELNQEEILKTARKLLHTCLRRLDGSG igf1r_binder_02269
PLEEEAKEFLRRTGDPIIEEVLRLLREAKERGDLRLMIVVAIVLLLILRGLVSPEEAKELLERAR igf1r_binder_02270
SDEEYEKLVREVVKKYREAVEKNDEKKLEEAVQTAVKIAEDANDPELARIVLQLLVRAFLEVHQG igf1r_binder_02271
SSIEEIEKIAREVRETAEELVKKNPEDAKKFVESWIREAQKKNDLLLFIELLHVLLLIKRLSSGS igf1r_binder_02272
CLEEVLEEVQRLGNPEVALLLELALILAELDPEEARKTLEKALKDLREEGDPESVRLIELALRCT igf1r_binder_02273
PEREELIKKLRELAKEKGDENLEFLLLLILLLLRVNPEVAKELLKRVVKKLNDPELEKLVKEIEK igf1r_binder_02274
SDEECEALVRFLKEIVRFAAKQVNNPEVEKTLEKLLEEAQKKATSCDELSKLLEKLARIALKLLG igf1r_binder_02275
PEREELIKKLLELAKEKGDRHLEFLLRLILRLLKRNPETAKFALKFVVKELNDPELEKLVKEIEK igf1r_binder_02276
DTEAAAHCIHLALLAAQAKFDERFREEAKEALEQAREYAEKAHDEESARLCKLVARLIEEYLRHG igf1r_binder_02277
SSPEEVERRIEHVLHCIREGKCDIEEAIERLKKLKELAKKVGDDRLRLAVAILIRSLEHHREKGS igf1r_binder_02278
SDLFALLAIIHTFKDDPENVKEFVELLLKQLEEEGDPDKAKLVREVLELLKRDLDEARKLVEELK igf1r_binder_02279
SDRKKFRIELLKWLLKEIQKAPDPNLRTTATKLLELLKKCVEKNDEDCIKEVEKRVHELAEKVYG igf1r_binder_02280
SDDTVLKLLEKALRIAAEKGDQELLRLIIEAIILVLRALEAGDEETIRKVETYAKTVIKQAQSGS igf1r_binder_02281
TEKLLLKAILELVREGDPESAKIAVQILAFVLGLSPEERKRLKEIIERALEGDPEAKRLLEELVK igf1r_binder_02282
GSSEETERLCRLLKEAAEWAARTDPRAVSFFIKVAKWRAEQRGDEDLLECVKKLEELVKRLTKGS igf1r_binder_02283
GSDTQEQCKEIVEIAKKFISPEQAKKLKELCDKDQALARYIFEYLKFVDEEAKEVFIRHLAEWGS igf1r_binder_02284
GVEEAFRLLLELGDPEAFRVVFEFLLALVRGDEELEREVRELLEELIEKIPDPEVRKLLELVLKD igf1r_binder_02285
SDEFRVRLLLTLVELLAKRLNDPSVETKLRKLREEFKEAKKNNDDKKIREVSKKAEELFRKATQG igf1r_binder_02286
SSDNEKVHRILRELLEIAERKNNPELRECVLRLAILFRSAIHHNDEEALKKIKKKVDTCRKQAEG igf1r_binder_02287
PLDELVKTVETLLRKAKKVPDPHERAELLVRAIIEAAQAIQKATDPRVQKILKELIEIARELFEG igf1r_binder_02288
DEFEEELERMTEETLRWLERANNEELAKLLREQTELIREAAKRVSEEARKFLLRLLHFSARWLFE igf1r_binder_02289
SKEEEIKRIAKEVGIPPEDLERIEKILSKFLGDPEAAKEILRILIELVRLGNPLAERILERLRRI igf1r_binder_02290
GSDKRARVRFLYEYLEFAAKERNEEAIRIVCSFAQKLAKEIGDEELLKKIQELCTKAQKLLSGSG igf1r_binder_02291
PIEELLERLLRELGVPPEIIHFIKFVFKICSKHHPPKECLRILLLLARIYGDEEVERAIELLLGP igf1r_binder_02292
STELIEELAKLLGVSPEEVKRLRELLEELKRKNSPLFSRIEVILQIAIWIRDPEFFKALKELIER igf1r_binder_02293
SEEEEIRERLKRLGIPPRVILLLLLALAAARTTDEELVERLLKKVEEIAKEDRDEVRRFVEEIAT igf1r_binder_02294
DEEEIRKVEELIEKGNCEEALRLLERILRKLGRASPELIEDIVRVVRLACEVDLEAARILVRAAG igf1r_binder_02295
NSDEIKEKADKIAKEAKELAKDEEDKELVELLLQAVRKLLSNNDDEKAKFLLQFLRLVLERLKSG igf1r_binder_02296
PEREELRRRLSELANVPPRAAANALICVELLRLQDPPEEALKRCKEIAEELNNPDLKRAIEVLER igf1r_binder_02297
SEAAEQLKELCKLDPYSVEVHLYALLQLAERAGDPKLYRILEELLELLERGVNPCELARLLEERE igf1r_binder_02298
SDRKEESVLQIVEFMLDLAAEQKDKEAFEILSRIAEKTAKDDNNEDLLREIQKIIKKAREKLEKG igf1r_binder_02299
SDKSDAEKCLTEAEELVRKLGDEQLKFLVEVEKHLFRIADERNDKEQLDFITEACEELLKRIKSG igf1r_binder_02300
DRVEEVLERAVELGLISPEEAKELREFLEEAKKRFSPFLAIIELLHLLTKLGNPEVARLVREALE igf1r_binder_02301
SEEEIRKCLEEVVGDPEEVRLILLMLRFIVHLANVPPEEALRILLKLAEEAGDEELVRVLRYCLK igf1r_binder_02302
SVKELLEELLRRKFPPREVKQILFLLEKLEEQKGDPEEALRALLELLRAAGNPESAKVVEEVIRH igf1r_binder_02303
GSDEEEKTREDLYRTVEKLASLAATEFVKEVEEHALRIAWERGDLELLKHLLESIRHLVEALLGS igf1r_binder_02304
SEELLEKFREAVEKGDPQLLLELILRIIELAGLPPREAIKIAIRILELLQRGNPEEVEEILREIH igf1r_binder_02305
DLDSECKKLLELVREVAKKRRDEKAFLAVVHLFALLLLARRKNDEDAVKDVSKKCVEILRKLLSG igf1r_binder_02306
SETEELLREILERFSNNPVHVVRLLAELLERLGDPKVECVLRLFIQLVAEGVPPEEVVELALKLC igf1r_binder_02307
SPEIEKKVETLLKKALDCFLSNQCDDETVKDILRKAKELADKANDEQVRFRVQLFKFVIEASKRG igf1r_binder_02308
DRREFRIELVVWLLKQDLDQATEFLELLCKQDGDPELCKILELIKELKERGVSPEEISEIVEKVG igf1r_binder_02309
GSDELLKIREKLAEIAYEAFKHNDQETIERALKTAEELAKTYDDPNFRVLRFLIKFILHAVRRGS igf1r_binder_02310
STDALEEFVERLAELIKKLFPDPRVQTKADRLLKKFKECKKNNDEECLEKVFLALLHILLEYGGS igf1r_binder_02311
GSDESKKVRKKLEEAARLWLEDPTDEEARKEFEDASRLAHELNDEELQIVVEILDRSAQHHSGSG igf1r_binder_02312
SDLSEVETILRKIEEIARKQGNEHVVETVELLLELLEEAKRENDETRAQIVRWIAQQLLKRVESG igf1r_binder_02313
GSDDRQKALLRFLTEYARFAIKENDPEAAKRFVDLLRKVASEANDEEAKKIADELEKQVRKLKGS igf1r_binder_02314
DEKFILELILWLVRLGNPESAKLLVETLAEELGLSPEERKRLKEIIERALEGDPEAKRLLEELAK igf1r_binder_02315
SGSDTQTLIKIVTDLAREVIKRVQDEELQRAAKILAELVQKERDPALARFVSEYLRFLLKETGSG igf1r_binder_02316
DEESEELLEELCRKDPLVCIILELVRELKKRSEAAAQIIAWIALLAVERGDPELLKLLIRAAEEQ igf1r_binder_02317
DLKQEIKSLLDKAEKCAKEVGDEQVLRLIKEAKKLLEEADRKKDEEESRAVLTRAQILLWICENG igf1r_binder_02318
SVEECLERLKKLGDPLVEKVVRLLEELLRRGEVPPFAIEFLCRLAEELAKYGNVEHLLRFIEVIF igf1r_binder_02319
SEEAREIIKKLKKCEELASKKGNEHVVEAIRILLKMLEEALKKNDEQAIALASWLAKFVCKLRGS igf1r_binder_02320
KELVRRLKEAAKIDPERVRALLRLLLVILKDFGDPLAEVVEELLKCLRRGECPPDEVAKILERFK igf1r_binder_02321
SDEQEKTEITKAEQIVKSVGDEEIEKTIKQLVEMIKEAKKRNNRSAVRALLWLIKFAAKAARDGS igf1r_binder_02322
DFEELARKLCHEFNDPRLCILIRSVEHHLKEDPEEALRFLELAVRLIGDPLLKELLELLKRELER igf1r_binder_02323
SEAEIDLRLLKELLRKDPEAVRHLLEILKFLLEDGNPLARKIYELLRELSKTDPEVRLLLELLEK igf1r_binder_02324
DLHRLAREARRTGDPRLFEELLRIIERLLKETGDPAYELFLRIIEKLLREGDPEAAALAIAIAAI igf1r_binder_02325
GSDVEEIVEDLKRLAKEAVSKNDEDVQKDIERWVEEILRKADDPRQLRLAMLAILVLAELQLRGS igf1r_binder_02326
DKEEVEELLRELSKRDPCAKKLLEILEKVKEEGDPTLLQIVLFAILRALREGDPETLCAAVRNLH igf1r_binder_02327
SGSDEFLKRVLEAIAKDSALHLDKEESKRFLEKLLEILERLNNEELAELARRLIEWSEKFLGSGS igf1r_binder_02328
SGSGSDPRELLLHLAILAAQKGNEKCLTIIRRILEAWARGLLDEEEAKRAVKKAEKCAKGSGSGS igf1r_binder_02329
SLEELFREAVELGDPELLEKVVQLLAERVARGDPEAREIVERLLKIAKELGDPSLEILLQIALRL igf1r_binder_02330
DEILHLIYQALLDNDEELLERLIELLKKKVNDPELEKLLEEILKLLKDPDPRVVLRALELVLKVE igf1r_binder_02331
GSDELVDETISEIERRLKENCQSEECKKKAKKIIDDVQKIKKHGSEQQALRFAFEALLDFFHEGS igf1r_binder_02332
TEEELVEHAEEAARGDPRQALLNLWVLVRLLGLSPEVLERLLKIIVKRAGDPELKEIAEKLLRLR igf1r_binder_02333
GSDVHHALRCSIWLLLLASELNDEDLERFARHTMELLLEADKRNDEELIERIIRLCEEAIRKAGS igf1r_binder_02334
GSDEEEKIAKEIKELLREAIERNDLELALRIFLRALRRAFELRLEWVLQEILEFAQKLLEEQGSG igf1r_binder_02335
TEEEKEELEELARKDPEEAVRFALRLAKELGDEVCVKAIEHLLEALERGEISPEAAAMIIAHCVR igf1r_binder_02336
SELREIVERCLEGDPEACRLLEELARRLEKEGDPHKAFRLELILWAIELGNEHAVKLLAKLLEED igf1r_binder_02337
GSSPDEALELLHRALEIAKRKDDKRLFWELVHLYALLLLALRRGDKDTITKIERLAHEIYKKAGS igf1r_binder_02338
GSDPRTALRLVLEVAFLAARKNDEELLKEARTLIEIVAHADENNDEEAVKEVIKRAKELLSKSGS igf1r_binder_02339
DYEQCFWAVVHLYALILLLSKDEEFEKSARELAELAHEAAKKKDEDTCKELVKKLKELVDKAKSG igf1r_binder_02340
PEKAKKLVKLLKEITERLKRNNDPRAEDAKEVAELIERLIKEDRDPAALRFVSEYAEFVVRELGG igf1r_binder_02341
SDEEEKVRKKIDECRKEASKIEDPNELFKFILRCLIEILHEIKDPRLLRLATELSLEVLRKAEGS igf1r_binder_02342
SVCDRLIAELLNLGNPELVQILIRLCQALIAGDEELVRRLEELLKEVAKELGNPELAEKLLRLVK igf1r_binder_02343
SDWKDLEKVLRKVEKLLRKNPSDERVRNAYLFAHQALKLVRQIEDPRESDRTARIASEIVRFLLG igf1r_binder_02344
DKEEEVREALKKAGLSPAAIRFVIEFLKWARKEGDPEAAKDLCEHLVKEFGASPEVEKLCRELAE igf1r_binder_02345
DHLRTLIQILIFLLRRENPEAAKLLEKALELLEEGDPDKARELLERALKLAGDPLLRELIELLEK igf1r_binder_02346
SEERIKKLLEKALEVAREKGDQHLQRQVIELYILLILAEKRGDEEAVKKLSTKAEKVAKKVISGS igf1r_binder_02347
SIHELLEEILRKLNDPELLRLQIEIWIAKLHNDPELVKELLRKVVEVLRKRDPELARELEELLRK igf1r_binder_02348
SKEVLEEVCREIGKLSPAACRFLLEYVEFLLREGDRELVRSILEAIANHLGISPELLEKLKRRLP igf1r_binder_02349
SDDREIEKLAQEALRLIIKQNDDELSKLLARAQILLWICKLHNDEECYKKAKKLFDTVVKLARRG igf1r_binder_02350
DHEDKAKELLKLIKEVADKKDDEELKKKVELLEKLLREASKRNDETALRFRTELIEWALKEASRG igf1r_binder_02351
SDDCKQRLDFRLELIRWALKQNNDEAVELLSEEAKKAADDCKDPTAEEFKKRVDELVKKAKDNSG igf1r_binder_02352
SSELSEKAEKRIRTLFKLLKRGDLSPEQAIQLAAEITQEVCELNDDDACQLALLVMLELLAQDGS igf1r_binder_02353
TEEELRELIRKLREEGNPRQALLLATDLFNLERGDPEAAREVLELILKLFGDPRVEELLELVERR igf1r_binder_02354
PREELSKKFEELLKRDPEKAIKFLEKILKELGNLDPEDIEILSRLLRLLLKRDPRFAKRALEFIS igf1r_binder_02355
SLEEELERLAKELGDPEVEELVKKVLEALKRRFDPELVEDIIRVLILALRINPEAAKVFLRALLK igf1r_binder_02356
DEELEELLEELKKRVDPTFREALEAVLELFKRGDPSAAETALQVIIFALGLSPELQKRLRTLVRK igf1r_binder_02357
TELLLKIAELILELGDPEAERILHELIRAMIEGDPELVERLIELLVKLLGLPPEVKELLEKFLSQ igf1r_binder_02358
SDEQCEHAVKLLKEIVKRLAKNVNNPEVEKTLEKLLEEAQKKATSCEELKRLLFQLVIIAARLAG igf1r_binder_02359
SGSTEEEAQRVAELAHECAQKGDKDCVKKAWELAKKLLEKEPEDEFVRLILAMVEIMLKLVSGSG igf1r_binder_02360
SDETAHRIIRRVLEIADKRGDQDLAEKVLRLAILARSLCHHASSEEECSRIWQDAAKKVQKLESG igf1r_binder_02361
SDEEVREELLKLAKKIPDPEVLRLLLRLFLRFALGDEELLERLLRELEKIVGDPEVVRKLRELLK igf1r_binder_02362
DEELRKRVREALERGDPELLARLALRLAELTGDPKVFRLAILLRSAIHHGDEDLLKKLAKLLEET igf1r_binder_02363
SDPVEDVIRYAKEILDECLKRGLCDPDEAQRWKELLKEARKKGDLELALELLIRIARIAAELSGS igf1r_binder_02364
SETEELLREILERFSNNPVHVVRLLAELLERLGDPKVERVLRCFIQLVAEGVPPEEVVELCLKLS igf1r_binder_02365
SEERERLLELLKKISPFARRVAEIIEELLRQGDEEAVKLALRILLRSLEHHGDPAREVVKRLLET igf1r_binder_02366
GSDETEKARRIVKTLLSLVKNASSFREAFALLLQALRWAKKVNDPTLQEQVERVLKWVEEYFVGS igf1r_binder_02367
SDLKKEVKTLVELVEEIEKKAQDPEVRQLARRVVELAKECIKKDDETCLQIAFYILKLIIDEFGS igf1r_binder_02368
SDERVERNAEFFALLIHLAYELNNEEAVKLMYEAAKESIDNLSNPEDSEKAKKILDTLTKKILGS igf1r_binder_02369
GSDPETLVREAKKCIEIARKLGILSDEDSKYVKEVLEEDRERGNEKAIRFLYELCRFLIERALGS igf1r_binder_02370
NDEEEKLDEEIRKLLELVEEGKLDREEAVRTVEELLKECIKRGLCSPSAAEVISQIVRQAVRNNG igf1r_binder_02371
DIEENERLLEIVIKDPEKAEELIKELIKRVGDPLLEELLRAVEKLKREGNPKAAILFLALALLLG igf1r_binder_02372
DRELIEEILKEAVERGDPSLASYMLLLLARLTGDPELEKLARLIAEALERGDEELLERLLRLALK igf1r_binder_02373
PLEAAEEFIRVFFRNDPCLVKVVEIFLRLLEEGVPPEEAEKVLRKLLEECGVPPEDIELLELFLR igf1r_binder_02374
DPKEEAKKVTELLKKLADHARSEELEEALRNLAKLLEDATKNNDRELLRTRIFLARKLIEIAFEG igf1r_binder_02375
SNEVQRNVEFMALLAELFARLGDEEAVRELVKYAEKIARDWGDEEAKKLVEKVKEYIEKVLQSGS igf1r_binder_02376
DELEELFKKLTEELGNPEEAIKILIELLKKEGDPELAFALELILWLLKRSPETAELLLKVVAKER igf1r_binder_02377
DEVEELVRKLLEEDPNNECLRLVLEAIEDVKKQGAPPRYLRFLIHLILLACGDPEVKKVLELLRK igf1r_binder_02378
SSRVDEWRKRIEKLLNKLKKLGKVDPELIEELERAARELTKKGDEETARTLWEFVKFLVDSNGGS igf1r_binder_02379
GSDETQLRIAIELALLISEAVDEKDTDLVRTLIKKAKEIAKRLNNPEILELVQELEERAEKLLGS igf1r_binder_02380
SDVDRHVEILVEILRFLAKEAGDEKLLKLVQELAEKAKRVVKKNPDEARKLLHKAMELVQRRSFG igf1r_binder_02381
DEELEELLTRCIGDPEQAKRALLLLRLAERVFGDPREALKVLVELLERAGNPELARCVEILLRRE igf1r_binder_02382
GSSRDDLRKWADTLEKLANNLSDEQASEAVKILAKLIREALNNGDEKEAKIIVQIARFLVSQGGS igf1r_binder_02383
DEELHKVLRIAEDRNDPELFWLVVHVYAFVLLAGDPELEERLLRLLRRILQGDPEAEKELREILK igf1r_binder_02384
DFEEILERVLRKLGVSPEDIKLLKELIRELSKRDRAESFRVILLITVAVLANDEELIERLIRRAR igf1r_binder_02385
GSDSEKETRSQILTFALENALRENDEESVRLVKEILDELVKRDPNFKEYAETIKKTAEDRVKGGS igf1r_binder_02386
SDIVEKVRKLAEEAARVAHKQRDIEILRRLIELIILAVRAKENNDEETLDKIRKIVETLYKRVVG igf1r_binder_02387
PLEEELRKCVEKLGIPPEVLERILKILEEEDGDPELAKTAVLLLCRLALFLNNPRIVKQLEELAR igf1r_binder_02388
GPLVEKVKELAKRDPDEATKVVEEILRRLIPDPEAIKLLLTIDKRALKLGDLEAVEESLRFLERW igf1r_binder_02389
SGSGSDYREVIKKAEKCARKKGDELAVRALRELLEAADKGELDPEAARMIATALEFACRLGSGSG igf1r_binder_02390
SDKNKEVKKILRTLLDLARSLGDPKHYRALEFLVKLAEEAVDRNDEILIETVLEVAHLLLKSAMG igf1r_binder_02391
DEVERVVELLKRLGDPVARELAELIEEILKRNETRAQIAAYIAEVALKENDPEELKRLIEILKKA igf1r_binder_02392
SEIAERLKELAKKNPEEVRKLLAELAHEAMQLGDPKLVWCLVHLYALLLQGVNPEELARLLEECE igf1r_binder_02393
SRREKAVELLRKLGDPTLATALQILLWCVKLGSCSPEEVKKLLEELARELGVPEEVIERVKKLVP igf1r_binder_02394
GPEEVLRRLVEELNNPAARLLLELFELAKELGISPEEILKDLKLLARAAGDPEARKVIELAERNG igf1r_binder_02395
SDLKKEVKTCVELVEEIEKKAQDPEVRQLARRVVELAKEAIKKDDETALQIAFYICKLIIDEFGS igf1r_binder_02396
DAEETVKEALERNDPRAVEIILEIILFLVKANGDPRDKEILRRVLELLKKFSPEFRELAEKIERL igf1r_binder_02397
TIEEIVRTVEELIKKLKKQDTEEAKRILDKIARTLRELQKKANTLEERALLLRAQILAWLAKLGG igf1r_binder_02398
SSRVDEWRKRIEKLLNKLKKLGKLSPTAIQIFELLARFATEQGDEELAKLLWEVVKKIVDKLGGS igf1r_binder_02399
SSPEQEAFRLVAELILLARLKNDKKLYDLAETLLQLLLEAARKNDEDTLKTVIKLVEKLYKNGGS igf1r_binder_02400
TRACLKLLELLIERGDPELVEALLKVIDLSDDDPEARELARLVCRALEEGDPDLLEEILRLIREK igf1r_binder_02401
NEELVEELVKKLGLPPEVEKLLREVAELLKRDPHKALRLVFELAVELTREGDPDTAQAFILLFVL igf1r_binder_02402
GSELARRLAEDVQRSNTATLIQIAVFAVRNHYNVSHEEAIEILARYVGVDPNQLKKLRRDLESGS igf1r_binder_02403
SSPEDAEKLIKTIKTIAKKRNDEKAKEAVKRLEEALKEAQKENDERSIEFITHLLQRLLTQIQSG igf1r_binder_02404
DEEVREIVRELSKTDPVAFRAELLLWLARERGDEEVREIVKELVELLLKGEVDPEELEEILRRLL igf1r_binder_02405
SDPKEELERVTKTCQKTVTELNDERALEVVNRAVTLAEKAVRNNDEHNAEFLILLLQLLCKLLMG igf1r_binder_02406
DEELQELIKRLEEGDPEAKERLIELIARILGVPPEEVERLIEELSRELNTPPAFAAAFLLVWARA igf1r_binder_02407
SRIVRVLKELVERGDEVALRILIRSLEHHAKARNDPELERLVRELREALERGDPELVKEILERIH igf1r_binder_02408
SSPEDAHKLLRTILEICRKRNDEKCLQIVFRLAILLRSAEHHNDEDAIETITKKLQELLTKIQSG igf1r_binder_02409
SEEKCEEAIRLARELGDDRAVIRLFSLCRAVKDDRELVRRLAEELLKELGNPALKIVLEALEELG igf1r_binder_02410
SEELLEKLKELLERLAGNPFLAELDIFLFKLARQRDPELALKILKLQAEIAGDPELKKLIKKLEK igf1r_binder_02411
SGSPTREVFRLLILARSAAHHNDEDKLQEALEKAKRLCDSVNDPECQELVELIEELLRRVRSGSG igf1r_binder_02412
SLKELIELFEECLERGVTPFRCFEILAQLILELGLSPEVLEVVLRLIKLLQDDPREVEKLLRKIK igf1r_binder_02413
DLEEILEETLKRNEEEVKRAIEFLLFLAEFIGDPELKREVEEVVEKLAEKYNDPELRKVLEKVKK igf1r_binder_02414
GSDHKQFLKEVEKHVFEIARERNDREELKLVAESAELAAKLLQDEDVKRLADTLRELAKKLSGSG igf1r_binder_02415
SLEEEIRRLIEELGDPREALRILLQRAAERGDEELRKCLIHVLILVVRGELSPEEIIELLKECRR igf1r_binder_02416
SYDVLAQLVLRTGDPKVANLAYLILELEKRGISPEEAEEIACELLRERGVNPEDCRRLLEIIRRL igf1r_binder_02417
DLERLKEILKRLLKHDREAAHLLLSALVQALALENKEEAERLIEEVLKLLGLPPESEEALRKLVK igf1r_binder_02418
DEEEKLFKEILKLLEEVLREIDDKKRVTEQAEALLLLVKSLAESEELKKEAEKFVKKVIEELQSG igf1r_binder_02419
DEEAHRALQYLLKLVEEQLKRGLDPSALEVILQIVRFLAKQHNDEKVLEQVKKLKELIERFQKSG igf1r_binder_02420
SGSGSDYREELKKIEERAKKKGNEAALRLVENAKELAKLGLLTPFVARVLVATAKESLNGSGSGS igf1r_binder_02421
DELVERALRLLEEGNPEEAKQLLLELLIRLAREGDPDKLELVERAFRLLVSGDPRVREVLKKLLK igf1r_binder_02422
DLLFQALSVVHELGLLPPEVLRELAELIIELLLRGVPEEEIERIVKEILERLNPEALEVVEELLR igf1r_binder_02423
SFISVELFEELRKRLPPEEVLKLLFERLLKAGFPPEDVKRIIRFLLELLGVPPEEIERLLRELEK igf1r_binder_02424
SRELLSEAIEELLKRGNPEEATFIFRILLFLLGVSPEESEKLLRKFEELARKDPEKATELVRRLT igf1r_binder_02425
GSEEAKKKVDSLLKEAEEAVKRRDVEKIFTVLRRVAEILEKCRDPRQCRLAREALWTIFRLAGSG igf1r_binder_02426
TIEEEVRELLKKLNTPLARRALELLEELKKKDPQLSVALLLQILLALVRNDPEELEKLIEEVERR igf1r_binder_02427
GPEEELEEAVERGDPELVERLLEELLRRTGDPQLKFFLELFEFALKYDEEHALRLVKLVVERLRK igf1r_binder_02428
DLKQRIKSILDKAEKLAKEVGDEEVLRLIKLAKKALEEADREKNETRSQIVLFLARTLLEELESG igf1r_binder_02429
SDEEVKKFIETCKKQLEQAAKENDPDKLREIFQKCLEVVERLNDETALQLLLLAMLEVAQKLTGS igf1r_binder_02430
DEESETIKKKLDDILRVVQSANDPRLEEEVRHLVQIAKWALDQGNKETARLFLELADKARKQASG igf1r_binder_02431
SGSDSDHLEELVQELVHRALRSENQEEAEKLLSKAQELAERAGNPEAQERVKALTRLVRANLGSG igf1r_binder_02432
DEELEKIIRELLKRAGLDPALIEDATEIAKRLYKRDPREALRYLLILLRLAGNPELVELLRKRLP igf1r_binder_02433
DLVEKAEKLAKELGDYLLLMIVRFLRDCLEEDPNDEKCRRLAELILEAVEKGDPELLQRLLHLSV igf1r_binder_02434
SFELELKIFEEAGNPEEVVKILIELLKRLGDPEAEKIARELERCLREGDPECLQRLARLAIEVLT igf1r_binder_02435
NAIEKVEKVIKELGLPPEVKTIAFLFLLLRFLGVPPEEVEKLLREQAKFLGIPPELVELAIKVIR igf1r_binder_02436
DELEKLEKILRELEKLAEQVKDEEVKDTVRFVKEFFEWAVRNNDEEVARLLVELLEFVVHRATSG igf1r_binder_02437
DEEEKKKLEEFLRKAIELAIRNERDEWAEIISKLVQELAEAILRNNEEEIEEIERRIREVLKRDR igf1r_binder_02438
GSSDTASQILKYIATLAYKERDEETLKRVTDLAKTLADEENDPKLEKVAKEIKKLLEKLQSSGSG igf1r_binder_02439
SGSGSSEALRLVIEVIILCVRAGDPKAAKKAREIAEALAKGEMDESQAKKLADEILKKCGGSGSG igf1r_binder_02440
PEEVFREIAELLRKYVDPEEVLRVLILLRSALHHRDPRYLEEVRKLLTEILKDPELARRLIEEVK igf1r_binder_02441
DEEELRKIAKELGDPLLLYLIEYIIFALEEDPNDEELREILKRVKELLKKDPREAKKLLEEALKK igf1r_binder_02442
SGSGSSDIERVIREVEELLKRGELDEHVERLLRLLKELLREGNKERAQALARLLEAAINGSGSGS igf1r_binder_02443
GSDWKTAEELLKKIREEAEKKNDLHLLSAAQILLYILQVCTKEGDEHCVKFVIEEAKKLEKDSGS igf1r_binder_02444
SEECEEVIRLLEKLGDPEIAKLLEKILRRAEEENQNVLRFIVTELCRALKKGDPEARQAVRYAAK igf1r_binder_02445
SGSSEEEKLKKLKEIFKKAEENNDDELAIRALIYLLLLATHLNDEQAIREAEKILEEFKKKLGSG igf1r_binder_02446
DEELEKIIRELLKRAGVSPEAIRFLTEYAKFFYKEDPRLALETLLIALRQLGNPELVELLRKRLP igf1r_binder_02447
DDYSERLIEELRKRDPELAELLKRVLELAKKTGDPRLLRLAALVTMLAAAGDPRAKEFAKRAEET igf1r_binder_02448
SEDERKFELFEFLVRLALIAAHDEEDRKTLEELLRQAQEAFKKNDKELFEKLVQKWEEFLRQRIS igf1r_binder_02449
DEEFREQIRKLLEEGNPWAAVIVLLQLLEEQGNPEEAEKLRELFQRAIDDPEIHKRLEELLKKVE igf1r_binder_02450
DEHERLAKDARRILDEIIKRSTDEQSRFLARVDLHAVEIALEKNDEEMIRFLWEQARELLRLSSG igf1r_binder_02451
SEFIRELLRVAKELGDSAAETALQVLLIALEQGTLSPEFVLRLVLELLRELGNEELVRLAEEVLK igf1r_binder_02452
TEEEKLEELLRKYFDPALVRILLLAVEALTELLGDPKEALKLLLEQLKRANEEALRLLEEVVRLH igf1r_binder_02453
DERLTKEISESLGVPPEVAELLLKILKLLEEGDPDKAKELEEEVKKRAGDPEVRELIELFLRILT igf1r_binder_02454
SREELLRRAAKEGNLEEVLKELIEEARERGDSSLAIVLQIAILALRQGTIDPELLAEIVIEALKK igf1r_binder_02455
SFEEIIELVKELLKKDPEEAKRILRELCEKLGVSPTRCQIIIYIIISLIEQGDEEALRNASELLE igf1r_binder_02456
GSDWEDFRRHQQRLAREALQRNDEELADRILKSTEEFAERHNDEEARTVAFAVRLMIAAHKQTGS igf1r_binder_02457
DEAERIFEELRKRGISPEEILKIIAKIIAEKLNSDPENVEISVLIAEIAAGGDPERAVKFLDLLP igf1r_binder_02458
GSSSKDIEDKAEKLLREAIELINDPNQKRKAFQLAFKCLAKSDEEACKTLKKLVDELRKRESGSG igf1r_binder_02459
SLEEHLEELLRRDPRDFERSVKFLIELLKFLGNLEELIRVLKRLLEKLGDPLVKKVLREAKEKEP igf1r_binder_02460
SLEELAEELLRKTGDPRYWAAFLLLAVDKRRGLSPEEIIKLLEELAKLLGDPVVEEVARLLKKLQ igf1r_binder_02461
DLEELLREAVEEGDPSALEVAIQILLLLAKLEGNEEEVERILEELLKLLGDPVIEELLRQLRKEK igf1r_binder_02462
STVELALRLILTFERCLRRGVSPEQCKRIIEKLLEELERKGKLTRELKKLVQRALDRLSKQEKGS igf1r_binder_02463
SIEEELREIAKKLNDPAVAVNIWLCIILVRERGLSPEELLRCVLEALRDAGNPEAAELVEELLRR igf1r_binder_02464
DEEVEEIIERLEKRNSEVATLLMIALHLIRTGNPAVEELLKELRKLAEELGDPELERAIELILRK igf1r_binder_02465
SEEAREIIKKLKKALELARKKGNLHVAALIQILLYILELALKENDEETIEFASKLAKKVIKIIGS igf1r_binder_02466
GSPTDEWTTKIRRRLKEAVEKKDKELILEIMFEAARVCLELNDEKLCRIIEELARRALESVESGS igf1r_binder_02467
SEEEELEERAKKAKDPREIVRLLQLLAELLGIPPHEVIRIFLRCVELAGGDPQLVAECALRLLRK igf1r_binder_02468
SDLRELVRHTIKLLVRLAQEARDEERVRFRLELIRWLAEDVNDEKLKELVKRAKEIAETLIKSGS igf1r_binder_02469
DLLIHAAFLAHELGNPEVAQLLLLLMLCLRAGDCSPEEVRRILEELLKKYGDPALELALELLRRK igf1r_binder_02470
GSSRETLQQICRWIVDRALSRNDPETARLIVEHCERLAKEEGDEELERLVKSLKKKIEDFKGGSG igf1r_binder_02471
DPRSRLRFFCEYARFLAKDVGDEDILKLVKKLCELAKKAIDNNDEDTLKTVEELLRRAAEKLSQG igf1r_binder_02472
SSREEQIRRLLEYLSEYVRFHGLISEEELRRIEEKVERLLQKGDEETAEQVVRELEKRIREEAGS igf1r_binder_02473
SPVEEDAERVLELAARLALEVDDEKIFLLLVRAFAAILLALENKDEDTVKHWARIVDQLYKEVSG igf1r_binder_02474
DPTELAKKASEEAEKLKKNVNSDEVRHLLELVLRLLREAIKKNDEALLRFAFELLERVKKRVNQG igf1r_binder_02475
DTRAQILVRSCRHHANGDPELAARCLVEAVERLAGDPEEARKILRRLIEELGDPLLRLALKLLEK igf1r_binder_02476
SLREKAEEIAKRLNNPAVKFVVELCAWLAEERNLSPEEVLECVKEAAKWAGDPELEEAVKLLEER igf1r_binder_02477
GSGSDPVAEVIERLLQKYEEGKISCEEAQRELRRFLDELGKLDEENKEFFELLLQLFCRGGSGSG igf1r_binder_02478
SEYLEELLRLLKRDPEKVKRLLFQLIIEAVRRGDPDLLRELEKLLRVLLENPEEAERLLKELLEK igf1r_binder_02479
TEEYVELLLEAIERGDLELVSKVLRILIQLAEELNDPELERLVLLVAKLLALDPRRASKVAEKLR igf1r_binder_02480
GSDYEEIVKELLKDVEEAARRNNDRNVRVLAFLAKAAAEAAGDPELKKKVDKLVKDIETKAKSGS igf1r_binder_02481
SILEELREIARKLNDPQVFWVIVHVYAEVLLKGLSPEELLRLVLELLRKLGNPEAAELVEELLRR igf1r_binder_02482
SDEHRKENAKFILDFAKKLADQISDDDKRKKAQSLVEKARKLDIPEAALEVMFRVARIFAEDQKG igf1r_binder_02483
SDQEEAKKVAKILKDLADSKNDPELRTRAQILIWALRLLIKRNDKEAIDFAVEFAKKVIKKVQSG igf1r_binder_02484
DEEEELRRLAEEGDPRAVLLLAVDIRLLALHDPEKARRLAEEIIKLLREAGNPELARRIRLLLEL igf1r_binder_02485
GSDREEAERTVLEQLATALKQGDEDLFRTLVEKAKKLAKSVNDPEVERNIEFLELLFKLLKEAGS igf1r_binder_02486
DAQELFRELEKLIGDPRAAIELIILIVRVRDGLVSPEEVEKLVEEIVKKVGLSPEVEKRLRELAR igf1r_binder_02487
DPERLRTLAQILAFLASLNCKDEECYKTVQTLLEQIRKLLDNNDPDSAKKAVEKLETIAERLING igf1r_binder_02488
DELMRLFRELWKVDPELANLVFRILLCLHVGECSPEEVKRLLEELLRRFGDPLVELVLRIVETER igf1r_binder_02489
SRRWSKKALEELLKEDPKLAAALLFFVLLFAGDPELAKEVRKLLELVERGDPEAEKRVEEIIRKT igf1r_binder_02490
SNLEETIKKLIKIVKTCVSRVNDEEAKTRVQIAAFIFRTAKEQNDEELLKIVEEVLRKLSKKCKG igf1r_binder_02491
SEEEARKLAEELCGGDPVCRLAFLVLLARLEGDKELLKRLKEEVKELLEKLGDPRLELLRRLVEP igf1r_binder_02492
GSDWQTAARLLIEIIILAVQKNDEDILKRARTLLEQLLRAALEGDEDTVKRVIEEAKKLEKDSGS igf1r_binder_02493
NFDEAVLELVKRGDPEAAKVAVQILIWLIKLHGDPELREDLEKIEELLKKLGDPEVLKFLKEALK igf1r_binder_02494
SEEEVERLSRELNVPPEDAALFLLIALAIRKGDPRIAELAQILVELDKRGTLTPELIKELVERAE igf1r_binder_02495
GSSEIEKLIREAKKCLEKLRKLGLISDEAAEDLKEFLDRLLREGNERAVRFAAEACRELVEKGGS igf1r_binder_02496
SPKWQEVEEILRKALDIARKVGDWEVVTRAQILLFLLETISRDNDEELLDLVEELARKLLKKAIG igf1r_binder_02497
NKFEKELARWCVEDVLRLARNGADWKELQELLKSCKFAVDWANDEDAQELVKEVQKIIEKIKRSG igf1r_binder_02498
DEELKELIEKAKEDPRVLEEFEEIVRELLKQGDPLAFALLVALYAVKQLGASPEELVRLLKQAVN igf1r_binder_02499
TEEVEELLEKARRDPAAHLQLELLVLELLKKDPDNEELRRLLEVIEEALRKVDPRLLEEILRKLR igf1r_binder_02500
SVKELLEELLRRKLSPRLVELILALLRMLERIFGDPEEALRVLLELLRRAGDPESAKVVEEVIRH igf1r_binder_02501
SEAIELLCEALERGNEEEVKEAVKLLSELFNLDPALERFLEELARFLIKHFDPEECKRIIERAVK igf1r_binder_02502
SLREELERLLKEDPRKVLELLERLLRESGVSPEFIEVLKRLLRQLIEEGDPRALRFVIEYVLFKR igf1r_binder_02503
SEEELVREFRELLKRNEEEAKRLVRELCEKKGVSPTRCQILLFALESAFRLGDPNLEETLRRLVK igf1r_binder_02504
DEELKEFKSRVEKRARECKSNNDEECLRAIKILVELWLRAAQQHNNEEALKVAREAQKLVKKISG igf1r_binder_02505
DEEELERLLRELKKDPQNLEALELLAELLERKLGDPELVARVLLHVFVLLLNDPEEAEKLAKRIH igf1r_binder_02506
SDESEIISQIIRFLLKEAKELQDSEQAENAYFFAKFILDEYPDDEKIREVLKEAEKVRRDIQSGS igf1r_binder_02507
SLEEEIEEIVESFKKDPEKAKELVRRLLRRLGKWSPEDIKFFVELVEFLVREDPRRAKQMLKLAT igf1r_binder_02508
SDEKEKKIKETLERILREATKKNNIRKALEIIARVFETAAENNDETTLRAARKVLELLLELLFKG igf1r_binder_02509
GSSEKEELKRKIFQLVLEAIAKKDEELARKVLKYIKEVSEKVPDPEVREVAELMYEALKKAVSGS igf1r_binder_02510
SSEFAKEVAEIFSELVHCRLEGKCDPEQVIRVIRKLKETARELGDEEAYRRAELLERLLQAFANG igf1r_binder_02511
SLLEEILELAKRLGNEELEALVHIALLLLELGVPPKLLAEDILESLKELGLLPPEVEELLRRIKK igf1r_binder_02512
TIEELIELIVENFKRDPELAKALVRLLCLAAGKFSPEECEEIVRRVEELVKKDPREAKRLLKELA igf1r_binder_02513
SGSSKREAFQLLLKLLQAAEQNDDETVTKLQQLIDEIAKKEQDELVKLFSEVAEELLKKIKSGSG igf1r_binder_02514
NREVFRHILEECLKHDPRHCEEAVEIAVLLLGLPPEVRERVTRLLKEALKKNDPELLKKAVELLH igf1r_binder_02515
DFDEAVLELVKQGDPRAAKFLVEVLIFLIKRDGDPRLREDLEKIEELLKKLGDPEVLKFLKEILK igf1r_binder_02516
PELDKIVKHCQDLADKIVKKASDPEIQTRARIVLLLLELARQRKDKHAVELLCELAQTLWKLVSG igf1r_binder_02517
DESLEKKIEELLRILVELLSDDPDKKREVFQIAHEALRALDEGDEKKATELVNILEELVRKLSSG igf1r_binder_02518
SPKWQEVEEILRKAKDIASKVGDELVVWLADFAIKQLKEISEKNDERLLEHLEEAARLLLELAIG igf1r_binder_02519
DQEEVLEEVLRRARELGDAETAVRLLFRLCTLELGDPEECYKLLEKVIKKLGDPEAEKVLRELRP igf1r_binder_02520
SEEVIRKALELIKKLVPPELLRLLELIVERLLKQGDVEAALRVVILALKNVDEELAEKLREEARR igf1r_binder_02521
GSDEQCKAAEEAIKILAEIAKNLPDPESVEIALQIARLAAKECNDPRLEKLVKKLSEEVRKYVGS igf1r_binder_02522
SLKELLEEAYKRGDPTLLLALCIELIILLVREGDPEKAERVQEVCQKVLETGDPELLKELKELAE igf1r_binder_02523
GSSEEEKIAEELLRSCLEAIENNDKDKVKTVISKLEKFAKEHDNATARFALEYCRFLLRELDGGS igf1r_binder_02524
SKELIERVIRLLREGDPEKARRVLIEVIIELDRRGDPRAEVIREVLRLLAEGDPEKAKKLLEELR igf1r_binder_02525
SSLEEFLKKVREIAKKLNIEVLKEFADRVDKNETAKQILRYLLELESDEKKLLEIFVRLAEELRG igf1r_binder_02526
DEELLEEAIRLACGGDPFCERVDRFALEAASEKGDEELLRYLVELIVKEVGLPPEEKKKLEELAP igf1r_binder_02527
SEETIKKLAKLLGIPPEELEEFKEVATKLLGNPEFAKILLILALASAVLHNDPRVFEEILRRIKK igf1r_binder_02528
SLEELLEKLLREIVKRDPRLELIVRLIRELLKRDPRDAEWFIRLALEIVGDPLLEELLKIVRRLP igf1r_binder_02529
SSHHLIKLLCEQLGDPEVRRLCEELLEALKRNDPELLKRLLEELEKLLREKKDPRLELILWFVRH igf1r_binder_02530
DEEELKALLTLIRILMELVLSNDPKNEKAVEIAAKVVRELEKNNVSPEQILKIAKKVLEDLTKSG igf1r_binder_02531
SPKEEEIKKLEQTAKELIDKVVDDPENREFFKFLLEFMLKACETEECKERAARAIIQAAKRLKGS igf1r_binder_02532
DVEECKKLLDDLVTSLSKNISDEEKSKLLELIAEVAKKLADKIDDPDEAQRVCKFAYELARWLGG igf1r_binder_02533
PEEVKKLEKKVRDIHKEARKHNDEDLLKIALRAAILLRSAKHHNDEEKAKRILQTALELLERVKG igf1r_binder_02534
SKDEVLEEVKKLNPLLYEMLELVEEHLKRDPESARTLIQIIEFFLRTQGDPDALRLFKLFVELVR igf1r_binder_02535
SEEEVHRLCEEVAGGDPHLRLLCVALFKLFLRLGAPPEYVLRALEEAAKLNGDPVLKKFVELLRK igf1r_binder_02536
DFEELAEVVMELLERGVPPEEIIKILEEVAKELGVPPRDLLAVLLIVAVVVGDPELTELVKRLLD igf1r_binder_02537
DEEIEEKLRELLRKNPEKFLELVLELLRELGVSPREILLILVDVRRILLHDPEKAVEFVLRLIRK igf1r_binder_02538
SKELAQKLLEIAARDPEIFKLLVELFQAVLQNDKDLVEKLLKLLSELLGVPPEELREIARWLREN igf1r_binder_02539
PEEKEKLEECLEFLRLAAQISDDEEERREIEELLKEAEDALRKNDEDRIRKIAKKCREWIEKRID igf1r_binder_02540
DEEVQETLEELLKRDPEEVIRFCVEVIRKLREDGDPQKALNVAIACLAILGDPELQKKLRELIER igf1r_binder_02541
GSEWDEISRRSARLLLEAAINHDDDLLRRLIKLSRELAEKHNIELLRESSESLIRFAEFLLRNGS igf1r_binder_02542
SSEDEKLIKLLKKVLETARRRNDEESVRRVERDLRAVKKLLNAPNETAKQIARILARNSIKDFSG igf1r_binder_02543
SDVDDKWDTLLKIVEKIARDLQDPRVRLLLTNAAVVFWAGKEANDKDLLKRAADILEKIVKSGGS igf1r_binder_02544
DVQEVARLLAELGDPEAIELFFHAAAALDLGDPDALRELLRLIEELCRKKGDPIICLALEVLRSL igf1r_binder_02545
DIEELIEKVAELVKELGDPKLFWLLVHVYAALLLGDPDEARRVVEELLRLLGDPLVKKILDLLRR igf1r_binder_02546
SKDEVLEEVKKLNPELYRLLEIVEEHLKHDPEAAETAIQIIEWILRQLGDPDALRLFKLFVELVR igf1r_binder_02547
TDLLHLVMRCLSRGIPPEECLRILKEIAEKRNDPELRKRLEELEKLVRELNVPPFVALVDLLKLE igf1r_binder_02548
SIEEEVERIAKELGVPERVVMDIRLLLQLCKQAGIPPEECLRRVLEILRENGDPEAVKVVELVLR igf1r_binder_02549
SEQAEKYLEELIGDPELVREILELAQLLLKDPDDKDVFERLRELLERVCGGDPECHLRLAIMAAL igf1r_binder_02550
GSTEEQEKAERRIQELLNKAILVDDEQQRREIVKEAEELAKKANIEELKEDIRIFLEVVRALLGS igf1r_binder_02551
SDEWEQLFLDVIHLLAELARSPDPKDRKAAEWAFRLLEKALEAQDPNERRSLLKTAIKYVRNTGS igf1r_binder_02552
DPEEVLEELKRLAEELGDEFLRELIELLEEHLRRGDPESVRTLLQIIYFLFGDPLVKELLELLRK igf1r_binder_02553
SEEERAKELIKKYDPRIVFLLEVLEHAARLRRDEELLRLLRELLRRFLRGEIPPEELERLLRNAP igf1r_binder_02554
SEDDEKVKRILDTAKEIAEKKNDPKVVFLIRILKWLITDCQERNDEELCKRLAEDIEKIISREMG igf1r_binder_02555
TEEEIRKRLKECLKDSPVACLILVWRLLDELGVPPEEIAKILEELAELLRRDPDEAVELAVRLVT igf1r_binder_02556
DLRLRILERSVRHHLEECRKNNDEKCVKLLEEAEKWIELVKRDPRKKEEAQKRVEELARRAAEAG igf1r_binder_02557
GPEEIVERILRKARKLGNPHVAVALWFLLLLLRQNEEEARESLRQLVELNGDPLLRELLRLLREH igf1r_binder_02558
SDREKLELVIRLLEEIPDPEVKQLILLIMLAARAGDEELLRRLKERLEELVGDPELVREVVEAAR igf1r_binder_02559
DELREELERACREGDPHLVLRILLNILIELTQKGIPPEEARKLLEEIARSINCPLAEKLARRLAE igf1r_binder_02560
DEEEIVRLIEWLLREAKKRNDEELLQRLFFFALKVAEWLLRLNIERARELAEELQRIAHEAAERG igf1r_binder_02561
GSDEEEWLEKIAQLVETAAEKKDEKTVKELLDTAKKIAEDLKSENVRLNIAIYELAARLLIEGSG igf1r_binder_02562
GSSETEECSRRIKKLLDEALKRGLIDPRLVKELKKAVEELRKEGNWHACETLYQVIKFAIEADGS igf1r_binder_02563
SELLEIFKKLKEEGIPPEEILKILIEIAERRNDPHLAAALWLILILAEVNPEEAEELLEELSRLR igf1r_binder_02564
PEELYKRCREILREAYERAKDNPEILEIITRLFELLLHAYMDNDEDTLKKVVEECEKTIRTLLSG igf1r_binder_02565
SGSDAKEFLKLFEAFLHALKENDEEKLKKLLERLRKSCETLNDDVCRRLLELLKKQIEEQRGSGS igf1r_binder_02566
DEWKKLLEEACRKLGVDPLTCRTALEFVEFLRRTNTEDAARLAEELLREVGVSPEIIERVTKLIR igf1r_binder_02567
GSDRQEEIQEILEKVRDEAEQAEDPRQIKDLTRKWKEEAQKHNDEELEHAIQFIAALVILLLGSG igf1r_binder_02568
SDKSDAEKILREAFECVEKLGDEELQNEVLNLAIYFLAAAANNDKDLLDEITRQAEELLKRCKSG igf1r_binder_02569
TEEWLKLLIERAGNPEYAVRLLSIEALHLGISPEEIEKILEKVCRELGKVSPEECEELKRLLKEF igf1r_binder_02570
SDEEIKLLQFAIEAAIRASQAGDDEALRLAREAIEELAEAADRNDKDAATRAATKAAKAAKKAKG igf1r_binder_02571
SLRADEFAIRALVFQGDPCAREALKVLEELKERGVSPEEIVEILLKVLRECGNPALVRLAEEALK igf1r_binder_02572
SDEEEADEIIKRILEWLERDSDEVAKILAELLRLAAEEAKKKNLKEQLREVAEFALKLVERLRGS igf1r_binder_02573
SEDEEIEELLKKYVDPTAVQILLWIVKLAKELNDPEYLRAVLKAIVRVLGLSPEDEERLKRLIEK igf1r_binder_02574
SDRDEELFHFILRILIRLLVSDVHLEEVLRITERLLELAERTGAKEAWKLAKHFWEHIHRLINGS igf1r_binder_02575
SPLRRQLKFLLEVEEHLAEALRDEKVKEYVKEVKKRWKEAVDNNDDDLAEKIVREATHFVFEAVG igf1r_binder_02576
SKEEEHEFLAKLVRFLAELRGDEEAVRLARDLLRKSREALKRGNDELVEHLHRLLHEILERLSDG igf1r_binder_02577
DFIEELLEELKRVPDPLVRELAELVEELKKKNETRAQIIVWAAQAALEQGDPELLKLLKELVEKD igf1r_binder_02578
DEKEKVKKIIEKLLEVAERKNDEQAWLAAVHLYSLVQLAEERNDEESLRKVLKKAREIAEKLISG igf1r_binder_02579
GSDEKVEKLKKQLEDAARKVGDPEVQARVRFLKEALEWALSENNEESLRALSEFAEKIVRKLLGS igf1r_binder_02580
DKEEVVETVERTGDPAQVFALAILARSNLHHTGDPRYRELLRCLREALKRGDRELLRKCARLAIK igf1r_binder_02581
SGSGSDVAELLVRIIIEAAHKGDEKIVEIAAKLARCLVEGKCDESQAKKKADEARKKLESGSGSG igf1r_binder_02582
SREEELLELVVRFKDDPEVIAELLQELARLAQEKGDPDLEELVLRLAKLLALDLELVVELAEKLR igf1r_binder_02583
DFEELLRKLLKELGVPPEDIEQVTELFKLLSRVHPPEEVLEFLSLAAEILGNPLVKEAVEIVLKR igf1r_binder_02584
SVEEQLRKLAEEGDEQKLRRLLIYLALLLAKGEISPEEVERILREVLKIVGDPDVELLAKAILEG igf1r_binder_02585
DLEELLRLAIEYNDPDALHLIILLLLLLTRGIIPPEEVEEILRLLERAIKERDPELLKRIEELVH igf1r_binder_02586
GSSRDDLRKWADTLEKLANNLSDEAAAEDVRQLAEMIREALNNGNEREAKFLVEVARWLVERGGS igf1r_binder_02587
GSDEKEELERTLKRLAEIASEANDQRSLRFAIEYLEFARKELQDPKLREVATRLIEYLERLIGGS igf1r_binder_02588
SVEELLRELAELGDPELKRLAFQVLILAIRLNDPELEKEIEELIRRAKKGDPEAKRLLRELARRG igf1r_binder_02589
DVEEVVEKLIRLLEKSPDPAARFLAELLKELLKRDPKYVLLLAYIIAHILGDPELEELIERLLRK igf1r_binder_02590
SLEEELERLLREGDPDEAEKVLEEIAKEVGIDPAQVRFLRELLRWLLELGNPSLEDAIRAVRELS igf1r_binder_02591
GSDEHTETLEKLIKKLSEEAKKIQNEEEALRVLLRALLLALRANDPRLAKLVEDLFREWQELIGS igf1r_binder_02592
SSFRRAIELIIIVARCAEKVGDEEAKEALKKAQKLAHALAEGKLDASQVEKLLKRIIKKCRKLGG igf1r_binder_02593
SDEELIRTAVELALRIARFLLRHDWRDAVRLQKELLEEAERKNDEILFELLRESLEIIKELARGS igf1r_binder_02594
SDTELAVEFLLKLPPKDVRFIARYLVFALKIDGDPRLEELLRLILELLKKVNPEVAEIFERVIRK igf1r_binder_02595
SEEVEKAEELAKEVGIPPHEVAAVLLILLQKLGDPEEAKKLLLELLSKARKDPEVKKELEELSKE igf1r_binder_02596
GSDWKELAEELIRLSEEAFRKNDKDLLEEVTKLAIELLIQHTEVHWIRKAAQISIELFKKLDGSG igf1r_binder_02597
GSDECKHLLDAFKTLLEKAIKNNDTERLEALVWLLRLLAERLNCEEAQKVAKEADKVVKKLQSGS igf1r_binder_02598
SLRADEFAIRACVFQGDPACREALKVLEELKERGVSPEEIVEILLKVLRELGNPALVRLAEEALK igf1r_binder_02599
SELEELVEQLKEKGVTPEAILMIITALIHSKDRELAERIFELVYELLERGEVSPEELARLAARLG igf1r_binder_02600
GEEYKEILKKLTKLLKDAVRNNDTEKVLELLQLAAEVARRAGLDREEVARFLMKVFFKADEEVAG igf1r_binder_02601
SDETLRLLQLALLAMLLLAEGELDIEEAKRIVKKVIEIARRLGDEHAVESAKDILELLKELEKGG igf1r_binder_02602
SLEERLERCTRELGDPLECLRILIEELLERDPDDIRVAILLRLVREAKEKGDPELLKLLREILRK igf1r_binder_02603
STDLEEAAESLARDLLKALRDGDEYAVQLARWLLDFIEHLVKELNDEDVLKVVQSLKKKAEDNTG igf1r_binder_02604
GSDEEHVETLAQIAKWIAKELNNEELLRTIQDLEKKAREAARKNDEDTLKSILKTIQELMREGGS igf1r_binder_02605
SSVEEIARTLYKQLEECLRKNDEECVKKIRRRIIHFLIRFADDPKAHTLAELIEELLRRAEESGS igf1r_binder_02606
SREEEDRERRYREHLEKWARDVHDCHKVTRFLLHLLMEAHRRNDEIAERVSHEIFEWANRVCQGS igf1r_binder_02607
TDELHLVARLLARGIPPEEVLRILKEIAEKRNDPELRKRLEELEKLVRELNVPPFVALVDLFQLE igf1r_binder_02608
TEEEQKIARLLRKLGDPELLQLLLRLVLLVLAHGDPELKKILKKVLELLKRDPDKARKLLEEVLK igf1r_binder_02609
SSEFLEKVRKVIEELLRISRNLSEEESERFFKKIEEDAERRNDEILLFAAAIARALSRRWWKRGS igf1r_binder_02610
SEELELVERLHEAIERGDEELVRRIVKRLEELLGDPDQVRLLIFLVALALGVPPEEIEKLAKKLP igf1r_binder_02611
DEEEEKIAKTLFQQLETAVKNNDDDSVKEILTKARKIRDNAKTALLRFVVELLEWLVELYKERFG igf1r_binder_02612
SSEAETKARRLIKKLKKLVKNGKLDERRARRDIEALQEAIKRGDEEALRLLILAIEQFIRLLSGS igf1r_binder_02613
SCLERVEELARRNPEEVEKLLRELVERLGDPFLKEALELVEELKRRGDPLRARALLWVALALACR igf1r_binder_02614
SEKEEVIKKAIEAVERGDPELVLELLRELAQKTGDPELIRLLLALADLLSRGDYERAKEQLERFR igf1r_binder_02615
DAEELIERLIRETGDPRLRELLRLLREVLKKLSPTARQILAWLVEKLLRRGVSPEEIKKIIKRAT igf1r_binder_02616
DRQLAHAHANLLILSLFDPLAKELLELLEELRKRLPPEEVLRIVLELAKKLNPEVAKILEFVLRL igf1r_binder_02617
DSDKLKTKLEEIAREALKRAQSLEELALIIRVFIEAAEKLQEATTDEQVKKVVDTAKKLVDKIVG igf1r_binder_02618
DVEEKIEEIEKRVGDPALVELLRAVLEHKKRDPEAAKTAVQIVLWICRRLGDPLCVKLAEELLEK igf1r_binder_02619
DEELEEVLERALGDPILAELVVLAIEQSEKQGDCEFVKEALRDLAELAGNPEVEEVAKKIEKKCR igf1r_binder_02620
SEVLEIAERVLRTGDPRLRERLRELFEECAERGDTECAALLLLLDLALRHGLPPEELEKLVRLVK igf1r_binder_02621
TLERVEELLKKLNTPLARIALEIIEELRKQGIDPKRVVFKVFAILFRLSPEAREIAELLLRAVRN igf1r_binder_02622
SEVDKEVETIVRKLEKLAKEAGNERLLHAVQSLAEDAKRVVKKNPEEARARLLLAELLVRANYNG igf1r_binder_02623
SGSGSQEWKKLAEKALKVAVRVGDHEALELIIEIRILVTQGNLDKKQASKLLKSLIKKLEGSGSG igf1r_binder_02624
GSSKEERLKELLRLIKEAIKRNLEEEVLRLALRALLIASELNQEEILKTARKLLHTFLRRLDGSG igf1r_binder_02625
DEEEVIEKVVRLYEEGNIREVQKLLEKLYRETGDPRYLQLYWLVVHVYARGLSPEELEKLLRKVP igf1r_binder_02626
SVEEFIRELLERTGDPRYSNVWVLLRLCSTRLSPEECVRIVLEELRRDGDPELARLLEEFFRREK igf1r_binder_02627
DEKEELRELIRRLVPPLAQEMLERLRECIERGECPPEQVEALVRLIIRVAGLPPEAEEVLRRYVE igf1r_binder_02628
SGSGSDEKRLHIIHAALIASELGDEKALRILHKLARRLVRGKIDKDEALEIARRLISKILGSGSG igf1r_binder_02629
DEELEELRELLEEAGISPELIECVLRKLKELQKKDPSKVEALIMILRHAIRTDPEAAERLAREIC igf1r_binder_02630
DVVEDLRKLVRELGDPDLERCLEKLEELLKRGDPEAARLLILLRSALHHGDEELFRELLKRVCEK igf1r_binder_02631
SLEERVRELLERALGDPAQAEFRLELVEWLIRQGNREVVEFFIRLAIEEFGDPLLEEVLKLLRER igf1r_binder_02632
NDAEESLEELLKKIPDPEVRKCLKELLEAVKNNDLRLLIELYLKVLELVEEGDPSAKLCLEAVEK igf1r_binder_02633
DRHIELLREVAERDPRLFLHLVRIFALCLDDPEKARKLAKELEKLARELGDEVVLELVKLLLEKC igf1r_binder_02634
DVEKLLEEALEKCAELAEEDSEEARKKIEELSKLVDKLLKNVRTEELKKTARFVKEYCEFALRQG igf1r_binder_02635
DLELMLRAIEKRIPNPEIRKLLREVLKILKERGVPPEEILQLLVAVVLLAATNEEEAKKLLKELK igf1r_binder_02636
GSDTREQIIKFLVEVLVEEFGLSRDIEKTLKKVVEKLLKKGVDAREIAEIVQKLAEEWYKRLKGS igf1r_binder_02637
PEVHKRLEKLQRELTELLKKAQDRNLEFLLLLVSLLLRAAAEANNEELFKRLEKEAKTLIKQLSG igf1r_binder_02638
SFFERIIKLLEEGNPEEAKKVVEELVEEVKKKDPTLAQIVRFLLERALKENDPESLRRIVKFAEK igf1r_binder_02639
DEELLELLREVLEEGDPDKLKELLERLLELLERKGDPQLAFIVELLRWLAKFSPESARLLLEELK igf1r_binder_02640
SDLVVLLAEICRELGVDPEECEKLIWAVIHLYSRGNKEEAEKVVKKLVEELKSPKLEELLELLRK igf1r_binder_02641
SDLKRAVKHCVRIVEEIEKKAQDPNVRKKAREVVEKAKEAIKKDDEELLEKAFLLCVQIIAEAGS igf1r_binder_02642
SREELLELLERLSPDARLFVESLRELLKRGDRSALRTALQVLLFIAEVEGDEELQKVLRLLLELT igf1r_binder_02643
SGSDERLEDIARRIIEISRKATEDEFINRVTEFLAKLAARDNDEERLKHLLEAAEEQWELTSGSG igf1r_binder_02644
SELEELAQLLYKVDPELATLVFEILLCLRLGLCSPEEVKRLLEELLRRFGDPLVELVLRIVETER igf1r_binder_02645
SFVQIILRLIKLGIVSPEVAIAAAIALAEAEQRGDEELVRKIRELLKLAEEGDPEAVKELEKLVK igf1r_binder_02646
SSLEELIRRALKCAEELARLIGDSDEEIERLKRELEELLKRASERFVRLAAQLLCWLSEFAKNGS igf1r_binder_02647
SNLAEIALRLLQEAARLAEEVNNEELQKLVEKLFLLLVQCFNKNDEDCLKKLVEKLRKVRKKASG igf1r_binder_02648
GSSPDEAEELLRRAIDIARRLNDEVVERLLRELLKLLERAKKEGDKHLIELIALAARAMYHLVGS igf1r_binder_02649
DELARELSELALREWEELLRRGLDLRELKKLLESLWRFSEQNNLEESLRKLHRLLRILEEEEKKG igf1r_binder_02650
DAFEFVYELFEKGTIDPAALRFLIEYLRFLYEETGDPKLELEVRLVEAALEGDPELVEKIYRKIK igf1r_binder_02651
DALEEFLEVLKFVLPPEVVELLRRAVEALEEGDEDLLRELIKRASEIAGVPPEQIRFLVELLIEA igf1r_binder_02652
SGSDCEEAEKWLELLFRAAHRGDKKTLRKIYEELRRILEETGDPCVKRVLEAARAMYHLIKGSGS igf1r_binder_02653
GSSDEELSRELEKLIREAIKRNDKDTVETLVQIVRFIAERAGDEDLLRTATELLRKARKIIQGSG igf1r_binder_02654
DELTRRAEFLVQLIKWFAQQHNDEKIETLVKQLEEELKKLKKNNNARKAWEKLRKLLQLLAELAG igf1r_binder_02655
DEEVIEEVKEVLKKKNPELVKLLERLLKVAKELNDPKELLDDARLILVFAGDPELLEKVERLLRK igf1r_binder_02656
DEEEVEELLRELSKRDPIAKKLLEILEKVKEEGDPTLLQIVLFAILNALREGDPEQLRLLVERFH igf1r_binder_02657
SWQEESKKLCDHLFELIKKLARDEDVRESAEDAYRLCKEASEKGDKRLSRFLNELLHVLAEHRGS igf1r_binder_02658
NRAREFLVKFLVTLLSEEIKNCEDPEECRRAEEALEEVARLVYDDEEVKDILRRIQEEASKILSG igf1r_binder_02659
STEDDKFRSLLRTVWTIAKQNNNREALRLVTLAQILYFACRNNNDDECRKTARKIVKEAYEKASG igf1r_binder_02660
PEKEKLEELLRKDPEKALELALKLARELGDPELITLLQIVLFALRLDPNDERIRELVERLIRRVG igf1r_binder_02661
DEIEELTERIKRGDPEAIKRLAEILKELNEKGDPRAFRVALLLFEACRSLGIPPEECLELLLRLP igf1r_binder_02662
TVEELIKRLLREAVENNDPHKLKLILKFLVLIAGDPEHARRLVEKLLRELGVPPEEIEKVKKLLP igf1r_binder_02663
DEEEVEELVKELLKRDSPEWVVFHVSSLLLQLGIDPEEVERLLREALKLAGIDPEEVEKLLKAVI igf1r_binder_02664
STDEAFERDSRLAERLAKRKNDEKLERIVQTLRKLYKDAKDNNDEDTTETILRLLFEVLLDAFHG igf1r_binder_02665
DEELAELFRLAFELVPPEIVQLLLMVILVLQRKFPPEEVKELVRKVLELLKRDPEKARKLLEEIL igf1r_binder_02666
SVEECEKIAKELGDPDVELLVKLFRELLERGIPPMRVLAILIELALKLGIPPEVLLLVAECLIEG igf1r_binder_02667
SDHSERVWKLLLEAWREDPHLAALLFHLFKLADNEEDLKKAEELFKKSKNEEAVKDIQRIVKEHG igf1r_binder_02668
SKCDEIRKELRELGNPVAVAMVEFVCKARKEGDEKEVRIIEQILEFLVRRHGDPILKRALELLRK igf1r_binder_02669
SSDVRREAEIIVQIARAALEAGTLDTELAKLLQEDVRELYKKYGDPEVKKLEQEVEKLLRKWIGS igf1r_binder_02670
SGSPEEICKHFKKLLEEALKKRDLRLVVRLLLELSELAEKLKDECARKVLEDAAHLLRELAQGSG igf1r_binder_02671
SLDEYKKKAEKLLQDARRVIRDPELRTNVRVLVFLVKMAAEENDEEAVKHLLSLIEKIIKEVSSG igf1r_binder_02672
DEILHLILQALIDNDEELLERLIELLKKKVNDPELEKLLEEILKLLKDPDPRVVLRALELVLTVI igf1r_binder_02673
NELVEEAIKFVETVVKKLKNDPDPRSQKLAEELERLIRKAKNAEDPAEKFWLVVHAYAIALLAEG igf1r_binder_02674
SGSDAARVLRLLFTVAEIAKKLNDERILKTLEDAWRKALENRDTRIVEEVAKKLLEQLKKVSGSG igf1r_binder_02675
GSDKEELTRTLRSLVEEASKKNDKDLLKKIEKIAEEVFQKWNDPEILRVAIEIIILVVRLIDKGS igf1r_binder_02676
TELLKELLERIEERGDEELLQVLIFAIIALRAGDEEQLERAIKQLSELLGVPPEEVRELLKRAAP igf1r_binder_02677
DAIELLERLLEEEGDPERLKELRKILEELEKRNPTRVQILRFLIKSALEEGDPEDVERALELFKR igf1r_binder_02678
SGSRPEELEKKFRECLKWITKYGNEDTAAILKWVFELLKRDGDEELLEEFVRACEELVKELMGSG igf1r_binder_02679
SLEEEVKEAIERNDPYLVFRLLLIILARLSETGDPRLREILERLCEIAKRLNDPHAEELCRAALD igf1r_binder_02680
GSGSDEADKVIKEARRVLKKIGDPRAEEVIHLAEEAKRKGEITEVTLQILKWLIRLIESRGSGSG igf1r_binder_02681
SAEECFEKLREEGISPVAVLTICVRLLVEELGLSPEEERRLLELLFRAASEDDPDLLRKLLREVE igf1r_binder_02682
DKEELVKLLRELIERGDIEFAIFIVHLFLRAFGDPTYEEVLRILEEALRKGDPELLEKALRLIKK igf1r_binder_02683
SDEEELKKAIEEGDEELVLLLVLELYILLVRTGDPRYEEIIREALELARRLGNPVKEDIERALRA igf1r_binder_02684
SSELSEKAEKRIRTLFKLLKRGDLSPEQAIQLAAEITQEVLELNDDDAFQLALLVMLELLAQDGS igf1r_binder_02685
SLEEVIRELEKLARELGNPQVEHVLQIVLFLLKYNEELAEHFLEIAVRYLGDPLLKRLLEVLKRK igf1r_binder_02686
DEEVRRLLKELLESGRFSPFAVVLLVSVDLIAKGIPPEEAAELVERAIKKLGDPDLEEALRELRT igf1r_binder_02687
SDLKEILKKLKEEVDKLFKKLQDPHSRTAAEFAFFLVESAIRASDEELIKVLIKAIEELKKEAGS igf1r_binder_02688
SEIAERLKELCKKNPEEVRKLLAELAHEAMQLGDPKLVWILVHLYALLLQGVNPCELARLLEERE igf1r_binder_02689
SDEKEIRSIEKTLRKLLKDLKDPRLQTLAQIALAALRNAVKLNDPEMIRLVKELLEEFRRKAQGS igf1r_binder_02690
DLETIAQIVVFLLKRDPELAKHLLEVALKQLGDPRLREELIRIVIELLGLPPEEKEKLEKELKKP igf1r_binder_02691
TEEVFEKLLEALERGDPHLAAEIAQLLKELLGDPQTVIAVLIALAQLLAHGDPKYEERARKLIRR igf1r_binder_02692
DVEELVEELIEELKKAPDPRLRELAEFLEELLKKDPLLAVAMAIIILLHLGDPEKAERLQKLLRK igf1r_binder_02693
DLAKRSLELLRECVEKNDEECLERIAKKILERIGDPEFARFLLRTLVEVLGLPPEVRELLEELVR igf1r_binder_02694
GSSPDEAEELLQRALRIALEKNDEELFLRLFELRILLVRAKEEGDKDTITKIERLAHEIYKKAGS igf1r_binder_02695
SRELLELVREAVKKRDPDLIKEVFELAERFFGDPEAARLILRFLLHIAGVSPEEIEELLRLVRRK igf1r_binder_02696
SDDEKFEKLSRKAFEIAHRKRDEELSQLVTRLQILYFYCKNENDEDCTETILKLLEEVLKRAESG igf1r_binder_02697
DIEELEKLARELNDPELEELVKLLKECLEKGECSPAAVRFIIEYFKFVLKEDKEAAKHFLELIVR igf1r_binder_02698
DYEKLAQQVARLAIYILAFAKDEEFEKSAEELLELALEAAKKKDEDTLKELVKKLKELVDKARSG igf1r_binder_02699
SKEDEIRKELRELGNPVAVAMVEFVIKARKEGDEKEVRIIEQILEFLCRRHGDPILCRALELLRK igf1r_binder_02700
SSEESKKIHKNLRRIARCLDEGKCSPETAIRLLQKLIKRAEELGDEEQKRAAELLLFVDRRNKGS igf1r_binder_02701
GSSEEVSKYIAHLLRLAIEAIEKNDEDTLKTLVSLLREFKKKAQNPEQKRAAEHAIQIVEFLSGS igf1r_binder_02702
PLEEQLKKLTEKAKRASSKCEDPEECLEFETRFQILLFAFERAQSEEEKKRVVEEIKKLIDSVLG igf1r_binder_02703
GSEPDEVEELLKQCIEKAKKNNDLEVLTRCQILTFLLRNAKKEGDEETARLVEKLARTLWSQTGS igf1r_binder_02704
SSKTAVQIILAFATRVAKEVNDPTAEDILRKVREILKDALKKNDEDLLEKALRLARELAELARGS igf1r_binder_02705
STLEELEKIVKELRKIAHSLNNPEALADVIEARIAITQVKLGFLSEEEAEKIVRRVKKLVESSGS igf1r_binder_02706
SGSSFEEAVKLLIEHIREAAKRGDEERIRLLLTAIRTLAELAGDPKIKQLLKEAEREAREINGSG igf1r_binder_02707
SARILEAIFLAERLGNPELARILEELSRRYAEGKLSPEELRKILRELIKRFGDPILRLALEAIER igf1r_binder_02708
SECEKRVEELLREAIEKNDPRLFKKALELAEKCLGNPTRALILLAILLAHLVPPEELSEISELLA igf1r_binder_02709
DIVREAVEHALEEGDPLALAILIRSILHHLGDPEVEKLLRLVLECEERGDEECVRRLAELLRELT igf1r_binder_02710
SLEERLRECVKELNDPELEEVVEKLLKLLKEDPDDEEVRRLLEILREACERGDPTALQILKFAVK igf1r_binder_02711
SLEELAEKILELIERGDPRVEEYIKRLIKLLRELGDDDLVLAVEFVLEALKENPELARAAIRLLK igf1r_binder_02712
PEELAEEAEKICRKDAAAAALFVLQVIFERNDPELERLLRELLELLVEGEVPPEEVCKILKKLIE igf1r_binder_02713
GSDSEQETASQVFRFAIRLAVELKDTEAVRFFIKIAKEEAKRLNNPEILKLVQKLEEEAEKLLGS igf1r_binder_02714
GSDANRNRVQIMCWILDRAAKNKDQELLKHVVKAAKELAKEAGDPKVEELLRKCITKAQKKVSGS igf1r_binder_02715
SEFRELAERLLKRGDTEELRKLVKELLEEVRRRGDNNLAVCVWAVLAALEAGNPELAARLLRECG igf1r_binder_02716
SDEVEKCTTEAERVATKLERSPDPENKEVAKLIKILIKIALSDSNKEEAKIICQLAVWFAREYGS igf1r_binder_02717
SDEEKEKEAHKAFAEAVEAVARASSEEEAEKIIETAKEVAKRKGDEELLRLIEAFQRLLRRINGS igf1r_binder_02718
DEEEKLRTVKKELEDLVKSVEDPELRKRAEEIAKELVELLKECEDPRNCEFLVLLAKLVVKAAGG igf1r_binder_02719
DEVEKVLEKIKREAEKRGDPRLRFRVELVEWLLRHNEESARHFLEILVKELGDPLLKELLEVLRK igf1r_binder_02720
DEVICRLLIEAYGLPPEVKELCERIAEELRKKLPPEEVSEVLARVAQLLAEGDPDKVRELVERLR igf1r_binder_02721
GSDEREAVKQAYKLLEEAAKKRDEALIRFVAEYARFLAKEIGDEELLKKIQELFTKAQKLLSGSG igf1r_binder_02722
SDEEHLLKLAIRAILSCPNPRSCAKFFIELLEFKGDPEAAEEIKKVLELLKRNEEEARKLLEELR igf1r_binder_02723
DEELLEELKEECGGNPVCVLLLIIRILSKKLNVPPEEAIRIVIELAERLGDPELRELARLLLRII igf1r_binder_02724
SDDEFIDEAQRMVQELAKCVAKDPTQEEKLKKTADHVAERAKKEKNPQLLWALVHLYSRLLLQCG igf1r_binder_02725
GSDPETALRLVLEVAFCAAQKNDEELRKEARTLIEIVAHADENNDEEKVKEVIKRAKELLSKCGS igf1r_binder_02726
DELLEKLRECLKKLSPEECVRLVLEELKERGDEHLIFLLELILWLIEAGNASPEELLKFVKRALP igf1r_binder_02727
GSPEEEVEEWERRAKQAIKECQDEHECLRLLIELIIEAARQDLEEALRTLREILRDAAEKLLSGS igf1r_binder_02728
GSSRDDLRKWADTLEKLANNLSDEKAAEVVKELAKLIREALNNGDERNAEFLVLLARLFVELGGS igf1r_binder_02729
SRRQILRYILREIAKEANDPEIEKRAEEVVELLKRDPEKAKKVLRELVERLGDPALRELLKALEE igf1r_binder_02730
SHELLRLFDELFHRGVPPEEVLEILIEFAKRLGNLEEVRQLIEIILAILGDPKIEEFLKKVEKLP igf1r_binder_02731
DEVDELSEKLRKATEKAEKRNDEEARLELTAALTLLQIAKWIRDEELKKEANKFAKTVIKQAESG igf1r_binder_02732
GSPEETRRQILRLLVRSAAERKDEEAVRRALSLIKKEADEKNDEDLQKIVSKLEELAKKLIKSGS igf1r_binder_02733
GSSPSALKVAIQILRFLCRTAGVDETYCKRLSELVKKLYKKGVDLREAARIAFEAIEKIVKKMGS igf1r_binder_02734
SVEEAKELLRRLGDLRLLLLLTIDELLVRRHGDPRLRELLERAAELLLRGNPEEAKKLLEEASRR igf1r_binder_02735
DPTSKKLKKEIKKVLKLFKKGKIDPAEALRLLLWLRALAQEIGDEEAVKLAQKALEIIFKALESG igf1r_binder_02736
DPRKKLKELVDRAKTCAKQVGDEKLLEVVKILEELAKKAIDNNDETLLQIVEFALRAAIEQCESG igf1r_binder_02737
GSDDRKKVEDTLRKKFKEAEKNNDRELLFEVVVEAFALCLKLNDPECEKVARELFETLEKILKGS igf1r_binder_02738
STEDEKFKKLVKDVKTLAKRQNDEQVLRAVEVATKLFREAKKDNSEVALQIAKYILERALEELSG igf1r_binder_02739
SDEEEEEQRLLEEQLKTLSEQAKKDPERAEAAIKFFYELAEFKGDEKILRLAEKAKRIVQKIKGS igf1r_binder_02740
SIEELIRKLIEELNIPPEEAIQILLEEARERGDDDLVLALELLKLCLELGVPPEECLEAVAALSR igf1r_binder_02741
PDLKRAVELVKRHGLSPLNLQINLELLLAALLNVDPEEVRKLLERAKREAGGDPDLIVKILEELN igf1r_binder_02742
SRVSLELVLEALKEGDPRHAEALLELALRAARLLGDPDLEEEIRRVIELLRRDPEEAKKLLEKLR igf1r_binder_02743
SYELQKKATEVARRLTKAIRDNDKELLFELATRLIFLLILAAKQNNEEVLKYIRQLFEEVERKGG igf1r_binder_02744
SSEEEEHEKRLREEIRELLELAESLEQRLHVLKILRFLAERNNDEILLELLREWIEELERRLKRG igf1r_binder_02745
SDEEKRKATLLLVWIALEASELNDEKVLRLVRRVLEEAARKNEDPREAVKKAKSVLDTVQKELGS igf1r_binder_02746
TDALVELLQECLQRGECSPEEALIIIHLYAAAQHDPEVREVVRRLAELLRNGNPEEARKLLKEVR igf1r_binder_02747
PEEKEKLEELLEFLRLAAQISDDEEERREIEELLKEAEDCLRKNDEDCIRKIAKKLREWIEKRID igf1r_binder_02748
SGQELSETAKTILTEARKLARNPALRALLAVIKIAVRNAEELNDDELLKLALRAAEEVYKKVKSG igf1r_binder_02749
SGSGSNVEELAKKVQKLAKKLGDELATKTAREAVEALRKGELDEETARMILTALELALRIGSGSG igf1r_binder_02750
PVEEEVRRLLEECIPDPELVKELLKIAEELLRRGISPLIITALLATILLEKNEEVARCFLELMLR igf1r_binder_02751
GLEEAAELAKKLNDPEALSNIRVILFLLKLASPELRKELLKALVEALREAGNPELAKLVEKAIRE igf1r_binder_02752
GSLEEVQQYVLRLLILARSAIHHNDEDLLKTLVSLLREFKKKAQNPEQKKLAEEAIRFVEKASGS igf1r_binder_02753
TVIARVAKLARELGLPPEVIEKIAQLLVELYQKGLPPEEILKILLKLAEEEGDKDVRLVVELLLK igf1r_binder_02754
SIVEAFLHAVRKGNELALRILLRSLEHHLRRTGDPKYEEVLRLLEEALRRGDPDLVEKLVREFEK igf1r_binder_02755
SVEELLRELLERLGVDPTRIQIMLFLLRLLTEELGDPKEALKHLLELAEMAGDEVLTEAVRLLLK igf1r_binder_02756
SAARLLRLVFKAIECDPSLRELLELLFQLIAEGDPEARKVLKRVLELCEKGDPDEARKLLERLLK igf1r_binder_02757
SSIIEKFIELIIRALSSADRKNNEKLERVVKDVATKFEEAVKRNDKDKKTEIVKKLEELISKADG igf1r_binder_02758
SDEECEAAVKFFKELVEFLAKDVNNPEVEKTLEKLLEEAQKKATSCDELSKLLRKLVEIAAELVG igf1r_binder_02759
SREAEIIIQILEFLLRQAVELNDKENIEFLIRFIKEFVSRYPDDPGARKLKKLAEEAEKFVKSSG igf1r_binder_02760
SDLSKKIKTCIDLIKKIAKSKDDDNLEFLALLLELLLELASKDNDEELLRIVLELCERVLRNAGS igf1r_binder_02761
DPSKEARKLLEKAERLARKLGDERLAELVTRLQIELFQATKDGDEDLLKELRKRAKEVLEQVESG igf1r_binder_02762
GPLHLARLLLNLGDPDAFELALLAAQAYALGDPDLLRELKKLLEKLLEEGRVPPEAVELVENVIK igf1r_binder_02763
DEDVKKRAKRILKLAQEAVKDDPKKLDKVTKIVNKIKEKLEKAKDDRQLAQLYWAAVHLYARLIG igf1r_binder_02764
SDEEEEDQRRVKESLEKLQELCKTDPEKAFLLALQFFLEVLKKGDEHLLKIAERVLEICMRIAGS igf1r_binder_02765
NLEEVKELCKAQGVPPELCKEVEEILKLAEKKNDPRLKQLASLIVFALAAQDEELLKRLKELLRK igf1r_binder_02766
SDSRESVRHIVEWAERELRKCKSVRCLIRIYIEAADWIRRVNKDHRSVELALRLLHELFHKALNG igf1r_binder_02767
SRELFELLLELFRTGDPRLAEELAKLLKKLLEKGDPDAENVLEVLRLAAERGDPLAKLVLELIEK igf1r_binder_02768
TEEVEKEIEELLKEGDPLAFAILMLLRLAELNDPELSERLLRLLEELLRRGVPPEEILQLLAELY igf1r_binder_02769
PEYEKIVRRLQWLAFHCSARDDEDCLKTVEKLVKEFKKKASESGDPRLQDLARRLEEAVRFARQG igf1r_binder_02770
SDEEELTELLKRLDPRLAELFREALEEARKEGDPHEERNLALLAALVLEAGASPEDLEEALRHLK igf1r_binder_02771
SIEEEIEKLVKCALKGDPECEELLERLLRELIERGDPRWRDLFELLLLVVRGDPDKVKKALKELR igf1r_binder_02772
SSLELLAAVSRLHLLLILALERNDKDTATEVLKKLEEVAKKIPDERARKRINEIVTRAKKILSGS igf1r_binder_02773
SEELEKRLREALERGDDHLVLQLLIELRREAKKRGNEEEIRRLVRELLKEFGDPILHVFLRLLEA igf1r_binder_02774
DELVEEAKKLARKLGNREVEFAIRLLVFLFKEGLISPELLEHLLEALEEFVGDPRIVELLRRLLK igf1r_binder_02775
SDEHTELLKEAMTKDLEEAWKKNDSDALEFLAELVEWLAKLHQNPEIKKVAELAKKFLKSVQSGS igf1r_binder_02776
GSDEEEVEKIAKTAQEIAKKLNNEELLELIQLLEELAREAARKNDESALKFRLELIRWFLEEGGS igf1r_binder_02777
DEARKRFIREFLKLLLDDAKNAESDEERKRLLEAVKDFARRYPDDPLAQKALKIVKELLTKLSSG igf1r_binder_02778
SEVDELIKKVKTKADEIYKKYKDDPRVHLLITAARLLLKLAHETQDPRLVELARYAVEFAKKEGG igf1r_binder_02779
SVLEIVLKCARELGNSELVTAIQVVIFAVRTGAISPEHAIEIVEKIAEELGDPCVEVLREARERQ igf1r_binder_02780
TDEVVKLIERFKKGDPEAERRLREIIRRVLENNDERTLLNLAVLCFLLLDIPPEECRRLLEELGP igf1r_binder_02781
SLKELIEEAVRTGDPELIKEILKLLERLAKEKNDPRLRFMLEYLEFLLKVNPEDARELLEALLLE igf1r_binder_02782
GPKEEARELLKEIIKELPNPSLRVALQIVLWLLKHDEEAAKQLLRELVERVGDPKLKRVLELLEK igf1r_binder_02783
SLLEKALKIFEEVIPDPEERKIVRRLVKLAKEENNPTAIQIVLWILLLLVGDPRIEELARRLRRK igf1r_binder_02784
DRQLAHAHANLLILCLFDPLACELLELLEELRKRLPPEEVLRIVLELAKKLNPEVAKILEFVLRL igf1r_binder_02785
DEELKKLLDQVIRQAAELLRKSDNEKLYQLLLELLIAAARAKRDDDDDLAKTVIKQFEKVKKDTG igf1r_binder_02786
SDATRIFLRAAEILLRVERLDPRLREEAESILEDVLRLIIEDPRKAEDAAKKVYKEARRLEKTGG igf1r_binder_02787
SSEEVQHKAAEILRKILELVRDPRLEQEAFELALKLIQVAENNDEESRKKIESKLRKILKEAKSG igf1r_binder_02788
SKEEVKELLERLLRGEIPPEEVERLLEELLKKFGDPTVELTLELLRRARETGDVEDFVRMALQVA igf1r_binder_02789
SEEEIRRLLKEALERGDPELVIRLLIELARLEGDEHLLTLLELILELLKVGDPLARRLAERLARK igf1r_binder_02790
SDRHLSLELAILAAHLTVQVVHDEKERREIREHIEELLRRSLHGSEEEVRRIAEELEEIVRRLRG igf1r_binder_02791
TEEAIEEDAKEAGIPPELLEEILRLIRELRKEDPQRALELWFLLLKAVYERDPELVKKVLELVRK igf1r_binder_02792
SDCKDLEKVLRKVEKLLRKNPSDERVRNAYLFAHQALKLCRQIEDPRESDRTARIASEIVRFLLG igf1r_binder_02793
PEELEEAKELAKELGDPELLFILRLLEFAKREGSPHVKNLAELLSELAKKLGDPRVAEIVEKFAP igf1r_binder_02794
GSDIQHALRLSLWLILLASELNDEDLRRFAEHTLHLLLEAQERNDEELIERIIRLLEEALRKAGS igf1r_binder_02795
GSRPEHVHRRIEEVRERIRKGKISEDEAKELLDQLEKLAEKLGDEELRTLVQIVRFLLEAASGSG igf1r_binder_02796
GSDESKKVRKKLEECARLWLEDPTDEEARKCFEDASRLAHELNDEELQVAVEILDRSAQHHSGSG igf1r_binder_02797
GSDFNEEQVKALCHMLELAAKRKDQRELKFLVRLARLLAELLGDPKVEELLRKCITKAQKKVSGS igf1r_binder_02798
SDESQEVKTLFDQASKKYQHASSEEEKEDAKRLLFQVVLKAASKSDPKMQKLAEKLTKKMREILG igf1r_binder_02799
DEIEELLRELAEIDNDPRIRELVEIARECLERGIPPKDCLRILLKVARELGDPHAAALLAVLLLA igf1r_binder_02800
GSDRDEELKRALKSLAERAKRIEDPLNARALQWLLQFIIENADNPEVRKLAKKLIEEIRRIFSGS igf1r_binder_02801
NVEVALQILLWIIPDPEVRRLIEELLRKLKRGELNPKEVVEILLKRAKELGDELLVRVLRYLLEE igf1r_binder_02802
DDLRRVLEFLELLHRFKIEEATNEELREEAKRSIELLRHCAERNDEKLCEEILEKSFKELEKLSG igf1r_binder_02803
DAHELFELAQELQKRNPELAEILFHALIAKIAGDPDKLEELKRLLEELCKTDPVACEALKILEEG igf1r_binder_02804
DDLEELLELAAKLGDQEVRRLIIYLAACLESGECDPEEVRRLLKEKLRKLDTPVARELLEFLEKR igf1r_binder_02805
SPEEEIKELIKEVKTLVEKVGDEALKILVKDAEKQFREAKKKNNPEELHAALVALQIAAHLVKDG igf1r_binder_02806
GSNRDNARVLVAIAELAAKALNDPSLQEYVKKCKKIVESLLSNGDEKSAEEVARKCAEYVWKGGS igf1r_binder_02807
SKELIEKVLELLKRDPEKAAELLRKLVEETGDPELFRALLLLTVALLAKDPELLKLARKILKELR igf1r_binder_02808
DEELEELIREACEKKDPELLKRVLKLIEEKLGDPVKAVLRVLELIVKLGCPDLHELLQKLVKEQA igf1r_binder_02809
SDVETLAQILFFALRVALERNDEEAVRRLKELIDKFVTTCKDDPKCRTLEELIRKLKSKADNSGS igf1r_binder_02810
GSPEHLAKFLIKILQELLKKGLVDPSQVKRISSLLKECAKKNDEECLTRLFEEVLHIRLEANQGS igf1r_binder_02811
SHLEDLARLICEALKLGNEEYVRVMLRMLAHILGRPPEEVLERLLRVIKKLSPECRELAKELEEK igf1r_binder_02812
SNEDQRRIKFLVRVLKFLARTIDDEKTRRTLEKLARTLEDLAHKDVRKAKDVIKKAAEIFARLLG igf1r_binder_02813
GSDLKQEAKSDLKRLFDEAAKNRDRENCEFVALFAELLAEAFQDEDVKRLADTLRELCKKMSGSG igf1r_binder_02814
DDLEKVEKIAESLLRWALEQNDQKVIRRALLLRLRLTEAIDNNDEETTDKISKLIKDLATKLKSG igf1r_binder_02815
DEESETIKKKLDDILRVVCSANDPELCLLVALLVWLAKFALEEGNKEFARELLKQADKARKQASG igf1r_binder_02816
DEELEELRELLEEAGISPELIEEVLRKLKELQKKDPSKVEALIMILRHAIRTDPEAAERLAREIR igf1r_binder_02817
GSSEEEFSRELEKLIREAIKRNDKETVETLVQIVQFIARKAGDEDLLRTATELLRKARKIIQGSG igf1r_binder_02818
DKEELKEELEKLIGDPQLAELLLEAIERVRRGEVDPHVVEFIVELIVWLVGLSPEVEKRLRELAR igf1r_binder_02819
GSSEEKAKEAKELVELIARDVGLDDKEIKKAKSEIDKLIKRGIDPQEAFTIVFERLLQLLLENGS igf1r_binder_02820
GSDEKAKECERNIEFLALLAKLLDDPEAAEELLKQAEECAKKANDPRLEKLVKKLSEEVRKYVGS igf1r_binder_02821
DLEEIIEILEELLSDDPEVRTRLQIVRLALRNGDPEAALIVLLLVAEAVNTPEARELSKLLKRLE igf1r_binder_02822
SLEEAEELAEELGNPDLLHSIRLVKEALKENEELARFELEFEIHFLERLGLLSPEVKKLLEEVLK igf1r_binder_02823
DKQVELLVRFLEHMGLSPEEIVKFIARSLLLAGVSPEEVQRLLKKVAELLGIDPEVLKEVRREVQ igf1r_binder_02824
DREELLEEAIKKAPDPRLRELLKLILEALRRGDLELAVRLFLRLYELALHLNDPEVLKIVRLVGP igf1r_binder_02825
SNELSKTLITKAEQICKSRGDEDVEKTIKTLVELIKEAEKNNDLAAVVRLLLLIILAAERCERGS igf1r_binder_02826
DAEEAVRELAELIVKQPDPTNIRVLLFLLEILAENNPEAVREALELALKLLGDPAVEELLRKLKK igf1r_binder_02827
DAEELLEHVAKLAGIPPEVVELVLRVIKELRKRNPELALELAVLVWHLLAEGDYEEVERLARELK igf1r_binder_02828
DFEECLRKLLKELGVPPEDIEQVTELFKLLSRVHPPEEVLEFLSLAAEILGNPLVKEAVEICLKR igf1r_binder_02829
DEEELRELLRKAGIPPELVEFLVLVLKSLKERGDEESARRECELLVKFHGLPPEVRKLCEEFVKK igf1r_binder_02830
SGSGSQEWKKLAEKALKVAVRVGDHEALELIIEIRICVTQGNCDKKQASKLLKSLIKKLEGSGSG igf1r_binder_02831
TESIEEVLTELLGDPEEAKRILKEAEELAGGDPDLVRLAVLVALLFEGLVSPEELLRAVELIRER igf1r_binder_02832
SREQDALRKVIELILLLAEVPNPEAQKALEKVSELLQEAAENNDEEKVERIAEEAEKLLRKLKGS igf1r_binder_02833
TEELREKFRRALERGDEELVRRLIEEIARIAAGGDPAATEFRKELIEWLLKEDPESARHFLEFLG igf1r_binder_02834
SEEFKREIERAFEEGDPTLVFRLLFALLLELEQRGNEEEVRRLLRELLKKLGDPTIEQLLKAVEE igf1r_binder_02835
GSNPLERWIAAVRFVIEYCKFLGLCSDDESQKLEELLKEAKKKGDPKLAEKVYRIVHEIAQRGGS igf1r_binder_02836
SGSDTQTLIKIVTDCAREVIKRVQDERLQAQAKFRAELVRWLRDPEFAKWVSKLCKDILKSTGSG igf1r_binder_02837
SEEEIRELLERCLGNPELAAFILMAIRIARHQGISPEEARKAVLKMLKELGDPELYRCLKILIEH igf1r_binder_02838
SEEEEKEEKCSKIAKVPPVVCRFILELIKQAKEQNDPELEKLIEELLELLLGDPELARIIIELAR igf1r_binder_02839
TREFFKLDECLNEGDPECVRELLERLLEAVKRGEVDPELLELLLEALLRAYGDPLVKEALELLRK igf1r_binder_02840
DQVFWLIVHLYARGVSPEEIVKILEKLCRELGISPEECKRLLELLEEILKRGDPHLLARLAEEVD igf1r_binder_02841
SSPDEAKKLLQEAEKLARKQNDEHALEAVEALKEALDKCKKNNDKQCVKFFYELAEFYLEELQSG igf1r_binder_02842
SELHEIAELALRLGNLEVAIVVLEVVLRLEEEGDPERAKKLLELLLEALRKNDPELLEEVRRLAR igf1r_binder_02843
SEVDKEVETIVRKLEKLCKEVGDEELCEAVQRAAELAKRAVKKDPHAARTRLQIARFLVDLHYSG igf1r_binder_02844
TEEEVRKVLKELGLPPEVIERAIRLLEELRKRFPPVQAALLALEEALKRNDPELWKALLIILELE igf1r_binder_02845
SLEELVEELLEILERLGDPEAVEILRELLERLKEGDPQAELLLRMLLRALKTDPEAVRALIEIAK igf1r_binder_02846
SEEEEKLIEIAAGGDPLLKKLIKKLLEELKKGDPAAEFALRILKRSLEHHGNPERAEALERLLRK igf1r_binder_02847
GSDISEEVEKLVKIARELVKKKDTESARKVIERAFKLAMEVRDEKLFLEVVRLFQLLLEIERDGS igf1r_binder_02848
SSPEDAEKLIKTIKTIAKKRNDEVALESVSEYEKKLKEAQKKNDEETIEEITSALRTLLQVIQWG igf1r_binder_02849
DYQKLEKQVKTLVTLIKQLKKDEQFEFLARVDLLAAEICSERKDEECLKFLVKQLKELVDKAKSG igf1r_binder_02850
SRRTEFFQELAQFALDCLREGRCSIEEAKELVETVIEAARQQGDEKAVKVAKKILEILKKIEKGG igf1r_binder_02851
SDEEEKKELEESVRHAAEAAKHCDDERCLEFLLEFARALAELANDPEAQELVKKLSKEVRKTWSG igf1r_binder_02852
DEIIKVLIELHARGVPCEEILEVLRKVLEELGVPPEEVERVLRLIKEACENGNPTQALKLLFEVE igf1r_binder_02853
SARCLEAIFLAERLGNPELARILEELSRRYAEGKLSPEELRKILRELIKRFGDPILRLCLEAIER igf1r_binder_02854
DHEVDELIKYVETVVKKLKNDPDPRSQFRAELLEWLIREAKNAEDPNLKSHLVRNAYFFARLADG igf1r_binder_02855
SDETKRLCKIAKKALKLLRQGKLSEEEAFLIVLIVRLIALELGDEKAVKCAEKILEILQEIIRGG igf1r_binder_02856
DVEQIIFEIAHKLGDPAVFRVVLALIALLARGTLTPELEEELRKIAERLKEGDPEARKLAEELVK igf1r_binder_02857
GSPTDEYTKLIRELLKEAVEKKDERSIKFIIELAKWLAKELNDEKLLRIIKELEERANKSVKSGS igf1r_binder_02858
SDDELVEILYRIVQKLAKEINNPELEKIATKAVKLVEEAKKKNDEELEATAKRLLFQVIVRASRG igf1r_binder_02859
SGSGSDYRRVIRKALKLAEKKGDVQAYWRLVHIYACAILGRCDPTEAERLARRIEKKLRSGSGSG igf1r_binder_02860
DIVDDAKRLVKELKEWAEKQNDELAKELAEALKRALDEAESKNDEENSEFLALLVKLAVKLAKEG igf1r_binder_02861
TELLHLVSRLLDRGLIPPELSELLFIVIILLFRTGDPRLEKLLREALELAKRDPEKAREVVEKAH igf1r_binder_02862
SGSGSGSSAEKVARKLEKIAKKRGDEAAELLVKLIREAIKKGDEEHLKFLVELVRWLFGSGSGSG igf1r_binder_02863
SEEVEELVRELVEKGNIITVKILIEIAARDLGLPPELIEELKKLVEEALKKNDPELAKEVAKKLY igf1r_binder_02864
SEELFEELIREAKELGNPEVAITLRFLLEFLRFLGDPEFVEEALELAVRELGDPLLKKLLELLRK igf1r_binder_02865
SDLEARIRFLIEYVRFKVSQVNDEEAKEKVTKAEELFKECKKKNDETCLKQVEELLRKLAEKANG igf1r_binder_02866
GPEEVRELLEKLGDPREIKKLLEELLRECGVPPEAVEFLLEILRWLLERDPEQAKELVELAVRVC igf1r_binder_02867
GPEEVLRRCVEELNNPAARLLLELFELAKELGISPEEILKDLKLLARAAGDPEARKCIELAERNG igf1r_binder_02868
SGEEEQEKFLEHCLRLASELNIEEALRICLRIILLSAELLRNKLEEELKKLNEEAKKLLERLRKG igf1r_binder_02869
DEVVEKLKEVAEELGNQAALLLIAVDLRLAKDLGLSPEEVLRLILEALEYLGDPELVRVVRELLK igf1r_binder_02870
GSKEEEIKKLQKKVDKAIKDANLDEELERFVKRIVRETIEEIPDDDKVRHRVQALIRFAKILGSG igf1r_binder_02871
DVREIFEELRKLGVPPRLIVAILIALVTAELRNDPRLEELARRAEELLKEGDPEEARKLLQKVLN igf1r_binder_02872
DDREEDVDACIELLKTVKKYVPDPNIQELADRLTKLLDQLKKEKDKESASQVCQKAFELYIRAVG igf1r_binder_02873
SDEEKEKCREILKKILRTAVDLNDEKVFQLVVRVIAEALRRDEDCREAVKKAKSVLDTVQKELGS igf1r_binder_02874
DHEDKAKELLKLIKEVADKKDDEELRREVEVFELFLRAASERNDEESLKRITHAIERSLKRASSG igf1r_binder_02875
SDEERNKELKKLAKEVTKKVQDPRVEEYVKTLIELIKEADKKNDHQLSHRLLLLATVHLLFVLLG igf1r_binder_02876
DEKLEELLKLLRNVSPEARECVEIVEENLRAGLATPFALIIELRICATQLGDEEVRKLVEHVLER igf1r_binder_02877
SEVREILREAARIPDPEKVFLLVVQALALALQLGDPELLKLAEKVAQLLFEGNPEEALRLLEEIG igf1r_binder_02878
DKEEEVREALKKAGLSPTRIQIIIFALKSARELGDPEDAKRIVEILVKEFGASPEVEKLLRELAE igf1r_binder_02879
SDPHKELRKLLKKLEELLRRGTLDPEEFKRLSKEVEELARRIGDEEVFQEVTRLQIEFFAIQGGS igf1r_binder_02880
DELEKILKILEELARERGDPALRALLEAVKELLKRDPELATLLLRFIIHILGNPELEKKLEEIRK igf1r_binder_02881
SEVEKLIRELEKRNPREAMAVRIIVHLLRAGVPPEELEKMLRRICKELGVPPEECEKIIKIVNED igf1r_binder_02882
SPEEIARAIQQILARALVSSDDDRTEHLVQHLLELLEHALRRNDSEALKRILKLARELLEKSTGS igf1r_binder_02883
SVEELIELIARVNLAVALLLRLVLELAEERKDPELKKEVERLAECLVRGECPPEEAQRLVHELVQ igf1r_binder_02884
DCEEIIELAKRVLKELGVPPEDIRHTEEFARRSAGGDCEEIVKLLEIVLRLLDPRALELLEKLRK igf1r_binder_02885
DIEEVKKRLKELGDPEVLRVVERVERLLRNGDPETALRLVIEVAHELAQRGDEELSRLLALVLRE igf1r_binder_02886
DPTRELFELVLRAVRLADEVGDEDILKLVQKLAKLAFRCAANNDEDCLKTVEELLKRAIKKLESG igf1r_binder_02887
DEVDELSEKLRKAREKAEKRNDRNAEFLLLLAELCLRIAKEDNDERAKKLCNEFAKRVIKQAESG igf1r_binder_02888
SNEEADRILKHISSLVEEALKKNDSETVVRLQIRAADEILQLNDPDVFEKFLRLAEELRKRAKSG igf1r_binder_02889
DEELERWFEEVQEKTEECIKRNDEECLEKLLRHVEEFAKEAEKRNDLEKALLAWLLYFFIKVAIG igf1r_binder_02890
DPKEEAKKVTELLKKLADHARSEECERALRIFAKDLEDATKNNDESALQALILIARWLIKLCFSG igf1r_binder_02891
DEVIELLKELLKLIPSPTAVQILRYILEVAERERDPRALEFIIEVIVEIVGLSPEVEERLRKLLK igf1r_binder_02892
SDKEEAKKVAKKAEELYRRIGDPRLFRILLLATAAVLCYEAGDCSEEELEREIRELEQLLKDVSG igf1r_binder_02893
SDEEAARKLAEEALREDDYFIIALLWRLAQRDEDLKRALEKWLREQNLLEEFKTAFEKAKKLFHG igf1r_binder_02894
SDLAELIIRLCKQLGDPRLCEQAIRIAVRIIGDPRLKELLEIVKELIERGVPPEEILRIIEEFLK igf1r_binder_02895
DVVEKVIKELRKKGDEEAVRLLEEVKRALEEGNPCRAFELVAQVALKVGDPLVHELLEEILKRCV igf1r_binder_02896
DLEELIRELEERGLVDPEILFLLELVLWLLKIHGDPRVKELLEEVLKLLEEGNPEEARKLLQELG igf1r_binder_02897
DEEAEELLEELCRKDPLVCIILELVRELKKRDKFIARVEAHAALIAVELGDPELLKHLIKLAEEQ igf1r_binder_02898
TVDEDIRRLVEEGDPEAVEFILRVVADQIKLRNDPELEKELRKAEEILEKLGNPELVELLRELLR igf1r_binder_02899
DEELVEELVRENGLSPEIEKLLREVAKLLKEKGVSPEHIEFRLELLAWAAKYDPEAVREFVEAER igf1r_binder_02900
SIAEELLEELRERVPPEVRELLEKALECIRRGDEECLRKLLELLRHLAEKLNDPAVIRVLLALLI igf1r_binder_02901
SDDLKEKAKTLLELVAEACEKNDQKTLDELSKKLKEVLDKAQDPEVRLRVQIALWIATKCKKLGS igf1r_binder_02902
SGSGSNVEELAKKVQKLAKKLGDELATEAARELVECLRKGECSEETARMILTALEEALRIGSGSG igf1r_binder_02903
DLDSEARKCLELVHEVARKRNDEEATEWVFLLALLLFRAKLRNDEDAVKDVSKKAVEICRKLLSG igf1r_binder_02904
DLFWALVHVYARLLRRGDPRAELFARLAHLLMEGDPRAKEVIEKALKLLKNGNPEEAEKLLRELE igf1r_binder_02905
GSDWKDIKKTLETELREALNKNDKREAFQVLLKAVRIADKLNDPNVKKVVKTLRKIFEKFLKTGS igf1r_binder_02906
SETEELLREILERFSNNPVHVVRLLAELLERLGDPKVERVLRLFIQCVAEGVPPEECVELALKLS igf1r_binder_02907
GSGSGSSEEQQKVLKLLAEVIERGDEETFRKLIKEAKKKGLLTDLALRILRRSFEHHKRGSGSGS igf1r_binder_02908
SRVEEIVEELRRNGVSPEAIRMIVTALLAALLGKDPEEVSKLLEKLEEELGDPEKALEILIREVE igf1r_binder_02909
DAREIHRLLEELGKLSPEEISRIVFLLARCKVQGTCEEVLKELIERLRKKGNPEAAKIIERLLRK igf1r_binder_02910
PTEELLKKIEKKLGDPRLVETLRDLLELLKRGDPLARAALRVLVFLLRLHNPEVARLVELLLRLT igf1r_binder_02911
DEELEELLRECSKTDPLCRELLKALELAKKLNDEVLVEFILKLAELLSKGDPSARALVEALLRIL igf1r_binder_02912
SSEEAKEELERLVRENPHAAETFVQVIAFAARTDPELRKIVEELIRFLKKLGDPELAKLAEEALK igf1r_binder_02913
SGSGSSLEEKADKLLKKAEKLGDAEALTRAQIVLFAIRLGSLSKEFAKRLVSEVEKAIKSGSGSG igf1r_binder_02914
GSPEALAQILIWILQLLLKLGQVDPSQVKRISSLLKECAKKNDEDCLKELRKQVREIVQEALKGS igf1r_binder_02915
DLEEVLRKLEEVLKRRLPPELVEFLLRFVEECLKIDPKLCLEFVVFLLELLGDPELAEEVKRLLK igf1r_binder_02916
SEEEIERLLREVEKVDPELVMSLKLLVLLLEAGLIPPEQIKESFRHLLEEFGDPLVEELLELLER igf1r_binder_02917
SLLEESVERQLRIQGDPRLEEVLRLIKELLKRFDPEEVLRIVKEFLKELGDPHLLAELRFVERVL igf1r_binder_02918
TEVLEEVIKRAREKGDEELVRLLEEVLRLLKEGDPEKAFLLLVRIYLRLDDPLVLRVLHVLMERS igf1r_binder_02919
PQVQALALLALLLLELAREDAEDPNIRKTIEELIERLRKALKNDDEEKLKEIIKKAKTIAQKVAG igf1r_binder_02920
GSSETEEWSRRIKKLLDECLKRGLISPSAVFILKMYVELLREQGDWEALKILYEFIRETCERRGS igf1r_binder_02921
SDEAEALEHWRRLLEECIRRNDEELCKKILKEAEEHQRRAVEDEFVARVSIFALRLFAENVKEKG igf1r_binder_02922
PELDKIVKHCVDLARKIIRLADDPEIIRLAIEVIILLVRAREKKDKDLVTKLCKKAQTLWKLVSG igf1r_binder_02923
SDDEEIERLLHICIHLAELVAKDPEQRHKLLNRCIFVAINAIAEKNPELQKILEKLVKDLKKQVG igf1r_binder_02924
SLPVERIIRIAKELLDELLKRGLIDPDEAQRWKELLKEARKKGDEHLAAELLRKIFRLYIELAGS igf1r_binder_02925
SKEEVLRLIEKCHESPEFCERARRLLEELERRGELDPSEIIALQIVIFLLKFDPEAAKQLLKLLK igf1r_binder_02926
SDPRAETRLLIMKFMAELARKRNDEETLRLLVEFAERLKRELQDPDRRKIVSKLLKIIRDIASGS igf1r_binder_02927
DEELIAEILKLLFELGDEEVYQLLLEVMFIVFRTGDPELKKLLEKALELIKRDPEKAKELLRRVI igf1r_binder_02928
SSPEDAEKCIKTIKTIAKKRNDEKAKEAVKRLEEALKEAQKENDERSIEFITHLCQRLLTQIQSG igf1r_binder_02929
DEEWKKTAEKVLRLLIEAIIRVQDKDTKELLHELAQLLIEAAEKDDDDTLKELIEKAQKVVKKYG igf1r_binder_02930
PDLKRAVELVKRHGLSPLNLQINLELLLAALLNVDPEEVRKLLERCKREAGGDPDLIVKCLEELN igf1r_binder_02931
SDKDEVLELAQRILKEVAELGDVEYAQKILRLYIAAAACSHKNDEECLKKILKKIRTLYKKLQSG igf1r_binder_02932
SREEEALHKVQTCLRELLKVPNPEARKAARKVFELSVEAHLNDDEEKVERIAEECEKLLRKLKGS igf1r_binder_02933
DLEELATELVKRNPIVLEFLRLIIEAALELGDPELVRRAEEILEKLLKLLGDPRIEEILRKIRRK igf1r_binder_02934
SDWKDQASELLDKLQKKARENNDEELLRQVIELRILATQCADDSDDEKAKKCLKKIVEEARKMGS igf1r_binder_02935
SEELVRKLVEELGDPEEAAKELKRLLEEEGDPRKARCVEFMLLLVKFIGLSPEDLIRALTHCLEL igf1r_binder_02936
SRACIEVIILLARKGDPLAELLRHLLQLVVRRNDPELEKELTRLCRRILKGDPEAKKRVEELVRK igf1r_binder_02937
SFEEILKRCKEEANGDPRLTMLCVIEILSRLLGVPPEEVFKLLAHLAIRLGDPEEALRVLVELVR igf1r_binder_02938
DEERHARELIEEARRLNDFALISLALMLLAYLLNDEELLKLAHESIRAADREVSERVFRWWRNLG igf1r_binder_02939
GSDDKEELHRDLLRKFIRAALEDDRDTLKKVADECEEVAKRLQDEEVKKDCDLLRRIAKELSGSG igf1r_binder_02940
SDPREECKKKVSDTLRSLLTKIDDPEEQRKAFQWAEKVLQECGVDPEEALRIVLLVTVEALRLQG igf1r_binder_02941
DDEEDLEELCRKTGDPALCLALEIVRKLKENGDPEEAFSVLTLVQILFFVGADPEEIKKLLEELR igf1r_binder_02942
PLDELVKTVETLLRKAKKVPDPTEREKLLRKALRLAIRALLLATDPRVQKILRELAEIARELLQG igf1r_binder_02943
SEELEELLRELLERTGDPALRQLILNVRICIEAGLSPEECKRSLRELAKELGSEELLEEVERLAD igf1r_binder_02944
SLEERVRELAKRLGNHWVAAACRFIVRFARLHDPERAEEVLRECIELLEEGNPEEVERLVQELAD igf1r_binder_02945
SDEIEEDLRAAVRAGNPDAREILELLEECKERGVSPEECIKILLKLAKELGDALVVAILEFALRE igf1r_binder_02946
SDTDETLKKLKEIAKECKKKNDEKCLEEVFLEVFEILITATRNNDEKLHRKAEKVLREILEIKDG igf1r_binder_02947
SDEEEKKRLEHSVRFLAEAAKHAESEEQLEFLLRVAEALARDDDDPEAQELVKKLSKEVRKTWSG igf1r_binder_02948
SDEREKLEARILLRSARHHAERISNDDLRKKAQSLVEKARKIDDPNVARKVARIVLKIFERVQSG igf1r_binder_02949
DEMRELMERIIEFCQEAFRLNNEEMIRRCLELAERLLKIARHVNERLFLNIAVNVHLLLELQRGG igf1r_binder_02950
DEELLELLREVLEEGDPDKLKELLERLLELLERKGDPQLAFRVELLRWLAKFNPESAKLLLEFLK igf1r_binder_02951
SEEEKLKELCRELGNPELCEELERLEEARERGDPQLVRRILIYLLILAVRLGDPEVVRILHKLLR igf1r_binder_02952
SDLSEELLKRIKKLLEQAKKENDEEKLVKIKREAFQIAYKLANAEDDHQRKSAEKLMRLVAELIG igf1r_binder_02953
DEEFREELERLLKQGNVVAALLIALALLQKLGDPELVRKLHELLEEAIERGDPELFRELVKEFTP igf1r_binder_02954
SLREKLKELEEILKDDPVIRDAVKVLREAVELGDPHAYRALVLIIRFALRHLDPRIVRLFEEILR igf1r_binder_02955
SSEHLIEAIELLVETALREGIISEEEAKKIKKRLKEAKKRGLTEEVEKIKREVFQLILEASRSGS igf1r_binder_02956
SELVEELARALEEGDEDLVERLARKIIRLAIKTKDPTLREVFRLAFRYFIEGDPKYLEEIKRLAK igf1r_binder_02957
DKEEIFELLLEAAREGNLEEVLRIVRRIAEEKGDPELKKVAKLLEEALRKNDPRLVLRALELVLT igf1r_binder_02958
SGSSPEEVRERLRKDLERAVKEGDRRELEIIRQMVRFLVQRNGDPYLQEVLKIAQELWERLVGSG igf1r_binder_02959
GSKPEELARKLLQKCAEAFEKNDEDKLQEVLKTARDLSKKAQDPQERRLLEYVAEYCRFLIELGS igf1r_binder_02960
SEEDAERLVRICLKRGSLELCIRFLIALLKLTGDPRLRELLEVIKKVLRELGNPELVKLLEELLR igf1r_binder_02961
DEDEIYEIIRELKEQGLTPLSVAIFVVLALKQELNDPERVKELLERVLRKFGDPVAEFAIEILEN igf1r_binder_02962
SEIEELFERARKLGLPPEFVVLLILSYALISRDPDLVKKAEEVLSRLLGDPEKVRRLLEKLKRAP igf1r_binder_02963
PNLRVYVFLAQILADEIVKLASDPEIQKKAKTVKKLLEEALQKKDKDLVTKLFKKAQTLFKLVEG igf1r_binder_02964
DELLKIVKELLRRVDPRLEHQFERLVESISRLFNVPPDEAVEIVLELACRLGNPDACEILKLLRK igf1r_binder_02965
GSSPDDVKKLAKIVIKCAKEKNDEEALTEAEFLLRLAEFAKQSNDKEAADRAKELLEKLVKKCGS igf1r_binder_02966
DDAQLFWLVVHLYAQAILWAKDEEIEKRVRELAELALRAYKNNDRDTLSKVVSELKELLERLQSG igf1r_binder_02967
DEEELRKICESAGLSPAACEFALELARWLAGGDPELIIRNLIQIARAANDPELTRLLEELLERLK igf1r_binder_02968
NALLLLMHLAFELNDPELLKLVEEVMRLIAQGDPKAEEARRVIEEALRRGLPPEEIKRLIEEILK igf1r_binder_02969
SGSGSTIEEEAKKVIKLAKKLGDEQAQKVAKEVIDCYRKGKCSKETARTAIQILLWILSGSGSGS igf1r_binder_02970
SRAARILLELLKEGDEEAARLAVRILLRSAEHHGDEELTRLLEEVLRLLEKGDPRVEEVLKRLEK igf1r_binder_02971
SPEEKEKIKDYLKKVEDTIRNIDDEQKVFEIALEALRFCEKVNDPEACKYIEHILREVIERLAGS igf1r_binder_02972
SNEEEKERAKFLLELARWLADLIEDDDKRKKAQSLVEKCRKLDIPECAEKVAHIVIHLHHEDLDG igf1r_binder_02973
DEEIEELIEELKKFDPLVARAAKIVLELLKEDPEAARVALQIIIWLVELKGDEELRKLLELIEET igf1r_binder_02974
SSEEELKALEHFIRLFFEFFSSDPELIKEFLEVLYKECRKRNLEECLKLVEQLLRELEEREKRGS igf1r_binder_02975
SSREDELFHRSIKILIDLAYKHNDEVAKQIAQAAIESYKRLNKSEEAKKLVRSLQEYLESILSGS igf1r_binder_02976
SDERERIRLLITVAELAVELLGDEHLKDLVRRVKELFERCTKENNEECLKKVKKLARTVARRANG igf1r_binder_02977
GSSEENKEFRALLKVLRIALELGLSAEIAWKLLELFRKCVKSGISIEQCLKIIEKIAKKIAKGGS igf1r_binder_02978
GSDDRERCKDIIRAIKEAVKRNNKRAVEFLLELLRFFARDVGDEDCLRTAKKLEEDARKYLSGSG igf1r_binder_02979
SDEKEEEEKVHRELHEALRRTDDQEWLRILLHLLLRQSEAQLKNNREESKRSIEKIEEWLRRIRG igf1r_binder_02980
DAAIEALKELLERGDPRAAKFLLEVLLFRAESEGDEKLKRIVEELLRLLEEGDPEEVRRLAERLP igf1r_binder_02981
DEALRKFVEFAFKAAETLESIKDQDTVRKVAEELKKQAEKIFKDNPLLVEIVKHLVELLLRRVLG igf1r_binder_02982
SELLEEALELVRRGDPRVEEVLEEIIRLCAEKGDPECLQVIIWVRLALAEGNPEEASKALEKLLK igf1r_binder_02983
SCEELLREILERGDPELLQALIAALALLSALGVPPEEACEIFRELVERLGDPREAARVVEELVRK igf1r_binder_02984
DKEEEVREALKKAGLSPELIQRVIELLKELRKEGNPEQAKLIVRLIVILFGAPPEVEKLLRELAE igf1r_binder_02985
SDSKEIEELRDKIRKIAKEKQIPEIRIIAQLVHALLRAVREGVVDETEATEAARRLWELASSYGS igf1r_binder_02986
SEEEVQRIIEELAESGDPELLAIALLLSAALLHGDEELVRRLEKLIEECKRDPEVCKELRELARK igf1r_binder_02987
GSPDNEVVKQIIRWLLELAARLGDKENLEHLIEQAKRLAEELNDEEVKKFVKDVSKKAQEIASGS igf1r_binder_02988
SLREQLEEAKKKGDPQLLRRLIIELIIILVRRGDPRAEEVRKLARCLAEGECSPEEVARILIEIT igf1r_binder_02989
SGSGSDYRIAIKIAEKLARKKGDKKAVEILRKILECADKGECDPQEARRIAIYIAAELATGSGSG igf1r_binder_02990
SDPTEEQLRESCEALYELIKNVEDPRVAEFIFELARLIKERVDDPTLQTCADLVLTLARQVLNSG igf1r_binder_02991
SEEVVEVLEILLKLVGDPRVEEALELARRLVEKGVSPTLVQILVAALLLQLNPELARLFLELLLR igf1r_binder_02992
SDKKEKLETILDKLRELAKRNNNPQVSTRVQIALFLLETAKKQDDPELKRLVEELVRTAQKLVGS igf1r_binder_02993
SDPHAELALRILRWLAEFARRNNDEEALRQLVERAEELKRELQDPDRRKIVSKLLKIIRDIASGS igf1r_binder_02994
DELFKELLKEAVERGDPKLLRFLLELLAWLLGLSPEELERILREVLELIERGNPEEAKRLVEKLG igf1r_binder_02995
DRVVRELRKAREEGNLEEVVTRLLRRCTEILGDPEACKAFARAFLELALGDPEEAERLLELAERR igf1r_binder_02996
SDLIEEAEKLVRTAKELAQRINDPHQEELAERLLKLLEEAKKKNDETRSQIVLLAARNVYEDVLG igf1r_binder_02997
SVAFELAIILLERGNPEWARRLLEFLLHMARQAGDPRAEYVERALKLLEEGNPEEAKRLLEEVRR igf1r_binder_02998
SEKFEEVIKLLEELGNPEFAEAVRIALELLKRDPRAAKFLLEVALFLARDRGDEEVRKLLEKVLK igf1r_binder_02999
SDDEKFEKLSRKAETIAKRKNDEHAEEAVKLLREQYKEAKDNNDEAATEHALQILEVLLEAAEEG igf1r_binder_03000
SEEDERLEELLRRIPDPEIREIIRELIRRAKERGDPAALRLLLLLAKRVVEGDPRARRILRLMLK igf1r_binder_03001
SSEEAKEELERLVRENPHAAETFVQVIAFACRTDPELCKIVEELIRFLKKLGDPELAKLAEEALK igf1r_binder_03002
STEDEKFKKCVKDVKTLAKRLNDESSLELVELATKDFREAKKKNDEELQRAAKLMCRFELYILHG igf1r_binder_03003
DEEETELFRRAFRALLCLRLGNCDIEEAKRIVKKVIEIARRLGDESAVRAAKEILELLKKIEKGG igf1r_binder_03004
SDEEKFFKELVEFLARQIQNARSEEEKKDLKESVKDAYEFLKKAPDPKQRKAADELKKIFDSIVG igf1r_binder_03005
DEEELRRVIKELRELGDPVVRVFERLLELLERDPNNEIARNAARILIHMLKIDPELVKAFARAAG igf1r_binder_03006
PEAKEAKELVDKLKEKAQRKNNERLVTRALIIAFLLELALKFNHSPELQKIAVELVKELKKQIDG igf1r_binder_03007
DKCEERLKIIRRVLRLPPEEALRILAALALSAGDEEVLKCVLELLSRLLNVPPEEVRRIVEKLFR igf1r_binder_03008
DEELLEEAIRLAAGGDPFLEKVDRFALELASERGDEELLRHLVKLIVEHVGLPPEEKKKLEELAP igf1r_binder_03009
DEEAREECTKLVGDPRVAEIVIALLRLLKRFGASPEEVLKILKERAKEQNDPKLELAVKCYEKLH igf1r_binder_03010
TRELVETVEELLKRDPEEARRFVEEILKRLQEEGDDKLIRLAFRLELLIWTGDPDLRKEVEKVVK igf1r_binder_03011
DDFEQLVRIIVLIAEVPPEEAVKFLKHLAEDLGDPDLERAAELFRELLERGIPPEEVIKIVSKLQ igf1r_binder_03012
DEVEKEVDTAIEILKTVLKYVPDPEIRTRAQILLLCLENAKKEKDKETAERCVKLAKELYKKAIG igf1r_binder_03013
GSPDELLERIKKRVEELKRLGLISDELSKRIQKVATEAKRQQDPRLVEKAYWLLVHVYARALRGS igf1r_binder_03014
SEIEKALKLARELGDDNVAVNLQIALIALRQGNPEAVKRALEAALENAKRVDPRLRELLRKVLEK igf1r_binder_03015
PEECKELLKELEELKKEADKKNNFTLRTLLQIAIFAVRRAIEQNDDEFCKRVVKLAKKLFKEDDG igf1r_binder_03016
DIEESLEELLKKGDPQLLHIVVRAAAAFLGINPEEAERLLEELLERLRRGEISPEEVLEILRSLG igf1r_binder_03017
STWRECAQKLVKVFEELKRNNVDPEQIKKILTEILKEAQSKIQDPHERRSCQFLVEVLRFLAEDG igf1r_binder_03018
SPLEEQAKKLAEEILKEVQKQGDPRKEKAAREVIKIVRECLKHLDPEECLRLVIHLAHEVNRYGS igf1r_binder_03019
DEELKELVEKLAKEGDPDKLKKIIELLVKKLGLSPTREQILKWAVENAEKLNDKEALEAVARAVK igf1r_binder_03020
GPEEELLEEAVERGDPELLERILREILKKRGFPPELIEHLLELAKELLKEDPRLVKLVLRAIVHI igf1r_binder_03021
DEELAEKFKKLEEELGDPREVAKILFEELERKLGNPTLAQIFLYILCLDVGIDPEECLELLELAV igf1r_binder_03022
DFDSEATKCLKLVKEVADKRNDEEAQENVELLKKMLDDAKSNNDEDSVKFVSELAVWLCRRLLSG igf1r_binder_03023
SREELLRRACKEGNLEEVLKELIEEARERGDSSLAIVLQIAILALRQGTIDCELLAEIVIEALKK igf1r_binder_03024
SDLLVELLRTAAELTGDPEEAVKIVVELLSALLRVPPEEAREILKKELKKVDEELAEEVERLLRK igf1r_binder_03025
DAETALELAELLLKQLLPPEEVEKIKRELKELLERGDPEEFIRLVKEVLSRVNEEEAERAEALLR igf1r_binder_03026
SDESEIKSVLELAERVLRHCEDPELRQRVIHAALLVAEALRKKDEELLKKAETLIREAYKKCRGS igf1r_binder_03027
SSEECIEAIRFYVEVALREGVISEEEAKKIKKRLKEAKKRGLTEECRKIQQEVLLLMLEALRSGS igf1r_binder_03028
GSDEVRRILRFILKLERKVLKASEEEAERLIKKAKEEAKKRNDPLLLELIERVEELFREKRSGSG igf1r_binder_03029
SEDDFRVRLLLTVAKLTAELRNDPEVVKIIETLKKLITEAQQRNDEELVKRLAKKIEEIIHKLLG igf1r_binder_03030
DEEVLEKVRKIAEELGDPVLEELLRELKEDLKRGVPPKLLLFALFLAALALGDPDVTELVHRALN igf1r_binder_03031
DELEERVRELARTLLEAARRKNDEEAWARAAHLYARVQLALRRGDQDTAKTLVDRIEKYVKKFGG igf1r_binder_03032
SEICEKVRRLLEEGDEDTLRELLKRLLEEARKRGTEHEVLRRIMECARKLGNKRLLFQLLVEVLR igf1r_binder_03033
SDEEILRLLLESCLLASEIWKDDEEKFKEWCELNRELHRKFDDDEDTLRRLARESVEEARRLWKG igf1r_binder_03034
DKVREVQFLVHVLRWLARLYNDPTLETIATELKKLAQEAKEKNDKELLDRVRKEAEKVAEKLENG igf1r_binder_03035
SREEELRKEIEEASKSPELVEELAKKIKELLHSPDPEERHEAIFILLLISEIDPEVLKIVRKIVD igf1r_binder_03036
SGSPEEKAQEIFEKAIHAIQRGDEETVRKLIKKLEDLAKTYQDESAKVAVQIARWALKEAKRGSG igf1r_binder_03037
SEEEELRRLAREDPEKAIELVLEIAKRRGALSPEELEFERRLLRFLLKVDPEAFERALELILKEF igf1r_binder_03038
SLHELIRLVAEIAKRDEELAELLFILIVLFLDPRTREEVEELLEELYRKFGDPLVKEILELLRKY igf1r_binder_03039
DIRELHEVVKRLLEKGIPPEEVLKIAEKVARELGVPPVALQIVFFLALLRVFPPEEVFEILRRLA igf1r_binder_03040
SVSEIFEKILKEFPDPFEVLQLLIELRIRLEQEGDPERARLVEEAIRALLHGDPELARELVERAD igf1r_binder_03041
SLEEEIEELLEYLEKLSPVARFVVEYIRFLLKEGDKEAIKDILRFLLELLGDPKVRELIELIERR igf1r_binder_03042
GSSDELIKRAKKLLEECRELGLCSPTFAQIMRYILRSVREEGDDEQIRRIYEIIRETVERLKGGS igf1r_binder_03043
SEEAQKTIEELHKKLREALHRNDKDTIRTIIKKIKEFVSRYPDDPGARQLRTLAQIAEFIVETQG igf1r_binder_03044
DARRQIVIYILSLLLGVSPEEIRRLLEELERELGDPEEALRVLVELVLRRLGDPTVEVLLEAVRK igf1r_binder_03045
DELEKLVEEIVKRVPSPEELEEIIRKILEELGDPHLKLMLLFELLLLAARLGNEAVKEVVEKLLH igf1r_binder_03046
SEEDIELILKRLGVPPEVIELSKELLRLVRETGDPELRRLLFEAALLLFTDPEKAREVLERALKK igf1r_binder_03047
PLEESCELALREGDPRALRVLVYMAKLLAHFRNDPRLKELAERLREAVERGDKDLVRELCRLLEE igf1r_binder_03048
DEEELRKILESAGLSPAAVEFALELARWLAGGDPELIIRNLIQIARAANDPELTRLLEELLERLK igf1r_binder_03049
PEEVQELIERAQEEGDRDLAHLLLAILFLLLKGVPPEEIEKLLKRLAERLGVPEEVLERARRVVR igf1r_binder_03050
DFSEELLRELLERGIIPPEVVKVVEELLEEAKRTGDPRLLRLVVQLILLALYNPEEAERLAREIK igf1r_binder_03051
DEELLEELIKLLKNGRASPEFVREVLETLLKKTGDPRVKFFLELVEFLLKEGNLEAVEDALRALK igf1r_binder_03052
GSSPEEVTKCAKTVQTIAKKLNDEEILRLARILLEDVRKDGSPTLSQIASFLCRRLEEELKGGSG igf1r_binder_03053
DELLHEVLQRILELGDEELLLLVFEARVLLLRGDPDKAKKLLERLVELLGDPLVKRVLKELEKRR igf1r_binder_03054
SDEREELRKQVEELLKLILKNNSDDPEAAREILKLLLHLAVHAAEDPELAKKIKKLAETIIRTYG igf1r_binder_03055
STIERVFEELWKEAHRLAKRLGLEEHLEILEELWRRWEEAVKRRDARELLELAFLLAHLLHEIRG igf1r_binder_03056
DRIVELAEKLLRELNNPFLVRNLKELVRLAKEDNNPRILEQLVRFNLAIVLGDPHEAKKVIDTAK igf1r_binder_03057
GSDEEEVEKIAKTAQEIAKKLNNERLLEAIQFLEKIAREAARKNDELTLRTALEFIRFLLESGGS igf1r_binder_03058
DEARKVTERAQELNNPELSQAIFLALLARFVRDPRLEEEVERLLEELEKKGDEEAVELLRRVLEP igf1r_binder_03059
DLELAQRLLEALERGDEDLVRELLELLLEEAKKRGDERVIRFLVRLLLFLFGDPLLREFLERLEK igf1r_binder_03060
SLEEELRRLEKELGDPREVVRIVLEKLVENGIISPATLRFILEYAEFAIREGNEEAALEIVRLIG igf1r_binder_03061
DEAAEVIRLAFELGNPECAEVLFLLLILLVEDPNDERVRELLELLKEALERGDPDTARELCEKIK igf1r_binder_03062
DEELLEKLLKELGVSPEEIEKLKRLLRELKKRLSPKRAVFQLLLLVSREGDELVHRALELLLHLT igf1r_binder_03063
DERVEEAEELLKRRDPEAVRLLRLLLELLKKDPDDRQLRFRLELAIWLAKIDPEAVRDILKIAVR igf1r_binder_03064
SREEEFERLVEELKKRVSPEVRFHLELILWLLKVDKESAKDMAEFALRELGDPALEIILELLERT igf1r_binder_03065
DPRSRFLKEYIEFVLRAFKEGDIDPSEAKERLRDAQKAAKEEGDEEAVKLAEKAIRIIKKAEKSG igf1r_binder_03066
SSPEEVKKEIEKLIRELYKKGVDSAEILRLILEYLEECEKEGRCSEDEVQELKRFAFQVLVKVSG igf1r_binder_03067
PQEEFVVELLCWLAKVDRELVKHLLEELLREKGVSPEEIKEILERLEELLKGSPELLCEFLRRVR igf1r_binder_03068
DLEREAVELLEKFPDPAEVIRLLLWVRAEAQRNNDPEVERLVEELLEAVAERDKDLVKKLLEELK igf1r_binder_03069
DRKEFLIQFLLFAAEEDPELAKEAVELAARLLGLSPEERERIKRLLEEAAKSPELKEEVRKLLEK igf1r_binder_03070
GSGSGSSLDEILKEVKKLAKCAGLSEELAEQLARLIKELGDEKLAKELAELLKEMCLNGSGSGSG igf1r_binder_03071
DEERERVIELLERGEISPQEIALLVFELYIKTGDPKLQEVIEILHEAIEKNDPELLKKALEVLKR igf1r_binder_03072
TEEEVRRLLSEILKIPPDDARSALLILHVLLKEDEEAAREFLEHMAKRAGVPPELVERLLRLLRP igf1r_binder_03073
DEKRATELLRHLLHLLLACLSSDDREECKELLKLVERILREATDEAVRILAEIAARLIRESIRRG igf1r_binder_03074
SEIEKRVEELLREAIEKNDPRLFKKALELAEKLLGNPTRAQILLFLLLAKLVPPEEVRRILELLV igf1r_binder_03075
DLEEAVEFALKEGNCTALQIVLFLLRILVEETGDPKLEEILRKVRELAKEDCKKAAELLLRLLRK igf1r_binder_03076
DEEEALRRLLEIAVRHNSEVALQILVWLLLLLAGDPEEVKKLLEKLVELVGVDPEFLERLKRLIP igf1r_binder_03077
SIEEELIEWVARLVGVPPEEVERLVRLLAEKLGVPPFFVLVRLLSCILTLGDPRECLRRVEEKVR igf1r_binder_03078
SGEECTKTLKTLVKQAKKHANDPELQEALELALEFADKASKNNDEIACRILLRSVEHHYKVATSG igf1r_binder_03079
TELLQELLKRIEERGDEELLRVLIAAMLALLAGDERMLEEAIKLLSELLGVPPEEVRELLKRAAP igf1r_binder_03080
SPDERVEKLYRELKKLLEELKKKDPELASRLERLVTEILRKLKDPSSREVAAQILYFAVKLETGS igf1r_binder_03081
GEEHLERAERNARLIGDEESLELLKRIKEAVERGDEELFRRLIKLLAELANLPPHFEELLERALR igf1r_binder_03082
GSDAREFANQLLRFLFKLALKRNDEELLKLIVELCKELAERENSDETRETCKLLEKLLKEWEGGS igf1r_binder_03083
SLDELFEEILRRIGLLDPALIRVFVIAVRLALEDGNYELVTRLLRELAEKLKDPELKKLAELVRK igf1r_binder_03084
SEEERLRRLLEELGLPPELIEVLLLLYKLLKERGVPPEEIVEFLKLAAHILNDPELEKAVEVLEK igf1r_binder_03085
DEEEERLAQKLVEIIICAAQGKCDPEKAKRLVKSILEKARKKGDEYVAFAAEFALEAIKKLESSG igf1r_binder_03086
SFLEELHKVAEELGDDNILVNIAILLRALRLGHIDPEEVIRALEELIKRLGNEELEEILKKIKEK igf1r_binder_03087
SEEKECREIVKKLEEFARRKNNEEIKRDVEIVKRLLTEAENRNDESAVRVICQIMAFLAKLAISG igf1r_binder_03088
SEVETMIQIVRFLADLLYKRYKDDPRVQTLIDQARKVLKKAHKHQDPRLVHKALHLVREAAEVGG igf1r_binder_03089
SVRELFELLLEALERGDPDLLRELIELLVELSKTDPDARALLRLLEAVLRTFDPRLVELIRRLIK igf1r_binder_03090
SGSDEEWKKRLKKLADEAVKHNSREAARLLVQILIRSLEHHNNEELVKVARKLLEYVRKYVGSGS igf1r_binder_03091
DRHIELLREVAERDPRLFLHLVRIFALALDDPEKARKLAKELEKLARELGDEVVLELVKLLLEKT igf1r_binder_03092
SEEEIEELLKKLGVPPELIELIKECFRELSKHLPPYFALFLCLAILAVETGDPLLEELTQKLAKR igf1r_binder_03093
GSSEEDKKKIQTEIERCLKEARTLEQFLRCLLRALEVLFEHNIKELREETEKYVHDVLRKLAGSG igf1r_binder_03094
GSDETTEVSEEVKKKLEEAAKNKDRDTFEKISETARKIAQDLNDEQLFWLIVHIYARALRLLGSG igf1r_binder_03095
SEEEEKVEELLKRNPARALTLVAHLLLEKGNPEVLRLLFELVLECWQKNDPELCKRIIREALKLG igf1r_binder_03096
GEELLERLIRRLGDPELKRLLELLREAKEKGNPTRRQIILLMLETLAKELNDPEIEKVVKELRKE igf1r_binder_03097
SGSDEHELLITVLRLALRALRAEDEKELRTLQSLIEEILRKAQSEVLRHLAEWLLKLVRNESGSG igf1r_binder_03098
SEEEEIERLVRELNKLLSPEAREILKELLKRVKKGDPRAKFIIELAAWLARFDPEQATHFIKLAR igf1r_binder_03099
SECEKLIRELEKRNPREAMAVRIIVHLLRAGVPPEELEKMLRRILKELGVPPEEIEKIIKIVNEC igf1r_binder_03100
TIEEIVRTVEELIKKLAKQDTEEAKRILDKIIKTLEELLKKANDWEEALLLFEAYIAAHFAKRGG igf1r_binder_03101
SDEQEKTEITKAEQICKSRGDELVEFLIKALVELIKEAKKNNDEAAVKFRLELIRWAASLCSRGS igf1r_binder_03102
DLEELVEEDLRRDPELVVQAVRALARIREDPELEKLAEEAKELLKRDPNNEEALELLRELLVTLL igf1r_binder_03103
SAEEAIKEALERGDPKAVKLLLAVDVRLLRLNPDDEEARRELEKAVELVAGGDPERKRELHKRLH igf1r_binder_03104
SDVEHNFRVLRFLVEVLARALQDPRVETELKKAQEIWEKGKKNNDKDTLKKAADILRKILESGGS igf1r_binder_03105
DRIIRQLLQLILKIVEELLKQGADPTRLKELLDIVKELCKEINDEKCLEQVKKLKELIERFQKSG igf1r_binder_03106
SDEFAIRALLFSQWLTAKELGDEEVLERVKELLKLLEEAKRRNDEEALKRILKRVIHSSEITLRG igf1r_binder_03107
SKEELERLLREALERGDEDKKRVIFQLLVALAANDPDLLEELLEEIEKLLGDPDLVRELSELVRR igf1r_binder_03108
SDEEAKKIVETIEKQLTEAIRKNDVETVVRLLLRASQVIYTVPDEEVSKKLEKVLEKASEDLQGG igf1r_binder_03109
GSPFEEVEKEARKVAEEAKKKRDPELNQRLLRLLNLLEKVCQDEECKKRAEKVSEELFRLVVDGS igf1r_binder_03110
GSDEEEFLRRVARFIARQIANIPDKKKAEKRLRELLRIATENNDEVAKDVVEKVIREWQKRVSGS igf1r_binder_03111
TFEEEFRRLREEGDPEEALRLVEEFLRRVDSPNARVLRFLLEFVLKLGDPDLATELAERILRLVE igf1r_binder_03112
PLEELLEILKKCIGDPELIKIVEKVIEQLKKLDPAFAEFFARLLIELCRKDPREARQVIEAAERL igf1r_binder_03113
SEEERRIRELLRRGDIEEVKRLLEEVCRRLGKASPEVCEFQVELLEWLFKLNPETAEIAVRRLLP igf1r_binder_03114
SDCEEELKTVYKEAKRLADENNDEQVQRFVQILTEIARFAIEENNKESCRLAIEFLKEFVDKWIG igf1r_binder_03115
SLEELEEILEECSKKSPVCEILLKVLRELRERGVPPVQIALLLLEVAEELGDPEVYEVIFKLAIK igf1r_binder_03116
GLREILHLAEELGDPELQRCVQELAELLAILPPEESEKAERLLEELLRRGIPPQEACEIVLRLVR igf1r_binder_03117
GSDEKREEEINKLAELASRLAASEDEEDQKRAERILLEALQRLSEEERALFFYWLLESAARLRGS igf1r_binder_03118
SLEECLEEIEKLDPRIRAIIAILLRLLKQGLLPPEELVRALLESLRIAGNPEAVEILEKCLERLR igf1r_binder_03119
DELLELVERFLELYGDPEEVIRFLEELAKAFNNPALREVVKILREAVELAGGDPELVKELLRKLP igf1r_binder_03120
GSDYQDNVKECQKILEKLQKKARDPEVSEAIQRFVEDARKINDEEAERNCEFAELLARLLIEAGS igf1r_binder_03121
SSHEEFLVELCEFLGDPELLKEFLRVALELTGDPRVERALRILEELLERGINPEEVCKIIEELLR igf1r_binder_03122
DFLVVLLEHLRELLGDPEEAVRYLVELMKLFFPPEEVKRLCEELVEELERLGDPELAKLVKEVCR igf1r_binder_03123
SEEELRKILEELREKNDPLAVVVHLLLVAVEEGFIPPKEAVKILLESARLQGNPEVLKKLKELLR igf1r_binder_03124
SDDEEWKLLAKLIEEYHREDKDDIEALRLFNELLRFIALALNDEKLLELLRKTLEELERRAKGGS igf1r_binder_03125
DEEKFICELAAWLAELGNPEAALRVLKELLKLTGNPEVKKLIEELERLLKKDREKAIELIQRFCK igf1r_binder_03126
SKLEEAEKLARELGDRNVEFLLLLVKLLREAGNPEAAKELLKQIVEKLKKRGDPELARLVEEAIP igf1r_binder_03127
DLKQRIKSILDKAEKCAKEVGDEEVLRLIKLAKKALEEADREKNETRSQIVLFLARTLLEECESG igf1r_binder_03128
GSGSGSGSDKELAKEALKEAEKRGNRLAAQILLRSARHHGDEEVKRLAETVIKRIEGGSGSGSGS igf1r_binder_03129
SSPDEAKKLLQEAEKLARKQNDEIALEAVEALKELLDKAKKNNDEEAVRFVRWLAKFILENLQEG igf1r_binder_03130
SSLVDKAKELAKIAQELAKKKNDPQIRRNARVLVFLAEMALRNNNPAVKQVVKRLEEFVRSVHGG igf1r_binder_03131
DEEEEVLRIIAELGDPELLRLIIEFRILKTQGDPDEAKEVLKEALKIARELGNEELTRLLELLLK igf1r_binder_03132
DELARKLLETLIRLLNVPPEEAARDLLRLITRLLGDPKEAIELLIRALELLGNPEIVEELRRLLK igf1r_binder_03133
DEEWKKTATEVRKLLEEAIRKVDDEETTRLLIELLHLLARAIEKDDDDTLKELIEKAQKVVKKYG igf1r_binder_03134
SEEEIEELLKKLGVPPELIELIKELFRECSKHLPPYFCLFLALAILAVETGDPLLEELTQKLAKR igf1r_binder_03135
SYELQKKATEVARRLTKAQRDNDEELFARLLAALIFLRADANRQNNEEVFKYIEQLLEEVQRKGG igf1r_binder_03136
SIEELLRELAKELNDPELEKLVREILREVKEKGLDPVYLFFLLDELAEKLGFSPEVHERLARIVS igf1r_binder_03137
SILCLMRIALDLGDPEIFELLLELSRRAVQGEIPPEELIRLLRELAELLGAPPECEEAIEKLARK igf1r_binder_03138
SSEENRIAFELALKAARCADNNDKDCVETALREVEDLKKKAQDPELRRALELVYKFVKKLLTNGS igf1r_binder_03139
GSDSEKIKEIVKKLVEEALKENNESAVKTLVQIARQLAKAEGDEDLKRFIEELEEKAKKYLKSGS igf1r_binder_03140
DLFERVYELFEKGTISPEELARIFWELVHRYLKTGDPKLLLAIQLVMAALSGDPEEVEKLYRLIK igf1r_binder_03141
SSEESKKIEENIKEISQRLLEGKISPETAIRLLQKLIKRAEELGDKRLLQNAQINLELIRALLGS igf1r_binder_03142
TIEEFLKKAKEEGNVEALVLAVRLALELKGNPEAVKKVEELLERLRRGEIPPEEALKLLEELLEE igf1r_binder_03143
TELIEHLLELHTRLTGDPEEAVRLVILACRAAGASPEECREDLREALTRLLGDPEEARKILERAE igf1r_binder_03144
SVEEEIEECSRLLGVPPEECRKLVEEISRIAKIPPELAVQLLRLAVRIAGGDPEQVKELLKLLLP igf1r_binder_03145
PAEEALKEAIEEGDPNNVAVNAWALLQILREEGDPRVEEVERLLREVEKRPDDEELLRRLLKVVK igf1r_binder_03146
GSDDERVSRFLRELIRVAIELNDKEAVQIAVELVQELAKRLGDEDLLRTATELLRKARKIIQGSG igf1r_binder_03147
SELAELLEEALRRNDPELLKRIVELLKELAKKRNDPQLELLARLLELALKEGNPYLIRLVIRILK igf1r_binder_03148
DRVEILLKVAEELGNEEIIELLRRIEELVKKDPRHKEELLLEAARLAIELNDPELYKVILKLLKP igf1r_binder_03149
SLEILLRVALLINPDDEAVREALRLLEELKERGVPPEEVKKLVLEFLKRLGDPHARQLVELLEEA igf1r_binder_03150
DDFEQLVRIIVLIAEVPCEEAVKFLKHLAEDLGDPDLERAAELFRELLERGIPCEEVIKIVSKLQ igf1r_binder_03151
SDREVVRIIKECRKKGISPEECLRIVLEIAKELGDPKLRFLVEYLLFLLKEDPERVKELLRLLER igf1r_binder_03152
GSSKDTAKTLVDQVYKRAEEKNDERLRALAWLLKFALRNASERNDEELLKLVISLAKSILDKDGS igf1r_binder_03153
SVEEILEKLRREGDPAAHHILFLLQLLKQAGIPPEEALRHIERSLREAGLLTPRIEEILEKLLKG igf1r_binder_03154
DEDRERAEEALRKGDPELALRVALELYILAIQRNDPELEKRVEEVMQRIAHGDPEAIKLALELAK igf1r_binder_03155
DLEEEARTLLEQVRQVAHERNDAQVYLLVVHLYALLQLAERENDEDKLKTLLKKAIEIARKLLSG igf1r_binder_03156
DVRELIKELFKKDKEQAAWMLAIAVVILAQGDPEKAKRLVEELIKKLGLPPELKELVERIIERIA igf1r_binder_03157
SEELVEEALKVAGFSPEEIKELLEILRELSKKDPSLVRFLIELLEFALKEGDPHLVRAVARAIRD igf1r_binder_03158
SDIDEKFEELYKKAKESCERKNNDECRTLVQILYRSFEHHDRHNDKEAKRHIVEALERLISEADG igf1r_binder_03159
GSDRKDEIERKEREILEKLWKEDAALAILFTLRALLRCHRKNDEICVKINEELLKELVERAQRGS igf1r_binder_03160
GSSDESAKVAREVLEWIERLVHDEHWRHRLLRLVIRVLIRWANDSDTSRELLRHVLRLARELGGS igf1r_binder_03161
GSDKEKIANLFIFAAINASQHNDSRILEKVAKELQKIAKKENDEDALREVQQLLKLFKEASSGSG igf1r_binder_03162
SPKQEEIDKLILEALELIEKVVDDPKRREELKQELLELIIKCKTEDCQEKIARDIIEYAKRVKGS igf1r_binder_03163
PEQLRENIRRLAKIPDPETLKTLLQILIFLAKSDGDEEIVRLLEEVLELLKRDEEEARRLLKKIG igf1r_binder_03164
DIEELLERLLRELGVPPEVIRLLLEVIRELRKRDPRRAIELFLRALKLAAEGDYEEIEKLVRELR igf1r_binder_03165
SELLEEIIELAKKDPEKAKELIKEIVKELRKKDPREVIRFLIELLHLLNRLGDPELVKLVQKLAQ igf1r_binder_03166
PEVKKEAKKAEELLTQARKLAEDPHIRTEIEFLIRLLRIAVEANDEEALELIIKDAKRIWKQVLG igf1r_binder_03167
SGSPEEVKKLIKKVEKLVRKIGDEEQERLVRKLLSELLRRGDEEEVRLLLELVELLAQLAQGGSG igf1r_binder_03168
DEIEEIVTEELERLFQFVHRFADVEEARECMRWFLEAAEEALKRRDEELLRRIIEIARRCLREVE igf1r_binder_03169
SDEVEEIAERVLRTAQECVKSGDEERCQRYVRTVEKEARKNNDEKLEQLIFLALVELVKFILRGS igf1r_binder_03170
SDEEEEEQKLVKEALEKLQELAKTDPEHALRAARFFLEYVQFLGDEHLQKIAETVIKIIESIKGS igf1r_binder_03171
SGSPTEDCRQFWSLAKEAIERGDEAAVRFLIEYLEFLAKEYQDEECKELVKTARTLLKQYKSGSG igf1r_binder_03172
SEEEERKLEEIIGCPEVAKKVLELLERLKRGEIPPTRVLILIFQLLLECGLSPEEILEVLELIFN igf1r_binder_03173
TVEEHVEHALKEGDIEEFVRFLLKANRFSGLLPPELEERLKRLLKEAKEKGDPRLLKEAAELVSR igf1r_binder_03174
SEDEEIAKEIRKRDPEVATLVQIVLFFLKSQGDPDLLRELRELLKELLRRNLDPEELEKVARRII igf1r_binder_03175
SIEEALELLKRLGVVSPEILEDLKFLLELARKIDPESATWFIEFVARIAGVDPELVEKLKRLIKK igf1r_binder_03176
SGSGSDARELAERVLRKAAEAGDHRLKRLAFQILLCLVRGECDKEEAKKLLKKIEKQISGSGSGS igf1r_binder_03177
SELKELLEELEREAGDPRAALFLLFTRLLERGDPESARAVAIILRLLIRGELSPEELKELLERLT igf1r_binder_03178
STEDDKFNSLLKTVRTIAKQNNNRNAEFLVLLAELIYKIAKEDNNEEARKIARKLVKEAYEKASG igf1r_binder_03179
DEITEKVEKLLKEGNSHEVLRLIIALALELTKRGDPELVRLVREAIEALQEGDPEKIKKLLKKAE igf1r_binder_03180
SQLERELKALTEAFKHNPQFVRWFVERIVRELLKKDPREAEKFVEILLRLLGDPELEKLLRKLRK igf1r_binder_03181
SKEELLRKCLEEILGDPRRAFLLAFLLLIALKDGDPELLRILIESVSELAGVPPEVVEECLRRVK igf1r_binder_03182
NVDELLEILKKLGDPRLEEIARRIEELKKRGIPPEQVILEILEELLREGDPELSRILLRIAIELY igf1r_binder_03183
SLLRLLLEVSERFRDDPEKVRELLKKVLEEVLGDPELAEKLLRRCEEEAGGDPVVIILCLAELVQ igf1r_binder_03184
SEETKKLRKKLEEIAHKALEGKIDPEKAKRLVKSILEKARKKGDWTVVTLAQIALFLIRSLEELG igf1r_binder_03185
SGSTKEEADRVLELAQRAYKKGDREKVRRASHAAIELLIKEPEDERVRKVLQIVAELAFRVQGSG igf1r_binder_03186
GSDDTEKIRRICEKLLRLAAEDPRKKEDVQRSLKKLVTEAEKKNNEEAIRFCRHALQIVERLVGS igf1r_binder_03187
SLCEILKELLELLKRDREKAFLLAVHVLARLLQEGDPELFKLLFRVLHLLQKNKEEAERLVREIC igf1r_binder_03188
SGEELQKQAETLLHLLRECLEENDKECLKKLIKTAKTLLKRIEDPEARARLAILIRSAEHHVKGG igf1r_binder_03189
DLLEEFLRVALKLGVPPEEVVEEVAHIIIRIRGLPPEEIRRLIEELLKLLGLPPEFRERLEKRIE igf1r_binder_03190
SDEEIERLLREFGVPPEVILSILLCFRLLSQYFPPEEVARRCAELLEEAGLITPEIKEVIKEVLR igf1r_binder_03191
TAALHALALLLNLGNKELAELLLLLAKLCIRTGDPELCRLLEEVVKLVRDGNPEEARKVLEEAVK igf1r_binder_03192
SSEEEIARKLAEFIRRVLKEFDDDREAIRYAIRWLEEVLRNTTDETLRRVLKRLIELLRILARLG igf1r_binder_03193
DKIEASVILSQILAERGNFHELLEEFHRLAEELGDPQKALRLLIEELLKRLGDPRLKEALELVEK igf1r_binder_03194
SDEKLELVIELLHRASRAVEDGDSDKVKDLVRLLEEVVKKYPDDDSAEFARHAIEAIRKLLKSGS igf1r_binder_03195
SVMLVLRILAELGNPELFWELVHLYARVLAGELSPEVLVRFVEELVKRFGDPRLREALKILEKLT igf1r_binder_03196
SDRREEFKREVFQIALELVRNNVDDKQISEIIEKLLKTARKIGATLAYHFAKLLLEELQKRISGS igf1r_binder_03197
GSSDEELDKLKKEAQDLKKLLTNPRARFAVELAEWLVSQAKERQDPTGEEAARFFIEDAKKLDGS igf1r_binder_03198
SVARANIHLLIILLRERGDPLVRLLEKVLELLERGNPEEASKLIRELLRLLGDPIVEVILKNIER igf1r_binder_03199
GSDKDHLDERIERLLRDAANKHDQHNLEFAILLAKLLAKILNDEDLLKKIKRLEEELSKQVGGSG igf1r_binder_03200
DEVEKAIELLVELASPEVRRRLIELIIRLVRGEISPKEVAEILLKIAEELNDPEAEELLRRVLER igf1r_binder_03201
TAHELLERLLREEGVPPEVIRLLLEVIRELAKRDPRKAAELFLRAIELAARGDYEEIEKLVRELR igf1r_binder_03202
SPEVESSVRVALQIARWLFKRRDIDDEIVKLLLKVAKELADKANDEEVKKLVDTVKKEIENSKKG igf1r_binder_03203
DSEEISRKLKKLLEEGDPEKVKELLKKLCEERGADPEVCELTLHLLEFALKLDPEAAKQFVEFLT igf1r_binder_03204
SDETEKLLETAERLASEAKKYSKSEKDKEALDRAVETARRAKDSAAIFILVMYLELLIELLKEGS igf1r_binder_03205
DEERVREALEEALKLGNPRNVRVLLWLLVFVTKDPRIEELVRRFRKALENGDPELAKELVKRILK igf1r_binder_03206
SFLQIVLEFVMKLGNWEVFLLLVELHQLLLRGVSPEELLEILKELLKRLGDPDVLEVLKEAEKKT igf1r_binder_03207
DERFRERVERLVKEGDPFALIILVFLCYILAGGDPEKAKECLERLVKELGLPPEVERLLRELLEK igf1r_binder_03208
SEEALEIAVRALGLPPEVEELLRRALELLEEGDPDKVEELIKLISEIANVPPETVRELLEILLRN igf1r_binder_03209
SDEREFLVELVRWCARLKASEASSKEEATKLIDECQELAKLLATDEEVKKLIDKVITTVKRTYGS igf1r_binder_03210
DEEVEKLVKELVEKLGDPRAKFILELVRWLLRFNRESALLLAIFLARELGDEEILRLLEKLAKEK igf1r_binder_03211
SRTELQILLFFLIGDPRLIRKALELILELARQGIPPEEILEILIKLAEEEGDKDLLEALKVLKRH igf1r_binder_03212
SDVHEALQLCILALLLASEQNNEELLKLLQHVLRVNREAFERNIEELIRWSWDVCRKIAELLRNG igf1r_binder_03213
SEIEELAERLLEGDPEARELLTELISRLLNSDPHAAEALLHLILRLAKDDKDPRILKRLLKELKK igf1r_binder_03214
SDPAEEATRAVQFILTEALKQKNKNAVQIAIWIAELALKRLNDPRIEKVLKEAKTVLEQAKNGGS igf1r_binder_03215
SDEDTHFEELFRESWKIAHENNNERSKEISKQAWELWHEARKRNDRFALKVARFLLELSLELARG igf1r_binder_03216
NEEEIERENLELVKRVDPELAKELEELLKRAKEEGDPHLKTLLQIIIFLARTDPELARELVERIK igf1r_binder_03217
DVREALKALELAAHISPEVYELVHKILRLQLEGDPSFKELVKRLEELNEELNDPRVKEVAELVRP igf1r_binder_03218
GSGSSEIEKKLRKLLKKARDKGDETARLMVEFAIEAYRKGLIDPEAARIAAEIAEFLLRDGSGSG igf1r_binder_03219
GSEECKKKVDSLLKEAEEAVKRRDVEKIFTVLRRVAEILEKARDPRCKRLAREALWTIFRLAGSG igf1r_binder_03220
DEELRELARLLEEAGVDPRLISEILFLLAAIKTGDPEARKRIEEIIEELKKRDPEVARLLEELVR igf1r_binder_03221
SVDEIVERCVKLLNNPPAEQEFLKMVAEWLLKQGIPPEEVIKILIKFAEQAGNPELARCLRELLK igf1r_binder_03222
DEEDEAADRAEKEFRSGNVEEAAKHLLKAAKITNDRVLKIAAELLLENNEAAKAAFRSFIRLWRG igf1r_binder_03223
SLLRFLEHMLKYRGDPEAVRCVKEVLELLRRGVNPEELSELIEKCLRELGVDPAAVRLAKLAVEL igf1r_binder_03224
SIMSRLALEALEEGNPEAARFALRFLLHILEQAGDKEASELVKEILELLERGDPDEARKLIKELT igf1r_binder_03225
DLRERLEELIRELGNPELAAEELVKEAEKRGFPPFLALVAVLLAASALGDPEVHRLIEELLETLR igf1r_binder_03226
DKELLEEAIKLLKEGDPEKAKRVLFQLLQEAVRRNDPELEERIEEVFRLLDENPEEAIKLLERLT igf1r_binder_03227
GSDPRKEIEKVKKKLEKALKNNDSETARKLAETLVELAQKLGDRELLQRLLLLMLEVARKLNGSG igf1r_binder_03228
GSTREFASRILIRSIEHHCEANDKEAVDFALKFLKKMAKKVGDEDVLRTAKKLEEDCRKYLSGSG igf1r_binder_03229
GSPETDELTKTLKKLLELCKDPRYREEAFAEVVHIYARAQEKDDEKVLRVAEEVFQRCVELNGSG igf1r_binder_03230
SSQLLAEVVRLVIEAIICILRGKCSPDEVRELLERARELVERLGDPAAKLFVEILERLWRKIMGS igf1r_binder_03231
DKEEVEELLRECSKRDPICKKLLEILEKVKEEGDPTLLQIVLFAILRALREGDPETLKAAVRNLH igf1r_binder_03232
SEELKEELKRLLEEGDPEKALKVLKRILKEKGLFTPFALRILERSLRHHLKRNPEEVKKLIKELG igf1r_binder_03233
PELREIIEELKRRGVPVEEIVRIALQIAAELGDEELLRRILHLRLALNEGEISPEEVLELLRKLG igf1r_binder_03234
GSPEVEKAAKYVLDVLGDPVAEELLKCVRNGDTRCQIIVFAVYLALKEDKDEAQRLLRELFKDGS igf1r_binder_03235
GLEEVLEEVRRLGNPNVALALEIALELLKEDPRDARLILEIFLYIARAAGDPESVRLIELALRLT igf1r_binder_03236
SDEYEKLEKILKQLVEEAKRNNDPHTQKFAERVLKLFEELKRRLDKEALRLAATALILSIRNSGS igf1r_binder_03237
GSSKEEVEKLVKKVLEVAHQRGDPTCFRIALLLTVDALHAKLRNDDEKLKKVSKRLKSFIKTCGS igf1r_binder_03238
DEEIEEALHLAAELGDEELKRLLFQVLLKLVRTGDPRIKEALKRVIELVKKGDPEKAKELLKRIL igf1r_binder_03239
DTCEELKLAFRLIFGDEDAARKLEERCKELKKRGKLEEFKKKLEEAWEKRDEELFKKIWEEALDG igf1r_binder_03240
DEELSEKIEEALKRGDHQQVFALFVHLYALAQLKGDEELAKELEKVDRLLERDPEKAVRLVLRLT igf1r_binder_03241
SEEEVEKVIRKIGDPAFELAVQILLDLAKRIDPRLVEELLRLVVELFERGVPPEEIVEILIKVLR igf1r_binder_03242
DQEEFARELLKLCGASPEEIERILRLLKELRKRDPERVTRVQILIALCANERDPELLKRIKTLVE igf1r_binder_03243
DEELHELLKRVLGTPELATRIQIFIWICKHDPEACELLRKLAKELAKKLNDPRVEEVIEEVLRLA igf1r_binder_03244
PEEVEKLKRLVFQILVEAARHNDEDLHKIAHTALRLLAEALEKNDEEKAKRILQTALELLERVKG igf1r_binder_03245
GPELKETIEELLRKDPLKAARFILRLLRELGKFSPEEILEILIEVARLANKDPSEAAEFVLRLLK igf1r_binder_03246
DVEFLLRAAELLARLAAERDTEEARKLIESLSELVDEALKNVRTEELKKLAKKVKKTIESLLRKG igf1r_binder_03247
SLLEEILELAKRLGNSELETRVQIALILLESGFSPKRLAELILEILKKEGLLSPEVEELLRRIKK igf1r_binder_03248
SLEELVRLLLERVPDPVLRRAIKEVLEKIERGELSPESLCTAIQILAWIVGDEEVIRLVRRCLRK igf1r_binder_03249
DIEEIVKLIRERFNVPPEEAVKILIELAKRLGVASPEELKEAVEKLCRKLGVPPEECKKIKEELE igf1r_binder_03250
SDHEERIKQILRELVEEAKRLAKSEEIKKQLDEILEKAEKLDDAEELAELLRELFRIYTEVATGS igf1r_binder_03251
DEVEEAQELLKKVDPAAVIALRILALLVRLQGDPEAKRILERVLELAKRDPEKAAELLRRLLEEL igf1r_binder_03252
SEEEKIRKILKELGIPPHLIRLILVLLWMLRQYLPPEEVLKHIKELLEENGNPEVAEALEIVERT igf1r_binder_03253
DEVIIRLLIEACGLPPEVKELLERIAEELRKKLPPEEVSEVLARVAQLLCEGDPDKVRELVERLR igf1r_binder_03254
TEEEIRRCARELGDPDASAALTAIQIARIAGDIPPEEVERLLRLLLEACEKGDPDLVRRLYEEVH igf1r_binder_03255
SDLSEKVLRILRKLLEEAKRNNNPQAFWIVVHAYALALRAAENNDEETLEKVLKWAQKEFNKSGS igf1r_binder_03256
DECEKTVETLLRKIETVARRRDDPDAKRIVKIAKELLEEARRKNDPALCQLALLAVKAALELVSG igf1r_binder_03257
GSDEEEKFIRRLVKDAEEAKKRNDETLLQIVLFAVRTAVKLCTDPHECSIATKAEEIVRKIMGSG igf1r_binder_03258
GSLEDAEKCVRIVEKLAKDKNDPQAKFLLEVEKHAVENAQERGDEELLKHIAEACKIAVELLSGS igf1r_binder_03259
DDEEIREVVERLGLPPRVRLSLALLLWLCKQQGIPPEECLEKLKELAKDNGDPELEELIKVLEKR igf1r_binder_03260
SLEEALERAEKLGDPDVFFVVLLLYICLKHGRSPEECLKLAEELLRAANNPELEKALEEIRKLVK igf1r_binder_03261
SRLDELRKELRERGDVRSQILLWIILELLKRGISCEEIVKELRRLLKEANDPELLRLLERIEKVC igf1r_binder_03262
GSPENEERKELIKRVLETLARQGDKEALEFFIELAKWLAEQANDEEVKKFVKDVSKKAQEIASGS igf1r_binder_03263
GKEEVRKLLEELGVPPFTIRVVEFLIEALLERGDPALRENLRLLLEVLLGDPELAKELLELVERE igf1r_binder_03264
DLREQIKELFKKDKEQAALMLAMAVLIRASGDPEKAKRLVEELIKKLGLPPELKELVERLIERIA igf1r_binder_03265
SEEEELAKRVLEGDPEAEERLIELLSRRLKVDPHTARTALQVILRLVREQGLSPEELVKLLRRLP igf1r_binder_03266
PLVDLVELILELRERGVPPEEIIELAKELAKELGIPPEDLERLLELLLRILGDPVYKLLLELLRK igf1r_binder_03267
YFREILRLLEEVLGDPELALRIIIFVALAAAEDPREAKEFIEEVIKKLGLPPEVEELLRELVELT igf1r_binder_03268
GSLIEVQAYVLRLMILARSAIHHNDEDLLKTLVSLLREFKKKAQNPEQKKLAEEAIRFVEKESGS igf1r_binder_03269
GSDREEECHHWWELLREALHRNDDELFEWLIREALKFAEEQGNEECWRMLLAAWRLFKFVANGSG igf1r_binder_03270
GSSPEDLERQLKEIATEALKNNDESALRFVLHLARFLSELAQDPTERSVLDDVVRYVEELIKSGS igf1r_binder_03271
SDDEEELKKVLKLIETAIKRCEDERTCTRLHIFFLLIELALQDNDPSVKFLATYAKKYAEKVLGS igf1r_binder_03272
SDEREWFEWWVRLLEKAARDHRLHELWEELLRWEIEEIIRDSEDHIIRLLIEFSKRLAEWLLNGS igf1r_binder_03273
GPELKETIEELLRKDPEEAKRFIERLLRELGKFSPENIEFILLLVELLAKVNPRAAAEAVLSALH igf1r_binder_03274
SDDLKEKAETLFRLVVECFEKNDQKCLDELSKKLKEVKDKAQDPRVRTRVLIALFLATRAKKLGS igf1r_binder_03275
SELLELLERICRELGFPPDVCEHLVELVRKLLEEGNKELAEFIVRMLVILAHSPKLEELLELLRK igf1r_binder_03276
SEELQEILQKLAELGDPEAFRLFFAAILLATRLGISPEEIAELFKRLEEELGDPRKAAELLLRLT igf1r_binder_03277
SDVDKCSTLAQKLIEEVKKLAQDPRLRKLITEVEKKLEEATRKRDEELCAQVFWAVVHIYAQAGS igf1r_binder_03278
DVLRLAAELAKRDRELAELLFFVALKLTRRPDDKDLRELLRLAEELLRNGDPDTAREVLEEAVKR igf1r_binder_03279
DPSKEAHKLLEKALRLARELGDARLAALVIHLYALLQLADRRGDEDLLKELRKRAKEVLEQVESG igf1r_binder_03280
GSDDQEFFKELVRWLVDDALKLNDCDLAKRVIEDAEKLAREKNDEDLQEFVKKLKEKVDRWCSGS igf1r_binder_03281
GSSEEDEEAAELLEEAIRRAVKEKDTSAVRTAIQVARFAAKSANNPEILKLVQKLEEEAEKLLGS igf1r_binder_03282
GSDEREDSEALIRAIKEAVKNNDKFAVELLLTIDKLLAKELGDEDVLRTAKKLEEDARKYLSGSG igf1r_binder_03283
SEEELKRLLEELLKEGNPLLAAMLARIVLEDLGDPRREELRKLLEEALEKNDPELLERLVKSVLK igf1r_binder_03284
SPEIRKKVETLLQKALELFLSNQIDDETVKDILRKAKELADKANDRNVALNVHIYKRAIELAKRG igf1r_binder_03285
SPDIEAQVRFLLELARWLFKENASDDETVKQLLRLAKELADKANDEEVKKLVDTVKKEIENSKKG igf1r_binder_03286
SDEERHLEFLIQLAKWFVRRLNLEEFLKRLLELIEIAELAERLNDEDLWRWAAEEIERLFEEALK igf1r_binder_03287
SEDEKELLEALERGEIDPENVALNLLIYALAAGDPELEEKARRIARLARKDPEKVEELLRKLLRE igf1r_binder_03288
SKLDEAKELIEELGCPDARFFLRLVRFLLEYGDPELAKQLLKLAVEFLRRLGDPECAKVVESVLP igf1r_binder_03289
SEALEILKRLAKEKNDPRIKFFVELVEFLLKEGDPERVKEALRVLLEKLGDPEVEKAVRILEKET igf1r_binder_03290
DEALREVIEIIIRLIRLAEEVGDEKLEKLVKELAEKALRVVQKNPDEARKLLKKAKKLVDEVYSG igf1r_binder_03291
SDDEEIKKLYKEAETLIRRLNDEALLRDLEKAYRLLEEAKKKNDEETYHEARTRFQIVVWAARNG igf1r_binder_03292
SDEELDKLTEELGDPEEAIKELLRLAQERGDLELALRLWLRVFALETGFISPEELIELIKEALRQ igf1r_binder_03293
SDVEHNFRVLRFLVEALARARNDPRVETELKKAQEIWEKAKKKNDKDSLKKAADILRKIIQSGGS igf1r_binder_03294
DEEELKELAERLGLSPEVKEAIELVLELCKQGDPWACELLELLKELLREGNPIAVALVARLILQQ igf1r_binder_03295
SIEEEIEKLVKRALKGDPEALQLLIELLIRLARRGDPRAELLRRLLQLVAEGDPDKVKKLLKELR igf1r_binder_03296
SVEELLRELAELGDPELKRLAFQVLILAIRLNDPELEKEIEELIRCAKKGDPECKRLLRELARRG igf1r_binder_03297
SDDSEEVAKKVQTLLRQAIHNNDPETFRKLVETAKELADKLNNEALKTALQILRWIFELFQKRGS igf1r_binder_03298
DEEEFRRLIEERAKRDPLLAIIALLLLLSRLGDEELLRRLKELLERARRGEIPPEEVSKILSELG igf1r_binder_03299
SLAHLLLRLMALLSERDPELAEEVFELLLLFLEDPDKVEELLEELIRRYGDPLLRKLLEALRRFK igf1r_binder_03300
DRELALEAVKEAVERGDPRAALFLLLVLAFLLGDPELRRIVEELEELLKRDPEKVKEIIKELVER igf1r_binder_03301
SKEEKARELARKINDPELEKLVEALVEALKLGNRSNLRVLEFLARDLARLLGTEEVLEEILRILK igf1r_binder_03302
SEEVEEILEEISKRLGVPPELVRRVLEVVARILKVPPEEAIRILLEVIKLLGDPENIRLALRIIA igf1r_binder_03303
SSERELRKELRIIQRVYEAAKKKDEETVKKLLTELKKEADSKDDPLLKEAWESLTEMAKELISGS igf1r_binder_03304
NVRLLLLVILIAERLGNPEVLELFRRLVEECLEKRDPRCLEEAIRLVRELLGDPRVEELLRRLRK igf1r_binder_03305
SDSHEALKLLVIALADAHRQNNEELLKLLEHVLRVNREAFERNIEELIRWSWDVARKILELLRNG igf1r_binder_03306
SHVEELERLIKEGDPLNAAVNIWALLEELELRGDPRRELYRKLAEALEEGDPELVEKLLKLLKET igf1r_binder_03307
SLEERVRELLERCLGNPTAARILLMYVEILIRLGDRETVERVIKRFIERFGCPLLEEVLKLLRER igf1r_binder_03308
TFEELRELVEELRRRIPDPREVLELLEEICTRRLGDPEQCAAILLIVLAALGDPELLKLLEEKIR igf1r_binder_03309
SDRECETRLQILAFLANRAAKEGDEEALKRALKLLDKVRKDYSSDEECKRIAERIQKIVKKIQSG igf1r_binder_03310
SDDHAERIQEEILREAERRGDEELWRLVKEAIEISREDQKRAESEEDKEALQFLARFLAEALAKG igf1r_binder_03311
SFLEELKRVAEELGDPELRKLLEILERLLKLGLNPRMLLVFARADALRLGNPEFAKVVEELLNKP igf1r_binder_03312
PEWRELTRRLSELANVPPRVALLAIALVRLLRLTYPPEEALKAAKEVAEENNNPDLKRAIEVLER igf1r_binder_03313
SDSDEFLKRVVEFIFKSLQELNVDPKELYEWVKKALESLREEGATKASKLAETLLTKLEKKISGS igf1r_binder_03314
SLEEIAEELAEILVELGDPEVLRVLIWLMLAANEGDPEARRLIEELLELIRRNEEEVRKLLQKIR igf1r_binder_03315
SSEEWKWFRLVFEIMVEAIRINPDPTVRTKAEEILRKLYEALKKKDPTLVTRVTEEAKRLRKEAG igf1r_binder_03316
GSDDELSEKLKELCTEAYKKRDESLLEFVTHLAKRLAELDNDPKLEKVAKECKKLLEKLQSSGSG igf1r_binder_03317
DLEEIIEILEELLSDNPSVRIALQIVRFALELGDPKQALLLLLYVAEQVNTPEARELSKLLKRLE igf1r_binder_03318
GSDERDLIRKTLKLNEEAHRNNDRELAKKTAKILLQLALELGDEELFRKLFEHAFEDLAELNGSG igf1r_binder_03319
SLLEEVIELLKRGVPPEEILEKVEELLERTGDPHVRAVFLLLAALLDAGIPPEEIARVLERLLRR igf1r_binder_03320
SDLSEKVLRILEKLLEEAERNNNPEAARIVFRALILARSAAHHNDEELLEKVLKWAQKEFNKSGS igf1r_binder_03321
SEDDEKVLRILAEAFEIAEKKNDPEVLKIITELFELILHARLNNDEELVKRLAKKIEEIISKLMG igf1r_binder_03322
SFRELSRLLTERGDPEALRIAFEAAVEAIAKDDPELRKLVERLLEALVKGDPDLVRELEERIKRK igf1r_binder_03323
DIVEELVEELFKRDPEEALRQARLNVHILALVNPEEARELAKRLIELLRKLGNPELAEILEREAR igf1r_binder_03324
DLIEELLEELKRVPDPLVRELAELVEELKKKNHLQAQIFVFLAQRALENGDPEALKLLKELVEKA igf1r_binder_03325
DEELLRELFKLCSKEDDPERCIEILLLAIRAAGVSPEEAKKDLRRALKLLNTPEAREALKLLEER igf1r_binder_03326
GSPDELLERIKKRVEELKRLGLISDELSKRIQKVCTEAKRQQDPRLVEKCYWLLVHVYARALRGS igf1r_binder_03327
SSEVDLARHLIELLLEWLKKLGKLDPDEIEKLERRARKCTKKGDEECAQKLKREVFQILFELGGS igf1r_binder_03328
GSGSDEIKKKLRKLLKIARKLGDEAAVLLAELALRLVEEGRIDPESARIAAQILEFQVRLGSGSG igf1r_binder_03329
SLQELVEEAAKLLGLPPRVRLAVAALLWVLRQKVPPEEAVKHLLEQLRRDGDPDLVRLLEIVLRR igf1r_binder_03330
SVEEELRRLAHERNDPRVLNAWVLIRLCKSQGVSPEECEKAVERMIKELGLSPEIERLLREAVRE igf1r_binder_03331
SSTEIVIQILLLLLRRDPELACRFAKIAAEWLGDPKLEEVARIICELLKKGVSPEEIEKIIRELL igf1r_binder_03332
SLDEVEEELKKLVNDPEAELTIRFVVEYAKFHNLSPEELLKMLARAAELAGDEELLRAVKELLRK igf1r_binder_03333
GSSTRNAEFIVLLAELLAKSQNDPSLQEYVKKVKKIVESLLSNGDEKSAEEVARKALEYVADGGS igf1r_binder_03334
TKDVAKLALIAIEDNDPVALQIVELLAEQHLRRTGDPRLEELLKLIRRIKEGDPEAEELLRRLVP igf1r_binder_03335
SEDDKKLKSVEDKARELIKKSRDPEAQELLRSAIFLIEYASQLSDPRAKKFLVEVAKFLVDDAAG igf1r_binder_03336
SDKEEAERCLSKIKELADRKNDERVRTRVLIFLMLLQIADKRNDKELVDEITERCKELLKKVESG igf1r_binder_03337
DLKQEIKSILDKAEKLAKEVGDERLLREIKEAKKLLEEADRKKDEELSHEVLTRAQVILASLENG igf1r_binder_03338
DQDELLRKLVEFVKEVAKRAQDPELKKLADKAEELVKLIKKDEKSREKAFLLIVHIFALADEVLG igf1r_binder_03339
SLEELEEILEELSKKSPVAEILLKVLRELRERGVPPVQICLLLLEVAEELGDPEVYEVIFKLCIK igf1r_binder_03340
SELEELVECILRDPNDEECKEEIQKLIQELAHKLDPEKAAVLMFILFAVDLGDPELLEKALRKLP igf1r_binder_03341
PLEELIEEALRRNDPELVQRLAKEILKRLEEELGNPLAARVFLMEILLKLGIPPEEVLKLVYNAP igf1r_binder_03342
DEEVEEFVRELRKRGAPPETVLLLIIVAALIRGLPPEELRRILEIVRKLLGVPPEELREILERAL igf1r_binder_03343
SEDVKKLDDILRKIEEECKKRNDKECQFVIELAKWLITLAKEENDEERIKEIAELAQELVKEASG igf1r_binder_03344
SDDEFIDEAQRMVQELAKLVCKDPTQCEKLKKTADHVAERAKKEKNPQLLWALVHLYSRLLLQVG igf1r_binder_03345
SDEEEKYLLEMFKESLDRVAKKKDKSAFEVASQIAEALAKALNNEDLLREIQKIIKKAREKLEKG igf1r_binder_03346
SDLKEILKKLKEEVEKLFKKLQDPRSRNLALNAAIYVLAAEAAQDEEEIKKLIKAIEELKKKAGS igf1r_binder_03347
SKIELAKEVLEELLRKLGDPSIEIAIQIVEWLSRTDPELALHLAEFICKAYNDPEVCRKIREIRK igf1r_binder_03348
SELLKVVELLERGEISPEEATELLREVIKELGDPLEIRLALELLKLLAELLNDPELKKVLELAEK igf1r_binder_03349
SELKELLEELERETGDPFWALVHLYLELLQRGDPESARAVLLIAQLLMHGELSPEELKELLERLT igf1r_binder_03350
SDEFLKLLEEAVRRLLEKARRNNDEKSVRLAETALKLLQKAKNADEEQRARLIWAVVHLYSLILG igf1r_binder_03351
SDELVDRALELALRAAEECSKNNNDACLQIVKFLADRLWKEYPTEKVTKVVKTIKELVDKAKSGS igf1r_binder_03352
DIIELVEEIVKETGDPIAKLVLEILRECLERGIPPVQCVLRLIELARHLGTLEEVLRVLRLAIER igf1r_binder_03353
SSEEDVKIFTEIFEIILHAQLTNDEKAKDLAQKLIEKYKEDNKSEEAKKDVKLLQEVLEELLSGS igf1r_binder_03354
GSSEEKKIRCKALVWLLELAVRFKDEDLFRALLKLAEKVCKEAGDEDLEKKLKTLEKIFKEYVGS igf1r_binder_03355
TEEEIAEEAAKKGTAEEILEELLKRLLEEGRIPPDVVELFRRLVKEALEENDEDLLKLLLRLLIP igf1r_binder_03356
SEEEEWEKRFHEIARELFEELRDLELLEELAKRLIEIAEARAEGNQELAQELLERTTKWVKEQAK igf1r_binder_03357
GSEEAKKKVDSLLKEAEEAVKRRDVEKIFTVLRRVAEILEKARDPRQKRLAREALWTIFRLAGSG igf1r_binder_03358
SSEEDKEFETKILRELVEAIIRDDDELLKKILKKAEDICRKTGDETCKEIVKHLKELVERARKGS igf1r_binder_03359
DIREVVEEVERKGLSPIYIFVRLLKLLQETGDPRVEEAVRYVAELLRRGVSPEEVIRLIKELVEK igf1r_binder_03360
NELARKVFKLLANGDPDKALEVLKKIAKERNDPECLRLIEELEERVKRGEIPPILAVMLALLCLA igf1r_binder_03361
STPDEIEKEARKLLELVARGKLTCEEAKRRLEELRELVERLGDEELRSVVEVLAQIVKQLCRNGS igf1r_binder_03362
SDKEEIRKRVEELLHKAAKHNNKELADEASKLAQKLLEEAEKENDEETFLRVAILLRSVEHHKKG igf1r_binder_03363
TEEEIKKLAKLLGIPPEELEEFKEVATKRLGNPELAKLLLLIALSAAVIDNDPRFFEEALRRLKK igf1r_binder_03364
SDEHELAEHLLRLLEKCLKLIHDEEQRETCERLFELLRELLERNDRRAIRLIAILAEHFLRRSLG igf1r_binder_03365
SQFTAERLLRELGVPPEIIECLKKIVELLLRRPDNEELLEILEELIRLLLRGNPEEAKKLADKAC igf1r_binder_03366
SLREKLKELREILKDDPSILLAVFMLRIAVERGDPELYKELVKNARETLSKEDPRIVRLFEEILR igf1r_binder_03367
SEEEEKKQEEWWKEAIKKVENIDDEEERFELAIRLAEEAARKNLERALELLKEWSEELLKEEEKG igf1r_binder_03368
SDEDTKWSRELEKILDEAKKKQDPELALEAAQLALEVSARYPDSELVIRVFFKALHLYLRLQRGS igf1r_binder_03369
DSDKLKTKLHQIITEAKKRAQSSELQKLIEEVLKFAQRLLKQATDDAFVRFVVEYAAFLVDQIVG igf1r_binder_03370
GSDSETVKKLIKKLLEEALENGDKEQLKKATDKARKLAESVKDPEAKFLLHLILRAIELFLDDGS igf1r_binder_03371
SIEELIEELKRLGDPWSARILEELLELCKTDPEACKIVKRIEEVIKRSPVQAILLAFELLLHLKK igf1r_binder_03372
SEDEKLEKLLKLAKKLCSEVNDESLKIAIQILEFLAKNAKKENDEEALRRIISILEEVVKRCKSG igf1r_binder_03373
TLKELLEELVKRGEVPPEFAILVALLAARALGDEELEKLLKELKECLERGECPPEEVLKLAITLP igf1r_binder_03374
DEVQEILREALEKNDPRLLLKAAELLLRLTGDPEVERVLRELEKCIREGDPQCIVRLVLFIFVLA igf1r_binder_03375
SNEEAVRAFKKLAKKASDKQKDERVKKHLDTLISKLEEALKKNDEDTFRELLQLVFRVIFQLRAG igf1r_binder_03376
GSDYQDNVKELQKILEKLQKKARDPECSEAIQRFVEDARKINDEEAERNLEFAELLARLCIEAGS igf1r_binder_03377
SLEEILRLLEELGDPEAAEAVRLLLELLKEGDPEAEFMLRVIEIAFREDPENAIRSARNVFRFLR igf1r_binder_03378
GSGSGSTLELIVQIVRWICEEEGDPTCRKIVELLERLARKGDKKRFEEVFREFRKVIGGSGSGSG igf1r_binder_03379
SELLEEVEEALRKDPREAQELLQEIIRRLHEEGTLTPELLRLLLFAILEATTDPEKAEEAVRRVP igf1r_binder_03380
GSDVDHAEKLIRDVLKKAREKNDPKLVRSAEILLKTLEECKKKNNRFCLQLVERLAKDVWSDDGS igf1r_binder_03381
SLIEEFFRILKEVAETLRKTSDEELRKELEECLHLLLQALVERDDEKWKKAKKCLKKALEKAKKG igf1r_binder_03382
DKLREIQELLKKVISPEEVAQVFWLIVHLYQQLDPEEVAKLVIEILKKRGLLSPEVLEELRKLIT igf1r_binder_03383
GSDESKKILDHLKTLLEKAIKNNDAERLLQLVVFLRADAQHLNDEEAQKVAKEAEKVVQELDRGS igf1r_binder_03384
GSPEKKELIKESVEEALRRAEKNKDREQVRFLLRLARFLAELVNDEELKKYVQTLATKAEKNIGS igf1r_binder_03385
DEIEELEEELERLIPDEELVKRIKELVREVKKKNRRVAAFILAMLILLLVQAPPEELLEVVKEMT igf1r_binder_03386
GSDVEEAERAARWVIDLARKQKDKFLLELIIRLLQADIKSLRDEEAQKALKKLIELAERAKSDGS igf1r_binder_03387
PEDERLARKLAEHAMRVAAELNDRDALEFAIRAILRVAEVALRGDSETSERIARRLEEWVRRFGG igf1r_binder_03388
DEEELKELAERLGLSPEVKEAIELVLELVKQGDPYAKLLLELLKRLLREGNPFAVLILAWAILAF igf1r_binder_03389
GSDWKEIQTLASELLEEAVKRNDDEVVEFIVELAKWLVKLRASDEISKTVEKNLREVVKKLKGSG igf1r_binder_03390
SDETELEETVRKLAERAKQLGILDEEEAKYFTKAFTELLRKAYKKNPEDAKRILEIAKEIVEFLG igf1r_binder_03391
SDWKDQASECLDKLQKKARENNDEELLRQVIELRILATQAADDSDDEKAKKILKKIVEECRKMGS igf1r_binder_03392
DRELLELLLRLAHLDPRLAEELLDLSQLQLEGEIDPEEVTRLLKKLAELAGDPELKKKIEEVLKK igf1r_binder_03393
SREELTELLSRLLNVPPEVARRILELLEEAERKNDPELLEEAFQLCSKVAGIPPEACFHVVMEVA igf1r_binder_03394
SVEEEIKELVERGDPEKIREIIEKLIRELERRGDPERASRVEVALQICLFVGDPRCFRAVARLAE igf1r_binder_03395
DEELKEEVKELLKRNAVQAFLLLFALLEEKGDPERLELLKECFQEALERDDPELARKCVEIVLRH igf1r_binder_03396
GSSEEVKKILEKVREVAEKRGDPLVAVLLIAVRLLLELLKEGLISEEEVTKRVRELEKDVERQGS igf1r_binder_03397
SDLERLKECLERDPNNEECAFILLADLIALELLGDPRREKVREIIEELKRINPEVKRVLKKAKEI igf1r_binder_03398
DEIVEKLLERLSRKDPLVKIILECVRELKKRDREKAFLIAVSAIAAAILGDPERLKRLIEECERT igf1r_binder_03399
TEVERLIEEAKKYVPPDVRELLEQILKCLKDGKCPPEDLIWLLRMFAHILGDPLLEEAARLLKKE igf1r_binder_03400
DEEEARELAKRAGLPCLLVVIYLLIELARLGDPRAEEVRRLLREAIRKKDPRICEEAISLALKIR igf1r_binder_03401
DEKCERLLERLEKFSPILREAVEILRELVKNKDEVLLHIVLRALVLFFGLSPEDEEELRRCLKKR igf1r_binder_03402
SDDEEIERLLHIVIHLCELVAKDPEQRHKCLNRAIFVAINAIAEKNPELQKILEKLVKDLKKQVG igf1r_binder_03403
STEVVRELAKRLGLPPRVAAALAILALALAAQGVPPEEIKKIIRECVERAGGDPELIRECLHKLI igf1r_binder_03404
SQEEIREYLEKVGDPLVFLALVVVFLLRARGNPEEAEELLKLLEEAVRKNDPELLKEVRKLVDRQ igf1r_binder_03405
DLLERLEELSKRLNISPEEAVRILREEAEREGDPQKRFVLEYVLFALKFDPEAARELLELFDKRN igf1r_binder_03406
SCLDELRKLVEEKNDPLLRELIRILEELSKRDERLVRFLCEYILFLLREGDLSPEELLKMLRLIP igf1r_binder_03407
GSDAIEIFVKLAEEAIRKGDKATARHVCQIIKRNPQLQEELDRYTKQKGDPRVKEIIKKACNLGS igf1r_binder_03408
PVEEVIRKALKKAAEKGDQELRRLIIYVLLLIASGDPDKAREAIKEALKLVGDPLLEEILRVIEK igf1r_binder_03409
SEEARELCTRVLGDPTLCQILIFALRLALERNDEELLEFLRKIIEEDVGDPEVAKRIVELLKRDG igf1r_binder_03410
DALELLELAVRDGNPEAAKALAELVAHILELLGDPEKAKLVELFVELLLNGDPESAREIEKLLRK igf1r_binder_03411
SDEEQEAAVKFFKELVEFLAKDVNNPEVEKTLEKLLEECQKKATSLDELSKCLRKLVEIAAELVG igf1r_binder_03412
SKDEVLEEVKKLCPSLYVALQIVEFLLKFDPEAAEEMIEFIERLLREEGDPDCLRLFKLFVELVR igf1r_binder_03413
PEEELRELLKRLGLSPEEVELVLEALENAKKFGLPPEEVKKELVLILRAADEELAKLLEKLLRET igf1r_binder_03414
SSTEEEFVRFLEKVVREALKRGDVDPELLRREVRAAIELAQEIGDPKLEEELRRLEKEVERVRQG igf1r_binder_03415
SLLQLLSELLEKGLIPPEVLELIFRLAVLLIAEGDPRLEEAVRLVEKLLREGDPDRAEEIAKKVR igf1r_binder_03416
SDWEEEARKLAEWSREWLERAGVDEFVIRFIEFAFELAQELFSDKRELWEAIRYLWEVVRKNHGS igf1r_binder_03417
GSGSDDVEHLAELVRREAERNGDEITKEVVEELLELLRRGEISEQTAEWALRILLFSNLFGSGSG igf1r_binder_03418
GSDLRKFLEEALRRLFKEAEKNNDESLLHIVVLLAEVLAESNDDPELRKVAKQLKDTLSKIQKGS igf1r_binder_03419
SEEEKRLRELAKLGSQEALFRAFLILLRLALETGDPRLHELTKLIAEAVAEGDEDLVRELVERAG igf1r_binder_03420
SEVEELVELVVERIKRLDPELARFLKELLEEHLKRDPKDVLLILLILAVAAGDPELLEKVRRLLK igf1r_binder_03421
SSEAETKARRLIKKLKKLVKNGKLDEEDARRAIKALQEAIKKGDEERLKLLITATELFIRLASGS igf1r_binder_03422
SPTEEIETLLRKIYRKARKDGDDKCLRLVLRLAILLRSARHHNDEELQKKILKEVRKVLKICQRG igf1r_binder_03423
DEEEVIELLKKVNPELFKELERCLREILNVPPEHVRRLLALVILQLLRLGIPPEEILRFLEELCR igf1r_binder_03424
SEEVIEKIVEALRRNDEELLKKLLEECEKKLGDPEVCEAIELSLRMVKRNPRLRRFVEHALRNAP igf1r_binder_03425
SVEEFIRELLERTGDPRYSNVWVLLRLLSTRLSPEEVVRIVLEELRRDGDPELARLLEEFFRREK igf1r_binder_03426
PLVDLVELILECRERGVPPEECIELAKELAKELGIPPEDLERLLELLLRILGDPVYKLLLELLRK igf1r_binder_03427
SLEEEVEKALREGDPEKIRELIEELLREAEERGDINRAVNLWAAREAVKYDPEAAAELLKYVLRK igf1r_binder_03428
SGSGSTHIRFMIQIVIWIAEQLGDEELVKKARDVARLLRLGEISDEQAHKLAEKLIKLLRGSGSG igf1r_binder_03429
DEEAEHIERLLRELLEIVFESNTEELIQCVLELMFKAARALRDGDKELARHLLRLAEHCARLSRG igf1r_binder_03430
NLVVAVALFASHLGDPELAKILSEVLQECIRRGVSPEECLKILEEVAEKFGNPEVLEFIRRLLEE igf1r_binder_03431
DEELAEKFKKLEEELGDPREVAKILFEELERKLGNPTLAQIFLYILLLDVGIDPEEVLELLELAV igf1r_binder_03432
GSPTETATQIIRWILKLAVENKDEEQIKLIIEFAKKVAKELNDEKLLRIIKELEERANKSVKSGS igf1r_binder_03433
GSDFRRFFAEWLIKALAEHAKNDSDPNQAEYLLEFAEELAKFANDPRLEKLVKKLSEEVRKYVGS igf1r_binder_03434
STEEEKLESIWRKLKELADRVEDPEARHTLRLMLEVLEEAIKEKDRSTVEFAIQFVRFYLSRVLG igf1r_binder_03435
TEELEKRLREALERGDEHLVWQLLFRLFAAAVERGNEEEIRRLVRELLKEFGDPLLREFLEQLED igf1r_binder_03436
SPTEEIETLLTKIKEKAKKDGDEEVRTAVQILHFALRSCKRENDEECQKRLLEAVRELLKKAQRG igf1r_binder_03437
DRAFELLQLAAEIDPKLFQVLILAYLLLQKDPNDEKARRILELAKEVVELGDPELARKLLELLEK igf1r_binder_03438
SDADETRQQIVRFLYRNAKKLNVDDKEISHLIERLLKIAREAGATKAYKLAEKILRTLQKRISGS igf1r_binder_03439
SDEQDYLRTLKKQAQEAIKNRDSRLAIEVIILVTRLLEEATKTKEGADKLAKTLHKQLREALGGS igf1r_binder_03440
SWELFIELIIEALRLGNPEVARLLRELLRILLETGDPETVERLLEELCRKLGDPLLCKLLELLRK igf1r_binder_03441
DEELVEELIRLAGLSPELKEELEELIRRLKKDGASPKNILLNLAIYALAKGDPDLLRALRLLFEK igf1r_binder_03442
DELEEEARRAVEEGDPELLKELVEKICREAGVDPAACKFFKELVEFYLEEGDKEALEDLVEAARR igf1r_binder_03443
SIEEILEKLLKELGVSPHVIIYIENVILFLKALGISPEEILKILERLAKEFGDPLLERALKLLRK igf1r_binder_03444
DESLKKFKSDVEKKAREAKSNNDEERLTEIFEEVLQFALECTENNDEECQKVAREALELVARIAG igf1r_binder_03445
DDEEIEELLRRCGVDPEEISAVLTLIQILKWIGFSPEEIVKQVEELAERTGDPCVRLVAELLKRK igf1r_binder_03446
GSDALEFALRIQRLLQEAAERNDEELAKRILEEAKRWLKEYFHDDEEVERAARLFEELARSLLGS igf1r_binder_03447
TLELCRRLLEEFGNPELSEILEEVLELAKRDPEKARRLLKKLLERAKELGDPHAFLCLRLLLRIL igf1r_binder_03448
SEELEEVLELLKRDPEKAKELLKELKEEAERRGDPRLRLLLTLLLIAIRLGNLENAKAALEHLLK igf1r_binder_03449
SPYEELARTLAKLLQEVIRKVSDSKILERAIELIIRLLRLLDNNDEESVRKVATEAKEFVEKALG igf1r_binder_03450
SLEQELLRLAVELPPEVLEILLEIFQELRKRGIPPEEIARILIELLRKAGGDPELLKRLAEELLK igf1r_binder_03451
SDPVEDVIRYAKEILDELLKRGLIDPDEAQRWKELLKEARKKGDLELALELLIRIARIAAELSGS igf1r_binder_03452
PEELRELLELILKAPDPEEQRKLFRLLEELLGDPRLVVWLFLNLHELLAKGIPPEEVARLALELL igf1r_binder_03453
SLIEELAELIERDPRLIPEVLRLLEEALERRPDDLKLSAAVTAVQVALFAGLSPEYLVESLKRND igf1r_binder_03454
STVELALRLILTFERLLRRGVSPEQAKRIIEKLLEELERKGKLTRELKKLVQRALDRLSKQEKGS igf1r_binder_03455
DKVEEVKTLVQILLLAARSNNDPTLETIATELLKLAQEAKEKNDKELLDRVHKEARKVEEKLRNG igf1r_binder_03456
DETHEKAAELLRDLAEFALRIEDEKKRETLAELLRKAFRIYIEIPDSETATKLVEEVVKKAKQVG igf1r_binder_03457
DEEIEKVLEEVSKKDPEVVENLRFVLELLRRIGEFSPEERIEILVEVARLLGNPELAKLLEEILR igf1r_binder_03458
DVQEVARLLAELGDPEAIELFFHAAAALDLGDPDALRELLRLIEELARKKGDPIIKLALEVLRSL igf1r_binder_03459
SEEDVLKKLEELAKTPEERALVRVIRFLVHFLNIPPEEALDFLLELLRRLGNPLYRLVERLKRLG igf1r_binder_03460
DPVEEKFKRLEKRLRKAIKRGDISPLLALIELRIFKSQLELEGKLSENVKKLWKKFKKEVEERER igf1r_binder_03461
SKDEELEEILEKLIPDPELRREAKELVELLKRDPNDIEVAIRLWEILLEVLGDPKLVHEVLERLA igf1r_binder_03462
GSPELKERIKKIVEESLREAEKKKDRELVRNLLQLARVLCESVNDEECKKYVQTLATKAEKNIGS igf1r_binder_03463
SDELATRLLEELLRLGDPEAFKRFARLVLHAKIPDPERVKEILKKLEELLKEDPEEALRFLEKVG igf1r_binder_03464
NSDEIKEKADKIAKEAKELAKNHQDKFAVRVALYAVRQALEQNDDEAAHHTLEALKHLLELLKSG igf1r_binder_03465
SDEECEHRVRLAIEIHHEAVKRNDEAALRFAQQFARHIAHLCNIEELLELVEKLLRESEEKAKGG igf1r_binder_03466
SEEEKRLRELAKLGSLEALARCFFILLRLHQETGDPRLEELDRLILQAALEGDEDLVRELCERAG igf1r_binder_03467
DEELEEVLELLKRDPEKARKLLKEILKKLGASPAAIRFILEVIAWLFKEGDLSPEELVEFIKRAA igf1r_binder_03468
SLLERIEEALRRNDPELVKRLLEELARLTGDPNVRVIAWLFEFALHAGNPEAAKHAVENLLEVVK igf1r_binder_03469
SDKEEIARLLKIVIHCAELVAKDPEQRQKLRFTAIWVAIEAIATKNPELQKILEKLVKDCKKQVG igf1r_binder_03470
DVEELKELAKRLIEGDPEVKRELRELDREAAERGDEKLTALITAAQIAAHLKDPELVEKLLEELH igf1r_binder_03471
DEEAKEALRAAHILAELLRKATDEELRKRLEELLQRLIQALLELDEETVKKLIKEAKELYKKLTG igf1r_binder_03472
SDEVEKLTRDVKKLAEELKKKIPDPRVETRAQIAQWLLKLAEDRNDKKLLEELARLLLELLQRAG igf1r_binder_03473
DKAQEVIRLVIELLHLASRVNDPTLFTIAHELAELALEALRKNDKELLDRVHKEARKVEKKLKSG igf1r_binder_03474
SSVFRRAVEESFRELEECRRQGKCDPEDVIRVIRFAKELAKWLGDEEAYRFAEELEKELQKKYLG igf1r_binder_03475
SVEEVIELAKRALTTKDPELLKEIREILKELEEKGDPNAFLVRLLILAVEEGNPHLVRFVEHVFR igf1r_binder_03476
SDEESARLLLELVEKCAKKVGDEEAKEALKKARKLLKLLKEGKLDEQQVRFELIWIALRCAHLGG igf1r_binder_03477
SEIEKRVEELLREAIEKNDPRLFKKALELAEKLLGDPTRAQILLALLCSHLVPPEECLRIIELLL igf1r_binder_03478
STPDELRKKVREIFELVVQGKISPDEIQELIKEIRKVAETIDDPRLRATFRFLQQLLEIRQKNGS igf1r_binder_03479
SKRELFQIIIELLREGVSPEEIVRILAKIALKRNDPDLLRWVRDFCRALLGDPELCEELIEEAKP igf1r_binder_03480
GAEELLELLAREGDPELFIALVDLIAAALQGDPEAKEILKKLDELVERGDEEEVRRLLRELLERH igf1r_binder_03481
SESVETLLRLLEEGDPEAARAALEILLRSLRHHGDEEKVRLVEELKKLLEEGDPEKAKEVLKRLR igf1r_binder_03482
DEEEVEELVKELLKRDSPEWVVFHVSSLLLQLGIDPEEVERLLREACKLAGIDPEECEKLLKAVI igf1r_binder_03483
GSDDQKEFEKIIQTVETLLRRANIPEEVITKIFEALLHAYMDNDEEAVKKVKKEAEDIAKSKGSG igf1r_binder_03484
SVEEEVIQLAAELGDPEVMRLILLIRLLLTQNPDDERLRRCLELVLKLLREGDPEKVKKLLKECT igf1r_binder_03485
DPRKKLKELVDRAKTLAKQVGDEQAERVVKILEELAKKCIDNNDETCLQIVEFALRTAIEQLESG igf1r_binder_03486
DNREFLLELLIRLAKEDPEKCKELVELIVRLLGLPPEEERLLRLLCEAVERGDPELVKKIKELLR igf1r_binder_03487
PVEEEVRRLCEEAIPDPELCKELLKIAEELLRRGISPLIITALLATILLEKNEEVAREFLELMLR igf1r_binder_03488
DELLKKLAELIKRGDPRLEELLKEILRRVVEKHDRELFLLVFEVRAALAQGDPELLKRLAKLLEK igf1r_binder_03489
SELHEIHERVKRDPRFLKELLERIKELLERDPDNFKARAQLIAAALLASELGDEEVHELIEELLT igf1r_binder_03490
SDLKKEVKTLVELVEEILKKAQDPEVRTLAQIVVFLAKIAIKEDDEEALELARELLKTIIDSFGS igf1r_binder_03491
SEEEVERLLREAGNPVALRMFEECLRKLEEKLGDPELVKELVEELLKKAGGSPYAVLADCFEVLL igf1r_binder_03492
DEQEELVEELKKKNPEAAFALELVLWLLKLGNPESARHLIEWVKEELEKLGDPEAVEIVEEAFRR igf1r_binder_03493
SRALEESLVEAAERGDRDLLRALVFFLRDEREVDPEKVREICERVVELIKRKDPELAKKLKELCK igf1r_binder_03494
GSDDQEFFKELVRWLVDDALKLNDPDLAKRVIEDAEKLAREKNDEDLQEFVKKLKEKVDRWVSGS igf1r_binder_03495
SEVERLALRVFIEGDPRLKERLTRILRELKERGDPRFEEFLRLVEHVLETTGDPILEEVLKLIRE igf1r_binder_03496
SDTDETLKKLKEIAKECKKKNDEKCLEEVKRAVFQILVTAARNNDEKLHRKAEKVLREILEIADG igf1r_binder_03497
DRLLKLVRRLLEELGNPEDLTALETAEQIARELGLSPEFVVRLLLESLKYAGSPARELVEEALRR igf1r_binder_03498
SREEEEEANKILKEITKRLKSARDPEQLAKIIRDAIRLCEENNIDPRICTRVFEFLLQVALRVAG igf1r_binder_03499
SSLEETVRRCLKIADELLKKEKDPHVRTAITFAEFFLELAEKVSDPRERKRLLKVAVELCQQVIG igf1r_binder_03500
GSDRKDEFLTRVLKAAAEIAKERNDPEQVRHVLENAEHLSKLLQTELIKEAYKYVKKILEEVSGS igf1r_binder_03501
DRLAECVFELLRELGDPEVLRLLLLLTVEALQRGLSPEEVVRLLLELLKREGDPARELVEECLRR igf1r_binder_03502
SDEEEKKLFSKVKDEADKAAKNHDRTLVQILVFLLRTVCREATDPRECDKIIEKIKKTLDSLVSG igf1r_binder_03503
SGSGSDDDEEAIKDAIRVARKLGDEKAVRILEKLLKRLKEGKISKRDAAILAIHLELRIYGSGSG igf1r_binder_03504
PLVDLMELILRLKERGVPPEEIIELAKELAKELGIPPEELERLLELALRILGDPVLKLLLELLRK igf1r_binder_03505
GSTEIAEESVRELLECVRKLGLLSPDQVEKVKKRLEELRKRGDEDARRAIIHLALELAKLCNGSG igf1r_binder_03506
TRRFVELIELLLKKGVPPEDIKEFLELALRILGDPAVEKVLRLFEELLKRGIPPEEVVKILKELG igf1r_binder_03507
DELEKLEKILRELEKLAEQVKDEEVRTRVQIVKFAFEIAVRENDEETARRLVKLLKEAVDKATSG igf1r_binder_03508
SSEVEKIARTLLEKCLRAAENNDKDKVETALREVEDLKKKAQDPELRRLLEYVFEYCKFLLTEGS igf1r_binder_03509
GSDTREVLRLAEKVLELLRKAQDPDVRRLAEELFKKLLEAANENDEDTLRTIKKLVEQVEKRVGS igf1r_binder_03510
GSSQETVKDLLRKAKELADSIGDPELQRLVSIAEKDAREATKNNNESILQIVLFLLERFLKLFGS igf1r_binder_03511
DKEDIERLLEIALKAGNLEFMLEFLKRTLEAFGDPEAAKLIEEALKLLKEGDPEKAKEVLRKVIK igf1r_binder_03512
SDEATEIAKETRKILEEAERRGDEELSRVALAVLIATWLVLLRSDDEEARKLLKRALDELRKTRG igf1r_binder_03513
GSTPEEEAKTVIKEIREALKKNDEERVKKALEKAEELLKRLDVQELIRELLHTMLETSHQLLKGS igf1r_binder_03514
SSEEEIAQLFWAVVHIYARKGDERAREVLRRLQKLLQCVERGTCDPDEQKRLLKELKEEVKKLGS igf1r_binder_03515
DEELKRLLELIVKIPDPHEIRRLLLELIFLASQKGDPELARILRELAHLLYEDPEKVQELVKRLR igf1r_binder_03516
SNEEEKKKAKKLLDEAKKLADQISDDHLRESAQLMVEVARKLDDPRAAEFVFELVKLLYEDDQSG igf1r_binder_03517
SEVEEILELLERGELSPEEIVRLLEELVEKLRREGDPEEAFRVELLAWLVRENPELALHFFKLIK igf1r_binder_03518
DELEKLIKEARDRGDRRLALCLTVVKLLAELLGIDPEEVAELIKRLREELGDPKEACRLALELLP igf1r_binder_03519
SLDEVEEELKKLVNDPEAEKAIEMVVELAKRSNADPETLLLLLYVEAIIRGDEELLRAVKELLRK igf1r_binder_03520
SDEREWFEWWVRLLEKCARDHRCHELWEELLRWEIEEIIRDSEDHIIRLLIEFSKRLAEWLLNGS igf1r_binder_03521
SDEEEKKVKEAAHAAKFLADRVKDEKLSRKIKKLLDEIIKKGDREKAEKVKREVFQILLEAADGS igf1r_binder_03522
GSPEVEKAAKYVLDVLGDPVAEELLKLVRNGDTRAQICVFAVYLALKEDKDEAQRLLRECFKDGS igf1r_binder_03523
SDDVERSARFAEEYCEFAYRRNDKEAVKAALEAVEILKKEAQDPKLRKLLDKVYKKCKKLLTNGS igf1r_binder_03524
SLEELVEECAKLLGLPPRVRLAVELVLRLLRLLVPPEEAVKDLLEFLRRLGDPDQVRLLECVLRR igf1r_binder_03525
SRRWSKKALEELLKEDCKLAAALLFFVLLFAGDPELAKEVRKLLELVERGDPEACKRVEEIIRKT igf1r_binder_03526
SEEERIRELLRLLKEGDPRAEEILKELLEKALGDPEAARFILFTLQITLERDEELATRIAKLNIR igf1r_binder_03527
GSDVEDLKKEAKKLEKWVSNLRDPQVKFRVQLFIHIVKLAAEEGDKDQAKHAVEAAQKLVKSDGS igf1r_binder_03528
SLERLLAECLERIVPDPELFLRILILFRSLAHHLGDPKKAIEVLLEIARKEGNPEVEKCLRLVLK igf1r_binder_03529
DSDEELKEIIEKLLRGEISPEEAARLVQEVWEKTGDPKATRIQILIWILEAGDPIAEELLKELLK igf1r_binder_03530
TEETRIQIILWALLESPPETVKLLCELIIKLEGLPPEAEELCEEVAELVKRDPDTARKVLKEALK igf1r_binder_03531
PEFLEIVLEVLRSIPDPEAAKKLLRLIICLFENPDDEECKRRLEELATRLLGDPELARKLVELIQ igf1r_binder_03532
SELEHLLREAAEKEDPELLKKLLELVARELGIPPEEIERLLRELEEELGNPFFALFVLAAHLLLA igf1r_binder_03533
GSDETEELTKTCETKVKKAVDNKDPELVKKLIEECLQIAHELNDEKLRQAIIHIVLEASRLLDGS igf1r_binder_03534
TVEAVLMIVHHALRVDPELAERALEQSLEHVGDPKVELLLRLLKELLKRGISPEEVIKILKELLK igf1r_binder_03535
DEEESEKLKELLDKDPAEAFALLLKLHLELNDPELWKLAHLLAHCMLDDPEKCVELLKELLEKLT igf1r_binder_03536
DFEELRKLARELNDPEAHAAVTLLQICLWIGDCSPEETERLSRLLLEALERRDPELLKRLIEEIN igf1r_binder_03537
SLEELIRELFKKTGDPLLFAALLILAAAKNLNDPDILEEIRELLERVLRGELPPEVVRELLRKVD igf1r_binder_03538
SLVERILRLIEEGDEEKVRRLLEELRRLVQETQDPKLAEIAMFLAMALFSGDPRALEAVKRALRH igf1r_binder_03539
GSDSEEVERILHKILEWARRHNDDHVARRAIELLLVQRLAASRGIEERSKFTLKLARELLKLLGS igf1r_binder_03540
SDVDELAKKLLKLLEEVARKAPDPELIRKAIQLRLLLTKALREKDEETIKKIITKAEKFVKSVGS igf1r_binder_03541
TDEVVKLIERFKKGDPEAERRLREIIRRVLENNDERTLLNLAVLLFLLLDIPPEEARRLLEELGP igf1r_binder_03542
SLELIEIFVECLDKGVPPEECVEIIIKIAKKRGNLEDVLLLIRVILRIHGDPRVKRLLEEVEKER igf1r_binder_03543
TEEEVRELLKKLSEEDGDPRAALFLVAVELLLRGISPEEIERLLREVAKKLGDPELEKLLEELLK igf1r_binder_03544
DLLELISEVLKKLGVPPEFIKQIEELFELTRKVHPPEEVLRLLELLAHILRDPDLERAVELALRH igf1r_binder_03545
NQEEAIEDCERYLNVPPELKKLIEKVAEKLAGGDPELKKKIILLLCLLLLVDPEALKEILERLEK igf1r_binder_03546
STEEEIEKTLRTLLKQCEDTYKDDPEKVKECAAEVLRIALELAQDDEQKQKVLEIVFKFIARVGS igf1r_binder_03547
PPEEELIREALKKAGIDPKDVEATLRALRRLAEEGNEKALELLLAVDERTFNDPDVVRIIREVLR igf1r_binder_03548
SEVEELLEKVLREAGVDPRDIELYLALLRLLRRRSCEDAEFLIEELIKRLGISPEVLKRLRELLC igf1r_binder_03549
GLEEAEELAKKLNDPEALRAIRLVLELLKRLNPETRRTLLQILVQYLRANGNPELAKLVEKAIRE igf1r_binder_03550
SECIVVELVLLLLEKGIPPEDILKLLEIALRILGDPSIRKVLELLRELLEKGNEEELEEILRKIC igf1r_binder_03551
TVEDIVTDATRIAQEAIKNAKSEELKKILKKLIEALDEARKEKNERNARVIRFLIELVYKALNQG igf1r_binder_03552
SDELKELSEEAIRRAEDAARRNDEETLRRLLEHQEELCREAKDERELHKCLRSVLIIAHLELNGS igf1r_binder_03553
DLEELAETVRRLLIEVLIEVPDPTAKSLAEELFHLLSEALKKGDKDKIREVASKARTVIKKALSG igf1r_binder_03554
SDLTEEAEKCLKIVKQVAREVQDPQIRALAAVLEIALRHAKELNNEEQIDLVRRLCEELVKTRGS igf1r_binder_03555
SLLEELAEIAKELGNSLLLVAVQILLVLLRNGQLSPKELVKILLEALRENGDPEAEEIVKRVLEK igf1r_binder_03556
SGSSALIRFLAEYAEFFLRELGVSEDLIEELKRRIEQLVKNGLSPHEVFRIVEKLIEELKRRGSG igf1r_binder_03557
SDEEELKTLVQILEWIARRVITTDEERKWVETLIDQAKKALKNGDKDTVKHLAKLVEEFIREGGS igf1r_binder_03558
SELDELLELLERDPDDEDVLERVVRLLIEKLGDDPAAKRFRKELLRFLLKEGNLESVKDFIKFLG igf1r_binder_03559
SPRDKTRALILLLAVELCVRLNDCDEKHASKIISEVKTLAKRVNDPTLLKQAKKVEEIVRKLYSG igf1r_binder_03560
SGSDQRDAIRLLLRLAIAAQNNDDETVTKLQQLIDEICKKEQDELVCEASEAAEEVLKDAKSGSG igf1r_binder_03561
SETRLRIVLLLIELLGDPEEIKHLLEMLLKQVGDPKLEEILRIIKECLERGVSPEECVKILRKLK igf1r_binder_03562
SDLEEELKTVAEEALRLALENNDHTVLHTVIELYIRALQAIRENDKEKAEKIIRTLKEWVDKWIG igf1r_binder_03563
SLREILKELLELLKRDEDKARELAERVLEELEKEGDPHLATLLMIVWHLLETDKELAEEVVREIE igf1r_binder_03564
DPKEEAKKVAELLAKLARHARSREIAEILMRLAVALQACLLLNDEECLKEVISKARKFIKDAFSG igf1r_binder_03565
GSPKNETLKQIIKFALENSAREGNKEDLEYVIRAAKELAEELNDEEVKKFVKDVSKKAQEIASGS igf1r_binder_03566
PEYRKIMRTLLEQAEEAIRKNDEDKLKTVEKLVKEFKKKASESGDPELEIIAQILEALVRALKEG igf1r_binder_03567
PECDELLEEAKKSPEILEEIVQRLLRRAIENQDEERFLLLFEVRQLVARGNPEEALKLLKEICKR igf1r_binder_03568
DEEEIKKLAKLLGIPPEEVERILELLRREENVPPEDAKLLLLLLLRIAVVFNNPFATEQIRRLGP igf1r_binder_03569
PLEELEKRVLEILRKKDETAVQIVEFALKSCREQGDPKLCIKLLLLAAEIIGDEELTRLLRELLK igf1r_binder_03570
SEIAERAKEVLERGDPEKLKELLKLLAELSRKGDPEAFQLLVQIVHLARRLGNAELVLKLLDELA igf1r_binder_03571
STPDELRKKVREIFELVVQGKISPDEIQELIKEIRKVCETIDDPRCRATFRFLQQLLEIRQKNGS igf1r_binder_03572
TELLKELLERIEERGDEELLQVLIFAIIALRAGDEEQLERAIKQCSELLGVPPEECRELLKRAAP igf1r_binder_03573
DLSEKIRELIEEGNPEEASKLVREFCERTGDPLVCEALEVVEEALKRGDKEAARTALQIIAFLLE igf1r_binder_03574
GSPEEELSEKLQRKAEEAVRKNDDETLRKILETAIEIAERVNNPELLLKVFEFILRLLRKVDGSG igf1r_binder_03575
SEREKLVELVERGEIPPEEVERLLEELIKKTGDPLLRLCLRLLRLLLERGIPPEEVLKVVSFCLS igf1r_binder_03576
GSEELKELEERVRKLLEICLKLGLCSPAAVKFFEELVEFLREEGNKELVDDIRRYLEEAIRRWGS igf1r_binder_03577
SLEELLEELLRTGDPQAALLVALRCLELKEELGDPDEVQEILEELVKKLGISPELLKLLREACER igf1r_binder_03578
GSDEETLSRLLLEVLEEALRISDEDEARRYFKKLCEEIAKKTEDERLAEFVRQFCEVVLLIIGSG igf1r_binder_03579
SDEVEKFFETVLKLLKLARERNDPELIEAAFHALALILLASHNNDEEKVKKLLDYVKRLTKESGS igf1r_binder_03580
SELEKILEELKKIPDPLAREIVRVVEELLKKDETLAQIVLFLLLNLLKEGDPEALKKALKLVEKA igf1r_binder_03581
DLAKRSLELLREAVEKNDEEVLERIAKKILERIGDPEFARFLLRTLVEVLGLPPEVRELLEELVR igf1r_binder_03582
TEEVEKEIEECLKEGDPLCFAILMLLRLAELNDPELSERLLRLLEELLRRGVPPEEILQLLAELY igf1r_binder_03583
SEEEEELRRILKVPDPDELRRLITELLKKLGIPPAAIRFLIQLLEFALKEDEEAATDILLLALEQ igf1r_binder_03584
SNEVEKIVMELLEKAFELARRGDEESVRKVVKTAEKVARDWGDEEAKASVRFVREYIEFVLQDGS igf1r_binder_03585
SPEIEEAVRDALRAAQRLFKSNKVDDRSVKFLLEFARFLADLANDEEVKKLVDTVKKEIENSKKG igf1r_binder_03586
GSNIVEEAAEIHEQIQEALERNDKEKVDKLLKLLKKWAKKVGNETVEHLAKLLEEDARKYLSGSG igf1r_binder_03587
SVLEEIREAIERGDPELVLRLLEKLVELLGDPQVRELVEEVEEAAKRDPEQALTRAQIIVALVLN igf1r_binder_03588
GSRSEKECRKRLKEIEELLRRIGVDERHIEHLNQILRFLCEAGNHESFEAFEEDVRKRWKKWLGS igf1r_binder_03589
SSPQEAFRLLLLATILARRQNDEDALKTVRELWRKLEKCRENNDKDCVDDVYKTAKKILETLESG igf1r_binder_03590
DIVDDAKRLVKELKEWAEKQNDERAKRAAEQLKRLLDEAESKNDEENSEFLALLVKILVKIFKEG igf1r_binder_03591
TILRLLAELLELGVPPEVLHLLLRLVFELYERGIPPEEALKILEEIARELGDEELLRVVELVLKR igf1r_binder_03592
GSGSGSSEELVLEAARVAAQAGDEEAFWILVHVYALLLLGEISEEEADTIAKRLLKKLGGSGSGS igf1r_binder_03593
PEEELRELAKEILKDPNVELLVIEIVRELWRTGDPRLKLLVELLKKLAEELGDKQVLEVLRAMLQ igf1r_binder_03594
SDIVEKVEKLADEAIKVANKQNDEAAREALQELIKQAKDAKKNNDEEKLRAIEMIVTALYRAVVG igf1r_binder_03595
GSGSGSDLQEVLKKIKKLAKRLGDESAKIAVQIAELAVKNGNEEAARRLIEFAKKLLKSGSGSGS igf1r_binder_03596
DLTSKARTLLSLAETIARKKGNEEDVKAVEILKESLEEAIKEGNETALQILTNIIERLLRQVNSG igf1r_binder_03597
DRLLKLVRRLLEELGDPECLEVLEFLERLAKFLGLSPEDVVRNLLFHLEREGDPCRELVEEALRR igf1r_binder_03598
PVELALICLQVATKDPEVEKLCERILRLLLRGVPPEELLEIALKVARELGNEELVRLLEEVKKKA igf1r_binder_03599
DYQKLEKQCKTLVTLIKQLKKDEHDEQLAEQMLRLCEEASKKKDEALLRYLVEYLKFLVDEAKSG igf1r_binder_03600
TEEAIEEDAKEAGIPPELLEEILRLIRELRKEDPQRALELWFLLLKCVYERDPECVKKVLELVRK igf1r_binder_03601
DEESEHRLRQLMVRVALLATDPRNHEEAEKLVKEAKKWADKVDSPFARRVKEILEKLLKEVRSKG igf1r_binder_03602
SDELEKYAKKVQKDVERLIREAQDEAVRNALQIVRWIIQIAVELKDEELVRLAHELAKELEKDEG igf1r_binder_03603
SNQARKLVRFALFVSEEALKRNRSELEEYAKELIQRFQECLRRNDEECLERVFQEAQEFLKKLKG igf1r_binder_03604
NENAEELKEELKRILEWAKKQNDEKVYTLAKLALEALEKYAKDQDDEDALELLIHLLLELAQAIG igf1r_binder_03605
SDEIEEDLRAAVRAGNPDAREILELLEELKERGVSPEEIIKILLKLAKELGDALVVAILEFALRE igf1r_binder_03606
GSNEEAIKKFVRAALLFAEAERRNDKDACLTAAKKAVTAAKEAGNERAREIAKKQLKECEKRAGS igf1r_binder_03607
SEVDKEVETIVRKLEKLCKEVGDEELCKLVQIAAELAKRLVKKDPESARIVLQIARFLVDDRYSG igf1r_binder_03608
GPEEEKELEELIRRNDPKVKELLEELVRRSKKGDPEAFELAALLFLLILELNDPELLEVLQRLAD igf1r_binder_03609
DILARHLLELLERGEADPETVALLLLVEAIIRGDPELEEKARKILELAKKDPEKVEELLRKLLRE igf1r_binder_03610
DLESASEAVQMIVEWACRKRGREDLLRLAEELARRSNEAARNNNEELVRHLLELLQELARRCLHG igf1r_binder_03611
GSDLEDLKKEAKKLEKWVSNLRDPTKRFVVSHAIEDVKKAADKGDKELAKFLVELARWLVRLDGS igf1r_binder_03612
DDLELAVEILSKEDPHAAHLFEALVALLRLAGFSPDEILEILEEVARLNGDPDLEKAVEIARRLK igf1r_binder_03613
TLEERLEEAERKGDVQRIVIDLLIALLIEGDPDRAELVRELLERLLRGEISPEEILELLKRILKK igf1r_binder_03614
DLEDKLKEIEKKIREIASRKNNKEARELLLRVAILFRSCKHHNDEECLSKITKEAEEILEYVKKG igf1r_binder_03615
SEELEKLARELVEEGKYSPAEVAILVFRLARELGIPPEEVRRIVVEVLKSSGDPELKEAARLLEN igf1r_binder_03616
DEEEIRKVEELIEKGNPEEALRLLERICRKLGKYSPEQCEFLVELVRWLLKVDLESARDMVKAIG igf1r_binder_03617
DEELEELARELNQLGNPEAALVVIEAIILLARGVNPEEVAELVLKIARELGDPVLEEFARRLLER igf1r_binder_03618
SGSSSECEERIKQLVEEIKKLGNRTLAQIVKFLLKTAQEDGDSEDCEYLYRAVEKLWREEVGSGS igf1r_binder_03619
PLEELLEILKKLIGDPELIKIVEKLIEEVKKHDPALAELVARALIEDLRKDPRQAEEAIENAEKN igf1r_binder_03620
GSSVEELHKLVRQAIEIARKNKDKRVLDFEIRLLEVLIELERDEEAQKALKKLIELAERAKSDGS igf1r_binder_03621
SEDLEHILKFAREEGDEEVVRLVELLLECLERGDPDCLRRLAEEVERLAEEGNPAALLLLVVLFA igf1r_binder_03622
STEEEKLESIWRKLKELADRVEDPECRQRLRLLLELLERAIKEKDRAAVEFRIELVRWILSQCLG igf1r_binder_03623
SSECEELLKIAKELFNDDELVKRLREICKEVDEQFIRLFLEITRKQNDEEDFKRSVEAFLEHAGS igf1r_binder_03624
GSDERDEVKELIKKCIKEAIDKKDPELLKECVRKAAELAARLNDPDLIRILIEWIIEAVRRIDGS igf1r_binder_03625
DELLEEIAKKALETGDPRDRHALRTALQIFRILGDPEKAKIVELLIEAVEKNDPELLKEVLKLLR igf1r_binder_03626
GSDDTEKIRRIAEELLRLALEDPRKKEDVQRSLKKLVTEAEKKNNEEAIDSVRFILQFVRLHVGS igf1r_binder_03627
SEAQEAFRLLLQVHLCLWENPNNEECKKLYKEAVTIAQKVIKKLKDPLLQELLTRLIKLASSLSG igf1r_binder_03628
YFREILRLLEEVLGDPELALRIIIFVALAAAEDPRECKEFIEEVIKKLGLPPEVEELLRELCELT igf1r_binder_03629
PERHLRLIEELLKLLGVPPELVRLILLIARLLLEGDPEKAKEVKEELCKLLGDPEKCRFLYRFAP igf1r_binder_03630
DPRKKLKELVDRAKTCAKQVGDEQLLEVVKILEELAKKAIDNNDETLLQIVEFALRSAIEQCESG igf1r_binder_03631
SGSGSEERVVKELLKEANKLGDHELFRRLFRLLLCVRLGDCDKNQAEKEARRLVKEARQGSGSGS igf1r_binder_03632
NEEILREARELVRKGNIEEFEEEVEELCRRLGDPRVCEALKLLREALKRNNPVVLALAIIAVLTG igf1r_binder_03633
DKEEVEELLRELSKRDPIAKKLLEILEKVKEEGDPTLLQIVLFAILRALREGDPETLKAAVRNLH igf1r_binder_03634
SNTEALELVIHTALRASEHNLDKKELLEKIIRECREKVKNSDDSRLEEFCKDFERAVKRALRFGS igf1r_binder_03635
SEERERLLELLKKISPDARLFAEIIEELLRQGDEEEVKAILRFVLEYLCFLGDPACEVVKRLLET igf1r_binder_03636
DAVERVLEECAKKLGNEELLELIKEVLEILRRKDPKLAARFALYLFRACAEGDPELLRELLEKAR igf1r_binder_03637
SEEEELVRKCREIAPTPEQRAFCLLLLLIVHLQIPPEEADEIAKEIAKRLGDEELLRALEKLERL igf1r_binder_03638
GEEVLRRVLELLRKLGDPEALEALLEIMFRAAREGNEEELARLLEELEKELGDPREAVRLLLELQ igf1r_binder_03639
TREFFKLDEALNEGDPELVRELLERLLEAVKRGEVDPELLELLLEALLRAYGDPLVKEALELLRK igf1r_binder_03640
SDEEIKLLQFCIEAAIRASQAGDDEALRLAREAIEELAEAADRNDKDAATRAATKCAKAAKKAKG igf1r_binder_03641
SEEAREIIKKLKKAEELASKKGNEHVVEAIRILLKMLEECLKKNDEQCIALASWLAKFVIKLRGS igf1r_binder_03642
SNEQEKRNAEFLLLLAKLLAELIEDDDKRKKAQSLVEKARKLDIPEEARKVLEIVAKIAEEDAKG igf1r_binder_03643
SCEEALERAEKLGDPDVFFVVLLLYIALKHGRSCEEALKLAEELLRAANNPELEKALEEIRKLVK igf1r_binder_03644
SDLERIKVAAEILEFSARVLNDEEALRLAEELLRSAECSERGECEEEESRRLVQEIIEELAKRGS igf1r_binder_03645
SKEEEVLRLLSEVLGVPPEDIRELVKAISRILHLPPEEALRLLIEILLRLFGDPRLKEALELLEK igf1r_binder_03646
GSSTEQAQFLVRLAEALAKLNDDPSLQEYVKKCKKIVESLLSNGDEKSAEEVARKCLEYVSDGGS igf1r_binder_03647
DEEELRKILESAGLDPAAVQILLRSCKHHAGGDPELIIRCLIELARYLNDPELTRLLEELLERLK igf1r_binder_03648
SPEDDEVLKTLEKVLEKCEKDGNDNCAVNAAILIEAFKNAKKLNDEELLKEIITLAKEVIKKQGS igf1r_binder_03649
DEAEEIFREAERLIREILKKNSENAEELLKELLKRLKELAEKLNIEALRLLVRILELLARADLES igf1r_binder_03650
DVVEYLVRNLLEAGVPPEEIVHSIILLCLVYGFPPEECKKLAEKAAKLVGVPPELVEELLKKLLK igf1r_binder_03651
GSPFEEVEKEARKVAEEAKKKRDPELNQRLLRLLNLLEKVAQDEELKKRAEKVSEELFRLVVDGS igf1r_binder_03652
SRRQILRYICREIAKEANDPEIEKRCEEVVELLKRDPEKAKKVLRELVERLGDPALRELLKALEE igf1r_binder_03653
TEEVLRLILEIAERLGDPLAAIIALLLKALELGAPPEELLRILKESLEDLNPELLKILEELEEKT igf1r_binder_03654
SDDFLVEFFYREVQKLAKEINNPELEKIATKAVKLVEEAKKKNDEELEHTAKRLLFQVLVRASRG igf1r_binder_03655
SLEEAFREAVEEGNPRNLRVVVFLLLALVQEGDPEAREIVERLLKIAKELGDPELVRLLEEALRR igf1r_binder_03656
SDALQKLLKCLVELGNPQLFWLVVHLYAKAEQRGISPEEVLRLLKEIAKERNDPELERCIELAER igf1r_binder_03657
SEIEELLEECKKKLPPEECVRIVVEVISRKFDLPPRLALILLLLLLTKLGDPELSRIVRELIEEA igf1r_binder_03658
DRREHVCQIVVRLLSFDLDLATHFLEILVKELGDPELKKILELIKELKERGVSPEEISEIVRKVC igf1r_binder_03659
GSDWKTAEELLKKIREEAEKKNDLHLLSAAQILLYILQVATKEGDEHAVKFVIEEAKKLEKDSGS igf1r_binder_03660
SDDKEKTVKTIIKKLRDVADNRDDPHVKFLLELLAWLLEEALKRQDDEILKDASKLAEKVLKSGG igf1r_binder_03661
SDEEIERLLREFGVPPRVILAIRLLFRLLSNTFPPEEVARRVAELCEEAGLCTPEIKEVIKEVLR igf1r_binder_03662
SEEELSREFEELLKKNKEEAEKLVEKLLRELIPDPASVRFRLELIRWLLKHDEESAVQALEFALR igf1r_binder_03663
SEEEILRELLKELGVPPEEVEELLELLKELSKDPHVRLVLKIALELAKLGNPLALRIITELARRG igf1r_binder_03664
SDDSKRLYEAAHHLIKLIENAKDPRNVEFLALLVELFIKLLSDPTLQKRVKKQLDEASKKAKNSG igf1r_binder_03665
GSSVEELHKLVRQAIEICRKNKDKRCLDFEIRLLEVLIELERDEEAQKALKKLIELAERAKSDGS igf1r_binder_03666
PEELEELFRKAEELGNPEVAAVLMIVLHLLKVDPELALRALRELVEKLGDPLLREALKILEELLR igf1r_binder_03667
SEVERLALRVFIEGDPRLKERLTRICRELKERGDPRFEEFLRLVEHVLETTGDPILEEVLKLCRE igf1r_binder_03668
SSEEVRRFEKIFETLKSYADSVPDLDKVREYLTRVIEDAERKDDVFREMAARMIRAEVERRKSGS igf1r_binder_03669
PEYRKIMRTLLEQCEEAIRKNDEDKLKTVEKLVKEFKKKASESGDPELEIIAQILEALCRALKEG igf1r_binder_03670
TRLLEEIAERVRRDPRLLEELLEEVEELLKEGDPEKARELALLVSAIALLLNDEEIVKKVRELLR igf1r_binder_03671
DPEKIVKTCEKLVKTAKSLVDNPEERSRLEALCWLARLASEFNNEDLARAAEEVVREILKKVQSG igf1r_binder_03672
DAALQIIEHLAKEDPELAKHFIKRLVEILRKKDPRLVKRFLKELLRLLRELGDPELVKLVEKLLR igf1r_binder_03673
GSSDESAKVAREVLEWCERLVHDEHWRHRLLRLVIRVLIRWANDSDTSRELLRHVLRLCRELGGS igf1r_binder_03674
DAVEVLSELLRLATEKAEKRNDEKAVKLLRTAEKLLTEAKRKNDEDLREKAFLFAAHVAALALKG igf1r_binder_03675
PELIELLKELLKNQGDPRAEELVRLLEELLKKLDPEEVLRIALEVARKLNDPLLELLIRFILHIL igf1r_binder_03676
SDEEEIFRLSLLALKLAQEVGDPSLIEEVARVIRTATELVHEDPRFREEAKKILKKLVEKAKKTG igf1r_binder_03677
SRLEEQIEKAVKQGNVAAAVVEVIILAAQLGDPEVKRKAEEILECYERGECSPEEVTRLLKELLK igf1r_binder_03678
SESLSRFIERALTEILRRCSQTDPRVEKTCRTLIEKIQKALKNGDSEKAFILFVELVRFLLEVLG igf1r_binder_03679
PEEVEEALRVAAELGDPDLLLILIFLRADLAQGDPEAEELLKRLYKLIKSGNEEEARKLAKELLK igf1r_binder_03680
GPELERVLEELKERFKDNPYALRHIRLVEELLKKNPEQAKLIVKFLLRVSGDPLFEELLKLIERE igf1r_binder_03681
SDQEEVEKKLETIRKEAEKRNDEEKYRNAEFLLRLFRELIELLETEELRKELITLAKEMADEASG igf1r_binder_03682
THELVELLTECLHKLPPEDCLRIVIELAEKLGDPDIARELKKLLELLERGELPPARLLIFAIAIG igf1r_binder_03683
NRAREFLVKFLVTLLSEEIKNAEDPEERRRAEEALEEVARLVYDDEEVKDILRRIQEEASKILSG igf1r_binder_03684
SFISVELFEELRKRLPPEEVLKLLFERCLKAGFPPEDCKRIIRFLLELLGVPPEEIERLLRELEK igf1r_binder_03685
SDQREELIRFALFVSEEALKRNRSELEEYAKELIERFRECLHRNDEECLERVFQEAQEFLKKLKG igf1r_binder_03686
DLARRLLELLEENPEEAEKLLREACERLGLSPEECERILREAKEVAGGNPTLIVVFVRLAIAELR igf1r_binder_03687
SIVERLVKQAEELLNIPPEEAVEDVVKLIARLLNLPPKEAVRIALKDVEEAGNPEISKILRKLLK igf1r_binder_03688
DEEEKHVTELVEKALRVVAEQNNTELFEKLLHLLLAITEAKLNNDEDKLKTAIKRLIELARKIVG igf1r_binder_03689
TEEYVELLLEAIERGDEELVRKVLKVCKELAKELNDPHLRFLCEYVAFLLRFDPRSASFMAEFLR igf1r_binder_03690
SVAKEALELLKRGVDPEEVLRLIEKVLRELGDESLLQIVESAKEALRQGNPEIVQMLLQILEQLD igf1r_binder_03691
GSDDKEELHRDLLRKFIRAALEDDRDTCKKVADEAEEVAKRLQDEEVKKDADLLRRICKELSGSG igf1r_binder_03692
DVDERIERLLREFGIPPELVEHVKRLVEALLEAGLPPEEVIRLLILMARILGDPELEKALREILK igf1r_binder_03693
SSRAEEIAKELLKRVRELIEKCTTEECIKEAQTLAEFVSFLLQDSRVQEIAKKLVEEWRKKFSGS igf1r_binder_03694
SEELKENVDILKKEGNLRRLINVLLFMLRVQGDPELVKLVEEALELLKRDPEKATKLLKEVLEKY igf1r_binder_03695
SEEEELERVLTRADGDPETAKIVLQILKELKRFDERSAEHILKLLLERNGVLSPEEIEELLRKLR igf1r_binder_03696
SEEEEIEEKISRLLGVPPLLVRLHIIAVRVLLNVPPEEARRLLLECIELAGGDPELIQECLEKLG igf1r_binder_03697
NLEHLLRLLVFAIRHRDPELAKLVELVLELLKQGDPRAKELAEKLAECFHRGDPELCEEIIRRIP igf1r_binder_03698
DEEVRELATEIIFLLLILFRLNNPEAAKKILELAEIVEKALENNDEEKVKKAVSLARKIANSVIG igf1r_binder_03699
GSDRRTKFLQRLLEWLVKSAVELNDPELAKELIKDATELAKRYVSPEEVKEFHKRLRKVLKDGGS igf1r_binder_03700
GSGSGSSEEKLKKLIKIARKQGDEQAVEVLEEAIKALKKGEASEETAETAAQIAKWILTGSGSGS igf1r_binder_03701
GSDEKELKDTVKKLFEEAQKKRDIRLALHVMFTVRELAEKLNNPELRKVAEEAFKIFRELLHKGS igf1r_binder_03702
SDLEEELKTVYKECKRLADENNDEQVQRFCQILTEIARFAIEENNKESARLAIEFLKEFVDKWIG igf1r_binder_03703
SSDEVFKWLERLKRLSKKYGDPKVAELFAELVHLYARLQLGEIDESEVKELAKRLEQQWREEQKG igf1r_binder_03704
GSDPDTATELVQRVLKLCQEKNDRQCQFVARVLEDSVKYAKERNDEELVKSVIELAKELLSKSGS igf1r_binder_03705
SRLQILRFLVELAFKDDPELRKLLEKLLKEAEEKNDPRLLEEVIRLARLADKDPDKVRELLEELG igf1r_binder_03706
NFDEVVLRLVKEGDPEAAKLAVLILIFSIKQTGDPRLREDLEKIEELLKKLGDPEVLKALKEALK igf1r_binder_03707
DEELVEELVRRFGLSPEIEKLLREVAKLLKEKGVSPEQIEFILELLAWLAKFNPETVRLAVEIFR igf1r_binder_03708
GSDEEEVEKIAKTAQEIAKKLNNRELLIAIQILARSARHHAKNNDEEALKFALKRIKDLLKKGGS igf1r_binder_03709
GSDEVEKKIEELLREAIEAAKRNDQDKIKTVQKRVQDIEKKCRDPRCKNAARFALELIRFLNGSG igf1r_binder_03710
STIEEKVETLLKIIEELAKKLNNPILEEAVKTLRKNFETAKQNNDEEQLELLLADVRILAEAAKG igf1r_binder_03711
SAERAKEYLEELVRKDPEEAKRHVEFRAELAKYSPFARKDVEELIRFLKKLGDPELAKLAEELLK igf1r_binder_03712
SDEQDEHAVKLLKEIVKRLAKNVNNPEVEKTLEKLLEEAQKKATSLEELKRLLFQLVIIAARLAG igf1r_binder_03713
SFEDAEKILTTAKRIVQEVGDEHALEALKVAERAVTEAIKNNDERVVKLLLAVDERLARSAKKGS igf1r_binder_03714
SDKNEIEKLTQHVIKEASKKDPALARFVREYVEFLKELSKDQDPRLVLHLIKHVLELILKFLSGS igf1r_binder_03715
TEELVELLKELIKKGDPRVREVIRELERLAREEGDLRLAMLLFIVKIAIEDGNPEQVEEILDLLP igf1r_binder_03716
SEEEARRLLEAAKEAGIPPEELVRFLLFLAEFLKDPELEEIARLLLVLVLNIPPEEAKRLLEELK igf1r_binder_03717
DLEDKLKEILKKIKEIASRKDNEHAKFLLELVEWLFRECKERNDEECLSHITELAERILEYVKKG igf1r_binder_03718
GSSEEKKTEAKFLVELLEFAVEACDEETFRSALEAAEKVVKEAGDEDLEKKLKTLEKIFKEYCGS igf1r_binder_03719
GSDLEELTKHWLSLIREAAEKKNKEVLDTIIKQLQKLLKSLRDEHKRNALQLLIVLAETAKRDGS igf1r_binder_03720
DIEEIVKKLRELENVPPEEAVKHLIELCKKLGICSPEELKEAVEKLLRKLGVPPEEIKKIKEELE igf1r_binder_03721
PDIEELVKLAESLAKEASKKNDEELIFRVKLLVTVIELAARLEGDPHAKDLVSKLKEKVSKILSG igf1r_binder_03722
PEIKKEAKKAEELLTQARKLAEDPHLRENIELLIEDLRKAVKNDNETVLQIIIFAAKILWKEVLG igf1r_binder_03723
SKIQELLRELKKIDKELVTLLQILLYIAEANNDEELLRLIEEILELLVNGKISPEEARELIEKIL igf1r_binder_03724
DEELLELVKEFLKRVDPELTKLVERLIRIAKEAGTPPEFILHLLLIAARILGDPDLRKIVEEVLK igf1r_binder_03725
SSLVDKAKELLKIAQELAKKKNDPEIEHVARILVEVAERALKNNDPSVEIAVQILEFIVRQDHGG igf1r_binder_03726
DIRESVKANLKRLPPEARVQFLAIICLLLGVPPEDCERLSRLLEEALRKNDEELLEKLIKIVLEG igf1r_binder_03727
SSEDELRELVKEIRKVCEKQGDDRCRFRWELARWFLELLEKGDLDEHLRRTAEFLIRWIYKAVVG igf1r_binder_03728
SPAEELVRSALKLAEKLRKSIPDREKSFLVEVIYFAIKLCIEKATTQEELKKCYELAKELLSQIG igf1r_binder_03729
SLEEVKELIRKLVPDPHVVEALERLLELLKKGNPIARMILRHLLRLAREEGDKDLTKAIELVLKT igf1r_binder_03730
DEAVCRVLILAFGLPPEVKELCERIAEELRKKLPPEEVSEVLAEVAQLLAEGDPDKVRELVERLR igf1r_binder_03731
SEEITKLLELILKIPDPREQKKLKELIEELLKHVDPELKVRVELVLWLIELGNPESAKLALREVR igf1r_binder_03732
SEEEVEKVIEKLGDPRLRILLEAFREAKEKGDPVLRAVLLIALRSLCELLNDPEYCRVLEVLTKG igf1r_binder_03733
DEELEELLEELIKRIPDPEVREVLERLIKCLREGDPECKIIVQILAWLLKEGNEEAVEDLLKRLR igf1r_binder_03734
SDEEQEALVRFCKEIVRFAAKQVNNPEVEKTLEKLLEEAQKKATSLDELSKLCEKLARIALKLLG igf1r_binder_03735
GSDWRERIKHALEDWRRAVELKDDELLREALEQIEEILRKANLENAEELREKLLREMLRIVIRGS igf1r_binder_03736
SIEEILRLLKRVAGGDPRLFAELLELIACLARDPDDEECRERLRELIERLLGDPEEAKKILKLLE igf1r_binder_03737
DEKLRLIHEILRKLGVSPEEVTRIQIRLFALLLHDPREVERFLRELLKELGVSPEEIEEITKLIK igf1r_binder_03738
SSPDEARKLLEEADKLAKKQNDEDALRTVLRLAILLRSAKHHNDKDKVDDVYKTAKKILETLQSG igf1r_binder_03739
DEEEERILELLRRESPEAMQVVLLILLLLLQGIPPEEALEHAKEILKENGDPELLKLLKKLEELK igf1r_binder_03740
SEEEELRRIVRKLEEFARRKNNEEILEFVTDVFRKLLLATADNDEDLVRSILKHVATIAKKLISG igf1r_binder_03741
SKLEEAEKLARELGDHLVVEVLERVKRHREEGDPHAARTALQVIVIMLRHQGDPELARLVEEAIP igf1r_binder_03742
GPLREKLERLCRELGVPPRDCHSVLVALHLLLLHDPPEEAVKRLLEILRELGNKDLVEALELLLK igf1r_binder_03743
SDEKQRTLIQILKFLAELAATSSDPEEQKVAQDLAKEVEKVCEDPRLCTEARKLLKKVKDLIKSG igf1r_binder_03744
GSDALRSACELFKRLLDDAAKDKDQELLKRVVKAAKEYAKEVGDPKVEECLRKVITKAQKKVSGS igf1r_binder_03745
SRTEKLLELVEKDPEKAKELIKELAEELGNPELERLLRELDECLKRGECPPERVKVLLLLLLIAG igf1r_binder_03746
SEDEEKVLEILAEAFKIALEKNDPEVLKIITELFELILRALLRNDEELVKRLAKKIEEIISKLMG igf1r_binder_03747
SIEEEIEKLVKCALKGDPECHAALAFLRADLARRGDPRRELLERLLRLVAEGDPDKVKKLLKELR igf1r_binder_03748
DELRELLREALERGDPELLRRLLEEVVKKLGDPELKRALEIVRELLERGDPFAVRILVRSVIHHG igf1r_binder_03749
GSDDREKVERTLMRKFIRCFAHNDEECLETVVKEAKDLAEKFDDPELRKLAKLARELLEELQKGS igf1r_binder_03750
NLEELEKFVREEGDPVALLILLLLLLLCLEQGLCPPEEVRRIIDTLLKLFGDPRIEEVKKELEKT igf1r_binder_03751
SYDVLAQLVLRTGDPKVANLAYLILECEKRGISPEECEEIALELLRERGVNPEDLRRLLEIIRRL igf1r_binder_03752
SFVEIVIEALRLNNEEFARELERLLKEAREKGLPPEEVLRLALKLAEELGDPLVAALLAIALEAL igf1r_binder_03753
DARRQIVIYILSLLLGVSPEEIRRLLEELERELGDPEEALCVLVELVLRRLGDPTVEVLLEAVCK igf1r_binder_03754
DDAVVAAVAVRALKLFAELANDEKAKRVAETLKKELDDARSKNDEDKSKSVADKVHKVARTLYEG igf1r_binder_03755
DEEEKQELLELFIELIHILRTAPNPELRKLAEELLKKFAEAFDNNDDDTLRTLVEIAKKVVDKGG igf1r_binder_03756
SGSSDKLDKLYKRAKELIERLGNPELQKALEELYREAKETGDPEDISAVEVLAQIVEFLLRSGSG igf1r_binder_03757
DELVEEAKKLARKLGNEHVEFLIELLVWLFKEGTVTPEALELLLEILEKLVGDPRIVELLRRLLK igf1r_binder_03758
SDLEEIFRHQLELAKEIARRISDEFVARLTLYLIELLLELALKADDDERRRRLIELTTELLELAG igf1r_binder_03759
GEEYKEILKKLTKLLKDAVRNNDTEKVLELLQLAAEVCRRAGLDREECARFLMKVFFKADEEVAG igf1r_binder_03760
PPLEELLEELLKKVVSPEWVYFVFVHLYALAQLLGDPKKALEELVKELRKLGDPEAAKVVEEVLK igf1r_binder_03761
GSDREEQLEQAAELIKRLIKNADEEAIDFLLELFEFLAKEENDEYALKVAEDLKRFAEQVKREGS igf1r_binder_03762
SREELLREVLRKAGLDPRVVEDLVELIRRLLEEGDPEALETLLQILRWILGDPRLRELLEKVVRE igf1r_binder_03763
TLEEYIEELLERVDPELLKEAKRCEKLLEERGDLRKLARALLLLLFAVFHGDPELLKELIERICR igf1r_binder_03764
SVEELVREALKRGNPEEAIELVVRALEEWGDPDLAELARRLLEQLLKEGDEETLRNILRLLARIG igf1r_binder_03765
DLEEEVRRLAELIVKIPDPEVILRLELLLIRLARKNPEAVREALELALKLLGDPHVELLLRLLKE igf1r_binder_03766
SDERRIEEIIRAIRIVQEVGDEDVEKTIQTLIELIREADENNDEELVKTLLKLIKKAASEASSGS igf1r_binder_03767
SEDLEHILKFAREEGDEECVRLVELLLEALERGDPDLLRRLAEEVERLAEEGNPCALLLLVVLFA igf1r_binder_03768
DLEEALEAAKKQATDPELRLAVEIARKALELCNGDPECAREIAERIAEELGLPPRVRLALAILLL igf1r_binder_03769
SDEAEKVSKVVFELLKKANEQNDPNLAEQAVRYAEEVLKKNPTDSVVRALLMIARHIREALKSGS igf1r_binder_03770
SGSGSNVEELAKKCQKLAKKLGDELATKTCREAVEALRKGELDEETARMILTALELALRIGSGSG igf1r_binder_03771
GSPEEKERIEKKCRTLLEQANEKKDRELVRRILKECEELAKKVNDEELKSSVQIIAQIAEFLIGS igf1r_binder_03772
SDEELRRLVRELLHKLTPELRNLLIFLLINADHRGTTEELVRLLRKLEEELGDPREAVKIVYKLH igf1r_binder_03773
SLLEEILELAKRLGNINLAVNVWLALHALENGYPPKELAESILEALKILGRLPPEVEELLRRIKK igf1r_binder_03774
SQEVFRVLLQLEELVGDPRVEEARKLALECIAEGVSPEECRRLVRELLEKLNPELLKLFEELLKR igf1r_binder_03775
DRLLKLVRRLLEELGDPRCLALLRLLERVARAFGASPEDVVRALLERLKKQGDPCRELVEEALRR igf1r_binder_03776
SDEEMIKLVLELLLEMLHAILNNNEELVEELKRILEEIERRISSVEEDLRDFRFAVRFAEEFARG igf1r_binder_03777
SGSPTEKCREIWSKAKEAIERGDIRTVIELIIRLAQLARKYQDEECKELVETAVELLREAQRGSG igf1r_binder_03778
DRFEEDFVEVAKRDPEAAKAFIRLAVQVAGLPEEERERLKELLEKAVRNNDEELLREIARLLLRP igf1r_binder_03779
SEEKEILRLCLERPDSPECRELLEKAAEEARRRGDPELALAIWLLLWALRQGNPEAVKELAEKLR igf1r_binder_03780
DPVKELSKRAEKLIRILEKLGLRDEEVLEQLKEVVRRLTERGDTHALEFVIELIRWLRKEAERKG igf1r_binder_03781
SNEEEKKKAKKLLDEAKKLADQISDEEDRLAAKTLVQIARWIDDPELAKLVYKRVKTIYERDQSG igf1r_binder_03782
ELREEFRRAVKDTIRLLAEAGFSEDEIRHLLKALIALFKIAGLLDESEARKLVKSAEEEWRKEQS igf1r_binder_03783
DRLEELVELARRDPRLIVAVALLLLLILYERGIPPEELERLLKELLEKLGDPILEDLLRAVRLLA igf1r_binder_03784
SKELLEEALELLKRDPEKAREVLEELAKLARELGDNNLAVNVWAIIFALHAGNPEAAKQTLELLR igf1r_binder_03785
SDDELADRLSKIVRSLIKIVPDPECKTRAQIILLLIELAKEEKDDETLKQAEKLVRRLQKECLGS igf1r_binder_03786
TEEAIEEDAKEAGIPPELLEEILRCIRELRKEDPQRALELWFLLLKAVYERDPELVKKVLELCRK igf1r_binder_03787
DLKQEIKSLLDKAEKLAKEVGDEQVLRLIKEAKKLLEEADRKKDEEESRAVLTRAQILLWILENG igf1r_binder_03788
SEEERIAELAHRYGDPLLFRVELAVWLLKEDPNNEDARRLLEELEKLAKELGDPVLEEAIRLAKK igf1r_binder_03789
DEELEELCEELIKKLGLSPEVEQLCRFIVEALREGDPLAERILRRSLEHHLGDPELVRELEEVLK igf1r_binder_03790
SLEEIVERLARELGVPPEEIKRILELAKRLAGGDPKRTLILALLFLLLEFPDDEKVEEASREAYN igf1r_binder_03791
SREELLELLERLSPLARAYVRALRELLKRGNREQLRFLLRALLSQAEIQGDEELQKVLRLLLELT igf1r_binder_03792
SEEILRLVEELKKRGAPPTSLLLLLTIDLMRELNIPPEEAAEIARELLRRLGDPELLKVLEELLN igf1r_binder_03793
PELDKLVKHAQDLADKIVKKASDPEVQKLAKLVKKLLEECRQEKDRTCVQILAYIAQRLWEDVSG igf1r_binder_03794
DEIEEKLRELLKEDPELLKELVERLLKELGVSPEAIRILKRSLEHHLKRDPELVVEFALFILEFP igf1r_binder_03795
SQELLRHAIHLIIELIRKAEEASREEERRELKTLAQRLQEAARKNDEELLRTIIEEIEQTERERG igf1r_binder_03796
DLLERLEELSKRFNISPCLAVVELIIEANQEGDPEKVKVLHRVAQLCVHDPEEARRLLEKFDKRK igf1r_binder_03797
DEEFLRLLVELAKEDPEAVKIALKFAVYVAKQNGDREEVEKILEELLKEFGDPVVREALEFVRRT igf1r_binder_03798
SDILVLLLRQVEELTGDPEEAVKFVVELLSRLLNVPPEEAREDLKKRLKKVDEELAEEVERLLRK igf1r_binder_03799
PQDERDKELVKKLVEEAYKKNDEFLLELIRWLIELCKERAKEKNDEKLKKLCKDIETIYKQAKSG igf1r_binder_03800
DIEECEELLKEAKELARSPLVREVLEKLEELVKQGDPEACLLAFELYIALFVDPERAEELAERLK igf1r_binder_03801
SCEVIEKIVEALRRNDEELLKKLLEELEKKLGDPEVVEAIELSLRMVKRNPRLRRFVEHALRNAC igf1r_binder_03802
DVAEELEKLIRELNIPPEEAVKILEELAKERGDPLLEIIVRLIENLLRLGVPPEQIKEVIKALEN igf1r_binder_03803
STEEEEARRLAEHLARIAENAHDIRLAIRALLLISELALRFNIEELEKILRELARRLEELARRGS igf1r_binder_03804
DLEELLEQYAESLNNPIVREILELFRECRERGIPPEECLRLLLEIAKELGDPDVFLLLELLLIIV igf1r_binder_03805
GPNNVAVNFWALLQEGLSPEEIVKIIKELAKELNDPELERAARILEECLKRFDPEECLELLRELG igf1r_binder_03806
SEEILRELIEHNKRLGESPERIVELLRLACRAAGVSPEECREALRRAAEKLGDPDLKKIIEELLK igf1r_binder_03807
DELEKTVETLLRKIETVARRRDDPDAKRIVKIAKELLEEARRKNDPALLQLALLAVKAALELVSG igf1r_binder_03808
SELERLEELVKQVPDPRVRFLLRLILHLILERNLPPEEFKKLVEEMARYTGDPELERVLEELERR igf1r_binder_03809
GSGSGSPEECAEEVLRLAEENGDQEARQIAIHILAALHLGRLSDEQAKELCRRLKKKLQGSGSGS igf1r_binder_03810
TQEEIRELLERCLGDPHDAFRILLLITVLRLQGISPEEARKIVLKLLKEEGDPDLYRCLKILIEH igf1r_binder_03811
SDWKDQASELLDKLTKKAQSNNDEETEFLVKILEWLARDASNLEDDELRKHLLRLIVETARRNGS igf1r_binder_03812
SDEEELKRTIKTLKKIAEKLASKDEELKKQLQELIDKAEKRIPDLKSVVTSVRILVMYARLVARG igf1r_binder_03813
SEIFEEARKLCEELNNPSICVAIQILLFQYELWNDPKHVLRVLEELVKQFGDPALRRLLEFLRRQ igf1r_binder_03814
SEELFEELIREAKELGNPEVATRLQILLFQLKLWGDPEHVERLLEEACRRLGDPLLCKLLELLRK igf1r_binder_03815
SEELEKRLREALERGDERLVIWLLFALSAAAAQRGNLREIRRLVRELLKEFGDPLLREFLRQIEN igf1r_binder_03816
GKQLVEVVSLILHVPPEEALRLLIELLARTLRVPPEEAARILEELLRRAGDPELVKLVEKLLRER igf1r_binder_03817
GSDEDKEQKSLEKLAEDLIRQVNDEEVRRKLKEALEQARREQDRTLLQIIVFLAKNVVEQASGSG igf1r_binder_03818
SKEEVEELAERAVRTGDPRLLEEACRLLVELQGLPPDTEEFCRELVRWAFKEDPERAREILELLG igf1r_binder_03819
SAVDVFKTLLEEGVSPKEILRILAELAKKTGDPDYERVFWIIVHLYARGISPEEIKEILERLKRK igf1r_binder_03820
SDDAKASADFRKELARWAVKLGNEELAKDLLEVLKREAKELGNEQLKELAKQVEEWIKRARTYGS igf1r_binder_03821
SGSDDTRCIFLLITVAEIAAELNDERILKTLRRAAHEALENNDSRIVCEVAKKLLEQLKKVSGSG igf1r_binder_03822
DIEELVKEAKELLKENKETARTLVQIIVWILKSLPNSEELITKFLDLLKKLSPELREIAEKVERA igf1r_binder_03823
DEEELERIYREVGDPFVHTVLLLLRELKRKGDPWRKELLEWILKLVIERLGDPRLKELLERLKKK igf1r_binder_03824
DEYEERIEEILRRLGIPPRLIRAVRLLFHLCLLTFPPEECLERIVKILEENGDPELARAVRLVLK igf1r_binder_03825
SVEEELRKLAEEGDEEELSKLLELLLRLLLNGEISPEEVERILREVLKIVGSPVVETAAQIILRG igf1r_binder_03826
SAEEVIRSALEAGNHEFAVRFVFHIATLFFGDPREAERDLRELLERVGLSPEEIEEALELARRLH igf1r_binder_03827
SVEEIVEELLKKIPDPREVIKIAIEIARKLGDPEVVACLRFILEYVRFLGASPEEVELALRFCAR igf1r_binder_03828
SDDIQELEKILEELLRKVEKRDPRLREIALRVLILCRSLLHHASPEERKKIAETCVKIAKKLVGS igf1r_binder_03829
NEEELRREIEELAKRDCQAAILALAVLLFLLGDEELLRRLRELLERVERGEIPPEECSKILSELG igf1r_binder_03830
TKDVAKLALIAIEDNDPVALQIVELLAEQHLRRTGDPRLEELLKLIRCIKEGDPECEELLRRLVP igf1r_binder_03831
DEELEKLLELLKRISPEVRRIVEEVEELIKEGDAQEVRRLLIYLAIELGDPRLAHLVRRLAELLT igf1r_binder_03832
PEVHKRLEKLQRELTELKKKCQDELLCEVLDRVSKLLEEAARKNDEENFEFIELLAKQLIEAAKG igf1r_binder_03833
SEEEKLKELCRELGNPDLCKALEVLEEARERGDPVAVRILLRSLIHHAEELGDPEVQRILRKLAR igf1r_binder_03834
NVDHALRFLKHMGLITPELLELAKRLLEELKKRDPEEAERLLRLLFQCVARGNREECEELLKRVP igf1r_binder_03835
DDIYKEFAKELCKEGNPRAAVFLIEVLAFVLNDPRLREVAEILRELLERGVSPEEICKILERLLK igf1r_binder_03836
DEELEKIIRELCKRAGVSPEACRFLTEYAKFFYKEDPRLALETLLIALRQLGNPELVELLRKRLP igf1r_binder_03837
SVEELLEFLKKAGDPLLRALATMLEIALREGFLSPEELIRIILEACRLNGDPECEKLAEEALKLT igf1r_binder_03838
TEEEAKELVERLEKDPELKKRAEELISRELNVPPEDARLLLEILLRLCRLGNPLACRLLYELVEP igf1r_binder_03839
TLEERIEELARKLNDPELEELLRRLLELIKKTGDPELRTALQILIWILKFDPEVVKELAKELLKE igf1r_binder_03840
PLEEQLKKLTEKAKRCSSKIEDPEERLEFETRFQILLFAFERAQSEEEKKRVVEEIKKLIDSVCG igf1r_binder_03841
DIDKALDKVADEARKRNDLAALILIRSCKHHEECKKTLEKLSKDLNLSPEQVIKWYVTKIKKETG igf1r_binder_03842
SEEEERKLEEIIGDPEVAKKVLELLERLKRGEIPPTRVLILIFQLLLEAGLSPEEILEVLELIFN igf1r_binder_03843
SLAEEILRLVEEDPQLLLQLLLRLLLELTKRNDPEKARLVREVIQLFQEGTLTPELLKELLKKAE igf1r_binder_03844
SEVVEKLVKYILRVYIELAEKPNSEECRKIAQTLLELAHKAAQRNDEDTARKLLEKAQKLLRSCG igf1r_binder_03845
SLEELVEECAKLLGLPPRVRHLVRVSLHLLRLFAPPEEAVKDLLELLRREGDPDAVRLLECVLRR igf1r_binder_03846
SDEELRRLVRELLHKLTPELRNLLIFLLINCDHRGTTEECVRLLRKLEEELGDPREAVKIVYKLH igf1r_binder_03847
GSDEEAKNCEELIKRLAELAKNASDPEVAEFRLELARWCAKLANDPRLEKLVKKLSEEVRKYVGS igf1r_binder_03848
SELEELIEKLCRKAGVDPRACEHMLQIVEILRRTDPKDALHFLLLLARLVGSPELEELARELLER igf1r_binder_03849
SDFYEHLEEILKRLVELAKRNNDPDTQKLAETCLKQFEKVKRNASREELIWFAIHCIAEIVALGS igf1r_binder_03850
SLEELLEKLLRERNDPEVKKVVELLEELLKRGISPEEALELLLRELAERGDTEKLQIVLELYILH igf1r_binder_03851
SDRTAREIIIHVLIEASQRGDEDLFKKVESLLETAVKQARHASSEEEKSRIWQDAAKKVQKLESG igf1r_binder_03852
GSDPESVKFAIQIVEWCIRLGTCSEETAKHMLDELEKLAEKLGDDTLKKLVRRVEEVLKKWSGSG igf1r_binder_03853
SEAIEVALELVKNPDNQELRRHLIHLILEASERNDEEELRLVRLVLELVVKGDPEKIEELLRRVK igf1r_binder_03854
DRKEHIRQIFEALVEHGSPEAALEMVAFFLKECNTPECRELLKRLEELKKKDPEKALELAKEVLR igf1r_binder_03855
SDCAREAVELILEVLSKANRQNDEDLEKTIEKILKKVKHAAQLPDEDKSKKLCKEAVETAKKLLG igf1r_binder_03856
SRELFELLLELFRTGDPRLAEELAKLLKKLLEKGDPDAENVLEVLRLCAERGDPLCKLVLELIEK igf1r_binder_03857
SLERELLELAVELPPEVLRILTEIFHELQKRGIPPEEIARILIELLRKAGGDPELLKRLAEELLK igf1r_binder_03858
SGSGSGSDLAHLAARAAQICFEKGDPTCKKIVKKLMQAIIDGDEETAKKIIKKFKKALGSGSGSG igf1r_binder_03859
GSNREFWQELVRWLVDEALERNDPDHAKEVVDHAERAAKELGDEELERLVKSLKKKIEDFKGGSG igf1r_binder_03860
TCEEIVRTVEELIKKLAKQDTEEAKRILDKIIKTLEELLKKANDWECALLLFEAYIAAHFAKRGG igf1r_binder_03861
SVLEEFKRLVEEGDPEELFRLLFELIRELAQRGDEEKVRLLEKALRLLHQGDPEKALELLKKVVP igf1r_binder_03862
DKLEEIIEIIRKCLGDPRLQRQVELNVKIAKEAGLSPEEILKSLIEVLEDAGNPECAEILRELLK igf1r_binder_03863
DEEEERLIRLVCGGDPECRRRIKEVVEEIKKEDPAQAYWVLVHLYALLLAGNPEEVEKALRELER igf1r_binder_03864
GSDPRAILRLLLRAIKEAVKNKDKRRVERLLKAASELAKRVGDEKVLRIVKKLEEEAKKKLSGSG igf1r_binder_03865
SRTEKLLELCEKDPEKAKELIKELAEELGNPELERLLRELDEKLKRGEIPPERVKVLCLLLLIAG igf1r_binder_03866
SEEIARRLLKALGIPPELVERIVEVFKELEELGDDEKAEELSRLLEEAAERGDPELLRELLEKAP igf1r_binder_03867
DKELLEEAIKLLKEGDPDKAREVLEELLREAEERNDPELFARIMIVWHLLRTDPELAIELLEELT igf1r_binder_03868
SVEELLRELAELGDPELKRLAFQVLILAIRLNDPELEKEIEELIRRCKKGDPEACRLLRELARRG igf1r_binder_03869
DEEELRELLRKCGIDPIQVNLIVWLLKFAKEAGNEEAARELIENLVKDLGLSPECRKLLEEFVKK igf1r_binder_03870
SDDELAELFLIVVHLYSRAQRNDDEKSLRLAEEALRLLRKAFRADEEQQKKLKTLVKQLIKKIKG igf1r_binder_03871
DEEVEKRIRELAKEGDPLARIVLIALECIKRGDETCVQILLRSLEHHSRTDPEARELLKYLEKLR igf1r_binder_03872
DEIHRLLAELLRRTGDPKALLCAIVLDLLRREGDPRVRELEELIERVIRGEVPPEELYKLCHRLL igf1r_binder_03873
GSDDELSEKLKELATEAYKKRDESLLEFVTHLCKRLAELDNDPKLEKVCKEIKKLLEKLQSSGSG igf1r_binder_03874
SIKRLAFQILVELSRRGDPVRELVHKALREALEKNDPRVFEELIERLVKETGDPILREILKKLRR igf1r_binder_03875
DLEEIRELISEILGTPPEEVERRIRRLSEDLNLPPHHALLLLLIFLAAEVGDPRLEELIELLLKQ igf1r_binder_03876
DEELIKEIIELAGLDPELEELLEKAVEKLKKTNPAAARFLLEYLTFAAREGDSESVEEIIRLALR igf1r_binder_03877
DLVVRLIRVALRRGFPPEEIEELIRLASHILRDPRVEEVLEIFRECVELAGGDPERIEECLERLK igf1r_binder_03878
DIEERLEEKCKEAGIPPELCERAKELLEELRKKDPQLVVRLAMLILEAAQNNDPELLERLIEKVR igf1r_binder_03879
SEDDEKVRRILRTCLEIAKKKNDPEVAQIILRLAILIRSALHHNDEELVKRLAKKIEEICSKLMG igf1r_binder_03880
SDERLRLKELAFEAYLALVRGKLDIEEAKRIVKKVIEIARRLGDEEAVRFAKEILELLKKIEKGG igf1r_binder_03881
SDEEELERLLRELGVSPEVIEILKRIFRECKERGIDPAICLLLLILVAERLGDPEAAHAVLLLAD igf1r_binder_03882
SGSDPKQIVEELLKQLKEAVKKKDEHNVRVLAFLAKFVAHAANDPDVLKYVEDVVETLQKTYGSG igf1r_binder_03883
SGSPREKAEEIWEKAREAIERGDEETVRKLIKKLEDLAKTYQDENAEFLVLLARLLLRAWLRGSG igf1r_binder_03884
SSDEKLRELVERIREALKKGDEDLVKELSKKIQELLKRDGDFSPEAVELNVWVLVRLAEARVYGS igf1r_binder_03885
PEEEEIKELLELLGIPPFVFELILRILTELLGDPEEAKRLLKRVLEEAVKKNDPRIFARFLIEVI igf1r_binder_03886
DVEEKIEEIEKRVGDPALVRALRIVLELKKRDPEAAKVAVQIVLWLARLHGDPLVVKLAEELLEK igf1r_binder_03887
SEWEERMRRVIRDAEEQCRKHTTNKEEIVRCILLILELLILILHVEEQREWLKEVMEDLRRRAET igf1r_binder_03888
GSDKDKKIKDIVKTLVSRAKKDPNQAEEALEIVLELLFEAARRGDEHAERLLRKALEEILKAIGS igf1r_binder_03889
DEELEELLEELKKRVSPAVRRMLELVLELFKRGDPELAEAELRFIIRVLGLSPELKKRLTTLVRK igf1r_binder_03890
DEVLEELKKEAEKLGNEELKELLELAYRLCRKKFPPEVCEFLLRVLFIAFKANPEDVKRAVELAP igf1r_binder_03891
SDELARKAFELAEKYNDPELLRLIVFFLIALRMGDPLVDRIREILEELCKTSPVVCEVLKLLERG igf1r_binder_03892
SLVRRILRFACRIPDPSAVRVAVQIAILLARLEGDPELLRLAEEVLKLLEEGNPEEALRLLCEIG igf1r_binder_03893
SFADAVEWASRTHGTPPEEVLRRLIELAARVLNLPPEEAARLLTELLEQAGNPELAEIVRELLEK igf1r_binder_03894
TLEEILQLAKRAGDPEQIKKLIKLALRIIGDPRLEELLRLFEELLRQGIPPEEILEIAEKILKEP igf1r_binder_03895
SEEEALELLAKALGVPPEELRELLERLSRELNLPPELALLLLIILCLLQGKCPPEVAQRLAELLR igf1r_binder_03896
SIFEEILEELKKIPDPLAREIVRVVEELLKKDDELAIQCLIELRILLEQGDPEKLKKVLKECEKR igf1r_binder_03897
SREEIRKRLEELLGDPRLAANVLINFELLSLQLDPEEVIKRIEEALKEAGVSPELIELASEALKR igf1r_binder_03898
SFEEILRRLYEETGDPTYNNIAVLLWAAKILGDEELVRYIEELIECLEKGECDPEEVLRLISELA igf1r_binder_03899
DELLEEVLELAKRVDPQAVDALRVVIELCKQAGAPPEECLKILLESVRELGDPDISRIIEEILRK igf1r_binder_03900
DEEELIREVSEVAGVPPELVRRILELLEEKLGDPEAAKFVLRVILFSAKLADDPRDIEFALRTDH igf1r_binder_03901
SLEEVEEILRRLIPDPARVRFIVEYLEFALEEGNPERAKEFLELLIKELGVPEEVLERLKRLVEK igf1r_binder_03902
GPEEELLEEAVERGDPELLERILREILKKAGFPPELIKKILELAKEALKQDPRLVKILLRLFVEL igf1r_binder_03903
SGSGSDARELAERVLQKAAEAGDQRLFLLAFEIRVCLARGECDKEEAKKLLKKIEKQISGSGSGS igf1r_binder_03904
SEELERLLELIRRGDEETLRKLLEEIKRRAGDPRELTRILIQLMVLLLRLGVSPELIRKVAHLLS igf1r_binder_03905
DEKTARDLIKRAQELVDKINASPVQKQIFRWLLRLLEELLKSGDPTLITRVEHLARVAVRFLESG igf1r_binder_03906
SLEERVRELLKELGVPPEAIELVLEILKRLLEEGDPEAAKQFIEFVVEFLGAPPELKELLEKILK igf1r_binder_03907
GSDPRKEIEKVREKLRKAIEENDKETASKLAETLERLAEKLGDEELRRQLQHERRFVERILKGSG igf1r_binder_03908
SNLEERIKKLIKIVKTLVSRVNDEEAKELVTKAEELFKEAKKKNDERLLLNVAINLELLSDLARG igf1r_binder_03909
SFVEEEAKEILKELGDEEVLRILEELLKCLRETGDPRCWRLVLLLTVAILSGDPDAAREIVRRVP igf1r_binder_03910
DPKEEAKKVTELLKKLADNCDDEQCTFLLRVEAHMLEDATENNDEEALKLVIKLARELIKRVKSG igf1r_binder_03911
SFRLLIKFACKILGIPPEECRKIEELVERILRTGDPRLREELEKLVEELLGDPELAEIFLRLVLF igf1r_binder_03912
DVAIVIARALAELGNEELLKEVAEIIQELQERGVPPEDIVRLLEELAKKRNDPELEKALELAKRW igf1r_binder_03913
DLLEELLRLIIRIILLASERNDEECHKRAEELARLFAELSLDSDSRAKEQAEREVKRVLHECERG igf1r_binder_03914
SVRCALALLELAAHDPLAREAARLILLLLQNPDDEEIRERIERLIEELRRLGNPELARLLECALE igf1r_binder_03915
SREELTECLSRLLNVPPEVARRILELLEEAERKNDPELLEEAFQLASKVAGIPPEAVFHVVMECA igf1r_binder_03916
DVEEDLREFLKKDCDNIVLLELLILLLTRKTGDPRLRELARLVLEAIRRGDKDLLRKLCKLVLER igf1r_binder_03917
SSETDEVVKKLREILKEAKEKNDPAAALEAAILARSALHHDPTDEKIRKVLREAEKVLEDLQKGS igf1r_binder_03918
TRELIKLVLECLKRGIDPEECLKIALKLAEELGDPHVLEALRLLLEALKRNPETVKFELRLALRL igf1r_binder_03919
SSELEKKAREVAERLAKAIRDNDEDLVKKLEKILKTLAKLAEEQNNRKVATNIRVLIFLVKIAGG igf1r_binder_03920
SRLEEQIEKAVKQGNVAAAVVEVIILAAQLGDPEVKRKAEEILERYERGEVSPEEVTRLLKELLK igf1r_binder_03921
GSSDEELDKLKKEAQDLKKKLTNPEARFIVEIAEVVVELAKQQQDPEAEKNARELIEQAKKADGS igf1r_binder_03922
PELLERLLEAIERGDEELAFRILLEILKLLLEGEPSPEERELLEKLFRIAARDPEEASKFVKDVR igf1r_binder_03923
SKEEEVLRLCSEVLGVPPEECRRLVEEISRRDELPPFFALFLLIVELLEKFGDPRLREAFELLAR igf1r_binder_03924
SPREEVLRLIIELAHLLAELEKKDPETASKLRREVEELLQKAKDPRQLTDIARKLYKKVKKITGS igf1r_binder_03925
SLLDELRKLVEEKNDPLLRELIRILEELSKRDRFAVRILARSILHHLRLGLHSPEELLKVLRKVP igf1r_binder_03926
GPEEVLRRLVEELNNPAARLLLELFELCKELGISPEECLKDLKLLARAAGDPEARKVIELAERNG igf1r_binder_03927
SEIEELAERLLEGDPEARELLTELISRLRNISPEAARLLLQILLRSAKHHKDPRVLKFALKEIKK igf1r_binder_03928
SECIELLAEALERGNEEEVKEAVKCLSELFNLDPARERYLEELARFLIKLFDPEEVKRFIERAVR igf1r_binder_03929
DIDKALDKVADECRKRNDLACLILIRSIKHHEELKKTLEKLSKDLNLSPEQVIKWYVTKIKKETG igf1r_binder_03930
GSSEEATRELFEEAKRIAEELNIEELKELVKLAWELQELARNIDDFKTRAQIALRALQILDEIGS igf1r_binder_03931
NRELCEELVKKLGLSPEVEFRCELVAWLLKFNPEAARLLVEWAIKELEKEGDPDTAEAFRLLLER igf1r_binder_03932
GPREAAEILSRVLELLGDPEERQKLLLVMLRVARGDPEAEELLKRLVERVLGDPELARRVLELLR igf1r_binder_03933
PEVKKEAKKARRLLEEAFRLAEDPNIRETITRLQILLFLAVREDDEEKLKEIIKKAKTIWKQVLG igf1r_binder_03934
SDEVEELAKLILDLFKEALDKNNETRLQIVRAMLELEKKRAEKDSDEKAQEVVKKVEKTLKKLSG igf1r_binder_03935
TCEEIAEEAAKKGTAEEILEELLKRLLEEGYLPPEQVELFRRLVKEALERNDEFVLRLLLYILCP igf1r_binder_03936
SLTELIVEAVEKGNPEEIKKLIEEALRRAEELGDPEEKFALETLVQILCLLDPVVCEIAEELRKK igf1r_binder_03937
GSDEREHDKFAIEALIFAAILARDPEQLKEVYELAKELAERLKDPDLKRILNEWTKEAKERISGS igf1r_binder_03938
DEMRELMERIIEFAQEAFRLNNEEMIRRSLELAERLLKIARHVNERLFLNIAVNVHLLLELQRGG igf1r_binder_03939
NVDHALRFLKHMGLITPELLELAKRLLEELKKRDPEEAERLLRLLFQLVARGNREEVEELLKRVP igf1r_binder_03940
NDLELAVRFFIEYVEFLIKEGQITPEHLKLAREQIRELCERLGDEQCREELRRLEEEARKVLKNG igf1r_binder_03941
SLEEAEELAEELGDPHLLEAIRRVKELLKRNEETARTLLQIILFFLENQGRLSPEVKKLLEEVLK igf1r_binder_03942
GSPRHKEFIKELVEWLLRLAEELKDRELVREILKDAERLAKEVNDEELKKYVQTLATKAEKNIGS igf1r_binder_03943
SRLDELRKELRERGDVRSQILLWIILELLKRGISPEEIVKELRRLLKEANDPELLRLLERIEKVT igf1r_binder_03944
DSEEISRKLKKLLEEGDPEKVKELLKKLLEERGADPEVVELTLHLLEFALKLDPEAAKQFVEFLT igf1r_binder_03945
GSPEESEKFKKTCETLVKRAVDNRDKDKIAEVAEKCLEIAKRLNDPELFEFVLELLFRAAKNVGS igf1r_binder_03946
SDRDEEFLRKVFQRYLELQARRVDDKQISEIIEKLLKTARKIGATLAYRLAEEALRDLQKRISGS igf1r_binder_03947
SDEEHDVTDLLAQCLFEAARVPDKETATKLLKKCLKEAVDQAKDPNLYEKAKKKAEELLRAEKRG igf1r_binder_03948
GSSTEDAQSIVKKAEKIAKDLNNPALQEAVEAFKETVEEHLSNGDEKRAERNAEFALLLVQRGGS igf1r_binder_03949
DEEEKKEELSRKLGLPPSFIELLLKIISLLLKVPPEEALKILERALELCGGDPECVIELSLRLMK igf1r_binder_03950
PWEELVKEVLRLLEEGDPEEARRLVREILRKKGVPPELIEELLRRFEELLKRNKETARFFLAVLG igf1r_binder_03951
SSRDELVERAIRLAKECVDKIFEDPEQRKKWKKKIDELLSKATTKEELFWIAVHLYAECLLRGGS igf1r_binder_03952
GSNPLERWIAAVRFCIEYLKFLGLLSDDESQKLEELLKEAKKKGDPKLAEKVYRICHEIAQRGGS igf1r_binder_03953
DLEELLKEAEERGDLELTAVLLALLILAFVFNIPPEEAIRLLEELCKEQGDPELCELVKKVRELH igf1r_binder_03954
TEELREKFRRALERGDEELVRRLIEEICRIVAGGDPALTRYCAEYIEFLLKYDPERAREFLEFLG igf1r_binder_03955
SSDEESKKLYETVTTLASKLGDFLIRWLADFVYKQLEEAKRNNDPELVEYALEALKRLEEVAREG igf1r_binder_03956
SGSSEKLEELFRRAFRLILAVGDPELAERLFELAKECLETGDPTYCELVRKLAEEVEKRLRSGSG igf1r_binder_03957
SPEDEKAKRLAELALRCAFSKRDDKLSQLAVRLQILYQLAKNENDEEKRRRVLTKLEQVVKHCGS igf1r_binder_03958
DVEELVEELIEELKKAPDPNLRLLAELLERALKDDPRAAVALAILILLALGDPEKAERLRRLLEK igf1r_binder_03959
SAARLLRLVFKAIELDPSLRELLELLFQLIAEGDPEARKVLKRVLELLEKGDPDEARKLLERLLK igf1r_binder_03960
SEELFRAFRLAAELGDEDVALLLVHVYALLQLGTLDPEQERLAKEVVELLKRDPEKARKIAREIE igf1r_binder_03961
DEEEARELAKRAGLPPLLVVIYLLIELARLGDPRAEEVRRLLREAIRKKDPRILEEAISLALKIR igf1r_binder_03962
STELLIRVLAALSRISPEAQKLLELITECDRNKDEECLEKLLELVVKLLGLPPEVEEELERALKF igf1r_binder_03963
DEEELKELAKCAGIPPEEVEKVLRKLEEHFGNPEAAKAMLFLALAAICYDPDSPTARVAREIIKK igf1r_binder_03964
SDEREFLVELVRWLARLKASEASSKEEATKLIDEVQELAKLLCTDEECKKLIDKVITTVKRTYGS igf1r_binder_03965
GSPEKEEDTIRKAKELFELVKKTKEQEELEKLLKKIEELLKRADSEELRHHLRLILLLARLWIGS igf1r_binder_03966
SQEDLELLRALLHGDPELVRELLERLLERVKRGEIDPERLELLLELLYRLTGDPLVKEALELLRK igf1r_binder_03967
SVCDELLKLLEEKGSPAALAVREFKEALKEGDPVALQILLRSIEHHIRELNDPELEELLKECKKE igf1r_binder_03968
GSDVDEWEETIRRVLKEAHEKKDPRLAEKALRLAAELAELYPDDKKARDIFKEVFEWLIKITRGS igf1r_binder_03969
DLEELLEKVLKELGVSPELIEEIIRIVEELKKKFDPRAVEIIVEIILWLARDDPRLATHFVRIAK igf1r_binder_03970
DEKEEVRKRFEELVRQGNPEEALELVKEFLKKLNTPNARVLAFLLEFAAQVNPEVALETAKRVLK igf1r_binder_03971
SSEVARQILEWLAQLLIDRFSDPNIQSLAKKVQKLARDAAKNNDEEALQEVFRLLVEVFERAKGS igf1r_binder_03972
STEEEIEKTLRTLLKQCEDTYKDDPEKVRECAVEVFRIALELAQDKEQKRKVFQIVLKFARRVGS igf1r_binder_03973
SKEEIEKIIEDISRKLAEAVNENDRELLRQILETALDIARKLNIEELYEFAREMKRLVEAVLRGS igf1r_binder_03974
TEVVELVLRLLKELGDPTAELLRERLECVKRGECPPRDVLAFALVLAAMLGDPEIVKLAEELLER igf1r_binder_03975
TKDEIIELAKKCLKDPEVCKELEKLIEELKKRNPRRAFRVELVLWAIELGNPELAEELAELVEKA igf1r_binder_03976
SIDEVEEVRKRLEKLWRKTGDRRFDFRRELLEWILKLVKEGVLDPEDAREMARLLQELIKELMGS igf1r_binder_03977
SDLIEEAEKLVRTAKELAQRINDPELERLAEILLKLLEEAKKENDETLSQIVLFLARRVYEEVLG igf1r_binder_03978
DCEEEATTLLKQVEQVAKERNDDEVERTVKFFKELLEFAKEENNEETLKDLCKFAIEFARKLLSG igf1r_binder_03979
SPEIVNRVIRLLIKAIHLFHENQIDDETVKDILRKAKELADKANDEEVLELVEAAKEYIERAKKG igf1r_binder_03980
SIAECLEELMKKGLIPPEISQAVTRIAIRAFADRDPELRKIAEELCRLVKEGDPEEAKKLIEEVR igf1r_binder_03981
SALEEFIRLAVRLGDPRLALEELLRLLKERGIISPEELKELKELLREADERNDPHLLAELLEKAP igf1r_binder_03982
SPKFFELAKEFVKTIFKEAQKRNDEERLRIAEELLELLRQWENGSEEERKKIEEYILRLIIELFG igf1r_binder_03983
DLEEEATTLLKQVEQVAKERNDSKVEVRVQIIRASLRAAKELNDEEALKFLLKFAIEVARKLLSG igf1r_binder_03984
SEERIKKLLEKALEVAKRKGDEHLYQLVEHLLRILDEAEKKGDEALVRFISELAEELAKKVISGS igf1r_binder_03985
SGSGSDYREELKKIEERAKKKGDELALLLVENAKELAKLGRLTPFVAKVLVFAAKQDLNGSGSGS igf1r_binder_03986
SGSDREEARETCARLAQEAARKNDKDLIDKAIKLAETVAKQYNDPTLRLCLQILRQLKKAIDGSG igf1r_binder_03987
PLEEVKKVVEEALKDNPEDVKRVKELIDRVKKGEDDPRALETLLQILIFYFGDPRLREALELVRK igf1r_binder_03988
SNEVQRNVEFMCLLAELFARLGDEEAVRELVKYAEKIARDWGDEEAKKLVEKCKEYIEKVLQSGS igf1r_binder_03989
SDDETQLRTAWQIMKFAADLVEDPKAREILRRLLSELERCIKEKDRECVTKALKTVAEVLRRVLG igf1r_binder_03990
PELDKIVKHAQDLAHKILERASDPEILRKAFEVYIALFFARRHKDKDLVTKLLKKAQTLWKLVSG igf1r_binder_03991
DIEELLREACKSLGLPPEECEKILRLLEELRKKDPRAVARLILLLLHAVRLGDPDLVRRIIRRVE igf1r_binder_03992
SGSGSDPTEVDRLRKLAEKKGVSEALTRAQIVLFAARLGTLDKEFVDRLAKEIKEALEQGSGSGS igf1r_binder_03993
SKEIVEEYVRRTGDPLVKRILELLERLEEKGDPRVVKIVIEAVVYALERKNPALLAVARIAARLG igf1r_binder_03994
DRLLELLARALRLGIPPELLIEIFHLLAELLNRGDPRVEELEKILEECVRKNDPECIKEVLEKAR igf1r_binder_03995
SSPDEAKKLLQEAEKCARKQNDEIALEAVEALKELLDKAKKNNDEEAVRFVRWLAKFILENCQEG igf1r_binder_03996
STTEVLELVARIAEKTNDPRLFVLFILLFHCSETDPECRKLDELIKEAVERGDEELVERLLRRVP igf1r_binder_03997
DLAERLLEELKKIDEELVKLLEELLKEAEERDDLRLLILIRSILHCLVEGLCSPEEARELIKKIR igf1r_binder_03998
GSDRHRRALEFLIKFASEAAKENQDEERAREILELAKHLAKDANDPRLEKLVKDLSKEWEKLIGS igf1r_binder_03999
GSDRQQEFLSRLLEFLIRDAVELKDTDLVREQIKFAKKLAKELNNPEILKLVQKLEEEAEKLLGS igf1r_binder_04000
SSHAKQIVRFFLEQLRELIEEGTITSDEEEDIYKLVKRFLDLIGDPELRKVLEKVRELIERYRGG igf1r_binder_04001
DKHLVRFIVHFLGAPPELKELLELFVELVRRGDPRFREIEKLLRELLKKLGVPPDLIEQILRTLP igf1r_binder_04002
SSLEETKKLLERLLRECAEKNDEECLKFLLEILIRLTQAAMRNDEEAQKRVEEELKKWLEEKKGS igf1r_binder_04003
DCETLKEDLRRTIPDPELRKVAERLCEEAREKNDPELREALFRALVLVHNHDDPRILERIVEELK igf1r_binder_04004
SEEEHKLLHELIEILIRAHQQNDEKVYTLAELALRALLLLIHDKDDEDARKELEELIRQLKKAIG igf1r_binder_04005
DAVELVQEVLELVGDPRVFLIFVHLYALLLQGVPPEDLRRLLEKLLRELGVPPELVKLLKELLEN igf1r_binder_04006
SHLEDILHHLLRRNIEILLRLHDEELQKRARESVEICLELLRNAKTEEQLKRAVEFCKKSTDAFG igf1r_binder_04007
DEKERLRELLKKARDPREIETLLELIKRLLCKEDPELCEAVELLIEIYRETGDPFILELLAWLVG igf1r_binder_04008
DPKEEAKKVTELLKKLADHADDEEETEELRRMAEALEEATKNNNRRNLRVLIFLARMLIKAVKEG igf1r_binder_04009
DDELIRLIREIAKRDEEIASLVFRIIFELFNGLIPPEEARKLVEELVRKLGDPLVKLVLELLEKR igf1r_binder_04010
SLIDELAREAHENGDLALAILLRSVKHHAKEDPEKAKELVEYAAEIIGLSPEVKERLKKAVELIG igf1r_binder_04011
DFEKEVAEWLLRYLIERARRNRERAEEAIKLLRLLAELAKEENDEELAKRSEELARRLEEEIRHG igf1r_binder_04012
SDFYEHLEEILKRLVELAKRNNDPDTQKLAETVLKQFEKVKRNASREELIWFAIHLIAEIVALGS igf1r_binder_04013
TELVEELIEKLKRSGDPELKRFAEALEEALRRNDPLALAILLRSLLHHLGDPEVEKALRLVRNLP igf1r_binder_04014
DKQVELLVRFCEHMGLSPEECVKFIARSLLLAGVSPEEVQRLLKKVAELLGIDPEVLKEVRREVQ igf1r_binder_04015
SDEHLSERLKELLKELQKKISNEEAQRRIKELLTRASEAADKNDEELFTELLELVIRIILRYGGS igf1r_binder_04016
DDEELKEESERILGDGAADLLRELTREDRLTAALTHFLIVKLFRIFEDEEHARRLARELVKLTRG igf1r_binder_04017
SDHQAETLVQVIELALENAIRENDEESVRFLLEFAKKAIDSVPDEEVSKKLKKVLEKAKKDFEGG igf1r_binder_04018
SEEREKEAREICSKVLDPVLCQILIWALRAASERNDPELERRVREDIERLLGDPELARKVVELVK igf1r_binder_04019
TDDIKRVLEELKKYNPELAELLEELVKRLEKRGDEELVLELAAIAEFLLFLGDPHLERALRELVK igf1r_binder_04020
TEELREKFRRALERGDEELVRRLIEEIARIVCGGDPSCTRYIKEVIEWLLKFDPELARHFLEFLG igf1r_binder_04021
SDEEASKFADELLTQIRKLCRDPRLQKTATELAEKLKKVAENNDHESFTRIQVILFEIFAQCQLG igf1r_binder_04022
GSDRTEFIRRSAELARESAEEDPRAKRIVRWLLKFLVELAEELNNETAIRIVRTILEQVSKKVGS igf1r_binder_04023
GSDEELTVRVLAWLAEFAIKQRNEEFAHELLESMKEIAKELNIEELLRAAEKLEKLLKDYLRGSG igf1r_binder_04024
PESVKHCEEIVTEILKEAQKHNDEDLVKIAETAQKLLKEAKEKNDEFDATDICAQALMLLYHVKG igf1r_binder_04025
TCEEHVEHALKEGDIEELVRFVLKVLKESGQLPPELEERLKRLLKEAKEKGDPRLLKEAAELVCR igf1r_binder_04026
GSSAARFLAEYVQFHNTYEAIELAVRAVSELYQVSHEEAIEILARYIGVDPSQLKKLRDDLKSGS igf1r_binder_04027
DHEDKARELLIKILEVALRKNDDKLLELHFELLRQLFEASERNDEDSLKEITKKIEELLKKASSG igf1r_binder_04028
SDLKKEVKTLVELVEEIEKKAQDPKVRALARIVVWLAKDAIKRDDEEQLKAARELLKYIIDYFGS igf1r_binder_04029
SGSGSTEEELVELAEYAQEMGDKEAAQRILLLMLLLAQGQISPEQADTIARRIKERLDKGSGSGS igf1r_binder_04030
DEVLELIKELLERGVSCTRIFLLLFELLLHLGIDPEEVTRLLELLLEICRRGDPELLEKLAKEVD igf1r_binder_04031
GSPTDEWTTEIRRLLKEAVENKNEVAIQILIRSAKHHAKELNDEKLLRIIKELEERANKSVKSGS igf1r_binder_04032
GSEWDEISRRSARLLLEAAINHDDDLLRRLIKLSRELCEKHNIELCRESSESLIRFAEFLLRNGS igf1r_binder_04033
DIDKLITEVKQLLDDALKSIPDEDTAKELKERVSFLLELAKWLPDPHAAKLLLELAKEQIKKLKG igf1r_binder_04034
SDETAKKIIKRVLDIARKRGDEELYFRVRLLLTAAELACRLASSEEECSHAWRLAAEQVQKAESG igf1r_binder_04035
SDLWKELKRKNEELLELARRLNIEEAVRLAEITLEALKHAIEKNNEVLLLLVELLTEILEELAGS igf1r_binder_04036
TEEVEELIERLKKNPDNRELAVKVAFLLLELLHEDEELVERLIERLIKEVGLPPESEEILRKALP igf1r_binder_04037
SELRELLAELDRRTGDPRLFLAAILLRSCLHHGISPEDCLRIIIEILEKLGNPEIARLLKELLRR igf1r_binder_04038
SDEELDKLTEELGDPEEAIKELLRLARERGDAHLRFCLEYALFLLREGIISPEELIEFIKRCLRQ igf1r_binder_04039
SLEEEIRHLQKRAWEIAERRGDEHILLALQVSRLASEFALRNNDKETLKVILRLVREIWRLLERG igf1r_binder_04040
DEEEERLAQKLVEIIILAAQGKIDPEKAKRLVKSILEKARKKGDEYVAFAAEFALEAIKKLESSG igf1r_binder_04041
DELFEALHLCQKLGNPEACRALLDLAILIIQDPNDEEARELLRKLLELIKRGDRERARELAKEIK igf1r_binder_04042
SLEEAKKIAKEVGDPALEELIKDLERALREGNPHNLRVLLFLVEMLLEAFKDPRVEEVLKLLRKT igf1r_binder_04043
SDKRKFALEILLRSIKHHLENNDDEAVEFLSKFACKLADDLKDPTAEEFCKRVDELVKKAKDNSG igf1r_binder_04044
SDEDEELKEQVERLFKTAQKRNVSPETLFLLVAILLRSLRHHGATKASKLAETLLTKLEKKISGS igf1r_binder_04045
TVEELTKRLEEEVCKKNPELCEELKHLIRWAKERNDPEQLIFLLAVIAARLGNPELLRLLFELLQ igf1r_binder_04046
TKLVARIALEAIERNNPTALQIVEFLAESLLEQTGDPRLEELLKLIRRIKEGDPEAEELLRRLVP igf1r_binder_04047
GSGSSEIEKKLRKLLKKAKDKGDVRAFLLVTVAIICLRAGLCSPEDARQAAELAERILRSGSGSG igf1r_binder_04048
GSEELKELEERVRKLLEIALKLGLLSPAAVKFFEELVEFLREEGNKELVDDIRRYLEEAIRRWGS igf1r_binder_04049
SDERLIEQIRQIVEKALREGCISEEEAKKIKKRLKEAKKRGLTDEVAKIFLEVLILRLRCLASGS igf1r_binder_04050
DLEELLEKVLKELGVSPELIEEIIRIVEELKKKVDPEAVKFRVELILWAAKQDPRRATEFVRLLK igf1r_binder_04051
SDYQDELKKAETLLTKLKKRAKDPIAQEFADRLIKDLRDALKNNDKDLVKRIVEAARAMVHLAGS igf1r_binder_04052
GSDETCKEAERNIEFLALLAKLLDDPEHAERLLKQAEELAKKCNDPRLEKLVKKLSEEVRKYVGS igf1r_binder_04053
TEVLELLVEAIRKNDPRLLKEAEELARELVEKDPKDLEALLLLLLVEEVKKGDPRVKEAVEDALN igf1r_binder_04054
SEVEELLKEALKEGTLWVVVAELLLRCEEELGDPEECLKVLERLAKELNNPELEEIVRLLKRLLS igf1r_binder_04055
DQLFVRVIEAFERGDPDKVEELVRRIIKEAEKRGNKEYAKFFLELLVRSLGDPLLRELLRELREK igf1r_binder_04056
SDERMERARRIAGGDPRIAFCIFLALAIVDAHGLPPEELEKIIEECLRDAGVPPEEIKRIKELLR igf1r_binder_04057
GSGSGSSEELAEKVLRLAAERGDEEARKLAIHLLAALHAGQIEPEQVDRILKKLAKKLSGSGSGS igf1r_binder_04058
TEVFWLLVHLYAKTGDPRVVRVAALLMKCLSEGKFSPEECLELILKLAEELGDPEVQRIIREVLK igf1r_binder_04059
SEEAKELLTRVLGDPFMAKIDIFLLEQALKDNDEEALERLRELIEHTVGDPEVAKRIVELLKRDG igf1r_binder_04060
SKRERLKELLRKLIPDPFLVELLEWLIDLLKERGVDPEEIKKYLSEALRAAGDPRLEEVVKELEK igf1r_binder_04061
SSHEIVEFFARLGNFEVVVELAKILFEIARRDPEKAKRLLEIILELIERGVPPEEIEEILRRIVE igf1r_binder_04062
SLVREIEELLERGDPEKVEELLRRLVELLRRDPDNTLLQILLLIAVTDVAGGDPERAEELHKRLR igf1r_binder_04063
DEIVERVKKLLEEGDWQEVVRLLIELIIRLLREGDPDKAKLVEEAARLVANGNPEEAKKLLDKIH igf1r_binder_04064
DLEELIERLERTGDPHLAIEIVLLLLHCLFEGECPPEEVERILELIVKILGLPPEDKELSERFVN igf1r_binder_04065
DELCEKLREALERNDEELLKRLIEEIERLIGDPKERRALRRALEAARKDPVAVQIVAFLCRSVLH igf1r_binder_04066
SLEEILEKLRRLGDPLAAVVQLLLIAVEEGFIPPEEALRIIIEAAERLGNPELAREVEKILRELK igf1r_binder_04067
TVEDIVTDATRIAQEAIKNAKSEELKHVLELLIELLDEARKKKDEQAAEFRRELIENLYRFLTEG igf1r_binder_04068
GSDPSRELERVYRLAEFLIRRIPDKELQKELVKIACHRLRELAKDEEEKRIAETLCTRLKKLSGS igf1r_binder_04069
SDWREANKALKLALELAKKQNDERLLKLLEEVQRLNEEAVKRNIEEDITASLLAALIILFLLEHG igf1r_binder_04070
GSGEEWEKICKELFRQAEEAIHKNDKDTLKTLIDLIKTIADQVPDEEVRLTCETLAQILRWIGGS igf1r_binder_04071
PEELEEAKELCKELGDPELCFILRLLEFAKREGSPHVKNLAELLSELAKKLGDPRVAEIVEKFAP igf1r_binder_04072
GSDELVDETISEIERRLKENAQSEEQKKKAKKIIDDVQKIKKHGSEQQALRFAFEALLDFFHEGS igf1r_binder_04073
SSLENLRELAKKGDPHALFFLEDEARVAKKRGDEEAVEIVERILEEVAKLVNDPRARRILKELRK igf1r_binder_04074
SDECTHASRALEILLDIAKKNQDPFAAQIAFWLAKLFLERYPDCELVRKVLKKAEELARKLTSGS igf1r_binder_04075
DLEEEALRLAKRAKDDPEVLKKLRELLEEAERRGDDRLFELIFLLITAVESKDPHLLRAVELIIH igf1r_binder_04076
GSDEKVEKLKKQCEDAARKLGNPHLKEACEALKRLLDEALSNNDEHNLEFASLLAELIVRLFLGS igf1r_binder_04077
SERQVRLNIKIAAEAGINPEEILEALKEALKDQGIDPEELRKILRELLKKTGDPVVKRLLELLEK igf1r_binder_04078
SSIDKEAVRHLVEEAEQCIREGKCSPENVEFLLLLARLFVELLGDPEAKKLVERLERLWRKIMGS igf1r_binder_04079
SNPEDEATELIKIAKTLVTRINDKFFEELLEFLEELLKECKSKHDEECVKLISESLRAVIRAAKG igf1r_binder_04080
DERLEEALRLAKELGDEDVYDLLRLVLELLRRGTLDPRQEFQAELVVWLLKRSPESARLLAKEIK igf1r_binder_04081
SEVLEELARLLREKGDPLATAVQILLFCLKLGACPPEEVVKILKEAAKRENNPEVEELVERVERE igf1r_binder_04082
GSDEEEVEKIAKTAQEIAKKLNNEELLERIKSLADFAEFFARLNDEEALKWILKLIKDLLKKGGS igf1r_binder_04083
TLLQILKYIAKVEGDPELLRLLELVEECAKERGISPREIDELLHKLLEELGDPREAIKLLLELCR igf1r_binder_04084
DEHLHEALQEFLKLVEELLKRGADPEALKIILEIVRWLAKEANDEKVLEQVKKLKELIERFQKSG igf1r_binder_04085
SDEREKRNKETKETLRRLLELAKKDAETALRLALEIIIRLAQEGNEENIRLARKVLRLIAELQGS igf1r_binder_04086
SSEESEKVKRWVETELTKANKQNDYEKARKIVEEALRLALELNDEELFLFVFELRQEVVRKADGS igf1r_binder_04087
GSDREEVREECLRLVIHALLDNDPDTAKKVVDDCERLAKELGDEELERDVKLLKRAIEEAKGGSG igf1r_binder_04088
DLDEELERLLEEGDPEKAKEVVKRLLEEAEERGDIELLDVARLILQMLEQGIPPEEVLEVFRVFR igf1r_binder_04089
STEKEDKVRKLLKILEELKKRADDERLRRTITETRKLLEEALKNNDEEELSAAETATQILRHQIG igf1r_binder_04090
DSEEISRKLKKLLEEGDPQEVMKLLMKLCRELGVDPRECLRLALRLFELLVHDPEKAKELVEKLT igf1r_binder_04091
SGSSFEREVKFLIRMIRWAAELGDEELIRNLLEQIELIARRVGDPKIKQLLKEAEREAREINGSG igf1r_binder_04092
SPEQEKLLKLLQEAAHTIAEKEPDSEKWKEIVKKVEERAKKLNDEEVLRAVRIVKWLIKFAEEAG igf1r_binder_04093
SDEEEETQEKLRKTLETLMRQAQKDPDTAETEIDKILKLAKKLGDEEIETRAQIALFAVRNQKGS igf1r_binder_04094
DDLERALKLAEELGDPNIRVLLFLALIALEQGRLSPEELEELVREAARLNGSEELLEEVLRKARK igf1r_binder_04095
PDEEVKRCSKEVEKVAKELENSGDPRQQFRAELLKWYVRLAKKLDTKESKKLCENAKFFAEVASG igf1r_binder_04096
SFEELVELVLELLKRKNPTAAQIFEFLLKRARRQGDPKAVIAFAVAAAELVGDPELLEKLRRLLK igf1r_binder_04097
SDEEAEKRVRDAIRLHHEAVKRNDEALLRFAQELARWICKEANIEECLELVEKLLRESEEKAKGG igf1r_binder_04098
DEEEAEIETRIQILEFLARQQDDPLAKKCLKLAQSLLEEAKRKNSEEVLKKVEEVVRKCIENVRG igf1r_binder_04099
DEVLKEIERLLKEGDFEAITRLLHRVVKRLIPDPEEALRLFLRLFEAAIHRDEELLEKLLRELLK igf1r_binder_04100
SSPDEAKKLLQEAEKLARKQNDEQALQAVELLKEFLDEAKKRNDETAVQIVFWIAKLILEELQSG igf1r_binder_04101
SEAQEAFRLCLQVHLLLWENPNNEEAKKLYKEAVTIAQKVIKKLKDPLLQELLTRCIKLASSLSG igf1r_binder_04102
SDKNKEVKKILRTLLDLARSLGDPECYERLELMVKIAEEAVDRNDEALIRFILEYARFALEECMG igf1r_binder_04103
GPEEEIEECARKLGIPPEIIRLLEHMAEVTVGDPEEAKRLLRIFCELLLRGVPPSEVLEILLRLG igf1r_binder_04104
DEEVEEAKELAERLGNPEVKELLEEVLRLAKETGDPNVRVLLWAAVEAIELGDPEIARQVLELAP igf1r_binder_04105
PEIEELVKKAESLAKEASKKNDEELIREVLREFVEIAILAAQIGDPHAKDLVSKLEEKVRKILQG igf1r_binder_04106
DEEEDVEKCIRTAKSIVDTLAKDEEERRLLKKMVDLVSEDFKDDPRKAKRSCDIVREIIEFLLKG igf1r_binder_04107
DEEIVEICEESAKLHNNPVLEELCKLARELLERGIPPKEVLKILLEIAERLGDPHVAAALAILLL igf1r_binder_04108
SVEEELEEILSRTIPPFAVRVLIFLLKLAKERNDPEQLKRLEETISELLGVPPEEVRELIERLLR igf1r_binder_04109
SDEEAEKRVRDAIRLHHEAVKRNDEALLRFAQELARWIAKEANIEELLELVEKLLRESEEKAKGG igf1r_binder_04110
DEEVEERLEELAKLGTPEAVRNLAVNIWLLSLKNEELARKVLELVKEILRKIDPRLVELLERLIR igf1r_binder_04111
SDQEEVEKKLETIRKEAEKRNDEEKYVRAEFILELCRWLIKLVKTEEERKEVIEDCKRLADEASG igf1r_binder_04112
SRQEEVVELLKKVPDPDVRLAAEALREALERGDPSAVRFLLEYLEFLAKELGDPEIKRLVELALK igf1r_binder_04113
SGSGSGSSEKEFKRLVKEALKEGNKLAAKTALQIARWIGLISEKAAREIEKLIRSAESGSGSGSG igf1r_binder_04114
GSDRKDEIERKEREILEKLWKEDAALAILFTLRALLRAHRKNDEIAVKINEELLKELVERAQRGS igf1r_binder_04115
GSDKKEELDKILKKARELLKRSGASEAEIQIFSFLWERAVKLNDERMIRFLEKLARTVEKRLGSG igf1r_binder_04116
DACEFVKRLLELAGIPPELIERAVELLSRELNVPPEEACHVLLEILIQSWHDPEARKELERLLKK igf1r_binder_04117
DALELDEKLAEALRRGNEEEAEELLRLCSELTGVPPELCLQLAKALAHIRNDPDIERLLEELERK igf1r_binder_04118
PRVEEALRLARELGDEDLVRVIELIIKLLREGNPHAAETAVQIILFLLKRLGDPDLERVAELALK igf1r_binder_04119
DELVKAALELFTELVQKKATTEEQKKKAENIAKTILSQFRSAEDPTERAKLFFLAVHLYAEAQKG igf1r_binder_04120
SFLQCVLEFVMKLGNWEVFLLLVELHQLLLRGVSPEELLEILKELLKRLGDPDVLEVLKECEKKT igf1r_binder_04121
SVLEEAAKLVAELGDTEVFECLLILILALQQGDPEELKRAEECLRELSKKTPAARIALKAVELLK igf1r_binder_04122
SKLERCLEILLKKTGDPALKFFLELVEFLLKEGLLSPEEILEFIKQALEHLGNPELAEELERCFK igf1r_binder_04123
GSSPDEALELLHRALEIAKRKDDKRLFWELVHLYALLLLCLRRGDKDCITKIERLAHEIYKKAGS igf1r_binder_04124
DEVDELLEELRRLVPPELVLELSRLLLALEIGLLPPEEVKKLLEEVAKEAGIPPEIIERLLEAVR igf1r_binder_04125
DEELRELIELLRRAPDPRLRQIAEILKRSLEAGIPPEDVRLFLRAALRIIGDPAFEIALRLLEET igf1r_binder_04126
GSDEKEVIVQIVKWILKRAADNKDEDEFKHIVRFAKRVAEEANNPDVKKLIEEVTQRIKKNMGSG igf1r_binder_04127
DEVEELLELILRDPNDEEVRERVREIVKELQERGDPRAFRVELALWMAELGNEELVRQFLELVKK igf1r_binder_04128
SEEVRRLLEEAKKKDPELAELVERLLEEAEKRGDPDLARLLEMIALTLLRDPEAAKRFLEIAKKL igf1r_binder_04129
SCDELVELLIKLLGLPPEVEKRLRELCEHIKRENSPVLEELLELIVELAKQGDPLAEYAVRTLVE igf1r_binder_04130
SSELAREAFADIARALARLQAGQVSEEWVKELIRRLLELLRRLEDEEEAKRSEEEIREALKALNG igf1r_binder_04131
GSDEEIKKEIEELVREAVRAAKTEEEQKFIKKFLRFIARLLAKDESEKKEATKIVEKVFQEASGS igf1r_binder_04132
GSDDDEELKRMKEIVETLLRRANIPEEVIKSIQTKLEKAYRNNDEEALIEVLIEAARIAAQKGSG igf1r_binder_04133
PEEQEEIARLQAGGDPELTELLKRLLELSRRSPRVAHLLLRVALLLLNGDPDEARRLARRAEKAP igf1r_binder_04134
PEELAEEAEKIARKDAAAAALFVLQVIFERNDPELERLLRELLECLVEGECPPEEVTKILKKLIE igf1r_binder_04135
DVVEKVIKELRKKGDDRAVRMLEFVKRALEEGDPRAARFLVRVVLFLVGDPLVEELLREIEKRLR igf1r_binder_04136
SEIEELLRLCVERLGIPPEEVERLLEELERNLNIPPEQAITLLALRCAIILGDDEILELVAELLR igf1r_binder_04137
DELMRLFRELWKVDPELANLVFRILLRLHVGEISPEEVKRLLEELLRRFGDPLVELVLRIVETER igf1r_binder_04138
DELKELAEKVRKHAEELIRKLRDEHAIRLEHLAAALVALAELLDDKEAFEEVVRLAERISRRASG igf1r_binder_04139
SEEYAEEVVRLSAVDPELARLLEELDECLRNNDEECVKKLEELISKLVGVPPEAVKIVIELLLRN igf1r_binder_04140
SDEVEEIAERVLRTAQEIVKSGDEERAQRYVRTVEKEARKNNDEKLEQLIFLALVELVKFILRGS igf1r_binder_04141
PEAACLFVEFFIRLLKEAAQDPEIRKDIERLEKEIRTRIKKDPRFCEEAAHRLAEILRRLDEEMG igf1r_binder_04142
SGSSWEDELREAERLLREAHELNDKELIRHILRLSVESCKKLQDDECFEVTFRLLRLALQLSGSG igf1r_binder_04143
GSTPEEAWHCAAQALFLAARKGDEEDIKEARRLSELVFEALKRNDEELLRQLLELCEDFLRKLGS igf1r_binder_04144
NAAEALKEAIDRGDEVAIQILLRSIRHHLRERNDPEKVKLIEEVERLLKEGNPEEAKKLLDELLK igf1r_binder_04145
SEEEELTELLKRLCPRLAELFREALEEARKEGNPEDETALKTAAQIVLFIGASCEALEESLRRLK igf1r_binder_04146
DYEKLAQQVARCAIYILAFAKDEEFEKSAEELLELALEAAKKKDEDTLKELVKKCKELVDKARSG igf1r_binder_04147
GSSPHEVLRLLILVRLLASENNDEDVYDKARKLLEILIKAAQEGDEEKARKVEKEARTLASQTGS igf1r_binder_04148
STELEKKAETLARQLLKALRDGDEDKVKTARSLLRKVLEEVAKQNDTEVFEVVLELYMRAEQNTG igf1r_binder_04149
SDRRALKILVKIVESLAKANNNEEILKKAKELKKRVDEVSKKNDEESEHKLLWILVRLALEATQG igf1r_binder_04150
STEEEIEKTLRTCLKQAEDTYKDDPEKVRELAVECFRIALELAQDKEQKRKVFQIVLKFARRVGS igf1r_binder_04151
GSDPSKELKKVYETAEKRIRSIPDEHKQLWVVIRAALLLTRIAKDEEEQRIAETLAERLQKLVGS igf1r_binder_04152
DDEVVELLEEILKVNEEAAHLVAMLVIAVLIGDIPPEEVVELIRELAEKFKDPLVEKIAKLIRKK igf1r_binder_04153
TDLLERLKKLVRELGDPLLEEVLELIKEIAKRDPRLAVRLTLLVARAVQENDPELAKKALELARR igf1r_binder_04154
SDEFVIELIRWLVQLALEAGIISEEEAKKIKKRLKEAKKRGLTEEVRKILREVLELIHKAKKSGS igf1r_binder_04155
SNCEETIKKLIKIVKTLVSRVNDEEAKTRVQIAAFIFRTAKEQNDEELCKIVEEVLRKLSKKAKG igf1r_binder_04156
STELFELLLALHLGLVSPEEAKRLCEELLRKLGISPEEVEEICRRLLELVKRDPHKAARLVDEVT igf1r_binder_04157
NTEELIRRLARTGDPRLKYAIFVHIYSALQLNDPEALKLAEKLLEELLKEYGDPLLKELLELVRK igf1r_binder_04158
SDVAEEAAKYLLELVKEASKKNDQELLELLSWLLKFVKEEAKDPNVRKLVDKAIKIATELKKLGS igf1r_binder_04159
SDEDVRKTLEELMQLAHEAFEKRDDDKLETVKRLCDKLWKKYPTEQVTFLVRLCKFLVELAKDGS igf1r_binder_04160
GSSSEEIKNIIEDLKRIANERNDEELQRSVTFIQQFVRFALSQGNEESAKDAARAAKEAVDKKGS igf1r_binder_04161
DEEEELERVCRKLGVSPEDCKLLKELIRELKKTNRVESHLVVLAIEIAVEYNNEEAIEELIRKAR igf1r_binder_04162
DELREILREALEKGDPELVKELLKLLEELLRRTGNPELHIVLLIVEAALRHKNPDTLRFALHLLK igf1r_binder_04163
SREELLEVARKVLELGNPELAILAILLVFALWRGDEELLKRVKEILEELSKEDPLAKEILEVLEK igf1r_binder_04164
SDEEEETQEKLEKTLKTLSEQAKKDPEKAFLLIVQIFNLALKLGDEKILRLAEKAARIVMEILGS igf1r_binder_04165
SEVCEKLVKYILRVYIELAEKPNSEENRKIAQTLLELAHKAAQRNDEDTCRKLLEKAQKLLRSNG igf1r_binder_04166
TAEEIKRCLKELGIDPEVIYWVEVHLYAAELQGISPEEVRRLVSRRLKELGDPEAEKAAECVERG igf1r_binder_04167
SEIEELLRLVVERLGIPPEEVERLLEELERNLNIPPEQAITLLALRAAIILGDDEILELVAELLR igf1r_binder_04168
DEEEELERVLRKLGVSPEDIKLLKELIRELKKTNRVESHLVVLAIEIAVEYNNEEAIEELIRKAR igf1r_binder_04169
SREEIRKRLEELLGDPRLAANVLINFELLSLQLDPEEVIKRIEEACKEAGVSPELCELASEALKR igf1r_binder_04170
SLLEEQLEEALERGDPQAVRFLLEYLLFLVKEGRIDPEELEKLLEELYKRFGDPLVKEALERLRK igf1r_binder_04171
DDEEIREVVERLGLPPRVRLSLALLLWLAKQQGIPPEEILEKLKELAKDNGDPELEELIKVLEKR igf1r_binder_04172
SEKEEEVIRILSELLGVSPEEIRRLLEECERDLGDPELCLFELVLFVLLELGDPEVRKLLEKVAR igf1r_binder_04173
GPEEKRISELLRSGDPELISQAIQLLFRLVIETGDPRLREILELLAELWFRGDPDKVRELAKLVH igf1r_binder_04174
DELRELLKEALERGDPHLLFRLLLQVEEKLGDPELAKLLHLVLQLLLEGDPEKVKEIVEKVIRLG igf1r_binder_04175
DKEEIKELLRRLAKSPDPEVRTAVLAFAILLLVFPPEEVKEEVRKLLEEEGIPPEKIEEILRRIE igf1r_binder_04176
GRMAKWALEAIERGDRLAVRILLRSIEHHARRTKDPELEELLRLIKLALQGDPEAKKELEKIIRK igf1r_binder_04177
SSERDKLEELAKKLAEGAERKRNANARVLAFLALFALEVGKELNDDDLVDHVRKLLEEVKRKLSG igf1r_binder_04178
GSPSEEIVSQAKELAKKAEKDNNPELWASAAILRWLYEFAKRNNNEEALKSVLTELQKVISTDGS igf1r_binder_04179
GSDLEFLLELVRWLLTLLKERNPEYSELAEKLLQSVEEAVKNNDEDKVRKLVEEAIRIASELHGS igf1r_binder_04180
PVVRLLLHLAAELGDTEIFELLLWALLLVVERPDSPEAERIRRLAREVVEKNDPELLREVAKRLG igf1r_binder_04181
SRIERCLEILKRVSPEAREVARIVEFLIKALRLSPEEVLENVKFHLKREGDPELLRLLKLLEECT igf1r_binder_04182
SVFAELARFVEKLNNPLLEQVAWLFVHLYNKGIDPEEIAEILKKLAEELGDPEVKELAELVEKLG igf1r_binder_04183
TIREALDDALELGNPSNVRVLAFLALVEAEARGDPRRELLRELAELLERGEVDPEEIVRLLKEVS igf1r_binder_04184
SEREELLEELIKLVPDPEVRRLLKELIELAKRGDPRAVRVSMRILELLIELGDEEVHELLMEISA igf1r_binder_04185
SDDKEKTVKTIIKKLKDVADNRDDPILKEALKSLAKCLEKALKNQDDEALRLCRWLAEFVLKAGG igf1r_binder_04186
DREELHRRAEELLRLVAKIQKDEREFRHSLQLIMRVLHAALRGDKDFAHHLLRLLEESLERSRRG igf1r_binder_04187
SLEELLRRIKELVPDPEFRKLIERLVKEAEETNDPALELILELIVLLLERGVPPEEIKEVIKALN igf1r_binder_04188
SACEEFIRLAVRLGDPRLALEELLRLLKERGIISPEELKELKELLREADERNDPHLLAELCEKAP igf1r_binder_04189
SDNEYLARVFEDIFRIAWELRDEERLKIAEELVRELEEKCRQGDEEACWLLEQAKEIEKRIKKGS igf1r_binder_04190
THLVEEAKRLLKELGNEELLRLLEELEELAKRGDPRALICLANVAMLILAGDEEAVKEEAERCRK igf1r_binder_04191
GSDEEEKTREDLYRTVEKLASLARSEELKKAIERILKKAWDAGDTENLEFILLLVRLLVESARGS igf1r_binder_04192
SDELEKKVRELFRRAFAAVLQGDKDKVNTLVTELKKVVKSQPDNPAAEDARRAIRALEEAIKSGS igf1r_binder_04193
PEEREELEKELRKYVPPRVVLSILLVFQLLLEAGVPPEEVLRHLIELFKENGDPDAERVLRLLLK igf1r_binder_04194
SGEELTKTLETLVHEALHAANDPNMLQRLIRLLLKASECALNNDEECLEKALKQVQELYKKAHSG igf1r_binder_04195
SDEEAKRLVEFIEELLQFAIRQNNEELVRIALEFAKKVIDSVPDEEVSKKLKKVLEKAKKDFEGG igf1r_binder_04196
DEEELRELLRKAGIDPIQVNLIVWLLKFAKEAGNEEACRELIENLVKDLGLSPEVRKLLEEFCKK igf1r_binder_04197
SLEEIVKLLEERGTPACFIVLLILILALLLGLIPPEKFEKLLKELREICKKNEEEAIRLAIELLP igf1r_binder_04198
DEELEELLEELCKRVDPTFCEALEAVLELFKRGDPSAAETALQVIIFALGLSPELQKRLRTLVRK igf1r_binder_04199
DAEELLKELAKKDPEVKKILDFLRELRERDPHDVAAAIILLLLRIAARSDDPEFVKVAKELVEER igf1r_binder_04200
SKRVEEVVREIEKEAKSPRQRWLIRLVLALAKFNEDDALHFLRLLVERLGDPLLKKLLELLEELR igf1r_binder_04201
GSDEEEIQRRFIQELLEFFEKEDPDEAVKFAELLIRQARENNDETAVKIAEKLLKEIEKRYRSGS igf1r_binder_04202
DKLEEIIEIIRKLLGDPRLQRQVELNVKIAKEAGLSPEEILKSLIEVLEDAGNPEVAEILRELLK igf1r_binder_04203
DHATREALKKAEEIAKKLRRGEIDEETATKLIDKILKELKKNNVDPFAQELVKWLAEELLKEARG igf1r_binder_04204
DLLEELAKLALELGIPPERIVEILFLLALSAGVPPEEVKRDVEEVAKKLGIPPEIIERVLKTVEP igf1r_binder_04205
GSDESKKVRKKLEEAARLWLEDPTDEEARKEFEDASRLAHELNDEELQVAVEILDRSAQHHSGSG igf1r_binder_04206
PEFRVRLLATVIALAESEETKKRLLEAISEASEEVLKRVEEKCSKNNDEDCVKVAQEARKLVKSG igf1r_binder_04207
DEIEEKCEKDARELGLPPEVIELLCLIVEAIHEGDPERAEELMELIRRLLNVPPHEVFRLLILVS igf1r_binder_04208
SPVEVFSKDAEKCIRILEKLGLLSKEELQKWKEIVRKLTERGDRRALIHVILRCLQILRELERSG igf1r_binder_04209
SLLRLLLEVSERFRDDPEKVRELLKKVLEEVLGDPELAEKLLRRAEEECGGDPVCIILLLAELVQ igf1r_binder_04210
SDWKDQASECLDKLTKKAQSNNDEETKTAVQILRWIARLASNDSDDEKRKELLRLIVEVCRKVGS igf1r_binder_04211
DEELEKLCEELIGDPAACDLLLRVAKDLKKHPENEELRQLLEWLLEFLAGGDPELKKRLRELVEH igf1r_binder_04212
DRERLLEDLIRLLKEGDPAYRTLLQIIRWQAEELGDPELRRLVEIVEELAKEDPKKAAEELEKLT igf1r_binder_04213
DEELEEVERLLEELGNHNLRVLLFLAIFALKAGNPEAVKSLREIIKELLKRGDPAAELALRALER igf1r_binder_04214
NIIRLLERIAETLGDEELRKLLRLVKELAKRDPEKAKELCEKLAEELGLSPLSKHICKLAVEEIG igf1r_binder_04215
SCIEKAIKLAKELGNPDAVRFLELVKELLEEGDPELAKLILRFLIHSLRLFGDPELVKIVEECLP igf1r_binder_04216
TEELEELLKLLKETGDPERVKRLLEELLKKTGDPYFRFVLEVIRLALEQGIPPEEIAEALRALLQ igf1r_binder_04217
PEEVEKCKRLVFQILVEAARHNDEDLHKIAHTALRLLAEALEKNDEEKAKRICQTALELLERVKG igf1r_binder_04218
DVCRLLKELLEAHGDPAEEIILRLFCRLTEELGDPKEAAEVARKILEKLGNPHLVELLRFLIHIQ igf1r_binder_04219
DEAERIFEELRKRGIDPTLILLIIAHIIAEKLNLSPREVFKLFRECFRRAGGDPERAVKCLDKLP igf1r_binder_04220
GSDLQEIIRLVLELLQKAFEKNDEHIERLVEKVLQTAVEIFRKNPEEATKYARELLSKIESKSGS igf1r_binder_04221
TMIHLLAELLNLGNPAAAFVLLALIAERLGNPEAARLNKELAEELCEKLGIPPEECRRLAEELLK igf1r_binder_04222
PLREAIEELLRRLGVPPEVVRVLVKLLHEALRTGDPRLSELYEELKELVREGNPEEAKKLAEKLH igf1r_binder_04223
GSDVEEAFICIVEVLVWALEQNDEKILRSAEELFRILAEAATKGNEELIKKVTKICRKLLSYVGS igf1r_binder_04224
GSNEEAIKKFVRAALLFAEAERRNDKDAALTAAKKCVTAAKEAGNERAREICKKQLKEAEKRAGS igf1r_binder_04225
DPRKHLKRCVEAAKELAKQVGDEDILKLVKKLEELAKKAIDNNDDETLMQVFWACVHAYARLLLG igf1r_binder_04226
DEEECRKVEELIEKGNPEEALRLLERILRKLGKYSPEQIEFLVELVRWLLKVDLESARDMVKAIC igf1r_binder_04227
SDRRKEDFELIRKILEEAEEENNEAAAQIAFQLAKTSVEEHSDSELSREALKLAEELLRRLRHGS igf1r_binder_04228
SDEIEEDLRAACRAGNPDACEILELLEELKERGVSPEEIIKILLKLAKELGDALVVAILEFALRE igf1r_binder_04229
SEEKELVDLLLKARSPEELEELAKRLEELVKRIPDPHLRFRLELIVWALKEGNRETVELLIKEVK igf1r_binder_04230
SPTEEIETLLTKIEEKAHKDGDRKVLQLVLRLWLRLFEAKERNDEEKQKKILKEVRKVLKIAQRG igf1r_binder_04231
SDLKKEVKTLVELVEEILKKAQDPEVRTRAQIVVVFAKRAIKNDDEEALRRARELLKTIIDSFGS igf1r_binder_04232
SDETKRLCKIAKKALKLLRQGKLDIEEAKRIVEKVLRIALELGDQKAFLCAFEIRAILAQIKEGG igf1r_binder_04233
DEELEELLEELCRKDPLVCIILELVRELKKRDKELARDIARLALEAVEQGDPRALRFIIEYAEFL igf1r_binder_04234
DRELRLAALLFIFLLKRFAEQIHNEELARQQRHLARLLEEAVRRNDRETLKKVLELARESLQKNG igf1r_binder_04235
DLFVIFAELYARGVPPEEVVELLIEIAERLGLLSPEELEELKRLLTEALERNDLSLLLELVTRAN igf1r_binder_04236
SKELLEEALELLKRDPQKARRVLIYLIILAAQLGDEELRRLVREILELLARGDPEKAKKLLEKLR igf1r_binder_04237
SSEEEEWIRLQLERLKKIAKKNNLERALRLIEEAEESARESNDEIVARLLIEIIELLIRDLLKGS igf1r_binder_04238
SEVCELVRLVIEDPDNTEARQALIHLALELSERNDPDKLRLLAEVLEALARGDPELAKKLCRRVD igf1r_binder_04239
DTTHLVITALVESAKRAADQIDDEKKRRLAQKLVEELERLVNNAKNPEQVAKLAKEILEKIENLG igf1r_binder_04240
SLEEAEELAEELGDPELLRIIRLVKELLKENEDAAAVNLWLIIILLEERGRLSPEVKKLLEEVLK igf1r_binder_04241
GSDPQRVELCATVVQLAAKKLNDEDVLKTARKLLESVRKTGDPRLSDKASKICEELLRELLGGSG igf1r_binder_04242
GSSETEEWSRRIKKLLDEALKRGCISPEEVKLAKEAVEMLRKRGDWEELKFIYEVIKLACELLGS igf1r_binder_04243
SIKEEIERLVEEGNPEEALELASKVIEELRKRDPHRAVELLLLAFNLLAKVNPELAEKLFELLKP igf1r_binder_04244
DLEDKLKEILKKIKEIASRKDNREAKFILKVVEFLFRQAKEDNDEERLSLITELAEEALEFVKKG igf1r_binder_04245
PEWREEARRLSELANVPPRVALSALVLVFLLRLYFPPEEALKRAKEIAEEQNDPDLKRAIEVLER igf1r_binder_04246
SALEEAERLARELGDEQLLRLLEFVKELRKRDPEAAKFVLELAIWLAEQLGDPDLLKLLRLALKE igf1r_binder_04247
GSGSTIEFAVRILKRSLKHHGKLTEDVKKELDKLIEDVRDGRLSEEEAAREAEKLLHKAGGSGSG igf1r_binder_04248
SEELIHLLMRLAAQGDPRVREVIKELEEEARRLGDPDLLRLVELLKEALERGDPELALEILLQLF igf1r_binder_04249
DVEEWKKLLDDLVTSLSKNISDEFISELLKWLADLAKELADKIDDPDTAQKVLKNAYEAAKLLGG igf1r_binder_04250
SELEHLLREAAEKEDPELLKKLLELVARELGIPPEEIERLLRECEEELGNPFFCLFVLAAHLLLA igf1r_binder_04251
DVREIFEELRKLGVPPHLIIAILIALVTAKELNDPRLEELARRAEELLKEGDPEEARKLLQKVLN igf1r_binder_04252
GPEEVRELLEKCKERGTCRRVLIELIIEAAREGDEKKFRLLELALRLLAEGVSPEEIIEVFERLH igf1r_binder_04253
SLDELFEEILRRAGRVSPELIEIAVRIVELLLKRGDYEYVTRFLRFLAHMLNDPELKKLAELVRK igf1r_binder_04254
DEEDHTALQTALQIVKFALRNGADPELLKEILDEVKTKAKRINDEKVLEQVKKLKELIERFQKSG igf1r_binder_04255
SLDEVEEELKKLVNDPEAERLIEFVVRLAKFQNLSPEELLEFLRRAAELAGDEELLRAVKELLRK igf1r_binder_04256
DEELLRLVMLIVIIPDPEERRKAEERIKELIEEDPRLRELVEELLKIARRLNSELAVKVLERILK igf1r_binder_04257
SEIEKEVERLLREGNPVRAAILIVEFARKLGIPPHEVLELAQELVKKLGDPREALKILLEIVKKR igf1r_binder_04258
TELLRIAVEIIFLLPDPEVIKLVLDLLELIVRTGDPRLREILERVLELARKDPEEAKRFLERLLR igf1r_binder_04259
PDCDDRLRLAKLSPTNLAVNVWAALEEAKRNNDEERRKLLEEVIELVKRGNPEEALKLLKEICKR igf1r_binder_04260
SLFLELAEALERGDKDLVRELARKLVKRQKEAGIPPEFIKQFCRFLVHFLGLPPELEELCRRLVP igf1r_binder_04261
DKVERDLEIIRRILRLPPEEALKLLAALALRTGDEEVLKIVLELLSRLLNVPPEEVRRIVEKLAK igf1r_binder_04262
NEEELRREIEELAKRDPQAAILALAVLLFLLGDEELLRRLRELLECVERGECPPEEVSKILSELG igf1r_binder_04263
DEEIKEVIEKAIKTGDPRLLREAIEILFHLAARDDPLVEELERLLEELSKTNPLARELLEVVRAA igf1r_binder_04264
DEEEELERLVKELNSPTLALALWLFLFIKKAGNPEVAKEVLENAIETLRKEGDEEAVKVLERLLK igf1r_binder_04265
SDWKDQASELLDKLQKKARENNDEELLRQVIELRILATQAADDSDDEKAKKILKKIVEEARKMGS igf1r_binder_04266
SDEDTKICKQAEKILDTLLSKATTLEELAEAAAIAIRYVEKLVEDEEKARECALKLFELYAQLFG igf1r_binder_04267
SGSDEDELRRTVEELLRRALEAEDEKELRTLQSLIEEILRKCQSEELCFLARAALLLVRLNSGSG igf1r_binder_04268
GSDTEEILQKLREIVKEAKEKNDDELLRKAEQLAQRALRELDDLEEFELLLRLILQLLEQFRNGS igf1r_binder_04269
PEVELVVECLKKKNPELAKEVKELIETLREKGLPPEAILLLLEILARALGDPELRECLELAKRLP igf1r_binder_04270
GSGSGSSDELARKVLELAFEAGDEEARKLAIELIIRLNRGKISPEEVDRILKKLAKKLSGSGSGS igf1r_binder_04271
DEEEAEIETRIQILEFLARQQDDPLAKKLLKLAQSLLEECKRKNSEEVCKKVEEVVRKAIENVRG igf1r_binder_04272
DKEELKEELEKLIGDPDAAELLLLLIEEVRRGEASPEHVELIVRFIVHIAGLSPEVEKRLRELAR igf1r_binder_04273
SKIEELLEELKKIDEELVYALEVALYAAKQLRDEELLRLIEEILECLVNGKCSPEEALRLIAELA igf1r_binder_04274
DEVLEELKRLAEERGDRILRVAIFLAEFIAKLHNLPPEEVVKIIVKLLREAGNPELAREVEELLR igf1r_binder_04275
DEEDKEAAERFIRELIEFAFKLDPELAKEIAELMKRDIEEFFEDEDTVRYLKKVADEALKKVNSG igf1r_binder_04276
SELAELVEELLRRGIPPHEIFAILLRLALETGDPEIEKVAELLRELLERGVPPEEITRLVKELLK igf1r_binder_04277
DLLERLEELSKRLNISPHEAVHILLHEAAEEGDPEKRRVLIHVAILLNNDPEEARRNLEKFDKRK igf1r_binder_04278
DEEIKKLLEELLGDPELAERVIHCLRLFRRFGADPERVLEACIELLKRAGDPEAAEALELILRRK igf1r_binder_04279
SGSGSDVAEMICTALIHSLRAAGDPDAAKKVEKVIRLLRNGQISEEDAERLCHKIARKALGSGSG igf1r_binder_04280
GSDEERLKRFLERLVREAANNKDEERLKALLRLASLAARALGDEDLLRFVKEVSEEAKKIVSGSG igf1r_binder_04281
PEELAEEAEKLARKDVAHAVAFVLRVIFERNDPELQRLLHELMHCLVEGECPPEEVTKILKKLIE igf1r_binder_04282
GSSRETRQQIVRVAVEIALKLNDPEKAEFAVKVAERLAKELGDEELERLVKSLKKKIEDFKGGSG igf1r_binder_04283
GSTLFLRVLKKVVERAEDAIKKNDEEKFRKVIKEAEEWVSQIPDPLLRRAVQSAIELLKELFSGS igf1r_binder_04284
DETVERCILALRLLLFLLDIARDSRSKEIAKYIRKQLEKVKRISDTEQRQRICKETVRFAQRALG igf1r_binder_04285
TDSLRSLIKLLLEQGVDPEEVVRLIVAKLRALGFSPEEAIKIALELARELGDEEVERAAEKLLKK igf1r_binder_04286
GSDERRHCEHLIQIIEFAVRERNKESVRLLLEILKKWAKKVGDEDCLRTAKKLEEDARKYLSGSG igf1r_binder_04287
SDIVEEAQKLLEKVLKEAKKNNDPEKETRVQILLFALESALRENDPEESQELAKVAVTILQSDGS igf1r_binder_04288
DEETRDAEKDVEFCKTLAQEVNDEKIETLCKQLEEELKKLKKNNNARKAAEKLAELLRELIHLRG igf1r_binder_04289
SGSGSNVEELAKKVQKCAKKKGDENATRAAREFVEKLRKGEISEETARMILTALELACRLGSGSG igf1r_binder_04290
SSLEELIRRALKYAEELARLIGDSDEEIERLKRELEELLKRASERFVRLAAQLLRWLSEFAKNGS igf1r_binder_04291
SPEDEKAERLMRLAIHCATEKNDEKLLELAIELIILYIRAKDENDEEKRRRVLTKLEQVVKHCGS igf1r_binder_04292
PALEALVLFVKIFPDPEDIRSNVRVLLFLARMLGDEEVVRLLEEVLKLLEQGNPEEARKLVKRLP igf1r_binder_04293
SDEVEKLTTEAERVATKLERSPDPHNKIAAEIIKALIKDALSDSDKDRAKHLLESAVLLARFAGS igf1r_binder_04294
SDTDETLKKLKEIAKEAKKKNDDELLVQVYAAVVHIYARAQENDDEKLARKALRVAREIKKILDG igf1r_binder_04295
STEEEIEKTLRTLLKQAEDTYKDDPEKVEELAAEVFRIALELAQDDEQREKVFEIYLRFSRRVGS igf1r_binder_04296
DLDERLKRLVEEGNCNNLQVLVWAIKIALEAGFISPEERKKIEEVLEELSKTDPCVKRVLEKLRK igf1r_binder_04297
DEQDELVEELKKKNPVAARCLEIVLKLLKEGDPEQARRSIRFCKEYLEFHGDPEAVEIVEEAFRR igf1r_binder_04298
SDPEQCLKEVRKLLELVWRGKLDPERAIREAERLLRECEKKGKITEKVRLNIRVLLFLIKILKEG igf1r_binder_04299
SFEEELVEWLSRYDPEAAVEAAIFILKQSGDPEKERLARELEELLKKGKVDPEELVKLAKEALRR igf1r_binder_04300
PEHVRECEYWVTVHLYAAELLRDEDLVKIAETAQKLLKEAKEKNDEEKAKRICRTAMELLFRRLG igf1r_binder_04301
SELVELAKEALEKNDPELRKELEELIKELEERGDPEKAIVLMMLLWAVEQGDPELLRNIEEALEN igf1r_binder_04302
SSVETLAQIVKFLIELLKEELRDPHNKKRLDEVKKEVEEAEKRNDEDLLRKLARKAIRVFEEGGS igf1r_binder_04303
NEEIIELMVRAACERKDPELLRIILEFLVHMAGDPELVREVAEKVAKELNDPECEELIKKIIKRT igf1r_binder_04304
DEEARRLAELVERGDEDKLRELLREAIERLGLPPEFVCLFLSSLLKLLGVPPELIKRAEEVCEEG igf1r_binder_04305
DEEVHELIRLAEEKGDTEIAALLMILQHLLRAGDPEAARRLAEEVLRRYGDPLLELILEIIRKLP igf1r_binder_04306
DREELEKLLRKAKEDPEVLKEAERLLREIVEKTGDPRDEALLVLFESAKQDDPRLAVELLLALLP igf1r_binder_04307
SRDEERNKEELERIIQEAQERNNEELRRVALAALLDSATVELDHHDSHARKRSKELQELLERLLG igf1r_binder_04308
GSSPDEIKQRVQEILRCVREGKCDPDEAEKRLEELARRAAEVGDTELLQFVIRVLLEIAKLLRGS igf1r_binder_04309
SDEIAELIKELAKFDPEVALLAFEVYIALHTDPERARRLLKKIIKEVEEKGDEELRKLLELIEET igf1r_binder_04310
SDELEKYAKKVARDVRRLLRECQTEEVCALLARVLILIRSAVHHKDETQVRQAHELAKRIEKYEG igf1r_binder_04311
NVEEIEEDVKKLGAPPEALVFNVLLLAYVLGLISPEEFEELAKRLEELLKRDPREAEKLIREILR igf1r_binder_04312
SEEVKKLLEKALKIPDPEEQRKLLEEAERLARELGDWNVRVIVFLIKIALETNPEAARRALEALR igf1r_binder_04313
DIEFAVEVARKLGNLEILVRLLLLLARSLGDKDVEKLVEEVEELLKKGDPEEASRLLKEAAKLSL igf1r_binder_04314
SSDEESKKLYETVTTLASKLGNEEIKKLADHAYKELEKCKRNNDPTCVQILLFALRSLEEQARSG igf1r_binder_04315
DLEEEVEEILERLLGDPELARELLELLKECLEEGDPHCLETRLQIIRLALKDPEVVKLLRKILEK igf1r_binder_04316
NVRLLLLVILIAERLGNPEVLELFRRCVEEALEKRDPRLLEECIRLVRELLGDPRVEELLRRLRK igf1r_binder_04317
SELEVIVEILARSLRHHAREQNDKDTEERAERLEKSVKKALSSGDQDTAKTLVDRIEKYAREFGG igf1r_binder_04318
SDFAVKASVYAAKQAVERANDPECEKVIRTLEKKLKEAIDKNDEDTIETLTETIVRFALECLKGS igf1r_binder_04319
PLEELVKELVKELLKRFPPVVVALLIYEILLHLGVPPEEILKLLVLIARLLGDPRAARELEERLR igf1r_binder_04320
DQERREKIREVAGGDPRLEALIYWVVVHIYQEDPEEAKRVLETLLKLLRDGNPEEVEKLLRELER igf1r_binder_04321
DEVLEEIERELRKKGDHEAVIILQILARLLKAGNPEAAEEFAEYIIKLLGDPLFRKLLRVIREEK igf1r_binder_04322
SGEAASRLAKEVLERAKKLARTPELQKTLDEIKKKVEEAEKKNDDHLLAEAFWLAVHVYAEVLHG igf1r_binder_04323
DVIEVLRLALELGDPDLHEAVHLILHLRLRDPHSPEAKKLRELLRLILRGEIPPEEFKRLVEELH igf1r_binder_04324
DPVEEKFKRLEKELRKCIKKGKCSPSEALEILLEFMIRLARKGKLSENVEELLAEFSEEVHKLLR igf1r_binder_04325
DEEVREIVRELCKTDPVACRAELLLWLARERGDEEVREIVKELVELLLKGEVDPEELEEILRRLL igf1r_binder_04326
SRTELQILLFFCIGDPRLIRKALELILELARQGIPPEEILEILIKLAEEEGDKDLLECLKVLKRH igf1r_binder_04327
PWRERAEEILRENLKEDPRAVELALRAFLDTAGLDPEEIERLLEKIKRECGGDPECVIEIVLKLA igf1r_binder_04328
GSGSGSSDELARKVLECAFEAGDEEARKLAIELIIRLNRGKISPEEVDRILKKLAKKCSGSGSGS igf1r_binder_04329
SDETELEETVRKLAERCKQLGVCSESAAEVFTQIMTFSLRHLYKENPELAKELLELAKKAVEDDG igf1r_binder_04330
SEREERLIEEAAGGDPEKKTALRTRLQIVRLVWKVDPEEVVELLEELAKKAGDPDLERLARLLKR igf1r_binder_04331
DEEVEELFRELAKRDLRLAVALILVVATLKLEGDPRLKELLEEAIELIKEGNPEEARRVLRRALR igf1r_binder_04332
SEEEEIEKKLRELGVDPEVIEEVRRLYKECKKQGLSPEACLSIIVFLLAHKNEEEAERVARALLL igf1r_binder_04333
SELEEILELLKRGEVSPREISNLLIKVLIELAHEGDPEKARLLAEVSQLLHEDPEKALKLLEEIT igf1r_binder_04334
SSWEQAYWLVVHLYAVALKKDDEKLLRIAEKLLREIKTCAENNDEECLKKIEEKVKKILEKAKSG igf1r_binder_04335
DDEVVELLEEILKVNEECAHLVAMLVIAVLIGDIPPEEVVELIRELAEKCKDPLVEKIAKLIRKK igf1r_binder_04336
DLEEAVEFALKEGNPTALQIVLFLLRILCEETGDPKLCEILRKVRELAKEDPKKAAELLLRLLRK igf1r_binder_04337
GPEELEELLRRLGDPRARQLVLLLRFALHFGFDPEEVIKLVKRLLEEAGDPETAELLEEVVRRLK igf1r_binder_04338
SEEEIARRIKELTEKLGDPEKALRIVLEELKKLGLSPTQVFFAVDEALLLLGDPELQELLTELAS igf1r_binder_04339
GSSEEDKIQTCIDEVRKAAKRLLPDDEAVKFVEQFARALVRLASSQEEAKKLCKELKELLERHGS igf1r_binder_04340
SGSGSGSSCKEFKRLVKEALKEGNKLAAKTALQIARWIGLCSEKAAREIEKLIRSAESGSGSGSG igf1r_binder_04341
DELTRRAEFCVQLIKWFAQQHNDEKIETLVKQLEEELKKLKKNNNARKAWEKCRKLLQLLAELAG igf1r_binder_04342
DKVKEVQTLVEKLIELARRVNDPELERLATQLKKLAQEAKEKNSETMLQIVRWIARLVEKRLKSG igf1r_binder_04343
DLVEELIELLRRLGNPEAAKCAEKLLELLRRTGDPRIRFLLKIILWLLKDLNDPENAEHLCRLIT igf1r_binder_04344
SDLEALLYSAYSFAEAAARHHNDETVQRTVETLTSKAKEAIERNDKEKAEKIIRELMRFVLEWVG igf1r_binder_04345
DFEELARKLIEEFKDPHLRHVIQIVIELLRFDPEAALEFLEIICRRDGDPLLCELLELLKRELER igf1r_binder_04346
TEVEEKLRRALEEGNAEEVLKELEEEVKELGDPALEAFLFALKEAVKRGDKDLLKDTARNFLELK igf1r_binder_04347
SEEKIEEAIRLARELGDREAVFVLEVLRFLVKLDRDDVRESAEEALKQLGNPALKIVLEALEELG igf1r_binder_04348
SIKEAAEEALKRGDPVALQILARSVLHHLRERGDPKVERVEELIRRALETGDPRYLEEVARLIVK igf1r_binder_04349
KPCDEIKKLLTEIKKVVSKKNDEEAKEFVEKVEKLLEEIERKDDERACEFLADQAKLQLLAARFG igf1r_binder_04350
SSSEEIKKLIEIVRKIYEKKGDEEARQLEESLRELLELVERGTLDPNNIRVNLWALKQAVEALGS igf1r_binder_04351
SDEVRKIAETLARRALECLEKNDEECVKRILKEAEELRRKAQDPALRASLFILIMYVKRHLTKGS igf1r_binder_04352
GSDENEEFVELFVRFLCKAHGLSPKVCEEARKIVRELYERGVDPAEILRIAAEYVLEIAERNRGS igf1r_binder_04353
DELHEVKFFAELLLWLAQEKNDEKVEKTAETLLKQLETCIRNNDEECTDKISKLIKDLAEKLSRG igf1r_binder_04354
DEVEEILRRLEKDPHNEELLHRLLRLLAELARTDPKVRQLFWLLVHAYASDDPRAVEELIRLYEK igf1r_binder_04355
DHEEFLLQFLRWLAKRPDYEEALEHVLKLLKKQDPELYRRLKELLEELKKRGDPLAKIVLELLEK igf1r_binder_04356
DYLQRLLEAICENPDPQLIRALLWLLKFLLEARNDPRVEEAIELLREALERNDPELLCELVEKLR igf1r_binder_04357
DEKEKLEKKLKTWAERAKKLAKTEMEKEAVDLVYKAVTEALKNDDEHNAEFFILFLELISRSASG igf1r_binder_04358
GSDPEQAYWLVVHVYALALEKDDEELLKEARTLLEIVKKAKKNNDEEKVKEVIKRAKELLSKSGS igf1r_binder_04359
TAELIRILLHAAQLDPELARLLSELLQELIRRGLSPEEIIRLLLEIARELGDPEITRLLEELLKK igf1r_binder_04360
PVTELLREAKEKNDPRLILRALEFVEELLHRTGDPRLKEVFELIIRAAVEQDPRLLDRAIELFER igf1r_binder_04361
SIVEIAEECLEELGDEEAVKLLRELKKEAEEEGLDPAWLIVHVYQVLLRLGNPECAHIIAELFLR igf1r_binder_04362
DEEISEKIEEALKRGDEDLVLQLVIELRILAAQKGDEELAEELEKVLELLRTDPEKAVRLVLRLT igf1r_binder_04363
SSEERALEYVAKEGDEDASRVIMLALIIAFLEGLPPEELKKIVEELVKKLGLPPEVLEKIEKLLE igf1r_binder_04364
SSEESQKVRFWVIWEAIEAIRQNDYEKAKKIVETAKKLCQELNDEELCEAVEAMKKAVEELQRGS igf1r_binder_04365
SDDDELADKLLHALAAIVRQNNEELQRLLIKAAKLLEEAKKKNDEETYKKAKKLFDTVVKLARRG igf1r_binder_04366
PVEELIREAEKEGNPTRLQIALLLLVSLLRTGEISPEEAERLIRLLARVLGVSPEEVRRLLEETG igf1r_binder_04367
SLDELFEEILRRIGLLSPAQIRFLVEYVEFLLKEGNYELVTHALRFLAEELKDPELKKLAELVRK igf1r_binder_04368
SDEEVRRKVERLCEIAKKYVRNPEEQKKCETLAKLVLSAADNNDEDTLEELEQKLFELVLDAIRG igf1r_binder_04369
SGSGSSVEELAKKASKCAKRKGDERALKAIKELTTKWRQGELSSETARMILTALLRACELGSGSG igf1r_binder_04370
DDDHSVEVALQILEFLVKQHQDEHAKKIVETLKELLERADKNNDEETKKKVLEKARKLAEKLMRG igf1r_binder_04371
SPTEEIETLLTKIKEKCKKDGDEECRTAVQILHFALRSAKRENDEEAQKRLLEAVRELLKKAQRG igf1r_binder_04372
DEELKELIKEAQERNVSCEELAKLVLELLKKLNTPEARELLKVLKRALEEGDKSALCVAVQIILA igf1r_binder_04373
SSESEKIQRELEKIRECVEKGKCDPDQVRELLRELEERARKIGDEELLLRIQILKRSLEHHLEKG igf1r_binder_04374
SLEEVEEICRRLIPDPARCRFIVEYLEFALEEGNPERAKEFLELLIKELGVPEEVLERLKRLVEK igf1r_binder_04375
DEAERIFEELRKRGISPEEILKIICKIIAEKLNSDPENVEICVLIAEIAAGGDPERAVKFLDLLP igf1r_binder_04376
SDDLKEKAKTLLELVAEAAEKNDQKTLDELSKKLKEVLDKAQDPEVRLRVQIALWIATKAKKLGS igf1r_binder_04377
SDEELKTLKSIVRTLLEKAKRNHDAESFWLAVHAYALLILAEEADEEEQKKLKTLVKQLIKKIKG igf1r_binder_04378
GSGSSEIEKKLRKLLKKARDKGDKSAEIAVQIALFAYRLGTISPELARRAAEVAERLLRSGSGSG igf1r_binder_04379
SARNAAQIALWILDRLKKELSDPKQRKEVDTLKRQLEEAVKRGDEEKVEKVVKTAVELARKLAKG igf1r_binder_04380
SEAEKLKKIVTECVKQLKSKASPEEQKQLDRLLTIIRQLADSYSDEREARATLKFFVELCEFLVG igf1r_binder_04381
DQDELLRKLCEFVKEVAKRAQDPELKKLADKCEELVKLIKKDEKSREKAFLLIVHIFALADEVLG igf1r_binder_04382
SDEEEKKILTTIKRRLDDVAKKKDEESFRKVSQKALQLALDLNNDELLEAILEIMFEAAKKLTDG igf1r_binder_04383
SSPKEELEKWSRIVLECAEKKNDEKLFRIALRVLILARSALHHNDEDTVKTLIKVLKKLSEKCGS igf1r_binder_04384
DELFEALHLAQKLGNPEALRALLDLAILIIQDPNDEEARELLRKLLELIKRGDRERARELAKEIK igf1r_binder_04385
GSDEQIERASEILTKDLEEALRKNNEFVVRLLKEILDRLVEQDPNFKEYAETIKKTAEDRVKGGS igf1r_binder_04386
GPDLRRLIRRALEEGDLEQLAFLITLLIILVLPDPEEVRKLEELVRECAENNDPELCRRLAESVE igf1r_binder_04387
SDQREELIRFALFVSEEALKRNRSELEEYAKELIERFREALHRNDEEELERVFQEAQEFLKKLKG igf1r_binder_04388
SKEELVEKLLKEAGVPPEFIERVKELIERVKKGEDPPETLHLLLAILALAFKDPRLHEVAKLLRR igf1r_binder_04389
GSDREEEVEHWLRLLLEAAAENDRELFEWLIREALKFAEEQGNEEAWRLLLQFWRLAKAVAHGSG igf1r_binder_04390
DEDKKVEEILKKLEEWVKRVQDENAEFVVQMLKRMLEIADKDNNEEALKRALESAERMARELISG igf1r_binder_04391
PRLEELVEKLKRRGLVDPEVLKVLELLLERIKKGDPRARIQLEILLWLIEEGDPEAVRIFARAIE igf1r_binder_04392
SEAVKRALKEAKENGDRLALQILARSILHHLKSPDPEVRKEAKEVLEVLERVNPELAEEVKRRER igf1r_binder_04393
GSDESEKAKERVRQALECLERGECSLHEVMEVIARALELAIKLGDEDAVRWIMEYSIDWWRKYGS igf1r_binder_04394
CSEEAIELLLEALERGTVEELIRELIEELKRTGDPKLRCILEVLIILIRSIDPELAEKIERLLKR igf1r_binder_04395
SEEVEKFLRELAKRGDPRAHTLLTLIQILKFAGVSPEEIEKALEELCKRDGDPECERLVREARRH igf1r_binder_04396
SDEVEEIAERVLRTAQEIVKSGDTERAVEYVAKVAEEAARNDDYKLFELILIALFLLREFIRSGS igf1r_binder_04397
DLEELKEIVEIFKRNPEEAEELLRRLEEEAKRRGDPRLFDLVVHVYALLQRSPELAEEALRRVEK igf1r_binder_04398
DHCSEATKLLKLVKEVADKRNDEEAQKAVKRLKELLDEAKSNNNRRNLRVLCWLAVQVLRELLSG igf1r_binder_04399
DLEECKEALRRLSEELARNIEDEERIKESEHLTKLAIEAADRLSNRKAAELACQIAYFLIRRRGG igf1r_binder_04400
GSDETTEVSEEVKKKLEEAAKNKDEDTFHSISQTALQIAAELNDEKLLRIIIEIIIRAAQQRGSG igf1r_binder_04401
DCVEEMLRFLLKLGDPRAKEFLEIIKELRERGVSPEEIIKIILELAERLGDNNIAVNAWACEVAL igf1r_binder_04402
DEERVREVLKELGVPPEVVELLVRVVRLLAEGDPEEAHRLLREIAKRLGVPPEEVSHLLFRAMLQ igf1r_binder_04403
GSGDEVEKKAKKVQELAEKAGDEFAAKLAEEAIKLVREAKKKNDKRLDELAEALVRFLLHILSGS igf1r_binder_04404
DEELRELARLLEEAGVDPRLISEILFLLACIKTGDPECRKRIEEIIEELKKRDPEVARLLEELVR igf1r_binder_04405
GSDNEEAARIILEVWAEARARNDEKILRSAEELLRLLLEARRKGNEELIKKVTKIARKLLSYVGS igf1r_binder_04406
GSDEEELKEELKRWHEKCLRDAEREEEAEECFERSLQIASELNDADFLRFVLETLLEWVRRRDGS igf1r_binder_04407
DEELKKLLDQVVEQARKLKKKLSNEELQHLLELLIKLAEEAKKNDDETLAQIVIFLFKNVKKQTG igf1r_binder_04408
SDDSELKKLAKEVQETAEELVKEDPEKAEKFVRSWAEEALKKNDDELLELLLEVMLIIARLSDGS igf1r_binder_04409
SEELKKLLELILEDPDDEEVKERLRKLLEELLGDPNAAHLELIILEARIRQDPREAKEALERAAK igf1r_binder_04410
GSGSSEIEKKLEECIRLAAELGDAKALNICIFALINYAAGHIDPDQARKLAEKAERILRSGSGSG igf1r_binder_04411
DEAQKARRALIYVIIALAQDPNNEEAKKRYKEAVTIAQKVIKKLKDPEDQKVLKILIKTASSLSG igf1r_binder_04412
STEDDKFRSLLRTVETIAKQKRNEKVFLLVVHAFALYLQAKDRNDDEKRKTARKIVKEAYEKASG igf1r_binder_04413
GSPEEERKETLLELVIEAAEKKDEETVRKLLSKIKKEADEKNDSALQVLVQILRQVAELAIREGS igf1r_binder_04414
SDEKQRTLIQILKFLAELAATSSDPEEQKVAQDLAKEVEKVAEDPRLRTEARKLLKKVKDLIKSG igf1r_binder_04415
SESEEVVEEAFKRDPEAALFWARVHVYALALEDPEKARELAKRLIELLRKLGNPELAEILEREAR igf1r_binder_04416
DEQEEETLRELEKSGDPCLRLVVELFKELKERGVPPEEIRKILRELLEKCGIPPHEVAKIAILIA igf1r_binder_04417
SEEERIRELLRLCKEGDPRCEEILKELLEKVLGSPTNARVNLFALKVALQTDEEIATETAKRLIR igf1r_binder_04418
SEKLKEAIKKVRKDPDPRLEHVALWAFVALRLGISPEEVEKLLRELAKSLGDPELERAVEILLKT igf1r_binder_04419
DPTSKKLKKEIKKVLKCFKKGKCSPEQARELLLELIFKASEIGDEEARKLAEKAMRIIVEAEESG igf1r_binder_04420
GSGSSIERTVEFAKQFLKLLGQLTEDVKKELDKLIEDVRDGRLSEEEAAEEAAKLMRKAGGSGSG igf1r_binder_04421
DLREVLELARKLGNPDVFRLVLLLTVARLLGDPELRKKIEEELRRLLEEKGDPALELLLKLLERE igf1r_binder_04422
DEVVEWVEELAKEDCEAAALALAILVFALLVHTGDPRLREVLRIVEEADRTGDCRLLEEALKLLK igf1r_binder_04423
DEVDELSEKLRKATEKAEKRNDEEAVELLRAAERLLTEAKRKNDETRKRIANLLAKLVIKRAESG igf1r_binder_04424
DIEELLHIMFLLRELGDPALELVELVLQAVTEGDPDLVKELLKKAVELVKRFDPELARLLEELLK igf1r_binder_04425
SGSDRREARRELIHLRMEALAKQDKDLIDKAIKLAETVAKQYNDPALRRLLELLRKLKKKIDGSG igf1r_binder_04426
GPELKETIEELCRKDPTRAQIFIFLLLNQLGKFSPEEILEILREVAELAKKDCSEAAEFVLRLLK igf1r_binder_04427
GSDTEVAQRLVKLAEKIAKDLNDPSLQEYVKKVKKIVESLLSNGDEQSARFVAIWALLFVASGGS igf1r_binder_04428
SLEEEVERLCREAGVNPELCEQIKRLLERVKRGDPEAEHLLRFLIELARWLGDEEAVRALELALK igf1r_binder_04429
SGPEDVRRILETVLRIAMEQNDEDAKRIVFQLLLEAVRLLDDPRQEEEAQKLAETAKKILEKLLG igf1r_binder_04430
TKEKLREIVRLLREGDPRARELLERLARELEERGNTRELLLVTAILLTLKIDPEAATFLLEWLAR igf1r_binder_04431
TLFIRALFAALRLGNDEEVEKLEELLRLCREDPNDEDVKEELRKLLSELLGDPELAKEAVKYACQ igf1r_binder_04432
SEELHELLRELLELGNPEAARVVLLARLLLLEGVNPEEVAELVLKIARELGDPVLEEFARRLLER igf1r_binder_04433
SELSRELLRALANNDEELLVELIVKLARELCGGDPECAEEIARRLVEAAGLPPEVEEKVRRLVRP igf1r_binder_04434
GPEEVRELLEKLGDPREIKKLLEELLRELGVPPEAVEFLLEILRWLLERDPEQAKELVELAVRVG igf1r_binder_04435
SSEAEEHARTLINLLRICVLLGLCDEKKAKDLIRKLQEAIKKGDEKTLKKLIKSIEKDSQRAAGS igf1r_binder_04436
SDEELERLLTRLKELCRESIEKNDDELQIKILQILIRLLLRADREEEQRLIRELLEWCRRLELGS igf1r_binder_04437
SNHSEVRAQVCALLARFIRHLVKSEEVRKIVETLLELLRHASERNDEDLLEHACRLVMELAEKLG igf1r_binder_04438
STCKDIAKKLVEEAERLAKEVNNENLKEAVEALKKNLEEAQKKNDELLCRLLVWLLRFVRREASG igf1r_binder_04439
PDEDDRLRLAKLSCTNLAVNVWAALEEAKRNNDEERRKLLEEVIELVKRGNCEEALKLLKEILKR igf1r_binder_04440
DEEEEEIKRILKESKEIAKKLNDEENLRATEAFEEVIREALKRNDREAARLAIRILRHFQRAHLG igf1r_binder_04441
SDVEELSSAAQTAIQVVRFAARDPRLRKLITEVEKKLEEATRKRDEELLKDVLRLVREILEQVGS igf1r_binder_04442
SEEEVKRLLEELFKRGDLQRVLELIRKLLLEKGVSPREILRIILIIERVFKRDPEKALELAKELG igf1r_binder_04443
GSDVEEAFIIIVEVLVWALEQNDEKILRSAEELFRILAEAATKGNEELIKKVTKIARKLLSYVGS igf1r_binder_04444
SLEELLREILERGDPELLQALIAALALLSALGVPPEEAAEIFRELVERLGDPREAARVVEELVRK igf1r_binder_04445
SNEETRANRCLVYLLLLASELNVEELKKTAEDALREVRKADEKNDKDKLRELIKKCEETLRRKGS igf1r_binder_04446
SEEEEERIREACELAGVPPEECERILELLEKAKTDPEVREELKELAKELRKRNPLVAALVWMQLQ igf1r_binder_04447
SDTEELVKLAKKCSEEVTRTDPRLKDSVRFLREYLEFMLRDAKNPEEQKEIAKLIVRLCQELKGS igf1r_binder_04448
SLEEILEELRRKYKDDPEVVIILLAELLAIKDGNPEVARQLLEKLLRRLGDPEAEKALRILEKET igf1r_binder_04449
GSDDREKVERTLMRKFIRAFAHNDEEALETVVKEAKDLAEKFDDPELRKLAKLARELLEELQKGS igf1r_binder_04450
DEEEEHLEHLCRISGIPPELCRLLVELLSRVKKEGDEELFRLLLQLIILALVDPEKVEELLKRIE igf1r_binder_04451
SKEIVEEYCRRTGDPLVCRILELLERLEEKGDPRVVKIVIEAVVYALERKNPALLAVARIAARLG igf1r_binder_04452
SSAHETTELILAIIEFLAENISDERAKEVKEICKELARLSKEIGDEHESEKLNKLCVELIRRVGG igf1r_binder_04453
GSDAEELAHHWESLIREAEEKKQKEVLDTIIKQLQKLIKSLRDEEARTRLQILIIMAENAKKRGS igf1r_binder_04454
SLEERLRKLLKEAGVSPEVIKLAEEVLRKLSKKDPSQSEMFVQILWQLARLPDAKEALEEFIRQG igf1r_binder_04455
GSDWKTAEELLKKIIEEAEKKNDLEALTRAQILLYILQLCTKEGDEHCVKFVIEEAKKLEKDSGS igf1r_binder_04456
SPEDKEKAEKILKSVEKCVRNNQCDWEIAFELILEVVRLATRVNDPTLEKLAQKVAQIVAELIDG igf1r_binder_04457
SSPEDAEKLIKTIRTICKKRNDFECLTLVQILALALETAQKQNDEELIELITKLLQELLTKIQSG igf1r_binder_04458
SSEKVKKDCKRYVKEVAEILGLDEKAQKIAKKVCEKLADKGVDPEEAKQWLLAVLAFIRADKNGS igf1r_binder_04459
SVRLFLLLLELVYRTGDPKLREILELIQECLERGVPPKECLRIILELAKKLGDPDVEKIAKEALD igf1r_binder_04460
SREQLKRLVERVVEGDPDARRILEELVEFLERIGDPEAAEILRRILELAEEGNPEEAKELVEKLY igf1r_binder_04461
GSDPRKEIEKVHKKLEKALRNHDSETASKLAETLERLAEKLGDEELRRQLRTLRQIVEWILSGSG igf1r_binder_04462
GSPTDEWTTKIRRRLKEAVEKKDKELILEICFEAARVALELNDEKLERIIEELCRRALESVESGS igf1r_binder_04463
SSEKVKKDLKRYCKEVAEILGLDEKAQKICKKVAEKLADKGVDPEEAKQWLLAVLAFIRADKNGS igf1r_binder_04464
TEELEELLKKASENPELSERALRLLKELLKRLPPDERFLLIILAVLLATRAGDPELAELLQELLR igf1r_binder_04465
SEETKKLRKKLREIMRKAAEGKIDPEKAKRLVKSILEKAEKKGDEEVATLAQIALFAIETMERLG igf1r_binder_04466
DEWRELLKEALERGDPQLLRRLLIYVCILLGDPELCKLAELVVRLLDRGDPEKVKEIVEKVIRLG igf1r_binder_04467
SDLTERAVKRLLEFIRDLIRKTKDEEKRRFLEQALRELEEALKRKDTQKLTRIMIETWEFVHKGG igf1r_binder_04468
SEEDSRRIHKYLREVLERADQTDPRVSRTITRLLIEITVALLQGDEETAKKLFEKLKKFWEKVSG igf1r_binder_04469
DLERLRRLWEIARKDCEKAEELIKELLERTGDPKVKELLEILEELKERGTLTPDLCLRLLILAFQ igf1r_binder_04470
GSSPDEAEELLRRAIDIARRKNDEELAEALRLLLKELERAKKEGDKSAIRFIEELAKFFYKHAGS igf1r_binder_04471
SELVKVLKRLLKRNDPRNLAVVVWAAEELAELENDPDKLRLIRLILELLKKGDPEKVKELLERLE igf1r_binder_04472
DEVALELLRRAVEEGDPEVLRDQLKLQLLAAEANNDKDLVEILRKALELLKRNLDEVRKLIRKLR igf1r_binder_04473
SELEELRERVKRGDPRAIFLLMLLAWELKEEGDPEKAKEVLRLLLEALEELGDPLLIERVRQELK igf1r_binder_04474
GSDEEEKIAKEICELLREAIERNDLELALRIFLRALRRAFELRLEWVLQEILECAQKLLEEQGSG igf1r_binder_04475
DEEERKLLRLLLELAILAAQNNDEDARKLLKTLLHRFAEAALRNDEETLKKLAEEIKRLFEKLRK igf1r_binder_04476
SLRELVELLIEAARKGDPELIRRLLELLRELLGDPQEALRIVIRVLLLVASGNEEEVEELKERLQ igf1r_binder_04477
STLKDIAKKLVEEAERLAKEVNNEELKELVELLKKLLEEAQKKNDETLLQILVFALRTVREEASG igf1r_binder_04478
TKAFEVLRLALELGNEEVARLIFEILLDLLLRGDPEEVKRVLELIEELLRQGNPELVEELVRRLR igf1r_binder_04479
GSPTDRLTKLIRESLKKAVEEKDEDAIKTAIQIAKWIAKLHNDEKLLRIIKELEERANKSVKSGS igf1r_binder_04480
SEELVRKDVERLGNPFLAAAWLAALLNEEGDPEKAELVAEVAEEVARKGLPPEELIRLLTEVLEK igf1r_binder_04481
DILERLFECEERGDPELCVKIVVELVVKLLGLPPEEKKKLEEIARELLERGVPPLQILTILLELG igf1r_binder_04482
DLFLRLLKLAEYLGDPLLEEILHLVLRILQKDPEKAERILELLKELLKRGDEEEIEKLVEEAKRH igf1r_binder_04483
SEAEKCKKIVTELVKQLKSKASPEEQKQLDRLLTIIRQLADSYSDEREARATCKFFVELLEFLVG igf1r_binder_04484
DEVEELIELLRRLGNPEAAKLAEKLLEFLRRTGDPQSRLILKFILEALKERNDPELAEQLLHIAI igf1r_binder_04485
SDLEDEARRLVKEAEEVFRKNDEESIRKVIEQVFHFVAEALISPDPKSREIARRLLELIHEILRG igf1r_binder_04486
SSKEQKLLRILVRLFFEAAQANIPELLKCAEYALELVLKLVRNGIDPEEAADIARKEFEKCKKSG igf1r_binder_04487
GSSEEDKKKIQTEIERLLKECRTLECFLRILLRALEVLFEHNIKELREETEKYVHDVLRKLAGSG igf1r_binder_04488
SDEFRKELAKWLLDLAKEYADQISNDDLRKKAQSLVEKARKIDDPHVAIEVHHLVLEIFRRVASG igf1r_binder_04489
GSDKELIEQMFRIAVKDAKDHNDSRILERVARFLRELAEFLNDEDALRLVQTLLKRFKESSSGSG igf1r_binder_04490
DPRKKLKELVDRAKTLAKQVGDEQLLEVVKILEELAKKCIDNNDETCLQIVEFALRSAIEQLESG igf1r_binder_04491
DKEELKEELEKLIGDPQLAELLLEAIECVRRGECDPHVVEFIVELIVWLVGLSPEVEKRLRELAR igf1r_binder_04492
SIRELAEECEKLGVPPEECIRVLMAVARLATELNIPPKEAIKILLKEAEERGDEEVRLVLEVFLP igf1r_binder_04493
GSDSEEAEKIIRTVQTWAKKQNDEEILRLAQILEKLLKEATKKGNETRIQIVTYIARHLLKYVGS igf1r_binder_04494
SLEVKKEAFAIRTLIQICLFMGLCDEEEAKRAKEKIKEIVKKGDEETLKKFLKKLREKAEKARGS igf1r_binder_04495
GSPEKEEDTIRKAKELFELVKKTKEQEELEKLLKKIEELLKRCDSEELCHHLRLILLLARLWIGS igf1r_binder_04496
DPILELFESLRKEDPEQALEALAAALLLAEKSDEERVKRLEEKVERLIGDPREIKKLRELLEKLR igf1r_binder_04497
SSREERARLAAEITQTAIELHRRDSRQAEKFLKTLKEEAKKKNDEDLKEATKQAEELFKLLARLG igf1r_binder_04498
SEFLVEILEDARKQGIPPEDILRVLIRLLEALLNIPPEEAVRLLREALEKLGDPEALRLLEEILK igf1r_binder_04499
DKLEEIIEIICKLLGDPRLCRQVELNVKIAKEAGLSPEEILKSLIEVLEDAGNPEVAEILRELLK igf1r_binder_04500
SGSDDHSVEVIVQIVKFTAKELNDERILKTLQDAERKAKENNDSRIVEEVARKLLHELAEVRGSG igf1r_binder_04501
SREELIELIVHLLRRFVPDPEVRKILEKVKELLKRDPEEAERLLERLLKKDGDETTLEALKLHTP igf1r_binder_04502
DEEEEKEVREILKELGLSPDTIEQLIRAIKEEAGDPEEVKKILEELARLVKKDPEKAFRLAAELI igf1r_binder_04503
SDLKDEVTRLIRIIKTLAKQKQDPRLKFIAEVEEHQARIAQERNDEELLRLVAEAAKLTVELGGS igf1r_binder_04504
SEEDVELARELCGGDPECAVLLLLMLIAIRLSVPPEEAIKILKKIAKELGDPEIEEILEELERRL igf1r_binder_04505
DFIEELLEELKRVPDPLVRELAECVEELKKKNETRAQIIVWAAQAALEQGDPELLKLLKELCEKD igf1r_binder_04506
DVIEEVVEELKKKDHEAAYILEVHFYALRQQGLSPEEILRLLIEFLEELGDPDAVKLLREALKKQ igf1r_binder_04507
DEVLEELEEAIINNDEELVERLIDLLEKLLKDPRVSECLRNVFESVVKFGLPPEDLRALLEICVS igf1r_binder_04508
GSDKREEVKTLYKILEECAKKRDEECIKKVAERAARLAAELGDAELLRKIIELRIRAEQLLDGSG igf1r_binder_04509
GSSDERVRSLLERIDSELKNVSDERVKKAVEELVRRAKEALKQGDKEKAENLLQLALVLLESEGS igf1r_binder_04510
PEEVQELIERAQEEGDRDLAHLLLAILFLLLKGVPPEEIEKLLKRLCERLGVPEEVCERARRVVR igf1r_binder_04511
GSDCEEVEKIAKTAQEIAKKLNNEELLERIKSLADFAEFFCRLNDEEALKWILKLIKDLLKKGGS igf1r_binder_04512
DAEELAKEVLELLKRDPEKAKEIIKEISERLGLPPYFVLVLLLLLALELGDPEAAKLVRELLEKA igf1r_binder_04513
SEEEIIEFLSKLANIPPELIRIIIECIKELRKRDPERAREIERLLLEALIHGDPELLKEIIKKCK igf1r_binder_04514
GPVEEELRELLRRDPDDEAVMTLLTAIQIAVWINDPELLKELVRHVLEEFGDPRVERLIKLLEKE igf1r_binder_04515
SDVTAARTAVQILRFFAETQNNEKAKRVAETLKKELDDAESKNDEDKSKSVADKVRKVVETLLNG igf1r_binder_04516
GSDEEEVRRLCKTAKEVADKVNDPEAQFIVRVACFILEAAEEQNDEEAWRLAKENLEEVIKLKGS igf1r_binder_04517
SEELRRLLRECLQRLDPELCLRLLREVVELLGDPEAERLLKLLEEAIRRGDRNLVFRLILLAWAT igf1r_binder_04518
PVREELIKEIKELKDPDLLRLLILALLAETGDPRLRELLRLVEEAKKRNDEELFKRLVELLEELG igf1r_binder_04519
SPKAFEVTDILIRADMIAAQVGDEEVLKKAQELSEELIEIREKNDEESLDKVEEKARKLLKKAIG igf1r_binder_04520
SNEEEKRNAEFALLLAKLLCELIKDDDGRKKCQSLVEKARKLDIPEVAKKVLEIVHKIAEEDLRG igf1r_binder_04521
PEEELLEELAKLLGVPPEEVRELVERLSRTLDLPPKQALLELILWVVLELGDPRVRELLKLLAET igf1r_binder_04522
DLLRELLEKLLRLGDPLARVLFALILALFVQDPEAVREAKEILEELVKEGDPLAKEVLEALRREE igf1r_binder_04523
PEELRELLELILKAPDPEEQRKLFRLLEELLGDPRLVVWLFLNLHECLAKGIPPEECARLALELL igf1r_binder_04524
SDERERLTEIALKALELLFQGKLDIEEAKRIVKKVIEIARRLGDRLAESNARVILFLLKLLEEGG igf1r_binder_04525
PEVEELVEKIREEDNVPPRDALFLLFVILAARGDPRVEELERLIRELSKTDPEAREALEAVEALR igf1r_binder_04526
SDEEEEFLRLLFLTFQLARELNRSELEEEQERLLELFRKATKNNDEDLLRRLLELQRELNERARG igf1r_binder_04527
SRELLELVREAVKKRDPDLIKEVFELAERFFGDPEAARLILRFLCHIAGVSPEECEELLRLVRRK igf1r_binder_04528
SGSDPEEARELLREAKRLVEEGDLESFIRVVLRVAQIVIEVGDDKVKQILEEVQKLAEKLRGSGS igf1r_binder_04529
GPRELLRILEELAKKDPELVSCLFAILLLARARDDPELKKIAEELIRLARKDPETVKELCKELRK igf1r_binder_04530
PEKEKLEELLRKDPEKALELAIRLACRLGDPELCDALIHVYALLQLDPNNEEVRELVERLIRRVG igf1r_binder_04531
SHLEEEAKKFEKLFEEAFKKNDTEKLLEAIRWLLELSECADQGDEDCKWLHEQAEEILKRITTGS igf1r_binder_04532
STLEELVEELERLLKRAIEQNIEELKHAWETAFQIFEFLARQGNEDARRLLELLKEAEERIRGGS igf1r_binder_04533
DLAEALKEAIDRGDETAIQILLRSIQHHLRARNDPEKVKLIEEVERLLKEGNPEEAKKLLDELLK igf1r_binder_04534
DEEEVEEAKELAGGDPVLAIFILLFRCLERGKCPPEEFEKLVEEAEELKRRGDEEELERLLKEIG igf1r_binder_04535
DLEEAIEELVKCALKGDPECEESLRILLQILRFLGDPRRELLRRLIELVEEGDPDKVKKLLKELR igf1r_binder_04536
DPTSKKLKKEIKKVLKCFKKGKCDPAEALRLLLWLRALAQEIGDEEAVKLAQKALEIIFKALESG igf1r_binder_04537
NREVFRHILEEALKHDPRHAEEAVEIAVLLLGLPPEVRERVTRLLKEALKKNDPELLKKAVELLH igf1r_binder_04538
GCEELLEELVELGDPLAFWVLVHAYAALLLGVDPEEVKKLVEKLAKEEGVSPELVRKIKKCVEEA igf1r_binder_04539
DLTSKARTLLSLAETLARKRGDEHLVELVEELKTLLERAIKSGDEEALRSQTIQIEFLLRIVNEG igf1r_binder_04540
DVEELIEKLVKRALKGDPEAESSLRVLLQILRFLGDPRRELLRRLIELVEEGDPDKVKKLLKELR igf1r_binder_04541
SEEARRRISELANVSPSDAFRVLLLLTVCELRGISPEECVRLVIELLRELGNPELAEALELLLRK igf1r_binder_04542
DEREELIELILRNLDDPEKVRELLRRLLKLAEELGDEELFWAVVHIYAALLFNPERAEELLRKLK igf1r_binder_04543
GSGHLEILEILSELLIELAKRDLQEWVRIVEKALRIIEELLKEDERKAEEWFRKWLKEFEEKLGS igf1r_binder_04544
GSDLEFLLELVRWLLTLLCERNPEYCELAEKLLQSVEEAVKNNDEDKVRKLVEEAIRIASELHGS igf1r_binder_04545
SEEEEEVLRLAKELGDPVHFALELFVWLKRLGNPETAKLILEVALELARRLGNPELEELIERLLK igf1r_binder_04546
DEEIEKKVERVIRLVNDPEVKKVLELVLRLIKKGDPDAEIVLDMLLAAAEDGNTEAVRALAKVIK igf1r_binder_04547
DEEDEKISRTLREQLETAVKNNDDDSVKEILTKAEKIFRNAKSSYLRRVVIHLIILVSRYKIEYG igf1r_binder_04548
SDWRIARRLLEEALEIANKQGNQRLFELVLRNLLLLFEARRKNDEELLKRLIESSKRLLEEIKRG igf1r_binder_04549
SEEEAREVLEEAKKIPDPHECSALVLEALLLLGFSPKEIMRIIERLQHLAGGDCRLVVELLLRET igf1r_binder_04550
PEEREELKELAERGDLRKVLRLLAELARRTGDPRILQVAWELVHLYAQGDPDKVRELIKRFVERQ igf1r_binder_04551
SAEELLRSFIECVKRGECSPEAIVIVLRFLLHLVGDPKLEEILKLVEEALKKDPRLAVRLAEELT igf1r_binder_04552
GSPETAEKLAEKVLRTAKKRGDEQVYEIAKRLLELLQKALQRASPETQETLSQIVRFHLRRLLGS igf1r_binder_04553
PEARECFELVHKLLKKAAEKNNRRLVEIALDLLQLQVEALEDNLSPEQQKTICEKVKELKKQIDG igf1r_binder_04554
SRIERALRILEEVSPEALAVATLVQILVRILKLSPEEVLELVKKQLKERGDPELLRLLKLLEELT igf1r_binder_04555
DEEEEHCEHLLRISGIPPELVRLLCELLSRVKKEGDEELFRLLLQLIILALVDPEKVEELLKRIE igf1r_binder_04556
GSSPDEAEELLRRAIDIARRKNDRVRAEALELLLKILERAKKEGDKSLIRFIAELAEFDYKQAGS igf1r_binder_04557
DVRLLIRQASELENVPPEEAAELLVRFFSEILNVPPEEAIRYLIKLAREEGDPEIVRVLEKLLRK igf1r_binder_04558
SKLDEAKELIEELGNPDARFFLRLVRFLLEYGDPELAKQLLKLAVEFLRRLGDPEAAKVVESVLP igf1r_binder_04559
SAIAVAILAHLTNDPELHELARRLLELERRGDREEVKKLLEEIVERLEKKGDPEAAELVKKAIES igf1r_binder_04560
SDLEEKARELAKKIKEVLDKNDEETATKLRNAVIHLLLEAASNPDPHFETILKIIRDLLEEALKG igf1r_binder_04561
SDEEYIKLVQEVIEKYQEAVEKNDEKKRKEATDTARKIAKDANDPELERQVEFRLQLAERVVRAG igf1r_binder_04562
SDCKKEVKTLVELVEEIEKKAQDPEVRQLARRVVELAKEAIKKDDETACQIAFYILKLIIDEFGS igf1r_binder_04563
SGSDEDELKKTVETLARRAKNAEDREEALKLFRLILEILLHAQSEELRKLAEKLAREVIELAGSG igf1r_binder_04564
DEEEIRERVERAVGDPEVARKILHLLRQLKEAGADPENIEFLLEVELIILGLSPEEIKRIKEAVK igf1r_binder_04565
SREELLREVLRKAGLDPRRVEELVELIRRLLEEGDPESLEILLQILAFLLGDPRLRELLEKVVRE igf1r_binder_04566
SPDERVEKLYRELKKLLEELKKKDPEEASRLERIVTEELRHCKDPSQCETLAQILYFLVKNETGS igf1r_binder_04567
TDDEEVKTLLKIVEKIIKSVEDPHSRSAIRVALQIARALIERVDDPKEKKRIAKIAVDLAKKLLG igf1r_binder_04568
SDIVEKVEKLADEAIKVANKQNDELAVRTLQTLIKQAKDAKKNNDEERLEAIRLVVTALYRAVVG igf1r_binder_04569
DLEEEATTLLKQVEQVAKERNDHEVRTAVQVIRFALRACKELNDEELCKQALKVAIEDARKLLSG igf1r_binder_04570
DLEDKAKELLKLIKEVADKKDDEELKRLVEILERALREASKNNNEANLRVLTFLIEFLLEVASEG igf1r_binder_04571
DEELKKELEEIVGDPELVRLILEAVKEYVEKEGSPPRAKELILRLLALLARDDKESVKHQIKLFK igf1r_binder_04572
PDLFFELYEVCARIDPRLVELLIELFNDLAEDPNDEEVRERLREVISRCLNVPPEEAEEILEKLG igf1r_binder_04573
DEQEEETLRELEKSGDPRLRLVVELFKECKERGVPPEECRKILRELLEKLGIPPHEVAKIAILIA igf1r_binder_04574
DAFRRVVEVCQKVVPDPEVCERLIWLFVHLYSRGISPEEVLKILLELAEKEGDPDAEKALRLLLK igf1r_binder_04575
SFEEVCREVLERGLPPEDLRRLLEELLKKTGDPKVKEALRLVEDALEMGAPPEIIALLCLILALL igf1r_binder_04576
SDELFLRILRLLLRLLRLAERLNIEEAKEQAERNLEIAQEALRRNNKELLEEVWEHTKKFLDHIG igf1r_binder_04577
SDREERNVRVLRFLATVAVKAGDSEAVKRLVRLLEEVVKSHPDDSSADLARKAIEIIRKLLKSGS igf1r_binder_04578
SEEVRRVLEECLRRGVDPEECLFLLIRVAAELGDREVIELLFHLFALLDRGVSPEELLEIVRKLG igf1r_binder_04579
DEVEELLELILRDPDDTEVIRAVIEIIIRLAQRGDPRAELVARALRLAIQGDEERVRELLERVKK igf1r_binder_04580
SHLEEEAKKFEKLFEEAFKKNDTEKLLEAIRWLLELSERCDQGDEDACWLHEQAEEILKRITTGS igf1r_binder_04581
SLEELIEKLLRTGDPRLREELNKLLKRILKKKGVDPAAVRFRVELVRWLLRENPETAKLLLRRLE igf1r_binder_04582
GEDEVEKLIRKFNDPELYAIFVHIYAAKQLNDPRHREEVKRLAEEVARRLNDPRVREILERVLEE igf1r_binder_04583
SSPEEVERRIRHVEERIRKGKIDIEEAIERLRKLLQLAAEVGDTELFELVLHLLLELTELRLTGS igf1r_binder_04584
SLDELALEAFEKNDPRLQEEAKRLFQEIHRRDPTKAIFLLMKASRLCRKRIDPEECDKLLQSIAE igf1r_binder_04585
SVHEAIAEAVQKNLPPEEAVKLVLELARKLGDPRLEELAKRILELLKRVPPEELVKLLLRLLALG igf1r_binder_04586
NLRALLRFLEIILSDDPVIREAVKLLREAVERGDPELYKELVKKIREELSKIDPELVEVFELALR igf1r_binder_04587
SEEEEIRRLLRELNTPVVTAILVLLFALKTEGDPDKLEKLLKLLKEALEKNDPELLEKLLEEVLH igf1r_binder_04588
STELDEKLTKLLKIAEKILKDIQDPEERLRVALRVLAAKLLAELNDPNALKEAVELAKTAVDTFG igf1r_binder_04589
SELEELLEKILRHAIHSIAHSRDERAIRLSKLALEILREATQVHDEKRKRELVELALRIEEESSG igf1r_binder_04590
SGSDEDELRRTVEELLRRALECEDEKECRTLQSLIEEILRKAQSEELRFLARAALLLVRLNSGSG igf1r_binder_04591
SSLEETKKLLERLLREAAEKNDEEALKFLLEILIRLTQAAMRNDEEAQKRVEEELKKWLEEKKGS igf1r_binder_04592
DELEEEAKRCVKELGDPELKKLLEKVLEKLKRLNTPRARFRVELIVWLCRLGNLEAVEHLLRAIH igf1r_binder_04593
DEELLEEIIELAKKGDPRVRELIERLREECKKKGDFECLVALHALLIAVERNDEELLERLEEVVK igf1r_binder_04594
DPTRELFELCLRAVRLADEVGDEDILKLVQKLCKLAFRAAANNDEDTLKTVEELLKRAIKKLESG igf1r_binder_04595
PLHHLIREIAKLVQDPRIRELAIHLALEYTRTGDPKYEELLRLLLELVERGVSPEEVKRIIRELE igf1r_binder_04596
SERLLELLEEALKIPNPESVKLALRILLILARNNNDPELEKAIERVLELFRKDPEKARELVERLR igf1r_binder_04597
TDERIKELSELCGVPPEVAALALVFAHALKLTGDPRIEEELRRALEEHLGDPELVECLVKLAKED igf1r_binder_04598
SKEEEARRCLKTVEEVVKRRDDPKLKRLFELLEELLKLATKLPDEEETEFILRVVIFLCRLVIEG igf1r_binder_04599
SEEEELKKIVEKLNDPELEEVIRKLIELLRKDPDDIVVRIALLLLLAAVELGDPETLRFAIELIK igf1r_binder_04600
SELKELLEECEREAGDPRACLFLLFTRLLERGDPESARAVAIILRLLIRGELSPEELKELLERLT igf1r_binder_04601
PFLVLVALLVYALELGDESLRRLLERLLEELKRKLPPEERELIERLIELLKRDLDKVKRLLEELL igf1r_binder_04602
SEIEKRVEELLREAIEKNDPRLFKKALELAEKLLGNPTRALILLAILLAHLVPPEELSEISELLA igf1r_binder_04603
SVEELEELLKRLGCLSPEEIERIKEVIKELERKDPFLAEIDLLALANAVERGDCELVRHLLEVIS igf1r_binder_04604
SEVDELIKKVKTKCDEIYKKYKDDPRVRELIFAARILLRSAEHHQDPELVKRADELCNSAKKVGG igf1r_binder_04605
GSDEEELKEELRRLAVEMLKQCTTERCKKFIEELITWLLRELLQDPTEADEIIKQVREIVSKTGS igf1r_binder_04606
SREELLRRAAKEGNLHEVLEELYQEAFERGDDELLQVLTRAQILLWIGLVSPEELAELVIRVLKK igf1r_binder_04607
SNEEEKKKAKKLLDEAKKLADQIRDDLAREVAQRMVEEARKLDDPEFAKKVYDFVKYVYELVARG igf1r_binder_04608
DEKEKLEKKLKTWAERAKKACKTEACKEAVDIVYKLVTEALKNDDEENAEFLILFLELISRSASG igf1r_binder_04609
SDEEVKKLAEDLARAYAECYKKNDKACQKFFRELLEFAKEELQDPNLRKELETVFKTVVNKLIGS igf1r_binder_04610
SDEDRRKTIETILTEARKLCRDPHIRVLIQVALIAFRAAAEFNNEELLKIVEELARELYKQCKSG igf1r_binder_04611
SDEEERLLKIAAKALRCLHEGKCDIEEAKRIVKKVIEIARRLGDRAAVIAAEILLRSLEHHERGG igf1r_binder_04612
SVEEALKLAEELARKLNDPHLKFRVELARWLLEEGNPEAALEALELIARKAGDPELERLVREVRK igf1r_binder_04613
SDENLLKEALERGDPEDVVQIVCIIVAVALGLPPEEFKKCEEIARELLERGVPPEEILEILERLG igf1r_binder_04614
DHEDKAKELLKLIKEVADKKDDEALKRFVEVFEKLLRDASKRNDESHLRTITQLIEFQLKQESLG igf1r_binder_04615
SDDECKRVEIIAEIARALADFVKDEKLSRKIKKLLDEIIKKCDEDKAEKVLREVAQILQEARKGS igf1r_binder_04616
GSDEEKEKLSERLTRALEEALRQNNRRNVRVIKFLLDAIVKVDPNFKEYAETIKKTAEDRVKGGS igf1r_binder_04617
SSENSEFVRLLVEFALTLANEDNDYELAKEVVEVAKEIAQELNDEELEKWVDSLKKEVESKQRGS igf1r_binder_04618
STEEEKLESIWRKLKELADRVEDPKCREQLRFLLRLLEFAIEAKNEETVENAIELVRRILSQCLG igf1r_binder_04619
SLFHESERVRKELEKDPKNEELVEELEELLERAIGDPRFALALLLIFLQLLGNEEAVRKVEELLK igf1r_binder_04620
GSGSGSSAETRARIFELLAKQLGNKKLQEVAKLLKEAVRRGDEELFKKLVKKAERLLREGSGSGS igf1r_binder_04621
DLAELIEELAKFLDPELQRLLFRVLFLLLRKLPPEEVEKLLRELLEIARRDPDKVRELLEELERR igf1r_binder_04622
SDRLEELARFVAEAAAATVKEAKDPEEKRRLTEAAKRIFRAVAEDPRARKIFSELLEEIIKKLGS igf1r_binder_04623
DEEEKRLIEEVLRKAGVSPDMIKFFLELFEFLKKEDPKLALDALKIAAEQLGNPELEELVRRLEK igf1r_binder_04624
DLKEEIEKLLREAGVSPELIEELKKIFEELKKELDPKAVLIRLYQLLQRLGDPRAARLLAELFHK igf1r_binder_04625
TLEEEVRELLKKLNTPLARRALELLEELRKKDPQLSAILLLLILLALQRNDPEELEKAIEEVERQ igf1r_binder_04626
SLEERVRELLERALGNPIAARALLETDEKAIRQGDRETVEDLIRLLIEFDGDPLLEEVLKLLRER igf1r_binder_04627
SVERVLEVLRELGDPEDLRLVIAAIALALRLEGTCEEFLKEVEELVRRTGDPILRLLLEIVRRLC igf1r_binder_04628
DEKAEELIQLALRLFLLALKAEKEEERRHLLELIEEALKELKKFEEEEVQKAVRQSEELLRRLRG igf1r_binder_04629
SDPAEECTRAVQFILTEALKQKNKNAVQIAIWIAELCLKRLNDPRIEKVLKEAKTVLEQAKNGGS igf1r_binder_04630
DLEEAVRIAVEVGDPELTELIFLLALALLQGDPEKVKELLELVEELLRKLKDPRVEEVLKLLRKL igf1r_binder_04631
NAAEIFERVRRAVGDPEVAEKIFLLLVHLYARGVSPEEIERLLEELCRKLGLSPEECKRIKEAVK igf1r_binder_04632
CEELEEIVRLLEERLKDNPEVKELLKEVKELLEEGDCAKAALILVLALYVAGDEELFELLRRILS igf1r_binder_04633
SELEELIREALEKNDPELVFAIVVEFSARLLAKGVPPREIAKLLKEVAEKLNDPLLREVIKRAEN igf1r_binder_04634
DHEDKAKELLKLIKEVADKKDDEELKEAVKLLERLLREASKRNDEAALRFITEYIEFKLKEASRG igf1r_binder_04635
PFVELVRKLEEELNVPPEWAVKFVILLLAIRLGDPEEAKRLAEELVRRFGDPEVEELVKKVLKEL igf1r_binder_04636
SEKEERIKELLSEVLGVPPEEVEKIVEKISRELNVPPEQALLFLILHLALEGDPLAREAARLLAN igf1r_binder_04637
TRAVLKLLELLIERGDPELVEALLKVCDLSDDDPEARELCRLVARALEEGDPDLLEEILRLIREK igf1r_binder_04638
SEEEKRLRELAKLGSLEALFRAALILLKLALETGDPRLHELAHLILQAAADGDEDLVRELVERAG igf1r_binder_04639
SEVEELLEKVCREAGVDPSACEALLMILRHLRKLDPRDAELIIEELIKRLGISPEVLKRLRELLE igf1r_binder_04640
DETVETLLRQYTELVQKKATTEEQKKHAEELARLILEAFRSAEDPAARRFLKEYAEFLWREAQSG igf1r_binder_04641
STECDEKLTKLLKIAEKILKDIQDPEERLRVALRVLAAKLLAELNDPNACKEAVELAKTAVDTFG igf1r_binder_04642
SDETDKEVEKALKSLEELIKRATDPHLRTALQIASWLLRLCLKENDQECLRAVVRLAKEISKQVG igf1r_binder_04643
DELSEELARAVEENDEEAVARIFLELLELAARLGDPRFIVRLVKLAAELVGDPHLKLYAEILEVA igf1r_binder_04644
DLCSASEAVQMIVEWAIRKRGREDLLRLAEELARRSNEACRNNNEELVRHLLELLQELARRALHG igf1r_binder_04645
SSTLVQIVRFLLENLWKQTGDDTFDKLRKKLEKVLKKVKEGKLDPEQARKFAHELLERIKKLLGS igf1r_binder_04646
TIVIRILAELLELGVLPPELVRCIMELLLKVWRTGDPKLRELLERLLELAKKDPEKVKELCKRLT igf1r_binder_04647
GSDQKELFEKLAREIIQAAAEKDKDTATKLIKKLKTVAKNMNIPEAQKRAKFVEELAKWLMSGSG igf1r_binder_04648
DEELKELLEEVLRKAPDPEAARRTIEAIEEALEEGNPLNALVNLWALLELLGDPVVEEVLRLLRK igf1r_binder_04649
GSSTAEVAEEAQKRLEEAVKRNDDDLVETIVKQAKKNVKKHASDTLSRAVEWFLRLVVEHLKGSG igf1r_binder_04650
SELAELIIHAVKLAGDPRDIEQRIRIAVRVIGDPRLKELLEIVKELIERGVSPEEILRIIEEFLK igf1r_binder_04651
TRVLLRLLERALKNGDEELLKLLKEVLHLMTQGNPDEAEKILEELIKKFGDPLLRELLELIRQLK igf1r_binder_04652
GSDREEEVEHWIKLLEEAIKRNDEHLFSRLFVEAIIFAVQQGNEWARRLLEKIAEEFLRIYKGSG igf1r_binder_04653
GSSRDDLRKWADTLEKLANNLSDERASETVKHLAKLIREVLNNGDEENAEFYVLLARLFVELGGS igf1r_binder_04654
SDWREAQKLVEQLKEVASKKNDEELKRLAEQAEQAIKIATKNNDETELKFLERVVKIILEDAKKG igf1r_binder_04655
SCEELERLIRKLVKEGDPAAEQALLNLRIMKLAGLSCEEIVESLLEVLRDLGNPELIRLAEKLLK igf1r_binder_04656
GSDDLEACEIAVRILLRSALHHGLLSPDDVKKYEEKVKELRKRGDKDECDKIKRELEERIREDGS igf1r_binder_04657
SYELERNARVLAFVLTIAIRENDEESVKLAEKRLKTLLKLAEEQNNEEVVKYIRQLIEEVKRKGG igf1r_binder_04658
SGSGSDVCEMIATALIHSLRAAGDPDAAKKVEKVIRLLRNGQISEEDACRLAHKIARKALGSGSG igf1r_binder_04659
DLEELIRELEERGLVDPEILFCLELVLWLLKIHGDPRVKELLEEVLKLLEEGNPEEARKLCQELG igf1r_binder_04660
SEEEEKEKKEDQEIFEYVLHRNNDEASRTHLELALCLLEARERNDEKTYQECLQRIRELYEELTK igf1r_binder_04661
DEDERIAELLLKARSPEELRRLLKELRELLGSPQLVLERLEEALTRLLGDPEKAFIFLAEIWELA igf1r_binder_04662
SGSSDLERAIELIILVAQAARKKDDEKVKKLLTKIEKLAKSAQDPALERLVKLAKQTAKEDKGSG igf1r_binder_04663
SLEEILEEARKRGDEQLVIVLEALLALVERLNVPPEEAARYLLELAKLLKDPELARLVEKVLKLT igf1r_binder_04664
NEEELLKELVKFVKEVCKRAQDPECKKLADKAEELVKLIKKDEKSQEKARRIIIHIVILAAQVLG igf1r_binder_04665
SVEERLEELLKSGDPRRAAEAYFLLLELARTDPKAREALEVLRRLLQEGKFSPEEIARIISELLR igf1r_binder_04666
GSSKEERLKELLRLIKEAIKRNLHEEVLRLAIYALHIANELNQEEILKTARKLLETFLRRLLGSG igf1r_binder_04667
SDLKDEVTRCIRIIKTLAKQQQDPQLETLALILEALARIAQKLNDEELLRDVRRLCKEVVDEGGS igf1r_binder_04668
DHLDFRVRLLATILQLQAKEIPDKEKVKKALDEIVERAEEIAKSEKQKEAVKKLRKIAEKLKNMG igf1r_binder_04669
CLEELLELLRKLSPNARVLVFLLEMALENNNPEAIRSVLEAAEELAERLGDPDVLRLIRRVKRCR igf1r_binder_04670
DEQDELVEELKKKNPDAAELLRIVLKLLKEGDPEAAETAIQIVRWILELLGDPEAVEIVEEAFRR igf1r_binder_04671
DEELERVLEKLRKVDPAIARLFEIIVELLKRGDPEAARTARQILEWIIRKKNEELAEEVRKILEK igf1r_binder_04672
SNEESERIVKHLVRLLKDAARKKDEELFEHIAELLIHVCLRLNDHESCRFAIRELLEASEILLGG igf1r_binder_04673
SEIEEKVRRLLEEGDEDTLRELLKRLLEECRKRGTEHECLRRIMEVARKLGNKRLLFQLLVEVLR igf1r_binder_04674
DEDERIAELLLKARSPEELRRLLKELRELLGSPQELARALLEACTRLLGDPEKCFEFYLRIVRLE igf1r_binder_04675
DEELKKLVECILEGDPECRKLLEKLLTELLGDPELAKRVVKLLVELLKEGNEHAVETALQVIKIN igf1r_binder_04676
GSSLVEKVLEILKRILEECRKKGDSECVTAAQVLYFSLERASQKDPTEATEIAELALKVINSFGS igf1r_binder_04677
DLEELVEEVCRKLGLPPRLCRASVRVLRWLVEDARDPRIVEAHIELLLRETGDPEVKKILELIRK igf1r_binder_04678
TEVLEEVIKRAREKGDSELVTALQVVLLALKEGDPEAAELALELILRELKDPLVEEVIRVLRKRK igf1r_binder_04679
SDDEHFRRLWEKARKLSEERGDEESRKQIENAEELFKEAKKNNDEFLLRVAESLLESAAALVLRG igf1r_binder_04680
SEREKLVECVERGECPPEEVERLLEELIKKTGDPLLRLVLRLLRLLLERGIPPEEVLKVVSFMLS igf1r_binder_04681
STDALEEFVERCAELIKKLFPDPRVQTKADRLLKKFKEAKKNNDEEKLEKVFLACLHILLEYGGS igf1r_binder_04682
DEELIKEILELNLELLFLAAKDHEEVQKEAERALREQHECIRRKNRECLEESWRWAKEWIERRFG igf1r_binder_04683
PLEELLEILKKCIGDPELIKIVEKLIEEVKKHDPALAELVARALIEDCRKDPRQAEEAIENAEKN igf1r_binder_04684
DPTELAKKASEEAEKLKKNVNSDEVRHRLELVLRLLREAIKKNDEALLRFAFELLQFVKKAVNQG igf1r_binder_04685
SELKEVVERVLKGELSPEEVLKVLKRLLEETGDPRYKFFFELLEFALRDGDPELLEQLLRAIRHD igf1r_binder_04686
DEFEKEVLRWLAEENPEIAELIIKDELRAKGDPKVKELLEILEELKERGTLTPELVRELLEKAAE igf1r_binder_04687
DREECKDLVSKVEELVRKVIKDPHKKELARLLIEIAKELCKKGDEKAAKIVIEILRWIVTEYKSG igf1r_binder_04688
DAFAALVKLLRLVLPPEEVEKIALIFLRLFLRGVPPEEIEKILRELLKKLGVPPEEVKRIVEEVP igf1r_binder_04689
DAVELAVEAALKNPDPSAVRVALQIALFLAESEGSPLRELIREALELLEEGDPEEVKRVLEEILK igf1r_binder_04690
SAIEEIIRLAEELGNPEVAEKIKECLERVRRGEIDPVRCVLRALELAEEYGDPELWRLIRELAVN igf1r_binder_04691
SEEEEKEEKISKIAKVPPVVARFILELIKQAKEQNDPELEKLIEELLCLLLGDPELCRIIIELAR igf1r_binder_04692
SPKEEEIKKLEQTAKELIDKVVDDPAVREFRKELLEWLLKECTTEDCKEEIARDFIEAAKRAKGS igf1r_binder_04693
SGSSFEREVKFLIRMIRWAAELGDEELIRNLLEQIELICRRVGDPKCKQLLKEAEREAREINGSG igf1r_binder_04694
SEEELRELAKELGIPPEEVEEAIKLCSEILNIPPEECIEILLRILEILKKLGDPAARALFELAAQ igf1r_binder_04695
DVVEELLRELLKKGDPDAELFLRLIRLLREQGTSPEDIIRIILLAARAAGDEEIRRLAEEAERLE igf1r_binder_04696
SDETDKEVEKALKSLEELIKRATDPHLRTALQIASWLLRLALKENDQERLRAVVRLAKEISKQVG igf1r_binder_04697
GSDPDTARELVERVRKLAEEKNDRELFLEANNLAVLVWAAKIANDEELVKEVIKRAKELLSKSGS igf1r_binder_04698
SLEELIEKLLRTGDPRLREELNKLLKRICKKKGVDPAACRFRVELVRWLLRENPETAKLLLRRLE igf1r_binder_04699
SPEEEREINKELRRLIHEALQNHDKDLVRRLAEESWRFAEEAEDEELRSQNETRWQIIKFLLEKG igf1r_binder_04700
GSSLEEEALELAERVCELAKKGDSKRIKEVIERIKEVLKQLGASEEEIRFIERLLEALELDCGGS igf1r_binder_04701
SDEELDKLTEELGDCEEAIKELLRLAEERGDLRLAILLRSALHHLKEGRASCEELIEFIKRALRE igf1r_binder_04702
SKEEEVLRLCSEVLGVPPEECRLLVEIASRILHLPPEEALRLLIEILLRLFGDPRLKEALELLEK igf1r_binder_04703
DLEEAIEELVKEALKGDPEAEESLRILLQILRFLGDPRRELLRRLIELVEEGDPDKVKKLLKELR igf1r_binder_04704
GSDEEEVKKHLESLLREAKEKNDDRLALRIALLASEICERVRDPRICKIVKEVIEIAEEILRKGS igf1r_binder_04705
[truncated: 875,076 more chars]
