# Supplementary material for: Design of protein-binding proteins from the target structure alone
Source: Nature. 2022 Mar 24;605(7910):551–60. doi: 10.1038/s41586-022-04654-9 (PMC9117152; doi:10.1038/s41586-022-04654-9)
Supplement: Supplementary file 3 — Supplementary Code Design scripts and main pdb files. This compressed file is the main supplement and contains the following files: => cao_2021_protocol/ => design_models_final_combo_optimized/ => design_models_sequence/ => design_models_ssm_natives/ => ngs_analysis_scripts/ [file 41586_2022_4654_MOESM3_ESM.gz › supplemental_files/design_models_sequence/EGFR.seq]

DAEELVEELLKKRPDDEVVREVLKIIKDVKKNGDPDKAEVIASQLVLAIMSGNPEVALMEARELK RKVCNGIGIGEFKDSLSINATNIKHFKNCTSISGDLHILPVAFRGDSFTHTPPLDPQELDILKTVKEITGFLLIQAWPENRTDLHAFENLEIIRGRTKQHGQFSLAVVSLNITSLGLRSLKEISDGDVIISGNKNLCYANTINWKKLFGTSGQKTKIISNRGENSCKATGQVCHALCSPEGCWGPEPRDCV Motif0061_bcov_4helix_11901_0001_0001
DDAQVELVKDLVRVAREVGDERMVRNLLHALQVAAKEEDDEKAKKLAKEIEEWLRKYS RKVCNGIGIGEFKDSLSINATNIKHFKNCTSISGDLHILPVAFRGDSFTHTPPLDPQELDILKTVKEITGFLLIQAWPENRTDLHAFENLEIIRGRTKQHGQFSLAVVSLNITSLGLRSLKEISDGDVIISGNKNLCYANTINWKKLFGTSGQKTKIISNRGENSCKATGQVCHALCSPEGCWGPEPRDCV Motif0093_ems_3hM_3434_0001_0001
DDDEILEQTVKFILDVANPKSVTVRVSNGKVSVTVHGDDPKAERVVTKISEQLKRLGIPFEIHKE RKVCNGIGIGEFKDSLSINATNIKHFKNCTSISGDLHILPVAFRGDSFTHTPPLDPQELDILKTVKEITGFLLIQAWPENRTDLHAFENLEIIRGRTKQHGQFSLAVVSLNITSLGLRSLKEISDGDVIISGNKNLCYANTINWKKLFGTSGQKTKIISNRGENSCKATGQVCHALCSPEGCWGPEPRDCV Motif0025_HEEHE_2154_0001_0001
DDDMYKEDVDELVTKAKRWAKDEEIKKRVETLWQLADKAYKNNDSLTLSNVVFELFILLVNLIE RKVCNGIGIGEFKDSLSINATNIKHFKNCTSISGDLHILPVAFRGDSFTHTPPLDPQELDILKTVKEITGFLLIQAWPENRTDLHAFENLEIIRGRTKQHGQFSLAVVSLNITSLGLRSLKEISDGDVIISGNKNLCYANTINWKKLFGTSGQKTKIISNRGENSCKATGQVCHALCSPEGCWGPEPRDCV Motif0558_ems_3hC_1502_0001_0001
DDEVTKKVLTELRKVLKTYPDIETVIKVANELAVKVARDDPRQQRAAQQALMIFMEELFKKEG RKVCNGIGIGEFKDSLSINATNIKHFKNCTSISGDLHILPVAFRGDSFTHTPPLDPQELDILKTVKEITGFLLIQAWPENRTDLHAFENLEIIRGRTKQHGQFSLAVVSLNITSLGLRSLKEISDGDVIISGNKNLCYANTINWKKLFGTSGQKTKIISNRGENSCKATGQVCHALCSPEGCWGPEPRDCV Motif0095_ems_3hC_335_0001_0001
DDEYFHKLWEVSKLVREAHDKNDKEIAKKAIKLARRLTKEVTDPFVQEALKKLIKIAEKIVKS RKVCNGIGIGEFKDSLSINATNIKHFKNCTSISGDLHILPVAFRGDSFTHTPPLDPQELDILKTVKEITGFLLIQAWPENRTDLHAFENLEIIRGRTKQHGQFSLAVVSLNITSLGLRSLKEISDGDVIISGNKNLCYANTINWKKLFGTSGQKTKIISNRGENSCKATGQVCHALCSPEGCWGPEPRDCV Motif0149_ems_3hM_2462_0001_0001
DDFSLKFRIEFLLELIHHLLSPEESQRVREKVKKLKKKGVSPEQIVRWLEEVVKKALERF RKVCNGIGIGEFKDSLSINATNIKHFKNCTSISGDLHILPVAFRGDSFTHTPPLDPQELDILKTVKEITGFLLIQAWPENRTDLHAFENLEIIRGRTKQHGQFSLAVVSLNITSLGLRSLKEISDGDVIISGNKNLCYANTINWKKLFGTSGQKTKIISNRGENSCKATGQVCHALCSPEGCWGPEPRDCV Motif0092_HHH_eva_0274_0001_0002_0001
DDKKEKLREKAERLVRIIKKGKLSEREILEVVSRVFHLVQEVGDESVKELMERALRLLQKFMEG RKVCNGIGIGEFKDSLSINATNIKHFKNCTSISGDLHILPVAFRGDSFTHTPPLDPQELDILKTVKEITGFLLIQAWPENRTDLHAFENLEIIRGRTKQHGQFSLAVVSLNITSLGLRSLKEISDGDVIISGNKNLCYANTINWKKLFGTSGQKTKIISNRGENSCKATGQVCHALCSPEGCWGPEPRDCV Motif0077_HHH_eva_0388_0001_0001
DDKKRLSTHVERFAEEIKKKASPDEQKKLDTLLEQLKKALKNNDDNTAFELMSIIILIWQQLL RKVCNGIGIGEFKDSLSINATNIKHFKNCTSISGDLHILPVAFRGDSFTHTPPLDPQELDILKTVKEITGFLLIQAWPENRTDLHAFENLEIIRGRTKQHGQFSLAVVSLNITSLGLRSLKEISDGDVIISGNKNLCYANTINWKKLFGTSGQKTKIISNRGENSCKATGQVCHALCSPEGCWGPEPRDCV Motif0135_ems_3hC_517_0001_0001
DDKQKLKSDLKRKFDEAAKNRDRDTLKKVADEAFEVARRLQDEHVYVLAFHLSSLAFDMS RKVCNGIGIGEFKDSLSINATNIKHFKNCTSISGDLHILPVAFRGDSFTHTPPLDPQELDILKTVKEITGFLLIQAWPENRTDLHAFENLEIIRGRTKQHGQFSLAVVSLNITSLGLRSLKEISDGDVIISGNKNLCYANTINWKKLFGTSGQKTKIISNRGENSCKATGQVCHALCSPEGCWGPEPRDCV Motif0564_ems_3hC_676_0002_0001_0001
DDKTLTEVWQHASTLAKQKNDEAQLKTIEEAYTRAQRTGDPDVKHQVELMLRFLSNILEG RKVCNGIGIGEFKDSLSINATNIKHFKNCTSISGDLHILPVAFRGDSFTHTPPLDPQELDILKTVKEITGFLLIQAWPENRTDLHAFENLEIIRGRTKQHGQFSLAVVSLNITSLGLRSLKEISDGDVIISGNKNLCYANTINWKKLFGTSGQKTKIISNRGENSCKATGQVCHALCSPEGCWGPEPRDCV Motif0023_ems_3hM_1612_0001_0001
DDLEEIARIAYEQVEDILKTRNDEETLKKLQKIYKEAQEKVKSSDPSEQQKILKKLNHLLLNLV RKVCNGIGIGEFKDSLSINATNIKHFKNCTSISGDLHILPVAFRGDSFTHTPPLDPQELDILKTVKEITGFLLIQAWPENRTDLHAFENLEIIRGRTKQHGQFSLAVVSLNITSLGLRSLKEISDGDVIISGNKNLCYANTINWKKLFGTSGQKTKIISNRGENSCKATGQVCHALCSPEGCWGPEPRDCV Motif0142_ems_3hM_1510_0001_0003_0001
DDLEKVKKIAKSLKEWAQKQNDLDVEFEAEFLLFLLERAIQLNDEHMTDFISKLIKDLATKLKS RKVCNGIGIGEFKDSLSINATNIKHFKNCTSISGDLHILPVAFRGDSFTHTPPLDPQELDILKTVKEITGFLLIQAWPENRTDLHAFENLEIIRGRTKQHGQFSLAVVSLNITSLGLRSLKEISDGDVIISGNKNLCYANTINWKKLFGTSGQKTKIISNRGENSCKATGQVCHALCSPEGCWGPEPRDCV Motif0476_ems_3hM_3215_0001_0001
DDQQQYEAEYLFFLLMHAIKQNNKELLKKLIKMAKTLLKRLTDPTARKILKEAIEKAEKVVKG RKVCNGIGIGEFKDSLSINATNIKHFKNCTSISGDLHILPVAFRGDSFTHTPPLDPQELDILKTVKEITGFLLIQAWPENRTDLHAFENLEIIRGRTKQHGQFSLAVVSLNITSLGLRSLKEISDGDVIISGNKNLCYANTINWKKLFGTSGQKTKIISNRGENSCKATGQVCHALCSPEGCWGPEPRDCV Motif0392_ems_3hC_1397_0001_0001_0001
DDQTKKIRDIVETLKEIAKRAEDPTARTFVEFLSEQVEVALHLEDKDFAEKLAETLLKLAQSY RKVCNGIGIGEFKDSLSINATNIKHFKNCTSISGDLHILPVAFRGDSFTHTPPLDPQELDILKTVKEITGFLLIQAWPENRTDLHAFENLEIIRGRTKQHGQFSLAVVSLNITSLGLRSLKEISDGDVIISGNKNLCYANTINWKKLFGTSGQKTKIISNRGENSCKATGQVCHALCSPEGCWGPEPRDCV Motif0202_ems_3hC_337_0002_0001_0001_0001
DDRIERVAKFNAHQAVYAATTEEELQELLKRIQHLLKMINADPTIQDRLEKFFKKVVKSK RKVCNGIGIGEFKDSLSINATNIKHFKNCTSISGDLHILPVAFRGDSFTHTPPLDPQELDILKTVKEITGFLLIQAWPENRTDLHAFENLEIIRGRTKQHGQFSLAVVSLNITSLGLRSLKEISDGDVIISGNKNLCYANTINWKKLFGTSGQKTKIISNRGENSCKATGQVCHALCSPEGCWGPEPRDCV Motif0078_ems_3hM_673_0001_0001
DDRLQVFVTLVLKFVNAQLNNDEELLETVVKEAKDLAEKLDDPELRKLAKHLKDVLSKLQK RKVCNGIGIGEFKDSLSINATNIKHFKNCTSISGDLHILPVAFRGDSFTHTPPLDPQELDILKTVKEITGFLLIQAWPENRTDLHAFENLEIIRGRTKQHGQFSLAVVSLNITSLGLRSLKEISDGDVIISGNKNLCYANTINWKKLFGTSGQKTKIISNRGENSCKATGQVCHALCSPEGCWGPEPRDCV Motif0028_ems_3hC_162_0001_0001
DDSEKTARDLLKEFEEAKKNNDEERLKKVEDTIKEIYRKADDPHQRALAQEALMELQLLK RKVCNGIGIGEFKDSLSINATNIKHFKNCTSISGDLHILPVAFRGDSFTHTPPLDPQELDILKTVKEITGFLLIQAWPENRTDLHAFENLEIIRGRTKQHGQFSLAVVSLNITSLGLRSLKEISDGDVIISGNKNLCYANTINWKKLFGTSGQKTKIISNRGENSCKATGQVCHALCSPEGCWGPEPRDCV Motif0070_ems_3hC_854_0001_0001
DDSEVKKKAKELEEKIKKANPDPNIRYLAEFLAVAVAFALEQKNERFVRFMLKELEKLLRDLTS RKVCNGIGIGEFKDSLSINATNIKHFKNCTSISGDLHILPVAFRGDSFTHTPPLDPQELDILKTVKEITGFLLIQAWPENRTDLHAFENLEIIRGRTKQHGQFSLAVVSLNITSLGLRSLKEISDGDVIISGNKNLCYANTINWKKLFGTSGQKTKIISNRGENSCKATGQVCHALCSPEGCWGPEPRDCV Motif0092_ems_3hM_1030_0001_0001_0001
DDSQVRHVAHEAVDFALENPQVMELANQVLQLALEAESHNDPELLKQAEELLKEVEKRAK RKVCNGIGIGEFKDSLSINATNIKHFKNCTSISGDLHILPVAFRGDSFTHTPPLDPQELDILKTVKEITGFLLIQAWPENRTDLHAFENLEIIRGRTKQHGQFSLAVVSLNITSLGLRSLKEISDGDVIISGNKNLCYANTINWKKLFGTSGQKTKIISNRGENSCKATGQVCHALCSPEGCWGPEPRDCV Motif0312_ems_3hC_474_0001_0001
DDTEKARRIVKTLLSLVKNASDLNEAFDLLLKAWFWAMLVRDPTLQEQVHRVAEWVYKYFE RKVCNGIGIGEFKDSLSINATNIKHFKNCTSISGDLHILPVAFRGDSFTHTPPLDPQELDILKTVKEITGFLLIQAWPENRTDLHAFENLEIIRGRTKQHGQFSLAVVSLNITSLGLRSLKEISDGDVIISGNKNLCYANTINWKKLFGTSGQKTKIISNRGENSCKATGQVCHALCSPEGCWGPEPRDCV Motif0539_ems_3hM_843_0001_0001
DDTEKIVHIAIRLLHLARKDPRKKEDVQRSLKKLVTEAEKKNNEDAILQVRLILDLVTVSV RKVCNGIGIGEFKDSLSINATNIKHFKNCTSISGDLHILPVAFRGDSFTHTPPLDPQELDILKTVKEITGFLLIQAWPENRTDLHAFENLEIIRGRTKQHGQFSLAVVSLNITSLGLRSLKEISDGDVIISGNKNLCYANTINWKKLFGTSGQKTKIISNRGENSCKATGQVCHALCSPEGCWGPEPRDCV Motif0110_ems_3hM_1700_0001_0001
DDTLEIQIEFLLLQLEYALKDDPDKVKKVREIATEAKKAVKNGDEKKATELVNILMELQLKMNH RKVCNGIGIGEFKDSLSINATNIKHFKNCTSISGDLHILPVAFRGDSFTHTPPLDPQELDILKTVKEITGFLLIQAWPENRTDLHAFENLEIIRGRTKQHGQFSLAVVSLNITSLGLRSLKEISDGDVIISGNKNLCYANTINWKKLFGTSGQKTKIISNRGENSCKATGQVCHALCSPEGCWGPEPRDCV Motif0184_ems_3hM_441_0001_0001
DDTQRSQVLHYVFTILQLLFTAKDPKEITELLEKAETYLSRVDSELAREAIKDLRESYKEAT RKVCNGIGIGEFKDSLSINATNIKHFKNCTSISGDLHILPVAFRGDSFTHTPPLDPQELDILKTVKEITGFLLIQAWPENRTDLHAFENLEIIRGRTKQHGQFSLAVVSLNITSLGLRSLKEISDGDVIISGNKNLCYANTINWKKLFGTSGQKTKIISNRGENSCKATGQVCHALCSPEGCWGPEPRDCV Motif0201_ems_3hM_2769_0001_0002_0001
DDTSKEVRDLVTTAKELAKSRDPENFRKAQQLLLRAFHLASKNPELEKEVHKAYEEVMRIFKS RKVCNGIGIGEFKDSLSINATNIKHFKNCTSISGDLHILPVAFRGDSFTHTPPLDPQELDILKTVKEITGFLLIQAWPENRTDLHAFENLEIIRGRTKQHGQFSLAVVSLNITSLGLRSLKEISDGDVIISGNKNLCYANTINWKKLFGTSGQKTKIISNRGENSCKATGQVCHALCSPEGCWGPEPRDCV Motif0080_ems_3hM_942_0001_0001
DDTTMARRLLKTVIELLKRNPNNLMAKFNYDVAVVFAEFVIKKLKDPKLQTELTRLIKNASSLS RKVCNGIGIGEFKDSLSINATNIKHFKNCTSISGDLHILPVAFRGDSFTHTPPLDPQELDILKTVKEITGFLLIQAWPENRTDLHAFENLEIIRGRTKQHGQFSLAVVSLNITSLGLRSLKEISDGDVIISGNKNLCYANTINWKKLFGTSGQKTKIISNRGENSCKATGQVCHALCSPEGCWGPEPRDCV Motif0023_ems_3hM_2751_0001_0001
DEAERLKKELEDLGDPKAVTVLRQAITQLKNGVDPHTVKILVEFQARQLGVDPELVERIKEVVEK RKVCNGIGIGEFKDSLSINATNIKHFKNCTSISGDLHILPVAFRGDSFTHTPPLDPQELDILKTVKEITGFLLIQAWPENRTDLHAFENLEIIRGRTKQHGQFSLAVVSLNITSLGLRSLKEISDGDVIISGNKNLCYANTINWKKLFGTSGQKTKIISNRGENSCKATGQVCHALCSPEGCWGPEPRDCV Motif0023_bcov_4helix_09815_0001_0001
DEDEFFVRQLAFALSHALKRNDPDSESLVRHFLNMMVTVIKKTDPERAKKVKKLVEDLASKLT RKVCNGIGIGEFKDSLSINATNIKHFKNCTSISGDLHILPVAFRGDSFTHTPPLDPQELDILKTVKEITGFLLIQAWPENRTDLHAFENLEIIRGRTKQHGQFSLAVVSLNITSLGLRSLKEISDGDVIISGNKNLCYANTINWKKLFGTSGQKTKIISNRGENSCKATGQVCHALCSPEGCWGPEPRDCV Motif0154_ems_3hC_982_0002_0001_0001
DEDEKLKEEVERSFKTLQKNNVDPKQLYEFVKRVLETLRRIGASEASSLAWRLLLELHVQIV RKVCNGIGIGEFKDSLSINATNIKHFKNCTSISGDLHILPVAFRGDSFTHTPPLDPQELDILKTVKEITGFLLIQAWPENRTDLHAFENLEIIRGRTKQHGQFSLAVVSLNITSLGLRSLKEISDGDVIISGNKNLCYANTINWKKLFGTSGQKTKIISNRGENSCKATGQVCHALCSPEGCWGPEPRDCV Motif0037_ems_3hM_1062_0001_0001
DEDELTETVIRLAMRARRAEDEKELRTLQSLIEEILRKAQSEDLRLQAEFSLELVRDRS RKVCNGIGIGEFKDSLSINATNIKHFKNCTSISGDLHILPVAFRGDSFTHTPPLDPQELDILKTVKEITGFLLIQAWPENRTDLHAFENLEIIRGRTKQHGQFSLAVVSLNITSLGLRSLKEISDGDVIISGNKNLCYANTINWKKLFGTSGQKTKIISNRGENSCKATGQVCHALCSPEGCWGPEPRDCV Motif0328_ems_3hM_2062_0001_0001
DEDKHQKSLEKLAEDLIRQVNDEFLKEFLKILLRVARQLQDREMLQHIVRAAEEAVKEAS RKVCNGIGIGEFKDSLSINATNIKHFKNCTSISGDLHILPVAFRGDSFTHTPPLDPQELDILKTVKEITGFLLIQAWPENRTDLHAFENLEIIRGRTKQHGQFSLAVVSLNITSLGLRSLKEISDGDVIISGNKNLCYANTINWKKLFGTSGQKTKIISNRGENSCKATGQVCHALCSPEGCWGPEPRDCV Motif0525_ems_3hM_1160_0001_0001
DEDRDAESIAFVVLFHLVQRAQTEEEVKKALKTATEVIRRLIPDQEKAKEVTKRLKDFADMFL RKVCNGIGIGEFKDSLSINATNIKHFKNCTSISGDLHILPVAFRGDSFTHTPPLDPQELDILKTVKEITGFLLIQAWPENRTDLHAFENLEIIRGRTKQHGQFSLAVVSLNITSLGLRSLKEISDGDVIISGNKNLCYANTINWKKLFGTSGQKTKIISNRGENSCKATGQVCHALCSPEGCWGPEPRDCV Motif0077_ems_3hC_1315_0002_0001_0001
DEDRRKTIETILTEAKKLARDPNIQFLIESVLLKFKRAVKSNDEHMLKFVEEQARKLYKQAKS RKVCNGIGIGEFKDSLSINATNIKHFKNCTSISGDLHILPVAFRGDSFTHTPPLDPQELDILKTVKEITGFLLIQAWPENRTDLHAFENLEIIRGRTKQHGQFSLAVVSLNITSLGLRSLKEISDGDVIISGNKNLCYANTINWKKLFGTSGQKTKIISNRGENSCKATGQVCHALCSPEGCWGPEPRDCV Motif0135_ems_3hM_250_0001_0001
DEDSEAFWLVLHWAAKLNVPHVDVNVQNGQLRVTVKGDDESARNLVTIASKIAERLGLPYSVTVK RKVCNGIGIGEFKDSLSINATNIKHFKNCTSISGDLHILPVAFRGDSFTHTPPLDPQELDILKTVKEITGFLLIQAWPENRTDLHAFENLEIIRGRTKQHGQFSLAVVSLNITSLGLRSLKEISDGDVIISGNKNLCYANTINWKKLFGTSGQKTKIISNRGENSCKATGQVCHALCSPEGCWGPEPRDCV Motif0175_HEEHE_2235_0001_0001
DEDSEIFWRIIQYAARAGVPEIHVIVDNGTIKLRVKGNNESAQSVSKFAKKVAKELGVSVDVEVE RKVCNGIGIGEFKDSLSINATNIKHFKNCTSISGDLHILPVAFRGDSFTHTPPLDPQELDILKTVKEITGFLLIQAWPENRTDLHAFENLEIIRGRTKQHGQFSLAVVSLNITSLGLRSLKEISDGDVIISGNKNLCYANTINWKKLFGTSGQKTKIISNRGENSCKATGQVCHALCSPEGCWGPEPRDCV Motif0130_HEEHE_2395_0001_0001
DEDSKTVAEYLLEYAKILADQISDDDGRKKAQSLVEKARKLDIPEVAKKVYEIVLTIWKRDQR RKVCNGIGIGEFKDSLSINATNIKHFKNCTSISGDLHILPVAFRGDSFTHTPPLDPQELDILKTVKEITGFLLIQAWPENRTDLHAFENLEIIRGRTKQHGQFSLAVVSLNITSLGLRSLKEISDGDVIISGNKNLCYANTINWKKLFGTSGQKTKIISNRGENSCKATGQVCHALCSPEGCWGPEPRDCV Motif0257_ems_3hC_617_0001_0001_0001
DEDTEISKNAELLLDFNLELAHTEEEKKEALKIAQIFVEYFVEDQEKAKKINKKLQELFEKKQ RKVCNGIGIGEFKDSLSINATNIKHFKNCTSISGDLHILPVAFRGDSFTHTPPLDPQELDILKTVKEITGFLLIQAWPENRTDLHAFENLEIIRGRTKQHGQFSLAVVSLNITSLGLRSLKEISDGDVIISGNKNLCYANTINWKKLFGTSGQKTKIISNRGENSCKATGQVCHALCSPEGCWGPEPRDCV Motif0241_ems_3hC_1146_0001_0001
DEEAVEVVKELLERRPDDEVLRELLERLKEAVENNNPENVKFLILTILWYVGDPKLKEVLEKILK RKVCNGIGIGEFKDSLSINATNIKHFKNCTSISGDLHILPVAFRGDSFTHTPPLDPQELDILKTVKEITGFLLIQAWPENRTDLHAFENLEIIRGRTKQHGQFSLAVVSLNITSLGLRSLKEISDGDVIISGNKNLCYANTINWKKLFGTSGQKTKIISNRGENSCKATGQVCHALCSPEGCWGPEPRDCV Motif0025_bcov_4helix_05293_0001_0001
DEEDAKKSAERLSKLAQDSVKDDPDKLKKVRKIIKEIKKKATTPTQRASLLMDLLLELTTD RKVCNGIGIGEFKDSLSINATNIKHFKNCTSISGDLHILPVAFRGDSFTHTPPLDPQELDILKTVKEITGFLLIQAWPENRTDLHAFENLEIIRGRTKQHGQFSLAVVSLNITSLGLRSLKEISDGDVIISGNKNLCYANTINWKKLFGTSGQKTKIISNRGENSCKATGQVCHALCSPEGCWGPEPRDCV Motif0085_ems_3hM_2948_0001_0001
DEEDDARIFLETIKWIADIRDDEKLKRLVETLEKQLRDASKRNDEDSLKEITKKIRELASKANK RKVCNGIGIGEFKDSLSINATNIKHFKNCTSISGDLHILPVAFRGDSFTHTPPLDPQELDILKTVKEITGFLLIQAWPENRTDLHAFENLEIIRGRTKQHGQFSLAVVSLNITSLGLRSLKEISDGDVIISGNKNLCYANTINWKKLFGTSGQKTKIISNRGENSCKATGQVCHALCSPEGCWGPEPRDCV Motif0025_ems_3hM_1859_0001_0001_0001
DEEDLQSEVTLLFFRALQKNDEDLAKSVLETVQKLAKKLNNPELKKFADHAYKMFEEMRKK RKVCNGIGIGEFKDSLSINATNIKHFKNCTSISGDLHILPVAFRGDSFTHTPPLDPQELDILKTVKEITGFLLIQAWPENRTDLHAFENLEIIRGRTKQHGQFSLAVVSLNITSLGLRSLKEISDGDVIISGNKNLCYANTINWKKLFGTSGQKTKIISNRGENSCKATGQVCHALCSPEGCWGPEPRDCV Motif0154_ems_3hM_1151_0001_0001
DEEEAEEILRELGDEELLRLFKELVELVRKTGDPQLKFNLQLVVEALRRGSPDTARRMIKFAVEH RKVCNGIGIGEFKDSLSINATNIKHFKNCTSISGDLHILPVAFRGDSFTHTPPLDPQELDILKTVKEITGFLLIQAWPENRTDLHAFENLEIIRGRTKQHGQFSLAVVSLNITSLGLRSLKEISDGDVIISGNKNLCYANTINWKKLFGTSGQKTKIISNRGENSCKATGQVCHALCSPEGCWGPEPRDCV Motif0063_bcov_4helix_00208_0001_0001
DEEEEKKKRIKETIEKIARSAKDDPRTAMRLLQEIFMELVSEGNEELSRWVEEAMKILLEVV RKVCNGIGIGEFKDSLSINATNIKHFKNCTSISGDLHILPVAFRGDSFTHTPPLDPQELDILKTVKEITGFLLIQAWPENRTDLHAFENLEIIRGRTKQHGQFSLAVVSLNITSLGLRSLKEISDGDVIISGNKNLCYANTINWKKLFGTSGQKTKIISNRGENSCKATGQVCHALCSPEGCWGPEPRDCV Motif0234_ems_3hM_923_0001_0001_0001
DEEEIEELLKRAGLLSPKQVELLKHFVRRLKERGVSPEEVLMLLLDSLNMNGDHEAVKLLESLLK RKVCNGIGIGEFKDSLSINATNIKHFKNCTSISGDLHILPVAFRGDSFTHTPPLDPQELDILKTVKEITGFLLIQAWPENRTDLHAFENLEIIRGRTKQHGQFSLAVVSLNITSLGLRSLKEISDGDVIISGNKNLCYANTINWKKLFGTSGQKTKIISNRGENSCKATGQVCHALCSPEGCWGPEPRDCV Motif0348_bcov_4helix_04116_0001_0001
DEEEKRAKEDAERIITEAVKIPDKEQAVKLLKEVMKQLKDLNVDPRVIDEVEFYFINLLLRA RKVCNGIGIGEFKDSLSINATNIKHFKNCTSISGDLHILPVAFRGDSFTHTPPLDPQELDILKTVKEITGFLLIQAWPENRTDLHAFENLEIIRGRTKQHGQFSLAVVSLNITSLGLRSLKEISDGDVIISGNKNLCYANTINWKKLFGTSGQKTKIISNRGENSCKATGQVCHALCSPEGCWGPEPRDCV Motif0139_ems_3hM_2112_0001_0002_0001
DEEFEKVIEIAERLGNPRLARMVETVLRALKKDPDKAKATLRFILLTLEFFGDPIRELIRRLLEK RKVCNGIGIGEFKDSLSINATNIKHFKNCTSISGDLHILPVAFRGDSFTHTPPLDPQELDILKTVKEITGFLLIQAWPENRTDLHAFENLEIIRGRTKQHGQFSLAVVSLNITSLGLRSLKEISDGDVIISGNKNLCYANTINWKKLFGTSGQKTKIISNRGENSCKATGQVCHALCSPEGCWGPEPRDCV Motif0025_bcov_4helix_02999_0001_0001
DEEIEELLRRLLEGDPEAEEILRELLRRVLGDPFQVEMILELLRALVERGDPKKAVELFKLAIRL RKVCNGIGIGEFKDSLSINATNIKHFKNCTSISGDLHILPVAFRGDSFTHTPPLDPQELDILKTVKEITGFLLIQAWPENRTDLHAFENLEIIRGRTKQHGQFSLAVVSLNITSLGLRSLKEISDGDVIISGNKNLCYANTINWKKLFGTSGQKTKIISNRGENSCKATGQVCHALCSPEGCWGPEPRDCV Motif0029_bcov_4helix_01527_0001_0001
DEEIEKVLEEVSKKDPETVHLLKTWLETLRLMGSVSPEERIEILVKIARMVGNPELAKLLEEILR RKVCNGIGIGEFKDSLSINATNIKHFKNCTSISGDLHILPVAFRGDSFTHTPPLDPQELDILKTVKEITGFLLIQAWPENRTDLHAFENLEIIRGRTKQHGQFSLAVVSLNITSLGLRSLKEISDGDVIISGNKNLCYANTINWKKLFGTSGQKTKIISNRGENSCKATGQVCHALCSPEGCWGPEPRDCV Motif0599_bcov_4helix_03173_0001_0001
DEEILERLRELLKKDPEEAKKFLEELAEKTGDPRVLMIFLILDLLLVRGVSPEEIIKIIERLLKE RKVCNGIGIGEFKDSLSINATNIKHFKNCTSISGDLHILPVAFRGDSFTHTPPLDPQELDILKTVKEITGFLLIQAWPENRTDLHAFENLEIIRGRTKQHGQFSLAVVSLNITSLGLRSLKEISDGDVIISGNKNLCYANTINWKKLFGTSGQKTKIISNRGENSCKATGQVCHALCSPEGCWGPEPRDCV Motif0255_bcov_4helix_09869_0001_0001
DEEILRLLREILEEVLGDPEEAEKLLRRIEEEAGGDPVSVAFMVMFILLRLGDPEATKKVRELAE RKVCNGIGIGEFKDSLSINATNIKHFKNCTSISGDLHILPVAFRGDSFTHTPPLDPQELDILKTVKEITGFLLIQAWPENRTDLHAFENLEIIRGRTKQHGQFSLAVVSLNITSLGLRSLKEISDGDVIISGNKNLCYANTINWKKLFGTSGQKTKIISNRGENSCKATGQVCHALCSPEGCWGPEPRDCV Motif0408_bcov_4helix_14087_0001_0001
DEEIMHTLSRLEEELMTAARNKDEESVTKIIKKLKKFATDVNDPRAQENVRFLEEIARRIL RKVCNGIGIGEFKDSLSINATNIKHFKNCTSISGDLHILPVAFRGDSFTHTPPLDPQELDILKTVKEITGFLLIQAWPENRTDLHAFENLEIIRGRTKQHGQFSLAVVSLNITSLGLRSLKEISDGDVIISGNKNLCYANTINWKKLFGTSGQKTKIISNRGENSCKATGQVCHALCSPEGCWGPEPRDCV Motif0201_ems_3hM_638_0001_0002_0001
DEEKEKAKEILKKILKTAEDLNDEKVVLSVRDVIEMARQANLDPRHAVKVAKETLDRVQKEL RKVCNGIGIGEFKDSLSINATNIKHFKNCTSISGDLHILPVAFRGDSFTHTPPLDPQELDILKTVKEITGFLLIQAWPENRTDLHAFENLEIIRGRTKQHGQFSLAVVSLNITSLGLRSLKEISDGDVIISGNKNLCYANTINWKKLFGTSGQKTKIISNRGENSCKATGQVCHALCSPEGCWGPEPRDCV Motif0022_ems_3hM_2237_0001_0001
DEEKEKSARTELKKWSKQVNSASSEVESQHIIANAQLRAAKKGDDILADLIVRFLEEWRSRL RKVCNGIGIGEFKDSLSINATNIKHFKNCTSISGDLHILPVAFRGDSFTHTPPLDPQELDILKTVKEITGFLLIQAWPENRTDLHAFENLEIIRGRTKQHGQFSLAVVSLNITSLGLRSLKEISDGDVIISGNKNLCYANTINWKKLFGTSGQKTKIISNRGENSCKATGQVCHALCSPEGCWGPEPRDCV Motif0536_ems_3hM_2052_0001_0001
DEEKVIREFVELNAKLAGVPSVSVTSSNGKFKVTLKGQDEAARLARKVIELFAEQAGIDLKVQID RKVCNGIGIGEFKDSLSINATNIKHFKNCTSISGDLHILPVAFRGDSFTHTPPLDPQELDILKTVKEITGFLLIQAWPENRTDLHAFENLEIIRGRTKQHGQFSLAVVSLNITSLGLRSLKEISDGDVIISGNKNLCYANTINWKKLFGTSGQKTKIISNRGENSCKATGQVCHALCSPEGCWGPEPRDCV Motif0139_HEEHE_0007_0001_0001
DEELEELIEKAKEDPEVLKELLRLLEELLKKHPEDQKLLQLLFNVQQVARNKNPFLLEVVLQIVR RKVCNGIGIGEFKDSLSINATNIKHFKNCTSISGDLHILPVAFRGDSFTHTPPLDPQELDILKTVKEITGFLLIQAWPENRTDLHAFENLEIIRGRTKQHGQFSLAVVSLNITSLGLRSLKEISDGDVIISGNKNLCYANTINWKKLFGTSGQKTKIISNRGENSCKATGQVCHALCSPEGCWGPEPRDCV Motif0214_bcov_4helix_04479_0001_0001
DEELEEVLELLKKKDPAIVEILELIIQILKMNGVSPEEIKKWLERMLKQMNTPIAREALELLERH RKVCNGIGIGEFKDSLSINATNIKHFKNCTSISGDLHILPVAFRGDSFTHTPPLDPQELDILKTVKEITGFLLIQAWPENRTDLHAFENLEIIRGRTKQHGQFSLAVVSLNITSLGLRSLKEISDGDVIISGNKNLCYANTINWKKLFGTSGQKTKIISNRGENSCKATGQVCHALCSPEGCWGPEPRDCV Motif0109_bcov_4helix_12845_0001_0001
DEELEEVLELLKKKDPEIVKLLETVIEMMKRAGNSPEDIKEFLEINLRLLNTPIAREALELLERH RKVCNGIGIGEFKDSLSINATNIKHFKNCTSISGDLHILPVAFRGDSFTHTPPLDPQELDILKTVKEITGFLLIQAWPENRTDLHAFENLEIIRGRTKQHGQFSLAVVSLNITSLGLRSLKEISDGDVIISGNKNLCYANTINWKKLFGTSGQKTKIISNRGENSCKATGQVCHALCSPEGCWGPEPRDCV Motif0139_bcov_4helix_12845_0001_0001_0001
DEELEKLLREVERRVDPRLRRLVRILREILEEGDPDSLEMQLEMLLEQFGDPLLKELLELLRKLK RKVCNGIGIGEFKDSLSINATNIKHFKNCTSISGDLHILPVAFRGDSFTHTPPLDPQELDILKTVKEITGFLLIQAWPENRTDLHAFENLEIIRGRTKQHGQFSLAVVSLNITSLGLRSLKEISDGDVIISGNKNLCYANTINWKKLFGTSGQKTKIISNRGENSCKATGQVCHALCSPEGCWGPEPRDCV Motif0029_bcov_4helix_12840_0001_0001
DEELKKLLKDIIDELRKQAQDQRQAHRAVLFLEFSKDIVDDPEVQELADRASKYFKKLR RKVCNGIGIGEFKDSLSINATNIKHFKNCTSISGDLHILPVAFRGDSFTHTPPLDPQELDILKTVKEITGFLLIQAWPENRTDLHAFENLEIIRGRTKQHGQFSLAVVSLNITSLGLRSLKEISDGDVIISGNKNLCYANTINWKKLFGTSGQKTKIISNRGENSCKATGQVCHALCSPEGCWGPEPRDCV Motif0011_ems_3hM_1041_0001_0001
DEELKTLESIVRTLLEKARRNNDDKSIRLADEALFLLDLAKFADEKRQKFLKTLVKQLIKKIK RKVCNGIGIGEFKDSLSINATNIKHFKNCTSISGDLHILPVAFRGDSFTHTPPLDPQELDILKTVKEITGFLLIQAWPENRTDLHAFENLEIIRGRTKQHGQFSLAVVSLNITSLGLRSLKEISDGDVIISGNKNLCYANTINWKKLFGTSGQKTKIISNRGENSCKATGQVCHALCSPEGCWGPEPRDCV Motif0181_ems_3hC_807_0001_0001_0001
DEELLERALELAERNDPRVEEVLKELIELLKKKGDPEKADLIEYIVDVFYTNPFAVRLMLERLLR RKVCNGIGIGEFKDSLSINATNIKHFKNCTSISGDLHILPVAFRGDSFTHTPPLDPQELDILKTVKEITGFLLIQAWPENRTDLHAFENLEIIRGRTKQHGQFSLAVVSLNITSLGLRSLKEISDGDVIISGNKNLCYANTINWKKLFGTSGQKTKIISNRGENSCKATGQVCHALCSPEGCWGPEPRDCV Motif0381_bcov_4helix_03901_0001_0001
DEELRELLSIVFNLLQQAQARNDEKSVRLAETAFDLLLEALFADEEQQKKLKTLVKQLIKKIK RKVCNGIGIGEFKDSLSINATNIKHFKNCTSISGDLHILPVAFRGDSFTHTPPLDPQELDILKTVKEITGFLLIQAWPENRTDLHAFENLEIIRGRTKQHGQFSLAVVSLNITSLGLRSLKEISDGDVIISGNKNLCYANTINWKKLFGTSGQKTKIISNRGENSCKATGQVCHALCSPEGCWGPEPRDCV Motif0144_ems_3hC_807_0001_0001_0001
DEEQKRVTTTLKKLEELARNASSETEVQHLLWKVFQILFDAQDPHVRKLAETVAHRLMKIRES RKVCNGIGIGEFKDSLSINATNIKHFKNCTSISGDLHILPVAFRGDSFTHTPPLDPQELDILKTVKEITGFLLIQAWPENRTDLHAFENLEIIRGRTKQHGQFSLAVVSLNITSLGLRSLKEISDGDVIISGNKNLCYANTINWKKLFGTSGQKTKIISNRGENSCKATGQVCHALCSPEGCWGPEPRDCV Motif0788_ems_3hM_1931_0001_0001
DEEQKRVTTTLKKLEELARNASSKEEVNELLKKVVKIARDAQDPHVRDLAMTVEFRLINIALR RKVCNGIGIGEFKDSLSINATNIKHFKNCTSISGDLHILPVAFRGDSFTHTPPLDPQELDILKTVKEITGFLLIQAWPENRTDLHAFENLEIIRGRTKQHGQFSLAVVSLNITSLGLRSLKEISDGDVIISGNKNLCYANTINWKKLFGTSGQKTKIISNRGENSCKATGQVCHALCSPEGCWGPEPRDCV Motif0139_ems_3hM_1931_0001_0001_0001
DEEQQKQAKTLSKLLTQAIKENDDEKLQELILEATHLAQELTDPTARKILKEAIEKAYKVLLG RKVCNGIGIGEFKDSLSINATNIKHFKNCTSISGDLHILPVAFRGDSFTHTPPLDPQELDILKTVKEITGFLLIQAWPENRTDLHAFENLEIIRGRTKQHGQFSLAVVSLNITSLGLRSLKEISDGDVIISGNKNLCYANTINWKKLFGTSGQKTKIISNRGENSCKATGQVCHALCSPEGCWGPEPRDCV Motif0171_ems_3hC_1397_0001_0001_0001
DEEQQKQAKTLSKLLTQAIKENDLRKLQELILHASELAQQLTDPTARKILKEAIEKAYRVLRG RKVCNGIGIGEFKDSLSINATNIKHFKNCTSISGDLHILPVAFRGDSFTHTPPLDPQELDILKTVKEITGFLLIQAWPENRTDLHAFENLEIIRGRTKQHGQFSLAVVSLNITSLGLRSLKEISDGDVIISGNKNLCYANTINWKKLFGTSGQKTKIISNRGENSCKATGQVCHALCSPEGCWGPEPRDCV Motif0155_ems_3hC_1397_0001_0001_0001
DEEQRKQAETLMELLFRADQENDKEKLKKLIKTAKTLLKRLTDPEARKILKMAIEMAERAVKG RKVCNGIGIGEFKDSLSINATNIKHFKNCTSISGDLHILPVAFRGDSFTHTPPLDPQELDILKTVKEITGFLLIQAWPENRTDLHAFENLEIIRGRTKQHGQFSLAVVSLNITSLGLRSLKEISDGDVIISGNKNLCYANTINWKKLFGTSGQKTKIISNRGENSCKATGQVCHALCSPEGCWGPEPRDCV Motif0406_ems_3hC_1397_0001_0001_0001
DEERRELIKELIKEADERNDPVAFILIQVRYLLKHNEERARRLLRFNLKMTGNPLLKRALEILEK RKVCNGIGIGEFKDSLSINATNIKHFKNCTSISGDLHILPVAFRGDSFTHTPPLDPQELDILKTVKEITGFLLIQAWPENRTDLHAFENLEIIRGRTKQHGQFSLAVVSLNITSLGLRSLKEISDGDVIISGNKNLCYANTINWKKLFGTSGQKTKIISNRGENSCKATGQVCHALCSPEGCWGPEPRDCV Motif0123_bcov_4helix_10645_0001_0001
DEEWKKTATEVRKLLKEATKKVQDMHTRFLLQSLIWRLEMAILRDNDFMLKELIEKAQKVVKKY RKVCNGIGIGEFKDSLSINATNIKHFKNCTSISGDLHILPVAFRGDSFTHTPPLDPQELDILKTVKEITGFLLIQAWPENRTDLHAFENLEIIRGRTKQHGQFSLAVVSLNITSLGLRSLKEISDGDVIISGNKNLCYANTINWKKLFGTSGQKTKIISNRGENSCKATGQVCHALCSPEGCWGPEPRDCV Motif0071_ems_3hM_1358_0001_0001
DEEYRKKVEEVMRLVFEAMQKNDKEIAKKAIKLARRLTKEVTDPHVQVQLEFLIEIARQLVEL RKVCNGIGIGEFKDSLSINATNIKHFKNCTSISGDLHILPVAFRGDSFTHTPPLDPQELDILKTVKEITGFLLIQAWPENRTDLHAFENLEIIRGRTKQHGQFSLAVVSLNITSLGLRSLKEISDGDVIISGNKNLCYANTINWKKLFGTSGQKTKIISNRGENSCKATGQVCHALCSPEGCWGPEPRDCV Motif0256_ems_3hM_2462_0001_0001
DEFQEIVQKLLDLVHKGLLSPEEAKKNIEKAARRTGADPREVRKARNLVDLAKLA RKVCNGIGIGEFKDSLSINATNIKHFKNCTSISGDLHILPVAFRGDSFTHTPPLDPQELDILKTVKEITGFLLIQAWPENRTDLHAFENLEIIRGRTKQHGQFSLAVVSLNITSLGLRSLKEISDGDVIISGNKNLCYANTINWKKLFGTSGQKTKIISNRGENSCKATGQVCHALCSPEGCWGPEPRDCV Motif0119_p1-15H-GABBL-15H-GBBL-16H_0604_0001_0001_0002_0001_0001
DEFTEEIKEEVTKRLEEAWKMRDDATLKFIATSVERMAKRNNNPEIKKVAELAKKFLKSVQS RKVCNGIGIGEFKDSLSINATNIKHFKNCTSISGDLHILPVAFRGDSFTHTPPLDPQELDILKTVKEITGFLLIQAWPENRTDLHAFENLEIIRGRTKQHGQFSLAVVSLNITSLGLRSLKEISDGDVIISGNKNLCYANTINWKKLFGTSGQKTKIISNRGENSCKATGQVCHALCSPEGCWGPEPRDCV Motif0538_ems_3hM_76_0001_0001
DEHKKLVTEAEKLVKLAKKVPDPVIQRYAEELEKLLKEATKKNDEIRIQFIFFKAEVVVDRG RKVCNGIGIGEFKDSLSINATNIKHFKNCTSISGDLHILPVAFRGDSFTHTPPLDPQELDILKTVKEITGFLLIQAWPENRTDLHAFENLEIIRGRTKQHGQFSLAVVSLNITSLGLRSLKEISDGDVIISGNKNLCYANTINWKKLFGTSGQKTKIISNRGENSCKATGQVCHALCSPEGCWGPEPRDCV Motif0182_ems_3hM_1251_0001_0001
DEHLKKLEKKVRTLLEKAEKNNDLDVMVALLEALFWIEQVKMDPRYKEIAQKRVETLLKQAEST RKVCNGIGIGEFKDSLSINATNIKHFKNCTSISGDLHILPVAFRGDSFTHTPPLDPQELDILKTVKEITGFLLIQAWPENRTDLHAFENLEIIRGRTKQHGQFSLAVVSLNITSLGLRSLKEISDGDVIISGNKNLCYANTINWKKLFGTSGQKTKIISNRGENSCKATGQVCHALCSPEGCWGPEPRDCV Motif0202_ems_3hM_480_0001_0001_0001
DEHVDKLRKTLEKLADEAVDDPQQRIRWKQDVEMVAQVAENPETRKDAEEMLQRLKTTLEQIRS RKVCNGIGIGEFKDSLSINATNIKHFKNCTSISGDLHILPVAFRGDSFTHTPPLDPQELDILKTVKEITGFLLIQAWPENRTDLHAFENLEIIRGRTKQHGQFSLAVVSLNITSLGLRSLKEISDGDVIISGNKNLCYANTINWKKLFGTSGQKTKIISNRGENSCKATGQVCHALCSPEGCWGPEPRDCV Motif0022_ems_3hM_555_0001_0001_0001
DEIEELSRHVRKLATKASRVDPRFKELLDMLLQRLDEMKKEGSPSAEFEAESVELVARKAIG RKVCNGIGIGEFKDSLSINATNIKHFKNCTSISGDLHILPVAFRGDSFTHTPPLDPQELDILKTVKEITGFLLIQAWPENRTDLHAFENLEIIRGRTKQHGQFSLAVVSLNITSLGLRSLKEISDGDVIISGNKNLCYANTINWKKLFGTSGQKTKIISNRGENSCKATGQVCHALCSPEGCWGPEPRDCV Motif0208_ems_3hC_822_0001_0001_0001
DEKEKLEKKLKTWAERAKKLARNEAQKFAVDTVYKQVTEALKNDDEETAEMLILMLEFISRQAT RKVCNGIGIGEFKDSLSINATNIKHFKNCTSISGDLHILPVAFRGDSFTHTPPLDPQELDILKTVKEITGFLLIQAWPENRTDLHAFENLEIIRGRTKQHGQFSLAVVSLNITSLGLRSLKEISDGDVIISGNKNLCYANTINWKKLFGTSGQKTKIISNRGENSCKATGQVCHALCSPEGCWGPEPRDCV Motif0023_ems_3hC_798_0001_0001
DEKEKVKKIIKKLKEVAERKNDKHAKQVAEFLKKMVDHVEKNNDEEQLEFVLDFAKVLAEQLIS RKVCNGIGIGEFKDSLSINATNIKHFKNCTSISGDLHILPVAFRGDSFTHTPPLDPQELDILKTVKEITGFLLIQAWPENRTDLHAFENLEIIRGRTKQHGQFSLAVVSLNITSLGLRSLKEISDGDVIISGNKNLCYANTINWKKLFGTSGQKTKIISNRGENSCKATGQVCHALCSPEGCWGPEPRDCV Motif0142_ems_3hM_2379_0001_0002_0001
DEKENIRRIIKEILDEIKNASSEEDKHSLTINAQFFADQVPDPEARELAKKLTDIVRKLK RKVCNGIGIGEFKDSLSINATNIKHFKNCTSISGDLHILPVAFRGDSFTHTPPLDPQELDILKTVKEITGFLLIQAWPENRTDLHAFENLEIIRGRTKQHGQFSLAVVSLNITSLGLRSLKEISDGDVIISGNKNLCYANTINWKKLFGTSGQKTKIISNRGENSCKATGQVCHALCSPEGCWGPEPRDCV Motif0046_ems_3hC_551_0001_0001
DEKERVEELLKKDPEKALELLLRLARELNDPILEEMIEDVLRLLRNGEISPASVEFFLEDVLLLN RKVCNGIGIGEFKDSLSINATNIKHFKNCTSISGDLHILPVAFRGDSFTHTPPLDPQELDILKTVKEITGFLLIQAWPENRTDLHAFENLEIIRGRTKQHGQFSLAVVSLNITSLGLRSLKEISDGDVIISGNKNLCYANTINWKKLFGTSGQKTKIISNRGENSCKATGQVCHALCSPEGCWGPEPRDCV Motif0408_bcov_4helix_12917_0001_0001_0001
DEKHEIEKTLKTIADQAFKKNDQEVLKKAIEYLKEVRKKLQDPHLRRVAHNLILFLEAAIG RKVCNGIGIGEFKDSLSINATNIKHFKNCTSISGDLHILPVAFRGDSFTHTPPLDPQELDILKTVKEITGFLLIQAWPENRTDLHAFENLEIIRGRTKQHGQFSLAVVSLNITSLGLRSLKEISDGDVIISGNKNLCYANTINWKKLFGTSGQKTKIISNRGENSCKATGQVCHALCSPEGCWGPEPRDCV Motif0542_ems_3hM_3256_0001_0001
DEKKKESTRVERLAEEIKKKASPEQQKHLDTLLEQLKKALKNNNDAEALFLSQVIHWIWHIFR RKVCNGIGIGEFKDSLSINATNIKHFKNCTSISGDLHILPVAFRGDSFTHTPPLDPQELDILKTVKEITGFLLIQAWPENRTDLHAFENLEIIRGRTKQHGQFSLAVVSLNITSLGLRSLKEISDGDVIISGNKNLCYANTINWKKLFGTSGQKTKIISNRGENSCKATGQVCHALCSPEGCWGPEPRDCV Motif0122_ems_3hC_517_0001_0001_0001
DEKKKESTRVERLAEEIKKKASPMLQKDLDTLLEQLKKALKNNDEETAELLSLIIEFQWDQLR RKVCNGIGIGEFKDSLSINATNIKHFKNCTSISGDLHILPVAFRGDSFTHTPPLDPQELDILKTVKEITGFLLIQAWPENRTDLHAFENLEIIRGRTKQHGQFSLAVVSLNITSLGLRSLKEISDGDVIISGNKNLCYANTINWKKLFGTSGQKTKIISNRGENSCKATGQVCHALCSPEGCWGPEPRDCV Motif0357_ems_3hC_517_0001_0001
DEKKKESTRVERLAEEIKKQASPLLQKELDTLLEQLKKALKNDDEHTARELSDRIEFIWDQLR RKVCNGIGIGEFKDSLSINATNIKHFKNCTSISGDLHILPVAFRGDSFTHTPPLDPQELDILKTVKEITGFLLIQAWPENRTDLHAFENLEIIRGRTKQHGQFSLAVVSLNITSLGLRSLKEISDGDVIISGNKNLCYANTINWKKLFGTSGQKTKIISNRGENSCKATGQVCHALCSPEGCWGPEPRDCV Motif0045_ems_3hC_517_0002_0001_0001
DEKLDKELESVAREATKKIKDPDTQRYIEFILSAAKNAARAISDPTERDKILKRYLKLLKDAIS RKVCNGIGIGEFKDSLSINATNIKHFKNCTSISGDLHILPVAFRGDSFTHTPPLDPQELDILKTVKEITGFLLIQAWPENRTDLHAFENLEIIRGRTKQHGQFSLAVVSLNITSLGLRSLKEISDGDVIISGNKNLCYANTINWKKLFGTSGQKTKIISNRGENSCKATGQVCHALCSPEGCWGPEPRDCV Motif0695_ems_3hM_2254_0001_0001_0001
DEKLEKILEIVLKLASPELRKIIEKVIEELRRKGVSPENIIFNLIQILHSLGNPELAEILLRLLD RKVCNGIGIGEFKDSLSINATNIKHFKNCTSISGDLHILPVAFRGDSFTHTPPLDPQELDILKTVKEITGFLLIQAWPENRTDLHAFENLEIIRGRTKQHGQFSLAVVSLNITSLGLRSLKEISDGDVIISGNKNLCYANTINWKKLFGTSGQKTKIISNRGENSCKATGQVCHALCSPEGCWGPEPRDCV Motif0078_bcov_4helix_09477_0001_0001
DEKREVVITVVMLLNEAARRKDEDLFKEVVKKAKELAEKLNNPDVKKLIEIFTEFIKMQM RKVCNGIGIGEFKDSLSINATNIKHFKNCTSISGDLHILPVAFRGDSFTHTPPLDPQELDILKTVKEITGFLLIQAWPENRTDLHAFENLEIIRGRTKQHGQFSLAVVSLNITSLGLRSLKEISDGDVIISGNKNLCYANTINWKKLFGTSGQKTKIISNRGENSCKATGQVCHALCSPEGCWGPEPRDCV Motif0310_ems_3hM_3153_0001_0001
DEKVLRVIAEELERGEVDPERILEQLHLLLDRTGDPRIEEAIRLLEEAVRKNDPELLKEVVKLLR RKVCNGIGIGEFKDSLSINATNIKHFKNCTSISGDLHILPVAFRGDSFTHTPPLDPQELDILKTVKEITGFLLIQAWPENRTDLHAFENLEIIRGRTKQHGQFSLAVVSLNITSLGLRSLKEISDGDVIISGNKNLCYANTINWKKLFGTSGQKTKIISNRGENSCKATGQVCHALCSPEGCWGPEPRDCV Motif0104_bcov_4helix_00891_0001_0001
DELEHRILELIEQVPDPDLTRLLVEVLLQLEVGNLSPEEIRRLIEELLKKFGDPLVREILKLLRK RKVCNGIGIGEFKDSLSINATNIKHFKNCTSISGDLHILPVAFRGDSFTHTPPLDPQELDILKTVKEITGFLLIQAWPENRTDLHAFENLEIIRGRTKQHGQFSLAVVSLNITSLGLRSLKEISDGDVIISGNKNLCYANTINWKKLFGTSGQKTKIISNRGENSCKATGQVCHALCSPEGCWGPEPRDCV Motif0003_bcov_4helix_01163_0001_0001
DELEKKAREVLKIAQEASKKNDKDLLQKAFHLAMEVLVRARDPTVREIVIRVMDLVLEFL RKVCNGIGIGEFKDSLSINATNIKHFKNCTSISGDLHILPVAFRGDSFTHTPPLDPQELDILKTVKEITGFLLIQAWPENRTDLHAFENLEIIRGRTKQHGQFSLAVVSLNITSLGLRSLKEISDGDVIISGNKNLCYANTINWKKLFGTSGQKTKIISNRGENSCKATGQVCHALCSPEGCWGPEPRDCV Motif0177_ems_3hM_461_0001_0001
DELEKMILEFLTKIARMAIKNNDPDMAKDVVDALRHVASSANDEEAKKIADELEKQVRKLK RKVCNGIGIGEFKDSLSINATNIKHFKNCTSISGDLHILPVAFRGDSFTHTPPLDPQELDILKTVKEITGFLLIQAWPENRTDLHAFENLEIIRGRTKQHGQFSLAVVSLNITSLGLRSLKEISDGDVIISGNKNLCYANTINWKKLFGTSGQKTKIISNRGENSCKATGQVCHALCSPEGCWGPEPRDCV Motif0140_ems_3hC_836_0002_0001_0001
DELEQLAKMVQQVVEHLIRDAQTEEVRRLLEKVKRTIQEAVEKKDETKVDQAEELADRIRKYE RKVCNGIGIGEFKDSLSINATNIKHFKNCTSISGDLHILPVAFRGDSFTHTPPLDPQELDILKTVKEITGFLLIQAWPENRTDLHAFENLEIIRGRTKQHGQFSLAVVSLNITSLGLRSLKEISDGDVIISGNKNLCYANTINWKKLFGTSGQKTKIISNRGENSCKATGQVCHALCSPEGCWGPEPRDCV Motif0359_ems_3hM_3324_0001_0001_0001
DELERLIRELLERRPDNDVVERVLMQLEFNKMQGVSPELIVEQLLISARLMGDPEVEKILEEVKK RKVCNGIGIGEFKDSLSINATNIKHFKNCTSISGDLHILPVAFRGDSFTHTPPLDPQELDILKTVKEITGFLLIQAWPENRTDLHAFENLEIIRGRTKQHGQFSLAVVSLNITSLGLRSLKEISDGDVIISGNKNLCYANTINWKKLFGTSGQKTKIISNRGENSCKATGQVCHALCSPEGCWGPEPRDCV Motif0023_bcov_4helix_05101_0001_0001
DELHELVITLQLLAQEASRKNDEETVDRLRKKVDEVYKKAQNPEVRAMAELAKDLIKFAKKG RKVCNGIGIGEFKDSLSINATNIKHFKNCTSISGDLHILPVAFRGDSFTHTPPLDPQELDILKTVKEITGFLLIQAWPENRTDLHAFENLEIIRGRTKQHGQFSLAVVSLNITSLGLRSLKEISDGDVIISGNKNLCYANTINWKKLFGTSGQKTKIISNRGENSCKATGQVCHALCSPEGCWGPEPRDCV Motif0093_ems_3hM_2758_0001_0001
DELREILREALEKGDPELVKELWKLLLELLRRTGDPRLVDVLLIVNTALFTKDPEMLKKALKLLK RKVCNGIGIGEFKDSLSINATNIKHFKNCTSISGDLHILPVAFRGDSFTHTPPLDPQELDILKTVKEITGFLLIQAWPENRTDLHAFENLEIIRGRTKQHGQFSLAVVSLNITSLGLRSLKEISDGDVIISGNKNLCYANTINWKKLFGTSGQKTKIISNRGENSCKATGQVCHALCSPEGCWGPEPRDCV Motif0085_bcov_4helix_12293_0001_0001
DELVKILMTLFKRARDVKNKNPEEAKKVSKEAEKLVRELNKHLDDSQQFLAKLSLQLIKDAAK RKVCNGIGIGEFKDSLSINATNIKHFKNCTSISGDLHILPVAFRGDSFTHTPPLDPQELDILKTVKEITGFLLIQAWPENRTDLHAFENLEIIRGRTKQHGQFSLAVVSLNITSLGLRSLKEISDGDVIISGNKNLCYANTINWKKLFGTSGQKTKIISNRGENSCKATGQVCHALCSPEGCWGPEPRDCV Motif0113_ems_3hC_318_0001_0001_0001
DEMVRLVIEVSLKVLEAVINKDPELVKKLITEAKKIAKKLNDEKLKRMIEHIEREARELLS RKVCNGIGIGEFKDSLSINATNIKHFKNCTSISGDLHILPVAFRGDSFTHTPPLDPQELDILKTVKEITGFLLIQAWPENRTDLHAFENLEIIRGRTKQHGQFSLAVVSLNITSLGLRSLKEISDGDVIISGNKNLCYANTINWKKLFGTSGQKTKIISNRGENSCKATGQVCHALCSPEGCWGPEPRDCV Motif0083_ems_3hM_2426_0001_0001_0001
DEQDFLRLLKEMAQEAIKNNDEEFAKFVLEQVDILRKLATKTKEGADKLLKTLETQLKQWKG RKVCNGIGIGEFKDSLSINATNIKHFKNCTSISGDLHILPVAFRGDSFTHTPPLDPQELDILKTVKEITGFLLIQAWPENRTDLHAFENLEIIRGRTKQHGQFSLAVVSLNITSLGLRSLKEISDGDVIISGNKNLCYANTINWKKLFGTSGQKTKIISNRGENSCKATGQVCHALCSPEGCWGPEPRDCV Motif0202_ems_3hC_786_0001_0001_0001
DEQEERDVRTLYKLLEKLVKEIPDEEKSRSVKLQADFILHQAEDPRRAKRLLKKLLHFARDHF RKVCNGIGIGEFKDSLSINATNIKHFKNCTSISGDLHILPVAFRGDSFTHTPPLDPQELDILKTVKEITGFLLIQAWPENRTDLHAFENLEIIRGRTKQHGQFSLAVVSLNITSLGLRSLKEISDGDVIISGNKNLCYANTINWKKLFGTSGQKTKIISNRGENSCKATGQVCHALCSPEGCWGPEPRDCV Motif0214_ems_3hM_2912_0001_0002_0001
DEQEKTEITKAEQIVKSRGDERVERLIKELVELIKEAKKNNDEDLVEQLLIQIKFAARQASS RKVCNGIGIGEFKDSLSINATNIKHFKNCTSISGDLHILPVAFRGDSFTHTPPLDPQELDILKTVKEITGFLLIQAWPENRTDLHAFENLEIIRGRTKQHGQFSLAVVSLNITSLGLRSLKEISDGDVIISGNKNLCYANTINWKKLFGTSGQKTKIISNRGENSCKATGQVCHALCSPEGCWGPEPRDCV Motif0328_ems_3hC_476_0001_0001_0001
DEQFKEIVKRLEDLAKEAIKKNDEETLRILVDELRFSKDQARNPEQKKLAETAIRRVESLS RKVCNGIGIGEFKDSLSINATNIKHFKNCTSISGDLHILPVAFRGDSFTHTPPLDPQELDILKTVKEITGFLLIQAWPENRTDLHAFENLEIIRGRTKQHGQFSLAVVSLNITSLGLRSLKEISDGDVIISGNKNLCYANTINWKKLFGTSGQKTKIISNRGENSCKATGQVCHALCSPEGCWGPEPRDCV Motif0045_ems_3hM_3026_0001_0001
DEQRAREFARMAWERVKKGLSPTEIKRLLQLIEQLYFLIGDEEIRKYYEEARKIKEKLEKS RKVCNGIGIGEFKDSLSINATNIKHFKNCTSISGDLHILPVAFRGDSFTHTPPLDPQELDILKTVKEITGFLLIQAWPENRTDLHAFENLEIIRGRTKQHGQFSLAVVSLNITSLGLRSLKEISDGDVIISGNKNLCYANTINWKKLFGTSGQKTKIISNRGENSCKATGQVCHALCSPEGCWGPEPRDCV Motif0057_HHH_eva_0218_0001_0001
DEREESKTIISQIKEAVKRNDEEKVEKLLKLLMKWARKVGDEDVLKTAQRLELEATQFLK RKVCNGIGIGEFKDSLSINATNIKHFKNCTSISGDLHILPVAFRGDSFTHTPPLDPQELDILKTVKEITGFLLIQAWPENRTDLHAFENLEIIRGRTKQHGQFSLAVVSLNITSLGLRSLKEISDGDVIISGNKNLCYANTINWKKLFGTSGQKTKIISNRGENSCKATGQVCHALCSPEGCWGPEPRDCV Motif0254_ems_3hM_2508_0001_0001
DEREESKTIISQIKEAVKRNDLNKVFLLLSLLLFWAKLVGDEDVLRTAEKLSRDAFKYLD RKVCNGIGIGEFKDSLSINATNIKHFKNCTSISGDLHILPVAFRGDSFTHTPPLDPQELDILKTVKEITGFLLIQAWPENRTDLHAFENLEIIRGRTKQHGQFSLAVVSLNITSLGLRSLKEISDGDVIISGNKNLCYANTINWKKLFGTSGQKTKIISNRGENSCKATGQVCHALCSPEGCWGPEPRDCV Motif0508_ems_3hM_2508_0001_0001
DEREKLKSKVKDLLRKAQELQDPDEVLKLYNEIFHVFQKATDPDVQRLAHEAMDSLMKYL RKVCNGIGIGEFKDSLSINATNIKHFKNCTSISGDLHILPVAFRGDSFTHTPPLDPQELDILKTVKEITGFLLIQAWPENRTDLHAFENLEIIRGRTKQHGQFSLAVVSLNITSLGLRSLKEISDGDVIISGNKNLCYANTINWKKLFGTSGQKTKIISNRGENSCKATGQVCHALCSPEGCWGPEPRDCV Motif0077_ems_3hC_701_0001_0001
DESEKFRAEQLLWQAKHLADLISDDDKRKKAQSLVEKARKLDIPEEAKKVNQIVFTIVKRDNS RKVCNGIGIGEFKDSLSINATNIKHFKNCTSISGDLHILPVAFRGDSFTHTPPLDPQELDILKTVKEITGFLLIQAWPENRTDLHAFENLEIIRGRTKQHGQFSLAVVSLNITSLGLRSLKEISDGDVIISGNKNLCYANTINWKKLFGTSGQKTKIISNRGENSCKATGQVCHALCSPEGCWGPEPRDCV Motif0092_ems_3hC_617_0002_0001_0002_0001
DESEKLREHVTQLAETAKRIAKDEREKQQVEFLEELAKVAVDQKSPEAVKRVIRLIREFIKKY RKVCNGIGIGEFKDSLSINATNIKHFKNCTSISGDLHILPVAFRGDSFTHTPPLDPQELDILKTVKEITGFLLIQAWPENRTDLHAFENLEIIRGRTKQHGQFSLAVVSLNITSLGLRSLKEISDGDVIISGNKNLCYANTINWKKLFGTSGQKTKIISNRGENSCKATGQVCHALCSPEGCWGPEPRDCV Motif0201_ems_3hM_3395_0001_0002_0001
DESEQVKRLLESLLQYVENADDPEARKFAIFDIELILKRIPDPNQQKLAKTVLELARKLD RKVCNGIGIGEFKDSLSINATNIKHFKNCTSISGDLHILPVAFRGDSFTHTPPLDPQELDILKTVKEITGFLLIQAWPENRTDLHAFENLEIIRGRTKQHGQFSLAVVSLNITSLGLRSLKEISDGDVIISGNKNLCYANTINWKKLFGTSGQKTKIISNRGENSCKATGQVCHALCSPEGCWGPEPRDCV Motif0347_ems_3hM_452_0001_0001
DESKEQLEFLKILLEYAIKKNNTDALKFLVKILLFIAQDLNDEEAQKVAKEADKVVKKLQS RKVCNGIGIGEFKDSLSINATNIKHFKNCTSISGDLHILPVAFRGDSFTHTPPLDPQELDILKTVKEITGFLLIQAWPENRTDLHAFENLEIIRGRTKQHGQFSLAVVSLNITSLGLRSLKEISDGDVIISGNKNLCYANTINWKKLFGTSGQKTKIISNRGENSCKATGQVCHALCSPEGCWGPEPRDCV Motif0201_ems_3hM_1688_0001_0002_0001
DESKKIERTLRSLAHEAIQKNDQKLLKTVQKILEEVKKRAQDPLVRRVADSLSQFVDAVIG RKVCNGIGIGEFKDSLSINATNIKHFKNCTSISGDLHILPVAFRGDSFTHTPPLDPQELDILKTVKEITGFLLIQAWPENRTDLHAFENLEIIRGRTKQHGQFSLAVVSLNITSLGLRSLKEISDGDVIISGNKNLCYANTINWKKLFGTSGQKTKIISNRGENSCKATGQVCHALCSPEGCWGPEPRDCV Motif0374_ems_3hM_890_0001_0001
DESKKILDHLKTLLEKAIKNNDTKTLRELVRTLLDLAIDLNDQEAAEVAYRALHVVARLEK RKVCNGIGIGEFKDSLSINATNIKHFKNCTSISGDLHILPVAFRGDSFTHTPPLDPQELDILKTVKEITGFLLIQAWPENRTDLHAFENLEIIRGRTKQHGQFSLAVVSLNITSLGLRSLKEISDGDVIISGNKNLCYANTINWKKLFGTSGQKTKIISNRGENSCKATGQVCHALCSPEGCWGPEPRDCV Motif0395_ems_3hM_1688_0001_0001
DESLEKKIEKLLQILEKLLKDNPQLVKVVREIATEAKKAVKNGDEHKARQLVDRLEFMVDILRT RKVCNGIGIGEFKDSLSINATNIKHFKNCTSISGDLHILPVAFRGDSFTHTPPLDPQELDILKTVKEITGFLLIQAWPENRTDLHAFENLEIIRGRTKQHGQFSLAVVSLNITSLGLRSLKEISDGDVIISGNKNLCYANTINWKKLFGTSGQKTKIISNRGENSCKATGQVCHALCSPEGCWGPEPRDCV Motif0045_ems_3hM_441_0001_0001
DESLKKFKSDVEKKAREAKSNNDDDRLLDIQVEVFEFYEEAQSNNDEESLKVAKEAEELVDRIR RKVCNGIGIGEFKDSLSINATNIKHFKNCTSISGDLHILPVAFRGDSFTHTPPLDPQELDILKTVKEITGFLLIQAWPENRTDLHAFENLEIIRGRTKQHGQFSLAVVSLNITSLGLRSLKEISDGDVIISGNKNLCYANTINWKKLFGTSGQKTKIISNRGENSCKATGQVCHALCSPEGCWGPEPRDCV Motif0022_ems_3hC_182_0001_0001
DESLKTFKRLVEEMARDAKSNNNEFTLELIKDIVDYFYKHAQSNNDEEALKVAREAQKLVKKIS RKVCNGIGIGEFKDSLSINATNIKHFKNCTSISGDLHILPVAFRGDSFTHTPPLDPQELDILKTVKEITGFLLIQAWPENRTDLHAFENLEIIRGRTKQHGQFSLAVVSLNITSLGLRSLKEISDGDVIISGNKNLCYANTINWKKLFGTSGQKTKIISNRGENSCKATGQVCHALCSPEGCWGPEPRDCV Motif0125_ems_3hC_182_0002_0001_0001
DESQEVKTLFDQASKKYQHASSEEEKKDAEKILMSVVLKALKVPDPKLHKLARRLENKLLHIV RKVCNGIGIGEFKDSLSINATNIKHFKNCTSISGDLHILPVAFRGDSFTHTPPLDPQELDILKTVKEITGFLLIQAWPENRTDLHAFENLEIIRGRTKQHGQFSLAVVSLNITSLGLRSLKEISDGDVIISGNKNLCYANTINWKKLFGTSGQKTKIISNRGENSCKATGQVCHALCSPEGCWGPEPRDCV Motif0235_ems_3hC_153_0001_0001
DESQHVKRAFDHASKLYQHARSESQKMFAEDLLRWVVTHAENVPDPKLQKLAKKLKEKLKKIV RKVCNGIGIGEFKDSLSINATNIKHFKNCTSISGDLHILPVAFRGDSFTHTPPLDPQELDILKTVKEITGFLLIQAWPENRTDLHAFENLEIIRGRTKQHGQFSLAVVSLNITSLGLRSLKEISDGDVIISGNKNLCYANTINWKKLFGTSGQKTKIISNRGENSCKATGQVCHALCSPEGCWGPEPRDCV Motif0231_ems_3hC_153_0001_0001
DESQKETLEKLTKLARKLIKDNDPDHAFHVVMELHSVAENVNDEEAKKIAHELLKQVVELI RKVCNGIGIGEFKDSLSINATNIKHFKNCTSISGDLHILPVAFRGDSFTHTPPLDPQELDILKTVKEITGFLLIQAWPENRTDLHAFENLEIIRGRTKQHGQFSLAVVSLNITSLGLRSLKEISDGDVIISGNKNLCYANTINWKKLFGTSGQKTKIISNRGENSCKATGQVCHALCSPEGCWGPEPRDCV Motif0178_ems_3hC_836_0001_0002_0001
DESQKETLEKLTKLARKLIKDNDPDSAKKVVDKLMKVALEVKDLRAVVIALDLYAQVMDLK RKVCNGIGIGEFKDSLSINATNIKHFKNCTSISGDLHILPVAFRGDSFTHTPPLDPQELDILKTVKEITGFLLIQAWPENRTDLHAFENLEIIRGRTKQHGQFSLAVVSLNITSLGLRSLKEISDGDVIISGNKNLCYANTINWKKLFGTSGQKTKIISNRGENSCKATGQVCHALCSPEGCWGPEPRDCV Motif0009_ems_3hC_836_0001_0001
DESQKETLEKLTKLARKLIKDNDPESALEVVMRLWHVAVKVNDQEAERIAAELRDQVLKLK RKVCNGIGIGEFKDSLSINATNIKHFKNCTSISGDLHILPVAFRGDSFTHTPPLDPQELDILKTVKEITGFLLIQAWPENRTDLHAFENLEIIRGRTKQHGQFSLAVVSLNITSLGLRSLKEISDGDVIISGNKNLCYANTINWKKLFGTSGQKTKIISNRGENSCKATGQVCHALCSPEGCWGPEPRDCV Motif0198_ems_3hC_836_0001_0001
DESQQIAMEVQITATELINNGNKEEAKKLLDTVLEKAKKNNDEKLYRLVEDVKTYVTELANS RKVCNGIGIGEFKDSLSINATNIKHFKNCTSISGDLHILPVAFRGDSFTHTPPLDPQELDILKTVKEITGFLLIQAWPENRTDLHAFENLEIIRGRTKQHGQFSLAVVSLNITSLGLRSLKEISDGDVIISGNKNLCYANTINWKKLFGTSGQKTKIISNRGENSCKATGQVCHALCSPEGCWGPEPRDCV Motif0132_ems_3hC_648_0001_0001
DETEELFRTVWEKVFKAVRNKDPELVKKLITEAKKIAKKLNDESLKVLIEYIEDEARNRLK RKVCNGIGIGEFKDSLSINATNIKHFKNCTSISGDLHILPVAFRGDSFTHTPPLDPQELDILKTVKEITGFLLIQAWPENRTDLHAFENLEIIRGRTKQHGQFSLAVVSLNITSLGLRSLKEISDGDVIISGNKNLCYANTINWKKLFGTSGQKTKIISNRGENSCKATGQVCHALCSPEGCWGPEPRDCV Motif0381_ems_3hM_2426_0001_0001
DETKMFIDLLVSMAKKLADSIDDEKKRRLAQKLVEELERLVNNAKNPTQVFQLAQEIQSKIMRL RKVCNGIGIGEFKDSLSINATNIKHFKNCTSISGDLHILPVAFRGDSFTHTPPLDPQELDILKTVKEITGFLLIQAWPENRTDLHAFENLEIIRGRTKQHGQFSLAVVSLNITSLGLRSLKEISDGDVIISGNKNLCYANTINWKKLFGTSGQKTKIISNRGENSCKATGQVCHALCSPEGCWGPEPRDCV Motif0144_ems_3hM_2382_0001_0002_0001
DETKREVKELLTEALKLLRSGNPENKKKARKLIHKAVKLAARDPHLQEVLMELQEQLNEAEKS RKVCNGIGIGEFKDSLSINATNIKHFKNCTSISGDLHILPVAFRGDSFTHTPPLDPQELDILKTVKEITGFLLIQAWPENRTDLHAFENLEIIRGRTKQHGQFSLAVVSLNITSLGLRSLKEISDGDVIISGNKNLCYANTINWKKLFGTSGQKTKIISNRGENSCKATGQVCHALCSPEGCWGPEPRDCV Motif0070_ems_3hM_320_0001_0001
DETLKEELEKLTKLARKAIKNNDPTTAMQVVLTLSFMAEAANDEEAKKIADELEKQVRKLR RKVCNGIGIGEFKDSLSINATNIKHFKNCTSISGDLHILPVAFRGDSFTHTPPLDPQELDILKTVKEITGFLLIQAWPENRTDLHAFENLEIIRGRTKQHGQFSLAVVSLNITSLGLRSLKEISDGDVIISGNKNLCYANTINWKKLFGTSGQKTKIISNRGENSCKATGQVCHALCSPEGCWGPEPRDCV Motif0033_ems_3hC_836_0002_0001_0001
DETQKKWLEELTKFARKIIKDNDPESAELVVDILKQLASEVNDEEAKKIADELEKQVRKLK RKVCNGIGIGEFKDSLSINATNIKHFKNCTSISGDLHILPVAFRGDSFTHTPPLDPQELDILKTVKEITGFLLIQAWPENRTDLHAFENLEIIRGRTKQHGQFSLAVVSLNITSLGLRSLKEISDGDVIISGNKNLCYANTINWKKLFGTSGQKTKIISNRGENSCKATGQVCHALCSPEGCWGPEPRDCV Motif0228_ems_3hC_836_0001_0001
DETQKRQVEKYVRTIEKLLKDAKDPKEIQELLMKALEYLMRVNSELARKAISRLEDVFLDAI RKVCNGIGIGEFKDSLSINATNIKHFKNCTSISGDLHILPVAFRGDSFTHTPPLDPQELDILKTVKEITGFLLIQAWPENRTDLHAFENLEIIRGRTKQHGQFSLAVVSLNITSLGLRSLKEISDGDVIISGNKNLCYANTINWKKLFGTSGQKTKIISNRGENSCKATGQVCHALCSPEGCWGPEPRDCV Motif0464_ems_3hM_2769_0001_0001
DETRMAHSLLIFVIFALKLDPNAQYAKRLYKMAVTVAQKVIKKLKDPKLQTELTRLIKNASSLS RKVCNGIGIGEFKDSLSINATNIKHFKNCTSISGDLHILPVAFRGDSFTHTPPLDPQELDILKTVKEITGFLLIQAWPENRTDLHAFENLEIIRGRTKQHGQFSLAVVSLNITSLGLRSLKEISDGDVIISGNKNLCYANTINWKKLFGTSGQKTKIISNRGENSCKATGQVCHALCSPEGCWGPEPRDCV Motif0193_ems_3hM_2751_0001_0001
DETRRITQAIEQMLELDPEALKRFVTRFARSNKKEIVQHAARLVSEETEKIVKELIDKAL RKVCNGIGIGEFKDSLSINATNIKHFKNCTSISGDLHILPVAFRGDSFTHTPPLDPQELDILKTVKEITGFLLIQAWPENRTDLHAFENLEIIRGRTKQHGQFSLAVVSLNITSLGLRSLKEISDGDVIISGNKNLCYANTINWKKLFGTSGQKTKIISNRGENSCKATGQVCHALCSPEGCWGPEPRDCV Motif0057_ems_4hM_3181_0002_0001_0001
DETTLNRQIEKVATTLAKEAKSEEDVKKAEKKLQEWLDKLNVDKLMQMIAHFLLRVVYQDLS RKVCNGIGIGEFKDSLSINATNIKHFKNCTSISGDLHILPVAFRGDSFTHTPPLDPQELDILKTVKEITGFLLIQAWPENRTDLHAFENLEIIRGRTKQHGQFSLAVVSLNITSLGLRSLKEISDGDVIISGNKNLCYANTINWKKLFGTSGQKTKIISNRGENSCKATGQVCHALCSPEGCWGPEPRDCV Motif0140_ems_3hC_1017_0001_0001
DEVDDALKLVQRLQLWASMVNDEKALRVAFTLARELRDAHEKNDEDKSKSVADKVKKVVSTLKS RKVCNGIGIGEFKDSLSINATNIKHFKNCTSISGDLHILPVAFRGDSFTHTPPLDPQELDILKTVKEITGFLLIQAWPENRTDLHAFENLEIIRGRTKQHGQFSLAVVSLNITSLGLRSLKEISDGDVIISGNKNLCYANTINWKKLFGTSGQKTKIISNRGENSCKATGQVCHALCSPEGCWGPEPRDCV Motif0308_ems_3hC_634_0001_0001_0001
DEVDDARRLVHELFSWAIEQNDEKAFNVAYTLMNELEDAESKNDEDKSKSVADKVKKVVSTLKS RKVCNGIGIGEFKDSLSINATNIKHFKNCTSISGDLHILPVAFRGDSFTHTPPLDPQELDILKTVKEITGFLLIQAWPENRTDLHAFENLEIIRGRTKQHGQFSLAVVSLNITSLGLRSLKEISDGDVIISGNKNLCYANTINWKKLFGTSGQKTKIISNRGENSCKATGQVCHALCSPEGCWGPEPRDCV Motif0318_ems_3hC_634_0001_0001_0001
DEVDELSEKLRKATEKAEKRNDERAVKALRHAEKMLTEAKRKNDRSAKNQANIVARLEILFAEL RKVCNGIGIGEFKDSLSINATNIKHFKNCTSISGDLHILPVAFRGDSFTHTPPLDPQELDILKTVKEITGFLLIQAWPENRTDLHAFENLEIIRGRTKQHGQFSLAVVSLNITSLGLRSLKEISDGDVIISGNKNLCYANTINWKKLFGTSGQKTKIISNRGENSCKATGQVCHALCSPEGCWGPEPRDCV Motif0006_ems_3hC_1310_0001_0001_0001
DEVDELSEKLRKATEKAEKRNDTEAVFQLDFARAALEAAKENNDEDRKRAANRYAKMVIKQAES RKVCNGIGIGEFKDSLSINATNIKHFKNCTSISGDLHILPVAFRGDSFTHTPPLDPQELDILKTVKEITGFLLIQAWPENRTDLHAFENLEIIRGRTKQHGQFSLAVVSLNITSLGLRSLKEISDGDVIISGNKNLCYANTINWKKLFGTSGQKTKIISNRGENSCKATGQVCHALCSPEGCWGPEPRDCV Motif0170_ems_3hC_1310_0001_0001_0001
DEVDKVVRKLSMKAYEAAFRRDPTLVKRIQKEIQEWQKKDPDNQVSFKYAEDVLHDLARFAI RKVCNGIGIGEFKDSLSINATNIKHFKNCTSISGDLHILPVAFRGDSFTHTPPLDPQELDILKTVKEITGFLLIQAWPENRTDLHAFENLEIIRGRTKQHGQFSLAVVSLNITSLGLRSLKEISDGDVIISGNKNLCYANTINWKKLFGTSGQKTKIISNRGENSCKATGQVCHALCSPEGCWGPEPRDCV Motif0381_ems_3hC_1010_0001_0001
DEVEKIAKTLAKKLVDAEKRNDIRKMTHVLRLIFELMKRLRSNPEALRTVQEVVLEVQAKD RKVCNGIGIGEFKDSLSINATNIKHFKNCTSISGDLHILPVAFRGDSFTHTPPLDPQELDILKTVKEITGFLLIQAWPENRTDLHAFENLEIIRGRTKQHGQFSLAVVSLNITSLGLRSLKEISDGDVIISGNKNLCYANTINWKKLFGTSGQKTKIISNRGENSCKATGQVCHALCSPEGCWGPEPRDCV Motif0060_ems_3hC_855_0001_0001_0001
DEVEKIAKTLEDKAKKAYDNNDQRKVQEALMEVIELKFRAQDPKLRKLLDKVAKKVQDLSAH RKVCNGIGIGEFKDSLSINATNIKHFKNCTSISGDLHILPVAFRGDSFTHTPPLDPQELDILKTVKEITGFLLIQAWPENRTDLHAFENLEIIRGRTKQHGQFSLAVVSLNITSLGLRSLKEISDGDVIISGNKNLCYANTINWKKLFGTSGQKTKIISNRGENSCKATGQVCHALCSPEGCWGPEPRDCV Motif0095_ems_3hC_1630_0001_0002_0001
DEVLKIAETLLDKAVKAFENNDKDKVETALREVEDLKKKAQDPNLRVVLELVYMTVKSMLRD RKVCNGIGIGEFKDSLSINATNIKHFKNCTSISGDLHILPVAFRGDSFTHTPPLDPQELDILKTVKEITGFLLIQAWPENRTDLHAFENLEIIRGRTKQHGQFSLAVVSLNITSLGLRSLKEISDGDVIISGNKNLCYANTINWKKLFGTSGQKTKIISNRGENSCKATGQVCHALCSPEGCWGPEPRDCV Motif0085_ems_3hC_1630_0001_0001
DEVNDMFRLILTAVRIVRTLAKDEELARKLVSKVITVADTFFDDPRKAKEVLDKVRREIEEKLK RKVCNGIGIGEFKDSLSINATNIKHFKNCTSISGDLHILPVAFRGDSFTHTPPLDPQELDILKTVKEITGFLLIQAWPENRTDLHAFENLEIIRGRTKQHGQFSLAVVSLNITSLGLRSLKEISDGDVIISGNKNLCYANTINWKKLFGTSGQKTKIISNRGENSCKATGQVCHALCSPEGCWGPEPRDCV Motif0476_ems_3hM_1169_0001_0001
DEVQQKLAKELSKLLTQAIKENDKEKLKQLILLAKFNLRQLTDPTARKILKEAIEKAEKVVKG RKVCNGIGIGEFKDSLSINATNIKHFKNCTSISGDLHILPVAFRGDSFTHTPPLDPQELDILKTVKEITGFLLIQAWPENRTDLHAFENLEIIRGRTKQHGQFSLAVVSLNITSLGLRSLKEISDGDVIISGNKNLCYANTINWKKLFGTSGQKTKIISNRGENSCKATGQVCHALCSPEGCWGPEPRDCV Motif0328_ems_3hC_1397_0001_0001_0001
DEVQRLLARLIDAILKARTRNDEKAVKLLETAFELLVEARSKNDEDLKKKANKYAKTVIKQAES RKVCNGIGIGEFKDSLSINATNIKHFKNCTSISGDLHILPVAFRGDSFTHTPPLDPQELDILKTVKEITGFLLIQAWPENRTDLHAFENLEIIRGRTKQHGQFSLAVVSLNITSLGLRSLKEISDGDVIISGNKNLCYANTINWKKLFGTSGQKTKIISNRGENSCKATGQVCHALCSPEGCWGPEPRDCV Motif0341_ems_3hC_1310_0001_0001_0001
DEVQRVVLLLHKLGDPVAKELAELILDISLENRELAREAAKLAEEALKKNDPELLKELIERLKKR RKVCNGIGIGEFKDSLSINATNIKHFKNCTSISGDLHILPVAFRGDSFTHTPPLDPQELDILKTVKEITGFLLIQAWPENRTDLHAFENLEIIRGRTKQHGQFSLAVVSLNITSLGLRSLKEISDGDVIISGNKNLCYANTINWKKLFGTSGQKTKIISNRGENSCKATGQVCHALCSPEGCWGPEPRDCV Motif0275_bcov_4helix_07714_0001_0001
DEWAHLAIEALFVAWRVGDRDAMRLIVKIIRKVDEGKLDKKQASKLLKSLIKKLE RKVCNGIGIGEFKDSLSINATNIKHFKNCTSISGDLHILPVAFRGDSFTHTPPLDPQELDILKTVKEITGFLLIQAWPENRTDLHAFENLEIIRGRTKQHGQFSLAVVSLNITSLGLRSLKEISDGDVIISGNKNLCYANTINWKKLFGTSGQKTKIISNRGENSCKATGQVCHALCSPEGCWGPEPRDCV Motif0025_HHH_eva_0536_0001_0001
DEWQELKKKLEDLKEKAKRNNNPFVSWMAEHAIQILEEATQKNNEILLLQVEFLLNIIEVMT RKVCNGIGIGEFKDSLSINATNIKHFKNCTSISGDLHILPVAFRGDSFTHTPPLDPQELDILKTVKEITGFLLIQAWPENRTDLHAFENLEIIRGRTKQHGQFSLAVVSLNITSLGLRSLKEISDGDVIISGNKNLCYANTINWKKLFGTSGQKTKIISNRGENSCKATGQVCHALCSPEGCWGPEPRDCV Motif0023_ems_3hM_420_0001_0001
DFFQEAQKALTLAMEAKRQQDPDLYRKAEEVIKDLQKKAKENNDETALKNLQMIETDLSRIFS RKVCNGIGIGEFKDSLSINATNIKHFKNCTSISGDLHILPVAFRGDSFTHTPPLDPQELDILKTVKEITGFLLIQAWPENRTDLHAFENLEIIRGRTKQHGQFSLAVVSLNITSLGLRSLKEISDGDVIISGNKNLCYANTINWKKLFGTSGQKTKIISNRGENSCKATGQVCHALCSPEGCWGPEPRDCV Motif0144_ems_3hC_1636_0001_0001_0001
DFQSSVIFVKFLLTIASKRNDKESVKFAKKLAETVIRYATNEEVQKQLKKLRKYADKVIKS RKVCNGIGIGEFKDSLSINATNIKHFKNCTSISGDLHILPVAFRGDSFTHTPPLDPQELDILKTVKEITGFLLIQAWPENRTDLHAFENLEIIRGRTKQHGQFSLAVVSLNITSLGLRSLKEISDGDVIISGNKNLCYANTINWKKLFGTSGQKTKIISNRGENSCKATGQVCHALCSPEGCWGPEPRDCV Motif0193_ems_3hC_338_0001_0001_0001
DFTVAVFLIMVKLIRVLIRVQDPEERKKVKKIIETVSELYRSARSEEQFKKVYEYAKDWADKM RKVCNGIGIGEFKDSLSINATNIKHFKNCTSISGDLHILPVAFRGDSFTHTPPLDPQELDILKTVKEITGFLLIQAWPENRTDLHAFENLEIIRGRTKQHGQFSLAVVSLNITSLGLRSLKEISDGDVIISGNKNLCYANTINWKKLFGTSGQKTKIISNRGENSCKATGQVCHALCSPEGCWGPEPRDCV Motif0656_ems_3hM_329_0001_0001
DHEVDELIKYVETVVKKLKNDPDPRSQDMAELLERLIRTAKNAEDPKVKELLVRAAYFQAKIAD RKVCNGIGIGEFKDSLSINATNIKHFKNCTSISGDLHILPVAFRGDSFTHTPPLDPQELDILKTVKEITGFLLIQAWPENRTDLHAFENLEIIRGRTKQHGQFSLAVVSLNITSLGLRSLKEISDGDVIISGNKNLCYANTINWKKLFGTSGQKTKIISNRGENSCKATGQVCHALCSPEGCWGPEPRDCV Motif0651_ems_3hM_1930_0001_0002_0001
DHHVFQLKQAAKQMVEMLTINNDPRVKEARKLLETAQRLVNNASSEEEKRKIIETAMRKIRNLL RKVCNGIGIGEFKDSLSINATNIKHFKNCTSISGDLHILPVAFRGDSFTHTPPLDPQELDILKTVKEITGFLLIQAWPENRTDLHAFENLEIIRGRTKQHGQFSLAVVSLNITSLGLRSLKEISDGDVIISGNKNLCYANTINWKKLFGTSGQKTKIISNRGENSCKATGQVCHALCSPEGCWGPEPRDCV Motif0095_ems_3hM_1540_0001_0001_0001
DHLELALEFNVNQFGDPRLREALELLRELLERGISPEDALRIIIEILEKLGNPEIADLLKQLLEL RKVCNGIGIGEFKDSLSINATNIKHFKNCTSISGDLHILPVAFRGDSFTHTPPLDPQELDILKTVKEITGFLLIQAWPENRTDLHAFENLEIIRGRTKQHGQFSLAVVSLNITSLGLRSLKEISDGDVIISGNKNLCYANTINWKKLFGTSGQKTKIISNRGENSCKATGQVCHALCSPEGCWGPEPRDCV Motif0023_bcov_4helix_03307_0001_0001
DIDEEVEKLLKEAEELAEKIKNEDAKEMIKHFKSLVKLARRLNDKELAKQIVESLVIFVRAAY RKVCNGIGIGEFKDSLSINATNIKHFKNCTSISGDLHILPVAFRGDSFTHTPPLDPQELDILKTVKEITGFLLIQAWPENRTDLHAFENLEIIRGRTKQHGQFSLAVVSLNITSLGLRSLKEISDGDVIISGNKNLCYANTINWKKLFGTSGQKTKIISNRGENSCKATGQVCHALCSPEGCWGPEPRDCV Motif0387_ems_3hM_2999_0001_0001
DIDELVRKVSTTLYEALVKNDEDKKKTAETLLKQIIDTAKNSNDPKWHLAADIAEFVLEWVKHT RKVCNGIGIGEFKDSLSINATNIKHFKNCTSISGDLHILPVAFRGDSFTHTPPLDPQELDILKTVKEITGFLLIQAWPENRTDLHAFENLEIIRGRTKQHGQFSLAVVSLNITSLGLRSLKEISDGDVIISGNKNLCYANTINWKKLFGTSGQKTKIISNRGENSCKATGQVCHALCSPEGCWGPEPRDCV Motif0166_ems_3hC_138_0001_0001
DIDRLIEAVKRLLDQALRAIPDEDKSKTLKKLVSTLLDRAKKAPDPTESDRLLRTAEEIILHLI RKVCNGIGIGEFKDSLSINATNIKHFKNCTSISGDLHILPVAFRGDSFTHTPPLDPQELDILKTVKEITGFLLIQAWPENRTDLHAFENLEIIRGRTKQHGQFSLAVVSLNITSLGLRSLKEISDGDVIISGNKNLCYANTINWKKLFGTSGQKTKIISNRGENSCKATGQVCHALCSPEGCWGPEPRDCV Motif0351_ems_3hC_243_0001_0001
DIEELVKEAVELVGVDPSVFYLIVLFLDVLKAQGLSPEEIIRIALKFARKLGDKDLTLALEIILK RKVCNGIGIGEFKDSLSINATNIKHFKNCTSISGDLHILPVAFRGDSFTHTPPLDPQELDILKTVKEITGFLLIQAWPENRTDLHAFENLEIIRGRTKQHGQFSLAVVSLNITSLGLRSLKEISDGDVIISGNKNLCYANTINWKKLFGTSGQKTKIISNRGENSCKATGQVCHALCSPEGCWGPEPRDCV Motif0104_bcov_4helix_14478_0001_0001
DIETQTTISELMLKLDNAVDRNDKDTIRTIIKKIKEFVSKYSEDPMARLLKEMAEEAEKFVKSS RKVCNGIGIGEFKDSLSINATNIKHFKNCTSISGDLHILPVAFRGDSFTHTPPLDPQELDILKTVKEITGFLLIQAWPENRTDLHAFENLEIIRGRTKQHGQFSLAVVSLNITSLGLRSLKEISDGDVIISGNKNLCYANTINWKKLFGTSGQKTKIISNRGENSCKATGQVCHALCSPEGCWGPEPRDCV Motif0650_ems_3hC_866_0001_0001
DINLEFRIEFLLFMLEFMLKDDPDKVKKVREIATEAKKAVKNGDEKKATELVNILLELLRKYQR RKVCNGIGIGEFKDSLSINATNIKHFKNCTSISGDLHILPVAFRGDSFTHTPPLDPQELDILKTVKEITGFLLIQAWPENRTDLHAFENLEIIRGRTKQHGQFSLAVVSLNITSLGLRSLKEISDGDVIISGNKNLCYANTINWKKLFGTSGQKTKIISNRGENSCKATGQVCHALCSPEGCWGPEPRDCV Motif0092_ems_3hM_441_0001_0001_0001
DITAEAMELLKKAVETAKKRNNPELAKKLAKKILKKVQDLIPNPTESEFVTDFLEDFFRRVL RKVCNGIGIGEFKDSLSINATNIKHFKNCTSISGDLHILPVAFRGDSFTHTPPLDPQELDILKTVKEITGFLLIQAWPENRTDLHAFENLEIIRGRTKQHGQFSLAVVSLNITSLGLRSLKEISDGDVIISGNKNLCYANTINWKKLFGTSGQKTKIISNRGENSCKATGQVCHALCSPEGCWGPEPRDCV Motif0225_ems_3hM_3398_0001_0001
DIVDFAKEQVRILKELAEKRNDEKAKRVAETLKKELDDAESKNDEDKSHSVAKKVIDVVLELAA RKVCNGIGIGEFKDSLSINATNIKHFKNCTSISGDLHILPVAFRGDSFTHTPPLDPQELDILKTVKEITGFLLIQAWPENRTDLHAFENLEIIRGRTKQHGQFSLAVVSLNITSLGLRSLKEISDGDVIISGNKNLCYANTINWKKLFGTSGQKTKIISNRGENSCKATGQVCHALCSPEGCWGPEPRDCV Motif0275_ems_3hC_634_0001_0001_0001
DKDDDFLDQVRLQYEFLQRQEVDPNRIEKLLEVLSEEAKKLGLTKALEFVNKLLETARRQAS RKVCNGIGIGEFKDSLSINATNIKHFKNCTSISGDLHILPVAFRGDSFTHTPPLDPQELDILKTVKEITGFLLIQAWPENRTDLHAFENLEIIRGRTKQHGQFSLAVVSLNITSLGLRSLKEISDGDVIISGNKNLCYANTINWKKLFGTSGQKTKIISNRGENSCKATGQVCHALCSPEGCWGPEPRDCV Motif0328_ems_3hM_411_0001_0001
DKDDEFLDKVRKTYESLQRNNVDPNQIETILEKLLEEAVKLGLTKATLFVVHLLMRAMSLAR RKVCNGIGIGEFKDSLSINATNIKHFKNCTSISGDLHILPVAFRGDSFTHTPPLDPQELDILKTVKEITGFLLIQAWPENRTDLHAFENLEIIRGRTKQHGQFSLAVVSLNITSLGLRSLKEISDGDVIISGNKNLCYANTINWKKLFGTSGQKTKIISNRGENSCKATGQVCHALCSPEGCWGPEPRDCV Motif0655_ems_3hM_411_0001_0002_0001
DKDDEFLEKVMKTYISLRRNNVDPNQIETILKKLSETAKKLGLTRALQMVEFLLIQARYNAS RKVCNGIGIGEFKDSLSINATNIKHFKNCTSISGDLHILPVAFRGDSFTHTPPLDPQELDILKTVKEITGFLLIQAWPENRTDLHAFENLEIIRGRTKQHGQFSLAVVSLNITSLGLRSLKEISDGDVIISGNKNLCYANTINWKKLFGTSGQKTKIISNRGENSCKATGQVCHALCSPEGCWGPEPRDCV Motif0123_ems_3hM_411_0001_0001
DKDEVLELAQRILKEVQERGNEEYSEKIDQLRLLAEFASNQNDEFSLKMILKKIRTLYKKLQS RKVCNGIGIGEFKDSLSINATNIKHFKNCTSISGDLHILPVAFRGDSFTHTPPLDPQELDILKTVKEITGFLLIQAWPENRTDLHAFENLEIIRGRTKQHGQFSLAVVSLNITSLGLRSLKEISDGDVIISGNKNLCYANTINWKKLFGTSGQKTKIISNRGENSCKATGQVCHALCSPEGCWGPEPRDCV Motif0255_ems_3hM_3567_0001_0001
DKDRELLTKLDRIAMEAMNVEDPDTAKTLQKELQKVIKNADDPFVREMAKRLIEEIRRDFS RKVCNGIGIGEFKDSLSINATNIKHFKNCTSISGDLHILPVAFRGDSFTHTPPLDPQELDILKTVKEITGFLLIQAWPENRTDLHAFENLEIIRGRTKQHGQFSLAVVSLNITSLGLRSLKEISDGDVIISGNKNLCYANTINWKKLFGTSGQKTKIISNRGENSCKATGQVCHALCSPEGCWGPEPRDCV Motif0655_ems_3hM_1318_0001_0001
DKDRVEHLIQHLTKLARSISDKEKRQRVALRLEFLAEQVRRLPDPNTQELAKKAEELARKLKKS RKVCNGIGIGEFKDSLSINATNIKHFKNCTSISGDLHILPVAFRGDSFTHTPPLDPQELDILKTVKEITGFLLIQAWPENRTDLHAFENLEIIRGRTKQHGQFSLAVVSLNITSLGLRSLKEISDGDVIISGNKNLCYANTINWKKLFGTSGQKTKIISNRGENSCKATGQVCHALCSPEGCWGPEPRDCV Motif0131_ems_3hC_1107_0001_0001_0001
DKDSVEFTIEWLTHFARYVSDKSTRQDVARLLEELAKEVKKLPDPNTQELAKKAEELARKLKKS RKVCNGIGIGEFKDSLSINATNIKHFKNCTSISGDLHILPVAFRGDSFTHTPPLDPQELDILKTVKEITGFLLIQAWPENRTDLHAFENLEIIRGRTKQHGQFSLAVVSLNITSLGLRSLKEISDGDVIISGNKNLCYANTINWKKLFGTSGQKTKIISNRGENSCKATGQVCHALCSPEGCWGPEPRDCV Motif0293_ems_3hC_1107_0001_0002_0001
DKDTQNEHFAKMDLKVAVDKATTEEEVKKALKEATRTIRFLIPDQEKAKEVTKELKKLADSWL RKVCNGIGIGEFKDSLSINATNIKHFKNCTSISGDLHILPVAFRGDSFTHTPPLDPQELDILKTVKEITGFLLIQAWPENRTDLHAFENLEIIRGRTKQHGQFSLAVVSLNITSLGLRSLKEISDGDVIISGNKNLCYANTINWKKLFGTSGQKTKIISNRGENSCKATGQVCHALCSPEGCWGPEPRDCV Motif0418_ems_3hC_1315_0001_0001
DKDTVEKIILKALKLALTSPSFKEEVKKLIKKAEKVARDENDDEAQLLVEISKDLVEALLR RKVCNGIGIGEFKDSLSINATNIKHFKNCTSISGDLHILPVAFRGDSFTHTPPLDPQELDILKTVKEITGFLLIQAWPENRTDLHAFENLEIIRGRTKQHGQFSLAVVSLNITSLGLRSLKEISDGDVIISGNKNLCYANTINWKKLFGTSGQKTKIISNRGENSCKATGQVCHALCSPEGCWGPEPRDCV Motif0104_ems_3hC_281_0002_0001_0001
DKDTVESRIQHLTKLARSISDKSKRQDVARKLMELAKEVFKLPDPNTQELARKALQLALELDIR RKVCNGIGIGEFKDSLSINATNIKHFKNCTSISGDLHILPVAFRGDSFTHTPPLDPQELDILKTVKEITGFLLIQAWPENRTDLHAFENLEIIRGRTKQHGQFSLAVVSLNITSLGLRSLKEISDGDVIISGNKNLCYANTINWKKLFGTSGQKTKIISNRGENSCKATGQVCHALCSPEGCWGPEPRDCV Motif0110_ems_3hC_1107_0001_0001
DKDTVKSIIKKALDLAKTSPSFTHEVLNLIRLASLVAKMENDEEAIKIVETVMSEVNRVLQ RKVCNGIGIGEFKDSLSINATNIKHFKNCTSISGDLHILPVAFRGDSFTHTPPLDPQELDILKTVKEITGFLLIQAWPENRTDLHAFENLEIIRGRTKQHGQFSLAVVSLNITSLGLRSLKEISDGDVIISGNKNLCYANTINWKKLFGTSGQKTKIISNRGENSCKATGQVCHALCSPEGCWGPEPRDCV Motif0012_ems_3hC_281_0002_0001_0001
DKEDIELIAKKLVTEAKKLIKDPNQQKKAEDLAKKATRDNNEDLLRRLYVLVVELHLREL RKVCNGIGIGEFKDSLSINATNIKHFKNCTSISGDLHILPVAFRGDSFTHTPPLDPQELDILKTVKEITGFLLIQAWPENRTDLHAFENLEIIRGRTKQHGQFSLAVVSLNITSLGLRSLKEISDGDVIISGNKNLCYANTINWKKLFGTSGQKTKIISNRGENSCKATGQVCHALCSPEGCWGPEPRDCV Motif0311_ems_3hC_493_0002_0001_0001
DKEDIYRRVFNLSQEAHAHNNKELADEASKLAQKLIEEAKKENDELFLRLVQEMLKLVNKIKS RKVCNGIGIGEFKDSLSINATNIKHFKNCTSISGDLHILPVAFRGDSFTHTPPLDPQELDILKTVKEITGFLLIQAWPENRTDLHAFENLEIIRGRTKQHGQFSLAVVSLNITSLGLRSLKEISDGDVIISGNKNLCYANTINWKKLFGTSGQKTKIISNRGENSCKATGQVCHALCSPEGCWGPEPRDCV Motif0144_ems_3hM_2575_0001_0003_0001
DKEEIKELEKDVDRLRKELAGDPAAMFVEFLLEQVRWALKNGDEHRAKVLVKLAQEFATKEQS RKVCNGIGIGEFKDSLSINATNIKHFKNCTSISGDLHILPVAFRGDSFTHTPPLDPQELDILKTVKEITGFLLIQAWPENRTDLHAFENLEIIRGRTKQHGQFSLAVVSLNITSLGLRSLKEISDGDVIISGNKNLCYANTINWKKLFGTSGQKTKIISNRGENSCKATGQVCHALCSPEGCWGPEPRDCV Motif0202_ems_3hC_214_0001_0001_0001
DKEEIKELEKDVDRLRKELKGDPASQFVEFLLEQVREALRNGDEHRAKVLVKLAQEYATKMQS RKVCNGIGIGEFKDSLSINATNIKHFKNCTSISGDLHILPVAFRGDSFTHTPPLDPQELDILKTVKEITGFLLIQAWPENRTDLHAFENLEIIRGRTKQHGQFSLAVVSLNITSLGLRSLKEISDGDVIISGNKNLCYANTINWKKLFGTSGQKTKIISNRGENSCKATGQVCHALCSPEGCWGPEPRDCV Motif0202_ems_3hC_214_0001_0001
DKELIKELKELLERGDPRIEEVVEELLKLAQEKGDAHLIFLAESVLWAIRLGDERAVRLILEELE RKVCNGIGIGEFKDSLSINATNIKHFKNCTSISGDLHILPVAFRGDSFTHTPPLDPQELDILKTVKEITGFLLIQAWPENRTDLHAFENLEIIRGRTKQHGQFSLAVVSLNITSLGLRSLKEISDGDVIISGNKNLCYANTINWKKLFGTSGQKTKIISNRGENSCKATGQVCHALCSPEGCWGPEPRDCV Motif0025_bcov_4helix_01138_0001_0001
DKETAKRLADLAIELVKKYVPDPLQQRMLTKELQTLKKQVETASPEESDDISDRLKFIVDLLR RKVCNGIGIGEFKDSLSINATNIKHFKNCTSISGDLHILPVAFRGDSFTHTPPLDPQELDILKTVKEITGFLLIQAWPENRTDLHAFENLEIIRGRTKQHGQFSLAVVSLNITSLGLRSLKEISDGDVIISGNKNLCYANTINWKKLFGTSGQKTKIISNRGENSCKATGQVCHALCSPEGCWGPEPRDCV Motif0120_ems_3hM_3094_0001_0001
DKREEVKTLYKILEEAAKKRDEETIKKVALRAMKLAIEIGDRELLAKIQELLMEAQVLLV RKVCNGIGIGEFKDSLSINATNIKHFKNCTSISGDLHILPVAFRGDSFTHTPPLDPQELDILKTVKEITGFLLIQAWPENRTDLHAFENLEIIRGRTKQHGQFSLAVVSLNITSLGLRSLKEISDGDVIISGNKNLCYANTINWKKLFGTSGQKTKIISNRGENSCKATGQVCHALCSPEGCWGPEPRDCV Motif0070_ems_3hM_198_0001_0001
DKTEELRKLLKKLEELAKRVSKTEEVELDLRFLLDLLRDAAEEDNEFLVRLVTMLLKELIKRV RKVCNGIGIGEFKDSLSINATNIKHFKNCTSISGDLHILPVAFRGDSFTHTPPLDPQELDILKTVKEITGFLLIQAWPENRTDLHAFENLEIIRGRTKQHGQFSLAVVSLNITSLGLRSLKEISDGDVIISGNKNLCYANTINWKKLFGTSGQKTKIISNRGENSCKATGQVCHALCSPEGCWGPEPRDCV Motif0142_ems_3hM_2790_0001_0001_0001
DKVEKWAKTLEDIAKEAYDNNNKETVEFALEQVEELKKRAQDPKLRKLLDKVYKKVKKLLTN RKVCNGIGIGEFKDSLSINATNIKHFKNCTSISGDLHILPVAFRGDSFTHTPPLDPQELDILKTVKEITGFLLIQAWPENRTDLHAFENLEIIRGRTKQHGQFSLAVVSLNITSLGLRSLKEISDGDVIISGNKNLCYANTINWKKLFGTSGQKTKIISNRGENSCKATGQVCHALCSPEGCWGPEPRDCV Motif0202_ems_3hC_1630_0001_0002_0001
DLDEITHEIAEKLYRAMFRGDEDTLKSVIKKAKTIVKQLKNSNTEEKKEAAEYIEFVVDIVEK RKVCNGIGIGEFKDSLSINATNIKHFKNCTSISGDLHILPVAFRGDSFTHTPPLDPQELDILKTVKEITGFLLIQAWPENRTDLHAFENLEIIRGRTKQHGQFSLAVVSLNITSLGLRSLKEISDGDVIISGNKNLCYANTINWKKLFGTSGQKTKIISNRGENSCKATGQVCHALCSPEGCWGPEPRDCV Motif0406_ems_3hM_1531_0001_0001
DLDELSETAQRVAKDLIKKAQNISVRFSLRFVIFLIRHAQKNNNEEMIKKLQEMLERIYKEG RKVCNGIGIGEFKDSLSINATNIKHFKNCTSISGDLHILPVAFRGDSFTHTPPLDPQELDILKTVKEITGFLLIQAWPENRTDLHAFENLEIIRGRTKQHGQFSLAVVSLNITSLGLRSLKEISDGDVIISGNKNLCYANTINWKKLFGTSGQKTKIISNRGENSCKATGQVCHALCSPEGCWGPEPRDCV Motif0092_ems_3hM_2820_0001_0003_0001
DLDELTEMIKFMLEIAYKNGDEQALKFMIFLAKEIVKELKNSNTEEKKKAAEKIETVVRQVES RKVCNGIGIGEFKDSLSINATNIKHFKNCTSISGDLHILPVAFRGDSFTHTPPLDPQELDILKTVKEITGFLLIQAWPENRTDLHAFENLEIIRGRTKQHGQFSLAVVSLNITSLGLRSLKEISDGDVIISGNKNLCYANTINWKKLFGTSGQKTKIISNRGENSCKATGQVCHALCSPEGCWGPEPRDCV Motif0317_ems_3hM_1531_0001_0001
DLDKEAKKVLKEARELRKKVQDPHIRLQLEFLAMFLEFAVKHKSEDAIKLILHMVQRVIKEARS RKVCNGIGIGEFKDSLSINATNIKHFKNCTSISGDLHILPVAFRGDSFTHTPPLDPQELDILKTVKEITGFLLIQAWPENRTDLHAFENLEIIRGRTKQHGQFSLAVVSLNITSLGLRSLKEISDGDVIISGNKNLCYANTINWKKLFGTSGQKTKIISNRGENSCKATGQVCHALCSPEGCWGPEPRDCV Motif0201_ems_3hM_524_0001_0002_0001
DLDKEAKKVLKEARELRKKVQDPRIRDLLEFLADFLEDAVKNKDRAAIRSQLDNVQKVIKEARS RKVCNGIGIGEFKDSLSINATNIKHFKNCTSISGDLHILPVAFRGDSFTHTPPLDPQELDILKTVKEITGFLLIQAWPENRTDLHAFENLEIIRGRTKQHGQFSLAVVSLNITSLGLRSLKEISDGDVIISGNKNLCYANTINWKKLFGTSGQKTKIISNRGENSCKATGQVCHALCSPEGCWGPEPRDCV Motif0170_ems_3hM_524_0001_0001
DLDKEFKKVLKTLKEFAERTNSVSVKFIVEFAKDFWETLKRNNDERAKKRFAELLIRRARKIIS RKVCNGIGIGEFKDSLSINATNIKHFKNCTSISGDLHILPVAFRGDSFTHTPPLDPQELDILKTVKEITGFLLIQAWPENRTDLHAFENLEIIRGRTKQHGQFSLAVVSLNITSLGLRSLKEISDGDVIISGNKNLCYANTINWKKLFGTSGQKTKIISNRGENSCKATGQVCHALCSPEGCWGPEPRDCV Motif0055_ems_3hM_3603_0001_0001
DLDSQLSKLSEKFDKALKNNDEEKLKDVLIRVQELFIEANTEEEMKKATDVFETLVEREIR RKVCNGIGIGEFKDSLSINATNIKHFKNCTSISGDLHILPVAFRGDSFTHTPPLDPQELDILKTVKEITGFLLIQAWPENRTDLHAFENLEIIRGRTKQHGQFSLAVVSLNITSLGLRSLKEISDGDVIISGNKNLCYANTINWKKLFGTSGQKTKIISNRGENSCKATGQVCHALCSPEGCWGPEPRDCV Motif0249_ems_3hC_614_0001_0001
DLDSQLSKLSEKFDKALKNNDEEKLQDVLLRVFQLLQEAQTDEEQKKAEDVYDTLVKRRDS RKVCNGIGIGEFKDSLSINATNIKHFKNCTSISGDLHILPVAFRGDSFTHTPPLDPQELDILKTVKEITGFLLIQAWPENRTDLHAFENLEIIRGRTKQHGQFSLAVVSLNITSLGLRSLKEISDGDVIISGNKNLCYANTINWKKLFGTSGQKTKIISNRGENSCKATGQVCHALCSPEGCWGPEPRDCV Motif0241_ems_3hC_614_0001_0001
DLEDEVLRLIFIIKKLADQKQDPRLRSLAITLREKAMDAQSHNDEEKLDKVRKEAKKVVDSG RKVCNGIGIGEFKDSLSINATNIKHFKNCTSISGDLHILPVAFRGDSFTHTPPLDPQELDILKTVKEITGFLLIQAWPENRTDLHAFENLEIIRGRTKQHGQFSLAVVSLNITSLGLRSLKEISDGDVIISGNKNLCYANTINWKKLFGTSGQKTKIISNRGENSCKATGQVCHALCSPEGCWGPEPRDCV Motif0475_ems_3hC_894_0001_0001_0001
DLEEELERLLRELGVDPNEVMFIVMILEVATEKLGDPEEAAKFLIHVLRNRGDPEAARLLEELLK RKVCNGIGIGEFKDSLSINATNIKHFKNCTSISGDLHILPVAFRGDSFTHTPPLDPQELDILKTVKEITGFLLIQAWPENRTDLHAFENLEIIRGRTKQHGQFSLAVVSLNITSLGLRSLKEISDGDVIISGNKNLCYANTINWKKLFGTSGQKTKIISNRGENSCKATGQVCHALCSPEGCWGPEPRDCV Motif0418_bcov_4helix_09045_0001_0001
DLEEELERLLRELGVDPQDVESIVLMLEFLTDLLGDPEEAAKLLIRMLRIRGDPEAARLLEELLK RKVCNGIGIGEFKDSLSINATNIKHFKNCTSISGDLHILPVAFRGDSFTHTPPLDPQELDILKTVKEITGFLLIQAWPENRTDLHAFENLEIIRGRTKQHGQFSLAVVSLNITSLGLRSLKEISDGDVIISGNKNLCYANTINWKKLFGTSGQKTKIISNRGENSCKATGQVCHALCSPEGCWGPEPRDCV Motif0142_bcov_4helix_09045_0001_0001
DLEEELKKIKKKLEELKKQAQDPAAQYLLEFAHFSADRAVKLKDEHMFRFIQKLVDEVSKKAQS RKVCNGIGIGEFKDSLSINATNIKHFKNCTSISGDLHILPVAFRGDSFTHTPPLDPQELDILKTVKEITGFLLIQAWPENRTDLHAFENLEIIRGRTKQHGQFSLAVVSLNITSLGLRSLKEISDGDVIISGNKNLCYANTINWKKLFGTSGQKTKIISNRGENSCKATGQVCHALCSPEGCWGPEPRDCV Motif0014_ems_3hC_356_0001_0001
DLEEEVERLRRLNPELRYVLETLLELAKEDRESAEQFARFVEEQLEEEGDPERVKLVRILLELIR RKVCNGIGIGEFKDSLSINATNIKHFKNCTSISGDLHILPVAFRGDSFTHTPPLDPQELDILKTVKEITGFLLIQAWPENRTDLHAFENLEIIRGRTKQHGQFSLAVVSLNITSLGLRSLKEISDGDVIISGNKNLCYANTINWKKLFGTSGQKTKIISNRGENSCKATGQVCHALCSPEGCWGPEPRDCV Motif0202_bcov_4helix_00589_0001_0001
DLEEIAHTIAEIFFTAFMRNDEEALKEAKKLAEELKKKANNPSAQFIVESVSLKFDMLKRA RKVCNGIGIGEFKDSLSINATNIKHFKNCTSISGDLHILPVAFRGDSFTHTPPLDPQELDILKTVKEITGFLLIQAWPENRTDLHAFENLEIIRGRTKQHGQFSLAVVSLNITSLGLRSLKEISDGDVIISGNKNLCYANTINWKKLFGTSGQKTKIISNRGENSCKATGQVCHALCSPEGCWGPEPRDCV Motif0135_ems_3hC_370_0001_0001_0001
DLEEIVREYVERTKDPIAREALELLEEIKKEDPKLAKVLAEMVVEAIERNDPILLETVLDMIKQN RKVCNGIGIGEFKDSLSINATNIKHFKNCTSISGDLHILPVAFRGDSFTHTPPLDPQELDILKTVKEITGFLLIQAWPENRTDLHAFENLEIIRGRTKQHGQFSLAVVSLNITSLGLRSLKEISDGDVIISGNKNLCYANTINWKKLFGTSGQKTKIISNRGENSCKATGQVCHALCSPEGCWGPEPRDCV Motif0307_bcov_4helix_00192_0001_0001
DLEEIVREYVERTKDPIAREALELLEEIKKEDPLDAEFLADLVVWAIEQNNPEVLKYVLRVIKAV RKVCNGIGIGEFKDSLSINATNIKHFKNCTSISGDLHILPVAFRGDSFTHTPPLDPQELDILKTVKEITGFLLIQAWPENRTDLHAFENLEIIRGRTKQHGQFSLAVVSLNITSLGLRSLKEISDGDVIISGNKNLCYANTINWKKLFGTSGQKTKIISNRGENSCKATGQVCHALCSPEGCWGPEPRDCV Motif0142_bcov_4helix_00192_0001_0001
DLEELAKTVNEQLLEVQNIVPDPRAFNLAFELYVLLELALREGDKDKIREVASKARTVIKKALS RKVCNGIGIGEFKDSLSINATNIKHFKNCTSISGDLHILPVAFRGDSFTHTPPLDPQELDILKTVKEITGFLLIQAWPENRTDLHAFENLEIIRGRTKQHGQFSLAVVSLNITSLGLRSLKEISDGDVIISGNKNLCYANTINWKKLFGTSGQKTKIISNRGENSCKATGQVCHALCSPEGCWGPEPRDCV Motif0069_ems_3hC_1204_0001_0001_0001
DLEELLETLKELGDPELVRLVELLIEALRRGDPSLLRDLLLDAQAVAFFLNDPVLEKVVHIAMRR RKVCNGIGIGEFKDSLSINATNIKHFKNCTSISGDLHILPVAFRGDSFTHTPPLDPQELDILKTVKEITGFLLIQAWPENRTDLHAFENLEIIRGRTKQHGQFSLAVVSLNITSLGLRSLKEISDGDVIISGNKNLCYANTINWKKLFGTSGQKTKIISNRGENSCKATGQVCHALCSPEGCWGPEPRDCV Motif0145_bcov_4helix_12869_0001_0001
DLEELVEEALKRAGVSPEDIRTVKDIIKFLKDLGVSPEDIKHYLRELLERINPEAVELFKELEKK RKVCNGIGIGEFKDSLSINATNIKHFKNCTSISGDLHILPVAFRGDSFTHTPPLDPQELDILKTVKEITGFLLIQAWPENRTDLHAFENLEIIRGRTKQHGQFSLAVVSLNITSLGLRSLKEISDGDVIISGNKNLCYANTINWKKLFGTSGQKTKIISNRGENSCKATGQVCHALCSPEGCWGPEPRDCV Motif0181_bcov_4helix_10324_0001_0001
DLEEVEELAKKLGNPLVELLVRLLKEAREKGDPNLRTQIEMILRMILEFKGDPALELLLKLLERE RKVCNGIGIGEFKDSLSINATNIKHFKNCTSISGDLHILPVAFRGDSFTHTPPLDPQELDILKTVKEITGFLLIQAWPENRTDLHAFENLEIIRGRTKQHGQFSLAVVSLNITSLGLRSLKEISDGDVIISGNKNLCYANTINWKKLFGTSGQKTKIISNRGENSCKATGQVCHALCSPEGCWGPEPRDCV Motif0079_bcov_4helix_12395_0001_0001
DLEIEIQELLLELMSLSPEAARVATLIFRLLDQGNPEEARKVAEEALEKLGDPLLEKILELLRRR RKVCNGIGIGEFKDSLSINATNIKHFKNCTSISGDLHILPVAFRGDSFTHTPPLDPQELDILKTVKEITGFLLIQAWPENRTDLHAFENLEIIRGRTKQHGQFSLAVVSLNITSLGLRSLKEISDGDVIISGNKNLCYANTINWKKLFGTSGQKTKIISNRGENSCKATGQVCHALCSPEGCWGPEPRDCV Motif0061_bcov_4helix_05906_0001_0001
DLHLLSHAVQNQLEVVKKHASSEEEKKKVESVLRELRTLFSSPDPNVRRKAVEKAAKFALDLYV RKVCNGIGIGEFKDSLSINATNIKHFKNCTSISGDLHILPVAFRGDSFTHTPPLDPQELDILKTVKEITGFLLIQAWPENRTDLHAFENLEIIRGRTKQHGQFSLAVVSLNITSLGLRSLKEISDGDVIISGNKNLCYANTINWKKLFGTSGQKTKIISNRGENSCKATGQVCHALCSPEGCWGPEPRDCV Motif0530_ems_3hM_1916_0001_0001
DLHRMVRMVVERAEELIRRGDQETAEYILQFAHFLVMLLGDEKWLKIIEELKKELEKLKKK RKVCNGIGIGEFKDSLSINATNIKHFKNCTSISGDLHILPVAFRGDSFTHTPPLDPQELDILKTVKEITGFLLIQAWPENRTDLHAFENLEIIRGRTKQHGQFSLAVVSLNITSLGLRSLKEISDGDVIISGNKNLCYANTINWKKLFGTSGQKTKIISNRGENSCKATGQVCHALCSPEGCWGPEPRDCV Motif0014_HHH_eva_0320_0001_0001
DLIDLAFRVLRLAVAAYHLNDEDKVRTALKLLEKVIRIASQYDDPKYKDIREMAEQVYKTIKHG RKVCNGIGIGEFKDSLSINATNIKHFKNCTSISGDLHILPVAFRGDSFTHTPPLDPQELDILKTVKEITGFLLIQAWPENRTDLHAFENLEIIRGRTKQHGQFSLAVVSLNITSLGLRSLKEISDGDVIISGNKNLCYANTINWKKLFGTSGQKTKIISNRGENSCKATGQVCHALCSPEGCWGPEPRDCV Motif0092_ems_3hM_2363_0001_0001_0001
DLIEELLELLKRLGDHLLEFLVRMAIELLREGNPEEAKFLLDLVLFMARALGNPEVAKLVEKVIK RKVCNGIGIGEFKDSLSINATNIKHFKNCTSISGDLHILPVAFRGDSFTHTPPLDPQELDILKTVKEITGFLLIQAWPENRTDLHAFENLEIIRGRTKQHGQFSLAVVSLNITSLGLRSLKEISDGDVIISGNKNLCYANTINWKKLFGTSGQKTKIISNRGENSCKATGQVCHALCSPEGCWGPEPRDCV Motif0011_bcov_4helix_07969_0001_0001_0001
DLKDEVTRLIRIIKTLAKQKQDPRLKEAADILERNARDAQKKNDESKLHQVRVIAEFLVLAG RKVCNGIGIGEFKDSLSINATNIKHFKNCTSISGDLHILPVAFRGDSFTHTPPLDPQELDILKTVKEITGFLLIQAWPENRTDLHAFENLEIIRGRTKQHGQFSLAVVSLNITSLGLRSLKEISDGDVIISGNKNLCYANTINWKKLFGTSGQKTKIISNRGENSCKATGQVCHALCSPEGCWGPEPRDCV Motif0107_ems_3hC_894_0002_0001_0001
DLKHNSDLAEKILKDALDKNDEDKFRRAVNRATFVAEQVNDERLKRIVEKLKKEFEDRKS RKVCNGIGIGEFKDSLSINATNIKHFKNCTSISGDLHILPVAFRGDSFTHTPPLDPQELDILKTVKEITGFLLIQAWPENRTDLHAFENLEIIRGRTKQHGQFSLAVVSLNITSLGLRSLKEISDGDVIISGNKNLCYANTINWKKLFGTSGQKTKIISNRGENSCKATGQVCHALCSPEGCWGPEPRDCV Motif0001_ems_3hM_2978_0001_0001
DLKQRIKSILDKAEKLAKEVGDEFVLRLIKEAKKLLEEADRKKDETLSLLVLFRADILLWSLEH RKVCNGIGIGEFKDSLSINATNIKHFKNCTSISGDLHILPVAFRGDSFTHTPPLDPQELDILKTVKEITGFLLIQAWPENRTDLHAFENLEIIRGRTKQHGQFSLAVVSLNITSLGLRSLKEISDGDVIISGNKNLCYANTINWKKLFGTSGQKTKIISNRGENSCKATGQVCHALCSPEGCWGPEPRDCV Motif0266_ems_3hM_3687_0001_0001
DLLELVRQSLRFMGNPEVLRLLELLIELLRNNDEEELRKLEEELRELSRKDPAVEQVLDALEKVK RKVCNGIGIGEFKDSLSINATNIKHFKNCTSISGDLHILPVAFRGDSFTHTPPLDPQELDILKTVKEITGFLLIQAWPENRTDLHAFENLEIIRGRTKQHGQFSLAVVSLNITSLGLRSLKEISDGDVIISGNKNLCYANTINWKKLFGTSGQKTKIISNRGENSCKATGQVCHALCSPEGCWGPEPRDCV Motif0182_bcov_4helix_10221_0001_0002_0001
DLQEITNEISDKLAEAALSGDEDTLKSVIKKAKTIVKQLKNSNTEEKKKAADKIEQMVFLVEV RKVCNGIGIGEFKDSLSINATNIKHFKNCTSISGDLHILPVAFRGDSFTHTPPLDPQELDILKTVKEITGFLLIQAWPENRTDLHAFENLEIIRGRTKQHGQFSLAVVSLNITSLGLRSLKEISDGDVIISGNKNLCYANTINWKKLFGTSGQKTKIISNRGENSCKATGQVCHALCSPEGCWGPEPRDCV Motif0234_ems_3hM_1531_0001_0001
DLREEFQKVVKKAQEAAKNKDVATAQELVMRAQVIADEIGDEKARKQVEKVMRQVMELTR RKVCNGIGIGEFKDSLSINATNIKHFKNCTSISGDLHILPVAFRGDSFTHTPPLDPQELDILKTVKEITGFLLIQAWPENRTDLHAFENLEIIRGRTKQHGQFSLAVVSLNITSLGLRSLKEISDGDVIISGNKNLCYANTINWKKLFGTSGQKTKIISNRGENSCKATGQVCHALCSPEGCWGPEPRDCV Motif0070_ems_3hC_444_0001_0001_0002_0001
DLSDKIFTLIELIDKIAESKDDEKLKRIARKLIELMFDAIQKHDEEKLRKVLETAERVLRNA RKVCNGIGIGEFKDSLSINATNIKHFKNCTSISGDLHILPVAFRGDSFTHTPPLDPQELDILKTVKEITGFLLIQAWPENRTDLHAFENLEIIRGRTKQHGQFSLAVVSLNITSLGLRSLKEISDGDVIISGNKNLCYANTINWKKLFGTSGQKTKIISNRGENSCKATGQVCHALCSPEGCWGPEPRDCV Motif0266_ems_3hM_1055_0001_0001
DLSKELHRRVQELRNKFFHGKIDTSEALEEVRKLLEEAEKRGKLDPRFLEFLRQVYLMWKEQLY RKVCNGIGIGEFKDSLSINATNIKHFKNCTSISGDLHILPVAFRGDSFTHTPPLDPQELDILKTVKEITGFLLIQAWPENRTDLHAFENLEIIRGRTKQHGQFSLAVVSLNITSLGLRSLKEISDGDVIISGNKNLCYANTINWKKLFGTSGQKTKIISNRGENSCKATGQVCHALCSPEGCWGPEPRDCV Motif0235_HHH_eva_0289_0001_0001
DLVEIVKELLEKLGDPDLLRLVEKLKEKLERGEIDPYRVLQLLSLLASMLGNEEVLRLLLKLTLR RKVCNGIGIGEFKDSLSINATNIKHFKNCTSISGDLHILPVAFRGDSFTHTPPLDPQELDILKTVKEITGFLLIQAWPENRTDLHAFENLEIIRGRTKQHGQFSLAVVSLNITSLGLRSLKEISDGDVIISGNKNLCYANTINWKKLFGTSGQKTKIISNRGENSCKATGQVCHALCSPEGCWGPEPRDCV Motif0308_bcov_4helix_02974_0001_0001
DLVSELFHLEFLIFLIAFRKNDPNVEKLAKRALKLVRRAMNTDPKESKKILEEVETILRQAK RKVCNGIGIGEFKDSLSINATNIKHFKNCTSISGDLHILPVAFRGDSFTHTPPLDPQELDILKTVKEITGFLLIQAWPENRTDLHAFENLEIIRGRTKQHGQFSLAVVSLNITSLGLRSLKEISDGDVIISGNKNLCYANTINWKKLFGTSGQKTKIISNRGENSCKATGQVCHALCSPEGCWGPEPRDCV Motif0092_ems_3hM_2209_0001_0002_0001
DMEQQFRIDLLEHSLREAVRNNDKRLIRLIIKEIKEFVSKYSEDPQARKLKKLAEEAEKFVKSS RKVCNGIGIGEFKDSLSINATNIKHFKNCTSISGDLHILPVAFRGDSFTHTPPLDPQELDILKTVKEITGFLLIQAWPENRTDLHAFENLEIIRGRTKQHGQFSLAVVSLNITSLGLRSLKEISDGDVIISGNKNLCYANTINWKKLFGTSGQKTKIISNRGENSCKATGQVCHALCSPEGCWGPEPRDCV Motif0101_ems_3hC_866_0001_0001
DMFEVQVLLFMAEAFALRIGDPELQKIVSTLMEEAERALRNNDEDKLDEVREKLERFLKSV RKVCNGIGIGEFKDSLSINATNIKHFKNCTSISGDLHILPVAFRGDSFTHTPPLDPQELDILKTVKEITGFLLIQAWPENRTDLHAFENLEIIRGRTKQHGQFSLAVVSLNITSLGLRSLKEISDGDVIISGNKNLCYANTINWKKLFGTSGQKTKIISNRGENSCKATGQVCHALCSPEGCWGPEPRDCV Motif0182_ems_3hM_1482_0001_0001
DMLEISIRLLDALLQGNLEEVLRIVRRIAEEKGDPELKKVAKLLEEALRKNDPDLVLKAIQLVSK RKVCNGIGIGEFKDSLSINATNIKHFKNCTSISGDLHILPVAFRGDSFTHTPPLDPQELDILKTVKEITGFLLIQAWPENRTDLHAFENLEIIRGRTKQHGQFSLAVVSLNITSLGLRSLKEISDGDVIISGNKNLCYANTINWKKLFGTSGQKTKIISNRGENSCKATGQVCHALCSPEGCWGPEPRDCV Motif0074_bcov_4helix_07912_0001_0001
DMLLEIAELLRIIMELFEKAQDPTSRELIIRLFHKVARLVQNNDPRATEVAKKAVEIASKLV RKVCNGIGIGEFKDSLSINATNIKHFKNCTSISGDLHILPVAFRGDSFTHTPPLDPQELDILKTVKEITGFLLIQAWPENRTDLHAFENLEIIRGRTKQHGQFSLAVVSLNITSLGLRSLKEISDGDVIISGNKNLCYANTINWKKLFGTSGQKTKIISNRGENSCKATGQVCHALCSPEGCWGPEPRDCV Motif0530_ems_3hM_1529_0001_0001
DMQLEFFVRILEQEARSPEERRLLRLFLELAKRGDEEKLEEVLELLEELLGDPLQVHMLRMLIRE RKVCNGIGIGEFKDSLSINATNIKHFKNCTSISGDLHILPVAFRGDSFTHTPPLDPQELDILKTVKEITGFLLIQAWPENRTDLHAFENLEIIRGRTKQHGQFSLAVVSLNITSLGLRSLKEISDGDVIISGNKNLCYANTINWKKLFGTSGQKTKIISNRGENSCKATGQVCHALCSPEGCWGPEPRDCV Motif0023_bcov_4helix_04618_0001_0001
DNEDWKKRARELAELAKKLDPDPRVKDKAEKLLQLLEKAVDNNDYDKVTHILSLLERLFFRVFI RKVCNGIGIGEFKDSLSINATNIKHFKNCTSISGDLHILPVAFRGDSFTHTPPLDPQELDILKTVKEITGFLLIQAWPENRTDLHAFENLEIIRGRTKQHGQFSLAVVSLNITSLGLRSLKEISDGDVIISGNKNLCYANTINWKKLFGTSGQKTKIISNRGENSCKATGQVCHALCSPEGCWGPEPRDCV Motif0957_ems_3hM_1605_0001_0001
DNEEWKKKALSLALSAMRLDPDPRVWEKAQKLLMLLQIAVDDNDEDKVRHILSLLEELWRKVKS RKVCNGIGIGEFKDSLSINATNIKHFKNCTSISGDLHILPVAFRGDSFTHTPPLDPQELDILKTVKEITGFLLIQAWPENRTDLHAFENLEIIRGRTKQHGQFSLAVVSLNITSLGLRSLKEISDGDVIISGNKNLCYANTINWKKLFGTSGQKTKIISNRGENSCKATGQVCHALCSPEGCWGPEPRDCV Motif0070_ems_3hM_1605_0001_0001
DNEEWKKKARSLAESAKKLDPDPTVEYKADYLLFMLERAVDNNNEHNVRFILSLLEELWRKVKS RKVCNGIGIGEFKDSLSINATNIKHFKNCTSISGDLHILPVAFRGDSFTHTPPLDPQELDILKTVKEITGFLLIQAWPENRTDLHAFENLEIIRGRTKQHGQFSLAVVSLNITSLGLRSLKEISDGDVIISGNKNLCYANTINWKKLFGTSGQKTKIISNRGENSCKATGQVCHALCSPEGCWGPEPRDCV Motif0476_ems_3hM_1605_0001_0001
DNSEFEAQDLLMMFAFAKKKNSERMLKFVEDTIKEIEKKSNDPKQQSLARWALDLLKKLK RKVCNGIGIGEFKDSLSINATNIKHFKNCTSISGDLHILPVAFRGDSFTHTPPLDPQELDILKTVKEITGFLLIQAWPENRTDLHAFENLEIIRGRTKQHGQFSLAVVSLNITSLGLRSLKEISDGDVIISGNKNLCYANTINWKKLFGTSGQKTKIISNRGENSCKATGQVCHALCSPEGCWGPEPRDCV Motif0092_ems_3hC_854_0001_0001_0001_0001
DNVEHMIRELVKIAEEAKKRNDEETLKIVLEEVEFNVDQASDPHERSIATKAEEIVRKIM RKVCNGIGIGEFKDSLSINATNIKHFKNCTSISGDLHILPVAFRGDSFTHTPPLDPQELDILKTVKEITGFLLIQAWPENRTDLHAFENLEIIRGRTKQHGQFSLAVVSLNITSLGLRSLKEISDGDVIISGNKNLCYANTINWKKLFGTSGQKTKIISNRGENSCKATGQVCHALCSPEGCWGPEPRDCV Motif0267_ems_3hM_850_0001_0001
DPELEEAKKLTELLRKLKSQVPNPQAQRIVETLAKLLEEAIKKNDKDTLEEVKQQAEITYDRLR RKVCNGIGIGEFKDSLSINATNIKHFKNCTSISGDLHILPVAFRGDSFTHTPPLDPQELDILKTVKEITGFLLIQAWPENRTDLHAFENLEIIRGRTKQHGQFSLAVVSLNITSLGLRSLKEISDGDVIISGNKNLCYANTINWKKLFGTSGQKTKIISNRGENSCKATGQVCHALCSPEGCWGPEPRDCV Motif0104_ems_3hM_1825_0001_0001
DPESLKEQADKLARKAMELAKDIEIQFTVYKLLQEIRQLLKNNDPDSAKKAVEKLETILRRLQS RKVCNGIGIGEFKDSLSINATNIKHFKNCTSISGDLHILPVAFRGDSFTHTPPLDPQELDILKTVKEITGFLLIQAWPENRTDLHAFENLEIIRGRTKQHGQFSLAVVSLNITSLGLRSLKEISDGDVIISGNKNLCYANTINWKKLFGTSGQKTKIISNRGENSCKATGQVCHALCSPEGCWGPEPRDCV Motif0025_ems_3hC_372_0002_0001_0001_0001
DPFEETVRSLLELAKELSKNNDLETLQEVELLVSQLANEARNPKQKKLAETAFKLIFKLL RKVCNGIGIGEFKDSLSINATNIKHFKNCTSISGDLHILPVAFRGDSFTHTPPLDPQELDILKTVKEITGFLLIQAWPENRTDLHAFENLEIIRGRTKQHGQFSLAVVSLNITSLGLRSLKEISDGDVIISGNKNLCYANTINWKKLFGTSGQKTKIISNRGENSCKATGQVCHALCSPEGCWGPEPRDCV Motif0155_ems_3hM_2969_0001_0001
DPKEEAKKVTELLKKLADHADSEAFTEVLRHLAKELEDATKNNDEMQLEVVILTARWLIKVYKR RKVCNGIGIGEFKDSLSINATNIKHFKNCTSISGDLHILPVAFRGDSFTHTPPLDPQELDILKTVKEITGFLLIQAWPENRTDLHAFENLEIIRGRTKQHGQFSLAVVSLNITSLGLRSLKEISDGDVIISGNKNLCYANTINWKKLFGTSGQKTKIISNRGENSCKATGQVCHALCSPEGCWGPEPRDCV Motif0025_ems_3hC_1249_0002_0001_0001_0001
DPKEEAKKVTELLKKLADHADSESITFMLRTLAKRLEDATKNNDEALLRFVIETARLFIKMVKR RKVCNGIGIGEFKDSLSINATNIKHFKNCTSISGDLHILPVAFRGDSFTHTPPLDPQELDILKTVKEITGFLLIQAWPENRTDLHAFENLEIIRGRTKQHGQFSLAVVSLNITSLGLRSLKEISDGDVIISGNKNLCYANTINWKKLFGTSGQKTKIISNRGENSCKATGQVCHALCSPEGCWGPEPRDCV Motif0208_ems_3hC_1249_0002_0001_0001
DPKEEAKKVTELLKKLADHARDVSIEFILQFLAFMLEFATKHNNERLLKMVIRLARKFIKDAFS RKVCNGIGIGEFKDSLSINATNIKHFKNCTSISGDLHILPVAFRGDSFTHTPPLDPQELDILKTVKEITGFLLIQAWPENRTDLHAFENLEIIRGRTKQHGQFSLAVVSLNITSLGLRSLKEISDGDVIISGNKNLCYANTINWKKLFGTSGQKTKIISNRGENSCKATGQVCHALCSPEGCWGPEPRDCV Motif0092_ems_3hC_1249_0001_0001_0001_0001
DPKKLDELRKKIETLLRKVTDPKAKHAVKMALEAAKNALEYQDPLLEDAARNQYRVAKLLQ RKVCNGIGIGEFKDSLSINATNIKHFKNCTSISGDLHILPVAFRGDSFTHTPPLDPQELDILKTVKEITGFLLIQAWPENRTDLHAFENLEIIRGRTKQHGQFSLAVVSLNITSLGLRSLKEISDGDVIISGNKNLCYANTINWKKLFGTSGQKTKIISNRGENSCKATGQVCHALCSPEGCWGPEPRDCV Motif0651_ems_3hM_3051_0001_0002_0001
DPKKLDELRKKIETLLRKVTDPVAKRAVKDALEVAEEALKKQDPFLEAVARSLYELAKLAQ RKVCNGIGIGEFKDSLSINATNIKHFKNCTSISGDLHILPVAFRGDSFTHTPPLDPQELDILKTVKEITGFLLIQAWPENRTDLHAFENLEIIRGRTKQHGQFSLAVVSLNITSLGLRSLKEISDGDVIISGNKNLCYANTINWKKLFGTSGQKTKIISNRGENSCKATGQVCHALCSPEGCWGPEPRDCV Motif0128_ems_3hM_3051_0001_0001
DPRQDAREILEELERLGTIDDEIRRIVKELIEKIENGKLNPAELLFIVWRLEFER RKVCNGIGIGEFKDSLSINATNIKHFKNCTSISGDLHILPVAFRGDSFTHTPPLDPQELDILKTVKEITGFLLIQAWPENRTDLHAFENLEIIRGRTKQHGQFSLAVVSLNITSLGLRSLKEISDGDVIISGNKNLCYANTINWKKLFGTSGQKTKIISNRGENSCKATGQVCHALCSPEGCWGPEPRDCV Motif0025_HHH_eva_0668_0001_0002_0001
DPSVQKMADLLQKEIETLKKKLTNPEARKVVEEARQVLEEAKKKQDPRLLARARDLLFEAIAIQ RKVCNGIGIGEFKDSLSINATNIKHFKNCTSISGDLHILPVAFRGDSFTHTPPLDPQELDILKTVKEITGFLLIQAWPENRTDLHAFENLEIIRGRTKQHGQFSLAVVSLNITSLGLRSLKEISDGDVIISGNKNLCYANTINWKKLFGTSGQKTKIISNRGENSCKATGQVCHALCSPEGCWGPEPRDCV Motif0163_ems_3hM_3566_0001_0001
DPTKLLEKLRRLAEKAKKDGADPTEVKKLQDFVTEIYKHDPRKVYSAVFWATLELESLARR RKVCNGIGIGEFKDSLSINATNIKHFKNCTSISGDLHILPVAFRGDSFTHTPPLDPQELDILKTVKEITGFLLIQAWPENRTDLHAFENLEIIRGRTKQHGQFSLAVVSLNITSLGLRSLKEISDGDVIISGNKNLCYANTINWKKLFGTSGQKTKIISNRGENSCKATGQVCHALCSPEGCWGPEPRDCV Motif0130_ems_3hC_291_0002_0001_0002_0001
DPTSKHLKKEIKHVLKAFKKGEISPRAAKRQLKMLQQIAHDNGDEEAVKLAEKAIRIIKKAEKS RKVCNGIGIGEFKDSLSINATNIKHFKNCTSISGDLHILPVAFRGDSFTHTPPLDPQELDILKTVKEITGFLLIQAWPENRTDLHAFENLEIIRGRTKQHGQFSLAVVSLNITSLGLRSLKEISDGDVIISGNKNLCYANTINWKKLFGTSGQKTKIISNRGENSCKATGQVCHALCSPEGCWGPEPRDCV Motif0132_HHH_eva_0065_0001_0001
DPTSRLLKEMIKKVLKLFKKGKIDPVVAKDLLKFLQRQAKRMGDEEAVKLAEKAIRIIKKAEKS RKVCNGIGIGEFKDSLSINATNIKHFKNCTSISGDLHILPVAFRGDSFTHTPPLDPQELDILKTVKEITGFLLIQAWPENRTDLHAFENLEIIRGRTKQHGQFSLAVVSLNITSLGLRSLKEISDGDVIISGNKNLCYANTINWKKLFGTSGQKTKIISNRGENSCKATGQVCHALCSPEGCWGPEPRDCV Motif0075_HHH_eva_0065_0001_0001
DPVELLIDAAKNILDVLLKKGLIDPDEAQRWKELLKEARKKGDEELALRLLEKITKIAEKLT RKVCNGIGIGEFKDSLSINATNIKHFKNCTSISGDLHILPVAFRGDSFTHTPPLDPQELDILKTVKEITGFLLIQAWPENRTDLHAFENLEIIRGRTKQHGQFSLAVVSLNITSLGLRSLKEISDGDVIISGNKNLCYANTINWKKLFGTSGQKTKIISNRGENSCKATGQVCHALCSPEGCWGPEPRDCV Motif0524_HHH_eva_0362_0001_0001
DQDEELARELLKEFEEAKKRNDESNLYFVEMVIKTLEKNANDPKQQSLARWALDLLKKLK RKVCNGIGIGEFKDSLSINATNIKHFKNCTSISGDLHILPVAFRGDSFTHTPPLDPQELDILKTVKEITGFLLIQAWPENRTDLHAFENLEIIRGRTKQHGQFSLAVVSLNITSLGLRSLKEISDGDVIISGNKNLCYANTINWKKLFGTSGQKTKIISNRGENSCKATGQVCHALCSPEGCWGPEPRDCV Motif0238_ems_3hC_854_0001_0001
DQDTVEKILRELEKVVRELDTPEARVVLKIAQNLARVAKEATTPYVQKLNIQLIEALLRSLNH RKVCNGIGIGEFKDSLSINATNIKHFKNCTSISGDLHILPVAFRGDSFTHTPPLDPQELDILKTVKEITGFLLIQAWPENRTDLHAFENLEIIRGRTKQHGQFSLAVVSLNITSLGLRSLKEISDGDVIISGNKNLCYANTINWKKLFGTSGQKTKIISNRGENSCKATGQVCHALCSPEGCWGPEPRDCV Motif0113_ems_3hM_78_0001_0001_0001
DQEKIKSADTELKKWSKQVNSASSEEESEKIIETAKEVAKRKGDLELLQIIELFQVTWRHML RKVCNGIGIGEFKDSLSINATNIKHFKNCTSISGDLHILPVAFRGDSFTHTPPLDPQELDILKTVKEITGFLLIQAWPENRTDLHAFENLEIIRGRTKQHGQFSLAVVSLNITSLGLRSLKEISDGDVIISGNKNLCYANTINWKKLFGTSGQKTKIISNRGENSCKATGQVCHALCSPEGCWGPEPRDCV Motif0099_ems_3hM_2052_0001_0001
DQEQREFAKDLIRAMVKMGDEELARKLLKRLAEVISRSEGLDDDQREKVRKELEEVLERLL RKVCNGIGIGEFKDSLSINATNIKHFKNCTSISGDLHILPVAFRGDSFTHTPPLDPQELDILKTVKEITGFLLIQAWPENRTDLHAFENLEIIRGRTKQHGQFSLAVVSLNITSLGLRSLKEISDGDVIISGNKNLCYANTINWKKLFGTSGQKTKIISNRGENSCKATGQVCHALCSPEGCWGPEPRDCV Motif0184_HHH_eva_0272_0001_0001
DQKDLAEDLVRDLAELVKHASSEEEAEILVSLAKLLADLAQVPELQKIVKEAEKVFRDKKS RKVCNGIGIGEFKDSLSINATNIKHFKNCTSISGDLHILPVAFRGDSFTHTPPLDPQELDILKTVKEITGFLLIQAWPENRTDLHAFENLEIIRGRTKQHGQFSLAVVSLNITSLGLRSLKEISDGDVIISGNKNLCYANTINWKKLFGTSGQKTKIISNRGENSCKATGQVCHALCSPEGCWGPEPRDCV Motif0396_ems_3hC_483_0002_0001_0001
DQQEVFTLLTEVLGDPKRAREVLDALSFLTADLGDPKKALEELIRILEKEGDPDVARVLRELLER RKVCNGIGIGEFKDSLSINATNIKHFKNCTSISGDLHILPVAFRGDSFTHTPPLDPQELDILKTVKEITGFLLIQAWPENRTDLHAFENLEIIRGRTKQHGQFSLAVVSLNITSLGLRSLKEISDGDVIISGNKNLCYANTINWKKLFGTSGQKTKIISNRGENSCKATGQVCHALCSPEGCWGPEPRDCV Motif0851_bcov_4helix_04409_0001_0001
DRDEVIQTIFHLIQDAQARNDTEKLKEVIKLAKTLAKQYQDPAVEELAKIAEEVVKKLS RKVCNGIGIGEFKDSLSINATNIKHFKNCTSISGDLHILPVAFRGDSFTHTPPLDPQELDILKTVKEITGFLLIQAWPENRTDLHAFENLEIIRGRTKQHGQFSLAVVSLNITSLGLRSLKEISDGDVIISGNKNLCYANTINWKKLFGTSGQKTKIISNRGENSCKATGQVCHALCSPEGCWGPEPRDCV Motif0077_ems_3hM_1202_0001_0001
DRDRADTIMTILMEAHKLARDPRIQKKIQKVMEKFFRADQNNDEDKLKEVEEQARKLYKQAKS RKVCNGIGIGEFKDSLSINATNIKHFKNCTSISGDLHILPVAFRGDSFTHTPPLDPQELDILKTVKEITGFLLIQAWPENRTDLHAFENLEIIRGRTKQHGQFSLAVVSLNITSLGLRSLKEISDGDVIISGNKNLCYANTINWKKLFGTSGQKTKIISNRGENSCKATGQVCHALCSPEGCWGPEPRDCV Motif0242_ems_3hM_250_0001_0001
DRDTQAEYFAKMVLKVAVKKATTEEEVKKALKEATRVIRFSIPDQEKAKEVTKELKKLADSWL RKVCNGIGIGEFKDSLSINATNIKHFKNCTSISGDLHILPVAFRGDSFTHTPPLDPQELDILKTVKEITGFLLIQAWPENRTDLHAFENLEIIRGRTKQHGQFSLAVVSLNITSLGLRSLKEISDGDVIISGNKNLCYANTINWKKLFGTSGQKTKIISNRGENSCKATGQVCHALCSPEGCWGPEPRDCV Motif0418_ems_3hC_1315_0002_0001_0001
DREEARQTLEELFSEAMQKNDKDLIDKAIKLAETVAKQYNDPTLKKILKELRELKRVID RKVCNGIGIGEFKDSLSINATNIKHFKNCTSISGDLHILPVAFRGDSFTHTPPLDPQELDILKTVKEITGFLLIQAWPENRTDLHAFENLEIIRGRTKQHGQFSLAVVSLNITSLGLRSLKEISDGDVIISGNKNLCYANTINWKKLFGTSGQKTKIISNRGENSCKATGQVCHALCSPEGCWGPEPRDCV Motif0355_ems_3hM_2322_0001_0001
DREELKDLVSKVEELVRKVIKDPHAKEIATMMIKYAKELAKKGDERTANFVIMVLKTMVERYKR RKVCNGIGIGEFKDSLSINATNIKHFKNCTSISGDLHILPVAFRGDSFTHTPPLDPQELDILKTVKEITGFLLIQAWPENRTDLHAFENLEIIRGRTKQHGQFSLAVVSLNITSLGLRSLKEISDGDVIISGNKNLCYANTINWKKLFGTSGQKTKIISNRGENSCKATGQVCHALCSPEGCWGPEPRDCV Motif0653_ems_3hM_451_0001_0001
DRHEWLKKARSLASSAIKLDPDPRVVVKAFILQALLIQAVAKNDEDKVRHILSLLEELWRKVKS RKVCNGIGIGEFKDSLSINATNIKHFKNCTSISGDLHILPVAFRGDSFTHTPPLDPQELDILKTVKEITGFLLIQAWPENRTDLHAFENLEIIRGRTKQHGQFSLAVVSLNITSLGLRSLKEISDGDVIISGNKNLCYANTINWKKLFGTSGQKTKIISNRGENSCKATGQVCHALCSPEGCWGPEPRDCV Motif0545_ems_3hM_1605_0001_0001
DRKQQFKHFLKMDFDMARERNNRRSLKFVADRAEEVAKRLQDEDVKRLADTLRELAKKLS RKVCNGIGIGEFKDSLSINATNIKHFKNCTSISGDLHILPVAFRGDSFTHTPPLDPQELDILKTVKEITGFLLIQAWPENRTDLHAFENLEIIRGRTKQHGQFSLAVVSLNITSLGLRSLKEISDGDVIISGNKNLCYANTINWKKLFGTSGQKTKIISNRGENSCKATGQVCHALCSPEGCWGPEPRDCV Motif0418_ems_3hC_676_0001_0001
DRLVERIVKELIEKAKEAVKKNDERKVDQVERYLEFVKDQASTEEERRIVDTAIKIVRSLKS RKVCNGIGIGEFKDSLSINATNIKHFKNCTSISGDLHILPVAFRGDSFTHTPPLDPQELDILKTVKEITGFLLIQAWPENRTDLHAFENLEIIRGRTKQHGQFSLAVVSLNITSLGLRSLKEISDGDVIISGNKNLCYANTINWKKLFGTSGQKTKIISNRGENSCKATGQVCHALCSPEGCWGPEPRDCV Motif0267_ems_3hM_1324_0001_0001
DRREAVNIIRIASLEWSLASTEEEKKKIVEDAKRLLKEAASTDEESKHWQKMLDHIIKLM RKVCNGIGIGEFKDSLSINATNIKHFKNCTSISGDLHILPVAFRGDSFTHTPPLDPQELDILKTVKEITGFLLIQAWPENRTDLHAFENLEIIRGRTKQHGQFSLAVVSLNITSLGLRSLKEISDGDVIISGNKNLCYANTINWKKLFGTSGQKTKIISNRGENSCKATGQVCHALCSPEGCWGPEPRDCV Motif0005_ems_3hC_692_0001_0001_0001
DRRVELAIEVIRHLKDILDKLNNPEASKKIDKLEKIVTDALKKNDKEKVKKAVQRARDIAMRVI RKVCNGIGIGEFKDSLSINATNIKHFKNCTSISGDLHILPVAFRGDSFTHTPPLDPQELDILKTVKEITGFLLIQAWPENRTDLHAFENLEIIRGRTKQHGQFSLAVVSLNITSLGLRSLKEISDGDVIISGNKNLCYANTINWKKLFGTSGQKTKIISNRGENSCKATGQVCHALCSPEGCWGPEPRDCV Motif0235_ems_3hM_235_0001_0001
DRVDLLSRLLREATEKAEKRNDEKAVKLLRTAEKLLTEAKRKNDEDLKTKAINFAVDVILEATT RKVCNGIGIGEFKDSLSINATNIKHFKNCTSISGDLHILPVAFRGDSFTHTPPLDPQELDILKTVKEITGFLLIQAWPENRTDLHAFENLEIIRGRTKQHGQFSLAVVSLNITSLGLRSLKEISDGDVIISGNKNLCYANTINWKKLFGTSGQKTKIISNRGENSCKATGQVCHALCSPEGCWGPEPRDCV Motif0085_ems_3hC_1310_0001_0001_0001
DRVEVVRTWLHWVKLLEKAKDNPELQKELETRLRRFLKEVSKKDPSLAHLLLDLLDSFKRTI RKVCNGIGIGEFKDSLSINATNIKHFKNCTSISGDLHILPVAFRGDSFTHTPPLDPQELDILKTVKEITGFLLIQAWPENRTDLHAFENLEIIRGRTKQHGQFSLAVVSLNITSLGLRSLKEISDGDVIISGNKNLCYANTINWKKLFGTSGQKTKIISNRGENSCKATGQVCHALCSPEGCWGPEPRDCV Motif0093_ems_3hM_1609_0001_0001
DSADLQIEASKLRDWLSRLRDPNVQTKVSRLIELVLRAAQNGDKDTAKKLVEKAQKLVKSD RKVCNGIGIGEFKDSLSINATNIKHFKNCTSISGDLHILPVAFRGDSFTHTPPLDPQELDILKTVKEITGFLLIQAWPENRTDLHAFENLEIIRGRTKQHGQFSLAVVSLNITSLGLRSLKEISDGDVIISGNKNLCYANTINWKKLFGTSGQKTKIISNRGENSCKATGQVCHALCSPEGCWGPEPRDCV Motif0129_ems_3hC_811_0001_0001
DSDAMELLDLLKQGNEERARMQVELALDLARARGDEELTRLLEEVLRLLEKGDPRVEEVLKRLEK RKVCNGIGIGEFKDSLSINATNIKHFKNCTSISGDLHILPVAFRGDSFTHTPPLDPQELDILKTVKEITGFLLIQAWPENRTDLHAFENLEIIRGRTKQHGQFSLAVVSLNITSLGLRSLKEISDGDVIISGNKNLCYANTINWKKLFGTSGQKTKIISNRGENSCKATGQVCHALCSPEGCWGPEPRDCV Motif0104_bcov_4helix_05736_0001_0001
DSDEVEQLSLQLDFARDLATDPNMQDKADKVLKQLREAYKKNDEDKVKDASKKAKEVIETILR RKVCNGIGIGEFKDSLSINATNIKHFKNCTSISGDLHILPVAFRGDSFTHTPPLDPQELDILKTVKEITGFLLIQAWPENRTDLHAFENLEIIRGRTKQHGQFSLAVVSLNITSLGLRSLKEISDGDVIISGNKNLCYANTINWKKLFGTSGQKTKIISNRGENSCKATGQVCHALCSPEGCWGPEPRDCV Motif0011_ems_3hC_581_0002_0001_0001
DSDHLSELVQRLVKKAKKSSNREEAHKLLEKAFELAVRAGIPEAERQVQEWFLEVTQHL RKVCNGIGIGEFKDSLSINATNIKHFKNCTSISGDLHILPVAFRGDSFTHTPPLDPQELDILKTVKEITGFLLIQAWPENRTDLHAFENLEIIRGRTKQHGQFSLAVVSLNITSLGLRSLKEISDGDVIISGNKNLCYANTINWKKLFGTSGQKTKIISNRGENSCKATGQVCHALCSPEGCWGPEPRDCV Motif0234_ems_3hC_1325_0001_0001_0001
DSEAEENIKELVEMIKKLGDTELAEKVKRELERAQREGDDYELAELLIEVLFKWWELL RKVCNGIGIGEFKDSLSINATNIKHFKNCTSISGDLHILPVAFRGDSFTHTPPLDPQELDILKTVKEITGFLLIQAWPENRTDLHAFENLEIIRGRTKQHGQFSLAVVSLNITSLGLRSLKEISDGDVIISGNKNLCYANTINWKKLFGTSGQKTKIISNRGENSCKATGQVCHALCSPEGCWGPEPRDCV Motif0025_HHH_eva_0240_0001_0002_0001
DSEDLQKFIRLIAEALAFQAKSEEDVKKAEKDLQTVLEDANVDEELQKEAHSILRTVYKKLS RKVCNGIGIGEFKDSLSINATNIKHFKNCTSISGDLHILPVAFRGDSFTHTPPLDPQELDILKTVKEITGFLLIQAWPENRTDLHAFENLEIIRGRTKQHGQFSLAVVSLNITSLGLRSLKEISDGDVIISGNKNLCYANTINWKKLFGTSGQKTKIISNRGENSCKATGQVCHALCSPEGCWGPEPRDCV Motif0544_ems_3hC_1017_0001_0001
DSEEAEKIIHTVYKWAVKQNDTHIRMLAQELMILLQLATNDGNEELIKKVTKIARKLLSYV RKVCNGIGIGEFKDSLSINATNIKHFKNCTSISGDLHILPVAFRGDSFTHTPPLDPQELDILKTVKEITGFLLIQAWPENRTDLHAFENLEIIRGRTKQHGQFSLAVVSLNITSLGLRSLKEISDGDVIISGNKNLCYANTINWKKLFGTSGQKTKIISNRGENSCKATGQVCHALCSPEGCWGPEPRDCV Motif0070_ems_3hM_3423_0001_0001
DSEEAEKIIKTVLEWAMKQNDQKILLSATRLEMLLMSATEKGNEELIKKVTKIARKLLSYV RKVCNGIGIGEFKDSLSINATNIKHFKNCTSISGDLHILPVAFRGDSFTHTPPLDPQELDILKTVKEITGFLLIQAWPENRTDLHAFENLEIIRGRTKQHGQFSLAVVSLNITSLGLRSLKEISDGDVIISGNKNLCYANTINWKKLFGTSGQKTKIISNRGENSCKATGQVCHALCSPEGCWGPEPRDCV Motif0655_ems_3hM_3423_0001_0001
DSEEIKEEVKKKVETALKQNDYSKVFNLVMEAHTQARRLGDEDLRRFIEELAEKAFKYLNK RKVCNGIGIGEFKDSLSINATNIKHFKNCTSISGDLHILPVAFRGDSFTHTPPLDPQELDILKTVKEITGFLLIQAWPENRTDLHAFENLEIIRGRTKQHGQFSLAVVSLNITSLGLRSLKEISDGDVIISGNKNLCYANTINWKKLFGTSGQKTKIISNRGENSCKATGQVCHALCSPEGCWGPEPRDCV Motif0144_ems_3hM_2946_0001_0002_0001
DSETAQKQIKKVATTLAKEAKSEEDVQKAFRKLKEWLDKLNVDANLMINAYFILWRVYIELR RKVCNGIGIGEFKDSLSINATNIKHFKNCTSISGDLHILPVAFRGDSFTHTPPLDPQELDILKTVKEITGFLLIQAWPENRTDLHAFENLEIIRGRTKQHGQFSLAVVSLNITSLGLRSLKEISDGDVIISGNKNLCYANTINWKKLFGTSGQKTKIISNRGENSCKATGQVCHALCSPEGCWGPEPRDCV Motif0025_ems_3hC_1017_0002_0001_0002_0001
DSETLQKEIKDIATFLADQAFDEEDVKMAERSLQFFLERLNVDEELQKEAHSILRTVYKKLS RKVCNGIGIGEFKDSLSINATNIKHFKNCTSISGDLHILPVAFRGDSFTHTPPLDPQELDILKTVKEITGFLLIQAWPENRTDLHAFENLEIIRGRTKQHGQFSLAVVSLNITSLGLRSLKEISDGDVIISGNKNLCYANTINWKKLFGTSGQKTKIISNRGENSCKATGQVCHALCSPEGCWGPEPRDCV Motif0242_ems_3hC_1017_0001_0001
DSETLQKFIKHVATMLAEVAKTEETVKYAEQALQAFLHQFNVDEELQKEAHSILRTVYKKLS RKVCNGIGIGEFKDSLSINATNIKHFKNCTSISGDLHILPVAFRGDSFTHTPPLDPQELDILKTVKEITGFLLIQAWPENRTDLHAFENLEIIRGRTKQHGQFSLAVVSLNITSLGLRSLKEISDGDVIISGNKNLCYANTINWKKLFGTSGQKTKIISNRGENSCKATGQVCHALCSPEGCWGPEPRDCV Motif0038_ems_3hC_1017_0001_0001_0001
DSETLQKQIKKVATTLAKEAKDRQDVMHAQLKLQEWLDKLNVPEEDQKEAKHILMEVYLKLS RKVCNGIGIGEFKDSLSINATNIKHFKNCTSISGDLHILPVAFRGDSFTHTPPLDPQELDILKTVKEITGFLLIQAWPENRTDLHAFENLEIIRGRTKQHGQFSLAVVSLNITSLGLRSLKEISDGDVIISGNKNLCYANTINWKKLFGTSGQKTKIISNRGENSCKATGQVCHALCSPEGCWGPEPRDCV Motif0349_ems_3hC_1017_0001_0001_0001
DSIVESVIMMIEEALRTVAQSEEQKKKAKKIIDDVQKIKKHGSERQAMKFAEEAFNKFFKE RKVCNGIGIGEFKDSLSINATNIKHFKNCTSISGDLHILPVAFRGDSFTHTPPLDPQELDILKTVKEITGFLLIQAWPENRTDLHAFENLEIIRGRTKQHGQFSLAVVSLNITSLGLRSLKEISDGDVIISGNKNLCYANTINWKKLFGTSGQKTKIISNRGENSCKATGQVCHALCSPEGCWGPEPRDCV Motif0088_ems_3hC_107_0001_0001
DSLLIIAELLQKVLTLLEQGNYDEASKLVKKAIEEADKKNDEELKKFAEKLLEYIKEAKKQ RKVCNGIGIGEFKDSLSINATNIKHFKNCTSISGDLHILPVAFRGDSFTHTPPLDPQELDILKTVKEITGFLLIQAWPENRTDLHAFENLEIIRGRTKQHGQFSLAVVSLNITSLGLRSLKEISDGDVIISGNKNLCYANTINWKKLFGTSGQKTKIISNRGENSCKATGQVCHALCSPEGCWGPEPRDCV Motif0777_ems_3hM_2831_0001_0001
DSRAVRIQLELMFRFAKEAGDTKDLEEVLRRVQKWAEKLGDPKLQELYKKLEKILREIKNT RKVCNGIGIGEFKDSLSINATNIKHFKNCTSISGDLHILPVAFRGDSFTHTPPLDPQELDILKTVKEITGFLLIQAWPENRTDLHAFENLEIIRGRTKQHGQFSLAVVSLNITSLGLRSLKEISDGDVIISGNKNLCYANTINWKKLFGTSGQKTKIISNRGENSCKATGQVCHALCSPEGCWGPEPRDCV Motif0033_HHH_eva_0321_0001_0001
DSRDVMRIVSHAFWLVLHVSDEDLLRTLLKLIQKALNLMFNGNLEKAEKLARKVEELAKRG RKVCNGIGIGEFKDSLSINATNIKHFKNCTSISGDLHILPVAFRGDSFTHTPPLDPQELDILKTVKEITGFLLIQAWPENRTDLHAFENLEIIRGRTKQHGQFSLAVVSLNITSLGLRSLKEISDGDVIISGNKNLCYANTINWKKLFGTSGQKTKIISNRGENSCKATGQVCHALCSPEGCWGPEPRDCV Motif0175_ems_3hM_3384_0001_0001
DTEQFRMFIEDMLKIAAHLGDEEVFKQVYETAKMIADELDDPTLKKVVTDAKKYFEKLVK RKVCNGIGIGEFKDSLSINATNIKHFKNCTSISGDLHILPVAFRGDSFTHTPPLDPQELDILKTVKEITGFLLIQAWPENRTDLHAFENLEIIRGRTKQHGQFSLAVVSLNITSLGLRSLKEISDGDVIISGNKNLCYANTINWKKLFGTSGQKTKIISNRGENSCKATGQVCHALCSPEGCWGPEPRDCV Motif0527_ems_3hM_2017_0001_0001
DTEQTNTIFELDLKLFEALKRNDKDTIRTIIKKIKEFVSKYSEDPFARDLKKNAEEAEKFVKSS RKVCNGIGIGEFKDSLSINATNIKHFKNCTSISGDLHILPVAFRGDSFTHTPPLDPQELDILKTVKEITGFLLIQAWPENRTDLHAFENLEIIRGRTKQHGQFSLAVVSLNITSLGLRSLKEISDGDVIISGNKNLCYANTINWKKLFGTSGQKTKIISNRGENSCKATGQVCHALCSPEGCWGPEPRDCV Motif0476_ems_3hC_866_0001_0001
DTQTLIKIVTDLAREVIKRVDNRELQERAKTLAKQVQKSRDPELARRVSDILKFILDQT RKVCNGIGIGEFKDSLSINATNIKHFKNCTSISGDLHILPVAFRGDSFTHTPPLDPQELDILKTVKEITGFLLIQAWPENRTDLHAFENLEIIRGRTKQHGQFSLAVVSLNITSLGLRSLKEISDGDVIISGNKNLCYANTINWKKLFGTSGQKTKIISNRGENSCKATGQVCHALCSPEGCWGPEPRDCV Motif0045_ems_3hC_1007_0001_0001
DVDEAEHTIRFQLKLAHEFKDPLAAEQALRLAQDLVKLYPDDKKARDILKEVKKWVEKIKS RKVCNGIGIGEFKDSLSINATNIKHFKNCTSISGDLHILPVAFRGDSFTHTPPLDPQELDILKTVKEITGFLLIQAWPENRTDLHAFENLEIIRGRTKQHGQFSLAVVSLNITSLGLRSLKEISDGDVIISGNKNLCYANTINWKKLFGTSGQKTKIISNRGENSCKATGQVCHALCSPEGCWGPEPRDCV Motif0555_ems_3hM_3240_0001_0001
DVDEWEETIRRVLKEAHEKKDPDLAEKALQLALTLMKLYPDDKKARDIAHEVMDWVIEISA RKVCNGIGIGEFKDSLSINATNIKHFKNCTSISGDLHILPVAFRGDSFTHTPPLDPQELDILKTVKEITGFLLIQAWPENRTDLHAFENLEIIRGRTKQHGQFSLAVVSLNITSLGLRSLKEISDGDVIISGNKNLCYANTINWKKLFGTSGQKTKIISNRGENSCKATGQVCHALCSPEGCWGPEPRDCV Motif0185_ems_3hM_3240_0001_0001
DVDEWEETIRRVLKEAHEKKDPSLAFHAEWLANALMRLYPDDKKARDIAKEVRKWVEKIFS RKVCNGIGIGEFKDSLSINATNIKHFKNCTSISGDLHILPVAFRGDSFTHTPPLDPQELDILKTVKEITGFLLIQAWPENRTDLHAFENLEIIRGRTKQHGQFSLAVVSLNITSLGLRSLKEISDGDVIISGNKNLCYANTINWKKLFGTSGQKTKIISNRGENSCKATGQVCHALCSPEGCWGPEPRDCV Motif0149_ems_3hM_3240_0001_0001
DVDEWMQTIRNVLLHAFAEKDPRLADKALKLAQTLVKLYPDDRKARLILKMVKEQVEQIKR RKVCNGIGIGEFKDSLSINATNIKHFKNCTSISGDLHILPVAFRGDSFTHTPPLDPQELDILKTVKEITGFLLIQAWPENRTDLHAFENLEIIRGRTKQHGQFSLAVVSLNITSLGLRSLKEISDGDVIISGNKNLCYANTINWKKLFGTSGQKTKIISNRGENSCKATGQVCHALCSPEGCWGPEPRDCV Motif0235_ems_3hM_3240_0001_0001
DVDKLFELALELAERVKKDPSKSEELAKKVKKLAENVEKNATTSEQKFIAMIIKTIADRLER RKVCNGIGIGEFKDSLSINATNIKHFKNCTSISGDLHILPVAFRGDSFTHTPPLDPQELDILKTVKEITGFLLIQAWPENRTDLHAFENLEIIRGRTKQHGQFSLAVVSLNITSLGLRSLKEISDGDVIISGNKNLCYANTINWKKLFGTSGQKTKIISNRGENSCKATGQVCHALCSPEGCWGPEPRDCV Motif0653_ems_3hC_1570_0001_0001
DVDKLLELARELEKRVKDDPSKSEELAKKVKKLAENVYRNATTKDQRQIAMTIQIIATELEK RKVCNGIGIGEFKDSLSINATNIKHFKNCTSISGDLHILPVAFRGDSFTHTPPLDPQELDILKTVKEITGFLLIQAWPENRTDLHAFENLEIIRGRTKQHGQFSLAVVSLNITSLGLRSLKEISDGDVIISGNKNLCYANTINWKKLFGTSGQKTKIISNRGENSCKATGQVCHALCSPEGCWGPEPRDCV Motif0132_ems_3hC_1570_0002_0001_0001
DVEDELEFAADFAEHSGKEEMARKIKKLLRLIREGKLDPTEAKRILHKLLRKAYK RKVCNGIGIGEFKDSLSINATNIKHFKNCTSISGDLHILPVAFRGDSFTHTPPLDPQELDILKTVKEITGFLLIQAWPENRTDLHAFENLEIIRGRTKQHGQFSLAVVSLNITSLGLRSLKEISDGDVIISGNKNLCYANTINWKKLFGTSGQKTKIISNRGENSCKATGQVCHALCSPEGCWGPEPRDCV Motif0170_p1-15H-GBL-16H-GABBL-16H_0359_0001_0001_0002_0001_0001
DVEEEAEKVVRLLKELKDKVPDPELSKKLEELARKLETALRNKDDLTVFNLITEAQFVVYLI RKVCNGIGIGEFKDSLSINATNIKHFKNCTSISGDLHILPVAFRGDSFTHTPPLDPQELDILKTVKEITGFLLIQAWPENRTDLHAFENLEIIRGRTKQHGQFSLAVVSLNITSLGLRSLKEISDGDVIISGNKNLCYANTINWKKLFGTSGQKTKIISNRGENSCKATGQVCHALCSPEGCWGPEPRDCV Motif0054_ems_3hM_2958_0001_0001
DVEEEIVRFFQAYKNQGISPEEVIRILLHIAEFLGNEEIIKIIRELLEVLEKDPEKFEELLERLK RKVCNGIGIGEFKDSLSINATNIKHFKNCTSISGDLHILPVAFRGDSFTHTPPLDPQELDILKTVKEITGFLLIQAWPENRTDLHAFENLEIIRGRTKQHGQFSLAVVSLNITSLGLRSLKEISDGDVIISGNKNLCYANTINWKKLFGTSGQKTKIISNRGENSCKATGQVCHALCSPEGCWGPEPRDCV Motif0407_bcov_4helix_13883_0001_0001
DVEELAEHLRRMIENIARIKDISVRVRNGKVEVTIGGDDMQARFAQFVVEVWAERLGVDVKVTLK RKVCNGIGIGEFKDSLSINATNIKHFKNCTSISGDLHILPVAFRGDSFTHTPPLDPQELDILKTVKEITGFLLIQAWPENRTDLHAFENLEIIRGRTKQHGQFSLAVVSLNITSLGLRSLKEISDGDVIISGNKNLCYANTINWKKLFGTSGQKTKIISNRGENSCKATGQVCHALCSPEGCWGPEPRDCV Motif0418_HEEHE_2934_0001_0001
DVEFMVEFIEFLVEELYKIGSWKQVEFLLRELEKLLREKGDPKVQKVYEKVKRLLEKLKS RKVCNGIGIGEFKDSLSINATNIKHFKNCTSISGDLHILPVAFRGDSFTHTPPLDPQELDILKTVKEITGFLLIQAWPENRTDLHAFENLEIIRGRTKQHGQFSLAVVSLNITSLGLRSLKEISDGDVIISGNKNLCYANTINWKKLFGTSGQKTKIISNRGENSCKATGQVCHALCSPEGCWGPEPRDCV Motif0092_HHH_eva_0319_0001_0001_0001
DVLEEYLKKIEENLKKAEKNVDEEQRKIVRKAKELVKKAKNADNVESFDLIQKAHSLLKRALS RKVCNGIGIGEFKDSLSINATNIKHFKNCTSISGDLHILPVAFRGDSFTHTPPLDPQELDILKTVKEITGFLLIQAWPENRTDLHAFENLEIIRGRTKQHGQFSLAVVSLNITSLGLRSLKEISDGDVIISGNKNLCYANTINWKKLFGTSGQKTKIISNRGENSCKATGQVCHALCSPEGCWGPEPRDCV Motif0078_ems_3hC_1044_0001_0001_0001
DVQEEAKTVRKQLEELKKRVDDPEQRHTVDVLSDMLEFAVDIGDRMSLKEVIKTARDVISKVNS RKVCNGIGIGEFKDSLSINATNIKHFKNCTSISGDLHILPVAFRGDSFTHTPPLDPQELDILKTVKEITGFLLIQAWPENRTDLHAFENLEIIRGRTKQHGQFSLAVVSLNITSLGLRSLKEISDGDVIISGNKNLCYANTINWKKLFGTSGQKTKIISNRGENSCKATGQVCHALCSPEGCWGPEPRDCV Motif0170_ems_3hM_2202_0001_0001
DVRKLATLVKEILTELYKLDTPDARDEVKFVIDFLRHVKRNLTTEEEKKIIEDAVRVAEEVLKG RKVCNGIGIGEFKDSLSINATNIKHFKNCTSISGDLHILPVAFRGDSFTHTPPLDPQELDILKTVKEITGFLLIQAWPENRTDLHAFENLEIIRGRTKQHGQFSLAVVSLNITSLGLRSLKEISDGDVIISGNKNLCYANTINWKKLFGTSGQKTKIISNRGENSCKATGQVCHALCSPEGCWGPEPRDCV Motif0170_ems_3hM_562_0001_0001
DVVEEVEKLAKTAIEIARKKNDEDVVKTLEKLVKKLKEAYKKNDTDKIRQALQSLLMLISEVI RKVCNGIGIGEFKDSLSINATNIKHFKNCTSISGDLHILPVAFRGDSFTHTPPLDPQELDILKTVKEITGFLLIQAWPENRTDLHAFENLEIIRGRTKQHGQFSLAVVSLNITSLGLRSLKEISDGDVIISGNKNLCYANTINWKKLFGTSGQKTKIISNRGENSCKATGQVCHALCSPEGCWGPEPRDCV Motif0065_ems_3hM_3254_0001_0001
DVYQIAVMVKQQIEILKSDLRDPHNKKRLDEVKKEVEEAEKRNDTELLVKLLEKADKVFKEG RKVCNGIGIGEFKDSLSINATNIKHFKNCTSISGDLHILPVAFRGDSFTHTPPLDPQELDILKTVKEITGFLLIQAWPENRTDLHAFENLEIIRGRTKQHGQFSLAVVSLNITSLGLRSLKEISDGDVIISGNKNLCYANTINWKKLFGTSGQKTKIISNRGENSCKATGQVCHALCSPEGCWGPEPRDCV Motif0083_ems_3hM_2375_0001_0001
DWKDIKKTLETELREALNKNDEETAERVLKKASEIARKLNDPNVEKVVMELFRIFFRFRQK RKVCNGIGIGEFKDSLSINATNIKHFKNCTSISGDLHILPVAFRGDSFTHTPPLDPQELDILKTVKEITGFLLIQAWPENRTDLHAFENLEIIRGRTKQHGQFSLAVVSLNITSLGLRSLKEISDGDVIISGNKNLCYANTINWKKLFGTSGQKTKIISNRGENSCKATGQVCHALCSPEGCWGPEPRDCV Motif0154_ems_3hM_3273_0001_0001
DWKKYIKRVLDKAEKLAKEVGDEHVLRLIKEAKKLLEEADRKKDIRLSQNVSLLATLLLNSLER RKVCNGIGIGEFKDSLSINATNIKHFKNCTSISGDLHILPVAFRGDSFTHTPPLDPQELDILKTVKEITGFLLIQAWPENRTDLHAFENLEIIRGRTKQHGQFSLAVVSLNITSLGLRSLKEISDGDVIISGNKNLCYANTINWKKLFGTSGQKTKIISNRGENSCKATGQVCHALCSPEGCWGPEPRDCV Motif0452_ems_3hM_3687_0001_0001
DWQDYLRTLKKQAQEAIKNNDEETANRVELLVINMALKATEAKEGFKKLAQTLATQQKQWKG RKVCNGIGIGEFKDSLSINATNIKHFKNCTSISGDLHILPVAFRGDSFTHTPPLDPQELDILKTVKEITGFLLIQAWPENRTDLHAFENLEIIRGRTKQHGQFSLAVVSLNITSLGLRSLKEISDGDVIISGNKNLCYANTINWKKLFGTSGQKTKIISNRGENSCKATGQVCHALCSPEGCWGPEPRDCV Motif0139_ems_3hC_786_0002_0001_0001_0001
DWQERLRMLKKEAQEAIKNNDEETAKQVLENVDFARLQATENREEFDKLLKTLETQLKQWKG RKVCNGIGIGEFKDSLSINATNIKHFKNCTSISGDLHILPVAFRGDSFTHTPPLDPQELDILKTVKEITGFLLIQAWPENRTDLHAFENLEIIRGRTKQHGQFSLAVVSLNITSLGLRSLKEISDGDVIISGNKNLCYANTINWKKLFGTSGQKTKIISNRGENSCKATGQVCHALCSPEGCWGPEPRDCV Motif0001_ems_3hC_786_0001_0001_0001
DWRDYLRTLWHQAIEAIRNNDEDTAKTVLDLVDKFRKEATKDRNLFDYLLDFLRAFLLSWKG RKVCNGIGIGEFKDSLSINATNIKHFKNCTSISGDLHILPVAFRGDSFTHTPPLDPQELDILKTVKEITGFLLIQAWPENRTDLHAFENLEIIRGRTKQHGQFSLAVVSLNITSLGLRSLKEISDGDVIISGNKNLCYANTINWKKLFGTSGQKTKIISNRGENSCKATGQVCHALCSPEGCWGPEPRDCV Motif0381_ems_3hC_786_0001_0001
DYEDERRKEAEKLVEKALRLPDEERSRKLLERAKFIAMQLNDPDLLTKIEQIIKRYRKES RKVCNGIGIGEFKDSLSINATNIKHFKNCTSISGDLHILPVAFRGDSFTHTPPLDPQELDILKTVKEITGFLLIQAWPENRTDLHAFENLEIIRGRTKQHGQFSLAVVSLNITSLGLRSLKEISDGDVIISGNKNLCYANTINWKKLFGTSGQKTKIISNRGENSCKATGQVCHALCSPEGCWGPEPRDCV Motif0355_ems_3hM_897_0001_0001
DYEELAMQVQQLVMLIRDLAKDEEFVKSAEELLHRAIEAHKKKDEDTLKELVKKLKELVDKAKS RKVCNGIGIGEFKDSLSINATNIKHFKNCTSISGDLHILPVAFRGDSFTHTPPLDPQELDILKTVKEITGFLLIQAWPENRTDLHAFENLEIIRGRTKQHGQFSLAVVSLNITSLGLRSLKEISDGDVIISGNKNLCYANTINWKKLFGTSGQKTKIISNRGENSCKATGQVCHALCSPEGCWGPEPRDCV Motif0129_ems_3hM_1034_0001_0001_0001
DYLEYLQRASLAASQLGDEKALKIILDLMRLVRRGLMSEEEARELAREILEKLL RKVCNGIGIGEFKDSLSINATNIKHFKNCTSISGDLHILPVAFRGDSFTHTPPLDPQELDILKTVKEITGFLLIQAWPENRTDLHAFENLEIIRGRTKQHGQFSLAVVSLNITSLGLRSLKEISDGDVIISGNKNLCYANTINWKKLFGTSGQKTKIISNRGENSCKATGQVCHALCSPEGCWGPEPRDCV Motif0308_p1-15H-GBL-16H-GABBL-15H_0361_0001_0001_0001_0001_0001
DYQKLEKQVKTLVTLIKQLKKDKEDELTAHFLLVDAELASKNKNEEDLKQLVKKLKELVDKAKS RKVCNGIGIGEFKDSLSINATNIKHFKNCTSISGDLHILPVAFRGDSFTHTPPLDPQELDILKTVKEITGFLLIQAWPENRTDLHAFENLEIIRGRTKQHGQFSLAVVSLNITSLGLRSLKEISDGDVIISGNKNLCYANTINWKKLFGTSGQKTKIISNRGENSCKATGQVCHALCSPEGCWGPEPRDCV Motif0238_ems_3hM_1034_0001_0001
DYSEIFNLVQDIFTIAERKQIPEIEKLAKKVLKLLDLVLQGLLDETEATKRARHLWSLASSY RKVCNGIGIGEFKDSLSINATNIKHFKNCTSISGDLHILPVAFRGDSFTHTPPLDPQELDILKTVKEITGFLLIQAWPENRTDLHAFENLEIIRGRTKQHGQFSLAVVSLNITSLGLRSLKEISDGDVIISGNKNLCYANTINWKKLFGTSGQKTKIISNRGENSCKATGQVCHALCSPEGCWGPEPRDCV Motif0144_ems_3hC_721_0001_0001_0001
EDSRKEVREELQLVADLLGISPEIVKEAEKLWEELKKRGVSEAEAAFEAFLYLVDWWTG RKVCNGIGIGEFKDSLSINATNIKHFKNCTSISGDLHILPVAFRGDSFTHTPPLDPQELDILKTVKEITGFLLIQAWPENRTDLHAFENLEIIRGRTKQHGQFSLAVVSLNITSLGLRSLKEISDGDVIISGNKNLCYANTINWKKLFGTSGQKTKIISNRGENSCKATGQVCHALCSPEGCWGPEPRDCV Motif0890_HHH_eva_0181_0001_0001
EEAESMVHFLLVDAELAVKKNDQRMIKTVQKRVQDIEKKARDPRQKKLARDALETIKRLN RKVCNGIGIGEFKDSLSINATNIKHFKNCTSISGDLHILPVAFRGDSFTHTPPLDPQELDILKTVKEITGFLLIQAWPENRTDLHAFENLEIIRGRTKQHGQFSLAVVSLNITSLGLRSLKEISDGDVIISGNKNLCYANTINWKKLFGTSGQKTKIISNRGENSCKATGQVCHALCSPEGCWGPEPRDCV Motif0238_ems_3hC_936_0001_0001_0001
EEAKDQVEFLLELAAFAVKKNNQEAIKRVQHLVQRIEKEARDPRQKKLARDALETIKRLN RKVCNGIGIGEFKDSLSINATNIKHFKNCTSISGDLHILPVAFRGDSFTHTPPLDPQELDILKTVKEITGFLLIQAWPENRTDLHAFENLEIIRGRTKQHGQFSLAVVSLNITSLGLRSLKEISDGDVIISGNKNLCYANTINWKKLFGTSGQKTKIISNRGENSCKATGQVCHALCSPEGCWGPEPRDCV Motif0201_ems_3hC_936_0001_0001_0001_0001
EELKELEERVRKLLEIALKLGLLDPFAVEAFEQNVEFLRKSGNKDMVDELRRDLEERIRRW RKVCNGIGIGEFKDSLSINATNIKHFKNCTSISGDLHILPVAFRGDSFTHTPPLDPQELDILKTVKEITGFLLIQAWPENRTDLHAFENLEIIRGRTKQHGQFSLAVVSLNITSLGLRSLKEISDGDVIISGNKNLCYANTINWKKLFGTSGQKTKIISNRGENSCKATGQVCHALCSPEGCWGPEPRDCV Motif0022_HHH_eva_0351_0001_0001
EESTKFRVEFLIHALEFALRENDKRFATFVLKMLEEVAKKIPDEKIRKKINEIVTRAKKILS RKVCNGIGIGEFKDSLSINATNIKHFKNCTSISGDLHILPVAFRGDSFTHTPPLDPQELDILKTVKEITGFLLIQAWPENRTDLHAFENLEIIRGRTKQHGQFSLAVVSLNITSLGLRSLKEISDGDVIISGNKNLCYANTINWKKLFGTSGQKTKIISNRGENSCKATGQVCHALCSPEGCWGPEPRDCV Motif0092_ems_3hM_684_0001_0001_0001
EPDEILEKVLKTLQTLLKRHPDDPELRLAVDLVKFISDLAKKSHNPRLKELLAREAQRILEEVS RKVCNGIGIGEFKDSLSINATNIKHFKNCTSISGDLHILPVAFRGDSFTHTPPLDPQELDILKTVKEITGFLLIQAWPENRTDLHAFENLEIIRGRTKQHGQFSLAVVSLNITSLGLRSLKEISDGDVIISGNKNLCYANTINWKKLFGTSGQKTKIISNRGENSCKATGQVCHALCSPEGCWGPEPRDCV Motif0434_ems_3hM_3523_0001_0001
EPDEILEKVLKTLQTLLKRHPDNPELFKAVHLVKLISMFAKLVQDPTVKERAAREAQRILEEVS RKVCNGIGIGEFKDSLSINATNIKHFKNCTSISGDLHILPVAFRGDSFTHTPPLDPQELDILKTVKEITGFLLIQAWPENRTDLHAFENLEIIRGRTKQHGQFSLAVVSLNITSLGLRSLKEISDGDVIISGNKNLCYANTINWKKLFGTSGQKTKIISNRGENSCKATGQVCHALCSPEGCWGPEPRDCV Motif0516_ems_3hM_3523_0001_0001
EQLKQLEELVRDLLEIALKLGLLSPDDVKKYEEKVKELRKRGDDDEVQKIAVELFHRIQRF RKVCNGIGIGEFKDSLSINATNIKHFKNCTSISGDLHILPVAFRGDSFTHTPPLDPQELDILKTVKEITGFLLIQAWPENRTDLHAFENLEIIRGRTKQHGQFSLAVVSLNITSLGLRSLKEISDGDVIISGNKNLCYANTINWKKLFGTSGQKTKIISNRGENSCKATGQVCHALCSPEGCWGPEPRDCV Motif0077_HHH_eva_0351_0001_0001
ESAKKFVDTLLEMAEEAVKRNDQEFIKFVQEQVEVIEMNARDPRQKKLARDALETIKRLN RKVCNGIGIGEFKDSLSINATNIKHFKNCTSISGDLHILPVAFRGDSFTHTPPLDPQELDILKTVKEITGFLLIQAWPENRTDLHAFENLEIIRGRTKQHGQFSLAVVSLNITSLGLRSLKEISDGDVIISGNKNLCYANTINWKKLFGTSGQKTKIISNRGENSCKATGQVCHALCSPEGCWGPEPRDCV Motif0202_ems_3hC_936_0001_0001_0001
EYVKMRVDLLLKQAEEAVKRNDQDTIKFVQDMVRAIEMTARDPNQKKLARDALETIKRLN RKVCNGIGIGEFKDSLSINATNIKHFKNCTSISGDLHILPVAFRGDSFTHTPPLDPQELDILKTVKEITGFLLIQAWPENRTDLHAFENLEIIRGRTKQHGQFSLAVVSLNITSLGLRSLKEISDGDVIISGNKNLCYANTINWKKLFGTSGQKTKIISNRGENSCKATGQVCHALCSPEGCWGPEPRDCV Motif0195_ems_3hC_936_0002_0001_0001
GAELIQQAYHLSLLLIMAIKENDKEKLKKLIKTAKTLLKRIEDPVARIILKVAIEEAEKVVKG RKVCNGIGIGEFKDSLSINATNIKHFKNCTSISGDLHILPVAFRGDSFTHTPPLDPQELDILKTVKEITGFLLIQAWPENRTDLHAFENLEIIRGRTKQHGQFSLAVVSLNITSLGLRSLKEISDGDVIISGNKNLCYANTINWKKLFGTSGQKTKIISNRGENSCKATGQVCHALCSPEGCWGPEPRDCV Motif0323_ems_3hC_1397_0001_0001
GDEEAKKVRELMIRAAKLAQSPNPEDQETAKELVKQAKELANKANDPSAQFTAEWIEFFVRFLL RKVCNGIGIGEFKDSLSINATNIKHFKNCTSISGDLHILPVAFRGDSFTHTPPLDPQELDILKTVKEITGFLLIQAWPENRTDLHAFENLEIIRGRTKQHGQFSLAVVSLNITSLGLRSLKEISDGDVIISGNKNLCYANTINWKKLFGTSGQKTKIISNRGENSCKATGQVCHALCSPEGCWGPEPRDCV Motif0092_ems_3hC_436_0001_0001_0001_0001
GEEEVKKLLEELKKDPDPNVDYIAETIELILKKGNPEFARRMVRILLERYGDPRLEELLKLLEEQ RKVCNGIGIGEFKDSLSINATNIKHFKNCTSISGDLHILPVAFRGDSFTHTPPLDPQELDILKTVKEITGFLLIQAWPENRTDLHAFENLEIIRGRTKQHGQFSLAVVSLNITSLGLRSLKEISDGDVIISGNKNLCYANTINWKKLFGTSGQKTKIISNRGENSCKATGQVCHALCSPEGCWGPEPRDCV Motif0208_bcov_4helix_06974_0001_0001
GEELQKQARTLSELLWRAIIENDKEKLKKLIKTAKTLLKRIEDPMARNLLELAIDVAETVVKG RKVCNGIGIGEFKDSLSINATNIKHFKNCTSISGDLHILPVAFRGDSFTHTPPLDPQELDILKTVKEITGFLLIQAWPENRTDLHAFENLEIIRGRTKQHGQFSLAVVSLNITSLGLRSLKEISDGDVIISGNKNLCYANTINWKKLFGTSGQKTKIISNRGENSCKATGQVCHALCSPEGCWGPEPRDCV Motif0093_ems_3hC_1397_0001_0001
GEELTKTLETLVLQAMQAANDPNMRARLQELLMEAQLAHNDNDEEKLEKALKQVQELYKKAHS RKVCNGIGIGEFKDSLSINATNIKHFKNCTSISGDLHILPVAFRGDSFTHTPPLDPQELDILKTVKEITGFLLIQAWPENRTDLHAFENLEIIRGRTKQHGQFSLAVVSLNITSLGLRSLKEISDGDVIISGNKNLCYANTINWKKLFGTSGQKTKIISNRGENSCKATGQVCHALCSPEGCWGPEPRDCV Motif0070_ems_3hC_535_0002_0001_0001
GEELTKTLHTLVHQALDAADDPNMLLLLFRLLIIAHHAAVRNDEEKLEKALKQVQELYKKAHS RKVCNGIGIGEFKDSLSINATNIKHFKNCTSISGDLHILPVAFRGDSFTHTPPLDPQELDILKTVKEITGFLLIQAWPENRTDLHAFENLEIIRGRTKQHGQFSLAVVSLNITSLGLRSLKEISDGDVIISGNKNLCYANTINWKKLFGTSGQKTKIISNRGENSCKATGQVCHALCSPEGCWGPEPRDCV Motif0090_ems_3hC_535_0002_0001_0001
GEELTKTLKTLVKQAKKLANDPRVKEMLDLLLRMADMASKNNDESQLEFALLMVEALYRQANS RKVCNGIGIGEFKDSLSINATNIKHFKNCTSISGDLHILPVAFRGDSFTHTPPLDPQELDILKTVKEITGFLLIQAWPENRTDLHAFENLEIIRGRTKQHGQFSLAVVSLNITSLGLRSLKEISDGDVIISGNKNLCYANTINWKKLFGTSGQKTKIISNRGENSCKATGQVCHALCSPEGCWGPEPRDCV Motif0184_ems_3hC_535_0001_0002_0001
GEEVLRKAHRVAEIAEKQGNEELKKQAHEAQELVLHANSHNDKDLDTKAKKIVDTLLSLLS RKVCNGIGIGEFKDSLSINATNIKHFKNCTSISGDLHILPVAFRGDSFTHTPPLDPQELDILKTVKEITGFLLIQAWPENRTDLHAFENLEIIRGRTKQHGQFSLAVVSLNITSLGLRSLKEISDGDVIISGNKNLCYANTINWKKLFGTSGQKTKIISNRGENSCKATGQVCHALCSPEGCWGPEPRDCV Motif0351_ems_3hC_1091_0001_0001_0001
GEHLTNQAFTLAMLLIQAMLENDKEKLKKLIKTAKTLLKRIEDPDAREVLKHAIELAERQVKG RKVCNGIGIGEFKDSLSINATNIKHFKNCTSISGDLHILPVAFRGDSFTHTPPLDPQELDILKTVKEITGFLLIQAWPENRTDLHAFENLEIIRGRTKQHGQFSLAVVSLNITSLGLRSLKEISDGDVIISGNKNLCYANTINWKKLFGTSGQKTKIISNRGENSCKATGQVCHALCSPEGCWGPEPRDCV Motif0322_ems_3hC_1397_0001_0001
GEILTKTLKTLVKQAKKHANDPNLQTLLDELLEKADKASKNNDQKALRKALQQVMLLFIEAIK RKVCNGIGIGEFKDSLSINATNIKHFKNCTSISGDLHILPVAFRGDSFTHTPPLDPQELDILKTVKEITGFLLIQAWPENRTDLHAFENLEIIRGRTKQHGQFSLAVVSLNITSLGLRSLKEISDGDVIISGNKNLCYANTINWKKLFGTSGQKTKIISNRGENSCKATGQVCHALCSPEGCWGPEPRDCV Motif0089_ems_3hC_535_0001_0001_0001
GERLQRIAKTLSKLLTQAIKENDKEKLKRLILIAKLNLDIITDPTARKILKEAIEKAEKVVKG RKVCNGIGIGEFKDSLSINATNIKHFKNCTSISGDLHILPVAFRGDSFTHTPPLDPQELDILKTVKEITGFLLIQAWPENRTDLHAFENLEIIRGRTKQHGQFSLAVVSLNITSLGLRSLKEISDGDVIISGNKNLCYANTINWKKLFGTSGQKTKIISNRGENSCKATGQVCHALCSPEGCWGPEPRDCV Motif0398_ems_3hC_1397_0001_0001
HREIAKKLFKKVETILDQQNASLDQNSRAFMILLRADEVLYRISDKDKAKSYADKVTKDISNM RKVCNGIGIGEFKDSLSINATNIKHFKNCTSISGDLHILPVAFRGDSFTHTPPLDPQELDILKTVKEITGFLLIQAWPENRTDLHAFENLEIIRGRTKQHGQFSLAVVSLNITSLGLRSLKEISDGDVIISGNKNLCYANTINWKKLFGTSGQKTKIISNRGENSCKATGQVCHALCSPEGCWGPEPRDCV Motif0017_ems_3hC_344_0002_0001_0001
IDEVEEVLKRLHKLLEKTGDFTFFRLMDKLFFVDRAVKLGRLDPEQARKFARELQERIKKLM RKVCNGIGIGEFKDSLSINATNIKHFKNCTSISGDLHILPVAFRGDSFTHTPPLDPQELDILKTVKEITGFLLIQAWPENRTDLHAFENLEIIRGRTKQHGQFSLAVVSLNITSLGLRSLKEISDGDVIISGNKNLCYANTINWKKLFGTSGQKTKIISNRGENSCKATGQVCHALCSPEGCWGPEPRDCV Motif0092_HHH_eva_0265_0001_0001_0001
IEEAKKLKDKVRKAAEKLSQGRLDERDWKQIVDEAMQILKKLGISDEEILDFQLQAEELKDKA RKVCNGIGIGEFKDSLSINATNIKHFKNCTSISGDLHILPVAFRGDSFTHTPPLDPQELDILKTVKEITGFLLIQAWPENRTDLHAFENLEIIRGRTKQHGQFSLAVVSLNITSLGLRSLKEISDGDVIISGNKNLCYANTINWKKLFGTSGQKTKIISNRGENSCKATGQVCHALCSPEGCWGPEPRDCV Motif0022_HHH_eva_0063_0001_0001
ILYVEFVRKLLEKLWRKTGDDTFDKLRKKLEKVLKKVKEGKLSPKEAFDFAFELSIRILRLN RKVCNGIGIGEFKDSLSINATNIKHFKNCTSISGDLHILPVAFRGDSFTHTPPLDPQELDILKTVKEITGFLLIQAWPENRTDLHAFENLEIIRGRTKQHGQFSLAVVSLNITSLGLRSLKEISDGDVIISGNKNLCYANTINWKKLFGTSGQKTKIISNRGENSCKATGQVCHALCSPEGCWGPEPRDCV Motif0158_HHH_eva_0265_0001_0001
KFKDLVQEILKKLKEVLKRVQDPQQRTLVEMAIMAVEFDWRSARSEEQFKKVYEWAKTVADLL RKVCNGIGIGEFKDSLSINATNIKHFKNCTSISGDLHILPVAFRGDSFTHTPPLDPQELDILKTVKEITGFLLIQAWPENRTDLHAFENLEIIRGRTKQHGQFSLAVVSLNITSLGLRSLKEISDGDVIISGNKNLCYANTINWKKLFGTSGQKTKIISNRGENSCKATGQVCHALCSPEGCWGPEPRDCV Motif0079_ems_3hM_329_0001_0001
KPEELEERLKLQAEFALNQNDEFALQMVLKEARDLSKKAQDPTERSVLDDVVRYVEELIKS RKVCNGIGIGEFKDSLSINATNIKHFKNCTSISGDLHILPVAFRGDSFTHTPPLDPQELDILKTVKEITGFLLIQAWPENRTDLHAFENLEIIRGRTKQHGQFSLAVVSLNITSLGLRSLKEISDGDVIISGNKNLCYANTINWKKLFGTSGQKTKIISNRGENSCKATGQVCHALCSPEGCWGPEPRDCV Motif0023_ems_3hC_1468_0001_0001_0001
KPEELEKKLKTKATEALKKNDLEKLFDVERTAHRLSAEAQDPTERSVLDDVVRYVSELIES RKVCNGIGIGEFKDSLSINATNIKHFKNCTSISGDLHILPVAFRGDSFTHTPPLDPQELDILKTVKEITGFLLIQAWPENRTDLHAFENLEIIRGRTKQHGQFSLAVVSLNITSLGLRSLKEISDGDVIISGNKNLCYANTINWKKLFGTSGQKTKIISNRGENSCKATGQVCHALCSPEGCWGPEPRDCV Motif0101_ems_3hC_1468_0002_0001_0002_0001
KPELLKQARKLVKEAKDKNVPNKDDAEAVVILAEINIKLASDPRYREKVADEAYELVKRLVS RKVCNGIGIGEFKDSLSINATNIKHFKNCTSISGDLHILPVAFRGDSFTHTPPLDPQELDILKTVKEITGFLLIQAWPENRTDLHAFENLEIIRGRTKQHGQFSLAVVSLNITSLGLRSLKEISDGDVIISGNKNLCYANTINWKKLFGTSGQKTKIISNRGENSCKATGQVCHALCSPEGCWGPEPRDCV Motif0139_ems_3hM_898_0001_0002_0001
KPVDEIKKLLTEIKKVVSKKNDKELKTLVRLVEMLLEEIERRDDELDAEFLLDLARDLLEKARS RKVCNGIGIGEFKDSLSINATNIKHFKNCTSISGDLHILPVAFRGDSFTHTPPLDPQELDILKTVKEITGFLLIQAWPENRTDLHAFENLEIIRGRTKQHGQFSLAVVSLNITSLGLRSLKEISDGDVIISGNKNLCYANTINWKKLFGTSGQKTKIISNRGENSCKATGQVCHALCSPEGCWGPEPRDCV Motif0142_ems_3hM_1328_0001_0001_0001
LLLLHAVRLLARLLYEQIGDPEIDKIRKKVEKLIRKYREGKLDEKEAAERAMKLEKELRKFE RKVCNGIGIGEFKDSLSINATNIKHFKNCTSISGDLHILPVAFRGDSFTHTPPLDPQELDILKTVKEITGFLLIQAWPENRTDLHAFENLEIIRGRTKQHGQFSLAVVSLNITSLGLRSLKEISDGDVIISGNKNLCYANTINWKKLFGTSGQKTKIISNRGENSCKATGQVCHALCSPEGCWGPEPRDCV Motif0684_HHH_eva_0267_0001_0001
LPVEEFLERLVRDAWRYWQEGKLSEDEASERAKLLVEFNARLFGLSDEDSKKLKKKVEELLERLI RKVCNGIGIGEFKDSLSINATNIKHFKNCTSISGDLHILPVAFRGDSFTHTPPLDPQELDILKTVKEITGFLLIQAWPENRTDLHAFENLEIIRGRTKQHGQFSLAVVSLNITSLGLRSLKEISDGDVIISGNKNLCYANTINWKKLFGTSGQKTKIISNRGENSCKATGQVCHALCSPEGCWGPEPRDCV Motif0241_HHH_eva_0393_0001_0001
NDVKLEAHATLFKVAVELHHNNVDPTEVKRVIQEVAKELQSKIQNPENRKFVQTVAEELIKWVM RKVCNGIGIGEFKDSLSINATNIKHFKNCTSISGDLHILPVAFRGDSFTHTPPLDPQELDILKTVKEITGFLLIQAWPENRTDLHAFENLEIIRGRTKQHGQFSLAVVSLNITSLGLRSLKEISDGDVIISGNKNLCYANTINWKKLFGTSGQKTKIISNRGENSCKATGQVCHALCSPEGCWGPEPRDCV Motif0651_ems_3hM_201_0001_0001
NEAFKELLEKLTKLARKAIKNNDPDTAHDVVDELRFLADQANDEEAKKIADELEKQVRKLK RKVCNGIGIGEFKDSLSINATNIKHFKNCTSISGDLHILPVAFRGDSFTHTPPLDPQELDILKTVKEITGFLLIQAWPENRTDLHAFENLEIIRGRTKQHGQFSLAVVSLNITSLGLRSLKEISDGDVIISGNKNLCYANTINWKKLFGTSGQKTKIISNRGENSCKATGQVCHALCSPEGCWGPEPRDCV Motif0045_ems_3hC_836_0002_0001_0001
NEDAERFFQEYLERAKRLGLLSPEQIKEWKKRLEQVKREGDDNKLFHLQFELVQRLHRL RKVCNGIGIGEFKDSLSINATNIKHFKNCTSISGDLHILPVAFRGDSFTHTPPLDPQELDILKTVKEITGFLLIQAWPENRTDLHAFENLEIIRGRTKQHGQFSLAVVSLNITSLGLRSLKEISDGDVIISGNKNLCYANTINWKKLFGTSGQKTKIISNRGENSCKATGQVCHALCSPEGCWGPEPRDCV Motif0092_HHH_eva_0115_0001_0001_0001
NEEAQKLLKKVQTLVEQAKRDPRQARRLSDLILDLLLDIAHAGDEDAYKKAFELLREAFKVEQ RKVCNGIGIGEFKDSLSINATNIKHFKNCTSISGDLHILPVAFRGDSFTHTPPLDPQELDILKTVKEITGFLLIQAWPENRTDLHAFENLEIIRGRTKQHGQFSLAVVSLNITSLGLRSLKEISDGDVIISGNKNLCYANTINWKKLFGTSGQKTKIISNRGENSCKATGQVCHALCSPEGCWGPEPRDCV Motif0335_ems_3hM_2060_0001_0001
NEEIEKQAQTLLKQVMKKLSDEKSITLAAQLAINIMLLANSPDPNMRTTAKELLKELRKLL RKVCNGIGIGEFKDSLSINATNIKHFKNCTSISGDLHILPVAFRGDSFTHTPPLDPQELDILKTVKEITGFLLIQAWPENRTDLHAFENLEIIRGRTKQHGQFSLAVVSLNITSLGLRSLKEISDGDVIISGNKNLCYANTINWKKLFGTSGQKTKIISNRGENSCKATGQVCHALCSPEGCWGPEPRDCV Motif0003_ems_3hM_1732_0001_0001
NEEMKIAEQATKILDTLLSKATTEEQKKKALKIAQDYVKKLVEDQVDAELINLTLESAFESKQ RKVCNGIGIGEFKDSLSINATNIKHFKNCTSISGDLHILPVAFRGDSFTHTPPLDPQELDILKTVKEITGFLLIQAWPENRTDLHAFENLEIIRGRTKQHGQFSLAVVSLNITSLGLRSLKEISDGDVIISGNKNLCYANTINWKKLFGTSGQKTKIISNRGENSCKATGQVCHALCSPEGCWGPEPRDCV Motif0085_ems_3hC_1146_0001_0001
NEEVKFMELLSTVETIAKQKNNEEVLKLVKKARMLYSEAYLDNDDEKRKTARKIVKEAYEKAS RKVCNGIGIGEFKDSLSINATNIKHFKNCTSISGDLHILPVAFRGDSFTHTPPLDPQELDILKTVKEITGFLLIQAWPENRTDLHAFENLEIIRGRTKQHGQFSLAVVSLNITSLGLRSLKEISDGDVIISGNKNLCYANTINWKKLFGTSGQKTKIISNRGENSCKATGQVCHALCSPEGCWGPEPRDCV Motif0145_ems_3hC_963_0001_0001
NEEVKKEIKSLEKTVSTLASKDPVALKRAQLLIRMAKEGLKKGDEELVKFANEQVRVIIMQLQR RKVCNGIGIGEFKDSLSINATNIKHFKNCTSISGDLHILPVAFRGDSFTHTPPLDPQELDILKTVKEITGFLLIQAWPENRTDLHAFENLEIIRGRTKQHGQFSLAVVSLNITSLGLRSLKEISDGDVIISGNKNLCYANTINWKKLFGTSGQKTKIISNRGENSCKATGQVCHALCSPEGCWGPEPRDCV Motif0202_ems_3hC_398_0001_0001_0001
NEEVKKEIKSLEKTVSTLASKNPTLLRFAQLLIREAKEALKKGDHSLVELANDQVRAIIERLQK RKVCNGIGIGEFKDSLSINATNIKHFKNCTSISGDLHILPVAFRGDSFTHTPPLDPQELDILKTVKEITGFLLIQAWPENRTDLHAFENLEIIRGRTKQHGQFSLAVVSLNITSLGLRSLKEISDGDVIISGNKNLCYANTINWKKLFGTSGQKTKIISNRGENSCKATGQVCHALCSPEGCWGPEPRDCV Motif0093_ems_3hC_398_0001_0001
NEEVKKEVKRIAEELKKKGVSSEEVFVVLANFLIELLFRGKISHEDSKEVLKVIDEVVKRVN RKVCNGIGIGEFKDSLSINATNIKHFKNCTSISGDLHILPVAFRGDSFTHTPPLDPQELDILKTVKEITGFLLIQAWPENRTDLHAFENLEIIRGRTKQHGQFSLAVVSLNITSLGLRSLKEISDGDVIISGNKNLCYANTINWKKLFGTSGQKTKIISNRGENSCKATGQVCHALCSPEGCWGPEPRDCV Motif0075_HHH_eva_0213_0001_0001
NELEKRVRELIKEVKRWINEGKITPDILKELRERIRELVERLGDKELESELHFLESVAHLQLLV RKVCNGIGIGEFKDSLSINATNIKHFKNCTSISGDLHILPVAFRGDSFTHTPPLDPQELDILKTVKEITGFLLIQAWPENRTDLHAFENLEIIRGRTKQHGQFSLAVVSLNITSLGLRSLKEISDGDVIISGNKNLCYANTINWKKLFGTSGQKTKIISNRGENSCKATGQVCHALCSPEGCWGPEPRDCV Motif0137_HHH_eva_0389_0001_0001
NETVDLVLEASSLVHQAKNVPDPDIQRLAEELEKLLEEATRKNDTETIKKIWEKAKEVVEKG RKVCNGIGIGEFKDSLSINATNIKHFKNCTSISGDLHILPVAFRGDSFTHTPPLDPQELDILKTVKEITGFLLIQAWPENRTDLHAFENLEIIRGRTKQHGQFSLAVVSLNITSLGLRSLKEISDGDVIISGNKNLCYANTINWKKLFGTSGQKTKIISNRGENSCKATGQVCHALCSPEGCWGPEPRDCV Motif0085_ems_3hM_1251_0001_0001
NFVEHNAKMVIEMLEKLKSQLSDEESKKKLDELSKLLKEALKKHDLDKLVDVALEAMTVLFELS RKVCNGIGIGEFKDSLSINATNIKHFKNCTSISGDLHILPVAFRGDSFTHTPPLDPQELDILKTVKEITGFLLIQAWPENRTDLHAFENLEIIRGRTKQHGQFSLAVVSLNITSLGLRSLKEISDGDVIISGNKNLCYANTINWKKLFGTSGQKTKIISNRGENSCKATGQVCHALCSPEGCWGPEPRDCV Motif0085_ems_3hM_3503_0001_0001
NIVVSVTILALLAIQVAERQNNEEIVKTLQTLIKQAKDAKKNNDEETLDKIRKIVETLMRRVA RKVCNGIGIGEFKDSLSINATNIKHFKNCTSISGDLHILPVAFRGDSFTHTPPLDPQELDILKTVKEITGFLLIQAWPENRTDLHAFENLEIIRGRTKQHGQFSLAVVSLNITSLGLRSLKEISDGDVIISGNKNLCYANTINWKKLFGTSGQKTKIISNRGENSCKATGQVCHALCSPEGCWGPEPRDCV Motif0083_ems_3hM_2587_0001_0001
NKFAQFLLKEVQTLVEQAKRDPRQAERLSDIIKFLLDQIRFLGDEDASKKATELLKEAEKVIS RKVCNGIGIGEFKDSLSINATNIKHFKNCTSISGDLHILPVAFRGDSFTHTPPLDPQELDILKTVKEITGFLLIQAWPENRTDLHAFENLEIIRGRTKQHGQFSLAVVSLNITSLGLRSLKEISDGDVIISGNKNLCYANTINWKKLFGTSGQKTKIISNRGENSCKATGQVCHALCSPEGCWGPEPRDCV Motif0170_ems_3hM_2060_0001_0001_0001
NLEETIKKLIKIVKTLVSRVNDMNAYFMVEYAEFLFKHAKKLNDERLLKFVEELLRKLSKKAK RKVCNGIGIGEFKDSLSINATNIKHFKNCTSISGDLHILPVAFRGDSFTHTPPLDPQELDILKTVKEITGFLLIQAWPENRTDLHAFENLEIIRGRTKQHGQFSLAVVSLNITSLGLRSLKEISDGDVIISGNKNLCYANTINWKKLFGTSGQKTKIISNRGENSCKATGQVCHALCSPEGCWGPEPRDCV Motif0257_ems_3hM_1408_0001_0001
NSEEFNKAFHLLFEAAMLARQISDDDKREKALELVNKAARLHIPEEAKKVYKIVKTIYERDQS RKVCNGIGIGEFKDSLSINATNIKHFKNCTSISGDLHILPVAFRGDSFTHTPPLDPQELDILKTVKEITGFLLIQAWPENRTDLHAFENLEIIRGRTKQHGQFSLAVVSLNITSLGLRSLKEISDGDVIISGNKNLCYANTINWKKLFGTSGQKTKIISNRGENSCKATGQVCHALCSPEGCWGPEPRDCV Motif0092_ems_3hC_617_0002_0001_0003_0001
NSEHIKIQADFIAHLAHQAAKDEEVKKLVETLLQQVRKLLSNNDDDSAKSVLDTLLSVLFDLSR RKVCNGIGIGEFKDSLSINATNIKHFKNCTSISGDLHILPVAFRGDSFTHTPPLDPQELDILKTVKEITGFLLIQAWPENRTDLHAFENLEIIRGRTKQHGQFSLAVVSLNITSLGLRSLKEISDGDVIISGNKNLCYANTINWKKLFGTSGQKTKIISNRGENSCKATGQVCHALCSPEGCWGPEPRDCV Motif0300_ems_3hC_1642_0001_0001
NVDLFEFIIRLLLHAAHMSKDPRLADTALKLAQHLVKLYPDDKKARDILKEVKKWVEKIKS RKVCNGIGIGEFKDSLSINATNIKHFKNCTSISGDLHILPVAFRGDSFTHTPPLDPQELDILKTVKEITGFLLIQAWPENRTDLHAFENLEIIRGRTKQHGQFSLAVVSLNITSLGLRSLKEISDGDVIISGNKNLCYANTINWKKLFGTSGQKTKIISNRGENSCKATGQVCHALCSPEGCWGPEPRDCV Motif0009_ems_3hM_3240_0001_0001
PDEERLLHQAILFAPDPELRKLLERVLELIKRDPSRKEELVEELKKLAEELGDVLVKRLLEMLEK RKVCNGIGIGEFKDSLSINATNIKHFKNCTSISGDLHILPVAFRGDSFTHTPPLDPQELDILKTVKEITGFLLIQAWPENRTDLHAFENLEIIRGRTKQHGQFSLAVVSLNITSLGLRSLKEISDGDVIISGNKNLCYANTINWKKLFGTSGQKTKIISNRGENSCKATGQVCHALCSPEGCWGPEPRDCV Motif0415_bcov_4helix_14260_0001_0001
PDREKLKKILEEIERIAKKLNNVLVESFVMLVKLLWKIAVDDNDDDEARKIVEEAKKTVKSLE RKVCNGIGIGEFKDSLSINATNIKHFKNCTSISGDLHILPVAFRGDSFTHTPPLDPQELDILKTVKEITGFLLIQAWPENRTDLHAFENLEIIRGRTKQHGQFSLAVVSLNITSLGLRSLKEISDGDVIISGNKNLCYANTINWKKLFGTSGQKTKIISNRGENSCKATGQVCHALCSPEGCWGPEPRDCV Motif0088_ems_3hM_1680_0001_0001
PEDDEVLKTLHKVLKKAARDGNHEVFRKALLLLQLFQMAKASNDEETLKKVITKAKKVIKKQ RKVCNGIGIGEFKDSLSINATNIKHFKNCTSISGDLHILPVAFRGDSFTHTPPLDPQELDILKTVKEITGFLLIQAWPENRTDLHAFENLEIIRGRTKQHGQFSLAVVSLNITSLGLRSLKEISDGDVIISGNKNLCYANTINWKKLFGTSGQKTKIISNRGENSCKATGQVCHALCSPEGCWGPEPRDCV Motif0065_ems_3hM_289_0001_0002_0001
PEEDELLEEAKKSPEILEEIVRRLLKRARENNDINRRFALHIVLQAVRQGNPEDALRLLEAILKT RKVCNGIGIGEFKDSLSINATNIKHFKNCTSISGDLHILPVAFRGDSFTHTPPLDPQELDILKTVKEITGFLLIQAWPENRTDLHAFENLEIIRGRTKQHGQFSLAVVSLNITSLGLRSLKEISDGDVIISGNKNLCYANTINWKKLFGTSGQKTKIISNRGENSCKATGQVCHALCSPEGCWGPEPRDCV Motif0046_bcov_4helix_00321_0001_0001
PEEEELLKEAIELAPDPELRKLLERVLELIKRDPSRKRDLVIELQELALKLGDHRVFDLLLELSV RKVCNGIGIGEFKDSLSINATNIKHFKNCTSISGDLHILPVAFRGDSFTHTPPLDPQELDILKTVKEITGFLLIQAWPENRTDLHAFENLEIIRGRTKQHGQFSLAVVSLNITSLGLRSLKEISDGDVIISGNKNLCYANTINWKKLFGTSGQKTKIISNRGENSCKATGQVCHALCSPEGCWGPEPRDCV Motif0069_bcov_4helix_14260_0001_0001
PEEEKHQLKINAEFLTELVESARSDEEAKRLITRAKKFVEYIGDEEVKRYLEELLKEAKKKVKS RKVCNGIGIGEFKDSLSINATNIKHFKNCTSISGDLHILPVAFRGDSFTHTPPLDPQELDILKTVKEITGFLLIQAWPENRTDLHAFENLEIIRGRTKQHGQFSLAVVSLNITSLGLRSLKEISDGDVIISGNKNLCYANTINWKKLFGTSGQKTKIISNRGENSCKATGQVCHALCSPEGCWGPEPRDCV Motif0201_ems_3hM_1036_0001_0003_0001
PEEEKKELKKDADELTKQVENATSDISARILIMLAKLFVESVGDEEVKRYLEELLKEAKKKVKS RKVCNGIGIGEFKDSLSINATNIKHFKNCTSISGDLHILPVAFRGDSFTHTPPLDPQELDILKTVKEITGFLLIQAWPENRTDLHAFENLEIIRGRTKQHGQFSLAVVSLNITSLGLRSLKEISDGDVIISGNKNLCYANTINWKKLFGTSGQKTKIISNRGENSCKATGQVCHALCSPEGCWGPEPRDCV Motif0012_ems_3hM_1036_0001_0001_0001
PEEEWKTLVKIVRTLIKLVSSPVSELAKLELEFLEDLVRDNSRDTELAIMLLKELVKKLREALS RKVCNGIGIGEFKDSLSINATNIKHFKNCTSISGDLHILPVAFRGDSFTHTPPLDPQELDILKTVKEITGFLLIQAWPENRTDLHAFENLEIIRGRTKQHGQFSLAVVSLNITSLGLRSLKEISDGDVIISGNKNLCYANTINWKKLFGTSGQKTKIISNRGENSCKATGQVCHALCSPEGCWGPEPRDCV Motif0142_ems_3hM_181_0001_0002_0001
PEEKERIKKKVETLLRQAEKKKDRYLVATIAIEALFLAWRVLDRELIKYVQTLAEKAEKNI RKVCNGIGIGEFKDSLSINATNIKHFKNCTSISGDLHILPVAFRGDSFTHTPPLDPQELDILKTVKEITGFLLIQAWPENRTDLHAFENLEIIRGRTKQHGQFSLAVVSLNITSLGLRSLKEISDGDVIISGNKNLCYANTINWKKLFGTSGQKTKIISNRGENSCKATGQVCHALCSPEGCWGPEPRDCV Motif0025_ems_3hM_1181_0001_0002_0001
PEELEELLKLLEERGDPLRKLVRDLIHALRRGDPLLVRILASMVEQEIELLGDPELKKIVRKLAK RKVCNGIGIGEFKDSLSINATNIKHFKNCTSISGDLHILPVAFRGDSFTHTPPLDPQELDILKTVKEITGFLLIQAWPENRTDLHAFENLEIIRGRTKQHGQFSLAVVSLNITSLGLRSLKEISDGDVIISGNKNLCYANTINWKKLFGTSGQKTKIISNRGENSCKATGQVCHALCSPEGCWGPEPRDCV Motif0012_bcov_4helix_09276_0001_0001
PEELWKTLVKIVRTLIKLVSSPDSEEAKKMLEELETRVRRDSRYTISAIILLMLLVLILRIALK RKVCNGIGIGEFKDSLSINATNIKHFKNCTSISGDLHILPVAFRGDSFTHTPPLDPQELDILKTVKEITGFLLIQAWPENRTDLHAFENLEIIRGRTKQHGQFSLAVVSLNITSLGLRSLKEISDGDVIISGNKNLCYANTINWKKLFGTSGQKTKIISNRGENSCKATGQVCHALCSPEGCWGPEPRDCV Motif0083_ems_3hM_181_0001_0001
PEEQKDLRKMIKRLLHQVELFKDKFFAKQAEELITKLARQVGDEDLERTVQEIVKKLKKNS RKVCNGIGIGEFKDSLSINATNIKHFKNCTSISGDLHILPVAFRGDSFTHTPPLDPQELDILKTVKEITGFLLIQAWPENRTDLHAFENLEIIRGRTKQHGQFSLAVVSLNITSLGLRSLKEISDGDVIISGNKNLCYANTINWKKLFGTSGQKTKIISNRGENSCKATGQVCHALCSPEGCWGPEPRDCV Motif0374_ems_3hM_1195_0001_0001
PEEREELLKELKKKVDPELQELLERLIELLRRGDPRVYVVLFHLIYLAIRLNDPELTEILFRILE RKVCNGIGIGEFKDSLSINATNIKHFKNCTSISGDLHILPVAFRGDSFTHTPPLDPQELDILKTVKEITGFLLIQAWPENRTDLHAFENLEIIRGRTKQHGQFSLAVVSLNITSLGLRSLKEISDGDVIISGNKNLCYANTINWKKLFGTSGQKTKIISNRGENSCKATGQVCHALCSPEGCWGPEPRDCV Motif0166_bcov_4helix_09052_0001_0001
PERERLKKILEWIEFVAKLLNDEKVKEYVKEVKKRWKEAVDNNDDDLARKIVHEAFTYVIEIS RKVCNGIGIGEFKDSLSINATNIKHFKNCTSISGDLHILPVAFRGDSFTHTPPLDPQELDILKTVKEITGFLLIQAWPENRTDLHAFENLEIIRGRTKQHGQFSLAVVSLNITSLGLRSLKEISDGDVIISGNKNLCYANTINWKKLFGTSGQKTKIISNRGENSCKATGQVCHALCSPEGCWGPEPRDCV Motif0318_ems_3hM_1680_0001_0001
PETEELLETLHKLLELAKDPRYRDEALKLVEEILREAEKKNDDVVIFMAHAVLRMIQILK RKVCNGIGIGEFKDSLSINATNIKHFKNCTSISGDLHILPVAFRGDSFTHTPPLDPQELDILKTVKEITGFLLIQAWPENRTDLHAFENLEIIRGRTKQHGQFSLAVVSLNITSLGLRSLKEISDGDVIISGNKNLCYANTINWKKLFGTSGQKTKIISNRGENSCKATGQVCHALCSPEGCWGPEPRDCV Motif0609_ems_3hM_1201_0001_0001
PEVDKKFLKDYADALTLQVENATSDEEAKRVIRIAKLYVEQVGDEEVKRYLEELLKEAKKKVKS RKVCNGIGIGEFKDSLSINATNIKHFKNCTSISGDLHILPVAFRGDSFTHTPPLDPQELDILKTVKEITGFLLIQAWPENRTDLHAFENLEIIRGRTKQHGQFSLAVVSLNITSLGLRSLKEISDGDVIISGNKNLCYANTINWKKLFGTSGQKTKIISNRGENSCKATGQVCHALCSPEGCWGPEPRDCV Motif0381_ems_3hM_1036_0001_0001
PEYDHIVFTLLQRAYTAIERNDEDKLKTVEKLVKEFKKKASESGDPRLQELARTLEETVREAKS RKVCNGIGIGEFKDSLSINATNIKHFKNCTSISGDLHILPVAFRGDSFTHTPPLDPQELDILKTVKEITGFLLIQAWPENRTDLHAFENLEIIRGRTKQHGQFSLAVVSLNITSLGLRSLKEISDGDVIISGNKNLCYANTINWKKLFGTSGQKTKIISNRGENSCKATGQVCHALCSPEGCWGPEPRDCV Motif0256_ems_3hM_542_0001_0001
PEYEKIVETLTKQAEEAIRKNDEDKLTTVINLVVDFALEAYSSGDPRLEDLARKLQETVLRLRK RKVCNGIGIGEFKDSLSINATNIKHFKNCTSISGDLHILPVAFRGDSFTHTPPLDPQELDILKTVKEITGFLLIQAWPENRTDLHAFENLEIIRGRTKQHGQFSLAVVSLNITSLGLRSLKEISDGDVIISGNKNLCYANTINWKKLFGTSGQKTKIISNRGENSCKATGQVCHALCSPEGCWGPEPRDCV Motif0324_ems_3hM_542_0001_0001
PIEEYLKQFLEFFIRKLVSRKTPEAEKVAQRLVRIVTEMNPQLKEEAERILKKLQEEARKS RKVCNGIGIGEFKDSLSINATNIKHFKNCTSISGDLHILPVAFRGDSFTHTPPLDPQELDILKTVKEITGFLLIQAWPENRTDLHAFENLEIIRGRTKQHGQFSLAVVSLNITSLGLRSLKEISDGDVIISGNKNLCYANTINWKKLFGTSGQKTKIISNRGENSCKATGQVCHALCSPEGCWGPEPRDCV Motif0092_ems_3hM_1613_0001_0001_0001
PIELQFLAFQLIIRLREIKKKVQDEKVRRLAKKAIELAHILLHSEDPRIEKSLKTIYRQVEELS RKVCNGIGIGEFKDSLSINATNIKHFKNCTSISGDLHILPVAFRGDSFTHTPPLDPQELDILKTVKEITGFLLIQAWPENRTDLHAFENLEIIRGRTKQHGQFSLAVVSLNITSLGLRSLKEISDGDVIISGNKNLCYANTINWKKLFGTSGQKTKIISNRGENSCKATGQVCHALCSPEGCWGPEPRDCV Motif0025_ems_3hM_2656_0001_0002_0001
PKELVEKALRLVRNGDPEEALRVIKELLERTGNPDVELFLTTLEEALRRNSPEDLELIIEELLRI RKVCNGIGIGEFKDSLSINATNIKHFKNCTSISGDLHILPVAFRGDSFTHTPPLDPQELDILKTVKEITGFLLIQAWPENRTDLHAFENLEIIRGRTKQHGQFSLAVVSLNITSLGLRSLKEISDGDVIISGNKNLCYANTINWKKLFGTSGQKTKIISNRGENSCKATGQVCHALCSPEGCWGPEPRDCV Motif0085_bcov_4helix_07062_0001_0001
PLDEELKTLTKIVDKIKKDAEDPRMRELADEVKKEIETMIRRATTDEQKKRASRVAKSLIFMF RKVCNGIGIGEFKDSLSINATNIKHFKNCTSISGDLHILPVAFRGDSFTHTPPLDPQELDILKTVKEITGFLLIQAWPENRTDLHAFENLEIIRGRTKQHGQFSLAVVSLNITSLGLRSLKEISDGDVIISGNKNLCYANTINWKKLFGTSGQKTKIISNRGENSCKATGQVCHALCSPEGCWGPEPRDCV Motif0248_ems_3hC_360_0002_0001_0001
PLDELLKKLEEIAKRLEKSGDPHNKSLATNIKYLIDLAKFAHDPRLKKMLVKKAQELVKKAG RKVCNGIGIGEFKDSLSINATNIKHFKNCTSISGDLHILPVAFRGDSFTHTPPLDPQELDILKTVKEITGFLLIQAWPENRTDLHAFENLEIIRGRTKQHGQFSLAVVSLNITSLGLRSLKEISDGDVIISGNKNLCYANTINWKKLFGTSGQKTKIISNRGENSCKATGQVCHALCSPEGCWGPEPRDCV Motif0381_ems_3hM_1618_0001_0001
PPEDEVTTALRILQELLKKYPDDEKVHEAVSQAELFLFMVQMADDPEVQKDLSKFVQTLLKRAQ RKVCNGIGIGEFKDSLSINATNIKHFKNCTSISGDLHILPVAFRGDSFTHTPPLDPQELDILKTVKEITGFLLIQAWPENRTDLHAFENLEIIRGRTKQHGQFSLAVVSLNITSLGLRSLKEISDGDVIISGNKNLCYANTINWKKLFGTSGQKTKIISNRGENSCKATGQVCHALCSPEGCWGPEPRDCV Motif0041_ems_3hM_142_0001_0001
PPEEIQKLVDELIEEAYRKNNHEVIEYLMKVQLKVSEALENGDEETAKDIVRKAQEWVKKF RKVCNGIGIGEFKDSLSINATNIKHFKNCTSISGDLHILPVAFRGDSFTHTPPLDPQELDILKTVKEITGFLLIQAWPENRTDLHAFENLEIIRGRTKQHGQFSLAVVSLNITSLGLRSLKEISDGDVIISGNKNLCYANTINWKKLFGTSGQKTKIISNRGENSCKATGQVCHALCSPEGCWGPEPRDCV Motif0132_ems_3hC_910_0001_0001
PPEELLKQAESLARTAINQIPDPRLQRLLKELVKKAEKAVKNNNPLEVFSVVSSLKLLYEVVTR RKVCNGIGIGEFKDSLSINATNIKHFKNCTSISGDLHILPVAFRGDSFTHTPPLDPQELDILKTVKEITGFLLIQAWPENRTDLHAFENLEIIRGRTKQHGQFSLAVVSLNITSLGLRSLKEISDGDVIISGNKNLCYANTINWKKLFGTSGQKTKIISNRGENSCKATGQVCHALCSPEGCWGPEPRDCV Motif0113_ems_3hM_3409_0001_0001
PPEFFVRLALRVLQWFLKLDPDDEKVKKAVEKAETLLKLVQKAKDPDTQKHLSKLVQTLQERAI RKVCNGIGIGEFKDSLSINATNIKHFKNCTSISGDLHILPVAFRGDSFTHTPPLDPQELDILKTVKEITGFLLIQAWPENRTDLHAFENLEIIRGRTKQHGQFSLAVVSLNITSLGLRSLKEISDGDVIISGNKNLCYANTINWKKLFGTSGQKTKIISNRGENSCKATGQVCHALCSPEGCWGPEPRDCV Motif0541_ems_3hM_142_0001_0001
PQEEIASRLFLKFFQAMQNHDEDKLRTVIKEVEEVLKKDPTNKEVEELLKFLQEVFSESS RKVCNGIGIGEFKDSLSINATNIKHFKNCTSISGDLHILPVAFRGDSFTHTPPLDPQELDILKTVKEITGFLLIQAWPENRTDLHAFENLEIIRGRTKQHGQFSLAVVSLNITSLGLRSLKEISDGDVIISGNKNLCYANTINWKKLFGTSGQKTKIISNRGENSCKATGQVCHALCSPEGCWGPEPRDCV Motif0023_ems_3hC_487_0001_0001
PTDKWTTRIRRLLKEAVEKKDEEQIEFIITVAKRLAKQLNDEKLLRIIKELEERANKSVKS RKVCNGIGIGEFKDSLSINATNIKHFKNCTSISGDLHILPVAFRGDSFTHTPPLDPQELDILKTVKEITGFLLIQAWPENRTDLHAFENLEIIRGRTKQHGQFSLAVVSLNITSLGLRSLKEISDGDVIISGNKNLCYANTINWKKLFGTSGQKTKIISNRGENSCKATGQVCHALCSPEGCWGPEPRDCV Motif0310_ems_3hM_2264_0001_0001
PTEKAREIWSKAKEAIERGDWSTVFNLIQELQTLAMRYQDEEAKELVKTAITLLNQYLK RKVCNGIGIGEFKDSLSINATNIKHFKNCTSISGDLHILPVAFRGDSFTHTPPLDPQELDILKTVKEITGFLLIQAWPENRTDLHAFENLEIIRGRTKQHGQFSLAVVSLNITSLGLRSLKEISDGDVIISGNKNLCYANTINWKKLFGTSGQKTKIISNRGENSCKATGQVCHALCSPEGCWGPEPRDCV Motif0144_ems_3hC_119_0001_0001_0001
PTETARRIWSLAKEAIEEGNEASVELNIDILAQFAKFFQDEEAKELVKTARTLLKQYKS RKVCNGIGIGEFKDSLSINATNIKHFKNCTSISGDLHILPVAFRGDSFTHTPPLDPQELDILKTVKEITGFLLIQAWPENRTDLHAFENLEIIRGRTKQHGQFSLAVVSLNITSLGLRSLKEISDGDVIISGNKNLCYANTINWKKLFGTSGQKTKIISNRGENSCKATGQVCHALCSPEGCWGPEPRDCV Motif0125_ems_3hC_119_0001_0001
QEEYKRTLEELLRKALKAVKNNDQDTVKHLAELITRIARKVEDKDVSDHFLFNADLLRAFVNK RKVCNGIGIGEFKDSLSINATNIKHFKNCTSISGDLHILPVAFRGDSFTHTPPLDPQELDILKTVKEITGFLLIQAWPENRTDLHAFENLEIIRGRTKQHGQFSLAVVSLNITSLGLRSLKEISDGDVIISGNKNLCYANTINWKKLFGTSGQKTKIISNRGENSCKATGQVCHALCSPEGCWGPEPRDCV Motif0170_ems_3hM_549_0001_0001
QEWKKLADKALEVAQKVGDDEAFHLIFKIMQRVYTGKLDKKQASKLLKSLIKKLE RKVCNGIGIGEFKDSLSINATNIKHFKNCTSISGDLHILPVAFRGDSFTHTPPLDPQELDILKTVKEITGFLLIQAWPENRTDLHAFENLEIIRGRTKQHGQFSLAVVSLNITSLGLRSLKEISDGDVIISGNKNLCYANTINWKKLFGTSGQKTKIISNRGENSCKATGQVCHALCSPEGCWGPEPRDCV Motif0201_HHH_eva_0536_0001_0001
REEEKIQKEAWKIWQEWKDRGKISEREAAQEAKKWVEKYLRKQGVSDREIAQIALEVDHFLNRY RKVCNGIGIGEFKDSLSINATNIKHFKNCTSISGDLHILPVAFRGDSFTHTPPLDPQELDILKTVKEITGFLLIQAWPENRTDLHAFENLEIIRGRTKQHGQFSLAVVSLNITSLGLRSLKEISDGDVIISGNKNLCYANTINWKKLFGTSGQKTKIISNRGENSCKATGQVCHALCSPEGCWGPEPRDCV Motif0093_HHH_eva_0391_0001_0001
RPEHVKRRIREVEERIRKGKIDYWEALRLLARLHHLAEKLGDDTLKKLVHRVLEVLLHWV RKVCNGIGIGEFKDSLSINATNIKHFKNCTSISGDLHILPVAFRGDSFTHTPPLDPQELDILKTVKEITGFLLIQAWPENRTDLHAFENLEIIRGRTKQHGQFSLAVVSLNITSLGLRSLKEISDGDVIISGNKNLCYANTINWKKLFGTSGQKTKIISNRGENSCKATGQVCHALCSPEGCWGPEPRDCV Motif0351_HHH_eva_0139_0001_0001
RPEHVKRRIREVEERIRKGKISDMEALELLFRLNHLADELGDDTLKKLVNRVFEVLRKWT RKVCNGIGIGEFKDSLSINATNIKHFKNCTSISGDLHILPVAFRGDSFTHTPPLDPQELDILKTVKEITGFLLIQAWPENRTDLHAFENLEIIRGRTKQHGQFSLAVVSLNITSLGLRSLKEISDGDVIISGNKNLCYANTINWKKLFGTSGQKTKIISNRGENSCKATGQVCHALCSPEGCWGPEPRDCV Motif0255_HHH_eva_0139_0001_0001
RRDDAAVKVFQLIQELYRVPNPEAQKASEKVLRLLEDALRRNDEEKVERIAEEAEKLLRKLK RKVCNGIGIGEFKDSLSINATNIKHFKNCTSISGDLHILPVAFRGDSFTHTPPLDPQELDILKTVKEITGFLLIQAWPENRTDLHAFENLEIIRGRTKQHGQFSLAVVSLNITSLGLRSLKEISDGDVIISGNKNLCYANTINWKKLFGTSGQKTKIISNRGENSCKATGQVCHALCSPEGCWGPEPRDCV Motif0078_ems_3hM_888_0001_0002_0001
RREEVERRIRKVEKLAKKGTLSSKQLKELVDKLAQLALEVGDAHLFIEVLKLRELVWRYG RKVCNGIGIGEFKDSLSINATNIKHFKNCTSISGDLHILPVAFRGDSFTHTPPLDPQELDILKTVKEITGFLLIQAWPENRTDLHAFENLEIIRGRTKQHGQFSLAVVSLNITSLGLRSLKEISDGDVIISGNKNLCYANTINWKKLFGTSGQKTKIISNRGENSCKATGQVCHALCSPEGCWGPEPRDCV Motif0541_HHH_eva_0137_0001_0001
SAEERIEEILRRLEEKGDPLREVVREVLELLKRNIKEAWKLVVDLTFEFGDPLLREILFLIFVLE RKVCNGIGIGEFKDSLSINATNIKHFKNCTSISGDLHILPVAFRGDSFTHTPPLDPQELDILKTVKEITGFLLIQAWPENRTDLHAFENLEIIRGRTKQHGQFSLAVVSLNITSLGLRSLKEISDGDVIISGNKNLCYANTINWKKLFGTSGQKTKIISNRGENSCKATGQVCHALCSPEGCWGPEPRDCV Motif0683_bcov_4helix_13043_0001_0001
SAKLFWELEELLGDPRLRSIFIDLVLELQSKFSPEEVLRLVVELLLKLGLISPELYERLKKVVEK RKVCNGIGIGEFKDSLSINATNIKHFKNCTSISGDLHILPVAFRGDSFTHTPPLDPQELDILKTVKEITGFLLIQAWPENRTDLHAFENLEIIRGRTKQHGQFSLAVVSLNITSLGLRSLKEISDGDVIISGNKNLCYANTINWKKLFGTSGQKTKIISNRGENSCKATGQVCHALCSPEGCWGPEPRDCV Motif0375_bcov_4helix_10321_0001_0001
SDDEQRRLRVQVEFLVLQLGLSPKVEEILRRIVDELYKRGVDTFEVFRILTKVAREWYKRL RKVCNGIGIGEFKDSLSINATNIKHFKNCTSISGDLHILPVAFRGDSFTHTPPLDPQELDILKTVKEITGFLLIQAWPENRTDLHAFENLEIIRGRTKQHGQFSLAVVSLNITSLGLRSLKEISDGDVIISGNKNLCYANTINWKKLFGTSGQKTKIISNRGENSCKATGQVCHALCSPEGCWGPEPRDCV Motif0184_HHH_eva_0299_0001_0001
SDEAVELNKDMVEQIIKHGNKELADFILELIREIAERRGDPEVRKIFEELRKRLEKYI RKVCNGIGIGEFKDSLSINATNIKHFKNCTSISGDLHILPVAFRGDSFTHTPPLDPQELDILKTVKEITGFLLIQAWPENRTDLHAFENLEIIRGRTKQHGQFSLAVVSLNITSLGLRSLKEISDGDVIISGNKNLCYANTINWKKLFGTSGQKTKIISNRGENSCKATGQVCHALCSPEGCWGPEPRDCV Motif0125_HHH_eva_0254_0001_0001
SDEDEIKTLYKLAEEAIDKAAKTEREKKMLKKILKTEYKRASQYDPTLQKDILKFVLDFVRVL RKVCNGIGIGEFKDSLSINATNIKHFKNCTSISGDLHILPVAFRGDSFTHTPPLDPQELDILKTVKEITGFLLIQAWPENRTDLHAFENLEIIRGRTKQHGQFSLAVVSLNITSLGLRSLKEISDGDVIISGNKNLCYANTINWKKLFGTSGQKTKIISNRGENSCKATGQVCHALCSPEGCWGPEPRDCV Motif0181_ems_3hM_2032_0001_0001_0001
SDEELDKLKKEAQDLKKKLTNPAARLVVEAAEIIVSIAKTHQDPKAEERAREAIELAKRMD RKVCNGIGIGEFKDSLSINATNIKHFKNCTSISGDLHILPVAFRGDSFTHTPPLDPQELDILKTVKEITGFLLIQAWPENRTDLHAFENLEIIRGRTKQHGQFSLAVVSLNITSLGLRSLKEISDGDVIISGNKNLCYANTINWKKLFGTSGQKTKIISNRGENSCKATGQVCHALCSPEGCWGPEPRDCV Motif0651_ems_3hC_738_0001_0001
SDEELKQRIEDLLQEITKLLSPEESQRVREMVKEMKKRGIDPHLIVLWLEFVRMIAEYQY RKVCNGIGIGEFKDSLSINATNIKHFKNCTSISGDLHILPVAFRGDSFTHTPPLDPQELDILKTVKEITGFLLIQAWPENRTDLHAFENLEIIRGRTKQHGQFSLAVVSLNITSLGLRSLKEISDGDVIISGNKNLCYANTINWKKLFGTSGQKTKIISNRGENSCKATGQVCHALCSPEGCWGPEPRDCV Motif0023_HHH_eva_0274_0001_0001
SDEEVLRLVIKVEKVADQRGDPTAQSIARKLVREAVDASLENDDEKLKKVSKRLKSFIKTF RKVCNGIGIGEFKDSLSINATNIKHFKNCTSISGDLHILPVAFRGDSFTHTPPLDPQELDILKTVKEITGFLLIQAWPENRTDLHAFENLEIIRGRTKQHGQFSLAVVSLNITSLGLRSLKEISDGDVIISGNKNLCYANTINWKKLFGTSGQKTKIISNRGENSCKATGQVCHALCSPEGCWGPEPRDCV Motif0312_ems_3hC_645_0002_0001_0001
SDEILRKLSEEAEKLARLLTEDEDYVRTLKTELDKAVKNKDATKAFRILDTLFMLVRRS RKVCNGIGIGEFKDSLSINATNIKHFKNCTSISGDLHILPVAFRGDSFTHTPPLDPQELDILKTVKEITGFLLIQAWPENRTDLHAFENLEIIRGRTKQHGQFSLAVVSLNITSLGLRSLKEISDGDVIISGNKNLCYANTINWKKLFGTSGQKTKIISNRGENSCKATGQVCHALCSPEGCWGPEPRDCV Motif0092_ems_3hM_1972_0001_0001_0001
SDEIRERVELQAEFLWHQGRLSPEQIQREAETLVEMLAEKLGKLDDEEKRKLKEIVRQFVEDLG RKVCNGIGIGEFKDSLSINATNIKHFKNCTSISGDLHILPVAFRGDSFTHTPPLDPQELDILKTVKEITGFLLIQAWPENRTDLHAFENLEIIRGRTKQHGQFSLAVVSLNITSLGLRSLKEISDGDVIISGNKNLCYANTINWKKLFGTSGQKTKIISNRGENSCKATGQVCHALCSPEGCWGPEPRDCV Motif0214_HHH_eva_0151_0001_0001
SDEKLKEIIEQLLQEITKLLSPEESQRVREKVKKLKKKGVSPDDIVVWLMMVLADARQRF RKVCNGIGIGEFKDSLSINATNIKHFKNCTSISGDLHILPVAFRGDSFTHTPPLDPQELDILKTVKEITGFLLIQAWPENRTDLHAFENLEIIRGRTKQHGQFSLAVVSLNITSLGLRSLKEISDGDVIISGNKNLCYANTINWKKLFGTSGQKTKIISNRGENSCKATGQVCHALCSPEGCWGPEPRDCV Motif0545_HHH_eva_0274_0001_0001
SDELMEIALMANMMGDPRLRERLRELLERLRREGDPEKAKIVELLIEAVEKNDPDLLMEVLELLV RKVCNGIGIGEFKDSLSINATNIKHFKNCTSISGDLHILPVAFRGDSFTHTPPLDPQELDILKTVKEITGFLLIQAWPENRTDLHAFENLEIIRGRTKQHGQFSLAVVSLNITSLGLRSLKEISDGDVIISGNKNLCYANTINWKKLFGTSGQKTKIISNRGENSCKATGQVCHALCSPEGCWGPEPRDCV Motif0348_bcov_4helix_00921_0001_0001
SDELSITLKDLARLAYQIRNEMSLKHVTDLAKTLADQLNDPKLEKVAKEIKKLLEKLQSS RKVCNGIGIGEFKDSLSINATNIKHFKNCTSISGDLHILPVAFRGDSFTHTPPLDPQELDILKTVKEITGFLLIQAWPENRTDLHAFENLEIIRGRTKQHGQFSLAVVSLNITSLGLRSLKEISDGDVIISGNKNLCYANTINWKKLFGTSGQKTKIISNRGENSCKATGQVCHALCSPEGCWGPEPRDCV Motif0003_ems_3hC_793_0001_0001
SDELSTELRNLAMDASLERDEDALKSVTDKAKTLADKHNDPKLEKVAKRIKHLLELLQKL RKVCNGIGIGEFKDSLSINATNIKHFKNCTSISGDLHILPVAFRGDSFTHTPPLDPQELDILKTVKEITGFLLIQAWPENRTDLHAFENLEIIRGRTKQHGQFSLAVVSLNITSLGLRSLKEISDGDVIISGNKNLCYANTINWKKLFGTSGQKTKIISNRGENSCKATGQVCHALCSPEGCWGPEPRDCV Motif0324_ems_3hC_793_0001_0001_0001
SDEQLQTIMELDHKLVRAVSRNDKDTIRTIIKKIKEFVSKYSEDPLARMLKKLAEEAEKFVKSS RKVCNGIGIGEFKDSLSINATNIKHFKNCTSISGDLHILPVAFRGDSFTHTPPLDPQELDILKTVKEITGFLLIQAWPENRTDLHAFENLEIIRGRTKQHGQFSLAVVSLNITSLGLRSLKEISDGDVIISGNKNLCYANTINWKKLFGTSGQKTKIISNRGENSCKATGQVCHALCSPEGCWGPEPRDCV Motif0162_ems_3hC_866_0001_0001
SDETAIRLLHIVRRLAEKVGDEEAREALRHAVDLLINLSAGLLDASQVEKLLKRIIKKLRKLG RKVCNGIGIGEFKDSLSINATNIKHFKNCTSISGDLHILPVAFRGDSFTHTPPLDPQELDILKTVKEITGFLLIQAWPENRTDLHAFENLEIIRGRTKQHGQFSLAVVSLNITSLGLRSLKEISDGDVIISGNKNLCYANTINWKKLFGTSGQKTKIISNRGENSCKATGQVCHALCSPEGCWGPEPRDCV Motif0185_HHH_eva_0056_0001_0001
SDEVEKRLTQLLQIARTARRDPRYKEEAKKASKEAEEISKKLSDILVRFNAESVAALIYTLLRL RKVCNGIGIGEFKDSLSINATNIKHFKNCTSISGDLHILPVAFRGDSFTHTPPLDPQELDILKTVKEITGFLLIQAWPENRTDLHAFENLEIIRGRTKQHGQFSLAVVSLNITSLGLRSLKEISDGDVIISGNKNLCYANTINWKKLFGTSGQKTKIISNRGENSCKATGQVCHALCSPEGCWGPEPRDCV Motif0038_ems_3hC_1230_0001_0001
SDEVTKKVLTELRKVLKTYPDYETVMEVARKLADKVSKDDPRQDDAARLALALFIFELIQKLG RKVCNGIGIGEFKDSLSINATNIKHFKNCTSISGDLHILPVAFRGDSFTHTPPLDPQELDILKTVKEITGFLLIQAWPENRTDLHAFENLEIIRGRTKQHGQFSLAVVSLNITSLGLRSLKEISDGDVIISGNKNLCYANTINWKKLFGTSGQKTKIISNRGENSCKATGQVCHALCSPEGCWGPEPRDCV Motif0863_ems_3hC_335_0001_0001_0001
SDEWFTKRFRDKLKSLLDKAQDPKFQTLLKQALTEFNRAYKNNDRNTLIDVIMKLENIAERY RKVCNGIGIGEFKDSLSINATNIKHFKNCTSISGDLHILPVAFRGDSFTHTPPLDPQELDILKTVKEITGFLLIQAWPENRTDLHAFENLEIIRGRTKQHGQFSLAVVSLNITSLGLRSLKEISDGDVIISGNKNLCYANTINWKKLFGTSGQKTKIISNRGENSCKATGQVCHALCSPEGCWGPEPRDCV Motif0173_ems_3hC_1070_0002_0001_0001
SDFARELNEDMLEQAVRTGNEEVLKYLSEILIMLWEQDGKLSREEARKYVEELIKELKKRV RKVCNGIGIGEFKDSLSINATNIKHFKNCTSISGDLHILPVAFRGDSFTHTPPLDPQELDILKTVKEITGFLLIQAWPENRTDLHAFENLEIIRGRTKQHGQFSLAVVSLNITSLGLRSLKEISDGDVIISGNKNLCYANTINWKKLFGTSGQKTKIISNRGENSCKATGQVCHALCSPEGCWGPEPRDCV Motif0125_HHH_eva_0246_0001_0001
SDFLTLEQIAFQLAKKAGVPHIIVILFDGKFRVTLDGDDESARTVAKILKEIVKKQGYKLEIRFR RKVCNGIGIGEFKDSLSINATNIKHFKNCTSISGDLHILPVAFRGDSFTHTPPLDPQELDILKTVKEITGFLLIQAWPENRTDLHAFENLEIIRGRTKQHGQFSLAVVSLNITSLGLRSLKEISDGDVIISGNKNLCYANTINWKKLFGTSGQKTKIISNRGENSCKATGQVCHALCSPEGCWGPEPRDCV Motif0294_HEEHE_1358_0001_0001
SDKVVKLLKKTVEELIKRGDKDEAHSVLLQIRFIAQQEGDPEVRKIFEELRKRLEKYI RKVCNGIGIGEFKDSLSINATNIKHFKNCTSISGDLHILPVAFRGDSFTHTPPLDPQELDILKTVKEITGFLLIQAWPENRTDLHAFENLEIIRGRTKQHGQFSLAVVSLNITSLGLRSLKEISDGDVIISGNKNLCYANTINWKKLFGTSGQKTKIISNRGENSCKATGQVCHALCSPEGCWGPEPRDCV Motif0090_HHH_eva_0254_0001_0001
SDLLERVIKLVKEGDPESARQLIHFVEEELRIRGDEELLELLRLIKEAVERNDEELLKELEEKVK RKVCNGIGIGEFKDSLSINATNIKHFKNCTSISGDLHILPVAFRGDSFTHTPPLDPQELDILKTVKEITGFLLIQAWPENRTDLHAFENLEIIRGRTKQHGQFSLAVVSLNITSLGLRSLKEISDGDVIISGNKNLCYANTINWKKLFGTSGQKTKIISNRGENSCKATGQVCHALCSPEGCWGPEPRDCV Motif0202_bcov_4helix_02307_0001_0001
SDMQQFRAQYLSFLLERAIKENNKRLLKKLIKEAKTLLKRLTDPTARKILKEAIEKAEKVVKG RKVCNGIGIGEFKDSLSINATNIKHFKNCTSISGDLHILPVAFRGDSFTHTPPLDPQELDILKTVKEITGFLLIQAWPENRTDLHAFENLEIIRGRTKQHGQFSLAVVSLNITSLGLRSLKEISDGDVIISGNKNLCYANTINWKKLFGTSGQKTKIISNRGENSCKATGQVCHALCSPEGCWGPEPRDCV Motif0353_ems_3hC_1397_0001_0001_0001
SDSDSNSFLIKLTLQFAKDSQDSRYADLAYKYAKDVLDKYPDDEKIREVLKEAEKVRRDIQS RKVCNGIGIGEFKDSLSINATNIKHFKNCTSISGDLHILPVAFRGDSFTHTPPLDPQELDILKTVKEITGFLLIQAWPENRTDLHAFENLEIIRGRTKQHGQFSLAVVSLNITSLGLRSLKEISDGDVIISGNKNLCYANTINWKKLFGTSGQKTKIISNRGENSCKATGQVCHALCSPEGCWGPEPRDCV Motif0043_ems_3hM_781_0001_0001
SDTVKKIKELLDKLLRKAAELNDEELIRIVFKLMQLLFTAVEQNDPKKVDKVRQELEKILKTF RKVCNGIGIGEFKDSLSINATNIKHFKNCTSISGDLHILPVAFRGDSFTHTPPLDPQELDILKTVKEITGFLLIQAWPENRTDLHAFENLEIIRGRTKQHGQFSLAVVSLNITSLGLRSLKEISDGDVIISGNKNLCYANTINWKKLFGTSGQKTKIISNRGENSCKATGQVCHALCSPEGCWGPEPRDCV Motif0201_ems_3hM_1756_0001_0001_0001
SEASRMKVEEALREGDPETAYLLLEFLVDLLGDPELRKILEVIREAIEKNDPELVKKALELLERT RKVCNGIGIGEFKDSLSINATNIKHFKNCTSISGDLHILPVAFRGDSFTHTPPLDPQELDILKTVKEITGFLLIQAWPENRTDLHAFENLEIIRGRTKQHGQFSLAVVSLNITSLGLRSLKEISDGDVIISGNKNLCYANTINWKKLFGTSGQKTKIISNRGENSCKATGQVCHALCSPEGCWGPEPRDCV Motif0142_bcov_4helix_13892_0001_0001
SEDAAEVVKHNADRKGDEEAKRRAEKILRALRKGETSEVEARELLNHLLLKIMI RKVCNGIGIGEFKDSLSINATNIKHFKNCTSISGDLHILPVAFRGDSFTHTPPLDPQELDILKTVKEITGFLLIQAWPENRTDLHAFENLEIIRGRTKQHGQFSLAVVSLNITSLGLRSLKEISDGDVIISGNKNLCYANTINWKKLFGTSGQKTKIISNRGENSCKATGQVCHALCSPEGCWGPEPRDCV Motif0536_p1-14H-GBL-16H-GABBL-16H_0616_0001_0001_0001_0001_0001
SEDEKLIKLLHKVAQTASNRNDRESLTKVIRVFIEVHFNLMAPDEESKDRARKLAKTVIKQFS RKVCNGIGIGEFKDSLSINATNIKHFKNCTSISGDLHILPVAFRGDSFTHTPPLDPQELDILKTVKEITGFLLIQAWPENRTDLHAFENLEIIRGRTKQHGQFSLAVVSLNITSLGLRSLKEISDGDVIISGNKNLCYANTINWKKLFGTSGQKTKIISNRGENSCKATGQVCHALCSPEGCWGPEPRDCV Motif0037_ems_3hM_2861_0001_0001
SEDEKLIKLLKKVLETARRRNDKRSVRYVEMVLKQVKKLLNAPTEDEKEKARLEAEFVIDIMR RKVCNGIGIGEFKDSLSINATNIKHFKNCTSISGDLHILPVAFRGDSFTHTPPLDPQELDILKTVKEITGFLLIQAWPENRTDLHAFENLEIIRGRTKQHGQFSLAVVSLNITSLGLRSLKEISDGDVIISGNKNLCYANTINWKKLFGTSGQKTKIISNRGENSCKATGQVCHALCSPEGCWGPEPRDCV Motif0142_ems_3hM_2861_0001_0002_0001
SEEDEELTRLLVEAVKLPNAEEVIEEIIKLADELGNPHAYSIAFYLWMLLHDDPERAKMVAEKMR RKVCNGIGIGEFKDSLSINATNIKHFKNCTSISGDLHILPVAFRGDSFTHTPPLDPQELDILKTVKEITGFLLIQAWPENRTDLHAFENLEIIRGRTKQHGQFSLAVVSLNITSLGLRSLKEISDGDVIISGNKNLCYANTINWKKLFGTSGQKTKIISNRGENSCKATGQVCHALCSPEGCWGPEPRDCV Motif0356_bcov_4helix_02986_0001_0001
SEEDKFQVDYLVDFLAARAANDEDLERKARKKLDKILKDLNVPNSEEFKKKFDEIVKHLRSLKS RKVCNGIGIGEFKDSLSINATNIKHFKNCTSISGDLHILPVAFRGDSFTHTPPLDPQELDILKTVKEITGFLLIQAWPENRTDLHAFENLEIIRGRTKQHGQFSLAVVSLNITSLGLRSLKEISDGDVIISGNKNLCYANTINWKKLFGTSGQKTKIISNRGENSCKATGQVCHALCSPEGCWGPEPRDCV Motif0381_ems_3hC_923_0001_0001_0001
SEEDKIQTLIDEVRKAAKRLFPDDMQVHFIEELAQALVREASSQEEAKKLLKELKKRLDKI RKVCNGIGIGEFKDSLSINATNIKHFKNCTSISGDLHILPVAFRGDSFTHTPPLDPQELDILKTVKEITGFLLIQAWPENRTDLHAFENLEIIRGRTKQHGQFSLAVVSLNITSLGLRSLKEISDGDVIISGNKNLCYANTINWKKLFGTSGQKTKIISNRGENSCKATGQVCHALCSPEGCWGPEPRDCV Motif0184_ems_3hC_438_0002_0001_0001
SEEDKKVREKALELQEKANSPDPTEVEQAVKELEKLLKSVQNPDLQIFVKFALDLARFLLK RKVCNGIGIGEFKDSLSINATNIKHFKNCTSISGDLHILPVAFRGDSFTHTPPLDPQELDILKTVKEITGFLLIQAWPENRTDLHAFENLEIIRGRTKQHGQFSLAVVSLNITSLGLRSLKEISDGDVIISGNKNLCYANTINWKKLFGTSGQKTKIISNRGENSCKATGQVCHALCSPEGCWGPEPRDCV Motif0266_ems_3hC_1232_0001_0001
SEEDLKLAEIEFTILKIAKSARDDPDTAKKLLEDIEKKLREEGNEELVRVVEQAKRLLKRVV RKVCNGIGIGEFKDSLSINATNIKHFKNCTSISGDLHILPVAFRGDSFTHTPPLDPQELDILKTVKEITGFLLIQAWPENRTDLHAFENLEIIRGRTKQHGQFSLAVVSLNITSLGLRSLKEISDGDVIISGNKNLCYANTINWKKLFGTSGQKTKIISNRGENSCKATGQVCHALCSPEGCWGPEPRDCV Motif0280_ems_3hM_923_0001_0001
SEEDSRRIETYLTEVLRRASQTDPTVEDHIRFLIDLIQHALKSGNERYAKIQFEILKRFWEKVS RKVCNGIGIGEFKDSLSINATNIKHFKNCTSISGDLHILPVAFRGDSFTHTPPLDPQELDILKTVKEITGFLLIQAWPENRTDLHAFENLEIIRGRTKQHGQFSLAVVSLNITSLGLRSLKEISDGDVIISGNKNLCYANTINWKKLFGTSGQKTKIISNRGENSCKATGQVCHALCSPEGCWGPEPRDCV Motif0298_ems_3hM_3263_0001_0001
SEEDSRRIETYLTEVLRRASQTDPTVENQIRFLIEQIQMALKNGDERLAKMLFKVLKEFWEKVS RKVCNGIGIGEFKDSLSINATNIKHFKNCTSISGDLHILPVAFRGDSFTHTPPLDPQELDILKTVKEITGFLLIQAWPENRTDLHAFENLEIIRGRTKQHGQFSLAVVSLNITSLGLRSLKEISDGDVIISGNKNLCYANTINWKKLFGTSGQKTKIISNRGENSCKATGQVCHALCSPEGCWGPEPRDCV Motif0202_ems_3hM_3263_0001_0001
SEEEAFRENVTRFAKIAGVPHFSVTVSNGTYSVTVKGDDEAARLALKMVKDLADMYGVPVRTKVE RKVCNGIGIGEFKDSLSINATNIKHFKNCTSISGDLHILPVAFRGDSFTHTPPLDPQELDILKTVKEITGFLLIQAWPENRTDLHAFENLEIIRGRTKQHGQFSLAVVSLNITSLGLRSLKEISDGDVIISGNKNLCYANTINWKKLFGTSGQKTKIISNRGENSCKATGQVCHALCSPEGCWGPEPRDCV Motif0200_HEEHE_3167_0001_0001
SEEEEEIKRLLERLNKGDPEARHILMDISIELSLRDPRLTEIFNRAVMLARRDPEKAKKLIDELR RKVCNGIGIGEFKDSLSINATNIKHFKNCTSISGDLHILPVAFRGDSFTHTPPLDPQELDILKTVKEITGFLLIQAWPENRTDLHAFENLEIIRGRTKQHGQFSLAVVSLNITSLGLRSLKEISDGDVIISGNKNLCYANTINWKKLFGTSGQKTKIISNRGENSCKATGQVCHALCSPEGCWGPEPRDCV Motif0185_bcov_4helix_03581_0001_0001
SEEEEVVKKALKEAEKLGDPHVLFVVIQVLYMLKRNPENAREYLEFVVRRTGDPLLKEILEVLKK RKVCNGIGIGEFKDSLSINATNIKHFKNCTSISGDLHILPVAFRGDSFTHTPPLDPQELDILKTVKEITGFLLIQAWPENRTDLHAFENLEIIRGRTKQHGQFSLAVVSLNITSLGLRSLKEISDGDVIISGNKNLCYANTINWKKLFGTSGQKTKIISNRGENSCKATGQVCHALCSPEGCWGPEPRDCV Motif0123_bcov_4helix_01991_0001_0001_0001
SEEEEVVKKALKEAEKLGNPEVYSLVFFVLMLLQYNPELARKILELMVRTTGDPLLKEILEVLKK RKVCNGIGIGEFKDSLSINATNIKHFKNCTSISGDLHILPVAFRGDSFTHTPPLDPQELDILKTVKEITGFLLIQAWPENRTDLHAFENLEIIRGRTKQHGQFSLAVVSLNITSLGLRSLKEISDGDVIISGNKNLCYANTINWKKLFGTSGQKTKIISNRGENSCKATGQVCHALCSPEGCWGPEPRDCV Motif0114_bcov_4helix_01991_0001_0001
SEEEKIRELLKEAGVDPRHVEIILTSIKELLEEGNKELAELDIEFVADILGISPEVLKRIRELIK RKVCNGIGIGEFKDSLSINATNIKHFKNCTSISGDLHILPVAFRGDSFTHTPPLDPQELDILKTVKEITGFLLIQAWPENRTDLHAFENLEIIRGRTKQHGQFSLAVVSLNITSLGLRSLKEISDGDVIISGNKNLCYANTINWKKLFGTSGQKTKIISNRGENSCKATGQVCHALCSPEGCWGPEPRDCV Motif0142_bcov_4helix_00317_0001_0001
SEEEKKKRVKKFIEELARRLGVDEELIKRVQMSIEFLFDQGYSPDELKEIARRLLKILWIV RKVCNGIGIGEFKDSLSINATNIKHFKNCTSISGDLHILPVAFRGDSFTHTPPLDPQELDILKTVKEITGFLLIQAWPENRTDLHAFENLEIIRGRTKQHGQFSLAVVSLNITSLGLRSLKEISDGDVIISGNKNLCYANTINWKKLFGTSGQKTKIISNRGENSCKATGQVCHALCSPEGCWGPEPRDCV Motif0329_HHH_eva_0404_0001_0001
SEEELEELLEEAKKRVSPDVRMILELVLELLKRGNPENARFNLRQLLETLGDPILRELLRLLRET RKVCNGIGIGEFKDSLSINATNIKHFKNCTSISGDLHILPVAFRGDSFTHTPPLDPQELDILKTVKEITGFLLIQAWPENRTDLHAFENLEIIRGRTKQHGQFSLAVVSLNITSLGLRSLKEISDGDVIISGNKNLCYANTINWKKLFGTSGQKTKIISNRGENSCKATGQVCHALCSPEGCWGPEPRDCV Motif0214_bcov_4helix_01312_0001_0001
SEEELRELLERLKKKSPELRILVEEVEELLKRDLTTALDQVEIAALLLNDPDLRKVSELIRLLLK RKVCNGIGIGEFKDSLSINATNIKHFKNCTSISGDLHILPVAFRGDSFTHTPPLDPQELDILKTVKEITGFLLIQAWPENRTDLHAFENLEIIRGRTKQHGQFSLAVVSLNITSLGLRSLKEISDGDVIISGNKNLCYANTINWKKLFGTSGQKTKIISNRGENSCKATGQVCHALCSPEGCWGPEPRDCV Motif0003_bcov_4helix_14026_0001_0001
SEEEVEKLLEELGNPMALELFRQAKEAKERGDPLNLEILLLTIEWIARFKGDPIIKLALEVLREQ RKVCNGIGIGEFKDSLSINATNIKHFKNCTSISGDLHILPVAFRGDSFTHTPPLDPQELDILKTVKEITGFLLIQAWPENRTDLHAFENLEIIRGRTKQHGQFSLAVVSLNITSLGLRSLKEISDGDVIISGNKNLCYANTINWKKLFGTSGQKTKIISNRGENSCKATGQVCHALCSPEGCWGPEPRDCV Motif0025_bcov_4helix_10067_0001_0001
SEEFIEEALKLLKNGDPREAVRLLQEAILELGDPKLQEILVLIADLLMKFSPEEVARIVEEFVKK RKVCNGIGIGEFKDSLSINATNIKHFKNCTSISGDLHILPVAFRGDSFTHTPPLDPQELDILKTVKEITGFLLIQAWPENRTDLHAFENLEIIRGRTKQHGQFSLAVVSLNITSLGLRSLKEISDGDVIISGNKNLCYANTINWKKLFGTSGQKTKIISNRGENSCKATGQVCHALCSPEGCWGPEPRDCV Motif0234_bcov_4helix_13737_0001_0001
SEEHQFLIELLEKLLREAVKRNDKDQIEFIILQIRYFVSTFSEDPQARKLKKLAEEAEKFVKSS RKVCNGIGIGEFKDSLSINATNIKHFKNCTSISGDLHILPVAFRGDSFTHTPPLDPQELDILKTVKEITGFLLIQAWPENRTDLHAFENLEIIRGRTKQHGQFSLAVVSLNITSLGLRSLKEISDGDVIISGNKNLCYANTINWKKLFGTSGQKTKIISNRGENSCKATGQVCHALCSPEGCWGPEPRDCV Motif0256_ems_3hC_866_0001_0001_0001
SEEIERLVRRAAKGDAVAESVIRLIILDLRLRDEERAREVKKILELLKKDPDNEELLERLTRLLE RKVCNGIGIGEFKDSLSINATNIKHFKNCTSISGDLHILPVAFRGDSFTHTPPLDPQELDILKTVKEITGFLLIQAWPENRTDLHAFENLEIIRGRTKQHGQFSLAVVSLNITSLGLRSLKEISDGDVIISGNKNLCYANTINWKKLFGTSGQKTKIISNRGENSCKATGQVCHALCSPEGCWGPEPRDCV Motif0088_bcov_4helix_06562_0001_0001
SEEIERLVRRAAKGDEDAIIIILQIIIELDRRDEERADEVFKILELLKKDPDNEELLERLTRLLE RKVCNGIGIGEFKDSLSINATNIKHFKNCTSISGDLHILPVAFRGDSFTHTPPLDPQELDILKTVKEITGFLLIQAWPENRTDLHAFENLEIIRGRTKQHGQFSLAVVSLNITSLGLRSLKEISDGDVIISGNKNLCYANTINWKKLFGTSGQKTKIISNRGENSCKATGQVCHALCSPEGCWGPEPRDCV Motif0104_bcov_4helix_06562_0001_0001
SEELAELLLDLVEFAAKQVGDEEAKEALKKARKLLKLLKEGKLDASQVAKLLYRILNKLIKLG RKVCNGIGIGEFKDSLSINATNIKHFKNCTSISGDLHILPVAFRGDSFTHTPPLDPQELDILKTVKEITGFLLIQAWPENRTDLHAFENLEIIRGRTKQHGQFSLAVVSLNITSLGLRSLKEISDGDVIISGNKNLCYANTINWKKLFGTSGQKTKIISNRGENSCKATGQVCHALCSPEGCWGPEPRDCV Motif0104_HHH_eva_0056_0001_0001
SEELARELAKHLLDLWKKLQNPEEREIVELDIEFLVIQLRLASDPQMQKVAKEVKEILDRLRS RKVCNGIGIGEFKDSLSINATNIKHFKNCTSISGDLHILPVAFRGDSFTHTPPLDPQELDILKTVKEITGFLLIQAWPENRTDLHAFENLEIIRGRTKQHGQFSLAVVSLNITSLGLRSLKEISDGDVIISGNKNLCYANTINWKKLFGTSGQKTKIISNRGENSCKATGQVCHALCSPEGCWGPEPRDCV Motif0023_ems_3hM_649_0001_0001
SEELEKEARELARKYNDPELEKLIEEFIEAMRKGDPRDIEILFILFRLSQTSPVVREVLRLLTRG RKVCNGIGIGEFKDSLSINATNIKHFKNCTSISGDLHILPVAFRGDSFTHTPPLDPQELDILKTVKEITGFLLIQAWPENRTDLHAFENLEIIRGRTKQHGQFSLAVVSLNITSLGLRSLKEISDGDVIISGNKNLCYANTINWKKLFGTSGQKTKIISNRGENSCKATGQVCHALCSPEGCWGPEPRDCV Motif0025_bcov_4helix_03229_0001_0001
SEELEKLLKEARERGDEEVVRVLERVIKLLEDGNPYEAQFLAWHLLVKTGDPIIRRALRLLRELI RKVCNGIGIGEFKDSLSINATNIKHFKNCTSISGDLHILPVAFRGDSFTHTPPLDPQELDILKTVKEITGFLLIQAWPENRTDLHAFENLEIIRGRTKQHGQFSLAVVSLNITSLGLRSLKEISDGDVIISGNKNLCYANTINWKKLFGTSGQKTKIISNRGENSCKATGQVCHALCSPEGCWGPEPRDCV Motif0025_bcov_4helix_11996_0001_0001
SEELERLLEELSKRDPIVNLLLFNLDILRHSGDPKARFILEELIEELKKKDPEAARIIEEVLRET RKVCNGIGIGEFKDSLSINATNIKHFKNCTSISGDLHILPVAFRGDSFTHTPPLDPQELDILKTVKEITGFLLIQAWPENRTDLHAFENLEIIRGRTKQHGQFSLAVVSLNITSLGLRSLKEISDGDVIISGNKNLCYANTINWKKLFGTSGQKTKIISNRGENSCKATGQVCHALCSPEGCWGPEPRDCV Motif0241_bcov_4helix_14224_0001_0001
SEELKHLADLLNKNPEEAEKFLEELLKRTGDPRLEEVLRLLRELLERGVDPEDISLLAMTLLDRR RKVCNGIGIGEFKDSLSINATNIKHFKNCTSISGDLHILPVAFRGDSFTHTPPLDPQELDILKTVKEITGFLLIQAWPENRTDLHAFENLEIIRGRTKQHGQFSLAVVSLNITSLGLRSLKEISDGDVIISGNKNLCYANTINWKKLFGTSGQKTKIISNRGENSCKATGQVCHALCSPEGCWGPEPRDCV Motif0333_bcov_4helix_12314_0001_0001
SEELRELAERAIREGDPRKVSHIAVLLSLLAYEDPRVREILEELLELAERLGDPEVEHLIRQALI RKVCNGIGIGEFKDSLSINATNIKHFKNCTSISGDLHILPVAFRGDSFTHTPPLDPQELDILKTVKEITGFLLIQAWPENRTDLHAFENLEIIRGRTKQHGQFSLAVVSLNITSLGLRSLKEISDGDVIISGNKNLCYANTINWKKLFGTSGQKTKIISNRGENSCKATGQVCHALCSPEGCWGPEPRDCV Motif0324_bcov_4helix_02763_0001_0001
SEELRELAKRVKKGDPEAIELIWRLLFELLEKTGDPRFLEVLLDFLSALFIGDPDEASELIKTFG RKVCNGIGIGEFKDSLSINATNIKHFKNCTSISGDLHILPVAFRGDSFTHTPPLDPQELDILKTVKEITGFLLIQAWPENRTDLHAFENLEIIRGRTKQHGQFSLAVVSLNITSLGLRSLKEISDGDVIISGNKNLCYANTINWKKLFGTSGQKTKIISNRGENSCKATGQVCHALCSPEGCWGPEPRDCV Motif0099_bcov_4helix_07270_0001_0001
SEELRKRVEELLREGDPEKAYELLKKLVEELGDPHLWSILTSIKMAIRNNNPFMVKEALELLERT RKVCNGIGIGEFKDSLSINATNIKHFKNCTSISGDLHILPVAFRGDSFTHTPPLDPQELDILKTVKEITGFLLIQAWPENRTDLHAFENLEIIRGRTKQHGQFSLAVVSLNITSLGLRSLKEISDGDVIISGNKNLCYANTINWKKLFGTSGQKTKIISNRGENSCKATGQVCHALCSPEGCWGPEPRDCV Motif0511_bcov_4helix_13892_0001_0001
SEELSRRITRLLREGNLEEAKRIIEELLRKTGDPRLLSILFSIHIYEVSKDPLYLELIRELIKRT RKVCNGIGIGEFKDSLSINATNIKHFKNCTSISGDLHILPVAFRGDSFTHTPPLDPQELDILKTVKEITGFLLIQAWPENRTDLHAFENLEIIRGRTKQHGQFSLAVVSLNITSLGLRSLKEISDGDVIISGNKNLCYANTINWKKLFGTSGQKTKIISNRGENSCKATGQVCHALCSPEGCWGPEPRDCV Motif0241_bcov_4helix_04610_0001_0001
SEELSTELLELAFRADQRHDEDALKSVTDKAKTLADQLNDPDLEEVAKLIKEMLESLQSR RKVCNGIGIGEFKDSLSINATNIKHFKNCTSISGDLHILPVAFRGDSFTHTPPLDPQELDILKTVKEITGFLLIQAWPENRTDLHAFENLEIIRGRTKQHGQFSLAVVSLNITSLGLRSLKEISDGDVIISGNKNLCYANTINWKKLFGTSGQKTKIISNRGENSCKATGQVCHALCSPEGCWGPEPRDCV Motif0255_ems_3hC_793_0002_0001_0001_0001
SEELVRELEKILEELLRRGLLSPDEAKQLKKELRRALKEGDYHRIFELAQEVFRLKQRLL RKVCNGIGIGEFKDSLSINATNIKHFKNCTSISGDLHILPVAFRGDSFTHTPPLDPQELDILKTVKEITGFLLIQAWPENRTDLHAFENLEIIRGRTKQHGQFSLAVVSLNITSLGLRSLKEISDGDVIISGNKNLCYANTINWKKLFGTSGQKTKIISNRGENSCKATGQVCHALCSPEGCWGPEPRDCV Motif0201_HHH_eva_0122_0001_0002_0001
SEEMKEFQENRIRHSITELFKENPEKAKKYAKQVKEEIEKIFEDEDTVRYLKKVADEALKKVNS RKVCNGIGIGEFKDSLSINATNIKHFKNCTSISGDLHILPVAFRGDSFTHTPPLDPQELDILKTVKEITGFLLIQAWPENRTDLHAFENLEIIRGRTKQHGQFSLAVVSLNITSLGLRSLKEISDGDVIISGNKNLCYANTINWKKLFGTSGQKTKIISNRGENSCKATGQVCHALCSPEGCWGPEPRDCV Motif0142_ems_3hM_2367_0001_0001_0001
SEEQDIAIKVMRYVKKAIKRGIDPTEVVKWVEKYLTKAVREGKLSPEAARQILEQARFLAQQLK RKVCNGIGIGEFKDSLSINATNIKHFKNCTSISGDLHILPVAFRGDSFTHTPPLDPQELDILKTVKEITGFLLIQAWPENRTDLHAFENLEIIRGRTKQHGQFSLAVVSLNITSLGLRSLKEISDGDVIISGNKNLCYANTINWKKLFGTSGQKTKIISNRGENSCKATGQVCHALCSPEGCWGPEPRDCV Motif0214_HHH_eva_0088_0001_0001_0001
SEEQQKDIENLEKALREAVKRNDKVDINFIINAIKSFVNQYPDDPQARKLKKLAEEAEKFVKSS RKVCNGIGIGEFKDSLSINATNIKHFKNCTSISGDLHILPVAFRGDSFTHTPPLDPQELDILKTVKEITGFLLIQAWPENRTDLHAFENLEIIRGRTKQHGQFSLAVVSLNITSLGLRSLKEISDGDVIISGNKNLCYANTINWKKLFGTSGQKTKIISNRGENSCKATGQVCHALCSPEGCWGPEPRDCV Motif0551_ems_3hC_866_0002_0001_0001
SEEQQKMIERLEKMLRHAVKENNKQLIRNIIKVIKIFVRQYPDDPQARKLKKLAEEAEKFVKSS RKVCNGIGIGEFKDSLSINATNIKHFKNCTSISGDLHILPVAFRGDSFTHTPPLDPQELDILKTVKEITGFLLIQAWPENRTDLHAFENLEIIRGRTKQHGQFSLAVVSLNITSLGLRSLKEISDGDVIISGNKNLCYANTINWKKLFGTSGQKTKIISNRGENSCKATGQVCHALCSPEGCWGPEPRDCV Motif0172_ems_3hC_866_0002_0001_0001
SEEQQKTIEELEKKLREAVKRNDKDTIRRIIIEIMDFVLEYPDDPQARKLRKLALEAFKFVSRS RKVCNGIGIGEFKDSLSINATNIKHFKNCTSISGDLHILPVAFRGDSFTHTPPLDPQELDILKTVKEITGFLLIQAWPENRTDLHAFENLEIIRGRTKQHGQFSLAVVSLNITSLGLRSLKEISDGDVIISGNKNLCYANTINWKKLFGTSGQKTKIISNRGENSCKATGQVCHALCSPEGCWGPEPRDCV Motif0368_ems_3hC_866_0002_0001_0001
SEEQQKTIEELEKKLREAVKRNDLETIQRIILEISLFVQTYSEDPQARKLEKLAQEAYRFMLEA RKVCNGIGIGEFKDSLSINATNIKHFKNCTSISGDLHILPVAFRGDSFTHTPPLDPQELDILKTVKEITGFLLIQAWPENRTDLHAFENLEIIRGRTKQHGQFSLAVVSLNITSLGLRSLKEISDGDVIISGNKNLCYANTINWKKLFGTSGQKTKIISNRGENSCKATGQVCHALCSPEGCWGPEPRDCV Motif0155_ems_3hC_866_0001_0001
SEEQQKTIEELHKKLMEALARNDKDTIRTIIKKIKEFVSKYPDDPQARRLKDLAEYAEDMVRAI RKVCNGIGIGEFKDSLSINATNIKHFKNCTSISGDLHILPVAFRGDSFTHTPPLDPQELDILKTVKEITGFLLIQAWPENRTDLHAFENLEIIRGRTKQHGQFSLAVVSLNITSLGLRSLKEISDGDVIISGNKNLCYANTINWKKLFGTSGQKTKIISNRGENSCKATGQVCHALCSPEGCWGPEPRDCV Motif0195_ems_3hC_866_0002_0001_0001
SEESAKQALKMVEAFARAVGDEEAKEALKKARKLLKLLKEGKLDASQVTKLLHEIISKLIELG RKVCNGIGIGEFKDSLSINATNIKHFKNCTSISGDLHILPVAFRGDSFTHTPPLDPQELDILKTVKEITGFLLIQAWPENRTDLHAFENLEIIRGRTKQHGQFSLAVVSLNITSLGLRSLKEISDGDVIISGNKNLCYANTINWKKLFGTSGQKTKIISNRGENSCKATGQVCHALCSPEGCWGPEPRDCV Motif0318_HHH_eva_0056_0001_0001
SEESEKVKEWVQHELTKANKQNDYEKAKKIVETAKKLAQELNDESLEMWVDFLKLQVEYRQR RKVCNGIGIGEFKDSLSINATNIKHFKNCTSISGDLHILPVAFRGDSFTHTPPLDPQELDILKTVKEITGFLLIQAWPENRTDLHAFENLEIIRGRTKQHGQFSLAVVSLNITSLGLRSLKEISDGDVIISGNKNLCYANTINWKKLFGTSGQKTKIISNRGENSCKATGQVCHALCSPEGCWGPEPRDCV Motif0123_ems_3hM_604_0001_0001
SEESIKLLRILSEIMFKLAAGKISNDQAKELAKRVEEKARKLGDDEVQKEVENVKEFIEDMG RKVCNGIGIGEFKDSLSINATNIKHFKNCTSISGDLHILPVAFRGDSFTHTPPLDPQELDILKTVKEITGFLLIQAWPENRTDLHAFENLEIIRGRTKQHGQFSLAVVSLNITSLGLRSLKEISDGDVIISGNKNLCYANTINWKKLFGTSGQKTKIISNRGENSCKATGQVCHALCSPEGCWGPEPRDCV Motif0618_HHH_eva_0380_0001_0001
SEESKKIKKNISEIAKRLIDGKISPETAIRLLQKLIKRAEELGDEDLKRMAKIDLELIRMTK RKVCNGIGIGEFKDSLSINATNIKHFKNCTSISGDLHILPVAFRGDSFTHTPPLDPQELDILKTVKEITGFLLIQAWPENRTDLHAFENLEIIRGRTKQHGQFSLAVVSLNITSLGLRSLKEISDGDVIISGNKNLCYANTINWKKLFGTSGQKTKIISNRGENSCKATGQVCHALCSPEGCWGPEPRDCV Motif0341_HHH_eva_0376_0001_0001
SEETIRRIKKLAEELYKRGDRHTLIDLVLEVMTLSDTTGDPKVEELSRIVEEILMRLR RKVCNGIGIGEFKDSLSINATNIKHFKNCTSISGDLHILPVAFRGDSFTHTPPLDPQELDILKTVKEITGFLLIQAWPENRTDLHAFENLEIIRGRTKQHGQFSLAVVSLNITSLGLRSLKEISDGDVIISGNKNLCYANTINWKKLFGTSGQKTKIISNRGENSCKATGQVCHALCSPEGCWGPEPRDCV Motif0341_HHH_eva_0250_0001_0001
SEETKKLQKKLQEIARKAMSGKIDPEKAKRLVKSILEKARKKGDEKVISVANQALVIIRLEEMR RKVCNGIGIGEFKDSLSINATNIKHFKNCTSISGDLHILPVAFRGDSFTHTPPLDPQELDILKTVKEITGFLLIQAWPENRTDLHAFENLEIIRGRTKQHGQFSLAVVSLNITSLGLRSLKEISDGDVIISGNKNLCYANTINWKKLFGTSGQKTKIISNRGENSCKATGQVCHALCSPEGCWGPEPRDCV Motif0107_HHH_eva_0068_0001_0001
SEETKRIKKWAKKLAKKAGLDEEAIHIAQDYVEFLADLGVSPEEIKKFIKIIIEKLKKS RKVCNGIGIGEFKDSLSINATNIKHFKNCTSISGDLHILPVAFRGDSFTHTPPLDPQELDILKTVKEITGFLLIQAWPENRTDLHAFENLEIIRGRTKQHGQFSLAVVSLNITSLGLRSLKEISDGDVIISGNKNLCYANTINWKKLFGTSGQKTKIISNRGENSCKATGQVCHALCSPEGCWGPEPRDCV Motif0120_HHH_eva_0017_0001_0001
SEEVKKEVSTKAERIARSGKLDELEFQRWLEKVAKELRKKGVDQEEAAEAAFIALLVFDDVKN RKVCNGIGIGEFKDSLSINATNIKHFKNCTSISGDLHILPVAFRGDSFTHTPPLDPQELDILKTVKEITGFLLIQAWPENRTDLHAFENLEIIRGRTKQHGQFSLAVVSLNITSLGLRSLKEISDGDVIISGNKNLCYANTINWKKLFGTSGQKTKIISNRGENSCKATGQVCHALCSPEGCWGPEPRDCV Motif0890_HHH_eva_0002_0001_0001
SEEVKLLEMNAKFLAEMVVNQKSKVQTEQFKRVVDRLKELSKTDPDAEKAVKRLEKILEKLQKS RKVCNGIGIGEFKDSLSINATNIKHFKNCTSISGDLHILPVAFRGDSFTHTPPLDPQELDILKTVKEITGFLLIQAWPENRTDLHAFENLEIIRGRTKQHGQFSLAVVSLNITSLGLRSLKEISDGDVIISGNKNLCYANTINWKKLFGTSGQKTKIISNRGENSCKATGQVCHALCSPEGCWGPEPRDCV Motif0014_ems_3hM_708_0001_0001
SEEVKRLFNTALFLAVQVVEEKSEELTELFKRVVDRLKELSKTDPDAEKAVKRLERTLEEAQKL RKVCNGIGIGEFKDSLSINATNIKHFKNCTSISGDLHILPVAFRGDSFTHTPPLDPQELDILKTVKEITGFLLIQAWPENRTDLHAFENLEIIRGRTKQHGQFSLAVVSLNITSLGLRSLKEISDGDVIISGNKNLCYANTINWKKLFGTSGQKTKIISNRGENSCKATGQVCHALCSPEGCWGPEPRDCV Motif0563_ems_3hM_708_0001_0001
SEEVRKRLTQLLQIADTAIRDPRYKEEAKKASKEAEEISKKLSDEDVRVFAEQVRLAIEVFLRA RKVCNGIGIGEFKDSLSINATNIKHFKNCTSISGDLHILPVAFRGDSFTHTPPLDPQELDILKTVKEITGFLLIQAWPENRTDLHAFENLEIIRGRTKQHGQFSLAVVSLNITSLGLRSLKEISDGDVIISGNKNLCYANTINWKKLFGTSGQKTKIISNRGENSCKATGQVCHALCSPEGCWGPEPRDCV Motif0834_ems_3hC_1230_0001_0001
SEEYFRLVAEVVKKYREAVEKNDEKKRKEATDTARKIAKDANDPDLENRVDFMLQQAEAQVKI RKVCNGIGIGEFKDSLSINATNIKHFKNCTSISGDLHILPVAFRGDSFTHTPPLDPQELDILKTVKEITGFLLIQAWPENRTDLHAFENLEIIRGRTKQHGQFSLAVVSLNITSLGLRSLKEISDGDVIISGNKNLCYANTINWKKLFGTSGQKTKIISNRGENSCKATGQVCHALCSPEGCWGPEPRDCV Motif0001_ems_3hM_3711_0001_0001
SEFIRFVVELEAEALWLDGTLSPEQIQRDAERAVEHIAEMVGKLDDEEKRKLKEIVRQFVEDLG RKVCNGIGIGEFKDSLSINATNIKHFKNCTSISGDLHILPVAFRGDSFTHTPPLDPQELDILKTVKEITGFLLIQAWPENRTDLHAFENLEIIRGRTKQHGQFSLAVVSLNITSLGLRSLKEISDGDVIISGNKNLCYANTINWKKLFGTSGQKTKIISNRGENSCKATGQVCHALCSPEGCWGPEPRDCV Motif0009_HHH_eva_0151_0001_0001_0001
SEIEKLVELVKQGDPEAIKRLAEIIVELLKRNYEEALDLLLHIQVLIGDPDLALMLILLVYRLRL RKVCNGIGIGEFKDSLSINATNIKHFKNCTSISGDLHILPVAFRGDSFTHTPPLDPQELDILKTVKEITGFLLIQAWPENRTDLHAFENLEIIRGRTKQHGQFSLAVVSLNITSLGLRSLKEISDGDVIISGNKNLCYANTINWKKLFGTSGQKTKIISNRGENSCKATGQVCHALCSPEGCWGPEPRDCV Motif0060_bcov_4helix_06371_0001_0001
SEIVKLLQRLQLKASLQGKDKAFKIVNRALRQYQKGEIDPDQARKLAEKAERILRS RKVCNGIGIGEFKDSLSINATNIKHFKNCTSISGDLHILPVAFRGDSFTHTPPLDPQELDILKTVKEITGFLLIQAWPENRTDLHAFENLEIIRGRTKQHGQFSLAVVSLNITSLGLRSLKEISDGDVIISGNKNLCYANTINWKKLFGTSGQKTKIISNRGENSCKATGQVCHALCSPEGCWGPEPRDCV Motif0452_p1-16H-GBL-16H-GABBL-16H_0429_0001_0001_0002_0001_0001
SEKEKAEELLRKIVEKLNNPELRELLKLVEELVKRDPKKAIRLVVDLAIDLNDPELNRVVLLLHL RKVCNGIGIGEFKDSLSINATNIKHFKNCTSISGDLHILPVAFRGDSFTHTPPLDPQELDILKTVKEITGFLLIQAWPENRTDLHAFENLEIIRGRTKQHGQFSLAVVSLNITSLGLRSLKEISDGDVIISGNKNLCYANTINWKKLFGTSGQKTKIISNRGENSCKATGQVCHALCSPEGCWGPEPRDCV Motif0156_bcov_4helix_12325_0001_0001
SEKEKKIKKDLKKLAKKLGLSPDAVEQAQINVEFMLNQGVSEDEAKKMAEIWVERVANT RKVCNGIGIGEFKDSLSINATNIKHFKNCTSISGDLHILPVAFRGDSFTHTPPLDPQELDILKTVKEITGFLLIQAWPENRTDLHAFENLEIIRGRTKQHGQFSLAVVSLNITSLGLRSLKEISDGDVIISGNKNLCYANTINWKKLFGTSGQKTKIISNRGENSCKATGQVCHALCSPEGCWGPEPRDCV Motif0154_HHH_eva_0016_0001_0001
SELDRLLELAKKGDPEALKRLEEIAREAKRRGDEDTVLQVEFILEIVAFAINDPIARRILKELRK RKVCNGIGIGEFKDSLSINATNIKHFKNCTSISGDLHILPVAFRGDSFTHTPPLDPQELDILKTVKEITGFLLIQAWPENRTDLHAFENLEIIRGRTKQHGQFSLAVVSLNITSLGLRSLKEISDGDVIISGNKNLCYANTINWKKLFGTSGQKTKIISNRGENSCKATGQVCHALCSPEGCWGPEPRDCV Motif0201_bcov_4helix_06415_0001_0001
SELEELLEELVKRTGDPRLRHALEMLRRLLEQGVDPEIALDTIIDMLRQNGNPEIARLLKELLRR RKVCNGIGIGEFKDSLSINATNIKHFKNCTSISGDLHILPVAFRGDSFTHTPPLDPQELDILKTVKEITGFLLIQAWPENRTDLHAFENLEIIRGRTKQHGQFSLAVVSLNITSLGLRSLKEISDGDVIISGNKNLCYANTINWKKLFGTSGQKTKIISNRGENSCKATGQVCHALCSPEGCWGPEPRDCV Motif0307_bcov_4helix_03307_0001_0001
SELEELLEKAKELDPRLKELIEEIEEALRRNDPILVQFLVWFALIVARQLGSPVRELLRLILRLI RKVCNGIGIGEFKDSLSINATNIKHFKNCTSISGDLHILPVAFRGDSFTHTPPLDPQELDILKTVKEITGFLLIQAWPENRTDLHAFENLEIIRGRTKQHGQFSLAVVSLNITSLGLRSLKEISDGDVIISGNKNLCYANTINWKKLFGTSGQKTKIISNRGENSCKATGQVCHALCSPEGCWGPEPRDCV Motif0025_bcov_4helix_01856_0001_0001
SELEELLEKLLRKVVDPEDVQRIVLMLEFLTDLLGDPKEALRVLLEMLEMEGDPAREVVRRLLER RKVCNGIGIGEFKDSLSINATNIKHFKNCTSISGDLHILPVAFRGDSFTHTPPLDPQELDILKTVKEITGFLLIQAWPENRTDLHAFENLEIIRGRTKQHGQFSLAVVSLNITSLGLRSLKEISDGDVIISGNKNLCYANTINWKKLFGTSGQKTKIISNRGENSCKATGQVCHALCSPEGCWGPEPRDCV Motif0142_bcov_4helix_06874_0001_0001
SELEKILREEAKRTYKDRGDPKAIRQLIEMIVQTLVFFLGLDDEQERELRERADQVWKDVV RKVCNGIGIGEFKDSLSINATNIKHFKNCTSISGDLHILPVAFRGDSFTHTPPLDPQELDILKTVKEITGFLLIQAWPENRTDLHAFENLEIIRGRTKQHGQFSLAVVSLNITSLGLRSLKEISDGDVIISGNKNLCYANTINWKKLFGTSGQKTKIISNRGENSCKATGQVCHALCSPEGCWGPEPRDCV Motif0099_HHH_eva_0271_0001_0001
SELERLLRLVIERYPDSPIALDAEFLLDLLEDGAIDPRAVLMILEENLRRLGDEELLRELEELLK RKVCNGIGIGEFKDSLSINATNIKHFKNCTSISGDLHILPVAFRGDSFTHTPPLDPQELDILKTVKEITGFLLIQAWPENRTDLHAFENLEIIRGRTKQHGQFSLAVVSLNITSLGLRSLKEISDGDVIISGNKNLCYANTINWKKLFGTSGQKTKIISNRGENSCKATGQVCHALCSPEGCWGPEPRDCV Motif0142_bcov_4helix_10938_0001_0001
SELHELVLRVLQELDRKDPEVVHILMDLLFRLYNGDPEAERILRRVVELFKRDPEKASELIKRLG RKVCNGIGIGEFKDSLSINATNIKHFKNCTSISGDLHILPVAFRGDSFTHTPPLDPQELDILKTVKEITGFLLIQAWPENRTDLHAFENLEIIRGRTKQHGQFSLAVVSLNITSLGLRSLKEISDGDVIISGNKNLCYANTINWKKLFGTSGQKTKIISNRGENSCKATGQVCHALCSPEGCWGPEPRDCV Motif0173_bcov_4helix_04495_0001_0001
SELLDILFEILSKIPDPELRRRLLELLFQALQKHDKEKLKKLAEEVVKLAGLSPEVLERIKRLIK RKVCNGIGIGEFKDSLSINATNIKHFKNCTSISGDLHILPVAFRGDSFTHTPPLDPQELDILKTVKEITGFLLIQAWPENRTDLHAFENLEIIRGRTKQHGQFSLAVVSLNITSLGLRSLKEISDGDVIISGNKNLCYANTINWKKLFGTSGQKTKIISNRGENSCKATGQVCHALCSPEGCWGPEPRDCV Motif0045_bcov_4helix_01015_0001_0001
SELQAKFLLDLVEFLAKAVGDEEAKEALKKARKLLKLLKEGKLDASQVAELLIRILEKLQQLG RKVCNGIGIGEFKDSLSINATNIKHFKNCTSISGDLHILPVAFRGDSFTHTPPLDPQELDILKTVKEITGFLLIQAWPENRTDLHAFENLEIIRGRTKQHGQFSLAVVSLNITSLGLRSLKEISDGDVIISGNKNLCYANTINWKKLFGTSGQKTKIISNRGENSCKATGQVCHALCSPEGCWGPEPRDCV Motif0255_HHH_eva_0056_0001_0001
SELVEQVLRLLEEGNPLAAFQVIFMVFSILGDPRVERILRLILEAMIKRDPRLLEEARRLVRKLR RKVCNGIGIGEFKDSLSINATNIKHFKNCTSISGDLHILPVAFRGDSFTHTPPLDPQELDILKTVKEITGFLLIQAWPENRTDLHAFENLEIIRGRTKQHGQFSLAVVSLNITSLGLRSLKEISDGDVIISGNKNLCYANTINWKKLFGTSGQKTKIISNRGENSCKATGQVCHALCSPEGCWGPEPRDCV Motif0065_bcov_4helix_05841_0001_0001
SENRKISQRLSLLISMALNRNDSDTLRKLIKTAKDVASKVNDKYLKMLAEYAERILRERES RKVCNGIGIGEFKDSLSINATNIKHFKNCTSISGDLHILPVAFRGDSFTHTPPLDPQELDILKTVKEITGFLLIQAWPENRTDLHAFENLEIIRGRTKQHGQFSLAVVSLNITSLGLRSLKEISDGDVIISGNKNLCYANTINWKKLFGTSGQKTKIISNRGENSCKATGQVCHALCSPEGCWGPEPRDCV Motif0308_ems_3hM_3637_0001_0001
SEQEELRKKWKEVVDKLKNAQDATEVFTLMDLALRAAKLINDPTLEKKVEDVARTIFERQI RKVCNGIGIGEFKDSLSINATNIKHFKNCTSISGDLHILPVAFRGDSFTHTPPLDPQELDILKTVKEITGFLLIQAWPENRTDLHAFENLEIIRGRTKQHGQFSLAVVSLNITSLGLRSLKEISDGDVIISGNKNLCYANTINWKKLFGTSGQKTKIISNRGENSCKATGQVCHALCSPEGCWGPEPRDCV Motif0347_ems_3hM_3521_0001_0001
SERHEVMKKLMEILEEAQEKNDPKLADKAYRLAKKWLDKDPDDVDIELVLTAAESIKKMLTS RKVCNGIGIGEFKDSLSINATNIKHFKNCTSISGDLHILPVAFRGDSFTHTPPLDPQELDILKTVKEITGFLLIQAWPENRTDLHAFENLEIIRGRTKQHGQFSLAVVSLNITSLGLRSLKEISDGDVIISGNKNLCYANTINWKKLFGTSGQKTKIISNRGENSCKATGQVCHALCSPEGCWGPEPRDCV Motif0085_ems_3hM_446_0001_0001
SERLEKFIEKLLQILEKLLKDDPDKVKKVREIATEAKKAVKNGDDSKAFILVLILEVLVFQLSI RKVCNGIGIGEFKDSLSINATNIKHFKNCTSISGDLHILPVAFRGDSFTHTPPLDPQELDILKTVKEITGFLLIQAWPENRTDLHAFENLEIIRGRTKQHGQFSLAVVSLNITSLGLRSLKEISDGDVIISGNKNLCYANTINWKKLFGTSGQKTKIISNRGENSCKATGQVCHALCSPEGCWGPEPRDCV Motif0562_ems_3hM_441_0001_0001
SESDKLSTEIKKLLKEAKEKQDVVIAFQAALLAWFVLMHYPDDEKIREVLKEARKVMRDITE RKVCNGIGIGEFKDSLSINATNIKHFKNCTSISGDLHILPVAFRGDSFTHTPPLDPQELDILKTVKEITGFLLIQAWPENRTDLHAFENLEIIRGRTKQHGQFSLAVVSLNITSLGLRSLKEISDGDVIISGNKNLCYANTINWKKLFGTSGQKTKIISNRGENSCKATGQVCHALCSPEGCWGPEPRDCV Motif0541_ems_3hM_781_0001_0001
SESEKYLRELVKKYYEGKLSEYEAVEEVIKYARKKGLDWVLLLMRFQELLLRYI RKVCNGIGIGEFKDSLSINATNIKHFKNCTSISGDLHILPVAFRGDSFTHTPPLDPQELDILKTVKEITGFLLIQAWPENRTDLHAFENLEIIRGRTKQHGQFSLAVVSLNITSLGLRSLKEISDGDVIISGNKNLCYANTINWKKLFGTSGQKTKIISNRGENSCKATGQVCHALCSPEGCWGPEPRDCV Motif0083_HHH_eva_0654_0001_0001
SESELMDLVLEINTVAHLQGDDELRKLVEEAIRLLMELRKGKLSEEERKRAEKRIREIYKIVV RKVCNGIGIGEFKDSLSINATNIKHFKNCTSISGDLHILPVAFRGDSFTHTPPLDPQELDILKTVKEITGFLLIQAWPENRTDLHAFENLEIIRGRTKQHGQFSLAVVSLNITSLGLRSLKEISDGDVIISGNKNLCYANTINWKKLFGTSGQKTKIISNRGENSCKATGQVCHALCSPEGCWGPEPRDCV Motif0085_HHH_eva_0327_0001_0001
SETDEIVKKLRELLKEAKEKNNPSLANRAYIVAHLQLLLDPTDEKIRKVLEEAEKVLKDLRV RKVCNGIGIGEFKDSLSINATNIKHFKNCTSISGDLHILPVAFRGDSFTHTPPLDPQELDILKTVKEITGFLLIQAWPENRTDLHAFENLEIIRGRTKQHGQFSLAVVSLNITSLGLRSLKEISDGDVIISGNKNLCYANTINWKKLFGTSGQKTKIISNRGENSCKATGQVCHALCSPEGCWGPEPRDCV Motif0037_ems_3hM_446_0001_0001
SETDEVVKKLREILKEAKEKNDPELAWKAIRLARKWLEKDPTDEKIRKVLHHAMDVAIELAA RKVCNGIGIGEFKDSLSINATNIKHFKNCTSISGDLHILPVAFRGDSFTHTPPLDPQELDILKTVKEITGFLLIQAWPENRTDLHAFENLEIIRGRTKQHGQFSLAVVSLNITSLGLRSLKEISDGDVIISGNKNLCYANTINWKKLFGTSGQKTKIISNRGENSCKATGQVCHALCSPEGCWGPEPRDCV Motif0320_ems_3hM_446_0001_0001
SETEEWSRRIKKLLDEALKRGLISPEDVKHLKKEVETLRKKGNWEILRALYEFIREIIEFL RKVCNGIGIGEFKDSLSINATNIKHFKNCTSISGDLHILPVAFRGDSFTHTPPLDPQELDILKTVKEITGFLLIQAWPENRTDLHAFENLEIIRGRTKQHGQFSLAVVSLNITSLGLRSLKEISDGDVIISGNKNLCYANTINWKKLFGTSGQKTKIISNRGENSCKATGQVCHALCSPEGCWGPEPRDCV Motif0585_HHH_eva_0350_0001_0001
SETLKFIIEDLRWMLHQLGISEKEIRKASKKVEKAAKKLSDEEAQKVALKIMLRAREKAR RKVCNGIGIGEFKDSLSINATNIKHFKNCTSISGDLHILPVAFRGDSFTHTPPLDPQELDILKTVKEITGFLLIQAWPENRTDLHAFENLEIIRGRTKQHGQFSLAVVSLNITSLGLRSLKEISDGDVIISGNKNLCYANTINWKKLFGTSGQKTKIISNRGENSCKATGQVCHALCSPEGCWGPEPRDCV Motif0392_HHH_eva_0006_0001_0001
SETRHVKITVDILLSLAKLVNDPEAAEDAVRFAERVLKKNPTDETVRELQKKAETVRDQLKS RKVCNGIGIGEFKDSLSINATNIKHFKNCTSISGDLHILPVAFRGDSFTHTPPLDPQELDILKTVKEITGFLLIQAWPENRTDLHAFENLEIIRGRTKQHGQFSLAVVSLNITSLGLRSLKEISDGDVIISGNKNLCYANTINWKKLFGTSGQKTKIISNRGENSCKATGQVCHALCSPEGCWGPEPRDCV Motif0012_ems_3hC_1598_0001_0001
SEVADIAMTLAMKAVHAFRNNDKDGVETALREVEDLKKKAQDPQLRRALDHVYKQVKTLLRV RKVCNGIGIGEFKDSLSINATNIKHFKNCTSISGDLHILPVAFRGDSFTHTPPLDPQELDILKTVKEITGFLLIQAWPENRTDLHAFENLEIIRGRTKQHGQFSLAVVSLNITSLGLRSLKEISDGDVIISGNKNLCYANTINWKKLFGTSGQKTKIISNRGENSCKATGQVCHALCSPEGCWGPEPRDCV Motif0671_ems_3hC_1630_0002_0001_0001
SEVDKEVETIVRKLEKLAKEVGDEMLLELVRMQALMAKIDVKKNPDDARKALKVAKKLVDEVYS RKVCNGIGIGEFKDSLSINATNIKHFKNCTSISGDLHILPVAFRGDSFTHTPPLDPQELDILKTVKEITGFLLIQAWPENRTDLHAFENLEIIRGRTKQHGQFSLAVVSLNITSLGLRSLKEISDGDVIISGNKNLCYANTINWKKLFGTSGQKTKIISNRGENSCKATGQVCHALCSPEGCWGPEPRDCV Motif0107_ems_3hM_3074_0001_0001
SEVEEIVTLIERGEISPEEIEELLEKLLEKLERKGDPRAYFVDLAIFVLRRGNPRLAEILLKQLQ RKVCNGIGIGEFKDSLSINATNIKHFKNCTSISGDLHILPVAFRGDSFTHTPPLDPQELDILKTVKEITGFLLIQAWPENRTDLHAFENLEIIRGRTKQHGQFSLAVVSLNITSLGLRSLKEISDGDVIISGNKNLCYANTINWKKLFGTSGQKTKIISNRGENSCKATGQVCHALCSPEGCWGPEPRDCV Motif0476_bcov_4helix_14302_0001_0001
SEVEELEELARRALEGDPEARRLLQRLIMELTMRGDPRADDLNRLMRAVYVGDPEKVKRILEKLK RKVCNGIGIGEFKDSLSINATNIKHFKNCTSISGDLHILPVAFRGDSFTHTPPLDPQELDILKTVKEITGFLLIQAWPENRTDLHAFENLEIIRGRTKQHGQFSLAVVSLNITSLGLRSLKEISDGDVIISGNKNLCYANTINWKKLFGTSGQKTKIISNRGENSCKATGQVCHALCSPEGCWGPEPRDCV Motif0291_bcov_4helix_11794_0001_0001
SEVEKLIQKVKEIAHRYGDDIIKKAVELARHAYESGTLDPEQIKLLLKQLRFLAE RKVCNGIGIGEFKDSLSINATNIKHFKNCTSISGDLHILPVAFRGDSFTHTPPLDPQELDILKTVKEITGFLLIQAWPENRTDLHAFENLEIIRGRTKQHGQFSLAVVSLNITSLGLRSLKEISDGDVIISGNKNLCYANTINWKKLFGTSGQKTKIISNRGENSCKATGQVCHALCSPEGCWGPEPRDCV Motif0302_HHH_eva_0764_0001_0001
SEVQEIVMTLQIRATDAIEKNDEEKVKRILKEAEELRRKAQDPRLRHLLEQLIKEVKTLLTY RKVCNGIGIGEFKDSLSINATNIKHFKNCTSISGDLHILPVAFRGDSFTHTPPLDPQELDILKTVKEITGFLLIQAWPENRTDLHAFENLEIIRGRTKQHGQFSLAVVSLNITSLGLRSLKEISDGDVIISGNKNLCYANTINWKKLFGTSGQKTKIISNRGENSCKATGQVCHALCSPEGCWGPEPRDCV Motif0132_ems_3hM_1509_0001_0003_0001
SEVVEEAIKLIEELGDPRLANLLHRVLELLKENPESAKQLLHFILEEAKELNSPARELIRKVLET RKVCNGIGIGEFKDSLSINATNIKHFKNCTSISGDLHILPVAFRGDSFTHTPPLDPQELDILKTVKEITGFLLIQAWPENRTDLHAFENLEIIRGRTKQHGQFSLAVVSLNITSLGLRSLKEISDGDVIISGNKNLCYANTINWKKLFGTSGQKTKIISNRGENSCKATGQVCHALCSPEGCWGPEPRDCV Motif0202_bcov_4helix_00378_0001_0001
SFEEDQIKEAVENNNPTLVEFILQRLKFRLKRGDPEAERLIRLLLKLLEELGNEELLRLVRKVLK RKVCNGIGIGEFKDSLSINATNIKHFKNCTSISGDLHILPVAFRGDSFTHTPPLDPQELDILKTVKEITGFLLIQAWPENRTDLHAFENLEIIRGRTKQHGQFSLAVVSLNITSLGLRSLKEISDGDVIISGNKNLCYANTINWKKLFGTSGQKTKIISNRGENSCKATGQVCHALCSPEGCWGPEPRDCV Motif0383_bcov_4helix_12722_0001_0001
SFEEKLEELLRKLVPNPSLVFLILLTAQLLLARGVSPEEIVEILKRLAELEGDPDVKRAVELALK RKVCNGIGIGEFKDSLSINATNIKHFKNCTSISGDLHILPVAFRGDSFTHTPPLDPQELDILKTVKEITGFLLIQAWPENRTDLHAFENLEIIRGRTKQHGQFSLAVVSLNITSLGLRSLKEISDGDVIISGNKNLCYANTINWKKLFGTSGQKTKIISNRGENSCKATGQVCHALCSPEGCWGPEPRDCV Motif0043_bcov_4helix_02769_0001_0001
SFQSELVKDWVEVALTEANKHNDYEKAKKIVEFAKKMAQELNDEELEKWVDSLKKEVESKQR RKVCNGIGIGEFKDSLSINATNIKHFKNCTSISGDLHILPVAFRGDSFTHTPPLDPQELDILKTVKEITGFLLIQAWPENRTDLHAFENLEIIRGRTKQHGQFSLAVVSLNITSLGLRSLKEISDGDVIISGNKNLCYANTINWKKLFGTSGQKTKIISNRGENSCKATGQVCHALCSPEGCWGPEPRDCV Motif0142_ems_3hM_604_0001_0002_0001
SIEELIREIKELLEKNDPRVEMLITELLLLLFALGDPRAELVQEVLELLREGNPEEARRVLKEVE RKVCNGIGIGEFKDSLSINATNIKHFKNCTSISGDLHILPVAFRGDSFTHTPPLDPQELDILKTVKEITGFLLIQAWPENRTDLHAFENLEIIRGRTKQHGQFSLAVVSLNITSLGLRSLKEISDGDVIISGNKNLCYANTINWKKLFGTSGQKTKIISNRGENSCKATGQVCHALCSPEGCWGPEPRDCV Motif0502_bcov_4helix_05615_0001_0001
SIEKEIHELIDIALDQGNFRIFELAFRAMNALQSGDEETARKLVKKAKKLV RKVCNGIGIGEFKDSLSINATNIKHFKNCTSISGDLHILPVAFRGDSFTHTPPLDPQELDILKTVKEITGFLLIQAWPENRTDLHAFENLEIIRGRTKQHGQFSLAVVSLNITSLGLRSLKEISDGDVIISGNKNLCYANTINWKKLFGTSGQKTKIISNRGENSCKATGQVCHALCSPEGCWGPEPRDCV Motif0422_HHH_eva_0512_0001_0001
SIEVLLFNLHVMLYAGVSPEEIKEFLERMAKALNDPKAERAVELVVKALEEGDPELAKRILEELR RKVCNGIGIGEFKDSLSINATNIKHFKNCTSISGDLHILPVAFRGDSFTHTPPLDPQELDILKTVKEITGFLLIQAWPENRTDLHAFENLEIIRGRTKQHGQFSLAVVSLNITSLGLRSLKEISDGDVIISGNKNLCYANTINWKKLFGTSGQKTKIISNRGENSCKATGQVCHALCSPEGCWGPEPRDCV Motif0078_bcov_4helix_00777_0001_0001
SIVESMIKSTLEQLAKQLGLSPEAVKIAQKVVEDLLKSGVSHMEALDIAMKVVKSIAKS RKVCNGIGIGEFKDSLSINATNIKHFKNCTSISGDLHILPVAFRGDSFTHTPPLDPQELDILKTVKEITGFLLIQAWPENRTDLHAFENLEIIRGRTKQHGQFSLAVVSLNITSLGLRSLKEISDGDVIISGNKNLCYANTINWKKLFGTSGQKTKIISNRGENSCKATGQVCHALCSPEGCWGPEPRDCV Motif0349_HHH_eva_0016_0001_0001
SKDLKLSIRRLVETYPDPRQVLELLKFLLIQFGDPELKKLVEELEKLLRQGNEEEAEKLIREFVR RKVCNGIGIGEFKDSLSINATNIKHFKNCTSISGDLHILPVAFRGDSFTHTPPLDPQELDILKTVKEITGFLLIQAWPENRTDLHAFENLEIIRGRTKQHGQFSLAVVSLNITSLGLRSLKEISDGDVIISGNKNLCYANTINWKKLFGTSGQKTKIISNRGENSCKATGQVCHALCSPEGCWGPEPRDCV Motif0357_bcov_4helix_12347_0001_0001
SKEEELKDVIDFVKDLVSPEVQKFLEKVKKLLEEGDPEKAKKVLEELLKKFGDPAVEQILELLRK RKVCNGIGIGEFKDSLSINATNIKHFKNCTSISGDLHILPVAFRGDSFTHTPPLDPQELDILKTVKEITGFLLIQAWPENRTDLHAFENLEIIRGRTKQHGQFSLAVVSLNITSLGLRSLKEISDGDVIISGNKNLCYANTINWKKLFGTSGQKTKIISNRGENSCKATGQVCHALCSPEGCWGPEPRDCV Motif0181_bcov_4helix_14342_0001_0001
SKEEELLELIVEAFERNDEFELQVLFFMLTALLGDPEEVKKLIEEALRKLGISPEEIEKLLRRIE RKVCNGIGIGEFKDSLSINATNIKHFKNCTSISGDLHILPVAFRGDSFTHTPPLDPQELDILKTVKEITGFLLIQAWPENRTDLHAFENLEIIRGRTKQHGQFSLAVVSLNITSLGLRSLKEISDGDVIISGNKNLCYANTINWKKLFGTSGQKTKIISNRGENSCKATGQVCHALCSPEGCWGPEPRDCV Motif0182_bcov_4helix_06357_0001_0001
SKEEVLRLIEKLERKQGNPESALFNVLQELQAQGDPDLIELVEKVFDLLLKDPEKAERLLRELLR RKVCNGIGIGEFKDSLSINATNIKHFKNCTSISGDLHILPVAFRGDSFTHTPPLDPQELDILKTVKEITGFLLIQAWPENRTDLHAFENLEIIRGRTKQHGQFSLAVVSLNITSLGLRSLKEISDGDVIISGNKNLCYANTINWKKLFGTSGQKTKIISNRGENSCKATGQVCHALCSPEGCWGPEPRDCV Motif0144_bcov_4helix_11086_0001_0001
SKKEQAKDAIEFLRINAKLMGVDEKYIRTASEIFKKLVKNGVDLEQARKIAFKWLRKVVRS RKVCNGIGIGEFKDSLSINATNIKHFKNCTSISGDLHILPVAFRGDSFTHTPPLDPQELDILKTVKEITGFLLIQAWPENRTDLHAFENLEIIRGRTKQHGQFSLAVVSLNITSLGLRSLKEISDGDVIISGNKNLCYANTINWKKLFGTSGQKTKIISNRGENSCKATGQVCHALCSPEGCWGPEPRDCV Motif0139_HHH_eva_0081_0001_0001_0001
SKLEEVEKIVKELKKDPDPNVRRVAELLEMALRLNDPKAVNSILIFALFDLGDPLFEEALKLLEK RKVCNGIGIGEFKDSLSINATNIKHFKNCTSISGDLHILPVAFRGDSFTHTPPLDPQELDILKTVKEITGFLLIQAWPENRTDLHAFENLEIIRGRTKQHGQFSLAVVSLNITSLGLRSLKEISDGDVIISGNKNLCYANTINWKKLFGTSGQKTKIISNRGENSCKATGQVCHALCSPEGCWGPEPRDCV Motif0193_bcov_4helix_02714_0001_0001
SKSEVIDLVLKVLTVANTRGDPTARSIARTLLEQAWRAIINNDDEALKKVSKRLKSFIKTF RKVCNGIGIGEFKDSLSINATNIKHFKNCTSISGDLHILPVAFRGDSFTHTPPLDPQELDILKTVKEITGFLLIQAWPENRTDLHAFENLEIIRGRTKQHGQFSLAVVSLNITSLGLRSLKEISDGDVIISGNKNLCYANTINWKKLFGTSGQKTKIISNRGENSCKATGQVCHALCSPEGCWGPEPRDCV Motif0341_ems_3hC_645_0001_0001_0001
SKVDAEFILQMAESRVRELGDEELKKEVDRLKKEFEEADKKNDKDLLDEITRQAEELQERIFR RKVCNGIGIGEFKDSLSINATNIKHFKNCTSISGDLHILPVAFRGDSFTHTPPLDPQELDILKTVKEITGFLLIQAWPENRTDLHAFENLEIIRGRTKQHGQFSLAVVSLNITSLGLRSLKEISDGDVIISGNKNLCYANTINWKKLFGTSGQKTKIISNRGENSCKATGQVCHALCSPEGCWGPEPRDCV Motif0014_ems_3hM_2415_0001_0001
SKVERLIELLKRLGDPHLQLMAEALEEALRNNDESMLRFILENIEFVADRLGDPEVLKLVREVLK RKVCNGIGIGEFKDSLSINATNIKHFKNCTSISGDLHILPVAFRGDSFTHTPPLDPQELDILKTVKEITGFLLIQAWPENRTDLHAFENLEIIRGRTKQHGQFSLAVVSLNITSLGLRSLKEISDGDVIISGNKNLCYANTINWKKLFGTSGQKTKIISNRGENSCKATGQVCHALCSPEGCWGPEPRDCV Motif0653_bcov_4helix_05172_0001_0001
SLAEELLRLLRETGDPFEVQMLAFRLAIELHREGNLEELVRLLEELAEKLKDPILRHIARLVKMA RKVCNGIGIGEFKDSLSINATNIKHFKNCTSISGDLHILPVAFRGDSFTHTPPLDPQELDILKTVKEITGFLLIQAWPENRTDLHAFENLEIIRGRTKQHGQFSLAVVSLNITSLGLRSLKEISDGDVIISGNKNLCYANTINWKKLFGTSGQKTKIISNRGENSCKATGQVCHALCSPEGCWGPEPRDCV Motif0138_bcov_4helix_05812_0001_0001
SLDEVEEELKKLVNDPRAEQVIELIVNQAKSRNLSPEELLKLLEDFARFLGDEELLRAVKELLRK RKVCNGIGIGEFKDSLSINATNIKHFKNCTSISGDLHILPVAFRGDSFTHTPPLDPQELDILKTVKEITGFLLIQAWPENRTDLHAFENLEIIRGRTKQHGQFSLAVVSLNITSLGLRSLKEISDGDVIISGNKNLCYANTINWKKLFGTSGQKTKIISNRGENSCKATGQVCHALCSPEGCWGPEPRDCV Motif0155_bcov_4helix_10849_0001_0001
SLEDLLEIIKDQLNQLGDPEMVARALVIRLEDKLGDPEEVEKVLEELLKLLGDPVIRLAKELLRK RKVCNGIGIGEFKDSLSINATNIKHFKNCTSISGDLHILPVAFRGDSFTHTPPLDPQELDILKTVKEITGFLLIQAWPENRTDLHAFENLEIIRGRTKQHGQFSLAVVSLNITSLGLRSLKEISDGDVIISGNKNLCYANTINWKKLFGTSGQKTKIISNRGENSCKATGQVCHALCSPEGCWGPEPRDCV Motif0348_bcov_4helix_07514_0001_0001
SLEEDVILELSALGDPEELRKFLERLLRETGDPRLKEALEAVEEIKKRGLPEEELRMLLMKILRK RKVCNGIGIGEFKDSLSINATNIKHFKNCTSISGDLHILPVAFRGDSFTHTPPLDPQELDILKTVKEITGFLLIQAWPENRTDLHAFENLEIIRGRTKQHGQFSLAVVSLNITSLGLRSLKEISDGDVIISGNKNLCYANTINWKKLFGTSGQKTKIISNRGENSCKATGQVCHALCSPEGCWGPEPRDCV Motif0085_bcov_4helix_14092_0001_0001
SLEEELFELLDKLGNSHLTVNIQFALFILSFRDPRLVEKLLRLLIEAAKRNDKDLLEKLIREARK RKVCNGIGIGEFKDSLSINATNIKHFKNCTSISGDLHILPVAFRGDSFTHTPPLDPQELDILKTVKEITGFLLIQAWPENRTDLHAFENLEIIRGRTKQHGQFSLAVVSLNITSLGLRSLKEISDGDVIISGNKNLCYANTINWKKLFGTSGQKTKIISNRGENSCKATGQVCHALCSPEGCWGPEPRDCV Motif0025_bcov_4helix_06706_0001_0001
SLEEELRRLLEELGVDPKLIEQAELTLDFLKFELGDPKRALEILEEILRKLGNPEVAEAVRLLLR RKVCNGIGIGEFKDSLSINATNIKHFKNCTSISGDLHILPVAFRGDSFTHTPPLDPQELDILKTVKEITGFLLIQAWPENRTDLHAFENLEIIRGRTKQHGQFSLAVVSLNITSLGLRSLKEISDGDVIISGNKNLCYANTINWKKLFGTSGQKTKIISNRGENSCKATGQVCHALCSPEGCWGPEPRDCV Motif0104_bcov_4helix_01794_0001_0001
SLEEILEELKRLAKELNDPFLEDTVRRVEELLKNGDPEQAKIQLEFILQQTGDPLVEELLKLIEK RKVCNGIGIGEFKDSLSINATNIKHFKNCTSISGDLHILPVAFRGDSFTHTPPLDPQELDILKTVKEITGFLLIQAWPENRTDLHAFENLEIIRGRTKQHGQFSLAVVSLNITSLGLRSLKEISDGDVIISGNKNLCYANTINWKKLFGTSGQKTKIISNRGENSCKATGQVCHALCSPEGCWGPEPRDCV Motif0201_bcov_4helix_01864_0001_0001
SLEEILEQLLRELNDPRLEQILFNLILVKRSNDPLFKELAERLIRELVKETGDPRLRELLELIRK RKVCNGIGIGEFKDSLSINATNIKHFKNCTSISGDLHILPVAFRGDSFTHTPPLDPQELDILKTVKEITGFLLIQAWPENRTDLHAFENLEIIRGRTKQHGQFSLAVVSLNITSLGLRSLKEISDGDVIISGNKNLCYANTINWKKLFGTSGQKTKIISNRGENSCKATGQVCHALCSPEGCWGPEPRDCV Motif0214_bcov_4helix_09298_0001_0001
SLEELEEILKKLNTPVAREALKLIEELKRRGVSPRSVVFNVAQFLQTLGRLSPELEELLDELLQK RKVCNGIGIGEFKDSLSINATNIKHFKNCTSISGDLHILPVAFRGDSFTHTPPLDPQELDILKTVKEITGFLLIQAWPENRTDLHAFENLEIIRGRTKQHGQFSLAVVSLNITSLGLRSLKEISDGDVIISGNKNLCYANTINWKKLFGTSGQKTKIISNRGENSCKATGQVCHALCSPEGCWGPEPRDCV Motif0144_bcov_4helix_01144_0001_0001
SLEELLEELLRRIVPDPDLVRHIKLQFEMLVDLLGDPKKAIEVLLKIARLQGNPEVEKVLRLVLK RKVCNGIGIGEFKDSLSINATNIKHFKNCTSISGDLHILPVAFRGDSFTHTPPLDPQELDILKTVKEITGFLLIQAWPENRTDLHAFENLEIIRGRTKQHGQFSLAVVSLNITSLGLRSLKEISDGDVIISGNKNLCYANTINWKKLFGTSGQKTKIISNRGENSCKATGQVCHALCSPEGCWGPEPRDCV Motif0029_bcov_4helix_07895_0001_0001
SLEEQVEFNLLQAGVSPEVIEELKRIIEELKRRGVSPEEILKILIKILEELGDPRAARLLKAVLK RKVCNGIGIGEFKDSLSINATNIKHFKNCTSISGDLHILPVAFRGDSFTHTPPLDPQELDILKTVKEITGFLLIQAWPENRTDLHAFENLEIIRGRTKQHGQFSLAVVSLNITSLGLRSLKEISDGDVIISGNKNLCYANTINWKKLFGTSGQKTKIISNRGENSCKATGQVCHALCSPEGCWGPEPRDCV Motif0214_bcov_4helix_13701_0001_0001
SLEEVIRELEKLARELGNPMVLTVLETVLRLLKKDETVAEDFLEISVELLGDPLLKRLLEVLKRK RKVCNGIGIGEFKDSLSINATNIKHFKNCTSISGDLHILPVAFRGDSFTHTPPLDPQELDILKTVKEITGFLLIQAWPENRTDLHAFENLEIIRGRTKQHGQFSLAVVSLNITSLGLRSLKEISDGDVIISGNKNLCYANTINWKKLFGTSGQKTKIISNRGENSCKATGQVCHALCSPEGCWGPEPRDCV Motif0003_bcov_4helix_07326_0001_0001
SLLEVLQELMLEGDPRLLELAERLARELLERDPNDEKAREILKLLEEYKRTGDPTYIFKALFIAS RKVCNGIGIGEFKDSLSINATNIKHFKNCTSISGDLHILPVAFRGDSFTHTPPLDPQELDILKTVKEITGFLLIQAWPENRTDLHAFENLEIIRGRTKQHGQFSLAVVSLNITSLGLRSLKEISDGDVIISGNKNLCYANTINWKKLFGTSGQKTKIISNRGENSCKATGQVCHALCSPEGCWGPEPRDCV Motif0254_bcov_4helix_10078_0001_0001
SLVDELKKLAKELGDPELEEIIERVKELLERGDPRVHDLIYELLTLVAELGDPELRRLVQELLMK RKVCNGIGIGEFKDSLSINATNIKHFKNCTSISGDLHILPVAFRGDSFTHTPPLDPQELDILKTVKEITGFLLIQAWPENRTDLHAFENLEIIRGRTKQHGQFSLAVVSLNITSLGLRSLKEISDGDVIISGNKNLCYANTINWKKLFGTSGQKTKIISNRGENSCKATGQVCHALCSPEGCWGPEPRDCV Motif0136_bcov_4helix_02151_0001_0001
SLVEDVIKFLIDLATDPEERRLLEELLEILKELGDPELLSEIVEELLKRYGDPLLFILLEMLRRE RKVCNGIGIGEFKDSLSINATNIKHFKNCTSISGDLHILPVAFRGDSFTHTPPLDPQELDILKTVKEITGFLLIQAWPENRTDLHAFENLEIIRGRTKQHGQFSLAVVSLNITSLGLRSLKEISDGDVIISGNKNLCYANTINWKKLFGTSGQKTKIISNRGENSCKATGQVCHALCSPEGCWGPEPRDCV Motif0181_bcov_4helix_04757_0001_0001
SLVEKVLEILKRILEEARKKGDSTTILMAHALYFQLEVASQHDPTQATEIAEEALKIINQV RKVCNGIGIGEFKDSLSINATNIKHFKNCTSISGDLHILPVAFRGDSFTHTPPLDPQELDILKTVKEITGFLLIQAWPENRTDLHAFENLEIIRGRTKQHGQFSLAVVSLNITSLGLRSLKEISDGDVIISGNKNLCYANTINWKKLFGTSGQKTKIISNRGENSCKATGQVCHALCSPEGCWGPEPRDCV Motif0530_ems_3hM_1835_0001_0001
SLVERVVEFAKKLGDPELAKILEHMIHVLKELGVSPERILLQLEFVADQFGNPEVLEFIRRLLEE RKVCNGIGIGEFKDSLSINATNIKHFKNCTSISGDLHILPVAFRGDSFTHTPPLDPQELDILKTVKEITGFLLIQAWPENRTDLHAFENLEIIRGRTKQHGQFSLAVVSLNITSLGLRSLKEISDGDVIISGNKNLCYANTINWKKLFGTSGQKTKIISNRGENSCKATGQVCHALCSPEGCWGPEPRDCV Motif0214_bcov_4helix_05459_0001_0001
SMFKKYVEEAFRELEEKRRQGKIDPHVVIDFIRFLKDFARVLGDEEAYRFAEELEKELQKKYL RKVCNGIGIGEFKDSLSINATNIKHFKNCTSISGDLHILPVAFRGDSFTHTPPLDPQELDILKTVKEITGFLLIQAWPENRTDLHAFENLEIIRGRTKQHGQFSLAVVSLNITSLGLRSLKEISDGDVIISGNKNLCYANTINWKKLFGTSGQKTKIISNRGENSCKATGQVCHALCSPEGCWGPEPRDCV Motif0244_HHH_eva_0385_0001_0001
SNDQWKYRAQFLAHSAMFVDPDPRVKDKAEKLLQLLEKAVDNNDEDKVRHILSLLEELVRKVFR RKVCNGIGIGEFKDSLSINATNIKHFKNCTSISGDLHILPVAFRGDSFTHTPPLDPQELDILKTVKEITGFLLIQAWPENRTDLHAFENLEIIRGRTKQHGQFSLAVVSLNITSLGLRSLKEISDGDVIISGNKNLCYANTINWKKLFGTSGQKTKIISNRGENSCKATGQVCHALCSPEGCWGPEPRDCV Motif0092_ems_3hM_1605_0001_0002_0001
SNEEHLKRSVKIMWDEGKLSDERIKNVATFQAHQLGLDDEAVKEARKLLDKLKSS RKVCNGIGIGEFKDSLSINATNIKHFKNCTSISGDLHILPVAFRGDSFTHTPPLDPQELDILKTVKEITGFLLIQAWPENRTDLHAFENLEIIRGRTKQHGQFSLAVVSLNITSLGLRSLKEISDGDVIISGNKNLCYANTINWKKLFGTSGQKTKIISNRGENSCKATGQVCHALCSPEGCWGPEPRDCV Motif0046_p1-15H-GABBL-15H-GBBL-16H_0168_0001_0001_0002_0001_0001
SNEEKLKRLVKRLWKEGKLDDFRIRYTAQEYAKSLGLDEHAVAEAIMLLYKLKQS RKVCNGIGIGEFKDSLSINATNIKHFKNCTSISGDLHILPVAFRGDSFTHTPPLDPQELDILKTVKEITGFLLIQAWPENRTDLHAFENLEIIRGRTKQHGQFSLAVVSLNITSLGLRSLKEISDGDVIISGNKNLCYANTINWKKLFGTSGQKTKIISNRGENSCKATGQVCHALCSPEGCWGPEPRDCV Motif0339_p1-15H-GABBL-15H-GBBL-16H_0168_0001_0001_0002_0001_0001
SNEEKLKRLVKRLWKEGKLSLHDIVRTAEKYARSLGLDDVAVFEAISLLWRLKLQ RKVCNGIGIGEFKDSLSINATNIKHFKNCTSISGDLHILPVAFRGDSFTHTPPLDPQELDILKTVKEITGFLLIQAWPENRTDLHAFENLEIIRGRTKQHGQFSLAVVSLNITSLGLRSLKEISDGDVIISGNKNLCYANTINWKKLFGTSGQKTKIISNRGENSCKATGQVCHALCSPEGCWGPEPRDCV Motif0071_p1-15H-GABBL-15H-GBBL-16H_0168_0001_0001_0002_0001_0001
SPDEAKKLLQEAEKLARKQNDERLLKQVEILKMLLDDAKKRNDELLVHAVYFNAKVILEQLQS RKVCNGIGIGEFKDSLSINATNIKHFKNCTSISGDLHILPVAFRGDSFTHTPPLDPQELDILKTVKEITGFLLIQAWPENRTDLHAFENLEIIRGRTKQHGQFSLAVVSLNITSLGLRSLKEISDGDVIISGNKNLCYANTINWKKLFGTSGQKTKIISNRGENSCKATGQVCHALCSPEGCWGPEPRDCV Motif0530_ems_3hC_921_0001_0001_0001
SPDLIEEQVRFVQKIAEDLNQPDAKKFFERFVHALERTVRESNDEEALKVIEKLTTEFRNTM RKVCNGIGIGEFKDSLSINATNIKHFKNCTSISGDLHILPVAFRGDSFTHTPPLDPQELDILKTVKEITGFLLIQAWPENRTDLHAFENLEIIRGRTKQHGQFSLAVVSLNITSLGLRSLKEISDGDVIISGNKNLCYANTINWKKLFGTSGQKTKIISNRGENSCKATGQVCHALCSPEGCWGPEPRDCV Motif0251_ems_3hM_932_0001_0001
SPEEAIKLLQRASLLASMQNDEDLLKTVFKLARKLEKANKNNDKDKVDDVYKTAKKILETLQS RKVCNGIGIGEFKDSLSINATNIKHFKNCTSISGDLHILPVAFRGDSFTHTPPLDPQELDILKTVKEITGFLLIQAWPENRTDLHAFENLEIIRGRTKQHGQFSLAVVSLNITSLGLRSLKEISDGDVIISGNKNLCYANTINWKKLFGTSGQKTKIISNRGENSCKATGQVCHALCSPEGCWGPEPRDCV Motif0308_ems_3hC_921_0001_0002_0001
SPEEIAKDLLRLLKEAADKNDEDKFKTIEKLLEKLARTYKNIEILFLVWHVVVEAKKNM RKVCNGIGIGEFKDSLSINATNIKHFKNCTSISGDLHILPVAFRGDSFTHTPPLDPQELDILKTVKEITGFLLIQAWPENRTDLHAFENLEIIRGRTKQHGQFSLAVVSLNITSLGLRSLKEISDGDVIISGNKNLCYANTINWKKLFGTSGQKTKIISNRGENSCKATGQVCHALCSPEGCWGPEPRDCV Motif0025_ems_3hM_1890_0001_0002_0001
SPEEWLFHLWFYFIHLMRRATTPEQLTKILQQAQDIVNKAETPSAQELWEFLKRLADEMSS RKVCNGIGIGEFKDSLSINATNIKHFKNCTSISGDLHILPVAFRGDSFTHTPPLDPQELDILKTVKEITGFLLIQAWPENRTDLHAFENLEIIRGRTKQHGQFSLAVVSLNITSLGLRSLKEISDGDVIISGNKNLCYANTINWKKLFGTSGQKTKIISNRGENSCKATGQVCHALCSPEGCWGPEPRDCV Motif0025_ems_3hM_1604_0001_0002_0001
SPKYLDTLRKEIETLLRKVTDPTAKELVKRALELAEEALKKQNPDLELEARSLYSRAKDIQ RKVCNGIGIGEFKDSLSINATNIKHFKNCTSISGDLHILPVAFRGDSFTHTPPLDPQELDILKTVKEITGFLLIQAWPENRTDLHAFENLEIIRGRTKQHGQFSLAVVSLNITSLGLRSLKEISDGDVIISGNKNLCYANTINWKKLFGTSGQKTKIISNRGENSCKATGQVCHALCSPEGCWGPEPRDCV Motif0085_ems_3hM_3051_0001_0001
SPVELWRKVTEIVQDVGDLEVYRKLLHIFFAWFAGRISPEKFERLVRKLLKEVS RKVCNGIGIGEFKDSLSINATNIKHFKNCTSISGDLHILPVAFRGDSFTHTPPLDPQELDILKTVKEITGFLLIQAWPENRTDLHAFENLEIIRGRTKQHGQFSLAVVSLNITSLGLRSLKEISDGDVIISGNKNLCYANTINWKKLFGTSGQKTKIISNRGENSCKATGQVCHALCSPEGCWGPEPRDCV Motif0672_HHH_eva_0709_0001_0001
SPYAQESAKKAQKLLELAQRDPRFVDALFQMVHAIKIFVDTQGDEKASKIVKTVLELLKQVKS RKVCNGIGIGEFKDSLSINATNIKHFKNCTSISGDLHILPVAFRGDSFTHTPPLDPQELDILKTVKEITGFLLIQAWPENRTDLHAFENLEIIRGRTKQHGQFSLAVVSLNITSLGLRSLKEISDGDVIISGNKNLCYANTINWKKLFGTSGQKTKIISNRGENSCKATGQVCHALCSPEGCWGPEPRDCV Motif0863_ems_3hC_1321_0001_0001
SQDEARELLKKAKELYKRGNASEIQQLVMHVQILATEVGDPELDEIRKRVLKLREEVVRR RKVCNGIGIGEFKDSLSINATNIKHFKNCTSISGDLHILPVAFRGDSFTHTPPLDPQELDILKTVKEITGFLLIQAWPENRTDLHAFENLEIIRGRTKQHGQFSLAVVSLNITSLGLRSLKEISDGDVIISGNKNLCYANTINWKKLFGTSGQKTKIISNRGENSCKATGQVCHALCSPEGCWGPEPRDCV Motif0132_HHH_eva_0256_0001_0001
SREEILRELVELLKKSPDPEERSVAKTIETLLKNGNEVDAEVVVIFALEMLGDPELKRILELLEK RKVCNGIGIGEFKDSLSINATNIKHFKNCTSISGDLHILPVAFRGDSFTHTPPLDPQELDILKTVKEITGFLLIQAWPENRTDLHAFENLEIIRGRTKQHGQFSLAVVSLNITSLGLRSLKEISDGDVIISGNKNLCYANTINWKKLFGTSGQKTKIISNRGENSCKATGQVCHALCSPEGCWGPEPRDCV Motif0303_bcov_4helix_07201_0001_0001
SREELLDRLIMELSQDPDPRVQELALELQVAAFNNDPELVERLLRELLELLGDPRVEEVLRLFTK RKVCNGIGIGEFKDSLSINATNIKHFKNCTSISGDLHILPVAFRGDSFTHTPPLDPQELDILKTVKEITGFLLIQAWPENRTDLHAFENLEIIRGRTKQHGQFSLAVVSLNITSLGLRSLKEISDGDVIISGNKNLCYANTINWKKLFGTSGQKTKIISNRGENSCKATGQVCHALCSPEGCWGPEPRDCV Motif0099_bcov_4helix_07145_0001_0001
SREETLTRLAEEVAKQANVPSWSVTSSNGTLSITVKDPSPSVKYLLEFIQFFAERMGLKVDIQTR RKVCNGIGIGEFKDSLSINATNIKHFKNCTSISGDLHILPVAFRGDSFTHTPPLDPQELDILKTVKEITGFLLIQAWPENRTDLHAFENLEIIRGRTKQHGQFSLAVVSLNITSLGLRSLKEISDGDVIISGNKNLCYANTINWKKLFGTSGQKTKIISNRGENSCKATGQVCHALCSPEGCWGPEPRDCV Motif0092_HEEHE_1155_0001_0001
SRETLKRRVKEAYKRGDYKELARIMLEATQRGDEEVVEFVEKVMEKLDRR RKVCNGIGIGEFKDSLSINATNIKHFKNCTSISGDLHILPVAFRGDSFTHTPPLDPQELDILKTVKEITGFLLIQAWPENRTDLHAFENLEIIRGRTKQHGQFSLAVVSLNITSLGLRSLKEISDGDVIISGNKNLCYANTINWKKLFGTSGQKTKIISNRGENSCKATGQVCHALCSPEGCWGPEPRDCV Motif0116_HHH_eva_0607_0001_0001
SREVESRVRDVWFDLFFRGVSREEIEKILRKVIEKLSRKVGVSEEVKKRLEELLRLLTENV RKVCNGIGIGEFKDSLSINATNIKHFKNCTSISGDLHILPVAFRGDSFTHTPPLDPQELDILKTVKEITGFLLIQAWPENRTDLHAFENLEIIRGRTKQHGQFSLAVVSLNITSLGLRSLKEISDGDVIISGNKNLCYANTINWKKLFGTSGQKTKIISNRGENSCKATGQVCHALCSPEGCWGPEPRDCV Motif0163_HHH_eva_0219_0001_0001
SREYVEFAIREVEKMAKKGELSSERLKAQVDFLRDMAEALGDEELKKEVEKLRELVERYG RKVCNGIGIGEFKDSLSINATNIKHFKNCTSISGDLHILPVAFRGDSFTHTPPLDPQELDILKTVKEITGFLLIQAWPENRTDLHAFENLEIIRGRTKQHGQFSLAVVSLNITSLGLRSLKEISDGDVIISGNKNLCYANTINWKKLFGTSGQKTKIISNRGENSCKATGQVCHALCSPEGCWGPEPRDCV Motif0256_HHH_eva_0137_0001_0001
SRVDRVQNLAMRAIQIAHKKNDEDVLKTLHKLFDKLFDAFADNDEKKVKEALKSLEDLIKKVM RKVCNGIGIGEFKDSLSINATNIKHFKNCTSISGDLHILPVAFRGDSFTHTPPLDPQELDILKTVKEITGFLLIQAWPENRTDLHAFENLEIIRGRTKQHGQFSLAVVSLNITSLGLRSLKEISDGDVIISGNKNLCYANTINWKKLFGTSGQKTKIISNRGENSCKATGQVCHALCSPEGCWGPEPRDCV Motif0332_ems_3hM_3254_0001_0001
SRVEELIKKLIEEARDPRERVLLDTLLDMLEQNGDPHMLSILVEYELKHYGDPLLERLLELLRKT RKVCNGIGIGEFKDSLSINATNIKHFKNCTSISGDLHILPVAFRGDSFTHTPPLDPQELDILKTVKEITGFLLIQAWPENRTDLHAFENLEIIRGRTKQHGQFSLAVVSLNITSLGLRSLKEISDGDVIISGNKNLCYANTINWKKLFGTSGQKTKIISNRGENSCKATGQVCHALCSPEGCWGPEPRDCV Motif0307_bcov_4helix_04757_0001_0001
SSELAQDLIKFVATRLAKEAKSEEDVKKAEKKLQRRLHAMNVDEELQKEAHSILRTVYKKLS RKVCNGIGIGEFKDSLSINATNIKHFKNCTSISGDLHILPVAFRGDSFTHTPPLDPQELDILKTVKEITGFLLIQAWPENRTDLHAFENLEIIRGRTKQHGQFSLAVVSLNITSLGLRSLKEISDGDVIISGNKNLCYANTINWKKLFGTSGQKTKIISNRGENSCKATGQVCHALCSPEGCWGPEPRDCV Motif0325_ems_3hC_1017_0002_0001_0001
SSELEERIKQLVEEIKKLGDTRLAEMVKKMLEEAQRRGNSDMLEFLYDFVAEEWRSLV RKVCNGIGIGEFKDSLSINATNIKHFKNCTSISGDLHILPVAFRGDSFTHTPPLDPQELDILKTVKEITGFLLIQAWPENRTDLHAFENLEIIRGRTKQHGQFSLAVVSLNITSLGLRSLKEISDGDVIISGNKNLCYANTINWKKLFGTSGQKTKIISNRGENSCKATGQVCHALCSPEGCWGPEPRDCV Motif0120_HHH_eva_0240_0001_0001
SSELRERIRQLVREIMKLGDANLAIQVLFELWKANIKGDSSELERLYRKVEEKWRRLV RKVCNGIGIGEFKDSLSINATNIKHFKNCTSISGDLHILPVAFRGDSFTHTPPLDPQELDILKTVKEITGFLLIQAWPENRTDLHAFENLEIIRGRTKQHGQFSLAVVSLNITSLGLRSLKEISDGDVIISGNKNLCYANTINWKKLFGTSGQKTKIISNRGENSCKATGQVCHALCSPEGCWGPEPRDCV Motif0025_HHH_eva_0240_0001_0001_0001
SSIERLRDFAEMLIRAANPPSFSITEKDGKLHFQVHGTDMQAEFVLTLIRRAAEMAGVPVTVNYG RKVCNGIGIGEFKDSLSINATNIKHFKNCTSISGDLHILPVAFRGDSFTHTPPLDPQELDILKTVKEITGFLLIQAWPENRTDLHAFENLEIIRGRTKQHGQFSLAVVSLNITSLGLRSLKEISDGDVIISGNKNLCYANTINWKKLFGTSGQKTKIISNRGENSCKATGQVCHALCSPEGCWGPEPRDCV Motif0201_HEEHE_3224_0001_0001
SSSEIMLIILRLVHIAVRRNDEELEKIVEEWSKIVMSLLKNGDEESAKKVAEKAKKIVDKK RKVCNGIGIGEFKDSLSINATNIKHFKNCTSISGDLHILPVAFRGDSFTHTPPLDPQELDILKTVKEITGFLLIQAWPENRTDLHAFENLEIIRGRTKQHGQFSLAVVSLNITSLGLRSLKEISDGDVIISGNKNLCYANTINWKKLFGTSGQKTKIISNRGENSCKATGQVCHALCSPEGCWGPEPRDCV Motif0017_ems_3hM_3525_0001_0001
STEDLQIDQHIHHVIFRAYKHNDEKLKDLAQKLIEKYKEDNKSEEAKEIVRHLQEYLESILS RKVCNGIGIGEFKDSLSINATNIKHFKNCTSISGDLHILPVAFRGDSFTHTPPLDPQELDILKTVKEITGFLLIQAWPENRTDLHAFENLEIIRGRTKQHGQFSLAVVSLNITSLGLRSLKEISDGDVIISGNKNLCYANTINWKKLFGTSGQKTKIISNRGENSCKATGQVCHALCSPEGCWGPEPRDCV Motif0228_ems_3hM_3083_0001_0001
STEELVEEVLELLKRDLDEALKLLREIVEKLGDPRVKRLLLLLEFNLHQGVSPERIIMILRVAFE RKVCNGIGIGEFKDSLSINATNIKHFKNCTSISGDLHILPVAFRGDSFTHTPPLDPQELDILKTVKEITGFLLIQAWPENRTDLHAFENLEIIRGRTKQHGQFSLAVVSLNITSLGLRSLKEISDGDVIISGNKNLCYANTINWKKLFGTSGQKTKIISNRGENSCKATGQVCHALCSPEGCWGPEPRDCV Motif0214_bcov_4helix_06752_0001_0001
SVEELIRELLKKAGVSPRRIEMLLRLLREALERNNPDELRFLLDFIVHLAGLDPELREELEKLVQ RKVCNGIGIGEFKDSLSINATNIKHFKNCTSISGDLHILPVAFRGDSFTHTPPLDPQELDILKTVKEITGFLLIQAWPENRTDLHAFENLEIIRGRTKQHGQFSLAVVSLNITSLGLRSLKEISDGDVIISGNKNLCYANTINWKKLFGTSGQKTKIISNRGENSCKATGQVCHALCSPEGCWGPEPRDCV Motif0170_bcov_4helix_10322_0001_0001
SVEELLRELLERLGVSPDTIEAVLFVLRLLTELLGDPKEALKHLLEAAESFGDEVLTEAVRLLLK RKVCNGIGIGEFKDSLSINATNIKHFKNCTSISGDLHILPVAFRGDSFTHTPPLDPQELDILKTVKEITGFLLIQAWPENRTDLHAFENLEIIRGRTKQHGQFSLAVVSLNITSLGLRSLKEISDGDVIISGNKNLCYANTINWKKLFGTSGQKTKIISNRGENSCKATGQVCHALCSPEGCWGPEPRDCV Motif0874_bcov_4helix_04912_0001_0001
SVEFEEAILALEEGNPEEAREYLDFLLQQLRFRGDPRREYVERALKLLEEGNPEEAKRLLEEVRR RKVCNGIGIGEFKDSLSINATNIKHFKNCTSISGDLHILPVAFRGDSFTHTPPLDPQELDILKTVKEITGFLLIQAWPENRTDLHAFENLEIIRGRTKQHGQFSLAVVSLNITSLGLRSLKEISDGDVIISGNKNLCYANTINWKKLFGTSGQKTKIISNRGENSCKATGQVCHALCSPEGCWGPEPRDCV Motif0184_bcov_4helix_13872_0001_0001
SVEHIAFTLAQRLFRALTNNDEDKVKTIKTKIDKFVTTFKDNPAARMLEEFIREMKSKADNS RKVCNGIGIGEFKDSLSINATNIKHFKNCTSISGDLHILPVAFRGDSFTHTPPLDPQELDILKTVKEITGFLLIQAWPENRTDLHAFENLEIIRGRTKQHGQFSLAVVSLNITSLGLRSLKEISDGDVIISGNKNLCYANTINWKKLFGTSGQKTKIISNRGENSCKATGQVCHALCSPEGCWGPEPRDCV Motif0201_ems_3hM_706_0001_0002_0001
SVEKELEEAAKEAEKRGDELMAFSIKHLLRLIREGKLDPTQAKIQLDFLRMQAQV RKVCNGIGIGEFKDSLSINATNIKHFKNCTSISGDLHILPVAFRGDSFTHTPPLDPQELDILKTVKEITGFLLIQAWPENRTDLHAFENLEIIRGRTKQHGQFSLAVVSLNITSLGLRSLKEISDGDVIISGNKNLCYANTINWKKLFGTSGQKTKIISNRGENSCKATGQVCHALCSPEGCWGPEPRDCV Motif0001_p1-15H-GBL-16H-GABBL-16H_0359_0001_0001_0002_0001_0001
SVELAAELASEAAKRKGDEDALRKIKKITTLWRQGKIDELQAFRRLTEIFFELMI RKVCNGIGIGEFKDSLSINATNIKHFKNCTSISGDLHILPVAFRGDSFTHTPPLDPQELDILKTVKEITGFLLIQAWPENRTDLHAFENLEIIRGRTKQHGQFSLAVVSLNITSLGLRSLKEISDGDVIISGNKNLCYANTINWKKLFGTSGQKTKIISNRGENSCKATGQVCHALCSPEGCWGPEPRDCV Motif0672_p1-15H-GBL-16H-GABBL-16H_0175_0001_0001_0001_0001_0002_0001
SVERALREAIELARKQGDEKAVKKLEKLLKALRKGLTDHFTAQIRAFKILVRLRK RKVCNGIGIGEFKDSLSINATNIKHFKNCTSISGDLHILPVAFRGDSFTHTPPLDPQELDILKTVKEITGFLLIQAWPENRTDLHAFENLEIIRGRTKQHGQFSLAVVSLNITSLGLRSLKEISDGDVIISGNKNLCYANTINWKKLFGTSGQKTKIISNRGENSCKATGQVCHALCSPEGCWGPEPRDCV Motif0182_p1-15H-GBL-16H-GABBL-16H_0184_0001_0001_0001_0001_0001
SVETLTREVEKLAKDVSKKNPEKSQEAQFILDLLRDSLERFKDDPDFSTKLVSTAIELLRRL RKVCNGIGIGEFKDSLSINATNIKHFKNCTSISGDLHILPVAFRGDSFTHTPPLDPQELDILKTVKEITGFLLIQAWPENRTDLHAFENLEIIRGRTKQHGQFSLAVVSLNITSLGLRSLKEISDGDVIISGNKNLCYANTINWKKLFGTSGQKTKIISNRGENSCKATGQVCHALCSPEGCWGPEPRDCV Motif0240_ems_3hM_345_0001_0001
SVHLAQEVIMLASERGDKEAEKIAVKLLLLLQAGQIEPEQVDRILKKLAKKLS RKVCNGIGIGEFKDSLSINATNIKHFKNCTSISGDLHILPVAFRGDSFTHTPPLDPQELDILKTVKEITGFLLIQAWPENRTDLHAFENLEIIRGRTKQHGQFSLAVVSLNITSLGLRSLKEISDGDVIISGNKNLCYANTINWKKLFGTSGQKTKIISNRGENSCKATGQVCHALCSPEGCWGPEPRDCV Motif0065_p1-14H-GBL-16H-GABBL-15H_0247_0001_0001_0001_0001_0001
SVLEELQELALRLGDQELASFITDLFLRVAAGEISPEEALRLIEKVARELGNEELLRVVERLLRK RKVCNGIGIGEFKDSLSINATNIKHFKNCTSISGDLHILPVAFRGDSFTHTPPLDPQELDILKTVKEITGFLLIQAWPENRTDLHAFENLEIIRGRTKQHGQFSLAVVSLNITSLGLRSLKEISDGDVIISGNKNLCYANTINWKKLFGTSGQKTKIISNRGENSCKATGQVCHALCSPEGCWGPEPRDCV Motif0464_bcov_4helix_13604_0001_0001
SVLEIILELIKKKDEDLSERVELQIRLLRDQGISPEEVIKLIIVFLELAGNPELAELLRKLLREE RKVCNGIGIGEFKDSLSINATNIKHFKNCTSISGDLHILPVAFRGDSFTHTPPLDPQELDILKTVKEITGFLLIQAWPENRTDLHAFENLEIIRGRTKQHGQFSLAVVSLNITSLGLRSLKEISDGDVIISGNKNLCYANTINWKKLFGTSGQKTKIISNRGENSCKATGQVCHALCSPEGCWGPEPRDCV Motif0110_bcov_4helix_00620_0001_0001
SVLVEFIVRLEWELLKDDGVSREEIEKILRKVIEMLSRVFGVSEEVKKRLEELLRELTERY RKVCNGIGIGEFKDSLSINATNIKHFKNCTSISGDLHILPVAFRGDSFTHTPPLDPQELDILKTVKEITGFLLIQAWPENRTDLHAFENLEIIRGRTKQHGQFSLAVVSLNITSLGLRSLKEISDGDVIISGNKNLCYANTINWKKLFGTSGQKTKIISNRGENSCKATGQVCHALCSPEGCWGPEPRDCV Motif0042_HHH_eva_0219_0001_0001
SWVDLALEAMTIAFMKGDEKARETVADIQRLIFEGKAPEEYAEKALKRLIKKLK RKVCNGIGIGEFKDSLSINATNIKHFKNCTSISGDLHILPVAFRGDSFTHTPPLDPQELDILKTVKEITGFLLIQAWPENRTDLHAFENLEIIRGRTKQHGQFSLAVVSLNITSLGLRSLKEISDGDVIISGNKNLCYANTINWKKLFGTSGQKTKIISNRGENSCKATGQVCHALCSPEGCWGPEPRDCV Motif0085_p1-15H-GBL-16H-GABBL-15H_0419_0001_0001_0002_0001_0001
SYELITRIMKLVEEIFKLGDSELAKKVQDELMRANSEGDSSELERLYRKVEEKWRRLV RKVCNGIGIGEFKDSLSINATNIKHFKNCTSISGDLHILPVAFRGDSFTHTPPLDPQELDILKTVKEITGFLLIQAWPENRTDLHAFENLEIIRGRTKQHGQFSLAVVSLNITSLGLRSLKEISDGDVIISGNKNLCYANTINWKKLFGTSGQKTKIISNRGENSCKATGQVCHALCSPEGCWGPEPRDCV Motif0099_HHH_eva_0240_0001_0001
TDEEEKKVEKLAEIIKKLFPDPEVQTLADLLLKIFKEAKKRNDHSLLTFVKLVLRSIVDFFG RKVCNGIGIGEFKDSLSINATNIKHFKNCTSISGDLHILPVAFRGDSFTHTPPLDPQELDILKTVKEITGFLLIQAWPENRTDLHAFENLEIIRGRTKQHGQFSLAVVSLNITSLGLRSLKEISDGDVIISGNKNLCYANTINWKKLFGTSGQKTKIISNRGENSCKATGQVCHALCSPEGCWGPEPRDCV Motif0083_ems_3hM_327_0001_0001
TDEEEKKVEKLAEIIKKLFPDPMWQKLADLLLKIFKEAKKNNDEDKLESVKIQLKFIVHQFG RKVCNGIGIGEFKDSLSINATNIKHFKNCTSISGDLHILPVAFRGDSFTHTPPLDPQELDILKTVKEITGFLLIQAWPENRTDLHAFENLEIIRGRTKQHGQFSLAVVSLNITSLGLRSLKEISDGDVIISGNKNLCYANTINWKKLFGTSGQKTKIISNRGENSCKATGQVCHALCSPEGCWGPEPRDCV Motif0214_ems_3hM_327_0001_0001
TDEQFEESSRKAETIAKRKNDEKLERIVQTLRKLYKDAKDNNDDRLTQEILMLLNVILTRAED RKVCNGIGIGEFKDSLSINATNIKHFKNCTSISGDLHILPVAFRGDSFTHTPPLDPQELDILKTVKEITGFLLIQAWPENRTDLHAFENLEIIRGRTKQHGQFSLAVVSLNITSLGLRSLKEISDGDVIISGNKNLCYANTINWKKLFGTSGQKTKIISNRGENSCKATGQVCHALCSPEGCWGPEPRDCV Motif0155_ems_3hM_1823_0001_0002_0001
TEDDKFNSLLKTVETIAKQNNNELALKAVKTAEDIYKKAKKNNNRFALAVARSIVMMAYIAAK RKVCNGIGIGEFKDSLSINATNIKHFKNCTSISGDLHILPVAFRGDSFTHTPPLDPQELDILKTVKEITGFLLIQAWPENRTDLHAFENLEIIRGRTKQHGQFSLAVVSLNITSLGLRSLKEISDGDVIISGNKNLCYANTINWKKLFGTSGQKTKIISNRGENSCKATGQVCHALCSPEGCWGPEPRDCV Motif0128_ems_3hC_963_0002_0001_0001
TEDDKFNSLLQTVLEIANQKNNEEVLELVNKAWFLYEEAKANNDDEKRKTARKIVKEAYEKAS RKVCNGIGIGEFKDSLSINATNIKHFKNCTSISGDLHILPVAFRGDSFTHTPPLDPQELDILKTVKEITGFLLIQAWPENRTDLHAFENLEIIRGRTKQHGQFSLAVVSLNITSLGLRSLKEISDGDVIISGNKNLCYANTINWKKLFGTSGQKTKIISNRGENSCKATGQVCHALCSPEGCWGPEPRDCV Motif0287_ems_3hC_963_0001_0001
TEEDISRTIQELLKLNARIDDVKVSVSNGRFKVTFNGPDESAKKASHLAKFLADLMNVELKVEVK RKVCNGIGIGEFKDSLSINATNIKHFKNCTSISGDLHILPVAFRGDSFTHTPPLDPQELDILKTVKEITGFLLIQAWPENRTDLHAFENLEIIRGRTKQHGQFSLAVVSLNITSLGLRSLKEISDGDVIISGNKNLCYANTINWKKLFGTSGQKTKIISNRGENSCKATGQVCHALCSPEGCWGPEPRDCV Motif0240_HEEHE_1731_0001_0001
TEEEAHRVYELATRAFQKGDKDKVKKAWELAKKLLEKEPEDMLVRAVLEFVERLLKMVS RKVCNGIGIGEFKDSLSINATNIKHFKNCTSISGDLHILPVAFRGDSFTHTPPLDPQELDILKTVKEITGFLLIQAWPENRTDLHAFENLEIIRGRTKQHGQFSLAVVSLNITSLGLRSLKEISDGDVIISGNKNLCYANTINWKKLFGTSGQKTKIISNRGENSCKATGQVCHALCSPEGCWGPEPRDCV Motif0280_ems_3hM_3655_0001_0001
TEEEEMVEDVEHQARFAIEENNKQFIELVLRQAEIVARSISNPDLSKKVQKLIKKLRKALKS RKVCNGIGIGEFKDSLSINATNIKHFKNCTSISGDLHILPVAFRGDSFTHTPPLDPQELDILKTVKEITGFLLIQAWPENRTDLHAFENLEIIRGRTKQHGQFSLAVVSLNITSLGLRSLKEISDGDVIISGNKNLCYANTINWKKLFGTSGQKTKIISNRGENSCKATGQVCHALCSPEGCWGPEPRDCV Motif0172_ems_3hM_3465_0001_0001
TEEEIKETLLTLLEQAYDTYKDDPEKVKELAKKVQKIAQDLAQDERQRRMVDIDVELFIQAI RKVCNGIGIGEFKDSLSINATNIKHFKNCTSISGDLHILPVAFRGDSFTHTPPLDPQELDILKTVKEITGFLLIQAWPENRTDLHAFENLEIIRGRTKQHGQFSLAVVSLNITSLGLRSLKEISDGDVIISGNKNLCYANTINWKKLFGTSGQKTKIISNRGENSCKATGQVCHALCSPEGCWGPEPRDCV Motif0032_ems_3hM_3332_0001_0001
TEEEKKLVEMLIRMIKEAIKKKDKYQADLLIQLAETLAKVINDEEAKKIVKKLKKQVEDVYG RKVCNGIGIGEFKDSLSINATNIKHFKNCTSISGDLHILPVAFRGDSFTHTPPLDPQELDILKTVKEITGFLLIQAWPENRTDLHAFENLEIIRGRTKQHGQFSLAVVSLNITSLGLRSLKEISDGDVIISGNKNLCYANTINWKKLFGTSGQKTKIISNRGENSCKATGQVCHALCSPEGCWGPEPRDCV Motif0113_ems_3hM_1157_0001_0001_0001
TEEEKLESIWRKLKELADRVEDPLARMILRFELRVLETAIKEKDRELVTRAIKIVRHLLSRFL RKVCNGIGIGEFKDSLSINATNIKHFKNCTSISGDLHILPVAFRGDSFTHTPPLDPQELDILKTVKEITGFLLIQAWPENRTDLHAFENLEIIRGRTKQHGQFSLAVVSLNITSLGLRSLKEISDGDVIISGNKNLCYANTINWKKLFGTSGQKTKIISNRGENSCKATGQVCHALCSPEGCWGPEPRDCV Motif0140_ems_3hM_1371_0001_0001
TEEEVRKILREILKDVPDPIVRFLIEQVIELLERGDPLMADIVLDLVIALLGDPRLREALKLIRR RKVCNGIGIGEFKDSLSINATNIKHFKNCTSISGDLHILPVAFRGDSFTHTPPLDPQELDILKTVKEITGFLLIQAWPENRTDLHAFENLEIIRGRTKQHGQFSLAVVSLNITSLGLRSLKEISDGDVIISGNKNLCYANTINWKKLFGTSGQKTKIISNRGENSCKATGQVCHALCSPEGCWGPEPRDCV Motif0104_bcov_4helix_14239_0001_0001
TEELKKKAEELIKKLRELKKKVPDPHNQFAADLLIKLLEEASKKDDDIQLEFVAEQAEVFIKRT RKVCNGIGIGEFKDSLSINATNIKHFKNCTSISGDLHILPVAFRGDSFTHTPPLDPQELDILKTVKEITGFLLIQAWPENRTDLHAFENLEIIRGRTKQHGQFSLAVVSLNITSLGLRSLKEISDGDVIISGNKNLCYANTINWKKLFGTSGQKTKIISNRGENSCKATGQVCHALCSPEGCWGPEPRDCV Motif0201_ems_3hM_1892_0001_0001
TEHEKVRKVVEKAEELIRRGDTESAQEVLIRAMRLVFKLGDEKWLRIIIELRDELLRLFAR RKVCNGIGIGEFKDSLSINATNIKHFKNCTSISGDLHILPVAFRGDSFTHTPPLDPQELDILKTVKEITGFLLIQAWPENRTDLHAFENLEIIRGRTKQHGQFSLAVVSLNITSLGLRSLKEISDGDVIISGNKNLCYANTINWKKLFGTSGQKTKIISNRGENSCKATGQVCHALCSPEGCWGPEPRDCV Motif0235_HHH_eva_0320_0001_0001
TEKEFMNQYLQQVAMTAGVPHVEVTEHNGTLHVTVNGNTKASEKVSKFAKTYAESMGVPVKIHNR RKVCNGIGIGEFKDSLSINATNIKHFKNCTSISGDLHILPVAFRGDSFTHTPPLDPQELDILKTVKEITGFLLIQAWPENRTDLHAFENLEIIRGRTKQHGQFSLAVVSLNITSLGLRSLKEISDGDVIISGNKNLCYANTINWKKLFGTSGQKTKIISNRGENSCKATGQVCHALCSPEGCWGPEPRDCV Motif0392_HEEHE_3275_0001_0001
TELEELAKRLSESAFRAYMRNDEETLKKVLKKLEEVIKKATNERVQLEVEFVVDILRVALES RKVCNGIGIGEFKDSLSINATNIKHFKNCTSISGDLHILPVAFRGDSFTHTPPLDPQELDILKTVKEITGFLLIQAWPENRTDLHAFENLEIIRGRTKQHGQFSLAVVSLNITSLGLRSLKEISDGDVIISGNKNLCYANTINWKKLFGTSGQKTKIISNRGENSCKATGQVCHALCSPEGCWGPEPRDCV Motif0266_ems_3hM_2886_0001_0001
TENFIRFAKTIAEQLKKKFKDDPHIKSLVETALSELKQAEKENDEDKIRRVISKIFDIQLEADS RKVCNGIGIGEFKDSLSINATNIKHFKNCTSISGDLHILPVAFRGDSFTHTPPLDPQELDILKTVKEITGFLLIQAWPENRTDLHAFENLEIIRGRTKQHGQFSLAVVSLNITSLGLRSLKEISDGDVIISGNKNLCYANTINWKKLFGTSGQKTKIISNRGENSCKATGQVCHALCSPEGCWGPEPRDCV Motif0111_ems_3hC_696_0001_0001
TEQEVLDLFYDLVNEDPEVAEVVLRLLERLRRGDPEARELLEELLRLFKEDPDKVKELLKRIREK RKVCNGIGIGEFKDSLSINATNIKHFKNCTSISGDLHILPVAFRGDSFTHTPPLDPQELDILKTVKEITGFLLIQAWPENRTDLHAFENLEIIRGRTKQHGQFSLAVVSLNITSLGLRSLKEISDGDVIISGNKNLCYANTINWKKLFGTSGQKTKIISNRGENSCKATGQVCHALCSPEGCWGPEPRDCV Motif0411_bcov_4helix_11466_0001_0001
TEQKRIEEEIREAIRQGDVITFFELIDEAAFKGLLSQDTLQQLMKEFDRFKKY RKVCNGIGIGEFKDSLSINATNIKHFKNCTSISGDLHILPVAFRGDSFTHTPPLDPQELDILKTVKEITGFLLIQAWPENRTDLHAFENLEIIRGRTKQHGQFSLAVVSLNITSLGLRSLKEISDGDVIISGNKNLCYANTINWKKLFGTSGQKTKIISNRGENSCKATGQVCHALCSPEGCWGPEPRDCV Motif0239_HHH_eva_0699_0001_0001
TERELNLKAMKLAADALMIQDPTQVKKLEENIEEALKLAQDPVVQHLIKHYLETVRKFFTS RKVCNGIGIGEFKDSLSINATNIKHFKNCTSISGDLHILPVAFRGDSFTHTPPLDPQELDILKTVKEITGFLLIQAWPENRTDLHAFENLEIIRGRTKQHGQFSLAVVSLNITSLGLRSLKEISDGDVIISGNKNLCYANTINWKKLFGTSGQKTKIISNRGENSCKATGQVCHALCSPEGCWGPEPRDCV Motif0370_ems_3hM_784_0001_0001
TESEFLRLLVKFIAQSLGVPSVDVDVRNGRLKVTLHGDTDSARRASKFIKHYAKKHGLEVEVQIR RKVCNGIGIGEFKDSLSINATNIKHFKNCTSISGDLHILPVAFRGDSFTHTPPLDPQELDILKTVKEITGFLLIQAWPENRTDLHAFENLEIIRGRTKQHGQFSLAVVSLNITSLGLRSLKEISDGDVIISGNKNLCYANTINWKKLFGTSGQKTKIISNRGENSCKATGQVCHALCSPEGCWGPEPRDCV Motif0038_HEEHE_0066_0001_0001
TEVLEEVIKRAEEKGDDLLVLLLSSVLRFLKMGNPEIAETMLEEILRRLKDPLVEEVIRVLRKRK RKVCNGIGIGEFKDSLSINATNIKHFKNCTSISGDLHILPVAFRGDSFTHTPPLDPQELDILKTVKEITGFLLIQAWPENRTDLHAFENLEIIRGRTKQHGQFSLAVVSLNITSLGLRSLKEISDGDVIISGNKNLCYANTINWKKLFGTSGQKTKIISNRGENSCKATGQVCHALCSPEGCWGPEPRDCV Motif0538_bcov_4helix_05491_0001_0001
TFEELVEELLKKRPDDMIVNRVLFIIEVVKNAGDPEKAERIAELLVELIERGNPEEALTIALRLQ RKVCNGIGIGEFKDSLSINATNIKHFKNCTSISGDLHILPVAFRGDSFTHTPPLDPQELDILKTVKEITGFLLIQAWPENRTDLHAFENLEIIRGRTKQHGQFSLAVVSLNITSLGLRSLKEISDGDVIISGNKNLCYANTINWKKLFGTSGQKTKIISNRGENSCKATGQVCHALCSPEGCWGPEPRDCV Motif0241_bcov_4helix_11901_0001_0001
TIEEIVKTVLHLIHKLHKQDTEEAKRILDKIIKTLTELIKKANTEEEKNLLLRAKFNAHQALFG RKVCNGIGIGEFKDSLSINATNIKHFKNCTSISGDLHILPVAFRGDSFTHTPPLDPQELDILKTVKEITGFLLIQAWPENRTDLHAFENLEIIRGRTKQHGQFSLAVVSLNITSLGLRSLKEISDGDVIISGNKNLCYANTINWKKLFGTSGQKTKIISNRGENSCKATGQVCHALCSPEGCWGPEPRDCV Motif0078_ems_3hM_1373_0001_0002_0001
TIEEKVKTLLMIILDLALEKNDPRLYHLVYKLRKLFETAKQNNDEESLKKLLKLVQKIAESAS RKVCNGIGIGEFKDSLSINATNIKHFKNCTSISGDLHILPVAFRGDSFTHTPPLDPQELDILKTVKEITGFLLIQAWPENRTDLHAFENLEIIRGRTKQHGQFSLAVVSLNITSLGLRSLKEISDGDVIISGNKNLCYANTINWKKLFGTSGQKTKIISNRGENSCKATGQVCHALCSPEGCWGPEPRDCV Motif0186_ems_3hM_2860_0001_0001
TIQEEVERIIREAQEFVSKKGDERAKKFVDRLAKKAQTLLKQGDEKQAKMVALALKQELELLKI RKVCNGIGIGEFKDSLSINATNIKHFKNCTSISGDLHILPVAFRGDSFTHTPPLDPQELDILKTVKEITGFLLIQAWPENRTDLHAFENLEIIRGRTKQHGQFSLAVVSLNITSLGLRSLKEISDGDVIISGNKNLCYANTINWKKLFGTSGQKTKIISNRGENSCKATGQVCHALCSPEGCWGPEPRDCV Motif0136_ems_3hM_2471_0001_0001
TKEEARRWVDELLHKALENNDPTLVQKAYETAKTWVDRVGDEEAKLLVEQLYRLVKQTAEM RKVCNGIGIGEFKDSLSINATNIKHFKNCTSISGDLHILPVAFRGDSFTHTPPLDPQELDILKTVKEITGFLLIQAWPENRTDLHAFENLEIIRGRTKQHGQFSLAVVSLNITSLGLRSLKEISDGDVIISGNKNLCYANTINWKKLFGTSGQKTKIISNRGENSCKATGQVCHALCSPEGCWGPEPRDCV Motif0022_ems_3hM_1527_0001_0002_0001
TKEKEEEARRVLEKLLTEASNAQDPNEKFHLEFTAFLLIHRIVDDDTIRHRVLREALKKIKES RKVCNGIGIGEFKDSLSINATNIKHFKNCTSISGDLHILPVAFRGDSFTHTPPLDPQELDILKTVKEITGFLLIQAWPENRTDLHAFENLEIIRGRTKQHGQFSLAVVSLNITSLGLRSLKEISDGDVIISGNKNLCYANTINWKKLFGTSGQKTKIISNRGENSCKATGQVCHALCSPEGCWGPEPRDCV Motif0092_ems_3hM_3133_0001_0002_0001
TKEKLREIVRLLREGDPRARELLERLLKELRERGNYNEVNVVELILFLLRRNPKVATKALEQYAR RKVCNGIGIGEFKDSLSINATNIKHFKNCTSISGDLHILPVAFRGDSFTHTPPLDPQELDILKTVKEITGFLLIQAWPENRTDLHAFENLEIIRGRTKQHGQFSLAVVSLNITSLGLRSLKEISDGDVIISGNKNLCYANTINWKKLFGTSGQKTKIISNRGENSCKATGQVCHALCSPEGCWGPEPRDCV Motif0353_bcov_4helix_14169_0001_0001
TKLLELILRLASKGDPRAREQLEFLLLQAREDPRMKEKFRKELEEVLKRGIVDPELVEELRRKLK RKVCNGIGIGEFKDSLSINATNIKHFKNCTSISGDLHILPVAFRGDSFTHTPPLDPQELDILKTVKEITGFLLIQAWPENRTDLHAFENLEIIRGRTKQHGQFSLAVVSLNITSLGLRSLKEISDGDVIISGNKNLCYANTINWKKLFGTSGQKTKIISNRGENSCKATGQVCHALCSPEGCWGPEPRDCV Motif0184_bcov_4helix_07736_0001_0001
TLEDRLRELEKRAREVGDEQAQEFVERAKELYRRGDEENAEIMLETVEWILG RKVCNGIGIGEFKDSLSINATNIKHFKNCTSISGDLHILPVAFRGDSFTHTPPLDPQELDILKTVKEITGFLLIQAWPENRTDLHAFENLEIIRGRTKQHGQFSLAVVSLNITSLGLRSLKEISDGDVIISGNKNLCYANTINWKKLFGTSGQKTKIISNRGENSCKATGQVCHALCSPEGCWGPEPRDCV Motif0025_HHH_eva_0724_0001_0001
TSEEFKEAVELVVPDPEERRRIRELFEKLEREMGDPERVLLLLDTIAERRGDKDLLEVVELVLDK RKVCNGIGIGEFKDSLSINATNIKHFKNCTSISGDLHILPVAFRGDSFTHTPPLDPQELDILKTVKEITGFLLIQAWPENRTDLHAFENLEIIRGRTKQHGQFSLAVVSLNITSLGLRSLKEISDGDVIISGNKNLCYANTINWKKLFGTSGQKTKIISNRGENSCKATGQVCHALCSPEGCWGPEPRDCV Motif0228_bcov_4helix_07068_0001_0001
TSEEQRKMLEMMFNTAKKRGDTEFLEFVLSLVQSVARNFGDPKLQELYKKLEKILREIKNT RKVCNGIGIGEFKDSLSINATNIKHFKNCTSISGDLHILPVAFRGDSFTHTPPLDPQELDILKTVKEITGFLLIQAWPENRTDLHAFENLEIIRGRTKQHGQFSLAVVSLNITSLGLRSLKEISDGDVIISGNKNLCYANTINWKKLFGTSGQKTKIISNRGENSCKATGQVCHALCSPEGCWGPEPRDCV Motif0572_HHH_eva_0321_0001_0001
TSEEVEELLRRIGLLSPEEIEELKRLIEEIEKRDPERAERLLEQLKFVLLQNDPLSLHQFKMDVK RKVCNGIGIGEFKDSLSINATNIKHFKNCTSISGDLHILPVAFRGDSFTHTPPLDPQELDILKTVKEITGFLLIQAWPENRTDLHAFENLEIIRGRTKQHGQFSLAVVSLNITSLGLRSLKEISDGDVIISGNKNLCYANTINWKKLFGTSGQKTKIISNRGENSCKATGQVCHALCSPEGCWGPEPRDCV Motif0184_bcov_4helix_01927_0001_0001
VTDEVVKLARKAFRLWDKDPRLREEVEKILRKAEKIAKNNNDREAQITLYILKSLVQLTAD RKVCNGIGIGEFKDSLSINATNIKHFKNCTSISGDLHILPVAFRGDSFTHTPPLDPQELDILKTVKEITGFLLIQAWPENRTDLHAFENLEIIRGRTKQHGQFSLAVVSLNITSLGLRSLKEISDGDVIISGNKNLCYANTINWKKLFGTSGQKTKIISNRGENSCKATGQVCHALCSPEGCWGPEPRDCV Motif0012_ems_3hM_3569_0001_0001
PPELLLFIAELVARAAIMNIPDPNLQTELKELVKKAEKAVKNNDPDKVQEVVETLQKIFEKVTT RKVCNGIGIGEFKDSLSINATNIKHFKNCTSISGDLHILPVAFRGDSFTHTPPLDPQELDILKTVKEITGFLLIQAWPENRTDLHAFENLEIIRGRTKQHGQFSLAVVSLNITSLGLRSLKEISDGDVIISGNKNLCYANTINWKKLFGTSGQKTKIISNRGENSCKATGQVCHALCSPEGCWGPEPRDCV Motif0009_ems_3hM_3409_0001_0001
DKKEKLETILDKLLELAARNNNPEVLLWVFRAIQLLVHAKFRDDPNLKERVERLVRTAQKLV RKVCNGIGIGEFKDSLSINATNIKHFKNCTSISGDLHILPVAFRGDSFTHTPPLDPQELDILKTVKEITGFLLIQAWPENRTDLHAFENLEIIRGRTKQHGQFSLAVVSLNITSLGLRSLKEISDGDVIISGNKNLCYANTINWKKLFGTSGQKTKIISNRGENSCKATGQVCHALCSPEGCWGPEPRDCV Motif0090_ems_3hM_2156_0001_0002_0001
DVEEFVRRILRTGDPELYLELAVLLQQLILERKDPELEKLVAELLQLLTKGDPRAEEVAKELDKK VCQGTSNKLTQLGTFEDHFLSLQRMFNNCEVVLGNLEITYVQRNYDLSFLKTIQEVAGYVLIALNTVERIPLENLQIIRGNMYYENSYALAVLSNYDANKTGLKELPMRNLQEILHGAVRFSNNPALCNVESIQWRDIVSSDFLSNMSMDFQNHLGS nside_mot_72130ed91e66c97d818e3b2f041fc516_0001_000000011_0001_40_49_H_._bcov_4helix_05859_0001_0001_0001
DLRKIASELLDIALELGDEKISELVYRISLAIDKGDEKTAKKLIKKAQSLAS RKVCNGIGIGEFKDSLSINATNIKHFKNCTSISGDLHILPVAFRGDSFTHTPPLDPQELDILKTVKEITGFLLIQAWPENRTDLHAFENLEIIRGRTKQHGQFSLAVVSLNITSLGLRSLKEISDGDVIISGNKNLCYANTINWKKLFGTSGQKTKIISNRGENSCKATGQVCHALCSPEGCWGPEPRDCV Motif0265_HHH_eva_0524_0001_0001
SDESKNQSFFDKLISLFKKARDPKFQTLLQQALREFFHADVRNDKETLDKVIKKLDKIEKSY RKVCNGIGIGEFKDSLSINATNIKHFKNCTSISGDLHILPVAFRGDSFTHTPPLDPQELDILKTVKEITGFLLIQAWPENRTDLHAFENLEIIRGRTKQHGQFSLAVVSLNITSLGLRSLKEISDGDVIISGNKNLCYANTINWKKLFGTSGQKTKIISNRGENSCKATGQVCHALCSPEGCWGPEPRDCV Motif0357_ems_3hC_1070_0001_0001_0003_0001
DDKEAEKVVEKALRVTRHAKDPNLRSELLDLVLRLQVAISSKDEDMIRTLIKLIKTVIKKAS RKVCNGIGIGEFKDSLSINATNIKHFKNCTSISGDLHILPVAFRGDSFTHTPPLDPQELDILKTVKEITGFLLIQAWPENRTDLHAFENLEIIRGRTKQHGQFSLAVVSLNITSLGLRSLKEISDGDVIISGNKNLCYANTINWKKLFGTSGQKTKIISNRGENSCKATGQVCHALCSPEGCWGPEPRDCV Motif0032_ems_3hM_1516_0001_0001
SWKEVLDKIEKKARENNDEQVVKVIEKIKKTEELKKKIKRFADINEEMVETFVEFLAMDE RKVCNGIGIGEFKDSLSINATNIKHFKNCTSISGDLHILPVAFRGDSFTHTPPLDPQELDILKTVKEITGFLLIQAWPENRTDLHAFENLEIIRGRTKQHGQFSLAVVSLNITSLGLRSLKEISDGDVIISGNKNLCYANTINWKKLFGTSGQKTKIISNRGENSCKATGQVCHALCSPEGCWGPEPRDCV Motif0502_ems_4hM_5269_0001_0001
TEELREVLELLKRDPEKARKLLKEILKKLEEKGDPLAREVRAVLETLKLDEAQARLALRLIVEHA VCQGTSNKLTQLGTFEDHFLSLQRMFNNCEVVLGNLEITYVQRNYDLSFLKTIQEVAGYVLIALNTVERIPLENLQIIRGNMYYENSYALAVLSNYDANKTGLKELPMRNLQEILHGAVRFSNNPALCNVESIQWRDIVSSDFLSNMSMDFQNHLGS nside_mot_11c7575daf07a7a8ed192f68060712d8_0001_000000024_0001_3_12_H_._bcov_4helix_01122_0001_0001
SVEELLRELLERLGVSPERIEEVLDFLRFTTDQFGDPKEALKVLLILAELEGDEVLTEAVRLLLK RKVCNGIGIGEFKDSLSINATNIKHFKNCTSISGDLHILPVAFRGDSFTHTPPLDPQELDILKTVKEITGFLLIQAWPENRTDLHAFENLEIIRGRTKQHGQFSLAVVSLNITSLGLRSLKEISDGDVIISGNKNLCYANTINWKKLFGTSGQKTKIISNRGENSCKATGQVCHALCSPEGCWGPEPRDCV Motif0045_bcov_4helix_04912_0001_0001
SEELEVVAKALKLAAERGDPEVLEVVARVFFLLNDDPEKARELLERVVRRTGDPLLKEILEVLKK RKVCNGIGIGEFKDSLSINATNIKHFKNCTSISGDLHILPVAFRGDSFTHTPPLDPQELDILKTVKEITGFLLIQAWPENRTDLHAFENLEIIRGRTKQHGQFSLAVVSLNITSLGLRSLKEISDGDVIISGNKNLCYANTINWKKLFGTSGQKTKIISNRGENSCKATGQVCHALCSPEGCWGPEPRDCV cside_pol_19dfe0f590e3bfb122f9e2420526e04d_0001_000000005_0001
SIEEVEKLVEEILRRTGDPRVESVLRALREIRKRNPLVAVTDALQLAQYLGDPELFKLAHEIARK RKVCNGIGIGEFKDSLSINATNIKHFKNCTSISGDLHILPVAFRGDSFTHTPPLDPQELDILKTVKEITGFLLIQAWPENRTDLHAFENLEIIRGRTKQHGQFSLAVVSLNITSLGLRSLKEISDGDVIISGNKNLCYANTINWKKLFGTSGQKTKIISNRGENSCKATGQVCHALCSPEGCWGPEPRDCV cside_mot_c2fc3a1b8c923a0c77aa34c27a6e97da_0001_000000021_0001_44_48_H_._bcov_4helix_14186_0001_0001
NDKDETVKHWVSLVEKAIREGDEKLVARLFAEAIREIEERGDHELITKFYKLVLEILERLS VCQGTSNKLTQLGTFEDHFLSLQRMFNNCEVVLGNLEITYVQRNYDLSFLKTIQEVAGYVLIALNTVERIPLENLQIIRGNMYYENSYALAVLSNYDANKTGLKELPMRNLQEILHGAVRFSNNPALCNVESIQWRDIVSSDFLSNMSMDFQNHLGS nside_mot_a3d76919f240991b11fc7fa58435ed14_0001_000000008_0001_24_33_H_._ems_3hM_1981_0001_0001
RKEDASKKVETLIKELRKVPNPQAEAASHQVEQALRMAQRNDDEELVENIARAARTNLEELK VCQGTSNKLTQLGTFEDHFLSLQRMFNNCEVVLGNLEITYVQRNYDLSFLKTIQEVAGYVLIALNTVERIPLENLQIIRGNMYYENSYALAVLSNYDANKTGLKELPMRNLQEILHGAVRFSNNPALCNVESIQWRDIVSSDFLSNMSMDFQNHLGS nside_mot_3h_hb1_5553_000000015_0001_42_47_H_._ems_3hM_888_0001_0001
SALDTVRFIVWTLKRHPDPEVRKVAELLEEALRRNDPELVKELLEKALKKLGDPAFRRALEDLEL RKVCNGIGIGEFKDSLSINATNIKHFKNCTSISGDLHILPVAFRGDSFTHTPPLDPQELDILKTVKEITGFLLIQAWPENRTDLHAFENLEIIRGRTKQHGQFSLAVVSLNITSLGLRSLKEISDGDVIISGNKNLCYANTINWKKLFGTSGQKTKIISNRGENSCKATGQVCHALCSPEGCWGPEPRDCV cside_mot_e72bd83c11a18befedc8dd72dd1711c1_0001_1_000000023_0001_54_61_H_._bcov_4helix_02714_0001_0001_0001
SLEQLELALELLARRSPVAEILLKVLRELRERGVSPEEIKEILKKVAEELGDPEVLRLIRATAKA VCQGTSNKLTQLGTFEDHFLSLQRMFNNCEVVLGNLEITYVQRNYDLSFLKTIQEVAGYVLIALNTVERIPLENLQIIRGNMYYENSYALAVLSNYDANKTGLKELPMRNLQEILHGAVRFSNNPALCNVESIQWRDIVSSDFLSNMSMDFQNHLGS nside_mot_11c7575daf07a7a8ed192f68060712d8_0001_000000024_0001_3_12_H_._bcov_4helix_04944_0001_0001
SETEEASREIKRLLHNAEILGAIDPDEVKKLKKEVEKLRKKGDWKQLERLFREILREIFRR RKVCNGIGIGEFKDSLSINATNIKHFKNCTSISGDLHILPVAFRGDSFTHTPPLDPQELDILKTVKEITGFLLIQAWPENRTDLHAFENLEIIRGRTKQHGQFSLAVVSLNITSLGLRSLKEISDGDVIISGNKNLCYANTINWKKLFGTSGQKTKIISNRGENSCKATGQVCHALCSPEGCWGPEPRDCV cside_mot_24da036ec9cfd9ff36cc02b266469925_0001_1_000000012_0001_7_12_H_._HHH_eva_0350_0001_0002_0001
DREENLKRMMKEDIERSARSAKDDPDSAKLDLEFIEDILRVEGNEELVRWVEEAKKILKKVV RKVCNGIGIGEFKDSLSINATNIKHFKNCTSISGDLHILPVAFRGDSFTHTPPLDPQELDILKTVKEITGFLLIQAWPENRTDLHAFENLEIIRGRTKQHGQFSLAVVSLNITSLGLRSLKEISDGDVIISGNKNLCYANTINWKKLFGTSGQKTKIISNRGENSCKATGQVCHALCSPEGCWGPEPRDCV Motif0011_ems_3hM_923_0001_0001_0001
STEEAEAIVYQAEQAARLLRDPSLQEYVKKVKKIVESLLSNGDEKSAEKVAEEASRFVSNG VCQGTSNKLTQLGTFEDHFLSLQRMFNNCEVVLGNLEITYVQRNYDLSFLKTIQEVAGYVLIALNTVERIPLENLQIIRGNMYYENSYALAVLSNYDANKTGLKELPMRNLQEILHGAVRFSNNPALCNVESIQWRDIVSSDFLSNMSMDFQNHLGS nside_mot_60d819c0e32b067e3f3258c93b6bea69_0001_000000001_0001_40_47_H_._ems_3hM_139_0001_0001_0001
SEELRHTLRAFQLIEELLAKGVHFEEIIKWLEEHRKDLERKNDEEAIRSTELAIRLARLALEA VCQGTSNKLTQLGTFEDHFLSLQRMFNNCEVVLGNLEITYVQRNYDLSFLKTIQEVAGYVLIALNTVERIPLENLQIIRGNMYYENSYALAVLSNYDANKTGLKELPMRNLQEILHGAVRFSNNPALCNVESIQWRDIVSSDFLSNMSMDFQNHLGS nside_pol_3h_hb1_3436_000000018_0001
TEIERAKEIVKRLGDPELEDIVKDFEEALRQGSPLLLEAARFMIKVLLIKKNDPELEKILRLLEK RKVCNGIGIGEFKDSLSINATNIKHFKNCTSISGDLHILPVAFRGDSFTHTPPLDPQELDILKTVKEITGFLLIQAWPENRTDLHAFENLEIIRGRTKQHGQFSLAVVSLNITSLGLRSLKEISDGDVIISGNKNLCYANTINWKKLFGTSGQKTKIISNRGENSCKATGQVCHALCSPEGCWGPEPRDCV Motif0550_bcov_4helix_04804_0001_0001
DEREVARELLKLIRELGDPEEAIRILKKRIKERGDPKAEDFLAIFEVALRLDPEAAKQVVEAAAK VCQGTSNKLTQLGTFEDHFLSLQRMFNNCEVVLGNLEITYVQRNYDLSFLKTIQEVAGYVLIALNTVERIPLENLQIIRGNMYYENSYALAVLSNYDANKTGLKELPMRNLQEILHGAVRFSNNPALCNVESIQWRDIVSSDFLSNMSMDFQNHLGS nside_pol_d8e631a7c6a0ca757e95fd499f5e0bd6_0001_1_000000010_0001
DAIEAVVDLLKAGNPKQARELLEALLKALEKANDPRAELVRELLELIRRGTLTPELLEELARRIK RKVCNGIGIGEFKDSLSINATNIKHFKNCTSISGDLHILPVAFRGDSFTHTPPLDPQELDILKTVKEITGFLLIQAWPENRTDLHAFENLEIIRGRTKQHGQFSLAVVSLNITSLGLRSLKEISDGDVIISGNKNLCYANTINWKKLFGTSGQKTKIISNRGENSCKATGQVCHALCSPEGCWGPEPRDCV cside_mot_902bd2d794eda2c58461ea262bc623ba_0001_000000010_0001_17_22_H_._bcov_4helix_13765_0001_0002_0001
SEEEEIKEEVEELLKRDPEKALELVLELLKKKDEEQAEMLEELAEAALRNNDPRTVKMLVRYALV RKVCNGIGIGEFKDSLSINATNIKHFKNCTSISGDLHILPVAFRGDSFTHTPPLDPQELDILKTVKEITGFLLIQAWPENRTDLHAFENLEIIRGRTKQHGQFSLAVVSLNITSLGLRSLKEISDGDVIISGNKNLCYANTINWKKLFGTSGQKTKIISNRGENSCKATGQVCHALCSPEGCWGPEPRDCV Motif0029_bcov_4helix_02836_0001_0001
PIDERLARLLLRQGDKEALKRLLRALVSFVKAGNPSAREIVEELKKILKELGDEELLKLLEELLK RKVCNGIGIGEFKDSLSINATNIKHFKNCTSISGDLHILPVAFRGDSFTHTPPLDPQELDILKTVKEITGFLLIQAWPENRTDLHAFENLEIIRGRTKQHGQFSLAVVSLNITSLGLRSLKEISDGDVIISGNKNLCYANTINWKKLFGTSGQKTKIISNRGENSCKATGQVCHALCSPEGCWGPEPRDCV cside_pol_d8a56593db78f09e61b775bf1f61766f_0001_1_000000002_0001
DAKKRVKTLVELVEEIEKKAQDPVVRENARQIVEHAKRAIKEDDEEQLQVAEAALELIIRRF VCQGTSNKLTQLGTFEDHFLSLQRMFNNCEVVLGNLEITYVQRNYDLSFLKTIQEVAGYVLIALNTVERIPLENLQIIRGNMYYENSYALAVLSNYDANKTGLKELPMRNLQEILHGAVRFSNNPALCNVESIQWRDIVSSDFLSNMSMDFQNHLGS nside_mot_756f4ee4f8a5f9cb92b02085ab0f81ec_0001_1_000000008_0001_53_60_H_._ems_3hM_266_0001_0001
DTRKKFLTYLKRLLDEAVSRNDEYRVRYIVDLAEDFAEVMKDEELKKLVKKAKEIIKKLS RKVCNGIGIGEFKDSLSINATNIKHFKNCTSISGDLHILPVAFRGDSFTHTPPLDPQELDILKTVKEITGFLLIQAWPENRTDLHAFENLEIIRGRTKQHGQFSLAVVSLNITSLGLRSLKEISDGDVIISGNKNLCYANTINWKKLFGTSGQKTKIISNRGENSCKATGQVCHALCSPEGCWGPEPRDCV Motif0381_ems_3hM_2808_0001_0001
DEIMEKLFDLDRKAVRKGDDKARKIVKRALDEYVKGLIDPDQARKLAEKAERILRS RKVCNGIGIGEFKDSLSINATNIKHFKNCTSISGDLHILPVAFRGDSFTHTPPLDPQELDILKTVKEITGFLLIQAWPENRTDLHAFENLEIIRGRTKQHGQFSLAVVSLNITSLGLRSLKEISDGDVIISGNKNLCYANTINWKKLFGTSGQKTKIISNRGENSCKATGQVCHALCSPEGCWGPEPRDCV Motif0084_p1-16H-GBL-16H-GABBL-16H_0429_0001_0001_0001_0001_0001
SFEEDMLEQNLLLDPRAAEFFLEELLKHTGDPRLEEVLRLLRELLERGVSPEEITRLAVELLRRR RKVCNGIGIGEFKDSLSINATNIKHFKNCTSISGDLHILPVAFRGDSFTHTPPLDPQELDILKTVKEITGFLLIQAWPENRTDLHAFENLEIIRGRTKQHGQFSLAVVSLNITSLGLRSLKEISDGDVIISGNKNLCYANTINWKKLFGTSGQKTKIISNRGENSCKATGQVCHALCSPEGCWGPEPRDCV Motif0067_bcov_4helix_12314_0001_0002_0001
DELERFSEDVEEIARNAGVDSVSVRVSNGRVEVTVQGTNEAARLAQELVKRHAEILDLDVDVQVK RKVCNGIGIGEFKDSLSINATNIKHFKNCTSISGDLHILPVAFRGDSFTHTPPLDPQELDILKTVKEITGFLLIQAWPENRTDLHAFENLEIIRGRTKQHGQFSLAVVSLNITSLGLRSLKEISDGDVIISGNKNLCYANTINWKKLFGTSGQKTKIISNRGENSCKATGQVCHALCSPEGCWGPEPRDCV cside_mot_55f6e82a14716182a6b0469e8d142003_0001_000000004_0001_19_27_H_._HEEHE_3073_0001_0002_0001
SLEEIEELLKRLGISPEFIRALFLLAELIRREGSPDARKALEEIIKQVAGGDPRKVEEIKRIVEK VCQGTSNKLTQLGTFEDHFLSLQRMFNNCEVVLGNLEITYVQRNYDLSFLKTIQEVAGYVLIALNTVERIPLENLQIIRGNMYYENSYALAVLSNYDANKTGLKELPMRNLQEILHGAVRFSNNPALCNVESIQWRDIVSSDFLSNMSMDFQNHLGS nside_mot_608bc5890229517d0e430a432653cfa2_0001_1_000000026_0001_24_33_H_._bcov_4helix_04662_0001_0001
SPYLVRMVESAIIFAKNSGLITPERLDKIRKEAEKVEKKGDNEQLKEIIKQIDKEFREYSK RKVCNGIGIGEFKDSLSINATNIKHFKNCTSISGDLHILPVAFRGDSFTHTPPLDPQELDILKTVKEITGFLLIQAWPENRTDLHAFENLEIIRGRTKQHGQFSLAVVSLNITSLGLRSLKEISDGDVIISGNKNLCYANTINWKKLFGTSGQKTKIISNRGENSCKATGQVCHALCSPEGCWGPEPRDCV Motif0802_HHH_eva_0128_0001_0001
DEEVEEVLREALEKAKDPEAREVIEAALRALRAGADPERQLEILLNVLELLGDEDAVRIIRKLLK VCQGTSNKLTQLGTFEDHFLSLQRMFNNCEVVLGNLEITYVQRNYDLSFLKTIQEVAGYVLIALNTVERIPLENLQIIRGNMYYENSYALAVLSNYDANKTGLKELPMRNLQEILHGAVRFSNNPALCNVESIQWRDIVSSDFLSNMSMDFQNHLGS nside_mot_1b29029a5794c0c8cb62edb23f0d5ebc_0001_1_000000002_0001_35_42_H_._bcov_4helix_03513_0001_0001
SEEEKKARTIAKKVETSVRRIQDPEQALHLVTRIISEAQDRNDEILSRLLAHIARLVHELNE VCQGTSNKLTQLGTFEDHFLSLQRMFNNCEVVLGNLEITYVQRNYDLSFLKTIQEVAGYVLIALNTVERIPLENLQIIRGNMYYENSYALAVLSNYDANKTGLKELPMRNLQEILHGAVRFSNNPALCNVESIQWRDIVSSDFLSNMSMDFQNHLGS nside_mot_3h_hb1_5813_000000015_0001_53_59_H_._ems_3hM_3371_0001_0001_0001
SLKKEADRLLKEAKKRGDVEAYFLADFAKVAIDQGSISEEIAKFLIKEIKKLIKG RKVCNGIGIGEFKDSLSINATNIKHFKNCTSISGDLHILPVAFRGDSFTHTPPLDPQELDILKTVKEITGFLLIQAWPENRTDLHAFENLEIIRGRTKQHGQFSLAVVSLNITSLGLRSLKEISDGDVIISGNKNLCYANTINWKKLFGTSGQKTKIISNRGENSCKATGQVCHALCSPEGCWGPEPRDCV Motif0011_HHH_eva_0509_0001_0002_0001
SELEEILELLKRVSPRVRRAVERIERLLKRDPEAARNTIRQLLDNARDLGDPELERLVRLLLKLG RKVCNGIGIGEFKDSLSINATNIKHFKNCTSISGDLHILPVAFRGDSFTHTPPLDPQELDILKTVKEITGFLLIQAWPENRTDLHAFENLEIIRGRTKQHGQFSLAVVSLNITSLGLRSLKEISDGDVIISGNKNLCYANTINWKKLFGTSGQKTKIISNRGENSCKATGQVCHALCSPEGCWGPEPRDCV cside_mot_b81c403b11423e68e75b674fa5e297be_0001_1_000000014_0001_25_30_H_._bcov_4helix_14551_0001_0001_0001
TEELEKLLEELYRKTGDPRVHYLLQILRLLRRVHDPEEVVRNLLITARALGNPEAERLIKEVLDK VCQGTSNKLTQLGTFEDHFLSLQRMFNNCEVVLGNLEITYVQRNYDLSFLKTIQEVAGYVLIALNTVERIPLENLQIIRGNMYYENSYALAVLSNYDANKTGLKELPMRNLQEILHGAVRFSNNPALCNVESIQWRDIVSSDFLSNMSMDFQNHLGS nside_mot_b2f027b0c4707082fa2b9d95826083e0_0001_000000028_0001_21_29_H_._bcov_4helix_10018_0001_0003_0001
DEEFMKALEIVQKVENTAQNIQDPKQASEWVQTWIEKAKRNNDEVLVDALTTVLEKVQREAS RKVCNGIGIGEFKDSLSINATNIKHFKNCTSISGDLHILPVAFRGDSFTHTPPLDPQELDILKTVKEITGFLLIQAWPENRTDLHAFENLEIIRGRTKQHGQFSLAVVSLNITSLGLRSLKEISDGDVIISGNKNLCYANTINWKKLFGTSGQKTKIISNRGENSCKATGQVCHALCSPEGCWGPEPRDCV Motif0428_ems_3hM_2127_0001_0001
TEELKKKAEELIKKLRELLKKVPDPDERRSATLLIIMLEFASERDDDKLLKIAAEAAEKVIKEA VCQGTSNKLTQLGTFEDHFLSLQRMFNNCEVVLGNLEITYVQRNYDLSFLKTIQEVAGYVLIALNTVERIPLENLQIIRGNMYYENSYALAVLSNYDANKTGLKELPMRNLQEILHGAVRFSNNPALCNVESIQWRDIVSSDFLSNMSMDFQNHLGS nside_mot_0d6cdd265890adc2f5458014956a225e_0001_000000019_0001_18_27_H_._ems_3hM_1892_0001_0002_0001
DLESLIFELIALLFRLSAEYPDFDEVARSAIEKASRILESDPRQSEEAVKVLESALRTIQKQA RKVCNGIGIGEFKDSLSINATNIKHFKNCTSISGDLHILPVAFRGDSFTHTPPLDPQELDILKTVKEITGFLLIQAWPENRTDLHAFENLEIIRGRTKQHGQFSLAVVSLNITSLGLRSLKEISDGDVIISGNKNLCYANTINWKKLFGTSGQKTKIISNRGENSCKATGQVCHALCSPEGCWGPEPRDCV Motif0543_ems_3hC_505_0001_0003_0001_0001
EVDELQKIAKKVRELAKKQNNKVLLMMVELALQILEEAKQKNDERKVENAKFSIHIAKEAVEG RKVCNGIGIGEFKDSLSINATNIKHFKNCTSISGDLHILPVAFRGDSFTHTPPLDPQELDILKTVKEITGFLLIQAWPENRTDLHAFENLEIIRGRTKQHGQFSLAVVSLNITSLGLRSLKEISDGDVIISGNKNLCYANTINWKKLFGTSGQKTKIISNRGENSCKATGQVCHALCSPEGCWGPEPRDCV Motif0090_ems_3hM_1541_0001_0001
DHEYQVRLALELVEYLVKAGNITENVHKFIHEIRELLEKIGDDELREIAERLEREARKVLKS RKVCNGIGIGEFKDSLSINATNIKHFKNCTSISGDLHILPVAFRGDSFTHTPPLDPQELDILKTVKEITGFLLIQAWPENRTDLHAFENLEIIRGRTKQHGQFSLAVVSLNITSLGLRSLKEISDGDVIISGNKNLCYANTINWKKLFGTSGQKTKIISNRGENSCKATGQVCHALCSPEGCWGPEPRDCV Motif0043_HHH_eva_0288_0001_0002_0001
DEQQKDNLTSLLELVKEIFEEADDKRRAEEILKEVEKDIRRQNNEYALKLVEKLKRTLKKLD VCQGTSNKLTQLGTFEDHFLSLQRMFNNCEVVLGNLEITYVQRNYDLSFLKTIQEVAGYVLIALNTVERIPLENLQIIRGNMYYENSYALAVLSNYDANKTGLKELPMRNLQEILHGAVRFSNNPALCNVESIQWRDIVSSDFLSNMSMDFQNHLGS nside_mot_9a31c3a4e37290247ad05e68d98e23c2_0001_000000017_0001_16_25_H_._ems_3hM_3481_0001_0005_0001
SEELFEELIREAKELGNPQVATTLMLLLILLKERGDPEQVERALEEAVRRFGDPLLKKLLELLRK RKVCNGIGIGEFKDSLSINATNIKHFKNCTSISGDLHILPVAFRGDSFTHTPPLDPQELDILKTVKEITGFLLIQAWPENRTDLHAFENLEIIRGRTKQHGQFSLAVVSLNITSLGLRSLKEISDGDVIISGNKNLCYANTINWKKLFGTSGQKTKIISNRGENSCKATGQVCHALCSPEGCWGPEPRDCV Motif0641_bcov_4helix_00130_0001_0001
DPDTATELVQRVLKLAQEKNDEALEESARALERVVRRAKKRNDERTVEYVIIIARRLLEES VCQGTSNKLTQLGTFEDHFLSLQRMFNNCEVVLGNLEITYVQRNYDLSFLKTIQEVAGYVLIALNTVERIPLENLQIIRGNMYYENSYALAVLSNYDANKTGLKELPMRNLQEILHGAVRFSNNPALCNVESIQWRDIVSSDFLSNMSMDFQNHLGS nside_pol_ems_3hC_897_0001_000000011_0001
DQEEVQKSARKAMEIATKYLSDLQKVFKIIVLVYRAKILIRDPNPERRKEAKKLLKIVQKLIS RKVCNGIGIGEFKDSLSINATNIKHFKNCTSISGDLHILPVAFRGDSFTHTPPLDPQELDILKTVKEITGFLLIQAWPENRTDLHAFENLEIIRGRTKQHGQFSLAVVSLNITSLGLRSLKEISDGDVIISGNKNLCYANTINWKKLFGTSGQKTKIISNRGENSCKATGQVCHALCSPEGCWGPEPRDCV Motif0071_ems_3hM_3549_0001_0001
DEVEKLLSQLEFIVLQLGDPELKKKLDELKELRKKDPRKVIELILELAEELGDPSLRQEAEELLK RKVCNGIGIGEFKDSLSINATNIKHFKNCTSISGDLHILPVAFRGDSFTHTPPLDPQELDILKTVKEITGFLLIQAWPENRTDLHAFENLEIIRGRTKQHGQFSLAVVSLNITSLGLRSLKEISDGDVIISGNKNLCYANTINWKKLFGTSGQKTKIISNRGENSCKATGQVCHALCSPEGCWGPEPRDCV Motif0197_bcov_4helix_13731_0001_0001
SKEEVLKEILELLERGVSPEKLLVRIEDLALDLGDPELLRLVVELMKLVLEGDPEKFEELLRRLT RKVCNGIGIGEFKDSLSINATNIKHFKNCTSISGDLHILPVAFRGDSFTHTPPLDPQELDILKTVKEITGFLLIQAWPENRTDLHAFENLEIIRGRTKQHGQFSLAVVSLNITSLGLRSLKEISDGDVIISGNKNLCYANTINWKKLFGTSGQKTKIISNRGENSCKATGQVCHALCSPEGCWGPEPRDCV Motif0368_bcov_4helix_11167_0001_0001
SQEATELLFRIERRVPDPEVRKLLVQLLDAIMEGDKDLFKRLLEELEKLLGDPELVERLERAFKK RKVCNGIGIGEFKDSLSINATNIKHFKNCTSISGDLHILPVAFRGDSFTHTPPLDPQELDILKTVKEITGFLLIQAWPENRTDLHAFENLEIIRGRTKQHGQFSLAVVSLNITSLGLRSLKEISDGDVIISGNKNLCYANTINWKKLFGTSGQKTKIISNRGENSCKATGQVCHALCSPEGCWGPEPRDCV Motif0198_bcov_4helix_04429_0001_0001
DEQEEIRDKVNETLLRLEAEAKRDPETAKKEVKKLRELAERLGDEHLKRNVEKALEMVKNLE RKVCNGIGIGEFKDSLSINATNIKHFKNCTSISGDLHILPVAFRGDSFTHTPPLDPQELDILKTVKEITGFLLIQAWPENRTDLHAFENLEIIRGRTKQHGQFSLAVVSLNITSLGLRSLKEISDGDVIISGNKNLCYANTINWKKLFGTSGQKTKIISNRGENSCKATGQVCHALCSPEGCWGPEPRDCV Motif0544_ems_3hM_2230_0001_0002_0001
SLEELEEILKKLNTPVARMALINIELNKDLGVDPREVVRLVEFFLDLRGRLSPELEELLKELLKK RKVCNGIGIGEFKDSLSINATNIKHFKNCTSISGDLHILPVAFRGDSFTHTPPLDPQELDILKTVKEITGFLLIQAWPENRTDLHAFENLEIIRGRTKQHGQFSLAVVSLNITSLGLRSLKEISDGDVIISGNKNLCYANTINWKKLFGTSGQKTKIISNRGENSCKATGQVCHALCSPEGCWGPEPRDCV Motif0110_bcov_4helix_01144_0001_0001
DVIEFLARDIIKKSEEKGDEEAVKKAREILERFRRGELSEEEASELLRELLHRSLT RKVCNGIGIGEFKDSLSINATNIKHFKNCTSISGDLHILPVAFRGDSFTHTPPLDPQELDILKTVKEITGFLLIQAWPENRTDLHAFENLEIIRGRTKQHGQFSLAVVSLNITSLGLRSLKEISDGDVIISGNKNLCYANTINWKKLFGTSGQKTKIISNRGENSCKATGQVCHALCSPEGCWGPEPRDCV cside_pol_3h_hb1_5401_000000000_0001
PVELLLRILKEAYKNNDDSQAELNIDMIKQTDPREVKTALTRLSRKDPGVEEAWRYATKLS RKVCNGIGIGEFKDSLSINATNIKHFKNCTSISGDLHILPVAFRGDSFTHTPPLDPQELDILKTVKEITGFLLIQAWPENRTDLHAFENLEIIRGRTKQHGQFSLAVVSLNITSLGLRSLKEISDGDVIISGNKNLCYANTINWKKLFGTSGQKTKIISNRGENSCKATGQVCHALCSPEGCWGPEPRDCV Motif0228_ems_4hC_2009_0001_0001_0001
SERDKLEELAKKLSEGARRKNNREAFQSATNALILLQIGKENNDDELVDHVRKALEDVKRKLS RKVCNGIGIGEFKDSLSINATNIKHFKNCTSISGDLHILPVAFRGDSFTHTPPLDPQELDILKTVKEITGFLLIQAWPENRTDLHAFENLEIIRGRTKQHGQFSLAVVSLNITSLGLRSLKEISDGDVIISGNKNLCYANTINWKKLFGTSGQKTKIISNRGENSCKATGQVCHALCSPEGCWGPEPRDCV Motif0640_ems_3hC_142_0002_0001_0001
SELVEEFIEALIRGTVEEFLRRLLEELRKEGDPESARLVEEAIRLVKEGDPMRALALLQEIEMLR RKVCNGIGIGEFKDSLSINATNIKHFKNCTSISGDLHILPVAFRGDSFTHTPPLDPQELDILKTVKEITGFLLIQAWPENRTDLHAFENLEIIRGRTKQHGQFSLAVVSLNITSLGLRSLKEISDGDVIISGNKNLCYANTINWKKLFGTSGQKTKIISNRGENSCKATGQVCHALCSPEGCWGPEPRDCV Motif0302_bcov_4helix_01398_0001_0001
SELEKELEKLREEAERRGDETFRRSVEKVKKIIRTGRLSPELVKRLIETLKLFLR RKVCNGIGIGEFKDSLSINATNIKHFKNCTSISGDLHILPVAFRGDSFTHTPPLDPQELDILKTVKEITGFLLIQAWPENRTDLHAFENLEIIRGRTKQHGQFSLAVVSLNITSLGLRSLKEISDGDVIISGNKNLCYANTINWKKLFGTSGQKTKIISNRGENSCKATGQVCHALCSPEGCWGPEPRDCV Motif0595_HHH_eva_0765_0001_0002_0001
DPRVQEEADKLQKKIETLKKKLTNPIARKVVEEARQVLEEAKKKNNPLLLILAKLLLEFAKLVQ RKVCNGIGIGEFKDSLSINATNIKHFKNCTSISGDLHILPVAFRGDSFTHTPPLDPQELDILKTVKEITGFLLIQAWPENRTDLHAFENLEIIRGRTKQHGQFSLAVVSLNITSLGLRSLKEISDGDVIISGNKNLCYANTINWKKLFGTSGQKTKIISNRGENSCKATGQVCHALCSPEGCWGPEPRDCV Motif0665_ems_3hM_3566_0001_0001
DDERELIKVIHLIAEAAQLADDEDTRKTLLELITEIYQLQLENDPSVKDVATEAKKYAEKVL VCQGTSNKLTQLGTFEDHFLSLQRMFNNCEVVLGNLEITYVQRNYDLSFLKTIQEVAGYVLIALNTVERIPLENLQIIRGNMYYENSYALAVLSNYDANKTGLKELPMRNLQEILHGAVRFSNNPALCNVESIQWRDIVSSDFLSNMSMDFQNHLGS nside_mot_6a9979191077b839e8ecfb188dfae384_0001_1_000000000_0001_18_28_H_._ems_3hM_591_0001_0001_0001
DQETIQEIIRRLQRRTMQLEDDELAARILELLREALELAANGNAEEAKKLLEKIQEELDKR RKVCNGIGIGEFKDSLSINATNIKHFKNCTSISGDLHILPVAFRGDSFTHTPPLDPQELDILKTVKEITGFLLIQAWPENRTDLHAFENLEIIRGRTKQHGQFSLAVVSLNITSLGLRSLKEISDGDVIISGNKNLCYANTINWKKLFGTSGQKTKIISNRGENSCKATGQVCHALCSPEGCWGPEPRDCV cside_pol_3h_hb1_2115_000000003_0001
SEDERAKLQIDFAVLQAGVPSVDVRVSNNRVEVHVDGDTDEAKTLEKILKRVSKALGIRVDIKRR RKVCNGIGIGEFKDSLSINATNIKHFKNCTSISGDLHILPVAFRGDSFTHTPPLDPQELDILKTVKEITGFLLIQAWPENRTDLHAFENLEIIRGRTKQHGQFSLAVVSLNITSLGLRSLKEISDGDVIISGNKNLCYANTINWKKLFGTSGQKTKIISNRGENSCKATGQVCHALCSPEGCWGPEPRDCV Motif0184_HEEHE_3369_0001_0001
RIVRLFSFMIEGTDERAEETLKKLIKEVEETADRIARSRNLSYEVRWRIDRFGNFVLITIRVHIN RKVCNGIGIGEFKDSLSINATNIKHFKNCTSISGDLHILPVAFRGDSFTHTPPLDPQELDILKTVKEITGFLLIQAWPENRTDLHAFENLEIIRGRTKQHGQFSLAVVSLNITSLGLRSLKEISDGDVIISGNKNLCYANTINWKKLFGTSGQKTKIISNRGENSCKATGQVCHALCSPEGCWGPEPRDCV cside_pol_EHEE_hb1_6581_000000011_0001
DKYEELLRKILTTVEKLIQKDPTKAKQYVDKLQEEAKKKNDRILEIIARQVKVLIEFETLR RKVCNGIGIGEFKDSLSINATNIKHFKNCTSISGDLHILPVAFRGDSFTHTPPLDPQELDILKTVKEITGFLLIQAWPENRTDLHAFENLEIIRGRTKQHGQFSLAVVSLNITSLGLRSLKEISDGDVIISGNKNLCYANTINWKKLFGTSGQKTKIISNRGENSCKATGQVCHALCSPEGCWGPEPRDCV Motif0107_ems_3hM_96_0001_0002_0001
SDSELLRELLELLIELGDPEVARVLSALFMRADQGDPEAKELLERLLELAKRNLEEVSKLLRRIP RKVCNGIGIGEFKDSLSINATNIKHFKNCTSISGDLHILPVAFRGDSFTHTPPLDPQELDILKTVKEITGFLLIQAWPENRTDLHAFENLEIIRGRTKQHGQFSLAVVSLNITSLGLRSLKEISDGDVIISGNKNLCYANTINWKKLFGTSGQKTKIISNRGENSCKATGQVCHALCSPEGCWGPEPRDCV cside_pol_a06c22a36078e29eea80a224a806243b_0001_000000000_0001
SLEAKVSVELMKEDPDLARVVDRLIMRIMARKDPDLRRLLEEIIEALERGDKELVKELVKEARER RKVCNGIGIGEFKDSLSINATNIKHFKNCTSISGDLHILPVAFRGDSFTHTPPLDPQELDILKTVKEITGFLLIQAWPENRTDLHAFENLEIIRGRTKQHGQFSLAVVSLNITSLGLRSLKEISDGDVIISGNKNLCYANTINWKKLFGTSGQKTKIISNRGENSCKATGQVCHALCSPEGCWGPEPRDCV Motif0655_bcov_4helix_12592_0001_0001
SELERYVEAYVREAADRAREAGKPFLVIVRYNGYESEYEVDTDPRKVKTVIKLIQEFLRKAAKK RKVCNGIGIGEFKDSLSINATNIKHFKNCTSISGDLHILPVAFRGDSFTHTPPLDPQELDILKTVKEITGFLLIQAWPENRTDLHAFENLEIIRGRTKQHGQFSLAVVSLNITSLGLRSLKEISDGDVIISGNKNLCYANTINWKKLFGTSGQKTKIISNRGENSCKATGQVCHALCSPEGCWGPEPRDCV cside_pol_HEEH_09210_000000005_0001
TEEEVKELIKELIEKAPDPDVRRVLEELLRLLEEGDPMEADRLIIEAFWRTGDPIFHELFKLLAK RKVCNGIGIGEFKDSLSINATNIKHFKNCTSISGDLHILPVAFRGDSFTHTPPLDPQELDILKTVKEITGFLLIQAWPENRTDLHAFENLEIIRGRTKQHGQFSLAVVSLNITSLGLRSLKEISDGDVIISGNKNLCYANTINWKKLFGTSGQKTKIISNRGENSCKATGQVCHALCSPEGCWGPEPRDCV cside_mot_8c974ca21b184cf8882479d17f3615da_0001_1_000000003_0001_56_65_H_._bcov_4helix_14194_0001_0001
DLEELIRELARTGDPELALRILQIIVRADRKNDPELRKLAEKLLEELLKEYGDPLLEDLLLAVRA RKVCNGIGIGEFKDSLSINATNIKHFKNCTSISGDLHILPVAFRGDSFTHTPPLDPQELDILKTVKEITGFLLIQAWPENRTDLHAFENLEIIRGRTKQHGQFSLAVVSLNITSLGLRSLKEISDGDVIISGNKNLCYANTINWKKLFGTSGQKTKIISNRGENSCKATGQVCHALCSPEGCWGPEPRDCV cside_mot_3h_hb1_2514_000000022_0001_52_60_H_._bcov_4helix_08836_0001_0001_0001
SSAEELIKALRRGSPAVETFVRFIEHVARLRDPRLAERIRRLFEELKRTGDPRLEEELKKLIEEA RKVCNGIGIGEFKDSLSINATNIKHFKNCTSISGDLHILPVAFRGDSFTHTPPLDPQELDILKTVKEITGFLLIQAWPENRTDLHAFENLEIIRGRTKQHGQFSLAVVSLNITSLGLRSLKEISDGDVIISGNKNLCYANTINWKKLFGTSGQKTKIISNRGENSCKATGQVCHALCSPEGCWGPEPRDCV cside_mot_95c0247ae19eefd1ddab4a8fe6b92575_0001_1_000000010_0001_5_13_H_._bcov_4helix_13132_0001_0001
TEEEKVQEYVTEVLKQANPPSFSVRVSNGTVKVRVKGNDILVEYAIESARLFAKFLGVPVSVKVD RKVCNGIGIGEFKDSLSINATNIKHFKNCTSISGDLHILPVAFRGDSFTHTPPLDPQELDILKTVKEITGFLLIQAWPENRTDLHAFENLEIIRGRTKQHGQFSLAVVSLNITSLGLRSLKEISDGDVIISGNKNLCYANTINWKKLFGTSGQKTKIISNRGENSCKATGQVCHALCSPEGCWGPEPRDCV Motif0322_HEEHE_1548_0001_0002_0001
PLEELLKRAVEEGDPIARLILEIVKEIKKKDVMHAHALLSRVAAALAAGDPDAAREVVEEAERLR RKVCNGIGIGEFKDSLSINATNIKHFKNCTSISGDLHILPVAFRGDSFTHTPPLDPQELDILKTVKEITGFLLIQAWPENRTDLHAFENLEIIRGRTKQHGQFSLAVVSLNITSLGLRSLKEISDGDVIISGNKNLCYANTINWKKLFGTSGQKTKIISNRGENSCKATGQVCHALCSPEGCWGPEPRDCV cside_mot_3h_hb1_2807_000000002_0001_31_39_H_._bcov_4helix_04606_0001_0002_0001
SEELERLLRLLRVDPEAVRATLELAADAARKNGDPDLLRELEKLLEVLKKNPEEAERLLKELLEK RKVCNGIGIGEFKDSLSINATNIKHFKNCTSISGDLHILPVAFRGDSFTHTPPLDPQELDILKTVKEITGFLLIQAWPENRTDLHAFENLEIIRGRTKQHGQFSLAVVSLNITSLGLRSLKEISDGDVIISGNKNLCYANTINWKKLFGTSGQKTKIISNRGENSCKATGQVCHALCSPEGCWGPEPRDCV cside_mot_3h_hb1_5313_000000011_0001_49_59_H_._bcov_4helix_08229_0001_0001_0001
SRQESIRFHIDGTDEHAERILEEIARRAEEEVRKRARERGRHVHVVVYEVSRNGKLHHVVTWVVV RKVCNGIGIGEFKDSLSINATNIKHFKNCTSISGDLHILPVAFRGDSFTHTPPLDPQELDILKTVKEITGFLLIQAWPENRTDLHAFENLEIIRGRTKQHGQFSLAVVSLNITSLGLRSLKEISDGDVIISGNKNLCYANTINWKKLFGTSGQKTKIISNRGENSCKATGQVCHALCSPEGCWGPEPRDCV cside_pol_EHEE_hb1_72_000000008_0001
SEEEIREIIELFKKDPEKARELVRRLLEEAKERGDPNLFLVLDIVLQILEFGNPEDAEMFLRLIQ RKVCNGIGIGEFKDSLSINATNIKHFKNCTSISGDLHILPVAFRGDSFTHTPPLDPQELDILKTVKEITGFLLIQAWPENRTDLHAFENLEIIRGRTKQHGQFSLAVVSLNITSLGLRSLKEISDGDVIISGNKNLCYANTINWKKLFGTSGQKTKIISNRGENSCKATGQVCHALCSPEGCWGPEPRDCV Motif0228_bcov_4helix_09335_0001_0001
DDDHVKELVREALERGDLTRALEIAYEASLRGLTTRENARELWRIATRLLFK RKVCNGIGIGEFKDSLSINATNIKHFKNCTSISGDLHILPVAFRGDSFTHTPPLDPQELDILKTVKEITGFLLIQAWPENRTDLHAFENLEIIRGRTKQHGQFSLAVVSLNITSLGLRSLKEISDGDVIISGNKNLCYANTINWKKLFGTSGQKTKIISNRGENSCKATGQVCHALCSPEGCWGPEPRDCV cside_pol_3h_hb1_3683_000000002_0001
SREELLLKLVRHGNPAAVRIILNDIHQLLILGDPERAERLARLLTEVLEELGDPELIREVKELLK RKVCNGIGIGEFKDSLSINATNIKHFKNCTSISGDLHILPVAFRGDSFTHTPPLDPQELDILKTVKEITGFLLIQAWPENRTDLHAFENLEIIRGRTKQHGQFSLAVVSLNITSLGLRSLKEISDGDVIISGNKNLCYANTINWKKLFGTSGQKTKIISNRGENSCKATGQVCHALCSPEGCWGPEPRDCV cside_mot_234dcd3293a06a3f818eead5685d6350_0001_000000010_0001_9_15_H_._bcov_4helix_02955_0001_0001_0001
TELNRIILLAFKLGNPEVAHMLFDLLFELHLTGDPRYEEIIRIVLELLERGVSPEEIEEIIRRLE RKVCNGIGIGEFKDSLSINATNIKHFKNCTSISGDLHILPVAFRGDSFTHTPPLDPQELDILKTVKEITGFLLIQAWPENRTDLHAFENLEIIRGRTKQHGQFSLAVVSLNITSLGLRSLKEISDGDVIISGNKNLCYANTINWKKLFGTSGQKTKIISNRGENSCKATGQVCHALCSPEGCWGPEPRDCV Motif0173_bcov_4helix_06769_0001_0001
DRTAERVLSFLFQLIHEAYERGTPFKITVNFDGQRVTIDLQPDPRDVVRAIRLAAEIYLKLAEK VCQGTSNKLTQLGTFEDHFLSLQRMFNNCEVVLGNLEITYVQRNYDLSFLKTIQEVAGYVLIALNTVERIPLENLQIIRGNMYYENSYALAVLSNYDANKTGLKELPMRNLQEILHGAVRFSNNPALCNVESIQWRDIVSSDFLSNMSMDFQNHLGS nside_pol_HEEH_23057_000000024_0001
TEELIKIALELALKFGDPKLMLVVQLLILAESSNDPELRKEVRELLEELSKKSPEIKKLLELVKK RKVCNGIGIGEFKDSLSINATNIKHFKNCTSISGDLHILPVAFRGDSFTHTPPLDPQELDILKTVKEITGFLLIQAWPENRTDLHAFENLEIIRGRTKQHGQFSLAVVSLNITSLGLRSLKEISDGDVIISGNKNLCYANTINWKKLFGTSGQKTKIISNRGENSCKATGQVCHALCSPEGCWGPEPRDCV Motif0086_bcov_4helix_01639_0001_0001
PMIEKMAKKAIELADRLKKKIQDPTNREMVDRLKKLLEEALKKRDRFTLAMLIMILDMLSSLLT RKVCNGIGIGEFKDSLSINATNIKHFKNCTSISGDLHILPVAFRGDSFTHTPPLDPQELDILKTVKEITGFLLIQAWPENRTDLHAFENLEIIRGRTKQHGQFSLAVVSLNITSLGLRSLKEISDGDVIISGNKNLCYANTINWKKLFGTSGQKTKIISNRGENSCKATGQVCHALCSPEGCWGPEPRDCV Motif0128_ems_3hM_213_0001_0001
DVESIVKNLIMQLKTAKKLNDEILLRFVSIIAKYIAEELKKWPDPHTQELAKQLEKVLKSVQS RKVCNGIGIGEFKDSLSINATNIKHFKNCTSISGDLHILPVAFRGDSFTHTPPLDPQELDILKTVKEITGFLLIQAWPENRTDLHAFENLEIIRGRTKQHGQFSLAVVSLNITSLGLRSLKEISDGDVIISGNKNLCYANTINWKKLFGTSGQKTKIISNRGENSCKATGQVCHALCSPEGCWGPEPRDCV Motif0154_ems_3hM_523_0001_0001
PEEDELLEEAKKSPHVLDRIVLELILRAWENNDEERFELLQEVLRLVQRGNPEEALKLLKEILKR VCQGTSNKLTQLGTFEDHFLSLQRMFNNCEVVLGNLEITYVQRNYDLSFLKTIQEVAGYVLIALNTVERIPLENLQIIRGNMYYENSYALAVLSNYDANKTGLKELPMRNLQEILHGAVRFSNNPALCNVESIQWRDIVSSDFLSNMSMDFQNHLGS nside_mot_054b930907f5fc472772aca7ba22e474_0001_000000004_0001_26_31_H_._bcov_4helix_00321_0001_0001_0001
ASVISVTIRRKNSTEEQLEDILRKLEKYAKEIEEKVRQQGLEVKFFVMVVRKGDTWTIIIEVTRH RKVCNGIGIGEFKDSLSINATNIKHFKNCTSISGDLHILPVAFRGDSFTHTPPLDPQELDILKTVKEITGFLLIQAWPENRTDLHAFENLEIIRGRTKQHGQFSLAVVSLNITSLGLRSLKEISDGDVIISGNKNLCYANTINWKKLFGTSGQKTKIISNRGENSCKATGQVCHALCSPEGCWGPEPRDCV cside_pol_EHEE_hb1_312_000000000_0001
SVEELLRELIELLKDDPTLTELLEQVLELIRQGDPDAARLNLSVILRLLGDPKLREVLELLEKLA RKVCNGIGIGEFKDSLSINATNIKHFKNCTSISGDLHILPVAFRGDSFTHTPPLDPQELDILKTVKEITGFLLIQAWPENRTDLHAFENLEIIRGRTKQHGQFSLAVVSLNITSLGLRSLKEISDGDVIISGNKNLCYANTINWKKLFGTSGQKTKIISNRGENSCKATGQVCHALCSPEGCWGPEPRDCV cside_mot_338207dbd1b5cef913ee0ad84b3e9629_0001_1_000000024_0001_52_60_H_._bcov_4helix_08404_0001_0001
PDEDLQKIIEAVEELEEKGLISTELSLRIAQVAFQALLEQDPRLVKLAKKLLKEVQDRVKS VCQGTSNKLTQLGTFEDHFLSLQRMFNNCEVVLGNLEITYVQRNYDLSFLKTIQEVAGYVLIALNTVERIPLENLQIIRGNMYYENSYALAVLSNYDANKTGLKELPMRNLQEILHGAVRFSNNPALCNVESIQWRDIVSSDFLSNMSMDFQNHLGS nside_mot_052e08a2c9b0e73539bc92944f952fda_0001_000000012_0001_54_61_H_._ems_3hM_77_0001_0001
SEEEEKLIEIAAGGDPRVKKRIKRLLELLKEGDPDAKRILENEKRLLEAAGNPEAAEALERLLRK RKVCNGIGIGEFKDSLSINATNIKHFKNCTSISGDLHILPVAFRGDSFTHTPPLDPQELDILKTVKEITGFLLIQAWPENRTDLHAFENLEIIRGRTKQHGQFSLAVVSLNITSLGLRSLKEISDGDVIISGNKNLCYANTINWKKLFGTSGQKTKIISNRGENSCKATGQVCHALCSPEGCWGPEPRDCV cside_mot_ems_3hM_2149_000000019_0001_9_14_H_._bcov_4helix_13732_0001_0001_0001
DEEFERDARDFLRKLKEQANDTDPRKLRRVVYAAKQMAHMLNNPELDKIVQEIKTIADRWV RKVCNGIGIGEFKDSLSINATNIKHFKNCTSISGDLHILPVAFRGDSFTHTPPLDPQELDILKTVKEITGFLLIQAWPENRTDLHAFENLEIIRGRTKQHGQFSLAVVSLNITSLGLRSLKEISDGDVIISGNKNLCYANTINWKKLFGTSGQKTKIISNRGENSCKATGQVCHALCSPEGCWGPEPRDCV Motif0302_ems_3hM_2712_0001_0001
DEELEKVVKFVIELVSPLWRKLLKHLLEKAKEDPMVKERLLFTVFLLAQHLGNPEIVEIIDKLLN RKVCNGIGIGEFKDSLSINATNIKHFKNCTSISGDLHILPVAFRGDSFTHTPPLDPQELDILKTVKEITGFLLIQAWPENRTDLHAFENLEIIRGRTKQHGQFSLAVVSLNITSLGLRSLKEISDGDVIISGNKNLCYANTINWKKLFGTSGQKTKIISNRGENSCKATGQVCHALCSPEGCWGPEPRDCV Motif0090_bcov_4helix_05514_0001_0002_0001
SDDELLTKLSKTLQRYFQIPSVTVTVSNGRVHVKFKGDDYHARFASEQVRHYIEMLGKRVDVSVE RKVCNGIGIGEFKDSLSINATNIKHFKNCTSISGDLHILPVAFRGDSFTHTPPLDPQELDILKTVKEITGFLLIQAWPENRTDLHAFENLEIIRGRTKQHGQFSLAVVSLNITSLGLRSLKEISDGDVIISGNKNLCYANTINWKKLFGTSGQKTKIISNRGENSCKATGQVCHALCSPEGCWGPEPRDCV Motif0256_HEEHE_0849_0001_0001
DLEEELERLLRVDERAVKINIEQLLELAEERGDPELKREVEEVVEKLAEKYNDPELRKVLEKVKK RKVCNGIGIGEFKDSLSINATNIKHFKNCTSISGDLHILPVAFRGDSFTHTPPLDPQELDILKTVKEITGFLLIQAWPENRTDLHAFENLEIIRGRTKQHGQFSLAVVSLNITSLGLRSLKEISDGDVIISGNKNLCYANTINWKKLFGTSGQKTKIISNRGENSCKATGQVCHALCSPEGCWGPEPRDCV cside_mot_0e5b0144b4fbb293fd96004309b0ac2b_0001_000000015_0001_22_29_H_._bcov_4helix_08441_0001_0001_0001
SEYLEELLRLLKRDPEKVKELLKELRKEAKERGDPKLRKQLEALLLILREDPEQARQLLEALLDL RKVCNGIGIGEFKDSLSINATNIKHFKNCTSISGDLHILPVAFRGDSFTHTPPLDPQELDILKTVKEITGFLLIQAWPENRTDLHAFENLEIIRGRTKQHGQFSLAVVSLNITSLGLRSLKEISDGDVIISGNKNLCYANTINWKKLFGTSGQKTKIISNRGENSCKATGQVCHALCSPEGCWGPEPRDCV cside_mot_11f2d0e6c799ddcdc6367b9ab6761369_0001_1_000000015_0001_17_23_H_._bcov_4helix_08229_0001_0004_0001
DEYALRNLIELVTRLDPRFREELERLLREVEEKKDPELLRLVLLFVEALLAHDPELEKKVRKELE RKVCNGIGIGEFKDSLSINATNIKHFKNCTSISGDLHILPVAFRGDSFTHTPPLDPQELDILKTVKEITGFLLIQAWPENRTDLHAFENLEIIRGRTKQHGQFSLAVVSLNITSLGLRSLKEISDGDVIISGNKNLCYANTINWKKLFGTSGQKTKIISNRGENSCKATGQVCHALCSPEGCWGPEPRDCV cside_pol_176dcd66a3dbe260dc14865468425501_0001_000000003_0001
DEKLKKIKKWLTEEARKAGVSEEAIKEANMMLEFAYDQGEIDPKKLAKELLRILEAQVLH RKVCNGIGIGEFKDSLSINATNIKHFKNCTSISGDLHILPVAFRGDSFTHTPPLDPQELDILKTVKEITGFLLIQAWPENRTDLHAFENLEIIRGRTKQHGQFSLAVVSLNITSLGLRSLKEISDGDVIISGNKNLCYANTINWKKLFGTSGQKTKIISNRGENSCKATGQVCHALCSPEGCWGPEPRDCV Motif0260_HHH_eva_0013_0001_0001
SEEELLEELIKLARELNDPAIVRILEEALEALRSGNPFSARTLLLRILKLFGDPLIKLAIELIEK RKVCNGIGIGEFKDSLSINATNIKHFKNCTSISGDLHILPVAFRGDSFTHTPPLDPQELDILKTVKEITGFLLIQAWPENRTDLHAFENLEIIRGRTKQHGQFSLAVVSLNITSLGLRSLKEISDGDVIISGNKNLCYANTINWKKLFGTSGQKTKIISNRGENSCKATGQVCHALCSPEGCWGPEPRDCV cside_mot_5dd16b5703c8ef26bcb5841a4621b1a3_0001_000000006_0001_24_33_H_._bcov_4helix_12288_0001_0001_0001
SELEKISKRLTELAQQVGVPSVEVRVKDGKVTVTFKGTDYAVLYAIDLVRAFAQTLGVDVKYTTK RKVCNGIGIGEFKDSLSINATNIKHFKNCTSISGDLHILPVAFRGDSFTHTPPLDPQELDILKTVKEITGFLLIQAWPENRTDLHAFENLEIIRGRTKQHGQFSLAVVSLNITSLGLRSLKEISDGDVIISGNKNLCYANTINWKKLFGTSGQKTKIISNRGENSCKATGQVCHALCSPEGCWGPEPRDCV Motif0098_HEEHE_2403_0001_0001
DKEEISTTLYDLVFEAARENDEDKVRTIVERAKEIARKLGDEMLEMMVDFLLRVLQYRLG RKVCNGIGIGEFKDSLSINATNIKHFKNCTSISGDLHILPVAFRGDSFTHTPPLDPQELDILKTVKEITGFLLIQAWPENRTDLHAFENLEIIRGRTKQHGQFSLAVVSLNITSLGLRSLKEISDGDVIISGNKNLCYANTINWKKLFGTSGQKTKIISNRGENSCKATGQVCHALCSPEGCWGPEPRDCV Motif0154_ems_3hM_3673_0001_0001_0001
SVEDMLTFLVWLLRVRGDPESAKLVEEVLKLLEEGNPEEARKVLEEVVKRLGDPMARMILETLRK RKVCNGIGIGEFKDSLSINATNIKHFKNCTSISGDLHILPVAFRGDSFTHTPPLDPQELDILKTVKEITGFLLIQAWPENRTDLHAFENLEIIRGRTKQHGQFSLAVVSLNITSLGLRSLKEISDGDVIISGNKNLCYANTINWKKLFGTSGQKTKIISNRGENSCKATGQVCHALCSPEGCWGPEPRDCV Motif0626_bcov_4helix_12908_0001_0001
SEQVSVTILAMFLQEVAGVPSVRITVRNGRYSVTVKGNDESAQWVTDYVRRFAERVGVEVELHSR RKVCNGIGIGEFKDSLSINATNIKHFKNCTSISGDLHILPVAFRGDSFTHTPPLDPQELDILKTVKEITGFLLIQAWPENRTDLHAFENLEIIRGRTKQHGQFSLAVVSLNITSLGLRSLKEISDGDVIISGNKNLCYANTINWKKLFGTSGQKTKIISNRGENSCKATGQVCHALCSPEGCWGPEPRDCV Motif0039_HEEHE_2086_0001_0001_0001
GPEELERVLRLLSEWNPALAEVVENHIRILKQAGISPEEILELIKEYLKKLNPQYAEAFEKALRK RKVCNGIGIGEFKDSLSINATNIKHFKNCTSISGDLHILPVAFRGDSFTHTPPLDPQELDILKTVKEITGFLLIQAWPENRTDLHAFENLEIIRGRTKQHGQFSLAVVSLNITSLGLRSLKEISDGDVIISGNKNLCYANTINWKKLFGTSGQKTKIISNRGENSCKATGQVCHALCSPEGCWGPEPRDCV cside_mot_58f284ab5c354827f000a50125e1c43b_0001_000000029_0001_55_65_H_._bcov_4helix_04235_0001_0002_0001
TTLEFLSESLTLLAQNVGVPSVEVRVKDGKVTVTFKGTDENVKKAIKIVKMLAELLGVDVKYTTK RKVCNGIGIGEFKDSLSINATNIKHFKNCTSISGDLHILPVAFRGDSFTHTPPLDPQELDILKTVKEITGFLLIQAWPENRTDLHAFENLEIIRGRTKQHGQFSLAVVSLNITSLGLRSLKEISDGDVIISGNKNLCYANTINWKKLFGTSGQKTKIISNRGENSCKATGQVCHALCSPEGCWGPEPRDCV Motif0135_HEEHE_2403_0001_0001
PEEELKKVIEELKKHASPMLRIQLEEVLELFKKDPESAHAQAQFLADQYNDPEVRKLAELLEKLR RKVCNGIGIGEFKDSLSINATNIKHFKNCTSISGDLHILPVAFRGDSFTHTPPLDPQELDILKTVKEITGFLLIQAWPENRTDLHAFENLEIIRGRTKQHGQFSLAVVSLNITSLGLRSLKEISDGDVIISGNKNLCYANTINWKKLFGTSGQKTKIISNRGENSCKATGQVCHALCSPEGCWGPEPRDCV Motif0231_bcov_4helix_04466_0001_0001
NDKDETVKHWVSLVEKAIREGDLEKVQRLIKKAEDLIKSRGDERLLLKFLLLVARLQLKLS RKVCNGIGIGEFKDSLSINATNIKHFKNCTSISGDLHILPVAFRGDSFTHTPPLDPQELDILKTVKEITGFLLIQAWPENRTDLHAFENLEIIRGRTKQHGQFSLAVVSLNITSLGLRSLKEISDGDVIISGNKNLCYANTINWKKLFGTSGQKTKIISNRGENSCKATGQVCHALCSPEGCWGPEPRDCV cside_mot_361737815be7a555274aec9662d4be08_0001_000000019_0001_55_64_H_._ems_3hM_1981_0001_0001_0001
SVYQIALRLVIMLVHALFNNDEDKVKTIKTKIDKFVTTFKDDPAARDLEERIRKIKSKADNS RKVCNGIGIGEFKDSLSINATNIKHFKNCTSISGDLHILPVAFRGDSFTHTPPLDPQELDILKTVKEITGFLLIQAWPENRTDLHAFENLEIIRGRTKQHGQFSLAVVSLNITSLGLRSLKEISDGDVIISGNKNLCYANTINWKKLFGTSGQKTKIISNRGENSCKATGQVCHALCSPEGCWGPEPRDCV Motif0017_ems_3hM_706_0001_0002_0001
TEERKIFEIVHLVIRRAPDPERVAEIFQRLYSELGDPREAIKELLKILEKEDPELSKLLEELLRR VCQGTSNKLTQLGTFEDHFLSLQRMFNNCEVVLGNLEITYVQRNYDLSFLKTIQEVAGYVLIALNTVERIPLENLQIIRGNMYYENSYALAVLSNYDANKTGLKELPMRNLQEILHGAVRFSNNPALCNVESIQWRDIVSSDFLSNMSMDFQNHLGS nside_mot_ems_3hM_1608_000000024_0001_47_53_H_._bcov_4helix_14609_0001_0001
DLEEEATTLLKQVDQVAEERNDEEVKKIVQKLLELLFKADIENDEDKLKTLLKKAIEIARKLLS RKVCNGIGIGEFKDSLSINATNIKHFKNCTSISGDLHILPVAFRGDSFTHTPPLDPQELDILKTVKEITGFLLIQAWPENRTDLHAFENLEIIRGRTKQHGQFSLAVVSLNITSLGLRSLKEISDGDVIISGNKNLCYANTINWKKLFGTSGQKTKIISNRGENSCKATGQVCHALCSPEGCWGPEPRDCV Motif0195_ems_3hM_2044_0001_0001
DEEEKKTFQTVVKRAEELAKDPRNEEEVMLLVLIAFELANLVGNPELRKQVHELLKKVFKLLQS RKVCNGIGIGEFKDSLSINATNIKHFKNCTSISGDLHILPVAFRGDSFTHTPPLDPQELDILKTVKEITGFLLIQAWPENRTDLHAFENLEIIRGRTKQHGQFSLAVVSLNITSLGLRSLKEISDGDVIISGNKNLCYANTINWKKLFGTSGQKTKIISNRGENSCKATGQVCHALCSPEGCWGPEPRDCV Motif0104_ems_3hM_1933_0001_0001_0001
SDERAVKLAIRANDPELVERILRNIADMLKHTGNPRAREELERLEEIAKRLNDPEAEELIRRALK RKVCNGIGIGEFKDSLSINATNIKHFKNCTSISGDLHILPVAFRGDSFTHTPPLDPQELDILKTVKEITGFLLIQAWPENRTDLHAFENLEIIRGRTKQHGQFSLAVVSLNITSLGLRSLKEISDGDVIISGNKNLCYANTINWKKLFGTSGQKTKIISNRGENSCKATGQVCHALCSPEGCWGPEPRDCV cside_mot_a0c3c63fe452814b31ff4ebdd609b7b2_0001_000000023_0001_24_32_H_._bcov_4helix_05792_0001_0001
SLEEVEELLKRLGVSPEVIQLAQLILTVLKHGDPDNAEHLLEELEKELGDPELSRLVREVLEKLR RKVCNGIGIGEFKDSLSINATNIKHFKNCTSISGDLHILPVAFRGDSFTHTPPLDPQELDILKTVKEITGFLLIQAWPENRTDLHAFENLEIIRGRTKQHGQFSLAVVSLNITSLGLRSLKEISDGDVIISGNKNLCYANTINWKKLFGTSGQKTKIISNRGENSCKATGQVCHALCSPEGCWGPEPRDCV Motif0452_bcov_4helix_12302_0001_0001
SDEDLEILTRVFAKLLEALQNNDEELLRQILKKALETAKKRNNEKLLKIIEAAARAAKKQL VCQGTSNKLTQLGTFEDHFLSLQRMFNNCEVVLGNLEITYVQRNYDLSFLKTIQEVAGYVLIALNTVERIPLENLQIIRGNMYYENSYALAVLSNYDANKTGLKELPMRNLQEILHGAVRFSNNPALCNVESIQWRDIVSSDFLSNMSMDFQNHLGS nside_pol_3h_hb1_2449_000000022_0001
SEEERVEKLIKELGDEAAERMLKLVRELKKEGNPEQARFAIALLVRLLERIDPEVAREVEELLRK RKVCNGIGIGEFKDSLSINATNIKHFKNCTSISGDLHILPVAFRGDSFTHTPPLDPQELDILKTVKEITGFLLIQAWPENRTDLHAFENLEIIRGRTKQHGQFSLAVVSLNITSLGLRSLKEISDGDVIISGNKNLCYANTINWKKLFGTSGQKTKIISNRGENSCKATGQVCHALCSPEGCWGPEPRDCV cside_mot_bceec1ebe6207999eb1f69b0fdbe0a82_0001_000000022_0001_18_23_H_._bcov_4helix_05410_0001_0002_0001
SEEEEKTRLRETIKRIAGAPSVDVKVSNGRVHVTISGTSPEAFEAILRVALFLQEAGIPVHVTVK VCQGTSNKLTQLGTFEDHFLSLQRMFNNCEVVLGNLEITYVQRNYDLSFLKTIQEVAGYVLIALNTVERIPLENLQIIRGNMYYENSYALAVLSNYDANKTGLKELPMRNLQEILHGAVRFSNNPALCNVESIQWRDIVSSDFLSNMSMDFQNHLGS nside_mot_24f18a6c9dc1d4bc15674ec087ef9eba_0001_000000025_0001_19_28_H_._HEEHE_2649_0001_0001
DRTIHLNLNVRGLDEELRELFEVLSEQIARLLAEAIRQQGEEVKIHHELDTRNGNLHSHIKLKIT VCQGTSNKLTQLGTFEDHFLSLQRMFNNCEVVLGNLEITYVQRNYDLSFLKTIQEVAGYVLIALNTVERIPLENLQIIRGNMYYENSYALAVLSNYDANKTGLKELPMRNLQEILHGAVRFSNNPALCNVESIQWRDIVSSDFLSNMSMDFQNHLGS nside_pol_EHEE_hb1_5564_000000025_0001
NERVRLVRDLERLFHEAAENNDRDTLKKVADEAEEVAKRLNDEAVETEAELLRLAAEALS RKVCNGIGIGEFKDSLSINATNIKHFKNCTSISGDLHILPVAFRGDSFTHTPPLDPQELDILKTVKEITGFLLIQAWPENRTDLHAFENLEIIRGRTKQHGQFSLAVVSLNITSLGLRSLKEISDGDVIISGNKNLCYANTINWKKLFGTSGQKTKIISNRGENSCKATGQVCHALCSPEGCWGPEPRDCV cside_rif_ems_3hC_676_000000021_0001
DLEDKLKEILKKIKEIASRKDNERAKLLLKLVEEEFRKAKKNNDEELLSQITIQAEFILMQVRV RKVCNGIGIGEFKDSLSINATNIKHFKNCTSISGDLHILPVAFRGDSFTHTPPLDPQELDILKTVKEITGFLLIQAWPENRTDLHAFENLEIIRGRTKQHGQFSLAVVSLNITSLGLRSLKEISDGDVIISGNKNLCYANTINWKKLFGTSGQKTKIISNRGENSCKATGQVCHALCSPEGCWGPEPRDCV Motif0226_ems_3hM_273_0001_0003_0001
PEVKKEAKKAEELLTQARKLAKDPRYREAIERLIEELRRAVKNDDEHQLFQIIQAAKLLWEAVL VCQGTSNKLTQLGTFEDHFLSLQRMFNNCEVVLGNLEITYVQRNYDLSFLKTIQEVAGYVLIALNTVERIPLENLQIIRGNMYYENSYALAVLSNYDANKTGLKELPMRNLQEILHGAVRFSNNPALCNVESIQWRDIVSSDFLSNMSMDFQNHLGS nside_mot_60d819c0e32b067e3f3258c93b6bea69_0001_000000001_0001_40_47_H_._ems_3hM_540_0001_0002_0001
RRERHFRVEHEYKSEEEFKEFVEIILRNLELNHEAAKERGLENHISWSVHNENGRVEVTVHSETT VCQGTSNKLTQLGTFEDHFLSLQRMFNNCEVVLGNLEITYVQRNYDLSFLKTIQEVAGYVLIALNTVERIPLENLQIIRGNMYYENSYALAVLSNYDANKTGLKELPMRNLQEILHGAVRFSNNPALCNVESIQWRDIVSSDFLSNMSMDFQNHLGS nside_pol_EHEE_hb1_1874_000000003_0001
DQEEVDKLHEKLEKFARSQGDILAHFALSVFRFLVEHAKRVPDPTNRKQFLDQASRLAKDVIS RKVCNGIGIGEFKDSLSINATNIKHFKNCTSISGDLHILPVAFRGDSFTHTPPLDPQELDILKTVKEITGFLLIQAWPENRTDLHAFENLEIIRGRTKQHGQFSLAVVSLNITSLGLRSLKEISDGDVIISGNKNLCYANTINWKKLFGTSGQKTKIISNRGENSCKATGQVCHALCSPEGCWGPEPRDCV Motif0648_ems_3hC_416_0002_0001_0001
SELLKKLEELEKRLSPEEVLRELIEEAHERNDPELVRVLLLLLFALRQGDPMSEKMARELLKELG RKVCNGIGIGEFKDSLSINATNIKHFKNCTSISGDLHILPVAFRGDSFTHTPPLDPQELDILKTVKEITGFLLIQAWPENRTDLHAFENLEIIRGRTKQHGQFSLAVVSLNITSLGLRSLKEISDGDVIISGNKNLCYANTINWKKLFGTSGQKTKIISNRGENSCKATGQVCHALCSPEGCWGPEPRDCV Motif0023_bcov_4helix_12021_0001_0001
DEVLLTVFRLAQEAFTAVQRGDEETAKKLIKKLEEILKKYPENPASELVKKVVTELKQLLKS RKVCNGIGIGEFKDSLSINATNIKHFKNCTSISGDLHILPVAFRGDSFTHTPPLDPQELDILKTVKEITGFLLIQAWPENRTDLHAFENLEIIRGRTKQHGQFSLAVVSLNITSLGLRSLKEISDGDVIISGNKNLCYANTINWKKLFGTSGQKTKIISNRGENSCKATGQVCHALCSPEGCWGPEPRDCV Motif0050_ems_3hM_2137_0001_0001
DLDEVLEILERLGLISPEVKRLLKKLYEELRERGVDPATIRFLLETLLLHLVSPRVAKVFQELLD RKVCNGIGIGEFKDSLSINATNIKHFKNCTSISGDLHILPVAFRGDSFTHTPPLDPQELDILKTVKEITGFLLIQAWPENRTDLHAFENLEIIRGRTKQHGQFSLAVVSLNITSLGLRSLKEISDGDVIISGNKNLCYANTINWKKLFGTSGQKTKIISNRGENSCKATGQVCHALCSPEGCWGPEPRDCV cside_mot_3h_hb1_238_000000028_0001_25_35_H_._bcov_4helix_08527_0001_0001_0001
DPTRLLERLRVSAEMAKDQGADPTEVKKLQDYVTTVYKRDPRQVEEAVEKALEILWQLAMS RKVCNGIGIGEFKDSLSINATNIKHFKNCTSISGDLHILPVAFRGDSFTHTPPLDPQELDILKTVKEITGFLLIQAWPENRTDLHAFENLEIIRGRTKQHGQFSLAVVSLNITSLGLRSLKEISDGDVIISGNKNLCYANTINWKKLFGTSGQKTKIISNRGENSCKATGQVCHALCSPEGCWGPEPRDCV Motif0197_ems_3hC_291_0002_0001_0002_0001
TLLAAEVLQLLLELGNEELLQLLLRAQLAQNQGDPELVKRIREIIKELLKRGDPAAELALRALER RKVCNGIGIGEFKDSLSINATNIKHFKNCTSISGDLHILPVAFRGDSFTHTPPLDPQELDILKTVKEITGFLLIQAWPENRTDLHAFENLEIIRGRTKQHGQFSLAVVSLNITSLGLRSLKEISDGDVIISGNKNLCYANTINWKKLFGTSGQKTKIISNRGENSCKATGQVCHALCSPEGCWGPEPRDCV cside_mot_ems_3hC_1225_0001_000000008_0001_54_60_H_._bcov_4helix_09249_0001_0001_0001
SEDEKIEKFVKDVARQVGVPSVDVKVSNGKVTVTIDGNDDAAEVVKNFIEMFADMLGLEVSVTTR RKVCNGIGIGEFKDSLSINATNIKHFKNCTSISGDLHILPVAFRGDSFTHTPPLDPQELDILKTVKEITGFLLIQAWPENRTDLHAFENLEIIRGRTKQHGQFSLAVVSLNITSLGLRSLKEISDGDVIISGNKNLCYANTINWKKLFGTSGQKTKIISNRGENSCKATGQVCHALCSPEGCWGPEPRDCV Motif0647_HEEHE_1462_0001_0001
DLEEMVQQNLRLIANMAGVTDVTVSVKDGRVEVNVRGNDEEAQRLRKYIETLARKLGLDVKVTYR RKVCNGIGIGEFKDSLSINATNIKHFKNCTSISGDLHILPVAFRGDSFTHTPPLDPQELDILKTVKEITGFLLIQAWPENRTDLHAFENLEIIRGRTKQHGQFSLAVVSLNITSLGLRSLKEISDGDVIISGNKNLCYANTINWKKLFGTSGQKTKIISNRGENSCKATGQVCHALCSPEGCWGPEPRDCV Motif0067_HEEHE_1838_0001_0001_0001
SEVVDKLMHVASELGNKEALRLIFRVLQEAFSRGLSPEEVLRLILELLEKLGDPELVRVVRELLK RKVCNGIGIGEFKDSLSINATNIKHFKNCTSISGDLHILPVAFRGDSFTHTPPLDPQELDILKTVKEITGFLLIQAWPENRTDLHAFENLEIIRGRTKQHGQFSLAVVSLNITSLGLRSLKEISDGDVIISGNKNLCYANTINWKKLFGTSGQKTKIISNRGENSCKATGQVCHALCSPEGCWGPEPRDCV Motif0179_bcov_4helix_04482_0001_0002_0001
SRDELLKTFVFMVAIMAGVKSFEVRKSNNRYKVTFNLNDENAKKVSKELKDWARRVGTEVDVQVK RKVCNGIGIGEFKDSLSINATNIKHFKNCTSISGDLHILPVAFRGDSFTHTPPLDPQELDILKTVKEITGFLLIQAWPENRTDLHAFENLEIIRGRTKQHGQFSLAVVSLNITSLGLRSLKEISDGDVIISGNKNLCYANTINWKKLFGTSGQKTKIISNRGENSCKATGQVCHALCSPEGCWGPEPRDCV Motif0534_HEEHE_1850_0001_0001
DESEAEKEFMKVWETIVNIGDPRLEDKLVKAEMKIRRYNSKAEDPNQREKFVRSIVEDLQRDM RKVCNGIGIGEFKDSLSINATNIKHFKNCTSISGDLHILPVAFRGDSFTHTPPLDPQELDILKTVKEITGFLLIQAWPENRTDLHAFENLEIIRGRTKQHGQFSLAVVSLNITSLGLRSLKEISDGDVIISGNKNLCYANTINWKKLFGTSGQKTKIISNRGENSCKATGQVCHALCSPEGCWGPEPRDCV Motif0757_ems_3hM_32_0001_0001
SEVEKILRKLLHIAMEKGDQEASQVVVRAEMAYIAGSIDEKQIRKLLKKAKSLLS RKVCNGIGIGEFKDSLSINATNIKHFKNCTSISGDLHILPVAFRGDSFTHTPPLDPQELDILKTVKEITGFLLIQAWPENRTDLHAFENLEIIRGRTKQHGQFSLAVVSLNITSLGLRSLKEISDGDVIISGNKNLCYANTINWKKLFGTSGQKTKIISNRGENSCKATGQVCHALCSPEGCWGPEPRDCV Motif0655_HHH_eva_0535_0001_0001
TKEKLREIVRLLREGDPRARELLERLLEELRKLGDARAFQAVSFILNILRTDPEQATELLHRDAR RKVCNGIGIGEFKDSLSINATNIKHFKNCTSISGDLHILPVAFRGDSFTHTPPLDPQELDILKTVKEITGFLLIQAWPENRTDLHAFENLEIIRGRTKQHGQFSLAVVSLNITSLGLRSLKEISDGDVIISGNKNLCYANTINWKKLFGTSGQKTKIISNRGENSCKATGQVCHALCSPEGCWGPEPRDCV cside_mot_3h_hb1_3805_000000014_0001_4_12_H_._bcov_4helix_14169_0001_0002_0001
DEEYEKLVREVVKKAREAVEKNDDEALFHASNEARLIALRADDPELVRIVEKLLEEAEKDVKS RKVCNGIGIGEFKDSLSINATNIKHFKNCTSISGDLHILPVAFRGDSFTHTPPLDPQELDILKTVKEITGFLLIQAWPENRTDLHAFENLEIIRGRTKQHGQFSLAVVSLNITSLGLRSLKEISDGDVIISGNKNLCYANTINWKKLFGTSGQKTKIISNRGENSCKATGQVCHALCSPEGCWGPEPRDCV cside_mot_3h_hb1_2335_000000016_0001_49_56_H_._ems_3hM_3711_0001_0005_0001
DKDTVESRIQHLTKLARSISDHEKRREVAVKLFELALRVSLLPDPNTQKLASKASDLALELTSL RKVCNGIGIGEFKDSLSINATNIKHFKNCTSISGDLHILPVAFRGDSFTHTPPLDPQELDILKTVKEITGFLLIQAWPENRTDLHAFENLEIIRGRTKQHGQFSLAVVSLNITSLGLRSLKEISDGDVIISGNKNLCYANTINWKKLFGTSGQKTKIISNRGENSCKATGQVCHALCSPEGCWGPEPRDCV Motif0185_ems_3hC_1107_0001_0001
NITFYVHHSSDLGDEDLLRREHEDIRRVVKEAEELAKRLNLRIEFRTHQDTDGDKFDSFLHILIY RKVCNGIGIGEFKDSLSINATNIKHFKNCTSISGDLHILPVAFRGDSFTHTPPLDPQELDILKTVKEITGFLLIQAWPENRTDLHAFENLEIIRGRTKQHGQFSLAVVSLNITSLGLRSLKEISDGDVIISGNKNLCYANTINWKKLFGTSGQKTKIISNRGENSCKATGQVCHALCSPEGCWGPEPRDCV cside_pol_EHEE_hb1_6111_000000005_0001
SIEELAREILEELERRGDPVALEVHAELNQAKQENDPRRFEEAIEHLVREEGDPILREILKKLRR RKVCNGIGIGEFKDSLSINATNIKHFKNCTSISGDLHILPVAFRGDSFTHTPPLDPQELDILKTVKEITGFLLIQAWPENRTDLHAFENLEIIRGRTKQHGQFSLAVVSLNITSLGLRSLKEISDGDVIISGNKNLCYANTINWKKLFGTSGQKTKIISNRGENSCKATGQVCHALCSPEGCWGPEPRDCV cside_mot_09d6a61bc518cc49049749228b1d1d9b_0001_000000001_0001_37_43_H_._bcov_4helix_02579_0001_0002_0001
DEELVERIKELLEKGDPRVLELIRELFELLAEKGDPEKLRLLSAVYFLFVLGDPERAKEILERVK RKVCNGIGIGEFKDSLSINATNIKHFKNCTSISGDLHILPVAFRGDSFTHTPPLDPQELDILKTVKEITGFLLIQAWPENRTDLHAFENLEIIRGRTKQHGQFSLAVVSLNITSLGLRSLKEISDGDVIISGNKNLCYANTINWKKLFGTSGQKTKIISNRGENSCKATGQVCHALCSPEGCWGPEPRDCV cside_pol_26fddf00bc9fe2a64fd9bb82c1d75163_0001_000000001_0001
SEEEELIREAVEKNDPFHLANVIRRILIKLGVDPRLIRELAELAAELLRRGVSPEEIIRLLKELR RKVCNGIGIGEFKDSLSINATNIKHFKNCTSISGDLHILPVAFRGDSFTHTPPLDPQELDILKTVKEITGFLLIQAWPENRTDLHAFENLEIIRGRTKQHGQFSLAVVSLNITSLGLRSLKEISDGDVIISGNKNLCYANTINWKKLFGTSGQKTKIISNRGENSCKATGQVCHALCSPEGCWGPEPRDCV cside_mot_3h_hb1_2335_000000016_0001_49_56_H_._bcov_4helix_06414_0001_0001
SETETLIEMLLESLRKNPERAVNQARFNAEQMGDPKLEEVARIIEELLKKGVSPEEIEKIIRELQ RKVCNGIGIGEFKDSLSINATNIKHFKNCTSISGDLHILPVAFRGDSFTHTPPLDPQELDILKTVKEITGFLLIQAWPENRTDLHAFENLEIIRGRTKQHGQFSLAVVSLNITSLGLRSLKEISDGDVIISGNKNLCYANTINWKKLFGTSGQKTKIISNRGENSCKATGQVCHALCSPEGCWGPEPRDCV Motif0001_bcov_4helix_10934_0001_0002_0001
DREARKIFEELSKIILLVADGSIDPDQVRELLRELEERARKIGNEELLRMIEEIKQDLERLLRR RKVCNGIGIGEFKDSLSINATNIKHFKNCTSISGDLHILPVAFRGDSFTHTPPLDPQELDILKTVKEITGFLLIQAWPENRTDLHAFENLEIIRGRTKQHGQFSLAVVSLNITSLGLRSLKEISDGDVIISGNKNLCYANTINWKKLFGTSGQKTKIISNRGENSCKATGQVCHALCSPEGCWGPEPRDCV Motif0625_HHH_eva_0387_0001_0001
DEARKRFYEHLFKNLIRALKLAPNPELRKLAKELETKFRRAKKNNDDDTLRTLVEIASEVARKG RKVCNGIGIGEFKDSLSINATNIKHFKNCTSISGDLHILPVAFRGDSFTHTPPLDPQELDILKTVKEITGFLLIQAWPENRTDLHAFENLEIIRGRTKQHGQFSLAVVSLNITSLGLRSLKEISDGDVIISGNKNLCYANTINWKKLFGTSGQKTKIISNRGENSCKATGQVCHALCSPEGCWGPEPRDCV cside_mot_3h_hb1_4176_000000002_0001_9_19_H_._ems_3hM_437_0001_0002_0001
SLEEVEEILRRLIPDPREVHNIVLFLEFMLESGNPENAKRALEEVIKRLGVPEEVLERLKRLVEK RKVCNGIGIGEFKDSLSINATNIKHFKNCTSISGDLHILPVAFRGDSFTHTPPLDPQELDILKTVKEITGFLLIQAWPENRTDLHAFENLEIIRGRTKQHGQFSLAVVSLNITSLGLRSLKEISDGDVIISGNKNLCYANTINWKKLFGTSGQKTKIISNRGENSCKATGQVCHALCSPEGCWGPEPRDCV Motif0830_bcov_4helix_12767_0001_0001
DRDYVQEIIERVRELVEKGKLDPDYLEAYADLAEVNARLLGDEQLQRNVEELKKLVKQLRKD RKVCNGIGIGEFKDSLSINATNIKHFKNCTSISGDLHILPVAFRGDSFTHTPPLDPQELDILKTVKEITGFLLIQAWPENRTDLHAFENLEIIRGRTKQHGQFSLAVVSLNITSLGLRSLKEISDGDVIISGNKNLCYANTINWKKLFGTSGQKTKIISNRGENSCKATGQVCHALCSPEGCWGPEPRDCV Motif0028_HHH_eva_0149_0001_0001
DEEDERQAKSFLDKVVKELNDPEAKKIAEEVKKTLEELKKRHDPTEAVLFLMNVAFALMQRM RKVCNGIGIGEFKDSLSINATNIKHFKNCTSISGDLHILPVAFRGDSFTHTPPLDPQELDILKTVKEITGFLLIQAWPENRTDLHAFENLEIIRGRTKQHGQFSLAVVSLNITSLGLRSLKEISDGDVIISGNKNLCYANTINWKKLFGTSGQKTKIISNRGENSCKATGQVCHALCSPEGCWGPEPRDCV Motif0050_ems_3hM_2785_0001_0001_0001
SVEEVLREIVEILIRLGNPDLAKLVNLLVLELFLLDPEEVLKLVLELLERLGDEELVRLVRELLK RKVCNGIGIGEFKDSLSINATNIKHFKNCTSISGDLHILPVAFRGDSFTHTPPLDPQELDILKTVKEITGFLLIQAWPENRTDLHAFENLEIIRGRTKQHGQFSLAVVSLNITSLGLRSLKEISDGDVIISGNKNLCYANTINWKKLFGTSGQKTKIISNRGENSCKATGQVCHALCSPEGCWGPEPRDCV Motif0119_bcov_4helix_03922_0001_0001
DRREESAEIIFEVARTIEKTSDEELRKELEEALLLLAEALLDNDDEKWKKAKKLLKKALEKAKK RKVCNGIGIGEFKDSLSINATNIKHFKNCTSISGDLHILPVAFRGDSFTHTPPLDPQELDILKTVKEITGFLLIQAWPENRTDLHAFENLEIIRGRTKQHGQFSLAVVSLNITSLGLRSLKEISDGDVIISGNKNLCYANTINWKKLFGTSGQKTKIISNRGENSCKATGQVCHALCSPEGCWGPEPRDCV cside_pol_3h_hb1_5208_000000001_0001
DDEEFERKVKEVARLAREKKDVRVFQRASFALNVYRSAADANDEELLKHADRAVNELKKKVS RKVCNGIGIGEFKDSLSINATNIKHFKNCTSISGDLHILPVAFRGDSFTHTPPLDPQELDILKTVKEITGFLLIQAWPENRTDLHAFENLEIIRGRTKQHGQFSLAVVSLNITSLGLRSLKEISDGDVIISGNKNLCYANTINWKKLFGTSGQKTKIISNRGENSCKATGQVCHALCSPEGCWGPEPRDCV cside_mot_3h_hb1_3805_000000014_0001_4_12_H_._ems_3hM_790_0001_0001_0001
DEEEKKILTTIKRRLDDVAKKKDHRSFSRVAHEAIKLAQDLKNQDLAEAISRIIVEALHLLLQ VCQGTSNKLTQLGTFEDHFLSLQRMFNNCEVVLGNLEITYVQRNYDLSFLKTIQEVAGYVLIALNTVERIPLENLQIIRGNMYYENSYALAVLSNYDANKTGLKELPMRNLQEILHGAVRFSNNPALCNVESIQWRDIVSSDFLSNMSMDFQNHLGS nside_pol_ems_3hM_3005_000000028_0001
DSAEVLLLENAVFRLILEGDKEEADKVLERIREIAERRGDPAVERAFELLRKLLEKFI RKVCNGIGIGEFKDSLSINATNIKHFKNCTSISGDLHILPVAFRGDSFTHTPPLDPQELDILKTVKEITGFLLIQAWPENRTDLHAFENLEIIRGRTKQHGQFSLAVVSLNITSLGLRSLKEISDGDVIISGNKNLCYANTINWKKLFGTSGQKTKIISNRGENSCKATGQVCHALCSPEGCWGPEPRDCV cside_mot_148eb0cab8c0ef33723d3d6220c2abcb_0001_1_000000005_0001_40_45_H_._HHH_eva_0254_0001_0002_0001
DDWERKLENVLMQLKMIADRIPDKTKRDRIREILKKVEEKAKKAPDPQKVIKEAIDIALDLYSK RKVCNGIGIGEFKDSLSINATNIKHFKNCTSISGDLHILPVAFRGDSFTHTPPLDPQELDILKTVKEITGFLLIQAWPENRTDLHAFENLEIIRGRTKQHGQFSLAVVSLNITSLGLRSLKEISDGDVIISGNKNLCYANTINWKKLFGTSGQKTKIISNRGENSCKATGQVCHALCSPEGCWGPEPRDCV Motif0051_ems_3hM_2962_0001_0002_0001
SEVKRLIEAAAETVKKDPAQARQALELALEEFGDPKLEEALRLLEELLRRGVSPEEINELLKRVG VCQGTSNKLTQLGTFEDHFLSLQRMFNNCEVVLGNLEITYVQRNYDLSFLKTIQEVAGYVLIALNTVERIPLENLQIIRGNMYYENSYALAVLSNYDANKTGLKELPMRNLQEILHGAVRFSNNPALCNVESIQWRDIVSSDFLSNMSMDFQNHLGS nside_mot_3h_hb1_5553_000000015_0001_42_51_H_._bcov_4helix_00311_0001_0001
DKEILEALLLTLRDDPDNAESAVRLALQRAKELGDPEEERVLREVLELLKRDPREAERLIRELVK VCQGTSNKLTQLGTFEDHFLSLQRMFNNCEVVLGNLEITYVQRNYDLSFLKTIQEVAGYVLIALNTVERIPLENLQIIRGNMYYENSYALAVLSNYDANKTGLKELPMRNLQEILHGAVRFSNNPALCNVESIQWRDIVSSDFLSNMSMDFQNHLGS nside_mot_9a31c3a4e37290247ad05e68d98e23c2_0001_000000017_0001_16_20_H_._bcov_4helix_13289_0001_0002_0001
SEIEKDAKKVIELLEKLKSQLSDEAAKERLEALSRALKVALENHDEHHLETIARQAKQVISRLS VCQGTSNKLTQLGTFEDHFLSLQRMFNNCEVVLGNLEITYVQRNYDLSFLKTIQEVAGYVLIALNTVERIPLENLQIIRGNMYYENSYALAVLSNYDANKTGLKELPMRNLQEILHGAVRFSNNPALCNVESIQWRDIVSSDFLSNMSMDFQNHLGS nside_mot_02975793990b8a13ef5b56492eb51e1f_0001_000000001_0001_55_65_H_._ems_3hM_3503_0001_0001
SKERIKELEKQVDRLRKELAGLPAAKYVETLLKLVREALKKGDESTALDLVLSAYSFAHMYLR RKVCNGIGIGEFKDSLSINATNIKHFKNCTSISGDLHILPVAFRGDSFTHTPPLDPQELDILKTVKEITGFLLIQAWPENRTDLHAFENLEIIRGRTKQHGQFSLAVVSLNITSLGLRSLKEISDGDVIISGNKNLCYANTINWKKLFGTSGQKTKIISNRGENSCKATGQVCHALCSPEGCWGPEPRDCV Motif0069_ems_3hC_214_0002_0001_0002_0001
SPDEAKKLLQEAEKLARKQNDEDALKAVQELKEKLDKAKKRNDEAAVEAVFTEAEQLLEYLKD RKVCNGIGIGEFKDSLSINATNIKHFKNCTSISGDLHILPVAFRGDSFTHTPPLDPQELDILKTVKEITGFLLIQAWPENRTDLHAFENLEIIRGRTKQHGQFSLAVVSLNITSLGLRSLKEISDGDVIISGNKNLCYANTINWKKLFGTSGQKTKIISNRGENSCKATGQVCHALCSPEGCWGPEPRDCV cside_mot_598f194b42db4977974c361da561f410_0001_000000026_0001_6_10_H_._ems_3hC_921_0001_0001_0001_0001
DEVEKLFKTVFKLVTEVRRSGNPNSEKARRLFAKLQDLLMEAQSKEEQKKAARTIEELVRKG RKVCNGIGIGEFKDSLSINATNIKHFKNCTSISGDLHILPVAFRGDSFTHTPPLDPQELDILKTVKEITGFLLIQAWPENRTDLHAFENLEIIRGRTKQHGQFSLAVVSLNITSLGLRSLKEISDGDVIISGNKNLCYANTINWKKLFGTSGQKTKIISNRGENSCKATGQVCHALCSPEGCWGPEPRDCV Motif0371_ems_3hM_3294_0001_0002_0001
DEVREVAEEALRTGDPLLVDQALILLNHLAIKHGDPELSRAAAEALEVLKEGDPETAARLILEIG RKVCNGIGIGEFKDSLSINATNIKHFKNCTSISGDLHILPVAFRGDSFTHTPPLDPQELDILKTVKEITGFLLIQAWPENRTDLHAFENLEIIRGRTKQHGQFSLAVVSLNITSLGLRSLKEISDGDVIISGNKNLCYANTINWKKLFGTSGQKTKIISNRGENSCKATGQVCHALCSPEGCWGPEPRDCV cside_mot_0502f495a1f6fc4ef7b3a609c8eff807_0001_000000000_0001_1_9_H_._bcov_4helix_04303_0001_0003_0001
TIEEKVETLLKIIEELAKKKNDPRLEMMVKFLRKEFETAKQNNDEESLKQLLLRVQFNAEQAK RKVCNGIGIGEFKDSLSINATNIKHFKNCTSISGDLHILPVAFRGDSFTHTPPLDPQELDILKTVKEITGFLLIQAWPENRTDLHAFENLEIIRGRTKQHGQFSLAVVSLNITSLGLRSLKEISDGDVIISGNKNLCYANTINWKKLFGTSGQKTKIISNRGENSCKATGQVCHALCSPEGCWGPEPRDCV Motif0063_ems_3hM_2860_0001_0002_0001
DLETLAFEVATLLEFVIFHVPDPRVQSLAKTLSKLLRDAMRKGDKDKIREVASKARTVIKKVLS RKVCNGIGIGEFKDSLSINATNIKHFKNCTSISGDLHILPVAFRGDSFTHTPPLDPQELDILKTVKEITGFLLIQAWPENRTDLHAFENLEIIRGRTKQHGQFSLAVVSLNITSLGLRSLKEISDGDVIISGNKNLCYANTINWKKLFGTSGQKTKIISNRGENSCKATGQVCHALCSPEGCWGPEPRDCV Motif0948_ems_3hC_1204_0001_0001_0001
TLLVQEAIMLVSELGDPELTKLLERVLIKLMRLNTPEARRLVEEIVKLLREGDLEKVEELLRKIH RKVCNGIGIGEFKDSLSINATNIKHFKNCTSISGDLHILPVAFRGDSFTHTPPLDPQELDILKTVKEITGFLLIQAWPENRTDLHAFENLEIIRGRTKQHGQFSLAVVSLNITSLGLRSLKEISDGDVIISGNKNLCYANTINWKKLFGTSGQKTKIISNRGENSCKATGQVCHALCSPEGCWGPEPRDCV Motif0065_bcov_4helix_07000_0001_0001
DELEKQVRTLAKQAEKKAKEDNDEQRTDQIETFLKAVRASVNTASPELQKELLKEVIRLLRRLI VCQGTSNKLTQLGTFEDHFLSLQRMFNNCEVVLGNLEITYVQRNYDLSFLKTIQEVAGYVLIALNTVERIPLENLQIIRGNMYYENSYALAVLSNYDANKTGLKELPMRNLQEILHGAVRFSNNPALCNVESIQWRDIVSSDFLSNMSMDFQNHLGS nside_mot_d8e631a7c6a0ca757e95fd499f5e0bd6_0001_1_000000018_0001_40_50_H_._ems_3hM_3001_0001_0001
SSEELKKRALEAFRRGDQKTVKKLLKAARSAGDEVLADFIELLLEQLK RKVCNGIGIGEFKDSLSINATNIKHFKNCTSISGDLHILPVAFRGDSFTHTPPLDPQELDILKTVKEITGFLLIQAWPENRTDLHAFENLEIIRGRTKQHGQFSLAVVSLNITSLGLRSLKEISDGDVIISGNKNLCYANTINWKKLFGTSGQKTKIISNRGENSCKATGQVCHALCSPEGCWGPEPRDCV Motif0003_HHH_eva_0441_0001_0001
DKKEKWEEILKTIAKQASSKNDQQDLEMAIMNLHLNRDILTDPKLREVATRLIEYLERLIG RKVCNGIGIGEFKDSLSINATNIKHFKNCTSISGDLHILPVAFRGDSFTHTPPLDPQELDILKTVKEITGFLLIQAWPENRTDLHAFENLEIIRGRTKQHGQFSLAVVSLNITSLGLRSLKEISDGDVIISGNKNLCYANTINWKKLFGTSGQKTKIISNRGENSCKATGQVCHALCSPEGCWGPEPRDCV Motif0017_ems_3hM_3256_0001_0001
PEVEELLEEVLKKIPDPNVRDVLEVLLRFLKRGDPRAALLLLRLLVRAVGDPLLKEALELLERLR VCQGTSNKLTQLGTFEDHFLSLQRMFNNCEVVLGNLEITYVQRNYDLSFLKTIQEVAGYVLIALNTVERIPLENLQIIRGNMYYENSYALAVLSNYDANKTGLKELPMRNLQEILHGAVRFSNNPALCNVESIQWRDIVSSDFLSNMSMDFQNHLGS nside_pol_203c464a1e6522ce01529d812aae7fa9_0001_000000010_0001
TYTIRVQTDNPAIRFVSWTAEALGVEVRRKPGNQYEFHLDDPHAAELVRELAKAAGAKVEVKG RKVCNGIGIGEFKDSLSINATNIKHFKNCTSISGDLHILPVAFRGDSFTHTPPLDPQELDILKTVKEITGFLLIQAWPENRTDLHAFENLEIIRGRTKQHGQFSLAVVSLNITSLGLRSLKEISDGDVIISGNKNLCYANTINWKKLFGTSGQKTKIISNRGENSCKATGQVCHALCSPEGCWGPEPRDCV cside_mot_e72bd83c11a18befedc8dd72dd1711c1_0001_1_000000023_0001_54_61_H_._ems_ferrM_3025_0001_0001_0001
DEVRELSEKLQQAISKAQDRNDEEASKLLARALELLLEAKEKNDEDLKKKANKYAKTVIKQAES VCQGTSNKLTQLGTFEDHFLSLQRMFNNCEVVLGNLEITYVQRNYDLSFLKTIQEVAGYVLIALNTVERIPLENLQIIRGNMYYENSYALAVLSNYDANKTGLKELPMRNLQEILHGAVRFSNNPALCNVESIQWRDIVSSDFLSNMSMDFQNHLGS nside_mot_d0e6ad3747a9a656fcff127d46d4dc22_0001_000000001_0001_10_15_H_._ems_3hC_1310_0001_0001_0002_0001
GPEDVERILKTVLKIARDNNDDFVSERVELLLRTAQELLKDPRQEKKAELFARMAKLLLEQLL RKVCNGIGIGEFKDSLSINATNIKHFKNCTSISGDLHILPVAFRGDSFTHTPPLDPQELDILKTVKEITGFLLIQAWPENRTDLHAFENLEIIRGRTKQHGQFSLAVVSLNITSLGLRSLKEISDGDVIISGNKNLCYANTINWKKLFGTSGQKTKIISNRGENSCKATGQVCHALCSPEGCWGPEPRDCV Motif0208_ems_3hC_151_0001_0001
SEEEVEEVVRELEKSAPTPEIREILRKILEIFKTSRYQAIRTAEVALKIYGDPLLELLLEVLRKG RKVCNGIGIGEFKDSLSINATNIKHFKNCTSISGDLHILPVAFRGDSFTHTPPLDPQELDILKTVKEITGFLLIQAWPENRTDLHAFENLEIIRGRTKQHGQFSLAVVSLNITSLGLRSLKEISDGDVIISGNKNLCYANTINWKKLFGTSGQKTKIISNRGENSCKATGQVCHALCSPEGCWGPEPRDCV cside_mot_28bb4c3cc08fdb6c7fc9a08ee029a999_0001_000000005_0001_53_57_H_._bcov_4helix_14370_0001_0004_0001
DEDVARYFVHAAEQLARAFRDPSLQEYVKKVKKIVESLLSNGDEESAEEVAEKAHEFVANG RKVCNGIGIGEFKDSLSINATNIKHFKNCTSISGDLHILPVAFRGDSFTHTPPLDPQELDILKTVKEITGFLLIQAWPENRTDLHAFENLEIIRGRTKQHGQFSLAVVSLNITSLGLRSLKEISDGDVIISGNKNLCYANTINWKKLFGTSGQKTKIISNRGENSCKATGQVCHALCSPEGCWGPEPRDCV cside_mot_3h_hb1_2785_000000002_0001_4_10_H_._ems_3hM_139_0001_0002_0001
DEVEKLMEEASNVAIKLSSSPDPTNQRVANKIRDLIMSAFTTEDKDEAKKILKKAVKLARTY RKVCNGIGIGEFKDSLSINATNIKHFKNCTSISGDLHILPVAFRGDSFTHTPPLDPQELDILKTVKEITGFLLIQAWPENRTDLHAFENLEIIRGRTKQHGQFSLAVVSLNITSLGLRSLKEISDGDVIISGNKNLCYANTINWKKLFGTSGQKTKIISNRGENSCKATGQVCHALCSPEGCWGPEPRDCV Motif0372_ems_3hC_79_0002_0001_0001
TLYLAQILELLLHSGISPEEVIKIVLRALRRHLGDPEEAVRLVEEAVELLNDPELKRLLEELLRK VCQGTSNKLTQLGTFEDHFLSLQRMFNNCEVVLGNLEITYVQRNYDLSFLKTIQEVAGYVLIALNTVERIPLENLQIIRGNMYYENSYALAVLSNYDANKTGLKELPMRNLQEILHGAVRFSNNPALCNVESIQWRDIVSSDFLSNMSMDFQNHLGS nside_mot_2ab4505912216caf74694539772fbd89_0001_000000017_0001_21_30_H_._bcov_4helix_03354_0001_0001
DAEELVEELYKETGDPKVERVLRLVKLAKELGDPELRRQAFLLALALLLGNLTPRLLERAERAIK VCQGTSNKLTQLGTFEDHFLSLQRMFNNCEVVLGNLEITYVQRNYDLSFLKTIQEVAGYVLIALNTVERIPLENLQIIRGNMYYENSYALAVLSNYDANKTGLKELPMRNLQEILHGAVRFSNNPALCNVESIQWRDIVSSDFLSNMSMDFQNHLGS nside_mot_6896c35b6dcea2e949972728492b646f_0001_1_000000018_0001_17_24_H_._bcov_4helix_11591_0001_0001
TTEEIEKAVELADRLGLKHVAKYARLILKLLRNGDADELMADFALDIIEFQLNR RKVCNGIGIGEFKDSLSINATNIKHFKNCTSISGDLHILPVAFRGDSFTHTPPLDPQELDILKTVKEITGFLLIQAWPENRTDLHAFENLEIIRGRTKQHGQFSLAVVSLNITSLGLRSLKEISDGDVIISGNKNLCYANTINWKKLFGTSGQKTKIISNRGENSCKATGQVCHALCSPEGCWGPEPRDCV Motif0023_p1-14H-GBL-16H-GABBL-16H_0067_0001_0001_0001_0001_0001
SIEEVLKIAFELGDTELINLIFHLEWLLFFGDPRVEELVRELVKIAEELGDPELARLLEQVLRET RKVCNGIGIGEFKDSLSINATNIKHFKNCTSISGDLHILPVAFRGDSFTHTPPLDPQELDILKTVKEITGFLLIQAWPENRTDLHAFENLEIIRGRTKQHGQFSLAVVSLNITSLGLRSLKEISDGDVIISGNKNLCYANTINWKKLFGTSGQKTKIISNRGENSCKATGQVCHALCSPEGCWGPEPRDCV Motif0353_bcov_4helix_10215_0001_0001
NPLDLAIAAVRLIIDALKNQGKLSDDESQKLEELLKEAKKKGDPKLAHKVLEIVLEIMLRG RKVCNGIGIGEFKDSLSINATNIKHFKNCTSISGDLHILPVAFRGDSFTHTPPLDPQELDILKTVKEITGFLLIQAWPENRTDLHAFENLEIIRGRTKQHGQFSLAVVSLNITSLGLRSLKEISDGDVIISGNKNLCYANTINWKKLFGTSGQKTKIISNRGENSCKATGQVCHALCSPEGCWGPEPRDCV Motif0554_HHH_eva_0352_0001_0001
SLDEILTELVREIAQVSEEQARKILEKLKKKNPQIEEALKEAYKNNDEEQLKFNVQQALRAL RKVCNGIGIGEFKDSLSINATNIKHFKNCTSISGDLHILPVAFRGDSFTHTPPLDPQELDILKTVKEITGFLLIQAWPENRTDLHAFENLEIIRGRTKQHGQFSLAVVSLNITSLGLRSLKEISDGDVIISGNKNLCYANTINWKKLFGTSGQKTKIISNRGENSCKATGQVCHALCSPEGCWGPEPRDCV Motif0063_ems_4hM_5508_0002_0001_0001
DRHTELVRKEAEHLVKEALKRNTPLQAKFVVDLVEVLARFLNNEELKKVVKHLRKLIKDFES RKVCNGIGIGEFKDSLSINATNIKHFKNCTSISGDLHILPVAFRGDSFTHTPPLDPQELDILKTVKEITGFLLIQAWPENRTDLHAFENLEIIRGRTKQHGQFSLAVVSLNITSLGLRSLKEISDGDVIISGNKNLCYANTINWKKLFGTSGQKTKIISNRGENSCKATGQVCHALCSPEGCWGPEPRDCV Motif0255_ems_3hM_2054_0001_0002_0001
DESELVSRVIDILLEAQAHRDKEKVKEAKKLAEEVIRKATNEDVQTSLKLLRRLADEMIKE RKVCNGIGIGEFKDSLSINATNIKHFKNCTSISGDLHILPVAFRGDSFTHTPPLDPQELDILKTVKEITGFLLIQAWPENRTDLHAFENLEIIRGRTKQHGQFSLAVVSLNITSLGLRSLKEISDGDVIISGNKNLCYANTINWKKLFGTSGQKTKIISNRGENSCKATGQVCHALCSPEGCWGPEPRDCV Motif0265_ems_3hC_338_0001_0002_0001
DDSEADKIIKTAEKLLKQNPSVEIFVRVVQHIAKEAKKQQNPSLTYMAKLNLQLLKFFVR RKVCNGIGIGEFKDSLSINATNIKHFKNCTSISGDLHILPVAFRGDSFTHTPPLDPQELDILKTVKEITGFLLIQAWPENRTDLHAFENLEIIRGRTKQHGQFSLAVVSLNITSLGLRSLKEISDGDVIISGNKNLCYANTINWKKLFGTSGQKTKIISNRGENSCKATGQVCHALCSPEGCWGPEPRDCV Motif0043_ems_3hM_1038_0001_0001_0001
SKELEKVIKMVNHLAKELGVSPKAIKEIEKQIRRLYKEGKYSPFDIELIANALASEIATKAS RKVCNGIGIGEFKDSLSINATNIKHFKNCTSISGDLHILPVAFRGDSFTHTPPLDPQELDILKTVKEITGFLLIQAWPENRTDLHAFENLEIIRGRTKQHGQFSLAVVSLNITSLGLRSLKEISDGDVIISGNKNLCYANTINWKKLFGTSGQKTKIISNRGENSCKATGQVCHALCSPEGCWGPEPRDCV Motif0085_HHH_eva_0015_0001_0001
TREMAELLEEALRLPNRERLVKYVLKFLKQTFKDDPEVKRLIELLREALERNDEDLLQKVVELLK RKVCNGIGIGEFKDSLSINATNIKHFKNCTSISGDLHILPVAFRGDSFTHTPPLDPQELDILKTVKEITGFLLIQAWPENRTDLHAFENLEIIRGRTKQHGQFSLAVVSLNITSLGLRSLKEISDGDVIISGNKNLCYANTINWKKLFGTSGQKTKIISNRGENSCKATGQVCHALCSPEGCWGPEPRDCV Motif0269_bcov_4helix_08937_0001_0001
PDEELLLKQAIMSAPDPELRKLLERVLELIKRDPSRKEELVEELKKLAEELGDLVVKLNLDMLEV RKVCNGIGIGEFKDSLSINATNIKHFKNCTSISGDLHILPVAFRGDSFTHTPPLDPQELDILKTVKEITGFLLIQAWPENRTDLHAFENLEIIRGRTKQHGQFSLAVVSLNITSLGLRSLKEISDGDVIISGNKNLCYANTINWKKLFGTSGQKTKIISNRGENSCKATGQVCHALCSPEGCWGPEPRDCV Motif0110_bcov_4helix_14260_0001_0001
SERREAALRIAVRAAAEKIARADDEDERRFLKRHAERLIESNHIEEARKELRELFEKALKEAQ RKVCNGIGIGEFKDSLSINATNIKHFKNCTSISGDLHILPVAFRGDSFTHTPPLDPQELDILKTVKEITGFLLIQAWPENRTDLHAFENLEIIRGRTKQHGQFSLAVVSLNITSLGLRSLKEISDGDVIISGNKNLCYANTINWKKLFGTSGQKTKIISNRGENSCKATGQVCHALCSPEGCWGPEPRDCV cside_pol_3h_hb1_3631_000000003_0001
DERREAAEVLALLIRASEEASDDETKKELRRLAAELLEAMINNLKELIKELARQAKELLRQL VCQGTSNKLTQLGTFEDHFLSLQRMFNNCEVVLGNLEITYVQRNYDLSFLKTIQEVAGYVLIALNTVERIPLENLQIIRGNMYYENSYALAVLSNYDANKTGLKELPMRNLQEILHGAVRFSNNPALCNVESIQWRDIVSSDFLSNMSMDFQNHLGS nside_pol_3h_hb1_2101_000000029_0001
DRREILKELLERAAESGSAFAWFTFIARLARSEEEAKTLQKIAKEANPEAYKIVEDGLKKLH RKVCNGIGIGEFKDSLSINATNIKHFKNCTSISGDLHILPVAFRGDSFTHTPPLDPQELDILKTVKEITGFLLIQAWPENRTDLHAFENLEIIRGRTKQHGQFSLAVVSLNITSLGLRSLKEISDGDVIISGNKNLCYANTINWKKLFGTSGQKTKIISNRGENSCKATGQVCHALCSPEGCWGPEPRDCV cside_pol_ems_4hM_3094_0001_000000002_0001
NEVQKKAKRTLQEVAETLKKNNVDPKEVVDVIMEVAKELSSKIQNPENRRFVMEVAFRLIQEVA RKVCNGIGIGEFKDSLSINATNIKHFKNCTSISGDLHILPVAFRGDSFTHTPPLDPQELDILKTVKEITGFLLIQAWPENRTDLHAFENLEIIRGRTKQHGQFSLAVVSLNITSLGLRSLKEISDGDVIISGNKNLCYANTINWKKLFGTSGQKTKIISNRGENSCKATGQVCHALCSPEGCWGPEPRDCV Motif0154_ems_3hM_201_0001_0003_0001
PLLNEVLLVLELEGDPELMWELYVLILQLYNGDPDAVKRLEEILRELSKRDPLAREALKLVEKLK RKVCNGIGIGEFKDSLSINATNIKHFKNCTSISGDLHILPVAFRGDSFTHTPPLDPQELDILKTVKEITGFLLIQAWPENRTDLHAFENLEIIRGRTKQHGQFSLAVVSLNITSLGLRSLKEISDGDVIISGNKNLCYANTINWKKLFGTSGQKTKIISNRGENSCKATGQVCHALCSPEGCWGPEPRDCV Motif0216_bcov_4helix_12025_0001_0001
SEEELKRISELIKKYNPALAELVEAEFLQLLDAGYSPEEVLRLIKEFLEKFNPRLAEIFERAVRE RKVCNGIGIGEFKDSLSINATNIKHFKNCTSISGDLHILPVAFRGDSFTHTPPLDPQELDILKTVKEITGFLLIQAWPENRTDLHAFENLEIIRGRTKQHGQFSLAVVSLNITSLGLRSLKEISDGDVIISGNKNLCYANTINWKKLFGTSGQKTKIISNRGENSCKATGQVCHALCSPEGCWGPEPRDCV cside_mot_3h_hb1_5488_000000020_0001_10_16_H_._bcov_4helix_04468_0001_0002_0001
DVEELVKEILELLKEDWREAARLLRELLRKLGISPSEIMQILFRVQFLFTFDPEKARELIEKVLR RKVCNGIGIGEFKDSLSINATNIKHFKNCTSISGDLHILPVAFRGDSFTHTPPLDPQELDILKTVKEITGFLLIQAWPENRTDLHAFENLEIIRGRTKQHGQFSLAVVSLNITSLGLRSLKEISDGDVIISGNKNLCYANTINWKKLFGTSGQKTKIISNRGENSCKATGQVCHALCSPEGCWGPEPRDCV Motif0014_bcov_4helix_03558_0001_0002_0001
TSEEVRKELEKRFNEAKKEGDKDKLMTVLMEVEKWARKLGDPKLDELFMKLNKILNEILFT RKVCNGIGIGEFKDSLSINATNIKHFKNCTSISGDLHILPVAFRGDSFTHTPPLDPQELDILKTVKEITGFLLIQAWPENRTDLHAFENLEIIRGRTKQHGQFSLAVVSLNITSLGLRSLKEISDGDVIISGNKNLCYANTINWKKLFGTSGQKTKIISNRGENSCKATGQVCHALCSPEGCWGPEPRDCV Motif0714_HHH_eva_0321_0001_0002_0001
DEESVHVMRLVMQALVVVEKQDNKELEKKLDTLMEQIVEAAQKNDEDKLKTAIKRLIELARKIV RKVCNGIGIGEFKDSLSINATNIKHFKNCTSISGDLHILPVAFRGDSFTHTPPLDPQELDILKTVKEITGFLLIQAWPENRTDLHAFENLEIIRGRTKQHGQFSLAVVSLNITSLGLRSLKEISDGDVIISGNKNLCYANTINWKKLFGTSGQKTKIISNRGENSCKATGQVCHALCSPEGCWGPEPRDCV Motif0737_ems_3hM_1129_0001_0001
SVEDIVETAMRLLWTALNENDEDKRKKASEYAKKLVDEIKKSPDPRSRQLALNLEFVIRQVEV RKVCNGIGIGEFKDSLSINATNIKHFKNCTSISGDLHILPVAFRGDSFTHTPPLDPQELDILKTVKEITGFLLIQAWPENRTDLHAFENLEIIRGRTKQHGQFSLAVVSLNITSLGLRSLKEISDGDVIISGNKNLCYANTINWKKLFGTSGQKTKIISNRGENSCKATGQVCHALCSPEGCWGPEPRDCV Motif0090_ems_3hM_1638_0001_0002_0001
SVSDIFRSILEMYPDPREVEITLEFLVMQLRASGDPERARLVEEAIEALKNGDPELARELVERAD RKVCNGIGIGEFKDSLSINATNIKHFKNCTSISGDLHILPVAFRGDSFTHTPPLDPQELDILKTVKEITGFLLIQAWPENRTDLHAFENLEIIRGRTKQHGQFSLAVVSLNITSLGLRSLKEISDGDVIISGNKNLCYANTINWKKLFGTSGQKTKIISNRGENSCKATGQVCHALCSPEGCWGPEPRDCV Motif0001_bcov_4helix_11063_0001_0001_0001
DLKQRIKSILDKAEKLAKEVGDEDVLEAIEHAKELLERADREKDEHQSEIVLNLARQLLERLEE VCQGTSNKLTQLGTFEDHFLSLQRMFNNCEVVLGNLEITYVQRNYDLSFLKTIQEVAGYVLIALNTVERIPLENLQIIRGNMYYENSYALAVLSNYDANKTGLKELPMRNLQEILHGAVRFSNNPALCNVESIQWRDIVSSDFLSNMSMDFQNHLGS nside_mot_34ead94e17aa539b406b93081272e2a1_0001_000000004_0001_36_46_H_._ems_3hM_3687_0001_0002_0001
SREKAERLLREAKKLYKKVGDPAVEIAIEAIEALVRLAKEGRIDPERASHFIEQILHLAQQT VCQGTSNKLTQLGTFEDHFLSLQRMFNNCEVVLGNLEITYVQRNYDLSFLKTIQEVAGYVLIALNTVERIPLENLQIIRGNMYYENSYALAVLSNYDANKTGLKELPMRNLQEILHGAVRFSNNPALCNVESIQWRDIVSSDFLSNMSMDFQNHLGS nside_mot_742727b671f31b62f8c69aed3b046507_0001_000000019_0001_55_65_H_._HHH_eva_0324_0001_0001_0001
DEEKKTFVEKFVRKLATDAAKNEELEETARWDLHTFLHMFNVPNSEEFKKKFDELVKEVRSKLS RKVCNGIGIGEFKDSLSINATNIKHFKNCTSISGDLHILPVAFRGDSFTHTPPLDPQELDILKTVKEITGFLLIQAWPENRTDLHAFENLEIIRGRTKQHGQFSLAVVSLNITSLGLRSLKEISDGDVIISGNKNLCYANTINWKKLFGTSGQKTKIISNRGENSCKATGQVCHALCSPEGCWGPEPRDCV Motif0503_ems_3hC_923_0001_0001_0001
DENREKYLRLAVEVNHAFLEKDKDLLEKLSKEAEKLAKDVGDPEVKELVEALAEAIRRAARR VCQGTSNKLTQLGTFEDHFLSLQRMFNNCEVVLGNLEITYVQRNYDLSFLKTIQEVAGYVLIALNTVERIPLENLQIIRGNMYYENSYALAVLSNYDANKTGLKELPMRNLQEILHGAVRFSNNPALCNVESIQWRDIVSSDFLSNMSMDFQNHLGS nside_mot_4h_hb1_2517_000000007_0001_56_64_H_._ems_3hM_1945_0001_0001
SKELLEEALELLKRDPEKAREVLEELLQLAAQLGDLELAQLVFQILLLLERGDPEAAKRLLEELR VCQGTSNKLTQLGTFEDHFLSLQRMFNNCEVVLGNLEITYVQRNYDLSFLKTIQEVAGYVLIALNTVERIPLENLQIIRGNMYYENSYALAVLSNYDANKTGLKELPMRNLQEILHGAVRFSNNPALCNVESIQWRDIVSSDFLSNMSMDFQNHLGS nside_mot_052e08a2c9b0e73539bc92944f952fda_0001_000000012_0001_54_61_H_._bcov_4helix_05264_0001_0001_0001
DTVRFLLRIAAMIPDPYRFEFNVQQALFAARQLGDPELERLAREVLELLKRDPEKALRLAREIGP RKVCNGIGIGEFKDSLSINATNIKHFKNCTSISGDLHILPVAFRGDSFTHTPPLDPQELDILKTVKEITGFLLIQAWPENRTDLHAFENLEIIRGRTKQHGQFSLAVVSLNITSLGLRSLKEISDGDVIISGNKNLCYANTINWKKLFGTSGQKTKIISNRGENSCKATGQVCHALCSPEGCWGPEPRDCV Motif0214_bcov_4helix_14113_0001_0001
DRYVEDALRWALKKDPETVIDLAVFHIRTFRELGDPRAAEKVREIAEKILGDPELRKKLRELLER RKVCNGIGIGEFKDSLSINATNIKHFKNCTSISGDLHILPVAFRGDSFTHTPPLDPQELDILKTVKEITGFLLIQAWPENRTDLHAFENLEIIRGRTKQHGQFSLAVVSLNITSLGLRSLKEISDGDVIISGNKNLCYANTINWKKLFGTSGQKTKIISNRGENSCKATGQVCHALCSPEGCWGPEPRDCV cside_mot_1f22e9774af0d10d773eaf3c78fc65a6_0001_000000029_0001_44_49_H_._bcov_4helix_02172_0001_0003_0001
TFLERLVKLLRDLGDPHQARLIEILIEQLKRAGDPDLLREADEVAKEFLEKNDPHLLSLVARILR RKVCNGIGIGEFKDSLSINATNIKHFKNCTSISGDLHILPVAFRGDSFTHTPPLDPQELDILKTVKEITGFLLIQAWPENRTDLHAFENLEIIRGRTKQHGQFSLAVVSLNITSLGLRSLKEISDGDVIISGNKNLCYANTINWKKLFGTSGQKTKIISNRGENSCKATGQVCHALCSPEGCWGPEPRDCV cside_mot_006ebcfd33922d344594731b9971e7f0_0001_000000020_0001_1_10_H_._bcov_4helix_12991_0001_0001_0001
DKEEAKKIIEEATRKWRNASSEEEKRKIIEDAARLLKEAASDDNESFHWEWLLATVIDRD RKVCNGIGIGEFKDSLSINATNIKHFKNCTSISGDLHILPVAFRGDSFTHTPPLDPQELDILKTVKEITGFLLIQAWPENRTDLHAFENLEIIRGRTKQHGQFSLAVVSLNITSLGLRSLKEISDGDVIISGNKNLCYANTINWKKLFGTSGQKTKIISNRGENSCKATGQVCHALCSPEGCWGPEPRDCV Motif0149_ems_3hC_692_0001_0001_0001
SKEEVSKLLSKVLDVALERGDPHAVEIAYKLIRQAEKAKDNNDDEKLKKVSKRLKSFIKTF RKVCNGIGIGEFKDSLSINATNIKHFKNCTSISGDLHILPVAFRGDSFTHTPPLDPQELDILKTVKEITGFLLIQAWPENRTDLHAFENLEIIRGRTKQHGQFSLAVVSLNITSLGLRSLKEISDGDVIISGNKNLCYANTINWKKLFGTSGQKTKIISNRGENSCKATGQVCHALCSPEGCWGPEPRDCV Motif0186_ems_3hC_645_0002_0001_0001
SETAEKLKKIVTKIARSLGLNETFQRLARNHAHLLVAAGVSEEEAKKIVEKLLKEAKRRR RKVCNGIGIGEFKDSLSINATNIKHFKNCTSISGDLHILPVAFRGDSFTHTPPLDPQELDILKTVKEITGFLLIQAWPENRTDLHAFENLEIIRGRTKQHGQFSLAVVSLNITSLGLRSLKEISDGDVIISGNKNLCYANTINWKKLFGTSGQKTKIISNRGENSCKATGQVCHALCSPEGCWGPEPRDCV cside_mot_5f9a2e5811bc086bf629eb10cfff0e99_0001_000000029_0001_8_16_H_._HHH_eva_0026_0001_0002_0001
SLEEIVEEAERKGLLDPEVLKMLKELIELVRRGDLDPMALAQMIFLLLTFVGNPELAKLIERILL RKVCNGIGIGEFKDSLSINATNIKHFKNCTSISGDLHILPVAFRGDSFTHTPPLDPQELDILKTVKEITGFLLIQAWPENRTDLHAFENLEIIRGRTKQHGQFSLAVVSLNITSLGLRSLKEISDGDVIISGNKNLCYANTINWKKLFGTSGQKTKIISNRGENSCKATGQVCHALCSPEGCWGPEPRDCV Motif0057_bcov_4helix_05143_0001_0001
DQDQFLAEVASFALKMAGARRVKVRKDNGRIQIDVDGSSEQVEEISRFVEEVARNLGVDLKVHVR RKVCNGIGIGEFKDSLSINATNIKHFKNCTSISGDLHILPVAFRGDSFTHTPPLDPQELDILKTVKEITGFLLIQAWPENRTDLHAFENLEIIRGRTKQHGQFSLAVVSLNITSLGLRSLKEISDGDVIISGNKNLCYANTINWKKLFGTSGQKTKIISNRGENSCKATGQVCHALCSPEGCWGPEPRDCV Motif0063_HEEHE_0505_0001_0002_0001
DYEELNIQVFRLVMLIVKLAKDEEFTKSANELMDRALEAFSRKDEDTLKELVKKLKELVDKAKS RKVCNGIGIGEFKDSLSINATNIKHFKNCTSISGDLHILPVAFRGDSFTHTPPLDPQELDILKTVKEITGFLLIQAWPENRTDLHAFENLEIIRGRTKQHGQFSLAVVSLNITSLGLRSLKEISDGDVIISGNKNLCYANTINWKKLFGTSGQKTKIISNRGENSCKATGQVCHALCSPEGCWGPEPRDCV Motif0159_ems_3hM_1034_0001_0003_0001
NAVRLIVRAVENGDPEVAKKLIKNLIEFIKAAGNPEARELLRKVKKLLEELGDEELVKLIDELLK RKVCNGIGIGEFKDSLSINATNIKHFKNCTSISGDLHILPVAFRGDSFTHTPPLDPQELDILKTVKEITGFLLIQAWPENRTDLHAFENLEIIRGRTKQHGQFSLAVVSLNITSLGLRSLKEISDGDVIISGNKNLCYANTINWKKLFGTSGQKTKIISNRGENSCKATGQVCHALCSPEGCWGPEPRDCV cside_mot_3h_hb1_5420_000000007_0001_53_58_H_._bcov_4helix_07729_0001_0001_0001
DPEIKKLSKEVEEIYKKIGDPQVEFLLLQIRALIRKLEEGEVNEDSVREVVETLTRLVREILG RKVCNGIGIGEFKDSLSINATNIKHFKNCTSISGDLHILPVAFRGDSFTHTPPLDPQELDILKTVKEITGFLLIQAWPENRTDLHAFENLEIIRGRTKQHGQFSLAVVSLNITSLGLRSLKEISDGDVIISGNKNLCYANTINWKKLFGTSGQKTKIISNRGENSCKATGQVCHALCSPEGCWGPEPRDCV Motif0184_HHH_eva_0269_0001_0001
SLKDDIRREIEHAREEAKKDPRAKVLLEFLSRSNLLMAKRQGNEDLLRYVKTLVDRAQKYVDS RKVCNGIGIGEFKDSLSINATNIKHFKNCTSISGDLHILPVAFRGDSFTHTPPLDPQELDILKTVKEITGFLLIQAWPENRTDLHAFENLEIIRGRTKQHGQFSLAVVSLNITSLGLRSLKEISDGDVIISGNKNLCYANTINWKKLFGTSGQKTKIISNRGENSCKATGQVCHALCSPEGCWGPEPRDCV Motif0555_ems_3hM_1657_0001_0002_0001
SVLIFLQHLWQELKDPRIAEVSALLSRIIEELNVSPEEAAEILLEELERRGDPRREIVRLALELA VCQGTSNKLTQLGTFEDHFLSLQRMFNNCEVVLGNLEITYVQRNYDLSFLKTIQEVAGYVLIALNTVERIPLENLQIIRGNMYYENSYALAVLSNYDANKTGLKELPMRNLQEILHGAVRFSNNPALCNVESIQWRDIVSSDFLSNMSMDFQNHLGS nside_mot_3h_hb1_690_000000019_0001_36_40_H_._bcov_4helix_07849_0001_0001_0001
DESLKKFKSDVEKKAREAKSNNDRERLARILEEVTRFWSEALANNDEEALRVAIEALRLVLEIH VCQGTSNKLTQLGTFEDHFLSLQRMFNNCEVVLGNLEITYVQRNYDLSFLKTIQEVAGYVLIALNTVERIPLENLQIIRGNMYYENSYALAVLSNYDANKTGLKELPMRNLQEILHGAVRFSNNPALCNVESIQWRDIVSSDFLSNMSMDFQNHLGS nside_mot_2b57f6184e3cbf08022d7a5dd7fdd81c_0001_000000023_0001_23_28_H_._ems_3hC_182_0002_0001_0001_0001
DLVVELFDLEVYVALLVMRIDDEKKKKTWETALELIVKAIRSIPDPKQAKEVVEKIIKWAQDD RKVCNGIGIGEFKDSLSINATNIKHFKNCTSISGDLHILPVAFRGDSFTHTPPLDPQELDILKTVKEITGFLLIQAWPENRTDLHAFENLEIIRGRTKQHGQFSLAVVSLNITSLGLRSLKEISDGDVIISGNKNLCYANTINWKKLFGTSGQKTKIISNRGENSCKATGQVCHALCSPEGCWGPEPRDCV Motif0239_ems_3hM_1093_0001_0001_0001
SLIQQLFELDKKFAEALENNDEEKLKDVQKRVTNLIKKAQTDEERKDATDNLRFLQKMEKR RKVCNGIGIGEFKDSLSINATNIKHFKNCTSISGDLHILPVAFRGDSFTHTPPLDPQELDILKTVKEITGFLLIQAWPENRTDLHAFENLEIIRGRTKQHGQFSLAVVSLNITSLGLRSLKEISDGDVIISGNKNLCYANTINWKKLFGTSGQKTKIISNRGENSCKATGQVCHALCSPEGCWGPEPRDCV Motif0454_ems_3hC_614_0001_0001
DLEREVAKAIREAVELAAKIQNEKAKRLILEFAVEVQAAWQDNDLELAKKLVDTLVELVRRLY VCQGTSNKLTQLGTFEDHFLSLQRMFNNCEVVLGNLEITYVQRNYDLSFLKTIQEVAGYVLIALNTVERIPLENLQIIRGNMYYENSYALAVLSNYDANKTGLKELPMRNLQEILHGAVRFSNNPALCNVESIQWRDIVSSDFLSNMSMDFQNHLGS nside_mot_HEEH_06968_000000022_0001_55_64_H_._ems_3hM_2999_0001_0001
SVFERVEKLLREGDPDKVRELAKRLIEEAKRTNDPDLRTAVFQALLLIVQVDQELFEEVRKLLDK RKVCNGIGIGEFKDSLSINATNIKHFKNCTSISGDLHILPVAFRGDSFTHTPPLDPQELDILKTVKEITGFLLIQAWPENRTDLHAFENLEIIRGRTKQHGQFSLAVVSLNITSLGLRSLKEISDGDVIISGNKNLCYANTINWKKLFGTSGQKTKIISNRGENSCKATGQVCHALCSPEGCWGPEPRDCV Motif0024_bcov_4helix_10813_0001_0001
GQVVIIVPDQEIAKEIAKRVNIQSYRIHKTGDDYVVLIEGADPRLVEKAAKSIDKNVDVLIVR VCQGTSNKLTQLGTFEDHFLSLQRMFNNCEVVLGNLEITYVQRNYDLSFLKTIQEVAGYVLIALNTVERIPLENLQIIRGNMYYENSYALAVLSNYDANKTGLKELPMRNLQEILHGAVRFSNNPALCNVESIQWRDIVSSDFLSNMSMDFQNHLGS nside_mot_ems_ferrM_4536_000000006_0001_2_6_55_59_P_._ems_ferrM_6376_0002_0001_0001
SEEEEIKEEVEELLKRDPEKALELVLELLKKKDERRAELLENLAREALRRNNPREVEDLVRSALR VCQGTSNKLTQLGTFEDHFLSLQRMFNNCEVVLGNLEITYVQRNYDLSFLKTIQEVAGYVLIALNTVERIPLENLQIIRGNMYYENSYALAVLSNYDANKTGLKELPMRNLQEILHGAVRFSNNPALCNVESIQWRDIVSSDFLSNMSMDFQNHLGS nside_mot_ems_3hM_1373_000000014_0001_45_50_H_._bcov_4helix_02836_0001_0002_0001
SEDEELKKRLEKAASRREELAKLLRELNNRKAWEFITRQLMEADERNDEEKHKRLEWALRAFAN RKVCNGIGIGEFKDSLSINATNIKHFKNCTSISGDLHILPVAFRGDSFTHTPPLDPQELDILKTVKEITGFLLIQAWPENRTDLHAFENLEIIRGRTKQHGQFSLAVVSLNITSLGLRSLKEISDGDVIISGNKNLCYANTINWKKLFGTSGQKTKIISNRGENSCKATGQVCHALCSPEGCWGPEPRDCV cside_pol_4h_hb1_1880_000000000_0001
SEKVEKLLRELKEKGLVSPDVERALRNIIKLLEEGNPFLARLEVEDIRLLLNDPRLEELLERVLH RKVCNGIGIGEFKDSLSINATNIKHFKNCTSISGDLHILPVAFRGDSFTHTPPLDPQELDILKTVKEITGFLLIQAWPENRTDLHAFENLEIIRGRTKQHGQFSLAVVSLNITSLGLRSLKEISDGDVIISGNKNLCYANTINWKKLFGTSGQKTKIISNRGENSCKATGQVCHALCSPEGCWGPEPRDCV Motif0330_bcov_4helix_01675_0001_0001
TAKALILINELHLRNPDDELLQEIARLILEADILGNPEYVEKRVEELLKRTGDPRLKEVLELLKE RKVCNGIGIGEFKDSLSINATNIKHFKNCTSISGDLHILPVAFRGDSFTHTPPLDPQELDILKTVKEITGFLLIQAWPENRTDLHAFENLEIIRGRTKQHGQFSLAVVSLNITSLGLRSLKEISDGDVIISGNKNLCYANTINWKKLFGTSGQKTKIISNRGENSCKATGQVCHALCSPEGCWGPEPRDCV cside_mot_15c4507f0652fad6f907a725bfd9fe8d_0001_000000020_0001_8_15_H_._bcov_4helix_07081_0001_0004_0001
TETESVKFAVNILATSARLDSVTVRTSNGKYKVTLKGNSPRVQRISKFLKEVAKELGIDLKVEIR RKVCNGIGIGEFKDSLSINATNIKHFKNCTSISGDLHILPVAFRGDSFTHTPPLDPQELDILKTVKEITGFLLIQAWPENRTDLHAFENLEIIRGRTKQHGQFSLAVVSLNITSLGLRSLKEISDGDVIISGNKNLCYANTINWKKLFGTSGQKTKIISNRGENSCKATGQVCHALCSPEGCWGPEPRDCV Motif0011_HEEHE_3285_0001_0001
SLLEKALKLLEEGDPEEAKKVVEEFLREARERGDEHAARAAEAVLELLKHDPHLAYQVLAQLLHS VCQGTSNKLTQLGTFEDHFLSLQRMFNNCEVVLGNLEITYVQRNYDLSFLKTIQEVAGYVLIALNTVERIPLENLQIIRGNMYYENSYALAVLSNYDANKTGLKELPMRNLQEILHGAVRFSNNPALCNVESIQWRDIVSSDFLSNMSMDFQNHLGS nside_mot_3h_hb1_4179_000000011_0001_53_59_H_._bcov_4helix_01041_0001_0002_0001
SVLEEVLRLLREGDPRRATSLLVDLLLELTAKGDPRREEVLKLLELLMKGNPEEAKKLIEELIRR RKVCNGIGIGEFKDSLSINATNIKHFKNCTSISGDLHILPVAFRGDSFTHTPPLDPQELDILKTVKEITGFLLIQAWPENRTDLHAFENLEIIRGRTKQHGQFSLAVVSLNITSLGLRSLKEISDGDVIISGNKNLCYANTINWKKLFGTSGQKTKIISNRGENSCKATGQVCHALCSPEGCWGPEPRDCV Motif0085_bcov_4helix_13735_0001_0001
DASEQLAERLRKQAEEAIKNNDKETVEIALRLLEEFAKANDDERAKKALKTVQTLLSRLDG VCQGTSNKLTQLGTFEDHFLSLQRMFNNCEVVLGNLEITYVQRNYDLSFLKTIQEVAGYVLIALNTVERIPLENLQIIRGNMYYENSYALAVLSNYDANKTGLKELPMRNLQEILHGAVRFSNNPALCNVESIQWRDIVSSDFLSNMSMDFQNHLGS nside_mot_5e5fbd9118beae25ba5674165d344677_0001_000000022_0001_17_21_H_._ems_3hC_464_0002_0001_0001
DDEEFERKVREVEELAERKNDEEVHRQAFLALQAYELARENNDEEVRRDADRLVNELKKKVS VCQGTSNKLTQLGTFEDHFLSLQRMFNNCEVVLGNLEITYVQRNYDLSFLKTIQEVAGYVLIALNTVERIPLENLQIIRGNMYYENSYALAVLSNYDANKTGLKELPMRNLQEILHGAVRFSNNPALCNVESIQWRDIVSSDFLSNMSMDFQNHLGS nside_mot_6896c35b6dcea2e949972728492b646f_0001_1_000000018_0001_17_24_H_._ems_3hM_790_0001_0002_0001
PEEVKKLEKKVTDILKEAQKHNDHKLVMYAKMAQIALKEAKEKNNEEDAKLQLQMALDMLEAIK RKVCNGIGIGEFKDSLSINATNIKHFKNCTSISGDLHILPVAFRGDSFTHTPPLDPQELDILKTVKEITGFLLIQAWPENRTDLHAFENLEIIRGRTKQHGQFSLAVVSLNITSLGLRSLKEISDGDVIISGNKNLCYANTINWKKLFGTSGQKTKIISNRGENSCKATGQVCHALCSPEGCWGPEPRDCV Motif0080_ems_3hM_2678_0001_0001_0001
DERVEELLEEAVRKAPDPDLVRFYLELILRALKEGNEEAVRILLHRLEEALGDPEVVRIVEEAIR RKVCNGIGIGEFKDSLSINATNIKHFKNCTSISGDLHILPVAFRGDSFTHTPPLDPQELDILKTVKEITGFLLIQAWPENRTDLHAFENLEIIRGRTKQHGQFSLAVVSLNITSLGLRSLKEISDGDVIISGNKNLCYANTINWKKLFGTSGQKTKIISNRGENSCKATGQVCHALCSPEGCWGPEPRDCV cside_pol_114fa87265db06de650b550e55622ab3_0001_1_000000009_0001
DPSKEAKKLLKKAEELARKLGNAALEALVHQLKEFLRIATEDGDEELLKRLRKEAKEVLELVES RKVCNGIGIGEFKDSLSINATNIKHFKNCTSISGDLHILPVAFRGDSFTHTPPLDPQELDILKTVKEITGFLLIQAWPENRTDLHAFENLEIIRGRTKQHGQFSLAVVSLNITSLGLRSLKEISDGDVIISGNKNLCYANTINWKKLFGTSGQKTKIISNRGENSCKATGQVCHALCSPEGCWGPEPRDCV cside_mot_3dfac66e4a8b602de4473e3e5ef3212b_0001_000000023_0001_24_31_H_._ems_3hM_236_0001_0002_0001
DDDDTFRLLSIVWHLLLRARNISDPEQAKEISKKLQKVKKDAQNPVVRHMADRAIKQVESIVKS RKVCNGIGIGEFKDSLSINATNIKHFKNCTSISGDLHILPVAFRGDSFTHTPPLDPQELDILKTVKEITGFLLIQAWPENRTDLHAFENLEIIRGRTKQHGQFSLAVVSLNITSLGLRSLKEISDGDVIISGNKNLCYANTINWKKLFGTSGQKTKIISNRGENSCKATGQVCHALCSPEGCWGPEPRDCV Motif0071_ems_3hC_219_0001_0002_0001
SELLLEFNLHEAKYRVSPEVRRILETVLELLKRGNPEEARRLLEELLRRLGDPFLRILLHLLRHT RKVCNGIGIGEFKDSLSINATNIKHFKNCTSISGDLHILPVAFRGDSFTHTPPLDPQELDILKTVKEITGFLLIQAWPENRTDLHAFENLEIIRGRTKQHGQFSLAVVSLNITSLGLRSLKEISDGDVIISGNKNLCYANTINWKKLFGTSGQKTKIISNRGENSCKATGQVCHALCSPEGCWGPEPRDCV Motif0179_bcov_4helix_01312_0001_0001_0001
SVEEAKELLKRLGDEELLELLERVEELVRKTGSPVLRVQLERAAELLLEGDPDTAKFHLRDALEN RKVCNGIGIGEFKDSLSINATNIKHFKNCTSISGDLHILPVAFRGDSFTHTPPLDPQELDILKTVKEITGFLLIQAWPENRTDLHAFENLEIIRGRTKQHGQFSLAVVSLNITSLGLRSLKEISDGDVIISGNKNLCYANTINWKKLFGTSGQKTKIISNRGENSCKATGQVCHALCSPEGCWGPEPRDCV cside_mot_0f931c1752ac0ad7c49fc8c67a1bb97d_0001_000000019_0001_20_24_H_._bcov_4helix_13518_0001_0001_0001
STEEFIERLVKRALKGDPQAELALRQLLEMLELIGDPRRELLRRLIELVEEGDPDKVKKLLKELR RKVCNGIGIGEFKDSLSINATNIKHFKNCTSISGDLHILPVAFRGDSFTHTPPLDPQELDILKTVKEITGFLLIQAWPENRTDLHAFENLEIIRGRTKQHGQFSLAVVSLNITSLGLRSLKEISDGDVIISGNKNLCYANTINWKKLFGTSGQKTKIISNRGENSCKATGQVCHALCSPEGCWGPEPRDCV Motif0095_bcov_4helix_07909_0001_0001
DEHKESQEILEKLHEWAKRLNDEDALRTAEYAELIQKAARKDNDERSEKLANEDAAKSARELIK VCQGTSNKLTQLGTFEDHFLSLQRMFNNCEVVLGNLEITYVQRNYDLSFLKTIQEVAGYVLIALNTVERIPLENLQIIRGNMYYENSYALAVLSNYDANKTGLKELPMRNLQEILHGAVRFSNNPALCNVESIQWRDIVSSDFLSNMSMDFQNHLGS nside_pol_3h_hb1_4950_000000021_0001
SAKRALEELLRLLEEGNPAVRTFLRFVEHVLKLLGNPELVELLKELLELLKRDPEKARELLKRIR RKVCNGIGIGEFKDSLSINATNIKHFKNCTSISGDLHILPVAFRGDSFTHTPPLDPQELDILKTVKEITGFLLIQAWPENRTDLHAFENLEIIRGRTKQHGQFSLAVVSLNITSLGLRSLKEISDGDVIISGNKNLCYANTINWKKLFGTSGQKTKIISNRGENSCKATGQVCHALCSPEGCWGPEPRDCV cside_mot_95c0247ae19eefd1ddab4a8fe6b92575_0001_1_000000010_0001_5_13_H_._bcov_4helix_07727_0001_0002_0001
SEEIIRLLQEIFQRLGDPRVLDIVLRIQVLLEEGNEEEVRELLRELLKIFGDPLLREILRRLEEK RKVCNGIGIGEFKDSLSINATNIKHFKNCTSISGDLHILPVAFRGDSFTHTPPLDPQELDILKTVKEITGFLLIQAWPENRTDLHAFENLEIIRGRTKQHGQFSLAVVSLNITSLGLRSLKEISDGDVIISGNKNLCYANTINWKKLFGTSGQKTKIISNRGENSCKATGQVCHALCSPEGCWGPEPRDCV Motif0022_bcov_4helix_04323_0001_0001
TLEFAQRLQLALAFPDREEIVKEILKELKERYKDDPEVKRLIELLREALERNDEKLLFHVVRLLH RKVCNGIGIGEFKDSLSINATNIKHFKNCTSISGDLHILPVAFRGDSFTHTPPLDPQELDILKTVKEITGFLLIQAWPENRTDLHAFENLEIIRGRTKQHGQFSLAVVSLNITSLGLRSLKEISDGDVIISGNKNLCYANTINWKKLFGTSGQKTKIISNRGENSCKATGQVCHALCSPEGCWGPEPRDCV Motif0308_bcov_4helix_08937_0001_0001
DIDEKFEELYKKAKESAERKNNEMLAEQVKFVYEQWEFADRNNDKDKKRVLVKVLEMVIREAD RKVCNGIGIGEFKDSLSINATNIKHFKNCTSISGDLHILPVAFRGDSFTHTPPLDPQELDILKTVKEITGFLLIQAWPENRTDLHAFENLEIIRGRTKQHGQFSLAVVSLNITSLGLRSLKEISDGDVIISGNKNLCYANTINWKKLFGTSGQKTKIISNRGENSCKATGQVCHALCSPEGCWGPEPRDCV Motif0024_ems_3hM_3350_0001_0002_0001
DESVKKIAETLARLAAEAAERDDEQAALRVQLLLLEVERKLQDPNLRRELNEVFRTVVQKLI VCQGTSNKLTQLGTFEDHFLSLQRMFNNCEVVLGNLEITYVQRNYDLSFLKTIQEVAGYVLIALNTVERIPLENLQIIRGNMYYENSYALAVLSNYDANKTGLKELPMRNLQEILHGAVRFSNNPALCNVESIQWRDIVSSDFLSNMSMDFQNHLGS nside_mot_3h_hb1_3367_000000029_0001_24_34_H_._ems_3hM_341_0001_0002_0001
DVLEVLLELRKLGLITPELIRLAETILNMLKSEDPEEAERLLRRLEELVRQGNREEVEELLKRVP RKVCNGIGIGEFKDSLSINATNIKHFKNCTSISGDLHILPVAFRGDSFTHTPPLDPQELDILKTVKEITGFLLIQAWPENRTDLHAFENLEIIRGRTKQHGQFSLAVVSLNITSLGLRSLKEISDGDVIISGNKNLCYANTINWKKLFGTSGQKTKIISNRGENSCKATGQVCHALCSPEGCWGPEPRDCV cside_mot_3e8c7a938a7d78b82229b0238474023b_0001_000000027_0001_19_24_H_._bcov_4helix_03139_0001_0002_0001
SDELSKKLEKKVKDALKKGDYETATELVYRALVEAKRLNDEKLKKVARSLMDLIFNFI RKVCNGIGIGEFKDSLSINATNIKHFKNCTSISGDLHILPVAFRGDSFTHTPPLDPQELDILKTVKEITGFLLIQAWPENRTDLHAFENLEIIRGRTKQHGQFSLAVVSLNITSLGLRSLKEISDGDVIISGNKNLCYANTINWKKLFGTSGQKTKIISNRGENSCKATGQVCHALCSPEGCWGPEPRDCV Motif0429_ems_3hC_350_0002_0001_0002_0001
DDSELILAAFRAAQNHDEKKLESLLRKARSEGDEEAVEMIEDLLKLLRKK RKVCNGIGIGEFKDSLSINATNIKHFKNCTSISGDLHILPVAFRGDSFTHTPPLDPQELDILKTVKEITGFLLIQAWPENRTDLHAFENLEIIRGRTKQHGQFSLAVVSLNITSLGLRSLKEISDGDVIISGNKNLCYANTINWKKLFGTSGQKTKIISNRGENSCKATGQVCHALCSPEGCWGPEPRDCV Motif0050_p1-14H-GBL-14H-GBL-16H_0426_0001_0001_0001_0001_0001_0001
DLVEEFFDVIYKAVEAAQNKDKDTAKSLVKRAEEIARKEGDELLQEVVKYVKKVVDDATS RKVCNGIGIGEFKDSLSINATNIKHFKNCTSISGDLHILPVAFRGDSFTHTPPLDPQELDILKTVKEITGFLLIQAWPENRTDLHAFENLEIIRGRTKQHGQFSLAVVSLNITSLGLRSLKEISDGDVIISGNKNLCYANTINWKKLFGTSGQKTKIISNRGENSCKATGQVCHALCSPEGCWGPEPRDCV Motif0257_ems_3hC_444_0002_0001_0001
SEESIKTRLKEQAKTMSKILKDDKKALENTLRFLIFDARMLGDEEAVRFIESLLKKLSKES RKVCNGIGIGEFKDSLSINATNIKHFKNCTSISGDLHILPVAFRGDSFTHTPPLDPQELDILKTVKEITGFLLIQAWPENRTDLHAFENLEIIRGRTKQHGQFSLAVVSLNITSLGLRSLKEISDGDVIISGNKNLCYANTINWKKLFGTSGQKTKIISNRGENSCKATGQVCHALCSPEGCWGPEPRDCV Motif0261_ems_3hM_3570_0001_0003_0001
PLVHKHLEELQRRLTELKKKAQDETLRRLLDTVSKLLEEAARKNDIETFLKVMFKALELIADLV RKVCNGIGIGEFKDSLSINATNIKHFKNCTSISGDLHILPVAFRGDSFTHTPPLDPQELDILKTVKEITGFLLIQAWPENRTDLHAFENLEIIRGRTKQHGQFSLAVVSLNITSLGLRSLKEISDGDVIISGNKNLCYANTINWKKLFGTSGQKTKIISNRGENSCKATGQVCHALCSPEGCWGPEPRDCV Motif0516_ems_3hM_629_0001_0001
SETEKVVKTAAKLYKDGVLSEQEALNWAFEILMKLGVSQEEIMEAQLKIQELAHS RKVCNGIGIGEFKDSLSINATNIKHFKNCTSISGDLHILPVAFRGDSFTHTPPLDPQELDILKTVKEITGFLLIQAWPENRTDLHAFENLEIIRGRTKQHGQFSLAVVSLNITSLGLRSLKEISDGDVIISGNKNLCYANTINWKKLFGTSGQKTKIISNRGENSCKATGQVCHALCSPEGCWGPEPRDCV Motif0070_p1-15H-GABBL-15H-GBBL-16H_0042_0001_0001_0001_0001_0001
SEEFIKELEKDVDRLRKELAGLPAAKYVETLLKLVREALKKGDLLTAMILVFEAQVFAMDVQS RKVCNGIGIGEFKDSLSINATNIKHFKNCTSISGDLHILPVAFRGDSFTHTPPLDPQELDILKTVKEITGFLLIQAWPENRTDLHAFENLEIIRGRTKQHGQFSLAVVSLNITSLGLRSLKEISDGDVIISGNKNLCYANTINWKKLFGTSGQKTKIISNRGENSCKATGQVCHALCSPEGCWGPEPRDCV Motif0140_ems_3hC_214_0002_0001_0001
DVFEVAFKVIVVISDLAQQLRDPHNEKRLLEVLEEVTEALRRNDSDLLKKLLKKAQKVWKEG RKVCNGIGIGEFKDSLSINATNIKHFKNCTSISGDLHILPVAFRGDSFTHTPPLDPQELDILKTVKEITGFLLIQAWPENRTDLHAFENLEIIRGRTKQHGQFSLAVVSLNITSLGLRSLKEISDGDVIISGNKNLCYANTINWKKLFGTSGQKTKIISNRGENSCKATGQVCHALCSPEGCWGPEPRDCV Motif0569_ems_3hM_2375_0001_0002_0001
DWRELTETLRRLVEKAKKSVEDPFVRFLIELELLAAEVASHLKDEEFLKRTAEHVEHLRHQS RKVCNGIGIGEFKDSLSINATNIKHFKNCTSISGDLHILPVAFRGDSFTHTPPLDPQELDILKTVKEITGFLLIQAWPENRTDLHAFENLEIIRGRTKQHGQFSLAVVSLNITSLGLRSLKEISDGDVIISGNKNLCYANTINWKKLFGTSGQKTKIISNRGENSCKATGQVCHALCSPEGCWGPEPRDCV Motif0106_ems_3hM_2027_0001_0003_0001
DLEEQAEFALLQGDPNSFHQLLRIIERLLKETGDPKYEELLREIEKLLREGDPETAAELIKKAAR RKVCNGIGIGEFKDSLSINATNIKHFKNCTSISGDLHILPVAFRGDSFTHTPPLDPQELDILKTVKEITGFLLIQAWPENRTDLHAFENLEIIRGRTKQHGQFSLAVVSLNITSLGLRSLKEISDGDVIISGNKNLCYANTINWKKLFGTSGQKTKIISNRGENSCKATGQVCHALCSPEGCWGPEPRDCV Motif0184_bcov_4helix_12089_0001_0001
DLVEQIKEMVKEGNPLALRQLALMLVVDLRHRDPERAKEVEKILRLLIEDPNDEEALERLEKIVR RKVCNGIGIGEFKDSLSINATNIKHFKNCTSISGDLHILPVAFRGDSFTHTPPLDPQELDILKTVKEITGFLLIQAWPENRTDLHAFENLEIIRGRTKQHGQFSLAVVSLNITSLGLRSLKEISDGDVIISGNKNLCYANTINWKKLFGTSGQKTKIISNRGENSCKATGQVCHALCSPEGCWGPEPRDCV Motif0086_bcov_4helix_08138_0001_0003_0001
SQETVKDLLRKAKELADSIGDPELRRIVRRHEVTARIATEHNDEDKLESVLRQLREFLERV RKVCNGIGIGEFKDSLSINATNIKHFKNCTSISGDLHILPVAFRGDSFTHTPPLDPQELDILKTVKEITGFLLIQAWPENRTDLHAFENLEIIRGRTKQHGQFSLAVVSLNITSLGLRSLKEISDGDVIISGNKNLCYANTINWKKLFGTSGQKTKIISNRGENSCKATGQVCHALCSPEGCWGPEPRDCV cside_mot_1a9dbbd539650f2f6958e3ff923508f9_0001_1_000000026_0001_2_9_H_._ems_3hM_1482_0001_0003_0001
DEEVNKQYFREFVENLARQFGLSPDLQKLVSEYFEKLVRKGKLDEEDILIQVMKLIEELYRQL RKVCNGIGIGEFKDSLSINATNIKHFKNCTSISGDLHILPVAFRGDSFTHTPPLDPQELDILKTVKEITGFLLIQAWPENRTDLHAFENLEIIRGRTKQHGQFSLAVVSLNITSLGLRSLKEISDGDVIISGNKNLCYANTINWKKLFGTSGQKTKIISNRGENSCKATGQVCHALCSPEGCWGPEPRDCV Motif0008_HHH_eva_0403_0001_0002_0001
PRLKEEIKEQVERALRQAEEEKDKELVHSILSIAEDLAKYVNDEELKKYVQTLATKAEKNI VCQGTSNKLTQLGTFEDHFLSLQRMFNNCEVVLGNLEITYVQRNYDLSFLKTIQEVAGYVLIALNTVERIPLENLQIIRGNMYYENSYALAVLSNYDANKTGLKELPMRNLQEILHGAVRFSNNPALCNVESIQWRDIVSSDFLSNMSMDFQNHLGS nside_mot_9e98ada25693cf9bc0d386231235eefb_0001_000000029_0001_22_26_H_._ems_3hM_1181_0001_0001_0001
SWERIVRRILRRYLPPEVVELLVRLSKRLSEEGDLEELNKLILLLALVLRGDPEAVKELKKLAER RKVCNGIGIGEFKDSLSINATNIKHFKNCTSISGDLHILPVAFRGDSFTHTPPLDPQELDILKTVKEITGFLLIQAWPENRTDLHAFENLEIIRGRTKQHGQFSLAVVSLNITSLGLRSLKEISDGDVIISGNKNLCYANTINWKKLFGTSGQKTKIISNRGENSCKATGQVCHALCSPEGCWGPEPRDCV cside_rif_72f95bb1079d4ad6f991e5a01132722b_0001_1_000000003_0001
SALELAMELAWRLGDRRIVALIQELEMNLVAGDISPEEVREILERLLREAGVDPEEIKKVKELLK RKVCNGIGIGEFKDSLSINATNIKHFKNCTSISGDLHILPVAFRGDSFTHTPPLDPQELDILKTVKEITGFLLIQAWPENRTDLHAFENLEIIRGRTKQHGQFSLAVVSLNITSLGLRSLKEISDGDVIISGNKNLCYANTINWKKLFGTSGQKTKIISNRGENSCKATGQVCHALCSPEGCWGPEPRDCV Motif0371_bcov_4helix_01069_0001_0001
NREELLEEIEKLDPEVAKLVKKALELLKRDPEKALEVLQEALELARELGDPRVERLLNDLALLVS RKVCNGIGIGEFKDSLSINATNIKHFKNCTSISGDLHILPVAFRGDSFTHTPPLDPQELDILKTVKEITGFLLIQAWPENRTDLHAFENLEIIRGRTKQHGQFSLAVVSLNITSLGLRSLKEISDGDVIISGNKNLCYANTINWKKLFGTSGQKTKIISNRGENSCKATGQVCHALCSPEGCWGPEPRDCV cside_mot_ee3637cf074d5336168aa4653724bfa7_0001_1_000000012_0001_20_25_H_._bcov_4helix_02062_0001_0003_0001
DELEKILETLKKRAKDVKNKNPEEARKVSEEAVRLVDELMKHLDKDQINKAFHAQREIWELAV RKVCNGIGIGEFKDSLSINATNIKHFKNCTSISGDLHILPVAFRGDSFTHTPPLDPQELDILKTVKEITGFLLIQAWPENRTDLHAFENLEIIRGRTKQHGQFSLAVVSLNITSLGLRSLKEISDGDVIISGNKNLCYANTINWKKLFGTSGQKTKIISNRGENSCKATGQVCHALCSPEGCWGPEPRDCV Motif0353_ems_3hC_318_0001_0004_0001
DELLDEALELIERGDPSAREVLKELLKELKERGELPPVLEHLLKRIIEILKHNPWAARTLLKKLR RKVCNGIGIGEFKDSLSINATNIKHFKNCTSISGDLHILPVAFRGDSFTHTPPLDPQELDILKTVKEITGFLLIQAWPENRTDLHAFENLEIIRGRTKQHGQFSLAVVSLNITSLGLRSLKEISDGDVIISGNKNLCYANTINWKKLFGTSGQKTKIISNRGENSCKATGQVCHALCSPEGCWGPEPRDCV cside_pol_c666dafd45115a73bd31edb2a63fc9f0_0001_1_000000002_0001
PEELVKEVEKLITLLKKLAQNPDLRRLIEIAEELNRESIKKDPRRAEEAVKALRRSFRQLEALL RKVCNGIGIGEFKDSLSINATNIKHFKNCTSISGDLHILPVAFRGDSFTHTPPLDPQELDILKTVKEITGFLLIQAWPENRTDLHAFENLEIIRGRTKQHGQFSLAVVSLNITSLGLRSLKEISDGDVIISGNKNLCYANTINWKKLFGTSGQKTKIISNRGENSCKATGQVCHALCSPEGCWGPEPRDCV cside_mot_40c3fab31aa56503a2fa7c2eddc0b259_0001_000000018_0001_3_7_H_._ems_3hM_1007_0001_0003_0001
SLEEVEKLLEELAKRGDPYADNLWSLLKLLRDLGYDPEEVVELLVRLLKDAGDPELAREIEELLK VCQGTSNKLTQLGTFEDHFLSLQRMFNNCEVVLGNLEITYVQRNYDLSFLKTIQEVAGYVLIALNTVERIPLENLQIIRGNMYYENSYALAVLSNYDANKTGLKELPMRNLQEILHGAVRFSNNPALCNVESIQWRDIVSSDFLSNMSMDFQNHLGS nside_mot_9a31c3a4e37290247ad05e68d98e23c2_0001_000000017_0001_16_25_H_._bcov_4helix_06592_0001_0001
SEISKLLQRLMLKATYLGDEKAFKIVLRAWQRYDSGKIDPDQARKLAEKAERILRS RKVCNGIGIGEFKDSLSINATNIKHFKNCTSISGDLHILPVAFRGDSFTHTPPLDPQELDILKTVKEITGFLLIQAWPENRTDLHAFENLEIIRGRTKQHGQFSLAVVSLNITSLGLRSLKEISDGDVIISGNKNLCYANTINWKKLFGTSGQKTKIISNRGENSCKATGQVCHALCSPEGCWGPEPRDCV Motif0452_HHH_eva_0546_0001_0001
PKEEEIKKLEQTAKELIDKVVDDPHLRKQFKKALEEALKRAETEDQKEINARFIINIARHIK RKVCNGIGIGEFKDSLSINATNIKHFKNCTSISGDLHILPVAFRGDSFTHTPPLDPQELDILKTVKEITGFLLIQAWPENRTDLHAFENLEIIRGRTKQHGQFSLAVVSLNITSLGLRSLKEISDGDVIISGNKNLCYANTINWKKLFGTSGQKTKIISNRGENSCKATGQVCHALCSPEGCWGPEPRDCV Motif0157_ems_3hM_3174_0001_0001
DDHQITILVNFAAHLARQNASSEEQKERIDKYVKSLVEYLQKATTEEQKERAEKTVYEWLLKIG RKVCNGIGIGEFKDSLSINATNIKHFKNCTSISGDLHILPVAFRGDSFTHTPPLDPQELDILKTVKEITGFLLIQAWPENRTDLHAFENLEIIRGRTKQHGQFSLAVVSLNITSLGLRSLKEISDGDVIISGNKNLCYANTINWKKLFGTSGQKTKIISNRGENSCKATGQVCHALCSPEGCWGPEPRDCV Motif0050_ems_3hM_1899_0001_0001
SRETEIRHILRFLSKMVRYMGLISEEELRRIEEKVERLLQKGDEETAAQVVRDLFDRIVDES RKVCNGIGIGEFKDSLSINATNIKHFKNCTSISGDLHILPVAFRGDSFTHTPPLDPQELDILKTVKEITGFLLIQAWPENRTDLHAFENLEIIRGRTKQHGQFSLAVVSLNITSLGLRSLKEISDGDVIISGNKNLCYANTINWKKLFGTSGQKTKIISNRGENSCKATGQVCHALCSPEGCWGPEPRDCV Motif0156_HHH_eva_0358_0001_0001
DEIDELFLEASERGDKDTEEAIELVRHVALFPNFRELLEELKRELKKLGKLSPLVRRVIELLQRK RKVCNGIGIGEFKDSLSINATNIKHFKNCTSISGDLHILPVAFRGDSFTHTPPLDPQELDILKTVKEITGFLLIQAWPENRTDLHAFENLEIIRGRTKQHGQFSLAVVSLNITSLGLRSLKEISDGDVIISGNKNLCYANTINWKKLFGTSGQKTKIISNRGENSCKATGQVCHALCSPEGCWGPEPRDCV Motif0102_bcov_4helix_13270_0001_0001
SLEEEVKEAIERDDPRLVARLLAEIAARLISEGDPRLREILERLEEIAKRLNDPLAEFHIRDALD RKVCNGIGIGEFKDSLSINATNIKHFKNCTSISGDLHILPVAFRGDSFTHTPPLDPQELDILKTVKEITGFLLIQAWPENRTDLHAFENLEIIRGRTKQHGQFSLAVVSLNITSLGLRSLKEISDGDVIISGNKNLCYANTINWKKLFGTSGQKTKIISNRGENSCKATGQVCHALCSPEGCWGPEPRDCV cside_mot_11e5cb0602f3a95ffb74849b9519993a_0001_1_000000018_0001_22_27_H_._bcov_4helix_05792_0001_0002_0001
SEELVRLARLLKEGDPEAKRLLEELSKRIKEGDPRARIKLNEAILLAAALGDEDVLRLLLELVAK RKVCNGIGIGEFKDSLSINATNIKHFKNCTSISGDLHILPVAFRGDSFTHTPPLDPQELDILKTVKEITGFLLIQAWPENRTDLHAFENLEIIRGRTKQHGQFSLAVVSLNITSLGLRSLKEISDGDVIISGNKNLCYANTINWKKLFGTSGQKTKIISNRGENSCKATGQVCHALCSPEGCWGPEPRDCV cside_mot_ems_3hM_2149_000000019_0001_9_14_H_._bcov_4helix_11547_0001_0004_0001
DKRQIIKRFLEEMFQRAEKNNDKDMLKFIALYAEMIAKALQDPELKKFAETLKKRASELD RKVCNGIGIGEFKDSLSINATNIKHFKNCTSISGDLHILPVAFRGDSFTHTPPLDPQELDILKTVKEITGFLLIQAWPENRTDLHAFENLEIIRGRTKQHGQFSLAVVSLNITSLGLRSLKEISDGDVIISGNKNLCYANTINWKKLFGTSGQKTKIISNRGENSCKATGQVCHALCSPEGCWGPEPRDCV Motif0075_ems_3hC_506_0001_0004_0001
TQKLIERFREIAEEAQKDFSTDEVEHLLKDIIEYLKIQGYLSDQELEELKKVLKKVKKKY RKVCNGIGIGEFKDSLSINATNIKHFKNCTSISGDLHILPVAFRGDSFTHTPPLDPQELDILKTVKEITGFLLIQAWPENRTDLHAFENLEIIRGRTKQHGQFSLAVVSLNITSLGLRSLKEISDGDVIISGNKNLCYANTINWKKLFGTSGQKTKIISNRGENSCKATGQVCHALCSPEGCWGPEPRDCV Motif0242_HHH_eva_0101_0001_0001_0001
DELEKQVRTLAKQAEKKAKEDNDEQLTEFIQRFLETVELFVNLADPNDQKRILKEVIEVLRKLI RKVCNGIGIGEFKDSLSINATNIKHFKNCTSISGDLHILPVAFRGDSFTHTPPLDPQELDILKTVKEITGFLLIQAWPENRTDLHAFENLEIIRGRTKQHGQFSLAVVSLNITSLGLRSLKEISDGDVIISGNKNLCYANTINWKKLFGTSGQKTKIISNRGENSCKATGQVCHALCSPEGCWGPEPRDCV Motif0632_ems_3hM_3001_0001_0001
DEEELEELLKRLRKLPDPRVRELVKDAEEALRRGDPLLALATVLQALMNLGDPELAQLVARLSQK RKVCNGIGIGEFKDSLSINATNIKHFKNCTSISGDLHILPVAFRGDSFTHTPPLDPQELDILKTVKEITGFLLIQAWPENRTDLHAFENLEIIRGRTKQHGQFSLAVVSLNITSLGLRSLKEISDGDVIISGNKNLCYANTINWKKLFGTSGQKTKIISNRGENSCKATGQVCHALCSPEGCWGPEPRDCV cside_pol_6e33a72d64c458ba82bc03e5dfcad2d6_0001_000000004_0001
SLEELVEVLEKLGDPSLARQVRRLIELLKRDPNDHYVRQALELIAHHVRLFNPEVAERVERELRR VCQGTSNKLTQLGTFEDHFLSLQRMFNNCEVVLGNLEITYVQRNYDLSFLKTIQEVAGYVLIALNTVERIPLENLQIIRGNMYYENSYALAVLSNYDANKTGLKELPMRNLQEILHGAVRFSNNPALCNVESIQWRDIVSSDFLSNMSMDFQNHLGS nside_mot_b2f027b0c4707082fa2b9d95826083e0_0001_000000028_0001_21_29_H_._bcov_4helix_13431_0001_0001
SKLEELLKRLIKLAEEKNNPSLLFALRAALEVAKRNPELALEMLERILEDTGDPEVEKVIRLLEK RKVCNGIGIGEFKDSLSINATNIKHFKNCTSISGDLHILPVAFRGDSFTHTPPLDPQELDILKTVKEITGFLLIQAWPENRTDLHAFENLEIIRGRTKQHGQFSLAVVSLNITSLGLRSLKEISDGDVIISGNKNLCYANTINWKKLFGTSGQKTKIISNRGENSCKATGQVCHALCSPEGCWGPEPRDCV cside_pol_871602a94052ee04da57220e47ff67c7_0001_000000000_0001
DAEEIEKKAEEALTLIRRQNDLELLQLLIEAEFLLDAKRFNNDEEAYKKAKKLFDTVVKLARR RKVCNGIGIGEFKDSLSINATNIKHFKNCTSISGDLHILPVAFRGDSFTHTPPLDPQELDILKTVKEITGFLLIQAWPENRTDLHAFENLEIIRGRTKQHGQFSLAVVSLNITSLGLRSLKEISDGDVIISGNKNLCYANTINWKKLFGTSGQKTKIISNRGENSCKATGQVCHALCSPEGCWGPEPRDCV cside_mot_2221086f946400645dde00f4eb0a06ce_0001_000000024_0001_27_33_H_._ems_3hM_1245_0001_0001_0001
DNEEDYEEIIENHAHIAGVPSVSVRVSNSTINVRVHGDNEAARRLKEAVERLARIANLKVSVTIE RKVCNGIGIGEFKDSLSINATNIKHFKNCTSISGDLHILPVAFRGDSFTHTPPLDPQELDILKTVKEITGFLLIQAWPENRTDLHAFENLEIIRGRTKQHGQFSLAVVSLNITSLGLRSLKEISDGDVIISGNKNLCYANTINWKKLFGTSGQKTKIISNRGENSCKATGQVCHALCSPEGCWGPEPRDCV cside_mot_0502f495a1f6fc4ef7b3a609c8eff807_0001_000000000_0001_1_9_H_._HEEHE_0610_0001_0002_0001
LELEVKVLELAFAANLGLRDPEAVKKFVETAARRLGLSPEEAKRLKKEVEDIVKR RKVCNGIGIGEFKDSLSINATNIKHFKNCTSISGDLHILPVAFRGDSFTHTPPLDPQELDILKTVKEITGFLLIQAWPENRTDLHAFENLEIIRGRTKQHGQFSLAVVSLNITSLGLRSLKEISDGDVIISGNKNLCYANTINWKKLFGTSGQKTKIISNRGENSCKATGQVCHALCSPEGCWGPEPRDCV Motif0011_p1-15H-GABBL-15H-GBBL-16H_0169_0001_0001_0002_0001_0001
SVEEEIEKLIRELKKRSPEDREIARLLEEALRRGDPKLLINLLSDASVLVGDPKFMKLILLLERQ RKVCNGIGIGEFKDSLSINATNIKHFKNCTSISGDLHILPVAFRGDSFTHTPPLDPQELDILKTVKEITGFLLIQAWPENRTDLHAFENLEIIRGRTKQHGQFSLAVVSLNITSLGLRSLKEISDGDVIISGNKNLCYANTINWKKLFGTSGQKTKIISNRGENSCKATGQVCHALCSPEGCWGPEPRDCV Motif0304_bcov_4helix_07122_0001_0001
DQRLEQVVHLLESFAQSPEERRLLRLFLELAKRGDEEKLEEVLELLEELLGDPEMVKRLRELIRR RKVCNGIGIGEFKDSLSINATNIKHFKNCTSISGDLHILPVAFRGDSFTHTPPLDPQELDILKTVKEITGFLLIQAWPENRTDLHAFENLEIIRGRTKQHGQFSLAVVSLNITSLGLRSLKEISDGDVIISGNKNLCYANTINWKKLFGTSGQKTKIISNRGENSCKATGQVCHALCSPEGCWGPEPRDCV Motif0057_bcov_4helix_04618_0001_0001_0001
SKEEVVERAVRLLEEGNPEEARKLIEEFLRRLGFDPEVIRYYIRNFERLFKANPELAREFLRRAG RKVCNGIGIGEFKDSLSINATNIKHFKNCTSISGDLHILPVAFRGDSFTHTPPLDPQELDILKTVKEITGFLLIQAWPENRTDLHAFENLEIIRGRTKQHGQFSLAVVSLNITSLGLRSLKEISDGDVIISGNKNLCYANTINWKKLFGTSGQKTKIISNRGENSCKATGQVCHALCSPEGCWGPEPRDCV cside_mot_d2943a968cfe7c80cdca26154d2a91d8_0001_000000010_0001_17_21_H_._bcov_4helix_02853_0001_0001
NEEAQKLLKKVQTLVEQAKRDPRQASRLSSLIIDLSLHISMLGDEDAAEKALELLEEAEKVRR RKVCNGIGIGEFKDSLSINATNIKHFKNCTSISGDLHILPVAFRGDSFTHTPPLDPQELDILKTVKEITGFLLIQAWPENRTDLHAFENLEIIRGRTKQHGQFSLAVVSLNITSLGLRSLKEISDGDVIISGNKNLCYANTINWKKLFGTSGQKTKIISNRGENSCKATGQVCHALCSPEGCWGPEPRDCV Motif0375_ems_3hM_2060_0001_0001
DEEEQVQIRLEVNAMQAGVPQVHVRNNNGTFEITIDGDDESARTLQKLATLLLRAQGLPVRVEVK RKVCNGIGIGEFKDSLSINATNIKHFKNCTSISGDLHILPVAFRGDSFTHTPPLDPQELDILKTVKEITGFLLIQAWPENRTDLHAFENLEIIRGRTKQHGQFSLAVVSLNITSLGLRSLKEISDGDVIISGNKNLCYANTINWKKLFGTSGQKTKIISNRGENSCKATGQVCHALCSPEGCWGPEPRDCV Motif0001_HEEHE_1756_0001_0001_0001
NRDTVRFVLETLRLLGDPEAVRLAEEVKELLERGDPSFREVIKEIVELLKRKDPKLAELVEFSLR RKVCNGIGIGEFKDSLSINATNIKHFKNCTSISGDLHILPVAFRGDSFTHTPPLDPQELDILKTVKEITGFLLIQAWPENRTDLHAFENLEIIRGRTKQHGQFSLAVVSLNITSLGLRSLKEISDGDVIISGNKNLCYANTINWKKLFGTSGQKTKIISNRGENSCKATGQVCHALCSPEGCWGPEPRDCV cside_mot_3h_hb1_238_000000028_0001_25_35_H_._bcov_4helix_12316_0001_0001_0001
SLEEEIEEIVESFKKDPEKAKELVRRLLRRLGKFSPMDIEFIVDFVAALVRTNPELAKKYLKLMT RKVCNGIGIGEFKDSLSINATNIKHFKNCTSISGDLHILPVAFRGDSFTHTPPLDPQELDILKTVKEITGFLLIQAWPENRTDLHAFENLEIIRGRTKQHGQFSLAVVSLNITSLGLRSLKEISDGDVIISGNKNLCYANTINWKKLFGTSGQKTKIISNRGENSCKATGQVCHALCSPEGCWGPEPRDCV Motif0151_bcov_4helix_12179_0001_0001
SFQELLLELILKIPDPDVQRLLWDLLFLLQDGDPRFREVIKELKELLRRLGDPEAEKLLKRVEET RKVCNGIGIGEFKDSLSINATNIKHFKNCTSISGDLHILPVAFRGDSFTHTPPLDPQELDILKTVKEITGFLLIQAWPENRTDLHAFENLEIIRGRTKQHGQFSLAVVSLNITSLGLRSLKEISDGDVIISGNKNLCYANTINWKKLFGTSGQKTKIISNRGENSCKATGQVCHALCSPEGCWGPEPRDCV Motif0173_bcov_4helix_05493_0001_0001_0001
SKEEFYTHLARNELRAAGATHVKVSRDNGTVTITVRNPDEEVEKASRELEEEARENGVNLRIQTR RKVCNGIGIGEFKDSLSINATNIKHFKNCTSISGDLHILPVAFRGDSFTHTPPLDPQELDILKTVKEITGFLLIQAWPENRTDLHAFENLEIIRGRTKQHGQFSLAVVSLNITSLGLRSLKEISDGDVIISGNKNLCYANTINWKKLFGTSGQKTKIISNRGENSCKATGQVCHALCSPEGCWGPEPRDCV cside_mot_3h_hb1_4176_000000002_0001_9_19_H_._HEEHE_1995_0001_0003_0001
HIDIVFTYHIDGDDERAKEAAERAAKEATKLAEDAARKDTGEIEITVVILIHNGENLVLVTAVIT VCQGTSNKLTQLGTFEDHFLSLQRMFNNCEVVLGNLEITYVQRNYDLSFLKTIQEVAGYVLIALNTVERIPLENLQIIRGNMYYENSYALAVLSNYDANKTGLKELPMRNLQEILHGAVRFSNNPALCNVESIQWRDIVSSDFLSNMSMDFQNHLGS nside_pol_EHEE_hb1_4934_000000018_0001
KPVDEIKKLLTEIKKVVSKKNDTRLKQHVLFVEDLLRAIEMRDNEELAKLLLEQAERLLREARS RKVCNGIGIGEFKDSLSINATNIKHFKNCTSISGDLHILPVAFRGDSFTHTPPLDPQELDILKTVKEITGFLLIQAWPENRTDLHAFENLEIIRGRTKQHGQFSLAVVSLNITSLGLRSLKEISDGDVIISGNKNLCYANTINWKKLFGTSGQKTKIISNRGENSCKATGQVCHALCSPEGCWGPEPRDCV Motif0098_ems_3hM_1328_0001_0002_0001
SRERAETVLKRALELAKKDPREALKFLREVVERTGDPLLEQVLERLEELLREDPEEARQLLEFAA RKVCNGIGIGEFKDSLSINATNIKHFKNCTSISGDLHILPVAFRGDSFTHTPPLDPQELDILKTVKEITGFLLIQAWPENRTDLHAFENLEIIRGRTKQHGQFSLAVVSLNITSLGLRSLKEISDGDVIISGNKNLCYANTINWKKLFGTSGQKTKIISNRGENSCKATGQVCHALCSPEGCWGPEPRDCV cside_pol_e3232199a7584daa0c33c94f3ece21c7_0001_1_000000001_0001
SERQKEFVKLLVELLAQFAAESEEAERRAREQLDEALKRLNVPEAEEFKKKFDELVKEVRSKLS VCQGTSNKLTQLGTFEDHFLSLQRMFNNCEVVLGNLEITYVQRNYDLSFLKTIQEVAGYVLIALNTVERIPLENLQIIRGNMYYENSYALAVLSNYDANKTGLKELPMRNLQEILHGAVRFSNNPALCNVESIQWRDIVSSDFLSNMSMDFQNHLGS nside_mot_45353380e86e0958f0e92eb7e3875835_0001_000000014_0001_36_44_H_._ems_3hC_923_0001_0001_1_0001
DEREELIELILRNLDDPEKVEELLARLQALAMRLGDRDLFDIVFRIYALLNYDPEKAEELLRKLK RKVCNGIGIGEFKDSLSINATNIKHFKNCTSISGDLHILPVAFRGDSFTHTPPLDPQELDILKTVKEITGFLLIQAWPENRTDLHAFENLEIIRGRTKQHGQFSLAVVSLNITSLGLRSLKEISDGDVIISGNKNLCYANTINWKKLFGTSGQKTKIISNRGENSCKATGQVCHALCSPEGCWGPEPRDCV Motif0069_bcov_4helix_12259_0001_0002_0001
TNRTHFVTTVPDDDPNSAKKESDELRRAAERYAKRFRKNGYEVKFRVDFDKSNGQFHVRVTVEIK RKVCNGIGIGEFKDSLSINATNIKHFKNCTSISGDLHILPVAFRGDSFTHTPPLDPQELDILKTVKEITGFLLIQAWPENRTDLHAFENLEIIRGRTKQHGQFSLAVVSLNITSLGLRSLKEISDGDVIISGNKNLCYANTINWKKLFGTSGQKTKIISNRGENSCKATGQVCHALCSPEGCWGPEPRDCV cside_pol_EHEE_06195_000000009_0001
DPVELRIALAEARLRQLEALGLIDPDEAQRWKELLKEARKKGDEELAERLLEEILKILEKLS VCQGTSNKLTQLGTFEDHFLSLQRMFNNCEVVLGNLEITYVQRNYDLSFLKTIQEVAGYVLIALNTVERIPLENLQIIRGNMYYENSYALAVLSNYDANKTGLKELPMRNLQEILHGAVRFSNNPALCNVESIQWRDIVSSDFLSNMSMDFQNHLGS nside_mot_ems_3hM_3060_000000003_0001_5_14_H_._HHH_eva_0362_0001_0004_0001
DQELRVLRLLRELGIDPEDVARVFQEFSFLLDQNEEEARRFLREVISRALKVSPEEAERLVREVT RKVCNGIGIGEFKDSLSINATNIKHFKNCTSISGDLHILPVAFRGDSFTHTPPLDPQELDILKTVKEITGFLLIQAWPENRTDLHAFENLEIIRGRTKQHGQFSLAVVSLNITSLGLRSLKEISDGDVIISGNKNLCYANTINWKKLFGTSGQKTKIISNRGENSCKATGQVCHALCSPEGCWGPEPRDCV cside_mot_3h_hb1_3805_000000014_0001_5_12_H_._bcov_4helix_01641_0001_0002_0001
TEKTLIEALIRQEAKKAGVPSITVRWSNNSVSVTLDGTDESVRRALEDIKRAAELQGIDLKVRLN VCQGTSNKLTQLGTFEDHFLSLQRMFNNCEVVLGNLEITYVQRNYDLSFLKTIQEVAGYVLIALNTVERIPLENLQIIRGNMYYENSYALAVLSNYDANKTGLKELPMRNLQEILHGAVRFSNNPALCNVESIQWRDIVSSDFLSNMSMDFQNHLGS nside_mot_24f18a6c9dc1d4bc15674ec087ef9eba_0001_000000025_0001_19_28_H_._HEEHE_0001_0001_0002_0001
TEEVDELLKQIEDALRKIVPDQHQAEIMTKFVKMSAKELEKKDPQMAKIFARNMWEHVHKES RKVCNGIGIGEFKDSLSINATNIKHFKNCTSISGDLHILPVAFRGDSFTHTPPLDPQELDILKTVKEITGFLLIQAWPENRTDLHAFENLEIIRGRTKQHGQFSLAVVSLNITSLGLRSLKEISDGDVIISGNKNLCYANTINWKKLFGTSGQKTKIISNRGENSCKATGQVCHALCSPEGCWGPEPRDCV Motif0764_ems_3hM_2259_0001_0001
TEEELLRKAVELLKKLGDPEVAFYAHLIENLLRAGDPKKAAEVVEEIAKLLGDPELEELARLVKK RKVCNGIGIGEFKDSLSINATNIKHFKNCTSISGDLHILPVAFRGDSFTHTPPLDPQELDILKTVKEITGFLLIQAWPENRTDLHAFENLEIIRGRTKQHGQFSLAVVSLNITSLGLRSLKEISDGDVIISGNKNLCYANTINWKKLFGTSGQKTKIISNRGENSCKATGQVCHALCSPEGCWGPEPRDCV cside_mot_3h_hb1_4176_000000002_0001_9_19_H_._bcov_4helix_06153_0001_0001_0001
SDLIFELIEKAFERNNPELLRVLSRVDFRVSRKGLPPEEFLRLVLELLERLGDPEAVKEIRELLK RKVCNGIGIGEFKDSLSINATNIKHFKNCTSISGDLHILPVAFRGDSFTHTPPLDPQELDILKTVKEITGFLLIQAWPENRTDLHAFENLEIIRGRTKQHGQFSLAVVSLNITSLGLRSLKEISDGDVIISGNKNLCYANTINWKKLFGTSGQKTKIISNRGENSCKATGQVCHALCSPEGCWGPEPRDCV cside_pol_d39e76756776ead1905f4fb2f98dd0f0_0001_000000001_0001
DEDEQIEEDVRFVAEQVGVPSVDVKVSNGKVTVTIDGNDENAQTVKKIIELIAKARGLEVSVTTR RKVCNGIGIGEFKDSLSINATNIKHFKNCTSISGDLHILPVAFRGDSFTHTPPLDPQELDILKTVKEITGFLLIQAWPENRTDLHAFENLEIIRGRTKQHGQFSLAVVSLNITSLGLRSLKEISDGDVIISGNKNLCYANTINWKKLFGTSGQKTKIISNRGENSCKATGQVCHALCSPEGCWGPEPRDCV Motif0001_HEEHE_1462_0001_0001
DEDRRETIHRILKEALELAYDPRINELIFEVHEKFSEAVQNNDEDKLKEVEEQARKLYKQAKS RKVCNGIGIGEFKDSLSINATNIKHFKNCTSISGDLHILPVAFRGDSFTHTPPLDPQELDILKTVKEITGFLLIQAWPENRTDLHAFENLEIIRGRTKQHGQFSLAVVSLNITSLGLRSLKEISDGDVIISGNKNLCYANTINWKKLFGTSGQKTKIISNRGENSCKATGQVCHALCSPEGCWGPEPRDCV cside_mot_e0e0651493743e9ca89b9b6d2ff66c1b_0001_1_000000022_0001_24_32_H_._ems_3hM_250_0001_0001_0001
DRRLLQLAAEIAALQLLIEEKRNEEALRRAIELLRLHAESYERRDHELSKHIIRLVREIARHAL VCQGTSNKLTQLGTFEDHFLSLQRMFNNCEVVLGNLEITYVQRNYDLSFLKTIQEVAGYVLIALNTVERIPLENLQIIRGNMYYENSYALAVLSNYDANKTGLKELPMRNLQEILHGAVRFSNNPALCNVESIQWRDIVSSDFLSNMSMDFQNHLGS nside_pol_3h_hb1_6305_000000019_0001
SELEEVIEILSKLTPTLRVLLEQAKELLKENPEDAKFHLRTALEAAELLGVLSPEEIEELRKLLR RKVCNGIGIGEFKDSLSINATNIKHFKNCTSISGDLHILPVAFRGDSFTHTPPLDPQELDILKTVKEITGFLLIQAWPENRTDLHAFENLEIIRGRTKQHGQFSLAVVSLNITSLGLRSLKEISDGDVIISGNKNLCYANTINWKKLFGTSGQKTKIISNRGENSCKATGQVCHALCSPEGCWGPEPRDCV cside_mot_69e08be3ffcfa98325f4d2afacf22305_0001_1_000000015_0001_2_9_H_._bcov_4helix_14259_0001_0003_0001
SEEEFLTKMVKIIAESAGVPSFSVDTSNGRVTVKLDGTDERVKYVKDMVEAAALQVGVEVQVDIR RKVCNGIGIGEFKDSLSINATNIKHFKNCTSISGDLHILPVAFRGDSFTHTPPLDPQELDILKTVKEITGFLLIQAWPENRTDLHAFENLEIIRGRTKQHGQFSLAVVSLNITSLGLRSLKEISDGDVIISGNKNLCYANTINWKKLFGTSGQKTKIISNRGENSCKATGQVCHALCSPEGCWGPEPRDCV Motif0151_HEEHE_1025_0001_0001
DEDKEQKSLEKLAEDLIRQVKNEDTREALRQALEEARRNQDRRSLELIVIAAKAVVKLAS VCQGTSNKLTQLGTFEDHFLSLQRMFNNCEVVLGNLEITYVQRNYDLSFLKTIQEVAGYVLIALNTVERIPLENLQIIRGNMYYENSYALAVLSNYDANKTGLKELPMRNLQEILHGAVRFSNNPALCNVESIQWRDIVSSDFLSNMSMDFQNHLGS nside_mot_3h_hb1_5930_000000015_0001_1_8_H_._ems_3hM_1160_0001_0002_0001
DEELLEKLLKELGVSPEEIEKLKRLLRELKKRLSPLAAVLALHELVMREGDEKVLEALKHLAELI RKVCNGIGIGEFKDSLSINATNIKHFKNCTSISGDLHILPVAFRGDSFTHTPPLDPQELDILKTVKEITGFLLIQAWPENRTDLHAFENLEIIRGRTKQHGQFSLAVVSLNITSLGLRSLKEISDGDVIISGNKNLCYANTINWKKLFGTSGQKTKIISNRGENSCKATGQVCHALCSPEGCWGPEPRDCV cside_mot_e92372819080c05333c2398450cc1aaf_0001_000000009_0001_39_47_H_._bcov_4helix_11354_0001_0001
PEEEQKQAKDNAWTAIEAIKLVDDPEAAEAAAEAVKTALEEHNVPDSEEFKKKADTAVKEVRKK VCQGTSNKLTQLGTFEDHFLSLQRMFNNCEVVLGNLEITYVQRNYDLSFLKTIQEVAGYVLIALNTVERIPLENLQIIRGNMYYENSYALAVLSNYDANKTGLKELPMRNLQEILHGAVRFSNNPALCNVESIQWRDIVSSDFLSNMSMDFQNHLGS nside_mot_0d8e54b82a0b856095b1e77a2ead3014_0001_1_000000008_0001_39_44_H_._ems_3hM_3667_0001_0002_0001
SHRIHYEVEIEGTDEHAKERSKRFVEHFEERLRELAHELGLRVDIKFHIRSDGDTHEVRVEATIT RKVCNGIGIGEFKDSLSINATNIKHFKNCTSISGDLHILPVAFRGDSFTHTPPLDPQELDILKTVKEITGFLLIQAWPENRTDLHAFENLEIIRGRTKQHGQFSLAVVSLNITSLGLRSLKEISDGDVIISGNKNLCYANTINWKKLFGTSGQKTKIISNRGENSCKATGQVCHALCSPEGCWGPEPRDCV cside_pol_EHEE_hb1_3358_000000006_0001
DLEEVVELLRKAGDPSAANTVEAILHLLRRGDPEAVRYFLHALEKLLRLQGDPVLEEALKLLKRH RKVCNGIGIGEFKDSLSINATNIKHFKNCTSISGDLHILPVAFRGDSFTHTPPLDPQELDILKTVKEITGFLLIQAWPENRTDLHAFENLEIIRGRTKQHGQFSLAVVSLNITSLGLRSLKEISDGDVIISGNKNLCYANTINWKKLFGTSGQKTKIISNRGENSCKATGQVCHALCSPEGCWGPEPRDCV cside_mot_3h_hb1_2785_000000002_0001_6_10_H_._bcov_4helix_02911_0001_0001_0001
DNETQKKLARALARNAKELDPDPRVKDKAEKLLQLLEKAVDNNDKDKVREIYRLLYELLEKLAR VCQGTSNKLTQLGTFEDHFLSLQRMFNNCEVVLGNLEITYVQRNYDLSFLKTIQEVAGYVLIALNTVERIPLENLQIIRGNMYYENSYALAVLSNYDANKTGLKELPMRNLQEILHGAVRFSNNPALCNVESIQWRDIVSSDFLSNMSMDFQNHLGS nside_mot_d472d5843a1542b30d3cbb71433021a8_0001_1_000000028_0001_41_49_H_._ems_3hM_1605_0001_0002_0001
SIEEELEKLIKLLEEKGDPFAAILVHLVIEALKKDPEDAREQLRFLVLQLGDPDVERLVKLLEEH RKVCNGIGIGEFKDSLSINATNIKHFKNCTSISGDLHILPVAFRGDSFTHTPPLDPQELDILKTVKEITGFLLIQAWPENRTDLHAFENLEIIRGRTKQHGQFSLAVVSLNITSLGLRSLKEISDGDVIISGNKNLCYANTINWKKLFGTSGQKTKIISNRGENSCKATGQVCHALCSPEGCWGPEPRDCV Motif0184_bcov_4helix_13337_0001_0001_0001
DESVKTARDLADEFQEAKKNNDEERLKKVEDTIKEIEKKANDPDQQRMAHNALLFLEAIK RKVCNGIGIGEFKDSLSINATNIKHFKNCTSISGDLHILPVAFRGDSFTHTPPLDPQELDILKTVKEITGFLLIQAWPENRTDLHAFENLEIIRGRTKQHGQFSLAVVSLNITSLGLRSLKEISDGDVIISGNKNLCYANTINWKKLFGTSGQKTKIISNRGENSCKATGQVCHALCSPEGCWGPEPRDCV Motif0714_ems_3hC_854_0001_0001
DDRRRLLQEVIELVVKAAEERDPEKLKKATKYAEEVIRRVKDEELKKLLRRTLHLARDVARA VCQGTSNKLTQLGTFEDHFLSLQRMFNNCEVVLGNLEITYVQRNYDLSFLKTIQEVAGYVLIALNTVERIPLENLQIIRGNMYYENSYALAVLSNYDANKTGLKELPMRNLQEILHGAVRFSNNPALCNVESIQWRDIVSSDFLSNMSMDFQNHLGS nside_mot_ca399cf61b46a0f0428aec1896d79af9_0001_000000017_0001_43_48_H_._ems_3hM_3104_0001_0002_0001
SDVRRLEQLAKAALQGSPSARLVLRTELEQLEQAGDPQAEDLRKLIEAVEEGDPEKVKRILEKLK RKVCNGIGIGEFKDSLSINATNIKHFKNCTSISGDLHILPVAFRGDSFTHTPPLDPQELDILKTVKEITGFLLIQAWPENRTDLHAFENLEIIRGRTKQHGQFSLAVVSLNITSLGLRSLKEISDGDVIISGNKNLCYANTINWKKLFGTSGQKTKIISNRGENSCKATGQVCHALCSPEGCWGPEPRDCV cside_mot_598f194b42db4977974c361da561f410_0001_000000026_0001_6_14_H_._bcov_4helix_11794_0001_0001_0001
PEEEERIRKRIEELLGDPWARRLLEHLLRLLKKGDPDARRVLEANIEMIKDRNPEVARLIELLLP RKVCNGIGIGEFKDSLSINATNIKHFKNCTSISGDLHILPVAFRGDSFTHTPPLDPQELDILKTVKEITGFLLIQAWPENRTDLHAFENLEIIRGRTKQHGQFSLAVVSLNITSLGLRSLKEISDGDVIISGNKNLCYANTINWKKLFGTSGQKTKIISNRGENSCKATGQVCHALCSPEGCWGPEPRDCV cside_mot_1c9cae0be9314b00bd64e0a216a93413_0001_1_000000012_0001_7_13_H_._bcov_4helix_12152_0001_0001_0001
DPRVQEEADKLQKKIETLKKKLTNPEARDVVRKARSVLEFAKDQNDPLALRQAKMLLEKAKKIQ RKVCNGIGIGEFKDSLSINATNIKHFKNCTSISGDLHILPVAFRGDSFTHTPPLDPQELDILKTVKEITGFLLIQAWPENRTDLHAFENLEIIRGRTKQHGQFSLAVVSLNITSLGLRSLKEISDGDVIISGNKNLCYANTINWKKLFGTSGQKTKIISNRGENSCKATGQVCHALCSPEGCWGPEPRDCV Motif0197_ems_3hM_3566_0001_0001_0001
TTEEMIRKLLEFLSRRAGVPDVKVDVKNGQIRVQVNGNDESARRFVDFVTFMADQFGVPVDVKYK RKVCNGIGIGEFKDSLSINATNIKHFKNCTSISGDLHILPVAFRGDSFTHTPPLDPQELDILKTVKEITGFLLIQAWPENRTDLHAFENLEIIRGRTKQHGQFSLAVVSLNITSLGLRSLKEISDGDVIISGNKNLCYANTINWKKLFGTSGQKTKIISNRGENSCKATGQVCHALCSPEGCWGPEPRDCV Motif0406_HEEHE_0828_0001_0001
SVESEAKELLQKAVETAKKRNDPELAERLALQILLEVWEKIPDPEQSTEVLRRLEEFFKKVL VCQGTSNKLTQLGTFEDHFLSLQRMFNNCEVVLGNLEITYVQRNYDLSFLKTIQEVAGYVLIALNTVERIPLENLQIIRGNMYYENSYALAVLSNYDANKTGLKELPMRNLQEILHGAVRFSNNPALCNVESIQWRDIVSSDFLSNMSMDFQNHLGS nside_mot_0f12d917aedd89d65e2928f06bf6c82f_0001_1_000000001_0001_2_12_H_._ems_3hM_3398_0001_0006_0001
DPAEEVARTVLEILEEALKEKDSEKVKKAIKIAEKAAKKLNDPNIQFYLHLAENALRAARSG RKVCNGIGIGEFKDSLSINATNIKHFKNCTSISGDLHILPVAFRGDSFTHTPPLDPQELDILKTVKEITGFLLIQAWPENRTDLHAFENLEIIRGRTKQHGQFSLAVVSLNITSLGLRSLKEISDGDVIISGNKNLCYANTINWKKLFGTSGQKTKIISNRGENSCKATGQVCHALCSPEGCWGPEPRDCV cside_mot_3h_hb1_4176_000000002_0001_9_19_H_._ems_3hC_844_0002_0001_0001_0001
SEELEEILKLAKKLDPELYRRLEIVKRHMEEEGFSPKDIILNLLFIAMQQGDPEITRLLEELLKK RKVCNGIGIGEFKDSLSINATNIKHFKNCTSISGDLHILPVAFRGDSFTHTPPLDPQELDILKTVKEITGFLLIQAWPENRTDLHAFENLEIIRGRTKQHGQFSLAVVSLNITSLGLRSLKEISDGDVIISGNKNLCYANTINWKKLFGTSGQKTKIISNRGENSCKATGQVCHALCSPEGCWGPEPRDCV Motif0050_bcov_4helix_11459_0001_0001
TSEQLEVLIEDFKEDPHLVRAALRLLLDALRNRGDPSREIVELVIELLERGNPEEAKRLVKELEK RKVCNGIGIGEFKDSLSINATNIKHFKNCTSISGDLHILPVAFRGDSFTHTPPLDPQELDILKTVKEITGFLLIQAWPENRTDLHAFENLEIIRGRTKQHGQFSLAVVSLNITSLGLRSLKEISDGDVIISGNKNLCYANTINWKKLFGTSGQKTKIISNRGENSCKATGQVCHALCSPEGCWGPEPRDCV Motif0554_bcov_4helix_14116_0001_0001
SREEILRELVELLKKSPDPELFLLAQAIELLLEQGDEEEAERNVRTALEELGDPELKRILELLEK VCQGTSNKLTQLGTFEDHFLSLQRMFNNCEVVLGNLEITYVQRNYDLSFLKTIQEVAGYVLIALNTVERIPLENLQIIRGNMYYENSYALAVLSNYDANKTGLKELPMRNLQEILHGAVRFSNNPALCNVESIQWRDIVSSDFLSNMSMDFQNHLGS nside_pol_6b9e56c57ff05245a889188c59ec5bac_0001_000000002_0001
NAEEIIKKAQEALHLIERQNNDELLLLLLRAQQLLARAANNNDEETFKKAKKLFDTVVKLARR RKVCNGIGIGEFKDSLSINATNIKHFKNCTSISGDLHILPVAFRGDSFTHTPPLDPQELDILKTVKEITGFLLIQAWPENRTDLHAFENLEIIRGRTKQHGQFSLAVVSLNITSLGLRSLKEISDGDVIISGNKNLCYANTINWKKLFGTSGQKTKIISNRGENSCKATGQVCHALCSPEGCWGPEPRDCV cside_mot_3h_hb1_964_000000019_0001_34_41_H_._ems_3hM_1245_0001_0001_0001
DFLEKLKEIIERFKDDPEKVKKLVKEILEELRREGDPEKAFYVATVLRLLKTNLEAARAFVERAK RKVCNGIGIGEFKDSLSINATNIKHFKNCTSISGDLHILPVAFRGDSFTHTPPLDPQELDILKTVKEITGFLLIQAWPENRTDLHAFENLEIIRGRTKQHGQFSLAVVSLNITSLGLRSLKEISDGDVIISGNKNLCYANTINWKKLFGTSGQKTKIISNRGENSCKATGQVCHALCSPEGCWGPEPRDCV cside_mot_1f347ee23b7d1f7a352213548b5d65c0_0001_1_000000024_0001_41_51_H_._bcov_4helix_02833_0001_0001
DEEEKARILEAHAENDKELLKELLERLLRKKGVSPEEIEKIKRKVEELLKRNPARLLRFVERVSR RKVCNGIGIGEFKDSLSINATNIKHFKNCTSISGDLHILPVAFRGDSFTHTPPLDPQELDILKTVKEITGFLLIQAWPENRTDLHAFENLEIIRGRTKQHGQFSLAVVSLNITSLGLRSLKEISDGDVIISGNKNLCYANTINWKKLFGTSGQKTKIISNRGENSCKATGQVCHALCSPEGCWGPEPRDCV cside_mot_09d6a61bc518cc49049749228b1d1d9b_0001_000000001_0001_37_43_H_._bcov_4helix_14090_0001_0003_0001
DEELEEILELAKKDPRRVEQILLDLILRLGDPEEIKKLLEKALELARELGDPEAEEIVRHLLKRF RKVCNGIGIGEFKDSLSINATNIKHFKNCTSISGDLHILPVAFRGDSFTHTPPLDPQELDILKTVKEITGFLLIQAWPENRTDLHAFENLEIIRGRTKQHGQFSLAVVSLNITSLGLRSLKEISDGDVIISGNKNLCYANTINWKKLFGTSGQKTKIISNRGENSCKATGQVCHALCSPEGCWGPEPRDCV Motif0051_bcov_4helix_02323_0001_0002_0001
SELEKILKEILDKIPDPDTARLLATTLEEALENNSQALLEALAEQVVELAGLSPEVLERIKRLIK RKVCNGIGIGEFKDSLSINATNIKHFKNCTSISGDLHILPVAFRGDSFTHTPPLDPQELDILKTVKEITGFLLIQAWPENRTDLHAFENLEIIRGRTKQHGQFSLAVVSLNITSLGLRSLKEISDGDVIISGNKNLCYANTINWKKLFGTSGQKTKIISNRGENSCKATGQVCHALCSPEGCWGPEPRDCV cside_mot_3h_hb1_1043_000000008_0001_45_53_H_._bcov_4helix_01015_0001_0001_0001
DEEEEEIVHEVEKKNPRAANLLLRVLFNKHQGTLTPKLKEEVEKEVKKLVNDPELEKLVEKLVRK RKVCNGIGIGEFKDSLSINATNIKHFKNCTSISGDLHILPVAFRGDSFTHTPPLDPQELDILKTVKEITGFLLIQAWPENRTDLHAFENLEIIRGRTKQHGQFSLAVVSLNITSLGLRSLKEISDGDVIISGNKNLCYANTINWKKLFGTSGQKTKIISNRGENSCKATGQVCHALCSPEGCWGPEPRDCV Motif0179_bcov_4helix_05991_0001_0001
DEELKELVEKLRKVIDPDDVEFLKELLEAVLRGEIDPRAVVILLRMLLSFFGDPLLRELIKLLER RKVCNGIGIGEFKDSLSINATNIKHFKNCTSISGDLHILPVAFRGDSFTHTPPLDPQELDILKTVKEITGFLLIQAWPENRTDLHAFENLEIIRGRTKQHGQFSLAVVSLNITSLGLRSLKEISDGDVIISGNKNLCYANTINWKKLFGTSGQKTKIISNRGENSCKATGQVCHALCSPEGCWGPEPRDCV Motif0102_bcov_4helix_05118_0001_0001
DLEDIAERVVLQLKFQKDIVPDPELSKKLEELARKLETALRNKDEETVEKLIKEAEKVLTRV RKVCNGIGIGEFKDSLSINATNIKHFKNCTSISGDLHILPVAFRGDSFTHTPPLDPQELDILKTVKEITGFLLIQAWPENRTDLHAFENLEIIRGRTKQHGQFSLAVVSLNITSLGLRSLKEISDGDVIISGNKNLCYANTINWKKLFGTSGQKTKIISNRGENSCKATGQVCHALCSPEGCWGPEPRDCV Motif0011_ems_3hM_2958_0001_0001
SLEEKLRELVEELKKRDPRLARLVEFLLELFKEDPDHVEEQLEFLILQFGDPLLRKLLELLRRLK RKVCNGIGIGEFKDSLSINATNIKHFKNCTSISGDLHILPVAFRGDSFTHTPPLDPQELDILKTVKEITGFLLIQAWPENRTDLHAFENLEIIRGRTKQHGQFSLAVVSLNITSLGLRSLKEISDGDVIISGNKNLCYANTINWKKLFGTSGQKTKIISNRGENSCKATGQVCHALCSPEGCWGPEPRDCV Motif0405_bcov_4helix_09849_0001_0001
SEFFQDLLRALELGDPYSVRTLIERILRALRKHGDPEEVRLVEELLELVRKDPEKARELVRRLLK RKVCNGIGIGEFKDSLSINATNIKHFKNCTSISGDLHILPVAFRGDSFTHTPPLDPQELDILKTVKEITGFLLIQAWPENRTDLHAFENLEIIRGRTKQHGQFSLAVVSLNITSLGLRSLKEISDGDVIISGNKNLCYANTINWKKLFGTSGQKTKIISNRGENSCKATGQVCHALCSPEGCWGPEPRDCV cside_pol_f609c0cd5e17731c0838f1c50067f586_0001_1_000000006_0001
DEELDEVLKLLFELGNRELILLLQQAQMALQMGNPEIVKRIREIIKELLKRGDPAAELALRALER RKVCNGIGIGEFKDSLSINATNIKHFKNCTSISGDLHILPVAFRGDSFTHTPPLDPQELDILKTVKEITGFLLIQAWPENRTDLHAFENLEIIRGRTKQHGQFSLAVVSLNITSLGLRSLKEISDGDVIISGNKNLCYANTINWKKLFGTSGQKTKIISNRGENSCKATGQVCHALCSPEGCWGPEPRDCV Motif0371_bcov_4helix_09249_0001_0001
SEEELSREFEELLKKNKEEAEKLVEKLLRELIPNPEEVEYFLRDIREILKKNRTAAVIILEHALK RKVCNGIGIGEFKDSLSINATNIKHFKNCTSISGDLHILPVAFRGDSFTHTPPLDPQELDILKTVKEITGFLLIQAWPENRTDLHAFENLEIIRGRTKQHGQFSLAVVSLNITSLGLRSLKEISDGDVIISGNKNLCYANTINWKKLFGTSGQKTKIISNRGENSCKATGQVCHALCSPEGCWGPEPRDCV cside_mot_b4a578bcf71d757d7c2dcb0efc52337b_0001_000000027_0001_38_46_H_._bcov_4helix_06403_0001_0002_0001
DAFRLVHEALRLLDEAREENDEDKRKKASEYAKKLVDEIKKSPDPESRRAAHLLEQAIEQVQE VCQGTSNKLTQLGTFEDHFLSLQRMFNNCEVVLGNLEITYVQRNYDLSFLKTIQEVAGYVLIALNTVERIPLENLQIIRGNMYYENSYALAVLSNYDANKTGLKELPMRNLQEILHGAVRFSNNPALCNVESIQWRDIVSSDFLSNMSMDFQNHLGS nside_mot_3h_hb1_713_000000016_0001_29_37_H_._ems_3hM_1638_0001_0001_0001
DEELRMYAHQARNVVNDPRIEKEIQRVAEEAEKKNDPRLLEEFLEKLAEKLNDPDLRRIVEALKL RKVCNGIGIGEFKDSLSINATNIKHFKNCTSISGDLHILPVAFRGDSFTHTPPLDPQELDILKTVKEITGFLLIQAWPENRTDLHAFENLEIIRGRTKQHGQFSLAVVSLNITSLGLRSLKEISDGDVIISGNKNLCYANTINWKKLFGTSGQKTKIISNRGENSCKATGQVCHALCSPEGCWGPEPRDCV cside_mot_3h_hb1_1231_000000021_0001_3_8_H_._bcov_4helix_10967_0001_0003_0001
SEQEELRKKWKEVVDKLKNAQTQREVQELFMQALEAAAKINDPTLEKKVEDVFETILERRI RKVCNGIGIGEFKDSLSINATNIKHFKNCTSISGDLHILPVAFRGDSFTHTPPLDPQELDILKTVKEITGFLLIQAWPENRTDLHAFENLEIIRGRTKQHGQFSLAVVSLNITSLGLRSLKEISDGDVIISGNKNLCYANTINWKKLFGTSGQKTKIISNRGENSCKATGQVCHALCSPEGCWGPEPRDCV Motif0095_ems_3hM_3521_0001_0005_0001
PRTYHYLFEVDGDDEHAKRIAEELLRRAEERSERRAKELGLDVKNWVEVHIRNGRLTFTNTSHFR RKVCNGIGIGEFKDSLSINATNIKHFKNCTSISGDLHILPVAFRGDSFTHTPPLDPQELDILKTVKEITGFLLIQAWPENRTDLHAFENLEIIRGRTKQHGQFSLAVVSLNITSLGLRSLKEISDGDVIISGNKNLCYANTINWKKLFGTSGQKTKIISNRGENSCKATGQVCHALCSPEGCWGPEPRDCV cside_pol_EHEE_hb1_2011_000000018_0001
DEAARVSAIAARILQAARERNDPKVFKKADELISLAQHAWQENDEKTLKEVKEELEKLWKNVV VCQGTSNKLTQLGTFEDHFLSLQRMFNNCEVVLGNLEITYVQRNYDLSFLKTIQEVAGYVLIALNTVERIPLENLQIIRGNMYYENSYALAVLSNYDANKTGLKELPMRNLQEILHGAVRFSNNPALCNVESIQWRDIVSSDFLSNMSMDFQNHLGS nside_mot_3h_hb1_690_000000019_0001_33_40_H_._ems_3hM_1269_0001_0002_0001
PEEELKKVIEELKKHANPNLRFQLRSVLEVFKISPEVARELAEKLAEEHKDPEVRKLAELLEKLA RKVCNGIGIGEFKDSLSINATNIKHFKNCTSISGDLHILPVAFRGDSFTHTPPLDPQELDILKTVKEITGFLLIQAWPENRTDLHAFENLEIIRGRTKQHGQFSLAVVSLNITSLGLRSLKEISDGDVIISGNKNLCYANTINWKKLFGTSGQKTKIISNRGENSCKATGQVCHALCSPEGCWGPEPRDCV cside_mot_8bc45e9e6a3c93440372d70309963d6b_0001_000000002_0001_34_40_H_._bcov_4helix_04466_0001_0001_0001
SLLEEAVELARRLGNPQVAEALEELLRLLKNGKVDPKLVRAALELMLQLHGDPALELALELLRRK VCQGTSNKLTQLGTFEDHFLSLQRMFNNCEVVLGNLEITYVQRNYDLSFLKTIQEVAGYVLIALNTVERIPLENLQIIRGNMYYENSYALAVLSNYDANKTGLKELPMRNLQEILHGAVRFSNNPALCNVESIQWRDIVSSDFLSNMSMDFQNHLGS nside_mot_825242d824770740bf99b185d83a64b8_0001_1_000000016_0001_27_33_H_._bcov_4helix_01103_0001_0001
PLAEVLRVVIEALKDNPELVLKVAQVIFRVALGDLSPEELERLLEELIRRFGDPRLREALELVRK VCQGTSNKLTQLGTFEDHFLSLQRMFNNCEVVLGNLEITYVQRNYDLSFLKTIQEVAGYVLIALNTVERIPLENLQIIRGNMYYENSYALAVLSNYDANKTGLKELPMRNLQEILHGAVRFSNNPALCNVESIQWRDIVSSDFLSNMSMDFQNHLGS nside_mot_052e08a2c9b0e73539bc92944f952fda_0001_000000012_0001_54_61_H_._bcov_4helix_12241_0001_0002_0001
SEELSRRITRLLREGNLEEAKRIIEELLRKTGDPQLEFILELIERYERTKDPRILERIRFNIRQT RKVCNGIGIGEFKDSLSINATNIKHFKNCTSISGDLHILPVAFRGDSFTHTPPLDPQELDILKTVKEITGFLLIQAWPENRTDLHAFENLEIIRGRTKQHGQFSLAVVSLNITSLGLRSLKEISDGDVIISGNKNLCYANTINWKKLFGTSGQKTKIISNRGENSCKATGQVCHALCSPEGCWGPEPRDCV Motif0179_bcov_4helix_04610_0001_0001_0001
DATELIQRIVENEAHIAGVPSVRIDQKNGKVTVTVKGNDHAARSVIEAIKRIARILGVDVKVTSE RKVCNGIGIGEFKDSLSINATNIKHFKNCTSISGDLHILPVAFRGDSFTHTPPLDPQELDILKTVKEITGFLLIQAWPENRTDLHAFENLEIIRGRTKQHGQFSLAVVSLNITSLGLRSLKEISDGDVIISGNKNLCYANTINWKKLFGTSGQKTKIISNRGENSCKATGQVCHALCSPEGCWGPEPRDCV cside_mot_ems_3hM_2149_000000019_0001_9_14_H_._HEEHE_2803_0001_0001_0001
DVEQAEIAQRLWSLLLTALRENDKELLKKLIKTAKTLLKRLTDPLARRILKRAIERAEKVVKG VCQGTSNKLTQLGTFEDHFLSLQRMFNNCEVVLGNLEITYVQRNYDLSFLKTIQEVAGYVLIALNTVERIPLENLQIIRGNMYYENSYALAVLSNYDANKTGLKELPMRNLQEILHGAVRFSNNPALCNVESIQWRDIVSSDFLSNMSMDFQNHLGS nside_mot_dfd1bb0990758c1cb5007949a2b6ca0a_0001_1_000000023_0001_42_46_H_._ems_3hC_1397_0001_0001_0002_0001
SREEVEELLEELKERGDPDAQLLILAFLLAIETNNPDLAERLLKQLSELLGDPELEKILRRLLEK VCQGTSNKLTQLGTFEDHFLSLQRMFNNCEVVLGNLEITYVQRNYDLSFLKTIQEVAGYVLIALNTVERIPLENLQIIRGNMYYENSYALAVLSNYDANKTGLKELPMRNLQEILHGAVRFSNNPALCNVESIQWRDIVSSDFLSNMSMDFQNHLGS nside_mot_33a3a00fc629d06a96f91cefd1c5e1ea_0001_1_000000011_0001_43_48_H_._bcov_4helix_08412_0001_0002_0001
DEEEKIRLQIQFLADFAGVPRVDVDVENGRIKVTVDGNNDAAERLKKTLEHLARIMGTEVHVTYK RKVCNGIGIGEFKDSLSINATNIKHFKNCTSISGDLHILPVAFRGDSFTHTPPLDPQELDILKTVKEITGFLLIQAWPENRTDLHAFENLEIIRGRTKQHGQFSLAVVSLNITSLGLRSLKEISDGDVIISGNKNLCYANTINWKKLFGTSGQKTKIISNRGENSCKATGQVCHALCSPEGCWGPEPRDCV Motif0110_HEEHE_0145_0001_0001
TFEEEFRRLREEGDPEEALRLVEEFLRRVNSPVARMHLHALESRLRAGDPDAATEAAEKILHAVE RKVCNGIGIGEFKDSLSINATNIKHFKNCTSISGDLHILPVAFRGDSFTHTPPLDPQELDILKTVKEITGFLLIQAWPENRTDLHAFENLEIIRGRTKQHGQFSLAVVSLNITSLGLRSLKEISDGDVIISGNKNLCYANTINWKKLFGTSGQKTKIISNRGENSCKATGQVCHALCSPEGCWGPEPRDCV cside_mot_3h_hb1_2807_000000002_0001_31_39_H_._bcov_4helix_09947_0001_0001_0001
DEELSEWVLSDIVADLAGVPSVSIKISNGTVTVTVKGNDESAKRAIKIVSELAKILGLDVKYSHE VCQGTSNKLTQLGTFEDHFLSLQRMFNNCEVVLGNLEITYVQRNYDLSFLKTIQEVAGYVLIALNTVERIPLENLQIIRGNMYYENSYALAVLSNYDANKTGLKELPMRNLQEILHGAVRFSNNPALCNVESIQWRDIVSSDFLSNMSMDFQNHLGS nside_mot_e840e66ae557ca58f02eac05d3eb5c34_0001_000000003_0001_39_49_H_._HEEHE_3090_0001_0002_0001
DDEEIKKKFKEAETLIRRQNNDKLLHELRTAYNILRLAKEQNNEEAERSARKSFDTVVKLARR VCQGTSNKLTQLGTFEDHFLSLQRMFNNCEVVLGNLEITYVQRNYDLSFLKTIQEVAGYVLIALNTVERIPLENLQIIRGNMYYENSYALAVLSNYDANKTGLKELPMRNLQEILHGAVRFSNNPALCNVESIQWRDIVSSDFLSNMSMDFQNHLGS nside_mot_92d4c7b327e1ecf1b6bc6743c5c1c6d4_0001_000000014_0001_36_43_H_._ems_3hM_1245_0001_0003_0001
LEELIKTAKTIAEQLKKKFKDDPVIRRAVEAALRNLEEAEERNNEEDIKRLIEYIEAILKTADR VCQGTSNKLTQLGTFEDHFLSLQRMFNNCEVVLGNLEITYVQRNYDLSFLKTIQEVAGYVLIALNTVERIPLENLQIIRGNMYYENSYALAVLSNYDANKTGLKELPMRNLQEILHGAVRFSNNPALCNVESIQWRDIVSSDFLSNMSMDFQNHLGS nside_mot_e1eeb8ba46bc009d5302d4866716b6c8_0001_000000004_0001_54_63_H_._ems_3hC_696_0001_0001
DYEEEVDKIFKHLFKLITELGNQKASNLLSRAMMLALVAVEKNDEDKLKTAQKILEEVERLLRS RKVCNGIGIGEFKDSLSINATNIKHFKNCTSISGDLHILPVAFRGDSFTHTPPLDPQELDILKTVKEITGFLLIQAWPENRTDLHAFENLEIIRGRTKQHGQFSLAVVSLNITSLGLRSLKEISDGDVIISGNKNLCYANTINWKKLFGTSGQKTKIISNRGENSCKATGQVCHALCSPEGCWGPEPRDCV Motif0708_ems_3hM_2938_0001_0001
DIEVMETLHELLKRDPEEVIRFAVEVIRKLREDGDPDKADFVRFTAIQILGDPELAKKLRELLER RKVCNGIGIGEFKDSLSINATNIKHFKNCTSISGDLHILPVAFRGDSFTHTPPLDPQELDILKTVKEITGFLLIQAWPENRTDLHAFENLEIIRGRTKQHGQFSLAVVSLNITSLGLRSLKEISDGDVIISGNKNLCYANTINWKKLFGTSGQKTKIISNRGENSCKATGQVCHALCSPEGCWGPEPRDCV Motif0045_bcov_4helix_02172_0001_0001
SELIELLKELLERGDPEKAKEVLSRLAHLAQEEGDRELQSTVSELIFLLFDGDPEEVRRLAERLP RKVCNGIGIGEFKDSLSINATNIKHFKNCTSISGDLHILPVAFRGDSFTHTPPLDPQELDILKTVKEITGFLLIQAWPENRTDLHAFENLEIIRGRTKQHGQFSLAVVSLNITSLGLRSLKEISDGDVIISGNKNLCYANTINWKKLFGTSGQKTKIISNRGENSCKATGQVCHALCSPEGCWGPEPRDCV Motif0261_bcov_4helix_00458_0001_0001_0001
DEELKELIEKAKEDPRVLEEFEEIVRELLKQGDPRADDLLFLLRTVKQKGLSPEFLVELLKRSVE RKVCNGIGIGEFKDSLSINATNIKHFKNCTSISGDLHILPVAFRGDSFTHTPPLDPQELDILKTVKEITGFLLIQAWPENRTDLHAFENLEIIRGRTKQHGQFSLAVVSLNITSLGLRSLKEISDGDVIISGNKNLCYANTINWKKLFGTSGQKTKIISNRGENSCKATGQVCHALCSPEGCWGPEPRDCV cside_mot_9656fb277694fb3b447bca5eade28597_0001_000000019_0001_2_9_H_._bcov_4helix_10077_0001_0001_0001
SEEEAREFLERAGLPPEEVELLLALLKVAARTNPEEAKRLVEQIVRELGLPPEAKEVLEELVREG VCQGTSNKLTQLGTFEDHFLSLQRMFNNCEVVLGNLEITYVQRNYDLSFLKTIQEVAGYVLIALNTVERIPLENLQIIRGNMYYENSYALAVLSNYDANKTGLKELPMRNLQEILHGAVRFSNNPALCNVESIQWRDIVSSDFLSNMSMDFQNHLGS nside_pol_9dc22709d2ebbaa2d2f9e4284cf95c77_0001_000000004_0001
DEEQYSDQFESVLRLDKRFAEKLVEELLRERIPDPEEVRRLLEEIRELLKRDEEEAVRLLERALR VCQGTSNKLTQLGTFEDHFLSLQRMFNNCEVVLGNLEITYVQRNYDLSFLKTIQEVAGYVLIALNTVERIPLENLQIIRGNMYYENSYALAVLSNYDANKTGLKELPMRNLQEILHGAVRFSNNPALCNVESIQWRDIVSSDFLSNMSMDFQNHLGS nside_mot_529aa26556ab0217081d0c2dd4de06a7_0001_1_000000024_0001_35_43_H_._bcov_4helix_06403_0001_0001_0001
SAEEALEILIEKAKTDPQYRDQLESVLELLLQRLSPEERKLVELILKLVENGNPEEAKKVLKRLK VCQGTSNKLTQLGTFEDHFLSLQRMFNNCEVVLGNLEITYVQRNYDLSFLKTIQEVAGYVLIALNTVERIPLENLQIIRGNMYYENSYALAVLSNYDANKTGLKELPMRNLQEILHGAVRFSNNPALCNVESIQWRDIVSSDFLSNMSMDFQNHLGS nside_mot_529aa26556ab0217081d0c2dd4de06a7_0001_1_000000024_0001_35_42_H_._bcov_4helix_01204_0001_0001_0001
SALEELEELLKKLNTPVARRLIELLRRLLEEGKLSPLLILALLLQLALELNDPEVAHAIARISTK RKVCNGIGIGEFKDSLSINATNIKHFKNCTSISGDLHILPVAFRGDSFTHTPPLDPQELDILKTVKEITGFLLIQAWPENRTDLHAFENLEIIRGRTKQHGQFSLAVVSLNITSLGLRSLKEISDGDVIISGNKNLCYANTINWKKLFGTSGQKTKIISNRGENSCKATGQVCHALCSPEGCWGPEPRDCV cside_rif_62303bca1dd225ec3edff4317a74685f_0001_000000016_0001
SEMERLQEDLIRRIEEARRDNDEHALRNLRELFERLIKEARNAEDEEKRRLAEESLREFEERERR RKVCNGIGIGEFKDSLSINATNIKHFKNCTSISGDLHILPVAFRGDSFTHTPPLDPQELDILKTVKEITGFLLIQAWPENRTDLHAFENLEIIRGRTKQHGQFSLAVVSLNITSLGLRSLKEISDGDVIISGNKNLCYANTINWKKLFGTSGQKTKIISNRGENSCKATGQVCHALCSPEGCWGPEPRDCV cside_pol_3h_hb1_3503_000000001_0001
SLEELIEEAVRKGNPEEIKKLIEEALRRARELGDPELLIHLHALVSRLAETDPVVHRILRELRQK RKVCNGIGIGEFKDSLSINATNIKHFKNCTSISGDLHILPVAFRGDSFTHTPPLDPQELDILKTVKEITGFLLIQAWPENRTDLHAFENLEIIRGRTKQHGQFSLAVVSLNITSLGLRSLKEISDGDVIISGNKNLCYANTINWKKLFGTSGQKTKIISNRGENSCKATGQVCHALCSPEGCWGPEPRDCV cside_mot_3h_hb1_2807_000000002_0001_32_39_H_._bcov_4helix_06028_0001_0002_0001
DETVEEAIKILEELGDPLVELLRELLELLKKRPDNSELETILDMLVQFIEQGNPENVRMNLEEVK RKVCNGIGIGEFKDSLSINATNIKHFKNCTSISGDLHILPVAFRGDSFTHTPPLDPQELDILKTVKEITGFLLIQAWPENRTDLHAFENLEIIRGRTKQHGQFSLAVVSLNITSLGLRSLKEISDGDVIISGNKNLCYANTINWKKLFGTSGQKTKIISNRGENSCKATGQVCHALCSPEGCWGPEPRDCV Motif0307_bcov_4helix_12471_0001_0001
DELEKVAQELLERGVPPEEIVEILIEVLRRKGIPPEEALREVLHVLLQLGDREALKIVERLNLET RKVCNGIGIGEFKDSLSINATNIKHFKNCTSISGDLHILPVAFRGDSFTHTPPLDPQELDILKTVKEITGFLLIQAWPENRTDLHAFENLEIIRGRTKQHGQFSLAVVSLNITSLGLRSLKEISDGDVIISGNKNLCYANTINWKKLFGTSGQKTKIISNRGENSCKATGQVCHALCSPEGCWGPEPRDCV cside_pol_cac6108a23708952ab6806fe5e10b6c1_0001_000000000_0001
DELEELVEKILRDPRLLERLVEEVVKELGLPPELRKALENVARTAVELQDPRSVTLLLLILLRRK VCQGTSNKLTQLGTFEDHFLSLQRMFNNCEVVLGNLEITYVQRNYDLSFLKTIQEVAGYVLIALNTVERIPLENLQIIRGNMYYENSYALAVLSNYDANKTGLKELPMRNLQEILHGAVRFSNNPALCNVESIQWRDIVSSDFLSNMSMDFQNHLGS nside_pol_79db9eb2ca7bb1873abed44f464ddbab_0001_000000021_0001
DEEEFKLTLRLDAQTMLSLATTEEQKKRIEKTITERLRKILQDPTEADEIIKQVRKLVRLL RKVCNGIGIGEFKDSLSINATNIKHFKNCTSISGDLHILPVAFRGDSFTHTPPLDPQELDILKTVKEITGFLLIQAWPENRTDLHAFENLEIIRGRTKQHGQFSLAVVSLNITSLGLRSLKEISDGDVIISGNKNLCYANTINWKKLFGTSGQKTKIISNRGENSCKATGQVCHALCSPEGCWGPEPRDCV Motif0269_ems_3hM_1406_0001_0001_0001
SEDEMVSRSLSYAAEFVNAPSYSVDVRNGTVTLKLHGDTHVREVVEDMAKFLSDIFNVKVKVEVE RKVCNGIGIGEFKDSLSINATNIKHFKNCTSISGDLHILPVAFRGDSFTHTPPLDPQELDILKTVKEITGFLLIQAWPENRTDLHAFENLEIIRGRTKQHGQFSLAVVSLNITSLGLRSLKEISDGDVIISGNKNLCYANTINWKKLFGTSGQKTKIISNRGENSCKATGQVCHALCSPEGCWGPEPRDCV Motif0120_HEEHE_2389_0001_0001
DENKDKLRKLKEKVDKASKNKDRETLSRLQSEAFMLARDVGDPHVEEVVHKLIDLIIELSSS RKVCNGIGIGEFKDSLSINATNIKHFKNCTSISGDLHILPVAFRGDSFTHTPPLDPQELDILKTVKEITGFLLIQAWPENRTDLHAFENLEIIRGRTKQHGQFSLAVVSLNITSLGLRSLKEISDGDVIISGNKNLCYANTINWKKLFGTSGQKTKIISNRGENSCKATGQVCHALCSPEGCWGPEPRDCV Motif0159_ems_3hM_1945_0001_0003_0001
PEEELARLAARAAQEGNPVSEVLQRLWSLLNAGDPEEAERLVRELLERLGDPLLEEALKLIEELK VCQGTSNKLTQLGTFEDHFLSLQRMFNNCEVVLGNLEITYVQRNYDLSFLKTIQEVAGYVLIALNTVERIPLENLQIIRGNMYYENSYALAVLSNYDANKTGLKELPMRNLQEILHGAVRFSNNPALCNVESIQWRDIVSSDFLSNMSMDFQNHLGS nside_mot_dfd1bb0990758c1cb5007949a2b6ca0a_0001_1_000000023_0001_42_46_H_._bcov_4helix_03231_0001_0003_0001
DEQTKIAETLARKAEKAFRNNDKDGVETALREVEDLKKKAQDPLLRHLLETVYMFVKTALET RKVCNGIGIGEFKDSLSINATNIKHFKNCTSISGDLHILPVAFRGDSFTHTPPLDPQELDILKTVKEITGFLLIQAWPENRTDLHAFENLEIIRGRTKQHGQFSLAVVSLNITSLGLRSLKEISDGDVIISGNKNLCYANTINWKKLFGTSGQKTKIISNRGENSCKATGQVCHALCSPEGCWGPEPRDCV Motif0606_ems_3hC_1630_0002_0001_0001
DKEVLEKLLELLKRDPEEALRLVQEAILEATMNGDPEELRVLAEVLRLLSRDPREAERLIRELVK RKVCNGIGIGEFKDSLSINATNIKHFKNCTSISGDLHILPVAFRGDSFTHTPPLDPQELDILKTVKEITGFLLIQAWPENRTDLHAFENLEIIRGRTKQHGQFSLAVVSLNITSLGLRSLKEISDGDVIISGNKNLCYANTINWKKLFGTSGQKTKIISNRGENSCKATGQVCHALCSPEGCWGPEPRDCV Motif0254_bcov_4helix_13289_0001_0001
SDEILKEIRELLNDPRLEMQLEMLFDQVKDHAGGDPKLILKLLLEFARKQGDPRLREILERLLKR RKVCNGIGIGEFKDSLSINATNIKHFKNCTSISGDLHILPVAFRGDSFTHTPPLDPQELDILKTVKEITGFLLIQAWPENRTDLHAFENLEIIRGRTKQHGQFSLAVVSLNITSLGLRSLKEISDGDVIISGNKNLCYANTINWKKLFGTSGQKTKIISNRGENSCKATGQVCHALCSPEGCWGPEPRDCV Motif0029_bcov_4helix_05797_0001_0001
TRELEYTFEVKLSSEEAEKLLEELVRDFIKRTEELARRMGDENRVEVHEERDGDHASIEVRNRFS RKVCNGIGIGEFKDSLSINATNIKHFKNCTSISGDLHILPVAFRGDSFTHTPPLDPQELDILKTVKEITGFLLIQAWPENRTDLHAFENLEIIRGRTKQHGQFSLAVVSLNITSLGLRSLKEISDGDVIISGNKNLCYANTINWKKLFGTSGQKTKIISNRGENSCKATGQVCHALCSPEGCWGPEPRDCV cside_pol_EHEE_hb1_2149_000000005_0001
DVIRKAYEVVLQLQKIAEKKNDEELEKYVTELINKLIDVLLENDEETAKKLVDEAEKVVKTS RKVCNGIGIGEFKDSLSINATNIKHFKNCTSISGDLHILPVAFRGDSFTHTPPLDPQELDILKTVKEITGFLLIQAWPENRTDLHAFENLEIIRGRTKQHGQFSLAVVSLNITSLGLRSLKEISDGDVIISGNKNLCYANTINWKKLFGTSGQKTKIISNRGENSCKATGQVCHALCSPEGCWGPEPRDCV Motif0324_ems_3hM_2822_0001_0001
DREVLEMTLESIKHLGDPLLIEAFLFILVISLGLSPEEEERIRRLLERLKKGDPEAEELLREVVK RKVCNGIGIGEFKDSLSINATNIKHFKNCTSISGDLHILPVAFRGDSFTHTPPLDPQELDILKTVKEITGFLLIQAWPENRTDLHAFENLEIIRGRTKQHGQFSLAVVSLNITSLGLRSLKEISDGDVIISGNKNLCYANTINWKKLFGTSGQKTKIISNRGENSCKATGQVCHALCSPEGCWGPEPRDCV Motif0550_bcov_4helix_02113_0001_0001
DLEEEARKVIEEFVRWLRNLNDEDARRLAELVRLLFEFSRRSKDEETAKRLTEELIEILRRILN VCQGTSNKLTQLGTFEDHFLSLQRMFNNCEVVLGNLEITYVQRNYDLSFLKTIQEVAGYVLIALNTVERIPLENLQIIRGNMYYENSYALAVLSNYDANKTGLKELPMRNLQEILHGAVRFSNNPALCNVESIQWRDIVSSDFLSNMSMDFQNHLGS nside_pol_3h_hb1_471_000000020_0001
DAEEIHRHDRRVIEAARKQKDEEALEANIEMLEDAEKDNRDEEAQKALKKLIELAERAKSD RKVCNGIGIGEFKDSLSINATNIKHFKNCTSISGDLHILPVAFRGDSFTHTPPLDPQELDILKTVKEITGFLLIQAWPENRTDLHAFENLEIIRGRTKQHGQFSLAVVSLNITSLGLRSLKEISDGDVIISGNKNLCYANTINWKKLFGTSGQKTKIISNRGENSCKATGQVCHALCSPEGCWGPEPRDCV cside_mot_1c9cae0be9314b00bd64e0a216a93413_0001_1_000000012_0001_7_13_H_._ems_3hC_429_0002_0001_0001_0001
DKSDAEKILTEAEELVRKLGDETAKDKVEALQEAFREADKRNDEALLRFYTHVAENLLRAIRL RKVCNGIGIGEFKDSLSINATNIKHFKNCTSISGDLHILPVAFRGDSFTHTPPLDPQELDILKTVKEITGFLLIQAWPENRTDLHAFENLEIIRGRTKQHGQFSLAVVSLNITSLGLRSLKEISDGDVIISGNKNLCYANTINWKKLFGTSGQKTKIISNRGENSCKATGQVCHALCSPEGCWGPEPRDCV cside_mot_3c286613f92827190e5a3baf2c2c7df1_0001_1_000000012_0001_3_7_H_._ems_3hM_2415_0001_0002_0001
DESEQEALEVILRAWELVVSGNEEEAKKLLDKLKKKAKDLGNEQLKELAKEVERQIRLARRA VCQGTSNKLTQLGTFEDHFLSLQRMFNNCEVVLGNLEITYVQRNYDLSFLKTIQEVAGYVLIALNTVERIPLENLQIIRGNMYYENSYALAVLSNYDANKTGLKELPMRNLQEILHGAVRFSNNPALCNVESIQWRDIVSSDFLSNMSMDFQNHLGS nside_mot_054b930907f5fc472772aca7ba22e474_0001_000000004_0001_26_31_H_._ems_3hM_1815_0001_0001_0001
DLEEQVRFIVRLVKELVKSFGDEEALRKVEKVSQLATKAARNNDEELVEEALELLTELLRRAAQ RKVCNGIGIGEFKDSLSINATNIKHFKNCTSISGDLHILPVAFRGDSFTHTPPLDPQELDILKTVKEITGFLLIQAWPENRTDLHAFENLEIIRGRTKQHGQFSLAVVSLNITSLGLRSLKEISDGDVIISGNKNLCYANTINWKKLFGTSGQKTKIISNRGENSCKATGQVCHALCSPEGCWGPEPRDCV cside_mot_bceec1ebe6207999eb1f69b0fdbe0a82_0001_000000022_0001_18_23_H_._ems_3hM_380_0001_0002_0001
DELLNQVFRLLWQALHKAMRDNDEDLIRNITKYARDVLDSVRNADPNQQKEILKKVIEVLRKLI RKVCNGIGIGEFKDSLSINATNIKHFKNCTSISGDLHILPVAFRGDSFTHTPPLDPQELDILKTVKEITGFLLIQAWPENRTDLHAFENLEIIRGRTKQHGQFSLAVVSLNITSLGLRSLKEISDGDVIISGNKNLCYANTINWKKLFGTSGQKTKIISNRGENSCKATGQVCHALCSPEGCWGPEPRDCV Motif0055_ems_3hM_3001_0001_0003_0001
DLEELLEELEKRLRDRGDPDLLKALEKLKERRKRGDPEAESILFQLVLNLQVDPHILEHVLKEVR RKVCNGIGIGEFKDSLSINATNIKHFKNCTSISGDLHILPVAFRGDSFTHTPPLDPQELDILKTVKEITGFLLIQAWPENRTDLHAFENLEIIRGRTKQHGQFSLAVVSLNITSLGLRSLKEISDGDVIISGNKNLCYANTINWKKLFGTSGQKTKIISNRGENSCKATGQVCHALCSPEGCWGPEPRDCV Motif0113_bcov_4helix_04469_0001_0001
SLKEYFKEAVEIIAYMLGAPDVKVTEENGTLKVTIKGNDERAQKVLKMVRLLAESLNVKVDVQYR RKVCNGIGIGEFKDSLSINATNIKHFKNCTSISGDLHILPVAFRGDSFTHTPPLDPQELDILKTVKEITGFLLIQAWPENRTDLHAFENLEIIRGRTKQHGQFSLAVVSLNITSLGLRSLKEISDGDVIISGNKNLCYANTINWKKLFGTSGQKTKIISNRGENSCKATGQVCHALCSPEGCWGPEPRDCV Motif0322_HEEHE_2626_0001_0001
SEESKRVKKLAKEALEKVQKDPRLASEALHLVVDLSLQAQDVGDEDVFRYVMKVAQLVQEWLN RKVCNGIGIGEFKDSLSINATNIKHFKNCTSISGDLHILPVAFRGDSFTHTPPLDPQELDILKTVKEITGFLLIQAWPENRTDLHAFENLEIIRGRTKQHGQFSLAVVSLNITSLGLRSLKEISDGDVIISGNKNLCYANTINWKKLFGTSGQKTKIISNRGENSCKATGQVCHALCSPEGCWGPEPRDCV Motif0333_ems_3hM_94_0001_0001
NIEEFAEIIFEVVPDPKDIRRLLQLLTRAALEAGGDPELVLRILEELAEELGDPLLREVLELLRK RKVCNGIGIGEFKDSLSINATNIKHFKNCTSISGDLHILPVAFRGDSFTHTPPLDPQELDILKTVKEITGFLLIQAWPENRTDLHAFENLEIIRGRTKQHGQFSLAVVSLNITSLGLRSLKEISDGDVIISGNKNLCYANTINWKKLFGTSGQKTKIISNRGENSCKATGQVCHALCSPEGCWGPEPRDCV cside_pol_7081b1dab457285efc4fa9952c044567_0001_1_000000000_0001
DWIELVLEALERGDPDQLELSLDFLVFHLKRLGDPRLKELAEKLEEALRRNDEELLRKLLELLEP RKVCNGIGIGEFKDSLSINATNIKHFKNCTSISGDLHILPVAFRGDSFTHTPPLDPQELDILKTVKEITGFLLIQAWPENRTDLHAFENLEIIRGRTKQHGQFSLAVVSLNITSLGLRSLKEISDGDVIISGNKNLCYANTINWKKLFGTSGQKTKIISNRGENSCKATGQVCHALCSPEGCWGPEPRDCV Motif0080_bcov_4helix_03148_0001_0001
PEEVREKLERLLGDPRVVYQILFIIQQLRYIDPELAKEVLEIVEKLVRKGVSPEEILDIILRLLL RKVCNGIGIGEFKDSLSINATNIKHFKNCTSISGDLHILPVAFRGDSFTHTPPLDPQELDILKTVKEITGFLLIQAWPENRTDLHAFENLEIIRGRTKQHGQFSLAVVSLNITSLGLRSLKEISDGDVIISGNKNLCYANTINWKKLFGTSGQKTKIISNRGENSCKATGQVCHALCSPEGCWGPEPRDCV Motif0131_bcov_4helix_13218_0001_0001
DVEEIIKELRKEDEELARLLEELLELAKRKGDPMQVKFVAELLLHLLKLGNPKMARRLVKQFLEE RKVCNGIGIGEFKDSLSINATNIKHFKNCTSISGDLHILPVAFRGDSFTHTPPLDPQELDILKTVKEITGFLLIQAWPENRTDLHAFENLEIIRGRTKQHGQFSLAVVSLNITSLGLRSLKEISDGDVIISGNKNLCYANTINWKKLFGTSGQKTKIISNRGENSCKATGQVCHALCSPEGCWGPEPRDCV Motif0202_bcov_4helix_09547_0001_0001
SELLRQNFETAAKIDPRVAIRALIAYLKASGDPELRRLAEELEKLLREGDPEKAKELARKIVEER VCQGTSNKLTQLGTFEDHFLSLQRMFNNCEVVLGNLEITYVQRNYDLSFLKTIQEVAGYVLIALNTVERIPLENLQIIRGNMYYENSYALAVLSNYDANKTGLKELPMRNLQEILHGAVRFSNNPALCNVESIQWRDIVSSDFLSNMSMDFQNHLGS nside_mot_529aa26556ab0217081d0c2dd4de06a7_0001_1_000000015_0001_38_43_H_._bcov_4helix_06601_0001_0002_0001
SEEIERLVRRAAKGDEEAERLIEEIIEELKKRDERLAEYVKAVLEALKRRPDDEHLLKALTELLN VCQGTSNKLTQLGTFEDHFLSLQRMFNNCEVVLGNLEITYVQRNYDLSFLKTIQEVAGYVLIALNTVERIPLENLQIIRGNMYYENSYALAVLSNYDANKTGLKELPMRNLQEILHGAVRFSNNPALCNVESIQWRDIVSSDFLSNMSMDFQNHLGS nside_mot_e1eeb8ba46bc009d5302d4866716b6c8_0001_000000004_0001_57_64_H_._bcov_4helix_06562_0001_0001_0001
DEELEEVLERALGNPEAAKSVLERIEAAEAYGDFELVKALLRDIAEHAGNPEVEEVAKKIEKKFR VCQGTSNKLTQLGTFEDHFLSLQRMFNNCEVVLGNLEITYVQRNYDLSFLKTIQEVAGYVLIALNTVERIPLENLQIIRGNMYYENSYALAVLSNYDANKTGLKELPMRNLQEILHGAVRFSNNPALCNVESIQWRDIVSSDFLSNMSMDFQNHLGS nside_pol_7d157e62c9f11ce8263a6fd0455b09ac_0001_1_000000002_0001
SKVERLIELLKRSGDPNLYQLAQALELALEANDEELLEEILKVIEELARRLGDPEVLKLVREVLK VCQGTSNKLTQLGTFEDHFLSLQRMFNNCEVVLGNLEITYVQRNYDLSFLKTIQEVAGYVLIALNTVERIPLENLQIIRGNMYYENSYALAVLSNYDANKTGLKELPMRNLQEILHGAVRFSNNPALCNVESIQWRDIVSSDFLSNMSMDFQNHLGS nside_mot_4dcce05f77d21f156d78f37ab8c14dff_0001_000000023_0001_23_31_H_._bcov_4helix_05172_0001_0001
SLDEILKELADRLNDPRIRELVRLARILLESGLSPEEVIRHLRQFVRALDDPELEELLKEALERH RKVCNGIGIGEFKDSLSINATNIKHFKNCTSISGDLHILPVAFRGDSFTHTPPLDPQELDILKTVKEITGFLLIQAWPENRTDLHAFENLEIIRGRTKQHGQFSLAVVSLNITSLGLRSLKEISDGDVIISGNKNLCYANTINWKKLFGTSGQKTKIISNRGENSCKATGQVCHALCSPEGCWGPEPRDCV cside_mot_55d6122ea74e953b7d1a5b838c1ac8ef_0001_1_000000009_0001_42_50_H_._bcov_4helix_07222_0001_0001
IDEVEEVRKRLEKLWRKTGDDEFRRLLEALERALEAVKEGKASPEEARKTAELLLLALRDLM VCQGTSNKLTQLGTFEDHFLSLQRMFNNCEVVLGNLEITYVQRNYDLSFLKTIQEVAGYVLIALNTVERIPLENLQIIRGNMYYENSYALAVLSNYDANKTGLKELPMRNLQEILHGAVRFSNNPALCNVESIQWRDIVSSDFLSNMSMDFQNHLGS nside_mot_481477054fc9c2ccddb475d27a43af88_0001_000000001_0001_44_52_H_._HHH_eva_0265_0001_0004_0001
DEEQIKQAQTLFELLFKAFEENDEEKLKKLIKTAKTLAKRLTDPVAKFLLETAIRLAEKALRG RKVCNGIGIGEFKDSLSINATNIKHFKNCTSISGDLHILPVAFRGDSFTHTPPLDPQELDILKTVKEITGFLLIQAWPENRTDLHAFENLEIIRGRTKQHGQFSLAVVSLNITSLGLRSLKEISDGDVIISGNKNLCYANTINWKKLFGTSGQKTKIISNRGENSCKATGQVCHALCSPEGCWGPEPRDCV cside_mot_1f347ee23b7d1f7a352213548b5d65c0_0001_1_000000024_0001_40_49_H_._ems_3hC_1397_0001_0001_0003_0001
DELLELAVRTAEKLADPEVREVLRRLLEELKRTGDPKLAILINELHLAVASGNRERARELVEKVR RKVCNGIGIGEFKDSLSINATNIKHFKNCTSISGDLHILPVAFRGDSFTHTPPLDPQELDILKTVKEITGFLLIQAWPENRTDLHAFENLEIIRGRTKQHGQFSLAVVSLNITSLGLRSLKEISDGDVIISGNKNLCYANTINWKKLFGTSGQKTKIISNRGENSCKATGQVCHALCSPEGCWGPEPRDCV cside_mot_15c4507f0652fad6f907a725bfd9fe8d_0001_000000020_0001_8_15_H_._bcov_4helix_01212_0001_0001_0001
TLDIILKVIKIVKKLVKKGVDPEQAVKIIRKILSELIRQGKISKEEAHRATLQAEFVADLAKG RKVCNGIGIGEFKDSLSINATNIKHFKNCTSISGDLHILPVAFRGDSFTHTPPLDPQELDILKTVKEITGFLLIQAWPENRTDLHAFENLEIIRGRTKQHGQFSLAVVSLNITSLGLRSLKEISDGDVIISGNKNLCYANTINWKKLFGTSGQKTKIISNRGENSCKATGQVCHALCSPEGCWGPEPRDCV Motif0080_HHH_eva_0032_0001_0001
SEDRLQKQVEIAIRETAGVDRIRVELRNGHIEVHVDGTDESSKRATEVAKFVADQLNLPLTVHVR RKVCNGIGIGEFKDSLSINATNIKHFKNCTSISGDLHILPVAFRGDSFTHTPPLDPQELDILKTVKEITGFLLIQAWPENRTDLHAFENLEIIRGRTKQHGQFSLAVVSLNITSLGLRSLKEISDGDVIISGNKNLCYANTINWKKLFGTSGQKTKIISNRGENSCKATGQVCHALCSPEGCWGPEPRDCV Motif0267_HEEHE_0195_0001_0001
DVDELRKLLRELGDPDLVRLVEEVKEVAKRRGNEDVLEFTAEFLLLLLRQGNEEMVRKLLEEFRK RKVCNGIGIGEFKDSLSINATNIKHFKNCTSISGDLHILPVAFRGDSFTHTPPLDPQELDILKTVKEITGFLLIQAWPENRTDLHAFENLEIIRGRTKQHGQFSLAVVSLNITSLGLRSLKEISDGDVIISGNKNLCYANTINWKKLFGTSGQKTKIISNRGENSCKATGQVCHALCSPEGCWGPEPRDCV Motif0257_bcov_4helix_11218_0001_0001
DIIEEAEKLVRTAKELAQRINDPELEMLADFLLFSLESAKEHNNERSSRYVLELARRVYKKVL RKVCNGIGIGEFKDSLSINATNIKHFKNCTSISGDLHILPVAFRGDSFTHTPPLDPQELDILKTVKEITGFLLIQAWPENRTDLHAFENLEIIRGRTKQHGQFSLAVVSLNITSLGLRSLKEISDGDVIISGNKNLCYANTINWKKLFGTSGQKTKIISNRGENSCKATGQVCHALCSPEGCWGPEPRDCV Motif0418_ems_3hM_338_0001_0001
DLEEVLRHALERELRELRAAENDEDRERLQRNAEQFARAAGASEEQLKKFQELSRRILEEERR RKVCNGIGIGEFKDSLSINATNIKHFKNCTSISGDLHILPVAFRGDSFTHTPPLDPQELDILKTVKEITGFLLIQAWPENRTDLHAFENLEIIRGRTKQHGQFSLAVVSLNITSLGLRSLKEISDGDVIISGNKNLCYANTINWKKLFGTSGQKTKIISNRGENSCKATGQVCHALCSPEGCWGPEPRDCV cside_pol_3h_hb1_1145_000000000_0001
DDRVRVRVEFHKDDEEARELSRALAEQIRELAEETARKLNLELRIHTSSHTHNGRHTNRIEARIH VCQGTSNKLTQLGTFEDHFLSLQRMFNNCEVVLGNLEITYVQRNYDLSFLKTIQEVAGYVLIALNTVERIPLENLQIIRGNMYYENSYALAVLSNYDANKTGLKELPMRNLQEILHGAVRFSNNPALCNVESIQWRDIVSSDFLSNMSMDFQNHLGS nside_pol_EHEE_hb1_5706_000000000_0001
DDFEATYKVQKALDEGDVEKAKKIAESALKKGEISPEAADMLRKIIEEVEKR RKVCNGIGIGEFKDSLSINATNIKHFKNCTSISGDLHILPVAFRGDSFTHTPPLDPQELDILKTVKEITGFLLIQAWPENRTDLHAFENLEIIRGRTKQHGQFSLAVVSLNITSLGLRSLKEISDGDVIISGNKNLCYANTINWKKLFGTSGQKTKIISNRGENSCKATGQVCHALCSPEGCWGPEPRDCV Motif0339_p1-14H-GBL-14H-GABBL-16H_0827_0001_0001_0002_0001_0001
DDSEIETKLETAWRKLQKKIQDPTDRNMVELNFDIIKVALKSENPDIKKKAKELAKELISKAD RKVCNGIGIGEFKDSLSINATNIKHFKNCTSISGDLHILPVAFRGDSFTHTPPLDPQELDILKTVKEITGFLLIQAWPENRTDLHAFENLEIIRGRTKQHGQFSLAVVSLNITSLGLRSLKEISDGDVIISGNKNLCYANTINWKKLFGTSGQKTKIISNRGENSCKATGQVCHALCSPEGCWGPEPRDCV Motif0017_ems_3hC_187_0002_0001_0002_0001
PEEALLEVKTLARKKGDSRVIDLALELYSAYHQGRTSDEQARKIAEKLKKELS RKVCNGIGIGEFKDSLSINATNIKHFKNCTSISGDLHILPVAFRGDSFTHTPPLDPQELDILKTVKEITGFLLIQAWPENRTDLHAFENLEIIRGRTKQHGQFSLAVVSLNITSLGLRSLKEISDGDVIISGNKNLCYANTINWKKLFGTSGQKTKIISNRGENSCKATGQVCHALCSPEGCWGPEPRDCV Motif0159_p1-14H-GBL-16H-GABBL-15H_0052_0001_0001_0002_0001_0001_0001
DTEEAIRRIIENHAHIIGVPHVDVTVENGTLRVTVKGNDEAAQRLKEDAEKLAKKARRPLKVESK RKVCNGIGIGEFKDSLSINATNIKHFKNCTSISGDLHILPVAFRGDSFTHTPPLDPQELDILKTVKEITGFLLIQAWPENRTDLHAFENLEIIRGRTKQHGQFSLAVVSLNITSLGLRSLKEISDGDVIISGNKNLCYANTINWKKLFGTSGQKTKIISNRGENSCKATGQVCHALCSPEGCWGPEPRDCV cside_mot_771ab15f4002a0e2f35aee833e94db22_0001_000000002_0001_5_14_H_._HEEHE_0287_0001_0001
DVELQLRFLIDLARAAYESNDEFLLRLVERLIKLIKKRAQTDEERKKAEKALKIVQKIKNS RKVCNGIGIGEFKDSLSINATNIKHFKNCTSISGDLHILPVAFRGDSFTHTPPLDPQELDILKTVKEITGFLLIQAWPENRTDLHAFENLEIIRGRTKQHGQFSLAVVSLNITSLGLRSLKEISDGDVIISGNKNLCYANTINWKKLFGTSGQKTKIISNRGENSCKATGQVCHALCSPEGCWGPEPRDCV Motif0142_ems_3hM_3512_0001_0002_0001
DEMVKQLDDRLRKIEEEAKKRNDENVQKVIKWAKTEITKAKKENDVRKIMKIATEAFFLITEVI RKVCNGIGIGEFKDSLSINATNIKHFKNCTSISGDLHILPVAFRGDSFTHTPPLDPQELDILKTVKEITGFLLIQAWPENRTDLHAFENLEIIRGRTKQHGQFSLAVVSLNITSLGLRSLKEISDGDVIISGNKNLCYANTINWKKLFGTSGQKTKIISNRGENSCKATGQVCHALCSPEGCWGPEPRDCV Motif0621_ems_3hM_2824_0001_0001
PYQKALEIMFKALKAIVDGDEETVRKLIKKLEDLAKTYQDEQAKELVKSARFALEEAKR RKVCNGIGIGEFKDSLSINATNIKHFKNCTSISGDLHILPVAFRGDSFTHTPPLDPQELDILKTVKEITGFLLIQAWPENRTDLHAFENLEIIRGRTKQHGQFSLAVVSLNITSLGLRSLKEISDGDVIISGNKNLCYANTINWKKLFGTSGQKTKIISNRGENSCKATGQVCHALCSPEGCWGPEPRDCV Motif0665_ems_3hC_119_0001_0001
DLEELVEEALKRAGVSPELIEEVKRSIKELKERGVDPELIRMYLHNLLAEINPRAVLLFHRLEQK RKVCNGIGIGEFKDSLSINATNIKHFKNCTSISGDLHILPVAFRGDSFTHTPPLDPQELDILKTVKEITGFLLIQAWPENRTDLHAFENLEIIRGRTKQHGQFSLAVVSLNITSLGLRSLKEISDGDVIISGNKNLCYANTINWKKLFGTSGQKTKIISNRGENSCKATGQVCHALCSPEGCWGPEPRDCV cside_mot_3h_hb1_1231_000000021_0001_3_11_H_._bcov_4helix_10324_0001_0001
DAQRHQLIHRLIIEAKIRRDPVAEILERVAELLAKDEEKARRLLRELLKKTGNPLLKRALEILEK RKVCNGIGIGEFKDSLSINATNIKHFKNCTSISGDLHILPVAFRGDSFTHTPPLDPQELDILKTVKEITGFLLIQAWPENRTDLHAFENLEIIRGRTKQHGQFSLAVVSLNITSLGLRSLKEISDGDVIISGNKNLCYANTINWKKLFGTSGQKTKIISNRGENSCKATGQVCHALCSPEGCWGPEPRDCV cside_mot_28bb4c3cc08fdb6c7fc9a08ee029a999_0001_000000005_0001_53_57_H_._bcov_4helix_10645_0001_0001
DEETHKSFELAQKLLELALELNDRETYRILDKLLFHQTQAEVDNDKEALKRAKEIIEEIARRLR RKVCNGIGIGEFKDSLSINATNIKHFKNCTSISGDLHILPVAFRGDSFTHTPPLDPQELDILKTVKEITGFLLIQAWPENRTDLHAFENLEIIRGRTKQHGQFSLAVVSLNITSLGLRSLKEISDGDVIISGNKNLCYANTINWKKLFGTSGQKTKIISNRGENSCKATGQVCHALCSPEGCWGPEPRDCV cside_pol_3h_hb1_4140_000000008_0001
DDDSYKKKVEDTLESLIKKAKDPRARELIEQLARAARLAVELGNKELVETLLRQAKQLADKAAS VCQGTSNKLTQLGTFEDHFLSLQRMFNNCEVVLGNLEITYVQRNYDLSFLKTIQEVAGYVLIALNTVERIPLENLQIIRGNMYYENSYALAVLSNYDANKTGLKELPMRNLQEILHGAVRFSNNPALCNVESIQWRDIVSSDFLSNMSMDFQNHLGS nside_mot_8482dabdce6ce2b57e4cac0d7ad98ddc_0001_000000021_0001_39_46_H_._ems_3hC_1684_0002_0001_0001_0001
TEELRKVLEALKRNPRDASFLLTRILEKLEEKGDPRVEEVRKVLELLLRDHEKARELLRKIVEKH RKVCNGIGIGEFKDSLSINATNIKHFKNCTSISGDLHILPVAFRGDSFTHTPPLDPQELDILKTVKEITGFLLIQAWPENRTDLHAFENLEIIRGRTKQHGQFSLAVVSLNITSLGLRSLKEISDGDVIISGNKNLCYANTINWKKLFGTSGQKTKIISNRGENSCKATGQVCHALCSPEGCWGPEPRDCV cside_mot_0b5de548186724c9b0ff9b47c97f2217_0001_000000002_0001_36_43_H_._bcov_4helix_01122_0001_0002_0001
DLDAQVELITDIVTQFAGVPDVQVRISNGKVHITVNGDDESAKTALKLAKEWADAIGLRVELRTK RKVCNGIGIGEFKDSLSINATNIKHFKNCTSISGDLHILPVAFRGDSFTHTPPLDPQELDILKTVKEITGFLLIQAWPENRTDLHAFENLEIIRGRTKQHGQFSLAVVSLNITSLGLRSLKEISDGDVIISGNKNLCYANTINWKKLFGTSGQKTKIISNRGENSCKATGQVCHALCSPEGCWGPEPRDCV Motif0228_HEEHE_2585_0001_0001
DLEEMLELLLMEGDPRVKEIVTRLLRNLRMFLGDPDEVQEILEELVKKLGISPELLKELRELLKK RKVCNGIGIGEFKDSLSINATNIKHFKNCTSISGDLHILPVAFRGDSFTHTPPLDPQELDILKTVKEITGFLLIQAWPENRTDLHAFENLEIIRGRTKQHGQFSLAVVSLNITSLGLRSLKEISDGDVIISGNKNLCYANTINWKKLFGTSGQKTKIISNRGENSCKATGQVCHALCSPEGCWGPEPRDCV Motif0622_bcov_4helix_09783_0001_0001
DMQHALAMQVVILAESMLRYAKDPRQKDKIIKTLLTEAQRFITDPNLKELVKRLLEELKKKI RKVCNGIGIGEFKDSLSINATNIKHFKNCTSISGDLHILPVAFRGDSFTHTPPLDPQELDILKTVKEITGFLLIQAWPENRTDLHAFENLEIIRGRTKQHGQFSLAVVSLNITSLGLRSLKEISDGDVIISGNKNLCYANTINWKKLFGTSGQKTKIISNRGENSCKATGQVCHALCSPEGCWGPEPRDCV Motif0086_ems_3hM_1428_0001_0003_0001
TVERIVRSLLERGYPPEQIEQALRHALRATGDPELKEFLELLEELKKRGIPPEDVLRIALELLRK VCQGTSNKLTQLGTFEDHFLSLQRMFNNCEVVLGNLEITYVQRNYDLSFLKTIQEVAGYVLIALNTVERIPLENLQIIRGNMYYENSYALAVLSNYDANKTGLKELPMRNLQEILHGAVRFSNNPALCNVESIQWRDIVSSDFLSNMSMDFQNHLGS nside_pol_e0dbc3348a3fcd95f014b317fc0bf3a6_0001_000000022_0001
DAKQEIKRKLKEAFEEAEKFRDREVLRYYAASAERFAELLRDEDVKRLADTLRELAKKMS RKVCNGIGIGEFKDSLSINATNIKHFKNCTSISGDLHILPVAFRGDSFTHTPPLDPQELDILKTVKEITGFLLIQAWPENRTDLHAFENLEIIRGRTKQHGQFSLAVVSLNITSLGLRSLKEISDGDVIISGNKNLCYANTINWKKLFGTSGQKTKIISNRGENSCKATGQVCHALCSPEGCWGPEPRDCV cside_mot_4bef558d6651436a53af8406811078fc_0001_000000006_0001_19_24_H_._ems_3hC_676_0002_0001_0001
SEETIRRLKKIAKKKGDEVALAAVRAAETALRLGNEEQAETILRQASQLLS VCQGTSNKLTQLGTFEDHFLSLQRMFNNCEVVLGNLEITYVQRNYDLSFLKTIQEVAGYVLIALNTVERIPLENLQIIRGNMYYENSYALAVLSNYDANKTGLKELPMRNLQEILHGAVRFSNNPALCNVESIQWRDIVSSDFLSNMSMDFQNHLGS nside_mot_d7cbf26a5edeb1db467a897007709476_0001_000000001_0001_53_61_H_._HHH_eva_0475_0001_0001_0001
EWHRNYQVHFDSRDDEQRREAEENARTAAENAEQNARLYNLKVETEIREDARNGRAHITVESRVK VCQGTSNKLTQLGTFEDHFLSLQRMFNNCEVVLGNLEITYVQRNYDLSFLKTIQEVAGYVLIALNTVERIPLENLQIIRGNMYYENSYALAVLSNYDANKTGLKELPMRNLQEILHGAVRFSNNPALCNVESIQWRDIVSSDFLSNMSMDFQNHLGS nside_pol_EHEE_hb1_3386_000000016_0001
DEVLEEIERELQKKGDARALLNLDVLKHMLKQGDPDRAEREAELIIKVLGDPLFRKLLRVIREEK RKVCNGIGIGEFKDSLSINATNIKHFKNCTSISGDLHILPVAFRGDSFTHTPPLDPQELDILKTVKEITGFLLIQAWPENRTDLHAFENLEIIRGRTKQHGQFSLAVVSLNITSLGLRSLKEISDGDVIISGNKNLCYANTINWKKLFGTSGQKTKIISNRGENSCKATGQVCHALCSPEGCWGPEPRDCV Motif0276_bcov_4helix_09995_0001_0001
PEELEKVEELIEKGDPSVEELIQEILERLMREGDPRKFSILDDVFFLLFTDPEKAKEMLRELIER RKVCNGIGIGEFKDSLSINATNIKHFKNCTSISGDLHILPVAFRGDSFTHTPPLDPQELDILKTVKEITGFLLIQAWPENRTDLHAFENLEIIRGRTKQHGQFSLAVVSLNITSLGLRSLKEISDGDVIISGNKNLCYANTINWKKLFGTSGQKTKIISNRGENSCKATGQVCHALCSPEGCWGPEPRDCV Motif0464_bcov_4helix_04103_0001_0001
TTERFLEDTFERVLGDPELAKEVVELAKRLKKGDPEAEKRLREIKEELRRRGDPALEDIFEHIVR RKVCNGIGIGEFKDSLSINATNIKHFKNCTSISGDLHILPVAFRGDSFTHTPPLDPQELDILKTVKEITGFLLIQAWPENRTDLHAFENLEIIRGRTKQHGQFSLAVVSLNITSLGLRSLKEISDGDVIISGNKNLCYANTINWKKLFGTSGQKTKIISNRGENSCKATGQVCHALCSPEGCWGPEPRDCV cside_mot_73a64b345ec369ee8321e5a8e4059d1e_0001_000000002_0001_36_45_H_._bcov_4helix_06230_0001_0001_0001
TESLELLEKAVRKALEEARRNNDEKSVRLAETALKLLQKAKNASAEEAMHLHALVSRLLAEIS RKVCNGIGIGEFKDSLSINATNIKHFKNCTSISGDLHILPVAFRGDSFTHTPPLDPQELDILKTVKEITGFLLIQAWPENRTDLHAFENLEIIRGRTKQHGQFSLAVVSLNITSLGLRSLKEISDGDVIISGNKNLCYANTINWKKLFGTSGQKTKIISNRGENSCKATGQVCHALCSPEGCWGPEPRDCV cside_mot_3h_hb1_2807_000000002_0001_31_39_H_._ems_3hC_807_0001_0003_0001
SETEEWSRRIKKLLDEALKRGLISPRQVEALKRLVRTLLEKGDWEALKKLFHNIKEFIEAN RKVCNGIGIGEFKDSLSINATNIKHFKNCTSISGDLHILPVAFRGDSFTHTPPLDPQELDILKTVKEITGFLLIQAWPENRTDLHAFENLEIIRGRTKQHGQFSLAVVSLNITSLGLRSLKEISDGDVIISGNKNLCYANTINWKKLFGTSGQKTKIISNRGENSCKATGQVCHALCSPEGCWGPEPRDCV cside_mot_3h_hb1_5420_000000007_0001_53_58_H_._HHH_eva_0350_0001_0001_0001
DEEEEKKSRRIFAKVQEAAMNKDEETVKKLLTELKKEADSKDDPRLKELWKQLTEVAKDSIK RKVCNGIGIGEFKDSLSINATNIKHFKNCTSISGDLHILPVAFRGDSFTHTPPLDPQELDILKTVKEITGFLLIQAWPENRTDLHAFENLEIIRGRTKQHGQFSLAVVSLNITSLGLRSLKEISDGDVIISGNKNLCYANTINWKKLFGTSGQKTKIISNRGENSCKATGQVCHALCSPEGCWGPEPRDCV Motif0371_ems_3hM_2928_0001_0001
TEEDHFNELLKRVERIAKENNNEEALKLVKKAEDLFKKAKKNNDEHATMHAHALVSRALALAN RKVCNGIGIGEFKDSLSINATNIKHFKNCTSISGDLHILPVAFRGDSFTHTPPLDPQELDILKTVKEITGFLLIQAWPENRTDLHAFENLEIIRGRTKQHGQFSLAVVSLNITSLGLRSLKEISDGDVIISGNKNLCYANTINWKKLFGTSGQKTKIISNRGENSCKATGQVCHALCSPEGCWGPEPRDCV cside_mot_3h_hb1_2807_000000002_0001_32_39_H_._ems_3hC_963_0002_0001_0002_0001
NSDELRKRLEKIYRLVEEGKLDPEKAFEIVLEILKEAKKVGDLSVYRLASEVLFFIAIFDL RKVCNGIGIGEFKDSLSINATNIKHFKNCTSISGDLHILPVAFRGDSFTHTPPLDPQELDILKTVKEITGFLLIQAWPENRTDLHAFENLEIIRGRTKQHGQFSLAVVSLNITSLGLRSLKEISDGDVIISGNKNLCYANTINWKKLFGTSGQKTKIISNRGENSCKATGQVCHALCSPEGCWGPEPRDCV Motif0618_HHH_eva_0142_0001_0001
DDRERIVKEVEKEARKLASFASSKELATELIDNVQIFAKALANDEEVKKLIDKVITTVKRTY RKVCNGIGIGEFKDSLSINATNIKHFKNCTSISGDLHILPVAFRGDSFTHTPPLDPQELDILKTVKEITGFLLIQAWPENRTDLHAFENLEIIRGRTKQHGQFSLAVVSLNITSLGLRSLKEISDGDVIISGNKNLCYANTINWKKLFGTSGQKTKIISNRGENSCKATGQVCHALCSPEGCWGPEPRDCV Motif0830_ems_3hC_46_0001_0001_0001
GPEKAEELLRRIGKLSPDQIKLVVHALRRAVELNDPRTLELLRLLLEYRLGDPDLVERVLRLVEE VCQGTSNKLTQLGTFEDHFLSLQRMFNNCEVVLGNLEITYVQRNYDLSFLKTIQEVAGYVLIALNTVERIPLENLQIIRGNMYYENSYALAVLSNYDANKTGLKELPMRNLQEILHGAVRFSNNPALCNVESIQWRDIVSSDFLSNMSMDFQNHLGS nside_pol_29b359cb4c5b7ac0a70688473951a4d7_0001_000000013_0001
PKLEEVLRKLLEEDPENALLEILLNHLHLARAAGVSPEEIERYLRELVERANNPEVERLLEEAIK RKVCNGIGIGEFKDSLSINATNIKHFKNCTSISGDLHILPVAFRGDSFTHTPPLDPQELDILKTVKEITGFLLIQAWPENRTDLHAFENLEIIRGRTKQHGQFSLAVVSLNITSLGLRSLKEISDGDVIISGNKNLCYANTINWKKLFGTSGQKTKIISNRGENSCKATGQVCHALCSPEGCWGPEPRDCV cside_mot_8f6fbe01fcb98b331507a5389819091a_0001_000000012_0001_6_14_H_._bcov_4helix_00803_0001_0003_0001
SDLEREVRRIAEELVRKLKEGKIDTEEVFRELRKLEEIIRRVGDDRAQKVLKEFWERVVDIG RKVCNGIGIGEFKDSLSINATNIKHFKNCTSISGDLHILPVAFRGDSFTHTPPLDPQELDILKTVKEITGFLLIQAWPENRTDLHAFENLEIIRGRTKQHGQFSLAVVSLNITSLGLRSLKEISDGDVIISGNKNLCYANTINWKKLFGTSGQKTKIISNRGENSCKATGQVCHALCSPEGCWGPEPRDCV Motif0872_HHH_eva_0377_0001_0001
PDEEKFKEVSKQVERAAKEKDLDTVMRLVLIADRLAVAARIPELEKQAKRLLELAEKLV RKVCNGIGIGEFKDSLSINATNIKHFKNCTSISGDLHILPVAFRGDSFTHTPPLDPQELDILKTVKEITGFLLIQAWPENRTDLHAFENLEIIRGRTKQHGQFSLAVVSLNITSLGLRSLKEISDGDVIISGNKNLCYANTINWKKLFGTSGQKTKIISNRGENSCKATGQVCHALCSPEGCWGPEPRDCV Motif0110_ems_3hC_475_0002_0001_0001
SEEDKWRQLLDELSKLLKKLGVDPTDIKYIRDLFEHFLHVGDERFLKQISRFVEIIREEM RKVCNGIGIGEFKDSLSINATNIKHFKNCTSISGDLHILPVAFRGDSFTHTPPLDPQELDILKTVKEITGFLLIQAWPENRTDLHAFENLEIIRGRTKQHGQFSLAVVSLNITSLGLRSLKEISDGDVIISGNKNLCYANTINWKKLFGTSGQKTKIISNRGENSCKATGQVCHALCSPEGCWGPEPRDCV Motif0381_HHH_eva_0410_0001_0001
SEIIVHLLHALLRAGVPPEEIQEISFRISELLSEGDKEKVEEILEELLKRFGNPALKEVLELVRR RKVCNGIGIGEFKDSLSINATNIKHFKNCTSISGDLHILPVAFRGDSFTHTPPLDPQELDILKTVKEITGFLLIQAWPENRTDLHAFENLEIIRGRTKQHGQFSLAVVSLNITSLGLRSLKEISDGDVIISGNKNLCYANTINWKKLFGTSGQKTKIISNRGENSCKATGQVCHALCSPEGCWGPEPRDCV cside_rif_5d0551e3c4357af680d60aaa850e4cea_0001_1_000000025_0001
DREEELRELLERTGDPLVKLALELVELVKKRNLPPHYQATVLLAVVLAVENKDPELLKRLEESVK VCQGTSNKLTQLGTFEDHFLSLQRMFNNCEVVLGNLEITYVQRNYDLSFLKTIQEVAGYVLIALNTVERIPLENLQIIRGNMYYENSYALAVLSNYDANKTGLKELPMRNLQEILHGAVRFSNNPALCNVESIQWRDIVSSDFLSNMSMDFQNHLGS nside_pol_2d7903e64ab2ba8f7d8f3e24b1264d94_0001_000000012_0001
SEEEERIEKILSRYLPPEEVKKLLELIEELRKRGYTPSAILAELIREADERGDEEKFYALARLSH RKVCNGIGIGEFKDSLSINATNIKHFKNCTSISGDLHILPVAFRGDSFTHTPPLDPQELDILKTVKEITGFLLIQAWPENRTDLHAFENLEIIRGRTKQHGQFSLAVVSLNITSLGLRSLKEISDGDVIISGNKNLCYANTINWKKLFGTSGQKTKIISNRGENSCKATGQVCHALCSPEGCWGPEPRDCV cside_pol_5c5d4c29eb52d0153a8669da5746fcfa_0001_000000001_0001
DEEQQKQARTLAELLYRAVTENDKEKLKKLIKTAKTLLKRLTDPNARLQLEMAIDVAETVVKG RKVCNGIGIGEFKDSLSINATNIKHFKNCTSISGDLHILPVAFRGDSFTHTPPLDPQELDILKTVKEITGFLLIQAWPENRTDLHAFENLEIIRGRTKQHGQFSLAVVSLNITSLGLRSLKEISDGDVIISGNKNLCYANTINWKKLFGTSGQKTKIISNRGENSCKATGQVCHALCSPEGCWGPEPRDCV Motif0080_ems_3hC_1397_0001_0001_0002_0001
SREEAEAIHLVLEASEEAVKKGRPVDIKVTFNNQTYTVHVSPDPTEARRVTLKFALLLFRLRDR VCQGTSNKLTQLGTFEDHFLSLQRMFNNCEVVLGNLEITYVQRNYDLSFLKTIQEVAGYVLIALNTVERIPLENLQIIRGNMYYENSYALAVLSNYDANKTGLKELPMRNLQEILHGAVRFSNNPALCNVESIQWRDIVSSDFLSNMSMDFQNHLGS nside_pol_HEEH_12610_000000000_0001
SEEERIEKILREAGVDPKFVDQVLSIFRALKSLGYSPEEILKLLKKLAKELGDPRLEKALKLIEK VCQGTSNKLTQLGTFEDHFLSLQRMFNNCEVVLGNLEITYVQRNYDLSFLKTIQEVAGYVLIALNTVERIPLENLQIIRGNMYYENSYALAVLSNYDANKTGLKELPMRNLQEILHGAVRFSNNPALCNVESIQWRDIVSSDFLSNMSMDFQNHLGS nside_mot_37c9410152edf70606a99b8c467079e5_0001_1_000000026_0001_18_27_H_._bcov_4helix_02918_0001_0001_0001
GADLMFKLLSLVWQAKFHANDPNLQTLLRELAEKAEKAFDNNDEEALEKALKQVQELYKKATS RKVCNGIGIGEFKDSLSINATNIKHFKNCTSISGDLHILPVAFRGDSFTHTPPLDPQELDILKTVKEITGFLLIQAWPENRTDLHAFENLEIIRGRTKQHGQFSLAVVSLNITSLGLRSLKEISDGDVIISGNKNLCYANTINWKKLFGTSGQKTKIISNRGENSCKATGQVCHALCSPEGCWGPEPRDCV Motif0025_ems_3hC_535_0001_0001_0001_0001
DREEVKRTVKELLEKAVKEGDVQKLFNIFQEAITLARRVNDEEVLKDVRRWLDKFIKDEES RKVCNGIGIGEFKDSLSINATNIKHFKNCTSISGDLHILPVAFRGDSFTHTPPLDPQELDILKTVKEITGFLLIQAWPENRTDLHAFENLEIIRGRTKQHGQFSLAVVSLNITSLGLRSLKEISDGDVIISGNKNLCYANTINWKKLFGTSGQKTKIISNRGENSCKATGQVCHALCSPEGCWGPEPRDCV Motif0063_ems_3hM_2998_0001_0003_0001
DELDELVKLIVELVGLSPEDQDELRMLAWTAKRLGDPKLALEILLHDARAEGDEELVRVLEKLLK RKVCNGIGIGEFKDSLSINATNIKHFKNCTSISGDLHILPVAFRGDSFTHTPPLDPQELDILKTVKEITGFLLIQAWPENRTDLHAFENLEIIRGRTKQHGQFSLAVVSLNITSLGLRSLKEISDGDVIISGNKNLCYANTINWKKLFGTSGQKTKIISNRGENSCKATGQVCHALCSPEGCWGPEPRDCV cside_mot_d740600e1741095de65fcf5778d76f5b_0001_000000004_0001_1_7_H_._bcov_4helix_12069_0001_0001
DDEEIKTLIEKAKEIAKRLNDKFLEVIVRQAEKTATELIKNKDDETARAVVDYLQDMIRSVQI RKVCNGIGIGEFKDSLSINATNIKHFKNCTSISGDLHILPVAFRGDSFTHTPPLDPQELDILKTVKEITGFLLIQAWPENRTDLHAFENLEIIRGRTKQHGQFSLAVVSLNITSLGLRSLKEISDGDVIISGNKNLCYANTINWKKLFGTSGQKTKIISNRGENSCKATGQVCHALCSPEGCWGPEPRDCV Motif0188_ems_3hM_1158_0001_0001
DELEKYAKKVQKDVERLIREAQTEEVRFSLKTVKRIIQEAVEKKDESMVRFAHMMAKSIEFQE RKVCNGIGIGEFKDSLSINATNIKHFKNCTSISGDLHILPVAFRGDSFTHTPPLDPQELDILKTVKEITGFLLIQAWPENRTDLHAFENLEIIRGRTKQHGQFSLAVVSLNITSLGLRSLKEISDGDVIISGNKNLCYANTINWKKLFGTSGQKTKIISNRGENSCKATGQVCHALCSPEGCWGPEPRDCV Motif0781_ems_3hM_3324_0001_0001_0001
GPEYADNAWTLLELAKQLNDAEAAEQAVRLAEFVLKEVGNPELEKLLRTAQTVRKQIKG VCQGTSNKLTQLGTFEDHFLSLQRMFNNCEVVLGNLEITYVQRNYDLSFLKTIQEVAGYVLIALNTVERIPLENLQIIRGNMYYENSYALAVLSNYDANKTGLKELPMRNLQEILHGAVRFSNNPALCNVESIQWRDIVSSDFLSNMSMDFQNHLGS nside_mot_9a31c3a4e37290247ad05e68d98e23c2_0001_000000017_0001_16_25_H_._ems_3hC_1014_0001_0001_0001
TEEEETKKKVKEFAKLVSNVPNKDDASVSLKFMLKSLTEIFKDERLQREIQSIIKTWLKRLQS RKVCNGIGIGEFKDSLSINATNIKHFKNCTSISGDLHILPVAFRGDSFTHTPPLDPQELDILKTVKEITGFLLIQAWPENRTDLHAFENLEIIRGRTKQHGQFSLAVVSLNITSLGLRSLKEISDGDVIISGNKNLCYANTINWKKLFGTSGQKTKIISNRGENSCKATGQVCHALCSPEGCWGPEPRDCV Motif0608_ems_3hM_3319_0001_0002_0001
DRLREDQKRTAELFLLLIRRAKSEEDRERAKEEFEEFLKRQLNAEDEEVRRAAEWTWRYFKEALK VCQGTSNKLTQLGTFEDHFLSLQRMFNNCEVVLGNLEITYVQRNYDLSFLKTIQEVAGYVLIALNTVERIPLENLQIIRGNMYYENSYALAVLSNYDANKTGLKELPMRNLQEILHGAVRFSNNPALCNVESIQWRDIVSSDFLSNMSMDFQNHLGS nside_pol_3h_hb1_78_000000005_0001
SETEMLSRLIKELLDEALKLGLIDPDEVKKLKKEVEKLRKKGDDKQLMRLYSEIFYEIMRR RKVCNGIGIGEFKDSLSINATNIKHFKNCTSISGDLHILPVAFRGDSFTHTPPLDPQELDILKTVKEITGFLLIQAWPENRTDLHAFENLEIIRGRTKQHGQFSLAVVSLNITSLGLRSLKEISDGDVIISGNKNLCYANTINWKKLFGTSGQKTKIISNRGENSCKATGQVCHALCSPEGCWGPEPRDCV Motif0126_HHH_eva_0350_0001_0004_0001
DPKSLRRRAIDLALEAQALAKDEEIEKTVMTLQHQIRKLLRNNDPDSAKKAVEKLETILRRLQS RKVCNGIGIGEFKDSLSINATNIKHFKNCTSISGDLHILPVAFRGDSFTHTPPLDPQELDILKTVKEITGFLLIQAWPENRTDLHAFENLEIIRGRTKQHGQFSLAVVSLNITSLGLRSLKEISDGDVIISGNKNLCYANTINWKKLFGTSGQKTKIISNRGENSCKATGQVCHALCSPEGCWGPEPRDCV Motif0032_ems_3hC_372_0002_0001_0001_0001
GQELSETAKTILTEAKKLARNPSDQEMLDEIKKLVEEAEKKNDDDKLTSALVIAEFVYERVKT RKVCNGIGIGEFKDSLSINATNIKHFKNCTSISGDLHILPVAFRGDSFTHTPPLDPQELDILKTVKEITGFLLIQAWPENRTDLHAFENLEIIRGRTKQHGQFSLAVVSLNITSLGLRSLKEISDGDVIISGNKNLCYANTINWKKLFGTSGQKTKIISNRGENSCKATGQVCHALCSPEGCWGPEPRDCV Motif0257_ems_3hM_1722_0001_0002_0001
DEITESLRNVVEHVSRLIKFAPDPELQEEIAATARQFVEAIAQDPELRKTAKKLIKEAVKKYS RKVCNGIGIGEFKDSLSINATNIKHFKNCTSISGDLHILPVAFRGDSFTHTPPLDPQELDILKTVKEITGFLLIQAWPENRTDLHAFENLEIIRGRTKQHGQFSLAVVSLNITSLGLRSLKEISDGDVIISGNKNLCYANTINWKKLFGTSGQKTKIISNRGENSCKATGQVCHALCSPEGCWGPEPRDCV cside_pol_ems_3hC_1173_000000009_0001
PELEEIIRLAAELGDLEIAQLLFLVALAEEEGDPELAKELLEKALELAKRLNTPLRELLEKVLRK VCQGTSNKLTQLGTFEDHFLSLQRMFNNCEVVLGNLEITYVQRNYDLSFLKTIQEVAGYVLIALNTVERIPLENLQIIRGNMYYENSYALAVLSNYDANKTGLKELPMRNLQEILHGAVRFSNNPALCNVESIQWRDIVSSDFLSNMSMDFQNHLGS nside_mot_052e08a2c9b0e73539bc92944f952fda_0001_000000012_0001_54_61_H_._bcov_4helix_01792_0001_0001
DDRERLREALEEAFRKAEERNNKEELKLQAELAEVIARLFNDPELKKFAETLRKRASELD VCQGTSNKLTQLGTFEDHFLSLQRMFNNCEVVLGNLEITYVQRNYDLSFLKTIQEVAGYVLIALNTVERIPLENLQIIRGNMYYENSYALAVLSNYDANKTGLKELPMRNLQEILHGAVRFSNNPALCNVESIQWRDIVSSDFLSNMSMDFQNHLGS nside_mot_3h_hb1_6957_000000010_0001_23_31_H_._ems_3hC_506_0001_0001
DEKEEKARRTVKKLSEELQSIENPKRRHIATHILETAQIFFESIPDIDRALEAFTRAVEEAKRF RKVCNGIGIGEFKDSLSINATNIKHFKNCTSISGDLHILPVAFRGDSFTHTPPLDPQELDILKTVKEITGFLLIQAWPENRTDLHAFENLEIIRGRTKQHGQFSLAVVSLNITSLGLRSLKEISDGDVIISGNKNLCYANTINWKKLFGTSGQKTKIISNRGENSCKATGQVCHALCSPEGCWGPEPRDCV Motif0595_ems_3hM_929_0001_0002_0001
DEVEKIAKTLAKKLVDALKRNDKDKANHVFDLILDLYARLFSNPEAAKTVIEVVSTVFKSD RKVCNGIGIGEFKDSLSINATNIKHFKNCTSISGDLHILPVAFRGDSFTHTPPLDPQELDILKTVKEITGFLLIQAWPENRTDLHAFENLEIIRGRTKQHGQFSLAVVSLNITSLGLRSLKEISDGDVIISGNKNLCYANTINWKKLFGTSGQKTKIISNRGENSCKATGQVCHALCSPEGCWGPEPRDCV Motif0159_ems_3hC_855_0001_0001_0001
SLKKEADRLLKEAKKRGDREAFELAEIAKRLIDSGHLDEEHARYMIEQIRLAIEG VCQGTSNKLTQLGTFEDHFLSLQRMFNNCEVVLGNLEITYVQRNYDLSFLKTIQEVAGYVLIALNTVERIPLENLQIIRGNMYYENSYALAVLSNYDANKTGLKELPMRNLQEILHGAVRFSNNPALCNVESIQWRDIVSSDFLSNMSMDFQNHLGS nside_pol_HHH_eva_0509_000000005_0001
SLEETLERAVESAAKAANVESVTVTKSNGTLTIQFNFNSEEAEQAAYQVLLAAELLGLNVRLKRG VCQGTSNKLTQLGTFEDHFLSLQRMFNNCEVVLGNLEITYVQRNYDLSFLKTIQEVAGYVLIALNTVERIPLENLQIIRGNMYYENSYALAVLSNYDANKTGLKELPMRNLQEILHGAVRFSNNPALCNVESIQWRDIVSSDFLSNMSMDFQNHLGS nside_mot_11c7575daf07a7a8ed192f68060712d8_0001_000000024_0001_4_10_H_._HEEHE_1299_0001_0001_0001
SEVVDKLYKYIETVLDKLSKKPNSENNRFIAALLLELAKFAKDHDSEELARMLLEEAQKRLRSN RKVCNGIGIGEFKDSLSINATNIKHFKNCTSISGDLHILPVAFRGDSFTHTPPLDPQELDILKTVKEITGFLLIQAWPENRTDLHAFENLEIIRGRTKQHGQFSLAVVSLNITSLGLRSLKEISDGDVIISGNKNLCYANTINWKKLFGTSGQKTKIISNRGENSCKATGQVCHALCSPEGCWGPEPRDCV Motif0677_ems_3hM_3558_0001_0001_0001
DEKQNEAWRVLLYLHKVLEQVPDPEAQKKAETILHLLIDALLENDEETVTKLSKIAKDIAKKIL RKVCNGIGIGEFKDSLSINATNIKHFKNCTSISGDLHILPVAFRGDSFTHTPPLDPQELDILKTVKEITGFLLIQAWPENRTDLHAFENLEIIRGRTKQHGQFSLAVVSLNITSLGLRSLKEISDGDVIISGNKNLCYANTINWKKLFGTSGQKTKIISNRGENSCKATGQVCHALCSPEGCWGPEPRDCV Motif0285_ems_3hM_127_0001_0001_0001
SSELRDRLKKTFQELLKRGVSPDQAMDIIFKLLEELERKGKLSEDVKREVIMILFRLSQRFV RKVCNGIGIGEFKDSLSINATNIKHFKNCTSISGDLHILPVAFRGDSFTHTPPLDPQELDILKTVKEITGFLLIQAWPENRTDLHAFENLEIIRGRTKQHGQFSLAVVSLNITSLGLRSLKEISDGDVIISGNKNLCYANTINWKKLFGTSGQKTKIISNRGENSCKATGQVCHALCSPEGCWGPEPRDCV Motif0001_HHH_eva_0212_0001_0003_0001
SEQERAKKDVTEMIKKLGASDIKVDVRNNQITVTVNGDSEDAKLVSHIAKNIAMFFGLQLRVEKK RKVCNGIGIGEFKDSLSINATNIKHFKNCTSISGDLHILPVAFRGDSFTHTPPLDPQELDILKTVKEITGFLLIQAWPENRTDLHAFENLEIIRGRTKQHGQFSLAVVSLNITSLGLRSLKEISDGDVIISGNKNLCYANTINWKKLFGTSGQKTKIISNRGENSCKATGQVCHALCSPEGCWGPEPRDCV Motif0523_HEEHE_3220_0001_0001
SLLEELKRLVKELGNRFLEQLLRMLEHLEKQGDPDRVKQMIKMAIFDARLLGNEEIVRLLERLLK RKVCNGIGIGEFKDSLSINATNIKHFKNCTSISGDLHILPVAFRGDSFTHTPPLDPQELDILKTVKEITGFLLIQAWPENRTDLHAFENLEIIRGRTKQHGQFSLAVVSLNITSLGLRSLKEISDGDVIISGNKNLCYANTINWKKLFGTSGQKTKIISNRGENSCKATGQVCHALCSPEGCWGPEPRDCV Motif0418_bcov_4helix_07465_0001_0001
DLRKELQKLLDLIIEIAHKKDDPNVDELVRRAFNLVQEALVTDPKESKKILEEVETILRQAK RKVCNGIGIGEFKDSLSINATNIKHFKNCTSISGDLHILPVAFRGDSFTHTPPLDPQELDILKTVKEITGFLLIQAWPENRTDLHAFENLEIIRGRTKQHGQFSLAVVSLNITSLGLRSLKEISDGDVIISGNKNLCYANTINWKKLFGTSGQKTKIISNRGENSCKATGQVCHALCSPEGCWGPEPRDCV Motif0144_ems_3hM_2209_0001_0001
AERARLAVEEVKKLVKEAKEKNDKEIAKDAIFMAEAMTYLVTDPNVQETLKELIKIAEKIVKS RKVCNGIGIGEFKDSLSINATNIKHFKNCTSISGDLHILPVAFRGDSFTHTPPLDPQELDILKTVKEITGFLLIQAWPENRTDLHAFENLEIIRGRTKQHGQFSLAVVSLNITSLGLRSLKEISDGDVIISGNKNLCYANTINWKKLFGTSGQKTKIISNRGENSCKATGQVCHALCSPEGCWGPEPRDCV Motif0686_ems_3hM_2462_0001_0001
SELEEILREAERLGDAFVMSVAEMLLLAERLKNPFLRDYAEDLVRVLVHRGNPLAKRLLTLIKKK RKVCNGIGIGEFKDSLSINATNIKHFKNCTSISGDLHILPVAFRGDSFTHTPPLDPQELDILKTVKEITGFLLIQAWPENRTDLHAFENLEIIRGRTKQHGQFSLAVVSLNITSLGLRSLKEISDGDVIISGNKNLCYANTINWKKLFGTSGQKTKIISNRGENSCKATGQVCHALCSPEGCWGPEPRDCV Motif0188_bcov_4helix_00393_0001_0001
DEKLKELLERLVGDPQLVEAFLELVHAEATLLDISPEEAAELVLKRFKRVNEEAVRRLRKAVELN RKVCNGIGIGEFKDSLSINATNIKHFKNCTSISGDLHILPVAFRGDSFTHTPPLDPQELDILKTVKEITGFLLIQAWPENRTDLHAFENLEIIRGRTKQHGQFSLAVVSLNITSLGLRSLKEISDGDVIISGNKNLCYANTINWKKLFGTSGQKTKIISNRGENSCKATGQVCHALCSPEGCWGPEPRDCV cside_mot_6499381425e3ae8cf2b2e91a29620fa5_0001_1_000000010_0001_21_30_H_._bcov_4helix_05679_0001_0002_0001
DEELKRWVTEVREKTEEAIKRNDREKLERLLAHVAFFFLEAALRNDEEKRKEAQKLLEWIEERA VCQGTSNKLTQLGTFEDHFLSLQRMFNNCEVVLGNLEITYVQRNYDLSFLKTIQEVAGYVLIALNTVERIPLENLQIIRGNMYYENSYALAVLSNYDANKTGLKELPMRNLQEILHGAVRFSNNPALCNVESIQWRDIVSSDFLSNMSMDFQNHLGS nside_pol_3h_hb1_6125_000000011_0001
DLQEELHKVTEEALRLARENHDWEVAETVNHLHQRAALALDRNDKEKAEKIIRTLKEWVDKWI RKVCNGIGIGEFKDSLSINATNIKHFKNCTSISGDLHILPVAFRGDSFTHTPPLDPQELDILKTVKEITGFLLIQAWPENRTDLHAFENLEIIRGRTKQHGQFSLAVVSLNITSLGLRSLKEISDGDVIISGNKNLCYANTINWKKLFGTSGQKTKIISNRGENSCKATGQVCHALCSPEGCWGPEPRDCV cside_mot_08c800c6d11c9df3d04fa2d46242c077_0001_000000026_0001_44_49_H_._ems_3hM_2085_0001_0006_0001
SEEEELAKRVLEGDPEAEERLIELLARRLRVSPESARATLHIVLILVRDRGLSPEELVKLLRKAP RKVCNGIGIGEFKDSLSINATNIKHFKNCTSISGDLHILPVAFRGDSFTHTPPLDPQELDILKTVKEITGFLLIQAWPENRTDLHAFENLEIIRGRTKQHGQFSLAVVSLNITSLGLRSLKEISDGDVIISGNKNLCYANTINWKKLFGTSGQKTKIISNRGENSCKATGQVCHALCSPEGCWGPEPRDCV cside_mot_3h_hb1_4165_000000019_0001_8_17_H_._bcov_4helix_12317_0001_0001
NPLQEELKKIIKRAEELRKKGKLDPRYVKDVKEVAERAIRKGDPLLSMEAQLLLMFAELLTE RKVCNGIGIGEFKDSLSINATNIKHFKNCTSISGDLHILPVAFRGDSFTHTPPLDPQELDILKTVKEITGFLLIQAWPENRTDLHAFENLEIIRGRTKQHGQFSLAVVSLNITSLGLRSLKEISDGDVIISGNKNLCYANTINWKKLFGTSGQKTKIISNRGENSCKATGQVCHALCSPEGCWGPEPRDCV Motif0516_HHH_eva_0359_0001_0001
SLEEVKKLLDEVKKRVSPEVRRALERIKRLLRSDPRSALIHIRIAIEARGDPLLREALRILRELK RKVCNGIGIGEFKDSLSINATNIKHFKNCTSISGDLHILPVAFRGDSFTHTPPLDPQELDILKTVKEITGFLLIQAWPENRTDLHAFENLEIIRGRTKQHGQFSLAVVSLNITSLGLRSLKEISDGDVIISGNKNLCYANTINWKKLFGTSGQKTKIISNRGENSCKATGQVCHALCSPEGCWGPEPRDCV cside_mot_280aace29b8bcf10b27b3451b896de7f_0001_000000009_0001_23_32_H_._bcov_4helix_03239_0001_0001
SLIDELEKEAEENGDKELRRLLVLVKVTAELDPEAAKRQVEFNAHQLGLSPEVKERLKKAVELIG RKVCNGIGIGEFKDSLSINATNIKHFKNCTSISGDLHILPVAFRGDSFTHTPPLDPQELDILKTVKEITGFLLIQAWPENRTDLHAFENLEIIRGRTKQHGQFSLAVVSLNITSLGLRSLKEISDGDVIISGNKNLCYANTINWKKLFGTSGQKTKIISNRGENSCKATGQVCHALCSPEGCWGPEPRDCV Motif0063_bcov_4helix_08105_0001_0001
TESLREAVKETLRENPDNARSALELVLHLKGKFSPEEIEELLRRVEELLRKDPEKAEELAERIVK VCQGTSNKLTQLGTFEDHFLSLQRMFNNCEVVLGNLEITYVQRNYDLSFLKTIQEVAGYVLIALNTVERIPLENLQIIRGNMYYENSYALAVLSNYDANKTGLKELPMRNLQEILHGAVRFSNNPALCNVESIQWRDIVSSDFLSNMSMDFQNHLGS nside_mot_9a31c3a4e37290247ad05e68d98e23c2_0001_000000017_0001_16_20_H_._bcov_4helix_02327_0001_0002_0001
DVVEKVIKELRKKGDVIAVFLLDLVVFALRRGDPRLARLQVEQVLRLVGDPLVEELLREIEKRLR RKVCNGIGIGEFKDSLSINATNIKHFKNCTSISGDLHILPVAFRGDSFTHTPPLDPQELDILKTVKEITGFLLIQAWPENRTDLHAFENLEIIRGRTKQHGQFSLAVVSLNITSLGLRSLKEISDGDVIISGNKNLCYANTINWKKLFGTSGQKTKIISNRGENSCKATGQVCHALCSPEGCWGPEPRDCV Motif0476_bcov_4helix_07846_0001_0001
DEEILRLLREILEEVLGNPDMAEAQLELIEDLAGGDPKEVAKIVELILRALGDPEATKKVEELLK RKVCNGIGIGEFKDSLSINATNIKHFKNCTSISGDLHILPVAFRGDSFTHTPPLDPQELDILKTVKEITGFLLIQAWPENRTDLHAFENLEIIRGRTKQHGQFSLAVVSLNITSLGLRSLKEISDGDVIISGNKNLCYANTINWKKLFGTSGQKTKIISNRGENSCKATGQVCHALCSPEGCWGPEPRDCV Motif0093_bcov_4helix_14087_0001_0001
NLKEQLKRALELGNLTLLVFLALLVAHELGDPELLRLVEEVLERLRQGDPEARELVERVAKLALR VCQGTSNKLTQLGTFEDHFLSLQRMFNNCEVVLGNLEITYVQRNYDLSFLKTIQEVAGYVLIALNTVERIPLENLQIIRGNMYYENSYALAVLSNYDANKTGLKELPMRNLQEILHGAVRFSNNPALCNVESIQWRDIVSSDFLSNMSMDFQNHLGS nside_mot_aa9841e5e1c36a9ca72f5431d59eb429_0001_1_000000005_0001_1_6_H_._bcov_4helix_04523_0001_0001
DDSEADKIIKTAEKLLKQNPELKFQVRLVQERAKQAKKRQDPALTELAELLLEQLEKAVK RKVCNGIGIGEFKDSLSINATNIKHFKNCTSISGDLHILPVAFRGDSFTHTPPLDPQELDILKTVKEITGFLLIQAWPENRTDLHAFENLEIIRGRTKQHGQFSLAVVSLNITSLGLRSLKEISDGDVIISGNKNLCYANTINWKKLFGTSGQKTKIISNRGENSCKATGQVCHALCSPEGCWGPEPRDCV cside_pol_ems_3hM_1038_000000002_0001
SEIFDEAAKLAIELRNPEILRLIQELDLLYSFLNDPKEVLRLLEELVKKYGDPALRRLLEFLRRQ RKVCNGIGIGEFKDSLSINATNIKHFKNCTSISGDLHILPVAFRGDSFTHTPPLDPQELDILKTVKEITGFLLIQAWPENRTDLHAFENLEIIRGRTKQHGQFSLAVVSLNITSLGLRSLKEISDGDVIISGNKNLCYANTINWKKLFGTSGQKTKIISNRGENSCKATGQVCHALCSPEGCWGPEPRDCV Motif0057_bcov_4helix_08454_0001_0001
DDKQFLKKALKNQFDEAAKNRDRQTLKFVADIAEVIAFKLQDEDVKRLADTLRELAKKMS RKVCNGIGIGEFKDSLSINATNIKHFKNCTSISGDLHILPVAFRGDSFTHTPPLDPQELDILKTVKEITGFLLIQAWPENRTDLHAFENLEIIRGRTKQHGQFSLAVVSLNITSLGLRSLKEISDGDVIISGNKNLCYANTINWKKLFGTSGQKTKIISNRGENSCKATGQVCHALCSPEGCWGPEPRDCV Motif0653_ems_3hC_676_0002_0001_0001
DLDNEFFIVLTFLMFFAQRTNSEEVKKIVKKAEDTWITLHDQNDEKSKKEVAETLIRLARKIIS RKVCNGIGIGEFKDSLSINATNIKHFKNCTSISGDLHILPVAFRGDSFTHTPPLDPQELDILKTVKEITGFLLIQAWPENRTDLHAFENLEIIRGRTKQHGQFSLAVVSLNITSLGLRSLKEISDGDVIISGNKNLCYANTINWKKLFGTSGQKTKIISNRGENSCKATGQVCHALCSPEGCWGPEPRDCV Motif0054_ems_3hM_3603_0001_0001_0001
DWQDYLRTLNSRAIDAILRNDEDTAKTVLDLVDKMRKEATEAREGFDKLLKRLEKMLKLQKG RKVCNGIGIGEFKDSLSINATNIKHFKNCTSISGDLHILPVAFRGDSFTHTPPLDPQELDILKTVKEITGFLLIQAWPENRTDLHAFENLEIIRGRTKQHGQFSLAVVSLNITSLGLRSLKEISDGDVIISGNKNLCYANTINWKKLFGTSGQKTKIISNRGENSCKATGQVCHALCSPEGCWGPEPRDCV Motif0051_ems_3hC_786_0002_0001_0001
SKEEELKELIDEVKKKVSPEVRRILEVVVRALELGNPDNAETLLRLLLQTFGDPLVREILELLEK VCQGTSNKLTQLGTFEDHFLSLQRMFNNCEVVLGNLEITYVQRNYDLSFLKTIQEVAGYVLIALNTVERIPLENLQIIRGNMYYENSYALAVLSNYDANKTGLKELPMRNLQEILHGAVRFSNNPALCNVESIQWRDIVSSDFLSNMSMDFQNHLGS nside_mot_9a31c3a4e37290247ad05e68d98e23c2_0001_000000017_0001_16_25_H_._bcov_4helix_14342_0001_0003_0001
SEVEKLSKLIREIAKKAGVKSVDVKVDNGQVRVDLTGNNEAARRVTHIVLDLAFDLNVTVVVRVK RKVCNGIGIGEFKDSLSINATNIKHFKNCTSISGDLHILPVAFRGDSFTHTPPLDPQELDILKTVKEITGFLLIQAWPENRTDLHAFENLEIIRGRTKQHGQFSLAVVSLNITSLGLRSLKEISDGDVIISGNKNLCYANTINWKKLFGTSGQKTKIISNRGENSCKATGQVCHALCSPEGCWGPEPRDCV Motif0232_HEEHE_2112_0001_0001
SPEELFKWLLKLLEDALRRNDERVIRFASELLIELARALDNDDKEKLKEVEEAVRRFRKKG VCQGTSNKLTQLGTFEDHFLSLQRMFNNCEVVLGNLEITYVQRNYDLSFLKTIQEVAGYVLIALNTVERIPLENLQIIRGNMYYENSYALAVLSNYDANKTGLKELPMRNLQEILHGAVRFSNNPALCNVESIQWRDIVSSDFLSNMSMDFQNHLGS nside_pol_3h_hb1_2776_000000001_0001
TPEHVFERILEVQTRIFLGEISEDEAKELLDQLEKLAEKLGDDKLKELVRTVELFLKEWS RKVCNGIGIGEFKDSLSINATNIKHFKNCTSISGDLHILPVAFRGDSFTHTPPLDPQELDILKTVKEITGFLLIQAWPENRTDLHAFENLEIIRGRTKQHGQFSLAVVSLNITSLGLRSLKEISDGDVIISGNKNLCYANTINWKKLFGTSGQKTKIISNRGENSCKATGQVCHALCSPEGCWGPEPRDCV Motif0359_HHH_eva_0139_0001_0003_0001
DEEEEKKSKTISKLVEDAARKKDEETVHKLLVHLQDEALEKADPRLTELFARLFRLAKELIK RKVCNGIGIGEFKDSLSINATNIKHFKNCTSISGDLHILPVAFRGDSFTHTPPLDPQELDILKTVKEITGFLLIQAWPENRTDLHAFENLEIIRGRTKQHGQFSLAVVSLNITSLGLRSLKEISDGDVIISGNKNLCYANTINWKKLFGTSGQKTKIISNRGENSCKATGQVCHALCSPEGCWGPEPRDCV Motif0429_ems_3hM_2928_0001_0001
SEEDKIQTLIDEVRKAAKRVFPDDERVELIEHLARQLVEQARSQEESKELLKRLLEALERA VCQGTSNKLTQLGTFEDHFLSLQRMFNNCEVVLGNLEITYVQRNYDLSFLKTIQEVAGYVLIALNTVERIPLENLQIIRGNMYYENSYALAVLSNYDANKTGLKELPMRNLQEILHGAVRFSNNPALCNVESIQWRDIVSSDFLSNMSMDFQNHLGS nside_mot_3h_hb1_713_000000016_0001_29_37_H_._ems_3hC_438_0001_0003_0001
SEDVAKFAKEYVENIARQVGLDDKEIKKAKSEIDKLIKRGIDPNDAQVIVIKKLLKLRKSN RKVCNGIGIGEFKDSLSINATNIKHFKNCTSISGDLHILPVAFRGDSFTHTPPLDPQELDILKTVKEITGFLLIQAWPENRTDLHAFENLEIIRGRTKQHGQFSLAVVSLNITSLGLRSLKEISDGDVIISGNKNLCYANTINWKKLFGTSGQKTKIISNRGENSCKATGQVCHALCSPEGCWGPEPRDCV Motif0166_HHH_eva_0048_0001_0001
NVELNLEFAAERAEKMGKEEMARKIKKLLRLIREGKLDPKEALDILLRLLAKASE RKVCNGIGIGEFKDSLSINATNIKHFKNCTSISGDLHILPVAFRGDSFTHTPPLDPQELDILKTVKEITGFLLIQAWPENRTDLHAFENLEIIRGRTKQHGQFSLAVVSLNITSLGLRSLKEISDGDVIISGNKNLCYANTINWKKLFGTSGQKTKIISNRGENSCKATGQVCHALCSPEGCWGPEPRDCV Motif0051_p1-15H-GBL-16H-GABBL-16H_0359_0001_0001_0002_0001_0001
DEVDDAKRLVKELKEWAEKQRDDNAESLARLLKELLDEAESKNDEETSKLVAHTVRSAVKSALK VCQGTSNKLTQLGTFEDHFLSLQRMFNNCEVVLGNLEITYVQRNYDLSFLKTIQEVAGYVLIALNTVERIPLENLQIIRGNMYYENSYALAVLSNYDANKTGLKELPMRNLQEILHGAVRFSNNPALCNVESIQWRDIVSSDFLSNMSMDFQNHLGS nside_mot_9a31c3a4e37290247ad05e68d98e23c2_0001_000000017_0001_16_25_H_._ems_3hC_634_0001_0001_0001_0001
DEEIEEKLRELLRKDPMKFFDLVFRLLHELGVDPDEIFKILQTVYRIIKRDPEKAVEFVLRLIRK RKVCNGIGIGEFKDSLSINATNIKHFKNCTSISGDLHILPVAFRGDSFTHTPPLDPQELDILKTVKEITGFLLIQAWPENRTDLHAFENLEIIRGRTKQHGQFSLAVVSLNITSLGLRSLKEISDGDVIISGNKNLCYANTINWKKLFGTSGQKTKIISNRGENSCKATGQVCHALCSPEGCWGPEPRDCV Motif0123_bcov_4helix_08381_0001_0001
DEEVIKVVIEAVKKKDPELAKFLKKMVEESLRRGDKLDVEFLLDLIVHRLGDPEAKRVLEELKRR RKVCNGIGIGEFKDSLSINATNIKHFKNCTSISGDLHILPVAFRGDSFTHTPPLDPQELDILKTVKEITGFLLIQAWPENRTDLHAFENLEIIRGRTKQHGQFSLAVVSLNITSLGLRSLKEISDGDVIISGNKNLCYANTINWKKLFGTSGQKTKIISNRGENSCKATGQVCHALCSPEGCWGPEPRDCV Motif0011_bcov_4helix_06390_0001_0001
SIEEVLELVARVDPALRLLALIIEYALKEGDEKLVRNALKALLKILERLGDPLRELIERILRTLK VCQGTSNKLTQLGTFEDHFLSLQRMFNNCEVVLGNLEITYVQRNYDLSFLKTIQEVAGYVLIALNTVERIPLENLQIIRGNMYYENSYALAVLSNYDANKTGLKELPMRNLQEILHGAVRFSNNPALCNVESIQWRDIVSSDFLSNMSMDFQNHLGS nside_pol_7ac8ccabac30350c9e6cf00671c6fcd6_0001_000000015_0001
SIEELVEEAVEKRPPDLLRELTRLLDELSERGELDPEVALLLATALYQAQKGNPEAARELLERVR VCQGTSNKLTQLGTFEDHFLSLQRMFNNCEVVLGNLEITYVQRNYDLSFLKTIQEVAGYVLIALNTVERIPLENLQIIRGNMYYENSYALAVLSNYDANKTGLKELPMRNLQEILHGAVRFSNNPALCNVESIQWRDIVSSDFLSNMSMDFQNHLGS nside_mot_6a9979191077b839e8ecfb188dfae384_0001_1_000000000_0001_25_29_H_._bcov_4helix_00590_0001_0002_0001
TIRIVFHVLVDGDDEEARRLIREWEERSRTFAEEVAKRHNLEVEVHVEIKKDGDSITALNFVRIT RKVCNGIGIGEFKDSLSINATNIKHFKNCTSISGDLHILPVAFRGDSFTHTPPLDPQELDILKTVKEITGFLLIQAWPENRTDLHAFENLEIIRGRTKQHGQFSLAVVSLNITSLGLRSLKEISDGDVIISGNKNLCYANTINWKKLFGTSGQKTKIISNRGENSCKATGQVCHALCSPEGCWGPEPRDCV cside_pol_EHEE_hb1_1947_000000009_0001
DEETEEQRYLAEQAVRLALEANDPELAKEVVEAVERVARRENNEELKKVVKHLRKLIKDFES VCQGTSNKLTQLGTFEDHFLSLQRMFNNCEVVLGNLEITYVQRNYDLSFLKTIQEVAGYVLIALNTVERIPLENLQIIRGNMYYENSYALAVLSNYDANKTGLKELPMRNLQEILHGAVRFSNNPALCNVESIQWRDIVSSDFLSNMSMDFQNHLGS nside_mot_412157c4205f580f48b0f7d1e3304b37_0001_000000022_0001_36_44_H_._ems_3hM_2054_0001_0001
TVDELSKIVKTLAEQVKKNNPELRELAEQIKKLVDRIKEEAKDPRHSERALQLLVLFLKRAS VCQGTSNKLTQLGTFEDHFLSLQRMFNNCEVVLGNLEITYVQRNYDLSFLKTIQEVAGYVLIALNTVERIPLENLQIIRGNMYYENSYALAVLSNYDANKTGLKELPMRNLQEILHGAVRFSNNPALCNVESIQWRDIVSSDFLSNMSMDFQNHLGS nside_pol_ems_3hM_427_000000009_0001
TDEEETKKTVKELAKRISSIPDILEAAQLLFQLLLKLERTFKDERLAREILRIILTWLRRAVK VCQGTSNKLTQLGTFEDHFLSLQRMFNNCEVVLGNLEITYVQRNYDLSFLKTIQEVAGYVLIALNTVERIPLENLQIIRGNMYYENSYALAVLSNYDANKTGLKELPMRNLQEILHGAVRFSNNPALCNVESIQWRDIVSSDFLSNMSMDFQNHLGS nside_mot_052e08a2c9b0e73539bc92944f952fda_0001_000000012_0001_54_61_H_._ems_3hM_3319_0001_0003_0001
SEEERKLMKLLREAGVDPLLVFLFIIILRMIKMRNPEEVRELIERLEELVKKDPEKARRFVEEFG RKVCNGIGIGEFKDSLSINATNIKHFKNCTSISGDLHILPVAFRGDSFTHTPPLDPQELDILKTVKEITGFLLIQAWPENRTDLHAFENLEIIRGRTKQHGQFSLAVVSLNITSLGLRSLKEISDGDVIISGNKNLCYANTINWKKLFGTSGQKTKIISNRGENSCKATGQVCHALCSPEGCWGPEPRDCV Motif0597_bcov_4helix_11269_0001_0001
DDSQKAEKQLEELKEYLKSLNKEEAKQLILRLEFNQEQAKNVDPKHRSEMLKRAVKLVKLFAG RKVCNGIGIGEFKDSLSINATNIKHFKNCTSISGDLHILPVAFRGDSFTHTPPLDPQELDILKTVKEITGFLLIQAWPENRTDLHAFENLEIIRGRTKQHGQFSLAVVSLNITSLGLRSLKEISDGDVIISGNKNLCYANTINWKKLFGTSGQKTKIISNRGENSCKATGQVCHALCSPEGCWGPEPRDCV Motif0300_ems_3hC_984_0002_0001_0003_0001
SEYAIKQVLRSLRYYIPDPEVQRLVEELLELVKKDPETVRKLLEELLKKLNTPTARFLLQSLEAG RKVCNGIGIGEFKDSLSINATNIKHFKNCTSISGDLHILPVAFRGDSFTHTPPLDPQELDILKTVKEITGFLLIQAWPENRTDLHAFENLEIIRGRTKQHGQFSLAVVSLNITSLGLRSLKEISDGDVIISGNKNLCYANTINWKKLFGTSGQKTKIISNRGENSCKATGQVCHALCSPEGCWGPEPRDCV cside_mot_2edd660e0f20e4a5da434b63e1cd184e_0001_1_000000023_0001_2_9_H_._bcov_4helix_01784_0001_0001_0001
SKDTAKTLVDQVYKRAEEKNDEDLKLIAKLLKSVLEMASRLNDEKMLKNVIFLAKRILDED RKVCNGIGIGEFKDSLSINATNIKHFKNCTSISGDLHILPVAFRGDSFTHTPPLDPQELDILKTVKEITGFLLIQAWPENRTDLHAFENLEIIRGRTKQHGQFSLAVVSLNITSLGLRSLKEISDGDVIISGNKNLCYANTINWKKLFGTSGQKTKIISNRGENSCKATGQVCHALCSPEGCWGPEPRDCV Motif0527_ems_3hC_432_0001_0001_0001
SEEERVEKLIKELGDEEAERLLEKVRRLKKEGDPMRALALIQELIAVLFDIDPEVATEVQELLIK RKVCNGIGIGEFKDSLSINATNIKHFKNCTSISGDLHILPVAFRGDSFTHTPPLDPQELDILKTVKEITGFLLIQAWPENRTDLHAFENLEIIRGRTKQHGQFSLAVVSLNITSLGLRSLKEISDGDVIISGNKNLCYANTINWKKLFGTSGQKTKIISNRGENSCKATGQVCHALCSPEGCWGPEPRDCV Motif0095_bcov_4helix_05410_0001_0001
SQEEQLRRIVEELEEGDPQAKRALELLARAAKHNPSAREHLEILIRLAEELGNPELAKEIRELLK VCQGTSNKLTQLGTFEDHFLSLQRMFNNCEVVLGNLEITYVQRNYDLSFLKTIQEVAGYVLIALNTVERIPLENLQIIRGNMYYENSYALAVLSNYDANKTGLKELPMRNLQEILHGAVRFSNNPALCNVESIQWRDIVSSDFLSNMSMDFQNHLGS nside_pol_3b87ccd1d2a5ea70bc27d932ed9698a4_0001_000000002_0001
LIRIEFTIEIDGDDEHAKRIMEEFKRFVEKIAKEIAHRLNLRLFVVVLTVTRGDKYRVHITIHIT RKVCNGIGIGEFKDSLSINATNIKHFKNCTSISGDLHILPVAFRGDSFTHTPPLDPQELDILKTVKEITGFLLIQAWPENRTDLHAFENLEIIRGRTKQHGQFSLAVVSLNITSLGLRSLKEISDGDVIISGNKNLCYANTINWKKLFGTSGQKTKIISNRGENSCKATGQVCHALCSPEGCWGPEPRDCV cside_pol_EHEE_hb1_3016_000000006_0001
SEEDKLRKLEEDAKKSLEKLLTDEKKTRFLKKMIEELVRLIKNASPEMQHFAKDQIRAIVQRAK RKVCNGIGIGEFKDSLSINATNIKHFKNCTSISGDLHILPVAFRGDSFTHTPPLDPQELDILKTVKEITGFLLIQAWPENRTDLHAFENLEIIRGRTKQHGQFSLAVVSLNITSLGLRSLKEISDGDVIISGNKNLCYANTINWKKLFGTSGQKTKIISNRGENSCKATGQVCHALCSPEGCWGPEPRDCV Motif0093_ems_3hM_1058_0001_0001_0001
SALEAVSKLAERALERGDREVYEIVDRVYFLLHENKEEAKKLLEELLRKTGDPEVKKVLEILEEE RKVCNGIGIGEFKDSLSINATNIKHFKNCTSISGDLHILPVAFRGDSFTHTPPLDPQELDILKTVKEITGFLLIQAWPENRTDLHAFENLEIIRGRTKQHGQFSLAVVSLNITSLGLRSLKEISDGDVIISGNKNLCYANTINWKKLFGTSGQKTKIISNRGENSCKATGQVCHALCSPEGCWGPEPRDCV cside_pol_3b7e0b75744b12a95c8a172107742b76_0001_000000007_0001
SYQEILDTAEKILTDQLRKHPDDEHIKKALKFVQFLVEMAKKADTPFQSHLLAQLVHFFLRSVS RKVCNGIGIGEFKDSLSINATNIKHFKNCTSISGDLHILPVAFRGDSFTHTPPLDPQELDILKTVKEITGFLLIQAWPENRTDLHAFENLEIIRGRTKQHGQFSLAVVSLNITSLGLRSLKEISDGDVIISGNKNLCYANTINWKKLFGTSGQKTKIISNRGENSCKATGQVCHALCSPEGCWGPEPRDCV Motif0113_ems_3hM_2010_0001_0001_0001
SKREVNRLLHEVVQVAVELGDPTAQEIALELAQEAFQALLHNDDEALKKVSKRLKSFIKTF VCQGTSNKLTQLGTFEDHFLSLQRMFNNCEVVLGNLEITYVQRNYDLSFLKTIQEVAGYVLIALNTVERIPLENLQIIRGNMYYENSYALAVLSNYDANKTGLKELPMRNLQEILHGAVRFSNNPALCNVESIQWRDIVSSDFLSNMSMDFQNHLGS nside_mot_052e08a2c9b0e73539bc92944f952fda_0001_000000012_0001_54_62_H_._ems_3hC_645_0002_0001_0002_0001
DEDVDRLISHIEEALKKIAQSEEQKKKAKKIIDDVQKIKNHGSESEAMFFAQSAFWRFRIE RKVCNGIGIGEFKDSLSINATNIKHFKNCTSISGDLHILPVAFRGDSFTHTPPLDPQELDILKTVKEITGFLLIQAWPENRTDLHAFENLEIIRGRTKQHGQFSLAVVSLNITSLGLRSLKEISDGDVIISGNKNLCYANTINWKKLFGTSGQKTKIISNRGENSCKATGQVCHALCSPEGCWGPEPRDCV Motif0122_ems_3hC_107_0002_0001_0002_0001
SEEELIREAIELVAPSPDYKKILKNHLEAAKQSGLSPEEIIKDLERFLERAGNPELAELFRKIVK RKVCNGIGIGEFKDSLSINATNIKHFKNCTSISGDLHILPVAFRGDSFTHTPPLDPQELDILKTVKEITGFLLIQAWPENRTDLHAFENLEIIRGRTKQHGQFSLAVVSLNITSLGLRSLKEISDGDVIISGNKNLCYANTINWKKLFGTSGQKTKIISNRGENSCKATGQVCHALCSPEGCWGPEPRDCV cside_mot_0502f495a1f6fc4ef7b3a609c8eff807_0001_000000000_0001_1_9_H_._bcov_4helix_02826_0001_0002_0001
SAVERVLRLLRAVDPEVVKILEKILRELKERGVSPEEILRILLEVARELGDPDAERLLHNALILH RKVCNGIGIGEFKDSLSINATNIKHFKNCTSISGDLHILPVAFRGDSFTHTPPLDPQELDILKTVKEITGFLLIQAWPENRTDLHAFENLEIIRGRTKQHGQFSLAVVSLNITSLGLRSLKEISDGDVIISGNKNLCYANTINWKKLFGTSGQKTKIISNRGENSCKATGQVCHALCSPEGCWGPEPRDCV cside_mot_24da036ec9cfd9ff36cc02b266469925_0001_1_000000012_0001_7_12_H_._bcov_4helix_14008_0001_0002_0001
DEEVEEVLREALEKAKDPQARSLIRIAIDSLRAGVDPEELLRILLRNLEIAGDEDAVRIIKKLLK VCQGTSNKLTQLGTFEDHFLSLQRMFNNCEVVLGNLEITYVQRNYDLSFLKTIQEVAGYVLIALNTVERIPLENLQIIRGNMYYENSYALAVLSNYDANKTGLKELPMRNLQEILHGAVRFSNNPALCNVESIQWRDIVSSDFLSNMSMDFQNHLGS nside_mot_192a972e2c40bbbe3c587dd09150772b_0001_000000025_0001_40_50_H_._bcov_4helix_03513_0001_0001
PDEEHLLRSAIEMAPDPELRKLLERVLELIKRDPSRKEELVEELKKLAEELGDIHVRRLLNLLEV RKVCNGIGIGEFKDSLSINATNIKHFKNCTSISGDLHILPVAFRGDSFTHTPPLDPQELDILKTVKEITGFLLIQAWPENRTDLHAFENLEIIRGRTKQHGQFSLAVVSLNITSLGLRSLKEISDGDVIISGNKNLCYANTINWKKLFGTSGQKTKIISNRGENSCKATGQVCHALCSPEGCWGPEPRDCV Motif0005_bcov_4helix_14260_0001_0001
DPTQVKMILEMLAEAAVTAPDPTESKRILDFARKQIDRYTEDPTIQTDLRRFLERVYKEVKS RKVCNGIGIGEFKDSLSINATNIKHFKNCTSISGDLHILPVAFRGDSFTHTPPLDPQELDILKTVKEITGFLLIQAWPENRTDLHAFENLEIIRGRTKQHGQFSLAVVSLNITSLGLRSLKEISDGDVIISGNKNLCYANTINWKKLFGTSGQKTKIISNRGENSCKATGQVCHALCSPEGCWGPEPRDCV Motif0079_ems_3hM_2347_0001_0001
DEEVERLIRALELLGDPRLAEALESFVRALKEKGIPPEEIRKRLEEELKRTFPPEEVETLKRLAK RKVCNGIGIGEFKDSLSINATNIKHFKNCTSISGDLHILPVAFRGDSFTHTPPLDPQELDILKTVKEITGFLLIQAWPENRTDLHAFENLEIIRGRTKQHGQFSLAVVSLNITSLGLRSLKEISDGDVIISGNKNLCYANTINWKKLFGTSGQKTKIISNRGENSCKATGQVCHALCSPEGCWGPEPRDCV cside_pol_d269c70cf54100fe1ee60ca34328586f_0001_000000000_0001
DEETKIALELFDKASFAIADNDKDKVKTVISKLEKFAKEYDNDIAKLALKTVQTMLSKLDG RKVCNGIGIGEFKDSLSINATNIKHFKNCTSISGDLHILPVAFRGDSFTHTPPLDPQELDILKTVKEITGFLLIQAWPENRTDLHAFENLEIIRGRTKQHGQFSLAVVSLNITSLGLRSLKEISDGDVIISGNKNLCYANTINWKKLFGTSGQKTKIISNRGENSCKATGQVCHALCSPEGCWGPEPRDCV Motif0851_ems_3hC_464_0001_0001
SEVEKRLREIAEELNDPEARLLVYLVMLLSQLEKVPPEEALKLLKRALEELGNPAREVLEILIKR VCQGTSNKLTQLGTFEDHFLSLQRMFNNCEVVLGNLEITYVQRNYDLSFLKTIQEVAGYVLIALNTVERIPLENLQIIRGNMYYENSYALAVLSNYDANKTGLKELPMRNLQEILHGAVRFSNNPALCNVESIQWRDIVSSDFLSNMSMDFQNHLGS nside_pol_c1d4a748bdf381ea952b23a7b9293d3e_0001_1_000000028_0001
DEEVEELLRELKKLSPQIRKQVELLEDAVRLNAPDMLEMLILTLVDWVGLSPEERELLTEFLRRQ RKVCNGIGIGEFKDSLSINATNIKHFKNCTSISGDLHILPVAFRGDSFTHTPPLDPQELDILKTVKEITGFLLIQAWPENRTDLHAFENLEIIRGRTKQHGQFSLAVVSLNITSLGLRSLKEISDGDVIISGNKNLCYANTINWKKLFGTSGQKTKIISNRGENSCKATGQVCHALCSPEGCWGPEPRDCV Motif0284_bcov_4helix_08231_0001_0001
DENKKISETLRKLIKEALDKNDSDTLRKLIKTAKDVASKVNDRALKLEAHLAEVFLRSREK RKVCNGIGIGEFKDSLSINATNIKHFKNCTSISGDLHILPVAFRGDSFTHTPPLDPQELDILKTVKEITGFLLIQAWPENRTDLHAFENLEIIRGRTKQHGQFSLAVVSLNITSLGLRSLKEISDGDVIISGNKNLCYANTINWKKLFGTSGQKTKIISNRGENSCKATGQVCHALCSPEGCWGPEPRDCV Motif0102_ems_3hM_3637_0001_0002_0001
DLEKLKKDAKKALEILKKLNNDELVEKLESLVFQLHLAIDINDEFSVKEVSKLIQEIIERLQK RKVCNGIGIGEFKDSLSINATNIKHFKNCTSISGDLHILPVAFRGDSFTHTPPLDPQELDILKTVKEITGFLLIQAWPENRTDLHAFENLEIIRGRTKQHGQFSLAVVSLNITSLGLRSLKEISDGDVIISGNKNLCYANTINWKKLFGTSGQKTKIISNRGENSCKATGQVCHALCSPEGCWGPEPRDCV Motif0017_ems_3hM_675_0001_0001
DEEQKRVTTALKKLEELARNASSRHEVHQLIAEVQQLWQEAQDPHVRRLAAEVANRLAKIALK VCQGTSNKLTQLGTFEDHFLSLQRMFNNCEVVLGNLEITYVQRNYDLSFLKTIQEVAGYVLIALNTVERIPLENLQIIRGNMYYENSYALAVLSNYDANKTGLKELPMRNLQEILHGAVRFSNNPALCNVESIQWRDIVSSDFLSNMSMDFQNHLGS nside_mot_3h_hb1_690_000000019_0001_36_40_H_._ems_3hM_1931_0001_0003_0001
PEELEKVEELIEKGDPSVHELIKEILERLDREGDPQKMFLLQLVLYLLQTNPEMAKEVLRELIER RKVCNGIGIGEFKDSLSINATNIKHFKNCTSISGDLHILPVAFRGDSFTHTPPLDPQELDILKTVKEITGFLLIQAWPENRTDLHAFENLEIIRGRTKQHGQFSLAVVSLNITSLGLRSLKEISDGDVIISGNKNLCYANTINWKKLFGTSGQKTKIISNRGENSCKATGQVCHALCSPEGCWGPEPRDCV Motif0122_bcov_4helix_04103_0001_0001_0001
DDREREIKQLVELAEEAKKRNDERQLFLVLIAVEMAVRLATDPHERSIATKAEEIVRKIK VCQGTSNKLTQLGTFEDHFLSLQRMFNNCEVVLGNLEITYVQRNYDLSFLKTIQEVAGYVLIALNTVERIPLENLQIIRGNMYYENSYALAVLSNYDANKTGLKELPMRNLQEILHGAVRFSNNPALCNVESIQWRDIVSSDFLSNMSMDFQNHLGS nside_mot_b80167fc54f93f00148afb1a362c2b40_0001_1_000000020_0001_2_7_H_._ems_3hM_850_0001_0004_0001
TEDDKFNSLLKTVETIAKQNNNHVALDLVKHAERMYKQAKKDNNDFMRREARKLVKMAYEIAK RKVCNGIGIGEFKDSLSINATNIKHFKNCTSISGDLHILPVAFRGDSFTHTPPLDPQELDILKTVKEITGFLLIQAWPENRTDLHAFENLEIIRGRTKQHGQFSLAVVSLNITSLGLRSLKEISDGDVIISGNKNLCYANTINWKKLFGTSGQKTKIISNRGENSCKATGQVCHALCSPEGCWGPEPRDCV Motif0709_ems_3hC_963_0002_0001_0001
SEVEELVRLVIEDPNNEEAYQRLIELAHELVEENDPDKIELLTRVWSYLLTGDPEAAKKLARRVD VCQGTSNKLTQLGTFEDHFLSLQRMFNNCEVVLGNLEITYVQRNYDLSFLKTIQEVAGYVLIALNTVERIPLENLQIIRGNMYYENSYALAVLSNYDANKTGLKELPMRNLQEILHGAVRFSNNPALCNVESIQWRDIVSSDFLSNMSMDFQNHLGS nside_mot_2b57f6184e3cbf08022d7a5dd7fdd81c_0001_000000023_0001_23_28_H_._bcov_4helix_06197_0001_0001_0001
DRIEKRVQEQLIKLAEQALRENDWEVAEAIAEFLLATARRANTEESVRIAKELKRLAEELR VCQGTSNKLTQLGTFEDHFLSLQRMFNNCEVVLGNLEITYVQRNYDLSFLKTIQEVAGYVLIALNTVERIPLENLQIIRGNMYYENSYALAVLSNYDANKTGLKELPMRNLQEILHGAVRFSNNPALCNVESIQWRDIVSSDFLSNMSMDFQNHLGS nside_pol_3h_hb1_2035_000000011_0001
SEEEVKLQIEFAKNLGVSPELIVRMLHVNAEMLGISPEELREILRRLLEKTGDPLYEEILELLER RKVCNGIGIGEFKDSLSINATNIKHFKNCTSISGDLHILPVAFRGDSFTHTPPLDPQELDILKTVKEITGFLLIQAWPENRTDLHAFENLEIIRGRTKQHGQFSLAVVSLNITSLGLRSLKEISDGDVIISGNKNLCYANTINWKKLFGTSGQKTKIISNRGENSCKATGQVCHALCSPEGCWGPEPRDCV Motif0023_bcov_4helix_11887_0001_0001
SFKELLEELIKKIPDPEVRRLLEELLELLEKGDPNFRDVILELQALLFELGDPEAEKLLTRVLIT RKVCNGIGIGEFKDSLSINATNIKHFKNCTSISGDLHILPVAFRGDSFTHTPPLDPQELDILKTVKEITGFLLIQAWPENRTDLHAFENLEIIRGRTKQHGQFSLAVVSLNITSLGLRSLKEISDGDVIISGNKNLCYANTINWKKLFGTSGQKTKIISNRGENSCKATGQVCHALCSPEGCWGPEPRDCV Motif0032_bcov_4helix_05493_0001_0001
DEEERRKISERLKVDPEVAEQLLRVKKRLERASDPEFVRELLRNHIALLLNIDPEEAERLLKLLE RKVCNGIGIGEFKDSLSINATNIKHFKNCTSISGDLHILPVAFRGDSFTHTPPLDPQELDILKTVKEITGFLLIQAWPENRTDLHAFENLEIIRGRTKQHGQFSLAVVSLNITSLGLRSLKEISDGDVIISGNKNLCYANTINWKKLFGTSGQKTKIISNRGENSCKATGQVCHALCSPEGCWGPEPRDCV cside_mot_5f9a2e5811bc086bf629eb10cfff0e99_0001_000000029_0001_8_16_H_._bcov_4helix_00743_0001_0002_0001
DYWRLLQLAFMIASMLGDEKAKKTAETIMRAAMNGLTSPEEAERLAKTLLKRLL RKVCNGIGIGEFKDSLSINATNIKHFKNCTSISGDLHILPVAFRGDSFTHTPPLDPQELDILKTVKEITGFLLIQAWPENRTDLHAFENLEIIRGRTKQHGQFSLAVVSLNITSLGLRSLKEISDGDVIISGNKNLCYANTINWKKLFGTSGQKTKIISNRGENSCKATGQVCHALCSPEGCWGPEPRDCV Motif0234_p1-15H-GBL-16H-GABBL-15H_0088_0001_0001_0002_0001_0001_0001
NEEVMIRVFRLLQHAATAIKNNDEKKVDDVEKILETLKKQAQTEEERRIVDTAIKIVREMKS RKVCNGIGIGEFKDSLSINATNIKHFKNCTSISGDLHILPVAFRGDSFTHTPPLDPQELDILKTVKEITGFLLIQAWPENRTDLHAFENLEIIRGRTKQHGQFSLAVVSLNITSLGLRSLKEISDGDVIISGNKNLCYANTINWKKLFGTSGQKTKIISNRGENSCKATGQVCHALCSPEGCWGPEPRDCV Motif0226_ems_3hM_1324_0001_0001_0001
DEMEKLIKEAQTIAKRLGDKDLLRDINHAATVARRGEQDKMLLEQLTMMVRSIEK RKVCNGIGIGEFKDSLSINATNIKHFKNCTSISGDLHILPVAFRGDSFTHTPPLDPQELDILKTVKEITGFLLIQAWPENRTDLHAFENLEIIRGRTKQHGQFSLAVVSLNITSLGLRSLKEISDGDVIISGNKNLCYANTINWKKLFGTSGQKTKIISNRGENSCKATGQVCHALCSPEGCWGPEPRDCV Motif0065_p1-16H-GBL-16H-GABBL-15H_0005_0001_0001_0002_0001_0001
DEEEKIRSTLKELKDRASNASSDEERRRLIAKVQEFAMEVPDPTARKIAMEIMRTLFRLT RKVCNGIGIGEFKDSLSINATNIKHFKNCTSISGDLHILPVAFRGDSFTHTPPLDPQELDILKTVKEITGFLLIQAWPENRTDLHAFENLEIIRGRTKQHGQFSLAVVSLNITSLGLRSLKEISDGDVIISGNKNLCYANTINWKKLFGTSGQKTKIISNRGENSCKATGQVCHALCSPEGCWGPEPRDCV Motif0371_ems_3hC_859_0001_0001
DDNEVETLYRIVQKLAKEINNPKLEQMATLAVQMVESAKKYNDKHMEDNARKMLKEVVKRAKS RKVCNGIGIGEFKDSLSINATNIKHFKNCTSISGDLHILPVAFRGDSFTHTPPLDPQELDILKTVKEITGFLLIQAWPENRTDLHAFENLEIIRGRTKQHGQFSLAVVSLNITSLGLRSLKEISDGDVIISGNKNLCYANTINWKKLFGTSGQKTKIISNRGENSCKATGQVCHALCSPEGCWGPEPRDCV Motif0060_ems_3hM_116_0001_0003_0001
DLEEQLREALEDGNPDLVRFNVTTLVRLLHDPEKVRELIERILRELGKYSPEEIEEILRKLKHAP RKVCNGIGIGEFKDSLSINATNIKHFKNCTSISGDLHILPVAFRGDSFTHTPPLDPQELDILKTVKEITGFLLIQAWPENRTDLHAFENLEIIRGRTKQHGQFSLAVVSLNITSLGLRSLKEISDGDVIISGNKNLCYANTINWKKLFGTSGQKTKIISNRGENSCKATGQVCHALCSPEGCWGPEPRDCV cside_mot_e72bd83c11a18befedc8dd72dd1711c1_0001_1_000000023_0001_54_61_H_._bcov_4helix_09801_0001_0001_0001
SLLEEALEIASKVNPEVSKLVEEVLELLKTADPAHRELLLAQLLQRVALLGNPEVFELVLRLLER RKVCNGIGIGEFKDSLSINATNIKHFKNCTSISGDLHILPVAFRGDSFTHTPPLDPQELDILKTVKEITGFLLIQAWPENRTDLHAFENLEIIRGRTKQHGQFSLAVVSLNITSLGLRSLKEISDGDVIISGNKNLCYANTINWKKLFGTSGQKTKIISNRGENSCKATGQVCHALCSPEGCWGPEPRDCV cside_mot_6d915af4015ae4a6f83e3ddd2796ee44_0001_1_000000026_0001_19_29_H_._bcov_4helix_01319_0001_0001_0001
DQRELIEIIFERVLEEAGAKSVLVVVMEGRVFILVFGTDEKSEKVRKVASRVAKELNVPFRIHTN RKVCNGIGIGEFKDSLSINATNIKHFKNCTSISGDLHILPVAFRGDSFTHTPPLDPQELDILKTVKEITGFLLIQAWPENRTDLHAFENLEIIRGRTKQHGQFSLAVVSLNITSLGLRSLKEISDGDVIISGNKNLCYANTINWKKLFGTSGQKTKIISNRGENSCKATGQVCHALCSPEGCWGPEPRDCV cside_pol_HEEHE_0318_000000002_0001
DKEELLEELRRRAPPEARKLIEIVIELAKRDPRKAAEVLKELVAELLHENPRSARFLQRAFYILS RKVCNGIGIGEFKDSLSINATNIKHFKNCTSISGDLHILPVAFRGDSFTHTPPLDPQELDILKTVKEITGFLLIQAWPENRTDLHAFENLEIIRGRTKQHGQFSLAVVSLNITSLGLRSLKEISDGDVIISGNKNLCYANTINWKKLFGTSGQKTKIISNRGENSCKATGQVCHALCSPEGCWGPEPRDCV cside_pol_75a30a1e80727ea506468e6cb88988e9_0001_000000004_0001
SPEEVKKEIEKLIRELYKKGVSLAEIAFRIFLYLTELREEGRLSEDEVLELYKFAEKVLRKVK RKVCNGIGIGEFKDSLSINATNIKHFKNCTSISGDLHILPVAFRGDSFTHTPPLDPQELDILKTVKEITGFLLIQAWPENRTDLHAFENLEIIRGRTKQHGQFSLAVVSLNITSLGLRSLKEISDGDVIISGNKNLCYANTINWKKLFGTSGQKTKIISNRGENSCKATGQVCHALCSPEGCWGPEPRDCV Motif0890_HHH_eva_0301_0001_0001
RDELKKRIEELILRAFRKGDPELLKEAKKLLEKLKKLGRLDINAEYLEDLVRAIEQQLRE RKVCNGIGIGEFKDSLSINATNIKHFKNCTSISGDLHILPVAFRGDSFTHTPPLDPQELDILKTVKEITGFLLIQAWPENRTDLHAFENLEIIRGRTKQHGQFSLAVVSLNITSLGLRSLKEISDGDVIISGNKNLCYANTINWKKLFGTSGQKTKIISNRGENSCKATGQVCHALCSPEGCWGPEPRDCV Motif0098_HHH_eva_0229_0001_0001
MELSEKAKTIIKIVIRLQLKGDSSAKEYAKILKELASKLEKHAETEEIRHVVEQAHFVAQQVLV RKVCNGIGIGEFKDSLSINATNIKHFKNCTSISGDLHILPVAFRGDSFTHTPPLDPQELDILKTVKEITGFLLIQAWPENRTDLHAFENLEIIRGRTKQHGQFSLAVVSLNITSLGLRSLKEISDGDVIISGNKNLCYANTINWKKLFGTSGQKTKIISNRGENSCKATGQVCHALCSPEGCWGPEPRDCV Motif0226_ems_3hC_899_0001_0001_0003_0001
DENRRQSEQLKLAIRLALEANNSEQLRRLIKEAKDRASKVNDEELKKFAEKAEKILRDRES VCQGTSNKLTQLGTFEDHFLSLQRMFNNCEVVLGNLEITYVQRNYDLSFLKTIQEVAGYVLIALNTVERIPLENLQIIRGNMYYENSYALAVLSNYDANKTGLKELPMRNLQEILHGAVRFSNNPALCNVESIQWRDIVSSDFLSNMSMDFQNHLGS nside_mot_7adbe74b53731f71270a64f1722d6c3a_0001_000000002_0001_38_46_H_._ems_3hM_3637_0001_0003_0001
SSELEERIKQLVEEIKKLGDTRTAEEVKRHLELAQRLGDSDALEQLYMFVEFDWRLLV RKVCNGIGIGEFKDSLSINATNIKHFKNCTSISGDLHILPVAFRGDSFTHTPPLDPQELDILKTVKEITGFLLIQAWPENRTDLHAFENLEIIRGRTKQHGQFSLAVVSLNITSLGLRSLKEISDGDVIISGNKNLCYANTINWKKLFGTSGQKTKIISNRGENSCKATGQVCHALCSPEGCWGPEPRDCV Motif0418_HHH_eva_0240_0001_0001
TYLLREVLEALKRDPREARFFLFNILHTLDEKGDPRVEEVRKVLELLKENEEEARELLRKIVEKH RKVCNGIGIGEFKDSLSINATNIKHFKNCTSISGDLHILPVAFRGDSFTHTPPLDPQELDILKTVKEITGFLLIQAWPENRTDLHAFENLEIIRGRTKQHGQFSLAVVSLNITSLGLRSLKEISDGDVIISGNKNLCYANTINWKKLFGTSGQKTKIISNRGENSCKATGQVCHALCSPEGCWGPEPRDCV Motif0407_bcov_4helix_01122_0001_0001
DEKDLIVTIFNLLYIAIRLAKKDEKLLEELVKRIMTVLDKVPDLKQVVKIVRKIVEEAKKIAS RKVCNGIGIGEFKDSLSINATNIKHFKNCTSISGDLHILPVAFRGDSFTHTPPLDPQELDILKTVKEITGFLLIQAWPENRTDLHAFENLEIIRGRTKQHGQFSLAVVSLNITSLGLRSLKEISDGDVIISGNKNLCYANTINWKKLFGTSGQKTKIISNRGENSCKATGQVCHALCSPEGCWGPEPRDCV Motif0166_ems_3hM_1187_0001_0002_0001
SIVERILELVKKLDPELAKLLEYLVRLLKQLGDPPKRIAEVLLEILERLGLLTPEIRELVERVKP VCQGTSNKLTQLGTFEDHFLSLQRMFNNCEVVLGNLEITYVQRNYDLSFLKTIQEVAGYVLIALNTVERIPLENLQIIRGNMYYENSYALAVLSNYDANKTGLKELPMRNLQEILHGAVRFSNNPALCNVESIQWRDIVSSDFLSNMSMDFQNHLGS nside_pol_9efc1e6cc13c66106eac9622f1eb6a7d_0001_000000001_0001
SLEELLEEIIKLVPDPEVRRLLEEALRLLKEGDPREAERAILQALLLLWLLGDPELARKLARILQ VCQGTSNKLTQLGTFEDHFLSLQRMFNNCEVVLGNLEITYVQRNYDLSFLKTIQEVAGYVLIALNTVERIPLENLQIIRGNMYYENSYALAVLSNYDANKTGLKELPMRNLQEILHGAVRFSNNPALCNVESIQWRDIVSSDFLSNMSMDFQNHLGS nside_mot_0f12d917aedd89d65e2928f06bf6c82f_0001_1_000000001_0001_2_12_H_._bcov_4helix_03660_0001_0002_0001
PEEFLEEIKRLLEKLNTPAARAILKILRELEERGVSPEHILAILANAAFQLGDPEVLRLVEEALV VCQGTSNKLTQLGTFEDHFLSLQRMFNNCEVVLGNLEITYVQRNYDLSFLKTIQEVAGYVLIALNTVERIPLENLQIIRGNMYYENSYALAVLSNYDANKTGLKELPMRNLQEILHGAVRFSNNPALCNVESIQWRDIVSSDFLSNMSMDFQNHLGS nside_mot_ad6158629c6fd226c14646e2effd3054_0001_1_000000022_0001_25_34_H_._bcov_4helix_13143_0001_0001
PELDKIVKHAQDLADKIVKKASDPHVRYRAWAVKDLLEDARKEKNETSVKHLLELAQRLWKLVS VCQGTSNKLTQLGTFEDHFLSLQRMFNNCEVVLGNLEITYVQRNYDLSFLKTIQEVAGYVLIALNTVERIPLENLQIIRGNMYYENSYALAVLSNYDANKTGLKELPMRNLQEILHGAVRFSNNPALCNVESIQWRDIVSSDFLSNMSMDFQNHLGS nside_pol_ems_3hC_414_000000003_0001
SEDELRELVKEIRKVAEKQGDDELRHLWELAKRLLERLEKGKLSERERYQAEQAIRLIYHAVV VCQGTSNKLTQLGTFEDHFLSLQRMFNNCEVVLGNLEITYVQRNYDLSFLKTIQEVAGYVLIALNTVERIPLENLQIIRGNMYYENSYALAVLSNYDANKTGLKELPMRNLQEILHGAVRFSNNPALCNVESIQWRDIVSSDFLSNMSMDFQNHLGS nside_mot_4dcce05f77d21f156d78f37ab8c14dff_0001_000000023_0001_23_31_H_._HHH_eva_0327_0001_0002_0001
SEVTEKMKRDVEEVLRKYGVSEEEIKKYQKKLEELVRRGDYHKVFKFLQKIFTKLQRL RKVCNGIGIGEFKDSLSINATNIKHFKNCTSISGDLHILPVAFRGDSFTHTPPLDPQELDILKTVKEITGFLLIQAWPENRTDLHAFENLEIIRGRTKQHGQFSLAVVSLNITSLGLRSLKEISDGDVIISGNKNLCYANTINWKKLFGTSGQKTKIISNRGENSCKATGQVCHALCSPEGCWGPEPRDCV Motif0201_HHH_eva_0200_0001_0001_0001
DEEEKKILTTIKRRLDDVAKKKDKESFDKVSKKALDLAIDLDNRELLLEINRIIMHAYSKLTK RKVCNGIGIGEFKDSLSINATNIKHFKNCTSISGDLHILPVAFRGDSFTHTPPLDPQELDILKTVKEITGFLLIQAWPENRTDLHAFENLEIIRGRTKQHGQFSLAVVSLNITSLGLRSLKEISDGDVIISGNKNLCYANTINWKKLFGTSGQKTKIISNRGENSCKATGQVCHALCSPEGCWGPEPRDCV Motif0655_ems_3hM_3005_0001_0002_0001
DRHRKIYEILVKLAMKASNVPDPTEAQKILDSIQKYATDVNDPEAQDVAKFLTDFVQVTL RKVCNGIGIGEFKDSLSINATNIKHFKNCTSISGDLHILPVAFRGDSFTHTPPLDPQELDILKTVKEITGFLLIQAWPENRTDLHAFENLEIIRGRTKQHGQFSLAVVSLNITSLGLRSLKEISDGDVIISGNKNLCYANTINWKKLFGTSGQKTKIISNRGENSCKATGQVCHALCSPEGCWGPEPRDCV Motif0170_ems_3hM_1231_0001_0002_0001
TEEEAVEELIDRANKAVQDPRNKLEARLLRALVRVYAQHHNDPDVERLAKELEETLRKLK VCQGTSNKLTQLGTFEDHFLSLQRMFNNCEVVLGNLEITYVQRNYDLSFLKTIQEVAGYVLIALNTVERIPLENLQIIRGNMYYENSYALAVLSNYDANKTGLKELPMRNLQEILHGAVRFSNNPALCNVESIQWRDIVSSDFLSNMSMDFQNHLGS nside_mot_56133d3c945ffcde4004d4ce0aa6228e_0001_000000009_0001_46_50_H_._ems_3hC_680_0001_0001
SVIRELRELLKRNEEEAKELAIELASRILNRSPEEIRELLERLEEQFGNPRAAVFDLILIARTFE RKVCNGIGIGEFKDSLSINATNIKHFKNCTSISGDLHILPVAFRGDSFTHTPPLDPQELDILKTVKEITGFLLIQAWPENRTDLHAFENLEIIRGRTKQHGQFSLAVVSLNITSLGLRSLKEISDGDVIISGNKNLCYANTINWKKLFGTSGQKTKIISNRGENSCKATGQVCHALCSPEGCWGPEPRDCV Motif0085_bcov_4helix_09860_0001_0001
PTEELFTLIAELSRHASPRLIRELHKVLELFKKDPEKARELAERLAEKFKDPEVRKLAELLEKLR RKVCNGIGIGEFKDSLSINATNIKHFKNCTSISGDLHILPVAFRGDSFTHTPPLDPQELDILKTVKEITGFLLIQAWPENRTDLHAFENLEIIRGRTKQHGQFSLAVVSLNITSLGLRSLKEISDGDVIISGNKNLCYANTINWKKLFGTSGQKTKIISNRGENSCKATGQVCHALCSPEGCWGPEPRDCV cside_mot_1d6c085922b8eefbbc5e33fe9d9c50ab_0001_000000023_0001_36_40_H_._bcov_4helix_04466_0001_0002_0001
SPEEVAKTIEKLVREALSNKDEDKAFTLLNLAFRWAKKLQDPTLRRLAAKIQQLIMDWIAK RKVCNGIGIGEFKDSLSINATNIKHFKNCTSISGDLHILPVAFRGDSFTHTPPLDPQELDILKTVKEITGFLLIQAWPENRTDLHAFENLEIIRGRTKQHGQFSLAVVSLNITSLGLRSLKEISDGDVIISGNKNLCYANTINWKKLFGTSGQKTKIISNRGENSCKATGQVCHALCSPEGCWGPEPRDCV Motif0371_ems_3hM_2568_0001_0004_0001
DIIDEAMLLVFNAIILAQQINDPHLLTLARQLLDLLHEAHEKNDEDLSRTVLELARRVYKKVL RKVCNGIGIGEFKDSLSINATNIKHFKNCTSISGDLHILPVAFRGDSFTHTPPLDPQELDILKTVKEITGFLLIQAWPENRTDLHAFENLEIIRGRTKQHGQFSLAVVSLNITSLGLRSLKEISDGDVIISGNKNLCYANTINWKKLFGTSGQKTKIISNRGENSCKATGQVCHALCSPEGCWGPEPRDCV Motif0063_ems_3hM_338_0001_0002_0001
SEQYQLHLVADVISVLAGVRSVKITVKDGTIKVTIDGNDDSAKRAQELFEHMATKLNVKLQVNLR RKVCNGIGIGEFKDSLSINATNIKHFKNCTSISGDLHILPVAFRGDSFTHTPPLDPQELDILKTVKEITGFLLIQAWPENRTDLHAFENLEIIRGRTKQHGQFSLAVVSLNITSLGLRSLKEISDGDVIISGNKNLCYANTINWKKLFGTSGQKTKIISNRGENSCKATGQVCHALCSPEGCWGPEPRDCV Motif0017_HEEHE_2144_0001_0002_0001
DEVDEAKELVRHLKHWAELARDEEAKRVAETLKKELDDAESKNDEDKSKSVAEKVRRVVAELTH RKVCNGIGIGEFKDSLSINATNIKHFKNCTSISGDLHILPVAFRGDSFTHTPPLDPQELDILKTVKEITGFLLIQAWPENRTDLHAFENLEIIRGRTKQHGQFSLAVVSLNITSLGLRSLKEISDGDVIISGNKNLCYANTINWKKLFGTSGQKTKIISNRGENSCKATGQVCHALCSPEGCWGPEPRDCV cside_mot_b5d2b9b081cf31b8ee4d9e19c0bb01c1_0001_000000016_0001_24_28_H_._ems_3hC_634_0001_0001_0001_0001
DILFEEVIRSLEELGNPEFAELVREALELAKRDPEKAKKLLEEALKKARERGDALVRFLLETVLR RKVCNGIGIGEFKDSLSINATNIKHFKNCTSISGDLHILPVAFRGDSFTHTPPLDPQELDILKTVKEITGFLLIQAWPENRTDLHAFENLEIIRGRTKQHGQFSLAVVSLNITSLGLRSLKEISDGDVIISGNKNLCYANTINWKKLFGTSGQKTKIISNRGENSCKATGQVCHALCSPEGCWGPEPRDCV cside_mot_e72bd83c11a18befedc8dd72dd1711c1_0001_1_000000023_0001_54_61_H_._bcov_4helix_00227_0001_0001_0001
KDIEKEIKKVITTAERRGDETLVMLARLVARELREGYIPDIYAKDLAEMLKQQLK RKVCNGIGIGEFKDSLSINATNIKHFKNCTSISGDLHILPVAFRGDSFTHTPPLDPQELDILKTVKEITGFLLIQAWPENRTDLHAFENLEIIRGRTKQHGQFSLAVVSLNITSLGLRSLKEISDGDVIISGNKNLCYANTINWKKLFGTSGQKTKIISNRGENSCKATGQVCHALCSPEGCWGPEPRDCV Motif0301_p1-16H-GBL-16H-GABBL-15H_0178_0001_0001_0001_0001_0001
DAEDLFDTLRKIVEKIARDLQDPEVEELLKAAERTFEEGKKRNDESALYQAAQALELIVETG VCQGTSNKLTQLGTFEDHFLSLQRMFNNCEVVLGNLEITYVQRNYDLSFLKTIQEVAGYVLIALNTVERIPLENLQIIRGNMYYENSYALAVLSNYDANKTGLKELPMRNLQEILHGAVRFSNNPALCNVESIQWRDIVSSDFLSNMSMDFQNHLGS nside_mot_4dcce05f77d21f156d78f37ab8c14dff_0001_000000023_0001_21_31_H_._ems_3hC_739_0001_0001_0003_0001
PSEEIVSQAKELKKKAEKDNNPNLEFEAEQLILLYEMAKENNNEENLKWVLTELQKVISTD RKVCNGIGIGEFKDSLSINATNIKHFKNCTSISGDLHILPVAFRGDSFTHTPPLDPQELDILKTVKEITGFLLIQAWPENRTDLHAFENLEIIRGRTKQHGQFSLAVVSLNITSLGLRSLKEISDGDVIISGNKNLCYANTINWKKLFGTSGQKTKIISNRGENSCKATGQVCHALCSPEGCWGPEPRDCV Motif0135_ems_3hC_347_0001_0001_0001
DEIEEILRRVIEGELDPREAEALLQDIIMKLGLDPDEQQKLIELLREALEKKDPELVKKILKLLR RKVCNGIGIGEFKDSLSINATNIKHFKNCTSISGDLHILPVAFRGDSFTHTPPLDPQELDILKTVKEITGFLLIQAWPENRTDLHAFENLEIIRGRTKQHGQFSLAVVSLNITSLGLRSLKEISDGDVIISGNKNLCYANTINWKKLFGTSGQKTKIISNRGENSCKATGQVCHALCSPEGCWGPEPRDCV Motif0371_bcov_4helix_00865_0001_0001
SPDEAKKLLQEAEKLARKQNNETALKVVQKLKEQLDKAKKNNDKTKVERVYFLAHLQLLFLQL RKVCNGIGIGEFKDSLSINATNIKHFKNCTSISGDLHILPVAFRGDSFTHTPPLDPQELDILKTVKEITGFLLIQAWPENRTDLHAFENLEIIRGRTKQHGQFSLAVVSLNITSLGLRSLKEISDGDVIISGNKNLCYANTINWKKLFGTSGQKTKIISNRGENSCKATGQVCHALCSPEGCWGPEPRDCV Motif0106_ems_3hC_921_0001_0001_0002_0001
SLEELFEELKELASPKVRNLLEVVLEALQKGNPDAAHLIVHAAKRTAEILGNPELAKKIEEVFRH RKVCNGIGIGEFKDSLSINATNIKHFKNCTSISGDLHILPVAFRGDSFTHTPPLDPQELDILKTVKEITGFLLIQAWPENRTDLHAFENLEIIRGRTKQHGQFSLAVVSLNITSLGLRSLKEISDGDVIISGNKNLCYANTINWKKLFGTSGQKTKIISNRGENSCKATGQVCHALCSPEGCWGPEPRDCV Motif0609_bcov_4helix_04378_0001_0001
DEEYVKILRVIHKIYHRLHRASSNPEKLQTVYEQAKETLDRIAQTEDIQKFLRELLREVYERAL RKVCNGIGIGEFKDSLSINATNIKHFKNCTSISGDLHILPVAFRGDSFTHTPPLDPQELDILKTVKEITGFLLIQAWPENRTDLHAFENLEIIRGRTKQHGQFSLAVVSLNITSLGLRSLKEISDGDVIISGNKNLCYANTINWKKLFGTSGQKTKIISNRGENSCKATGQVCHALCSPEGCWGPEPRDCV Motif0058_ems_3hM_1590_0001_0004_0001
SAEEILKRLAKELKDPRIEELAKKLEELRRKGDPHLRDLILEVQALLTDYDPELAREIAHLLNKT RKVCNGIGIGEFKDSLSINATNIKHFKNCTSISGDLHILPVAFRGDSFTHTPPLDPQELDILKTVKEITGFLLIQAWPENRTDLHAFENLEIIRGRTKQHGQFSLAVVSLNITSLGLRSLKEISDGDVIISGNKNLCYANTINWKKLFGTSGQKTKIISNRGENSCKATGQVCHALCSPEGCWGPEPRDCV Motif0032_bcov_4helix_12282_0001_0001
DIEEIAEELLRRTGDPLLKFILVDIQLLLTTGISPEEVLEILRKMARERGDEELEKLVEKVLKLR RKVCNGIGIGEFKDSLSINATNIKHFKNCTSISGDLHILPVAFRGDSFTHTPPLDPQELDILKTVKEITGFLLIQAWPENRTDLHAFENLEIIRGRTKQHGQFSLAVVSLNITSLGLRSLKEISDGDVIISGNKNLCYANTINWKKLFGTSGQKTKIISNRGENSCKATGQVCHALCSPEGCWGPEPRDCV Motif0085_bcov_4helix_12712_0001_0001
DKKETIEKLTTYITLAAGAPHVDVRVSNGKYSVTIHGDTPEVRAAAEFIQKQLRAMGIDVEVRVK RKVCNGIGIGEFKDSLSINATNIKHFKNCTSISGDLHILPVAFRGDSFTHTPPLDPQELDILKTVKEITGFLLIQAWPENRTDLHAFENLEIIRGRTKQHGQFSLAVVSLNITSLGLRSLKEISDGDVIISGNKNLCYANTINWKKLFGTSGQKTKIISNRGENSCKATGQVCHALCSPEGCWGPEPRDCV Motif0197_HEEHE_0634_0001_0001
SVEEARKILEELGDPVAVKLVEEYERLLKAGLDPEEIEELLRIHAKILGNEEAVERALELLKKLE RKVCNGIGIGEFKDSLSINATNIKHFKNCTSISGDLHILPVAFRGDSFTHTPPLDPQELDILKTVKEITGFLLIQAWPENRTDLHAFENLEIIRGRTKQHGQFSLAVVSLNITSLGLRSLKEISDGDVIISGNKNLCYANTINWKKLFGTSGQKTKIISNRGENSCKATGQVCHALCSPEGCWGPEPRDCV cside_mot_55f6e82a14716182a6b0469e8d142003_0001_000000004_0001_19_27_H_._bcov_4helix_13790_0001_0002_0001
DEEERTLRLTLEDNPDNARSLLELLLQQRGDPRLEEVLRLLEELLERGVSPEEITRLAVELLRRR VCQGTSNKLTQLGTFEDHFLSLQRMFNNCEVVLGNLEITYVQRNYDLSFLKTIQEVAGYVLIALNTVERIPLENLQIIRGNMYYENSYALAVLSNYDANKTGLKELPMRNLQEILHGAVRFSNNPALCNVESIQWRDIVSSDFLSNMSMDFQNHLGS nside_mot_9a31c3a4e37290247ad05e68d98e23c2_0001_000000017_0001_16_25_H_._bcov_4helix_12314_0001_0002_0001
SEHVKRFLDLLLTFLRRYARDPNLQEKATRLAQKAKEAVEKNDDDTIRDLLSKLLDLVLEVAA RKVCNGIGIGEFKDSLSINATNIKHFKNCTSISGDLHILPVAFRGDSFTHTPPLDPQELDILKTVKEITGFLLIQAWPENRTDLHAFENLEIIRGRTKQHGQFSLAVVSLNITSLGLRSLKEISDGDVIISGNKNLCYANTINWKKLFGTSGQKTKIISNRGENSCKATGQVCHALCSPEGCWGPEPRDCV Motif0177_ems_3hM_1925_0001_0001
TVERIVTVATKLAQEAIKHAKSEELKKKLKELIKKLDEARKKKDERLARQIMAKIQQLYMDVNS RKVCNGIGIGEFKDSLSINATNIKHFKNCTSISGDLHILPVAFRGDSFTHTPPLDPQELDILKTVKEITGFLLIQAWPENRTDLHAFENLEIIRGRTKQHGQFSLAVVSLNITSLGLRSLKEISDGDVIISGNKNLCYANTINWKKLFGTSGQKTKIISNRGENSCKATGQVCHALCSPEGCWGPEPRDCV Motif0371_ems_3hM_2930_0001_0001_0001
DEEFEELEKVAKKRNDPRLLFNITLMLFAVKEGSISPEEALRILLTFARILGDPEIEKLIEELLK RKVCNGIGIGEFKDSLSINATNIKHFKNCTSISGDLHILPVAFRGDSFTHTPPLDPQELDILKTVKEITGFLLIQAWPENRTDLHAFENLEIIRGRTKQHGQFSLAVVSLNITSLGLRSLKEISDGDVIISGNKNLCYANTINWKKLFGTSGQKTKIISNRGENSCKATGQVCHALCSPEGCWGPEPRDCV Motif0179_bcov_4helix_02413_0001_0001_0001
DDEAKHNVEQLIKEIKEAIKKKDQQLAQLQIQAAEDLAKDINDEEAKKIVKKLKKQVEDVYG RKVCNGIGIGEFKDSLSINATNIKHFKNCTSISGDLHILPVAFRGDSFTHTPPLDPQELDILKTVKEITGFLLIQAWPENRTDLHAFENLEIIRGRTKQHGQFSLAVVSLNITSLGLRSLKEISDGDVIISGNKNLCYANTINWKKLFGTSGQKTKIISNRGENSCKATGQVCHALCSPEGCWGPEPRDCV Motif0153_ems_3hM_1157_0001_0001
DTKVLQRVAKEAYKRGNWVLVEQVLIMARATGDEKAAKWAETLLKRLL RKVCNGIGIGEFKDSLSINATNIKHFKNCTSISGDLHILPVAFRGDSFTHTPPLDPQELDILKTVKEITGFLLIQAWPENRTDLHAFENLEIIRGRTKQHGQFSLAVVSLNITSLGLRSLKEISDGDVIISGNKNLCYANTINWKKLFGTSGQKTKIISNRGENSCKATGQVCHALCSPEGCWGPEPRDCV Motif0065_p1-14H-GBL-14H-GBL-14H_0054_0001_0001_0002_0001_0001
PLEELLEELLRELGVSPEDVIRLKDQVRVLLQYLSPEEVLKELEIAAEFFGDPFLERAVELLKRR RKVCNGIGIGEFKDSLSINATNIKHFKNCTSISGDLHILPVAFRGDSFTHTPPLDPQELDILKTVKEITGFLLIQAWPENRTDLHAFENLEIIRGRTKQHGQFSLAVVSLNITSLGLRSLKEISDGDVIISGNKNLCYANTINWKKLFGTSGQKTKIISNRGENSCKATGQVCHALCSPEGCWGPEPRDCV Motif0003_bcov_4helix_07107_0001_0001
DKEELIKEVLRLAEELGNPVVRVLVELILELLKEGDPYSAKLLVQLIEFMLGDPELVRKLREAVK RKVCNGIGIGEFKDSLSINATNIKHFKNCTSISGDLHILPVAFRGDSFTHTPPLDPQELDILKTVKEITGFLLIQAWPENRTDLHAFENLEIIRGRTKQHGQFSLAVVSLNITSLGLRSLKEISDGDVIISGNKNLCYANTINWKKLFGTSGQKTKIISNRGENSCKATGQVCHALCSPEGCWGPEPRDCV Motif0113_bcov_4helix_11120_0001_0001
SEIEKKLRKLLKKARDLGNLSAADLVEKAIRDYREGQISPEQARFAAEAAEKALRR RKVCNGIGIGEFKDSLSINATNIKHFKNCTSISGDLHILPVAFRGDSFTHTPPLDPQELDILKTVKEITGFLLIQAWPENRTDLHAFENLEIIRGRTKQHGQFSLAVVSLNITSLGLRSLKEISDGDVIISGNKNLCYANTINWKKLFGTSGQKTKIISNRGENSCKATGQVCHALCSPEGCWGPEPRDCV cside_mot_28bb4c3cc08fdb6c7fc9a08ee029a999_0001_000000005_0001_53_57_H_._HHH_eva_0546_0001_0001
SLAEELKEAIDRGDEELIKELLKRIKEELRKRNDPLKVKLIELVERLLKEGDPYMAKLNLQMLAT RKVCNGIGIGEFKDSLSINATNIKHFKNCTSISGDLHILPVAFRGDSFTHTPPLDPQELDILKTVKEITGFLLIQAWPENRTDLHAFENLEIIRGRTKQHGQFSLAVVSLNITSLGLRSLKEISDGDVIISGNKNLCYANTINWKKLFGTSGQKTKIISNRGENSCKATGQVCHALCSPEGCWGPEPRDCV Motif0113_bcov_4helix_05840_0001_0001
SVEVDLELVLTALKMINPELREELKELEELLKRDPEKVLKLLIELLERLGNPYLAELLKKLLERK RKVCNGIGIGEFKDSLSINATNIKHFKNCTSISGDLHILPVAFRGDSFTHTPPLDPQELDILKTVKEITGFLLIQAWPENRTDLHAFENLEIIRGRTKQHGQFSLAVVSLNITSLGLRSLKEISDGDVIISGNKNLCYANTINWKKLFGTSGQKTKIISNRGENSCKATGQVCHALCSPEGCWGPEPRDCV Motif0085_bcov_4helix_08265_0001_0001_0001
DDEEIKKKYKEARELIEKQDDEELFQQLLAAYLLLRVAKRNNDEEAYKRAKKRFDTVVKLARR VCQGTSNKLTQLGTFEDHFLSLQRMFNNCEVVLGNLEITYVQRNYDLSFLKTIQEVAGYVLIALNTVERIPLENLQIIRGNMYYENSYALAVLSNYDANKTGLKELPMRNLQEILHGAVRFSNNPALCNVESIQWRDIVSSDFLSNMSMDFQNHLGS nside_mot_60d819c0e32b067e3f3258c93b6bea69_0001_000000001_0001_36_40_H_._ems_3hM_1245_0001_0001
NSEALKISLDVARRRGNALLAQFVRDLARSEGDEEAVRLAEEVIKRLES RKVCNGIGIGEFKDSLSINATNIKHFKNCTSISGDLHILPVAFRGDSFTHTPPLDPQELDILKTVKEITGFLLIQAWPENRTDLHAFENLEIIRGRTKQHGQFSLAVVSLNITSLGLRSLKEISDGDVIISGNKNLCYANTINWKKLFGTSGQKTKIISNRGENSCKATGQVCHALCSPEGCWGPEPRDCV Motif0142_p1-14H-GBL-14H-GBL-15H_0164_0001_0001_0001_0001_0001_0001
DEDKHQKSLEKLAEDLIRQVNDESEKIMLKDQLRAARQSQNRIMLQFIVRLAEQVVKEAS RKVCNGIGIGEFKDSLSINATNIKHFKNCTSISGDLHILPVAFRGDSFTHTPPLDPQELDILKTVKEITGFLLIQAWPENRTDLHAFENLEIIRGRTKQHGQFSLAVVSLNITSLGLRSLKEISDGDVIISGNKNLCYANTINWKKLFGTSGQKTKIISNRGENSCKATGQVCHALCSPEGCWGPEPRDCV Motif0098_ems_3hM_1160_0001_0001
DRFEVLREVMERVSTALRNNDPDTAKKVVDDAERLAKELGDEVLETIVKTLKLFIEAFKG RKVCNGIGIGEFKDSLSINATNIKHFKNCTSISGDLHILPVAFRGDSFTHTPPLDPQELDILKTVKEITGFLLIQAWPENRTDLHAFENLEIIRGRTKQHGQFSLAVVSLNITSLGLRSLKEISDGDVIISGNKNLCYANTINWKKLFGTSGQKTKIISNRGENSCKATGQVCHALCSPEGCWGPEPRDCV Motif0595_ems_3hM_1928_0001_0001_0001
TEEEQRRVEEQVETLLELAKDVNTKESAEIAIRVAKRLAKRYNNEKVLRLVQKAEEEVKKILDS VCQGTSNKLTQLGTFEDHFLSLQRMFNNCEVVLGNLEITYVQRNYDLSFLKTIQEVAGYVLIALNTVERIPLENLQIIRGNMYYENSYALAVLSNYDANKTGLKELPMRNLQEILHGAVRFSNNPALCNVESIQWRDIVSSDFLSNMSMDFQNHLGS nside_mot_acda64e1a457c24c8f41aa1063684d26_0001_000000022_0001_35_40_H_._ems_3hM_2333_0001_0001_0001
PEDDEVLKTLEKVLEKARKDGNSRVILLAHALILQFKIAKKSNDEEKLKHVIELAKDVIKTQ RKVCNGIGIGEFKDSLSINATNIKHFKNCTSISGDLHILPVAFRGDSFTHTPPLDPQELDILKTVKEITGFLLIQAWPENRTDLHAFENLEIIRGRTKQHGQFSLAVVSLNITSLGLRSLKEISDGDVIISGNKNLCYANTINWKKLFGTSGQKTKIISNRGENSCKATGQVCHALCSPEGCWGPEPRDCV Motif0777_ems_3hM_289_0001_0002_0001
DEVEEIAERVLRTAQEIVKSGDEHRARRFVEQVLAEAVDRKDHKLLQLIVEAFEELRKFIKS VCQGTSNKLTQLGTFEDHFLSLQRMFNNCEVVLGNLEITYVQRNYDLSFLKTIQEVAGYVLIALNTVERIPLENLQIIRGNMYYENSYALAVLSNYDANKTGLKELPMRNLQEILHGAVRFSNNPALCNVESIQWRDIVSSDFLSNMSMDFQNHLGS nside_mot_a539553016c0d0d587f503bf3e4c7031_0001_1_000000016_0001_16_26_H_._ems_3hM_2123_0001_0001_0001
DETTRLVLSAEQLVIMAKSVPDPDIQRLAEELEKLLKEATKKNDTETIKKIWEKANEVVRKG RKVCNGIGIGEFKDSLSINATNIKHFKNCTSISGDLHILPVAFRGDSFTHTPPLDPQELDILKTVKEITGFLLIQAWPENRTDLHAFENLEIIRGRTKQHGQFSLAVVSLNITSLGLRSLKEISDGDVIISGNKNLCYANTINWKKLFGTSGQKTKIISNRGENSCKATGQVCHALCSPEGCWGPEPRDCV Motif0086_ems_3hM_1251_0001_0002_0001
DEQKRIAENVVRVAEELLRRAKDPRQKDSIIKYLLDLAEAQITDPNLKELVKRLLEELKKKI RKVCNGIGIGEFKDSLSINATNIKHFKNCTSISGDLHILPVAFRGDSFTHTPPLDPQELDILKTVKEITGFLLIQAWPENRTDLHAFENLEIIRGRTKQHGQFSLAVVSLNITSLGLRSLKEISDGDVIISGNKNLCYANTINWKKLFGTSGQKTKIISNRGENSCKATGQVCHALCSPEGCWGPEPRDCV Motif0181_ems_3hM_1428_0001_0003_0001
TFERTLKELVEQVARQANVPDFRFSVSNNRVEVQFNGDDESAREAIRVIRQAARQLGVELRYKTG VCQGTSNKLTQLGTFEDHFLSLQRMFNNCEVVLGNLEITYVQRNYDLSFLKTIQEVAGYVLIALNTVERIPLENLQIIRGNMYYENSYALAVLSNYDANKTGLKELPMRNLQEILHGAVRFSNNPALCNVESIQWRDIVSSDFLSNMSMDFQNHLGS nside_mot_aa85b7308a889ac32c7c439d2c97f408_0001_000000023_0001_4_12_H_._HEEHE_3210_0001_0001
YYSRFFNITVDARDSEQLTRVEETVKQIEREAQTLAKKLNLRLEVSKTRHRDGTTIEIFVLWTLT RKVCNGIGIGEFKDSLSINATNIKHFKNCTSISGDLHILPVAFRGDSFTHTPPLDPQELDILKTVKEITGFLLIQAWPENRTDLHAFENLEIIRGRTKQHGQFSLAVVSLNITSLGLRSLKEISDGDVIISGNKNLCYANTINWKKLFGTSGQKTKIISNRGENSCKATGQVCHALCSPEGCWGPEPRDCV cside_pol_EHEE_hb1_176_000000020_0001
DEIKKKLRKLLKIARKLGNRQAVKMAEFALRLVEEGNIDPLQAKFNAHQLEQSVRK RKVCNGIGIGEFKDSLSINATNIKHFKNCTSISGDLHILPVAFRGDSFTHTPPLDPQELDILKTVKEITGFLLIQAWPENRTDLHAFENLEIIRGRTKQHGQFSLAVVSLNITSLGLRSLKEISDGDVIISGNKNLCYANTINWKKLFGTSGQKTKIISNRGENSCKATGQVCHALCSPEGCWGPEPRDCV Motif0214_HHH_eva_0540_0001_0002_0001
DESRKLVEKAAEGAAENTISEKELKKAVEEARRRGDEAVAYSIRTLLELLRRQ RKVCNGIGIGEFKDSLSINATNIKHFKNCTSISGDLHILPVAFRGDSFTHTPPLDPQELDILKTVKEITGFLLIQAWPENRTDLHAFENLEIIRGRTKQHGQFSLAVVSLNITSLGLRSLKEISDGDVIISGNKNLCYANTINWKKLFGTSGQKTKIISNRGENSCKATGQVCHALCSPEGCWGPEPRDCV cside_pol_ems_p1-15H-GABBL-14H-GBL-16H_0233_0001_0001_0001_000000018_0001
DKYSVKVFLQQFTDPEEVEKILKLVDELKKRGDEEEVEKLLRELAKKLGIDPKMVEIILRILLRD RKVCNGIGIGEFKDSLSINATNIKHFKNCTSISGDLHILPVAFRGDSFTHTPPLDPQELDILKTVKEITGFLLIQAWPENRTDLHAFENLEIIRGRTKQHGQFSLAVVSLNITSLGLRSLKEISDGDVIISGNKNLCYANTINWKKLFGTSGQKTKIISNRGENSCKATGQVCHALCSPEGCWGPEPRDCV Motif0169_bcov_4helix_01777_0001_0001
NPDEQVKTLLELLKKAAKKGSPSVDDLAFKAQSLLYELEFKARDPKEQSKVRTWLKLIESAVNS RKVCNGIGIGEFKDSLSINATNIKHFKNCTSISGDLHILPVAFRGDSFTHTPPLDPQELDILKTVKEITGFLLIQAWPENRTDLHAFENLEIIRGRTKQHGQFSLAVVSLNITSLGLRSLKEISDGDVIISGNKNLCYANTINWKKLFGTSGQKTKIISNRGENSCKATGQVCHALCSPEGCWGPEPRDCV Motif0071_ems_3hC_782_0001_0002_0001
KELVERLKEAAKKDPRLVRKILEELLEELHRRGDPLAAQVELLLDQLRTGSIPPDMVARILELVK RKVCNGIGIGEFKDSLSINATNIKHFKNCTSISGDLHILPVAFRGDSFTHTPPLDPQELDILKTVKEITGFLLIQAWPENRTDLHAFENLEIIRGRTKQHGQFSLAVVSLNITSLGLRSLKEISDGDVIISGNKNLCYANTINWKKLFGTSGQKTKIISNRGENSCKATGQVCHALCSPEGCWGPEPRDCV Motif0093_bcov_4helix_07921_0001_0001
DEVEKAIELLKRLASPEVRKELEELLRRLERGDITPFWVAVELERIAEELNDPEAEELLERVAKR RKVCNGIGIGEFKDSLSINATNIKHFKNCTSISGDLHILPVAFRGDSFTHTPPLDPQELDILKTVKEITGFLLIQAWPENRTDLHAFENLEIIRGRTKQHGQFSLAVVSLNITSLGLRSLKEISDGDVIISGNKNLCYANTINWKKLFGTSGQKTKIISNRGENSCKATGQVCHALCSPEGCWGPEPRDCV Motif0403_bcov_4helix_12431_0001_0001_0001
DKREEVAELFRELSHAARHRDEETIRKVASRAQKLAKEIGDEKLLLMIRLVFELAQRLLR RKVCNGIGIGEFKDSLSINATNIKHFKNCTSISGDLHILPVAFRGDSFTHTPPLDPQELDILKTVKEITGFLLIQAWPENRTDLHAFENLEIIRGRTKQHGQFSLAVVSLNITSLGLRSLKEISDGDVIISGNKNLCYANTINWKKLFGTSGQKTKIISNRGENSCKATGQVCHALCSPEGCWGPEPRDCV cside_mot_3h_hb1_2838_000000011_0001_1_7_H_._ems_3hM_198_0001_0001_0001
SEVQERANKAYKEAEKLVKTYRSNELVRALFEVAERNLKEAREKQDPHVFEQVETVIRQLKALG VCQGTSNKLTQLGTFEDHFLSLQRMFNNCEVVLGNLEITYVQRNYDLSFLKTIQEVAGYVLIALNTVERIPLENLQIIRGNMYYENSYALAVLSNYDANKTGLKELPMRNLQEILHGAVRFSNNPALCNVESIQWRDIVSSDFLSNMSMDFQNHLGS nside_mot_d7cbf26a5edeb1db467a897007709476_0001_000000001_0001_53_61_H_._ems_3hM_2504_0001_0006_0001
NEERLEEMIRELEEEGLVSPELRELLKKILELAKEDPRVRKLLLAALAALNANPETARKALEKVP RKVCNGIGIGEFKDSLSINATNIKHFKNCTSISGDLHILPVAFRGDSFTHTPPLDPQELDILKTVKEITGFLLIQAWPENRTDLHAFENLEIIRGRTKQHGQFSLAVVSLNITSLGLRSLKEISDGDVIISGNKNLCYANTINWKKLFGTSGQKTKIISNRGENSCKATGQVCHALCSPEGCWGPEPRDCV cside_pol_929d12c0647a2e8453661014f9ff93a8_0001_000000002_0001
SKIEEAQKLADELRDPHVIDIVLHIYSLMDQGELSPDELTELLERLLRELGVDPELIERLKRLLK RKVCNGIGIGEFKDSLSINATNIKHFKNCTSISGDLHILPVAFRGDSFTHTPPLDPQELDILKTVKEITGFLLIQAWPENRTDLHAFENLEIIRGRTKQHGQFSLAVVSLNITSLGLRSLKEISDGDVIISGNKNLCYANTINWKKLFGTSGQKTKIISNRGENSCKATGQVCHALCSPEGCWGPEPRDCV Motif0159_bcov_4helix_11070_0001_0001
DKEEAKKIIEEATRKWRNASSEEEKHRILNEAIFRLVNAASSDEESEHWIKLLETVIKND RKVCNGIGIGEFKDSLSINATNIKHFKNCTSISGDLHILPVAFRGDSFTHTPPLDPQELDILKTVKEITGFLLIQAWPENRTDLHAFENLEIIRGRTKQHGQFSLAVVSLNITSLGLRSLKEISDGDVIISGNKNLCYANTINWKKLFGTSGQKTKIISNRGENSCKATGQVCHALCSPEGCWGPEPRDCV Motif0802_ems_3hC_692_0001_0001_0001
PLDEELKTLTKIVDKIKKDAEDPEERERADLVKKTIETQIRQATTDEQKRTASNFAKFLINAF RKVCNGIGIGEFKDSLSINATNIKHFKNCTSISGDLHILPVAFRGDSFTHTPPLDPQELDILKTVKEITGFLLIQAWPENRTDLHAFENLEIIRGRTKQHGQFSLAVVSLNITSLGLRSLKEISDGDVIISGNKNLCYANTINWKKLFGTSGQKTKIISNRGENSCKATGQVCHALCSPEGCWGPEPRDCV Motif0897_ems_3hC_360_0002_0001_0001
DESLKKFKSDVEKKAREAKSNNDEERLQRIAQEVSRFRIEADQRNDEESKKVAKEALEIVHKIQ VCQGTSNKLTQLGTFEDHFLSLQRMFNNCEVVLGNLEITYVQRNYDLSFLKTIQEVAGYVLIALNTVERIPLENLQIIRGNMYYENSYALAVLSNYDANKTGLKELPMRNLQEILHGAVRFSNNPALCNVESIQWRDIVSSDFLSNMSMDFQNHLGS nside_mot_192a972e2c40bbbe3c587dd09150772b_0001_000000025_0001_40_50_H_._ems_3hC_182_0001_0001_0001
SELERLLRLVIERYPDSPIAEIAEELLRELEEGTADPKQVLHLLLQLLRALGDEELLRELEELHK RKVCNGIGIGEFKDSLSINATNIKHFKNCTSISGDLHILPVAFRGDSFTHTPPLDPQELDILKTVKEITGFLLIQAWPENRTDLHAFENLEIIRGRTKQHGQFSLAVVSLNITSLGLRSLKEISDGDVIISGNKNLCYANTINWKKLFGTSGQKTKIISNRGENSCKATGQVCHALCSPEGCWGPEPRDCV cside_mot_902bd2d794eda2c58461ea262bc623ba_0001_000000010_0001_17_22_H_._bcov_4helix_10938_0001_0001_0001
SILEILLKLLEELGVSPEVKLRIAQIIFQLLIEGVSPEEILRILEELAKELGDPLLERALKLLRK VCQGTSNKLTQLGTFEDHFLSLQRMFNNCEVVLGNLEITYVQRNYDLSFLKTIQEVAGYVLIALNTVERIPLENLQIIRGNMYYENSYALAVLSNYDANKTGLKELPMRNLQEILHGAVRFSNNPALCNVESIQWRDIVSSDFLSNMSMDFQNHLGS nside_mot_052e08a2c9b0e73539bc92944f952fda_0001_000000012_0001_54_61_H_._bcov_4helix_12899_0001_0001
SERLEEVLKLLKKVSPEARKLVEEIERLLERGELSPLELILLIHELLMRLGDPELARLVAHILRK RKVCNGIGIGEFKDSLSINATNIKHFKNCTSISGDLHILPVAFRGDSFTHTPPLDPQELDILKTVKEITGFLLIQAWPENRTDLHAFENLEIIRGRTKQHGQFSLAVVSLNITSLGLRSLKEISDGDVIISGNKNLCYANTINWKKLFGTSGQKTKIISNRGENSCKATGQVCHALCSPEGCWGPEPRDCV cside_mot_e92372819080c05333c2398450cc1aaf_0001_000000009_0001_39_47_H_._bcov_4helix_05382_0001_0001
SETERIVRVLRRLLKEAKEKNDPRRAYQALLAARLALEDDPTDEKIRKVLEEAEKVAKDLRS VCQGTSNKLTQLGTFEDHFLSLQRMFNNCEVVLGNLEITYVQRNYDLSFLKTIQEVAGYVLIALNTVERIPLENLQIIRGNMYYENSYALAVLSNYDANKTGLKELPMRNLQEILHGAVRFSNNPALCNVESIQWRDIVSSDFLSNMSMDFQNHLGS nside_mot_f952658d05458fbf4a28e1b78534afad_0001_000000025_0001_54_62_H_._ems_3hM_446_0001_0002_0001
DSKEITELVSKILDIALEVNNPEVSKLAYKVEKLLKLVRKGELDETEATKRARHLWSLASSS RKVCNGIGIGEFKDSLSINATNIKHFKNCTSISGDLHILPVAFRGDSFTHTPPLDPQELDILKTVKEITGFLLIQAWPENRTDLHAFENLEIIRGRTKQHGQFSLAVVSLNITSLGLRSLKEISDGDVIISGNKNLCYANTINWKKLFGTSGQKTKIISNRGENSCKATGQVCHALCSPEGCWGPEPRDCV Motif0375_ems_3hC_721_0001_0001
DPRDRWKELFRLLQEIAEKKNDEQLLRLAEFLELLFREAERQNNEHTLKDLAEATEEAVKRASK VCQGTSNKLTQLGTFEDHFLSLQRMFNNCEVVLGNLEITYVQRNYDLSFLKTIQEVAGYVLIALNTVERIPLENLQIIRGNMYYENSYALAVLSNYDANKTGLKELPMRNLQEILHGAVRFSNNPALCNVESIQWRDIVSSDFLSNMSMDFQNHLGS nside_pol_3h_hb1_6755_000000006_0001
DKDELTELLRKLIPDPDKVERLTFNIIQLLRRGISPEEVVKILIKYARKLGDPELERALKILLEH RKVCNGIGIGEFKDSLSINATNIKHFKNCTSISGDLHILPVAFRGDSFTHTPPLDPQELDILKTVKEITGFLLIQAWPENRTDLHAFENLEIIRGRTKQHGQFSLAVVSLNITSLGLRSLKEISDGDVIISGNKNLCYANTINWKKLFGTSGQKTKIISNRGENSCKATGQVCHALCSPEGCWGPEPRDCV Motif0063_bcov_4helix_05281_0001_0001
SMEDLARRLEEDHKRANKNNDEDLSRYILKAVEDAAKRAKANRELFKKLFEELKRHLEEWRG RKVCNGIGIGEFKDSLSINATNIKHFKNCTSISGDLHILPVAFRGDSFTHTPPLDPQELDILKTVKEITGFLLIQAWPENRTDLHAFENLEIIRGRTKQHGQFSLAVVSLNITSLGLRSLKEISDGDVIISGNKNLCYANTINWKKLFGTSGQKTKIISNRGENSCKATGQVCHALCSPEGCWGPEPRDCV cside_pol_3h_hb1_4148_000000002_0001
DLDSQLHFLSLLFDAALRQNSERALKHVQRLVTLLIKIAQTDEERKKATDVLRTLQKREKS RKVCNGIGIGEFKDSLSINATNIKHFKNCTSISGDLHILPVAFRGDSFTHTPPLDPQELDILKTVKEITGFLLIQAWPENRTDLHAFENLEIIRGRTKQHGQFSLAVVSLNITSLGLRSLKEISDGDVIISGNKNLCYANTINWKKLFGTSGQKTKIISNRGENSCKATGQVCHALCSPEGCWGPEPRDCV Motif0184_ems_3hC_614_0001_0001
DEELERLKELLRKDPRKALRFLIELAEKEGDPRIYQLLAFLLALLQEGVPPEEIEEILSRILKRS VCQGTSNKLTQLGTFEDHFLSLQRMFNNCEVVLGNLEITYVQRNYDLSFLKTIQEVAGYVLIALNTVERIPLENLQIIRGNMYYENSYALAVLSNYDANKTGLKELPMRNLQEILHGAVRFSNNPALCNVESIQWRDIVSSDFLSNMSMDFQNHLGS nside_pol_354bb8714ad4fff095adb630add35626_0001_000000004_0001
DIEESVKTLVNLLKEALKKNDEDLSKDAKTKLYEWMLRASQSDDPKLQKVARLAMDVILEFTSN RKVCNGIGIGEFKDSLSINATNIKHFKNCTSISGDLHILPVAFRGDSFTHTPPLDPQELDILKTVKEITGFLLIQAWPENRTDLHAFENLEIIRGRTKQHGQFSLAVVSLNITSLGLRSLKEISDGDVIISGNKNLCYANTINWKKLFGTSGQKTKIISNRGENSCKATGQVCHALCSPEGCWGPEPRDCV Motif0314_ems_3hM_1241_0001_0001_0001
PLEELLEEVLRLARELGNPARKVIETVIHLLRLGNPEMARFNLKSAIVILGDPILREILKRLEEP RKVCNGIGIGEFKDSLSINATNIKHFKNCTSISGDLHILPVAFRGDSFTHTPPLDPQELDILKTVKEITGFLLIQAWPENRTDLHAFENLEIIRGRTKQHGQFSLAVVSLNITSLGLRSLKEISDGDVIISGNKNLCYANTINWKKLFGTSGQKTKIISNRGENSCKATGQVCHALCSPEGCWGPEPRDCV Motif0180_bcov_4helix_12175_0001_0001
DLEKRLKRLFRIDPEALEINIRQLIEALRELGNPEAAELVRELLERLKKTGDPRLLEEISKLYEK RKVCNGIGIGEFKDSLSINATNIKHFKNCTSISGDLHILPVAFRGDSFTHTPPLDPQELDILKTVKEITGFLLIQAWPENRTDLHAFENLEIIRGRTKQHGQFSLAVVSLNITSLGLRSLKEISDGDVIISGNKNLCYANTINWKKLFGTSGQKTKIISNRGENSCKATGQVCHALCSPEGCWGPEPRDCV cside_mot_0e5b0144b4fbb293fd96004309b0ac2b_0001_000000015_0001_22_29_H_._bcov_4helix_01419_0001_0003_0001
DERSEKVEETVIFKVYEALRNNDPDSAQHWVDILKKVASEVNDPVAQIMAKFLTDLVRVFKK RKVCNGIGIGEFKDSLSINATNIKHFKNCTSISGDLHILPVAFRGDSFTHTPPLDPQELDILKTVKEITGFLLIQAWPENRTDLHAFENLEIIRGRTKQHGQFSLAVVSLNITSLGLRSLKEISDGDVIISGNKNLCYANTINWKKLFGTSGQKTKIISNRGENSCKATGQVCHALCSPEGCWGPEPRDCV Motif0157_ems_3hC_1229_0002_0001_0001
DDRIRELLQEALANVPPEVARLISEVHFLLAAGQLPPEELERLLEEILRLAGDPEIEEALRLLRK RKVCNGIGIGEFKDSLSINATNIKHFKNCTSISGDLHILPVAFRGDSFTHTPPLDPQELDILKTVKEITGFLLIQAWPENRTDLHAFENLEIIRGRTKQHGQFSLAVVSLNITSLGLRSLKEISDGDVIISGNKNLCYANTINWKKLFGTSGQKTKIISNRGENSCKATGQVCHALCSPEGCWGPEPRDCV cside_pol_66541c7dc8321cb5ac44bd3463880509_0001_000000002_0001
DERAEEAIELLKKVNPRDAHSLELQLRFLRMQGVNPEEVEKIIILSAIRLVPDPEIRRRLKELLR RKVCNGIGIGEFKDSLSINATNIKHFKNCTSISGDLHILPVAFRGDSFTHTPPLDPQELDILKTVKEITGFLLIQAWPENRTDLHAFENLEIIRGRTKQHGQFSLAVVSLNITSLGLRSLKEISDGDVIISGNKNLCYANTINWKKLFGTSGQKTKIISNRGENSCKATGQVCHALCSPEGCWGPEPRDCV Motif0023_bcov_4helix_07007_0001_0001
SEIEKKLRELLRLAAQKGDAEAIEIVTRAWSELRSGAIDPDQARKLAEKAERILRS VCQGTSNKLTQLGTFEDHFLSLQRMFNNCEVVLGNLEITYVQRNYDLSFLKTIQEVAGYVLIALNTVERIPLENLQIIRGNMYYENSYALAVLSNYDANKTGLKELPMRNLQEILHGAVRFSNNPALCNVESIQWRDIVSSDFLSNMSMDFQNHLGS nside_mot_2b57f6184e3cbf08022d7a5dd7fdd81c_0001_000000023_0001_23_28_H_._p1-16H-GBL-16H-GABBL-16H_0429_0001_0001_0001_0001_0003_0001
DEDEKLKEEVERSFKTLQKNNVDPKQLYEFVKRVFDTLIEIGANDASSLAFNLLQELFAKIH RKVCNGIGIGEFKDSLSINATNIKHFKNCTSISGDLHILPVAFRGDSFTHTPPLDPQELDILKTVKEITGFLLIQAWPENRTDLHAFENLEIIRGRTKQHGQFSLAVVSLNITSLGLRSLKEISDGDVIISGNKNLCYANTINWKKLFGTSGQKTKIISNRGENSCKATGQVCHALCSPEGCWGPEPRDCV Motif0144_ems_3hM_1062_0001_0002_0001
DEEEKKKLEELAKESAKRLDREESNEFLRKILEELLQQNNKELARLATRLIMWSNRFL RKVCNGIGIGEFKDSLSINATNIKHFKNCTSISGDLHILPVAFRGDSFTHTPPLDPQELDILKTVKEITGFLLIQAWPENRTDLHAFENLEIIRGRTKQHGQFSLAVVSLNITSLGLRSLKEISDGDVIISGNKNLCYANTINWKKLFGTSGQKTKIISNRGENSCKATGQVCHALCSPEGCWGPEPRDCV cside_pol_3h_hb1_4041_000000025_0001
SEEEVREFVERTGDPDVKLALELIEELKRRGDPLEAKLVTAIVLSLIRLGDPRLRELLRIAIEQG VCQGTSNKLTQLGTFEDHFLSLQRMFNNCEVVLGNLEITYVQRNYDLSFLKTIQEVAGYVLIALNTVERIPLENLQIIRGNMYYENSYALAVLSNYDANKTGLKELPMRNLQEILHGAVRFSNNPALCNVESIQWRDIVSSDFLSNMSMDFQNHLGS nside_mot_476a05368cfbd7721c19d8ba8a489918_0001_1_000000029_0001_17_21_H_._bcov_4helix_00750_0001_0001_0001
SLQFDLQTLAERRSKALGVTSVSVTVRNGRVTVTVQADNEAARELLEFLRHIAERLGLDVKISIR RKVCNGIGIGEFKDSLSINATNIKHFKNCTSISGDLHILPVAFRGDSFTHTPPLDPQELDILKTVKEITGFLLIQAWPENRTDLHAFENLEIIRGRTKQHGQFSLAVVSLNITSLGLRSLKEISDGDVIISGNKNLCYANTINWKKLFGTSGQKTKIISNRGENSCKATGQVCHALCSPEGCWGPEPRDCV cside_mot_7e4d5ffcefbd883e774c8cfba1387418_0001_000000028_0001_20_29_H_._HEEHE_2247_0001_0003_0001
DYILEVFRIFQHLFTLIKRLGNEKAERLLQKALDLALEATDKNDEDKLKTAQKILEEVERLLRS RKVCNGIGIGEFKDSLSINATNIKHFKNCTSISGDLHILPVAFRGDSFTHTPPLDPQELDILKTVKEITGFLLIQAWPENRTDLHAFENLEIIRGRTKQHGQFSLAVVSLNITSLGLRSLKEISDGDVIISGNKNLCYANTINWKKLFGTSGQKTKIISNRGENSCKATGQVCHALCSPEGCWGPEPRDCV Motif0046_ems_3hM_2938_0001_0001_0001
DLSEVETILRKIEEIARKQGNEEVVMLVEFLLFDLESAKENNDEDAEKFVLKLAQDLLKKVES RKVCNGIGIGEFKDSLSINATNIKHFKNCTSISGDLHILPVAFRGDSFTHTPPLDPQELDILKTVKEITGFLLIQAWPENRTDLHAFENLEIIRGRTKQHGQFSLAVVSLNITSLGLRSLKEISDGDVIISGNKNLCYANTINWKKLFGTSGQKTKIISNRGENSCKATGQVCHALCSPEGCWGPEPRDCV Motif0418_ems_3hM_1194_0001_0001
DLRQLFLIVLAAKYDPEDAKRNLRELEREAKERGDPELEKLVKLVLELLKKSPELAAELLEKIHN VCQGTSNKLTQLGTFEDHFLSLQRMFNNCEVVLGNLEITYVQRNYDLSFLKTIQEVAGYVLIALNTVERIPLENLQIIRGNMYYENSYALAVLSNYDANKTGLKELPMRNLQEILHGAVRFSNNPALCNVESIQWRDIVSSDFLSNMSMDFQNHLGS nside_mot_b80167fc54f93f00148afb1a362c2b40_0001_1_000000020_0001_2_7_H_._bcov_4helix_01500_0001_0001
DTELRNKLIDIILELMAEAQDQKQAKRAVEILETIKKKVKDPEVQELADFASKVFKRQR RKVCNGIGIGEFKDSLSINATNIKHFKNCTSISGDLHILPVAFRGDSFTHTPPLDPQELDILKTVKEITGFLLIQAWPENRTDLHAFENLEIIRGRTKQHGQFSLAVVSLNITSLGLRSLKEISDGDVIISGNKNLCYANTINWKKLFGTSGQKTKIISNRGENSCKATGQVCHALCSPEGCWGPEPRDCV Motif0186_ems_3hM_1041_0001_0001
SKELLEEALELLKRDPEKAREVLEELLKLAKELGDLHLVFAVDLIIWALRKGNPETAKKMLELLR RKVCNGIGIGEFKDSLSINATNIKHFKNCTSISGDLHILPVAFRGDSFTHTPPLDPQELDILKTVKEITGFLLIQAWPENRTDLHAFENLEIIRGRTKQHGQFSLAVVSLNITSLGLRSLKEISDGDVIISGNKNLCYANTINWKKLFGTSGQKTKIISNRGENSCKATGQVCHALCSPEGCWGPEPRDCV Motif0011_bcov_4helix_05264_0001_0001
DDKQKLKSDLKRKFDEARKNNDLQTLSEVAFEAHEVAKRLQDEDVRRLAEKLLDLALELA RKVCNGIGIGEFKDSLSINATNIKHFKNCTSISGDLHILPVAFRGDSFTHTPPLDPQELDILKTVKEITGFLLIQAWPENRTDLHAFENLEIIRGRTKQHGQFSLAVVSLNITSLGLRSLKEISDGDVIISGNKNLCYANTINWKKLFGTSGQKTKIISNRGENSCKATGQVCHALCSPEGCWGPEPRDCV Motif0051_ems_3hC_676_0001_0002_0001
LVQLFLVLQAAEQLYEFTGDPEIDKIRKKVEKLLRKYEEGKLDEEEAKRRAEKLLRELHKHE VCQGTSNKLTQLGTFEDHFLSLQRMFNNCEVVLGNLEITYVQRNYDLSFLKTIQEVAGYVLIALNTVERIPLENLQIIRGNMYYENSYALAVLSNYDANKTGLKELPMRNLQEILHGAVRFSNNPALCNVESIQWRDIVSSDFLSNMSMDFQNHLGS nside_mot_3h_hb1_4179_000000011_0001_52_56_H_._HHH_eva_0267_0001_0003_0001
EEVKELQELAERLASEAKKKASPQERKALEILVRALREAVKRKNKEDVERLLEYVEAIFRNVY VCQGTSNKLTQLGTFEDHFLSLQRMFNNCEVVLGNLEITYVQRNYDLSFLKTIQEVAGYVLIALNTVERIPLENLQIIRGNMYYENSYALAVLSNYDANKTGLKELPMRNLQEILHGAVRFSNNPALCNVESIQWRDIVSSDFLSNMSMDFQNHLGS nside_mot_e1eeb8ba46bc009d5302d4866716b6c8_0001_000000004_0001_54_64_H_._ems_3hM_1667_0001_0002_0001
SEETKRIKKYAKDLAKMAGLDEEAIKKAQKIVEELARRGVSPREIMVIIFDIILKLAAR RKVCNGIGIGEFKDSLSINATNIKHFKNCTSISGDLHILPVAFRGDSFTHTPPLDPQELDILKTVKEITGFLLIQAWPENRTDLHAFENLEIIRGRTKQHGQFSLAVVSLNITSLGLRSLKEISDGDVIISGNKNLCYANTINWKKLFGTSGQKTKIISNRGENSCKATGQVCHALCSPEGCWGPEPRDCV Motif0190_HHH_eva_0017_0001_0001
SDELAEFAKKLVDKVSKINPKFREEAQKVKEKLTKAQRNKDKDSVRRAIVEIMTIYLKAV RKVCNGIGIGEFKDSLSINATNIKHFKNCTSISGDLHILPVAFRGDSFTHTPPLDPQELDILKTVKEITGFLLIQAWPENRTDLHAFENLEIIRGRTKQHGQFSLAVVSLNITSLGLRSLKEISDGDVIISGNKNLCYANTINWKKLFGTSGQKTKIISNRGENSCKATGQVCHALCSPEGCWGPEPRDCV Motif0198_ems_3hC_306_0002_0001_0001
PEEEELARRLSELANVDPAYARLALNSVHQARATLDPEEALKEAKELAERRRSPRLKRAIEVLER RKVCNGIGIGEFKDSLSINATNIKHFKNCTSISGDLHILPVAFRGDSFTHTPPLDPQELDILKTVKEITGFLLIQAWPENRTDLHAFENLEIIRGRTKQHGQFSLAVVSLNITSLGLRSLKEISDGDVIISGNKNLCYANTINWKKLFGTSGQKTKIISNRGENSCKATGQVCHALCSPEGCWGPEPRDCV cside_mot_08c800c6d11c9df3d04fa2d46242c077_0001_000000026_0001_44_49_H_._bcov_4helix_10395_0001_0001
DESQKETLEKLTKLARKLIKDNDPDSAHKVVEKLYRVALRVRDQDALDIALELQMLVAELK RKVCNGIGIGEFKDSLSINATNIKHFKNCTSISGDLHILPVAFRGDSFTHTPPLDPQELDILKTVKEITGFLLIQAWPENRTDLHAFENLEIIRGRTKQHGQFSLAVVSLNITSLGLRSLKEISDGDVIISGNKNLCYANTINWKKLFGTSGQKTKIISNRGENSCKATGQVCHALCSPEGCWGPEPRDCV Motif0032_ems_3hC_836_0001_0001
DWTARYEFRSRGDDEESRELNLQFFLRVAREALEIAAELRVHVRIRSSDSVRNGNLRTEIEVHVT VCQGTSNKLTQLGTFEDHFLSLQRMFNNCEVVLGNLEITYVQRNYDLSFLKTIQEVAGYVLIALNTVERIPLENLQIIRGNMYYENSYALAVLSNYDANKTGLKELPMRNLQEILHGAVRFSNNPALCNVESIQWRDIVSSDFLSNMSMDFQNHLGS nside_pol_EHEE_hb1_3911_000000029_0001
SALELIKILLELGDPELVEKLLENLVVWLRSDPDNEELRRALEKAVELVAGGDPERKRELHKRLH RKVCNGIGIGEFKDSLSINATNIKHFKNCTSISGDLHILPVAFRGDSFTHTPPLDPQELDILKTVKEITGFLLIQAWPENRTDLHAFENLEIIRGRTKQHGQFSLAVVSLNITSLGLRSLKEISDGDVIISGNKNLCYANTINWKKLFGTSGQKTKIISNRGENSCKATGQVCHALCSPEGCWGPEPRDCV cside_mot_e2511bf384ddd21c7934fc9d3b43b9f0_0001_000000021_0001_24_28_H_._bcov_4helix_04487_0001_0001
SEVVELILEALERGDEELLHRLEEILLDLSIDVPNPEEQRLLLEVLRALLRRDPDLLRRLLELLK RKVCNGIGIGEFKDSLSINATNIKHFKNCTSISGDLHILPVAFRGDSFTHTPPLDPQELDILKTVKEITGFLLIQAWPENRTDLHAFENLEIIRGRTKQHGQFSLAVVSLNITSLGLRSLKEISDGDVIISGNKNLCYANTINWKKLFGTSGQKTKIISNRGENSCKATGQVCHALCSPEGCWGPEPRDCV Motif0450_bcov_4helix_07689_0001_0001
DEEEVNRIASQAFWIAQRLNNEELTRTILDLMDKAIEAARKNDEDTLKSILKTIKDLLKKG RKVCNGIGIGEFKDSLSINATNIKHFKNCTSISGDLHILPVAFRGDSFTHTPPLDPQELDILKTVKEITGFLLIQAWPENRTDLHAFENLEIIRGRTKQHGQFSLAVVSLNITSLGLRSLKEISDGDVIISGNKNLCYANTINWKKLFGTSGQKTKIISNRGENSCKATGQVCHALCSPEGCWGPEPRDCV Motif0175_ems_3hM_3151_0001_0001_0001
PEELYKRATKILTEAKKRAKDNPEIQESIREAQEWLERAYKKNDERLLHAEVLQVEVLVREALS RKVCNGIGIGEFKDSLSINATNIKHFKNCTSISGDLHILPVAFRGDSFTHTPPLDPQELDILKTVKEITGFLLIQAWPENRTDLHAFENLEIIRGRTKQHGQFSLAVVSLNITSLGLRSLKEISDGDVIISGNKNLCYANTINWKKLFGTSGQKTKIISNRGENSCKATGQVCHALCSPEGCWGPEPRDCV cside_mot_acbe4467f7e1bfbd9c26a710f8f63d83_0001_000000027_0001_4_13_H_._ems_3hM_2358_0001_0002_0001
SAEKIRKLLALVLEYNPEAARILSRIYMELIQRGIPPEEVLKILLEVAKRLDPRIRPIVEELTKE RKVCNGIGIGEFKDSLSINATNIKHFKNCTSISGDLHILPVAFRGDSFTHTPPLDPQELDILKTVKEITGFLLIQAWPENRTDLHAFENLEIIRGRTKQHGQFSLAVVSLNITSLGLRSLKEISDGDVIISGNKNLCYANTINWKKLFGTSGQKTKIISNRGENSCKATGQVCHALCSPEGCWGPEPRDCV cside_pol_07fd449f35219e5a9c8a75b5bf06ef02_0001_000000005_0001
SEEVENLEEALRRGDPELLKKILEELREEAKKRNDPELLRQLQLLLAAVERGDERFVEHLLRNLK VCQGTSNKLTQLGTFEDHFLSLQRMFNNCEVVLGNLEITYVQRNYDLSFLKTIQEVAGYVLIALNTVERIPLENLQIIRGNMYYENSYALAVLSNYDANKTGLKELPMRNLQEILHGAVRFSNNPALCNVESIQWRDIVSSDFLSNMSMDFQNHLGS nside_pol_d9ad31e92ab10c9aa057d5d0329903a2_0001_000000014_0001
DLEEIIEILEELLSDDPHVHVLLWSVRTFLELGSPRQALEILLMVAELVNTPEARELSKLLKRLE RKVCNGIGIGEFKDSLSINATNIKHFKNCTSISGDLHILPVAFRGDSFTHTPPLDPQELDILKTVKEITGFLLIQAWPENRTDLHAFENLEIIRGRTKQHGQFSLAVVSLNITSLGLRSLKEISDGDVIISGNKNLCYANTINWKKLFGTSGQKTKIISNRGENSCKATGQVCHALCSPEGCWGPEPRDCV Motif0521_bcov_4helix_09465_0001_0001
RQEEIEEWYRRVVEIAQRLGDPRVLRLEAEVAQVLYLLLAGKISEEEARELIKRLTEKAKKLM VCQGTSNKLTQLGTFEDHFLSLQRMFNNCEVVLGNLEITYVQRNYDLSFLKTIQEVAGYVLIALNTVERIPLENLQIIRGNMYYENSYALAVLSNYDANKTGLKELPMRNLQEILHGAVRFSNNPALCNVESIQWRDIVSSDFLSNMSMDFQNHLGS nside_pol_HHH_eva_0328_000000012_0001
DFLRESAEIALREGDPELATFVAEQLLAQARLRNDPELEKRVEEVLERIKRGDPEAIKLALELAK RKVCNGIGIGEFKDSLSINATNIKHFKNCTSISGDLHILPVAFRGDSFTHTPPLDPQELDILKTVKEITGFLLIQAWPENRTDLHAFENLEIIRGRTKQHGQFSLAVVSLNITSLGLRSLKEISDGDVIISGNKNLCYANTINWKKLFGTSGQKTKIISNRGENSCKATGQVCHALCSPEGCWGPEPRDCV Motif0226_bcov_4helix_09519_0001_0002_0001
SEEEKTVEELSKEDPEEAVRFAIRVLKKSGDPQKERSARELEELLKRGIVDPDSLVILAKMALEA RKVCNGIGIGEFKDSLSINATNIKHFKNCTSISGDLHILPVAFRGDSFTHTPPLDPQELDILKTVKEITGFLLIQAWPENRTDLHAFENLEIIRGRTKQHGQFSLAVVSLNITSLGLRSLKEISDGDVIISGNKNLCYANTINWKKLFGTSGQKTKIISNRGENSCKATGQVCHALCSPEGCWGPEPRDCV Motif0662_bcov_4helix_02138_0001_0001
SELEEILELLKRGEVSPEEISELLKKVIKELAEEGDPTRRFLLRTVVILLKRNPERALELLEKIT RKVCNGIGIGEFKDSLSINATNIKHFKNCTSISGDLHILPVAFRGDSFTHTPPLDPQELDILKTVKEITGFLLIQAWPENRTDLHAFENLEIIRGRTKQHGQFSLAVVSLNITSLGLRSLKEISDGDVIISGNKNLCYANTINWKKLFGTSGQKTKIISNRGENSCKATGQVCHALCSPEGCWGPEPRDCV cside_mot_e72bd83c11a18befedc8dd72dd1711c1_0001_1_000000023_0001_54_61_H_._bcov_4helix_13437_0001_0002_0001
DEELVEAFRILQQRGDPELIQLLVLAFLFAKLKGDPELEKLLEEVAELIKKGNPEEAKKILERLP RKVCNGIGIGEFKDSLSINATNIKHFKNCTSISGDLHILPVAFRGDSFTHTPPLDPQELDILKTVKEITGFLLIQAWPENRTDLHAFENLEIIRGRTKQHGQFSLAVVSLNITSLGLRSLKEISDGDVIISGNKNLCYANTINWKKLFGTSGQKTKIISNRGENSCKATGQVCHALCSPEGCWGPEPRDCV cside_mot_809b5e0eee15a62e4c7a10ad5416505d_0001_000000000_0001_27_32_H_._bcov_4helix_07769_0001_0001
EEELKKILDSLKKLAKLAKQAPDPSVRYQAEMIEELAEYAYKSNDNKLVKMLWKLLKKVVDNG RKVCNGIGIGEFKDSLSINATNIKHFKNCTSISGDLHILPVAFRGDSFTHTPPLDPQELDILKTVKEITGFLLIQAWPENRTDLHAFENLEIIRGRTKQHGQFSLAVVSLNITSLGLRSLKEISDGDVIISGNKNLCYANTINWKKLFGTSGQKTKIISNRGENSCKATGQVCHALCSPEGCWGPEPRDCV Motif0029_ems_3hC_1183_0001_0001_0001
SREDEKISEEIARVINQAFKHNDEKLKDLAQKLIEKYKEDNKSREAHTEVLQLQALLELLLK RKVCNGIGIGEFKDSLSINATNIKHFKNCTSISGDLHILPVAFRGDSFTHTPPLDPQELDILKTVKEITGFLLIQAWPENRTDLHAFENLEIIRGRTKQHGQFSLAVVSLNITSLGLRSLKEISDGDVIISGNKNLCYANTINWKKLFGTSGQKTKIISNRGENSCKATGQVCHALCSPEGCWGPEPRDCV cside_mot_acbe4467f7e1bfbd9c26a710f8f63d83_0001_000000027_0001_4_13_H_._ems_3hM_3083_0001_0003_0001
DSEEAEKIIRTVQTWAKKQNDELILRAAEDLERLLKRATKEGDERQLEQVALAARLLLEHV VCQGTSNKLTQLGTFEDHFLSLQRMFNNCEVVLGNLEITYVQRNYDLSFLKTIQEVAGYVLIALNTVERIPLENLQIIRGNMYYENSYALAVLSNYDANKTGLKELPMRNLQEILHGAVRFSNNPALCNVESIQWRDIVSSDFLSNMSMDFQNHLGS nside_mot_7adbe74b53731f71270a64f1722d6c3a_0001_000000002_0001_38_46_H_._ems_3hM_3423_0001_0002_0001
DETEKARRIVKTLLSLVKNASSKEEALRLLQHAQLWAAMVQDPTLIEQVFRVKKWVEKYFS RKVCNGIGIGEFKDSLSINATNIKHFKNCTSISGDLHILPVAFRGDSFTHTPPLDPQELDILKTVKEITGFLLIQAWPENRTDLHAFENLEIIRGRTKQHGQFSLAVVSLNITSLGLRSLKEISDGDVIISGNKNLCYANTINWKKLFGTSGQKTKIISNRGENSCKATGQVCHALCSPEGCWGPEPRDCV Motif0308_ems_3hM_843_0001_0002_0001
DREAFKEVQEKAERIARSGKLSDEEFKRWLEKVKKELRKKGVDERNAFLAAQAAEQVYEAVKQ VCQGTSNKLTQLGTFEDHFLSLQRMFNNCEVVLGNLEITYVQRNYDLSFLKTIQEVAGYVLIALNTVERIPLENLQIIRGNMYYENSYALAVLSNYDANKTGLKELPMRNLQEILHGAVRFSNNPALCNVESIQWRDIVSSDFLSNMSMDFQNHLGS nside_mot_3h_hb1_4179_000000011_0001_52_56_H_._HHH_eva_0002_0001_0003_0001
SLELLEEALRLLGDPSIEEVLREVRRFLELGDPRIARNHIHILLAALERRGNPDVVKIIRKALED RKVCNGIGIGEFKDSLSINATNIKHFKNCTSISGDLHILPVAFRGDSFTHTPPLDPQELDILKTVKEITGFLLIQAWPENRTDLHAFENLEIIRGRTKQHGQFSLAVVSLNITSLGLRSLKEISDGDVIISGNKNLCYANTINWKKLFGTSGQKTKIISNRGENSCKATGQVCHALCSPEGCWGPEPRDCV cside_mot_771ab15f4002a0e2f35aee833e94db22_0001_000000002_0001_5_14_H_._bcov_4helix_03094_0001_0002_0001
DEEESKKLSEKAERLVRHFVQYSPQSALLIVRVFKFLADVQNDPYLQEVAKKLKEFIDKFV RKVCNGIGIGEFKDSLSINATNIKHFKNCTSISGDLHILPVAFRGDSFTHTPPLDPQELDILKTVKEITGFLLIQAWPENRTDLHAFENLEIIRGRTKQHGQFSLAVVSLNITSLGLRSLKEISDGDVIISGNKNLCYANTINWKKLFGTSGQKTKIISNRGENSCKATGQVCHALCSPEGCWGPEPRDCV Motif0049_ems_3hM_153_0001_0001
DKHSEVFKLALILERAAYRRDEETIRKVASRAQKLAKEIGDESMLKSIQEIFTKAQKLLS RKVCNGIGIGEFKDSLSINATNIKHFKNCTSISGDLHILPVAFRGDSFTHTPPLDPQELDILKTVKEITGFLLIQAWPENRTDLHAFENLEIIRGRTKQHGQFSLAVVSLNITSLGLRSLKEISDGDVIISGNKNLCYANTINWKKLFGTSGQKTKIISNRGENSCKATGQVCHALCSPEGCWGPEPRDCV Motif0677_ems_3hM_198_0001_0001
SEEFERYLEELKKDPDPLVRAAVRALEIALKNGNKEQVETIVRQLVQILGLSPEEEERLKKLVKK VCQGTSNKLTQLGTFEDHFLSLQRMFNNCEVVLGNLEITYVQRNYDLSFLKTIQEVAGYVLIALNTVERIPLENLQIIRGNMYYENSYALAVLSNYDANKTGLKELPMRNLQEILHGAVRFSNNPALCNVESIQWRDIVSSDFLSNMSMDFQNHLGS nside_mot_8482dabdce6ce2b57e4cac0d7ad98ddc_0001_000000021_0001_39_46_H_._bcov_4helix_14634_0001_0002_0001
SEEEIHRKAAEAAFSGDVETATRIVEEAYKKGLISERIYEALKQQIEMARQT RKVCNGIGIGEFKDSLSINATNIKHFKNCTSISGDLHILPVAFRGDSFTHTPPLDPQELDILKTVKEITGFLLIQAWPENRTDLHAFENLEIIRGRTKQHGQFSLAVVSLNITSLGLRSLKEISDGDVIISGNKNLCYANTINWKKLFGTSGQKTKIISNRGENSCKATGQVCHALCSPEGCWGPEPRDCV Motif0371_HHH_eva_0440_0001_0001_0001
GHLEKKLVEAYRQSAKIAAQSPDPRDQELAEDLVRVAKRLANNANIPEAQELAKKIEKEVRSLL VCQGTSNKLTQLGTFEDHFLSLQRMFNNCEVVLGNLEITYVQRNYDLSFLKTIQEVAGYVLIALNTVERIPLENLQIIRGNMYYENSYALAVLSNYDANKTGLKELPMRNLQEILHGAVRFSNNPALCNVESIQWRDIVSSDFLSNMSMDFQNHLGS nside_mot_476a05368cfbd7721c19d8ba8a489918_0001_1_000000029_0001_17_24_H_._ems_3hC_436_0001_0001_0001_0001
DTYEKLEKILKQLVEEAKRNNDPETQRIAETVLKQFEKVKRNASQAFLEFWATMVIEIIQLV RKVCNGIGIGEFKDSLSINATNIKHFKNCTSISGDLHILPVAFRGDSFTHTPPLDPQELDILKTVKEITGFLLIQAWPENRTDLHAFENLEIIRGRTKQHGQFSLAVVSLNITSLGLRSLKEISDGDVIISGNKNLCYANTINWKKLFGTSGQKTKIISNRGENSCKATGQVCHALCSPEGCWGPEPRDCV Motif0625_ems_3hM_536_0001_0001
SDEDLARFLLDTIRRVAEKANDEKLKRLVETLEKQLRDASKRNDEDSLREITKKIQELLEKALK RKVCNGIGIGEFKDSLSINATNIKHFKNCTSISGDLHILPVAFRGDSFTHTPPLDPQELDILKTVKEITGFLLIQAWPENRTDLHAFENLEIIRGRTKQHGQFSLAVVSLNITSLGLRSLKEISDGDVIISGNKNLCYANTINWKKLFGTSGQKTKIISNRGENSCKATGQVCHALCSPEGCWGPEPRDCV cside_mot_73a64b345ec369ee8321e5a8e4059d1e_0001_000000002_0001_36_45_H_._ems_3hM_1859_0001_0004_0001
KEEAKRRASQLVLRANHLAISEDPNDRTKAKELIKEAKKLAKEANDPRTEKFVREVEELIKKLG RKVCNGIGIGEFKDSLSINATNIKHFKNCTSISGDLHILPVAFRGDSFTHTPPLDPQELDILKTVKEITGFLLIQAWPENRTDLHAFENLEIIRGRTKQHGQFSLAVVSLNITSLGLRSLKEISDGDVIISGNKNLCYANTINWKKLFGTSGQKTKIISNRGENSCKATGQVCHALCSPEGCWGPEPRDCV Motif0228_ems_3hC_618_0002_0001_0002_0001
DAERLLKLIEEIYKDDPEVKRVLREVEELVKKVDPEEAMHLHALLSRLAAARSPEEIERLLRRLE RKVCNGIGIGEFKDSLSINATNIKHFKNCTSISGDLHILPVAFRGDSFTHTPPLDPQELDILKTVKEITGFLLIQAWPENRTDLHAFENLEIIRGRTKQHGQFSLAVVSLNITSLGLRSLKEISDGDVIISGNKNLCYANTINWKKLFGTSGQKTKIISNRGENSCKATGQVCHALCSPEGCWGPEPRDCV cside_mot_3h_hb1_2807_000000002_0001_31_39_H_._bcov_4helix_05883_0001_0001_0001
DEEVKDLIKRAKEYADRVGDPQVQYHVEYLEMLFRHAKRENDEKLQKFVKEILEKFVRKAE RKVCNGIGIGEFKDSLSINATNIKHFKNCTSISGDLHILPVAFRGDSFTHTPPLDPQELDILKTVKEITGFLLIQAWPENRTDLHAFENLEIIRGRTKQHGQFSLAVVSLNITSLGLRSLKEISDGDVIISGNKNLCYANTINWKKLFGTSGQKTKIISNRGENSCKATGQVCHALCSPEGCWGPEPRDCV Motif0392_ems_3hM_1200_0001_0001
SKIEILRELLKELNSPAARAILKMIEDLLRAGELSPERLIHVLEAAAQAFGDPDLERIVELAKKR VCQGTSNKLTQLGTFEDHFLSLQRMFNNCEVVLGNLEITYVQRNYDLSFLKTIQEVAGYVLIALNTVERIPLENLQIIRGNMYYENSYALAVLSNYDANKTGLKELPMRNLQEILHGAVRFSNNPALCNVESIQWRDIVSSDFLSNMSMDFQNHLGS nside_pol_4cefbbde09017d22ce9793ccfe1386cf_0001_000000005_0001
DEEYKKLATKLAKEVVKFADTEEQVKFMAHLMNLSLRMQNVDPEAIKVLNEVVTKVLRNK RKVCNGIGIGEFKDSLSINATNIKHFKNCTSISGDLHILPVAFRGDSFTHTPPLDPQELDILKTVKEITGFLLIQAWPENRTDLHAFENLEIIRGRTKQHGQFSLAVVSLNITSLGLRSLKEISDGDVIISGNKNLCYANTINWKKLFGTSGQKTKIISNRGENSCKATGQVCHALCSPEGCWGPEPRDCV Motif0412_ems_3hC_1694_0001_0001
TLEEIKELLTKVIPNPEDRKRVERLLELIKHGNPAAKEILRNHIHLLLIHGDPLVEEALKLLEEH RKVCNGIGIGEFKDSLSINATNIKHFKNCTSISGDLHILPVAFRGDSFTHTPPLDPQELDILKTVKEITGFLLIQAWPENRTDLHAFENLEIIRGRTKQHGQFSLAVVSLNITSLGLRSLKEISDGDVIISGNKNLCYANTINWKKLFGTSGQKTKIISNRGENSCKATGQVCHALCSPEGCWGPEPRDCV cside_mot_8f6fbe01fcb98b331507a5389819091a_0001_000000012_0001_6_14_H_._bcov_4helix_11477_0001_0002_0001
TLEEVERFLRRMFTVMKELNVDPERIKEQLTFILEIAQRVIQDPTERKLAQEVVEHLSKLAES RKVCNGIGIGEFKDSLSINATNIKHFKNCTSISGDLHILPVAFRGDSFTHTPPLDPQELDILKTVKEITGFLLIQAWPENRTDLHAFENLEIIRGRTKQHGQFSLAVVSLNITSLGLRSLKEISDGDVIISGNKNLCYANTINWKKLFGTSGQKTKIISNRGENSCKATGQVCHALCSPEGCWGPEPRDCV Motif0063_ems_3hM_3354_0001_0001_0001
SPEEIATEVRKKVEELRRKLDTEWKEEAERLVVELIQEAAKNRDFELASLLQQIWQEIEKLSQS VCQGTSNKLTQLGTFEDHFLSLQRMFNNCEVVLGNLEITYVQRNYDLSFLKTIQEVAGYVLIALNTVERIPLENLQIIRGNMYYENSYALAVLSNYDANKTGLKELPMRNLQEILHGAVRFSNNPALCNVESIQWRDIVSSDFLSNMSMDFQNHLGS nside_mot_3h_hb1_690_000000019_0001_33_40_H_._ems_3hM_925_0001_0004_0001
DDELRKQAHKLLDIALKLADKDPTQADKVIRTVFRLMQELYRAEDDRIVQTVWKIAKEIVERLS RKVCNGIGIGEFKDSLSINATNIKHFKNCTSISGDLHILPVAFRGDSFTHTPPLDPQELDILKTVKEITGFLLIQAWPENRTDLHAFENLEIIRGRTKQHGQFSLAVVSLNITSLGLRSLKEISDGDVIISGNKNLCYANTINWKKLFGTSGQKTKIISNRGENSCKATGQVCHALCSPEGCWGPEPRDCV Motif0154_ems_3hM_994_0001_0002_0001
DEHVDQLRIQLEFLAIQAVDDPNQRKKWKDTVRTVAKLAEDPRYRKDAEELLQRLEETLMHIMT RKVCNGIGIGEFKDSLSINATNIKHFKNCTSISGDLHILPVAFRGDSFTHTPPLDPQELDILKTVKEITGFLLIQAWPENRTDLHAFENLEIIRGRTKQHGQFSLAVVSLNITSLGLRSLKEISDGDVIISGNKNLCYANTINWKKLFGTSGQKTKIISNRGENSCKATGQVCHALCSPEGCWGPEPRDCV Motif0328_ems_3hM_555_0001_0001
DLEEIARELVKLAEEVFRKNDEADIETVRFDVRYFVERAKKLPNPHSQEIAKWLEKLIREILS RKVCNGIGIGEFKDSLSINATNIKHFKNCTSISGDLHILPVAFRGDSFTHTPPLDPQELDILKTVKEITGFLLIQAWPENRTDLHAFENLEIIRGRTKQHGQFSLAVVSLNITSLGLRSLKEISDGDVIISGNKNLCYANTINWKKLFGTSGQKTKIISNRGENSCKATGQVCHALCSPEGCWGPEPRDCV cside_mot_3h_hb1_2989_000000018_0001_2_12_H_._ems_3hM_1253_0001_0001_0001
DERVEEIKEWHKLLERLKKAGVSPELITRVTRKIFDALLIGDEELKKELKREIEELIQRAT RKVCNGIGIGEFKDSLSINATNIKHFKNCTSISGDLHILPVAFRGDSFTHTPPLDPQELDILKTVKEITGFLLIQAWPENRTDLHAFENLEIIRGRTKQHGQFSLAVVSLNITSLGLRSLKEISDGDVIISGNKNLCYANTINWKKLFGTSGQKTKIISNRGENSCKATGQVCHALCSPEGCWGPEPRDCV Motif0222_HHH_eva_0414_0001_0001
DTLEALERALRNILRLVTEKDPRLKELAERILTEVTEKLKKASPEERKEIAQRAVALAQALW VCQGTSNKLTQLGTFEDHFLSLQRMFNNCEVVLGNLEITYVQRNYDLSFLKTIQEVAGYVLIALNTVERIPLENLQIIRGNMYYENSYALAVLSNYDANKTGLKELPMRNLQEILHGAVRFSNNPALCNVESIQWRDIVSSDFLSNMSMDFQNHLGS nside_mot_HEEHE_0045_000000010_0001_40_50_H_._ems_3hM_3269_0001_0001_0001
SEEKEVIEKVIREARKRGNRLLVASLENVLMLLKRDPDQARTQLHFILLLFGDPLVKEILEVLEK RKVCNGIGIGEFKDSLSINATNIKHFKNCTSISGDLHILPVAFRGDSFTHTPPLDPQELDILKTVKEITGFLLIQAWPENRTDLHAFENLEIIRGRTKQHGQFSLAVVSLNITSLGLRSLKEISDGDVIISGNKNLCYANTINWKKLFGTSGQKTKIISNRGENSCKATGQVCHALCSPEGCWGPEPRDCV Motif0405_bcov_4helix_09053_0001_0001
SVEELMELIHKIAPTPELQRLLMLVLLNVDQRHDPELEKLLREALELLKEGDPEKAKEVLKKVLK RKVCNGIGIGEFKDSLSINATNIKHFKNCTSISGDLHILPVAFRGDSFTHTPPLDPQELDILKTVKEITGFLLIQAWPENRTDLHAFENLEIIRGRTKQHGQFSLAVVSLNITSLGLRSLKEISDGDVIISGNKNLCYANTINWKKLFGTSGQKTKIISNRGENSCKATGQVCHALCSPEGCWGPEPRDCV Motif0015_bcov_4helix_09900_0001_0001
DQRKEWFEQVRHELEKAFEERDEDLLRLLIETNELFAKNARDEEAKRLSEHAKELLKELR RKVCNGIGIGEFKDSLSINATNIKHFKNCTSISGDLHILPVAFRGDSFTHTPPLDPQELDILKTVKEITGFLLIQAWPENRTDLHAFENLEIIRGRTKQHGQFSLAVVSLNITSLGLRSLKEISDGDVIISGNKNLCYANTINWKKLFGTSGQKTKIISNRGENSCKATGQVCHALCSPEGCWGPEPRDCV cside_pol_3h_hb1_5972_000000002_0001
DDDSYKKKVEDTLESLIKKAKDPDARMEIEFLAILAKRAVDAGDKFFVEMLVSLAKELADKAAS RKVCNGIGIGEFKDSLSINATNIKHFKNCTSISGDLHILPVAFRGDSFTHTPPLDPQELDILKTVKEITGFLLIQAWPENRTDLHAFENLEIIRGRTKQHGQFSLAVVSLNITSLGLRSLKEISDGDVIISGNKNLCYANTINWKKLFGTSGQKTKIISNRGENSCKATGQVCHALCSPEGCWGPEPRDCV Motif0023_ems_3hC_1684_0002_0001_0001
TEEFKELRRLIEEGDPEKFKKLLEEIKRRLGDPEEIELFLLRIEFNAHQLGNPEAEKIVKEILEK RKVCNGIGIGEFKDSLSINATNIKHFKNCTSISGDLHILPVAFRGDSFTHTPPLDPQELDILKTVKEITGFLLIQAWPENRTDLHAFENLEIIRGRTKQHGQFSLAVVSLNITSLGLRSLKEISDGDVIISGNKNLCYANTINWKKLFGTSGQKTKIISNRGENSCKATGQVCHALCSPEGCWGPEPRDCV Motif0179_bcov_4helix_05321_0001_0002_0001
DEEESRIRAKLQEVLMELQLIPDPTAQKVVETALKLYKEAVEKNDKELLKKVAEYAERLLKKI RKVCNGIGIGEFKDSLSINATNIKHFKNCTSISGDLHILPVAFRGDSFTHTPPLDPQELDILKTVKEITGFLLIQAWPENRTDLHAFENLEIIRGRTKQHGQFSLAVVSLNITSLGLRSLKEISDGDVIISGNKNLCYANTINWKKLFGTSGQKTKIISNRGENSCKATGQVCHALCSPEGCWGPEPRDCV Motif0070_ems_3hM_2634_0001_0001_0001
DKREELTEKVDELWRHAAEDPDKTNVRKWAQLVEEIYRKADDPEAQELARFFLQSLREAADR RKVCNGIGIGEFKDSLSINATNIKHFKNCTSISGDLHILPVAFRGDSFTHTPPLDPQELDILKTVKEITGFLLIQAWPENRTDLHAFENLEIIRGRTKQHGQFSLAVVSLNITSLGLRSLKEISDGDVIISGNKNLCYANTINWKKLFGTSGQKTKIISNRGENSCKATGQVCHALCSPEGCWGPEPRDCV cside_pol_ems_3hC_1517_000000006_0001
DEAEELERRLARLFREADENNDKDTLKSIAKEAEKVAKRLQDPELERQAFLLRQAAELLD VCQGTSNKLTQLGTFEDHFLSLQRMFNNCEVVLGNLEITYVQRNYDLSFLKTIQEVAGYVLIALNTVERIPLENLQIIRGNMYYENSYALAVLSNYDANKTGLKELPMRNLQEILHGAVRFSNNPALCNVESIQWRDIVSSDFLSNMSMDFQNHLGS nside_mot_b80167fc54f93f00148afb1a362c2b40_0001_1_000000020_0001_2_7_H_._ems_3hC_506_0001_0002_0001
DQEETVRDVVTFIADQAGVPSVDVQVHNGRVTVTIDGDDKSARRAQHLIKLFADQSNLEVDVKVK RKVCNGIGIGEFKDSLSINATNIKHFKNCTSISGDLHILPVAFRGDSFTHTPPLDPQELDILKTVKEITGFLLIQAWPENRTDLHAFENLEIIRGRTKQHGQFSLAVVSLNITSLGLRSLKEISDGDVIISGNKNLCYANTINWKKLFGTSGQKTKIISNRGENSCKATGQVCHALCSPEGCWGPEPRDCV Motif0357_HEEHE_1477_0001_0001
DLERRISRILAKAAELAAQLGDEHVLELIYEALLLLVQAQKEKDEKLSREVLKLAETLLRQLES VCQGTSNKLTQLGTFEDHFLSLQRMFNNCEVVLGNLEITYVQRNYDLSFLKTIQEVAGYVLIALNTVERIPLENLQIIRGNMYYENSYALAVLSNYDANKTGLKELPMRNLQEILHGAVRFSNNPALCNVESIQWRDIVSSDFLSNMSMDFQNHLGS nside_mot_359448c81ec7171dd466f2d64631b9c5_0001_1_000000012_0001_35_44_H_._ems_3hM_3687_0001_0002_0001
DEERTKELEELLRKLLELSKRITDFRKIAHSYRLLSEIYLRADDQRVRELAEEAARISAELLVK RKVCNGIGIGEFKDSLSINATNIKHFKNCTSISGDLHILPVAFRGDSFTHTPPLDPQELDILKTVKEITGFLLIQAWPENRTDLHAFENLEIIRGRTKQHGQFSLAVVSLNITSLGLRSLKEISDGDVIISGNKNLCYANTINWKKLFGTSGQKTKIISNRGENSCKATGQVCHALCSPEGCWGPEPRDCV cside_pol_3h_hb1_6980_000000000_0001
SERAKRLIENAFRRGDPELVRRALHNLLHLLEAAGNEEEVRRLLRELLKKLGDPVIEELLKEVEK RKVCNGIGIGEFKDSLSINATNIKHFKNCTSISGDLHILPVAFRGDSFTHTPPLDPQELDILKTVKEITGFLLIQAWPENRTDLHAFENLEIIRGRTKQHGQFSLAVVSLNITSLGLRSLKEISDGDVIISGNKNLCYANTINWKKLFGTSGQKTKIISNRGENSCKATGQVCHALCSPEGCWGPEPRDCV cside_mot_24da036ec9cfd9ff36cc02b266469925_0001_1_000000012_0001_7_12_H_._bcov_4helix_00179_0001_0001_0001
DIEEIAEELLRETGDPLLKKILELIRELLKKGISPEEVLEILRKLAREEGNWRLMYMVEMVLQER RKVCNGIGIGEFKDSLSINATNIKHFKNCTSISGDLHILPVAFRGDSFTHTPPLDPQELDILKTVKEITGFLLIQAWPENRTDLHAFENLEIIRGRTKQHGQFSLAVVSLNITSLGLRSLKEISDGDVIISGNKNLCYANTINWKKLFGTSGQKTKIISNRGENSCKATGQVCHALCSPEGCWGPEPRDCV Motif0342_bcov_4helix_12712_0001_0001
DAADAAIRLNHLLIRALRNNDKDLIDKAIKLAETVAKQYNDPRLKDILEQLKDILRHID RKVCNGIGIGEFKDSLSINATNIKHFKNCTSISGDLHILPVAFRGDSFTHTPPLDPQELDILKTVKEITGFLLIQAWPENRTDLHAFENLEIIRGRTKQHGQFSLAVVSLNITSLGLRSLKEISDGDVIISGNKNLCYANTINWKKLFGTSGQKTKIISNRGENSCKATGQVCHALCSPEGCWGPEPRDCV cside_mot_0502f495a1f6fc4ef7b3a609c8eff807_0001_000000000_0001_2_9_H_._ems_3hM_2322_0001_0005_0001
GPQKEVAELAQLVPDPELRELIMQLLLAVSLNDKEAVKRLLEELRELAEKKNDPIAKRVVELLKP VCQGTSNKLTQLGTFEDHFLSLQRMFNNCEVVLGNLEITYVQRNYDLSFLKTIQEVAGYVLIALNTVERIPLENLQIIRGNMYYENSYALAVLSNYDANKTGLKELPMRNLQEILHGAVRFSNNPALCNVESIQWRDIVSSDFLSNMSMDFQNHLGS nside_pol_e7303a90a569b4ba4fd31ed265677f27_0001_1_000000013_0001
PEEREELLKELKKKVDPRLQVALEQLIDLLRRGDPRVKEVLMFLIFLAEYLNDPELTEILRRILK RKVCNGIGIGEFKDSLSINATNIKHFKNCTSISGDLHILPVAFRGDSFTHTPPLDPQELDILKTVKEITGFLLIQAWPENRTDLHAFENLEIIRGRTKQHGQFSLAVVSLNITSLGLRSLKEISDGDVIISGNKNLCYANTINWKKLFGTSGQKTKIISNRGENSCKATGQVCHALCSPEGCWGPEPRDCV Motif0231_bcov_4helix_09052_0001_0001
SELVEKIEEAIKRNDPELVIELLKRLLEELLENGDPEKARLVTAVLMLLSQGNPEEAKKLLEKIR RKVCNGIGIGEFKDSLSINATNIKHFKNCTSISGDLHILPVAFRGDSFTHTPPLDPQELDILKTVKEITGFLLIQAWPENRTDLHAFENLEIIRGRTKQHGQFSLAVVSLNITSLGLRSLKEISDGDVIISGNKNLCYANTINWKKLFGTSGQKTKIISNRGENSCKATGQVCHALCSPEGCWGPEPRDCV cside_pol_125d1256b9331e6aff200a62ee22e0fa_0001_000000005_0001
TFRRLAHLFLEALERGDEIQLEFVLLAVRALSKKDPEAKKLLDLLERAKQGDPEAKELLKELVRK RKVCNGIGIGEFKDSLSINATNIKHFKNCTSISGDLHILPVAFRGDSFTHTPPLDPQELDILKTVKEITGFLLIQAWPENRTDLHAFENLEIIRGRTKQHGQFSLAVVSLNITSLGLRSLKEISDGDVIISGNKNLCYANTINWKKLFGTSGQKTKIISNRGENSCKATGQVCHALCSPEGCWGPEPRDCV Motif0184_bcov_4helix_05073_0001_0001
GEEWKKIVRELSKQAKEASKKNDYVTLFNLITLIAQIAMQVPDEDVTKYARKVARKLMDNG RKVCNGIGIGEFKDSLSINATNIKHFKNCTSISGDLHILPVAFRGDSFTHTPPLDPQELDILKTVKEITGFLLIQAWPENRTDLHAFENLEIIRGRTKQHGQFSLAVVSLNITSLGLRSLKEISDGDVIISGNKNLCYANTINWKKLFGTSGQKTKIISNRGENSCKATGQVCHALCSPEGCWGPEPRDCV Motif0179_ems_3hM_3547_0001_0001_0001
TEEEMIRQNVELVAFMAGVDDFKISVKDGTVHVTLNGPNDEAKTASRLLKHLSRLMGVPLEVQTR RKVCNGIGIGEFKDSLSINATNIKHFKNCTSISGDLHILPVAFRGDSFTHTPPLDPQELDILKTVKEITGFLLIQAWPENRTDLHAFENLEIIRGRTKQHGQFSLAVVSLNITSLGLRSLKEISDGDVIISGNKNLCYANTINWKKLFGTSGQKTKIISNRGENSCKATGQVCHALCSPEGCWGPEPRDCV Motif0067_HEEHE_1162_0001_0002_0001
SEREIVQIISELLEIARERRDRELAELVAKAAQIVMELLSRGDEESAKKVAEKAKKIVDKK VCQGTSNKLTQLGTFEDHFLSLQRMFNNCEVVLGNLEITYVQRNYDLSFLKTIQEVAGYVLIALNTVERIPLENLQIIRGNMYYENSYALAVLSNYDANKTGLKELPMRNLQEILHGAVRFSNNPALCNVESIQWRDIVSSDFLSNMSMDFQNHLGS nside_pol_ems_3hM_3525_000000007_0001
SVEEVLREIVKILRELGNPDLAKLVEELVELLRKLDPREVLSLVILLLADLGDEELVRLVLELQK RKVCNGIGIGEFKDSLSINATNIKHFKNCTSISGDLHILPVAFRGDSFTHTPPLDPQELDILKTVKEITGFLLIQAWPENRTDLHAFENLEIIRGRTKQHGQFSLAVVSLNITSLGLRSLKEISDGDVIISGNKNLCYANTINWKKLFGTSGQKTKIISNRGENSCKATGQVCHALCSPEGCWGPEPRDCV Motif0193_bcov_4helix_03922_0001_0001
TVEFTVQFATFMARMAIKHAKSEELKKKLKELIKKLDEARKKKDEELARKILITIMMLYKRVTS RKVCNGIGIGEFKDSLSINATNIKHFKNCTSISGDLHILPVAFRGDSFTHTPPLDPQELDILKTVKEITGFLLIQAWPENRTDLHAFENLEIIRGRTKQHGQFSLAVVSLNITSLGLRSLKEISDGDVIISGNKNLCYANTINWKKLFGTSGQKTKIISNRGENSCKATGQVCHALCSPEGCWGPEPRDCV Motif0031_ems_3hM_2930_0001_0001_0001
SFREVILRALRLAAELGDLEAAQRLFQILLAAERGELSEEQAEKRARRIEKKLKS VCQGTSNKLTQLGTFEDHFLSLQRMFNNCEVVLGNLEITYVQRNYDLSFLKTIQEVAGYVLIALNTVERIPLENLQIIRGNMYYENSYALAVLSNYDANKTGLKELPMRNLQEILHGAVRFSNNPALCNVESIQWRDIVSSDFLSNMSMDFQNHLGS nside_mot_052e08a2c9b0e73539bc92944f952fda_0001_000000012_0001_54_62_H_._p1-15H-GBL-16H-GABBL-16H_0222_0001_0001_0002_0001_0001_0001
DEERLRRLAEKIKKDPRLITRAISVLQKLVLKTGDPRLERLLRELARLAAEHDKDKVVELLKRVN VCQGTSNKLTQLGTFEDHFLSLQRMFNNCEVVLGNLEITYVQRNYDLSFLKTIQEVAGYVLIALNTVERIPLENLQIIRGNMYYENSYALAVLSNYDANKTGLKELPMRNLQEILHGAVRFSNNPALCNVESIQWRDIVSSDFLSNMSMDFQNHLGS nside_mot_3h_hb1_5813_000000015_0001_53_59_H_._bcov_4helix_12780_0001_0001_0001
DSEELQSQIRVVAEMLAIRAKSEEDVKKAEKQLQEWLDLLNVPEEDQKEAHSILRTVYKKLS RKVCNGIGIGEFKDSLSINATNIKHFKNCTSISGDLHILPVAFRGDSFTHTPPLDPQELDILKTVKEITGFLLIQAWPENRTDLHAFENLEIIRGRTKQHGQFSLAVVSLNITSLGLRSLKEISDGDVIISGNKNLCYANTINWKKLFGTSGQKTKIISNRGENSCKATGQVCHALCSPEGCWGPEPRDCV Motif0771_ems_3hC_1017_0001_0001_0001
DREVRTAEDLAELFAEALRNNDEERLKKVEDTIKEIEKKANDPEVRRLAANALHFLRALK RKVCNGIGIGEFKDSLSINATNIKHFKNCTSISGDLHILPVAFRGDSFTHTPPLDPQELDILKTVKEITGFLLIQAWPENRTDLHAFENLEIIRGRTKQHGQFSLAVVSLNITSLGLRSLKEISDGDVIISGNKNLCYANTINWKKLFGTSGQKTKIISNRGENSCKATGQVCHALCSPEGCWGPEPRDCV cside_mot_22d47784281799efc9815c223750b246_0001_1_000000000_0001_24_32_H_._ems_3hC_854_0001_0002_0001
PLEEQLKKLTEKAKRASSKIEDPSRKEFFELLFKYLKKQFENASSEEEKKRVVESIKFLIDSVL RKVCNGIGIGEFKDSLSINATNIKHFKNCTSISGDLHILPVAFRGDSFTHTPPLDPQELDILKTVKEITGFLLIQAWPENRTDLHAFENLEIIRGRTKQHGQFSLAVVSLNITSLGLRSLKEISDGDVIISGNKNLCYANTINWKKLFGTSGQKTKIISNRGENSCKATGQVCHALCSPEGCWGPEPRDCV Motif0231_ems_3hM_2074_0001_0002_0001
DKIEELLEELKRVPDPLVRELAELVEELKKKNVSVASVMVNAAQQALEEGDPEMLKDLKESVEKV RKVCNGIGIGEFKDSLSINATNIKHFKNCTSISGDLHILPVAFRGDSFTHTPPLDPQELDILKTVKEITGFLLIQAWPENRTDLHAFENLEIIRGRTKQHGQFSLAVVSLNITSLGLRSLKEISDGDVIISGNKNLCYANTINWKKLFGTSGQKTKIISNRGENSCKATGQVCHALCSPEGCWGPEPRDCV Motif0380_bcov_4helix_08282_0001_0001
DEEEEREEQIALRLQLFAIKVPDLDKVREYLTRVIEDARRKNDEALAEAAEAIREYVEQRKK VCQGTSNKLTQLGTFEDHFLSLQRMFNNCEVVLGNLEITYVQRNYDLSFLKTIQEVAGYVLIALNTVERIPLENLQIIRGNMYYENSYALAVLSNYDANKTGLKELPMRNLQEILHGAVRFSNNPALCNVESIQWRDIVSSDFLSNMSMDFQNHLGS nside_mot_3h_hb1_3367_000000029_0001_24_34_H_._ems_3hM_2866_0001_0002_0001
DEEEERAKEALERGDEELLVRLAKEIAKKLNTPTARDALEALEQAEEEGDPRSLELIAILIVNLP VCQGTSNKLTQLGTFEDHFLSLQRMFNNCEVVLGNLEITYVQRNYDLSFLKTIQEVAGYVLIALNTVERIPLENLQIIRGNMYYENSYALAVLSNYDANKTGLKELPMRNLQEILHGAVRFSNNPALCNVESIQWRDIVSSDFLSNMSMDFQNHLGS nside_pol_7065fa59c896732336688b624e1ee14e_0001_000000004_0001
PVEELLEELLRRAEERGDEQIEEQLYLILQALELGDPEAAAEAVKILLEELGDPLLKKVLELLRK VCQGTSNKLTQLGTFEDHFLSLQRMFNNCEVVLGNLEITYVQRNYDLSFLKTIQEVAGYVLIALNTVERIPLENLQIIRGNMYYENSYALAVLSNYDANKTGLKELPMRNLQEILHGAVRFSNNPALCNVESIQWRDIVSSDFLSNMSMDFQNHLGS nside_mot_412157c4205f580f48b0f7d1e3304b37_0001_000000022_0001_35_44_H_._bcov_4helix_04144_0001_0001_0001
GPEDAKLQLRFSRRQGVSPEEVVRQVLILLEMRLGDPEEAKRVVKEAARSLGNEEEVRKILEELE RKVCNGIGIGEFKDSLSINATNIKHFKNCTSISGDLHILPVAFRGDSFTHTPPLDPQELDILKTVKEITGFLLIQAWPENRTDLHAFENLEIIRGRTKQHGQFSLAVVSLNITSLGLRSLKEISDGDVIISGNKNLCYANTINWKKLFGTSGQKTKIISNRGENSCKATGQVCHALCSPEGCWGPEPRDCV Motif0023_bcov_4helix_11409_0001_0001
DPRRNDFLRKLVKTLLKLAKEAEDPTEVEMLKYQLEMIVERATDPTVQSLAKTAIKEVEKLTQS RKVCNGIGIGEFKDSLSINATNIKHFKNCTSISGDLHILPVAFRGDSFTHTPPLDPQELDILKTVKEITGFLLIQAWPENRTDLHAFENLEIIRGRTKQHGQFSLAVVSLNITSLGLRSLKEISDGDVIISGNKNLCYANTINWKKLFGTSGQKTKIISNRGENSCKATGQVCHALCSPEGCWGPEPRDCV Motif0029_ems_3hC_1354_0001_0003_0001
DKELAELLAQLASADPELAELVNRVNFLLADGNPEEAKKILEKLLKLAREKGNPEVERILEKLLK RKVCNGIGIGEFKDSLSINATNIKHFKNCTSISGDLHILPVAFRGDSFTHTPPLDPQELDILKTVKEITGFLLIQAWPENRTDLHAFENLEIIRGRTKQHGQFSLAVVSLNITSLGLRSLKEISDGDVIISGNKNLCYANTINWKKLFGTSGQKTKIISNRGENSCKATGQVCHALCSPEGCWGPEPRDCV cside_mot_83c8b0005c82c004a923b37160294a09_0001_000000020_0001_60_65_H_._bcov_4helix_05080_0001_0001_0001
SEEEELKRLAKEDPEKAIELVLEIAKRRGSLSPEELEQLRRSLERALKENPDNFETLLLLILHLY VCQGTSNKLTQLGTFEDHFLSLQRMFNNCEVVLGNLEITYVQRNYDLSFLKTIQEVAGYVLIALNTVERIPLENLQIIRGNMYYENSYALAVLSNYDANKTGLKELPMRNLQEILHGAVRFSNNPALCNVESIQWRDIVSSDFLSNMSMDFQNHLGS nside_mot_9a31c3a4e37290247ad05e68d98e23c2_0001_000000017_0001_16_25_H_._bcov_4helix_11265_0001_0001
PEEVKELLKELEELKKEADKKNNEELKEALEAAIRSVEEAIKRNDDEEAKRAVFQAKQAFELLD VCQGTSNKLTQLGTFEDHFLSLQRMFNNCEVVLGNLEITYVQRNYDLSFLKTIQEVAGYVLIALNTVERIPLENLQIIRGNMYYENSYALAVLSNYDANKTGLKELPMRNLQEILHGAVRFSNNPALCNVESIQWRDIVSSDFLSNMSMDFQNHLGS nside_mot_77dc86e58046e7299e743ec271096e39_0001_000000022_0001_19_26_H_._ems_3hM_460_0001_0001_0001
DEEAFKTLVELMTEALFAAANGDEETLKKVLSKLDKVRKDYSSDELVKRMAEEIQKMVKKVEK RKVCNGIGIGEFKDSLSINATNIKHFKNCTSISGDLHILPVAFRGDSFTHTPPLDPQELDILKTVKEITGFLLIQAWPENRTDLHAFENLEIIRGRTKQHGQFSLAVVSLNITSLGLRSLKEISDGDVIISGNKNLCYANTINWKKLFGTSGQKTKIISNRGENSCKATGQVCHALCSPEGCWGPEPRDCV Motif0586_ems_3hM_2924_0001_0001
SESLAYFLLIDARLQGNEEAAKIAEKVIRGLQKGELDEHQAEKLLEKVRKLLF RKVCNGIGIGEFKDSLSINATNIKHFKNCTSISGDLHILPVAFRGDSFTHTPPLDPQELDILKTVKEITGFLLIQAWPENRTDLHAFENLEIIRGRTKQHGQFSLAVVSLNITSLGLRSLKEISDGDVIISGNKNLCYANTINWKKLFGTSGQKTKIISNRGENSCKATGQVCHALCSPEGCWGPEPRDCV Motif0203_p1-14H-GBL-16H-GABBL-15H_0117_0001_0001_0002_0001_0001
DLIRQVSELARIAARALENNDEDKVKTAQSNLKKLAKDDPRIKDAVFQALQALELLEEQVS VCQGTSNKLTQLGTFEDHFLSLQRMFNNCEVVLGNLEITYVQRNYDLSFLKTIQEVAGYVLIALNTVERIPLENLQIIRGNMYYENSYALAVLSNYDANKTGLKELPMRNLQEILHGAVRFSNNPALCNVESIQWRDIVSSDFLSNMSMDFQNHLGS nside_mot_3b9454c7a7558ad1dbdfde696a0f483d_0001_000000021_0001_21_29_H_._ems_3hM_2103_0001_0003_0001
[truncated: 30,332,690 more chars]
