# Supplementary material for: Design of protein-binding proteins from the target structure alone
Source: Nature. 2022 Mar 24;605(7910):551–60. doi: 10.1038/s41586-022-04654-9 (PMC9117152; doi:10.1038/s41586-022-04654-9)
Supplement: Supplementary file 3 — Supplementary Code Design scripts and main pdb files. This compressed file is the main supplement and contains the following files: => cao_2021_protocol/ => design_models_final_combo_optimized/ => design_models_sequence/ => design_models_ssm_natives/ => ngs_analysis_scripts/ [file 41586_2022_4654_MOESM3_ESM.gz › supplemental_files/design_models_sequence/IL7Ra.seq]

SERQDKIQQTYIELALEAKDRNTTYKLTIELNGIRFTLRIDKDPETHEEAARVLREAIEAARQQ DYSFSCYSQLEVNGSQHSLTCAFEDPDVNTTNLEFEICGALVEVKCLNFRKLQEIYFIETKKFLLIGKSNICVKVGEKSLTCKKIDLTTIVKPEAPFDLSVVYREGANDFVVTFNTSHLQKKYVKVLMHDVAYRQEKDENKWTHVNLSSTKLTLLQRKLQPAAMYEIKVRSIPDHYFKGFWSEWSPSYYFRTP bcov_r2_HEEH_06945_000000005_0001_0001
DSDQLAAKIVRAAKEGDSKAIREILKIARKLGDKMLQRKAELALKLTEK DYSFSCYSQLEVNGSQHSLTCAFEDPDVNTTNLEFEICGALVEVKCLNFRKLQEIYFIETKKFLLIGKSNICVKVGEKSLTCKKIDLTTIVKPEAPFDLSVVYREGANDFVVTFNTSHLQKKYVKVLMHDVAYRQEKDENKWTHVNLSSTKLTLLQRKLQPAAMYEIKVRSIPDHYFKGFWSEWSPSYYFRTP longxing_Grafting2_ems_p1-14H-GBL-14H-GBL-15H_0336_0001_0001_0001_0001_0008_0001_0001
TLEERAKHVTTLLDKLKKNAQSETISTMADQLSKLLREALKKKDEELLKEVIMVAEAAIAAESK DYSFSCYSQLEVNGSQHSLTCAFEDPDVNTTNLEFEICGALVEVKCLNFRKLQEIYFIETKKFLLIGKSNICVKVGEKSLTCKKIDLTTIVKPEAPFDLSVVYREGANDFVVTFNTSHLQKKYVKVLMHDVAYRQEKDENKWTHVNLSSTKLTLLQRKLQPAAMYEIKVRSIPDHYFKGFWSEWSPSYYFRTP longxing_ems_3hM_186_000000030_0001_0001
DEHAEDVAHKVARTIAQLYREGKETTITVNINGDNYQIRVSSDPKIVWEALTILLQIVAKALEK DYSFSCYSQLEVNGSQHSLTCAFEDPDVNTTNLEFEICGALVEVKCLNFRKLQEIYFIETKKFLLIGKSNICVKVGEKSLTCKKIDLTTIVKPEAPFDLSVVYREGANDFVVTFNTSHLQKKYVKVLMHDVAYRQEKDENKWTHVNLSSTKLTLLQRKLQPAAMYEIKVRSIPDHYFKGFWSEWSPSYYFRTP bcov_v3_r3_HEEH_15169_000000077_0001_0001_1_20_H_.._HEEH_10749_0001_0005_0001_0001_0001
DLEEEATTLLKQVEQVAKERNDEEVERWVRYLKTHLDSAKENNDERLLKLSLKWAIEIARKLLS DYSFSCYSQLEVNGSQHSLTCAFEDPDVNTTNLEFEICGALVEVKCLNFRKLQEIYFIETKKFLLIGKSNICVKVGEKSLTCKKIDLTTIVKPEAPFDLSVVYREGANDFVVTFNTSHLQKKYVKVLMHDVAYRQEKDENKWTHVNLSSTKLTLLQRKLQPAAMYEIKVRSIPDHYFKGFWSEWSPSYYFRTP bcov_v3_r2_ems_3hM_1469_000000089_0001_0001_1_20_H_.._ems_3hM_2044_0001_0002_0001_0001_0001
DEKQAELMAIALEIAQLAQKVGDPNVRTEVRRLAAHIMQVVQRDPDKAEELLRKLETKVRRLTS DYSFSCYSQLEVNGSQHSLTCAFEDPDVNTTNLEFEICGALVEVKCLNFRKLQEIYFIETKKFLLIGKSNICVKVGEKSLTCKKIDLTTIVKPEAPFDLSVVYREGANDFVVTFNTSHLQKKYVKVLMHDVAYRQEKDENKWTHVNLSSTKLTLLQRKLQPAAMYEIKVRSIPDHYFKGFWSEWSPSYYFRTP longxing_ems_3hM_1304_000000001_0001_0001
DDEVVKKLKKWAKSKGNVVAKVVAELIEKAKKDGDEDQLRLLDRKAEQAIKT DYSFSCYSQLEVNGSQHSLTCAFEDPDVNTTNLEFEICGALVEVKCLNFRKLQEIYFIETKKFLLIGKSNICVKVGEKSLTCKKIDLTTIVKPEAPFDLSVVYREGANDFVVTFNTSHLQKKYVKVLMHDVAYRQEKDENKWTHVNLSSTKLTLLQRKLQPAAMYEIKVRSIPDHYFKGFWSEWSPSYYFRTP longxing_Grafting2_ems_p1-14H-GBL-16H-GBL-16H_0776_0001_0001_0002_0001_0013_0001_0001
TEEIKTAYDAAQEAARQALRDNRPVRVQVKVKGRDITITVDKDPEYSARLVHIALELRHQLEKG DYSFSCYSQLEVNGSQHSLTCAFEDPDVNTTNLEFEICGALVEVKCLNFRKLQEIYFIETKKFLLIGKSNICVKVGEKSLTCKKIDLTTIVKPEAPFDLSVVYREGANDFVVTFNTSHLQKKYVKVLMHDVAYRQEKDENKWTHVNLSSTKLTLLQRKLQPAAMYEIKVRSIPDHYFKGFWSEWSPSYYFRTP bcov_v3_r3_HEEH_20996_000000007_0001_0001_1_21_H_.._HEEH_21875_0001_0003_0001_0001_0001
TLEERAKHVTTLLDKLKKNAQSKDISRMADLLSKLLREALKKKDEETLKMVIHIAQATIELVSE DYSFSCYSQLEVNGSQHSLTCAFEDPDVNTTNLEFEICGALVEVKCLNFRKLQEIYFIETKKFLLIGKSNICVKVGEKSLTCKKIDLTTIVKPEAPFDLSVVYREGANDFVVTFNTSHLQKKYVKVLMHDVAYRQEKDENKWTHVNLSSTKLTLLQRKLQPAAMYEIKVRSIPDHYFKGFWSEWSPSYYFRTP longxing_ems_3hM_186_000000005_0001_0001
SAEEIRKLVDKAYKSGKLDEDAYRNAKIVVEMVKEGQIDPRLAELKARLAINIAK DYSFSCYSQLEVNGSQHSLTCAFEDPDVNTTNLEFEICGALVEVKCLNFRKLQEIYFIETKKFLLIGKSNICVKVGEKSLTCKKIDLTTIVKPEAPFDLSVVYREGANDFVVTFNTSHLQKKYVKVLMHDVAYRQEKDENKWTHVNLSSTKLTLLQRKLQPAAMYEIKVRSIPDHYFKGFWSEWSPSYYFRTP longxing_Grafting2_HHH_eva_0424_0001_0010_0001_0001
SLELINRKITLAARIAGISEEQIRTIIKRLNEKGNEKEAEDVAAKLVRRAQE DYSFSCYSQLEVNGSQHSLTCAFEDPDVNTTNLEFEICGALVEVKCLNFRKLQEIYFIETKKFLLIGKSNICVKVGEKSLTCKKIDLTTIVKPEAPFDLSVVYREGANDFVVTFNTSHLQKKYVKVLMHDVAYRQEKDENKWTHVNLSSTKLTLLQRKLQPAAMYEIKVRSIPDHYFKGFWSEWSPSYYFRTP longxing_Grafting2_ems_p1-15H-GBBL-14H-GBL-16H_0040_0001_0001_0002_0001_0002_0001_0001
DKDTEMARRKADQANKMAKKIPDRDKAQQAINIAKIVAEMVNDEDLLKKVEKVEEEVQKLL DYSFSCYSQLEVNGSQHSLTCAFEDPDVNTTNLEFEICGALVEVKCLNFRKLQEIYFIETKKFLLIGKSNICVKVGEKSLTCKKIDLTTIVKPEAPFDLSVVYREGANDFVVTFNTSHLQKKYVKVLMHDVAYRQEKDENKWTHVNLSSTKLTLLQRKLQPAAMYEIKVRSIPDHYFKGFWSEWSPSYYFRTP longxing_Grafting2_ems_3hC_1419_0002_0024_0001_0001
SHEKLAKKATTIARRKGDKLAERKAELTERQIKRGDAPERAAEVILKALIALLK DYSFSCYSQLEVNGSQHSLTCAFEDPDVNTTNLEFEICGALVEVKCLNFRKLQEIYFIETKKFLLIGKSNICVKVGEKSLTCKKIDLTTIVKPEAPFDLSVVYREGANDFVVTFNTSHLQKKYVKVLMHDVAYRQEKDENKWTHVNLSSTKLTLLQRKLQPAAMYEIKVRSIPDHYFKGFWSEWSPSYYFRTP longxing_Grafting2_ems_p1-15H-GBL-16H-GABBL-15H_0419_0001_0001_0002_0001_0007_0001_0001
DKVKEVQTLVEKLIELARRVNDSTLEMLAKILKVSAEMAKNDNDKTMLDVVHKMARKVEKKLKS DYSFSCYSQLEVNGSQHSLTCAFEDPDVNTTNLEFEICGALVEVKCLNFRKLQEIYFIETKKFLLIGKSNICVKVGEKSLTCKKIDLTTIVKPEAPFDLSVVYREGANDFVVTFNTSHLQKKYVKVLMHDVAYRQEKDENKWTHVNLSSTKLTLLQRKLQPAAMYEIKVRSIPDHYFKGFWSEWSPSYYFRTP longxing_ems_3hM_1289_000000014_0001_0001
SKETFHILEIAYEQAKNEGDPLAKMKAKIAEKILETIAKRDDDPDAKDLLRQFREKQKKDKKS DYSFSCYSQLEVNGSQHSLTCAFEDPDVNTTNLEFEICGALVEVKCLNFRKLQEIYFIETKKFLLIGKSNICVKVGEKSLTCKKIDLTTIVKPEAPFDLSVVYREGANDFVVTFNTSHLQKKYVKVLMHDVAYRQEKDENKWTHVNLSSTKLTLLQRKLQPAAMYEIKVRSIPDHYFKGFWSEWSPSYYFRTP longxing_Grafting2_ems_3hC_1300_0002_0001_0005_0001_0001
DPDQIKKILKELQDKAHKNPASEEIVREAHKIAEELLKKAKDDKDLMKHIARAATIILDLVV DYSFSCYSQLEVNGSQHSLTCAFEDPDVNTTNLEFEICGALVEVKCLNFRKLQEIYFIETKKFLLIGKSNICVKVGEKSLTCKKIDLTTIVKPEAPFDLSVVYREGANDFVVTFNTSHLQKKYVKVLMHDVAYRQEKDENKWTHVNLSSTKLTLLQRKLQPAAMYEIKVRSIPDHYFKGFWSEWSPSYYFRTP longxing_ems_3hM_2009_000000001_0001_0001
DYRKLLKKAEKLAKKKGDKLAERKVKLAKKMADDGIVSGETASMVAKAILAMLSD DYSFSCYSQLEVNGSQHSLTCAFEDPDVNTTNLEFEICGALVEVKCLNFRKLQEIYFIETKKFLLIGKSNICVKVGEKSLTCKKIDLTTIVKPEAPFDLSVVYREGANDFVVTFNTSHLQKKYVKVLMHDVAYRQEKDENKWTHVNLSSTKLTLLQRKLQPAAMYEIKVRSIPDHYFKGFWSEWSPSYYFRTP longxing_Grafting2_ems_p1-15H-GBL-16H-GABBL-16H_0381_0001_0001_0001_0001_0001_0001_0001
STTIQFWYVVTGDDEEAKKQVEEFRRQVKKKATEEAKKRNLSVDVIIVERKVDGIIVIWIIVHLN DYSFSCYSQLEVNGSQHSLTCAFEDPDVNTTNLEFEICGALVEVKCLNFRKLQEIYFIETKKFLLIGKSNICVKVGEKSLTCKKIDLTTIVKPEAPFDLSVVYREGANDFVVTFNTSHLQKKYVKVLMHDVAYRQEKDENKWTHVNLSSTKLTLLQRKLQPAAMYEIKVRSIPDHYFKGFWSEWSPSYYFRTP bcov_v3_r2_EHEE_02036_000000002_0001_0001_55_65_E_.._EHEE_05494_0001_0003_0001_0001_0001
LIWVTVFGPDAHHFFTVDDDPSAAKELAKEVKKRFPRVKEVDIDKDFVVFWLE DYSFSCYSQLEVNGSQHSLTCAFEDPDVNTTNLEFEICGALVEVKCLNFRKLQEIYFIETKKFLLIGKSNICVKVGEKSLTCKKIDLTTIVKPEAPFDLSVVYREGANDFVVTFNTSHLQKKYVKVLMHDVAYRQEKDENKWTHVNLSSTKLTLLQRKLQPAAMYEIKVRSIPDHYFKGFWSEWSPSYYFRTP bcov_r3_ems_bGM_146_0002_000000020_0001_0001
AFVTFEQITYDGDDEDARRDAKRWSDEVTKTAEKYAKKNNLRVTYFTQVDTIKGKITFFVTVYVF DYSFSCYSQLEVNGSQHSLTCAFEDPDVNTTNLEFEICGALVEVKCLNFRKLQEIYFIETKKFLLIGKSNICVKVGEKSLTCKKIDLTTIVKPEAPFDLSVVYREGANDFVVTFNTSHLQKKYVKVLMHDVAYRQEKDENKWTHVNLSSTKLTLLQRKLQPAAMYEIKVRSIPDHYFKGFWSEWSPSYYFRTP bcov_v3_r3_EHEE_12183_000000030_0001_0001_43_52_E_.._EHEE_12553_0001_0001_0001_0001_0001
DVDELSTRALNLVRKVFRKAQDPRLRDLISDVLAKLMEATANRDEELLKDVERLVREILNQC DYSFSCYSQLEVNGSQHSLTCAFEDPDVNTTNLEFEICGALVEVKCLNFRKLQEIYFIETKKFLLIGKSNICVKVGEKSLTCKKIDLTTIVKPEAPFDLSVVYREGANDFVVTFNTSHLQKKYVKVLMHDVAYRQEKDENKWTHVNLSSTKLTLLQRKLQPAAMYEIKVRSIPDHYFKGFWSEWSPSYYFRTP longxing_ems_3hM_1929_000000002_0001_0001
GVEEMLKAIYREAQEAIKRNDEEQVRMAQRKLDLAAKMANTDEVRKKAEKLTESVRRLA DYSFSCYSQLEVNGSQHSLTCAFEDPDVNTTNLEFEICGALVEVKCLNFRKLQEIYFIETKKFLLIGKSNICVKVGEKSLTCKKIDLTTIVKPEAPFDLSVVYREGANDFVVTFNTSHLQKKYVKVLMHDVAYRQEKDENKWTHVNLSSTKLTLLQRKLQPAAMYEIKVRSIPDHYFKGFWSEWSPSYYFRTP longxing_Grafting2_ems_3hC_975_0001_0010_0001_0001
PAEDDNEANADAVDLALEVSQVSDEEKKKELRKTAETLIEQLVKNPEASEMIKKQFREIVSMAE DYSFSCYSQLEVNGSQHSLTCAFEDPDVNTTNLEFEICGALVEVKCLNFRKLQEIYFIETKKFLLIGKSNICVKVGEKSLTCKKIDLTTIVKPEAPFDLSVVYREGANDFVVTFNTSHLQKKYVKVLMHDVAYRQEKDENKWTHVNLSSTKLTLLQRKLQPAAMYEIKVRSIPDHYFKGFWSEWSPSYYFRTP longxing_ems_3hM_2065_000000010_0001_0001
LELTRKFIREALKLKKEAKKKNQPLTLRINVNGVDIRVTFTEDDDKVDELVWDASARILNAVIM DYSFSCYSQLEVNGSQHSLTCAFEDPDVNTTNLEFEICGALVEVKCLNFRKLQEIYFIETKKFLLIGKSNICVKVGEKSLTCKKIDLTTIVKPEAPFDLSVVYREGANDFVVTFNTSHLQKKYVKVLMHDVAYRQEKDENKWTHVNLSSTKLTLLQRKLQPAAMYEIKVRSIPDHYFKGFWSEWSPSYYFRTP bcov_r3_HEEH_08791_000000089_0001_0001
DDEEEIKTLLKIVEELAKKVVDDPRKSKKIISHVESHVRSASSKEQQKIAAKIAIMVLQDLTT DYSFSCYSQLEVNGSQHSLTCAFEDPDVNTTNLEFEICGALVEVKCLNFRKLQEIYFIETKKFLLIGKSNICVKVGEKSLTCKKIDLTTIVKPEAPFDLSVVYREGANDFVVTFNTSHLQKKYVKVLMHDVAYRQEKDENKWTHVNLSSTKLTLLQRKLQPAAMYEIKVRSIPDHYFKGFWSEWSPSYYFRTP longxing_ems_3hM_1064_000000008_0001_0001
TQHLRYEYTFKNVSPEELSDKAIEVVDKLTQYAIKLLKQGMTVQVHVRVRKSGDTLTVELEVRVE DYSFSCYSQLEVNGSQHSLTCAFEDPDVNTTNLEFEICGALVEVKCLNFRKLQEIYFIETKKFLLIGKSNICVKVGEKSLTCKKIDLTTIVKPEAPFDLSVVYREGANDFVVTFNTSHLQKKYVKVLMHDVAYRQEKDENKWTHVNLSSTKLTLLQRKLQPAAMYEIKVRSIPDHYFKGFWSEWSPSYYFRTP bcov_v4_r3_EHEE_13414_000000026_0001_0001_15_39_H_.._EHEE_12902_0001_0001_0001
ADEDLEMIVKAVNQQAKKAKDPRDVRLARRKAELAAKHIENPEARKIATEVSKYLETLLKSS DYSFSCYSQLEVNGSQHSLTCAFEDPDVNTTNLEFEICGALVEVKCLNFRKLQEIYFIETKKFLLIGKSNICVKVGEKSLTCKKIDLTTIVKPEAPFDLSVVYREGANDFVVTFNTSHLQKKYVKVLMHDVAYRQEKDENKWTHVNLSSTKLTLLQRKLQPAAMYEIKVRSIPDHYFKGFWSEWSPSYYFRTP longxing_Grafting2_ems_3hM_2777_0001_0008_0001_0001
DIATEVAADVMIRAADAIKKNDEEKHRKVIKEAEEAVSQIPDPRQQKVVQMVIEQLKKQHS DYSFSCYSQLEVNGSQHSLTCAFEDPDVNTTNLEFEICGALVEVKCLNFRKLQEIYFIETKKFLLIGKSNICVKVGEKSLTCKKIDLTTIVKPEAPFDLSVVYREGANDFVVTFNTSHLQKKYVKVLMHDVAYRQEKDENKWTHVNLSSTKLTLLQRKLQPAAMYEIKVRSIPDHYFKGFWSEWSPSYYFRTP longxing_ems_3hM_1996_000000022_0001_0001
SVEKLARIAKTLAKRRGDKLARLKAELALKLMRDGKADPDEARHILEILIRELRE DYSFSCYSQLEVNGSQHSLTCAFEDPDVNTTNLEFEICGALVEVKCLNFRKLQEIYFIETKKFLLIGKSNICVKVGEKSLTCKKIDLTTIVKPEAPFDLSVVYREGANDFVVTFNTSHLQKKYVKVLMHDVAYRQEKDENKWTHVNLSSTKLTLLQRKLQPAAMYEIKVRSIPDHYFKGFWSEWSPSYYFRTP longxing_Grafting2_ems_p1-15H-GBL-16H-GABBL-16H_0062_0001_0001_0002_0001_0001_0001_0001
ARVYNITVSFDNHNPEEETKARRTAQTLRKRAEKRAKDQGLTVTWEEIEVNNGDRTRIFIFVLVM DYSFSCYSQLEVNGSQHSLTCAFEDPDVNTTNLEFEICGALVEVKCLNFRKLQEIYFIETKKFLLIGKSNICVKVGEKSLTCKKIDLTTIVKPEAPFDLSVVYREGANDFVVTFNTSHLQKKYVKVLMHDVAYRQEKDENKWTHVNLSSTKLTLLQRKLQPAAMYEIKVRSIPDHYFKGFWSEWSPSYYFRTP bcov_r2_EHEE_04122_000000087_0001_0001
TVELVTRKVDLALKMLEKHPDDKMARLILDILATDLLKLVKENHEEVRKKVETVKTKADKLK DYSFSCYSQLEVNGSQHSLTCAFEDPDVNTTNLEFEICGALVEVKCLNFRKLQEIYFIETKKFLLIGKSNICVKVGEKSLTCKKIDLTTIVKPEAPFDLSVVYREGANDFVVTFNTSHLQKKYVKVLMHDVAYRQEKDENKWTHVNLSSTKLTLLQRKLQPAAMYEIKVRSIPDHYFKGFWSEWSPSYYFRTP longxing_Grafting2_ems_3hM_85_0001_0006_0001_0001
DEEARKRAEKALRTVHDLIEKGQPNTVTFKVDGQKYRVEVTTDPRQQHEVYRLLLNVALDLALK DYSFSCYSQLEVNGSQHSLTCAFEDPDVNTTNLEFEICGALVEVKCLNFRKLQEIYFIETKKFLLIGKSNICVKVGEKSLTCKKIDLTTIVKPEAPFDLSVVYREGANDFVVTFNTSHLQKKYVKVLMHDVAYRQEKDENKWTHVNLSSTKLTLLQRKLQPAAMYEIKVRSIPDHYFKGFWSEWSPSYYFRTP bcov_v4_r3_EHEE_01204_000000065_0001_0001_15_39_H_.._HEEH_07753_0001_0005_0001_0001
SEEDKIRKKVEEHVKKAIKRGIDSREVAKIVAEHLLKAMREGKLSREAAAKILQLALELAHKLL DYSFSCYSQLEVNGSQHSLTCAFEDPDVNTTNLEFEICGALVEVKCLNFRKLQEIYFIETKKFLLIGKSNICVKVGEKSLTCKKIDLTTIVKPEAPFDLSVVYREGANDFVVTFNTSHLQKKYVKVLMHDVAYRQEKDENKWTHVNLSSTKLTLLQRKLQPAAMYEIKVRSIPDHYFKGFWSEWSPSYYFRTP longxing_HHH_eva_0088_000000001_0001_0001
SESEKILRKLLKIAQKKNLERAQKLIKLAIEAVRNGIFSEEIAILVARRALEFAD DYSFSCYSQLEVNGSQHSLTCAFEDPDVNTTNLEFEICGALVEVKCLNFRKLQEIYFIETKKFLLIGKSNICVKVGEKSLTCKKIDLTTIVKPEAPFDLSVVYREGANDFVVTFNTSHLQKKYVKVLMHDVAYRQEKDENKWTHVNLSSTKLTLLQRKLQPAAMYEIKVRSIPDHYFKGFWSEWSPSYYFRTP bcov_r3_ems_p1-16H-GBL-16H-GABBL-15H_0229_0001_0001_0001_000000009_0001_0001
DRDALKTAQKLAQIALKQGNEELLKRVHTVWTLLLEALYKNDEELDTKLKKILEELKKKAE DYSFSCYSQLEVNGSQHSLTCAFEDPDVNTTNLEFEICGALVEVKCLNFRKLQEIYFIETKKFLLIGKSNICVKVGEKSLTCKKIDLTTIVKPEAPFDLSVVYREGANDFVVTFNTSHLQKKYVKVLMHDVAYRQEKDENKWTHVNLSSTKLTLLQRKLQPAAMYEIKVRSIPDHYFKGFWSEWSPSYYFRTP bcov_v4_r3_ems_3hC_204_000000066_0001_0001_22_41_H_.._ems_3hM_2888_0001_0001_0001_0001
DEQVDTLSQLYIEALATARHQNRPVELTFNVNGLNVRFEFNSDPTVQKKAEKILRKIIKKWKDK DYSFSCYSQLEVNGSQHSLTCAFEDPDVNTTNLEFEICGALVEVKCLNFRKLQEIYFIETKKFLLIGKSNICVKVGEKSLTCKKIDLTTIVKPEAPFDLSVVYREGANDFVVTFNTSHLQKKYVKVLMHDVAYRQEKDENKWTHVNLSSTKLTLLQRKLQPAAMYEIKVRSIPDHYFKGFWSEWSPSYYFRTP bcov_v4_r2_HEEH_08897_000000001_0001_0001_44_64_H_.._HEEH_12331_0001_0001_0001
DKDKEVESTAKTIVKKLKENNVDERQIATILKELAKEALKKLSSREANRHLQLLLEAIEEG DYSFSCYSQLEVNGSQHSLTCAFEDPDVNTTNLEFEICGALVEVKCLNFRKLQEIYFIETKKFLLIGKSNICVKVGEKSLTCKKIDLTTIVKPEAPFDLSVVYREGANDFVVTFNTSHLQKKYVKVLMHDVAYRQEKDENKWTHVNLSSTKLTLLQRKLQPAAMYEIKVRSIPDHYFKGFWSEWSPSYYFRTP longxing_ems_3hM_3039_000000002_0001_0001
SEELDKILEHVTQLQVEVAAKNTRLTETIRFNNQDFHFEFDTSQEAQEKVAKALHELAHQAKKK DYSFSCYSQLEVNGSQHSLTCAFEDPDVNTTNLEFEICGALVEVKCLNFRKLQEIYFIETKKFLLIGKSNICVKVGEKSLTCKKIDLTTIVKPEAPFDLSVVYREGANDFVVTFNTSHLQKKYVKVLMHDVAYRQEKDENKWTHVNLSSTKLTLLQRKLQPAAMYEIKVRSIPDHYFKGFWSEWSPSYYFRTP bcov_v3_r3_EHEE_00746_000000031_0001_0001_15_39_H_.._HEEH_18406_0001_0022_0001_0001_0001
KVEIIVYDNGNTEEYEFDTEEQADRFVKKVQKEAKEKGARFLTWKWGKVISIFITI DYSFSCYSQLEVNGSQHSLTCAFEDPDVNTTNLEFEICGALVEVKCLNFRKLQEIYFIETKKFLLIGKSNICVKVGEKSLTCKKIDLTTIVKPEAPFDLSVVYREGANDFVVTFNTSHLQKKYVKVLMHDVAYRQEKDENKWTHVNLSSTKLTLLQRKLQPAAMYEIKVRSIPDHYFKGFWSEWSPSYYFRTP bcov_r2_ems_bGM_442_0001_000000026_0001_0001
APEIVKIIRTLRKLQEEAEKKQQRFEVRWTLNGIEIKFEIDSDPTAKDRLEDALAKLWRVAIEQ DYSFSCYSQLEVNGSQHSLTCAFEDPDVNTTNLEFEICGALVEVKCLNFRKLQEIYFIETKKFLLIGKSNICVKVGEKSLTCKKIDLTTIVKPEAPFDLSVVYREGANDFVVTFNTSHLQKKYVKVLMHDVAYRQEKDENKWTHVNLSSTKLTLLQRKLQPAAMYEIKVRSIPDHYFKGFWSEWSPSYYFRTP bcov_r3_HEEH_19314_000000000_0001_0001
SEEEKKTADTWKTKLEEAEKKNTPLSVHVRVFGTILRVHVDTSEEAKELIKQFKILLDIAKKSG DYSFSCYSQLEVNGSQHSLTCAFEDPDVNTTNLEFEICGALVEVKCLNFRKLQEIYFIETKKFLLIGKSNICVKVGEKSLTCKKIDLTTIVKPEAPFDLSVVYREGANDFVVTFNTSHLQKKYVKVLMHDVAYRQEKDENKWTHVNLSSTKLTLLQRKLQPAAMYEIKVRSIPDHYFKGFWSEWSPSYYFRTP bcov_r2_HEEH_02644_000000032_0001_0001
STEEVIKKVEKAAKRANLEEKLVRLVVKHLQKMGNEDMAEAILKQLQEIAKD DYSFSCYSQLEVNGSQHSLTCAFEDPDVNTTNLEFEICGALVEVKCLNFRKLQEIYFIETKKFLLIGKSNICVKVGEKSLTCKKIDLTTIVKPEAPFDLSVVYREGANDFVVTFNTSHLQKKYVKVLMHDVAYRQEKDENKWTHVNLSSTKLTLLQRKLQPAAMYEIKVRSIPDHYFKGFWSEWSPSYYFRTP longxing_ems_p1-15H-GBBL-14H-GBL-16H_0533_0001_0001_0002_000000017_0001_0001
DPTLLRRLHEAWTEALEAHLKGTPVTFTFDINGRKYSVKVDSDPTIYTKADELLEELARLAEEQ DYSFSCYSQLEVNGSQHSLTCAFEDPDVNTTNLEFEICGALVEVKCLNFRKLQEIYFIETKKFLLIGKSNICVKVGEKSLTCKKIDLTTIVKPEAPFDLSVVYREGANDFVVTFNTSHLQKKYVKVLMHDVAYRQEKDENKWTHVNLSSTKLTLLQRKLQPAAMYEIKVRSIPDHYFKGFWSEWSPSYYFRTP bcov_v4_r3_EHEE_01204_000000065_0001_0001_15_39_H_.._HEEH_20185_0001_0001_0001
GRLTIFADSPAAETIAKILAKYGAVVIVRRVNGKVVVLVSNVPQEAATNVASQFPQVKWWVVP DYSFSCYSQLEVNGSQHSLTCAFEDPDVNTTNLEFEICGALVEVKCLNFRKLQEIYFIETKKFLLIGKSNICVKVGEKSLTCKKIDLTTIVKPEAPFDLSVVYREGANDFVVTFNTSHLQKKYVKVLMHDVAYRQEKDENKWTHVNLSSTKLTLLQRKLQPAAMYEIKVRSIPDHYFKGFWSEWSPSYYFRTP bcov_v3_r3_EHEE_03902_000000023_0001_0001_43_52_E_.._ems_ferrM_5314_0001_0001_0003_0001_0001_0001
SESDERAKQMADLIVIQAQLIEDKKLVEQLIKHLKEMIKKAQDPVLRTHLKKAIKIVESILRS DYSFSCYSQLEVNGSQHSLTCAFEDPDVNTTNLEFEICGALVEVKCLNFRKLQEIYFIETKKFLLIGKSNICVKVGEKSLTCKKIDLTTIVKPEAPFDLSVVYREGANDFVVTFNTSHLQKKYVKVLMHDVAYRQEKDENKWTHVNLSSTKLTLLQRKLQPAAMYEIKVRSIPDHYFKGFWSEWSPSYYFRTP longxing_ems_3hM_3590_000000011_0001_0001
TQYFVLISVNDPRAADELRKYADHVEIRTFPGNLLFIVFNGLTDELAKKIAKKLGVEFFVHSIS DYSFSCYSQLEVNGSQHSLTCAFEDPDVNTTNLEFEICGALVEVKCLNFRKLQEIYFIETKKFLLIGKSNICVKVGEKSLTCKKIDLTTIVKPEAPFDLSVVYREGANDFVVTFNTSHLQKKYVKVLMHDVAYRQEKDENKWTHVNLSSTKLTLLQRKLQPAAMYEIKVRSIPDHYFKGFWSEWSPSYYFRTP bcov_r2_ems_ferrM_3184_000000005_0001_0001
DLREEAKKVVSKAKEVAKKLSDEEKSHKIYILALALEDAVEDNDENDVRYILSLLKTLVERAS DYSFSCYSQLEVNGSQHSLTCAFEDPDVNTTNLEFEICGALVEVKCLNFRKLQEIYFIETKKFLLIGKSNICVKVGEKSLTCKKIDLTTIVKPEAPFDLSVVYREGANDFVVTFNTSHLQKKYVKVLMHDVAYRQEKDENKWTHVNLSSTKLTLLQRKLQPAAMYEIKVRSIPDHYFKGFWSEWSPSYYFRTP bcov_r3_ems_3hM_1869_000000081_0001_0001
SPEELLREAKTLAERVKRNLTDPNMQTMLDILVEQIEDAVKQNDEDDARLNVRKIRLMSKHA DYSFSCYSQLEVNGSQHSLTCAFEDPDVNTTNLEFEICGALVEVKCLNFRKLQEIYFIETKKFLLIGKSNICVKVGEKSLTCKKIDLTTIVKPEAPFDLSVVYREGANDFVVTFNTSHLQKKYVKVLMHDVAYRQEKDENKWTHVNLSSTKLTLLQRKLQPAAMYEIKVRSIPDHYFKGFWSEWSPSYYFRTP longxing_Grafting2_ems_3hM_645_0001_0003_0001_0001
SQEVIKKIAKKLEKLGNEHAAKMVKILLELAQNGIVPERMAEMKARQALKNAE DYSFSCYSQLEVNGSQHSLTCAFEDPDVNTTNLEFEICGALVEVKCLNFRKLQEIYFIETKKFLLIGKSNICVKVGEKSLTCKKIDLTTIVKPEAPFDLSVVYREGANDFVVTFNTSHLQKKYVKVLMHDVAYRQEKDENKWTHVNLSSTKLTLLQRKLQPAAMYEIKVRSIPDHYFKGFWSEWSPSYYFRTP longxing_Grafting2_ems_p1-14H-GBL-16H-GABBL-15H_0520_0001_0001_0001_0001_0010_0001_0001
SEELEKILKHVARLVAEVYRKNTRLTETIRFNNQDFHFEFDTSEDAHTKVVHAALELRLQAEKK DYSFSCYSQLEVNGSQHSLTCAFEDPDVNTTNLEFEICGALVEVKCLNFRKLQEIYFIETKKFLLIGKSNICVKVGEKSLTCKKIDLTTIVKPEAPFDLSVVYREGANDFVVTFNTSHLQKKYVKVLMHDVAYRQEKDENKWTHVNLSSTKLTLLQRKLQPAAMYEIKVRSIPDHYFKGFWSEWSPSYYFRTP bcov_v3_r4_EHEE_05338_000000016_0001_0001_15_38_H_.._HEEH_18406_0001_0005_0001_0001_0001
SPTEIARDLLRLLVEAAAKNDEDKHKTIEKLLKKLAKTHQNEVIETMVRHVVSAAKSKM DYSFSCYSQLEVNGSQHSLTCAFEDPDVNTTNLEFEICGALVEVKCLNFRKLQEIYFIETKKFLLIGKSNICVKVGEKSLTCKKIDLTTIVKPEAPFDLSVVYREGANDFVVTFNTSHLQKKYVKVLMHDVAYRQEKDENKWTHVNLSSTKLTLLQRKLQPAAMYEIKVRSIPDHYFKGFWSEWSPSYYFRTP longxing_ems_3hM_1890_000000007_0001_0001
SHILIVFAHVPPEAVKIVASSVNARVDRVGDRWLVEADDPEAAKIIRELAKRLNIRVYLSIRE DYSFSCYSQLEVNGSQHSLTCAFEDPDVNTTNLEFEICGALVEVKCLNFRKLQEIYFIETKKFLLIGKSNICVKVGEKSLTCKKIDLTTIVKPEAPFDLSVVYREGANDFVVTFNTSHLQKKYVKVLMHDVAYRQEKDENKWTHVNLSSTKLTLLQRKLQPAAMYEIKVRSIPDHYFKGFWSEWSPSYYFRTP bcov_v3_r3_EHEE_06619_000000039_0001_0001_55_65_E_.._ems_ferrM_4940_0002_0001_0003_0001_0001_0001
MELSEKAETIINDVIILHLHGDSTAKEHAKILKELASKLEKHSETEEIKSVVRIAKHVADLVLS DYSFSCYSQLEVNGSQHSLTCAFEDPDVNTTNLEFEICGALVEVKCLNFRKLQEIYFIETKKFLLIGKSNICVKVGEKSLTCKKIDLTTIVKPEAPFDLSVVYREGANDFVVTFNTSHLQKKYVKVLMHDVAYRQEKDENKWTHVNLSSTKLTLLQRKLQPAAMYEIKVRSIPDHYFKGFWSEWSPSYYFRTP longxing_ems_3hC_899_000000012_0001_0001
DEEEKKIKRLVHLAKVVVDQVRNEEEKRHLKTLVDEAEKSGDPSAQELLTKIVKTAMRIHMS DYSFSCYSQLEVNGSQHSLTCAFEDPDVNTTNLEFEICGALVEVKCLNFRKLQEIYFIETKKFLLIGKSNICVKVGEKSLTCKKIDLTTIVKPEAPFDLSVVYREGANDFVVTFNTSHLQKKYVKVLMHDVAYRQEKDENKWTHVNLSSTKLTLLQRKLQPAAMYEIKVRSIPDHYFKGFWSEWSPSYYFRTP longxing_ems_3hM_150_000000001_0001_0001
TEEMLDRKAKQAVEIANKDQDPTQVKMAELVIEAALRQAQDPEVQKSIKTLLETVRKLHTS DYSFSCYSQLEVNGSQHSLTCAFEDPDVNTTNLEFEICGALVEVKCLNFRKLQEIYFIETKKFLLIGKSNICVKVGEKSLTCKKIDLTTIVKPEAPFDLSVVYREGANDFVVTFNTSHLQKKYVKVLMHDVAYRQEKDENKWTHVNLSSTKLTLLQRKLQPAAMYEIKVRSIPDHYFKGFWSEWSPSYYFRTP longxing_Grafting2_ems_3hM_784_0001_0011_0001_0001
DYHYRYEIRYKSTDPDSHKKASDLTHKIARTVLKKAKDLGQEVDIEVHIHIDGPDFSIEVTVKIK DYSFSCYSQLEVNGSQHSLTCAFEDPDVNTTNLEFEICGALVEVKCLNFRKLQEIYFIETKKFLLIGKSNICVKVGEKSLTCKKIDLTTIVKPEAPFDLSVVYREGANDFVVTFNTSHLQKKYVKVLMHDVAYRQEKDENKWTHVNLSSTKLTLLQRKLQPAAMYEIKVRSIPDHYFKGFWSEWSPSYYFRTP bcov_r4_EHEE_08331_000000013_0001_0001
DVEDLKKEVKKLSRAVSNLEDVNVVKKVMELAHLVMKAADNGDKDTAKKLVEKAQKLVKSD DYSFSCYSQLEVNGSQHSLTCAFEDPDVNTTNLEFEICGALVEVKCLNFRKLQEIYFIETKKFLLIGKSNICVKVGEKSLTCKKIDLTTIVKPEAPFDLSVVYREGANDFVVTFNTSHLQKKYVKVLMHDVAYRQEKDENKWTHVNLSSTKLTLLQRKLQPAAMYEIKVRSIPDHYFKGFWSEWSPSYYFRTP longxing_ems_3hC_811_000000011_0001_0001
GDDLYKKVKKIIDEAKKVARIEHIQHQLEVVEEILKYAYKRNNDHAIKIAEEWAKKLLEKARS DYSFSCYSQLEVNGSQHSLTCAFEDPDVNTTNLEFEICGALVEVKCLNFRKLQEIYFIETKKFLLIGKSNICVKVGEKSLTCKKIDLTTIVKPEAPFDLSVVYREGANDFVVTFNTSHLQKKYVKVLMHDVAYRQEKDENKWTHVNLSSTKLTLLQRKLQPAAMYEIKVRSIPDHYFKGFWSEWSPSYYFRTP bcov_r3_ems_3hC_169_0002_000000068_0001_0001
DKSKELHKKAHELIKQIENAKDENQVMTLYRKVVKLIDQLSDPTLDQRVAEQLADAQLKAVQS DYSFSCYSQLEVNGSQHSLTCAFEDPDVNTTNLEFEICGALVEVKCLNFRKLQEIYFIETKKFLLIGKSNICVKVGEKSLTCKKIDLTTIVKPEAPFDLSVVYREGANDFVVTFNTSHLQKKYVKVLMHDVAYRQEKDENKWTHVNLSSTKLTLLQRKLQPAAMYEIKVRSIPDHYFKGFWSEWSPSYYFRTP longxing_ems_3hC_265_000000024_0001_0001
RNTYTYRYKVQGDDETAQKIIKDFVTEASKQAETRAKKKNTDVVFDVWIAKDGDTVTVLVSVIEA DYSFSCYSQLEVNGSQHSLTCAFEDPDVNTTNLEFEICGALVEVKCLNFRKLQEIYFIETKKFLLIGKSNICVKVGEKSLTCKKIDLTTIVKPEAPFDLSVVYREGANDFVVTFNTSHLQKKYVKVLMHDVAYRQEKDENKWTHVNLSSTKLTLLQRKLQPAAMYEIKVRSIPDHYFKGFWSEWSPSYYFRTP bcov_r3_EHEE_05173_000000041_0001_0001
DEQEEDRRMVKRKLELANKLAKDDGEAAKHLIKVNREAAEDRGDEHLKRLVEKALEIAKNVE DYSFSCYSQLEVNGSQHSLTCAFEDPDVNTTNLEFEICGALVEVKCLNFRKLQEIYFIETKKFLLIGKSNICVKVGEKSLTCKKIDLTTIVKPEAPFDLSVVYREGANDFVVTFNTSHLQKKYVKVLMHDVAYRQEKDENKWTHVNLSSTKLTLLQRKLQPAAMYEIKVRSIPDHYFKGFWSEWSPSYYFRTP longxing_Grafting2_ems_3hM_2230_0001_0008_0001_0001
DEVEEIVRQVFEDASRKAKKQGHPLLFVVTVNGYVIVVIVANSDELINDLRKNVTEQAREISKK DYSFSCYSQLEVNGSQHSLTCAFEDPDVNTTNLEFEICGALVEVKCLNFRKLQEIYFIETKKFLLIGKSNICVKVGEKSLTCKKIDLTTIVKPEAPFDLSVVYREGANDFVVTFNTSHLQKKYVKVLMHDVAYRQEKDENKWTHVNLSSTKLTLLQRKLQPAAMYEIKVRSIPDHYFKGFWSEWSPSYYFRTP bcov_r2_HEEH_03590_000000086_0001_0001
RFVTLYVDTPWAEKVAKILTQYPTVWVVKEGDKYIVVVFNASPEIEELVKKAQKYGVRVYVQD DYSFSCYSQLEVNGSQHSLTCAFEDPDVNTTNLEFEICGALVEVKCLNFRKLQEIYFIETKKFLLIGKSNICVKVGEKSLTCKKIDLTTIVKPEAPFDLSVVYREGANDFVVTFNTSHLQKKYVKVLMHDVAYRQEKDENKWTHVNLSSTKLTLLQRKLQPAAMYEIKVRSIPDHYFKGFWSEWSPSYYFRTP bcov_v3_r3_EHEE_05436_000000003_0001_0001_43_52_E_.._ems_ferrM_2848_0001_0003_0001_0001_0001
TLFIVIIHVNDPRAADELRKYAEHVVIFNHPGNNLNILFTGLTDELAKKIAKKLGVEFRVFSFT DYSFSCYSQLEVNGSQHSLTCAFEDPDVNTTNLEFEICGALVEVKCLNFRKLQEIYFIETKKFLLIGKSNICVKVGEKSLTCKKIDLTTIVKPEAPFDLSVVYREGANDFVVTFNTSHLQKKYVKVLMHDVAYRQEKDENKWTHVNLSSTKLTLLQRKLQPAAMYEIKVRSIPDHYFKGFWSEWSPSYYFRTP bcov_r2_ems_ferrM_3184_000000053_0001_0001
SPDEAKKLLQEAEKLARKQNDEWALKVVQKLKEWLDKAKKNNDDHLVAVVETAAEVLLEALQS DYSFSCYSQLEVNGSQHSLTCAFEDPDVNTTNLEFEICGALVEVKCLNFRKLQEIYFIETKKFLLIGKSNICVKVGEKSLTCKKIDLTTIVKPEAPFDLSVVYREGANDFVVTFNTSHLQKKYVKVLMHDVAYRQEKDENKWTHVNLSSTKLTLLQRKLQPAAMYEIKVRSIPDHYFKGFWSEWSPSYYFRTP bcov_r2_ems_3hC_921_0001_000000026_0001_0001
KFKDLVQEILKKLKEVLKRVQDPEERKRVKEAIEQVEKAWRRARSEEQFETVYILAKRFADWM DYSFSCYSQLEVNGSQHSLTCAFEDPDVNTTNLEFEICGALVEVKCLNFRKLQEIYFIETKKFLLIGKSNICVKVGEKSLTCKKIDLTTIVKPEAPFDLSVVYREGANDFVVTFNTSHLQKKYVKVLMHDVAYRQEKDENKWTHVNLSSTKLTLLQRKLQPAAMYEIKVRSIPDHYFKGFWSEWSPSYYFRTP bcov_r2_ems_3hM_329_000000053_0001_0001
DAVEEVARVIVKRLSEEAKKKGRPIQIDLTMNGTTVRVHVDSDPRLQTEATKAISTAQKHDRKK DYSFSCYSQLEVNGSQHSLTCAFEDPDVNTTNLEFEICGALVEVKCLNFRKLQEIYFIETKKFLLIGKSNICVKVGEKSLTCKKIDLTTIVKPEAPFDLSVVYREGANDFVVTFNTSHLQKKYVKVLMHDVAYRQEKDENKWTHVNLSSTKLTLLQRKLQPAAMYEIKVRSIPDHYFKGFWSEWSPSYYFRTP longxing_HEEH_15433_000000018_0001_0001
DESAKETLEKLTKLARKAIKNNDPRTAAQVVAKLYLVADEANDEEALQIAIELWHQVAHLW DYSFSCYSQLEVNGSQHSLTCAFEDPDVNTTNLEFEICGALVEVKCLNFRKLQEIYFIETKKFLLIGKSNICVKVGEKSLTCKKIDLTTIVKPEAPFDLSVVYREGANDFVVTFNTSHLQKKYVKVLMHDVAYRQEKDENKWTHVNLSSTKLTLLQRKLQPAAMYEIKVRSIPDHYFKGFWSEWSPSYYFRTP bcov_v3_r2_EHEE_11199_000000086_0001_0001_15_38_H_.._ems_3hC_836_0002_0001_0005_0001_0001_0001
SDEESKKVEELIRRAKKVGVTEDELRLIERKFRLANKHGTEAAKHIAKILQRMLRDLI DYSFSCYSQLEVNGSQHSLTCAFEDPDVNTTNLEFEICGALVEVKCLNFRKLQEIYFIETKKFLLIGKSNICVKVGEKSLTCKKIDLTTIVKPEAPFDLSVVYREGANDFVVTFNTSHLQKKYVKVLMHDVAYRQEKDENKWTHVNLSSTKLTLLQRKLQPAAMYEIKVRSIPDHYFKGFWSEWSPSYYFRTP longxing_Grafting2_HHH_eva_0198_0001_0010_0001_0001
WVSYVVDFKIKGDNPEERTKAKREADKLIKTAKEQADKNNLTIRWRFLTIRRDGTNSVFFLVLVF DYSFSCYSQLEVNGSQHSLTCAFEDPDVNTTNLEFEICGALVEVKCLNFRKLQEIYFIETKKFLLIGKSNICVKVGEKSLTCKKIDLTTIVKPEAPFDLSVVYREGANDFVVTFNTSHLQKKYVKVLMHDVAYRQEKDENKWTHVNLSSTKLTLLQRKLQPAAMYEIKVRSIPDHYFKGFWSEWSPSYYFRTP bcov_r4_EHEE_05554_000000022_0001_0001
PWDDIVNILIRIEAKARHDGDKKVLDLVKELQEKLRDAAERRDEEKQKKILKEVRKVLKIAQR DYSFSCYSQLEVNGSQHSLTCAFEDPDVNTTNLEFEICGALVEVKCLNFRKLQEIYFIETKKFLLIGKSNICVKVGEKSLTCKKIDLTTIVKPEAPFDLSVVYREGANDFVVTFNTSHLQKKYVKVLMHDVAYRQEKDENKWTHVNLSSTKLTLLQRKLQPAAMYEIKVRSIPDHYFKGFWSEWSPSYYFRTP bcov_r2_ems_3hM_866_000000052_0001_0001
DSRLARKAHEIAQLALQATNDRKQIQEVMETLMEAAKNNDEELLKSVEEHVRKLKKKLS DYSFSCYSQLEVNGSQHSLTCAFEDPDVNTTNLEFEICGALVEVKCLNFRKLQEIYFIETKKFLLIGKSNICVKVGEKSLTCKKIDLTTIVKPEAPFDLSVVYREGANDFVVTFNTSHLQKKYVKVLMHDVAYRQEKDENKWTHVNLSSTKLTLLQRKLQPAAMYEIKVRSIPDHYFKGFWSEWSPSYYFRTP longxing_ems_3hM_381_000000009_0001_0001
DEEESKIEVLVLVAKQVVSMVRNEEEKRHLKTLVDEAEKSGDPSAQELLRKIVETATRIVMS DYSFSCYSQLEVNGSQHSLTCAFEDPDVNTTNLEFEICGALVEVKCLNFRKLQEIYFIETKKFLLIGKSNICVKVGEKSLTCKKIDLTTIVKPEAPFDLSVVYREGANDFVVTFNTSHLQKKYVKVLMHDVAYRQEKDENKWTHVNLSSTKLTLLQRKLQPAAMYEIKVRSIPDHYFKGFWSEWSPSYYFRTP longxing_ems_3hM_150_000000000_0001_0001
DEDEKLIRRKIKLALKHLDSIPDPTAQKVSETARKLYEEADKKNDKELLDKVAVYAIIHALLI DYSFSCYSQLEVNGSQHSLTCAFEDPDVNTTNLEFEICGALVEVKCLNFRKLQEIYFIETKKFLLIGKSNICVKVGEKSLTCKKIDLTTIVKPEAPFDLSVVYREGANDFVVTFNTSHLQKKYVKVLMHDVAYRQEKDENKWTHVNLSSTKLTLLQRKLQPAAMYEIKVRSIPDHYFKGFWSEWSPSYYFRTP longxing_Grafting2_ems_3hM_2634_0002_0020_0001_0001
DEADKVIKEARRVLKKTGDPDAKLVTRKAEIAKKLGLLTEAILTANKAMLREMESK DYSFSCYSQLEVNGSQHSLTCAFEDPDVNTTNLEFEICGALVEVKCLNFRKLQEIYFIETKKFLLIGKSNICVKVGEKSLTCKKIDLTTIVKPEAPFDLSVVYREGANDFVVTFNTSHLQKKYVKVLMHDVAYRQEKDENKWTHVNLSSTKLTLLQRKLQPAAMYEIKVRSIPDHYFKGFWSEWSPSYYFRTP longxing_Grafting2_ems_p1-16H-GBL-16H-GABBL-16H_0013_0001_0001_0002_0001_0010_0001_0001
DEQELVKKVKTILTEASKKNDKEKVKEAAKLAAQVRVKATNEEVQKQLDELAAHALEVMLS DYSFSCYSQLEVNGSQHSLTCAFEDPDVNTTNLEFEICGALVEVKCLNFRKLQEIYFIETKKFLLIGKSNICVKVGEKSLTCKKIDLTTIVKPEAPFDLSVVYREGANDFVVTFNTSHLQKKYVKVLMHDVAYRQEKDENKWTHVNLSSTKLTLLQRKLQPAAMYEIKVRSIPDHYFKGFWSEWSPSYYFRTP longxing_ems_3hC_338_0001_000000000_0001_0001
PDNKKKLKSIADTLLKRIKEAARDKMIKMKAELAREAVERASSGSDEQVDHAVHIIKATLDMVE DYSFSCYSQLEVNGSQHSLTCAFEDPDVNTTNLEFEICGALVEVKCLNFRKLQEIYFIETKKFLLIGKSNICVKVGEKSLTCKKIDLTTIVKPEAPFDLSVVYREGANDFVVTFNTSHLQKKYVKVLMHDVAYRQEKDENKWTHVNLSSTKLTLLQRKLQPAAMYEIKVRSIPDHYFKGFWSEWSPSYYFRTP longxing_Grafting2_ems_3hM_257_0001_0012_0001_0001
MVFVVIVHIDVRQVEKFVSKYNAEVRVDDNRVVTVRFDDPTAAKNLYKYAQKAGAQVWIHEI DYSFSCYSQLEVNGSQHSLTCAFEDPDVNTTNLEFEICGALVEVKCLNFRKLQEIYFIETKKFLLIGKSNICVKVGEKSLTCKKIDLTTIVKPEAPFDLSVVYREGANDFVVTFNTSHLQKKYVKVLMHDVAYRQEKDENKWTHVNLSSTKLTLLQRKLQPAAMYEIKVRSIPDHYFKGFWSEWSPSYYFRTP bcov_r4_ems_ferrM_1144_0002_000000001_0001_0001
DPTDLLALLSALYAVEVASRLGTHHDIKVNVNGKTVTFDVPSDPKEATKLYKTLKKRIEEADRK DYSFSCYSQLEVNGSQHSLTCAFEDPDVNTTNLEFEICGALVEVKCLNFRKLQEIYFIETKKFLLIGKSNICVKVGEKSLTCKKIDLTTIVKPEAPFDLSVVYREGANDFVVTFNTSHLQKKYVKVLMHDVAYRQEKDENKWTHVNLSSTKLTLLQRKLQPAAMYEIKVRSIPDHYFKGFWSEWSPSYYFRTP bcov_v3_r4_ems_3hM_2313_000000002_0001_0001_1_21_H_.._HEEH_01517_0001_0002_0001_0001_0001
PVEVYTITTDEQAEEVARRVGSPELKEAVEKAKKDHDVVIHVSGGVSVYFFGNRWWVTVIY DYSFSCYSQLEVNGSQHSLTCAFEDPDVNTTNLEFEICGALVEVKCLNFRKLQEIYFIETKKFLLIGKSNICVKVGEKSLTCKKIDLTTIVKPEAPFDLSVVYREGANDFVVTFNTSHLQKKYVKVLMHDVAYRQEKDENKWTHVNLSSTKLTLLQRKLQPAAMYEIKVRSIPDHYFKGFWSEWSPSYYFRTP bcov_r3_ems_f4m_75_000000019_0001_0001
SAEELAKRIEKKAKKLGNELLQIIADQLKEAVRRGDEEDQRLLEIKAKLTDKI DYSFSCYSQLEVNGSQHSLTCAFEDPDVNTTNLEFEICGALVEVKCLNFRKLQEIYFIETKKFLLIGKSNICVKVGEKSLTCKKIDLTTIVKPEAPFDLSVVYREGANDFVVTFNTSHLQKKYVKVLMHDVAYRQEKDENKWTHVNLSSTKLTLLQRKLQPAAMYEIKVRSIPDHYFKGFWSEWSPSYYFRTP longxing_Grafting2_ems_p1-15H-GBL-16H-GBL-16H_0014_0001_0001_0001_0001_0006_0001_0001
SNNYFYKYKVQGDDETAQKIIKDFVTEASKQAETRAKKKNTRVFFWWQVIKTGDTVLVVVTVFEI DYSFSCYSQLEVNGSQHSLTCAFEDPDVNTTNLEFEICGALVEVKCLNFRKLQEIYFIETKKFLLIGKSNICVKVGEKSLTCKKIDLTTIVKPEAPFDLSVVYREGANDFVVTFNTSHLQKKYVKVLMHDVAYRQEKDENKWTHVNLSSTKLTLLQRKLQPAAMYEIKVRSIPDHYFKGFWSEWSPSYYFRTP bcov_r3_EHEE_05173_000000002_0001_0001
SEVERLARKVARIAARKGDEEVVDLAIQIYIKWAAGEMSTDEAKKELKKLEKRAK DYSFSCYSQLEVNGSQHSLTCAFEDPDVNTTNLEFEICGALVEVKCLNFRKLQEIYFIETKKFLLIGKSNICVKVGEKSLTCKKIDLTTIVKPEAPFDLSVVYREGANDFVVTFNTSHLQKKYVKVLMHDVAYRQEKDENKWTHVNLSSTKLTLLQRKLQPAAMYEIKVRSIPDHYFKGFWSEWSPSYYFRTP bcov_r3_ems_p1-16H-GBL-16H-GABBL-15H_0194_0001_0001_0001_000000020_0001_0001
DLWTKILELIADIWWIADEKDDEKLKRIAKKLVELLRDASEKRDEEKLRKVLETAERVLRNC DYSFSCYSQLEVNGSQHSLTCAFEDPDVNTTNLEFEICGALVEVKCLNFRKLQEIYFIETKKFLLIGKSNICVKVGEKSLTCKKIDLTTIVKPEAPFDLSVVYREGANDFVVTFNTSHLQKKYVKVLMHDVAYRQEKDENKWTHVNLSSTKLTLLQRKLQPAAMYEIKVRSIPDHYFKGFWSEWSPSYYFRTP bcov_v4_r3_ems_3hC_204_000000066_0001_0001_22_41_H_.._ems_3hM_1055_0001_0001_0001_0001
DPTEAHLAARAIRAALEASERQTTFKVRITVKGQDWDLTVEPDPKVAKKVIDILLELWHTLARE DYSFSCYSQLEVNGSQHSLTCAFEDPDVNTTNLEFEICGALVEVKCLNFRKLQEIYFIETKKFLLIGKSNICVKVGEKSLTCKKIDLTTIVKPEAPFDLSVVYREGANDFVVTFNTSHLQKKYVKVLMHDVAYRQEKDENKWTHVNLSSTKLTLLQRKLQPAAMYEIKVRSIPDHYFKGFWSEWSPSYYFRTP bcov_v3_r2_ems_3hM_1007_000000051_0001_0001_43_64_H_.._HEEH_18475_0001_0011_0001_0001_0001
DPKKLAKKAKKIARKKGDESVELIVEATLAALKAGLVDPRLAEMKVRLASKHATS DYSFSCYSQLEVNGSQHSLTCAFEDPDVNTTNLEFEICGALVEVKCLNFRKLQEIYFIETKKFLLIGKSNICVKVGEKSLTCKKIDLTTIVKPEAPFDLSVVYREGANDFVVTFNTSHLQKKYVKVLMHDVAYRQEKDENKWTHVNLSSTKLTLLQRKLQPAAMYEIKVRSIPDHYFKGFWSEWSPSYYFRTP longxing_Grafting2_ems_p1-15H-GBL-16H-GABBL-16H_0378_0001_0001_0002_0001_0002_0001_0001
SEETITRLYKDAKKKAEDKKNEQAKAAVRLAKELLDQAKNVDDEEEKRYLELTAEWLLRHV DYSFSCYSQLEVNGSQHSLTCAFEDPDVNTTNLEFEICGALVEVKCLNFRKLQEIYFIETKKFLLIGKSNICVKVGEKSLTCKKIDLTTIVKPEAPFDLSVVYREGANDFVVTFNTSHLQKKYVKVLMHDVAYRQEKDENKWTHVNLSSTKLTLLQRKLQPAAMYEIKVRSIPDHYFKGFWSEWSPSYYFRTP bcov_v3_r3_ems_3hM_1960_000000068_0001_0001_24_43_H_.._ems_3hM_2628_0001_0001_0001_0001_0001
TDRHKLAHDLSRKFLEAAQNRDRDTLKKVADEAEEVAKRLQDENMKRLADWLREVAKKMS DYSFSCYSQLEVNGSQHSLTCAFEDPDVNTTNLEFEICGALVEVKCLNFRKLQEIYFIETKKFLLIGKSNICVKVGEKSLTCKKIDLTTIVKPEAPFDLSVVYREGANDFVVTFNTSHLQKKYVKVLMHDVAYRQEKDENKWTHVNLSSTKLTLLQRKLQPAAMYEIKVRSIPDHYFKGFWSEWSPSYYFRTP bcov_v3_r3_EHEE_03878_000000018_0001_0001_15_39_H_.._ems_3hC_676_0002_0001_0006_0001_0001_0001
KFVVIVVDDPTVAKIAKKVAGVDVDIETLGTRIFLTLTDVSEEASERVKRVVKSLVPNAHIYIV DYSFSCYSQLEVNGSQHSLTCAFEDPDVNTTNLEFEICGALVEVKCLNFRKLQEIYFIETKKFLLIGKSNICVKVGEKSLTCKKIDLTTIVKPEAPFDLSVVYREGANDFVVTFNTSHLQKKYVKVLMHDVAYRQEKDENKWTHVNLSSTKLTLLQRKLQPAAMYEIKVRSIPDHYFKGFWSEWSPSYYFRTP bcov_r2_ems_ferrM_5295_000000020_0001_0001
IEAEKLLSKVVKIAEKRGNWILVLYARQLIKELREGKLDPTEAKRLAEALLRWAS DYSFSCYSQLEVNGSQHSLTCAFEDPDVNTTNLEFEICGALVEVKCLNFRKLQEIYFIETKKFLLIGKSNICVKVGEKSLTCKKIDLTTIVKPEAPFDLSVVYREGANDFVVTFNTSHLQKKYVKVLMHDVAYRQEKDENKWTHVNLSSTKLTLLQRKLQPAAMYEIKVRSIPDHYFKGFWSEWSPSYYFRTP bcov_r3_ems_p1-16H-GBL-16H-GABBL-15H_0418_0001_0001_0001_000000095_0001_0001
SPDDVKKLAKIVIKLAKEKNDEHALIQARFILKLAEEVKQKNDKEIADQAKAILELLVEFL DYSFSCYSQLEVNGSQHSLTCAFEDPDVNTTNLEFEICGALVEVKCLNFRKLQEIYFIETKKFLLIGKSNICVKVGEKSLTCKKIDLTTIVKPEAPFDLSVVYREGANDFVVTFNTSHLQKKYVKVLMHDVAYRQEKDENKWTHVNLSSTKLTLLQRKLQPAAMYEIKVRSIPDHYFKGFWSEWSPSYYFRTP bcov_r2_ems_3hM_2337_000000000_0001_0001
SARRFAELVERLLKLGLISDETLKELHKVLQKILNGDLDPTEIKKMEEELERRVRS DYSFSCYSQLEVNGSQHSLTCAFEDPDVNTTNLEFEICGALVEVKCLNFRKLQEIYFIETKKFLLIGKSNICVKVGEKSLTCKKIDLTTIVKPEAPFDLSVVYREGANDFVVTFNTSHLQKKYVKVLMHDVAYRQEKDENKWTHVNLSSTKLTLLQRKLQPAAMYEIKVRSIPDHYFKGFWSEWSPSYYFRTP longxing_HHH_eva_0570_000000003_0001_0001
DEKLVKLKLDQALEMVNRIHEDPRVRTSLKTLADLAKKALKNNDEDTVTEILIRFITLAMQAHE DYSFSCYSQLEVNGSQHSLTCAFEDPDVNTTNLEFEICGALVEVKCLNFRKLQEIYFIETKKFLLIGKSNICVKVGEKSLTCKKIDLTTIVKPEAPFDLSVVYREGANDFVVTFNTSHLQKKYVKVLMHDVAYRQEKDENKWTHVNLSSTKLTLLQRKLQPAAMYEIKVRSIPDHYFKGFWSEWSPSYYFRTP longxing_Grafting2_ems_3hM_1717_0001_0007_0001_0001
SETYRVSYSFKGPDPDQQWRALDQAIQFAITVRQKALRRGKDVKWRFTRRTKDGEIEYHIKIEVK DYSFSCYSQLEVNGSQHSLTCAFEDPDVNTTNLEFEICGALVEVKCLNFRKLQEIYFIETKKFLLIGKSNICVKVGEKSLTCKKIDLTTIVKPEAPFDLSVVYREGANDFVVTFNTSHLQKKYVKVLMHDVAYRQEKDENKWTHVNLSSTKLTLLQRKLQPAAMYEIKVRSIPDHYFKGFWSEWSPSYYFRTP bcov_v4_r3_EHEE_13414_000000026_0001_0001_15_39_H_.._EHEE_03202_0001_0001_0001
DKLLRLKVDLALKILEKLLKDDPDKVKKVREIATEARKAVDNGDSKKATELVVLLVRIAMRLQS DYSFSCYSQLEVNGSQHSLTCAFEDPDVNTTNLEFEICGALVEVKCLNFRKLQEIYFIETKKFLLIGKSNICVKVGEKSLTCKKIDLTTIVKPEAPFDLSVVYREGANDFVVTFNTSHLQKKYVKVLMHDVAYRQEKDENKWTHVNLSSTKLTLLQRKLQPAAMYEIKVRSIPDHYFKGFWSEWSPSYYFRTP longxing_Grafting2_ems_3hM_441_0001_0006_0001_0001
DKDKEIAKIVVEALVAQAKKSQDFKEIEWLVRQAEFAAEWVKDPNLKKLVKEAKEFLKKIKS DYSFSCYSQLEVNGSQHSLTCAFEDPDVNTTNLEFEICGALVEVKCLNFRKLQEIYFIETKKFLLIGKSNICVKVGEKSLTCKKIDLTTIVKPEAPFDLSVVYREGANDFVVTFNTSHLQKKYVKVLMHDVAYRQEKDENKWTHVNLSSTKLTLLQRKLQPAAMYEIKVRSIPDHYFKGFWSEWSPSYYFRTP bcov_v4_r2_HEEH_09540_000000018_0001_0001_1_21_H_.._ems_3hM_594_0001_0001_0001_0001
AVVLVVIIIYNGRVERYRFEIDNSEEASKLAEKIAKELITKAKKRNTIVVVRVDLGDKDYEWWFM DYSFSCYSQLEVNGSQHSLTCAFEDPDVNTTNLEFEICGALVEVKCLNFRKLQEIYFIETKKFLLIGKSNICVKVGEKSLTCKKIDLTTIVKPEAPFDLSVVYREGANDFVVTFNTSHLQKKYVKVLMHDVAYRQEKDENKWTHVNLSSTKLTLLQRKLQPAAMYEIKVRSIPDHYFKGFWSEWSPSYYFRTP bcov_r2_EEHEE_18166_000000016_0001_0001
DLKDQVDTLMKIAEKALKNRDEDKVETAVKNLEKLAEDDPRASEYVRKALRYLQKVLRDVV DYSFSCYSQLEVNGSQHSLTCAFEDPDVNTTNLEFEICGALVEVKCLNFRKLQEIYFIETKKFLLIGKSNICVKVGEKSLTCKKIDLTTIVKPEAPFDLSVVYREGANDFVVTFNTSHLQKKYVKVLMHDVAYRQEKDENKWTHVNLSSTKLTLLQRKLQPAAMYEIKVRSIPDHYFKGFWSEWSPSYYFRTP bcov_v4_r3_EHEE_01204_000000065_0001_0001_15_39_H_.._ems_3hM_2103_0001_0003_0001_0001
RFLTLFVDDFRLASTVAKLANVPFRVIQIDGVVVVILRVSSPEQAKLAQELAKKAGVKIVDWHP DYSFSCYSQLEVNGSQHSLTCAFEDPDVNTTNLEFEICGALVEVKCLNFRKLQEIYFIETKKFLLIGKSNICVKVGEKSLTCKKIDLTTIVKPEAPFDLSVVYREGANDFVVTFNTSHLQKKYVKVLMHDVAYRQEKDENKWTHVNLSSTKLTLLQRKLQPAAMYEIKVRSIPDHYFKGFWSEWSPSYYFRTP bcov_v3_r2_EEHEE_16034_000000011_0001_0001_1_10_E_.._ems_ferrM_1033_0001_0001_0003_0001_0001_0001
DDKETIKTMLKVVKEMLDKATSREQIKKIVTAAKMQAAADNDPEAQKVVTKLEKDAKSKG DYSFSCYSQLEVNGSQHSLTCAFEDPDVNTTNLEFEICGALVEVKCLNFRKLQEIYFIETKKFLLIGKSNICVKVGEKSLTCKKIDLTTIVKPEAPFDLSVVYREGANDFVVTFNTSHLQKKYVKVLMHDVAYRQEKDENKWTHVNLSSTKLTLLQRKLQPAAMYEIKVRSIPDHYFKGFWSEWSPSYYFRTP longxing_ems_3hM_2625_000000016_0001_0001
SVDLTREVRVTGPNAKEQAETAAKRAATALAELLAEIYNASDVRFSFKVRRDGDTVTVEIKVDLK DYSFSCYSQLEVNGSQHSLTCAFEDPDVNTTNLEFEICGALVEVKCLNFRKLQEIYFIETKKFLLIGKSNICVKVGEKSLTCKKIDLTTIVKPEAPFDLSVVYREGANDFVVTFNTSHLQKKYVKVLMHDVAYRQEKDENKWTHVNLSSTKLTLLQRKLQPAAMYEIKVRSIPDHYFKGFWSEWSPSYYFRTP bcov_v3_r3_EHEE_03275_000000093_0001_0001_15_38_H_.._EHEE_08184_0001_0001_0001_0001_0001
SEKVKELLKKTYNKKGDEDARLLLRKLRLAEKMGNEHMLRLNEEAVKDFVSG DYSFSCYSQLEVNGSQHSLTCAFEDPDVNTTNLEFEICGALVEVKCLNFRKLQEIYFIETKKFLLIGKSNICVKVGEKSLTCKKIDLTTIVKPEAPFDLSVVYREGANDFVVTFNTSHLQKKYVKVLMHDVAYRQEKDENKWTHVNLSSTKLTLLQRKLQPAAMYEIKVRSIPDHYFKGFWSEWSPSYYFRTP longxing_Grafting2_HHH_eva_0629_0001_0008_0001_0001
SEEDKEEARLFLLKIRIAIKIGAPQSVTSDVNGNSYTLSGTPDPSEQTELTKKAEKLKRDLDRQ DYSFSCYSQLEVNGSQHSLTCAFEDPDVNTTNLEFEICGALVEVKCLNFRKLQEIYFIETKKFLLIGKSNICVKVGEKSLTCKKIDLTTIVKPEAPFDLSVVYREGANDFVVTFNTSHLQKKYVKVLMHDVAYRQEKDENKWTHVNLSSTKLTLLQRKLQPAAMYEIKVRSIPDHYFKGFWSEWSPSYYFRTP longxing_Grafting2_HEEH_11660_0001_0009_0001_0001
EPDEVEELLKQVLEKAKKNNDREVYAIAEALTEQLQEAKKQGNEEDARYVEYAARYLWSRT DYSFSCYSQLEVNGSQHSLTCAFEDPDVNTTNLEFEICGALVEVKCLNFRKLQEIYFIETKKFLLIGKSNICVKVGEKSLTCKKIDLTTIVKPEAPFDLSVVYREGANDFVVTFNTSHLQKKYVKVLMHDVAYRQEKDENKWTHVNLSSTKLTLLQRKLQPAAMYEIKVRSIPDHYFKGFWSEWSPSYYFRTP bcov_v3_r3_ems_3hM_571_000000020_0001_0001_1_19_H_.._ems_3hM_2108_0001_0003_0001_0001_0001
QTVYWYIFKKTNASEEDRDTARKIAKEVSDRAKEYAKKNGLKVFVSTLHWSKDGTYVYIVVVFIA DYSFSCYSQLEVNGSQHSLTCAFEDPDVNTTNLEFEICGALVEVKCLNFRKLQEIYFIETKKFLLIGKSNICVKVGEKSLTCKKIDLTTIVKPEAPFDLSVVYREGANDFVVTFNTSHLQKKYVKVLMHDVAYRQEKDENKWTHVNLSSTKLTLLQRKLQPAAMYEIKVRSIPDHYFKGFWSEWSPSYYFRTP bcov_r2_EHEE_13808_000000006_0001_0001
SEEDRKFAEDVLEATKQATRDNRPVTVTVNVDGISVTITIPPNPREAAKIIFKALEKVVTLRLK DYSFSCYSQLEVNGSQHSLTCAFEDPDVNTTNLEFEICGALVEVKCLNFRKLQEIYFIETKKFLLIGKSNICVKVGEKSLTCKKIDLTTIVKPEAPFDLSVVYREGANDFVVTFNTSHLQKKYVKVLMHDVAYRQEKDENKWTHVNLSSTKLTLLQRKLQPAAMYEIKVRSIPDHYFKGFWSEWSPSYYFRTP bcov_v3_r4_ems_3hM_1066_000000004_0001_0001_22_38_H_.._HEEH_07017_0001_0001_0001_0001_0001
DEEVDKIFKELLETLKRAYKNNQRRHITVESKGIRVHITVDSDPQTREDALNLIAHLYWLLFRK DYSFSCYSQLEVNGSQHSLTCAFEDPDVNTTNLEFEICGALVEVKCLNFRKLQEIYFIETKKFLLIGKSNICVKVGEKSLTCKKIDLTTIVKPEAPFDLSVVYREGANDFVVTFNTSHLQKKYVKVLMHDVAYRQEKDENKWTHVNLSSTKLTLLQRKLQPAAMYEIKVRSIPDHYFKGFWSEWSPSYYFRTP bcov_r3_HEEH_00868_000000035_0001_0001
WEVIFIFYRIENDDPRNAKKATETAETIARKLEKKARDRGLDVSIDVYYDTDKNSWFVYVSILIT DYSFSCYSQLEVNGSQHSLTCAFEDPDVNTTNLEFEICGALVEVKCLNFRKLQEIYFIETKKFLLIGKSNICVKVGEKSLTCKKIDLTTIVKPEAPFDLSVVYREGANDFVVTFNTSHLQKKYVKVLMHDVAYRQEKDENKWTHVNLSSTKLTLLQRKLQPAAMYEIKVRSIPDHYFKGFWSEWSPSYYFRTP bcov_r2_EHEE_11760_000000025_0001_0001
DEILQTVADILTQAAIEAQQKNRPVTVDVTVHGVRHQVDIDKDETEALKAIQTALQIVREAKKK DYSFSCYSQLEVNGSQHSLTCAFEDPDVNTTNLEFEICGALVEVKCLNFRKLQEIYFIETKKFLLIGKSNICVKVGEKSLTCKKIDLTTIVKPEAPFDLSVVYREGANDFVVTFNTSHLQKKYVKVLMHDVAYRQEKDENKWTHVNLSSTKLTLLQRKLQPAAMYEIKVRSIPDHYFKGFWSEWSPSYYFRTP longxing_HEEH_10274_000000003_0001_0001
LELKKIIEKVKRRLDKLQKQGRIDKDDAKLLKLKLDLALKMGDKHAIKLILTEIEAVLRNG DYSFSCYSQLEVNGSQHSLTCAFEDPDVNTTNLEFEICGALVEVKCLNFRKLQEIYFIETKKFLLIGKSNICVKVGEKSLTCKKIDLTTIVKPEAPFDLSVVYREGANDFVVTFNTSHLQKKYVKVLMHDVAYRQEKDENKWTHVNLSSTKLTLLQRKLQPAAMYEIKVRSIPDHYFKGFWSEWSPSYYFRTP longxing_Grafting2_HHH_eva_0353_0001_0012_0001_0001
IRSTFWTVSYQPNDQETAKHLLKRIRDTAKKLQKEARDNGGDLVIDEITINQNGNLKVIVVVFEA DYSFSCYSQLEVNGSQHSLTCAFEDPDVNTTNLEFEICGALVEVKCLNFRKLQEIYFIETKKFLLIGKSNICVKVGEKSLTCKKIDLTTIVKPEAPFDLSVVYREGANDFVVTFNTSHLQKKYVKVLMHDVAYRQEKDENKWTHVNLSSTKLTLLQRKLQPAAMYEIKVRSIPDHYFKGFWSEWSPSYYFRTP bcov_r3_EHEE_03930_000000008_0001_0001
TPELDKIYEKARTDVEQALRDNRPYEFTVTIDGQEFSLFFDSDPSQATKALRWLKLALTFLKKK DYSFSCYSQLEVNGSQHSLTCAFEDPDVNTTNLEFEICGALVEVKCLNFRKLQEIYFIETKKFLLIGKSNICVKVGEKSLTCKKIDLTTIVKPEAPFDLSVVYREGANDFVVTFNTSHLQKKYVKVLMHDVAYRQEKDENKWTHVNLSSTKLTLLQRKLQPAAMYEIKVRSIPDHYFKGFWSEWSPSYYFRTP bcov_r3_HEEH_04464_000000026_0001_0001
DEDTKLAEMKVRQAAEMAKRIPDPREVEAALTIAEIVAQQANDPRLEKLVKKLSEEVRKHV DYSFSCYSQLEVNGSQHSLTCAFEDPDVNTTNLEFEICGALVEVKCLNFRKLQEIYFIETKKFLLIGKSNICVKVGEKSLTCKKIDLTTIVKPEAPFDLSVVYREGANDFVVTFNTSHLQKKYVKVLMHDVAYRQEKDENKWTHVNLSSTKLTLLQRKLQPAAMYEIKVRSIPDHYFKGFWSEWSPSYYFRTP longxing_Grafting2_ems_3hC_242_0002_0006_0001_0001
LTSFSIWILVKGDDEDAQRKLETFKKEVKRLADTVSKTFPGDVDVSLVWWRDGDSIFILVLVLVM DYSFSCYSQLEVNGSQHSLTCAFEDPDVNTTNLEFEICGALVEVKCLNFRKLQEIYFIETKKFLLIGKSNICVKVGEKSLTCKKIDLTTIVKPEAPFDLSVVYREGANDFVVTFNTSHLQKKYVKVLMHDVAYRQEKDENKWTHVNLSSTKLTLLQRKLQPAAMYEIKVRSIPDHYFKGFWSEWSPSYYFRTP bcov_r2_EHEE_09564_000000021_0001_0001
SQKDEAQKIVKKAIEIAQRRNLEDVVKKLQQLLEMVKAASQVDGDQEMVRRKAEQAANLILSD DYSFSCYSQLEVNGSQHSLTCAFEDPDVNTTNLEFEICGALVEVKCLNFRKLQEIYFIETKKFLLIGKSNICVKVGEKSLTCKKIDLTTIVKPEAPFDLSVVYREGANDFVVTFNTSHLQKKYVKVLMHDVAYRQEKDENKWTHVNLSSTKLTLLQRKLQPAAMYEIKVRSIPDHYFKGFWSEWSPSYYFRTP longxing_Grafting2_ems_3hC_570_0002_0001_0004_0001_0001
ELEEVLRLAHTVMKLAKEVPNPEAKKIATKILQLLWEAAQRNDEETAKKLVETAHRQIKKLK DYSFSCYSQLEVNGSQHSLTCAFEDPDVNTTNLEFEICGALVEVKCLNFRKLQEIYFIETKKFLLIGKSNICVKVGEKSLTCKKIDLTTIVKPEAPFDLSVVYREGANDFVVTFNTSHLQKKYVKVLMHDVAYRQEKDENKWTHVNLSSTKLTLLQRKLQPAAMYEIKVRSIPDHYFKGFWSEWSPSYYFRTP longxing_ems_3hM_2578_000000029_0001_0001
DDEDLELASKLTKLAIEAVRKNTTVRFTFEIKGRTVTIEVGPDPQLAQDAAKYLVDELRKKKKK DYSFSCYSQLEVNGSQHSLTCAFEDPDVNTTNLEFEICGALVEVKCLNFRKLQEIYFIETKKFLLIGKSNICVKVGEKSLTCKKIDLTTIVKPEAPFDLSVVYREGANDFVVTFNTSHLQKKYVKVLMHDVAYRQEKDENKWTHVNLSSTKLTLLQRKLQPAAMYEIKVRSIPDHYFKGFWSEWSPSYYFRTP bcov_v4_r3_EHEE_05553_000000044_0001_0001_15_38_H_.._HEEH_06851_0001_0002_0001_0001
NEEVEKLARLLEEIVKKLKDRHAILFKIIADQAKEALKNNDEEEETMVNRKAEQAIRMFRS DYSFSCYSQLEVNGSQHSLTCAFEDPDVNTTNLEFEICGALVEVKCLNFRKLQEIYFIETKKFLLIGKSNICVKVGEKSLTCKKIDLTTIVKPEAPFDLSVVYREGANDFVVTFNTSHLQKKYVKVLMHDVAYRQEKDENKWTHVNLSSTKLTLLQRKLQPAAMYEIKVRSIPDHYFKGFWSEWSPSYYFRTP longxing_Grafting2_ems_3hM_2149_0002_0015_0001_0001
SDELKVLAKLILKALRLAKKRGRPVTLTDTINGNKVEVRVPTDPKQALELVDTLTTLIVEEEAR DYSFSCYSQLEVNGSQHSLTCAFEDPDVNTTNLEFEICGALVEVKCLNFRKLQEIYFIETKKFLLIGKSNICVKVGEKSLTCKKIDLTTIVKPEAPFDLSVVYREGANDFVVTFNTSHLQKKYVKVLMHDVAYRQEKDENKWTHVNLSSTKLTLLQRKLQPAAMYEIKVRSIPDHYFKGFWSEWSPSYYFRTP bcov_v4_r2_EHEE_13761_000000003_0001_0001_15_38_H_.._HEEH_19036_0001_0002_0001_0001
DDDDLKRLVDELVTKAKRHAKSERHKKSVETLHQMADKAHKNNDREILHIVVLVLERLLKELQS DYSFSCYSQLEVNGSQHSLTCAFEDPDVNTTNLEFEICGALVEVKCLNFRKLQEIYFIETKKFLLIGKSNICVKVGEKSLTCKKIDLTTIVKPEAPFDLSVVYREGANDFVVTFNTSHLQKKYVKVLMHDVAYRQEKDENKWTHVNLSSTKLTLLQRKLQPAAMYEIKVRSIPDHYFKGFWSEWSPSYYFRTP longxing_ems_3hC_1502_000000016_0001_0001
DPQKKLDELVQRAAELAEQVGDRDILKLVHKLYQLALEAILNNDEDTLKTVEELLKRAIKKLES DYSFSCYSQLEVNGSQHSLTCAFEDPDVNTTNLEFEICGALVEVKCLNFRKLQEIYFIETKKFLLIGKSNICVKVGEKSLTCKKIDLTTIVKPEAPFDLSVVYREGANDFVVTFNTSHLQKKYVKVLMHDVAYRQEKDENKWTHVNLSSTKLTLLQRKLQPAAMYEIKVRSIPDHYFKGFWSEWSPSYYFRTP bcov_v4_r3_EHEE_01204_000000065_0001_0001_15_39_H_.._ems_3hM_2512_0001_0001_0001_0001
PELKEIIKTLITLARQLHKNGDPSFREVARKLQKLVHLAIKHRRDSEDDELAAEALLVAMQLLR DYSFSCYSQLEVNGSQHSLTCAFEDPDVNTTNLEFEICGALVEVKCLNFRKLQEIYFIETKKFLLIGKSNICVKVGEKSLTCKKIDLTTIVKPEAPFDLSVVYREGANDFVVTFNTSHLQKKYVKVLMHDVAYRQEKDENKWTHVNLSSTKLTLLQRKLQPAAMYEIKVRSIPDHYFKGFWSEWSPSYYFRTP longxing_ems_3hM_1965_000000024_0001_0001
DKSVSYSVRVQSSDPRTRARLLHEAYDKAAHFARKAWDNGLDVHLRTRLSQDGTTVNFKVTVTVR DYSFSCYSQLEVNGSQHSLTCAFEDPDVNTTNLEFEICGALVEVKCLNFRKLQEIYFIETKKFLLIGKSNICVKVGEKSLTCKKIDLTTIVKPEAPFDLSVVYREGANDFVVTFNTSHLQKKYVKVLMHDVAYRQEKDENKWTHVNLSSTKLTLLQRKLQPAAMYEIKVRSIPDHYFKGFWSEWSPSYYFRTP bcov_v3_r2_HEEH_12887_000000042_0001_0001_1_21_H_.._EHEE_05019_0001_0007_0001_0001_0001
SEVFDHVIFLENVDEQSEQDARDTLTKLAEEAQKRAKEKNQPVRVWLYWDTRDGIVAFIVWVFVD DYSFSCYSQLEVNGSQHSLTCAFEDPDVNTTNLEFEICGALVEVKCLNFRKLQEIYFIETKKFLLIGKSNICVKVGEKSLTCKKIDLTTIVKPEAPFDLSVVYREGANDFVVTFNTSHLQKKYVKVLMHDVAYRQEKDENKWTHVNLSSTKLTLLQRKLQPAAMYEIKVRSIPDHYFKGFWSEWSPSYYFRTP bcov_r3_EHEE_13236_000000011_0001_0001
SDTKTYRYHIWNFDPDAVEELIRLIKYRAERRSKEAKKNNNPVDVRVSWRTKGSKVEINVTLERK DYSFSCYSQLEVNGSQHSLTCAFEDPDVNTTNLEFEICGALVEVKCLNFRKLQEIYFIETKKFLLIGKSNICVKVGEKSLTCKKIDLTTIVKPEAPFDLSVVYREGANDFVVTFNTSHLQKKYVKVLMHDVAYRQEKDENKWTHVNLSSTKLTLLQRKLQPAAMYEIKVRSIPDHYFKGFWSEWSPSYYFRTP bcov_r2_EHEE_05734_000000099_0001_0001
FYWDRVRVQITGTDEEAKKEIKKVEDTARKKAKDLSSSGAEFWDVQIWVERRGDQVHVVVVVIVF DYSFSCYSQLEVNGSQHSLTCAFEDPDVNTTNLEFEICGALVEVKCLNFRKLQEIYFIETKKFLLIGKSNICVKVGEKSLTCKKIDLTTIVKPEAPFDLSVVYREGANDFVVTFNTSHLQKKYVKVLMHDVAYRQEKDENKWTHVNLSSTKLTLLQRKLQPAAMYEIKVRSIPDHYFKGFWSEWSPSYYFRTP bcov_r3_EHEE_01258_000000059_0001_0001
FFLFLYVKDFRLASTVAKLANVPFEVDRDDGSVLVSLHVESPELAKLAQELAKKLGVDKVVWVP DYSFSCYSQLEVNGSQHSLTCAFEDPDVNTTNLEFEICGALVEVKCLNFRKLQEIYFIETKKFLLIGKSNICVKVGEKSLTCKKIDLTTIVKPEAPFDLSVVYREGANDFVVTFNTSHLQKKYVKVLMHDVAYRQEKDENKWTHVNLSSTKLTLLQRKLQPAAMYEIKVRSIPDHYFKGFWSEWSPSYYFRTP bcov_r2_ems_ferrM_1033_000000030_0001_0001
TLWIFVIWIDNGDQQVKLIDVTTSEDEAKKISKKVNDEARKITSKGNPLIVSVQIGDTIRNIEFR DYSFSCYSQLEVNGSQHSLTCAFEDPDVNTTNLEFEICGALVEVKCLNFRKLQEIYFIETKKFLLIGKSNICVKVGEKSLTCKKIDLTTIVKPEAPFDLSVVYREGANDFVVTFNTSHLQKKYVKVLMHDVAYRQEKDENKWTHVNLSSTKLTLLQRKLQPAAMYEIKVRSIPDHYFKGFWSEWSPSYYFRTP bcov_r3_EEHEE_20804_000000018_0001_0001
DLDTEAERILTEAQRKGLKTLYMIVKAALQAAREGKDDPRMATRKVRQAKKVAS DYSFSCYSQLEVNGSQHSLTCAFEDPDVNTTNLEFEICGALVEVKCLNFRKLQEIYFIETKKFLLIGKSNICVKVGEKSLTCKKIDLTTIVKPEAPFDLSVVYREGANDFVVTFNTSHLQKKYVKVLMHDVAYRQEKDENKWTHVNLSSTKLTLLQRKLQPAAMYEIKVRSIPDHYFKGFWSEWSPSYYFRTP longxing_Grafting2_ems_p1-15H-GBL-16H-GABBL-15H_0050_0001_0001_0001_0001_0008_0001_0001
TAEIAVIAIWEAIHHGDERLASRVLRAFQKNASEELKKKFEEIAHRLGMEQAVKIAKKLVKKL DYSFSCYSQLEVNGSQHSLTCAFEDPDVNTTNLEFEICGALVEVKCLNFRKLQEIYFIETKKFLLIGKSNICVKVGEKSLTCKKIDLTTIVKPEAPFDLSVVYREGANDFVVTFNTSHLQKKYVKVLMHDVAYRQEKDENKWTHVNLSSTKLTLLQRKLQPAAMYEIKVRSIPDHYFKGFWSEWSPSYYFRTP bcov_v3_r3_ems_3hC_951_0002_000000000_0001_0001_1_20_H_.._ems_4hM_424_0001_0001_0002_0001_0001_0001
GDFKWYSYDLDARDEEQKKTAEKYAEKVKRRLQKEAEDRGEDVVVRVLWSVRNGQLKLWVVVFTE DYSFSCYSQLEVNGSQHSLTCAFEDPDVNTTNLEFEICGALVEVKCLNFRKLQEIYFIETKKFLLIGKSNICVKVGEKSLTCKKIDLTTIVKPEAPFDLSVVYREGANDFVVTFNTSHLQKKYVKVLMHDVAYRQEKDENKWTHVNLSSTKLTLLQRKLQPAAMYEIKVRSIPDHYFKGFWSEWSPSYYFRTP bcov_v3_r2_EHEE_01167_000000022_0001_0001_1_11_E_.._EHEE_09297_0001_0004_0001_0001_0001
DLDERSKQLVSTAEELIRKAQDPEEKRKILKDLAQTALEEIEDNRIVQKIYQLLLAAALKG DYSFSCYSQLEVNGSQHSLTCAFEDPDVNTTNLEFEICGALVEVKCLNFRKLQEIYFIETKKFLLIGKSNICVKVGEKSLTCKKIDLTTIVKPEAPFDLSVVYREGANDFVVTFNTSHLQKKYVKVLMHDVAYRQEKDENKWTHVNLSSTKLTLLQRKLQPAAMYEIKVRSIPDHYFKGFWSEWSPSYYFRTP longxing_ems_3hC_270_000000004_0001_0001
DEKAEKIVIEAWVLVAEALAEGKPLDVEVHVNGQEYRIKVNSSQEARETAAKILRKLYRIVLSE DYSFSCYSQLEVNGSQHSLTCAFEDPDVNTTNLEFEICGALVEVKCLNFRKLQEIYFIETKKFLLIGKSNICVKVGEKSLTCKKIDLTTIVKPEAPFDLSVVYREGANDFVVTFNTSHLQKKYVKVLMHDVAYRQEKDENKWTHVNLSSTKLTLLQRKLQPAAMYEIKVRSIPDHYFKGFWSEWSPSYYFRTP bcov_v3_r3_ems_3hM_3571_000000070_0001_0001_23_41_H_.._HEEH_08760_0001_0005_0001_0001_0001
SRAKKALETVEKALRKGEITPDMAQALAEMIIELAGGSEEEAKRVAEKLVRSAKS DYSFSCYSQLEVNGSQHSLTCAFEDPDVNTTNLEFEICGALVEVKCLNFRKLQEIYFIETKKFLLIGKSNICVKVGEKSLTCKKIDLTTIVKPEAPFDLSVVYREGANDFVVTFNTSHLQKKYVKVLMHDVAYRQEKDENKWTHVNLSSTKLTLLQRKLQPAAMYEIKVRSIPDHYFKGFWSEWSPSYYFRTP longxing_ems_p1-15H-GABBL-15H-GBBL-16H_0504_0001_0001_0002_000000012_0001_0001
GIHIFYKVQVNPGDPDQEETARKIQRDAETKARKIAKKLNAHVFIFWDYDTSNGQLLFLIVVFIH DYSFSCYSQLEVNGSQHSLTCAFEDPDVNTTNLEFEICGALVEVKCLNFRKLQEIYFIETKKFLLIGKSNICVKVGEKSLTCKKIDLTTIVKPEAPFDLSVVYREGANDFVVTFNTSHLQKKYVKVLMHDVAYRQEKDENKWTHVNLSSTKLTLLQRKLQPAAMYEIKVRSIPDHYFKGFWSEWSPSYYFRTP bcov_v3_r2_EHEE_02036_000000002_0001_0001_55_65_E_.._EHEE_10246_0001_0003_0001_0001_0001
SDRQIIRIEARNASPEQQKEIEKKLRDYADTVRKKAEKRGQTVWFWVNWFRDGDTVTFRVTILII DYSFSCYSQLEVNGSQHSLTCAFEDPDVNTTNLEFEICGALVEVKCLNFRKLQEIYFIETKKFLLIGKSNICVKVGEKSLTCKKIDLTTIVKPEAPFDLSVVYREGANDFVVTFNTSHLQKKYVKVLMHDVAYRQEKDENKWTHVNLSSTKLTLLQRKLQPAAMYEIKVRSIPDHYFKGFWSEWSPSYYFRTP bcov_v3_r3_EHEE_05379_000000031_0001_0001_43_52_E_.._EHEE_05379_0001_0001_0001_0001_0001
MEDEKILSTVVKRLEKLGDERAARNVKIVIEALKDGRDGPKLARMKAKIMLEIAKR DYSFSCYSQLEVNGSQHSLTCAFEDPDVNTTNLEFEICGALVEVKCLNFRKLQEIYFIETKKFLLIGKSNICVKVGEKSLTCKKIDLTTIVKPEAPFDLSVVYREGANDFVVTFNTSHLQKKYVKVLMHDVAYRQEKDENKWTHVNLSSTKLTLLQRKLQPAAMYEIKVRSIPDHYFKGFWSEWSPSYYFRTP longxing_Grafting2_ems_p1-16H-GBL-16H-GABBL-16H_0176_0001_0001_0001_0001_0003_0001_0001
GEEDWRLLVRKVELAIKIVSSPVAEEAKKILETLETLVRRDSRFTEEAIKELEKLHKKLMHAAK DYSFSCYSQLEVNGSQHSLTCAFEDPDVNTTNLEFEICGALVEVKCLNFRKLQEIYFIETKKFLLIGKSNICVKVGEKSLTCKKIDLTTIVKPEAPFDLSVVYREGANDFVVTFNTSHLQKKYVKVLMHDVAYRQEKDENKWTHVNLSSTKLTLLQRKLQPAAMYEIKVRSIPDHYFKGFWSEWSPSYYFRTP longxing_Grafting2_ems_3hM_181_0001_0004_0001_0001
SVEELAKKASKAAKRKGDRLGLRKVKLATTMWRRGDISSEDASVILDAILRMLRE DYSFSCYSQLEVNGSQHSLTCAFEDPDVNTTNLEFEICGALVEVKCLNFRKLQEIYFIETKKFLLIGKSNICVKVGEKSLTCKKIDLTTIVKPEAPFDLSVVYREGANDFVVTFNTSHLQKKYVKVLMHDVAYRQEKDENKWTHVNLSSTKLTLLQRKLQPAAMYEIKVRSIPDHYFKGFWSEWSPSYYFRTP longxing_Grafting2_ems_p1-15H-GBL-16H-GABBL-16H_0175_0001_0001_0002_0001_0007_0001_0001
TDEELKKVAKYAEKMGNSAAAKMIKILIEELKAGTVSPKLADLKARLAKELLNR DYSFSCYSQLEVNGSQHSLTCAFEDPDVNTTNLEFEICGALVEVKCLNFRKLQEIYFIETKKFLLIGKSNICVKVGEKSLTCKKIDLTTIVKPEAPFDLSVVYREGANDFVVTFNTSHLQKKYVKVLMHDVAYRQEKDENKWTHVNLSSTKLTLLQRKLQPAAMYEIKVRSIPDHYFKGFWSEWSPSYYFRTP longxing_Grafting2_ems_p1-14H-GBL-16H-GABBL-16H_0097_0001_0001_0001_0001_0007_0001_0001
SEEDLRLLTLKVEQAAKMAGVSPEEIRKLKETVTKLANEAESKKDPTLVKKVHEFAAEVMMKLV DYSFSCYSQLEVNGSQHSLTCAFEDPDVNTTNLEFEICGALVEVKCLNFRKLQEIYFIETKKFLLIGKSNICVKVGEKSLTCKKIDLTTIVKPEAPFDLSVVYREGANDFVVTFNTSHLQKKYVKVLMHDVAYRQEKDENKWTHVNLSSTKLTLLQRKLQPAAMYEIKVRSIPDHYFKGFWSEWSPSYYFRTP longxing_Grafting2_ems_3hM_570_0001_0024_0001_0001
DDTKRLSHILELQLHAAARDHDERLFRYASKYAQELAKRLNDEDLLRFVTEVIKTLEKILG DYSFSCYSQLEVNGSQHSLTCAFEDPDVNTTNLEFEICGALVEVKCLNFRKLQEIYFIETKKFLLIGKSNICVKVGEKSLTCKKIDLTTIVKPEAPFDLSVVYREGANDFVVTFNTSHLQKKYVKVLMHDVAYRQEKDENKWTHVNLSSTKLTLLQRKLQPAAMYEIKVRSIPDHYFKGFWSEWSPSYYFRTP bcov_r3_ems_3hM_881_000000016_0001_0001
SDKSVIRTIADMVIEIVQKASSEEERKDVERIAQELIKKHQSATTEEQKDRIRKEAEKILKSLD DYSFSCYSQLEVNGSQHSLTCAFEDPDVNTTNLEFEICGALVEVKCLNFRKLQEIYFIETKKFLLIGKSNICVKVGEKSLTCKKIDLTTIVKPEAPFDLSVVYREGANDFVVTFNTSHLQKKYVKVLMHDVAYRQEKDENKWTHVNLSSTKLTLLQRKLQPAAMYEIKVRSIPDHYFKGFWSEWSPSYYFRTP longxing_ems_3hM_3121_000000004_0001_0001
DSDKELLRLKAELAITIAQNLVRSEEAQKVVSHYSDLLKKAVKNNDSDTVARLAIELAEWAQSA DYSFSCYSQLEVNGSQHSLTCAFEDPDVNTTNLEFEICGALVEVKCLNFRKLQEIYFIETKKFLLIGKSNICVKVGEKSLTCKKIDLTTIVKPEAPFDLSVVYREGANDFVVTFNTSHLQKKYVKVLMHDVAYRQEKDENKWTHVNLSSTKLTLLQRKLQPAAMYEIKVRSIPDHYFKGFWSEWSPSYYFRTP longxing_Grafting2_ems_3hC_1670_0002_0001_0001_0001_0001
SEEVKKILEKVREVVEKRGDPRVRMLLRKVRLALELLERGEVSEEAVTLIVRILEELVETE DYSFSCYSQLEVNGSQHSLTCAFEDPDVNTTNLEFEICGALVEVKCLNFRKLQEIYFIETKKFLLIGKSNICVKVGEKSLTCKKIDLTTIVKPEAPFDLSVVYREGANDFVVTFNTSHLQKKYVKVLMHDVAYRQEKDENKWTHVNLSSTKLTLLQRKLQPAAMYEIKVRSIPDHYFKGFWSEWSPSYYFRTP longxing_Grafting2_HHH_eva_0261_0001_0008_0001_0001
SEVDILATLMQLLQQALETHKDDPEKVKELAKKVQKIAQDLAQDESQRKMVDEQVTRHIKAV DYSFSCYSQLEVNGSQHSLTCAFEDPDVNTTNLEFEICGALVEVKCLNFRKLQEIYFIETKKFLLIGKSNICVKVGEKSLTCKKIDLTTIVKPEAPFDLSVVYREGANDFVVTFNTSHLQKKYVKVLMHDVAYRQEKDENKWTHVNLSSTKLTLLQRKLQPAAMYEIKVRSIPDHYFKGFWSEWSPSYYFRTP longxing_ems_3hM_3332_000000004_0001_0001
EMERKKLELAKEHATKALRNNDKDKVNAAIIILEAIRRQAQDPNIRETAERIAETLKKLRDQ DYSFSCYSQLEVNGSQHSLTCAFEDPDVNTTNLEFEICGALVEVKCLNFRKLQEIYFIETKKFLLIGKSNICVKVGEKSLTCKKIDLTTIVKPEAPFDLSVVYREGANDFVVTFNTSHLQKKYVKVLMHDVAYRQEKDENKWTHVNLSSTKLTLLQRKLQPAAMYEIKVRSIPDHYFKGFWSEWSPSYYFRTP longxing_Grafting2_ems_3hM_2201_0001_0003_0001_0001
DDRKKVSDTLIDKFIEAWANNDEEALETVAKEAKDLAEKFDDPHLRRVAKALKIALSWIQK DYSFSCYSQLEVNGSQHSLTCAFEDPDVNTTNLEFEICGALVEVKCLNFRKLQEIYFIETKKFLLIGKSNICVKVGEKSLTCKKIDLTTIVKPEAPFDLSVVYREGANDFVVTFNTSHLQKKYVKVLMHDVAYRQEKDENKWTHVNLSSTKLTLLQRKLQPAAMYEIKVRSIPDHYFKGFWSEWSPSYYFRTP bcov_v3_r4_ems_3hM_1995_000000000_0001_0001_23_42_H_.._ems_3hC_162_0002_0001_0003_0001_0001_0001
DPKKLAKKAKKIARKKGDRQVEVIVEATLAALKAGLIDPRMAERKIRQTVEIAES DYSFSCYSQLEVNGSQHSLTCAFEDPDVNTTNLEFEICGALVEVKCLNFRKLQEIYFIETKKFLLIGKSNICVKVGEKSLTCKKIDLTTIVKPEAPFDLSVVYREGANDFVVTFNTSHLQKKYVKVLMHDVAYRQEKDENKWTHVNLSSTKLTLLQRKLQPAAMYEIKVRSIPDHYFKGFWSEWSPSYYFRTP longxing_Grafting2_ems_p1-15H-GBL-16H-GABBL-16H_0378_0001_0001_0002_0001_0001_0001_0001
SSWVIWLRVDDPRLAEIVARFANVELVITADFSVLLHIPSEELAKRASKIASEVNVPFEVEYRP DYSFSCYSQLEVNGSQHSLTCAFEDPDVNTTNLEFEICGALVEVKCLNFRKLQEIYFIETKKFLLIGKSNICVKVGEKSLTCKKIDLTTIVKPEAPFDLSVVYREGANDFVVTFNTSHLQKKYVKVLMHDVAYRQEKDENKWTHVNLSSTKLTLLQRKLQPAAMYEIKVRSIPDHYFKGFWSEWSPSYYFRTP bcov_v3_r2_EHEE_01167_000000022_0001_0001_1_11_E_.._ems_ferrC_415_0001_0008_0001_0001_0001
DVEELHKHWKSLIDEARKKKNEEVLQTIAHQLFKLIKSLRDEEKQKALEDLIVLAVNAFLQ DYSFSCYSQLEVNGSQHSLTCAFEDPDVNTTNLEFEICGALVEVKCLNFRKLQEIYFIETKKFLLIGKSNICVKVGEKSLTCKKIDLTTIVKPEAPFDLSVVYREGANDFVVTFNTSHLQKKYVKVLMHDVAYRQEKDENKWTHVNLSSTKLTLLQRKLQPAAMYEIKVRSIPDHYFKGFWSEWSPSYYFRTP bcov_v3_r3_HEEH_04578_000000011_0001_0001_44_64_H_.._ems_3hC_429_0001_0004_0001_0001_0001
TILVILIIEIKGTDETAKKRAKEFVKRANKIAKELSKKNNLKVDIFVYILEIGDTLTVTVFLSVR DYSFSCYSQLEVNGSQHSLTCAFEDPDVNTTNLEFEICGALVEVKCLNFRKLQEIYFIETKKFLLIGKSNICVKVGEKSLTCKKIDLTTIVKPEAPFDLSVVYREGANDFVVTFNTSHLQKKYVKVLMHDVAYRQEKDENKWTHVNLSSTKLTLLQRKLQPAAMYEIKVRSIPDHYFKGFWSEWSPSYYFRTP bcov_r2_EHEE_09194_000000099_0001_0001
GETYSLQIDVKTSDQEEVLDAWRKAKTWAKKVSDKAKSQGKDVKVKIHVQFDGDTFHVKVRVQID DYSFSCYSQLEVNGSQHSLTCAFEDPDVNTTNLEFEICGALVEVKCLNFRKLQEIYFIETKKFLLIGKSNICVKVGEKSLTCKKIDLTTIVKPEAPFDLSVVYREGANDFVVTFNTSHLQKKYVKVLMHDVAYRQEKDENKWTHVNLSSTKLTLLQRKLQPAAMYEIKVRSIPDHYFKGFWSEWSPSYYFRTP bcov_r3_EHEE_12602_000000028_0001_0001
SEVERLARKVAQIAVRKGDDDVHALALHILAKWQLGLMSTDEAKKELKKLEKRAK DYSFSCYSQLEVNGSQHSLTCAFEDPDVNTTNLEFEICGALVEVKCLNFRKLQEIYFIETKKFLLIGKSNICVKVGEKSLTCKKIDLTTIVKPEAPFDLSVVYREGANDFVVTFNTSHLQKKYVKVLMHDVAYRQEKDENKWTHVNLSSTKLTLLQRKLQPAAMYEIKVRSIPDHYFKGFWSEWSPSYYFRTP bcov_v3_r3_ems_3hM_3011_000000023_0001_0001_44_61_H_.._ems_p1-16H-GBL-16H-GABBL-15H_0194_0001_0001_0002_0001_0001_0001_0001_0001
DETLKKQASKILEQVQKKHKDDPDVLTLAKQLQRALKHADKAHTDVAELIIEQVKRQAERHQ DYSFSCYSQLEVNGSQHSLTCAFEDPDVNTTNLEFEICGALVEVKCLNFRKLQEIYFIETKKFLLIGKSNICVKVGEKSLTCKKIDLTTIVKPEAPFDLSVVYREGANDFVVTFNTSHLQKKYVKVLMHDVAYRQEKDENKWTHVNLSSTKLTLLQRKLQPAAMYEIKVRSIPDHYFKGFWSEWSPSYYFRTP longxing_ems_3hM_2863_000000008_0001_0001
RRVLVQVRADDHVVDLVVEIARRLNVDVHIQDKKWVVLHLETSSLAERIVKEANVEEFWISELP DYSFSCYSQLEVNGSQHSLTCAFEDPDVNTTNLEFEICGALVEVKCLNFRKLQEIYFIETKKFLLIGKSNICVKVGEKSLTCKKIDLTTIVKPEAPFDLSVVYREGANDFVVTFNTSHLQKKYVKVLMHDVAYRQEKDENKWTHVNLSSTKLTLLQRKLQPAAMYEIKVRSIPDHYFKGFWSEWSPSYYFRTP bcov_v3_r3_EHEE_06619_000000039_0001_0001_55_65_E_.._ems_ferrC_516_0001_0006_0001_0001_0001
TVHQRYEYTYKNVSPEELKKKADEVTKLLQRHADWVKKLGNTVDVKYRIRKSGDTLTVELEVRVE DYSFSCYSQLEVNGSQHSLTCAFEDPDVNTTNLEFEICGALVEVKCLNFRKLQEIYFIETKKFLLIGKSNICVKVGEKSLTCKKIDLTTIVKPEAPFDLSVVYREGANDFVVTFNTSHLQKKYVKVLMHDVAYRQEKDENKWTHVNLSSTKLTLLQRKLQPAAMYEIKVRSIPDHYFKGFWSEWSPSYYFRTP bcov_v4_r2_HEEH_00105_000000005_0001_0001_44_64_H_.._EHEE_12902_0001_0001_0001
DDQKNIVVFYISRDPREVTEATERLQKYVETIAKKVKDTPRPIEVFVTWDVHAGNVVVILVIRRK DYSFSCYSQLEVNGSQHSLTCAFEDPDVNTTNLEFEICGALVEVKCLNFRKLQEIYFIETKKFLLIGKSNICVKVGEKSLTCKKIDLTTIVKPEAPFDLSVVYREGANDFVVTFNTSHLQKKYVKVLMHDVAYRQEKDENKWTHVNLSSTKLTLLQRKLQPAAMYEIKVRSIPDHYFKGFWSEWSPSYYFRTP bcov_r3_EHEE_03891_000000006_0001_0001
GVVTVIVDDPTLAKLIAKIVNPKEWHVQRNGDFVVVLLRIDDPRRAKEVIKKVAPDALFLVID DYSFSCYSQLEVNGSQHSLTCAFEDPDVNTTNLEFEICGALVEVKCLNFRKLQEIYFIETKKFLLIGKSNICVKVGEKSLTCKKIDLTTIVKPEAPFDLSVVYREGANDFVVTFNTSHLQKKYVKVLMHDVAYRQEKDENKWTHVNLSSTKLTLLQRKLQPAAMYEIKVRSIPDHYFKGFWSEWSPSYYFRTP bcov_v3_r2_EHEE_02036_000000002_0001_0001_55_65_E_.._ems_ferrM_3012_0001_0005_0001_0001_0001
LRVKELVRRADKLLLIAHELGLLSAEHIQRVLQELLRIAEKGDEDRAREILENLRKHIEKQ DYSFSCYSQLEVNGSQHSLTCAFEDPDVNTTNLEFEICGALVEVKCLNFRKLQEIYFIETKKFLLIGKSNICVKVGEKSLTCKKIDLTTIVKPEAPFDLSVVYREGANDFVVTFNTSHLQKKYVKVLMHDVAYRQEKDENKWTHVNLSSTKLTLLQRKLQPAAMYEIKVRSIPDHYFKGFWSEWSPSYYFRTP longxing_HHH_eva_0357_000000025_0001_0001
TLQVLVDDEELAKQVTKIAKPKRWEIIKFGDRVIIVLDEVDPRLAEKASKYVKKVVPQAIVLIF DYSFSCYSQLEVNGSQHSLTCAFEDPDVNTTNLEFEICGALVEVKCLNFRKLQEIYFIETKKFLLIGKSNICVKVGEKSLTCKKIDLTTIVKPEAPFDLSVVYREGANDFVVTFNTSHLQKKYVKVLMHDVAYRQEKDENKWTHVNLSSTKLTLLQRKLQPAAMYEIKVRSIPDHYFKGFWSEWSPSYYFRTP bcov_r2_ems_ferrC_238_000000034_0001_0001
PYIVVIHNVSEKAKELLKEAQKVPDIEVIHSPEGNVLIEVKSEEARKVVERVAKEANVPFEVFG DYSFSCYSQLEVNGSQHSLTCAFEDPDVNTTNLEFEICGALVEVKCLNFRKLQEIYFIETKKFLLIGKSNICVKVGEKSLTCKKIDLTTIVKPEAPFDLSVVYREGANDFVVTFNTSHLQKKYVKVLMHDVAYRQEKDENKWTHVNLSSTKLTLLQRKLQPAAMYEIKVRSIPDHYFKGFWSEWSPSYYFRTP bcov_r4_ems_ferrM_5148_000000004_0001_0001
DDRERELARMVIKILKQEAKSPDPEDVRLAKLKLDLAKKNADDPTVQTLADQAKETADKHH DYSFSCYSQLEVNGSQHSLTCAFEDPDVNTTNLEFEICGALVEVKCLNFRKLQEIYFIETKKFLLIGKSNICVKVGEKSLTCKKIDLTTIVKPEAPFDLSVVYREGANDFVVTFNTSHLQKKYVKVLMHDVAYRQEKDENKWTHVNLSSTKLTLLQRKLQPAAMYEIKVRSIPDHYFKGFWSEWSPSYYFRTP longxing_Grafting2_ems_3hC_1587_0001_0004_0001_0001
FIFDLEVIIVQGNDEDAQKTRKTFKKRVNKTLTEIARKLGLSVDIIDFQRNNGDQIFVQVSVRII DYSFSCYSQLEVNGSQHSLTCAFEDPDVNTTNLEFEICGALVEVKCLNFRKLQEIYFIETKKFLLIGKSNICVKVGEKSLTCKKIDLTTIVKPEAPFDLSVVYREGANDFVVTFNTSHLQKKYVKVLMHDVAYRQEKDENKWTHVNLSSTKLTLLQRKLQPAAMYEIKVRSIPDHYFKGFWSEWSPSYYFRTP bcov_r2_EHEE_05457_000000057_0001_0001
DLSKKIKTLIDLIKKIAKSKDDEYLKLLAKALERAMKDASKKNDEEWLRDVLYSAEAVLRHC DYSFSCYSQLEVNGSQHSLTCAFEDPDVNTTNLEFEICGALVEVKCLNFRKLQEIYFIETKKFLLIGKSNICVKVGEKSLTCKKIDLTTIVKPEAPFDLSVVYREGANDFVVTFNTSHLQKKYVKVLMHDVAYRQEKDENKWTHVNLSSTKLTLLQRKLQPAAMYEIKVRSIPDHYFKGFWSEWSPSYYFRTP bcov_v3_r2_ems_3hM_634_000000018_0001_0001_45_64_H_.._ems_3hM_1055_0001_0002_0001_0001_0001
MDFIWRTWEYTGVSPEQAKELQKEAETYAKKISDEAKKRGQTVRFWVRVRIRGDTVWLFVVIVVK DYSFSCYSQLEVNGSQHSLTCAFEDPDVNTTNLEFEICGALVEVKCLNFRKLQEIYFIETKKFLLIGKSNICVKVGEKSLTCKKIDLTTIVKPEAPFDLSVVYREGANDFVVTFNTSHLQKKYVKVLMHDVAYRQEKDENKWTHVNLSSTKLTLLQRKLQPAAMYEIKVRSIPDHYFKGFWSEWSPSYYFRTP bcov_r2_EHEE_05727_000000022_0001_0001
TFEFTWTLQYRNIDPEQAKKVTKRLSDLAKEAEEQARRDGLDFKWSIRYSTDKDSVTIQLRSSVG DYSFSCYSQLEVNGSQHSLTCAFEDPDVNTTNLEFEICGALVEVKCLNFRKLQEIYFIETKKFLLIGKSNICVKVGEKSLTCKKIDLTTIVKPEAPFDLSVVYREGANDFVVTFNTSHLQKKYVKVLMHDVAYRQEKDENKWTHVNLSSTKLTLLQRKLQPAAMYEIKVRSIPDHYFKGFWSEWSPSYYFRTP bcov_r3_EHEE_04948_000000037_0001_0001
DEDKRLLELKFKLAVTHLKSVPDPNAQTLAKKLEEKFKTAKKNNDEESLEEIATEAQHLALRT DYSFSCYSQLEVNGSQHSLTCAFEDPDVNTTNLEFEICGALVEVKCLNFRKLQEIYFIETKKFLLIGKSNICVKVGEKSLTCKKIDLTTIVKPEAPFDLSVVYREGANDFVVTFNTSHLQKKYVKVLMHDVAYRQEKDENKWTHVNLSSTKLTLLQRKLQPAAMYEIKVRSIPDHYFKGFWSEWSPSYYFRTP longxing_Grafting2_ems_3hM_1567_0001_0009_0001_0001
SAEKDLKRLIKLARKAGARLAVRKIELALELVRRGEADPDLATIIARAVLELAAK DYSFSCYSQLEVNGSQHSLTCAFEDPDVNTTNLEFEICGALVEVKCLNFRKLQEIYFIETKKFLLIGKSNICVKVGEKSLTCKKIDLTTIVKPEAPFDLSVVYREGANDFVVTFNTSHLQKKYVKVLMHDVAYRQEKDENKWTHVNLSSTKLTLLQRKLQPAAMYEIKVRSIPDHYFKGFWSEWSPSYYFRTP longxing_Grafting2_ems_p1-15H-GBL-16H-GABBL-16H_0083_0001_0001_0001_0001_0016_0001_0001
DDRKTIFLDVPSEDPHEQTRLEEEAKRLSEKVEKKAKKQGLDVKVRVRKFRLNGLFFVFVIFSIG DYSFSCYSQLEVNGSQHSLTCAFEDPDVNTTNLEFEICGALVEVKCLNFRKLQEIYFIETKKFLLIGKSNICVKVGEKSLTCKKIDLTTIVKPEAPFDLSVVYREGANDFVVTFNTSHLQKKYVKVLMHDVAYRQEKDENKWTHVNLSSTKLTLLQRKLQPAAMYEIKVRSIPDHYFKGFWSEWSPSYYFRTP bcov_r2_EHEE_05380_000000015_0001_0001
DEHQELKKKLEDLKEKAKRNNNDTVSHAAEAAIQLLEEATQKNDELQLLIVKMLLEMIKKAC DYSFSCYSQLEVNGSQHSLTCAFEDPDVNTTNLEFEICGALVEVKCLNFRKLQEIYFIETKKFLLIGKSNICVKVGEKSLTCKKIDLTTIVKPEAPFDLSVVYREGANDFVVTFNTSHLQKKYVKVLMHDVAYRQEKDENKWTHVNLSSTKLTLLQRKLQPAAMYEIKVRSIPDHYFKGFWSEWSPSYYFRTP longxing_ems_3hM_420_000000001_0001_0001
DDLEKEAKKLVDEATKYAKEAGFIAVVFLNVNGNKVWVRVTEDPDQQRRARKILTKVLRQRKKG DYSFSCYSQLEVNGSQHSLTCAFEDPDVNTTNLEFEICGALVEVKCLNFRKLQEIYFIETKKFLLIGKSNICVKVGEKSLTCKKIDLTTIVKPEAPFDLSVVYREGANDFVVTFNTSHLQKKYVKVLMHDVAYRQEKDENKWTHVNLSSTKLTLLQRKLQPAAMYEIKVRSIPDHYFKGFWSEWSPSYYFRTP bcov_r2_HEEH_04308_000000037_0001_0001
DESLKIILEALVELLVNAEKKGNEEDVKMLRMKIEQALKHVNDEETKELTKFVKKVEKEARSK DYSFSCYSQLEVNGSQHSLTCAFEDPDVNTTNLEFEICGALVEVKCLNFRKLQEIYFIETKKFLLIGKSNICVKVGEKSLTCKKIDLTTIVKPEAPFDLSVVYREGANDFVVTFNTSHLQKKYVKVLMHDVAYRQEKDENKWTHVNLSSTKLTLLQRKLQPAAMYEIKVRSIPDHYFKGFWSEWSPSYYFRTP longxing_Grafting2_ems_3hM_2910_0001_0006_0001_0001
SSNRLAMLAIEAADKKNPEAVKELIKIARKLGDEMLVRKLELAAKHAEK DYSFSCYSQLEVNGSQHSLTCAFEDPDVNTTNLEFEICGALVEVKCLNFRKLQEIYFIETKKFLLIGKSNICVKVGEKSLTCKKIDLTTIVKPEAPFDLSVVYREGANDFVVTFNTSHLQKKYVKVLMHDVAYRQEKDENKWTHVNLSSTKLTLLQRKLQPAAMYEIKVRSIPDHYFKGFWSEWSPSYYFRTP longxing_Grafting2_ems_p1-14H-GBL-14H-GBL-15H_0021_0001_0001_0001_0001_0002_0001_0001
TELYFILVLVPSDNPEEVTKAEKKAKTLAKKLTKEARDRGQDVKFEVVKLRDGRIVTFTIIVNIG DYSFSCYSQLEVNGSQHSLTCAFEDPDVNTTNLEFEICGALVEVKCLNFRKLQEIYFIETKKFLLIGKSNICVKVGEKSLTCKKIDLTTIVKPEAPFDLSVVYREGANDFVVTFNTSHLQKKYVKVLMHDVAYRQEKDENKWTHVNLSSTKLTLLQRKLQPAAMYEIKVRSIPDHYFKGFWSEWSPSYYFRTP bcov_r2_EHEE_13809_000000073_0001_0001
DPTEKSKKASRRVEELIKKAQTEEEAKKLAAEVYREVVRRDDIEVAAEVLRVLLQVLKET DYSFSCYSQLEVNGSQHSLTCAFEDPDVNTTNLEFEICGALVEVKCLNFRKLQEIYFIETKKFLLIGKSNICVKVGEKSLTCKKIDLTTIVKPEAPFDLSVVYREGANDFVVTFNTSHLQKKYVKVLMHDVAYRQEKDENKWTHVNLSSTKLTLLQRKLQPAAMYEIKVRSIPDHYFKGFWSEWSPSYYFRTP longxing_ems_3hM_2533_000000026_0001_0001
QQFVILWNADPTLVKEAAKKANVRVEIDKLGESYVIEVDNVTPKLEELLKRAGVTFVDLRV DYSFSCYSQLEVNGSQHSLTCAFEDPDVNTTNLEFEICGALVEVKCLNFRKLQEIYFIETKKFLLIGKSNICVKVGEKSLTCKKIDLTTIVKPEAPFDLSVVYREGANDFVVTFNTSHLQKKYVKVLMHDVAYRQEKDENKWTHVNLSSTKLTLLQRKLQPAAMYEIKVRSIPDHYFKGFWSEWSPSYYFRTP bcov_r2_ems_ferrM_2458_000000002_0001_0001
DVRTLATRVKQRLTELYKLDTPEARKEILDVHAKLVHIWLNLTTEEEKKIIRDAARVAAKAYLG DYSFSCYSQLEVNGSQHSLTCAFEDPDVNTTNLEFEICGALVEVKCLNFRKLQEIYFIETKKFLLIGKSNICVKVGEKSLTCKKIDLTTIVKPEAPFDLSVVYREGANDFVVTFNTSHLQKKYVKVLMHDVAYRQEKDENKWTHVNLSSTKLTLLQRKLQPAAMYEIKVRSIPDHYFKGFWSEWSPSYYFRTP bcov_v3_r3_ems_3hM_3011_000000023_0001_0001_44_61_H_.._ems_3hM_562_0001_0011_0001_0001_0001
SARKIVRKAIKVARSKGDRDTALKVELALEHLEKGNVSEDQYNIAEKSARQVISN DYSFSCYSQLEVNGSQHSLTCAFEDPDVNTTNLEFEICGALVEVKCLNFRKLQEIYFIETKKFLLIGKSNICVKVGEKSLTCKKIDLTTIVKPEAPFDLSVVYREGANDFVVTFNTSHLQKKYVKVLMHDVAYRQEKDENKWTHVNLSSTKLTLLQRKLQPAAMYEIKVRSIPDHYFKGFWSEWSPSYYFRTP longxing_Grafting2_ems_p1-15H-GBL-16H-GABBL-16H_0354_0001_0001_0001_0001_0002_0001_0001
SEEEMSKIIVEEVEEAIRNNREEEVKLNERKLTQAARMMGDEDLERTLQKIVEDLKKKI DYSFSCYSQLEVNGSQHSLTCAFEDPDVNTTNLEFEICGALVEVKCLNFRKLQEIYFIETKKFLLIGKSNICVKVGEKSLTCKKIDLTTIVKPEAPFDLSVVYREGANDFVVTFNTSHLQKKYVKVLMHDVAYRQEKDENKWTHVNLSSTKLTLLQRKLQPAAMYEIKVRSIPDHYFKGFWSEWSPSYYFRTP longxing_Grafting2_ems_3hM_2990_0001_0015_0001_0001
ANWFRVQVTFDPRDKDSRKEAERLLKEATDKATEYAKRNNLEVFWTSDSFTLNGQETVIVVIFVC DYSFSCYSQLEVNGSQHSLTCAFEDPDVNTTNLEFEICGALVEVKCLNFRKLQEIYFIETKKFLLIGKSNICVKVGEKSLTCKKIDLTTIVKPEAPFDLSVVYREGANDFVVTFNTSHLQKKYVKVLMHDVAYRQEKDENKWTHVNLSSTKLTLLQRKLQPAAMYEIKVRSIPDHYFKGFWSEWSPSYYFRTP bcov_r3_EHEE_06549_000000029_0001_0001
DEEQLKLVAEQLSDMAQEAVKDDPDKLKKVRKIIKEIKKKATTPEQRTKLLLKLVRELVKD DYSFSCYSQLEVNGSQHSLTCAFEDPDVNTTNLEFEICGALVEVKCLNFRKLQEIYFIETKKFLLIGKSNICVKVGEKSLTCKKIDLTTIVKPEAPFDLSVVYREGANDFVVTFNTSHLQKKYVKVLMHDVAYRQEKDENKWTHVNLSSTKLTLLQRKLQPAAMYEIKVRSIPDHYFKGFWSEWSPSYYFRTP longxing_ems_3hM_2948_000000011_0001_0002
DPALEVAQHLMKVVEELRRRGVSPEEIERELEKVSQEMKKRGRLSEELLRLAIDQVKLRVKIE DYSFSCYSQLEVNGSQHSLTCAFEDPDVNTTNLEFEICGALVEVKCLNFRKLQEIYFIETKKFLLIGKSNICVKVGEKSLTCKKIDLTTIVKPEAPFDLSVVYREGANDFVVTFNTSHLQKKYVKVLMHDVAYRQEKDENKWTHVNLSSTKLTLLQRKLQPAAMYEIKVRSIPDHYFKGFWSEWSPSYYFRTP longxing_HHH_eva_0416_000000009_0001_0001
PDEAVRLIADIVLEMLEEAQDPTDRTLLTKKVEQALKHAKSIPDPKAQKIVKDLKERLDKIG DYSFSCYSQLEVNGSQHSLTCAFEDPDVNTTNLEFEICGALVEVKCLNFRKLQEIYFIETKKFLLIGKSNICVKVGEKSLTCKKIDLTTIVKPEAPFDLSVVYREGANDFVVTFNTSHLQKKYVKVLMHDVAYRQEKDENKWTHVNLSSTKLTLLQRKLQPAAMYEIKVRSIPDHYFKGFWSEWSPSYYFRTP longxing_Grafting2_ems_3hM_2051_0001_0012_0001_0001
ILISLIIDDYQRAQEVAKKVNADVVTVDVGHLIVVHIIVDDPTVLELAEKLAKKAGVKEVWISP DYSFSCYSQLEVNGSQHSLTCAFEDPDVNTTNLEFEICGALVEVKCLNFRKLQEIYFIETKKFLLIGKSNICVKVGEKSLTCKKIDLTTIVKPEAPFDLSVVYREGANDFVVTFNTSHLQKKYVKVLMHDVAYRQEKDENKWTHVNLSSTKLTLLQRKLQPAAMYEIKVRSIPDHYFKGFWSEWSPSYYFRTP bcov_r3_ems_ferrM_1467_000000002_0001_0001
PHEERARETAKMVELILRDAQDPEEQKRVVTAARKRAKDENDETLLRLIKEVVKKLQDES DYSFSCYSQLEVNGSQHSLTCAFEDPDVNTTNLEFEICGALVEVKCLNFRKLQEIYFIETKKFLLIGKSNICVKVGEKSLTCKKIDLTTIVKPEAPFDLSVVYREGANDFVVTFNTSHLQKKYVKVLMHDVAYRQEKDENKWTHVNLSSTKLTLLQRKLQPAAMYEIKVRSIPDHYFKGFWSEWSPSYYFRTP longxing_ems_3hM_260_000000003_0001_0001
SESEKILRKLLKIAQKKNLEAAQMVIKRVIKAVRDGEDSEEMAIMKARQALKVAD DYSFSCYSQLEVNGSQHSLTCAFEDPDVNTTNLEFEICGALVEVKCLNFRKLQEIYFIETKKFLLIGKSNICVKVGEKSLTCKKIDLTTIVKPEAPFDLSVVYREGANDFVVTFNTSHLQKKYVKVLMHDVAYRQEKDENKWTHVNLSSTKLTLLQRKLQPAAMYEIKVRSIPDHYFKGFWSEWSPSYYFRTP longxing_Grafting2_ems_p1-16H-GBL-16H-GABBL-15H_0229_0001_0001_0002_0001_0008_0001_0001
SDTDRKSARFLYEAAAKAYVRGKPSTYSTTVNGVKVTIKLPPDPSKLDKLREKAWQRWVEAEKR DYSFSCYSQLEVNGSQHSLTCAFEDPDVNTTNLEFEICGALVEVKCLNFRKLQEIYFIETKKFLLIGKSNICVKVGEKSLTCKKIDLTTIVKPEAPFDLSVVYREGANDFVVTFNTSHLQKKYVKVLMHDVAYRQEKDENKWTHVNLSSTKLTLLQRKLQPAAMYEIKVRSIPDHYFKGFWSEWSPSYYFRTP bcov_v3_r2_EHEE_08472_000000004_0001_0001_15_38_H_.._HEEH_08707_0001_0008_0001_0001_0001
TILFVNINVKDPDKATKLAQRYNVDVHKEPGGIVVVNFKDYDHEVAEKVAKNAGVDTWVVLVRP DYSFSCYSQLEVNGSQHSLTCAFEDPDVNTTNLEFEICGALVEVKCLNFRKLQEIYFIETKKFLLIGKSNICVKVGEKSLTCKKIDLTTIVKPEAPFDLSVVYREGANDFVVTFNTSHLQKKYVKVLMHDVAYRQEKDENKWTHVNLSSTKLTLLQRKLQPAAMYEIKVRSIPDHYFKGFWSEWSPSYYFRTP bcov_r2_ems_ferrC_472_000000027_0001_0001
SEDYDFLVIIENASPEQKRQAETTARRIVDTLRKKAEDRGLDVKIVFNSQEQDGIFAVIVWVFVD DYSFSCYSQLEVNGSQHSLTCAFEDPDVNTTNLEFEICGALVEVKCLNFRKLQEIYFIETKKFLLIGKSNICVKVGEKSLTCKKIDLTTIVKPEAPFDLSVVYREGANDFVVTFNTSHLQKKYVKVLMHDVAYRQEKDENKWTHVNLSSTKLTLLQRKLQPAAMYEIKVRSIPDHYFKGFWSEWSPSYYFRTP bcov_r3_EHEE_06349_000000016_0001_0001
DEVDKWYILVKIALLLIKDVVDDEKAYKIVETLLKEAKKRNDKDLLKKASEIAQELLRKAAQ DYSFSCYSQLEVNGSQHSLTCAFEDPDVNTTNLEFEICGALVEVKCLNFRKLQEIYFIETKKFLLIGKSNICVKVGEKSLTCKKIDLTTIVKPEAPFDLSVVYREGANDFVVTFNTSHLQKKYVKVLMHDVAYRQEKDENKWTHVNLSSTKLTLLQRKLQPAAMYEIKVRSIPDHYFKGFWSEWSPSYYFRTP bcov_v4_r2_HEEH_22302_000000015_0001_0001_44_64_H_.._ems_3hM_2857_0001_0001_0001
DSTLRFTVTYDRHDPDQADKARHLVIRFAAKVSKEAKDQGKSYRVELRHDWSGDKSSIEVNFQFK DYSFSCYSQLEVNGSQHSLTCAFEDPDVNTTNLEFEICGALVEVKCLNFRKLQEIYFIETKKFLLIGKSNICVKVGEKSLTCKKIDLTTIVKPEAPFDLSVVYREGANDFVVTFNTSHLQKKYVKVLMHDVAYRQEKDENKWTHVNLSSTKLTLLQRKLQPAAMYEIKVRSIPDHYFKGFWSEWSPSYYFRTP bcov_v3_r3_EHEE_00746_000000031_0001_0001_15_39_H_.._EHEE_01528_0001_0002_0001_0001_0001
DDDDRRLLQRKAKLAKEHAKSPDPNMVEQAKHVLKILKDMADDPTVQTLVDEALETADKYH DYSFSCYSQLEVNGSQHSLTCAFEDPDVNTTNLEFEICGALVEVKCLNFRKLQEIYFIETKKFLLIGKSNICVKVGEKSLTCKKIDLTTIVKPEAPFDLSVVYREGANDFVVTFNTSHLQKKYVKVLMHDVAYRQEKDENKWTHVNLSSTKLTLLQRKLQPAAMYEIKVRSIPDHYFKGFWSEWSPSYYFRTP longxing_Grafting2_ems_3hC_1587_0001_0011_0001_0001
DEEEDDQVVEAIVEALKAIKNNQPHRVTVRLNGTKHEIRVSEDPTDQQKARDIIETLARILVKR DYSFSCYSQLEVNGSQHSLTCAFEDPDVNTTNLEFEICGALVEVKCLNFRKLQEIYFIETKKFLLIGKSNICVKVGEKSLTCKKIDLTTIVKPEAPFDLSVVYREGANDFVVTFNTSHLQKKYVKVLMHDVAYRQEKDENKWTHVNLSSTKLTLLQRKLQPAAMYEIKVRSIPDHYFKGFWSEWSPSYYFRTP longxing_HEEH_14759_000000012_0001_0001
SETLEFTIEVRGTDEKAQKALDRASTWVERWAKKRAKKNNTKVEIRWEQRQDGDTIEVKVQVNNN DYSFSCYSQLEVNGSQHSLTCAFEDPDVNTTNLEFEICGALVEVKCLNFRKLQEIYFIETKKFLLIGKSNICVKVGEKSLTCKKIDLTTIVKPEAPFDLSVVYREGANDFVVTFNTSHLQKKYVKVLMHDVAYRQEKDENKWTHVNLSSTKLTLLQRKLQPAAMYEIKVRSIPDHYFKGFWSEWSPSYYFRTP bcov_r2_EHEE_08455_000000045_0001_0001
SLVLLWADDERLARKIAKDANVEFEVIKDPDGKVSVFVHVSDPHAIKIIQKVAKELGVWVIVRD DYSFSCYSQLEVNGSQHSLTCAFEDPDVNTTNLEFEICGALVEVKCLNFRKLQEIYFIETKKFLLIGKSNICVKVGEKSLTCKKIDLTTIVKPEAPFDLSVVYREGANDFVVTFNTSHLQKKYVKVLMHDVAYRQEKDENKWTHVNLSSTKLTLLQRKLQPAAMYEIKVRSIPDHYFKGFWSEWSPSYYFRTP bcov_v3_r2_EHEE_09019_000000036_0001_0001_55_65_E_.._ems_ferrC_330_0001_0005_0001_0001_0001
TEDEELKKLVKYVKEVAKRAQDRELELAAIIAEINVEAIKKDEEDQKLAKRKVKLAYKHAQKVL DYSFSCYSQLEVNGSQHSLTCAFEDPDVNTTNLEFEICGALVEVKCLNFRKLQEIYFIETKKFLLIGKSNICVKVGEKSLTCKKIDLTTIVKPEAPFDLSVVYREGANDFVVTFNTSHLQKKYVKVLMHDVAYRQEKDENKWTHVNLSSTKLTLLQRKLQPAAMYEIKVRSIPDHYFKGFWSEWSPSYYFRTP longxing_Grafting2_ems_3hM_1222_0001_0014_0001_0001
MEFIDEATNALIRVIQEANRKNRPVTYSITVNGVKITVTIDTDPRNQDKAAQKFATKVIKAWRD DYSFSCYSQLEVNGSQHSLTCAFEDPDVNTTNLEFEICGALVEVKCLNFRKLQEIYFIETKKFLLIGKSNICVKVGEKSLTCKKIDLTTIVKPEAPFDLSVVYREGANDFVVTFNTSHLQKKYVKVLMHDVAYRQEKDENKWTHVNLSSTKLTLLQRKLQPAAMYEIKVRSIPDHYFKGFWSEWSPSYYFRTP bcov_r4_HEEH_19122_000000002_0001_0001
DSHNVAIDLQARHMDAAAEGDTEKLERVLREVQKMAEKLGDPRLQELHKMLEKMLREIKNT DYSFSCYSQLEVNGSQHSLTCAFEDPDVNTTNLEFEICGALVEVKCLNFRKLQEIYFIETKKFLLIGKSNICVKVGEKSLTCKKIDLTTIVKPEAPFDLSVVYREGANDFVVTFNTSHLQKKYVKVLMHDVAYRQEKDENKWTHVNLSSTKLTLLQRKLQPAAMYEIKVRSIPDHYFKGFWSEWSPSYYFRTP longxing_HHH_eva_0321_000000020_0001_0001
PKWEEVADILLRALAWARIVGDEEVYEKAVKLIEELHEISEKNDEESLDKVEEKARKLLKKAI DYSFSCYSQLEVNGSQHSLTCAFEDPDVNTTNLEFEICGALVEVKCLNFRKLQEIYFIETKKFLLIGKSNICVKVGEKSLTCKKIDLTTIVKPEAPFDLSVVYREGANDFVVTFNTSHLQKKYVKVLMHDVAYRQEKDENKWTHVNLSSTKLTLLQRKLQPAAMYEIKVRSIPDHYFKGFWSEWSPSYYFRTP bcov_v4_r3_HEEH_03700_000000006_0001_0001_1_20_H_.._ems_3hM_1606_0001_0001_0001
PEAERIVKAAKKASEDEEARLLAMKLEMALRLNNPDMVKLILASFKLALSPDARKLLDSIVS DYSFSCYSQLEVNGSQHSLTCAFEDPDVNTTNLEFEICGALVEVKCLNFRKLQEIYFIETKKFLLIGKSNICVKVGEKSLTCKKIDLTTIVKPEAPFDLSVVYREGANDFVVTFNTSHLQKKYVKVLMHDVAYRQEKDENKWTHVNLSSTKLTLLQRKLQPAAMYEIKVRSIPDHYFKGFWSEWSPSYYFRTP longxing_Grafting2_ems_4hM_4259_0001_0003_0001_0001
SIEDKISELLAEALLLGLEKIARILARALSAAMKGDKKKVKKLLKIVKKIKG DYSFSCYSQLEVNGSQHSLTCAFEDPDVNTTNLEFEICGALVEVKCLNFRKLQEIYFIETKKFLLIGKSNICVKVGEKSLTCKKIDLTTIVKPEAPFDLSVVYREGANDFVVTFNTSHLQKKYVKVLMHDVAYRQEKDENKWTHVNLSSTKLTLLQRKLQPAAMYEIKVRSIPDHYFKGFWSEWSPSYYFRTP longxing_ems_p1-15H-GBL-16H-GBL-15H_0098_0001_0001_0001_000000000_0001_0001
FILITIHGVDEKVKQVVTIAKKLGVRVHQLGRVWTLQVPEQRIAKIVEDLAKKAGAEVEVHV DYSFSCYSQLEVNGSQHSLTCAFEDPDVNTTNLEFEICGALVEVKCLNFRKLQEIYFIETKKFLLIGKSNICVKVGEKSLTCKKIDLTTIVKPEAPFDLSVVYREGANDFVVTFNTSHLQKKYVKVLMHDVAYRQEKDENKWTHVNLSSTKLTLLQRKLQPAAMYEIKVRSIPDHYFKGFWSEWSPSYYFRTP bcov_r2_ems_ferrM_4211_0002_000000010_0001_0001
TPEELKKEVKELLEKLSAQEAAKHIQKLARKGKISDEELMEAQQLIMQHMAK DYSFSCYSQLEVNGSQHSLTCAFEDPDVNTTNLEFEICGALVEVKCLNFRKLQEIYFIETKKFLLIGKSNICVKVGEKSLTCKKIDLTTIVKPEAPFDLSVVYREGANDFVVTFNTSHLQKKYVKVLMHDVAYRQEKDENKWTHVNLSSTKLTLLQRKLQPAAMYEIKVRSIPDHYFKGFWSEWSPSYYFRTP longxing_HHH_eva_0547_000000001_0001_0001
PYDELASELVYLLWQVLEKVQDEKIRRIAETLAQLLIHLFLNRDEESVRKVATEAKEFVEKAL DYSFSCYSQLEVNGSQHSLTCAFEDPDVNTTNLEFEICGALVEVKCLNFRKLQEIYFIETKKFLLIGKSNICVKVGEKSLTCKKIDLTTIVKPEAPFDLSVVYREGANDFVVTFNTSHLQKKYVKVLMHDVAYRQEKDENKWTHVNLSSTKLTLLQRKLQPAAMYEIKVRSIPDHYFKGFWSEWSPSYYFRTP bcov_v3_r3_ems_3hM_3561_000000014_0001_0001_24_43_H_.._ems_3hM_1117_0001_0005_0001_0001_0001
SEEDKKFHKTAQKLTEEAHKKNRPLKLSITVDGQRVHVDIDSDPHQAQWAITVVEDALKRLRDQ DYSFSCYSQLEVNGSQHSLTCAFEDPDVNTTNLEFEICGALVEVKCLNFRKLQEIYFIETKKFLLIGKSNICVKVGEKSLTCKKIDLTTIVKPEAPFDLSVVYREGANDFVVTFNTSHLQKKYVKVLMHDVAYRQEKDENKWTHVNLSSTKLTLLQRKLQPAAMYEIKVRSIPDHYFKGFWSEWSPSYYFRTP bcov_r3_HEEH_14484_000000046_0001_0001
DKVQKLLEKAIKLAKKKGDESAIEVLKKLLKALRKGEIHPEIARALAETLARALS DYSFSCYSQLEVNGSQHSLTCAFEDPDVNTTNLEFEICGALVEVKCLNFRKLQEIYFIETKKFLLIGKSNICVKVGEKSLTCKKIDLTTIVKPEAPFDLSVVYREGANDFVVTFNTSHLQKKYVKVLMHDVAYRQEKDENKWTHVNLSSTKLTLLQRKLQPAAMYEIKVRSIPDHYFKGFWSEWSPSYYFRTP bcov_v4_r3_ems_3hC_291_000000089_0001_0001_41_61_H_.._ems_p1-16H-GBL-16H-GABBL-15H_0186_0001_0001_0001_0001_0002_0001_0001
DEHEEAMQQLVQIMIELEMSGDPSAKEAKKAVQTLAKKVREAQSKEEQTKLARKVLTEIRRK DYSFSCYSQLEVNGSQHSLTCAFEDPDVNTTNLEFEICGALVEVKCLNFRKLQEIYFIETKKFLLIGKSNICVKVGEKSLTCKKIDLTTIVKPEAPFDLSVVYREGANDFVVTFNTSHLQKKYVKVLMHDVAYRQEKDENKWTHVNLSSTKLTLLQRKLQPAAMYEIKVRSIPDHYFKGFWSEWSPSYYFRTP longxing_ems_3hC_678_000000000_0001_0001
NEAAEIIVTALVQQLEEAAKKKDEDEFKLISRKLKQAARVLNDPEVEKKAKEHITKAKKKLKG DYSFSCYSQLEVNGSQHSLTCAFEDPDVNTTNLEFEICGALVEVKCLNFRKLQEIYFIETKKFLLIGKSNICVKVGEKSLTCKKIDLTTIVKPEAPFDLSVVYREGANDFVVTFNTSHLQKKYVKVLMHDVAYRQEKDENKWTHVNLSSTKLTLLQRKLQPAAMYEIKVRSIPDHYFKGFWSEWSPSYYFRTP longxing_Grafting2_ems_3hC_639_0002_0011_0001_0001
DRKELEEKLKTLEKLAEKIASENPRHLKAIRELSKMFKEALDKNDERKLKMIVLAVERLLEALG DYSFSCYSQLEVNGSQHSLTCAFEDPDVNTTNLEFEICGALVEVKCLNFRKLQEIYFIETKKFLLIGKSNICVKVGEKSLTCKKIDLTTIVKPEAPFDLSVVYREGANDFVVTFNTSHLQKKYVKVLMHDVAYRQEKDENKWTHVNLSSTKLTLLQRKLQPAAMYEIKVRSIPDHYFKGFWSEWSPSYYFRTP longxing_ems_3hM_2107_000000000_0001_0001
GQVVLHNVDPTLVQEAAKKVNARVYVQTNPGNIILIVIYGVTPELQEILKRIAEKVGAEIHILP DYSFSCYSQLEVNGSQHSLTCAFEDPDVNTTNLEFEICGALVEVKCLNFRKLQEIYFIETKKFLLIGKSNICVKVGEKSLTCKKIDLTTIVKPEAPFDLSVVYREGANDFVVTFNTSHLQKKYVKVLMHDVAYRQEKDENKWTHVNLSSTKLTLLQRKLQPAAMYEIKVRSIPDHYFKGFWSEWSPSYYFRTP bcov_r3_ems_ferrM_3089_000000037_0001_0001
DEEEKHVTELVNKAKEVVKKQDNKKLEWLLKATEELIEEAKRKNDEDELKWAIRLLIRQARWIC DYSFSCYSQLEVNGSQHSLTCAFEDPDVNTTNLEFEICGALVEVKCLNFRKLQEIYFIETKKFLLIGKSNICVKVGEKSLTCKKIDLTTIVKPEAPFDLSVVYREGANDFVVTFNTSHLQKKYVKVLMHDVAYRQEKDENKWTHVNLSSTKLTLLQRKLQPAAMYEIKVRSIPDHYFKGFWSEWSPSYYFRTP bcov_r2_ems_3hM_1129_000000027_0001_0001
DEDRELLRRASEILLQFALRVGTKNSTTLDVNGVKVEVRVDSDPERVQKLIREALERIKKAYKK DYSFSCYSQLEVNGSQHSLTCAFEDPDVNTTNLEFEICGALVEVKCLNFRKLQEIYFIETKKFLLIGKSNICVKVGEKSLTCKKIDLTTIVKPEAPFDLSVVYREGANDFVVTFNTSHLQKKYVKVLMHDVAYRQEKDENKWTHVNLSSTKLTLLQRKLQPAAMYEIKVRSIPDHYFKGFWSEWSPSYYFRTP bcov_r4_HEEH_04912_000000002_0001_0001
SESYTVTFTLENVSPEQEQDVHAEAWEEVAKLIQKAKERGLDVKVRVQFRKDGSRRSVTFHIQVD DYSFSCYSQLEVNGSQHSLTCAFEDPDVNTTNLEFEICGALVEVKCLNFRKLQEIYFIETKKFLLIGKSNICVKVGEKSLTCKKIDLTTIVKPEAPFDLSVVYREGANDFVVTFNTSHLQKKYVKVLMHDVAYRQEKDENKWTHVNLSSTKLTLLQRKLQPAAMYEIKVRSIPDHYFKGFWSEWSPSYYFRTP bcov_v3_r2_EHEE_08472_000000004_0001_0001_15_38_H_.._EHEE_09411_0001_0001_0001_0001_0001
KVISILADDWEAVKRLVSQADVEIIWIRRGEHTFIFILVKSEEAAKIVETLVRSLNADVLVEP DYSFSCYSQLEVNGSQHSLTCAFEDPDVNTTNLEFEICGALVEVKCLNFRKLQEIYFIETKKFLLIGKSNICVKVGEKSLTCKKIDLTTIVKPEAPFDLSVVYREGANDFVVTFNTSHLQKKYVKVLMHDVAYRQEKDENKWTHVNLSSTKLTLLQRKLQPAAMYEIKVRSIPDHYFKGFWSEWSPSYYFRTP bcov_r3_ems_ferrM_6305_0002_000000031_0001_0001
GEVEELAKTLADKATETAKKQNRPVEVTVDVNGFRVKVRFDRDPHVADAAKSILRLLVERAYRA DYSFSCYSQLEVNGSQHSLTCAFEDPDVNTTNLEFEICGALVEVKCLNFRKLQEIYFIETKKFLLIGKSNICVKVGEKSLTCKKIDLTTIVKPEAPFDLSVVYREGANDFVVTFNTSHLQKKYVKVLMHDVAYRQEKDENKWTHVNLSSTKLTLLQRKLQPAAMYEIKVRSIPDHYFKGFWSEWSPSYYFRTP bcov_r4_HEEH_15575_000000001_0001_0001
PLEEDLKLVTIKLRLAAKLVPDPTAEKAVKTFETLVTEAKRKGDEELLKEVLEYADELLARIA DYSFSCYSQLEVNGSQHSLTCAFEDPDVNTTNLEFEICGALVEVKCLNFRKLQEIYFIETKKFLLIGKSNICVKVGEKSLTCKKIDLTTIVKPEAPFDLSVVYREGANDFVVTFNTSHLQKKYVKVLMHDVAYRQEKDENKWTHVNLSSTKLTLLQRKLQPAAMYEIKVRSIPDHYFKGFWSEWSPSYYFRTP longxing_Grafting2_ems_3hM_983_0002_0007_0001_0001
DIDEVEQLVLKVLLEAARDKSKVDEALKIAQSLVRDVLKKTGDPDARMLLRKANLAVEAIKKQ DYSFSCYSQLEVNGSQHSLTCAFEDPDVNTTNLEFEICGALVEVKCLNFRKLQEIYFIETKKFLLIGKSNICVKVGEKSLTCKKIDLTTIVKPEAPFDLSVVYREGANDFVVTFNTSHLQKKYVKVLMHDVAYRQEKDENKWTHVNLSSTKLTLLQRKLQPAAMYEIKVRSIPDHYFKGFWSEWSPSYYFRTP longxing_Grafting2_ems_3hM_1902_0001_0013_0001_0001
DKVMKLAQIAIDLAADGKLDEKIARKLQKEADKMGNEELKKNIRRALKAAKTK DYSFSCYSQLEVNGSQHSLTCAFEDPDVNTTNLEFEICGALVEVKCLNFRKLQEIYFIETKKFLLIGKSNICVKVGEKSLTCKKIDLTTIVKPEAPFDLSVVYREGANDFVVTFNTSHLQKKYVKVLMHDVAYRQEKDENKWTHVNLSSTKLTLLQRKLQPAAMYEIKVRSIPDHYFKGFWSEWSPSYYFRTP longxing_ems_p1-15H-GABBL-14H-GBL-16H_0666_0001_0001_0001_000000000_0001_0001
SDNIQFKFKVPGDTPEARTLVEHVNKAAKEIAKALAEYFNLEIRVDYRVDTRNGTLQVTVNVQIN DYSFSCYSQLEVNGSQHSLTCAFEDPDVNTTNLEFEICGALVEVKCLNFRKLQEIYFIETKKFLLIGKSNICVKVGEKSLTCKKIDLTTIVKPEAPFDLSVVYREGANDFVVTFNTSHLQKKYVKVLMHDVAYRQEKDENKWTHVNLSSTKLTLLQRKLQPAAMYEIKVRSIPDHYFKGFWSEWSPSYYFRTP bcov_r2_EHEE_09272_000000039_0001_0001
SEEVKKILEKVREVVEKRGDPDARLLLLKVEIALTMVNRGQVNEEDVTRIVRIIEEQVETE DYSFSCYSQLEVNGSQHSLTCAFEDPDVNTTNLEFEICGALVEVKCLNFRKLQEIYFIETKKFLLIGKSNICVKVGEKSLTCKKIDLTTIVKPEAPFDLSVVYREGANDFVVTFNTSHLQKKYVKVLMHDVAYRQEKDENKWTHVNLSSTKLTLLQRKLQPAAMYEIKVRSIPDHYFKGFWSEWSPSYYFRTP longxing_Grafting2_HHH_eva_0261_0001_0006_0001_0001
DESVEKLSTKLLEKLAEAAHKKDKKKLEEVEREAKEIADRIDNEEIKMLLDHISAQVEQLKKLG DYSFSCYSQLEVNGSQHSLTCAFEDPDVNTTNLEFEICGALVEVKCLNFRKLQEIYFIETKKFLLIGKSNICVKVGEKSLTCKKIDLTTIVKPEAPFDLSVVYREGANDFVVTFNTSHLQKKYVKVLMHDVAYRQEKDENKWTHVNLSSTKLTLLQRKLQPAAMYEIKVRSIPDHYFKGFWSEWSPSYYFRTP longxing_ems_3hM_269_000000004_0001_0001
SDEERLKKLLKRARKAGVPDAQYLIYTALILLQKGDLTEILLRVLQKEAEKLIS DYSFSCYSQLEVNGSQHSLTCAFEDPDVNTTNLEFEICGALVEVKCLNFRKLQEIYFIETKKFLLIGKSNICVKVGEKSLTCKKIDLTTIVKPEAPFDLSVVYREGANDFVVTFNTSHLQKKYVKVLMHDVAYRQEKDENKWTHVNLSSTKLTLLQRKLQPAAMYEIKVRSIPDHYFKGFWSEWSPSYYFRTP bcov_v3_r3_ems_3hM_1960_000000068_0001_0001_24_43_H_.._ems_p1-15H-GBL-16H-GABBL-15H_0275_0001_0001_0002_0001_0011_0001_0001_0001
PEEVKELLKELEELKKEADKKNNDQLKMALDIAIKLVKTAIKQNDDERAKAIVRHAKLVHKQVD DYSFSCYSQLEVNGSQHSLTCAFEDPDVNTTNLEFEICGALVEVKCLNFRKLQEIYFIETKKFLLIGKSNICVKVGEKSLTCKKIDLTTIVKPEAPFDLSVVYREGANDFVVTFNTSHLQKKYVKVLMHDVAYRQEKDENKWTHVNLSSTKLTLLQRKLQPAAMYEIKVRSIPDHYFKGFWSEWSPSYYFRTP longxing_ems_3hM_460_000000008_0001_0001
IWYVIFIRDVEAAKIVAKIANARVITLDNKVVSIFVDDYRIVSTLLSKLNAEFFVTDQE DYSFSCYSQLEVNGSQHSLTCAFEDPDVNTTNLEFEICGALVEVKCLNFRKLQEIYFIETKKFLLIGKSNICVKVGEKSLTCKKIDLTTIVKPEAPFDLSVVYREGANDFVVTFNTSHLQKKYVKVLMHDVAYRQEKDENKWTHVNLSSTKLTLLQRKLQPAAMYEIKVRSIPDHYFKGFWSEWSPSYYFRTP bcov_r2_ems_ferrM_1431_0001_000000015_0001_0001
DLSEDVELLNMKAKLAAKHKATHMAEINIDIADELATKVNDEKLKREVEKLKELLERIRRD DYSFSCYSQLEVNGSQHSLTCAFEDPDVNTTNLEFEICGALVEVKCLNFRKLQEIYFIETKKFLLIGKSNICVKVGEKSLTCKKIDLTTIVKPEAPFDLSVVYREGANDFVVTFNTSHLQKKYVKVLMHDVAYRQEKDENKWTHVNLSSTKLTLLQRKLQPAAMYEIKVRSIPDHYFKGFWSEWSPSYYFRTP longxing_Grafting2_ems_3hM_752_0001_0005_0001_0001
DEDTKLVERKIKLAADLARKSQNEEEARNALRLAKIVAELANDPRLEKLVKDLSKTWEKII DYSFSCYSQLEVNGSQHSLTCAFEDPDVNTTNLEFEICGALVEVKCLNFRKLQEIYFIETKKFLLIGKSNICVKVGEKSLTCKKIDLTTIVKPEAPFDLSVVYREGANDFVVTFNTSHLQKKYVKVLMHDVAYRQEKDENKWTHVNLSSTKLTLLQRKLQPAAMYEIKVRSIPDHYFKGFWSEWSPSYYFRTP longxing_Grafting2_ems_3hM_1715_0001_0019_0001_0001
WQVELIVKRYSAEDPRELKEFTKTLRDDAKRLEKEFKDKGRPVDVFVFFFENGDTVVVVIWVFWK DYSFSCYSQLEVNGSQHSLTCAFEDPDVNTTNLEFEICGALVEVKCLNFRKLQEIYFIETKKFLLIGKSNICVKVGEKSLTCKKIDLTTIVKPEAPFDLSVVYREGANDFVVTFNTSHLQKKYVKVLMHDVAYRQEKDENKWTHVNLSSTKLTLLQRKLQPAAMYEIKVRSIPDHYFKGFWSEWSPSYYFRTP bcov_r3_EHEE_12133_000000076_0001_0001
DEELRVRWELAIEAAVDAWEDNRDVTLTDTVNGKRVEVRVPSDPREANKVVRTIAKTLEDKRET DYSFSCYSQLEVNGSQHSLTCAFEDPDVNTTNLEFEICGALVEVKCLNFRKLQEIYFIETKKFLLIGKSNICVKVGEKSLTCKKIDLTTIVKPEAPFDLSVVYREGANDFVVTFNTSHLQKKYVKVLMHDVAYRQEKDENKWTHVNLSSTKLTLLQRKLQPAAMYEIKVRSIPDHYFKGFWSEWSPSYYFRTP bcov_v3_r3_HEEH_22100_000000082_0001_0001_1_21_H_.._HEEH_20007_0001_0002_0001_0001_0001
SEEKKEDARILVRALELAVKYKNELIFRILLELAEKVVKEAGDEDLEKKLKTLEKIFKEYV DYSFSCYSQLEVNGSQHSLTCAFEDPDVNTTNLEFEICGALVEVKCLNFRKLQEIYFIETKKFLLIGKSNICVKVGEKSLTCKKIDLTTIVKPEAPFDLSVVYREGANDFVVTFNTSHLQKKYVKVLMHDVAYRQEKDENKWTHVNLSSTKLTLLQRKLQPAAMYEIKVRSIPDHYFKGFWSEWSPSYYFRTP bcov_r3_ems_3hM_2517_000000056_0001_0001
DEEAWKIAHTIWHRLDDAAKKKDKESFDKVSTKAEKLAKDLNNEILLLIIEDIIEDAREKLEK DYSFSCYSQLEVNGSQHSLTCAFEDPDVNTTNLEFEICGALVEVKCLNFRKLQEIYFIETKKFLLIGKSNICVKVGEKSLTCKKIDLTTIVKPEAPFDLSVVYREGANDFVVTFNTSHLQKKYVKVLMHDVAYRQEKDENKWTHVNLSSTKLTLLQRKLQPAAMYEIKVRSIPDHYFKGFWSEWSPSYYFRTP bcov_v4_r3_HEEH_21927_000000019_0001_0001_1_21_H_.._ems_3hM_3005_0001_0001_0001_0001
DVEKHVTTLLKQAETEASKVPDKETARMDLQVLLMEAVSQAEDPNVHEKAHKLAQKIAQSVAT DYSFSCYSQLEVNGSQHSLTCAFEDPDVNTTNLEFEICGALVEVKCLNFRKLQEIYFIETKKFLLIGKSNICVKVGEKSLTCKKIDLTTIVKPEAPFDLSVVYREGANDFVVTFNTSHLQKKYVKVLMHDVAYRQEKDENKWTHVNLSSTKLTLLQRKLQPAAMYEIKVRSIPDHYFKGFWSEWSPSYYFRTP longxing_ems_3hC_68_0002_000000006_0001_0001
SLEKLKKILEKAAKSGLLDKLARRKLKLADEMIRRGDVDPRAAEIVLKALVMMAH DYSFSCYSQLEVNGSQHSLTCAFEDPDVNTTNLEFEICGALVEVKCLNFRKLQEIYFIETKKFLLIGKSNICVKVGEKSLTCKKIDLTTIVKPEAPFDLSVVYREGANDFVVTFNTSHLQKKYVKVLMHDVAYRQEKDENKWTHVNLSSTKLTLLQRKLQPAAMYEIKVRSIPDHYFKGFWSEWSPSYYFRTP longxing_Grafting2_HHH_eva_0426_0001_0006_0001_0001
SKREIYWVSFDGNDPKQRKKARKLAQEFLETVKKRAEDRGLDVIVFLVTHEVNGISFVQVFVSVQ DYSFSCYSQLEVNGSQHSLTCAFEDPDVNTTNLEFEICGALVEVKCLNFRKLQEIYFIETKKFLLIGKSNICVKVGEKSLTCKKIDLTTIVKPEAPFDLSVVYREGANDFVVTFNTSHLQKKYVKVLMHDVAYRQEKDENKWTHVNLSSTKLTLLQRKLQPAAMYEIKVRSIPDHYFKGFWSEWSPSYYFRTP bcov_r4_EHEE_09116_000000005_0001_0001
NPEDEARELIRIAHQLVQRINDERLERILDTLLALLLHAAANHDEETVKKISKELKKVIKQAK DYSFSCYSQLEVNGSQHSLTCAFEDPDVNTTNLEFEICGALVEVKCLNFRKLQEIYFIETKKFLLIGKSNICVKVGEKSLTCKKIDLTTIVKPEAPFDLSVVYREGANDFVVTFNTSHLQKKYVKVLMHDVAYRQEKDENKWTHVNLSSTKLTLLQRKLQPAAMYEIKVRSIPDHYFKGFWSEWSPSYYFRTP longxing_ems_3hM_1049_000000024_0001_0001
DEDLIKEAKKLLDKAQKLAQNPRQKEAIKLVARAIKQQLDNAEDPNDLKLLTMKARLAVEQLES DYSFSCYSQLEVNGSQHSLTCAFEDPDVNTTNLEFEICGALVEVKCLNFRKLQEIYFIETKKFLLIGKSNICVKVGEKSLTCKKIDLTTIVKPEAPFDLSVVYREGANDFVVTFNTSHLQKKYVKVLMHDVAYRQEKDENKWTHVNLSSTKLTLLQRKLQPAAMYEIKVRSIPDHYFKGFWSEWSPSYYFRTP longxing_Grafting2_ems_3hM_2404_0001_0012_0001_0001
DDDAIETAKELKKIAQKQGNETLVKAVDIVRKLLEEAKKKNDETLDHLLKARLEHLKEIAE DYSFSCYSQLEVNGSQHSLTCAFEDPDVNTTNLEFEICGALVEVKCLNFRKLQEIYFIETKKFLLIGKSNICVKVGEKSLTCKKIDLTTIVKPEAPFDLSVVYREGANDFVVTFNTSHLQKKYVKVLMHDVAYRQEKDENKWTHVNLSSTKLTLLQRKLQPAAMYEIKVRSIPDHYFKGFWSEWSPSYYFRTP bcov_r3_ems_3hM_2888_000000080_0001_0001
DPKLVELKARLALKQAQEGKVDKRALKVMNRHLKMVIKNGEIDPEVQERVKKLIKKIEKLIKK DYSFSCYSQLEVNGSQHSLTCAFEDPDVNTTNLEFEICGALVEVKCLNFRKLQEIYFIETKKFLLIGKSNICVKVGEKSLTCKKIDLTTIVKPEAPFDLSVVYREGANDFVVTFNTSHLQKKYVKVLMHDVAYRQEKDENKWTHVNLSSTKLTLLQRKLQPAAMYEIKVRSIPDHYFKGFWSEWSPSYYFRTP longxing_Grafting2_HHH_eva_0111_0001_0006_0001_0001
SEKYSVSYTFDINNPDELEKANDRAQEFIKTVSQKARDKGLEVHFEFHFDLNGSTMTIKITVQVD DYSFSCYSQLEVNGSQHSLTCAFEDPDVNTTNLEFEICGALVEVKCLNFRKLQEIYFIETKKFLLIGKSNICVKVGEKSLTCKKIDLTTIVKPEAPFDLSVVYREGANDFVVTFNTSHLQKKYVKVLMHDVAYRQEKDENKWTHVNLSSTKLTLLQRKLQPAAMYEIKVRSIPDHYFKGFWSEWSPSYYFRTP bcov_r4_EHEE_04745_000000002_0001_0001
DEEKKMAERKVRQAKNMLQSIENPERRKRATKIVREAEKIFKSIPDIRQAAADFQRLVLEAINQ DYSFSCYSQLEVNGSQHSLTCAFEDPDVNTTNLEFEICGALVEVKCLNFRKLQEIYFIETKKFLLIGKSNICVKVGEKSLTCKKIDLTTIVKPEAPFDLSVVYREGANDFVVTFNTSHLQKKYVKVLMHDVAYRQEKDENKWTHVNLSSTKLTLLQRKLQPAAMYEIKVRSIPDHYFKGFWSEWSPSYYFRTP longxing_Grafting2_ems_3hM_929_0001_0004_0001_0001
HLVSKAIRLLKIAEELAKKKNDPRIAEYAEHLVAEAWTLAINNSPEVKEVVKKLEEFVRSVHG DYSFSCYSQLEVNGSQHSLTCAFEDPDVNTTNLEFEICGALVEVKCLNFRKLQEIYFIETKKFLLIGKSNICVKVGEKSLTCKKIDLTTIVKPEAPFDLSVVYREGANDFVVTFNTSHLQKKYVKVLMHDVAYRQEKDENKWTHVNLSSTKLTLLQRKLQPAAMYEIKVRSIPDHYFKGFWSEWSPSYYFRTP bcov_v3_r3_ems_3hC_40_0002_000000012_0001_0001_44_64_H_.._ems_3hM_51_0001_0004_0001_0001_0001
SDDAIVLWHALAWAYRLAHKQNRPVTVTIRFNGKDVRVHVDTDPTKQHKAAREVWETEKKQKDK DYSFSCYSQLEVNGSQHSLTCAFEDPDVNTTNLEFEICGALVEVKCLNFRKLQEIYFIETKKFLLIGKSNICVKVGEKSLTCKKIDLTTIVKPEAPFDLSVVYREGANDFVVTFNTSHLQKKYVKVLMHDVAYRQEKDENKWTHVNLSSTKLTLLQRKLQPAAMYEIKVRSIPDHYFKGFWSEWSPSYYFRTP bcov_v3_r3_EEHEE_10903_000000091_0001_0001_25_44_H_.._HEEH_06976_0001_0004_0001_0001_0001
SVDFRLDFTYRSPDPNELKKFAKTVEKRARDQAKRARDLGLDVKVSISFSIDGDTVTVKVSLTSR DYSFSCYSQLEVNGSQHSLTCAFEDPDVNTTNLEFEICGALVEVKCLNFRKLQEIYFIETKKFLLIGKSNICVKVGEKSLTCKKIDLTTIVKPEAPFDLSVVYREGANDFVVTFNTSHLQKKYVKVLMHDVAYRQEKDENKWTHVNLSSTKLTLLQRKLQPAAMYEIKVRSIPDHYFKGFWSEWSPSYYFRTP bcov_r2_EHEE_07770_000000013_0001_0001
DEDLKIAAELILQLTLRAVEENRPVTLTLEFNGFRVQVDVDRDPTLQRKALKVIKTYLKISKEQ DYSFSCYSQLEVNGSQHSLTCAFEDPDVNTTNLEFEICGALVEVKCLNFRKLQEIYFIETKKFLLIGKSNICVKVGEKSLTCKKIDLTTIVKPEAPFDLSVVYREGANDFVVTFNTSHLQKKYVKVLMHDVAYRQEKDENKWTHVNLSSTKLTLLQRKLQPAAMYEIKVRSIPDHYFKGFWSEWSPSYYFRTP bcov_r2_HEEH_11831_000000011_0001_0001
MDDEVFHYNIDNTNPEDVEKLIRKIKKEAEERSKEAKKNNNPVLVWVHWKTKGSKVIILVVLYRL DYSFSCYSQLEVNGSQHSLTCAFEDPDVNTTNLEFEICGALVEVKCLNFRKLQEIYFIETKKFLLIGKSNICVKVGEKSLTCKKIDLTTIVKPEAPFDLSVVYREGANDFVVTFNTSHLQKKYVKVLMHDVAYRQEKDENKWTHVNLSSTKLTLLQRKLQPAAMYEIKVRSIPDHYFKGFWSEWSPSYYFRTP bcov_r2_EHEE_05734_000000073_0001_0001
TEIIVVLVWVSNVSPEQRKKFRKKATTLAKELKKKLSSRGLDVKVWVNVITHKGNVSILIIVIVK DYSFSCYSQLEVNGSQHSLTCAFEDPDVNTTNLEFEICGALVEVKCLNFRKLQEIYFIETKKFLLIGKSNICVKVGEKSLTCKKIDLTTIVKPEAPFDLSVVYREGANDFVVTFNTSHLQKKYVKVLMHDVAYRQEKDENKWTHVNLSSTKLTLLQRKLQPAAMYEIKVRSIPDHYFKGFWSEWSPSYYFRTP bcov_v3_r2_EHEE_05173_000000057_0001_0001_1_11_E_.._EHEE_02918_0001_0003_0001_0001_0001
DEEEKRFKEMLKALEQVLRATDDKRMATMKARLALEHTKRLASSEELKKEAEKFVKKVLEEVQS DYSFSCYSQLEVNGSQHSLTCAFEDPDVNTTNLEFEICGALVEVKCLNFRKLQEIYFIETKKFLLIGKSNICVKVGEKSLTCKKIDLTTIVKPEAPFDLSVVYREGANDFVVTFNTSHLQKKYVKVLMHDVAYRQEKDENKWTHVNLSSTKLTLLQRKLQPAAMYEIKVRSIPDHYFKGFWSEWSPSYYFRTP longxing_Grafting2_ems_3hM_1858_0001_0008_0001_0001
GEEDSRLLKLKFELARKIGSKKTAVDLVRQAVNADKREAQDPHERTILEQVLKWAEKVASS DYSFSCYSQLEVNGSQHSLTCAFEDPDVNTTNLEFEICGALVEVKCLNFRKLQEIYFIETKKFLLIGKSNICVKVGEKSLTCKKIDLTTIVKPEAPFDLSVVYREGANDFVVTFNTSHLQKKYVKVLMHDVAYRQEKDENKWTHVNLSSTKLTLLQRKLQPAAMYEIKVRSIPDHYFKGFWSEWSPSYYFRTP longxing_Grafting2_ems_3hM_1942_0001_0007_0001_0001
SAEELAKILLQHAVEAAKKLNNPELAKKQAKKILKAVQDAIPDPKQSETVTRRLQEHHKKVL DYSFSCYSQLEVNGSQHSLTCAFEDPDVNTTNLEFEICGALVEVKCLNFRKLQEIYFIETKKFLLIGKSNICVKVGEKSLTCKKIDLTTIVKPEAPFDLSVVYREGANDFVVTFNTSHLQKKYVKVLMHDVAYRQEKDENKWTHVNLSSTKLTLLQRKLQPAAMYEIKVRSIPDHYFKGFWSEWSPSYYFRTP longxing_ems_3hM_3398_000000005_0001_0001
DEDTEKVMQTLATLVRQAVQNNDPELAKEIIKKATEIAKKHVSPSEVEQMHLILEQVLDVG DYSFSCYSQLEVNGSQHSLTCAFEDPDVNTTNLEFEICGALVEVKCLNFRKLQEIYFIETKKFLLIGKSNICVKVGEKSLTCKKIDLTTIVKPEAPFDLSVVYREGANDFVVTFNTSHLQKKYVKVLMHDVAYRQEKDENKWTHVNLSSTKLTLLQRKLQPAAMYEIKVRSIPDHYFKGFWSEWSPSYYFRTP longxing_ems_3hM_1263_000000035_0001_0001
DKDLFKKKAKLAAELAKRAGVDPREADTITEKAKEAAEKDDEKLKEEVIKFMLKVAELLKS DYSFSCYSQLEVNGSQHSLTCAFEDPDVNTTNLEFEICGALVEVKCLNFRKLQEIYFIETKKFLLIGKSNICVKVGEKSLTCKKIDLTTIVKPEAPFDLSVVYREGANDFVVTFNTSHLQKKYVKVLMHDVAYRQEKDENKWTHVNLSSTKLTLLQRKLQPAAMYEIKVRSIPDHYFKGFWSEWSPSYYFRTP longxing_Grafting2_ems_3hC_298_0001_0010_0001_0001
REQEALDTADRLHALWIQIQNPEERKKIEKQIETLVKKLSNAEDPQEQKVAEMVRLKLDLARK DYSFSCYSQLEVNGSQHSLTCAFEDPDVNTTNLEFEICGALVEVKCLNFRKLQEIYFIETKKFLLIGKSNICVKVGEKSLTCKKIDLTTIVKPEAPFDLSVVYREGANDFVVTFNTSHLQKKYVKVLMHDVAYRQEKDENKWTHVNLSSTKLTLLQRKLQPAAMYEIKVRSIPDHYFKGFWSEWSPSYYFRTP longxing_Grafting2_ems_3hM_649_0001_0004_0001_0001
PVEELLKAAKYILTIIAEEVGNPEAEKILKHWSKLLEEAAKNKDEDLVRTLAKRAARILWRT DYSFSCYSQLEVNGSQHSLTCAFEDPDVNTTNLEFEICGALVEVKCLNFRKLQEIYFIETKKFLLIGKSNICVKVGEKSLTCKKIDLTTIVKPEAPFDLSVVYREGANDFVVTFNTSHLQKKYVKVLMHDVAYRQEKDENKWTHVNLSSTKLTLLQRKLQPAAMYEIKVRSIPDHYFKGFWSEWSPSYYFRTP bcov_v4_r3_HEEH_02947_000000019_0001_0001_1_21_H_.._ems_3hM_496_0001_0001_0001
KPVDEIKKLIQEIIRVVNKKNDETLDEKAAKVLMLLLEIERKDDEEKAKKLLEIAERLLREARS DYSFSCYSQLEVNGSQHSLTCAFEDPDVNTTNLEFEICGALVEVKCLNFRKLQEIYFIETKKFLLIGKSNICVKVGEKSLTCKKIDLTTIVKPEAPFDLSVVYREGANDFVVTFNTSHLQKKYVKVLMHDVAYRQEKDENKWTHVNLSSTKLTLLQRKLQPAAMYEIKVRSIPDHYFKGFWSEWSPSYYFRTP longxing_ems_3hM_1328_000000003_0001_0001
DPRKKLKELVDRAKTLAKQVGDERVLKQVKLLEEYAKKAIDNNNEALLILVESALKRAIKVLEK DYSFSCYSQLEVNGSQHSLTCAFEDPDVNTTNLEFEICGALVEVKCLNFRKLQEIYFIETKKFLLIGKSNICVKVGEKSLTCKKIDLTTIVKPEAPFDLSVVYREGANDFVVTFNTSHLQKKYVKVLMHDVAYRQEKDENKWTHVNLSSTKLTLLQRKLQPAAMYEIKVRSIPDHYFKGFWSEWSPSYYFRTP bcov_v3_r3_ems_3hC_1684_000000003_0001_0001_1_19_H_.._ems_3hM_2512_0001_0009_0001_0001_0001
DELKKLLETLKKLVEELKKKASPDQRKTADTLVTRAEEALKKNDESELEILILLLQNLVETVM DYSFSCYSQLEVNGSQHSLTCAFEDPDVNTTNLEFEICGALVEVKCLNFRKLQEIYFIETKKFLLIGKSNICVKVGEKSLTCKKIDLTTIVKPEAPFDLSVVYREGANDFVVTFNTSHLQKKYVKVLMHDVAYRQEKDENKWTHVNLSSTKLTLLQRKLQPAAMYEIKVRSIPDHYFKGFWSEWSPSYYFRTP longxing_ems_3hM_497_000000015_0001_0001
KIVVLNFVNVNPEIVKHVAKRFNVKVFVQPGGYVTLIDVEPEQAKKIAEIVSKLAQIEVEIYVD DYSFSCYSQLEVNGSQHSLTCAFEDPDVNTTNLEFEICGALVEVKCLNFRKLQEIYFIETKKFLLIGKSNICVKVGEKSLTCKKIDLTTIVKPEAPFDLSVVYREGANDFVVTFNTSHLQKKYVKVLMHDVAYRQEKDENKWTHVNLSSTKLTLLQRKLQPAAMYEIKVRSIPDHYFKGFWSEWSPSYYFRTP bcov_r3_ems_ferrM_6053_0002_000000022_0001_0001
SVVLILIDDFKAAEEVAKVANAEVLVWHDHGFWNIVVRTSDEDGARKVVELLKKAGVEIVNLVP DYSFSCYSQLEVNGSQHSLTCAFEDPDVNTTNLEFEICGALVEVKCLNFRKLQEIYFIETKKFLLIGKSNICVKVGEKSLTCKKIDLTTIVKPEAPFDLSVVYREGANDFVVTFNTSHLQKKYVKVLMHDVAYRQEKDENKWTHVNLSSTKLTLLQRKLQPAAMYEIKVRSIPDHYFKGFWSEWSPSYYFRTP bcov_r2_ems_ferrM_5735_0001_000000016_0001_0001
DLEEEITEAVKIIAKSEEEKKKIKKVLSKLSSKLMIEVFLMLVKEVTKGNEMAEKKVRQAAKAA DYSFSCYSQLEVNGSQHSLTCAFEDPDVNTTNLEFEICGALVEVKCLNFRKLQEIYFIETKKFLLIGKSNICVKVGEKSLTCKKIDLTTIVKPEAPFDLSVVYREGANDFVVTFNTSHLQKKYVKVLMHDVAYRQEKDENKWTHVNLSSTKLTLLQRKLQPAAMYEIKVRSIPDHYFKGFWSEWSPSYYFRTP longxing_Grafting2_ems_4hM_4129_0001_0001_0003_0001_0001
TTVVVEFYGADPREVEKVARRFGAQVVTYGDTVLLLVQADTEKVERELKELAKKIGAELEVVE DYSFSCYSQLEVNGSQHSLTCAFEDPDVNTTNLEFEICGALVEVKCLNFRKLQEIYFIETKKFLLIGKSNICVKVGEKSLTCKKIDLTTIVKPEAPFDLSVVYREGANDFVVTFNTSHLQKKYVKVLMHDVAYRQEKDENKWTHVNLSSTKLTLLQRKLQPAAMYEIKVRSIPDHYFKGFWSEWSPSYYFRTP bcov_r3_ems_ferrM_3438_0002_000000019_0001_0001
SSDEIRKVIEKLRKLGNEHAATIVEIVLEQVKAGLDDDRLATLKARLALEVAA DYSFSCYSQLEVNGSQHSLTCAFEDPDVNTTNLEFEICGALVEVKCLNFRKLQEIYFIETKKFLLIGKSNICVKVGEKSLTCKKIDLTTIVKPEAPFDLSVVYREGANDFVVTFNTSHLQKKYVKVLMHDVAYRQEKDENKWTHVNLSSTKLTLLQRKLQPAAMYEIKVRSIPDHYFKGFWSEWSPSYYFRTP longxing_Grafting2_ems_p1-14H-GBL-16H-GABBL-15H_0263_0001_0001_0001_0001_0009_0001_0001
PDENIKKLLKIIRELVKKAKDPDLKLVKHAADQAEKMVKDNPQYKQIAEMILTLVTRLAKLVVS DYSFSCYSQLEVNGSQHSLTCAFEDPDVNTTNLEFEICGALVEVKCLNFRKLQEIYFIETKKFLLIGKSNICVKVGEKSLTCKKIDLTTIVKPEAPFDLSVVYREGANDFVVTFNTSHLQKKYVKVLMHDVAYRQEKDENKWTHVNLSSTKLTLLQRKLQPAAMYEIKVRSIPDHYFKGFWSEWSPSYYFRTP longxing_ems_3hM_1946_000000003_0001_0001
EEKEKQIKKAIKIARKLGDHAAVLVLEALLRQLKDGKIDKDMARRKAELITKMIE DYSFSCYSQLEVNGSQHSLTCAFEDPDVNTTNLEFEICGALVEVKCLNFRKLQEIYFIETKKFLLIGKSNICVKVGEKSLTCKKIDLTTIVKPEAPFDLSVVYREGANDFVVTFNTSHLQKKYVKVLMHDVAYRQEKDENKWTHVNLSSTKLTLLQRKLQPAAMYEIKVRSIPDHYFKGFWSEWSPSYYFRTP longxing_Grafting2_HHH_eva_0532_0001_0007_0001_0001
DLEEIETLVRQIQELARKLNDEDAYLTAKNLLLQAQIAKKRNDEEWLKIIEEAVREVLKVLQS DYSFSCYSQLEVNGSQHSLTCAFEDPDVNTTNLEFEICGALVEVKCLNFRKLQEIYFIETKKFLLIGKSNICVKVGEKSLTCKKIDLTTIVKPEAPFDLSVVYREGANDFVVTFNTSHLQKKYVKVLMHDVAYRQEKDENKWTHVNLSSTKLTLLQRKLQPAAMYEIKVRSIPDHYFKGFWSEWSPSYYFRTP bcov_v3_r3_ems_3hM_2721_000000017_0001_0001_1_22_H_.._ems_3hM_2942_0001_0006_0001_0001_0001
NVEELAKKVQKLAKKKGDELATIIARDLVEDLRNGIISERHAKAVLEYLEKLLLK DYSFSCYSQLEVNGSQHSLTCAFEDPDVNTTNLEFEICGALVEVKCLNFRKLQEIYFIETKKFLLIGKSNICVKVGEKSLTCKKIDLTTIVKPEAPFDLSVVYREGANDFVVTFNTSHLQKKYVKVLMHDVAYRQEKDENKWTHVNLSSTKLTLLQRKLQPAAMYEIKVRSIPDHYFKGFWSEWSPSYYFRTP bcov_v3_r3_ems_3hM_1535_000000004_0001_0001_1_20_H_.._ems_p1-15H-GBL-16H-GABBL-16H_0303_0001_0001_0002_0001_0001_0001_0001_0001
GTIVIIVETDEIATRLAQQVQAPFEVWRLPAGWVRLTIRVDDPRLVKIAEKLAKEWGLDFFTDD DYSFSCYSQLEVNGSQHSLTCAFEDPDVNTTNLEFEICGALVEVKCLNFRKLQEIYFIETKKFLLIGKSNICVKVGEKSLTCKKIDLTTIVKPEAPFDLSVVYREGANDFVVTFNTSHLQKKYVKVLMHDVAYRQEKDENKWTHVNLSSTKLTLLQRKLQPAAMYEIKVRSIPDHYFKGFWSEWSPSYYFRTP bcov_r3_ems_ferrM_1916_000000081_0001_0001
DAEEVARTAASELREAVRRGDPKQVNKIIKKVKKLAEDHGDEMLQLVVDQLREIAQSILSS DYSFSCYSQLEVNGSQHSLTCAFEDPDVNTTNLEFEICGALVEVKCLNFRKLQEIYFIETKKFLLIGKSNICVKVGEKSLTCKKIDLTTIVKPEAPFDLSVVYREGANDFVVTFNTSHLQKKYVKVLMHDVAYRQEKDENKWTHVNLSSTKLTLLQRKLQPAAMYEIKVRSIPDHYFKGFWSEWSPSYYFRTP longxing_ems_3hC_1344_0002_000000008_0001_0001
DETEKKARSIATEVRKEASKHEDPTEVEKVLQKAAELLMRLNIDLDVLQVALAVLMEHEAKHC DYSFSCYSQLEVNGSQHSLTCAFEDPDVNTTNLEFEICGALVEVKCLNFRKLQEIYFIETKKFLLIGKSNICVKVGEKSLTCKKIDLTTIVKPEAPFDLSVVYREGANDFVVTFNTSHLQKKYVKVLMHDVAYRQEKDENKWTHVNLSSTKLTLLQRKLQPAAMYEIKVRSIPDHYFKGFWSEWSPSYYFRTP longxing_ems_3hM_199_000000002_0001_0001
DEEEEIKTKAAQLVWRLAMNAQSPELHKTAIDLAVKLMQSDDPELFKKAHKHAETVLRKIQS DYSFSCYSQLEVNGSQHSLTCAFEDPDVNTTNLEFEICGALVEVKCLNFRKLQEIYFIETKKFLLIGKSNICVKVGEKSLTCKKIDLTTIVKPEAPFDLSVVYREGANDFVVTFNTSHLQKKYVKVLMHDVAYRQEKDENKWTHVNLSSTKLTLLQRKLQPAAMYEIKVRSIPDHYFKGFWSEWSPSYYFRTP longxing_ems_3hM_1818_000000005_0001_0001
DEEADRQVTEAIKQARKAIKNNQPYRVRVRLNGEIFLIIVSEDPRDQEAAEVLITVLQEILEKR DYSFSCYSQLEVNGSQHSLTCAFEDPDVNTTNLEFEICGALVEVKCLNFRKLQEIYFIETKKFLLIGKSNICVKVGEKSLTCKKIDLTTIVKPEAPFDLSVVYREGANDFVVTFNTSHLQKKYVKVLMHDVAYRQEKDENKWTHVNLSSTKLTLLQRKLQPAAMYEIKVRSIPDHYFKGFWSEWSPSYYFRTP bcov_v3_r3_HEEH_03330_000000006_0001_0001_44_64_H_.._HEEH_14759_0001_0002_0001_0001_0001
GEAARLVAEVVAELAKKAKKQNRPLTYTLRIDGIDVRVEVGTDPDEIQEALSRALQLAAEVDTK DYSFSCYSQLEVNGSQHSLTCAFEDPDVNTTNLEFEICGALVEVKCLNFRKLQEIYFIETKKFLLIGKSNICVKVGEKSLTCKKIDLTTIVKPEAPFDLSVVYREGANDFVVTFNTSHLQKKYVKVLMHDVAYRQEKDENKWTHVNLSSTKLTLLQRKLQPAAMYEIKVRSIPDHYFKGFWSEWSPSYYFRTP bcov_r4_HEEH_08083_000000023_0001_0001
KEEWQKAVHTIIHKMLEATKKNTPVNLEFNIDGFRFRVHLGPSQELREQAEEVTAKILNAARQQ DYSFSCYSQLEVNGSQHSLTCAFEDPDVNTTNLEFEICGALVEVKCLNFRKLQEIYFIETKKFLLIGKSNICVKVGEKSLTCKKIDLTTIVKPEAPFDLSVVYREGANDFVVTFNTSHLQKKYVKVLMHDVAYRQEKDENKWTHVNLSSTKLTLLQRKLQPAAMYEIKVRSIPDHYFKGFWSEWSPSYYFRTP bcov_v3_r3_ems_3hM_2959_000000093_0001_0001_24_42_H_.._HEEH_13117_0001_0008_0001_0001_0001
LEVYRASVTYRSPDPNELKKFAKTVEKKARDIAKKLRDQGIDVWVVIEFRINGDTVWVVVILLSM DYSFSCYSQLEVNGSQHSLTCAFEDPDVNTTNLEFEICGALVEVKCLNFRKLQEIYFIETKKFLLIGKSNICVKVGEKSLTCKKIDLTTIVKPEAPFDLSVVYREGANDFVVTFNTSHLQKKYVKVLMHDVAYRQEKDENKWTHVNLSSTKLTLLQRKLQPAAMYEIKVRSIPDHYFKGFWSEWSPSYYFRTP bcov_r2_EHEE_07770_000000061_0001_0001
SEEENLKRTEERLLRLVEKLLSREEKKKVKEIVERLKKKLSLTDVVRELAHIVIEIQQRK DYSFSCYSQLEVNGSQHSLTCAFEDPDVNTTNLEFEICGALVEVKCLNFRKLQEIYFIETKKFLLIGKSNICVKVGEKSLTCKKIDLTTIVKPEAPFDLSVVYREGANDFVVTFNTSHLQKKYVKVLMHDVAYRQEKDENKWTHVNLSSTKLTLLQRKLQPAAMYEIKVRSIPDHYFKGFWSEWSPSYYFRTP longxing_HHH_eva_0332_000000000_0001_0001
PDSRLIELKLRLAEEAARKKDHNAKQAEVVVKVLLDLAQDLNDEKLERLAKTVLERVKKALKD DYSFSCYSQLEVNGSQHSLTCAFEDPDVNTTNLEFEICGALVEVKCLNFRKLQEIYFIETKKFLLIGKSNICVKVGEKSLTCKKIDLTTIVKPEAPFDLSVVYREGANDFVVTFNTSHLQKKYVKVLMHDVAYRQEKDENKWTHVNLSSTKLTLLQRKLQPAAMYEIKVRSIPDHYFKGFWSEWSPSYYFRTP longxing_Grafting2_ems_3hC_275_0002_0001_0003_0001_0001
SEDVRDVLETVAQMLIDHHSDPNIQSLAKKVQKLARDAAKNNDEEALREVVDLLSEVNADAV DYSFSCYSQLEVNGSQHSLTCAFEDPDVNTTNLEFEICGALVEVKCLNFRKLQEIYFIETKKFLLIGKSNICVKVGEKSLTCKKIDLTTIVKPEAPFDLSVVYREGANDFVVTFNTSHLQKKYVKVLMHDVAYRQEKDENKWTHVNLSSTKLTLLQRKLQPAAMYEIKVRSIPDHYFKGFWSEWSPSYYFRTP longxing_ems_3hC_1239_0001_000000005_0001_0001
DDDKLARLKADQAVKLASSSGDPELEKTAKTIADKIKEAIKRKDEDKVKDLSAILVRLAMEIV DYSFSCYSQLEVNGSQHSLTCAFEDPDVNTTNLEFEICGALVEVKCLNFRKLQEIYFIETKKFLLIGKSNICVKVGEKSLTCKKIDLTTIVKPEAPFDLSVVYREGANDFVVTFNTSHLQKKYVKVLMHDVAYRQEKDENKWTHVNLSSTKLTLLQRKLQPAAMYEIKVRSIPDHYFKGFWSEWSPSYYFRTP longxing_Grafting2_ems_3hM_3069_0001_0006_0001_0001
DEENELRIKVLITVAHLAARDKRPVTVTVHLNGKRIRVTVDKDPTYINRAVQEAVELLIKEREK DYSFSCYSQLEVNGSQHSLTCAFEDPDVNTTNLEFEICGALVEVKCLNFRKLQEIYFIETKKFLLIGKSNICVKVGEKSLTCKKIDLTTIVKPEAPFDLSVVYREGANDFVVTFNTSHLQKKYVKVLMHDVAYRQEKDENKWTHVNLSSTKLTLLQRKLQPAAMYEIKVRSIPDHYFKGFWSEWSPSYYFRTP bcov_r2_HEEH_01549_000000099_0001_0001
DESEIKSVRELAERVKKQVKDKMARLVVDAALLDVEDALKKKDEDQLRLAERKVRLARKMAD DYSFSCYSQLEVNGSQHSLTCAFEDPDVNTTNLEFEICGALVEVKCLNFRKLQEIYFIETKKFLLIGKSNICVKVGEKSLTCKKIDLTTIVKPEAPFDLSVVYREGANDFVVTFNTSHLQKKYVKVLMHDVAYRQEKDENKWTHVNLSSTKLTLLQRKLQPAAMYEIKVRSIPDHYFKGFWSEWSPSYYFRTP longxing_Grafting2_ems_3hM_313_0002_0009_0001_0001
KRYEKLIKLVKKLLDKLLKLGRISEDQVRKVKEILKEIQKRGDSETALELVQLVAQIMVEADS DYSFSCYSQLEVNGSQHSLTCAFEDPDVNTTNLEFEICGALVEVKCLNFRKLQEIYFIETKKFLLIGKSNICVKVGEKSLTCKKIDLTTIVKPEAPFDLSVVYREGANDFVVTFNTSHLQKKYVKVLMHDVAYRQEKDENKWTHVNLSSTKLTLLQRKLQPAAMYEIKVRSIPDHYFKGFWSEWSPSYYFRTP longxing_HHH_eva_0366_000000049_0001_0001
NEEVEKLSRILNEIYRKLRDEEATKFLEIALDAWWALARNDEEKITKLNKLAETLIRQFRS DYSFSCYSQLEVNGSQHSLTCAFEDPDVNTTNLEFEICGALVEVKCLNFRKLQEIYFIETKKFLLIGKSNICVKVGEKSLTCKKIDLTTIVKPEAPFDLSVVYREGANDFVVTFNTSHLQKKYVKVLMHDVAYRQEKDENKWTHVNLSSTKLTLLQRKLQPAAMYEIKVRSIPDHYFKGFWSEWSPSYYFRTP bcov_v4_r2_HEEH_12135_000000062_0001_0001_44_64_H_.._ems_3hM_2149_0001_0004_0001_0001
DEKEKKALTTMLELVFERLKKQQDPRRVTKLLRKVLDELKKRLKDDPEKLTAAKIAEEIVERLS DYSFSCYSQLEVNGSQHSLTCAFEDPDVNTTNLEFEICGALVEVKCLNFRKLQEIYFIETKKFLLIGKSNICVKVGEKSLTCKKIDLTTIVKPEAPFDLSVVYREGANDFVVTFNTSHLQKKYVKVLMHDVAYRQEKDENKWTHVNLSSTKLTLLQRKLQPAAMYEIKVRSIPDHYFKGFWSEWSPSYYFRTP longxing_ems_3hM_1217_000000016_0001_0001
DEEEEDQKLVKRQLEFLQEAAKTDPDSALYIARIILDIVRDKGDEHLQKIAETVIKIIESIK DYSFSCYSQLEVNGSQHSLTCAFEDPDVNTTNLEFEICGALVEVKCLNFRKLQEIYFIETKKFLLIGKSNICVKVGEKSLTCKKIDLTTIVKPEAPFDLSVVYREGANDFVVTFNTSHLQKKYVKVLMHDVAYRQEKDENKWTHVNLSSTKLTLLQRKLQPAAMYEIKVRSIPDHYFKGFWSEWSPSYYFRTP bcov_r3_ems_3hM_992_000000002_0001_0001
PDEELIKRKINQASELVRKAAKDPEQRKEIDKIIEKLQRSLKTADTEQAEEVAVEAVRLAMEVV DYSFSCYSQLEVNGSQHSLTCAFEDPDVNTTNLEFEICGALVEVKCLNFRKLQEIYFIETKKFLLIGKSNICVKVGEKSLTCKKIDLTTIVKPEAPFDLSVVYREGANDFVVTFNTSHLQKKYVKVLMHDVAYRQEKDENKWTHVNLSSTKLTLLQRKLQPAAMYEIKVRSIPDHYFKGFWSEWSPSYYFRTP longxing_Grafting2_ems_3hM_3366_0002_0017_0001_0001
DYREVIKKAARLAWKKGDEDAHAILVNIFRGAYLGEIPPELAERLARRIEKKLRS DYSFSCYSQLEVNGSQHSLTCAFEDPDVNTTNLEFEICGALVEVKCLNFRKLQEIYFIETKKFLLIGKSNICVKVGEKSLTCKKIDLTTIVKPEAPFDLSVVYREGANDFVVTFNTSHLQKKYVKVLMHDVAYRQEKDENKWTHVNLSSTKLTLLQRKLQPAAMYEIKVRSIPDHYFKGFWSEWSPSYYFRTP bcov_v3_r3_HEEH_20996_000000007_0001_0001_1_21_H_.._ems_p1-15H-GBL-16H-GABBL-16H_0168_0001_0001_0001_0001_0003_0001_0001_0001
PDEDLLRKKVKLAEEMAKDPRQRDAALLQVEIILRAAEEKNIEEVVRVAREVLKRIQKLK DYSFSCYSQLEVNGSQHSLTCAFEDPDVNTTNLEFEICGALVEVKCLNFRKLQEIYFIETKKFLLIGKSNICVKVGEKSLTCKKIDLTTIVKPEAPFDLSVVYREGANDFVVTFNTSHLQKKYVKVLMHDVAYRQEKDENKWTHVNLSSTKLTLLQRKLQPAAMYEIKVRSIPDHYFKGFWSEWSPSYYFRTP longxing_Grafting2_ems_3hM_1201_0002_0004_0001_0001
SERYVVFYRFDKNNPDEERKARKRARDFSKTVSQKARDKGLEVSFFESEIHVGSIVVIVIFVVVD DYSFSCYSQLEVNGSQHSLTCAFEDPDVNTTNLEFEICGALVEVKCLNFRKLQEIYFIETKKFLLIGKSNICVKVGEKSLTCKKIDLTTIVKPEAPFDLSVVYREGANDFVVTFNTSHLQKKYVKVLMHDVAYRQEKDENKWTHVNLSSTKLTLLQRKLQPAAMYEIKVRSIPDHYFKGFWSEWSPSYYFRTP bcov_r4_EHEE_04745_000000025_0001_0001
DELTRKFATEALKLILEAIEKNQPLTLRINVNGVDIRVTFTEDVDKVRKLVETAVDLINKAVRK DYSFSCYSQLEVNGSQHSLTCAFEDPDVNTTNLEFEICGALVEVKCLNFRKLQEIYFIETKKFLLIGKSNICVKVGEKSLTCKKIDLTTIVKPEAPFDLSVVYREGANDFVVTFNTSHLQKKYVKVLMHDVAYRQEKDENKWTHVNLSSTKLTLLQRKLQPAAMYEIKVRSIPDHYFKGFWSEWSPSYYFRTP bcov_v3_r3_ems_3hM_2420_000000042_0001_0001_1_18_H_.._HEEH_08791_0001_0002_0001_0001_0001
GREFEFHIEVPYTDPNEAKKALDKVRKELKKIKEEAEKNGRRFEFSVDLETHNNRFQVRFTIRTE DYSFSCYSQLEVNGSQHSLTCAFEDPDVNTTNLEFEICGALVEVKCLNFRKLQEIYFIETKKFLLIGKSNICVKVGEKSLTCKKIDLTTIVKPEAPFDLSVVYREGANDFVVTFNTSHLQKKYVKVLMHDVAYRQEKDENKWTHVNLSSTKLTLLQRKLQPAAMYEIKVRSIPDHYFKGFWSEWSPSYYFRTP bcov_r2_EHEE_10073_000000010_0001_0001
SDEVADRVEEWARQQGDEDARMILRKYELAKKLGNEHILKILEELLRQLLKD DYSFSCYSQLEVNGSQHSLTCAFEDPDVNTTNLEFEICGALVEVKCLNFRKLQEIYFIETKKFLLIGKSNICVKVGEKSLTCKKIDLTTIVKPEAPFDLSVVYREGANDFVVTFNTSHLQKKYVKVLMHDVAYRQEKDENKWTHVNLSSTKLTLLQRKLQPAAMYEIKVRSIPDHYFKGFWSEWSPSYYFRTP longxing_Grafting2_HHH_eva_0630_0001_0010_0001_0001
DTRELVEAAEDARKRKDEKKLESLLRKARSEGDELAVMLIELALRHLRIS DYSFSCYSQLEVNGSQHSLTCAFEDPDVNTTNLEFEICGALVEVKCLNFRKLQEIYFIETKKFLLIGKSNICVKVGEKSLTCKKIDLTTIVKPEAPFDLSVVYREGANDFVVTFNTSHLQKKYVKVLMHDVAYRQEKDENKWTHVNLSSTKLTLLQRKLQPAAMYEIKVRSIPDHYFKGFWSEWSPSYYFRTP longxing_ems_p1-14H-GBL-14H-GBL-16H_0426_0001_0001_0001_000000002_0001_0001
SDHISKALEKQVKHALKQGNKELAKLLVDNATRVAKRLNDEKLKKVADSLRKLIEKWS DYSFSCYSQLEVNGSQHSLTCAFEDPDVNTTNLEFEICGALVEVKCLNFRKLQEIYFIETKKFLLIGKSNICVKVGEKSLTCKKIDLTTIVKPEAPFDLSVVYREGANDFVVTFNTSHLQKKYVKVLMHDVAYRQEKDENKWTHVNLSSTKLTLLQRKLQPAAMYEIKVRSIPDHYFKGFWSEWSPSYYFRTP bcov_v3_r3_ems_3hC_719_0002_000000031_0001_0001_44_63_H_.._ems_3hC_350_0001_0003_0001_0001_0001
IPASDDLYVKALEALKEAHKKNTTINVRVTFNGVEVTVRLESDPKRARELVAKVLKEFWRRVVR DYSFSCYSQLEVNGSQHSLTCAFEDPDVNTTNLEFEICGALVEVKCLNFRKLQEIYFIETKKFLLIGKSNICVKVGEKSLTCKKIDLTTIVKPEAPFDLSVVYREGANDFVVTFNTSHLQKKYVKVLMHDVAYRQEKDENKWTHVNLSSTKLTLLQRKLQPAAMYEIKVRSIPDHYFKGFWSEWSPSYYFRTP bcov_v3_r3_ems_3hM_2712_000000051_0001_0001_44_61_H_.._HEEH_15075_0001_0002_0001_0001_0001
DKEELVEKLAKKVGASPEEAKLISEHASRAKMLDQVSHALKIASQMPEDSKMLVKALKKHC DYSFSCYSQLEVNGSQHSLTCAFEDPDVNTTNLEFEICGALVEVKCLNFRKLQEIYFIETKKFLLIGKSNICVKVGEKSLTCKKIDLTTIVKPEAPFDLSVVYREGANDFVVTFNTSHLQKKYVKVLMHDVAYRQEKDENKWTHVNLSSTKLTLLQRKLQPAAMYEIKVRSIPDHYFKGFWSEWSPSYYFRTP longxing_ems_4hM_2638_0002_000000001_0001_0001
DEAEMIAKKLLQAHELDQELSRHLIRINLSMASEDEDTYRRLEELARRDPRLRTAFEEAQKILS DYSFSCYSQLEVNGSQHSLTCAFEDPDVNTTNLEFEICGALVEVKCLNFRKLQEIYFIETKKFLLIGKSNICVKVGEKSLTCKKIDLTTIVKPEAPFDLSVVYREGANDFVVTFNTSHLQKKYVKVLMHDVAYRQEKDENKWTHVNLSSTKLTLLQRKLQPAAMYEIKVRSIPDHYFKGFWSEWSPSYYFRTP longxing_Grafting2_ems_4hM_3828_0002_0001_0012_0001_0001
DIELLLRAALRQAKEAYKKNDEKDLDLVERKLRLAKKMATTDEERKKAEKATKIVQKIKNS DYSFSCYSQLEVNGSQHSLTCAFEDPDVNTTNLEFEICGALVEVKCLNFRKLQEIYFIETKKFLLIGKSNICVKVGEKSLTCKKIDLTTIVKPEAPFDLSVVYREGANDFVVTFNTSHLQKKYVKVLMHDVAYRQEKDENKWTHVNLSSTKLTLLQRKLQPAAMYEIKVRSIPDHYFKGFWSEWSPSYYFRTP longxing_Grafting2_ems_3hM_3512_0001_0019_0001_0001
GEDVDTAKKLFETAEKLFRKSGEPVVVIVRVNGQLIFVSIDSDPLAQYQAKWAKKIVDTLKKTE DYSFSCYSQLEVNGSQHSLTCAFEDPDVNTTNLEFEICGALVEVKCLNFRKLQEIYFIETKKFLLIGKSNICVKVGEKSLTCKKIDLTTIVKPEAPFDLSVVYREGANDFVVTFNTSHLQKKYVKVLMHDVAYRQEKDENKWTHVNLSSTKLTLLQRKLQPAAMYEIKVRSIPDHYFKGFWSEWSPSYYFRTP bcov_r2_HEEH_08896_000000052_0001_0001
DKSVSYSVRVQQSDPDTVNKLATEAQDKATEFWEKARDNGLDVKIDFRFSFDGTTVNFKVTVTVR DYSFSCYSQLEVNGSQHSLTCAFEDPDVNTTNLEFEICGALVEVKCLNFRKLQEIYFIETKKFLLIGKSNICVKVGEKSLTCKKIDLTTIVKPEAPFDLSVVYREGANDFVVTFNTSHLQKKYVKVLMHDVAYRQEKDENKWTHVNLSSTKLTLLQRKLQPAAMYEIKVRSIPDHYFKGFWSEWSPSYYFRTP bcov_v3_r4_EHEE_09258_000000012_0001_0001_43_52_E_.._EHEE_05019_0001_0001_0001_0001_0001
PEIEKEAKKAIELADRLKKKIQDPRDRMMVDILKELLEEALKKRDEEELRLLIRKVKQAEEMLS DYSFSCYSQLEVNGSQHSLTCAFEDPDVNTTNLEFEICGALVEVKCLNFRKLQEIYFIETKKFLLIGKSNICVKVGEKSLTCKKIDLTTIVKPEAPFDLSVVYREGANDFVVTFNTSHLQKKYVKVLMHDVAYRQEKDENKWTHVNLSSTKLTLLQRKLQPAAMYEIKVRSIPDHYFKGFWSEWSPSYYFRTP longxing_Grafting2_ems_3hM_213_0001_0003_0001_0001
DVYQELTKKAEEAVRKQDPKLAYEVVKIAEENPEALQKLLDVLQRLNLLEELARLYAEYWRKTF DYSFSCYSQLEVNGSQHSLTCAFEDPDVNTTNLEFEICGALVEVKCLNFRKLQEIYFIETKKFLLIGKSNICVKVGEKSLTCKKIDLTTIVKPEAPFDLSVVYREGANDFVVTFNTSHLQKKYVKVLMHDVAYRQEKDENKWTHVNLSSTKLTLLQRKLQPAAMYEIKVRSIPDHYFKGFWSEWSPSYYFRTP bcov_v3_r3_HEEH_15169_000000077_0001_0001_1_20_H_.._ems_4hM_3012_0001_0003_0001_0001_0001
ALVFFRDVDPRVVETVARKAGVEWNVQRNGDYIQVVVFGDSEEKVKTVAKLVRDIAQVEVFVHS DYSFSCYSQLEVNGSQHSLTCAFEDPDVNTTNLEFEICGALVEVKCLNFRKLQEIYFIETKKFLLIGKSNICVKVGEKSLTCKKIDLTTIVKPEAPFDLSVVYREGANDFVVTFNTSHLQKKYVKVLMHDVAYRQEKDENKWTHVNLSSTKLTLLQRKLQPAAMYEIKVRSIPDHYFKGFWSEWSPSYYFRTP bcov_r3_ems_ferrM_3792_0001_000000023_0001_0001
DELEEKLKKTLKKLLEQAERDGRPLVYHININGKIFLLFVGTSPREKQAARAAIKFILETVQKG DYSFSCYSQLEVNGSQHSLTCAFEDPDVNTTNLEFEICGALVEVKCLNFRKLQEIYFIETKKFLLIGKSNICVKVGEKSLTCKKIDLTTIVKPEAPFDLSVVYREGANDFVVTFNTSHLQKKYVKVLMHDVAYRQEKDENKWTHVNLSSTKLTLLQRKLQPAAMYEIKVRSIPDHYFKGFWSEWSPSYYFRTP bcov_r4_HEEH_11793_000000001_0001_0001
DRDTVVDHAVTILIELALKVPDPRKALEIASKIVEELIKRVDDEETRRALKLVKDAIDTQLNA DYSFSCYSQLEVNGSQHSLTCAFEDPDVNTTNLEFEICGALVEVKCLNFRKLQEIYFIETKKFLLIGKSNICVKVGEKSLTCKKIDLTTIVKPEAPFDLSVVYREGANDFVVTFNTSHLQKKYVKVLMHDVAYRQEKDENKWTHVNLSSTKLTLLQRKLQPAAMYEIKVRSIPDHYFKGFWSEWSPSYYFRTP longxing_ems_3hM_502_000000002_0001_0001
SERRFVIITVDGRDPDQRRTAEQLARDFSKRAEDEARKRGGRVQYDVAVYQLGDTVTFVLRVDVE DYSFSCYSQLEVNGSQHSLTCAFEDPDVNTTNLEFEICGALVEVKCLNFRKLQEIYFIETKKFLLIGKSNICVKVGEKSLTCKKIDLTTIVKPEAPFDLSVVYREGANDFVVTFNTSHLQKKYVKVLMHDVAYRQEKDENKWTHVNLSSTKLTLLQRKLQPAAMYEIKVRSIPDHYFKGFWSEWSPSYYFRTP bcov_r2_EHEE_10370_000000057_0001_0001
SNRVLFFEIIPNITPELKKDAERRAREFLTKVQKEWKKQGLDVTVWLVLDQVGDRLVVWVVVLVN DYSFSCYSQLEVNGSQHSLTCAFEDPDVNTTNLEFEICGALVEVKCLNFRKLQEIYFIETKKFLLIGKSNICVKVGEKSLTCKKIDLTTIVKPEAPFDLSVVYREGANDFVVTFNTSHLQKKYVKVLMHDVAYRQEKDENKWTHVNLSSTKLTLLQRKLQPAAMYEIKVRSIPDHYFKGFWSEWSPSYYFRTP bcov_r2_EHEE_03496_000000008_0001_0001
DPSKLLKYVYEAAERLIRSIPDKQRQKAVVWIATLQLRRIAKDEEEKRIAETLSTRLKKLS DYSFSCYSQLEVNGSQHSLTCAFEDPDVNTTNLEFEICGALVEVKCLNFRKLQEIYFIETKKFLLIGKSNICVKVGEKSLTCKKIDLTTIVKPEAPFDLSVVYREGANDFVVTFNTSHLQKKYVKVLMHDVAYRQEKDENKWTHVNLSSTKLTLLQRKLQPAAMYEIKVRSIPDHYFKGFWSEWSPSYYFRTP bcov_r3_ems_3hM_482_000000000_0001_0001
TEEIKKKVKKIVKKLVKKGVNPEEAVQIIIAILIELQAQGKISEEEAKEAAKVARKVAKKAKG DYSFSCYSQLEVNGSQHSLTCAFEDPDVNTTNLEFEICGALVEVKCLNFRKLQEIYFIETKKFLLIGKSNICVKVGEKSLTCKKIDLTTIVKPEAPFDLSVVYREGANDFVVTFNTSHLQKKYVKVLMHDVAYRQEKDENKWTHVNLSSTKLTLLQRKLQPAAMYEIKVRSIPDHYFKGFWSEWSPSYYFRTP longxing_HHH_eva_0032_000000005_0001_0001
SDADMIRKKAEIAKKLGQLTEVHLRANIELAKKNGDEKLAKELKDLVRQLKES DYSFSCYSQLEVNGSQHSLTCAFEDPDVNTTNLEFEICGALVEVKCLNFRKLQEIYFIETKKFLLIGKSNICVKVGEKSLTCKKIDLTTIVKPEAPFDLSVVYREGANDFVVTFNTSHLQKKYVKVLMHDVAYRQEKDENKWTHVNLSSTKLTLLQRKLQPAAMYEIKVRSIPDHYFKGFWSEWSPSYYFRTP longxing_Grafting2_ems_p1-15H-GABBL-14H-GBL-16H_0021_0001_0001_0002_0001_0006_0001_0001
LVILVKDVDPTVAETIARQANVPFILSQDGDTVVFVVEVDDPRLARELARLVKETAQVEVWLIE DYSFSCYSQLEVNGSQHSLTCAFEDPDVNTTNLEFEICGALVEVKCLNFRKLQEIYFIETKKFLLIGKSNICVKVGEKSLTCKKIDLTTIVKPEAPFDLSVVYREGANDFVVTFNTSHLQKKYVKVLMHDVAYRQEKDENKWTHVNLSSTKLTLLQRKLQPAAMYEIKVRSIPDHYFKGFWSEWSPSYYFRTP bcov_r4_ems_ferrC_544_000000004_0001_0001
DETVEKLLKLLEEAKKLADQKNNPEVKMAAHIAYISVEELVQDPDPESQRLAERKARQALTHTR DYSFSCYSQLEVNGSQHSLTCAFEDPDVNTTNLEFEICGALVEVKCLNFRKLQEIYFIETKKFLLIGKSNICVKVGEKSLTCKKIDLTTIVKPEAPFDLSVVYREGANDFVVTFNTSHLQKKYVKVLMHDVAYRQEKDENKWTHVNLSSTKLTLLQRKLQPAAMYEIKVRSIPDHYFKGFWSEWSPSYYFRTP longxing_Grafting2_ems_3hC_1680_0002_0001_0003_0001_0001
DLTKRMSEAAKRAITKRVQEAQDPNEIKKLLEILQSALENAGVDPKEAKKIVDEVKELADKS DYSFSCYSQLEVNGSQHSLTCAFEDPDVNTTNLEFEICGALVEVKCLNFRKLQEIYFIETKKFLLIGKSNICVKVGEKSLTCKKIDLTTIVKPEAPFDLSVVYREGANDFVVTFNTSHLQKKYVKVLMHDVAYRQEKDENKWTHVNLSSTKLTLLQRKLQPAAMYEIKVRSIPDHYFKGFWSEWSPSYYFRTP longxing_ems_3hM_1247_000000006_0001_0001
DDDAIETAKELKKIAQKQGNQHLVAAVDLVRMQLEEAKKDNNETADTNLKKVLEELKKKAE DYSFSCYSQLEVNGSQHSLTCAFEDPDVNTTNLEFEICGALVEVKCLNFRKLQEIYFIETKKFLLIGKSNICVKVGEKSLTCKKIDLTTIVKPEAPFDLSVVYREGANDFVVTFNTSHLQKKYVKVLMHDVAYRQEKDENKWTHVNLSSTKLTLLQRKLQPAAMYEIKVRSIPDHYFKGFWSEWSPSYYFRTP longxing_ems_3hM_2888_000000008_0001_0001
SVQTEIARLVQKAAQRGNERLVDILRDAAAAAMMGDEKTARKIVKEARKLS DYSFSCYSQLEVNGSQHSLTCAFEDPDVNTTNLEFEICGALVEVKCLNFRKLQEIYFIETKKFLLIGKSNICVKVGEKSLTCKKIDLTTIVKPEAPFDLSVVYREGANDFVVTFNTSHLQKKYVKVLMHDVAYRQEKDENKWTHVNLSSTKLTLLQRKLQPAAMYEIKVRSIPDHYFKGFWSEWSPSYYFRTP longxing_ems_p1-15H-GBL-16H-GBL-14H_0634_0001_0001_0002_000000005_0001_0001
MFFIVSKITYDGDDEDARRDAKRWSDEVTKTAEKYAKKNNLQVVWIFWVDTRNGKVRFVVVVTVW DYSFSCYSQLEVNGSQHSLTCAFEDPDVNTTNLEFEICGALVEVKCLNFRKLQEIYFIETKKFLLIGKSNICVKVGEKSLTCKKIDLTTIVKPEAPFDLSVVYREGANDFVVTFNTSHLQKKYVKVLMHDVAYRQEKDENKWTHVNLSSTKLTLLQRKLQPAAMYEIKVRSIPDHYFKGFWSEWSPSYYFRTP bcov_r2_EHEE_12553_000000009_0001_0001
SAETLLKRALELARKKGDRLGALKAELALRKTRRGEDDPRHASLIAKAILDMLKE DYSFSCYSQLEVNGSQHSLTCAFEDPDVNTTNLEFEICGALVEVKCLNFRKLQEIYFIETKKFLLIGKSNICVKVGEKSLTCKKIDLTTIVKPEAPFDLSVVYREGANDFVVTFNTSHLQKKYVKVLMHDVAYRQEKDENKWTHVNLSSTKLTLLQRKLQPAAMYEIKVRSIPDHYFKGFWSEWSPSYYFRTP longxing_Grafting2_ems_p1-15H-GBL-16H-GABBL-16H_0071_0001_0001_0002_0001_0007_0001_0001
DLEDLKKEAKKLEKFVSNLRDPYNRIQVSWLIEEVKKAADKGDKDTAKKLVELAQRIVEQD DYSFSCYSQLEVNGSQHSLTCAFEDPDVNTTNLEFEICGALVEVKCLNFRKLQEIYFIETKKFLLIGKSNICVKVGEKSLTCKKIDLTTIVKPEAPFDLSVVYREGANDFVVTFNTSHLQKKYVKVLMHDVAYRQEKDENKWTHVNLSSTKLTLLQRKLQPAAMYEIKVRSIPDHYFKGFWSEWSPSYYFRTP bcov_r2_ems_3hC_811_0001_000000009_0001_0001
DPLKELRKVAETAAKRIRSIPDKEKAKEVVKEATELLRRIAKDEDEKQIAELLATNLKILS DYSFSCYSQLEVNGSQHSLTCAFEDPDVNTTNLEFEICGALVEVKCLNFRKLQEIYFIETKKFLLIGKSNICVKVGEKSLTCKKIDLTTIVKPEAPFDLSVVYREGANDFVVTFNTSHLQKKYVKVLMHDVAYRQEKDENKWTHVNLSSTKLTLLQRKLQPAAMYEIKVRSIPDHYFKGFWSEWSPSYYFRTP bcov_v4_r3_HEEH_18299_000000082_0001_0001_44_64_H_.._ems_3hM_482_0001_0001_0001
PLEEEARKVVTKAKEIVKKAQRTSLSLIFEALAQDLETALKNNSEEDVRLNIRKFKIAQKLLS DYSFSCYSQLEVNGSQHSLTCAFEDPDVNTTNLEFEICGALVEVKCLNFRKLQEIYFIETKKFLLIGKSNICVKVGEKSLTCKKIDLTTIVKPEAPFDLSVVYREGANDFVVTFNTSHLQKKYVKVLMHDVAYRQEKDENKWTHVNLSSTKLTLLQRKLQPAAMYEIKVRSIPDHYFKGFWSEWSPSYYFRTP longxing_Grafting2_ems_3hM_2679_0001_0012_0001_0001
DETAKEAERLIKLLAEFAKNASDPTLAEIALIQAELLAETANDPRLEKLVKKLSEEVRKYV DYSFSCYSQLEVNGSQHSLTCAFEDPDVNTTNLEFEICGALVEVKCLNFRKLQEIYFIETKKFLLIGKSNICVKVGEKSLTCKKIDLTTIVKPEAPFDLSVVYREGANDFVVTFNTSHLQKKYVKVLMHDVAYRQEKDENKWTHVNLSSTKLTLLQRKLQPAAMYEIKVRSIPDHYFKGFWSEWSPSYYFRTP bcov_v3_r3_ems_3hC_951_0002_000000000_0001_0001_1_20_H_.._ems_3hC_242_0002_0001_0001_0001_0001
GITYHFQLDVKTSDDEEVRDAKRKAKTNAKLLSDLAKSLGNDVKVEIDVETDGDTYHVKVRVQID DYSFSCYSQLEVNGSQHSLTCAFEDPDVNTTNLEFEICGALVEVKCLNFRKLQEIYFIETKKFLLIGKSNICVKVGEKSLTCKKIDLTTIVKPEAPFDLSVVYREGANDFVVTFNTSHLQKKYVKVLMHDVAYRQEKDENKWTHVNLSSTKLTLLQRKLQPAAMYEIKVRSIPDHYFKGFWSEWSPSYYFRTP bcov_r2_EHEE_12602_000000044_0001_0001
DYRKIIKKAEKLAKKKGMKRAEKALKIILKAADDGRLSPQIASAMAELIIEMLSA DYSFSCYSQLEVNGSQHSLTCAFEDPDVNTTNLEFEICGALVEVKCLNFRKLQEIYFIETKKFLLIGKSNICVKVGEKSLTCKKIDLTTIVKPEAPFDLSVVYREGANDFVVTFNTSHLQKKYVKVLMHDVAYRQEKDENKWTHVNLSSTKLTLLQRKLQPAAMYEIKVRSIPDHYFKGFWSEWSPSYYFRTP longxing_ems_p1-15H-GBL-16H-GABBL-16H_0381_0001_0001_0001_000000012_0001_0001
DEEEKLRTVKKELEDLVKSVEDPNKKRLAELKARLATEHLKTAEDPKEWKRIVHIAKTAVKESA DYSFSCYSQLEVNGSQHSLTCAFEDPDVNTTNLEFEICGALVEVKCLNFRKLQEIYFIETKKFLLIGKSNICVKVGEKSLTCKKIDLTTIVKPEAPFDLSVVYREGANDFVVTFNTSHLQKKYVKVLMHDVAYRQEKDENKWTHVNLSSTKLTLLQRKLQPAAMYEIKVRSIPDHYFKGFWSEWSPSYYFRTP longxing_Grafting2_ems_3hC_1775_0002_0001_0016_0001_0001
DESDEKLLELKARQAANMLKNPDPNMKTQADIFLKVLVDLVKDENPELAKKVKKIIEKLKKEAG DYSFSCYSQLEVNGSQHSLTCAFEDPDVNTTNLEFEICGALVEVKCLNFRKLQEIYFIETKKFLLIGKSNICVKVGEKSLTCKKIDLTTIVKPEAPFDLSVVYREGANDFVVTFNTSHLQKKYVKVLMHDVAYRQEKDENKWTHVNLSSTKLTLLQRKLQPAAMYEIKVRSIPDHYFKGFWSEWSPSYYFRTP longxing_Grafting2_ems_3hM_1768_0002_0018_0001_0001
GKLNVQVEHYENVSPEQQEELKRRAKKKLEKFKTEADRQGLDVKIIVNVQVIDGLILVSFIVVVD DYSFSCYSQLEVNGSQHSLTCAFEDPDVNTTNLEFEICGALVEVKCLNFRKLQEIYFIETKKFLLIGKSNICVKVGEKSLTCKKIDLTTIVKPEAPFDLSVVYREGANDFVVTFNTSHLQKKYVKVLMHDVAYRQEKDENKWTHVNLSSTKLTLLQRKLQPAAMYEIKVRSIPDHYFKGFWSEWSPSYYFRTP bcov_r3_EHEE_06967_000000000_0001_0001
SREEIEEAIKELETALKLARNGQPDNVFVTFDGTWILVIFDSHPLAQKLAEDVIRKLQQYLRNT DYSFSCYSQLEVNGSQHSLTCAFEDPDVNTTNLEFEICGALVEVKCLNFRKLQEIYFIETKKFLLIGKSNICVKVGEKSLTCKKIDLTTIVKPEAPFDLSVVYREGANDFVVTFNTSHLQKKYVKVLMHDVAYRQEKDENKWTHVNLSSTKLTLLQRKLQPAAMYEIKVRSIPDHYFKGFWSEWSPSYYFRTP bcov_r2_HEEH_23774_000000046_0001_0001
SEKEVKRLREIAKRLGDVVMKVTADILEEALKSGDKKEAKLLRRKATLANRA DYSFSCYSQLEVNGSQHSLTCAFEDPDVNTTNLEFEICGALVEVKCLNFRKLQEIYFIETKKFLLIGKSNICVKVGEKSLTCKKIDLTTIVKPEAPFDLSVVYREGANDFVVTFNTSHLQKKYVKVLMHDVAYRQEKDENKWTHVNLSSTKLTLLQRKLQPAAMYEIKVRSIPDHYFKGFWSEWSPSYYFRTP longxing_Grafting2_HHH_eva_0481_0001_0007_0001_0001
DENVAKLAEKLLKKLGDVIIEALLRQAREALKKGNKEDLKMIERKLRQAEKA DYSFSCYSQLEVNGSQHSLTCAFEDPDVNTTNLEFEICGALVEVKCLNFRKLQEIYFIETKKFLLIGKSNICVKVGEKSLTCKKIDLTTIVKPEAPFDLSVVYREGANDFVVTFNTSHLQKKYVKVLMHDVAYRQEKDENKWTHVNLSSTKLTLLQRKLQPAAMYEIKVRSIPDHYFKGFWSEWSPSYYFRTP longxing_Grafting2_ems_p1-14H-GBL-16H-GBL-16H_0004_0001_0001_0002_0001_0007_0001_0001
SEELAKKVQELAKKAGDKHATHIARAAVRQLRDGKVSPRMVDLKLELAARLLS DYSFSCYSQLEVNGSQHSLTCAFEDPDVNTTNLEFEICGALVEVKCLNFRKLQEIYFIETKKFLLIGKSNICVKVGEKSLTCKKIDLTTIVKPEAPFDLSVVYREGANDFVVTFNTSHLQKKYVKVLMHDVAYRQEKDENKWTHVNLSSTKLTLLQRKLQPAAMYEIKVRSIPDHYFKGFWSEWSPSYYFRTP longxing_Grafting2_ems_p1-14H-GBL-16H-GABBL-15H_0247_0001_0001_0002_0001_0011_0001_0001
SDRKLYSIWFRKDDPSQKKKADEYIKKVKKDAEKEAKEKNQTVRVSYFEITDGKLVVIFVFVQID DYSFSCYSQLEVNGSQHSLTCAFEDPDVNTTNLEFEICGALVEVKCLNFRKLQEIYFIETKKFLLIGKSNICVKVGEKSLTCKKIDLTTIVKPEAPFDLSVVYREGANDFVVTFNTSHLQKKYVKVLMHDVAYRQEKDENKWTHVNLSSTKLTLLQRKLQPAAMYEIKVRSIPDHYFKGFWSEWSPSYYFRTP bcov_r2_EHEE_05027_000000049_0001_0001
DELLKMKIKQAIEHAHRVGDPRAEHIARILKEELEDELSKEEAERIYQKIEEEVRKKD DYSFSCYSQLEVNGSQHSLTCAFEDPDVNTTNLEFEICGALVEVKCLNFRKLQEIYFIETKKFLLIGKSNICVKVGEKSLTCKKIDLTTIVKPEAPFDLSVVYREGANDFVVTFNTSHLQKKYVKVLMHDVAYRQEKDENKWTHVNLSSTKLTLLQRKLQPAAMYEIKVRSIPDHYFKGFWSEWSPSYYFRTP longxing_Grafting2_HHH_eva_0225_0001_0005_0001_0001
DDTEDIRRRAELAREIAERDPRWKEAVQYILKILVLLAEDKNNETAIRIVRTVLEQVSKKV DYSFSCYSQLEVNGSQHSLTCAFEDPDVNTTNLEFEICGALVEVKCLNFRKLQEIYFIETKKFLLIGKSNICVKVGEKSLTCKKIDLTTIVKPEAPFDLSVVYREGANDFVVTFNTSHLQKKYVKVLMHDVAYRQEKDENKWTHVNLSSTKLTLLQRKLQPAAMYEIKVRSIPDHYFKGFWSEWSPSYYFRTP bcov_v3_r3_HEEH_21462_000000039_0001_0001_44_64_H_.._ems_3hM_1700_0001_0003_0001_0001_0001
DDRDKLKKSVHDLVKTAADERDDDKLNEAAAHALEVIRRVKDEELKKQLATLVAELLRRHLK DYSFSCYSQLEVNGSQHSLTCAFEDPDVNTTNLEFEICGALVEVKCLNFRKLQEIYFIETKKFLLIGKSNICVKVGEKSLTCKKIDLTTIVKPEAPFDLSVVYREGANDFVVTFNTSHLQKKYVKVLMHDVAYRQEKDENKWTHVNLSSTKLTLLQRKLQPAAMYEIKVRSIPDHYFKGFWSEWSPSYYFRTP longxing_ems_3hM_3104_000000006_0001_0001
SEEKAKKVRKLARKRGNRQAEIVAEAVIEQIRAGTIDPKMADMKVTQASKLAE DYSFSCYSQLEVNGSQHSLTCAFEDPDVNTTNLEFEICGALVEVKCLNFRKLQEIYFIETKKFLLIGKSNICVKVGEKSLTCKKIDLTTIVKPEAPFDLSVVYREGANDFVVTFNTSHLQKKYVKVLMHDVAYRQEKDENKWTHVNLSSTKLTLLQRKLQPAAMYEIKVRSIPDHYFKGFWSEWSPSYYFRTP longxing_Grafting2_ems_p1-14H-GBL-16H-GABBL-15H_0537_0001_0001_0002_0001_0010_0001_0001
ADEKIFVWELDGRDPSTAKKLEDDARRVITELSEKLKRRDGHVWWFYFTIRNGDSIFIIVTVWVD DYSFSCYSQLEVNGSQHSLTCAFEDPDVNTTNLEFEICGALVEVKCLNFRKLQEIYFIETKKFLLIGKSNICVKVGEKSLTCKKIDLTTIVKPEAPFDLSVVYREGANDFVVTFNTSHLQKKYVKVLMHDVAYRQEKDENKWTHVNLSSTKLTLLQRKLQPAAMYEIKVRSIPDHYFKGFWSEWSPSYYFRTP bcov_r2_EHEE_12563_000000080_0001_0001
TEHYRVIFKVKKDDQDSIKQAERDAKTIAKKVSDEAKKRGLDVVWFTFKEQHGDTVLIIVSVRVG DYSFSCYSQLEVNGSQHSLTCAFEDPDVNTTNLEFEICGALVEVKCLNFRKLQEIYFIETKKFLLIGKSNICVKVGEKSLTCKKIDLTTIVKPEAPFDLSVVYREGANDFVVTFNTSHLQKKYVKVLMHDVAYRQEKDENKWTHVNLSSTKLTLLQRKLQPAAMYEIKVRSIPDHYFKGFWSEWSPSYYFRTP bcov_r3_EHEE_12887_000000028_0001_0001
STVHVTLQNQEAAKTLAKLVGAKVERKPGDQWTIEIHLDPAEVVLLIQKVMEKHQVPLRVRLQN DYSFSCYSQLEVNGSQHSLTCAFEDPDVNTTNLEFEICGALVEVKCLNFRKLQEIYFIETKKFLLIGKSNICVKVGEKSLTCKKIDLTTIVKPEAPFDLSVVYREGANDFVVTFNTSHLQKKYVKVLMHDVAYRQEKDENKWTHVNLSSTKLTLLQRKLQPAAMYEIKVRSIPDHYFKGFWSEWSPSYYFRTP longxing_ems_ferrC_408_000000006_0001_0002
SESAKKAEKLLLKAAKLAGDPRINDKIIEIVNELVASGVDATEIAKVAEKIAKKLKKRNG DYSFSCYSQLEVNGSQHSLTCAFEDPDVNTTNLEFEICGALVEVKCLNFRKLQEIYFIETKKFLLIGKSNICVKVGEKSLTCKKIDLTTIVKPEAPFDLSVVYREGANDFVVTFNTSHLQKKYVKVLMHDVAYRQEKDENKWTHVNLSSTKLTLLQRKLQPAAMYEIKVRSIPDHYFKGFWSEWSPSYYFRTP longxing_HHH_eva_0041_000000008_0001_0001
DESEQKALEDALAVFLRALRDGTPVTVRINVNGKNIDYTFDRSEEARKRYRKIIKRLLTLEKTQ DYSFSCYSQLEVNGSQHSLTCAFEDPDVNTTNLEFEICGALVEVKCLNFRKLQEIYFIETKKFLLIGKSNICVKVGEKSLTCKKIDLTTIVKPEAPFDLSVVYREGANDFVVTFNTSHLQKKYVKVLMHDVAYRQEKDENKWTHVNLSSTKLTLLQRKLQPAAMYEIKVRSIPDHYFKGFWSEWSPSYYFRTP bcov_v3_r3_ems_3hM_3011_000000023_0001_0001_44_61_H_.._HEEH_01878_0001_0002_0001_0001_0001
DIDIEYFYLIEGTDEKAKDEIRKATEEAKKKAKTIAKKLNLRVDVKVWVHTNGDVILVRVIVHIR DYSFSCYSQLEVNGSQHSLTCAFEDPDVNTTNLEFEICGALVEVKCLNFRKLQEIYFIETKKFLLIGKSNICVKVGEKSLTCKKIDLTTIVKPEAPFDLSVVYREGANDFVVTFNTSHLQKKYVKVLMHDVAYRQEKDENKWTHVNLSSTKLTLLQRKLQPAAMYEIKVRSIPDHYFKGFWSEWSPSYYFRTP bcov_r3_EHEE_03564_000000006_0001_0001
SEEEKKAKKKIDEAKKKAERDNTPVEVTVNLYGYNIWIWFTTDPEQNKIAELFFKYATKWARRD DYSFSCYSQLEVNGSQHSLTCAFEDPDVNTTNLEFEICGALVEVKCLNFRKLQEIYFIETKKFLLIGKSNICVKVGEKSLTCKKIDLTTIVKPEAPFDLSVVYREGANDFVVTFNTSHLQKKYVKVLMHDVAYRQEKDENKWTHVNLSSTKLTLLQRKLQPAAMYEIKVRSIPDHYFKGFWSEWSPSYYFRTP bcov_v3_r4_ems_3hM_1066_000000004_0001_0001_22_38_H_.._HEEH_08236_0001_0002_0001_0001_0001
SDLVVTWITVENVSEEQSRQIKKHLKEIAEDWERKAKKNNLFVFWTIYIFERNGRVLFHLVVSIY DYSFSCYSQLEVNGSQHSLTCAFEDPDVNTTNLEFEICGALVEVKCLNFRKLQEIYFIETKKFLLIGKSNICVKVGEKSLTCKKIDLTTIVKPEAPFDLSVVYREGANDFVVTFNTSHLQKKYVKVLMHDVAYRQEKDENKWTHVNLSSTKLTLLQRKLQPAAMYEIKVRSIPDHYFKGFWSEWSPSYYFRTP bcov_r2_EHEE_06707_000000027_0001_0001
DELADRVIDLVQEVATHAMRGKITPDILKELRERIRELVERLGNEILREVLRILEEEARKVLKN DYSFSCYSQLEVNGSQHSLTCAFEDPDVNTTNLEFEICGALVEVKCLNFRKLQEIYFIETKKFLLIGKSNICVKVGEKSLTCKKIDLTTIVKPEAPFDLSVVYREGANDFVVTFNTSHLQKKYVKVLMHDVAYRQEKDENKWTHVNLSSTKLTLLQRKLQPAAMYEIKVRSIPDHYFKGFWSEWSPSYYFRTP longxing_HHH_eva_0389_000000033_0001_0001
GVEDELKKLKKKAETVEKKFSDPRKQENAKLVKLNLELAKKAKDPEDQRLLVRKAEIALKILES DYSFSCYSQLEVNGSQHSLTCAFEDPDVNTTNLEFEICGALVEVKCLNFRKLQEIYFIETKKFLLIGKSNICVKVGEKSLTCKKIDLTTIVKPEAPFDLSVVYREGANDFVVTFNTSHLQKKYVKVLMHDVAYRQEKDENKWTHVNLSSTKLTLLQRKLQPAAMYEIKVRSIPDHYFKGFWSEWSPSYYFRTP longxing_Grafting2_ems_3hM_2197_0001_0007_0001_0001
SLEMMLEILEKLAKKKGNKEAVKVIRSALKAARNGDEETAHELLATAVQLVLK DYSFSCYSQLEVNGSQHSLTCAFEDPDVNTTNLEFEICGALVEVKCLNFRKLQEIYFIETKKFLLIGKSNICVKVGEKSLTCKKIDLTTIVKPEAPFDLSVVYREGANDFVVTFNTSHLQKKYVKVLMHDVAYRQEKDENKWTHVNLSSTKLTLLQRKLQPAAMYEIKVRSIPDHYFKGFWSEWSPSYYFRTP longxing_ems_p1-15H-GBL-16H-GBL-16H_0017_0001_0001_0002_000000004_0001_0001
TLTYTYQVDFTSTDEESALEEHAKIVRKLWRVAAEAKKRGLDVKFRVHRRNDNGNFHLRVRVEVK DYSFSCYSQLEVNGSQHSLTCAFEDPDVNTTNLEFEICGALVEVKCLNFRKLQEIYFIETKKFLLIGKSNICVKVGEKSLTCKKIDLTTIVKPEAPFDLSVVYREGANDFVVTFNTSHLQKKYVKVLMHDVAYRQEKDENKWTHVNLSSTKLTLLQRKLQPAAMYEIKVRSIPDHYFKGFWSEWSPSYYFRTP bcov_v4_r4_ems_p1-15H-GBL-16H-GBL-16H_0129_0001_0001_0002_000000002_0001_0001_19_34_H_.._EHEE_05390_0001_0001_0001
DEKVKEALRLLRKLYEEAKKKGQPVTVTLDVNGDRAIVSVDDDKLARRKVELATKHLETVLKTE DYSFSCYSQLEVNGSQHSLTCAFEDPDVNTTNLEFEICGALVEVKCLNFRKLQEIYFIETKKFLLIGKSNICVKVGEKSLTCKKIDLTTIVKPEAPFDLSVVYREGANDFVVTFNTSHLQKKYVKVLMHDVAYRQEKDENKWTHVNLSSTKLTLLQRKLQPAAMYEIKVRSIPDHYFKGFWSEWSPSYYFRTP longxing_Grafting2_HEEH_00992_0002_0006_0001_0001
IELLEKILDTVTKAVEEAKKKNTKVRLRFNLGGVDVTVHVDSDPTLAQKIIEELAQLAAEELRK DYSFSCYSQLEVNGSQHSLTCAFEDPDVNTTNLEFEICGALVEVKCLNFRKLQEIYFIETKKFLLIGKSNICVKVGEKSLTCKKIDLTTIVKPEAPFDLSVVYREGANDFVVTFNTSHLQKKYVKVLMHDVAYRQEKDENKWTHVNLSSTKLTLLQRKLQPAAMYEIKVRSIPDHYFKGFWSEWSPSYYFRTP bcov_r2_HEEH_18460_000000039_0001_0001
DTREKVRRVAKHATKLARKAGVSERLINQLLQLVLQLILEGVDASQAKDIARKIIEKIKKS DYSFSCYSQLEVNGSQHSLTCAFEDPDVNTTNLEFEICGALVEVKCLNFRKLQEIYFIETKKFLLIGKSNICVKVGEKSLTCKKIDLTTIVKPEAPFDLSVVYREGANDFVVTFNTSHLQKKYVKVLMHDVAYRQEKDENKWTHVNLSSTKLTLLQRKLQPAAMYEIKVRSIPDHYFKGFWSEWSPSYYFRTP longxing_HHH_eva_0077_000000003_0001_0001
TRLENAAEIWADSLLLALRLGDEQLVRLARIALDRVEKEVKKQNDEDVLKVVQSLKKKAEDNT DYSFSCYSQLEVNGSQHSLTCAFEDPDVNTTNLEFEICGALVEVKCLNFRKLQEIYFIETKKFLLIGKSNICVKVGEKSLTCKKIDLTTIVKPEAPFDLSVVYREGANDFVVTFNTSHLQKKYVKVLMHDVAYRQEKDENKWTHVNLSSTKLTLLQRKLQPAAMYEIKVRSIPDHYFKGFWSEWSPSYYFRTP bcov_v3_r2_ems_3hC_798_0001_000000017_0001_0001_1_20_H_.._ems_3hC_622_0001_0009_0001_0001_0001
DVEMLKRKLDLAVEQLSKNISDEETSKTLKKIADTAKKQADKVDDPDTSEDVVQDAFIKAMKLG DYSFSCYSQLEVNGSQHSLTCAFEDPDVNTTNLEFEICGALVEVKCLNFRKLQEIYFIETKKFLLIGKSNICVKVGEKSLTCKKIDLTTIVKPEAPFDLSVVYREGANDFVVTFNTSHLQKKYVKVLMHDVAYRQEKDENKWTHVNLSSTKLTLLQRKLQPAAMYEIKVRSIPDHYFKGFWSEWSPSYYFRTP longxing_Grafting2_ems_3hC_343_0001_0001_0001_0001
FEQYYYIIRLDDTDPKKLTELEEKAKKTAKKFADEAKKRNLSVEVVVDTLHNNGRRTIVVVVWVG DYSFSCYSQLEVNGSQHSLTCAFEDPDVNTTNLEFEICGALVEVKCLNFRKLQEIYFIETKKFLLIGKSNICVKVGEKSLTCKKIDLTTIVKPEAPFDLSVVYREGANDFVVTFNTSHLQKKYVKVLMHDVAYRQEKDENKWTHVNLSSTKLTLLQRKLQPAAMYEIKVRSIPDHYFKGFWSEWSPSYYFRTP bcov_v3_r2_EHEE_11689_000000096_0001_0001_43_52_E_.._EHEE_04912_0001_0002_0001_0001_0001
DKTEEAIKLALKQQVEIAANKQNPELLKRMEKIIRKLSKDDPKHKDAFKHALQLVREVHEKVT DYSFSCYSQLEVNGSQHSLTCAFEDPDVNTTNLEFEICGALVEVKCLNFRKLQEIYFIETKKFLLIGKSNICVKVGEKSLTCKKIDLTTIVKPEAPFDLSVVYREGANDFVVTFNTSHLQKKYVKVLMHDVAYRQEKDENKWTHVNLSSTKLTLLQRKLQPAAMYEIKVRSIPDHYFKGFWSEWSPSYYFRTP longxing_ems_3hM_3093_000000005_0001_0001
TEEARDLIIEAILDIVVAILQNDEEKIKKVKKKLEKALKKAGVDPKQAKEIVKKVEDRARKAAS DYSFSCYSQLEVNGSQHSLTCAFEDPDVNTTNLEFEICGALVEVKCLNFRKLQEIYFIETKKFLLIGKSNICVKVGEKSLTCKKIDLTTIVKPEAPFDLSVVYREGANDFVVTFNTSHLQKKYVKVLMHDVAYRQEKDENKWTHVNLSSTKLTLLQRKLQPAAMYEIKVRSIPDHYFKGFWSEWSPSYYFRTP bcov_r2_ems_3hC_583_0002_000000014_0001_0001
GDIKLINVSFDPNDPKQETEARKRAEEFKKKAKKKASDLNLTVIIWELSLKSNGQSYIIVQVVIK DYSFSCYSQLEVNGSQHSLTCAFEDPDVNTTNLEFEICGALVEVKCLNFRKLQEIYFIETKKFLLIGKSNICVKVGEKSLTCKKIDLTTIVKPEAPFDLSVVYREGANDFVVTFNTSHLQKKYVKVLMHDVAYRQEKDENKWTHVNLSSTKLTLLQRKLQPAAMYEIKVRSIPDHYFKGFWSEWSPSYYFRTP bcov_r2_EHEE_05087_000000055_0001_0001
TRLVVAVPDYRLVSKAAKLGDARFAFTKAPDGRWWIVVWAKAPEVAELVAKLANTEVWVLF DYSFSCYSQLEVNGSQHSLTCAFEDPDVNTTNLEFEICGALVEVKCLNFRKLQEIYFIETKKFLLIGKSNICVKVGEKSLTCKKIDLTTIVKPEAPFDLSVVYREGANDFVVTFNTSHLQKKYVKVLMHDVAYRQEKDENKWTHVNLSSTKLTLLQRKLQPAAMYEIKVRSIPDHYFKGFWSEWSPSYYFRTP bcov_r3_ems_ferrM_6300_0002_000000024_0001_0001
SPEEETQLEEAARRIVHAYRKGEPQTVTVTLGGVKFQVTLSHDPRDLDEAIHVLIEALAYLRRQ DYSFSCYSQLEVNGSQHSLTCAFEDPDVNTTNLEFEICGALVEVKCLNFRKLQEIYFIETKKFLLIGKSNICVKVGEKSLTCKKIDLTTIVKPEAPFDLSVVYREGANDFVVTFNTSHLQKKYVKVLMHDVAYRQEKDENKWTHVNLSSTKLTLLQRKLQPAAMYEIKVRSIPDHYFKGFWSEWSPSYYFRTP bcov_r3_HEEH_20755_000000037_0001_0001
DIEELVKKVSETLKEALKKNDEDKKKTAETLLEQIVRTAAQSDDEKAVKAAAIAVAVMQRVQND DYSFSCYSQLEVNGSQHSLTCAFEDPDVNTTNLEFEICGALVEVKCLNFRKLQEIYFIETKKFLLIGKSNICVKVGEKSLTCKKIDLTTIVKPEAPFDLSVVYREGANDFVVTFNTSHLQKKYVKVLMHDVAYRQEKDENKWTHVNLSSTKLTLLQRKLQPAAMYEIKVRSIPDHYFKGFWSEWSPSYYFRTP longxing_ems_3hC_138_0002_000000003_0001_0001
PEYVQRILEEAKRKNQLVLSVQTDRYVLVVLKGNKVYVVVDGQYFEVEAQSEKRAQEIAEAARS DYSFSCYSQLEVNGSQHSLTCAFEDPDVNTTNLEFEICGALVEVKCLNFRKLQEIYFIETKKFLLIGKSNICVKVGEKSLTCKKIDLTTIVKPEAPFDLSVVYREGANDFVVTFNTSHLQKKYVKVLMHDVAYRQEKDENKWTHVNLSSTKLTLLQRKLQPAAMYEIKVRSIPDHYFKGFWSEWSPSYYFRTP bcov_r2_ems_f2_299_000000014_0001_0001
KWLIVFFLGATEAIETVKEVAKKINVKVEERGRSLVVKDADPRLSEIVRKLAKKFNVDVYVSID DYSFSCYSQLEVNGSQHSLTCAFEDPDVNTTNLEFEICGALVEVKCLNFRKLQEIYFIETKKFLLIGKSNICVKVGEKSLTCKKIDLTTIVKPEAPFDLSVVYREGANDFVVTFNTSHLQKKYVKVLMHDVAYRQEKDENKWTHVNLSSTKLTLLQRKLQPAAMYEIKVRSIPDHYFKGFWSEWSPSYYFRTP bcov_r3_ems_ferrM_7083_000000015_0001_0001
STEEQAKKLTELAEKLAKDPRLREEAKKLLDTVRKEAEKKGDWALLAVYYLIRRIIEFWE DYSFSCYSQLEVNGSQHSLTCAFEDPDVNTTNLEFEICGALVEVKCLNFRKLQEIYFIETKKFLLIGKSNICVKVGEKSLTCKKIDLTTIVKPEAPFDLSVVYREGANDFVVTFNTSHLQKKYVKVLMHDVAYRQEKDENKWTHVNLSSTKLTLLQRKLQPAAMYEIKVRSIPDHYFKGFWSEWSPSYYFRTP bcov_v4_r3_ems_3hM_3710_000000095_0001_0001_22_41_H_.._ems_3hM_2812_0001_0002_0001_0001
SEEKKRRAQDLVAALMEAVQNKDEKTHRELLKKAEKVVKEAGDKRLEIQLKALEKLHKELV DYSFSCYSQLEVNGSQHSLTCAFEDPDVNTTNLEFEICGALVEVKCLNFRKLQEIYFIETKKFLLIGKSNICVKVGEKSLTCKKIDLTTIVKPEAPFDLSVVYREGANDFVVTFNTSHLQKKYVKVLMHDVAYRQEKDENKWTHVNLSSTKLTLLQRKLQPAAMYEIKVRSIPDHYFKGFWSEWSPSYYFRTP longxing_ems_3hM_2517_000000000_0001_0001
DDSEIKKAEDLAKTAIKVVPDPSMRMMLKILVELLREAQKKNDEEDIRLINLKIKIAATRAQ DYSFSCYSQLEVNGSQHSLTCAFEDPDVNTTNLEFEICGALVEVKCLNFRKLQEIYFIETKKFLLIGKSNICVKVGEKSLTCKKIDLTTIVKPEAPFDLSVVYREGANDFVVTFNTSHLQKKYVKVLMHDVAYRQEKDENKWTHVNLSSTKLTLLQRKLQPAAMYEIKVRSIPDHYFKGFWSEWSPSYYFRTP longxing_Grafting2_ems_3hM_953_0001_0015_0001_0001
DQNKVKSITEKAMDRVRKATDPRVRDLLLQIVLLAAVALMDPRDEEEVEKLVSSLEEQIKRVS DYSFSCYSQLEVNGSQHSLTCAFEDPDVNTTNLEFEICGALVEVKCLNFRKLQEIYFIETKKFLLIGKSNICVKVGEKSLTCKKIDLTTIVKPEAPFDLSVVYREGANDFVVTFNTSHLQKKYVKVLMHDVAYRQEKDENKWTHVNLSSTKLTLLQRKLQPAAMYEIKVRSIPDHYFKGFWSEWSPSYYFRTP longxing_ems_3hC_961_000000010_0001_0001
RTVFVILFVDDAEKASKIVAKLANVEEYWIHENNSVVFLGADSHAVKEAAKRANVRFIVIFQFD DYSFSCYSQLEVNGSQHSLTCAFEDPDVNTTNLEFEICGALVEVKCLNFRKLQEIYFIETKKFLLIGKSNICVKVGEKSLTCKKIDLTTIVKPEAPFDLSVVYREGANDFVVTFNTSHLQKKYVKVLMHDVAYRQEKDENKWTHVNLSSTKLTLLQRKLQPAAMYEIKVRSIPDHYFKGFWSEWSPSYYFRTP bcov_v3_r3_EHEE_05379_000000031_0001_0001_43_52_E_.._ems_ferrM_6216_0001_0001_0002_0001_0001_0001
EERVVKELLKEAEKMGDEKLIRLLRLLLKAVKEGEVTKEIAELQARRLVKWARQ DYSFSCYSQLEVNGSQHSLTCAFEDPDVNTTNLEFEICGALVEVKCLNFRKLQEIYFIETKKFLLIGKSNICVKVGEKSLTCKKIDLTTIVKPEAPFDLSVVYREGANDFVVTFNTSHLQKKYVKVLMHDVAYRQEKDENKWTHVNLSSTKLTLLQRKLQPAAMYEIKVRSIPDHYFKGFWSEWSPSYYFRTP bcov_r3_ems_p1-14H-GBL-16H-GABBL-16H_0069_0001_0001_0002_000000018_0001_0001
SETYRVSYSFKGPDPDQRLRAAQQASHFAITVRAKALRRGLDVKSTWTKRTKDGEIEFHIKIEVK DYSFSCYSQLEVNGSQHSLTCAFEDPDVNTTNLEFEICGALVEVKCLNFRKLQEIYFIETKKFLLIGKSNICVKVGEKSLTCKKIDLTTIVKPEAPFDLSVVYREGANDFVVTFNTSHLQKKYVKVLMHDVAYRQEKDENKWTHVNLSSTKLTLLQRKLQPAAMYEIKVRSIPDHYFKGFWSEWSPSYYFRTP bcov_v4_r2_HEEH_08897_000000001_0001_0001_44_64_H_.._EHEE_03202_0001_0002_0001_0001
DEEEESRTLARLVAKAIKNNDEDKVKTLEKLLTDLAKKIGDEALLRHLQLVVEQIKEAV DYSFSCYSQLEVNGSQHSLTCAFEDPDVNTTNLEFEICGALVEVKCLNFRKLQEIYFIETKKFLLIGKSNICVKVGEKSLTCKKIDLTTIVKPEAPFDLSVVYREGANDFVVTFNTSHLQKKYVKVLMHDVAYRQEKDENKWTHVNLSSTKLTLLQRKLQPAAMYEIKVRSIPDHYFKGFWSEWSPSYYFRTP longxing_ems_3hM_2990_000000001_0001_0001
DETQLARTVLREQFEEALRKNDTEDVTLVVRKVKLAAKLLQDPTLEKLAKDLEKLVNSTA DYSFSCYSQLEVNGSQHSLTCAFEDPDVNTTNLEFEICGALVEVKCLNFRKLQEIYFIETKKFLLIGKSNICVKVGEKSLTCKKIDLTTIVKPEAPFDLSVVYREGANDFVVTFNTSHLQKKYVKVLMHDVAYRQEKDENKWTHVNLSSTKLTLLQRKLQPAAMYEIKVRSIPDHYFKGFWSEWSPSYYFRTP longxing_Grafting2_ems_3hM_2922_0001_0014_0001_0001
GDSHTHTVDVPYTDPNEAKKFLDKVRKELKKLKEEAEKNGRLFWFSVRLVTKNNRFNVFFLWFTM DYSFSCYSQLEVNGSQHSLTCAFEDPDVNTTNLEFEICGALVEVKCLNFRKLQEIYFIETKKFLLIGKSNICVKVGEKSLTCKKIDLTTIVKPEAPFDLSVVYREGANDFVVTFNTSHLQKKYVKVLMHDVAYRQEKDENKWTHVNLSSTKLTLLQRKLQPAAMYEIKVRSIPDHYFKGFWSEWSPSYYFRTP bcov_r3_EHEE_10073_000000036_0001_0001
SREEEALKAQTLAMKAHQKASKTDSVTLSVAGVTLTVDGHSDPSQIMTLLAKHVALVLRHLKKQ DYSFSCYSQLEVNGSQHSLTCAFEDPDVNTTNLEFEICGALVEVKCLNFRKLQEIYFIETKKFLLIGKSNICVKVGEKSLTCKKIDLTTIVKPEAPFDLSVVYREGANDFVVTFNTSHLQKKYVKVLMHDVAYRQEKDENKWTHVNLSSTKLTLLQRKLQPAAMYEIKVRSIPDHYFKGFWSEWSPSYYFRTP longxing_HEEH_24587_000000014_0001_0001
DPRQAFEMLKRDADETIKRDPSEKDMVVKKLKQAAEILKKAAQNPEERKWVKLIEDLARKVEKS DYSFSCYSQLEVNGSQHSLTCAFEDPDVNTTNLEFEICGALVEVKCLNFRKLQEIYFIETKKFLLIGKSNICVKVGEKSLTCKKIDLTTIVKPEAPFDLSVVYREGANDFVVTFNTSHLQKKYVKVLMHDVAYRQEKDENKWTHVNLSSTKLTLLQRKLQPAAMYEIKVRSIPDHYFKGFWSEWSPSYYFRTP longxing_Grafting2_ems_3hM_3131_0001_0019_0001_0001
SEEESKTAHTAARLIAQAILRGRPLRVTVEHNNQRRQIDIGTSPEAEEKAVTHLIRLARIVREE DYSFSCYSQLEVNGSQHSLTCAFEDPDVNTTNLEFEICGALVEVKCLNFRKLQEIYFIETKKFLLIGKSNICVKVGEKSLTCKKIDLTTIVKPEAPFDLSVVYREGANDFVVTFNTSHLQKKYVKVLMHDVAYRQEKDENKWTHVNLSSTKLTLLQRKLQPAAMYEIKVRSIPDHYFKGFWSEWSPSYYFRTP longxing_HEEH_06752_000000001_0001_0001
DDLRLLERKAEQAAKILSSSSDPHDQKLAKTVTTLLKKARKISDKEQSKSVLEKAIRIAVIA DYSFSCYSQLEVNGSQHSLTCAFEDPDVNTTNLEFEICGALVEVKCLNFRKLQEIYFIETKKFLLIGKSNICVKVGEKSLTCKKIDLTTIVKPEAPFDLSVVYREGANDFVVTFNTSHLQKKYVKVLMHDVAYRQEKDENKWTHVNLSSTKLTLLQRKLQPAAMYEIKVRSIPDHYFKGFWSEWSPSYYFRTP longxing_Grafting2_ems_3hM_45_0002_0012_0001_0001
DEELQRVALEAFRLYLTAEKNNQRVKITLDFRGVKVTVKVDSDPKQQERAVQLLIKFAELALKT DYSFSCYSQLEVNGSQHSLTCAFEDPDVNTTNLEFEICGALVEVKCLNFRKLQEIYFIETKKFLLIGKSNICVKVGEKSLTCKKIDLTTIVKPEAPFDLSVVYREGANDFVVTFNTSHLQKKYVKVLMHDVAYRQEKDENKWTHVNLSSTKLTLLQRKLQPAAMYEIKVRSIPDHYFKGFWSEWSPSYYFRTP bcov_v3_r3_ems_3hM_559_000000068_0001_0001_1_19_H_.._HEEH_05154_0001_0006_0001_0001_0001
SVFYFITFVIRGDNPEERTKAKREADKLIKTAKEQADKNNLTIRYSYDTDRFDGTNVVVFHVRVD DYSFSCYSQLEVNGSQHSLTCAFEDPDVNTTNLEFEICGALVEVKCLNFRKLQEIYFIETKKFLLIGKSNICVKVGEKSLTCKKIDLTTIVKPEAPFDLSVVYREGANDFVVTFNTSHLQKKYVKVLMHDVAYRQEKDENKWTHVNLSSTKLTLLQRKLQPAAMYEIKVRSIPDHYFKGFWSEWSPSYYFRTP bcov_v3_r2_EHEE_05173_000000057_0001_0001_1_11_E_.._EHEE_05554_0001_0002_0001_0001_0001
SPDEAKKLLQEAEKLARKQNDRQALHIVQAIKRMLDEAKKNNNKEEIDLAYLKAEKAHRMLQS DYSFSCYSQLEVNGSQHSLTCAFEDPDVNTTNLEFEICGALVEVKCLNFRKLQEIYFIETKKFLLIGKSNICVKVGEKSLTCKKIDLTTIVKPEAPFDLSVVYREGANDFVVTFNTSHLQKKYVKVLMHDVAYRQEKDENKWTHVNLSSTKLTLLQRKLQPAAMYEIKVRSIPDHYFKGFWSEWSPSYYFRTP longxing_Grafting2_ems_3hC_921_0001_0001_0013_0001_0001
DLTITVEVNENGRTKRYQVRFKPTPDARDRAAEQIAKVFQEALKKNLNVRVTIKDGDQEFQFENQ DYSFSCYSQLEVNGSQHSLTCAFEDPDVNTTNLEFEICGALVEVKCLNFRKLQEIYFIETKKFLLIGKSNICVKVGEKSLTCKKIDLTTIVKPEAPFDLSVVYREGANDFVVTFNTSHLQKKYVKVLMHDVAYRQEKDENKWTHVNLSSTKLTLLQRKLQPAAMYEIKVRSIPDHYFKGFWSEWSPSYYFRTP bcov_r3_EEHEE_03777_000000011_0001_0001
PDREKLHTLVHIIIEAEANNDKETAQKAIKEAIKFARKLNHEDVVKALERALEEVSKKV DYSFSCYSQLEVNGSQHSLTCAFEDPDVNTTNLEFEICGALVEVKCLNFRKLQEIYFIETKKFLLIGKSNICVKVGEKSLTCKKIDLTTIVKPEAPFDLSVVYREGANDFVVTFNTSHLQKKYVKVLMHDVAYRQEKDENKWTHVNLSSTKLTLLQRKLQPAAMYEIKVRSIPDHYFKGFWSEWSPSYYFRTP bcov_v3_r2_HEEH_08714_000000016_0001_0001_44_64_H_.._ems_3hC_392_0002_0001_0006_0001_0001_0001
SEEEKKRAKEAIKTAKDAIKNNQRVTVQFTIDGDTLRVKVTEDPIQQEIAKALLDLIERAVRWQ DYSFSCYSQLEVNGSQHSLTCAFEDPDVNTTNLEFEICGALVEVKCLNFRKLQEIYFIETKKFLLIGKSNICVKVGEKSLTCKKIDLTTIVKPEAPFDLSVVYREGANDFVVTFNTSHLQKKYVKVLMHDVAYRQEKDENKWTHVNLSSTKLTLLQRKLQPAAMYEIKVRSIPDHYFKGFWSEWSPSYYFRTP bcov_r2_HEEH_08952_000000023_0001_0001
STVEVYRLIVDGVSPEQSKKLLETFKKKAKEIADELKKKGVDFRVAVWEHHRNGFWLVNFVIRKR DYSFSCYSQLEVNGSQHSLTCAFEDPDVNTTNLEFEICGALVEVKCLNFRKLQEIYFIETKKFLLIGKSNICVKVGEKSLTCKKIDLTTIVKPEAPFDLSVVYREGANDFVVTFNTSHLQKKYVKVLMHDVAYRQEKDENKWTHVNLSSTKLTLLQRKLQPAAMYEIKVRSIPDHYFKGFWSEWSPSYYFRTP bcov_r3_EHEE_11387_000000002_0001_0001
DEESKTVLRLLSEAAHEVAHKNQDTTLRVTVNGRSYHVRFSRDPRVLDTATQLALKLAELVDKR DYSFSCYSQLEVNGSQHSLTCAFEDPDVNTTNLEFEICGALVEVKCLNFRKLQEIYFIETKKFLLIGKSNICVKVGEKSLTCKKIDLTTIVKPEAPFDLSVVYREGANDFVVTFNTSHLQKKYVKVLMHDVAYRQEKDENKWTHVNLSSTKLTLLQRKLQPAAMYEIKVRSIPDHYFKGFWSEWSPSYYFRTP bcov_v4_r2_EHEE_13761_000000003_0001_0001_15_38_H_.._HEEH_22327_0001_0003_0001_0001
STEQLRKAARLAIKLGNELSLELVLEVARDSGDKKAVTEIERLIKKARSS DYSFSCYSQLEVNGSQHSLTCAFEDPDVNTTNLEFEICGALVEVKCLNFRKLQEIYFIETKKFLLIGKSNICVKVGEKSLTCKKIDLTTIVKPEAPFDLSVVYREGANDFVVTFNTSHLQKKYVKVLMHDVAYRQEKDENKWTHVNLSSTKLTLLQRKLQPAAMYEIKVRSIPDHYFKGFWSEWSPSYYFRTP longxing_ems_p1-14H-GBL-14H-GBL-16H_0635_0001_0001_0001_000000006_0001_0001
DYRKVIEQLRKYAKKFGDKHAELLVIALEHAEEENDELALKVLAKIAKKYVEQ DYSFSCYSQLEVNGSQHSLTCAFEDPDVNTTNLEFEICGALVEVKCLNFRKLQEIYFIETKKFLLIGKSNICVKVGEKSLTCKKIDLTTIVKPEAPFDLSVVYREGANDFVVTFNTSHLQKKYVKVLMHDVAYRQEKDENKWTHVNLSSTKLTLLQRKLQPAAMYEIKVRSIPDHYFKGFWSEWSPSYYFRTP bcov_r2_ems_p1-15H-GBL-16H-GBL-16H_0456_0001_0001_0002_000000031_0001_0001
SEESETAAKKAMEIAVKAARKGTPVDVQIHVDGNDIKIKVPPDQTEIMEAVNDAAVLLMDVKMK DYSFSCYSQLEVNGSQHSLTCAFEDPDVNTTNLEFEICGALVEVKCLNFRKLQEIYFIETKKFLLIGKSNICVKVGEKSLTCKKIDLTTIVKPEAPFDLSVVYREGANDFVVTFNTSHLQKKYVKVLMHDVAYRQEKDENKWTHVNLSSTKLTLLQRKLQPAAMYEIKVRSIPDHYFKGFWSEWSPSYYFRTP longxing_HEEH_21187_000000007_0001_0001
AVIVRLHWDPRLVKEVAKEAGVEVEEWRNGDTFILFLEVTDDERSKKAYKLVKKLVPEAEVWIF DYSFSCYSQLEVNGSQHSLTCAFEDPDVNTTNLEFEICGALVEVKCLNFRKLQEIYFIETKKFLLIGKSNICVKVGEKSLTCKKIDLTTIVKPEAPFDLSVVYREGANDFVVTFNTSHLQKKYVKVLMHDVAYRQEKDENKWTHVNLSSTKLTLLQRKLQPAAMYEIKVRSIPDHYFKGFWSEWSPSYYFRTP bcov_r3_ems_ferrM_5572_000000058_0001_0001
TEEEEDAKRLSTEARKKAKKQNRPVVVRINVNGWLVNVVFFRDPEYQKEVQKALEELYKEAKDG DYSFSCYSQLEVNGSQHSLTCAFEDPDVNTTNLEFEICGALVEVKCLNFRKLQEIYFIETKKFLLIGKSNICVKVGEKSLTCKKIDLTTIVKPEAPFDLSVVYREGANDFVVTFNTSHLQKKYVKVLMHDVAYRQEKDENKWTHVNLSSTKLTLLQRKLQPAAMYEIKVRSIPDHYFKGFWSEWSPSYYFRTP bcov_r3_HEEH_08729_000000052_0001_0001
GIVELYNIFVTGDSPEARKKLKKFVDDVTETAKRRAEKLGMQVRVRVVSDKFNGFIQVSVIVTVE DYSFSCYSQLEVNGSQHSLTCAFEDPDVNTTNLEFEICGALVEVKCLNFRKLQEIYFIETKKFLLIGKSNICVKVGEKSLTCKKIDLTTIVKPEAPFDLSVVYREGANDFVVTFNTSHLQKKYVKVLMHDVAYRQEKDENKWTHVNLSSTKLTLLQRKLQPAAMYEIKVRSIPDHYFKGFWSEWSPSYYFRTP bcov_v3_r2_EHEE_02036_000000002_0001_0001_55_65_E_.._EHEE_04567_0001_0001_0001_0001_0001
DDDAIETAKELKKIAQKQGNERLVIAVDAVRKQLEEAKKKNDEELDKILKLALEWLKKIAE DYSFSCYSQLEVNGSQHSLTCAFEDPDVNTTNLEFEICGALVEVKCLNFRKLQEIYFIETKKFLLIGKSNICVKVGEKSLTCKKIDLTTIVKPEAPFDLSVVYREGANDFVVTFNTSHLQKKYVKVLMHDVAYRQEKDENKWTHVNLSSTKLTLLQRKLQPAAMYEIKVRSIPDHYFKGFWSEWSPSYYFRTP bcov_r3_ems_3hM_2888_000000071_0001_0001
TIQVTVRVEFDKRDPTQEEKAIEKYAKFVNIAIHLQRSGVQSVDVKFRRSESNGRTRIQVRVTFK DYSFSCYSQLEVNGSQHSLTCAFEDPDVNTTNLEFEICGALVEVKCLNFRKLQEIYFIETKKFLLIGKSNICVKVGEKSLTCKKIDLTTIVKPEAPFDLSVVYREGANDFVVTFNTSHLQKKYVKVLMHDVAYRQEKDENKWTHVNLSSTKLTLLQRKLQPAAMYEIKVRSIPDHYFKGFWSEWSPSYYFRTP bcov_v3_r3_ems_3hM_2959_000000093_0001_0001_24_42_H_.._EHEE_05854_0001_0004_0001_0001_0001
YSKVSFEWLKKAIETAAKNKDKDTATRLIELLKLVAEAMNIPEAQKEAKEVEKKARKLMS DYSFSCYSQLEVNGSQHSLTCAFEDPDVNTTNLEFEICGALVEVKCLNFRKLQEIYFIETKKFLLIGKSNICVKVGEKSLTCKKIDLTTIVKPEAPFDLSVVYREGANDFVVTFNTSHLQKKYVKVLMHDVAYRQEKDENKWTHVNLSSTKLTLLQRKLQPAAMYEIKVRSIPDHYFKGFWSEWSPSYYFRTP bcov_r3_ems_3hC_136_0002_000000045_0001_0001
DQDEKAKAAVELAEASVEATDDSRLARRKVRLAEEHVSRLVKTPEVEEKLTRILQTLEKRV DYSFSCYSQLEVNGSQHSLTCAFEDPDVNTTNLEFEICGALVEVKCLNFRKLQEIYFIETKKFLLIGKSNICVKVGEKSLTCKKIDLTTIVKPEAPFDLSVVYREGANDFVVTFNTSHLQKKYVKVLMHDVAYRQEKDENKWTHVNLSSTKLTLLQRKLQPAAMYEIKVRSIPDHYFKGFWSEWSPSYYFRTP longxing_Grafting2_ems_3hM_662_0001_0006_0001_0001
PVEYLLRLAKATLELIAKEVGNPEAEKILKHWSKLLEEAAKNKDEDLVRTLLQRAYHILKKT DYSFSCYSQLEVNGSQHSLTCAFEDPDVNTTNLEFEICGALVEVKCLNFRKLQEIYFIETKKFLLIGKSNICVKVGEKSLTCKKIDLTTIVKPEAPFDLSVVYREGANDFVVTFNTSHLQKKYVKVLMHDVAYRQEKDENKWTHVNLSSTKLTLLQRKLQPAAMYEIKVRSIPDHYFKGFWSEWSPSYYFRTP bcov_v3_r3_ems_3hM_3571_000000070_0001_0001_23_41_H_.._ems_3hM_496_0001_0003_0001_0001_0001
SDVDIAARVLEIHRLVREGKIDPDEARKRLEELKRRARKVGDHLVERKVDLAKEMIEKLLS DYSFSCYSQLEVNGSQHSLTCAFEDPDVNTTNLEFEICGALVEVKCLNFRKLQEIYFIETKKFLLIGKSNICVKVGEKSLTCKKIDLTTIVKPEAPFDLSVVYREGANDFVVTFNTSHLQKKYVKVLMHDVAYRQEKDENKWTHVNLSSTKLTLLQRKLQPAAMYEIKVRSIPDHYFKGFWSEWSPSYYFRTP longxing_Grafting2_HHH_eva_0144_0001_0001_0001_0001
DLEEEATTLLKQVEQVAKERNDEDLEEAVRRLKDALRRAKEENDEDRLKWILEVAIELARWALS DYSFSCYSQLEVNGSQHSLTCAFEDPDVNTTNLEFEICGALVEVKCLNFRKLQEIYFIETKKFLLIGKSNICVKVGEKSLTCKKIDLTTIVKPEAPFDLSVVYREGANDFVVTFNTSHLQKKYVKVLMHDVAYRQEKDENKWTHVNLSSTKLTLLQRKLQPAAMYEIKVRSIPDHYFKGFWSEWSPSYYFRTP bcov_v3_r3_ems_3hC_436_0002_000000017_0001_0001_47_64_H_.._ems_3hM_2044_0001_0001_0001_0001
SNSYSFQWDVKGTDEHAQHITKIVELNARRLVEDAKKQGARDVKISVSYSTSGDTIHVRWSIDVK DYSFSCYSQLEVNGSQHSLTCAFEDPDVNTTNLEFEICGALVEVKCLNFRKLQEIYFIETKKFLLIGKSNICVKVGEKSLTCKKIDLTTIVKPEAPFDLSVVYREGANDFVVTFNTSHLQKKYVKVLMHDVAYRQEKDENKWTHVNLSSTKLTLLQRKLQPAAMYEIKVRSIPDHYFKGFWSEWSPSYYFRTP bcov_v4_r3_HEEH_21927_000000019_0001_0001_1_21_H_.._EHEE_09016_0001_0002_0001_0001
DSVEKALKMIEEELKKAEKNVDEEQRKIVRKAKELVKKAKNASKEESKDLIQKATTLLVQAQA DYSFSCYSQLEVNGSQHSLTCAFEDPDVNTTNLEFEICGALVEVKCLNFRKLQEIYFIETKKFLLIGKSNICVKVGEKSLTCKKIDLTTIVKPEAPFDLSVVYREGANDFVVTFNTSHLQKKYVKVLMHDVAYRQEKDENKWTHVNLSSTKLTLLQRKLQPAAMYEIKVRSIPDHYFKGFWSEWSPSYYFRTP longxing_ems_3hC_1044_000000002_0001_0001
SERFTLHITVDGRDPDLRRLAEEIARLASKHAELLARRRGGRVQYDVQVRQDGDKVKFSLTVDVE DYSFSCYSQLEVNGSQHSLTCAFEDPDVNTTNLEFEICGALVEVKCLNFRKLQEIYFIETKKFLLIGKSNICVKVGEKSLTCKKIDLTTIVKPEAPFDLSVVYREGANDFVVTFNTSHLQKKYVKVLMHDVAYRQEKDENKWTHVNLSSTKLTLLQRKLQPAAMYEIKVRSIPDHYFKGFWSEWSPSYYFRTP bcov_r3_EHEE_10370_000000013_0001_0001
TEHYHYFVLVDSRDKDSVTKAEKQARDFAKKVKKEAEKRGLDVSVFVVTDSFNGIFVVLVFIIVK DYSFSCYSQLEVNGSQHSLTCAFEDPDVNTTNLEFEICGALVEVKCLNFRKLQEIYFIETKKFLLIGKSNICVKVGEKSLTCKKIDLTTIVKPEAPFDLSVVYREGANDFVVTFNTSHLQKKYVKVLMHDVAYRQEKDENKWTHVNLSSTKLTLLQRKLQPAAMYEIKVRSIPDHYFKGFWSEWSPSYYFRTP bcov_r3_EHEE_12261_000000034_0001_0001
DELHSLLATLLILVAELMKKASPEQRKTARTLVRRAIQAAMKNDEDKLETLIRLLQELVSKVM DYSFSCYSQLEVNGSQHSLTCAFEDPDVNTTNLEFEICGALVEVKCLNFRKLQEIYFIETKKFLLIGKSNICVKVGEKSLTCKKIDLTTIVKPEAPFDLSVVYREGANDFVVTFNTSHLQKKYVKVLMHDVAYRQEKDENKWTHVNLSSTKLTLLQRKLQPAAMYEIKVRSIPDHYFKGFWSEWSPSYYFRTP longxing_ems_3hM_497_000000019_0001_0001
DQEELRKIVQKLIRLAMKANDPNLEDVLQEAIIAAMTAVMDPRQEEEARKIISTLNEILKKVK DYSFSCYSQLEVNGSQHSLTCAFEDPDVNTTNLEFEICGALVEVKCLNFRKLQEIYFIETKKFLLIGKSNICVKVGEKSLTCKKIDLTTIVKPEAPFDLSVVYREGANDFVVTFNTSHLQKKYVKVLMHDVAYRQEKDENKWTHVNLSSTKLTLLQRKLQPAAMYEIKVRSIPDHYFKGFWSEWSPSYYFRTP longxing_ems_3hC_1367_0001_000000018_0001_0001
DDDKVSTELKQLAEKVSKKIPDEHKSKALRKMIEIVIEDFQKADDETDKRLLEKKARQAVKTG DYSFSCYSQLEVNGSQHSLTCAFEDPDVNTTNLEFEICGALVEVKCLNFRKLQEIYFIETKKFLLIGKSNICVKVGEKSLTCKKIDLTTIVKPEAPFDLSVVYREGANDFVVTFNTSHLQKKYVKVLMHDVAYRQEKDENKWTHVNLSSTKLTLLQRKLQPAAMYEIKVRSIPDHYFKGFWSEWSPSYYFRTP longxing_Grafting2_ems_3hM_512_0001_0019_0001_0001
SEEEHSKARTLLRLALEAALNGDKETAEKVLRKLEELVKKASDERVKYILEIAQLLVTRALKWG DYSFSCYSQLEVNGSQHSLTCAFEDPDVNTTNLEFEICGALVEVKCLNFRKLQEIYFIETKKFLLIGKSNICVKVGEKSLTCKKIDLTTIVKPEAPFDLSVVYREGANDFVVTFNTSHLQKKYVKVLMHDVAYRQEKDENKWTHVNLSSTKLTLLQRKLQPAAMYEIKVRSIPDHYFKGFWSEWSPSYYFRTP bcov_r4_ems_3hC_40_0001_000000002_0001_0001
IVNIVVTYTVNGDNPDELTKAKKLAEKVSKKAKKIATKLNREVNVHIFISRDGDKITVLVFFIII DYSFSCYSQLEVNGSQHSLTCAFEDPDVNTTNLEFEICGALVEVKCLNFRKLQEIYFIETKKFLLIGKSNICVKVGEKSLTCKKIDLTTIVKPEAPFDLSVVYREGANDFVVTFNTSHLQKKYVKVLMHDVAYRQEKDENKWTHVNLSSTKLTLLQRKLQPAAMYEIKVRSIPDHYFKGFWSEWSPSYYFRTP bcov_r3_EHEE_08157_000000002_0001_0001
DEADKVIKEARRVLKKTGDPAAEIVILVAEDLKRDGLLSEDALKILKEWIRRIESK DYSFSCYSQLEVNGSQHSLTCAFEDPDVNTTNLEFEICGALVEVKCLNFRKLQEIYFIETKKFLLIGKSNICVKVGEKSLTCKKIDLTTIVKPEAPFDLSVVYREGANDFVVTFNTSHLQKKYVKVLMHDVAYRQEKDENKWTHVNLSSTKLTLLQRKLQPAAMYEIKVRSIPDHYFKGFWSEWSPSYYFRTP bcov_v3_r2_HEEH_12135_000000048_0001_0001_1_21_H_.._ems_p1-16H-GBL-16H-GABBL-16H_0013_0001_0001_0001_0001_0012_0001_0001_0001
SPKADKHDEALQDAILQHIRLGTRHTLTLTLDGRKVTILIDNDPRVREHLRKLAQTVSKESRDR DYSFSCYSQLEVNGSQHSLTCAFEDPDVNTTNLEFEICGALVEVKCLNFRKLQEIYFIETKKFLLIGKSNICVKVGEKSLTCKKIDLTTIVKPEAPFDLSVVYREGANDFVVTFNTSHLQKKYVKVLMHDVAYRQEKDENKWTHVNLSSTKLTLLQRKLQPAAMYEIKVRSIPDHYFKGFWSEWSPSYYFRTP longxing_HEEH_07369_000000003_0001_0001
AEVARYAYEVVAEAVDEARKRNRPIKVTLNINGVKVTFTVYFNPDLVQDVIVLAVELVRKAYKK DYSFSCYSQLEVNGSQHSLTCAFEDPDVNTTNLEFEICGALVEVKCLNFRKLQEIYFIETKKFLLIGKSNICVKVGEKSLTCKKIDLTTIVKPEAPFDLSVVYREGANDFVVTFNTSHLQKKYVKVLMHDVAYRQEKDENKWTHVNLSSTKLTLLQRKLQPAAMYEIKVRSIPDHYFKGFWSEWSPSYYFRTP bcov_r3_HEEH_16206_000000004_0001_0001
SEELAKKVQELAKKRGDKMATHIARAAVRQLRDGKVDPEMVDRKLKLAAKMLS DYSFSCYSQLEVNGSQHSLTCAFEDPDVNTTNLEFEICGALVEVKCLNFRKLQEIYFIETKKFLLIGKSNICVKVGEKSLTCKKIDLTTIVKPEAPFDLSVVYREGANDFVVTFNTSHLQKKYVKVLMHDVAYRQEKDENKWTHVNLSSTKLTLLQRKLQPAAMYEIKVRSIPDHYFKGFWSEWSPSYYFRTP longxing_Grafting2_ems_p1-14H-GBL-16H-GABBL-15H_0247_0001_0001_0001_0001_0012_0001_0001
DERYVELHAKIAQEIAKKLNNEELLRTIQDLEKKAREAARKNDEHTLHEVLATIWNLLRDG DYSFSCYSQLEVNGSQHSLTCAFEDPDVNTTNLEFEICGALVEVKCLNFRKLQEIYFIETKKFLLIGKSNICVKVGEKSLTCKKIDLTTIVKPEAPFDLSVVYREGANDFVVTFNTSHLQKKYVKVLMHDVAYRQEKDENKWTHVNLSSTKLTLLQRKLQPAAMYEIKVRSIPDHYFKGFWSEWSPSYYFRTP bcov_v3_r3_ems_3hM_2959_000000093_0001_0001_24_42_H_.._ems_3hM_3151_0001_0004_0001_0001_0001
WLIYVYWVDFTSTDQESAEKEKTKIKKKLEKVEEEAKKRGLDVWVVERETNDNGKFFFWVLVTVR DYSFSCYSQLEVNGSQHSLTCAFEDPDVNTTNLEFEICGALVEVKCLNFRKLQEIYFIETKKFLLIGKSNICVKVGEKSLTCKKIDLTTIVKPEAPFDLSVVYREGANDFVVTFNTSHLQKKYVKVLMHDVAYRQEKDENKWTHVNLSSTKLTLLQRKLQPAAMYEIKVRSIPDHYFKGFWSEWSPSYYFRTP bcov_r3_EHEE_05390_000000040_0001_0001
LVIIVFVEDPTAAKIIASLVGAEVFTYANDAVTVFVRRVDPTEVKKAVDEVSKKINVEVLVFWE DYSFSCYSQLEVNGSQHSLTCAFEDPDVNTTNLEFEICGALVEVKCLNFRKLQEIYFIETKKFLLIGKSNICVKVGEKSLTCKKIDLTTIVKPEAPFDLSVVYREGANDFVVTFNTSHLQKKYVKVLMHDVAYRQEKDENKWTHVNLSSTKLTLLQRKLQPAAMYEIKVRSIPDHYFKGFWSEWSPSYYFRTP bcov_r2_ems_ferrM_5262_000000014_0001_0001
DVIIHIFYVNNGDTQFILVTVDSDPRKVEQAKRYAKKIAEELQKKDVPVFVVIRDGDKLEVYEYK DYSFSCYSQLEVNGSQHSLTCAFEDPDVNTTNLEFEICGALVEVKCLNFRKLQEIYFIETKKFLLIGKSNICVKVGEKSLTCKKIDLTTIVKPEAPFDLSVVYREGANDFVVTFNTSHLQKKYVKVLMHDVAYRQEKDENKWTHVNLSSTKLTLLQRKLQPAAMYEIKVRSIPDHYFKGFWSEWSPSYYFRTP bcov_r2_EEHEE_38495_000000010_0001_0001
SKVKKLAEIARKWLEILEKLGTLSPDMVETWKQEIEELTKKGSWEDLRLVARKVKQASEAA DYSFSCYSQLEVNGSQHSLTCAFEDPDVNTTNLEFEICGALVEVKCLNFRKLQEIYFIETKKFLLIGKSNICVKVGEKSLTCKKIDLTTIVKPEAPFDLSVVYREGANDFVVTFNTSHLQKKYVKVLMHDVAYRQEKDENKWTHVNLSSTKLTLLQRKLQPAAMYEIKVRSIPDHYFKGFWSEWSPSYYFRTP longxing_Grafting2_HHH_eva_0356_0001_0007_0001_0001
DDKRLIEMKLRLAAEHLEKAAQDPRLQEKVRKKVTELAKKANQNSSIAAKVILELAKEYRKLQS DYSFSCYSQLEVNGSQHSLTCAFEDPDVNTTNLEFEICGALVEVKCLNFRKLQEIYFIETKKFLLIGKSNICVKVGEKSLTCKKIDLTTIVKPEAPFDLSVVYREGANDFVVTFNTSHLQKKYVKVLMHDVAYRQEKDENKWTHVNLSSTKLTLLQRKLQPAAMYEIKVRSIPDHYFKGFWSEWSPSYYFRTP longxing_Grafting2_ems_3hM_1303_0001_0007_0001_0001
KKYEELIKRVKKLLDKLLKLGRIQEDAVRMVKEMLKEIQKRGDSRAAQHIEMNVKALKENADE DYSFSCYSQLEVNGSQHSLTCAFEDPDVNTTNLEFEICGALVEVKCLNFRKLQEIYFIETKKFLLIGKSNICVKVGEKSLTCKKIDLTTIVKPEAPFDLSVVYREGANDFVVTFNTSHLQKKYVKVLMHDVAYRQEKDENKWTHVNLSSTKLTLLQRKLQPAAMYEIKVRSIPDHYFKGFWSEWSPSYYFRTP longxing_HHH_eva_0366_000000008_0001_0001
SHEKVAKKATTIARRKGDKLAERKVKLAEKAIKKGEAPERAAEVILRALIRLLK DYSFSCYSQLEVNGSQHSLTCAFEDPDVNTTNLEFEICGALVEVKCLNFRKLQEIYFIETKKFLLIGKSNICVKVGEKSLTCKKIDLTTIVKPEAPFDLSVVYREGANDFVVTFNTSHLQKKYVKVLMHDVAYRQEKDENKWTHVNLSSTKLTLLQRKLQPAAMYEIKVRSIPDHYFKGFWSEWSPSYYFRTP longxing_Grafting2_ems_p1-15H-GBL-16H-GABBL-15H_0419_0001_0001_0001_0001_0005_0001_0001
DERLLSKIIIEQVKEAVKRNDKDDARLNLRKVKQAARALGDEDVERTAEKLEEDARKYLS DYSFSCYSQLEVNGSQHSLTCAFEDPDVNTTNLEFEICGALVEVKCLNFRKLQEIYFIETKKFLLIGKSNICVKVGEKSLTCKKIDLTTIVKPEAPFDLSVVYREGANDFVVTFNTSHLQKKYVKVLMHDVAYRQEKDENKWTHVNLSSTKLTLLQRKLQPAAMYEIKVRSIPDHYFKGFWSEWSPSYYFRTP longxing_Grafting2_ems_3hM_2508_0002_0010_0001_0001
DENVAKLAEKLLKKIGDVIIEALLREAREALKKGNKEDLRMIERKLRQAEKA DYSFSCYSQLEVNGSQHSLTCAFEDPDVNTTNLEFEICGALVEVKCLNFRKLQEIYFIETKKFLLIGKSNICVKVGEKSLTCKKIDLTTIVKPEAPFDLSVVYREGANDFVVTFNTSHLQKKYVKVLMHDVAYRQEKDENKWTHVNLSSTKLTLLQRKLQPAAMYEIKVRSIPDHYFKGFWSEWSPSYYFRTP longxing_Grafting2_ems_p1-14H-GBL-16H-GBL-16H_0004_0001_0001_0002_0001_0010_0001_0001
DEEKIKELRKTAKKRGNYIAYVLADIILQALQKGDEEEARWATKALRQAL DYSFSCYSQLEVNGSQHSLTCAFEDPDVNTTNLEFEICGALVEVKCLNFRKLQEIYFIETKKFLLIGKSNICVKVGEKSLTCKKIDLTTIVKPEAPFDLSVVYREGANDFVVTFNTSHLQKKYVKVLMHDVAYRQEKDENKWTHVNLSSTKLTLLQRKLQPAAMYEIKVRSIPDHYFKGFWSEWSPSYYFRTP bcov_r3_ems_p1-14H-GBL-16H-GBL-14H_0148_0001_0001_0002_000000019_0001_0001
LEKLERVRELARELHEKIGDPRIDRIRKVVEKLIRLRREGKLDEEMAKLNADQLEEMLRAHI DYSFSCYSQLEVNGSQHSLTCAFEDPDVNTTNLEFEICGALVEVKCLNFRKLQEIYFIETKKFLLIGKSNICVKVGEKSLTCKKIDLTTIVKPEAPFDLSVVYREGANDFVVTFNTSHLQKKYVKVLMHDVAYRQEKDENKWTHVNLSSTKLTLLQRKLQPAAMYEIKVRSIPDHYFKGFWSEWSPSYYFRTP longxing_HHH_eva_0267_000000009_0001_0001
DEEHEKVEKIARKIIKYAKKVGHPTTIDVTVYGVRVRVKVSGDPRVIHEAVAYFLQVALEAWTK DYSFSCYSQLEVNGSQHSLTCAFEDPDVNTTNLEFEICGALVEVKCLNFRKLQEIYFIETKKFLLIGKSNICVKVGEKSLTCKKIDLTTIVKPEAPFDLSVVYREGANDFVVTFNTSHLQKKYVKVLMHDVAYRQEKDENKWTHVNLSSTKLTLLQRKLQPAAMYEIKVRSIPDHYFKGFWSEWSPSYYFRTP bcov_r3_HEEH_02692_000000070_0001_0001
TPEMAKALKRMLEDARERGNTKDVDMNRRKVEQAVRIMGDPEVKKVVERAREILEKVK DYSFSCYSQLEVNGSQHSLTCAFEDPDVNTTNLEFEICGALVEVKCLNFRKLQEIYFIETKKFLLIGKSNICVKVGEKSLTCKKIDLTTIVKPEAPFDLSVVYREGANDFVVTFNTSHLQKKYVKVLMHDVAYRQEKDENKWTHVNLSSTKLTLLQRKLQPAAMYEIKVRSIPDHYFKGFWSEWSPSYYFRTP longxing_Grafting2_HHH_eva_0253_0002_0024_0001_0001
SETYTVQIDLKGASPEQVVEAVITVTRYAYKLVEEAQKRGQHVRIDVEQRTDGDTVHIRVRVEIQ DYSFSCYSQLEVNGSQHSLTCAFEDPDVNTTNLEFEICGALVEVKCLNFRKLQEIYFIETKKFLLIGKSNICVKVGEKSLTCKKIDLTTIVKPEAPFDLSVVYREGANDFVVTFNTSHLQKKYVKVLMHDVAYRQEKDENKWTHVNLSSTKLTLLQRKLQPAAMYEIKVRSIPDHYFKGFWSEWSPSYYFRTP bcov_r2_EHEE_12961_000000096_0001_0001
DLKDQVMRLLQIAAQALLDNDEDKVKTAQSNLKKLKKDDPRISEHVTKALQMLKTVEKRQS DYSFSCYSQLEVNGSQHSLTCAFEDPDVNTTNLEFEICGALVEVKCLNFRKLQEIYFIETKKFLLIGKSNICVKVGEKSLTCKKIDLTTIVKPEAPFDLSVVYREGANDFVVTFNTSHLQKKYVKVLMHDVAYRQEKDENKWTHVNLSSTKLTLLQRKLQPAAMYEIKVRSIPDHYFKGFWSEWSPSYYFRTP longxing_ems_3hM_2103_000000005_0001_0001
TVDELEKEVEKLARELGDKLAIRKVELAKTERKRGKVDDRAIEVMLEATKRMLL DYSFSCYSQLEVNGSQHSLTCAFEDPDVNTTNLEFEICGALVEVKCLNFRKLQEIYFIETKKFLLIGKSNICVKVGEKSLTCKKIDLTTIVKPEAPFDLSVVYREGANDFVVTFNTSHLQKKYVKVLMHDVAYRQEKDENKWTHVNLSSTKLTLLQRKLQPAAMYEIKVRSIPDHYFKGFWSEWSPSYYFRTP longxing_Grafting2_HHH_eva_0708_0001_0006_0001_0001
SEIQFWVIIVKGTDEEAQKKVEKAVKKVKDTAKEQARKQGKSVEVFVTQFTTGDSIFVNIIVRIG DYSFSCYSQLEVNGSQHSLTCAFEDPDVNTTNLEFEICGALVEVKCLNFRKLQEIYFIETKKFLLIGKSNICVKVGEKSLTCKKIDLTTIVKPEAPFDLSVVYREGANDFVVTFNTSHLQKKYVKVLMHDVAYRQEKDENKWTHVNLSSTKLTLLQRKLQPAAMYEIKVRSIPDHYFKGFWSEWSPSYYFRTP bcov_r2_EHEE_13729_000000035_0001_0001
DEDTRLARRKVDLANKLAKNIPDRDKAQNAIRIAKIVAEQVNDEDLIKKAEKVEEEVQKLL DYSFSCYSQLEVNGSQHSLTCAFEDPDVNTTNLEFEICGALVEVKCLNFRKLQEIYFIETKKFLLIGKSNICVKVGEKSLTCKKIDLTTIVKPEAPFDLSVVYREGANDFVVTFNTSHLQKKYVKVLMHDVAYRQEKDENKWTHVNLSSTKLTLLQRKLQPAAMYEIKVRSIPDHYFKGFWSEWSPSYYFRTP longxing_Grafting2_ems_3hC_1419_0001_0002_0012_0001_0001
GSLTSFFVRVDGLSEEQRKEAHKTARKFAKDIEKEARKQGLDVHWFVDVESVNGLYFVRVIVSVH DYSFSCYSQLEVNGSQHSLTCAFEDPDVNTTNLEFEICGALVEVKCLNFRKLQEIYFIETKKFLLIGKSNICVKVGEKSLTCKKIDLTTIVKPEAPFDLSVVYREGANDFVVTFNTSHLQKKYVKVLMHDVAYRQEKDENKWTHVNLSSTKLTLLQRKLQPAAMYEIKVRSIPDHYFKGFWSEWSPSYYFRTP bcov_r3_EHEE_09196_000000030_0001_0001
IEIRVYRYWFDSSDSKSRKKAEDLARTIVTKVEKEARKKNLRFWWHFRFQQKGDKVQVFFVVSIG DYSFSCYSQLEVNGSQHSLTCAFEDPDVNTTNLEFEICGALVEVKCLNFRKLQEIYFIETKKFLLIGKSNICVKVGEKSLTCKKIDLTTIVKPEAPFDLSVVYREGANDFVVTFNTSHLQKKYVKVLMHDVAYRQEKDENKWTHVNLSSTKLTLLQRKLQPAAMYEIKVRSIPDHYFKGFWSEWSPSYYFRTP bcov_r3_EHEE_07055_000000010_0001_0001
EAKTLHKLMQKVADVADEAGVSAEEKTKLMRTVAKLVQEAESKKDPTLVKKVKDHVDELSKKLK DYSFSCYSQLEVNGSQHSLTCAFEDPDVNTTNLEFEICGALVEVKCLNFRKLQEIYFIETKKFLLIGKSNICVKVGEKSLTCKKIDLTTIVKPEAPFDLSVVYREGANDFVVTFNTSHLQKKYVKVLMHDVAYRQEKDENKWTHVNLSSTKLTLLQRKLQPAAMYEIKVRSIPDHYFKGFWSEWSPSYYFRTP longxing_ems_3hM_570_000000008_0001_0001
IVVVAVRATSPEVRSLAKYAQKYGAFVLDHPGNWIYVFVQDPNVARYVWEQVKRLGIPVWIQEQ DYSFSCYSQLEVNGSQHSLTCAFEDPDVNTTNLEFEICGALVEVKCLNFRKLQEIYFIETKKFLLIGKSNICVKVGEKSLTCKKIDLTTIVKPEAPFDLSVVYREGANDFVVTFNTSHLQKKYVKVLMHDVAYRQEKDENKWTHVNLSSTKLTLLQRKLQPAAMYEIKVRSIPDHYFKGFWSEWSPSYYFRTP bcov_r3_ems_ferrC_364_000000006_0001_0001
DPEQELRTLEKIVTEAAKDPRREEDFRKAARRLQELHQKANDPKIRTIAAEVVLEAMRIHR DYSFSCYSQLEVNGSQHSLTCAFEDPDVNTTNLEFEICGALVEVKCLNFRKLQEIYFIETKKFLLIGKSNICVKVGEKSLTCKKIDLTTIVKPEAPFDLSVVYREGANDFVVTFNTSHLQKKYVKVLMHDVAYRQEKDENKWTHVNLSSTKLTLLQRKLQPAAMYEIKVRSIPDHYFKGFWSEWSPSYYFRTP longxing_ems_3hC_1746_0002_000000000_0001_0001
PKTDTIIDQVSQLVIELLQRGVDVDQISKILKELEKEAKKRNDEILVKVLQVAIKALEEMKRE DYSFSCYSQLEVNGSQHSLTCAFEDPDVNTTNLEFEICGALVEVKCLNFRKLQEIYFIETKKFLLIGKSNICVKVGEKSLTCKKIDLTTIVKPEAPFDLSVVYREGANDFVVTFNTSHLQKKYVKVLMHDVAYRQEKDENKWTHVNLSSTKLTLLQRKLQPAAMYEIKVRSIPDHYFKGFWSEWSPSYYFRTP longxing_ems_3hM_1741_000000002_0001_0001
SDEEQLKLWAWWVAFINAHAEQRPVRIHVDINGTDVTIEVDFSPEAETKARKVHDRLEKLEHTK DYSFSCYSQLEVNGSQHSLTCAFEDPDVNTTNLEFEICGALVEVKCLNFRKLQEIYFIETKKFLLIGKSNICVKVGEKSLTCKKIDLTTIVKPEAPFDLSVVYREGANDFVVTFNTSHLQKKYVKVLMHDVAYRQEKDENKWTHVNLSSTKLTLLQRKLQPAAMYEIKVRSIPDHYFKGFWSEWSPSYYFRTP bcov_v3_r3_HEEH_22100_000000082_0001_0001_1_21_H_.._HEEH_05782_0001_0002_0001_0001_0001
DERETIVNLIVQAWIIVFKLGDEHLKDLVRRVAELFVRAARENNEELLKKVKKLAETVYRLAC DYSFSCYSQLEVNGSQHSLTCAFEDPDVNTTNLEFEICGALVEVKCLNFRKLQEIYFIETKKFLLIGKSNICVKVGEKSLTCKKIDLTTIVKPEAPFDLSVVYREGANDFVVTFNTSHLQKKYVKVLMHDVAYRQEKDENKWTHVNLSSTKLTLLQRKLQPAAMYEIKVRSIPDHYFKGFWSEWSPSYYFRTP bcov_r2_ems_3hM_2590_000000038_0001_0001
DIKSLATEAKRLAKKNGDELALKKIKQAEKVAKEGNVDPTAVQVLLEALARMLKG DYSFSCYSQLEVNGSQHSLTCAFEDPDVNTTNLEFEICGALVEVKCLNFRKLQEIYFIETKKFLLIGKSNICVKVGEKSLTCKKIDLTTIVKPEAPFDLSVVYREGANDFVVTFNTSHLQKKYVKVLMHDVAYRQEKDENKWTHVNLSSTKLTLLQRKLQPAAMYEIKVRSIPDHYFKGFWSEWSPSYYFRTP longxing_Grafting2_ems_p1-15H-GBL-16H-GABBL-16H_0021_0001_0001_0002_0001_0004_0001_0001
DELEKTASKLIEKASKTAQREQRPVRIEIDIDGLEIVLLLDKDPNVEKRARKAFKLLVKLAKRA DYSFSCYSQLEVNGSQHSLTCAFEDPDVNTTNLEFEICGALVEVKCLNFRKLQEIYFIETKKFLLIGKSNICVKVGEKSLTCKKIDLTTIVKPEAPFDLSVVYREGANDFVVTFNTSHLQKKYVKVLMHDVAYRQEKDENKWTHVNLSSTKLTLLQRKLQPAAMYEIKVRSIPDHYFKGFWSEWSPSYYFRTP bcov_r3_HEEH_16654_000000081_0001_0001
SEEDETRKKILDTVTKTAEKTGRFILFNLDFNGVILYVVLHRDPDQQKNAKRLIEEAWKRAKDR DYSFSCYSQLEVNGSQHSLTCAFEDPDVNTTNLEFEICGALVEVKCLNFRKLQEIYFIETKKFLLIGKSNICVKVGEKSLTCKKIDLTTIVKPEAPFDLSVVYREGANDFVVTFNTSHLQKKYVKVLMHDVAYRQEKDENKWTHVNLSSTKLTLLQRKLQPAAMYEIKVRSIPDHYFKGFWSEWSPSYYFRTP bcov_r4_HEEH_04368_000000006_0001_0001
DEAADILKWAVLTAIQEARKQNRPFRVTVDVNGNQFTFNVDTDPEQQQKAAETAVDIVRKLIKG DYSFSCYSQLEVNGSQHSLTCAFEDPDVNTTNLEFEICGALVEVKCLNFRKLQEIYFIETKKFLLIGKSNICVKVGEKSLTCKKIDLTTIVKPEAPFDLSVVYREGANDFVVTFNTSHLQKKYVKVLMHDVAYRQEKDENKWTHVNLSSTKLTLLQRKLQPAAMYEIKVRSIPDHYFKGFWSEWSPSYYFRTP bcov_v4_r2_HEEH_08897_000000001_0001_0001_44_64_H_.._HEEH_00214_0001_0001_0001_0001
DTHEKLQRLFREVHELRRKATNEEVRKIIEDVQVLIWHAAYNNDEELAERLTRIARKAWKNS DYSFSCYSQLEVNGSQHSLTCAFEDPDVNTTNLEFEICGALVEVKCLNFRKLQEIYFIETKKFLLIGKSNICVKVGEKSLTCKKIDLTTIVKPEAPFDLSVVYREGANDFVVTFNTSHLQKKYVKVLMHDVAYRQEKDENKWTHVNLSSTKLTLLQRKLQPAAMYEIKVRSIPDHYFKGFWSEWSPSYYFRTP bcov_v3_r3_HEEH_04578_000000011_0001_0001_44_64_H_.._ems_3hM_3087_0001_0002_0001_0001_0001
GKTLRQELTYTNVSPEQMEELKREAKHSLEVAKWIADRQGLDVKISVSVSVSNGTIHVRFTVQVD DYSFSCYSQLEVNGSQHSLTCAFEDPDVNTTNLEFEICGALVEVKCLNFRKLQEIYFIETKKFLLIGKSNICVKVGEKSLTCKKIDLTTIVKPEAPFDLSVVYREGANDFVVTFNTSHLQKKYVKVLMHDVAYRQEKDENKWTHVNLSSTKLTLLQRKLQPAAMYEIKVRSIPDHYFKGFWSEWSPSYYFRTP bcov_v3_r2_ems_3hM_3178_000000025_0001_0001_44_63_H_.._EHEE_06967_0001_0012_0001_0001_0001
SVRKRATLVKQILTELHKLDTPEARKEVKRVIHLLRVIKEMLTTEEEKKIIEDAVRVAEEVLKG DYSFSCYSQLEVNGSQHSLTCAFEDPDVNTTNLEFEICGALVEVKCLNFRKLQEIYFIETKKFLLIGKSNICVKVGEKSLTCKKIDLTTIVKPEAPFDLSVVYREGANDFVVTFNTSHLQKKYVKVLMHDVAYRQEKDENKWTHVNLSSTKLTLLQRKLQPAAMYEIKVRSIPDHYFKGFWSEWSPSYYFRTP longxing_ems_3hM_562_000000008_0001_0002
QEEKLLTRKIVLAIRLGNEVIRKIVEDQLKEVLSEEEWKRVTEEIKKLVKK DYSFSCYSQLEVNGSQHSLTCAFEDPDVNTTNLEFEICGALVEVKCLNFRKLQEIYFIETKKFLLIGKSNICVKVGEKSLTCKKIDLTTIVKPEAPFDLSVVYREGANDFVVTFNTSHLQKKYVKVLMHDVAYRQEKDENKWTHVNLSSTKLTLLQRKLQPAAMYEIKVRSIPDHYFKGFWSEWSPSYYFRTP longxing_Grafting2_HHH_eva_0698_0001_0010_0001_0001
SITVWILKHKNGQRRVTTFTVGDSPEERKKLEEFEKKAKKEAKRDDVFVWVIWIDGHQIRRISFL DYSFSCYSQLEVNGSQHSLTCAFEDPDVNTTNLEFEICGALVEVKCLNFRKLQEIYFIETKKFLLIGKSNICVKVGEKSLTCKKIDLTTIVKPEAPFDLSVVYREGANDFVVTFNTSHLQKKYVKVLMHDVAYRQEKDENKWTHVNLSSTKLTLLQRKLQPAAMYEIKVRSIPDHYFKGFWSEWSPSYYFRTP bcov_r3_EEHEE_38518_000000058_0001_0001
SLEELKAKIAAELAEKGDVDPENVAHMIEQLADEKGDERLKEHADRVRKIKE DYSFSCYSQLEVNGSQHSLTCAFEDPDVNTTNLEFEICGALVEVKCLNFRKLQEIYFIETKKFLLIGKSNICVKVGEKSLTCKKIDLTTIVKPEAPFDLSVVYREGANDFVVTFNTSHLQKKYVKVLMHDVAYRQEKDENKWTHVNLSSTKLTLLQRKLQPAAMYEIKVRSIPDHYFKGFWSEWSPSYYFRTP longxing_Grafting2_HHH_eva_0664_0001_0002_0001_0001
LVVITVKNPEVAKNASKIAGVQHFIILEFGDWITVTLYGVDPRLARKAEKYVRSVVPDARIDVD DYSFSCYSQLEVNGSQHSLTCAFEDPDVNTTNLEFEICGALVEVKCLNFRKLQEIYFIETKKFLLIGKSNICVKVGEKSLTCKKIDLTTIVKPEAPFDLSVVYREGANDFVVTFNTSHLQKKYVKVLMHDVAYRQEKDENKWTHVNLSSTKLTLLQRKLQPAAMYEIKVRSIPDHYFKGFWSEWSPSYYFRTP bcov_r2_ems_ferrC_1136_000000044_0001_0001
SPDEAEELLRRAIDIARRKNDEHAEYILRILLEALEEAKKRGNKHEIEYFERAAHWYYKWC DYSFSCYSQLEVNGSQHSLTCAFEDPDVNTTNLEFEICGALVEVKCLNFRKLQEIYFIETKKFLLIGKSNICVKVGEKSLTCKKIDLTTIVKPEAPFDLSVVYREGANDFVVTFNTSHLQKKYVKVLMHDVAYRQEKDENKWTHVNLSSTKLTLLQRKLQPAAMYEIKVRSIPDHYFKGFWSEWSPSYYFRTP bcov_v3_r3_ems_3hM_2052_000000008_0001_0001_25_42_H_.._ems_3hM_2666_0001_0001_0001_0001
DDRELLKKKAKQAVKVARDSQDPRDVTAAELVIKIVLEMAKDPDVQRVAQEALETLRKHL DYSFSCYSQLEVNGSQHSLTCAFEDPDVNTTNLEFEICGALVEVKCLNFRKLQEIYFIETKKFLLIGKSNICVKVGEKSLTCKKIDLTTIVKPEAPFDLSVVYREGANDFVVTFNTSHLQKKYVKVLMHDVAYRQEKDENKWTHVNLSSTKLTLLQRKLQPAAMYEIKVRSIPDHYFKGFWSEWSPSYYFRTP longxing_Grafting2_ems_3hC_701_0001_0006_0001_0001
SSEEILKIIQDLVRIAMERNDKELLEIVQEAATIVQQLAANGDEESAKKVAEKAKKIVDKK DYSFSCYSQLEVNGSQHSLTCAFEDPDVNTTNLEFEICGALVEVKCLNFRKLQEIYFIETKKFLLIGKSNICVKVGEKSLTCKKIDLTTIVKPEAPFDLSVVYREGANDFVVTFNTSHLQKKYVKVLMHDVAYRQEKDENKWTHVNLSSTKLTLLQRKLQPAAMYEIKVRSIPDHYFKGFWSEWSPSYYFRTP longxing_ems_3hM_3525_000000003_0001_0001
SWEKLWEKLLKRALDKGDDKAARLIRKLAEAIRRGDEKTAKKATEKIEKALKS DYSFSCYSQLEVNGSQHSLTCAFEDPDVNTTNLEFEICGALVEVKCLNFRKLQEIYFIETKKFLLIGKSNICVKVGEKSLTCKKIDLTTIVKPEAPFDLSVVYREGANDFVVTFNTSHLQKKYVKVLMHDVAYRQEKDENKWTHVNLSSTKLTLLQRKLQPAAMYEIKVRSIPDHYFKGFWSEWSPSYYFRTP bcov_v4_r3_ems_3hC_204_000000066_0001_0001_22_41_H_.._ems_p1-15H-GBL-16H-GBL-16H_0520_0001_0001_0002_0001_0001_0001_0001
TLVIIVHADPRLVKTAAKRANVKVLEQDGTFVIHGTDEELKKVLEELKKQGVFVSVRD DYSFSCYSQLEVNGSQHSLTCAFEDPDVNTTNLEFEICGALVEVKCLNFRKLQEIYFIETKKFLLIGKSNICVKVGEKSLTCKKIDLTTIVKPEAPFDLSVVYREGANDFVVTFNTSHLQKKYVKVLMHDVAYRQEKDENKWTHVNLSSTKLTLLQRKLQPAAMYEIKVRSIPDHYFKGFWSEWSPSYYFRTP bcov_r3_ems_ferrM_3200_000000024_0001_0001
DDYAKRQIKIVLDIARKRGDEDLYKKVKSLLETAEKQSRHASSEEEKDEIWLDAAAKVWELAV DYSFSCYSQLEVNGSQHSLTCAFEDPDVNTTNLEFEICGALVEVKCLNFRKLQEIYFIETKKFLLIGKSNICVKVGEKSLTCKKIDLTTIVKPEAPFDLSVVYREGANDFVVTFNTSHLQKKYVKVLMHDVAYRQEKDENKWTHVNLSSTKLTLLQRKLQPAAMYEIKVRSIPDHYFKGFWSEWSPSYYFRTP bcov_v3_r3_ems_3hC_40_0002_000000012_0001_0001_44_64_H_.._ems_3hC_898_0002_0001_0005_0001_0001_0001
STRQVWFVVIPNADEDSKKTAKKIADEISRKVEEKVKKKGKRVEVWVHVDEFNGLVVVVVFYVYK DYSFSCYSQLEVNGSQHSLTCAFEDPDVNTTNLEFEICGALVEVKCLNFRKLQEIYFIETKKFLLIGKSNICVKVGEKSLTCKKIDLTTIVKPEAPFDLSVVYREGANDFVVTFNTSHLQKKYVKVLMHDVAYRQEKDENKWTHVNLSSTKLTLLQRKLQPAAMYEIKVRSIPDHYFKGFWSEWSPSYYFRTP bcov_v3_r2_EHEE_09019_000000036_0001_0001_55_65_E_.._EHEE_03878_0001_0002_0001_0001_0001
WTVIWYRLTVDKRDSDSITKVRRTIKKISDDATKLAKKLNLDVTWTTLETERNGQLFISLVVFIC DYSFSCYSQLEVNGSQHSLTCAFEDPDVNTTNLEFEICGALVEVKCLNFRKLQEIYFIETKKFLLIGKSNICVKVGEKSLTCKKIDLTTIVKPEAPFDLSVVYREGANDFVVTFNTSHLQKKYVKVLMHDVAYRQEKDENKWTHVNLSSTKLTLLQRKLQPAAMYEIKVRSIPDHYFKGFWSEWSPSYYFRTP bcov_r3_EHEE_11320_000000036_0001_0001
SVFVALNGRDYQYSFEVDDPRQATKLARDVAKKLGLPIKLEVSTKDAVWVFVG DYSFSCYSQLEVNGSQHSLTCAFEDPDVNTTNLEFEICGALVEVKCLNFRKLQEIYFIETKKFLLIGKSNICVKVGEKSLTCKKIDLTTIVKPEAPFDLSVVYREGANDFVVTFNTSHLQKKYVKVLMHDVAYRQEKDENKWTHVNLSSTKLTLLQRKLQPAAMYEIKVRSIPDHYFKGFWSEWSPSYYFRTP bcov_r3_ems_bGM_573_0002_000000054_0001_0001
NSDEIKEKADKIAKEAKELARDKLDKRKAEIALQMVRKLLSNNDDDSAKRVLDALKVLLEALKN DYSFSCYSQLEVNGSQHSLTCAFEDPDVNTTNLEFEICGALVEVKCLNFRKLQEIYFIETKKFLLIGKSNICVKVGEKSLTCKKIDLTTIVKPEAPFDLSVVYREGANDFVVTFNTSHLQKKYVKVLMHDVAYRQEKDENKWTHVNLSSTKLTLLQRKLQPAAMYEIKVRSIPDHYFKGFWSEWSPSYYFRTP longxing_Grafting2_ems_3hC_1642_0001_0021_0001_0001
DPEVEEAEKMVKLLEKAVKNVPDEEEKRHIEMVIRAAKEAVKKEDKRILRDVIMIAKAILEAVI DYSFSCYSQLEVNGSQHSLTCAFEDPDVNTTNLEFEICGALVEVKCLNFRKLQEIYFIETKKFLLIGKSNICVKVGEKSLTCKKIDLTTIVKPEAPFDLSVVYREGANDFVVTFNTSHLQKKYVKVLMHDVAYRQEKDENKWTHVNLSSTKLTLLQRKLQPAAMYEIKVRSIPDHYFKGFWSEWSPSYYFRTP longxing_ems_3hM_1242_000000000_0001_0001
SEVEKLARTVKTIARRKGDKEAQKWAEAVLRAFRNGRASKRQASWFLKALLERAQE DYSFSCYSQLEVNGSQHSLTCAFEDPDVNTTNLEFEICGALVEVKCLNFRKLQEIYFIETKKFLLIGKSNICVKVGEKSLTCKKIDLTTIVKPEAPFDLSVVYREGANDFVVTFNTSHLQKKYVKVLMHDVAYRQEKDENKWTHVNLSSTKLTLLQRKLQPAAMYEIKVRSIPDHYFKGFWSEWSPSYYFRTP bcov_v4_r3_HEEH_04692_000000048_0001_0001_44_64_H_.._ems_p1-16H-GBL-16H-GABBL-16H_0048_0001_0001_0001_0001_0001_0001_0001
DHVDLLQDAVATAIQRGDEKAQKTAATIAKLHQDGIRSPEEAERLAKTLLKRLL DYSFSCYSQLEVNGSQHSLTCAFEDPDVNTTNLEFEICGALVEVKCLNFRKLQEIYFIETKKFLLIGKSNICVKVGEKSLTCKKIDLTTIVKPEAPFDLSVVYREGANDFVVTFNTSHLQKKYVKVLMHDVAYRQEKDENKWTHVNLSSTKLTLLQRKLQPAAMYEIKVRSIPDHYFKGFWSEWSPSYYFRTP longxing_ems_p1-15H-GBL-16H-GABBL-15H_0088_0001_0001_0001_000000000_0001_0001
TEEVKKRADKIAEEVKKTVPDPNVQIIIEAVAEQLKEAADKDDEEQIRLAERKLKQAKKHG DYSFSCYSQLEVNGSQHSLTCAFEDPDVNTTNLEFEICGALVEVKCLNFRKLQEIYFIETKKFLLIGKSNICVKVGEKSLTCKKIDLTTIVKPEAPFDLSVVYREGANDFVVTFNTSHLQKKYVKVLMHDVAYRQEKDENKWTHVNLSSTKLTLLQRKLQPAAMYEIKVRSIPDHYFKGFWSEWSPSYYFRTP longxing_Grafting2_ems_3hM_958_0001_0010_0001_0001
SIEKLKKQLETILRRTGQVQAKILAELLDEAEKKGDKKALKLLARKADLAAKV DYSFSCYSQLEVNGSQHSLTCAFEDPDVNTTNLEFEICGALVEVKCLNFRKLQEIYFIETKKFLLIGKSNICVKVGEKSLTCKKIDLTTIVKPEAPFDLSVVYREGANDFVVTFNTSHLQKKYVKVLMHDVAYRQEKDENKWTHVNLSSTKLTLLQRKLQPAAMYEIKVRSIPDHYFKGFWSEWSPSYYFRTP longxing_Grafting2_ems_p1-15H-GBL-16H-GBL-16H_0141_0001_0001_0001_0001_0005_0001_0001
KILVNVVLDDPDKFNTLVKKAGNRVHKHGSIVNIEVDSPEGLKKVQEAAKIAGVEIILVLTE DYSFSCYSQLEVNGSQHSLTCAFEDPDVNTTNLEFEICGALVEVKCLNFRKLQEIYFIETKKFLLIGKSNICVKVGEKSLTCKKIDLTTIVKPEAPFDLSVVYREGANDFVVTFNTSHLQKKYVKVLMHDVAYRQEKDENKWTHVNLSSTKLTLLQRKLQPAAMYEIKVRSIPDHYFKGFWSEWSPSYYFRTP bcov_r4_ems_ferrM_7070_0002_000000000_0001_0001
SEEDKKASTKIKKRLKDAADRKDSEKFLDVVQDLVNEAIEKNDERFLELLLKIVRKLAKKLRS DYSFSCYSQLEVNGSQHSLTCAFEDPDVNTTNLEFEICGALVEVKCLNFRKLQEIYFIETKKFLLIGKSNICVKVGEKSLTCKKIDLTTIVKPEAPFDLSVVYREGANDFVVTFNTSHLQKKYVKVLMHDVAYRQEKDENKWTHVNLSSTKLTLLQRKLQPAAMYEIKVRSIPDHYFKGFWSEWSPSYYFRTP bcov_r3_ems_3hC_460_000000000_0001_0001
DDREKVSDLMRKLYQLVEKADTDELAELAITVAQLIQEAQKKNDDDKVKEIVEKAVKIAKKLAS DYSFSCYSQLEVNGSQHSLTCAFEDPDVNTTNLEFEICGALVEVKCLNFRKLQEIYFIETKKFLLIGKSNICVKVGEKSLTCKKIDLTTIVKPEAPFDLSVVYREGANDFVVTFNTSHLQKKYVKVLMHDVAYRQEKDENKWTHVNLSSTKLTLLQRKLQPAAMYEIKVRSIPDHYFKGFWSEWSPSYYFRTP longxing_ems_3hM_1190_000000018_0001_0001
PEEIAKEVNELAKKLGDRLAERKARQALKLVRRGEVSDEAAKIILSALKRQLQ DYSFSCYSQLEVNGSQHSLTCAFEDPDVNTTNLEFEICGALVEVKCLNFRKLQEIYFIETKKFLLIGKSNICVKVGEKSLTCKKIDLTTIVKPEAPFDLSVVYREGANDFVVTFNTSHLQKKYVKVLMHDVAYRQEKDENKWTHVNLSSTKLTLLQRKLQPAAMYEIKVRSIPDHYFKGFWSEWSPSYYFRTP longxing_Grafting2_ems_p1-14H-GBL-16H-GABBL-15H_0530_0001_0001_0001_0001_0002_0001_0001
SGDKDLLRRKLKLAREIIKNVEDPTQARLAYHLAKVIKDANDDPTLQTLADEVLTLARQVLNS DYSFSCYSQLEVNGSQHSLTCAFEDPDVNTTNLEFEICGALVEVKCLNFRKLQEIYFIETKKFLLIGKSNICVKVGEKSLTCKKIDLTTIVKPEAPFDLSVVYREGANDFVVTFNTSHLQKKYVKVLMHDVAYRQEKDENKWTHVNLSSTKLTLLQRKLQPAAMYEIKVRSIPDHYFKGFWSEWSPSYYFRTP longxing_Grafting2_ems_3hM_596_0001_0002_0001_0001
GINITVLGSSYQYWIKVSDDKDDAHEAAKKLVKQAGVEVKEIDVTDDFVVVHVS DYSFSCYSQLEVNGSQHSLTCAFEDPDVNTTNLEFEICGALVEVKCLNFRKLQEIYFIETKKFLLIGKSNICVKVGEKSLTCKKIDLTTIVKPEAPFDLSVVYREGANDFVVTFNTSHLQKKYVKVLMHDVAYRQEKDENKWTHVNLSSTKLTLLQRKLQPAAMYEIKVRSIPDHYFKGFWSEWSPSYYFRTP bcov_r3_ems_bGC_175_000000008_0001_0001
DETEKARKKVKTLHKLVQNASSEEEIKRLVQKAARIAMRINDPEAEKLADKLITHHMEVQA DYSFSCYSQLEVNGSQHSLTCAFEDPDVNTTNLEFEICGALVEVKCLNFRKLQEIYFIETKKFLLIGKSNICVKVGEKSLTCKKIDLTTIVKPEAPFDLSVVYREGANDFVVTFNTSHLQKKYVKVLMHDVAYRQEKDENKWTHVNLSSTKLTLLQRKLQPAAMYEIKVRSIPDHYFKGFWSEWSPSYYFRTP longxing_ems_3hM_1447_000000034_0001_0001
SVEKLARIAKTLAKRRGDKLARRKAEQALKTVNDGKADPDEARVILEALIRMLRE DYSFSCYSQLEVNGSQHSLTCAFEDPDVNTTNLEFEICGALVEVKCLNFRKLQEIYFIETKKFLLIGKSNICVKVGEKSLTCKKIDLTTIVKPEAPFDLSVVYREGANDFVVTFNTSHLQKKYVKVLMHDVAYRQEKDENKWTHVNLSSTKLTLLQRKLQPAAMYEIKVRSIPDHYFKGFWSEWSPSYYFRTP longxing_Grafting2_ems_p1-15H-GBL-16H-GABBL-16H_0062_0001_0001_0001_0001_0006_0001_0001
DAHEIFRLVRQIQELARKLNDEEAYKLAEELSALAVHAAAKNDEEKLKEIEKKVKKVLKKLQS DYSFSCYSQLEVNGSQHSLTCAFEDPDVNTTNLEFEICGALVEVKCLNFRKLQEIYFIETKKFLLIGKSNICVKVGEKSLTCKKIDLTTIVKPEAPFDLSVVYREGANDFVVTFNTSHLQKKYVKVLMHDVAYRQEKDENKWTHVNLSSTKLTLLQRKLQPAAMYEIKVRSIPDHYFKGFWSEWSPSYYFRTP bcov_v3_r3_ems_3hC_40_0002_000000012_0001_0001_44_64_H_.._ems_3hM_2942_0001_0008_0001_0001_0001
DVDHAEKLIRDVLKKAREKNNKELVKKALLLLVNLEIAKNDNMEAQLRAVEKMAKEVHSRD DYSFSCYSQLEVNGSQHSLTCAFEDPDVNTTNLEFEICGALVEVKCLNFRKLQEIYFIETKKFLLIGKSNICVKVGEKSLTCKKIDLTTIVKPEAPFDLSVVYREGANDFVVTFNTSHLQKKYVKVLMHDVAYRQEKDENKWTHVNLSSTKLTLLQRKLQPAAMYEIKVRSIPDHYFKGFWSEWSPSYYFRTP longxing_ems_3hM_2646_000000004_0001_0001
RPEIEQRVRELRKIAKKLGDDHLELTIRILELLVEDLGNDDAARKLLEMAKKLLKKHG DYSFSCYSQLEVNGSQHSLTCAFEDPDVNTTNLEFEICGALVEVKCLNFRKLQEIYFIETKKFLLIGKSNICVKVGEKSLTCKKIDLTTIVKPEAPFDLSVVYREGANDFVVTFNTSHLQKKYVKVLMHDVAYRQEKDENKWTHVNLSSTKLTLLQRKLQPAAMYEIKVRSIPDHYFKGFWSEWSPSYYFRTP longxing_HHH_eva_0239_000000006_0001_0001
DKKDLMEVLQEVIALLLQNQSDEKVAEAMKLAHEAVQTVQQIEDPRESDKHARKISEQVDRIL DYSFSCYSQLEVNGSQHSLTCAFEDPDVNTTNLEFEICGALVEVKCLNFRKLQEIYFIETKKFLLIGKSNICVKVGEKSLTCKKIDLTTIVKPEAPFDLSVVYREGANDFVVTFNTSHLQKKYVKVLMHDVAYRQEKDENKWTHVNLSSTKLTLLQRKLQPAAMYEIKVRSIPDHYFKGFWSEWSPSYYFRTP longxing_ems_3hM_2596_000000007_0001_0001
DSEKLKEKVKKALKDGDARALAEVWDLADKMGDKELLELAAEALLRLAER DYSFSCYSQLEVNGSQHSLTCAFEDPDVNTTNLEFEICGALVEVKCLNFRKLQEIYFIETKKFLLIGKSNICVKVGEKSLTCKKIDLTTIVKPEAPFDLSVVYREGANDFVVTFNTSHLQKKYVKVLMHDVAYRQEKDENKWTHVNLSSTKLTLLQRKLQPAAMYEIKVRSIPDHYFKGFWSEWSPSYYFRTP bcov_r3_ems_p1-14H-GBL-14H-GBL-16H_0618_0001_0001_0002_000000006_0001_0001
TVRVFIVIFFHGRWIHIKVDVDDSPRDKKKAQEIVEKASEHAHKLGGILSVFIVDGDKLKIQHYE DYSFSCYSQLEVNGSQHSLTCAFEDPDVNTTNLEFEICGALVEVKCLNFRKLQEIYFIETKKFLLIGKSNICVKVGEKSLTCKKIDLTTIVKPEAPFDLSVVYREGANDFVVTFNTSHLQKKYVKVLMHDVAYRQEKDENKWTHVNLSSTKLTLLQRKLQPAAMYEIKVRSIPDHYFKGFWSEWSPSYYFRTP bcov_r2_EEHEE_12482_000000047_0001_0001
DLLETRAKELIKQLLEAAQRKNHPVTITLELKGVKVTVTVPPDETEAKKALKHLQTKLQEIKKK DYSFSCYSQLEVNGSQHSLTCAFEDPDVNTTNLEFEICGALVEVKCLNFRKLQEIYFIETKKFLLIGKSNICVKVGEKSLTCKKIDLTTIVKPEAPFDLSVVYREGANDFVVTFNTSHLQKKYVKVLMHDVAYRQEKDENKWTHVNLSSTKLTLLQRKLQPAAMYEIKVRSIPDHYFKGFWSEWSPSYYFRTP longxing_HEEH_00404_000000007_0001_0001
GDVQVHRLQIQSSDPRELTEAQETAEQLWRDVKKRAEDNNDSVSVWVVWDRDGDHIVFLLFWVRD DYSFSCYSQLEVNGSQHSLTCAFEDPDVNTTNLEFEICGALVEVKCLNFRKLQEIYFIETKKFLLIGKSNICVKVGEKSLTCKKIDLTTIVKPEAPFDLSVVYREGANDFVVTFNTSHLQKKYVKVLMHDVAYRQEKDENKWTHVNLSSTKLTLLQRKLQPAAMYEIKVRSIPDHYFKGFWSEWSPSYYFRTP bcov_r2_EHEE_12445_000000010_0001_0001
DSKLLALKVALALKIGDEKAKHIATILVDQVLNSSAREVVEKLLKELNLEELFKKIEKES DYSFSCYSQLEVNGSQHSLTCAFEDPDVNTTNLEFEICGALVEVKCLNFRKLQEIYFIETKKFLLIGKSNICVKVGEKSLTCKKIDLTTIVKPEAPFDLSVVYREGANDFVVTFNTSHLQKKYVKVLMHDVAYRQEKDENKWTHVNLSSTKLTLLQRKLQPAAMYEIKVRSIPDHYFKGFWSEWSPSYYFRTP longxing_Grafting2_ems_4hM_1498_0001_0006_0001_0001
SERDEWYETVIKRLLKEAKDRNDDEWLKAILEIAELSARDIGDETLKEIVKRLKTWVKKVES DYSFSCYSQLEVNGSQHSLTCAFEDPDVNTTNLEFEICGALVEVKCLNFRKLQEIYFIETKKFLLIGKSNICVKVGEKSLTCKKIDLTTIVKPEAPFDLSVVYREGANDFVVTFNTSHLQKKYVKVLMHDVAYRQEKDENKWTHVNLSSTKLTLLQRKLQPAAMYEIKVRSIPDHYFKGFWSEWSPSYYFRTP bcov_v3_r2_HEEH_12135_000000048_0001_0001_1_21_H_.._ems_3hM_1918_0001_0001_0001_0001_0001
DDSEVKKIKKLLDEVKKKSPEWSKWVKLLQTLLEDATERKDELLIKWVEKKARELYKKAV DYSFSCYSQLEVNGSQHSLTCAFEDPDVNTTNLEFEICGALVEVKCLNFRKLQEIYFIETKKFLLIGKSNICVKVGEKSLTCKKIDLTTIVKPEAPFDLSVVYREGANDFVVTFNTSHLQKKYVKVLMHDVAYRQEKDENKWTHVNLSSTKLTLLQRKLQPAAMYEIKVRSIPDHYFKGFWSEWSPSYYFRTP bcov_r3_ems_3hM_1400_000000009_0001_0001
DEETEKIKETVTKRLEEAAKKNDRDTLREIAVHVWLLAWEQQNPEIKKVAELAVKFLHSVAR DYSFSCYSQLEVNGSQHSLTCAFEDPDVNTTNLEFEICGALVEVKCLNFRKLQEIYFIETKKFLLIGKSNICVKVGEKSLTCKKIDLTTIVKPEAPFDLSVVYREGANDFVVTFNTSHLQKKYVKVLMHDVAYRQEKDENKWTHVNLSSTKLTLLQRKLQPAAMYEIKVRSIPDHYFKGFWSEWSPSYYFRTP bcov_r3_ems_3hM_76_000000070_0001_0001
DEHYHVRVSLKDVSPEEWQHAVEIVQQFTLHLWSKAKKRGLDVKYEVRWDWENGTWKVQVDVTVR DYSFSCYSQLEVNGSQHSLTCAFEDPDVNTTNLEFEICGALVEVKCLNFRKLQEIYFIETKKFLLIGKSNICVKVGEKSLTCKKIDLTTIVKPEAPFDLSVVYREGANDFVVTFNTSHLQKKYVKVLMHDVAYRQEKDENKWTHVNLSSTKLTLLQRKLQPAAMYEIKVRSIPDHYFKGFWSEWSPSYYFRTP bcov_r2_EHEE_11107_000000043_0001_0001
DLQDLQVLLIELHRLVQSGNPRWKEVKKEADKALEEVQKKYKDDPKVVKMANRKHELATRLAHK DYSFSCYSQLEVNGSQHSLTCAFEDPDVNTTNLEFEICGALVEVKCLNFRKLQEIYFIETKKFLLIGKSNICVKVGEKSLTCKKIDLTTIVKPEAPFDLSVVYREGANDFVVTFNTSHLQKKYVKVLMHDVAYRQEKDENKWTHVNLSSTKLTLLQRKLQPAAMYEIKVRSIPDHYFKGFWSEWSPSYYFRTP longxing_Grafting2_ems_3hM_2373_0001_0013_0001_0001
DDAELLARKLAMAARIGDLHIITAVLAQARQLKVDERVTKLAKKLNPQAEEHIKRAEKNM DYSFSCYSQLEVNGSQHSLTCAFEDPDVNTTNLEFEICGALVEVKCLNFRKLQEIYFIETKKFLLIGKSNICVKVGEKSLTCKKIDLTTIVKPEAPFDLSVVYREGANDFVVTFNTSHLQKKYVKVLMHDVAYRQEKDENKWTHVNLSSTKLTLLQRKLQPAAMYEIKVRSIPDHYFKGFWSEWSPSYYFRTP longxing_Grafting2_ems_4hC_633_0002_0001_0001_0001_0001
PTEEIMDLLQDIAAKAMLDGDKKVIDLVHELAKKLADARRRNDEEKQKKILKEVRKVLKIAQR DYSFSCYSQLEVNGSQHSLTCAFEDPDVNTTNLEFEICGALVEVKCLNFRKLQEIYFIETKKFLLIGKSNICVKVGEKSLTCKKIDLTTIVKPEAPFDLSVVYREGANDFVVTFNTSHLQKKYVKVLMHDVAYRQEKDENKWTHVNLSSTKLTLLQRKLQPAAMYEIKVRSIPDHYFKGFWSEWSPSYYFRTP longxing_ems_3hM_866_000000009_0001_0001
DQSQVKQMKEIADMAKKQARDPRVRTLLDLIKKLADKALRDPRHEEEVEKLVSSLADQLSRVI DYSFSCYSQLEVNGSQHSLTCAFEDPDVNTTNLEFEICGALVEVKCLNFRKLQEIYFIETKKFLLIGKSNICVKVGEKSLTCKKIDLTTIVKPEAPFDLSVVYREGANDFVVTFNTSHLQKKYVKVLMHDVAYRQEKDENKWTHVNLSSTKLTLLQRKLQPAAMYEIKVRSIPDHYFKGFWSEWSPSYYFRTP longxing_ems_3hC_961_000000023_0001_0002
DEKVEKLKKQLEDAARKRGNPEVQKIVELLKKMLDTALSNNDEDTLQAVSTSAEQIVEDML DYSFSCYSQLEVNGSQHSLTCAFEDPDVNTTNLEFEICGALVEVKCLNFRKLQEIYFIETKKFLLIGKSNICVKVGEKSLTCKKIDLTTIVKPEAPFDLSVVYREGANDFVVTFNTSHLQKKYVKVLMHDVAYRQEKDENKWTHVNLSSTKLTLLQRKLQPAAMYEIKVRSIPDHYFKGFWSEWSPSYYFRTP longxing_ems_3hM_3563_000000005_0001_0001
AYHFVVDGDEKAKRVYKMLANMNLSVFIYVFRGEWYIIAI DYSFSCYSQLEVNGSQHSLTCAFEDPDVNTTNLEFEICGALVEVKCLNFRKLQEIYFIETKKFLLIGKSNICVKVGEKSLTCKKIDLTTIVKPEAPFDLSVVYREGANDFVVTFNTSHLQKKYVKVLMHDVAYRQEKDENKWTHVNLSSTKLTLLQRKLQPAAMYEIKVRSIPDHYFKGFWSEWSPSYYFRTP bcov_r2_EHEE_rd4_0058.min_rise1.38_000000030_0001_0001
DEDLLQDALLILLRLIAQVKDPKVEKLAQEIAETALELNKKVSSDEAAKIVEKLVKEVEKQAK DYSFSCYSQLEVNGSQHSLTCAFEDPDVNTTNLEFEICGALVEVKCLNFRKLQEIYFIETKKFLLIGKSNICVKVGEKSLTCKKIDLTTIVKPEAPFDLSVVYREGANDFVVTFNTSHLQKKYVKVLMHDVAYRQEKDENKWTHVNLSSTKLTLLQRKLQPAAMYEIKVRSIPDHYFKGFWSEWSPSYYFRTP longxing_ems_3hM_3682_000000004_0001_0001
TEEEELKVKAAAIAAHLAIERRNTVRVTLTKNGYSVTVEVGWDPRLASEVVQLIIELHKKRLDK DYSFSCYSQLEVNGSQHSLTCAFEDPDVNTTNLEFEICGALVEVKCLNFRKLQEIYFIETKKFLLIGKSNICVKVGEKSLTCKKIDLTTIVKPEAPFDLSVVYREGANDFVVTFNTSHLQKKYVKVLMHDVAYRQEKDENKWTHVNLSSTKLTLLQRKLQPAAMYEIKVRSIPDHYFKGFWSEWSPSYYFRTP bcov_v4_r3_ems_3hM_3710_000000095_0001_0001_22_41_H_.._HEEH_18480_0001_0001_0001
DDEQRKRLREAVKILKELAKSPDPISVRIAKMQLKQIKDLADDPTVQTLVDQAIETADKHH DYSFSCYSQLEVNGSQHSLTCAFEDPDVNTTNLEFEICGALVEVKCLNFRKLQEIYFIETKKFLLIGKSNICVKVGEKSLTCKKIDLTTIVKPEAPFDLSVVYREGANDFVVTFNTSHLQKKYVKVLMHDVAYRQEKDENKWTHVNLSSTKLTLLQRKLQPAAMYEIKVRSIPDHYFKGFWSEWSPSYYFRTP longxing_ems_3hC_1587_000000003_0001_0001
SWEKLAKKATTIARRKGDKLAEMKAKQAAEAIKKGRAGETEAEVILSALIRLLK DYSFSCYSQLEVNGSQHSLTCAFEDPDVNTTNLEFEICGALVEVKCLNFRKLQEIYFIETKKFLLIGKSNICVKVGEKSLTCKKIDLTTIVKPEAPFDLSVVYREGANDFVVTFNTSHLQKKYVKVLMHDVAYRQEKDENKWTHVNLSSTKLTLLQRKLQPAAMYEIKVRSIPDHYFKGFWSEWSPSYYFRTP longxing_Grafting2_ems_p1-15H-GBL-16H-GABBL-15H_0419_0001_0001_0001_0001_0008_0001_0001
DRQDEMHTRILKTAAQEAKKENDPDDVRLVLRKAELAAKMLQSELVKEAYKHVKKILEEVS DYSFSCYSQLEVNGSQHSLTCAFEDPDVNTTNLEFEICGALVEVKCLNFRKLQEIYFIETKKFLLIGKSNICVKVGEKSLTCKKIDLTTIVKPEAPFDLSVVYREGANDFVVTFNTSHLQKKYVKVLMHDVAYRQEKDENKWTHVNLSSTKLTLLQRKLQPAAMYEIKVRSIPDHYFKGFWSEWSPSYYFRTP longxing_Grafting2_ems_3hM_622_0002_0006_0001_0001
TEEKLKKIIKKARKKGDQMVIALAHQAIVMIREGDASKEAAERMVKNAKKLLDS DYSFSCYSQLEVNGSQHSLTCAFEDPDVNTTNLEFEICGALVEVKCLNFRKLQEIYFIETKKFLLIGKSNICVKVGEKSLTCKKIDLTTIVKPEAPFDLSVVYREGANDFVVTFNTSHLQKKYVKVLMHDVAYRQEKDENKWTHVNLSSTKLTLLQRKLQPAAMYEIKVRSIPDHYFKGFWSEWSPSYYFRTP longxing_ems_p1-14H-GBL-16H-GABBL-16H_0588_0001_0001_0002_000000000_0001_0001
DKDTTLLERKIRLAAEMAKRIQNEEEARAALEIAKILAEQANDPRLEKLVKDLSKEWEKII DYSFSCYSQLEVNGSQHSLTCAFEDPDVNTTNLEFEICGALVEVKCLNFRKLQEIYFIETKKFLLIGKSNICVKVGEKSLTCKKIDLTTIVKPEAPFDLSVVYREGANDFVVTFNTSHLQKKYVKVLMHDVAYRQEKDENKWTHVNLSSTKLTLLQRKLQPAAMYEIKVRSIPDHYFKGFWSEWSPSYYFRTP longxing_Grafting2_ems_3hM_1715_0001_0008_0001_0001
IEVYNYLWRVDNRDPQQERDAKKTATDLSEKYKKDAEKKGGRVIVVWYWETEGDSTFVVLFVLVT DYSFSCYSQLEVNGSQHSLTCAFEDPDVNTTNLEFEICGALVEVKCLNFRKLQEIYFIETKKFLLIGKSNICVKVGEKSLTCKKIDLTTIVKPEAPFDLSVVYREGANDFVVTFNTSHLQKKYVKVLMHDVAYRQEKDENKWTHVNLSSTKLTLLQRKLQPAAMYEIKVRSIPDHYFKGFWSEWSPSYYFRTP bcov_v3_r2_EEHEE_16034_000000011_0001_0001_1_10_E_.._EHEE_13708_0001_0003_0001_0001_0001
DEEAQKFAKLVLTALLEALDKGTTVEVQVNVKGDTYRLRVGSDPSAYKDFNRLANEILTRVQKK DYSFSCYSQLEVNGSQHSLTCAFEDPDVNTTNLEFEICGALVEVKCLNFRKLQEIYFIETKKFLLIGKSNICVKVGEKSLTCKKIDLTTIVKPEAPFDLSVVYREGANDFVVTFNTSHLQKKYVKVLMHDVAYRQEKDENKWTHVNLSSTKLTLLQRKLQPAAMYEIKVRSIPDHYFKGFWSEWSPSYYFRTP bcov_v3_r3_HEEH_08396_000000032_0001_0001_44_64_H_.._HEEH_12648_0001_0001_0001_0001_0001
PHKMAVRKARLAAKIAEKKDDPDTVRHLLNLAETVLKTVPDPDQVTDLVETLVRILMRRAA DYSFSCYSQLEVNGSQHSLTCAFEDPDVNTTNLEFEICGALVEVKCLNFRKLQEIYFIETKKFLLIGKSNICVKVGEKSLTCKKIDLTTIVKPEAPFDLSVVYREGANDFVVTFNTSHLQKKYVKVLMHDVAYRQEKDENKWTHVNLSSTKLTLLQRKLQPAAMYEIKVRSIPDHYFKGFWSEWSPSYYFRTP longxing_Grafting2_ems_3hC_1702_0001_0001_0007_0001_0001
SDDLLKRKADQAAELAKRVAKDEEIKKRVETLRQIADKAYKNNDRDTLIEVHIELMKIWHNLAS DYSFSCYSQLEVNGSQHSLTCAFEDPDVNTTNLEFEICGALVEVKCLNFRKLQEIYFIETKKFLLIGKSNICVKVGEKSLTCKKIDLTTIVKPEAPFDLSVVYREGANDFVVTFNTSHLQKKYVKVLMHDVAYRQEKDENKWTHVNLSSTKLTLLQRKLQPAAMYEIKVRSIPDHYFKGFWSEWSPSYYFRTP longxing_Grafting2_ems_3hC_1502_0001_0004_0001_0001
SREKLILTALKMQATEALRNNDKDDVDLAIRKLELAAKMADTPEVRETATRLAETLTKLRDQ DYSFSCYSQLEVNGSQHSLTCAFEDPDVNTTNLEFEICGALVEVKCLNFRKLQEIYFIETKKFLLIGKSNICVKVGEKSLTCKKIDLTTIVKPEAPFDLSVVYREGANDFVVTFNTSHLQKKYVKVLMHDVAYRQEKDENKWTHVNLSSTKLTLLQRKLQPAAMYEIKVRSIPDHYFKGFWSEWSPSYYFRTP longxing_Grafting2_ems_3hM_2201_0001_0005_0001_0001
DEEEEMAKRVLDIIKKLAKAPDPAKQHHALLAAEQLLDLLKDPKLQKIVKKVIETLKKQLS DYSFSCYSQLEVNGSQHSLTCAFEDPDVNTTNLEFEICGALVEVKCLNFRKLQEIYFIETKKFLLIGKSNICVKVGEKSLTCKKIDLTTIVKPEAPFDLSVVYREGANDFVVTFNTSHLQKKYVKVLMHDVAYRQEKDENKWTHVNLSSTKLTLLQRKLQPAAMYEIKVRSIPDHYFKGFWSEWSPSYYFRTP longxing_ems_3hM_3359_000000004_0001_0001
DLEEIETIARQIQELARKLNDKLAERKATLALKIAQEAKKKNDEEMLKQVEVILKATLALLQE DYSFSCYSQLEVNGSQHSLTCAFEDPDVNTTNLEFEICGALVEVKCLNFRKLQEIYFIETKKFLLIGKSNICVKVGEKSLTCKKIDLTTIVKPEAPFDLSVVYREGANDFVVTFNTSHLQKKYVKVLMHDVAYRQEKDENKWTHVNLSSTKLTLLQRKLQPAAMYEIKVRSIPDHYFKGFWSEWSPSYYFRTP longxing_Grafting2_ems_3hM_2942_0001_0001_0001_0001
NSDEIKEKADKIAKEAKELAKDESVKRAVELLLQWVRKLLSNNDDTRAKIVLLLLKEFLEDLKS DYSFSCYSQLEVNGSQHSLTCAFEDPDVNTTNLEFEICGALVEVKCLNFRKLQEIYFIETKKFLLIGKSNICVKVGEKSLTCKKIDLTTIVKPEAPFDLSVVYREGANDFVVTFNTSHLQKKYVKVLMHDVAYRQEKDENKWTHVNLSSTKLTLLQRKLQPAAMYEIKVRSIPDHYFKGFWSEWSPSYYFRTP bcov_v4_r2_HEEH_22302_000000015_0001_0001_44_64_H_.._ems_3hC_1642_0001_0001_0001
DREEVKRTVKELLEKAVKEGDTEKLWKILITAAKLARDVNDEEVLKDVDRWWKKFAQDILT DYSFSCYSQLEVNGSQHSLTCAFEDPDVNTTNLEFEICGALVEVKCLNFRKLQEIYFIETKKFLLIGKSNICVKVGEKSLTCKKIDLTTIVKPEAPFDLSVVYREGANDFVVTFNTSHLQKKYVKVLMHDVAYRQEKDENKWTHVNLSSTKLTLLQRKLQPAAMYEIKVRSIPDHYFKGFWSEWSPSYYFRTP bcov_v4_r2_HEEH_16312_000000041_0001_0001_1_21_H_.._ems_3hM_2998_0001_0001_0001
DAAENVTKAVQTMLTEALKEKDSQAVKMAILVAERALEEQNDPRIEKVLKEAKTVLEQAKNG DYSFSCYSQLEVNGSQHSLTCAFEDPDVNTTNLEFEICGALVEVKCLNFRKLQEIYFIETKKFLLIGKSNICVKVGEKSLTCKKIDLTTIVKPEAPFDLSVVYREGANDFVVTFNTSHLQKKYVKVLMHDVAYRQEKDENKWTHVNLSSTKLTLLQRKLQPAAMYEIKVRSIPDHYFKGFWSEWSPSYYFRTP longxing_ems_3hC_844_0002_000000010_0001_0001
DDKKLATRKAEIALEIAKKQGNEELSKKVKTLLKLVRDVLNLPDEESATKIAHELAATAILLV DYSFSCYSQLEVNGSQHSLTCAFEDPDVNTTNLEFEICGALVEVKCLNFRKLQEIYFIETKKFLLIGKSNICVKVGEKSLTCKKIDLTTIVKPEAPFDLSVVYREGANDFVVTFNTSHLQKKYVKVLMHDVAYRQEKDENKWTHVNLSSTKLTLLQRKLQPAAMYEIKVRSIPDHYFKGFWSEWSPSYYFRTP longxing_Grafting2_ems_3hC_387_0001_0001_0012_0001_0001
DPKKAKKLVELAKKAGDKLAERKARLALEQARKGEATERDIHMLEAVVEQGQT DYSFSCYSQLEVNGSQHSLTCAFEDPDVNTTNLEFEICGALVEVKCLNFRKLQEIYFIETKKFLLIGKSNICVKVGEKSLTCKKIDLTTIVKPEAPFDLSVVYREGANDFVVTFNTSHLQKKYVKVLMHDVAYRQEKDENKWTHVNLSSTKLTLLQRKLQPAAMYEIKVRSIPDHYFKGFWSEWSPSYYFRTP longxing_Grafting2_ems_p1-14H-GBL-16H-GABBL-15H_0085_0001_0001_0002_0001_0002_0001_0001
EIREEVERVSKKATEVADKVPDRLLSLKLKQAAKMAKEVVERNDEDTATQAIHIIKIVIKDAK DYSFSCYSQLEVNGSQHSLTCAFEDPDVNTTNLEFEICGALVEVKCLNFRKLQEIYFIETKKFLLIGKSNICVKVGEKSLTCKKIDLTTIVKPEAPFDLSVVYREGANDFVVTFNTSHLQKKYVKVLMHDVAYRQEKDENKWTHVNLSSTKLTLLQRKLQPAAMYEIKVRSIPDHYFKGFWSEWSPSYYFRTP longxing_Grafting2_ems_3hM_2466_0001_0009_0001_0001
DKREEILKLVELNLKNVLEHHSSSPESARKVLKMVLDLATNLAEDPELKKKIKKLAETIIRTH DYSFSCYSQLEVNGSQHSLTCAFEDPDVNTTNLEFEICGALVEVKCLNFRKLQEIYFIETKKFLLIGKSNICVKVGEKSLTCKKIDLTTIVKPEAPFDLSVVYREGANDFVVTFNTSHLQKKYVKVLMHDVAYRQEKDENKWTHVNLSSTKLTLLQRKLQPAAMYEIKVRSIPDHYFKGFWSEWSPSYYFRTP longxing_ems_3hC_1511_000000000_0001_0001
DLIYFRTYFLKGNSPEAQKKASDVAKRIATDLTKKAKSWGADVKYSYDYTTEGDTVIVVILVTAR DYSFSCYSQLEVNGSQHSLTCAFEDPDVNTTNLEFEICGALVEVKCLNFRKLQEIYFIETKKFLLIGKSNICVKVGEKSLTCKKIDLTTIVKPEAPFDLSVVYREGANDFVVTFNTSHLQKKYVKVLMHDVAYRQEKDENKWTHVNLSSTKLTLLQRKLQPAAMYEIKVRSIPDHYFKGFWSEWSPSYYFRTP bcov_v3_r3_EHEE_06619_000000039_0001_0001_55_65_E_.._EHEE_11067_0001_0001_0001_0001_0001
SDDEEIADTAWRLAQLAEEDPRKKEDVQRSLKKLVTEAEKKNNHHAIRFVRIILEWVSKKV DYSFSCYSQLEVNGSQHSLTCAFEDPDVNTTNLEFEICGALVEVKCLNFRKLQEIYFIETKKFLLIGKSNICVKVGEKSLTCKKIDLTTIVKPEAPFDLSVVYREGANDFVVTFNTSHLQKKYVKVLMHDVAYRQEKDENKWTHVNLSSTKLTLLQRKLQPAAMYEIKVRSIPDHYFKGFWSEWSPSYYFRTP bcov_r3_ems_3hM_1700_000000091_0001_0001
RFVLITITDVDESAVEKFVKLLGADIVTQYRWGSWFIWAKDTDPRRIETALKLANVKSAEVHV DYSFSCYSQLEVNGSQHSLTCAFEDPDVNTTNLEFEICGALVEVKCLNFRKLQEIYFIETKKFLLIGKSNICVKVGEKSLTCKKIDLTTIVKPEAPFDLSVVYREGANDFVVTFNTSHLQKKYVKVLMHDVAYRQEKDENKWTHVNLSSTKLTLLQRKLQPAAMYEIKVRSIPDHYFKGFWSEWSPSYYFRTP bcov_r4_ems_ferrM_3598_0001_000000012_0001_0001
SDELKVLLKLIVKAIRLAIKRGRPVTLTDTINGNKVEVRVPTDPEQALRLAQTLTRLIIEEEAR DYSFSCYSQLEVNGSQHSLTCAFEDPDVNTTNLEFEICGALVEVKCLNFRKLQEIYFIETKKFLLIGKSNICVKVGEKSLTCKKIDLTTIVKPEAPFDLSVVYREGANDFVVTFNTSHLQKKYVKVLMHDVAYRQEKDENKWTHVNLSSTKLTLLQRKLQPAAMYEIKVRSIPDHYFKGFWSEWSPSYYFRTP bcov_r4_HEEH_19036_000000000_0001_0001
DEELAERKARLAAKMLASTDDPNEREHAKHIAQIVIDQASPEVSTKLEKLFKTVTKQVQS DYSFSCYSQLEVNGSQHSLTCAFEDPDVNTTNLEFEICGALVEVKCLNFRKLQEIYFIETKKFLLIGKSNICVKVGEKSLTCKKIDLTTIVKPEAPFDLSVVYREGANDFVVTFNTSHLQKKYVKVLMHDVAYRQEKDENKWTHVNLSSTKLTLLQRKLQPAAMYEIKVRSIPDHYFKGFWSEWSPSYYFRTP longxing_Grafting2_ems_3hM_2464_0002_0020_0001_0001
SQSQLWLFVIHGASPEQRTKWTKKVEEFAEKISRTLKSRGVSVSFDYRVFTLGDVVTVWVRVKWE DYSFSCYSQLEVNGSQHSLTCAFEDPDVNTTNLEFEICGALVEVKCLNFRKLQEIYFIETKKFLLIGKSNICVKVGEKSLTCKKIDLTTIVKPEAPFDLSVVYREGANDFVVTFNTSHLQKKYVKVLMHDVAYRQEKDENKWTHVNLSSTKLTLLQRKLQPAAMYEIKVRSIPDHYFKGFWSEWSPSYYFRTP bcov_r2_EHEE_08380_000000088_0001_0001
DEETKKIKETAQKRIEEALRNNDWQKAWRVVLEVDEIAKRQNNPEVEKVALELSEQVWSYLV DYSFSCYSQLEVNGSQHSLTCAFEDPDVNTTNLEFEICGALVEVKCLNFRKLQEIYFIETKKFLLIGKSNICVKVGEKSLTCKKIDLTTIVKPEAPFDLSVVYREGANDFVVTFNTSHLQKKYVKVLMHDVAYRQEKDENKWTHVNLSSTKLTLLQRKLQPAAMYEIKVRSIPDHYFKGFWSEWSPSYYFRTP bcov_r3_ems_3hM_1199_000000085_0001_0001
DLKEEAKLLIRKVKLALELLGVDPKDAEKIARTLETLFKQLSHDPNKLKELVNRARELVVQLLA DYSFSCYSQLEVNGSQHSLTCAFEDPDVNTTNLEFEICGALVEVKCLNFRKLQEIYFIETKKFLLIGKSNICVKVGEKSLTCKKIDLTTIVKPEAPFDLSVVYREGANDFVVTFNTSHLQKKYVKVLMHDVAYRQEKDENKWTHVNLSSTKLTLLQRKLQPAAMYEIKVRSIPDHYFKGFWSEWSPSYYFRTP longxing_Grafting2_ems_3hM_1694_0002_0010_0001_0002
GAVIILGVDPTIATRIARKYNVDVVVQRLGHIFIVTLFAEDPRLVKSAAKEIAERAGAEYWVIP DYSFSCYSQLEVNGSQHSLTCAFEDPDVNTTNLEFEICGALVEVKCLNFRKLQEIYFIETKKFLLIGKSNICVKVGEKSLTCKKIDLTTIVKPEAPFDLSVVYREGANDFVVTFNTSHLQKKYVKVLMHDVAYRQEKDENKWTHVNLSSTKLTLLQRKLQPAAMYEIKVRSIPDHYFKGFWSEWSPSYYFRTP bcov_r2_ems_ferrM_4247_0001_000000004_0001_0001
DEDKKVEELLKKLEEWVKRVQDEHAKQVVRLLKRKLELADKLNDEHMKKLILTHAEEEARKLIS DYSFSCYSQLEVNGSQHSLTCAFEDPDVNTTNLEFEICGALVEVKCLNFRKLQEIYFIETKKFLLIGKSNICVKVGEKSLTCKKIDLTTIVKPEAPFDLSVVYREGANDFVVTFNTSHLQKKYVKVLMHDVAYRQEKDENKWTHVNLSSTKLTLLQRKLQPAAMYEIKVRSIPDHYFKGFWSEWSPSYYFRTP longxing_Grafting2_ems_3hM_2042_0002_0001_0001_0001
DSKLAREVIKLARKKGDRMAVHVLEAVLRQIEEGKYDELADRKLELVKRILKEK DYSFSCYSQLEVNGSQHSLTCAFEDPDVNTTNLEFEICGALVEVKCLNFRKLQEIYFIETKKFLLIGKSNICVKVGEKSLTCKKIDLTTIVKPEAPFDLSVVYREGANDFVVTFNTSHLQKKYVKVLMHDVAYRQEKDENKWTHVNLSSTKLTLLQRKLQPAAMYEIKVRSIPDHYFKGFWSEWSPSYYFRTP longxing_Grafting2_ems_p1-14H-GBL-16H-GABBL-16H_0620_0001_0001_0002_0001_0002_0001_0001
SVQVIILFHNNGKHVEYRLSVPPDPRESKKLKKKVDELLKKAKDLGAEVIVLIVDGRDLKVIIVK DYSFSCYSQLEVNGSQHSLTCAFEDPDVNTTNLEFEICGALVEVKCLNFRKLQEIYFIETKKFLLIGKSNICVKVGEKSLTCKKIDLTTIVKPEAPFDLSVVYREGANDFVVTFNTSHLQKKYVKVLMHDVAYRQEKDENKWTHVNLSSTKLTLLQRKLQPAAMYEIKVRSIPDHYFKGFWSEWSPSYYFRTP bcov_r3_EEHEE_20723_000000063_0001_0001
SIILDVIVEFDKRDPTQRKKAEDKLKKFDKIATELKKSGVQSVRVWEYSIERNGRTFIVRWVVFR DYSFSCYSQLEVNGSQHSLTCAFEDPDVNTTNLEFEICGALVEVKCLNFRKLQEIYFIETKKFLLIGKSNICVKVGEKSLTCKKIDLTTIVKPEAPFDLSVVYREGANDFVVTFNTSHLQKKYVKVLMHDVAYRQEKDENKWTHVNLSSTKLTLLQRKLQPAAMYEIKVRSIPDHYFKGFWSEWSPSYYFRTP bcov_v3_r3_EHEE_12183_000000015_0001_0001_43_52_E_.._EHEE_05854_0001_0009_0001_0001_0001
MIFVNIVWLNNGQIQYETVEVGPSEEDSKTAETIARTIATKLHKKGIPVQFVVWVGDKEIRVEVK DYSFSCYSQLEVNGSQHSLTCAFEDPDVNTTNLEFEICGALVEVKCLNFRKLQEIYFIETKKFLLIGKSNICVKVGEKSLTCKKIDLTTIVKPEAPFDLSVVYREGANDFVVTFNTSHLQKKYVKVLMHDVAYRQEKDENKWTHVNLSSTKLTLLQRKLQPAAMYEIKVRSIPDHYFKGFWSEWSPSYYFRTP bcov_r2_EEHEE_38287_000000001_0001_0001
DHDDRKREQARKVAEDLASLASSEEIKKTIEKLIKTATDRGNDTELVNIAIEVQRLLSKIL DYSFSCYSQLEVNGSQHSLTCAFEDPDVNTTNLEFEICGALVEVKCLNFRKLQEIYFIETKKFLLIGKSNICVKVGEKSLTCKKIDLTTIVKPEAPFDLSVVYREGANDFVVTFNTSHLQKKYVKVLMHDVAYRQEKDENKWTHVNLSSTKLTLLQRKLQPAAMYEIKVRSIPDHYFKGFWSEWSPSYYFRTP longxing_Grafting2_ems_3hM_1357_0001_0007_0001_0001
DWAKALSENLKKAIKIALDKNDSELLRELIKLAKHFASRVNDEDLKKFAEKAEKILRDRES DYSFSCYSQLEVNGSQHSLTCAFEDPDVNTTNLEFEICGALVEVKCLNFRKLQEIYFIETKKFLLIGKSNICVKVGEKSLTCKKIDLTTIVKPEAPFDLSVVYREGANDFVVTFNTSHLQKKYVKVLMHDVAYRQEKDENKWTHVNLSSTKLTLLQRKLQPAAMYEIKVRSIPDHYFKGFWSEWSPSYYFRTP bcov_r3_ems_3hM_3637_000000032_0001_0001
DKDTVLQAAEIILKEAQERGNEEVSRKIDTLRKLAEEASRKNDEELLHKIVRKIHTLWTKLID DYSFSCYSQLEVNGSQHSLTCAFEDPDVNTTNLEFEICGALVEVKCLNFRKLQEIYFIETKKFLLIGKSNICVKVGEKSLTCKKIDLTTIVKPEAPFDLSVVYREGANDFVVTFNTSHLQKKYVKVLMHDVAYRQEKDENKWTHVNLSSTKLTLLQRKLQPAAMYEIKVRSIPDHYFKGFWSEWSPSYYFRTP bcov_v4_r3_EHEE_04885_000000056_0001_0001_15_38_H_.._ems_3hM_3567_0001_0001_0001
KVEVEIHAPHYEYRYTVDTDEQAKRVAHKLAKELNVLYVHVRKIGNKVFVLLNI DYSFSCYSQLEVNGSQHSLTCAFEDPDVNTTNLEFEICGALVEVKCLNFRKLQEIYFIETKKFLLIGKSNICVKVGEKSLTCKKIDLTTIVKPEAPFDLSVVYREGANDFVVTFNTSHLQKKYVKVLMHDVAYRQEKDENKWTHVNLSSTKLTLLQRKLQPAAMYEIKVRSIPDHYFKGFWSEWSPSYYFRTP bcov_v3_r3_EHEE_03902_000000023_0001_0001_43_52_E_.._ems_bGM_191_0001_0004_0001_0001_0001
DSEEAEKILRTVQTWAKKQNDEAILYIAQILEDILKEATKKGNEDFIKYVTKLARALLSYV DYSFSCYSQLEVNGSQHSLTCAFEDPDVNTTNLEFEICGALVEVKCLNFRKLQEIYFIETKKFLLIGKSNICVKVGEKSLTCKKIDLTTIVKPEAPFDLSVVYREGANDFVVTFNTSHLQKKYVKVLMHDVAYRQEKDENKWTHVNLSSTKLTLLQRKLQPAAMYEIKVRSIPDHYFKGFWSEWSPSYYFRTP bcov_v4_r3_HEEH_21513_000000062_0001_0001_44_64_H_.._ems_3hM_3423_0001_0001_0001
SDRKTTSITVENVTADQIQEILSHLVQIALDFWRKAKKNNLTVRWDIRVRESNGRVEFKLTVEIQ DYSFSCYSQLEVNGSQHSLTCAFEDPDVNTTNLEFEICGALVEVKCLNFRKLQEIYFIETKKFLLIGKSNICVKVGEKSLTCKKIDLTTIVKPEAPFDLSVVYREGANDFVVTFNTSHLQKKYVKVLMHDVAYRQEKDENKWTHVNLSSTKLTLLQRKLQPAAMYEIKVRSIPDHYFKGFWSEWSPSYYFRTP bcov_r3_EHEE_06707_000000073_0001_0001
DEELLRRKADQALDLIEKLIQSPDPNNRTEAKRALLIAKIVASQVDPTIRKRVETILEQLQKKS DYSFSCYSQLEVNGSQHSLTCAFEDPDVNTTNLEFEICGALVEVKCLNFRKLQEIYFIETKKFLLIGKSNICVKVGEKSLTCKKIDLTTIVKPEAPFDLSVVYREGANDFVVTFNTSHLQKKYVKVLMHDVAYRQEKDENKWTHVNLSSTKLTLLQRKLQPAAMYEIKVRSIPDHYFKGFWSEWSPSYYFRTP longxing_Grafting2_ems_3hM_3028_0001_0007_0001_0001
SIEENLKMAKKAVTTLAKLANVDPRQIEKLQRIVKEALEKQDVELAMLVAQIHVTLHSLVAS DYSFSCYSQLEVNGSQHSLTCAFEDPDVNTTNLEFEICGALVEVKCLNFRKLQEIYFIETKKFLLIGKSNICVKVGEKSLTCKKIDLTTIVKPEAPFDLSVVYREGANDFVVTFNTSHLQKKYVKVLMHDVAYRQEKDENKWTHVNLSSTKLTLLQRKLQPAAMYEIKVRSIPDHYFKGFWSEWSPSYYFRTP longxing_ems_3hM_1936_000000001_0001_0002
DSILKRLLKLLKKAEETAKRRNDPDLVKQVQHVKKIVKKAIHVPDENEILKAQALAVKVAQRVL DYSFSCYSQLEVNGSQHSLTCAFEDPDVNTTNLEFEICGALVEVKCLNFRKLQEIYFIETKKFLLIGKSNICVKVGEKSLTCKKIDLTTIVKPEAPFDLSVVYREGANDFVVTFNTSHLQKKYVKVLMHDVAYRQEKDENKWTHVNLSSTKLTLLQRKLQPAAMYEIKVRSIPDHYFKGFWSEWSPSYYFRTP longxing_ems_3hM_2416_000000001_0001_0001
TERYTISVDVPSDNPEEVRKAWTKAIRLAHKLWTEAIDRGLHVHVEIRSSSSGDRVHFRIEVNIG DYSFSCYSQLEVNGSQHSLTCAFEDPDVNTTNLEFEICGALVEVKCLNFRKLQEIYFIETKKFLLIGKSNICVKVGEKSLTCKKIDLTTIVKPEAPFDLSVVYREGANDFVVTFNTSHLQKKYVKVLMHDVAYRQEKDENKWTHVNLSSTKLTLLQRKLQPAAMYEIKVRSIPDHYFKGFWSEWSPSYYFRTP bcov_r3_EHEE_13809_000000014_0001_0001
AFVIIWNADPRLVKTAAKRANVKVFEHEGSFVIHGTDEELKKVLEELKKQGVWVVVQD DYSFSCYSQLEVNGSQHSLTCAFEDPDVNTTNLEFEICGALVEVKCLNFRKLQEIYFIETKKFLLIGKSNICVKVGEKSLTCKKIDLTTIVKPEAPFDLSVVYREGANDFVVTFNTSHLQKKYVKVLMHDVAYRQEKDENKWTHVNLSSTKLTLLQRKLQPAAMYEIKVRSIPDHYFKGFWSEWSPSYYFRTP bcov_r4_ems_ferrM_3200_000000000_0001_0001
SEHYSYRYSVKNYTEDAIRLLQEAVRKFVKTVSSKAKKRGLTVRWRVTITIEGDSITVEVRVRVD DYSFSCYSQLEVNGSQHSLTCAFEDPDVNTTNLEFEICGALVEVKCLNFRKLQEIYFIETKKFLLIGKSNICVKVGEKSLTCKKIDLTTIVKPEAPFDLSVVYREGANDFVVTFNTSHLQKKYVKVLMHDVAYRQEKDENKWTHVNLSSTKLTLLQRKLQPAAMYEIKVRSIPDHYFKGFWSEWSPSYYFRTP bcov_r4_EHEE_10515_000000025_0001_0001
TEQERIEKLAETIYEVAYKRNDPKVSRKAIELLIWARAASQKNDEKTLKEVKEELEKLWKNVV DYSFSCYSQLEVNGSQHSLTCAFEDPDVNTTNLEFEICGALVEVKCLNFRKLQEIYFIETKKFLLIGKSNICVKVGEKSLTCKKIDLTTIVKPEAPFDLSVVYREGANDFVVTFNTSHLQKKYVKVLMHDVAYRQEKDENKWTHVNLSSTKLTLLQRKLQPAAMYEIKVRSIPDHYFKGFWSEWSPSYYFRTP bcov_v4_r4_HEEH_13853_000000005_0001_0001_44_64_H_.._ems_3hM_1269_0001_0002_0001_0001
DDAISAQAKVVARLLEEAHKNNDEDKVKRAQLMLKILKDAVKDDDKARKILETLLKRVEKLIS DYSFSCYSQLEVNGSQHSLTCAFEDPDVNTTNLEFEICGALVEVKCLNFRKLQEIYFIETKKFLLIGKSNICVKVGEKSLTCKKIDLTTIVKPEAPFDLSVVYREGANDFVVTFNTSHLQKKYVKVLMHDVAYRQEKDENKWTHVNLSSTKLTLLQRKLQPAAMYEIKVRSIPDHYFKGFWSEWSPSYYFRTP longxing_ems_3hM_1576_000000010_0001_0001
DEEEVVKLVLTVHQIASKLNDERIAKTLRDAATKALTNSDMRIVEEVAKKLLEQLKKVS DYSFSCYSQLEVNGSQHSLTCAFEDPDVNTTNLEFEICGALVEVKCLNFRKLQEIYFIETKKFLLIGKSNICVKVGEKSLTCKKIDLTTIVKPEAPFDLSVVYREGANDFVVTFNTSHLQKKYVKVLMHDVAYRQEKDENKWTHVNLSSTKLTLLQRKLQPAAMYEIKVRSIPDHYFKGFWSEWSPSYYFRTP longxing_ems_3hM_2420_000000039_0001_0001
WEDYWYVVVIQNASPEQKRQAETTARRIVDTLRKKAEDRGLDVQVWWQSDESNGSFRVSVAVYVL DYSFSCYSQLEVNGSQHSLTCAFEDPDVNTTNLEFEICGALVEVKCLNFRKLQEIYFIETKKFLLIGKSNICVKVGEKSLTCKKIDLTTIVKPEAPFDLSVVYREGANDFVVTFNTSHLQKKYVKVLMHDVAYRQEKDENKWTHVNLSSTKLTLLQRKLQPAAMYEIKVRSIPDHYFKGFWSEWSPSYYFRTP bcov_r3_EHEE_06349_000000013_0001_0001
TEEVKKRADKLLEEAKKTVPDPNIQRMLEIVATELKEAADKDSEEDIRLAERKLDIMAKLG DYSFSCYSQLEVNGSQHSLTCAFEDPDVNTTNLEFEICGALVEVKCLNFRKLQEIYFIETKKFLLIGKSNICVKVGEKSLTCKKIDLTTIVKPEAPFDLSVVYREGANDFVVTFNTSHLQKKYVKVLMHDVAYRQEKDENKWTHVNLSSTKLTLLQRKLQPAAMYEIKVRSIPDHYFKGFWSEWSPSYYFRTP longxing_Grafting2_ems_3hM_958_0001_0014_0001_0001
DEHYHVRVSLRQVSPEQNDKAQKIVQDFTKHLTEKAKKRGLDVKYEIRFDIENGTFKIQVDVTVR DYSFSCYSQLEVNGSQHSLTCAFEDPDVNTTNLEFEICGALVEVKCLNFRKLQEIYFIETKKFLLIGKSNICVKVGEKSLTCKKIDLTTIVKPEAPFDLSVVYREGANDFVVTFNTSHLQKKYVKVLMHDVAYRQEKDENKWTHVNLSSTKLTLLQRKLQPAAMYEIKVRSIPDHYFKGFWSEWSPSYYFRTP bcov_r2_EHEE_11107_000000013_0001_0001
DKEELSETAAAKLVNAAMENDEESFRKAVKEATKVAKDVNDDLLKMKVNLAKKMTDDLKS DYSFSCYSQLEVNGSQHSLTCAFEDPDVNTTNLEFEICGALVEVKCLNFRKLQEIYFIETKKFLLIGKSNICVKVGEKSLTCKKIDLTTIVKPEAPFDLSVVYREGANDFVVTFNTSHLQKKYVKVLMHDVAYRQEKDENKWTHVNLSSTKLTLLQRKLQPAAMYEIKVRSIPDHYFKGFWSEWSPSYYFRTP longxing_Grafting2_ems_3hM_2978_0001_0004_0001_0001
GFVQVIVDNPEIAKQVSKVANAPFEVEQVGHWVLIVIVGAPPEALKKVRKFVESLGLAVTVKN DYSFSCYSQLEVNGSQHSLTCAFEDPDVNTTNLEFEICGALVEVKCLNFRKLQEIYFIETKKFLLIGKSNICVKVGEKSLTCKKIDLTTIVKPEAPFDLSVVYREGANDFVVTFNTSHLQKKYVKVLMHDVAYRQEKDENKWTHVNLSSTKLTLLQRKLQPAAMYEIKVRSIPDHYFKGFWSEWSPSYYFRTP bcov_r4_ems_ferrM_7008_0001_000000010_0001_0001
NRRILEIILKILEKLAEKIASENPEWLKEVRELSKKFKEALDKNDEEKLEEIVARVYWLLISLG DYSFSCYSQLEVNGSQHSLTCAFEDPDVNTTNLEFEICGALVEVKCLNFRKLQEIYFIETKKFLLIGKSNICVKVGEKSLTCKKIDLTTIVKPEAPFDLSVVYREGANDFVVTFNTSHLQKKYVKVLMHDVAYRQEKDENKWTHVNLSSTKLTLLQRKLQPAAMYEIKVRSIPDHYFKGFWSEWSPSYYFRTP bcov_v3_r3_EHEE_13761_000000015_0001_0001_15_38_H_.._ems_3hM_2107_0001_0001_0001_0001_0001
SETEEIIDEHIQDAIVLWMRLNRPVSVQVDINGIRVDLTITEDQQQAEEAAKKAAKLIREAANT DYSFSCYSQLEVNGSQHSLTCAFEDPDVNTTNLEFEICGALVEVKCLNFRKLQEIYFIETKKFLLIGKSNICVKVGEKSLTCKKIDLTTIVKPEAPFDLSVVYREGANDFVVTFNTSHLQKKYVKVLMHDVAYRQEKDENKWTHVNLSSTKLTLLQRKLQPAAMYEIKVRSIPDHYFKGFWSEWSPSYYFRTP longxing_HEEH_22275_000000003_0001_0001
DVEKKAKEAIKIARKKGDRQATHILEAVARAYRAGIIDKDLARKKIDLTTNRLRS DYSFSCYSQLEVNGSQHSLTCAFEDPDVNTTNLEFEICGALVEVKCLNFRKLQEIYFIETKKFLLIGKSNICVKVGEKSLTCKKIDLTTIVKPEAPFDLSVVYREGANDFVVTFNTSHLQKKYVKVLMHDVAYRQEKDENKWTHVNLSSTKLTLLQRKLQPAAMYEIKVRSIPDHYFKGFWSEWSPSYYFRTP longxing_Grafting2_ems_p1-15H-GBL-16H-GABBL-16H_0041_0001_0001_0002_0001_0002_0001_0001
TEELLKKAKKLAKKKGDEDALRILKLLEKALKRGFAPPEAVDYLAKIIAEKLKE DYSFSCYSQLEVNGSQHSLTCAFEDPDVNTTNLEFEICGALVEVKCLNFRKLQEIYFIETKKFLLIGKSNICVKVGEKSLTCKKIDLTTIVKPEAPFDLSVVYREGANDFVVTFNTSHLQKKYVKVLMHDVAYRQEKDENKWTHVNLSSTKLTLLQRKLQPAAMYEIKVRSIPDHYFKGFWSEWSPSYYFRTP bcov_v3_r3_HEEH_21462_000000039_0001_0001_44_64_H_.._ems_p1-14H-GBL-16H-GABBL-16H_0168_0001_0001_0001_0001_0004_0001_0001_0001
SETYTYQIDLSNVDSDSRIHAVRTLTRLALEAASRAIEKNLPVRIRVSWDTRNGTVHFRVRIQVD DYSFSCYSQLEVNGSQHSLTCAFEDPDVNTTNLEFEICGALVEVKCLNFRKLQEIYFIETKKFLLIGKSNICVKVGEKSLTCKKIDLTTIVKPEAPFDLSVVYREGANDFVVTFNTSHLQKKYVKVLMHDVAYRQEKDENKWTHVNLSSTKLTLLQRKLQPAAMYEIKVRSIPDHYFKGFWSEWSPSYYFRTP bcov_v4_r3_ems_3hM_2637_000000073_0001_0001_1_20_H_.._EHEE_13236_0001_0001_0001_0001
SYFITVFSIDGGELEWVQVEVDDDPEDLKRAEELARRIAKKLTSRGLRVEVWVVDGSKFSWIKIE DYSFSCYSQLEVNGSQHSLTCAFEDPDVNTTNLEFEICGALVEVKCLNFRKLQEIYFIETKKFLLIGKSNICVKVGEKSLTCKKIDLTTIVKPEAPFDLSVVYREGANDFVVTFNTSHLQKKYVKVLMHDVAYRQEKDENKWTHVNLSSTKLTLLQRKLQPAAMYEIKVRSIPDHYFKGFWSEWSPSYYFRTP bcov_r2_EEHEE_33480_000000037_0001_0001
DEDLKEIAKDLSRLAEELKKQNIEEVKEDAELIRLKVELATKLNDEHMLRIIVTDARELVNSNS DYSFSCYSQLEVNGSQHSLTCAFEDPDVNTTNLEFEICGALVEVKCLNFRKLQEIYFIETKKFLLIGKSNICVKVGEKSLTCKKIDLTTIVKPEAPFDLSVVYREGANDFVVTFNTSHLQKKYVKVLMHDVAYRQEKDENKWTHVNLSSTKLTLLQRKLQPAAMYEIKVRSIPDHYFKGFWSEWSPSYYFRTP longxing_Grafting2_ems_3hC_761_0001_0001_0002_0001_0001
SRETTKKLKELLKKLLKLGDSETIRKVLEELRERAEKTGDEALEIIAMLVKLVLKAVL DYSFSCYSQLEVNGSQHSLTCAFEDPDVNTTNLEFEICGALVEVKCLNFRKLQEIYFIETKKFLLIGKSNICVKVGEKSLTCKKIDLTTIVKPEAPFDLSVVYREGANDFVVTFNTSHLQKKYVKVLMHDVAYRQEKDENKWTHVNLSSTKLTLLQRKLQPAAMYEIKVRSIPDHYFKGFWSEWSPSYYFRTP longxing_HHH_eva_0251_000000003_0001_0001
DEVVVILVELRNVSPEQSKKAEKKLKDIAKKLTKTAEKRNLEVFFNIQERSRNGTKFLFFNLVVE DYSFSCYSQLEVNGSQHSLTCAFEDPDVNTTNLEFEICGALVEVKCLNFRKLQEIYFIETKKFLLIGKSNICVKVGEKSLTCKKIDLTTIVKPEAPFDLSVVYREGANDFVVTFNTSHLQKKYVKVLMHDVAYRQEKDENKWTHVNLSSTKLTLLQRKLQPAAMYEIKVRSIPDHYFKGFWSEWSPSYYFRTP bcov_r2_EHEE_02889_000000038_0001_0001
DDDKLAKRKVKQALEIARKSRDPTQIEHAALVVELTLDLAKPEDPTVHRLAKEAKEQIDSLT DYSFSCYSQLEVNGSQHSLTCAFEDPDVNTTNLEFEICGALVEVKCLNFRKLQEIYFIETKKFLLIGKSNICVKVGEKSLTCKKIDLTTIVKPEAPFDLSVVYREGANDFVVTFNTSHLQKKYVKVLMHDVAYRQEKDENKWTHVNLSSTKLTLLQRKLQPAAMYEIKVRSIPDHYFKGFWSEWSPSYYFRTP longxing_Grafting2_ems_3hM_571_0001_0021_0001_0001
DDELERVLDKVWHALTEAWRKNTRVRVTVDIKGLKFEVTLGSDPTAHERAAKFIAHLARVAKKT DYSFSCYSQLEVNGSQHSLTCAFEDPDVNTTNLEFEICGALVEVKCLNFRKLQEIYFIETKKFLLIGKSNICVKVGEKSLTCKKIDLTTIVKPEAPFDLSVVYREGANDFVVTFNTSHLQKKYVKVLMHDVAYRQEKDENKWTHVNLSSTKLTLLQRKLQPAAMYEIKVRSIPDHYFKGFWSEWSPSYYFRTP bcov_v4_r3_EHEE_13105_000000006_0001_0001_15_38_H_.._HEEH_04235_0001_0001_0001
TEFYVITVHVPSSDPTDSTKAEETARTIAKKVEDEAKKRGQDVKYVIFSRTINGEYFYLISLWVI DYSFSCYSQLEVNGSQHSLTCAFEDPDVNTTNLEFEICGALVEVKCLNFRKLQEIYFIETKKFLLIGKSNICVKVGEKSLTCKKIDLTTIVKPEAPFDLSVVYREGANDFVVTFNTSHLQKKYVKVLMHDVAYRQEKDENKWTHVNLSSTKLTLLQRKLQPAAMYEIKVRSIPDHYFKGFWSEWSPSYYFRTP bcov_r3_EHEE_04925_000000074_0001_0001
SEETVRKAIHVAIQRGDDEAAATLWHILVALRRGELDEEQQKKADKYAKSVIS DYSFSCYSQLEVNGSQHSLTCAFEDPDVNTTNLEFEICGALVEVKCLNFRKLQEIYFIETKKFLLIGKSNICVKVGEKSLTCKKIDLTTIVKPEAPFDLSVVYREGANDFVVTFNTSHLQKKYVKVLMHDVAYRQEKDENKWTHVNLSSTKLTLLQRKLQPAAMYEIKVRSIPDHYFKGFWSEWSPSYYFRTP bcov_v3_r3_HEEH_09007_000000014_0001_0001_44_64_H_.._ems_p1-14H-GBL-16H-GABBL-15H_0072_0001_0001_0002_0001_0003_0001_0001_0001
DEHQDAMDQLVQITIQLEMSGDPSAKEAEKAVRTLAKKVREAQSKEEQTKLARKVLTEIRRK DYSFSCYSQLEVNGSQHSLTCAFEDPDVNTTNLEFEICGALVEVKCLNFRKLQEIYFIETKKFLLIGKSNICVKVGEKSLTCKKIDLTTIVKPEAPFDLSVVYREGANDFVVTFNTSHLQKKYVKVLMHDVAYRQEKDENKWTHVNLSSTKLTLLQRKLQPAAMYEIKVRSIPDHYFKGFWSEWSPSYYFRTP longxing_ems_3hC_678_000000002_0001_0001
SEEDVRKVLEKVLETVKRQNDETRHVRVRMLKMVLEAVLEAADPSQREKVADHIKEMAERT DYSFSCYSQLEVNGSQHSLTCAFEDPDVNTTNLEFEICGALVEVKCLNFRKLQEIYFIETKKFLLIGKSNICVKVGEKSLTCKKIDLTTIVKPEAPFDLSVVYREGANDFVVTFNTSHLQKKYVKVLMHDVAYRQEKDENKWTHVNLSSTKLTLLQRKLQPAAMYEIKVRSIPDHYFKGFWSEWSPSYYFRTP longxing_ems_3hM_1344_000000008_0001_0001
DQLEFYLFFVEGNDEKAQTKAQEFVDTVKKKAKEKAKKQGLSVDVEWHVRTVGNYILVVVFVKIQ DYSFSCYSQLEVNGSQHSLTCAFEDPDVNTTNLEFEICGALVEVKCLNFRKLQEIYFIETKKFLLIGKSNICVKVGEKSLTCKKIDLTTIVKPEAPFDLSVVYREGANDFVVTFNTSHLQKKYVKVLMHDVAYRQEKDENKWTHVNLSSTKLTLLQRKLQPAAMYEIKVRSIPDHYFKGFWSEWSPSYYFRTP bcov_r4_EHEE_02101_000000009_0001_0001
SEFYWLDLKVQNGDKKDEDTAKKLAEKFAKTVSQRARDRNLEVLYFFLVYKSGDTIVLILTVTVD DYSFSCYSQLEVNGSQHSLTCAFEDPDVNTTNLEFEICGALVEVKCLNFRKLQEIYFIETKKFLLIGKSNICVKVGEKSLTCKKIDLTTIVKPEAPFDLSVVYREGANDFVVTFNTSHLQKKYVKVLMHDVAYRQEKDENKWTHVNLSSTKLTLLQRKLQPAAMYEIKVRSIPDHYFKGFWSEWSPSYYFRTP bcov_v3_r2_EHEE_11689_000000096_0001_0001_43_52_E_.._EHEE_02047_0001_0003_0001_0001_0001
EEETLKKLIEKVEKVAKEAGVDPTEIRVLKSSVTHAANEAETKKDPTLVKMVKLKADLASKILK DYSFSCYSQLEVNGSQHSLTCAFEDPDVNTTNLEFEICGALVEVKCLNFRKLQEIYFIETKKFLLIGKSNICVKVGEKSLTCKKIDLTTIVKPEAPFDLSVVYREGANDFVVTFNTSHLQKKYVKVLMHDVAYRQEKDENKWTHVNLSSTKLTLLQRKLQPAAMYEIKVRSIPDHYFKGFWSEWSPSYYFRTP longxing_Grafting2_ems_3hM_570_0001_0009_0001_0001
PKEETIRKQVTKLVEELKRRGVDLRQIARILIELEKEAKKRNDEILVDILDEAIARLVRDWLQ DYSFSCYSQLEVNGSQHSLTCAFEDPDVNTTNLEFEICGALVEVKCLNFRKLQEIYFIETKKFLLIGKSNICVKVGEKSLTCKKIDLTTIVKPEAPFDLSVVYREGANDFVVTFNTSHLQKKYVKVLMHDVAYRQEKDENKWTHVNLSSTKLTLLQRKLQPAAMYEIKVRSIPDHYFKGFWSEWSPSYYFRTP bcov_v3_r3_ems_3hC_40_0002_000000012_0001_0001_44_64_H_.._ems_3hM_1741_0001_0029_0001_0001_0001
KLVAVHVDDKKAAEQIAQSVNAPYTVVDFGELIFVVVTVDTDEISKLVQKLAKEWFPNAEVIWQ DYSFSCYSQLEVNGSQHSLTCAFEDPDVNTTNLEFEICGALVEVKCLNFRKLQEIYFIETKKFLLIGKSNICVKVGEKSLTCKKIDLTTIVKPEAPFDLSVVYREGANDFVVTFNTSHLQKKYVKVLMHDVAYRQEKDENKWTHVNLSSTKLTLLQRKLQPAAMYEIKVRSIPDHYFKGFWSEWSPSYYFRTP bcov_r3_ems_ferrM_7138_000000017_0001_0001
DRHLESVKYILEIWEEWAKDANNPEALKVIQTVLTKVKEALKRNDKEKADRLLKEALRKFLSLA DYSFSCYSQLEVNGSQHSLTCAFEDPDVNTTNLEFEICGALVEVKCLNFRKLQEIYFIETKKFLLIGKSNICVKVGEKSLTCKKIDLTTIVKPEAPFDLSVVYREGANDFVVTFNTSHLQKKYVKVLMHDVAYRQEKDENKWTHVNLSSTKLTLLQRKLQPAAMYEIKVRSIPDHYFKGFWSEWSPSYYFRTP bcov_v3_r3_HEEH_21462_000000039_0001_0001_44_64_H_.._ems_3hM_2470_0001_0003_0001_0001_0001
PEERLLELKARLALEIAKSLNDEEVKTILKKLEETVRRAKSTNNLTDAVTKLQRVVARLIRKT DYSFSCYSQLEVNGSQHSLTCAFEDPDVNTTNLEFEICGALVEVKCLNFRKLQEIYFIETKKFLLIGKSNICVKVGEKSLTCKKIDLTTIVKPEAPFDLSVVYREGANDFVVTFNTSHLQKKYVKVLMHDVAYRQEKDENKWTHVNLSSTKLTLLQRKLQPAAMYEIKVRSIPDHYFKGFWSEWSPSYYFRTP longxing_Grafting2_ems_3hM_3311_0001_0011_0001_0001
DKTKTIHTLLRIVSDLLIKVSDEEAIKKAHEVLHKAHKAWQKGDEDTVEKLLRLAVKILQSALS DYSFSCYSQLEVNGSQHSLTCAFEDPDVNTTNLEFEICGALVEVKCLNFRKLQEIYFIETKKFLLIGKSNICVKVGEKSLTCKKIDLTTIVKPEAPFDLSVVYREGANDFVVTFNTSHLQKKYVKVLMHDVAYRQEKDENKWTHVNLSSTKLTLLQRKLQPAAMYEIKVRSIPDHYFKGFWSEWSPSYYFRTP bcov_v3_r3_ems_3hM_2888_000000095_0001_0001_21_39_H_.._ems_3hC_707_0001_0001_0001_0001
DWREAQKLVEQLKEVASKKNNEWLKRIAELLEKWIKTATKNNDEEKLKYIELSVKQALEVAKR DYSFSCYSQLEVNGSQHSLTCAFEDPDVNTTNLEFEICGALVEVKCLNFRKLQEIYFIETKKFLLIGKSNICVKVGEKSLTCKKIDLTTIVKPEAPFDLSVVYREGANDFVVTFNTSHLQKKYVKVLMHDVAYRQEKDENKWTHVNLSSTKLTLLQRKLQPAAMYEIKVRSIPDHYFKGFWSEWSPSYYFRTP bcov_r3_ems_3hM_2228_000000015_0001_0001
DDKEKLIDDLIHKFLEAASERDRDTLKKVADEAEEVAKRLQDEKVKRVADRLREHAKRMS DYSFSCYSQLEVNGSQHSLTCAFEDPDVNTTNLEFEICGALVEVKCLNFRKLQEIYFIETKKFLLIGKSNICVKVGEKSLTCKKIDLTTIVKPEAPFDLSVVYREGANDFVVTFNTSHLQKKYVKVLMHDVAYRQEKDENKWTHVNLSSTKLTLLQRKLQPAAMYEIKVRSIPDHYFKGFWSEWSPSYYFRTP bcov_r3_ems_3hC_676_0002_000000028_0001_0001
DESVENMANRVIKEIQEAIKHNDEEQKRLVERKIELAARHASDPRVEEKLKRILDKVNKSVE DYSFSCYSQLEVNGSQHSLTCAFEDPDVNTTNLEFEICGALVEVKCLNFRKLQEIYFIETKKFLLIGKSNICVKVGEKSLTCKKIDLTTIVKPEAPFDLSVVYREGANDFVVTFNTSHLQKKYVKVLMHDVAYRQEKDENKWTHVNLSSTKLTLLQRKLQPAAMYEIKVRSIPDHYFKGFWSEWSPSYYFRTP longxing_Grafting2_ems_3hM_165_0001_0005_0001_0001
RNFWWVNVDVSADDQKEREEIEKKAEEYARTIQKEAKKQGLDVEVNVREVDLNGRKFVQFIILVM DYSFSCYSQLEVNGSQHSLTCAFEDPDVNTTNLEFEICGALVEVKCLNFRKLQEIYFIETKKFLLIGKSNICVKVGEKSLTCKKIDLTTIVKPEAPFDLSVVYREGANDFVVTFNTSHLQKKYVKVLMHDVAYRQEKDENKWTHVNLSSTKLTLLQRKLQPAAMYEIKVRSIPDHYFKGFWSEWSPSYYFRTP bcov_r2_EHEE_00183_000000042_0001_0001
ALTLLYDYRVTGDDEDSKKKVKDASDEASKTAKDIAKKLGRKVHVEVYVIKINGTIIIFVLVLIK DYSFSCYSQLEVNGSQHSLTCAFEDPDVNTTNLEFEICGALVEVKCLNFRKLQEIYFIETKKFLLIGKSNICVKVGEKSLTCKKIDLTTIVKPEAPFDLSVVYREGANDFVVTFNTSHLQKKYVKVLMHDVAYRQEKDENKWTHVNLSSTKLTLLQRKLQPAAMYEIKVRSIPDHYFKGFWSEWSPSYYFRTP bcov_r3_EHEE_01974_000000049_0001_0001
DIDEDVELALRAAEIAAEKAKNEKAKELIKHFKSLVKEARKQNDKEKAERIVLELHALVVELA DYSFSCYSQLEVNGSQHSLTCAFEDPDVNTTNLEFEICGALVEVKCLNFRKLQEIYFIETKKFLLIGKSNICVKVGEKSLTCKKIDLTTIVKPEAPFDLSVVYREGANDFVVTFNTSHLQKKYVKVLMHDVAYRQEKDENKWTHVNLSSTKLTLLQRKLQPAAMYEIKVRSIPDHYFKGFWSEWSPSYYFRTP bcov_v4_r3_ems_3hC_40_0002_000000012_0001_0001_44_64_H_.._ems_3hM_2999_0001_0001_0001_0001
SWEDLHRQAKAVVEHAKKHNQEAMLRIAQDLVKAAQQLASELGDPTAQTSVNELKKIVDSVVS DYSFSCYSQLEVNGSQHSLTCAFEDPDVNTTNLEFEICGALVEVKCLNFRKLQEIYFIETKKFLLIGKSNICVKVGEKSLTCKKIDLTTIVKPEAPFDLSVVYREGANDFVVTFNTSHLQKKYVKVLMHDVAYRQEKDENKWTHVNLSSTKLTLLQRKLQPAAMYEIKVRSIPDHYFKGFWSEWSPSYYFRTP longxing_ems_3hC_333_000000028_0001_0001
DIDQKFEFEISGTDEKAKDVIRAATELAKEIAKLEAKRLNLRVDVKVEVHTDGDTIKVRVDVKIR DYSFSCYSQLEVNGSQHSLTCAFEDPDVNTTNLEFEICGALVEVKCLNFRKLQEIYFIETKKFLLIGKSNICVKVGEKSLTCKKIDLTTIVKPEAPFDLSVVYREGANDFVVTFNTSHLQKKYVKVLMHDVAYRQEKDENKWTHVNLSSTKLTLLQRKLQPAAMYEIKVRSIPDHYFKGFWSEWSPSYYFRTP bcov_v3_r2_HEEH_10005_000000033_0001_0001_1_21_H_.._EHEE_03564_0001_0003_0001_0001_0001
DDRKRYIFTIDVKDEEDKKKAEKYAKKVKKDIEKHFKDRGLDVDVILWWNEVRGTFVFVVFVRSR DYSFSCYSQLEVNGSQHSLTCAFEDPDVNTTNLEFEICGALVEVKCLNFRKLQEIYFIETKKFLLIGKSNICVKVGEKSLTCKKIDLTTIVKPEAPFDLSVVYREGANDFVVTFNTSHLQKKYVKVLMHDVAYRQEKDENKWTHVNLSSTKLTLLQRKLQPAAMYEIKVRSIPDHYFKGFWSEWSPSYYFRTP bcov_r3_EHEE_01391_000000067_0001_0001
DEHQKIATTLVRIVYQLATRKDDNDAAATALQILALVQLLKDPNQIKKLSEILKKLVKKVKS DYSFSCYSQLEVNGSQHSLTCAFEDPDVNTTNLEFEICGALVEVKCLNFRKLQEIYFIETKKFLLIGKSNICVKVGEKSLTCKKIDLTTIVKPEAPFDLSVVYREGANDFVVTFNTSHLQKKYVKVLMHDVAYRQEKDENKWTHVNLSSTKLTLLQRKLQPAAMYEIKVRSIPDHYFKGFWSEWSPSYYFRTP longxing_ems_3hM_2410_000000001_0001_0001
DELTKQAEELVKEIKTLAQRVNDERIEKAVKILEEVLKDLKKNNDARFAWLQLKALLELLRKLS DYSFSCYSQLEVNGSQHSLTCAFEDPDVNTTNLEFEICGALVEVKCLNFRKLQEIYFIETKKFLLIGKSNICVKVGEKSLTCKKIDLTTIVKPEAPFDLSVVYREGANDFVVTFNTSHLQKKYVKVLMHDVAYRQEKDENKWTHVNLSSTKLTLLQRKLQPAAMYEIKVRSIPDHYFKGFWSEWSPSYYFRTP bcov_v3_r2_ems_3hC_798_0001_000000017_0001_0001_1_20_H_.._ems_3hM_330_0001_0003_0001_0001_0001
SELHFDSIWIDGASPEQQTRIREWAKKVAEKLEKEARDRGRSVSVSFYEVRRGNVVSVFVFVSVK DYSFSCYSQLEVNGSQHSLTCAFEDPDVNTTNLEFEICGALVEVKCLNFRKLQEIYFIETKKFLLIGKSNICVKVGEKSLTCKKIDLTTIVKPEAPFDLSVVYREGANDFVVTFNTSHLQKKYVKVLMHDVAYRQEKDENKWTHVNLSSTKLTLLQRKLQPAAMYEIKVRSIPDHYFKGFWSEWSPSYYFRTP bcov_r3_EHEE_07140_000000062_0001_0001
PVLVIIFVKTEEAKKVVEYAKSMPHVEVFRWGEQWVVHIEDPKLAEELTKYARSAGANVTIRG DYSFSCYSQLEVNGSQHSLTCAFEDPDVNTTNLEFEICGALVEVKCLNFRKLQEIYFIETKKFLLIGKSNICVKVGEKSLTCKKIDLTTIVKPEAPFDLSVVYREGANDFVVTFNTSHLQKKYVKVLMHDVAYRQEKDENKWTHVNLSSTKLTLLQRKLQPAAMYEIKVRSIPDHYFKGFWSEWSPSYYFRTP bcov_r3_ems_ferrM_4891_0002_000000011_0001_0001
REEEEEANKILKEITKRLKSARDRRQVDKILKDAVRLLKENNIDARIIRKVRTILLDVAAEVV DYSFSCYSQLEVNGSQHSLTCAFEDPDVNTTNLEFEICGALVEVKCLNFRKLQEIYFIETKKFLLIGKSNICVKVGEKSLTCKKIDLTTIVKPEAPFDLSVVYREGANDFVVTFNTSHLQKKYVKVLMHDVAYRQEKDENKWTHVNLSSTKLTLLQRKLQPAAMYEIKVRSIPDHYFKGFWSEWSPSYYFRTP longxing_ems_3hM_1954_000000001_0001_0001
TEIEEELHDILVEVMQLMRKGRISEELVRRIAELVVRAAQTGDPRLLEEAKKLLEELKKASG DYSFSCYSQLEVNGSQHSLTCAFEDPDVNTTNLEFEICGALVEVKCLNFRKLQEIYFIETKKFLLIGKSNICVKVGEKSLTCKKIDLTTIVKPEAPFDLSVVYREGANDFVVTFNTSHLQKKYVKVLMHDVAYRQEKDENKWTHVNLSSTKLTLLQRKLQPAAMYEIKVRSIPDHYFKGFWSEWSPSYYFRTP longxing_HHH_eva_0363_000000002_0001_0001
SENVKKALDHLLTLLRRVARDPNLQEKATRLAQKAKEAVEKNDEDTIDELIRELAQLVLQVMA DYSFSCYSQLEVNGSQHSLTCAFEDPDVNTTNLEFEICGALVEVKCLNFRKLQEIYFIETKKFLLIGKSNICVKVGEKSLTCKKIDLTTIVKPEAPFDLSVVYREGANDFVVTFNTSHLQKKYVKVLMHDVAYRQEKDENKWTHVNLSSTKLTLLQRKLQPAAMYEIKVRSIPDHYFKGFWSEWSPSYYFRTP longxing_ems_3hM_1925_000000006_0001_0001
DEKEKLKKQVKTLADLVEKLARDPEWKRAAKAIKEEAEKADDKDILTLLRKNAKRAVDALSS DYSFSCYSQLEVNGSQHSLTCAFEDPDVNTTNLEFEICGALVEVKCLNFRKLQEIYFIETKKFLLIGKSNICVKVGEKSLTCKKIDLTTIVKPEAPFDLSVVYREGANDFVVTFNTSHLQKKYVKVLMHDVAYRQEKDENKWTHVNLSSTKLTLLQRKLQPAAMYEIKVRSIPDHYFKGFWSEWSPSYYFRTP bcov_v4_r3_HEEH_19831_000000045_0001_0001_44_64_H_.._ems_3hM_3510_0001_0001_0001
TPMEVLLTAHTLLMEAAHNNDRDRLKEIVKMVEDLVRKDPRVKEALELVRKILERATKAAS DYSFSCYSQLEVNGSQHSLTCAFEDPDVNTTNLEFEICGALVEVKCLNFRKLQEIYFIETKKFLLIGKSNICVKVGEKSLTCKKIDLTTIVKPEAPFDLSVVYREGANDFVVTFNTSHLQKKYVKVLMHDVAYRQEKDENKWTHVNLSSTKLTLLQRKLQPAAMYEIKVRSIPDHYFKGFWSEWSPSYYFRTP longxing_ems_3hM_937_000000015_0001_0001
DVEMLKRKLDQAAEILSRNISDEETSKTLKKIADTAKKQADKVDDPDTATKVLEDALLKAMKLG DYSFSCYSQLEVNGSQHSLTCAFEDPDVNTTNLEFEICGALVEVKCLNFRKLQEIYFIETKKFLLIGKSNICVKVGEKSLTCKKIDLTTIVKPEAPFDLSVVYREGANDFVVTFNTSHLQKKYVKVLMHDVAYRQEKDENKWTHVNLSSTKLTLLQRKLQPAAMYEIKVRSIPDHYFKGFWSEWSPSYYFRTP longxing_Grafting2_ems_3hC_343_0001_0004_0001_0001
TERFRLNIILDDTDPKKLTELEEKVKKTAKKFSDEAKKRNLDVHVFLVTDHLDGKRVIIVFVVVG DYSFSCYSQLEVNGSQHSLTCAFEDPDVNTTNLEFEICGALVEVKCLNFRKLQEIYFIETKKFLLIGKSNICVKVGEKSLTCKKIDLTTIVKPEAPFDLSVVYREGANDFVVTFNTSHLQKKYVKVLMHDVAYRQEKDENKWTHVNLSSTKLTLLQRKLQPAAMYEIKVRSIPDHYFKGFWSEWSPSYYFRTP bcov_r3_EHEE_04912_000000029_0001_0001
SEEEELAKAVVKLALHLAQSDGRPFDIWVVVLGQELKVRVDTDPRASEQATRDIKKFIKDLRDK DYSFSCYSQLEVNGSQHSLTCAFEDPDVNTTNLEFEICGALVEVKCLNFRKLQEIYFIETKKFLLIGKSNICVKVGEKSLTCKKIDLTTIVKPEAPFDLSVVYREGANDFVVTFNTSHLQKKYVKVLMHDVAYRQEKDENKWTHVNLSSTKLTLLQRKLQPAAMYEIKVRSIPDHYFKGFWSEWSPSYYFRTP bcov_r2_HEEH_18778_000000044_0001_0001
GYQEVVDTARKLAKIAETRADPEDVRLNLMKVEQAVKLDPDPDNVTHMVKILVDILKELAS DYSFSCYSQLEVNGSQHSLTCAFEDPDVNTTNLEFEICGALVEVKCLNFRKLQEIYFIETKKFLLIGKSNICVKVGEKSLTCKKIDLTTIVKPEAPFDLSVVYREGANDFVVTFNTSHLQKKYVKVLMHDVAYRQEKDENKWTHVNLSSTKLTLLQRKLQPAAMYEIKVRSIPDHYFKGFWSEWSPSYYFRTP longxing_Grafting2_ems_3hC_1702_0001_0017_0001_0001
DKDKWDETIERLLRDAANKHDARLLTKLYEKASDIAIKLNDEDLWDKITRLYSELARQVG DYSFSCYSQLEVNGSQHSLTCAFEDPDVNTTNLEFEICGALVEVKCLNFRKLQEIYFIETKKFLLIGKSNICVKVGEKSLTCKKIDLTTIVKPEAPFDLSVVYREGANDFVVTFNTSHLQKKYVKVLMHDVAYRQEKDENKWTHVNLSSTKLTLLQRKLQPAAMYEIKVRSIPDHYFKGFWSEWSPSYYFRTP bcov_r4_ems_3hM_442_000000007_0001_0001
ELTVLLVVDNVEEVEKFARNIDAEVHVLGQQVTVELKSEELAKKLTKWAKKVNVKRWFIVHA DYSFSCYSQLEVNGSQHSLTCAFEDPDVNTTNLEFEICGALVEVKCLNFRKLQEIYFIETKKFLLIGKSNICVKVGEKSLTCKKIDLTTIVKPEAPFDLSVVYREGANDFVVTFNTSHLQKKYVKVLMHDVAYRQEKDENKWTHVNLSSTKLTLLQRKLQPAAMYEIKVRSIPDHYFKGFWSEWSPSYYFRTP bcov_r2_ems_ferrM_1201_000000038_0001_0001
SQSYSDTITIPVDNPEQADKAYKIIKELLKLTADYLKKLGIPVRFSVTKRNNNGTFQVEVRLTQD DYSFSCYSQLEVNGSQHSLTCAFEDPDVNTTNLEFEICGALVEVKCLNFRKLQEIYFIETKKFLLIGKSNICVKVGEKSLTCKKIDLTTIVKPEAPFDLSVVYREGANDFVVTFNTSHLQKKYVKVLMHDVAYRQEKDENKWTHVNLSSTKLTLLQRKLQPAAMYEIKVRSIPDHYFKGFWSEWSPSYYFRTP bcov_v3_r4_ems_3hM_2313_000000002_0001_0001_1_21_H_.._EHEE_01916_0001_0014_0001_0001_0001
SSEKIRKEADKAHKNGDRKKLKKLARAAFHEGDQELAAHVLRLVRQLDK DYSFSCYSQLEVNGSQHSLTCAFEDPDVNTTNLEFEICGALVEVKCLNFRKLQEIYFIETKKFLLIGKSNICVKVGEKSLTCKKIDLTTIVKPEAPFDLSVVYREGANDFVVTFNTSHLQKKYVKVLMHDVAYRQEKDENKWTHVNLSSTKLTLLQRKLQPAAMYEIKVRSIPDHYFKGFWSEWSPSYYFRTP longxing_ems_p1-14H-GBL-14H-GBL-15H_0594_0001_0001_0002_000000002_0001_0001
SFEEVIRRAIKLAEKNGDKHAVHILRATLRVARDGKLSEEMAKRKADLAAKMLKK DYSFSCYSQLEVNGSQHSLTCAFEDPDVNTTNLEFEICGALVEVKCLNFRKLQEIYFIETKKFLLIGKSNICVKVGEKSLTCKKIDLTTIVKPEAPFDLSVVYREGANDFVVTFNTSHLQKKYVKVLMHDVAYRQEKDENKWTHVNLSSTKLTLLQRKLQPAAMYEIKVRSIPDHYFKGFWSEWSPSYYFRTP longxing_Grafting2_ems_p1-15H-GBL-16H-GABBL-16H_0222_0001_0001_0002_0001_0011_0001_0001
DAKKAHEMVKKELDTAAKNKDQVAVEVAVMTLKLVASIIGDPRLQETAKKLEERATRIVKS DYSFSCYSQLEVNGSQHSLTCAFEDPDVNTTNLEFEICGALVEVKCLNFRKLQEIYFIETKKFLLIGKSNICVKVGEKSLTCKKIDLTTIVKPEAPFDLSVVYREGANDFVVTFNTSHLQKKYVKVLMHDVAYRQEKDENKWTHVNLSSTKLTLLQRKLQPAAMYEIKVRSIPDHYFKGFWSEWSPSYYFRTP longxing_ems_3hM_616_000000001_0001_0001
TEEEKLESILRKLKELADRVEDPRARHMIRIILTELEDAIKEKRREDARLAIMKVKQALKTHL DYSFSCYSQLEVNGSQHSLTCAFEDPDVNTTNLEFEICGALVEVKCLNFRKLQEIYFIETKKFLLIGKSNICVKVGEKSLTCKKIDLTTIVKPEAPFDLSVVYREGANDFVVTFNTSHLQKKYVKVLMHDVAYRQEKDENKWTHVNLSSTKLTLLQRKLQPAAMYEIKVRSIPDHYFKGFWSEWSPSYYFRTP longxing_Grafting2_ems_3hM_1371_0001_0007_0001_0001
DDNDELVKELAKKLRDAAEKKDQEKLKKVVKEAKDLAKKVGDPEVELSLRTLIYIAQELVS DYSFSCYSQLEVNGSQHSLTCAFEDPDVNTTNLEFEICGALVEVKCLNFRKLQEIYFIETKKFLLIGKSNICVKVGEKSLTCKKIDLTTIVKPEAPFDLSVVYREGANDFVVTFNTSHLQKKYVKVLMHDVAYRQEKDENKWTHVNLSSTKLTLLQRKLQPAAMYEIKVRSIPDHYFKGFWSEWSPSYYFRTP bcov_v4_r3_ems_3hC_853_0001_000000044_0001_0001_42_63_H_.._ems_3hM_2036_0001_0003_0001_0001
DHLSEAAEIVQKLLKEATKRDPRYKELLDTMIKLLQDALKKGSPSIKDIIRDALQVALDVAG DYSFSCYSQLEVNGSQHSLTCAFEDPDVNTTNLEFEICGALVEVKCLNFRKLQEIYFIETKKFLLIGKSNICVKVGEKSLTCKKIDLTTIVKPEAPFDLSVVYREGANDFVVTFNTSHLQKKYVKVLMHDVAYRQEKDENKWTHVNLSSTKLTLLQRKLQPAAMYEIKVRSIPDHYFKGFWSEWSPSYYFRTP bcov_v3_r2_ems_3hM_326_000000024_0001_0001_40_61_H_.._ems_3hC_204_0001_0001_0001_0001
DPREAEELAKKVEEVASKRGDERVLLTVKMIKLQIEEAKKSPDKLYERKATLAAEHLRKITS DYSFSCYSQLEVNGSQHSLTCAFEDPDVNTTNLEFEICGALVEVKCLNFRKLQEIYFIETKKFLLIGKSNICVKVGEKSLTCKKIDLTTIVKPEAPFDLSVVYREGANDFVVTFNTSHLQKKYVKVLMHDVAYRQEKDENKWTHVNLSSTKLTLLQRKLQPAAMYEIKVRSIPDHYFKGFWSEWSPSYYFRTP longxing_Grafting2_ems_3hM_256_0001_0009_0001_0001
SVEELAKRAQKLAKKKGDRLAILKVRQATKAYKRGEAPKDAVRIILEALIRMLKE DYSFSCYSQLEVNGSQHSLTCAFEDPDVNTTNLEFEICGALVEVKCLNFRKLQEIYFIETKKFLLIGKSNICVKVGEKSLTCKKIDLTTIVKPEAPFDLSVVYREGANDFVVTFNTSHLQKKYVKVLMHDVAYRQEKDENKWTHVNLSSTKLTLLQRKLQPAAMYEIKVRSIPDHYFKGFWSEWSPSYYFRTP longxing_Grafting2_ems_p1-15H-GBL-16H-GABBL-16H_0120_0001_0001_0001_0001_0002_0001_0002
SPDEAEELLRRAIDIARRKNDTHLEVHLFILLNALERAKKFGNKDAITLIERVAHEIYKKC DYSFSCYSQLEVNGSQHSLTCAFEDPDVNTTNLEFEICGALVEVKCLNFRKLQEIYFIETKKFLLIGKSNICVKVGEKSLTCKKIDLTTIVKPEAPFDLSVVYREGANDFVVTFNTSHLQKKYVKVLMHDVAYRQEKDENKWTHVNLSSTKLTLLQRKLQPAAMYEIKVRSIPDHYFKGFWSEWSPSYYFRTP bcov_v3_r3_ems_3hC_1684_000000003_0001_0001_1_19_H_.._ems_3hM_2666_0001_0015_0001_0001_0001
DTEEIQRTLETLLKEAMKNNDVDLVQTVLQLALELAAKLNDPELAKHIETIAEQIASQV DYSFSCYSQLEVNGSQHSLTCAFEDPDVNTTNLEFEICGALVEVKCLNFRKLQEIYFIETKKFLLIGKSNICVKVGEKSLTCKKIDLTTIVKPEAPFDLSVVYREGANDFVVTFNTSHLQKKYVKVLMHDVAYRQEKDENKWTHVNLSSTKLTLLQRKLQPAAMYEIKVRSIPDHYFKGFWSEWSPSYYFRTP longxing_ems_3hM_2247_000000000_0001_0001
DEEDARLLLLKVKQAAKQLNNEEEAKKVEKTVEKIRKSIPDPTEATKVATEFLETVVVQLVR DYSFSCYSQLEVNGSQHSLTCAFEDPDVNTTNLEFEICGALVEVKCLNFRKLQEIYFIETKKFLLIGKSNICVKVGEKSLTCKKIDLTTIVKPEAPFDLSVVYREGANDFVVTFNTSHLQKKYVKVLMHDVAYRQEKDENKWTHVNLSSTKLTLLQRKLQPAAMYEIKVRSIPDHYFKGFWSEWSPSYYFRTP longxing_Grafting2_ems_3hM_1272_0001_0016_0001_0001
SDEFFYITKVDTSDPEQVKKAEKEVRKKAKEIQDRLKKQGLDVHWVVRVFTDQGQVVFVLNIFTM DYSFSCYSQLEVNGSQHSLTCAFEDPDVNTTNLEFEICGALVEVKCLNFRKLQEIYFIETKKFLLIGKSNICVKVGEKSLTCKKIDLTTIVKPEAPFDLSVVYREGANDFVVTFNTSHLQKKYVKVLMHDVAYRQEKDENKWTHVNLSSTKLTLLQRKLQPAAMYEIKVRSIPDHYFKGFWSEWSPSYYFRTP bcov_r2_EHEE_06604_000000084_0001_0001
TLEERAKHVTTLLDKLKKNAQSKTIKTQAMILSDLLREALKDKNERMLKSVIDMAQKHIKSVSS DYSFSCYSQLEVNGSQHSLTCAFEDPDVNTTNLEFEICGALVEVKCLNFRKLQEIYFIETKKFLLIGKSNICVKVGEKSLTCKKIDLTTIVKPEAPFDLSVVYREGANDFVVTFNTSHLQKKYVKVLMHDVAYRQEKDENKWTHVNLSSTKLTLLQRKLQPAAMYEIKVRSIPDHYFKGFWSEWSPSYYFRTP longxing_ems_3hM_186_000000022_0001_0001
DSSWSFEVTVDARNPRLKELARLNAKHASDVAREAVEKRGQKVSVSFRYSQDGTTFTVQVKVTSK DYSFSCYSQLEVNGSQHSLTCAFEDPDVNTTNLEFEICGALVEVKCLNFRKLQEIYFIETKKFLLIGKSNICVKVGEKSLTCKKIDLTTIVKPEAPFDLSVVYREGANDFVVTFNTSHLQKKYVKVLMHDVAYRQEKDENKWTHVNLSSTKLTLLQRKLQPAAMYEIKVRSIPDHYFKGFWSEWSPSYYFRTP bcov_r3_EHEE_13699_000000081_0001_0001
DWRELTETLRRLVEKAKKSVEDRAVRLILEALLQQAEEASKNKDEKQLKMLARKVRQAARMS DYSFSCYSQLEVNGSQHSLTCAFEDPDVNTTNLEFEICGALVEVKCLNFRKLQEIYFIETKKFLLIGKSNICVKVGEKSLTCKKIDLTTIVKPEAPFDLSVVYREGANDFVVTFNTSHLQKKYVKVLMHDVAYRQEKDENKWTHVNLSSTKLTLLQRKLQPAAMYEIKVRSIPDHYFKGFWSEWSPSYYFRTP longxing_Grafting2_ems_3hM_2027_0001_0003_0001_0001
TLEEVERKLRKVHTELKRNNVDPHQIMRILLEIATEAIDKIQDSTEAKLAAEVVLHLAKLAES DYSFSCYSQLEVNGSQHSLTCAFEDPDVNTTNLEFEICGALVEVKCLNFRKLQEIYFIETKKFLLIGKSNICVKVGEKSLTCKKIDLTTIVKPEAPFDLSVVYREGANDFVVTFNTSHLQKKYVKVLMHDVAYRQEKDENKWTHVNLSSTKLTLLQRKLQPAAMYEIKVRSIPDHYFKGFWSEWSPSYYFRTP longxing_ems_3hM_3354_000000013_0001_0001
DEEERKILETVHDRLYQAALKKDKESFDKVSTKAEKLAKDLNNEDLLRIIQLIIKYARELLEK DYSFSCYSQLEVNGSQHSLTCAFEDPDVNTTNLEFEICGALVEVKCLNFRKLQEIYFIETKKFLLIGKSNICVKVGEKSLTCKKIDLTTIVKPEAPFDLSVVYREGANDFVVTFNTSHLQKKYVKVLMHDVAYRQEKDENKWTHVNLSSTKLTLLQRKLQPAAMYEIKVRSIPDHYFKGFWSEWSPSYYFRTP bcov_v4_r3_ems_3hM_492_000000076_0001_0001_41_58_H_.._ems_3hM_3005_0001_0001_0001
DSVKEIASKLLLKAIREAKKKKRPVTLDVDINGVTVRVTLNTDPHVRAEAILLVLSVIVKVERG DYSFSCYSQLEVNGSQHSLTCAFEDPDVNTTNLEFEICGALVEVKCLNFRKLQEIYFIETKKFLLIGKSNICVKVGEKSLTCKKIDLTTIVKPEAPFDLSVVYREGANDFVVTFNTSHLQKKYVKVLMHDVAYRQEKDENKWTHVNLSSTKLTLLQRKLQPAAMYEIKVRSIPDHYFKGFWSEWSPSYYFRTP bcov_v3_r2_HEEH_01996_000000006_0001_0001_44_64_H_.._HEEH_03512_0001_0002_0001_0001_0001
DPTDVAQKASQLAAETGDPTFEKIARKIAKAIMKGDKKLADKLRKLLDKAE DYSFSCYSQLEVNGSQHSLTCAFEDPDVNTTNLEFEICGALVEVKCLNFRKLQEIYFIETKKFLLIGKSNICVKVGEKSLTCKKIDLTTIVKPEAPFDLSVVYREGANDFVVTFNTSHLQKKYVKVLMHDVAYRQEKDENKWTHVNLSSTKLTLLQRKLQPAAMYEIKVRSIPDHYFKGFWSEWSPSYYFRTP longxing_ems_p1-15H-GBL-16H-GBL-14H_0057_0001_0001_0002_000000001_0001_0001
NDLLQIHAKAVIELAKKVANNASPELKKTLDTLITQLEKAVRNKDDKKINELLMKVMTLVRRLL DYSFSCYSQLEVNGSQHSLTCAFEDPDVNTTNLEFEICGALVEVKCLNFRKLQEIYFIETKKFLLIGKSNICVKVGEKSLTCKKIDLTTIVKPEAPFDLSVVYREGANDFVVTFNTSHLQKKYVKVLMHDVAYRQEKDENKWTHVNLSSTKLTLLQRKLQPAAMYEIKVRSIPDHYFKGFWSEWSPSYYFRTP longxing_ems_3hM_2313_000000002_0001_0001
DEEEEKKSKTISKLVEDAARKKDSETVLDLILDLAAEAVQKNDPRLEELAQRLAKLAQELMS DYSFSCYSQLEVNGSQHSLTCAFEDPDVNTTNLEFEICGALVEVKCLNFRKLQEIYFIETKKFLLIGKSNICVKVGEKSLTCKKIDLTTIVKPEAPFDLSVVYREGANDFVVTFNTSHLQKKYVKVLMHDVAYRQEKDENKWTHVNLSSTKLTLLQRKLQPAAMYEIKVRSIPDHYFKGFWSEWSPSYYFRTP longxing_ems_3hM_2928_000000033_0001_0001
SAKKILSKALKLARKKGDELAEKKVEQALEMVERGEADKRAASVIASAIYRQLV DYSFSCYSQLEVNGSQHSLTCAFEDPDVNTTNLEFEICGALVEVKCLNFRKLQEIYFIETKKFLLIGKSNICVKVGEKSLTCKKIDLTTIVKPEAPFDLSVVYREGANDFVVTFNTSHLQKKYVKVLMHDVAYRQEKDENKWTHVNLSSTKLTLLQRKLQPAAMYEIKVRSIPDHYFKGFWSEWSPSYYFRTP longxing_Grafting2_ems_p1-15H-GBL-16H-GABBL-15H_0046_0001_0001_0001_0001_0003_0001_0001
LERLLKILKKIAKKKGNEKALKVLKKAEEALRRGDEETLWELIAKAWHIVA DYSFSCYSQLEVNGSQHSLTCAFEDPDVNTTNLEFEICGALVEVKCLNFRKLQEIYFIETKKFLLIGKSNICVKVGEKSLTCKKIDLTTIVKPEAPFDLSVVYREGANDFVVTFNTSHLQKKYVKVLMHDVAYRQEKDENKWTHVNLSSTKLTLLQRKLQPAAMYEIKVRSIPDHYFKGFWSEWSPSYYFRTP bcov_r2_ems_p1-14H-GBL-16H-GBL-15H_0270_0001_0001_0001_000000003_0001_0001
DHRKVIEQLRKHAKKHGDQTAELLVLQLEAAEKRNDEKALKILAKMAKKMVEQ DYSFSCYSQLEVNGSQHSLTCAFEDPDVNTTNLEFEICGALVEVKCLNFRKLQEIYFIETKKFLLIGKSNICVKVGEKSLTCKKIDLTTIVKPEAPFDLSVVYREGANDFVVTFNTSHLQKKYVKVLMHDVAYRQEKDENKWTHVNLSSTKLTLLQRKLQPAAMYEIKVRSIPDHYFKGFWSEWSPSYYFRTP longxing_ems_p1-15H-GBL-16H-GBL-16H_0456_0001_0001_0001_000000006_0001_0001
DELTKQAEELVKEIKTLAQRVNDRRIEYIVKWLEELLKKLKKNNRAEVAWLALEHLLEELRELS DYSFSCYSQLEVNGSQHSLTCAFEDPDVNTTNLEFEICGALVEVKCLNFRKLQEIYFIETKKFLLIGKSNICVKVGEKSLTCKKIDLTTIVKPEAPFDLSVVYREGANDFVVTFNTSHLQKKYVKVLMHDVAYRQEKDENKWTHVNLSSTKLTLLQRKLQPAAMYEIKVRSIPDHYFKGFWSEWSPSYYFRTP bcov_v3_r3_HEEH_08004_000000025_0001_0001_1_20_H_.._ems_3hM_330_0001_0004_0001_0001_0001
DEERVLEVQAKMLTELIKRADDPTLSKMLQDMIKTAKELVTDPNVREIVDRLLKSAKKTHESK DYSFSCYSQLEVNGSQHSLTCAFEDPDVNTTNLEFEICGALVEVKCLNFRKLQEIYFIETKKFLLIGKSNICVKVGEKSLTCKKIDLTTIVKPEAPFDLSVVYREGANDFVVTFNTSHLQKKYVKVLMHDVAYRQEKDENKWTHVNLSSTKLTLLQRKLQPAAMYEIKVRSIPDHYFKGFWSEWSPSYYFRTP longxing_ems_3hM_1867_000000002_0001_0001
GIEEIYLIWVTGDSPEARKKRKKFVDDVTETAKRRAEKLGQQVRVDVTWTESAGFIIVIVTVKVE DYSFSCYSQLEVNGSQHSLTCAFEDPDVNTTNLEFEICGALVEVKCLNFRKLQEIYFIETKKFLLIGKSNICVKVGEKSLTCKKIDLTTIVKPEAPFDLSVVYREGANDFVVTFNTSHLQKKYVKVLMHDVAYRQEKDENKWTHVNLSSTKLTLLQRKLQPAAMYEIKVRSIPDHYFKGFWSEWSPSYYFRTP bcov_r2_EHEE_04567_000000007_0001_0001
SDEDVESLWTRILHELADVSNEEVKERVHKLVRKANEAWDRGDKETAEKLLKEAQKVLSQE DYSFSCYSQLEVNGSQHSLTCAFEDPDVNTTNLEFEICGALVEVKCLNFRKLQEIYFIETKKFLLIGKSNICVKVGEKSLTCKKIDLTTIVKPEAPFDLSVVYREGANDFVVTFNTSHLQKKYVKVLMHDVAYRQEKDENKWTHVNLSSTKLTLLQRKLQPAAMYEIKVRSIPDHYFKGFWSEWSPSYYFRTP bcov_v3_r3_HEEH_22100_000000082_0001_0001_1_21_H_.._ems_3hM_2698_0001_0002_0001_0001_0001
DEQKKHINQMLEQAKHAVEHIQDPHWRKTLKTVVDKAERDQNEELVELAIEILLRAAKSMN DYSFSCYSQLEVNGSQHSLTCAFEDPDVNTTNLEFEICGALVEVKCLNFRKLQEIYFIETKKFLLIGKSNICVKVGEKSLTCKKIDLTTIVKPEAPFDLSVVYREGANDFVVTFNTSHLQKKYVKVLMHDVAYRQEKDENKWTHVNLSSTKLTLLQRKLQPAAMYEIKVRSIPDHYFKGFWSEWSPSYYFRTP longxing_ems_3hM_665_000000011_0001_0002
DVQFEIHFRFHESDKDQKKQAEDVVKWVKDEAKQQARERNTSITVRVKRKKDGDTIQLDIEVRTR DYSFSCYSQLEVNGSQHSLTCAFEDPDVNTTNLEFEICGALVEVKCLNFRKLQEIYFIETKKFLLIGKSNICVKVGEKSLTCKKIDLTTIVKPEAPFDLSVVYREGANDFVVTFNTSHLQKKYVKVLMHDVAYRQEKDENKWTHVNLSSTKLTLLQRKLQPAAMYEIKVRSIPDHYFKGFWSEWSPSYYFRTP bcov_r3_EHEE_05507_000000004_0001_0001
DEAETLRELAKQAMEVVEKHKDHREVEKVAKKLKTEADRKNDKDLEALAKLVKMLADQEKKR DYSFSCYSQLEVNGSQHSLTCAFEDPDVNTTNLEFEICGALVEVKCLNFRKLQEIYFIETKKFLLIGKSNICVKVGEKSLTCKKIDLTTIVKPEAPFDLSVVYREGANDFVVTFNTSHLQKKYVKVLMHDVAYRQEKDENKWTHVNLSSTKLTLLQRKLQPAAMYEIKVRSIPDHYFKGFWSEWSPSYYFRTP longxing_ems_3hC_255_0002_000000003_0001_0001
QFFIIRVRNADVREIEKIAREANVEVLILRLGRVWFLTLHDVDPTVEKFVKDLKSKGIELVIFG DYSFSCYSQLEVNGSQHSLTCAFEDPDVNTTNLEFEICGALVEVKCLNFRKLQEIYFIETKKFLLIGKSNICVKVGEKSLTCKKIDLTTIVKPEAPFDLSVVYREGANDFVVTFNTSHLQKKYVKVLMHDVAYRQEKDENKWTHVNLSSTKLTLLQRKLQPAAMYEIKVRSIPDHYFKGFWSEWSPSYYFRTP bcov_r3_ems_ferrC_342_000000052_0001_0001
DTQDELHTRTLKMAAQEAKKENDPDQVRLVLRKAEMAAKMLQVELIKEAYKHVKKILEEVS DYSFSCYSQLEVNGSQHSLTCAFEDPDVNTTNLEFEICGALVEVKCLNFRKLQEIYFIETKKFLLIGKSNICVKVGEKSLTCKKIDLTTIVKPEAPFDLSVVYREGANDFVVTFNTSHLQKKYVKVLMHDVAYRQEKDENKWTHVNLSSTKLTLLQRKLQPAAMYEIKVRSIPDHYFKGFWSEWSPSYYFRTP longxing_Grafting2_ems_3hM_622_0002_0007_0001_0001
SEELKKAIDIFQTAIEEAERKNRPVTVTVTVFGFKLKVTVNSDPHQQERALDLFTQLVIQAWEN DYSFSCYSQLEVNGSQHSLTCAFEDPDVNTTNLEFEICGALVEVKCLNFRKLQEIYFIETKKFLLIGKSNICVKVGEKSLTCKKIDLTTIVKPEAPFDLSVVYREGANDFVVTFNTSHLQKKYVKVLMHDVAYRQEKDENKWTHVNLSSTKLTLLQRKLQPAAMYEIKVRSIPDHYFKGFWSEWSPSYYFRTP bcov_r3_HEEH_12647_000000014_0001_0001
DEETHRKLQELLKQVEELLKRGADPTELARLLHKIYTLALEIQDEKVLEQVQKLSELIERFEKS DYSFSCYSQLEVNGSQHSLTCAFEDPDVNTTNLEFEICGALVEVKCLNFRKLQEIYFIETKKFLLIGKSNICVKVGEKSLTCKKIDLTTIVKPEAPFDLSVVYREGANDFVVTFNTSHLQKKYVKVLMHDVAYRQEKDENKWTHVNLSSTKLTLLQRKLQPAAMYEIKVRSIPDHYFKGFWSEWSPSYYFRTP bcov_v4_r2_HEEH_00105_000000005_0001_0001_44_64_H_.._ems_3hM_1643_0001_0001_0001_0001
DEHEEEKLEMHVRIVAEQLKSPDPTDKKLAERKLKLAANVVKKKNPELAKKVRKLVEKLTKEAG DYSFSCYSQLEVNGSQHSLTCAFEDPDVNTTNLEFEICGALVEVKCLNFRKLQEIYFIETKKFLLIGKSNICVKVGEKSLTCKKIDLTTIVKPEAPFDLSVVYREGANDFVVTFNTSHLQKKYVKVLMHDVAYRQEKDENKWTHVNLSSTKLTLLQRKLQPAAMYEIKVRSIPDHYFKGFWSEWSPSYYFRTP longxing_Grafting2_ems_3hM_1768_0002_0023_0001_0001
SEETVRKAIEVAEKRGDEYHAKILRRLLKALRRGELNEALQDSADRFAKRVIS DYSFSCYSQLEVNGSQHSLTCAFEDPDVNTTNLEFEICGALVEVKCLNFRKLQEIYFIETKKFLLIGKSNICVKVGEKSLTCKKIDLTTIVKPEAPFDLSVVYREGANDFVVTFNTSHLQKKYVKVLMHDVAYRQEKDENKWTHVNLSSTKLTLLQRKLQPAAMYEIKVRSIPDHYFKGFWSEWSPSYYFRTP bcov_r3_ems_p1-14H-GBL-16H-GABBL-15H_0072_0001_0001_0001_000000005_0001_0001
DTDTLLELVQEAHIAALAQDEETATRLIETIKEIANKDNNEMFQEVAKILEKQLRDIL DYSFSCYSQLEVNGSQHSLTCAFEDPDVNTTNLEFEICGALVEVKCLNFRKLQEIYFIETKKFLLIGKSNICVKVGEKSLTCKKIDLTTIVKPEAPFDLSVVYREGANDFVVTFNTSHLQKKYVKVLMHDVAYRQEKDENKWTHVNLSSTKLTLLQRKLQPAAMYEIKVRSIPDHYFKGFWSEWSPSYYFRTP longxing_ems_3hM_2845_000000000_0001_0001
SEEVAKDASRLAKEKGDELARLKVELALRLLKNGLVDPKAVDHILKIIADRLRE DYSFSCYSQLEVNGSQHSLTCAFEDPDVNTTNLEFEICGALVEVKCLNFRKLQEIYFIETKKFLLIGKSNICVKVGEKSLTCKKIDLTTIVKPEAPFDLSVVYREGANDFVVTFNTSHLQKKYVKVLMHDVAYRQEKDENKWTHVNLSSTKLTLLQRKLQPAAMYEIKVRSIPDHYFKGFWSEWSPSYYFRTP longxing_Grafting2_ems_p1-14H-GBL-16H-GABBL-16H_0096_0001_0001_0002_0001_0007_0001_0001
SPEEVKKLVRTVAQIAIQLRDHDVAETAAKLMESVQKTGDPRLSDKASKILKELEKRLKG DYSFSCYSQLEVNGSQHSLTCAFEDPDVNTTNLEFEICGALVEVKCLNFRKLQEIYFIETKKFLLIGKSNICVKVGEKSLTCKKIDLTTIVKPEAPFDLSVVYREGANDFVVTFNTSHLQKKYVKVLMHDVAYRQEKDENKWTHVNLSSTKLTLLQRKLQPAAMYEIKVRSIPDHYFKGFWSEWSPSYYFRTP longxing_ems_3hM_2906_000000000_0001_0001
DDSEVETAKKLVDEVKKKVNDPDVRRAAELVKQWLDKAKKNNDERALEQAVLQARILYELAM DYSFSCYSQLEVNGSQHSLTCAFEDPDVNTTNLEFEICGALVEVKCLNFRKLQEIYFIETKKFLLIGKSNICVKVGEKSLTCKKIDLTTIVKPEAPFDLSVVYREGANDFVVTFNTSHLQKKYVKVLMHDVAYRQEKDENKWTHVNLSSTKLTLLQRKLQPAAMYEIKVRSIPDHYFKGFWSEWSPSYYFRTP bcov_v4_r3_HEEH_03330_000000006_0001_0001_44_64_H_.._ems_3hC_369_0001_0002_0001_0001
DLEEDLRLAERKAELAAKMKGVDPKQVKEIRKKLRDLYKELSKLDEEQRKEALRQLDLVAVQI DYSFSCYSQLEVNGSQHSLTCAFEDPDVNTTNLEFEICGALVEVKCLNFRKLQEIYFIETKKFLLIGKSNICVKVGEKSLTCKKIDLTTIVKPEAPFDLSVVYREGANDFVVTFNTSHLQKKYVKVLMHDVAYRQEKDENKWTHVNLSSTKLTLLQRKLQPAAMYEIKVRSIPDHYFKGFWSEWSPSYYFRTP longxing_Grafting2_ems_3hM_1430_0001_0015_0001_0001
PVWILLDGTDEEVKKVSDFARKTGALIVRLGDVITIWVPTPEKAKEVVKLAKKAGVPVKIDV DYSFSCYSQLEVNGSQHSLTCAFEDPDVNTTNLEFEICGALVEVKCLNFRKLQEIYFIETKKFLLIGKSNICVKVGEKSLTCKKIDLTTIVKPEAPFDLSVVYREGANDFVVTFNTSHLQKKYVKVLMHDVAYRQEKDENKWTHVNLSSTKLTLLQRKLQPAAMYEIKVRSIPDHYFKGFWSEWSPSYYFRTP bcov_r2_ems_ferrM_6807_0001_000000022_0001_0001
AERYTFWIRLSNVDEQSEQDARDTLTKLAEEAQKRAKEKNQPVNVNLVWYNIDGVVLFTVLVLVN DYSFSCYSQLEVNGSQHSLTCAFEDPDVNTTNLEFEICGALVEVKCLNFRKLQEIYFIETKKFLLIGKSNICVKVGEKSLTCKKIDLTTIVKPEAPFDLSVVYREGANDFVVTFNTSHLQKKYVKVLMHDVAYRQEKDENKWTHVNLSSTKLTLLQRKLQPAAMYEIKVRSIPDHYFKGFWSEWSPSYYFRTP bcov_r4_EHEE_13236_000000003_0001_0001
SNYEKLIELVERLWEEGKLSDKDIKKTATKYARSLGLDDEAVKNARLFLELLKRA DYSFSCYSQLEVNGSQHSLTCAFEDPDVNTTNLEFEICGALVEVKCLNFRKLQEIYFIETKKFLLIGKSNICVKVGEKSLTCKKIDLTTIVKPEAPFDLSVVYREGANDFVVTFNTSHLQKKYVKVLMHDVAYRQEKDENKWTHVNLSSTKLTLLQRKLQPAAMYEIKVRSIPDHYFKGFWSEWSPSYYFRTP bcov_r2_ems_p1-15H-GABBL-15H-GBBL-16H_0168_0001_0001_0002_000000007_0001_0001
SVSLIVKDKRVAESVARYLSRYGVDWHLLTLSHGTIVVNIFDVDPRLAESVARTYLPHYEFIVL DYSFSCYSQLEVNGSQHSLTCAFEDPDVNTTNLEFEICGALVEVKCLNFRKLQEIYFIETKKFLLIGKSNICVKVGEKSLTCKKIDLTTIVKPEAPFDLSVVYREGANDFVVTFNTSHLQKKYVKVLMHDVAYRQEKDENKWTHVNLSSTKLTLLQRKLQPAAMYEIKVRSIPDHYFKGFWSEWSPSYYFRTP bcov_v3_r2_EHEE_02036_000000002_0001_0001_55_65_E_.._ems_ferrM_4881_0001_0010_0001_0001_0001
LVLVTIHLDDDTNIASSVASSAGANVWIIGDVVTVIINDPDLAKKISEIIKKLVGHVDVEWA DYSFSCYSQLEVNGSQHSLTCAFEDPDVNTTNLEFEICGALVEVKCLNFRKLQEIYFIETKKFLLIGKSNICVKVGEKSLTCKKIDLTTIVKPEAPFDLSVVYREGANDFVVTFNTSHLQKKYVKVLMHDVAYRQEKDENKWTHVNLSSTKLTLLQRKLQPAAMYEIKVRSIPDHYFKGFWSEWSPSYYFRTP bcov_r2_ems_ferrC_1492_000000011_0001_0001
DIWDVKLILVQGNDEDAQKTRKTFKKRVNKTLTEIARKLGLSVDIWDFQSNRGDNILVSVTVHIR DYSFSCYSQLEVNGSQHSLTCAFEDPDVNTTNLEFEICGALVEVKCLNFRKLQEIYFIETKKFLLIGKSNICVKVGEKSLTCKKIDLTTIVKPEAPFDLSVVYREGANDFVVTFNTSHLQKKYVKVLMHDVAYRQEKDENKWTHVNLSSTKLTLLQRKLQPAAMYEIKVRSIPDHYFKGFWSEWSPSYYFRTP bcov_r4_EHEE_05457_000000001_0001_0001
PDEQLKARLKQLKKIAEELQKHADEEQKKLLKSVIKLLEKAIKDHDPDKVEEVAAEAVTILQRI DYSFSCYSQLEVNGSQHSLTCAFEDPDVNTTNLEFEICGALVEVKCLNFRKLQEIYFIETKKFLLIGKSNICVKVGEKSLTCKKIDLTTIVKPEAPFDLSVVYREGANDFVVTFNTSHLQKKYVKVLMHDVAYRQEKDENKWTHVNLSSTKLTLLQRKLQPAAMYEIKVRSIPDHYFKGFWSEWSPSYYFRTP longxing_ems_3hM_2796_000000006_0001_0001
SDSTVEHYTYSKDSEESIKSEIDKLKKKAEKYAQKLEDQGLFVNVLVWYQRDGDTVRVVLVVTVM DYSFSCYSQLEVNGSQHSLTCAFEDPDVNTTNLEFEICGALVEVKCLNFRKLQEIYFIETKKFLLIGKSNICVKVGEKSLTCKKIDLTTIVKPEAPFDLSVVYREGANDFVVTFNTSHLQKKYVKVLMHDVAYRQEKDENKWTHVNLSSTKLTLLQRKLQPAAMYEIKVRSIPDHYFKGFWSEWSPSYYFRTP bcov_v3_r2_EHEE_02036_000000002_0001_0001_55_65_E_.._EHEE_09750_0001_0007_0001_0001_0001
SEVIVRATKRMAEEAIKKRDREDLKLALRKLQMAAKQIQDPRVEKIARTIEELVKKAN DYSFSCYSQLEVNGSQHSLTCAFEDPDVNTTNLEFEICGALVEVKCLNFRKLQEIYFIETKKFLLIGKSNICVKVGEKSLTCKKIDLTTIVKPEAPFDLSVVYREGANDFVVTFNTSHLQKKYVKVLMHDVAYRQEKDENKWTHVNLSSTKLTLLQRKLQPAAMYEIKVRSIPDHYFKGFWSEWSPSYYFRTP longxing_Grafting2_ems_3hM_2757_0002_0002_0001_0001
GWAIIILTEDPEAVKKVAKQYNVEVETRDGLVFIQIDVSEETAKKVVEAIRKIVGARVFIFQ DYSFSCYSQLEVNGSQHSLTCAFEDPDVNTTNLEFEICGALVEVKCLNFRKLQEIYFIETKKFLLIGKSNICVKVGEKSLTCKKIDLTTIVKPEAPFDLSVVYREGANDFVVTFNTSHLQKKYVKVLMHDVAYRQEKDENKWTHVNLSSTKLTLLQRKLQPAAMYEIKVRSIPDHYFKGFWSEWSPSYYFRTP bcov_r2_ems_ferrM_5479_0002_000000016_0001_0001
NDVQSFVIQVDSRDSKSQQEARDKLETIASKISKKVKKNNGRVHWWITTIELRNHIVFVLFVSFG DYSFSCYSQLEVNGSQHSLTCAFEDPDVNTTNLEFEICGALVEVKCLNFRKLQEIYFIETKKFLLIGKSNICVKVGEKSLTCKKIDLTTIVKPEAPFDLSVVYREGANDFVVTFNTSHLQKKYVKVLMHDVAYRQEKDENKWTHVNLSSTKLTLLQRKLQPAAMYEIKVRSIPDHYFKGFWSEWSPSYYFRTP bcov_r2_EHEE_10403_000000005_0001_0001
LEVYFYQIRVEGDDEDAKRKVEKFVKDVSKTLKERAKKRGLKVSVRWNVRVRNGTVQVWVVVLLK DYSFSCYSQLEVNGSQHSLTCAFEDPDVNTTNLEFEICGALVEVKCLNFRKLQEIYFIETKKFLLIGKSNICVKVGEKSLTCKKIDLTTIVKPEAPFDLSVVYREGANDFVVTFNTSHLQKKYVKVLMHDVAYRQEKDENKWTHVNLSSTKLTLLQRKLQPAAMYEIKVRSIPDHYFKGFWSEWSPSYYFRTP bcov_r3_EHEE_01875_000000037_0001_0001
SDEDLSHIIQLLLEILRTDPRFREIATTIARLLAQAWHNNDEETLKKLKKLAQEVWKKAG DYSFSCYSQLEVNGSQHSLTCAFEDPDVNTTNLEFEICGALVEVKCLNFRKLQEIYFIETKKFLLIGKSNICVKVGEKSLTCKKIDLTTIVKPEAPFDLSVVYREGANDFVVTFNTSHLQKKYVKVLMHDVAYRQEKDENKWTHVNLSSTKLTLLQRKLQPAAMYEIKVRSIPDHYFKGFWSEWSPSYYFRTP bcov_r2_ems_3hM_3195_000000007_0001_0001
SWEFEIDIDVDYPDPTKVDRAAKRIKEAAEWAAKWLRKQGLDVKVRIETQRDGDKVTLRVRIQTD DYSFSCYSQLEVNGSQHSLTCAFEDPDVNTTNLEFEICGALVEVKCLNFRKLQEIYFIETKKFLLIGKSNICVKVGEKSLTCKKIDLTTIVKPEAPFDLSVVYREGANDFVVTFNTSHLQKKYVKVLMHDVAYRQEKDENKWTHVNLSSTKLTLLQRKLQPAAMYEIKVRSIPDHYFKGFWSEWSPSYYFRTP bcov_v3_r3_EHEE_02351_000000045_0001_0001_15_39_H_.._EHEE_06643_0001_0001_0001_0001_0001
LDIKHYFYEIDNTNPEDVEKLIRKIKKEAEERAKEAKKNNNPVRVWVQWRTIGSKVNIVVVLVRK DYSFSCYSQLEVNGSQHSLTCAFEDPDVNTTNLEFEICGALVEVKCLNFRKLQEIYFIETKKFLLIGKSNICVKVGEKSLTCKKIDLTTIVKPEAPFDLSVVYREGANDFVVTFNTSHLQKKYVKVLMHDVAYRQEKDENKWTHVNLSSTKLTLLQRKLQPAAMYEIKVRSIPDHYFKGFWSEWSPSYYFRTP bcov_v3_r3_EHEE_06619_000000039_0001_0001_55_65_E_.._EHEE_05734_0001_0006_0001_0001_0001
EVEIHVSNPAAAWLVWLFLHLYGVEVHVSGTTVDVKNVDPTLVQEAAEDASESADVPVSFKYR DYSFSCYSQLEVNGSQHSLTCAFEDPDVNTTNLEFEICGALVEVKCLNFRKLQEIYFIETKKFLLIGKSNICVKVGEKSLTCKKIDLTTIVKPEAPFDLSVVYREGANDFVVTFNTSHLQKKYVKVLMHDVAYRQEKDENKWTHVNLSSTKLTLLQRKLQPAAMYEIKVRSIPDHYFKGFWSEWSPSYYFRTP bcov_v4_r2_HEEH_00105_000000005_0001_0001_44_64_H_.._ems_ferrM_2855_0001_0001_0001
SEETAERLLKKARKKGDKDAELAAMKLTQALRAGNADPHMIKILETEAKKLVKR DYSFSCYSQLEVNGSQHSLTCAFEDPDVNTTNLEFEICGALVEVKCLNFRKLQEIYFIETKKFLLIGKSNICVKVGEKSLTCKKIDLTTIVKPEAPFDLSVVYREGANDFVVTFNTSHLQKKYVKVLMHDVAYRQEKDENKWTHVNLSSTKLTLLQRKLQPAAMYEIKVRSIPDHYFKGFWSEWSPSYYFRTP longxing_Grafting2_ems_p1-14H-GBL-16H-GABBL-16H_0512_0001_0001_0001_0001_0004_0001_0001
SEEEEKVRQTLWKLVETADKRGTPVTVEFTVNGKKFRVNFDGDPDNISKALTLAARLIEEALKR DYSFSCYSQLEVNGSQHSLTCAFEDPDVNTTNLEFEICGALVEVKCLNFRKLQEIYFIETKKFLLIGKSNICVKVGEKSLTCKKIDLTTIVKPEAPFDLSVVYREGANDFVVTFNTSHLQKKYVKVLMHDVAYRQEKDENKWTHVNLSSTKLTLLQRKLQPAAMYEIKVRSIPDHYFKGFWSEWSPSYYFRTP bcov_r2_HEEH_22847_000000040_0001_0001
DEREMSKIIISDVKEAVKRNRKEDVKLLLRKLKLMAKLMGIEDVERTARKLEEDARKYLS DYSFSCYSQLEVNGSQHSLTCAFEDPDVNTTNLEFEICGALVEVKCLNFRKLQEIYFIETKKFLLIGKSNICVKVGEKSLTCKKIDLTTIVKPEAPFDLSVVYREGANDFVVTFNTSHLQKKYVKVLMHDVAYRQEKDENKWTHVNLSSTKLTLLQRKLQPAAMYEIKVRSIPDHYFKGFWSEWSPSYYFRTP longxing_Grafting2_ems_3hM_2508_0001_0001_0001
DEEEQERTATTVAKRLADSEEEAKLIEKVLKHDSEVATHIHKAVKKGMEDVIKMIVEMMIKRIS DYSFSCYSQLEVNGSQHSLTCAFEDPDVNTTNLEFEICGALVEVKCLNFRKLQEIYFIETKKFLLIGKSNICVKVGEKSLTCKKIDLTTIVKPEAPFDLSVVYREGANDFVVTFNTSHLQKKYVKVLMHDVAYRQEKDENKWTHVNLSSTKLTLLQRKLQPAAMYEIKVRSIPDHYFKGFWSEWSPSYYFRTP longxing_ems_4hM_4903_0002_000000000_0001_0001
SETDEIILDHVHKAVQLHIDLNRPVSVQVDINGIRVDLTITEDEQQAREAVTKAAKLIREAANT DYSFSCYSQLEVNGSQHSLTCAFEDPDVNTTNLEFEICGALVEVKCLNFRKLQEIYFIETKKFLLIGKSNICVKVGEKSLTCKKIDLTTIVKPEAPFDLSVVYREGANDFVVTFNTSHLQKKYVKVLMHDVAYRQEKDENKWTHVNLSSTKLTLLQRKLQPAAMYEIKVRSIPDHYFKGFWSEWSPSYYFRTP longxing_HEEH_22275_000000022_0001_0001
SEYLEEILDEAWHAYHKAHELGDSVTVQFDVNGRTYRVEWHRDPRLQTEAIKKLLKVIRTAKKQ DYSFSCYSQLEVNGSQHSLTCAFEDPDVNTTNLEFEICGALVEVKCLNFRKLQEIYFIETKKFLLIGKSNICVKVGEKSLTCKKIDLTTIVKPEAPFDLSVVYREGANDFVVTFNTSHLQKKYVKVLMHDVAYRQEKDENKWTHVNLSSTKLTLLQRKLQPAAMYEIKVRSIPDHYFKGFWSEWSPSYYFRTP bcov_r3_HEEH_22456_000000092_0001_0001
PRVHLHLEHLQRMLTELKKKAQDETLRRLLDTVSKLLEEAARKNDEETHEEVSAEALMKIKELS DYSFSCYSQLEVNGSQHSLTCAFEDPDVNTTNLEFEICGALVEVKCLNFRKLQEIYFIETKKFLLIGKSNICVKVGEKSLTCKKIDLTTIVKPEAPFDLSVVYREGANDFVVTFNTSHLQKKYVKVLMHDVAYRQEKDENKWTHVNLSSTKLTLLQRKLQPAAMYEIKVRSIPDHYFKGFWSEWSPSYYFRTP longxing_ems_3hM_629_000000012_0001_0001
TEEEKLESIWRKLKELADRVENPNAREALRYVLSILERAIKEKDRTTVTLAILIVEDILEEHL DYSFSCYSQLEVNGSQHSLTCAFEDPDVNTTNLEFEICGALVEVKCLNFRKLQEIYFIETKKFLLIGKSNICVKVGEKSLTCKKIDLTTIVKPEAPFDLSVVYREGANDFVVTFNTSHLQKKYVKVLMHDVAYRQEKDENKWTHVNLSSTKLTLLQRKLQPAAMYEIKVRSIPDHYFKGFWSEWSPSYYFRTP bcov_r3_ems_3hM_1371_000000061_0001_0001
DEVEKEIDTAIEILKTVKKYVPDKSIQVIADALTKQLDQLKKEKDKEDARLAVRKAKQAVKIAI DYSFSCYSQLEVNGSQHSLTCAFEDPDVNTTNLEFEICGALVEVKCLNFRKLQEIYFIETKKFLLIGKSNICVKVGEKSLTCKKIDLTTIVKPEAPFDLSVVYREGANDFVVTFNTSHLQKKYVKVLMHDVAYRQEKDENKWTHVNLSSTKLTLLQRKLQPAAMYEIKVRSIPDHYFKGFWSEWSPSYYFRTP longxing_Grafting2_ems_3hM_1913_0002_0022_0001_0001
ALQFWFIVKIQNVNEEQRKKAQKLLDEWNKKVSTEAKKRGQSVIVVQTNLKEGDREVVVVVVIVM DYSFSCYSQLEVNGSQHSLTCAFEDPDVNTTNLEFEICGALVEVKCLNFRKLQEIYFIETKKFLLIGKSNICVKVGEKSLTCKKIDLTTIVKPEAPFDLSVVYREGANDFVVTFNTSHLQKKYVKVLMHDVAYRQEKDENKWTHVNLSSTKLTLLQRKLQPAAMYEIKVRSIPDHYFKGFWSEWSPSYYFRTP bcov_r2_EHEE_03664_000000038_0001_0001
ATIVYIRISDYRAAEEVAKRAQVDIVITKVGHHYLIVLFGATPEVSELFKRLAPYAEVTVNTL DYSFSCYSQLEVNGSQHSLTCAFEDPDVNTTNLEFEICGALVEVKCLNFRKLQEIYFIETKKFLLIGKSNICVKVGEKSLTCKKIDLTTIVKPEAPFDLSVVYREGANDFVVTFNTSHLQKKYVKVLMHDVAYRQEKDENKWTHVNLSSTKLTLLQRKLQPAAMYEIKVRSIPDHYFKGFWSEWSPSYYFRTP bcov_r2_ems_ferrM_1370_0001_000000035_0001_0001
SDERLAKLKAKQATKHATNAKDPRQIEAALMIIEIVAEQVNDPNLKEILEKARKKLKKVQES DYSFSCYSQLEVNGSQHSLTCAFEDPDVNTTNLEFEICGALVEVKCLNFRKLQEIYFIETKKFLLIGKSNICVKVGEKSLTCKKIDLTTIVKPEAPFDLSVVYREGANDFVVTFNTSHLQKKYVKVLMHDVAYRQEKDENKWTHVNLSSTKLTLLQRKLQPAAMYEIKVRSIPDHYFKGFWSEWSPSYYFRTP longxing_Grafting2_ems_3hM_615_0002_0013_0001_0001
DPRDELLELIQEIMLAVLNKDKETVDRLLKTASELAKKIGDERVLRVVKHLEEVAKKALS DYSFSCYSQLEVNGSQHSLTCAFEDPDVNTTNLEFEICGALVEVKCLNFRKLQEIYFIETKKFLLIGKSNICVKVGEKSLTCKKIDLTTIVKPEAPFDLSVVYREGANDFVVTFNTSHLQKKYVKVLMHDVAYRQEKDENKWTHVNLSSTKLTLLQRKLQPAAMYEIKVRSIPDHYFKGFWSEWSPSYYFRTP longxing_ems_3hM_1665_000000004_0001_0001
DETLKKLLEEAAHRAVEALRKNKPFTFTFTVNGRRYRIEVDTDPERVWQVLDKLYQLLLEAFHK DYSFSCYSQLEVNGSQHSLTCAFEDPDVNTTNLEFEICGALVEVKCLNFRKLQEIYFIETKKFLLIGKSNICVKVGEKSLTCKKIDLTTIVKPEAPFDLSVVYREGANDFVVTFNTSHLQKKYVKVLMHDVAYRQEKDENKWTHVNLSSTKLTLLQRKLQPAAMYEIKVRSIPDHYFKGFWSEWSPSYYFRTP bcov_v4_r3_ems_3hM_492_000000076_0001_0001_41_58_H_.._HEEH_07186_0001_0001_0001
DENDAIKILLEAWHLVKKLGDEELKKEVDRLSKEFLEATTKDDKDLLDEITRQAEELLKRIKS DYSFSCYSQLEVNGSQHSLTCAFEDPDVNTTNLEFEICGALVEVKCLNFRKLQEIYFIETKKFLLIGKSNICVKVGEKSLTCKKIDLTTIVKPEAPFDLSVVYREGANDFVVTFNTSHLQKKYVKVLMHDVAYRQEKDENKWTHVNLSSTKLTLLQRKLQPAAMYEIKVRSIPDHYFKGFWSEWSPSYYFRTP bcov_r2_ems_3hM_2415_000000042_0001_0001
AEFYTVTFTLENVSPEQQKEVQKTAEDEVKKLQKKAKERGLYVDVIQFNRSDGSRRSVRFVIIVL DYSFSCYSQLEVNGSQHSLTCAFEDPDVNTTNLEFEICGALVEVKCLNFRKLQEIYFIETKKFLLIGKSNICVKVGEKSLTCKKIDLTTIVKPEAPFDLSVVYREGANDFVVTFNTSHLQKKYVKVLMHDVAYRQEKDENKWTHVNLSSTKLTLLQRKLQPAAMYEIKVRSIPDHYFKGFWSEWSPSYYFRTP bcov_v3_r2_EHEE_02036_000000002_0001_0001_55_65_E_.._EHEE_09411_0001_0007_0001_0001_0001
STVFIIVFSPELSKKVQEAAKKANVEVEVERLPGDQYVLHIRVESDELAKKVIKIVQDAWLFVI DYSFSCYSQLEVNGSQHSLTCAFEDPDVNTTNLEFEICGALVEVKCLNFRKLQEIYFIETKKFLLIGKSNICVKVGEKSLTCKKIDLTTIVKPEAPFDLSVVYREGANDFVVTFNTSHLQKKYVKVLMHDVAYRQEKDENKWTHVNLSSTKLTLLQRKLQPAAMYEIKVRSIPDHYFKGFWSEWSPSYYFRTP bcov_r3_ems_ferrC_396_000000015_0001_0001
DPRTRANALLILKAVILAEDRGSPVTVSYNINGDNVTFHVPADPRELRKWEETAETLLRKAVKK DYSFSCYSQLEVNGSQHSLTCAFEDPDVNTTNLEFEICGALVEVKCLNFRKLQEIYFIETKKFLLIGKSNICVKVGEKSLTCKKIDLTTIVKPEAPFDLSVVYREGANDFVVTFNTSHLQKKYVKVLMHDVAYRQEKDENKWTHVNLSSTKLTLLQRKLQPAAMYEIKVRSIPDHYFKGFWSEWSPSYYFRTP bcov_v3_r2_HEEH_17392_000000040_0001_0001_44_64_H_.._HEEH_11004_0001_0002_0001_0001_0001
DEEDWEILSELLALIIRAHRRGEPFRVTVEKDGVRVTVNVDSDPRQAHKAAEAVVTFYRRLKDK DYSFSCYSQLEVNGSQHSLTCAFEDPDVNTTNLEFEICGALVEVKCLNFRKLQEIYFIETKKFLLIGKSNICVKVGEKSLTCKKIDLTTIVKPEAPFDLSVVYREGANDFVVTFNTSHLQKKYVKVLMHDVAYRQEKDENKWTHVNLSSTKLTLLQRKLQPAAMYEIKVRSIPDHYFKGFWSEWSPSYYFRTP bcov_r3_HEEH_16643_000000008_0001_0001
DLSEKVERLLREANKKKDPKIVREAAKVASSLVNRQDVAHLVMSLALQISEDLARLLEEAIT DYSFSCYSQLEVNGSQHSLTCAFEDPDVNTTNLEFEICGALVEVKCLNFRKLQEIYFIETKKFLLIGKSNICVKVGEKSLTCKKIDLTTIVKPEAPFDLSVVYREGANDFVVTFNTSHLQKKYVKVLMHDVAYRQEKDENKWTHVNLSSTKLTLLQRKLQPAAMYEIKVRSIPDHYFKGFWSEWSPSYYFRTP longxing_ems_4hM_4762_000000005_0001_0002
DRKEVQREVKERVDTALSNNDPDTAHKVVEDAARLAEELGDHELLRLVHSLWRKILEFRG DYSFSCYSQLEVNGSQHSLTCAFEDPDVNTTNLEFEICGALVEVKCLNFRKLQEIYFIETKKFLLIGKSNICVKVGEKSLTCKKIDLTTIVKPEAPFDLSVVYREGANDFVVTFNTSHLQKKYVKVLMHDVAYRQEKDENKWTHVNLSSTKLTLLQRKLQPAAMYEIKVRSIPDHYFKGFWSEWSPSYYFRTP bcov_v4_r2_HEEH_00105_000000005_0001_0001_44_64_H_.._ems_3hM_1928_0001_0001_0001
TEEEEKIDKEAKDIEKKVHKDGDEVQHSVNINGVEVIVIFGPDPRDARLATMKLKQAFEILKRR DYSFSCYSQLEVNGSQHSLTCAFEDPDVNTTNLEFEICGALVEVKCLNFRKLQEIYFIETKKFLLIGKSNICVKVGEKSLTCKKIDLTTIVKPEAPFDLSVVYREGANDFVVTFNTSHLQKKYVKVLMHDVAYRQEKDENKWTHVNLSSTKLTLLQRKLQPAAMYEIKVRSIPDHYFKGFWSEWSPSYYFRTP longxing_Grafting2_HEEH_09540_0001_0001_0001
DEVQELSRKLWEALDKAEKRNDEKLLDLLITAWHLLYEAWAKNDEDSKKKANKYAKTVIKQAES DYSFSCYSQLEVNGSQHSLTCAFEDPDVNTTNLEFEICGALVEVKCLNFRKLQEIYFIETKKFLLIGKSNICVKVGEKSLTCKKIDLTTIVKPEAPFDLSVVYREGANDFVVTFNTSHLQKKYVKVLMHDVAYRQEKDENKWTHVNLSSTKLTLLQRKLQPAAMYEIKVRSIPDHYFKGFWSEWSPSYYFRTP bcov_v3_r2_ems_3hM_1007_000000051_0001_0001_43_64_H_.._ems_3hC_1310_0001_0009_0001_0001_0001
SREDNRILLDLLRLALEASDKNRPVTHNIDVKGVKVRVKLDSDRDTVEKALTDHEKLVKTARKT DYSFSCYSQLEVNGSQHSLTCAFEDPDVNTTNLEFEICGALVEVKCLNFRKLQEIYFIETKKFLLIGKSNICVKVGEKSLTCKKIDLTTIVKPEAPFDLSVVYREGANDFVVTFNTSHLQKKYVKVLMHDVAYRQEKDENKWTHVNLSSTKLTLLQRKLQPAAMYEIKVRSIPDHYFKGFWSEWSPSYYFRTP longxing_HEEH_12252_000000001_0001_0001
DRVEQALRIIVHAAIADLKSPDPEDQRLAKRKIKQASEMVERVNPELRKKADQIIRELQKKI DYSFSCYSQLEVNGSQHSLTCAFEDPDVNTTNLEFEICGALVEVKCLNFRKLQEIYFIETKKFLLIGKSNICVKVGEKSLTCKKIDLTTIVKPEAPFDLSVVYREGANDFVVTFNTSHLQKKYVKVLMHDVAYRQEKDENKWTHVNLSSTKLTLLQRKLQPAAMYEIKVRSIPDHYFKGFWSEWSPSYYFRTP longxing_Grafting2_ems_3hM_2627_0001_0005_0001_0001
DWTVRIRFKVDGTDEEAKKIADKWRKRAKHWAKRIASAHGGSVRVRVSYREDGDTIELTVEVTVR DYSFSCYSQLEVNGSQHSLTCAFEDPDVNTTNLEFEICGALVEVKCLNFRKLQEIYFIETKKFLLIGKSNICVKVGEKSLTCKKIDLTTIVKPEAPFDLSVVYREGANDFVVTFNTSHLQKKYVKVLMHDVAYRQEKDENKWTHVNLSSTKLTLLQRKLQPAAMYEIKVRSIPDHYFKGFWSEWSPSYYFRTP bcov_r3_EHEE_09070_000000016_0001_0001
DLTLDAKKVVMAVRKNTEAAKMHLDMVRSGTNEEALRVAKKLAQQISPEVERLVKEIEKNS DYSFSCYSQLEVNGSQHSLTCAFEDPDVNTTNLEFEICGALVEVKCLNFRKLQEIYFIETKKFLLIGKSNICVKVGEKSLTCKKIDLTTIVKPEAPFDLSVVYREGANDFVVTFNTSHLQKKYVKVLMHDVAYRQEKDENKWTHVNLSSTKLTLLQRKLQPAAMYEIKVRSIPDHYFKGFWSEWSPSYYFRTP longxing_Grafting2_ems_4hM_4189_0001_0002_0001_0001
YVLVIVFDQRDSKWERFTFDDPTEAHRYAKKLAEEIGLEVHIDTFNSDVYLVSVA DYSFSCYSQLEVNGSQHSLTCAFEDPDVNTTNLEFEICGALVEVKCLNFRKLQEIYFIETKKFLLIGKSNICVKVGEKSLTCKKIDLTTIVKPEAPFDLSVVYREGANDFVVTFNTSHLQKKYVKVLMHDVAYRQEKDENKWTHVNLSSTKLTLLQRKLQPAAMYEIKVRSIPDHYFKGFWSEWSPSYYFRTP bcov_r4_ems_bGM_232_000000001_0001_0001
DEWQDLKRKAEELIREAESKAQSEMIKKIARQLEEELKRVASSKDPSLAELLLIRIKDLLEQLT DYSFSCYSQLEVNGSQHSLTCAFEDPDVNTTNLEFEICGALVEVKCLNFRKLQEIYFIETKKFLLIGKSNICVKVGEKSLTCKKIDLTTIVKPEAPFDLSVVYREGANDFVVTFNTSHLQKKYVKVLMHDVAYRQEKDENKWTHVNLSSTKLTLLQRKLQPAAMYEIKVRSIPDHYFKGFWSEWSPSYYFRTP longxing_ems_3hM_366_000000021_0001_0001
KAEQALRIALLVAEDMGDEKVEKIIRKLLEDPEGTKKVKEEAKKQNVDEMDHVALLVHSIRSS DYSFSCYSQLEVNGSQHSLTCAFEDPDVNTTNLEFEICGALVEVKCLNFRKLQEIYFIETKKFLLIGKSNICVKVGEKSLTCKKIDLTTIVKPEAPFDLSVVYREGANDFVVTFNTSHLQKKYVKVLMHDVAYRQEKDENKWTHVNLSSTKLTLLQRKLQPAAMYEIKVRSIPDHYFKGFWSEWSPSYYFRTP longxing_ems_4hM_4639_0002_000000002_0001_0001
SPDEIRKAAERLLELVREGKVDPEMAKLVLDQLRHLVEDQGDEDLRREVEEIAKRVKKLIKK DYSFSCYSQLEVNGSQHSLTCAFEDPDVNTTNLEFEICGALVEVKCLNFRKLQEIYFIETKKFLLIGKSNICVKVGEKSLTCKKIDLTTIVKPEAPFDLSVVYREGANDFVVTFNTSHLQKKYVKVLMHDVAYRQEKDENKWTHVNLSSTKLTLLQRKLQPAAMYEIKVRSIPDHYFKGFWSEWSPSYYFRTP longxing_HHH_eva_0145_000000029_0001_0001
DSEKLKEKVKKALKDGDIRALHEVWTLALTMGDRELAKLASTAVKRLQKR DYSFSCYSQLEVNGSQHSLTCAFEDPDVNTTNLEFEICGALVEVKCLNFRKLQEIYFIETKKFLLIGKSNICVKVGEKSLTCKKIDLTTIVKPEAPFDLSVVYREGANDFVVTFNTSHLQKKYVKVLMHDVAYRQEKDENKWTHVNLSSTKLTLLQRKLQPAAMYEIKVRSIPDHYFKGFWSEWSPSYYFRTP bcov_r4_ems_p1-14H-GBL-14H-GBL-16H_0618_0001_0001_0002_000000002_0001_0001
DRAEALQKALELAADAVRLDSDPRVRDKAQKLIQLLAKAVENNDEDKVRHILSLLEELHRKVKS DYSFSCYSQLEVNGSQHSLTCAFEDPDVNTTNLEFEICGALVEVKCLNFRKLQEIYFIETKKFLLIGKSNICVKVGEKSLTCKKIDLTTIVKPEAPFDLSVVYREGANDFVVTFNTSHLQKKYVKVLMHDVAYRQEKDENKWTHVNLSSTKLTLLQRKLQPAAMYEIKVRSIPDHYFKGFWSEWSPSYYFRTP longxing_ems_3hM_1605_000000015_0001_0001
DKEAVKKIIKHARKLGDEQAVRVVEHVLKALKKGEITEELAEVMATQVLDTVK DYSFSCYSQLEVNGSQHSLTCAFEDPDVNTTNLEFEICGALVEVKCLNFRKLQEIYFIETKKFLLIGKSNICVKVGEKSLTCKKIDLTTIVKPEAPFDLSVVYREGANDFVVTFNTSHLQKKYVKVLMHDVAYRQEKDENKWTHVNLSSTKLTLLQRKLQPAAMYEIKVRSIPDHYFKGFWSEWSPSYYFRTP longxing_ems_p1-14H-GBL-16H-GABBL-15H_0014_0001_0001_0002_000000009_0001_0001
GIVIVLVRGADPSIAEEVAKENNADVLVHAGVVVLNGVPPEGAKKIEELFRKAGAESVIVLIM DYSFSCYSQLEVNGSQHSLTCAFEDPDVNTTNLEFEICGALVEVKCLNFRKLQEIYFIETKKFLLIGKSNICVKVGEKSLTCKKIDLTTIVKPEAPFDLSVVYREGANDFVVTFNTSHLQKKYVKVLMHDVAYRQEKDENKWTHVNLSSTKLTLLQRKLQPAAMYEIKVRSIPDHYFKGFWSEWSPSYYFRTP bcov_r2_ems_ferrM_6524_0001_000000001_0001_0001
SDEEFEEYVKEVTTLAQRKNDEEVVQLAQKALELFKRARKKNDHDKLLKAAHIVLQLALKVI DYSFSCYSQLEVNGSQHSLTCAFEDPDVNTTNLEFEICGALVEVKCLNFRKLQEIYFIETKKFLLIGKSNICVKVGEKSLTCKKIDLTTIVKPEAPFDLSVVYREGANDFVVTFNTSHLQKKYVKVLMHDVAYRQEKDENKWTHVNLSSTKLTLLQRKLQPAAMYEIKVRSIPDHYFKGFWSEWSPSYYFRTP bcov_v4_r3_HEEH_05206_000000044_0001_0001_44_64_H_.._ems_3hM_790_0001_0002_0001_0001
DPTEKSKKASRRVEELIKKAQTEEEAKKLAQEVYREVVRRDDTHVAAIVLRVLLQVLKET DYSFSCYSQLEVNGSQHSLTCAFEDPDVNTTNLEFEICGALVEVKCLNFRKLQEIYFIETKKFLLIGKSNICVKVGEKSLTCKKIDLTTIVKPEAPFDLSVVYREGANDFVVTFNTSHLQKKYVKVLMHDVAYRQEKDENKWTHVNLSSTKLTLLQRKLQPAAMYEIKVRSIPDHYFKGFWSEWSPSYYFRTP longxing_ems_3hM_2533_000000012_0001_0001
SVEKLARIAKTLAKRRGSEVARLIVELIIKAMRDGILDPDEARKHLERLIKILRS DYSFSCYSQLEVNGSQHSLTCAFEDPDVNTTNLEFEICGALVEVKCLNFRKLQEIYFIETKKFLLIGKSNICVKVGEKSLTCKKIDLTTIVKPEAPFDLSVVYREGANDFVVTFNTSHLQKKYVKVLMHDVAYRQEKDENKWTHVNLSSTKLTLLQRKLQPAAMYEIKVRSIPDHYFKGFWSEWSPSYYFRTP bcov_r3_ems_p1-15H-GBL-16H-GABBL-16H_0062_0001_0001_0002_000000023_0001_0001
SVEELAKKASKAAKRKGDEQGLVVIEAITAAHRDGLISSEEASRALRVILKRLRS DYSFSCYSQLEVNGSQHSLTCAFEDPDVNTTNLEFEICGALVEVKCLNFRKLQEIYFIETKKFLLIGKSNICVKVGEKSLTCKKIDLTTIVKPEAPFDLSVVYREGANDFVVTFNTSHLQKKYVKVLMHDVAYRQEKDENKWTHVNLSSTKLTLLQRKLQPAAMYEIKVRSIPDHYFKGFWSEWSPSYYFRTP longxing_ems_p1-15H-GBL-16H-GABBL-16H_0175_0001_0001_0002_000000000_0001_0001
SESQEAAEHHVEILKEQAKHASDQEDIELAKRKIELALKVANVPDWEKIARKAKKEIDDHVNS DYSFSCYSQLEVNGSQHSLTCAFEDPDVNTTNLEFEICGALVEVKCLNFRKLQEIYFIETKKFLLIGKSNICVKVGEKSLTCKKIDLTTIVKPEAPFDLSVVYREGANDFVVTFNTSHLQKKYVKVLMHDVAYRQEKDENKWTHVNLSSTKLTLLQRKLQPAAMYEIKVRSIPDHYFKGFWSEWSPSYYFRTP longxing_Grafting2_ems_3hC_158_0002_0003_0001_0001
DDADLQRRALEAVEKGDEKKIEKLLKIARKLGDKMAAMKVELALKHAREK DYSFSCYSQLEVNGSQHSLTCAFEDPDVNTTNLEFEICGALVEVKCLNFRKLQEIYFIETKKFLLIGKSNICVKVGEKSLTCKKIDLTTIVKPEAPFDLSVVYREGANDFVVTFNTSHLQKKYVKVLMHDVAYRQEKDENKWTHVNLSSTKLTLLQRKLQPAAMYEIKVRSIPDHYFKGFWSEWSPSYYFRTP longxing_Grafting2_HHH_eva_0454_0001_0005_0001_0001
DDSEVETKLETAWRKLQKKIQDPEERKMNEMKFRLAKTLLKSSDPDQKKDAKKAAQVEIDAAD DYSFSCYSQLEVNGSQHSLTCAFEDPDVNTTNLEFEICGALVEVKCLNFRKLQEIYFIETKKFLLIGKSNICVKVGEKSLTCKKIDLTTIVKPEAPFDLSVVYREGANDFVVTFNTSHLQKKYVKVLMHDVAYRQEKDENKWTHVNLSSTKLTLLQRKLQPAAMYEIKVRSIPDHYFKGFWSEWSPSYYFRTP longxing_Grafting2_ems_3hC_187_0002_0001_0005_0001_0001
TEAQKMMIKTLEKVVSTLASKNPELLKQAQKLIRIAKEALKKGDEDTVKTANTKVRTIIQRLAK DYSFSCYSQLEVNGSQHSLTCAFEDPDVNTTNLEFEICGALVEVKCLNFRKLQEIYFIETKKFLLIGKSNICVKVGEKSLTCKKIDLTTIVKPEAPFDLSVVYREGANDFVVTFNTSHLQKKYVKVLMHDVAYRQEKDENKWTHVNLSSTKLTLLQRKLQPAAMYEIKVRSIPDHYFKGFWSEWSPSYYFRTP longxing_ems_3hC_398_000000001_0001_0001
DDDKTKTLKDRADQLSKEVPDPTVKEDARLVKLKIELANRMNNPTADEVAKALLDQLKDLKKG DYSFSCYSQLEVNGSQHSLTCAFEDPDVNTTNLEFEICGALVEVKCLNFRKLQEIYFIETKKFLLIGKSNICVKVGEKSLTCKKIDLTTIVKPEAPFDLSVVYREGANDFVVTFNTSHLQKKYVKVLMHDVAYRQEKDENKWTHVNLSSTKLTLLQRKLQPAAMYEIKVRSIPDHYFKGFWSEWSPSYYFRTP longxing_Grafting2_ems_3hC_377_0001_0001_0011_0001_0001
DMRDRLKKAVHDQVKTAADERDPTMLEIATTIAEQVIDVVKDEELKKQLQTLLKELQDRHKS DYSFSCYSQLEVNGSQHSLTCAFEDPDVNTTNLEFEICGALVEVKCLNFRKLQEIYFIETKKFLLIGKSNICVKVGEKSLTCKKIDLTTIVKPEAPFDLSVVYREGANDFVVTFNTSHLQKKYVKVLMHDVAYRQEKDENKWTHVNLSSTKLTLLQRKLQPAAMYEIKVRSIPDHYFKGFWSEWSPSYYFRTP longxing_ems_3hM_3104_000000003_0001_0001
RPEHVKRRIREVEERIRKGKISEDEAEELLRQLMRLAHKLDNDELAALVLEVLLVLKKHS DYSFSCYSQLEVNGSQHSLTCAFEDPDVNTTNLEFEICGALVEVKCLNFRKLQEIYFIETKKFLLIGKSNICVKVGEKSLTCKKIDLTTIVKPEAPFDLSVVYREGANDFVVTFNTSHLQKKYVKVLMHDVAYRQEKDENKWTHVNLSSTKLTLLQRKLQPAAMYEIKVRSIPDHYFKGFWSEWSPSYYFRTP longxing_HHH_eva_0139_000000011_0001_0001
DIDEAKELVERLKEIAKKRGDSRVLNLAQIAELIIEEAKKSNDPLLRRKAELTAEHLKKLLS DYSFSCYSQLEVNGSQHSLTCAFEDPDVNTTNLEFEICGALVEVKCLNFRKLQEIYFIETKKFLLIGKSNICVKVGEKSLTCKKIDLTTIVKPEAPFDLSVVYREGANDFVVTFNTSHLQKKYVKVLMHDVAYRQEKDENKWTHVNLSSTKLTLLQRKLQPAAMYEIKVRSIPDHYFKGFWSEWSPSYYFRTP longxing_Grafting2_ems_3hM_1889_0001_0002_0001_0001
TEEVAQTLAQLAWEAYKKNDKDLATKVLKLAKTYAETLQDPEIERVAYIVEILLRLARKS DYSFSCYSQLEVNGSQHSLTCAFEDPDVNTTNLEFEICGALVEVKCLNFRKLQEIYFIETKKFLLIGKSNICVKVGEKSLTCKKIDLTTIVKPEAPFDLSVVYREGANDFVVTFNTSHLQKKYVKVLMHDVAYRQEKDENKWTHVNLSSTKLTLLQRKLQPAAMYEIKVRSIPDHYFKGFWSEWSPSYYFRTP bcov_v4_r3_HEEH_21513_000000062_0001_0001_44_64_H_.._ems_3hM_1416_0001_0001_0001
SEEDEQANTIAKKLNEEAEKKGRPVNWEITVNGQEFWVVFGTDPEQQRIATYRLRWLWREYVRE DYSFSCYSQLEVNGSQHSLTCAFEDPDVNTTNLEFEICGALVEVKCLNFRKLQEIYFIETKKFLLIGKSNICVKVGEKSLTCKKIDLTTIVKPEAPFDLSVVYREGANDFVVTFNTSHLQKKYVKVLMHDVAYRQEKDENKWTHVNLSSTKLTLLQRKLQPAAMYEIKVRSIPDHYFKGFWSEWSPSYYFRTP bcov_r2_HEEH_03478_000000052_0001_0001
DEVEKLARKAAHLAFRKGDQEALTKVIRVLAALEKGEISKEQAKKILKKIIEEILS DYSFSCYSQLEVNGSQHSLTCAFEDPDVNTTNLEFEICGALVEVKCLNFRKLQEIYFIETKKFLLIGKSNICVKVGEKSLTCKKIDLTTIVKPEAPFDLSVVYREGANDFVVTFNTSHLQKKYVKVLMHDVAYRQEKDENKWTHVNLSSTKLTLLQRKLQPAAMYEIKVRSIPDHYFKGFWSEWSPSYYFRTP bcov_v3_r3_HEEH_09007_000000014_0001_0001_44_64_H_.._ems_p1-16H-GBL-16H-GABBL-16H_0045_0001_0001_0002_0001_0003_0001_0001_0001
TAEELARKVIKLAKKKGNKMAERKARIATEGVRKGELPEEAAKVILTAILMQLKE DYSFSCYSQLEVNGSQHSLTCAFEDPDVNTTNLEFEICGALVEVKCLNFRKLQEIYFIETKKFLLIGKSNICVKVGEKSLTCKKIDLTTIVKPEAPFDLSVVYREGANDFVVTFNTSHLQKKYVKVLMHDVAYRQEKDENKWTHVNLSSTKLTLLQRKLQPAAMYEIKVRSIPDHYFKGFWSEWSPSYYFRTP longxing_Grafting2_ems_p1-15H-GBL-16H-GABBL-16H_0373_0001_0001_0001_0001_0002_0001_0001
VVVSVKGADYRVISEFAKRHNASVTVLHIPGNQIIVQFFGIDWREIEKAANQLGAEVTWVP DYSFSCYSQLEVNGSQHSLTCAFEDPDVNTTNLEFEICGALVEVKCLNFRKLQEIYFIETKKFLLIGKSNICVKVGEKSLTCKKIDLTTIVKPEAPFDLSVVYREGANDFVVTFNTSHLQKKYVKVLMHDVAYRQEKDENKWTHVNLSSTKLTLLQRKLQPAAMYEIKVRSIPDHYFKGFWSEWSPSYYFRTP bcov_r3_ems_ferrM_6277_0001_000000024_0001_0001
DEKVRKLIAEAIRLVLKAGDEDAHKHVATLQVKVMEAQRRNDKDLVETLVRLITEHARKVHS DYSFSCYSQLEVNGSQHSLTCAFEDPDVNTTNLEFEICGALVEVKCLNFRKLQEIYFIETKKFLLIGKSNICVKVGEKSLTCKKIDLTTIVKPEAPFDLSVVYREGANDFVVTFNTSHLQKKYVKVLMHDVAYRQEKDENKWTHVNLSSTKLTLLQRKLQPAAMYEIKVRSIPDHYFKGFWSEWSPSYYFRTP longxing_ems_3hM_1382_000000004_0001_0001
SRTKKALETVEKALRKGEIDPSLAQALAEMIIELAGGSEEEAKRVAEKLVRSAKS DYSFSCYSQLEVNGSQHSLTCAFEDPDVNTTNLEFEICGALVEVKCLNFRKLQEIYFIETKKFLLIGKSNICVKVGEKSLTCKKIDLTTIVKPEAPFDLSVVYREGANDFVVTFNTSHLQKKYVKVLMHDVAYRQEKDENKWTHVNLSSTKLTLLQRKLQPAAMYEIKVRSIPDHYFKGFWSEWSPSYYFRTP longxing_ems_p1-15H-GABBL-15H-GBBL-16H_0504_0001_0001_0002_000000024_0001_0001
TEVEKLLKKAKKAAKRNGDKLAEMKVEQTSRMHRSGKVSPEAASVILKAIIMMLRE DYSFSCYSQLEVNGSQHSLTCAFEDPDVNTTNLEFEICGALVEVKCLNFRKLQEIYFIETKKFLLIGKSNICVKVGEKSLTCKKIDLTTIVKPEAPFDLSVVYREGANDFVVTFNTSHLQKKYVKVLMHDVAYRQEKDENKWTHVNLSSTKLTLLQRKLQPAAMYEIKVRSIPDHYFKGFWSEWSPSYYFRTP longxing_Grafting2_ems_p1-16H-GBL-16H-GABBL-16H_0303_0001_0001_0002_0001_0008_0001_0001
DIKIRLFVFDNGNVTRYEIRVGPSEEDRRTATKIIKTVIDHARKRNLTVVVWKHDGSRFELESYF DYSFSCYSQLEVNGSQHSLTCAFEDPDVNTTNLEFEICGALVEVKCLNFRKLQEIYFIETKKFLLIGKSNICVKVGEKSLTCKKIDLTTIVKPEAPFDLSVVYREGANDFVVTFNTSHLQKKYVKVLMHDVAYRQEKDENKWTHVNLSSTKLTLLQRKLQPAAMYEIKVRSIPDHYFKGFWSEWSPSYYFRTP bcov_r2_EEHEE_09149_000000070_0001_0001
DRREEIQKIAKKVEDEARQAEDPRQIKDLTRKHKEEAQKHNDEILEMLIEAMAKAVITQL DYSFSCYSQLEVNGSQHSLTCAFEDPDVNTTNLEFEICGALVEVKCLNFRKLQEIYFIETKKFLLIGKSNICVKVGEKSLTCKKIDLTTIVKPEAPFDLSVVYREGANDFVVTFNTSHLQKKYVKVLMHDVAYRQEKDENKWTHVNLSSTKLTLLQRKLQPAAMYEIKVRSIPDHYFKGFWSEWSPSYYFRTP longxing_ems_3hM_1339_000000002_0001_0001
DIVQLLSELLRKATEKAEKRNDEKLVKLLRTAEKLLTEADRKRDWKSILHAAEYAWTVIKQAES DYSFSCYSQLEVNGSQHSLTCAFEDPDVNTTNLEFEICGALVEVKCLNFRKLQEIYFIETKKFLLIGKSNICVKVGEKSLTCKKIDLTTIVKPEAPFDLSVVYREGANDFVVTFNTSHLQKKYVKVLMHDVAYRQEKDENKWTHVNLSSTKLTLLQRKLQPAAMYEIKVRSIPDHYFKGFWSEWSPSYYFRTP bcov_v3_r3_ems_3hC_719_0002_000000031_0001_0001_44_63_H_.._ems_3hC_1310_0001_0006_0001_0001_0001
AIVIVYRLTVPGDTPEARTLVEELNKKAKEDAKRKAEKLNLEIVVTFLVSTRNGTLRVLVTVLIM DYSFSCYSQLEVNGSQHSLTCAFEDPDVNTTNLEFEICGALVEVKCLNFRKLQEIYFIETKKFLLIGKSNICVKVGEKSLTCKKIDLTTIVKPEAPFDLSVVYREGANDFVVTFNTSHLQKKYVKVLMHDVAYRQEKDENKWTHVNLSSTKLTLLQRKLQPAAMYEIKVRSIPDHYFKGFWSEWSPSYYFRTP bcov_r3_EHEE_09272_000000010_0001_0001
DVIKYQLRYLLKEARKKGNKKAVKLAEKALRLVEEGRIDPDQALELAAELLRLVLQ DYSFSCYSQLEVNGSQHSLTCAFEDPDVNTTNLEFEICGALVEVKCLNFRKLQEIYFIETKKFLLIGKSNICVKVGEKSLTCKKIDLTTIVKPEAPFDLSVVYREGANDFVVTFNTSHLQKKYVKVLMHDVAYRQEKDENKWTHVNLSSTKLTLLQRKLQPAAMYEIKVRSIPDHYFKGFWSEWSPSYYFRTP bcov_r2_ems_p1-16H-GBL-16H-GABBL-16H_0016_0001_0001_0001_000000002_0001_0001
SEKEKELKSITKKAQTVSKHARDEQAAHILQIAIRELQDAFKNNRDEDYTMAKRKVEIAANLAK DYSFSCYSQLEVNGSQHSLTCAFEDPDVNTTNLEFEICGALVEVKCLNFRKLQEIYFIETKKFLLIGKSNICVKVGEKSLTCKKIDLTTIVKPEAPFDLSVVYREGANDFVVTFNTSHLQKKYVKVLMHDVAYRQEKDENKWTHVNLSSTKLTLLQRKLQPAAMYEIKVRSIPDHYFKGFWSEWSPSYYFRTP longxing_Grafting2_ems_3hC_908_0002_0020_0001_0001
DDEVVKKLKKWAKSVGAEVAKVVAELIEKAKKDGDEEDLRLLTRKARIMVKI DYSFSCYSQLEVNGSQHSLTCAFEDPDVNTTNLEFEICGALVEVKCLNFRKLQEIYFIETKKFLLIGKSNICVKVGEKSLTCKKIDLTTIVKPEAPFDLSVVYREGANDFVVTFNTSHLQKKYVKVLMHDVAYRQEKDENKWTHVNLSSTKLTLLQRKLQPAAMYEIKVRSIPDHYFKGFWSEWSPSYYFRTP longxing_Grafting2_ems_p1-14H-GBL-16H-GBL-16H_0776_0001_0001_0002_0001_0012_0001_0001
DDSRLAQRKAEIAIKMGTLSPEAQKELKKIVRLLREGKLDGDEALELILKIVIDVAA DYSFSCYSQLEVNGSQHSLTCAFEDPDVNTTNLEFEICGALVEVKCLNFRKLQEIYFIETKKFLLIGKSNICVKVGEKSLTCKKIDLTTIVKPEAPFDLSVVYREGANDFVVTFNTSHLQKKYVKVLMHDVAYRQEKDENKWTHVNLSSTKLTLLQRKLQPAAMYEIKVRSIPDHYFKGFWSEWSPSYYFRTP longxing_Grafting2_HHH_eva_0677_0001_0003_0001_0001
DILVILADPKLAKTVAKRWNLELVERDGWVWLLHVSPEAVEDIKRLAKERQVEVIFNTS DYSFSCYSQLEVNGSQHSLTCAFEDPDVNTTNLEFEICGALVEVKCLNFRKLQEIYFIETKKFLLIGKSNICVKVGEKSLTCKKIDLTTIVKPEAPFDLSVVYREGANDFVVTFNTSHLQKKYVKVLMHDVAYRQEKDENKWTHVNLSSTKLTLLQRKLQPAAMYEIKVRSIPDHYFKGFWSEWSPSYYFRTP bcov_r2_ems_ferrM_2292_0002_000000007_0001_0001
SDEEMAKILLELLKEAADKNDEELFRLIEMKLRQAAKVVKNEEIEKLARTVISQAKSNM DYSFSCYSQLEVNGSQHSLTCAFEDPDVNTTNLEFEICGALVEVKCLNFRKLQEIYFIETKKFLLIGKSNICVKVGEKSLTCKKIDLTTIVKPEAPFDLSVVYREGANDFVVTFNTSHLQKKYVKVLMHDVAYRQEKDENKWTHVNLSSTKLTLLQRKLQPAAMYEIKVRSIPDHYFKGFWSEWSPSYYFRTP longxing_Grafting2_ems_3hM_1890_0001_0006_0001_0001
GVIVVHVDDKRIAEEIAKKANVTIWTIYRFGDKFVLTVIVDDKELAKRVEELARRAGVPFEVRG DYSFSCYSQLEVNGSQHSLTCAFEDPDVNTTNLEFEICGALVEVKCLNFRKLQEIYFIETKKFLLIGKSNICVKVGEKSLTCKKIDLTTIVKPEAPFDLSVVYREGANDFVVTFNTSHLQKKYVKVLMHDVAYRQEKDENKWTHVNLSSTKLTLLQRKLQPAAMYEIKVRSIPDHYFKGFWSEWSPSYYFRTP bcov_v3_r2_EHEE_02036_000000002_0001_0001_55_65_E_.._ems_ferrM_6186_0001_0003_0001_0001_0001
DSELLKKKAKMAEKHGNEVILHAVIMQARDLGDEEVQKIAETAKKRTQKR DYSFSCYSQLEVNGSQHSLTCAFEDPDVNTTNLEFEICGALVEVKCLNFRKLQEIYFIETKKFLLIGKSNICVKVGEKSLTCKKIDLTTIVKPEAPFDLSVVYREGANDFVVTFNTSHLQKKYVKVLMHDVAYRQEKDENKWTHVNLSSTKLTLLQRKLQPAAMYEIKVRSIPDHYFKGFWSEWSPSYYFRTP longxing_Grafting2_ems_p1-14H-GBL-14H-GBL-16H_0618_0001_0001_0002_0001_0005_0001_0001
EEQEVMKLLQEVLRLAAQAVPDASQARKIAHTVMEIVSRIQDPTEAKKVAKTHSERLRKM DYSFSCYSQLEVNGSQHSLTCAFEDPDVNTTNLEFEICGALVEVKCLNFRKLQEIYFIETKKFLLIGKSNICVKVGEKSLTCKKIDLTTIVKPEAPFDLSVVYREGANDFVVTFNTSHLQKKYVKVLMHDVAYRQEKDENKWTHVNLSSTKLTLLQRKLQPAAMYEIKVRSIPDHYFKGFWSEWSPSYYFRTP longxing_ems_3hM_836_000000000_0001_0001
TEEEDTARKLIDKASKDAHKKGDRVRVTVHVNGLEIEITVGPDPRLIKEAKTNFELLVELAKNV DYSFSCYSQLEVNGSQHSLTCAFEDPDVNTTNLEFEICGALVEVKCLNFRKLQEIYFIETKKFLLIGKSNICVKVGEKSLTCKKIDLTTIVKPEAPFDLSVVYREGANDFVVTFNTSHLQKKYVKVLMHDVAYRQEKDENKWTHVNLSSTKLTLLQRKLQPAAMYEIKVRSIPDHYFKGFWSEWSPSYYFRTP bcov_r2_HEEH_08013_000000087_0001_0001
SLQDKALTLLVQAMAIAQRKGDEEIVRRVRELATKLTRAIQSGDEESLRKITKTIEELLRKVNS DYSFSCYSQLEVNGSQHSLTCAFEDPDVNTTNLEFEICGALVEVKCLNFRKLQEIYFIETKKFLLIGKSNICVKVGEKSLTCKKIDLTTIVKPEAPFDLSVVYREGANDFVVTFNTSHLQKKYVKVLMHDVAYRQEKDENKWTHVNLSSTKLTLLQRKLQPAAMYEIKVRSIPDHYFKGFWSEWSPSYYFRTP longxing_ems_3hM_1367_000000001_0001_0001
DAKERIKTALEELAQLMVKQANADPSIQEEVTRLVRKVLKSVEDHRKAQEIVAKIVLTAMRRAR DYSFSCYSQLEVNGSQHSLTCAFEDPDVNTTNLEFEICGALVEVKCLNFRKLQEIYFIETKKFLLIGKSNICVKVGEKSLTCKKIDLTTIVKPEAPFDLSVVYREGANDFVVTFNTSHLQKKYVKVLMHDVAYRQEKDENKWTHVNLSSTKLTLLQRKLQPAAMYEIKVRSIPDHYFKGFWSEWSPSYYFRTP longxing_ems_3hM_2343_000000034_0001_0001
DEWQELMTDAHRLIAEAEAKAQSEEIKKTARKLAEELARVARSQDPHEAKKLLDKIKKLLEKLT DYSFSCYSQLEVNGSQHSLTCAFEDPDVNTTNLEFEICGALVEVKCLNFRKLQEIYFIETKKFLLIGKSNICVKVGEKSLTCKKIDLTTIVKPEAPFDLSVVYREGANDFVVTFNTSHLQKKYVKVLMHDVAYRQEKDENKWTHVNLSSTKLTLLQRKLQPAAMYEIKVRSIPDHYFKGFWSEWSPSYYFRTP longxing_ems_3hM_366_000000039_0001_0001
DPDKVAEKVVEAVKRGDEETAKKLVSKIAQVTHEAQMVVAAISEAVEDGDEKLAKRKAKLAARV DYSFSCYSQLEVNGSQHSLTCAFEDPDVNTTNLEFEICGALVEVKCLNFRKLQEIYFIETKKFLLIGKSNICVKVGEKSLTCKKIDLTTIVKPEAPFDLSVVYREGANDFVVTFNTSHLQKKYVKVLMHDVAYRQEKDENKWTHVNLSSTKLTLLQRKLQPAAMYEIKVRSIPDHYFKGFWSEWSPSYYFRTP longxing_Grafting2_ems_4hM_4461_0001_0001_0009_0001_0001
TVVIIVNLDKKEVTKVASSVGAEVLVWRFGDHYTVFFRGVDPNQAKKVSKLLKKKAGSVEIDII DYSFSCYSQLEVNGSQHSLTCAFEDPDVNTTNLEFEICGALVEVKCLNFRKLQEIYFIETKKFLLIGKSNICVKVGEKSLTCKKIDLTTIVKPEAPFDLSVVYREGANDFVVTFNTSHLQKKYVKVLMHDVAYRQEKDENKWTHVNLSSTKLTLLQRKLQPAAMYEIKVRSIPDHYFKGFWSEWSPSYYFRTP bcov_r4_ems_ferrM_1741_0002_000000022_0001_0001
DEDTKHAKRKVDIANTLAKKIPDRDKAQAAIHIAKIVADEVNDEDLLKKVEKVEEEVQKLL DYSFSCYSQLEVNGSQHSLTCAFEDPDVNTTNLEFEICGALVEVKCLNFRKLQEIYFIETKKFLLIGKSNICVKVGEKSLTCKKIDLTTIVKPEAPFDLSVVYREGANDFVVTFNTSHLQKKYVKVLMHDVAYRQEKDENKWTHVNLSSTKLTLLQRKLQPAAMYEIKVRSIPDHYFKGFWSEWSPSYYFRTP longxing_Grafting2_ems_3hC_1419_0002_0005_0001_0001
SDKDIAKRLHELATKLVKNASSEEEKKNILDIAVIQLQLISDPTAQKLSEKLERVWRSLS DYSFSCYSQLEVNGSQHSLTCAFEDPDVNTTNLEFEICGALVEVKCLNFRKLQEIYFIETKKFLLIGKSNICVKVGEKSLTCKKIDLTTIVKPEAPFDLSVVYREGANDFVVTFNTSHLQKKYVKVLMHDVAYRQEKDENKWTHVNLSSTKLTLLQRKLQPAAMYEIKVRSIPDHYFKGFWSEWSPSYYFRTP longxing_ems_3hC_1028_000000003_0001_0001
SPEEVTKLAKTVQTLAKKLNDKLVEMKARKALEIVRKVGDPRMADATSVILKALERQLKG DYSFSCYSQLEVNGSQHSLTCAFEDPDVNTTNLEFEICGALVEVKCLNFRKLQEIYFIETKKFLLIGKSNICVKVGEKSLTCKKIDLTTIVKPEAPFDLSVVYREGANDFVVTFNTSHLQKKYVKVLMHDVAYRQEKDENKWTHVNLSSTKLTLLQRKLQPAAMYEIKVRSIPDHYFKGFWSEWSPSYYFRTP longxing_Grafting2_ems_3hM_2906_0001_0003_0001_0001
SEKITFSLEFHKDDSSARKKFNDIANKLHKKLQDIARKRNTKHRVRVDVKFDGQRATLEVEFEVK DYSFSCYSQLEVNGSQHSLTCAFEDPDVNTTNLEFEICGALVEVKCLNFRKLQEIYFIETKKFLLIGKSNICVKVGEKSLTCKKIDLTTIVKPEAPFDLSVVYREGANDFVVTFNTSHLQKKYVKVLMHDVAYRQEKDENKWTHVNLSSTKLTLLQRKLQPAAMYEIKVRSIPDHYFKGFWSEWSPSYYFRTP bcov_r4_EHEE_05413_000000013_0001_0001
TVDELSKIVKTLAEQVKKNNPKNREEAEKIKQAVDKVKKRAEDPEISELLLKLAVKLLRKVS DYSFSCYSQLEVNGSQHSLTCAFEDPDVNTTNLEFEICGALVEVKCLNFRKLQEIYFIETKKFLLIGKSNICVKVGEKSLTCKKIDLTTIVKPEAPFDLSVVYREGANDFVVTFNTSHLQKKYVKVLMHDVAYRQEKDENKWTHVNLSSTKLTLLQRKLQPAAMYEIKVRSIPDHYFKGFWSEWSPSYYFRTP longxing_ems_3hM_427_000000004_0001_0001
DDRKRTEEALRYIFKIAEEANNEEALELVVKAAKDFAEKFDSPELRKVAKQLKDTLSKIQK DYSFSCYSQLEVNGSQHSLTCAFEDPDVNTTNLEFEICGALVEVKCLNFRKLQEIYFIETKKFLLIGKSNICVKVGEKSLTCKKIDLTTIVKPEAPFDLSVVYREGANDFVVTFNTSHLQKKYVKVLMHDVAYRQEKDENKWTHVNLSSTKLTLLQRKLQPAAMYEIKVRSIPDHYFKGFWSEWSPSYYFRTP bcov_v3_r3_HEEH_21462_000000039_0001_0001_44_64_H_.._ems_3hC_162_0002_0001_0001_0001_0001_0001
DRHDMDILATVLRIAEEAMKNGREHTVDVDVNGITHKVRISTDMKEILEVVKKVTKAIDKAHKT DYSFSCYSQLEVNGSQHSLTCAFEDPDVNTTNLEFEICGALVEVKCLNFRKLQEIYFIETKKFLLIGKSNICVKVGEKSLTCKKIDLTTIVKPEAPFDLSVVYREGANDFVVTFNTSHLQKKYVKVLMHDVAYRQEKDENKWTHVNLSSTKLTLLQRKLQPAAMYEIKVRSIPDHYFKGFWSEWSPSYYFRTP longxing_HEEH_18531_000000001_0001_0001
DEEVQKITEELAETLHRAHHNNQRRHITVESKGIRVHITVDSDPRTAHEALQLILHLAFLLWRK DYSFSCYSQLEVNGSQHSLTCAFEDPDVNTTNLEFEICGALVEVKCLNFRKLQEIYFIETKKFLLIGKSNICVKVGEKSLTCKKIDLTTIVKPEAPFDLSVVYREGANDFVVTFNTSHLQKKYVKVLMHDVAYRQEKDENKWTHVNLSSTKLTLLQRKLQPAAMYEIKVRSIPDHYFKGFWSEWSPSYYFRTP bcov_v4_r2_HEEH_02526_000000026_0001_0001_44_64_H_.._HEEH_00868_0001_0001_0001_0001
PEDTKLVEKAKKLADEIKKLAQDPDLQRSADLAKKLVDEAYKKNDSERLRRVVRIIEILWRSVL DYSFSCYSQLEVNGSQHSLTCAFEDPDVNTTNLEFEICGALVEVKCLNFRKLQEIYFIETKKFLLIGKSNICVKVGEKSLTCKKIDLTTIVKPEAPFDLSVVYREGANDFVVTFNTSHLQKKYVKVLMHDVAYRQEKDENKWTHVNLSSTKLTLLQRKLQPAAMYEIKVRSIPDHYFKGFWSEWSPSYYFRTP bcov_r3_ems_3hM_1276_000000010_0001_0001
SEEVAKDASRLAKEKGDERALLIIKAVLADEKAGLLDPRLAERKLRQAAELLRR DYSFSCYSQLEVNGSQHSLTCAFEDPDVNTTNLEFEICGALVEVKCLNFRKLQEIYFIETKKFLLIGKSNICVKVGEKSLTCKKIDLTTIVKPEAPFDLSVVYREGANDFVVTFNTSHLQKKYVKVLMHDVAYRQEKDENKWTHVNLSSTKLTLLQRKLQPAAMYEIKVRSIPDHYFKGFWSEWSPSYYFRTP longxing_Grafting2_ems_p1-14H-GBL-16H-GABBL-16H_0096_0001_0001_0001_0001_0009_0001_0001
DESALRKALKIAKKKGDELAIRKVRLATEAHRRGEVDDREIRHIAKALQAELKG DYSFSCYSQLEVNGSQHSLTCAFEDPDVNTTNLEFEICGALVEVKCLNFRKLQEIYFIETKKFLLIGKSNICVKVGEKSLTCKKIDLTTIVKPEAPFDLSVVYREGANDFVVTFNTSHLQKKYVKVLMHDVAYRQEKDENKWTHVNLSSTKLTLLQRKLQPAAMYEIKVRSIPDHYFKGFWSEWSPSYYFRTP longxing_Grafting2_ems_p1-14H-GBL-16H-GABBL-16H_0443_0001_0001_0001_0001_0002_0001_0001
TIVNVWLFNADPTVSKLAKSLGVEVIKEPSGHIVVFVLDPKAARIVYKLAQKLGVRVALIEQP DYSFSCYSQLEVNGSQHSLTCAFEDPDVNTTNLEFEICGALVEVKCLNFRKLQEIYFIETKKFLLIGKSNICVKVGEKSLTCKKIDLTTIVKPEAPFDLSVVYREGANDFVVTFNTSHLQKKYVKVLMHDVAYRQEKDENKWTHVNLSSTKLTLLQRKLQPAAMYEIKVRSIPDHYFKGFWSEWSPSYYFRTP bcov_r3_ems_ferrM_835_000000013_0001_0001
STTELAAKALEAVSKGDEKLAKKLLKIAKSQGDEDAHRWIKQALALLL DYSFSCYSQLEVNGSQHSLTCAFEDPDVNTTNLEFEICGALVEVKCLNFRKLQEIYFIETKKFLLIGKSNICVKVGEKSLTCKKIDLTTIVKPEAPFDLSVVYREGANDFVVTFNTSHLQKKYVKVLMHDVAYRQEKDENKWTHVNLSSTKLTLLQRKLQPAAMYEIKVRSIPDHYFKGFWSEWSPSYYFRTP longxing_ems_p1-14H-GBL-14H-GBL-14H_0576_0001_0001_0002_000000000_0001_0001
TPALQIAVKALQTATDEAKKKNDSVELNVRLMGHTLRVTVSQNPEDVDTASKLLQKLADKATER DYSFSCYSQLEVNGSQHSLTCAFEDPDVNTTNLEFEICGALVEVKCLNFRKLQEIYFIETKKFLLIGKSNICVKVGEKSLTCKKIDLTTIVKPEAPFDLSVVYREGANDFVVTFNTSHLQKKYVKVLMHDVAYRQEKDENKWTHVNLSSTKLTLLQRKLQPAAMYEIKVRSIPDHYFKGFWSEWSPSYYFRTP longxing_HEEH_00129_000000005_0001_0001
DVAQTLAKILKKLAQKAGNEEAKKIADKIIKRLKKGEIDEEEAMQLLAKVLLLIQK DYSFSCYSQLEVNGSQHSLTCAFEDPDVNTTNLEFEICGALVEVKCLNFRKLQEIYFIETKKFLLIGKSNICVKVGEKSLTCKKIDLTTIVKPEAPFDLSVVYREGANDFVVTFNTSHLQKKYVKVLMHDVAYRQEKDENKWTHVNLSSTKLTLLQRKLQPAAMYEIKVRSIPDHYFKGFWSEWSPSYYFRTP longxing_ems_p1-16H-GBL-16H-GABBL-16H_0395_0001_0001_0001_000000006_0001_0001
PEVHKRLEKLQRELTELKKKAQDEELRRVLDAVSKALERAARMNDEILHKMVEKQAKRAIKAMS DYSFSCYSQLEVNGSQHSLTCAFEDPDVNTTNLEFEICGALVEVKCLNFRKLQEIYFIETKKFLLIGKSNICVKVGEKSLTCKKIDLTTIVKPEAPFDLSVVYREGANDFVVTFNTSHLQKKYVKVLMHDVAYRQEKDENKWTHVNLSSTKLTLLQRKLQPAAMYEIKVRSIPDHYFKGFWSEWSPSYYFRTP longxing_ems_3hM_629_000000009_0001_0001
SEEEMAKILLELLKEAADKNDEEQFKLIKRKLDLAAKHVQNEEIEKLARTVTSQARSNM DYSFSCYSQLEVNGSQHSLTCAFEDPDVNTTNLEFEICGALVEVKCLNFRKLQEIYFIETKKFLLIGKSNICVKVGEKSLTCKKIDLTTIVKPEAPFDLSVVYREGANDFVVTFNTSHLQKKYVKVLMHDVAYRQEKDENKWTHVNLSSTKLTLLQRKLQPAAMYEIKVRSIPDHYFKGFWSEWSPSYYFRTP longxing_Grafting2_ems_3hM_1890_0001_0001_0001_0001
PTEEIETLLTKIKEKAKKDGDKEVLHWVDALRALLEEAKKRNDEHEMRLILYRARVVLKLAQR DYSFSCYSQLEVNGSQHSLTCAFEDPDVNTTNLEFEICGALVEVKCLNFRKLQEIYFIETKKFLLIGKSNICVKVGEKSLTCKKIDLTTIVKPEAPFDLSVVYREGANDFVVTFNTSHLQKKYVKVLMHDVAYRQEKDENKWTHVNLSSTKLTLLQRKLQPAAMYEIKVRSIPDHYFKGFWSEWSPSYYFRTP bcov_v3_r3_ems_3hM_1892_000000079_0001_0001_1_21_H_.._ems_3hM_866_0001_0007_0001_0001_0001
GDTISYRVTFDRKDPDQADKASHKAIQLSAKAKQEAKDNGKDVKVKESHSTDGTKVTIEVRVHVN DYSFSCYSQLEVNGSQHSLTCAFEDPDVNTTNLEFEICGALVEVKCLNFRKLQEIYFIETKKFLLIGKSNICVKVGEKSLTCKKIDLTTIVKPEAPFDLSVVYREGANDFVVTFNTSHLQKKYVKVLMHDVAYRQEKDENKWTHVNLSSTKLTLLQRKLQPAAMYEIKVRSIPDHYFKGFWSEWSPSYYFRTP bcov_v4_r2_HEEH_10743_000000026_0001_0001_1_21_H_.._EHEE_13105_0001_0001_0001
SIDMAIMKLEQAAKLTGSPDAKKLLEEVKKAKKEGDEDRAEELAATLVRRLV DYSFSCYSQLEVNGSQHSLTCAFEDPDVNTTNLEFEICGALVEVKCLNFRKLQEIYFIETKKFLLIGKSNICVKVGEKSLTCKKIDLTTIVKPEAPFDLSVVYREGANDFVVTFNTSHLQKKYVKVLMHDVAYRQEKDENKWTHVNLSSTKLTLLQRKLQPAAMYEIKVRSIPDHYFKGFWSEWSPSYYFRTP longxing_Grafting2_ems_p1-15H-GBL-16H-GBL-15H_0287_0001_0001_0001_0001_0007_0001_0001
QVVFVLVSGVDPNAVKKLAKEAFPDLLVRINGDLVVLSLQSDDPDKARELAKQIAETEVHVWV DYSFSCYSQLEVNGSQHSLTCAFEDPDVNTTNLEFEICGALVEVKCLNFRKLQEIYFIETKKFLLIGKSNICVKVGEKSLTCKKIDLTTIVKPEAPFDLSVVYREGANDFVVTFNTSHLQKKYVKVLMHDVAYRQEKDENKWTHVNLSSTKLTLLQRKLQPAAMYEIKVRSIPDHYFKGFWSEWSPSYYFRTP bcov_r2_ems_ferrM_6787_0002_000000008_0001_0001
DELYHYRITLENADPRQTEDAERKARKYAKKLEKEAKKQGLFLFWFVFVVTENNRITVIVLITKW DYSFSCYSQLEVNGSQHSLTCAFEDPDVNTTNLEFEICGALVEVKCLNFRKLQEIYFIETKKFLLIGKSNICVKVGEKSLTCKKIDLTTIVKPEAPFDLSVVYREGANDFVVTFNTSHLQKKYVKVLMHDVAYRQEKDENKWTHVNLSSTKLTLLQRKLQPAAMYEIKVRSIPDHYFKGFWSEWSPSYYFRTP bcov_v3_r2_EHEE_11689_000000096_0001_0001_43_52_E_.._EHEE_04162_0001_0005_0001_0001_0001
DEDLEKYLLELSARAVNAWREGRPLRVTVNVNGVRFELTVDSDPRVIKKFREALYKADTLVKTG DYSFSCYSQLEVNGSQHSLTCAFEDPDVNTTNLEFEICGALVEVKCLNFRKLQEIYFIETKKFLLIGKSNICVKVGEKSLTCKKIDLTTIVKPEAPFDLSVVYREGANDFVVTFNTSHLQKKYVKVLMHDVAYRQEKDENKWTHVNLSSTKLTLLQRKLQPAAMYEIKVRSIPDHYFKGFWSEWSPSYYFRTP bcov_v3_r3_ems_3hC_40_0002_000000012_0001_0001_44_64_H_.._HEEH_23359_0001_0001_0001_0001_0001
DRLTERKNRLAETQVKEAVQNNDPETAKTLIKQATHLAQALVSPEEVKEFHKNLRKALKDG DYSFSCYSQLEVNGSQHSLTCAFEDPDVNTTNLEFEICGALVEVKCLNFRKLQEIYFIETKKFLLIGKSNICVKVGEKSLTCKKIDLTTIVKPEAPFDLSVVYREGANDFVVTFNTSHLQKKYVKVLMHDVAYRQEKDENKWTHVNLSSTKLTLLQRKLQPAAMYEIKVRSIPDHYFKGFWSEWSPSYYFRTP longxing_Grafting2_ems_3hM_1263_0002_0006_0001_0001
NEEAQELLWDVHSLVLVAKLNPTLAEDLSEAIKELLKRIRKLGDEDASKKATELLKEAEKVIS DYSFSCYSQLEVNGSQHSLTCAFEDPDVNTTNLEFEICGALVEVKCLNFRKLQEIYFIETKKFLLIGKSNICVKVGEKSLTCKKIDLTTIVKPEAPFDLSVVYREGANDFVVTFNTSHLQKKYVKVLMHDVAYRQEKDENKWTHVNLSSTKLTLLQRKLQPAAMYEIKVRSIPDHYFKGFWSEWSPSYYFRTP bcov_v4_r3_HEEH_04129_000000030_0001_0001_1_20_H_.._ems_3hM_2060_0001_0002_0001_0001
SVSVNITVTVKGTDDDAIDTLRKLLEEAAEKASKIVSSVGGKFRIHSEFRFDGDTISVEVQVDLN DYSFSCYSQLEVNGSQHSLTCAFEDPDVNTTNLEFEICGALVEVKCLNFRKLQEIYFIETKKFLLIGKSNICVKVGEKSLTCKKIDLTTIVKPEAPFDLSVVYREGANDFVVTFNTSHLQKKYVKVLMHDVAYRQEKDENKWTHVNLSSTKLTLLQRKLQPAAMYEIKVRSIPDHYFKGFWSEWSPSYYFRTP bcov_r4_EHEE_06067_000000012_0001_0001
PTDKALDIVQDASLAIMRGDEETVRKLIKKLEDLAKTHQDEKAKEMVKLARTALKRHKS DYSFSCYSQLEVNGSQHSLTCAFEDPDVNTTNLEFEICGALVEVKCLNFRKLQEIYFIETKKFLLIGKSNICVKVGEKSLTCKKIDLTTIVKPEAPFDLSVVYREGANDFVVTFNTSHLQKKYVKVLMHDVAYRQEKDENKWTHVNLSSTKLTLLQRKLQPAAMYEIKVRSIPDHYFKGFWSEWSPSYYFRTP longxing_ems_3hC_119_000000018_0001_0001
VEELKKAQKTVTKAVRILIRKNQDELAAEALEVVRLLKKASSDSDPRTIKTVIDLAKQVHKKAT DYSFSCYSQLEVNGSQHSLTCAFEDPDVNTTNLEFEICGALVEVKCLNFRKLQEIYFIETKKFLLIGKSNICVKVGEKSLTCKKIDLTTIVKPEAPFDLSVVYREGANDFVVTFNTSHLQKKYVKVLMHDVAYRQEKDENKWTHVNLSSTKLTLLQRKLQPAAMYEIKVRSIPDHYFKGFWSEWSPSYYFRTP longxing_ems_3hC_1399_0002_000000019_0001_0001
LEQYFVLITLKGASPEQVKKATDTVKKYAKKLEDEARKRGQKVVWRISVVTRGDTVIIVVNVFIV DYSFSCYSQLEVNGSQHSLTCAFEDPDVNTTNLEFEICGALVEVKCLNFRKLQEIYFIETKKFLLIGKSNICVKVGEKSLTCKKIDLTTIVKPEAPFDLSVVYREGANDFVVTFNTSHLQKKYVKVLMHDVAYRQEKDENKWTHVNLSSTKLTLLQRKLQPAAMYEIKVRSIPDHYFKGFWSEWSPSYYFRTP bcov_r2_EHEE_12961_000000080_0001_0001
PEEVKKILEDLSQQLMEAAMKRDEELAKTVIKILEELLKKIQDPEAELALRKARLTLEMIRKA DYSFSCYSQLEVNGSQHSLTCAFEDPDVNTTNLEFEICGALVEVKCLNFRKLQEIYFIETKKFLLIGKSNICVKVGEKSLTCKKIDLTTIVKPEAPFDLSVVYREGANDFVVTFNTSHLQKKYVKVLMHDVAYRQEKDENKWTHVNLSSTKLTLLQRKLQPAAMYEIKVRSIPDHYFKGFWSEWSPSYYFRTP longxing_Grafting2_ems_3hM_812_0001_0016_0001_0001
GEDTKLVEKAKKLADEIKKLAQDKQDKMKADHAAKMVDEAYKKNDSDLLRKAVHLIEITWKAVL DYSFSCYSQLEVNGSQHSLTCAFEDPDVNTTNLEFEICGALVEVKCLNFRKLQEIYFIETKKFLLIGKSNICVKVGEKSLTCKKIDLTTIVKPEAPFDLSVVYREGANDFVVTFNTSHLQKKYVKVLMHDVAYRQEKDENKWTHVNLSSTKLTLLQRKLQPAAMYEIKVRSIPDHYFKGFWSEWSPSYYFRTP longxing_Grafting2_ems_3hM_1276_0002_0009_0001_0001
DTEEAATLVTKAFQAHAKNDEETLKKLKSTLREIRKKAENLPDPRKRQMITAQVDHALEAVS DYSFSCYSQLEVNGSQHSLTCAFEDPDVNTTNLEFEICGALVEVKCLNFRKLQEIYFIETKKFLLIGKSNICVKVGEKSLTCKKIDLTTIVKPEAPFDLSVVYREGANDFVVTFNTSHLQKKYVKVLMHDVAYRQEKDENKWTHVNLSSTKLTLLQRKLQPAAMYEIKVRSIPDHYFKGFWSEWSPSYYFRTP longxing_ems_3hM_806_000000000_0001_0001
TFEITILFVDNGRLTRITVRVGPDPEEKKKARKIAKKIAKEIAKKGVSVSIFTEDGSRVELYFYW DYSFSCYSQLEVNGSQHSLTCAFEDPDVNTTNLEFEICGALVEVKCLNFRKLQEIYFIETKKFLLIGKSNICVKVGEKSLTCKKIDLTTIVKPEAPFDLSVVYREGANDFVVTFNTSHLQKKYVKVLMHDVAYRQEKDENKWTHVNLSSTKLTLLQRKLQPAAMYEIKVRSIPDHYFKGFWSEWSPSYYFRTP bcov_r3_EEHEE_14691_000000040_0001_0001
TVSVIVHGVDPTVAKYAANQYKDVIVVIWNNTFVIFSLRDPEVAKDISRLVRELAGAEVEIFG DYSFSCYSQLEVNGSQHSLTCAFEDPDVNTTNLEFEICGALVEVKCLNFRKLQEIYFIETKKFLLIGKSNICVKVGEKSLTCKKIDLTTIVKPEAPFDLSVVYREGANDFVVTFNTSHLQKKYVKVLMHDVAYRQEKDENKWTHVNLSSTKLTLLQRKLQPAAMYEIKVRSIPDHYFKGFWSEWSPSYYFRTP bcov_v3_r3_EHEE_05379_000000031_0001_0001_43_52_E_.._ems_ferrM_4931_0001_0003_0001_0001_0001
DDREEKIKKVQKKLLSILEQAKKDPEKAKTLVSRIIEEAQRKNDSIVLLIARQAKHAIEVAEKK DYSFSCYSQLEVNGSQHSLTCAFEDPDVNTTNLEFEICGALVEVKCLNFRKLQEIYFIETKKFLLIGKSNICVKVGEKSLTCKKIDLTTIVKPEAPFDLSVVYREGANDFVVTFNTSHLQKKYVKVLMHDVAYRQEKDENKWTHVNLSSTKLTLLQRKLQPAAMYEIKVRSIPDHYFKGFWSEWSPSYYFRTP longxing_ems_3hM_682_000000012_0001_0001
SVIFIIIRDPSLAKEVSETVKQNAEEVHLIPDGRVSVHNADPRLAKKLQRLIKERNLPIWVVVR DYSFSCYSQLEVNGSQHSLTCAFEDPDVNTTNLEFEICGALVEVKCLNFRKLQEIYFIETKKFLLIGKSNICVKVGEKSLTCKKIDLTTIVKPEAPFDLSVVYREGANDFVVTFNTSHLQKKYVKVLMHDVAYRQEKDENKWTHVNLSSTKLTLLQRKLQPAAMYEIKVRSIPDHYFKGFWSEWSPSYYFRTP bcov_r3_ems_ferrM_5654_000000034_0001_0001
DPRQELQKLYHLALKLSHLDPRFEEEARTAIELAARILEKDPRRSEEAVKLAKTILSKIKSQC DYSFSCYSQLEVNGSQHSLTCAFEDPDVNTTNLEFEICGALVEVKCLNFRKLQEIYFIETKKFLLIGKSNICVKVGEKSLTCKKIDLTTIVKPEAPFDLSVVYREGANDFVVTFNTSHLQKKYVKVLMHDVAYRQEKDENKWTHVNLSSTKLTLLQRKLQPAAMYEIKVRSIPDHYFKGFWSEWSPSYYFRTP bcov_v3_r3_ems_3hM_2596_000000079_0001_0001_1_18_H_.._ems_3hM_2243_0001_0004_0001_0001_0001
DREEAKKTVKTQLETALQQGDSDLFIQLVQDAVALAIQVRDPDVQRIIAELAKKAQDLRKS DYSFSCYSQLEVNGSQHSLTCAFEDPDVNTTNLEFEICGALVEVKCLNFRKLQEIYFIETKKFLLIGKSNICVKVGEKSLTCKKIDLTTIVKPEAPFDLSVVYREGANDFVVTFNTSHLQKKYVKVLMHDVAYRQEKDENKWTHVNLSSTKLTLLQRKLQPAAMYEIKVRSIPDHYFKGFWSEWSPSYYFRTP longxing_ems_3hM_2617_000000016_0001_0001
EEEVKRRLKTLIDKARKLVKNNDKKSVLDLVQEIHATAVDARDEDLSRTALKIVEHLARLAVS DYSFSCYSQLEVNGSQHSLTCAFEDPDVNTTNLEFEICGALVEVKCLNFRKLQEIYFIETKKFLLIGKSNICVKVGEKSLTCKKIDLTTIVKPEAPFDLSVVYREGANDFVVTFNTSHLQKKYVKVLMHDVAYRQEKDENKWTHVNLSSTKLTLLQRKLQPAAMYEIKVRSIPDHYFKGFWSEWSPSYYFRTP longxing_ems_3hM_1730_000000000_0001_0001
SYVWVVVHGPEDAAKKISKLIGAEVEIVRFGRYFSLSLVNADPRRVKEVAKSVDPRAYIIVK DYSFSCYSQLEVNGSQHSLTCAFEDPDVNTTNLEFEICGALVEVKCLNFRKLQEIYFIETKKFLLIGKSNICVKVGEKSLTCKKIDLTTIVKPEAPFDLSVVYREGANDFVVTFNTSHLQKKYVKVLMHDVAYRQEKDENKWTHVNLSSTKLTLLQRKLQPAAMYEIKVRSIPDHYFKGFWSEWSPSYYFRTP bcov_r3_ems_ferrM_4628_0001_000000076_0001_0001
DSEKLKEKVKKALKDGDEKALEEVYRLAVQMGDLDLAALAWEALVRLQQR DYSFSCYSQLEVNGSQHSLTCAFEDPDVNTTNLEFEICGALVEVKCLNFRKLQEIYFIETKKFLLIGKSNICVKVGEKSLTCKKIDLTTIVKPEAPFDLSVVYREGANDFVVTFNTSHLQKKYVKVLMHDVAYRQEKDENKWTHVNLSSTKLTLLQRKLQPAAMYEIKVRSIPDHYFKGFWSEWSPSYYFRTP bcov_v3_r2_EHEE_08472_000000004_0001_0001_15_38_H_.._ems_p1-14H-GBL-14H-GBL-16H_0618_0001_0001_0002_0001_0002_0001_0001_0001
SRVLFVGVDPRIVESVARRYNVEVRYYRQGEFINVFLHVENPEAAKKIAKIVSKLAQAEVIVDL DYSFSCYSQLEVNGSQHSLTCAFEDPDVNTTNLEFEICGALVEVKCLNFRKLQEIYFIETKKFLLIGKSNICVKVGEKSLTCKKIDLTTIVKPEAPFDLSVVYREGANDFVVTFNTSHLQKKYVKVLMHDVAYRQEKDENKWTHVNLSSTKLTLLQRKLQPAAMYEIKVRSIPDHYFKGFWSEWSPSYYFRTP bcov_v3_r3_EHEE_05436_000000003_0001_0001_43_52_E_.._ems_ferrM_3054_0002_0001_0004_0001_0001_0001
SEQLETALNEAAQAVIEAEQKQRPITITVNVNGLNVTFEVDSDPKVKKKVADIITKLHQHVKKK DYSFSCYSQLEVNGSQHSLTCAFEDPDVNTTNLEFEICGALVEVKCLNFRKLQEIYFIETKKFLLIGKSNICVKVGEKSLTCKKIDLTTIVKPEAPFDLSVVYREGANDFVVTFNTSHLQKKYVKVLMHDVAYRQEKDENKWTHVNLSSTKLTLLQRKLQPAAMYEIKVRSIPDHYFKGFWSEWSPSYYFRTP longxing_HEEH_22770_000000014_0001_0001
PSVHRALENLQRVLTELKKKAQDETLRRLLDTVSKLLEEAARKNDEETFEKVWETAYQLILQLT DYSFSCYSQLEVNGSQHSLTCAFEDPDVNTTNLEFEICGALVEVKCLNFRKLQEIYFIETKKFLLIGKSNICVKVGEKSLTCKKIDLTTIVKPEAPFDLSVVYREGANDFVVTFNTSHLQKKYVKVLMHDVAYRQEKDENKWTHVNLSSTKLTLLQRKLQPAAMYEIKVRSIPDHYFKGFWSEWSPSYYFRTP bcov_v4_r2_ems_3hM_1813_000000000_0001_0001_1_18_H_.._ems_3hM_629_0001_0001_0001
DELSELVKTLLELAKEASKKNDEETVARLARKVAEVWEKAQNPEVRKLAEEAWDRIIKLLAG DYSFSCYSQLEVNGSQHSLTCAFEDPDVNTTNLEFEICGALVEVKCLNFRKLQEIYFIETKKFLLIGKSNICVKVGEKSLTCKKIDLTTIVKPEAPFDLSVVYREGANDFVVTFNTSHLQKKYVKVLMHDVAYRQEKDENKWTHVNLSSTKLTLLQRKLQPAAMYEIKVRSIPDHYFKGFWSEWSPSYYFRTP bcov_r3_ems_3hM_2758_000000033_0001_0001
SHEEVIRRALKLAEKKGDKLAVRKIRQAEETVRKGRASEEDAEHIARIIEDILKQ DYSFSCYSQLEVNGSQHSLTCAFEDPDVNTTNLEFEICGALVEVKCLNFRKLQEIYFIETKKFLLIGKSNICVKVGEKSLTCKKIDLTTIVKPEAPFDLSVVYREGANDFVVTFNTSHLQKKYVKVLMHDVAYRQEKDENKWTHVNLSSTKLTLLQRKLQPAAMYEIKVRSIPDHYFKGFWSEWSPSYYFRTP longxing_Grafting2_ems_p1-15H-GBL-16H-GABBL-16H_0222_0001_0001_0001_0001_0002_0001_0001
DDEEVQKTAEEVLKRLKKDPTPEAQAAFLILKILLELLKKARDPEQKKLLKMKIKQAVKMR DYSFSCYSQLEVNGSQHSLTCAFEDPDVNTTNLEFEICGALVEVKCLNFRKLQEIYFIETKKFLLIGKSNICVKVGEKSLTCKKIDLTTIVKPEAPFDLSVVYREGANDFVVTFNTSHLQKKYVKVLMHDVAYRQEKDENKWTHVNLSSTKLTLLQRKLQPAAMYEIKVRSIPDHYFKGFWSEWSPSYYFRTP longxing_Grafting2_ems_3hM_1549_0001_0015_0001_0001
NEEAQKLLKKVQTLVEQAKRDPRQAEDLSALIWELLARIRKLGDEDASKKAKELLREAIQVAI DYSFSCYSQLEVNGSQHSLTCAFEDPDVNTTNLEFEICGALVEVKCLNFRKLQEIYFIETKKFLLIGKSNICVKVGEKSLTCKKIDLTTIVKPEAPFDLSVVYREGANDFVVTFNTSHLQKKYVKVLMHDVAYRQEKDENKWTHVNLSSTKLTLLQRKLQPAAMYEIKVRSIPDHYFKGFWSEWSPSYYFRTP bcov_r3_ems_3hM_2060_000000060_0001_0001
SEKKKKLLEELAKLLAKVGDDELMDKAHQIVVKLTQRGIDQTDALEIAAKEIKKHIKKS DYSFSCYSQLEVNGSQHSLTCAFEDPDVNTTNLEFEICGALVEVKCLNFRKLQEIYFIETKKFLLIGKSNICVKVGEKSLTCKKIDLTTIVKPEAPFDLSVVYREGANDFVVTFNTSHLQKKYVKVLMHDVAYRQEKDENKWTHVNLSSTKLTLLQRKLQPAAMYEIKVRSIPDHYFKGFWSEWSPSYYFRTP longxing_HHH_eva_0034_000000040_0001_0001
SMLEQLSKRLKALVEKKGDEKAKKHVKLFEEAVRRGDEDTAAEILIIVAQLLHL DYSFSCYSQLEVNGSQHSLTCAFEDPDVNTTNLEFEICGALVEVKCLNFRKLQEIYFIETKKFLLIGKSNICVKVGEKSLTCKKIDLTTIVKPEAPFDLSVVYREGANDFVVTFNTSHLQKKYVKVLMHDVAYRQEKDENKWTHVNLSSTKLTLLQRKLQPAAMYEIKVRSIPDHYFKGFWSEWSPSYYFRTP longxing_HHH_eva_0780_000000000_0001_0001
DEEEREQEWLEQVLKAISWEARDDPDLAEYRIDVIYKLAKKLGDEKILRLAEKAKRIVQKIK DYSFSCYSQLEVNGSQHSLTCAFEDPDVNTTNLEFEICGALVEVKCLNFRKLQEIYFIETKKFLLIGKSNICVKVGEKSLTCKKIDLTTIVKPEAPFDLSVVYREGANDFVVTFNTSHLQKKYVKVLMHDVAYRQEKDENKWTHVNLSSTKLTLLQRKLQPAAMYEIKVRSIPDHYFKGFWSEWSPSYYFRTP bcov_v3_r3_ems_3hM_1892_000000079_0001_0001_1_21_H_.._ems_3hM_1581_0001_0004_0001_0001_0001
KEVAVIVRDKKAAEQIAQSVNAPYEVYDSGYNIIVHVKVDTDEISKLVQKLAKEWFPRATVFTF DYSFSCYSQLEVNGSQHSLTCAFEDPDVNTTNLEFEICGALVEVKCLNFRKLQEIYFIETKKFLLIGKSNICVKVGEKSLTCKKIDLTTIVKPEAPFDLSVVYREGANDFVVTFNTSHLQKKYVKVLMHDVAYRQEKDENKWTHVNLSSTKLTLLQRKLQPAAMYEIKVRSIPDHYFKGFWSEWSPSYYFRTP bcov_r3_ems_ferrM_7138_000000064_0001_0001
KFILIIVEADESQVKTIAKNVNARVYETGELVSILVHSDEQAKKIYKLAASLGYPVDIVTEP DYSFSCYSQLEVNGSQHSLTCAFEDPDVNTTNLEFEICGALVEVKCLNFRKLQEIYFIETKKFLLIGKSNICVKVGEKSLTCKKIDLTTIVKPEAPFDLSVVYREGANDFVVTFNTSHLQKKYVKVLMHDVAYRQEKDENKWTHVNLSSTKLTLLQRKLQPAAMYEIKVRSIPDHYFKGFWSEWSPSYYFRTP bcov_r2_ems_ferrM_4423_0002_000000039_0001_0001
PRIWVLVVVNNPEAAKEANKVGAEVRTRDGLLELRISNPELYKLAKKLGIDVWIWEQP DYSFSCYSQLEVNGSQHSLTCAFEDPDVNTTNLEFEICGALVEVKCLNFRKLQEIYFIETKKFLLIGKSNICVKVGEKSLTCKKIDLTTIVKPEAPFDLSVVYREGANDFVVTFNTSHLQKKYVKVLMHDVAYRQEKDENKWTHVNLSSTKLTLLQRKLQPAAMYEIKVRSIPDHYFKGFWSEWSPSYYFRTP bcov_r3_ems_ferrM_54_000000037_0001_0001
DLRRMIELNKELLEEALKNNNSEDARLLARKLEITAKLLGDEETTKKLQKLAKEVKKKLS DYSFSCYSQLEVNGSQHSLTCAFEDPDVNTTNLEFEICGALVEVKCLNFRKLQEIYFIETKKFLLIGKSNICVKVGEKSLTCKKIDLTTIVKPEAPFDLSVVYREGANDFVVTFNTSHLQKKYVKVLMHDVAYRQEKDENKWTHVNLSSTKLTLLQRKLQPAAMYEIKVRSIPDHYFKGFWSEWSPSYYFRTP longxing_Grafting2_ems_3hC_254_0002_0007_0001_0001
SEEAASIAWALILAVILARKRGSPVEVTFRLNGRDVTVRVPEDWKTADHIVNDLWRQLIKKEEK DYSFSCYSQLEVNGSQHSLTCAFEDPDVNTTNLEFEICGALVEVKCLNFRKLQEIYFIETKKFLLIGKSNICVKVGEKSLTCKKIDLTTIVKPEAPFDLSVVYREGANDFVVTFNTSHLQKKYVKVLMHDVAYRQEKDENKWTHVNLSSTKLTLLQRKLQPAAMYEIKVRSIPDHYFKGFWSEWSPSYYFRTP bcov_r3_HEEH_02176_000000004_0001_0001
SEELRKAVQTAWRLLNEADENNKPVRIKVHHDGQTHTHNVDGDETEAATVAAELLEHLARKQQK DYSFSCYSQLEVNGSQHSLTCAFEDPDVNTTNLEFEICGALVEVKCLNFRKLQEIYFIETKKFLLIGKSNICVKVGEKSLTCKKIDLTTIVKPEAPFDLSVVYREGANDFVVTFNTSHLQKKYVKVLMHDVAYRQEKDENKWTHVNLSSTKLTLLQRKLQPAAMYEIKVRSIPDHYFKGFWSEWSPSYYFRTP longxing_HEEH_01710_000000000_0001_0001
DEEARRQVAKAIYQAIEAIDNNQPYRVTVRLNGTKFEIRVSEDPTDAQKARDIALTLWEIAAHR DYSFSCYSQLEVNGSQHSLTCAFEDPDVNTTNLEFEICGALVEVKCLNFRKLQEIYFIETKKFLLIGKSNICVKVGEKSLTCKKIDLTTIVKPEAPFDLSVVYREGANDFVVTFNTSHLQKKYVKVLMHDVAYRQEKDENKWTHVNLSSTKLTLLQRKLQPAAMYEIKVRSIPDHYFKGFWSEWSPSYYFRTP bcov_v3_r3_HEEH_00230_000000090_0001_0001_1_20_H_.._HEEH_14759_0001_0004_0001_0001_0001
DEDDKLARLKIEQATTIIRRAGRPAILIIILNGTHYRVEFDSDPRNIEQASRIIRDIYRRATEG DYSFSCYSQLEVNGSQHSLTCAFEDPDVNTTNLEFEICGALVEVKCLNFRKLQEIYFIETKKFLLIGKSNICVKVGEKSLTCKKIDLTTIVKPEAPFDLSVVYREGANDFVVTFNTSHLQKKYVKVLMHDVAYRQEKDENKWTHVNLSSTKLTLLQRKLQPAAMYEIKVRSIPDHYFKGFWSEWSPSYYFRTP longxing_Grafting2_HEEH_17870_0001_0016_0001_0001
DEREWLAKIVRLVQEAAANKDEKTVKELLDTAKKIAEDLKSEEVKKHITLLERLARALIF DYSFSCYSQLEVNGSQHSLTCAFEDPDVNTTNLEFEICGALVEVKCLNFRKLQEIYFIETKKFLLIGKSNICVKVGEKSLTCKKIDLTTIVKPEAPFDLSVVYREGANDFVVTFNTSHLQKKYVKVLMHDVAYRQEKDENKWTHVNLSSTKLTLLQRKLQPAAMYEIKVRSIPDHYFKGFWSEWSPSYYFRTP bcov_r3_ems_3hM_2528_000000005_0001_0001
TDVHVEFIELENVSPEQATKVEEEMRKKAKKLTKKAKERGRRLFYNIDIRTLDGRIIVIFNYWIQ DYSFSCYSQLEVNGSQHSLTCAFEDPDVNTTNLEFEICGALVEVKCLNFRKLQEIYFIETKKFLLIGKSNICVKVGEKSLTCKKIDLTTIVKPEAPFDLSVVYREGANDFVVTFNTSHLQKKYVKVLMHDVAYRQEKDENKWTHVNLSSTKLTLLQRKLQPAAMYEIKVRSIPDHYFKGFWSEWSPSYYFRTP bcov_v3_r3_EHEE_12183_000000015_0001_0001_43_52_E_.._EHEE_04615_0001_0009_0001_0001_0001
TLVDEVQKVAQRAIEANDPTLEKIVELLARLARKGDKKRFEEVQREFDKVIG DYSFSCYSQLEVNGSQHSLTCAFEDPDVNTTNLEFEICGALVEVKCLNFRKLQEIYFIETKKFLLIGKSNICVKVGEKSLTCKKIDLTTIVKPEAPFDLSVVYREGANDFVVTFNTSHLQKKYVKVLMHDVAYRQEKDENKWTHVNLSSTKLTLLQRKLQPAAMYEIKVRSIPDHYFKGFWSEWSPSYYFRTP longxing_HHH_eva_0725_000000006_0001_0001
FVLIVIWVHLDGYSPEQVKDAQRKAETKARKLQKTWKKRGYRVDVVLIWWQNGSSYVFFVNIFVS DYSFSCYSQLEVNGSQHSLTCAFEDPDVNTTNLEFEICGALVEVKCLNFRKLQEIYFIETKKFLLIGKSNICVKVGEKSLTCKKIDLTTIVKPEAPFDLSVVYREGANDFVVTFNTSHLQKKYVKVLMHDVAYRQEKDENKWTHVNLSSTKLTLLQRKLQPAAMYEIKVRSIPDHYFKGFWSEWSPSYYFRTP bcov_r3_EHEE_11454_000000010_0001_0001
DEVELMLKILAHEASEALRKNSEDDVRLVERKLKQAAEVLKRHYDPTRVERIFRKVKKLLEKLG DYSFSCYSQLEVNGSQHSLTCAFEDPDVNTTNLEFEICGALVEVKCLNFRKLQEIYFIETKKFLLIGKSNICVKVGEKSLTCKKIDLTTIVKPEAPFDLSVVYREGANDFVVTFNTSHLQKKYVKVLMHDVAYRQEKDENKWTHVNLSSTKLTLLQRKLQPAAMYEIKVRSIPDHYFKGFWSEWSPSYYFRTP longxing_Grafting2_ems_3hM_296_0002_0020_0001_0001
AEVYWYIFKVDNRDPQQERDAKKTATDLAEKYKKDAEKKGGEVFVHVRSDTRGDTTVVVLTVFVT DYSFSCYSQLEVNGSQHSLTCAFEDPDVNTTNLEFEICGALVEVKCLNFRKLQEIYFIETKKFLLIGKSNICVKVGEKSLTCKKIDLTTIVKPEAPFDLSVVYREGANDFVVTFNTSHLQKKYVKVLMHDVAYRQEKDENKWTHVNLSSTKLTLLQRKLQPAAMYEIKVRSIPDHYFKGFWSEWSPSYYFRTP bcov_v3_r2_EHEE_02036_000000002_0001_0001_55_65_E_.._EHEE_13708_0001_0002_0001_0001_0001
DELQKIATRLIKLAEKKGDEHLARAARIVKKDIKRGRLTKELATLLLRNIERLAS DYSFSCYSQLEVNGSQHSLTCAFEDPDVNTTNLEFEICGALVEVKCLNFRKLQEIYFIETKKFLLIGKSNICVKVGEKSLTCKKIDLTTIVKPEAPFDLSVVYREGANDFVVTFNTSHLQKKYVKVLMHDVAYRQEKDENKWTHVNLSSTKLTLLQRKLQPAAMYEIKVRSIPDHYFKGFWSEWSPSYYFRTP bcov_r3_ems_p1-16H-GBL-16H-GABBL-15H_0048_0001_0001_0001_000000052_0001_0001
PAQEVVDTARKLAKIAETKDDPDKVRRLLNLVEHVLKKMPDPDLVDTMVAQLVELLKAAAS DYSFSCYSQLEVNGSQHSLTCAFEDPDVNTTNLEFEICGALVEVKCLNFRKLQEIYFIETKKFLLIGKSNICVKVGEKSLTCKKIDLTTIVKPEAPFDLSVVYREGANDFVVTFNTSHLQKKYVKVLMHDVAYRQEKDENKWTHVNLSSTKLTLLQRKLQPAAMYEIKVRSIPDHYFKGFWSEWSPSYYFRTP longxing_ems_3hC_1702_0001_000000000_0001_0001
DPQKLADELIKKAQEIKKKAQDPRRRELADRIIKQLQKAKNVPDPSELHMIVLAAKQALDIA DYSFSCYSQLEVNGSQHSLTCAFEDPDVNTTNLEFEICGALVEVKCLNFRKLQEIYFIETKKFLLIGKSNICVKVGEKSLTCKKIDLTTIVKPEAPFDLSVVYREGANDFVVTFNTSHLQKKYVKVLMHDVAYRQEKDENKWTHVNLSSTKLTLLQRKLQPAAMYEIKVRSIPDHYFKGFWSEWSPSYYFRTP longxing_ems_3hM_1402_000000002_0001_0001
DPAEEEFLTLVRKALKEARDKNTKVTVKVNYNGRNVTVTVDDTLEALEEIQKAVEKVRELHRQQ DYSFSCYSQLEVNGSQHSLTCAFEDPDVNTTNLEFEICGALVEVKCLNFRKLQEIYFIETKKFLLIGKSNICVKVGEKSLTCKKIDLTTIVKPEAPFDLSVVYREGANDFVVTFNTSHLQKKYVKVLMHDVAYRQEKDENKWTHVNLSSTKLTLLQRKLQPAAMYEIKVRSIPDHYFKGFWSEWSPSYYFRTP longxing_HEEH_23386_000000004_0001_0001
DLEEIAEKVVRLLKELKDKVPDPELSQLLRILAIALEIALRLKDEQMVEHLIDHAQEVVKSI DYSFSCYSQLEVNGSQHSLTCAFEDPDVNTTNLEFEICGALVEVKCLNFRKLQEIYFIETKKFLLIGKSNICVKVGEKSLTCKKIDLTTIVKPEAPFDLSVVYREGANDFVVTFNTSHLQKKYVKVLMHDVAYRQEKDENKWTHVNLSSTKLTLLQRKLQPAAMYEIKVRSIPDHYFKGFWSEWSPSYYFRTP longxing_ems_3hM_2958_000000010_0001_0001
DEEKEKLSKKHEKAIKKIKSSPNPLLQKIAEDLEKMHRTAKKQNDDSALKHIALVAIQAVEVA DYSFSCYSQLEVNGSQHSLTCAFEDPDVNTTNLEFEICGALVEVKCLNFRKLQEIYFIETKKFLLIGKSNICVKVGEKSLTCKKIDLTTIVKPEAPFDLSVVYREGANDFVVTFNTSHLQKKYVKVLMHDVAYRQEKDENKWTHVNLSSTKLTLLQRKLQPAAMYEIKVRSIPDHYFKGFWSEWSPSYYFRTP longxing_ems_3hM_846_000000020_0001_0001
TDELMKILAHLLITADKKVKDEETLKEILKIIAEAVIRAATVDPKESSEVLKRAVDRINQLV DYSFSCYSQLEVNGSQHSLTCAFEDPDVNTTNLEFEICGALVEVKCLNFRKLQEIYFIETKKFLLIGKSNICVKVGEKSLTCKKIDLTTIVKPEAPFDLSVVYREGANDFVVTFNTSHLQKKYVKVLMHDVAYRQEKDENKWTHVNLSSTKLTLLQRKLQPAAMYEIKVRSIPDHYFKGFWSEWSPSYYFRTP longxing_ems_3hM_818_000000000_0001_0001
DEVVFVRTEYDVTDPRQKKKAKKEVKEIADKITKTFRDRGLRVYVIIKVEDHGDKVRFLIIIVVW DYSFSCYSQLEVNGSQHSLTCAFEDPDVNTTNLEFEICGALVEVKCLNFRKLQEIYFIETKKFLLIGKSNICVKVGEKSLTCKKIDLTTIVKPEAPFDLSVVYREGANDFVVTFNTSHLQKKYVKVLMHDVAYRQEKDENKWTHVNLSSTKLTLLQRKLQPAAMYEIKVRSIPDHYFKGFWSEWSPSYYFRTP bcov_r4_EHEE_01572_000000006_0001_0001
GNQRWTVYRLSADDPNQRNEARRYAKKVVDKIKQTARDKGTRVDVWVVVQDVGKIIIIHIIWEEQ DYSFSCYSQLEVNGSQHSLTCAFEDPDVNTTNLEFEICGALVEVKCLNFRKLQEIYFIETKKFLLIGKSNICVKVGEKSLTCKKIDLTTIVKPEAPFDLSVVYREGANDFVVTFNTSHLQKKYVKVLMHDVAYRQEKDENKWTHVNLSSTKLTLLQRKLQPAAMYEIKVRSIPDHYFKGFWSEWSPSYYFRTP bcov_r3_EHEE_08449_000000006_0001_0001
GTQWDVSIRVSFDTEERQKVAEEIAKANAELLSEVAKERGQDVKYHVRSTRHGDTVTINVRIQVD DYSFSCYSQLEVNGSQHSLTCAFEDPDVNTTNLEFEICGALVEVKCLNFRKLQEIYFIETKKFLLIGKSNICVKVGEKSLTCKKIDLTTIVKPEAPFDLSVVYREGANDFVVTFNTSHLQKKYVKVLMHDVAYRQEKDENKWTHVNLSSTKLTLLQRKLQPAAMYEIKVRSIPDHYFKGFWSEWSPSYYFRTP bcov_r3_EHEE_07709_000000002_0001_0001
SRLIAKANLEMLEEAARRNNDEDVTLLRKKIKQAADTAKDEEVKKLAEQAEKILKKIKS DYSFSCYSQLEVNGSQHSLTCAFEDPDVNTTNLEFEICGALVEVKCLNFRKLQEIYFIETKKFLLIGKSNICVKVGEKSLTCKKIDLTTIVKPEAPFDLSVVYREGANDFVVTFNTSHLQKKYVKVLMHDVAYRQEKDENKWTHVNLSSTKLTLLQRKLQPAAMYEIKVRSIPDHYFKGFWSEWSPSYYFRTP longxing_Grafting2_ems_3hC_420_0001_0002_0010_0001_0001
EPAQKLTQLVIRAAQLARQVGDEDILKLVEKLAELAVKAWRNNDEDTLKTVEELLKRAIKKLES DYSFSCYSQLEVNGSQHSLTCAFEDPDVNTTNLEFEICGALVEVKCLNFRKLQEIYFIETKKFLLIGKSNICVKVGEKSLTCKKIDLTTIVKPEAPFDLSVVYREGANDFVVTFNTSHLQKKYVKVLMHDVAYRQEKDENKWTHVNLSSTKLTLLQRKLQPAAMYEIKVRSIPDHYFKGFWSEWSPSYYFRTP bcov_v4_r3_EHEE_05553_000000044_0001_0001_15_38_H_.._ems_3hM_2512_0001_0001_0001
TPEEVEKTAKKLLEEAASNRDVERLIEILFWVRELVHKDPRVKEALEKVHRIAHELFRKAN DYSFSCYSQLEVNGSQHSLTCAFEDPDVNTTNLEFEICGALVEVKCLNFRKLQEIYFIETKKFLLIGKSNICVKVGEKSLTCKKIDLTTIVKPEAPFDLSVVYREGANDFVVTFNTSHLQKKYVKVLMHDVAYRQEKDENKWTHVNLSSTKLTLLQRKLQPAAMYEIKVRSIPDHYFKGFWSEWSPSYYFRTP bcov_r4_ems_3hM_937_000000007_0001_0001
GFTVRVTFTVDSSDPEEVKRLLKWAKENAKWVADAVREDGRDVKVRVNERQDGHQYQLDIEVTVE DYSFSCYSQLEVNGSQHSLTCAFEDPDVNTTNLEFEICGALVEVKCLNFRKLQEIYFIETKKFLLIGKSNICVKVGEKSLTCKKIDLTTIVKPEAPFDLSVVYREGANDFVVTFNTSHLQKKYVKVLMHDVAYRQEKDENKWTHVNLSSTKLTLLQRKLQPAAMYEIKVRSIPDHYFKGFWSEWSPSYYFRTP bcov_r3_EHEE_00593_000000036_0001_0001
DLEEEALTLLLQVYQVALEREDEEVAKIVEKLARLLEKARDENDEDKLKTLLKKAIEIARKLLS DYSFSCYSQLEVNGSQHSLTCAFEDPDVNTTNLEFEICGALVEVKCLNFRKLQEIYFIETKKFLLIGKSNICVKVGEKSLTCKKIDLTTIVKPEAPFDLSVVYREGANDFVVTFNTSHLQKKYVKVLMHDVAYRQEKDENKWTHVNLSSTKLTLLQRKLQPAAMYEIKVRSIPDHYFKGFWSEWSPSYYFRTP bcov_v4_r2_HEEH_00105_000000005_0001_0001_44_64_H_.._ems_3hM_2044_0001_0001_0001_0001
TEEVERDAQRLHTEVRRVARDQRIIQTAARLAALLVVAVADNDEDTSKTLKKLLEDLHKKAKS DYSFSCYSQLEVNGSQHSLTCAFEDPDVNTTNLEFEICGALVEVKCLNFRKLQEIYFIETKKFLLIGKSNICVKVGEKSLTCKKIDLTTIVKPEAPFDLSVVYREGANDFVVTFNTSHLQKKYVKVLMHDVAYRQEKDENKWTHVNLSSTKLTLLQRKLQPAAMYEIKVRSIPDHYFKGFWSEWSPSYYFRTP longxing_ems_3hM_2492_000000000_0001_0001
SEEEKKRREIEEIRKTLDDTLRLLLKNAERALKRGRLDPDELLKLVRELHKRHV DYSFSCYSQLEVNGSQHSLTCAFEDPDVNTTNLEFEICGALVEVKCLNFRKLQEIYFIETKKFLLIGKSNICVKVGEKSLTCKKIDLTTIVKPEAPFDLSVVYREGANDFVVTFNTSHLQKKYVKVLMHDVAYRQEKDENKWTHVNLSSTKLTLLQRKLQPAAMYEIKVRSIPDHYFKGFWSEWSPSYYFRTP longxing_HHH_eva_0641_000000007_0001_0001
DREELKDLVSKAEEIVRKVIKDPKLKKMATLIIDIAKELAKKGDEEAAKLALRKLKIMADMVKR DYSFSCYSQLEVNGSQHSLTCAFEDPDVNTTNLEFEICGALVEVKCLNFRKLQEIYFIETKKFLLIGKSNICVKVGEKSLTCKKIDLTTIVKPEAPFDLSVVYREGANDFVVTFNTSHLQKKYVKVLMHDVAYRQEKDENKWTHVNLSSTKLTLLQRKLQPAAMYEIKVRSIPDHYFKGFWSEWSPSYYFRTP longxing_Grafting2_ems_3hM_451_0001_0006_0001_0001
DEAKKKISKLLKGVKEGKLDRTQAAELILRVAKKAGLSMDQLQDAVLEAMEKVMR DYSFSCYSQLEVNGSQHSLTCAFEDPDVNTTNLEFEICGALVEVKCLNFRKLQEIYFIETKKFLLIGKSNICVKVGEKSLTCKKIDLTTIVKPEAPFDLSVVYREGANDFVVTFNTSHLQKKYVKVLMHDVAYRQEKDENKWTHVNLSSTKLTLLQRKLQPAAMYEIKVRSIPDHYFKGFWSEWSPSYYFRTP longxing_ems_p1-15H-GABBL-15H-GBBL-16H_0895_0001_0001_0002_000000015_0001_0001
DERHVEQKLRLAAELARKRISDEDTVREIEKLAKEASKLIRSPNPEDRKKAEDALAKIVRLAN DYSFSCYSQLEVNGSQHSLTCAFEDPDVNTTNLEFEICGALVEVKCLNFRKLQEIYFIETKKFLLIGKSNICVKVGEKSLTCKKIDLTTIVKPEAPFDLSVVYREGANDFVVTFNTSHLQKKYVKVLMHDVAYRQEKDENKWTHVNLSSTKLTLLQRKLQPAAMYEIKVRSIPDHYFKGFWSEWSPSYYFRTP longxing_Grafting2_ems_3hM_1210_0001_0012_0001_0002
SEKITFSLEFHKDDSSARHKFLDTVRKLSHKLIDIAAKRNTTIRVRIRIKRDGQRVTLEVEFEVK DYSFSCYSQLEVNGSQHSLTCAFEDPDVNTTNLEFEICGALVEVKCLNFRKLQEIYFIETKKFLLIGKSNICVKVGEKSLTCKKIDLTTIVKPEAPFDLSVVYREGANDFVVTFNTSHLQKKYVKVLMHDVAYRQEKDENKWTHVNLSSTKLTLLQRKLQPAAMYEIKVRSIPDHYFKGFWSEWSPSYYFRTP bcov_v4_r3_HEEH_15440_000000053_0001_0001_1_21_H_.._EHEE_05413_0001_0001_0001_0001
TIHISFRVIVEGKDESAQRYLKLAVKAFSRLAKELADRLNLDVKVSWSSRDDNGLVTVHVTVQLN DYSFSCYSQLEVNGSQHSLTCAFEDPDVNTTNLEFEICGALVEVKCLNFRKLQEIYFIETKKFLLIGKSNICVKVGEKSLTCKKIDLTTIVKPEAPFDLSVVYREGANDFVVTFNTSHLQKKYVKVLMHDVAYRQEKDENKWTHVNLSSTKLTLLQRKLQPAAMYEIKVRSIPDHYFKGFWSEWSPSYYFRTP bcov_v3_r3_ems_3hM_3088_000000023_0001_0001_42_60_H_.._EHEE_01204_0001_0003_0001_0001_0001
DQSQVKQMKEIADMAKKQARDPRVRTLLDLIKKLADKALRDPRHEEEVEKLVSSLADQLSRVQ DYSFSCYSQLEVNGSQHSLTCAFEDPDVNTTNLEFEICGALVEVKCLNFRKLQEIYFIETKKFLLIGKSNICVKVGEKSLTCKKIDLTTIVKPEAPFDLSVVYREGANDFVVTFNTSHLQKKYVKVLMHDVAYRQEKDENKWTHVNLSSTKLTLLQRKLQPAAMYEIKVRSIPDHYFKGFWSEWSPSYYFRTP longxing_ems_3hC_961_000000023_0001_0001
DHLEMNIRALVALAQDGLLDPKMARRKVELAAKMAGADPHQQRKLKKTADRRIKS DYSFSCYSQLEVNGSQHSLTCAFEDPDVNTTNLEFEICGALVEVKCLNFRKLQEIYFIETKKFLLIGKSNICVKVGEKSLTCKKIDLTTIVKPEAPFDLSVVYREGANDFVVTFNTSHLQKKYVKVLMHDVAYRQEKDENKWTHVNLSSTKLTLLQRKLQPAAMYEIKVRSIPDHYFKGFWSEWSPSYYFRTP longxing_Grafting2_ems_p1-15H-GABBL-15H-GBBL-16H_0135_0001_0001_0001_0001_0009_0001_0001
TKVQELIERLREHAERKGNAVAKVIADELEEALRRGDESDIRMNSRKAKQAIKA DYSFSCYSQLEVNGSQHSLTCAFEDPDVNTTNLEFEICGALVEVKCLNFRKLQEIYFIETKKFLLIGKSNICVKVGEKSLTCKKIDLTTIVKPEAPFDLSVVYREGANDFVVTFNTSHLQKKYVKVLMHDVAYRQEKDENKWTHVNLSSTKLTLLQRKLQPAAMYEIKVRSIPDHYFKGFWSEWSPSYYFRTP longxing_Grafting2_HHH_eva_0779_0001_0002_0001_0001
IIILWYRLTVPGDTPEARTLVEELNKKAKEDAKRKAEKLNLEIHVVWDVWTSNGTLVVLVFVLIS DYSFSCYSQLEVNGSQHSLTCAFEDPDVNTTNLEFEICGALVEVKCLNFRKLQEIYFIETKKFLLIGKSNICVKVGEKSLTCKKIDLTTIVKPEAPFDLSVVYREGANDFVVTFNTSHLQKKYVKVLMHDVAYRQEKDENKWTHVNLSSTKLTLLQRKLQPAAMYEIKVRSIPDHYFKGFWSEWSPSYYFRTP bcov_r3_EHEE_09272_000000088_0001_0001
DSLQVVQEAIAEVLDAALNKDETSVKRALDHLKRIADELDDPLLKRALKMLKEHAERALS DYSFSCYSQLEVNGSQHSLTCAFEDPDVNTTNLEFEICGALVEVKCLNFRKLQEIYFIETKKFLLIGKSNICVKVGEKSLTCKKIDLTTIVKPEAPFDLSVVYREGANDFVVTFNTSHLQKKYVKVLMHDVAYRQEKDENKWTHVNLSSTKLTLLQRKLQPAAMYEIKVRSIPDHYFKGFWSEWSPSYYFRTP longxing_ems_3hM_2754_000000016_0001_0001
DPVREAQEVLLTVHEQAQHVSPEQVEELLRKAKEHLKKLDPNLEDIAELAIRLIQKHVSKS DYSFSCYSQLEVNGSQHSLTCAFEDPDVNTTNLEFEICGALVEVKCLNFRKLQEIYFIETKKFLLIGKSNICVKVGEKSLTCKKIDLTTIVKPEAPFDLSVVYREGANDFVVTFNTSHLQKKYVKVLMHDVAYRQEKDENKWTHVNLSSTKLTLLQRKLQPAAMYEIKVRSIPDHYFKGFWSEWSPSYYFRTP longxing_ems_3hM_2101_000000004_0001_0001
LWNFFVDGDEKAKRVYKMLANMNLDVDIIRYNGQWIIFAL DYSFSCYSQLEVNGSQHSLTCAFEDPDVNTTNLEFEICGALVEVKCLNFRKLQEIYFIETKKFLLIGKSNICVKVGEKSLTCKKIDLTTIVKPEAPFDLSVVYREGANDFVVTFNTSHLQKKYVKVLMHDVAYRQEKDENKWTHVNLSSTKLTLLQRKLQPAAMYEIKVRSIPDHYFKGFWSEWSPSYYFRTP bcov_r3_EHEE_rd4_0058.min_rise1.38_000000060_0001_0001
DDSKLLALKALMAARIGNKHMLEINIELLQKKDGRAKEALEAVKNDDPDRVKEVIEKILKQLK DYSFSCYSQLEVNGSQHSLTCAFEDPDVNTTNLEFEICGALVEVKCLNFRKLQEIYFIETKKFLLIGKSNICVKVGEKSLTCKKIDLTTIVKPEAPFDLSVVYREGANDFVVTFNTSHLQKKYVKVLMHDVAYRQEKDENKWTHVNLSSTKLTLLQRKLQPAAMYEIKVRSIPDHYFKGFWSEWSPSYYFRTP longxing_Grafting2_ems_4hM_4788_0001_0001_0003_0001_0001
SWEELLKEAQRLQEEAERRLNEDDRRLLRLKVTLAERIARELQNPEEQEQAARMAYINVQAAVK DYSFSCYSQLEVNGSQHSLTCAFEDPDVNTTNLEFEICGALVEVKCLNFRKLQEIYFIETKKFLLIGKSNICVKVGEKSLTCKKIDLTTIVKPEAPFDLSVVYREGANDFVVTFNTSHLQKKYVKVLMHDVAYRQEKDENKWTHVNLSSTKLTLLQRKLQPAAMYEIKVRSIPDHYFKGFWSEWSPSYYFRTP longxing_Grafting2_ems_3hM_770_0001_0007_0001_0001
DIRIEFWYIIKGTDEKAKDEIRKATEEAKKKAKTIAKKLNLRVDVKVYVRTVGHVIVVSVYVRIR DYSFSCYSQLEVNGSQHSLTCAFEDPDVNTTNLEFEICGALVEVKCLNFRKLQEIYFIETKKFLLIGKSNICVKVGEKSLTCKKIDLTTIVKPEAPFDLSVVYREGANDFVVTFNTSHLQKKYVKVLMHDVAYRQEKDENKWTHVNLSSTKLTLLQRKLQPAAMYEIKVRSIPDHYFKGFWSEWSPSYYFRTP bcov_r2_EHEE_03564_000000033_0001_0001
DEVEKLAKTLIKQAQELKKRVTDEQARAIVTAVIMMLKDAAKKGDEDQVRMAERKLRLAKEHD DYSFSCYSQLEVNGSQHSLTCAFEDPDVNTTNLEFEICGALVEVKCLNFRKLQEIYFIETKKFLLIGKSNICVKVGEKSLTCKKIDLTTIVKPEAPFDLSVVYREGANDFVVTFNTSHLQKKYVKVLMHDVAYRQEKDENKWTHVNLSSTKLTLLQRKLQPAAMYEIKVRSIPDHYFKGFWSEWSPSYYFRTP longxing_Grafting2_ems_3hC_290_0002_0001_0005_0001_0001
GLVVIHVHDDRAREVAKIVSSNPHAHVREIPGGLFVVVVDDDTVAKQAAELVKKLAGNVTVHVI DYSFSCYSQLEVNGSQHSLTCAFEDPDVNTTNLEFEICGALVEVKCLNFRKLQEIYFIETKKFLLIGKSNICVKVGEKSLTCKKIDLTTIVKPEAPFDLSVVYREGANDFVVTFNTSHLQKKYVKVLMHDVAYRQEKDENKWTHVNLSSTKLTLLQRKLQPAAMYEIKVRSIPDHYFKGFWSEWSPSYYFRTP bcov_r3_ems_ferrM_521_0001_000000021_0001_0001
SPLLRIILEEARKAAKEASEKNRPVQVRVRHNGMNVTVDLDSDPHNLKHVVHILEDLVKAKEKG DYSFSCYSQLEVNGSQHSLTCAFEDPDVNTTNLEFEICGALVEVKCLNFRKLQEIYFIETKKFLLIGKSNICVKVGEKSLTCKKIDLTTIVKPEAPFDLSVVYREGANDFVVTFNTSHLQKKYVKVLMHDVAYRQEKDENKWTHVNLSSTKLTLLQRKLQPAAMYEIKVRSIPDHYFKGFWSEWSPSYYFRTP longxing_HEEH_14170_000000014_0001_0002
PSLVLIVNVPPEDAEKVARLAKAKEVIIWRIGDVLTVWIHGADKDQVTKAVKTVIPDAQLHVDQ DYSFSCYSQLEVNGSQHSLTCAFEDPDVNTTNLEFEICGALVEVKCLNFRKLQEIYFIETKKFLLIGKSNICVKVGEKSLTCKKIDLTTIVKPEAPFDLSVVYREGANDFVVTFNTSHLQKKYVKVLMHDVAYRQEKDENKWTHVNLSSTKLTLLQRKLQPAAMYEIKVRSIPDHYFKGFWSEWSPSYYFRTP bcov_r2_ems_ferrM_5983_0001_000000037_0001_0001
DTKLLKRKAKLALKHGNEHMLKLLLALARALGDEDASKFIEKVIKKLRKK DYSFSCYSQLEVNGSQHSLTCAFEDPDVNTTNLEFEICGALVEVKCLNFRKLQEIYFIETKKFLLIGKSNICVKVGEKSLTCKKIDLTTIVKPEAPFDLSVVYREGANDFVVTFNTSHLQKKYVKVLMHDVAYRQEKDENKWTHVNLSSTKLTLLQRKLQPAAMYEIKVRSIPDHYFKGFWSEWSPSYYFRTP longxing_Grafting2_HHH_eva_0452_0001_0017_0001_0001
MEDLEKALQIILEAWSYADKTGQPITVEVKVLGVRVRLKFDTDPRVKKKVHDIVHTIANRAVKT DYSFSCYSQLEVNGSQHSLTCAFEDPDVNTTNLEFEICGALVEVKCLNFRKLQEIYFIETKKFLLIGKSNICVKVGEKSLTCKKIDLTTIVKPEAPFDLSVVYREGANDFVVTFNTSHLQKKYVKVLMHDVAYRQEKDENKWTHVNLSSTKLTLLQRKLQPAAMYEIKVRSIPDHYFKGFWSEWSPSYYFRTP bcov_v4_r3_ems_3hM_492_000000076_0001_0001_41_58_H_.._HEEH_03731_0001_0001_0001_0001
DHVVVIVTEYDVTDPRQKKKAKKEVKEIADKITKTFRDRGLRVWVYILVFDVGDKVAFWINIYVF DYSFSCYSQLEVNGSQHSLTCAFEDPDVNTTNLEFEICGALVEVKCLNFRKLQEIYFIETKKFLLIGKSNICVKVGEKSLTCKKIDLTTIVKPEAPFDLSVVYREGANDFVVTFNTSHLQKKYVKVLMHDVAYRQEKDENKWTHVNLSSTKLTLLQRKLQPAAMYEIKVRSIPDHYFKGFWSEWSPSYYFRTP bcov_r3_EHEE_01572_000000016_0001_0001
SEEVERLEKTAKKLAEKVVKEKSEELHELLQRVAARLMRLSETDPDAQDAAVRLLEILRKLQKS DYSFSCYSQLEVNGSQHSLTCAFEDPDVNTTNLEFEICGALVEVKCLNFRKLQEIYFIETKKFLLIGKSNICVKVGEKSLTCKKIDLTTIVKPEAPFDLSVVYREGANDFVVTFNTSHLQKKYVKVLMHDVAYRQEKDENKWTHVNLSSTKLTLLQRKLQPAAMYEIKVRSIPDHYFKGFWSEWSPSYYFRTP longxing_ems_3hM_708_000000019_0001_0001
SVEDKLSTLIEEIKKALKNNDEERVQELAQKLYQLVMQHDSDPKAETAAELLVEVMKRHMES DYSFSCYSQLEVNGSQHSLTCAFEDPDVNTTNLEFEICGALVEVKCLNFRKLQEIYFIETKKFLLIGKSNICVKVGEKSLTCKKIDLTTIVKPEAPFDLSVVYREGANDFVVTFNTSHLQKKYVKVLMHDVAYRQEKDENKWTHVNLSSTKLTLLQRKLQPAAMYEIKVRSIPDHYFKGFWSEWSPSYYFRTP longxing_ems_3hC_289_0001_000000007_0001_0001
TDIKFVVIHVKGNDEEADKVRKKAEEWARRVSEDAKRKGASRVRFSVWWNTRGDTVLITVWVLVE DYSFSCYSQLEVNGSQHSLTCAFEDPDVNTTNLEFEICGALVEVKCLNFRKLQEIYFIETKKFLLIGKSNICVKVGEKSLTCKKIDLTTIVKPEAPFDLSVVYREGANDFVVTFNTSHLQKKYVKVLMHDVAYRQEKDENKWTHVNLSSTKLTLLQRKLQPAAMYEIKVRSIPDHYFKGFWSEWSPSYYFRTP bcov_r3_EHEE_12183_000000093_0001_0001
SEEEEVAKLLAEVQRRLMSIPDPTEATKVAEEAKEILKKKVSDPRLVRMANLKLDLALKVAS DYSFSCYSQLEVNGSQHSLTCAFEDPDVNTTNLEFEICGALVEVKCLNFRKLQEIYFIETKKFLLIGKSNICVKVGEKSLTCKKIDLTTIVKPEAPFDLSVVYREGANDFVVTFNTSHLQKKYVKVLMHDVAYRQEKDENKWTHVNLSSTKLTLLQRKLQPAAMYEIKVRSIPDHYFKGFWSEWSPSYYFRTP longxing_Grafting2_ems_3hM_3394_0001_0015_0001_0001
SVETAKKILTKLIKRGVEDAKLLLLKLDQAAKDPSAKVVAEIVTRMVEDPKHQKEIEEKAKKA DYSFSCYSQLEVNGSQHSLTCAFEDPDVNTTNLEFEICGALVEVKCLNFRKLQEIYFIETKKFLLIGKSNICVKVGEKSLTCKKIDLTTIVKPEAPFDLSVVYREGANDFVVTFNTSHLQKKYVKVLMHDVAYRQEKDENKWTHVNLSSTKLTLLQRKLQPAAMYEIKVRSIPDHYFKGFWSEWSPSYYFRTP longxing_Grafting2_ems_4hM_5212_0001_0001_0010_0001_0001
PMEEEAEDAARKALEEAKSLNDEEVKTILKKLEETVRRAKSTNNLMKAVLKLLQVVIELMMKT DYSFSCYSQLEVNGSQHSLTCAFEDPDVNTTNLEFEICGALVEVKCLNFRKLQEIYFIETKKFLLIGKSNICVKVGEKSLTCKKIDLTTIVKPEAPFDLSVVYREGANDFVVTFNTSHLQKKYVKVLMHDVAYRQEKDENKWTHVNLSSTKLTLLQRKLQPAAMYEIKVRSIPDHYFKGFWSEWSPSYYFRTP longxing_ems_3hM_3311_000000003_0001_0001
AERVFVIFRYDKSDSKSEKKAKDTAKKISDEVKKKAEKKGLPVHVWFRILEVDGEVWFFLVVVVG DYSFSCYSQLEVNGSQHSLTCAFEDPDVNTTNLEFEICGALVEVKCLNFRKLQEIYFIETKKFLLIGKSNICVKVGEKSLTCKKIDLTTIVKPEAPFDLSVVYREGANDFVVTFNTSHLQKKYVKVLMHDVAYRQEKDENKWTHVNLSSTKLTLLQRKLQPAAMYEIKVRSIPDHYFKGFWSEWSPSYYFRTP bcov_r3_EHEE_07233_000000062_0001_0001
DRDDDLKWLQKQAELAIRLVNDEDTKRDLKRLLEEARKKNDEETLEKLVVKALEAAANAT DYSFSCYSQLEVNGSQHSLTCAFEDPDVNTTNLEFEICGALVEVKCLNFRKLQEIYFIETKKFLLIGKSNICVKVGEKSLTCKKIDLTTIVKPEAPFDLSVVYREGANDFVVTFNTSHLQKKYVKVLMHDVAYRQEKDENKWTHVNLSSTKLTLLQRKLQPAAMYEIKVRSIPDHYFKGFWSEWSPSYYFRTP bcov_v3_r3_ems_3hM_571_000000020_0001_0001_1_19_H_.._ems_3hC_424_0001_0001_0007_0001_0001_0001
DHKQKIETLMQLLAQAMMNRDKDLLDKILKKLEEIAKKYQDEDARMLARKARIAAKIVRS DYSFSCYSQLEVNGSQHSLTCAFEDPDVNTTNLEFEICGALVEVKCLNFRKLQEIYFIETKKFLLIGKSNICVKVGEKSLTCKKIDLTTIVKPEAPFDLSVVYREGANDFVVTFNTSHLQKKYVKVLMHDVAYRQEKDENKWTHVNLSSTKLTLLQRKLQPAAMYEIKVRSIPDHYFKGFWSEWSPSYYFRTP longxing_Grafting2_ems_3hC_200_0001_0015_0001_0001
AIIIVTDGEEQMKKAVEHLRRRNLDVRVFQLGLSWTIVAK DYSFSCYSQLEVNGSQHSLTCAFEDPDVNTTNLEFEICGALVEVKCLNFRKLQEIYFIETKKFLLIGKSNICVKVGEKSLTCKKIDLTTIVKPEAPFDLSVVYREGANDFVVTFNTSHLQKKYVKVLMHDVAYRQEKDENKWTHVNLSSTKLTLLQRKLQPAAMYEIKVRSIPDHYFKGFWSEWSPSYYFRTP bcov_r4_EHEE_rd4_0614.min_rise1.39_000000006_0001_0001
SEREEKIKKTYDDLLKKAEKRNTWFLLEIELNGIRFILVIDKDPDIKRRAKIVLKLAQEAARQQ DYSFSCYSQLEVNGSQHSLTCAFEDPDVNTTNLEFEICGALVEVKCLNFRKLQEIYFIETKKFLLIGKSNICVKVGEKSLTCKKIDLTTIVKPEAPFDLSVVYREGANDFVVTFNTSHLQKKYVKVLMHDVAYRQEKDENKWTHVNLSSTKLTLLQRKLQPAAMYEIKVRSIPDHYFKGFWSEWSPSYYFRTP bcov_r2_HEEH_06945_000000069_0001_0001
DQEEVEKKLETILKEAEKRNDEKKYWIADVILDEFRDLIKSVTTEEQRKKVITWAKFLADAAS DYSFSCYSQLEVNGSQHSLTCAFEDPDVNTTNLEFEICGALVEVKCLNFRKLQEIYFIETKKFLLIGKSNICVKVGEKSLTCKKIDLTTIVKPEAPFDLSVVYREGANDFVVTFNTSHLQKKYVKVLMHDVAYRQEKDENKWTHVNLSSTKLTLLQRKLQPAAMYEIKVRSIPDHYFKGFWSEWSPSYYFRTP bcov_v4_r2_HEEH_09540_000000018_0001_0001_1_21_H_.._ems_3hM_1908_0001_0001_0001
SREDRAARIVLEALRQMIKNVEDPKDARLIYLKAEQAKKIVDDPTVQTLADIVLTLARQVLNS DYSFSCYSQLEVNGSQHSLTCAFEDPDVNTTNLEFEICGALVEVKCLNFRKLQEIYFIETKKFLLIGKSNICVKVGEKSLTCKKIDLTTIVKPEAPFDLSVVYREGANDFVVTFNTSHLQKKYVKVLMHDVAYRQEKDENKWTHVNLSSTKLTLLQRKLQPAAMYEIKVRSIPDHYFKGFWSEWSPSYYFRTP longxing_Grafting2_ems_3hM_596_0001_0021_0001_0001
SDRYSDTYTFHVRSEDEARKAAELVKRNVKLLAELNRSQGKDVKFSVSWSVSGDTLKVSFTVETR DYSFSCYSQLEVNGSQHSLTCAFEDPDVNTTNLEFEICGALVEVKCLNFRKLQEIYFIETKKFLLIGKSNICVKVGEKSLTCKKIDLTTIVKPEAPFDLSVVYREGANDFVVTFNTSHLQKKYVKVLMHDVAYRQEKDENKWTHVNLSSTKLTLLQRKLQPAAMYEIKVRSIPDHYFKGFWSEWSPSYYFRTP bcov_v4_r3_ems_3hM_1470_000000012_0001_0001_23_40_H_.._EHEE_00813_0001_0005_0001_0001
SVEKELEEAAKEAEKRGDRLAARKLKLMLKLVRNGKMDPTAAKVILDAVRMDAKE DYSFSCYSQLEVNGSQHSLTCAFEDPDVNTTNLEFEICGALVEVKCLNFRKLQEIYFIETKKFLLIGKSNICVKVGEKSLTCKKIDLTTIVKPEAPFDLSVVYREGANDFVVTFNTSHLQKKYVKVLMHDVAYRQEKDENKWTHVNLSSTKLTLLQRKLQPAAMYEIKVRSIPDHYFKGFWSEWSPSYYFRTP longxing_Grafting2_ems_p1-15H-GBL-16H-GABBL-16H_0359_0001_0001_0002_0001_0010_0001_0001
TTLFVFIQVKDPDKATKLAQRYNVVVHKQPGGIVTVLFRDYDHEVAEKVAKNAGVDSFVIEVYP DYSFSCYSQLEVNGSQHSLTCAFEDPDVNTTNLEFEICGALVEVKCLNFRKLQEIYFIETKKFLLIGKSNICVKVGEKSLTCKKIDLTTIVKPEAPFDLSVVYREGANDFVVTFNTSHLQKKYVKVLMHDVAYRQEKDENKWTHVNLSSTKLTLLQRKLQPAAMYEIKVRSIPDHYFKGFWSEWSPSYYFRTP bcov_r3_ems_ferrC_472_000000071_0001_0001
EHEEVEEKARKLSEEAKKKNDEHSKQIVDMAAALAHQASDISNENLSRLVLKHAKELLDKT DYSFSCYSQLEVNGSQHSLTCAFEDPDVNTTNLEFEICGALVEVKCLNFRKLQEIYFIETKKFLLIGKSNICVKVGEKSLTCKKIDLTTIVKPEAPFDLSVVYREGANDFVVTFNTSHLQKKYVKVLMHDVAYRQEKDENKWTHVNLSSTKLTLLQRKLQPAAMYEIKVRSIPDHYFKGFWSEWSPSYYFRTP longxing_ems_3hM_1212_000000025_0001_0001
DKDAIETAHRLANIAWKQGNEELLKRVWTVWTLLIRATIDNDEELATKLKKILEELKKKAE DYSFSCYSQLEVNGSQHSLTCAFEDPDVNTTNLEFEICGALVEVKCLNFRKLQEIYFIETKKFLLIGKSNICVKVGEKSLTCKKIDLTTIVKPEAPFDLSVVYREGANDFVVTFNTSHLQKKYVKVLMHDVAYRQEKDENKWTHVNLSSTKLTLLQRKLQPAAMYEIKVRSIPDHYFKGFWSEWSPSYYFRTP bcov_v4_r2_HEEH_12135_000000062_0001_0001_44_64_H_.._ems_3hM_2888_0001_0001_0001
RQRLTVTVDDPRVAELLARALQAPVETHNGKLHITTQDAPPEALRTAWKIARSAGAEIQIVRV DYSFSCYSQLEVNGSQHSLTCAFEDPDVNTTNLEFEICGALVEVKCLNFRKLQEIYFIETKKFLLIGKSNICVKVGEKSLTCKKIDLTTIVKPEAPFDLSVVYREGANDFVVTFNTSHLQKKYVKVLMHDVAYRQEKDENKWTHVNLSSTKLTLLQRKLQPAAMYEIKVRSIPDHYFKGFWSEWSPSYYFRTP bcov_r3_ems_ferrM_4256_0002_000000023_0001_0001
DDDTDKRLVERKLDLARKHARDPEERKKIEKLAREAKKAVDNGDKDRVLELVAQALLIAAKVAR DYSFSCYSQLEVNGSQHSLTCAFEDPDVNTTNLEFEICGALVEVKCLNFRKLQEIYFIETKKFLLIGKSNICVKVGEKSLTCKKIDLTTIVKPEAPFDLSVVYREGANDFVVTFNTSHLQKKYVKVLMHDVAYRQEKDENKWTHVNLSSTKLTLLQRKLQPAAMYEIKVRSIPDHYFKGFWSEWSPSYYFRTP longxing_Grafting2_ems_3hC_1684_0001_0001_0006_0001_0001
NPEDEAKELIKIAAHLVLRINDERLLKILDELAAELMEAAMLHDEETVKKISKELKKVIKQAK DYSFSCYSQLEVNGSQHSLTCAFEDPDVNTTNLEFEICGALVEVKCLNFRKLQEIYFIETKKFLLIGKSNICVKVGEKSLTCKKIDLTTIVKPEAPFDLSVVYREGANDFVVTFNTSHLQKKYVKVLMHDVAYRQEKDENKWTHVNLSSTKLTLLQRKLQPAAMYEIKVRSIPDHYFKGFWSEWSPSYYFRTP longxing_ems_3hM_1049_000000040_0001_0001
DKNEIEKLTQHVIKEASKVNPSIAHLVKVAVDLLKEESSKEDPREVLKMIKMRLDIVLKMLS DYSFSCYSQLEVNGSQHSLTCAFEDPDVNTTNLEFEICGALVEVKCLNFRKLQEIYFIETKKFLLIGKSNICVKVGEKSLTCKKIDLTTIVKPEAPFDLSVVYREGANDFVVTFNTSHLQKKYVKVLMHDVAYRQEKDENKWTHVNLSSTKLTLLQRKLQPAAMYEIKVRSIPDHYFKGFWSEWSPSYYFRTP longxing_ems_3hC_463_0001_000000004_0001_0001
DVNKLIKKVKKLAEEANDQAAKLIATALEKQLKAGEVDPELVRMKLEITAKRLS DYSFSCYSQLEVNGSQHSLTCAFEDPDVNTTNLEFEICGALVEVKCLNFRKLQEIYFIETKKFLLIGKSNICVKVGEKSLTCKKIDLTTIVKPEAPFDLSVVYREGANDFVVTFNTSHLQKKYVKVLMHDVAYRQEKDENKWTHVNLSSTKLTLLQRKLQPAAMYEIKVRSIPDHYFKGFWSEWSPSYYFRTP longxing_Grafting2_ems_p1-15H-GBL-16H-GABBL-15H_0453_0001_0001_0001_0001_0009_0001_0001
DEEERDRELLRLKADQAWSLNRSNEEATKLVTEAKKLIERAKRQQDPEVLKKAIDLVAIIVRLA DYSFSCYSQLEVNGSQHSLTCAFEDPDVNTTNLEFEICGALVEVKCLNFRKLQEIYFIETKKFLLIGKSNICVKVGEKSLTCKKIDLTTIVKPEAPFDLSVVYREGANDFVVTFNTSHLQKKYVKVLMHDVAYRQEKDENKWTHVNLSSTKLTLLQRKLQPAAMYEIKVRSIPDHYFKGFWSEWSPSYYFRTP longxing_Grafting2_ems_3hM_208_0001_0018_0001_0001
DDRKLWERKLEQAAKLVKKLPDPDARRFADEALEIAQKEGDPNVVEHLAVILVKLAIKG DYSFSCYSQLEVNGSQHSLTCAFEDPDVNTTNLEFEICGALVEVKCLNFRKLQEIYFIETKKFLLIGKSNICVKVGEKSLTCKKIDLTTIVKPEAPFDLSVVYREGANDFVVTFNTSHLQKKYVKVLMHDVAYRQEKDENKWTHVNLSSTKLTLLQRKLQPAAMYEIKVRSIPDHYFKGFWSEWSPSYYFRTP longxing_Grafting2_ems_3hM_93_0001_0010_0001_0001
DEVEFYVVTISDTDPKRLQEARETARKLAKKVEKKARNTPGRVIVNWHEENDGGRFQLVVSVYRF DYSFSCYSQLEVNGSQHSLTCAFEDPDVNTTNLEFEICGALVEVKCLNFRKLQEIYFIETKKFLLIGKSNICVKVGEKSLTCKKIDLTTIVKPEAPFDLSVVYREGANDFVVTFNTSHLQKKYVKVLMHDVAYRQEKDENKWTHVNLSSTKLTLLQRKLQPAAMYEIKVRSIPDHYFKGFWSEWSPSYYFRTP bcov_r4_EHEE_09086_000000034_0001_0001
DLSRAIKLAIDWIKKIAKSKDDEKLKRIAKKLEELLKDASKKNDEEKLLDIHATAVRVALRC DYSFSCYSQLEVNGSQHSLTCAFEDPDVNTTNLEFEICGALVEVKCLNFRKLQEIYFIETKKFLLIGKSNICVKVGEKSLTCKKIDLTTIVKPEAPFDLSVVYREGANDFVVTFNTSHLQKKYVKVLMHDVAYRQEKDENKWTHVNLSSTKLTLLQRKLQPAAMYEIKVRSIPDHYFKGFWSEWSPSYYFRTP bcov_v4_r4_ems_p1-15H-GBL-16H-GBL-16H_0129_0001_0001_0002_000000002_0001_0001_19_34_H_.._ems_3hM_1055_0001_0002_0001_0001
DEELKKEAKLLAYQFVWAKKVNNELAQEAAELLLQDLVKNASDPSLEEVVKKLKKEIEKQVM DYSFSCYSQLEVNGSQHSLTCAFEDPDVNTTNLEFEICGALVEVKCLNFRKLQEIYFIETKKFLLIGKSNICVKVGEKSLTCKKIDLTTIVKPEAPFDLSVVYREGANDFVVTFNTSHLQKKYVKVLMHDVAYRQEKDENKWTHVNLSSTKLTLLQRKLQPAAMYEIKVRSIPDHYFKGFWSEWSPSYYFRTP bcov_v3_r3_ems_3hM_1892_000000079_0001_0001_1_21_H_.._ems_3hC_1810_0001_0009_0001_0001_0001
VFVLIVLDVEEAAKNVEKVARSNGAEVHIWTFGEFFFVIVYTSDWRALKEIKKNIPWAWIDWEG DYSFSCYSQLEVNGSQHSLTCAFEDPDVNTTNLEFEICGALVEVKCLNFRKLQEIYFIETKKFLLIGKSNICVKVGEKSLTCKKIDLTTIVKPEAPFDLSVVYREGANDFVVTFNTSHLQKKYVKVLMHDVAYRQEKDENKWTHVNLSSTKLTLLQRKLQPAAMYEIKVRSIPDHYFKGFWSEWSPSYYFRTP bcov_r2_ems_ferrM_2504_0001_000000016_0001_0001
DEDVRLKVHALALAYIRADKRGKPVSVTVTVNGRKVEFRVEPDPRTLEKVLELIADLWRKAVEK DYSFSCYSQLEVNGSQHSLTCAFEDPDVNTTNLEFEICGALVEVKCLNFRKLQEIYFIETKKFLLIGKSNICVKVGEKSLTCKKIDLTTIVKPEAPFDLSVVYREGANDFVVTFNTSHLQKKYVKVLMHDVAYRQEKDENKWTHVNLSSTKLTLLQRKLQPAAMYEIKVRSIPDHYFKGFWSEWSPSYYFRTP bcov_v3_r2_EHEE_11199_000000086_0001_0001_15_38_H_.._HEEH_18804_0001_0004_0001_0001_0001
SRLEKLAKKAEKLAKRVGDEEARLVALKAKQALKMGQVHRVIEEALKEEVKELEKK DYSFSCYSQLEVNGSQHSLTCAFEDPDVNTTNLEFEICGALVEVKCLNFRKLQEIYFIETKKFLLIGKSNICVKVGEKSLTCKKIDLTTIVKPEAPFDLSVVYREGANDFVVTFNTSHLQKKYVKVLMHDVAYRQEKDENKWTHVNLSSTKLTLLQRKLQPAAMYEIKVRSIPDHYFKGFWSEWSPSYYFRTP longxing_Grafting2_HHH_eva_0538_0001_0013_0001_0001
DVEEIIEKLAKKHVEAVRKDDESVAEVLKSVHEILKRLKEKDPRLDEKIKKALKIMATIAASAV DYSFSCYSQLEVNGSQHSLTCAFEDPDVNTTNLEFEICGALVEVKCLNFRKLQEIYFIETKKFLLIGKSNICVKVGEKSLTCKKIDLTTIVKPEAPFDLSVVYREGANDFVVTFNTSHLQKKYVKVLMHDVAYRQEKDENKWTHVNLSSTKLTLLQRKLQPAAMYEIKVRSIPDHYFKGFWSEWSPSYYFRTP longxing_ems_3hM_276_000000002_0001_0001
DLEEEATTLLKQVEQVAKERNDERVEAIVHILKANLELAKRDNDEKLLKQALKWAIEWARKLLS DYSFSCYSQLEVNGSQHSLTCAFEDPDVNTTNLEFEICGALVEVKCLNFRKLQEIYFIETKKFLLIGKSNICVKVGEKSLTCKKIDLTTIVKPEAPFDLSVVYREGANDFVVTFNTSHLQKKYVKVLMHDVAYRQEKDENKWTHVNLSSTKLTLLQRKLQPAAMYEIKVRSIPDHYFKGFWSEWSPSYYFRTP bcov_r3_ems_3hM_2044_000000003_0001_0001
TSEEVEKVLKKAKEVVKKASQTDRLSKMKIELAAEMIEELLKRGDSESAERAIHQMQTHLDALS DYSFSCYSQLEVNGSQHSLTCAFEDPDVNTTNLEFEICGALVEVKCLNFRKLQEIYFIETKKFLLIGKSNICVKVGEKSLTCKKIDLTTIVKPEAPFDLSVVYREGANDFVVTFNTSHLQKKYVKVLMHDVAYRQEKDENKWTHVNLSSTKLTLLQRKLQPAAMYEIKVRSIPDHYFKGFWSEWSPSYYFRTP longxing_Grafting2_ems_3hM_1018_0001_0010_0001_0001
SVEKLARIAKTLAKRRGDRLARRKAELALKVTNRGEADPDEARVILEALIRELRE DYSFSCYSQLEVNGSQHSLTCAFEDPDVNTTNLEFEICGALVEVKCLNFRKLQEIYFIETKKFLLIGKSNICVKVGEKSLTCKKIDLTTIVKPEAPFDLSVVYREGANDFVVTFNTSHLQKKYVKVLMHDVAYRQEKDENKWTHVNLSSTKLTLLQRKLQPAAMYEIKVRSIPDHYFKGFWSEWSPSYYFRTP longxing_Grafting2_ems_p1-15H-GBL-16H-GABBL-16H_0062_0001_0001_0002_0001_0004_0001_0001
ADLTFVRINVKGNDEEADKVRKKAEEWARRVSEDAKRKGADHVFFSVEYFTRGDTVTIHVVVFVI DYSFSCYSQLEVNGSQHSLTCAFEDPDVNTTNLEFEICGALVEVKCLNFRKLQEIYFIETKKFLLIGKSNICVKVGEKSLTCKKIDLTTIVKPEAPFDLSVVYREGANDFVVTFNTSHLQKKYVKVLMHDVAYRQEKDENKWTHVNLSSTKLTLLQRKLQPAAMYEIKVRSIPDHYFKGFWSEWSPSYYFRTP bcov_r2_EHEE_12183_000000041_0001_0001
DDRDLLRKKVNQALRIANESQDPKLAKAAELIIKIVLDQASDPDVQRVAQEALETLRKHL DYSFSCYSQLEVNGSQHSLTCAFEDPDVNTTNLEFEICGALVEVKCLNFRKLQEIYFIETKKFLLIGKSNICVKVGEKSLTCKKIDLTTIVKPEAPFDLSVVYREGANDFVVTFNTSHLQKKYVKVLMHDVAYRQEKDENKWTHVNLSSTKLTLLQRKLQPAAMYEIKVRSIPDHYFKGFWSEWSPSYYFRTP longxing_Grafting2_ems_3hC_701_0002_0001_0005_0001_0001
ADLKQFSVWYKSSDPREVTEATERLQKYVETIAKKVKDTPRPIDVILVYQVENGLVVVTLYIIRK DYSFSCYSQLEVNGSQHSLTCAFEDPDVNTTNLEFEICGALVEVKCLNFRKLQEIYFIETKKFLLIGKSNICVKVGEKSLTCKKIDLTTIVKPEAPFDLSVVYREGANDFVVTFNTSHLQKKYVKVLMHDVAYRQEKDENKWTHVNLSSTKLTLLQRKLQPAAMYEIKVRSIPDHYFKGFWSEWSPSYYFRTP bcov_r2_EHEE_03891_000000003_0001_0001
NPEAETARELIERAIEEARRKNRPVTVEVDVDNFRIIIIVGTDPEDQRLAQRRAQLIHEWLEKK DYSFSCYSQLEVNGSQHSLTCAFEDPDVNTTNLEFEICGALVEVKCLNFRKLQEIYFIETKKFLLIGKSNICVKVGEKSLTCKKIDLTTIVKPEAPFDLSVVYREGANDFVVTFNTSHLQKKYVKVLMHDVAYRQEKDENKWTHVNLSSTKLTLLQRKLQPAAMYEIKVRSIPDHYFKGFWSEWSPSYYFRTP bcov_v3_r3_ems_3hC_951_0002_000000000_0001_0001_1_20_H_.._HEEH_10963_0001_0001_0001_0001
EFHFVLIFQVDGRDPDKVRKAQTDAKKFSTKASKEAKKRGAQPIWNIQFRDNNGDVLVFVNIIFW DYSFSCYSQLEVNGSQHSLTCAFEDPDVNTTNLEFEICGALVEVKCLNFRKLQEIYFIETKKFLLIGKSNICVKVGEKSLTCKKIDLTTIVKPEAPFDLSVVYREGANDFVVTFNTSHLQKKYVKVLMHDVAYRQEKDENKWTHVNLSSTKLTLLQRKLQPAAMYEIKVRSIPDHYFKGFWSEWSPSYYFRTP bcov_v3_r3_EHEE_04615_000000097_0001_0001_43_52_E_.._EHEE_02036_0001_0001_0001_0001
SVDEIEELHRRVKKVLDKLGDRLVEHLLRVIEELRERWRKTPKSPRIEIAARLAHIQVDLLRMT DYSFSCYSQLEVNGSQHSLTCAFEDPDVNTTNLEFEICGALVEVKCLNFRKLQEIYFIETKKFLLIGKSNICVKVGEKSLTCKKIDLTTIVKPEAPFDLSVVYREGANDFVVTFNTSHLQKKYVKVLMHDVAYRQEKDENKWTHVNLSSTKLTLLQRKLQPAAMYEIKVRSIPDHYFKGFWSEWSPSYYFRTP longxing_HHH_eva_0330_000000007_0001_0002
EIREELERVSKKATEVADKVPDRLLSRKLKQAAKIAKEVVERNDEDTAKHALHIIKIVLEMAK DYSFSCYSQLEVNGSQHSLTCAFEDPDVNTTNLEFEICGALVEVKCLNFRKLQEIYFIETKKFLLIGKSNICVKVGEKSLTCKKIDLTTIVKPEAPFDLSVVYREGANDFVVTFNTSHLQKKYVKVLMHDVAYRQEKDENKWTHVNLSSTKLTLLQRKLQPAAMYEIKVRSIPDHYFKGFWSEWSPSYYFRTP longxing_Grafting2_ems_3hM_2466_0001_0010_0001_0001
DDTEAIRLIAEAARRVAEDDPRAKDDVRQKLKHLVTMAEKKNNETAIRIVRTILEQVTKKV DYSFSCYSQLEVNGSQHSLTCAFEDPDVNTTNLEFEICGALVEVKCLNFRKLQEIYFIETKKFLLIGKSNICVKVGEKSLTCKKIDLTTIVKPEAPFDLSVVYREGANDFVVTFNTSHLQKKYVKVLMHDVAYRQEKDENKWTHVNLSSTKLTLLQRKLQPAAMYEIKVRSIPDHYFKGFWSEWSPSYYFRTP longxing_Grafting2_ems_3hM_1700_0001_0013_0001_0001
DESTEEVTRIIKKATKIAQDLNHDVIVTVNVDGKNNIVIVPPDPKMATAFLRAIQEQIKRKRKK DYSFSCYSQLEVNGSQHSLTCAFEDPDVNTTNLEFEICGALVEVKCLNFRKLQEIYFIETKKFLLIGKSNICVKVGEKSLTCKKIDLTTIVKPEAPFDLSVVYREGANDFVVTFNTSHLQKKYVKVLMHDVAYRQEKDENKWTHVNLSSTKLTLLQRKLQPAAMYEIKVRSIPDHYFKGFWSEWSPSYYFRTP longxing_HEEH_15829_000000005_0001_0001
SEEEEIAKAVVRLALTIAQLLGRPFDITVYVNGQDLDVRVDTDPRASEQATRDIKKFIKDLRDK DYSFSCYSQLEVNGSQHSLTCAFEDPDVNTTNLEFEICGALVEVKCLNFRKLQEIYFIETKKFLLIGKSNICVKVGEKSLTCKKIDLTTIVKPEAPFDLSVVYREGANDFVVTFNTSHLQKKYVKVLMHDVAYRQEKDENKWTHVNLSSTKLTLLQRKLQPAAMYEIKVRSIPDHYFKGFWSEWSPSYYFRTP bcov_v3_r2_HEEH_10005_000000033_0001_0001_1_21_H_.._HEEH_18778_0001_0003_0001_0001_0001
TIHISDTVTVEGHDQTAAEIVQQFHQEFTKRAKELADRLNLDLDIEVEWRDDNGRVTVHVTVQLN DYSFSCYSQLEVNGSQHSLTCAFEDPDVNTTNLEFEICGALVEVKCLNFRKLQEIYFIETKKFLLIGKSNICVKVGEKSLTCKKIDLTTIVKPEAPFDLSVVYREGANDFVVTFNTSHLQKKYVKVLMHDVAYRQEKDENKWTHVNLSSTKLTLLQRKLQPAAMYEIKVRSIPDHYFKGFWSEWSPSYYFRTP bcov_r3_EHEE_01204_000000062_0001_0001
DHDLEALVRILQAQVELLVPDKDHVKKVKETAEKLVKSGNPEEAVKHLREVVHRAMRS DYSFSCYSQLEVNGSQHSLTCAFEDPDVNTTNLEFEICGALVEVKCLNFRKLQEIYFIETKKFLLIGKSNICVKVGEKSLTCKKIDLTTIVKPEAPFDLSVVYREGANDFVVTFNTSHLQKKYVKVLMHDVAYRQEKDENKWTHVNLSSTKLTLLQRKLQPAAMYEIKVRSIPDHYFKGFWSEWSPSYYFRTP longxing_ems_3hM_2370_000000016_0001_0001
STRITYSYTVTGDDEEARDQVLEFAQQVSLKAIEEAYKRNLRIDVQFRRSKSNGRIHISITVNLN DYSFSCYSQLEVNGSQHSLTCAFEDPDVNTTNLEFEICGALVEVKCLNFRKLQEIYFIETKKFLLIGKSNICVKVGEKSLTCKKIDLTTIVKPEAPFDLSVVYREGANDFVVTFNTSHLQKKYVKVLMHDVAYRQEKDENKWTHVNLSSTKLTLLQRKLQPAAMYEIKVRSIPDHYFKGFWSEWSPSYYFRTP bcov_v4_r3_ems_3hM_2637_000000073_0001_0001_1_20_H_.._EHEE_05494_0001_0001_0001
DFRDATYILRATMEIAKELVEDPTVRKEIEDLLKKAEEASKNKDEEKLRRLARSAWHLAHKS DYSFSCYSQLEVNGSQHSLTCAFEDPDVNTTNLEFEICGALVEVKCLNFRKLQEIYFIETKKFLLIGKSNICVKVGEKSLTCKKIDLTTIVKPEAPFDLSVVYREGANDFVVTFNTSHLQKKYVKVLMHDVAYRQEKDENKWTHVNLSSTKLTLLQRKLQPAAMYEIKVRSIPDHYFKGFWSEWSPSYYFRTP bcov_v3_r3_HEEH_21462_000000039_0001_0001_44_64_H_.._ems_3hM_2027_0001_0002_0001_0001_0001
DEEKKKRTISKQIRETLERLNIDPNVARILILLIQDAIDDNNERMVKSLRKIAKEISERR DYSFSCYSQLEVNGSQHSLTCAFEDPDVNTTNLEFEICGALVEVKCLNFRKLQEIYFIETKKFLLIGKSNICVKVGEKSLTCKKIDLTTIVKPEAPFDLSVVYREGANDFVVTFNTSHLQKKYVKVLMHDVAYRQEKDENKWTHVNLSSTKLTLLQRKLQPAAMYEIKVRSIPDHYFKGFWSEWSPSYYFRTP longxing_ems_3hM_2270_000000001_0001_0001
DHLESIRIHVPGNSPEAQTTAKEIAKKVAETLRQKIEKSGKPVSVVIVWDTVENRVVVVVLVTFR DYSFSCYSQLEVNGSQHSLTCAFEDPDVNTTNLEFEICGALVEVKCLNFRKLQEIYFIETKKFLLIGKSNICVKVGEKSLTCKKIDLTTIVKPEAPFDLSVVYREGANDFVVTFNTSHLQKKYVKVLMHDVAYRQEKDENKWTHVNLSSTKLTLLQRKLQPAAMYEIKVRSIPDHYFKGFWSEWSPSYYFRTP bcov_r2_EHEE_02962_000000004_0001_0001
DEKKEVVTTVKKLLKEAADRKDKDLHLDVVQDAIALAVQLNNRDVAELIAEVVKRIRKNM DYSFSCYSQLEVNGSQHSLTCAFEDPDVNTTNLEFEICGALVEVKCLNFRKLQEIYFIETKKFLLIGKSNICVKVGEKSLTCKKIDLTTIVKPEAPFDLSVVYREGANDFVVTFNTSHLQKKYVKVLMHDVAYRQEKDENKWTHVNLSSTKLTLLQRKLQPAAMYEIKVRSIPDHYFKGFWSEWSPSYYFRTP longxing_ems_3hM_3153_000000009_0001_0001
PEKYEKMVDEVAKKLQKMASKDPHLASIVQELAKKAKELVRSNDPENEQDAIRLLVEADRIARS DYSFSCYSQLEVNGSQHSLTCAFEDPDVNTTNLEFEICGALVEVKCLNFRKLQEIYFIETKKFLLIGKSNICVKVGEKSLTCKKIDLTTIVKPEAPFDLSVVYREGANDFVVTFNTSHLQKKYVKVLMHDVAYRQEKDENKWTHVNLSSTKLTLLQRKLQPAAMYEIKVRSIPDHYFKGFWSEWSPSYYFRTP longxing_ems_3hC_1333_0002_000000000_0001_0001
KIIVVVQFEDRIEEFTIDEDPEAAKEVAKYAKSVLPWAEVWVFVDRNFVLVIVWG DYSFSCYSQLEVNGSQHSLTCAFEDPDVNTTNLEFEICGALVEVKCLNFRKLQEIYFIETKKFLLIGKSNICVKVGEKSLTCKKIDLTTIVKPEAPFDLSVVYREGANDFVVTFNTSHLQKKYVKVLMHDVAYRQEKDENKWTHVNLSSTKLTLLQRKLQPAAMYEIKVRSIPDHYFKGFWSEWSPSYYFRTP bcov_r3_ems_bGwo_70_0001_000000020_0001_0001
TKHFLYWFRVKGNDETAQDKADKFIKTVEDEARKYAEKRNLRVDVFWNVRDLGDSVFYVVIVTVN DYSFSCYSQLEVNGSQHSLTCAFEDPDVNTTNLEFEICGALVEVKCLNFRKLQEIYFIETKKFLLIGKSNICVKVGEKSLTCKKIDLTTIVKPEAPFDLSVVYREGANDFVVTFNTSHLQKKYVKVLMHDVAYRQEKDENKWTHVNLSSTKLTLLQRKLQPAAMYEIKVRSIPDHYFKGFWSEWSPSYYFRTP bcov_r3_EHEE_03857_000000033_0001_0001
TWLVVTVPDYRLVSKAAKLGDAHFWYRKLPEGRWFIIVFAKSPEVLELVAKLANTEVEIDI DYSFSCYSQLEVNGSQHSLTCAFEDPDVNTTNLEFEICGALVEVKCLNFRKLQEIYFIETKKFLLIGKSNICVKVGEKSLTCKKIDLTTIVKPEAPFDLSVVYREGANDFVVTFNTSHLQKKYVKVLMHDVAYRQEKDENKWTHVNLSSTKLTLLQRKLQPAAMYEIKVRSIPDHYFKGFWSEWSPSYYFRTP bcov_r3_ems_ferrM_6300_0001_000000006_0001_0001
SEEDVRRVVHEVAKVAMKLNDESVRDKLNELIVEHMEAEKNNDDKKIREVSKKADELRRKAES DYSFSCYSQLEVNGSQHSLTCAFEDPDVNTTNLEFEICGALVEVKCLNFRKLQEIYFIETKKFLLIGKSNICVKVGEKSLTCKKIDLTTIVKPEAPFDLSVVYREGANDFVVTFNTSHLQKKYVKVLMHDVAYRQEKDENKWTHVNLSSTKLTLLQRKLQPAAMYEIKVRSIPDHYFKGFWSEWSPSYYFRTP longxing_ems_3hM_3141_000000001_0001_0001
SEEEAKKLAKKAKKQGNDLALMQAKLLIQGLRAGATDEEEDKEVLRVLREALSS DYSFSCYSQLEVNGSQHSLTCAFEDPDVNTTNLEFEICGALVEVKCLNFRKLQEIYFIETKKFLLIGKSNICVKVGEKSLTCKKIDLTTIVKPEAPFDLSVVYREGANDFVVTFNTSHLQKKYVKVLMHDVAYRQEKDENKWTHVNLSSTKLTLLQRKLQPAAMYEIKVRSIPDHYFKGFWSEWSPSYYFRTP longxing_ems_p1-14H-GBL-16H-GABBL-16H_0600_0001_0001_0002_000000001_0001_0001
IKHVLYLVEVQSSDPDTRKKLKKEAQTKAEEFWKKAKDNGLDVRIHWNERQDGTRVYFLVIVWVI DYSFSCYSQLEVNGSQHSLTCAFEDPDVNTTNLEFEICGALVEVKCLNFRKLQEIYFIETKKFLLIGKSNICVKVGEKSLTCKKIDLTTIVKPEAPFDLSVVYREGANDFVVTFNTSHLQKKYVKVLMHDVAYRQEKDENKWTHVNLSSTKLTLLQRKLQPAAMYEIKVRSIPDHYFKGFWSEWSPSYYFRTP bcov_r3_EHEE_05019_000000047_0001_0001
SMAEMKVRQADRQRKEGQVSEEAIRLIVEAILDEVGDPVAEKWLREWEKRQRN DYSFSCYSQLEVNGSQHSLTCAFEDPDVNTTNLEFEICGALVEVKCLNFRKLQEIYFIETKKFLLIGKSNICVKVGEKSLTCKKIDLTTIVKPEAPFDLSVVYREGANDFVVTFNTSHLQKKYVKVLMHDVAYRQEKDENKWTHVNLSSTKLTLLQRKLQPAAMYEIKVRSIPDHYFKGFWSEWSPSYYFRTP longxing_Grafting2_HHH_eva_0665_0001_0002_0001_0001
MDHVWVRYEVRTSDKDELKRFVERAKKSATKFAQKYRNNNLDVFVVVTYDENNGTVFVVVLVFIE DYSFSCYSQLEVNGSQHSLTCAFEDPDVNTTNLEFEICGALVEVKCLNFRKLQEIYFIETKKFLLIGKSNICVKVGEKSLTCKKIDLTTIVKPEAPFDLSVVYREGANDFVVTFNTSHLQKKYVKVLMHDVAYRQEKDENKWTHVNLSSTKLTLLQRKLQPAAMYEIKVRSIPDHYFKGFWSEWSPSYYFRTP bcov_r2_EHEE_10173_000000037_0001_0001
SEDDRLVRRKANLALEHAKSPDPREVTQAVLVLEVLLRASDNPELQTIVKKALDTARKLLS DYSFSCYSQLEVNGSQHSLTCAFEDPDVNTTNLEFEICGALVEVKCLNFRKLQEIYFIETKKFLLIGKSNICVKVGEKSLTCKKIDLTTIVKPEAPFDLSVVYREGANDFVVTFNTSHLQKKYVKVLMHDVAYRQEKDENKWTHVNLSSTKLTLLQRKLQPAAMYEIKVRSIPDHYFKGFWSEWSPSYYFRTP longxing_Grafting2_ems_3hC_1232_0002_0001_0014_0001_0001
NEEVLKLSRILVQIAIELNDEESKKFNTIAQLAVKANLNNDEEKITKLNKLAETLIRQFRS DYSFSCYSQLEVNGSQHSLTCAFEDPDVNTTNLEFEICGALVEVKCLNFRKLQEIYFIETKKFLLIGKSNICVKVGEKSLTCKKIDLTTIVKPEAPFDLSVVYREGANDFVVTFNTSHLQKKYVKVLMHDVAYRQEKDENKWTHVNLSSTKLTLLQRKLQPAAMYEIKVRSIPDHYFKGFWSEWSPSYYFRTP bcov_r3_ems_3hM_2149_000000034_0001_0001
DSELLALKVAIALRIGSEQAKHIATIVVRDVLNSSAREVVEKLLKELQQEEGFKKVEKES DYSFSCYSQLEVNGSQHSLTCAFEDPDVNTTNLEFEICGALVEVKCLNFRKLQEIYFIETKKFLLIGKSNICVKVGEKSLTCKKIDLTTIVKPEAPFDLSVVYREGANDFVVTFNTSHLQKKYVKVLMHDVAYRQEKDENKWTHVNLSSTKLTLLQRKLQPAAMYEIKVRSIPDHYFKGFWSEWSPSYYFRTP longxing_Grafting2_ems_4hC_2151_0001_0001_0006_0001_0001
TINVILTFEIENASPEQRKKAEDTARKVSKELTKEARKKGKDVKVTILKDQFGDLFILFVTVKVK DYSFSCYSQLEVNGSQHSLTCAFEDPDVNTTNLEFEICGALVEVKCLNFRKLQEIYFIETKKFLLIGKSNICVKVGEKSLTCKKIDLTTIVKPEAPFDLSVVYREGANDFVVTFNTSHLQKKYVKVLMHDVAYRQEKDENKWTHVNLSSTKLTLLQRKLQPAAMYEIKVRSIPDHYFKGFWSEWSPSYYFRTP bcov_r3_EHEE_02945_000000085_0001_0001
SIHLFKITVEDVSDSEDEKTIETKIKKFIKKAQDEARKRNLSVTFAVFKWKVGDSVSFFVYVQVD DYSFSCYSQLEVNGSQHSLTCAFEDPDVNTTNLEFEICGALVEVKCLNFRKLQEIYFIETKKFLLIGKSNICVKVGEKSLTCKKIDLTTIVKPEAPFDLSVVYREGANDFVVTFNTSHLQKKYVKVLMHDVAYRQEKDENKWTHVNLSSTKLTLLQRKLQPAAMYEIKVRSIPDHYFKGFWSEWSPSYYFRTP bcov_r3_EHEE_12200_000000089_0001_0001
SDFYILTLNIPGNSPEAQTRATKLSKKAKKIATKFAKKLGYDVTVEVFLRESNNHLQVIVVVTVF DYSFSCYSQLEVNGSQHSLTCAFEDPDVNTTNLEFEICGALVEVKCLNFRKLQEIYFIETKKFLLIGKSNICVKVGEKSLTCKKIDLTTIVKPEAPFDLSVVYREGANDFVVTFNTSHLQKKYVKVLMHDVAYRQEKDENKWTHVNLSSTKLTLLQRKLQPAAMYEIKVRSIPDHYFKGFWSEWSPSYYFRTP bcov_r2_EHEE_05345_000000066_0001_0001
STELVQEILAEVHHVAIEGDHKKVDKIRKEVEQLVREIGDPRLELVLKAVEKIQRELKKK DYSFSCYSQLEVNGSQHSLTCAFEDPDVNTTNLEFEICGALVEVKCLNFRKLQEIYFIETKKFLLIGKSNICVKVGEKSLTCKKIDLTTIVKPEAPFDLSVVYREGANDFVVTFNTSHLQKKYVKVLMHDVAYRQEKDENKWTHVNLSSTKLTLLQRKLQPAAMYEIKVRSIPDHYFKGFWSEWSPSYYFRTP longxing_HHH_eva_0258_000000037_0001_0001
PEDKKKTVHKLVQTILTIAKHGDPREAKSLVKKIKEEADKKNDEHLKAVVQVAEMMLKNQEK DYSFSCYSQLEVNGSQHSLTCAFEDPDVNTTNLEFEICGALVEVKCLNFRKLQEIYFIETKKFLLIGKSNICVKVGEKSLTCKKIDLTTIVKPEAPFDLSVVYREGANDFVVTFNTSHLQKKYVKVLMHDVAYRQEKDENKWTHVNLSSTKLTLLQRKLQPAAMYEIKVRSIPDHYFKGFWSEWSPSYYFRTP longxing_ems_3hM_1512_000000038_0001_0001
SEDKDLLLRKIKLAVEATKKHSNPEKAKEVEELLKKAEDLIRKASSEEEQNRIAETVLRIAVQT DYSFSCYSQLEVNGSQHSLTCAFEDPDVNTTNLEFEICGALVEVKCLNFRKLQEIYFIETKKFLLIGKSNICVKVGEKSLTCKKIDLTTIVKPEAPFDLSVVYREGANDFVVTFNTSHLQKKYVKVLMHDVAYRQEKDENKWTHVNLSSTKLTLLQRKLQPAAMYEIKVRSIPDHYFKGFWSEWSPSYYFRTP longxing_Grafting2_ems_3hM_592_0002_0018_0001_0001
NTLERTVRMAQMALEEVQDDPTNKLAKRKAELAVRLLDELEKKSRDPRAQELARRIKELYKKAV DYSFSCYSQLEVNGSQHSLTCAFEDPDVNTTNLEFEICGALVEVKCLNFRKLQEIYFIETKKFLLIGKSNICVKVGEKSLTCKKIDLTTIVKPEAPFDLSVVYREGANDFVVTFNTSHLQKKYVKVLMHDVAYRQEKDENKWTHVNLSSTKLTLLQRKLQPAAMYEIKVRSIPDHYFKGFWSEWSPSYYFRTP longxing_Grafting2_ems_3hC_965_0001_0001_0006_0001_0001
DPEREADEVLSTVREQAQHVSEEQVAELLAKAAQHLSKLDPRLSDKALDVIQDILAEVMQS DYSFSCYSQLEVNGSQHSLTCAFEDPDVNTTNLEFEICGALVEVKCLNFRKLQEIYFIETKKFLLIGKSNICVKVGEKSLTCKKIDLTTIVKPEAPFDLSVVYREGANDFVVTFNTSHLQKKYVKVLMHDVAYRQEKDENKWTHVNLSSTKLTLLQRKLQPAAMYEIKVRSIPDHYFKGFWSEWSPSYYFRTP longxing_ems_3hM_2101_000000008_0001_0001
SESKKKADKLIKKAKKLAGDPRLKKAIDEMIKALRKLGTDPTDIADIAEAMAEQLKEVNG DYSFSCYSQLEVNGSQHSLTCAFEDPDVNTTNLEFEICGALVEVKCLNFRKLQEIYFIETKKFLLIGKSNICVKVGEKSLTCKKIDLTTIVKPEAPFDLSVVYREGANDFVVTFNTSHLQKKYVKVLMHDVAYRQEKDENKWTHVNLSSTKLTLLQRKLQPAAMYEIKVRSIPDHYFKGFWSEWSPSYYFRTP longxing_HHH_eva_0041_000000039_0001_0001
SEESQKAAEHVATLVQEASKKGTPINTTITVHGLKVDIHIDSDRHNALEVAQRVINLIIQAEIN DYSFSCYSQLEVNGSQHSLTCAFEDPDVNTTNLEFEICGALVEVKCLNFRKLQEIYFIETKKFLLIGKSNICVKVGEKSLTCKKIDLTTIVKPEAPFDLSVVYREGANDFVVTFNTSHLQKKYVKVLMHDVAYRQEKDENKWTHVNLSSTKLTLLQRKLQPAAMYEIKVRSIPDHYFKGFWSEWSPSYYFRTP longxing_HEEH_13853_000000001_0001_0001
WEFIQDVVALAIKVVAEVRKKNRPITLDINVNGYTFKVRFDTDPREQHKAARKAAKAARKAETK DYSFSCYSQLEVNGSQHSLTCAFEDPDVNTTNLEFEICGALVEVKCLNFRKLQEIYFIETKKFLLIGKSNICVKVGEKSLTCKKIDLTTIVKPEAPFDLSVVYREGANDFVVTFNTSHLQKKYVKVLMHDVAYRQEKDENKWTHVNLSSTKLTLLQRKLQPAAMYEIKVRSIPDHYFKGFWSEWSPSYYFRTP bcov_r3_HEEH_07620_000000021_0001_0001
KSWVNIFAPVSEEELSKVAKKANVEVNVNGEHVIVHIETDELAKFVVDYVKKWVGDAWVYIQK DYSFSCYSQLEVNGSQHSLTCAFEDPDVNTTNLEFEICGALVEVKCLNFRKLQEIYFIETKKFLLIGKSNICVKVGEKSLTCKKIDLTTIVKPEAPFDLSVVYREGANDFVVTFNTSHLQKKYVKVLMHDVAYRQEKDENKWTHVNLSSTKLTLLQRKLQPAAMYEIKVRSIPDHYFKGFWSEWSPSYYFRTP bcov_r3_ems_ferrM_7231_000000034_0001_0001
ISWEVELYSFKDDDEEKVKKLAKEVKKRAEEYAKKLNKQGLDVKVWVNVRKNGDHVVVLVNIVTN DYSFSCYSQLEVNGSQHSLTCAFEDPDVNTTNLEFEICGALVEVKCLNFRKLQEIYFIETKKFLLIGKSNICVKVGEKSLTCKKIDLTTIVKPEAPFDLSVVYREGANDFVVTFNTSHLQKKYVKVLMHDVAYRQEKDENKWTHVNLSSTKLTLLQRKLQPAAMYEIKVRSIPDHYFKGFWSEWSPSYYFRTP bcov_r2_EHEE_11504_000000011_0001_0001
GSRTTYTVDVDGLDVEQLLEARHTAYKFAKDIEKEARKQGLDVRFHVDTTESNGRVQVRVTVQVD DYSFSCYSQLEVNGSQHSLTCAFEDPDVNTTNLEFEICGALVEVKCLNFRKLQEIYFIETKKFLLIGKSNICVKVGEKSLTCKKIDLTTIVKPEAPFDLSVVYREGANDFVVTFNTSHLQKKYVKVLMHDVAYRQEKDENKWTHVNLSSTKLTLLQRKLQPAAMYEIKVRSIPDHYFKGFWSEWSPSYYFRTP bcov_v3_r2_HEEH_17465_000000024_0001_0001_44_64_H_.._EHEE_09196_0001_0015_0001_0001_0001
SEEYSFTVHVDSSDPDQKKLAELAVKWAATLLTKRARDRGQDVKFSVDYRDDGPKVTFRVRIQID DYSFSCYSQLEVNGSQHSLTCAFEDPDVNTTNLEFEICGALVEVKCLNFRKLQEIYFIETKKFLLIGKSNICVKVGEKSLTCKKIDLTTIVKPEAPFDLSVVYREGANDFVVTFNTSHLQKKYVKVLMHDVAYRQEKDENKWTHVNLSSTKLTLLQRKLQPAAMYEIKVRSIPDHYFKGFWSEWSPSYYFRTP bcov_v4_r3_HEEH_03700_000000006_0001_0001_1_20_H_.._EHEE_00612_0001_0001_0001_0001
STEDAQSLVKKAEKIAKDLNDPSLQKQVELAKIAVEMVLEDGDTHLAERKARLALEHVQKG DYSFSCYSQLEVNGSQHSLTCAFEDPDVNTTNLEFEICGALVEVKCLNFRKLQEIYFIETKKFLLIGKSNICVKVGEKSLTCKKIDLTTIVKPEAPFDLSVVYREGANDFVVTFNTSHLQKKYVKVLMHDVAYRQEKDENKWTHVNLSSTKLTLLQRKLQPAAMYEIKVRSIPDHYFKGFWSEWSPSYYFRTP longxing_Grafting2_ems_3hM_139_0001_0004_0001_0001
DETKKTVEKIVREAAKIAQKQNRPYRVNVDIDGLTYEVNVPPDPSEAKKAITHLKLLIDLLRHI DYSFSCYSQLEVNGSQHSLTCAFEDPDVNTTNLEFEICGALVEVKCLNFRKLQEIYFIETKKFLLIGKSNICVKVGEKSLTCKKIDLTTIVKPEAPFDLSVVYREGANDFVVTFNTSHLQKKYVKVLMHDVAYRQEKDENKWTHVNLSSTKLTLLQRKLQPAAMYEIKVRSIPDHYFKGFWSEWSPSYYFRTP bcov_r2_HEEH_01034_000000048_0001_0001
NDFQIIRIESRNASPEQQKEIEKKLRDYADTVRKKAEKRGQLVIFIVWKTTDGDTVRFIVVINIF DYSFSCYSQLEVNGSQHSLTCAFEDPDVNTTNLEFEICGALVEVKCLNFRKLQEIYFIETKKFLLIGKSNICVKVGEKSLTCKKIDLTTIVKPEAPFDLSVVYREGANDFVVTFNTSHLQKKYVKVLMHDVAYRQEKDENKWTHVNLSSTKLTLLQRKLQPAAMYEIKVRSIPDHYFKGFWSEWSPSYYFRTP bcov_r2_EHEE_05379_000000043_0001_0001
STVYIVVVFVSSSDSKTFTKLTKEAKKKIKKAQEDAKRKNQRWVVVWRTNNRNGVVVFNIIVFVE DYSFSCYSQLEVNGSQHSLTCAFEDPDVNTTNLEFEICGALVEVKCLNFRKLQEIYFIETKKFLLIGKSNICVKVGEKSLTCKKIDLTTIVKPEAPFDLSVVYREGANDFVVTFNTSHLQKKYVKVLMHDVAYRQEKDENKWTHVNLSSTKLTLLQRKLQPAAMYEIKVRSIPDHYFKGFWSEWSPSYYFRTP bcov_r3_EHEE_08060_000000019_0001_0001
SIVVIVIRVKNREEAKKVAKYANAKVIVDGDLIYIKVENPEIVKRVRKIAEELGVEYHWQQLD DYSFSCYSQLEVNGSQHSLTCAFEDPDVNTTNLEFEICGALVEVKCLNFRKLQEIYFIETKKFLLIGKSNICVKVGEKSLTCKKIDLTTIVKPEAPFDLSVVYREGANDFVVTFNTSHLQKKYVKVLMHDVAYRQEKDENKWTHVNLSSTKLTLLQRKLQPAAMYEIKVRSIPDHYFKGFWSEWSPSYYFRTP bcov_r3_ems_ferrM_3966_000000033_0001_0001
GIVVVFVDNPEIAKQVSKVANAPFRVRQQGELVVIVIKGAPPEALKKVRKFVESLGLVVKVWE DYSFSCYSQLEVNGSQHSLTCAFEDPDVNTTNLEFEICGALVEVKCLNFRKLQEIYFIETKKFLLIGKSNICVKVGEKSLTCKKIDLTTIVKPEAPFDLSVVYREGANDFVVTFNTSHLQKKYVKVLMHDVAYRQEKDENKWTHVNLSSTKLTLLQRKLQPAAMYEIKVRSIPDHYFKGFWSEWSPSYYFRTP bcov_r4_ems_ferrM_7008_0001_000000000_0001_0001
DERKTIKELLDRAEEIASKLGDEMLKRKVKLAKEIFERATKENNEELLKQVELAARHLLNDAA DYSFSCYSQLEVNGSQHSLTCAFEDPDVNTTNLEFEICGALVEVKCLNFRKLQEIYFIETKKFLLIGKSNICVKVGEKSLTCKKIDLTTIVKPEAPFDLSVVYREGANDFVVTFNTSHLQKKYVKVLMHDVAYRQEKDENKWTHVNLSSTKLTLLQRKLQPAAMYEIKVRSIPDHYFKGFWSEWSPSYYFRTP longxing_Grafting2_ems_3hM_2590_0001_0007_0001_0001
TKLFHYIVHVPTGDPTETKKAEKRAKKFATDVSEKWKRNGYDVKFDVWVSHRGDIIIVVVWVQIR DYSFSCYSQLEVNGSQHSLTCAFEDPDVNTTNLEFEICGALVEVKCLNFRKLQEIYFIETKKFLLIGKSNICVKVGEKSLTCKKIDLTTIVKPEAPFDLSVVYREGANDFVVTFNTSHLQKKYVKVLMHDVAYRQEKDENKWTHVNLSSTKLTLLQRKLQPAAMYEIKVRSIPDHYFKGFWSEWSPSYYFRTP bcov_v3_r3_EHEE_12183_000000015_0001_0001_43_52_E_.._EHEE_05962_0001_0005_0001_0001_0001
PVVLIVIQDERIVEIITKIAQAPFIVNRLGDVWTVVFYGVDPSLAQQIKEVAEKLGADVVVWE DYSFSCYSQLEVNGSQHSLTCAFEDPDVNTTNLEFEICGALVEVKCLNFRKLQEIYFIETKKFLLIGKSNICVKVGEKSLTCKKIDLTTIVKPEAPFDLSVVYREGANDFVVTFNTSHLQKKYVKVLMHDVAYRQEKDENKWTHVNLSSTKLTLLQRKLQPAAMYEIKVRSIPDHYFKGFWSEWSPSYYFRTP bcov_r3_ems_ferrM_4385_000000052_0001_0001
SDIEIYFVIFRKDDPSQKKKADEYIKKVKKDAEKEAKEKNQTVRVSYWEQTRGSIVVIVVIVQID DYSFSCYSQLEVNGSQHSLTCAFEDPDVNTTNLEFEICGALVEVKCLNFRKLQEIYFIETKKFLLIGKSNICVKVGEKSLTCKKIDLTTIVKPEAPFDLSVVYREGANDFVVTFNTSHLQKKYVKVLMHDVAYRQEKDENKWTHVNLSSTKLTLLQRKLQPAAMYEIKVRSIPDHYFKGFWSEWSPSYYFRTP bcov_v3_r3_EHEE_06619_000000039_0001_0001_55_65_E_.._EHEE_05027_0001_0004_0001_0001_0001
DSEEVLDLAQKLLLARMDAQDPNMQDKADKVLRQLAEAALKNDEDKVKDASKKAKEVIKTIDS DYSFSCYSQLEVNGSQHSLTCAFEDPDVNTTNLEFEICGALVEVKCLNFRKLQEIYFIETKKFLLIGKSNICVKVGEKSLTCKKIDLTTIVKPEAPFDLSVVYREGANDFVVTFNTSHLQKKYVKVLMHDVAYRQEKDENKWTHVNLSSTKLTLLQRKLQPAAMYEIKVRSIPDHYFKGFWSEWSPSYYFRTP longxing_ems_3hC_581_0002_000000012_0001_0001
SETDEIIKKFIKKARELFKKLNEPVVVFVDINGIIVILSITDNPRYTRLAETWASKLIREAANT DYSFSCYSQLEVNGSQHSLTCAFEDPDVNTTNLEFEICGALVEVKCLNFRKLQEIYFIETKKFLLIGKSNICVKVGEKSLTCKKIDLTTIVKPEAPFDLSVVYREGANDFVVTFNTSHLQKKYVKVLMHDVAYRQEKDENKWTHVNLSSTKLTLLQRKLQPAAMYEIKVRSIPDHYFKGFWSEWSPSYYFRTP bcov_r3_HEEH_22275_000000008_0001_0001
MELSEKAVDIIQIVVALHLDGDSTAKEHAKILKELASKLEKHSETEEIKIVVKVAKTVADRVLS DYSFSCYSQLEVNGSQHSLTCAFEDPDVNTTNLEFEICGALVEVKCLNFRKLQEIYFIETKKFLLIGKSNICVKVGEKSLTCKKIDLTTIVKPEAPFDLSVVYREGANDFVVTFNTSHLQKKYVKVLMHDVAYRQEKDENKWTHVNLSSTKLTLLQRKLQPAAMYEIKVRSIPDHYFKGFWSEWSPSYYFRTP longxing_ems_3hC_899_000000020_0001_0001
DFSISSTITYDGDDEDAQQDAARWSAEVYQTAAKYAKKNNLELDFEVEWDTRNGKIKFKVKVEVR DYSFSCYSQLEVNGSQHSLTCAFEDPDVNTTNLEFEICGALVEVKCLNFRKLQEIYFIETKKFLLIGKSNICVKVGEKSLTCKKIDLTTIVKPEAPFDLSVVYREGANDFVVTFNTSHLQKKYVKVLMHDVAYRQEKDENKWTHVNLSSTKLTLLQRKLQPAAMYEIKVRSIPDHYFKGFWSEWSPSYYFRTP bcov_v3_r4_EHEE_05338_000000016_0001_0001_15_38_H_.._EHEE_12553_0001_0004_0001_0001_0001
DEKDELLILVIRLAILVEELAKSPEFKETAEKIADLALRLRDKNELTKLRKIAKTIVDQLSS DYSFSCYSQLEVNGSQHSLTCAFEDPDVNTTNLEFEICGALVEVKCLNFRKLQEIYFIETKKFLLIGKSNICVKVGEKSLTCKKIDLTTIVKPEAPFDLSVVYREGANDFVVTFNTSHLQKKYVKVLMHDVAYRQEKDENKWTHVNLSSTKLTLLQRKLQPAAMYEIKVRSIPDHYFKGFWSEWSPSYYFRTP bcov_v4_r2_HEEH_19357_000000010_0001_0001_44_64_H_.._ems_3hM_3510_0001_0002_0001_0001
DRDKELKILQRLAEIAIRLVNDEDTKRDLKRLLEEARKKNDEETLEDLTAKAVRAANEAI DYSFSCYSQLEVNGSQHSLTCAFEDPDVNTTNLEFEICGALVEVKCLNFRKLQEIYFIETKKFLLIGKSNICVKVGEKSLTCKKIDLTTIVKPEAPFDLSVVYREGANDFVVTFNTSHLQKKYVKVLMHDVAYRQEKDENKWTHVNLSSTKLTLLQRKLQPAAMYEIKVRSIPDHYFKGFWSEWSPSYYFRTP bcov_v4_r3_ems_3hC_40_0002_000000012_0001_0001_44_64_H_.._ems_3hC_424_0001_0001_0001_0001
TLDEKLRKIEEAAKSKGDKMVVRKVRLAKEAKDKGEVSPEAIKAIADALKMEAK DYSFSCYSQLEVNGSQHSLTCAFEDPDVNTTNLEFEICGALVEVKCLNFRKLQEIYFIETKKFLLIGKSNICVKVGEKSLTCKKIDLTTIVKPEAPFDLSVVYREGANDFVVTFNTSHLQKKYVKVLMHDVAYRQEKDENKWTHVNLSSTKLTLLQRKLQPAAMYEIKVRSIPDHYFKGFWSEWSPSYYFRTP longxing_Grafting2_ems_p1-15H-GBL-16H-GABBL-15H_0465_0001_0001_0002_0001_0003_0001_0001
EFQFVLLFEVDGRDPDKVRKAQTDAKKFSTKASKEAKKRGAQPVSKVQWYDNNGDVVVFVNIIFF DYSFSCYSQLEVNGSQHSLTCAFEDPDVNTTNLEFEICGALVEVKCLNFRKLQEIYFIETKKFLLIGKSNICVKVGEKSLTCKKIDLTTIVKPEAPFDLSVVYREGANDFVVTFNTSHLQKKYVKVLMHDVAYRQEKDENKWTHVNLSSTKLTLLQRKLQPAAMYEIKVRSIPDHYFKGFWSEWSPSYYFRTP bcov_r2_EHEE_02036_000000077_0001_0001
DEADKVIKEARRVLKKTGDPEAKMVTRKAEIAKKQGNAQEVILEALKAQLRDIESK DYSFSCYSQLEVNGSQHSLTCAFEDPDVNTTNLEFEICGALVEVKCLNFRKLQEIYFIETKKFLLIGKSNICVKVGEKSLTCKKIDLTTIVKPEAPFDLSVVYREGANDFVVTFNTSHLQKKYVKVLMHDVAYRQEKDENKWTHVNLSSTKLTLLQRKLQPAAMYEIKVRSIPDHYFKGFWSEWSPSYYFRTP longxing_Grafting2_ems_p1-16H-GBL-16H-GABBL-16H_0013_0001_0001_0001_0001_0003_0001_0001
EIYVQVYLDDPDKFNTLVKKAGNDVHKTGQFVVIQVDSPEGLKKVQEAAKIAGVKLILVFTR DYSFSCYSQLEVNGSQHSLTCAFEDPDVNTTNLEFEICGALVEVKCLNFRKLQEIYFIETKKFLLIGKSNICVKVGEKSLTCKKIDLTTIVKPEAPFDLSVVYREGANDFVVTFNTSHLQKKYVKVLMHDVAYRQEKDENKWTHVNLSSTKLTLLQRKLQPAAMYEIKVRSIPDHYFKGFWSEWSPSYYFRTP bcov_r4_ems_ferrM_7070_0002_000000001_0001_0001
DAIEIAREAMKLLELVREGKLTPEEAKRRLEELRELVERIGNDALRHQVEAIAKRVKKLIKK DYSFSCYSQLEVNGSQHSLTCAFEDPDVNTTNLEFEICGALVEVKCLNFRKLQEIYFIETKKFLLIGKSNICVKVGEKSLTCKKIDLTTIVKPEAPFDLSVVYREGANDFVVTFNTSHLQKKYVKVLMHDVAYRQEKDENKWTHVNLSSTKLTLLQRKLQPAAMYEIKVRSIPDHYFKGFWSEWSPSYYFRTP longxing_HHH_eva_0145_000000011_0001_0001
WPSINDATRWFIEAQEEAEKKNRPVKVDVDVDGFRIDIIVDSDPETNKEAIKKFQEAIRRAANG DYSFSCYSQLEVNGSQHSLTCAFEDPDVNTTNLEFEICGALVEVKCLNFRKLQEIYFIETKKFLLIGKSNICVKVGEKSLTCKKIDLTTIVKPEAPFDLSVVYREGANDFVVTFNTSHLQKKYVKVLMHDVAYRQEKDENKWTHVNLSSTKLTLLQRKLQPAAMYEIKVRSIPDHYFKGFWSEWSPSYYFRTP bcov_v4_r3_EHEE_05553_000000044_0001_0001_15_38_H_.._HEEH_03992_0001_0002_0001_0001
SLDELKLKQAKKHADDVSKHARDEDVAKELQKAVKKLTDAFKNNDKDSHADAQMLLNMLARKAS DYSFSCYSQLEVNGSQHSLTCAFEDPDVNTTNLEFEICGALVEVKCLNFRKLQEIYFIETKKFLLIGKSNICVKVGEKSLTCKKIDLTTIVKPEAPFDLSVVYREGANDFVVTFNTSHLQKKYVKVLMHDVAYRQEKDENKWTHVNLSSTKLTLLQRKLQPAAMYEIKVRSIPDHYFKGFWSEWSPSYYFRTP longxing_Grafting2_ems_3hC_908_0002_0015_0001_0001
DEKTKKIRKEVRDAAKEASDKGQPVEVTMTVDGFRVRIELSTDPHRLTATVKLAEALIEDLQEA DYSFSCYSQLEVNGSQHSLTCAFEDPDVNTTNLEFEICGALVEVKCLNFRKLQEIYFIETKKFLLIGKSNICVKVGEKSLTCKKIDLTTIVKPEAPFDLSVVYREGANDFVVTFNTSHLQKKYVKVLMHDVAYRQEKDENKWTHVNLSSTKLTLLQRKLQPAAMYEIKVRSIPDHYFKGFWSEWSPSYYFRTP longxing_HEEH_03120_000000014_0001_0001
SESQEQAETMAEIVKEEAKEAEDQETIDLANMKIEQALKVANVPDWEKLARKAKKEINDHVNS DYSFSCYSQLEVNGSQHSLTCAFEDPDVNTTNLEFEICGALVEVKCLNFRKLQEIYFIETKKFLLIGKSNICVKVGEKSLTCKKIDLTTIVKPEAPFDLSVVYREGANDFVVTFNTSHLQKKYVKVLMHDVAYRQEKDENKWTHVNLSSTKLTLLQRKLQPAAMYEIKVRSIPDHYFKGFWSEWSPSYYFRTP longxing_Grafting2_ems_3hC_158_0002_0013_0001_0001
KIDILVVENDNVRTYHVDTQEQADRLVKKLQSDAKKKGARVYVQQLGNRVLVNIFV DYSFSCYSQLEVNGSQHSLTCAFEDPDVNTTNLEFEICGALVEVKCLNFRKLQEIYFIETKKFLLIGKSNICVKVGEKSLTCKKIDLTTIVKPEAPFDLSVVYREGANDFVVTFNTSHLQKKYVKVLMHDVAYRQEKDENKWTHVNLSSTKLTLLQRKLQPAAMYEIKVRSIPDHYFKGFWSEWSPSYYFRTP bcov_v3_r3_EHEE_06619_000000039_0001_0001_55_65_E_.._ems_bGM_398_0002_0001_0001_0001_0001_0001
TEVRKIIEEIRRHAEERGEERLKALAEQLAMALEMGDKELQRIVIEVAEHVIKT DYSFSCYSQLEVNGSQHSLTCAFEDPDVNTTNLEFEICGALVEVKCLNFRKLQEIYFIETKKFLLIGKSNICVKVGEKSLTCKKIDLTTIVKPEAPFDLSVVYREGANDFVVTFNTSHLQKKYVKVLMHDVAYRQEKDENKWTHVNLSSTKLTLLQRKLQPAAMYEIKVRSIPDHYFKGFWSEWSPSYYFRTP longxing_HHH_eva_0781_000000017_0001_0001
PEEAEKVKRLIDKAKEIVDKKNDRTLKLQLEILKQLLDDAEKKNDEDKLKRVSSLAKSVIEIAI DYSFSCYSQLEVNGSQHSLTCAFEDPDVNTTNLEFEICGALVEVKCLNFRKLQEIYFIETKKFLLIGKSNICVKVGEKSLTCKKIDLTTIVKPEAPFDLSVVYREGANDFVVTFNTSHLQKKYVKVLMHDVAYRQEKDENKWTHVNLSSTKLTLLQRKLQPAAMYEIKVRSIPDHYFKGFWSEWSPSYYFRTP bcov_r3_ems_3hM_448_000000004_0001_0001
SAETLLKRALELARKKGDKMGAMKAEQALKMAQNGQVDPRMAKLHAKALLLQLKE DYSFSCYSQLEVNGSQHSLTCAFEDPDVNTTNLEFEICGALVEVKCLNFRKLQEIYFIETKKFLLIGKSNICVKVGEKSLTCKKIDLTTIVKPEAPFDLSVVYREGANDFVVTFNTSHLQKKYVKVLMHDVAYRQEKDENKWTHVNLSSTKLTLLQRKLQPAAMYEIKVRSIPDHYFKGFWSEWSPSYYFRTP longxing_Grafting2_ems_p1-15H-GBL-16H-GABBL-16H_0071_0001_0001_0002_0001_0010_0001_0001
IPVSVKVLAKIVIKLAKEKNDEDALRKAQKILKKAEEVKQKNDEETAAHLAWILLHLERKL DYSFSCYSQLEVNGSQHSLTCAFEDPDVNTTNLEFEICGALVEVKCLNFRKLQEIYFIETKKFLLIGKSNICVKVGEKSLTCKKIDLTTIVKPEAPFDLSVVYREGANDFVVTFNTSHLQKKYVKVLMHDVAYRQEKDENKWTHVNLSSTKLTLLQRKLQPAAMYEIKVRSIPDHYFKGFWSEWSPSYYFRTP bcov_r3_ems_3hM_2337_000000017_0001_0001
NIAKEVSTKVTQRAQDAIKKNDEEKFHKVLREAAKAVLQIPDSKQRQIVIEVLVTLMSQHR DYSFSCYSQLEVNGSQHSLTCAFEDPDVNTTNLEFEICGALVEVKCLNFRKLQEIYFIETKKFLLIGKSNICVKVGEKSLTCKKIDLTTIVKPEAPFDLSVVYREGANDFVVTFNTSHLQKKYVKVLMHDVAYRQEKDENKWTHVNLSSTKLTLLQRKLQPAAMYEIKVRSIPDHYFKGFWSEWSPSYYFRTP longxing_ems_3hM_1996_000000028_0001_0001
DEELKTLESIVRTLLEKARRNNDEKAVLLAELALRLLKAAKNADEEDQKYLKYQVKWAIKEIK DYSFSCYSQLEVNGSQHSLTCAFEDPDVNTTNLEFEICGALVEVKCLNFRKLQEIYFIETKKFLLIGKSNICVKVGEKSLTCKKIDLTTIVKPEAPFDLSVVYREGANDFVVTFNTSHLQKKYVKVLMHDVAYRQEKDENKWTHVNLSSTKLTLLQRKLQPAAMYEIKVRSIPDHYFKGFWSEWSPSYYFRTP bcov_v3_r3_ems_3hM_1960_000000068_0001_0001_24_43_H_.._ems_3hC_807_0001_0003_0001_0001_0001
DDEEFERKVKEVTTIAQRKNDKLVVRKAQLALEHFKRARKKNDERMLRAADVIVNAAKRLVS DYSFSCYSQLEVNGSQHSLTCAFEDPDVNTTNLEFEICGALVEVKCLNFRKLQEIYFIETKKFLLIGKSNICVKVGEKSLTCKKIDLTTIVKPEAPFDLSVVYREGANDFVVTFNTSHLQKKYVKVLMHDVAYRQEKDENKWTHVNLSSTKLTLLQRKLQPAAMYEIKVRSIPDHYFKGFWSEWSPSYYFRTP longxing_Grafting2_ems_3hM_790_0001_0003_0001_0001
EDREMLKRKVEIARRQGKLSDAILEALYAQARDLGDEEVRRLIETFRREKE DYSFSCYSQLEVNGSQHSLTCAFEDPDVNTTNLEFEICGALVEVKCLNFRKLQEIYFIETKKFLLIGKSNICVKVGEKSLTCKKIDLTTIVKPEAPFDLSVVYREGANDFVVTFNTSHLQKKYVKVLMHDVAYRQEKDENKWTHVNLSSTKLTLLQRKLQPAAMYEIKVRSIPDHYFKGFWSEWSPSYYFRTP longxing_Grafting2_HHH_eva_0646_0001_0007_0001_0001
EEVKELQEKAERLASEAKKKASPELQLYLDIFVLLLRNAVKRKQKELVKQLLDAVKDIFDNVY DYSFSCYSQLEVNGSQHSLTCAFEDPDVNTTNLEFEICGALVEVKCLNFRKLQEIYFIETKKFLLIGKSNICVKVGEKSLTCKKIDLTTIVKPEAPFDLSVVYREGANDFVVTFNTSHLQKKYVKVLMHDVAYRQEKDENKWTHVNLSSTKLTLLQRKLQPAAMYEIKVRSIPDHYFKGFWSEWSPSYYFRTP bcov_r2_ems_3hM_1667_000000046_0001_0001
DEKKKRLEEKFKKIVSSLKSVPDKHAQHAAKSLEIMHKTAKKDNNDSLLEAIVKVAEELLKKT DYSFSCYSQLEVNGSQHSLTCAFEDPDVNTTNLEFEICGALVEVKCLNFRKLQEIYFIETKKFLLIGKSNICVKVGEKSLTCKKIDLTTIVKPEAPFDLSVVYREGANDFVVTFNTSHLQKKYVKVLMHDVAYRQEKDENKWTHVNLSSTKLTLLQRKLQPAAMYEIKVRSIPDHYFKGFWSEWSPSYYFRTP longxing_ems_3hM_1567_000000004_0001_0001
DDRQLLKLLLELIKRAVKNKSKEDADMLLKKAKQAATLVGDEKVKRIAEKLEEEAKKKLS DYSFSCYSQLEVNGSQHSLTCAFEDPDVNTTNLEFEICGALVEVKCLNFRKLQEIYFIETKKFLLIGKSNICVKVGEKSLTCKKIDLTTIVKPEAPFDLSVVYREGANDFVVTFNTSHLQKKYVKVLMHDVAYRQEKDENKWTHVNLSSTKLTLLQRKLQPAAMYEIKVRSIPDHYFKGFWSEWSPSYYFRTP longxing_Grafting2_ems_3hM_1665_0002_0002_0001_0001
DHRLLSLKFELAAKRLNIDPKSIKKILTKLEKTNTLKDVAETLQRLAMEDKDTAHEWARRLEKD DYSFSCYSQLEVNGSQHSLTCAFEDPDVNTTNLEFEICGALVEVKCLNFRKLQEIYFIETKKFLLIGKSNICVKVGEKSLTCKKIDLTTIVKPEAPFDLSVVYREGANDFVVTFNTSHLQKKYVKVLMHDVAYRQEKDENKWTHVNLSSTKLTLLQRKLQPAAMYEIKVRSIPDHYFKGFWSEWSPSYYFRTP longxing_Grafting2_ems_4hM_2314_0001_0001_0001
DAWEHVADLSAERAAELASKLGKPLHVHFRLNGEQVDIRFDTDPSASEIAKTLIRTFLTKAKRK DYSFSCYSQLEVNGSQHSLTCAFEDPDVNTTNLEFEICGALVEVKCLNFRKLQEIYFIETKKFLLIGKSNICVKVGEKSLTCKKIDLTTIVKPEAPFDLSVVYREGANDFVVTFNTSHLQKKYVKVLMHDVAYRQEKDENKWTHVNLSSTKLTLLQRKLQPAAMYEIKVRSIPDHYFKGFWSEWSPSYYFRTP bcov_r3_HEEH_02102_000000069_0001_0001
DAETAKKLLKIIKTIARRKNNPELEQMAKILETELDEAQKDPRNREDVEMLRMKAELAIRLA DYSFSCYSQLEVNGSQHSLTCAFEDPDVNTTNLEFEICGALVEVKCLNFRKLQEIYFIETKKFLLIGKSNICVKVGEKSLTCKKIDLTTIVKPEAPFDLSVVYREGANDFVVTFNTSHLQKKYVKVLMHDVAYRQEKDENKWTHVNLSSTKLTLLQRKLQPAAMYEIKVRSIPDHYFKGFWSEWSPSYYFRTP longxing_Grafting2_ems_3hM_3662_0001_0016_0001_0001
DRATEIYKEIKKLISKASQVPDERVKHIAEAILRQATEAKDKKDEDDLEMARRKAELALKRK DYSFSCYSQLEVNGSQHSLTCAFEDPDVNTTNLEFEICGALVEVKCLNFRKLQEIYFIETKKFLLIGKSNICVKVGEKSLTCKKIDLTTIVKPEAPFDLSVVYREGANDFVVTFNTSHLQKKYVKVLMHDVAYRQEKDENKWTHVNLSSTKLTLLQRKLQPAAMYEIKVRSIPDHYFKGFWSEWSPSYYFRTP longxing_Grafting2_ems_3hM_1640_0001_0013_0001_0001
SVRLAKRKIDITEKIAEERNNEKLRKIARKARKILSEVSKSNDEEKLEKVANELQMELLKAAQ DYSFSCYSQLEVNGSQHSLTCAFEDPDVNTTNLEFEICGALVEVKCLNFRKLQEIYFIETKKFLLIGKSNICVKVGEKSLTCKKIDLTTIVKPEAPFDLSVVYREGANDFVVTFNTSHLQKKYVKVLMHDVAYRQEKDENKWTHVNLSSTKLTLLQRKLQPAAMYEIKVRSIPDHYFKGFWSEWSPSYYFRTP longxing_Grafting2_ems_3hM_261_0001_0006_0001_0001
PEEDWRLLVRKVELAVNIVSSPVAEEARKILETLETLVRRDSRFTEEAVKELEKLHKKLMHAAR DYSFSCYSQLEVNGSQHSLTCAFEDPDVNTTNLEFEICGALVEVKCLNFRKLQEIYFIETKKFLLIGKSNICVKVGEKSLTCKKIDLTTIVKPEAPFDLSVVYREGANDFVVTFNTSHLQKKYVKVLMHDVAYRQEKDENKWTHVNLSSTKLTLLQRKLQPAAMYEIKVRSIPDHYFKGFWSEWSPSYYFRTP longxing_Grafting2_ems_3hM_181_0001_0007_0001_0001
SEDAQSILVNVWLAALHAIKRNTKLDLTIRVGGRNVKVTVDSDPRVSEQAKRLIRKAVELLRRG DYSFSCYSQLEVNGSQHSLTCAFEDPDVNTTNLEFEICGALVEVKCLNFRKLQEIYFIETKKFLLIGKSNICVKVGEKSLTCKKIDLTTIVKPEAPFDLSVVYREGANDFVVTFNTSHLQKKYVKVLMHDVAYRQEKDENKWTHVNLSSTKLTLLQRKLQPAAMYEIKVRSIPDHYFKGFWSEWSPSYYFRTP bcov_v4_r4_ems_p1-15H-GBL-16H-GBL-16H_0129_0001_0001_0002_000000002_0001_0001_19_34_H_.._HEEH_16163_0001_0004_0001_0001
NPEDEATELARIAAHLVLQINDERLARILHTLAEQLQEAREKHDEETVKKISKELKKVIKQAK DYSFSCYSQLEVNGSQHSLTCAFEDPDVNTTNLEFEICGALVEVKCLNFRKLQEIYFIETKKFLLIGKSNICVKVGEKSLTCKKIDLTTIVKPEAPFDLSVVYREGANDFVVTFNTSHLQKKYVKVLMHDVAYRQEKDENKWTHVNLSSTKLTLLQRKLQPAAMYEIKVRSIPDHYFKGFWSEWSPSYYFRTP bcov_v4_r3_HEEH_05206_000000044_0001_0001_44_64_H_.._ems_3hM_1049_0001_0002_0001_0001
DEHWFDIIRVKGTDEKAQKILDEFSTQVERKAKKRAKKNNTRVWIYWRQRQDGDTIEVVVNVVNL DYSFSCYSQLEVNGSQHSLTCAFEDPDVNTTNLEFEICGALVEVKCLNFRKLQEIYFIETKKFLLIGKSNICVKVGEKSLTCKKIDLTTIVKPEAPFDLSVVYREGANDFVVTFNTSHLQKKYVKVLMHDVAYRQEKDENKWTHVNLSSTKLTLLQRKLQPAAMYEIKVRSIPDHYFKGFWSEWSPSYYFRTP bcov_r3_EHEE_08455_000000083_0001_0001
YIVVVINESEEYHFEATTEKEARDIAEEAKKLVNVPRVRVYQQGHFINIFVL DYSFSCYSQLEVNGSQHSLTCAFEDPDVNTTNLEFEICGALVEVKCLNFRKLQEIYFIETKKFLLIGKSNICVKVGEKSLTCKKIDLTTIVKPEAPFDLSVVYREGANDFVVTFNTSHLQKKYVKVLMHDVAYRQEKDENKWTHVNLSSTKLTLLQRKLQPAAMYEIKVRSIPDHYFKGFWSEWSPSYYFRTP bcov_v3_r3_EHEE_05436_000000003_0001_0001_43_52_E_.._ems_bGM_271_0001_0002_0001_0001_0001
PEQEKKAVEVAARAVAVELKIPNPEDERLARRKSELTKKILDEEQRKVFDTVLETLRRQG DYSFSCYSQLEVNGSQHSLTCAFEDPDVNTTNLEFEICGALVEVKCLNFRKLQEIYFIETKKFLLIGKSNICVKVGEKSLTCKKIDLTTIVKPEAPFDLSVVYREGANDFVVTFNTSHLQKKYVKVLMHDVAYRQEKDENKWTHVNLSSTKLTLLQRKLQPAAMYEIKVRSIPDHYFKGFWSEWSPSYYFRTP longxing_Grafting2_ems_3hM_693_0001_0007_0001_0001
SVIFVTFSSESAAEKFSKLINYPVSIRTTKGEVTILLWDVDPRDAERAARILQSQGVDVKVTVN DYSFSCYSQLEVNGSQHSLTCAFEDPDVNTTNLEFEICGALVEVKCLNFRKLQEIYFIETKKFLLIGKSNICVKVGEKSLTCKKIDLTTIVKPEAPFDLSVVYREGANDFVVTFNTSHLQKKYVKVLMHDVAYRQEKDENKWTHVNLSSTKLTLLQRKLQPAAMYEIKVRSIPDHYFKGFWSEWSPSYYFRTP bcov_v3_r3_EHEE_06619_000000039_0001_0001_55_65_E_.._ems_ferrC_400_0001_0003_0001_0001_0001
SQEAVKIVHKLLLELIQKGDPRSEIAKLILDQLEELAREQQDSDLLEAVEKAKTTLKKLRSS DYSFSCYSQLEVNGSQHSLTCAFEDPDVNTTNLEFEICGALVEVKCLNFRKLQEIYFIETKKFLLIGKSNICVKVGEKSLTCKKIDLTTIVKPEAPFDLSVVYREGANDFVVTFNTSHLQKKYVKVLMHDVAYRQEKDENKWTHVNLSSTKLTLLQRKLQPAAMYEIKVRSIPDHYFKGFWSEWSPSYYFRTP longxing_ems_3hC_137_0002_000000005_0001_0001
DRKELEEKIKTLEKIAEKLASENPEFLMIIRVLSEMFKEALDKNDEETLRLNARKVELALKILG DYSFSCYSQLEVNGSQHSLTCAFEDPDVNTTNLEFEICGALVEVKCLNFRKLQEIYFIETKKFLLIGKSNICVKVGEKSLTCKKIDLTTIVKPEAPFDLSVVYREGANDFVVTFNTSHLQKKYVKVLMHDVAYRQEKDENKWTHVNLSSTKLTLLQRKLQPAAMYEIKVRSIPDHYFKGFWSEWSPSYYFRTP longxing_Grafting2_ems_3hM_2107_0001_0007_0001_0001
HKDYRLLQTALQRLLEVSIDVPDKEKAKKIAEQVAEEVTRQVDDPNVRKLVQKLLKEVKSLIG DYSFSCYSQLEVNGSQHSLTCAFEDPDVNTTNLEFEICGALVEVKCLNFRKLQEIYFIETKKFLLIGKSNICVKVGEKSLTCKKIDLTTIVKPEAPFDLSVVYREGANDFVVTFNTSHLQKKYVKVLMHDVAYRQEKDENKWTHVNLSSTKLTLLQRKLQPAAMYEIKVRSIPDHYFKGFWSEWSPSYYFRTP bcov_r2_ems_3hM_1015_000000005_0001_0001
SVDLSVKIIYNGRFEDYEWEIDNSEEASKLAEKIAKELITKAKKRNTSVVVHVLLGDKWYFAFFM DYSFSCYSQLEVNGSQHSLTCAFEDPDVNTTNLEFEICGALVEVKCLNFRKLQEIYFIETKKFLLIGKSNICVKVGEKSLTCKKIDLTTIVKPEAPFDLSVVYREGANDFVVTFNTSHLQKKYVKVLMHDVAYRQEKDENKWTHVNLSSTKLTLLQRKLQPAAMYEIKVRSIPDHYFKGFWSEWSPSYYFRTP bcov_r3_EEHEE_18166_000000071_0001_0001
DAELALRKARLALKITGDPRAKKIAKSIEKLKKEGNSSEEFLEEANVKLLRLHRG DYSFSCYSQLEVNGSQHSLTCAFEDPDVNTTNLEFEICGALVEVKCLNFRKLQEIYFIETKKFLLIGKSNICVKVGEKSLTCKKIDLTTIVKPEAPFDLSVVYREGANDFVVTFNTSHLQKKYVKVLMHDVAYRQEKDENKWTHVNLSSTKLTLLQRKLQPAAMYEIKVRSIPDHYFKGFWSEWSPSYYFRTP longxing_Grafting2_ems_p1-15H-GBL-16H-GABBL-16H_0414_0001_0001_0002_0001_0020_0001_0001
DSRLAKRKVDLAKKMGALSEEATKRAEKLVKLAEKGLADGRQAEQEIMRLQAEAL DYSFSCYSQLEVNGSQHSLTCAFEDPDVNTTNLEFEICGALVEVKCLNFRKLQEIYFIETKKFLLIGKSNICVKVGEKSLTCKKIDLTTIVKPEAPFDLSVVYREGANDFVVTFNTSHLQKKYVKVLMHDVAYRQEKDENKWTHVNLSSTKLTLLQRKLQPAAMYEIKVRSIPDHYFKGFWSEWSPSYYFRTP longxing_Grafting2_ems_p1-14H-GABBL-16H-GABBL-15H_0878_0001_0001_0002_0001_0013_0001_0001
NEEAEELLAKVIHLVAQAIRDPRQAERLSELIKELLKRIRKLGDEDASRVATVALKLAEKVIS DYSFSCYSQLEVNGSQHSLTCAFEDPDVNTTNLEFEICGALVEVKCLNFRKLQEIYFIETKKFLLIGKSNICVKVGEKSLTCKKIDLTTIVKPEAPFDLSVVYREGANDFVVTFNTSHLQKKYVKVLMHDVAYRQEKDENKWTHVNLSSTKLTLLQRKLQPAAMYEIKVRSIPDHYFKGFWSEWSPSYYFRTP bcov_v3_r2_ems_3hM_186_000000032_0001_0001_45_64_H_.._ems_3hM_2060_0001_0002_0001_0001_0001
DELTKQAEELVKEIKTLAQRVNDERIEELVKHLELTLKDEKKNNNARWAWYRLKYLLEVLRKLS DYSFSCYSQLEVNGSQHSLTCAFEDPDVNTTNLEFEICGALVEVKCLNFRKLQEIYFIETKKFLLIGKSNICVKVGEKSLTCKKIDLTTIVKPEAPFDLSVVYREGANDFVVTFNTSHLQKKYVKVLMHDVAYRQEKDENKWTHVNLSSTKLTLLQRKLQPAAMYEIKVRSIPDHYFKGFWSEWSPSYYFRTP bcov_r3_ems_3hM_330_000000021_0001_0001
TQEEAAKRILELTAKRAATILGRPFDLQIDVNGWRLTVKIDSDPSRVDKLIKEAKKRLDELAKR DYSFSCYSQLEVNGSQHSLTCAFEDPDVNTTNLEFEICGALVEVKCLNFRKLQEIYFIETKKFLLIGKSNICVKVGEKSLTCKKIDLTTIVKPEAPFDLSVVYREGANDFVVTFNTSHLQKKYVKVLMHDVAYRQEKDENKWTHVNLSSTKLTLLQRKLQPAAMYEIKVRSIPDHYFKGFWSEWSPSYYFRTP bcov_v4_r3_HEEH_03700_000000006_0001_0001_1_20_H_.._HEEH_21109_0001_0001_0001_0001
DPTEELARKILETATKIVQSIPDREKANEILKKVAHKAAKLINNDEVLDLVIQVVLELHQEVSS DYSFSCYSQLEVNGSQHSLTCAFEDPDVNTTNLEFEICGALVEVKCLNFRKLQEIYFIETKKFLLIGKSNICVKVGEKSLTCKKIDLTTIVKPEAPFDLSVVYREGANDFVVTFNTSHLQKKYVKVLMHDVAYRQEKDENKWTHVNLSSTKLTLLQRKLQPAAMYEIKVRSIPDHYFKGFWSEWSPSYYFRTP longxing_ems_3hM_336_000000001_0001_0001
DKKEELDKILKKARELLKRSRATEVVIEHMSRVHEEAVKKNDEDVIRELESSARQVEKRC DYSFSCYSQLEVNGSQHSLTCAFEDPDVNTTNLEFEICGALVEVKCLNFRKLQEIYFIETKKFLLIGKSNICVKVGEKSLTCKKIDLTTIVKPEAPFDLSVVYREGANDFVVTFNTSHLQKKYVKVLMHDVAYRQEKDENKWTHVNLSSTKLTLLQRKLQPAAMYEIKVRSIPDHYFKGFWSEWSPSYYFRTP longxing_ems_3hM_421_000000002_0001_0001
DVFVQIVYISNGRFQFQLYTVSPDPREIKKAKKIAEEVSKEARKFGAFVFVVIWNGSKVEELTWQ DYSFSCYSQLEVNGSQHSLTCAFEDPDVNTTNLEFEICGALVEVKCLNFRKLQEIYFIETKKFLLIGKSNICVKVGEKSLTCKKIDLTTIVKPEAPFDLSVVYREGANDFVVTFNTSHLQKKYVKVLMHDVAYRQEKDENKWTHVNLSSTKLTLLQRKLQPAAMYEIKVRSIPDHYFKGFWSEWSPSYYFRTP bcov_r3_EEHEE_25456_000000094_0001_0001
WEQYRIIVRVPSSDPTDSTKAEETARTIAKKVEDEAKKRGQDVQYVIRTITENGQYTYVISLWVL DYSFSCYSQLEVNGSQHSLTCAFEDPDVNTTNLEFEICGALVEVKCLNFRKLQEIYFIETKKFLLIGKSNICVKVGEKSLTCKKIDLTTIVKPEAPFDLSVVYREGANDFVVTFNTSHLQKKYVKVLMHDVAYRQEKDENKWTHVNLSSTKLTLLQRKLQPAAMYEIKVRSIPDHYFKGFWSEWSPSYYFRTP bcov_r3_EHEE_04925_000000052_0001_0001
DQTKMMQRTLELQAREASKRKSERDANLVEMKARLAAKMLNDSRVEEHVTRVVETVKEQLK DYSFSCYSQLEVNGSQHSLTCAFEDPDVNTTNLEFEICGALVEVKCLNFRKLQEIYFIETKKFLLIGKSNICVKVGEKSLTCKKIDLTTIVKPEAPFDLSVVYREGANDFVVTFNTSHLQKKYVKVLMHDVAYRQEKDENKWTHVNLSSTKLTLLQRKLQPAAMYEIKVRSIPDHYFKGFWSEWSPSYYFRTP longxing_Grafting2_ems_3hM_3592_0002_0008_0001_0001
DDEEEVKSLVDTAKEVARKQNDPRGEKALEIILEVFQEAKKNNDDDLRRLAKLQAQVLVSLIV DYSFSCYSQLEVNGSQHSLTCAFEDPDVNTTNLEFEICGALVEVKCLNFRKLQEIYFIETKKFLLIGKSNICVKVGEKSLTCKKIDLTTIVKPEAPFDLSVVYREGANDFVVTFNTSHLQKKYVKVLMHDVAYRQEKDENKWTHVNLSSTKLTLLQRKLQPAAMYEIKVRSIPDHYFKGFWSEWSPSYYFRTP bcov_v3_r2_ems_3hC_798_0001_000000017_0001_0001_1_20_H_.._ems_3hC_675_0001_0001_0007_0001_0001_0001
TELTFEVYQYSKDSEESIKSEIDKLKKKAEKYAQKLRDQGLDVKVYVQYKRDGDTVIVVLVVVVV DYSFSCYSQLEVNGSQHSLTCAFEDPDVNTTNLEFEICGALVEVKCLNFRKLQEIYFIETKKFLLIGKSNICVKVGEKSLTCKKIDLTTIVKPEAPFDLSVVYREGANDFVVTFNTSHLQKKYVKVLMHDVAYRQEKDENKWTHVNLSSTKLTLLQRKLQPAAMYEIKVRSIPDHYFKGFWSEWSPSYYFRTP bcov_r3_EHEE_09750_000000042_0001_0001
SERAQAFVELLKKAADLARKRGTPVTLTFDVNGEDVRVRVPSDPRQIEVAELIADAVKKQADKC DYSFSCYSQLEVNGSQHSLTCAFEDPDVNTTNLEFEICGALVEVKCLNFRKLQEIYFIETKKFLLIGKSNICVKVGEKSLTCKKIDLTTIVKPEAPFDLSVVYREGANDFVVTFNTSHLQKKYVKVLMHDVAYRQEKDENKWTHVNLSSTKLTLLQRKLQPAAMYEIKVRSIPDHYFKGFWSEWSPSYYFRTP bcov_r4_HEEH_13860_000000001_0001_0001
SDEDRVKSLVEKAKELAKKAVSDEEIARQIEHLLDVLLEIHRNAPPEEQKHAERVIRRVVKLAS DYSFSCYSQLEVNGSQHSLTCAFEDPDVNTTNLEFEICGALVEVKCLNFRKLQEIYFIETKKFLLIGKSNICVKVGEKSLTCKKIDLTTIVKPEAPFDLSVVYREGANDFVVTFNTSHLQKKYVKVLMHDVAYRQEKDENKWTHVNLSSTKLTLLQRKLQPAAMYEIKVRSIPDHYFKGFWSEWSPSYYFRTP longxing_ems_3hC_1216_0002_000000001_0001_0001
PEERAIKLAEKWFDDARRKRNRRILEIAALVILALALELNDEDVLKKAKKLEEIAKRVSS DYSFSCYSQLEVNGSQHSLTCAFEDPDVNTTNLEFEICGALVEVKCLNFRKLQEIYFIETKKFLLIGKSNICVKVGEKSLTCKKIDLTTIVKPEAPFDLSVVYREGANDFVVTFNTSHLQKKYVKVLMHDVAYRQEKDENKWTHVNLSSTKLTLLQRKLQPAAMYEIKVRSIPDHYFKGFWSEWSPSYYFRTP bcov_v4_r2_HEEH_09540_000000018_0001_0001_1_21_H_.._ems_3hM_941_0001_0001_0001_0001
HHKIAVKLVRKVVDILIQQNASDEQMSKAHDILQKAAKVLMNISDKDKAKSHADKVTKDISNM DYSFSCYSQLEVNGSQHSLTCAFEDPDVNTTNLEFEICGALVEVKCLNFRKLQEIYFIETKKFLLIGKSNICVKVGEKSLTCKKIDLTTIVKPEAPFDLSVVYREGANDFVVTFNTSHLQKKYVKVLMHDVAYRQEKDENKWTHVNLSSTKLTLLQRKLQPAAMYEIKVRSIPDHYFKGFWSEWSPSYYFRTP longxing_ems_3hC_344_0002_000000012_0001_0001
DFREVTHLLRIAVESAKNDVEDPTVRKEIEDLLKKAEEASKNKDEEKLKRLARLVFQLAWKS DYSFSCYSQLEVNGSQHSLTCAFEDPDVNTTNLEFEICGALVEVKCLNFRKLQEIYFIETKKFLLIGKSNICVKVGEKSLTCKKIDLTTIVKPEAPFDLSVVYREGANDFVVTFNTSHLQKKYVKVLMHDVAYRQEKDENKWTHVNLSSTKLTLLQRKLQPAAMYEIKVRSIPDHYFKGFWSEWSPSYYFRTP bcov_v3_r3_HEEH_02947_000000019_0001_0001_1_21_H_.._ems_3hM_2027_0001_0004_0001_0001_0001
DDDARLAERRIKYLAEWAKNQSDPNEAEKALHLAEIAAELANDPRLEKLVKKLSEEVRKYV DYSFSCYSQLEVNGSQHSLTCAFEDPDVNTTNLEFEICGALVEVKCLNFRKLQEIYFIETKKFLLIGKSNICVKVGEKSLTCKKIDLTTIVKPEAPFDLSVVYREGANDFVVTFNTSHLQKKYVKVLMHDVAYRQEKDENKWTHVNLSSTKLTLLQRKLQPAAMYEIKVRSIPDHYFKGFWSEWSPSYYFRTP bcov_v3_r3_HEEH_02947_000000019_0001_0001_1_21_H_.._ems_3hC_242_0001_0001_0005_0001_0001_0001
SPDDEMLRRKLKQARDIIKNVEDPKQARMAEHVAKIIKDNADDPTLQTLADEVITLARQVLNS DYSFSCYSQLEVNGSQHSLTCAFEDPDVNTTNLEFEICGALVEVKCLNFRKLQEIYFIETKKFLLIGKSNICVKVGEKSLTCKKIDLTTIVKPEAPFDLSVVYREGANDFVVTFNTSHLQKKYVKVLMHDVAYRQEKDENKWTHVNLSSTKLTLLQRKLQPAAMYEIKVRSIPDHYFKGFWSEWSPSYYFRTP longxing_Grafting2_ems_3hM_596_0001_0001_0001_0001
TEVVSIIVRLRNVSPEQSKKAEKKLKDIAKKLTKTAEKRNLNVFWTINHDSRNGTKVLNFVLFVM DYSFSCYSQLEVNGSQHSLTCAFEDPDVNTTNLEFEICGALVEVKCLNFRKLQEIYFIETKKFLLIGKSNICVKVGEKSLTCKKIDLTTIVKPEAPFDLSVVYREGANDFVVTFNTSHLQKKYVKVLMHDVAYRQEKDENKWTHVNLSSTKLTLLQRKLQPAAMYEIKVRSIPDHYFKGFWSEWSPSYYFRTP bcov_r2_EHEE_02889_000000020_0001_0001
SKAHKLLESAAKLAKQGKLTEDHVKEAIKEAKKLGNEEAATLLELALEHARRV DYSFSCYSQLEVNGSQHSLTCAFEDPDVNTTNLEFEICGALVEVKCLNFRKLQEIYFIETKKFLLIGKSNICVKVGEKSLTCKKIDLTTIVKPEAPFDLSVVYREGANDFVVTFNTSHLQKKYVKVLMHDVAYRQEKDENKWTHVNLSSTKLTLLQRKLQPAAMYEIKVRSIPDHYFKGFWSEWSPSYYFRTP longxing_ems_p1-15H-GABBL-14H-GBL-16H_0005_0001_0001_0001_000000005_0001_0001
STSDRLKKLVEKAIREAKKNNDPEAAKHISEIAKLTAEDLHSDPTERTKLKRIVEKLLRDC DYSFSCYSQLEVNGSQHSLTCAFEDPDVNTTNLEFEICGALVEVKCLNFRKLQEIYFIETKKFLLIGKSNICVKVGEKSLTCKKIDLTTIVKPEAPFDLSVVYREGANDFVVTFNTSHLQKKYVKVLMHDVAYRQEKDENKWTHVNLSSTKLTLLQRKLQPAAMYEIKVRSIPDHYFKGFWSEWSPSYYFRTP longxing_ems_3hM_2253_000000004_0001_0001
DEELQRVWDEATHLFIEAWANNQRVKITLDFRGVKVTVKVDSDPKQQDRARKLLQKFVDLARKT DYSFSCYSQLEVNGSQHSLTCAFEDPDVNTTNLEFEICGALVEVKCLNFRKLQEIYFIETKKFLLIGKSNICVKVGEKSLTCKKIDLTTIVKPEAPFDLSVVYREGANDFVVTFNTSHLQKKYVKVLMHDVAYRQEKDENKWTHVNLSSTKLTLLQRKLQPAAMYEIKVRSIPDHYFKGFWSEWSPSYYFRTP bcov_v4_r2_HEEH_16654_000000070_0001_0001_44_64_H_.._HEEH_05154_0001_0001_0001
DTKLLTRKVRLAADIAIKLAEDPTLRKKLKELKKKADKLSKDSSQEEELEKITRELLQIAKQA DYSFSCYSQLEVNGSQHSLTCAFEDPDVNTTNLEFEICGALVEVKCLNFRKLQEIYFIETKKFLLIGKSNICVKVGEKSLTCKKIDLTTIVKPEAPFDLSVVYREGANDFVVTFNTSHLQKKYVKVLMHDVAYRQEKDENKWTHVNLSSTKLTLLQRKLQPAAMYEIKVRSIPDHYFKGFWSEWSPSYYFRTP longxing_Grafting2_ems_3hM_1847_0001_0022_0001_0001
SEETLRKALEVAEKRGDRLAALKVRLALNALRRGELDEHQQRIADQQAKIIIE DYSFSCYSQLEVNGSQHSLTCAFEDPDVNTTNLEFEICGALVEVKCLNFRKLQEIYFIETKKFLLIGKSNICVKVGEKSLTCKKIDLTTIVKPEAPFDLSVVYREGANDFVVTFNTSHLQKKYVKVLMHDVAYRQEKDENKWTHVNLSSTKLTLLQRKLQPAAMYEIKVRSIPDHYFKGFWSEWSPSYYFRTP longxing_Grafting2_ems_p1-14H-GBL-16H-GABBL-15H_0072_0001_0001_0002_0001_0003_0001_0001
DPRMAVMKVYHALTNGNEMMAAASLAVFQEDASEEEKKKFEEIAHRLGMESAVKRAKKLVKKI DYSFSCYSQLEVNGSQHSLTCAFEDPDVNTTNLEFEICGALVEVKCLNFRKLQEIYFIETKKFLLIGKSNICVKVGEKSLTCKKIDLTTIVKPEAPFDLSVVYREGANDFVVTFNTSHLQKKYVKVLMHDVAYRQEKDENKWTHVNLSSTKLTLLQRKLQPAAMYEIKVRSIPDHYFKGFWSEWSPSYYFRTP longxing_Grafting2_ems_4hC_889_0002_0001_0004_0001_0001
SHLQELKEKLANTLAETAAKRGEPRQAHMVINGLTIEIRVGPDPDKVKTLIDEIRKRIKEHKDK DYSFSCYSQLEVNGSQHSLTCAFEDPDVNTTNLEFEICGALVEVKCLNFRKLQEIYFIETKKFLLIGKSNICVKVGEKSLTCKKIDLTTIVKPEAPFDLSVVYREGANDFVVTFNTSHLQKKYVKVLMHDVAYRQEKDENKWTHVNLSSTKLTLLQRKLQPAAMYEIKVRSIPDHYFKGFWSEWSPSYYFRTP longxing_Grafting2_HEEH_05682_0001_0004_0001_0001
RELRLYSISIRGASPEQQTRIREWAKKVAEKLEKEARDRGRSVIVWFLEFRKGDTVSVFVVVTVM DYSFSCYSQLEVNGSQHSLTCAFEDPDVNTTNLEFEICGALVEVKCLNFRKLQEIYFIETKKFLLIGKSNICVKVGEKSLTCKKIDLTTIVKPEAPFDLSVVYREGANDFVVTFNTSHLQKKYVKVLMHDVAYRQEKDENKWTHVNLSSTKLTLLQRKLQPAAMYEIKVRSIPDHYFKGFWSEWSPSYYFRTP bcov_r2_EHEE_07140_000000040_0001_0001
DETLDKLLNIVRELVKKWAKSEEEKHWADYLVKLVETVKNHGSEDEAKEWAKEIIELLRAM DYSFSCYSQLEVNGSQHSLTCAFEDPDVNTTNLEFEICGALVEVKCLNFRKLQEIYFIETKKFLLIGKSNICVKVGEKSLTCKKIDLTTIVKPEAPFDLSVVYREGANDFVVTFNTSHLQKKYVKVLMHDVAYRQEKDENKWTHVNLSSTKLTLLQRKLQPAAMYEIKVRSIPDHYFKGFWSEWSPSYYFRTP bcov_r3_ems_3hC_108_0002_000000025_0001_0001
SQDDRLVDLKLKQAAKAAHKLNMTALIRVDDNGYDVSVDIPPDPHEATKINKKFKELLKKARDK DYSFSCYSQLEVNGSQHSLTCAFEDPDVNTTNLEFEICGALVEVKCLNFRKLQEIYFIETKKFLLIGKSNICVKVGEKSLTCKKIDLTTIVKPEAPFDLSVVYREGANDFVVTFNTSHLQKKYVKVLMHDVAYRQEKDENKWTHVNLSSTKLTLLQRKLQPAAMYEIKVRSIPDHYFKGFWSEWSPSYYFRTP longxing_Grafting2_HEEH_24425_0002_0008_0001_0001
DNKVAKVVSKILEKVATDVNDPKAQEIAKELIKRLQEVIKKNDEDTLNDVVATAIAVITRLLS DYSFSCYSQLEVNGSQHSLTCAFEDPDVNTTNLEFEICGALVEVKCLNFRKLQEIYFIETKKFLLIGKSNICVKVGEKSLTCKKIDLTTIVKPEAPFDLSVVYREGANDFVVTFNTSHLQKKYVKVLMHDVAYRQEKDENKWTHVNLSSTKLTLLQRKLQPAAMYEIKVRSIPDHYFKGFWSEWSPSYYFRTP longxing_ems_3hM_114_000000005_0001_0001
DPMDIATEVLKKVEELRRKLDTEWKDEAKKLVQDLIEKAKKNNDDLLVMQLKKILKVIERLSQS DYSFSCYSQLEVNGSQHSLTCAFEDPDVNTTNLEFEICGALVEVKCLNFRKLQEIYFIETKKFLLIGKSNICVKVGEKSLTCKKIDLTTIVKPEAPFDLSVVYREGANDFVVTFNTSHLQKKYVKVLMHDVAYRQEKDENKWTHVNLSSTKLTLLQRKLQPAAMYEIKVRSIPDHYFKGFWSEWSPSYYFRTP longxing_ems_3hM_925_000000005_0001_0002
GKIVKVTVLITGDDETAQKLKKKFEDLVKTIKERAKQSGAQSVTEFTYEQKNNGHLLLSSWVQVD DYSFSCYSQLEVNGSQHSLTCAFEDPDVNTTNLEFEICGALVEVKCLNFRKLQEIYFIETKKFLLIGKSNICVKVGEKSLTCKKIDLTTIVKPEAPFDLSVVYREGANDFVVTFNTSHLQKKYVKVLMHDVAYRQEKDENKWTHVNLSSTKLTLLQRKLQPAAMYEIKVRSIPDHYFKGFWSEWSPSYYFRTP bcov_r3_EHEE_07765_000000095_0001_0001
SDELIVLARLILKAIILALRRGRPVTLTDTINGNKVEVRVPTDPKQAKELLDTLWTLLEEELDR DYSFSCYSQLEVNGSQHSLTCAFEDPDVNTTNLEFEICGALVEVKCLNFRKLQEIYFIETKKFLLIGKSNICVKVGEKSLTCKKIDLTTIVKPEAPFDLSVVYREGANDFVVTFNTSHLQKKYVKVLMHDVAYRQEKDENKWTHVNLSSTKLTLLQRKLQPAAMYEIKVRSIPDHYFKGFWSEWSPSYYFRTP bcov_v3_r2_HEEH_10005_000000033_0001_0001_1_21_H_.._HEEH_19036_0001_0005_0001_0001_0001
SIKVTVTFRFNGLEFQWTYHFGDSPEERKKAEEYIKLLKLVAHDYDADVTIEVHDGDKSSTIKLK DYSFSCYSQLEVNGSQHSLTCAFEDPDVNTTNLEFEICGALVEVKCLNFRKLQEIYFIETKKFLLIGKSNICVKVGEKSLTCKKIDLTTIVKPEAPFDLSVVYREGANDFVVTFNTSHLQKKYVKVLMHDVAYRQEKDENKWTHVNLSSTKLTLLQRKLQPAAMYEIKVRSIPDHYFKGFWSEWSPSYYFRTP bcov_r3_EEHEE_20342_000000059_0001_0001
SQSDMLKKAVEKEIREAKKNNDPERAKKISKNAKVVAEDIHPDPTERTKLKRIVEKLLRDC DYSFSCYSQLEVNGSQHSLTCAFEDPDVNTTNLEFEICGALVEVKCLNFRKLQEIYFIETKKFLLIGKSNICVKVGEKSLTCKKIDLTTIVKPEAPFDLSVVYREGANDFVVTFNTSHLQKKYVKVLMHDVAYRQEKDENKWTHVNLSSTKLTLLQRKLQPAAMYEIKVRSIPDHYFKGFWSEWSPSYYFRTP longxing_ems_3hM_2253_000000001_0001_0001
DEKTLTELVDKAASAANNQDEETATRLIETIKEIANKDNNEQFQEAAKNLELLLRWVL DYSFSCYSQLEVNGSQHSLTCAFEDPDVNTTNLEFEICGALVEVKCLNFRKLQEIYFIETKKFLLIGKSNICVKVGEKSLTCKKIDLTTIVKPEAPFDLSVVYREGANDFVVTFNTSHLQKKYVKVLMHDVAYRQEKDENKWTHVNLSSTKLTLLQRKLQPAAMYEIKVRSIPDHYFKGFWSEWSPSYYFRTP bcov_v4_r3_EHEE_01204_000000065_0001_0001_15_39_H_.._ems_3hM_2845_0001_0001_0001
GIVSLSIRTDDQEAAKLAAKAGNFDHAVLHGKILHLFINSDDPKWAKEAAKSAGVEVLVQVL DYSFSCYSQLEVNGSQHSLTCAFEDPDVNTTNLEFEICGALVEVKCLNFRKLQEIYFIETKKFLLIGKSNICVKVGEKSLTCKKIDLTTIVKPEAPFDLSVVYREGANDFVVTFNTSHLQKKYVKVLMHDVAYRQEKDENKWTHVNLSSTKLTLLQRKLQPAAMYEIKVRSIPDHYFKGFWSEWSPSYYFRTP bcov_r2_ems_ferrM_2333_0001_000000017_0001_0001
DELKKQASKVKKLLKKLGASDALLIAEALEAAARQGLQDKEDARRKLEQAVNIAR DYSFSCYSQLEVNGSQHSLTCAFEDPDVNTTNLEFEICGALVEVKCLNFRKLQEIYFIETKKFLLIGKSNICVKVGEKSLTCKKIDLTTIVKPEAPFDLSVVYREGANDFVVTFNTSHLQKKYVKVLMHDVAYRQEKDENKWTHVNLSSTKLTLLQRKLQPAAMYEIKVRSIPDHYFKGFWSEWSPSYYFRTP longxing_Grafting2_ems_p1-16H-GBL-16H-GABBL-15H_0030_0001_0001_0001_0001_0008_0001_0001
FSFRWTIYRRKVSSEDEAKKFVEDVKRKADTIYKELKKSGADVKVQVIWWQNGDRVVVVVTFFVE DYSFSCYSQLEVNGSQHSLTCAFEDPDVNTTNLEFEICGALVEVKCLNFRKLQEIYFIETKKFLLIGKSNICVKVGEKSLTCKKIDLTTIVKPEAPFDLSVVYREGANDFVVTFNTSHLQKKYVKVLMHDVAYRQEKDENKWTHVNLSSTKLTLLQRKLQPAAMYEIKVRSIPDHYFKGFWSEWSPSYYFRTP bcov_v3_r2_EHEE_02036_000000002_0001_0001_55_65_E_.._EHEE_12685_0001_0005_0001_0001_0001
DEREEVTKLTKKVTKKARELGAEDVERKAKQALKAARKEQDSRAAQVILTALDMELNDI DYSFSCYSQLEVNGSQHSLTCAFEDPDVNTTNLEFEICGALVEVKCLNFRKLQEIYFIETKKFLLIGKSNICVKVGEKSLTCKKIDLTTIVKPEAPFDLSVVYREGANDFVVTFNTSHLQKKYVKVLMHDVAYRQEKDENKWTHVNLSSTKLTLLQRKLQPAAMYEIKVRSIPDHYFKGFWSEWSPSYYFRTP longxing_Grafting2_ems_3hM_3475_0001_0012_0001_0001
QDRDLVRMKANMAAKLGNEHILRIVLTELKEKLDEEEVKKVEKEVKKIT DYSFSCYSQLEVNGSQHSLTCAFEDPDVNTTNLEFEICGALVEVKCLNFRKLQEIYFIETKKFLLIGKSNICVKVGEKSLTCKKIDLTTIVKPEAPFDLSVVYREGANDFVVTFNTSHLQKKYVKVLMHDVAYRQEKDENKWTHVNLSSTKLTLLQRKLQPAAMYEIKVRSIPDHYFKGFWSEWSPSYYFRTP longxing_Grafting2_HHH_eva_0694_0001_0012_0001_0001
SEEKKKILETILELLTEAAIKNTRIDYTLTVNGVKLRINFSHDPKAWSQAVRAYYKVKKLLEKQ DYSFSCYSQLEVNGSQHSLTCAFEDPDVNTTNLEFEICGALVEVKCLNFRKLQEIYFIETKKFLLIGKSNICVKVGEKSLTCKKIDLTTIVKPEAPFDLSVVYREGANDFVVTFNTSHLQKKYVKVLMHDVAYRQEKDENKWTHVNLSSTKLTLLQRKLQPAAMYEIKVRSIPDHYFKGFWSEWSPSYYFRTP bcov_v3_r3_HEEH_07923_000000095_0001_0001_1_21_H_.._HEEH_01638_0001_0002_0001_0001_0001
DKSDAEKILQEAAELVYKLGDDELRHEVARLYIEFIEADEKNDKDLLDEVTRQAEELLKRIKS DYSFSCYSQLEVNGSQHSLTCAFEDPDVNTTNLEFEICGALVEVKCLNFRKLQEIYFIETKKFLLIGKSNICVKVGEKSLTCKKIDLTTIVKPEAPFDLSVVYREGANDFVVTFNTSHLQKKYVKVLMHDVAYRQEKDENKWTHVNLSSTKLTLLQRKLQPAAMYEIKVRSIPDHYFKGFWSEWSPSYYFRTP bcov_v3_r3_HEEH_21462_000000039_0001_0001_44_64_H_.._ems_3hM_2415_0001_0002_0001_0001_0001
SFEEVIRRAIKLAEKKGDKHAVKQLRLILEAVRRGLASERKAEWIARAIEDLLKE DYSFSCYSQLEVNGSQHSLTCAFEDPDVNTTNLEFEICGALVEVKCLNFRKLQEIYFIETKKFLLIGKSNICVKVGEKSLTCKKIDLTTIVKPEAPFDLSVVYREGANDFVVTFNTSHLQKKYVKVLMHDVAYRQEKDENKWTHVNLSSTKLTLLQRKLQPAAMYEIKVRSIPDHYFKGFWSEWSPSYYFRTP bcov_v4_r3_HEEH_04692_000000048_0001_0001_44_64_H_.._ems_p1-15H-GBL-16H-GABBL-16H_0222_0001_0001_0001_0001_0002_0001_0001
SQVSFLGVDPRIVESVARRYNVEVIWRQRGSIIIVFLRVENPEAAKKIAKIVSKLAQTDVLVEL DYSFSCYSQLEVNGSQHSLTCAFEDPDVNTTNLEFEICGALVEVKCLNFRKLQEIYFIETKKFLLIGKSNICVKVGEKSLTCKKIDLTTIVKPEAPFDLSVVYREGANDFVVTFNTSHLQKKYVKVLMHDVAYRQEKDENKWTHVNLSSTKLTLLQRKLQPAAMYEIKVRSIPDHYFKGFWSEWSPSYYFRTP bcov_r2_ems_ferrM_3054_0002_000000009_0001_0001
NEEVEKLARILEEIVKKLKDHHAIIFEAIALDAKEALKNNDEEAIRILNRKAELAIRWFRS DYSFSCYSQLEVNGSQHSLTCAFEDPDVNTTNLEFEICGALVEVKCLNFRKLQEIYFIETKKFLLIGKSNICVKVGEKSLTCKKIDLTTIVKPEAPFDLSVVYREGANDFVVTFNTSHLQKKYVKVLMHDVAYRQEKDENKWTHVNLSSTKLTLLQRKLQPAAMYEIKVRSIPDHYFKGFWSEWSPSYYFRTP bcov_v3_r2_ems_3hM_1469_000000089_0001_0001_1_20_H_.._ems_3hM_2149_0001_0004_0001_0001_0001
SHIVHVLLKILIDEARKLVKNNDKESVKHLVRLIKRVADLAHDEDLSRTAKKIAEHLERLVRS DYSFSCYSQLEVNGSQHSLTCAFEDPDVNTTNLEFEICGALVEVKCLNFRKLQEIYFIETKKFLLIGKSNICVKVGEKSLTCKKIDLTTIVKPEAPFDLSVVYREGANDFVVTFNTSHLQKKYVKVLMHDVAYRQEKDENKWTHVNLSSTKLTLLQRKLQPAAMYEIKVRSIPDHYFKGFWSEWSPSYYFRTP bcov_v3_r3_ems_3hC_951_0002_000000000_0001_0001_1_20_H_.._ems_3hM_1730_0001_0002_0001_0001_0001
PHEELSKTLKKLVKDLKSTGDPTHQDLALELVQELAAEAADKNDPTLQEIAKRLAKILMDASKS DYSFSCYSQLEVNGSQHSLTCAFEDPDVNTTNLEFEICGALVEVKCLNFRKLQEIYFIETKKFLLIGKSNICVKVGEKSLTCKKIDLTTIVKPEAPFDLSVVYREGANDFVVTFNTSHLQKKYVKVLMHDVAYRQEKDENKWTHVNLSSTKLTLLQRKLQPAAMYEIKVRSIPDHYFKGFWSEWSPSYYFRTP longxing_ems_3hM_1060_000000001_0001_0001
DETLEKIIHLVLQLLLQAWTDNTTVDVTVTVNGVKIKVTFDRDPRNAHKAARRLIKLVNKAKKK DYSFSCYSQLEVNGSQHSLTCAFEDPDVNTTNLEFEICGALVEVKCLNFRKLQEIYFIETKKFLLIGKSNICVKVGEKSLTCKKIDLTTIVKPEAPFDLSVVYREGANDFVVTFNTSHLQKKYVKVLMHDVAYRQEKDENKWTHVNLSSTKLTLLQRKLQPAAMYEIKVRSIPDHYFKGFWSEWSPSYYFRTP bcov_v4_r3_ems_3hM_492_000000076_0001_0001_41_58_H_.._HEEH_07401_0001_0001_0001_0001
DDKLLRLKATKAAKAVGLSPEEVKDIERKVRSANDEKFLEKVVRTLLQLHLQ DYSFSCYSQLEVNGSQHSLTCAFEDPDVNTTNLEFEICGALVEVKCLNFRKLQEIYFIETKKFLLIGKSNICVKVGEKSLTCKKIDLTTIVKPEAPFDLSVVYREGANDFVVTFNTSHLQKKYVKVLMHDVAYRQEKDENKWTHVNLSSTKLTLLQRKLQPAAMYEIKVRSIPDHYFKGFWSEWSPSYYFRTP longxing_Grafting2_ems_p1-15H-GBBL-14H-GBL-16H_0185_0001_0001_0001_0001_0010_0001_0001
DESEELLKTLRDLVNKADADQLHTHLAEAMKDPTLRKQLTDAIQLDMKLMRELAKVNAS DYSFSCYSQLEVNGSQHSLTCAFEDPDVNTTNLEFEICGALVEVKCLNFRKLQEIYFIETKKFLLIGKSNICVKVGEKSLTCKKIDLTTIVKPEAPFDLSVVYREGANDFVVTFNTSHLQKKYVKVLMHDVAYRQEKDENKWTHVNLSSTKLTLLQRKLQPAAMYEIKVRSIPDHYFKGFWSEWSPSYYFRTP longxing_ems_4hM_3271_0001_000000005_0001_0001
DEESRKRARKALRTVHDLAEKGQPNTVTHKVDGQKHRVEVTTDNRQLMEVLQLLLDVAAKLHKK DYSFSCYSQLEVNGSQHSLTCAFEDPDVNTTNLEFEICGALVEVKCLNFRKLQEIYFIETKKFLLIGKSNICVKVGEKSLTCKKIDLTTIVKPEAPFDLSVVYREGANDFVVTFNTSHLQKKYVKVLMHDVAYRQEKDENKWTHVNLSSTKLTLLQRKLQPAAMYEIKVRSIPDHYFKGFWSEWSPSYYFRTP longxing_HEEH_07753_000000004_0001_0001
SDEASKLLEKLVKDALKKGDKKTAKHLVDNATLIAKDMNDEKLKKVADSLRKLIEKHS DYSFSCYSQLEVNGSQHSLTCAFEDPDVNTTNLEFEICGALVEVKCLNFRKLQEIYFIETKKFLLIGKSNICVKVGEKSLTCKKIDLTTIVKPEAPFDLSVVYREGANDFVVTFNTSHLQKKYVKVLMHDVAYRQEKDENKWTHVNLSSTKLTLLQRKLQPAAMYEIKVRSIPDHYFKGFWSEWSPSYYFRTP longxing_ems_3hC_350_0002_000000008_0001_0001
DVAEELLKMAKKLAEKQGDKELLTIVRRAIKLLREGKISAQEAIRLVVTHADRKA DYSFSCYSQLEVNGSQHSLTCAFEDPDVNTTNLEFEICGALVEVKCLNFRKLQEIYFIETKKFLLIGKSNICVKVGEKSLTCKKIDLTTIVKPEAPFDLSVVYREGANDFVVTFNTSHLQKKYVKVLMHDVAYRQEKDENKWTHVNLSSTKLTLLQRKLQPAAMYEIKVRSIPDHYFKGFWSEWSPSYYFRTP longxing_ems_p1-16H-GBL-16H-GABBL-15H_0022_0001_0001_0002_000000005_0001_0001
SDELKKKIEKLLRELKKIGKVDPTDIRLIRKKADMAARLGNDHMLKILYEEVRELYEDAQ DYSFSCYSQLEVNGSQHSLTCAFEDPDVNTTNLEFEICGALVEVKCLNFRKLQEIYFIETKKFLLIGKSNICVKVGEKSLTCKKIDLTTIVKPEAPFDLSVVYREGANDFVVTFNTSHLQKKYVKVLMHDVAYRQEKDENKWTHVNLSSTKLTLLQRKLQPAAMYEIKVRSIPDHYFKGFWSEWSPSYYFRTP longxing_Grafting2_HHH_eva_0126_0001_0001_0001_0001
PKETAKIMREAATKLIEAAVRDDEELLKTISKQLQKLAKDLNNEELLRAIQRVIKHVKDLRKS DYSFSCYSQLEVNGSQHSLTCAFEDPDVNTTNLEFEICGALVEVKCLNFRKLQEIYFIETKKFLLIGKSNICVKVGEKSLTCKKIDLTTIVKPEAPFDLSVVYREGANDFVVTFNTSHLQKKYVKVLMHDVAYRQEKDENKWTHVNLSSTKLTLLQRKLQPAAMYEIKVRSIPDHYFKGFWSEWSPSYYFRTP longxing_ems_3hM_1800_000000010_0001_0001
TEEVKKRADKILEEAKKTVPDPNVQQMLEVVAEQLKEAADKDSERDIKMAERKLDQAAKAG DYSFSCYSQLEVNGSQHSLTCAFEDPDVNTTNLEFEICGALVEVKCLNFRKLQEIYFIETKKFLLIGKSNICVKVGEKSLTCKKIDLTTIVKPEAPFDLSVVYREGANDFVVTFNTSHLQKKYVKVLMHDVAYRQEKDENKWTHVNLSSTKLTLLQRKLQPAAMYEIKVRSIPDHYFKGFWSEWSPSYYFRTP longxing_Grafting2_ems_3hM_958_0001_0016_0001_0001
SEDVKLVRRKAELMAKMISDNASEEISKQATTLVRQAVNKATDAHEAEEILAKIMRRLSKLIS DYSFSCYSQLEVNGSQHSLTCAFEDPDVNTTNLEFEICGALVEVKCLNFRKLQEIYFIETKKFLLIGKSNICVKVGEKSLTCKKIDLTTIVKPEAPFDLSVVYREGANDFVVTFNTSHLQKKYVKVLMHDVAYRQEKDENKWTHVNLSSTKLTLLQRKLQPAAMYEIKVRSIPDHYFKGFWSEWSPSYYFRTP longxing_Grafting2_ems_3hC_1626_0001_0013_0001_0001
DRHSELIKLALDAILLIVQAANDPRLESIVEDLVKKAKKALDNGDKDTAHDLYHKAWQAALQAM DYSFSCYSQLEVNGSQHSLTCAFEDPDVNTTNLEFEICGALVEVKCLNFRKLQEIYFIETKKFLLIGKSNICVKVGEKSLTCKKIDLTTIVKPEAPFDLSVVYREGANDFVVTFNTSHLQKKYVKVLMHDVAYRQEKDENKWTHVNLSSTKLTLLQRKLQPAAMYEIKVRSIPDHYFKGFWSEWSPSYYFRTP bcov_v3_r2_HEEH_23674_000000002_0001_0001_1_20_H_.._ems_3hC_325_0002_0001_0001_0001_0001_0001
TVLIVISVEDEEAAKKVSKFANADSLEVENGWVWLLIEDPERAKKVVEYAKKAHQVEVLIQG DYSFSCYSQLEVNGSQHSLTCAFEDPDVNTTNLEFEICGALVEVKCLNFRKLQEIYFIETKKFLLIGKSNICVKVGEKSLTCKKIDLTTIVKPEAPFDLSVVYREGANDFVVTFNTSHLQKKYVKVLMHDVAYRQEKDENKWTHVNLSSTKLTLLQRKLQPAAMYEIKVRSIPDHYFKGFWSEWSPSYYFRTP bcov_r3_ems_ferrM_4463_0001_000000046_0001_0001
IENYVVEVSYDAKSEEEKKRAEETANKIIKEISKKLSSRGRNVIFEFHVNTWNGRISVFVIFVVR DYSFSCYSQLEVNGSQHSLTCAFEDPDVNTTNLEFEICGALVEVKCLNFRKLQEIYFIETKKFLLIGKSNICVKVGEKSLTCKKIDLTTIVKPEAPFDLSVVYREGANDFVVTFNTSHLQKKYVKVLMHDVAYRQEKDENKWTHVNLSSTKLTLLQRKLQPAAMYEIKVRSIPDHYFKGFWSEWSPSYYFRTP bcov_r3_EHEE_08885_000000049_0001_0001
GDEELIERKLRLAEEAARKKDHVADQAEHIVKILLEIAQEQNNEKLERIAKTVLERVKKALKD DYSFSCYSQLEVNGSQHSLTCAFEDPDVNTTNLEFEICGALVEVKCLNFRKLQEIYFIETKKFLLIGKSNICVKVGEKSLTCKKIDLTTIVKPEAPFDLSVVYREGANDFVVTFNTSHLQKKYVKVLMHDVAYRQEKDENKWTHVNLSSTKLTLLQRKLQPAAMYEIKVRSIPDHYFKGFWSEWSPSYYFRTP longxing_Grafting2_ems_3hC_275_0002_0001_0001_0001_0001
SATEEAEKASRELDKLKKSISDPRQRLMVDILKELLEEAVKRGDEEEVELVARKAKLAVKILRT DYSFSCYSQLEVNGSQHSLTCAFEDPDVNTTNLEFEICGALVEVKCLNFRKLQEIYFIETKKFLLIGKSNICVKVGEKSLTCKKIDLTTIVKPEAPFDLSVVYREGANDFVVTFNTSHLQKKYVKVLMHDVAYRQEKDENKWTHVNLSSTKLTLLQRKLQPAAMYEIKVRSIPDHYFKGFWSEWSPSYYFRTP longxing_Grafting2_ems_3hC_967_0001_0004_0001_0001
TYLEQSAKILAEELLKALRDGDEQDVRIARLALDLVEKWVKKQNDEDVLKVVQSLKKKAEDNT DYSFSCYSQLEVNGSQHSLTCAFEDPDVNTTNLEFEICGALVEVKCLNFRKLQEIYFIETKKFLLIGKSNICVKVGEKSLTCKKIDLTTIVKPEAPFDLSVVYREGANDFVVTFNTSHLQKKYVKVLMHDVAYRQEKDENKWTHVNLSSTKLTLLQRKLQPAAMYEIKVRSIPDHYFKGFWSEWSPSYYFRTP bcov_v3_r2_ems_3hM_1469_000000089_0001_0001_1_20_H_.._ems_3hC_622_0001_0003_0001_0001_0001
DELEKKAKELAQKLLKDLINKHDATQVARILAHHLVRLAKELNDPRVLRLAHKLLSEILQQVT DYSFSCYSQLEVNGSQHSLTCAFEDPDVNTTNLEFEICGALVEVKCLNFRKLQEIYFIETKKFLLIGKSNICVKVGEKSLTCKKIDLTTIVKPEAPFDLSVVYREGANDFVVTFNTSHLQKKYVKVLMHDVAYRQEKDENKWTHVNLSSTKLTLLQRKLQPAAMYEIKVRSIPDHYFKGFWSEWSPSYYFRTP longxing_ems_3hM_766_000000002_0001_0001
DDEEEIKTLLKIVEELAKKVVDDPRQSKKLISRVESHVRSASSKEQQKTTARLAIMSLQAVTE DYSFSCYSQLEVNGSQHSLTCAFEDPDVNTTNLEFEICGALVEVKCLNFRKLQEIYFIETKKFLLIGKSNICVKVGEKSLTCKKIDLTTIVKPEAPFDLSVVYREGANDFVVTFNTSHLQKKYVKVLMHDVAYRQEKDENKWTHVNLSSTKLTLLQRKLQPAAMYEIKVRSIPDHYFKGFWSEWSPSYYFRTP longxing_ems_3hM_1064_000000009_0001_0001
SPEEVATRLAEALKRNDEEAVANLWLRAIRDPNADDIERILKEQKLLDDVRRLASEWAEKV DYSFSCYSQLEVNGSQHSLTCAFEDPDVNTTNLEFEICGALVEVKCLNFRKLQEIYFIETKKFLLIGKSNICVKVGEKSLTCKKIDLTTIVKPEAPFDLSVVYREGANDFVVTFNTSHLQKKYVKVLMHDVAYRQEKDENKWTHVNLSSTKLTLLQRKLQPAAMYEIKVRSIPDHYFKGFWSEWSPSYYFRTP bcov_v4_r2_HEEH_19357_000000010_0001_0001_44_64_H_.._ems_4hC_1148_0001_0001_0001_0001
SDLIKLILRVWLEAFKEAKKKQRPVRIHVDINGLDVTIEVDFSPEAETDARLVERKLRLANRVE DYSFSCYSQLEVNGSQHSLTCAFEDPDVNTTNLEFEICGALVEVKCLNFRKLQEIYFIETKKFLLIGKSNICVKVGEKSLTCKKIDLTTIVKPEAPFDLSVVYREGANDFVVTFNTSHLQKKYVKVLMHDVAYRQEKDENKWTHVNLSSTKLTLLQRKLQPAAMYEIKVRSIPDHYFKGFWSEWSPSYYFRTP longxing_Grafting2_HEEH_05782_0001_0010_0001_0001
DIAEESLTLLRLVVKAIRNNDEDKVKTLEKLLTDLAKKAGNEDLLELLQTLVELVKKAC DYSFSCYSQLEVNGSQHSLTCAFEDPDVNTTNLEFEICGALVEVKCLNFRKLQEIYFIETKKFLLIGKSNICVKVGEKSLTCKKIDLTTIVKPEAPFDLSVVYREGANDFVVTFNTSHLQKKYVKVLMHDVAYRQEKDENKWTHVNLSSTKLTLLQRKLQPAAMYEIKVRSIPDHYFKGFWSEWSPSYYFRTP longxing_ems_3hM_2990_000000023_0001_0001
DQVEHIASIVSELAEKAARDPRNSEDAKLLIKKLKQAADLAGDPTVRKRLKSLAKKVEDIL DYSFSCYSQLEVNGSQHSLTCAFEDPDVNTTNLEFEICGALVEVKCLNFRKLQEIYFIETKKFLLIGKSNICVKVGEKSLTCKKIDLTTIVKPEAPFDLSVVYREGANDFVVTFNTSHLQKKYVKVLMHDVAYRQEKDENKWTHVNLSSTKLTLLQRKLQPAAMYEIKVRSIPDHYFKGFWSEWSPSYYFRTP longxing_Grafting2_ems_3hC_1275_0002_0001_0008_0001_0001
TIRLFYSYVVTGDDEDSKKKVKDASDEASKTAKDIAKKLGRKVDVKVIIQKRNGFIIIQVWVQIK DYSFSCYSQLEVNGSQHSLTCAFEDPDVNTTNLEFEICGALVEVKCLNFRKLQEIYFIETKKFLLIGKSNICVKVGEKSLTCKKIDLTTIVKPEAPFDLSVVYREGANDFVVTFNTSHLQKKYVKVLMHDVAYRQEKDENKWTHVNLSSTKLTLLQRKLQPAAMYEIKVRSIPDHYFKGFWSEWSPSYYFRTP bcov_r3_EHEE_01974_000000022_0001_0001
DSSTRVTLQQTVKSEDQSAEVVNQATQIAVKFAATLLQQGRDFRVRVDVKRDGDQVRVTINVRVR DYSFSCYSQLEVNGSQHSLTCAFEDPDVNTTNLEFEICGALVEVKCLNFRKLQEIYFIETKKFLLIGKSNICVKVGEKSLTCKKIDLTTIVKPEAPFDLSVVYREGANDFVVTFNTSHLQKKYVKVLMHDVAYRQEKDENKWTHVNLSSTKLTLLQRKLQPAAMYEIKVRSIPDHYFKGFWSEWSPSYYFRTP bcov_v4_r3_ems_3hM_2637_000000073_0001_0001_1_20_H_.._EHEE_09292_0001_0003_0001_0001
DDEQAKQAQRMVETSAESTPNREMAKRKIDQALTMAKKMNMVSDEQATRIKRTAEKILKSG DYSFSCYSQLEVNGSQHSLTCAFEDPDVNTTNLEFEICGALVEVKCLNFRKLQEIYFIETKKFLLIGKSNICVKVGEKSLTCKKIDLTTIVKPEAPFDLSVVYREGANDFVVTFNTSHLQKKYVKVLMHDVAYRQEKDENKWTHVNLSSTKLTLLQRKLQPAAMYEIKVRSIPDHYFKGFWSEWSPSYYFRTP longxing_Grafting2_ems_3hC_1005_0001_0001_0003_0001_0001
DVQEEAKTVRKQLEELKKRVDDRTDRLRVDILSKLLEEAVKRGDRELLRMVIQIARAVIEEVNE DYSFSCYSQLEVNGSQHSLTCAFEDPDVNTTNLEFEICGALVEVKCLNFRKLQEIYFIETKKFLLIGKSNICVKVGEKSLTCKKIDLTTIVKPEAPFDLSVVYREGANDFVVTFNTSHLQKKYVKVLMHDVAYRQEKDENKWTHVNLSSTKLTLLQRKLQPAAMYEIKVRSIPDHYFKGFWSEWSPSYYFRTP longxing_ems_3hM_2202_000000000_0001_0002
TEAAKKIAKLHRAAKKGEIDISQAASKVKKLARKAGASEDMADAIAHTIEDLLKE DYSFSCYSQLEVNGSQHSLTCAFEDPDVNTTNLEFEICGALVEVKCLNFRKLQEIYFIETKKFLLIGKSNICVKVGEKSLTCKKIDLTTIVKPEAPFDLSVVYREGANDFVVTFNTSHLQKKYVKVLMHDVAYRQEKDENKWTHVNLSSTKLTLLQRKLQPAAMYEIKVRSIPDHYFKGFWSEWSPSYYFRTP longxing_ems_p1-15H-GABBL-15H-GBBL-16H_0411_0001_0001_0002_000000001_0001_0001
SEEEMSKIIVELAEEAIRNNDEEEVRLLERKLTQAARMMGDEDLERTLQKIVEDIKKKV DYSFSCYSQLEVNGSQHSLTCAFEDPDVNTTNLEFEICGALVEVKCLNFRKLQEIYFIETKKFLLIGKSNICVKVGEKSLTCKKIDLTTIVKPEAPFDLSVVYREGANDFVVTFNTSHLQKKYVKVLMHDVAYRQEKDENKWTHVNLSSTKLTLLQRKLQPAAMYEIKVRSIPDHYFKGFWSEWSPSYYFRTP longxing_Grafting2_ems_3hM_2990_0001_0012_0001_0001
DPDKEKIVKLVQTAVHTARKTGRPVKLHLNVNGVTLDITFDSDLDQVQKASQLAMELLEKARTK DYSFSCYSQLEVNGSQHSLTCAFEDPDVNTTNLEFEICGALVEVKCLNFRKLQEIYFIETKKFLLIGKSNICVKVGEKSLTCKKIDLTTIVKPEAPFDLSVVYREGANDFVVTFNTSHLQKKYVKVLMHDVAYRQEKDENKWTHVNLSSTKLTLLQRKLQPAAMYEIKVRSIPDHYFKGFWSEWSPSYYFRTP longxing_HEEH_04659_000000002_0001_0001
PEVREIVRKAIRVIMEAEKLGNEEVVKSLRQLSALLMEAMADNDEDLEKDALTKVKHHADKM DYSFSCYSQLEVNGSQHSLTCAFEDPDVNTTNLEFEICGALVEVKCLNFRKLQEIYFIETKKFLLIGKSNICVKVGEKSLTCKKIDLTTIVKPEAPFDLSVVYREGANDFVVTFNTSHLQKKYVKVLMHDVAYRQEKDENKWTHVNLSSTKLTLLQRKLQPAAMYEIKVRSIPDHYFKGFWSEWSPSYYFRTP longxing_ems_3hM_2637_000000024_0001_0001
VEWWVWEVSFQPNDQETAKHLLKRIRDTAKKLQKEARDNGGDLIIREFSTNNKGHLTVVVSVFER DYSFSCYSQLEVNGSQHSLTCAFEDPDVNTTNLEFEICGALVEVKCLNFRKLQEIYFIETKKFLLIGKSNICVKVGEKSLTCKKIDLTTIVKPEAPFDLSVVYREGANDFVVTFNTSHLQKKYVKVLMHDVAYRQEKDENKWTHVNLSSTKLTLLQRKLQPAAMYEIKVRSIPDHYFKGFWSEWSPSYYFRTP bcov_v3_r2_EHEE_04615_000000043_0001_0001_1_10_E_.._EHEE_03930_0001_0009_0001_0001_0001
TEIQLWNIIVEGTDEEAQKKVEKAVKKVKDTAKEQARKQGKSVEVRVWQVTWGDVIFVNIFVNIG DYSFSCYSQLEVNGSQHSLTCAFEDPDVNTTNLEFEICGALVEVKCLNFRKLQEIYFIETKKFLLIGKSNICVKVGEKSLTCKKIDLTTIVKPEAPFDLSVVYREGANDFVVTFNTSHLQKKYVKVLMHDVAYRQEKDENKWTHVNLSSTKLTLLQRKLQPAAMYEIKVRSIPDHYFKGFWSEWSPSYYFRTP bcov_r2_EHEE_13729_000000022_0001_0001
SEQVMDAVEKVVQALNEAHQKNTTIEIRVRVHNIDVNVEVSSDPTLEKKAADVLLDVARKVKTK DYSFSCYSQLEVNGSQHSLTCAFEDPDVNTTNLEFEICGALVEVKCLNFRKLQEIYFIETKKFLLIGKSNICVKVGEKSLTCKKIDLTTIVKPEAPFDLSVVYREGANDFVVTFNTSHLQKKYVKVLMHDVAYRQEKDENKWTHVNLSSTKLTLLQRKLQPAAMYEIKVRSIPDHYFKGFWSEWSPSYYFRTP longxing_HEEH_18614_000000003_0001_0001
GFIEVRVDDKRIAEEIAKKANVVRFLISKQGDKYLLNVTVDDKELSKRVEELARRAGVPFEVIG DYSFSCYSQLEVNGSQHSLTCAFEDPDVNTTNLEFEICGALVEVKCLNFRKLQEIYFIETKKFLLIGKSNICVKVGEKSLTCKKIDLTTIVKPEAPFDLSVVYREGANDFVVTFNTSHLQKKYVKVLMHDVAYRQEKDENKWTHVNLSSTKLTLLQRKLQPAAMYEIKVRSIPDHYFKGFWSEWSPSYYFRTP bcov_r2_ems_ferrM_6186_000000020_0001_0001
PEIFIIVFDSDEEALKEASKVAKPSLVFLDGAWLVLWLDGADETIARKLEKFVKSLGAIVLVFV DYSFSCYSQLEVNGSQHSLTCAFEDPDVNTTNLEFEICGALVEVKCLNFRKLQEIYFIETKKFLLIGKSNICVKVGEKSLTCKKIDLTTIVKPEAPFDLSVVYREGANDFVVTFNTSHLQKKYVKVLMHDVAYRQEKDENKWTHVNLSSTKLTLLQRKLQPAAMYEIKVRSIPDHYFKGFWSEWSPSYYFRTP bcov_r3_ems_ferrM_4290_0001_000000039_0001_0001
TDAEKELKKVKKHLEEQLKRAKTPEQKIRLAQTALELVIKIVRTEELARLAQELLQEAMELAG DYSFSCYSQLEVNGSQHSLTCAFEDPDVNTTNLEFEICGALVEVKCLNFRKLQEIYFIETKKFLLIGKSNICVKVGEKSLTCKKIDLTTIVKPEAPFDLSVVYREGANDFVVTFNTSHLQKKYVKVLMHDVAYRQEKDENKWTHVNLSSTKLTLLQRKLQPAAMYEIKVRSIPDHYFKGFWSEWSPSYYFRTP longxing_ems_3hM_759_000000006_0001_0001
TIILIVIIVDDPSVAEYIKSFGADVHVTGDIVVVFNVSPEIAKKIETYARRLGARVYWQSLS DYSFSCYSQLEVNGSQHSLTCAFEDPDVNTTNLEFEICGALVEVKCLNFRKLQEIYFIETKKFLLIGKSNICVKVGEKSLTCKKIDLTTIVKPEAPFDLSVVYREGANDFVVTFNTSHLQKKYVKVLMHDVAYRQEKDENKWTHVNLSSTKLTLLQRKLQPAAMYEIKVRSIPDHYFKGFWSEWSPSYYFRTP bcov_v3_r3_EHEE_05436_000000003_0001_0001_43_52_E_.._ems_ferrM_5659_0001_0004_0001_0001_0001
ASLSIELYEIKGYSPEQAKKIVDDLKRKLKKKADELRKNGLDVKVWVDWRNSGDSVWVILNIVTR DYSFSCYSQLEVNGSQHSLTCAFEDPDVNTTNLEFEICGALVEVKCLNFRKLQEIYFIETKKFLLIGKSNICVKVGEKSLTCKKIDLTTIVKPEAPFDLSVVYREGANDFVVTFNTSHLQKKYVKVLMHDVAYRQEKDENKWTHVNLSSTKLTLLQRKLQPAAMYEIKVRSIPDHYFKGFWSEWSPSYYFRTP bcov_r2_EHEE_07010_000000014_0001_0001
SSQISFSVWLVNVSEEQEKKARKTVEDVQRKLTKEARDNGLTVRVRFVEASQNGSLNLIVLVQRD DYSFSCYSQLEVNGSQHSLTCAFEDPDVNTTNLEFEICGALVEVKCLNFRKLQEIYFIETKKFLLIGKSNICVKVGEKSLTCKKIDLTTIVKPEAPFDLSVVYREGANDFVVTFNTSHLQKKYVKVLMHDVAYRQEKDENKWTHVNLSSTKLTLLQRKLQPAAMYEIKVRSIPDHYFKGFWSEWSPSYYFRTP bcov_r3_EHEE_03648_000000099_0001_0001
SEEKQRRAATLVQQLLQAVIQKDEKTFRELLKKAEKVVKEAGDEELEKALKILEKDFKELV DYSFSCYSQLEVNGSQHSLTCAFEDPDVNTTNLEFEICGALVEVKCLNFRKLQEIYFIETKKFLLIGKSNICVKVGEKSLTCKKIDLTTIVKPEAPFDLSVVYREGANDFVVTFNTSHLQKKYVKVLMHDVAYRQEKDENKWTHVNLSSTKLTLLQRKLQPAAMYEIKVRSIPDHYFKGFWSEWSPSYYFRTP bcov_v4_r4_ems_3hM_446_000000002_0001_0001_44_62_H_.._ems_3hM_2517_0001_0001_0001_0001
PTEKAREIHSKAKEAIERGDTETVLELIQKLVQLAITHNDEEAQELAKTAATLLLQHLE DYSFSCYSQLEVNGSQHSLTCAFEDPDVNTTNLEFEICGALVEVKCLNFRKLQEIYFIETKKFLLIGKSNICVKVGEKSLTCKKIDLTTIVKPEAPFDLSVVYREGANDFVVTFNTSHLQKKYVKVLMHDVAYRQEKDENKWTHVNLSSTKLTLLQRKLQPAAMYEIKVRSIPDHYFKGFWSEWSPSYYFRTP longxing_ems_3hC_119_000000007_0001_0001
DESEKKTELKKQVEKAAKSAKDDPKKADEHVMKLIRKLAKENDELAHDLAVLHMTLKRKIL DYSFSCYSQLEVNGSQHSLTCAFEDPDVNTTNLEFEICGALVEVKCLNFRKLQEIYFIETKKFLLIGKSNICVKVGEKSLTCKKIDLTTIVKPEAPFDLSVVYREGANDFVVTFNTSHLQKKYVKVLMHDVAYRQEKDENKWTHVNLSSTKLTLLQRKLQPAAMYEIKVRSIPDHYFKGFWSEWSPSYYFRTP longxing_ems_3hC_320_000000017_0001_0001
DDLVLELVQLASHLAVEAIAKNRPVTVTVRVNNRDFTYKIDSDPKQAQEVVNQIIRDLKKLAKK DYSFSCYSQLEVNGSQHSLTCAFEDPDVNTTNLEFEICGALVEVKCLNFRKLQEIYFIETKKFLLIGKSNICVKVGEKSLTCKKIDLTTIVKPEAPFDLSVVYREGANDFVVTFNTSHLQKKYVKVLMHDVAYRQEKDENKWTHVNLSSTKLTLLQRKLQPAAMYEIKVRSIPDHYFKGFWSEWSPSYYFRTP bcov_r2_HEEH_07060_000000001_0001_0001
REEEARMMAKILLDLWKNIQNPEERKLVERKLEQAAKLFRNAEDPQEQKVAKEVKEILDRLRS DYSFSCYSQLEVNGSQHSLTCAFEDPDVNTTNLEFEICGALVEVKCLNFRKLQEIYFIETKKFLLIGKSNICVKVGEKSLTCKKIDLTTIVKPEAPFDLSVVYREGANDFVVTFNTSHLQKKYVKVLMHDVAYRQEKDENKWTHVNLSSTKLTLLQRKLQPAAMYEIKVRSIPDHYFKGFWSEWSPSYYFRTP longxing_Grafting2_ems_3hM_649_0001_0006_0001_0001
GEVHVNIKNLTEEGKALSESAKDAGAEVHVSGNKVTIYNAQPHVYLLIRLLMHLAGIDGEVHFY DYSFSCYSQLEVNGSQHSLTCAFEDPDVNTTNLEFEICGALVEVKCLNFRKLQEIYFIETKKFLLIGKSNICVKVGEKSLTCKKIDLTTIVKPEAPFDLSVVYREGANDFVVTFNTSHLQKKYVKVLMHDVAYRQEKDENKWTHVNLSSTKLTLLQRKLQPAAMYEIKVRSIPDHYFKGFWSEWSPSYYFRTP bcov_r3_ems_ferrM_5207_0001_000000022_0001_0001
SERAKMIFQLVVKDAEELAKDPRNSEEVKMLVMKAKQAAKAMGNPEVQKQATELEKKVKKLLKS DYSFSCYSQLEVNGSQHSLTCAFEDPDVNTTNLEFEICGALVEVKCLNFRKLQEIYFIETKKFLLIGKSNICVKVGEKSLTCKKIDLTTIVKPEAPFDLSVVYREGANDFVVTFNTSHLQKKYVKVLMHDVAYRQEKDENKWTHVNLSSTKLTLLQRKLQPAAMYEIKVRSIPDHYFKGFWSEWSPSYYFRTP longxing_Grafting2_ems_3hM_1933_0001_0009_0001_0001
DETVDTTVKVPGDDEEAQSDAQLFALEVVATAWHEAKKRNLDVKYNVHIKTSNGNVSVRITLSVR DYSFSCYSQLEVNGSQHSLTCAFEDPDVNTTNLEFEICGALVEVKCLNFRKLQEIYFIETKKFLLIGKSNICVKVGEKSLTCKKIDLTTIVKPEAPFDLSVVYREGANDFVVTFNTSHLQKKYVKVLMHDVAYRQEKDENKWTHVNLSSTKLTLLQRKLQPAAMYEIKVRSIPDHYFKGFWSEWSPSYYFRTP bcov_r2_EHEE_06619_000000088_0001_0001
SPDDVKKLAKIVIKLAKEKNDKLAERKARIILKIAEEVKQKNDKKMADLAKHILEALVRLI DYSFSCYSQLEVNGSQHSLTCAFEDPDVNTTNLEFEICGALVEVKCLNFRKLQEIYFIETKKFLLIGKSNICVKVGEKSLTCKKIDLTTIVKPEAPFDLSVVYREGANDFVVTFNTSHLQKKYVKVLMHDVAYRQEKDENKWTHVNLSSTKLTLLQRKLQPAAMYEIKVRSIPDHYFKGFWSEWSPSYYFRTP longxing_Grafting2_ems_3hM_2337_0001_0002_0001_0001
DEEEKDLVRRIAETLVRLVRKGQPSTLRINIKGLTHEVKIDSDRSKALEAIQEMTQHVNEALAA DYSFSCYSQLEVNGSQHSLTCAFEDPDVNTTNLEFEICGALVEVKCLNFRKLQEIYFIETKKFLLIGKSNICVKVGEKSLTCKKIDLTTIVKPEAPFDLSVVYREGANDFVVTFNTSHLQKKYVKVLMHDVAYRQEKDENKWTHVNLSSTKLTLLQRKLQPAAMYEIKVRSIPDHYFKGFWSEWSPSYYFRTP longxing_HEEH_21910_000000000_0001_0001
SEEKKRRARTLVKQLYRAVLRKDEKTFRELLKKAEKVVKEAGDKHLEYLLKILEALFREEV DYSFSCYSQLEVNGSQHSLTCAFEDPDVNTTNLEFEICGALVEVKCLNFRKLQEIYFIETKKFLLIGKSNICVKVGEKSLTCKKIDLTTIVKPEAPFDLSVVYREGANDFVVTFNTSHLQKKYVKVLMHDVAYRQEKDENKWTHVNLSSTKLTLLQRKLQPAAMYEIKVRSIPDHYFKGFWSEWSPSYYFRTP bcov_r3_ems_3hM_2517_000000051_0001_0001
DDLQVLFIHSRNASPEQQKEIEKKLRDYADTVRKKAEKRGQDVSFFVSFQDVGDTVTFNVFIVIR DYSFSCYSQLEVNGSQHSLTCAFEDPDVNTTNLEFEICGALVEVKCLNFRKLQEIYFIETKKFLLIGKSNICVKVGEKSLTCKKIDLTTIVKPEAPFDLSVVYREGANDFVVTFNTSHLQKKYVKVLMHDVAYRQEKDENKWTHVNLSSTKLTLLQRKLQPAAMYEIKVRSIPDHYFKGFWSEWSPSYYFRTP bcov_r2_EHEE_05379_000000020_0001_0001
SETTKEVIEMQAKLIREVVSDPKKVKENLDRLKEHAKRMAESEEVKKEVTEIVETILRQAV DYSFSCYSQLEVNGSQHSLTCAFEDPDVNTTNLEFEICGALVEVKCLNFRKLQEIYFIETKKFLLIGKSNICVKVGEKSLTCKKIDLTTIVKPEAPFDLSVVYREGANDFVVTFNTSHLQKKYVKVLMHDVAYRQEKDENKWTHVNLSSTKLTLLQRKLQPAAMYEIKVRSIPDHYFKGFWSEWSPSYYFRTP longxing_ems_3hM_1888_000000016_0001_0001
DLDKKKAEQAKEMLKKLGDKKALKIAKKLEKLVKEGKLDKKDAVAAIVRLAMKAQ DYSFSCYSQLEVNGSQHSLTCAFEDPDVNTTNLEFEICGALVEVKCLNFRKLQEIYFIETKKFLLIGKSNICVKVGEKSLTCKKIDLTTIVKPEAPFDLSVVYREGANDFVVTFNTSHLQKKYVKVLMHDVAYRQEKDENKWTHVNLSSTKLTLLQRKLQPAAMYEIKVRSIPDHYFKGFWSEWSPSYYFRTP longxing_Grafting2_HHH_eva_0533_0001_0003_0001_0001
DKDSTERLQELLVLILHLAVDPRNHEEAEKLAKEAKKWADKVDSGEAKLAKLKVELALRVVRNE DYSFSCYSQLEVNGSQHSLTCAFEDPDVNTTNLEFEICGALVEVKCLNFRKLQEIYFIETKKFLLIGKSNICVKVGEKSLTCKKIDLTTIVKPEAPFDLSVVYREGANDFVVTFNTSHLQKKYVKVLMHDVAYRQEKDENKWTHVNLSSTKLTLLQRKLQPAAMYEIKVRSIPDHYFKGFWSEWSPSYYFRTP longxing_Grafting2_ems_3hM_995_0002_0004_0001_0001
DAREMIEINKQLLEEALKNNQSEDARLVALKVKLAAEILGDEELRKKLDKLAKEVEKKLS DYSFSCYSQLEVNGSQHSLTCAFEDPDVNTTNLEFEICGALVEVKCLNFRKLQEIYFIETKKFLLIGKSNICVKVGEKSLTCKKIDLTTIVKPEAPFDLSVVYREGANDFVVTFNTSHLQKKYVKVLMHDVAYRQEKDENKWTHVNLSSTKLTLLQRKLQPAAMYEIKVRSIPDHYFKGFWSEWSPSYYFRTP longxing_Grafting2_ems_3hC_254_0002_0002_0001_0001_0001
PLLVFLLGAPPEAAKELSKLANTEVHIWEIPAGIVILLVKDPDAAKRAIEIISKTYQVDIDIRV DYSFSCYSQLEVNGSQHSLTCAFEDPDVNTTNLEFEICGALVEVKCLNFRKLQEIYFIETKKFLLIGKSNICVKVGEKSLTCKKIDLTTIVKPEAPFDLSVVYREGANDFVVTFNTSHLQKKYVKVLMHDVAYRQEKDENKWTHVNLSSTKLTLLQRKLQPAAMYEIKVRSIPDHYFKGFWSEWSPSYYFRTP bcov_r3_ems_ferrM_5032_0001_000000007_0001_0001
SSTYKITIDVSDSDPTRASEKALEAADKATEYLLELLRNGLDVKIRIDVKFKDGRFTVSITITSR DYSFSCYSQLEVNGSQHSLTCAFEDPDVNTTNLEFEICGALVEVKCLNFRKLQEIYFIETKKFLLIGKSNICVKVGEKSLTCKKIDLTTIVKPEAPFDLSVVYREGANDFVVTFNTSHLQKKYVKVLMHDVAYRQEKDENKWTHVNLSSTKLTLLQRKLQPAAMYEIKVRSIPDHYFKGFWSEWSPSYYFRTP bcov_v4_r3_HEEH_19775_000000089_0001_0001_44_64_H_.._EHEE_01627_0001_0001_0001
ADNDVIIKTFEGTDEKAKTEVKKFAKKVSDKLKTDWKRSGRRVWVNWIVLSLDGRLWVFVVVLSV DYSFSCYSQLEVNGSQHSLTCAFEDPDVNTTNLEFEICGALVEVKCLNFRKLQEIYFIETKKFLLIGKSNICVKVGEKSLTCKKIDLTTIVKPEAPFDLSVVYREGANDFVVTFNTSHLQKKYVKVLMHDVAYRQEKDENKWTHVNLSSTKLTLLQRKLQPAAMYEIKVRSIPDHYFKGFWSEWSPSYYFRTP bcov_r4_EHEE_01491_000000020_0001_0001
SYLDHLIETQLEEALEEAQKRGRPFRLHVIVNGVKVDIKIDTDPSAVERAKKLVDDIKKKIKKG DYSFSCYSQLEVNGSQHSLTCAFEDPDVNTTNLEFEICGALVEVKCLNFRKLQEIYFIETKKFLLIGKSNICVKVGEKSLTCKKIDLTTIVKPEAPFDLSVVYREGANDFVVTFNTSHLQKKYVKVLMHDVAYRQEKDENKWTHVNLSSTKLTLLQRKLQPAAMYEIKVRSIPDHYFKGFWSEWSPSYYFRTP bcov_r3_HEEH_04818_000000016_0001_0001
NELERLVRLLIKIVERMIKEGKITPEVLTMLRIMIAMLVEELGDEQLREELRRLEEEARKVLKN DYSFSCYSQLEVNGSQHSLTCAFEDPDVNTTNLEFEICGALVEVKCLNFRKLQEIYFIETKKFLLIGKSNICVKVGEKSLTCKKIDLTTIVKPEAPFDLSVVYREGANDFVVTFNTSHLQKKYVKVLMHDVAYRQEKDENKWTHVNLSSTKLTLLQRKLQPAAMYEIKVRSIPDHYFKGFWSEWSPSYYFRTP longxing_HHH_eva_0389_000000020_0001_0001
SQETVKDLLRKAKELADSIGDEHLQVIVDMLEDEARRATKNNDEDKLDSVRRALELLLKMA DYSFSCYSQLEVNGSQHSLTCAFEDPDVNTTNLEFEICGALVEVKCLNFRKLQEIYFIETKKFLLIGKSNICVKVGEKSLTCKKIDLTTIVKPEAPFDLSVVYREGANDFVVTFNTSHLQKKYVKVLMHDVAYRQEKDENKWTHVNLSSTKLTLLQRKLQPAAMYEIKVRSIPDHYFKGFWSEWSPSYYFRTP longxing_ems_3hM_1482_000000013_0001_0001
TPEADEIVDRVWRLLVEAIEKQQPQRYSYSINGVSITVEISTDPTEAAKVLQRVWRIAAKIDKG DYSFSCYSQLEVNGSQHSLTCAFEDPDVNTTNLEFEICGALVEVKCLNFRKLQEIYFIETKKFLLIGKSNICVKVGEKSLTCKKIDLTTIVKPEAPFDLSVVYREGANDFVVTFNTSHLQKKYVKVLMHDVAYRQEKDENKWTHVNLSSTKLTLLQRKLQPAAMYEIKVRSIPDHYFKGFWSEWSPSYYFRTP bcov_v3_r3_ems_3hM_3571_000000070_0001_0001_23_41_H_.._HEEH_20561_0001_0003_0001_0001_0001
DRTEEVSKLVTLQARLMLRTIKDQDTVRKVAESLKKIAEKLFKDNPELVETVKRLVDKILKEVL DYSFSCYSQLEVNGSQHSLTCAFEDPDVNTTNLEFEICGALVEVKCLNFRKLQEIYFIETKKFLLIGKSNICVKVGEKSLTCKKIDLTTIVKPEAPFDLSVVYREGANDFVVTFNTSHLQKKYVKVLMHDVAYRQEKDENKWTHVNLSSTKLTLLQRKLQPAAMYEIKVRSIPDHYFKGFWSEWSPSYYFRTP longxing_ems_3hM_2483_000000004_0001_0001
STIDSEVLLIQTSNPEEVKKWKKEAQKRAEKIAKKYRKQGLDVKVFTYEQTDGDIVLINVIVIIN DYSFSCYSQLEVNGSQHSLTCAFEDPDVNTTNLEFEICGALVEVKCLNFRKLQEIYFIETKKFLLIGKSNICVKVGEKSLTCKKIDLTTIVKPEAPFDLSVVYREGANDFVVTFNTSHLQKKYVKVLMHDVAYRQEKDENKWTHVNLSSTKLTLLQRKLQPAAMYEIKVRSIPDHYFKGFWSEWSPSYYFRTP bcov_r3_EHEE_12152_000000048_0001_0001
SEEEVTKHIREAADKKLLDLEQIQDLMKLLVQATLGDADPRQAEKVVREIRKKLS DYSFSCYSQLEVNGSQHSLTCAFEDPDVNTTNLEFEICGALVEVKCLNFRKLQEIYFIETKKFLLIGKSNICVKVGEKSLTCKKIDLTTIVKPEAPFDLSVVYREGANDFVVTFNTSHLQKKYVKVLMHDVAYRQEKDENKWTHVNLSSTKLTLLQRKLQPAAMYEIKVRSIPDHYFKGFWSEWSPSYYFRTP longxing_ems_p1-14H-GABBL-16H-GABBL-15H_0890_0001_0001_0002_000000011_0001_0001
TKQIADAILAEAEEAYKRGDKDEVKLAWKKAKQALDIHPEDERVRKVLELVEELLKKVK DYSFSCYSQLEVNGSQHSLTCAFEDPDVNTTNLEFEICGALVEVKCLNFRKLQEIYFIETKKFLLIGKSNICVKVGEKSLTCKKIDLTTIVKPEAPFDLSVVYREGANDFVVTFNTSHLQKKYVKVLMHDVAYRQEKDENKWTHVNLSSTKLTLLQRKLQPAAMYEIKVRSIPDHYFKGFWSEWSPSYYFRTP longxing_Grafting2_ems_3hM_3655_0001_0003_0001_0001
DPESLKEQADKLATKASRLAKDRLDELKARQAVELARRLLDNNDPDSARHAVHILEVLLRALQE DYSFSCYSQLEVNGSQHSLTCAFEDPDVNTTNLEFEICGALVEVKCLNFRKLQEIYFIETKKFLLIGKSNICVKVGEKSLTCKKIDLTTIVKPEAPFDLSVVYREGANDFVVTFNTSHLQKKYVKVLMHDVAYRQEKDENKWTHVNLSSTKLTLLQRKLQPAAMYEIKVRSIPDHYFKGFWSEWSPSYYFRTP longxing_Grafting2_ems_3hC_372_0002_0001_0018_0001_0001
YEVYKYIFKVDNRDPQQERDAKKTATDLAEKYKKDAEKKGLNVLVDVWWETNGDTTWVVLSVLVM DYSFSCYSQLEVNGSQHSLTCAFEDPDVNTTNLEFEICGALVEVKCLNFRKLQEIYFIETKKFLLIGKSNICVKVGEKSLTCKKIDLTTIVKPEAPFDLSVVYREGANDFVVTFNTSHLQKKYVKVLMHDVAYRQEKDENKWTHVNLSSTKLTLLQRKLQPAAMYEIKVRSIPDHYFKGFWSEWSPSYYFRTP bcov_v3_r2_EHEE_02036_000000002_0001_0001_55_65_E_.._EHEE_13708_0001_0007_0001_0001_0001
STMDKMAETLKKAASEAIKNNDKDTVKSVIIILEAAAKVHDVERAKKALKTVQTLLSRLDG DYSFSCYSQLEVNGSQHSLTCAFEDPDVNTTNLEFEICGALVEVKCLNFRKLQEIYFIETKKFLLIGKSNICVKVGEKSLTCKKIDLTTIVKPEAPFDLSVVYREGANDFVVTFNTSHLQKKYVKVLMHDVAYRQEKDENKWTHVNLSSTKLTLLQRKLQPAAMYEIKVRSIPDHYFKGFWSEWSPSYYFRTP longxing_ems_3hC_464_0001_000000000_0001_0001
DEELQKLADILTELVLEAYTKGHPVNYKIRFAGYDVTVRVDSDPDKANELAHKIFTHLTELKNT DYSFSCYSQLEVNGSQHSLTCAFEDPDVNTTNLEFEICGALVEVKCLNFRKLQEIYFIETKKFLLIGKSNICVKVGEKSLTCKKIDLTTIVKPEAPFDLSVVYREGANDFVVTFNTSHLQKKYVKVLMHDVAYRQEKDENKWTHVNLSSTKLTLLQRKLQPAAMYEIKVRSIPDHYFKGFWSEWSPSYYFRTP bcov_v4_r2_HEEH_21910_000000011_0001_0001_44_64_H_.._HEEH_12687_0001_0001_0001
TAEEVELIVRIVLEQLKESNDPNDQRLLRMKAKQAAKHAKRVSDPRAQEIAEKIERLANTVNSS DYSFSCYSQLEVNGSQHSLTCAFEDPDVNTTNLEFEICGALVEVKCLNFRKLQEIYFIETKKFLLIGKSNICVKVGEKSLTCKKIDLTTIVKPEAPFDLSVVYREGANDFVVTFNTSHLQKKYVKVLMHDVAYRQEKDENKWTHVNLSSTKLTLLQRKLQPAAMYEIKVRSIPDHYFKGFWSEWSPSYYFRTP longxing_Grafting2_ems_3hC_1162_0001_0026_0001_0001
GEEDTRRIAKLLRIARKLGLLSPDEIHKHSQLVIEALLEGDDQRIKELVRKVEEIVRKG DYSFSCYSQLEVNGSQHSLTCAFEDPDVNTTNLEFEICGALVEVKCLNFRKLQEIYFIETKKFLLIGKSNICVKVGEKSLTCKKIDLTTIVKPEAPFDLSVVYREGANDFVVTFNTSHLQKKYVKVLMHDVAYRQEKDENKWTHVNLSSTKLTLLQRKLQPAAMYEIKVRSIPDHYFKGFWSEWSPSYYFRTP longxing_HHH_eva_0117_000000005_0001_0001
SIETEITKLKRRAEKTGNEDAKNAIRALELALKLGNEHIAKILKDEVEDLLR DYSFSCYSQLEVNGSQHSLTCAFEDPDVNTTNLEFEICGALVEVKCLNFRKLQEIYFIETKKFLLIGKSNICVKVGEKSLTCKKIDLTTIVKPEAPFDLSVVYREGANDFVVTFNTSHLQKKYVKVLMHDVAYRQEKDENKWTHVNLSSTKLTLLQRKLQPAAMYEIKVRSIPDHYFKGFWSEWSPSYYFRTP bcov_r3_ems_p1-15H-GBL-16H-GBL-15H_0056_0001_0001_0001_000000014_0001_0001
TDLKEDIELLRKKVEQAARMGADPRLVEVLVELAEETAKKVGDEEVKEIVKELRKRLKELKT DYSFSCYSQLEVNGSQHSLTCAFEDPDVNTTNLEFEICGALVEVKCLNFRKLQEIYFIETKKFLLIGKSNICVKVGEKSLTCKKIDLTTIVKPEAPFDLSVVYREGANDFVVTFNTSHLQKKYVKVLMHDVAYRQEKDENKWTHVNLSSTKLTLLQRKLQPAAMYEIKVRSIPDHYFKGFWSEWSPSYYFRTP longxing_Grafting2_HHH_eva_0419_0001_0010_0001_0001
DEWKKLLKLVKKLAKSKGDKLNERKARLAEKGVKQGNVDKEAAKVILKALAMMAKE DYSFSCYSQLEVNGSQHSLTCAFEDPDVNTTNLEFEICGALVEVKCLNFRKLQEIYFIETKKFLLIGKSNICVKVGEKSLTCKKIDLTTIVKPEAPFDLSVVYREGANDFVVTFNTSHLQKKYVKVLMHDVAYRQEKDENKWTHVNLSSTKLTLLQRKLQPAAMYEIKVRSIPDHYFKGFWSEWSPSYYFRTP longxing_Grafting2_ems_p1-16H-GBL-16H-GABBL-16H_0029_0001_0001_0001_0001_0010_0001_0001
PKIFILVNVEDIDKLTKLADEVGAPYEVYRVGDWWSVTFHDANPDKVKTAAKKVGARVFVFTRY DYSFSCYSQLEVNGSQHSLTCAFEDPDVNTTNLEFEICGALVEVKCLNFRKLQEIYFIETKKFLLIGKSNICVKVGEKSLTCKKIDLTTIVKPEAPFDLSVVYREGANDFVVTFNTSHLQKKYVKVLMHDVAYRQEKDENKWTHVNLSSTKLTLLQRKLQPAAMYEIKVRSIPDHYFKGFWSEWSPSYYFRTP bcov_r3_ems_ferrC_722_000000007_0001_0001
DEHERRVIETIATLIAQAKKVQDPSEIKKLIDLAKEVVKKALNDPHQIEAASKIVETLIRDLC DYSFSCYSQLEVNGSQHSLTCAFEDPDVNTTNLEFEICGALVEVKCLNFRKLQEIYFIETKKFLLIGKSNICVKVGEKSLTCKKIDLTTIVKPEAPFDLSVVYREGANDFVVTFNTSHLQKKYVKVLMHDVAYRQEKDENKWTHVNLSSTKLTLLQRKLQPAAMYEIKVRSIPDHYFKGFWSEWSPSYYFRTP longxing_ems_3hM_1866_000000017_0001_0001
DDEEKAKKAEELVKKLAEVPKVAEIVTRALRSPSVKRMIQMAKLLDIDLLQLIKRLVRALLVEA DYSFSCYSQLEVNGSQHSLTCAFEDPDVNTTNLEFEICGALVEVKCLNFRKLQEIYFIETKKFLLIGKSNICVKVGEKSLTCKKIDLTTIVKPEAPFDLSVVYREGANDFVVTFNTSHLQKKYVKVLMHDVAYRQEKDENKWTHVNLSSTKLTLLQRKLQPAAMYEIKVRSIPDHYFKGFWSEWSPSYYFRTP longxing_ems_4hM_2388_0002_000000006_0001_0001
GNSFVWFLFVPPNDPTTEKKAEETLRKIADKLRKEAEKRGLDVKVRVWKWTDGESSSVVLYVDVK DYSFSCYSQLEVNGSQHSLTCAFEDPDVNTTNLEFEICGALVEVKCLNFRKLQEIYFIETKKFLLIGKSNICVKVGEKSLTCKKIDLTTIVKPEAPFDLSVVYREGANDFVVTFNTSHLQKKYVKVLMHDVAYRQEKDENKWTHVNLSSTKLTLLQRKLQPAAMYEIKVRSIPDHYFKGFWSEWSPSYYFRTP bcov_r3_EHEE_07443_000000076_0001_0001
SDRKEYTFTFRGNDPKQKHEASRRLAEVAQKILQTAVDRGLQVHIRFREHRDGSTVQIKVEVRIN DYSFSCYSQLEVNGSQHSLTCAFEDPDVNTTNLEFEICGALVEVKCLNFRKLQEIYFIETKKFLLIGKSNICVKVGEKSLTCKKIDLTTIVKPEAPFDLSVVYREGANDFVVTFNTSHLQKKYVKVLMHDVAYRQEKDENKWTHVNLSSTKLTLLQRKLQPAAMYEIKVRSIPDHYFKGFWSEWSPSYYFRTP bcov_v4_r3_ems_3hM_1470_000000012_0001_0001_23_40_H_.._EHEE_02707_0001_0001_0001_0001
SRLENFVILLHNPSPEQKKTAQKRAEEWARRLTEEARRQGLDVKYIVYWRQRGDSFIVIVYVIVK DYSFSCYSQLEVNGSQHSLTCAFEDPDVNTTNLEFEICGALVEVKCLNFRKLQEIYFIETKKFLLIGKSNICVKVGEKSLTCKKIDLTTIVKPEAPFDLSVVYREGANDFVVTFNTSHLQKKYVKVLMHDVAYRQEKDENKWTHVNLSSTKLTLLQRKLQPAAMYEIKVRSIPDHYFKGFWSEWSPSYYFRTP bcov_v3_r3_EHEE_12183_000000015_0001_0001_43_52_E_.._EHEE_12836_0001_0002_0001_0001_0001
SVVYVVVENFTPKFIELLKRLNVEVRYHRLGDTLTVLVTNVDPRQVQDAARKANVDVYVVEF DYSFSCYSQLEVNGSQHSLTCAFEDPDVNTTNLEFEICGALVEVKCLNFRKLQEIYFIETKKFLLIGKSNICVKVGEKSLTCKKIDLTTIVKPEAPFDLSVVYREGANDFVVTFNTSHLQKKYVKVLMHDVAYRQEKDENKWTHVNLSSTKLTLLQRKLQPAAMYEIKVRSIPDHYFKGFWSEWSPSYYFRTP bcov_r2_ems_ferrM_6270_000000019_0001_0001
DLQFNFELTWKGNSPEAQKWASRHAEQVSEALTDVAKSWGGDVKYSYSFTTDGDTVKVRITVRVR DYSFSCYSQLEVNGSQHSLTCAFEDPDVNTTNLEFEICGALVEVKCLNFRKLQEIYFIETKKFLLIGKSNICVKVGEKSLTCKKIDLTTIVKPEAPFDLSVVYREGANDFVVTFNTSHLQKKYVKVLMHDVAYRQEKDENKWTHVNLSSTKLTLLQRKLQPAAMYEIKVRSIPDHYFKGFWSEWSPSYYFRTP bcov_r2_EHEE_11067_000000011_0001_0001
DAEEVLQEAFEEELKDLSEQAKKDADHAEEAIDYIYKAARWLGDEKILRLAEKAKRIVQKIK DYSFSCYSQLEVNGSQHSLTCAFEDPDVNTTNLEFEICGALVEVKCLNFRKLQEIYFIETKKFLLIGKSNICVKVGEKSLTCKKIDLTTIVKPEAPFDLSVVYREGANDFVVTFNTSHLQKKYVKVLMHDVAYRQEKDENKWTHVNLSSTKLTLLQRKLQPAAMYEIKVRSIPDHYFKGFWSEWSPSYYFRTP bcov_v3_r3_HEEH_21462_000000039_0001_0001_44_64_H_.._ems_3hM_1581_0001_0013_0001_0001_0001
GELVADAVIEIIKLIEEAKEKNTTIKTSFTFNGIEVSVTVPNSDEEAEKWLHKFARKAVKAWRK DYSFSCYSQLEVNGSQHSLTCAFEDPDVNTTNLEFEICGALVEVKCLNFRKLQEIYFIETKKFLLIGKSNICVKVGEKSLTCKKIDLTTIVKPEAPFDLSVVYREGANDFVVTFNTSHLQKKYVKVLMHDVAYRQEKDENKWTHVNLSSTKLTLLQRKLQPAAMYEIKVRSIPDHYFKGFWSEWSPSYYFRTP bcov_v3_r3_HEEH_15169_000000077_0001_0001_1_20_H_.._HEEH_13345_0001_0011_0001_0001_0001
VYWYNVTGEEQAKRVIEWAKRANLDIVVRRVGDRVVIFVM DYSFSCYSQLEVNGSQHSLTCAFEDPDVNTTNLEFEICGALVEVKCLNFRKLQEIYFIETKKFLLIGKSNICVKVGEKSLTCKKIDLTTIVKPEAPFDLSVVYREGANDFVVTFNTSHLQKKYVKVLMHDVAYRQEKDENKWTHVNLSSTKLTLLQRKLQPAAMYEIKVRSIPDHYFKGFWSEWSPSYYFRTP bcov_r2_EHEE_rd4_0254.min_rise1.21_000000005_0001_0001
TSLSIEAYIIKGYSPEQAKKIVDDLKRKLKKKADELRKNGLDVKVWVEWKNQGDSVSVVLSIVTR DYSFSCYSQLEVNGSQHSLTCAFEDPDVNTTNLEFEICGALVEVKCLNFRKLQEIYFIETKKFLLIGKSNICVKVGEKSLTCKKIDLTTIVKPEAPFDLSVVYREGANDFVVTFNTSHLQKKYVKVLMHDVAYRQEKDENKWTHVNLSSTKLTLLQRKLQPAAMYEIKVRSIPDHYFKGFWSEWSPSYYFRTP bcov_r3_EHEE_07010_000000064_0001_0001
SITIWVDGEELARKQLKLARRANREAEIHVHNGKFVVTFK DYSFSCYSQLEVNGSQHSLTCAFEDPDVNTTNLEFEICGALVEVKCLNFRKLQEIYFIETKKFLLIGKSNICVKVGEKSLTCKKIDLTTIVKPEAPFDLSVVYREGANDFVVTFNTSHLQKKYVKVLMHDVAYRQEKDENKWTHVNLSSTKLTLLQRKLQPAAMYEIKVRSIPDHYFKGFWSEWSPSYYFRTP bcov_r2_EHEE_rd4_0874.min_rise1.21_000000000_0001_0001
DKKELSDTAEKLLKDALDKNDVEKFLQAAIYALQVAKDVNDERLKRIVEKLHKEFHDRWE DYSFSCYSQLEVNGSQHSLTCAFEDPDVNTTNLEFEICGALVEVKCLNFRKLQEIYFIETKKFLLIGKSNICVKVGEKSLTCKKIDLTTIVKPEAPFDLSVVYREGANDFVVTFNTSHLQKKYVKVLMHDVAYRQEKDENKWTHVNLSSTKLTLLQRKLQPAAMYEIKVRSIPDHYFKGFWSEWSPSYYFRTP bcov_r2_ems_3hM_2978_000000022_0001_0001
DERARYLIELILTIAKELARDPRIQKKIDKVLTKFKEAVKKNDEDKLREVAHQAARLYLQAID DYSFSCYSQLEVNGSQHSLTCAFEDPDVNTTNLEFEICGALVEVKCLNFRKLQEIYFIETKKFLLIGKSNICVKVGEKSLTCKKIDLTTIVKPEAPFDLSVVYREGANDFVVTFNTSHLQKKYVKVLMHDVAYRQEKDENKWTHVNLSSTKLTLLQRKLQPAAMYEIKVRSIPDHYFKGFWSEWSPSYYFRTP bcov_v3_r2_HEEH_17392_000000040_0001_0001_44_64_H_.._ems_3hM_250_0001_0004_0001_0001_0001
TPELVKRKIKLAEEQVRKGEVSEEAVKMLLDALEMEAEDLGVDELKKLVRTAEEVLKKHS DYSFSCYSQLEVNGSQHSLTCAFEDPDVNTTNLEFEICGALVEVKCLNFRKLQEIYFIETKKFLLIGKSNICVKVGEKSLTCKKIDLTTIVKPEAPFDLSVVYREGANDFVVTFNTSHLQKKYVKVLMHDVAYRQEKDENKWTHVNLSSTKLTLLQRKLQPAAMYEIKVRSIPDHYFKGFWSEWSPSYYFRTP longxing_Grafting2_HHH_eva_0139_0001_0002_0001_0001
DDVKLAALRVKVAASVRGDEEAKKEVKKVEDALKKGETSKEEAHKILWDLAVRLVV DYSFSCYSQLEVNGSQHSLTCAFEDPDVNTTNLEFEICGALVEVKCLNFRKLQEIYFIETKKFLLIGKSNICVKVGEKSLTCKKIDLTTIVKPEAPFDLSVVYREGANDFVVTFNTSHLQKKYVKVLMHDVAYRQEKDENKWTHVNLSSTKLTLLQRKLQPAAMYEIKVRSIPDHYFKGFWSEWSPSYYFRTP bcov_v4_r4_ems_p1-15H-GBL-16H-GBL-16H_0129_0001_0001_0002_000000002_0001_0001_19_34_H_.._ems_p1-16H-GBL-16H-GABBL-16H_0017_0001_0001_0001_0001_0001_0001_0001
SEEDKKASTKIKKRLKDAADKKDYQKFNRVAHDLWTEAIDKRDRRMLELLHKIWEKLKKKLES DYSFSCYSQLEVNGSQHSLTCAFEDPDVNTTNLEFEICGALVEVKCLNFRKLQEIYFIETKKFLLIGKSNICVKVGEKSLTCKKIDLTTIVKPEAPFDLSVVYREGANDFVVTFNTSHLQKKYVKVLMHDVAYRQEKDENKWTHVNLSSTKLTLLQRKLQPAAMYEIKVRSIPDHYFKGFWSEWSPSYYFRTP bcov_r3_ems_3hC_460_0001_000000001_0001_0001
SKTERIVRSVALAASQNIKATGDPKLSRRKEELATTMAERLVDDEEQSKKASELVTRIIRSD DYSFSCYSQLEVNGSQHSLTCAFEDPDVNTTNLEFEICGALVEVKCLNFRKLQEIYFIETKKFLLIGKSNICVKVGEKSLTCKKIDLTTIVKPEAPFDLSVVYREGANDFVVTFNTSHLQKKYVKVLMHDVAYRQEKDENKWTHVNLSSTKLTLLQRKLQPAAMYEIKVRSIPDHYFKGFWSEWSPSYYFRTP longxing_Grafting2_ems_3hM_654_0001_0005_0001_0001
SKDKLQDLLAEAMMQQDPRLVDEAITVARRIGDKLATRKVELMKEMLR DYSFSCYSQLEVNGSQHSLTCAFEDPDVNTTNLEFEICGALVEVKCLNFRKLQEIYFIETKKFLLIGKSNICVKVGEKSLTCKKIDLTTIVKPEAPFDLSVVYREGANDFVVTFNTSHLQKKYVKVLMHDVAYRQEKDENKWTHVNLSSTKLTLLQRKLQPAAMYEIKVRSIPDHYFKGFWSEWSPSYYFRTP longxing_Grafting2_ems_p1-14H-GBL-14H-GBL-14H_0262_0001_0001_0002_0001_0001_0001_0001
TIEEELKKLKKKAKKKGDWHALALLRLAEYAYKLGNEKWLKELIKQAKEELDS DYSFSCYSQLEVNGSQHSLTCAFEDPDVNTTNLEFEICGALVEVKCLNFRKLQEIYFIETKKFLLIGKSNICVKVGEKSLTCKKIDLTTIVKPEAPFDLSVVYREGANDFVVTFNTSHLQKKYVKVLMHDVAYRQEKDENKWTHVNLSSTKLTLLQRKLQPAAMYEIKVRSIPDHYFKGFWSEWSPSYYFRTP bcov_r3_ems_p1-15H-GBL-16H-GBL-16H_0039_0001_0001_0002_000000079_0001_0001
PLEEEARKVVTKAKEIVKKAQDTSESLHFEAIAQRLETALKNNREEDVRLLILKFKQADKLLR DYSFSCYSQLEVNGSQHSLTCAFEDPDVNTTNLEFEICGALVEVKCLNFRKLQEIYFIETKKFLLIGKSNICVKVGEKSLTCKKIDLTTIVKPEAPFDLSVVYREGANDFVVTFNTSHLQKKYVKVLMHDVAYRQEKDENKWTHVNLSSTKLTLLQRKLQPAAMYEIKVRSIPDHYFKGFWSEWSPSYYFRTP longxing_Grafting2_ems_3hM_2679_0001_0004_0001_0001
RTEEEVRRRLKKVEELVRNGKITDDVLQEIMEIVRLLQKIGDDELRDIALELVQDAVVVLMQ DYSFSCYSQLEVNGSQHSLTCAFEDPDVNTTNLEFEICGALVEVKCLNFRKLQEIYFIETKKFLLIGKSNICVKVGEKSLTCKKIDLTTIVKPEAPFDLSVVYREGANDFVVTFNTSHLQKKYVKVLMHDVAYRQEKDENKWTHVNLSSTKLTLLQRKLQPAAMYEIKVRSIPDHYFKGFWSEWSPSYYFRTP longxing_HHH_eva_0288_000000044_0001_0001
HVQIHVDFNGFDLTFRVATEELADYAVKWVQKWAKELGAEFSTEKSGKTIHIKITK DYSFSCYSQLEVNGSQHSLTCAFEDPDVNTTNLEFEICGALVEVKCLNFRKLQEIYFIETKKFLLIGKSNICVKVGEKSLTCKKIDLTTIVKPEAPFDLSVVYREGANDFVVTFNTSHLQKKYVKVLMHDVAYRQEKDENKWTHVNLSSTKLTLLQRKLQPAAMYEIKVRSIPDHYFKGFWSEWSPSYYFRTP bcov_r2_ems_bGM_442_000000006_0001_0001
DDEKELQKIARTVVTLLQRANISDSVVRSIITKLVQAAANNDEEKVKKVKKEAEDIAKSR DYSFSCYSQLEVNGSQHSLTCAFEDPDVNTTNLEFEICGALVEVKCLNFRKLQEIYFIETKKFLLIGKSNICVKVGEKSLTCKKIDLTTIVKPEAPFDLSVVYREGANDFVVTFNTSHLQKKYVKVLMHDVAYRQEKDENKWTHVNLSSTKLTLLQRKLQPAAMYEIKVRSIPDHYFKGFWSEWSPSYYFRTP longxing_ems_3hC_933_000000008_0001_0001
DKEEAKKVRKKAEELHRRIGDRALDLISHLAELAIRVREKGNLSEELLEMVIRMLEQRLKKVS DYSFSCYSQLEVNGSQHSLTCAFEDPDVNTTNLEFEICGALVEVKCLNFRKLQEIYFIETKKFLLIGKSNICVKVGEKSLTCKKIDLTTIVKPEAPFDLSVVYREGANDFVVTFNTSHLQKKYVKVLMHDVAYRQEKDENKWTHVNLSSTKLTLLQRKLQPAAMYEIKVRSIPDHYFKGFWSEWSPSYYFRTP longxing_HHH_eva_0325_000000013_0001_0001
SSEKIRKEADKAHKNGDSKKLRKLVQAAMRDGDHKLAAHVLQLIAKLET DYSFSCYSQLEVNGSQHSLTCAFEDPDVNTTNLEFEICGALVEVKCLNFRKLQEIYFIETKKFLLIGKSNICVKVGEKSLTCKKIDLTTIVKPEAPFDLSVVYREGANDFVVTFNTSHLQKKYVKVLMHDVAYRQEKDENKWTHVNLSSTKLTLLQRKLQPAAMYEIKVRSIPDHYFKGFWSEWSPSYYFRTP longxing_ems_p1-14H-GBL-14H-GBL-15H_0594_0001_0001_0001_000000003_0001_0001
DQEELKKIVEKLRKLIKKANDPKLRTLLWLAIAAAEIAIKDPRYEEKARLVISELNEALKEVK DYSFSCYSQLEVNGSQHSLTCAFEDPDVNTTNLEFEICGALVEVKCLNFRKLQEIYFIETKKFLLIGKSNICVKVGEKSLTCKKIDLTTIVKPEAPFDLSVVYREGANDFVVTFNTSHLQKKYVKVLMHDVAYRQEKDENKWTHVNLSSTKLTLLQRKLQPAAMYEIKVRSIPDHYFKGFWSEWSPSYYFRTP bcov_v3_r3_EHEE_00746_000000031_0001_0001_15_39_H_.._ems_3hC_1367_0001_0001_0019_0001_0001_0001
GVFIVLLTLDNQELLKEVAKKANVDIVHIFGKRVLLTGANPELVEKLAKKANVKSWHFTYKP DYSFSCYSQLEVNGSQHSLTCAFEDPDVNTTNLEFEICGALVEVKCLNFRKLQEIYFIETKKFLLIGKSNICVKVGEKSLTCKKIDLTTIVKPEAPFDLSVVYREGANDFVVTFNTSHLQKKYVKVLMHDVAYRQEKDENKWTHVNLSSTKLTLLQRKLQPAAMYEIKVRSIPDHYFKGFWSEWSPSYYFRTP bcov_r2_ems_ferrC_1497_000000000_0001_0001
SEEVAKDASRLAKEKGDEMARKKVEQALTMERRGLVDPKAVDHILKIIADRLRE DYSFSCYSQLEVNGSQHSLTCAFEDPDVNTTNLEFEICGALVEVKCLNFRKLQEIYFIETKKFLLIGKSNICVKVGEKSLTCKKIDLTTIVKPEAPFDLSVVYREGANDFVVTFNTSHLQKKYVKVLMHDVAYRQEKDENKWTHVNLSSTKLTLLQRKLQPAAMYEIKVRSIPDHYFKGFWSEWSPSYYFRTP longxing_Grafting2_ems_p1-14H-GBL-16H-GABBL-16H_0096_0001_0001_0001_0001_0004_0001_0001
DELLEKHVRTIQQLAMKAIENNQPLRITINVNGNNLEHRLDSDKSQAAKVIHKAAQDIARLLKK DYSFSCYSQLEVNGSQHSLTCAFEDPDVNTTNLEFEICGALVEVKCLNFRKLQEIYFIETKKFLLIGKSNICVKVGEKSLTCKKIDLTTIVKPEAPFDLSVVYREGANDFVVTFNTSHLQKKYVKVLMHDVAYRQEKDENKWTHVNLSSTKLTLLQRKLQPAAMYEIKVRSIPDHYFKGFWSEWSPSYYFRTP longxing_HEEH_04161_000000002_0001_0001
DEITEEARMVKRKADLASKQLQDPTARTIASKLSEKVKKIKNVPDPTQAEKLLRDVATILVNM DYSFSCYSQLEVNGSQHSLTCAFEDPDVNTTNLEFEICGALVEVKCLNFRKLQEIYFIETKKFLLIGKSNICVKVGEKSLTCKKIDLTTIVKPEAPFDLSVVYREGANDFVVTFNTSHLQKKYVKVLMHDVAYRQEKDENKWTHVNLSSTKLTLLQRKLQPAAMYEIKVRSIPDHYFKGFWSEWSPSYYFRTP longxing_Grafting2_ems_3hM_952_0001_0017_0001_0001
DEEMAKKKVRLAAKHVANTDDPNDRTQAKHIAQVLIRAASPEVSTKLEKEFKTITKQVQS DYSFSCYSQLEVNGSQHSLTCAFEDPDVNTTNLEFEICGALVEVKCLNFRKLQEIYFIETKKFLLIGKSNICVKVGEKSLTCKKIDLTTIVKPEAPFDLSVVYREGANDFVVTFNTSHLQKKYVKVLMHDVAYRQEKDENKWTHVNLSSTKLTLLQRKLQPAAMYEIKVRSIPDHYFKGFWSEWSPSYYFRTP longxing_Grafting2_ems_3hM_2464_0002_0019_0001_0001
PVREIADLLLEIVYKALEDGDKKVLDLVKELEEKLHDAQERNDEEKLKKILKEVRKVLKIAQR DYSFSCYSQLEVNGSQHSLTCAFEDPDVNTTNLEFEICGALVEVKCLNFRKLQEIYFIETKKFLLIGKSNICVKVGEKSLTCKKIDLTTIVKPEAPFDLSVVYREGANDFVVTFNTSHLQKKYVKVLMHDVAYRQEKDENKWTHVNLSSTKLTLLQRKLQPAAMYEIKVRSIPDHYFKGFWSEWSPSYYFRTP bcov_v4_r3_HEEH_05206_000000044_0001_0001_44_64_H_.._ems_3hM_866_0001_0001_0001_0001
DDEEDIRLLLLKVELAARQAFPTQEEAEDFATKAKQTVNSYPDPDQAKKIAESKVHELMKRHA DYSFSCYSQLEVNGSQHSLTCAFEDPDVNTTNLEFEICGALVEVKCLNFRKLQEIYFIETKKFLLIGKSNICVKVGEKSLTCKKIDLTTIVKPEAPFDLSVVYREGANDFVVTFNTSHLQKKYVKVLMHDVAYRQEKDENKWTHVNLSSTKLTLLQRKLQPAAMYEIKVRSIPDHYFKGFWSEWSPSYYFRTP longxing_Grafting2_ems_3hM_2849_0001_0005_0001_0001
EVLVVIHYGDLVFVYDVDSEDGARKAVEKAMRKVGAQSTRWEYHSPRGLVTVWVE DYSFSCYSQLEVNGSQHSLTCAFEDPDVNTTNLEFEICGALVEVKCLNFRKLQEIYFIETKKFLLIGKSNICVKVGEKSLTCKKIDLTTIVKPEAPFDLSVVYREGANDFVVTFNTSHLQKKYVKVLMHDVAYRQEKDENKWTHVNLSSTKLTLLQRKLQPAAMYEIKVRSIPDHYFKGFWSEWSPSYYFRTP bcov_r4_ems_bGM_711_0002_000000004_0001_0001
DSKLARELIKLARKKGDEIAVLALEIILKRLEAGLSDRRADYILKIIKLYLSEK DYSFSCYSQLEVNGSQHSLTCAFEDPDVNTTNLEFEICGALVEVKCLNFRKLQEIYFIETKKFLLIGKSNICVKVGEKSLTCKKIDLTTIVKPEAPFDLSVVYREGANDFVVTFNTSHLQKKYVKVLMHDVAYRQEKDENKWTHVNLSSTKLTLLQRKLQPAAMYEIKVRSIPDHYFKGFWSEWSPSYYFRTP bcov_v3_r3_HEEH_21462_000000039_0001_0001_44_64_H_.._ems_p1-14H-GBL-16H-GABBL-16H_0620_0001_0001_0001_0001_0009_0001_0001_0001
LEHYEYTVNVPGDDEKATTIATEAVKKFVKEVKKKAEERGLDVKFFIIWNSLGDKLDVTVFISVM DYSFSCYSQLEVNGSQHSLTCAFEDPDVNTTNLEFEICGALVEVKCLNFRKLQEIYFIETKKFLLIGKSNICVKVGEKSLTCKKIDLTTIVKPEAPFDLSVVYREGANDFVVTFNTSHLQKKYVKVLMHDVAYRQEKDENKWTHVNLSSTKLTLLQRKLQPAAMYEIKVRSIPDHYFKGFWSEWSPSYYFRTP bcov_v3_r3_EHEE_06638_000000095_0001_0001_43_52_E_.._EHEE_01908_0001_0001_0001_0001_0001
DQEELERTLETLAKELVKNVDDPHIRSHAEIDAELLKEDAQRGVDYRELTRMLELKIRIAKKIA DYSFSCYSQLEVNGSQHSLTCAFEDPDVNTTNLEFEICGALVEVKCLNFRKLQEIYFIETKKFLLIGKSNICVKVGEKSLTCKKIDLTTIVKPEAPFDLSVVYREGANDFVVTFNTSHLQKKYVKVLMHDVAYRQEKDENKWTHVNLSSTKLTLLQRKLQPAAMYEIKVRSIPDHYFKGFWSEWSPSYYFRTP longxing_Grafting2_ems_3hM_1368_0001_0006_0001_0001
DEWEKEATKKAQEIAKKLRRGEIDALTASHLIFKILKELKKNNVDPTVQRTVLRIAWTLLEKAM DYSFSCYSQLEVNGSQHSLTCAFEDPDVNTTNLEFEICGALVEVKCLNFRKLQEIYFIETKKFLLIGKSNICVKVGEKSLTCKKIDLTTIVKPEAPFDLSVVYREGANDFVVTFNTSHLQKKYVKVLMHDVAYRQEKDENKWTHVNLSSTKLTLLQRKLQPAAMYEIKVRSIPDHYFKGFWSEWSPSYYFRTP bcov_r3_ems_3hM_2325_000000027_0001_0001
SEESEKINEELLKIAELVEKGKIDPDQVRELLRELEERARKIGDKLLTRKIELAKKLLEEILRR DYSFSCYSQLEVNGSQHSLTCAFEDPDVNTTNLEFEICGALVEVKCLNFRKLQEIYFIETKKFLLIGKSNICVKVGEKSLTCKKIDLTTIVKPEAPFDLSVVYREGANDFVVTFNTSHLQKKYVKVLMHDVAYRQEKDENKWTHVNLSSTKLTLLQRKLQPAAMYEIKVRSIPDHYFKGFWSEWSPSYYFRTP longxing_Grafting2_HHH_eva_0387_0001_0001_0001_0001
DELTKQAEELVKEIKTLAQRVNDKLVERKAKLAEEHLKKLKKNNNARVAWHILKAILDQLRAQS DYSFSCYSQLEVNGSQHSLTCAFEDPDVNTTNLEFEICGALVEVKCLNFRKLQEIYFIETKKFLLIGKSNICVKVGEKSLTCKKIDLTTIVKPEAPFDLSVVYREGANDFVVTFNTSHLQKKYVKVLMHDVAYRQEKDENKWTHVNLSSTKLTLLQRKLQPAAMYEIKVRSIPDHYFKGFWSEWSPSYYFRTP longxing_Grafting2_ems_3hM_330_0001_0006_0001_0001
QLFFIIVWNADVREIEKIAREANVEVHVLRNGDQWVLHLHDVDPTVEKFVKDLKSKGIILSIRG DYSFSCYSQLEVNGSQHSLTCAFEDPDVNTTNLEFEICGALVEVKCLNFRKLQEIYFIETKKFLLIGKSNICVKVGEKSLTCKKIDLTTIVKPEAPFDLSVVYREGANDFVVTFNTSHLQKKYVKVLMHDVAYRQEKDENKWTHVNLSSTKLTLLQRKLQPAAMYEIKVRSIPDHYFKGFWSEWSPSYYFRTP bcov_r2_ems_ferrC_342_000000014_0001_0001
SEQAQKAARLISKATEEAHKKNSPVTVTFTVNGLKLTVKVDSDPTEAEKVLDKVQRLILEWIYK DYSFSCYSQLEVNGSQHSLTCAFEDPDVNTTNLEFEICGALVEVKCLNFRKLQEIYFIETKKFLLIGKSNICVKVGEKSLTCKKIDLTTIVKPEAPFDLSVVYREGANDFVVTFNTSHLQKKYVKVLMHDVAYRQEKDENKWTHVNLSSTKLTLLQRKLQPAAMYEIKVRSIPDHYFKGFWSEWSPSYYFRTP bcov_v3_r2_EHEE_08472_000000025_0001_0001_15_38_H_.._HEEH_01519_0001_0001_0001_0001_0001
DEEEEIKTKAEQLVDTLRKNAMDPELEKMAKEALEKLRKSDNPSAFEHALLVAEHILREIQS DYSFSCYSQLEVNGSQHSLTCAFEDPDVNTTNLEFEICGALVEVKCLNFRKLQEIYFIETKKFLLIGKSNICVKVGEKSLTCKKIDLTTIVKPEAPFDLSVVYREGANDFVVTFNTSHLQKKYVKVLMHDVAYRQEKDENKWTHVNLSSTKLTLLQRKLQPAAMYEIKVRSIPDHYFKGFWSEWSPSYYFRTP longxing_ems_3hM_1818_000000000_0001_0001
GENWTKTLKTAVKQAKKHANDPNLQTLLDELLEKADKASKNNDEEALREALQDVVVLHMEAAT DYSFSCYSQLEVNGSQHSLTCAFEDPDVNTTNLEFEICGALVEVKCLNFRKLQEIYFIETKKFLLIGKSNICVKVGEKSLTCKKIDLTTIVKPEAPFDLSVVYREGANDFVVTFNTSHLQKKYVKVLMHDVAYRQEKDENKWTHVNLSSTKLTLLQRKLQPAAMYEIKVRSIPDHYFKGFWSEWSPSYYFRTP longxing_ems_3hC_535_0001_000000005_0001_0001
SAEKVYKEAKKAVKKGDQHKIVEAIIILAQLGAEELAQKLFRLLLRVIG DYSFSCYSQLEVNGSQHSLTCAFEDPDVNTTNLEFEICGALVEVKCLNFRKLQEIYFIETKKFLLIGKSNICVKVGEKSLTCKKIDLTTIVKPEAPFDLSVVYREGANDFVVTFNTSHLQKKYVKVLMHDVAYRQEKDENKWTHVNLSSTKLTLLQRKLQPAAMYEIKVRSIPDHYFKGFWSEWSPSYYFRTP bcov_v3_r2_HEEH_22302_000000024_0001_0001_44_64_H_.._ems_p1-14H-GBL-14H-GBL-15H_0541_0001_0001_0002_0001_0001_0001_0001_0001
TDLQKKIAELIKRFARAKQRGVDPREAEKLVRKVEKLAKKVGNIMVEALVHDLRDLLKELKT DYSFSCYSQLEVNGSQHSLTCAFEDPDVNTTNLEFEICGALVEVKCLNFRKLQEIYFIETKKFLLIGKSNICVKVGEKSLTCKKIDLTTIVKPEAPFDLSVVYREGANDFVVTFNTSHLQKKYVKVLMHDVAYRQEKDENKWTHVNLSSTKLTLLQRKLQPAAMYEIKVRSIPDHYFKGFWSEWSPSYYFRTP longxing_HHH_eva_0419_000000007_0001_0001
DEEEKLRTVKKELEDLAKSVEDPDARKLAERKAKLTTEHLKTAEDPKEWKEIVDVAKMVVRSAV DYSFSCYSQLEVNGSQHSLTCAFEDPDVNTTNLEFEICGALVEVKCLNFRKLQEIYFIETKKFLLIGKSNICVKVGEKSLTCKKIDLTTIVKPEAPFDLSVVYREGANDFVVTFNTSHLQKKYVKVLMHDVAYRQEKDENKWTHVNLSSTKLTLLQRKLQPAAMYEIKVRSIPDHYFKGFWSEWSPSYYFRTP longxing_Grafting2_ems_3hC_1775_0001_0012_0001_0001
DEIAKMIFQIVVKLAEELAKDPRNSEDAKLLVKKAKQSARAVGNPELEKQATELEKKVKKLLKS DYSFSCYSQLEVNGSQHSLTCAFEDPDVNTTNLEFEICGALVEVKCLNFRKLQEIYFIETKKFLLIGKSNICVKVGEKSLTCKKIDLTTIVKPEAPFDLSVVYREGANDFVVTFNTSHLQKKYVKVLMHDVAYRQEKDENKWTHVNLSSTKLTLLQRKLQPAAMYEIKVRSIPDHYFKGFWSEWSPSYYFRTP longxing_Grafting2_ems_3hM_1933_0001_0017_0001_0001
DKQLRYNWKIDARNPDDARKISHKIIKTIAKIAKDIENNGTPVDVRLESELSNGRFHVHVQFNVK DYSFSCYSQLEVNGSQHSLTCAFEDPDVNTTNLEFEICGALVEVKCLNFRKLQEIYFIETKKFLLIGKSNICVKVGEKSLTCKKIDLTTIVKPEAPFDLSVVYREGANDFVVTFNTSHLQKKYVKVLMHDVAYRQEKDENKWTHVNLSSTKLTLLQRKLQPAAMYEIKVRSIPDHYFKGFWSEWSPSYYFRTP bcov_v4_r3_ems_3hM_2637_000000073_0001_0001_1_20_H_.._EHEE_00467_0001_0001_0001_0001
PEEAEKLIKKAQKLIKLAKENEQPQLVVALQRLIESLKRASKNNDEEVLRKLEELIKLVERALE DYSFSCYSQLEVNGSQHSLTCAFEDPDVNTTNLEFEICGALVEVKCLNFRKLQEIYFIETKKFLLIGKSNICVKVGEKSLTCKKIDLTTIVKPEAPFDLSVVYREGANDFVVTFNTSHLQKKYVKVLMHDVAYRQEKDENKWTHVNLSSTKLTLLQRKLQPAAMYEIKVRSIPDHYFKGFWSEWSPSYYFRTP bcov_r2_ems_3hM_3612_000000013_0001_0001
DTHLLRTIAEVAAEEGNSLAVKLALEWAKKLGDEKAYKFLKKFLKKLE DYSFSCYSQLEVNGSQHSLTCAFEDPDVNTTNLEFEICGALVEVKCLNFRKLQEIYFIETKKFLLIGKSNICVKVGEKSLTCKKIDLTTIVKPEAPFDLSVVYREGANDFVVTFNTSHLQKKYVKVLMHDVAYRQEKDENKWTHVNLSSTKLTLLQRKLQPAAMYEIKVRSIPDHYFKGFWSEWSPSYYFRTP bcov_r3_ems_p1-14H-GBL-14H-GBL-14H_0091_0001_0001_0001_000000021_0001_0001
DTEIMQRALEMEFKEAEKNNDEDQSRLVKKKAEQAAKLLNDPELKKYIDTVIKQIESQK DYSFSCYSQLEVNGSQHSLTCAFEDPDVNTTNLEFEICGALVEVKCLNFRKLQEIYFIETKKFLLIGKSNICVKVGEKSLTCKKIDLTTIVKPEAPFDLSVVYREGANDFVVTFNTSHLQKKYVKVLMHDVAYRQEKDENKWTHVNLSSTKLTLLQRKLQPAAMYEIKVRSIPDHYFKGFWSEWSPSYYFRTP longxing_Grafting2_ems_3hM_2247_0002_0007_0001_0001
SPQEELEKVVRSLMRAAKSVNDPEVEKLAQEIIAEAVLATAISDESKVRTVVERLKKEVKKIKG DYSFSCYSQLEVNGSQHSLTCAFEDPDVNTTNLEFEICGALVEVKCLNFRKLQEIYFIETKKFLLIGKSNICVKVGEKSLTCKKIDLTTIVKPEAPFDLSVVYREGANDFVVTFNTSHLQKKYVKVLMHDVAYRQEKDENKWTHVNLSSTKLTLLQRKLQPAAMYEIKVRSIPDHYFKGFWSEWSPSYYFRTP longxing_ems_3hC_1180_000000012_0001_0001
SVEELAKRAQKLAKKQGDKLATRKVRQALSMYKRGDADKDNARVIVEAILRRLKE DYSFSCYSQLEVNGSQHSLTCAFEDPDVNTTNLEFEICGALVEVKCLNFRKLQEIYFIETKKFLLIGKSNICVKVGEKSLTCKKIDLTTIVKPEAPFDLSVVYREGANDFVVTFNTSHLQKKYVKVLMHDVAYRQEKDENKWTHVNLSSTKLTLLQRKLQPAAMYEIKVRSIPDHYFKGFWSEWSPSYYFRTP longxing_Grafting2_ems_p1-15H-GBL-16H-GABBL-16H_0120_0001_0001_0002_0001_0007_0001_0001
SLKFTFRVRIQNVTTDQAQKANHLLIEFASKVIEEAKKRGQSVTLREDYSKSGDTLTVEVDVEVK DYSFSCYSQLEVNGSQHSLTCAFEDPDVNTTNLEFEICGALVEVKCLNFRKLQEIYFIETKKFLLIGKSNICVKVGEKSLTCKKIDLTTIVKPEAPFDLSVVYREGANDFVVTFNTSHLQKKYVKVLMHDVAYRQEKDENKWTHVNLSSTKLTLLQRKLQPAAMYEIKVRSIPDHYFKGFWSEWSPSYYFRTP bcov_r2_EHEE_03664_000000016_0001_0001
SLEITLTLFDNGQEKHYEFDYDDSEESEKKASKTAQTIAKEAQKRNITLSVFVFFGDKTEIYRYM DYSFSCYSQLEVNGSQHSLTCAFEDPDVNTTNLEFEICGALVEVKCLNFRKLQEIYFIETKKFLLIGKSNICVKVGEKSLTCKKIDLTTIVKPEAPFDLSVVYREGANDFVVTFNTSHLQKKYVKVLMHDVAYRQEKDENKWTHVNLSSTKLTLLQRKLQPAAMYEIKVRSIPDHYFKGFWSEWSPSYYFRTP bcov_r3_EEHEE_13906_000000001_0001_0001
DASEMAKIVLEMVEEAAKKKDKDDVRLLLMKAKIAAKMTKDGELEKQARKVEEKAKKLVS DYSFSCYSQLEVNGSQHSLTCAFEDPDVNTTNLEFEICGALVEVKCLNFRKLQEIYFIETKKFLLIGKSNICVKVGEKSLTCKKIDLTTIVKPEAPFDLSVVYREGANDFVVTFNTSHLQKKYVKVLMHDVAYRQEKDENKWTHVNLSSTKLTLLQRKLQPAAMYEIKVRSIPDHYFKGFWSEWSPSYYFRTP longxing_Grafting2_ems_3hM_1964_0001_0018_0001_0001
SLRFTLKYQVRGADEDVKKKLEKKAEELKREAEEAAKLTNQTVRVEIRTSQDGDSITVTVRVEVE DYSFSCYSQLEVNGSQHSLTCAFEDPDVNTTNLEFEICGALVEVKCLNFRKLQEIYFIETKKFLLIGKSNICVKVGEKSLTCKKIDLTTIVKPEAPFDLSVVYREGANDFVVTFNTSHLQKKYVKVLMHDVAYRQEKDENKWTHVNLSSTKLTLLQRKLQPAAMYEIKVRSIPDHYFKGFWSEWSPSYYFRTP bcov_r3_EHEE_00360_000000011_0001_0001
AVNIVIHVEDEEAAKKVSKFANAKFTIVFDGLVFLSIDDPERAKKVVEYAKKAHQVDVFIQG DYSFSCYSQLEVNGSQHSLTCAFEDPDVNTTNLEFEICGALVEVKCLNFRKLQEIYFIETKKFLLIGKSNICVKVGEKSLTCKKIDLTTIVKPEAPFDLSVVYREGANDFVVTFNTSHLQKKYVKVLMHDVAYRQEKDENKWTHVNLSSTKLTLLQRKLQPAAMYEIKVRSIPDHYFKGFWSEWSPSYYFRTP bcov_r3_ems_ferrM_4463_0001_000000038_0001_0001
DISKELEELQKRAEKKGDKLAVRKARQAKKHVDEGKLDPRQLELALLIVRAVAK DYSFSCYSQLEVNGSQHSLTCAFEDPDVNTTNLEFEICGALVEVKCLNFRKLQEIYFIETKKFLLIGKSNICVKVGEKSLTCKKIDLTTIVKPEAPFDLSVVYREGANDFVVTFNTSHLQKKYVKVLMHDVAYRQEKDENKWTHVNLSSTKLTLLQRKLQPAAMYEIKVRSIPDHYFKGFWSEWSPSYYFRTP longxing_Grafting2_ems_p1-15H-GBL-16H-GABBL-15H_0360_0001_0001_0002_0001_0001_0001
DDEVLKKLKKWAKSAGDEDARLLAMKLELAKKMGNEHMLRILDEIARRLVKS DYSFSCYSQLEVNGSQHSLTCAFEDPDVNTTNLEFEICGALVEVKCLNFRKLQEIYFIETKKFLLIGKSNICVKVGEKSLTCKKIDLTTIVKPEAPFDLSVVYREGANDFVVTFNTSHLQKKYVKVLMHDVAYRQEKDENKWTHVNLSSTKLTLLQRKLQPAAMYEIKVRSIPDHYFKGFWSEWSPSYYFRTP longxing_Grafting2_ems_p1-14H-GBL-16H-GBL-16H_0776_0001_0001_0001_0001_0008_0001_0001
SVKDEISELLAEALMRGNERLAKILAKALQAAMNGDEKTARKIVKEARKLS DYSFSCYSQLEVNGSQHSLTCAFEDPDVNTTNLEFEICGALVEVKCLNFRKLQEIYFIETKKFLLIGKSNICVKVGEKSLTCKKIDLTTIVKPEAPFDLSVVYREGANDFVVTFNTSHLQKKYVKVLMHDVAYRQEKDENKWTHVNLSSTKLTLLQRKLQPAAMYEIKVRSIPDHYFKGFWSEWSPSYYFRTP longxing_ems_p1-15H-GBL-16H-GBL-14H_0634_0001_0001_0002_000000001_0001_0001
SETYTYQIDLSNVDEDSRIEAAQTLTQLAIEAWSRAAEKNQPVRIRFSFDTRNGTVHFRVRVQVD DYSFSCYSQLEVNGSQHSLTCAFEDPDVNTTNLEFEICGALVEVKCLNFRKLQEIYFIETKKFLLIGKSNICVKVGEKSLTCKKIDLTTIVKPEAPFDLSVVYREGANDFVVTFNTSHLQKKYVKVLMHDVAYRQEKDENKWTHVNLSSTKLTLLQRKLQPAAMYEIKVRSIPDHYFKGFWSEWSPSYYFRTP bcov_r3_EHEE_13236_000000009_0001_0001
DLQDIIRKHVKQAVSDELAKKFLKYHEKMLDVATAIVELLSKENQERLLKLKVRLAARLLE DYSFSCYSQLEVNGSQHSLTCAFEDPDVNTTNLEFEICGALVEVKCLNFRKLQEIYFIETKKFLLIGKSNICVKVGEKSLTCKKIDLTTIVKPEAPFDLSVVYREGANDFVVTFNTSHLQKKYVKVLMHDVAYRQEKDENKWTHVNLSSTKLTLLQRKLQPAAMYEIKVRSIPDHYFKGFWSEWSPSYYFRTP longxing_Grafting2_ems_4hM_2275_0001_0008_0001_0001
SEEDEKLKKKLRKLAQEAVEKNTTVRFTFEINGNTLTIEVGPDPAAAEIATLSLEDALKLHNEK DYSFSCYSQLEVNGSQHSLTCAFEDPDVNTTNLEFEICGALVEVKCLNFRKLQEIYFIETKKFLLIGKSNICVKVGEKSLTCKKIDLTTIVKPEAPFDLSVVYREGANDFVVTFNTSHLQKKYVKVLMHDVAYRQEKDENKWTHVNLSSTKLTLLQRKLQPAAMYEIKVRSIPDHYFKGFWSEWSPSYYFRTP bcov_v4_r3_EHEE_10853_000000024_0001_0001_15_39_H_.._HEEH_06851_0001_0001_0001
NDVQLTQVAQIASTLAKQKNDEDVLKRIETLHTRAQRTGDETVKQDVSAILINLVKELEG DYSFSCYSQLEVNGSQHSLTCAFEDPDVNTTNLEFEICGALVEVKCLNFRKLQEIYFIETKKFLLIGKSNICVKVGEKSLTCKKIDLTTIVKPEAPFDLSVVYREGANDFVVTFNTSHLQKKYVKVLMHDVAYRQEKDENKWTHVNLSSTKLTLLQRKLQPAAMYEIKVRSIPDHYFKGFWSEWSPSYYFRTP longxing_ems_3hM_1612_000000007_0001_0001
DDEEAEEAKKLVDKISKINPHARLIAQAVKQELTEAQRNKDKDDLRLAILKVRLAYKLAS DYSFSCYSQLEVNGSQHSLTCAFEDPDVNTTNLEFEICGALVEVKCLNFRKLQEIYFIETKKFLLIGKSNICVKVGEKSLTCKKIDLTTIVKPEAPFDLSVVYREGANDFVVTFNTSHLQKKYVKVLMHDVAYRQEKDENKWTHVNLSSTKLTLLQRKLQPAAMYEIKVRSIPDHYFKGFWSEWSPSYYFRTP longxing_Grafting2_ems_3hC_306_0001_0002_0003_0001_0001
DEEIHKAAHTAARLIETALKQNRPVQVRVTVNGVSITVNFDSDPTEADKAKALLWHLIVRAQEK DYSFSCYSQLEVNGSQHSLTCAFEDPDVNTTNLEFEICGALVEVKCLNFRKLQEIYFIETKKFLLIGKSNICVKVGEKSLTCKKIDLTTIVKPEAPFDLSVVYREGANDFVVTFNTSHLQKKYVKVLMHDVAYRQEKDENKWTHVNLSSTKLTLLQRKLQPAAMYEIKVRSIPDHYFKGFWSEWSPSYYFRTP bcov_v3_r2_EHEE_08472_000000004_0001_0001_15_38_H_.._HEEH_15661_0001_0002_0001_0001_0001
DENKEESRLLKRKIKMALDLNDSHMLRILIDIAKEVASKANDEDLKKFAEKAEKILRDRES DYSFSCYSQLEVNGSQHSLTCAFEDPDVNTTNLEFEICGALVEVKCLNFRKLQEIYFIETKKFLLIGKSNICVKVGEKSLTCKKIDLTTIVKPEAPFDLSVVYREGANDFVVTFNTSHLQKKYVKVLMHDVAYRQEKDENKWTHVNLSSTKLTLLQRKLQPAAMYEIKVRSIPDHYFKGFWSEWSPSYYFRTP longxing_Grafting2_ems_3hM_3637_0001_0002_0001_0001
DPQEEKAHKTMMKAVEEAVKKNRPVTVKVTFNGHSIKIDVDSDAHNVSDAVAKLIDHASKAKTN DYSFSCYSQLEVNGSQHSLTCAFEDPDVNTTNLEFEICGALVEVKCLNFRKLQEIYFIETKKFLLIGKSNICVKVGEKSLTCKKIDLTTIVKPEAPFDLSVVYREGANDFVVTFNTSHLQKKYVKVLMHDVAYRQEKDENKWTHVNLSSTKLTLLQRKLQPAAMYEIKVRSIPDHYFKGFWSEWSPSYYFRTP longxing_HEEH_01099_000000009_0001_0001
DPTAELLHTLLAEVMQAILNLSPEQVKEHIKELEKELKKQGLDPTLIKRISKHLKRHLKMAR DYSFSCYSQLEVNGSQHSLTCAFEDPDVNTTNLEFEICGALVEVKCLNFRKLQEIYFIETKKFLLIGKSNICVKVGEKSLTCKKIDLTTIVKPEAPFDLSVVYREGANDFVVTFNTSHLQKKYVKVLMHDVAYRQEKDENKWTHVNLSSTKLTLLQRKLQPAAMYEIKVRSIPDHYFKGFWSEWSPSYYFRTP longxing_HHH_eva_0336_000000005_0001_0001
PVVYVNVHGDDERVKIFQKLVSRYGAVWEKEGENIFVVIEGATSEVITRLAKEAGVELRVYTI DYSFSCYSQLEVNGSQHSLTCAFEDPDVNTTNLEFEICGALVEVKCLNFRKLQEIYFIETKKFLLIGKSNICVKVGEKSLTCKKIDLTTIVKPEAPFDLSVVYREGANDFVVTFNTSHLQKKYVKVLMHDVAYRQEKDENKWTHVNLSSTKLTLLQRKLQPAAMYEIKVRSIPDHYFKGFWSEWSPSYYFRTP bcov_v3_r3_EHEE_03902_000000023_0001_0001_43_52_E_.._ems_ferrM_5709_0001_0003_0001_0001_0001
KIEVWVSFEDKIERFTIDEDPEAAKEVAKYAKSVLPWAEVLVVVDENLVSVFVIG DYSFSCYSQLEVNGSQHSLTCAFEDPDVNTTNLEFEICGALVEVKCLNFRKLQEIYFIETKKFLLIGKSNICVKVGEKSLTCKKIDLTTIVKPEAPFDLSVVYREGANDFVVTFNTSHLQKKYVKVLMHDVAYRQEKDENKWTHVNLSSTKLTLLQRKLQPAAMYEIKVRSIPDHYFKGFWSEWSPSYYFRTP bcov_v3_r2_EEHEE_16034_000000011_0001_0001_1_10_E_.._ems_bGwo_70_0001_0001_0002_0001_0001_0001
SEEKKRRALELVAELMEAVQRKDEKTHRELLKKAEKVVKEAGDRTLEAQLKALEKLHKELV DYSFSCYSQLEVNGSQHSLTCAFEDPDVNTTNLEFEICGALVEVKCLNFRKLQEIYFIETKKFLLIGKSNICVKVGEKSLTCKKIDLTTIVKPEAPFDLSVVYREGANDFVVTFNTSHLQKKYVKVLMHDVAYRQEKDENKWTHVNLSSTKLTLLQRKLQPAAMYEIKVRSIPDHYFKGFWSEWSPSYYFRTP longxing_ems_3hM_2517_000000001_0001_0001
WVTINVHADHPEEVKKAAEKANVPFLIIVFDNKHVTIIVHSPYAAKIISEIVKKLGAEVHVHEV DYSFSCYSQLEVNGSQHSLTCAFEDPDVNTTNLEFEICGALVEVKCLNFRKLQEIYFIETKKFLLIGKSNICVKVGEKSLTCKKIDLTTIVKPEAPFDLSVVYREGANDFVVTFNTSHLQKKYVKVLMHDVAYRQEKDENKWTHVNLSSTKLTLLQRKLQPAAMYEIKVRSIPDHYFKGFWSEWSPSYYFRTP bcov_v3_r4_EHEE_09258_000000012_0001_0001_43_52_E_.._ems_ferrM_1819_0001_0001_0001_0001_0001_0001
DETQEEAQRAADHIVKLAQKVGDPNVRTEVTRLAKHIKKVVQRDPRKATRLLHKLHQKVLDLTL DYSFSCYSQLEVNGSQHSLTCAFEDPDVNTTNLEFEICGALVEVKCLNFRKLQEIYFIETKKFLLIGKSNICVKVGEKSLTCKKIDLTTIVKPEAPFDLSVVYREGANDFVVTFNTSHLQKKYVKVLMHDVAYRQEKDENKWTHVNLSSTKLTLLQRKLQPAAMYEIKVRSIPDHYFKGFWSEWSPSYYFRTP longxing_ems_3hM_1304_000000000_0001_0001
KITIVVNENHNRRTYHVDTQEQADRLVKKLQSDAKKKGAWVVVDQLGNFVVVLILI DYSFSCYSQLEVNGSQHSLTCAFEDPDVNTTNLEFEICGALVEVKCLNFRKLQEIYFIETKKFLLIGKSNICVKVGEKSLTCKKIDLTTIVKPEAPFDLSVVYREGANDFVVTFNTSHLQKKYVKVLMHDVAYRQEKDENKWTHVNLSSTKLTLLQRKLQPAAMYEIKVRSIPDHYFKGFWSEWSPSYYFRTP bcov_r4_ems_bGM_398_000000010_0001_0001
SQEYFLIIHVPSSDPTDSKKAQKKAQKFADKVKKEAEKQGLDVIVVVRWWQDNGRFVVVVTVFVL DYSFSCYSQLEVNGSQHSLTCAFEDPDVNTTNLEFEICGALVEVKCLNFRKLQEIYFIETKKFLLIGKSNICVKVGEKSLTCKKIDLTTIVKPEAPFDLSVVYREGANDFVVTFNTSHLQKKYVKVLMHDVAYRQEKDENKWTHVNLSSTKLTLLQRKLQPAAMYEIKVRSIPDHYFKGFWSEWSPSYYFRTP bcov_r3_EHEE_10767_000000098_0001_0001
YEAVQDAIAKFLHLTAEAREKGRPIRVSFSFNGITVSVEVGPDPRLQKTAATKFREWARKAARK DYSFSCYSQLEVNGSQHSLTCAFEDPDVNTTNLEFEICGALVEVKCLNFRKLQEIYFIETKKFLLIGKSNICVKVGEKSLTCKKIDLTTIVKPEAPFDLSVVYREGANDFVVTFNTSHLQKKYVKVLMHDVAYRQEKDENKWTHVNLSSTKLTLLQRKLQPAAMYEIKVRSIPDHYFKGFWSEWSPSYYFRTP bcov_r3_HEEH_03304_000000011_0001_0001
DKDQKLLERKVRLAIKMAREVSQSEKIKRIVKKLISTLEEALKHNDEETLLQVALTLAEVAQKA DYSFSCYSQLEVNGSQHSLTCAFEDPDVNTTNLEFEICGALVEVKCLNFRKLQEIYFIETKKFLLIGKSNICVKVGEKSLTCKKIDLTTIVKPEAPFDLSVVYREGANDFVVTFNTSHLQKKYVKVLMHDVAYRQEKDENKWTHVNLSSTKLTLLQRKLQPAAMYEIKVRSIPDHYFKGFWSEWSPSYYFRTP longxing_Grafting2_ems_3hM_1469_0001_0003_0001_0001
SSWYDVVEIYTGVSPEQAKKLQETAEKKARKFAKKWRDQGADVKVRVYVNVKGDQVFVVVWVIVR DYSFSCYSQLEVNGSQHSLTCAFEDPDVNTTNLEFEICGALVEVKCLNFRKLQEIYFIETKKFLLIGKSNICVKVGEKSLTCKKIDLTTIVKPEAPFDLSVVYREGANDFVVTFNTSHLQKKYVKVLMHDVAYRQEKDENKWTHVNLSSTKLTLLQRKLQPAAMYEIKVRSIPDHYFKGFWSEWSPSYYFRTP bcov_v3_r3_EHEE_05436_000000003_0001_0001_43_52_E_.._EHEE_05992_0001_0001_0001_0001
SEESKRVSALAHEAAVKVIKDPRLADEASTLVKKLLEQAKKVGDRIVEMLVKIVLELVKSMKS DYSFSCYSQLEVNGSQHSLTCAFEDPDVNTTNLEFEICGALVEVKCLNFRKLQEIYFIETKKFLLIGKSNICVKVGEKSLTCKKIDLTTIVKPEAPFDLSVVYREGANDFVVTFNTSHLQKKYVKVLMHDVAYRQEKDENKWTHVNLSSTKLTLLQRKLQPAAMYEIKVRSIPDHYFKGFWSEWSPSYYFRTP longxing_ems_3hM_94_000000003_0001_0001
PEDAEVVITALDMLLEDAEKKRDEEEVKMVIRKLELALKLTQDPSAEEALKKARTILERIRKS DYSFSCYSQLEVNGSQHSLTCAFEDPDVNTTNLEFEICGALVEVKCLNFRKLQEIYFIETKKFLLIGKSNICVKVGEKSLTCKKIDLTTIVKPEAPFDLSVVYREGANDFVVTFNTSHLQKKYVKVLMHDVAYRQEKDENKWTHVNLSSTKLTLLQRKLQPAAMYEIKVRSIPDHYFKGFWSEWSPSYYFRTP longxing_Grafting2_ems_3hM_812_0001_0007_0001_0001
DPSKHLKVVYLIAERAIRLIPDKERQKEVVKLATEYLRRIAKDEEEKRIAETLSTRLKKLS DYSFSCYSQLEVNGSQHSLTCAFEDPDVNTTNLEFEICGALVEVKCLNFRKLQEIYFIETKKFLLIGKSNICVKVGEKSLTCKKIDLTTIVKPEAPFDLSVVYREGANDFVVTFNTSHLQKKYVKVLMHDVAYRQEKDENKWTHVNLSSTKLTLLQRKLQPAAMYEIKVRSIPDHYFKGFWSEWSPSYYFRTP bcov_r3_ems_3hM_482_000000006_0001_0001
TEEIRISYRIENDDPRNADKALHTALTIARKLEKKARDRGLDVKIRIQYQVDHQSFEVHVRIEIN DYSFSCYSQLEVNGSQHSLTCAFEDPDVNTTNLEFEICGALVEVKCLNFRKLQEIYFIETKKFLLIGKSNICVKVGEKSLTCKKIDLTTIVKPEAPFDLSVVYREGANDFVVTFNTSHLQKKYVKVLMHDVAYRQEKDENKWTHVNLSSTKLTLLQRKLQPAAMYEIKVRSIPDHYFKGFWSEWSPSYYFRTP bcov_r4_EHEE_11760_000000010_0001_0001
DERQKKHKTKIEELVRRAAKAQDHEKKNDLIVKIMRLIAEAATSEEERKKLVKHLVDVHKKAR DYSFSCYSQLEVNGSQHSLTCAFEDPDVNTTNLEFEICGALVEVKCLNFRKLQEIYFIETKKFLLIGKSNICVKVGEKSLTCKKIDLTTIVKPEAPFDLSVVYREGANDFVVTFNTSHLQKKYVKVLMHDVAYRQEKDENKWTHVNLSSTKLTLLQRKLQPAAMYEIKVRSIPDHYFKGFWSEWSPSYYFRTP longxing_ems_3hM_128_000000036_0001_0001
SESYWVSIFVSSTDKDSIETARKTLKDAKKTLESKARKKGLTVRVEIREFTINGSVFFWLRVQVD DYSFSCYSQLEVNGSQHSLTCAFEDPDVNTTNLEFEICGALVEVKCLNFRKLQEIYFIETKKFLLIGKSNICVKVGEKSLTCKKIDLTTIVKPEAPFDLSVVYREGANDFVVTFNTSHLQKKYVKVLMHDVAYRQEKDENKWTHVNLSSTKLTLLQRKLQPAAMYEIKVRSIPDHYFKGFWSEWSPSYYFRTP bcov_r3_EHEE_04919_000000089_0001_0001
KEEDKKVKDIIKKLEKKAEEANVDDVTKKARLALEHVDEALKKNDEETVERSLHIAQIAVDMVE DYSFSCYSQLEVNGSQHSLTCAFEDPDVNTTNLEFEICGALVEVKCLNFRKLQEIYFIETKKFLLIGKSNICVKVGEKSLTCKKIDLTTIVKPEAPFDLSVVYREGANDFVVTFNTSHLQKKYVKVLMHDVAYRQEKDENKWTHVNLSSTKLTLLQRKLQPAAMYEIKVRSIPDHYFKGFWSEWSPSYYFRTP longxing_Grafting2_ems_3hM_1619_0001_0007_0001_0001
SYLYVYRDTVDSTNPEDRKRVTDKIKKIADDLKKTYEKNGADVEVELRSNTRDGRYFVFVWIFVD DYSFSCYSQLEVNGSQHSLTCAFEDPDVNTTNLEFEICGALVEVKCLNFRKLQEIYFIETKKFLLIGKSNICVKVGEKSLTCKKIDLTTIVKPEAPFDLSVVYREGANDFVVTFNTSHLQKKYVKVLMHDVAYRQEKDENKWTHVNLSSTKLTLLQRKLQPAAMYEIKVRSIPDHYFKGFWSEWSPSYYFRTP bcov_v3_r2_EHEE_00612_000000029_0001_0001_55_65_E_.._EHEE_02670_0001_0003_0001_0001_0001
DEREEAKTIISQIKEAVKRNDREKVAKLLALLWQWARKVGDEDVLRTARKLQTDALQYLA DYSFSCYSQLEVNGSQHSLTCAFEDPDVNTTNLEFEICGALVEVKCLNFRKLQEIYFIETKKFLLIGKSNICVKVGEKSLTCKKIDLTTIVKPEAPFDLSVVYREGANDFVVTFNTSHLQKKYVKVLMHDVAYRQEKDENKWTHVNLSSTKLTLLQRKLQPAAMYEIKVRSIPDHYFKGFWSEWSPSYYFRTP bcov_v3_r3_HEEH_22011_000000026_0001_0001_1_21_H_.._ems_3hM_2508_0001_0002_0001_0001_0001
DWETELRLAKMKVDKAAKLLQNPEAKEVLKKARKIVTQLKKDKDEDKIRDLAATLMNILAKLG DYSFSCYSQLEVNGSQHSLTCAFEDPDVNTTNLEFEICGALVEVKCLNFRKLQEIYFIETKKFLLIGKSNICVKVGEKSLTCKKIDLTTIVKPEAPFDLSVVYREGANDFVVTFNTSHLQKKYVKVLMHDVAYRQEKDENKWTHVNLSSTKLTLLQRKLQPAAMYEIKVRSIPDHYFKGFWSEWSPSYYFRTP longxing_Grafting2_ems_3hM_3385_0001_0005_0001_0001
ADFQIIRIEARNASPEQQKEIEKKLRDYADTVRKKAEKRGQQVSFLVWKRTDGDTVTFVVVITVF DYSFSCYSQLEVNGSQHSLTCAFEDPDVNTTNLEFEICGALVEVKCLNFRKLQEIYFIETKKFLLIGKSNICVKVGEKSLTCKKIDLTTIVKPEAPFDLSVVYREGANDFVVTFNTSHLQKKYVKVLMHDVAYRQEKDENKWTHVNLSSTKLTLLQRKLQPAAMYEIKVRSIPDHYFKGFWSEWSPSYYFRTP bcov_v3_r2_EHEE_02036_000000002_0001_0001_55_65_E_.._EHEE_05379_0001_0011_0001_0001_0001
DDTALDAIQHVIALVLQAAIDNRPITVTDNINGKKVDLKFPPDPTEANKVVKKLAEQIRRDRKK DYSFSCYSQLEVNGSQHSLTCAFEDPDVNTTNLEFEICGALVEVKCLNFRKLQEIYFIETKKFLLIGKSNICVKVGEKSLTCKKIDLTTIVKPEAPFDLSVVYREGANDFVVTFNTSHLQKKYVKVLMHDVAYRQEKDENKWTHVNLSSTKLTLLQRKLQPAAMYEIKVRSIPDHYFKGFWSEWSPSYYFRTP longxing_HEEH_14434_000000027_0001_0001
DEEEKKEKTLDKLLSEAKKKASQNPEVKKIALQLEIIVEMFKENPDGEDRDMLYRKAELAYKQA DYSFSCYSQLEVNGSQHSLTCAFEDPDVNTTNLEFEICGALVEVKCLNFRKLQEIYFIETKKFLLIGKSNICVKVGEKSLTCKKIDLTTIVKPEAPFDLSVVYREGANDFVVTFNTSHLQKKYVKVLMHDVAYRQEKDENKWTHVNLSSTKLTLLQRKLQPAAMYEIKVRSIPDHYFKGFWSEWSPSYYFRTP longxing_Grafting2_ems_3hM_3712_0001_0001_0001_0001
TVDVRWTWTVNGDNPNELRLAKEAAEAVSALAKNLARRLNRKVDVKIKISRDGDKITVEVRFQIK DYSFSCYSQLEVNGSQHSLTCAFEDPDVNTTNLEFEICGALVEVKCLNFRKLQEIYFIETKKFLLIGKSNICVKVGEKSLTCKKIDLTTIVKPEAPFDLSVVYREGANDFVVTFNTSHLQKKYVKVLMHDVAYRQEKDENKWTHVNLSSTKLTLLQRKLQPAAMYEIKVRSIPDHYFKGFWSEWSPSYYFRTP bcov_v3_r2_HEEH_17465_000000024_0001_0001_44_64_H_.._EHEE_08157_0001_0001_0001_0001
DETEKHHKTLEDIVATAIISEDPNEVEKALRIARSVAESLNDPELKLLVKKAEQALKHLR DYSFSCYSQLEVNGSQHSLTCAFEDPDVNTTNLEFEICGALVEVKCLNFRKLQEIYFIETKKFLLIGKSNICVKVGEKSLTCKKIDLTTIVKPEAPFDLSVVYREGANDFVVTFNTSHLQKKYVKVLMHDVAYRQEKDENKWTHVNLSSTKLTLLQRKLQPAAMYEIKVRSIPDHYFKGFWSEWSPSYYFRTP longxing_Grafting2_ems_3hM_1669_0001_0009_0001_0001
DVQEEAKTVRKQLEELKKRVDDRIDRTMVDQLSKLLEEAVKRGDRELLKEVIHTARAVIALVNK DYSFSCYSQLEVNGSQHSLTCAFEDPDVNTTNLEFEICGALVEVKCLNFRKLQEIYFIETKKFLLIGKSNICVKVGEKSLTCKKIDLTTIVKPEAPFDLSVVYREGANDFVVTFNTSHLQKKYVKVLMHDVAYRQEKDENKWTHVNLSSTKLTLLQRKLQPAAMYEIKVRSIPDHYFKGFWSEWSPSYYFRTP longxing_ems_3hM_2202_000000003_0001_0001
DAMKVLEIAEKLAKKGLIEAVLRMARKVLKKNPNDSAAELIAIHAEKALKS DYSFSCYSQLEVNGSQHSLTCAFEDPDVNTTNLEFEICGALVEVKCLNFRKLQEIYFIETKKFLLIGKSNICVKVGEKSLTCKKIDLTTIVKPEAPFDLSVVYREGANDFVVTFNTSHLQKKYVKVLMHDVAYRQEKDENKWTHVNLSSTKLTLLQRKLQPAAMYEIKVRSIPDHYFKGFWSEWSPSYYFRTP longxing_ems_p1-14H-GBL-14H-GABBL-15H_0725_0001_0001_0002_000000000_0001_0001
DDKDADMIIRKARQALKMNPSLEEIARRVETVAKEAKKQQDPNLLDKAEELLAKLVLLAN DYSFSCYSQLEVNGSQHSLTCAFEDPDVNTTNLEFEICGALVEVKCLNFRKLQEIYFIETKKFLLIGKSNICVKVGEKSLTCKKIDLTTIVKPEAPFDLSVVYREGANDFVVTFNTSHLQKKYVKVLMHDVAYRQEKDENKWTHVNLSSTKLTLLQRKLQPAAMYEIKVRSIPDHYFKGFWSEWSPSYYFRTP longxing_Grafting2_ems_3hM_1038_0001_0002_0001_0001
DSEEAEKIIRTVQTWAKKQNDEEILEAAQRLEKALKRATKKGDEDAIEVVTLLARILLSHV DYSFSCYSQLEVNGSQHSLTCAFEDPDVNTTNLEFEICGALVEVKCLNFRKLQEIYFIETKKFLLIGKSNICVKVGEKSLTCKKIDLTTIVKPEAPFDLSVVYREGANDFVVTFNTSHLQKKYVKVLMHDVAYRQEKDENKWTHVNLSSTKLTLLQRKLQPAAMYEIKVRSIPDHYFKGFWSEWSPSYYFRTP bcov_v3_r3_ems_3hC_436_0002_000000017_0001_0001_47_64_H_.._ems_3hM_3423_0001_0006_0001_0001_0001
WEVYFWIYRQDGFDEDDSKRLKKEAEKVAKELEKKARKRGLNVLVQVNVDRRGETFIVVVVVFSG DYSFSCYSQLEVNGSQHSLTCAFEDPDVNTTNLEFEICGALVEVKCLNFRKLQEIYFIETKKFLLIGKSNICVKVGEKSLTCKKIDLTTIVKPEAPFDLSVVYREGANDFVVTFNTSHLQKKYVKVLMHDVAYRQEKDENKWTHVNLSSTKLTLLQRKLQPAAMYEIKVRSIPDHYFKGFWSEWSPSYYFRTP bcov_r4_EHEE_12527_000000006_0001_0001
MTVTVFVDDKRLAESVARVVNRPFKIEEVGSWYVLDLDANSEEEATRAKQVVETVAPAAIVWVF DYSFSCYSQLEVNGSQHSLTCAFEDPDVNTTNLEFEICGALVEVKCLNFRKLQEIYFIETKKFLLIGKSNICVKVGEKSLTCKKIDLTTIVKPEAPFDLSVVYREGANDFVVTFNTSHLQKKYVKVLMHDVAYRQEKDENKWTHVNLSSTKLTLLQRKLQPAAMYEIKVRSIPDHYFKGFWSEWSPSYYFRTP bcov_r2_ems_ferrM_3786_0001_000000006_0001_0001
DKSKELHKKAHELIKQIENAKDQDQVQDLLAEVLMLAAQLSDPTLQKRVTKQLQEAAQKAMHS DYSFSCYSQLEVNGSQHSLTCAFEDPDVNTTNLEFEICGALVEVKCLNFRKLQEIYFIETKKFLLIGKSNICVKVGEKSLTCKKIDLTTIVKPEAPFDLSVVYREGANDFVVTFNTSHLQKKYVKVLMHDVAYRQEKDENKWTHVNLSSTKLTLLQRKLQPAAMYEIKVRSIPDHYFKGFWSEWSPSYYFRTP longxing_ems_3hC_265_000000022_0001_0001
HLWDEVSHLIILILLLARRKQDPRLKSLADTLAKKAIDAVRKKDEEKLDKVRKEAKKVVDSG DYSFSCYSQLEVNGSQHSLTCAFEDPDVNTTNLEFEICGALVEVKCLNFRKLQEIYFIETKKFLLIGKSNICVKVGEKSLTCKKIDLTTIVKPEAPFDLSVVYREGANDFVVTFNTSHLQKKYVKVLMHDVAYRQEKDENKWTHVNLSSTKLTLLQRKLQPAAMYEIKVRSIPDHYFKGFWSEWSPSYYFRTP bcov_v4_r2_HEEH_23757_000000026_0001_0001_44_64_H_.._ems_3hC_894_0002_0001_0001_0001
SEVRKLVEKVREEAERRGDRMVRLKAEQARKLHEEGKVDPRAASVILKALQQELDT DYSFSCYSQLEVNGSQHSLTCAFEDPDVNTTNLEFEICGALVEVKCLNFRKLQEIYFIETKKFLLIGKSNICVKVGEKSLTCKKIDLTTIVKPEAPFDLSVVYREGANDFVVTFNTSHLQKKYVKVLMHDVAYRQEKDENKWTHVNLSSTKLTLLQRKLQPAAMYEIKVRSIPDHYFKGFWSEWSPSYYFRTP longxing_Grafting2_HHH_eva_0771_0001_0003_0001_0001
GVEVDIIFFENGDDREIELHFGPDPTDQKKAQDVAQTIAKKIADRGGSVYVWIFFGNHVTIYIFM DYSFSCYSQLEVNGSQHSLTCAFEDPDVNTTNLEFEICGALVEVKCLNFRKLQEIYFIETKKFLLIGKSNICVKVGEKSLTCKKIDLTTIVKPEAPFDLSVVYREGANDFVVTFNTSHLQKKYVKVLMHDVAYRQEKDENKWTHVNLSSTKLTLLQRKLQPAAMYEIKVRSIPDHYFKGFWSEWSPSYYFRTP bcov_r3_EEHEE_34350_000000003_0001_0001
DDELLNKKLTMALKMGAEHMYRLVEAELKESLSDEEVKEARKELKKLK DYSFSCYSQLEVNGSQHSLTCAFEDPDVNTTNLEFEICGALVEVKCLNFRKLQEIYFIETKKFLLIGKSNICVKVGEKSLTCKKIDLTTIVKPEAPFDLSVVYREGANDFVVTFNTSHLQKKYVKVLMHDVAYRQEKDENKWTHVNLSSTKLTLLQRKLQPAAMYEIKVRSIPDHYFKGFWSEWSPSYYFRTP longxing_Grafting2_HHH_eva_0584_0001_0006_0001_0001
DEREKLLDELQQKFLEALYNNDKDTLKSVAKEAEKVAKRLQDPRLKRYAELLKIAASELD DYSFSCYSQLEVNGSQHSLTCAFEDPDVNTTNLEFEICGALVEVKCLNFRKLQEIYFIETKKFLLIGKSNICVKVGEKSLTCKKIDLTTIVKPEAPFDLSVVYREGANDFVVTFNTSHLQKKYVKVLMHDVAYRQEKDENKWTHVNLSSTKLTLLQRKLQPAAMYEIKVRSIPDHYFKGFWSEWSPSYYFRTP bcov_v3_r2_EHEE_08472_000000025_0001_0001_15_38_H_.._ems_3hC_506_0001_0002_0001_0001_0001
PEEDEVRKKAKKAIDTAKNLSDKETAHKLLELAAKLVLRVDDPTLQKLLRDVASEHLQKA DYSFSCYSQLEVNGSQHSLTCAFEDPDVNTTNLEFEICGALVEVKCLNFRKLQEIYFIETKKFLLIGKSNICVKVGEKSLTCKKIDLTTIVKPEAPFDLSVVYREGANDFVVTFNTSHLQKKYVKVLMHDVAYRQEKDENKWTHVNLSSTKLTLLQRKLQPAAMYEIKVRSIPDHYFKGFWSEWSPSYYFRTP longxing_ems_3hM_2669_000000006_0001_0001
TEELQKRAKEVKKLLSQVVKDESVRQMIQKLVDEVIKKYKDDDEQLKQVIDLQEEQAREAH DYSFSCYSQLEVNGSQHSLTCAFEDPDVNTTNLEFEICGALVEVKCLNFRKLQEIYFIETKKFLLIGKSNICVKVGEKSLTCKKIDLTTIVKPEAPFDLSVVYREGANDFVVTFNTSHLQKKYVKVLMHDVAYRQEKDENKWTHVNLSSTKLTLLQRKLQPAAMYEIKVRSIPDHYFKGFWSEWSPSYYFRTP longxing_ems_3hM_1864_000000001_0001_0001
RDQRFVVTTDTPTSEERERQLHKELEKKAREIQKEAEKRGQDVTVNVYYWRNGTTVWYVVIIIIA DYSFSCYSQLEVNGSQHSLTCAFEDPDVNTTNLEFEICGALVEVKCLNFRKLQEIYFIETKKFLLIGKSNICVKVGEKSLTCKKIDLTTIVKPEAPFDLSVVYREGANDFVVTFNTSHLQKKYVKVLMHDVAYRQEKDENKWTHVNLSSTKLTLLQRKLQPAAMYEIKVRSIPDHYFKGFWSEWSPSYYFRTP bcov_r3_EHEE_09019_000000031_0001_0001
DEEEKDRELLERKLKLAAKLAKDDPDAAEVIIDAIYMQAKDRGDEKILRLAEKAKRIVQKIK DYSFSCYSQLEVNGSQHSLTCAFEDPDVNTTNLEFEICGALVEVKCLNFRKLQEIYFIETKKFLLIGKSNICVKVGEKSLTCKKIDLTTIVKPEAPFDLSVVYREGANDFVVTFNTSHLQKKYVKVLMHDVAYRQEKDENKWTHVNLSSTKLTLLQRKLQPAAMYEIKVRSIPDHYFKGFWSEWSPSYYFRTP longxing_Grafting2_ems_3hM_1581_0002_0011_0001_0001
DDEEVKTVEKLAKEAINRIPDKDDRKLVEMKVRKATKHAHSPDPNLVTAALHILRILIEAFRG DYSFSCYSQLEVNGSQHSLTCAFEDPDVNTTNLEFEICGALVEVKCLNFRKLQEIYFIETKKFLLIGKSNICVKVGEKSLTCKKIDLTTIVKPEAPFDLSVVYREGANDFVVTFNTSHLQKKYVKVLMHDVAYRQEKDENKWTHVNLSSTKLTLLQRKLQPAAMYEIKVRSIPDHYFKGFWSEWSPSYYFRTP longxing_Grafting2_ems_3hM_1391_0001_0002_0001_0001
SLELEWRWRIETTNPEDEKKAEKIARKAAKYARKHAEDNGWDVKISVEIRTSNNRVTVTVRVRSK DYSFSCYSQLEVNGSQHSLTCAFEDPDVNTTNLEFEICGALVEVKCLNFRKLQEIYFIETKKFLLIGKSNICVKVGEKSLTCKKIDLTTIVKPEAPFDLSVVYREGANDFVVTFNTSHLQKKYVKVLMHDVAYRQEKDENKWTHVNLSSTKLTLLQRKLQPAAMYEIKVRSIPDHYFKGFWSEWSPSYYFRTP bcov_r2_EHEE_11958_000000016_0001_0001
RIWITLKNVDPNIVTKIVNLANARVFVFPGNLIVVLVDDPTVTKILEEVAKRLNVEVHIVW DYSFSCYSQLEVNGSQHSLTCAFEDPDVNTTNLEFEICGALVEVKCLNFRKLQEIYFIETKKFLLIGKSNICVKVGEKSLTCKKIDLTTIVKPEAPFDLSVVYREGANDFVVTFNTSHLQKKYVKVLMHDVAYRQEKDENKWTHVNLSSTKLTLLQRKLQPAAMYEIKVRSIPDHYFKGFWSEWSPSYYFRTP bcov_r2_ems_ferrC_587_000000041_0001_0001
DEEVKKTATEVRKLLKEATKKVQDKDTRKELTLLILKLEMAIKHDNDVILSAVIMQAQEVVKKY DYSFSCYSQLEVNGSQHSLTCAFEDPDVNTTNLEFEICGALVEVKCLNFRKLQEIYFIETKKFLLIGKSNICVKVGEKSLTCKKIDLTTIVKPEAPFDLSVVYREGANDFVVTFNTSHLQKKYVKVLMHDVAYRQEKDENKWTHVNLSSTKLTLLQRKLQPAAMYEIKVRSIPDHYFKGFWSEWSPSYYFRTP longxing_Grafting2_ems_3hM_1358_0001_0007_0001_0001
GESEAVHMIVKAAIKMALELKDPDEVKLIERKARIAADMVGDEDLKRTLEKLLTKVKRLVI DYSFSCYSQLEVNGSQHSLTCAFEDPDVNTTNLEFEICGALVEVKCLNFRKLQEIYFIETKKFLLIGKSNICVKVGEKSLTCKKIDLTTIVKPEAPFDLSVVYREGANDFVVTFNTSHLQKKYVKVLMHDVAYRQEKDENKWTHVNLSSTKLTLLQRKLQPAAMYEIKVRSIPDHYFKGFWSEWSPSYYFRTP longxing_Grafting2_ems_3hM_3095_0001_0006_0001_0001
RFVFLFHVTVKGNDEKSQKIIKKIIKTINDKAKKYAKKYNLTVWWHFRRTDHNGTIRVVVLVQVM DYSFSCYSQLEVNGSQHSLTCAFEDPDVNTTNLEFEICGALVEVKCLNFRKLQEIYFIETKKFLLIGKSNICVKVGEKSLTCKKIDLTTIVKPEAPFDLSVVYREGANDFVVTFNTSHLQKKYVKVLMHDVAYRQEKDENKWTHVNLSSTKLTLLQRKLQPAAMYEIKVRSIPDHYFKGFWSEWSPSYYFRTP bcov_r2_EHEE_07111_000000027_0001_0001
DDDKVSTEVKQLAEKVSKKVPNEEDSRLIRLKVEQALKQFQRADDEKHKKNVERMIRITLTAG DYSFSCYSQLEVNGSQHSLTCAFEDPDVNTTNLEFEICGALVEVKCLNFRKLQEIYFIETKKFLLIGKSNICVKVGEKSLTCKKIDLTTIVKPEAPFDLSVVYREGANDFVVTFNTSHLQKKYVKVLMHDVAYRQEKDENKWTHVNLSSTKLTLLQRKLQPAAMYEIKVRSIPDHYFKGFWSEWSPSYYFRTP longxing_Grafting2_ems_3hM_512_0001_0017_0001_0001
SEIYDYVILLENVDEQSEQDARDTLTKLAEEAQKRAKEKNLPVRVILRWQTVNGVVIFIVWITVR DYSFSCYSQLEVNGSQHSLTCAFEDPDVNTTNLEFEICGALVEVKCLNFRKLQEIYFIETKKFLLIGKSNICVKVGEKSLTCKKIDLTTIVKPEAPFDLSVVYREGANDFVVTFNTSHLQKKYVKVLMHDVAYRQEKDENKWTHVNLSSTKLTLLQRKLQPAAMYEIKVRSIPDHYFKGFWSEWSPSYYFRTP bcov_v3_r3_EHEE_12183_000000015_0001_0001_43_52_E_.._EHEE_13236_0001_0013_0001_0001_0001
EEDALEAAATVLMTQQRAQKQGQPHTIKHKVRGKDVTVRVGSDPRLQKEAKKVYQEVARVAIRG DYSFSCYSQLEVNGSQHSLTCAFEDPDVNTTNLEFEICGALVEVKCLNFRKLQEIYFIETKKFLLIGKSNICVKVGEKSLTCKKIDLTTIVKPEAPFDLSVVYREGANDFVVTFNTSHLQKKYVKVLMHDVAYRQEKDENKWTHVNLSSTKLTLLQRKLQPAAMYEIKVRSIPDHYFKGFWSEWSPSYYFRTP longxing_HEEH_05274_000000000_0001_0001
VVSIFIFVEDEEAAKKVSKFANAKITEVRNGFVSLSIDDPERAKKVVEYAKKAHQVDVVIFG DYSFSCYSQLEVNGSQHSLTCAFEDPDVNTTNLEFEICGALVEVKCLNFRKLQEIYFIETKKFLLIGKSNICVKVGEKSLTCKKIDLTTIVKPEAPFDLSVVYREGANDFVVTFNTSHLQKKYVKVLMHDVAYRQEKDENKWTHVNLSSTKLTLLQRKLQPAAMYEIKVRSIPDHYFKGFWSEWSPSYYFRTP bcov_r3_ems_ferrM_4463_0001_000000010_0001_0001
TIVNEVADIAAQAMIHVQQKGDEDIKKQVETLMKKAVTLIRQGDEESAKKVAELLKKLLDSVKS DYSFSCYSQLEVNGSQHSLTCAFEDPDVNTTNLEFEICGALVEVKCLNFRKLQEIYFIETKKFLLIGKSNICVKVGEKSLTCKKIDLTTIVKPEAPFDLSVVYREGANDFVVTFNTSHLQKKYVKVLMHDVAYRQEKDENKWTHVNLSSTKLTLLQRKLQPAAMYEIKVRSIPDHYFKGFWSEWSPSYYFRTP longxing_ems_3hM_2471_000000003_0001_0001
DESLEKKIEKLLQILEKLLKDDRDEVVMVIVIAALAKHAVKAGMEHLATTLVEALEELVRKLSS DYSFSCYSQLEVNGSQHSLTCAFEDPDVNTTNLEFEICGALVEVKCLNFRKLQEIYFIETKKFLLIGKSNICVKVGEKSLTCKKIDLTTIVKPEAPFDLSVVYREGANDFVVTFNTSHLQKKYVKVLMHDVAYRQEKDENKWTHVNLSSTKLTLLQRKLQPAAMYEIKVRSIPDHYFKGFWSEWSPSYYFRTP longxing_ems_3hM_441_000000048_0001_0001
MELSEKAKTIVQIVAQLHMNGDSTAKEHAKILKELASKLEKHSETEEIKAIVVIAKATADMVLE DYSFSCYSQLEVNGSQHSLTCAFEDPDVNTTNLEFEICGALVEVKCLNFRKLQEIYFIETKKFLLIGKSNICVKVGEKSLTCKKIDLTTIVKPEAPFDLSVVYREGANDFVVTFNTSHLQKKYVKVLMHDVAYRQEKDENKWTHVNLSSTKLTLLQRKLQPAAMYEIKVRSIPDHYFKGFWSEWSPSYYFRTP longxing_ems_3hC_899_000000001_0001_0001
SVRYVIWFRIKGDNPEERTKAKREADKLIKTAKEQADKNNLTISYDYVTLHINGKNLVTFIVIVD DYSFSCYSQLEVNGSQHSLTCAFEDPDVNTTNLEFEICGALVEVKCLNFRKLQEIYFIETKKFLLIGKSNICVKVGEKSLTCKKIDLTTIVKPEAPFDLSVVYREGANDFVVTFNTSHLQKKYVKVLMHDVAYRQEKDENKWTHVNLSSTKLTLLQRKLQPAAMYEIKVRSIPDHYFKGFWSEWSPSYYFRTP bcov_r3_EHEE_05554_000000066_0001_0001
DEEEETQEKLEKTLKTLSEQAKKDPDTALTEIQKIARLAHRLNDLQIQALAVNAAVQVMKIK DYSFSCYSQLEVNGSQHSLTCAFEDPDVNTTNLEFEICGALVEVKCLNFRKLQEIYFIETKKFLLIGKSNICVKVGEKSLTCKKIDLTTIVKPEAPFDLSVVYREGANDFVVTFNTSHLQKKYVKVLMHDVAYRQEKDENKWTHVNLSSTKLTLLQRKLQPAAMYEIKVRSIPDHYFKGFWSEWSPSYYFRTP longxing_ems_3hM_1581_000000019_0001_0001
SEREDEIIHTYIELLAKAIERNTTYKLTIELNGIRFTLRIDKDPETDKEAQRVLLEALEAARQQ DYSFSCYSQLEVNGSQHSLTCAFEDPDVNTTNLEFEICGALVEVKCLNFRKLQEIYFIETKKFLLIGKSNICVKVGEKSLTCKKIDLTTIVKPEAPFDLSVVYREGANDFVVTFNTSHLQKKYVKVLMHDVAYRQEKDENKWTHVNLSSTKLTLLQRKLQPAAMYEIKVRSIPDHYFKGFWSEWSPSYYFRTP bcov_v3_r3_ems_3hM_1571_000000063_0001_0001_44_63_H_.._HEEH_06945_0001_0012_0001_0001_0001
SFLVVLFNNVDPTLVEKLAKLVNVREYVIFRVGRFWLVLLHDADPTLVKEAVKTVNADVKVWD DYSFSCYSQLEVNGSQHSLTCAFEDPDVNTTNLEFEICGALVEVKCLNFRKLQEIYFIETKKFLLIGKSNICVKVGEKSLTCKKIDLTTIVKPEAPFDLSVVYREGANDFVVTFNTSHLQKKYVKVLMHDVAYRQEKDENKWTHVNLSSTKLTLLQRKLQPAAMYEIKVRSIPDHYFKGFWSEWSPSYYFRTP bcov_v3_r2_EHEE_01167_000000022_0001_0001_1_11_E_.._ems_ferrM_5867_0001_0002_0001_0001_0001
SDEEKLRRLKKKAKKLGDKLVVMKARQAERLVKEGKAEPKQAVMILKAAVAAAEE DYSFSCYSQLEVNGSQHSLTCAFEDPDVNTTNLEFEICGALVEVKCLNFRKLQEIYFIETKKFLLIGKSNICVKVGEKSLTCKKIDLTTIVKPEAPFDLSVVYREGANDFVVTFNTSHLQKKYVKVLMHDVAYRQEKDENKWTHVNLSSTKLTLLQRKLQPAAMYEIKVRSIPDHYFKGFWSEWSPSYYFRTP longxing_Grafting2_ems_p1-15H-GBL-16H-GABBL-16H_0008_0001_0001_0002_0001_0001_0001_0001
RDSYWYITTVDTSDPEQVKKAEKEVRKKAKEIQDRLKKQGLDVFWHVIKWTSNGQVIFVLSIFTL DYSFSCYSQLEVNGSQHSLTCAFEDPDVNTTNLEFEICGALVEVKCLNFRKLQEIYFIETKKFLLIGKSNICVKVGEKSLTCKKIDLTTIVKPEAPFDLSVVYREGANDFVVTFNTSHLQKKYVKVLMHDVAYRQEKDENKWTHVNLSSTKLTLLQRKLQPAAMYEIKVRSIPDHYFKGFWSEWSPSYYFRTP bcov_r2_EHEE_06604_000000072_0001_0001
DEDWRKLYHKVARAADSRGDEEALEKLAELYFQWVHAHLNNDEEKLKKIKKKLKKLADSLS DYSFSCYSQLEVNGSQHSLTCAFEDPDVNTTNLEFEICGALVEVKCLNFRKLQEIYFIETKKFLLIGKSNICVKVGEKSLTCKKIDLTTIVKPEAPFDLSVVYREGANDFVVTFNTSHLQKKYVKVLMHDVAYRQEKDENKWTHVNLSSTKLTLLQRKLQPAAMYEIKVRSIPDHYFKGFWSEWSPSYYFRTP bcov_v3_r3_EHEE_13761_000000015_0001_0001_15_38_H_.._ems_3hC_284_0002_0001_0001_0001_0001_0001
TFTEVLEEVVTLALRKGDRELLRKAHKVWHMWIDGIASEEEAEKLARKLAKEAKK DYSFSCYSQLEVNGSQHSLTCAFEDPDVNTTNLEFEICGALVEVKCLNFRKLQEIYFIETKKFLLIGKSNICVKVGEKSLTCKKIDLTTIVKPEAPFDLSVVYREGANDFVVTFNTSHLQKKYVKVLMHDVAYRQEKDENKWTHVNLSSTKLTLLQRKLQPAAMYEIKVRSIPDHYFKGFWSEWSPSYYFRTP bcov_v4_r3_EHEE_09297_000000030_0001_0001_15_38_H_.._ems_p1-15H-GBL-16H-GABBL-16H_0026_0001_0001_0002_0001_0002_0001_0001
PTEKAREIHSKAKEAIERGDRETVLELIQELVALVMQHNDEEAEELVKTAATLLMQRRS DYSFSCYSQLEVNGSQHSLTCAFEDPDVNTTNLEFEICGALVEVKCLNFRKLQEIYFIETKKFLLIGKSNICVKVGEKSLTCKKIDLTTIVKPEAPFDLSVVYREGANDFVVTFNTSHLQKKYVKVLMHDVAYRQEKDENKWTHVNLSSTKLTLLQRKLQPAAMYEIKVRSIPDHYFKGFWSEWSPSYYFRTP longxing_ems_3hC_119_0001_000000003_0001_0001
GTVTFHVDDPDIRYVLRNAQLAGAEVHVKDNRTVTVHLDDQERLSLITEFIYRVANVKEVHVQL DYSFSCYSQLEVNGSQHSLTCAFEDPDVNTTNLEFEICGALVEVKCLNFRKLQEIYFIETKKFLLIGKSNICVKVGEKSLTCKKIDLTTIVKPEAPFDLSVVYREGANDFVVTFNTSHLQKKYVKVLMHDVAYRQEKDENKWTHVNLSSTKLTLLQRKLQPAAMYEIKVRSIPDHYFKGFWSEWSPSYYFRTP bcov_r2_ems_ferrM_4332_000000034_0001_0001
TSKEQAKEAIKELLEELKKLGLDPEEIEKVRKKAEELEKKGVDPHEILQHVQIVVMEVEQRI DYSFSCYSQLEVNGSQHSLTCAFEDPDVNTTNLEFEICGALVEVKCLNFRKLQEIYFIETKKFLLIGKSNICVKVGEKSLTCKKIDLTTIVKPEAPFDLSVVYREGANDFVVTFNTSHLQKKYVKVLMHDVAYRQEKDENKWTHVNLSSTKLTLLQRKLQPAAMYEIKVRSIPDHYFKGFWSEWSPSYYFRTP longxing_HHH_eva_0408_000000004_0001_0001
DSTKERAVKLLQKLAKEAAKKNDERALILIELVAQDAKSEAQDPNIRTELQKVIDIVQSLS DYSFSCYSQLEVNGSQHSLTCAFEDPDVNTTNLEFEICGALVEVKCLNFRKLQEIYFIETKKFLLIGKSNICVKVGEKSLTCKKIDLTTIVKPEAPFDLSVVYREGANDFVVTFNTSHLQKKYVKVLMHDVAYRQEKDENKWTHVNLSSTKLTLLQRKLQPAAMYEIKVRSIPDHYFKGFWSEWSPSYYFRTP longxing_ems_3hC_951_0002_000000013_0001_0001
SEEVAKDASRVAKEKGDELAQRKVELALKLEKDGLVDPKAVDLHLKILADQLRE DYSFSCYSQLEVNGSQHSLTCAFEDPDVNTTNLEFEICGALVEVKCLNFRKLQEIYFIETKKFLLIGKSNICVKVGEKSLTCKKIDLTTIVKPEAPFDLSVVYREGANDFVVTFNTSHLQKKYVKVLMHDVAYRQEKDENKWTHVNLSSTKLTLLQRKLQPAAMYEIKVRSIPDHYFKGFWSEWSPSYYFRTP longxing_Grafting2_ems_p1-14H-GBL-16H-GABBL-16H_0096_0001_0001_0001_0001_0005_0001_0001
DETEELKKELRKLVEEAKRLAKSERIKILLDIILRAAEIADDKDELKILSIVLKIIVKKVKS DYSFSCYSQLEVNGSQHSLTCAFEDPDVNTTNLEFEICGALVEVKCLNFRKLQEIYFIETKKFLLIGKSNICVKVGEKSLTCKKIDLTTIVKPEAPFDLSVVYREGANDFVVTFNTSHLQKKYVKVLMHDVAYRQEKDENKWTHVNLSSTKLTLLQRKLQPAAMYEIKVRSIPDHYFKGFWSEWSPSYYFRTP bcov_v3_r2_ems_3hC_798_0001_000000017_0001_0001_1_20_H_.._ems_3hM_679_0001_0004_0001_0001_0001
MVAVFWRKDERLKRLSELLKRLGAEVHVWEVGATVVVHVENIDPTEAKSAVKTIAPDAIVFVM DYSFSCYSQLEVNGSQHSLTCAFEDPDVNTTNLEFEICGALVEVKCLNFRKLQEIYFIETKKFLLIGKSNICVKVGEKSLTCKKIDLTTIVKPEAPFDLSVVYREGANDFVVTFNTSHLQKKYVKVLMHDVAYRQEKDENKWTHVNLSSTKLTLLQRKLQPAAMYEIKVRSIPDHYFKGFWSEWSPSYYFRTP bcov_r3_ems_ferrM_6786_000000069_0001_0001
ILVNIVVSSPEQAELVFKLVNAKIFLNISNRWFLITVHVTSEEQMERIRRAAQKANAEVLFVV DYSFSCYSQLEVNGSQHSLTCAFEDPDVNTTNLEFEICGALVEVKCLNFRKLQEIYFIETKKFLLIGKSNICVKVGEKSLTCKKIDLTTIVKPEAPFDLSVVYREGANDFVVTFNTSHLQKKYVKVLMHDVAYRQEKDENKWTHVNLSSTKLTLLQRKLQPAAMYEIKVRSIPDHYFKGFWSEWSPSYYFRTP bcov_r2_ems_ferrM_5719_0002_000000001_0001_0001
TEADEKAKKVADTAIKEARKQNRPYDVTFTVGGHKVTIRVDTDPHQQKYARLSIEYIWEIYYHK DYSFSCYSQLEVNGSQHSLTCAFEDPDVNTTNLEFEICGALVEVKCLNFRKLQEIYFIETKKFLLIGKSNICVKVGEKSLTCKKIDLTTIVKPEAPFDLSVVYREGANDFVVTFNTSHLQKKYVKVLMHDVAYRQEKDENKWTHVNLSSTKLTLLQRKLQPAAMYEIKVRSIPDHYFKGFWSEWSPSYYFRTP bcov_r2_HEEH_06273_000000003_0001_0001
SEEEKKTLLDLIQILSLLWLANEPNQVKITFNGQTRTINIDSSPEARKRARKALKLLIKLIRDS DYSFSCYSQLEVNGSQHSLTCAFEDPDVNTTNLEFEICGALVEVKCLNFRKLQEIYFIETKKFLLIGKSNICVKVGEKSLTCKKIDLTTIVKPEAPFDLSVVYREGANDFVVTFNTSHLQKKYVKVLMHDVAYRQEKDENKWTHVNLSSTKLTLLQRKLQPAAMYEIKVRSIPDHYFKGFWSEWSPSYYFRTP bcov_r2_HEEH_13397_000000027_0001_0001
REESKKIERLVQELIREGKLTSDIVRELARRLAELGDHELVQDVVALHMQLEAG DYSFSCYSQLEVNGSQHSLTCAFEDPDVNTTNLEFEICGALVEVKCLNFRKLQEIYFIETKKFLLIGKSNICVKVGEKSLTCKKIDLTTIVKPEAPFDLSVVYREGANDFVVTFNTSHLQKKYVKVLMHDVAYRQEKDENKWTHVNLSSTKLTLLQRKLQPAAMYEIKVRSIPDHYFKGFWSEWSPSYYFRTP longxing_HHH_eva_0734_000000003_0001_0001
DEDEKLSKIMSTILEQLVRKIRTSEELKKAILVAKAAAAVLNDERLLKILKELEKQADKVG DYSFSCYSQLEVNGSQHSLTCAFEDPDVNTTNLEFEICGALVEVKCLNFRKLQEIYFIETKKFLLIGKSNICVKVGEKSLTCKKIDLTTIVKPEAPFDLSVVYREGANDFVVTFNTSHLQKKYVKVLMHDVAYRQEKDENKWTHVNLSSTKLTLLQRKLQPAAMYEIKVRSIPDHYFKGFWSEWSPSYYFRTP longxing_ems_3hM_857_000000000_0001_0001
DEELLEKKARIAFELATKDQDPTNVKHAELIIEAALRQAQDPEVQKTIKTLLESVRKLHTS DYSFSCYSQLEVNGSQHSLTCAFEDPDVNTTNLEFEICGALVEVKCLNFRKLQEIYFIETKKFLLIGKSNICVKVGEKSLTCKKIDLTTIVKPEAPFDLSVVYREGANDFVVTFNTSHLQKKYVKVLMHDVAYRQEKDENKWTHVNLSSTKLTLLQRKLQPAAMYEIKVRSIPDHYFKGFWSEWSPSYYFRTP longxing_Grafting2_ems_3hM_784_0001_0006_0001_0001
SPKDIEDLVRQLEVMARMLPDEETSKKLQKLLKKVKELLKQGNEEEADKVVQKVLELALHT DYSFSCYSQLEVNGSQHSLTCAFEDPDVNTTNLEFEICGALVEVKCLNFRKLQEIYFIETKKFLLIGKSNICVKVGEKSLTCKKIDLTTIVKPEAPFDLSVVYREGANDFVVTFNTSHLQKKYVKVLMHDVAYRQEKDENKWTHVNLSSTKLTLLQRKLQPAAMYEIKVRSIPDHYFKGFWSEWSPSYYFRTP longxing_ems_3hM_2799_000000003_0001_0001
SVEELAKRAQKLAKKKGDELAERKVRLATEAVKRGEAGEDQARVIVEALIRMLKE DYSFSCYSQLEVNGSQHSLTCAFEDPDVNTTNLEFEICGALVEVKCLNFRKLQEIYFIETKKFLLIGKSNICVKVGEKSLTCKKIDLTTIVKPEAPFDLSVVYREGANDFVVTFNTSHLQKKYVKVLMHDVAYRQEKDENKWTHVNLSSTKLTLLQRKLQPAAMYEIKVRSIPDHYFKGFWSEWSPSYYFRTP longxing_Grafting2_ems_p1-15H-GBL-16H-GABBL-16H_0120_0001_0001_0001_0001_0009_0001_0001
DVRRRATIIKQILTELHKLDTPEARKMVKRVIHLLRVVKENLTTEEEKKIIEDAVRVAEEVLKG DYSFSCYSQLEVNGSQHSLTCAFEDPDVNTTNLEFEICGALVEVKCLNFRKLQEIYFIETKKFLLIGKSNICVKVGEKSLTCKKIDLTTIVKPEAPFDLSVVYREGANDFVVTFNTSHLQKKYVKVLMHDVAYRQEKDENKWTHVNLSSTKLTLLQRKLQPAAMYEIKVRSIPDHYFKGFWSEWSPSYYFRTP longxing_ems_3hM_562_000000010_0001_0001
NITVVLVFRIQNASPEQRKKAEDTARKVSKELTKEARKKGKHVWVVIDKDQFGDTFILVVFVFVI DYSFSCYSQLEVNGSQHSLTCAFEDPDVNTTNLEFEICGALVEVKCLNFRKLQEIYFIETKKFLLIGKSNICVKVGEKSLTCKKIDLTTIVKPEAPFDLSVVYREGANDFVVTFNTSHLQKKYVKVLMHDVAYRQEKDENKWTHVNLSSTKLTLLQRKLQPAAMYEIKVRSIPDHYFKGFWSEWSPSYYFRTP bcov_r2_EHEE_02945_000000002_0001_0001
SVHVHILFFNNGKDVEYDLSVPPDPRESKKLKKKVDELLKKAKDLGAVVFVFITDGDDTKLLIVK DYSFSCYSQLEVNGSQHSLTCAFEDPDVNTTNLEFEICGALVEVKCLNFRKLQEIYFIETKKFLLIGKSNICVKVGEKSLTCKKIDLTTIVKPEAPFDLSVVYREGANDFVVTFNTSHLQKKYVKVLMHDVAYRQEKDENKWTHVNLSSTKLTLLQRKLQPAAMYEIKVRSIPDHYFKGFWSEWSPSYYFRTP bcov_r4_EEHEE_20723_000000004_0001_0001
DLSKKIATLILLISREALQKNDEKLLRIAQKLVELLLDARKKNDEEKLRKVLETAERVLRNC DYSFSCYSQLEVNGSQHSLTCAFEDPDVNTTNLEFEICGALVEVKCLNFRKLQEIYFIETKKFLLIGKSNICVKVGEKSLTCKKIDLTTIVKPEAPFDLSVVYREGANDFVVTFNTSHLQKKYVKVLMHDVAYRQEKDENKWTHVNLSSTKLTLLQRKLQPAAMYEIKVRSIPDHYFKGFWSEWSPSYYFRTP bcov_r2_ems_3hM_1055_000000028_0001_0001
DEEEEDQRLLNRKLKQASELAKDDPDAAEVLIDAIYRQAKDLGNEEVLRLAEKAKRIVQKIK DYSFSCYSQLEVNGSQHSLTCAFEDPDVNTTNLEFEICGALVEVKCLNFRKLQEIYFIETKKFLLIGKSNICVKVGEKSLTCKKIDLTTIVKPEAPFDLSVVYREGANDFVVTFNTSHLQKKYVKVLMHDVAYRQEKDENKWTHVNLSSTKLTLLQRKLQPAAMYEIKVRSIPDHYFKGFWSEWSPSYYFRTP longxing_Grafting2_ems_3hM_1581_0001_0001_0001
KRQVRIAVKAATEAARQAAKENRPFYYVVDVDGNFFEVTVDTDPEEVKKVEKKLKKALETAEKQ DYSFSCYSQLEVNGSQHSLTCAFEDPDVNTTNLEFEICGALVEVKCLNFRKLQEIYFIETKKFLLIGKSNICVKVGEKSLTCKKIDLTTIVKPEAPFDLSVVYREGANDFVVTFNTSHLQKKYVKVLMHDVAYRQEKDENKWTHVNLSSTKLTLLQRKLQPAAMYEIKVRSIPDHYFKGFWSEWSPSYYFRTP bcov_v3_r3_HEEH_08004_000000025_0001_0001_1_20_H_.._HEEH_08004_0001_0003_0001_0001_0001
LEIYFVFIQLKGASPEQVKKATDTVKKYAKKLEDEARKRGQHVVWRVTVKTNGDTVVIVVNVFIF DYSFSCYSQLEVNGSQHSLTCAFEDPDVNTTNLEFEICGALVEVKCLNFRKLQEIYFIETKKFLLIGKSNICVKVGEKSLTCKKIDLTTIVKPEAPFDLSVVYREGANDFVVTFNTSHLQKKYVKVLMHDVAYRQEKDENKWTHVNLSSTKLTLLQRKLQPAAMYEIKVRSIPDHYFKGFWSEWSPSYYFRTP bcov_r3_EHEE_12961_000000068_0001_0001
PVHVELRDADEEVAKTIAKYANVKLVIILTLGRQIVVTLDGADPKLVKEAVKKLGYDVEVEY DYSFSCYSQLEVNGSQHSLTCAFEDPDVNTTNLEFEICGALVEVKCLNFRKLQEIYFIETKKFLLIGKSNICVKVGEKSLTCKKIDLTTIVKPEAPFDLSVVYREGANDFVVTFNTSHLQKKYVKVLMHDVAYRQEKDENKWTHVNLSSTKLTLLQRKLQPAAMYEIKVRSIPDHYFKGFWSEWSPSYYFRTP bcov_r3_ems_ferrM_5789_000000062_0001_0001
NEEDQKAATRAVKLAKEAKKKKTPVDDTVTVNGVKIKLTFSPDPREVEEALDKFLTLVWELWAR DYSFSCYSQLEVNGSQHSLTCAFEDPDVNTTNLEFEICGALVEVKCLNFRKLQEIYFIETKKFLLIGKSNICVKVGEKSLTCKKIDLTTIVKPEAPFDLSVVYREGANDFVVTFNTSHLQKKYVKVLMHDVAYRQEKDENKWTHVNLSSTKLTLLQRKLQPAAMYEIKVRSIPDHYFKGFWSEWSPSYYFRTP bcov_v3_r3_ems_3hM_1605_000000014_0001_0001_23_41_H_.._HEEH_16046_0001_0006_0001_0001_0001
DYREVLKKAEKLARKKGDKLAVLKVELARELADRGEVDPKAAEIHARALEDQLRE DYSFSCYSQLEVNGSQHSLTCAFEDPDVNTTNLEFEICGALVEVKCLNFRKLQEIYFIETKKFLLIGKSNICVKVGEKSLTCKKIDLTTIVKPEAPFDLSVVYREGANDFVVTFNTSHLQKKYVKVLMHDVAYRQEKDENKWTHVNLSSTKLTLLQRKLQPAAMYEIKVRSIPDHYFKGFWSEWSPSYYFRTP longxing_Grafting2_HHH_eva_0506_0001_0006_0001_0001
ILVLIAVWGADVRLVQKVANMTGAWVQINNGTVLISVPTDDPREAKKVADEIRKIAQRPVEVNG DYSFSCYSQLEVNGSQHSLTCAFEDPDVNTTNLEFEICGALVEVKCLNFRKLQEIYFIETKKFLLIGKSNICVKVGEKSLTCKKIDLTTIVKPEAPFDLSVVYREGANDFVVTFNTSHLQKKYVKVLMHDVAYRQEKDENKWTHVNLSSTKLTLLQRKLQPAAMYEIKVRSIPDHYFKGFWSEWSPSYYFRTP bcov_r3_ems_ferrM_1256_0002_000000086_0001_0001
DEWLHKIAHTVTQALIEAWTKNTKVRLRFNLGGVDVTVHVDSDPTLAHKIFKELATLAKEEHKK DYSFSCYSQLEVNGSQHSLTCAFEDPDVNTTNLEFEICGALVEVKCLNFRKLQEIYFIETKKFLLIGKSNICVKVGEKSLTCKKIDLTTIVKPEAPFDLSVVYREGANDFVVTFNTSHLQKKYVKVLMHDVAYRQEKDENKWTHVNLSSTKLTLLQRKLQPAAMYEIKVRSIPDHYFKGFWSEWSPSYYFRTP bcov_r3_HEEH_18460_000000010_0001_0001
GFIIVFVDDKRIAEEIAKKANVTEFDIDKVGDFYILVVHVSDKELSKRVEELARRAGVPFVVQG DYSFSCYSQLEVNGSQHSLTCAFEDPDVNTTNLEFEICGALVEVKCLNFRKLQEIYFIETKKFLLIGKSNICVKVGEKSLTCKKIDLTTIVKPEAPFDLSVVYREGANDFVVTFNTSHLQKKYVKVLMHDVAYRQEKDENKWTHVNLSSTKLTLLQRKLQPAAMYEIKVRSIPDHYFKGFWSEWSPSYYFRTP bcov_r3_ems_ferrM_6186_000000008_0001_0001
EEEVERRLRTLIRKAIRLEDNNDKESVKKLVKLIKKIADEARDQRLSWLAKASARILEEAVRS DYSFSCYSQLEVNGSQHSLTCAFEDPDVNTTNLEFEICGALVEVKCLNFRKLQEIYFIETKKFLLIGKSNICVKVGEKSLTCKKIDLTTIVKPEAPFDLSVVYREGANDFVVTFNTSHLQKKYVKVLMHDVAYRQEKDENKWTHVNLSSTKLTLLQRKLQPAAMYEIKVRSIPDHYFKGFWSEWSPSYYFRTP bcov_r3_ems_3hM_1730_000000020_0001_0001
DDTDAKAIAQILAIQHENASENPRLQTRIERITKTILDQLKNSSNPEDKRRAKIIEKVHKELIS DYSFSCYSQLEVNGSQHSLTCAFEDPDVNTTNLEFEICGALVEVKCLNFRKLQEIYFIETKKFLLIGKSNICVKVGEKSLTCKKIDLTTIVKPEAPFDLSVVYREGANDFVVTFNTSHLQKKYVKVLMHDVAYRQEKDENKWTHVNLSSTKLTLLQRKLQPAAMYEIKVRSIPDHYFKGFWSEWSPSYYFRTP longxing_ems_3hM_1850_000000013_0001_0001
DREALRILRDVITKVIDAAVQNRPVNITVELNGIRTTIHVDSDRRELRKAAEELLQLARDVETK DYSFSCYSQLEVNGSQHSLTCAFEDPDVNTTNLEFEICGALVEVKCLNFRKLQEIYFIETKKFLLIGKSNICVKVGEKSLTCKKIDLTTIVKPEAPFDLSVVYREGANDFVVTFNTSHLQKKYVKVLMHDVAYRQEKDENKWTHVNLSSTKLTLLQRKLQPAAMYEIKVRSIPDHYFKGFWSEWSPSYYFRTP longxing_HEEH_14976_000000002_0001_0001
DWKTAEELLKKIQEEAKKKNNEQLLKAATILLKWLQEATKKGDEDTVEIVIALAEQLEEVV DYSFSCYSQLEVNGSQHSLTCAFEDPDVNTTNLEFEICGALVEVKCLNFRKLQEIYFIETKKFLLIGKSNICVKVGEKSLTCKKIDLTTIVKPEAPFDLSVVYREGANDFVVTFNTSHLQKKYVKVLMHDVAYRQEKDENKWTHVNLSSTKLTLLQRKLQPAAMYEIKVRSIPDHYFKGFWSEWSPSYYFRTP bcov_r3_ems_3hC_947_0001_000000058_0001_0001
SWVVVLLENADEKLVRKAAEKLNAWVRVQDGNFLINVRGFDPKEVKDVVEKIAKPSEILVFHFD DYSFSCYSQLEVNGSQHSLTCAFEDPDVNTTNLEFEICGALVEVKCLNFRKLQEIYFIETKKFLLIGKSNICVKVGEKSLTCKKIDLTTIVKPEAPFDLSVVYREGANDFVVTFNTSHLQKKYVKVLMHDVAYRQEKDENKWTHVNLSSTKLTLLQRKLQPAAMYEIKVRSIPDHYFKGFWSEWSPSYYFRTP bcov_v3_r3_EHEE_05436_000000003_0001_0001_43_52_E_.._ems_ferrM_5821_0001_0002_0001_0001_0001
DHNDELATKVARTALTEAKKQNRPYQFTVDVHGFEVQVRVDSDPRAEKKATDLLRLLIELAQRI DYSFSCYSQLEVNGSQHSLTCAFEDPDVNTTNLEFEICGALVEVKCLNFRKLQEIYFIETKKFLLIGKSNICVKVGEKSLTCKKIDLTTIVKPEAPFDLSVVYREGANDFVVTFNTSHLQKKYVKVLMHDVAYRQEKDENKWTHVNLSSTKLTLLQRKLQPAAMYEIKVRSIPDHYFKGFWSEWSPSYYFRTP bcov_v4_r2_HEEH_00105_000000005_0001_0001_44_64_H_.._HEEH_16051_0001_0001_0001_0001
IEELQKLFRIAWEVARKAHEKNSPIDLRLDVDGQTLNYRFGSDPKELHDILARVANLLLEAARK DYSFSCYSQLEVNGSQHSLTCAFEDPDVNTTNLEFEICGALVEVKCLNFRKLQEIYFIETKKFLLIGKSNICVKVGEKSLTCKKIDLTTIVKPEAPFDLSVVYREGANDFVVTFNTSHLQKKYVKVLMHDVAYRQEKDENKWTHVNLSSTKLTLLQRKLQPAAMYEIKVRSIPDHYFKGFWSEWSPSYYFRTP bcov_v3_r3_HEEH_04578_000000011_0001_0001_44_64_H_.._HEEH_19650_0001_0004_0001_0001_0001
SRKAQQRIVKLSVDRALELNSPDAAKRVVDIAERLAKELGDEELERLVKSLKKKIEDFKG DYSFSCYSQLEVNGSQHSLTCAFEDPDVNTTNLEFEICGALVEVKCLNFRKLQEIYFIETKKFLLIGKSNICVKVGEKSLTCKKIDLTTIVKPEAPFDLSVVYREGANDFVVTFNTSHLQKKYVKVLMHDVAYRQEKDENKWTHVNLSSTKLTLLQRKLQPAAMYEIKVRSIPDHYFKGFWSEWSPSYYFRTP bcov_r4_ems_3hM_1928_000000001_0001_0001
IESYHFFVTVDGNDPTQKKKAEDKAEKFRQKANTTAKRKGKKVLVVFNSTTRNGRYIVSVWIWVI DYSFSCYSQLEVNGSQHSLTCAFEDPDVNTTNLEFEICGALVEVKCLNFRKLQEIYFIETKKFLLIGKSNICVKVGEKSLTCKKIDLTTIVKPEAPFDLSVVYREGANDFVVTFNTSHLQKKYVKVLMHDVAYRQEKDENKWTHVNLSSTKLTLLQRKLQPAAMYEIKVRSIPDHYFKGFWSEWSPSYYFRTP bcov_r3_EHEE_10861_000000046_0001_0001
PEVLKEAHKAYQLLIEASHLAEDPNIRKTIRELIERLKEAAEHDDEEKLKEIIKKAKTIWKQVL DYSFSCYSQLEVNGSQHSLTCAFEDPDVNTTNLEFEICGALVEVKCLNFRKLQEIYFIETKKFLLIGKSNICVKVGEKSLTCKKIDLTTIVKPEAPFDLSVVYREGANDFVVTFNTSHLQKKYVKVLMHDVAYRQEKDENKWTHVNLSSTKLTLLQRKLQPAAMYEIKVRSIPDHYFKGFWSEWSPSYYFRTP bcov_v4_r3_HEEH_19722_000000083_0001_0001_1_21_H_.._ems_3hM_540_0001_0001_0001
SPTVVKAVEELIRIAKEAGLITPERLDKIRKEAEKVEKKGDSDQLLEIVQQISQEIMERQA DYSFSCYSQLEVNGSQHSLTCAFEDPDVNTTNLEFEICGALVEVKCLNFRKLQEIYFIETKKFLLIGKSNICVKVGEKSLTCKKIDLTTIVKPEAPFDLSVVYREGANDFVVTFNTSHLQKKYVKVLMHDVAYRQEKDENKWTHVNLSSTKLTLLQRKLQPAAMYEIKVRSIPDHYFKGFWSEWSPSYYFRTP longxing_HHH_eva_0128_000000000_0001_0001
TKELEDTLKSLVEKVKRKKDPELMQEAAKIIATIALRLNVDDDQLQDLLLKFMTLVARVHT DYSFSCYSQLEVNGSQHSLTCAFEDPDVNTTNLEFEICGALVEVKCLNFRKLQEIYFIETKKFLLIGKSNICVKVGEKSLTCKKIDLTTIVKPEAPFDLSVVYREGANDFVVTFNTSHLQKKYVKVLMHDVAYRQEKDENKWTHVNLSSTKLTLLQRKLQPAAMYEIKVRSIPDHYFKGFWSEWSPSYYFRTP longxing_ems_3hM_440_000000000_0001_0001
DVREAKKIVKHVRDVAKKLNNHAVYRAAKYALEALKEAEKRNDEKLIRVISILLKELLEEQ DYSFSCYSQLEVNGSQHSLTCAFEDPDVNTTNLEFEICGALVEVKCLNFRKLQEIYFIETKKFLLIGKSNICVKVGEKSLTCKKIDLTTIVKPEAPFDLSVVYREGANDFVVTFNTSHLQKKYVKVLMHDVAYRQEKDENKWTHVNLSSTKLTLLQRKLQPAAMYEIKVRSIPDHYFKGFWSEWSPSYYFRTP bcov_r3_ems_3hM_3004_000000002_0001_0001
DTETLKKLVKRAESVAKTHNRKDALVIAKAIKMQVDEVSKKNNEEDARLLERKLKLTAKLAEK DYSFSCYSQLEVNGSQHSLTCAFEDPDVNTTNLEFEICGALVEVKCLNFRKLQEIYFIETKKFLLIGKSNICVKVGEKSLTCKKIDLTTIVKPEAPFDLSVVYREGANDFVVTFNTSHLQKKYVKVLMHDVAYRQEKDENKWTHVNLSSTKLTLLQRKLQPAAMYEIKVRSIPDHYFKGFWSEWSPSYYFRTP longxing_Grafting2_ems_3hC_565_0001_0016_0001_0001
DPTKIVAKLLQELHRALAQSGVDQDEAATIMHDHAVKAMEASKDEREVKKVSKELEETVRKLKS DYSFSCYSQLEVNGSQHSLTCAFEDPDVNTTNLEFEICGALVEVKCLNFRKLQEIYFIETKKFLLIGKSNICVKVGEKSLTCKKIDLTTIVKPEAPFDLSVVYREGANDFVVTFNTSHLQKKYVKVLMHDVAYRQEKDENKWTHVNLSSTKLTLLQRKLQPAAMYEIKVRSIPDHYFKGFWSEWSPSYYFRTP longxing_ems_3hM_263_000000008_0001_0001
HESVERAWQIVHKALREAYEKQRDITVTVNINGNNVTFKITSDPREIYRVLRELQELWVTAVSK DYSFSCYSQLEVNGSQHSLTCAFEDPDVNTTNLEFEICGALVEVKCLNFRKLQEIYFIETKKFLLIGKSNICVKVGEKSLTCKKIDLTTIVKPEAPFDLSVVYREGANDFVVTFNTSHLQKKYVKVLMHDVAYRQEKDENKWTHVNLSSTKLTLLQRKLQPAAMYEIKVRSIPDHYFKGFWSEWSPSYYFRTP bcov_v3_r4_ems_3hM_1066_000000004_0001_0001_22_38_H_.._HEEH_08928_0001_0007_0001_0001_0001
DTHAKAAAIAQELLELVKRDPRKKEEATKKIKTLEKIARENNDRILVRLIHIILEIAQKEV DYSFSCYSQLEVNGSQHSLTCAFEDPDVNTTNLEFEICGALVEVKCLNFRKLQEIYFIETKKFLLIGKSNICVKVGEKSLTCKKIDLTTIVKPEAPFDLSVVYREGANDFVVTFNTSHLQKKYVKVLMHDVAYRQEKDENKWTHVNLSSTKLTLLQRKLQPAAMYEIKVRSIPDHYFKGFWSEWSPSYYFRTP longxing_ems_3hM_3663_000000012_0001_0001
RIVLIWVHGADVRLVQKVANMTGAEVILQKGSVNILVPTDDPREAKKVADEIRKIAQRPVIVTG DYSFSCYSQLEVNGSQHSLTCAFEDPDVNTTNLEFEICGALVEVKCLNFRKLQEIYFIETKKFLLIGKSNICVKVGEKSLTCKKIDLTTIVKPEAPFDLSVVYREGANDFVVTFNTSHLQKKYVKVLMHDVAYRQEKDENKWTHVNLSSTKLTLLQRKLQPAAMYEIKVRSIPDHYFKGFWSEWSPSYYFRTP bcov_r3_ems_ferrM_1256_0002_000000029_0001_0001
DAEDVARIVVEQVEEAAKKKDDKQVKLLLMKIELAARHLQDPTLEELVKKATQKAKELK DYSFSCYSQLEVNGSQHSLTCAFEDPDVNTTNLEFEICGALVEVKCLNFRKLQEIYFIETKKFLLIGKSNICVKVGEKSLTCKKIDLTTIVKPEAPFDLSVVYREGANDFVVTFNTSHLQKKYVKVLMHDVAYRQEKDENKWTHVNLSSTKLTLLQRKLQPAAMYEIKVRSIPDHYFKGFWSEWSPSYYFRTP longxing_Grafting2_ems_3hC_723_0002_0001_0013_0001_0001
DDSELKKLAKEVQETAEELVKKNATDAAQHVTQMVIEAHSKNDEKLAKLLRTVIERILKLSR DYSFSCYSQLEVNGSQHSLTCAFEDPDVNTTNLEFEICGALVEVKCLNFRKLQEIYFIETKKFLLIGKSNICVKVGEKSLTCKKIDLTTIVKPEAPFDLSVVYREGANDFVVTFNTSHLQKKYVKVLMHDVAYRQEKDENKWTHVNLSSTKLTLLQRKLQPAAMYEIKVRSIPDHYFKGFWSEWSPSYYFRTP longxing_ems_3hC_59_0002_000000044_0001_0001
DQQLKAAQRLVDKAIKILRKKNDEDAVKEAETVKKLLKKASSDSDERTIDDVVVLAMEVHRKAT DYSFSCYSQLEVNGSQHSLTCAFEDPDVNTTNLEFEICGALVEVKCLNFRKLQEIYFIETKKFLLIGKSNICVKVGEKSLTCKKIDLTTIVKPEAPFDLSVVYREGANDFVVTFNTSHLQKKYVKVLMHDVAYRQEKDENKWTHVNLSSTKLTLLQRKLQPAAMYEIKVRSIPDHYFKGFWSEWSPSYYFRTP longxing_ems_3hC_1399_0001_000000004_0001_0001
DDKEAEKVVRKAKEVAKKAKDPRASLMLKILVELLEEAIKKKDEDEIRMLNMKVKQAVKIAE DYSFSCYSQLEVNGSQHSLTCAFEDPDVNTTNLEFEICGALVEVKCLNFRKLQEIYFIETKKFLLIGKSNICVKVGEKSLTCKKIDLTTIVKPEAPFDLSVVYREGANDFVVTFNTSHLQKKYVKVLMHDVAYRQEKDENKWTHVNLSSTKLTLLQRKLQPAAMYEIKVRSIPDHYFKGFWSEWSPSYYFRTP longxing_Grafting2_ems_3hM_1516_0001_0011_0001_0001
DEVKKLAKKAEKLAKKAGMENALKAVKAVEKALKSGEITKHIAKLVLELIIQVINA DYSFSCYSQLEVNGSQHSLTCAFEDPDVNTTNLEFEICGALVEVKCLNFRKLQEIYFIETKKFLLIGKSNICVKVGEKSLTCKKIDLTTIVKPEAPFDLSVVYREGANDFVVTFNTSHLQKKYVKVLMHDVAYRQEKDENKWTHVNLSSTKLTLLQRKLQPAAMYEIKVRSIPDHYFKGFWSEWSPSYYFRTP longxing_HHH_eva_0542_000000001_0001_0001
DEQEKAAEHVTEVAEHQLQEQQDPTLLQMVVEAAKKEAKRLGVSPELLEKLERHLQEVIKTH DYSFSCYSQLEVNGSQHSLTCAFEDPDVNTTNLEFEICGALVEVKCLNFRKLQEIYFIETKKFLLIGKSNICVKVGEKSLTCKKIDLTTIVKPEAPFDLSVVYREGANDFVVTFNTSHLQKKYVKVLMHDVAYRQEKDENKWTHVNLSSTKLTLLQRKLQPAAMYEIKVRSIPDHYFKGFWSEWSPSYYFRTP longxing_ems_3hM_1508_000000022_0001_0001
WEETDKAAEKAAKLIDDAFKKNQDINVTFTINGYKYTIRVTGDPDVYQKALRTLTRIAQELLAK DYSFSCYSQLEVNGSQHSLTCAFEDPDVNTTNLEFEICGALVEVKCLNFRKLQEIYFIETKKFLLIGKSNICVKVGEKSLTCKKIDLTTIVKPEAPFDLSVVYREGANDFVVTFNTSHLQKKYVKVLMHDVAYRQEKDENKWTHVNLSSTKLTLLQRKLQPAAMYEIKVRSIPDHYFKGFWSEWSPSYYFRTP bcov_v4_r3_ems_3hM_1508_000000030_0001_0001_1_20_H_.._HEEH_15169_0001_0001_0001_0001
MIQVIVDDPTAAHLIYKVISRYNVEVLLWRFGDWWTIFIKGLDPKQATEVVQKVAKGRVEVHWM DYSFSCYSQLEVNGSQHSLTCAFEDPDVNTTNLEFEICGALVEVKCLNFRKLQEIYFIETKKFLLIGKSNICVKVGEKSLTCKKIDLTTIVKPEAPFDLSVVYREGANDFVVTFNTSHLQKKYVKVLMHDVAYRQEKDENKWTHVNLSSTKLTLLQRKLQPAAMYEIKVRSIPDHYFKGFWSEWSPSYYFRTP bcov_r2_ems_ferrM_6896_0002_000000051_0001_0001
[truncated: 4,320,957 more chars]
