# Supplementary material for: Design of protein-binding proteins from the target structure alone
Source: Nature. 2022 Mar 24;605(7910):551–60. doi: 10.1038/s41586-022-04654-9 (PMC9117152; doi:10.1038/s41586-022-04654-9)
Supplement: Supplementary file 3 — Supplementary Code Design scripts and main pdb files. This compressed file is the main supplement and contains the following files: => cao_2021_protocol/ => design_models_final_combo_optimized/ => design_models_sequence/ => design_models_ssm_natives/ => ngs_analysis_scripts/ [file 41586_2022_4654_MOESM3_ESM.gz › supplemental_files/design_models_sequence/TGFb.seq]

DDLTKKVAEEVIEALKEATKKVQDKDTRELLKTLIKLLEEAIRKNDERTLAELIHEARRLVRRY PCPYIWSLDTQYSKVLALYNQHNPGASAAPCSQLYIDFRKDLGWKWIHEPKGYHANFALEPLPIVYYVGRKPKVEQLSNMIV ems_3hM_1358_000000002_0001
DEAKEKVFELLVTAALAARHNDQDKIKTVQKRVQDIEKKARDPRQKELARAALFLIKRLN PCPYIWSLDTQYSKVLALYNQHNPGASAAPCSQLYIDFRKDLGWKWIHEPKGYHANFALEPLPIVYYVGRKPKVEQLSNMIV ems_3hC_936_0001_000000014_0001
DEEEVRKILTDAERIVREIEKKDPEAARELKIIIDFARTVARSPEQWESFARLVLELVQKHQ PCPYIWSLDTQYSKVLALYNQHNPGASAAPCSQLYIDFRKDLGWKWIHEPKGYHANFALEPLPIVYYVGRKPKVEQLSNMIV ems_3hM_2430_000000008_0001
DFVILLVDDPRLAEYFSRYVQAPVLVTELDGLIVVIVEVKDEEVSKRAEEAAKELGAKFLVNI PCPYIWSLDTQYSKVLALYNQHNPGASAAPCSQLYIDFRKDLGWKWIHEPKGYHANFALEPLPIVYYVGRKPKVEQLSNMIV ems_ferrM_3735_000000016_0001
DKDVLYFFEVQSSDPDTRKKLKKEAQTKAEEFWKKAKDNGLDVRLFFFEFQFGTSVSFFVFVRVR PCPYIWSLDTQYSKVLALYNQHNPGASAAPCSQLYIDFRKDLGWKWIHEPKGYHANFALEPLPIVYYVGRKPKVEQLSNMIV EHEE_05019_000000006_0001
DKFVLIEISDYRAAEEVAKRAQVEIHVLHIGDKFLIILRGATPEVSELFKRLAPYAEVLFLEK PCPYIWSLDTQYSKVLALYNQHNPGASAAPCSQLYIDFRKDLGWKWIHEPKGYHANFALEPLPIVYYVGRKPKVEQLSNMIV ems_ferrM_1370_0001_000000002_0001
DLELFEELVKEVTTLAQRKNDEEVVQLAQKALELFRRALENNDLEKLSEALRIVEKLKKKVS PCPYIWSLDTQYSKVLALYNQHNPGASAAPCSQLYIDFRKDLGWKWIHEPKGYHANFALEPLPIVYYVGRKPKVEQLSNMIV ems_3hM_790_000000017_0001
DSTEKAYKLVKTVIEEVNPESVEVIVLKGVLIIFFKGDTDNARTAAKLAEEVAAKVGVRLFVSIL PCPYIWSLDTQYSKVLALYNQHNPGASAAPCSQLYIDFRKDLGWKWIHEPKGYHANFALEPLPIVYYVGRKPKVEQLSNMIV HEEHE_2162_000000017_0001
DVRVLVLFKSNGETHFTEVEFENDQEAREKIKKFIKDVKEEAHKKNLDVDVFVVNGEKIRVFNVK PCPYIWSLDTQYSKVLALYNQHNPGASAAPCSQLYIDFRKDLGWKWIHEPKGYHANFALEPLPIVYYVGRKPKVEQLSNMIV EEHEE_00510_000000006_0001
DVSVVVGDSSLSEIVSKWAQVEFVVETLENEKVYIVFDNASPEVAKFAIEVARKLNVPFSIVVF PCPYIWSLDTQYSKVLALYNQHNPGASAAPCSQLYIDFRKDLGWKWIHEPKGYHANFALEPLPIVYYVGRKPKVEQLSNMIV ems_ferrM_1402_000000011_0001
GFIFVEVPGDESQARSVAKYIGAQQLHEMNGSFYIVVKGVDPRVAEEVKKFDPSALVILK PCPYIWSLDTQYSKVLALYNQHNPGASAAPCSQLYIDFRKDLGWKWIHEPKGYHANFALEPLPIVYYVGRKPKVEQLSNMIV ems_ferrM_6576_0001_000000007_0001
GKVLLLTIEVKTSDDEEVRDAKRKAKTWAKKVSDKAKSQGKRVYVFIYVSREGDTYSVTVFVVIQ PCPYIWSLDTQYSKVLALYNQHNPGASAAPCSQLYIDFRKDLGWKWIHEPKGYHANFALEPLPIVYYVGRKPKVEQLSNMIV EHEE_12602_000000000_0001
HETLIFSFHVQPKDQELRKEMEKLAKEAVKKLTKQAKKKGKSSHTVRFEFRQDGRITIVFYVTIR PCPYIWSLDTQYSKVLALYNQHNPGASAAPCSQLYIDFRKDLGWKWIHEPKGYHANFALEPLPIVYYVGRKPKVEQLSNMIV EHEE_06596_000000007_0001
HNSDIDQFEIPGNSPEAQTRATKLSKKAKKIATKWAKKLGYDVEVVVFLFEENNHLRVIVVVVVR PCPYIWSLDTQYSKVLALYNQHNPGASAAPCSQLYIDFRKDLGWKWIHEPKGYHANFALEPLPIVYYVGRKPKVEQLSNMIV EHEE_05345_000000005_0001
KEVVIFFQNVDPRVVKELAKQFNAKVLVVELNGKIYVVLTNVDPTVSELASKIAQVPVVVHTRP PCPYIWSLDTQYSKVLALYNQHNPGASAAPCSQLYIDFRKDLGWKWIHEPKGYHANFALEPLPIVYYVGRKPKVEQLSNMIV ems_ferrC_550_000000013_0001
KFLILQVKDWRLASTVAKLANVPFRVQEKNGVLIVFLEVESPELAKLAFELAEKLGVDDVFYNP PCPYIWSLDTQYSKVLALYNQHNPGASAAPCSQLYIDFRKDLGWKWIHEPKGYHANFALEPLPIVYYVGRKPKVEQLSNMIV ems_ferrM_1033_000000013_0001
KINIIIYGKDDLDQYRVPGSPDEAKKWAEKVAKNLNLPVKVILVLEDGFVFVQVD PCPYIWSLDTQYSKVLALYNQHNPGASAAPCSQLYIDFRKDLGWKWIHEPKGYHANFALEPLPIVYYVGRKPKVEQLSNMIV ems_bGM_173_000000004_0001
KVLLVIRTEKAAKIVAKLVGATNVVERNGLFLVQVPDPDRAEEAARIVAKITGTPVLVFFG PCPYIWSLDTQYSKVLALYNQHNPGASAAPCSQLYIDFRKDLGWKWIHEPKGYHANFALEPLPIVYYVGRKPKVEQLSNMIV ems_ferrM_5872_0002_000000002_0001
KVVVFVESEEAEKIAKTIADRYNVRTFRNGDVIIFEIDDPEVAELIVRLVPEARVVHA PCPYIWSLDTQYSKVLALYNQHNPGASAAPCSQLYIDFRKDLGWKWIHEPKGYHANFALEPLPIVYYVGRKPKVEQLSNMIV ems_ferrM_1771_000000003_0001
QVIIFFHDADPNAVETAARAVNATLLESHRPGGSVSFIIVTEDPDTVAELLKRLDGAPVRVIEL PCPYIWSLDTQYSKVLALYNQHNPGASAAPCSQLYIDFRKDLGWKWIHEPKGYHANFALEPLPIVYYVGRKPKVEQLSNMIV ems_ferrM_1687_0002_000000009_0001
REHFFLNIQVDSTDKDSIETARKTLKDAAKTLESKARKKGLRVRVTILENEFNGKVSFILHVVVR PCPYIWSLDTQYSKVLALYNQHNPGASAAPCSQLYIDFRKDLGWKWIHEPKGYHANFALEPLPIVYYVGRKPKVEQLSNMIV EHEE_04919_000000000_0001
REINFDQVRVTGPDPDTAKKLTDEAKEKAKKFQKKAKDRGLTVIVLRISTTDKNHWHFVVYVSVE PCPYIWSLDTQYSKVLALYNQHNPGASAAPCSQLYIDFRKDLGWKWIHEPKGYHANFALEPLPIVYYVGRKPKVEQLSNMIV EHEE_08242_000000003_0001
SAREIALELLTAALRKGLHELFTLASELLNAIIHGELSPDQQRKALEKLKKILS PCPYIWSLDTQYSKVLALYNQHNPGASAAPCSQLYIDFRKDLGWKWIHEPKGYHANFALEPLPIVYYVGRKPKVEQLSNMIV ems_p1-15H-GBL-16H-GABBL-15H_0080_0001_0001_0001_000000000_0001
SDDELRRYQEEAIEDLAKEANVDPNITKKAKDVVREAAKQKDPRLEEEAERLLQEIFELWRS PCPYIWSLDTQYSKVLALYNQHNPGASAAPCSQLYIDFRKDLGWKWIHEPKGYHANFALEPLPIVYYVGRKPKVEQLSNMIV ems_3hM_2539_000000003_0001
SFLVLAVKDWRLASTVAKLANVPFEVFEFNGSVLVFLRVESPELAKLAQELAKKLGVDEVFYEP PCPYIWSLDTQYSKVLALYNQHNPGASAAPCSQLYIDFRKDLGWKWIHEPKGYHANFALEPLPIVYYVGRKPKVEQLSNMIV ems_ferrM_1033_000000014_0001
SNSDLVLVQVRADDQKEREELEKEAEEEARTAQKEAKKQGLDVKVTKDEFEQEGSKIVLFTIKVD PCPYIWSLDTQYSKVLALYNQHNPGASAAPCSQLYIDFRKDLGWKWIHEPKGYHANFALEPLPIVYYVGRKPKVEQLSNMIV EHEE_00183_000000022_0001
SYRVLISGFNERVQKASEEAKKAGAEIRVFNNIIIIIRVQDKEIAEQVERLAERARVFVHVFG PCPYIWSLDTQYSKVLALYNQHNPGASAAPCSQLYIDFRKDLGWKWIHEPKGYHANFALEPLPIVYYVGRKPKVEQLSNMIV ems_ferrM_1517_0002_000000008_0001
TETHIIQFRFHESDKDSKKKAEDIVKTVKDRAKQEARERNTSIEVVVFRFKEGDTIVLFIIVTTR PCPYIWSLDTQYSKVLALYNQHNPGASAAPCSQLYIDFRKDLGWKWIHEPKGYHANFALEPLPIVYYVGRKPKVEQLSNMIV EHEE_05507_000000022_0001
TETLMNLIQVPSTDPTDTKTAKKKAEDFAQKISEEAKKRGQTVEFFVVVFRRGDKVRVFVIVFIK PCPYIWSLDTQYSKVLALYNQHNPGASAAPCSQLYIDFRKDLGWKWIHEPKGYHANFALEPLPIVYYVGRKPKVEQLSNMIV EHEE_13184_000000015_0001
TNEVLIIIHIKVDSEEDKKRAKKLAKKIAKTLEQTAKDKNLPVKVQFFVNEFNGRLSFFIVVRIQ PCPYIWSLDTQYSKVLALYNQHNPGASAAPCSQLYIDFRKDLGWKWIHEPKGYHANFALEPLPIVYYVGRKPKVEQLSNMIV EHEE_00776_000000009_0001
TNVLVLVNADPSYVEYLRHYVNAPLEVTRQGDFILVELKDADERLVIEAIERLNVPVQVLSQN PCPYIWSLDTQYSKVLALYNQHNPGASAAPCSQLYIDFRKDLGWKWIHEPKGYHANFALEPLPIVYYVGRKPKVEQLSNMIV ems_ferrM_6691_000000008_0001
DEEIEELLEELSKKDPEVVRILKKVFEECKRRGVSPIECLNDLLHIAQELGDEDAFRLLKELLLK PCPYIWSLDTQYSKVLALYNQHNPGASAAPCSQLYIDFRKDLGWKWIHEPKGYHANFALEPLPIVYYVGRKPKVEQLSNMIV m_96571b9a5ea694805820ab3a6ab64ac1_0001_000000005_0001_39_49_H_._bcov_4helix_09520_0001_0001_75_crosslinked
DELEELIRKLLEEFPDPRDVVRLIEELLRKLNTPEARQALQNLIFIRALGASPEDIVFLVLRAAR PCPYIWSLDTQYSKVLALYNQHNPGASAAPCSQLYIDFRKDLGWKWIHEPKGYHANFALEPLPIVYYVGRKPKVEQLSNMIV m_67b279f8f2a2415978d2553cc30fca6f_0001_1_000000014_0001_18_23_H_._bcov_4helix_04741_0001_0001_0001
DKDEEIAKRILELALEAARLPDPEQAKEIVSKLQKLAQELNNEELLHDVRQIFLLVKDQLEL PCPYIWSLDTQYSKVLALYNQHNPGASAAPCSQLYIDFRKDLGWKWIHEPKGYHANFALEPLPIVYYVGRKPKVEQLSNMIV m_9f890c78fc77abd3a1133787d264dfe5_0001_000000017_0001_27_32_H_._ems_3hM_91_0001_0001
SAVEELEECLRELGNPELVKLLKEVVKELRKKRPPEEVEELVRVLLERIGDCRKVVQALDFLALN PCPYIWSLDTQYSKVLALYNQHNPGASAAPCSQLYIDFRKDLGWKWIHEPKGYHANFALEPLPIVYYVGRKPKVEQLSNMIV d0878ec89909b577e9596b436926bf55_0001_000000018_0001_148_crosslinked
SKTEELTKDLRFAAKRAGLEDFKVRVSNGTVTVTINGTDRLAESVLAAVSALALALGVPVDVKLK PCPYIWSLDTQYSKVLALYNQHNPGASAAPCSQLYIDFRKDLGWKWIHEPKGYHANFALEPLPIVYYVGRKPKVEQLSNMIV m_d61877853fc72d3a9b094762e15ccc8a_0001_000000027_0001_25_32_H_._HEEHE_3226_0001_0001_0001
EVLTCVVLSDEEKAERFAKKYNGILIHSRGNIILVCVEDKDAAKKFAEEVGAETEFFLH PCPYIWSLDTQYSKVLALYNQHNPGASAAPCSQLYIDFRKDLGWKWIHEPKGYHANFALEPLPIVYYVGRKPKVEQLSNMIV ferr_hb1_322_000000029_0001_81_crosslinked
DEVIFFTIEWENVSEEEQRRAEELARRLAEKCFEEAHNRGLEVHIQIFTSRIGNRVVHFILCIVR PCPYIWSLDTQYSKVLALYNQHNPGASAAPCSQLYIDFRKDLGWKWIHEPKGYHANFALEPLPIVYYVGRKPKVEQLSNMIV EHEE_hb1_206_000000004_0001_45_crosslinked
DERKKAFALLAELLVREIKKGKLSREEIRQAVQNVIFLVDLVGDESVKELEKRARELLRKVEEG PCPYIWSLDTQYSKVLALYNQHNPGASAAPCSQLYIDFRKDLGWKWIHEPKGYHANFALEPLPIVYYVGRKPKVEQLSNMIV m_b08fa24f6ed407a29824ac109b4c3131_0001_1_000000025_0001_38_43_H_._HHH_eva_0388_0001_0001_0001
DEELRKVFEFLFKELEKAKDNNDKDKVDKILETAKKLAEKLNNPEIKQNILFIADHIRERLS PCPYIWSLDTQYSKVLALYNQHNPGASAAPCSQLYIDFRKDLGWKWIHEPKGYHANFALEPLPIVYYVGRKPKVEQLSNMIV m_67b279f8f2a2415978d2553cc30fca6f_0001_1_000000014_0001_18_23_H_._ems_3hM_1300_0001_0002_0001
RISDFFQIRVDAHDDEAIREAERRARKAAEEAVKEARKHGLDSKFQVFVFCHGDECIIVVVIFSN PCPYIWSLDTQYSKVLALYNQHNPGASAAPCSQLYIDFRKDLGWKWIHEPKGYHANFALEPLPIVYYVGRKPKVEQLSNMIV EHEE_hb1_465_000000017_0001_37_crosslinked
SLEELKELLKRLNTPCARFILLLLEYLLKLGLSPREVVRIALFRADHCGDPEVLKLLHELARRLL PCPYIWSLDTQYSKVLALYNQHNPGASAAPCSQLYIDFRKDLGWKWIHEPKGYHANFALEPLPIVYYVGRKPKVEQLSNMIV m_707acc9d051fe3a4acad5ad22db0e630_0001_1_000000018_0001_24_28_H_._bcov_4helix_12520_0001_0001_0001_72_crosslinked
DEAEEVAKILIKQAQELKKRVTDPRVREAVSEVIELLKKAAKKGDRRLVTEALLELYSLEDFD PCPYIWSLDTQYSKVLALYNQHNPGASAAPCSQLYIDFRKDLGWKWIHEPKGYHANFALEPLPIVYYVGRKPKVEQLSNMIV m_ems_p1-15H-GBL-16H-GBL-16H_0039_0001_0001_0001_000000005_0001_37_46_H_._ems_3hC_290_0002_0001_0003_0001
HVEEAVDELIRIIEFIIRLFPNEEEILFRIDLAKDIVKELCQSEECRRKATKKIDDFVNQL PCPYIWSLDTQYSKVLALYNQHNPGASAAPCSQLYIDFRKDLGWKWIHEPKGYHANFALEPLPIVYYVGRKPKVEQLSNMIV m_707acc9d051fe3a4acad5ad22db0e630_0001_1_000000018_0001_24_28_H_._ems_3hM_3200_0001_0003_0001_45_crosslinked
SEIERFIREAKKCLEKLRKLGLISDEQAKRLKEELDELLRRGNLAHVLIQFYDCKRFVEKG PCPYIWSLDTQYSKVLALYNQHNPGASAAPCSQLYIDFRKDLGWKWIHEPKGYHANFALEPLPIVYYVGRKPKVEQLSNMIV m_64775bce277403d2cf833de53930e9e5_0001_000000020_0001_42_48_H_._HHH_eva_0354_0001_0001_0001_98_crosslinked
DEEREILHLVLELLLRAGVESYTVDLHNGTIYIVIIGTDERADKARKWAEQLSRDLNTKVRVELR PCPYIWSLDTQYSKVLALYNQHNPGASAAPCSQLYIDFRKDLGWKWIHEPKGYHANFALEPLPIVYYVGRKPKVEQLSNMIV HEEHE_0797_000000003_0001
DEIIECVKELLRRLGNPELVEKVERFFEELKRQGLDPEDIVQLLLLLADQRGDPVLHEALALCAK PCPYIWSLDTQYSKVLALYNQHNPGASAAPCSQLYIDFRKDLGWKWIHEPKGYHANFALEPLPIVYYVGRKPKVEQLSNMIV m_06468c5750cb4384160932bb1d69963c_0001_000000000_0001_7_16_H_._bcov_4helix_04381_0001_0001_138_crosslinked
LYTDYVYVRIRNGAEEEERKARRLVEESERHAKEWAERHNLEIECDRFEFEQNGHLIISVLCFVR PCPYIWSLDTQYSKVLALYNQHNPGASAAPCSQLYIDFRKDLGWKWIHEPKGYHANFALEPLPIVYYVGRKPKVEQLSNMIV EHEE_hb1_4704_000000008_0001_50_crosslinked
TTIIVIFYNLDPRLAKYVAKNINARLICDGDVCLIEVKDVDPRKVEKLAEEASRSVNAHYSIFA PCPYIWSLDTQYSKVLALYNQHNPGASAAPCSQLYIDFRKDLGWKWIHEPKGYHANFALEPLPIVYYVGRKPKVEQLSNMIV ems_ferrC_666_000000029_0001_1_crosslinked
KVTLELQVPDAKRAKEVLRALGVEVHTKPGGRVEVTVDDPQDAQNAQFIAEAIVKVERITERET PCPYIWSLDTQYSKVLALYNQHNPGASAAPCSQLYIDFRKDLGWKWIHEPKGYHANFALEPLPIVYYVGRKPKVEQLSNMIV m_67b279f8f2a2415978d2553cc30fca6f_0001_1_000000014_0001_18_23_H_._ems_ferrM_5268_0001_0001
DAEEEVRAIIELAARLYNVPDVKVEIDNGKITVRIKGNDEAAERLRQNALFIADHAGIPIEFQEH PCPYIWSLDTQYSKVLALYNQHNPGASAAPCSQLYIDFRKDLGWKWIHEPKGYHANFALEPLPIVYYVGRKPKVEQLSNMIV m_67b279f8f2a2415978d2553cc30fca6f_0001_1_000000014_0001_18_23_H_._HEEHE_3188_0001_0003_0001
TLFAIDFQADPELVKRAQELAKEINAHLLCQPGGKCLVLVDDKRLAESIARKVEVKSFRIFEVE PCPYIWSLDTQYSKVLALYNQHNPGASAAPCSQLYIDFRKDLGWKWIHEPKGYHANFALEPLPIVYYVGRKPKVEQLSNMIV ems_ferrM_4963_000000019_0001_108_crosslinked
YELRDEQWDLDYDDEETLKKLLKEIRKRCEEKLREHRKRGIRVHLVIFYHRRGRHLRIVCIIVNY PCPYIWSLDTQYSKVLALYNQHNPGASAAPCSQLYIDFRKDLGWKWIHEPKGYHANFALEPLPIVYYVGRKPKVEQLSNMIV EHEE_hb1_4491_000000028_0001_62_crosslinked
SELVVLVRTEEVAKLVTKLAGNVRCRKLPDGQIICFIDADPSIAKRVAEYIDKGNLPVNVVHIP PCPYIWSLDTQYSKVLALYNQHNPGASAAPCSQLYIDFRKDLGWKWIHEPKGYHANFALEPLPIVYYVGRKPKVEQLSNMIV ems_ferrC_391_000000011_0001_100_crosslinked
STDEVRRHLERLVKLLLELGVDPEIIKEAVKFLLDNALHLGRLSPDEVEELKQRVEKYLEDFTG PCPYIWSLDTQYSKVLALYNQHNPGASAAPCSQLYIDFRKDLGWKWIHEPKGYHANFALEPLPIVYYVGRKPKVEQLSNMIV m_HHH_eva_0036_000000013_0001_43_53_H_._HHH_eva_0302_0001_0001_0001
SEQLADLVAIHADSLYERTGDPELKKIAERAEECIERYEKGKLSEEELERCIRELYKLLEDVQ PCPYIWSLDTQYSKVLALYNQHNPGASAAPCSQLYIDFRKDLGWKWIHEPKGYHANFALEPLPIVYYVGRKPKVEQLSNMIV m_ems_4hM_2348_000000016_0001_51_61_H_._HHH_eva_0325_0001_0001_130_crosslinked
DAQEIAALAFCIRQGDPECEELLREIVKELEKRGDEEEVELLEQNVLFILGDPRLLRKLRELLRR PCPYIWSLDTQYSKVLALYNQHNPGASAAPCSQLYIDFRKDLGWKWIHEPKGYHANFALEPLPIVYYVGRKPKVEQLSNMIV m_67b279f8f2a2415978d2553cc30fca6f_0001_1_000000014_0001_18_23_H_._bcov_4helix_08031_0001_0003_0001_19_crosslinked
DDTKTWRFEFDGDNEEAKRLSREIFRRLFEEADRKAERRGTHLYAREEEDRRNGKIRSEFEFTIG PCPYIWSLDTQYSKVLALYNQHNPGASAAPCSQLYIDFRKDLGWKWIHEPKGYHANFALEPLPIVYYVGRKPKVEQLSNMIV EHEE_hb1_3350_000000011_0001
SEKEHIRLSIELAAKRADVPSWSWSCSNGRCTITFKGNDNAVAAAAYLIERDLRADGIDVQIRIE PCPYIWSLDTQYSKVLALYNQHNPGASAAPCSQLYIDFRKDLGWKWIHEPKGYHANFALEPLPIVYYVGRKPKVEQLSNMIV m_3ecb33624e2e1d8f50a90791185d0653_0001_1_000000014_0001_25_30_H_._HEEHE_1008_0001_0001_75_crosslinked
SEFIRELLRVAKELGDKEALESLRQLLEALERGHLSPQSVLYLVLRDLRALGNEELVRLAEEVLN PCPYIWSLDTQYSKVLALYNQHNPGASAAPCSQLYIDFRKDLGWKWIHEPKGYHANFALEPLPIVYYVGRKPKVEQLSNMIV m_3ecb33624e2e1d8f50a90791185d0653_0001_1_000000014_0001_25_30_H_._bcov_4helix_14264_0001_0001
SEREEFRQNVLFIADVAGVPSVEVRYTNGKYHVHCHGDNESCKRAREAVRALAERANLDVKVTTH PCPYIWSLDTQYSKVLALYNQHNPGASAAPCSQLYIDFRKDLGWKWIHEPKGYHANFALEPLPIVYYVGRKPKVEQLSNMIV m_67b279f8f2a2415978d2553cc30fca6f_0001_1_000000014_0001_18_23_H_._HEEHE_3044_0001_0001_67_crosslinked
DSTEKAYKLVKTVIEEVNPESVECIVLKGVLICFFKGDTDNARTAAKLAEEVAAKVGVRLFVSIL PCPYIWSLDTQYSKVLALYNQHNPGASAAPCSQLYIDFRKDLGWKWIHEPKGYHANFALEPLPIVYYVGRKPKVEQLSNMIV HEEHE_2162_000000017_0001_58_crosslinked
NQCQQNVEFLQDLAELFARRGNEEAVRTLVRLAEILAERCGDEEAKKLVEKVKEYIEKVLQS PCPYIWSLDTQYSKVLALYNQHNPGASAAPCSQLYIDFRKDLGWKWIHEPKGYHANFALEPLPIVYYVGRKPKVEQLSNMIV m_653ed0bab8e0e97d1fa0d5b8ad9d13a3_0001_1_000000001_0001_47_51_H_._ems_3hM_683_0001_0001_41_crosslinked
KKLTVFLCVEDPTEAKKVASVANAKVIELPGNCVYLELKDVSPELAKKLARLAAELGVNVFIFG PCPYIWSLDTQYSKVLALYNQHNPGASAAPCSQLYIDFRKDLGWKWIHEPKGYHANFALEPLPIVYYVGRKPKVEQLSNMIV m_EHEE_hb1_5625_000000000_0001_5_9_59_61_P_._ems_ferrM_5791_0001_0001_130_crosslinked
DEKERVKTEVLLNAYQAGVPSVDVKVSNGTVKVTCKGNDEACRELAIAVRDLAKKHGLPFDVQVR PCPYIWSLDTQYSKVLALYNQHNPGASAAPCSQLYIDFRKDLGWKWIHEPKGYHANFALEPLPIVYYVGRKPKVEQLSNMIV m_ems_p1-15H-GBL-16H-GBL-16H_0039_0001_0001_0001_000000005_0001_37_46_H_._HEEHE_0230_0001_0003_0001_100_crosslinked
DELKKIAEEIERLAEKAGVPYVIVLFSHNKVIVVLRGTDESVQKVKKIVETIAKKRGLNVEVLLV PCPYIWSLDTQYSKVLALYNQHNPGASAAPCSQLYIDFRKDLGWKWIHEPKGYHANFALEPLPIVYYVGRKPKVEQLSNMIV m_EHEE_hb1_1245_000000024_0001_45_49_57_59_P_._HEEHE_0455_0001_0001
SKERRLRLTVHYAALLAGVPEVEVDVRNGTVNVTLKGTDESVKKARELAELICRAANVPCTVTQR PCPYIWSLDTQYSKVLALYNQHNPGASAAPCSQLYIDFRKDLGWKWIHEPKGYHANFALEPLPIVYYVGRKPKVEQLSNMIV m_3ec4fd4a060bd7cb271f112d3e57d58d_0001_1_000000025_0001_7_11_H_._HEEHE_2057_0001_0001_25_crosslinked
DELLFEALQLLQRLNNPVAVLIADVLAALLNGDPERAKELLKVALEICEKLGDPVCELVRKALEE PCPYIWSLDTQYSKVLALYNQHNPGASAAPCSQLYIDFRKDLGWKWIHEPKGYHANFALEPLPIVYYVGRKPKVEQLSNMIV 70a2a7d96d35f4ba2d2ab27bc27b6bd3_0001_1_000000011_0001_19_crosslinked
PVIVVVFNPKAAKVLTELAKKFNAEVITFNNEVLLVFVDDPRIAQEIYEIVCKWANNRCELFHT PCPYIWSLDTQYSKVLALYNQHNPGASAAPCSQLYIDFRKDLGWKWIHEPKGYHANFALEPLPIVYYVGRKPKVEQLSNMIV ems_ferrC_446_000000004_0001_87_crosslinked
DLHEEVRQNVIFIADVCGVPSVKVSLHNGTVHVTVKGPTDSAECALRTVRAALERLNIPFSVTTE PCPYIWSLDTQYSKVLALYNQHNPGASAAPCSQLYIDFRKDLGWKWIHEPKGYHANFALEPLPIVYYVGRKPKVEQLSNMIV m_67b279f8f2a2415978d2553cc30fca6f_0001_1_000000014_0001_18_23_H_._HEEHE_0350_0001_0001_123_crosslinked
TEEEKKAKEIAEEVALLAKEIPDELEVQFYIDTALQQAKENNDEVLVRLLEEVEEKVKRYLS PCPYIWSLDTQYSKVLALYNQHNPGASAAPCSQLYIDFRKDLGWKWIHEPKGYHANFALEPLPIVYYVGRKPKVEQLSNMIV m_416e30d36ba6434f3d09dd5d2ac6df7d_0001_1_000000006_0001_4_9_H_._ems_3hM_390_0001_0004_0001
DITIFVHVEIDGNGEEAKHLLEKLKRILEELERHLRRLGAERVYCVVFEHHNGERVTIFVFCIAR PCPYIWSLDTQYSKVLALYNQHNPGASAAPCSQLYIDFRKDLGWKWIHEPKGYHANFALEPLPIVYYVGRKPKVEQLSNMIV EHEE_hb1_5951_000000023_0001_75_crosslinked
SLLEEALRLLEELLGDPELVKQLEIIILFRKDLGVSPEEILALLVLALESDGDPRAAEILAKFVF PCPYIWSLDTQYSKVLALYNQHNPGASAAPCSQLYIDFRKDLGWKWIHEPKGYHANFALEPLPIVYYVGRKPKVEQLSNMIV m_707acc9d051fe3a4acad5ad22db0e630_0001_1_000000018_0001_24_28_H_._bcov_4helix_10021_0001_0001
DRERSEVFFEVALLASSILFCRDPNLCERAKRLVEKIIKSLRHAEDDKQRRLAEDAEWLFKAIV PCPYIWSLDTQYSKVLALYNQHNPGASAAPCSQLYIDFRKDLGWKWIHEPKGYHANFALEPLPIVYYVGRKPKVEQLSNMIV m_EHEE_hb1_6184_000000007_0001_16_23_H_._ems_3hC_496_0001_0001_0004_0001_86_crosslinked
DQALVFLLENALELEGDPEKAKCVHKLAERARHGDPEAKELLERLLEAYHREDPELLRELLEKIC PCPYIWSLDTQYSKVLALYNQHNPGASAAPCSQLYIDFRKDLGWKWIHEPKGYHANFALEPLPIVYYVGRKPKVEQLSNMIV m_ems_p1-14H-GBL-14H-GABBL-16H_0710_0001_0001_0002_000000024_0001_44_52_H_._bcov_4helix_06362_0001_0001_183_crosslinked
NDLLFLIANAVERNDPELLKHVIELICLLLGVSPEVCEELKKLAEELLRRGVSPEEILRLLKELR PCPYIWSLDTQYSKVLALYNQHNPGASAAPCSQLYIDFRKDLGWKWIHEPKGYHANFALEPLPIVYYVGRKPKVEQLSNMIV m_75f7a7753e41b29d7a177d2829858f8d_0001_000000017_0001_23_31_H_._bcov_4helix_06414_0001_0003_0001_157_crosslinked
DKDEVFRFLVELLAELLNVPDVKVSCNNGKCHVHLKGNDEAAHQALINVEFLADVLGVDVKIDLQ PCPYIWSLDTQYSKVLALYNQHNPGASAAPCSQLYIDFRKDLGWKWIHEPKGYHANFALEPLPIVYYVGRKPKVEQLSNMIV m_64112f081ff6e37487a4373fed56e914_0001_1_000000012_0001_22_31_H_._HEEHE_0992_0001_0001_0001_86_crosslinked
CTVIVIISVEEVAQWVAELANAELHKRDGGQVLLHGADEEVVKEAERIFKVKILVLTFC PCPYIWSLDTQYSKVLALYNQHNPGASAAPCSQLYIDFRKDLGWKWIHEPKGYHANFALEPLPIVYYVGRKPKVEQLSNMIV ferr_hb1_1407_000000028_0001_119_crosslinked
DEDLRLAKIVLEIAKKANVPSSRVFVNNGTIFVQLQGTDESVKTAKKLLETYCKKVGLECVVIIF PCPYIWSLDTQYSKVLALYNQHNPGASAAPCSQLYIDFRKDLGWKWIHEPKGYHANFALEPLPIVYYVGRKPKVEQLSNMIV m_EHEE_hb1_4802_000000028_0001_46_48_61_63_P_._HEEHE_1262_0001_0001_148_crosslinked
SQKLLLEARHIADKLNDPEVFEVIAKLAELLKKTGDPRIEELVERLLELLKRDPEKVKELVERIK PCPYIWSLDTQYSKVLALYNQHNPGASAAPCSQLYIDFRKDLGWKWIHEPKGYHANFALEPLPIVYYVGRKPKVEQLSNMIV m_3000559323908ff2ab03b66478d581ef_0001_000000006_0001_2_6_H_._bcov_4helix_06261_0001_0001
NDLTFFARLLLEEGELSPEKLADILDFLAALLAGGDPEKIEKLLREALEEVGDPIIELAIRILRF PCPYIWSLDTQYSKVLALYNQHNPGASAAPCSQLYIDFRKDLGWKWIHEPKGYHANFALEPLPIVYYVGRKPKVEQLSNMIV m_9b5def7823956c7009419e82645cf0f0_0001_000000016_0001_19_26_H_._bcov_4helix_01249_0001_0001
TVIFCEVRGPDDNVKKFVELVAELGARVLVIRDKEVIVEGADPDTIEDLAKKVIRAPEVRCFHD PCPYIWSLDTQYSKVLALYNQHNPGASAAPCSQLYIDFRKDLGWKWIHEPKGYHANFALEPLPIVYYVGRKPKVEQLSNMIV m_ferr_hb1_151_000000027_0001_3_5_59_61_P_._ems_ferrM_5999_0001_0002_0001_119_crosslinked
GSAHVLLELYALLQRGDPLAKRAIEILQELAKRGIDPEEVVKILLEILKELGDPLREEVEKLLRQ PCPYIWSLDTQYSKVLALYNQHNPGASAAPCSQLYIDFRKDLGWKWIHEPKGYHANFALEPLPIVYYVGRKPKVEQLSNMIV m_b53e02b194710e68f466320564696a92_0001_000000006_0001_42_48_H_._bcov_4helix_09446_0001_0001
DKVELVVELLRRLGDPDLAEFVERHIREAKKRGADPRAILFLLENLAELLGDPELLRVIQEALRR PCPYIWSLDTQYSKVLALYNQHNPGASAAPCSQLYIDFRKDLGWKWIHEPKGYHANFALEPLPIVYYVGRKPKVEQLSNMIV m_ems_p1-14H-GBL-14H-GABBL-16H_0710_0001_0001_0002_000000024_0001_44_52_H_._bcov_4helix_00936_0001_0001
SEEDKIREHVEKFVKAAIEQGVDPERVVEAVRFLLDNAVKRGRLSPEAARKILSLARELAKKLS PCPYIWSLDTQYSKVLALYNQHNPGASAAPCSQLYIDFRKDLGWKWIHEPKGYHANFALEPLPIVYYVGRKPKVEQLSNMIV m_HHH_eva_0036_000000013_0001_43_53_H_._HHH_eva_0088_0001_0001
DLEETVECVERTGDPECVLELSFYAATLADQTGDPRYEELVKLLLEALKRGDRELLRKVARLALK PCPYIWSLDTQYSKVLALYNQHNPGASAAPCSQLYIDFRKDLGWKWIHEPKGYHANFALEPLPIVYYVGRKPKVEQLSNMIV m_416e30d36ba6434f3d09dd5d2ac6df7d_0001_1_000000006_0001_4_9_H_._bcov_4helix_13266_0001_0002_0001_41_crosslinked
SLAEKIHRTVKTLAEELNVPRVLITILDGQIFVVIHATDESAQTLQRQVEEYARQLGLPVLVVVQ PCPYIWSLDTQYSKVLALYNQHNPGASAAPCSQLYIDFRKDLGWKWIHEPKGYHANFALEPLPIVYYVGRKPKVEQLSNMIV HEEHE_2103_000000012_0001
SKIELLLELIRKVPDPEVRQILQCLIFALDANDPDALRLCLELLEELLEKLNDPFVKLALEVVRK PCPYIWSLDTQYSKVLALYNQHNPGASAAPCSQLYIDFRKDLGWKWIHEPKGYHANFALEPLPIVYYVGRKPKVEQLSNMIV m_b08fa24f6ed407a29824ac109b4c3131_0001_1_000000025_0001_38_43_H_._bcov_4helix_01394_0001_0001_87_crosslinked
DVCVVVDDKTLAEIIKKLVPAEVEIVTFPGNQVLVCVRVTDEQEKETVTRILKSVAPEAFVNLR PCPYIWSLDTQYSKVLALYNQHNPGASAAPCSQLYIDFRKDLGWKWIHEPKGYHANFALEPLPIVYYVGRKPKVEQLSNMIV ems_ferrC_626_000000022_0001_42_crosslinked
DRLTILQIYIRAHREEEKEEAKRWLEEWFRRWLEDLERKGIEVEALFKLSVRGDEVIFVAVILRR PCPYIWSLDTQYSKVLALYNQHNPGASAAPCSQLYIDFRKDLGWKWIHEPKGYHANFALEPLPIVYYVGRKPKVEQLSNMIV EHEE_hb1_3213_000000011_0001
SESEEVKRQVKRICKEFNAPSCTVRVSNGKVTVTVHGDDDAALEASFYIASVLHRLGIDVRVEVR PCPYIWSLDTQYSKVLALYNQHNPGASAAPCSQLYIDFRKDLGWKWIHEPKGYHANFALEPLPIVYYVGRKPKVEQLSNMIV m_416e30d36ba6434f3d09dd5d2ac6df7d_0001_1_000000006_0001_4_9_H_._HEEHE_1436_0001_0001_0001_55_crosslinked
VECNQEIKTFRFKSEEELKEIIRKEEEKAEQIAREIRSQGREVLVLVRYEVDGDTVTISILVCVK PCPYIWSLDTQYSKVLALYNQHNPGASAAPCSQLYIDFRKDLGWKWIHEPKGYHANFALEPLPIVYYVGRKPKVEQLSNMIV EHEE_hb1_6217_000000029_0001_31_crosslinked
PVHVTVDNPDAAQNLLFIAERQNCEVHTQDNRKWTVTCDDPEAAKAIFAAVKRAADDNVEVHSE PCPYIWSLDTQYSKVLALYNQHNPGASAAPCSQLYIDFRKDLGWKWIHEPKGYHANFALEPLPIVYYVGRKPKVEQLSNMIV m_67b279f8f2a2415978d2553cc30fca6f_0001_1_000000014_0001_18_23_H_._ems_ferrC_446_0001_0001_143_crosslinked
SEEEELSILIEELAERLGVKTVTCKVSNGRIDCQIKGGNEAAHQLKINVEFLADLLNLDVKIQYD PCPYIWSLDTQYSKVLALYNQHNPGASAAPCSQLYIDFRKDLGWKWIHEPKGYHANFALEPLPIVYYVGRKPKVEQLSNMIV m_64112f081ff6e37487a4373fed56e914_0001_1_000000012_0001_22_31_H_._HEEHE_1576_0001_0001_0001_41_crosslinked
DEEEAVKDAVKRCAKRAGVPHVDVRVSNGRVSVTVHGDDRAARLLETCILLNAYQLGVTVRIEVK PCPYIWSLDTQYSKVLALYNQHNPGASAAPCSQLYIDFRKDLGWKWIHEPKGYHANFALEPLPIVYYVGRKPKVEQLSNMIV m_ems_p1-15H-GBL-16H-GBL-16H_0039_0001_0001_0001_000000005_0001_37_46_H_._HEEHE_0517_0001_0003_0001_134_crosslinked
NAEAHVLLEIYALGDEEALRLLEAVIKLKEEGDPDKAKELIERLVEVCKKVNPEACRHVEELLRK PCPYIWSLDTQYSKVLALYNQHNPGASAAPCSQLYIDFRKDLGWKWIHEPKGYHANFALEPLPIVYYVGRKPKVEQLSNMIV m_b53e02b194710e68f466320564696a92_0001_000000006_0001_42_48_H_._bcov_4helix_05410_0001_0001_148_crosslinked
SREETELLLELYSAQDLNAPVVVCVKQDGRIKCVVVGDNPDAEEIARQLKKKAEDNGIDVKVTTT PCPYIWSLDTQYSKVLALYNQHNPGASAAPCSQLYIDFRKDLGWKWIHEPKGYHANFALEPLPIVYYVGRKPKVEQLSNMIV m_ems_p1-15H-GBL-16H-GBL-16H_0039_0001_0001_0001_000000005_0001_37_46_H_._HEEHE_3087_0001_0001_0001_187_crosslinked
SAEEIIRLAIRCAEAEGDKKAVDILRKILKLARQGKMSEEEARALATEILFRCFN PCPYIWSLDTQYSKVLALYNQHNPGASAAPCSQLYIDFRKDLGWKWIHEPKGYHANFALEPLPIVYYVGRKPKVEQLSNMIV ems_p1-15H-GBL-16H-GABBL-16H_0222_0001_0001_0002_000000000_0001_115_crosslinked
SVVEELEKLLKELNTPVARLLIKLLEELLRRGVSPEEVLLELSFYAAVQGDPEALRIIAELYRRK PCPYIWSLDTQYSKVLALYNQHNPGASAAPCSQLYIDFRKDLGWKWIHEPKGYHANFALEPLPIVYYVGRKPKVEQLSNMIV m_416e30d36ba6434f3d09dd5d2ac6df7d_0001_1_000000006_0001_4_9_H_._bcov_4helix_13690_0001_0005_0001
SEEEFLRICKEVAELQRNPGLKTVCKRVEEALKRGDEDTVEKLAQLFIEIAL PCPYIWSLDTQYSKVLALYNQHNPGASAAPCSQLYIDFRKDLGWKWIHEPKGYHANFALEPLPIVYYVGRKPKVEQLSNMIV ems_p1-15H-GBL-16H-GBL-15H_0536_0001_0001_0001_000000002_0001_129_crosslinked
RQVVLVCIVDDEKVAKTLSKLAPYVRVQEINGRVFLNVDNEEAAKLVSKLAEEWGVNCLEREED PCPYIWSLDTQYSKVLALYNQHNPGASAAPCSQLYIDFRKDLGWKWIHEPKGYHANFALEPLPIVYYVGRKPKVEQLSNMIV m_EHEE_hb1_3583_000000017_0001_46_48_57_59_P_._ems_ferrC_570_0001_0001_96_crosslinked
DEINALLFLIENLAELRGDEDAEKAAERLARALREGKLDPDQVRKQAEKLLKKLD PCPYIWSLDTQYSKVLALYNQHNPGASAAPCSQLYIDFRKDLGWKWIHEPKGYHANFALEPLPIVYYVGRKPKVEQLSNMIV m_ems_p1-14H-GBL-14H-GABBL-16H_0710_0001_0001_0002_000000024_0001_44_52_H_._HHH_eva_0537_0001_0002_0001
QESRILQIEIRDTDEERIKKRNEESRELARRIAEELRRRGLDVEVDNFCFRRGDTWYCVIIIFTR PCPYIWSLDTQYSKVLALYNQHNPGASAAPCSQLYIDFRKDLGWKWIHEPKGYHANFALEPLPIVYYVGRKPKVEQLSNMIV EHEE_hb1_5656_000000000_0001_94_crosslinked
PVRVFVIGDDDRAKCLSKLIRSYGVEVHLRKHGEVVILELHNATEEIVEEAAKECNVLVFVQVK PCPYIWSLDTQYSKVLALYNQHNPGASAAPCSQLYIDFRKDLGWKWIHEPKGYHANFALEPLPIVYYVGRKPKVEQLSNMIV ems_ferrM_1498_000000006_0001_125_crosslinked
SLEEVLKLVKKFVPEEERRQLELLVLDARALGIPPEDIAFLLLLACLRAGDCPPEAREEIKKIVK PCPYIWSLDTQYSKVLALYNQHNPGASAAPCSQLYIDFRKDLGWKWIHEPKGYHANFALEPLPIVYYVGRKPKVEQLSNMIV a72bf2868f766f521fea4ec82c2b815d_0001_000000003_0001_38_crosslinked
DVQQNVLFISDLAREELNIESVSVTCDNNTCNVTVRGDDDSARRALENLRAAAEALGVKVNLRIE PCPYIWSLDTQYSKVLALYNQHNPGASAAPCSQLYIDFRKDLGWKWIHEPKGYHANFALEPLPIVYYVGRKPKVEQLSNMIV m_67b279f8f2a2415978d2553cc30fca6f_0001_1_000000014_0001_18_23_H_._HEEHE_0981_0001_0002_0001_150_crosslinked
DYHSYISIECKKHDEECRKRAEEMKRHMERIAEELRKTWHLRVYLFSYETEEGDTVTILSYIVVR PCPYIWSLDTQYSKVLALYNQHNPGASAAPCSQLYIDFRKDLGWKWIHEPKGYHANFALEPLPIVYYVGRKPKVEQLSNMIV EHEE_hb1_2183_000000010_0001_40_crosslinked
DEEEEAREILKELEKRGDPQAREILEIIRRLESSGDPRLKRIIKEILKLVKESPTEALLVAYATH PCPYIWSLDTQYSKVLALYNQHNPGASAAPCSQLYIDFRKDLGWKWIHEPKGYHANFALEPLPIVYYVGRKPKVEQLSNMIV m_ems_p1-15H-GBL-16H-GBL-16H_0039_0001_0001_0001_000000005_0001_37_46_H_._bcov_4helix_02898_0001_0001
LITIIFHITCDGDDEHCKRLIEEWLKESEKFSKKVAKRHNLELKIDTLEVKSDGRLQVVQLSFIR PCPYIWSLDTQYSKVLALYNQHNPGASAAPCSQLYIDFRKDLGWKWIHEPKGYHANFALEPLPIVYYVGRKPKVEQLSNMIV EHEE_hb1_5657_000000028_0001_50_crosslinked
SDESEKVRENVRRLADKFGLSPEDKRAAEDLAELLLALGIDPTEVERAVEEFLKRILERG PCPYIWSLDTQYSKVLALYNQHNPGASAAPCSQLYIDFRKDLGWKWIHEPKGYHANFALEPLPIVYYVGRKPKVEQLSNMIV m_HHH_eva_0718_000000007_0001_5_15_H_._HHH_eva_0186_0001_0001_0001
DKAERLLRELAKRGDPDASNALFFLENQREAGASPEEACREVVFLLRRLGNPELAELVEKLCKEE PCPYIWSLDTQYSKVLALYNQHNPGASAAPCSQLYIDFRKDLGWKWIHEPKGYHANFALEPLPIVYYVGRKPKVEQLSNMIV m_8d83f56b3f6c12e6c4e8af3d7d92f308_0001_1_000000021_0001_60_65_H_._bcov_4helix_13523_0001_0001_0001_53_crosslinked
QYSYVIQVIVRADNDEELRELLKKAEELVRKIKEHLERLNLDIEIVISCIEEDGKIICFILIFAK PCPYIWSLDTQYSKVLALYNQHNPGASAAPCSQLYIDFRKDLGWKWIHEPKGYHANFALEPLPIVYYVGRKPKVEQLSNMIV EHEE_hb1_317_000000018_0001_56_crosslinked
TETIFDFRVIHGDDEHAKRLLRDVERLAREAWEESRRRGSKDSKLDILFRCDGDRCIIFWILNIR PCPYIWSLDTQYSKVLALYNQHNPGASAAPCSQLYIDFRKDLGWKWIHEPKGYHANFALEPLPIVYYVGRKPKVEQLSNMIV EHEE_hb1_1400_000000001_0001_55_crosslinked
LRIDQVIIRIDGRGEHAEELREELRRLAEEIIRRAEERGAEQVDNFTFTVEINGEELWTNATLIT PCPYIWSLDTQYSKVLALYNQHNPGASAAPCSQLYIDFRKDLGWKWIHEPKGYHANFALEPLPIVYYVGRKPKVEQLSNMIV EHEE_hb1_1360_000000000_0001
EIQVLYSDEIESEDERDVKRVHERLKRLAEEVFRHLKRLGLRCYIFDFTSERNGKVISLAVVFCR PCPYIWSLDTQYSKVLALYNQHNPGASAAPCSQLYIDFRKDLGWKWIHEPKGYHANFALEPLPIVYYVGRKPKVEQLSNMIV EHEE_hb1_1055_000000022_0001_27_crosslinked
DEDEEISEFIELLAEKYGVPGVTVRVSNNKISVTFDGNTEAAHQASINVEFLADVLNLRIEVRFR PCPYIWSLDTQYSKVLALYNQHNPGASAAPCSQLYIDFRKDLGWKWIHEPKGYHANFALEPLPIVYYVGRKPKVEQLSNMIV m_64112f081ff6e37487a4373fed56e914_0001_1_000000012_0001_22_31_H_._HEEHE_0122_0001_0001
GEEEVKERLTRKFKDDPELVRLLREAIEALLKAGIDPASVDANIELLIRLSGDPREAVEAAKRAG PCPYIWSLDTQYSKVLALYNQHNPGASAAPCSQLYIDFRKDLGWKWIHEPKGYHANFALEPLPIVYYVGRKPKVEQLSNMIV m_0eddeacbb14b769e73e254714f31e2f9_0001_000000021_0001_42_51_H_._bcov_4helix_06711_0001_0001
DEEESEKLKELLDKDPEKALELLKELAEKLNDPELRLLALLLEICLKFDPDFCVYLLKRHLEKLT PCPYIWSLDTQYSKVLALYNQHNPGASAAPCSQLYIDFRKDLGWKWIHEPKGYHANFALEPLPIVYYVGRKPKVEQLSNMIV m_307cf0d6ab0abb9dc6d4a60295e463fe_0001_000000013_0001_18_27_H_._bcov_4helix_10875_0001_0001_85_crosslinked
RNLILDQVEIDTSDEDEIRKIHKELTELARKIAEHWRRRGYDCEVDNFTFERDGRFLNFIIVVCR PCPYIWSLDTQYSKVLALYNQHNPGASAAPCSQLYIDFRKDLGWKWIHEPKGYHANFALEPLPIVYYVGRKPKVEQLSNMIV EHEE_hb1_1970_000000016_0001_17_crosslinked
TEEEKDKEIKRLIERQAGLSNCEVRVRNGSVTVTCNGDDRLATEALLVAYATANFLGVPVSVTIR PCPYIWSLDTQYSKVLALYNQHNPGASAAPCSQLYIDFRKDLGWKWIHEPKGYHANFALEPLPIVYYVGRKPKVEQLSNMIV m_ems_p1-15H-GBL-16H-GBL-16H_0039_0001_0001_0001_000000005_0001_37_46_H_._HEEHE_1905_0001_0003_0001_132_crosslinked
GCIFVLVPLDESQARSVAKYIGAQDLVEQNGAFLIVVCGVDPRVAKEVAELVPKARVTLS PCPYIWSLDTQYSKVLALYNQHNPGASAAPCSQLYIDFRKDLGWKWIHEPKGYHANFALEPLPIVYYVGRKPKVEQLSNMIV ems_ferrM_6576_000000005_0001_168_crosslinked
SELRTVAEYAIELARKAGVPRVFVNVTNGKIIVFLQGTDERARTVQKTLTEYVKKLGVDVEVLVF PCPYIWSLDTQYSKVLALYNQHNPGASAAPCSQLYIDFRKDLGWKWIHEPKGYHANFALEPLPIVYYVGRKPKVEQLSNMIV m_ems_ferrM_3802_000000023_0001_5_7_54_58_P_._HEEHE_0160_0001_0001
RLSYIDDVRADHRDEEDKKRAEELNRKLIEEVLEHARRLGLDVKVDNFKLRIDGHIVQSSLIFAK PCPYIWSLDTQYSKVLALYNQHNPGASAAPCSQLYIDFRKDLGWKWIHEPKGYHANFALEPLPIVYYVGRKPKVEQLSNMIV EHEE_hb1_5985_000000003_0001
DRRSSTVLVFNRRDDELRRAAEEIIRRHREHIRKWAERLGLHVECRFVTRTEGDRVVHIQFCKVT PCPYIWSLDTQYSKVLALYNQHNPGASAAPCSQLYIDFRKDLGWKWIHEPKGYHANFALEPLPIVYYVGRKPKVEQLSNMIV EHEE_hb1_3359_000000000_0001_27_crosslinked
DLLEKAEKVAREILSPEDAQNFIFIVDTLREKGIDPEEILEEVLRTLESAGVDPELLEEVKRRAR PCPYIWSLDTQYSKVLALYNQHNPGASAAPCSQLYIDFRKDLGWKWIHEPKGYHANFALEPLPIVYYVGRKPKVEQLSNMIV m_67b279f8f2a2415978d2553cc30fca6f_0001_1_000000014_0001_18_23_H_._bcov_4helix_06679_0001_0001_0001
KHVIVQVVDPRAAEIIVKYLGIPAIVVERFGDVIIFVEIKDDSIEEILREAADIANAPVHVFIT PCPYIWSLDTQYSKVLALYNQHNPGASAAPCSQLYIDFRKDLGWKWIHEPKGYHANFALEPLPIVYYVGRKPKVEQLSNMIV ems_ferrM_1076_0001_000000011_0001
DEEVEELIEKAVKTGDPRLLEEALRLLREHFDIPPEAAQFLLELFAQQLGIPPEDIDRLLELLLK PCPYIWSLDTQYSKVLALYNQHNPGASAAPCSQLYIDFRKDLGWKWIHEPKGYHANFALEPLPIVYYVGRKPKVEQLSNMIV ad1a992fd9d14831ad107f9fbddffc55_0001_1_000000009_0001
DVTLFTDGADERLVREIAKMADVTVSVLSNGLIIIYAKTEEAAERYLRLVREIIGADTILFE PCPYIWSLDTQYSKVLALYNQHNPGASAAPCSQLYIDFRKDLGWKWIHEPKGYHANFALEPLPIVYYVGRKPKVEQLSNMIV ferr_hb1_316_000000000_0001
SESEKIEETIKEIAKRAGVPSITVRWSNNSVSVTLDGDDHDVLEASFYIDHWCERVGIDCKVRLN PCPYIWSLDTQYSKVLALYNQHNPGASAAPCSQLYIDFRKDLGWKWIHEPKGYHANFALEPLPIVYYVGRKPKVEQLSNMIV m_416e30d36ba6434f3d09dd5d2ac6df7d_0001_1_000000006_0001_4_9_H_._HEEHE_0001_0001_0001_0001_28_crosslinked
SFVILLVDDPRLAEYFSRCVQAPVIIVERDGHILVRVEVKDEEVSKRAEECAKILGANFLVNE PCPYIWSLDTQYSKVLALYNQHNPGASAAPCSQLYIDFRKDLGWKWIHEPKGYHANFALEPLPIVYYVGRKPKVEQLSNMIV ems_ferrM_3735_000000010_0001_178_crosslinked
TKITEFDDPDQAVEYVSKLVGDKRAERALREAAELAKNRKLVLVFLSGEFFVIFSEGRVVVFEF PCPYIWSLDTQYSKVLALYNQHNPGASAAPCSQLYIDFRKDLGWKWIHEPKGYHANFALEPLPIVYYVGRKPKVEQLSNMIV ems_f4m_111_000000002_0001
NFTVRIINDSDEAKKAIKYLKSQGVECRELSDGTVTCHVDSAELADRAARKHNAKLLVIK PCPYIWSLDTQYSKVLALYNQHNPGASAAPCSQLYIDFRKDLGWKWIHEPKGYHANFALEPLPIVYYVGRKPKVEQLSNMIV ems_ferrM_832_0001_000000002_0001_107_crosslinked
SEEELVKTISTKVTRKAGVPHIECFTSNGQIYCSIKGNDDSAKRAEKLILKIAKELGIQVFVNIL PCPYIWSLDTQYSKVLALYNQHNPGASAAPCSQLYIDFRKDLGWKWIHEPKGYHANFALEPLPIVYYVGRKPKVEQLSNMIV HEEHE_0130_000000026_0001_66_crosslinked
SEETHVLLELYQLARQAGVDDVRCEVHNGKFHCKLNGNTDSAKRATKLVEEFATKQNIDVKVDVR PCPYIWSLDTQYSKVLALYNQHNPGASAAPCSQLYIDFRKDLGWKWIHEPKGYHANFALEPLPIVYYVGRKPKVEQLSNMIV m_b53e02b194710e68f466320564696a92_0001_000000006_0001_42_48_H_._HEEHE_3172_0001_0001_0001_95_crosslinked
ETLFILCENVDPNAVETVARQAKFQVLVNDNRIFFIHVQGDDPYIKTLVHKAAELRNAECHIVT PCPYIWSLDTQYSKVLALYNQHNPGASAAPCSQLYIDFRKDLGWKWIHEPKGYHANFALEPLPIVYYVGRKPKVEQLSNMIV ems_ferrM_2945_0001_000000014_0001_101_crosslinked
DEREAKQLLLEVLIAAANLNNLEYAHEVAETVEKIRKSIPDPTESTKVSEEFLKTVVEQLDK PCPYIWSLDTQYSKVLALYNQHNPGASAAPCSQLYIDFRKDLGWKWIHEPKGYHANFALEPLPIVYYVGRKPKVEQLSNMIV m_3h_hb1_2497_000000016_0001_4_14_H_._ems_3hM_1272_0001_0002_0001
DEEVVELLKKLVNDPELEKVLEILLKLIKEGDPRAKLLLEELKELLEKGNPTEVLLVLYSLLLQL PCPYIWSLDTQYSKVLALYNQHNPGASAAPCSQLYIDFRKDLGWKWIHEPKGYHANFALEPLPIVYYVGRKPKVEQLSNMIV m_ems_p1-15H-GBL-16H-GBL-16H_0039_0001_0001_0001_000000005_0001_37_46_H_._bcov_4helix_04125_0001_0002_0001
SEELKKIIKDLRRVLKSLGISEKEIREDSRAVRDCAELLDEEAARACAERAKEIAKKKSS PCPYIWSLDTQYSKVLALYNQHNPGASAAPCSQLYIDFRKDLGWKWIHEPKGYHANFALEPLPIVYYVGRKPKVEQLSNMIV m_HHH_eva_0718_000000007_0001_5_15_H_._HHH_eva_0006_0001_0002_0001_141_crosslinked
DLLEKVSRTVEEIAKKAGVCGFDVIVNRGVVFVILRCTDESAQTAKKLIEEWSRKNNLEVSVFVF PCPYIWSLDTQYSKVLALYNQHNPGASAAPCSQLYIDFRKDLGWKWIHEPKGYHANFALEPLPIVYYVGRKPKVEQLSNMIV HEEHE_1213_000000028_0001_71_crosslinked
PEVTVYLDNADYQKLSSIAKSVGVEVRCTRVGDSWICELKNVDPRVIDEAAKKLNVIVFLQTHE PCPYIWSLDTQYSKVLALYNQHNPGASAAPCSQLYIDFRKDLGWKWIHEPKGYHANFALEPLPIVYYVGRKPKVEQLSNMIV m_EHEE_hb1_4787_000000003_0001_48_50_59_61_P_._ems_ferrC_588_0001_0001_148_crosslinked
HVEIFCQNADDRVVEFAKKLGVRVTKEGETVFIEVDDPTLARQIFEWAARIGVNCFINE PCPYIWSLDTQYSKVLALYNQHNPGASAAPCSQLYIDFRKDLGWKWIHEPKGYHANFALEPLPIVYYVGRKPKVEQLSNMIV m_EHEE_hb1_4802_000000028_0001_46_48_61_63_P_._ems_ferrM_5100_0001_0001_0001_148_crosslinked
SELSNLLARCLEELGVDPQLVQLVDVLFSALLSRLDPEEVLKLLLERLEKLGDPARECVRLLLEE PCPYIWSLDTQYSKVLALYNQHNPGASAAPCSQLYIDFRKDLGWKWIHEPKGYHANFALEPLPIVYYVGRKPKVEQLSNMIV m_269e88d0e096774383d0e2f8541e919c_0001_1_000000022_0001_23_27_H_._bcov_4helix_12127_0001_0003_0001_184_crosslinked
GLVFTTVDDFRNESEEEKRRVDERVREHKRRLEELAKKRGLKVDWEVVHFRDGDQFTVFISARIE PCPYIWSLDTQYSKVLALYNQHNPGASAAPCSQLYIDFRKDLGWKWIHEPKGYHANFALEPLPIVYYVGRKPKVEQLSNMIV EHEE_hb1_348_000000007_0001
SERREIFQTVSKLIAEAGVDNSFCNVQDGKVRCVVLGNDDSAKRAKEAVKTIATKLNLSFEFIIF PCPYIWSLDTQYSKVLALYNQHNPGASAAPCSQLYIDFRKDLGWKWIHEPKGYHANFALEPLPIVYYVGRKPKVEQLSNMIV m_ems_ferrC_671_000000006_0001_2_4_60_62_P_._HEEHE_0454_0001_0002_0001_74_crosslinked
AIVIEVHGLSDEAAIRVAKIAKVQCFVRGETVICLVDDPRQAETVSRLVTKASNVKRVEYFT PCPYIWSLDTQYSKVLALYNQHNPGASAAPCSQLYIDFRKDLGWKWIHEPKGYHANFALEPLPIVYYVGRKPKVEQLSNMIV ems_ferrM_2213_0002_000000004_0001_99_crosslinked
SEELEKLLRCAKESPECVAQLLTLLQRLYRETGDPRLADLFFLAARVLAGDVSPEELEKLFRRLH PCPYIWSLDTQYSKVLALYNQHNPGASAAPCSQLYIDFRKDLGWKWIHEPKGYHANFALEPLPIVYYVGRKPKVEQLSNMIV m_5c27bb886d72a8cd9fefdc26225a4fd4_0001_1_000000015_0001_21_29_H_._bcov_4helix_12858_0001_0001_169_crosslinked
DPTEEYIRRFLEHAKEIATRANKTVVVCVVVNGDQKCYRLPPNPEEADKLIKKITEQYRREKKK PCPYIWSLDTQYSKVLALYNQHNPGASAAPCSQLYIDFRKDLGWKWIHEPKGYHANFALEPLPIVYYVGRKPKVEQLSNMIV HEEH_18857_000000004_0001_42_crosslinked
DREEEIAQNILFCLDNGVNPEECVRLVQLAIERAGDPELEKLVRRFERILKEDPEKFEELLRKLG PCPYIWSLDTQYSKVLALYNQHNPGASAAPCSQLYIDFRKDLGWKWIHEPKGYHANFALEPLPIVYYVGRKPKVEQLSNMIV m_707acc9d051fe3a4acad5ad22db0e630_0001_1_000000018_0001_24_28_H_._bcov_4helix_02214_0001_0002_0001_78_crosslinked
DTEQDARMDVAAAVALCGVDDYRIEVKDGKVRVTVDGNDERADCVRKLITRDSKLLGVKVDVQFR PCPYIWSLDTQYSKVLALYNQHNPGASAAPCSQLYIDFRKDLGWKWIHEPKGYHANFALEPLPIVYYVGRKPKVEQLSNMIV m_c2bee41a39e7c0fb2897ab0d568c9ecb_0001_1_000000010_0001_20_27_H_._HEEHE_2731_0001_0001_93_crosslinked
SDEEIREDVRFLIKRAAGAPSVTVSLKDGDLKVTVRGDSEVVHQAEIVALFRADQLGIDVKIRSE PCPYIWSLDTQYSKVLALYNQHNPGASAAPCSQLYIDFRKDLGWKWIHEPKGYHANFALEPLPIVYYVGRKPKVEQLSNMIV m_707acc9d051fe3a4acad5ad22db0e630_0001_1_000000018_0001_24_28_H_._HEEHE_0110_0001_0001
DETEILILVFHKDDEELFERLRKELEEFAKKSAERARRRGLETHVRLEEICIGDRCYLLATNRVH PCPYIWSLDTQYSKVLALYNQHNPGASAAPCSQLYIDFRKDLGWKWIHEPKGYHANFALEPLPIVYYVGRKPKVEQLSNMIV EHEE_hb1_6280_000000020_0001_82_crosslinked
NVIHIFEQLRQLGISPEEVLKLLIRLLRDAGILSPEELRRLEELVEELLKRGDEEEVKRLLKEVD PCPYIWSLDTQYSKVLALYNQHNPGASAAPCSQLYIDFRKDLGWKWIHEPKGYHANFALEPLPIVYYVGRKPKVEQLSNMIV m_8c3586e872728e3bb421d053ab28960a_0001_000000015_0001_27_31_H_._bcov_4helix_05106_0001_0001
PVIVVVFNPKAAKVLTELAKKFNAEVITFNNEVLLVFVDDPRIAQEIYEIVRKWANNRVELFHT PCPYIWSLDTQYSKVLALYNQHNPGASAAPCSQLYIDFRKDLGWKWIHEPKGYHANFALEPLPIVYYVGRKPKVEQLSNMIV ems_ferrC_446_000000004_0001
DIKSEILFCLDLGTASPEECAFLVLRTLREAGDPEAVEKLERVLEEARRKGDPRLVEEILRRLVK PCPYIWSLDTQYSKVLALYNQHNPGASAAPCSQLYIDFRKDLGWKWIHEPKGYHANFALEPLPIVYYVGRKPKVEQLSNMIV m_707acc9d051fe3a4acad5ad22db0e630_0001_1_000000018_0001_24_28_H_._bcov_4helix_14491_0001_0003_0001_36_crosslinked
DDLERAAREILEAELLWAEELNLEKAVRLIRRIIEEAERHNLNASQAASLAIEVSRKVAEEE PCPYIWSLDTQYSKVLALYNQHNPGASAAPCSQLYIDFRKDLGWKWIHEPKGYHANFALEPLPIVYYVGRKPKVEQLSNMIV 3h_hb1_2385_000000019_0001
EVYLVFDNVDPRVVKTAVSQFPEAKVVRLPHGAVLVEVEDPKAARDILKIVKKLIDIRVQIFE PCPYIWSLDTQYSKVLALYNQHNPGASAAPCSQLYIDFRKDLGWKWIHEPKGYHANFALEPLPIVYYVGRKPKVEQLSNMIV ems_ferrM_4301_000000019_0001
SLFERVIEILEKLGDPELAKALRYVLRLVEEQGASPYAASFLISIVLLKLGVSPEEIRKVLKLFL PCPYIWSLDTQYSKVLALYNQHNPGASAAPCSQLYIDFRKDLGWKWIHEPKGYHANFALEPLPIVYYVGRKPKVEQLSNMIV m_2e4842371617fe1fc63c1fc45f4a0bec_0001_000000009_0001_61_65_H_._bcov_4helix_08851_0001_0001
TRITIFARDVETAKQQARELGTEVQTLHGHDTYVVLRIRDEEKAKWVEEELQKLNITFFVNEVD PCPYIWSLDTQYSKVLALYNQHNPGASAAPCSQLYIDFRKDLGWKWIHEPKGYHANFALEPLPIVYYVGRKPKVEQLSNMIV ferr_hb1_170_000000022_0001
SEELLEELLRKLGDPAVRDALQNFIFIRDAGIASPEEILIAIRLACERAGVSPEVCELIEKLLRK PCPYIWSLDTQYSKVLALYNQHNPGASAAPCSQLYIDFRKDLGWKWIHEPKGYHANFALEPLPIVYYVGRKPKVEQLSNMIV m_67b279f8f2a2415978d2553cc30fca6f_0001_1_000000014_0001_18_23_H_._bcov_4helix_08289_0001_0001_0001_155_crosslinked
DEEKRELLSRILKIPPEEARQLLILFLDAEDLLGDPEEVKDLIRKILRRDGVPPELIELVLRVLP PCPYIWSLDTQYSKVLALYNQHNPGASAAPCSQLYIDFRKDLGWKWIHEPKGYHANFALEPLPIVYYVGRKPKVEQLSNMIV 5c4f8e826a37605b49bebd8fa48ed454_0001_000000005_0001
VTVYVLVPNPELAKKIADLVKPESFFVVTLPHGLVVVFLEGVDPELAKEVCRKVPECRIFIND PCPYIWSLDTQYSKVLALYNQHNPGASAAPCSQLYIDFRKDLGWKWIHEPKGYHANFALEPLPIVYYVGRKPKVEQLSNMIV ems_ferrM_4343_000000019_0001_99_crosslinked
DEVETLKFLLERAAKLLGVPSVEVRVSNGKVTVDVKGTDRIARAVVANALFRCDVLGVDCSVRTH PCPYIWSLDTQYSKVLALYNQHNPGASAAPCSQLYIDFRKDLGWKWIHEPKGYHANFALEPLPIVYYVGRKPKVEQLSNMIV m_707acc9d051fe3a4acad5ad22db0e630_0001_1_000000018_0001_24_28_H_._HEEHE_1237_0001_0001_0001_75_crosslinked
TTTRIDFFRLDTQDEDELRKFREHVEKFLRKLWEESHRRGIDTVIIVVVECDNGRCVASVLVVSR PCPYIWSLDTQYSKVLALYNQHNPGASAAPCSQLYIDFRKDLGWKWIHEPKGYHANFALEPLPIVYYVGRKPKVEQLSNMIV EHEE_hb1_653_000000003_0001_85_crosslinked
ERYFFLSFEVDANNHEEIETTRRLLEEFAKRCEEFARRLGLEVRVDHVETRRGDTLINLVHCVVR PCPYIWSLDTQYSKVLALYNQHNPGASAAPCSQLYIDFRKDLGWKWIHEPKGYHANFALEPLPIVYYVGRKPKVEQLSNMIV EHEE_hb1_102_000000020_0001_34_crosslinked
SFEEKLEELLRKLVPDPRLVLSIHSIADILKELGVSPEEIVEILKRVAELDGDPDVKRAVELALK PCPYIWSLDTQYSKVLALYNQHNPGASAAPCSQLYIDFRKDLGWKWIHEPKGYHANFALEPLPIVYYVGRKPKVEQLSNMIV m_3h_hb1_5654_000000006_0001_27_37_H_._bcov_4helix_02769_0001_0001
SARELLEICEELGLLSPEQCTELLLVFYSALQFFSPKEVLKVLIELARRRGDPDITEVLEIVLRH PCPYIWSLDTQYSKVLALYNQHNPGASAAPCSQLYIDFRKDLGWKWIHEPKGYHANFALEPLPIVYYVGRKPKVEQLSNMIV m_ems_p1-15H-GBL-16H-GBL-16H_0039_0001_0001_0001_000000005_0001_37_46_H_._bcov_4helix_02827_0001_0001_0001_121_crosslinked
TTVDIFQIRVDGPDEEAQRKAKEALEKFAKKVLTEAKRRGQTCEVDRFTSRHGDVLTFIVVIFCK PCPYIWSLDTQYSKVLALYNQHNPGASAAPCSQLYIDFRKDLGWKWIHEPKGYHANFALEPLPIVYYVGRKPKVEQLSNMIV EHEE_hb1_3447_000000012_0001_57_crosslinked
TDVLIELTDSRCAELVAKIAGVKHVFIYRGPGDEVAVILYGVDPQRAKEVAETVCKARVVVVD PCPYIWSLDTQYSKVLALYNQHNPGASAAPCSQLYIDFRKDLGWKWIHEPKGYHANFALEPLPIVYYVGRKPKVEQLSNMIV ems_ferrM_6539_0002_000000010_0001_114_crosslinked
SDELAAHLAVLAAAALARIPSFRCRVRNGTVTCTLKGTDERVKDVEEDVRFIAERQGVPVRLQTR PCPYIWSLDTQYSKVLALYNQHNPGASAAPCSQLYIDFRKDLGWKWIHEPKGYHANFALEPLPIVYYVGRKPKVEQLSNMIV m_720936397f2d31669eff21710c18a4fc_0001_000000026_0001_43_51_H_._HEEHE_0782_0001_0001_96_crosslinked
DEEIEKLEEAVRRGDEELFRRLVEEVLKRTGDPRYHQALINLEFCLDAGIDPEECVFLVKKQLKD PCPYIWSLDTQYSKVLALYNQHNPGASAAPCSQLYIDFRKDLGWKWIHEPKGYHANFALEPLPIVYYVGRKPKVEQLSNMIV m_64112f081ff6e37487a4373fed56e914_0001_1_000000012_0001_22_31_H_._bcov_4helix_06001_0001_0001_208_crosslinked
LVTLIFQYHIDGDDERAKEAAERAAKEATKLAEDAARKDTGTVECDVFIFIENGRNIVVVLCLIK PCPYIWSLDTQYSKVLALYNQHNPGASAAPCSQLYIDFRKDLGWKWIHEPKGYHANFALEPLPIVYYVGRKPKVEQLSNMIV EHEE_hb1_4934_000000018_0001_78_crosslinked
PIVICVLRGADPRLVETFQKVVKTEVDVKERDGVIILFLSVDPTLAEKAAKVVGAPYWDCLVLK PCPYIWSLDTQYSKVLALYNQHNPGASAAPCSQLYIDFRKDLGWKWIHEPKGYHANFALEPLPIVYYVGRKPKVEQLSNMIV ems_ferrM_5356_000000023_0001_226_crosslinked
NELAQLLLEALEKNDPELLEKLLREVIEELEKRGNQTEVLLALYSALHYFGDPILEKLLREVREK PCPYIWSLDTQYSKVLALYNQHNPGASAAPCSQLYIDFRKDLGWKWIHEPKGYHANFALEPLPIVYYVGRKPKVEQLSNMIV m_ems_p1-15H-GBL-16H-GBL-16H_0039_0001_0001_0001_000000005_0001_37_46_H_._bcov_4helix_06689_0001_0002_0001
HWNTHYIYLVLNSDEDLCRLVEEIIKKIAEEIRRHVEELGHRVEVHFVVLHDNGQCVAFVFASWT PCPYIWSLDTQYSKVLALYNQHNPGASAAPCSQLYIDFRKDLGWKWIHEPKGYHANFALEPLPIVYYVGRKPKVEQLSNMIV EHEE_hb1_1966_000000012_0001_37_crosslinked
DEDLRLAKIVLEIAKKCNVPSSRVFVNNGTIFVQLQGTDESVKCAKKLLETYAKKVGLEVVVIIF PCPYIWSLDTQYSKVLALYNQHNPGASAAPCSQLYIDFRKDLGWKWIHEPKGYHANFALEPLPIVYYVGRKPKVEQLSNMIV m_EHEE_hb1_4802_000000028_0001_46_48_61_63_P_._HEEHE_1262_0001_0001_146_crosslinked
SEDRTFERLVAKIAKDANVPQVDLFTFQGRFVVFIDGTDESAQTASQLIREVAKRLGLEVEIIVQ PCPYIWSLDTQYSKVLALYNQHNPGASAAPCSQLYIDFRKDLGWKWIHEPKGYHANFALEPLPIVYYVGRKPKVEQLSNMIV HEEHE_1252_000000014_0001
SEHLKELVEILQWALEFAQETGEVVIVVVRIDGTRRVWVFTSDPRDQKKLQEDIEKLKKKADKT PCPYIWSLDTQYSKVLALYNQHNPGASAAPCSQLYIDFRKDLGWKWIHEPKGYHANFALEPLPIVYYVGRKPKVEQLSNMIV HEEH_07751_000000001_0001
KRLLVLVNDWRAASTACETHNLECEFFRRGDFYLIEIYGVTEEQAKKLEKILLELGVRFVIFHI PCPYIWSLDTQYSKVLALYNQHNPGASAAPCSQLYIDFRKDLGWKWIHEPKGYHANFALEPLPIVYYVGRKPKVEQLSNMIV ems_ferrM_1379_0001_000000017_0001_109_crosslinked
HYTFIVVVEFEVRSEEDREKVEHAAQRLWEESKRWSDRFGRDTRNQYLVNFRGHKVLVFVYAEVG PCPYIWSLDTQYSKVLALYNQHNPGASAAPCSQLYIDFRKDLGWKWIHEPKGYHANFALEPLPIVYYVGRKPKVEQLSNMIV EHEE_hb1_4823_000000012_0001
GEEYRRLLAHLLLELYQAVAENDDELVKELKKKCEEVAKRAGLDETEVKHYCKFVIDYARKALS PCPYIWSLDTQYSKVLALYNQHNPGASAAPCSQLYIDFRKDLGWKWIHEPKGYHANFALEPLPIVYYVGRKPKVEQLSNMIV m_b53e02b194710e68f466320564696a92_0001_000000006_0001_42_48_H_._ems_3hM_2478_0001_0003_0001_94_crosslinked
NLEIDAHANIDFAAILEGLPSVDVKCSNNECRVSVTGNDEKAKEFAILARLIAEALNVSIDVQVR PCPYIWSLDTQYSKVLALYNQHNPGASAAPCSQLYIDFRKDLGWKWIHEPKGYHANFALEPLPIVYYVGRKPKVEQLSNMIV m_2b8c0b6d382919713be1eebf2d851371_0001_1_000000022_0001_43_50_H_._HEEHE_0494_0001_0001_143_crosslinked
SLEEILKELKKRSPELREFVLNVLFRIDVLNIDPREVVELLLKTLKWSGALTPEIEKAVELLKRT PCPYIWSLDTQYSKVLALYNQHNPGASAAPCSQLYIDFRKDLGWKWIHEPKGYHANFALEPLPIVYYVGRKPKVEQLSNMIV m_707acc9d051fe3a4acad5ad22db0e630_0001_1_000000018_0001_24_28_H_._bcov_4helix_07526_0001_0001
SSDHQASINVEFLADVANVPEFSFDVRNGTVTVTLRGTDESVRDVLFLARRLCELDNVPCRVDIK PCPYIWSLDTQYSKVLALYNQHNPGASAAPCSQLYIDFRKDLGWKWIHEPKGYHANFALEPLPIVYYVGRKPKVEQLSNMIV m_64112f081ff6e37487a4373fed56e914_0001_1_000000012_0001_22_31_H_._HEEHE_2988_0001_0001_66_crosslinked
DEREQVTQNAEFIADQQRVPSLEIRDDNGTLSVTLNGDDESARHASRLIRHAAERAGVPLKVDVR PCPYIWSLDTQYSKVLALYNQHNPGASAAPCSQLYIDFRKDLGWKWIHEPKGYHANFALEPLPIVYYVGRKPKVEQLSNMIV m_b08fa24f6ed407a29824ac109b4c3131_0001_1_000000025_0001_38_43_H_._HEEHE_3183_0001_0002_0001
TLVLIFCYRIDGDDERAKEAAERAAKEATKLAEDAARKDTGTVEIDVFIDIQNGRNIVCVLAIIK PCPYIWSLDTQYSKVLALYNQHNPGASAAPCSQLYIDFRKDLGWKWIHEPKGYHANFALEPLPIVYYVGRKPKVEQLSNMIV EHEE_hb1_4934_000000012_0001_74_crosslinked
SEEETLQTLVTELAKKAGVPSVDVQVKDGQVNVKVDGDSPAATELLLNVYSLAWALNVKVEVRIE PCPYIWSLDTQYSKVLALYNQHNPGASAAPCSQLYIDFRKDLGWKWIHEPKGYHANFALEPLPIVYYVGRKPKVEQLSNMIV m_ems_p1-15H-GBL-16H-GBL-16H_0039_0001_0001_0001_000000005_0001_37_46_H_._HEEHE_3157_0001_0003_0001
SEEETLFKLAAKVARDANVPNFTVYVNRGILFIVVRDPSPEVKELLRQIQELCKKLGLECLVFTD PCPYIWSLDTQYSKVLALYNQHNPGASAAPCSQLYIDFRKDLGWKWIHEPKGYHANFALEPLPIVYYVGRKPKVEQLSNMIV m_EHEE_hb1_612_000000005_0001_48_50_59_61_P_._HEEHE_1155_0001_0001_47_crosslinked
HATWEFFWDLDARDEEALKRIREEIEEIQRRAREFAEKNNLEFESYVTELESNGQILIFLNTRVH PCPYIWSLDTQYSKVLALYNQHNPGASAAPCSQLYIDFRKDLGWKWIHEPKGYHANFALEPLPIVYYVGRKPKVEQLSNMIV EHEE_hb1_973_000000000_0001
SESEKIEKDVTDIARKAGVPDVDVFLYNGEVVVVIKGDTESAQRAETLILRWCREQGVECTILIS PCPYIWSLDTQYSKVLALYNQHNPGASAAPCSQLYIDFRKDLGWKWIHEPKGYHANFALEPLPIVYYVGRKPKVEQLSNMIV HEEHE_0306_000000001_0001_29_crosslinked
DEVLELLQLALKLGDPDVFTALSKLSTLLLEGTLSPELKELLKLLEELLKKGDPRVKEVVRLIAK PCPYIWSLDTQYSKVLALYNQHNPGASAAPCSQLYIDFRKDLGWKWIHEPKGYHANFALEPLPIVYYVGRKPKVEQLSNMIV 3093b2b89a65c5e156132e79e2bb8cca_0001_000000002_0001
SVVFIQVDDWKCAEEVAKVVNAKVFVFSRNGDTLIIVHISDEDKARKVEELLKECGVKSVFINP PCPYIWSLDTQYSKVLALYNQHNPGASAAPCSQLYIDFRKDLGWKWIHEPKGYHANFALEPLPIVYYVGRKPKVEQLSNMIV m_EHEE_hb1_4802_000000028_0001_46_48_61_63_P_._ems_ferrM_5735_0001_0002_0001_139_crosslinked
DVEELAEELRKAIKELANIKDISVRVRNGKVEVTIGGDDEDAIQAIDYVSLFAHNLGVDVKITLK PCPYIWSLDTQYSKVLALYNQHNPGASAAPCSQLYIDFRKDLGWKWIHEPKGYHANFALEPLPIVYYVGRKPKVEQLSNMIV m_a5f4663b0d1365df39cc17eed1faab14_0001_000000026_0001_19_26_H_._HEEHE_2934_0001_0001
STVRIDVDDWEAASRVADVVNARCHILVVDGQFEIRCTISDEDKARKVVELLKKVGVREVEIRP PCPYIWSLDTQYSKVLALYNQHNPGASAAPCSQLYIDFRKDLGWKWIHEPKGYHANFALEPLPIVYYVGRKPKVEQLSNMIV m_EHEE_hb1_6090_000000023_0001_44_46_59_61_P_._ems_ferrM_5735_0001_0001_73_crosslinked
LLVVVVVDDPTLAERVSKLCNVEIIHEERDGQLIVFFHAESEDLAKCVEEILHKLGIDVFLFP PCPYIWSLDTQYSKVLALYNQHNPGASAAPCSQLYIDFRKDLGWKWIHEPKGYHANFALEPLPIVYYVGRKPKVEQLSNMIV ems_ferrM_3675_000000017_0001_30_crosslinked
DLVQELEKILKTLLEKVTKRDPRLKERAEILLEVIRKDLKKASPTERLLVAYSAVLYAERLV PCPYIWSLDTQYSKVLALYNQHNPGASAAPCSQLYIDFRKDLGWKWIHEPKGYHANFALEPLPIVYYVGRKPKVEQLSNMIV m_ems_p1-15H-GBL-16H-GBL-16H_0039_0001_0001_0001_000000005_0001_37_46_H_._ems_3hM_3269_0001_0004_0001
TLLILNTFCVDGDDEDAQRYIKEVIRTLTERAEDWARKHNLQPLVIVVTIRHGSKWCVNIFITVR PCPYIWSLDTQYSKVLALYNQHNPGASAAPCSQLYIDFRKDLGWKWIHEPKGYHANFALEPLPIVYYVGRKPKVEQLSNMIV EHEE_hb1_900_000000016_0001_61_crosslinked
SRAARELVKLVQTCAKQVGDPELEKKAETLDRLLKEAEKNNDLRTVIQVYDLLRHLYEKAC PCPYIWSLDTQYSKVLALYNQHNPGASAAPCSQLYIDFRKDLGWKWIHEPKGYHANFALEPLPIVYYVGRKPKVEQLSNMIV m_196093a79268749953b7e721a953693f_0001_000000027_0001_37_41_H_._ems_3hM_73_0001_0001_73_crosslinked
SALLAALIQAYDNGDEEIFRLIQELQERLERGEISPEEVREILERLLREAGVSPFAIKKVKELLK PCPYIWSLDTQYSKVLALYNQHNPGASAAPCSQLYIDFRKDLGWKWIHEPKGYHANFALEPLPIVYYVGRKPKVEQLSNMIV m_196093a79268749953b7e721a953693f_0001_000000027_0001_37_41_H_._bcov_4helix_01069_0001_0003_0001
SEELKRRLKTEVLLVAYANGLDEKAQKIAKKVAEKLADKGVDPHQASRILARVLDRILRRKK PCPYIWSLDTQYSKVLALYNQHNPGASAAPCSQLYIDFRKDLGWKWIHEPKGYHANFALEPLPIVYYVGRKPKVEQLSNMIV m_ems_p1-15H-GBL-16H-GBL-16H_0039_0001_0001_0001_000000005_0001_37_46_H_._HHH_eva_0050_0001_0003_0001
TEELEKALELLKRLGLLTPELEAAIRLVLRHARESPLNRELADRIAELLKRDPEKALRLIIKVLV PCPYIWSLDTQYSKVLALYNQHNPGASAAPCSQLYIDFRKDLGWKWIHEPKGYHANFALEPLPIVYYVGRKPKVEQLSNMIV 8da014797ce73ac31a14421a3c11a1ab_0001_1_000000011_0001
TEFLHLVLELAYKLGVPPDVAFLIIIFEILSKELPPEEVEKLLEELAKHYGIPPELIELARRIVR PCPYIWSLDTQYSKVLALYNQHNPGASAAPCSQLYIDFRKDLGWKWIHEPKGYHANFALEPLPIVYYVGRKPKVEQLSNMIV aff62e40800cfbf30c5099bd910ef069_0001_000000002_0001
CRVFINTVVFDAGAKEQKEDAERILEQAVRDAKKFAEDLGKQPITIKVTDSRGEKRIVSVVVFVC PCPYIWSLDTQYSKVLALYNQHNPGASAAPCSQLYIDFRKDLGWKWIHEPKGYHANFALEPLPIVYYVGRKPKVEQLSNMIV EHEE_hb1_3811_000000005_0001_29_crosslinked
SEEETLQTLVTRLAKKAGVPSVEVDVVKGVVIVFVDGHSPAAKRLFQLVTELAEKLNVLVVVSIR PCPYIWSLDTQYSKVLALYNQHNPGASAAPCSQLYIDFRKDLGWKWIHEPKGYHANFALEPLPIVYYVGRKPKVEQLSNMIV m_EHEE_hb1_3595_000000028_0001_44_46_61_63_P_._HEEHE_3157_0001_0001
DHEVQALLLAARWCILHAVENNDEDKVKTCSKILKTALQRAGIDPEEADLIVKLLEELARRDAS PCPYIWSLDTQYSKVLALYNQHNPGASAAPCSQLYIDFRKDLGWKWIHEPKGYHANFALEPLPIVYYVGRKPKVEQLSNMIV ems_3hC_875_000000014_0001_126_crosslinked
DLNHLSAELLRILFEIAERCDKEECRKTAERLQELLIEALFELDDELARRIAEEALRWIEKFE PCPYIWSLDTQYSKVLALYNQHNPGASAAPCSQLYIDFRKDLGWKWIHEPKGYHANFALEPLPIVYYVGRKPKVEQLSNMIV 3h_hb1_6090_000000012_0001_6_crosslinked
SLEELKELLKRLNTPVARFILLLLEYCLKLGLSPRECVRIALFRADHLGDPEVLKLLHELARRLL PCPYIWSLDTQYSKVLALYNQHNPGASAAPCSQLYIDFRKDLGWKWIHEPKGYHANFALEPLPIVYYVGRKPKVEQLSNMIV m_707acc9d051fe3a4acad5ad22db0e630_0001_1_000000018_0001_24_28_H_._bcov_4helix_12520_0001_0001_0001_73_crosslinked
SLEEKLEELLRRLGVDPRDIQALAFLLEQCKQLGISPEECVKILTILLELLGNPEAAKAVRLVFK PCPYIWSLDTQYSKVLALYNQHNPGASAAPCSQLYIDFRKDLGWKWIHEPKGYHANFALEPLPIVYYVGRKPKVEQLSNMIV m_8c3586e872728e3bb421d053ab28960a_0001_000000015_0001_27_31_H_._bcov_4helix_14164_0001_0001_67_crosslinked
SERERLKRLLEELGLPPELILELLSIYDFLKDQGIPPEEIVIILKRAARAANDPELEKAVEVLEK PCPYIWSLDTQYSKVLALYNQHNPGASAAPCSQLYIDFRKDLGWKWIHEPKGYHANFALEPLPIVYYVGRKPKVEQLSNMIV 1fcedb74c5f09043b206948a129efacd_0001_000000021_0001
DVIFCEFSSESAAEKFAKLINYPVSIYTSDGNVAIILHNVDPRDVERAARILQSQGVDVRCITF PCPYIWSLDTQYSKVLALYNQHNPGASAAPCSQLYIDFRKDLGWKWIHEPKGYHANFALEPLPIVYYVGRKPKVEQLSNMIV ems_ferrC_400_000000025_0001_72_crosslinked
DFQLCIDIEVHGTDERAREIAKRAAEEAAKLAEEIARRYEGRVFVIYFVHESKNTLIVLICAFVE PCPYIWSLDTQYSKVLALYNQHNPGASAAPCSQLYIDFRKDLGWKWIHEPKGYHANFALEPLPIVYYVGRKPKVEQLSNMIV EHEE_hb1_3833_000000000_0001_11_crosslinked
DLEALRELVKEIRKVAEKQGDDELRKLWEEAKRLLELLEEGKLSNREELQAAIRIADIFSLVV PCPYIWSLDTQYSKVLALYNQHNPGASAAPCSQLYIDFRKDLGWKWIHEPKGYHANFALEPLPIVYYVGRKPKVEQLSNMIV m_b8bf1294fe42fe32a394752b0f352cef_0001_1_000000000_0001_35_39_H_._HHH_eva_0327_0001_0001_0001
SLERVEAFLLRAAREGDPLAKELLELLEELKERGVDPEEVVEILVELLKKLGDPRAALTIHYLLD PCPYIWSLDTQYSKVLALYNQHNPGASAAPCSQLYIDFRKDLGWKWIHEPKGYHANFALEPLPIVYYVGRKPKVEQLSNMIV m_3ec4fd4a060bd7cb271f112d3e57d58d_0001_1_000000025_0001_7_11_H_._bcov_4helix_06592_0001_0002_0001
SEVEEALRLIEMLAERENAPSITVQCSNGKCRVTVHGDDDRAREAFLNILFRVDHLGLDIDVKTT PCPYIWSLDTQYSKVLALYNQHNPGASAAPCSQLYIDFRKDLGWKWIHEPKGYHANFALEPLPIVYYVGRKPKVEQLSNMIV m_707acc9d051fe3a4acad5ad22db0e630_0001_1_000000018_0001_24_28_H_._HEEHE_1550_0001_0002_0001_44_crosslinked
DLEELLELVEKLLGDPRLREDVRFIIERCKEQGLSPEKCLDILDFLLSLINPEVAKIFTRLLLEA PCPYIWSLDTQYSKVLALYNQHNPGASAAPCSQLYIDFRKDLGWKWIHEPKGYHANFALEPLPIVYYVGRKPKVEQLSNMIV m_9b5def7823956c7009419e82645cf0f0_0001_000000016_0001_19_26_H_._bcov_4helix_13256_0001_0001_0001_47_crosslinked
DLEIDAHANVDFLAILAGVPSFSVRVSNGKVKLSVDGDSEVSENVRIAVEEVAEKLNLDLKVDVR PCPYIWSLDTQYSKVLALYNQHNPGASAAPCSQLYIDFRKDLGWKWIHEPKGYHANFALEPLPIVYYVGRKPKVEQLSNMIV m_2b8c0b6d382919713be1eebf2d851371_0001_1_000000022_0001_43_50_H_._HEEHE_1740_0001_0001
QIIVIFKLKDDPTKAEKCAKSVNAELFVNDNGSVFIQTDDPETAKDASRCLSSIPNLEVVVD PCPYIWSLDTQYSKVLALYNQHNPGASAAPCSQLYIDFRKDLGWKWIHEPKGYHANFALEPLPIVYYVGRKPKVEQLSNMIV m_EHEE_hb1_4802_000000028_0001_46_48_61_63_P_._ems_ferrC_13_0001_0001_209_crosslinked
SLLAALVYLAERCLERLGIPSWSFRFSNGRVQLTVNGDDERAQECTRSIREAAKRLQIKVDVRVK PCPYIWSLDTQYSKVLALYNQHNPGASAAPCSQLYIDFRKDLGWKWIHEPKGYHANFALEPLPIVYYVGRKPKVEQLSNMIV m_3ecb33624e2e1d8f50a90791185d0653_0001_1_000000014_0001_25_30_H_._HEEHE_0749_0001_0001_66_crosslinked
SEDRTFCRLVSEIALKAGVHSVFCQKRKNRFTVFISASNESSEKVSKLVKTLAKKLGSRVEVKVL PCPYIWSLDTQYSKVLALYNQHNPGASAAPCSQLYIDFRKDLGWKWIHEPKGYHANFALEPLPIVYYVGRKPKVEQLSNMIV m_EHEE_hb1_6232_000000000_0001_50_52_55_57_P_._HEEHE_1167_0001_0001_145_crosslinked
SLEEVIKELKKSGDPKRKELAELLENFLRRGASPEAILFLLENLVELKGDPELEKLLEEIERRVE PCPYIWSLDTQYSKVLALYNQHNPGASAAPCSQLYIDFRKDLGWKWIHEPKGYHANFALEPLPIVYYVGRKPKVEQLSNMIV m_ems_p1-14H-GBL-14H-GABBL-16H_0710_0001_0001_0002_000000024_0001_44_52_H_._bcov_4helix_11740_0001_0001
REEERVRRLLKKVEELVRNGKITLKVLIQIYDIRQFLEEIGDDELREIAERLLREALKVLAK PCPYIWSLDTQYSKVLALYNQHNPGASAAPCSQLYIDFRKDLGWKWIHEPKGYHANFALEPLPIVYYVGRKPKVEQLSNMIV m_196093a79268749953b7e721a953693f_0001_000000027_0001_37_41_H_._HHH_eva_0288_0001_0002_0001
DLEEIVRKLLEEGNPEEALHQLLAYAVAKNDDELAEEVRKVEELLKKLSPEEIKELLERLLKRVL PCPYIWSLDTQYSKVLALYNQHNPGASAAPCSQLYIDFRKDLGWKWIHEPKGYHANFALEPLPIVYYVGRKPKVEQLSNMIV m_fb6b1656ff70679d0fe15015c9442bc2_0001_1_000000007_0001_26_31_H_._bcov_4helix_06476_0001_0001
DENQFIIAKVDGTDEEAERLSRELAEEIRRKLEEDLRRRNLRARCFTFTNTFNGEHVQFLVCRIH PCPYIWSLDTQYSKVLALYNQHNPGASAAPCSQLYIDFRKDLGWKWIHEPKGYHANFALEPLPIVYYVGRKPKVEQLSNMIV EHEE_hb1_6311_000000018_0001_90_crosslinked
TEVNDDIFCVDPRDSKAIKEARDKAKKLNDKLTEEAKKRGLTIRFEYDNLEVDGDFCLLVVVRVG PCPYIWSLDTQYSKVLALYNQHNPGASAAPCSQLYIDFRKDLGWKWIHEPKGYHANFALEPLPIVYYVGRKPKVEQLSNMIV EHEE_00877_000000018_0001_12_crosslinked
TLVIIVFRKVDPRVAKKVSKIVQAYLVCKGDECVIFLEDVDPTLVKQAEELARKWGADVQFHRF PCPYIWSLDTQYSKVLALYNQHNPGASAAPCSQLYIDFRKDLGWKWIHEPKGYHANFALEPLPIVYYVGRKPKVEQLSNMIV ems_ferrM_5120_000000022_0001_154_crosslinked
SVLKTVSEIAARLARELGVPQVFVNFQNGRVVVFIQGNDESAQTVSKLLKKVAKDLNVELEVVFV PCPYIWSLDTQYSKVLALYNQHNPGASAAPCSQLYIDFRKDLGWKWIHEPKGYHANFALEPLPIVYYVGRKPKVEQLSNMIV m_EHEE_hb1_4802_000000028_0001_46_48_61_63_P_._HEEHE_3079_0001_0001_0001
GRIFVSVDDYRIAKTVAENVNAEVHYRELPKGRYLVTVKCETDEQCLLFFTLALKWNLQVILQT PCPYIWSLDTQYSKVLALYNQHNPGASAAPCSQLYIDFRKDLGWKWIHEPKGYHANFALEPLPIVYYVGRKPKVEQLSNMIV ems_ferrM_964_000000018_0001_134_crosslinked
TEVHTDTDVLRDASEEELKRFKEHAERIAKEWLDESRKRGLDCKLKVDTFEIDGNIFVVIFNECR PCPYIWSLDTQYSKVLALYNQHNPGASAAPCSQLYIDFRKDLGWKWIHEPKGYHANFALEPLPIVYYVGRKPKVEQLSNMIV EHEE_hb1_4960_000000026_0001_24_crosslinked
DDKQKLERDLMRLFLEALKNRDRDTLKKVADEAREVAERLQDTEVLLLAYSLRHYAERAS PCPYIWSLDTQYSKVLALYNQHNPGASAAPCSQLYIDFRKDLGWKWIHEPKGYHANFALEPLPIVYYVGRKPKVEQLSNMIV m_ems_p1-15H-GBL-16H-GBL-16H_0039_0001_0001_0001_000000005_0001_37_46_H_._ems_3hC_676_0002_0001_0001
DLSREFRAAVLFRADLLNIPHVEVHCDNGKCEVTVKGDDESARHLSKFVEELAKIYGLDVQVRVE PCPYIWSLDTQYSKVLALYNQHNPGASAAPCSQLYIDFRKDLGWKWIHEPKGYHANFALEPLPIVYYVGRKPKVEQLSNMIV m_707acc9d051fe3a4acad5ad22db0e630_0001_1_000000018_0001_24_28_H_._HEEHE_1112_0001_0002_0001_70_crosslinked
STEWSFVIFFENPSEEDEKELKRHVQEILEQIKREAEKRGQDTRIYFTCFRHNGETLCYYSVRVE PCPYIWSLDTQYSKVLALYNQHNPGASAAPCSQLYIDFRKDLGWKWIHEPKGYHANFALEPLPIVYYVGRKPKVEQLSNMIV EHEE_hb1_1095_000000010_0001_27_crosslinked
SETETVDRAVAKLAKEANLRTSFVNVINGRYVVFLQGTSPRVQRISKELKKVAKKLGIDLEVVIV PCPYIWSLDTQYSKVLALYNQHNPGASAAPCSQLYIDFRKDLGWKWIHEPKGYHANFALEPLPIVYYVGRKPKVEQLSNMIV m_EHEE_hb1_4802_000000028_0001_46_48_61_63_P_._HEEHE_3285_0001_0001
DKDLLIIIEICAEDEEWVKKLAEEARRLAEKFAKELRDRGIDVRVILFTNNNRGCSSHYIVIHAT PCPYIWSLDTQYSKVLALYNQHNPGASAAPCSQLYIDFRKDLGWKWIHEPKGYHANFALEPLPIVYYVGRKPKVEQLSNMIV EHEE_hb1_96_000000027_0001_98_crosslinked
DPHLIIEVYDFLRHNTEEAREFLTELCSRLLNISPEECKRLVEELLELLKKDPKKAIELIARLLE PCPYIWSLDTQYSKVLALYNQHNPGASAAPCSQLYIDFRKDLGWKWIHEPKGYHANFALEPLPIVYYVGRKPKVEQLSNMIV m_a1ccbce90b97664ca68d710c0f1c2fd4_0001_1_000000000_0001_43_47_H_._bcov_4helix_04349_0001_0001_0001_107_crosslinked
GETLIFQVRVDPNDPDQERTARKLAKEFAKKVKDEAKSQGIPVEFVIFVYRQDNQLVVIVVVRTG PCPYIWSLDTQYSKVLALYNQHNPGASAAPCSQLYIDFRKDLGWKWIHEPKGYHANFALEPLPIVYYVGRKPKVEQLSNMIV EHEE_07407_000000022_0001
DEEKKELKERIDKLLRYAIEVVDNPEERKLFTELAKKIKKLLEKNPTEALLEAYSLAHYARLK PCPYIWSLDTQYSKVLALYNQHNPGASAAPCSQLYIDFRKDLGWKWIHEPKGYHANFALEPLPIVYYVGRKPKVEQLSNMIV m_b53e02b194710e68f466320564696a92_0001_000000006_0001_42_48_H_._ems_3hM_2987_0001_0001_0001
SLVEEVLEEVNKYVSPELREEIEKAVRACKEQGVDPEACVQFLALLLDQRGDEEAARVVDELIKK PCPYIWSLDTQYSKVLALYNQHNPGASAAPCSQLYIDFRKDLGWKWIHEPKGYHANFALEPLPIVYYVGRKPKVEQLSNMIV m_06468c5750cb4384160932bb1d69963c_0001_000000000_0001_7_16_H_._bcov_4helix_06577_0001_0001_139_crosslinked
SEERELLEQVLQLARDAGVPRFDVFVNRGIVFVQIHGTDEVAKKAVELVRRWATKLGVDVVIILV PCPYIWSLDTQYSKVLALYNQHNPGASAAPCSQLYIDFRKDLGWKWIHEPKGYHANFALEPLPIVYYVGRKPKVEQLSNMIV m_EHEE_hb1_4802_000000028_0001_46_48_61_63_P_._HEEHE_0061_0001_0001_0001
TPELQVLQYISELLARGTLSEEEIKESAKEFLRELTGKLTPELKKLVEELFRYVKRS PCPYIWSLDTQYSKVLALYNQHNPGASAAPCSQLYIDFRKDLGWKWIHEPKGYHANFALEPLPIVYYVGRKPKVEQLSNMIV m_9b6f5dc4e2526c724aa50029a2e1cdcb_0001_000000005_0001_3_7_H_._HHH_eva_0676_0001_0001
SEEVRKLLELLLKARDPEERERIERRLRELSKTDPDAREALQNLIFIKDAGFSPEDVAAALLRAT PCPYIWSLDTQYSKVLALYNQHNPGASAAPCSQLYIDFRKDLGWKWIHEPKGYHANFALEPLPIVYYVGRKPKVEQLSNMIV m_67b279f8f2a2415978d2553cc30fca6f_0001_1_000000014_0001_18_23_H_._bcov_4helix_03830_0001_0001_0001
TWCLVFTSKFHKDDEKARREQEKIAEELRRHAEEVAKRLNLRISIFESTYERDGRWVALYIICID PCPYIWSLDTQYSKVLALYNQHNPGASAAPCSQLYIDFRKDLGWKWIHEPKGYHANFALEPLPIVYYVGRKPKVEQLSNMIV EHEE_hb1_4937_000000026_0001_59_crosslinked
SERITLTIQNKNLREEERKRLEKELEEIVKKLEEEARRNGRRARCKRDRFEYDNVTFLLVICEIK PCPYIWSLDTQYSKVLALYNQHNPGASAAPCSQLYIDFRKDLGWKWIHEPKGYHANFALEPLPIVYYVGRKPKVEQLSNMIV EHEE_hb1_899_000000027_0001_121_crosslinked
DVTNIDQIRVNGDNPDELTKAKKLAEKVSKKAKKIATKLNRKVHVVIFTFRVGDKINVIVFFFIR PCPYIWSLDTQYSKVLALYNQHNPGASAAPCSQLYIDFRKDLGWKWIHEPKGYHANFALEPLPIVYYVGRKPKVEQLSNMIV EHEE_08157_000000027_0001
HVVIIEVDADPRLVEEVAKNAKAFVIESHGKVTLFLLDVSEEEARRVSELLKKFVGRPVTLVIV PCPYIWSLDTQYSKVLALYNQHNPGASAAPCSQLYIDFRKDLGWKWIHEPKGYHANFALEPLPIVYYVGRKPKVEQLSNMIV ems_ferrM_997_0002_000000005_0001
SELIEEFLKELLEKGEVSPEIRKILDILDFLLLYDKEAAEFFVRKDLEEFGDPLLEEALELIEKD PCPYIWSLDTQYSKVLALYNQHNPGASAAPCSQLYIDFRKDLGWKWIHEPKGYHANFALEPLPIVYYVGRKPKVEQLSNMIV m_9b5def7823956c7009419e82645cf0f0_0001_000000016_0001_19_26_H_._bcov_4helix_09255_0001_0001
FEVVCYSIELENASEELIRRAREITKRWVEKWAKEAEERGLHVVYFHQFRRDGDRFKSLVCAFVE PCPYIWSLDTQYSKVLALYNQHNPGASAAPCSQLYIDFRKDLGWKWIHEPKGYHANFALEPLPIVYYVGRKPKVEQLSNMIV EHEE_hb1_4001_000000017_0001_31_crosslinked
DVLDLVLKVARADGNEELVRVIEEVIRCVRRGECSPEEAIELVEKVAEELGDPAVQNLIFIREIT PCPYIWSLDTQYSKVLALYNQHNPGASAAPCSQLYIDFRKDLGWKWIHEPKGYHANFALEPLPIVYYVGRKPKVEQLSNMIV m_67b279f8f2a2415978d2553cc30fca6f_0001_1_000000014_0001_18_23_H_._bcov_4helix_04907_0001_0002_0001_90_crosslinked
TEVRILQVHCDGNTDECRRLAEEWAKDSIRKAETHAKRRGLEIEILTVISHHGELLVVVQVITIR PCPYIWSLDTQYSKVLALYNQHNPGASAAPCSQLYIDFRKDLGWKWIHEPKGYHANFALEPLPIVYYVGRKPKVEQLSNMIV EHEE_hb1_338_000000018_0001_33_crosslinked
SIEELVLRALAEGDKEKVKELLKEAVEKARRDPELRQLLTELLLALYAFGDEELLRLAHKLAHEG PCPYIWSLDTQYSKVLALYNQHNPGASAAPCSQLYIDFRKDLGWKWIHEPKGYHANFALEPLPIVYYVGRKPKVEQLSNMIV m_ems_p1-15H-GBL-16H-GBL-16H_0039_0001_0001_0001_000000005_0001_37_46_H_._bcov_4helix_14137_0001_0001
SEEETLLRIVRTVAKQLGVPHSIVYINNGIVFVVIRGNSDVAQKAQEILTKICKKLNVPCLVLVE PCPYIWSLDTQYSKVLALYNQHNPGASAAPCSQLYIDFRKDLGWKWIHEPKGYHANFALEPLPIVYYVGRKPKVEQLSNMIV m_EHEE_hb1_612_000000005_0001_48_50_59_61_P_._HEEHE_2911_0001_0001_119_crosslinked
TTCLVLLDNQEAAKTLAKLVGAHLHKLPGNALFIDIHLDPREVEKLIEKVRKKFQVPLQVLCNP PCPYIWSLDTQYSKVLALYNQHNPGASAAPCSQLYIDFRKDLGWKWIHEPKGYHANFALEPLPIVYYVGRKPKVEQLSNMIV ems_ferrC_408_000000026_0001_56_crosslinked
NELTELLLEIYSLAAWLGLKEVRVEVENGRFRVTVEGDDERAKRFVTLLRRLIESLGLRVDVKVK PCPYIWSLDTQYSKVLALYNQHNPGASAAPCSQLYIDFRKDLGWKWIHEPKGYHANFALEPLPIVYYVGRKPKVEQLSNMIV m_ems_p1-15H-GBL-16H-GBL-16H_0039_0001_0001_0001_000000005_0001_37_46_H_._HEEHE_1949_0001_0002_0001
DEVVFFDIEWENVSEEEQRRAEELARRLAEKAFEEAHNRGLEVHIQIFTDRRGNRVIHFILVIVE PCPYIWSLDTQYSKVLALYNQHNPGASAAPCSQLYIDFRKDLGWKWIHEPKGYHANFALEPLPIVYYVGRKPKVEQLSNMIV EHEE_hb1_206_000000010_0001
SVLEIILELIKKKDEELSHQVEINIEFLRALGIDPEEVIALIIRFLKQAGNPELAELLEKLLREE PCPYIWSLDTQYSKVLALYNQHNPGASAAPCSQLYIDFRKDLGWKWIHEPKGYHANFALEPLPIVYYVGRKPKVEQLSNMIV m_64112f081ff6e37487a4373fed56e914_0001_1_000000012_0001_22_31_H_._bcov_4helix_00620_0001_0001_0001
SDDEHVSQNLFFCAAAVHAPSFSVDVRNGTVTLKLHGDTKVREAVEECARLLSELYNVKVKVEVE PCPYIWSLDTQYSKVLALYNQHNPGASAAPCSQLYIDFRKDLGWKWIHEPKGYHANFALEPLPIVYYVGRKPKVEQLSNMIV m_67b279f8f2a2415978d2553cc30fca6f_0001_1_000000014_0001_18_23_H_._HEEHE_2389_0001_0001_82_crosslinked
SRREALHLLIQVYDCARLVGDEEAKEALKKALELVAALQDGKLDASQVEKLLKRIVKKCRKLG PCPYIWSLDTQYSKVLALYNQHNPGASAAPCSQLYIDFRKDLGWKWIHEPKGYHANFALEPLPIVYYVGRKPKVEQLSNMIV m_196093a79268749953b7e721a953693f_0001_000000027_0001_37_41_H_._HHH_eva_0056_0001_0001_0001_57_crosslinked
PTVFLVFRNADSKVEEALKWFKKQGAEVFTKNNELVILHGADYRQVRKFIEDAGANVHFFVN PCPYIWSLDTQYSKVLALYNQHNPGASAAPCSQLYIDFRKDLGWKWIHEPKGYHANFALEPLPIVYYVGRKPKVEQLSNMIV ems_ferrM_3385_0001_000000013_0001
SLVEELYEEALREGDPDLAALLFRVLHLLDKGVNPEEIKKLLEEFIKEAGVSPEVLEIVRRAVEH PCPYIWSLDTQYSKVLALYNQHNPGASAAPCSQLYIDFRKDLGWKWIHEPKGYHANFALEPLPIVYYVGRKPKVEQLSNMIV m_4a183338b638f64a5d233b8bdb12e52a_0001_000000011_0001_8_13_H_._bcov_4helix_09488_0001_0001
SELEELIECFERGECPPQEVFQLIIRFLEKLGIPPKEVTHLVLEIVSALLAGNPEAAKEAVRRAE PCPYIWSLDTQYSKVLALYNQHNPGASAAPCSQLYIDFRKDLGWKWIHEPKGYHANFALEPLPIVYYVGRKPKVEQLSNMIV 40f6b022932e68c6e013838c6047dd2e_0001_000000020_0001_3_crosslinked
TEEFSLHANVDFLALLACVPSVSVTVRNGDVKVTLDGNDECVRLAIEAIKDLAKRANITVRITFK PCPYIWSLDTQYSKVLALYNQHNPGASAAPCSQLYIDFRKDLGWKWIHEPKGYHANFALEPLPIVYYVGRKPKVEQLSNMIV m_HHH_eva_0602_000000021_0001_36_44_H_._HEEHE_2036_0001_0001_124_crosslinked
DVREVLELLVRVFEELKRNNVDPEQIKKILTEILKEAQSKIQDPRDRRAAVFLVDLLSELAER PCPYIWSLDTQYSKVLALYNQHNPGASAAPCSQLYIDFRKDLGWKWIHEPKGYHANFALEPLPIVYYVGRKPKVEQLSNMIV m_653ed0bab8e0e97d1fa0d5b8ad9d13a3_0001_1_000000001_0001_47_51_H_._ems_3hM_3354_0001_0001_0001
SLEEELERLLRELGVSPEVIHDLKQFFDVIRSAGISPEEILKDLKELAKLLGDPEAAKAVELLLR PCPYIWSLDTQYSKVLALYNQHNPGASAAPCSQLYIDFRKDLGWKWIHEPKGYHANFALEPLPIVYYVGRKPKVEQLSNMIV m_269e88d0e096774383d0e2f8541e919c_0001_1_000000022_0001_23_27_H_._bcov_4helix_12515_0001_0001
TVVIFLSDVDPRVAELIKKVVPECEVFVRDNVIIVHCPSEELAKKVEEFVKKLVDASWVVNKF PCPYIWSLDTQYSKVLALYNQHNPGASAAPCSQLYIDFRKDLGWKWIHEPKGYHANFALEPLPIVYYVGRKPKVEQLSNMIV m_EHEE_hb1_4491_000000002_0001_48_52_55_57_P_._ems_ferrM_2424_0001_0001_151_crosslinked
DEEELRRLLKLLKEGDPEAAREIRKILEKLVGNPEEAQALLFLIQNLLELGVSPEEIIRIIKILG PCPYIWSLDTQYSKVLALYNQHNPGASAAPCSQLYIDFRKDLGWKWIHEPKGYHANFALEPLPIVYYVGRKPKVEQLSNMIV m_75f7a7753e41b29d7a177d2829858f8d_0001_000000017_0001_23_31_H_._bcov_4helix_06992_0001_0001_0001
DEQREELERLDRTLETLSEQAKKDPDTAETEIDKIYRLAHERGDLAILNAAEKAKRIVQKIK PCPYIWSLDTQYSKVLALYNQHNPGASAAPCSQLYIDFRKDLGWKWIHEPKGYHANFALEPLPIVYYVGRKPKVEQLSNMIV m_8104e8702eb39c9aa5e7259f6c74e1cf_0001_1_000000011_0001_40_48_H_._ems_3hM_1581_0001_0001
GPEELRKELEELGDPKCVEVLEDALALLEQGVDPESVKQFVELLADQRGCSPELVRKIKKAVEEK PCPYIWSLDTQYSKVLALYNQHNPGASAAPCSQLYIDFRKDLGWKWIHEPKGYHANFALEPLPIVYYVGRKPKVEQLSNMIV m_06468c5750cb4384160932bb1d69963c_0001_000000000_0001_7_16_H_._bcov_4helix_12214_0001_0001_166_crosslinked
DEMEILIELADLLAQALLTYKDDPEKVKELAKKVQKIAQDLCQSEECREAVEELVTRFIREV PCPYIWSLDTQYSKVLALYNQHNPGASAAPCSQLYIDFRKDLGWKWIHEPKGYHANFALEPLPIVYYVGRKPKVEQLSNMIV m_ccf14732845b2f5ae9da9c01433d07c4_0001_000000006_0001_40_47_H_._ems_3hM_3332_0001_0001_157_crosslinked
DVREKLIELLFCLDVLNSPLAREILRLIKELRKRLSPEEVLRIVLELAKRLSPELRECVLLVEEV PCPYIWSLDTQYSKVLALYNQHNPGASAAPCSQLYIDFRKDLGWKWIHEPKGYHANFALEPLPIVYYVGRKPKVEQLSNMIV m_707acc9d051fe3a4acad5ad22db0e630_0001_1_000000018_0001_24_28_H_._bcov_4helix_01008_0001_0001_0001_135_crosslinked
SLEEKIFRLCERAGLLSPRECTELLLNFYSLRQFFSPKEVLRYLLELLEELGSPKAVELLKELLK PCPYIWSLDTQYSKVLALYNQHNPGASAAPCSQLYIDFRKDLGWKWIHEPKGYHANFALEPLPIVYYVGRKPKVEQLSNMIV m_ems_p1-15H-GBL-16H-GBL-16H_0039_0001_0001_0001_000000005_0001_37_46_H_._bcov_4helix_04420_0001_0002_0001_129_crosslinked
LLVQVDDEIYLFENPEEAKKFVERVVKEKGGHCVRFGNVVICR PCPYIWSLDTQYSKVLALYNQHNPGASAAPCSQLYIDFRKDLGWKWIHEPKGYHANFALEPLPIVYYVGRKPKVEQLSNMIV EEHEE_rd4_0891.min_rise1.31_000000002_0001_12_crosslinked
CRIFVLVDDPTIAKRVKDIVNLNITCVRLPGNVIFCEIHDADDKAFELVYRAGADSVILNR PCPYIWSLDTQYSKVLALYNQHNPGASAAPCSQLYIDFRKDLGWKWIHEPKGYHANFALEPLPIVYYVGRKPKVEQLSNMIV ems_ferrM_2810_000000027_0001_129_crosslinked
DDAKQEALALAFLICNLLELGRIDEETATKLIDEILKRLKKNNVDPTVQEEVKRIAERALKECR PCPYIWSLDTQYSKVLALYNQHNPGASAAPCSQLYIDFRKDLGWKWIHEPKGYHANFALEPLPIVYYVGRKPKVEQLSNMIV m_ems_p1-14H-GBL-14H-GABBL-16H_0710_0001_0001_0002_000000024_0001_44_52_H_._ems_3hM_2325_0001_0001_144_crosslinked
SAREDLRWLVEYLAKALGVPSVRVEESNGRITITLKGDTEAAHQAAINIEFLCDVLGVPCSVTIK PCPYIWSLDTQYSKVLALYNQHNPGASAAPCSQLYIDFRKDLGWKWIHEPKGYHANFALEPLPIVYYVGRKPKVEQLSNMIV m_64112f081ff6e37487a4373fed56e914_0001_1_000000012_0001_22_31_H_._HEEHE_3164_0001_0001_0001_84_crosslinked
PELRELIEELKRRGVPVEEIVIIALFRADNLGDEELLRLIAELARRLEKGEISPEEVLELLRKLG PCPYIWSLDTQYSKVLALYNQHNPGASAAPCSQLYIDFRKDLGWKWIHEPKGYHANFALEPLPIVYYVGRKPKVEQLSNMIV m_707acc9d051fe3a4acad5ad22db0e630_0001_1_000000018_0001_24_28_H_._bcov_4helix_02589_0001_0001_0001
TPEAFKFLIENLIELLYEKGVSLEEIKRYIKELLEAAEELGLLSTDEVKELEKFAEKVLRKVK PCPYIWSLDTQYSKVLALYNQHNPGASAAPCSQLYIDFRKDLGWKWIHEPKGYHANFALEPLPIVYYVGRKPKVEQLSNMIV m_ems_p1-14H-GBL-14H-GABBL-16H_0710_0001_0001_0002_000000024_0001_44_52_H_._HHH_eva_0301_0001_0001
DFEEDWDELRKIVEKIARDLQDPEVEEALKVCQELFEEGKKNNDHSLLSAAAACLAVIVQAG PCPYIWSLDTQYSKVLALYNQHNPGASAAPCSQLYIDFRKDLGWKWIHEPKGYHANFALEPLPIVYYVGRKPKVEQLSNMIV m_88ad10506ddba10ecd58f70eaccfc0fd_0001_1_000000008_0001_41_48_H_._ems_3hC_739_0001_0001_0002_0001_121_crosslinked
SEDEKFRKLLEQAVREVGAPECLVYVSKGQVHVFCLGTDETAQTVAKVAEEIAKKLNLRLTVFLN PCPYIWSLDTQYSKVLALYNQHNPGASAAPCSQLYIDFRKDLGWKWIHEPKGYHANFALEPLPIVYYVGRKPKVEQLSNMIV m_EHEE_hb1_949_000000010_0001_46_50_55_59_P_._HEEHE_1351_0001_0001_74_crosslinked
SLERLLRLLAKELGDPEVEKVAEILKELEERGVSPEEIKKIIKKLLEELGNREVLASVEFFLELD PCPYIWSLDTQYSKVLALYNQHNPGASAAPCSQLYIDFRKDLGWKWIHEPKGYHANFALEPLPIVYYVGRKPKVEQLSNMIV m_e97b41f4e209c0640d4e43cb61b66542_0001_000000021_0001_17_21_H_._bcov_4helix_05416_0001_0002_0001
SESEEVSEFVKEVAKRAGVPSFSCSWKDGKVTCTFNGLNSAVAAAQYLVERDAERLGLDVKITDQ PCPYIWSLDTQYSKVLALYNQHNPGASAAPCSQLYIDFRKDLGWKWIHEPKGYHANFALEPLPIVYYVGRKPKVEQLSNMIV m_3ecb33624e2e1d8f50a90791185d0653_0001_1_000000014_0001_25_30_H_._HEEHE_0167_0001_0001_14_crosslinked
SLEEILEELKELLKDNPLAKELLEELEELLKKGDPKAKELIELLRELIERGVSPQAIVYLIERDK PCPYIWSLDTQYSKVLALYNQHNPGASAAPCSQLYIDFRKDLGWKWIHEPKGYHANFALEPLPIVYYVGRKPKVEQLSNMIV m_3ecb33624e2e1d8f50a90791185d0653_0001_1_000000014_0001_25_30_H_._bcov_4helix_08969_0001_0001_0001
DKDVCYFFEVQSSDPDTRKKLKKEAQTKAEEFWKKAKDNGLDVRLFFFEFQFGTSVSFFVCVRVR PCPYIWSLDTQYSKVLALYNQHNPGASAAPCSQLYIDFRKDLGWKWIHEPKGYHANFALEPLPIVYYVGRKPKVEQLSNMIV EHEE_05019_000000006_0001_16_crosslinked
DEDRKVNRAVVKLVEEAGVPRFQVFVNRGRIFVQLEGTDESVKRAKKIVTTWATRSGYRVIVIIF PCPYIWSLDTQYSKVLALYNQHNPGASAAPCSQLYIDFRKDLGWKWIHEPKGYHANFALEPLPIVYYVGRKPKVEQLSNMIV m_EHEE_hb1_4802_000000028_0001_46_48_61_63_P_._HEEHE_1316_0001_0001
SVRECLEEALRKNDPRLLEECFRLAKREAGNPAEALLEIYQELLELGLLSPEEIKRLLEELDRLG PCPYIWSLDTQYSKVLALYNQHNPGASAAPCSQLYIDFRKDLGWKWIHEPKGYHANFALEPLPIVYYVGRKPKVEQLSNMIV m_b53e02b194710e68f466320564696a92_0001_000000006_0001_42_48_H_._bcov_4helix_02813_0001_0001_147_crosslinked
DDKLELEFYVDSLAELVGVPDCKVRVSNGTVTVTCRGDDDNARTLVTKVTEFAKDLGYDVKYRIK PCPYIWSLDTQYSKVLALYNQHNPGASAAPCSQLYIDFRKDLGWKWIHEPKGYHANFALEPLPIVYYVGRKPKVEQLSNMIV m_416e30d36ba6434f3d09dd5d2ac6df7d_0001_1_000000006_0001_4_9_H_._HEEHE_0018_0001_0002_0001_29_crosslinked
DDDERIESTIEAAADILGLTDVDVKCRNGTCTVKVGGNDDAARAVSDLAKRIAEKEGVPVNLRTG PCPYIWSLDTQYSKVLALYNQHNPGASAAPCSQLYIDFRKDLGWKWIHEPKGYHANFALEPLPIVYYVGRKPKVEQLSNMIV m_b3fb939bd6b48c9b6df4ddeb0b3e91f0_0001_000000027_0001_42_51_H_._HEEHE_2862_0001_0001_141_crosslinked
SEQETLERLARALAERANVEHCSVTIRNGTVTIQCRGTDEAAEIVLRAALLFADQLGIKVNRRHQ PCPYIWSLDTQYSKVLALYNQHNPGASAAPCSQLYIDFRKDLGWKWIHEPKGYHANFALEPLPIVYYVGRKPKVEQLSNMIV m_9f890c78fc77abd3a1133787d264dfe5_0001_000000017_0001_27_32_H_._HEEHE_1389_0001_0001_143_crosslinked
SIEEVLKEAEELLGDPEVVRDLLELLRFLKELGVDPQDILFLLENLAENLGDPVASELLERLLRK PCPYIWSLDTQYSKVLALYNQHNPGASAAPCSQLYIDFRKDLGWKWIHEPKGYHANFALEPLPIVYYVGRKPKVEQLSNMIV m_ems_p1-14H-GBL-14H-GABBL-16H_0710_0001_0001_0002_000000024_0001_44_52_H_._bcov_4helix_08084_0001_0001
DEEVKRFLELLDELEKILRSIDDKKKVTDVARKLLEKVKRLCSSEECKLVALFRVDTVIERLQE PCPYIWSLDTQYSKVLALYNQHNPGASAAPCSQLYIDFRKDLGWKWIHEPKGYHANFALEPLPIVYYVGRKPKVEQLSNMIV m_707acc9d051fe3a4acad5ad22db0e630_0001_1_000000018_0001_24_28_H_._ems_3hM_1858_0001_0005_0001_81_crosslinked
HRVLFSTYTFDGDDEHAERLIEHAERLNEELARKLEREGWRYIFLLITRRKRNNRIHINALVVAQ PCPYIWSLDTQYSKVLALYNQHNPGASAAPCSQLYIDFRKDLGWKWIHEPKGYHANFALEPLPIVYYVGRKPKVEQLSNMIV EHEE_hb1_5005_000000008_0001
SDERAAEYLIERDSELVGVPSVKCSVKDGTVTCTFDGDDDNAKIASEAIRFAAERLGLDVKFETR PCPYIWSLDTQYSKVLALYNQHNPGASAAPCSQLYIDFRKDLGWKWIHEPKGYHANFALEPLPIVYYVGRKPKVEQLSNMIV m_3ecb33624e2e1d8f50a90791185d0653_0001_1_000000014_0001_25_30_H_._HEEHE_1996_0001_0002_0001_76_crosslinked
PITCFIDGVKEEVIREVAKKFNVKVRIFEGGFIELHGVSREIAERIAQLALEEANGRQVFCNA PCPYIWSLDTQYSKVLALYNQHNPGASAAPCSQLYIDFRKDLGWKWIHEPKGYHANFALEPLPIVYYVGRKPKVEQLSNMIV ferr_hb1_2136_000000000_0001_125_crosslinked
DEVEEILELVHENPEEAKELLKELCKKLGNEERCKILLKDVEELEENGNPADALLLLVVLLLLLR PCPYIWSLDTQYSKVLALYNQHNPGASAAPCSQLYIDFRKDLGWKWIHEPKGYHANFALEPLPIVYYVGRKPKVEQLSNMIV 16fcbc9e3b409cd257630b2bf4fa6e33_0001_000000028_0001_2_crosslinked
DAEEALRFLVERCAKLAGVPSFSVRVKDGTVKLRLKGDDEAARQCLQNADFIATALGLDVKLTVD PCPYIWSLDTQYSKVLALYNQHNPGASAAPCSQLYIDFRKDLGWKWIHEPKGYHANFALEPLPIVYYVGRKPKVEQLSNMIV m_b08fa24f6ed407a29824ac109b4c3131_0001_1_000000025_0001_38_43_H_._HEEHE_1878_0001_0001_0001_119_crosslinked
SEDRRLETEILLDCYQAGVRHCDISVSNGTVRVEIDATDESSEILSRLVKRLADRAGVPVDIQSR PCPYIWSLDTQYSKVLALYNQHNPGASAAPCSQLYIDFRKDLGWKWIHEPKGYHANFALEPLPIVYYVGRKPKVEQLSNMIV m_ems_p1-15H-GBL-16H-GBL-16H_0039_0001_0001_0001_000000005_0001_37_46_H_._HEEHE_2218_0001_0002_0001_166_crosslinked
TAEDFCRYLAKRLYERDGDSVVVVLEDNGKVIVCVVGDDPTVKKLSKKFTKEAEDLGLDVEVYST PCPYIWSLDTQYSKVLALYNQHNPGASAAPCSQLYIDFRKDLGWKWIHEPKGYHANFALEPLPIVYYVGRKPKVEQLSNMIV m_307cf0d6ab0abb9dc6d4a60295e463fe_0001_000000013_0001_18_27_H_._HEEHE_1383_0001_0001_76_crosslinked
SSVLVIVVNATPKFIECLKRLNVEVEYVKEGDLLFVEVTNVDPEQVARCAKEANVNVFVQRK PCPYIWSLDTQYSKVLALYNQHNPGASAAPCSQLYIDFRKDLGWKWIHEPKGYHANFALEPLPIVYYVGRKPKVEQLSNMIV ems_ferrM_6270_000000015_0001_122_crosslinked
SEEETLEELVDELAEKLGVPSVLVQVRDGRFTVFVSGTDESAQTLSKILTTWCKKVGLKCEVVVV PCPYIWSLDTQYSKVLALYNQHNPGASAAPCSQLYIDFRKDLGWKWIHEPKGYHANFALEPLPIVYYVGRKPKVEQLSNMIV m_EHEE_hb1_6232_000000000_0001_50_52_55_57_P_._HEEHE_2291_0001_0001_147_crosslinked
SEAETISEELKDIARKLGVPEVIFVVLNGVVVVFVTGDTDAARRLEKAVEDVSRKWGVPVQFFLV PCPYIWSLDTQYSKVLALYNQHNPGASAAPCSQLYIDFRKDLGWKWIHEPKGYHANFALEPLPIVYYVGRKPKVEQLSNMIV m_ferr_hb1_2616_000000012_0001_4_6_58_60_P_._HEEHE_2140_0001_0001
SDEVIREVEELLKRDPEKAVRVAVRLVKELRKRNEEEAQAVELVLRALLARLDPRLLELFLELLD PCPYIWSLDTQYSKVLALYNQHNPGASAAPCSQLYIDFRKDLGWKWIHEPKGYHANFALEPLPIVYYVGRKPKVEQLSNMIV 9e6fd26349c4a7bce4f9e3ec91d47286_0001_1_000000001_0001
SLAEEVRRDVEDIAAFFGVPGVSVDVRNGTVTVTFDGNDDNARRASEAVLELALLLGVTVKLTFR PCPYIWSLDTQYSKVLALYNQHNPGASAAPCSQLYIDFRKDLGWKWIHEPKGYHANFALEPLPIVYYVGRKPKVEQLSNMIV m_bff30cc7c6b40d023d7843b98bd316d2_0001_1_000000025_0001_21_30_H_._HEEHE_0908_0001_0001
SEEDKIRKKVEEYVKKAIKRGIDPEEVLKWVLEFLARAVEEGKLSPEARLEIVALAALLARELK PCPYIWSLDTQYSKVLALYNQHNPGASAAPCSQLYIDFRKDLGWKWIHEPKGYHANFALEPLPIVYYVGRKPKVEQLSNMIV HHH_eva_0088_000000023_0001
DEVLERLRKLLRKLGNPELVEWVEEWIELLRRRGASPEEIIQNLVFIAATLGDPELLRVIIEAFR PCPYIWSLDTQYSKVLALYNQHNPGASAAPCSQLYIDFRKDLGWKWIHEPKGYHANFALEPLPIVYYVGRKPKVEQLSNMIV m_67b279f8f2a2415978d2553cc30fca6f_0001_1_000000014_0001_18_23_H_._bcov_4helix_09163_0001_0001
LVTLIFQYHIDGDDERAKEAAERAAKEATKLAEDAARKDTGTVEIDVFIFIENGRNIVVVLALIK PCPYIWSLDTQYSKVLALYNQHNPGASAAPCSQLYIDFRKDLGWKWIHEPKGYHANFALEPLPIVYYVGRKPKVEQLSNMIV EHEE_hb1_4934_000000018_0001
SSRLIDIWELVRLLKKDPEKAKELLRLLLKLKGDPKLEELLRILEELLRRGVSPEEIFQILARLL PCPYIWSLDTQYSKVLALYNQHNPGASAAPCSQLYIDFRKDLGWKWIHEPKGYHANFALEPLPIVYYVGRKPKVEQLSNMIV m_a5567de14e69e56abfe7145b81b63e91_0001_000000006_0001_37_45_H_._bcov_4helix_14608_0001_0001
SVEECAKILEELGDPVAVLLVLLYKHLKELGISPENIETALEALASAYGNEEAVERALECLKKLE PCPYIWSLDTQYSKVLALYNQHNPGASAAPCSQLYIDFRKDLGWKWIHEPKGYHANFALEPLPIVYYVGRKPKVEQLSNMIV m_28547f62621d3f4f8f57c1e24f9beede_0001_1_000000016_0001_5_13_H_._bcov_4helix_13790_0001_0001_91_crosslinked
STVTIHVSNEECARVIARAVDVKEVRKDGDKVTLHVDTDWASADANAELLSKLCNVPIEVHFKP PCPYIWSLDTQYSKVLALYNQHNPGASAAPCSQLYIDFRKDLGWKWIHEPKGYHANFALEPLPIVYYVGRKPKVEQLSNMIV m_0eddeacbb14b769e73e254714f31e2f9_0001_000000021_0001_42_51_H_._ems_ferrM_4309_0001_0001_47_crosslinked
DEEAEESARAAAERGASEQAIEFLLDHQGVDPREVKEIVDRLS PCPYIWSLDTQYSKVLALYNQHNPGASAAPCSQLYIDFRKDLGWKWIHEPKGYHANFALEPLPIVYYVGRKPKVEQLSNMIV HHH_rd4_0121.min_rise1.43_000000022_0001
DFEWYSVFEVTTKDEDLIEHVREWDRQVAREWKEEAEKRNLECRIYHFYYRLGDRIIIYTYFRCH PCPYIWSLDTQYSKVLALYNQHNPGASAAPCSQLYIDFRKDLGWKWIHEPKGYHANFALEPLPIVYYVGRKPKVEQLSNMIV EHEE_hb1_2600_000000001_0001_60_crosslinked
STKELLKEVAELVKKDLDRAIELALELAQRLGDPLVLEIAAELFVLDAKGVSPEEIAEILERLIK PCPYIWSLDTQYSKVLALYNQHNPGASAAPCSQLYIDFRKDLGWKWIHEPKGYHANFALEPLPIVYYVGRKPKVEQLSNMIV m_9862393bd4eb64f05c76d22049e39513_0001_000000024_0001_60_64_H_._bcov_4helix_02751_0001_0001
DELVKLFEELLRLGLSPLQVLWFLLVDLQHKGDPEKIRVLEAVLHIVYRRGLSPEELKRLLKELE PCPYIWSLDTQYSKVLALYNQHNPGASAAPCSQLYIDFRKDLGWKWIHEPKGYHANFALEPLPIVYYVGRKPKVEQLSNMIV m_88ad10506ddba10ecd58f70eaccfc0fd_0001_1_000000008_0001_41_48_H_._bcov_4helix_03967_0001_0001_0001
DEEIEKVIEECLGDPREARELLQNILFRADVKNIDPEEAIKLLIAALEWYGDPESAECLKEVLRH PCPYIWSLDTQYSKVLALYNQHNPGASAAPCSQLYIDFRKDLGWKWIHEPKGYHANFALEPLPIVYYVGRKPKVEQLSNMIV m_707acc9d051fe3a4acad5ad22db0e630_0001_1_000000018_0001_24_28_H_._bcov_4helix_11021_0001_0003_0001_79_crosslinked
DEEELREVLEKVLGDPELAREVLFLIELLKELGASPEKIRQNVLFILDHLGVSPEEIKKILKLIP PCPYIWSLDTQYSKVLALYNQHNPGASAAPCSQLYIDFRKDLGWKWIHEPKGYHANFALEPLPIVYYVGRKPKVEQLSNMIV m_67b279f8f2a2415978d2553cc30fca6f_0001_1_000000014_0001_18_23_H_._bcov_4helix_11924_0001_0002_0001
DIRVTIILFCDIGDEECRRRAERDTEERERHLEELARRLNGRIRIRHETFREGDLFVNLNSIHVH PCPYIWSLDTQYSKVLALYNQHNPGASAAPCSQLYIDFRKDLGWKWIHEPKGYHANFALEPLPIVYYVGRKPKVEQLSNMIV EHEE_hb1_620_000000011_0001_69_crosslinked
HIRRFDWDLVHGDDERAREELKKWAEESKRKAEEVAHRHNLKLDCQIERIKVGRVIFVVNRCHIT PCPYIWSLDTQYSKVLALYNQHNPGASAAPCSQLYIDFRKDLGWKWIHEPKGYHANFALEPLPIVYYVGRKPKVEQLSNMIV EHEE_hb1_4803_000000023_0001_67_crosslinked
SIEEEVELLVKILAKRAGVPSVKVSVSNGRVSVTVKGTDEAAQEALDAVDILAENEGLPVRLTTE PCPYIWSLDTQYSKVLALYNQHNPGASAAPCSQLYIDFRKDLGWKWIHEPKGYHANFALEPLPIVYYVGRKPKVEQLSNMIV m_2190dd9774351ad962202158f0f2aad9_0001_000000025_0001_45_51_H_._HEEHE_3071_0001_0001
KIIVVVIFEDEVEQLTIDEDPEAAKEVAKYAKSVLPWAECRLVVRNDIVLVDCTG PCPYIWSLDTQYSKVLALYNQHNPGASAAPCSQLYIDFRKDLGWKWIHEPKGYHANFALEPLPIVYYVGRKPKVEQLSNMIV ems_bGwo_70_0001_000000018_0001_93_crosslinked
DTVILVFTDDPTVAEKLAKAANAELVEINGAFLVLLEDASPELIKAVERLAKEQGAHIVTSQE PCPYIWSLDTQYSKVLALYNQHNPGASAAPCSQLYIDFRKDLGWKWIHEPKGYHANFALEPLPIVYYVGRKPKVEQLSNMIV ems_ferrM_5297_0002_000000009_0001
HLEYFVFVSFNAHNDEERRKAEELLERLAEELHRLAEELGLRHEVIKFTYENQGSVVIYTLHRIS PCPYIWSLDTQYSKVLALYNQHNPGASAAPCSQLYIDFRKDLGWKWIHEPKGYHANFALEPLPIVYYVGRKPKVEQLSNMIV EHEE_hb1_3004_000000024_0001
SADEELRKLAEKLNDPRLRSLVFIIERLRELGVTPESILSAVSSLAESLGVSPELLELLERLIRK PCPYIWSLDTQYSKVLALYNQHNPGASAAPCSQLYIDFRKDLGWKWIHEPKGYHANFALEPLPIVYYVGRKPKVEQLSNMIV m_d61877853fc72d3a9b094762e15ccc8a_0001_000000027_0001_25_32_H_._bcov_4helix_06013_0001_0001
DRERFERIQRIVEKIKKDYKDDQHKSAKVAIEVLREIIKNAEDPASQFAADQLILRLEELL PCPYIWSLDTQYSKVLALYNQHNPGASAAPCSQLYIDFRKDLGWKWIHEPKGYHANFALEPLPIVYYVGRKPKVEQLSNMIV ems_3hM_284_000000029_0001
PEEVLELLLEALERGDKDLLEEVKRLLEELCKTDPEVCQLLINAEFLEDAGFSPEDIVFLLKIQL PCPYIWSLDTQYSKVLALYNQHNPGASAAPCSQLYIDFRKDLGWKWIHEPKGYHANFALEPLPIVYYVGRKPKVEQLSNMIV m_64112f081ff6e37487a4373fed56e914_0001_1_000000012_0001_22_31_H_._bcov_4helix_11618_0001_0001_83_crosslinked
SLEEQLIREVVEIARQAGVPRFFVYVNRGTLFVVVRGDTDSVRTAKKIIETICKRRGLECLVVIF PCPYIWSLDTQYSKVLALYNQHNPGASAAPCSQLYIDFRKDLGWKWIHEPKGYHANFALEPLPIVYYVGRKPKVEQLSNMIV m_EHEE_hb1_612_000000005_0001_48_50_59_61_P_._HEEHE_2015_0001_0001_55_crosslinked
SARTHVLLELYTCAQQAGVKELSVEVRDNTVHVTVDGSNEKFKECVTRITKEARKNGVQVDVQTR PCPYIWSLDTQYSKVLALYNQHNPGASAAPCSQLYIDFRKDLGWKWIHEPKGYHANFALEPLPIVYYVGRKPKVEQLSNMIV m_b53e02b194710e68f466320564696a92_0001_000000006_0001_42_48_H_._HEEHE_2642_0001_0001_0001_47_crosslinked
STEEELQELCETLSKRADVPSVDCKVRNGTLTVEIKGTDEAARTAYEALELLAENRNIPLDVKIR PCPYIWSLDTQYSKVLALYNQHNPGASAAPCSQLYIDFRKDLGWKWIHEPKGYHANFALEPLPIVYYVGRKPKVEQLSNMIV m_234bb501998f509494096a15c01d6915_0001_000000026_0001_45_50_H_._HEEHE_3242_0001_0001_6_crosslinked
SSDRDLVRHFFELCEKANVPRCYVFVNRNIVFIQVRGDDDSARTLVKLAKTFSKKYNVPVLVRVE PCPYIWSLDTQYSKVLALYNQHNPGASAAPCSQLYIDFRKDLGWKWIHEPKGYHANFALEPLPIVYYVGRKPKVEQLSNMIV m_EHEE_hb1_4802_000000028_0001_46_48_61_63_P_._HEEHE_0262_0001_0001_134_crosslinked
DVIILVLDYRCAETVARYVNAQVRVTKLPGNFYLLEVEGVPEEGSKNVAKLAFECDPDVRVVIL PCPYIWSLDTQYSKVLALYNQHNPGASAAPCSQLYIDFRKDLGWKWIHEPKGYHANFALEPLPIVYYVGRKPKVEQLSNMIV ems_ferrM_2912_0001_000000021_0001_130_crosslinked
DEAERLKKELEDLGDPKCVEVLEDAIALLEQGVDPESVKQFVELLADQRGCDPELVERIKEVVEK PCPYIWSLDTQYSKVLALYNQHNPGASAAPCSQLYIDFRKDLGWKWIHEPKGYHANFALEPLPIVYYVGRKPKVEQLSNMIV m_06468c5750cb4384160932bb1d69963c_0001_000000000_0001_7_16_H_._bcov_4helix_09815_0001_0001_0_crosslinked
DIRFELILEGETTTVRTTIQVDDARKACEIAEELLKKLGVPGHFYCNPRAKTIFVQG PCPYIWSLDTQYSKVLALYNQHNPGASAAPCSQLYIDFRKDLGWKWIHEPKGYHANFALEPLPIVYYVGRKPKVEQLSNMIV m_EHEE_hb1_612_000000005_0001_48_50_59_61_P_._proteinG_5446_0001_0001_82_crosslinked
HVREIVLRILFLLSEASRKRDEEKLRKLLELARRIANTTEARELRENLIFVADLAEEETRG PCPYIWSLDTQYSKVLALYNQHNPGASAAPCSQLYIDFRKDLGWKWIHEPKGYHANFALEPLPIVYYVGRKPKVEQLSNMIV 3h_hb1_4986_000000008_0001
DLEELLEKIAKELGVPEEDLRELREWVRRLLELGVSPEEILTVLDLVVATRNDPDLERLLELVAK PCPYIWSLDTQYSKVLALYNQHNPGASAAPCSQLYIDFRKDLGWKWIHEPKGYHANFALEPLPIVYYVGRKPKVEQLSNMIV m_5b0d098471c064aaf9759c29655fe688_0001_1_000000000_0001_38_46_H_._bcov_4helix_00367_0001_0001
TLEEALKRAEEEGDLIAALDAVAILVELLGDPEVKRLLEELEKLVREGTLTPEEVIRVLREVLKL PCPYIWSLDTQYSKVLALYNQHNPGASAAPCSQLYIDFRKDLGWKWIHEPKGYHANFALEPLPIVYYVGRKPKVEQLSNMIV 7cd7901af4ec689e58c7a5c7d289996c_0001_1_000000018_0001
DTKERAEEAVRLASEALNIEDVKWDVRNGTLKVTVRGDTEDARQFKQNVEFIAEILGVPVEVQVR PCPYIWSLDTQYSKVLALYNQHNPGASAAPCSQLYIDFRKDLGWKWIHEPKGYHANFALEPLPIVYYVGRKPKVEQLSNMIV m_67b279f8f2a2415978d2553cc30fca6f_0001_1_000000014_0001_18_23_H_._HEEHE_2168_0001_0001
DVFVVVRDSRAAKLVWECVKRKGVPVYLYGDVVIVENASEEVARQCAEIASKIAQAPIFFFVG PCPYIWSLDTQYSKVLALYNQHNPGASAAPCSQLYIDFRKDLGWKWIHEPKGYHANFALEPLPIVYYVGRKPKVEQLSNMIV ems_ferrM_2620_0002_000000024_0001_81_crosslinked
DFVFMIDVEVRDGDEEAEERLRRAKKLSERLADEVARRLNVRFFSYCLESRNNGKRIYICAAVVR PCPYIWSLDTQYSKVLALYNQHNPGASAAPCSQLYIDFRKDLGWKWIHEPKGYHANFALEPLPIVYYVGRKPKVEQLSNMIV EHEE_hb1_684_000000002_0001_46_crosslinked
KARLLLVFGDRVFQVRVDVPEQAKEAAKEIIKEAGASSLKLCETLSDGIVICFLE PCPYIWSLDTQYSKVLALYNQHNPGASAAPCSQLYIDFRKDLGWKWIHEPKGYHANFALEPLPIVYYVGRKPKVEQLSNMIV ems_bGM_515_0002_000000021_0001_6_crosslinked
KKCIVDVEDPRAAEIISKYVGVNATVVEQNGALVIFVKVDSDSVFEILFEAADIANVPVFVFCN PCPYIWSLDTQYSKVLALYNQHNPGASAAPCSQLYIDFRKDLGWKWIHEPKGYHANFALEPLPIVYYVGRKPKVEQLSNMIV ems_ferrM_1076_000000023_0001_135_crosslinked
DPEKLRERLREQIEKYFKEGKLSPEECLEYALRVLRQLSRNGLISEREFTHILLELYSICRQLEL PCPYIWSLDTQYSKVLALYNQHNPGASAAPCSQLYIDFRKDLGWKWIHEPKGYHANFALEPLPIVYYVGRKPKVEQLSNMIV m_b53e02b194710e68f466320564696a92_0001_000000006_0001_42_48_H_._HHH_eva_0290_0001_0004_0001_110_crosslinked
FVLFELKNPECAERVARIVNAVVVTIDNRSVLVFIEDPRLAKIFEKLARECNTEFEFEEI PCPYIWSLDTQYSKVLALYNQHNPGASAAPCSQLYIDFRKDLGWKWIHEPKGYHANFALEPLPIVYYVGRKPKVEQLSNMIV ems_ferrM_1993_0001_000000002_0001_53_crosslinked
DEDLRLAKIVLEIAKKANVPSSRVFVNNGTIFVQLQGTDESVKTAKKLLETYAKKVGLEVVVIIF PCPYIWSLDTQYSKVLALYNQHNPGASAAPCSQLYIDFRKDLGWKWIHEPKGYHANFALEPLPIVYYVGRKPKVEQLSNMIV m_EHEE_hb1_4802_000000028_0001_46_48_61_63_P_._HEEHE_1262_0001_0001
HIHLSFFVQVKGDDEEARKLLEEEERRSRKIAEEIAKKHNLHLDTEVDTFKFGDIIIIINFVRIK PCPYIWSLDTQYSKVLALYNQHNPGASAAPCSQLYIDFRKDLGWKWIHEPKGYHANFALEPLPIVYYVGRKPKVEQLSNMIV EHEE_hb1_4498_000000015_0001
PLVFVTLENADYQKLSSIAKSVGVKVLCDRSGDKYVCFLRNVDPTVIEKAAKNLNVKVEVIVVE PCPYIWSLDTQYSKVLALYNQHNPGASAAPCSQLYIDFRKDLGWKWIHEPKGYHANFALEPLPIVYYVGRKPKVEQLSNMIV m_ferr_hb1_2616_000000012_0001_4_6_58_60_P_._ems_ferrC_588_0001_0001_0001_121_crosslinked
DERENLIEQAQILAKELGDKDLLSKINKAATKARQGKDSEELLRELAAEVFAKAA PCPYIWSLDTQYSKVLALYNQHNPGASAAPCSQLYIDFRKDLGWKWIHEPKGYHANFALEPLPIVYYVGRKPKVEQLSNMIV m_9862393bd4eb64f05c76d22049e39513_0001_000000024_0001_60_64_H_._p1-16H-GBL-16H-GABBL-15H_0005_0001_0001_0001_0001_0002_0001
RIVILIEYEDPEKVAKKLIKCINPSRVQVFRNGKVVFVRVEDVDPNRVKKCAKIAGARVEVKE PCPYIWSLDTQYSKVLALYNQHNPGASAAPCSQLYIDFRKDLGWKWIHEPKGYHANFALEPLPIVYYVGRKPKVEQLSNMIV ems_ferrM_2902_000000015_0001_95_crosslinked
DTETLLAQYANEHAVKRCVQENDPELCKRLIELATEDAKKYVSPEEVKEFHKRLRKVLKDG PCPYIWSLDTQYSKVLALYNQHNPGASAAPCSQLYIDFRKDLGWKWIHEPKGYHANFALEPLPIVYYVGRKPKVEQLSNMIV m_ems_p1-15H-GBL-16H-GBL-16H_0039_0001_0001_0001_000000005_0001_37_46_H_._ems_3hM_1263_0001_0001_0001_128_crosslinked
SEEEELCILIEELAKKVGVDDVKCRVRNNTVEITLRGTDEAVRELALNVLFRADHLGLSVRINER PCPYIWSLDTQYSKVLALYNQHNPGASAAPCSQLYIDFRKDLGWKWIHEPKGYHANFALEPLPIVYYVGRKPKVEQLSNMIV m_707acc9d051fe3a4acad5ad22db0e630_0001_1_000000018_0001_24_28_H_._HEEHE_1541_0001_0001_42_crosslinked
TEEEEKKIKKALRELIELAKKDCTQAQTLVKQLRKEAEEKDDTELLLAVYSAARAVEELCKS PCPYIWSLDTQYSKVLALYNQHNPGASAAPCSQLYIDFRKDLGWKWIHEPKGYHANFALEPLPIVYYVGRKPKVEQLSNMIV m_ems_p1-15H-GBL-16H-GBL-16H_0039_0001_0001_0001_000000005_0001_37_46_H_._ems_3hM_1973_0001_0001_0001_189_crosslinked
CEILEEVLELAKRLGDPEATRLIEEILELLKRGVDCRRLLTELLLNLYQTGNPELFRLVAEAFAR PCPYIWSLDTQYSKVLALYNQHNPGASAAPCSQLYIDFRKDLGWKWIHEPKGYHANFALEPLPIVYYVGRKPKVEQLSNMIV m_ems_p1-15H-GBL-16H-GBL-16H_0039_0001_0001_0001_000000005_0001_37_46_H_._bcov_4helix_02782_0001_0001_119_crosslinked
SEEFEKLVEELLRRGDLEKVKEVLKEAYEKLGDPRYHQALINLEFCEDNLSPEDCAFLVLRQLKD PCPYIWSLDTQYSKVLALYNQHNPGASAAPCSQLYIDFRKDLGWKWIHEPKGYHANFALEPLPIVYYVGRKPKVEQLSNMIV m_64112f081ff6e37487a4373fed56e914_0001_1_000000012_0001_22_31_H_._bcov_4helix_00394_0001_0001_97_crosslinked
HATWEFCWDLDARDEEALKRIREEIEEIQRRAREFAEKNNLEFESYVTELESNGQILICLNTRVH PCPYIWSLDTQYSKVLALYNQHNPGASAAPCSQLYIDFRKDLGWKWIHEPKGYHANFALEPLPIVYYVGRKPKVEQLSNMIV EHEE_hb1_973_000000000_0001_80_crosslinked
SYDEKLRELVKFASKLAGVPSVKITCKDGQCDVTISGNDSAAANLLLLVLLEARRLGLDVKVRIE PCPYIWSLDTQYSKVLALYNQHNPGASAAPCSQLYIDFRKDLGWKWIHEPKGYHANFALEPLPIVYYVGRKPKVEQLSNMIV m_ems_3hM_2338_000000018_0001_57_62_H_._HEEHE_2300_0001_0001_166_crosslinked
SEEEHVETVALEARKYAGIEDVIVYVNRGTCFVVVRGTSPTVQEAVRRLKTYVKRYGVDCLLIID PCPYIWSLDTQYSKVLALYNQHNPGASAAPCSQLYIDFRKDLGWKWIHEPKGYHANFALEPLPIVYYVGRKPKVEQLSNMIV m_EHEE_hb1_612_000000005_0001_48_50_59_61_P_._HEEHE_1910_0001_0001_113_crosslinked
PEVQTTVLVCDKDDEECIRQIEEMIKRLVKRIEEEAKRNNIEVRVEIDEFRFGDRIVFLVVIKLH PCPYIWSLDTQYSKVLALYNQHNPGASAAPCSQLYIDFRKDLGWKWIHEPKGYHANFALEPLPIVYYVGRKPKVEQLSNMIV EHEE_hb1_2610_000000016_0001_37_crosslinked
DEVLIFHVRVKGDDEKAETILKRFVDTVRSTARQQAREKNGSVLTFCNKVRHGDTLEVVCFVIIR PCPYIWSLDTQYSKVLALYNQHNPGASAAPCSQLYIDFRKDLGWKWIHEPKGYHANFALEPLPIVYYVGRKPKVEQLSNMIV EHEE_09767_000000009_0001_17_crosslinked
DQVERISELVKRLAEEAGAPSVSVQVRNGTVTVHLDGDDQACTEILLLAYAAAHHFNVPVTVRCR PCPYIWSLDTQYSKVLALYNQHNPGASAAPCSQLYIDFRKDLGWKWIHEPKGYHANFALEPLPIVYYVGRKPKVEQLSNMIV m_ems_p1-15H-GBL-16H-GBL-16H_0039_0001_0001_0001_000000005_0001_37_46_H_._HEEHE_2073_0001_0001_0001_175_crosslinked
RLSYIDDVRADHRDEEDKKRAEELNRKLIEEVLEHARRLGLDCKVDNFKLRIDGHIVQSSLIFCK PCPYIWSLDTQYSKVLALYNQHNPGASAAPCSQLYIDFRKDLGWKWIHEPKGYHANFALEPLPIVYYVGRKPKVEQLSNMIV EHEE_hb1_5985_000000003_0001_83_crosslinked
SIEEAEKLVRELGNPEALRLLKLVEEAVKRGDRRLVLHLLIDVYDLAQRGDPAAKVVFEAIQKLL PCPYIWSLDTQYSKVLALYNQHNPGASAAPCSQLYIDFRKDLGWKWIHEPKGYHANFALEPLPIVYYVGRKPKVEQLSNMIV m_0f0386614648684de18f30ed6f65aafc_0001_000000023_0001_2_7_H_._bcov_4helix_01085_0001_0001
DIEEIFNKLLKTVETIAKQKNNEEVLKLVKKAEDLYKKAKKNDDLHKLIQAYDIVYQALRKAS PCPYIWSLDTQYSKVLALYNQHNPGASAAPCSQLYIDFRKDLGWKWIHEPKGYHANFALEPLPIVYYVGRKPKVEQLSNMIV m_196093a79268749953b7e721a953693f_0001_000000027_0001_37_41_H_._ems_3hC_963_0001_0001_0001
TRELLLRLAETFQELLKRGVSPEQAKRIIEKLLEELERKGKLSREDKQAVLFLLANLAELWK PCPYIWSLDTQYSKVLALYNQHNPGASAAPCSQLYIDFRKDLGWKWIHEPKGYHANFALEPLPIVYYVGRKPKVEQLSNMIV m_75f7a7753e41b29d7a177d2829858f8d_0001_000000017_0001_23_31_H_._HHH_eva_0212_0001_0003_0001
DEVEELLEELLRKTGDPRVREVLENLIFLKDLGRLSPEEILHLILLVAEQAGDPEVQRIIREVLK PCPYIWSLDTQYSKVLALYNQHNPGASAAPCSQLYIDFRKDLGWKWIHEPKGYHANFALEPLPIVYYVGRKPKVEQLSNMIV m_653ed0bab8e0e97d1fa0d5b8ad9d13a3_0001_1_000000001_0001_47_51_H_._bcov_4helix_11115_0001_0001_0001
KVCVTIYDIDVREVRAIVRKYNAEVRVKDNRTVNVCFDDPNAAAALLFFAENQGAQVHLREY PCPYIWSLDTQYSKVLALYNQHNPGASAAPCSQLYIDFRKDLGWKWIHEPKGYHANFALEPLPIVYYVGRKPKVEQLSNMIV m_8d83f56b3f6c12e6c4e8af3d7d92f308_0001_1_000000021_0001_60_65_H_._ems_ferrM_1144_0001_0001_0001_63_crosslinked
SAEDVERFLREELEKTKDPCVHQLLINLEFLSDFLSPEEVVHLLILLAKLCGNPELAKEIEKILR PCPYIWSLDTQYSKVLALYNQHNPGASAAPCSQLYIDFRKDLGWKWIHEPKGYHANFALEPLPIVYYVGRKPKVEQLSNMIV m_64112f081ff6e37487a4373fed56e914_0001_1_000000012_0001_22_31_H_._bcov_4helix_11274_0001_0001_0001_104_crosslinked
SLEEQLEELLKRNRTEVLLEIYSLLLIAEQRGDPELKREVEEVVEKLAEKYNDPDLRLVLEEVKK PCPYIWSLDTQYSKVLALYNQHNPGASAAPCSQLYIDFRKDLGWKWIHEPKGYHANFALEPLPIVYYVGRKPKVEQLSNMIV m_b53e02b194710e68f466320564696a92_0001_000000006_0001_42_48_H_._bcov_4helix_08441_0001_0001_0001
SEEIELLEECLKELNTPTAREVLENIIFLRAAGVPPEDILFLAEVIAKQAGDPDVERCVELVKRH PCPYIWSLDTQYSKVLALYNQHNPGASAAPCSQLYIDFRKDLGWKWIHEPKGYHANFALEPLPIVYYVGRKPKVEQLSNMIV 3c548c7da0b8d179e41228f934e5342e_0001_1_000000020_0001_5_crosslinked
SCVLIFIDDWKAAEEVAKVANAEVQTFSNNGQYFIIVCTSDEDGARKVVELLKKAGVRLVIIEP PCPYIWSLDTQYSKVLALYNQHNPGASAAPCSQLYIDFRKDLGWKWIHEPKGYHANFALEPLPIVYYVGRKPKVEQLSNMIV m_EHEE_hb1_3145_000000022_0001_46_48_61_63_P_._ems_ferrM_5735_0001_0001_0001_79_crosslinked
SLEEKLEECLRRLGVDPRDIQALAFLLEQLKQLGISPEEIVKILTILLELLGNPEAAKCVRLVFK PCPYIWSLDTQYSKVLALYNQHNPGASAAPCSQLYIDFRKDLGWKWIHEPKGYHANFALEPLPIVYYVGRKPKVEQLSNMIV m_8c3586e872728e3bb421d053ab28960a_0001_000000015_0001_27_31_H_._bcov_4helix_14164_0001_0001_66_crosslinked
DETHLLAEVYQLIRERANVPNLRVYVRNGRITVHVRGTSPSAERAEKVAKQISREFKVPVSVTIR PCPYIWSLDTQYSKVLALYNQHNPGASAAPCSQLYIDFRKDLGWKWIHEPKGYHANFALEPLPIVYYVGRKPKVEQLSNMIV m_f7fec2e2f3c28a6f7e150bd65a1a380c_0001_1_000000021_0001_55_61_H_._HEEHE_2921_0001_0001
RNLILDQVEIDTSDEDEIRKIHKELTELARKIAEHWRRRGYDAECDNFTFERDGRFLNFIICVIR PCPYIWSLDTQYSKVLALYNQHNPGASAAPCSQLYIDFRKDLGWKWIHEPKGYHANFALEPLPIVYYVGRKPKVEQLSNMIV EHEE_hb1_1970_000000016_0001_18_crosslinked
EVLVIVLGADVRRVEEAAKIALERVRIVRRGDVVLINFDLSEEEVEKLAELVRKLVQAPLYVLA PCPYIWSLDTQYSKVLALYNQHNPGASAAPCSQLYIDFRKDLGWKWIHEPKGYHANFALEPLPIVYYVGRKPKVEQLSNMIV ems_ferrM_6118_000000005_0001
SSEVEKDVRFLAERLKEAGVSRHQIKINLEFLIDILSELAGVSEEVKKRLEELLRELTERY PCPYIWSLDTQYSKVLALYNQHNPGASAAPCSQLYIDFRKDLGWKWIHEPKGYHANFALEPLPIVYYVGRKPKVEQLSNMIV m_64112f081ff6e37487a4373fed56e914_0001_1_000000012_0001_22_31_H_._HHH_eva_0219_0001_0002_0001
KTVTVDICLGNRCLTDHFRNETEALLAVYSARAFNPSAQVRTEHHGDHVKIKVQI PCPYIWSLDTQYSKVLALYNQHNPGASAAPCSQLYIDFRKDLGWKWIHEPKGYHANFALEPLPIVYYVGRKPKVEQLSNMIV m_ems_p1-15H-GBL-16H-GBL-16H_0039_0001_0001_0001_000000005_0001_37_46_H_._bGM_694_0002_0001_0001_153_crosslinked
SDARALQFFVENQAEAAGIPSFSVEVRNGKVTVHIHVNDERATEATEAIEFIAKRLGIEVSITQH PCPYIWSLDTQYSKVLALYNQHNPGASAAPCSQLYIDFRKDLGWKWIHEPKGYHANFALEPLPIVYYVGRKPKVEQLSNMIV m_8d83f56b3f6c12e6c4e8af3d7d92f308_0001_1_000000021_0001_60_65_H_._HEEHE_2132_0001_0001
SEEETVFRILFKVAKDVGVPKFDVFCNNGVCFIQLRGDDENVKTASKIAKEVAKRLNVEVLILTQ PCPYIWSLDTQYSKVLALYNQHNPGASAAPCSQLYIDFRKDLGWKWIHEPKGYHANFALEPLPIVYYVGRKPKVEQLSNMIV m_EHEE_hb1_4802_000000028_0001_46_48_61_63_P_._HEEHE_1387_0001_0001_150_crosslinked
SEFEIEQIRFHESDKDSKKKAEDIVKTVKDRAKQEARERNTSIEVHVFRFCEGDTCVLFIIVVTR PCPYIWSLDTQYSKVLALYNQHNPGASAAPCSQLYIDFRKDLGWKWIHEPKGYHANFALEPLPIVYYVGRKPKVEQLSNMIV EHEE_05507_000000021_0001_20_crosslinked
DHSEQNAQFISEILKLLGDPECVLIEIDGVLIVVCVGDDPRAQTLFKEIEKEIKDRGLPVITVRG PCPYIWSLDTQYSKVLALYNQHNPGASAAPCSQLYIDFRKDLGWKWIHEPKGYHANFALEPLPIVYYVGRKPKVEQLSNMIV m_67b279f8f2a2415978d2553cc30fca6f_0001_1_000000014_0001_18_23_H_._HEEHE_3116_0001_0001_94_crosslinked
PVFFILLTVEDERLARKVCSSVNAQVNVTNGKEVFCIIQTEEEAKKASKLAKELNLEFELLFYP PCPYIWSLDTQYSKVLALYNQHNPGASAAPCSQLYIDFRKDLGWKWIHEPKGYHANFALEPLPIVYYVGRKPKVEQLSNMIV m_ems_ferrM_7008_0001_000000017_0001_2_4_58_60_P_._ems_ferrC_596_0001_0002_0001_83_crosslinked
DEWKKLLEEALRKLGVSPEEIKKLLELVEEIRKEDRQAAALIAAELLLRVGVSPEIVLRVFFLIS PCPYIWSLDTQYSKVLALYNQHNPGASAAPCSQLYIDFRKDLGWKWIHEPKGYHANFALEPLPIVYYVGRKPKVEQLSNMIV m_ems_p1-15H-GBBL-14H-GBL-16H_0941_0001_0001_0001_000000029_0001_2_11_H_._bcov_4helix_03374_0001_0002_0001
DDEELLEQNVLFIADAAGLTDVKVSVSNGSCSVTINGTDDSSDRAKRAARAAAERYGLDCKIKDK PCPYIWSLDTQYSKVLALYNQHNPGASAAPCSQLYIDFRKDLGWKWIHEPKGYHANFALEPLPIVYYVGRKPKVEQLSNMIV m_67b279f8f2a2415978d2553cc30fca6f_0001_1_000000014_0001_18_23_H_._HEEHE_2150_0001_0001_83_crosslinked
DETLRTFKIAVELAEIAEEDSRLKEEVLRLLEELLKESEKRRNRLSWRLVHLIFRLVRHEV PCPYIWSLDTQYSKVLALYNQHNPGASAAPCSQLYIDFRKDLGWKWIHEPKGYHANFALEPLPIVYYVGRKPKVEQLSNMIV 3h_hb1_918_000000017_0001
SLKEICTTLLKKASKKAGVTDFVYIVEDGQCNVFVRGDDDKARTFLRIVRELAEKLGLDVHLFVS PCPYIWSLDTQYSKVLALYNQHNPGASAAPCSQLYIDFRKDLGWKWIHEPKGYHANFALEPLPIVYYVGRKPKVEQLSNMIV HEEHE_2129_000000017_0001_80_crosslinked
TFSVIIQCRVRDGDEEAEELCRRAKKESERLADEVARRLNVDFESVRFTFEENGRRIYVILAVVR PCPYIWSLDTQYSKVLALYNQHNPGASAAPCSQLYIDFRKDLGWKWIHEPKGYHANFALEPLPIVYYVGRKPKVEQLSNMIV EHEE_hb1_684_000000011_0001_54_crosslinked
DEEDKFVRTIEKIAKKLGVKRVVVIVLSGSFFVVITGDTESARKVQKLAKEVAKKLGVRVLVVIF PCPYIWSLDTQYSKVLALYNQHNPGASAAPCSQLYIDFRKDLGWKWIHEPKGYHANFALEPLPIVYYVGRKPKVEQLSNMIV HEEHE_1523_000000020_0001
SHAILLAYELEQLAKRDPEACKRLVEEIVKELGLSPEAKELLELICELARRGDPRVEEIIKEVAR PCPYIWSLDTQYSKVLALYNQHNPGASAAPCSQLYIDFRKDLGWKWIHEPKGYHANFALEPLPIVYYVGRKPKVEQLSNMIV m_2e0027a01c0097c87a7071d3c632877d_0001_1_000000012_0001_58_62_H_._bcov_4helix_12759_0001_0001_30_crosslinked
TELYVYCIVVEGDDEEAIKTVRRLSEELAEKTAREFRKRGLDVRVIHFAFREGDVFLSCNSVRIR PCPYIWSLDTQYSKVLALYNQHNPGASAAPCSQLYIDFRKDLGWKWIHEPKGYHANFALEPLPIVYYVGRKPKVEQLSNMIV EHEE_hb1_2219_000000001_0001_59_crosslinked
SCAETILEIVDELAKKAGIRSVFVNVTRGKVIIFIQGDTEYVKKISETLKKIATKCNVPLEVVIV PCPYIWSLDTQYSKVLALYNQHNPGASAAPCSQLYIDFRKDLGWKWIHEPKGYHANFALEPLPIVYYVGRKPKVEQLSNMIV m_EHEE_hb1_4802_000000028_0001_46_48_61_63_P_._HEEHE_1042_0001_0001_139_crosslinked
DVICIVDDWRIAEFLAKVTNTEFEVVETDGGQILITLTGHDEELLKLLQELIERLNLNILCLID PCPYIWSLDTQYSKVLALYNQHNPGASAAPCSQLYIDFRKDLGWKWIHEPKGYHANFALEPLPIVYYVGRKPKVEQLSNMIV ferr_hb1_2304_000000029_0001_73_crosslinked
SEEHQLEINVEFLADVACVPSVSVTVRNGDVKVTLDGNDECVQRARESIRAAAINANVTVRITFK PCPYIWSLDTQYSKVLALYNQHNPGASAAPCSQLYIDFRKDLGWKWIHEPKGYHANFALEPLPIVYYVGRKPKVEQLSNMIV m_64112f081ff6e37487a4373fed56e914_0001_1_000000012_0001_22_31_H_._HEEHE_2036_0001_0001_57_crosslinked
SEEEELRFLFRLLAELAGVPSVNVTVSNGTVHLRFHGDTESAHQVAINAEFLADVKNTDLKVSVE PCPYIWSLDTQYSKVLALYNQHNPGASAAPCSQLYIDFRKDLGWKWIHEPKGYHANFALEPLPIVYYVGRKPKVEQLSNMIV m_64112f081ff6e37487a4373fed56e914_0001_1_000000012_0001_22_31_H_._HEEHE_2615_0001_0001_0001
SKVEELLKELLKKTGDPRIHQVLINLEFLRSLGLDPEDVLFLALLVAEQLGTPAREIVRKVLEER PCPYIWSLDTQYSKVLALYNQHNPGASAAPCSQLYIDFRKDLGWKWIHEPKGYHANFALEPLPIVYYVGRKPKVEQLSNMIV m_64112f081ff6e37487a4373fed56e914_0001_1_000000012_0001_22_31_H_._bcov_4helix_10702_0001_0001
PQVIIVVDSPKVSELIKKLVNAPCELVEIQGNVIVTCKNADPRRAAEVARILRKQGYDISLFIK PCPYIWSLDTQYSKVLALYNQHNPGASAAPCSQLYIDFRKDLGWKWIHEPKGYHANFALEPLPIVYYVGRKPKVEQLSNMIV ems_ferrC_711_000000005_0001_123_crosslinked
VVVDFSQVCFDQRDEEQKRHAERVLKEFAKRSKEEAEKLGLEWEAFTVESESNGRACIVVFTTAR PCPYIWSLDTQYSKVLALYNQHNPGASAAPCSQLYIDFRKDLGWKWIHEPKGYHANFALEPLPIVYYVGRKPKVEQLSNMIV EHEE_hb1_1492_000000012_0001_18_crosslinked
GPLEDLEECVERGNPTECLLALYSLLHYLGDPRLKEVLERFRELLKRDEEEALRFVKEVVERLRK PCPYIWSLDTQYSKVLALYNQHNPGASAAPCSQLYIDFRKDLGWKWIHEPKGYHANFALEPLPIVYYVGRKPKVEQLSNMIV m_ems_p1-15H-GBL-16H-GBL-16H_0039_0001_0001_0001_000000005_0001_37_46_H_._bcov_4helix_05675_0001_0001_0001_81_crosslinked
DEEERVHQNLLFRADVVGVPEFSVSCSNGTCTITLKGDDENVKKASEAARAVAERANVKVEIRTK PCPYIWSLDTQYSKVLALYNQHNPGASAAPCSQLYIDFRKDLGWKWIHEPKGYHANFALEPLPIVYYVGRKPKVEQLSNMIV m_707acc9d051fe3a4acad5ad22db0e630_0001_1_000000018_0001_24_28_H_._HEEHE_1387_0001_0001_60_crosslinked
SERIVRLLESALRTGDPLAARVVEQLLELLERLGDPRVELVRRILELIKEGNPEEAKELIEKLRP PCPYIWSLDTQYSKVLALYNQHNPGASAAPCSQLYIDFRKDLGWKWIHEPKGYHANFALEPLPIVYYVGRKPKVEQLSNMIV m_ems_p1-14H-GBL-16H-GABBL-15H_0072_0001_0001_0001_000000007_0001_1_7_H_._bcov_4helix_02840_0001_0001
DEELLKRLEELLRRGNPEEVVRLLREFEEKTKDPQQAEALKFLVLTEVELLGDPELLRKLEELLN PCPYIWSLDTQYSKVLALYNQHNPGASAAPCSQLYIDFRKDLGWKWIHEPKGYHANFALEPLPIVYYVGRKPKVEQLSNMIV m_4h_hb1_498_000000016_0001_55_64_H_._bcov_4helix_01304_0001_0001
SYLELLVELVKRVDPELAEEVEEHIRELKKRGASPEAILFLLENLAELLGNEELTRIIQEVLRKL PCPYIWSLDTQYSKVLALYNQHNPGASAAPCSQLYIDFRKDLGWKWIHEPKGYHANFALEPLPIVYYVGRKPKVEQLSNMIV m_ems_p1-14H-GBL-14H-GABBL-16H_0710_0001_0001_0002_000000024_0001_44_52_H_._bcov_4helix_00757_0001_0001
PINIYIQTDDPDCVEKVARSQNLTVEKSNGFVIVKISQSEETAEQAARLIFEICGANVFVNP PCPYIWSLDTQYSKVLALYNQHNPGASAAPCSQLYIDFRKDLGWKWIHEPKGYHANFALEPLPIVYYVGRKPKVEQLSNMIV ems_ferrM_4375_0001_000000029_0001_41_crosslinked
SEIYTDSYCLETTDEEEIRRVEETLRKWAEKVAKEAKDRGLDVKFELLKFRNGTEVCIIVIVTVR PCPYIWSLDTQYSKVLALYNQHNPGASAAPCSQLYIDFRKDLGWKWIHEPKGYHANFALEPLPIVYYVGRKPKVEQLSNMIV EHEE_hb1_2551_000000007_0001_48_crosslinked
GRVLIVINGVDDRVRKCAKVAGVDRVVERDGVLFLEIHVPDPKKATEIILKCAKAPQVDSLIDP PCPYIWSLDTQYSKVLALYNQHNPGASAAPCSQLYIDFRKDLGWKWIHEPKGYHANFALEPLPIVYYVGRKPKVEQLSNMIV ems_ferrM_6747_0001_000000028_0001_77_crosslinked
LVTIIDQFRAHADDEETIKRIEKALEETHRKAKELAERLGLEIESDCFKFRHGEHVRVICLHIIK PCPYIWSLDTQYSKVLALYNQHNPGASAAPCSQLYIDFRKDLGWKWIHEPKGYHANFALEPLPIVYYVGRKPKVEQLSNMIV EHEE_hb1_786_000000013_0001_81_crosslinked
DIFELALELQHLIGDPEVANRILHLILELRDRGVPPEEIKELVRKVCEEVGVPPELCKKIEKLIP PCPYIWSLDTQYSKVLALYNQHNPGASAAPCSQLYIDFRKDLGWKWIHEPKGYHANFALEPLPIVYYVGRKPKVEQLSNMIV 36fd6b016b0289d18b23453b19e1c9ac_0001_000000000_0001_4_crosslinked
DEQREIMEIADRAIQGDEEAIRILSEIIKKDPDKSKLVRDLLSILLSNPEEAEKIVETAKNM PCPYIWSLDTQYSKVLALYNQHNPGASAAPCSQLYIDFRKDLGWKWIHEPKGYHANFALEPLPIVYYVGRKPKVEQLSNMIV m_530190a7d4f24ed9f14c45b8af7ee2c8_0001_000000024_0001_3_8_H_._ems_4hM_4636_0001_0001
TFLLTVIVVFRKNAEEEEEARRLLEEAIRRAEEIAKELGAERVHCERDSWENDGRIILYVSCRVR PCPYIWSLDTQYSKVLALYNQHNPGASAAPCSQLYIDFRKDLGWKWIHEPKGYHANFALEPLPIVYYVGRKPKVEQLSNMIV EHEE_hb1_3664_000000002_0001_50_crosslinked
DVRELLKKILEEFPDPEEVRELLEELLKKVGDPHVLNVLALLLLLLDNGVSPEEVLEDLKFLVEK PCPYIWSLDTQYSKVLALYNQHNPGASAAPCSQLYIDFRKDLGWKWIHEPKGYHANFALEPLPIVYYVGRKPKVEQLSNMIV m_1a4c07dbf983eea02676d92c0ae831c5_0001_000000000_0001_23_28_H_._bcov_4helix_05497_0001_0001
GPEEIKKLLEELGLSPELIEKLERLIRALLKQGVDPEAILQYLILLADQRGNEELRRVLEAIFRR PCPYIWSLDTQYSKVLALYNQHNPGASAAPCSQLYIDFRKDLGWKWIHEPKGYHANFALEPLPIVYYVGRKPKVEQLSNMIV m_06468c5750cb4384160932bb1d69963c_0001_000000000_0001_7_16_H_._bcov_4helix_01448_0001_0002_0001
TEEASLDANAELLARLVGVPRFKVECRNGHCKITVKGDDEKAREALEAVEEIAKKAGHSVTVQVD PCPYIWSLDTQYSKVLALYNQHNPGASAAPCSQLYIDFRKDLGWKWIHEPKGYHANFALEPLPIVYYVGRKPKVEQLSNMIV m_0eddeacbb14b769e73e254714f31e2f9_0001_000000021_0001_42_51_H_._HEEHE_1736_0001_0001_0001_26_crosslinked
TVVIFLLGVNPELVKEASKVAGHVTVLEHDGVVYLEVENPELAKVVEEVAKKAGVRIVFINV PCPYIWSLDTQYSKVLALYNQHNPGASAAPCSQLYIDFRKDLGWKWIHEPKGYHANFALEPLPIVYYVGRKPKVEQLSNMIV ems_ferrM_5954_000000024_0001
SEEEKIERLVEQVAKTAGVPRFEVFVFNGVVIIQIHGTDEKAQTAYRLLQDLSRKLGLDLDVFLF PCPYIWSLDTQYSKVLALYNQHNPGASAAPCSQLYIDFRKDLGWKWIHEPKGYHANFALEPLPIVYYVGRKPKVEQLSNMIV m_HEEHE_0169_000000000_0001_32_34_61_63_P_._HEEHE_3112_0001_0001
DEDRTIAERLFRAAKKAGATDCSVFVNKNIVFVQCRGDDETAQRVLTLLKKIVDKNNLEVLLLTN PCPYIWSLDTQYSKVLALYNQHNPGASAAPCSQLYIDFRKDLGWKWIHEPKGYHANFALEPLPIVYYVGRKPKVEQLSNMIV m_EHEE_hb1_4802_000000028_0001_46_48_61_63_P_._HEEHE_0035_0001_0001_151_crosslinked
DPENDLRSLILLLGDPEEALAVVFFLCARLLGDPRECEKLLREVLRKLGFSPEEIEELLKRAKEK PCPYIWSLDTQYSKVLALYNQHNPGASAAPCSQLYIDFRKDLGWKWIHEPKGYHANFALEPLPIVYYVGRKPKVEQLSNMIV 94943c904a1a6ac44b8ac8be3a9b45f9_0001_000000017_0001_14_crosslinked
TEELREKFRRALERGDEELVIELIILIAEIVCGGNPECILEILIQIYDLLRRDPEKARELLEKLG PCPYIWSLDTQYSKVLALYNQHNPGASAAPCSQLYIDFRKDLGWKWIHEPKGYHANFALEPLPIVYYVGRKPKVEQLSNMIV m_196093a79268749953b7e721a953693f_0001_000000027_0001_37_41_H_._bcov_4helix_13388_0001_0001_124_crosslinked
LITDVIQLRCDGMDEHAKRCLEEVEKAAEEAAEEARKMGAKRVEFDTFTFKEGEHVVVIAVIFIK PCPYIWSLDTQYSKVLALYNQHNPGASAAPCSQLYIDFRKDLGWKWIHEPKGYHANFALEPLPIVYYVGRKPKVEQLSNMIV EHEE_hb1_3311_000000006_0001_59_crosslinked
NILFFLLDQAKQLCNGDPECVVEIVLELIAAAFNVPPEEALRLLEEVLRELGDEELLRILDRLRR PCPYIWSLDTQYSKVLALYNQHNPGASAAPCSQLYIDFRKDLGWKWIHEPKGYHANFALEPLPIVYYVGRKPKVEQLSNMIV 79f83a578241718314df322557cc016b_0001_000000024_0001_12_crosslinked
DELVRLFVECLKQGIDPEECVKILEKILKEKGDPEKLRVLREVLRLVKELGLSPLNLLFRLDILE PCPYIWSLDTQYSKVLALYNQHNPGASAAPCSQLYIDFRKDLGWKWIHEPKGYHANFALEPLPIVYYVGRKPKVEQLSNMIV m_707acc9d051fe3a4acad5ad22db0e630_0001_1_000000018_0001_24_28_H_._bcov_4helix_03967_0001_0001_0001_84_crosslinked
DELTEEARQLVELIEVTCESKNDEKCETLVKQLKEELKKLKKNNNARKAWEKLKKLLEELFELL PCPYIWSLDTQYSKVLALYNQHNPGASAAPCSQLYIDFRKDLGWKWIHEPKGYHANFALEPLPIVYYVGRKPKVEQLSNMIV m_6cec01a4c26685625e84f9416b5e6419_0001_000000010_0001_24_33_H_._ems_3hM_330_0001_0001_113_crosslinked
SPEEAKKLLQEAEKLARKQNDELALKIVQKLKEKLDKCKKNNDDHCVTEVLLEAYTLLQYLQR PCPYIWSLDTQYSKVLALYNQHNPGASAAPCSQLYIDFRKDLGWKWIHEPKGYHANFALEPLPIVYYVGRKPKVEQLSNMIV m_b53e02b194710e68f466320564696a92_0001_000000006_0001_42_48_H_._ems_3hC_921_0001_0001_0001_0001_170_crosslinked
SEETHLLLEAYDIANYVGVPSFRVECKNGHCKITVKGDDEKARTALTIVERLAKERGLSVTVQVD PCPYIWSLDTQYSKVLALYNQHNPGASAAPCSQLYIDFRKDLGWKWIHEPKGYHANFALEPLPIVYYVGRKPKVEQLSNMIV m_b53e02b194710e68f466320564696a92_0001_000000006_0001_42_48_H_._HEEHE_1736_0001_0001_39_crosslinked
SERAEETIRLLKKKDPELARVVEELLELLKRGVPPKELFELLARAAEKLGVPIEERVDLAAILTN PCPYIWSLDTQYSKVLALYNQHNPGASAAPCSQLYIDFRKDLGWKWIHEPKGYHANFALEPLPIVYYVGRKPKVEQLSNMIV 3a23dea4689a01ccdd0de426fcaf2e64_0001_000000003_0001
KKVICFVQDVDDDVVKKLSEVANVPVVKLPGNIVIFRVHDDELAKRILKVAAEVGARVFCNSNE PCPYIWSLDTQYSKVLALYNQHNPGASAAPCSQLYIDFRKDLGWKWIHEPKGYHANFALEPLPIVYYVGRKPKVEQLSNMIV m_EHEE_hb1_4802_000000028_0001_46_48_61_63_P_._ems_ferrM_3278_0001_0002_0001_118_crosslinked
HITLLDCLDTHGEDERAEEWLRRVEEHLRRLAEELARRLGLEAHIDVFTYREGDRAFHCVLAIVR PCPYIWSLDTQYSKVLALYNQHNPGASAAPCSQLYIDFRKDLGWKWIHEPKGYHANFALEPLPIVYYVGRKPKVEQLSNMIV EHEE_hb1_4173_000000016_0001_62_crosslinked
DLQREVAARVSYELLEAAKNKDEDTFRSISETAKKIAKDLNDEKLLQNILFIIATAKDHM PCPYIWSLDTQYSKVLALYNQHNPGASAAPCSQLYIDFRKDLGWKWIHEPKGYHANFALEPLPIVYYVGRKPKVEQLSNMIV m_67b279f8f2a2415978d2553cc30fca6f_0001_1_000000014_0001_18_23_H_._ems_3hM_3553_0001_0001
NEECQKLLKKVQTLVEQAKRDPRRARSLSALIFRLLSRILELGCEDADRKASELYREALKVLH PCPYIWSLDTQYSKVLALYNQHNPGASAAPCSQLYIDFRKDLGWKWIHEPKGYHANFALEPLPIVYYVGRKPKVEQLSNMIV m_d238890efaf6cbb4eb2e9ba05060656d_0001_000000018_0001_39_46_H_._ems_3hM_2060_0001_0001_0001_83_crosslinked
SEEELRELLRRLIGDPRLIEKAERLIEEIKKQGASPEDILLALAAEAFQEGDDDLFRALEVLIRH PCPYIWSLDTQYSKVLALYNQHNPGASAAPCSQLYIDFRKDLGWKWIHEPKGYHANFALEPLPIVYYVGRKPKVEQLSNMIV m_9862393bd4eb64f05c76d22049e39513_0001_000000024_0001_60_64_H_._bcov_4helix_00413_0001_0001
SEDETIERLVRTVANQAGVKRVQVFIFNNRVFVLIEGGNERAEEAKRRIEDLARQLNTRVDIHLF PCPYIWSLDTQYSKVLALYNQHNPGASAAPCSQLYIDFRKDLGWKWIHEPKGYHANFALEPLPIVYYVGRKPKVEQLSNMIV m_EHEE_hb1_5608_000000029_0001_44_48_59_61_P_._HEEHE_1894_0001_0001
SDRLEVLVQVSADDQKEREEIEKKAEEYARTIQKEAKKQGLDVKVTSNEYELRGKKLVIFFIQVD PCPYIWSLDTQYSKVLALYNQHNPGASAAPCSQLYIDFRKDLGWKWIHEPKGYHANFALEPLPIVYYVGRKPKVEQLSNMIV EHEE_00183_000000026_0001
DELEEVIREVLKRLGVSPEEIKEIIEFLKEALKEDPENAEQFVDVILTQLGVDPELIRKVEEVLR PCPYIWSLDTQYSKVLALYNQHNPGASAAPCSQLYIDFRKDLGWKWIHEPKGYHANFALEPLPIVYYVGRKPKVEQLSNMIV m_269e88d0e096774383d0e2f8541e919c_0001_1_000000022_0001_23_27_H_._bcov_4helix_02135_0001_0001
DEEFEELEKVAKKRNDPELLEAIRFLLELVKRGEISPRQALELLAMLADNLGDPEIAKLIDELIK PCPYIWSLDTQYSKVLALYNQHNPGASAAPCSQLYIDFRKDLGWKWIHEPKGYHANFALEPLPIVYYVGRKPKVEQLSNMIV m_6cec01a4c26685625e84f9416b5e6419_0001_000000010_0001_24_29_H_._bcov_4helix_02413_0001_0001
HYHNCQIIVVNLRDEELVKRARKLLEEDIEHAERIAEELNLDIRVERDEFRFGDRLILLQCIHIT PCPYIWSLDTQYSKVLALYNQHNPGASAAPCSQLYIDFRKDLGWKWIHEPKGYHANFALEPLPIVYYVGRKPKVEQLSNMIV EHEE_hb1_861_000000000_0001_22_crosslinked
DDRVEKARKIASTILRRLGVDEEDIKLAEKIVALLVDQGVDPKQAARLAVELVEFVLEKES PCPYIWSLDTQYSKVLALYNQHNPGASAAPCSQLYIDFRKDLGWKWIHEPKGYHANFALEPLPIVYYVGRKPKVEQLSNMIV m_9f890c78fc77abd3a1133787d264dfe5_0001_000000017_0001_27_32_H_._HHH_eva_0030_0001_0003_0001
SLEELEELAKKLGDPAVEYAVETIKRLLEAGLLSPEESEEIIRELIRLAKEGNHQLVQYLAFKVA PCPYIWSLDTQYSKVLALYNQHNPGASAAPCSQLYIDFRKDLGWKWIHEPKGYHANFALEPLPIVYYVGRKPKVEQLSNMIV m_a2124408f51f7b63f5192b4dd0d6f10b_0001_1_000000027_0001_57_61_H_._bcov_4helix_10147_0001_0001_0001
EEIFFDCRTFDGADEEAKRKAKEWATDFARRVYEKAEKRGLDVRLEFLIFTRGNRLVVCVFVLVR PCPYIWSLDTQYSKVLALYNQHNPGASAAPCSQLYIDFRKDLGWKWIHEPKGYHANFALEPLPIVYYVGRKPKVEQLSNMIV EHEE_hb1_364_000000002_0001_35_crosslinked
DEEEAVKDAVKRAAKRCGVPHVDVRVSNGRVSVTVHGDDRAARCLETEILLNAYQLGVTVRIEVK PCPYIWSLDTQYSKVLALYNQHNPGASAAPCSQLYIDFRKDLGWKWIHEPKGYHANFALEPLPIVYYVGRKPKVEQLSNMIV m_ems_p1-15H-GBL-16H-GBL-16H_0039_0001_0001_0001_000000005_0001_37_46_H_._HEEHE_0517_0001_0003_0001_132_crosslinked
GRCFVSVDDYRIAKTVAENVNAEVHYRELPKGRYLVTVKAETDEQSLLFFTLALKWNLQVICQT PCPYIWSLDTQYSKVLALYNQHNPGASAAPCSQLYIDFRKDLGWKWIHEPKGYHANFALEPLPIVYYVGRKPKVEQLSNMIV ems_ferrM_964_000000018_0001_135_crosslinked
NELIVEAIKLLQEGNPEEAEKLLEELKELLERLGNPEAARIVEEVRELIRKDPEKALELLIRLLL PCPYIWSLDTQYSKVLALYNQHNPGASAAPCSQLYIDFRKDLGWKWIHEPKGYHANFALEPLPIVYYVGRKPKVEQLSNMIV deb7b30061304182a523e842a27686af_0001_1_000000003_0001
STEVLLFCYSAKALGIVSPEIQKVCDEVLELLEKDPEKARELLRKAVEKFGDPLLRLLLRLLREE PCPYIWSLDTQYSKVLALYNQHNPGASAAPCSQLYIDFRKDLGWKWIHEPKGYHANFALEPLPIVYYVGRKPKVEQLSNMIV m_ems_p1-15H-GBL-16H-GBL-16H_0039_0001_0001_0001_000000005_0001_37_46_H_._bcov_4helix_08494_0001_0001_91_crosslinked
DEVTERLEEIVRELKDPELEKILELIRRLLKRGEFSPKALLALAYRLAHELGNPEAVAEIFRLAS PCPYIWSLDTQYSKVLALYNQHNPGASAAPCSQLYIDFRKDLGWKWIHEPKGYHANFALEPLPIVYYVGRKPKVEQLSNMIV m_9862393bd4eb64f05c76d22049e39513_0001_000000024_0001_60_64_H_._bcov_4helix_01036_0001_0001_0001
DVIVFSDADDERLRELAEWAKRFGAKVVELDGNVIVIFVEDKNVARWFHELSRRLGIQTTVVEN PCPYIWSLDTQYSKVLALYNQHNPGASAAPCSQLYIDFRKDLGWKWIHEPKGYHANFALEPLPIVYYVGRKPKVEQLSNMIV ferr_hb1_991_000000010_0001
TEDLELQSIVLFRCDLAGVPSFEVRVSNGKVRVTVNGNDDSAKRCRHAVREIAESLGIDVDVTFN PCPYIWSLDTQYSKVLALYNQHNPGASAAPCSQLYIDFRKDLGWKWIHEPKGYHANFALEPLPIVYYVGRKPKVEQLSNMIV m_707acc9d051fe3a4acad5ad22db0e630_0001_1_000000018_0001_24_28_H_._HEEHE_0222_0001_0001_51_crosslinked
DAHLLIDLWELARGNASPEIAKRQLEELLRELGISPEEVEEIVRRLLELVKRDPEKAARLVIEVA PCPYIWSLDTQYSKVLALYNQHNPGASAAPCSQLYIDFRKDLGWKWIHEPKGYHANFALEPLPIVYYVGRKPKVEQLSNMIV m_a5567de14e69e56abfe7145b81b63e91_0001_000000006_0001_37_45_H_._bcov_4helix_05203_0001_0001
GKAIYELLTEALGDPREVIKDLLALARRLDPRLKDELEELKELLERDPDDEEVRERIIELFERAL PCPYIWSLDTQYSKVLALYNQHNPGASAAPCSQLYIDFRKDLGWKWIHEPKGYHANFALEPLPIVYYVGRKPKVEQLSNMIV ee188b6542acd66bfdf33b2a1d87d57d_0001_000000027_0001
DDEVELQFLVLNLAENLGVPSVTVSVKDGTFKVSVKGDDESAQTLSKKLREDAKALGLKVDVKVR PCPYIWSLDTQYSKVLALYNQHNPGASAAPCSQLYIDFRKDLGWKWIHEPKGYHANFALEPLPIVYYVGRKPKVEQLSNMIV m_75f7a7753e41b29d7a177d2829858f8d_0001_000000017_0001_23_31_H_._HEEHE_2291_0001_0001
TELLRELFRRALERGDNSQVLIDIWEIARIVAGGDPELTKRIFERIVQLLERDPEKARELLEKLG PCPYIWSLDTQYSKVLALYNQHNPGASAAPCSQLYIDFRKDLGWKWIHEPKGYHANFALEPLPIVYYVGRKPKVEQLSNMIV m_a5567de14e69e56abfe7145b81b63e91_0001_000000006_0001_37_45_H_._bcov_4helix_13388_0001_0001
DEVAEIARIVEELSKKAGADHVDVLVHNGKVKIYVIGTDESAQRLSKLVEKLLKELGLPFEIDLV PCPYIWSLDTQYSKVLALYNQHNPGASAAPCSQLYIDFRKDLGWKWIHEPKGYHANFALEPLPIVYYVGRKPKVEQLSNMIV m_HEEHE_1717_000000026_0001_32_34_61_63_P_._HEEHE_2496_0001_0001
SLQELLAEVRHRGDPDLVREILEELLKETGDPKVEKAIRELEEARKEGALSPEALVLLVEQLLEA PCPYIWSLDTQYSKVLALYNQHNPGASAAPCSQLYIDFRKDLGWKWIHEPKGYHANFALEPLPIVYYVGRKPKVEQLSNMIV 9507a63c6ab1c4ffeae81e77984ca689_0001_1_000000014_0001
TECEVILIVKTPELAKIVSKLINVKRVTRIHNRHFTLRVDDPDLVEEAAKRAGVDRFLLICRD PCPYIWSLDTQYSKVLALYNQHNPGASAAPCSQLYIDFRKDLGWKWIHEPKGYHANFALEPLPIVYYVGRKPKVEQLSNMIV m_ferr_hb1_151_000000027_0001_3_5_59_61_P_._ems_ferrM_7296_0001_0001_0001_128_crosslinked
GPLTELLLVLYSLAQHDPVARVLLRILHELAEEVDPEEVLKILEEVARRLGNPELLKIIEEILRA PCPYIWSLDTQYSKVLALYNQHNPGASAAPCSQLYIDFRKDLGWKWIHEPKGYHANFALEPLPIVYYVGRKPKVEQLSNMIV m_ems_p1-15H-GBL-16H-GBL-16H_0039_0001_0001_0001_000000005_0001_37_46_H_._bcov_4helix_01740_0001_0001
PWERLIEVLHLALRKGDLEVFNLAAELVSRYLEGETSDEQARKIAEKLKKELS PCPYIWSLDTQYSKVLALYNQHNPGASAAPCSQLYIDFRKDLGWKWIHEPKGYHANFALEPLPIVYYVGRKPKVEQLSNMIV ems_p1-14H-GBL-16H-GABBL-15H_0052_0001_0001_0002_000000003_0001
DLNHLSAELLRILFEIAERADKEEVRKTAERLQELLIEALFELDDELARRIAEEALRWIEKFE PCPYIWSLDTQYSKVLALYNQHNPGASAAPCSQLYIDFRKDLGWKWIHEPKGYHANFALEPLPIVYYVGRKPKVEQLSNMIV 3h_hb1_6090_000000012_0001
IKVKVLTEDEKIAHLIYHLAGVKRIRCVEINGLIFCELDTDNAEAVAEAALSFNNQAIIQK PCPYIWSLDTQYSKVLALYNQHNPGASAAPCSQLYIDFRKDLGWKWIHEPKGYHANFALEPLPIVYYVGRKPKVEQLSNMIV ferr_hb1_2977_000000021_0001_62_crosslinked
STEEKVKEAVRAAAELAGVPHVDVRVSNGRVSVTVHGDDDAARVLTRAILLFADQVGVTVRIEVK PCPYIWSLDTQYSKVLALYNQHNPGASAAPCSQLYIDFRKDLGWKWIHEPKGYHANFALEPLPIVYYVGRKPKVEQLSNMIV m_9f890c78fc77abd3a1133787d264dfe5_0001_000000017_0001_27_32_H_._HEEHE_0517_0001_0001
TFEEVARLIEELGDPEEAAKELKRLLEEEGDPERAELVEEILREVKERGLSPTELLLNLYQVLLW PCPYIWSLDTQYSKVLALYNQHNPGASAAPCSQLYIDFRKDLGWKWIHEPKGYHANFALEPLPIVYYVGRKPKVEQLSNMIV m_ems_p1-15H-GBL-16H-GBL-16H_0039_0001_0001_0001_000000005_0001_37_46_H_._bcov_4helix_06670_0001_0001_0001
DAEEAVRFLIERLSKLDNIPEVQCSLSNNTIHCTFKGTDEAAHQAAINVEFLADHEGLSVNVDHK PCPYIWSLDTQYSKVLALYNQHNPGASAAPCSQLYIDFRKDLGWKWIHEPKGYHANFALEPLPIVYYVGRKPKVEQLSNMIV m_64112f081ff6e37487a4373fed56e914_0001_1_000000012_0001_22_31_H_._HEEHE_2212_0001_0001_79_crosslinked
DSEELKEQVRLAVELALRLNDEEAVHFLVANAKEYAKELGDEDLKRFIEELEEKAKKYLKS PCPYIWSLDTQYSKVLALYNQHNPGASAAPCSQLYIDFRKDLGWKWIHEPKGYHANFALEPLPIVYYVGRKPKVEQLSNMIV m_75f7a7753e41b29d7a177d2829858f8d_0001_000000017_0001_23_31_H_._ems_3hM_2946_0001_0002_0001
RVTVILQVRFDGNDEEARRLAEEFQKESEKRSKELAERLNLEVENVVFTFEENGKVIIISVINLK PCPYIWSLDTQYSKVLALYNQHNPGASAAPCSQLYIDFRKDLGWKWIHEPKGYHANFALEPLPIVYYVGRKPKVEQLSNMIV EHEE_hb1_6264_000000006_0001
TLTLIFQYRIDGDDERAKEAAERAAKEATKLAEDAARKDTGTCEIDVFIFIENGRNIVIVLAICK PCPYIWSLDTQYSKVLALYNQHNPGASAAPCSQLYIDFRKDLGWKWIHEPKGYHANFALEPLPIVYYVGRKPKVEQLSNMIV EHEE_hb1_4934_000000004_0001_59_crosslinked
DELARECVKLVQTVAKQVGDPALERLAEELDRLLKEAEKNNDEQLVTEVLLLCYSLLHYAS PCPYIWSLDTQYSKVLALYNQHNPGASAAPCSQLYIDFRKDLGWKWIHEPKGYHANFALEPLPIVYYVGRKPKVEQLSNMIV m_ems_p1-15H-GBL-16H-GBL-16H_0039_0001_0001_0001_000000005_0001_37_46_H_._ems_3hM_73_0001_0003_0001_122_crosslinked
THLLFLLENLLELGVSPEEVVKHVLRLAEDLGLSPEEVLRILLELIELAGDPELRRVVEKLLRET PCPYIWSLDTQYSKVLALYNQHNPGASAAPCSQLYIDFRKDLGWKWIHEPKGYHANFALEPLPIVYYVGRKPKVEQLSNMIV m_75f7a7753e41b29d7a177d2829858f8d_0001_000000017_0001_23_31_H_._bcov_4helix_05189_0001_0002_0001
SAMRSLELLAELLQEAREKNDEELLELVARLIHLSFRALQTEDEDEARRLLKEALELQEER PCPYIWSLDTQYSKVLALYNQHNPGASAAPCSQLYIDFRKDLGWKWIHEPKGYHANFALEPLPIVYYVGRKPKVEQLSNMIV 3h_hb1_2659_000000010_0001
DKKEELRKLVERLARRAGVPSVSVDVSNNKVTVTVDGDTEAARRLLSNVLFRADNLGIDVEVTVK PCPYIWSLDTQYSKVLALYNQHNPGASAAPCSQLYIDFRKDLGWKWIHEPKGYHANFALEPLPIVYYVGRKPKVEQLSNMIV m_707acc9d051fe3a4acad5ad22db0e630_0001_1_000000018_0001_24_28_H_._HEEHE_1952_0001_0001_0001
TVEELVTEATRIAQEAIKNAKSEECKEILRFLIELLDEARKKKDEDLAQAIHFLIENSYEHCTR PCPYIWSLDTQYSKVLALYNQHNPGASAAPCSQLYIDFRKDLGWKWIHEPKGYHANFALEPLPIVYYVGRKPKVEQLSNMIV m_ems_p1-14H-GBL-14H-GABBL-16H_0710_0001_0001_0002_000000024_0001_44_52_H_._ems_3hM_2930_0001_0001_124_crosslinked
HWERFEILLIDNADEDTIRHAEELVEELAKRIREHVERLGLRVEIQFLCNEFNGVVTCFIYFRFS PCPYIWSLDTQYSKVLALYNQHNPGASAAPCSQLYIDFRKDLGWKWIHEPKGYHANFALEPLPIVYYVGRKPKVEQLSNMIV EHEE_hb1_1745_000000014_0001_45_crosslinked
DTERIIFVVFEVEDDRKLEELVRRFEREIEELLKETEKRGRETHILVFTYCNEGRCAIYVQIHEH PCPYIWSLDTQYSKVLALYNQHNPGASAAPCSQLYIDFRKDLGWKWIHEPKGYHANFALEPLPIVYYVGRKPKVEQLSNMIV EHEE_hb1_2046_000000005_0001_49_crosslinked
SEERRVETHVILDAYAAGVPEWSVSISNNRVTVTVQGTDEAARAALEAIKRACERLNIPCSVRTR PCPYIWSLDTQYSKVLALYNQHNPGASAAPCSQLYIDFRKDLGWKWIHEPKGYHANFALEPLPIVYYVGRKPKVEQLSNMIV m_b701c8257f129b1080a54389c1ca9d53_0001_000000009_0001_36_43_H_._HEEHE_2843_0001_0001_131_crosslinked
SLEELAEELLRKTGDPRYEIALRLLRYCKKLGLDPRRCITELLLNAYALGDPVVREVAELLLKLQ PCPYIWSLDTQYSKVLALYNQHNPGASAAPCSQLYIDFRKDLGWKWIHEPKGYHANFALEPLPIVYYVGRKPKVEQLSNMIV m_ems_p1-15H-GBL-16H-GBL-16H_0039_0001_0001_0001_000000005_0001_37_46_H_._bcov_4helix_00460_0001_0003_0001_117_crosslinked
PVTCFVQGVDPTVVEQLKKLAPEVKFTLLPGNILFVEVQDPRLAESVARWVLEVVGANVFCNKG PCPYIWSLDTQYSKVLALYNQHNPGASAAPCSQLYIDFRKDLGWKWIHEPKGYHANFALEPLPIVYYVGRKPKVEQLSNMIV m_EHEE_hb1_4802_000000028_0001_46_48_61_63_P_._ems_ferrC_607_0001_0001_170_crosslinked
DVVIFVTTEEVKKAAEELKKQNIDLLIVETENGTIYICRNGQCQIDDELSPEDIKRLAQEALS PCPYIWSLDTQYSKVLALYNQHNPGASAAPCSQLYIDFRKDLGWKWIHEPKGYHANFALEPLPIVYYVGRKPKVEQLSNMIV ems_thioM_697_0002_000000023_0001_96_crosslinked
TEQQTDIIVLKNSDERLQEEARHLAREFCRRIVEHAERLGLEAECRLETLEIDGVVYFYITVRIR PCPYIWSLDTQYSKVLALYNQHNPGASAAPCSQLYIDFRKDLGWKWIHEPKGYHANFALEPLPIVYYVGRKPKVEQLSNMIV EHEE_hb1_3173_000000022_0001_20_crosslinked
DQAEKVQELVKWVIEYVDPPSVTVTCSGGKCTVKIDGATPLAANAELVIRLEARRLGVDLKVEIR PCPYIWSLDTQYSKVLALYNQHNPGASAAPCSQLYIDFRKDLGWKWIHEPKGYHANFALEPLPIVYYVGRKPKVEQLSNMIV m_ems_3hM_2338_000000018_0001_57_62_H_._HEEHE_3346_0001_0001_98_crosslinked
DVVVVIEVPDSKVDKCFEFANELGANVFINRGTVFVQVDDESLLKEIAEKCGAERYLIIHV PCPYIWSLDTQYSKVLALYNQHNPGASAAPCSQLYIDFRKDLGWKWIHEPKGYHANFALEPLPIVYYVGRKPKVEQLSNMIV m_EHEE_hb1_4802_000000028_0001_46_48_61_63_P_._ems_ferrC_1574_0001_0002_0001_166_crosslinked
DPAEVFLDIASALEAGDEELAKKIAEEAKRKGEIPPEELKKLLEYLKKRIEG PCPYIWSLDTQYSKVLALYNQHNPGASAAPCSQLYIDFRKDLGWKWIHEPKGYHANFALEPLPIVYYVGRKPKVEQLSNMIV ems_p1-14H-GBL-14H-GABBL-16H_0181_0001_0001_0002_000000003_0001
KETNVDQIRVDGDDEEAQKTLKTLIKEVEKKIEEEARRQNRSCELVVFRFTENGRLRAFIVYYCN PCPYIWSLDTQYSKVLALYNQHNPGASAAPCSQLYIDFRKDLGWKWIHEPKGYHANFALEPLPIVYYVGRKPKVEQLSNMIV EHEE_hb1_1704_000000007_0001_25_crosslinked
SAATEVLLIVYSLAVFCNVPDLKVEVKDGKVTVTIKGDDECAREAYELVKRASDELGAPVTVKID PCPYIWSLDTQYSKVLALYNQHNPGASAAPCSQLYIDFRKDLGWKWIHEPKGYHANFALEPLPIVYYVGRKPKVEQLSNMIV m_ems_p1-15H-GBL-16H-GBL-16H_0039_0001_0001_0001_000000005_0001_37_46_H_._HEEHE_0152_0001_0001_0001_84_crosslinked
DLEECLRILFELGLISPEVVFLLENLYELLRERGVSPEEIIRLLEEDLRQLVDPEVVEVFKRCLH PCPYIWSLDTQYSKVLALYNQHNPGASAAPCSQLYIDFRKDLGWKWIHEPKGYHANFALEPLPIVYYVGRKPKVEQLSNMIV m_ems_p1-14H-GBL-14H-GABBL-16H_0710_0001_0001_0002_000000024_0001_44_52_H_._bcov_4helix_08527_0001_0002_0001_81_crosslinked
DEFRHILSELFLDAADAADQRNKEIVDTVKEIIKKLLKEAQDPSQRTDVEEALRAVEELEKD PCPYIWSLDTQYSKVLALYNQHNPGASAAPCSQLYIDFRKDLGWKWIHEPKGYHANFALEPLPIVYYVGRKPKVEQLSNMIV m_6a8356636df3cfe1b74c51ba2ea5305f_0001_1_000000004_0001_15_24_H_._ems_3hM_3299_0001_0002_0001
TEEDQEDARTILSAAQFFADLGLPFHFSVNVFGIECRVHVGTDPKEVTKAEKYVKKCVEHVLKK PCPYIWSLDTQYSKVLALYNQHNPGASAAPCSQLYIDFRKDLGWKWIHEPKGYHANFALEPLPIVYYVGRKPKVEQLSNMIV HEEH_02526_000000009_0001_74_crosslinked
DVVEELERCLRELGVSPEEIKRIKEYLRFLAELAGDPEAALFLLENLAELEGDPKLEECVELLLR PCPYIWSLDTQYSKVLALYNQHNPGASAAPCSQLYIDFRKDLGWKWIHEPKGYHANFALEPLPIVYYVGRKPKVEQLSNMIV m_ems_p1-14H-GBL-14H-GABBL-16H_0710_0001_0001_0002_000000024_0001_44_52_H_._bcov_4helix_12071_0001_0001_119_crosslinked
SKDRTLARLVFEWAERLNVRSVRVFVNRGNVFIQVNGNDESAKEVKRLAEEICKEVGVRCIVVFD PCPYIWSLDTQYSKVLALYNQHNPGASAAPCSQLYIDFRKDLGWKWIHEPKGYHANFALEPLPIVYYVGRKPKVEQLSNMIV m_ems_ferrM_3802_000000023_0001_5_7_54_58_P_._HEEHE_2345_0001_0001_151_crosslinked
SVLEIVLKVARELGNERLVFAIEFVIELVRRGEISPHQAIINVEFLADHLGDPAAEVLREAAERQ PCPYIWSLDTQYSKVLALYNQHNPGASAAPCSQLYIDFRKDLGWKWIHEPKGYHANFALEPLPIVYYVGRKPKVEQLSNMIV m_64112f081ff6e37487a4373fed56e914_0001_1_000000012_0001_22_31_H_._bcov_4helix_04907_0001_0001
SIEEELERCLKELGVSPEVIERLKEVLEFAKLLGLSPEAALFLLANVVENLNDPEALKCLDLLAR PCPYIWSLDTQYSKVLALYNQHNPGASAAPCSQLYIDFRKDLGWKWIHEPKGYHANFALEPLPIVYYVGRKPKVEQLSNMIV m_75f7a7753e41b29d7a177d2829858f8d_0001_000000017_0001_23_31_H_._bcov_4helix_04140_0001_0002_0001_164_crosslinked
SEDDQLRRHLKLLAERLGCKHLELRNDNGTYRVTLKGDNEACRAAAQFVELLADQRGLKLEVTIK PCPYIWSLDTQYSKVLALYNQHNPGASAAPCSQLYIDFRKDLGWKWIHEPKGYHANFALEPLPIVYYVGRKPKVEQLSNMIV m_06468c5750cb4384160932bb1d69963c_0001_000000000_0001_7_16_H_._HEEHE_3222_0001_0001_0001_4_crosslinked
SFCIIFLEGVDPRVVRTVAESIVGDFRLLESNGEVIVQVNADPKLVKKLVKELAQLPVIVICRE PCPYIWSLDTQYSKVLALYNQHNPGASAAPCSQLYIDFRKDLGWKWIHEPKGYHANFALEPLPIVYYVGRKPKVEQLSNMIV m_ferr_hb1_151_000000027_0001_3_5_59_61_P_._ems_ferrM_2817_0001_0001_0001_203_crosslinked
SVTVDVIIVTETSVEFYTVTVDSEEQAKKVAKKLLTDLDVKAPVDLIPDSRLVIVNL PCPYIWSLDTQYSKVLALYNQHNPGASAAPCSQLYIDFRKDLGWKWIHEPKGYHANFALEPLPIVYYVGRKPKVEQLSNMIV proteinG_2591_000000002_0001
DDRKALELALRLADEGDEEGCERLWKKLKKEGQISPEALQNVLFICAWVRSK PCPYIWSLDTQYSKVLALYNQHNPGASAAPCSQLYIDFRKDLGWKWIHEPKGYHANFALEPLPIVYYVGRKPKVEQLSNMIV m_67b279f8f2a2415978d2553cc30fca6f_0001_1_000000014_0001_18_23_H_._p1-14H-GBL-14H-GABBL-16H_0763_0001_0001_0002_0001_0003_0001_132_crosslinked
DVVVICVFKSNGHLTFEQVRFENDQEAREKIKKFIKDVKEEAHKKNLDVVCFVFNGDKVTIFEVK PCPYIWSLDTQYSKVLALYNQHNPGASAAPCSQLYIDFRKDLGWKWIHEPKGYHANFALEPLPIVYYVGRKPKVEQLSNMIV EEHEE_00510_000000001_0001_15_crosslinked
SEAETVKDLVTRACKEVGVPSCDVKVQDGKVTVTFNGDDRLVTEALLSAYSAADFLGVPLEFHFR PCPYIWSLDTQYSKVLALYNQHNPGASAAPCSQLYIDFRKDLGWKWIHEPKGYHANFALEPLPIVYYVGRKPKVEQLSNMIV m_ems_p1-15H-GBL-16H-GBL-16H_0039_0001_0001_0001_000000005_0001_37_46_H_._HEEHE_2153_0001_0002_0001_156_crosslinked
SEETHLLLELYQLALEVGVPSVRVECNGGTCRVTLKGDDSSAKTASTLVQELAKKLGTKLEVRID PCPYIWSLDTQYSKVLALYNQHNPGASAAPCSQLYIDFRKDLGWKWIHEPKGYHANFALEPLPIVYYVGRKPKVEQLSNMIV m_b53e02b194710e68f466320564696a92_0001_000000006_0001_42_48_H_._HEEHE_2565_0001_0001_45_crosslinked
SLKELVELAVKECAKQAGVPSVTVRYSNGRVTVKVDGNDESARRLETCVLLEAYQLGVDVKVEVK PCPYIWSLDTQYSKVLALYNQHNPGASAAPCSQLYIDFRKDLGWKWIHEPKGYHANFALEPLPIVYYVGRKPKVEQLSNMIV m_b53e02b194710e68f466320564696a92_0001_000000006_0001_42_48_H_._HEEHE_2048_0001_0002_0001_111_crosslinked
SYTVFFQNVDPTRVQEAAKRANVEVRRSGETVIVEVDSEELAETLFELVQPDRAFINP PCPYIWSLDTQYSKVLALYNQHNPGASAAPCSQLYIDFRKDLGWKWIHEPKGYHANFALEPLPIVYYVGRKPKVEQLSNMIV m_EHEE_hb1_4802_000000028_0001_46_48_61_63_P_._ems_ferrM_6432_0001_0001_1_0001
DLEEKAKEVAEKLNDPSVRELVHFLRRLLKLGASPEEIRQNLLFRCDALGVDPEECREIVRLLLE PCPYIWSLDTQYSKVLALYNQHNPGASAAPCSQLYIDFRKDLGWKWIHEPKGYHANFALEPLPIVYYVGRKPKVEQLSNMIV m_707acc9d051fe3a4acad5ad22db0e630_0001_1_000000018_0001_24_28_H_._bcov_4helix_05235_0001_0004_0001_176_crosslinked
SSEEEVKKACEELARELGVPDFEVRVSNGRVTITVKGRRQSAELLLAICYSLASKAGLKVRLRVK PCPYIWSLDTQYSKVLALYNQHNPGASAAPCSQLYIDFRKDLGWKWIHEPKGYHANFALEPLPIVYYVGRKPKVEQLSNMIV m_6cec01a4c26685625e84f9416b5e6419_0001_000000010_0001_24_29_H_._HEEHE_0460_0001_0001_100_crosslinked
SEDEEFRKAVEAIAKRAGVPSVTVENNNGTYRVTCHGDNDACQAVQFYLDSTAHFLNVKVEVRIR PCPYIWSLDTQYSKVLALYNQHNPGASAAPCSQLYIDFRKDLGWKWIHEPKGYHANFALEPLPIVYYVGRKPKVEQLSNMIV m_b323b7a2fc53f6ecbe02cda21f9b4192_0001_1_000000003_0001_19_25_H_._HEEHE_2371_0001_0001_153_crosslinked
DLRISVNMRFDEGDEELIRRLEELERKLQEHANKEASKRGKRVDCDTLTVEVNGSRNVFLSCRAT PCPYIWSLDTQYSKVLALYNQHNPGASAAPCSQLYIDFRKDLGWKWIHEPKGYHANFALEPLPIVYYVGRKPKVEQLSNMIV EHEE_hb1_3467_000000009_0001_39_crosslinked
SEEDEVRHAVHQAVDVAGVPSWSCTVSNGKVTCSIKGTDKAARLALEMVINAALNDNVPFDVKVR PCPYIWSLDTQYSKVLALYNQHNPGASAAPCSQLYIDFRKDLGWKWIHEPKGYHANFALEPLPIVYYVGRKPKVEQLSNMIV m_269e88d0e096774383d0e2f8541e919c_0001_1_000000022_0001_23_27_H_._HEEHE_0649_0001_0002_0001_50_crosslinked
NATELLLEAYSLARFLGDPEVKKVAEILRRAYLNGDKDLLRKAEEKLKKLLR PCPYIWSLDTQYSKVLALYNQHNPGASAAPCSQLYIDFRKDLGWKWIHEPKGYHANFALEPLPIVYYVGRKPKVEQLSNMIV m_ems_p1-15H-GBL-16H-GBL-16H_0039_0001_0001_0001_000000005_0001_37_46_H_._HHH_eva_0525_0001_0001_0001
DYRSHNFNVVDAHNEEEIERARRLAEEHKKRAEEFAKKRNLEIEWTCIEREDNNQIVIYCSAHIH PCPYIWSLDTQYSKVLALYNQHNPGASAAPCSQLYIDFRKDLGWKWIHEPKGYHANFALEPLPIVYYVGRKPKVEQLSNMIV EHEE_hb1_1235_000000001_0001_40_crosslinked
NEIQIIQVIVHNVSPKQQKEVEKEVKDRAEKLKKEAEENGNPFEYLVICHQRGDQFICVVVTVRR PCPYIWSLDTQYSKVLALYNQHNPGASAAPCSQLYIDFRKDLGWKWIHEPKGYHANFALEPLPIVYYVGRKPKVEQLSNMIV EHEE_07149_000000016_0001_66_crosslinked
TYTVFVQDADPRLVQTAAKIFNVECRIINNTRIICRFDDSKVKEAAKFLAKLGLRVFLNHN PCPYIWSLDTQYSKVLALYNQHNPGASAAPCSQLYIDFRKDLGWKWIHEPKGYHANFALEPLPIVYYVGRKPKVEQLSNMIV m_ems_ferrM_3802_000000023_0001_5_7_54_58_P_._ems_ferrM_5178_0001_0001_129_crosslinked
SEEEELKELAKKVDPALERFLKALIELLKLLPDNEVLRKALERVEELIRRGDPEEAVRLLLEVAL PCPYIWSLDTQYSKVLALYNQHNPGASAAPCSQLYIDFRKDLGWKWIHEPKGYHANFALEPLPIVYYVGRKPKVEQLSNMIV a121b998e720e98f6bd031b4eac2e7e0_0001_000000028_0001
TLVVVYNADPRIVSKLIKKYGVEVHIFRRGDVILLQIHGASCEVLENAAKIASEIGVRVLVFC PCPYIWSLDTQYSKVLALYNQHNPGASAAPCSQLYIDFRKDLGWKWIHEPKGYHANFALEPLPIVYYVGRKPKVEQLSNMIV ems_ferrM_5775_000000006_0001_118_crosslinked
DEEVREWVLAAVEYNDPQALEFVASLILQLAGSPEEARRLVELAVKLNGLSPEVRELLEEIIERD PCPYIWSLDTQYSKVLALYNQHNPGASAAPCSQLYIDFRKDLGWKWIHEPKGYHANFALEPLPIVYYVGRKPKVEQLSNMIV m_342335ff62bcc5002d3e95e99b84c68a_0001_000000019_0001_3_8_H_._bcov_4helix_09506_0001_0001_0001
SHETHALAEIYQEVLRAGVENVRVVIENGTVTCTVKGDDESSQRALKICTKIARELGLDVRNTTK PCPYIWSLDTQYSKVLALYNQHNPGASAAPCSQLYIDFRKDLGWKWIHEPKGYHANFALEPLPIVYYVGRKPKVEQLSNMIV m_f7fec2e2f3c28a6f7e150bd65a1a380c_0001_1_000000021_0001_55_61_H_._HEEHE_2206_0001_0002_0001_152_crosslinked
SETHQIRINAEFLADAAGLDDIKCSLSNGKVTCKVSGPNPRAERFIRALSEVLQKEGLDVRVKVE PCPYIWSLDTQYSKVLALYNQHNPGASAAPCSQLYIDFRKDLGWKWIHEPKGYHANFALEPLPIVYYVGRKPKVEQLSNMIV m_64112f081ff6e37487a4373fed56e914_0001_1_000000012_0001_22_31_H_._HEEHE_1342_0001_0001_73_crosslinked
SKEDEIRKFVEKVAREAGVDDVKVDVKNGTVHVTIKGDNHAATEALLIVYATAALLGLKVEFRLE PCPYIWSLDTQYSKVLALYNQHNPGASAAPCSQLYIDFRKDLGWKWIHEPKGYHANFALEPLPIVYYVGRKPKVEQLSNMIV m_ems_p1-15H-GBL-16H-GBL-16H_0039_0001_0001_0001_000000005_0001_37_46_H_._HEEHE_0821_0001_0001_0001
DEELKELITKLLKDPELAERLLFFLRYLRELGVSPEKIKQILLFRLDVAGISPEEVRELLKILLK PCPYIWSLDTQYSKVLALYNQHNPGASAAPCSQLYIDFRKDLGWKWIHEPKGYHANFALEPLPIVYYVGRKPKVEQLSNMIV m_707acc9d051fe3a4acad5ad22db0e630_0001_1_000000018_0001_24_28_H_._bcov_4helix_10122_0001_0001_0001
TVIVVVRGADCRRVKEAAKIALERVRVFELGQLCIIRFDLSEEEVKKLADLVRKLVQAPLFVVS PCPYIWSLDTQYSKVLALYNQHNPGASAAPCSQLYIDFRKDLGWKWIHEPKGYHANFALEPLPIVYYVGRKPKVEQLSNMIV ems_ferrM_6118_000000013_0001_79_crosslinked
SRVLCYVETNKEVADIVKKYINAEVITLPNNVILIQLEAQDDEQAKELSKYVEKVNPNADCYLF PCPYIWSLDTQYSKVLALYNQHNPGASAAPCSQLYIDFRKDLGWKWIHEPKGYHANFALEPLPIVYYVGRKPKVEQLSNMIV m_EHEE_hb1_6550_000000026_0001_44_46_61_63_P_._ems_ferrC_705_0001_0002_0001_129_crosslinked
SFRVTVEIQTSKDRKEVQVDVQDARQAFEAVDRWLEKQGIDAIVYLNSSNNNVYVEG PCPYIWSLDTQYSKVLALYNQHNPGASAAPCSQLYIDFRKDLGWKWIHEPKGYHANFALEPLPIVYYVGRKPKVEQLSNMIV m_7bd45f8982b286e345d2e979515e9068_0001_000000013_0001_3_10_H_._proteinG_0693_0001_0001
TEEEEKKIKKALRELIELAKKDPTQAQTLCKQLRKEAEEKDDTELLLAVYSACRAVEELIKS PCPYIWSLDTQYSKVLALYNQHNPGASAAPCSQLYIDFRKDLGWKWIHEPKGYHANFALEPLPIVYYVGRKPKVEQLSNMIV m_ems_p1-15H-GBL-16H-GBL-16H_0039_0001_0001_0001_000000005_0001_37_46_H_._ems_3hM_1973_0001_0001_0001_191_crosslinked
NFVEAIIALIKEIGDPREIEEKLEDLLDFLEDLGTPAAKVVELAIELLRRGVSPEEIEKILRKVP PCPYIWSLDTQYSKVLALYNQHNPGASAAPCSQLYIDFRKDLGWKWIHEPKGYHANFALEPLPIVYYVGRKPKVEQLSNMIV m_dc3fea42fea0b306a8952bd8b53ab8a8_0001_1_000000008_0001_21_30_H_._bcov_4helix_11625_0001_0002_0001
THEVVRRCLELIQRLLERGVSEEQIKKFVKRLLEKLRKSGKISEEDARACRDAAELLIDAARG PCPYIWSLDTQYSKVLALYNQHNPGASAAPCSQLYIDFRKDLGWKWIHEPKGYHANFALEPLPIVYYVGRKPKVEQLSNMIV m_HHH_eva_0718_000000007_0001_5_15_H_._HHH_eva_0033_0001_0002_0001_56_crosslinked
SKERKIAERVVKELRELGVPSFQVFVSNNILIVQVEGDDESAQRATKAVKTIAKEAGVPVDVFER PCPYIWSLDTQYSKVLALYNQHNPGASAAPCSQLYIDFRKDLGWKWIHEPKGYHANFALEPLPIVYYVGRKPKVEQLSNMIV m_HEEHE_0169_000000000_0001_32_34_61_63_P_._HEEHE_0332_0001_0001
DWRYLLLVVVNKDNKEAAELAREEIEELIRRIREFSHRLNLESHQEVITFNDDGREIILFTARVH PCPYIWSLDTQYSKVLALYNQHNPGASAAPCSQLYIDFRKDLGWKWIHEPKGYHANFALEPLPIVYYVGRKPKVEQLSNMIV EHEE_hb1_779_000000014_0001
TFHQSTIVDVEGDDEEARRILEEENKKLVEEAKEFAKRHNLEVRWESDCFNLDGRISCVSFVRVT PCPYIWSLDTQYSKVLALYNQHNPGASAAPCSQLYIDFRKDLGWKWIHEPKGYHANFALEPLPIVYYVGRKPKVEQLSNMIV EHEE_hb1_3696_000000021_0001_39_crosslinked
SVVLFCKNADERAVTKAAKDAGNVTLFKFPGNEFLLSVQAPEGAELVLKIVKSHGIECRVFEL PCPYIWSLDTQYSKVLALYNQHNPGASAAPCSQLYIDFRKDLGWKWIHEPKGYHANFALEPLPIVYYVGRKPKVEQLSNMIV ems_ferrM_938_0001_000000020_0001_140_crosslinked
DEDELIEELIEHLAKLAGVPSVSVRVSNNTINVRVHGDNEAALDLHSIVDFLAHLLKLKVSVTIE PCPYIWSLDTQYSKVLALYNQHNPGASAAPCSQLYIDFRKDLGWKWIHEPKGYHANFALEPLPIVYYVGRKPKVEQLSNMIV m_2b8c0b6d382919713be1eebf2d851371_0001_1_000000022_0001_43_50_H_._HEEHE_0610_0001_0001
SDEEVIRLISELLGVPPEEVERLLKELKELAGGDPESVALSFCHELLKRGEISPEAAAACFALIA PCPYIWSLDTQYSKVLALYNQHNPGASAAPCSQLYIDFRKDLGWKWIHEPKGYHANFALEPLPIVYYVGRKPKVEQLSNMIV 9066116b05dfa64c652cbe5318fc265e_0001_1_000000021_0001_20_crosslinked
DLRANLAANAFTVAEKCGVPDFRVEVKDGTLRVTINGNNDAAQCVRDLLTRLSELDGVTIRVETK PCPYIWSLDTQYSKVLALYNQHNPGASAAPCSQLYIDFRKDLGWKWIHEPKGYHANFALEPLPIVYYVGRKPKVEQLSNMIV m_09400faa4b1d797a8af463a8869fbc45_0001_1_000000021_0001_38_48_H_._HEEHE_0539_0001_0001_0_crosslinked
EVLTVVVLSDKEKAERFAKKYNGILLYTRGNIVLVAVEDKDAAKKFAEEVGAETEVFLK PCPYIWSLDTQYSKVLALYNQHNPGASAAPCSQLYIDFRKDLGWKWIHEPKGYHANFALEPLPIVYYVGRKPKVEQLSNMIV ferr_hb1_322_000000003_0001
DLHWEFRFEIHGTDEHALQLALEAAERAIEEVHRLARRLNLHEKSVFFLTVQGDHIELQLESRVS PCPYIWSLDTQYSKVLALYNQHNPGASAAPCSQLYIDFRKDLGWKWIHEPKGYHANFALEPLPIVYYVGRKPKVEQLSNMIV EHEE_hb1_3538_000000002_0001
SEEEETKKDIEWASKRCGVPSVEVRFDKGTLDVTIDGTDRDAICLADYLSLFAAARGIPVRIQHR PCPYIWSLDTQYSKVLALYNQHNPGASAAPCSQLYIDFRKDLGWKWIHEPKGYHANFALEPLPIVYYVGRKPKVEQLSNMIV m_a5f4663b0d1365df39cc17eed1faab14_0001_000000026_0001_19_26_H_._HEEHE_2969_0001_0001_0001_105_crosslinked
DDTELLLEIYSDILYFAQVRHVRVLCENGRCTIELDGDSPEARTTITRLSKDLRKKGIDVKWTVN PCPYIWSLDTQYSKVLALYNQHNPGASAAPCSQLYIDFRKDLGWKWIHEPKGYHANFALEPLPIVYYVGRKPKVEQLSNMIV m_ems_p1-15H-GBL-16H-GBL-16H_0039_0001_0001_0001_000000005_0001_37_46_H_._HEEHE_2254_0001_0001_0001_170_crosslinked
SREELAKEIVLLAARAAGVPSVKVDVRNGQIRVSVDGDDEIAHQFLINVEFLADLKNIDVQVRVR PCPYIWSLDTQYSKVLALYNQHNPGASAAPCSQLYIDFRKDLGWKWIHEPKGYHANFALEPLPIVYYVGRKPKVEQLSNMIV m_64112f081ff6e37487a4373fed56e914_0001_1_000000012_0001_22_31_H_._HEEHE_2308_0001_0001
NVEVRVEGSDRALEECSEALRRHGVEVRVHGSRVEIHNASEEDARAFAQCVMIIANVNVEVHIE PCPYIWSLDTQYSKVLALYNQHNPGASAAPCSQLYIDFRKDLGWKWIHEPKGYHANFALEPLPIVYYVGRKPKVEQLSNMIV m_2579940aa1dfb0fcb0cf4ee3259c4abc_0001_000000021_0001_38_47_H_._ems_ferrM_3473_0001_0001_38_crosslinked
DKTEDALWLIEEAARRLGVPSWSVDCRNGTCHVKIDGTDEAVRALLANALFRADVVGLPLKVDVR PCPYIWSLDTQYSKVLALYNQHNPGASAAPCSQLYIDFRKDLGWKWIHEPKGYHANFALEPLPIVYYVGRKPKVEQLSNMIV m_707acc9d051fe3a4acad5ad22db0e630_0001_1_000000018_0001_24_28_H_._HEEHE_2280_0001_0001_0001_90_crosslinked
SRVQILVRGVDPRLVDQVVRWVNAESICVRDGDRIVCFLTVSDPRAAELVEKLAQVRVVFLTRD PCPYIWSLDTQYSKVLALYNQHNPGASAAPCSQLYIDFRKDLGWKWIHEPKGYHANFALEPLPIVYYVGRKPKVEQLSNMIV m_ferr_hb1_2616_000000012_0001_4_6_58_60_P_._ems_ferrM_5820_0001_0002_0001_148_crosslinked
NLATEVLLEVYALAHWFGVESVHVEVHDNRVRVTLKGDDERARRVKKLVEEAAKQHNVEVDVKIK PCPYIWSLDTQYSKVLALYNQHNPGASAAPCSQLYIDFRKDLGWKWIHEPKGYHANFALEPLPIVYYVGRKPKVEQLSNMIV m_ems_p1-15H-GBL-16H-GBL-16H_0039_0001_0001_0001_000000005_0001_37_46_H_._HEEHE_1674_0001_0001
DEVEELIREALEKKDPELLRRALRLIAELLGNPKEAVKVFIRILESLGLDPEEVTEILLEVYAAT PCPYIWSLDTQYSKVLALYNQHNPGASAAPCSQLYIDFRKDLGWKWIHEPKGYHANFALEPLPIVYYVGRKPKVEQLSNMIV m_ems_p1-15H-GBL-16H-GBL-16H_0039_0001_0001_0001_000000005_0001_37_46_H_._bcov_4helix_12382_0001_0001_0001
DELEELVEFAARYCDGDPECVAAILSLLLASRGIPPEEIDKLILEAAERFGDPDLKELVKRSLEA PCPYIWSLDTQYSKVLALYNQHNPGASAAPCSQLYIDFRKDLGWKWIHEPKGYHANFALEPLPIVYYVGRKPKVEQLSNMIV 35a6478890688a1ac67c2609240c2dd4_0001_1_000000026_0001_5_crosslinked
DDEEAIEEIIERLAKLAGVPSVTVRCSNDTCKVSLKGNDQIVRSVAAAVAFFAELARIDFDVQFR PCPYIWSLDTQYSKVLALYNQHNPGASAAPCSQLYIDFRKDLGWKWIHEPKGYHANFALEPLPIVYYVGRKPKVEQLSNMIV m_e97b41f4e209c0640d4e43cb61b66542_0001_000000021_0001_17_21_H_._HEEHE_0594_0001_0001_181_crosslinked
DENQFIIAKVDGTDEEAERLSRELAEEIRRKLEEDLRRRNLRARLFTFTNTFNGEHVQFLVWRIH PCPYIWSLDTQYSKVLALYNQHNPGASAAPCSQLYIDFRKDLGWKWIHEPKGYHANFALEPLPIVYYVGRKPKVEQLSNMIV EHEE_hb1_6311_000000018_0001
DAREAFALLAEIASLAIEKNDEEILERALELFQLLQRALEKGDEDTVKRVIEEAKKLEKDS PCPYIWSLDTQYSKVLALYNQHNPGASAAPCSQLYIDFRKDLGWKWIHEPKGYHANFALEPLPIVYYVGRKPKVEQLSNMIV m_ems_p1-15H-GBL-16H-GBL-15H_0229_0001_0001_0002_000000022_0001_7_15_H_._ems_3hC_947_0001_0001_0001
SVKEFVEFFARRLAKLDGVPSVEVKFSNGRVSVTIDGNDEAAHQVSINLEFLADLLNVELHVTFR PCPYIWSLDTQYSKVLALYNQHNPGASAAPCSQLYIDFRKDLGWKWIHEPKGYHANFALEPLPIVYYVGRKPKVEQLSNMIV m_64112f081ff6e37487a4373fed56e914_0001_1_000000012_0001_22_31_H_._HEEHE_3079_0001_0002_0001
SLRLDAHANADFLCELEGVPSCSVSVRNGTLKVTLKGDDEAVREVKILLEEIAKLLGISVDVQIK PCPYIWSLDTQYSKVLALYNQHNPGASAAPCSQLYIDFRKDLGWKWIHEPKGYHANFALEPLPIVYYVGRKPKVEQLSNMIV m_2b8c0b6d382919713be1eebf2d851371_0001_1_000000022_0001_43_50_H_._HEEHE_3154_0001_0002_0001_6_crosslinked
SEEEKILRIIAEIARKVGVPRLNVFVNNGIVFVQIKGNDENAQTATKLVRTVCQKLNLECLVIVF PCPYIWSLDTQYSKVLALYNQHNPGASAAPCSQLYIDFRKDLGWKWIHEPKGYHANFALEPLPIVYYVGRKPKVEQLSNMIV m_EHEE_hb1_4802_000000028_0001_46_48_61_63_P_._HEEHE_1926_0001_0001_104_crosslinked
SEEEVEKVIEKLGDPKLRELLEDFREAKERGDPRLLASLDANLELLSKLTRDPEYERVLEVLRKG PCPYIWSLDTQYSKVLALYNQHNPGASAAPCSQLYIDFRKDLGWKWIHEPKGYHANFALEPLPIVYYVGRKPKVEQLSNMIV m_0eddeacbb14b769e73e254714f31e2f9_0001_000000021_0001_42_51_H_._bcov_4helix_12461_0001_0001
DDIQKLAKKVIEQLQRIKKTYPDNDRIRSFVLLAIELAQEAIKKNDRELLQNAQFILAVVKDSG PCPYIWSLDTQYSKVLALYNQHNPGASAAPCSQLYIDFRKDLGWKWIHEPKGYHANFALEPLPIVYYVGRKPKVEQLSNMIV m_67b279f8f2a2415978d2553cc30fca6f_0001_1_000000014_0001_18_23_H_._ems_3hM_1912_0001_0002_0001
DVRELLKRILEESPNPAEVLLELYQLLLETGDPTVKEVLELLRECLHRGVSPEECLELLKEVVEK PCPYIWSLDTQYSKVLALYNQHNPGASAAPCSQLYIDFRKDLGWKWIHEPKGYHANFALEPLPIVYYVGRKPKVEQLSNMIV m_b53e02b194710e68f466320564696a92_0001_000000006_0001_42_48_H_._bcov_4helix_05497_0001_0002_0001_149_crosslinked
DELAEIVLELLKRLPPAKVANEIAHIALELGIPPRELEELIRKLAEELGDPELELVVRSLRALFA PCPYIWSLDTQYSKVLALYNQHNPGASAAPCSQLYIDFRKDLGWKWIHEPKGYHANFALEPLPIVYYVGRKPKVEQLSNMIV 80f7b4c21c45092860cd8bceb88a7fbb_0001_000000014_0001
SELAEEVVREVEEKGLPPSELLSLLYELCHKFDDPEVCKFFQLVLKLWQRGVPPEEILEILKRLP PCPYIWSLDTQYSKVLALYNQHNPGASAAPCSQLYIDFRKDLGWKWIHEPKGYHANFALEPLPIVYYVGRKPKVEQLSNMIV 2e1a225b1b9e26313547f2e573b87853_0001_000000004_0001_5_crosslinked
TETHIIQFRFHESDKDSKKKAEDIVKTVKDRAKQEARERNTSCEVVVFRFKEGDTIVLFIIVTCR PCPYIWSLDTQYSKVLALYNQHNPGASAAPCSQLYIDFRKDLGWKWIHEPKGYHANFALEPLPIVYYVGRKPKVEQLSNMIV EHEE_05507_000000022_0001_22_crosslinked
SEEDRAVETIRAALELQGVPSFSVDVRNGTVSVTVQAKDEDSEKALQNALFIADSYGVPIEIHKE PCPYIWSLDTQYSKVLALYNQHNPGASAAPCSQLYIDFRKDLGWKWIHEPKGYHANFALEPLPIVYYVGRKPKVEQLSNMIV m_67b279f8f2a2415978d2553cc30fca6f_0001_1_000000014_0001_18_23_H_._HEEHE_0382_0001_0001_0001
SESEELSKEIEELARRAGAKSVTVRVSNGRITVDIKGDDEEAESAFSAVSALALALNLEVDVQIR PCPYIWSLDTQYSKVLALYNQHNPGASAAPCSQLYIDFRKDLGWKWIHEPKGYHANFALEPLPIVYYVGRKPKVEQLSNMIV m_d61877853fc72d3a9b094762e15ccc8a_0001_000000027_0001_25_32_H_._HEEHE_0161_0001_0001
SVEDLERILRELCKTNPVACEVLKFLELLKELGVSPEQILINLLFRADHLGDPEVLRVVMEVFRK PCPYIWSLDTQYSKVLALYNQHNPGASAAPCSQLYIDFRKDLGWKWIHEPKGYHANFALEPLPIVYYVGRKPKVEQLSNMIV m_707acc9d051fe3a4acad5ad22db0e630_0001_1_000000018_0001_24_28_H_._bcov_4helix_04382_0001_0001_0001_91_crosslinked
TYSLIIVFIVDLHAEEEIKKARERAHKRSEEFVKRMREMGLDCTQDTFEFEQDGRHFVVSIAFCN PCPYIWSLDTQYSKVLALYNQHNPGASAAPCSQLYIDFRKDLGWKWIHEPKGYHANFALEPLPIVYYVGRKPKVEQLSNMIV EHEE_hb1_4226_000000002_0001_50_crosslinked
DLVHQLHINVLFRADVLGVKSVRVTVSNGKVEVRIKATDENARELQKLVEILCELLGLDCDVQVR PCPYIWSLDTQYSKVLALYNQHNPGASAAPCSQLYIDFRKDLGWKWIHEPKGYHANFALEPLPIVYYVGRKPKVEQLSNMIV m_707acc9d051fe3a4acad5ad22db0e630_0001_1_000000018_0001_24_28_H_._HEEHE_1577_0001_0002_0001_50_crosslinked
DCYVEVKDVTDRLKKVAELAKRYGVKVVVEGDRIFIENASEEIAKSIEELLRRAGVSKVIWFCN PCPYIWSLDTQYSKVLALYNQHNPGASAAPCSQLYIDFRKDLGWKWIHEPKGYHANFALEPLPIVYYVGRKPKVEQLSNMIV m_EHEE_hb1_876_000000015_0001_46_48_59_61_P_._ems_ferrM_1894_0001_0001_139_crosslinked
DLHEEVRQNVIFIADVAGVPSVKVSLHNGTVHVTVKGPTDSAERALRTVRAALERLNIPFSVTTE PCPYIWSLDTQYSKVLALYNQHNPGASAAPCSQLYIDFRKDLGWKWIHEPKGYHANFALEPLPIVYYVGRKPKVEQLSNMIV m_67b279f8f2a2415978d2553cc30fca6f_0001_1_000000014_0001_18_23_H_._HEEHE_0350_0001_0001
DFLIELHGADPTLVDEVARICNVHVVVLPGNRVIIFVTDPRLSKCVEELAKKVVKAEVHVFI PCPYIWSLDTQYSKVLALYNQHNPGASAAPCSQLYIDFRKDLGWKWIHEPKGYHANFALEPLPIVYYVGRKPKVEQLSNMIV ems_ferrM_4603_000000010_0001_210_crosslinked
SELDELARLAAKGDPEALKRLEEIARECLRRGDTECLLEVYSILAYVAEEVNDPIARRIREELRK PCPYIWSLDTQYSKVLALYNQHNPGASAAPCSQLYIDFRKDLGWKWIHEPKGYHANFALEPLPIVYYVGRKPKVEQLSNMIV m_ems_p1-15H-GBL-16H-GBL-16H_0039_0001_0001_0001_000000005_0001_37_46_H_._bcov_4helix_06415_0001_0001_0001_93_crosslinked
PAEELLEQARLSIEVAKLLKDEELLRLSLEFLKLLEDALRRNDEELLRRLLEEHRRLLVRLSL PCPYIWSLDTQYSKVLALYNQHNPGASAAPCSQLYIDFRKDLGWKWIHEPKGYHANFALEPLPIVYYVGRKPKVEQLSNMIV 3h_hb1_2927_000000022_0001
NELHLFVRFVRGDDKEAIRRIEEESRRLFEHFRELAEKRNLRIELDTFEFEQDGIWYYVSIITIR PCPYIWSLDTQYSKVLALYNQHNPGASAAPCSQLYIDFRKDLGWKWIHEPKGYHANFALEPLPIVYYVGRKPKVEQLSNMIV EHEE_hb1_1953_000000008_0001
SELETLKKLLEEELKRANAPDVKVSVSNGCIQINVKGSDEIATLVLLEAYTLAHVLNICFRVELR PCPYIWSLDTQYSKVLALYNQHNPGASAAPCSQLYIDFRKDLGWKWIHEPKGYHANFALEPLPIVYYVGRKPKVEQLSNMIV m_b53e02b194710e68f466320564696a92_0001_000000006_0001_42_48_H_._HEEHE_2529_0001_0001_0001_44_crosslinked
CEEVEEILEEVSRRLGDPDVAAVLFFLENQKEAGASCEEAAKIIILLAEHLGDPELARLLKEALK PCPYIWSLDTQYSKVLALYNQHNPGASAAPCSQLYIDFRKDLGWKWIHEPKGYHANFALEPLPIVYYVGRKPKVEQLSNMIV m_8d83f56b3f6c12e6c4e8af3d7d92f308_0001_1_000000021_0001_60_65_H_._bcov_4helix_05418_0001_0001_0001_57_crosslinked
SESETFERLVAELALELNIPSVYVNVRDGRITVFVVGDDESARTLSTLVKELAKKLGLDVEVIVF PCPYIWSLDTQYSKVLALYNQHNPGASAAPCSQLYIDFRKDLGWKWIHEPKGYHANFALEPLPIVYYVGRKPKVEQLSNMIV m_EHEE_hb1_612_000000005_0001_48_50_59_61_P_._HEEHE_1112_0001_0002_0001
NERAVEDAIRQSERAGDEDLVKLLRELLRALRRGELDEEEAEEAFRIALEASL PCPYIWSLDTQYSKVLALYNQHNPGASAAPCSQLYIDFRKDLGWKWIHEPKGYHANFALEPLPIVYYVGRKPKVEQLSNMIV 3h_hb1_2009_000000000_0001
TETLMNLIQVPSTDPTDTKTAKKKAEDFAQKISEEAKKRGQTVEFFCVVFRRGDKVRVFCIVFIK PCPYIWSLDTQYSKVLALYNQHNPGASAAPCSQLYIDFRKDLGWKWIHEPKGYHANFALEPLPIVYYVGRKPKVEQLSNMIV EHEE_13184_000000015_0001_15_crosslinked
TRCFVFFFEFDGNDEKAKQIVREIEKKLREEAETRAKKAGGRPYFVLLTNELNNKITFIFYFCFE PCPYIWSLDTQYSKVLALYNQHNPGASAAPCSQLYIDFRKDLGWKWIHEPKGYHANFALEPLPIVYYVGRKPKVEQLSNMIV EHEE_hb1_4166_000000004_0001_57_crosslinked
DKSEEVEWFVKVIARLAGVTDLTVSINNGTVHVSLNGNDEAARQVVVNVQFFCEILGAPCDVKVK PCPYIWSLDTQYSKVLALYNQHNPGASAAPCSQLYIDFRKDLGWKWIHEPKGYHANFALEPLPIVYYVGRKPKVEQLSNMIV HEEHE_1205_000000017_0001_30_crosslinked
SHETHALAEIYQEVLRAGVENVRVVIENGTVTVTVKGDDESSQRACKIATKIARELGLDVRCTTK PCPYIWSLDTQYSKVLALYNQHNPGASAAPCSQLYIDFRKDLGWKWIHEPKGYHANFALEPLPIVYYVGRKPKVEQLSNMIV m_f7fec2e2f3c28a6f7e150bd65a1a380c_0001_1_000000021_0001_55_61_H_._HEEHE_2206_0001_0002_0001_153_crosslinked
DDREEILKEVERTLKYILERLKDDPESARAALSAVLLTAVEKAEDPELAKKIKKLAETILRTY PCPYIWSLDTQYSKVLALYNQHNPGASAAPCSQLYIDFRKDLGWKWIHEPKGYHANFALEPLPIVYYVGRKPKVEQLSNMIV m_d61877853fc72d3a9b094762e15ccc8a_0001_000000027_0001_25_32_H_._ems_3hC_1511_0002_0001_0001
DAERLAETHILLEAYQAGVPSVHCEVSNGTINCTVKGNDESVQLLQESAKQLATKLGLTVRVETK PCPYIWSLDTQYSKVLALYNQHNPGASAAPCSQLYIDFRKDLGWKWIHEPKGYHANFALEPLPIVYYVGRKPKVEQLSNMIV m_b53e02b194710e68f466320564696a92_0001_000000006_0001_42_48_H_._HEEHE_0423_0001_0002_0001_100_crosslinked
GQIFVLCPLDESQARSVAKYIGAQDLVEQNGAFLIVVKGVDPRVAKEVAELVPKCRVTLS PCPYIWSLDTQYSKVLALYNQHNPGASAAPCSQLYIDFRKDLGWKWIHEPKGYHANFALEPLPIVYYVGRKPKVEQLSNMIV ems_ferrM_6576_000000005_0001_172_crosslinked
NESTEVLLIVYSVAHYAGVPSFSCRYKDGKVTCTFNGNDSSVKFARRVVKELADRQGLDVKVTSQ PCPYIWSLDTQYSKVLALYNQHNPGASAAPCSQLYIDFRKDLGWKWIHEPKGYHANFALEPLPIVYYVGRKPKVEQLSNMIV m_ems_p1-15H-GBL-16H-GBL-16H_0039_0001_0001_0001_000000005_0001_37_46_H_._HEEHE_0167_0001_0002_0001_89_crosslinked
DECVFYLYHIDGDGEHAEQIIRELKEEVEKRAQKRADELNLEVRVDVLVSKLNGRISVFIFVCLE PCPYIWSLDTQYSKVLALYNQHNPGASAAPCSQLYIDFRKDLGWKWIHEPKGYHANFALEPLPIVYYVGRKPKVEQLSNMIV EHEE_hb1_28_000000018_0001_27_crosslinked
TKALELLFEAAKKAGGDPELIVRILIELLRRLGFPPEDIRHFIEALLLSLGVPPEEIEKLLKKVP PCPYIWSLDTQYSKVLALYNQHNPGASAAPCSQLYIDFRKDLGWKWIHEPKGYHANFALEPLPIVYYVGRKPKVEQLSNMIV 4a00bcbd99b24519f119978631519a4c_0001_000000012_0001
AEVVIIQIRFNDLSEEEKRRLKKEAEEHAERLKEQAKRDGREVEVVTFCFHENGRTVCFFLIVIR PCPYIWSLDTQYSKVLALYNQHNPGASAAPCSQLYIDFRKDLGWKWIHEPKGYHANFALEPLPIVYYVGRKPKVEQLSNMIV EHEE_hb1_5969_000000025_0001_85_crosslinked
TTLDLILRLLEEGDPYSAAFLVANVLERLREEGDPDKEEVIKEILKAVEEGDPDKVRELLKLLKK PCPYIWSLDTQYSKVLALYNQHNPGASAAPCSQLYIDFRKDLGWKWIHEPKGYHANFALEPLPIVYYVGRKPKVEQLSNMIV m_75f7a7753e41b29d7a177d2829858f8d_0001_000000017_0001_23_31_H_._bcov_4helix_13612_0001_0001
TFQLSDVLCFHKDDEEARRAFEDDFRKLERISREHAKRLNTTTRIHTTEFRFGELVCLIVFFENE PCPYIWSLDTQYSKVLALYNQHNPGASAAPCSQLYIDFRKDLGWKWIHEPKGYHANFALEPLPIVYYVGRKPKVEQLSNMIV EHEE_hb1_2032_000000007_0001_32_crosslinked
SEERTVSDLIARAAEKAGVPQVDCLVSKGRVKCFIEGDDERAQTVYKFVEQVSRDLNIRVEVIFV PCPYIWSLDTQYSKVLALYNQHNPGASAAPCSQLYIDFRKDLGWKWIHEPKGYHANFALEPLPIVYYVGRKPKVEQLSNMIV m_ems_ferrM_1449_0002_000000016_0001_3_7_61_63_P_._HEEHE_1504_0001_0001_71_crosslinked
DLHWEFRFEIHGTDEHALQLALEAAERAIEEVHRLARRLNLHCKSVFFLTVQGDHIELQLESRCS PCPYIWSLDTQYSKVLALYNQHNPGASAAPCSQLYIDFRKDLGWKWIHEPKGYHANFALEPLPIVYYVGRKPKVEQLSNMIV EHEE_hb1_3538_000000002_0001_68_crosslinked
SEERELLEQVLQLARDAGVPRFDVFVNRGIVFVQIHGTDEVAKKAVELVRRWCTKLGVDCVIILV PCPYIWSLDTQYSKVLALYNQHNPGASAAPCSQLYIDFRKDLGWKWIHEPKGYHANFALEPLPIVYYVGRKPKVEQLSNMIV m_EHEE_hb1_4802_000000028_0001_46_48_61_63_P_._HEEHE_0061_0001_0001_0001_153_crosslinked
DDVVVQVHADDYERVLRIAEKVNAKVDCNDNKRCFIIVDSSSLAKLVANLAGYPFTVLTLK PCPYIWSLDTQYSKVLALYNQHNPGASAAPCSQLYIDFRKDLGWKWIHEPKGYHANFALEPLPIVYYVGRKPKVEQLSNMIV m_ems_ferrM_3444_000000025_0001_2_6_58_62_P_._ems_ferrC_900_0001_0001_132_crosslinked
DTEEQIRRDVEDLARKAGVPSVSVEVFNNYIYVTVKGNDESVRIVLEFVAELAHKLGVQFLLTYQ PCPYIWSLDTQYSKVLALYNQHNPGASAAPCSQLYIDFRKDLGWKWIHEPKGYHANFALEPLPIVYYVGRKPKVEQLSNMIV m_EHEE_hb1_3173_000000022_0001_48_50_57_59_P_._HEEHE_2398_0001_0001
SKKDEVRTKCEKLLTQAVRENDEDKVEELQRRLMEEAFKVFKDPEDIVEVILDCAANASLG PCPYIWSLDTQYSKVLALYNQHNPGASAAPCSQLYIDFRKDLGWKWIHEPKGYHANFALEPLPIVYYVGRKPKVEQLSNMIV m_530190a7d4f24ed9f14c45b8af7ee2c8_0001_000000024_0001_3_8_H_._ems_3hM_2592_0001_0003_0001_23_crosslinked
SDLEELSEEIRALAELACVPSVTVRVSNGKITVTVSGNTDCARAARDAVELASDTNNVDVDFQIR PCPYIWSLDTQYSKVLALYNQHNPGASAAPCSQLYIDFRKDLGWKWIHEPKGYHANFALEPLPIVYYVGRKPKVEQLSNMIV m_HHH_eva_0718_000000007_0001_5_15_H_._HEEHE_2897_0001_0002_0001_71_crosslinked
SALTEILLNAYANGDEEVLRVARLLLRAELEKDPRLREEAEELVRKLVEKGNPLAKRLLTLIKKK PCPYIWSLDTQYSKVLALYNQHNPGASAAPCSQLYIDFRKDLGWKWIHEPKGYHANFALEPLPIVYYVGRKPKVEQLSNMIV m_ems_p1-15H-GBL-16H-GBL-16H_0039_0001_0001_0001_000000005_0001_37_46_H_._bcov_4helix_00393_0001_0001_0001
DREQLDLSANLDFLVLLLARAVNNPEVEKTLEKLLEEAERKAKSLDELSKLLEKLVRIARKLV PCPYIWSLDTQYSKVLALYNQHNPGASAAPCSQLYIDFRKDLGWKWIHEPKGYHANFALEPLPIVYYVGRKPKVEQLSNMIV m_2b8c0b6d382919713be1eebf2d851371_0001_1_000000022_0001_43_50_H_._ems_3hM_2721_0001_0001
DVEEELEKCLREIEKTNEEVAKILRELLEEALKRGDPRLLAQLYDFCRHFKKDPELVEEAARRLK PCPYIWSLDTQYSKVLALYNQHNPGASAAPCSQLYIDFRKDLGWKWIHEPKGYHANFALEPLPIVYYVGRKPKVEQLSNMIV m_a1ccbce90b97664ca68d710c0f1c2fd4_0001_1_000000000_0001_42_47_H_._bcov_4helix_01959_0001_0001_98_crosslinked
DEIVELLDEVARRLNDPDIEALAFLAENELELGISPEEIEKILRALARRAGNEELVKRALEFARR PCPYIWSLDTQYSKVLALYNQHNPGASAAPCSQLYIDFRKDLGWKWIHEPKGYHANFALEPLPIVYYVGRKPKVEQLSNMIV m_4h_hb1_498_000000016_0001_55_64_H_._bcov_4helix_08168_0001_0001
DWKTAEELLAEIAKEAQKKNDDEIYQRAQALDVLLDSCLDNGNEDCVKRVIEEAKKLEKDS PCPYIWSLDTQYSKVLALYNQHNPGASAAPCSQLYIDFRKDLGWKWIHEPKGYHANFALEPLPIVYYVGRKPKVEQLSNMIV m_9a199a1b38a1c46b7bc70ae92fd97a63_0001_1_000000005_0001_23_29_H_._ems_3hC_947_0001_0001_103_crosslinked
HRVLFSTYTFDGDDEHAERLIEHAERLNEELARKLEREGWRYIFLLITCRKRNNRIHCNALVVAQ PCPYIWSLDTQYSKVLALYNQHNPGASAAPCSQLYIDFRKDLGWKWIHEPKGYHANFALEPLPIVYYVGRKPKVEQLSNMIV EHEE_hb1_5005_000000008_0001_56_crosslinked
TILLYAVVRDDERFLKKLAKYNSKARWVCEGDLCFAEITDGEEEVKWVEEELRRYRPDAQWLFSV PCPYIWSLDTQYSKVLALYNQHNPGASAAPCSQLYIDFRKDLGWKWIHEPKGYHANFALEPLPIVYYVGRKPKVEQLSNMIV ferr_hb1_1674_000000009_0001_124_crosslinked
NQLFLEIASAIARGDKEAFEELIRELIKRLKEGDPKAEEILEDVRFLVERLNNPEAEELLRKLQP PCPYIWSLDTQYSKVLALYNQHNPGASAAPCSQLYIDFRKDLGWKWIHEPKGYHANFALEPLPIVYYVGRKPKVEQLSNMIV fff4e785597a4ff34da351291ce419a0_0001_000000006_0001
SEKERLRELIRKFGVSPEEIEELLRLFEECARLARSPDFCKYLIEQQVRREGDPLLKILLEALRE PCPYIWSLDTQYSKVLALYNQHNPGASAAPCSQLYIDFRKDLGWKWIHEPKGYHANFALEPLPIVYYVGRKPKVEQLSNMIV m_307cf0d6ab0abb9dc6d4a60295e463fe_0001_000000013_0001_18_27_H_._bcov_4helix_01213_0001_0001_77_crosslinked
DLEETVERVERTGDPEDVLELSFYAATLADQTGDPRYEELVKLLLEALKRGDRELLRKVARLALK PCPYIWSLDTQYSKVLALYNQHNPGASAAPCSQLYIDFRKDLGWKWIHEPKGYHANFALEPLPIVYYVGRKPKVEQLSNMIV m_416e30d36ba6434f3d09dd5d2ac6df7d_0001_1_000000006_0001_4_9_H_._bcov_4helix_13266_0001_0002_0001
DEVVEAVIALIEFVDPELAREVRELVKECKERGVPPEDCERLILEYLKKLSPLARRLAEEAERLA PCPYIWSLDTQYSKVLALYNQHNPGASAAPCSQLYIDFRKDLGWKWIHEPKGYHANFALEPLPIVYYVGRKPKVEQLSNMIV 2fd72226467a4a39705c6a723f16274c_0001_000000019_0001_7_crosslinked
TTIIVIFYNLDPRLAKYCAKNINARLIVDGDVILIEVKDVDPRKVEKCAEEASRSVNAHYSIFA PCPYIWSLDTQYSKVLALYNQHNPGASAAPCSQLYIDFRKDLGWKWIHEPKGYHANFALEPLPIVYYVGRKPKVEQLSNMIV ems_ferrC_666_000000029_0001_2_crosslinked
CESVLDQFRYDVTDPRQKKKAKKEVKEIADKITKTFRDRGLDVELDLFVFQQGDKVVFFIVIFVC PCPYIWSLDTQYSKVLALYNQHNPGASAAPCSQLYIDFRKDLGWKWIHEPKGYHANFALEPLPIVYYVGRKPKVEQLSNMIV EHEE_01572_000000019_0001_4_crosslinked
NVEVRVEGSDRALEEASEALRRHGVEVRVHGSRVEIHNASCEDARAFAQFVMIIANVNVEVHCE PCPYIWSLDTQYSKVLALYNQHNPGASAAPCSQLYIDFRKDLGWKWIHEPKGYHANFALEPLPIVYYVGRKPKVEQLSNMIV m_2579940aa1dfb0fcb0cf4ee3259c4abc_0001_000000021_0001_38_47_H_._ems_ferrM_3473_0001_0001_39_crosslinked
DFEEVCQTIAKTVTKEVDVPSVKVEVLKNYCYVKVKGSDEKAESAERIISRLAAEYGIRVFVSHQ PCPYIWSLDTQYSKVLALYNQHNPGASAAPCSQLYIDFRKDLGWKWIHEPKGYHANFALEPLPIVYYVGRKPKVEQLSNMIV m_EHEE_hb1_3173_000000022_0001_48_50_57_59_P_._HEEHE_0154_0001_0001_37_crosslinked
TKDSCLLITLENASEEQERQAETKLEEYARKVSEEAKRNNLPFEFYVVVLRSGNSVIFVVCVRVG PCPYIWSLDTQYSKVLALYNQHNPGASAAPCSQLYIDFRKDLGWKWIHEPKGYHANFALEPLPIVYYVGRKPKVEQLSNMIV EHEE_01486_000000004_0001_9_crosslinked
SLEEKVKEAAEVVAERYNIPDLDVKCSNGRCSVTVPGTDERARLALQNVLFIADHLGLDVKIDTK PCPYIWSLDTQYSKVLALYNQHNPGASAAPCSQLYIDFRKDLGWKWIHEPKGYHANFALEPLPIVYYVGRKPKVEQLSNMIV m_67b279f8f2a2415978d2553cc30fca6f_0001_1_000000014_0001_18_23_H_._HEEHE_2056_0001_0002_0001_141_crosslinked
DEEVKEIVSKLVSEAKKVARDPELQKLLETLAKLVLSAADNNDDRRFTELLLELYADASYARF PCPYIWSLDTQYSKVLALYNQHNPGASAAPCSQLYIDFRKDLGWKWIHEPKGYHANFALEPLPIVYYVGRKPKVEQLSNMIV m_ems_p1-15H-GBL-16H-GBL-16H_0039_0001_0001_0001_000000005_0001_37_46_H_._ems_3hC_249_0002_0001_0003_0001
SELLELLKKLAEELKDPKIEECVREVELLLREGRISPEAALVFIALCLEAAGNPEAARLFEELVA PCPYIWSLDTQYSKVLALYNQHNPGASAAPCSQLYIDFRKDLGWKWIHEPKGYHANFALEPLPIVYYVGRKPKVEQLSNMIV 098800ae9e1a8e4ba5f50f47fc6659c0_0001_000000022_0001_0_crosslinked
SEKFEELIRKCKTDPRACTELLLAVYSVSHFDPRLREELEKLLELVERDPDDEEVIRRLAELLAK PCPYIWSLDTQYSKVLALYNQHNPGASAAPCSQLYIDFRKDLGWKWIHEPKGYHANFALEPLPIVYYVGRKPKVEQLSNMIV m_ems_p1-15H-GBL-16H-GBL-16H_0039_0001_0001_0001_000000005_0001_37_46_H_._bcov_4helix_13571_0001_0001_123_crosslinked
DTEERVSKLIEEEARRAGVPSVSVRVSNGKVRVTVKGDDRAALKVLLDLSAFASLLGVPFSIEFK PCPYIWSLDTQYSKVLALYNQHNPGASAAPCSQLYIDFRKDLGWKWIHEPKGYHANFALEPLPIVYYVGRKPKVEQLSNMIV m_edb1681b4804f51027f7a48ce1011dc7_0001_1_000000006_0001_54_58_H_._HEEHE_2612_0001_0001
SEEDRLAKEVVEVARKLGVPRVQVFINARSLFVLVKGDDENAQTVIDVARKAAEQLGVEVLFLHV PCPYIWSLDTQYSKVLALYNQHNPGASAAPCSQLYIDFRKDLGWKWIHEPKGYHANFALEPLPIVYYVGRKPKVEQLSNMIV m_EHEE_hb1_5608_000000029_0001_44_48_59_61_P_._HEEHE_2312_0001_0001
STTRIIIVFWKGNDEEAKKREREAAERAIRELEEWAKRNNIDARAVWLCYREGDEVYCVALLFVR PCPYIWSLDTQYSKVLALYNQHNPGASAAPCSQLYIDFRKDLGWKWIHEPKGYHANFALEPLPIVYYVGRKPKVEQLSNMIV EHEE_hb1_1665_000000006_0001_32_crosslinked
DDQIQVLDYASFVLLHAGVPHYEVSCSNGTCTVTVKGDDEKARTALEEVEEFARALGVNVQVRIK PCPYIWSLDTQYSKVLALYNQHNPGASAAPCSQLYIDFRKDLGWKWIHEPKGYHANFALEPLPIVYYVGRKPKVEQLSNMIV m_a5f4663b0d1365df39cc17eed1faab14_0001_000000026_0001_19_26_H_._HEEHE_1742_0001_0001_0001_177_crosslinked
DEKEKIARTLLEIVLHLVARGDEESAERVVRKCKKVAKDLNDPTVKEDCRAAEDFLELARAL PCPYIWSLDTQYSKVLALYNQHNPGASAAPCSQLYIDFRKDLGWKWIHEPKGYHANFALEPLPIVYYVGRKPKVEQLSNMIV m_HHH_eva_0718_000000007_0001_5_15_H_._ems_3hM_285_0001_0002_0001_50_crosslinked
RIVFIVFLGVDPTLVEIVSKLVNAPVVEFERGVFFIDLEDLSASVAETAVRIVNANVQILENP PCPYIWSLDTQYSKVLALYNQHNPGASAAPCSQLYIDFRKDLGWKWIHEPKGYHANFALEPLPIVYYVGRKPKVEQLSNMIV m_EHEE_hb1_4298_000000009_0001_7_9_59_61_P_._ems_ferrM_4646_0001_0001
SEERLRELLESAGLPPEEVEELLRSIQAAREILNVPPREAVEILLLALERLGDPDLARAVRLLLK PCPYIWSLDTQYSKVLALYNQHNPGASAAPCSQLYIDFRKDLGWKWIHEPKGYHANFALEPLPIVYYVGRKPKVEQLSNMIV ae5cc191759d4d9463b56bd4fdae13ff_0001_000000020_0001
DADRTLRDAIDIICDNAGVPSCSWSKKDGTITVTVKGTDEAARNVLELVEHLAKELGLNVRVNFK PCPYIWSLDTQYSKVLALYNQHNPGASAAPCSQLYIDFRKDLGWKWIHEPKGYHANFALEPLPIVYYVGRKPKVEQLSNMIV m_ems_p1-14H-GBL-14H-GABBL-16H_0150_0001_0001_0002_000000015_0001_41_49_H_._HEEHE_2006_0001_0001_0001_116_crosslinked
DTDVEAALLFRWDHALLRNLSPDQIKEAVREALENLKRALQNPEERKKAEEVAKEVKKLAE PCPYIWSLDTQYSKVLALYNQHNPGASAAPCSQLYIDFRKDLGWKWIHEPKGYHANFALEPLPIVYYVGRKPKVEQLSNMIV m_707acc9d051fe3a4acad5ad22db0e630_0001_1_000000018_0001_24_28_H_._ems_3hM_791_0001_0002_0001
TESHVTLVEFDGLDEEIKKHIEELLREMKRWAETIARRHGREAEADVFTFEENGKWRVIFVTFIR PCPYIWSLDTQYSKVLALYNQHNPGASAAPCSQLYIDFRKDLGWKWIHEPKGYHANFALEPLPIVYYVGRKPKVEQLSNMIV EHEE_hb1_5265_000000007_0001
SKEDVRFILKLLLEAGVPPEEVVAIALFFADHAGDEEVRRRLRKVLELCKTLPPEECKKLVERLP PCPYIWSLDTQYSKVLALYNQHNPGASAAPCSQLYIDFRKDLGWKWIHEPKGYHANFALEPLPIVYYVGRKPKVEQLSNMIV 31c8cd6f43d3187351e9aaa449b531aa_0001_000000020_0001_12_crosslinked
CEEFVEEVLKELEKRGDPAADAARLVLELLRDGNPLEALFYLASVLDLYGDPLFEEVLRCLREEY PCPYIWSLDTQYSKVLALYNQHNPGASAAPCSQLYIDFRKDLGWKWIHEPKGYHANFALEPLPIVYYVGRKPKVEQLSNMIV m_416e30d36ba6434f3d09dd5d2ac6df7d_0001_1_000000006_0001_4_9_H_._bcov_4helix_14350_0001_0003_0001_29_crosslinked
GIEELIKLLQEEGDPQLRDALDNLEFLVELGDPRAKEILKKLDELVERGDEEEVRRLLRELDELL PCPYIWSLDTQYSKVLALYNQHNPGASAAPCSQLYIDFRKDLGWKWIHEPKGYHANFALEPLPIVYYVGRKPKVEQLSNMIV m_HHH_eva_0661_000000000_0001_41_51_H_._bcov_4helix_08158_0001_0001
HLSFIFQVIVDSNDKDAREEAERLVRELAKRTHELAERLNLESECLLVTENNRGRFVVIVVCFIR PCPYIWSLDTQYSKVLALYNQHNPGASAAPCSQLYIDFRKDLGWKWIHEPKGYHANFALEPLPIVYYVGRKPKVEQLSNMIV EHEE_hb1_4979_000000015_0001_28_crosslinked
SVEELEIFVREAGDPHDIEAYVLLLLDNLGKFSPEEIRRLIELLKEALERGDEELVKEILKEIAP PCPYIWSLDTQYSKVLALYNQHNPGASAAPCSQLYIDFRKDLGWKWIHEPKGYHANFALEPLPIVYYVGRKPKVEQLSNMIV 1a4c07dbf983eea02676d92c0ae831c5_0001_000000000_0001
SEEETFAEQVRQVARDAGVPRVLIYVNRGTVFVVIRGDTDIAKKAKKLVETLCKKFGIECLVVVD PCPYIWSLDTQYSKVLALYNQHNPGASAAPCSQLYIDFRKDLGWKWIHEPKGYHANFALEPLPIVYYVGRKPKVEQLSNMIV m_EHEE_hb1_612_000000005_0001_48_50_59_61_P_._HEEHE_0263_0001_0001_107_crosslinked
SIEEEVELLVKILAKRCGVPSVKVSVSNGRVSVTVKGTDEAAQCALDAVDILAENEGLPVRLTTE PCPYIWSLDTQYSKVLALYNQHNPGASAAPCSQLYIDFRKDLGWKWIHEPKGYHANFALEPLPIVYYVGRKPKVEQLSNMIV m_2190dd9774351ad962202158f0f2aad9_0001_000000025_0001_45_51_H_._HEEHE_3071_0001_0001_31_crosslinked
STEVFFEVLVCLLSALQRNNPELEERCKRLAKKIVKDLNDPDAKRAVEEAIYLFELLAKRD PCPYIWSLDTQYSKVLALYNQHNPGASAAPCSQLYIDFRKDLGWKWIHEPKGYHANFALEPLPIVYYVGRKPKVEQLSNMIV m_ab771d6dfe3f9c5de6938f7153b5fe8a_0001_1_000000022_0001_1_6_H_._ems_3hM_342_0001_0002_0001_121_crosslinked
SKHTEVLFLFDSRDEEQRKKVTKLAEEVSKKAKKEAEKNGGDVRVFTFENRFGTESIIVVIVRLD PCPYIWSLDTQYSKVLALYNQHNPGASAAPCSQLYIDFRKDLGWKWIHEPKGYHANFALEPLPIVYYVGRKPKVEQLSNMIV EHEE_08667_000000020_0001
SLEEQLQTELLLNAYQAGAESVEVRVRNNTVNITVRNCNRAVRDFIEKVRTELEKKGFSVSVRCE PCPYIWSLDTQYSKVLALYNQHNPGASAAPCSQLYIDFRKDLGWKWIHEPKGYHANFALEPLPIVYYVGRKPKVEQLSNMIV m_ems_p1-15H-GBL-16H-GBL-16H_0039_0001_0001_0001_000000005_0001_37_46_H_._HEEHE_1958_0001_0003_0001_141_crosslinked
SELTERLKELLEEGDPHKVFELLFRLLEELGIDPREVTHILLEVYQLILLGNIELVKELLERLLK PCPYIWSLDTQYSKVLALYNQHNPGASAAPCSQLYIDFRKDLGWKWIHEPKGYHANFALEPLPIVYYVGRKPKVEQLSNMIV m_b701c8257f129b1080a54389c1ca9d53_0001_000000009_0001_36_43_H_._bcov_4helix_11946_0001_0001
RVVFVVCDNPQAKEAVKYVKSIPDVRVYRHNDVIIIQFKTPELAKKAHEYILRYANCIVFLND PCPYIWSLDTQYSKVLALYNQHNPGASAAPCSQLYIDFRKDLGWKWIHEPKGYHANFALEPLPIVYYVGRKPKVEQLSNMIV ems_ferrM_6770_000000006_0001_12_crosslinked
DEDRELEENVLFRADHAGVPSFSVRVKDGTISVKLDGDDESVKKAQEAIRAACELLGADCDVKYK PCPYIWSLDTQYSKVLALYNQHNPGASAAPCSQLYIDFRKDLGWKWIHEPKGYHANFALEPLPIVYYVGRKPKVEQLSNMIV m_707acc9d051fe3a4acad5ad22db0e630_0001_1_000000018_0001_24_28_H_._HEEHE_3366_0001_0001_0001_113_crosslinked
PVIVFLQAPDTSIASTVAKLAGVKRFVRVGDVVILRVETPEIARRIERFARKWNVNVFVNV PCPYIWSLDTQYSKVLALYNQHNPGASAAPCSQLYIDFRKDLGWKWIHEPKGYHANFALEPLPIVYYVGRKPKVEQLSNMIV m_EHEE_hb1_4802_000000028_0001_46_48_61_63_P_._ems_ferrM_7013_0001_0001
SKEEVLKAILFLLELGIDPRALLFLIENLAELLGDPELKRLVEELERLAREGDPEKFEELLRRLT PCPYIWSLDTQYSKVLALYNQHNPGASAAPCSQLYIDFRKDLGWKWIHEPKGYHANFALEPLPIVYYVGRKPKVEQLSNMIV m_ems_p1-14H-GBL-14H-GABBL-16H_0710_0001_0001_0002_000000024_0001_44_52_H_._bcov_4helix_11167_0001_0002_0001
DAELALHSIADILAELAGVPSCSISVRNGTVKVTCKGNDESVRHAIRAVEEIAKRYNLDLKVETK PCPYIWSLDTQYSKVLALYNQHNPGASAAPCSQLYIDFRKDLGWKWIHEPKGYHANFALEPLPIVYYVGRKPKVEQLSNMIV m_3h_hb1_5654_000000006_0001_27_37_H_._HEEHE_1732_0001_0001_67_crosslinked
LIVIIRLFEAHWKREEEEEQIHRELKKWAEESWEELRRRGLEADCLIVKVNIDGRTFWVIVCLAR PCPYIWSLDTQYSKVLALYNQHNPGASAAPCSQLYIDFRKDLGWKWIHEPKGYHANFALEPLPIVYYVGRKPKVEQLSNMIV EHEE_hb1_3992_000000029_0001_50_crosslinked
DRLEEALEHAARENPASVDANIELLLRLNGVSPEEIERLLRLIEEALRRGDEELLKKLIEEIVRA PCPYIWSLDTQYSKVLALYNQHNPGASAAPCSQLYIDFRKDLGWKWIHEPKGYHANFALEPLPIVYYVGRKPKVEQLSNMIV m_0eddeacbb14b769e73e254714f31e2f9_0001_000000021_0001_42_51_H_._bcov_4helix_11255_0001_0001
DDEELREKIKKLGISPELIEEAIRLVKDISEFLNIDPEEAIKLAENACKRAGDKDLCIALKLLEP PCPYIWSLDTQYSKVLALYNQHNPGASAAPCSQLYIDFRKDLGWKWIHEPKGYHANFALEPLPIVYYVGRKPKVEQLSNMIV m_87f7afd463767acdae13ca09dac2710a_0001_000000012_0001_23_31_H_._bcov_4helix_13534_0001_0001_147_crosslinked
DVIVFVENPDELVKTVLRELCKIPNVQCLQNGTDRFFVLVRTTEAARTVEEAAKKAGVDVFIEM PCPYIWSLDTQYSKVLALYNQHNPGASAAPCSQLYIDFRKDLGWKWIHEPKGYHANFALEPLPIVYYVGRKPKVEQLSNMIV ems_ferrC_1530_000000011_0001_112_crosslinked
SLKELVELAVKEAAKQACVPSVTVRYSNGRVTVKVDGNDECARRLETHVLLEAYQLGVDVKVEVK PCPYIWSLDTQYSKVLALYNQHNPGASAAPCSQLYIDFRKDLGWKWIHEPKGYHANFALEPLPIVYYVGRKPKVEQLSNMIV m_b53e02b194710e68f466320564696a92_0001_000000006_0001_42_48_H_._HEEHE_2048_0001_0002_0001_113_crosslinked
DREQLDLSANLDFLVLLLARAVNNPEVEKTLEKLLEECERKAKSLDELSKCLEKLVRIARKLV PCPYIWSLDTQYSKVLALYNQHNPGASAAPCSQLYIDFRKDLGWKWIHEPKGYHANFALEPLPIVYYVGRKPKVEQLSNMIV m_2b8c0b6d382919713be1eebf2d851371_0001_1_000000022_0001_43_50_H_._ems_3hM_2721_0001_0001_92_crosslinked
RTSVMLILQIRGNDEEAEERIRRIIEESRRLAEEIAKRLNLEVDHTVDHFREDGLIFVITYARIE PCPYIWSLDTQYSKVLALYNQHNPGASAAPCSQLYIDFRKDLGWKWIHEPKGYHANFALEPLPIVYYVGRKPKVEQLSNMIV EHEE_hb1_3827_000000013_0001
NNERLREDVKEIRKVCEKQGDDECRKLWEEAKRLLEELEKGKLSREEELEALIDIADIYNLVV PCPYIWSLDTQYSKVLALYNQHNPGASAAPCSQLYIDFRKDLGWKWIHEPKGYHANFALEPLPIVYYVGRKPKVEQLSNMIV m_ccf14732845b2f5ae9da9c01433d07c4_0001_000000006_0001_40_47_H_._HHH_eva_0327_0001_0001_0001_86_crosslinked
DIRFLYYWVIEGHSEEQRRKSDEIARKAAEEVKRFAKKLGLEAKVRCFHFENNNRNYVFCVITAH PCPYIWSLDTQYSKVLALYNQHNPGASAAPCSQLYIDFRKDLGWKWIHEPKGYHANFALEPLPIVYYVGRKPKVEQLSNMIV EHEE_hb1_2334_000000027_0001_53_crosslinked
YEFITIELTIRTENEEELREFREHSKELADRIAEEAKKRGLETDVLHSCTRRNNTWRCVVFILIL PCPYIWSLDTQYSKVLALYNQHNPGASAAPCSQLYIDFRKDLGWKWIHEPKGYHANFALEPLPIVYYVGRKPKVEQLSNMIV EHEE_hb1_1399_000000017_0001_58_crosslinked
REVKVSASDPNIAEHIAKLIKERFNVDVEVRTEGEFKVTIDGNTLTLKNLSPQDLRQLAADLAQ PCPYIWSLDTQYSKVLALYNQHNPGASAAPCSQLYIDFRKDLGWKWIHEPKGYHANFALEPLPIVYYVGRKPKVEQLSNMIV m_1bbbae977c228036daabc94dd0c6fb0b_0001_000000024_0001_17_22_H_._ems_thioM_606_0001_0001
SEVEKLARLIAEVARQAGVPFCSVFQFQGEVVVVCQGTDERVQTASTRAKKLAKKLGVKLRVILS PCPYIWSLDTQYSKVLALYNQHNPGASAAPCSQLYIDFRKDLGWKWIHEPKGYHANFALEPLPIVYYVGRKPKVEQLSNMIV m_ems_ferrC_671_000000006_0001_2_4_60_62_P_._HEEHE_1214_0001_0001_0001_80_crosslinked
DLAEEIIKSLKETAQKKAKDNNDEDLLRRLQKLLEECEELAKEIPDEELALQALLFCVENIVIR PCPYIWSLDTQYSKVLALYNQHNPGASAAPCSQLYIDFRKDLGWKWIHEPKGYHANFALEPLPIVYYVGRKPKVEQLSNMIV ems_3hM_3551_000000008_0001_121_crosslinked
AEVRIFEIKFDGLDEEAKKRVQKFYEKVAKEEKKKAKERGLKVLCLLFTFRRGSEVNYVVFCVVE PCPYIWSLDTQYSKVLALYNQHNPGASAAPCSQLYIDFRKDLGWKWIHEPKGYHANFALEPLPIVYYVGRKPKVEQLSNMIV EHEE_hb1_5016_000000016_0001_67_crosslinked
RVVFVVADNPQAKEAVKYVKSIPDVRCYTHNDVIICQFKTPELAKKAFEYILRYANVQVFIND PCPYIWSLDTQYSKVLALYNQHNPGASAAPCSQLYIDFRKDLGWKWIHEPKGYHANFALEPLPIVYYVGRKPKVEQLSNMIV ems_ferrM_6770_000000015_0001_14_crosslinked
DDVEEALRLLEELGVIDPELVERAKRLIEELKERGVSPTEILLDVYSFLSQENQEVAEEFAKLLK PCPYIWSLDTQYSKVLALYNQHNPGASAAPCSQLYIDFRKDLGWKWIHEPKGYHANFALEPLPIVYYVGRKPKVEQLSNMIV m_ems_p1-15H-GBL-16H-GBL-16H_0039_0001_0001_0001_000000005_0001_37_46_H_._bcov_4helix_00102_0001_0002_0001
HEHNLVQVVFDARDDHQRREADRIVKEFEEELKKRYERRGLEYDCRRVETRRGDEALILSYCSAE PCPYIWSLDTQYSKVLALYNQHNPGASAAPCSQLYIDFRKDLGWKWIHEPKGYHANFALEPLPIVYYVGRKPKVEQLSNMIV EHEE_hb1_4801_000000029_0001_21_crosslinked
DEDKKVEEILKKLLEWVRRVQDEEAFDIVAELAFLLANAEEQNDEETKKEVLELAEKLARKLIS PCPYIWSLDTQYSKVLALYNQHNPGASAAPCSQLYIDFRKDLGWKWIHEPKGYHANFALEPLPIVYYVGRKPKVEQLSNMIV m_75f7a7753e41b29d7a177d2829858f8d_0001_000000017_0001_23_31_H_._ems_3hM_2042_0001_0002_0001
YELRDEQWDLDYDDEETLKKLLKEIRKRAEEKLREHRKRGIRVHLVIFYHRRGRHLRIVVIIVNY PCPYIWSLDTQYSKVLALYNQHNPGASAAPCSQLYIDFRKDLGWKWIHEPKGYHANFALEPLPIVYYVGRKPKVEQLSNMIV EHEE_hb1_4491_000000028_0001
DKEEISKTLERLVAEAYRENDEDKVRTIVERCRRIAEELGDTELLLACYADLAALEFVKG PCPYIWSLDTQYSKVLALYNQHNPGASAAPCSQLYIDFRKDLGWKWIHEPKGYHANFALEPLPIVYYVGRKPKVEQLSNMIV m_ems_p1-15H-GBL-16H-GBL-16H_0039_0001_0001_0001_000000005_0001_37_46_H_._ems_3hM_3673_0001_0004_0001_147_crosslinked
SEELAKKVRRLADEAGDVHALLEAYSLVHALREGIISPEDVDRRLKKLAKKLS PCPYIWSLDTQYSKVLALYNQHNPGASAAPCSQLYIDFRKDLGWKWIHEPKGYHANFALEPLPIVYYVGRKPKVEQLSNMIV m_b53e02b194710e68f466320564696a92_0001_000000006_0001_42_48_H_._p1-14H-GBL-16H-GABBL-15H_0247_0001_0001_0002_0001_0001
PEEKERIKKKCETLLRQAAEKRDQELVEEIAKECLELAQKVNDEELARYVSRLALEALLDI PCPYIWSLDTQYSKVLALYNQHNPGASAAPCSQLYIDFRKDLGWKWIHEPKGYHANFALEPLPIVYYVGRKPKVEQLSNMIV m_57a18b51b624bcd0c323fc99d792ec89_0001_000000002_0001_57_65_H_._ems_3hM_1181_0001_0001_121_crosslinked
SREEVVREVEELLKRGNEEEAKRLLKELLEKTGDPTYKELLIALRLCLELGASPQACAYLLERDG PCPYIWSLDTQYSKVLALYNQHNPGASAAPCSQLYIDFRKDLGWKWIHEPKGYHANFALEPLPIVYYVGRKPKVEQLSNMIV m_3ecb33624e2e1d8f50a90791185d0653_0001_1_000000014_0001_25_30_H_._bcov_4helix_04939_0001_0002_0001_61_crosslinked
EEILIQVGNPECAKYAQKFSPYVKVVEINGVVLLHVKGDTKYAKLVEDIVKKCAGRVNVFHS PCPYIWSLDTQYSKVLALYNQHNPGASAAPCSQLYIDFRKDLGWKWIHEPKGYHANFALEPLPIVYYVGRKPKVEQLSNMIV ems_ferrM_1809_000000029_0001_109_crosslinked
SDETKRLQKICKKALKLLRQGKLDIEEALEIVLRVLTIALRLGDEEAFSVCAEIATRLLEIKEG PCPYIWSLDTQYSKVLALYNQHNPGASAAPCSQLYIDFRKDLGWKWIHEPKGYHANFALEPLPIVYYVGRKPKVEQLSNMIV HHH_eva_0067_000000006_0001_66_crosslinked
TDTVVIVHNIDPKDAEKLCRNVNARTCVINRNILFLSGADPTKVEELAKKMGVKFFVREKP PCPYIWSLDTQYSKVLALYNQHNPGASAAPCSQLYIDFRKDLGWKWIHEPKGYHANFALEPLPIVYYVGRKPKVEQLSNMIV m_EHEE_hb1_4491_000000002_0001_48_52_55_57_P_._ems_ferrM_7339_0001_0001_0001_0001_98_crosslinked
DRDEEFQEEVRRLFEELKKRNVSDEAIQFLIELLLEQARRIGATKAYKLAEKILRTLRKRAK PCPYIWSLDTQYSKVLALYNQHNPGASAAPCSQLYIDFRKDLGWKWIHEPKGYHANFALEPLPIVYYVGRKPKVEQLSNMIV m_3h_hb1_6909_000000025_0001_48_58_H_._ems_3hM_3464_0001_0001
SEAEQVIREVETILKQAGVDRCSWFVNRGIFYIVCRANTPSAQEASKRLQKLLEDQGNEVLVLVE PCPYIWSLDTQYSKVLALYNQHNPGASAAPCSQLYIDFRKDLGWKWIHEPKGYHANFALEPLPIVYYVGRKPKVEQLSNMIV m_EHEE_hb1_876_000000015_0001_46_48_59_61_P_._HEEHE_2430_0001_0001_123_crosslinked
PINIYCQTDDPDAVEKVARSQNLTVEKSNGFVIVKISQSEETAEQAARLIFEIVGANCFVNP PCPYIWSLDTQYSKVLALYNQHNPGASAAPCSQLYIDFRKDLGWKWIHEPKGYHANFALEPLPIVYYVGRKPKVEQLSNMIV ems_ferrM_4375_0001_000000029_0001_40_crosslinked
SELEELIEKLCRKAGVDPEDCEDILKAVRELRKRDPKDALQYLDVVADQVGSPELARLAAELAYN PCPYIWSLDTQYSKVLALYNQHNPGASAAPCSQLYIDFRKDLGWKWIHEPKGYHANFALEPLPIVYYVGRKPKVEQLSNMIV m_269e88d0e096774383d0e2f8541e919c_0001_1_000000022_0001_23_27_H_._bcov_4helix_12391_0001_0001_185_crosslinked
SEEEEIKKLCRKAGLSPEKCEELLKLIEELKRRGASPQAIAYLLERDVERKGDPDLKRALELLIR PCPYIWSLDTQYSKVLALYNQHNPGASAAPCSQLYIDFRKDLGWKWIHEPKGYHANFALEPLPIVYYVGRKPKVEQLSNMIV m_3ecb33624e2e1d8f50a90791185d0653_0001_1_000000014_0001_25_30_H_._bcov_4helix_09231_0001_0001_0001_87_crosslinked
DDRKTEMFFSRNPSEEEIKRIKEEVERIIKEEQDKARKRNLDIKYEVVEFRFGEHWVLIWTITLR PCPYIWSLDTQYSKVLALYNQHNPGASAAPCSQLYIDFRKDLGWKWIHEPKGYHANFALEPLPIVYYVGRKPKVEQLSNMIV EHEE_hb1_2575_000000003_0001
DRCFIIELRADAHDEEDVKRAEKLARELAEEALHRAREMGLKAQIFLNRTERNGRVVILIFVCVE PCPYIWSLDTQYSKVLALYNQHNPGASAAPCSQLYIDFRKDLGWKWIHEPKGYHANFALEPLPIVYYVGRKPKVEQLSNMIV EHEE_hb1_4383_000000003_0001_24_crosslinked
DEEELRELLRKAGIDPEQVELIVKDLKELKEKGNETEALLLIYSLVRYFGLSPEVRKLLREFVEK PCPYIWSLDTQYSKVLALYNQHNPGASAAPCSQLYIDFRKDLGWKWIHEPKGYHANFALEPLPIVYYVGRKPKVEQLSNMIV m_ems_p1-15H-GBL-16H-GBL-16H_0039_0001_0001_0001_000000005_0001_37_46_H_._bcov_4helix_14510_0001_0003_0001
IRVVIFVDTPELAELVYKLVNAKSFTTLNNRLFVIYVQVTSEEQLERIRRIAQKANAYVFFEE PCPYIWSLDTQYSKVLALYNQHNPGASAAPCSQLYIDFRKDLGWKWIHEPKGYHANFALEPLPIVYYVGRKPKVEQLSNMIV ems_ferrM_5719_000000024_0001
DEAKEKVFELLVTCALAARHNDQDKIKTVQKRVQDIEKKARDPRQKELARAALFLCKRLN PCPYIWSLDTQYSKVLALYNQHNPGASAAPCSQLYIDFRKDLGWKWIHEPKGYHANFALEPLPIVYYVGRKPKVEQLSNMIV ems_3hC_936_0001_000000014_0001_121_crosslinked
SLEEVEKILRQIERACRADGNEECVRIVEKLLKLLEEAKRKNDEELEKEVRLLAADLAARVFN PCPYIWSLDTQYSKVLALYNQHNPGASAAPCSQLYIDFRKDLGWKWIHEPKGYHANFALEPLPIVYYVGRKPKVEQLSNMIV m_4582c1ff254a25d2de753bfa20ed6ca6_0001_000000006_0001_56_62_H_._ems_3hM_1194_0001_0003_0001_107_crosslinked
SVEEEVLRLLVEACVRAGVKVCYVSSRNGRVRVLVLNVSPEAEKIIRKLATELNKRGLDVKVTSD PCPYIWSLDTQYSKVLALYNQHNPGASAAPCSQLYIDFRKDLGWKWIHEPKGYHANFALEPLPIVYYVGRKPKVEQLSNMIV HEEHE_2910_000000025_0001_86_crosslinked
DDDSYKKKVEDTLESLLRKARDPQVQLDILIDAWEAKRAVDNGDKEVVEFLVKNAKELADKLAS PCPYIWSLDTQYSKVLALYNQHNPGASAAPCSQLYIDFRKDLGWKWIHEPKGYHANFALEPLPIVYYVGRKPKVEQLSNMIV m_a5567de14e69e56abfe7145b81b63e91_0001_000000006_0001_37_45_H_._ems_3hC_1684_0001_0001_0001
GPEEVRELLEKAKERGTVEEVLEELLKEAEEEGDEEKYLLLQNAHFILANGVDPEDIIFLFEALS PCPYIWSLDTQYSKVLALYNQHNPGASAAPCSQLYIDFRKDLGWKWIHEPKGYHANFALEPLPIVYYVGRKPKVEQLSNMIV m_67b279f8f2a2415978d2553cc30fca6f_0001_1_000000014_0001_18_23_H_._bcov_4helix_12887_0001_0001_0001
SEDETLCKEVTEIAKEAGVPEVICLTSDGQLFVFLKGNDESVKRARKKLEKLAAEKGLRLSVFVS PCPYIWSLDTQYSKVLALYNQHNPGASAAPCSQLYIDFRKDLGWKWIHEPKGYHANFALEPLPIVYYVGRKPKVEQLSNMIV HEEHE_0467_000000012_0001_146_crosslinked
SVCYSVTVQTEKDRTTDRVCVDTPENAETAVEALLSALGIDAEVRVDPTNNRVDVQG PCPYIWSLDTQYSKVLALYNQHNPGASAAPCSQLYIDFRKDLGWKWIHEPKGYHANFALEPLPIVYYVGRKPKVEQLSNMIV m_28547f62621d3f4f8f57c1e24f9beede_0001_1_000000016_0001_5_13_H_._proteinG_0314_0001_0001_71_crosslinked
PKCTVTVSDPEVAELVKKLTKVEIELKTGDKVSVTCHRDGRTYHDEFSTPTEALLFVYATAA PCPYIWSLDTQYSKVLALYNQHNPGASAAPCSQLYIDFRKDLGWKWIHEPKGYHANFALEPLPIVYYVGRKPKVEQLSNMIV m_ems_p1-15H-GBL-16H-GBL-16H_0039_0001_0001_0001_000000005_0001_37_46_H_._ems_thioM_470_0002_0001_0001_207_crosslinked
YRLIVLCIDVPSTDPTDTKTAKKKAEDFAKKIAEEAKKRGQEVEFFVSVLRKGDKVRVCVLVLIE PCPYIWSLDTQYSKVLALYNQHNPGASAAPCSQLYIDFRKDLGWKWIHEPKGYHANFALEPLPIVYYVGRKPKVEQLSNMIV EHEE_13184_000000026_0001_17_crosslinked
TEFEIFVVTVDAHDKDELEHAKRLAEEWAKRSVEESRKHGLETVCLVVTLRKGHRIFIVVFCTSS PCPYIWSLDTQYSKVLALYNQHNPGASAAPCSQLYIDFRKDLGWKWIHEPKGYHANFALEPLPIVYYVGRKPKVEQLSNMIV EHEE_hb1_4764_000000011_0001_22_crosslinked
SEIEQVVEIVEALAEQLGVKGLEVSVKDGTVRFTVHGNDEAAHALAQAVELLATQRGVNVEIRTK PCPYIWSLDTQYSKVLALYNQHNPGASAAPCSQLYIDFRKDLGWKWIHEPKGYHANFALEPLPIVYYVGRKPKVEQLSNMIV m_06468c5750cb4384160932bb1d69963c_0001_000000000_0001_7_16_H_._HEEHE_1847_0001_0001_0001
DVCEELIRELAKEGDPLALALLDYIDLAKEAGIPPEEIKKALVALAEQAGNPELAKLLRKCVEED PCPYIWSLDTQYSKVLALYNQHNPGASAAPCSQLYIDFRKDLGWKWIHEPKGYHANFALEPLPIVYYVGRKPKVEQLSNMIV 95160c36aa49f173bf9b42ddbb9365a7_0001_1_000000023_0001_8_crosslinked
PIEELLERCLRELGVSPEVIHQIKINFEFLSDFLDPKEVLDLLLQAARKDGNEEVERCIELLLGP PCPYIWSLDTQYSKVLALYNQHNPGASAAPCSQLYIDFRKDLGWKWIHEPKGYHANFALEPLPIVYYVGRKPKVEQLSNMIV m_64112f081ff6e37487a4373fed56e914_0001_1_000000012_0001_22_31_H_._bcov_4helix_11504_0001_0001_80_crosslinked
DKVEEVAKLAAEAVRKANPGRYSWFVNNNTVYVVVRNPSPEAETLLTEVKKRAEKLGVEIVVISE PCPYIWSLDTQYSKVLALYNQHNPGASAAPCSQLYIDFRKDLGWKWIHEPKGYHANFALEPLPIVYYVGRKPKVEQLSNMIV m_EHEE_hb1_876_000000015_0001_46_48_59_61_P_._HEEHE_3341_0001_0001
DEVEHQAQINLEFLKEVGLDLVLVLVINGTVLIFVAGTDEEAREALEDAKEFAKKLNLPYKVQTE PCPYIWSLDTQYSKVLALYNQHNPGASAAPCSQLYIDFRKDLGWKWIHEPKGYHANFALEPLPIVYYVGRKPKVEQLSNMIV m_64112f081ff6e37487a4373fed56e914_0001_1_000000012_0001_22_31_H_._HEEHE_1400_0001_0001
DLERKVADILDFLAEAAGVPEFSVSVSNGTVTITLKGDDRAVRDALELAKDLAEIYNVKVEIRTK PCPYIWSLDTQYSKVLALYNQHNPGASAAPCSQLYIDFRKDLGWKWIHEPKGYHANFALEPLPIVYYVGRKPKVEQLSNMIV m_9b5def7823956c7009419e82645cf0f0_0001_000000016_0001_19_26_H_._HEEHE_1387_0001_0001_0001
DELSELVKTLLELAKEASKKNDRELVAKLYKKVLEVLEKAQNPEVRELALEALAEIFISLTG PCPYIWSLDTQYSKVLALYNQHNPGASAAPCSQLYIDFRKDLGWKWIHEPKGYHANFALEPLPIVYYVGRKPKVEQLSNMIV m_9862393bd4eb64f05c76d22049e39513_0001_000000024_0001_60_64_H_._ems_3hM_2758_0001_0001_0001
GEVLLELLQEANRLNPRAAAALMFLIAALLNGRVSPEEIKRLLELVAKLLGLPPEEVKKVLDRIP PCPYIWSLDTQYSKVLALYNQHNPGASAAPCSQLYIDFRKDLGWKWIHEPKGYHANFALEPLPIVYYVGRKPKVEQLSNMIV 42ace3916eaa0ea5e357a5cfb4ae484e_0001_000000017_0001
DKKEAIQRAVKRIAEACGVPSVRVSVSNNTVKVEVDGNTQSARCLETEVLLLAYAANLKVDVKVN PCPYIWSLDTQYSKVLALYNQHNPGASAAPCSQLYIDFRKDLGWKWIHEPKGYHANFALEPLPIVYYVGRKPKVEQLSNMIV m_ems_p1-15H-GBL-16H-GBL-16H_0039_0001_0001_0001_000000005_0001_37_46_H_._HEEHE_1686_0001_0002_0001_108_crosslinked
SIEETVKTVVKTCAKQAGVPSVDVLIIDGDVFVFFKGTDESAKKASECVDEWARKIGLRVFVDFF PCPYIWSLDTQYSKVLALYNQHNPGASAAPCSQLYIDFRKDLGWKWIHEPKGYHANFALEPLPIVYYVGRKPKVEQLSNMIV m_EHEE_hb1_73_000000005_0001_46_48_59_61_P_._HEEHE_1081_0001_0001_74_crosslinked
DRERSEVFFEVALLASSILFARDPNLQERAKRLVEKIIKSLRHAEDDKQRRLAEDAEWLFKAIV PCPYIWSLDTQYSKVLALYNQHNPGASAAPCSQLYIDFRKDLGWKWIHEPKGYHANFALEPLPIVYYVGRKPKVEQLSNMIV m_EHEE_hb1_6184_000000007_0001_16_23_H_._ems_3hC_496_0001_0001_0004_0001
SEETAKRLLKIVEKLAKKVGSDEAQAALFLAENLLELLEEGKIDASEVEESLKFIIELLRKLG PCPYIWSLDTQYSKVLALYNQHNPGASAAPCSQLYIDFRKDLGWKWIHEPKGYHANFALEPLPIVYYVGRKPKVEQLSNMIV m_ems_p1-14H-GBL-14H-GABBL-16H_0710_0001_0001_0002_000000024_0001_44_52_H_._HHH_eva_0056_0001_0003_0001
TELAKEVITEARNKNQILVQIDGDTVVVVVVKGNRVYVVENDVLITIQADSEASADANAELLER PCPYIWSLDTQYSKVLALYNQHNPGASAAPCSQLYIDFRKDLGWKWIHEPKGYHANFALEPLPIVYYVGRKPKVEQLSNMIV m_0eddeacbb14b769e73e254714f31e2f9_0001_000000021_0001_42_51_H_._ems_f2_301_0001_0001
SVEEKIAKIAAKLAKDLGVDRFSVYVNRGTVFVIVGGDDESAQTVLDEARKYAEKLGVEFIEVKH PCPYIWSLDTQYSKVLALYNQHNPGASAAPCSQLYIDFRKDLGWKWIHEPKGYHANFALEPLPIVYYVGRKPKVEQLSNMIV m_EHEE_hb1_612_000000005_0001_48_50_59_61_P_._HEEHE_2128_0001_0001
SEQEEASRDIEFAAKHLGVSDVKCDVRNGTLKCTVRGTNESAEALQFFVENQARAAGVRVEVQTR PCPYIWSLDTQYSKVLALYNQHNPGASAAPCSQLYIDFRKDLGWKWIHEPKGYHANFALEPLPIVYYVGRKPKVEQLSNMIV m_8d83f56b3f6c12e6c4e8af3d7d92f308_0001_1_000000021_0001_60_65_H_._HEEHE_0077_0001_0001_101_crosslinked
TRVFVFVEGADPSIAEEVAKEVNAKVSCFHGICILYGVDPSYAKKIEELFRKYGVERVQVIVD PCPYIWSLDTQYSKVLALYNQHNPGASAAPCSQLYIDFRKDLGWKWIHEPKGYHANFALEPLPIVYYVGRKPKVEQLSNMIV ems_ferrM_6524_000000007_0001_74_crosslinked
SENEHIEEEVRFLARRLGVPSITVSIRNGTIKVQIDGDSEAARLLEQAVDILAENLNLKVSVKID PCPYIWSLDTQYSKVLALYNQHNPGASAAPCSQLYIDFRKDLGWKWIHEPKGYHANFALEPLPIVYYVGRKPKVEQLSNMIV m_2190dd9774351ad962202158f0f2aad9_0001_000000025_0001_45_51_H_._HEEHE_1395_0001_0001
TEIVSRVFQVDPRDSKLIKEARDLAKKLNDKLTEEAKKRGLTIRFESDRLEVDGQLVLLVFVRVG PCPYIWSLDTQYSKVLALYNQHNPGASAAPCSQLYIDFRKDLGWKWIHEPKGYHANFALEPLPIVYYVGRKPKVEQLSNMIV EHEE_00877_000000025_0001
DVIEEILRLLRELGRLNPAVSFFLELLRELLKRGVDPKFVLKALLIAARREGDPDVEKLAEEFLK PCPYIWSLDTQYSKVLALYNQHNPGASAAPCSQLYIDFRKDLGWKWIHEPKGYHANFALEPLPIVYYVGRKPKVEQLSNMIV m_e97b41f4e209c0640d4e43cb61b66542_0001_000000021_0001_17_21_H_._bcov_4helix_07486_0001_0001
SDEEIREDVRFLICRAAGAPSCTVSLKDGDLKVTVRGDSEVVHQAEIVALFRADQLGIDVKIRSE PCPYIWSLDTQYSKVLALYNQHNPGASAAPCSQLYIDFRKDLGWKWIHEPKGYHANFALEPLPIVYYVGRKPKVEQLSNMIV m_707acc9d051fe3a4acad5ad22db0e630_0001_1_000000018_0001_24_28_H_._HEEHE_0110_0001_0001_31_crosslinked
SEEAELIRRVERIAEKCGLEDVHVFVLNNKVWVLVNGTDPKLRTAADCVRRIVEKLGYKVIVIVI PCPYIWSLDTQYSKVLALYNQHNPGASAAPCSQLYIDFRKDLGWKWIHEPKGYHANFALEPLPIVYYVGRKPKVEQLSNMIV m_ferr_hb1_1175_000000009_0001_3_5_60_62_P_._HEEHE_2953_0001_0001_108_crosslinked
SEVEERLAELLNNGDPDKARELVERLVKKTKDPRLEEVLRLIEEALRRGADPQAVAYLLERDLRA PCPYIWSLDTQYSKVLALYNQHNPGASAAPCSQLYIDFRKDLGWKWIHEPKGYHANFALEPLPIVYYVGRKPKVEQLSNMIV m_3ecb33624e2e1d8f50a90791185d0653_0001_1_000000014_0001_25_30_H_._bcov_4helix_02924_0001_0001_0001
SVEEILERILRTGDPELLKELEELLEELSKTDPEARQLLQNLRALRDLGFSPEDIAAALLRALKA PCPYIWSLDTQYSKVLALYNQHNPGASAAPCSQLYIDFRKDLGWKWIHEPKGYHANFALEPLPIVYYVGRKPKVEQLSNMIV m_b08fa24f6ed407a29824ac109b4c3131_0001_1_000000025_0001_38_43_H_._bcov_4helix_07796_0001_0001_0001
DKEIEDKAKEVSKFAKELVKTNPLEAEFYVSLLEQRARENNDEELLRWAKKVREEVEKYIS PCPYIWSLDTQYSKVLALYNQHNPGASAAPCSQLYIDFRKDLGWKWIHEPKGYHANFALEPLPIVYYVGRKPKVEQLSNMIV m_416e30d36ba6434f3d09dd5d2ac6df7d_0001_1_000000006_0001_4_9_H_._ems_3hM_2885_0001_0003_0001
SEFNFICVTVPGTDERSKELLRQIKKKATEIVKKHANQYPRSYELFVVTYEFRGNITVCIVVFIK PCPYIWSLDTQYSKVLALYNQHNPGASAAPCSQLYIDFRKDLGWKWIHEPKGYHANFALEPLPIVYYVGRKPKVEQLSNMIV EHEE_06354_000000026_0001_21_crosslinked
SEEIIRKALELAEKLGNPEAFEALELLLELLRRGANPAAVIYLLERDVENVGDPVLKLALELLER PCPYIWSLDTQYSKVLALYNQHNPGASAAPCSQLYIDFRKDLGWKWIHEPKGYHANFALEPLPIVYYVGRKPKVEQLSNMIV m_3ecb33624e2e1d8f50a90791185d0653_0001_1_000000014_0001_25_30_H_._bcov_4helix_09767_0001_0001
SIEEELERLVRELNDPSCLDVVDVFLFLKENGVDPEDVLFLALRVARLDGCELLVRFLEELLKKT PCPYIWSLDTQYSKVLALYNQHNPGASAAPCSQLYIDFRKDLGWKWIHEPKGYHANFALEPLPIVYYVGRKPKVEQLSNMIV m_7688d17319a01becce4b40d18acea530_0001_1_000000017_0001_42_49_H_._bcov_4helix_04648_0001_0002_0001_101_crosslinked
DIEEKAEEVVETVARKWNVKDFIVFVNRGIVFVQFRGDDESAQQASREVKEYADRQGIELIVQLI PCPYIWSLDTQYSKVLALYNQHNPGASAAPCSQLYIDFRKDLGWKWIHEPKGYHANFALEPLPIVYYVGRKPKVEQLSNMIV m_EHEE_hb1_4802_000000028_0001_46_48_61_63_P_._HEEHE_2776_0001_0001
DELEEMIIELRLQLASDALLNAERDEDAEHALELALEAAERMERAKREEEVKEIAKEMEELIRRL PCPYIWSLDTQYSKVLALYNQHNPGASAAPCSQLYIDFRKDLGWKWIHEPKGYHANFALEPLPIVYYVGRKPKVEQLSNMIV 3h_hb1_1271_000000014_0001
SDHLEYTIRFNRKNPESRREAVDLFLEAVDEAALIAQKLNVEYECQSRERNDGDTQTVRVTCELK PCPYIWSLDTQYSKVLALYNQHNPGASAAPCSQLYIDFRKDLGWKWIHEPKGYHANFALEPLPIVYYVGRKPKVEQLSNMIV EHEE_08472_000000018_0001_17_crosslinked
DADRTLRDAIDIIADNAGVPSVSWSKKDGTITVTVKGTDEAARNVLELVEHLCKELGLNCRVNFK PCPYIWSLDTQYSKVLALYNQHNPGASAAPCSQLYIDFRKDLGWKWIHEPKGYHANFALEPLPIVYYVGRKPKVEQLSNMIV m_ems_p1-14H-GBL-14H-GABBL-16H_0150_0001_0001_0002_000000015_0001_41_49_H_._HEEHE_2006_0001_0001_0001_119_crosslinked
SEDEKFRKRLEEAIELVGAPDCKVRVSNGRVTVNCRGSDFDALEVQFLADNIAELLNLEIRIQSR PCPYIWSLDTQYSKVLALYNQHNPGASAAPCSQLYIDFRKDLGWKWIHEPKGYHANFALEPLPIVYYVGRKPKVEQLSNMIV m_75f7a7753e41b29d7a177d2829858f8d_0001_000000017_0001_23_31_H_._HEEHE_1351_0001_0001_38_crosslinked
SDEEIVKEVAELAERREGCQHVDVKLRNGTIHVRVQGERAACLHVLAILYSTADKLNLPLRLHHQ PCPYIWSLDTQYSKVLALYNQHNPGASAAPCSQLYIDFRKDLGWKWIHEPKGYHANFALEPLPIVYYVGRKPKVEQLSNMIV m_0f0386614648684de18f30ed6f65aafc_0001_000000023_0001_2_7_H_._HEEHE_1119_0001_0002_0001_2_crosslinked
DDEELARQNVEFISDAANVPDVKVDVRNGTLTVTFNGNDESVQRAAEAVRAVAEAYNVPVDIRTK PCPYIWSLDTQYSKVLALYNQHNPGASAAPCSQLYIDFRKDLGWKWIHEPKGYHANFALEPLPIVYYVGRKPKVEQLSNMIV m_67b279f8f2a2415978d2553cc30fca6f_0001_1_000000014_0001_18_23_H_._HEEHE_1540_0001_0002_0001
DTERFILVCFEVEDDRKLEELVRRFEREIEELLKETEKRGRETHILIFTTKNEGNLCIYVLIREH PCPYIWSLDTQYSKVLALYNQHNPGASAAPCSQLYIDFRKDLGWKWIHEPKGYHANFALEPLPIVYYVGRKPKVEQLSNMIV EHEE_hb1_2046_000000004_0001_44_crosslinked
TLTLIFQYRIDGDDERAKEAAERAAKEATKLAEDAARKDTGTVEIDCFIFIENGRNIVICLAIIK PCPYIWSLDTQYSKVLALYNQHNPGASAAPCSQLYIDFRKDLGWKWIHEPKGYHANFALEPLPIVYYVGRKPKVEQLSNMIV EHEE_hb1_4934_000000004_0001_61_crosslinked
SREELVKEIEELLKLNTPEALERVEELLKLLEELDPLLQLDLLAVEALLAQGDPEAARKFLKLLH PCPYIWSLDTQYSKVLALYNQHNPGASAAPCSQLYIDFRKDLGWKWIHEPKGYHANFALEPLPIVYYVGRKPKVEQLSNMIV m_ems_p1-14H-GBL-16H-GBL-15H_0188_0001_0001_0001_000000006_0001_18_26_H_._bcov_4helix_08174_0001_0001
DVSFSFMIRIDLRDEEALRHAERIRHEIRELSKRIAEELGGRSDCFVFTHHDGDKVLFLIICFIF PCPYIWSLDTQYSKVLALYNQHNPGASAAPCSQLYIDFRKDLGWKWIHEPKGYHANFALEPLPIVYYVGRKPKVEQLSNMIV EHEE_hb1_2145_000000008_0001_59_crosslinked
DLEETVLRIARKASEIAGVPHFIVFFNRGTVFVQCRGNDERCKTANEIVKKLAKKLGIEVVLHTV PCPYIWSLDTQYSKVLALYNQHNPGASAAPCSQLYIDFRKDLGWKWIHEPKGYHANFALEPLPIVYYVGRKPKVEQLSNMIV m_EHEE_hb1_4802_000000028_0001_46_48_61_63_P_._HEEHE_1669_0001_0001_103_crosslinked
PLAERIEELAKLVPDPEVRRVIELAAEAAKRGDEELLRRVHKLLNELALKVPDPEVVKVLLLVLL PCPYIWSLDTQYSKVLALYNQHNPGASAAPCSQLYIDFRKDLGWKWIHEPKGYHANFALEPLPIVYYVGRKPKVEQLSNMIV 3e2ff463eded34375d1f5ea8826f5355_0001_000000028_0001
SVDIVVFIHDDKDSRIFRVHVDTPDQAEEAVRRLLEKLGVPALVLCFPDAKVCSVHG PCPYIWSLDTQYSKVLALYNQHNPGASAAPCSQLYIDFRKDLGWKWIHEPKGYHANFALEPLPIVYYVGRKPKVEQLSNMIV proteinG_3065_000000010_0001_153_crosslinked
DELQLHLLIDVWEVARRLGVSRECFLLAARVVEELVERGVSEEEAKEILRKVIEECWKRLQ PCPYIWSLDTQYSKVLALYNQHNPGASAAPCSQLYIDFRKDLGWKWIHEPKGYHANFALEPLPIVYYVGRKPKVEQLSNMIV m_a5567de14e69e56abfe7145b81b63e91_0001_000000006_0001_37_45_H_._HHH_eva_0195_0001_0003_0001_133_crosslinked
TEELRELLTKLLGDPEKAQKCLDIVDFLEESLNISPEEAVRILEELAKRLGDKDTLKCAELLLRT PCPYIWSLDTQYSKVLALYNQHNPGASAAPCSQLYIDFRKDLGWKWIHEPKGYHANFALEPLPIVYYVGRKPKVEQLSNMIV m_9b5def7823956c7009419e82645cf0f0_0001_000000016_0001_19_26_H_._bcov_4helix_11809_0001_0002_0001_161_crosslinked
DRFEEAIEKLRRLGDPEVAWLVELALEALKEGDPDQVQALLFLVENLAELRNDEEIRKLIEKVLH PCPYIWSLDTQYSKVLALYNQHNPGASAAPCSQLYIDFRKDLGWKWIHEPKGYHANFALEPLPIVYYVGRKPKVEQLSNMIV m_ems_p1-14H-GBL-14H-GABBL-16H_0710_0001_0001_0002_000000024_0001_44_52_H_._bcov_4helix_03574_0001_0001
GEEFLERLEKELKELGDEESLWLLELIKEAVERGDEREFRALIYLLARDLNLSPEEADKLDRRLR PCPYIWSLDTQYSKVLALYNQHNPGASAAPCSQLYIDFRKDLGWKWIHEPKGYHANFALEPLPIVYYVGRKPKVEQLSNMIV m_3ecb33624e2e1d8f50a90791185d0653_0001_1_000000014_0001_25_30_H_._bcov_4helix_01961_0001_0001_0001
TEVYCIQVRVEGDDEHAKRLLEEIKEKSERWVEEWARKFDREWELFHIRSRVRGNITAITCVFIK PCPYIWSLDTQYSKVLALYNQHNPGASAAPCSQLYIDFRKDLGWKWIHEPKGYHANFALEPLPIVYYVGRKPKVEQLSNMIV EHEE_hb1_3406_000000008_0001_35_crosslinked
TITFFTDFHSSPGNEDEYRKWKKKVEKVQKDLKKKAEELGLTCQIDSLTTRNGDKTIYIVFILCT PCPYIWSLDTQYSKVLALYNQHNPGASAAPCSQLYIDFRKDLGWKWIHEPKGYHANFALEPLPIVYYVGRKPKVEQLSNMIV EHEE_11262_000000015_0001_25_crosslinked
SEQEEASEDIRAAAENAGVSDVKVDVRNGTLKVTVRGNNESARSLKEAVLLFADQHGVRVEVQTR PCPYIWSLDTQYSKVLALYNQHNPGASAAPCSQLYIDFRKDLGWKWIHEPKGYHANFALEPLPIVYYVGRKPKVEQLSNMIV m_9f890c78fc77abd3a1133787d264dfe5_0001_000000017_0001_27_32_H_._HEEHE_0077_0001_0001
DEKIRRLLRELIGDPSLVQNVLILRKLERRQGVSPEEVLKLLIELARLLGDPLIVRALEIILKRH PCPYIWSLDTQYSKVLALYNQHNPGASAAPCSQLYIDFRKDLGWKWIHEPKGYHANFALEPLPIVYYVGRKPKVEQLSNMIV m_ems_3hM_2338_000000018_0001_57_61_H_._bcov_4helix_04121_0001_0002_0001
TLEELLRRLLEELGVPPELIEEAIKLLEELTKKLGNPQAALAELARILAELGNPEVARAVILLSI PCPYIWSLDTQYSKVLALYNQHNPGASAAPCSQLYIDFRKDLGWKWIHEPKGYHANFALEPLPIVYYVGRKPKVEQLSNMIV 170279623b3219226b9a8ffbe09ff086_0001_1_000000029_0001
DEKEKEAQELLIKILELIERASSCEEAERIAETVIKRLKNSGDPELEHVALNVLFRLDHFCL PCPYIWSLDTQYSKVLALYNQHNPGASAAPCSQLYIDFRKDLGWKWIHEPKGYHANFALEPLPIVYYVGRKPKVEQLSNMIV m_707acc9d051fe3a4acad5ad22db0e630_0001_1_000000018_0001_24_28_H_._ems_3hM_2218_0001_0002_0001_120_crosslinked
SIRFEVTFEIKDTDQEAAELLLELAWELLERVEDLARKLNLHVRCHIILHVSGDTLRLEVECEMR PCPYIWSLDTQYSKVLALYNQHNPGASAAPCSQLYIDFRKDLGWKWIHEPKGYHANFALEPLPIVYYVGRKPKVEQLSNMIV EHEE_hb1_3135_000000022_0001_17_crosslinked
SECLEEVLELAKRLGDPEATRLIEEILELLKRGVDPRRLLTELLLNLYQTGNPELFRLVAECFAR PCPYIWSLDTQYSKVLALYNQHNPGASAAPCSQLYIDFRKDLGWKWIHEPKGYHANFALEPLPIVYYVGRKPKVEQLSNMIV m_ems_p1-15H-GBL-16H-GBL-16H_0039_0001_0001_0001_000000005_0001_37_46_H_._bcov_4helix_02782_0001_0001_120_crosslinked
DEEELRRLCKLLKEGDPEAAREIRKILEKLVGNPEEAQALLFLIQNLLELGVSCEEIIRIIKILG PCPYIWSLDTQYSKVLALYNQHNPGASAAPCSQLYIDFRKDLGWKWIHEPKGYHANFALEPLPIVYYVGRKPKVEQLSNMIV m_75f7a7753e41b29d7a177d2829858f8d_0001_000000017_0001_23_31_H_._bcov_4helix_06992_0001_0001_0001_162_crosslinked
SKELLLARLVLEWAKRLNVRKVIVFVNRGRVFIQVNGNDESAKEVKRLAEEICKEVGVTCEVRTD PCPYIWSLDTQYSKVLALYNQHNPGASAAPCSQLYIDFRKDLGWKWIHEPKGYHANFALEPLPIVYYVGRKPKVEQLSNMIV m_EHEE_hb1_4802_000000028_0001_46_48_61_63_P_._HEEHE_2345_0001_0001_111_crosslinked
DEDRELVRQVFEIATKAGVPRFIVFVNRGNVFVQLSGDDESAQRAQKLITKWCRKLGVPCLVILH PCPYIWSLDTQYSKVLALYNQHNPGASAAPCSQLYIDFRKDLGWKWIHEPKGYHANFALEPLPIVYYVGRKPKVEQLSNMIV m_EHEE_hb1_4802_000000028_0001_46_48_61_63_P_._HEEHE_1422_0001_0001_154_crosslinked
SLEEDATRAVKKVAKEAGVPSVRVTVSNGTLHVQFKGNDRSVQNAITEVLLNAYSAGLSVTFDTK PCPYIWSLDTQYSKVLALYNQHNPGASAAPCSQLYIDFRKDLGWKWIHEPKGYHANFALEPLPIVYYVGRKPKVEQLSNMIV m_ems_p1-15H-GBL-16H-GBL-16H_0039_0001_0001_0001_000000005_0001_37_46_H_._HEEHE_0173_0001_0003_0001
SEELLQIYDLAIFAAFEACRKNKPVTVTYTVKGQHFRWEIPPDCHEADKFREKFLETLKKILLN PCPYIWSLDTQYSKVLALYNQHNPGASAAPCSQLYIDFRKDLGWKWIHEPKGYHANFALEPLPIVYYVGRKPKVEQLSNMIV HEEH_24327_000000003_0001_106_crosslinked
DLVKLLLEELVRDGDESSFIFLLANVLERLGDPRERERLLRLAREILKKLGVSPEEVKKLVEIAK PCPYIWSLDTQYSKVLALYNQHNPGASAAPCSQLYIDFRKDLGWKWIHEPKGYHANFALEPLPIVYYVGRKPKVEQLSNMIV m_75f7a7753e41b29d7a177d2829858f8d_0001_000000017_0001_23_31_H_._bcov_4helix_04365_0001_0002_0001
HVFISFRVTVNKGDKDQEEFAREVIRRAEKLSREIAKRLNLRTISEVHYFERNGRLRFFIFSLII PCPYIWSLDTQYSKVLALYNQHNPGASAAPCSQLYIDFRKDLGWKWIHEPKGYHANFALEPLPIVYYVGRKPKVEQLSNMIV EHEE_hb1_1327_000000010_0001
EIVILIVVCFDKRNEEEEKKARTLLEDLVRKAEEFVRKLGLEVRVDTIQTEQNGRVCIIAVIVAK PCPYIWSLDTQYSKVLALYNQHNPGASAAPCSQLYIDFRKDLGWKWIHEPKGYHANFALEPLPIVYYVGRKPKVEQLSNMIV EHEE_hb1_1396_000000000_0001_30_crosslinked
SEHDCSSVTVRGPDPDTAKKETDHAKEEAKKFQKKAKDRGLTVYVLRISETDKNHWLFVVCVFVE PCPYIWSLDTQYSKVLALYNQHNPGASAAPCSQLYIDFRKDLGWKWIHEPKGYHANFALEPLPIVYYVGRKPKVEQLSNMIV EHEE_08242_000000006_0001_38_crosslinked
SEEEKVVKKISTLLKEAGVPDFLVVVSNNRVYVYILGSDESSKRAEKVAKTVADELNTHIVIFVN PCPYIWSLDTQYSKVLALYNQHNPGASAAPCSQLYIDFRKDLGWKWIHEPKGYHANFALEPLPIVYYVGRKPKVEQLSNMIV m_HEEHE_0494_000000006_0001_30_34_59_63_P_._HEEHE_1770_0001_0001
SLETEVLLCVYSAAHFAGVDEYEVTLKNNTIKVTVRGTDESSKLAREALKACSRTVGLPIEIKDR PCPYIWSLDTQYSKVLALYNQHNPGASAAPCSQLYIDFRKDLGWKWIHEPKGYHANFALEPLPIVYYVGRKPKVEQLSNMIV m_ems_p1-15H-GBL-16H-GBL-16H_0039_0001_0001_0001_000000005_0001_37_46_H_._HEEHE_0887_0001_0001_0001_170_crosslinked
DRELKQLLLEVLMLCASAGVSHEECIRIAEEIEEVTKKLSPDEAKKFIKKVAKEIEERF PCPYIWSLDTQYSKVLALYNQHNPGASAAPCSQLYIDFRKDLGWKWIHEPKGYHANFALEPLPIVYYVGRKPKVEQLSNMIV m_3h_hb1_2497_000000016_0001_4_14_H_._HHH_eva_0163_0001_0002_0001_29_crosslinked
SRREALHLLIQVYDLARLVGDEEAKEALKKALELVAALQDGKLDASQVEKLLKRIVKKLRKLG PCPYIWSLDTQYSKVLALYNQHNPGASAAPCSQLYIDFRKDLGWKWIHEPKGYHANFALEPLPIVYYVGRKPKVEQLSNMIV m_196093a79268749953b7e721a953693f_0001_000000027_0001_37_41_H_._HHH_eva_0056_0001_0001_0001
PRVKIFVQVDDFKRAKEVAERFADECLVLKNRYVTCTAHNVDPRYFFELLFRLIQPRIVFVNHF PCPYIWSLDTQYSKVLALYNQHNPGASAAPCSQLYIDFRKDLGWKWIHEPKGYHANFALEPLPIVYYVGRKPKVEQLSNMIV m_EHEE_hb1_4802_000000028_0001_46_48_61_63_P_._ems_ferrM_3359_0001_0001_0001_0001_124_crosslinked
DEELEKLIREILKIPDPELRLASLAALVFRLDHEGNPEEAEKVLKIAEELLGDPRLREDLRRIIH PCPYIWSLDTQYSKVLALYNQHNPGASAAPCSQLYIDFRKDLGWKWIHEPKGYHANFALEPLPIVYYVGRKPKVEQLSNMIV m_8f40011cb373b45cf740c64f8266564f_0001_000000004_0001_46_50_H_._bcov_4helix_02277_0001_0001
TEVYLVETDPSILEQLRELARKAGAKVTCYDLGLCFIQVDTEEAKKVVEYAKKQGANVVRIDD PCPYIWSLDTQYSKVLALYNQHNPGASAAPCSQLYIDFRKDLGWKWIHEPKGYHANFALEPLPIVYYVGRKPKVEQLSNMIV ems_ferrM_4489_0001_000000007_0001_136_crosslinked
PRVIVIVDDPTVAELIVRRVNVKLVVRFGDQFLITLDDYQSAQTVARELQPDVLILTSE PCPYIWSLDTQYSKVLALYNQHNPGASAAPCSQLYIDFRKDLGWKWIHEPKGYHANFALEPLPIVYYVGRKPKVEQLSNMIV ems_ferrM_3545_0001_000000011_0001
NERTHLLLEAYSLSRGAKKRNNEEAKDLADKALKILEEGLLKNDDDLVDKVRKILEDVERKLR PCPYIWSLDTQYSKVLALYNQHNPGASAAPCSQLYIDFRKDLGWKWIHEPKGYHANFALEPLPIVYYVGRKPKVEQLSNMIV m_b53e02b194710e68f466320564696a92_0001_000000006_0001_42_48_H_._ems_3hC_142_0002_0001_0003_0001
DLLEKAKKVAREILDPQEAIIFLFRVDTLAEQGIDPEEILEEVLRVLESAGVDPELLEEVKRRAR PCPYIWSLDTQYSKVLALYNQHNPGASAAPCSQLYIDFRKDLGWKWIHEPKGYHANFALEPLPIVYYVGRKPKVEQLSNMIV m_707acc9d051fe3a4acad5ad22db0e630_0001_1_000000018_0001_24_28_H_._bcov_4helix_06679_0001_0001
DIEEALELCRRLGAPPEVVELVEELAKEAKEDGVPPEEVLRLAIDAALFLGDPLCAKAIEELLRK PCPYIWSLDTQYSKVLALYNQHNPGASAAPCSQLYIDFRKDLGWKWIHEPKGYHANFALEPLPIVYYVGRKPKVEQLSNMIV de44b799cc73f85ed5f35f8ad5cbf07f_0001_1_000000002_0001_88_crosslinked
TLLILNTFRVDGDDEDAQRYIKEVIRTLTERAEDWARKHNLQPLCIVVTIRHGSKWQVNIFCTVR PCPYIWSLDTQYSKVLALYNQHNPGASAAPCSQLYIDFRKDLGWKWIHEPKGYHANFALEPLPIVYYVGRKPKVEQLSNMIV EHEE_hb1_900_000000016_0001_63_crosslinked
MSIFVDVDGNDFKKVEKFVRSINAKVVTVRLPDGAVIVFVEGVSDELAETLLKLVDNVHVFYHP PCPYIWSLDTQYSKVLALYNQHNPGASAAPCSQLYIDFRKDLGWKWIHEPKGYHANFALEPLPIVYYVGRKPKVEQLSNMIV ems_ferrC_578_000000013_0001
SEEEELKILVEIVAKRLGVPSWSCRISNGKVECTINGNSEAAHQAQINLEFLADQLNVPLTVTVR PCPYIWSLDTQYSKVLALYNQHNPGASAAPCSQLYIDFRKDLGWKWIHEPKGYHANFALEPLPIVYYVGRKPKVEQLSNMIV m_64112f081ff6e37487a4373fed56e914_0001_1_000000012_0001_22_31_H_._HEEHE_2911_0001_0001_137_crosslinked
SLELVRKVLKEKGIASPEEIQNIVFLFANCKELGVSPEDCIRLLVELLRERNREVAEVVEELLKR PCPYIWSLDTQYSKVLALYNQHNPGASAAPCSQLYIDFRKDLGWKWIHEPKGYHANFALEPLPIVYYVGRKPKVEQLSNMIV m_75f7a7753e41b29d7a177d2829858f8d_0001_000000017_0001_23_31_H_._bcov_4helix_12063_0001_0002_0001_152_crosslinked
SCFIIVRNVDPRQVETIAKQALENVVIYTLPGNIVLVIVDSEAAEEIRKLVEQLGAEVQVFCN PCPYIWSLDTQYSKVLALYNQHNPGASAAPCSQLYIDFRKDLGWKWIHEPKGYHANFALEPLPIVYYVGRKPKVEQLSNMIV m_EHEE_hb1_3145_000000022_0001_46_48_61_63_P_._ems_ferrM_1504_0002_0001_0001_74_crosslinked
SREEEVRRLIEQLAHRAGVPDFEVRCSNGRCTITVKGTDDAARALRQNAIFIADHAGLDVKVTSR PCPYIWSLDTQYSKVLALYNQHNPGASAAPCSQLYIDFRKDLGWKWIHEPKGYHANFALEPLPIVYYVGRKPKVEQLSNMIV m_67b279f8f2a2415978d2553cc30fca6f_0001_1_000000014_0001_18_23_H_._HEEHE_0460_0001_0001_133_crosslinked
SDDELSRHLRSEAMMHLDVSHVEVKVSNGKLTITVKDPSPEVRKLAKELQEILKEEGYDVKLQTR PCPYIWSLDTQYSKVLALYNQHNPGASAAPCSQLYIDFRKDLGWKWIHEPKGYHANFALEPLPIVYYVGRKPKVEQLSNMIV m_EHEE_hb1_2714_000000023_0001_22_31_H_._HEEHE_1129_0001_0001
DKQRELLELVDRWAEKLGVPNFRVLVMNGTIIVILDGNSPEAQKVSKFAKEVATRAGVPVVVEVK PCPYIWSLDTQYSKVLALYNQHNPGASAAPCSQLYIDFRKDLGWKWIHEPKGYHANFALEPLPIVYYVGRKPKVEQLSNMIV m_8104e8702eb39c9aa5e7259f6c74e1cf_0001_1_000000011_0001_40_48_H_._HEEHE_0322_0001_0001
HWNTHYIYCVLNSDEDLHRLVEEIIKKIAEEIRRHVEELGHRVEVHFVVLHDNGQSCAFVFASWT PCPYIWSLDTQYSKVLALYNQHNPGASAAPCSQLYIDFRKDLGWKWIHEPKGYHANFALEPLPIVYYVGRKPKVEQLSNMIV EHEE_hb1_1966_000000012_0001_33_crosslinked
SERQVLIIVADLLALGIPPEEIILILERLLKETGDPSYEKVKRLLEELLKEDPEKLERVVRELAR PCPYIWSLDTQYSKVLALYNQHNPGASAAPCSQLYIDFRKDLGWKWIHEPKGYHANFALEPLPIVYYVGRKPKVEQLSNMIV 28b27b630eff87176b8b9ebc97d6e9c1_0001_000000019_0001
SCVEIAEELLEELGDEQAVQNLIFLKATAEDLGLSPEELIEAVLAVLRAVGNPEVLKIIEECLRK PCPYIWSLDTQYSKVLALYNQHNPGASAAPCSQLYIDFRKDLGWKWIHEPKGYHANFALEPLPIVYYVGRKPKVEQLSNMIV m_b08fa24f6ed407a29824ac109b4c3131_0001_1_000000025_0001_38_43_H_._bcov_4helix_03931_0001_0001_97_crosslinked
LEVVQIRCHFHRDDKDREKKCREEAEEIIKEIKRQAEERNQEVVVFEYENRLNGQEFISIVILVV PCPYIWSLDTQYSKVLALYNQHNPGASAAPCSQLYIDFRKDLGWKWIHEPKGYHANFALEPLPIVYYVGRKPKVEQLSNMIV EHEE_hb1_5006_000000023_0001_85_crosslinked
SEETELLLIAYSVAAFAGVPDFRCRVKDGTLRCTINGNNDAAQRVREILTELSKELGVTIRVETK PCPYIWSLDTQYSKVLALYNQHNPGASAAPCSQLYIDFRKDLGWKWIHEPKGYHANFALEPLPIVYYVGRKPKVEQLSNMIV m_ems_p1-15H-GBL-16H-GBL-16H_0039_0001_0001_0001_000000005_0001_37_46_H_._HEEHE_0539_0001_0001_0001_138_crosslinked
SEDEELKELVEALAKRAGVPSVRFSSSNGKLRVKLKGTDEAVKEARQALELLAENRGRELQVDTE PCPYIWSLDTQYSKVLALYNQHNPGASAAPCSQLYIDFRKDLGWKWIHEPKGYHANFALEPLPIVYYVGRKPKVEQLSNMIV m_234bb501998f509494096a15c01d6915_0001_000000026_0001_45_50_H_._HEEHE_0467_0001_0001_0001
DETARRLAAIVAEIAHSLGLDQELASLALICAWELVRRGISEEEAKKICEKWLKTAKKRS PCPYIWSLDTQYSKVLALYNQHNPGASAAPCSQLYIDFRKDLGWKWIHEPKGYHANFALEPLPIVYYVGRKPKVEQLSNMIV m_a5567de14e69e56abfe7145b81b63e91_0001_000000006_0001_37_45_H_._HHH_eva_0026_0001_0002_0001_145_crosslinked
SLELVEKYLKENGQASPEEIEEIKEIFEELRKRGVSPEDVLEILVELLRRKNRYVAIAVAVLLTR PCPYIWSLDTQYSKVLALYNQHNPGASAAPCSQLYIDFRKDLGWKWIHEPKGYHANFALEPLPIVYYVGRKPKVEQLSNMIV m_ed423bd9540d0da8912f130d59bbdbee_0001_1_000000006_0001_40_45_H_._bcov_4helix_12063_0001_0001
SAEEVAEIYDFLRHAGVSPEEIRKILEKFIKLAERDPEKALRLLKEIAKELGNPELEELVRRLEK PCPYIWSLDTQYSKVLALYNQHNPGASAAPCSQLYIDFRKDLGWKWIHEPKGYHANFALEPLPIVYYVGRKPKVEQLSNMIV m_a1ccbce90b97664ca68d710c0f1c2fd4_0001_1_000000000_0001_42_47_H_._bcov_4helix_00310_0001_0001_0001
SVFILVEGLSPEAAKEVSKKCQAHVVVKISSDIFVFFHVEDPTKADCVKKLAESYNVRVQVFKN PCPYIWSLDTQYSKVLALYNQHNPGASAAPCSQLYIDFRKDLGWKWIHEPKGYHANFALEPLPIVYYVGRKPKVEQLSNMIV m_EHEE_hb1_5608_000000029_0001_44_48_59_61_P_._ems_ferrM_1628_0002_0001_0001_97_crosslinked
DEELIRVVIKCSRDPEFCRLLRRLIEELLKKSGISPEEVRRLLEELEELLKESPTEVLLVLYAAT PCPYIWSLDTQYSKVLALYNQHNPGASAAPCSQLYIDFRKDLGWKWIHEPKGYHANFALEPLPIVYYVGRKPKVEQLSNMIV m_ems_p1-15H-GBL-16H-GBL-16H_0039_0001_0001_0001_000000005_0001_37_46_H_._bcov_4helix_08388_0001_0003_0001_169_crosslinked
SEEEELQKEIEILAKIAGVDDVKCRVRNNTVECTLRGNDEAVLALAFLVENLAELLGLSSSVNHR PCPYIWSLDTQYSKVLALYNQHNPGASAAPCSQLYIDFRKDLGWKWIHEPKGYHANFALEPLPIVYYVGRKPKVEQLSNMIV m_ems_p1-14H-GBL-14H-GABBL-16H_0710_0001_0001_0002_000000024_0001_44_52_H_._HEEHE_1541_0001_0001_162_crosslinked
SEEEIATEDLRRLPPVEVEFLLLIVVQFLLNRGVPPEEIEKIIRKLVELAGVPPEILEAIRQHVP PCPYIWSLDTQYSKVLALYNQHNPGASAAPCSQLYIDFRKDLGWKWIHEPKGYHANFALEPLPIVYYVGRKPKVEQLSNMIV 6d1fc02fa1bebac59386109b6777715e_0001_000000002_0001
DDEEVHRIVREAARIAQNKNDDEVYQLVQLADVLLYAAKTNGNEELKKEVDELAKKIQKLL PCPYIWSLDTQYSKVLALYNQHNPGASAAPCSQLYIDFRKDLGWKWIHEPKGYHANFALEPLPIVYYVGRKPKVEQLSNMIV m_269e88d0e096774383d0e2f8541e919c_0001_1_000000022_0001_23_27_H_._ems_3hM_2811_0001_0001
KVIVFIIVSDPDKALKIAQEVVGNVKILKNGDVVAIEVDTPELAEKVSKVVRETLQAQVFVVA PCPYIWSLDTQYSKVLALYNQHNPGASAAPCSQLYIDFRKDLGWKWIHEPKGYHANFALEPLPIVYYVGRKPKVEQLSNMIV ems_ferrM_4236_000000017_0001
SKHIEQVIELLKRNPTEALLAVYADILFAREEGDEKALKLLEEAFRLLEEGDPDKVKEVLKRILD PCPYIWSLDTQYSKVLALYNQHNPGASAAPCSQLYIDFRKDLGWKWIHEPKGYHANFALEPLPIVYYVGRKPKVEQLSNMIV m_ems_p1-15H-GBL-16H-GBL-16H_0039_0001_0001_0001_000000005_0001_37_46_H_._bcov_4helix_14390_0001_0001
DRVEEDVKRAVENNDFFSLAANLAFLVERLGLPDELLRRLVALLTEARERNDPDELRRILKLALK PCPYIWSLDTQYSKVLALYNQHNPGASAAPCSQLYIDFRKDLGWKWIHEPKGYHANFALEPLPIVYYVGRKPKVEQLSNMIV 95bceed0c0b2e8b2e57faf89a60728bc_0001_000000018_0001
SIIIIVLLKNNGNLEINQFRVPDSEEAKQTSRDIEKKASERAKRLNVEVDIFIFSGDKKRVSSYQ PCPYIWSLDTQYSKVLALYNQHNPGASAAPCSQLYIDFRKDLGWKWIHEPKGYHANFALEPLPIVYYVGRKPKVEQLSNMIV EEHEE_17298_000000017_0001
SLQFIFDVVVDSNDKDAREEAERIVRELAKRTHELAERLNLESMCVLVTSNSRGRFLVTVICIIR PCPYIWSLDTQYSKVLALYNQHNPGASAAPCSQLYIDFRKDLGWKWIHEPKGYHANFALEPLPIVYYVGRKPKVEQLSNMIV EHEE_hb1_4979_000000018_0001_34_crosslinked
SEIKELLEEAIRAGNPLAVAHVVVHVLERKGKLSPEEIHELAAALILAIERGDEELLKRLLELVD PCPYIWSLDTQYSKVLALYNQHNPGASAAPCSQLYIDFRKDLGWKWIHEPKGYHANFALEPLPIVYYVGRKPKVEQLSNMIV m_ems_3hM_1893_000000007_0001_2_11_H_._bcov_4helix_09143_0001_0001
TEESVICVQIENASPEQIKKAEEEFRKRVKDLEDELRKKGVDVKVRVQSFRNGDAVFICVNVRWQ PCPYIWSLDTQYSKVLALYNQHNPGASAAPCSQLYIDFRKDLGWKWIHEPKGYHANFALEPLPIVYYVGRKPKVEQLSNMIV EHEE_07117_000000009_0001_31_crosslinked
PSVICFLEDADPRLARKVAEEWNLEVSLLRSGRLVIIEIRNASDEVAKQIQDLIPAKITCLV PCPYIWSLDTQYSKVLALYNQHNPGASAAPCSQLYIDFRKDLGWKWIHEPKGYHANFALEPLPIVYYVGRKPKVEQLSNMIV ems_ferrM_3765_000000008_0001_149_crosslinked
NAATEVLLVVYSACRHLGVPSCEVEVHDDTVTVSVKGTDESSKEVKELARQLAKKHNVKIELRDK PCPYIWSLDTQYSKVLALYNQHNPGASAAPCSQLYIDFRKDLGWKWIHEPKGYHANFALEPLPIVYYVGRKPKVEQLSNMIV m_ems_p1-15H-GBL-16H-GBL-16H_0039_0001_0001_0001_000000005_0001_37_46_H_._HEEHE_1502_0001_0001_0001_144_crosslinked
DEDEEVRILIEELAKKLGVPSVSVTVKNNSVTVNLQGDTEAAHQAKINVEFLADVANIRVSVEIQ PCPYIWSLDTQYSKVLALYNQHNPGASAAPCSQLYIDFRKDLGWKWIHEPKGYHANFALEPLPIVYYVGRKPKVEQLSNMIV m_64112f081ff6e37487a4373fed56e914_0001_1_000000012_0001_22_31_H_._HEEHE_1353_0001_0001
NAETELLLILYAAGVSPELIEEVLRLFRELSKHLDPEEVKKVVIEFLKKLGDPSARRAARILEIL PCPYIWSLDTQYSKVLALYNQHNPGASAAPCSQLYIDFRKDLGWKWIHEPKGYHANFALEPLPIVYYVGRKPKVEQLSNMIV m_ems_p1-15H-GBL-16H-GBL-16H_0039_0001_0001_0001_000000005_0001_37_46_H_._bcov_4helix_02408_0001_0002_0001
DAEEFLKEAIQEGDEFLVALAIAWLLNRAAEKGTEEEVLEKLKRLAEELGNPEAKKIVELLANAP PCPYIWSLDTQYSKVLALYNQHNPGASAAPCSQLYIDFRKDLGWKWIHEPKGYHANFALEPLPIVYYVGRKPKVEQLSNMIV 11a7a70fbb9d6d508a0bf6402c714847_0001_1_000000018_0001
DAWAILIQDEHVSEFVAKIARECGARVIRIGESNFIEITDEHCFRIVAHLARRLDSRAQTVKIG PCPYIWSLDTQYSKVLALYNQHNPGASAAPCSQLYIDFRKDLGWKWIHEPKGYHANFALEPLPIVYYVGRKPKVEQLSNMIV ferr_hb1_365_000000013_0001_84_crosslinked
EEVLFVVLEVDLHDEEAIRRAQHLSERLAREVEERARRRGLRVYIFHYTFRLNGKWSVVTYVYVR PCPYIWSLDTQYSKVLALYNQHNPGASAAPCSQLYIDFRKDLGWKWIHEPKGYHANFALEPLPIVYYVGRKPKVEQLSNMIV EHEE_hb1_4334_000000005_0001
DLVVFVSICHDKRDEEAERRTREEIERVIRELEEFAKRHNLHILVFSYTQEENGRNCITAVVYVR PCPYIWSLDTQYSKVLALYNQHNPGASAAPCSQLYIDFRKDLGWKWIHEPKGYHANFALEPLPIVYYVGRKPKVEQLSNMIV EHEE_hb1_1412_000000011_0001_51_crosslinked
SLLAALVYLAERDCERLGIPSCSFRFSNGRVQLTVNGDDERAQEATRSIREAAKRLQIKVDVRVK PCPYIWSLDTQYSKVLALYNQHNPGASAAPCSQLYIDFRKDLGWKWIHEPKGYHANFALEPLPIVYYVGRKPKVEQLSNMIV m_3ecb33624e2e1d8f50a90791185d0653_0001_1_000000014_0001_25_30_H_._HEEHE_0749_0001_0001_65_crosslinked
SEDEKVSKLIEELAKQAGVCSVSVTVKNNSVTVNLQCDNQAATEALLNVYALAAYLNIRVSVTIE PCPYIWSLDTQYSKVLALYNQHNPGASAAPCSQLYIDFRKDLGWKWIHEPKGYHANFALEPLPIVYYVGRKPKVEQLSNMIV m_ems_p1-15H-GBL-16H-GBL-16H_0039_0001_0001_0001_000000005_0001_37_46_H_._HEEHE_1353_0001_0003_0001_167_crosslinked
SYTYIFVVLIDTTDSHELHEFRKHAHELAREIAEELRKLGERVEFVLVESESHGRLQLSWIITVK PCPYIWSLDTQYSKVLALYNQHNPGASAAPCSQLYIDFRKDLGWKWIHEPKGYHANFALEPLPIVYYVGRKPKVEQLSNMIV EHEE_hb1_3178_000000008_0001
PPEELRKILRKAGLSPEKIRKLIDIFDFCRESGLDPEECLELLKLAARRDGDPDLERALEVLERH PCPYIWSLDTQYSKVLALYNQHNPGASAAPCSQLYIDFRKDLGWKWIHEPKGYHANFALEPLPIVYYVGRKPKVEQLSNMIV m_9b5def7823956c7009419e82645cf0f0_0001_000000016_0001_19_26_H_._bcov_4helix_01997_0001_0001_59_crosslinked
TRQITFCVIFEFHSEEELEHARRLAEHLIRESQKEAQKHADRVETEYLLVERDNRLFVCVIHRLH PCPYIWSLDTQYSKVLALYNQHNPGASAAPCSQLYIDFRKDLGWKWIHEPKGYHANFALEPLPIVYYVGRKPKVEQLSNMIV EHEE_hb1_45_000000012_0001_20_crosslinked
DIYIFVEIDNPEAAELIAKYVNADVWFVNNGKILFLRGADPEAAKEIAKKANVKRIFILTQ PCPYIWSLDTQYSKVLALYNQHNPGASAAPCSQLYIDFRKDLGWKWIHEPKGYHANFALEPLPIVYYVGRKPKVEQLSNMIV ems_ferrM_2984_0002_000000007_0001
PRVYLLCKHEEVARIAVEVAGVKVIVRRDGDRIVLLFQNVSEEQARRLARVAKELDKDCQVYIF PCPYIWSLDTQYSKVLALYNQHNPGASAAPCSQLYIDFRKDLGWKWIHEPKGYHANFALEPLPIVYYVGRKPKVEQLSNMIV ferr_hb1_2085_000000012_0001_73_crosslinked
THFDFLVCELDTHNEEILKRAEECLERFRREQEEWSRRLGLRVEIFSLRVRHGEKWRVVIFAFSK PCPYIWSLDTQYSKVLALYNQHNPGASAAPCSQLYIDFRKDLGWKWIHEPKGYHANFALEPLPIVYYVGRKPKVEQLSNMIV EHEE_hb1_3971_000000019_0001_41_crosslinked
SEEELVFRLVQEVCERAGVPKCTVFVNRGIIFVQLKGNDESVKKAKKLIEKISKEANVEVIVITD PCPYIWSLDTQYSKVLALYNQHNPGASAAPCSQLYIDFRKDLGWKWIHEPKGYHANFALEPLPIVYYVGRKPKVEQLSNMIV m_EHEE_hb1_4802_000000028_0001_46_48_61_63_P_._HEEHE_2051_0001_0001_106_crosslinked
TDITLLLLEAYQNGDEEVRRLLKEIVELREEGDPDKAREVLKEVLKLLKKLSPVARKTAERVEKE PCPYIWSLDTQYSKVLALYNQHNPGASAAPCSQLYIDFRKDLGWKWIHEPKGYHANFALEPLPIVYYVGRKPKVEQLSNMIV m_b53e02b194710e68f466320564696a92_0001_000000006_0001_42_48_H_._bcov_4helix_00673_0001_0001
DEDQKYFQEVAKSLEKYADDVGDTVEVRITVAGKDTSVKFCPSPRCILKATLDIYSLYVFLKFH PCPYIWSLDTQYSKVLALYNQHNPGASAAPCSQLYIDFRKDLGWKWIHEPKGYHANFALEPLPIVYYVGRKPKVEQLSNMIV HEEH_09859_000000001_0001_32_crosslinked
TILFSTVFQVRGDDEEEIRRIEKLAREFAKETNDIIRKLGLRSHCEVDKIRFGDVVFIIIFCHAR PCPYIWSLDTQYSKVLALYNQHNPGASAAPCSQLYIDFRKDLGWKWIHEPKGYHANFALEPLPIVYYVGRKPKVEQLSNMIV EHEE_hb1_870_000000010_0001_63_crosslinked
DLEHQARINIEFLADLAKQLNNETFRKLAQELVDDVKELCDKRNDPTCQTVAERLQKVLESVVS PCPYIWSLDTQYSKVLALYNQHNPGASAAPCSQLYIDFRKDLGWKWIHEPKGYHANFALEPLPIVYYVGRKPKVEQLSNMIV m_64112f081ff6e37487a4373fed56e914_0001_1_000000012_0001_22_31_H_._ems_3hC_784_0002_0001_0002_0001_96_crosslinked
NITVFLNDPKLAKTVAKRWNLKVFEFRGLVALSDVSPEAVEDIDRLAKERNVNSFVNDH PCPYIWSLDTQYSKVLALYNQHNPGASAAPCSQLYIDFRKDLGWKWIHEPKGYHANFALEPLPIVYYVGRKPKVEQLSNMIV ems_ferrM_2292_0002_000000015_0001
DVTIVFYNVSEEQIKAAVRCANVTDFEIVKFDGNIILLFLNNVDERLAERAIKCVNPEHYFVNIK PCPYIWSLDTQYSKVLALYNQHNPGASAAPCSQLYIDFRKDLGWKWIHEPKGYHANFALEPLPIVYYVGRKPKVEQLSNMIV ferr_hb1_1016_000000011_0001_125_crosslinked
DLEEKLLDCSANIDFLALLSNDEEAKRLAEKVREKFRKAKKNNDEELLSKITKECEEILEYVLN PCPYIWSLDTQYSKVLALYNQHNPGASAAPCSQLYIDFRKDLGWKWIHEPKGYHANFALEPLPIVYYVGRKPKVEQLSNMIV m_2b8c0b6d382919713be1eebf2d851371_0001_1_000000022_0001_43_50_H_._ems_3hM_273_0001_0002_0001_93_crosslinked
CIVIIRLFEAHWKREEEEEQIHRELKKWAEESWEELRRRGLEADTLIVKVNIDGRTFWVIVTLAC PCPYIWSLDTQYSKVLALYNQHNPGASAAPCSQLYIDFRKDLGWKWIHEPKGYHANFALEPLPIVYYVGRKPKVEQLSNMIV EHEE_hb1_3992_000000029_0001_51_crosslinked
TNVLVLVNADPSYVEYLRHCVNAPLEVTRQGDFILVELKDADERLVIECIERLNVPVQVLSQN PCPYIWSLDTQYSKVLALYNQHNPGASAAPCSQLYIDFRKDLGWKWIHEPKGYHANFALEPLPIVYYVGRKPKVEQLSNMIV ems_ferrM_6691_000000008_0001_239_crosslinked
DLEETAVRLVEKVSRDAGVPKVIVFVNNGIIFVQFKGNDDSARKATELVKEVAKRLNLEVLVIID PCPYIWSLDTQYSKVLALYNQHNPGASAAPCSQLYIDFRKDLGWKWIHEPKGYHANFALEPLPIVYYVGRKPKVEQLSNMIV m_EHEE_hb1_4802_000000028_0001_46_48_61_63_P_._HEEHE_2304_0001_0001
YRLIVLQIDVPSTDPTDTKTAKKKAEDFAKKIAEEAKKRGQEVEFFVSVLRKGDKVRVVVLVLIE PCPYIWSLDTQYSKVLALYNQHNPGASAAPCSQLYIDFRKDLGWKWIHEPKGYHANFALEPLPIVYYVGRKPKVEQLSNMIV EHEE_13184_000000026_0001
DKELKIARLVRKAAKDCGVSSLHVIVLDGTIFVQVEATDESSECVTRIVRQIAREVGVPILVIVY PCPYIWSLDTQYSKVLALYNQHNPGASAAPCSQLYIDFRKDLGWKWIHEPKGYHANFALEPLPIVYYVGRKPKVEQLSNMIV HEEHE_0585_000000011_0001_66_crosslinked
DDDRLFCAVVLFRADVAGVENVTCSRDNGRFTVTIHADSPSAQELQEFVEQLARRYNVEVDVQIR PCPYIWSLDTQYSKVLALYNQHNPGASAAPCSQLYIDFRKDLGWKWIHEPKGYHANFALEPLPIVYYVGRKPKVEQLSNMIV m_707acc9d051fe3a4acad5ad22db0e630_0001_1_000000018_0001_24_28_H_._HEEHE_2724_0001_0001_0001_67_crosslinked
DVSVVVGDSSLSEIVSKWAQVECVVETLENEKVYIVCDNASPEVAKFAIEVARKLNVPFSIVVF PCPYIWSLDTQYSKVLALYNQHNPGASAAPCSQLYIDFRKDLGWKWIHEPKGYHANFALEPLPIVYYVGRKPKVEQLSNMIV ems_ferrM_1402_000000011_0001_100_crosslinked
DEDQALEFFVENQARAAGVCDVKVRKSNGRIEVTLKCNDESAKRASEDIRLFAKHLGLPVSVRTQ PCPYIWSLDTQYSKVLALYNQHNPGASAAPCSQLYIDFRKDLGWKWIHEPKGYHANFALEPLPIVYYVGRKPKVEQLSNMIV m_8d83f56b3f6c12e6c4e8af3d7d92f308_0001_1_000000021_0001_60_65_H_._HEEHE_2963_0001_0001_0001_46_crosslinked
SEEEHTEFLLRLLRENPLEFEFYIAHLIDRTGDPRLEELLRLIREALKEGDPELLEKLVRLLLKT PCPYIWSLDTQYSKVLALYNQHNPGASAAPCSQLYIDFRKDLGWKWIHEPKGYHANFALEPLPIVYYVGRKPKVEQLSNMIV m_416e30d36ba6434f3d09dd5d2ac6df7d_0001_1_000000006_0001_4_9_H_._bcov_4helix_14058_0001_0001_0001
SEVEELLKKLAEELGDPDVRQLVQNLIFLRALGIDPKEILVLLIRIAREDGNPEVLELLERALEK PCPYIWSLDTQYSKVLALYNQHNPGASAAPCSQLYIDFRKDLGWKWIHEPKGYHANFALEPLPIVYYVGRKPKVEQLSNMIV m_b08fa24f6ed407a29824ac109b4c3131_0001_1_000000025_0001_38_43_H_._bcov_4helix_09002_0001_0001
SEEEKFEQTVREFCKRAGVPVFDVLVSDGYYDVIVRGDDESARNCLKFVRKLAEELGVPVNLFES PCPYIWSLDTQYSKVLALYNQHNPGASAAPCSQLYIDFRKDLGWKWIHEPKGYHANFALEPLPIVYYVGRKPKVEQLSNMIV m_EHEE_hb1_2593_000000008_0001_48_52_55_57_P_._HEEHE_3167_0001_0001_141_crosslinked
SEKETELKVILEIEKLANVPEIVVFINNGKVRVFLFGPTDSAKKATEIAKKVAKKYGLEVEVVHR PCPYIWSLDTQYSKVLALYNQHNPGASAAPCSQLYIDFRKDLGWKWIHEPKGYHANFALEPLPIVYYVGRKPKVEQLSNMIV HEEHE_0736_000000022_0001
SEEDKIRKKVEEYVKKCIKRGIDPEECLKWVLEFLARAVEEGKLSPEARLEIVALAALLARELK PCPYIWSLDTQYSKVLALYNQHNPGASAAPCSQLYIDFRKDLGWKWIHEPKGYHANFALEPLPIVYYVGRKPKVEQLSNMIV HHH_eva_0088_000000023_0001_43_crosslinked
SPRQARDLLDNALFLAELENDEDLLKTVRKLIEKLKKAKKNNDKDKVDDVYKTAKKILEELLS PCPYIWSLDTQYSKVLALYNQHNPGASAAPCSQLYIDFRKDLGWKWIHEPKGYHANFALEPLPIVYYVGRKPKVEQLSNMIV m_HHH_eva_0661_000000000_0001_41_51_H_._ems_3hC_921_0001_0001
DEVLEIVLRELEKRDPEAVHQLRINLEFLKALGQSPEDIVDLLLKLLEKEGNPELAELLRKLVEP PCPYIWSLDTQYSKVLALYNQHNPGASAAPCSQLYIDFRKDLGWKWIHEPKGYHANFALEPLPIVYYVGRKPKVEQLSNMIV m_64112f081ff6e37487a4373fed56e914_0001_1_000000012_0001_22_31_H_._bcov_4helix_07701_0001_0001_0001
SEEELVRELAKRLGNEEVAEKVEEIVRELRKKDPEEARQVLQNAIFLLELGDPEAVEHLVLRDER PCPYIWSLDTQYSKVLALYNQHNPGASAAPCSQLYIDFRKDLGWKWIHEPKGYHANFALEPLPIVYYVGRKPKVEQLSNMIV m_b08fa24f6ed407a29824ac109b4c3131_0001_1_000000025_0001_38_43_H_._bcov_4helix_12834_0001_0001
IFSVIDQVRVRDGDEEAEELLRRAKKLSERLADEVARRLNVDCESDEHTFEENGRRIFIIVAFCR PCPYIWSLDTQYSKVLALYNQHNPGASAAPCSQLYIDFRKDLGWKWIHEPKGYHANFALEPLPIVYYVGRKPKVEQLSNMIV EHEE_hb1_684_000000014_0001_60_crosslinked
THVIIIQITVHGDDEDAEEWLKEVIRRIAEECLKKASRHADHSEVVVFRFNRNGEWRVVILCENR PCPYIWSLDTQYSKVLALYNQHNPGASAAPCSQLYIDFRKDLGWKWIHEPKGYHANFALEPLPIVYYVGRKPKVEQLSNMIV EHEE_hb1_6498_000000004_0001_81_crosslinked
SEVDEQAKLATHDLRVFNIDAVVTLTSNGVYVYVVAGDSEWAKKARKDLQKKVEDQNLPVVIYSG PCPYIWSLDTQYSKVLALYNQHNPGASAAPCSQLYIDFRKDLGWKWIHEPKGYHANFALEPLPIVYYVGRKPKVEQLSNMIV m_d0878ec89909b577e9596b436926bf55_0001_000000007_0001_36_45_H_._HEEHE_0955_0001_0002_0001
SYTYIFVVCIDTTDSHELHEFRKHAHELAREIAEELRKLGERVEFVLVESESHGRLCLSWIITVK PCPYIWSLDTQYSKVLALYNQHNPGASAAPCSQLYIDFRKDLGWKWIHEPKGYHANFALEPLPIVYYVGRKPKVEQLSNMIV EHEE_hb1_3178_000000008_0001_45_crosslinked
DDARAVATAVSLILLIVNPPSVTVRVSGGKVTVKIDGDTPEAQEARKDIEAIAKRQGVDLKVEVK PCPYIWSLDTQYSKVLALYNQHNPGASAAPCSQLYIDFRKDLGWKWIHEPKGYHANFALEPLPIVYYVGRKPKVEQLSNMIV m_720936397f2d31669eff21710c18a4fc_0001_000000026_0001_43_51_H_._HEEHE_3346_0001_0001
PHVLVLVHGDNEAVKIFQKLVSRYGARCLKKGDFIFCEIEGATEEVIRRLAKEAGLELQVFLF PCPYIWSLDTQYSKVLALYNQHNPGASAAPCSQLYIDFRKDLGWKWIHEPKGYHANFALEPLPIVYYVGRKPKVEQLSNMIV ems_ferrM_5709_0002_000000002_0001_114_crosslinked
DEVHQVLINVEFLLDACGVPSFRVTKRNGRVSVTVKDPTPRCEDALFLARLLAKRDGVEISVTSR PCPYIWSLDTQYSKVLALYNQHNPGASAAPCSQLYIDFRKDLGWKWIHEPKGYHANFALEPLPIVYYVGRKPKVEQLSNMIV m_64112f081ff6e37487a4373fed56e914_0001_1_000000012_0001_22_31_H_._HEEHE_3279_0001_0001_58_crosslinked
TETIFDFRVIHGDDEHAKRLLRDVERLAREAWEESRRRGSKDSKLDILCRKDGDRIICFWILNIR PCPYIWSLDTQYSKVLALYNQHNPGASAAPCSQLYIDFRKDLGWKWIHEPKGYHANFALEPLPIVYYVGRKPKVEQLSNMIV EHEE_hb1_1400_000000001_0001_54_crosslinked
SEDEEARRAVEFLAKKQGVPHVRCSVSNGKVTCTFRGTSPDVRAAIDAAELVAQTLGVPIEIRQE PCPYIWSLDTQYSKVLALYNQHNPGASAAPCSQLYIDFRKDLGWKWIHEPKGYHANFALEPLPIVYYVGRKPKVEQLSNMIV m_HHH_eva_0718_000000007_0001_5_15_H_._HEEHE_1983_0001_0002_0001_124_crosslinked
DVLEKVVKFVRKKNRQIAQNVLFRIDHLRERGVDPREILKILRVILERAGNPEAVELVEELLRRK PCPYIWSLDTQYSKVLALYNQHNPGASAAPCSQLYIDFRKDLGWKWIHEPKGYHANFALEPLPIVYYVGRKPKVEQLSNMIV m_707acc9d051fe3a4acad5ad22db0e630_0001_1_000000018_0001_24_28_H_._bcov_4helix_02640_0001_0004_0001
SLEEIVREALERGDHFDVAISLSYAAFRCRRDPEACKLLEKLLELLRELGDEFLVRLAERLLKAG PCPYIWSLDTQYSKVLALYNQHNPGASAAPCSQLYIDFRKDLGWKWIHEPKGYHANFALEPLPIVYYVGRKPKVEQLSNMIV ef7b03010f5a8e16b8f12991a9bf9ed0_0001_000000000_0001_149_crosslinked
DIVCFLTVDDSSIAQTVAELAADRVSVNGRLVYVRITTPELAKKLKKVAESQKRLEVICVE PCPYIWSLDTQYSKVLALYNQHNPGASAAPCSQLYIDFRKDLGWKWIHEPKGYHANFALEPLPIVYYVGRKPKVEQLSNMIV m_ferr_hb1_2616_000000012_0001_4_6_58_60_P_._ems_ferrM_1172_0001_0001_0001_133_crosslinked
SKLEELKRILEELCKTDPLACHVLHLLEYLLKLGLDPRQIVQNLLFQAENLGNPELEKLLEEIYR PCPYIWSLDTQYSKVLALYNQHNPGASAAPCSQLYIDFRKDLGWKWIHEPKGYHANFALEPLPIVYYVGRKPKVEQLSNMIV m_b08fa24f6ed407a29824ac109b4c3131_0001_1_000000025_0001_38_43_H_._bcov_4helix_10951_0001_0001_102_crosslinked
DECWDLTYRSEGDDRESVRTALEWADRIAQKIREEAEKRNLEVHAYFYVITRDGDSHVRVTACVT PCPYIWSLDTQYSKVLALYNQHNPGASAAPCSQLYIDFRKDLGWKWIHEPKGYHANFALEPLPIVYYVGRKPKVEQLSNMIV EHEE_hb1_5191_000000011_0001_35_crosslinked
DEDRQAELNVIFLADLAGVPDVTVRVSNGRVSVTCNGNDESCQRARELLRALAERAGLDIKVTFK PCPYIWSLDTQYSKVLALYNQHNPGASAAPCSQLYIDFRKDLGWKWIHEPKGYHANFALEPLPIVYYVGRKPKVEQLSNMIV m_653ed0bab8e0e97d1fa0d5b8ad9d13a3_0001_1_000000001_0001_47_51_H_._HEEHE_2767_0001_0001_0001_49_crosslinked
SEEIKKLLEELLKEDPKQALQFAEVLVDAKGKLSPEEARELSRLILELIEEGDEETIRRLLRLLG PCPYIWSLDTQYSKVLALYNQHNPGASAAPCSQLYIDFRKDLGWKWIHEPKGYHANFALEPLPIVYYVGRKPKVEQLSNMIV m_28cc9ca529f062d6e3a8a0a86282fa1e_0001_1_000000001_0001_43_48_H_._bcov_4helix_04139_0001_0001
SRVTVFVRNQELAKLFVKIAKPERFSIVRIGDYVILEVHGADPTLVEKASEAVNVELVQYRD PCPYIWSLDTQYSKVLALYNQHNPGASAAPCSQLYIDFRKDLGWKWIHEPKGYHANFALEPLPIVYYVGRKPKVEQLSNMIV ems_ferrM_4363_000000012_0001
DEVEELIEELLRKTGDPDVRDLLLLLDLLKTQGNLSPKEIVEIVLDFARKAGNEEVVRLLEELLR PCPYIWSLDTQYSKVLALYNQHNPGASAAPCSQLYIDFRKDLGWKWIHEPKGYHANFALEPLPIVYYVGRKPKVEQLSNMIV m_b1ed479a780de84d10722439930efa03_0001_1_000000024_0001_18_28_H_._bcov_4helix_03620_0001_0001
PKVIIIVSDERIVKKLAKLVGAPFECIKEGDFVVCFIEGVSEELVEKAAKKANAENVVVSG PCPYIWSLDTQYSKVLALYNQHNPGASAAPCSQLYIDFRKDLGWKWIHEPKGYHANFALEPLPIVYYVGRKPKVEQLSNMIV ems_ferrM_3798_000000024_0001_84_crosslinked
SDRKHVTFLIVNGNPEQYKEAEKRLKKIAKKLTDEARKRGQRVSCRIFTFSHGNTVVVILVCTTD PCPYIWSLDTQYSKVLALYNQHNPGASAAPCSQLYIDFRKDLGWKWIHEPKGYHANFALEPLPIVYYVGRKPKVEQLSNMIV EHEE_12181_000000027_0001_38_crosslinked
DVICFSDADDERLRELAEWAKRFGAKVVELDGNVIVIFVEDKNVARWFHELSRRLGIQTTCVEN PCPYIWSLDTQYSKVLALYNQHNPGASAAPCSQLYIDFRKDLGWKWIHEPKGYHANFALEPLPIVYYVGRKPKVEQLSNMIV ferr_hb1_991_000000010_0001_212_crosslinked
SEELCERAVKFAGLSPEVEEICRAIVRLLEELGASPEEIRQNLVFILALQIPDPEKLERAIRILW PCPYIWSLDTQYSKVLALYNQHNPGASAAPCSQLYIDFRKDLGWKWIHEPKGYHANFALEPLPIVYYVGRKPKVEQLSNMIV m_67b279f8f2a2415978d2553cc30fca6f_0001_1_000000014_0001_18_23_H_._bcov_4helix_00546_0001_0004_0001_65_crosslinked
KVIIFCQGLSPEAAKEVSKKAQAKVVVEISEDILVIFEVEDPTKARLVLRLARSYNVRCFVNER PCPYIWSLDTQYSKVLALYNQHNPGASAAPCSQLYIDFRKDLGWKWIHEPKGYHANFALEPLPIVYYVGRKPKVEQLSNMIV m_ems_ferrM_3802_000000023_0001_5_7_54_58_P_._ems_ferrM_1628_0002_0001_0001_107_crosslinked
DFEEAFKRSAERIVREAGVPSVTVRVSNNKVRVTVKGDDRSARQVVTELLLAAYAAGLKLEFEHK PCPYIWSLDTQYSKVLALYNQHNPGASAAPCSQLYIDFRKDLGWKWIHEPKGYHANFALEPLPIVYYVGRKPKVEQLSNMIV m_ems_p1-15H-GBL-16H-GBL-16H_0039_0001_0001_0001_000000005_0001_37_46_H_._HEEHE_2224_0001_0001_0001
DLHEKLKELAEFLAKLCGVPRVSVDVRNGTVSVTVHGRDAHALCLLLLLRLEARRQGLEVRVTVK PCPYIWSLDTQYSKVLALYNQHNPGASAAPCSQLYIDFRKDLGWKWIHEPKGYHANFALEPLPIVYYVGRKPKVEQLSNMIV m_ems_3hM_2338_000000018_0001_57_61_H_._HEEHE_0271_0001_0001_128_crosslinked
SLEEELEFLVKLLAKALNVPSVTVSCSNGTCTVQVNGDTRAARAALQAVAFLADLKGLKLNRRKQ PCPYIWSLDTQYSKVLALYNQHNPGASAAPCSQLYIDFRKDLGWKWIHEPKGYHANFALEPLPIVYYVGRKPKVEQLSNMIV m_653ed0bab8e0e97d1fa0d5b8ad9d13a3_0001_1_000000001_0001_47_51_H_._HEEHE_2610_0001_0002_0001_42_crosslinked
DSAELRVTEYKNPSEEEIRDIDRKILEHLERILEDAKRKGIDCQVDLLVSRRGDRVIFIVLTSCK PCPYIWSLDTQYSKVLALYNQHNPGASAAPCSQLYIDFRKDLGWKWIHEPKGYHANFALEPLPIVYYVGRKPKVEQLSNMIV EHEE_hb1_4774_000000012_0001_82_crosslinked
SEEHVRALIEFAGDPESAAEALAFLLDNKGDPEKAKCVREVLREVKEKGLSPEELIRLLTECLEK PCPYIWSLDTQYSKVLALYNQHNPGASAAPCSQLYIDFRKDLGWKWIHEPKGYHANFALEPLPIVYYVGRKPKVEQLSNMIV m_HHH_eva_0036_000000013_0001_43_53_H_._bcov_4helix_06670_0001_0001_113_crosslinked
DVEELLEELLKRLEEEGDPLADAVALIILLLEEGNPLEAIFYLDWALERAGDPLVEEALRLLEEK PCPYIWSLDTQYSKVLALYNQHNPGASAAPCSQLYIDFRKDLGWKWIHEPKGYHANFALEPLPIVYYVGRKPKVEQLSNMIV m_416e30d36ba6434f3d09dd5d2ac6df7d_0001_1_000000006_0001_4_9_H_._bcov_4helix_06380_0001_0002_0001
DHEEIRELCKKAGLDPRDCASLDANLELLSKLSNVSPKEAVRILIERAEKFGDPEAVRALRLVLK PCPYIWSLDTQYSKVLALYNQHNPGASAAPCSQLYIDFRKDLGWKWIHEPKGYHANFALEPLPIVYYVGRKPKVEQLSNMIV m_0eddeacbb14b769e73e254714f31e2f9_0001_000000021_0001_42_51_H_._bcov_4helix_09391_0001_0001_28_crosslinked
DEVEELLKKLIEEGDPCAEDLLAILKRLKEQGVSPEEIRQNVAFIADHCGVSPEIIEKLERLIKK PCPYIWSLDTQYSKVLALYNQHNPGASAAPCSQLYIDFRKDLGWKWIHEPKGYHANFALEPLPIVYYVGRKPKVEQLSNMIV m_67b279f8f2a2415978d2553cc30fca6f_0001_1_000000014_0001_18_23_H_._bcov_4helix_00139_0001_0002_0001_57_crosslinked
SEEVVEVLEILLKLVGDPRVHQALINAEFCVDAGVSPEDCRFLVRKQLEDDNPELLKLFEELLKR PCPYIWSLDTQYSKVLALYNQHNPGASAAPCSQLYIDFRKDLGWKWIHEPKGYHANFALEPLPIVYYVGRKPKVEQLSNMIV m_64112f081ff6e37487a4373fed56e914_0001_1_000000012_0001_22_31_H_._bcov_4helix_00945_0001_0001_108_crosslinked
SREEVVREVEELLKRGNEEEAKRLLKELLEKTGDPTYKELLIALRLALELGASPQAIAYLLERDG PCPYIWSLDTQYSKVLALYNQHNPGASAAPCSQLYIDFRKDLGWKWIHEPKGYHANFALEPLPIVYYVGRKPKVEQLSNMIV m_3ecb33624e2e1d8f50a90791185d0653_0001_1_000000014_0001_25_30_H_._bcov_4helix_04939_0001_0002_0001
DLQEQAILFAFDQALILAERRGDDVTITLRVDGRRIRVRVTTDPSKNHEIKKKLEKKVKDEKDK PCPYIWSLDTQYSKVLALYNQHNPGASAAPCSQLYIDFRKDLGWKWIHEPKGYHANFALEPLPIVYYVGRKPKVEQLSNMIV HEEH_13438_000000008_0001
SAEEVLEEVKKKGLSPEELERLLRELYEKTGDPRIREVIVVFLFRLDAGLLSPEEILRLLKELLK PCPYIWSLDTQYSKVLALYNQHNPGASAAPCSQLYIDFRKDLGWKWIHEPKGYHANFALEPLPIVYYVGRKPKVEQLSNMIV m_707acc9d051fe3a4acad5ad22db0e630_0001_1_000000018_0001_24_28_H_._bcov_4helix_08079_0001_0001_0001
SEEEEIRLLVEDLAKLFNVPSVSVDVRNGTVKVSISGDDEAARRLAIAARAIANAQRVKLDVSVK PCPYIWSLDTQYSKVLALYNQHNPGASAAPCSQLYIDFRKDLGWKWIHEPKGYHANFALEPLPIVYYVGRKPKVEQLSNMIV m_f6fc37be75b999091c204c0b93209e78_0001_000000006_0001_26_31_H_._HEEHE_0126_0001_0001
NNLFFLLDLAKQLANGDPELVVEIVLELIRALLNVPPEEALRLLEEVLRRLGDEELLRILDRLRR PCPYIWSLDTQYSKVLALYNQHNPGASAAPCSQLYIDFRKDLGWKWIHEPKGYHANFALEPLPIVYYVGRKPKVEQLSNMIV 79f83a578241718314df322557cc016b_0001_000000016_0001
DDQIQLVDYADLCAYDAGIPHFSVSVSNGKVTVTVRGDNDKARECIEAVRWFAEELGVPIEVRIQ PCPYIWSLDTQYSKVLALYNQHNPGASAAPCSQLYIDFRKDLGWKWIHEPKGYHANFALEPLPIVYYVGRKPKVEQLSNMIV m_a5f4663b0d1365df39cc17eed1faab14_0001_000000026_0001_19_26_H_._HEEHE_2550_0001_0001_93_crosslinked
SKDEELEKLVKEIAKKAGVPSVSVSVRNGTVSVTCNGEDEACTLVLLEVYSLAKELNVTLRVEVR PCPYIWSLDTQYSKVLALYNQHNPGASAAPCSQLYIDFRKDLGWKWIHEPKGYHANFALEPLPIVYYVGRKPKVEQLSNMIV m_b53e02b194710e68f466320564696a92_0001_000000006_0001_42_48_H_._HEEHE_0871_0001_0001_0001_104_crosslinked
SHLEEAIEHNCREAGVDPEECEEILTRVRELAKEDPKKALEFLLKIARRVGSPSLHAIADILLEL PCPYIWSLDTQYSKVLALYNQHNPGASAAPCSQLYIDFRKDLGWKWIHEPKGYHANFALEPLPIVYYVGRKPKVEQLSNMIV m_3h_hb1_5654_000000006_0001_27_37_H_._bcov_4helix_12391_0001_0001_69_crosslinked
SEETHLLLEAYDIANYVGVPSFRVEVKNGHLKITVKGDDEKARTALTIVERLAKERGLSVTVQVD PCPYIWSLDTQYSKVLALYNQHNPGASAAPCSQLYIDFRKDLGWKWIHEPKGYHANFALEPLPIVYYVGRKPKVEQLSNMIV m_b53e02b194710e68f466320564696a92_0001_000000006_0001_42_48_H_._HEEHE_1736_0001_0001
DRVEECLERAVELGLISPEEAKHLREVLELLKKRVSPEVAIFLLINELLRLGNPEVARCVDEALN PCPYIWSLDTQYSKVLALYNQHNPGASAAPCSQLYIDFRKDLGWKWIHEPKGYHANFALEPLPIVYYVGRKPKVEQLSNMIV m_4h_hb1_498_000000016_0001_55_64_H_._bcov_4helix_06718_0001_0001_75_crosslinked
SKEEEFVEEVRLLAERAGVPSVDCKVSNGKVTCTLDGDTEAAREAEINILFRSDVLGVPVTVKKK PCPYIWSLDTQYSKVLALYNQHNPGASAAPCSQLYIDFRKDLGWKWIHEPKGYHANFALEPLPIVYYVGRKPKVEQLSNMIV m_707acc9d051fe3a4acad5ad22db0e630_0001_1_000000018_0001_24_28_H_._HEEHE_0141_0001_0002_0001_34_crosslinked
DEDQALEFFVENQARAAGVKDVKVRKSNGRIEVTCKGNDESCKRASEDIRLFAKHLGLPVSVRTQ PCPYIWSLDTQYSKVLALYNQHNPGASAAPCSQLYIDFRKDLGWKWIHEPKGYHANFALEPLPIVYYVGRKPKVEQLSNMIV m_8d83f56b3f6c12e6c4e8af3d7d92f308_0001_1_000000021_0001_60_65_H_._HEEHE_2963_0001_0001_0001_50_crosslinked
TEEDEKTKRAKEELKKLSSFSPEVKSAVLFRIDAAEDLGDKRAFERVLKLVRELVERLKS PCPYIWSLDTQYSKVLALYNQHNPGASAAPCSQLYIDFRKDLGWKWIHEPKGYHANFALEPLPIVYYVGRKPKVEQLSNMIV m_707acc9d051fe3a4acad5ad22db0e630_0001_1_000000018_0001_24_28_H_._ems_3hM_568_0001_0002_0001
SEVEHFSRLVEIIARRAGVPSVRCESSNGRVRCTLKGDNEAVRQVKQNAIFIAANQGIEVHIRVK PCPYIWSLDTQYSKVLALYNQHNPGASAAPCSQLYIDFRKDLGWKWIHEPKGYHANFALEPLPIVYYVGRKPKVEQLSNMIV m_67b279f8f2a2415978d2553cc30fca6f_0001_1_000000014_0001_18_23_H_._HEEHE_2152_0001_0001_0001_84_crosslinked
SSEEEVTELVREAAKECNVPSVDVKVSNGEVRVTVDGDDRSATCFLLLVYSLSRFLNVPLSVNVE PCPYIWSLDTQYSKVLALYNQHNPGASAAPCSQLYIDFRKDLGWKWIHEPKGYHANFALEPLPIVYYVGRKPKVEQLSNMIV m_ems_p1-15H-GBL-16H-GBL-16H_0039_0001_0001_0001_000000005_0001_37_46_H_._HEEHE_0269_0001_0001_0001_103_crosslinked
GIIIEVHTHNLELSVRIAELFNVHSIILNGKNFIVIDISEEVARAVVELARRISGGEYHVFI PCPYIWSLDTQYSKVLALYNQHNPGASAAPCSQLYIDFRKDLGWKWIHEPKGYHANFALEPLPIVYYVGRKPKVEQLSNMIV ferr_hb1_901_000000020_0001
PSVIIFCEDADPRLARKVAEEWNLEVSLLRSGRLVIIEIRNASDEVAKQIQDLIPAKCTVLV PCPYIWSLDTQYSKVLALYNQHNPGASAAPCSQLYIDFRKDLGWKWIHEPKGYHANFALEPLPIVYYVGRKPKVEQLSNMIV ems_ferrM_3765_000000008_0001_150_crosslinked
NKCTEALLVAYANGDEEVFRLLEEVIKLRDEGDPEKAKELLKEIVEKLKKRGDPDLARLVEECIP PCPYIWSLDTQYSKVLALYNQHNPGASAAPCSQLYIDFRKDLGWKWIHEPKGYHANFALEPLPIVYYVGRKPKVEQLSNMIV m_ems_p1-15H-GBL-16H-GBL-16H_0039_0001_0001_0001_000000005_0001_37_46_H_._bcov_4helix_02591_0001_0001_0001_113_crosslinked
DDEELREKIKKLGISPELIEEAIRLVKDISEFLNIDPEEAIKLAENAAKRAGDKDLLIALKLLEP PCPYIWSLDTQYSKVLALYNQHNPGASAAPCSQLYIDFRKDLGWKWIHEPKGYHANFALEPLPIVYYVGRKPKVEQLSNMIV m_87f7afd463767acdae13ca09dac2710a_0001_000000012_0001_23_31_H_._bcov_4helix_13534_0001_0001
DLEERAHELTARAILLCRKAQDPEECKKIVKDLTKTAREEIEDPELVKEIELELRDAAALG PCPYIWSLDTQYSKVLALYNQHNPGASAAPCSQLYIDFRKDLGWKWIHEPKGYHANFALEPLPIVYYVGRKPKVEQLSNMIV m_ems_3hM_1893_000000007_0001_2_11_H_._ems_3hC_270_0001_0001_164_crosslinked
REEWHVCEDFEYKSEEEFKRFVHRIEKWLEESHEEAKRRGLENRIYSFVFNHNGVVAVCVLSRTT PCPYIWSLDTQYSKVLALYNQHNPGASAAPCSQLYIDFRKDLGWKWIHEPKGYHANFALEPLPIVYYVGRKPKVEQLSNMIV EHEE_hb1_1874_000000020_0001_50_crosslinked
DSEKLKEKVKKALKKGDSLALSEVAALARELGDEELARLALEALERLFKN PCPYIWSLDTQYSKVLALYNQHNPGASAAPCSQLYIDFRKDLGWKWIHEPKGYHANFALEPLPIVYYVGRKPKVEQLSNMIV ems_p1-14H-GBL-14H-GBL-16H_0618_0001_0001_0001_000000002_0001
DVTVRVQIRGSTSSSEETVRVRDKESALAAISALVLALGIPATVNFDPDSNSVTVQQ PCPYIWSLDTQYSKVLALYNQHNPGASAAPCSQLYIDFRKDLGWKWIHEPKGYHANFALEPLPIVYYVGRKPKVEQLSNMIV m_d61877853fc72d3a9b094762e15ccc8a_0001_000000027_0001_25_32_H_._proteinG_1703_0001_0001
DQVVLFCEKVDPRIVETVARQVNRNVTVFRVGDEVIVDIKNADEKVAKTISKLVNAERCWFHTF PCPYIWSLDTQYSKVLALYNQHNPGASAAPCSQLYIDFRKDLGWKWIHEPKGYHANFALEPLPIVYYVGRKPKVEQLSNMIV ems_ferrC_737_000000001_0001_55_crosslinked
TVIVVVRGADARRVKECAKIALERVRVFELGQLVIIRFDLSEEEVKKLADLVRKCVQAPLFVVS PCPYIWSLDTQYSKVLALYNQHNPGASAAPCSQLYIDFRKDLGWKWIHEPKGYHANFALEPLPIVYYVGRKPKVEQLSNMIV ems_ferrM_6118_000000013_0001_80_crosslinked
TEDEEFEEDVRLITELFDVKDVEFRFDNGRVSVTVNGNDEKAERVADVADFLAENNGLDVKVSFK PCPYIWSLDTQYSKVLALYNQHNPGASAAPCSQLYIDFRKDLGWKWIHEPKGYHANFALEPLPIVYYVGRKPKVEQLSNMIV m_400cdce274d5f01cd6583864aa4d3284_0001_1_000000026_0001_38_44_H_._HEEHE_2770_0001_0001_0001
PVHVTCDNPDAAQNLLFIAERQNAEVHTQDNRKWTVTVDDPEAAKAIFAAVKRAADDNCEVHSE PCPYIWSLDTQYSKVLALYNQHNPGASAAPCSQLYIDFRKDLGWKWIHEPKGYHANFALEPLPIVYYVGRKPKVEQLSNMIV m_67b279f8f2a2415978d2553cc30fca6f_0001_1_000000014_0001_18_23_H_._ems_ferrC_446_0001_0001_141_crosslinked
SKEETLTRQVEDWVRQAGATRVEVLVVDGVVYVRFEGDDDSARKAAELVDEFCARLGVDCFLNIK PCPYIWSLDTQYSKVLALYNQHNPGASAAPCSQLYIDFRKDLGWKWIHEPKGYHANFALEPLPIVYYVGRKPKVEQLSNMIV HEEHE_1801_000000003_0001_32_crosslinked
SEEETVLELVAHLADRAGAKDVNCFVRNGRVYCSVVGDDEDAQRVVKLLKTALERLGLDVHVVTT PCPYIWSLDTQYSKVLALYNQHNPGASAAPCSQLYIDFRKDLGWKWIHEPKGYHANFALEPLPIVYYVGRKPKVEQLSNMIV HEEHE_2375_000000006_0001_36_crosslinked
SLEELKKLLEELLKRGDPVAKEVLALLELLLKRGVDPKEVLQNLAFIALHLGNPEILRIIAELWP PCPYIWSLDTQYSKVLALYNQHNPGASAAPCSQLYIDFRKDLGWKWIHEPKGYHANFALEPLPIVYYVGRKPKVEQLSNMIV m_67b279f8f2a2415978d2553cc30fca6f_0001_1_000000014_0001_18_23_H_._bcov_4helix_10646_0001_0001_0001
PVVVLLENIDPRQARKCASYVNARVVEVGNFIIIQVDDPRLADIIRKCVKSLNVEVIIFD PCPYIWSLDTQYSKVLALYNQHNPGASAAPCSQLYIDFRKDLGWKWIHEPKGYHANFALEPLPIVYYVGRKPKVEQLSNMIV ems_ferrM_1830_000000028_0001_100_crosslinked
DEQERVATEALLILYACGVPHIEISKSNGTVTVTVKGDDEIARECLELVKRQAEKLGVNVQVRIK PCPYIWSLDTQYSKVLALYNQHNPGASAAPCSQLYIDFRKDLGWKWIHEPKGYHANFALEPLPIVYYVGRKPKVEQLSNMIV m_ems_p1-15H-GBL-16H-GBL-16H_0039_0001_0001_0001_000000005_0001_37_46_H_._HEEHE_1742_0001_0001_118_crosslinked
TYIICEVDSPKVNRAEEFAIRLGLNVYLNRFGDTYVVFVDGASPEVAKQLRKVVPDAECRWFD PCPYIWSLDTQYSKVLALYNQHNPGASAAPCSQLYIDFRKDLGWKWIHEPKGYHANFALEPLPIVYYVGRKPKVEQLSNMIV m_EHEE_hb1_612_000000005_0001_48_50_59_61_P_._ems_ferrM_5411_0001_0001_134_crosslinked
SEARKIEECLKRLGVSPQVIQFVDVILYAAKSNGNEEKAEEDIRFFVERVLGDPELAKEALRCIK PCPYIWSLDTQYSKVLALYNQHNPGASAAPCSQLYIDFRKDLGWKWIHEPKGYHANFALEPLPIVYYVGRKPKVEQLSNMIV m_269e88d0e096774383d0e2f8541e919c_0001_1_000000022_0001_23_27_H_._bcov_4helix_00927_0001_0002_0001_13_crosslinked
TEWVVFFFEIDGDGEHAEQIIRELKEEVEKRAQKRADELNLEVHCQVFVSKQDGKIVVFIICQLK PCPYIWSLDTQYSKVLALYNQHNPGASAAPCSQLYIDFRKDLGWKWIHEPKGYHANFALEPLPIVYYVGRKPKVEQLSNMIV EHEE_hb1_28_000000005_0001_22_crosslinked
TTCVLILENVDERQAEFIVKYANADALIIKLDGKIFITARNADERLIEEAIQILGVDVNFRCER PCPYIWSLDTQYSKVLALYNQHNPGASAAPCSQLYIDFRKDLGWKWIHEPKGYHANFALEPLPIVYYVGRKPKVEQLSNMIV ferr_hb1_2238_000000008_0001_155_crosslinked
PVEEVVRAAKELKKKAEKDNNPELVKKADTLIKQFEDCRKKNDVECLIQVLDELAQVEARD PCPYIWSLDTQYSKVLALYNQHNPGASAAPCSQLYIDFRKDLGWKWIHEPKGYHANFALEPLPIVYYVGRKPKVEQLSNMIV m_de99cc2811f3e29b4ab59ae4ec088ed1_0001_1_000000010_0001_44_51_H_._ems_3hC_347_0001_0001_0001_115_crosslinked
SEEDKERTLSKRVRELAGVPSVSIKCSNGTCTVTVKGDDEAAQEAVQLVAVFAEEVGLHVRLSNK PCPYIWSLDTQYSKVLALYNQHNPGASAAPCSQLYIDFRKDLGWKWIHEPKGYHANFALEPLPIVYYVGRKPKVEQLSNMIV m_8789b7f3ebfcabbb5a08dc9b5cc2fdad_0001_000000016_0001_17_22_H_._HEEHE_3090_0001_0001_0001_104_crosslinked
TEFEIFVVTVDAHDKDELEHAKRLAEEWAKRSVEESRKHGLETVFLVVTLRKGHRIFIVVFNTSS PCPYIWSLDTQYSKVLALYNQHNPGASAAPCSQLYIDFRKDLGWKWIHEPKGYHANFALEPLPIVYYVGRKPKVEQLSNMIV EHEE_hb1_4764_000000011_0001
KGQVHVHGENITVTIDVDTDEQAFEAAARVAERLNLPIHNVFELDGVLRVEVG PCPYIWSLDTQYSKVLALYNQHNPGASAAPCSQLYIDFRKDLGWKWIHEPKGYHANFALEPLPIVYYVGRKPKVEQLSNMIV ems_bGM_697_0001_000000012_0001
DRVHFIFTETDSENEEDARKNYEHVERWARELAEKFKRQGLDVRWYADLIRLGDEFIAFATVRVH PCPYIWSLDTQYSKVLALYNQHNPGASAAPCSQLYIDFRKDLGWKWIHEPKGYHANFALEPLPIVYYVGRKPKVEQLSNMIV EHEE_hb1_5123_000000020_0001
SSEERLKETVRAAAENVGAPDVKVDVRNGRVTVTIKGTDKDAETVLQAALLAADQLNLELDVQIR PCPYIWSLDTQYSKVLALYNQHNPGASAAPCSQLYIDFRKDLGWKWIHEPKGYHANFALEPLPIVYYVGRKPKVEQLSNMIV m_9f890c78fc77abd3a1133787d264dfe5_0001_000000017_0001_27_32_H_._HEEHE_2329_0001_0001
SELAEKILKLAEIYAKLQQANTEEAKKESKKVKSKADSLCDSASDERDAESCRASFLFRVDLKS PCPYIWSLDTQYSKVLALYNQHNPGASAAPCSQLYIDFRKDLGWKWIHEPKGYHANFALEPLPIVYYVGRKPKVEQLSNMIV m_707acc9d051fe3a4acad5ad22db0e630_0001_1_000000018_0001_24_28_H_._ems_3hC_974_0001_0001_1_0001_54_crosslinked
SLREKLKELEEILKDDPIIREAVKYLRECVEAGNPTECLLDRYSLRRFLSKIDPRIVRLFEEILR PCPYIWSLDTQYSKVLALYNQHNPGASAAPCSQLYIDFRKDLGWKWIHEPKGYHANFALEPLPIVYYVGRKPKVEQLSNMIV m_ems_p1-15H-GBL-16H-GBL-16H_0039_0001_0001_0001_000000005_0001_37_46_H_._bcov_4helix_04380_0001_0002_0001_124_crosslinked
DESKKICDEVKKTAEKLIKNGLKEEAERLLLAVLAEAFQNDDDELYRCVRTVLKEVESLANS PCPYIWSLDTQYSKVLALYNQHNPGASAAPCSQLYIDFRKDLGWKWIHEPKGYHANFALEPLPIVYYVGRKPKVEQLSNMIV m_9862393bd4eb64f05c76d22049e39513_0001_000000024_0001_60_64_H_._ems_3hC_648_0002_0001_0004_0001_170_crosslinked
SERQTQVLTFDSRDDDAKRRVEQLIREESKKAKETAERRGLSFSYRCETIKRGDRVVILCTVRIE PCPYIWSLDTQYSKVLALYNQHNPGASAAPCSQLYIDFRKDLGWKWIHEPKGYHANFALEPLPIVYYVGRKPKVEQLSNMIV EHEE_10580_000000023_0001_16_crosslinked
SLFERVIEILEKLGDPELAKALRECAKLVKELGLSPQDAEFCIDHILERLGVSPEEIRKVLELFR PCPYIWSLDTQYSKVLALYNQHNPGASAAPCSQLYIDFRKDLGWKWIHEPKGYHANFALEPLPIVYYVGRKPKVEQLSNMIV m_3h_hb1_253_000000020_0001_57_62_H_._bcov_4helix_08851_0001_0001_96_crosslinked
DAAESLAAAVSILAESAGVEHVRVRSKDGRVTVTCQGDNEVCKWVTEAVRLIAKRENVRVDFRKQ PCPYIWSLDTQYSKVLALYNQHNPGASAAPCSQLYIDFRKDLGWKWIHEPKGYHANFALEPLPIVYYVGRKPKVEQLSNMIV m_d61877853fc72d3a9b094762e15ccc8a_0001_000000027_0001_25_32_H_._HEEHE_1913_0001_0001_123_crosslinked
SEKDVKRFIKKLLDEARKKGLISRALRYLLERDAEILLRRGIDTSQIKELLRILAEQLAERAR PCPYIWSLDTQYSKVLALYNQHNPGASAAPCSQLYIDFRKDLGWKWIHEPKGYHANFALEPLPIVYYVGRKPKVEQLSNMIV m_3ecb33624e2e1d8f50a90791185d0653_0001_1_000000014_0001_25_30_H_._HHH_eva_0045_0001_0001_0001
DLERACKLALEKNDPQDVRQLILDAVDELRKRDEEKAERVYELANELLEEGDPDKLRELCRRADK PCPYIWSLDTQYSKVLALYNQHNPGASAAPCSQLYIDFRKDLGWKWIHEPKGYHANFALEPLPIVYYVGRKPKVEQLSNMIV m_1bbbae977c228036daabc94dd0c6fb0b_0001_000000024_0001_17_22_H_._bcov_4helix_13405_0001_0002_0001_79_crosslinked
SELEECIEELLKRLGIPPREVRDILVILEWLRDYHPPEEALKLLVILLKRAGDPDAAEAVERCIK PCPYIWSLDTQYSKVLALYNQHNPGASAAPCSQLYIDFRKDLGWKWIHEPKGYHANFALEPLPIVYYVGRKPKVEQLSNMIV 8facce358a1ea4eee24aff4d367e4fd0_0001_000000025_0001_13_crosslinked
SPDEAKKLLQEAEKCARKQNDERALHSVEADKLYLEAAKAHNDEEAVEQVYRLAKLLLELCQS PCPYIWSLDTQYSKVLALYNQHNPGASAAPCSQLYIDFRKDLGWKWIHEPKGYHANFALEPLPIVYYVGRKPKVEQLSNMIV m_0b2e7556fd7215c634e1b84f4ceae6c0_0001_000000021_0001_51_56_H_._ems_3hC_921_0001_0001_0002_0001_71_crosslinked
PEKVELIEELLKKLNSPVAREVLELIKHLKEAGLSPEHIWINVLFRLDTLDTPEARELLRLLMEN PCPYIWSLDTQYSKVLALYNQHNPGASAAPCSQLYIDFRKDLGWKWIHEPKGYHANFALEPLPIVYYVGRKPKVEQLSNMIV m_707acc9d051fe3a4acad5ad22db0e630_0001_1_000000018_0001_24_28_H_._bcov_4helix_08225_0001_0001_0001
DVSEVAEKVKKVIEELKKQLRDPHCKKSLEEVAWLVELAEKLNDKDLLRALAFLAENIWELC PCPYIWSLDTQYSKVLALYNQHNPGASAAPCSQLYIDFRKDLGWKWIHEPKGYHANFALEPLPIVYYVGRKPKVEQLSNMIV m_ems_p1-14H-GBL-14H-GABBL-16H_0710_0001_0001_0002_000000024_0001_44_52_H_._ems_3hM_2375_0001_0001_148_crosslinked
DICFELILEGETTTVRTTICVDDARKAEEIAEELLKKLGVPGHFYVNPRAKTIFVQG PCPYIWSLDTQYSKVLALYNQHNPGASAAPCSQLYIDFRKDLGWKWIHEPKGYHANFALEPLPIVYYVGRKPKVEQLSNMIV m_EHEE_hb1_612_000000005_0001_48_50_59_61_P_._proteinG_5446_0001_0001_81_crosslinked
DLKEEIEKLLRECGVSPEEIEELKIFFEELLKRASPEQVLEALIFLLDNKGDPCAAKLLLELLRK PCPYIWSLDTQYSKVLALYNQHNPGASAAPCSQLYIDFRKDLGWKWIHEPKGYHANFALEPLPIVYYVGRKPKVEQLSNMIV m_HHH_eva_0036_000000013_0001_43_53_H_._bcov_4helix_08752_0001_0001_118_crosslinked
DPEKLHRAAAELAEEAEKAGVDDEYVLELLILVADLAQNGVDIDKAIKIAQKAIKKIVKKM PCPYIWSLDTQYSKVLALYNQHNPGASAAPCSQLYIDFRKDLGWKWIHEPKGYHANFALEPLPIVYYVGRKPKVEQLSNMIV m_ccf14732845b2f5ae9da9c01433d07c4_0001_000000006_0001_40_47_H_._HHH_eva_0047_0001_0002_0001
DPELESEVLFRLDVNSEAARALLRLLLSELLNISPEEAKRLVEELLELLKKDPRKAAELIRRLLK PCPYIWSLDTQYSKVLALYNQHNPGASAAPCSQLYIDFRKDLGWKWIHEPKGYHANFALEPLPIVYYVGRKPKVEQLSNMIV m_707acc9d051fe3a4acad5ad22db0e630_0001_1_000000018_0001_24_28_H_._bcov_4helix_04349_0001_0001
DLSEELKLLAERLAKLAGVPHVSCTVSNNKVRCTVKGDDRQARDVADNIRFLAELLGLEVEVDVK PCPYIWSLDTQYSKVLALYNQHNPGASAAPCSQLYIDFRKDLGWKWIHEPKGYHANFALEPLPIVYYVGRKPKVEQLSNMIV m_HHH_eva_0661_000000000_0001_41_51_H_._HEEHE_2621_0001_0001_38_crosslinked
DMEEAVKRSIEKAAKLAGVPDFSVRVSNGKVTVNVNGNDESVRRLETEVLLIAYQANVDVKLTTH PCPYIWSLDTQYSKVLALYNQHNPGASAAPCSQLYIDFRKDLGWKWIHEPKGYHANFALEPLPIVYYVGRKPKVEQLSNMIV m_ems_p1-15H-GBL-16H-GBL-16H_0039_0001_0001_0001_000000005_0001_37_46_H_._HEEHE_1034_0001_0002_0001
SLEEVSKHIRKVVKEIVGAPRVECIVRNRVFFCTVKGGNDNAKEAARWAEELAKKLGVQLFFFYN PCPYIWSLDTQYSKVLALYNQHNPGASAAPCSQLYIDFRKDLGWKWIHEPKGYHANFALEPLPIVYYVGRKPKVEQLSNMIV m_ferr_hb1_2616_000000012_0001_4_6_58_60_P_._HEEHE_1652_0001_0001_131_crosslinked
SLEELLEKILRELGVSPEEIHQLKINLEFCEEVLGDPKKCVEVLISAARRANNPEATEALEYILK PCPYIWSLDTQYSKVLALYNQHNPGASAAPCSQLYIDFRKDLGWKWIHEPKGYHANFALEPLPIVYYVGRKPKVEQLSNMIV m_64112f081ff6e37487a4373fed56e914_0001_1_000000012_0001_22_31_H_._bcov_4helix_07386_0001_0001_120_crosslinked
DEVEKVLKKLFEKLLKAAENNDDDLLDEILKEAEKVSKTYQNPQVRIDISANLDFLKELARR PCPYIWSLDTQYSKVLALYNQHNPGASAAPCSQLYIDFRKDLGWKWIHEPKGYHANFALEPLPIVYYVGRKPKVEQLSNMIV m_2b8c0b6d382919713be1eebf2d851371_0001_1_000000022_0001_43_50_H_._ems_3hM_2719_0001_0001_0001
SEESKKAKKLIEKLAKILGLDPSAVEKARRAFEELLKSGLSPEDALQFALLQLMQLKDEK PCPYIWSLDTQYSKVLALYNQHNPGASAAPCSQLYIDFRKDLGWKWIHEPKGYHANFALEPLPIVYYVGRKPKVEQLSNMIV m_3h_hb1_46_000000014_0001_51_59_H_._HHH_eva_0027_0001_0001_0001
TLLLVFHGASDEAVREVASKVNAECVTYPGGDLLCEVDVDPSQAKKLLEEARKKFKVEVFLIE PCPYIWSLDTQYSKVLALYNQHNPGASAAPCSQLYIDFRKDLGWKWIHEPKGYHANFALEPLPIVYYVGRKPKVEQLSNMIV ems_ferrM_5622_0001_000000021_0001_83_crosslinked
DWCRFIFLEFHKDDEDRKREVEEEIRRLIKEAEEHARRHNLESHFFTFSYRTGDEIAVYVLVCNR PCPYIWSLDTQYSKVLALYNQHNPGASAAPCSQLYIDFRKDLGWKWIHEPKGYHANFALEPLPIVYYVGRKPKVEQLSNMIV EHEE_hb1_1679_000000009_0001_17_crosslinked
PIVIFLQGADPNVAEELLRRLKDVRVFCSGNFCVLIINSSPEDAKKVSKLASSLAKAEVFIIH PCPYIWSLDTQYSKVLALYNQHNPGASAAPCSQLYIDFRKDLGWKWIHEPKGYHANFALEPLPIVYYVGRKPKVEQLSNMIV ems_ferrC_930_000000021_0001_163_crosslinked
REIVVQLKDVDKVQKCAKTAAGNFRVVRLGDDDFAVFIEVRDERIREIVLKCAAELNARSFVFD PCPYIWSLDTQYSKVLALYNQHNPGASAAPCSQLYIDFRKDLGWKWIHEPKGYHANFALEPLPIVYYVGRKPKVEQLSNMIV ems_ferrM_6280_000000015_0001_47_crosslinked
TRIIVEVRADDPTVIEIAERVVKPKFVTEKDGDVILFVDNEELAEKAARIVRELNYRVNVVVVH PCPYIWSLDTQYSKVLALYNQHNPGASAAPCSQLYIDFRKDLGWKWIHEPKGYHANFALEPLPIVYYVGRKPKVEQLSNMIV ems_ferrM_4312_000000006_0001
TEEELLKRLVEELGTPPEEVRRIIEELARLDGVPPRQVLIAVFDAVEFARLPPEEALRLLEEAVK PCPYIWSLDTQYSKVLALYNQHNPGASAAPCSQLYIDFRKDLGWKWIHEPKGYHANFALEPLPIVYYVGRKPKVEQLSNMIV 6f87f37bbbdd814ddb6d0419a1aa7378_0001_1_000000002_0001
DVYIVLIYNFNRHNEERLHEARELFEEEVRKAEEHLRKRAERAECEELRVTFDGRIQVYVSCHAR PCPYIWSLDTQYSKVLALYNQHNPGASAAPCSQLYIDFRKDLGWKWIHEPKGYHANFALEPLPIVYYVGRKPKVEQLSNMIV EHEE_hb1_4949_000000008_0001_57_crosslinked
NLATEVLLEVYALAHWFGVESVHVEVHDNRVRVTLKGDDERARRVKKLVEEACKQHNVECDVKIK PCPYIWSLDTQYSKVLALYNQHNPGASAAPCSQLYIDFRKDLGWKWIHEPKGYHANFALEPLPIVYYVGRKPKVEQLSNMIV m_ems_p1-15H-GBL-16H-GBL-16H_0039_0001_0001_0001_000000005_0001_37_46_H_._HEEHE_1674_0001_0001_37_crosslinked
DELAKKLKEIAEKLGDPRIEEVAHLVRLLLEQGLDPHQVEINIEFLLEVLLGDPELAREIAELLR PCPYIWSLDTQYSKVLALYNQHNPGASAAPCSQLYIDFRKDLGWKWIHEPKGYHANFALEPLPIVYYVGRKPKVEQLSNMIV m_64112f081ff6e37487a4373fed56e914_0001_1_000000012_0001_22_31_H_._bcov_4helix_04593_0001_0002_0001
DLEELEELVTRVLGDPEIAHQVLQNVHFLRDLGVSPEDIEFLVRRFLKLAGVDPELVELVLRILK PCPYIWSLDTQYSKVLALYNQHNPGASAAPCSQLYIDFRKDLGWKWIHEPKGYHANFALEPLPIVYYVGRKPKVEQLSNMIV m_653ed0bab8e0e97d1fa0d5b8ad9d13a3_0001_1_000000001_0001_47_51_H_._bcov_4helix_08310_0001_0001_0001
SDEELSREIRFEVLKRVNADNVYCEVRNGKVRCDIYNASPEATKIAKTIQTELQRRGIDVRIEVD PCPYIWSLDTQYSKVLALYNQHNPGASAAPCSQLYIDFRKDLGWKWIHEPKGYHANFALEPLPIVYYVGRKPKVEQLSNMIV m_EHEE_hb1_5520_000000020_0001_44_46_59_61_P_._HEEHE_1730_0001_0002_0001_97_crosslinked
SRARELEKECRKYLPPRECHFVLVAFDFLRDVQGDPEEALKDLKELLKQLGVPPELIEVVERVLR PCPYIWSLDTQYSKVLALYNQHNPGASAAPCSQLYIDFRKDLGWKWIHEPKGYHANFALEPLPIVYYVGRKPKVEQLSNMIV d261b6c5c0fc619bb76294af8e27ccea_0001_1_000000017_0001_93_crosslinked
AIVFVLADDYQFVTTICLRVAGNCFTIRLDGDLFLVILETDVPDQAKTAAEILEKNNIEVFVIV PCPYIWSLDTQYSKVLALYNQHNPGASAAPCSQLYIDFRKDLGWKWIHEPKGYHANFALEPLPIVYYVGRKPKVEQLSNMIV ems_ferrM_6361_0001_000000004_0001_65_crosslinked
SVVLFLKNADERAVTKAAKDAGNVTLFKFPGNEFLLSVQAPEGAELVLKIVKSHGIEVRVFEL PCPYIWSLDTQYSKVLALYNQHNPGASAAPCSQLYIDFRKDLGWKWIHEPKGYHANFALEPLPIVYYVGRKPKVEQLSNMIV ems_ferrM_938_0001_000000020_0001
GIKITINTEDPEAVKRVAKDHNCEVQTHNGQVHIQCDVSRRAATEVLLDIYATVGAEVHLHD PCPYIWSLDTQYSKVLALYNQHNPGASAAPCSQLYIDFRKDLGWKWIHEPKGYHANFALEPLPIVYYVGRKPKVEQLSNMIV m_ems_p1-15H-GBL-16H-GBL-16H_0039_0001_0001_0001_000000005_0001_37_46_H_._ems_ferrM_5479_0002_0001_0001_142_crosslinked
DLEERAHELTARAILLIRKAQDPEEKKKIVKDLTKTAREEIEDPELVKEIELELRDAAALG PCPYIWSLDTQYSKVLALYNQHNPGASAAPCSQLYIDFRKDLGWKWIHEPKGYHANFALEPLPIVYYVGRKPKVEQLSNMIV m_ems_3hM_1893_000000007_0001_2_11_H_._ems_3hC_270_0001_0001
DEEVREWVLACVEYNDPQCLEFVASLILQLAGSPEEARRLVELAVKLNGLSPEVRELLEEIIERD PCPYIWSLDTQYSKVLALYNQHNPGASAAPCSQLYIDFRKDLGWKWIHEPKGYHANFALEPLPIVYYVGRKPKVEQLSNMIV m_342335ff62bcc5002d3e95e99b84c68a_0001_000000019_0001_3_8_H_._bcov_4helix_09506_0001_0001_0001_29_crosslinked
TEEEVRRLVELFRRGEVSPEELLRLLEELVRKLGDPELRQVLQNLIFALALGSPLALEAILELLE PCPYIWSLDTQYSKVLALYNQHNPGASAAPCSQLYIDFRKDLGWKWIHEPKGYHANFALEPLPIVYYVGRKPKVEQLSNMIV m_b08fa24f6ed407a29824ac109b4c3131_0001_1_000000025_0001_38_43_H_._bcov_4helix_06823_0001_0001
DEEERVFELASEIYKVAEKRNDPKVAAEALVLLSLAFRASDNNDEKTLKEVKEELEKLWKNVV PCPYIWSLDTQYSKVLALYNQHNPGASAAPCSQLYIDFRKDLGWKWIHEPKGYHANFALEPLPIVYYVGRKPKVEQLSNMIV m_5af59352d09f5df2acc368f254e7c5d9_0001_000000010_0001_24_31_H_._ems_3hM_1269_0001_0002_0001
SEREILHLALRAALEGDEKLLKKLLKIARKAGDESAALAILFRIDLLRDK PCPYIWSLDTQYSKVLALYNQHNPGASAAPCSQLYIDFRKDLGWKWIHEPKGYHANFALEPLPIVYYVGRKPKVEQLSNMIV m_707acc9d051fe3a4acad5ad22db0e630_0001_1_000000018_0001_24_28_H_._HHH_eva_0452_0001_0001
DQKELVEELVKRCAKEAGVPSVTVRYSNGRVTVKVDGDDQAATELLLCVYSLAQFVGVDVKVEFK PCPYIWSLDTQYSKVLALYNQHNPGASAAPCSQLYIDFRKDLGWKWIHEPKGYHANFALEPLPIVYYVGRKPKVEQLSNMIV m_ems_p1-15H-GBL-16H-GBL-16H_0039_0001_0001_0001_000000005_0001_37_46_H_._HEEHE_2048_0001_0001_0001_167_crosslinked
TDTVCIVHNIDPKDAEKLARNVNARTWVINRNILFLSGADPTKVEELAKKMGVKFFCREKP PCPYIWSLDTQYSKVLALYNQHNPGASAAPCSQLYIDFRKDLGWKWIHEPKGYHANFALEPLPIVYYVGRKPKVEQLSNMIV m_EHEE_hb1_4491_000000002_0001_48_52_55_57_P_._ems_ferrM_7339_0001_0001_0001_0001_95_crosslinked
DVCQNIEFIADHLGVSPELIELACKLFRELRKRGISPEEVLKILLELAERLGNPELRKVLEVVLA PCPYIWSLDTQYSKVLALYNQHNPGASAAPCSQLYIDFRKDLGWKWIHEPKGYHANFALEPLPIVYYVGRKPKVEQLSNMIV m_67b279f8f2a2415978d2553cc30fca6f_0001_1_000000014_0001_18_23_H_._bcov_4helix_09592_0001_0002_0001_71_crosslinked
NELTHLLLEVYSCLHYALRAGLLSPDDVKKYFEKVLELLEKGDKDEVDKIRRECEERLRRW PCPYIWSLDTQYSKVLALYNQHNPGASAAPCSQLYIDFRKDLGWKWIHEPKGYHANFALEPLPIVYYVGRKPKVEQLSNMIV m_b53e02b194710e68f466320564696a92_0001_000000006_0001_42_48_H_._HHH_eva_0351_0001_0002_0001_154_crosslinked
HRVFLDVIYLHNVDEEAEKRAREILKRLLEEAEKFSKELNLECESLLVVFRVDGRLVFIAVHFCR PCPYIWSLDTQYSKVLALYNQHNPGASAAPCSQLYIDFRKDLGWKWIHEPKGYHANFALEPLPIVYYVGRKPKVEQLSNMIV EHEE_hb1_2784_000000006_0001_27_crosslinked
SKEEIIRELLKEAGVSPEDIRQLIQNIIFLKDVFSPEEVTKIAEVLLRLLGVSPEVIEKIKRVVP PCPYIWSLDTQYSKVLALYNQHNPGASAAPCSQLYIDFRKDLGWKWIHEPKGYHANFALEPLPIVYYVGRKPKVEQLSNMIV m_b08fa24f6ed407a29824ac109b4c3131_0001_1_000000025_0001_38_43_H_._bcov_4helix_13971_0001_0001
SVLVCVRDPTLAKLVSKVVKVPFQVDELPGNVICIQIKASSKDESKEVAELVARIAPDAHVLLS PCPYIWSLDTQYSKVLALYNQHNPGASAAPCSQLYIDFRKDLGWKWIHEPKGYHANFALEPLPIVYYVGRKPKVEQLSNMIV m_ems_ferrM_6429_000000029_0001_28_30_33_35_P_._ems_fer_extM_19_0001_0001_90_crosslinked
SEEEELRKLLEELGVSPELIREIIQNILFIQDNFDPKEALKIVLSALRRAGNPDAVKAIEILLKR PCPYIWSLDTQYSKVLALYNQHNPGASAAPCSQLYIDFRKDLGWKWIHEPKGYHANFALEPLPIVYYVGRKPKVEQLSNMIV m_67b279f8f2a2415978d2553cc30fca6f_0001_1_000000014_0001_18_23_H_._bcov_4helix_08348_0001_0002_0001
DEIVELLDECARRLNDPDIEALAFLAENELELGISPEEIEKILRALARRAGNEELVKRCLEFARR PCPYIWSLDTQYSKVLALYNQHNPGASAAPCSQLYIDFRKDLGWKWIHEPKGYHANFALEPLPIVYYVGRKPKVEQLSNMIV m_4h_hb1_498_000000016_0001_55_64_H_._bcov_4helix_08168_0001_0001_81_crosslinked
SEEELAKKIVERAATEVGLDLIFFYFNDNRIFVYIYGTDERAQTVQKIVKTLATKLNLDLEVVIL PCPYIWSLDTQYSKVLALYNQHNPGASAAPCSQLYIDFRKDLGWKWIHEPKGYHANFALEPLPIVYYVGRKPKVEQLSNMIV HEEHE_2024_000000001_0001
DFTELLLELYSLLRFTGDPVVELALEILRELAKRNEEEASRFAERVLELLEKDPEKAEEFVRKVR PCPYIWSLDTQYSKVLALYNQHNPGASAAPCSQLYIDFRKDLGWKWIHEPKGYHANFALEPLPIVYYVGRKPKVEQLSNMIV m_ems_p1-15H-GBL-16H-GBL-16H_0039_0001_0001_0001_000000005_0001_37_46_H_._bcov_4helix_12883_0001_0001
DVIFVEFSSESAAEKFAKLINYPVSIYTSDGNVAIILHNVDPRDVERAARILQSQGVDVRVITF PCPYIWSLDTQYSKVLALYNQHNPGASAAPCSQLYIDFRKDLGWKWIHEPKGYHANFALEPLPIVYYVGRKPKVEQLSNMIV ems_ferrC_400_000000025_0001
DCQEDVEFLVERLAKLEGIPSFSVSVRNNHVSVTVNGDDERAHQAAINIEFLADLCNVPVSVTTQ PCPYIWSLDTQYSKVLALYNQHNPGASAAPCSQLYIDFRKDLGWKWIHEPKGYHANFALEPLPIVYYVGRKPKVEQLSNMIV m_64112f081ff6e37487a4373fed56e914_0001_1_000000012_0001_22_31_H_._HEEHE_1599_0001_0001_49_crosslinked
TEEEVKELIKELRKEDPEVAEVVERLLECLKRGDPECKAALEILLELFKENPNAVQAFLSVERQS PCPYIWSLDTQYSKVLALYNQHNPGASAAPCSQLYIDFRKDLGWKWIHEPKGYHANFALEPLPIVYYVGRKPKVEQLSNMIV m_88ad10506ddba10ecd58f70eaccfc0fd_0001_1_000000008_0001_41_48_H_._bcov_4helix_11466_0001_0001_58_crosslinked
TEIVSRVFQVDPRDSKLIKEARDLAKKLNDKLTEECKKRGLTIRFESDRLEVDGQLVLLVFVRCG PCPYIWSLDTQYSKVLALYNQHNPGASAAPCSQLYIDFRKDLGWKWIHEPKGYHANFALEPLPIVYYVGRKPKVEQLSNMIV EHEE_00877_000000025_0001_23_crosslinked
SEAEQVIREVETILKQAGVDRVSCFVNRGIFYCVLRANTPSAQEASKRLQKLLEDQGNEVLVLVE PCPYIWSLDTQYSKVLALYNQHNPGASAAPCSQLYIDFRKDLGWKWIHEPKGYHANFALEPLPIVYYVGRKPKVEQLSNMIV m_EHEE_hb1_876_000000015_0001_46_48_59_61_P_._HEEHE_2430_0001_0001_124_crosslinked
HNSEVNQFRYDGTDEKVKKEIKEHLKRICEEIETEARKQGIRVECDIFIFELNGELTAVLVVSHK PCPYIWSLDTQYSKVLALYNQHNPGASAAPCSQLYIDFRKDLGWKWIHEPKGYHANFALEPLPIVYYVGRKPKVEQLSNMIV EHEE_hb1_1117_000000011_0001_12_crosslinked
DEEEIEEALELCGLSPEEKRRFKRLLEEAKKSGLDPEDVVQLLLLLADNRGDKDIACVVDLLAKR PCPYIWSLDTQYSKVLALYNQHNPGASAAPCSQLYIDFRKDLGWKWIHEPKGYHANFALEPLPIVYYVGRKPKVEQLSNMIV m_1a4c07dbf983eea02676d92c0ae831c5_0001_000000000_0001_23_28_H_._bcov_4helix_07994_0001_0001_102_crosslinked
DREELIEEIEELLERGDFERVKELLEEAYKLLGDPRFRQILQFVILLLDQGNPEAVAEFVKDALR PCPYIWSLDTQYSKVLALYNQHNPGASAAPCSQLYIDFRKDLGWKWIHEPKGYHANFALEPLPIVYYVGRKPKVEQLSNMIV m_9f890c78fc77abd3a1133787d264dfe5_0001_000000017_0001_27_32_H_._bcov_4helix_05227_0001_0001
TLTLIFQYRIDGDDERAKEAAERAAKEATKLAEDAARKDTGTVEIDCFIFIENGRNIVICVAFIK PCPYIWSLDTQYSKVLALYNQHNPGASAAPCSQLYIDFRKDLGWKWIHEPKGYHANFALEPLPIVYYVGRKPKVEQLSNMIV EHEE_hb1_4934_000000019_0001_84_crosslinked
RIVILDQVRCKGTDERAEQCIRETEKTIRKKAEEIAKKRNLTAEIVVFTFREGDTIIVIVVVFIK PCPYIWSLDTQYSKVLALYNQHNPGASAAPCSQLYIDFRKDLGWKWIHEPKGYHANFALEPLPIVYYVGRKPKVEQLSNMIV EHEE_hb1_2012_000000016_0001_44_crosslinked
DEEREILQLVMELLDRAGVRSFLVLLQNGTIYIVIQGTDERADKARKWAEQLSRDLNTKVHVRLD PCPYIWSLDTQYSKVLALYNQHNPGASAAPCSQLYIDFRKDLGWKWIHEPKGYHANFALEPLPIVYYVGRKPKVEQLSNMIV HEEHE_0797_000000015_0001
PVIIVCEGVDPRIVEEVSRQAPKVFVFTNGDIVFLQVEDERVAKYVAKLIKELAQVKCVILS PCPYIWSLDTQYSKVLALYNQHNPGASAAPCSQLYIDFRKDLGWKWIHEPKGYHANFALEPLPIVYYVGRKPKVEQLSNMIV m_EHEE_hb1_4802_000000028_0001_46_48_61_63_P_._ems_ferrM_5917_0001_0001_146_crosslinked
SSEEKVERLVEEAALKCNVPAVFVNVRDGRVRVVVIGDDHSAKICKKLVEQISRDLNVPLRVRVI PCPYIWSLDTQYSKVLALYNQHNPGASAAPCSQLYIDFRKDLGWKWIHEPKGYHANFALEPLPIVYYVGRKPKVEQLSNMIV m_ferr_hb1_3985_000000029_0001_1_5_57_61_P_._HEEHE_0269_0001_0001_170_crosslinked
LRTLIFQCHIDGDDERAKEAAERCAKEATKLAEDAARKDTGTVEIDVFIHVENGRNIVVVLAIIK PCPYIWSLDTQYSKVLALYNQHNPGASAAPCSQLYIDFRKDLGWKWIHEPKGYHANFALEPLPIVYYVGRKPKVEQLSNMIV EHEE_hb1_4934_000000003_0001_53_crosslinked
SVESILRKAHEMALEGKISTEALLDIYALVACVESGICDPNEAEELAKRIIESDK PCPYIWSLDTQYSKVLALYNQHNPGASAAPCSQLYIDFRKDLGWKWIHEPKGYHANFALEPLPIVYYVGRKPKVEQLSNMIV m_ems_p1-15H-GBL-16H-GBL-16H_0039_0001_0001_0001_000000005_0001_37_46_H_._p1-14H-GABBL-16H-GABBL-15H_0014_0001_0001_0001_0001_0001_129_crosslinked
SEESRLVRELCKEALEKVQKDPRLATEALLLVYSLLRFAKELGDEDVYRYCKKVAELVERALH PCPYIWSLDTQYSKVLALYNQHNPGASAAPCSQLYIDFRKDLGWKWIHEPKGYHANFALEPLPIVYYVGRKPKVEQLSNMIV m_ems_p1-15H-GBL-16H-GBL-16H_0039_0001_0001_0001_000000005_0001_37_46_H_._ems_3hM_94_0001_0002_0001_126_crosslinked
SLDECLEEVLKLIPNPELREILKRLIEELKRKDPELARRLCEDILKALREGNPTEVLLLIYAALS PCPYIWSLDTQYSKVLALYNQHNPGASAAPCSQLYIDFRKDLGWKWIHEPKGYHANFALEPLPIVYYVGRKPKVEQLSNMIV m_ems_p1-15H-GBL-16H-GBL-16H_0039_0001_0001_0001_000000005_0001_37_46_H_._bcov_4helix_01736_0001_0001_81_crosslinked
SEDEEITRDIEFIAKRAGVPSWSFDVRNGKYKITVTGDNEDAIQLVDYASLVVQNRGGRVRIELK PCPYIWSLDTQYSKVLALYNQHNPGASAAPCSQLYIDFRKDLGWKWIHEPKGYHANFALEPLPIVYYVGRKPKVEQLSNMIV m_a5f4663b0d1365df39cc17eed1faab14_0001_000000026_0001_19_26_H_._HEEHE_3133_0001_0001
HESTVNCTSVDGNDPDQVTRVREELKKQAKRLSKEAKKRGLTFEFLIVVFREGDKINFCVVVFSK PCPYIWSLDTQYSKVLALYNQHNPGASAAPCSQLYIDFRKDLGWKWIHEPKGYHANFALEPLPIVYYVGRKPKVEQLSNMIV EHEE_10482_000000024_0001_22_crosslinked
DESLVICITVRDTSEEELKHAEREARELAKEHVERARRRGLEVHVLHFSVRDGTQVVICVTIQTH PCPYIWSLDTQYSKVLALYNQHNPGASAAPCSQLYIDFRKDLGWKWIHEPKGYHANFALEPLPIVYYVGRKPKVEQLSNMIV EHEE_hb1_4907_000000026_0001_56_crosslinked
DIVIVTDDRELVEWIAREARKHGVEASCDRFGNTLACYLRGADRELAKRLAEWTGNSVVIVD PCPYIWSLDTQYSKVLALYNQHNPGASAAPCSQLYIDFRKDLGWKWIHEPKGYHANFALEPLPIVYYVGRKPKVEQLSNMIV ferr_hb1_3675_000000019_0001_126_crosslinked
SERQTQVLTFDSRDDDAKRRVEQLIREESKKAKETAERRGLSFSYRVETIKRGDRVVILVTVRIE PCPYIWSLDTQYSKVLALYNQHNPGASAAPCSQLYIDFRKDLGWKWIHEPKGYHANFALEPLPIVYYVGRKPKVEQLSNMIV EHEE_10580_000000023_0001
NNLFFLLDLAKQLCNGDPECVVEIVLELIRALLNVPPEEALRLLEEVLRRLGDEELLRILDRLRR PCPYIWSLDTQYSKVLALYNQHNPGASAAPCSQLYIDFRKDLGWKWIHEPKGYHANFALEPLPIVYYVGRKPKVEQLSNMIV 79f83a578241718314df322557cc016b_0001_000000016_0001_10_crosslinked
SEKKKVEEIVDSIRKKAEKSGIDPEVVHSVRDAALLCLDQGKSADQCKEDARAAFELAERN PCPYIWSLDTQYSKVLALYNQHNPGASAAPCSQLYIDFRKDLGWKWIHEPKGYHANFALEPLPIVYYVGRKPKVEQLSNMIV m_9f890c78fc77abd3a1133787d264dfe5_0001_000000017_0001_27_32_H_._HHH_eva_0082_0001_0001_98_crosslinked
SLLERLEKLVKELGDPELEELLRIVKKFAKERGLSPTAVVAFLSVLAQKLGNVEKVDELLKLAYK PCPYIWSLDTQYSKVLALYNQHNPGASAAPCSQLYIDFRKDLGWKWIHEPKGYHANFALEPLPIVYYVGRKPKVEQLSNMIV m_88ad10506ddba10ecd58f70eaccfc0fd_0001_1_000000008_0001_41_48_H_._bcov_4helix_12097_0001_0001_0001
SVAEIVREIAEKLNDPQVRDLADLLDFLLDMGISPEEALEVAKLAVKREGDPDLERVLELVERLK PCPYIWSLDTQYSKVLALYNQHNPGASAAPCSQLYIDFRKDLGWKWIHEPKGYHANFALEPLPIVYYVGRKPKVEQLSNMIV m_HHH_eva_0661_000000000_0001_41_51_H_._bcov_4helix_03259_0001_0001
RTSHLLTFQLKNADEEERKKARELIKELIRRAHEHAKRNNLESRFDTFEFSQDGRWYIVVLNFQK PCPYIWSLDTQYSKVLALYNQHNPGASAAPCSQLYIDFRKDLGWKWIHEPKGYHANFALEPLPIVYYVGRKPKVEQLSNMIV EHEE_hb1_5876_000000002_0001
GREEILRFIEFMLRRVSPEAVLFLVENLAELLGDPEAEELVRILEELIRRGISPEEVRELLRRLT PCPYIWSLDTQYSKVLALYNQHNPGASAAPCSQLYIDFRKDLGWKWIHEPKGYHANFALEPLPIVYYVGRKPKVEQLSNMIV m_ems_p1-14H-GBL-14H-GABBL-16H_0710_0001_0001_0002_000000024_0001_44_52_H_._bcov_4helix_01034_0001_0001
SEDRKISETLRELARKVGVPDLIVFVQNGVVYVVIRGDDETARKAREYFKKWCTKQGIECLVVKV PCPYIWSLDTQYSKVLALYNQHNPGASAAPCSQLYIDFRKDLGWKWIHEPKGYHANFALEPLPIVYYVGRKPKVEQLSNMIV m_EHEE_hb1_4787_000000003_0001_48_50_59_61_P_._HEEHE_0383_0001_0001_159_crosslinked
DEEDLRDAARFLLDNAARRNDPELVKELAEALRRLFEELVPNEESVKKFKETLDEIVKKATS PCPYIWSLDTQYSKVLALYNQHNPGASAAPCSQLYIDFRKDLGWKWIHEPKGYHANFALEPLPIVYYVGRKPKVEQLSNMIV m_HHH_eva_0036_000000013_0001_47_57_H_._ems_3hM_730_0001_0001_0001
GPVEEELKELLERDPDDEVVRALLRAIEEARENNNPTELLLNVYSILHYFGDPRVERLIKLLEEE PCPYIWSLDTQYSKVLALYNQHNPGASAAPCSQLYIDFRKDLGWKWIHEPKGYHANFALEPLPIVYYVGRKPKVEQLSNMIV m_ems_p1-15H-GBL-16H-GBL-16H_0039_0001_0001_0001_000000005_0001_37_46_H_._bcov_4helix_03055_0001_0001
SREELCKEIVLLAARAAGVPSVKVDVRNGQCRVSVDGDDEIAHQFLINVEFLADLKNIDVQVRVR PCPYIWSLDTQYSKVLALYNQHNPGASAAPCSQLYIDFRKDLGWKWIHEPKGYHANFALEPLPIVYYVGRKPKVEQLSNMIV m_64112f081ff6e37487a4373fed56e914_0001_1_000000012_0001_22_31_H_._HEEHE_2308_0001_0001_95_crosslinked
CEEALEEIEKVLGDPRLKEKLRDIVDFLKSLGISCEDIVFLIVLALVRRDPRLREELRKVLEKVF PCPYIWSLDTQYSKVLALYNQHNPGASAAPCSQLYIDFRKDLGWKWIHEPKGYHANFALEPLPIVYYVGRKPKVEQLSNMIV m_9b5def7823956c7009419e82645cf0f0_0001_000000016_0001_19_26_H_._bcov_4helix_05876_0001_0001_0001_99_crosslinked
PVQITLHNCDEEAAKHIAKLFNVEVHKKPGNTLEFHVDDPRVALEIFFYAAAQNCEVHIQH PCPYIWSLDTQYSKVLALYNQHNPGASAAPCSQLYIDFRKDLGWKWIHEPKGYHANFALEPLPIVYYVGRKPKVEQLSNMIV m_416e30d36ba6434f3d09dd5d2ac6df7d_0001_1_000000006_0001_4_9_H_._ems_ferrC_427_0001_0002_0001_63_crosslinked
DELTKQAEECVKEILELAERVNDKKILHLVTELLLELYSAKRFNNARLAWEKCKKLLELLRKLS PCPYIWSLDTQYSKVLALYNQHNPGASAAPCSQLYIDFRKDLGWKWIHEPKGYHANFALEPLPIVYYVGRKPKVEQLSNMIV m_ems_p1-15H-GBL-16H-GBL-16H_0039_0001_0001_0001_000000005_0001_37_46_H_._ems_3hM_330_0001_0005_0001_122_crosslinked
PVLLTLTVNTDLRLLLKAAELAGIESVFCNGMRCYILVDTEELAKLVTELAQRLVGDVEYHHNK PCPYIWSLDTQYSKVLALYNQHNPGASAAPCSQLYIDFRKDLGWKWIHEPKGYHANFALEPLPIVYYVGRKPKVEQLSNMIV ems_ferrM_5703_0001_000000018_0001_132_crosslinked
DSEEQAVCFLVENAVELLGLSPKVEEEARKICRELYERGVDPEEILKIALEYVEEIYRRNL PCPYIWSLDTQYSKVLALYNQHNPGASAAPCSQLYIDFRKDLGWKWIHEPKGYHANFALEPLPIVYYVGRKPKVEQLSNMIV m_ems_p1-14H-GBL-14H-GABBL-16H_0710_0001_0001_0002_000000024_0001_44_52_H_._HHH_eva_0189_0001_0001_122_crosslinked
DVFLDCKDADPNLIRKAEKILGVPVQIVISDNRLFFVQVELRELAKIFASAGLNCTVLG PCPYIWSLDTQYSKVLALYNQHNPGASAAPCSQLYIDFRKDLGWKWIHEPKGYHANFALEPLPIVYYVGRKPKVEQLSNMIV ems_ferrM_5366_0002_000000029_0001_101_crosslinked
TCTIEVVGVDPEAVEAIAAAFGAEVREKDGKLEIHLDDPHGAESAAAAISVLANVRVRLQC PCPYIWSLDTQYSKVLALYNQHNPGASAAPCSQLYIDFRKDLGWKWIHEPKGYHANFALEPLPIVYYVGRKPKVEQLSNMIV m_d61877853fc72d3a9b094762e15ccc8a_0001_000000027_0001_25_32_H_._ems_ferrM_4527_0001_0001_0001_114_crosslinked
SLLEEVEKILKELSKKDPEVVHVLLQALDVLADTADPEEVLKDLLFLAERLGDPEFAKLVREILK PCPYIWSLDTQYSKVLALYNQHNPGASAAPCSQLYIDFRKDLGWKWIHEPKGYHANFALEPLPIVYYVGRKPKVEQLSNMIV m_269e88d0e096774383d0e2f8541e919c_0001_1_000000022_0001_23_27_H_._bcov_4helix_01857_0001_0001_0001
SDVEQAVQNILFLADLNNIPSVDVKCSNGRCTVDIKATSPEAEKLAEDIRALAERYGVDVKVKLN PCPYIWSLDTQYSKVLALYNQHNPGASAAPCSQLYIDFRKDLGWKWIHEPKGYHANFALEPLPIVYYVGRKPKVEQLSNMIV m_b08fa24f6ed407a29824ac109b4c3131_0001_1_000000025_0001_38_43_H_._HEEHE_0952_0001_0001_57_crosslinked
PDEELVKRVKKELKTRADRSNDPNLQKLAKELIRAIDLLRERGADPDFAAYLAELLFKRFQKS PCPYIWSLDTQYSKVLALYNQHNPGASAAPCSQLYIDFRKDLGWKWIHEPKGYHANFALEPLPIVYYVGRKPKVEQLSNMIV m_307cf0d6ab0abb9dc6d4a60295e463fe_0001_000000013_0001_18_27_H_._ems_3hC_37_0001_0001
DKDEEIERLVEQVAKRAGVPSVDVKVKDGTVTVTFDGNDEAVRDATLNVLFRSDHLGVPVRIETR PCPYIWSLDTQYSKVLALYNQHNPGASAAPCSQLYIDFRKDLGWKWIHEPKGYHANFALEPLPIVYYVGRKPKVEQLSNMIV m_707acc9d051fe3a4acad5ad22db0e630_0001_1_000000018_0001_24_28_H_._HEEHE_0162_0001_0002_0001
SIEEKLEECLRKLVPDPELVKEILRVFRELRERGFSPNHILDDLLHLAVRLGDPAVFRCLLALLL PCPYIWSLDTQYSKVLALYNQHNPGASAAPCSQLYIDFRKDLGWKWIHEPKGYHANFALEPLPIVYYVGRKPKVEQLSNMIV m_025ba33d26951ea2024c2763fdf184da_0001_000000008_0001_38_43_H_._bcov_4helix_12558_0001_0001_9_crosslinked
DEELREILEKIVKELNDPELEKVARRLKELIKEGDPEAKELARFLEEVFKENPEAALFRLDHLLL PCPYIWSLDTQYSKVLALYNQHNPGASAAPCSQLYIDFRKDLGWKWIHEPKGYHANFALEPLPIVYYVGRKPKVEQLSNMIV m_707acc9d051fe3a4acad5ad22db0e630_0001_1_000000018_0001_24_28_H_._bcov_4helix_11691_0001_0001
DEEVRELLEELIRKIPDPKVRDALRLVIELLKDNPLEAIFYLDHITERLGDPLVRKALEILLKLF PCPYIWSLDTQYSKVLALYNQHNPGASAAPCSQLYIDFRKDLGWKWIHEPKGYHANFALEPLPIVYYVGRKPKVEQLSNMIV m_416e30d36ba6434f3d09dd5d2ac6df7d_0001_1_000000006_0001_4_9_H_._bcov_4helix_05292_0001_0002_0001
DEVEKLKKTVEQIAREAGIPDFDVFISDGQVFVLIKVHDERATKATKRILKVAKKLGIEVSIVLA PCPYIWSLDTQYSKVLALYNQHNPGASAAPCSQLYIDFRKDLGWKWIHEPKGYHANFALEPLPIVYYVGRKPKVEQLSNMIV m_EHEE_hb1_1924_000000008_0001_44_46_61_63_P_._HEEHE_2132_0001_0001
DYKEEATKILEKLEEITRKAQDPTLHQCVINAEFLAAQVVLNDNKEAAETFLLLLKIYLKRCT PCPYIWSLDTQYSKVLALYNQHNPGASAAPCSQLYIDFRKDLGWKWIHEPKGYHANFALEPLPIVYYVGRKPKVEQLSNMIV m_64112f081ff6e37487a4373fed56e914_0001_1_000000012_0001_22_31_H_._ems_3hM_2749_0001_0001_0001_76_crosslinked
EIQVLYCDEIESEDERDVKRVHERLKRLAEEVFRHLKRLGLRVYIFDFTSERNGKVISCAVVFAR PCPYIWSLDTQYSKVLALYNQHNPGASAAPCSQLYIDFRKDLGWKWIHEPKGYHANFALEPLPIVYYVGRKPKVEQLSNMIV EHEE_hb1_1055_000000022_0001_30_crosslinked
SKDEEVQRILERVVREAGASRVTVRVRNNTVEVDVKGTDRRSRLLFTEVLLAAYALGVKIRVEIR PCPYIWSLDTQYSKVLALYNQHNPGASAAPCSQLYIDFRKDLGWKWIHEPKGYHANFALEPLPIVYYVGRKPKVEQLSNMIV m_ems_p1-15H-GBL-16H-GBL-16H_0039_0001_0001_0001_000000005_0001_37_46_H_._HEEHE_2978_0001_0003_0001
CRVSAILAELAHETGDPRILELMDLAIELCNKGVDPEEVLKILEKIIKELGDPDLERILELVKRK PCPYIWSLDTQYSKVLALYNQHNPGASAAPCSQLYIDFRKDLGWKWIHEPKGYHANFALEPLPIVYYVGRKPKVEQLSNMIV m_0399bc96fa0f414dbf643c209e879e3f_0001_000000023_0001_38_47_H_._bcov_4helix_02651_0001_0001_10_crosslinked
DVEELAEELRKAIKELCNIKDISVRVRNGKVEVTIGGDDEDAICAIDYVSLFAHNLGVDVKITLK PCPYIWSLDTQYSKVLALYNQHNPGASAAPCSQLYIDFRKDLGWKWIHEPKGYHANFALEPLPIVYYVGRKPKVEQLSNMIV m_a5f4663b0d1365df39cc17eed1faab14_0001_000000026_0001_19_26_H_._HEEHE_2934_0001_0001_103_crosslinked
DKDESVRFLIERLARLLGVPSWSVDVRNGTVTLTLKGHDESVHQAAINAEFLADQANIPIHVQTR PCPYIWSLDTQYSKVLALYNQHNPGASAAPCSQLYIDFRKDLGWKWIHEPKGYHANFALEPLPIVYYVGRKPKVEQLSNMIV m_64112f081ff6e37487a4373fed56e914_0001_1_000000012_0001_22_31_H_._HEEHE_1853_0001_0001
NEEEKKRAKELLDEAKKLCDQISDDERREICQRLVEEARKLDDPEDAREVHFLVENLYELDQK PCPYIWSLDTQYSKVLALYNQHNPGASAAPCSQLYIDFRKDLGWKWIHEPKGYHANFALEPLPIVYYVGRKPKVEQLSNMIV m_ems_p1-14H-GBL-14H-GABBL-16H_0710_0001_0001_0002_000000024_0001_44_52_H_._ems_3hC_617_0002_0001_0002_0001_97_crosslinked
VIIRFFHFHINGLDERAEEIMKKLEEDARRFAEEVERTFNVRSSFLCTVEKSGHTAEVSCIVVAE PCPYIWSLDTQYSKVLALYNQHNPGASAAPCSQLYIDFRKDLGWKWIHEPKGYHANFALEPLPIVYYVGRKPKVEQLSNMIV EHEE_hb1_1088_000000023_0001_32_crosslinked
SLEELIRLIYELGDDELLACLFLVENLLELGKLSPEELERLIREAIELIKEGDPEKAREVCHRLA PCPYIWSLDTQYSKVLALYNQHNPGASAAPCSQLYIDFRKDLGWKWIHEPKGYHANFALEPLPIVYYVGRKPKVEQLSNMIV m_ems_p1-14H-GBL-14H-GABBL-16H_0710_0001_0001_0002_000000024_0001_44_52_H_._bcov_4helix_02699_0001_0002_0001_75_crosslinked
SQNLIFCLASLLDLLGDPRLEEALKIVEELLRRGVDPEEILEIIRKLAEELGDPFIEECVFLARI PCPYIWSLDTQYSKVLALYNQHNPGASAAPCSQLYIDFRKDLGWKWIHEPKGYHANFALEPLPIVYYVGRKPKVEQLSNMIV m_67b279f8f2a2415978d2553cc30fca6f_0001_1_000000014_0001_18_23_H_._bcov_4helix_05817_0001_0003_0001_28_crosslinked
DIEEEIEELCEKLQDPLVCALLEVLRLAKRAGILTPEIREELRKLVKRIEEGDPEAQRIAKELAL PCPYIWSLDTQYSKVLALYNQHNPGASAAPCSQLYIDFRKDLGWKWIHEPKGYHANFALEPLPIVYYVGRKPKVEQLSNMIV c7d4e63d17ea1d58b78ebf7070539c8f_0001_1_000000018_0001_104_crosslinked
DEQYVICITLRKVSEEEARRVWEHLHRFTKRLIEEAEKRGLDVKNRNQVLRQGDRFIICVVIEIT PCPYIWSLDTQYSKVLALYNQHNPGASAAPCSQLYIDFRKDLGWKWIHEPKGYHANFALEPLPIVYYVGRKPKVEQLSNMIV EHEE_hb1_4495_000000004_0001_52_crosslinked
DLDECAKEALRALAEAVGLTDFRVTVNNGDVKVTVTGTDERSRLLELNALFRADVCGVSLKVQLN PCPYIWSLDTQYSKVLALYNQHNPGASAAPCSQLYIDFRKDLGWKWIHEPKGYHANFALEPLPIVYYVGRKPKVEQLSNMIV m_707acc9d051fe3a4acad5ad22db0e630_0001_1_000000018_0001_24_28_H_._HEEHE_2009_0001_0002_0001_66_crosslinked
SAIKLVLKSLEEGNPETAETEILLALYSARHYGDEELTRLLEKVLEAVEEGDPDKVRELLKRINP PCPYIWSLDTQYSKVLALYNQHNPGASAAPCSQLYIDFRKDLGWKWIHEPKGYHANFALEPLPIVYYVGRKPKVEQLSNMIV m_ems_p1-15H-GBL-16H-GBL-16H_0039_0001_0001_0001_000000005_0001_37_46_H_._bcov_4helix_00446_0001_0002_0001
SLDELLEELRKRGISPEDAVKIAFELCEERHGDPQACKLDLLEALLRLGFSPEEVNQLLFEAKEK PCPYIWSLDTQYSKVLALYNQHNPGASAAPCSQLYIDFRKDLGWKWIHEPKGYHANFALEPLPIVYYVGRKPKVEQLSNMIV m_242c135ab426663ad4567b261a3e3c6b_0001_000000014_0001_21_26_H_._bcov_4helix_12876_0001_0001_54_crosslinked
TRVHVFVKFEDTDSVTEVLKKAAQLPVERRGDVVVLNVETPELAKKAEKIVQEFGAHVFVIYHP PCPYIWSLDTQYSKVLALYNQHNPGASAAPCSQLYIDFRKDLGWKWIHEPKGYHANFALEPLPIVYYVGRKPKVEQLSNMIV ems_ferrC_277_000000018_0001
SETERVEELVELAARAADVSSVDVKFSNGRISVTVTGNTEAAHQLKINVEFLADQLGLEVHVKIK PCPYIWSLDTQYSKVLALYNQHNPGASAAPCSQLYIDFRKDLGWKWIHEPKGYHANFALEPLPIVYYVGRKPKVEQLSNMIV m_64112f081ff6e37487a4373fed56e914_0001_1_000000012_0001_22_31_H_._HEEHE_1002_0001_0001
DYQLFYDYEWKGLSDEELKRILEELRKRAEEIAKEWKDRGLEAHVDCVVTRKGDHDLSLCVITIE PCPYIWSLDTQYSKVLALYNQHNPGASAAPCSQLYIDFRKDLGWKWIHEPKGYHANFALEPLPIVYYVGRKPKVEQLSNMIV EHEE_hb1_1526_000000004_0001_27_crosslinked
CEEHVRALIEFAGDPESAAEALAFLLDNKGDPEKAKLVREVLREVKEKGLSPEELIRLLTEVCEK PCPYIWSLDTQYSKVLALYNQHNPGASAAPCSQLYIDFRKDLGWKWIHEPKGYHANFALEPLPIVYYVGRKPKVEQLSNMIV m_HHH_eva_0036_000000013_0001_43_53_H_._bcov_4helix_06670_0001_0001_111_crosslinked
SVVIFIQVSDPETAAKCLAKLANVESFRIYGDVVEVKGVSAEDADRAARICARWLQTIVFVNQQ PCPYIWSLDTQYSKVLALYNQHNPGASAAPCSQLYIDFRKDLGWKWIHEPKGYHANFALEPLPIVYYVGRKPKVEQLSNMIV m_EHEE_hb1_4802_000000028_0001_46_48_61_63_P_._ems_ferrM_551_0002_0001_0001_130_crosslinked
KCTVTIYDIDVREVRAIVRKYNAEVRVKDNRTVNVTFDDPNAAAALLFFAENQGAQVHLRCY PCPYIWSLDTQYSKVLALYNQHNPGASAAPCSQLYIDFRKDLGWKWIHEPKGYHANFALEPLPIVYYVGRKPKVEQLSNMIV m_8d83f56b3f6c12e6c4e8af3d7d92f308_0001_1_000000021_0001_60_65_H_._ems_ferrM_1144_0001_0001_0001_62_crosslinked
SEEELRELLRLLRELNDPEKILELLEELVKRFGDPRLRELLILLRQAIERGADPQAILYLLERDT PCPYIWSLDTQYSKVLALYNQHNPGASAAPCSQLYIDFRKDLGWKWIHEPKGYHANFALEPLPIVYYVGRKPKVEQLSNMIV m_3ecb33624e2e1d8f50a90791185d0653_0001_1_000000014_0001_25_30_H_._bcov_4helix_03230_0001_0002_0001
SEETKVAKRAASDAADFLGISEELIKKLRELVERLIQSGIDPEEAQRIAMELAVELAEG PCPYIWSLDTQYSKVLALYNQHNPGASAAPCSQLYIDFRKDLGWKWIHEPKGYHANFALEPLPIVYYVGRKPKVEQLSNMIV m_530190a7d4f24ed9f14c45b8af7ee2c8_0001_000000024_0001_3_8_H_._HHH_eva_0022_0001_0002_0001
HRVLCSTYTFDGDDEHAERLIEHAERLNEELARKLEREGWRYIFLLITRRKRNNRIHINACVVAQ PCPYIWSLDTQYSKVLALYNQHNPGASAAPCSQLYIDFRKDLGWKWIHEPKGYHANFALEPLPIVYYVGRKPKVEQLSNMIV EHEE_hb1_5005_000000008_0001_53_crosslinked
DKEELERLIEEAKRKKDPRLLEEVVELIAKLAGVNPASVDSNLELLSRLTGVSPEEVIELVARRT PCPYIWSLDTQYSKVLALYNQHNPGASAAPCSQLYIDFRKDLGWKWIHEPKGYHANFALEPLPIVYYVGRKPKVEQLSNMIV m_0eddeacbb14b769e73e254714f31e2f9_0001_000000021_0001_42_51_H_._bcov_4helix_11846_0001_0001
CIEALRELLRKLLELGVNPKAIISALDLLALTEHCPKAERAVELVAKALEEGDPELAKRILEELR PCPYIWSLDTQYSKVLALYNQHNPGASAAPCSQLYIDFRKDLGWKWIHEPKGYHANFALEPLPIVYYVGRKPKVEQLSNMIV m_df271cd9aed91f1c2e1a09d410d54a98_0001_1_000000008_0001_8_14_H_._bcov_4helix_00777_0001_0001_104_crosslinked
SEEEDVTRKCQELLKKLGRKNSIIITVNGTVVVCVYGDDTEALLAAYSSRRFAELAGLPITVYKG PCPYIWSLDTQYSKVLALYNQHNPGASAAPCSQLYIDFRKDLGWKWIHEPKGYHANFALEPLPIVYYVGRKPKVEQLSNMIV m_ems_p1-15H-GBL-16H-GBL-16H_0039_0001_0001_0001_000000005_0001_37_46_H_._HEEHE_1249_0001_0001_205_crosslinked
DQDRQIELNVIFLADLAGVPSVTCRVRNGTVTCTVKGDDESAKKLLELVRALAERLGLPFDVQFR PCPYIWSLDTQYSKVLALYNQHNPGASAAPCSQLYIDFRKDLGWKWIHEPKGYHANFALEPLPIVYYVGRKPKVEQLSNMIV m_653ed0bab8e0e97d1fa0d5b8ad9d13a3_0001_1_000000001_0001_47_51_H_._HEEHE_1202_0001_0001_66_crosslinked
DCKDRIAKVVERLAKELNVPLVDVYVHNGRVLVYVRGDDEAAKTLTTIVTKLAKKCGYRVDLFIY PCPYIWSLDTQYSKVLALYNQHNPGASAAPCSQLYIDFRKDLGWKWIHEPKGYHANFALEPLPIVYYVGRKPKVEQLSNMIV m_EHEE_hb1_6550_000000026_0001_44_46_61_63_P_._HEEHE_3048_0001_0001_121_crosslinked
GPELKRRIAEALRENPASADANIELLLRLNGKFSPEEIEEILRRVRELAKKDPSEAAEFVLRLLK PCPYIWSLDTQYSKVLALYNQHNPGASAAPCSQLYIDFRKDLGWKWIHEPKGYHANFALEPLPIVYYVGRKPKVEQLSNMIV m_0eddeacbb14b769e73e254714f31e2f9_0001_000000021_0001_42_51_H_._bcov_4helix_06625_0001_0001_0001
SEDETVTKNVEEIARRAGVPSVSVSVKDGKVSVTVSGTDEAALEVSFYVDHLAERLNLDVRVRVR PCPYIWSLDTQYSKVLALYNQHNPGASAAPCSQLYIDFRKDLGWKWIHEPKGYHANFALEPLPIVYYVGRKPKVEQLSNMIV m_416e30d36ba6434f3d09dd5d2ac6df7d_0001_1_000000006_0001_4_9_H_._HEEHE_0244_0001_0002_0001
DWHSTILLLVHIGDERLIKWARRVLEEEERRSREFARKHNLEIHIEKDRFEYDGRVFFMQVSRVT PCPYIWSLDTQYSKVLALYNQHNPGASAAPCSQLYIDFRKDLGWKWIHEPKGYHANFALEPLPIVYYVGRKPKVEQLSNMIV EHEE_hb1_1902_000000029_0001
DLKESFIAAVSALALAAGACDVKVTEENGTLKVTIKCNDEAARKVLESVRFAAERLHVKVDVQYR PCPYIWSLDTQYSKVLALYNQHNPGASAAPCSQLYIDFRKDLGWKWIHEPKGYHANFALEPLPIVYYVGRKPKVEQLSNMIV m_d61877853fc72d3a9b094762e15ccc8a_0001_000000027_0001_25_32_H_._HEEHE_2626_0001_0001_98_crosslinked
DVVFITFIKFDKRDDEQRRQAERLADEQLKKAEEFAKRYNLEVRPQKLTNEHGDKVTIFVIVNIR PCPYIWSLDTQYSKVLALYNQHNPGASAAPCSQLYIDFRKDLGWKWIHEPKGYHANFALEPLPIVYYVGRKPKVEQLSNMIV EHEE_hb1_4448_000000002_0001
DYRFCLQIHFDAGAKEQKEDAERKLEQFVRDAKKFAEDLGKQPQTDKLTLHHGEKRSVIVCVDVD PCPYIWSLDTQYSKVLALYNQHNPGASAAPCSQLYIDFRKDLGWKWIHEPKGYHANFALEPLPIVYYVGRKPKVEQLSNMIV EHEE_hb1_3811_000000022_0001_39_crosslinked
DDTKTWCFEFDGDNEEAKRLSREIFRRLFEEADRKAERRGTHLYAREEEDRRNGKIRSCFEFTIG PCPYIWSLDTQYSKVLALYNQHNPGASAAPCSQLYIDFRKDLGWKWIHEPKGYHANFALEPLPIVYYVGRKPKVEQLSNMIV EHEE_hb1_3350_000000011_0001_57_crosslinked
DKSERISELLQKLLQRCGASDVKVSVDNGRIKVTIRGDSNVATCALLAAYSLSQHIGIPVEVRFR PCPYIWSLDTQYSKVLALYNQHNPGASAAPCSQLYIDFRKDLGWKWIHEPKGYHANFALEPLPIVYYVGRKPKVEQLSNMIV m_ems_p1-15H-GBL-16H-GBL-16H_0039_0001_0001_0001_000000005_0001_37_46_H_._HEEHE_0563_0001_0001_150_crosslinked
SIEERLDELRRLLEEAGNPELAEIVEEVKELLKRNLREALRLALEALEKYGDPLLRALAYIVFIA PCPYIWSLDTQYSKVLALYNQHNPGASAAPCSQLYIDFRKDLGWKWIHEPKGYHANFALEPLPIVYYVGRKPKVEQLSNMIV m_24ef335c45ca539bc10cf17798256a36_0001_1_000000021_0001_59_63_H_._bcov_4helix_04548_0001_0002_0001
YRLESHEWTITGDGEEVEEFLRQLEEWAHRYAETILNRKDVEVRVFVFFLCRGDTCRVVIIILTD PCPYIWSLDTQYSKVLALYNQHNPGASAAPCSQLYIDFRKDLGWKWIHEPKGYHANFALEPLPIVYYVGRKPKVEQLSNMIV EHEE_hb1_2787_000000004_0001_34_crosslinked
LITDVIQLRADGMDEHAKRLLEEVEKAAEEAAEEARKMGAKRVECDTFTFKEGEHVVVIAVCFIK PCPYIWSLDTQYSKVLALYNQHNPGASAAPCSQLYIDFRKDLGWKWIHEPKGYHANFALEPLPIVYYVGRKPKVEQLSNMIV EHEE_hb1_3311_000000006_0001_62_crosslinked
KVIIFVTTDHPEEVKKAAEKANVPFVISTDDNRLVLIRVQSPYAAKIISEIVKKLGAEVIVRTR PCPYIWSLDTQYSKVLALYNQHNPGASAAPCSQLYIDFRKDLGWKWIHEPKGYHANFALEPLPIVYYVGRKPKVEQLSNMIV m_ferr_hb1_2616_000000012_0001_4_6_58_60_P_._ems_ferrM_1819_0001_0001_0002_0001
FFTDIDQYRIDGDDERAKEAAERAAKEATKLCEDAARKDTGTVEIDVFIFVENGNNIVIVLCIIR PCPYIWSLDTQYSKVLALYNQHNPGASAAPCSQLYIDFRKDLGWKWIHEPKGYHANFALEPLPIVYYVGRKPKVEQLSNMIV EHEE_hb1_4934_000000008_0001_64_crosslinked
DILQNVIFIISHKLDPEVVELVLRLLEELRKRGISPEEVVKLVVEILRRLGDPEAARVVEEAILA PCPYIWSLDTQYSKVLALYNQHNPGASAAPCSQLYIDFRKDLGWKWIHEPKGYHANFALEPLPIVYYVGRKPKVEQLSNMIV m_67b279f8f2a2415978d2553cc30fca6f_0001_1_000000014_0001_18_23_H_._bcov_4helix_00155_0001_0002_0001
HLEYFVFVSCNAHNDECRRKAEELLERLAEELHRLAEELGLRHEVIKFTYENQGSVVIYTLHRIS PCPYIWSLDTQYSKVLALYNQHNPGASAAPCSQLYIDFRKDLGWKWIHEPKGYHANFALEPLPIVYYVGRKPKVEQLSNMIV EHEE_hb1_3004_000000024_0001_47_crosslinked
DKDEEFAKAAEDACKLANIPSCSLSVSNGTVNVTVTNPNTEFLLNVYSLEHFARLAGVTVNFTSR PCPYIWSLDTQYSKVLALYNQHNPGASAAPCSQLYIDFRKDLGWKWIHEPKGYHANFALEPLPIVYYVGRKPKVEQLSNMIV m_ems_p1-15H-GBL-16H-GBL-16H_0039_0001_0001_0001_000000005_0001_37_46_H_._HEEHE_1746_0001_0003_0001_121_crosslinked
DAKDRIAEVVERCAKELNVPSVFVNVRNGKVIVFVQGDDEAAKTCTTIVTKLAKKLGYRVEVIVV PCPYIWSLDTQYSKVLALYNQHNPGASAAPCSQLYIDFRKDLGWKWIHEPKGYHANFALEPLPIVYYVGRKPKVEQLSNMIV m_EHEE_hb1_4802_000000028_0001_46_48_61_63_P_._HEEHE_3048_0001_0001_123_crosslinked
SIEECLREALKRLGDPVLEELLRLFERLKKQGLSPELILQALLFRVDVLGNEEVLKILEECLKLH PCPYIWSLDTQYSKVLALYNQHNPGASAAPCSQLYIDFRKDLGWKWIHEPKGYHANFALEPLPIVYYVGRKPKVEQLSNMIV m_707acc9d051fe3a4acad5ad22db0e630_0001_1_000000018_0001_24_28_H_._bcov_4helix_03460_0001_0002_0001_59_crosslinked
TFTCYVHAQDPRAAETAVKVAKVKESEEVNGYLALHFDMDAREVARIVFRYAKIERIVCNV PCPYIWSLDTQYSKVLALYNQHNPGASAAPCSQLYIDFRKDLGWKWIHEPKGYHANFALEPLPIVYYVGRKPKVEQLSNMIV ems_ferrM_1555_0001_000000020_0001_46_crosslinked
TRVHVFVKFEDTDSVTEVLKKCAQLPVERRGDVVVLNVETPELAKKCEKIVQEFGAHVFVIYHP PCPYIWSLDTQYSKVLALYNQHNPGASAAPCSQLYIDFRKDLGWKWIHEPKGYHANFALEPLPIVYYVGRKPKVEQLSNMIV ems_ferrC_277_000000018_0001_129_crosslinked
DIRFELILEGETTTVRTTIQVDDCRKAEEIAEELLKKLGVPGHFYVNCRAKTIFVQG PCPYIWSLDTQYSKVLALYNQHNPGASAAPCSQLYIDFRKDLGWKWIHEPKGYHANFALEPLPIVYYVGRKPKVEQLSNMIV m_EHEE_hb1_612_000000005_0001_48_50_59_61_P_._proteinG_5446_0001_0001_84_crosslinked
DPEVQKLLELVSRAAEEAVKKNQPVDITIEINGNKFRYRLPNDPEEAREAFLEILSRLAYLRYN PCPYIWSLDTQYSKVLALYNQHNPGASAAPCSQLYIDFRKDLGWKWIHEPKGYHANFALEPLPIVYYVGRKPKVEQLSNMIV HEEH_19193_000000012_0001
DLDERAKEALRALAEAVGLTDFRVTVNNGDVKVTVTGTDERSRLLELNALFRADVVGVSLKVQLN PCPYIWSLDTQYSKVLALYNQHNPGASAAPCSQLYIDFRKDLGWKWIHEPKGYHANFALEPLPIVYYVGRKPKVEQLSNMIV m_707acc9d051fe3a4acad5ad22db0e630_0001_1_000000018_0001_24_28_H_._HEEHE_2009_0001_0002_0001
DTEVLLRAYSILLLIRELVRDPRLQKTATELAEKLRKVAENNDEESRKKIEKKLEKIAREALR PCPYIWSLDTQYSKVLALYNQHNPGASAAPCSQLYIDFRKDLGWKWIHEPKGYHANFALEPLPIVYYVGRKPKVEQLSNMIV m_ems_p1-15H-GBL-16H-GBL-16H_0039_0001_0001_0001_000000005_0001_37_46_H_._ems_3hM_1266_0001_0003_0001
PEELRRTLEEAKRLLEHAIRRNLRELLLELNLECIALAAQLIEDDELIKRALEICFRLREEL PCPYIWSLDTQYSKVLALYNQHNPGASAAPCSQLYIDFRKDLGWKWIHEPKGYHANFALEPLPIVYYVGRKPKVEQLSNMIV 3h_hb1_887_000000013_0001_8_crosslinked
DEDQALEFFVENQARAAGVKDVKVRKSNGRIEVTLKGNDESAKRASEDIRLFAKHLGLPVSVRTQ PCPYIWSLDTQYSKVLALYNQHNPGASAAPCSQLYIDFRKDLGWKWIHEPKGYHANFALEPLPIVYYVGRKPKVEQLSNMIV m_8d83f56b3f6c12e6c4e8af3d7d92f308_0001_1_000000021_0001_60_65_H_._HEEHE_2963_0001_0001_0001
DKTELVKKLVKDCAEKAGVTDFEVIVQNGDYFVTINGADEKARTVARCIARLAEQYGIRVDTYLR PCPYIWSLDTQYSKVLALYNQHNPGASAAPCSQLYIDFRKDLGWKWIHEPKGYHANFALEPLPIVYYVGRKPKVEQLSNMIV m_HEEHE_1709_000000023_0001_30_32_61_63_P_._HEEHE_3192_0001_0001_83_crosslinked
PSLEELVEEALRKQDPELLASLDANVELLLKLEGDPRLKEALEIVKEVAEKNDPRLFERLKELLR PCPYIWSLDTQYSKVLALYNQHNPGASAAPCSQLYIDFRKDLGWKWIHEPKGYHANFALEPLPIVYYVGRKPKVEQLSNMIV m_0eddeacbb14b769e73e254714f31e2f9_0001_000000021_0001_42_51_H_._bcov_4helix_07835_0001_0001
SEEHQLEINVEFLADVAGVPSVSVTVRNGDVKVTLDGNDESVQRARESIRAAAINANVTVRITFK PCPYIWSLDTQYSKVLALYNQHNPGASAAPCSQLYIDFRKDLGWKWIHEPKGYHANFALEPLPIVYYVGRKPKVEQLSNMIV m_64112f081ff6e37487a4373fed56e914_0001_1_000000012_0001_22_31_H_._HEEHE_2036_0001_0001
SSELALELMDLLQLGDYEFVRELAEKILRELGVPPEEIEKVQRLLEEVVRKDDEELLLRLAELVG PCPYIWSLDTQYSKVLALYNQHNPGASAAPCSQLYIDFRKDLGWKWIHEPKGYHANFALEPLPIVYYVGRKPKVEQLSNMIV a45e03fe5c9d4e9a397e83a64e902d00_0001_000000014_0001
SITREARLNLLFRVDVANATSVTVDVKNGTLTVRLDGNDEDAQRVREAVRAVAEALGVPVDVKVE PCPYIWSLDTQYSKVLALYNQHNPGASAAPCSQLYIDFRKDLGWKWIHEPKGYHANFALEPLPIVYYVGRKPKVEQLSNMIV m_707acc9d051fe3a4acad5ad22db0e630_0001_1_000000018_0001_24_28_H_._HEEHE_0356_0001_0001
SLEEEVERLLREAGVSPEVIEELKRLIEFLLRLGISPEDILFLLTNELELLGDPRAAKLLDELLA PCPYIWSLDTQYSKVLALYNQHNPGASAAPCSQLYIDFRKDLGWKWIHEPKGYHANFALEPLPIVYYVGRKPKVEQLSNMIV m_4h_hb1_498_000000016_0001_55_64_H_._bcov_4helix_13701_0001_0002_0001
SEKEEKAKELTEIARALAEQINGPDIVLIDVDGVSVTFKVYQDPKKVEEALKRLQKLLETIVRK PCPYIWSLDTQYSKVLALYNQHNPGASAAPCSQLYIDFRKDLGWKWIHEPKGYHANFALEPLPIVYYVGRKPKVEQLSNMIV HEEH_00002_000000024_0001
NPVEVALELAADCSKALERGLITDEDCRRILEEFDKLVEKGKIDPSEFLERVRRKLEKLREL PCPYIWSLDTQYSKVLALYNQHNPGASAAPCSQLYIDFRKDLGWKWIHEPKGYHANFALEPLPIVYYVGRKPKVEQLSNMIV m_8104e8702eb39c9aa5e7259f6c74e1cf_0001_1_000000011_0001_40_48_H_._HHH_eva_0282_0001_0001_0001_63_crosslinked
SVVVVRGLDPEQAEEIARQVNAIVYVNGETIFFQVDNPELAKKVEELVRRLNAKSVVVHT PCPYIWSLDTQYSKVLALYNQHNPGASAAPCSQLYIDFRKDLGWKWIHEPKGYHANFALEPLPIVYYVGRKPKVEQLSNMIV m_EHEE_hb1_612_000000005_0001_48_50_59_61_P_._ems_ferrC_661_0001_0001
SIEEELEKLIKLLEEKGDPKAARVVREVIEALKKNPAEALLELYSLVRQLGDPDVERLVKLLLEL PCPYIWSLDTQYSKVLALYNQHNPGASAAPCSQLYIDFRKDLGWKWIHEPKGYHANFALEPLPIVYYVGRKPKVEQLSNMIV m_b53e02b194710e68f466320564696a92_0001_000000006_0001_42_48_H_._bcov_4helix_13337_0001_0001
SELVVLVRTEEVAKLVTKLAGNVRFRKLPDGQIILFIDADPSIAKRVAEYIDKGNLPVNVVHIP PCPYIWSLDTQYSKVLALYNQHNPGASAAPCSQLYIDFRKDLGWKWIHEPKGYHANFALEPLPIVYYVGRKPKVEQLSNMIV ems_ferrC_391_000000011_0001
STEEELQELAETLSKRADVPSVDIKVRNGTLTVEIKGTDEAARTAYEALELLAENRNIPLDVKIR PCPYIWSLDTQYSKVLALYNQHNPGASAAPCSQLYIDFRKDLGWKWIHEPKGYHANFALEPLPIVYYVGRKPKVEQLSNMIV m_234bb501998f509494096a15c01d6915_0001_000000026_0001_45_50_H_._HEEHE_3242_0001_0001
DREKTFAEAVARLARKLGVKHVIVLFFNGKIIVFIVATSPEAQKLKKEVERLAKELNLPVEVIIV PCPYIWSLDTQYSKVLALYNQHNPGASAAPCSQLYIDFRKDLGWKWIHEPKGYHANFALEPLPIVYYVGRKPKVEQLSNMIV m_EHEE_hb1_1245_000000024_0001_45_49_57_59_P_._HEEHE_2342_0001_0001
DSDELVRRFAELIAKLAGVKSIDIKKSNNRLTVTLNGNSPDIRQARQNIEFYCEIQGVECEVRTQ PCPYIWSLDTQYSKVLALYNQHNPGASAAPCSQLYIDFRKDLGWKWIHEPKGYHANFALEPLPIVYYVGRKPKVEQLSNMIV m_b08fa24f6ed407a29824ac109b4c3131_0001_1_000000025_0001_38_43_H_._HEEHE_1584_0001_0001_64_crosslinked
NITVFLNDPKLAKTVAKRWNLKVFEFRGLVALSDVSPEAVEDIDRLCKERNVNCFVNDH PCPYIWSLDTQYSKVLALYNQHNPGASAAPCSQLYIDFRKDLGWKWIHEPKGYHANFALEPLPIVYYVGRKPKVEQLSNMIV ems_ferrM_2292_0002_000000015_0001_53_crosslinked
SAATEALLAVYSAARAFRVPEFSISVHNGTVHVTLRGTDDSVRRVLDLARKIAKKLNVPIRVDIK PCPYIWSLDTQYSKVLALYNQHNPGASAAPCSQLYIDFRKDLGWKWIHEPKGYHANFALEPLPIVYYVGRKPKVEQLSNMIV m_ems_p1-15H-GBL-16H-GBL-16H_0039_0001_0001_0001_000000005_0001_37_46_H_._HEEHE_2988_0001_0001_0001
DTEEQIRRDVEDLARKAGVPSVSCEVFNNYIYCTVKGNDESVRIVLEFVAELAHKLGVQFLLTYQ PCPYIWSLDTQYSKVLALYNQHNPGASAAPCSQLYIDFRKDLGWKWIHEPKGYHANFALEPLPIVYYVGRKPKVEQLSNMIV m_EHEE_hb1_3173_000000022_0001_48_50_57_59_P_._HEEHE_2398_0001_0001_85_crosslinked
TVEVCIVDADPRIVQKAASSFNVEVHVKPGNCIELHGVSDEQARKIQRLVYDLGRFYVVVQEK PCPYIWSLDTQYSKVLALYNQHNPGASAAPCSQLYIDFRKDLGWKWIHEPKGYHANFALEPLPIVYYVGRKPKVEQLSNMIV m_308f807da34c5c174fa02459a36b2853_0001_1_000000023_0001_40_45_H_._ems_ferrM_5759_0001_0001_0001_78_crosslinked
SLSEELKFLVSLIAKLAGVPSCSVSVSNGRLTVTCDGDTESVHQAAINIEFLADHLGLDVKVTIR PCPYIWSLDTQYSKVLALYNQHNPGASAAPCSQLYIDFRKDLGWKWIHEPKGYHANFALEPLPIVYYVGRKPKVEQLSNMIV m_64112f081ff6e37487a4373fed56e914_0001_1_000000012_0001_22_31_H_._HEEHE_2015_0001_0001_0001_55_crosslinked
DLERRFETEVLLNAYQAGVPSVEVDTRNNKVTVTIQGNDEAARILLRAVKELAKKHGIDVKVRTR PCPYIWSLDTQYSKVLALYNQHNPGASAAPCSQLYIDFRKDLGWKWIHEPKGYHANFALEPLPIVYYVGRKPKVEQLSNMIV m_ems_p1-15H-GBL-16H-GBL-16H_0039_0001_0001_0001_000000005_0001_37_46_H_._HEEHE_2401_0001_0003_0001
SEEETAETLVKEASKRANLPDVECIVRNNVVFCTVRGSDENAQTLKKLVEEIAKRLNVQVFVFFS PCPYIWSLDTQYSKVLALYNQHNPGASAAPCSQLYIDFRKDLGWKWIHEPKGYHANFALEPLPIVYYVGRKPKVEQLSNMIV m_ferr_hb1_2616_000000012_0001_4_6_58_60_P_._HEEHE_3342_0001_0001_112_crosslinked
SEEETLQTLVTELAKKCGVPSVDVQVKDGQVNVKVDGDSPAATCLLLNVYSLAWALNVKVEVRIE PCPYIWSLDTQYSKVLALYNQHNPGASAAPCSQLYIDFRKDLGWKWIHEPKGYHANFALEPLPIVYYVGRKPKVEQLSNMIV m_ems_p1-15H-GBL-16H-GBL-16H_0039_0001_0001_0001_000000005_0001_37_46_H_._HEEHE_3157_0001_0003_0001_95_crosslinked
DEEVEELIHSARIDIRTAVARNDEELVKRASKILKTACQRKGVDPSECDKIVRELERAARELAT PCPYIWSLDTQYSKVLALYNQHNPGASAAPCSQLYIDFRKDLGWKWIHEPKGYHANFALEPLPIVYYVGRKPKVEQLSNMIV m_7b9e593c7ba7433d618d73eed7f7da35_0001_000000006_0001_39_46_H_._ems_3hC_875_0001_0002_0001_101_crosslinked
DEDRKIRENILFRADVAGVPDVKVTKSNGTVEVTINGDTDSARKVKEAVRAIAERANTRVRVQIN PCPYIWSLDTQYSKVLALYNQHNPGASAAPCSQLYIDFRKDLGWKWIHEPKGYHANFALEPLPIVYYVGRKPKVEQLSNMIV m_707acc9d051fe3a4acad5ad22db0e630_0001_1_000000018_0001_24_28_H_._HEEHE_1520_0001_0001_0001
DENQFIIACVDGTDEEAERLSRELAEEIRRKLEEDLRRRNLRARLFTFTNTFNGEHCQFLVWRIH PCPYIWSLDTQYSKVLALYNQHNPGASAAPCSQLYIDFRKDLGWKWIHEPKGYHANFALEPLPIVYYVGRKPKVEQLSNMIV EHEE_hb1_6311_000000018_0001_92_crosslinked
DQFSRDIKQACRDASDFAHELNREFVVRFNVNGLNVTVHIDRDPKKARELCKKVITKVEKWLKG PCPYIWSLDTQYSKVLALYNQHNPGASAAPCSQLYIDFRKDLGWKWIHEPKGYHANFALEPLPIVYYVGRKPKVEQLSNMIV HEEH_18152_000000020_0001_87_crosslinked
DEELEELIKKLIEEGDPDKVREIVIKLVSRLLGEPPREVRLALRDAEEFLGDPEEAIRLLLERAK PCPYIWSLDTQYSKVLALYNQHNPGASAAPCSQLYIDFRKDLGWKWIHEPKGYHANFALEPLPIVYYVGRKPKVEQLSNMIV 0b317ab40109ad98fec6df526903c369_0001_000000025_0001
DVHKLAEAYDILARYLDPEEVREILQLLAECLEKNDPELCRKVKRLIEELLGDPELAEKIVRIFK PCPYIWSLDTQYSKVLALYNQHNPGASAAPCSQLYIDFRKDLGWKWIHEPKGYHANFALEPLPIVYYVGRKPKVEQLSNMIV m_f7fec2e2f3c28a6f7e150bd65a1a380c_0001_1_000000021_0001_55_61_H_._bcov_4helix_02574_0001_0002_0001_147_crosslinked
DEEWFDVIFLEGDDERVKKLAEEFRRKAEEYWRRCEERGAKDSKIFISWVRSRGLLIVVAFVRCT PCPYIWSLDTQYSKVLALYNQHNPGASAAPCSQLYIDFRKDLGWKWIHEPKGYHANFALEPLPIVYYVGRKPKVEQLSNMIV EHEE_hb1_4860_000000011_0001_32_crosslinked
THLLFLLENCLELGVSPEECVKHVLRLAEDLGLSPEEVLRILLELIELAGDPELRRVVEKLLRET PCPYIWSLDTQYSKVLALYNQHNPGASAAPCSQLYIDFRKDLGWKWIHEPKGYHANFALEPLPIVYYVGRKPKVEQLSNMIV m_75f7a7753e41b29d7a177d2829858f8d_0001_000000017_0001_23_31_H_._bcov_4helix_05189_0001_0002_0001_82_crosslinked
DICFVEVDNKELAKLFLKIAKPRRFFINRQGDRYVLFVQGADPTLVEKASKSVNVKHVLCRD PCPYIWSLDTQYSKVLALYNQHNPGASAAPCSQLYIDFRKDLGWKWIHEPKGYHANFALEPLPIVYYVGRKPKVEQLSNMIV m_EHEE_hb1_4802_000000028_0001_46_48_61_63_P_._ems_ferrM_4363_0001_0001_118_crosslinked
SEKERLRELIRKFGVSPEEIEELLRLFEELARLARSPDFVCYLIEQQVRREGDPLLKILLEACRE PCPYIWSLDTQYSKVLALYNQHNPGASAAPCSQLYIDFRKDLGWKWIHEPKGYHANFALEPLPIVYYVGRKPKVEQLSNMIV m_307cf0d6ab0abb9dc6d4a60295e463fe_0001_000000013_0001_18_27_H_._bcov_4helix_01213_0001_0001_78_crosslinked
SLEEKIFRLLERAGLLSPREITELLLNFYSLRQFFSPKEVLRYLLELLEELGSPKAVELLKELLK PCPYIWSLDTQYSKVLALYNQHNPGASAAPCSQLYIDFRKDLGWKWIHEPKGYHANFALEPLPIVYYVGRKPKVEQLSNMIV m_ems_p1-15H-GBL-16H-GBL-16H_0039_0001_0001_0001_000000005_0001_37_46_H_._bcov_4helix_04420_0001_0002_0001
GEELVIFIDVDIHNDEEIRQARRLVHEFVKTVWEKSRERGLDSRFYVICLENGNVVLCFANVRSE PCPYIWSLDTQYSKVLALYNQHNPGASAAPCSQLYIDFRKDLGWKWIHEPKGYHANFALEPLPIVYYVGRKPKVEQLSNMIV EHEE_hb1_4792_000000002_0001_65_crosslinked
SARRRLETEVLLNAYAAGVPSVRVEESNGRITITCKGDTDACRIAKEAIEELATRNGVPVSVTIK PCPYIWSLDTQYSKVLALYNQHNPGASAAPCSQLYIDFRKDLGWKWIHEPKGYHANFALEPLPIVYYVGRKPKVEQLSNMIV m_ems_p1-15H-GBL-16H-GBL-16H_0039_0001_0001_0001_000000005_0001_37_46_H_._HEEHE_3164_0001_0001_0001_101_crosslinked
SEELEKLLKLCKEGDPEACKRVAEIIEELKKRDPEKAQLVEAALFLADNGILDPELIKFVVELVQ PCPYIWSLDTQYSKVLALYNQHNPGASAAPCSQLYIDFRKDLGWKWIHEPKGYHANFALEPLPIVYYVGRKPKVEQLSNMIV m_HHH_eva_0036_000000013_0001_43_53_H_._bcov_4helix_13279_0001_0001_152_crosslinked
QVRVTIVSKNVLDIFTWDTEEQARRAASKLAKKLGFPRCKEITKDGFILVDCG PCPYIWSLDTQYSKVLALYNQHNPGASAAPCSQLYIDFRKDLGWKWIHEPKGYHANFALEPLPIVYYVGRKPKVEQLSNMIV ems_bGM_354_0002_000000026_0001_51_crosslinked
PLEVLLEAAHFLADNVLEQAQNPEQKKTAETLQEILKKAKNLSPEQKKTLVEKVFRILTELLG PCPYIWSLDTQYSKVLALYNQHNPGASAAPCSQLYIDFRKDLGWKWIHEPKGYHANFALEPLPIVYYVGRKPKVEQLSNMIV m_HHH_eva_0036_000000013_0001_43_53_H_._ems_3hM_3628_0001_0001
TEEEKLKTKIKELAKEVGVPSVRVRVSNGCVQVEVDGRDDAAQRFALLLAQRANREGICLHVTVH PCPYIWSLDTQYSKVLALYNQHNPGASAAPCSQLYIDFRKDLGWKWIHEPKGYHANFALEPLPIVYYVGRKPKVEQLSNMIV m_06468c5750cb4384160932bb1d69963c_0001_000000000_0001_7_16_H_._HEEHE_1820_0001_0001_0001_53_crosslinked
DNDETFRRIVSEIALELNVCSVYVHVQDGEFVVFLVCNDESAKKAEKRVRTVAKKLGVDVEILLV PCPYIWSLDTQYSKVLALYNQHNPGASAAPCSQLYIDFRKDLGWKWIHEPKGYHANFALEPLPIVYYVGRKPKVEQLSNMIV HEEHE_0992_000000011_0001_53_crosslinked
TVCLIELHDEDAAEIVARYVNATVLTSPGNVVIIIVIDWDPTVAEQVVRKVGVPVEIVCHP PCPYIWSLDTQYSKVLALYNQHNPGASAAPCSQLYIDFRKDLGWKWIHEPKGYHANFALEPLPIVYYVGRKPKVEQLSNMIV ems_ferrM_6601_000000011_0001_66_crosslinked
SEREKLKKIVETIIKTLNPGEVLVVESKGCIHVFVDGDDENARKVSKLVREAAEKAGVCLTIFEN PCPYIWSLDTQYSKVLALYNQHNPGASAAPCSQLYIDFRKDLGWKWIHEPKGYHANFALEPLPIVYYVGRKPKVEQLSNMIV m_EHEE_hb1_949_000000010_0001_46_50_55_59_P_._HEEHE_1794_0001_0001_167_crosslinked
SVDELLEELIKRGKFSPEEIAEIIFELAEKEGNATRLLALVYELIHRTGDPILERIFQVLLRLYL PCPYIWSLDTQYSKVLALYNQHNPGASAAPCSQLYIDFRKDLGWKWIHEPKGYHANFALEPLPIVYYVGRKPKVEQLSNMIV 056a4c2de00ddd8b630503f9eb7be8a7_0001_1_000000002_0001
DVNNSVCFQFKKHDEEARKLAEEMKRHMDRIAEELRKTWHLDVQIETDEFEFGDLVIICSSIRVH PCPYIWSLDTQYSKVLALYNQHNPGASAAPCSQLYIDFRKDLGWKWIHEPKGYHANFALEPLPIVYYVGRKPKVEQLSNMIV EHEE_hb1_2183_000000023_0001_45_crosslinked
SLLEKLARELAERGDLELLDVLDNLDFLRLLGDPEAKELIERLEELLERGDPDKVEKLLKEILHE PCPYIWSLDTQYSKVLALYNQHNPGASAAPCSQLYIDFRKDLGWKWIHEPKGYHANFALEPLPIVYYVGRKPKVEQLSNMIV m_2b8c0b6d382919713be1eebf2d851371_0001_1_000000022_0001_43_50_H_._bcov_4helix_07016_0001_0002_0001
DEEASLDANAELLIRLEGAKDVKCRVRNGQLNCTVNGNDEKAQEIRELVEEFATRANVPFSVTFR PCPYIWSLDTQYSKVLALYNQHNPGASAAPCSQLYIDFRKDLGWKWIHEPKGYHANFALEPLPIVYYVGRKPKVEQLSNMIV m_0eddeacbb14b769e73e254714f31e2f9_0001_000000021_0001_42_51_H_._HEEHE_2165_0001_0001_38_crosslinked
DLEERAEKLITELAKKVGLCSVEVFVFQNNIFVRVTCNDEKAKTFARLALEIAKELNVDLLVTIR PCPYIWSLDTQYSKVLALYNQHNPGASAAPCSQLYIDFRKDLGWKWIHEPKGYHANFALEPLPIVYYVGRKPKVEQLSNMIV HEEHE_0494_000000027_0001_62_crosslinked
SSVLVIVVNATPKFIELLKRLNVEVEYVKEGDLLFVEVTNVDPEQVARAAKEANVNVFVQRK PCPYIWSLDTQYSKVLALYNQHNPGASAAPCSQLYIDFRKDLGWKWIHEPKGYHANFALEPLPIVYYVGRKPKVEQLSNMIV ems_ferrM_6270_000000015_0001
DIKELLKEALELGSPYTVLNLLFELAKKTGDPRVLELFHLVLQLANRGDPSIQEVIEKIVRILLP PCPYIWSLDTQYSKVLALYNQHNPGASAAPCSQLYIDFRKDLGWKWIHEPKGYHANFALEPLPIVYYVGRKPKVEQLSNMIV 9d323ab72d1de9ff14647ea23a3e0ef0_0001_000000009_0001
DFLIECHGADPTLVDEVARIANVHVVVLPGNRVIIFVTDPRLSKLVEELAKKVVKAECHVFI PCPYIWSLDTQYSKVLALYNQHNPGASAAPCSQLYIDFRKDLGWKWIHEPKGYHANFALEPLPIVYYVGRKPKVEQLSNMIV ems_ferrM_4603_000000010_0001_209_crosslinked
SYTVFFQNVDPTRVQECAKRANVEVRRSGETVIVEVDSEELAETLFECVQPDRAFINP PCPYIWSLDTQYSKVLALYNQHNPGASAAPCSQLYIDFRKDLGWKWIHEPKGYHANFALEPLPIVYYVGRKPKVEQLSNMIV m_EHEE_hb1_4802_000000028_0001_46_48_61_63_P_._ems_ferrM_6432_0001_0001_1_0001_139_crosslinked
STKELLKEVAEAVKKNVTEALLEAYSLLRFFGDPKVEEILRLLEELLERGVSPEEIAEILERLIK PCPYIWSLDTQYSKVLALYNQHNPGASAAPCSQLYIDFRKDLGWKWIHEPKGYHANFALEPLPIVYYVGRKPKVEQLSNMIV m_b53e02b194710e68f466320564696a92_0001_000000006_0001_42_48_H_._bcov_4helix_02751_0001_0001_0001
DKLEEAVKKLEEEGNPRLAHLADIIVLLLEQGAPPEEIKRNAEFLADHLGVPPEEVERVLKIVLP PCPYIWSLDTQYSKVLALYNQHNPGASAAPCSQLYIDFRKDLGWKWIHEPKGYHANFALEPLPIVYYVGRKPKVEQLSNMIV 20a13a95fe483a5c2bbb98acecd56096_0001_1_000000025_0001
SKEELKELLEKLLKEGDPVAVRILLFDILRRLLGDPERAKEIAERALELAGGDPELVVKIALKLG PCPYIWSLDTQYSKVLALYNQHNPGASAAPCSQLYIDFRKDLGWKWIHEPKGYHANFALEPLPIVYYVGRKPKVEQLSNMIV 6b4281269f11b824ca8f8f5491f06592_0001_000000009_0001
DTEEVVEDVCRTGDPAAVEALLLFARLELRHEGDPRYRELIKLLKEALERGDRELLCKVARLAIK PCPYIWSLDTQYSKVLALYNQHNPGASAAPCSQLYIDFRKDLGWKWIHEPKGYHANFALEPLPIVYYVGRKPKVEQLSNMIV m_ems_3hM_2338_000000018_0001_57_61_H_._bcov_4helix_13266_0001_0001_93_crosslinked
SDRTKAFCELAKKALKLLRQGKLSDAHALLEVYSVIVVARQLGDEKAVKCAKKILEILEELAEG PCPYIWSLDTQYSKVLALYNQHNPGASAAPCSQLYIDFRKDLGWKWIHEPKGYHANFALEPLPIVYYVGRKPKVEQLSNMIV m_b53e02b194710e68f466320564696a92_0001_000000006_0001_42_48_H_._HHH_eva_0067_0001_0001_0001_103_crosslinked
GRVLIVINGVDDRVRKAAKVAGVDRVVERDGVLFLEIHVPDPKKATEIILKIAKAPQVDSLIDP PCPYIWSLDTQYSKVLALYNQHNPGASAAPCSQLYIDFRKDLGWKWIHEPKGYHANFALEPLPIVYYVGRKPKVEQLSNMIV ems_ferrM_6747_0001_000000028_0001
DEEVEKLFHEARELIDRAVENNDEDKVKTASKILCTALQRAGIDPASCDANVELLEKLARLALS PCPYIWSLDTQYSKVLALYNQHNPGASAAPCSQLYIDFRKDLGWKWIHEPKGYHANFALEPLPIVYYVGRKPKVEQLSNMIV m_0eddeacbb14b769e73e254714f31e2f9_0001_000000021_0001_42_51_H_._ems_3hC_875_0001_0001_29_crosslinked
DVASLASIVELLARLTGDEEAEKKAERIARCYLRGLCSSEEASKLLETLARELLG PCPYIWSLDTQYSKVLALYNQHNPGASAAPCSQLYIDFRKDLGWKWIHEPKGYHANFALEPLPIVYYVGRKPKVEQLSNMIV m_700f1272079f15ac5c26b9d1fbc57250_0001_1_000000022_0001_3_12_H_._p1-15H-GBL-16H-GABBL-16H_0398_0001_0001_0001_0001_0001_76_crosslinked
DILIVLKDADPRLVEKALKVVGAERFECVNIDGVVLCYVKGADEKAAEIIQRFVPKPLIVFI PCPYIWSLDTQYSKVLALYNQHNPGASAAPCSQLYIDFRKDLGWKWIHEPKGYHANFALEPLPIVYYVGRKPKVEQLSNMIV ems_ferrM_3414_000000004_0001_63_crosslinked
YLFLDFELECRWENEECLKRLEELARRLEEEAERIAERHNTQAFVLHLHRVHNGHVRSVTLIVIE PCPYIWSLDTQYSKVLALYNQHNPGASAAPCSQLYIDFRKDLGWKWIHEPKGYHANFALEPLPIVYYVGRKPKVEQLSNMIV EHEE_hb1_993_000000017_0001_22_crosslinked
DKEEIEELLERCLKEGNLERCLIELVEKLEKKGDPEKAKLILAALAELFLGDPEKAKEILRKVIK PCPYIWSLDTQYSKVLALYNQHNPGASAAPCSQLYIDFRKDLGWKWIHEPKGYHANFALEPLPIVYYVGRKPKVEQLSNMIV m_9862393bd4eb64f05c76d22049e39513_0001_000000024_0001_60_64_H_._bcov_4helix_00150_0001_0003_0001_67_crosslinked
SREEIEEELRELSKTDPEVRNLLELLRLARERGVDPRAIEYLLEIDARADGISPELLKKFRDVVR PCPYIWSLDTQYSKVLALYNQHNPGASAAPCSQLYIDFRKDLGWKWIHEPKGYHANFALEPLPIVYYVGRKPKVEQLSNMIV m_1c03c6891e5d0b9ff96f26a05042100d_0001_000000018_0001_43_49_H_._bcov_4helix_12094_0001_0001
KVVELIIDLARRAGNPEVAEIIEKLLRELKERGVSPEEIERIIEELLEELGNRELLQNFQFILDH PCPYIWSLDTQYSKVLALYNQHNPGASAAPCSQLYIDFRKDLGWKWIHEPKGYHANFALEPLPIVYYVGRKPKVEQLSNMIV m_67b279f8f2a2415978d2553cc30fca6f_0001_1_000000014_0001_18_23_H_._bcov_4helix_00523_0001_0001_0001
TDVLIELTDSRGAELVAKIAGVKHVFIYRGPGDEVAVILYGVDPQRAKEVAETVIKARVVVVD PCPYIWSLDTQYSKVLALYNQHNPGASAAPCSQLYIDFRKDLGWKWIHEPKGYHANFALEPLPIVYYVGRKPKVEQLSNMIV ems_ferrM_6539_0002_000000010_0001
HLEVLLFDEFEGENSHELAREAAERLRKIAAEIARKIAKVDRAYIMCRIFTRDGRSLVLCFVLVR PCPYIWSLDTQYSKVLALYNQHNPGASAAPCSQLYIDFRKDLGWKWIHEPKGYHANFALEPLPIVYYVGRKPKVEQLSNMIV EHEE_hb1_805_000000019_0001_54_crosslinked
SEEEKALRLIFELLKKVGIPKFVVFVNRNTVFVQIHGNTDLAKIAKKIAETVSKKVGLEVIVFLT PCPYIWSLDTQYSKVLALYNQHNPGASAAPCSQLYIDFRKDLGWKWIHEPKGYHANFALEPLPIVYYVGRKPKVEQLSNMIV m_EHEE_hb1_4802_000000028_0001_46_48_61_63_P_._HEEHE_1912_0001_0002_0001
PVVLFLIDAPPEAARWLYECVGVKRVISYEDGLYILEVDDEEAARKCYELVARLFPIKVVLLK PCPYIWSLDTQYSKVLALYNQHNPGASAAPCSQLYIDFRKDLGWKWIHEPKGYHANFALEPLPIVYYVGRKPKVEQLSNMIV ems_ferrM_6704_0001_000000002_0001_27_crosslinked
SERETVARIVDRLAKELGVPQVYINIFNGRVVVFFVGDTDSARTASKVAERLFREWGVEVEVLIV PCPYIWSLDTQYSKVLALYNQHNPGASAAPCSQLYIDFRKDLGWKWIHEPKGYHANFALEPLPIVYYVGRKPKVEQLSNMIV m_EHEE_hb1_612_000000005_0001_48_50_59_61_P_._HEEHE_0496_0001_0001
TFEVILDDADPNLVKKAAKLAPYEVHVRVINNTIVIVELHNADFRLVLRLLAEVVKARVLVFR PCPYIWSLDTQYSKVLALYNQHNPGASAAPCSQLYIDFRKDLGWKWIHEPKGYHANFALEPLPIVYYVGRKPKVEQLSNMIV m_ferr_hb1_151_000000027_0001_3_5_59_61_P_._ems_ferrM_6219_0001_0002_0001
PLAELLEELCRELGVSPEECEKLKDLVDFLLLTLSPEEVLKLLEFLAKRLGDPFLERAVELLKRR PCPYIWSLDTQYSKVLALYNQHNPGASAAPCSQLYIDFRKDLGWKWIHEPKGYHANFALEPLPIVYYVGRKPKVEQLSNMIV m_dc3fea42fea0b306a8952bd8b53ab8a8_0001_1_000000008_0001_21_30_H_._bcov_4helix_07107_0001_0001_130_crosslinked
TEWVVFFFEIDGDGEHAEQIIRELKEEVEKRCQKRADELNLEVHVQVFVSKQDGKIVVFIICQLK PCPYIWSLDTQYSKVLALYNQHNPGASAAPCSQLYIDFRKDLGWKWIHEPKGYHANFALEPLPIVYYVGRKPKVEQLSNMIV EHEE_hb1_28_000000005_0001_23_crosslinked
SFEHAEEDAEKLGNPECAEVLRLLLERREKRPDDEEVQAALLALAWAVINGDPEFLRRLCEELRP PCPYIWSLDTQYSKVLALYNQHNPGASAAPCSQLYIDFRKDLGWKWIHEPKGYHANFALEPLPIVYYVGRKPKVEQLSNMIV c86e070e11429e4f6d64b39174096de9_0001_1_000000003_0001_78_crosslinked
SAKELALREIVELLKRNPTEALLVLYSLVQFLGDPELKRLLELLHEVLEKGDPELLKELRRLIER PCPYIWSLDTQYSKVLALYNQHNPGASAAPCSQLYIDFRKDLGWKWIHEPKGYHANFALEPLPIVYYVGRKPKVEQLSNMIV m_ems_p1-15H-GBL-16H-GBL-16H_0039_0001_0001_0001_000000005_0001_37_46_H_._bcov_4helix_04123_0001_0001
DAEEKVRDAIDFLCELENVPDCKVEIDNGKITVRIKGNDEAAEALAFLARRQAELLGIPIEFQEH PCPYIWSLDTQYSKVLALYNQHNPGASAAPCSQLYIDFRKDLGWKWIHEPKGYHANFALEPLPIVYYVGRKPKVEQLSNMIV m_dc3fea42fea0b306a8952bd8b53ab8a8_0001_1_000000008_0001_21_30_H_._HEEHE_3188_0001_0001_115_crosslinked
DEVTEVCIEFEGTDEHARRLVEEWARKVAERLSEESRRRGLDARSFFLVFELNGRLFVCVVHRVT PCPYIWSLDTQYSKVLALYNQHNPGASAAPCSQLYIDFRKDLGWKWIHEPKGYHANFALEPLPIVYYVGRKPKVEQLSNMIV EHEE_hb1_1907_000000027_0001_66_crosslinked
GPEEVRELIEEIKKKDPELARLLEEALELVERGDPLQALQIVAALDERTGDPLVKKIFELLLELG PCPYIWSLDTQYSKVLALYNQHNPGASAAPCSQLYIDFRKDLGWKWIHEPKGYHANFALEPLPIVYYVGRKPKVEQLSNMIV m_9b6f5dc4e2526c724aa50029a2e1cdcb_0001_000000005_0001_3_7_H_._bcov_4helix_14336_0001_0001
KVEVHIQGRDFRDTTTVDSDRRAETEALLVAYAAGLEIKECKKKDGTIECQLS PCPYIWSLDTQYSKVLALYNQHNPGASAAPCSQLYIDFRKDLGWKWIHEPKGYHANFALEPLPIVYYVGRKPKVEQLSNMIV m_ems_p1-15H-GBL-16H-GBL-16H_0039_0001_0001_0001_000000005_0001_37_46_H_._bGM_714_0001_0001_0001_98_crosslinked
PITVFIDGVKEEVIREVAKKFNVKVRIFEGGFIELHGVSREIAERIAQLALEEANGRQVFVNA PCPYIWSLDTQYSKVLALYNQHNPGASAAPCSQLYIDFRKDLGWKWIHEPKGYHANFALEPLPIVYYVGRKPKVEQLSNMIV ferr_hb1_2136_000000000_0001
PAKEVVLELLFLAREAVERNDKDKLKKVKDDADEWAKRVQDPDLKHAVEDAILLLEDNIR PCPYIWSLDTQYSKVLALYNQHNPGASAAPCSQLYIDFRKDLGWKWIHEPKGYHANFALEPLPIVYYVGRKPKVEQLSNMIV m_1a4c07dbf983eea02676d92c0ae831c5_0001_000000000_0001_23_28_H_._ems_3hC_471_0001_0001
RCVILIEYEDPEKVAKKLIKLINPSRVQVFRNGKVVFVRVEDVDPNRVKKAAKIAGARVEVKC PCPYIWSLDTQYSKVLALYNQHNPGASAAPCSQLYIDFRKDLGWKWIHEPKGYHANFALEPLPIVYYVGRKPKVEQLSNMIV ems_ferrM_2902_000000015_0001_93_crosslinked
DEMEILIELADLLAQCLLTYKDDPEKVKECAKKVQKIAQDLAQSEEEREAVEELVTRFIREV PCPYIWSLDTQYSKVLALYNQHNPGASAAPCSQLYIDFRKDLGWKWIHEPKGYHANFALEPLPIVYYVGRKPKVEQLSNMIV m_ccf14732845b2f5ae9da9c01433d07c4_0001_000000006_0001_40_47_H_._ems_3hM_3332_0001_0001_154_crosslinked
SEEILEIVEELLKHLDPEEVAKLILELVERLAGGDPSAILIDLWELLRRLGDPAVELAFHLFAEK PCPYIWSLDTQYSKVLALYNQHNPGASAAPCSQLYIDFRKDLGWKWIHEPKGYHANFALEPLPIVYYVGRKPKVEQLSNMIV m_a5567de14e69e56abfe7145b81b63e91_0001_000000006_0001_37_45_H_._bcov_4helix_13925_0001_0001
SELETFLRLVHQIAKKAGVERVNVYVNNGRVFVVVQGTDENAQTAQTLVKELADRLNLRVLVILF PCPYIWSLDTQYSKVLALYNQHNPGASAAPCSQLYIDFRKDLGWKWIHEPKGYHANFALEPLPIVYYVGRKPKVEQLSNMIV m_EHEE_hb1_612_000000005_0001_48_50_59_61_P_._HEEHE_3073_0001_0001
SSEEEVKKLIEKFARELGVPDFEVRVSNGRVTITVKGQDDAAANLDFLALLLARLAGLDVKVTFR PCPYIWSLDTQYSKVLALYNQHNPGASAAPCSQLYIDFRKDLGWKWIHEPKGYHANFALEPLPIVYYVGRKPKVEQLSNMIV m_2b8c0b6d382919713be1eebf2d851371_0001_1_000000022_0001_43_50_H_._HEEHE_0460_0001_0002_0001
DQALVFLLENALELEGDPEKAKVVHKLAERARHGDPEAKELLERLLEAYHREDPELLRELLEKIR PCPYIWSLDTQYSKVLALYNQHNPGASAAPCSQLYIDFRKDLGWKWIHEPKGYHANFALEPLPIVYYVGRKPKVEQLSNMIV m_ems_p1-14H-GBL-14H-GABBL-16H_0710_0001_0001_0002_000000024_0001_44_52_H_._bcov_4helix_06362_0001_0001
PVRVFVIGDDDRAKKLSKLIRSYGVEVHLRKHGEVVILELHNATEEIVEEAAKEANVLVFVQVK PCPYIWSLDTQYSKVLALYNQHNPGASAAPCSQLYIDFRKDLGWKWIHEPKGYHANFALEPLPIVYYVGRKPKVEQLSNMIV ems_ferrM_1498_000000006_0001
TEELVRILLELFRNGNPASVDANLELLLRLSGISPEEVRELVKEVLELLKRNEEEARKLLEKLLN PCPYIWSLDTQYSKVLALYNQHNPGASAAPCSQLYIDFRKDLGWKWIHEPKGYHANFALEPLPIVYYVGRKPKVEQLSNMIV m_0eddeacbb14b769e73e254714f31e2f9_0001_000000021_0001_42_51_H_._bcov_4helix_11524_0001_0001
PIKDEAKKLAKELITKAVKHQNPELRQEARQLLASLASEYGLSNEFVEEVVKELKDKAKKS PCPYIWSLDTQYSKVLALYNQHNPGASAAPCSQLYIDFRKDLGWKWIHEPKGYHANFALEPLPIVYYVGRKPKVEQLSNMIV m_8789b7f3ebfcabbb5a08dc9b5cc2fdad_0001_000000016_0001_17_22_H_._ems_3hM_3656_0001_0001_0001
DSCEFRVLDVENTDETKLKRAEEWLRRIAEEIWRDARRKGLDVRWLFITLENDGNTIHYVYWCVR PCPYIWSLDTQYSKVLALYNQHNPGASAAPCSQLYIDFRKDLGWKWIHEPKGYHANFALEPLPIVYYVGRKPKVEQLSNMIV EHEE_hb1_982_000000020_0001_57_crosslinked
PEVQTTVLVADKDDEEQIRQIEEMIKRLVKRIEEEAKRNNIEVRCEIDEFRFGDRIVFLVVCKLH PCPYIWSLDTQYSKVLALYNQHNPGASAAPCSQLYIDFRKDLGWKWIHEPKGYHANFALEPLPIVYYVGRKPKVEQLSNMIV EHEE_hb1_2610_000000016_0001_39_crosslinked
DCTILIDGVDEKVKQVVTIARKLGVLVSRFGNIWVLYVPEQRIAKIVEDLAKKAGAWVVVLC PCPYIWSLDTQYSKVLALYNQHNPGASAAPCSQLYIDFRKDLGWKWIHEPKGYHANFALEPLPIVYYVGRKPKVEQLSNMIV ems_ferrM_4211_0002_000000015_0001_36_crosslinked
DLAHQAAINVEFLALAANVPSFSVTVSNGTVHVTFNGDDDSVRRAAEALRVVAERLGVPIDVKVK PCPYIWSLDTQYSKVLALYNQHNPGASAAPCSQLYIDFRKDLGWKWIHEPKGYHANFALEPLPIVYYVGRKPKVEQLSNMIV m_64112f081ff6e37487a4373fed56e914_0001_1_000000012_0001_22_31_H_._HEEHE_0670_0001_0001_0001
LIVIIRLFEAHCKREECEEQIHRELKKWAEESWEELRRRGLEADTLIVKVNIDGRTFWVIVTLAR PCPYIWSLDTQYSKVLALYNQHNPGASAAPCSQLYIDFRKDLGWKWIHEPKGYHANFALEPLPIVYYVGRKPKVEQLSNMIV EHEE_hb1_3992_000000029_0001_49_crosslinked
SELEELIERFERGEIPPQEVFQLIIRFCEKLGIPPKECTHLVLEIVSALLAGNPEAAKEAVRRAE PCPYIWSLDTQYSKVLALYNQHNPGASAAPCSQLYIDFRKDLGWKWIHEPKGYHANFALEPLPIVYYVGRKPKVEQLSNMIV 40f6b022932e68c6e013838c6047dd2e_0001_000000020_0001_4_crosslinked
SEELCEELLRKLGDPAVEDAIENFKYLLRTGDLSPELILDLIKSMLRSRGVSPEVIELIEKCLRK PCPYIWSLDTQYSKVLALYNQHNPGASAAPCSQLYIDFRKDLGWKWIHEPKGYHANFALEPLPIVYYVGRKPKVEQLSNMIV m_2187905be758da08619963435a463046_0001_000000006_0001_2_9_H_._bcov_4helix_08289_0001_0001_9_crosslinked
SETEELQRDVEFIARRAGVPSVSCDVSNNSVHCTVKGDNEDAIQVLDYVSLIAALLGLSVHLEKR PCPYIWSLDTQYSKVLALYNQHNPGASAAPCSQLYIDFRKDLGWKWIHEPKGYHANFALEPLPIVYYVGRKPKVEQLSNMIV m_a5f4663b0d1365df39cc17eed1faab14_0001_000000026_0001_19_26_H_._HEEHE_3011_0001_0001_109_crosslinked
HNTEINQVHYDGNDEETRKEIKRYLQEIAKEVEKECKKRGIDCEVDIFIFRVRGRPVAVLVFTHK PCPYIWSLDTQYSKVLALYNQHNPGASAAPCSQLYIDFRKDLGWKWIHEPKGYHANFALEPLPIVYYVGRKPKVEQLSNMIV EHEE_hb1_2479_000000024_0001_32_crosslinked
SVEELEELLKRLGKLSPEEIEEIVERLRLCAERLGDPKTCLEALFFLVDNRGDPVALEVLRKLLR PCPYIWSLDTQYSKVLALYNQHNPGASAAPCSQLYIDFRKDLGWKWIHEPKGYHANFALEPLPIVYYVGRKPKVEQLSNMIV m_HHH_eva_0036_000000013_0001_43_53_H_._bcov_4helix_04948_0001_0001_109_crosslinked
SREVVQDASKLISRLLAEGVSEEQIKKFVKRLLEKCRKSGKCSEEAAQQVETEALLAIYAQRG PCPYIWSLDTQYSKVLALYNQHNPGASAAPCSQLYIDFRKDLGWKWIHEPKGYHANFALEPLPIVYYVGRKPKVEQLSNMIV m_ems_p1-15H-GBL-16H-GBL-16H_0039_0001_0001_0001_000000005_0001_37_46_H_._HHH_eva_0033_0001_0003_0001_111_crosslinked
LIVNFTCIVRENIDEETIKHLHRLAEKTAREAKELAERLGLEIIYIIIFSREGNKVVVCNFWTIE PCPYIWSLDTQYSKVLALYNQHNPGASAAPCSQLYIDFRKDLGWKWIHEPKGYHANFALEPLPIVYYVGRKPKVEQLSNMIV EHEE_hb1_4859_000000021_0001_73_crosslinked
DLSREFRAAVLFRADLLNIPHVEVHIDNGKIEVTVKGDDESARHLSKFVEELAKIYGLDVQVRVE PCPYIWSLDTQYSKVLALYNQHNPGASAAPCSQLYIDFRKDLGWKWIHEPKGYHANFALEPLPIVYYVGRKPKVEQLSNMIV m_707acc9d051fe3a4acad5ad22db0e630_0001_1_000000018_0001_24_28_H_._HEEHE_1112_0001_0002_0001
DDEEAVRVAVERQARLAGVSDVSCSISNGTLKCTVRGTDEAAHQVVINVEFLAQLLGISVRYEHK PCPYIWSLDTQYSKVLALYNQHNPGASAAPCSQLYIDFRKDLGWKWIHEPKGYHANFALEPLPIVYYVGRKPKVEQLSNMIV m_64112f081ff6e37487a4373fed56e914_0001_1_000000012_0001_22_31_H_._HEEHE_1219_0001_0001_0001_109_crosslinked
RQVVLVVIVDDEKVAKTLSKLAPYVRVQEINGRVFLNVDNEEAAKLVSKLAEEWGVNFLEREED PCPYIWSLDTQYSKVLALYNQHNPGASAAPCSQLYIDFRKDLGWKWIHEPKGYHANFALEPLPIVYYVGRKPKVEQLSNMIV m_EHEE_hb1_3583_000000017_0001_46_48_57_59_P_._ems_ferrC_570_0001_0001
PITVFIDGVKEEVIREVAKKFNVKVRCFEGGFCELHGVSREIAERIAQLALEEANGRQVFVNA PCPYIWSLDTQYSKVLALYNQHNPGASAAPCSQLYIDFRKDLGWKWIHEPKGYHANFALEPLPIVYYVGRKPKVEQLSNMIV ferr_hb1_2136_000000000_0001_127_crosslinked
SKAEKVVERLARDAKAGKDDPEEALRRAFHLLFELGISLHELANLASDFNFIVNK PCPYIWSLDTQYSKVLALYNQHNPGASAAPCSQLYIDFRKDLGWKWIHEPKGYHANFALEPLPIVYYVGRKPKVEQLSNMIV m_31f771307a5c08fd2ba27a3b2ef18d82_0001_1_000000024_0001_37_41_H_._p1-15H-GABBL-15H-GBBL-16H_0059_0001_0001_0002_0001_0001_0001
DEQLARAAILNVLAFAREQNDEKILRSAQELEKILKEATKKGNEELIARVAEIALKLSRYV PCPYIWSLDTQYSKVLALYNQHNPGASAAPCSQLYIDFRKDLGWKWIHEPKGYHANFALEPLPIVYYVGRKPKVEQLSNMIV m_243d3c880fd410c2e4669bd917d7d8db_0001_1_000000007_0001_2_9_H_._ems_3hM_3423_0001_0002_0001
HLSFIFCVIVDSNDKDAREEAERLVRELAKRTHELAERLNLESESLLVTENNRGRFVVCVVNFIR PCPYIWSLDTQYSKVLALYNQHNPGASAAPCSQLYIDFRKDLGWKWIHEPKGYHANFALEPLPIVYYVGRKPKVEQLSNMIV EHEE_hb1_4979_000000015_0001_25_crosslinked
VIIIVIIVEVRGNEEELRRKDREFQRKIAEEIAKELRKLGLEVIIVHVCKHDNNHWRCQSVIHVS PCPYIWSLDTQYSKVLALYNQHNPGASAAPCSQLYIDFRKDLGWKWIHEPKGYHANFALEPLPIVYYVGRKPKVEQLSNMIV EHEE_hb1_3555_000000007_0001_28_crosslinked
GPELEEANALFREAVELAHKHNTRDFVIVICAGKQFLLNVDTDPEEAKKAEKKLNDLCKEVTKK PCPYIWSLDTQYSKVLALYNQHNPGASAAPCSQLYIDFRKDLGWKWIHEPKGYHANFALEPLPIVYYVGRKPKVEQLSNMIV HEEH_15677_000000001_0001_93_crosslinked
DVDELSTRAQQCIEKVKKKAQDPKLRELIKELELYLEAALAYRDEEALEQVLRACESLLKRA PCPYIWSLDTQYSKVLALYNQHNPGASAAPCSQLYIDFRKDLGWKWIHEPKGYHANFALEPLPIVYYVGRKPKVEQLSNMIV m_0b2e7556fd7215c634e1b84f4ceae6c0_0001_000000021_0001_51_56_H_._ems_3hM_1929_0001_0002_0001_4_crosslinked
SLQEQLERLIKRIAKECGVPQVKVRLRNNKVEVTVDGDNQAATCVLLLVYSIAHFLGLDVHVEIR PCPYIWSLDTQYSKVLALYNQHNPGASAAPCSQLYIDFRKDLGWKWIHEPKGYHANFALEPLPIVYYVGRKPKVEQLSNMIV m_ems_p1-15H-GBL-16H-GBL-16H_0039_0001_0001_0001_000000005_0001_37_46_H_._HEEHE_2820_0001_0003_0001_161_crosslinked
SDEDEIRRLYEEAFKAIDEACKTQECALELRHKLSKVYDEAEQLDPSQQKKLLKEVLDEVKKL PCPYIWSLDTQYSKVLALYNQHNPGASAAPCSQLYIDFRKDLGWKWIHEPKGYHANFALEPLPIVYYVGRKPKVEQLSNMIV m_3000559323908ff2ab03b66478d581ef_0001_000000006_0001_2_6_H_._ems_3hM_2032_0001_0001_0001_5_crosslinked
SQACLEVLTLVERLGDPDAFILAAELASALIEGDEELLRELKELVEELSKESPAVRLVLECLEKD PCPYIWSLDTQYSKVLALYNQHNPGASAAPCSQLYIDFRKDLGWKWIHEPKGYHANFALEPLPIVYYVGRKPKVEQLSNMIV m_aa88648d5adf2503156116c969cad81a_0001_1_000000029_0001_41_46_H_._bcov_4helix_01875_0001_0001_105_crosslinked
TYIFVDADTTRPELFLREAKKLNVYLFINCDEGTKCLLVFRNLDARQLEEIFKRLGIEAEIRFD PCPYIWSLDTQYSKVLALYNQHNPGASAAPCSQLYIDFRKDLGWKWIHEPKGYHANFALEPLPIVYYVGRKPKVEQLSNMIV ferr_hb1_2585_000000013_0001_204_crosslinked
DTEVLLALYALEQFDPELVKLLRLVVEALERGDPELVKEAERRCTELLGDPELCKFLVEDVRKLT PCPYIWSLDTQYSKVLALYNQHNPGASAAPCSQLYIDFRKDLGWKWIHEPKGYHANFALEPLPIVYYVGRKPKVEQLSNMIV m_ems_p1-15H-GBL-16H-GBL-16H_0039_0001_0001_0001_000000005_0001_37_46_H_._bcov_4helix_12502_0001_0001_106_crosslinked
SSDRDLVRHFFELAEKANVPRVYVFVNRNIVFIQVRGDDDSARTLVKLAKTFSKKYNVPVLVRVE PCPYIWSLDTQYSKVLALYNQHNPGASAAPCSQLYIDFRKDLGWKWIHEPKGYHANFALEPLPIVYYVGRKPKVEQLSNMIV m_EHEE_hb1_4802_000000028_0001_46_48_61_63_P_._HEEHE_0262_0001_0001
SLEELAKEVVEAVRELANLPSVTCRVSNGTIECTIKGDDQDAQAAEFFLENQALILGVPIRVRVK PCPYIWSLDTQYSKVLALYNQHNPGASAAPCSQLYIDFRKDLGWKWIHEPKGYHANFALEPLPIVYYVGRKPKVEQLSNMIV m_8d83f56b3f6c12e6c4e8af3d7d92f308_0001_1_000000021_0001_60_65_H_._HEEHE_0633_0001_0001_109_crosslinked
SLREKLKELEEILKDDPIIREAVKYLREAVEAGNPTEYLLDRYSLRRFLSKIDPRIVRLFEEILR PCPYIWSLDTQYSKVLALYNQHNPGASAAPCSQLYIDFRKDLGWKWIHEPKGYHANFALEPLPIVYYVGRKPKVEQLSNMIV m_ems_p1-15H-GBL-16H-GBL-16H_0039_0001_0001_0001_000000005_0001_37_46_H_._bcov_4helix_04380_0001_0002_0001
SDDEAVEQNIHFIAVVLGLDDYSCSKRDNRVQCTFSGDSDKVREAIQLAEVLAKKAGVPVDFQVR PCPYIWSLDTQYSKVLALYNQHNPGASAAPCSQLYIDFRKDLGWKWIHEPKGYHANFALEPLPIVYYVGRKPKVEQLSNMIV m_67b279f8f2a2415978d2553cc30fca6f_0001_1_000000014_0001_18_23_H_._HEEHE_2096_0001_0002_0001_145_crosslinked
TFHQSTIVDVEGDDEEARRILEEENKKLVEEAKEFAKRHNLEVRCESDTFNLDGRISTVSFCRVT PCPYIWSLDTQYSKVLALYNQHNPGASAAPCSQLYIDFRKDLGWKWIHEPKGYHANFALEPLPIVYYVGRKPKVEQLSNMIV EHEE_hb1_3696_000000021_0001_38_crosslinked
SVEELLEELRKRGISPEDAVKIAFELLEEELGNPAEVLLELYQALRELGFSPEEVKELLQRALEK PCPYIWSLDTQYSKVLALYNQHNPGASAAPCSQLYIDFRKDLGWKWIHEPKGYHANFALEPLPIVYYVGRKPKVEQLSNMIV m_b53e02b194710e68f466320564696a92_0001_000000006_0001_42_48_H_._bcov_4helix_12876_0001_0001
SVEELLEELRKRGISPEDAVKIAFELLEEELGNPAEVLLELYQACRELGFSPEECKELLQRALEK PCPYIWSLDTQYSKVLALYNQHNPGASAAPCSQLYIDFRKDLGWKWIHEPKGYHANFALEPLPIVYYVGRKPKVEQLSNMIV m_b53e02b194710e68f466320564696a92_0001_000000006_0001_42_48_H_._bcov_4helix_12876_0001_0001_153_crosslinked
DVRECARLVEEVGASPEALIFCLDHLLQLTGDPRIEELIRLLEELTRRLGDPEKALEIILKIIRK PCPYIWSLDTQYSKVLALYNQHNPGASAAPCSQLYIDFRKDLGWKWIHEPKGYHANFALEPLPIVYYVGRKPKVEQLSNMIV m_ems_3hM_2815_000000007_0001_54_58_H_._bcov_4helix_04251_0001_0001_0001_109_crosslinked
DVEELIELVRELGNPEVEEVLERALELLKEDPSEAQFLLFKLLAELAKKGDPVAREILELVIQLS PCPYIWSLDTQYSKVLALYNQHNPGASAAPCSQLYIDFRKDLGWKWIHEPKGYHANFALEPLPIVYYVGRKPKVEQLSNMIV 68026bbfef5e7a4135407a999b37b619_0001_000000023_0001
SEEEKALRLIFELLKKVGIPKFVVFVNRNTVFVQCHGNTDLCKIAKKIAETVSKKVGLEVIVFLT PCPYIWSLDTQYSKVLALYNQHNPGASAAPCSQLYIDFRKDLGWKWIHEPKGYHANFALEPLPIVYYVGRKPKVEQLSNMIV m_EHEE_hb1_4802_000000028_0001_46_48_61_63_P_._HEEHE_1912_0001_0002_0001_102_crosslinked
SLQTEALLSVYSISHFCGVPSVTVRVRNNTVNVTFDGNDESVKRCQRAVEIDARRNGLKVSVTFK PCPYIWSLDTQYSKVLALYNQHNPGASAAPCSQLYIDFRKDLGWKWIHEPKGYHANFALEPLPIVYYVGRKPKVEQLSNMIV m_ems_p1-15H-GBL-16H-GBL-16H_0039_0001_0001_0001_000000005_0001_37_46_H_._HEEHE_2340_0001_0001_0001_111_crosslinked
DHIEEVLERLREGDPQARLELAFYVANALDENDKEALKELIEILSRILNIDPEEAERILRELAEN PCPYIWSLDTQYSKVLALYNQHNPGASAAPCSQLYIDFRKDLGWKWIHEPKGYHANFALEPLPIVYYVGRKPKVEQLSNMIV m_416e30d36ba6434f3d09dd5d2ac6df7d_0001_1_000000006_0001_4_9_H_._bcov_4helix_08715_0001_0002_0001
EVTCVLYNADPEKVKEAVKKAGVEEVVVRELPGNNVFVHLRASDPEKVARRLEKILKLRFTCFV PCPYIWSLDTQYSKVLALYNQHNPGASAAPCSQLYIDFRKDLGWKWIHEPKGYHANFALEPLPIVYYVGRKPKVEQLSNMIV ems_ferrM_4075_000000029_0001_103_crosslinked
PEELKKIVEELLKRGISPEEVRRIIEEILERRDPRLLTCFLLVLYSLEQFFDPEEAIKIAAKDCG PCPYIWSLDTQYSKVLALYNQHNPGASAAPCSQLYIDFRKDLGWKWIHEPKGYHANFALEPLPIVYYVGRKPKVEQLSNMIV m_ems_p1-15H-GBL-16H-GBL-16H_0039_0001_0001_0001_000000005_0001_37_46_H_._bcov_4helix_08330_0001_0001_166_crosslinked
DLEELLRTVEKIVEEVAKRKGVTPTEILLNAYSIRRQYELLSKLDEEQRKEALKRLERAARSD PCPYIWSLDTQYSKVLALYNQHNPGASAAPCSQLYIDFRKDLGWKWIHEPKGYHANFALEPLPIVYYVGRKPKVEQLSNMIV m_ems_p1-15H-GBL-16H-GBL-16H_0039_0001_0001_0001_000000005_0001_37_46_H_._ems_3hM_1430_0001_0001_0001
PICIIFLTTDEARKLVEILKKYGAKVSRVGKRLVVYVTDPEVSKIAETLVKKVGALLFCHP PCPYIWSLDTQYSKVLALYNQHNPGASAAPCSQLYIDFRKDLGWKWIHEPKGYHANFALEPLPIVYYVGRKPKVEQLSNMIV ems_ferrM_4259_000000004_0001_165_crosslinked
RRDEIVQYRIKGDSEEARKHAEELIRRERHRARELAKRLHLHLEFEVFTFEEGDTIIVVILITIE PCPYIWSLDTQYSKVLALYNQHNPGASAAPCSQLYIDFRKDLGWKWIHEPKGYHANFALEPLPIVYYVGRKPKVEQLSNMIV EHEE_hb1_1154_000000009_0001
DEEIEELLEELSKKDPECVHVLTEFFDIIRDQGVSPEEILKALLALAERCGDEEARKLLEELLRK PCPYIWSLDTQYSKVLALYNQHNPGASAAPCSQLYIDFRKDLGWKWIHEPKGYHANFALEPLPIVYYVGRKPKVEQLSNMIV m_2579940aa1dfb0fcb0cf4ee3259c4abc_0001_000000021_0001_38_47_H_._bcov_4helix_09520_0001_0001_56_crosslinked
DLHVFICIEHDKRDEEAERRTREEIERVIRELEEFAKRHNLRVYVFSYTTEHNGKNIICAVVLVE PCPYIWSLDTQYSKVLALYNQHNPGASAAPCSQLYIDFRKDLGWKWIHEPKGYHANFALEPLPIVYYVGRKPKVEQLSNMIV EHEE_hb1_1412_000000000_0001_49_crosslinked
DEELCEILEKIVKELNDPELEKVARRLCELIKEGDPEAKEAARFLEELFKENPLEAHFYLSLLLD PCPYIWSLDTQYSKVLALYNQHNPGASAAPCSQLYIDFRKDLGWKWIHEPKGYHANFALEPLPIVYYVGRKPKVEQLSNMIV m_416e30d36ba6434f3d09dd5d2ac6df7d_0001_1_000000006_0001_4_9_H_._bcov_4helix_11691_0001_0003_0001_12_crosslinked
TLTYIIQVWVDSEDSREQEEAKRESEKEAREIWEELHRRGLDVECFLITFEIRGRWYHINVCSAN PCPYIWSLDTQYSKVLALYNQHNPGASAAPCSQLYIDFRKDLGWKWIHEPKGYHANFALEPLPIVYYVGRKPKVEQLSNMIV EHEE_hb1_1069_000000027_0001_43_crosslinked
SVFCLVEGLSPEAAKEVSKKAQAHVVVKISSDIFVFFHVEDPTKADLVKKLAESYNVRVQCFKN PCPYIWSLDTQYSKVLALYNQHNPGASAAPCSQLYIDFRKDLGWKWIHEPKGYHANFALEPLPIVYYVGRKPKVEQLSNMIV m_EHEE_hb1_5608_000000029_0001_44_48_59_61_P_._ems_ferrM_1628_0002_0001_0001_99_crosslinked
SEKEELEKTLAEIAKKLGLPSCFVSEFNGRVIFYCVGSDERAKTFSDLAEKLAQKLGLQVEVFFR PCPYIWSLDTQYSKVLALYNQHNPGASAAPCSQLYIDFRKDLGWKWIHEPKGYHANFALEPLPIVYYVGRKPKVEQLSNMIV m_EHEE_hb1_876_000000015_0001_46_48_55_59_P_._HEEHE_1143_0001_0001_117_crosslinked
SEEASFDANVELLAKLAGVPDVKVRVSNGRFEVTINGDTDAAREARIAVKLLAERAGVEVDVQVR PCPYIWSLDTQYSKVLALYNQHNPGASAAPCSQLYIDFRKDLGWKWIHEPKGYHANFALEPLPIVYYVGRKPKVEQLSNMIV m_0eddeacbb14b769e73e254714f31e2f9_0001_000000021_0001_42_51_H_._HEEHE_0510_0001_0001_0001
SEELYEEFTRLAESVVKKVQDPSAEEDLRACKLLFKELKKHDSDHQAVINFEFCASLLIEQFG PCPYIWSLDTQYSKVLALYNQHNPGASAAPCSQLYIDFRKDLGWKWIHEPKGYHANFALEPLPIVYYVGRKPKVEQLSNMIV m_64112f081ff6e37487a4373fed56e914_0001_1_000000012_0001_22_31_H_._ems_3hM_1955_0001_0001_0001_146_crosslinked
SKEEEVKRLITEVLGDPELAKEVVELFKECRKKLNPTHCLLEIYDLLRELGISPEVIRRLLELLE PCPYIWSLDTQYSKVLALYNQHNPGASAAPCSQLYIDFRKDLGWKWIHEPKGYHANFALEPLPIVYYVGRKPKVEQLSNMIV m_b53e02b194710e68f466320564696a92_0001_000000006_0001_42_48_H_._bcov_4helix_02339_0001_0001_105_crosslinked
DEEEILERVLRELGVSPEEIRALKENLIFLKDLGVSPEDIEFLLRLVAKEAGNEEVLEIVLRIIK PCPYIWSLDTQYSKVLALYNQHNPGASAAPCSQLYIDFRKDLGWKWIHEPKGYHANFALEPLPIVYYVGRKPKVEQLSNMIV m_653ed0bab8e0e97d1fa0d5b8ad9d13a3_0001_1_000000001_0001_47_51_H_._bcov_4helix_07383_0001_0001_0001
SLKEVLDHIAHVVFRIVGAPSCFVNVRDNRFRIVCLGGNDNAKEASRWAKTLAKKLGVKLEFRSL PCPYIWSLDTQYSKVLALYNQHNPGASAAPCSQLYIDFRKDLGWKWIHEPKGYHANFALEPLPIVYYVGRKPKVEQLSNMIV m_ferr_hb1_3985_000000029_0001_1_5_57_61_P_._HEEHE_1652_0001_0001_175_crosslinked
SLELRHELAKLVEKLPPEELKKILEELIRRKGDPELREALELVRRLLKEGNPERALHVIINALAL PCPYIWSLDTQYSKVLALYNQHNPGASAAPCSQLYIDFRKDLGWKWIHEPKGYHANFALEPLPIVYYVGRKPKVEQLSNMIV c2b8e2474147014323ad658d632d8aca_0001_1_000000023_0001
SVVILIEVKDAEIAKTVCEEHNIQCDVLNNRLIVLITEDQEAAQRAAEKAKKLIGDLRLVFR PCPYIWSLDTQYSKVLALYNQHNPGASAAPCSQLYIDFRKDLGWKWIHEPKGYHANFALEPLPIVYYVGRKPKVEQLSNMIV ems_ferrM_2394_0002_000000013_0001_89_crosslinked
SYSKLLAEALERGDPELLRELLERIAEKLAKEGNCTELLLALYSLYHFFGDPIFREAIRLCQELE PCPYIWSLDTQYSKVLALYNQHNPGASAAPCSQLYIDFRKDLGWKWIHEPKGYHANFALEPLPIVYYVGRKPKVEQLSNMIV m_ems_p1-15H-GBL-16H-GBL-16H_0039_0001_0001_0001_000000005_0001_37_46_H_._bcov_4helix_12075_0001_0002_0001_124_crosslinked
SLLEELEKEARDRGDEELLELLKEVKELAERLGIDPEKVADLIDFLRELLGDPKEAVREARFLLP PCPYIWSLDTQYSKVLALYNQHNPGASAAPCSQLYIDFRKDLGWKWIHEPKGYHANFALEPLPIVYYVGRKPKVEQLSNMIV m_dc3fea42fea0b306a8952bd8b53ab8a8_0001_1_000000008_0001_21_30_H_._bcov_4helix_11435_0001_0001
PVTLTLVNASPECAEFLRYAVGVDEVHSYSEGVWELHVDDRLYAEAALELVRRICPIEVHLSL PCPYIWSLDTQYSKVLALYNQHNPGASAAPCSQLYIDFRKDLGWKWIHEPKGYHANFALEPLPIVYYVGRKPKVEQLSNMIV m_0b2e7556fd7215c634e1b84f4ceae6c0_0001_000000021_0001_51_56_H_._ems_ferrM_6704_0002_0001_0001_5_crosslinked
SDVELAVQNILFIAASNNIPSVDVKYSNGRITVDIKATSPEAKELAEDIQAVAEAYGVDVKVKLN PCPYIWSLDTQYSKVLALYNQHNPGASAAPCSQLYIDFRKDLGWKWIHEPKGYHANFALEPLPIVYYVGRKPKVEQLSNMIV m_67b279f8f2a2415978d2553cc30fca6f_0001_1_000000014_0001_18_23_H_._HEEHE_0952_0001_0001_0001
TIIIVVIVSFDKRNEEEEKKARTLLEDLVRKAEEFVRKLGLECIVVTVTKDLNGTVRIQAVIFCI PCPYIWSLDTQYSKVLALYNQHNPGASAAPCSQLYIDFRKDLGWKWIHEPKGYHANFALEPLPIVYYVGRKPKVEQLSNMIV EHEE_hb1_1396_000000023_0001_44_crosslinked
DTEQLLELYSATHAAERAIKRNDPETAKRIVEFLRRLASEANDEEAKKIADELEKQVRKLK PCPYIWSLDTQYSKVLALYNQHNPGASAAPCSQLYIDFRKDLGWKWIHEPKGYHANFALEPLPIVYYVGRKPKVEQLSNMIV m_ems_p1-15H-GBL-16H-GBL-16H_0039_0001_0001_0001_000000005_0001_37_46_H_._ems_3hC_836_0002_0001_0002_0001
SLEELLERILREAGVDPEEVEFMLKALERLLREGDPAAVLIDLWEILRYLGDPRIEEVLQLLLEK PCPYIWSLDTQYSKVLALYNQHNPGASAAPCSQLYIDFRKDLGWKWIHEPKGYHANFALEPLPIVYYVGRKPKVEQLSNMIV m_a5567de14e69e56abfe7145b81b63e91_0001_000000006_0001_37_45_H_._bcov_4helix_03545_0001_0001
SEVEQLSEAVLFFCENQGVPSCEIRYSNGRLSVHIKATDEAAEALLFIVERLSKAAGVEVDVKVH PCPYIWSLDTQYSKVLALYNQHNPGASAAPCSQLYIDFRKDLGWKWIHEPKGYHANFALEPLPIVYYVGRKPKVEQLSNMIV m_8d83f56b3f6c12e6c4e8af3d7d92f308_0001_1_000000021_0001_60_65_H_._HEEHE_1314_0001_0001_117_crosslinked
IEYSDTCTKVKVTSEDQSKKVEKDAQKIAEDLLREWRKQGRRVFVYVTLTRDGDSVRFCIFVYVT PCPYIWSLDTQYSKVLALYNQHNPGASAAPCSQLYIDFRKDLGWKWIHEPKGYHANFALEPLPIVYYVGRKPKVEQLSNMIV EHEE_06944_000000007_0001_17_crosslinked
PLTVHIYNLTEKAKEALKYAQKDPNIEVEILPEGVVTITVHSTEALLLVYSIAVAANVPLEVTG PCPYIWSLDTQYSKVLALYNQHNPGASAAPCSQLYIDFRKDLGWKWIHEPKGYHANFALEPLPIVYYVGRKPKVEQLSNMIV m_ems_p1-15H-GBL-16H-GBL-16H_0039_0001_0001_0001_000000005_0001_37_46_H_._ems_ferrM_5148_0002_0001_0001
PIEELLRRALKLARELGDQLVKAALLNVLRLLEEGDPERARELVELALKALGDPLVKEVLELLRK PCPYIWSLDTQYSKVLALYNQHNPGASAAPCSQLYIDFRKDLGWKWIHEPKGYHANFALEPLPIVYYVGRKPKVEQLSNMIV m_243d3c880fd410c2e4669bd917d7d8db_0001_1_000000007_0001_2_9_H_._bcov_4helix_06943_0001_0001
SETHQIRINVEFLADIAGVPSVRIDCKNGKCTVTVKGNDDAARDVIFLIERLAKLLGVDVKVTSE PCPYIWSLDTQYSKVLALYNQHNPGASAAPCSQLYIDFRKDLGWKWIHEPKGYHANFALEPLPIVYYVGRKPKVEQLSNMIV m_64112f081ff6e37487a4373fed56e914_0001_1_000000012_0001_22_31_H_._HEEHE_2803_0001_0002_0001_132_crosslinked
TRQITFEVIFEFHSEEELEHARRLAEHLIRESQKEAQKHADRVETECLLVERDNRLFVRCIHRLH PCPYIWSLDTQYSKVLALYNQHNPGASAAPCSQLYIDFRKDLGWKWIHEPKGYHANFALEPLPIVYYVGRKPKVEQLSNMIV EHEE_hb1_45_000000012_0001_22_crosslinked
DKERLVMRLVDEVARKAGVRNSFVNCFNGKCVVFIQGNDEKAQTVRKLIEELARQYGIDVEVILI PCPYIWSLDTQYSKVLALYNQHNPGASAAPCSQLYIDFRKDLGWKWIHEPKGYHANFALEPLPIVYYVGRKPKVEQLSNMIV m_EHEE_hb1_4802_000000028_0001_46_48_61_63_P_._HEEHE_3192_0001_0001_105_crosslinked
PIVICKVKNPELAREIAERAQVKFYVNRSPDGEWVVFLVADDPNLLKKVEELCRKLGLKVIVFM PCPYIWSLDTQYSKVLALYNQHNPGASAAPCSQLYIDFRKDLGWKWIHEPKGYHANFALEPLPIVYYVGRKPKVEQLSNMIV m_EHEE_hb1_612_000000005_0001_48_50_59_61_P_._ems_ferrC_701_0001_0001_87_crosslinked
SEDEEIEWLIKLVSKLAGVKSVTVRVKDGTINVTVKGDDEAALDLNANADFLALLEKVRVEVRTE PCPYIWSLDTQYSKVLALYNQHNPGASAAPCSQLYIDFRKDLGWKWIHEPKGYHANFALEPLPIVYYVGRKPKVEQLSNMIV m_2b8c0b6d382919713be1eebf2d851371_0001_1_000000022_0001_43_50_H_._HEEHE_2970_0001_0002_0001
DTLERLREELKKDPELRRVLKILEELREEGKIPPSELAIILADLVLFLKRDPERAREIAEFLLRE PCPYIWSLDTQYSKVLALYNQHNPGASAAPCSQLYIDFRKDLGWKWIHEPKGYHANFALEPLPIVYYVGRKPKVEQLSNMIV 639a126ee62564a19c76ea3efb0a83ab_0001_000000018_0001
SEEDKIRKKVEEYVKKAIKRGIDPEEVLKWVLEFLARCVEEGKCSPEARLEIVALAALLARELK PCPYIWSLDTQYSKVLALYNQHNPGASAAPCSQLYIDFRKDLGWKWIHEPKGYHANFALEPLPIVYYVGRKPKVEQLSNMIV HHH_eva_0088_000000023_0001_44_crosslinked
DVREVNKLLAEALHTQDPELALRALELLLRLQGPPEVRELIKKLRELIERGDEEAVIKLIIEALL PCPYIWSLDTQYSKVLALYNQHNPGASAAPCSQLYIDFRKDLGWKWIHEPKGYHANFALEPLPIVYYVGRKPKVEQLSNMIV 48b311fa9d1dd3dabecb6da33a7737f2_0001_000000010_0001
DVIVCSDADDERLRELAEWAKRFGAKVVELDGNVICIFVEDKNVARWFHELSRRLGIQTTVVEN PCPYIWSLDTQYSKVLALYNQHNPGASAAPCSQLYIDFRKDLGWKWIHEPKGYHANFALEPLPIVYYVGRKPKVEQLSNMIV ferr_hb1_991_000000010_0001_213_crosslinked
SLKELCELAVKEAAKQAGVPSVTVRCSNGRVTVKVDGNDESARRLETHVLLEAYQLGVDVKVEVK PCPYIWSLDTQYSKVLALYNQHNPGASAAPCSQLYIDFRKDLGWKWIHEPKGYHANFALEPLPIVYYVGRKPKVEQLSNMIV m_b53e02b194710e68f466320564696a92_0001_000000006_0001_42_48_H_._HEEHE_2048_0001_0002_0001_114_crosslinked
DHQEVARLTELANVSPLDASHALLLLKELKKQGISPEDVLRLVLELLKRLGDPVRIAIKKLLEET PCPYIWSLDTQYSKVLALYNQHNPGASAAPCSQLYIDFRKDLGWKWIHEPKGYHANFALEPLPIVYYVGRKPKVEQLSNMIV m_513c16ae44941e68898e0f7c259e5a28_0001_1_000000003_0001_39_47_H_._bcov_4helix_11669_0001_0001
DFEYELIFCLDLGIDPEECVALAIRALEKLGLSPEEIRELLRRALERLLGDPEEARRVLEEALRL PCPYIWSLDTQYSKVLALYNQHNPGASAAPCSQLYIDFRKDLGWKWIHEPKGYHANFALEPLPIVYYVGRKPKVEQLSNMIV m_653ed0bab8e0e97d1fa0d5b8ad9d13a3_0001_1_000000001_0001_47_51_H_._bcov_4helix_06003_0001_0001_99_crosslinked
SEEILEVLEEVLRLLGDPRVKELIEEARILIEAGLSPDFVRYLLERQAEKLNPEIVRLLRELLER PCPYIWSLDTQYSKVLALYNQHNPGASAAPCSQLYIDFRKDLGWKWIHEPKGYHANFALEPLPIVYYVGRKPKVEQLSNMIV m_307cf0d6ab0abb9dc6d4a60295e463fe_0001_000000013_0001_18_27_H_._bcov_4helix_03622_0001_0001
STKELCKEVAELVRKNLDEAEELAEELLRRLGDPLVREILLNLIFLKDLGLSPEDIAALLEQICK PCPYIWSLDTQYSKVLALYNQHNPGASAAPCSQLYIDFRKDLGWKWIHEPKGYHANFALEPLPIVYYVGRKPKVEQLSNMIV m_653ed0bab8e0e97d1fa0d5b8ad9d13a3_0001_1_000000001_0001_47_51_H_._bcov_4helix_02751_0001_0001_90_crosslinked
LRTLIFQYHIDGDDERAKEAAERAAKEATKLAEDAARKDTGTVEIDVFIHCENGRCIVVVLAIIK PCPYIWSLDTQYSKVLALYNQHNPGASAAPCSQLYIDFRKDLGWKWIHEPKGYHANFALEPLPIVYYVGRKPKVEQLSNMIV EHEE_hb1_4934_000000003_0001_56_crosslinked
LITDVIQLRADGMDEHAKRLLEEVEKAAEEAAEEARKMGAKRVEFDTFCFKEGEHVVCIAVIFIK PCPYIWSLDTQYSKVLALYNQHNPGASAAPCSQLYIDFRKDLGWKWIHEPKGYHANFALEPLPIVYYVGRKPKVEQLSNMIV EHEE_hb1_3311_000000006_0001_64_crosslinked
SLLIIIALQALRRYPPEEVEEALKKSAKQQGIPPEEVKKILELVRELLERGIPPEEVLRLVLELL PCPYIWSLDTQYSKVLALYNQHNPGASAAPCSQLYIDFRKDLGWKWIHEPKGYHANFALEPLPIVYYVGRKPKVEQLSNMIV e6f0376a8ba1e64d5fe53e3388d449e4_0001_1_000000000_0001
PRVYLLTKHEEVARIAVEVAGVKVIVRRDGDRIVLLFQNVSEEQARRLARVAKELDKDVQVYIF PCPYIWSLDTQYSKVLALYNQHNPGASAAPCSQLYIDFRKDLGWKWIHEPKGYHANFALEPLPIVYYVGRKPKVEQLSNMIV ferr_hb1_2085_000000012_0001
QTTLIIIVLWKGNDEEAKKREREAAERAIRECEEWAKRNNIDARCDWFVYREGDRVYSVALLFVK PCPYIWSLDTQYSKVLALYNQHNPGASAAPCSQLYIDFRKDLGWKWIHEPKGYHANFALEPLPIVYYVGRKPKVEQLSNMIV EHEE_hb1_1665_000000015_0001_34_crosslinked
TYYVLYVIEFDDNDEHAEKLARELLELSEKWAKKLAEELNTRFYVFCFSVKRNGKIHWLCYSVVN PCPYIWSLDTQYSKVLALYNQHNPGASAAPCSQLYIDFRKDLGWKWIHEPKGYHANFALEPLPIVYYVGRKPKVEQLSNMIV EHEE_hb1_89_000000004_0001_59_crosslinked
PVIVILNNIDPRQAKKCASIVNAEIVRLGDQILITVDDPRLADQIRKCVKSLNVRVHILR PCPYIWSLDTQYSKVLALYNQHNPGASAAPCSQLYIDFRKDLGWKWIHEPKGYHANFALEPLPIVYYVGRKPKVEQLSNMIV ems_ferrM_1830_0001_000000024_0001_119_crosslinked
DCVLKILEELSKEDPRVREILELLERLAESHNLDPEDAVEALLFLLDNRGDPRVELLRKALELCK PCPYIWSLDTQYSKVLALYNQHNPGASAAPCSQLYIDFRKDLGWKWIHEPKGYHANFALEPLPIVYYVGRKPKVEQLSNMIV m_HHH_eva_0036_000000013_0001_43_53_H_._bcov_4helix_00622_0001_0001_103_crosslinked
SCVEIAEELLEELGDEEAVQNLQFIKAVAELNGLSPEELIEAVLAVLERAGNPEVAKIIEECLRK PCPYIWSLDTQYSKVLALYNQHNPGASAAPCSQLYIDFRKDLGWKWIHEPKGYHANFALEPLPIVYYVGRKPKVEQLSNMIV m_67b279f8f2a2415978d2553cc30fca6f_0001_1_000000014_0001_18_23_H_._bcov_4helix_03931_0001_0001_152_crosslinked
DEDELARQNIIFIAAVFNVESVTVRIKDGKLSVTLQGNTDSARKASEAVEAVALALGVRVDVTLR PCPYIWSLDTQYSKVLALYNQHNPGASAAPCSQLYIDFRKDLGWKWIHEPKGYHANFALEPLPIVYYVGRKPKVEQLSNMIV m_67b279f8f2a2415978d2553cc30fca6f_0001_1_000000014_0001_18_23_H_._HEEHE_1017_0001_0002_0001
DVIELIKKLAEELGDPSIKDLIALVKLLLEEGDPQNAQFILAQALDLAEELGDPELRRVIEEALR PCPYIWSLDTQYSKVLALYNQHNPGASAAPCSQLYIDFRKDLGWKWIHEPKGYHANFALEPLPIVYYVGRKPKVEQLSNMIV m_67b279f8f2a2415978d2553cc30fca6f_0001_1_000000014_0001_18_23_H_._bcov_4helix_11000_0001_0001
SEEEENELLSKFIEHAAGVPDVKCSVSNGRFTCTINGDDLQALSAITSIDLLSLTERLEYSVTIK PCPYIWSLDTQYSKVLALYNQHNPGASAAPCSQLYIDFRKDLGWKWIHEPKGYHANFALEPLPIVYYVGRKPKVEQLSNMIV m_df271cd9aed91f1c2e1a09d410d54a98_0001_1_000000008_0001_8_14_H_._HEEHE_0055_0001_0001_158_crosslinked
NLCTEVLLEVYALAHWFGVESVHVEVHDNRVRVTLKGDDERARRVKKLVEEAAKQHNCEVDVKIK PCPYIWSLDTQYSKVLALYNQHNPGASAAPCSQLYIDFRKDLGWKWIHEPKGYHANFALEPLPIVYYVGRKPKVEQLSNMIV m_ems_p1-15H-GBL-16H-GBL-16H_0039_0001_0001_0001_000000005_0001_37_46_H_._HEEHE_1674_0001_0001_36_crosslinked
SEIEQVVEIVEALAEQLGVKGLEVSVKDGTVRFTVHGNDEAAHALAQAVELLCTQRGVNCEIRTK PCPYIWSLDTQYSKVLALYNQHNPGASAAPCSQLYIDFRKDLGWKWIHEPKGYHANFALEPLPIVYYVGRKPKVEQLSNMIV m_06468c5750cb4384160932bb1d69963c_0001_000000000_0001_7_16_H_._HEEHE_1847_0001_0001_0001_56_crosslinked
VLIFFVEYKLKGNSPEAQKKASDVAKRISTDLRKKAKSWGGTCQWFFLYRRDGDTVKVLIYVFCD PCPYIWSLDTQYSKVLALYNQHNPGASAAPCSQLYIDFRKDLGWKWIHEPKGYHANFALEPLPIVYYVGRKPKVEQLSNMIV EHEE_11067_000000003_0001_24_crosslinked
EYEEVERKAQELAAEAFLRDDDESLKIVLTALQLADLASKIPNEEESRRVLKKAKELLDKT PCPYIWSLDTQYSKVLALYNQHNPGASAAPCSQLYIDFRKDLGWKWIHEPKGYHANFALEPLPIVYYVGRKPKVEQLSNMIV m_9862393bd4eb64f05c76d22049e39513_0001_000000024_0001_60_64_H_._ems_3hM_1212_0001_0002_0001
PTVRCVFINVDPTIVKLVAKIAGVEEYHVRRDGDIIRLELHGVTPRLVNRAAAAANAKNVFCNA PCPYIWSLDTQYSKVLALYNQHNPGASAAPCSQLYIDFRKDLGWKWIHEPKGYHANFALEPLPIVYYVGRKPKVEQLSNMIV m_ems_ferrC_671_000000006_0001_2_4_60_62_P_._ems_fer_extC_113_0001_0001_107_crosslinked
SEKVKKDLKRYVKEVAEKLGLDEKAQKEAKRDAEALAERGISPRAAKFLLENLLELIKEKKS PCPYIWSLDTQYSKVLALYNQHNPGASAAPCSQLYIDFRKDLGWKWIHEPKGYHANFALEPLPIVYYVGRKPKVEQLSNMIV m_ems_p1-14H-GBL-14H-GABBL-16H_0710_0001_0001_0002_000000024_0001_44_52_H_._HHH_eva_0050_0001_0001
VVICIVENVDPRIAEKIAQEAGAIVYVNGDTVFILVDNPDLAKYVSEKVSKTAQVRVYCII PCPYIWSLDTQYSKVLALYNQHNPGASAAPCSQLYIDFRKDLGWKWIHEPKGYHANFALEPLPIVYYVGRKPKVEQLSNMIV m_EHEE_hb1_612_000000005_0001_48_50_59_61_P_._ems_ferrM_3483_0001_0001_0001_129_crosslinked
SLEETVRRLLEIARELVEKEKDPRVQHASSEALIDLWEAERASDPRVREILLEEAVKALQSVI PCPYIWSLDTQYSKVLALYNQHNPGASAAPCSQLYIDFRKDLGWKWIHEPKGYHANFALEPLPIVYYVGRKPKVEQLSNMIV m_a5567de14e69e56abfe7145b81b63e91_0001_000000006_0001_37_45_H_._ems_3hC_197_0001_0001_0001
DKDVLYFFEVQSSDPDTRKKLKKEAQTKAEEFWKKAKDNGLDVRLFFFCFQFGTSVSCFVFVRVR PCPYIWSLDTQYSKVLALYNQHNPGASAAPCSQLYIDFRKDLGWKWIHEPKGYHANFALEPLPIVYYVGRKPKVEQLSNMIV EHEE_05019_000000006_0001_20_crosslinked
SDEELQKIVTELLRKAAGVPSVDVKVSGGRCSITLDGNDRAARDAHSIADFLAILEKVRCTVRVR PCPYIWSLDTQYSKVLALYNQHNPGASAAPCSQLYIDFRKDLGWKWIHEPKGYHANFALEPLPIVYYVGRKPKVEQLSNMIV m_2b8c0b6d382919713be1eebf2d851371_0001_1_000000022_0001_43_50_H_._HEEHE_0317_0001_0001_132_crosslinked
DDITRRLIKRILREAVELSEDKRSEEQAKRALERLEDAKKRRDLEELDELFKYAVKVYHENA PCPYIWSLDTQYSKVLALYNQHNPGASAAPCSQLYIDFRKDLGWKWIHEPKGYHANFALEPLPIVYYVGRKPKVEQLSNMIV 3h_hb1_4977_000000018_0001
SRLEEEVKEAAKRDDVLEVALLLQSLIQELRERGVPPEEIEKLLRKLAKEVNNPTAEILVERLVK PCPYIWSLDTQYSKVLALYNQHNPGASAAPCSQLYIDFRKDLGWKWIHEPKGYHANFALEPLPIVYYVGRKPKVEQLSNMIV 84c8f56fb8f1f8bfb81beab29ad1aed2_0001_000000012_0001
SKDEELEKLVKEIAKKAGVPSVSVSCRNGTCSVTLNGEDEAATLVLLEVYSLAKELNVTLRVEVR PCPYIWSLDTQYSKVLALYNQHNPGASAAPCSQLYIDFRKDLGWKWIHEPKGYHANFALEPLPIVYYVGRKPKVEQLSNMIV m_b53e02b194710e68f466320564696a92_0001_000000006_0001_42_48_H_._HEEHE_0871_0001_0001_0001_103_crosslinked
SKELLLARLVLEWAKRLNVRKVIVFVNRGRVFIQVNGNDESAKEVKRLAEEIAKEVGVTVEVRTD PCPYIWSLDTQYSKVLALYNQHNPGASAAPCSQLYIDFRKDLGWKWIHEPKGYHANFALEPLPIVYYVGRKPKVEQLSNMIV m_EHEE_hb1_4802_000000028_0001_46_48_61_63_P_._HEEHE_2345_0001_0001
DEVHVRFFCVKVENEEQLKEFVRKLREEFEEEIRQLRKQGIDVILTYVVSRNGDKFCLIILIVRR PCPYIWSLDTQYSKVLALYNQHNPGASAAPCSQLYIDFRKDLGWKWIHEPKGYHANFALEPLPIVYYVGRKPKVEQLSNMIV EHEE_hb1_1006_000000018_0001_23_crosslinked
DERDEVRELIRKLIREALQKNDPELLKEVYTKAKKLAERLKDPELKKFLRLATESAKHLLR PCPYIWSLDTQYSKVLALYNQHNPGASAAPCSQLYIDFRKDLGWKWIHEPKGYHANFALEPLPIVYYVGRKPKVEQLSNMIV m_0227fc81f289841ed45fdae21156a26f_0001_000000001_0001_46_51_H_._ems_3hM_3509_0001_0001
RVFVVFRGLDPHYVQKAAKLVDAEVRVVKLPGDSFFVRINAKSCKVLELIRKVVGLDVSVLCH PCPYIWSLDTQYSKVLALYNQHNPGASAAPCSQLYIDFRKDLGWKWIHEPKGYHANFALEPLPIVYYVGRKPKVEQLSNMIV ems_ferrM_4870_000000002_0001_156_crosslinked
DRSDLFALVLTALLRLGIPPEEVRRIAAEAFRLCGGDPECIIKIVKEILEREDPELARLFEENVK PCPYIWSLDTQYSKVLALYNQHNPGASAAPCSQLYIDFRKDLGWKWIHEPKGYHANFALEPLPIVYYVGRKPKVEQLSNMIV d36a547d9d6ecb1d51719b6d69798604_0001_000000015_0001_128_crosslinked
DEEQLVRMCAAAAAALANIPSFRVFTKDGTVTVTVSGSTPEFEKNVRECQERAKKLGVSFDWRSK PCPYIWSLDTQYSKVLALYNQHNPGASAAPCSQLYIDFRKDLGWKWIHEPKGYHANFALEPLPIVYYVGRKPKVEQLSNMIV m_c2bee41a39e7c0fb2897ab0d568c9ecb_0001_1_000000010_0001_20_27_H_._HEEHE_2638_0001_0001_90_crosslinked
SELDELLVKACREGDPEKVKRILEEIVKELGLSPEVEESLKFILERALELGVSCESIAAALSVLA PCPYIWSLDTQYSKVLALYNQHNPGASAAPCSQLYIDFRKDLGWKWIHEPKGYHANFALEPLPIVYYVGRKPKVEQLSNMIV m_d61877853fc72d3a9b094762e15ccc8a_0001_000000027_0001_25_32_H_._bcov_4helix_09455_0001_0001_120_crosslinked
SYRFRITIDSSKDTTHVEVNVETPEQALRAVRRLLKKLGIDCFVFVYPDTGTIFVFC PCPYIWSLDTQYSKVLALYNQHNPGASAAPCSQLYIDFRKDLGWKWIHEPKGYHANFALEPLPIVYYVGRKPKVEQLSNMIV m_EHEE_hb1_2587_000000000_0001_46_48_59_61_P_._proteinG_3559_0001_0001_134_crosslinked
DRVEEVLERAVELGLISPEEAEHLLKLLEFLKKHIDPELAIEALRFLLDNLGNPEVARLVLEALR PCPYIWSLDTQYSKVLALYNQHNPGASAAPCSQLYIDFRKDLGWKWIHEPKGYHANFALEPLPIVYYVGRKPKVEQLSNMIV m_HHH_eva_0036_000000013_0001_43_53_H_._bcov_4helix_06718_0001_0001
SDEELASQNIEFILDHAGVPSFSVTVDNNSVTVTCRGNDEKCKRALETARAIAERYGVPVSVRTQ PCPYIWSLDTQYSKVLALYNQHNPGASAAPCSQLYIDFRKDLGWKWIHEPKGYHANFALEPLPIVYYVGRKPKVEQLSNMIV m_67b279f8f2a2415978d2553cc30fca6f_0001_1_000000014_0001_18_23_H_._HEEHE_0873_0001_0002_0001_135_crosslinked
SLSEQVKLALKDCQEAKNIPNETESLLEIYSVERNVERLLSVPDPSVHELAKKALKICRSLK PCPYIWSLDTQYSKVLALYNQHNPGASAAPCSQLYIDFRKDLGWKWIHEPKGYHANFALEPLPIVYYVGRKPKVEQLSNMIV m_ems_p1-15H-GBL-16H-GBL-16H_0039_0001_0001_0001_000000005_0001_37_46_H_._ems_3hM_1720_0001_0001_0001_97_crosslinked
DEIIEEALELCKEDPEEAERLLVELARRTGDPRLLLAADIIILALELGIPCEEIARLVREILKTY PCPYIWSLDTQYSKVLALYNQHNPGASAAPCSQLYIDFRKDLGWKWIHEPKGYHANFALEPLPIVYYVGRKPKVEQLSNMIV 67e4a54688d5d1567f91b2d798e5d840_0001_000000006_0001_13_crosslinked
SVTITIRTLTKDGERKLTIEVETPEQAQRLAVEFFSRKGQVVLCTLRPRNNTITCTQ PCPYIWSLDTQYSKVLALYNQHNPGASAAPCSQLYIDFRKDLGWKWIHEPKGYHANFALEPLPIVYYVGRKPKVEQLSNMIV m_c11f3ecdd7c38b8afb0f98eab5ef755a_0001_000000010_0001_3_8_H_._proteinG_2361_0001_0001_132_crosslinked
SETSICQTRVRGDDERAEEFAREHIRRCIEESIKELRRTADHVEVVSIEFNKNGTLIFIQIITAR PCPYIWSLDTQYSKVLALYNQHNPGASAAPCSQLYIDFRKDLGWKWIHEPKGYHANFALEPLPIVYYVGRKPKVEQLSNMIV EHEE_hb1_4972_000000018_0001_36_crosslinked
SERNVILVQRRESDPEQAERARKDFETLLKRLEKEAKDRGLTCEIETDTHKFDGFTIVLVRVRCD PCPYIWSLDTQYSKVLALYNQHNPGASAAPCSQLYIDFRKDLGWKWIHEPKGYHANFALEPLPIVYYVGRKPKVEQLSNMIV EHEE_05338_000000011_0001_26_crosslinked
TTVFIQGNSEVAEKAVKFLRSLGAEVHVVCRERDVCILEVHGVDPEEALELVARYAQVIVYVTG PCPYIWSLDTQYSKVLALYNQHNPGASAAPCSQLYIDFRKDLGWKWIHEPKGYHANFALEPLPIVYYVGRKPKVEQLSNMIV ems_ferrM_3650_000000006_0001_17_crosslinked
SLLEEVEKLLKEGDPEKAKELLEKLLKLTGDPTVHQVIINLEFLLDHGSPEALELVLELAKKELR PCPYIWSLDTQYSKVLALYNQHNPGASAAPCSQLYIDFRKDLGWKWIHEPKGYHANFALEPLPIVYYVGRKPKVEQLSNMIV m_64112f081ff6e37487a4373fed56e914_0001_1_000000012_0001_22_31_H_._bcov_4helix_12651_0001_0001
HLEYFVFVSFNAHNDEERRKAEELLERLAEELHRLCEELGLRHEVIKFTYENQGSVVIYTLHRCS PCPYIWSLDTQYSKVLALYNQHNPGASAAPCSQLYIDFRKDLGWKWIHEPKGYHANFALEPLPIVYYVGRKPKVEQLSNMIV EHEE_hb1_3004_000000024_0001_48_crosslinked
STEELVEELLELARKDPREAIKLVERIVKELGLSPRLQIELLIAIADAQWDPEAARLELERALNR PCPYIWSLDTQYSKVLALYNQHNPGASAAPCSQLYIDFRKDLGWKWIHEPKGYHANFALEPLPIVYYVGRKPKVEQLSNMIV m_ccf14732845b2f5ae9da9c01433d07c4_0001_000000006_0001_40_47_H_._bcov_4helix_07683_0001_0001
DPTEEYIRRFLEHAKEIATRANKTVVVIVCVNGDCKDYRLPPNPEEADKLIKKITEQYRREKKK PCPYIWSLDTQYSKVLALYNQHNPGASAAPCSQLYIDFRKDLGWKWIHEPKGYHANFALEPLPIVYYVGRKPKVEQLSNMIV HEEH_18857_000000004_0001_43_crosslinked
REVRITVDADPTLVKEVALLANAEVRCKDGKCTLHLTDVSHSDAAAVAYLLERDVGYPVRVEVR PCPYIWSLDTQYSKVLALYNQHNPGASAAPCSQLYIDFRKDLGWKWIHEPKGYHANFALEPLPIVYYVGRKPKVEQLSNMIV m_3ecb33624e2e1d8f50a90791185d0653_0001_1_000000014_0001_25_30_H_._ems_ferrM_997_0001_0001_93_crosslinked
SEETHVLLELYQLARQAGVDDVRVECHNGKCHVKLNGNTDSAKRATKLVEEFATKQNIDVKVDVR PCPYIWSLDTQYSKVLALYNQHNPGASAAPCSQLYIDFRKDLGWKWIHEPKGYHANFALEPLPIVYYVGRKPKVEQLSNMIV m_b53e02b194710e68f466320564696a92_0001_000000006_0001_42_48_H_._HEEHE_3172_0001_0001_0001_94_crosslinked
DFEWYSCFEVTTKDEDLIEHVREWDRQVAREWKEEAEKRNLEIRIYHFYYRLGDRIIICTYFRIH PCPYIWSLDTQYSKVLALYNQHNPGASAAPCSQLYIDFRKDLGWKWIHEPKGYHANFALEPLPIVYYVGRKPKVEQLSNMIV EHEE_hb1_2600_000000001_0001_58_crosslinked
TFVRLQCDDHGVEIVAEAFKARRIFINKLPGNKILVFLQDVDPRLVEYAKKVAEELGCKFTLKD PCPYIWSLDTQYSKVLALYNQHNPGASAAPCSQLYIDFRKDLGWKWIHEPKGYHANFALEPLPIVYYVGRKPKVEQLSNMIV m_ems_ferrM_3802_000000023_0001_5_7_54_58_P_._ems_ferrM_6159_0002_0001_0001_147_crosslinked
SEELVERIEELLKKLPDYEELREVLKRLLERIKRGDPEARKDLRALLDALELSPKAALELLARLR PCPYIWSLDTQYSKVLALYNQHNPGASAAPCSQLYIDFRKDLGWKWIHEPKGYHANFALEPLPIVYYVGRKPKVEQLSNMIV m_HHH_eva_0718_000000007_0001_5_15_H_._bcov_4helix_13099_0001_0001_0001
SEEEIREKVSKLLGDPELAELVLRLLKDIIEFLNISPEEAIELLALAAKRQGDEELLKAVKAVER PCPYIWSLDTQYSKVLALYNQHNPGASAAPCSQLYIDFRKDLGWKWIHEPKGYHANFALEPLPIVYYVGRKPKVEQLSNMIV m_87f7afd463767acdae13ca09dac2710a_0001_000000012_0001_23_31_H_._bcov_4helix_12561_0001_0001
SEQETRQEIRLAIEALAGVPQVRVVVLNGKVIVTCEGPDDQCKRAEKTIRKWAKEQGIDVKIQHR PCPYIWSLDTQYSKVLALYNQHNPGASAAPCSQLYIDFRKDLGWKWIHEPKGYHANFALEPLPIVYYVGRKPKVEQLSNMIV m_33d8635283aa176fa78b34a61742a147_0001_1_000000028_0001_37_43_H_._HEEHE_1071_0001_0001_65_crosslinked
SEILEAIREALENGDRFDVMLLLAYVIQCLEEGDPDCKEIVEEIKKLLKKLGDPLLLILEHLERN PCPYIWSLDTQYSKVLALYNQHNPGASAAPCSQLYIDFRKDLGWKWIHEPKGYHANFALEPLPIVYYVGRKPKVEQLSNMIV 17c78d25aea36c5d4625b497ae8e7e28_0001_000000011_0001_0_crosslinked
NELIKALETIEELLRKAAKNNNVEEVSKTLLKRLRDTVKKDPRQRREAEALSFLVDNVLEKLT PCPYIWSLDTQYSKVLALYNQHNPGASAAPCSQLYIDFRKDLGWKWIHEPKGYHANFALEPLPIVYYVGRKPKVEQLSNMIV m_75f7a7753e41b29d7a177d2829858f8d_0001_000000017_0001_23_31_H_._ems_3hM_293_0001_0002_0001
DYQEIEKVLELAEKLSPEEVKRLIEELLKKLGDPQLRSSLLRFLLSLAQHLGDPELEKIVEELLH PCPYIWSLDTQYSKVLALYNQHNPGASAAPCSQLYIDFRKDLGWKWIHEPKGYHANFALEPLPIVYYVGRKPKVEQLSNMIV m_43f54d5c780ceab33f9705c486c2ea9c_0001_000000024_0001_17_24_H_._bcov_4helix_06999_0001_0001_0001
SQSELVETLVKEVSELLEIPSLECSFSNGSVTCTVKGNDSLAAAAAILIDNAALRVGVPVSVTFR PCPYIWSLDTQYSKVLALYNQHNPGASAAPCSQLYIDFRKDLGWKWIHEPKGYHANFALEPLPIVYYVGRKPKVEQLSNMIV m_8637e1c0d1640c2ded9eeeee1e5fead8_0001_000000008_0001_42_50_H_._HEEHE_2433_0001_0001_117_crosslinked
DNEEFYFRIIRVDDEEEVKKWAEHLKRILEKLAEHTKRLGSRSIYYCDWFRFGDHWALFCTFRSG PCPYIWSLDTQYSKVLALYNQHNPGASAAPCSQLYIDFRKDLGWKWIHEPKGYHANFALEPLPIVYYVGRKPKVEQLSNMIV EHEE_hb1_1159_000000015_0001_20_crosslinked
SVAEALFEARVTAAYLGLDFRCLIEIEERLEKRNRKEEWAELLEELKRLSLEEWKRWAERHC PCPYIWSLDTQYSKVLALYNQHNPGASAAPCSQLYIDFRKDLGWKWIHEPKGYHANFALEPLPIVYYVGRKPKVEQLSNMIV 4h_hb1_3123_000000017_0001_14_crosslinked
DVEELLERIRKTGDPRLLTELLLELYVLCRTDPKACELLEILHELIERGVSPEEIAEILLRLLKK PCPYIWSLDTQYSKVLALYNQHNPGASAAPCSQLYIDFRKDLGWKWIHEPKGYHANFALEPLPIVYYVGRKPKVEQLSNMIV m_b53e02b194710e68f466320564696a92_0001_000000006_0001_42_48_H_._bcov_4helix_07796_0001_0001_137_crosslinked
DLTVKVVIFGPKDVKEITVQVKNLEEAEKYVRKWLRDQNTSADVLCNDARNKCFVDI PCPYIWSLDTQYSKVLALYNQHNPGASAAPCSQLYIDFRKDLGWKWIHEPKGYHANFALEPLPIVYYVGRKPKVEQLSNMIV proteinG_2158_000000028_0001_172_crosslinked
PRALSLHDDNAEESAEFLRRFGLDVIIVRRGDQVLLHIENVSHEIVEEALRWLRKLGHRARWLFN PCPYIWSLDTQYSKVLALYNQHNPGASAAPCSQLYIDFRKDLGWKWIHEPKGYHANFALEPLPIVYYVGRKPKVEQLSNMIV ferr_hb1_1116_000000010_0001
SIKVTCHNADVEDARALAEAYNVEVHIQPGGEVHIKVEDPLAVQNLLFIADHANVRCEYQE PCPYIWSLDTQYSKVLALYNQHNPGASAAPCSQLYIDFRKDLGWKWIHEPKGYHANFALEPLPIVYYVGRKPKVEQLSNMIV m_67b279f8f2a2415978d2553cc30fca6f_0001_1_000000014_0001_18_23_H_._ems_fer_extC_96_0001_0001_0001_137_crosslinked
TEELLEELYKRTGDPDFLYIEAVLALARRLGDPRLRELEELIRRVYETGDPRLLRELVRLAQELA PCPYIWSLDTQYSKVLALYNQHNPGASAAPCSQLYIDFRKDLGWKWIHEPKGYHANFALEPLPIVYYVGRKPKVEQLSNMIV m_0b2e7556fd7215c634e1b84f4ceae6c0_0001_000000021_0001_51_56_H_._bcov_4helix_02103_0001_0001
DPEQETALRVASLIALLARKLNRPYEFTDTINGVKVSIKFSGDPRDIQEAQLRALEIVQRIIKK PCPYIWSLDTQYSKVLALYNQHNPGASAAPCSQLYIDFRKDLGWKWIHEPKGYHANFALEPLPIVYYVGRKPKVEQLSNMIV HEEH_17509_000000012_0001
SDEDLELCAEWTGDPEQCIEALLFLADNRGDEKLVKILKKAVELLRRGEVSPEELIELIKELLRR PCPYIWSLDTQYSKVLALYNQHNPGASAAPCSQLYIDFRKDLGWKWIHEPKGYHANFALEPLPIVYYVGRKPKVEQLSNMIV m_HHH_eva_0036_000000013_0001_43_53_H_._bcov_4helix_09853_0001_0002_0001_150_crosslinked
SLEEILEKILRERGVSPEVIEIARFAVELAKEDKRQAEDFLDALLSAKGDPILREVLRLLRELLK PCPYIWSLDTQYSKVLALYNQHNPGASAAPCSQLYIDFRKDLGWKWIHEPKGYHANFALEPLPIVYYVGRKPKVEQLSNMIV m_7b433bbe769c568a642d6e21c81e970f_0001_000000028_0001_27_32_H_._bcov_4helix_10103_0001_0002_0001
DEDEKVKERAKEVKELLNVPSLSISVSNGTLHVTVGGSDKESQNAQFIASTIADRLGVDLRIKHQ PCPYIWSLDTQYSKVLALYNQHNPGASAAPCSQLYIDFRKDLGWKWIHEPKGYHANFALEPLPIVYYVGRKPKVEQLSNMIV m_67b279f8f2a2415978d2553cc30fca6f_0001_1_000000014_0001_18_23_H_._HEEHE_1030_0001_0001
SEKETFERLVSEVALEVGAPSVFVNEHDGKLVVFIQGNDESAQKVLKIVRELAKKLNVKVEVIFV PCPYIWSLDTQYSKVLALYNQHNPGASAAPCSQLYIDFRKDLGWKWIHEPKGYHANFALEPLPIVYYVGRKPKVEQLSNMIV m_EHEE_hb1_4802_000000028_0001_46_48_61_63_P_._HEEHE_2626_0001_0001
DKDESVRFLIERLARLLGVPSWSVDCRNGTCTLTLKGHDESVHQAAINAEFLADQANIPIHVQTR PCPYIWSLDTQYSKVLALYNQHNPGASAAPCSQLYIDFRKDLGWKWIHEPKGYHANFALEPLPIVYYVGRKPKVEQLSNMIV m_64112f081ff6e37487a4373fed56e914_0001_1_000000012_0001_22_31_H_._HEEHE_1853_0001_0001_48_crosslinked
DELRECLEELYRRYGDPALANALFRLDTLRDKGVSPEEIARIIIELLKNAGNPEVAKLVKECLER PCPYIWSLDTQYSKVLALYNQHNPGASAAPCSQLYIDFRKDLGWKWIHEPKGYHANFALEPLPIVYYVGRKPKVEQLSNMIV m_707acc9d051fe3a4acad5ad22db0e630_0001_1_000000018_0001_24_28_H_._bcov_4helix_06186_0001_0001_0001_188_crosslinked
VVIIIVENVDPRIAEKIAQEAGCIVYVNGDTVFILCDNPDLAKYVSEKVSKTAQVRVYVII PCPYIWSLDTQYSKVLALYNQHNPGASAAPCSQLYIDFRKDLGWKWIHEPKGYHANFALEPLPIVYYVGRKPKVEQLSNMIV m_EHEE_hb1_612_000000005_0001_48_50_59_61_P_._ems_ferrM_3483_0001_0001_0001_130_crosslinked
TVVFIIGDDEIVKKVVNWAKKYGCKVFKLPGDIVIVECSDPTIAKTVFELVARLAKVQVYINP PCPYIWSLDTQYSKVLALYNQHNPGASAAPCSQLYIDFRKDLGWKWIHEPKGYHANFALEPLPIVYYVGRKPKVEQLSNMIV m_EHEE_hb1_612_000000005_0001_48_50_59_61_P_._ems_ferrM_3617_0001_0001_141_crosslinked
TVICVVTGADARRVEEAAKIALERVRVIRLGNVVVIRFDLSEEEVKKLADLVRKLVQAPLFCVS PCPYIWSLDTQYSKVLALYNQHNPGASAAPCSQLYIDFRKDLGWKWIHEPKGYHANFALEPLPIVYYVGRKPKVEQLSNMIV ems_ferrM_6118_000000007_0001_68_crosslinked
REINFDQVRVTGPDPDTAKKLTDEAKEKAKKFQKKAKDRGLTVIVLRICTTDKNHWHCVVYVSVE PCPYIWSLDTQYSKVLALYNQHNPGASAAPCSQLYIDFRKDLGWKWIHEPKGYHANFALEPLPIVYYVGRKPKVEQLSNMIV EHEE_08242_000000003_0001_34_crosslinked
SVIVCVLITGPDDLRIICVHVDDPRQAKKYIETWLKEQGIRAEIIVNPDRQVIFVTG PCPYIWSLDTQYSKVLALYNQHNPGASAAPCSQLYIDFRKDLGWKWIHEPKGYHANFALEPLPIVYYVGRKPKVEQLSNMIV proteinG_4672_000000012_0001_143_crosslinked
DLKVTIEFQDSRDNKTITVTVRDPSQALIDAWEVLRRLNINALFTYNPDRNTIRVEG PCPYIWSLDTQYSKVLALYNQHNPGASAAPCSQLYIDFRKDLGWKWIHEPKGYHANFALEPLPIVYYVGRKPKVEQLSNMIV m_a5567de14e69e56abfe7145b81b63e91_0001_000000006_0001_37_45_H_._proteinG_2386_0001_0001
DTEVLLEVYSLSQDDPVARLALKLLRLALERGDEEVREIVKELVELLIEGEVDPEELEEILRRLH PCPYIWSLDTQYSKVLALYNQHNPGASAAPCSQLYIDFRKDLGWKWIHEPKGYHANFALEPLPIVYYVGRKPKVEQLSNMIV m_ems_p1-15H-GBL-16H-GBL-16H_0039_0001_0001_0001_000000005_0001_37_46_H_._bcov_4helix_06920_0001_0001_0001
PISEKLEEICKELGVDPRQCEHLVRDAEEALKRGNPTEALLELYDLLLFFGDPKLKELLRELREK PCPYIWSLDTQYSKVLALYNQHNPGASAAPCSQLYIDFRKDLGWKWIHEPKGYHANFALEPLPIVYYVGRKPKVEQLSNMIV m_b53e02b194710e68f466320564696a92_0001_000000006_0001_42_48_H_._bcov_4helix_10131_0001_0001_153_crosslinked
TIVVNGDKFEQFHTPEAAQKAAKKLAKKYNLEVFCDGDICFLE PCPYIWSLDTQYSKVLALYNQHNPGASAAPCSQLYIDFRKDLGWKWIHEPKGYHANFALEPLPIVYYVGRKPKVEQLSNMIV EEHEE_rd3_1600.min_rise1.22_000000004_0001_25_crosslinked
DEEEEFRELIEELIKRGNPEEVEKLLEELYRLTGDPHVLICLWEFRRFLEEGDPERALKAALLCP PCPYIWSLDTQYSKVLALYNQHNPGASAAPCSQLYIDFRKDLGWKWIHEPKGYHANFALEPLPIVYYVGRKPKVEQLSNMIV m_a5567de14e69e56abfe7145b81b63e91_0001_000000006_0001_37_45_H_._bcov_4helix_08082_0001_0001_133_crosslinked
DEERKLLRQVLEIAKKAGVPHVIVFVNRGIVFVQLRGNDESVQRAKKIIEDIARKQNREVLIQTV PCPYIWSLDTQYSKVLALYNQHNPGASAAPCSQLYIDFRKDLGWKWIHEPKGYHANFALEPLPIVYYVGRKPKVEQLSNMIV m_EHEE_hb1_4802_000000028_0001_46_48_61_63_P_._HEEHE_2036_0001_0001
DELLEEVLKLLEEGDPEKAKKLLEELIRKCEEELGDPHECLHRLLKLALELGDPFAAKILLELLV PCPYIWSLDTQYSKVLALYNQHNPGASAAPCSQLYIDFRKDLGWKWIHEPKGYHANFALEPLPIVYYVGRKPKVEQLSNMIV a0ee414cb7ecdae5f1fed1f888b743e7_0001_000000004_0001_115_crosslinked
LFTDILVIRIEGDDEHAKRLAEEAAERSVKHLEKLARSLGGECENVYWIFRDGEDITVINVVVCR PCPYIWSLDTQYSKVLALYNQHNPGASAAPCSQLYIDFRKDLGWKWIHEPKGYHANFALEPLPIVYYVGRKPKVEQLSNMIV EHEE_hb1_911_000000022_0001_68_crosslinked
SDEERARQNVIFIADAANIPSFRVSVRNGTVTITLKGTDERVKRVEELVKALAEAVGVPVRLQTR PCPYIWSLDTQYSKVLALYNQHNPGASAAPCSQLYIDFRKDLGWKWIHEPKGYHANFALEPLPIVYYVGRKPKVEQLSNMIV m_67b279f8f2a2415978d2553cc30fca6f_0001_1_000000014_0001_18_23_H_._HEEHE_0782_0001_0002_0001
DIDETVFKWVQKVARDADVPDIRDIILNNRVVFVVRGDDEKAKTAAKIIEKYCKDLGLECLFKVE PCPYIWSLDTQYSKVLALYNQHNPGASAAPCSQLYIDFRKDLGWKWIHEPKGYHANFALEPLPIVYYVGRKPKVEQLSNMIV HEEHE_2729_000000024_0001_40_crosslinked
SVVILIEVKDAEIAKTVAEEHNIQYDVLNNRLIVCITEDQEACQRAAEKAKKLIGDLRLVFR PCPYIWSLDTQYSKVLALYNQHNPGASAAPCSQLYIDFRKDLGWKWIHEPKGYHANFALEPLPIVYYVGRKPKVEQLSNMIV ems_ferrM_2394_0002_000000013_0001_91_crosslinked
NDEFLVKMLRRVNNPTEILLILYSLVDFLKLQGVSPEEIKKILERVIKLVGLSPEFLEYITRLLK PCPYIWSLDTQYSKVLALYNQHNPGASAAPCSQLYIDFRKDLGWKWIHEPKGYHANFALEPLPIVYYVGRKPKVEQLSNMIV m_ems_p1-15H-GBL-16H-GBL-16H_0039_0001_0001_0001_000000005_0001_37_46_H_._bcov_4helix_04211_0001_0001
TTSYIFVVTRDLRDEEDKKRAEELLRRLWEHLKRIAERFDGHAELQTVTVREGDKEQVVILLFLR PCPYIWSLDTQYSKVLALYNQHNPGASAAPCSQLYIDFRKDLGWKWIHEPKGYHANFALEPLPIVYYVGRKPKVEQLSNMIV EHEE_hb1_3354_000000027_0001
LALCQIRAEDEEAAKAAARAANAKYIITVDGETIAFTDRAEECERAAEEVVGREATALE PCPYIWSLDTQYSKVLALYNQHNPGASAAPCSQLYIDFRKDLGWKWIHEPKGYHANFALEPLPIVYYVGRKPKVEQLSNMIV ferr_hb1_3431_000000023_0001_134_crosslinked
SKLELVKRLLEELCKTDPLACHLLLLLEYLRKLGLDPRQIVQNLLFILATKGDPELLRLLLEIFR PCPYIWSLDTQYSKVLALYNQHNPGASAAPCSQLYIDFRKDLGWKWIHEPKGYHANFALEPLPIVYYVGRKPKVEQLSNMIV m_67b279f8f2a2415978d2553cc30fca6f_0001_1_000000014_0001_18_23_H_._bcov_4helix_14380_0001_0003_0001_68_crosslinked
RVIIVIIHGDTDAARTLVSIAKKLGAECVTIDNEQLLCTGIPREAVEKIARKANVRVFIHESP PCPYIWSLDTQYSKVLALYNQHNPGASAAPCSQLYIDFRKDLGWKWIHEPKGYHANFALEPLPIVYYVGRKPKVEQLSNMIV ems_ferrM_2113_0001_000000000_0001_105_crosslinked
TFVRLQGDDHGVEIVAEAFKARRIFCNKLPGNKILCFLQDVDPRLVEYAKKVAEELGVKFTLKD PCPYIWSLDTQYSKVLALYNQHNPGASAAPCSQLYIDFRKDLGWKWIHEPKGYHANFALEPLPIVYYVGRKPKVEQLSNMIV m_ems_ferrM_3802_000000023_0001_5_7_54_58_P_._ems_ferrM_6159_0002_0001_0001_145_crosslinked
TEDEKIERHLFKVLKEVNPKRFYVVVFHGFVYVDIEGDDERARTASTWLKEWAKKQGIPLLVHIR PCPYIWSLDTQYSKVLALYNQHNPGASAAPCSQLYIDFRKDLGWKWIHEPKGYHANFALEPLPIVYYVGRKPKVEQLSNMIV m_EHEE_hb1_130_000000024_0001_44_48_59_61_P_._HEEHE_0529_0001_0001
MSCFVDVDGNDFKKVEKFVRSINAKVVTVRLPDGAVIVFVEGVSDELAETLLKLVDNVHVFCHP PCPYIWSLDTQYSKVLALYNQHNPGASAAPCSQLYIDFRKDLGWKWIHEPKGYHANFALEPLPIVYYVGRKPKVEQLSNMIV ems_ferrC_578_000000013_0001_198_crosslinked
DELREEVKELLKTDPEKALEVLEELAKRLGDPELERIIREIRELCERGELNPAECLLELYDVARL PCPYIWSLDTQYSKVLALYNQHNPGASAAPCSQLYIDFRKDLGWKWIHEPKGYHANFALEPLPIVYYVGRKPKVEQLSNMIV m_b53e02b194710e68f466320564696a92_0001_000000006_0001_42_48_H_._bcov_4helix_04632_0001_0001_59_crosslinked
DKQRELRQNALFRADVAGIPHFSVTVSNGKVTVTVRGDNDKARDVIFLVAAACEKDGVPCEVRIQ PCPYIWSLDTQYSKVLALYNQHNPGASAAPCSQLYIDFRKDLGWKWIHEPKGYHANFALEPLPIVYYVGRKPKVEQLSNMIV m_707acc9d051fe3a4acad5ad22db0e630_0001_1_000000018_0001_24_28_H_._HEEHE_2550_0001_0001_55_crosslinked
DEEVKIIRTIETLAKEAGVPRVFVIVLNGRVIVIVRGDNDSSKRANELAKDWSKKVGIPVLLLKD PCPYIWSLDTQYSKVLALYNQHNPGASAAPCSQLYIDFRKDLGWKWIHEPKGYHANFALEPLPIVYYVGRKPKVEQLSNMIV HEEHE_0413_000000014_0001
SLEEEVERLLREAGVSPEVIEELKELIRVCRERGISPEDCLFLLENLLELRGDPRAAKLLAELLV PCPYIWSLDTQYSKVLALYNQHNPGASAAPCSQLYIDFRKDLGWKWIHEPKGYHANFALEPLPIVYYVGRKPKVEQLSNMIV m_7e8cfca9992e6163b8b74bcfbf40098a_0001_1_000000026_0001_25_31_H_._bcov_4helix_13701_0001_0001_110_crosslinked
NITELLLDAYSCARFLKDPECKKVLEILRKALLRGDEDALKKAKKILEKIA PCPYIWSLDTQYSKVLALYNQHNPGASAAPCSQLYIDFRKDLGWKWIHEPKGYHANFALEPLPIVYYVGRKPKVEQLSNMIV m_ems_p1-15H-GBL-16H-GBL-16H_0039_0001_0001_0001_000000005_0001_37_46_H_._p1-15H-GBL-16H-GBL-14H_0441_0001_0001_0002_0001_0001_140_crosslinked
STEWSFCIFFENPSEEDEKELKRHVQEILEQIKREAEKRGQDTRIYFTEFRHNGETLICYSVRVE PCPYIWSLDTQYSKVLALYNQHNPGASAAPCSQLYIDFRKDLGWKWIHEPKGYHANFALEPLPIVYYVGRKPKVEQLSNMIV EHEE_hb1_1095_000000010_0001_24_crosslinked
SEDEEVERAIKFIAKRAGVPHVDVSVTNGDVRVTVKGTDQDVIQVADYVSLLAASLGLPFSVEFR PCPYIWSLDTQYSKVLALYNQHNPGASAAPCSQLYIDFRKDLGWKWIHEPKGYHANFALEPLPIVYYVGRKPKVEQLSNMIV m_a5f4663b0d1365df39cc17eed1faab14_0001_000000026_0001_19_26_H_._HEEHE_2817_0001_0001
SEEEVRRLAEEVCGGDPECKRQIVLLFLSALDSGIPPEEVLDLLEQVAKKDGDPVLKKFVELLRK PCPYIWSLDTQYSKVLALYNQHNPGASAAPCSQLYIDFRKDLGWKWIHEPKGYHANFALEPLPIVYYVGRKPKVEQLSNMIV 60d8b35ec985a13947425573275723a2_0001_1_000000007_0001_2_crosslinked
DEVEECLELVHENPEEAKELLKELAKKLGNEERVKILLKDVEELEENGNPADALLLLVVLCLLLR PCPYIWSLDTQYSKVLALYNQHNPGASAAPCSQLYIDFRKDLGWKWIHEPKGYHANFALEPLPIVYYVGRKPKVEQLSNMIV 16fcbc9e3b409cd257630b2bf4fa6e33_0001_000000028_0001_1_crosslinked
TLAKHVRKVAEELDDPCVLRAAFIVNRLLLRGVSPEEIEEILRKIEEAARRGDPELCERLLEELR PCPYIWSLDTQYSKVLALYNQHNPGASAAPCSQLYIDFRKDLGWKWIHEPKGYHANFALEPLPIVYYVGRKPKVEQLSNMIV m_96bb1daf8d2a8ac6be7d8ff41e91c86d_0001_000000022_0001_56_62_H_._bcov_4helix_12716_0001_0001_150_crosslinked
TEEEVEEVLKRLGCSPEVIEKIKDIVDFLKEMGVSPEEILELLVLALRRDGDPRCAEALELLLRK PCPYIWSLDTQYSKVLALYNQHNPGASAAPCSQLYIDFRKDLGWKWIHEPKGYHANFALEPLPIVYYVGRKPKVEQLSNMIV m_dc3fea42fea0b306a8952bd8b53ab8a8_0001_1_000000008_0001_21_30_H_._bcov_4helix_11103_0001_0001_125_crosslinked
SEVYLIQVRWDPNDEEQEKEARRRLEQFKREAKKRAKEKGQKAETDEFEFRVRGKVSILILIVIK PCPYIWSLDTQYSKVLALYNQHNPGASAAPCSQLYIDFRKDLGWKWIHEPKGYHANFALEPLPIVYYVGRKPKVEQLSNMIV EHEE_hb1_1717_000000025_0001
PLAERIEELCKLVPDPEVRRVCELAAEAAKRGDEELLRRVHKLLNELALKVPDPEVVKVLLLVLL PCPYIWSLDTQYSKVLALYNQHNPGASAAPCSQLYIDFRKDLGWKWIHEPKGYHANFALEPLPIVYYVGRKPKVEQLSNMIV 3e2ff463eded34375d1f5ea8826f5355_0001_000000028_0001_11_crosslinked
DRSDLFALVLTALLRLGIPPEEVRRIAAECFRLAGGDPELIIKCVKEILEREDPELARLFEENVK PCPYIWSLDTQYSKVLALYNQHNPGASAAPCSQLYIDFRKDLGWKWIHEPKGYHANFALEPLPIVYYVGRKPKVEQLSNMIV d36a547d9d6ecb1d51719b6d69798604_0001_000000015_0001_127_crosslinked
SLETEALLNVYSAARYANVEEYSVELRNGKVTVTVKGNDERVRALKRIITEISKEAGVRVEVKTK PCPYIWSLDTQYSKVLALYNQHNPGASAAPCSQLYIDFRKDLGWKWIHEPKGYHANFALEPLPIVYYVGRKPKVEQLSNMIV m_ems_p1-15H-GBL-16H-GBL-16H_0039_0001_0001_0001_000000005_0001_37_46_H_._HEEHE_0546_0001_0001_0001
PVHCTVDNPDAAQNLLFIAERQNAEVHTQDNRKWTVTVDDPEAAKAIFAAVKRAADDNVECHSE PCPYIWSLDTQYSKVLALYNQHNPGASAAPCSQLYIDFRKDLGWKWIHEPKGYHANFALEPLPIVYYVGRKPKVEQLSNMIV m_67b279f8f2a2415978d2553cc30fca6f_0001_1_000000014_0001_18_23_H_._ems_ferrC_446_0001_0001_139_crosslinked
ERYFFLSFEVDANNHEEIETTRRLLEEFAKRAEEFARRLGLEVRVDHVETCRGDTCINLVHIVVR PCPYIWSLDTQYSKVLALYNQHNPGASAAPCSQLYIDFRKDLGWKWIHEPKGYHANFALEPLPIVYYVGRKPKVEQLSNMIV EHEE_hb1_102_000000020_0001_33_crosslinked
SEEDRCAKEVVEVARKLGVPRVQVFINARSLFVLVKGDDENAQTVIDVARKCAEQLGVEVLFLHV PCPYIWSLDTQYSKVLALYNQHNPGASAAPCSQLYIDFRKDLGWKWIHEPKGYHANFALEPLPIVYYVGRKPKVEQLSNMIV m_EHEE_hb1_5608_000000029_0001_44_48_59_61_P_._HEEHE_2312_0001_0001_95_crosslinked
DEDLEFLEKLVEELNDPCLKKLVELVREVRKRDEELAKYIIAAILHLLAHGVPCEEVLEDVRRAS PCPYIWSLDTQYSKVLALYNQHNPGASAAPCSQLYIDFRKDLGWKWIHEPKGYHANFALEPLPIVYYVGRKPKVEQLSNMIV 5b8191d3243afb64907772b192379ca5_0001_1_000000018_0001_12_crosslinked
TLRLTWSSSFENADEEIKRHSIELALEFVDEARRIAEELGLELQFLIVLHEHNGRFESRVEVNIS PCPYIWSLDTQYSKVLALYNQHNPGASAAPCSQLYIDFRKDLGWKWIHEPKGYHANFALEPLPIVYYVGRKPKVEQLSNMIV EHEE_hb1_2458_000000003_0001
DVRQTIIVTFNRHDEEAERRAREALRRDLKRLHEWSRKRGLDNKCEEDEFTFGDRVVIVVFCKSH PCPYIWSLDTQYSKVLALYNQHNPGASAAPCSQLYIDFRKDLGWKWIHEPKGYHANFALEPLPIVYYVGRKPKVEQLSNMIV EHEE_hb1_301_000000027_0001_74_crosslinked
SEHDFSSVTVRGPDPDTAKKETDHAKEEAKKFQKKCKDRGLTVYVLRISETDKNHWLFVVYVFCE PCPYIWSLDTQYSKVLALYNQHNPGASAAPCSQLYIDFRKDLGWKWIHEPKGYHANFALEPLPIVYYVGRKPKVEQLSNMIV EHEE_08242_000000006_0001_40_crosslinked
HRCLFSTYTFDGDDEHAERLIEHAERLNEELARKLEREGWRYIFLLITRRKRNNRIHINALVCAQ PCPYIWSLDTQYSKVLALYNQHNPGASAAPCSQLYIDFRKDLGWKWIHEPKGYHANFALEPLPIVYYVGRKPKVEQLSNMIV EHEE_hb1_5005_000000008_0001_52_crosslinked
PEELKKIVEECLKRGISPEECRRIIEEILERRDPRLLTEFLLVLYSLEQFFDPEEAIKIAAKDVG PCPYIWSLDTQYSKVLALYNQHNPGASAAPCSQLYIDFRKDLGWKWIHEPKGYHANFALEPLPIVYYVGRKPKVEQLSNMIV m_ems_p1-15H-GBL-16H-GBL-16H_0039_0001_0001_0001_000000005_0001_37_46_H_._bcov_4helix_08330_0001_0001_165_crosslinked
DIKVTVNVHGPTDTKRYEFRVDNPLTAHYLADLLLLLLGIDASCSYDPRTGSVECKN PCPYIWSLDTQYSKVLALYNQHNPGASAAPCSQLYIDFRKDLGWKWIHEPKGYHANFALEPLPIVYYVGRKPKVEQLSNMIV m_3ec4fd4a060bd7cb271f112d3e57d58d_0001_1_000000026_0001_7_11_H_._proteinG_2655_0001_0001_110_crosslinked
TLTLCFQYRIDGDDERAKEAAERAAKEATKLAEDAARKDTGTVEIDVFIFIENGRNIVIVCAFIK PCPYIWSLDTQYSKVLALYNQHNPGASAAPCSQLYIDFRKDLGWKWIHEPKGYHANFALEPLPIVYYVGRKPKVEQLSNMIV EHEE_hb1_4934_000000019_0001_80_crosslinked
SLEEALEIIEKELGDPELVHQLRINIEFLKELGVSPEEILDLLRLILRQENTPEARLALKILEET PCPYIWSLDTQYSKVLALYNQHNPGASAAPCSQLYIDFRKDLGWKWIHEPKGYHANFALEPLPIVYYVGRKPKVEQLSNMIV m_64112f081ff6e37487a4373fed56e914_0001_1_000000012_0001_22_31_H_._bcov_4helix_11191_0001_0001_0001
PHLFIQVRVNSPYAEKVARIADELGVHVVCSGDLCLWFNADEIVQRLVEEAKKYGVEVQIDTIE PCPYIWSLDTQYSKVLALYNQHNPGASAAPCSQLYIDFRKDLGWKWIHEPKGYHANFALEPLPIVYYVGRKPKVEQLSNMIV m_ems_ferrM_6429_000000029_0001_28_30_33_35_P_._ems_ferrM_1761_0002_0001_0002_0001_95_crosslinked
SEEEEIREVIEALAKRCGVPSLEVSVSNGQIHVTIHGNDEDAICALNAVEQLSHALNTSVDVKIK PCPYIWSLDTQYSKVLALYNQHNPGASAAPCSQLYIDFRKDLGWKWIHEPKGYHANFALEPLPIVYYVGRKPKVEQLSNMIV m_c1e71d7a3d0ab330c467f57ef1deb931_0001_000000019_0001_41_46_H_._HEEHE_2204_0001_0001_112_crosslinked
SEIEEVLELIRRYDPQVVINLLFRLDNLKLQGVSPEEILKELLAIAKHLGSPLATELLRRLLEKR PCPYIWSLDTQYSKVLALYNQHNPGASAAPCSQLYIDFRKDLGWKWIHEPKGYHANFALEPLPIVYYVGRKPKVEQLSNMIV m_707acc9d051fe3a4acad5ad22db0e630_0001_1_000000018_0001_24_28_H_._bcov_4helix_07329_0001_0002_0001
HWRNTDIVVVNLRDEELVKRARELLEESIEHAERIAEELNLDIRVECDEFRFGDVLVLLCFIRIT PCPYIWSLDTQYSKVLALYNQHNPGASAAPCSQLYIDFRKDLGWKWIHEPKGYHANFALEPLPIVYYVGRKPKVEQLSNMIV EHEE_hb1_861_000000016_0001_34_crosslinked
DLAKEAVEKVRKLVKEVKDKDPRKSERAELALKALEEAIKRHKDNPTEILLDAYSVEQEVKLIG PCPYIWSLDTQYSKVLALYNQHNPGASAAPCSQLYIDFRKDLGWKWIHEPKGYHANFALEPLPIVYYVGRKPKVEQLSNMIV m_ems_p1-15H-GBL-16H-GBL-16H_0039_0001_0001_0001_000000005_0001_37_46_H_._ems_3hM_1177_0001_0002_0001
DAILIVCRDVETAEEQAKKLGTHVVTTHGSDKFVLLLIDDEEKAKWVIEELKKLNIDCEVVEVD PCPYIWSLDTQYSKVLALYNQHNPGASAAPCSQLYIDFRKDLGWKWIHEPKGYHANFALEPLPIVYYVGRKPKVEQLSNMIV ferr_hb1_170_000000010_0001_105_crosslinked
VKVQIHAPNPAAAAYLLARDANVKEVRCEKDGVCRVVVDDPELVKRVAEAVRELAEVEIHVKE PCPYIWSLDTQYSKVLALYNQHNPGASAAPCSQLYIDFRKDLGWKWIHEPKGYHANFALEPLPIVYYVGRKPKVEQLSNMIV m_3ecb33624e2e1d8f50a90791185d0653_0001_1_000000014_0001_25_30_H_._ems_ferrM_6052_0002_0001_0001_88_crosslinked
DVRQTIIVTFNRHDEEAERRAREALRRDLKRLHEWSRKRGLDNKWECDEFTFGDRVVIVCFSKSH PCPYIWSLDTQYSKVLALYNQHNPGASAAPCSQLYIDFRKDLGWKWIHEPKGYHANFALEPLPIVYYVGRKPKVEQLSNMIV EHEE_hb1_301_000000027_0001_75_crosslinked
DRDEEIKRLVDQCLREAGATDVQVSVSNNRVTVTVNGPDRAATEVLLCVYALAHYLGVDVKFTDR PCPYIWSLDTQYSKVLALYNQHNPGASAAPCSQLYIDFRKDLGWKWIHEPKGYHANFALEPLPIVYYVGRKPKVEQLSNMIV m_ems_p1-15H-GBL-16H-GBL-16H_0039_0001_0001_0001_000000005_0001_37_46_H_._HEEHE_3055_0001_0001_0001_177_crosslinked
PHLIIVNFSFDKRDSKQEEEVRRLIKEFQTKQKKEADKRNLKLYCLEYTFEKNGRIFISILCNIE PCPYIWSLDTQYSKVLALYNQHNPGASAAPCSQLYIDFRKDLGWKWIHEPKGYHANFALEPLPIVYYVGRKPKVEQLSNMIV EHEE_hb1_4232_000000015_0001_83_crosslinked
DDLELAKRLREEVSKQAGVPDFHCDVLNGVIFCVVNGNDESAKRLKKIVSRLAKELNTDYLVLTQ PCPYIWSLDTQYSKVLALYNQHNPGASAAPCSQLYIDFRKDLGWKWIHEPKGYHANFALEPLPIVYYVGRKPKVEQLSNMIV HEEHE_2200_000000009_0001_47_crosslinked
DLDEEAKQNLLFIAAVVGLTDFRVTVNNGDVKVTVTGTDERSKRLERSARAVAEAVGVSLKVQLN PCPYIWSLDTQYSKVLALYNQHNPGASAAPCSQLYIDFRKDLGWKWIHEPKGYHANFALEPLPIVYYVGRKPKVEQLSNMIV m_67b279f8f2a2415978d2553cc30fca6f_0001_1_000000014_0001_18_23_H_._HEEHE_2009_0001_0001_0001
DVYIVLIYNFNRHNEERLHEARELFEEEVRKAEEHLRKRAERAEVEELRVTFDGRIQVYVSIHAR PCPYIWSLDTQYSKVLALYNQHNPGASAAPCSQLYIDFRKDLGWKWIHEPKGYHANFALEPLPIVYYVGRKPKVEQLSNMIV EHEE_hb1_4949_000000008_0001
SEIEEEVRHLVESAEDIARTHNTEILVRLHSNGVTVEVRVDSDPRNIKKAKELAEEFVKRVKDR PCPYIWSLDTQYSKVLALYNQHNPGASAAPCSQLYIDFRKDLGWKWIHEPKGYHANFALEPLPIVYYVGRKPKVEQLSNMIV HEEH_05540_000000020_0001
SEEEKLERLLRSLGVSPEEVERLLRLFKELKKRLNPTEVLLDLYQDLLQLGISPELIKKVLQLLD PCPYIWSLDTQYSKVLALYNQHNPGASAAPCSQLYIDFRKDLGWKWIHEPKGYHANFALEPLPIVYYVGRKPKVEQLSNMIV m_ems_p1-15H-GBL-16H-GBL-16H_0039_0001_0001_0001_000000005_0001_37_46_H_._bcov_4helix_04074_0001_0002_0001
SEVILITVRICVKDEELLKRLLKEWEERSRKLLEELEKRGLEIHFQTLTSRNGDCFLWFSVYVIT PCPYIWSLDTQYSKVLALYNQHNPGASAAPCSQLYIDFRKDLGWKWIHEPKGYHANFALEPLPIVYYVGRKPKVEQLSNMIV EHEE_hb1_3378_000000025_0001_22_crosslinked
TEETEILLLIYSAAHFACLDDVKVRVKNGKVTVRISGNDDCADRLTKLVKLLATEQGLEVEVEVR PCPYIWSLDTQYSKVLALYNQHNPGASAAPCSQLYIDFRKDLGWKWIHEPKGYHANFALEPLPIVYYVGRKPKVEQLSNMIV m_ems_p1-15H-GBL-16H-GBL-16H_0039_0001_0001_0001_000000005_0001_37_46_H_._HEEHE_1712_0001_0001_0001_112_crosslinked
DEKMELLIDVWEVAREAGVPNFQVDCENNRCRVSVHASDPRVEEAAKRVKELVERLGVPVHVEVK PCPYIWSLDTQYSKVLALYNQHNPGASAAPCSQLYIDFRKDLGWKWIHEPKGYHANFALEPLPIVYYVGRKPKVEQLSNMIV m_a5567de14e69e56abfe7145b81b63e91_0001_000000006_0001_37_45_H_._HEEHE_0248_0001_0001_103_crosslinked
DKEEKIKKLVDEAAKLAGVSSLTVTVHNGTIHVHVNATDEASRAVVFLVANLAERVGVPIRVRIH PCPYIWSLDTQYSKVLALYNQHNPGASAAPCSQLYIDFRKDLGWKWIHEPKGYHANFALEPLPIVYYVGRKPKVEQLSNMIV m_75f7a7753e41b29d7a177d2829858f8d_0001_000000017_0001_23_31_H_._HEEHE_0585_0001_0001
DERLEELLRRLRKDFSPELLEDLLRLFRRLLKLGLDPEKVLSALLLFADQRRDPELLKILHLLYR PCPYIWSLDTQYSKVLALYNQHNPGASAAPCSQLYIDFRKDLGWKWIHEPKGYHANFALEPLPIVYYVGRKPKVEQLSNMIV m_9f890c78fc77abd3a1133787d264dfe5_0001_000000017_0001_27_32_H_._bcov_4helix_03071_0001_0001_0001
DIEELARLALKCAQKNGDQEAELLLFLLDNLLELGKIDPTQVQRILRKIAKRCKG PCPYIWSLDTQYSKVLALYNQHNPGASAAPCSQLYIDFRKDLGWKWIHEPKGYHANFALEPLPIVYYVGRKPKVEQLSNMIV m_HHH_eva_0036_000000013_0001_43_53_H_._p1-15H-GBL-16H-GABBL-16H_0021_0001_0001_0002_0001_0001_108_crosslinked
DSEELRAELEELVRKDPEKAKEFVRKLAEECKEDPEVCQLVAELSHLLQQLGDPELAELADKLLH PCPYIWSLDTQYSKVLALYNQHNPGASAAPCSQLYIDFRKDLGWKWIHEPKGYHANFALEPLPIVYYVGRKPKVEQLSNMIV m_0b73f9878e8dfd71b61d2a130a227b24_0001_1_000000003_0001_38_44_H_._bcov_4helix_00540_0001_0001_44_crosslinked
SESEELRQLVEAICKREGVPRCDVKVKDGTLSVTVKGDDEAARALLQNVLFIAAVKGIHVDLRTK PCPYIWSLDTQYSKVLALYNQHNPGASAAPCSQLYIDFRKDLGWKWIHEPKGYHANFALEPLPIVYYVGRKPKVEQLSNMIV m_67b279f8f2a2415978d2553cc30fca6f_0001_1_000000014_0001_18_23_H_._HEEHE_1611_0001_0002_0001_106_crosslinked
DIEELIRELLEKDPDDEVVRLALELLKELRKRIDPRRVITELLLNLYAQGDPRARELAKRIAELD PCPYIWSLDTQYSKVLALYNQHNPGASAAPCSQLYIDFRKDLGWKWIHEPKGYHANFALEPLPIVYYVGRKPKVEQLSNMIV m_ems_p1-15H-GBL-16H-GBL-16H_0039_0001_0001_0001_000000005_0001_37_46_H_._bcov_4helix_03495_0001_0001
TVIFIEVRGPDDNVKKFVELVAELGARVLVIRDKEVIVEGADPDTIEDLAKKVIRAPEVRVFHD PCPYIWSLDTQYSKVLALYNQHNPGASAAPCSQLYIDFRKDLGWKWIHEPKGYHANFALEPLPIVYYVGRKPKVEQLSNMIV m_ferr_hb1_151_000000027_0001_3_5_59_61_P_._ems_ferrM_5999_0001_0002_0001
DLLEKAKKCAREILDPKVADIFDFLVDLLKDAGIDPEEILELVLRLLEDLGVDPELLEEVKRCAR PCPYIWSLDTQYSKVLALYNQHNPGASAAPCSQLYIDFRKDLGWKWIHEPKGYHANFALEPLPIVYYVGRKPKVEQLSNMIV m_9b5def7823956c7009419e82645cf0f0_0001_000000016_0001_19_26_H_._bcov_4helix_06679_0001_0001_123_crosslinked
TLTVVIVSDGRVYDFRCDDDKEKCKEIIKKAAKELNLEVKVIIVTDHYILVQVK PCPYIWSLDTQYSKVLALYNQHNPGASAAPCSQLYIDFRKDLGWKWIHEPKGYHANFALEPLPIVYYVGRKPKVEQLSNMIV ems_bGM_281_000000010_0001_32_crosslinked
DWKTAEELLKKIREEAEKKDDTEALLEAYSALLVLQLCTKKGDEECVKLAIELAKKLEKDS PCPYIWSLDTQYSKVLALYNQHNPGASAAPCSQLYIDFRKDLGWKWIHEPKGYHANFALEPLPIVYYVGRKPKVEQLSNMIV m_ems_p1-15H-GBL-16H-GBL-16H_0039_0001_0001_0001_000000005_0001_37_46_H_._ems_3hC_947_0002_0001_0001_0001_164_crosslinked
DTEKLLDCYSLEYLVEELLKKNPEQAKELVKRAREVAKRHNDEKLYECAKKILEKIKKKG PCPYIWSLDTQYSKVLALYNQHNPGASAAPCSQLYIDFRKDLGWKWIHEPKGYHANFALEPLPIVYYVGRKPKVEQLSNMIV m_ems_p1-15H-GBL-16H-GBL-16H_0039_0001_0001_0001_000000005_0001_37_46_H_._ems_3hM_2899_0001_0003_0001_149_crosslinked
DAERLAETHILLEAYQAGVPSVHVEVSNGTINVTVKGNDESVQLLQESAKQLATKLGLTVRVETK PCPYIWSLDTQYSKVLALYNQHNPGASAAPCSQLYIDFRKDLGWKWIHEPKGYHANFALEPLPIVYYVGRKPKVEQLSNMIV m_b53e02b194710e68f466320564696a92_0001_000000006_0001_42_48_H_._HEEHE_0423_0001_0002_0001
IEYSDTNTKVKVTSEDQSKKVEKDAQKIAEDLLREWRKQGRRVFCYVTLTRDGDSVRFSIFCYVT PCPYIWSLDTQYSKVLALYNQHNPGASAAPCSQLYIDFRKDLGWKWIHEPKGYHANFALEPLPIVYYVGRKPKVEQLSNMIV EHEE_06944_000000007_0001_21_crosslinked
ALLCIVKDERVCREVAKLLNAPVIELKLPGDEYLFYIRGVSKEQAKRVAKTVHKKYKNVRLVVF PCPYIWSLDTQYSKVLALYNQHNPGASAAPCSQLYIDFRKDLGWKWIHEPKGYHANFALEPLPIVYYVGRKPKVEQLSNMIV ems_ferrC_629_000000011_0001_49_crosslinked
DRLLDLSDAIDFLALLCGVPSVRTEVRNGKITVTVSGNTDSAKCAKEDVRFFSEKFNVDVDFQIR PCPYIWSLDTQYSKVLALYNQHNPGASAAPCSQLYIDFRKDLGWKWIHEPKGYHANFALEPLPIVYYVGRKPKVEQLSNMIV m_2b8c0b6d382919713be1eebf2d851371_0001_1_000000022_0001_43_50_H_._HEEHE_2897_0001_0003_0001_69_crosslinked
DETWDLTYRSEGDDRESVRTALEWADRIAQKIREEAEKRNLEVHAYFYCITRDGDSHCRVTARVT PCPYIWSLDTQYSKVLALYNQHNPGASAAPCSQLYIDFRKDLGWKWIHEPKGYHANFALEPLPIVYYVGRKPKVEQLSNMIV EHEE_hb1_5191_000000011_0001_37_crosslinked
YEFHTFCIKFDGLDEEAKKRVRKFYEKVAREERKKAKERGLRVQVFLNTQRRGSEVTFCVFVVVN PCPYIWSLDTQYSKVLALYNQHNPGASAAPCSQLYIDFRKDLGWKWIHEPKGYHANFALEPLPIVYYVGRKPKVEQLSNMIV EHEE_hb1_5016_000000000_0001_61_crosslinked
SKEEDLRFLVERQAKLAGVPSVTIRVKDGKVTVKIKGTDEAAHLVLVVVLFRADVVGLEVHVDIR PCPYIWSLDTQYSKVLALYNQHNPGASAAPCSQLYIDFRKDLGWKWIHEPKGYHANFALEPLPIVYYVGRKPKVEQLSNMIV m_707acc9d051fe3a4acad5ad22db0e630_0001_1_000000018_0001_24_28_H_._HEEHE_2932_0001_0001
DEQHAAEIIVNTACSQVGLEDCKVRFRNNKIEVRIDGTDERAQTVQERVRELAELLNLDLDVQIR PCPYIWSLDTQYSKVLALYNQHNPGASAAPCSQLYIDFRKDLGWKWIHEPKGYHANFALEPLPIVYYVGRKPKVEQLSNMIV m_HEEH_05151_000000003_0001_53_61_H_._HEEHE_2024_0001_0001_68_crosslinked
DLEELLELVEKCLGDPRLREDVRFIIERLKEQGLSPEKILDILDFLLSLINPECAKIFTRLLLEA PCPYIWSLDTQYSKVLALYNQHNPGASAAPCSQLYIDFRKDLGWKWIHEPKGYHANFALEPLPIVYYVGRKPKVEQLSNMIV m_9b5def7823956c7009419e82645cf0f0_0001_000000016_0001_19_26_H_._bcov_4helix_13256_0001_0001_0001_46_crosslinked
TDVLIELTDSRGAELVAKIAGVKHVFCYRGPGDEVACILYGVDPQRAKEVAETVIKARVVVVD PCPYIWSLDTQYSKVLALYNQHNPGASAAPCSQLYIDFRKDLGWKWIHEPKGYHANFALEPLPIVYYVGRKPKVEQLSNMIV ems_ferrM_6539_0002_000000010_0001_113_crosslinked
SRCEELVERALKIPDPREVRKILREAAKLCRRLGSPLHQLIINAEFLLDLGDPEKVKEILEEILK PCPYIWSLDTQYSKVLALYNQHNPGASAAPCSQLYIDFRKDLGWKWIHEPKGYHANFALEPLPIVYYVGRKPKVEQLSNMIV m_64112f081ff6e37487a4373fed56e914_0001_1_000000012_0001_22_31_H_._bcov_4helix_01799_0001_0001_88_crosslinked
DVEELLERIRKTGDPRLLTELLLELYVLARTDPKAKELLEILHELIERGVSPEEIAEILLRLLKK PCPYIWSLDTQYSKVLALYNQHNPGASAAPCSQLYIDFRKDLGWKWIHEPKGYHANFALEPLPIVYYVGRKPKVEQLSNMIV m_b53e02b194710e68f466320564696a92_0001_000000006_0001_42_48_H_._bcov_4helix_07796_0001_0001
DELEELVEKAVKLCGVDPEVLRELKRDLEFLRKRADPRQVIFLIENLAELRGNPCVARLLDELFN PCPYIWSLDTQYSKVLALYNQHNPGASAAPCSQLYIDFRKDLGWKWIHEPKGYHANFALEPLPIVYYVGRKPKVEQLSNMIV m_7e8cfca9992e6163b8b74bcfbf40098a_0001_1_000000026_0001_25_31_H_._bcov_4helix_08712_0001_0001_55_crosslinked
SEEEVRRLAEEVAGGDPELKRQIVLLFLSCLDSGIPPEECLDLLEQVAKKDGDPVLKKFVELLRK PCPYIWSLDTQYSKVLALYNQHNPGASAAPCSQLYIDFRKDLGWKWIHEPKGYHANFALEPLPIVYYVGRKPKVEQLSNMIV 60d8b35ec985a13947425573275723a2_0001_1_000000007_0001_3_crosslinked
DEFEHEAESLIAFATDQAKLLNRPATFVVELGGTEVEIRVGTDPKEVKKAEDKLRKWAKEAKEK PCPYIWSLDTQYSKVLALYNQHNPGASAAPCSQLYIDFRKDLGWKWIHEPKGYHANFALEPLPIVYYVGRKPKVEQLSNMIV HEEH_21354_000000002_0001
SEEEHVREAIEDAAKRAGVPSVKVSVHNGTVHVTLDGDDSAAQAVQYLAERDARAHGLPVDVKIK PCPYIWSLDTQYSKVLALYNQHNPGASAAPCSQLYIDFRKDLGWKWIHEPKGYHANFALEPLPIVYYVGRKPKVEQLSNMIV m_3ecb33624e2e1d8f50a90791185d0653_0001_1_000000014_0001_25_30_H_._HEEHE_0942_0001_0002_0001
DEEELERLLKEAKEKNDCELALEVVLLFYLLTGDPRATHVLLEVYSLCQFNPELAIKLAEELVKT PCPYIWSLDTQYSKVLALYNQHNPGASAAPCSQLYIDFRKDLGWKWIHEPKGYHANFALEPLPIVYYVGRKPKVEQLSNMIV m_b53e02b194710e68f466320564696a92_0001_000000006_0001_42_48_H_._bcov_4helix_09659_0001_0001_132_crosslinked
DFALVARSASLALERGDEEAVEELLEVLRALQRGEVSEEWAEKISETIWRRLG PCPYIWSLDTQYSKVLALYNQHNPGASAAPCSQLYIDFRKDLGWKWIHEPKGYHANFALEPLPIVYYVGRKPKVEQLSNMIV 3h_hb1_5952_000000021_0001
DEELEELLEELKKRVSPHIRRALELVLELFKRGDPNEAAMDLAAIISLLGLSPELQERLLELVLK PCPYIWSLDTQYSKVLALYNQHNPGASAAPCSQLYIDFRKDLGWKWIHEPKGYHANFALEPLPIVYYVGRKPKVEQLSNMIV m_c2bee41a39e7c0fb2897ab0d568c9ecb_0001_1_000000010_0001_20_27_H_._bcov_4helix_01922_0001_0001
SLRFVVVVTTSKEIFIFQVEVDSPEQAKEFVKEVLKKVNADGSYICNPERQICLVLG PCPYIWSLDTQYSKVLALYNQHNPGASAAPCSQLYIDFRKDLGWKWIHEPKGYHANFALEPLPIVYYVGRKPKVEQLSNMIV m_EHEE_hb1_3213_000000011_0001_5_7_59_61_P_._proteinG_2768_0001_0001_61_crosslinked
PVTIFVVSKDVEKVKRCAEKALKDVKIERVNGDIIIIRVPDKSGARLILKLCAKMGARVFVNE PCPYIWSLDTQYSKVLALYNQHNPGASAAPCSQLYIDFRKDLGWKWIHEPKGYHANFALEPLPIVYYVGRKPKVEQLSNMIV ems_ferrM_1642_0001_000000013_0001_64_crosslinked
SEVETAARLAETVLKELNVPGSSWFINRGLLYLVVRGTDENVKKASKKIEDLCRKVGVECLVFID PCPYIWSLDTQYSKVLALYNQHNPGASAAPCSQLYIDFRKDLGWKWIHEPKGYHANFALEPLPIVYYVGRKPKVEQLSNMIV m_EHEE_hb1_876_000000015_0001_46_48_59_61_P_._HEEHE_2913_0001_0001_127_crosslinked
DKRSEVLIDLWCLLRGNPRCKEDLERLVEEAAGGDPELKKEILERLERLLKRNLEEAVRLLVELR PCPYIWSLDTQYSKVLALYNQHNPGASAAPCSQLYIDFRKDLGWKWIHEPKGYHANFALEPLPIVYYVGRKPKVEQLSNMIV m_a5567de14e69e56abfe7145b81b63e91_0001_000000006_0001_37_45_H_._bcov_4helix_09135_0001_0001_134_crosslinked
DQSFIVIVVTDDDIVFVEVTVPDWKDAKRFAEQLIRDLNVDAFVNVNPDSNLVIVQG PCPYIWSLDTQYSKVLALYNQHNPGASAAPCSQLYIDFRKDLGWKWIHEPKGYHANFALEPLPIVYYVGRKPKVEQLSNMIV proteinG_1956_000000009_0001
SRFATEVLLEFYSLERCRRLGICSPEEVIRIIRKLKETARELGDEEAYRFAEELEKELQKKYL PCPYIWSLDTQYSKVLALYNQHNPGASAAPCSQLYIDFRKDLGWKWIHEPKGYHANFALEPLPIVYYVGRKPKVEQLSNMIV m_b53e02b194710e68f466320564696a92_0001_000000006_0001_42_48_H_._HHH_eva_0385_0001_0001_0001_156_crosslinked
SEEIEEALERLLREIPDCRRVFTHVLLELYALNTPEARRLLEILRELHERGVDCEEILKILIKLG PCPYIWSLDTQYSKVLALYNQHNPGASAAPCSQLYIDFRKDLGWKWIHEPKGYHANFALEPLPIVYYVGRKPKVEQLSNMIV m_b53e02b194710e68f466320564696a92_0001_000000006_0001_42_48_H_._bcov_4helix_06660_0001_0001_134_crosslinked
DTEEEIEKDIEKLLKEAGVPKFQVFINNGIIFVLVRGETERLKEVSEKLRTKAKKLGYHLLVVTD PCPYIWSLDTQYSKVLALYNQHNPGASAAPCSQLYIDFRKDLGWKWIHEPKGYHANFALEPLPIVYYVGRKPKVEQLSNMIV m_EHEE_00776_000000009_0001_44_48_57_59_P_._HEEHE_0518_0001_0001
SEQELAKKIVEHAAKVVGLERIKFRFRNNKIEVRIDGTDQEAQNVLFIVDHLAEQLNLDLRVEIR PCPYIWSLDTQYSKVLALYNQHNPGASAAPCSQLYIDFRKDLGWKWIHEPKGYHANFALEPLPIVYYVGRKPKVEQLSNMIV m_67b279f8f2a2415978d2553cc30fca6f_0001_1_000000014_0001_18_23_H_._HEEHE_2024_0001_0001
DEEQFVFFVVHGDDEEAKRIVKEFLEHVEREIERHARERNVRYRLLVFCYENDGTIVCYIVWTIH PCPYIWSLDTQYSKVLALYNQHNPGASAAPCSQLYIDFRKDLGWKWIHEPKGYHANFALEPLPIVYYVGRKPKVEQLSNMIV EHEE_hb1_1644_000000027_0001_52_crosslinked
DSLLLVEFDVDGRDEDAKRWAEHVDEEWARRLLEDLKRKGLDARWQCVTIRQGEKVTHLCFIDVN PCPYIWSLDTQYSKVLALYNQHNPGASAAPCSQLYIDFRKDLGWKWIHEPKGYHANFALEPLPIVYYVGRKPKVEQLSNMIV EHEE_hb1_1222_000000024_0001_33_crosslinked
SEIEEEAERAEEIKKLAGVPDVYCVVLNGRFFCQIQGDDETAKEAEKIIDKYSRDNNLEYVVFIF PCPYIWSLDTQYSKVLALYNQHNPGASAAPCSQLYIDFRKDLGWKWIHEPKGYHANFALEPLPIVYYVGRKPKVEQLSNMIV HEEHE_0055_000000019_0001_22_crosslinked
DLKEILEEIAERLGIDPRDLNALLFRIDVLEDQGVSPEEICEILRVIIEHLGNPEAAELLEKLCR PCPYIWSLDTQYSKVLALYNQHNPGASAAPCSQLYIDFRKDLGWKWIHEPKGYHANFALEPLPIVYYVGRKPKVEQLSNMIV m_707acc9d051fe3a4acad5ad22db0e630_0001_1_000000018_0001_24_28_H_._bcov_4helix_02128_0001_0005_0001_77_crosslinked
GPEEIVEEVLKRVGDPRLESARWLLELANKIPDPDERRALIFLAENLAELVGDEELVRAIRELAR PCPYIWSLDTQYSKVLALYNQHNPGASAAPCSQLYIDFRKDLGWKWIHEPKGYHANFALEPLPIVYYVGRKPKVEQLSNMIV m_ems_p1-14H-GBL-14H-GABBL-16H_0710_0001_0001_0002_000000024_0001_44_52_H_._bcov_4helix_02382_0001_0002_0001
YRFYDFTYTSCTDKEEERRKSEEFAKRVAKEIEDEARKDHLRILAFFQTRDNNGCFRFLWLAILD PCPYIWSLDTQYSKVLALYNQHNPGASAAPCSQLYIDFRKDLGWKWIHEPKGYHANFALEPLPIVYYVGRKPKVEQLSNMIV EHEE_hb1_5952_000000023_0001_91_crosslinked
GEEEFRELLRKLGISPELIEELERLVKEAKEKNDPRLLTEILLNIYNAARISPEEAEKIIESLLK PCPYIWSLDTQYSKVLALYNQHNPGASAAPCSQLYIDFRKDLGWKWIHEPKGYHANFALEPLPIVYYVGRKPKVEQLSNMIV m_ems_p1-15H-GBL-16H-GBL-16H_0039_0001_0001_0001_000000005_0001_37_46_H_._bcov_4helix_06152_0001_0001_0001
REIVVQLKDVDKVQKVAKTAAGNFRCVRLGDDDFACFIEVRDERIREIVLKLAAELNARSFVFD PCPYIWSLDTQYSKVLALYNQHNPGASAAPCSQLYIDFRKDLGWKWIHEPKGYHANFALEPLPIVYYVGRKPKVEQLSNMIV ems_ferrM_6280_000000015_0001_50_crosslinked
DEETALQQILKVAETLAKEAKSREDVKKARKKLKEWLDKLNVDRQLRQNALFRLDTVFDLAV PCPYIWSLDTQYSKVLALYNQHNPGASAAPCSQLYIDFRKDLGWKWIHEPKGYHANFALEPLPIVYYVGRKPKVEQLSNMIV m_707acc9d051fe3a4acad5ad22db0e630_0001_1_000000018_0001_24_28_H_._ems_3hC_1017_0002_0001_0001
RIEIDIHSHCDLDDQEHCIEVASESTRLADEFVKEIRKRGLEAHLSIRLREHNGKVVLDLRLEAR PCPYIWSLDTQYSKVLALYNQHNPGASAAPCSQLYIDFRKDLGWKWIHEPKGYHANFALEPLPIVYYVGRKPKVEQLSNMIV EHEE_hb1_3750_000000011_0001_13_crosslinked
TTYVIFVQGADPNLVKKWASSLNARIFVVCNGDECLVIIEIDDYKRVEELAKIVNARVFVNRLG PCPYIWSLDTQYSKVLALYNQHNPGASAAPCSQLYIDFRKDLGWKWIHEPKGYHANFALEPLPIVYYVGRKPKVEQLSNMIV m_ems_ferrM_3802_000000023_0001_5_7_54_58_P_._ems_ferrM_5223_0001_0002_0001_133_crosslinked
GVVLFEGVDPRVVEKVASLCNARVFIVRIGDRWLVIVYVSDPTCAQRIAEIVHKIVGAEVVVFP PCPYIWSLDTQYSKVLALYNQHNPGASAAPCSQLYIDFRKDLGWKWIHEPKGYHANFALEPLPIVYYVGRKPKVEQLSNMIV ems_ferrM_3664_000000011_0001_104_crosslinked
SVVEELEKLLKELNTPCARILLFMLERLLRLGVDPHQVLINLEFLALNCGDPEALRIIRELFRRK PCPYIWSLDTQYSKVLALYNQHNPGASAAPCSQLYIDFRKDLGWKWIHEPKGYHANFALEPLPIVYYVGRKPKVEQLSNMIV m_64112f081ff6e37487a4373fed56e914_0001_1_000000012_0001_22_31_H_._bcov_4helix_13690_0001_0002_0001_61_crosslinked
SICIIEIDDWKAAEEVAKVANANVYVNSQDGQYVIFVQTDDEDGARKVVELLKKAGVRRVFCTP PCPYIWSLDTQYSKVLALYNQHNPGASAAPCSQLYIDFRKDLGWKWIHEPKGYHANFALEPLPIVYYVGRKPKVEQLSNMIV m_EHEE_hb1_612_000000005_0001_48_50_59_61_P_._ems_ferrM_5735_0001_0001_0002_0001_64_crosslinked
TLTYIICVWVDSEDSREQEEAKRESEKEAREIWEELHRRGLDVEFFLITFEIRGRWYHCNVLSAN PCPYIWSLDTQYSKVLALYNQHNPGASAAPCSQLYIDFRKDLGWKWIHEPKGYHANFALEPLPIVYYVGRKPKVEQLSNMIV EHEE_hb1_1069_000000027_0001_40_crosslinked
DEEVVELLKKLVNDPELEKVLEILLKLCKEGDPRACLLLEELKELLEKGNPTEVLLVLYSLLLQL PCPYIWSLDTQYSKVLALYNQHNPGASAAPCSQLYIDFRKDLGWKWIHEPKGYHANFALEPLPIVYYVGRKPKVEQLSNMIV m_ems_p1-15H-GBL-16H-GBL-16H_0039_0001_0001_0001_000000005_0001_37_46_H_._bcov_4helix_04125_0001_0002_0001_119_crosslinked
DETELLLEVYSLEHFARKVITTDEERKWVETLIDQAKKALKNGDKDTVKHLARLVEEFARRG PCPYIWSLDTQYSKVLALYNQHNPGASAAPCSQLYIDFRKDLGWKWIHEPKGYHANFALEPLPIVYYVGRKPKVEQLSNMIV m_ems_p1-15H-GBL-16H-GBL-16H_0039_0001_0001_0001_000000005_0001_37_46_H_._ems_3hM_954_0001_0002_0001
SLQEEFQEAARFIAERLGVKSVTVRVRNGTVHVTINAPNEAAQNLLTAIEALCSAAGVPCDVKIK PCPYIWSLDTQYSKVLALYNQHNPGASAAPCSQLYIDFRKDLGWKWIHEPKGYHANFALEPLPIVYYVGRKPKVEQLSNMIV m_28547f62621d3f4f8f57c1e24f9beede_0001_1_000000016_0001_5_13_H_._HEEHE_1572_0001_0002_0001_96_crosslinked
DKDVLYFFEVQSSDPDTRKKLKKEAQTKAEEFWKKAKDNGLDVRLFCFEFQFGTSVSFFCFVRVR PCPYIWSLDTQYSKVLALYNQHNPGASAAPCSQLYIDFRKDLGWKWIHEPKGYHANFALEPLPIVYYVGRKPKVEQLSNMIV EHEE_05019_000000006_0001_19_crosslinked
DEVEELLKEALRTNDPRLLEELLKLLEELKKEDPRKVKELAARALEIAEKFGDPEVAAELFIVSS PCPYIWSLDTQYSKVLALYNQHNPGASAAPCSQLYIDFRKDLGWKWIHEPKGYHANFALEPLPIVYYVGRKPKVEQLSNMIV m_9862393bd4eb64f05c76d22049e39513_0001_000000024_0001_60_64_H_._bcov_4helix_08073_0001_0001
SEFNFIQIHIDTDDEEEFREWERRLRKWQEELEERLRRRGLEVVFLSVTSEHDGRLSIVAVTTIS PCPYIWSLDTQYSKVLALYNQHNPGASAAPCSQLYIDFRKDLGWKWIHEPKGYHANFALEPLPIVYYVGRKPKVEQLSNMIV EHEE_hb1_5597_000000020_0001
SLEELLEEAERKRDPELARKVAELICKEAGIPPEDCRLFFRDAADLIGDPVEAAILAVLAAKREK PCPYIWSLDTQYSKVLALYNQHNPGASAAPCSQLYIDFRKDLGWKWIHEPKGYHANFALEPLPIVYYVGRKPKVEQLSNMIV 15bc4717605a2b37364d8ab6c274c09c_0001_1_000000025_0001_4_crosslinked
TFQVHCKDPTKAVERLLEFARFFGVKIETHNNTYHFEGIDRSVIEAVVLLIENRAKAVCEVRG PCPYIWSLDTQYSKVLALYNQHNPGASAAPCSQLYIDFRKDLGWKWIHEPKGYHANFALEPLPIVYYVGRKPKVEQLSNMIV m_234bb501998f509494096a15c01d6915_0001_000000026_0001_45_50_H_._ems_ferrM_4274_0001_0001_0001_13_crosslinked
SEKEQISRELERLAREAGVPSVDVKLRNGKITVTLDGDNQAATEALLNIYSLCHYLNIKCDVTFR PCPYIWSLDTQYSKVLALYNQHNPGASAAPCSQLYIDFRKDLGWKWIHEPKGYHANFALEPLPIVYYVGRKPKVEQLSNMIV m_ems_p1-15H-GBL-16H-GBL-16H_0039_0001_0001_0001_000000005_0001_37_46_H_._HEEHE_2411_0001_0001_0001_129_crosslinked
REVKVSASDPEIAREIAILIREVYNVDVEVRTEGEFKVTIDGKTITLKDADPQELRLIALQLAD PCPYIWSLDTQYSKVLALYNQHNPGASAAPCSQLYIDFRKDLGWKWIHEPKGYHANFALEPLPIVYYVGRKPKVEQLSNMIV m_HHH_eva_0439_000000010_0001_3_11_H_._ems_thioM_606_0001_0001
SEEELVRECAKRLGNEEVAEKVEEIVRELRKKDPEEARQVLQNAIFLCELGDPEAVEHLVLRDER PCPYIWSLDTQYSKVLALYNQHNPGASAAPCSQLYIDFRKDLGWKWIHEPKGYHANFALEPLPIVYYVGRKPKVEQLSNMIV m_b08fa24f6ed407a29824ac109b4c3131_0001_1_000000025_0001_38_43_H_._bcov_4helix_12834_0001_0001_142_crosslinked
SQKLTELLLDAYSAIAYAGDPELEKRLRELLHCAAETGDPTCIELVRKLAEEVEERLRS PCPYIWSLDTQYSKVLALYNQHNPGASAAPCSQLYIDFRKDLGWKWIHEPKGYHANFALEPLPIVYYVGRKPKVEQLSNMIV m_ems_p1-15H-GBL-16H-GBL-16H_0039_0001_0001_0001_000000005_0001_37_46_H_._HHH_eva_0243_0001_0001_0001_105_crosslinked
DEEEINRIVEELRRLPPEEVERLVRELIKKCGDPEECRKLVQNLIFLLELLGNPELAELLAELLR PCPYIWSLDTQYSKVLALYNQHNPGASAAPCSQLYIDFRKDLGWKWIHEPKGYHANFALEPLPIVYYVGRKPKVEQLSNMIV c1a580492a749aef4f5fabdbe236b7a0_0001_000000003_0001_112_crosslinked
SEEEELKRAVEEAAKRAGVDSVKVSCKDGTCHVTINASSPASRALEFFVEVLAQALGTRVDVQLR PCPYIWSLDTQYSKVLALYNQHNPGASAAPCSQLYIDFRKDLGWKWIHEPKGYHANFALEPLPIVYYVGRKPKVEQLSNMIV m_88ad10506ddba10ecd58f70eaccfc0fd_0001_1_000000008_0001_41_48_H_._HEEHE_2620_0001_0001_53_crosslinked
DEDTKNEKIAKDILKDLVKKCTTRRCVVDAFLVAAAEILLLIPDWEKAKEVVEELARLALEWL PCPYIWSLDTQYSKVLALYNQHNPGASAAPCSQLYIDFRKDLGWKWIHEPKGYHANFALEPLPIVYYVGRKPKVEQLSNMIV m_EHEE_08472_000000018_0001_18_25_H_._ems_3hC_1315_0001_0001_77_crosslinked
SEDEELELRVRILAKLAGISDVKCTVRNGRIRCTVDGDTESAKQLRQNLDFIAANLGVEVSVEVK PCPYIWSLDTQYSKVLALYNQHNPGASAAPCSQLYIDFRKDLGWKWIHEPKGYHANFALEPLPIVYYVGRKPKVEQLSNMIV m_67b279f8f2a2415978d2553cc30fca6f_0001_1_000000014_0001_18_23_H_._HEEHE_2623_0001_0001_0001_94_crosslinked
DDEEEFKQNVIFIAAVAGVPSVEVDTRNNKVTVTIQGNDESAKRLAEAVRALAERAGIDVKVRTR PCPYIWSLDTQYSKVLALYNQHNPGASAAPCSQLYIDFRKDLGWKWIHEPKGYHANFALEPLPIVYYVGRKPKVEQLSNMIV m_67b279f8f2a2415978d2553cc30fca6f_0001_1_000000014_0001_18_23_H_._HEEHE_2401_0001_0002_0001
DEDQALEFFVENQCRAAGVKDCKVRKSNGRIEVTLKGNDESAKRASEDIRLFAKHLGLPVSVRTQ PCPYIWSLDTQYSKVLALYNQHNPGASAAPCSQLYIDFRKDLGWKWIHEPKGYHANFALEPLPIVYYVGRKPKVEQLSNMIV m_8d83f56b3f6c12e6c4e8af3d7d92f308_0001_1_000000021_0001_60_65_H_._HEEHE_2963_0001_0001_0001_47_crosslinked
SDLRAFEYLVERDAAAAGVPSVEVRISNGRITVHVHGTDESVKEAEESVKLLCKRLGLRCTVKRH PCPYIWSLDTQYSKVLALYNQHNPGASAAPCSQLYIDFRKDLGWKWIHEPKGYHANFALEPLPIVYYVGRKPKVEQLSNMIV m_3ecb33624e2e1d8f50a90791185d0653_0001_1_000000014_0001_25_30_H_._HEEHE_1797_0001_0002_0001_60_crosslinked
TETDFLQVRIDGTDEEAKKEAKKFIEEARRELEQHARERGLRAEIVCFTFEENNKLIVVCLVVIR PCPYIWSLDTQYSKVLALYNQHNPGASAAPCSQLYIDFRKDLGWKWIHEPKGYHANFALEPLPIVYYVGRKPKVEQLSNMIV EHEE_hb1_5234_000000002_0001_21_crosslinked
DKDKKVKEILDKLEKDASDSNNPELQKVAEEARELVKACEELGVDPEVCAEAARFLFDNKKEN PCPYIWSLDTQYSKVLALYNQHNPGASAAPCSQLYIDFRKDLGWKWIHEPKGYHANFALEPLPIVYYVGRKPKVEQLSNMIV m_HHH_eva_0036_000000013_0001_43_53_H_._ems_3hC_105_0001_0001_125_crosslinked
SEELEEILRELSKTDPEAHQILINLEFLKALGLDPKDIIFLLLVVVEQAGNKDLEELLRKVLEKT PCPYIWSLDTQYSKVLALYNQHNPGASAAPCSQLYIDFRKDLGWKWIHEPKGYHANFALEPLPIVYYVGRKPKVEQLSNMIV m_64112f081ff6e37487a4373fed56e914_0001_1_000000012_0001_22_31_H_._bcov_4helix_00971_0001_0003_0001
DVQLFHDIEVKGDDEEAKKWAKKLLEDSEKEAKKIAKELNLELLSYRFYNCRGDRCVYLTYHRIK PCPYIWSLDTQYSKVLALYNQHNPGASAAPCSQLYIDFRKDLGWKWIHEPKGYHANFALEPLPIVYYVGRKPKVEQLSNMIV EHEE_hb1_5305_000000001_0001_98_crosslinked
DVEELLERIRKTGDPRLLTELLLALYTLCLHDPKACELFEILHELMERGVSPEEIAEILLRLLKK PCPYIWSLDTQYSKVLALYNQHNPGASAAPCSQLYIDFRKDLGWKWIHEPKGYHANFALEPLPIVYYVGRKPKVEQLSNMIV m_ems_p1-15H-GBL-16H-GBL-16H_0039_0001_0001_0001_000000005_0001_37_46_H_._bcov_4helix_07796_0001_0001_131_crosslinked
DSVVLVEGVDERIARFACRLWNAHVFHFNINLIICYVKEHEVSELIARLILELQGDARVQFKS PCPYIWSLDTQYSKVLALYNQHNPGASAAPCSQLYIDFRKDLGWKWIHEPKGYHANFALEPLPIVYYVGRKPKVEQLSNMIV ferr_hb1_3971_000000016_0001_87_crosslinked
DEDTKNEKIAEDVLKDLVKKCTTDECVKEALRIAIKVILELIPDREKALEVAMDLAALAAEWL PCPYIWSLDTQYSKVLALYNQHNPGASAAPCSQLYIDFRKDLGWKWIHEPKGYHANFALEPLPIVYYVGRKPKVEQLSNMIV m_c2bee41a39e7c0fb2897ab0d568c9ecb_0001_1_000000010_0001_20_27_H_._ems_3hC_1315_0001_0001_131_crosslinked
SFRECSRKALEIANELGDREAERRVFRINQALVEGEAPEEWAEKACKRLIKKLK PCPYIWSLDTQYSKVLALYNQHNPGASAAPCSQLYIDFRKDLGWKWIHEPKGYHANFALEPLPIVYYVGRKPKVEQLSNMIV m_3h_hb1_5708_000000016_0001_43_53_H_._p1-15H-GBL-16H-GABBL-15H_0419_0001_0001_0001_0001_0001_91_crosslinked
DVEEELRRLCRELGVDPRDCASIDANLELLTKLSGDPKLALRVLLELAREDGDPKLEEVVELLLK PCPYIWSLDTQYSKVLALYNQHNPGASAAPCSQLYIDFRKDLGWKWIHEPKGYHANFALEPLPIVYYVGRKPKVEQLSNMIV m_0eddeacbb14b769e73e254714f31e2f9_0001_000000021_0001_42_51_H_._bcov_4helix_12071_0001_0001_78_crosslinked
DHQLRINYEFLRDNLSPEEVVHLVFAVIERELGDPEEAKKLLRKVLESLGISPEEVERLIELARR PCPYIWSLDTQYSKVLALYNQHNPGASAAPCSQLYIDFRKDLGWKWIHEPKGYHANFALEPLPIVYYVGRKPKVEQLSNMIV m_64112f081ff6e37487a4373fed56e914_0001_1_000000012_0001_22_31_H_._bcov_4helix_08561_0001_0001
SEEELSKTLKKEVSELAGVPDFKLDVKNGTITVTVNGDDEAASALCIIVDLLAQKLNTDSRCEFR PCPYIWSLDTQYSKVLALYNQHNPGASAAPCSQLYIDFRKDLGWKWIHEPKGYHANFALEPLPIVYYVGRKPKVEQLSNMIV m_ems_3hM_876_000000027_0001_51_60_H_._HEEHE_2200_0001_0001_124_crosslinked
HRSNIIQVRLENAHEEELKEILERLREYAERLKEEAKRKGGRADCLLIIDRRNGRWVILNVCVWR PCPYIWSLDTQYSKVLALYNQHNPGASAAPCSQLYIDFRKDLGWKWIHEPKGYHANFALEPLPIVYYVGRKPKVEQLSNMIV EHEE_hb1_4747_000000014_0001_45_crosslinked
DLLIELTADPTEVEKMLRKIPYLVVLLGPGNKVIIIVEIPELAEKVAKYLDPSARFVRI PCPYIWSLDTQYSKVLALYNQHNPGASAAPCSQLYIDFRKDLGWKWIHEPKGYHANFALEPLPIVYYVGRKPKVEQLSNMIV ems_ferrM_1861_0002_000000006_0001
DPELEKLVKLLKELGISPEQIVRALLLLIENRLNVSPEEAEKIVERLIKKLGDPELERVLREIRN PCPYIWSLDTQYSKVLALYNQHNPGASAAPCSQLYIDFRKDLGWKWIHEPKGYHANFALEPLPIVYYVGRKPKVEQLSNMIV m_234bb501998f509494096a15c01d6915_0001_000000026_0001_45_50_H_._bcov_4helix_10730_0001_0002_0001
DLVICHVEDHDDEKAAKLLSRAVNPPKYFISNGKVVFLHGVTDEIVRKASKRANVKRVECEVR PCPYIWSLDTQYSKVLALYNQHNPGASAAPCSQLYIDFRKDLGWKWIHEPKGYHANFALEPLPIVYYVGRKPKVEQLSNMIV ems_ferrM_6352_0002_000000019_0001_102_crosslinked
TELYVYLIVVEGDDEEAIKTVRRLSEELAEKTAREFRKRGLDVRVIHFAFREGDVFLSFNSVRIR PCPYIWSLDTQYSKVLALYNQHNPGASAAPCSQLYIDFRKDLGWKWIHEPKGYHANFALEPLPIVYYVGRKPKVEQLSNMIV EHEE_hb1_2219_000000001_0001
SQLDSFRAAVDLIALLAGVPSVEVRVSNGRITVHVHGTDESVKEAEEDVRFIAERQGLRVTVKRH PCPYIWSLDTQYSKVLALYNQHNPGASAAPCSQLYIDFRKDLGWKWIHEPKGYHANFALEPLPIVYYVGRKPKVEQLSNMIV m_720936397f2d31669eff21710c18a4fc_0001_000000026_0001_43_51_H_._HEEHE_1797_0001_0001
SEEEVEKFIREAKKKGRLDPDQIRFLEELLRLARSGELNPQAAEFYVDTIRDELS PCPYIWSLDTQYSKVLALYNQHNPGASAAPCSQLYIDFRKDLGWKWIHEPKGYHANFALEPLPIVYYVGRKPKVEQLSNMIV HHH_eva_0428_000000013_0001
SSIHQVEINAEFLAVLCNVESVSYSVSNGHLTITLQGDTECVRAASFLIERLAKLDGLRLTVQIR PCPYIWSLDTQYSKVLALYNQHNPGASAAPCSQLYIDFRKDLGWKWIHEPKGYHANFALEPLPIVYYVGRKPKVEQLSNMIV m_64112f081ff6e37487a4373fed56e914_0001_1_000000012_0001_22_31_H_._HEEHE_0560_0001_0001_45_crosslinked
DDEERLRKLAKEDPENFRLELLIQLYDLGGLSPEEIQKLVEEVEELLKRDPEKAAELAVKLIRDT PCPYIWSLDTQYSKVLALYNQHNPGASAAPCSQLYIDFRKDLGWKWIHEPKGYHANFALEPLPIVYYVGRKPKVEQLSNMIV m_196093a79268749953b7e721a953693f_0001_000000027_0001_37_41_H_._bcov_4helix_04099_0001_0002_0001
DAWAILIQDEHVSEFVAKIARELGCRVIRIGESNFIECTDEHVFRIVAHLARRLDSRAQTVKIG PCPYIWSLDTQYSKVLALYNQHNPGASAAPCSQLYIDFRKDLGWKWIHEPKGYHANFALEPLPIVYYVGRKPKVEQLSNMIV ferr_hb1_365_000000013_0001_83_crosslinked
DFEEVAQTIAKTVTKEVDVPSVKVECLKNYCYVKVKGSDEKAESAERIISRLAAEYGIRVFVSHQ PCPYIWSLDTQYSKVLALYNQHNPGASAAPCSQLYIDFRKDLGWKWIHEPKGYHANFALEPLPIVYYVGRKPKVEQLSNMIV m_EHEE_hb1_3173_000000022_0001_48_50_57_59_P_._HEEHE_0154_0001_0001_40_crosslinked
RIVILIEYEDPEKVAKKLIKLINPSRVQVFRNGKVVFVRVEDVDPNRVKKACKIAGARCEVKE PCPYIWSLDTQYSKVLALYNQHNPGASAAPCSQLYIDFRKDLGWKWIHEPKGYHANFALEPLPIVYYVGRKPKVEQLSNMIV ems_ferrM_2902_000000015_0001_99_crosslinked
SEDETLQTLAKECADDAGVPSVTVRVRNGSVTVEINGDDQAATELLLCLYSLSRFFNVPVDVKIK PCPYIWSLDTQYSKVLALYNQHNPGASAAPCSQLYIDFRKDLGWKWIHEPKGYHANFALEPLPIVYYVGRKPKVEQLSNMIV m_ems_p1-15H-GBL-16H-GBL-16H_0039_0001_0001_0001_000000005_0001_37_46_H_._HEEHE_2163_0001_0002_0001_159_crosslinked
SPVELIKELLTEIKKVVSKKNDELLKEAVEEVEKLLEEIERKDDERAATELLLEAYSLLVHARL PCPYIWSLDTQYSKVLALYNQHNPGASAAPCSQLYIDFRKDLGWKWIHEPKGYHANFALEPLPIVYYVGRKPKVEQLSNMIV m_ems_p1-15H-GBL-16H-GBL-16H_0039_0001_0001_0001_000000005_0001_37_46_H_._ems_3hM_1328_0001_0001_0001
DEEVEKVLELAKRVPDPRLREAAKELEERLRRGEITPNDVINDILYLLQEAGDPELVKKVLELLL PCPYIWSLDTQYSKVLALYNQHNPGASAAPCSQLYIDFRKDLGWKWIHEPKGYHANFALEPLPIVYYVGRKPKVEQLSNMIV m_96571b9a5ea694805820ab3a6ab64ac1_0001_000000005_0001_39_49_H_._bcov_4helix_04398_0001_0001
TVAIFLVDVPPEVAELIKKAVPQARCVFKDNLIVCEVPEEEGAKKVLEFVLKMDSTLVFVSKL PCPYIWSLDTQYSKVLALYNQHNPGASAAPCSQLYIDFRKDLGWKWIHEPKGYHANFALEPLPIVYYVGRKPKVEQLSNMIV ems_ferrM_2424_0002_000000020_0001_112_crosslinked
DLEEVLEIADKALEICKKLNNEELCRTIAQLQFDALVAAAQNDEELLKEILKTIKDLLKKG PCPYIWSLDTQYSKVLALYNQHNPGASAAPCSQLYIDFRKDLGWKWIHEPKGYHANFALEPLPIVYYVGRKPKVEQLSNMIV m_ad0cd72a9da53e38f9357a14ca3bb4c7_0001_1_000000017_0001_37_41_H_._ems_3hM_3151_0001_0001_159_crosslinked
DVCVRVQIRGSTSSSEETVCVRDKESALAAISALVLALGIPATVNFDPDSNSVTVQQ PCPYIWSLDTQYSKVLALYNQHNPGASAAPCSQLYIDFRKDLGWKWIHEPKGYHANFALEPLPIVYYVGRKPKVEQLSNMIV m_d61877853fc72d3a9b094762e15ccc8a_0001_000000027_0001_25_32_H_._proteinG_1703_0001_0001_107_crosslinked
SKEEIIRELLKEAGVSPEDIRQLIQNIIFCKDVFSPEECTKIAEVLLRLLGVSPEVIEKIKRVVP PCPYIWSLDTQYSKVLALYNQHNPGASAAPCSQLYIDFRKDLGWKWIHEPKGYHANFALEPLPIVYYVGRKPKVEQLSNMIV m_b08fa24f6ed407a29824ac109b4c3131_0001_1_000000025_0001_38_43_H_._bcov_4helix_13971_0001_0001_156_crosslinked
DEKEEKARRAVKKLSEELQSIENPERRKKATEFLEFAQEFFEKDPDIHQALINFEFLVANAKDL PCPYIWSLDTQYSKVLALYNQHNPGASAAPCSQLYIDFRKDLGWKWIHEPKGYHANFALEPLPIVYYVGRKPKVEQLSNMIV m_64112f081ff6e37487a4373fed56e914_0001_1_000000012_0001_22_31_H_._ems_3hM_929_0001_0002_0001
DVEVLLEALERDTGDPELVRLVEELIRELKERGVSPEEILKLLLELAEELGDTELLLAVYSALLY PCPYIWSLDTQYSKVLALYNQHNPGASAAPCSQLYIDFRKDLGWKWIHEPKGYHANFALEPLPIVYYVGRKPKVEQLSNMIV m_ems_p1-15H-GBL-16H-GBL-16H_0039_0001_0001_0001_000000005_0001_37_46_H_._bcov_4helix_08558_0001_0001_0001
PRLIVFCHAPDPDQVVKIIKSLGVEVTLFDGNIVQLHNATEEVAKSLDEVAKKLGIYCMVFE PCPYIWSLDTQYSKVLALYNQHNPGASAAPCSQLYIDFRKDLGWKWIHEPKGYHANFALEPLPIVYYVGRKPKVEQLSNMIV ems_ferrM_3081_000000000_0001_52_crosslinked
SEETEVLLDAYSLALFVGVPDVKIRRSNGRITVTVKGNDESAQRFSELLKRIAKKLGVDVRVQTR PCPYIWSLDTQYSKVLALYNQHNPGASAAPCSQLYIDFRKDLGWKWIHEPKGYHANFALEPLPIVYYVGRKPKVEQLSNMIV m_ems_p1-15H-GBL-16H-GBL-16H_0039_0001_0001_0001_000000005_0001_37_46_H_._HEEHE_3351_0001_0001
LKTIFYQLRIDGNDERAEELLKESKELAKKIVETLKREGWERVVNTVFEFREGEKVVHFILILAR PCPYIWSLDTQYSKVLALYNQHNPGASAAPCSQLYIDFRKDLGWKWIHEPKGYHANFALEPLPIVYYVGRKPKVEQLSNMIV EHEE_hb1_1160_000000003_0001
DVIIIVDDWRIAEFLAKVTNTEFECVETDGGQILCTLTGHDEELLKLLQELIERLNLNILVLID PCPYIWSLDTQYSKVLALYNQHNPGASAAPCSQLYIDFRKDLGWKWIHEPKGYHANFALEPLPIVYYVGRKPKVEQLSNMIV ferr_hb1_2304_000000029_0001_72_crosslinked
SEIKELLEEAIRQGDCRLVFEIVDRVLERKGKLSPQEILELVIDLYNACLFGDEELLKRLLELVD PCPYIWSLDTQYSKVLALYNQHNPGASAAPCSQLYIDFRKDLGWKWIHEPKGYHANFALEPLPIVYYVGRKPKVEQLSNMIV m_7bd45f8982b286e345d2e979515e9068_0001_000000013_0001_3_10_H_._bcov_4helix_09143_0001_0001_145_crosslinked
PKVIIVVDDPTQAEQVCRVLLENCEIVEQNGVVVIFIENVDPRLAEEVRRKTQARVTIFE PCPYIWSLDTQYSKVLALYNQHNPGASAAPCSQLYIDFRKDLGWKWIHEPKGYHANFALEPLPIVYYVGRKPKVEQLSNMIV ems_ferrM_3161_0001_000000005_0001_124_crosslinked
DRCFIVESHQKADDKDAEEEAKKRLEEFIRHVEERARRRGLRVIVFTTSDRRGDTTTLTVFICVR PCPYIWSLDTQYSKVLALYNQHNPGASAAPCSQLYIDFRKDLGWKWIHEPKGYHANFALEPLPIVYYVGRKPKVEQLSNMIV EHEE_hb1_2019_000000028_0001_46_crosslinked
DDEIQIRDYVLLIALDAGVPSVHVEVSNGKVEVRLKGNDESVQTAKKKIEEFAKALGIDVKVKNH PCPYIWSLDTQYSKVLALYNQHNPGASAAPCSQLYIDFRKDLGWKWIHEPKGYHANFALEPLPIVYYVGRKPKVEQLSNMIV m_a5f4663b0d1365df39cc17eed1faab14_0001_000000026_0001_19_26_H_._HEEHE_3000_0001_0001_0001
SRLTELLLEAYQNGDEKLKRLVEELIRLLDRGELSPEELLRLLLKRCREEGDPDCEELVREILED PCPYIWSLDTQYSKVLALYNQHNPGASAAPCSQLYIDFRKDLGWKWIHEPKGYHANFALEPLPIVYYVGRKPKVEQLSNMIV m_b53e02b194710e68f466320564696a92_0001_000000006_0001_42_48_H_._bcov_4helix_01016_0001_0001_0001_124_crosslinked
DFYLFFSTELCNTDERAEERSRKAIRELIEHAERIAKKFNLRIIVFTYTSREGDCTSNAVYVVVR PCPYIWSLDTQYSKVLALYNQHNPGASAAPCSQLYIDFRKDLGWKWIHEPKGYHANFALEPLPIVYYVGRKPKVEQLSNMIV EHEE_hb1_541_000000025_0001_75_crosslinked
DDEELFEQNVIFIAAAANVPSVTVSVSNGRVQVDIKGTDESAQRALEAVEAAADHYGLDVDVQVR PCPYIWSLDTQYSKVLALYNQHNPGASAAPCSQLYIDFRKDLGWKWIHEPKGYHANFALEPLPIVYYVGRKPKVEQLSNMIV m_67b279f8f2a2415978d2553cc30fca6f_0001_1_000000014_0001_18_23_H_._HEEHE_3006_0001_0001
DEELVRLARLLLEGDPEARARLFLLENLIELGDPEARRKLEEAIKLARELGDKEVVRILELILRD PCPYIWSLDTQYSKVLALYNQHNPGASAAPCSQLYIDFRKDLGWKWIHEPKGYHANFALEPLPIVYYVGRKPKVEQLSNMIV m_ems_p1-14H-GBL-14H-GABBL-16H_0710_0001_0001_0002_000000024_0001_44_52_H_._bcov_4helix_11547_0001_0002_0001
DRAVFVAELSAELAGNPELKELIRRILEARKRGDEELLKRLEEILERLAKEDPVARDILDALKAE PCPYIWSLDTQYSKVLALYNQHNPGASAAPCSQLYIDFRKDLGWKWIHEPKGYHANFALEPLPIVYYVGRKPKVEQLSNMIV 88a00740ec73c6e7ea6fc114696bdb14_0001_000000018_0001
MEIIVFVRVEDPKKVEKAAEEAGVVCFTFGKHLLCVLHNNDPNRLEKLLRKVGAEFELREL PCPYIWSLDTQYSKVLALYNQHNPGASAAPCSQLYIDFRKDLGWKWIHEPKGYHANFALEPLPIVYYVGRKPKVEQLSNMIV ems_ferrM_2624_000000004_0001_36_crosslinked
DEYYFFCVELENVREEEIKHWHEISKEFAREVVERARKRGLRVLVFLFANEVDGRYIECVYIVVR PCPYIWSLDTQYSKVLALYNQHNPGASAAPCSQLYIDFRKDLGWKWIHEPKGYHANFALEPLPIVYYVGRKPKVEQLSNMIV EHEE_hb1_4531_000000020_0001_52_crosslinked
SLEEKVKRAAEEGDEELLRKLLEELLKLLGLSPEEIKEFLEFLEKYLGDPHDVIFLVLNLVETVP PCPYIWSLDTQYSKVLALYNQHNPGASAAPCSQLYIDFRKDLGWKWIHEPKGYHANFALEPLPIVYYVGRKPKVEQLSNMIV 913f987c86846a13e121a05a5c2f1049_0001_1_000000028_0001
SEETAKRIIKKARKQGDELIAKLAEEVLKGIQKGELSPTEALLLLYSLELYLN PCPYIWSLDTQYSKVLALYNQHNPGASAAPCSQLYIDFRKDLGWKWIHEPKGYHANFALEPLPIVYYVGRKPKVEQLSNMIV m_ems_p1-15H-GBL-16H-GBL-16H_0039_0001_0001_0001_000000005_0001_37_46_H_._p1-14H-GBL-16H-GABBL-15H_0252_0001_0001_0002_0001_0001_0001
SFTVVIRGFNERVQKASEEAKKAGARIVCIDNEICVIHVQDKEIAEQVKRLAEKANVNVLVFG PCPYIWSLDTQYSKVLALYNQHNPGASAAPCSQLYIDFRKDLGWKWIHEPKGYHANFALEPLPIVYYVGRKPKVEQLSNMIV ems_ferrM_1517_0002_000000020_0001_106_crosslinked
SEAEEIVREIRKLVKFLNPTSVSVDVRNGRVKVTVHGQDQAAQLVDVIADSLAYELGVELEVRSR PCPYIWSLDTQYSKVLALYNQHNPGASAAPCSQLYIDFRKDLGWKWIHEPKGYHANFALEPLPIVYYVGRKPKVEQLSNMIV m_269e88d0e096774383d0e2f8541e919c_0001_1_000000022_0001_23_27_H_._HEEHE_2870_0001_0001_0001
DDQLELEFYVDHLTERLGVPSCSVSVKDGKVSVTCNGDDESATTASKEIRELAEALGLDVKVKKE PCPYIWSLDTQYSKVLALYNQHNPGASAAPCSQLYIDFRKDLGWKWIHEPKGYHANFALEPLPIVYYVGRKPKVEQLSNMIV m_416e30d36ba6434f3d09dd5d2ac6df7d_0001_1_000000006_0001_4_9_H_._HEEHE_1488_0001_0001_57_crosslinked
NEVHVFQFRSHCRTEEECKRIEEEIRELAKRLAEEWQRHAERVEVDVFRFERNGHVFHIIVIRVR PCPYIWSLDTQYSKVLALYNQHNPGASAAPCSQLYIDFRKDLGWKWIHEPKGYHANFALEPLPIVYYVGRKPKVEQLSNMIV EHEE_hb1_2193_000000010_0001_67_crosslinked
DKLEEFLEQVEALAERANVPSVDVKCKDGRCTVTVKGNDEEARTFLEAFDILAENLGIDVKVQVK PCPYIWSLDTQYSKVLALYNQHNPGASAAPCSQLYIDFRKDLGWKWIHEPKGYHANFALEPLPIVYYVGRKPKVEQLSNMIV m_2190dd9774351ad962202158f0f2aad9_0001_000000025_0001_45_51_H_._HEEHE_2606_0001_0001_0001_34_crosslinked
SEEVLRELARRTGDPDVQALLDCIHLLRLKGISPEEAEEICLLTLASSGVNPEDLRRLLEIIRRK PCPYIWSLDTQYSKVLALYNQHNPGASAAPCSQLYIDFRKDLGWKWIHEPKGYHANFALEPLPIVYYVGRKPKVEQLSNMIV m_5dbb6a04e96a2285f7c76ae75e2a63d1_0001_000000016_0001_23_29_H_._bcov_4helix_12342_0001_0001_74_crosslinked
SEEEDIVRLIRELRKEDPELANDLRALLDACELLGDPYYCRLLREVVELIKRDPEKAKELAKRVV PCPYIWSLDTQYSKVLALYNQHNPGASAAPCSQLYIDFRKDLGWKWIHEPKGYHANFALEPLPIVYYVGRKPKVEQLSNMIV m_HHH_eva_0718_000000007_0001_5_15_H_._bcov_4helix_10030_0001_0001_0001_140_crosslinked
SAFRVAEDVEKKGLSPEELKRQLKQALEVLGDPEIEELLRLLEECTRRLGDPEKCLEIILKIILK PCPYIWSLDTQYSKVLALYNQHNPGASAAPCSQLYIDFRKDLGWKWIHEPKGYHANFALEPLPIVYYVGRKPKVEQLSNMIV m_28cc9ca529f062d6e3a8a0a86282fa1e_0001_1_000000001_0001_43_48_H_._bcov_4helix_04251_0001_0001_11_crosslinked
IITLIDQYKTHGEDERAEEWLRRVEEHLRRLAEELARRLGLRADIVVFVSWEGDTAIHIVVAIVQ PCPYIWSLDTQYSKVLALYNQHNPGASAAPCSQLYIDFRKDLGWKWIHEPKGYHANFALEPLPIVYYVGRKPKVEQLSNMIV EHEE_hb1_4173_000000015_0001
NETNVNLVKVDGNDEEAKKRAEEIAEEIKRRIQKKCRERGLRCESLVIVVTLDGRLTVIVFFVVK PCPYIWSLDTQYSKVLALYNQHNPGASAAPCSQLYIDFRKDLGWKWIHEPKGYHANFALEPLPIVYYVGRKPKVEQLSNMIV EHEE_hb1_3760_000000014_0001_37_crosslinked
DLEEKLLDISANIDFLALLSNDEECKRLAEKVREKFRKAKKNNDEELLSKITKEAEEILEYCLN PCPYIWSLDTQYSKVLALYNQHNPGASAAPCSQLYIDFRKDLGWKWIHEPKGYHANFALEPLPIVYYVGRKPKVEQLSNMIV m_2b8c0b6d382919713be1eebf2d851371_0001_1_000000022_0001_43_50_H_._ems_3hM_273_0001_0002_0001_94_crosslinked
DLDDELFELIERGDKDEVEKVVRRILEDLRKSGDPLARASLLNLLALARELGNPEVVKAIEDARR PCPYIWSLDTQYSKVLALYNQHNPGASAAPCSQLYIDFRKDLGWKWIHEPKGYHANFALEPLPIVYYVGRKPKVEQLSNMIV m_243d3c880fd410c2e4669bd917d7d8db_0001_1_000000007_0001_2_9_H_._bcov_4helix_08249_0001_0001
DEIEKLLELLCKARSPEEIREILELLEKLLKSPHLVERLFFLAANLLDRGVPCEEVVKHLRELVK PCPYIWSLDTQYSKVLALYNQHNPGASAAPCSQLYIDFRKDLGWKWIHEPKGYHANFALEPLPIVYYVGRKPKVEQLSNMIV 5432d7cefdc4905936abd103e32646f0_0001_000000020_0001_7_crosslinked
SERLRELIEEAAGGDPRAREYLSLQLKQVEEEYNVDPEEVVEILEEKAKRLGNPELERLARLLKR PCPYIWSLDTQYSKVLALYNQHNPGASAAPCSQLYIDFRKDLGWKWIHEPKGYHANFALEPLPIVYYVGRKPKVEQLSNMIV m_08b70341ab418174102371aea47b16ec_0001_1_000000001_0001_26_31_H_._bcov_4helix_11515_0001_0001
SEEFEEFLEEVLRKTGDPRVRKLIDIFDFLLESGLDPEEVVILLELAVERQGDPELRELLRRALK PCPYIWSLDTQYSKVLALYNQHNPGASAAPCSQLYIDFRKDLGWKWIHEPKGYHANFALEPLPIVYYVGRKPKVEQLSNMIV m_9b5def7823956c7009419e82645cf0f0_0001_000000016_0001_19_26_H_._bcov_4helix_08785_0001_0002_0001
SCEEYIEKALKEVPDPTHLLLELYSLLRFCGDPRIEELLKLLEELILKGVDPEEIREILTRLLKK PCPYIWSLDTQYSKVLALYNQHNPGASAAPCSQLYIDFRKDLGWKWIHEPKGYHANFALEPLPIVYYVGRKPKVEQLSNMIV m_b53e02b194710e68f466320564696a92_0001_000000006_0001_42_48_H_._bcov_4helix_02988_0001_0001_0001_150_crosslinked
LITDIIQLRADGMDEHAKRLLEEVEKAAEEAAEEARKMGAKRVECVIFHLHEGEHVVVIAVCFIR PCPYIWSLDTQYSKVLALYNQHNPGASAAPCSQLYIDFRKDLGWKWIHEPKGYHANFALEPLPIVYYVGRKPKVEQLSNMIV EHEE_hb1_3311_000000003_0001_54_crosslinked
GEHLEELHRLVREIAERAAKHNDDELFRLALELILRQREEDDSEEAKKSADEQLRFLLEIAV PCPYIWSLDTQYSKVLALYNQHNPGASAAPCSQLYIDFRKDLGWKWIHEPKGYHANFALEPLPIVYYVGRKPKVEQLSNMIV 3h_hb1_5002_000000008_0001
PICIVKVKNPELAREIAERAQVKFYVNRSPDGEWVVFLVADDPNLLKKVEELARKLGLKVICFM PCPYIWSLDTQYSKVLALYNQHNPGASAAPCSQLYIDFRKDLGWKWIHEPKGYHANFALEPLPIVYYVGRKPKVEQLSNMIV m_EHEE_hb1_612_000000005_0001_48_50_59_61_P_._ems_ferrC_701_0001_0001_93_crosslinked
DADEAVVRLVTEVSKLNNVPDLKVDVKNGKVTVTIKGDDRAALDASADVDFLSDLEGAPVTVEIE PCPYIWSLDTQYSKVLALYNQHNPGASAAPCSQLYIDFRKDLGWKWIHEPKGYHANFALEPLPIVYYVGRKPKVEQLSNMIV m_2b8c0b6d382919713be1eebf2d851371_0001_1_000000022_0001_43_50_H_._HEEHE_0152_0001_0001
SEDRDLEANVLFRADHAGVPSYSVRVRNGRVECKVTGDTDSARKLLEFCELLRERLQVPVDVRTG PCPYIWSLDTQYSKVLALYNQHNPGASAAPCSQLYIDFRKDLGWKWIHEPKGYHANFALEPLPIVYYVGRKPKVEQLSNMIV m_707acc9d051fe3a4acad5ad22db0e630_0001_1_000000018_0001_24_28_H_._HEEHE_1378_0001_0002_0001_59_crosslinked
SEVEEVLEEAKKRGVSPEDLQSILAFFEVCEQAGLSPEECLEAVIELAEKLGDPVVAKLLRELLK PCPYIWSLDTQYSKVLALYNQHNPGASAAPCSQLYIDFRKDLGWKWIHEPKGYHANFALEPLPIVYYVGRKPKVEQLSNMIV m_88ad10506ddba10ecd58f70eaccfc0fd_0001_1_000000008_0001_41_48_H_._bcov_4helix_08409_0001_0001_102_crosslinked
NELHLFVRFVRGDDKEAIRRIEEESRRLFEHFRELAEKRNLRIELDTFCFEQDGIWYCVSIITIR PCPYIWSLDTQYSKVLALYNQHNPGASAAPCSQLYIDFRKDLGWKWIHEPKGYHANFALEPLPIVYYVGRKPKVEQLSNMIV EHEE_hb1_1953_000000008_0001_40_crosslinked
GPEELIEELVKKGDAEALFLLVAHVASKLDDPEVFERLDELIELLRRGEIPPEELIRLLRELLRK PCPYIWSLDTQYSKVLALYNQHNPGASAAPCSQLYIDFRKDLGWKWIHEPKGYHANFALEPLPIVYYVGRKPKVEQLSNMIV c51bb202c92a4c72ff6dad4dcdd24ded_0001_1_000000000_0001
SEEETLEKRLEDVARKAGATDVRIFVVNGYIYVTVRGSDESAKSVARVVFEWARKQGYRVYVNIQ PCPYIWSLDTQYSKVLALYNQHNPGASAAPCSQLYIDFRKDLGWKWIHEPKGYHANFALEPLPIVYYVGRKPKVEQLSNMIV m_HEEHE_0296_000000018_0001_30_32_61_63_P_._HEEHE_1049_0001_0001
DVLTVVVCSDEEKAERFAKKYNGILIHSRGNIVLVAVEDKDAAKKFAEEVGCETEFFLT PCPYIWSLDTQYSKVLALYNQHNPGASAAPCSQLYIDFRKDLGWKWIHEPKGYHANFALEPLPIVYYVGRKPKVEQLSNMIV ferr_hb1_322_000000005_0001_95_crosslinked
DELEEILRKLLEKTGDPHLLICLWEIERLKRRGEYSPEELLEIVLICLKLTGDPEALKLIEEVLR PCPYIWSLDTQYSKVLALYNQHNPGASAAPCSQLYIDFRKDLGWKWIHEPKGYHANFALEPLPIVYYVGRKPKVEQLSNMIV m_a5567de14e69e56abfe7145b81b63e91_0001_000000006_0001_37_45_H_._bcov_4helix_11820_0001_0001_168_crosslinked
DLEIDAHANVDFLAILCGVPSFSVRVSNGKVKLSVDGDSEVSECVRIAVEEVAEKLNLDLKVDVR PCPYIWSLDTQYSKVLALYNQHNPGASAAPCSQLYIDFRKDLGWKWIHEPKGYHANFALEPLPIVYYVGRKPKVEQLSNMIV m_2b8c0b6d382919713be1eebf2d851371_0001_1_000000022_0001_43_50_H_._HEEHE_1740_0001_0001_35_crosslinked
PLVFVRLVGADPRLVEHVVRLFPIKCQVVTSPGNRVIVQCEDADPREVKTAASRAAQVEVRVIT PCPYIWSLDTQYSKVLALYNQHNPGASAAPCSQLYIDFRKDLGWKWIHEPKGYHANFALEPLPIVYYVGRKPKVEQLSNMIV m_ems_ferrM_1706_000000015_0001_3_7_60_64_P_._ems_ferrM_6133_0001_0001_0001_84_crosslinked
DELEHQIEINLEFLKDANQDLVFFEISNGTVYVVVAGTDEEAEEARKEAEQYARDLGVPVTVFQG PCPYIWSLDTQYSKVLALYNQHNPGASAAPCSQLYIDFRKDLGWKWIHEPKGYHANFALEPLPIVYYVGRKPKVEQLSNMIV m_64112f081ff6e37487a4373fed56e914_0001_1_000000012_0001_22_31_H_._HEEHE_2972_0001_0001
SLLERLEKLVKELGDPELEELLRIVKKFAKERGLSPTAVVAFLSVLCQKLGNVEKCDELLKLAYK PCPYIWSLDTQYSKVLALYNQHNPGASAAPCSQLYIDFRKDLGWKWIHEPKGYHANFALEPLPIVYYVGRKPKVEQLSNMIV m_88ad10506ddba10ecd58f70eaccfc0fd_0001_1_000000008_0001_41_48_H_._bcov_4helix_12097_0001_0001_0001_60_crosslinked
DEEFEELEKVAKKRNDPELLEAIRFLLECVKRGECSPRQALELLAMLADNLGDPEIAKLIDELIK PCPYIWSLDTQYSKVLALYNQHNPGASAAPCSQLYIDFRKDLGWKWIHEPKGYHANFALEPLPIVYYVGRKPKVEQLSNMIV m_6cec01a4c26685625e84f9416b5e6419_0001_000000010_0001_24_29_H_._bcov_4helix_02413_0001_0001_76_crosslinked
DEDEELELLIRILAERAGAPSVDVKVKDGEIRITIDGCDEAARELFDAVDILAENLNLSVDIKCR PCPYIWSLDTQYSKVLALYNQHNPGASAAPCSQLYIDFRKDLGWKWIHEPKGYHANFALEPLPIVYYVGRKPKVEQLSNMIV m_2190dd9774351ad962202158f0f2aad9_0001_000000025_0001_45_51_H_._HEEHE_2394_0001_0001_26_crosslinked
DAEHQVRINIEFLSDILNVPDVKVEIDNGKITVRIKGNDEAAKDLAFLARRQAELLGIPIEFQEH PCPYIWSLDTQYSKVLALYNQHNPGASAAPCSQLYIDFRKDLGWKWIHEPKGYHANFALEPLPIVYYVGRKPKVEQLSNMIV m_64112f081ff6e37487a4373fed56e914_0001_1_000000012_0001_22_31_H_._HEEHE_3188_0001_0001_0001
TEVLELALRVQHRVLRYVERTGQPRDIEVNINGVNIRFRVDGDPRDASRAASQAVKLALELAAG PCPYIWSLDTQYSKVLALYNQHNPGASAAPCSQLYIDFRKDLGWKWIHEPKGYHANFALEPLPIVYYVGRKPKVEQLSNMIV HEEH_08978_000000010_0001
SEEEIEEVLEELKKENPEAVELIELVLKLVKEAGLSPIDLHANIDFLLALNGNEEVVEKFERLLH PCPYIWSLDTQYSKVLALYNQHNPGASAAPCSQLYIDFRKDLGWKWIHEPKGYHANFALEPLPIVYYVGRKPKVEQLSNMIV m_2b8c0b6d382919713be1eebf2d851371_0001_1_000000022_0001_43_50_H_._bcov_4helix_11235_0001_0001_0001
LITDCIQLRADGMDEHAKRLLEEVEKAAEEAAEEARKMGAKRVEFDTFTFKEGEHVVVIACIFIK PCPYIWSLDTQYSKVLALYNQHNPGASAAPCSQLYIDFRKDLGWKWIHEPKGYHANFALEPLPIVYYVGRKPKVEQLSNMIV EHEE_hb1_3311_000000006_0001_56_crosslinked
DLEKLERDAFKALEILRKLNNDELVRKLDRLLFQLTHAIEENDEDAVKEVSKLIQEIIERLQK PCPYIWSLDTQYSKVLALYNQHNPGASAAPCSQLYIDFRKDLGWKWIHEPKGYHANFALEPLPIVYYVGRKPKVEQLSNMIV m_0a74e1c7d745767cf5c5562c5d3e9afa_0001_1_000000015_0001_21_31_H_._ems_3hM_675_0001_0001
SHETHALAEIYQEVCRAGVENCRVVIENGTVTVTVKGDDESSQRALKIATKIARELGLDVRNTTK PCPYIWSLDTQYSKVLALYNQHNPGASAAPCSQLYIDFRKDLGWKWIHEPKGYHANFALEPLPIVYYVGRKPKVEQLSNMIV m_f7fec2e2f3c28a6f7e150bd65a1a380c_0001_1_000000021_0001_55_61_H_._HEEHE_2206_0001_0002_0001_149_crosslinked
DDLVELILELAKDNPQNAIFIALQLLLRLGDPRVKELIELLEELARDPDDEEVRRKVEELLTELE PCPYIWSLDTQYSKVLALYNQHNPGASAAPCSQLYIDFRKDLGWKWIHEPKGYHANFALEPLPIVYYVGRKPKVEQLSNMIV m_67b279f8f2a2415978d2553cc30fca6f_0001_1_000000014_0001_18_23_H_._bcov_4helix_02541_0001_0001
DLVHQLHINVLFRADVLGVKSCRVTVSNGKVEVRCKATDENARELQKLVEILAELLGLDVDVQVR PCPYIWSLDTQYSKVLALYNQHNPGASAAPCSQLYIDFRKDLGWKWIHEPKGYHANFALEPLPIVYYVGRKPKVEQLSNMIV m_707acc9d051fe3a4acad5ad22db0e630_0001_1_000000018_0001_24_28_H_._HEEHE_1577_0001_0002_0001_46_crosslinked
YEFRDWELEVDGDDEEWRKRIHEFRRKLEEQAEREAKKRNVRVQCFVSEFKEGGKLKVIVLCIFE PCPYIWSLDTQYSKVLALYNQHNPGASAAPCSQLYIDFRKDLGWKWIHEPKGYHANFALEPLPIVYYVGRKPKVEQLSNMIV EHEE_hb1_5204_000000024_0001_59_crosslinked
DRLLKLCRRLLEELGDPKVLDILDFLEELAKQAGHSPEYVVRALLAALERAGDPARELVEECLRR PCPYIWSLDTQYSKVLALYNQHNPGASAAPCSQLYIDFRKDLGWKWIHEPKGYHANFALEPLPIVYYVGRKPKVEQLSNMIV m_9b5def7823956c7009419e82645cf0f0_0001_000000016_0001_19_26_H_._bcov_4helix_10614_0001_0001_0001_48_crosslinked
DDELVRRLLQLLLEASEEAGSHREESFELLAELSLLAMHCERKNREECLKKVEEWARKVIERLK PCPYIWSLDTQYSKVLALYNQHNPGASAAPCSQLYIDFRKDLGWKWIHEPKGYHANFALEPLPIVYYVGRKPKVEQLSNMIV 3h_hb1_2860_000000018_0001_3_crosslinked
TELYVYLIVVEGDDEEAIKTVRRLSEELAEKTAREFRKRGLDVRCIHFAFREGDVFLSFNSCRIR PCPYIWSLDTQYSKVLALYNQHNPGASAAPCSQLYIDFRKDLGWKWIHEPKGYHANFALEPLPIVYYVGRKPKVEQLSNMIV EHEE_hb1_2219_000000001_0001_55_crosslinked
LITIIFHITFDGDDEHVKRLIEEWLKESEKFSKKVAKRHNLELKIDTLCVKSDGRLQCVQLSFIR PCPYIWSLDTQYSKVLALYNQHNPGASAAPCSQLYIDFRKDLGWKWIHEPKGYHANFALEPLPIVYYVGRKPKVEQLSNMIV EHEE_hb1_5657_000000028_0001_52_crosslinked
DEERECRELERLFKEGDIAAVVIQIYTALREKGVSPEEIRKILEEILKVFDRDPEKALELACELG PCPYIWSLDTQYSKVLALYNQHNPGASAAPCSQLYIDFRKDLGWKWIHEPKGYHANFALEPLPIVYYVGRKPKVEQLSNMIV m_64775bce277403d2cf833de53930e9e5_0001_000000020_0001_42_48_H_._bcov_4helix_07832_0001_0001_90_crosslinked
TSSFTYQFRSHARTEEELKRIEEEIRELAKRLAEEWQRHAERVEVDVFKFEVNGRVVHFIVIVVR PCPYIWSLDTQYSKVLALYNQHNPGASAAPCSQLYIDFRKDLGWKWIHEPKGYHANFALEPLPIVYYVGRKPKVEQLSNMIV EHEE_hb1_2193_000000022_0001
TFTDILQIRFDGLDERAEEIIRRAEDEARRFAEELARRLGLEAELDTFCFEEGDKVLCVWLAVVR PCPYIWSLDTQYSKVLALYNQHNPGASAAPCSQLYIDFRKDLGWKWIHEPKGYHANFALEPLPIVYYVGRKPKVEQLSNMIV EHEE_hb1_6302_000000004_0001_62_crosslinked
STEEKVKEAVRAAAERAGVPHVDVRVSNGRVSVTVHGDDEAAKLLAQAIDALCSAVGVTCSIEVK PCPYIWSLDTQYSKVLALYNQHNPGASAAPCSQLYIDFRKDLGWKWIHEPKGYHANFALEPLPIVYYVGRKPKVEQLSNMIV m_7b433bbe769c568a642d6e21c81e970f_0001_000000028_0001_27_32_H_._HEEHE_0517_0001_0001_0001_88_crosslinked
SEEVLRELARRTGDPDVQALLDLIHLLRLKGISPEEAEEIALLTLASSGVNPEDLRRLLEIIRRK PCPYIWSLDTQYSKVLALYNQHNPGASAAPCSQLYIDFRKDLGWKWIHEPKGYHANFALEPLPIVYYVGRKPKVEQLSNMIV m_5dbb6a04e96a2285f7c76ae75e2a63d1_0001_000000016_0001_23_29_H_._bcov_4helix_12342_0001_0001
TLILEVEALLRAGDPDTASELLRRLKERARRDGVPPEEITEFVKYLLKIIGVPPEVVKRLEELVR PCPYIWSLDTQYSKVLALYNQHNPGASAAPCSQLYIDFRKDLGWKWIHEPKGYHANFALEPLPIVYYVGRKPKVEQLSNMIV 50258f6cb1c646d9fad7883c6511d9ea_0001_000000024_0001
SIEALRELLRKLLELGVNPKAIISALDLLALTEHDPKAERAVELVAKALEEGDPELAKRILEELR PCPYIWSLDTQYSKVLALYNQHNPGASAAPCSQLYIDFRKDLGWKWIHEPKGYHANFALEPLPIVYYVGRKPKVEQLSNMIV m_df271cd9aed91f1c2e1a09d410d54a98_0001_1_000000008_0001_8_14_H_._bcov_4helix_00777_0001_0001
TEEEKLKTKIKELCKEVGVPSCRVRVSNGTVQVEVDGRDDAAQRFALLLAQRANREGIPLHVTVH PCPYIWSLDTQYSKVLALYNQHNPGASAAPCSQLYIDFRKDLGWKWIHEPKGYHANFALEPLPIVYYVGRKPKVEQLSNMIV m_06468c5750cb4384160932bb1d69963c_0001_000000000_0001_7_16_H_._HEEHE_1820_0001_0001_0001_51_crosslinked
DRAEDVVFLVRRAAEALNVPSVRVDVRNGRVRVELDGDTEEAHQLLINVEFLAEIAGVPVDVKVK PCPYIWSLDTQYSKVLALYNQHNPGASAAPCSQLYIDFRKDLGWKWIHEPKGYHANFALEPLPIVYYVGRKPKVEQLSNMIV m_64112f081ff6e37487a4373fed56e914_0001_1_000000012_0001_22_31_H_._HEEHE_2675_0001_0002_0001
TEEIKEHVERLVKYLLELGVDPEQAVEAIRFLLDNCVELGRCSKEEAKEATKVAEKVAKKAKG PCPYIWSLDTQYSKVLALYNQHNPGASAAPCSQLYIDFRKDLGWKWIHEPKGYHANFALEPLPIVYYVGRKPKVEQLSNMIV m_HHH_eva_0036_000000013_0001_43_53_H_._HHH_eva_0032_0001_0001_74_crosslinked
PVKILVVIHDPHAARIAYEIASRLGLKCHKRDEDVFVCEVDDERLAREILETLGYNVIILTFRR PCPYIWSLDTQYSKVLALYNQHNPGASAAPCSQLYIDFRKDLGWKWIHEPKGYHANFALEPLPIVYYVGRKPKVEQLSNMIV ems_ferrM_2090_000000013_0001_129_crosslinked
DLHFSFIFQFDKRNEEERRRAEELTRRAIEHVEELARRRGLEVHCENVTFEVDGRITSLLFCKVR PCPYIWSLDTQYSKVLALYNQHNPGASAAPCSQLYIDFRKDLGWKWIHEPKGYHANFALEPLPIVYYVGRKPKVEQLSNMIV EHEE_hb1_1605_000000020_0001_87_crosslinked
SLVVFVQAPVDPRLLEKAAALLGAPFILDGDLLIVEIENDDEAKKLEELIQEWIGDVRVFVNR PCPYIWSLDTQYSKVLALYNQHNPGASAAPCSQLYIDFRKDLGWKWIHEPKGYHANFALEPLPIVYYVGRKPKVEQLSNMIV m_ems_ferrM_3802_000000023_0001_5_7_54_58_P_._ems_ferrM_6153_0001_0001_0001
NCTELLLEVYADLHFALRAIPDEDTAKTLKKLVRTLLERAAESPDPTECKRLLDTAKEIIKKLR PCPYIWSLDTQYSKVLALYNQHNPGASAAPCSQLYIDFRKDLGWKWIHEPKGYHANFALEPLPIVYYVGRKPKVEQLSNMIV m_ems_p1-15H-GBL-16H-GBL-16H_0039_0001_0001_0001_000000005_0001_37_46_H_._ems_3hC_243_0001_0001_0003_0001_144_crosslinked
SEEDKERTLSKRCRELAGVPSVSIKTSNGTVTVTVKGDDEAAQEAVQCVAVFAEEVGLHVRLSNK PCPYIWSLDTQYSKVLALYNQHNPGASAAPCSQLYIDFRKDLGWKWIHEPKGYHANFALEPLPIVYYVGRKPKVEQLSNMIV m_8789b7f3ebfcabbb5a08dc9b5cc2fdad_0001_000000016_0001_17_22_H_._HEEHE_3090_0001_0001_0001_102_crosslinked
DLVLVFVNGADDGVKKAAEIIRKAGVIVFCFNKRTCFVVGVDPKYAEEIVRKVVRAPEVEIVND PCPYIWSLDTQYSKVLALYNQHNPGASAAPCSQLYIDFRKDLGWKWIHEPKGYHANFALEPLPIVYYVGRKPKVEQLSNMIV ems_ferrM_4389_0001_000000011_0001_64_crosslinked
HFLFVQVLDWRAASTAAETFNLKYEFRKLGDEYLIYIEGVTEEQAEKLLRILLKLGVRIVFFNV PCPYIWSLDTQYSKVLALYNQHNPGASAAPCSQLYIDFRKDLGWKWIHEPKGYHANFALEPLPIVYYVGRKPKVEQLSNMIV m_EHEE_hb1_5625_000000000_0001_5_9_59_61_P_._ems_ferrM_1379_0002_0001_0001
SEEETVIRLVEECAKKAGVPQFDVFVNNGKIYVVLNGDTPTARKCSETLKKWAKEQGLELEVFLK PCPYIWSLDTQYSKVLALYNQHNPGASAAPCSQLYIDFRKDLGWKWIHEPKGYHANFALEPLPIVYYVGRKPKVEQLSNMIV HEEHE_1553_000000004_0001_161_crosslinked
DLVEELLERVLRGEIPCEEALRLIEELAKKTKDPELEHVVEALRFLCEYVGDPRQAAFLVLNEVL PCPYIWSLDTQYSKVLALYNQHNPGASAAPCSQLYIDFRKDLGWKWIHEPKGYHANFALEPLPIVYYVGRKPKVEQLSNMIV 4ece0a8d24413809823fe5ef12049337_0001_000000029_0001_15_crosslinked
SEEERLEEAIKLICKRAGVPSCRVEVKDGRFQVHIKGQDRDARAALQNVLFRADVVGLEVDVKVH PCPYIWSLDTQYSKVLALYNQHNPGASAAPCSQLYIDFRKDLGWKWIHEPKGYHANFALEPLPIVYYVGRKPKVEQLSNMIV m_707acc9d051fe3a4acad5ad22db0e630_0001_1_000000018_0001_24_28_H_._HEEHE_2444_0001_0001_47_crosslinked
SNCLYEQIEFDGDDEEARKEAKRLLKELAEHQEEIAKRLNLDIQIVIFELRQGHSVRYVTFSCIR PCPYIWSLDTQYSKVLALYNQHNPGASAAPCSQLYIDFRKDLGWKWIHEPKGYHANFALEPLPIVYYVGRKPKVEQLSNMIV EHEE_hb1_1591_000000017_0001_38_crosslinked
SLEEVLKLVCKFVPEEECRQLELLVLDARALGIPPEDIAFLLLLALLRAGDIPPEAREEIKKIVK PCPYIWSLDTQYSKVLALYNQHNPGASAAPCSQLYIDFRKDLGWKWIHEPKGYHANFALEPLPIVYYVGRKPKVEQLSNMIV a72bf2868f766f521fea4ec82c2b815d_0001_000000003_0001_37_crosslinked
DSWEELAEDLRQAAERLGVPSVTFSCSNGRCKVTLDGNDRIAESFAAAVSALALAAGLDVKVELR PCPYIWSLDTQYSKVLALYNQHNPGASAAPCSQLYIDFRKDLGWKWIHEPKGYHANFALEPLPIVYYVGRKPKVEQLSNMIV m_d61877853fc72d3a9b094762e15ccc8a_0001_000000027_0001_25_32_H_._HEEHE_0947_0001_0001_111_crosslinked
SYSVTLFVQTSKDFRIFEYEVNSPEEAKKWAEKLLKDLGLRAPISVNPESRMIEIRT PCPYIWSLDTQYSKVLALYNQHNPGASAAPCSQLYIDFRKDLGWKWIHEPKGYHANFALEPLPIVYYVGRKPKVEQLSNMIV proteinG_3904_000000004_0001
DQEELSKEIRFLLARACDVDDLQVRVSNGRFHVSVNGTDERARCVKLIALFRADVLGLELTVQVR PCPYIWSLDTQYSKVLALYNQHNPGASAAPCSQLYIDFRKDLGWKWIHEPKGYHANFALEPLPIVYYVGRKPKVEQLSNMIV m_707acc9d051fe3a4acad5ad22db0e630_0001_1_000000018_0001_24_28_H_._HEEHE_0176_0001_0001_44_crosslinked
RFETFIFVDFRDTDERDKERARRLIKEAQELSEELARKLNLRVRCYSFSYRVGDRIVIYFFCRAR PCPYIWSLDTQYSKVLALYNQHNPGASAAPCSQLYIDFRKDLGWKWIHEPKGYHANFALEPLPIVYYVGRKPKVEQLSNMIV EHEE_hb1_43_000000009_0001_60_crosslinked
SEDEELLRLLFEIAKKLGLPSFDVVTHHGRVRFHVIGSDERAKTFCDLAEKLAQKLGLQVECIFI PCPYIWSLDTQYSKVLALYNQHNPGASAAPCSQLYIDFRKDLGWKWIHEPKGYHANFALEPLPIVYYVGRKPKVEQLSNMIV m_EHEE_hb1_6089_000000028_0001_46_48_59_63_P_._HEEHE_1143_0001_0001_38_crosslinked
TDVEKKVAEDLTRALEKLAKEVPNEDISKTLKTLAKCLKDASKRNDARTLAECIHEAQRLLREG PCPYIWSLDTQYSKVLALYNQHNPGASAAPCSQLYIDFRKDLGWKWIHEPKGYHANFALEPLPIVYYVGRKPKVEQLSNMIV ems_3hC_458_000000005_0001_46_crosslinked
SKSEEARQNIQFILAAANPPSYSVDVRNGTIHVTLKGNDRRVEFVWSAVIAIARAVGVPIDVRTE PCPYIWSLDTQYSKVLALYNQHNPGASAAPCSQLYIDFRKDLGWKWIHEPKGYHANFALEPLPIVYYVGRKPKVEQLSNMIV m_67b279f8f2a2415978d2553cc30fca6f_0001_1_000000014_0001_18_23_H_._HEEHE_0766_0001_0001
TLETEILLNVYSLAHFAGVPKFHVECKNGTCTVTVKGDDERAQFVEKLVKEAAKKLNVKVEVRTE PCPYIWSLDTQYSKVLALYNQHNPGASAAPCSQLYIDFRKDLGWKWIHEPKGYHANFALEPLPIVYYVGRKPKVEQLSNMIV m_ems_p1-15H-GBL-16H-GBL-16H_0039_0001_0001_0001_000000005_0001_37_46_H_._HEEHE_0095_0001_0002_0001_112_crosslinked
DECTLLDFEIEAEDEEWVKKLAEEARRLAEKFAKELRDRGIDVRVEEHTSNLHGRSSHYIYICAT PCPYIWSLDTQYSKVLALYNQHNPGASAAPCSQLYIDFRKDLGWKWIHEPKGYHANFALEPLPIVYYVGRKPKVEQLSNMIV EHEE_hb1_96_000000002_0001_93_crosslinked
SEAYRLFIELLERGIPPVRILSELYELVHRHGDPDLERLLELLTRLLAEGVPDEEIERIVRKLAR PCPYIWSLDTQYSKVLALYNQHNPGASAAPCSQLYIDFRKDLGWKWIHEPKGYHANFALEPLPIVYYVGRKPKVEQLSNMIV 11c5a45e11b4b09509777089e2adfec0_0001_000000018_0001
TEEAIELAERCLSRLNPLLRESLEKLRELLKRGELSPRQVVLHLLIQLYDLGDPCLEEVLKLLLK PCPYIWSLDTQYSKVLALYNQHNPGASAAPCSQLYIDFRKDLGWKWIHEPKGYHANFALEPLPIVYYVGRKPKVEQLSNMIV m_196093a79268749953b7e721a953693f_0001_000000027_0001_37_41_H_._bcov_4helix_13032_0001_0001_61_crosslinked
DEKQKFSRAIVEIAKKLGVEHVYVFVENGTCKVLILGDTESARKVQKLAKEVAKKLGVRCKVEII PCPYIWSLDTQYSKVLALYNQHNPGASAAPCSQLYIDFRKDLGWKWIHEPKGYHANFALEPLPIVYYVGRKPKVEQLSNMIV HEEHE_1523_000000012_0001_153_crosslinked
DEVVEKLKEVAEELGNEEAKKLIEEVLKIAKEEGLSPEHVLRAIAAELFILGDPELLEVVLRLLR PCPYIWSLDTQYSKVLALYNQHNPGASAAPCSQLYIDFRKDLGWKWIHEPKGYHANFALEPLPIVYYVGRKPKVEQLSNMIV m_9862393bd4eb64f05c76d22049e39513_0001_000000024_0001_60_64_H_._bcov_4helix_04482_0001_0002_0001
DIKKLSREVARLLLEALKSIPDEETAHELELLVFLLDNKAQRSPDPTEAKRLLDTAKEIIKKLK PCPYIWSLDTQYSKVLALYNQHNPGASAAPCSQLYIDFRKDLGWKWIHEPKGYHANFALEPLPIVYYVGRKPKVEQLSNMIV m_HHH_eva_0036_000000013_0001_43_53_H_._ems_3hC_243_0001_0001_0001
GPEEAKEILKKINSPHARFVLLLLERAERENDPELLLEASFYACIAVLLGVVSPEVCELLARAVA PCPYIWSLDTQYSKVLALYNQHNPGASAAPCSQLYIDFRKDLGWKWIHEPKGYHANFALEPLPIVYYVGRKPKVEQLSNMIV m_416e30d36ba6434f3d09dd5d2ac6df7d_0001_1_000000006_0001_4_9_H_._bcov_4helix_02335_0001_0002_0001_13_crosslinked
DRCIVEVDADPSVVRELAREYRVDVFEFPSGSLLLYTRDPTVAKQVAKSVNARFTIVCHP PCPYIWSLDTQYSKVLALYNQHNPGASAAPCSQLYIDFRKDLGWKWIHEPKGYHANFALEPLPIVYYVGRKPKVEQLSNMIV ems_ferrM_1750_000000016_0001_61_crosslinked
TTVFVVLDNQEAAKTLAKLVGARLVELPGNVFFIDIHLDPREVEKLIEKVRKKFQVPLQVLFNP PCPYIWSLDTQYSKVLALYNQHNPGASAAPCSQLYIDFRKDLGWKWIHEPKGYHANFALEPLPIVYYVGRKPKVEQLSNMIV m_EHEE_hb1_4298_000000009_0001_5_7_57_59_P_._ems_ferrC_408_0001_0001
DAEELTEKLREAYERGTLEEVLREILEELKKRGVNPAEILAQLYDLLRLVGLSPEEIRELLQRAL PCPYIWSLDTQYSKVLALYNQHNPGASAAPCSQLYIDFRKDLGWKWIHEPKGYHANFALEPLPIVYYVGRKPKVEQLSNMIV m_64775bce277403d2cf833de53930e9e5_0001_000000020_0001_42_48_H_._bcov_4helix_11531_0001_0001
DFQEIFQLCIRLGVLSPTECADVLTAVELFKKGDPRAERALEIIKEELEKRGNEEAVEVVEEAVR PCPYIWSLDTQYSKVLALYNQHNPGASAAPCSQLYIDFRKDLGWKWIHEPKGYHANFALEPLPIVYYVGRKPKVEQLSNMIV c6e71972df85eb38c6f5c1b46d097333_0001_1_000000012_0001_36_crosslinked
DVFLCEFLNVDWRDLHRLARELNIRFFFHKLSDGRLLVIFYNIHEDEVKEVIRALNVEAECVK PCPYIWSLDTQYSKVLALYNQHNPGASAAPCSQLYIDFRKDLGWKWIHEPKGYHANFALEPLPIVYYVGRKPKVEQLSNMIV ferr_hb1_1805_000000006_0001_82_crosslinked
DDELLELLIDCYTALRHARRNNDEKSVRLAETCKRLLEEADDADEEQQKKLKTLVKQLLKKIR PCPYIWSLDTQYSKVLALYNQHNPGASAAPCSQLYIDFRKDLGWKWIHEPKGYHANFALEPLPIVYYVGRKPKVEQLSNMIV m_4906ca661f71938c5c85d9bc2b5da023_0001_1_000000022_0001_40_46_H_._ems_3hC_807_0001_0001_0001_42_crosslinked
TVYIFCQAPDSDLVRKFILSLAKHVKVIKFGDLVIFEFDTDEAYEIAHEAARLYPSVNCFINR PCPYIWSLDTQYSKVLALYNQHNPGASAAPCSQLYIDFRKDLGWKWIHEPKGYHANFALEPLPIVYYVGRKPKVEQLSNMIV m_EHEE_hb1_4802_000000028_0001_46_48_61_63_P_._ems_ferrM_1693_0001_0001_192_crosslinked
SETEEIQKIVKWIAKIAGVPSCRVSVSNNTVKVECDGKDSAALNLEILVRLEARRLNLKVDVKVN PCPYIWSLDTQYSKVLALYNQHNPGASAAPCSQLYIDFRKDLGWKWIHEPKGYHANFALEPLPIVYYVGRKPKVEQLSNMIV m_ems_3hM_2338_000000018_0001_57_62_H_._HEEHE_1686_0001_0001_163_crosslinked
DRRELASLDANVELLARLSNDEEILKKAEELARLVQEVARKNDEESARKLSKILETLLELARE PCPYIWSLDTQYSKVLALYNQHNPGASAAPCSQLYIDFRKDLGWKWIHEPKGYHANFALEPLPIVYYVGRKPKVEQLSNMIV m_0eddeacbb14b769e73e254714f31e2f9_0001_000000021_0001_42_51_H_._ems_3hC_565_0002_0001_0001
SVQCVVLFERNGRRTLVVFTVDDDPREVKKAEKLAKDLAKKLKDQGVPLVLVCFKGDKTNINVFR PCPYIWSLDTQYSKVLALYNQHNPGASAAPCSQLYIDFRKDLGWKWIHEPKGYHANFALEPLPIVYYVGRKPKVEQLSNMIV EEHEE_17104_000000024_0001_24_crosslinked
HWNTHYIYLVLNSDEDLHRLVEEIIKKIAEEIRRHVEELGHRVEVHFVVLHDNGQSVAFVFASWT PCPYIWSLDTQYSKVLALYNQHNPGASAAPCSQLYIDFRKDLGWKWIHEPKGYHANFALEPLPIVYYVGRKPKVEQLSNMIV EHEE_hb1_1966_000000012_0001
RFRLTLVVVCHEHDEECARVYEREVEELRKIAEEVARRLNLHVEVETDEFNFDGRTVAVTFIHVE PCPYIWSLDTQYSKVLALYNQHNPGASAAPCSQLYIDFRKDLGWKWIHEPKGYHANFALEPLPIVYYVGRKPKVEQLSNMIV EHEE_hb1_2385_000000008_0001_15_crosslinked
SIIIIVLCKNNGNLEINQFRVPDSEEAKQTSRDIEKKASERAKRLNVECDIFIFSGDKKRVSSYQ PCPYIWSLDTQYSKVLALYNQHNPGASAAPCSQLYIDFRKDLGWKWIHEPKGYHANFALEPLPIVYYVGRKPKVEQLSNMIV EEHEE_17298_000000017_0001_6_crosslinked
EPRVTEEVKRTVEKLIKSIEDPRVETEVLLLAYSLIYYAHRRDDPRLFELAERIVREFIKKVL PCPYIWSLDTQYSKVLALYNQHNPGASAAPCSQLYIDFRKDLGWKWIHEPKGYHANFALEPLPIVYYVGRKPKVEQLSNMIV m_ems_p1-15H-GBL-16H-GBL-16H_0039_0001_0001_0001_000000005_0001_37_46_H_._ems_3hM_149_0001_0002_0001
TEEEISREVHFLVARAAGVPDVKVDVRNGTIHVTVRGNDEASEKACDIADFLADLLNVPVECQTR PCPYIWSLDTQYSKVLALYNQHNPGASAAPCSQLYIDFRKDLGWKWIHEPKGYHANFALEPLPIVYYVGRKPKVEQLSNMIV m_dc3fea42fea0b306a8952bd8b53ab8a8_0001_1_000000008_0001_21_30_H_._HEEHE_1270_0001_0001_105_crosslinked
SDETKRLCKIAKKALKLLRQGKLDIEEALEIVLRVLTIALRLGDEEAFSCAAEIATRLLEIKEG PCPYIWSLDTQYSKVLALYNQHNPGASAAPCSQLYIDFRKDLGWKWIHEPKGYHANFALEPLPIVYYVGRKPKVEQLSNMIV HHH_eva_0067_000000006_0001_69_crosslinked
DEEIDLHANADFLVLLAGVPSVDLKVRNGTLEVTVDGNDESSRWAVRALRFAAKERGIPFDVKTK PCPYIWSLDTQYSKVLALYNQHNPGASAAPCSQLYIDFRKDLGWKWIHEPKGYHANFALEPLPIVYYVGRKPKVEQLSNMIV m_2b8c0b6d382919713be1eebf2d851371_0001_1_000000022_0001_43_50_H_._HEEHE_0403_0001_0001
DVEEELLRRIRTIAKKANVRYVIVFIHNGTIFVFIRGVSPEAETKIRTLAKEAQKRGLEVIVIVQ PCPYIWSLDTQYSKVLALYNQHNPGASAAPCSQLYIDFRKDLGWKWIHEPKGYHANFALEPLPIVYYVGRKPKVEQLSNMIV m_EHEE_hb1_2587_000000000_0001_46_48_61_63_P_._HEEHE_1391_0001_0001
KIIFVIVTHNYEEVSRAIKKAGAKVFVLKLPGDQYLIIVEGADPKEVRKIVKSVVPEAEIFLDT PCPYIWSLDTQYSKVLALYNQHNPGASAAPCSQLYIDFRKDLGWKWIHEPKGYHANFALEPLPIVYYVGRKPKVEQLSNMIV ems_ferrM_2338_000000002_0001
NVVAVTCEDEEAAREAAEWANGHLVNINGEWVVFLDNREEAEEIARIWNCKLHTFH PCPYIWSLDTQYSKVLALYNQHNPGASAAPCSQLYIDFRKDLGWKWIHEPKGYHANFALEPLPIVYYVGRKPKVEQLSNMIV ferr_hb1_2376_000000029_0001_79_crosslinked
PQLRQNIDFIKDLGVPVEEIVILALRLAELDGDEELLRLIEELLERLRKGEISPEEVLELLRKLG PCPYIWSLDTQYSKVLALYNQHNPGASAAPCSQLYIDFRKDLGWKWIHEPKGYHANFALEPLPIVYYVGRKPKVEQLSNMIV m_67b279f8f2a2415978d2553cc30fca6f_0001_1_000000014_0001_18_23_H_._bcov_4helix_02589_0001_0002_0001
DAREIVRFLLEVQARKAGVPSFRVSVDNNKISVTVKGTDRAARALLNVALFRADQLNIPVELQTR PCPYIWSLDTQYSKVLALYNQHNPGASAAPCSQLYIDFRKDLGWKWIHEPKGYHANFALEPLPIVYYVGRKPKVEQLSNMIV m_707acc9d051fe3a4acad5ad22db0e630_0001_1_000000018_0001_24_28_H_._HEEHE_0935_0001_0001
TVVVCIFDAQPEVEKAVEWARSTGTVHVSELDSGIICLNFTTQNFRELEKLVRKAGAHVITEE PCPYIWSLDTQYSKVLALYNQHNPGASAAPCSQLYIDFRKDLGWKWIHEPKGYHANFALEPLPIVYYVGRKPKVEQLSNMIV ems_ferrM_5945_0001_000000001_0001_121_crosslinked
TYHDCTFFRFEGLDEHAEELLRRFLDHHRRLAEELAKRFNLSVTIFFITSRHNGRLYAVSCAFFR PCPYIWSLDTQYSKVLALYNQHNPGASAAPCSQLYIDFRKDLGWKWIHEPKGYHANFALEPLPIVYYVGRKPKVEQLSNMIV EHEE_hb1_710_000000020_0001_58_crosslinked
SEEEKRVEEAKKRGTVEDVVKELLKELEELDGDPRTAKLALRHILLRVLGDPEEALRLIVLAEEK PCPYIWSLDTQYSKVLALYNQHNPGASAAPCSQLYIDFRKDLGWKWIHEPKGYHANFALEPLPIVYYVGRKPKVEQLSNMIV b8b75bd38c118354eadd38a7a5313a47_0001_000000020_0001
SLEELIEELLRRAGCLSPEEIEELVELFRDLAKKLDPHSVLQLLILLLAQRGCPKAARLLAELAN PCPYIWSLDTQYSKVLALYNQHNPGASAAPCSQLYIDFRKDLGWKWIHEPKGYHANFALEPLPIVYYVGRKPKVEQLSNMIV m_06468c5750cb4384160932bb1d69963c_0001_000000000_0001_7_16_H_._bcov_4helix_04420_0001_0001_11_crosslinked
DIEELFRECRKKGLSPEECLKLIAELLWRSGDPELKSVAALLLLLLDNGVDPEEVLRDADFFLRL PCPYIWSLDTQYSKVLALYNQHNPGASAAPCSQLYIDFRKDLGWKWIHEPKGYHANFALEPLPIVYYVGRKPKVEQLSNMIV m_1a4c07dbf983eea02676d92c0ae831c5_0001_000000000_0001_23_28_H_._bcov_4helix_03646_0001_0001_0_crosslinked
YLLAVTCEDEEAAREAAKWANGHLVEINGRFVVFLDNREEAEEIARIWNCRLHEFH PCPYIWSLDTQYSKVLALYNQHNPGASAAPCSQLYIDFRKDLGWKWIHEPKGYHANFALEPLPIVYYVGRKPKVEQLSNMIV ferr_hb1_2376_000000006_0001_121_crosslinked
DREVEELERFVAKVVQKLSRSPDPRDLECAARLFELLNKAHAAEDPNKKSTLVRKAYEIAKQCD PCPYIWSLDTQYSKVLALYNQHNPGASAAPCSQLYIDFRKDLGWKWIHEPKGYHANFALEPLPIVYYVGRKPKVEQLSNMIV m_ems_3hM_1618_000000000_0001_32_36_H_._ems_3hM_1930_0001_0001_0001_123_crosslinked
DELIEELVRLLKEGNEEEVKKLAKEISERLGKSPQFIAQAVYDAARELGILSPEELRRIYELALT PCPYIWSLDTQYSKVLALYNQHNPGASAAPCSQLYIDFRKDLGWKWIHEPKGYHANFALEPLPIVYYVGRKPKVEQLSNMIV m_6475562b7ee4b2e77063fec7f39db0a8_0001_1_000000009_0001_21_30_H_._bcov_4helix_14299_0001_0002_0001
SEELERLLECIAQGDPECIELLKELLRELLERTGDPRLKHLLELVEELLKQGNPTEVLLNVYAFH PCPYIWSLDTQYSKVLALYNQHNPGASAAPCSQLYIDFRKDLGWKWIHEPKGYHANFALEPLPIVYYVGRKPKVEQLSNMIV m_ems_p1-15H-GBL-16H-GBL-16H_0039_0001_0001_0001_000000005_0001_37_46_H_._bcov_4helix_04749_0001_0001_0001_118_crosslinked
SDYAEEILEELLRLVVPPEEVEKVLKFLEELKKKDPRKVNELISELAHLIRHDPEKARELIEKLG PCPYIWSLDTQYSKVLALYNQHNPGASAAPCSQLYIDFRKDLGWKWIHEPKGYHANFALEPLPIVYYVGRKPKVEQLSNMIV 1b7a7aafd1deff5c87ad60fb440c8d5f_0001_1_000000012_0001
DEDELIEELIEHLAKLAGVPSVSCRVSNNTINCRVHGDNEAALDLHSIVDFLAHLLKLKVSVTIE PCPYIWSLDTQYSKVLALYNQHNPGASAAPCSQLYIDFRKDLGWKWIHEPKGYHANFALEPLPIVYYVGRKPKVEQLSNMIV m_2b8c0b6d382919713be1eebf2d851371_0001_1_000000022_0001_43_50_H_._HEEHE_0610_0001_0001_144_crosslinked
DEQREELERLDRTLETLSEQCKKDPDTAETEIDKIYRLAHERGDLAILNAAEKAKRICQKIK PCPYIWSLDTQYSKVLALYNQHNPGASAAPCSQLYIDFRKDLGWKWIHEPKGYHANFALEPLPIVYYVGRKPKVEQLSNMIV m_8104e8702eb39c9aa5e7259f6c74e1cf_0001_1_000000011_0001_40_48_H_._ems_3hM_1581_0001_0001_87_crosslinked
TTERILRELLKALGVSPELIQEILEILQELLRRGDPLARRVLELLVRAVREEDPRLIEEVERLVR PCPYIWSLDTQYSKVLALYNQHNPGASAAPCSQLYIDFRKDLGWKWIHEPKGYHANFALEPLPIVYYVGRKPKVEQLSNMIV m_4ce65232f9e04cba6e1c2e6d32039c6f_0001_000000019_0001_2_8_H_._bcov_4helix_09426_0001_0001
TRIFELFLECVKEGDPDCLRELLEELAKRDGIPPILALEHLAYAALLLDPDDELVRELLKRVQEL PCPYIWSLDTQYSKVLALYNQHNPGASAAPCSQLYIDFRKDLGWKWIHEPKGYHANFALEPLPIVYYVGRKPKVEQLSNMIV 666831c7615a6bdeb1e765518de8f375_0001_1_000000024_0001_13_crosslinked
SEEEKKAKKLVETALRLAQKQNRPVDVSISVNGHQIIVVVPPDPTEAEELTEFVKEAIELEKRG PCPYIWSLDTQYSKVLALYNQHNPGASAAPCSQLYIDFRKDLGWKWIHEPKGYHANFALEPLPIVYYVGRKPKVEQLSNMIV HEEH_06842_000000007_0001
DVIFVEFSSESAAEKFCKLINYPCSIYTSDGNVAIILHNVDPRDVERAARILQSQGVDVRVITF PCPYIWSLDTQYSKVLALYNQHNPGASAAPCSQLYIDFRKDLGWKWIHEPKGYHANFALEPLPIVYYVGRKPKVEQLSNMIV ems_ferrC_400_000000025_0001_73_crosslinked
GPEEVLRELVRELNDPDAEALLFLFDSEKSRGISPEEILKELKILAELLGNPEAKKVIELAERNG PCPYIWSLDTQYSKVLALYNQHNPGASAAPCSQLYIDFRKDLGWKWIHEPKGYHANFALEPLPIVYYVGRKPKVEQLSNMIV m_4h_hb1_498_000000016_0001_55_64_H_._bcov_4helix_06940_0001_0001
SYLEYLCIEVKGDDEDAQRKLETFKKEVKRLADTVSKTFPGELVVFHFSERDGDRIRICVDVIVT PCPYIWSLDTQYSKVLALYNQHNPGASAAPCSQLYIDFRKDLGWKWIHEPKGYHANFALEPLPIVYYVGRKPKVEQLSNMIV EHEE_09564_000000025_0001_25_crosslinked
CRIFVLVDDPTIAKRVKDIVNLNITIVRLPGNVIFLEIHDADDKAFELVYRAGADSVILNR PCPYIWSLDTQYSKVLALYNQHNPGASAAPCSQLYIDFRKDLGWKWIHEPKGYHANFALEPLPIVYYVGRKPKVEQLSNMIV ems_ferrM_2810_000000027_0001
ERYFFLSFECDANNHECIETTRRLLEEFAKRAEEFARRLGLEVRVDHVETRRGDTLINLVHIVVR PCPYIWSLDTQYSKVLALYNQHNPGASAAPCSQLYIDFRKDLGWKWIHEPKGYHANFALEPLPIVYYVGRKPKVEQLSNMIV EHEE_hb1_102_000000020_0001_29_crosslinked
SLEEKLEELLRRLGVDPEVIEELKELLRVCKERGASPRACAFLLENLLELLGDPEAAKAVELVFR PCPYIWSLDTQYSKVLALYNQHNPGASAAPCSQLYIDFRKDLGWKWIHEPKGYHANFALEPLPIVYYVGRKPKVEQLSNMIV m_ems_p1-14H-GBL-14H-GABBL-16H_0710_0001_0001_0002_000000024_0001_44_52_H_._bcov_4helix_14164_0001_0001_130_crosslinked
CLVFTTVDDFRNESEEEKRRVDERVREHKRRLEELAKKRGLKVDWEVVHFRDGDQFTVFISARIC PCPYIWSLDTQYSKVLALYNQHNPGASAAPCSQLYIDFRKDLGWKWIHEPKGYHANFALEPLPIVYYVGRKPKVEQLSNMIV EHEE_hb1_348_000000007_0001_69_crosslinked
IEVNCEVIRLENVSPEQVTKVEEEARKKAKKLTKKAKERGRRLLFLIIVLTRDGRVQVVFCYSIE PCPYIWSLDTQYSKVLALYNQHNPGASAAPCSQLYIDFRKDLGWKWIHEPKGYHANFALEPLPIVYYVGRKPKVEQLSNMIV EHEE_04615_000000023_0001_16_crosslinked
DVFIVVEGADPNLVKRLLERFNVHCEIHGDVIECKGLSLEQALEAVARANAKQFYVVVR PCPYIWSLDTQYSKVLALYNQHNPGASAAPCSQLYIDFRKDLGWKWIHEPKGYHANFALEPLPIVYYVGRKPKVEQLSNMIV ferr_hb1_1736_000000003_0001_126_crosslinked
PDIFITVRVNSPYAEKVAKIARKLGVSVSQDGLLIFWFHADEIVQRLVEEAKKYGVEVEIITVR PCPYIWSLDTQYSKVLALYNQHNPGASAAPCSQLYIDFRKDLGWKWIHEPKGYHANFALEPLPIVYYVGRKPKVEQLSNMIV m_ferr_hb1_2616_000000012_0001_4_6_58_60_P_._ems_ferrM_1761_0002_0001_0001_0001
DEALEEILRAVTENDPELVKEILRRLEERLKRGDPEARLLIQNLLFILAVLGNEELLRLVIRVYR PCPYIWSLDTQYSKVLALYNQHNPGASAAPCSQLYIDFRKDLGWKWIHEPKGYHANFALEPLPIVYYVGRKPKVEQLSNMIV m_67b279f8f2a2415978d2553cc30fca6f_0001_1_000000014_0001_18_23_H_._bcov_4helix_12722_0001_0001
DVYVEVKDVTDRLKKVAELAKRYGVKVVVEGDRIFIENASEEIAKSIEELLRRAGVSKVIWFVN PCPYIWSLDTQYSKVLALYNQHNPGASAAPCSQLYIDFRKDLGWKWIHEPKGYHANFALEPLPIVYYVGRKPKVEQLSNMIV m_EHEE_hb1_876_000000015_0001_46_48_59_61_P_._ems_ferrM_1894_0001_0001
GPELEEANALFREACELAHKHNTRDFVIVIVAGKQFLLNVDTDPEECKKAEKKLNDLFKEVTKK PCPYIWSLDTQYSKVLALYNQHNPGASAAPCSQLYIDFRKDLGWKWIHEPKGYHANFALEPLPIVYYVGRKPKVEQLSNMIV HEEH_15677_000000001_0001_92_crosslinked
DEEVREELERELKDPELAELLLRFAEAEREGDLHLALELRTLIVRLLGDPEEFRRLLFKVLKLVK PCPYIWSLDTQYSKVLALYNQHNPGASAAPCSQLYIDFRKDLGWKWIHEPKGYHANFALEPLPIVYYVGRKPKVEQLSNMIV 7675ed0aaee259bd5fe474e1c5677d04_0001_1_000000009_0001
DEVRSALSAVLFRADLAGVRSVRCRNNNGTVECTINADSSVVDKVKEFVKEVSRLYNVPVRVESR PCPYIWSLDTQYSKVLALYNQHNPGASAAPCSQLYIDFRKDLGWKWIHEPKGYHANFALEPLPIVYYVGRKPKVEQLSNMIV m_707acc9d051fe3a4acad5ad22db0e630_0001_1_000000018_0001_24_28_H_._HEEHE_1073_0001_0001_0001_65_crosslinked
SEELKQNIHFIVAAFPDPRKVLELLRLLLEIFGDPELKKLVEELEKLLRQGNEEEAEKLIREFVR PCPYIWSLDTQYSKVLALYNQHNPGASAAPCSQLYIDFRKDLGWKWIHEPKGYHANFALEPLPIVYYVGRKPKVEQLSNMIV m_67b279f8f2a2415978d2553cc30fca6f_0001_1_000000014_0001_18_23_H_._bcov_4helix_12347_0001_0001_0001
TEELREKFRRALERGDEELVIELIILICEIVAGGNPELILECLIQIYDLLRRDPEKARELLEKLG PCPYIWSLDTQYSKVLALYNQHNPGASAAPCSQLYIDFRKDLGWKWIHEPKGYHANFALEPLPIVYYVGRKPKVEQLSNMIV m_196093a79268749953b7e721a953693f_0001_000000027_0001_37_41_H_._bcov_4helix_13388_0001_0001_123_crosslinked
DKAETLAKRATTRLRRCGVPSVRVEVLNGYVYVTIHGFTPKCKQVIQELSELALELNIQVVFSVH PCPYIWSLDTQYSKVLALYNQHNPGASAAPCSQLYIDFRKDLGWKWIHEPKGYHANFALEPLPIVYYVGRKPKVEQLSNMIV m_EHEE_hb1_3173_000000022_0001_48_50_57_59_P_._HEEHE_3156_0001_0002_0001_86_crosslinked
DTTEEVRRRCSRIAKEAGVPHWRCDFDNNTVKVTVRGENQAATEVLLLVYALAHFLGASLDVKIE PCPYIWSLDTQYSKVLALYNQHNPGASAAPCSQLYIDFRKDLGWKWIHEPKGYHANFALEPLPIVYYVGRKPKVEQLSNMIV m_ems_p1-15H-GBL-16H-GBL-16H_0039_0001_0001_0001_000000005_0001_37_46_H_._HEEHE_1338_0001_0002_0001_150_crosslinked
DTEERVSKLIEEEARRAGVPSVSVRCSNGKCRVTVKGDDRAALKVLLDLSAFASLLGVPFSIEFK PCPYIWSLDTQYSKVLALYNQHNPGASAAPCSQLYIDFRKDLGWKWIHEPKGYHANFALEPLPIVYYVGRKPKVEQLSNMIV m_edb1681b4804f51027f7a48ce1011dc7_0001_1_000000006_0001_54_58_H_._HEEHE_2612_0001_0001_59_crosslinked
VIIIVIIVEVRGNEEELRRKDREFQRKIAEEIAKELRKLGLEVIIVHVEKHDNNHWRTQSVIHVS PCPYIWSLDTQYSKVLALYNQHNPGASAAPCSQLYIDFRKDLGWKWIHEPKGYHANFALEPLPIVYYVGRKPKVEQLSNMIV EHEE_hb1_3555_000000007_0001
SLEELLERLRRELGDPFAALFLLVVHIAELLNVPPEEAIKIAKEVVRRLGDPELEHALEDIEELS PCPYIWSLDTQYSKVLALYNQHNPGASAAPCSQLYIDFRKDLGWKWIHEPKGYHANFALEPLPIVYYVGRKPKVEQLSNMIV 2125cc8daba11e8455e4a581cdab7050_0001_000000025_0001
PLLERLKKLCEELGVSPEVCSALLFLLDHLLERGVSPEEIVELLRQLAELLNDPSAEEAIRLLEK PCPYIWSLDTQYSKVLALYNQHNPGASAAPCSQLYIDFRKDLGWKWIHEPKGYHANFALEPLPIVYYVGRKPKVEQLSNMIV m_3h_hb1_253_000000020_0001_57_62_H_._bcov_4helix_02242_0001_0001_66_crosslinked
HEHNLVQVCFDARDDHQRREADRIVKEFEEELKKRYERRGLEYDFRRVETRRGDEACILSYASAE PCPYIWSLDTQYSKVLALYNQHNPGASAAPCSQLYIDFRKDLGWKWIHEPKGYHANFALEPLPIVYYVGRKPKVEQLSNMIV EHEE_hb1_4801_000000029_0001_18_crosslinked
HLIFTITSQVHLHREEEIKRALELAKRQIEEIEDLARKLNLHVEIHHETFEYDGRIFFLHRIKVT PCPYIWSLDTQYSKVLALYNQHNPGASAAPCSQLYIDFRKDLGWKWIHEPKGYHANFALEPLPIVYYVGRKPKVEQLSNMIV EHEE_hb1_4146_000000016_0001
SKEELKEHLEKLLKEGDPMSVLIDLFDILRELLGDPERAHEILHLALELAGGDPELVVKIALKLG PCPYIWSLDTQYSKVLALYNQHNPGASAAPCSQLYIDFRKDLGWKWIHEPKGYHANFALEPLPIVYYVGRKPKVEQLSNMIV 6b4281269f11b824ca8f8f5491f06592_0001_000000025_0001
RVFQSTVLVVNLRDEELVKRAREALEEDIEHAERIAEELNLDIRVRRDELRFGDVLFLVQFIHIT PCPYIWSLDTQYSKVLALYNQHNPGASAAPCSQLYIDFRKDLGWKWIHEPKGYHANFALEPLPIVYYVGRKPKVEQLSNMIV EHEE_hb1_861_000000010_0001
DEVETDISVCHKDDERCAEILRKDLEEFAKKSAERARRRGLETHVRLEEIRLGDRIFLIATNKVH PCPYIWSLDTQYSKVLALYNQHNPGASAAPCSQLYIDFRKDLGWKWIHEPKGYHANFALEPLPIVYYVGRKPKVEQLSNMIV EHEE_hb1_6280_000000013_0001_73_crosslinked
DEVEKIAKTLEDLCKKAYDNNDKELVLAALAEVFILASKATDPKLFQLLSRVAEKCQKLLEN PCPYIWSLDTQYSKVLALYNQHNPGASAAPCSQLYIDFRKDLGWKWIHEPKGYHANFALEPLPIVYYVGRKPKVEQLSNMIV m_9862393bd4eb64f05c76d22049e39513_0001_000000024_0001_60_64_H_._ems_3hC_1630_0001_0005_0001_70_crosslinked
DESLVIIITVCDTSEEELKHAEREARELAKEHVERARRRGLEVHVLHFSVRDGTCVVIVVTIQTH PCPYIWSLDTQYSKVLALYNQHNPGASAAPCSQLYIDFRKDLGWKWIHEPKGYHANFALEPLPIVYYVGRKPKVEQLSNMIV EHEE_hb1_4907_000000026_0001_52_crosslinked
DVLDEVVECVKLSDPEAAKRLKELLRELLERGIDPEDVLLEVFQLAQRLGDPDVAACVAQVAAKF PCPYIWSLDTQYSKVLALYNQHNPGASAAPCSQLYIDFRKDLGWKWIHEPKGYHANFALEPLPIVYYVGRKPKVEQLSNMIV m_ems_p1-15H-GBL-16H-GBL-15H_0229_0001_0001_0002_000000022_0001_7_15_H_._bcov_4helix_04477_0001_0001_111_crosslinked
SEEEIRELLERLGFSPEEVEEILRLFKELKKRLDPRHVCQAVDILIENRLGLSPELSNLLARVCR PCPYIWSLDTQYSKVLALYNQHNPGASAAPCSQLYIDFRKDLGWKWIHEPKGYHANFALEPLPIVYYVGRKPKVEQLSNMIV m_2190dd9774351ad962202158f0f2aad9_0001_000000025_0001_45_51_H_._bcov_4helix_06507_0001_0003_0001_8_crosslinked
TEYLLVEFTCKKDDKDECEHVRRLIEQWIRESNKRARERGLHNITFYQSFTRGDTVRFVIFSVVT PCPYIWSLDTQYSKVLALYNQHNPGASAAPCSQLYIDFRKDLGWKWIHEPKGYHANFALEPLPIVYYVGRKPKVEQLSNMIV EHEE_hb1_2525_000000008_0001_25_crosslinked
IFCDINQVTLRDGDKDAEELARELERESRKIAEEVARRLNVDTRSVTFTFEVDGKLILISLVCVR PCPYIWSLDTQYSKVLALYNQHNPGASAAPCSQLYIDFRKDLGWKWIHEPKGYHANFALEPLPIVYYVGRKPKVEQLSNMIV EHEE_hb1_3036_000000018_0001_18_crosslinked
DVEVRVEIRDDNDSETITCRVRNPESCATAVSALVRAAGIPAKVSIDPDNNTVTVDK PCPYIWSLDTQYSKVLALYNQHNPGASAAPCSQLYIDFRKDLGWKWIHEPKGYHANFALEPLPIVYYVGRKPKVEQLSNMIV m_d61877853fc72d3a9b094762e15ccc8a_0001_000000027_0001_25_32_H_._proteinG_1960_0001_0001_111_crosslinked
DVIIIVHAPDSDLVRKCIRSLAKHVLSYKNGNTVFFVFDTDEAYEIAKECQKTYPSVRVIVFK PCPYIWSLDTQYSKVLALYNQHNPGASAAPCSQLYIDFRKDLGWKWIHEPKGYHANFALEPLPIVYYVGRKPKVEQLSNMIV m_EHEE_hb1_612_000000005_0001_48_50_59_61_P_._ems_ferrM_1693_0001_0002_0001_108_crosslinked
TALEEVLRRVEEGELSPRTLATELLLECYATGDPELCKVLKLFREALERGDEELLKRLIEKAIRI PCPYIWSLDTQYSKVLALYNQHNPGASAAPCSQLYIDFRKDLGWKWIHEPKGYHANFALEPLPIVYYVGRKPKVEQLSNMIV m_ems_p1-15H-GBL-16H-GBL-16H_0039_0001_0001_0001_000000005_0001_37_46_H_._bcov_4helix_12256_0001_0001_0001_130_crosslinked
SEEETVCRLVEELAKKAGVPQFDCFVNNGKIYVVLNGDTPTARKVSETLKKWAKEQGLELEVFLK PCPYIWSLDTQYSKVLALYNQHNPGASAAPCSQLYIDFRKDLGWKWIHEPKGYHANFALEPLPIVYYVGRKPKVEQLSNMIV HEEHE_1553_000000004_0001_160_crosslinked
RIVILDQVRFKGTDERAEQFIRETEKTIRKKAEEIAKKRNLTAECVVFTFREGDTIIVIVVCFIK PCPYIWSLDTQYSKVLALYNQHNPGASAAPCSQLYIDFRKDLGWKWIHEPKGYHANFALEPLPIVYYVGRKPKVEQLSNMIV EHEE_hb1_2012_000000016_0001_45_crosslinked
SKEEEVKRLITEVLGDPELAKEVVELFKELRKKLNPTHVLLEIYDLLRELGISPEVIRRLLELLE PCPYIWSLDTQYSKVLALYNQHNPGASAAPCSQLYIDFRKDLGWKWIHEPKGYHANFALEPLPIVYYVGRKPKVEQLSNMIV m_b53e02b194710e68f466320564696a92_0001_000000006_0001_42_48_H_._bcov_4helix_02339_0001_0001
TRETELLLEVYALLHFAGIPSFHCEVEDGKVTCHITGTDESAKEASRLIKKLAKELGLDLDVKLH PCPYIWSLDTQYSKVLALYNQHNPGASAAPCSQLYIDFRKDLGWKWIHEPKGYHANFALEPLPIVYYVGRKPKVEQLSNMIV m_ems_p1-15H-GBL-16H-GBL-16H_0039_0001_0001_0001_000000005_0001_37_46_H_._HEEHE_1082_0001_0003_0001_189_crosslinked
DEEFKEEAKELIKEGNPEEAVKVIEELAERLNDPELHQVAINLEFLLDAGFDPEDILFILELLLK PCPYIWSLDTQYSKVLALYNQHNPGASAAPCSQLYIDFRKDLGWKWIHEPKGYHANFALEPLPIVYYVGRKPKVEQLSNMIV m_64112f081ff6e37487a4373fed56e914_0001_1_000000012_0001_22_31_H_._bcov_4helix_13255_0001_0001_0001
QVKVTCHGDNRFARDVSEWVKRFGVQVETKDGNLHIHVDDPRVATEALLNAYAAGVKCTLED PCPYIWSLDTQYSKVLALYNQHNPGASAAPCSQLYIDFRKDLGWKWIHEPKGYHANFALEPLPIVYYVGRKPKVEQLSNMIV m_ems_p1-15H-GBL-16H-GBL-16H_0039_0001_0001_0001_000000005_0001_37_46_H_._ems_ferrM_4546_0001_0001_189_crosslinked
EVEVICLVDDPNLAELVVKLAQPEEYRIIKLPNGAIFVTLHGIDPERAAEVALIAGVRCLVITR PCPYIWSLDTQYSKVLALYNQHNPGASAAPCSQLYIDFRKDLGWKWIHEPKGYHANFALEPLPIVYYVGRKPKVEQLSNMIV m_ferr_hb1_151_000000027_0001_3_5_59_61_P_._ems_ferrM_3517_0001_0002_0001_218_crosslinked
DTLLEVVERALRTGDPRLLEELTRQLREAAEVTRDPRLRELAKLVEEVLRKKDPELLKEVLELFE PCPYIWSLDTQYSKVLALYNQHNPGASAAPCSQLYIDFRKDLGWKWIHEPKGYHANFALEPLPIVYYVGRKPKVEQLSNMIV m_6cec01a4c26685625e84f9416b5e6419_0001_000000010_0001_24_33_H_._bcov_4helix_03525_0001_0002_0001
SNSDLVLVQVRADDQKEREELEKEAEEEARTAQKEAKKQGLDVKCTKDEFEQEGSKIVLFTCKVD PCPYIWSLDTQYSKVLALYNQHNPGASAAPCSQLYIDFRKDLGWKWIHEPKGYHANFALEPLPIVYYVGRKPKVEQLSNMIV EHEE_00183_000000022_0001_25_crosslinked
DIEELFRELRKKGLSPEEILKLIAELLWRSGDPELKSVAALLLLLLDNGVDPEEVLRDADFFLRL PCPYIWSLDTQYSKVLALYNQHNPGASAAPCSQLYIDFRKDLGWKWIHEPKGYHANFALEPLPIVYYVGRKPKVEQLSNMIV m_1a4c07dbf983eea02676d92c0ae831c5_0001_000000000_0001_23_28_H_._bcov_4helix_03646_0001_0001
PCVVLLENIDPRQAKKVASYVNAELTEVGKLIIIFVDDCRLADIIRKLVKSLNVRVIIVE PCPYIWSLDTQYSKVLALYNQHNPGASAAPCSQLYIDFRKDLGWKWIHEPKGYHANFALEPLPIVYYVGRKPKVEQLSNMIV ems_ferrM_1830_000000006_0001_94_crosslinked
TTVDIFQICVDGPDEEAQRKAKEALEKFAKKVLTEAKRRGQTAEVDRFTSRHGDVLCFIVVIFIK PCPYIWSLDTQYSKVLALYNQHNPGASAAPCSQLYIDFRKDLGWKWIHEPKGYHANFALEPLPIVYYVGRKPKVEQLSNMIV EHEE_hb1_3447_000000012_0001_56_crosslinked
SERTEVLLELYADLSHAELRNDPKLADRAYRLAKKWLDKDPTDEAIREILELAEKVKKDLTS PCPYIWSLDTQYSKVLALYNQHNPGASAAPCSQLYIDFRKDLGWKWIHEPKGYHANFALEPLPIVYYVGRKPKVEQLSNMIV m_ems_p1-15H-GBL-16H-GBL-16H_0039_0001_0001_0001_000000005_0001_37_46_H_._ems_3hM_446_0001_0001_0001
SAHEFLRRLLEETGDPCYEEILRLLEEAEKLGDQKLVLEIRHLITKLADGEIDCEEVIRLIRELK PCPYIWSLDTQYSKVLALYNQHNPGASAAPCSQLYIDFRKDLGWKWIHEPKGYHANFALEPLPIVYYVGRKPKVEQLSNMIV m_3000559323908ff2ab03b66478d581ef_0001_000000006_0001_2_6_H_._bcov_4helix_10643_0001_0001_0001_15_crosslinked
ANCEVYEIELRNTSEEEVKKAVEELEEILRRLLEDSRRKGLESIVLVHVRHHGHTVRILASICTI PCPYIWSLDTQYSKVLALYNQHNPGASAAPCSQLYIDFRKDLGWKWIHEPKGYHANFALEPLPIVYYVGRKPKVEQLSNMIV EHEE_hb1_1760_000000006_0001_15_crosslinked
DTDEEIKEAVKAAAKRAGVPSVTCSKSNGTLRCTVKGTDKDARAVADFVELLAHILGVPVEVKHK PCPYIWSLDTQYSKVLALYNQHNPGASAAPCSQLYIDFRKDLGWKWIHEPKGYHANFALEPLPIVYYVGRKPKVEQLSNMIV m_HHH_eva_0718_000000007_0001_5_15_H_._HEEHE_3153_0001_0001_0001_129_crosslinked
SDEQALEYLVERDAERNGVPSVEVTKTNGCVKVTVEGDDESARHLSEAVEFAAKRLGLCVEVRIR PCPYIWSLDTQYSKVLALYNQHNPGASAAPCSQLYIDFRKDLGWKWIHEPKGYHANFALEPLPIVYYVGRKPKVEQLSNMIV m_3ecb33624e2e1d8f50a90791185d0653_0001_1_000000014_0001_25_30_H_._HEEHE_2176_0001_0001_66_crosslinked
HITLLDTLDTHGEDERAEEWLRRVEEHLRRLAEELARRLGLEAHIDVFTYCEGDRCFHVVLAIVR PCPYIWSLDTQYSKVLALYNQHNPGASAAPCSQLYIDFRKDLGWKWIHEPKGYHANFALEPLPIVYYVGRKPKVEQLSNMIV EHEE_hb1_4173_000000016_0001_64_crosslinked
DERSIESLASLCRQLAEERQIPEIEKLAKKVDKLLKLVRKGLLKEEEALKLALEIFDRCLKY PCPYIWSLDTQYSKVLALYNQHNPGASAAPCSQLYIDFRKDLGWKWIHEPKGYHANFALEPLPIVYYVGRKPKVEQLSNMIV m_baab3df309466052a91a8f5b57d15566_0001_000000027_0001_7_11_H_._ems_3hC_721_0002_0001_0001_154_crosslinked
SEEHEKLEKLCREAGVDPRDCRAFIDKLELIKLNDPELVRELIELLEELVKKDPEKARRFVEESG PCPYIWSLDTQYSKVLALYNQHNPGASAAPCSQLYIDFRKDLGWKWIHEPKGYHANFALEPLPIVYYVGRKPKVEQLSNMIV m_HHH_eva_0718_000000007_0001_5_15_H_._bcov_4helix_11269_0001_0002_0001_142_crosslinked
TEEEKIRELIEEALEVAGASDVSFDVRNGTWKITVNGCDHQALEVIFYADLVAEKVGTQVEVTCR PCPYIWSLDTQYSKVLALYNQHNPGASAAPCSQLYIDFRKDLGWKWIHEPKGYHANFALEPLPIVYYVGRKPKVEQLSNMIV m_416e30d36ba6434f3d09dd5d2ac6df7d_0001_1_000000006_0001_4_9_H_._HEEHE_0183_0001_0003_0001_20_crosslinked
DCELLKEVLEEVKKKNPEVVRLLEEVEKELRERGVPCIEIVADLIRVAAELGDPEVAELLIEVSL PCPYIWSLDTQYSKVLALYNQHNPGASAAPCSQLYIDFRKDLGWKWIHEPKGYHANFALEPLPIVYYVGRKPKVEQLSNMIV 08f59122a6be0f8ecef42adce928dcd7_0001_1_000000000_0001_3_crosslinked
PDEELVKRVKKELKTRCDRSNDPNCQKLAKELIRAIDLLRERGADPDFAAYLAELLFKRFQKS PCPYIWSLDTQYSKVLALYNQHNPGASAAPCSQLYIDFRKDLGWKWIHEPKGYHANFALEPLPIVYYVGRKPKVEQLSNMIV m_307cf0d6ab0abb9dc6d4a60295e463fe_0001_000000013_0001_18_27_H_._ems_3hC_37_0001_0001_168_crosslinked
DAIELLERLLEELGNPELLKLLRKILEELEKRDPEAVKVLEEDIKEALERGNPTEVLLALYAFAQ PCPYIWSLDTQYSKVLALYNQHNPGASAAPCSQLYIDFRKDLGWKWIHEPKGYHANFALEPLPIVYYVGRKPKVEQLSNMIV m_ems_p1-15H-GBL-16H-GBL-16H_0039_0001_0001_0001_000000005_0001_37_46_H_._bcov_4helix_02435_0001_0002_0001
SIFLVVFLVFDARDEEADKESRKIAKELVEIAEEIARRLGGRVEFDRITVCDGDRCVNFAVVTVS PCPYIWSLDTQYSKVLALYNQHNPGASAAPCSQLYIDFRKDLGWKWIHEPKGYHANFALEPLPIVYYVGRKPKVEQLSNMIV EHEE_hb1_2692_000000012_0001_27_crosslinked
DEDRELVRQVFEIATKCGVPRFIVFVNRGNVFVQLSGDDESAQCAQKLITKWARKLGVPVLVILH PCPYIWSLDTQYSKVLALYNQHNPGASAAPCSQLYIDFRKDLGWKWIHEPKGYHANFALEPLPIVYYVGRKPKVEQLSNMIV m_EHEE_hb1_4802_000000028_0001_46_48_61_63_P_._HEEHE_1422_0001_0001_153_crosslinked
RFETCIFVDFRDTDERDKERARRLIKEAQELSEELARKLNLRVRSYSFSYRVGDRIVIYFCSRAR PCPYIWSLDTQYSKVLALYNQHNPGASAAPCSQLYIDFRKDLGWKWIHEPKGYHANFALEPLPIVYYVGRKPKVEQLSNMIV EHEE_hb1_43_000000009_0001_58_crosslinked
SVKEIVQQNADFIATVCGVPSVEVKFSNGRVSVTIDGNDDCARDVSFLLRLQAEALNVELHVTFR PCPYIWSLDTQYSKVLALYNQHNPGASAAPCSQLYIDFRKDLGWKWIHEPKGYHANFALEPLPIVYYVGRKPKVEQLSNMIV m_67b279f8f2a2415978d2553cc30fca6f_0001_1_000000014_0001_18_23_H_._HEEHE_3079_0001_0001_0001_93_crosslinked
TTTRCDFFRLDTQDEDELRKFREHVEKFLRKLWEESHRRGIDTVIIVVVEDDNGRIVASVCVVSR PCPYIWSLDTQYSKVLALYNQHNPGASAAPCSQLYIDFRKDLGWKWIHEPKGYHANFALEPLPIVYYVGRKPKVEQLSNMIV EHEE_hb1_653_000000003_0001_86_crosslinked
ALLVIVKDERVAREVAKLLNAPVIELKLPGDEYLFYIRGVSKEQCKRVAKTVHKKYKNVRLVCF PCPYIWSLDTQYSKVLALYNQHNPGASAAPCSQLYIDFRKDLGWKWIHEPKGYHANFALEPLPIVYYVGRKPKVEQLSNMIV ems_ferrC_629_000000011_0001_52_crosslinked
SEEEEIDRQVLELAKKLGVDFFFVQVFNGEFVVYIVAHSEQARRAADIIRELLTRQGIDVEVIFV PCPYIWSLDTQYSKVLALYNQHNPGASAAPCSQLYIDFRKDLGWKWIHEPKGYHANFALEPLPIVYYVGRKPKVEQLSNMIV m_EHEE_hb1_4787_000000003_0001_48_50_59_61_P_._HEEHE_0198_0001_0001
SAEEVLRDIARKLGTEEEVERLLERISELSGVPPRQVIEAVLDCIELLNIPPEECLRILLEHVRR PCPYIWSLDTQYSKVLALYNQHNPGASAAPCSQLYIDFRKDLGWKWIHEPKGYHANFALEPLPIVYYVGRKPKVEQLSNMIV 6baa72d177a82ef81e7b43eaf45caaca_0001_1_000000018_0001_10_crosslinked
TEEEAEEVLRRAGGDPELALRLLLEILERRGKVSPEDLEQLKQNFEFCLDHASPEECLVLLALAG PCPYIWSLDTQYSKVLALYNQHNPGASAAPCSQLYIDFRKDLGWKWIHEPKGYHANFALEPLPIVYYVGRKPKVEQLSNMIV m_b08fa24f6ed407a29824ac109b4c3131_0001_1_000000025_0001_38_43_H_._bcov_4helix_02524_0001_0001_94_crosslinked
SIEEEVKELIEECLKRIPPEECIKIVLEYLRKLGIPPRDALLIILTLALRLGDPELFQLAAELAS PCPYIWSLDTQYSKVLALYNQHNPGASAAPCSQLYIDFRKDLGWKWIHEPKGYHANFALEPLPIVYYVGRKPKVEQLSNMIV 0d89ad2be31940e41b8548213a5e2889_0001_000000011_0001_0_crosslinked
YECLDFEIKFDGLDEEAKKRVQKFFEKVAKEERKKAKERGLRVQVLLNTQRRGSEVKYTVFVCVD PCPYIWSLDTQYSKVLALYNQHNPGASAAPCSQLYIDFRKDLGWKWIHEPKGYHANFALEPLPIVYYVGRKPKVEQLSNMIV EHEE_hb1_5016_000000010_0001_63_crosslinked
TEVNDDIFQVDPRDSKAIKEARDKCKKLNDKLTEEAKKRGLTIRFECDNLEVDGDFVLLVVVRVG PCPYIWSLDTQYSKVLALYNQHNPGASAAPCSQLYIDFRKDLGWKWIHEPKGYHANFALEPLPIVYYVGRKPKVEQLSNMIV EHEE_00877_000000018_0001_14_crosslinked
DFEEVARECAELVARAEDVPSVSVSVSNNKVKVTVKGTDEAAHQAIINIEFCADLRGIDVDVNFR PCPYIWSLDTQYSKVLALYNQHNPGASAAPCSQLYIDFRKDLGWKWIHEPKGYHANFALEPLPIVYYVGRKPKVEQLSNMIV m_64112f081ff6e37487a4373fed56e914_0001_1_000000012_0001_22_31_H_._HEEHE_0154_0001_0001_42_crosslinked
DLEELLEELERELNDPHIVECIEKVIELVKKLGDPRLKALVLLALELAKEGDPQNAIFICDHALE PCPYIWSLDTQYSKVLALYNQHNPGASAAPCSQLYIDFRKDLGWKWIHEPKGYHANFALEPLPIVYYVGRKPKVEQLSNMIV m_67b279f8f2a2415978d2553cc30fca6f_0001_1_000000014_0001_18_23_H_._bcov_4helix_11930_0001_0002_0001_82_crosslinked
DKDVLYFFEVQSSDPDTRKKLKKEAQTKAEEFWKKAKDNGLDVRLFFFEFCFGTSCSFFVFVRVR PCPYIWSLDTQYSKVLALYNQHNPGASAAPCSQLYIDFRKDLGWKWIHEPKGYHANFALEPLPIVYYVGRKPKVEQLSNMIV EHEE_05019_000000006_0001_21_crosslinked
THSDFLCVELDTHNEEILKRAEELLERFRREQEEWSRRLGLRVEIITYTFRHGEKWRVCILAFSK PCPYIWSLDTQYSKVLALYNQHNPGASAAPCSQLYIDFRKDLGWKWIHEPKGYHANFALEPLPIVYYVGRKPKVEQLSNMIV EHEE_hb1_3971_000000006_0001_50_crosslinked
DKAERLLRELEKRGDPDAHQALEVLLFLRDAGISPEEACKIVVLALRNLGNPELAELVEKLCKEE PCPYIWSLDTQYSKVLALYNQHNPGASAAPCSQLYIDFRKDLGWKWIHEPKGYHANFALEPLPIVYYVGRKPKVEQLSNMIV m_748b6d89a2901c2b8b75673eb17cdcd7_0001_000000029_0001_20_27_H_._bcov_4helix_13523_0001_0003_0001_85_crosslinked
SELERELRENALFRYDHRGDPEEIRAIIEHLVEALVRELGLDDEQERELRERADQVWKDVV PCPYIWSLDTQYSKVLALYNQHNPGASAAPCSQLYIDFRKDLGWKWIHEPKGYHANFALEPLPIVYYVGRKPKVEQLSNMIV m_707acc9d051fe3a4acad5ad22db0e630_0001_1_000000018_0001_24_28_H_._HHH_eva_0271_0001_0001
DRYVFFDLQTHKDDEETLERIRRLSEDIARKLEELAKRLGLKVDIQILNSCVGDKCVDFLFVLFE PCPYIWSLDTQYSKVLALYNQHNPGASAAPCSQLYIDFRKDLGWKWIHEPKGYHANFALEPLPIVYYVGRKPKVEQLSNMIV EHEE_hb1_278_000000007_0001_17_crosslinked
DKAEKLAELIAKLARKAGVPHFTVFVNRGTVFVQLRGTDERVQTVSKTVTKLAKKLNVELIVLVE PCPYIWSLDTQYSKVLALYNQHNPGASAAPCSQLYIDFRKDLGWKWIHEPKGYHANFALEPLPIVYYVGRKPKVEQLSNMIV m_EHEE_hb1_4802_000000028_0001_46_48_61_63_P_._HEEHE_0223_0001_0001
STFSFEILQIDTSNPEEVKKWKKEAQKRAEKIAKKYRKQGLDVRVLCVELRSGDKVVIFCVVHIN PCPYIWSLDTQYSKVLALYNQHNPGASAAPCSQLYIDFRKDLGWKWIHEPKGYHANFALEPLPIVYYVGRKPKVEQLSNMIV EHEE_12152_000000022_0001_19_crosslinked
TEWVVYFFEIDGDGEHAEQIIRELKEEVEKRAQKRADELNLEVHCDLLVTKNNGKILVIIICNLE PCPYIWSLDTQYSKVLALYNQHNPGASAAPCSQLYIDFRKDLGWKWIHEPKGYHANFALEPLPIVYYVGRKPKVEQLSNMIV EHEE_hb1_28_000000014_0001_25_crosslinked
PSVCIFLEDADPRLARKVAEEWNLEVSLLRSGRLVIICIRNASDEVAKQIQDLIPAKITVLV PCPYIWSLDTQYSKVLALYNQHNPGASAAPCSQLYIDFRKDLGWKWIHEPKGYHANFALEPLPIVYYVGRKPKVEQLSNMIV ems_ferrM_3765_000000008_0001_148_crosslinked
SVQELVRAFSIAAARAFNIESVSVTYDNNTVNVTVRGDDDDARAALDALLLLADQVGVKVNLRIE PCPYIWSLDTQYSKVLALYNQHNPGASAAPCSQLYIDFRKDLGWKWIHEPKGYHANFALEPLPIVYYVGRKPKVEQLSNMIV m_9f890c78fc77abd3a1133787d264dfe5_0001_000000017_0001_27_32_H_._HEEHE_0981_0001_0001_0001
SEEVEELLRELCKTDPDACSLLDALDLLKDQGNHSEEELIRIIVALAEQLGNPELARRLEELFRR PCPYIWSLDTQYSKVLALYNQHNPGASAAPCSQLYIDFRKDLGWKWIHEPKGYHANFALEPLPIVYYVGRKPKVEQLSNMIV m_9f890c78fc77abd3a1133787d264dfe5_0001_000000017_0001_27_32_H_._bcov_4helix_08775_0001_0002_0001_118_crosslinked
SDHLEYTICFNRKNPESRREAVDLFLEAVDEAALIAQKLNVEYEVQSRERNDGDTQCVRVTIELK PCPYIWSLDTQYSKVLALYNQHNPGASAAPCSQLYIDFRKDLGWKWIHEPKGYHANFALEPLPIVYYVGRKPKVEQLSNMIV EHEE_08472_000000018_0001_19_crosslinked
RVVFVVADNPQAKEAVKYCKSIPDVRVYRHNDVIIIQFKTPELAKKCHEYILRYANVIVFLND PCPYIWSLDTQYSKVLALYNQHNPGASAAPCSQLYIDFRKDLGWKWIHEPKGYHANFALEPLPIVYYVGRKPKVEQLSNMIV ems_ferrM_6770_000000006_0001_11_crosslinked
DIEEALELARRLGADPEVVEEVEQNAIFIKALGVSPEEVLRLALRLARKAGDPLLEEAIERLLKK PCPYIWSLDTQYSKVLALYNQHNPGASAAPCSQLYIDFRKDLGWKWIHEPKGYHANFALEPLPIVYYVGRKPKVEQLSNMIV m_67b279f8f2a2415978d2553cc30fca6f_0001_1_000000014_0001_18_23_H_._bcov_4helix_13595_0001_0002_0001
HVEIFLQNADDRVVEFAKKLGVRCTKEGETVFCEVDDPTLARQIFEWAARIGVNVFINE PCPYIWSLDTQYSKVLALYNQHNPGASAAPCSQLYIDFRKDLGWKWIHEPKGYHANFALEPLPIVYYVGRKPKVEQLSNMIV m_EHEE_hb1_4802_000000028_0001_46_48_61_63_P_._ems_ferrM_5100_0001_0001_0001_149_crosslinked
SEEEELSILIEELAERLGCKTVTVKVSNGRIDVQIKGGNEACHQLKINVEFLADLLNLDVKIQYD PCPYIWSLDTQYSKVLALYNQHNPGASAAPCSQLYIDFRKDLGWKWIHEPKGYHANFALEPLPIVYYVGRKPKVEQLSNMIV m_64112f081ff6e37487a4373fed56e914_0001_1_000000012_0001_22_31_H_._HEEHE_1576_0001_0001_0001_44_crosslinked
DVREVARLVEELGLSPQNLLFILANLLEQTGDPRIEELIELLKELARRLGDPEKALEIILKIIRK PCPYIWSLDTQYSKVLALYNQHNPGASAAPCSQLYIDFRKDLGWKWIHEPKGYHANFALEPLPIVYYVGRKPKVEQLSNMIV m_67b279f8f2a2415978d2553cc30fca6f_0001_1_000000014_0001_18_23_H_._bcov_4helix_04251_0001_0001_0001
GPEEVRELLEKCKERGTCEEVLEELLKEAEEEGDEEKYLLLQNAHFILANGVDPEDIIFLFEALS PCPYIWSLDTQYSKVLALYNQHNPGASAAPCSQLYIDFRKDLGWKWIHEPKGYHANFALEPLPIVYYVGRKPKVEQLSNMIV m_67b279f8f2a2415978d2553cc30fca6f_0001_1_000000014_0001_18_23_H_._bcov_4helix_12887_0001_0001_0001_83_crosslinked
PHLFCQVRVNSPYAEKVARIADELGVHVVVSGDLILWFNADEIVQRLVEEAKKYGVEVQCDTIE PCPYIWSLDTQYSKVLALYNQHNPGASAAPCSQLYIDFRKDLGWKWIHEPKGYHANFALEPLPIVYYVGRKPKVEQLSNMIV m_ems_ferrM_6429_000000029_0001_28_30_33_35_P_._ems_ferrM_1761_0002_0001_0002_0001_93_crosslinked
DRLTILQIYIRAHREEEKEEAKRWLEEWFRRWLEDLERKGIEVECLFKLSVRGDEVIFVAVCLRR PCPYIWSLDTQYSKVLALYNQHNPGASAAPCSQLYIDFRKDLGWKWIHEPKGYHANFALEPLPIVYYVGRKPKVEQLSNMIV EHEE_hb1_3213_000000011_0001_35_crosslinked
DAHALLEIYSVLLQAEQRGDEDVYKKVKSLLETAEKQCENASSEEECHRIFQDAAKKVEKLAR PCPYIWSLDTQYSKVLALYNQHNPGASAAPCSQLYIDFRKDLGWKWIHEPKGYHANFALEPLPIVYYVGRKPKVEQLSNMIV m_b53e02b194710e68f466320564696a92_0001_000000006_0001_42_48_H_._ems_3hC_898_0001_0001_0001_169_crosslinked
SRDLRAILDALELQGIFSPEELEKIRREVEELEKRNKEEAAELILKVAEEVGDPRLEKLAKELKP PCPYIWSLDTQYSKVLALYNQHNPGASAAPCSQLYIDFRKDLGWKWIHEPKGYHANFALEPLPIVYYVGRKPKVEQLSNMIV m_HHH_eva_0718_000000007_0001_5_15_H_._bcov_4helix_10892_0001_0001
TRCEFNFFVIRTRNEEEVKEAIKEIRKEQERFVEEHRRRGLDVHTEHLVVRHGDQVVVFWSICVR PCPYIWSLDTQYSKVLALYNQHNPGASAAPCSQLYIDFRKDLGWKWIHEPKGYHANFALEPLPIVYYVGRKPKVEQLSNMIV EHEE_hb1_2919_000000014_0001_20_crosslinked
SEEEELSILIEELAERLGVKTCTVKVSNGRIDVQCKGGNEAAHQLKINVEFLADLLNLDVKIQYD PCPYIWSLDTQYSKVLALYNQHNPGASAAPCSQLYIDFRKDLGWKWIHEPKGYHANFALEPLPIVYYVGRKPKVEQLSNMIV m_64112f081ff6e37487a4373fed56e914_0001_1_000000012_0001_22_31_H_._HEEHE_1576_0001_0001_0001_43_crosslinked
PVVLFLIDAPPEAARWLYELVGVKRVISYEDGLYILEVDDEEAARKACELVARLFPIKVVCLK PCPYIWSLDTQYSKVLALYNQHNPGASAAPCSQLYIDFRKDLGWKWIHEPKGYHANFALEPLPIVYYVGRKPKVEQLSNMIV ems_ferrM_6704_0001_000000002_0001_28_crosslinked
DASVDVNAELLLRLVPDPEVRKFLKEVVRLLREGDPDKAREVLERALKETGDPLIKLLLEELDEE PCPYIWSLDTQYSKVLALYNQHNPGASAAPCSQLYIDFRKDLGWKWIHEPKGYHANFALEPLPIVYYVGRKPKVEQLSNMIV m_0eddeacbb14b769e73e254714f31e2f9_0001_000000021_0001_42_51_H_._bcov_4helix_05594_0001_0001
DAELLVEELETLAKQASKKNDHSEVQAVLYLAERDYERHPDDELIEKVLKIVEKILRKVF PCPYIWSLDTQYSKVLALYNQHNPGASAAPCSQLYIDFRKDLGWKWIHEPKGYHANFALEPLPIVYYVGRKPKVEQLSNMIV m_3ecb33624e2e1d8f50a90791185d0653_0001_1_000000014_0001_25_30_H_._ems_3hM_1997_0001_0001_0001
SDRELADRVFRYVKKTAGVEDFSVFVQNGRIFIVCQGNTDSCKRAQKVAEELSKKSGLPVLVKFR PCPYIWSLDTQYSKVLALYNQHNPGASAAPCSQLYIDFRKDLGWKWIHEPKGYHANFALEPLPIVYYVGRKPKVEQLSNMIV HEEHE_2330_000000019_0001_34_crosslinked
IFSDINQVTLRDGDKDAEELARELERESRKIAEEVARRLNVDTRSVTFTFEVDGKLILISLVVVR PCPYIWSLDTQYSKVLALYNQHNPGASAAPCSQLYIDFRKDLGWKWIHEPKGYHANFALEPLPIVYYVGRKPKVEQLSNMIV EHEE_hb1_3036_000000018_0001
DEELEVIRRLLEWARKAGVPRCQVVVFNNAVFVTCHGDDERARTVSKYVTTIARKLNVEVLVIIQ PCPYIWSLDTQYSKVLALYNQHNPGASAAPCSQLYIDFRKDLGWKWIHEPKGYHANFALEPLPIVYYVGRKPKVEQLSNMIV HEEHE_3019_000000023_0001_119_crosslinked
DLQFLSQEAYDLAIELIRKAQTEEVRRKLEEVIKKILEAQANNDEETIKKLLELLERIYKSG PCPYIWSLDTQYSKVLALYNQHNPGASAAPCSQLYIDFRKDLGWKWIHEPKGYHANFALEPLPIVYYVGRKPKVEQLSNMIV m_6475562b7ee4b2e77063fec7f39db0a8_0001_1_000000009_0001_21_30_H_._ems_3hM_2820_0001_0001
KVIIFVTTDHPEEVKKAAEKANVPCVISTDDNRLVLIRCQSPYAAKIISEIVKKLGAEVIVRTR PCPYIWSLDTQYSKVLALYNQHNPGASAAPCSQLYIDFRKDLGWKWIHEPKGYHANFALEPLPIVYYVGRKPKVEQLSNMIV m_ferr_hb1_2616_000000012_0001_4_6_58_60_P_._ems_ferrM_1819_0001_0001_0002_0001_155_crosslinked
DDEAACLFRVDQAEIYARRVDNPEAKKLVEEVKKILEEAKRKISDREKILELCLRAVFKVSET PCPYIWSLDTQYSKVLALYNQHNPGASAAPCSQLYIDFRKDLGWKWIHEPKGYHANFALEPLPIVYYVGRKPKVEQLSNMIV m_707acc9d051fe3a4acad5ad22db0e630_0001_1_000000018_0001_24_28_H_._ems_3hM_1995_0001_0002_0001_84_crosslinked
TVIVVVCGADARRVEEAAKIALERVRVIRLGNCVVIRFDLSEEEVKKLADLVRKLVQAPLFVVS PCPYIWSLDTQYSKVLALYNQHNPGASAAPCSQLYIDFRKDLGWKWIHEPKGYHANFALEPLPIVYYVGRKPKVEQLSNMIV ems_ferrM_6118_000000007_0001_72_crosslinked
SLRVTVKVQGPTDRYSYEVNVEDVKQAFQVALKVLEKLNLKAQCFVNPTNKTVVCEG PCPYIWSLDTQYSKVLALYNQHNPGASAAPCSQLYIDFRKDLGWKWIHEPKGYHANFALEPLPIVYYVGRKPKVEQLSNMIV proteinG_5247_000000024_0001_146_crosslinked
SEDEEIRRALEALAKLLGVPDLKCSVSNGRVTCTIKGDDEIAREARQNFQFFAENQGIDLKVRKE PCPYIWSLDTQYSKVLALYNQHNPGASAAPCSQLYIDFRKDLGWKWIHEPKGYHANFALEPLPIVYYVGRKPKVEQLSNMIV m_8d83f56b3f6c12e6c4e8af3d7d92f308_0001_1_000000021_0001_60_65_H_._HEEHE_0383_0001_0001_104_crosslinked
DDEELAKQNVEFICAVAGVPQCDVRVSNGTITVTFHGNDDSARKAAEAVRAVAEAYNLKVRVQIK PCPYIWSLDTQYSKVLALYNQHNPGASAAPCSQLYIDFRKDLGWKWIHEPKGYHANFALEPLPIVYYVGRKPKVEQLSNMIV m_67b279f8f2a2415978d2553cc30fca6f_0001_1_000000014_0001_18_23_H_._HEEHE_2304_0001_0001_69_crosslinked
SVEEKIAEIAAKLARDLGVDRFTVFQNNGRVVVCVGGDDESAQTVLDEARKYAEKLGVEFVECKR PCPYIWSLDTQYSKVLALYNQHNPGASAAPCSQLYIDFRKDLGWKWIHEPKGYHANFALEPLPIVYYVGRKPKVEQLSNMIV m_ems_ferrC_671_000000006_0001_2_4_60_62_P_._HEEHE_2128_0001_0001_97_crosslinked
SDVRFRIKDADPRIAELISRLVPYVKVEVRNNREVHLTVHDRHYTEVLLNLYASGVNFEIEIRE PCPYIWSLDTQYSKVLALYNQHNPGASAAPCSQLYIDFRKDLGWKWIHEPKGYHANFALEPLPIVYYVGRKPKVEQLSNMIV m_ems_p1-15H-GBL-16H-GBL-16H_0039_0001_0001_0001_000000005_0001_37_46_H_._ems_ferrC_703_0001_0001
DRVEEDVKRCVENNDFFCLAANLAFLVERLGLPDELLRRLVALLTEARERNDPDELRRILKLALK PCPYIWSLDTQYSKVLALYNQHNPGASAAPCSQLYIDFRKDLGWKWIHEPKGYHANFALEPLPIVYYVGRKPKVEQLSNMIV 95bceed0c0b2e8b2e57faf89a60728bc_0001_000000018_0001_14_crosslinked
SDVRSAVDAIELLAENARIPSVDVKYSNGCITVDIKATSPEAKELSEDIRFIAERLGVCVKVKLN PCPYIWSLDTQYSKVLALYNQHNPGASAAPCSQLYIDFRKDLGWKWIHEPKGYHANFALEPLPIVYYVGRKPKVEQLSNMIV m_HHH_eva_0718_000000007_0001_5_15_H_._HEEHE_0952_0001_0001_0001_77_crosslinked
SICFLQVDDVRLVQWVAKQANVKFFVVQYPDGKFIVIIEGIDPRLAEELAKRAQVYFFCNP PCPYIWSLDTQYSKVLALYNQHNPGASAAPCSQLYIDFRKDLGWKWIHEPKGYHANFALEPLPIVYYVGRKPKVEQLSNMIV m_EHEE_hb1_4802_000000028_0001_46_48_61_63_P_._ems_ferrC_700_0001_0001_175_crosslinked
DTETLLAQYANEHAVKRAVQENDPELAKRLIELATEDAKKYVSPEEVKEFHKRLRKVLKDG PCPYIWSLDTQYSKVLALYNQHNPGASAAPCSQLYIDFRKDLGWKWIHEPKGYHANFALEPLPIVYYVGRKPKVEQLSNMIV m_ems_p1-15H-GBL-16H-GBL-16H_0039_0001_0001_0001_000000005_0001_37_46_H_._ems_3hM_1263_0001_0001_0001
SKEEIIRELLKEAGVSPEEIEELIRLIKEAKKRASPRAVEYLAERDLRRLGVSPEVIEKIRRVVP PCPYIWSLDTQYSKVLALYNQHNPGASAAPCSQLYIDFRKDLGWKWIHEPKGYHANFALEPLPIVYYVGRKPKVEQLSNMIV m_3ecb33624e2e1d8f50a90791185d0653_0001_1_000000014_0001_25_30_H_._bcov_4helix_13971_0001_0002_0001
DRLSLLLIDVWECSRKAGVPDVEFTVENGTLRVRINGNDESAQTLSRCVTELARKYGVPVRIQVD PCPYIWSLDTQYSKVLALYNQHNPGASAAPCSQLYIDFRKDLGWKWIHEPKGYHANFALEPLPIVYYVGRKPKVEQLSNMIV m_a5567de14e69e56abfe7145b81b63e91_0001_000000006_0001_37_45_H_._HEEHE_1346_0001_0001_108_crosslinked
KIVLIFSDDSRKAWKVAKKIVGKVEIVRLGDFLLVDVKDATEEVAETILRWLPEAIVLLI PCPYIWSLDTQYSKVLALYNQHNPGASAAPCSQLYIDFRKDLGWKWIHEPKGYHANFALEPLPIVYYVGRKPKVEQLSNMIV ems_ferrM_6552_000000009_0001
DTLYLVIIKQVELAKKAAELANVTFFNFRNKLALIDVQTEEQLKIVEKFLKEQGADFTTLTIKR PCPYIWSLDTQYSKVLALYNQHNPGASAAPCSQLYIDFRKDLGWKWIHEPKGYHANFALEPLPIVYYVGRKPKVEQLSNMIV ferr_hb1_3247_000000027_0001
PCVVELRNIDPRQAKKVASIVNAKLLRFGDRIVIFVDDPRLADQIRKLVKSLNVKVTVLC PCPYIWSLDTQYSKVLALYNQHNPGASAAPCSQLYIDFRKDLGWKWIHEPKGYHANFALEPLPIVYYVGRKPKVEQLSNMIV ems_ferrM_1830_0001_000000016_0001_112_crosslinked
RIVILCEYEDPEKVAKKLIKLINPSRVQVFRNGKVVFVRVEDVDPNRVKKAAKIAGARCEVKE PCPYIWSLDTQYSKVLALYNQHNPGASAAPCSQLYIDFRKDLGWKWIHEPKGYHANFALEPLPIVYYVGRKPKVEQLSNMIV ems_ferrM_2902_000000015_0001_94_crosslinked
SELEEILERVLRELGVSPEEIRQIRQNLQFITDHLGDPEEAIKILLSALAREDEELVKLLEELLK PCPYIWSLDTQYSKVLALYNQHNPGASAAPCSQLYIDFRKDLGWKWIHEPKGYHANFALEPLPIVYYVGRKPKVEQLSNMIV m_67b279f8f2a2415978d2553cc30fca6f_0001_1_000000014_0001_18_23_H_._bcov_4helix_00225_0001_0001_0001
TILFCTVFQVRGDDEEEIRRIEKLAREFAKETNDIIRKLGLRSHHEVDKIRFGDVVFIIICDHAR PCPYIWSLDTQYSKVLALYNQHNPGASAAPCSQLYIDFRKDLGWKWIHEPKGYHANFALEPLPIVYYVGRKPKVEQLSNMIV EHEE_hb1_870_000000010_0001_61_crosslinked
DEVEVLFVIEQLKQQGVSPEEIVEIVLDLCRQQGISPEECLEIVLRVVRLLGDPELEKIVEKLLK PCPYIWSLDTQYSKVLALYNQHNPGASAAPCSQLYIDFRKDLGWKWIHEPKGYHANFALEPLPIVYYVGRKPKVEQLSNMIV m_8c3586e872728e3bb421d053ab28960a_0001_000000015_0001_27_31_H_._bcov_4helix_11194_0001_0001_150_crosslinked
FRSQVDQYRIKGDSEEARKHAEELIRRERHRARELAKRLHLHCQFDVFTFEEGDTIIVIIVIFCK PCPYIWSLDTQYSKVLALYNQHNPGASAAPCSQLYIDFRKDLGWKWIHEPKGYHANFALEPLPIVYYVGRKPKVEQLSNMIV EHEE_hb1_1154_000000027_0001_13_crosslinked
SEEEELRIRLELLAKKAGVPEVSVDVRNGTLQVTIKGDDEASREVLQNVIFICDVLGTKCEEHTK PCPYIWSLDTQYSKVLALYNQHNPGASAAPCSQLYIDFRKDLGWKWIHEPKGYHANFALEPLPIVYYVGRKPKVEQLSNMIV m_67b279f8f2a2415978d2553cc30fca6f_0001_1_000000014_0001_18_23_H_._HEEHE_3344_0001_0001_0001_85_crosslinked
DKENDLRAYAVAKGDPEVLKCLKEILELLKRGVSPEELSELLEKCLRELGVDPDAVRHLLELLEK PCPYIWSLDTQYSKVLALYNQHNPGASAAPCSQLYIDFRKDLGWKWIHEPKGYHANFALEPLPIVYYVGRKPKVEQLSNMIV m_fb6b1656ff70679d0fe15015c9442bc2_0001_1_000000007_0001_26_31_H_._bcov_4helix_06965_0001_0001_141_crosslinked
SLEEEVERLLREAGVSPEVIKELKFLIERLRRLGASPEQILIVLLFRLDLHGDPRAFELLARLWR PCPYIWSLDTQYSKVLALYNQHNPGASAAPCSQLYIDFRKDLGWKWIHEPKGYHANFALEPLPIVYYVGRKPKVEQLSNMIV m_707acc9d051fe3a4acad5ad22db0e630_0001_1_000000018_0001_24_28_H_._bcov_4helix_13701_0001_0001_0001
DIKVTVNVHGPTDTKRYEFRVDNPLTAHYLADLLLLLLGIDASFSCDPRTGSCEIKN PCPYIWSLDTQYSKVLALYNQHNPGASAAPCSQLYIDFRKDLGWKWIHEPKGYHANFALEPLPIVYYVGRKPKVEQLSNMIV m_3ec4fd4a060bd7cb271f112d3e57d58d_0001_1_000000026_0001_7_11_H_._proteinG_2655_0001_0001_111_crosslinked
RWTDFHTTRCNIHDDDAKRKCEELLRRFIKKAEEFAKKRGLKVEIDTITYRDGDHVYIVVTVTVT PCPYIWSLDTQYSKVLALYNQHNPGASAAPCSQLYIDFRKDLGWKWIHEPKGYHANFALEPLPIVYYVGRKPKVEQLSNMIV EHEE_hb1_4719_000000017_0001_60_crosslinked
PVIIVVRLTDHRIKYVIEVAKEANAEVININNEIVLITVNLSPEWVKRVSDAARQVGVEFLVFE PCPYIWSLDTQYSKVLALYNQHNPGASAAPCSQLYIDFRKDLGWKWIHEPKGYHANFALEPLPIVYYVGRKPKVEQLSNMIV ems_ferrC_461_000000003_0001
DEEEVEELIERLKRRNPEAAELLREALELFRKGDPRALELLAELFLLAHRLGDPELHRAVQLLLR PCPYIWSLDTQYSKVLALYNQHNPGASAAPCSQLYIDFRKDLGWKWIHEPKGYHANFALEPLPIVYYVGRKPKVEQLSNMIV m_4a183338b638f64a5d233b8bdb12e52a_0001_000000011_0001_8_13_H_._bcov_4helix_01421_0001_0001_0001
DEEEKIEQNVLFIAAVCGVPDLKVSVSNNTVTVTVNGDDDSAKCAAHAVRALAQRLGLKVQVKKK PCPYIWSLDTQYSKVLALYNQHNPGASAAPCSQLYIDFRKDLGWKWIHEPKGYHANFALEPLPIVYYVGRKPKVEQLSNMIV m_67b279f8f2a2415978d2553cc30fca6f_0001_1_000000014_0001_18_23_H_._HEEHE_0196_0001_0001_55_crosslinked
DRFISRCNEFEGISEEEIREVERRSRKFVEELDEEAKKEGVRAEAISITFRDGSRVIHCVFIRIH PCPYIWSLDTQYSKVLALYNQHNPGASAAPCSQLYIDFRKDLGWKWIHEPKGYHANFALEPLPIVYYVGRKPKVEQLSNMIV EHEE_hb1_1017_000000010_0001_19_crosslinked
SEARRALELAEKRNDPELREVVSIVDFLRDLGIPPEEIERILRELLERLGIPPEEIERLLRLALR PCPYIWSLDTQYSKVLALYNQHNPGASAAPCSQLYIDFRKDLGWKWIHEPKGYHANFALEPLPIVYYVGRKPKVEQLSNMIV 1ea520f28afba3f391d3125bf82a0711_0001_1_000000027_0001
DKEEEFRILLEQLAKRAGVPSVRVEVSNGKVTVSVKGTDEIARQFLINVDFLADILGIDVDVQIR PCPYIWSLDTQYSKVLALYNQHNPGASAAPCSQLYIDFRKDLGWKWIHEPKGYHANFALEPLPIVYYVGRKPKVEQLSNMIV HEEHE_0157_000000015_0001
SLLLLEIYNLLLQRPDNEVVREVLELLHECLERGVSPEECVEILLKLARELGDPEVERILEEVKK PCPYIWSLDTQYSKVLALYNQHNPGASAAPCSQLYIDFRKDLGWKWIHEPKGYHANFALEPLPIVYYVGRKPKVEQLSNMIV m_b53e02b194710e68f466320564696a92_0001_000000006_0001_42_48_H_._bcov_4helix_05101_0001_0001_147_crosslinked
SVEEELKKLVEEGDPEEALRLAEEVYRRTGDPKVISFVWAFLAELASKTGDPRVLELLTIAERLL PCPYIWSLDTQYSKVLALYNQHNPGASAAPCSQLYIDFRKDLGWKWIHEPKGYHANFALEPLPIVYYVGRKPKVEQLSNMIV m_aa88648d5adf2503156116c969cad81a_0001_1_000000029_0001_41_46_H_._bcov_4helix_12055_0001_0002_0001
PEACEDVERLFKEGNPAEALLEAYALLLQLKQRGDPRRELVEKLLEELLEEGDPRLLEELKKVCK PCPYIWSLDTQYSKVLALYNQHNPGASAAPCSQLYIDFRKDLGWKWIHEPKGYHANFALEPLPIVYYVGRKPKVEQLSNMIV m_b53e02b194710e68f466320564696a92_0001_000000006_0001_42_48_H_._bcov_4helix_06085_0001_0001_159_crosslinked
PEVQCTVLVADKDDEEQIRQIEEMIKRLVKRIEEEAKRNNIEVRVEIDEFRFGDRIVFLVCIKLH PCPYIWSLDTQYSKVLALYNQHNPGASAAPCSQLYIDFRKDLGWKWIHEPKGYHANFALEPLPIVYYVGRKPKVEQLSNMIV EHEE_hb1_2610_000000016_0001_35_crosslinked
SVEEEIKELVERGDPEKIREIIHKLIEELERRGDPRKATHVLLELYSAELLGNPRAFRDVARLAE PCPYIWSLDTQYSKVLALYNQHNPGASAAPCSQLYIDFRKDLGWKWIHEPKGYHANFALEPLPIVYYVGRKPKVEQLSNMIV m_b53e02b194710e68f466320564696a92_0001_000000006_0001_42_48_H_._bcov_4helix_00896_0001_0001_0001
SAEEELRKLAEKLNDPRLRKLVDIIDFLKDAGISPEEIRFLVRRQAELLGVSPELLELLERLIEK PCPYIWSLDTQYSKVLALYNQHNPGASAAPCSQLYIDFRKDLGWKWIHEPKGYHANFALEPLPIVYYVGRKPKVEQLSNMIV m_9b5def7823956c7009419e82645cf0f0_0001_000000016_0001_19_26_H_._bcov_4helix_06013_0001_0001
DRERTEIFFELVAEVALLLQKNPEQAKEFVKRVLKEAKEKNDEKTYEAAREILLLIKLLG PCPYIWSLDTQYSKVLALYNQHNPGASAAPCSQLYIDFRKDLGWKWIHEPKGYHANFALEPLPIVYYVGRKPKVEQLSNMIV m_ab771d6dfe3f9c5de6938f7153b5fe8a_0001_1_000000022_0001_1_6_H_._ems_3hM_2899_0001_0002_0001
SFVVLIVDDPRQAEYFSRCVQAPVKVVERDGEIVVIVQVDDEEIAKRALECGEILGVFVFVNE PCPYIWSLDTQYSKVLALYNQHNPGASAAPCSQLYIDFRKDLGWKWIHEPKGYHANFALEPLPIVYYVGRKPKVEQLSNMIV ems_ferrM_3735_0002_000000017_0001_75_crosslinked
DEVDRRLRELLKQGNYEEVVKLLVELAKEKGINPAEVLLELYQLIRELGLSPEVLERLLELVHRG PCPYIWSLDTQYSKVLALYNQHNPGASAAPCSQLYIDFRKDLGWKWIHEPKGYHANFALEPLPIVYYVGRKPKVEQLSNMIV m_b53e02b194710e68f466320564696a92_0001_000000006_0001_42_48_H_._bcov_4helix_02110_0001_0002_0001
TTYVIFVQGADPNLVKKWASSLNARCFVVRNGDEILVICEIDDYKRVEELAKIVNARVFVNRLG PCPYIWSLDTQYSKVLALYNQHNPGASAAPCSQLYIDFRKDLGWKWIHEPKGYHANFALEPLPIVYYVGRKPKVEQLSNMIV m_ems_ferrM_3802_000000023_0001_5_7_54_58_P_._ems_ferrM_5223_0001_0002_0001_131_crosslinked
GEVLLELLQEANRLNPRAAAALMFLIACLLNGRCSPEEIKRLLELVAKLLGLPPEEVKKVLDRIP PCPYIWSLDTQYSKVLALYNQHNPGASAAPCSQLYIDFRKDLGWKWIHEPKGYHANFALEPLPIVYYVGRKPKVEQLSNMIV 42ace3916eaa0ea5e357a5cfb4ae484e_0001_000000017_0001_7_crosslinked
SELEHVARLIRIVAERAGVPSVSVDVKNGRLKVTFDGNDEAVREAIQNAIFICDHKNVECEIRVK PCPYIWSLDTQYSKVLALYNQHNPGASAAPCSQLYIDFRKDLGWKWIHEPKGYHANFALEPLPIVYYVGRKPKVEQLSNMIV m_67b279f8f2a2415978d2553cc30fca6f_0001_1_000000014_0001_18_23_H_._HEEHE_0493_0001_0001_138_crosslinked
EVYLVFDNVDPRVVCTAVSQFPEAKCVRLPHGAVLVEVEDPKAARDILKIVKKLIDIRVQIFE PCPYIWSLDTQYSKVLALYNQHNPGASAAPCSQLYIDFRKDLGWKWIHEPKGYHANFALEPLPIVYYVGRKPKVEQLSNMIV ems_ferrM_4301_000000019_0001_57_crosslinked
LEVTFHCHNIDPKLVKEAADRANAEVQTHGDTVTVRIKGEDTELLLELYDFAAALGVDCEVRFH PCPYIWSLDTQYSKVLALYNQHNPGASAAPCSQLYIDFRKDLGWKWIHEPKGYHANFALEPLPIVYYVGRKPKVEQLSNMIV m_ems_p1-15H-GBL-16H-GBL-16H_0039_0001_0001_0001_000000005_0001_37_46_H_._ems_ferrM_967_0001_0002_0001_204_crosslinked
GNVSLVCVTTEGDGESLEHAERIAKELAEESIRKIARLGMTHTRVLTFVFFKDGRWVVCIVVTHR PCPYIWSLDTQYSKVLALYNQHNPGASAAPCSQLYIDFRKDLGWKWIHEPKGYHANFALEPLPIVYYVGRKPKVEQLSNMIV EHEE_hb1_5494_000000003_0001_62_crosslinked
KVFIFYNVDPTLVKRLVEDANALVLTSTLPQGIIVVVVFVESEKAKKVAEYLEKGGIPVTTLE PCPYIWSLDTQYSKVLALYNQHNPGASAAPCSQLYIDFRKDLGWKWIHEPKGYHANFALEPLPIVYYVGRKPKVEQLSNMIV ems_ferrM_1582_000000008_0001
SVKEDVQAIAERQARAAGVPSVEVKCSNGRCSVTIDGNDEAARLVLVNLLFRADQNNVELHVTFR PCPYIWSLDTQYSKVLALYNQHNPGASAAPCSQLYIDFRKDLGWKWIHEPKGYHANFALEPLPIVYYVGRKPKVEQLSNMIV m_707acc9d051fe3a4acad5ad22db0e630_0001_1_000000018_0001_24_28_H_._HEEHE_3079_0001_0003_0001_101_crosslinked
SDDEQIEQNVLFIADVAGVPSYSVSVRNGQVSVTLEGTDERAKRAERTIRALADHLGVDVQIDKR PCPYIWSLDTQYSKVLALYNQHNPGASAAPCSQLYIDFRKDLGWKWIHEPKGYHANFALEPLPIVYYVGRKPKVEQLSNMIV m_b08fa24f6ed407a29824ac109b4c3131_0001_1_000000025_0001_38_43_H_._HEEHE_3144_0001_0001
DDLELFVELAVKSRDPELLLELSFYLDHLLEEGRLSPEDVERLLRLLEKLLGDPELVKKLREAIK PCPYIWSLDTQYSKVLALYNQHNPGASAAPCSQLYIDFRKDLGWKWIHEPKGYHANFALEPLPIVYYVGRKPKVEQLSNMIV m_416e30d36ba6434f3d09dd5d2ac6df7d_0001_1_000000006_0001_4_9_H_._bcov_4helix_13809_0001_0003_0001
LIVIVLEDASEAVKQAAKVYQIDVLCEKSNKLLFCFLSNVSTEEAKKWVEYVSRVANADVDLYD PCPYIWSLDTQYSKVLALYNQHNPGASAAPCSQLYIDFRKDLGWKWIHEPKGYHANFALEPLPIVYYVGRKPKVEQLSNMIV ems_ferrM_1125_0002_000000020_0001_83_crosslinked
TLLLIDTVRVEGTDEHAQRIIEEFIKETERIAREIAKRLNLRCEHIFVEERDNNTILVSALSTCK PCPYIWSLDTQYSKVLALYNQHNPGASAAPCSQLYIDFRKDLGWKWIHEPKGYHANFALEPLPIVYYVGRKPKVEQLSNMIV EHEE_hb1_4404_000000027_0001_46_crosslinked
DDDKELKKIKDTVETLLRRANIPEEEIRQIQQNLLFAYDARNEDAVRAIAEVAERLAKSK PCPYIWSLDTQYSKVLALYNQHNPGASAAPCSQLYIDFRKDLGWKWIHEPKGYHANFALEPLPIVYYVGRKPKVEQLSNMIV m_b08fa24f6ed407a29824ac109b4c3131_0001_1_000000025_0001_38_43_H_._ems_3hC_933_0002_0001_0001
NESTEVLLIVYSVAHYAGVPSFSVRCKDGKCTVTFNGNDSSVKFARRVVKELADRQGLDVKVTSQ PCPYIWSLDTQYSKVLALYNQHNPGASAAPCSQLYIDFRKDLGWKWIHEPKGYHANFALEPLPIVYYVGRKPKVEQLSNMIV m_ems_p1-15H-GBL-16H-GBL-16H_0039_0001_0001_0001_000000005_0001_37_46_H_._HEEHE_0167_0001_0002_0001_90_crosslinked
DEEEINRIVEELRRLPPEEVERLVRELIKKLGDPEERRKLVQNLIFLLELLGNPELAELLAELLR PCPYIWSLDTQYSKVLALYNQHNPGASAAPCSQLYIDFRKDLGWKWIHEPKGYHANFALEPLPIVYYVGRKPKVEQLSNMIV c1a580492a749aef4f5fabdbe236b7a0_0001_000000003_0001
DDQIQVLDYASFVLLHAGVPHYEVSVSNGTVTVTVKGDDEKARTALEEVEEFARALGVNVQVRIK PCPYIWSLDTQYSKVLALYNQHNPGASAAPCSQLYIDFRKDLGWKWIHEPKGYHANFALEPLPIVYYVGRKPKVEQLSNMIV m_a5f4663b0d1365df39cc17eed1faab14_0001_000000026_0001_19_26_H_._HEEHE_1742_0001_0001_0001
DASKLFIEWAEILSSKGDELAKRALELYEDADLELRHLLTKLILQARTEEDVHKIVKIAVEGS PCPYIWSLDTQYSKVLALYNQHNPGASAAPCSQLYIDFRKDLGWKWIHEPKGYHANFALEPLPIVYYVGRKPKVEQLSNMIV m_3000559323908ff2ab03b66478d581ef_0001_000000006_0001_2_6_H_._ems_4hM_2985_0001_0001_0002_0001
PTVRVVFINVDPTIVKLVAKIAGVEEYHVRRDGDIIRLELHGVTPRLVNRAAAAANAKNVFQNA PCPYIWSLDTQYSKVLALYNQHNPGASAAPCSQLYIDFRKDLGWKWIHEPKGYHANFALEPLPIVYYVGRKPKVEQLSNMIV m_ems_ferrC_671_000000006_0001_2_4_60_62_P_._ems_fer_extC_113_0001_0001
TCVSYDGRNTCFPSPEEAYKFAVEVARKLGGRVSRYGDFIIIH PCPYIWSLDTQYSKVLALYNQHNPGASAAPCSQLYIDFRKDLGWKWIHEPKGYHANFALEPLPIVYYVGRKPKVEQLSNMIV EEHEE_rd4_0181.min_rise1.32_000000014_0001_25_crosslinked
EVLVIVLGADVRRVEECAKIALERVRIVRRGDVVLINFDLSEEEVEKLAELVRKCVQAPLYVLA PCPYIWSLDTQYSKVLALYNQHNPGASAAPCSQLYIDFRKDLGWKWIHEPKGYHANFALEPLPIVYYVGRKPKVEQLSNMIV ems_ferrM_6118_000000005_0001_64_crosslinked
SDTRALAYLVERDAERAGVPSFSVSCSNGTCTVRVKLTDKSARELQESVKEVAKRLGLKVDVQVE PCPYIWSLDTQYSKVLALYNQHNPGASAAPCSQLYIDFRKDLGWKWIHEPKGYHANFALEPLPIVYYVGRKPKVEQLSNMIV m_3ecb33624e2e1d8f50a90791185d0653_0001_1_000000014_0001_25_30_H_._HEEHE_1500_0001_0002_0001_68_crosslinked
SEDEEVERLIEDLAKRAGVPSVSVSVSNGRISVTVDGDDEAARILAQNALFIADNLGLDLKVTIR PCPYIWSLDTQYSKVLALYNQHNPGASAAPCSQLYIDFRKDLGWKWIHEPKGYHANFALEPLPIVYYVGRKPKVEQLSNMIV m_67b279f8f2a2415978d2553cc30fca6f_0001_1_000000014_0001_18_23_H_._HEEHE_3191_0001_0001_0001
TTVFCQNVTEEAKKVADELKKDPNVEVFKDGDIIIIHFSSPELAKKASRKLERAGANCFLNG PCPYIWSLDTQYSKVLALYNQHNPGASAAPCSQLYIDFRKDLGWKWIHEPKGYHANFALEPLPIVYYVGRKPKVEQLSNMIV m_EHEE_hb1_4802_000000028_0001_46_48_61_63_P_._ems_ferrC_2159_0001_0001_167_crosslinked
QVKVTCHGDNRFCRDVSEWVKRFGVQVETKDGNLHIHVDDPRVATEALLNAYAAGVKVTLED PCPYIWSLDTQYSKVLALYNQHNPGASAAPCSQLYIDFRKDLGWKWIHEPKGYHANFALEPLPIVYYVGRKPKVEQLSNMIV m_ems_p1-15H-GBL-16H-GBL-16H_0039_0001_0001_0001_000000005_0001_37_46_H_._ems_ferrM_4546_0001_0001_190_crosslinked
SEVETVRKVVKKLLKKCGVPSFEVDRVNGYVIVFVKDPTPECEQALETAAEVARELGVDVVTSHR PCPYIWSLDTQYSKVLALYNQHNPGASAAPCSQLYIDFRKDLGWKWIHEPKGYHANFALEPLPIVYYVGRKPKVEQLSNMIV m_EHEE_hb1_3595_000000028_0001_44_46_61_63_P_._HEEHE_3279_0001_0001_96_crosslinked
DEEREALKLIFEEVRKAGVDDVIVYVNRGTVFVVVRGDDESSQRALKIATKIARELGLEVLLLTR PCPYIWSLDTQYSKVLALYNQHNPGASAAPCSQLYIDFRKDLGWKWIHEPKGYHANFALEPLPIVYYVGRKPKVEQLSNMIV m_EHEE_hb1_612_000000005_0001_48_50_59_61_P_._HEEHE_2206_0001_0001
TTVLCLLDNQEAAKTLAKLVGAHLHKLPGNALFIDIHLDPREVEKLIEKVRKKFQVPLQCLVNP PCPYIWSLDTQYSKVLALYNQHNPGASAAPCSQLYIDFRKDLGWKWIHEPKGYHANFALEPLPIVYYVGRKPKVEQLSNMIV ems_ferrC_408_000000026_0001_57_crosslinked
DEDIRIAKLVAKALREVGLDSFTVFVNRGIIFVQINGNDDRAKRASKLAKEIATELNLELLVIVE PCPYIWSLDTQYSKVLALYNQHNPGASAAPCSQLYIDFRKDLGWKWIHEPKGYHANFALEPLPIVYYVGRKPKVEQLSNMIV m_EHEE_hb1_4802_000000028_0001_46_48_61_63_P_._HEEHE_1974_0001_0001_0001
DIEEKAIEVVETVARKWNVKHWRVFVNRGIVFVQFRGDDESAQQASREVKEYADRQGIELIVVLV PCPYIWSLDTQYSKVLALYNQHNPGASAAPCSQLYIDFRKDLGWKWIHEPKGYHANFALEPLPIVYYVGRKPKVEQLSNMIV m_ems_ferrM_3802_000000023_0001_5_7_54_58_P_._HEEHE_2776_0001_0001
PLVFCRLVGADPRLVEHVVRLFPIKVQVVTSPGNRVIVQVEDADPREVKTACSRAAQVEVRVIT PCPYIWSLDTQYSKVLALYNQHNPGASAAPCSQLYIDFRKDLGWKWIHEPKGYHANFALEPLPIVYYVGRKPKVEQLSNMIV m_ems_ferrM_1706_000000015_0001_3_7_60_64_P_._ems_ferrM_6133_0001_0001_0001_86_crosslinked
PERELFERDLRELLKVNPVHVLLELYQILLRLGLSPEEILKLLEKIERECGGDPECVIEIVLKLH PCPYIWSLDTQYSKVLALYNQHNPGASAAPCSQLYIDFRKDLGWKWIHEPKGYHANFALEPLPIVYYVGRKPKVEQLSNMIV m_b53e02b194710e68f466320564696a92_0001_000000006_0001_42_48_H_._bcov_4helix_04913_0001_0002_0001_144_crosslinked
KFTIFILDVDERDARRAAEIAGDCEIVNLNGDIVIRCRDERLVELVHELIRKHSGSRVTVLES PCPYIWSLDTQYSKVLALYNQHNPGASAAPCSQLYIDFRKDLGWKWIHEPKGYHANFALEPLPIVYYVGRKPKVEQLSNMIV ferr_hb1_1482_000000004_0001_79_crosslinked
AKSNIDVLRIRGDDEEARRLLKEFVERLRRESEDEARKKNLDTKIFCLEFKEGDTVVVICVTFLR PCPYIWSLDTQYSKVLALYNQHNPGASAAPCSQLYIDFRKDLGWKWIHEPKGYHANFALEPLPIVYYVGRKPKVEQLSNMIV EHEE_hb1_1901_000000001_0001_62_crosslinked
VVIIIVENVDPRIAEKIAQEAGAIVYVNGDTVFILVDNPDLAKYVSEKVSKTAQVRVYVII PCPYIWSLDTQYSKVLALYNQHNPGASAAPCSQLYIDFRKDLGWKWIHEPKGYHANFALEPLPIVYYVGRKPKVEQLSNMIV m_EHEE_hb1_612_000000005_0001_48_50_59_61_P_._ems_ferrM_3483_0001_0001_0001
DKDEEFAKAAEDCAKLANIPSFSLSVSNGTVNVTVTNPNTEFLLCVYSLEHFARLAGVTVNFTSR PCPYIWSLDTQYSKVLALYNQHNPGASAAPCSQLYIDFRKDLGWKWIHEPKGYHANFALEPLPIVYYVGRKPKVEQLSNMIV m_ems_p1-15H-GBL-16H-GBL-16H_0039_0001_0001_0001_000000005_0001_37_46_H_._HEEHE_1746_0001_0003_0001_120_crosslinked
DLNEKLARLVEELVKKLGVPKVQVFVDRGIVFVIVNGDDESATTASKIIKKFAKNLGLEVIVVKN PCPYIWSLDTQYSKVLALYNQHNPGASAAPCSQLYIDFRKDLGWKWIHEPKGYHANFALEPLPIVYYVGRKPKVEQLSNMIV m_EHEE_00776_000000009_0001_44_48_57_59_P_._HEEHE_1488_0001_0001
DEDERVEEAAKIVAERLQVPSLSCSVSNGTLHCTVGGDDDASLAAQAFAAVIAQKLGVDLRIKHQ PCPYIWSLDTQYSKVLALYNQHNPGASAAPCSQLYIDFRKDLGWKWIHEPKGYHANFALEPLPIVYYVGRKPKVEQLSNMIV m_88ad10506ddba10ecd58f70eaccfc0fd_0001_1_000000008_0001_41_48_H_._HEEHE_1030_0001_0001_109_crosslinked
PVIVILNNIDPRQAKKVASIVNCEIVRLGDQILITCDDPRLADQIRKLVKSLNVRVHILR PCPYIWSLDTQYSKVLALYNQHNPGASAAPCSQLYIDFRKDLGWKWIHEPKGYHANFALEPLPIVYYVGRKPKVEQLSNMIV ems_ferrM_1830_0001_000000024_0001_120_crosslinked
SVKECIEELLRRVGDPALHQLLQNVDFILAAGFSPEDIEFLLELVAKQLGVPEELIEEIRRCLRE PCPYIWSLDTQYSKVLALYNQHNPGASAAPCSQLYIDFRKDLGWKWIHEPKGYHANFALEPLPIVYYVGRKPKVEQLSNMIV m_67b279f8f2a2415978d2553cc30fca6f_0001_1_000000014_0001_18_23_H_._bcov_4helix_06709_0001_0001_0001_29_crosslinked
IESDIIQVRVEGDDEHAKRLLEEIKRKSEEWIEEFARKFDVEFEFDHFRFRHNGNITAVSVVFIK PCPYIWSLDTQYSKVLALYNQHNPGASAAPCSQLYIDFRKDLGWKWIHEPKGYHANFALEPLPIVYYVGRKPKVEQLSNMIV EHEE_hb1_4666_000000005_0001
DLEVTVFGPHLRVTFRVRTRRTAEYLVERDAESMGLEIKEVRFGDTSVEVHVE PCPYIWSLDTQYSKVLALYNQHNPGASAAPCSQLYIDFRKDLGWKWIHEPKGYHANFALEPLPIVYYVGRKPKVEQLSNMIV m_3ecb33624e2e1d8f50a90791185d0653_0001_1_000000014_0001_25_30_H_._bGM_352_0001_0001_0001
DEELELLIDIYDFVRHAGATDVEVRVDNGKVTVKVRGTDESAKRVKKIVETLARQLNVSWQVDLR PCPYIWSLDTQYSKVLALYNQHNPGASAAPCSQLYIDFRKDLGWKWIHEPKGYHANFALEPLPIVYYVGRKPKVEQLSNMIV m_a1ccbce90b97664ca68d710c0f1c2fd4_0001_1_000000000_0001_43_47_H_._HEEHE_1177_0001_0001
PVFFVEIDDSDLAKTIAKELNLNVLEYNGKVAIVIDDEKLARKVNELVKRVVGRVSFSELE PCPYIWSLDTQYSKVLALYNQHNPGASAAPCSQLYIDFRKDLGWKWIHEPKGYHANFALEPLPIVYYVGRKPKVEQLSNMIV ems_ferrM_4209_000000029_0001
TEETELLLRVYSAAAAAGVPSVRVECENNTCTVTIDGDDENAQRASRLLKELAKKRGIKLDVKVR PCPYIWSLDTQYSKVLALYNQHNPGASAAPCSQLYIDFRKDLGWKWIHEPKGYHANFALEPLPIVYYVGRKPKVEQLSNMIV m_ems_p1-15H-GBL-16H-GBL-16H_0039_0001_0001_0001_000000005_0001_37_46_H_._HEEHE_1349_0001_0002_0001_160_crosslinked
[truncated: 2,987,892 more chars]
