# Supplementary material for: Design of protein-binding proteins from the target structure alone
Source: Nature. 2022 Mar 24;605(7910):551–60. doi: 10.1038/s41586-022-04654-9 (PMC9117152; doi:10.1038/s41586-022-04654-9)
Supplement: Supplementary file 3 — Supplementary Code Design scripts and main pdb files. This compressed file is the main supplement and contains the following files: => cao_2021_protocol/ => design_models_final_combo_optimized/ => design_models_sequence/ => design_models_ssm_natives/ => ngs_analysis_scripts/ [file 41586_2022_4654_MOESM3_ESM.gz › supplemental_files/design_models_sequence/FGFR2_ssm.seq]

NWEEAAALALESASRAGDRELNEEILRIFFDVRRGEISEEEAHEMLREIAEKSR RSPHRPILQAGLPANASTVVGGDVEFVCKVYSDAQPHIQWIKHVPYLKVLKAAGVNTTDKEIEVLYIRNVTFEDAGEYTCLAGNSIGISFHSAWLTVLPAP pol_3h_hb1_4534_000000018_0001_0001__31__D
DEVEELSKKVLHIATRLAFSPNPEDQQLWFKAMRLLDKAESIPDRDKATKVLRKATKLVSSS RSPHRPILQAGLPANASTVVGGDVEFVCKVYSDAQPHIQWIKHVPYLKVLKAAGVNTTDKEIEVLYIRNVTFEDAGEYTCLAGNSIGISFHSAWLTVLPAP Motif0168_ems_3hC_109_0002_0001_4715_0001__56__T
DKKELSDTAEKLLKDALDKNDDSKFISAVFFALKVAGDVNDERLERIVVKLYNEFMNRYH RSPHRPILQAGLPANASTVVGGDVEFVCKVYSDAQPHIQWIKHVPYLKVLKAAGVNTTDKEIEVLYIRNVTFEDAGEYTCLAGNSIGISFHSAWLTVLPAP ems_3hM_2978_000000028_0001__37__G
DELFQRVMELAFRLVLAAREKNSKDAEERAQRLFRSVAKALESGDQDTAKTLVDRIEKYVKKFG RSPHRPILQAGLPANASTVVGGDVEFVCKVYSDAQPHIQWIKHVPYLKVLKAAGVNTTDKEIEVLYIRNVTFEDAGEYTCLAGNSIGISFHSAWLTVLPAP Motif0041_ems_3hC_830_0001_0001_0002_8731_0001__23__S
PEVEELSKKVLHIATRLAFSPNPEDQQLWFKAMRLLDKAESIPDRDKATKVLRKAEKLVSSS RSPHRPILQAGLPANASTVVGGDVEFVCKVYSDAQPHIQWIKHVPYLKVLKAAGVNTTDKEIEVLYIRNVTFEDAGEYTCLAGNSIGISFHSAWLTVLPAP Motif0168_ems_3hC_109_0002_0001_4715_0001__1__P
DKKELSDTAEKLLKDALDKNDDSKFISAVFFALKVAKDVNDERLERIVVKLYLEFMNRYH RSPHRPILQAGLPANASTVVGGDVEFVCKVYSDAQPHIQWIKHVPYLKVLKAAGVNTTDKEIEVLYIRNVTFEDAGEYTCLAGNSIGISFHSAWLTVLPAP ems_3hM_2978_000000028_0001__53__L
SEELKEEAKRLIKLLKDLARKASDRRERFILAALAASLEKALKNNAEELLRKLIEVAKSAIRRIQ RSPHRPILQAGLPANASTVVGGDVEFVCKVYSDAQPHIQWIKHVPYLKVLKAAGVNTTDKEIEVLYIRNVTFEDAGEYTCLAGNSIGISFHSAWLTVLPAP mot_H_fastrot_cor_f8f8a4152cc90f14bb898546c27f9520_0001_000000007_0001_34_42_H_._3h_hb1_6881_0001_0001_0001__46__A
NWEEAAALALESASRAGDRELNHEILRIFFAVRRGEISEEEAHEMLREIAEKSR RSPHRPILQAGLPANASTVVGGDVEFVCKVYSDAQPHIQWIKHVPYLKVLKAAGVNTTDKEIEVLYIRNVTFEDAGEYTCLAGNSIGISFHSAWLTVLPAP pol_3h_hb1_4534_000000018_0001_0001__23__H
DELFQRVMELAFRLVLAAREKNDKDAEERAQRLFRSVAKARESGDQDTAKTLVDRIEKYVKKFG RSPHRPILQAGLPANASTVVGGDVEFVCKVYSDAQPHIQWIKHVPYLKVLKAAGVNTTDKEIEVLYIRNVTFEDAGEYTCLAGNSIGISFHSAWLTVLPAP Motif0041_ems_3hC_830_0001_0001_0002_8731_0001__41__R
SEELKEEAKRLIKLLKHLARKASDRRERFILAALAASLEKALKNNDEELLRKLIEVAKSAIRRIQ RSPHRPILQAGLPANASTVVGGDVEFVCKVYSDAQPHIQWIKHVPYLKVLKAAGVNTTDKEIEVLYIRNVTFEDAGEYTCLAGNSIGISFHSAWLTVLPAP mot_H_fastrot_cor_f8f8a4152cc90f14bb898546c27f9520_0001_000000007_0001_34_42_H_._3h_hb1_6881_0001_0001_0001__17__H
DEVHHFLLRLFFKDPDDEDVERILALFLLLKKEGIPPEEVTEIVIKFAEKLGNPELAKELKKIAK RSPHRPILQAGLPANASTVVGGDVEFVCKVYSDAQPHIQWIKHVPYLKVLKAAGVNTTDKEIEVLYIRNVTFEDAGEYTCLAGNSIGISFHSAWLTVLPAP pol_c839b00de2d74b58ead539899b931618_0001_000000000_0001_0001__64__A
DKKELSDTAEKLLKDALDKDDDSKFISAVFFALKVAKDVNDERLERIVVKLYNEFMNRYH RSPHRPILQAGLPANASTVVGGDVEFVCKVYSDAQPHIQWIKHVPYLKVLKAAGVNTTDKEIEVLYIRNVTFEDAGEYTCLAGNSIGISFHSAWLTVLPAP ems_3hM_2978_000000028_0001__20__D
DKKELSDTAEKLLKDALDKNDDSKFISAVFFALKVAKDVNDERLERIVVKLYNEFMNRIH RSPHRPILQAGLPANASTVVGGDVEFVCKVYSDAQPHIQWIKHVPYLKVLKAAGVNTTDKEIEVLYIRNVTFEDAGEYTCLAGNSIGISFHSAWLTVLPAP ems_3hM_2978_000000028_0001__59__I
DELFQRVMELAFRLVLAAREKNDKDVEERAQRLFRSVAKALESGDQDTAKTLVDRIEKYVKKFG RSPHRPILQAGLPANASTVVGGDVEFVCKVYSDAQPHIQWIKHVPYLKVLKAAGVNTTDKEIEVLYIRNVTFEDAGEYTCLAGNSIGISFHSAWLTVLPAP Motif0041_ems_3hC_830_0001_0001_0002_8731_0001__26__V
LEKLERVALLAVRLYMRIGDPEIAKIWFKVMELLHAYQAGHLDEEEAKRRADYLEKELRKFI RSPHRPILQAGLPANASTVVGGDVEFVCKVYSDAQPHIQWIKHVPYLKVLKAAGVNTTDKEIEVLYIRNVTFEDAGEYTCLAGNSIGISFHSAWLTVLPAP Motif0180_HHH_eva_0267_0001_0001_3855_0001__53__Y
LEKLERVALLAVRLYMRIGDWEIAKIWFKVMELLHAYQAGHLDEEEAKRRADKLEKELRKFI RSPHRPILQAGLPANASTVVGGDVEFVCKVYSDAQPHIQWIKHVPYLKVLKAAGVNTTDKEIEVLYIRNVTFEDAGEYTCLAGNSIGISFHSAWLTVLPAP Motif0180_HHH_eva_0267_0001_0001_3855_0001__21__W
DELFQRVMELAFRLVLAAREKNDKDAEERAQRLFRSVAKALESGDQDTAKTLVDRIEKYVKSFG RSPHRPILQAGLPANASTVVGGDVEFVCKVYSDAQPHIQWIKHVPYLKVLKAAGVNTTDKEIEVLYIRNVTFEDAGEYTCLAGNSIGISFHSAWLTVLPAP Motif0041_ems_3hC_830_0001_0001_0002_8731_0001__62__S
SEELKEEAKRLIKLLKDLAIKASDRRERFILAALAASLEKALKNNDEELLRKLIEVAKSAIRRIQ RSPHRPILQAGLPANASTVVGGDVEFVCKVYSDAQPHIQWIKHVPYLKVLKAAGVNTTDKEIEVLYIRNVTFEDAGEYTCLAGNSIGISFHSAWLTVLPAP mot_H_fastrot_cor_f8f8a4152cc90f14bb898546c27f9520_0001_000000007_0001_34_42_H_._3h_hb1_6881_0001_0001_0001__20__I
DEVEELSKKVLHIATRLAFSPNPEDQQLWFKAMRLLDLAESIPDRDKATKVLRKAEKLVSSS RSPHRPILQAGLPANASTVVGGDVEFVCKVYSDAQPHIQWIKHVPYLKVLKAAGVNTTDKEIEVLYIRNVTFEDAGEYTCLAGNSIGISFHSAWLTVLPAP Motif0168_ems_3hC_109_0002_0001_4715_0001__38__L
DKKELSDTAEKLLKDALDKNDDSKFISAVFFALKVAKDVNDERLERIVHKLYNEFMNRYH RSPHRPILQAGLPANASTVVGGDVEFVCKVYSDAQPHIQWIKHVPYLKVLKAAGVNTTDKEIEVLYIRNVTFEDAGEYTCLAGNSIGISFHSAWLTVLPAP ems_3hM_2978_000000028_0001__49__H
SEELKEEAKRLIKLLKDLARKASDTRERFILAALAASLEKALKNNDEELLRKLIEVAKSAIRRIQ RSPHRPILQAGLPANASTVVGGDVEFVCKVYSDAQPHIQWIKHVPYLKVLKAAGVNTTDKEIEVLYIRNVTFEDAGEYTCLAGNSIGISFHSAWLTVLPAP mot_H_fastrot_cor_f8f8a4152cc90f14bb898546c27f9520_0001_000000007_0001_34_42_H_._3h_hb1_6881_0001_0001_0001__25__T
DEVHHFLLRLFFKDPDDEDVERILALFLLLKKEGRPPEEVTEIVIKFAEKLGNPELAKELKKILK RSPHRPILQAGLPANASTVVGGDVEFVCKVYSDAQPHIQWIKHVPYLKVLKAAGVNTTDKEIEVLYIRNVTFEDAGEYTCLAGNSIGISFHSAWLTVLPAP pol_c839b00de2d74b58ead539899b931618_0001_000000000_0001_0001__35__R
DKKSLSDTAEKLLKDALDKNDDSKFISAVFFALKVAKDVNDERLERIVVKLYNEFMNRYH RSPHRPILQAGLPANASTVVGGDVEFVCKVYSDAQPHIQWIKHVPYLKVLKAAGVNTTDKEIEVLYIRNVTFEDAGEYTCLAGNSIGISFHSAWLTVLPAP ems_3hM_2978_000000028_0001__4__S
DEVHHFLLRLFFKDPDDEDVERILALFLLLKKEGIPPEEVHEIVIKFAEKLGNPELAKELKKILK RSPHRPILQAGLPANASTVVGGDVEFVCKVYSDAQPHIQWIKHVPYLKVLKAAGVNTTDKEIEVLYIRNVTFEDAGEYTCLAGNSIGISFHSAWLTVLPAP pol_c839b00de2d74b58ead539899b931618_0001_000000000_0001_0001__41__H
DIEHLLARAIHRSAQLGDREAVELLTRIFFALEAGKVSEEWAERLARTDLEHQRN RSPHRPILQAGLPANASTVVGGDVEFVCKVYSDAQPHIQWIKHVPYLKVLKAAGVNTTDKEIEVLYIRNVTFEDAGEYTCLAGNSIGISFHSAWLTVLPAP pol_3h_hb1_5199_000000022_0001_0001__49__D
DEVHHFLLRLFFKDPDFEDVERILALFLLLKKEGIPPEEVTEIVIKFAEKLGNPELAKELKKILK RSPHRPILQAGLPANASTVVGGDVEFVCKVYSDAQPHIQWIKHVPYLKVLKAAGVNTTDKEIEVLYIRNVTFEDAGEYTCLAGNSIGISFHSAWLTVLPAP pol_c839b00de2d74b58ead539899b931618_0001_000000000_0001_0001__17__F
SEELKEEAKRLIKLLKDLARKASDRRERFILAALAASLEKALKNNDEELLRKLIEVAKSAIRRIT RSPHRPILQAGLPANASTVVGGDVEFVCKVYSDAQPHIQWIKHVPYLKVLKAAGVNTTDKEIEVLYIRNVTFEDAGEYTCLAGNSIGISFHSAWLTVLPAP mot_H_fastrot_cor_f8f8a4152cc90f14bb898546c27f9520_0001_000000007_0001_34_42_H_._3h_hb1_6881_0001_0001_0001__65__T
SEELKEEAKRLIKLLKDLARKASDRRERFILAALAASLEKALKNNDEELLRKLIEVAKSAIRRHQ RSPHRPILQAGLPANASTVVGGDVEFVCKVYSDAQPHIQWIKHVPYLKVLKAAGVNTTDKEIEVLYIRNVTFEDAGEYTCLAGNSIGISFHSAWLTVLPAP mot_H_fastrot_cor_f8f8a4152cc90f14bb898546c27f9520_0001_000000007_0001_34_42_H_._3h_hb1_6881_0001_0001_0001__64__H
NWEEAAALALESSSRAGDRELNEEILRIFFAVRRGEISEEEAHEMLREIAEKSR RSPHRPILQAGLPANASTVVGGDVEFVCKVYSDAQPHIQWIKHVPYLKVLKAAGVNTTDKEIEVLYIRNVTFEDAGEYTCLAGNSIGISFHSAWLTVLPAP pol_3h_hb1_4534_000000018_0001_0001__13__S
DELFQRVMELAFRLVLAAREKNDKDAEERAQRLTRSVAKALESGDQDTAKTLVDRIEKYVKKFG RSPHRPILQAGLPANASTVVGGDVEFVCKVYSDAQPHIQWIKHVPYLKVLKAAGVNTTDKEIEVLYIRNVTFEDAGEYTCLAGNSIGISFHSAWLTVLPAP Motif0041_ems_3hC_830_0001_0001_0002_8731_0001__34__T
SLVERVIEQVEKRGLPPEALVLTVWLALVKAGDPEKARLVEELHREVFEGKLPPEELKRLLREIE RSPHRPILQAGLPANASTVVGGDVEFVCKVYSDAQPHIQWIKHVPYLKVLKAAGVNTTDKEIEVLYIRNVTFEDAGEYTCLAGNSIGISFHSAWLTVLPAP pol_51795df6240b2cd79629f11a12b4f3c7_0001_000000005_0001_0001__44__H
SEELKEEAKRLIKLLKDLARKASDRRERFILAALAASLEKALKNNDEELLRKLIEVAKSAIRRQQ RSPHRPILQAGLPANASTVVGGDVEFVCKVYSDAQPHIQWIKHVPYLKVLKAAGVNTTDKEIEVLYIRNVTFEDAGEYTCLAGNSIGISFHSAWLTVLPAP mot_H_fastrot_cor_f8f8a4152cc90f14bb898546c27f9520_0001_000000007_0001_34_42_H_._3h_hb1_6881_0001_0001_0001__64__Q
DIEHLLARAIHRSAQLGDREAVELLTRIFFALEAGKVSEEWAEWLARTILEHQRN RSPHRPILQAGLPANASTVVGGDVEFVCKVYSDAQPHIQWIKHVPYLKVLKAAGVNTTDKEIEVLYIRNVTFEDAGEYTCLAGNSIGISFHSAWLTVLPAP pol_3h_hb1_5199_000000022_0001_0001__44__W
DEVEELTKKVLHIATRLAFSPNPEDQQLWFKAMRLLDKAESIPDRDKATKVLRKAEKLVSSS RSPHRPILQAGLPANASTVVGGDVEFVCKVYSDAQPHIQWIKHVPYLKVLKAAGVNTTDKEIEVLYIRNVTFEDAGEYTCLAGNSIGISFHSAWLTVLPAP Motif0168_ems_3hC_109_0002_0001_4715_0001__7__T
DEVHHFLLRLFFKDPDDEVVERILALFLLLKKEGIPPEEVTEIVIKFAEKLGNPELAKELKKILK RSPHRPILQAGLPANASTVVGGDVEFVCKVYSDAQPHIQWIKHVPYLKVLKAAGVNTTDKEIEVLYIRNVTFEDAGEYTCLAGNSIGISFHSAWLTVLPAP pol_c839b00de2d74b58ead539899b931618_0001_000000000_0001_0001__19__V
SWEELYEKAKKLVEQAKKENDEDKLNRATLLVYMAHLAASELGDPTAQTSVERLAAHVFHVAI RSPHRPILQAGLPANASTVVGGDVEFVCKVYSDAQPHIQWIKHVPYLKVLKAAGVNTTDKEIEVLYIRNVTFEDAGEYTCLAGNSIGISFHSAWLTVLPAP Motif0138_ems_3hC_333_0001_5851_0001__27__R
DIEHLLARAIHRSAQLGDREAVELLPRIFFALEAGKVSEEWAERLARTILEHQRN RSPHRPILQAGLPANASTVVGGDVEFVCKVYSDAQPHIQWIKHVPYLKVLKAAGVNTTDKEIEVLYIRNVTFEDAGEYTCLAGNSIGISFHSAWLTVLPAP pol_3h_hb1_5199_000000022_0001_0001__26__P
SWEELYEKAKKLVEQAKKENDEDKLNKATLLVYMAHLAASELGDPTAQTSVERLAAHVFHSAI RSPHRPILQAGLPANASTVVGGDVEFVCKVYSDAQPHIQWIKHVPYLKVLKAAGVNTTDKEIEVLYIRNVTFEDAGEYTCLAGNSIGISFHSAWLTVLPAP Motif0138_ems_3hC_333_0001_5851_0001__61__S
DEVHHFLLRLTFKDPDDEDVERILALFLLLKKEGIPPEEVTEIVIKFAEKLGNPELAKELKKILK RSPHRPILQAGLPANASTVVGGDVEFVCKVYSDAQPHIQWIKHVPYLKVLKAAGVNTTDKEIEVLYIRNVTFEDAGEYTCLAGNSIGISFHSAWLTVLPAP pol_c839b00de2d74b58ead539899b931618_0001_000000000_0001_0001__11__T
SLVERVIEQVEKRGLPPEALVLTVLLALVKAGDPEKARLVEELAREVFEGKLPPEELKRLLREIE RSPHRPILQAGLPANASTVVGGDVEFVCKVYSDAQPHIQWIKHVPYLKVLKAAGVNTTDKEIEVLYIRNVTFEDAGEYTCLAGNSIGISFHSAWLTVLPAP pol_51795df6240b2cd79629f11a12b4f3c7_0001_000000005_0001_0001__25__L
DTKELSDTAEKLLKDALDKNDDSKFISAVFFALKVAKDVNDERLERIVVKLYNEFMNRYH RSPHRPILQAGLPANASTVVGGDVEFVCKVYSDAQPHIQWIKHVPYLKVLKAAGVNTTDKEIEVLYIRNVTFEDAGEYTCLAGNSIGISFHSAWLTVLPAP ems_3hM_2978_000000028_0001__2__T
SWEELYEKAKKLVEQAKYENDEDKLNKATLLVYMAHLAASELGDPTAQTSVERLAAHVFHVAI RSPHRPILQAGLPANASTVVGGDVEFVCKVYSDAQPHIQWIKHVPYLKVLKAAGVNTTDKEIEVLYIRNVTFEDAGEYTCLAGNSIGISFHSAWLTVLPAP Motif0138_ems_3hC_333_0001_5851_0001__18__Y
SEELKEEAKRLIKLLKDLARKASDRRERCILAALAASLEKALKNNDEELLRKLIEVAKSAIRRIQ RSPHRPILQAGLPANASTVVGGDVEFVCKVYSDAQPHIQWIKHVPYLKVLKAAGVNTTDKEIEVLYIRNVTFEDAGEYTCLAGNSIGISFHSAWLTVLPAP mot_H_fastrot_cor_f8f8a4152cc90f14bb898546c27f9520_0001_000000007_0001_34_42_H_._3h_hb1_6881_0001_0001_0001__29__C
SWEEAAALALESASRAGDRELNEEILRIFFAVRRGEISEEEAHEMLREIAEKSR RSPHRPILQAGLPANASTVVGGDVEFVCKVYSDAQPHIQWIKHVPYLKVLKAAGVNTTDKEIEVLYIRNVTFEDAGEYTCLAGNSIGISFHSAWLTVLPAP pol_3h_hb1_4534_000000018_0001_0001__1__S
DELFQRVMELAFRLVLAAREKNDKDAEERAQILFRSVAKALESGDQDTAKTLVDRIEKYVKKFG RSPHRPILQAGLPANASTVVGGDVEFVCKVYSDAQPHIQWIKHVPYLKVLKAAGVNTTDKEIEVLYIRNVTFEDAGEYTCLAGNSIGISFHSAWLTVLPAP Motif0041_ems_3hC_830_0001_0001_0002_8731_0001__32__I
DKKELSDTAEKLLKDNLDKNDDSKFISAVFFALKVAKDVNDERLERIVVKLYNEFMNRYH RSPHRPILQAGLPANASTVVGGDVEFVCKVYSDAQPHIQWIKHVPYLKVLKAAGVNTTDKEIEVLYIRNVTFEDAGEYTCLAGNSIGISFHSAWLTVLPAP ems_3hM_2978_000000028_0001__16__N
LEKLWRVALLAVRLYMRIGDPEIAKIWFKVMELLHAYQAGHLDEEEAKRRADKLEKELRKFI RSPHRPILQAGLPANASTVVGGDVEFVCKVYSDAQPHIQWIKHVPYLKVLKAAGVNTTDKEIEVLYIRNVTFEDAGEYTCLAGNSIGISFHSAWLTVLPAP Motif0180_HHH_eva_0267_0001_0001_3855_0001__5__W
DELFQRVMDLAFRLVLAAREKNDKDAEERAQRLFRSVAKALESGDQDTAKTLVDRIEKYVKKFG RSPHRPILQAGLPANASTVVGGDVEFVCKVYSDAQPHIQWIKHVPYLKVLKAAGVNTTDKEIEVLYIRNVTFEDAGEYTCLAGNSIGISFHSAWLTVLPAP Motif0041_ems_3hC_830_0001_0001_0002_8731_0001__9__D
NWEEAAALALESAYRAGDRELNEEILRIFFAVRRGEISEEEAHEMLREIAEKSR RSPHRPILQAGLPANASTVVGGDVEFVCKVYSDAQPHIQWIKHVPYLKVLKAAGVNTTDKEIEVLYIRNVTFEDAGEYTCLAGNSIGISFHSAWLTVLPAP pol_3h_hb1_4534_000000018_0001_0001__14__Y
DELFQRVMELAFRLVLAAREKNDKDAEERAQRLFRSVAKALESGDQDTAKTLVDRIMKYVKKFG RSPHRPILQAGLPANASTVVGGDVEFVCKVYSDAQPHIQWIKHVPYLKVLKAAGVNTTDKEIEVLYIRNVTFEDAGEYTCLAGNSIGISFHSAWLTVLPAP Motif0041_ems_3hC_830_0001_0001_0002_8731_0001__57__M
DELFQRVMELAFRLVLAAREKNDKDAEERAQRLFRSVAKALESGDQDPAKTLVDRIEKYVKKFG RSPHRPILQAGLPANASTVVGGDVEFVCKVYSDAQPHIQWIKHVPYLKVLKAAGVNTTDKEIEVLYIRNVTFEDAGEYTCLAGNSIGISFHSAWLTVLPAP Motif0041_ems_3hC_830_0001_0001_0002_8731_0001__48__P
SEELKEEAKRLIKLLKDLARKASDRRERFILAALAASLEKALKNNDEELLVKLIEVAKSAIRRIQ RSPHRPILQAGLPANASTVVGGDVEFVCKVYSDAQPHIQWIKHVPYLKVLKAAGVNTTDKEIEVLYIRNVTFEDAGEYTCLAGNSIGISFHSAWLTVLPAP mot_H_fastrot_cor_f8f8a4152cc90f14bb898546c27f9520_0001_000000007_0001_34_42_H_._3h_hb1_6881_0001_0001_0001__51__V
SREEVLHILNHLRFIAYERNDEELQHILARAMYIVFELLNRGDEESAKKVAEKAKKIVDKK RSPHRPILQAGLPANASTVVGGDVEFVCKVYSDAQPHIQWIKHVPYLKVLKAAGVNTTDKEIEVLYIRNVTFEDAGEYTCLAGNSIGISFHSAWLTVLPAP Grafting_Motif0433_ems_3hM_3525_0001_0001__13__R
SWEELYEKAKKLVEQAKKENDEDKLNKATLLVYMAHLAASELGDPTAQTSVERLAAHVFHVAP RSPHRPILQAGLPANASTVVGGDVEFVCKVYSDAQPHIQWIKHVPYLKVLKAAGVNTTDKEIEVLYIRNVTFEDAGEYTCLAGNSIGISFHSAWLTVLPAP Motif0138_ems_3hC_333_0001_5851_0001__63__P
DIEHLLARAIHRSAQLGDREAVELLTRIFFRLEAGKVSEEWAERLARTILEHQRN RSPHRPILQAGLPANASTVVGGDVEFVCKVYSDAQPHIQWIKHVPYLKVLKAAGVNTTDKEIEVLYIRNVTFEDAGEYTCLAGNSIGISFHSAWLTVLPAP pol_3h_hb1_5199_000000022_0001_0001__31__R
NWEEAAALKLESASRAGDRELNEEILRIFFAVRRGEISEEEAHEMLREIAEKSR RSPHRPILQAGLPANASTVVGGDVEFVCKVYSDAQPHIQWIKHVPYLKVLKAAGVNTTDKEIEVLYIRNVTFEDAGEYTCLAGNSIGISFHSAWLTVLPAP pol_3h_hb1_4534_000000018_0001_0001__9__K
DEVHHFLLRLFFKDPDDEDVERILALFLLLKKEGIPPEEVTEIVIKFAEKLGNFELAKELKKILK RSPHRPILQAGLPANASTVVGGDVEFVCKVYSDAQPHIQWIKHVPYLKVLKAAGVNTTDKEIEVLYIRNVTFEDAGEYTCLAGNSIGISFHSAWLTVLPAP pol_c839b00de2d74b58ead539899b931618_0001_000000000_0001_0001__54__F
DIEHLLARAIHRMAQLGDREAVELLTRIFFALEAGKVSEEWAERLARTILEHQRN RSPHRPILQAGLPANASTVVGGDVEFVCKVYSDAQPHIQWIKHVPYLKVLKAAGVNTTDKEIEVLYIRNVTFEDAGEYTCLAGNSIGISFHSAWLTVLPAP pol_3h_hb1_5199_000000022_0001_0001__13__M
DEVEELSKKVLHIATRLAFSPNPEDQQLWFKAMRLLDKAESIPDRDKATKVLRKAEYLVSSS RSPHRPILQAGLPANASTVVGGDVEFVCKVYSDAQPHIQWIKHVPYLKVLKAAGVNTTDKEIEVLYIRNVTFEDAGEYTCLAGNSIGISFHSAWLTVLPAP Motif0168_ems_3hC_109_0002_0001_4715_0001__57__Y
DIEHLLARAIHRSAQLGDREAVELLTRIFFALEAGKVSEEWAERLARTILEDQRN RSPHRPILQAGLPANASTVVGGDVEFVCKVYSDAQPHIQWIKHVPYLKVLKAAGVNTTDKEIEVLYIRNVTFEDAGEYTCLAGNSIGISFHSAWLTVLPAP pol_3h_hb1_5199_000000022_0001_0001__52__D
DKKELSDTAEKLLKDALDKNDDSKFISAVFFALKVAKDVNDERLERIVVKLYNESMNRYH RSPHRPILQAGLPANASTVVGGDVEFVCKVYSDAQPHIQWIKHVPYLKVLKAAGVNTTDKEIEVLYIRNVTFEDAGEYTCLAGNSIGISFHSAWLTVLPAP ems_3hM_2978_000000028_0001__55__S
SWEELYEKAKKLVEQAKKENDEGKLNKATLLVYMAHLAASELGDPTAQTSVERLAAHVFHVAI RSPHRPILQAGLPANASTVVGGDVEFVCKVYSDAQPHIQWIKHVPYLKVLKAAGVNTTDKEIEVLYIRNVTFEDAGEYTCLAGNSIGISFHSAWLTVLPAP Motif0138_ems_3hC_333_0001_5851_0001__23__G
SEELKEEAKRLIKLLKDLARKASDRRERFILAALAASLEKALKNNDEELLRKLIEVAKSAIRRIY RSPHRPILQAGLPANASTVVGGDVEFVCKVYSDAQPHIQWIKHVPYLKVLKAAGVNTTDKEIEVLYIRNVTFEDAGEYTCLAGNSIGISFHSAWLTVLPAP mot_H_fastrot_cor_f8f8a4152cc90f14bb898546c27f9520_0001_000000007_0001_34_42_H_._3h_hb1_6881_0001_0001_0001__65__Y
DEVEELSKKVLHIATRLAFWPNPEDQQLWFKAMRLLDKAESIPDRDKATKVLRKAEKLVSSS RSPHRPILQAGLPANASTVVGGDVEFVCKVYSDAQPHIQWIKHVPYLKVLKAAGVNTTDKEIEVLYIRNVTFEDAGEYTCLAGNSIGISFHSAWLTVLPAP Motif0168_ems_3hC_109_0002_0001_4715_0001__20__W
LEKLERVALLAVRLYMRIGDPEIMKIWFKVMELLHAYQAGHLDEEEAKRRADKLEKELRKFI RSPHRPILQAGLPANASTVVGGDVEFVCKVYSDAQPHIQWIKHVPYLKVLKAAGVNTTDKEIEVLYIRNVTFEDAGEYTCLAGNSIGISFHSAWLTVLPAP Motif0180_HHH_eva_0267_0001_0001_3855_0001__24__M
DELFQRVMELAFRLVLAAREKNDKDAEERAQRLFRSVAKALESGDQDTAKTLVDRIEKYVKKRG RSPHRPILQAGLPANASTVVGGDVEFVCKVYSDAQPHIQWIKHVPYLKVLKAAGVNTTDKEIEVLYIRNVTFEDAGEYTCLAGNSIGISFHSAWLTVLPAP Motif0041_ems_3hC_830_0001_0001_0002_8731_0001__63__R
NWEEAAALALEQASRAGDRELNEEILRIFFAVRRGEISEEEAHEMLREIAEKSR RSPHRPILQAGLPANASTVVGGDVEFVCKVYSDAQPHIQWIKHVPYLKVLKAAGVNTTDKEIEVLYIRNVTFEDAGEYTCLAGNSIGISFHSAWLTVLPAP pol_3h_hb1_4534_000000018_0001_0001__12__Q
SEELKEEAKRLIKLLKDLARKASDRRERFILAALAASLEKALKNNDEELLRKLIEVAKSAIRRKQ RSPHRPILQAGLPANASTVVGGDVEFVCKVYSDAQPHIQWIKHVPYLKVLKAAGVNTTDKEIEVLYIRNVTFEDAGEYTCLAGNSIGISFHSAWLTVLPAP mot_H_fastrot_cor_f8f8a4152cc90f14bb898546c27f9520_0001_000000007_0001_34_42_H_._3h_hb1_6881_0001_0001_0001__64__K
SREEVLHILNHLYFIAYERNDEELQHILARAMYIVFELLNRGDEPSAKKVAEKAKKIVDKK RSPHRPILQAGLPANASTVVGGDVEFVCKVYSDAQPHIQWIKHVPYLKVLKAAGVNTTDKEIEVLYIRNVTFEDAGEYTCLAGNSIGISFHSAWLTVLPAP Grafting_Motif0433_ems_3hM_3525_0001_0001__45__P
DKKELSDTAEKLLKDALDKNDDSKFISAVFFALKVAKDVNDEMLERIVVKLYNEFMNRYH RSPHRPILQAGLPANASTVVGGDVEFVCKVYSDAQPHIQWIKHVPYLKVLKAAGVNTTDKEIEVLYIRNVTFEDAGEYTCLAGNSIGISFHSAWLTVLPAP ems_3hM_2978_000000028_0001__43__M
DEVFELSKKVLHIATRLAFSPNPEDQQLWFKAMRLLDKAESIPDRDKATKVLRKAEKLVSSS RSPHRPILQAGLPANASTVVGGDVEFVCKVYSDAQPHIQWIKHVPYLKVLKAAGVNTTDKEIEVLYIRNVTFEDAGEYTCLAGNSIGISFHSAWLTVLPAP Motif0168_ems_3hC_109_0002_0001_4715_0001__4__F
SWEELYEKAKKLVEQAKKENDEDKLNKATLLVYMAYLAASELGDPTAQTSVERLAAHVFHVAI RSPHRPILQAGLPANASTVVGGDVEFVCKVYSDAQPHIQWIKHVPYLKVLKAAGVNTTDKEIEVLYIRNVTFEDAGEYTCLAGNSIGISFHSAWLTVLPAP Motif0138_ems_3hC_333_0001_5851_0001__36__Y
SREEVLHILNHLYFIAYERNDEELQHILARAMYIVFELLNRGDEESAQKVAEKAKKIVDKK RSPHRPILQAGLPANASTVVGGDVEFVCKVYSDAQPHIQWIKHVPYLKVLKAAGVNTTDKEIEVLYIRNVTFEDAGEYTCLAGNSIGISFHSAWLTVLPAP Grafting_Motif0433_ems_3hM_3525_0001_0001__48__Q
DEVHHFLLRLFFKDPDDEDVERILALFLLLKKEGIPPEEVTEIVIKFAEKLGNPYLAKELKKILK RSPHRPILQAGLPANASTVVGGDVEFVCKVYSDAQPHIQWIKHVPYLKVLKAAGVNTTDKEIEVLYIRNVTFEDAGEYTCLAGNSIGISFHSAWLTVLPAP pol_c839b00de2d74b58ead539899b931618_0001_000000000_0001_0001__55__Y
LEKLEKVALLAVRLYMRIGDPEIAKIWFKVMELLHAYQAGHLDEEEAKRRADKLEKELRKFI RSPHRPILQAGLPANASTVVGGDVEFVCKVYSDAQPHIQWIKHVPYLKVLKAAGVNTTDKEIEVLYIRNVTFEDAGEYTCLAGNSIGISFHSAWLTVLPAP Motif0180_HHH_eva_0267_0001_0001_3855_0001__6__K
SREEVLHILNHLYFIAYERNDEELQHIDARAMYIVFELLNRGDEESAKKVAEKAKKIVDKK RSPHRPILQAGLPANASTVVGGDVEFVCKVYSDAQPHIQWIKHVPYLKVLKAAGVNTTDKEIEVLYIRNVTFEDAGEYTCLAGNSIGISFHSAWLTVLPAP Grafting_Motif0433_ems_3hM_3525_0001_0001__28__D
DEVHHFLLRLFFKDPDDEDVERIQALFLLLKKEGIPPEEVTEIVIKFAEKLGNPELAKELKKILK RSPHRPILQAGLPANASTVVGGDVEFVCKVYSDAQPHIQWIKHVPYLKVLKAAGVNTTDKEIEVLYIRNVTFEDAGEYTCLAGNSIGISFHSAWLTVLPAP pol_c839b00de2d74b58ead539899b931618_0001_000000000_0001_0001__24__Q
LEKLERVALLAVRLYMRIGDPEIAKIWFKVMELLHAYQAGHLDEEEAKRYADKLEKELRKFI RSPHRPILQAGLPANASTVVGGDVEFVCKVYSDAQPHIQWIKHVPYLKVLKAAGVNTTDKEIEVLYIRNVTFEDAGEYTCLAGNSIGISFHSAWLTVLPAP Motif0180_HHH_eva_0267_0001_0001_3855_0001__50__Y
SREEVLQILNHLYFIAYERNDEELQHILARAMYIVFELLNRGDEESAKKVAEKAKKIVDKK RSPHRPILQAGLPANASTVVGGDVEFVCKVYSDAQPHIQWIKHVPYLKVLKAAGVNTTDKEIEVLYIRNVTFEDAGEYTCLAGNSIGISFHSAWLTVLPAP Grafting_Motif0433_ems_3hM_3525_0001_0001__7__Q
SWEELYEKAKKLVEQAKKENDEDKLNKATLLVYMAHLAASEDGDPTAQTSVERLAAHVFHVAI RSPHRPILQAGLPANASTVVGGDVEFVCKVYSDAQPHIQWIKHVPYLKVLKAAGVNTTDKEIEVLYIRNVTFEDAGEYTCLAGNSIGISFHSAWLTVLPAP Motif0138_ems_3hC_333_0001_5851_0001__42__D
SREEVLHILNHLYFIAYERNDEELQHILARAMYIVFELLNRGDEESAKKVAEKAKKIVDEK RSPHRPILQAGLPANASTVVGGDVEFVCKVYSDAQPHIQWIKHVPYLKVLKAAGVNTTDKEIEVLYIRNVTFEDAGEYTCLAGNSIGISFHSAWLTVLPAP Grafting_Motif0433_ems_3hM_3525_0001_0001__60__E
DKKELSDTAEKLLKDALDKNDDSKFISAVTFALKVAKDVNDERLERIVVKLYNEFMNRYH RSPHRPILQAGLPANASTVVGGDVEFVCKVYSDAQPHIQWIKHVPYLKVLKAAGVNTTDKEIEVLYIRNVTFEDAGEYTCLAGNSIGISFHSAWLTVLPAP ems_3hM_2978_000000028_0001__30__T
DIEHLLARAIHRSAQLGDREAVELLTRIFFALEAGKVSEEWAERGARTILEHQRN RSPHRPILQAGLPANASTVVGGDVEFVCKVYSDAQPHIQWIKHVPYLKVLKAAGVNTTDKEIEVLYIRNVTFEDAGEYTCLAGNSIGISFHSAWLTVLPAP pol_3h_hb1_5199_000000022_0001_0001__45__G
SLVERVIEQVEKRGLPPEALVLTVWLALVKAGDPEKARLVFELAREVFEGKLPPEELKRLLREIE RSPHRPILQAGLPANASTVVGGDVEFVCKVYSDAQPHIQWIKHVPYLKVLKAAGVNTTDKEIEVLYIRNVTFEDAGEYTCLAGNSIGISFHSAWLTVLPAP pol_51795df6240b2cd79629f11a12b4f3c7_0001_000000005_0001_0001__41__F
DKKEFSDTAEKLLKDALDKNDDSKFISAVFFALKVAKDVNDERLERIVVKLYNEFMNRYH RSPHRPILQAGLPANASTVVGGDVEFVCKVYSDAQPHIQWIKHVPYLKVLKAAGVNTTDKEIEVLYIRNVTFEDAGEYTCLAGNSIGISFHSAWLTVLPAP ems_3hM_2978_000000028_0001__5__F
SWEELYEKAKKLVEQAKKENDEDKANKATLLVYMAHLAASELGDPTAQTSVERLAAHVFHVAI RSPHRPILQAGLPANASTVVGGDVEFVCKVYSDAQPHIQWIKHVPYLKVLKAAGVNTTDKEIEVLYIRNVTFEDAGEYTCLAGNSIGISFHSAWLTVLPAP Motif0138_ems_3hC_333_0001_5851_0001__25__A
SWEELYEKAKKLVEQAKKENDEDKLNKATLLVYMAHLAASELGDPTAQTSVERLAAEVFHVAI RSPHRPILQAGLPANASTVVGGDVEFVCKVYSDAQPHIQWIKHVPYLKVLKAAGVNTTDKEIEVLYIRNVTFEDAGEYTCLAGNSIGISFHSAWLTVLPAP Motif0138_ems_3hC_333_0001_5851_0001__57__E
NWEEAAALALESASRAGDRELNEEILRIFFAVRRGQISEEEAHEMLREIAEKSR RSPHRPILQAGLPANASTVVGGDVEFVCKVYSDAQPHIQWIKHVPYLKVLKAAGVNTTDKEIEVLYIRNVTFEDAGEYTCLAGNSIGISFHSAWLTVLPAP pol_3h_hb1_4534_000000018_0001_0001__36__Q
DKKELSDTAEKLLDDALDKNDDSKFISAVFFALKVAKDVNDERLERIVVKLYNEFMNRYH RSPHRPILQAGLPANASTVVGGDVEFVCKVYSDAQPHIQWIKHVPYLKVLKAAGVNTTDKEIEVLYIRNVTFEDAGEYTCLAGNSIGISFHSAWLTVLPAP ems_3hM_2978_000000028_0001__14__D
SWEELYEKAKKLVEQAKKENDEDKLNKATLLVYMAHLAASELGDPTAQTSVERLAAKVFHVAI RSPHRPILQAGLPANASTVVGGDVEFVCKVYSDAQPHIQWIKHVPYLKVLKAAGVNTTDKEIEVLYIRNVTFEDAGEYTCLAGNSIGISFHSAWLTVLPAP Motif0138_ems_3hC_333_0001_5851_0001__57__K
SREEVLHILNHLYFIAYERNDEELQHILARAMYIVFELLNRGDEESAKKVAEKAKKIVQKK RSPHRPILQAGLPANASTVVGGDVEFVCKVYSDAQPHIQWIKHVPYLKVLKAAGVNTTDKEIEVLYIRNVTFEDAGEYTCLAGNSIGISFHSAWLTVLPAP Grafting_Motif0433_ems_3hM_3525_0001_0001__59__Q
NWELAAALALESASRAGDRELNEEILRIFFAVRRGEISEEEAHEMLREIAEKSR RSPHRPILQAGLPANASTVVGGDVEFVCKVYSDAQPHIQWIKHVPYLKVLKAAGVNTTDKEIEVLYIRNVTFEDAGEYTCLAGNSIGISFHSAWLTVLPAP pol_3h_hb1_4534_000000018_0001_0001__4__L
NWEEAAALALESASRAGDRETNEEILRIFFAVRRGEISEEEAHEMLREIAEKSR RSPHRPILQAGLPANASTVVGGDVEFVCKVYSDAQPHIQWIKHVPYLKVLKAAGVNTTDKEIEVLYIRNVTFEDAGEYTCLAGNSIGISFHSAWLTVLPAP pol_3h_hb1_4534_000000018_0001_0001__21__T
NWQEAAALALESASRAGDRELNEEILRIFFAVRRGEISEEEAHEMLREIAEKSR RSPHRPILQAGLPANASTVVGGDVEFVCKVYSDAQPHIQWIKHVPYLKVLKAAGVNTTDKEIEVLYIRNVTFEDAGEYTCLAGNSIGISFHSAWLTVLPAP pol_3h_hb1_4534_000000018_0001_0001__3__Q
DEVEELSKKVLHIATRLAFSPNPEDQQLWFKAMRLLDKDESIPDRDKATKVLRKAEKLVSSS RSPHRPILQAGLPANASTVVGGDVEFVCKVYSDAQPHIQWIKHVPYLKVLKAAGVNTTDKEIEVLYIRNVTFEDAGEYTCLAGNSIGISFHSAWLTVLPAP Motif0168_ems_3hC_109_0002_0001_4715_0001__39__D
SREEVLHILNHLYFIAYERNDRELQHILARAMYIVFELLNRGDEESAKKVAEKAKKIVDKK RSPHRPILQAGLPANASTVVGGDVEFVCKVYSDAQPHIQWIKHVPYLKVLKAAGVNTTDKEIEVLYIRNVTFEDAGEYTCLAGNSIGISFHSAWLTVLPAP Grafting_Motif0433_ems_3hM_3525_0001_0001__22__R
DEVEELSKKVLHIATRLAFSPNPEDQQLWFKAMRLLDKAESIPDRDKAYKVLRKAEKLVSSS RSPHRPILQAGLPANASTVVGGDVEFVCKVYSDAQPHIQWIKHVPYLKVLKAAGVNTTDKEIEVLYIRNVTFEDAGEYTCLAGNSIGISFHSAWLTVLPAP Motif0168_ems_3hC_109_0002_0001_4715_0001__49__Y
DKKELSDTAEKLLKDALDKNDDSKFISAVFFALKVAKDVNDERLERIVVKLYNEFMRRYH RSPHRPILQAGLPANASTVVGGDVEFVCKVYSDAQPHIQWIKHVPYLKVLKAAGVNTTDKEIEVLYIRNVTFEDAGEYTCLAGNSIGISFHSAWLTVLPAP ems_3hM_2978_000000028_0001__57__R
DIEHLLARAIHRSAQLGDREAVELLTRIFFALEAGKVSEEWAERLAKTILEHQRN RSPHRPILQAGLPANASTVVGGDVEFVCKVYSDAQPHIQWIKHVPYLKVLKAAGVNTTDKEIEVLYIRNVTFEDAGEYTCLAGNSIGISFHSAWLTVLPAP pol_3h_hb1_5199_000000022_0001_0001__47__K
DIEHLLAREIHRSAQLGDREAVELLTRIFFALEAGKVSEEWAERLARTILEHQRN RSPHRPILQAGLPANASTVVGGDVEFVCKVYSDAQPHIQWIKHVPYLKVLKAAGVNTTDKEIEVLYIRNVTFEDAGEYTCLAGNSIGISFHSAWLTVLPAP pol_3h_hb1_5199_000000022_0001_0001__9__E
DEVEELSKKVLHIATRLAFSPNPYDQQLWFKAMRLLDKAESIPDRDKATKVLRKAEKLVSSS RSPHRPILQAGLPANASTVVGGDVEFVCKVYSDAQPHIQWIKHVPYLKVLKAAGVNTTDKEIEVLYIRNVTFEDAGEYTCLAGNSIGISFHSAWLTVLPAP Motif0168_ems_3hC_109_0002_0001_4715_0001__24__Y
SEELKEEAKRLIKLLKDLARKASDRRERFILAALAASLEKALKNNDEELLRKLIEVAKSAIRRSQ RSPHRPILQAGLPANASTVVGGDVEFVCKVYSDAQPHIQWIKHVPYLKVLKAAGVNTTDKEIEVLYIRNVTFEDAGEYTCLAGNSIGISFHSAWLTVLPAP mot_H_fastrot_cor_f8f8a4152cc90f14bb898546c27f9520_0001_000000007_0001_34_42_H_._3h_hb1_6881_0001_0001_0001__64__S
DIEHLLARAIHRSLQLGDREAVELLTRIFFALEAGKVSEEWAERLARTILEHQRN RSPHRPILQAGLPANASTVVGGDVEFVCKVYSDAQPHIQWIKHVPYLKVLKAAGVNTTDKEIEVLYIRNVTFEDAGEYTCLAGNSIGISFHSAWLTVLPAP pol_3h_hb1_5199_000000022_0001_0001__14__L
FWEEAAALALESASRAGDRELNEEILRIFFAVRRGEISEEEAHEMLREIAEKSR RSPHRPILQAGLPANASTVVGGDVEFVCKVYSDAQPHIQWIKHVPYLKVLKAAGVNTTDKEIEVLYIRNVTFEDAGEYTCLAGNSIGISFHSAWLTVLPAP pol_3h_hb1_4534_000000018_0001_0001__1__F
SEELKEEAKRLIKLLKDLARKASDRRERFILAALAASLEKALKNNDWELLRKLIEVAKSAIRRIQ RSPHRPILQAGLPANASTVVGGDVEFVCKVYSDAQPHIQWIKHVPYLKVLKAAGVNTTDKEIEVLYIRNVTFEDAGEYTCLAGNSIGISFHSAWLTVLPAP mot_H_fastrot_cor_f8f8a4152cc90f14bb898546c27f9520_0001_000000007_0001_34_42_H_._3h_hb1_6881_0001_0001_0001__47__W
DKKELSDTAEKLLKDALDKNDDSKFISAVFFDLKVAKDVNDERLERIVVKLYNEFMNRYH RSPHRPILQAGLPANASTVVGGDVEFVCKVYSDAQPHIQWIKHVPYLKVLKAAGVNTTDKEIEVLYIRNVTFEDAGEYTCLAGNSIGISFHSAWLTVLPAP ems_3hM_2978_000000028_0001__32__D
DIEHLLARAIHRSAQLGDREAVELLTRIFFALEAGKVNEEWAERLARTILEHQRN RSPHRPILQAGLPANASTVVGGDVEFVCKVYSDAQPHIQWIKHVPYLKVLKAAGVNTTDKEIEVLYIRNVTFEDAGEYTCLAGNSIGISFHSAWLTVLPAP pol_3h_hb1_5199_000000022_0001_0001__38__N
DELFQRVMELAFRLVLAAREKNWKDAEERAQRLFRSVAKALESGDQDTAKTLVDRIEKYVKKFG RSPHRPILQAGLPANASTVVGGDVEFVCKVYSDAQPHIQWIKHVPYLKVLKAAGVNTTDKEIEVLYIRNVTFEDAGEYTCLAGNSIGISFHSAWLTVLPAP Motif0041_ems_3hC_830_0001_0001_0002_8731_0001__23__W
DEVEELSKKVLHIATRLAFSPNPEDQQLWFKAMRFLDKAESIPDRDKATKVLRKAEKLVSSS RSPHRPILQAGLPANASTVVGGDVEFVCKVYSDAQPHIQWIKHVPYLKVLKAAGVNTTDKEIEVLYIRNVTFEDAGEYTCLAGNSIGISFHSAWLTVLPAP Motif0168_ems_3hC_109_0002_0001_4715_0001__35__F
DELFQRVMELAFRLVLAAREKNDKDAEERAQRLFRSVAKALESGDQDTAKTLVDRIHKYVKKFG RSPHRPILQAGLPANASTVVGGDVEFVCKVYSDAQPHIQWIKHVPYLKVLKAAGVNTTDKEIEVLYIRNVTFEDAGEYTCLAGNSIGISFHSAWLTVLPAP Motif0041_ems_3hC_830_0001_0001_0002_8731_0001__57__H
SWEELYEKAKKLMEQAKKENDEDKLNKATLLVYMAHLAASELGDPTAQTSVERLAAHVFHVAI RSPHRPILQAGLPANASTVVGGDVEFVCKVYSDAQPHIQWIKHVPYLKVLKAAGVNTTDKEIEVLYIRNVTFEDAGEYTCLAGNSIGISFHSAWLTVLPAP Motif0138_ems_3hC_333_0001_5851_0001__13__M
DIEHLLARAIHRSAQKGDREAVELLTRIFFALEAGKVSEEWAERLARTILEHQRN RSPHRPILQAGLPANASTVVGGDVEFVCKVYSDAQPHIQWIKHVPYLKVLKAAGVNTTDKEIEVLYIRNVTFEDAGEYTCLAGNSIGISFHSAWLTVLPAP pol_3h_hb1_5199_000000022_0001_0001__16__K
SREEVLHILNHLAFIAYERNDEELQHILARAMYIVFELLNRGDEESAKKVAEKAKKIVDKK RSPHRPILQAGLPANASTVVGGDVEFVCKVYSDAQPHIQWIKHVPYLKVLKAAGVNTTDKEIEVLYIRNVTFEDAGEYTCLAGNSIGISFHSAWLTVLPAP Grafting_Motif0433_ems_3hM_3525_0001_0001__13__A
NWEEAAALALESASRAGDRELNEEILRILFAVRRGEISEEEAHEMLREIAEKSR RSPHRPILQAGLPANASTVVGGDVEFVCKVYSDAQPHIQWIKHVPYLKVLKAAGVNTTDKEIEVLYIRNVTFEDAGEYTCLAGNSIGISFHSAWLTVLPAP pol_3h_hb1_4534_000000018_0001_0001__29__L
SWEELYEKAKKEVEQAKKENDEDKLNKATLLVYMAHLAASELGDPTAQTSVERLAAHVFHVAI RSPHRPILQAGLPANASTVVGGDVEFVCKVYSDAQPHIQWIKHVPYLKVLKAAGVNTTDKEIEVLYIRNVTFEDAGEYTCLAGNSIGISFHSAWLTVLPAP Motif0138_ems_3hC_333_0001_5851_0001__12__E
LEKKERVALLAVRLYMRIGDPEIAKIWFKVMELLHAYQAGHLDEEEAKRRADKLEKELRKFI RSPHRPILQAGLPANASTVVGGDVEFVCKVYSDAQPHIQWIKHVPYLKVLKAAGVNTTDKEIEVLYIRNVTFEDAGEYTCLAGNSIGISFHSAWLTVLPAP Motif0180_HHH_eva_0267_0001_0001_3855_0001__4__K
DEVEELSKKVLHIATRLAFSPNPEDQQLWFKAMRLLDKAESIPDRNKATKVLRKAEKLVSSS RSPHRPILQAGLPANASTVVGGDVEFVCKVYSDAQPHIQWIKHVPYLKVLKAAGVNTTDKEIEVLYIRNVTFEDAGEYTCLAGNSIGISFHSAWLTVLPAP Motif0168_ems_3hC_109_0002_0001_4715_0001__46__N
SREEVLHILNHLYFIAYERNDEELQHILARAMRIVFELLNRGDEESAKKVAEKAKKIVDKK RSPHRPILQAGLPANASTVVGGDVEFVCKVYSDAQPHIQWIKHVPYLKVLKAAGVNTTDKEIEVLYIRNVTFEDAGEYTCLAGNSIGISFHSAWLTVLPAP Grafting_Motif0433_ems_3hM_3525_0001_0001__33__R
LEKLEAVALLAVRLYMRIGDPEIAKIWFKVMELLHAYQAGHLDEEEAKRRADKLEKELRKFI RSPHRPILQAGLPANASTVVGGDVEFVCKVYSDAQPHIQWIKHVPYLKVLKAAGVNTTDKEIEVLYIRNVTFEDAGEYTCLAGNSIGISFHSAWLTVLPAP Motif0180_HHH_eva_0267_0001_0001_3855_0001__6__A
DEGHHFLLRLFFKDPDDEDVERILALFLLLKKEGIPPEEVTEIVIKFAEKLGNPELAKELKKILK RSPHRPILQAGLPANASTVVGGDVEFVCKVYSDAQPHIQWIKHVPYLKVLKAAGVNTTDKEIEVLYIRNVTFEDAGEYTCLAGNSIGISFHSAWLTVLPAP pol_c839b00de2d74b58ead539899b931618_0001_000000000_0001_0001__3__G
DEVEELSKKVLHIATRLAFSPNPEDQMLWFKAMRLLDKAESIPDRDKATKVLRKAEKLVSSS RSPHRPILQAGLPANASTVVGGDVEFVCKVYSDAQPHIQWIKHVPYLKVLKAAGVNTTDKEIEVLYIRNVTFEDAGEYTCLAGNSIGISFHSAWLTVLPAP Motif0168_ems_3hC_109_0002_0001_4715_0001__27__M
LEKLERVALLAVRLYMRIGDPEIAKVWFKVMELLHAYQAGHLDEEEAKRRADKLEKELRKFI RSPHRPILQAGLPANASTVVGGDVEFVCKVYSDAQPHIQWIKHVPYLKVLKAAGVNTTDKEIEVLYIRNVTFEDAGEYTCLAGNSIGISFHSAWLTVLPAP Motif0180_HHH_eva_0267_0001_0001_3855_0001__26__V
SEELKEEAKRLIKLLKDLARKASDRRERFILAALAASLEKALKNNDEELLRKLIEVAISAIRRIQ RSPHRPILQAGLPANASTVVGGDVEFVCKVYSDAQPHIQWIKHVPYLKVLKAAGVNTTDKEIEVLYIRNVTFEDAGEYTCLAGNSIGISFHSAWLTVLPAP mot_H_fastrot_cor_f8f8a4152cc90f14bb898546c27f9520_0001_000000007_0001_34_42_H_._3h_hb1_6881_0001_0001_0001__58__I
DELFQRVMELAFRLVLAAREKNDKDAEERAQRLFRSVAKALESGDQDTAKTLVDRIEKYVKKPG RSPHRPILQAGLPANASTVVGGDVEFVCKVYSDAQPHIQWIKHVPYLKVLKAAGVNTTDKEIEVLYIRNVTFEDAGEYTCLAGNSIGISFHSAWLTVLPAP Motif0041_ems_3hC_830_0001_0001_0002_8731_0001__63__P
SREEVLHILNHLYFIAYERNDEELQHILAYAMYIVFELLNRGDEESAKKVAEKAKKIVDKK RSPHRPILQAGLPANASTVVGGDVEFVCKVYSDAQPHIQWIKHVPYLKVLKAAGVNTTDKEIEVLYIRNVTFEDAGEYTCLAGNSIGISFHSAWLTVLPAP Grafting_Motif0433_ems_3hM_3525_0001_0001__30__Y
DEVEELSKKVLHIATRLAFSPNPEDQQLWDKAMRLLDKAESIPDRDKATKVLRKAEKLVSSS RSPHRPILQAGLPANASTVVGGDVEFVCKVYSDAQPHIQWIKHVPYLKVLKAAGVNTTDKEIEVLYIRNVTFEDAGEYTCLAGNSIGISFHSAWLTVLPAP Motif0168_ems_3hC_109_0002_0001_4715_0001__30__D
DELVQRVMELAFRLVLAAREKNDKDAEERAQRLFRSVAKALESGDQDTAKTLVDRIEKYVKKFG RSPHRPILQAGLPANASTVVGGDVEFVCKVYSDAQPHIQWIKHVPYLKVLKAAGVNTTDKEIEVLYIRNVTFEDAGEYTCLAGNSIGISFHSAWLTVLPAP Motif0041_ems_3hC_830_0001_0001_0002_8731_0001__4__V
DEVEELSKKVLHIATTLAFSPNPEDQQLWFKAMRLLDKAESIPDRDKATKVLRKAEKLVSSS RSPHRPILQAGLPANASTVVGGDVEFVCKVYSDAQPHIQWIKHVPYLKVLKAAGVNTTDKEIEVLYIRNVTFEDAGEYTCLAGNSIGISFHSAWLTVLPAP Motif0168_ems_3hC_109_0002_0001_4715_0001__16__T
DEVHHFLLRLFFKDPDDEDVERILALFLLLKKLGIPPEEVTEIVIKFAEKLGNPELAKELKKILK RSPHRPILQAGLPANASTVVGGDVEFVCKVYSDAQPHIQWIKHVPYLKVLKAAGVNTTDKEIEVLYIRNVTFEDAGEYTCLAGNSIGISFHSAWLTVLPAP pol_c839b00de2d74b58ead539899b931618_0001_000000000_0001_0001__33__L
NWEEAAALALESASRAGDRELNEEILRIFFAERRGEISEEEAHEMLREIAEKSR RSPHRPILQAGLPANASTVVGGDVEFVCKVYSDAQPHIQWIKHVPYLKVLKAAGVNTTDKEIEVLYIRNVTFEDAGEYTCLAGNSIGISFHSAWLTVLPAP pol_3h_hb1_4534_000000018_0001_0001__32__E
SEELKEEAKRLIKLLKDLARKASDRRERFILAALAASLEKALKNNNEELLRKLIEVAKSAIRRIQ RSPHRPILQAGLPANASTVVGGDVEFVCKVYSDAQPHIQWIKHVPYLKVLKAAGVNTTDKEIEVLYIRNVTFEDAGEYTCLAGNSIGISFHSAWLTVLPAP mot_H_fastrot_cor_f8f8a4152cc90f14bb898546c27f9520_0001_000000007_0001_34_42_H_._3h_hb1_6881_0001_0001_0001__46__N
DIEHLLARAIHRSAQLGDREAVELLTRIFFALEAGKVSEEWAERHARTILEHQRN RSPHRPILQAGLPANASTVVGGDVEFVCKVYSDAQPHIQWIKHVPYLKVLKAAGVNTTDKEIEVLYIRNVTFEDAGEYTCLAGNSIGISFHSAWLTVLPAP pol_3h_hb1_5199_000000022_0001_0001__45__H
DEVEELSKKVLHIATRLAFSPNPEDFQLWFKAMRLLDKAESIPDRDKATKVLRKAEKLVSSS RSPHRPILQAGLPANASTVVGGDVEFVCKVYSDAQPHIQWIKHVPYLKVLKAAGVNTTDKEIEVLYIRNVTFEDAGEYTCLAGNSIGISFHSAWLTVLPAP Motif0168_ems_3hC_109_0002_0001_4715_0001__26__F
SWEELYEKAKKLVEQAKKENDEDKQNKATLLVYMAHLAASELGDPTAQTSVERLAAHVFHVAI RSPHRPILQAGLPANASTVVGGDVEFVCKVYSDAQPHIQWIKHVPYLKVLKAAGVNTTDKEIEVLYIRNVTFEDAGEYTCLAGNSIGISFHSAWLTVLPAP Motif0138_ems_3hC_333_0001_5851_0001__25__Q
DELFQRVMELAFRLTLAAREKNDKDAEERAQRLFRSVAKALESGDQDTAKTLVDRIEKYVKKFG RSPHRPILQAGLPANASTVVGGDVEFVCKVYSDAQPHIQWIKHVPYLKVLKAAGVNTTDKEIEVLYIRNVTFEDAGEYTCLAGNSIGISFHSAWLTVLPAP Motif0041_ems_3hC_830_0001_0001_0002_8731_0001__15__T
DEVEELSKKVLHIATRLAFSPNPEDQQLWFKAMRLLDKNESIPDRDKATKVLRKAEKLVSSS RSPHRPILQAGLPANASTVVGGDVEFVCKVYSDAQPHIQWIKHVPYLKVLKAAGVNTTDKEIEVLYIRNVTFEDAGEYTCLAGNSIGISFHSAWLTVLPAP Motif0168_ems_3hC_109_0002_0001_4715_0001__39__N
LEKLENVALLAVRLYMRIGDPEIAKIWFKVMELLHAYQAGHLDEEEAKRRADKLEKELRKFI RSPHRPILQAGLPANASTVVGGDVEFVCKVYSDAQPHIQWIKHVPYLKVLKAAGVNTTDKEIEVLYIRNVTFEDAGEYTCLAGNSIGISFHSAWLTVLPAP Motif0180_HHH_eva_0267_0001_0001_3855_0001__6__N
SEILKEEAKRLIKLLKDLARKASDRRERFILAALAASLEKALKNNDEELLRKLIEVAKSAIRRIQ RSPHRPILQAGLPANASTVVGGDVEFVCKVYSDAQPHIQWIKHVPYLKVLKAAGVNTTDKEIEVLYIRNVTFEDAGEYTCLAGNSIGISFHSAWLTVLPAP mot_H_fastrot_cor_f8f8a4152cc90f14bb898546c27f9520_0001_000000007_0001_34_42_H_._3h_hb1_6881_0001_0001_0001__3__I
DEVEELSKKVLHIATRLAFSPNPEDSQLWFKAMRLLDKAESIPDRDKATKVLRKAEKLVSSS RSPHRPILQAGLPANASTVVGGDVEFVCKVYSDAQPHIQWIKHVPYLKVLKAAGVNTTDKEIEVLYIRNVTFEDAGEYTCLAGNSIGISFHSAWLTVLPAP Motif0168_ems_3hC_109_0002_0001_4715_0001__26__S
DKKELFDTAEKLLKDALDKNDDSKFISAVFFALKVAKDVNDERLERIVVKLYNEFMNRYH RSPHRPILQAGLPANASTVVGGDVEFVCKVYSDAQPHIQWIKHVPYLKVLKAAGVNTTDKEIEVLYIRNVTFEDAGEYTCLAGNSIGISFHSAWLTVLPAP ems_3hM_2978_000000028_0001__6__F
SREEVLHILNHLYFIAYERNDEELQHILARAMYIVRELLNRGDEESAKKVAEKAKKIVDKK RSPHRPILQAGLPANASTVVGGDVEFVCKVYSDAQPHIQWIKHVPYLKVLKAAGVNTTDKEIEVLYIRNVTFEDAGEYTCLAGNSIGISFHSAWLTVLPAP Grafting_Motif0433_ems_3hM_3525_0001_0001__36__R
NWEEAAALALESASRAGDRELNEEILRIFFAVRRGEISEEEAHEMVREIAEKSR RSPHRPILQAGLPANASTVVGGDVEFVCKVYSDAQPHIQWIKHVPYLKVLKAAGVNTTDKEIEVLYIRNVTFEDAGEYTCLAGNSIGISFHSAWLTVLPAP pol_3h_hb1_4534_000000018_0001_0001__46__V
DELFQRVMELAFRLVLAAREKNDKDAEERAQRLFRSVAKALESGDQDTAKTLVDRIAKYVKKFG RSPHRPILQAGLPANASTVVGGDVEFVCKVYSDAQPHIQWIKHVPYLKVLKAAGVNTTDKEIEVLYIRNVTFEDAGEYTCLAGNSIGISFHSAWLTVLPAP Motif0041_ems_3hC_830_0001_0001_0002_8731_0001__57__A
NWEEAAALALESASRVGDRELNEEILRIFFAVRRGEISEEEAHEMLREIAEKSR RSPHRPILQAGLPANASTVVGGDVEFVCKVYSDAQPHIQWIKHVPYLKVLKAAGVNTTDKEIEVLYIRNVTFEDAGEYTCLAGNSIGISFHSAWLTVLPAP pol_3h_hb1_4534_000000018_0001_0001__16__V
SWEELYEKAKKLVEQAKKENDEDKLNKATLLVYMAHLAASELGDPTAQTSLERLAAHVFHVAI RSPHRPILQAGLPANASTVVGGDVEFVCKVYSDAQPHIQWIKHVPYLKVLKAAGVNTTDKEIEVLYIRNVTFEDAGEYTCLAGNSIGISFHSAWLTVLPAP Motif0138_ems_3hC_333_0001_5851_0001__51__L
DEVHHFLKRLFFKDPDDEDVERILALFLLLKKEGIPPEEVTEIVIKFAEKLGNPELAKELKKILK RSPHRPILQAGLPANASTVVGGDVEFVCKVYSDAQPHIQWIKHVPYLKVLKAAGVNTTDKEIEVLYIRNVTFEDAGEYTCLAGNSIGISFHSAWLTVLPAP pol_c839b00de2d74b58ead539899b931618_0001_000000000_0001_0001__8__K
NWEEAAALALESASRAGDRENNEEILRIFFAVRRGEISEEEAHEMLREIAEKSR RSPHRPILQAGLPANASTVVGGDVEFVCKVYSDAQPHIQWIKHVPYLKVLKAAGVNTTDKEIEVLYIRNVTFEDAGEYTCLAGNSIGISFHSAWLTVLPAP pol_3h_hb1_4534_000000018_0001_0001__21__N
SREEVLHILNHLYFIAYERNDEELQHILARAMYMVFELLNRGDEESAKKVAEKAKKIVDKK RSPHRPILQAGLPANASTVVGGDVEFVCKVYSDAQPHIQWIKHVPYLKVLKAAGVNTTDKEIEVLYIRNVTFEDAGEYTCLAGNSIGISFHSAWLTVLPAP Grafting_Motif0433_ems_3hM_3525_0001_0001__34__M
SWEELYEKAKKLVEQAKKENDEDKLNKATLNVYMAHLAASELGDPTAQTSVERLAAHVFHVAI RSPHRPILQAGLPANASTVVGGDVEFVCKVYSDAQPHIQWIKHVPYLKVLKAAGVNTTDKEIEVLYIRNVTFEDAGEYTCLAGNSIGISFHSAWLTVLPAP Motif0138_ems_3hC_333_0001_5851_0001__31__N
SWEELYEKAKKLVEQAKKENDEDKLNKATLLVYMAHLAASELGDPTAQTSVERLAAHVFHVAF RSPHRPILQAGLPANASTVVGGDVEFVCKVYSDAQPHIQWIKHVPYLKVLKAAGVNTTDKEIEVLYIRNVTFEDAGEYTCLAGNSIGISFHSAWLTVLPAP Motif0138_ems_3hC_333_0001_5851_0001__63__F
DELFQRVMELAFRLVLAAREKNDKDAEERAQRLFRSVAKALESGDQDTAKTAVDRIEKYVKKFG RSPHRPILQAGLPANASTVVGGDVEFVCKVYSDAQPHIQWIKHVPYLKVLKAAGVNTTDKEIEVLYIRNVTFEDAGEYTCLAGNSIGISFHSAWLTVLPAP Motif0041_ems_3hC_830_0001_0001_0002_8731_0001__52__A
NWEEAAALALESASRAADRELNEEILRIFFAVRRGEISEEEAHEMLREIAEKSR RSPHRPILQAGLPANASTVVGGDVEFVCKVYSDAQPHIQWIKHVPYLKVLKAAGVNTTDKEIEVLYIRNVTFEDAGEYTCLAGNSIGISFHSAWLTVLPAP pol_3h_hb1_4534_000000018_0001_0001__17__A
DEVHHFLLRLFFKDPDDEDVERILALFLLLEKEGIPPEEVTEIVIKFAEKLGNPELAKELKKILK RSPHRPILQAGLPANASTVVGGDVEFVCKVYSDAQPHIQWIKHVPYLKVLKAAGVNTTDKEIEVLYIRNVTFEDAGEYTCLAGNSIGISFHSAWLTVLPAP pol_c839b00de2d74b58ead539899b931618_0001_000000000_0001_0001__31__E
LEKLERVALLAVRLYWRIGDPEIAKIWFKVMELLHAYQAGHLDEEEAKRRADKLEKELRKFI RSPHRPILQAGLPANASTVVGGDVEFVCKVYSDAQPHIQWIKHVPYLKVLKAAGVNTTDKEIEVLYIRNVTFEDAGEYTCLAGNSIGISFHSAWLTVLPAP Motif0180_HHH_eva_0267_0001_0001_3855_0001__16__W
DIEHLLARAKHRSAQLGDREAVELLTRIFFALEAGKVSEEWAERLARTILEHQRN RSPHRPILQAGLPANASTVVGGDVEFVCKVYSDAQPHIQWIKHVPYLKVLKAAGVNTTDKEIEVLYIRNVTFEDAGEYTCLAGNSIGISFHSAWLTVLPAP pol_3h_hb1_5199_000000022_0001_0001__10__K
SEELKEEAKRLIKLLKDLARKASDRRERFILAALAASLEKALKNNDEELLRKLIEVAKSAIRRIM RSPHRPILQAGLPANASTVVGGDVEFVCKVYSDAQPHIQWIKHVPYLKVLKAAGVNTTDKEIEVLYIRNVTFEDAGEYTCLAGNSIGISFHSAWLTVLPAP mot_H_fastrot_cor_f8f8a4152cc90f14bb898546c27f9520_0001_000000007_0001_34_42_H_._3h_hb1_6881_0001_0001_0001__65__M
DIEHLLARAIHRSAALGDREAVELLTRIFFALEAGKVSEEWAERLARTILEHQRN RSPHRPILQAGLPANASTVVGGDVEFVCKVYSDAQPHIQWIKHVPYLKVLKAAGVNTTDKEIEVLYIRNVTFEDAGEYTCLAGNSIGISFHSAWLTVLPAP pol_3h_hb1_5199_000000022_0001_0001__15__A
DKKELSDTAEKLLKDALDKNDDSKFISAVFFALKVAKSVNDERLERIVVKLYNEFMNRYH RSPHRPILQAGLPANASTVVGGDVEFVCKVYSDAQPHIQWIKHVPYLKVLKAAGVNTTDKEIEVLYIRNVTFEDAGEYTCLAGNSIGISFHSAWLTVLPAP ems_3hM_2978_000000028_0001__38__S
LEKLERVALLAVRLYMRIGDPEIAKIWFKVMELLHAYQAGHLDEEEAKRRADKLEWELRKFI RSPHRPILQAGLPANASTVVGGDVEFVCKVYSDAQPHIQWIKHVPYLKVLKAAGVNTTDKEIEVLYIRNVTFEDAGEYTCLAGNSIGISFHSAWLTVLPAP Motif0180_HHH_eva_0267_0001_0001_3855_0001__56__W
SREEVLHILNHLYFIAYERNDFELQHILARAMYIVFELLNRGDEESAKKVAEKAKKIVDKK RSPHRPILQAGLPANASTVVGGDVEFVCKVYSDAQPHIQWIKHVPYLKVLKAAGVNTTDKEIEVLYIRNVTFEDAGEYTCLAGNSIGISFHSAWLTVLPAP Grafting_Motif0433_ems_3hM_3525_0001_0001__22__F
DIEHLLARAIHRSAQLGDREAVELLTRIFFALEAGKVSEEWAERLAGTILEHQRN RSPHRPILQAGLPANASTVVGGDVEFVCKVYSDAQPHIQWIKHVPYLKVLKAAGVNTTDKEIEVLYIRNVTFEDAGEYTCLAGNSIGISFHSAWLTVLPAP pol_3h_hb1_5199_000000022_0001_0001__47__G
DKKELSDTAEKLLKDALDKNDDSKFISAVFFALKVAKDVNDERLERIVVKLYNNFMNRYH RSPHRPILQAGLPANASTVVGGDVEFVCKVYSDAQPHIQWIKHVPYLKVLKAAGVNTTDKEIEVLYIRNVTFEDAGEYTCLAGNSIGISFHSAWLTVLPAP ems_3hM_2978_000000028_0001__54__N
SEELKEEAKRLIKLLKDLARKASDRRERFILAALAASLEKALKNNDEELLNKLIEVAKSAIRRIQ RSPHRPILQAGLPANASTVVGGDVEFVCKVYSDAQPHIQWIKHVPYLKVLKAAGVNTTDKEIEVLYIRNVTFEDAGEYTCLAGNSIGISFHSAWLTVLPAP mot_H_fastrot_cor_f8f8a4152cc90f14bb898546c27f9520_0001_000000007_0001_34_42_H_._3h_hb1_6881_0001_0001_0001__51__N
DEIEELSKKVLHIATRLAFSPNPEDQQLWFKAMRLLDKAESIPDRDKATKVLRKAEKLVSSS RSPHRPILQAGLPANASTVVGGDVEFVCKVYSDAQPHIQWIKHVPYLKVLKAAGVNTTDKEIEVLYIRNVTFEDAGEYTCLAGNSIGISFHSAWLTVLPAP Motif0168_ems_3hC_109_0002_0001_4715_0001__3__I
DEVHHFHLRLFFKDPDDEDVERILALFLLLKKEGIPPEEVTEIVIKFAEKLGNPELAKELKKILK RSPHRPILQAGLPANASTVVGGDVEFVCKVYSDAQPHIQWIKHVPYLKVLKAAGVNTTDKEIEVLYIRNVTFEDAGEYTCLAGNSIGISFHSAWLTVLPAP pol_c839b00de2d74b58ead539899b931618_0001_000000000_0001_0001__7__H
SEELKEEAKRLIKLLKDLARKASDRRERFILAALAASLEKALKNNDEELLTKLIEVAKSAIRRIQ RSPHRPILQAGLPANASTVVGGDVEFVCKVYSDAQPHIQWIKHVPYLKVLKAAGVNTTDKEIEVLYIRNVTFEDAGEYTCLAGNSIGISFHSAWLTVLPAP mot_H_fastrot_cor_f8f8a4152cc90f14bb898546c27f9520_0001_000000007_0001_34_42_H_._3h_hb1_6881_0001_0001_0001__51__T
SEELKEEAKILIKLLKDLARKASDRRERFILAALAASLEKALKNNDEELLRKLIEVAKSAIRRIQ RSPHRPILQAGLPANASTVVGGDVEFVCKVYSDAQPHIQWIKHVPYLKVLKAAGVNTTDKEIEVLYIRNVTFEDAGEYTCLAGNSIGISFHSAWLTVLPAP mot_H_fastrot_cor_f8f8a4152cc90f14bb898546c27f9520_0001_000000007_0001_34_42_H_._3h_hb1_6881_0001_0001_0001__10__I
DEVHHFLLRLFFKDPDDEDVERILALFLLLKKEGIPPEEVTEIVIKFAEKLGNKELAKELKKILK RSPHRPILQAGLPANASTVVGGDVEFVCKVYSDAQPHIQWIKHVPYLKVLKAAGVNTTDKEIEVLYIRNVTFEDAGEYTCLAGNSIGISFHSAWLTVLPAP pol_c839b00de2d74b58ead539899b931618_0001_000000000_0001_0001__54__K
DELFQRVMELAFRLVLAAREKNDKDAEERAQRLFRSQAKALESGDQDTAKTLVDRIEKYVKKFG RSPHRPILQAGLPANASTVVGGDVEFVCKVYSDAQPHIQWIKHVPYLKVLKAAGVNTTDKEIEVLYIRNVTFEDAGEYTCLAGNSIGISFHSAWLTVLPAP Motif0041_ems_3hC_830_0001_0001_0002_8731_0001__37__Q
DEVHHFLLRLFFKDPDDEDVERILALFLLLKKEGIPPEEVTEIVIKFAEKNGNPELAKELKKILK RSPHRPILQAGLPANASTVVGGDVEFVCKVYSDAQPHIQWIKHVPYLKVLKAAGVNTTDKEIEVLYIRNVTFEDAGEYTCLAGNSIGISFHSAWLTVLPAP pol_c839b00de2d74b58ead539899b931618_0001_000000000_0001_0001__51__N
LEKLERVALLAVFLYMRIGDPEIAKIWFKVMELLHAYQAGHLDEEEAKRRADKLEKELRKFI RSPHRPILQAGLPANASTVVGGDVEFVCKVYSDAQPHIQWIKHVPYLKVLKAAGVNTTDKEIEVLYIRNVTFEDAGEYTCLAGNSIGISFHSAWLTVLPAP Motif0180_HHH_eva_0267_0001_0001_3855_0001__13__F
SREEVLHILNHWYFIAYERNDEELQHILARAMYIVFELLNRGDEESAKKVAEKAKKIVDKK RSPHRPILQAGLPANASTVVGGDVEFVCKVYSDAQPHIQWIKHVPYLKVLKAAGVNTTDKEIEVLYIRNVTFEDAGEYTCLAGNSIGISFHSAWLTVLPAP Grafting_Motif0433_ems_3hM_3525_0001_0001__12__W
NWEEAAALALESASRAGDRELNEEILRIFFAVRRGEISEEEIHEMLREIAEKSR RSPHRPILQAGLPANASTVVGGDVEFVCKVYSDAQPHIQWIKHVPYLKVLKAAGVNTTDKEIEVLYIRNVTFEDAGEYTCLAGNSIGISFHSAWLTVLPAP pol_3h_hb1_4534_000000018_0001_0001__42__I
DELFQRVMELAFRLVLAAREKNDKDAEERAQRLFRSVAKALESGVQDTAKTLVDRIEKYVKKFG RSPHRPILQAGLPANASTVVGGDVEFVCKVYSDAQPHIQWIKHVPYLKVLKAAGVNTTDKEIEVLYIRNVTFEDAGEYTCLAGNSIGISFHSAWLTVLPAP Motif0041_ems_3hC_830_0001_0001_0002_8731_0001__45__V
LEKLERVALLAVRLYMRIGDPEIAKIWFKVMELLHAYQAGHLDEEEAKWRADKLEKELRKFI RSPHRPILQAGLPANASTVVGGDVEFVCKVYSDAQPHIQWIKHVPYLKVLKAAGVNTTDKEIEVLYIRNVTFEDAGEYTCLAGNSIGISFHSAWLTVLPAP Motif0180_HHH_eva_0267_0001_0001_3855_0001__49__W
DKKELSDTAEKLLKDALDKNDDSKFISAVFFALKVAKDENDERLERIVVKLYNEFMNRYH RSPHRPILQAGLPANASTVVGGDVEFVCKVYSDAQPHIQWIKHVPYLKVLKAAGVNTTDKEIEVLYIRNVTFEDAGEYTCLAGNSIGISFHSAWLTVLPAP ems_3hM_2978_000000028_0001__39__E
SWEELYEKAKKLVEQAKKENDEDKLNKATLLVYMAHLAASELGDPTAQTSVERLAAHVFHVAL RSPHRPILQAGLPANASTVVGGDVEFVCKVYSDAQPHIQWIKHVPYLKVLKAAGVNTTDKEIEVLYIRNVTFEDAGEYTCLAGNSIGISFHSAWLTVLPAP Motif0138_ems_3hC_333_0001_5851_0001__63__L
DEVEELSKKVLHIATRLAFSPNPQDQQLWFKAMRLLDKAESIPDRDKATKVLRKAEKLVSSS RSPHRPILQAGLPANASTVVGGDVEFVCKVYSDAQPHIQWIKHVPYLKVLKAAGVNTTDKEIEVLYIRNVTFEDAGEYTCLAGNSIGISFHSAWLTVLPAP Motif0168_ems_3hC_109_0002_0001_4715_0001__24__Q
DEVEELSKKVLHIATRLAFKPNPEDQQLWFKAMRLLDKAESIPDRDKATKVLRKAEKLVSSS RSPHRPILQAGLPANASTVVGGDVEFVCKVYSDAQPHIQWIKHVPYLKVLKAAGVNTTDKEIEVLYIRNVTFEDAGEYTCLAGNSIGISFHSAWLTVLPAP Motif0168_ems_3hC_109_0002_0001_4715_0001__20__K
DKKELSDTAEKLLKDALDKNDDAKFISAVFFALKVAKDVNDERLERIVVKLYNEFMNRYH RSPHRPILQAGLPANASTVVGGDVEFVCKVYSDAQPHIQWIKHVPYLKVLKAAGVNTTDKEIEVLYIRNVTFEDAGEYTCLAGNSIGISFHSAWLTVLPAP ems_3hM_2978_000000028_0001__23__A
LEKLERVALLAVRLYMRIGDPEIAKIWFKVMELLHAYQAGHLDEEEAKRRFDKLEKELRKFI RSPHRPILQAGLPANASTVVGGDVEFVCKVYSDAQPHIQWIKHVPYLKVLKAAGVNTTDKEIEVLYIRNVTFEDAGEYTCLAGNSIGISFHSAWLTVLPAP Motif0180_HHH_eva_0267_0001_0001_3855_0001__51__F
DEVHHFLLRLFFKDPDDEDVERILKLFLLLKKEGIPPEEVTEIVIKFAEKLGNPELAKELKKILK RSPHRPILQAGLPANASTVVGGDVEFVCKVYSDAQPHIQWIKHVPYLKVLKAAGVNTTDKEIEVLYIRNVTFEDAGEYTCLAGNSIGISFHSAWLTVLPAP pol_c839b00de2d74b58ead539899b931618_0001_000000000_0001_0001__25__K
DEVHHFLLRLFFKSPDDEDVERILALFLLLKKEGIPPEEVTEIVIKFAEKLGNPELAKELKKILK RSPHRPILQAGLPANASTVVGGDVEFVCKVYSDAQPHIQWIKHVPYLKVLKAAGVNTTDKEIEVLYIRNVTFEDAGEYTCLAGNSIGISFHSAWLTVLPAP pol_c839b00de2d74b58ead539899b931618_0001_000000000_0001_0001__14__S
SREEVLHILNHLYFIAYERNDEELQHILARAMYIVFELLNRGDEASAKKVAEKAKKIVDKK RSPHRPILQAGLPANASTVVGGDVEFVCKVYSDAQPHIQWIKHVPYLKVLKAAGVNTTDKEIEVLYIRNVTFEDAGEYTCLAGNSIGISFHSAWLTVLPAP Grafting_Motif0433_ems_3hM_3525_0001_0001__45__A
DEVEELSKKVLHIATRLAFSPNPEDQQIWFKAMRLLDKAESIPDRDKATKVLRKAEKLVSSS RSPHRPILQAGLPANASTVVGGDVEFVCKVYSDAQPHIQWIKHVPYLKVLKAAGVNTTDKEIEVLYIRNVTFEDAGEYTCLAGNSIGISFHSAWLTVLPAP Motif0168_ems_3hC_109_0002_0001_4715_0001__28__I
DEVEELSKKVLHIATRLAFSPNPEDQQLWFKAMRLLDKAEPIPDRDKATKVLRKAEKLVSSS RSPHRPILQAGLPANASTVVGGDVEFVCKVYSDAQPHIQWIKHVPYLKVLKAAGVNTTDKEIEVLYIRNVTFEDAGEYTCLAGNSIGISFHSAWLTVLPAP Motif0168_ems_3hC_109_0002_0001_4715_0001__41__P
SREEVLHILNHLYFIAYERNDEELQHILARAMYIVFELLNRGDEESAKKVAEKMKKIVDKK RSPHRPILQAGLPANASTVVGGDVEFVCKVYSDAQPHIQWIKHVPYLKVLKAAGVNTTDKEIEVLYIRNVTFEDAGEYTCLAGNSIGISFHSAWLTVLPAP Grafting_Motif0433_ems_3hM_3525_0001_0001__54__M
SEELKEEAKRLIKLLKDLHRKASDRRERFILAALAASLEKALKNNDEELLRKLIEVAKSAIRRIQ RSPHRPILQAGLPANASTVVGGDVEFVCKVYSDAQPHIQWIKHVPYLKVLKAAGVNTTDKEIEVLYIRNVTFEDAGEYTCLAGNSIGISFHSAWLTVLPAP mot_H_fastrot_cor_f8f8a4152cc90f14bb898546c27f9520_0001_000000007_0001_34_42_H_._3h_hb1_6881_0001_0001_0001__19__H
SEELKEEAKRLIKLLKDLARKASDRRERFILAALAASLEKALKNNDEELLRKLIEEAKSAIRRIQ RSPHRPILQAGLPANASTVVGGDVEFVCKVYSDAQPHIQWIKHVPYLKVLKAAGVNTTDKEIEVLYIRNVTFEDAGEYTCLAGNSIGISFHSAWLTVLPAP mot_H_fastrot_cor_f8f8a4152cc90f14bb898546c27f9520_0001_000000007_0001_34_42_H_._3h_hb1_6881_0001_0001_0001__56__E
LEKLERVALLAVRLYMRIGDPEIAKIWFKVMELLHAYQAGHLDEEEAKRREDKLEKELRKFI RSPHRPILQAGLPANASTVVGGDVEFVCKVYSDAQPHIQWIKHVPYLKVLKAAGVNTTDKEIEVLYIRNVTFEDAGEYTCLAGNSIGISFHSAWLTVLPAP Motif0180_HHH_eva_0267_0001_0001_3855_0001__51__E
DELFQRVMELAFRLVLAAREKNDKDAEERAQRLFRSVAKALESGDQDTAKTLVDRIEKYVKKKG RSPHRPILQAGLPANASTVVGGDVEFVCKVYSDAQPHIQWIKHVPYLKVLKAAGVNTTDKEIEVLYIRNVTFEDAGEYTCLAGNSIGISFHSAWLTVLPAP Motif0041_ems_3hC_830_0001_0001_0002_8731_0001__63__K
DKKELSDTAEKLLKDALDKNDDSKFISAVFMALKVAKDVNDERLERIVVKLYNEFMNRYH RSPHRPILQAGLPANASTVVGGDVEFVCKVYSDAQPHIQWIKHVPYLKVLKAAGVNTTDKEIEVLYIRNVTFEDAGEYTCLAGNSIGISFHSAWLTVLPAP ems_3hM_2978_000000028_0001__31__M
DEVHHFLLRLFFKDPDDEDVERILALFLLLKKEGIPPEEVTEIVIKFAEKLGNPELAKELKKGLK RSPHRPILQAGLPANASTVVGGDVEFVCKVYSDAQPHIQWIKHVPYLKVLKAAGVNTTDKEIEVLYIRNVTFEDAGEYTCLAGNSIGISFHSAWLTVLPAP pol_c839b00de2d74b58ead539899b931618_0001_000000000_0001_0001__63__G
DEVEELSKKVLHDATRLAFSPNPEDQQLWFKAMRLLDKAESIPDRDKATKVLRKAEKLVSSS RSPHRPILQAGLPANASTVVGGDVEFVCKVYSDAQPHIQWIKHVPYLKVLKAAGVNTTDKEIEVLYIRNVTFEDAGEYTCLAGNSIGISFHSAWLTVLPAP Motif0168_ems_3hC_109_0002_0001_4715_0001__13__D
SREEVLHILNHLYFIAYERNDEELQHILARAMYIVFELLNRGDEESAKAVAEKAKKIVDKK RSPHRPILQAGLPANASTVVGGDVEFVCKVYSDAQPHIQWIKHVPYLKVLKAAGVNTTDKEIEVLYIRNVTFEDAGEYTCLAGNSIGISFHSAWLTVLPAP Grafting_Motif0433_ems_3hM_3525_0001_0001__49__A
SEELKEEAKRLIKLLKDLARKASDRRERFILSALAASLEKALKNNDEELLRKLIEVAKSAIRRIQ RSPHRPILQAGLPANASTVVGGDVEFVCKVYSDAQPHIQWIKHVPYLKVLKAAGVNTTDKEIEVLYIRNVTFEDAGEYTCLAGNSIGISFHSAWLTVLPAP mot_H_fastrot_cor_f8f8a4152cc90f14bb898546c27f9520_0001_000000007_0001_34_42_H_._3h_hb1_6881_0001_0001_0001__32__S
DELFQRVMELAFRLVLAAREKNDKDAEERAQRLFRSVAKALESGDQDFAKTLVDRIEKYVKKFG RSPHRPILQAGLPANASTVVGGDVEFVCKVYSDAQPHIQWIKHVPYLKVLKAAGVNTTDKEIEVLYIRNVTFEDAGEYTCLAGNSIGISFHSAWLTVLPAP Motif0041_ems_3hC_830_0001_0001_0002_8731_0001__48__F
DFKELSDTAEKLLKDALDKNDDSKFISAVFFALKVAKDVNDERLERIVVKLYNEFMNRYH RSPHRPILQAGLPANASTVVGGDVEFVCKVYSDAQPHIQWIKHVPYLKVLKAAGVNTTDKEIEVLYIRNVTFEDAGEYTCLAGNSIGISFHSAWLTVLPAP ems_3hM_2978_000000028_0001__2__F
LEKLERVALLAVRLYMRIGDPRIAKIWFKVMELLHAYQAGHLDEEEAKRRADKLEKELRKFI RSPHRPILQAGLPANASTVVGGDVEFVCKVYSDAQPHIQWIKHVPYLKVLKAAGVNTTDKEIEVLYIRNVTFEDAGEYTCLAGNSIGISFHSAWLTVLPAP Motif0180_HHH_eva_0267_0001_0001_3855_0001__22__R
SWEELYEKAKKLVEQAKKENDEDKLNKATLLVEMAHLAASELGDPTAQTSVERLAAHVFHVAI RSPHRPILQAGLPANASTVVGGDVEFVCKVYSDAQPHIQWIKHVPYLKVLKAAGVNTTDKEIEVLYIRNVTFEDAGEYTCLAGNSIGISFHSAWLTVLPAP Motif0138_ems_3hC_333_0001_5851_0001__33__E
DELFQRVMELAFRLVLAAREKNDWDAEERAQRLFRSVAKALESGDQDTAKTLVDRIEKYVKKFG RSPHRPILQAGLPANASTVVGGDVEFVCKVYSDAQPHIQWIKHVPYLKVLKAAGVNTTDKEIEVLYIRNVTFEDAGEYTCLAGNSIGISFHSAWLTVLPAP Motif0041_ems_3hC_830_0001_0001_0002_8731_0001__24__W
DKKELSDTAEKLLKDALDKNDDSKFISAVFFALKVAKDVNDERLERIVVKLYNGFMNRYH RSPHRPILQAGLPANASTVVGGDVEFVCKVYSDAQPHIQWIKHVPYLKVLKAAGVNTTDKEIEVLYIRNVTFEDAGEYTCLAGNSIGISFHSAWLTVLPAP ems_3hM_2978_000000028_0001__54__G
NWEEAAALALESASRAGDRELNEEILRIFFAVRRGEISEEERHEMLREIAEKSR RSPHRPILQAGLPANASTVVGGDVEFVCKVYSDAQPHIQWIKHVPYLKVLKAAGVNTTDKEIEVLYIRNVTFEDAGEYTCLAGNSIGISFHSAWLTVLPAP pol_3h_hb1_4534_000000018_0001_0001__42__R
LEKLEWVALLAVRLYMRIGDPEIAKIWFKVMELLHAYQAGHLDEEEAKRRADKLEKELRKFI RSPHRPILQAGLPANASTVVGGDVEFVCKVYSDAQPHIQWIKHVPYLKVLKAAGVNTTDKEIEVLYIRNVTFEDAGEYTCLAGNSIGISFHSAWLTVLPAP Motif0180_HHH_eva_0267_0001_0001_3855_0001__6__W
DPVEELSKKVLHIATRLAFSPNPEDQQLWFKAMRLLDKAESIPDRDKATKVLRKAEKLVSSS RSPHRPILQAGLPANASTVVGGDVEFVCKVYSDAQPHIQWIKHVPYLKVLKAAGVNTTDKEIEVLYIRNVTFEDAGEYTCLAGNSIGISFHSAWLTVLPAP Motif0168_ems_3hC_109_0002_0001_4715_0001__2__P
SWEELYEKAKKLVEQAKKENDEDKLNKARLLVYMAHLAASELGDPTAQTSVERLAAHVFHVAI RSPHRPILQAGLPANASTVVGGDVEFVCKVYSDAQPHIQWIKHVPYLKVLKAAGVNTTDKEIEVLYIRNVTFEDAGEYTCLAGNSIGISFHSAWLTVLPAP Motif0138_ems_3hC_333_0001_5851_0001__29__R
NWEEAAALALVSASRAGDRELNEEILRIFFAVRRGEISEEEAHEMLREIAEKSR RSPHRPILQAGLPANASTVVGGDVEFVCKVYSDAQPHIQWIKHVPYLKVLKAAGVNTTDKEIEVLYIRNVTFEDAGEYTCLAGNSIGISFHSAWLTVLPAP pol_3h_hb1_4534_000000018_0001_0001__11__V
DIEHLLARAIHRSAQLSDREAVELLTRIFFALEAGKVSEEWAERLARTILEHQRN RSPHRPILQAGLPANASTVVGGDVEFVCKVYSDAQPHIQWIKHVPYLKVLKAAGVNTTDKEIEVLYIRNVTFEDAGEYTCLAGNSIGISFHSAWLTVLPAP pol_3h_hb1_5199_000000022_0001_0001__17__S
DKKELSDTAEKLLKDELDKNDDSKFISAVFFALKVAKDVNDERLERIVVKLYNEFMNRYH RSPHRPILQAGLPANASTVVGGDVEFVCKVYSDAQPHIQWIKHVPYLKVLKAAGVNTTDKEIEVLYIRNVTFEDAGEYTCLAGNSIGISFHSAWLTVLPAP ems_3hM_2978_000000028_0001__16__E
DIEHLLARAIHRSAQLGDREAVELLTRIFFALEAGKVSEEWAERLARQILEHQRN RSPHRPILQAGLPANASTVVGGDVEFVCKVYSDAQPHIQWIKHVPYLKVLKAAGVNTTDKEIEVLYIRNVTFEDAGEYTCLAGNSIGISFHSAWLTVLPAP pol_3h_hb1_5199_000000022_0001_0001__48__Q
SWEELYEKAKKLVEQAKKEYDEDKLNKATLLVYMAHLAASELGDPTAQTSVERLAAHVFHVAI RSPHRPILQAGLPANASTVVGGDVEFVCKVYSDAQPHIQWIKHVPYLKVLKAAGVNTTDKEIEVLYIRNVTFEDAGEYTCLAGNSIGISFHSAWLTVLPAP Motif0138_ems_3hC_333_0001_5851_0001__20__Y
DEVHHFLLRLFFKDPDDEDVERILALFLLLKKEGIPPEEVTEIVIKFALKLGNPELAKELKKILK RSPHRPILQAGLPANASTVVGGDVEFVCKVYSDAQPHIQWIKHVPYLKVLKAAGVNTTDKEIEVLYIRNVTFEDAGEYTCLAGNSIGISFHSAWLTVLPAP pol_c839b00de2d74b58ead539899b931618_0001_000000000_0001_0001__49__L
SWEELYEKAKKLVEQAKKENDEDKLNKATLLHYMAHLAASELGDPTAQTSVERLAAHVFHVAI RSPHRPILQAGLPANASTVVGGDVEFVCKVYSDAQPHIQWIKHVPYLKVLKAAGVNTTDKEIEVLYIRNVTFEDAGEYTCLAGNSIGISFHSAWLTVLPAP Motif0138_ems_3hC_333_0001_5851_0001__32__H
DIEHLLARAIHRSAQLGDREAVELLTRIFFALEAHKVSEEWAERLARTILEHQRN RSPHRPILQAGLPANASTVVGGDVEFVCKVYSDAQPHIQWIKHVPYLKVLKAAGVNTTDKEIEVLYIRNVTFEDAGEYTCLAGNSIGISFHSAWLTVLPAP pol_3h_hb1_5199_000000022_0001_0001__35__H
LEKLERVALLAVRLYMRIGDPEIAKIWFKVMELLHAEQAGHLDEEEAKRRADKLEKELRKFI RSPHRPILQAGLPANASTVVGGDVEFVCKVYSDAQPHIQWIKHVPYLKVLKAAGVNTTDKEIEVLYIRNVTFEDAGEYTCLAGNSIGISFHSAWLTVLPAP Motif0180_HHH_eva_0267_0001_0001_3855_0001__37__E
DKKELSDTAEKLLKDALDKNDDSKFISAVFFALKVAKDVNDERLERIVVKLNNEFMNRYH RSPHRPILQAGLPANASTVVGGDVEFVCKVYSDAQPHIQWIKHVPYLKVLKAAGVNTTDKEIEVLYIRNVTFEDAGEYTCLAGNSIGISFHSAWLTVLPAP ems_3hM_2978_000000028_0001__52__N
SWEELYEKAKKLVEQAKKENDEDKLNKATLLVYMAHLAASELGDPTAKTSVERLAAHVFHVAI RSPHRPILQAGLPANASTVVGGDVEFVCKVYSDAQPHIQWIKHVPYLKVLKAAGVNTTDKEIEVLYIRNVTFEDAGEYTCLAGNSIGISFHSAWLTVLPAP Motif0138_ems_3hC_333_0001_5851_0001__48__K
SREEVLHILNHLYFIAYERNDEELQHILARAMYIVFELLYRGDEESAKKVAEKAKKIVDKK RSPHRPILQAGLPANASTVVGGDVEFVCKVYSDAQPHIQWIKHVPYLKVLKAAGVNTTDKEIEVLYIRNVTFEDAGEYTCLAGNSIGISFHSAWLTVLPAP Grafting_Motif0433_ems_3hM_3525_0001_0001__40__Y
LEKLERVALLAVRLYMRIGDPEIAKIWFLVMELLHAYQAGHLDEEEAKRRADKLEKELRKFI RSPHRPILQAGLPANASTVVGGDVEFVCKVYSDAQPHIQWIKHVPYLKVLKAAGVNTTDKEIEVLYIRNVTFEDAGEYTCLAGNSIGISFHSAWLTVLPAP Motif0180_HHH_eva_0267_0001_0001_3855_0001__29__L
DELFQRVMELAFRLVLAAREKNDKDAEERKQRLFRSVAKALESGDQDTAKTLVDRIEKYVKKFG RSPHRPILQAGLPANASTVVGGDVEFVCKVYSDAQPHIQWIKHVPYLKVLKAAGVNTTDKEIEVLYIRNVTFEDAGEYTCLAGNSIGISFHSAWLTVLPAP Motif0041_ems_3hC_830_0001_0001_0002_8731_0001__30__K
SWEELYEKAKKLVEQAKKENDEDKLNKATLLVYMADLAASELGDPTAQTSVERLAAHVFHVAI RSPHRPILQAGLPANASTVVGGDVEFVCKVYSDAQPHIQWIKHVPYLKVLKAAGVNTTDKEIEVLYIRNVTFEDAGEYTCLAGNSIGISFHSAWLTVLPAP Motif0138_ems_3hC_333_0001_5851_0001__36__D
DKKELSDTAEKLLKDALDKNDDSKFISAVFFGLKVAKDVNDERLERIVVKLYNEFMNRYH RSPHRPILQAGLPANASTVVGGDVEFVCKVYSDAQPHIQWIKHVPYLKVLKAAGVNTTDKEIEVLYIRNVTFEDAGEYTCLAGNSIGISFHSAWLTVLPAP ems_3hM_2978_000000028_0001__32__G
DKKELSDTAEKLLKDALDKNDDSKFISHVFFALKVAKDVNDERLERIVVKLYNEFMNRYH RSPHRPILQAGLPANASTVVGGDVEFVCKVYSDAQPHIQWIKHVPYLKVLKAAGVNTTDKEIEVLYIRNVTFEDAGEYTCLAGNSIGISFHSAWLTVLPAP ems_3hM_2978_000000028_0001__28__H
DEVEELSGKVLHIATRLAFSPNPEDQQLWFKAMRLLDKAESIPDRDKATKVLRKAEKLVSSS RSPHRPILQAGLPANASTVVGGDVEFVCKVYSDAQPHIQWIKHVPYLKVLKAAGVNTTDKEIEVLYIRNVTFEDAGEYTCLAGNSIGISFHSAWLTVLPAP Motif0168_ems_3hC_109_0002_0001_4715_0001__8__G
NWEEAAALALESASRAGDREFNEEILRIFFAVRRGEISEEEAHEMLREIAEKSR RSPHRPILQAGLPANASTVVGGDVEFVCKVYSDAQPHIQWIKHVPYLKVLKAAGVNTTDKEIEVLYIRNVTFEDAGEYTCLAGNSIGISFHSAWLTVLPAP pol_3h_hb1_4534_000000018_0001_0001__21__F
SREEVLHILNHLYFIAYERNPEELQHILARAMYIVFELLNRGDEESAKKVAEKAKKIVDKK RSPHRPILQAGLPANASTVVGGDVEFVCKVYSDAQPHIQWIKHVPYLKVLKAAGVNTTDKEIEVLYIRNVTFEDAGEYTCLAGNSIGISFHSAWLTVLPAP Grafting_Motif0433_ems_3hM_3525_0001_0001__21__P
SREEVLHILNHLYFIAYERNDEELQHILARAMYIPFELLNRGDEESAKKVAEKAKKIVDKK RSPHRPILQAGLPANASTVVGGDVEFVCKVYSDAQPHIQWIKHVPYLKVLKAAGVNTTDKEIEVLYIRNVTFEDAGEYTCLAGNSIGISFHSAWLTVLPAP Grafting_Motif0433_ems_3hM_3525_0001_0001__35__P
SREEVLHILNHLYFIAYERNDEELQHILARAMYAVFELLNRGDEESAKKVAEKAKKIVDKK RSPHRPILQAGLPANASTVVGGDVEFVCKVYSDAQPHIQWIKHVPYLKVLKAAGVNTTDKEIEVLYIRNVTFEDAGEYTCLAGNSIGISFHSAWLTVLPAP Grafting_Motif0433_ems_3hM_3525_0001_0001__34__A
NWEEAAALALESASRAGDRELNEEILRIFFAPRRGEISEEEAHEMLREIAEKSR RSPHRPILQAGLPANASTVVGGDVEFVCKVYSDAQPHIQWIKHVPYLKVLKAAGVNTTDKEIEVLYIRNVTFEDAGEYTCLAGNSIGISFHSAWLTVLPAP pol_3h_hb1_4534_000000018_0001_0001__32__P
DIEHLLARAIHRSAQLGDREKVELLTRIFFALEAGKVSEEWAERLARTILEHQRN RSPHRPILQAGLPANASTVVGGDVEFVCKVYSDAQPHIQWIKHVPYLKVLKAAGVNTTDKEIEVLYIRNVTFEDAGEYTCLAGNSIGISFHSAWLTVLPAP pol_3h_hb1_5199_000000022_0001_0001__21__K
DELFQRVMELAFRLVLAAREKNDKDAEERAQRLFRSRAKALESGDQDTAKTLVDRIEKYVKKFG RSPHRPILQAGLPANASTVVGGDVEFVCKVYSDAQPHIQWIKHVPYLKVLKAAGVNTTDKEIEVLYIRNVTFEDAGEYTCLAGNSIGISFHSAWLTVLPAP Motif0041_ems_3hC_830_0001_0001_0002_8731_0001__37__R
DEVHHFLLRLFFKDPDDEDVERILALLLLLKKEGIPPEEVTEIVIKFAEKLGNPELAKELKKILK RSPHRPILQAGLPANASTVVGGDVEFVCKVYSDAQPHIQWIKHVPYLKVLKAAGVNTTDKEIEVLYIRNVTFEDAGEYTCLAGNSIGISFHSAWLTVLPAP pol_c839b00de2d74b58ead539899b931618_0001_000000000_0001_0001__27__L
SREEVLHILNHLYFIAYERNDWELQHILARAMYIVFELLNRGDEESAKKVAEKAKKIVDKK RSPHRPILQAGLPANASTVVGGDVEFVCKVYSDAQPHIQWIKHVPYLKVLKAAGVNTTDKEIEVLYIRNVTFEDAGEYTCLAGNSIGISFHSAWLTVLPAP Grafting_Motif0433_ems_3hM_3525_0001_0001__22__W
DELFQRVMELAFRLVLAAREKNDKDAEERAQRLFRSVAKALESGDQDTAKTLVKRIEKYVKKFG RSPHRPILQAGLPANASTVVGGDVEFVCKVYSDAQPHIQWIKHVPYLKVLKAAGVNTTDKEIEVLYIRNVTFEDAGEYTCLAGNSIGISFHSAWLTVLPAP Motif0041_ems_3hC_830_0001_0001_0002_8731_0001__54__K
LEKLERVALLAVRLVMRIGDPEIAKIWFKVMELLHAYQAGHLDEEEAKRRADKLEKELRKFI RSPHRPILQAGLPANASTVVGGDVEFVCKVYSDAQPHIQWIKHVPYLKVLKAAGVNTTDKEIEVLYIRNVTFEDAGEYTCLAGNSIGISFHSAWLTVLPAP Motif0180_HHH_eva_0267_0001_0001_3855_0001__15__V
DPEKIIRELVRLALEAARKLNDDRVATAVLTLLYAVLRLEKRDAEKAKKLLKEVEEKVKKLIS RSPHRPILQAGLPANASTVVGGDVEFVCKVYSDAQPHIQWIKHVPYLKVLKAAGVNTTDKEIEVLYIRNVTFEDAGEYTCLAGNSIGISFHSAWLTVLPAP mot_H_normal_3h_hb1_3209_000000013_0001_59_63_H_._ems_3hM_1672_0001_0001__44__A
DELFQRVMELAFRLVLAAREKNEKDAEERAQRLFRSVAKALESGDQDTAKTLVDRIEKYVKKFG RSPHRPILQAGLPANASTVVGGDVEFVCKVYSDAQPHIQWIKHVPYLKVLKAAGVNTTDKEIEVLYIRNVTFEDAGEYTCLAGNSIGISFHSAWLTVLPAP Motif0041_ems_3hC_830_0001_0001_0002_8731_0001__23__E
DEVHHFLLRLFFKDPDDERVERILALFLLLKKEGIPPEEVTEIVIKFAEKLGNPELAKELKKILK RSPHRPILQAGLPANASTVVGGDVEFVCKVYSDAQPHIQWIKHVPYLKVLKAAGVNTTDKEIEVLYIRNVTFEDAGEYTCLAGNSIGISFHSAWLTVLPAP pol_c839b00de2d74b58ead539899b931618_0001_000000000_0001_0001__19__R
DEVEELSKKLLHIATRLAFSPNPEDQQLWFKAMRLLDKAESIPDRDKATKVLRKAEKLVSSS RSPHRPILQAGLPANASTVVGGDVEFVCKVYSDAQPHIQWIKHVPYLKVLKAAGVNTTDKEIEVLYIRNVTFEDAGEYTCLAGNSIGISFHSAWLTVLPAP Motif0168_ems_3hC_109_0002_0001_4715_0001__10__L
SWEELYEKAKKLVEQAKKENDEDKLNKATLLVYMAHLAASELGDPTAQTSVERLAAHVSHVAI RSPHRPILQAGLPANASTVVGGDVEFVCKVYSDAQPHIQWIKHVPYLKVLKAAGVNTTDKEIEVLYIRNVTFEDAGEYTCLAGNSIGISFHSAWLTVLPAP Motif0138_ems_3hC_333_0001_5851_0001__59__S
DEVEELSKKVLHIATRLAFSPNPEDQQLWFKAMRLLDKAMSIPDRDKATKVLRKAEKLVSSS RSPHRPILQAGLPANASTVVGGDVEFVCKVYSDAQPHIQWIKHVPYLKVLKAAGVNTTDKEIEVLYIRNVTFEDAGEYTCLAGNSIGISFHSAWLTVLPAP Motif0168_ems_3hC_109_0002_0001_4715_0001__40__M
NWEEAAARALESASRAGDRELNEEILRIFFAVRRGEISEEEAHEMLREIAEKSR RSPHRPILQAGLPANASTVVGGDVEFVCKVYSDAQPHIQWIKHVPYLKVLKAAGVNTTDKEIEVLYIRNVTFEDAGEYTCLAGNSIGISFHSAWLTVLPAP pol_3h_hb1_4534_000000018_0001_0001__8__R
SEELKEEAKRLIKLLKDLARKARDRRERFILAALAASLEKALKNNDEELLRKLIEVAKSAIRRIQ RSPHRPILQAGLPANASTVVGGDVEFVCKVYSDAQPHIQWIKHVPYLKVLKAAGVNTTDKEIEVLYIRNVTFEDAGEYTCLAGNSIGISFHSAWLTVLPAP mot_H_fastrot_cor_f8f8a4152cc90f14bb898546c27f9520_0001_000000007_0001_34_42_H_._3h_hb1_6881_0001_0001_0001__23__R
DELFQRVMELAFRLVLAAREKNDKDAEERAQRLFRSVAKALESGDQDTAKTLVDRIEVYVKKFG RSPHRPILQAGLPANASTVVGGDVEFVCKVYSDAQPHIQWIKHVPYLKVLKAAGVNTTDKEIEVLYIRNVTFEDAGEYTCLAGNSIGISFHSAWLTVLPAP Motif0041_ems_3hC_830_0001_0001_0002_8731_0001__58__V
SEELKEEAKRLIKLLKDLARKASDRRERFILAALAASLEKALKNNDVELLRKLIEVAKSAIRRIQ RSPHRPILQAGLPANASTVVGGDVEFVCKVYSDAQPHIQWIKHVPYLKVLKAAGVNTTDKEIEVLYIRNVTFEDAGEYTCLAGNSIGISFHSAWLTVLPAP mot_H_fastrot_cor_f8f8a4152cc90f14bb898546c27f9520_0001_000000007_0001_34_42_H_._3h_hb1_6881_0001_0001_0001__47__V
SREEVQHILNHLYFIAYERNDEELQHILARAMYIVFELLNRGDEESAKKVAEKAKKIVDKK RSPHRPILQAGLPANASTVVGGDVEFVCKVYSDAQPHIQWIKHVPYLKVLKAAGVNTTDKEIEVLYIRNVTFEDAGEYTCLAGNSIGISFHSAWLTVLPAP Grafting_Motif0433_ems_3hM_3525_0001_0001__6__Q
SREEVLHILNHLYFIAYEGNDEELQHILARAMYIVFELLNRGDEESAKKVAEKAKKIVDKK RSPHRPILQAGLPANASTVVGGDVEFVCKVYSDAQPHIQWIKHVPYLKVLKAAGVNTTDKEIEVLYIRNVTFEDAGEYTCLAGNSIGISFHSAWLTVLPAP Grafting_Motif0433_ems_3hM_3525_0001_0001__19__G
NWEEAAALALESASRAGDRELNEEILRIFFAVRRGEISEFEAHEMLREIAEKSR RSPHRPILQAGLPANASTVVGGDVEFVCKVYSDAQPHIQWIKHVPYLKVLKAAGVNTTDKEIEVLYIRNVTFEDAGEYTCLAGNSIGISFHSAWLTVLPAP pol_3h_hb1_4534_000000018_0001_0001__40__F
DEVEELSKKVLHIATRLAFSPNPEDQQLWFKAMRLLDKAESIPDRDKATKVLRKAETLVSSS RSPHRPILQAGLPANASTVVGGDVEFVCKVYSDAQPHIQWIKHVPYLKVLKAAGVNTTDKEIEVLYIRNVTFEDAGEYTCLAGNSIGISFHSAWLTVLPAP Motif0168_ems_3hC_109_0002_0001_4715_0001__57__T
NYEEAAALALESASRAGDRELNEEILRIFFAVRRGEISEEEAHEMLREIAEKSR RSPHRPILQAGLPANASTVVGGDVEFVCKVYSDAQPHIQWIKHVPYLKVLKAAGVNTTDKEIEVLYIRNVTFEDAGEYTCLAGNSIGISFHSAWLTVLPAP pol_3h_hb1_4534_000000018_0001_0001__2__Y
DELFQRVMELAFRLVLAAREKNDKDAEERAQRLFRSVAKALESGDQLTAKTLVDRIEKYVKKFG RSPHRPILQAGLPANASTVVGGDVEFVCKVYSDAQPHIQWIKHVPYLKVLKAAGVNTTDKEIEVLYIRNVTFEDAGEYTCLAGNSIGISFHSAWLTVLPAP Motif0041_ems_3hC_830_0001_0001_0002_8731_0001__47__L
DEVHHFLLRLFFKDPDDEDVERILALFLLLKKEGIPPEEVTEIVIKFAEKLGNSELAKELKKILK RSPHRPILQAGLPANASTVVGGDVEFVCKVYSDAQPHIQWIKHVPYLKVLKAAGVNTTDKEIEVLYIRNVTFEDAGEYTCLAGNSIGISFHSAWLTVLPAP pol_c839b00de2d74b58ead539899b931618_0001_000000000_0001_0001__54__S
LEKLERVALLAVRLYMRIGDPEIAKIWFKVMELLHAYQAGHLDEEEAKMRADKLEKELRKFI RSPHRPILQAGLPANASTVVGGDVEFVCKVYSDAQPHIQWIKHVPYLKVLKAAGVNTTDKEIEVLYIRNVTFEDAGEYTCLAGNSIGISFHSAWLTVLPAP Motif0180_HHH_eva_0267_0001_0001_3855_0001__49__M
SEELKEEAKRLIKLLKDLERKASDRRERFILAALAASLEKALKNNDEELLRKLIEVAKSAIRRIQ RSPHRPILQAGLPANASTVVGGDVEFVCKVYSDAQPHIQWIKHVPYLKVLKAAGVNTTDKEIEVLYIRNVTFEDAGEYTCLAGNSIGISFHSAWLTVLPAP mot_H_fastrot_cor_f8f8a4152cc90f14bb898546c27f9520_0001_000000007_0001_34_42_H_._3h_hb1_6881_0001_0001_0001__19__E
DLREILRKLIEISEELLRKATDEELREMLELVIALSKEALRENDEELLEAAIRYNEVLIRNA RSPHRPILQAGLPANASTVVGGDVEFVCKVYSDAQPHIQWIKHVPYLKVLKAAGVNTTDKEIEVLYIRNVTFEDAGEYTCLAGNSIGISFHSAWLTVLPAP pol_3h_hb1_3583_000000017_0001_0001__28__M
LEKLERVALLAVRLYMRIGDPEIAKIPFKVMELLHAYQAGHLDEEEAKRRADKLEKELRKFI RSPHRPILQAGLPANASTVVGGDVEFVCKVYSDAQPHIQWIKHVPYLKVLKAAGVNTTDKEIEVLYIRNVTFEDAGEYTCLAGNSIGISFHSAWLTVLPAP Motif0180_HHH_eva_0267_0001_0001_3855_0001__27__P
SREEVLHILNHLYFIAYERNDEELQHILARAMYIVFELLNFGDEESAKKVAEKAKKIVDKK RSPHRPILQAGLPANASTVVGGDVEFVCKVYSDAQPHIQWIKHVPYLKVLKAAGVNTTDKEIEVLYIRNVTFEDAGEYTCLAGNSIGISFHSAWLTVLPAP Grafting_Motif0433_ems_3hM_3525_0001_0001__41__F
LEKLERVALLAVRLYMRIGDPEIAKIWFKVMELLHAYQAGHLDEEEARRRADKLEKELRKFI RSPHRPILQAGLPANASTVVGGDVEFVCKVYSDAQPHIQWIKHVPYLKVLKAAGVNTTDKEIEVLYIRNVTFEDAGEYTCLAGNSIGISFHSAWLTVLPAP Motif0180_HHH_eva_0267_0001_0001_3855_0001__48__R
SEELKEEAKRLIKLLKDLANKASDRRERFILAALAASLEKALKNNDEELLRKLIEVAKSAIRRIQ RSPHRPILQAGLPANASTVVGGDVEFVCKVYSDAQPHIQWIKHVPYLKVLKAAGVNTTDKEIEVLYIRNVTFEDAGEYTCLAGNSIGISFHSAWLTVLPAP mot_H_fastrot_cor_f8f8a4152cc90f14bb898546c27f9520_0001_000000007_0001_34_42_H_._3h_hb1_6881_0001_0001_0001__20__N
DLREILRKLIEISEELLRKATDEELRELLELVIALSKEALRENDEELLEAAIRYNEVHIRNA RSPHRPILQAGLPANASTVVGGDVEFVCKVYSDAQPHIQWIKHVPYLKVLKAAGVNTTDKEIEVLYIRNVTFEDAGEYTCLAGNSIGISFHSAWLTVLPAP pol_3h_hb1_3583_000000017_0001_0001__58__H
SEELKEEAKRLIKLLKDLARKASARRERFILAALAASLEKALKNNDEELLRKLIEVAKSAIRRIQ RSPHRPILQAGLPANASTVVGGDVEFVCKVYSDAQPHIQWIKHVPYLKVLKAAGVNTTDKEIEVLYIRNVTFEDAGEYTCLAGNSIGISFHSAWLTVLPAP mot_H_fastrot_cor_f8f8a4152cc90f14bb898546c27f9520_0001_000000007_0001_34_42_H_._3h_hb1_6881_0001_0001_0001__24__A
SEELKEEAKRLIKLLKDLARKASIRRERFILAALAASLEKALKNNDEELLRKLIEVAKSAIRRIQ RSPHRPILQAGLPANASTVVGGDVEFVCKVYSDAQPHIQWIKHVPYLKVLKAAGVNTTDKEIEVLYIRNVTFEDAGEYTCLAGNSIGISFHSAWLTVLPAP mot_H_fastrot_cor_f8f8a4152cc90f14bb898546c27f9520_0001_000000007_0001_34_42_H_._3h_hb1_6881_0001_0001_0001__24__I
DELFQRVMELAFRLVLAAREKNDKDAEKRAQRLFRSVAKALESGDQDTAKTLVDRIEKYVKKFG RSPHRPILQAGLPANASTVVGGDVEFVCKVYSDAQPHIQWIKHVPYLKVLKAAGVNTTDKEIEVLYIRNVTFEDAGEYTCLAGNSIGISFHSAWLTVLPAP Motif0041_ems_3hC_830_0001_0001_0002_8731_0001__28__K
SWEELYEKAKKLVEQAKKENDEDKLNKATLLVYMAHLAASELGDPTAQTSVERLAAHAFHVAI RSPHRPILQAGLPANASTVVGGDVEFVCKVYSDAQPHIQWIKHVPYLKVLKAAGVNTTDKEIEVLYIRNVTFEDAGEYTCLAGNSIGISFHSAWLTVLPAP Motif0138_ems_3hC_333_0001_5851_0001__58__A
DKKELSDTAEKLLKDALDKNDDSKFISAVFFALKVAKDVNDEQLERIVVKLYNEFMNRYH RSPHRPILQAGLPANASTVVGGDVEFVCKVYSDAQPHIQWIKHVPYLKVLKAAGVNTTDKEIEVLYIRNVTFEDAGEYTCLAGNSIGISFHSAWLTVLPAP ems_3hM_2978_000000028_0001__43__Q
SEELKEEAKRLIKLLKDLARKASDRRERFILHALAASLEKALKNNDEELLRKLIEVAKSAIRRIQ RSPHRPILQAGLPANASTVVGGDVEFVCKVYSDAQPHIQWIKHVPYLKVLKAAGVNTTDKEIEVLYIRNVTFEDAGEYTCLAGNSIGISFHSAWLTVLPAP mot_H_fastrot_cor_f8f8a4152cc90f14bb898546c27f9520_0001_000000007_0001_34_42_H_._3h_hb1_6881_0001_0001_0001__32__H
SWEELQEKAKKLVEQAKKENDEDKLNKATLLVYMAHLAASELGDPTAQTSVERLAAHVFHVAI RSPHRPILQAGLPANASTVVGGDVEFVCKVYSDAQPHIQWIKHVPYLKVLKAAGVNTTDKEIEVLYIRNVTFEDAGEYTCLAGNSIGISFHSAWLTVLPAP Motif0138_ems_3hC_333_0001_5851_0001__6__Q
DEVHHFLLRLFFKDPDDEDVERILALFLLMKKEGIPPEEVTEIVIKFAEKLGNPELAKELKKILK RSPHRPILQAGLPANASTVVGGDVEFVCKVYSDAQPHIQWIKHVPYLKVLKAAGVNTTDKEIEVLYIRNVTFEDAGEYTCLAGNSIGISFHSAWLTVLPAP pol_c839b00de2d74b58ead539899b931618_0001_000000000_0001_0001__30__M
DKKELSDTAEKLLKDALDKNCDSKFISAVFFALKVAKDVNDERLERIVVKLYNEFMNRYH RSPHRPILQAGLPANASTVVGGDVEFVCKVYSDAQPHIQWIKHVPYLKVLKAAGVNTTDKEIEVLYIRNVTFEDAGEYTCLAGNSIGISFHSAWLTVLPAP ems_3hM_2978_000000028_0001__21__C
DIEHLLARAIHRSAQLGDREAVDLLTRIFFALEAGKVSEEWAERLARTILEHQRN RSPHRPILQAGLPANASTVVGGDVEFVCKVYSDAQPHIQWIKHVPYLKVLKAAGVNTTDKEIEVLYIRNVTFEDAGEYTCLAGNSIGISFHSAWLTVLPAP pol_3h_hb1_5199_000000022_0001_0001__23__D
SREEVLHILNHLYFIWYERNDEELQHILARAMYIVFELLNRGDEESAKKVAEKAKKIVDKK RSPHRPILQAGLPANASTVVGGDVEFVCKVYSDAQPHIQWIKHVPYLKVLKAAGVNTTDKEIEVLYIRNVTFEDAGEYTCLAGNSIGISFHSAWLTVLPAP Grafting_Motif0433_ems_3hM_3525_0001_0001__16__W
DIEHLLARAIHRSAQLGDREAVELLTRIFFALEAGKVSEEWAERLARTILSHQRN RSPHRPILQAGLPANASTVVGGDVEFVCKVYSDAQPHIQWIKHVPYLKVLKAAGVNTTDKEIEVLYIRNVTFEDAGEYTCLAGNSIGISFHSAWLTVLPAP pol_3h_hb1_5199_000000022_0001_0001__51__S
DKKELSDMAEKLLKDALDKNDDSKFISAVFFALKVAKDVNDERLERIVVKLYNEFMNRYH RSPHRPILQAGLPANASTVVGGDVEFVCKVYSDAQPHIQWIKHVPYLKVLKAAGVNTTDKEIEVLYIRNVTFEDAGEYTCLAGNSIGISFHSAWLTVLPAP ems_3hM_2978_000000028_0001__8__M
DIEHLLARAIHRSAQLGDREAVELLTRIFFALEAGKVSEEWAERLARTILEHQRR RSPHRPILQAGLPANASTVVGGDVEFVCKVYSDAQPHIQWIKHVPYLKVLKAAGVNTTDKEIEVLYIRNVTFEDAGEYTCLAGNSIGISFHSAWLTVLPAP pol_3h_hb1_5199_000000022_0001_0001__55__R
LEKLERVALLAVRLYMRIGDPEIAKIWFKVMELLHAYQAGHLDAEEAKRRADKLEKELRKFI RSPHRPILQAGLPANASTVVGGDVEFVCKVYSDAQPHIQWIKHVPYLKVLKAAGVNTTDKEIEVLYIRNVTFEDAGEYTCLAGNSIGISFHSAWLTVLPAP Motif0180_HHH_eva_0267_0001_0001_3855_0001__44__A
DKKELSDTAEKLLKDALDKNDDSKFISAVFFALKVAKDVNDERLERIVVKLYNEFMGRYH RSPHRPILQAGLPANASTVVGGDVEFVCKVYSDAQPHIQWIKHVPYLKVLKAAGVNTTDKEIEVLYIRNVTFEDAGEYTCLAGNSIGISFHSAWLTVLPAP ems_3hM_2978_000000028_0001__57__G
DEVHHFELRLFFKDPDDEDVERILALFLLLKKEGIPPEEVTEIVIKFAEKLGNPELAKELKKILK RSPHRPILQAGLPANASTVVGGDVEFVCKVYSDAQPHIQWIKHVPYLKVLKAAGVNTTDKEIEVLYIRNVTFEDAGEYTCLAGNSIGISFHSAWLTVLPAP pol_c839b00de2d74b58ead539899b931618_0001_000000000_0001_0001__7__E
DEVEELSKKVLHIATRLAFSPNPEDQQLWFKAMRLLDKAESIPDRDKATKVKRKAEKLVSSS RSPHRPILQAGLPANASTVVGGDVEFVCKVYSDAQPHIQWIKHVPYLKVLKAAGVNTTDKEIEVLYIRNVTFEDAGEYTCLAGNSIGISFHSAWLTVLPAP Motif0168_ems_3hC_109_0002_0001_4715_0001__52__K
DRVHHFLLRLFFKDPDDEDVERILALFLLLKKEGIPPEEVTEIVIKFAEKLGNPELAKELKKILK RSPHRPILQAGLPANASTVVGGDVEFVCKVYSDAQPHIQWIKHVPYLKVLKAAGVNTTDKEIEVLYIRNVTFEDAGEYTCLAGNSIGISFHSAWLTVLPAP pol_c839b00de2d74b58ead539899b931618_0001_000000000_0001_0001__2__R
DKKELSDTAEKLLKDALDKNDDSKFISAVWFALKVAKDVNDERLERIVVKLYNEFMNRYH RSPHRPILQAGLPANASTVVGGDVEFVCKVYSDAQPHIQWIKHVPYLKVLKAAGVNTTDKEIEVLYIRNVTFEDAGEYTCLAGNSIGISFHSAWLTVLPAP ems_3hM_2978_000000028_0001__30__W
SREEVLHILNHLYFIAYERNDEELQHILARAMYIVFELLNRGDEESAKMVAEKAKKIVDKK RSPHRPILQAGLPANASTVVGGDVEFVCKVYSDAQPHIQWIKHVPYLKVLKAAGVNTTDKEIEVLYIRNVTFEDAGEYTCLAGNSIGISFHSAWLTVLPAP Grafting_Motif0433_ems_3hM_3525_0001_0001__49__M
DEVEELSKKVLHIATRLAFSPNPEDQQLWFKAMRLLDKAESIPDRDKATKLLRKAEKLVSSS RSPHRPILQAGLPANASTVVGGDVEFVCKVYSDAQPHIQWIKHVPYLKVLKAAGVNTTDKEIEVLYIRNVTFEDAGEYTCLAGNSIGISFHSAWLTVLPAP Motif0168_ems_3hC_109_0002_0001_4715_0001__51__L
DEVEELSKKVLHIATRLAFSPNPEDQQLWFKAMRLLDKAESIPDRDKATKVLDKAEKLVSSS RSPHRPILQAGLPANASTVVGGDVEFVCKVYSDAQPHIQWIKHVPYLKVLKAAGVNTTDKEIEVLYIRNVTFEDAGEYTCLAGNSIGISFHSAWLTVLPAP Motif0168_ems_3hC_109_0002_0001_4715_0001__53__D
DIEHLLARAIHRSAQLGEREAVELLTRIFFALEAGKVSEEWAERLARTILEHQRN RSPHRPILQAGLPANASTVVGGDVEFVCKVYSDAQPHIQWIKHVPYLKVLKAAGVNTTDKEIEVLYIRNVTFEDAGEYTCLAGNSIGISFHSAWLTVLPAP pol_3h_hb1_5199_000000022_0001_0001__18__E
SEELKEEAKRLIKLLKDLARKASDRRERFILAALAASLEKALKNNPEELLRKLIEVAKSAIRRIQ RSPHRPILQAGLPANASTVVGGDVEFVCKVYSDAQPHIQWIKHVPYLKVLKAAGVNTTDKEIEVLYIRNVTFEDAGEYTCLAGNSIGISFHSAWLTVLPAP mot_H_fastrot_cor_f8f8a4152cc90f14bb898546c27f9520_0001_000000007_0001_34_42_H_._3h_hb1_6881_0001_0001_0001__46__P
DEVHHFLLRLFFKDPDDEDVERILALFLLLKKEGIPPEEVTEIVIKFAEKLGNNELAKELKKILK RSPHRPILQAGLPANASTVVGGDVEFVCKVYSDAQPHIQWIKHVPYLKVLKAAGVNTTDKEIEVLYIRNVTFEDAGEYTCLAGNSIGISFHSAWLTVLPAP pol_c839b00de2d74b58ead539899b931618_0001_000000000_0001_0001__54__N
DKKELSDFAEKLLKDALDKNDDSKFISAVFFALKVAKDVNDERLERIVVKLYNEFMNRYH RSPHRPILQAGLPANASTVVGGDVEFVCKVYSDAQPHIQWIKHVPYLKVLKAAGVNTTDKEIEVLYIRNVTFEDAGEYTCLAGNSIGISFHSAWLTVLPAP ems_3hM_2978_000000028_0001__8__F
DEVEELSKKVLHIATRLAFSPNPEDQQLWFKSMRLLDKAESIPDRDKATKVLRKAEKLVSSS RSPHRPILQAGLPANASTVVGGDVEFVCKVYSDAQPHIQWIKHVPYLKVLKAAGVNTTDKEIEVLYIRNVTFEDAGEYTCLAGNSIGISFHSAWLTVLPAP Motif0168_ems_3hC_109_0002_0001_4715_0001__32__S
DEVEELSKKVLHIATRLAFSPNPEDQQLWFKAMRLLDKAESIPDRDKATKVIRKAEKLVSSS RSPHRPILQAGLPANASTVVGGDVEFVCKVYSDAQPHIQWIKHVPYLKVLKAAGVNTTDKEIEVLYIRNVTFEDAGEYTCLAGNSIGISFHSAWLTVLPAP Motif0168_ems_3hC_109_0002_0001_4715_0001__52__I
SWEELYEKAKKLVEQAKKENDEDKLNKATLLVYMAHLAASELGDPTAQTSVERLAAHLFHVAI RSPHRPILQAGLPANASTVVGGDVEFVCKVYSDAQPHIQWIKHVPYLKVLKAAGVNTTDKEIEVLYIRNVTFEDAGEYTCLAGNSIGISFHSAWLTVLPAP Motif0138_ems_3hC_333_0001_5851_0001__58__L
DPEKIIRELVRLALEAARKLNDDRVATAVLTLLYAVLRLEKRDPEKAKKLLKEVEEKVKKLHS RSPHRPILQAGLPANASTVVGGDVEFVCKVYSDAQPHIQWIKHVPYLKVLKAAGVNTTDKEIEVLYIRNVTFEDAGEYTCLAGNSIGISFHSAWLTVLPAP mot_H_normal_3h_hb1_3209_000000013_0001_59_63_H_._ems_3hM_1672_0001_0001__62__H
DKKELSDTAEKLLKDALDKNDDSKFISAVFFALKVAKDVPDERLERIVVKLYNEFMNRYH RSPHRPILQAGLPANASTVVGGDVEFVCKVYSDAQPHIQWIKHVPYLKVLKAAGVNTTDKEIEVLYIRNVTFEDAGEYTCLAGNSIGISFHSAWLTVLPAP ems_3hM_2978_000000028_0001__40__P
SKEERLKELLRLIKEAIKRNLTEEVERLAREAAEIAQELRDEEVLQEALLLWFRFEIGRR RSPHRPILQAGLPANASTVVGGDVEFVCKVYSDAQPHIQWIKHVPYLKVLKAAGVNTTDKEIEVLYIRNVTFEDAGEYTCLAGNSIGISFHSAWLTVLPAP mot_H_normal_3h_hb1_3627_000000010_0001_51_57_H_._3h_hb1_1457_0001_0001_0001_0001__58__G
NWEEAAALALESASRAGDRELNEEILSIFFAVRRGEISEEEAHEMLREIAEKSR RSPHRPILQAGLPANASTVVGGDVEFVCKVYSDAQPHIQWIKHVPYLKVLKAAGVNTTDKEIEVLYIRNVTFEDAGEYTCLAGNSIGISFHSAWLTVLPAP pol_3h_hb1_4534_000000018_0001_0001__27__S
SREEVLHILNHLYFIAYERNDEELQHILARAMYYVFELLNRGDEESAKKVAEKAKKIVDKK RSPHRPILQAGLPANASTVVGGDVEFVCKVYSDAQPHIQWIKHVPYLKVLKAAGVNTTDKEIEVLYIRNVTFEDAGEYTCLAGNSIGISFHSAWLTVLPAP Grafting_Motif0433_ems_3hM_3525_0001_0001__34__Y
SWEELYEKAKKLVEQAKKENDEDKLNKATLLVYMAHLAASELGDPLAQTSVERLAAHVFHVAI RSPHRPILQAGLPANASTVVGGDVEFVCKVYSDAQPHIQWIKHVPYLKVLKAAGVNTTDKEIEVLYIRNVTFEDAGEYTCLAGNSIGISFHSAWLTVLPAP Motif0138_ems_3hC_333_0001_5851_0001__46__L
DKKELSDTAEKLLKSALDKNDDSKFISAVFFALKVAKDVNDERLERIVVKLYNEFMNRYH RSPHRPILQAGLPANASTVVGGDVEFVCKVYSDAQPHIQWIKHVPYLKVLKAAGVNTTDKEIEVLYIRNVTFEDAGEYTCLAGNSIGISFHSAWLTVLPAP ems_3hM_2978_000000028_0001__15__S
DEVHHFLLRLFFKDPDDEDVERILALFLLLKKEGIPPEEVTEIVIKFAEKLGYPELAKELKKILK RSPHRPILQAGLPANASTVVGGDVEFVCKVYSDAQPHIQWIKHVPYLKVLKAAGVNTTDKEIEVLYIRNVTFEDAGEYTCLAGNSIGISFHSAWLTVLPAP pol_c839b00de2d74b58ead539899b931618_0001_000000000_0001_0001__53__Y
NWEEAAALALESASRAGDRELNEEILRIFFAVRRGEISEEEAQEMLREIAEKSR RSPHRPILQAGLPANASTVVGGDVEFVCKVYSDAQPHIQWIKHVPYLKVLKAAGVNTTDKEIEVLYIRNVTFEDAGEYTCLAGNSIGISFHSAWLTVLPAP pol_3h_hb1_4534_000000018_0001_0001__43__Q
NWEEAAALALESASRAGDRELNEEILRIFFAVRRGEISEEEAHEMLREISEKSR RSPHRPILQAGLPANASTVVGGDVEFVCKVYSDAQPHIQWIKHVPYLKVLKAAGVNTTDKEIEVLYIRNVTFEDAGEYTCLAGNSIGISFHSAWLTVLPAP pol_3h_hb1_4534_000000018_0001_0001__50__S
DELFQRVMELAFRLVLAAREKNDKDAEERAQRLFRSVAKALESGDQDTAKTLVDRIEKYVKKTG RSPHRPILQAGLPANASTVVGGDVEFVCKVYSDAQPHIQWIKHVPYLKVLKAAGVNTTDKEIEVLYIRNVTFEDAGEYTCLAGNSIGISFHSAWLTVLPAP Motif0041_ems_3hC_830_0001_0001_0002_8731_0001__63__T
DELFQRVMELAFRLVLAAREKNDKDAEERAQRLFRSVAKALEFGDQDTAKTLVDRIEKYVKKFG RSPHRPILQAGLPANASTVVGGDVEFVCKVYSDAQPHIQWIKHVPYLKVLKAAGVNTTDKEIEVLYIRNVTFEDAGEYTCLAGNSIGISFHSAWLTVLPAP Motif0041_ems_3hC_830_0001_0001_0002_8731_0001__43__F
DELFQRVMELAFRLVLAAREKNDKDADERAQRLFRSVAKALESGDQDTAKTLVDRIEKYVKKFG RSPHRPILQAGLPANASTVVGGDVEFVCKVYSDAQPHIQWIKHVPYLKVLKAAGVNTTDKEIEVLYIRNVTFEDAGEYTCLAGNSIGISFHSAWLTVLPAP Motif0041_ems_3hC_830_0001_0001_0002_8731_0001__27__D
DELFQRVMELAFRLVLAAREKNDKDAEERAQRLFRSVAKALESGDQTTAKTLVDRIEKYVKKFG RSPHRPILQAGLPANASTVVGGDVEFVCKVYSDAQPHIQWIKHVPYLKVLKAAGVNTTDKEIEVLYIRNVTFEDAGEYTCLAGNSIGISFHSAWLTVLPAP Motif0041_ems_3hC_830_0001_0001_0002_8731_0001__47__T
DFDTHEFEELEKVLEEARRKNDFRLAERAARLAAESLERYRDAELVREALQEALLCWLALYK RSPHRPILQAGLPANASTVVGGDVEFVCKVYSDAQPHIQWIKHVPYLKVLKAAGVNTTDKEIEVLYIRNVTFEDAGEYTCLAGNSIGISFHSAWLTVLPAP mot_H_normal_3h_hb1_3627_000000010_0001_51_57_H_._3h_hb1_167_0001_0003_0001_0001__56__C
LIKLERVALLAVRLYMRIGDPEIAKIWFKVMELLHAYQAGHLDEEEAKRRADKLEKELRKFI RSPHRPILQAGLPANASTVVGGDVEFVCKVYSDAQPHIQWIKHVPYLKVLKAAGVNTTDKEIEVLYIRNVTFEDAGEYTCLAGNSIGISFHSAWLTVLPAP Motif0180_HHH_eva_0267_0001_0001_3855_0001__2__I
SREEVLHILNHLYFIAYERNDEELQHILARAMYIVFELLNRGDEESAKKVAEKPKKIVDKK RSPHRPILQAGLPANASTVVGGDVEFVCKVYSDAQPHIQWIKHVPYLKVLKAAGVNTTDKEIEVLYIRNVTFEDAGEYTCLAGNSIGISFHSAWLTVLPAP Grafting_Motif0433_ems_3hM_3525_0001_0001__54__P
SWEELYEKAKKLVEKAKKENDEDKLNKATLLVYMAHLAASELGDPTAQTSVERLAAHVFHVAI RSPHRPILQAGLPANASTVVGGDVEFVCKVYSDAQPHIQWIKHVPYLKVLKAAGVNTTDKEIEVLYIRNVTFEDAGEYTCLAGNSIGISFHSAWLTVLPAP Motif0138_ems_3hC_333_0001_5851_0001__15__K
DIEHLLARAIHKSAQLGDREAVELLTRIFFALEAGKVSEEWAERLARTILEHQRN RSPHRPILQAGLPANASTVVGGDVEFVCKVYSDAQPHIQWIKHVPYLKVLKAAGVNTTDKEIEVLYIRNVTFEDAGEYTCLAGNSIGISFHSAWLTVLPAP pol_3h_hb1_5199_000000022_0001_0001__12__K
SEELKEEAKRLIKLLKDLARKASDRRERFILAALAASLEKALKNNDTELLRKLIEVAKSAIRRIQ RSPHRPILQAGLPANASTVVGGDVEFVCKVYSDAQPHIQWIKHVPYLKVLKAAGVNTTDKEIEVLYIRNVTFEDAGEYTCLAGNSIGISFHSAWLTVLPAP mot_H_fastrot_cor_f8f8a4152cc90f14bb898546c27f9520_0001_000000007_0001_34_42_H_._3h_hb1_6881_0001_0001_0001__47__T
SREEVLHILNHLYFIAYEDNDEELQHILARAMYIVFELLNRGDEESAKKVAEKAKKIVDKK RSPHRPILQAGLPANASTVVGGDVEFVCKVYSDAQPHIQWIKHVPYLKVLKAAGVNTTDKEIEVLYIRNVTFEDAGEYTCLAGNSIGISFHSAWLTVLPAP Grafting_Motif0433_ems_3hM_3525_0001_0001__19__D
SREEMLHILNHLYFIAYERNDEELQHILARAMYIVFELLNRGDEESAKKVAEKAKKIVDKK RSPHRPILQAGLPANASTVVGGDVEFVCKVYSDAQPHIQWIKHVPYLKVLKAAGVNTTDKEIEVLYIRNVTFEDAGEYTCLAGNSIGISFHSAWLTVLPAP Grafting_Motif0433_ems_3hM_3525_0001_0001__5__M
SWEELYEKAKKLVEQAKKENDEDKSNKATLLVYMAHLAASELGDPTAQTSVERLAAHVFHVAI RSPHRPILQAGLPANASTVVGGDVEFVCKVYSDAQPHIQWIKHVPYLKVLKAAGVNTTDKEIEVLYIRNVTFEDAGEYTCLAGNSIGISFHSAWLTVLPAP Motif0138_ems_3hC_333_0001_5851_0001__25__S
DFDTHEFEELEKVLEEARRKNDFRLAERAARLAAISLERYRDAELVREALQEALLLWLALYK RSPHRPILQAGLPANASTVVGGDVEFVCKVYSDAQPHIQWIKHVPYLKVLKAAGVNTTDKEIEVLYIRNVTFEDAGEYTCLAGNSIGISFHSAWLTVLPAP mot_H_normal_3h_hb1_3627_000000010_0001_51_57_H_._3h_hb1_167_0001_0003_0001_0001__35__I
NSEEAAALALESASRAGDRELNEEILRIFFAVRRGEISEEEAHEMLREIAEKSR RSPHRPILQAGLPANASTVVGGDVEFVCKVYSDAQPHIQWIKHVPYLKVLKAAGVNTTDKEIEVLYIRNVTFEDAGEYTCLAGNSIGISFHSAWLTVLPAP pol_3h_hb1_4534_000000018_0001_0001__2__S
LEKLERVALEAVRLYMRIGDPEIAKIWFKVMELLHAYQAGHLDEEEAKRRADKLEKELRKFI RSPHRPILQAGLPANASTVVGGDVEFVCKVYSDAQPHIQWIKHVPYLKVLKAAGVNTTDKEIEVLYIRNVTFEDAGEYTCLAGNSIGISFHSAWLTVLPAP Motif0180_HHH_eva_0267_0001_0001_3855_0001__10__E
DLREILRKLIEISEELLRKATDEELRELLELVIALSKEALGENDEELLEAAIRYNEVLIRNA RSPHRPILQAGLPANASTVVGGDVEFVCKVYSDAQPHIQWIKHVPYLKVLKAAGVNTTDKEIEVLYIRNVTFEDAGEYTCLAGNSIGISFHSAWLTVLPAP pol_3h_hb1_3583_000000017_0001_0001__41__G
SWEELYEKAKKLVEQAKKENDEDKLNKATLLVYMAHLAASELGDPTAQTSVERLAAHVFQVAI RSPHRPILQAGLPANASTVVGGDVEFVCKVYSDAQPHIQWIKHVPYLKVLKAAGVNTTDKEIEVLYIRNVTFEDAGEYTCLAGNSIGISFHSAWLTVLPAP Motif0138_ems_3hC_333_0001_5851_0001__60__Q
SREEVLHILNHLYFIAHERNDEELQHILARAMYIVFELLNRGDEESAKKVAEKAKKIVDKK RSPHRPILQAGLPANASTVVGGDVEFVCKVYSDAQPHIQWIKHVPYLKVLKAAGVNTTDKEIEVLYIRNVTFEDAGEYTCLAGNSIGISFHSAWLTVLPAP Grafting_Motif0433_ems_3hM_3525_0001_0001__17__H
LEKLERVALLAVRLYMRIGDPEIAKIWGKVMELLHAYQAGHLDEEEAKRRADKLEKELRKFI RSPHRPILQAGLPANASTVVGGDVEFVCKVYSDAQPHIQWIKHVPYLKVLKAAGVNTTDKEIEVLYIRNVTFEDAGEYTCLAGNSIGISFHSAWLTVLPAP Motif0180_HHH_eva_0267_0001_0001_3855_0001__28__G
SWEELYEKAKKLVELAKKENDEDKLNKATLLVYMAHLAASELGDPTAQTSVERLAAHVFHVAI RSPHRPILQAGLPANASTVVGGDVEFVCKVYSDAQPHIQWIKHVPYLKVLKAAGVNTTDKEIEVLYIRNVTFEDAGEYTCLAGNSIGISFHSAWLTVLPAP Motif0138_ems_3hC_333_0001_5851_0001__15__L
DIEHLLARAIHRSAQLGDREAVELLTRIFFALESGKVSEEWAERLARTILEHQRN RSPHRPILQAGLPANASTVVGGDVEFVCKVYSDAQPHIQWIKHVPYLKVLKAAGVNTTDKEIEVLYIRNVTFEDAGEYTCLAGNSIGISFHSAWLTVLPAP pol_3h_hb1_5199_000000022_0001_0001__34__S
SEELWEEAKRLIKLLKDLARKASDRRERFILAALAASLEKALKNNDEELLRKLIEVAKSAIRRIQ RSPHRPILQAGLPANASTVVGGDVEFVCKVYSDAQPHIQWIKHVPYLKVLKAAGVNTTDKEIEVLYIRNVTFEDAGEYTCLAGNSIGISFHSAWLTVLPAP mot_H_fastrot_cor_f8f8a4152cc90f14bb898546c27f9520_0001_000000007_0001_34_42_H_._3h_hb1_6881_0001_0001_0001__5__W
DKKELSDTAEKLLKDALDKNDDSKFISAVFFALKVAKDVNDERLERIVVWLYNEFMNRYH RSPHRPILQAGLPANASTVVGGDVEFVCKVYSDAQPHIQWIKHVPYLKVLKAAGVNTTDKEIEVLYIRNVTFEDAGEYTCLAGNSIGISFHSAWLTVLPAP ems_3hM_2978_000000028_0001__50__W
SREEVLHILNHLYFIAYERNDEELQHILARAMYIVFELLNRCDEESAKKVAEKAKKIVDKK RSPHRPILQAGLPANASTVVGGDVEFVCKVYSDAQPHIQWIKHVPYLKVLKAAGVNTTDKEIEVLYIRNVTFEDAGEYTCLAGNSIGISFHSAWLTVLPAP Grafting_Motif0433_ems_3hM_3525_0001_0001__42__C
LEKLERVALLAVRLYMRIGDFEIAKIWFKVMELLHAYQAGHLDEEEAKRRADKLEKELRKFI RSPHRPILQAGLPANASTVVGGDVEFVCKVYSDAQPHIQWIKHVPYLKVLKAAGVNTTDKEIEVLYIRNVTFEDAGEYTCLAGNSIGISFHSAWLTVLPAP Motif0180_HHH_eva_0267_0001_0001_3855_0001__21__F
NWEEAAALALESASRAGDRELNEEILRIFFAVRRGERSEEEAHEMLREIAEKSR RSPHRPILQAGLPANASTVVGGDVEFVCKVYSDAQPHIQWIKHVPYLKVLKAAGVNTTDKEIEVLYIRNVTFEDAGEYTCLAGNSIGISFHSAWLTVLPAP pol_3h_hb1_4534_000000018_0001_0001__37__R
DLREILRKLIEISDELLRKATDEELRELLELVIALSKEALRENDEELLEAAIRYNEVLIRNA RSPHRPILQAGLPANASTVVGGDVEFVCKVYSDAQPHIQWIKHVPYLKVLKAAGVNTTDKEIEVLYIRNVTFEDAGEYTCLAGNSIGISFHSAWLTVLPAP pol_3h_hb1_3583_000000017_0001_0001__14__D
KEELKEEAKRLIKLLKDLARKASDRRERFILAALAASLEKALKNNDEELLRKLIEVAKSAIRRIQ RSPHRPILQAGLPANASTVVGGDVEFVCKVYSDAQPHIQWIKHVPYLKVLKAAGVNTTDKEIEVLYIRNVTFEDAGEYTCLAGNSIGISFHSAWLTVLPAP mot_H_fastrot_cor_f8f8a4152cc90f14bb898546c27f9520_0001_000000007_0001_34_42_H_._3h_hb1_6881_0001_0001_0001__1__K
LEKLERVALLAVRLYMRIGDPEIAKIWFKVMQLLHAYQAGHLDEEEAKRRADKLEKELRKFI RSPHRPILQAGLPANASTVVGGDVEFVCKVYSDAQPHIQWIKHVPYLKVLKAAGVNTTDKEIEVLYIRNVTFEDAGEYTCLAGNSIGISFHSAWLTVLPAP Motif0180_HHH_eva_0267_0001_0001_3855_0001__32__Q
LEKLERVALLAVRLYMRIGDPEIAKIDFKVMELLHAYQAGHLDEEEAKRRADKLEKELRKFI RSPHRPILQAGLPANASTVVGGDVEFVCKVYSDAQPHIQWIKHVPYLKVLKAAGVNTTDKEIEVLYIRNVTFEDAGEYTCLAGNSIGISFHSAWLTVLPAP Motif0180_HHH_eva_0267_0001_0001_3855_0001__27__D
DEVHHFLLRLFFKDPDDEDVERILALFMLLKKEGIPPEEVTEIVIKFAEKLGNPELAKELKKILK RSPHRPILQAGLPANASTVVGGDVEFVCKVYSDAQPHIQWIKHVPYLKVLKAAGVNTTDKEIEVLYIRNVTFEDAGEYTCLAGNSIGISFHSAWLTVLPAP pol_c839b00de2d74b58ead539899b931618_0001_000000000_0001_0001__28__M
NWEEAAALALESATRAGDRELNEEILRIFFAVRRGEISEEEAHEMLREIAEKSR RSPHRPILQAGLPANASTVVGGDVEFVCKVYSDAQPHIQWIKHVPYLKVLKAAGVNTTDKEIEVLYIRNVTFEDAGEYTCLAGNSIGISFHSAWLTVLPAP pol_3h_hb1_4534_000000018_0001_0001__14__T
DLEEILRKLIEISEELLRKATDEELRELLELVIALSKEALRENDEELLEAAIRYNEVLIRNA RSPHRPILQAGLPANASTVVGGDVEFVCKVYSDAQPHIQWIKHVPYLKVLKAAGVNTTDKEIEVLYIRNVTFEDAGEYTCLAGNSIGISFHSAWLTVLPAP pol_3h_hb1_3583_000000017_0001_0001__3__E
DEVESLSKKVLHIATRLAFSPNPEDQQLWFKAMRLLDKAESIPDRDKATKVLRKAEKLVSSS RSPHRPILQAGLPANASTVVGGDVEFVCKVYSDAQPHIQWIKHVPYLKVLKAAGVNTTDKEIEVLYIRNVTFEDAGEYTCLAGNSIGISFHSAWLTVLPAP Motif0168_ems_3hC_109_0002_0001_4715_0001__5__S
SEELKEEAKRLIKLLPDLARKASDRRERFILAALAASLEKALKNNDEELLRKLIEVAKSAIRRIQ RSPHRPILQAGLPANASTVVGGDVEFVCKVYSDAQPHIQWIKHVPYLKVLKAAGVNTTDKEIEVLYIRNVTFEDAGEYTCLAGNSIGISFHSAWLTVLPAP mot_H_fastrot_cor_f8f8a4152cc90f14bb898546c27f9520_0001_000000007_0001_34_42_H_._3h_hb1_6881_0001_0001_0001__16__P
DEVHHFLLRLFFKDPDDEDVERILALFLLLKKEGIPPEEVMEIVIKFAEKLGNPELAKELKKILK RSPHRPILQAGLPANASTVVGGDVEFVCKVYSDAQPHIQWIKHVPYLKVLKAAGVNTTDKEIEVLYIRNVTFEDAGEYTCLAGNSIGISFHSAWLTVLPAP pol_c839b00de2d74b58ead539899b931618_0001_000000000_0001_0001__41__M
SWEERYEKAKKLVEQAKKENDEDKLNKATLLVYMAHLAASELGDPTAQTSVERLAAHVFHVAI RSPHRPILQAGLPANASTVVGGDVEFVCKVYSDAQPHIQWIKHVPYLKVLKAAGVNTTDKEIEVLYIRNVTFEDAGEYTCLAGNSIGISFHSAWLTVLPAP Motif0138_ems_3hC_333_0001_5851_0001__5__R
SWEELYEKAKKLVEQAKKENDEDKLNKATLLVYMAHLAASELGDPTAQTSVERLAAHVFHVAT RSPHRPILQAGLPANASTVVGGDVEFVCKVYSDAQPHIQWIKHVPYLKVLKAAGVNTTDKEIEVLYIRNVTFEDAGEYTCLAGNSIGISFHSAWLTVLPAP Motif0138_ems_3hC_333_0001_5851_0001__63__T
DKKELSDTAEKLLKDALDKNDDSKFISAVFFALKVIKDVNDERLERIVVKLYNEFMNRYH RSPHRPILQAGLPANASTVVGGDVEFVCKVYSDAQPHIQWIKHVPYLKVLKAAGVNTTDKEIEVLYIRNVTFEDAGEYTCLAGNSIGISFHSAWLTVLPAP ems_3hM_2978_000000028_0001__36__I
DKKELSDTAEKLLKDALDKNDDSKFISPVFFALKVAKDVNDERLERIVVKLYNEFMNRYH RSPHRPILQAGLPANASTVVGGDVEFVCKVYSDAQPHIQWIKHVPYLKVLKAAGVNTTDKEIEVLYIRNVTFEDAGEYTCLAGNSIGISFHSAWLTVLPAP ems_3hM_2978_000000028_0001__28__P
LKKLERVALLAVRLYMRIGDPEIAKIWFKVMELLHAYQAGHLDEEEAKRRADKLEKELRKFI RSPHRPILQAGLPANASTVVGGDVEFVCKVYSDAQPHIQWIKHVPYLKVLKAAGVNTTDKEIEVLYIRNVTFEDAGEYTCLAGNSIGISFHSAWLTVLPAP Motif0180_HHH_eva_0267_0001_0001_3855_0001__2__K
SEELEEEAKRLIKLLKDLARKASDRRERFILAALAASLEKALKNNDEELLRKLIEVAKSAIRRIQ RSPHRPILQAGLPANASTVVGGDVEFVCKVYSDAQPHIQWIKHVPYLKVLKAAGVNTTDKEIEVLYIRNVTFEDAGEYTCLAGNSIGISFHSAWLTVLPAP mot_H_fastrot_cor_f8f8a4152cc90f14bb898546c27f9520_0001_000000007_0001_34_42_H_._3h_hb1_6881_0001_0001_0001__5__E
LKEERLKELLRLIKEAIKRNLTEEVERLAREAAEIAQELRDEEVLQEALLLWFRFEIRRR RSPHRPILQAGLPANASTVVGGDVEFVCKVYSDAQPHIQWIKHVPYLKVLKAAGVNTTDKEIEVLYIRNVTFEDAGEYTCLAGNSIGISFHSAWLTVLPAP mot_H_normal_3h_hb1_3627_000000010_0001_51_57_H_._3h_hb1_1457_0001_0001_0001_0001__1__L
DEVHHFLLRLFFKDPDDETVERILALFLLLKKEGIPPEEVTEIVIKFAEKLGNPELAKELKKILK RSPHRPILQAGLPANASTVVGGDVEFVCKVYSDAQPHIQWIKHVPYLKVLKAAGVNTTDKEIEVLYIRNVTFEDAGEYTCLAGNSIGISFHSAWLTVLPAP pol_c839b00de2d74b58ead539899b931618_0001_000000000_0001_0001__19__T
DKKELSDTAEKLLKDALDKNDDSKFISAVFFALKVAKDVNDERLERIVVKLYNEFMNRYQ RSPHRPILQAGLPANASTVVGGDVEFVCKVYSDAQPHIQWIKHVPYLKVLKAAGVNTTDKEIEVLYIRNVTFEDAGEYTCLAGNSIGISFHSAWLTVLPAP ems_3hM_2978_000000028_0001__60__Q
SLVERVGEQVEKRGLPPEALVLTVWLALVKAGDPEKARLVEELAREVFEGKLPPEELKRLLREIE RSPHRPILQAGLPANASTVVGGDVEFVCKVYSDAQPHIQWIKHVPYLKVLKAAGVNTTDKEIEVLYIRNVTFEDAGEYTCLAGNSIGISFHSAWLTVLPAP pol_51795df6240b2cd79629f11a12b4f3c7_0001_000000005_0001_0001__7__G
SEELKEEAKRLIKLLKDLARKASDCRERFILAALAASLEKALKNNDEELLRKLIEVAKSAIRRIQ RSPHRPILQAGLPANASTVVGGDVEFVCKVYSDAQPHIQWIKHVPYLKVLKAAGVNTTDKEIEVLYIRNVTFEDAGEYTCLAGNSIGISFHSAWLTVLPAP mot_H_fastrot_cor_f8f8a4152cc90f14bb898546c27f9520_0001_000000007_0001_34_42_H_._3h_hb1_6881_0001_0001_0001__25__C
SEELKEEAKRLIKLLKDLNRKASDRRERFILAALAASLEKALKNNDEELLRKLIEVAKSAIRRIQ RSPHRPILQAGLPANASTVVGGDVEFVCKVYSDAQPHIQWIKHVPYLKVLKAAGVNTTDKEIEVLYIRNVTFEDAGEYTCLAGNSIGISFHSAWLTVLPAP mot_H_fastrot_cor_f8f8a4152cc90f14bb898546c27f9520_0001_000000007_0001_34_42_H_._3h_hb1_6881_0001_0001_0001__19__N
DEVHHFLLRLFFKDPDDEDVERILALFLLLKKEGFPPEEVTEIVIKFAEKLGNPELAKELKKILK RSPHRPILQAGLPANASTVVGGDVEFVCKVYSDAQPHIQWIKHVPYLKVLKAAGVNTTDKEIEVLYIRNVTFEDAGEYTCLAGNSIGISFHSAWLTVLPAP pol_c839b00de2d74b58ead539899b931618_0001_000000000_0001_0001__35__F
DELFQRVMELAFRLVLAAREKNDKDAEERAQRLFRSVAKALEVGDQDTAKTLVDRIEKYVKKFG RSPHRPILQAGLPANASTVVGGDVEFVCKVYSDAQPHIQWIKHVPYLKVLKAAGVNTTDKEIEVLYIRNVTFEDAGEYTCLAGNSIGISFHSAWLTVLPAP Motif0041_ems_3hC_830_0001_0001_0002_8731_0001__43__V
DEVEELSKKVLHIATRLAFSPNPEDQQLWFIAMRLLDKAESIPDRDKATKVLRKAEKLVSSS RSPHRPILQAGLPANASTVVGGDVEFVCKVYSDAQPHIQWIKHVPYLKVLKAAGVNTTDKEIEVLYIRNVTFEDAGEYTCLAGNSIGISFHSAWLTVLPAP Motif0168_ems_3hC_109_0002_0001_4715_0001__31__I
SEELKREAKRLIKLLKDLARKASDRRERFILAALAASLEKALKNNDEELLRKLIEVAKSAIRRIQ RSPHRPILQAGLPANASTVVGGDVEFVCKVYSDAQPHIQWIKHVPYLKVLKAAGVNTTDKEIEVLYIRNVTFEDAGEYTCLAGNSIGISFHSAWLTVLPAP mot_H_fastrot_cor_f8f8a4152cc90f14bb898546c27f9520_0001_000000007_0001_34_42_H_._3h_hb1_6881_0001_0001_0001__6__R
SEELKEEAKRLIKLLKDLARKASDRRERFILAALEASLEKALKNNDEELLRKLIEVAKSAIRRIQ RSPHRPILQAGLPANASTVVGGDVEFVCKVYSDAQPHIQWIKHVPYLKVLKAAGVNTTDKEIEVLYIRNVTFEDAGEYTCLAGNSIGISFHSAWLTVLPAP mot_H_fastrot_cor_f8f8a4152cc90f14bb898546c27f9520_0001_000000007_0001_34_42_H_._3h_hb1_6881_0001_0001_0001__35__E
DELFQRVMELAFRLVLSAREKNDKDAEERAQRLFRSVAKALESGDQDTAKTLVDRIEKYVKKFG RSPHRPILQAGLPANASTVVGGDVEFVCKVYSDAQPHIQWIKHVPYLKVLKAAGVNTTDKEIEVLYIRNVTFEDAGEYTCLAGNSIGISFHSAWLTVLPAP Motif0041_ems_3hC_830_0001_0001_0002_8731_0001__17__S
SREEVLHILNDLYFIAYERNDEELQHILARAMYIVFELLNRGDEESAKKVAEKAKKIVDKK RSPHRPILQAGLPANASTVVGGDVEFVCKVYSDAQPHIQWIKHVPYLKVLKAAGVNTTDKEIEVLYIRNVTFEDAGEYTCLAGNSIGISFHSAWLTVLPAP Grafting_Motif0433_ems_3hM_3525_0001_0001__11__D
SWEELYEKAKKLVEQAKKENDEDKLNKATLLVYMAHLAASELGDPTKQTSVERLAAHVFHVAI RSPHRPILQAGLPANASTVVGGDVEFVCKVYSDAQPHIQWIKHVPYLKVLKAAGVNTTDKEIEVLYIRNVTFEDAGEYTCLAGNSIGISFHSAWLTVLPAP Motif0138_ems_3hC_333_0001_5851_0001__47__K
SEELKEEAKRLIKLLKDLARKASDRREYFILAALAASLEKALKNNDEELLRKLIEVAKSAIRRIQ RSPHRPILQAGLPANASTVVGGDVEFVCKVYSDAQPHIQWIKHVPYLKVLKAAGVNTTDKEIEVLYIRNVTFEDAGEYTCLAGNSIGISFHSAWLTVLPAP mot_H_fastrot_cor_f8f8a4152cc90f14bb898546c27f9520_0001_000000007_0001_34_42_H_._3h_hb1_6881_0001_0001_0001__28__Y
LEKLERVALLAVRLYMRIGDPEIAKIWFKVMELLHAYQAGHLDEEEAKRRADKLEKELRKII RSPHRPILQAGLPANASTVVGGDVEFVCKVYSDAQPHIQWIKHVPYLKVLKAAGVNTTDKEIEVLYIRNVTFEDAGEYTCLAGNSIGISFHSAWLTVLPAP Motif0180_HHH_eva_0267_0001_0001_3855_0001__61__I
DIQHLLARAIHRSAQLGDREAVELLTRIFFALEAGKVSEEWAERLARTILEHQRN RSPHRPILQAGLPANASTVVGGDVEFVCKVYSDAQPHIQWIKHVPYLKVLKAAGVNTTDKEIEVLYIRNVTFEDAGEYTCLAGNSIGISFHSAWLTVLPAP pol_3h_hb1_5199_000000022_0001_0001__3__Q
SEELKEEAKRLIKLLKDLARKASDRRERFILAALAASLEKALKNNDEELLRKYIEVAKSAIRRIQ RSPHRPILQAGLPANASTVVGGDVEFVCKVYSDAQPHIQWIKHVPYLKVLKAAGVNTTDKEIEVLYIRNVTFEDAGEYTCLAGNSIGISFHSAWLTVLPAP mot_H_fastrot_cor_f8f8a4152cc90f14bb898546c27f9520_0001_000000007_0001_34_42_H_._3h_hb1_6881_0001_0001_0001__53__Y
DEVEELSKKVLHIATRLAFSPNPEDQQPWFKAMRLLDKAESIPDRDKATKVLRKAEKLVSSS RSPHRPILQAGLPANASTVVGGDVEFVCKVYSDAQPHIQWIKHVPYLKVLKAAGVNTTDKEIEVLYIRNVTFEDAGEYTCLAGNSIGISFHSAWLTVLPAP Motif0168_ems_3hC_109_0002_0001_4715_0001__28__P
DEVHHFLLRLFFKDPDDEDVERILALFLLLKKEGIPPEEVTEIVIKFAEKMGNPELAKELKKILK RSPHRPILQAGLPANASTVVGGDVEFVCKVYSDAQPHIQWIKHVPYLKVLKAAGVNTTDKEIEVLYIRNVTFEDAGEYTCLAGNSIGISFHSAWLTVLPAP pol_c839b00de2d74b58ead539899b931618_0001_000000000_0001_0001__51__M
SREEVLHILNHLYFIAYERNDEELQHILARAMYIVFELWNRGDEESAKKVAEKAKKIVDKK RSPHRPILQAGLPANASTVVGGDVEFVCKVYSDAQPHIQWIKHVPYLKVLKAAGVNTTDKEIEVLYIRNVTFEDAGEYTCLAGNSIGISFHSAWLTVLPAP Grafting_Motif0433_ems_3hM_3525_0001_0001__39__W
SRIEVLHILNHLYFIAYERNDEELQHILARAMYIVFELLNRGDEESAKKVAEKAKKIVDKK RSPHRPILQAGLPANASTVVGGDVEFVCKVYSDAQPHIQWIKHVPYLKVLKAAGVNTTDKEIEVLYIRNVTFEDAGEYTCLAGNSIGISFHSAWLTVLPAP Grafting_Motif0433_ems_3hM_3525_0001_0001__3__I
DELFQRVMELAFRLVLAAREKNDKDAEERAQRLFRSVAKALESGDQDQAKTLVDRIEKYVKKFG RSPHRPILQAGLPANASTVVGGDVEFVCKVYSDAQPHIQWIKHVPYLKVLKAAGVNTTDKEIEVLYIRNVTFEDAGEYTCLAGNSIGISFHSAWLTVLPAP Motif0041_ems_3hC_830_0001_0001_0002_8731_0001__48__Q
DIEHLLAGAIHRSAQLGDREAVELLTRIFFALEAGKVSEEWAERLARTILEHQRN RSPHRPILQAGLPANASTVVGGDVEFVCKVYSDAQPHIQWIKHVPYLKVLKAAGVNTTDKEIEVLYIRNVTFEDAGEYTCLAGNSIGISFHSAWLTVLPAP pol_3h_hb1_5199_000000022_0001_0001__8__G
SWEELYEKAKKLIEQAKKENDEDKLNKATLLVYMAHLAASELGDPTAQTSVERLAAHVFHVAI RSPHRPILQAGLPANASTVVGGDVEFVCKVYSDAQPHIQWIKHVPYLKVLKAAGVNTTDKEIEVLYIRNVTFEDAGEYTCLAGNSIGISFHSAWLTVLPAP Motif0138_ems_3hC_333_0001_5851_0001__13__I
DIEHLLARAIHRSAQLGDREAVELLTRIFFALEAGKVSEPWAERLARTILEHQRN RSPHRPILQAGLPANASTVVGGDVEFVCKVYSDAQPHIQWIKHVPYLKVLKAAGVNTTDKEIEVLYIRNVTFEDAGEYTCLAGNSIGISFHSAWLTVLPAP pol_3h_hb1_5199_000000022_0001_0001__40__P
DEVEELSKKVLHIATRLAFSPNPEDQQLWFKAMRLLDQAESIPDRDKATKVLRKAEKLVSSS RSPHRPILQAGLPANASTVVGGDVEFVCKVYSDAQPHIQWIKHVPYLKVLKAAGVNTTDKEIEVLYIRNVTFEDAGEYTCLAGNSIGISFHSAWLTVLPAP Motif0168_ems_3hC_109_0002_0001_4715_0001__38__Q
SWEELYEKAKKLVEQAKKENDEDKWNKATLLVYMAHLAASELGDPTAQTSVERLAAHVFHVAI RSPHRPILQAGLPANASTVVGGDVEFVCKVYSDAQPHIQWIKHVPYLKVLKAAGVNTTDKEIEVLYIRNVTFEDAGEYTCLAGNSIGISFHSAWLTVLPAP Motif0138_ems_3hC_333_0001_5851_0001__25__W
DELFQRVMELAFRLVLAAREKMDKDAEERAQRLFRSVAKALESGDQDTAKTLVDRIEKYVKKFG RSPHRPILQAGLPANASTVVGGDVEFVCKVYSDAQPHIQWIKHVPYLKVLKAAGVNTTDKEIEVLYIRNVTFEDAGEYTCLAGNSIGISFHSAWLTVLPAP Motif0041_ems_3hC_830_0001_0001_0002_8731_0001__22__M
DEVHHFLLRLFFKDPDDEDVERILALFLLLKKEGIPPEEVTEIGIKFAEKLGNPELAKELKKILK RSPHRPILQAGLPANASTVVGGDVEFVCKVYSDAQPHIQWIKHVPYLKVLKAAGVNTTDKEIEVLYIRNVTFEDAGEYTCLAGNSIGISFHSAWLTVLPAP pol_c839b00de2d74b58ead539899b931618_0001_000000000_0001_0001__44__G
SEELKEEAKRLIKLLKDLARKASDRRERFILAALAASLEKALKNGDEELLRKLIEVAKSAIRRIQ RSPHRPILQAGLPANASTVVGGDVEFVCKVYSDAQPHIQWIKHVPYLKVLKAAGVNTTDKEIEVLYIRNVTFEDAGEYTCLAGNSIGISFHSAWLTVLPAP mot_H_fastrot_cor_f8f8a4152cc90f14bb898546c27f9520_0001_000000007_0001_34_42_H_._3h_hb1_6881_0001_0001_0001__45__G
DIEHLLARAIHRSAQLGDREAVELLTWIFFALEAGKVSEEWAERLARTILEHQRN RSPHRPILQAGLPANASTVVGGDVEFVCKVYSDAQPHIQWIKHVPYLKVLKAAGVNTTDKEIEVLYIRNVTFEDAGEYTCLAGNSIGISFHSAWLTVLPAP pol_3h_hb1_5199_000000022_0001_0001__27__W
DEVHHFLLRWFFKDPDDEDVERILALFLLLKKEGIPPEEVTEIVIKFAEKLGNPELAKELKKILK RSPHRPILQAGLPANASTVVGGDVEFVCKVYSDAQPHIQWIKHVPYLKVLKAAGVNTTDKEIEVLYIRNVTFEDAGEYTCLAGNSIGISFHSAWLTVLPAP pol_c839b00de2d74b58ead539899b931618_0001_000000000_0001_0001__10__W
SREEVLHILNHLYFIAYERNDEELQHILARAMYQVFELLNRGDEESAKKVAEKAKKIVDKK RSPHRPILQAGLPANASTVVGGDVEFVCKVYSDAQPHIQWIKHVPYLKVLKAAGVNTTDKEIEVLYIRNVTFEDAGEYTCLAGNSIGISFHSAWLTVLPAP Grafting_Motif0433_ems_3hM_3525_0001_0001__34__Q
VEELKEEAKRLIKLLKDLARKASDRRERFILAALAASLEKALKNNDEELLRKLIEVAKSAIRRIQ RSPHRPILQAGLPANASTVVGGDVEFVCKVYSDAQPHIQWIKHVPYLKVLKAAGVNTTDKEIEVLYIRNVTFEDAGEYTCLAGNSIGISFHSAWLTVLPAP mot_H_fastrot_cor_f8f8a4152cc90f14bb898546c27f9520_0001_000000007_0001_34_42_H_._3h_hb1_6881_0001_0001_0001__1__V
DEVHHFLLRLAFKDPDDEDVERILALFLLLKKEGIPPEEVTEIVIKFAEKLGNPELAKELKKILK RSPHRPILQAGLPANASTVVGGDVEFVCKVYSDAQPHIQWIKHVPYLKVLKAAGVNTTDKEIEVLYIRNVTFEDAGEYTCLAGNSIGISFHSAWLTVLPAP pol_c839b00de2d74b58ead539899b931618_0001_000000000_0001_0001__11__A
SWEELYEKAKKLVEQAKKENDEDKLNKATLLVYMAHLAASELGDPTAYTSVERLAAHVFHVAI RSPHRPILQAGLPANASTVVGGDVEFVCKVYSDAQPHIQWIKHVPYLKVLKAAGVNTTDKEIEVLYIRNVTFEDAGEYTCLAGNSIGISFHSAWLTVLPAP Motif0138_ems_3hC_333_0001_5851_0001__48__Y
DELFQRVMELAFRLVLAAREKNDKDAEERAQRLFRSVAKALESGDQYTAKTLVDRIEKYVKKFG RSPHRPILQAGLPANASTVVGGDVEFVCKVYSDAQPHIQWIKHVPYLKVLKAAGVNTTDKEIEVLYIRNVTFEDAGEYTCLAGNSIGISFHSAWLTVLPAP Motif0041_ems_3hC_830_0001_0001_0002_8731_0001__47__Y
DEVHHFLLRLFEKDPDDEDVERILALFLLLKKEGIPPEEVTEIVIKFAEKLGNPELAKELKKILK RSPHRPILQAGLPANASTVVGGDVEFVCKVYSDAQPHIQWIKHVPYLKVLKAAGVNTTDKEIEVLYIRNVTFEDAGEYTCLAGNSIGISFHSAWLTVLPAP pol_c839b00de2d74b58ead539899b931618_0001_000000000_0001_0001__12__E
LEKLERVALLAIRLYMRIGDPEIAKIWFKVMELLHAYQAGHLDEEEAKRRADKLEKELRKFI RSPHRPILQAGLPANASTVVGGDVEFVCKVYSDAQPHIQWIKHVPYLKVLKAAGVNTTDKEIEVLYIRNVTFEDAGEYTCLAGNSIGISFHSAWLTVLPAP Motif0180_HHH_eva_0267_0001_0001_3855_0001__12__I
DLREILRKLIEISEELLRKATDEELRELLELVIALSKEALRENDEETLEAAIRYNEVLIRNA RSPHRPILQAGLPANASTVVGGDVEFVCKVYSDAQPHIQWIKHVPYLKVLKAAGVNTTDKEIEVLYIRNVTFEDAGEYTCLAGNSIGISFHSAWLTVLPAP pol_3h_hb1_3583_000000017_0001_0001__47__T
NWEEAAALALESASRAGDREPNEEILRIFFAVRRGEISEEEAHEMLREIAEKSR RSPHRPILQAGLPANASTVVGGDVEFVCKVYSDAQPHIQWIKHVPYLKVLKAAGVNTTDKEIEVLYIRNVTFEDAGEYTCLAGNSIGISFHSAWLTVLPAP pol_3h_hb1_4534_000000018_0001_0001__21__P
LEKLERVAHLAVRLYMRIGDPEIAKIWFKVMELLHAYQAGHLDEEEAKRRADKLEKELRKFI RSPHRPILQAGLPANASTVVGGDVEFVCKVYSDAQPHIQWIKHVPYLKVLKAAGVNTTDKEIEVLYIRNVTFEDAGEYTCLAGNSIGISFHSAWLTVLPAP Motif0180_HHH_eva_0267_0001_0001_3855_0001__9__H
LETLERVALLAVRLYMRIGDPEIAKIWFKVMELLHAYQAGHLDEEEAKRRADKLEKELRKFI RSPHRPILQAGLPANASTVVGGDVEFVCKVYSDAQPHIQWIKHVPYLKVLKAAGVNTTDKEIEVLYIRNVTFEDAGEYTCLAGNSIGISFHSAWLTVLPAP Motif0180_HHH_eva_0267_0001_0001_3855_0001__3__T
DIEHLLARAIHRSAQLGDREAVESLTRIFFALEAGKVSEEWAERLARTILEHQRN RSPHRPILQAGLPANASTVVGGDVEFVCKVYSDAQPHIQWIKHVPYLKVLKAAGVNTTDKEIEVLYIRNVTFEDAGEYTCLAGNSIGISFHSAWLTVLPAP pol_3h_hb1_5199_000000022_0001_0001__24__S
DIEHLEARAIHRSAQLGDREAVELLTRIFFALEAGKVSEEWAERLARTILEHQRN RSPHRPILQAGLPANASTVVGGDVEFVCKVYSDAQPHIQWIKHVPYLKVLKAAGVNTTDKEIEVLYIRNVTFEDAGEYTCLAGNSIGISFHSAWLTVLPAP pol_3h_hb1_5199_000000022_0001_0001__6__E
DFDTHEFNELEKVLEEARRKNDFRLAERAARLAAESLERYRDAELVREALQEALLLWLALYK RSPHRPILQAGLPANASTVVGGDVEFVCKVYSDAQPHIQWIKHVPYLKVLKAAGVNTTDKEIEVLYIRNVTFEDAGEYTCLAGNSIGISFHSAWLTVLPAP mot_H_normal_3h_hb1_3627_000000010_0001_51_57_H_._3h_hb1_167_0001_0003_0001_0001__8__N
SREEVLHILNHLYFIAYERNDEELQHILARAMYIVFELLNRGCEESAKKVAEKAKKIVDKK RSPHRPILQAGLPANASTVVGGDVEFVCKVYSDAQPHIQWIKHVPYLKVLKAAGVNTTDKEIEVLYIRNVTFEDAGEYTCLAGNSIGISFHSAWLTVLPAP Grafting_Motif0433_ems_3hM_3525_0001_0001__43__C
DELFQRVMELADRLVLAAREKNDKDAEERAQRLFRSVAKALESGDQDTAKTLVDRIEKYVKKFG RSPHRPILQAGLPANASTVVGGDVEFVCKVYSDAQPHIQWIKHVPYLKVLKAAGVNTTDKEIEVLYIRNVTFEDAGEYTCLAGNSIGISFHSAWLTVLPAP Motif0041_ems_3hC_830_0001_0001_0002_8731_0001__12__D
SWEELYEKAKKLVEQAKKENDEDKLNKATLLVYMAHLAASELGDPTAQTSVERLFAHVFHVAI RSPHRPILQAGLPANASTVVGGDVEFVCKVYSDAQPHIQWIKHVPYLKVLKAAGVNTTDKEIEVLYIRNVTFEDAGEYTCLAGNSIGISFHSAWLTVLPAP Motif0138_ems_3hC_333_0001_5851_0001__55__F
DELFQRVMELAFRLVLAAREKNDKDAEERAQRLSRSVAKALESGDQDTAKTLVDRIEKYVKKFG RSPHRPILQAGLPANASTVVGGDVEFVCKVYSDAQPHIQWIKHVPYLKVLKAAGVNTTDKEIEVLYIRNVTFEDAGEYTCLAGNSIGISFHSAWLTVLPAP Motif0041_ems_3hC_830_0001_0001_0002_8731_0001__34__S
DKKELSKTAEKLLKDALDKNDDSKFISAVFFALKVAKDVNDERLERIVVKLYNEFMNRYH RSPHRPILQAGLPANASTVVGGDVEFVCKVYSDAQPHIQWIKHVPYLKVLKAAGVNTTDKEIEVLYIRNVTFEDAGEYTCLAGNSIGISFHSAWLTVLPAP ems_3hM_2978_000000028_0001__7__K
DELFQRVMELAFRLVLAAREKNDKDAEERAQRLFRSVAKALYSGDQDTAKTLVDRIEKYVKKFG RSPHRPILQAGLPANASTVVGGDVEFVCKVYSDAQPHIQWIKHVPYLKVLKAAGVNTTDKEIEVLYIRNVTFEDAGEYTCLAGNSIGISFHSAWLTVLPAP Motif0041_ems_3hC_830_0001_0001_0002_8731_0001__42__Y
NWEEAAALAGESASRAGDRELNEEILRIFFAVRRGEISEEEAHEMLREIAEKSR RSPHRPILQAGLPANASTVVGGDVEFVCKVYSDAQPHIQWIKHVPYLKVLKAAGVNTTDKEIEVLYIRNVTFEDAGEYTCLAGNSIGISFHSAWLTVLPAP pol_3h_hb1_4534_000000018_0001_0001__10__G
DKKELSDTAEKLLKDALDKNDDSKFISAVFFALKVAKDVNDERWERIVVKLYNEFMNRYH RSPHRPILQAGLPANASTVVGGDVEFVCKVYSDAQPHIQWIKHVPYLKVLKAAGVNTTDKEIEVLYIRNVTFEDAGEYTCLAGNSIGISFHSAWLTVLPAP ems_3hM_2978_000000028_0001__44__W
SWEELYEKAKKLVEQAKKENDEDKLNKATLLVYMAHLAASELGDPTAQTMVERLAAHVFHVAI RSPHRPILQAGLPANASTVVGGDVEFVCKVYSDAQPHIQWIKHVPYLKVLKAAGVNTTDKEIEVLYIRNVTFEDAGEYTCLAGNSIGISFHSAWLTVLPAP Motif0138_ems_3hC_333_0001_5851_0001__50__M
DEVHHFLLRLLFKDPDDEDVERILALFLLLKKEGIPPEEVTEIVIKFAEKLGNPELAKELKKILK RSPHRPILQAGLPANASTVVGGDVEFVCKVYSDAQPHIQWIKHVPYLKVLKAAGVNTTDKEIEVLYIRNVTFEDAGEYTCLAGNSIGISFHSAWLTVLPAP pol_c839b00de2d74b58ead539899b931618_0001_000000000_0001_0001__11__L
SEELKEEAKRLIKLLKDLARKASDRRERFILAALAASLEKALKNNDEELLRKLFEVAKSAIRRIQ RSPHRPILQAGLPANASTVVGGDVEFVCKVYSDAQPHIQWIKHVPYLKVLKAAGVNTTDKEIEVLYIRNVTFEDAGEYTCLAGNSIGISFHSAWLTVLPAP mot_H_fastrot_cor_f8f8a4152cc90f14bb898546c27f9520_0001_000000007_0001_34_42_H_._3h_hb1_6881_0001_0001_0001__54__F
DELFQRVMELAFRLVLYAREKNDKDAEERAQRLFRSVAKALESGDQDTAKTLVDRIEKYVKKFG RSPHRPILQAGLPANASTVVGGDVEFVCKVYSDAQPHIQWIKHVPYLKVLKAAGVNTTDKEIEVLYIRNVTFEDAGEYTCLAGNSIGISFHSAWLTVLPAP Motif0041_ems_3hC_830_0001_0001_0002_8731_0001__17__Y
LEKLERVALLAVRLYMRIGYPEIAKIWFKVMELLHAYQAGHLDEEEAKRRADKLEKELRKFI RSPHRPILQAGLPANASTVVGGDVEFVCKVYSDAQPHIQWIKHVPYLKVLKAAGVNTTDKEIEVLYIRNVTFEDAGEYTCLAGNSIGISFHSAWLTVLPAP Motif0180_HHH_eva_0267_0001_0001_3855_0001__20__Y
DKKELSDTASKLLKDALDKNDDSKFISAVFFALKVAKDVNDERLERIVVKLYNEFMNRYH RSPHRPILQAGLPANASTVVGGDVEFVCKVYSDAQPHIQWIKHVPYLKVLKAAGVNTTDKEIEVLYIRNVTFEDAGEYTCLAGNSIGISFHSAWLTVLPAP ems_3hM_2978_000000028_0001__10__S
SWEELYEKAKKHVEQAKKENDEDKLNKATLLVYMAHLAASELGDPTAQTSVERLAAHVFHVAI RSPHRPILQAGLPANASTVVGGDVEFVCKVYSDAQPHIQWIKHVPYLKVLKAAGVNTTDKEIEVLYIRNVTFEDAGEYTCLAGNSIGISFHSAWLTVLPAP Motif0138_ems_3hC_333_0001_5851_0001__12__H
DEVEELSKKVLHIATRLAFSPNPEMQQLWFKAMRLLDKAESIPDRDKATKVLRKAEKLVSSS RSPHRPILQAGLPANASTVVGGDVEFVCKVYSDAQPHIQWIKHVPYLKVLKAAGVNTTDKEIEVLYIRNVTFEDAGEYTCLAGNSIGISFHSAWLTVLPAP Motif0168_ems_3hC_109_0002_0001_4715_0001__25__M
SEELKEEAKRLIKPLKDLARKASDRRERFILAALAASLEKALKNNDEELLRKLIEVAKSAIRRIQ RSPHRPILQAGLPANASTVVGGDVEFVCKVYSDAQPHIQWIKHVPYLKVLKAAGVNTTDKEIEVLYIRNVTFEDAGEYTCLAGNSIGISFHSAWLTVLPAP mot_H_fastrot_cor_f8f8a4152cc90f14bb898546c27f9520_0001_000000007_0001_34_42_H_._3h_hb1_6881_0001_0001_0001__14__P
SEELKEEAKRLIKLLKDLARKASDRRERFILAALAASLEKALKNNDEELLRKLIEVAKSAIRMIQ RSPHRPILQAGLPANASTVVGGDVEFVCKVYSDAQPHIQWIKHVPYLKVLKAAGVNTTDKEIEVLYIRNVTFEDAGEYTCLAGNSIGISFHSAWLTVLPAP mot_H_fastrot_cor_f8f8a4152cc90f14bb898546c27f9520_0001_000000007_0001_34_42_H_._3h_hb1_6881_0001_0001_0001__63__M
LEKLERVALLAVRLYMRWGDPEIAKIWFKVMELLHAYQAGHLDEEEAKRRADKLEKELRKFI RSPHRPILQAGLPANASTVVGGDVEFVCKVYSDAQPHIQWIKHVPYLKVLKAAGVNTTDKEIEVLYIRNVTFEDAGEYTCLAGNSIGISFHSAWLTVLPAP Motif0180_HHH_eva_0267_0001_0001_3855_0001__18__W
LEKLERVALLAVRLYMRIGDPEIAKIWFKVMELHHAYQAGHLDEEEAKRRADKLEKELRKFI RSPHRPILQAGLPANASTVVGGDVEFVCKVYSDAQPHIQWIKHVPYLKVLKAAGVNTTDKEIEVLYIRNVTFEDAGEYTCLAGNSIGISFHSAWLTVLPAP Motif0180_HHH_eva_0267_0001_0001_3855_0001__34__H
DELFQRVMELAFRLVLAAREKNDKDAEERAQRLFRSVASALESGDQDTAKTLVDRIEKYVKKFG RSPHRPILQAGLPANASTVVGGDVEFVCKVYSDAQPHIQWIKHVPYLKVLKAAGVNTTDKEIEVLYIRNVTFEDAGEYTCLAGNSIGISFHSAWLTVLPAP Motif0041_ems_3hC_830_0001_0001_0002_8731_0001__39__S
SREEVLHILNHLYFIAYERNDEELQHELARAMYIVFELLNRGDEESAKKVAEKAKKIVDKK RSPHRPILQAGLPANASTVVGGDVEFVCKVYSDAQPHIQWIKHVPYLKVLKAAGVNTTDKEIEVLYIRNVTFEDAGEYTCLAGNSIGISFHSAWLTVLPAP Grafting_Motif0433_ems_3hM_3525_0001_0001__27__E
SWEELYEKAKKLVEQAKKENDEDKLNKATLLVYMAHLAASELGDPTAQTSVERLDAHVFHVAI RSPHRPILQAGLPANASTVVGGDVEFVCKVYSDAQPHIQWIKHVPYLKVLKAAGVNTTDKEIEVLYIRNVTFEDAGEYTCLAGNSIGISFHSAWLTVLPAP Motif0138_ems_3hC_333_0001_5851_0001__55__D
NWEEAAALALESASRAGDRELNEEILRIFMAVRRGEISEEEAHEMLREIAEKSR RSPHRPILQAGLPANASTVVGGDVEFVCKVYSDAQPHIQWIKHVPYLKVLKAAGVNTTDKEIEVLYIRNVTFEDAGEYTCLAGNSIGISFHSAWLTVLPAP pol_3h_hb1_4534_000000018_0001_0001__30__M
SREEVNHILNHLYFIAYERNDEELQHILARAMYIVFELLNRGDEESAKKVAEKAKKIVDKK RSPHRPILQAGLPANASTVVGGDVEFVCKVYSDAQPHIQWIKHVPYLKVLKAAGVNTTDKEIEVLYIRNVTFEDAGEYTCLAGNSIGISFHSAWLTVLPAP Grafting_Motif0433_ems_3hM_3525_0001_0001__6__N
DEVEELSKKVLHIATRLAFSPNPEDQQLWFKAMRLLDKAESIPDRDKATKVLRSAEKLVSSS RSPHRPILQAGLPANASTVVGGDVEFVCKVYSDAQPHIQWIKHVPYLKVLKAAGVNTTDKEIEVLYIRNVTFEDAGEYTCLAGNSIGISFHSAWLTVLPAP Motif0168_ems_3hC_109_0002_0001_4715_0001__54__S
DFVEELSKKVLHIATRLAFSPNPEDQQLWFKAMRLLDKAESIPDRDKATKVLRKAEKLVSSS RSPHRPILQAGLPANASTVVGGDVEFVCKVYSDAQPHIQWIKHVPYLKVLKAAGVNTTDKEIEVLYIRNVTFEDAGEYTCLAGNSIGISFHSAWLTVLPAP Motif0168_ems_3hC_109_0002_0001_4715_0001__2__F
DELFQRVMELPFRLVLAAREKNDKDAEERAQRLFRSVAKALESGDQDTAKTLVDRIEKYVKKFG RSPHRPILQAGLPANASTVVGGDVEFVCKVYSDAQPHIQWIKHVPYLKVLKAAGVNTTDKEIEVLYIRNVTFEDAGEYTCLAGNSIGISFHSAWLTVLPAP Motif0041_ems_3hC_830_0001_0001_0002_8731_0001__11__P
DKKELSDTAEKLLKDALDKNDDSKFESAVFFALKVAKDVNDERLERIVVKLYNEFMNRYH RSPHRPILQAGLPANASTVVGGDVEFVCKVYSDAQPHIQWIKHVPYLKVLKAAGVNTTDKEIEVLYIRNVTFEDAGEYTCLAGNSIGISFHSAWLTVLPAP ems_3hM_2978_000000028_0001__26__E
NWEEAAALALESASRAGDRELNEEILRIFRAVRRGEISEEEAHEMLREIAEKSR RSPHRPILQAGLPANASTVVGGDVEFVCKVYSDAQPHIQWIKHVPYLKVLKAAGVNTTDKEIEVLYIRNVTFEDAGEYTCLAGNSIGISFHSAWLTVLPAP pol_3h_hb1_4534_000000018_0001_0001__30__R
DEVEELSKKYLHIATRLAFSPNPEDQQLWFKAMRLLDKAESIPDRDKATKVLRKAEKLVSSS RSPHRPILQAGLPANASTVVGGDVEFVCKVYSDAQPHIQWIKHVPYLKVLKAAGVNTTDKEIEVLYIRNVTFEDAGEYTCLAGNSIGISFHSAWLTVLPAP Motif0168_ems_3hC_109_0002_0001_4715_0001__10__Y
NEVEELSKKVLHIATRLAFSPNPEDQQLWFKAMRLLDKAESIPDRDKATKVLRKAEKLVSSS RSPHRPILQAGLPANASTVVGGDVEFVCKVYSDAQPHIQWIKHVPYLKVLKAAGVNTTDKEIEVLYIRNVTFEDAGEYTCLAGNSIGISFHSAWLTVLPAP Motif0168_ems_3hC_109_0002_0001_4715_0001__1__N
SREEVLHILNHLYFIAYERNDEELQHILARAMYIVFELLNRGDEESAKKVAEKAKKIVEKK RSPHRPILQAGLPANASTVVGGDVEFVCKVYSDAQPHIQWIKHVPYLKVLKAAGVNTTDKEIEVLYIRNVTFEDAGEYTCLAGNSIGISFHSAWLTVLPAP Grafting_Motif0433_ems_3hM_3525_0001_0001__59__E
DEVRHFLLRLFFKDPDDEDVERILALFLLLKKEGIPPEEVTEIVIKFAEKLGNPELAKELKKILK RSPHRPILQAGLPANASTVVGGDVEFVCKVYSDAQPHIQWIKHVPYLKVLKAAGVNTTDKEIEVLYIRNVTFEDAGEYTCLAGNSIGISFHSAWLTVLPAP pol_c839b00de2d74b58ead539899b931618_0001_000000000_0001_0001__4__R
SEELKEEAKRLIKLLKDLAGKASDRRERFILAALAASLEKALKNNDEELLRKLIEVAKSAIRRIQ RSPHRPILQAGLPANASTVVGGDVEFVCKVYSDAQPHIQWIKHVPYLKVLKAAGVNTTDKEIEVLYIRNVTFEDAGEYTCLAGNSIGISFHSAWLTVLPAP mot_H_fastrot_cor_f8f8a4152cc90f14bb898546c27f9520_0001_000000007_0001_34_42_H_._3h_hb1_6881_0001_0001_0001__20__G
DELFQRVMELAFRLVLAAYEKNDKDAEERAQRLFRSVAKALESGDQDTAKTLVDRIEKYVKKFG RSPHRPILQAGLPANASTVVGGDVEFVCKVYSDAQPHIQWIKHVPYLKVLKAAGVNTTDKEIEVLYIRNVTFEDAGEYTCLAGNSIGISFHSAWLTVLPAP Motif0041_ems_3hC_830_0001_0001_0002_8731_0001__19__Y
SEELKEEEKRLIKLLKDLARKASDRRERFILAALAASLEKALKNNDEELLRKLIEVAKSAIRRIQ RSPHRPILQAGLPANASTVVGGDVEFVCKVYSDAQPHIQWIKHVPYLKVLKAAGVNTTDKEIEVLYIRNVTFEDAGEYTCLAGNSIGISFHSAWLTVLPAP mot_H_fastrot_cor_f8f8a4152cc90f14bb898546c27f9520_0001_000000007_0001_34_42_H_._3h_hb1_6881_0001_0001_0001__8__E
DPEKIIRELVRLALEAARKLNDDRVATAVLTLLYAPLRLEKRDPEKAKKLLKEVEEKVKKLIS RSPHRPILQAGLPANASTVVGGDVEFVCKVYSDAQPHIQWIKHVPYLKVLKAAGVNTTDKEIEVLYIRNVTFEDAGEYTCLAGNSIGISFHSAWLTVLPAP mot_H_normal_3h_hb1_3209_000000013_0001_59_63_H_._ems_3hM_1672_0001_0001__36__P
DKKELSDTAEKLLKDALDKNDDSKFSSAVFFALKVAKDVNDERLERIVVKLYNEFMNRYH RSPHRPILQAGLPANASTVVGGDVEFVCKVYSDAQPHIQWIKHVPYLKVLKAAGVNTTDKEIEVLYIRNVTFEDAGEYTCLAGNSIGISFHSAWLTVLPAP ems_3hM_2978_000000028_0001__26__S
NWEEAAALALESASRAGDRELNEEILRIFFAVRRGEESEEEAHEMLREIAEKSR RSPHRPILQAGLPANASTVVGGDVEFVCKVYSDAQPHIQWIKHVPYLKVLKAAGVNTTDKEIEVLYIRNVTFEDAGEYTCLAGNSIGISFHSAWLTVLPAP pol_3h_hb1_4534_000000018_0001_0001__37__E
SRETVLHILNHLYFIAYERNDEELQHILARAMYIVFELLNRGDEESAKKVAEKAKKIVDKK RSPHRPILQAGLPANASTVVGGDVEFVCKVYSDAQPHIQWIKHVPYLKVLKAAGVNTTDKEIEVLYIRNVTFEDAGEYTCLAGNSIGISFHSAWLTVLPAP Grafting_Motif0433_ems_3hM_3525_0001_0001__4__T
DEVHHFLLRLFFTDPDDEDVERILALFLLLKKEGIPPEEVTEIVIKFAEKLGNPELAKELKKILK RSPHRPILQAGLPANASTVVGGDVEFVCKVYSDAQPHIQWIKHVPYLKVLKAAGVNTTDKEIEVLYIRNVTFEDAGEYTCLAGNSIGISFHSAWLTVLPAP pol_c839b00de2d74b58ead539899b931618_0001_000000000_0001_0001__13__T
SWEELYEKAKKLVEQAKKENDEDKLNKATLLVNMAHLAASELGDPTAQTSVERLAAHVFHVAI RSPHRPILQAGLPANASTVVGGDVEFVCKVYSDAQPHIQWIKHVPYLKVLKAAGVNTTDKEIEVLYIRNVTFEDAGEYTCLAGNSIGISFHSAWLTVLPAP Motif0138_ems_3hC_333_0001_5851_0001__33__N
LEKLERVALLAVRLYMRIGDPEIAKNWFKVMELLHAYQAGHLDEEEAKRRADKLEKELRKFI RSPHRPILQAGLPANASTVVGGDVEFVCKVYSDAQPHIQWIKHVPYLKVLKAAGVNTTDKEIEVLYIRNVTFEDAGEYTCLAGNSIGISFHSAWLTVLPAP Motif0180_HHH_eva_0267_0001_0001_3855_0001__26__N
DELFQRVMELAFRLVLAAREKNDKDHEERAQRLFRSVAKALESGDQDTAKTLVDRIEKYVKKFG RSPHRPILQAGLPANASTVVGGDVEFVCKVYSDAQPHIQWIKHVPYLKVLKAAGVNTTDKEIEVLYIRNVTFEDAGEYTCLAGNSIGISFHSAWLTVLPAP Motif0041_ems_3hC_830_0001_0001_0002_8731_0001__26__H
SEELKEEAKRLIKLLKDLARKASDRRERFILAALAASLEKALKNNDEELLRKLIEVAKTAIRRIQ RSPHRPILQAGLPANASTVVGGDVEFVCKVYSDAQPHIQWIKHVPYLKVLKAAGVNTTDKEIEVLYIRNVTFEDAGEYTCLAGNSIGISFHSAWLTVLPAP mot_H_fastrot_cor_f8f8a4152cc90f14bb898546c27f9520_0001_000000007_0001_34_42_H_._3h_hb1_6881_0001_0001_0001__59__T
LEKLERVALLAVRLYMRIGDPEIAKIWFKVMERLHAYQAGHLDEEEAKRRADKLEKELRKFI RSPHRPILQAGLPANASTVVGGDVEFVCKVYSDAQPHIQWIKHVPYLKVLKAAGVNTTDKEIEVLYIRNVTFEDAGEYTCLAGNSIGISFHSAWLTVLPAP Motif0180_HHH_eva_0267_0001_0001_3855_0001__33__R
DEVHPFLLRLFFKDPDDEDVERILALFLLLKKEGIPPEEVTEIVIKFAEKLGNPELAKELKKILK RSPHRPILQAGLPANASTVVGGDVEFVCKVYSDAQPHIQWIKHVPYLKVLKAAGVNTTDKEIEVLYIRNVTFEDAGEYTCLAGNSIGISFHSAWLTVLPAP pol_c839b00de2d74b58ead539899b931618_0001_000000000_0001_0001__5__P
SWEELYEKAKKLVEHAKKENDEDKLNKATLLVYMAHLAASELGDPTAQTSVERLAAHVFHVAI RSPHRPILQAGLPANASTVVGGDVEFVCKVYSDAQPHIQWIKHVPYLKVLKAAGVNTTDKEIEVLYIRNVTFEDAGEYTCLAGNSIGISFHSAWLTVLPAP Motif0138_ems_3hC_333_0001_5851_0001__15__H
DLREILRKLIEISEELLRKATDFELRELLELVIALSKEALRENDEELLEAAIRYNEVLIRNA RSPHRPILQAGLPANASTVVGGDVEFVCKVYSDAQPHIQWIKHVPYLKVLKAAGVNTTDKEIEVLYIRNVTFEDAGEYTCLAGNSIGISFHSAWLTVLPAP pol_3h_hb1_3583_000000017_0001_0001__23__F
SREEVLHILNHLYFIAYERNDEELQHILARAMYIVFELLNRGDEESAVKVAEKAKKIVDKK RSPHRPILQAGLPANASTVVGGDVEFVCKVYSDAQPHIQWIKHVPYLKVLKAAGVNTTDKEIEVLYIRNVTFEDAGEYTCLAGNSIGISFHSAWLTVLPAP Grafting_Motif0433_ems_3hM_3525_0001_0001__48__V
SEELKEEAKRLIKLLKDLARKLSDRRERFILAALAASLEKALKNNDEELLRKLIEVAKSAIRRIQ RSPHRPILQAGLPANASTVVGGDVEFVCKVYSDAQPHIQWIKHVPYLKVLKAAGVNTTDKEIEVLYIRNVTFEDAGEYTCLAGNSIGISFHSAWLTVLPAP mot_H_fastrot_cor_f8f8a4152cc90f14bb898546c27f9520_0001_000000007_0001_34_42_H_._3h_hb1_6881_0001_0001_0001__22__L
DKKELSDTAEKLLKDALDKNDDSKFISAVFFALKVAKDKNDERLERIVVKLYNEFMNRYH RSPHRPILQAGLPANASTVVGGDVEFVCKVYSDAQPHIQWIKHVPYLKVLKAAGVNTTDKEIEVLYIRNVTFEDAGEYTCLAGNSIGISFHSAWLTVLPAP ems_3hM_2978_000000028_0001__39__K
SEELKEEAKRLIKLLKDLARKASDRRERFILAALAASLEKTLKNNDEELLRKLIEVAKSAIRRIQ RSPHRPILQAGLPANASTVVGGDVEFVCKVYSDAQPHIQWIKHVPYLKVLKAAGVNTTDKEIEVLYIRNVTFEDAGEYTCLAGNSIGISFHSAWLTVLPAP mot_H_fastrot_cor_f8f8a4152cc90f14bb898546c27f9520_0001_000000007_0001_34_42_H_._3h_hb1_6881_0001_0001_0001__41__T
DKKELSDTAEKLLKDALDKNDDSHFISAVFFALKVAKDVNDERLERIVVKLYNEFMNRYH RSPHRPILQAGLPANASTVVGGDVEFVCKVYSDAQPHIQWIKHVPYLKVLKAAGVNTTDKEIEVLYIRNVTFEDAGEYTCLAGNSIGISFHSAWLTVLPAP ems_3hM_2978_000000028_0001__24__H
DKKELSDTAEKLLKDALDKNDDSKFIPAVFFALKVAKDVNDERLERIVVKLYNEFMNRYH RSPHRPILQAGLPANASTVVGGDVEFVCKVYSDAQPHIQWIKHVPYLKVLKAAGVNTTDKEIEVLYIRNVTFEDAGEYTCLAGNSIGISFHSAWLTVLPAP ems_3hM_2978_000000028_0001__27__P
DEVEELSKKVLHIATRTAFSPNPEDQQLWFKAMRLLDKAESIPDRDKATKVLRKAEKLVSSS RSPHRPILQAGLPANASTVVGGDVEFVCKVYSDAQPHIQWIKHVPYLKVLKAAGVNTTDKEIEVLYIRNVTFEDAGEYTCLAGNSIGISFHSAWLTVLPAP Motif0168_ems_3hC_109_0002_0001_4715_0001__17__T
SWEELYHKAKKLVEQAKKENDEDKLNKATLLVYMAHLAASELGDPTAQTSVERLAAHVFHVAI RSPHRPILQAGLPANASTVVGGDVEFVCKVYSDAQPHIQWIKHVPYLKVLKAAGVNTTDKEIEVLYIRNVTFEDAGEYTCLAGNSIGISFHSAWLTVLPAP Motif0138_ems_3hC_333_0001_5851_0001__7__H
DEVEELSIKVLHIATRLAFSPNPEDQQLWFKAMRLLDKAESIPDRDKATKVLRKAEKLVSSS RSPHRPILQAGLPANASTVVGGDVEFVCKVYSDAQPHIQWIKHVPYLKVLKAAGVNTTDKEIEVLYIRNVTFEDAGEYTCLAGNSIGISFHSAWLTVLPAP Motif0168_ems_3hC_109_0002_0001_4715_0001__8__I
SKEERLKELLRLIKEAIKRNLEEEVERLAREAAEIAQELRDEEVLQEALLLWFRFEIRRR RSPHRPILQAGLPANASTVVGGDVEFVCKVYSDAQPHIQWIKHVPYLKVLKAAGVNTTDKEIEVLYIRNVTFEDAGEYTCLAGNSIGISFHSAWLTVLPAP mot_H_normal_3h_hb1_3627_000000010_0001_51_57_H_._3h_hb1_1457_0001_0001_0001_0001__22__E
SWEELYEKAKKLVEQAKKENDEDKLNGATLLVYMAHLAASELGDPTAQTSVERLAAHVFHVAI RSPHRPILQAGLPANASTVVGGDVEFVCKVYSDAQPHIQWIKHVPYLKVLKAAGVNTTDKEIEVLYIRNVTFEDAGEYTCLAGNSIGISFHSAWLTVLPAP Motif0138_ems_3hC_333_0001_5851_0001__27__G
DKKELSDTAEKLLKDALDKNDDSKFISAVFFALKVAKDVNDEELERIVVKLYNEFMNRYH RSPHRPILQAGLPANASTVVGGDVEFVCKVYSDAQPHIQWIKHVPYLKVLKAAGVNTTDKEIEVLYIRNVTFEDAGEYTCLAGNSIGISFHSAWLTVLPAP ems_3hM_2978_000000028_0001__43__E
DEVEELSKKVLHIATRLAFSPNPEDQQLWFKAMRLDDKAESIPDRDKATKVLRKAEKLVSSS RSPHRPILQAGLPANASTVVGGDVEFVCKVYSDAQPHIQWIKHVPYLKVLKAAGVNTTDKEIEVLYIRNVTFEDAGEYTCLAGNSIGISFHSAWLTVLPAP Motif0168_ems_3hC_109_0002_0001_4715_0001__36__D
SEELKEEAKRLIKLLKDLARKASDRDERFILAALAASLEKALKNNDEELLRKLIEVAKSAIRRIQ RSPHRPILQAGLPANASTVVGGDVEFVCKVYSDAQPHIQWIKHVPYLKVLKAAGVNTTDKEIEVLYIRNVTFEDAGEYTCLAGNSIGISFHSAWLTVLPAP mot_H_fastrot_cor_f8f8a4152cc90f14bb898546c27f9520_0001_000000007_0001_34_42_H_._3h_hb1_6881_0001_0001_0001__26__D
DFDDHEFEELEKVLEEARRKNDFRLAERAARLAAESLERYRDAELVREALQEALLLWLALYK RSPHRPILQAGLPANASTVVGGDVEFVCKVYSDAQPHIQWIKHVPYLKVLKAAGVNTTDKEIEVLYIRNVTFEDAGEYTCLAGNSIGISFHSAWLTVLPAP mot_H_normal_3h_hb1_3627_000000010_0001_51_57_H_._3h_hb1_167_0001_0003_0001_0001__4__D
DEVEELSKKVLHIATRLAFSPNPEDQLLWFKAMRLLDKAESIPDRDKATKVLRKAEKLVSSS RSPHRPILQAGLPANASTVVGGDVEFVCKVYSDAQPHIQWIKHVPYLKVLKAAGVNTTDKEIEVLYIRNVTFEDAGEYTCLAGNSIGISFHSAWLTVLPAP Motif0168_ems_3hC_109_0002_0001_4715_0001__27__L
NWEEAAALALESASRAGDRELNEEILRIFFAVRRGEISEGEAHEMLREIAEKSR RSPHRPILQAGLPANASTVVGGDVEFVCKVYSDAQPHIQWIKHVPYLKVLKAAGVNTTDKEIEVLYIRNVTFEDAGEYTCLAGNSIGISFHSAWLTVLPAP pol_3h_hb1_4534_000000018_0001_0001__40__G
DEVHHFLLRLFFKDPYDEDVERILALFLLLKKEGIPPEEVTEIVIKFAEKLGNPELAKELKKILK RSPHRPILQAGLPANASTVVGGDVEFVCKVYSDAQPHIQWIKHVPYLKVLKAAGVNTTDKEIEVLYIRNVTFEDAGEYTCLAGNSIGISFHSAWLTVLPAP pol_c839b00de2d74b58ead539899b931618_0001_000000000_0001_0001__16__Y
SEELKEEAKRLIKLLKDLARKASDRRERFTLAALAASLEKALKNNDEELLRKLIEVAKSAIRRIQ RSPHRPILQAGLPANASTVVGGDVEFVCKVYSDAQPHIQWIKHVPYLKVLKAAGVNTTDKEIEVLYIRNVTFEDAGEYTCLAGNSIGISFHSAWLTVLPAP mot_H_fastrot_cor_f8f8a4152cc90f14bb898546c27f9520_0001_000000007_0001_34_42_H_._3h_hb1_6881_0001_0001_0001__30__T
DELFQRVMELAFRLVLAAREKNDKDAEERAQRLFRSVAKALESGDQDTAKTKVDRIEKYVKKFG RSPHRPILQAGLPANASTVVGGDVEFVCKVYSDAQPHIQWIKHVPYLKVLKAAGVNTTDKEIEVLYIRNVTFEDAGEYTCLAGNSIGISFHSAWLTVLPAP Motif0041_ems_3hC_830_0001_0001_0002_8731_0001__52__K
LEKLEEVALLAVRLYMRIGDPEIAKIWFKVMELLHAYQAGHLDEEEAKRRADKLEKELRKFI RSPHRPILQAGLPANASTVVGGDVEFVCKVYSDAQPHIQWIKHVPYLKVLKAAGVNTTDKEIEVLYIRNVTFEDAGEYTCLAGNSIGISFHSAWLTVLPAP Motif0180_HHH_eva_0267_0001_0001_3855_0001__6__E
DIEHLLARSIHRSAQLGDREAVELLTRIFFALEAGKVSEEWAERLARTILEHQRN RSPHRPILQAGLPANASTVVGGDVEFVCKVYSDAQPHIQWIKHVPYLKVLKAAGVNTTDKEIEVLYIRNVTFEDAGEYTCLAGNSIGISFHSAWLTVLPAP pol_3h_hb1_5199_000000022_0001_0001__9__S
DKKELSDTAEKLLKDALDKNDDSKFISAVFFALKVAKDVNDERLERIVVKLYNHFMNRYH RSPHRPILQAGLPANASTVVGGDVEFVCKVYSDAQPHIQWIKHVPYLKVLKAAGVNTTDKEIEVLYIRNVTFEDAGEYTCLAGNSIGISFHSAWLTVLPAP ems_3hM_2978_000000028_0001__54__H
DEVEELSKKVLHIATRLAFSPNPEDQQLWFKAMRLLDKAESIPDRDKATKVLRKAEKLTSSS RSPHRPILQAGLPANASTVVGGDVEFVCKVYSDAQPHIQWIKHVPYLKVLKAAGVNTTDKEIEVLYIRNVTFEDAGEYTCLAGNSIGISFHSAWLTVLPAP Motif0168_ems_3hC_109_0002_0001_4715_0001__59__T
NWEELAALALESASRAGDRELNEEILRIFFAVRRGEISEEEAHEMLREIAEKSR RSPHRPILQAGLPANASTVVGGDVEFVCKVYSDAQPHIQWIKHVPYLKVLKAAGVNTTDKEIEVLYIRNVTFEDAGEYTCLAGNSIGISFHSAWLTVLPAP pol_3h_hb1_4534_000000018_0001_0001__5__L
LEKLERVALLAVRLYMQIGDPEIAKIWFKVMELLHAYQAGHLDEEEAKRRADKLEKELRKFI RSPHRPILQAGLPANASTVVGGDVEFVCKVYSDAQPHIQWIKHVPYLKVLKAAGVNTTDKEIEVLYIRNVTFEDAGEYTCLAGNSIGISFHSAWLTVLPAP Motif0180_HHH_eva_0267_0001_0001_3855_0001__17__Q
DKKELSDTAEKLLKDALDKNDDSKFISAVFFALKVAKDVNDERLERIVVELYNEFMNRYH RSPHRPILQAGLPANASTVVGGDVEFVCKVYSDAQPHIQWIKHVPYLKVLKAAGVNTTDKEIEVLYIRNVTFEDAGEYTCLAGNSIGISFHSAWLTVLPAP ems_3hM_2978_000000028_0001__50__E
DEVEELSKKVLHIATRLNFSPNPEDQQLWFKAMRLLDKAESIPDRDKATKVLRKAEKLVSSS RSPHRPILQAGLPANASTVVGGDVEFVCKVYSDAQPHIQWIKHVPYLKVLKAAGVNTTDKEIEVLYIRNVTFEDAGEYTCLAGNSIGISFHSAWLTVLPAP Motif0168_ems_3hC_109_0002_0001_4715_0001__18__N
DKKELSDTAEKLLKDALDKNDDSKFISAVFFALKVAKGVNDERLERIVVKLYNEFMNRYH RSPHRPILQAGLPANASTVVGGDVEFVCKVYSDAQPHIQWIKHVPYLKVLKAAGVNTTDKEIEVLYIRNVTFEDAGEYTCLAGNSIGISFHSAWLTVLPAP ems_3hM_2978_000000028_0001__38__G
DIEHLLARAIHRSAQLGDREAVELLTRIFFALEAGKVSEEWAERLARSILEHQRN RSPHRPILQAGLPANASTVVGGDVEFVCKVYSDAQPHIQWIKHVPYLKVLKAAGVNTTDKEIEVLYIRNVTFEDAGEYTCLAGNSIGISFHSAWLTVLPAP pol_3h_hb1_5199_000000022_0001_0001__48__S
DEVEELSKKVLHIATRLAFSPNPEDQQLWFKAMRLLDKAESIPDRDKATDVLRKAEKLVSSS RSPHRPILQAGLPANASTVVGGDVEFVCKVYSDAQPHIQWIKHVPYLKVLKAAGVNTTDKEIEVLYIRNVTFEDAGEYTCLAGNSIGISFHSAWLTVLPAP Motif0168_ems_3hC_109_0002_0001_4715_0001__50__D
DELFQRVMELAFRLVLAAREKNDKDAEERAQRLFRSVAKALESGDQDTAKTLVDRIESYVKKFG RSPHRPILQAGLPANASTVVGGDVEFVCKVYSDAQPHIQWIKHVPYLKVLKAAGVNTTDKEIEVLYIRNVTFEDAGEYTCLAGNSIGISFHSAWLTVLPAP Motif0041_ems_3hC_830_0001_0001_0002_8731_0001__58__S
SWEELYEKAKKLVEQAKKENDEDKLNKATLLVYMAHHAASELGDPTAQTSVERLAAHVFHVAI RSPHRPILQAGLPANASTVVGGDVEFVCKVYSDAQPHIQWIKHVPYLKVLKAAGVNTTDKEIEVLYIRNVTFEDAGEYTCLAGNSIGISFHSAWLTVLPAP Motif0138_ems_3hC_333_0001_5851_0001__37__H
DKKELSDTAIKLLKDALDKNDDSKFISAVFFALKVAKDVNDERLERIVVKLYNEFMNRYH RSPHRPILQAGLPANASTVVGGDVEFVCKVYSDAQPHIQWIKHVPYLKVLKAAGVNTTDKEIEVLYIRNVTFEDAGEYTCLAGNSIGISFHSAWLTVLPAP ems_3hM_2978_000000028_0001__10__I
LEKLERVALLAHRLYMRIGDPEIAKIWFKVMELLHAYQAGHLDEEEAKRRADKLEKELRKFI RSPHRPILQAGLPANASTVVGGDVEFVCKVYSDAQPHIQWIKHVPYLKVLKAAGVNTTDKEIEVLYIRNVTFEDAGEYTCLAGNSIGISFHSAWLTVLPAP Motif0180_HHH_eva_0267_0001_0001_3855_0001__12__H
LEKLERVALLAVRLYMRIGDPEIAKIWFKVMELLHAYQAGHLDEEEAKRRADKLEKALRKFI RSPHRPILQAGLPANASTVVGGDVEFVCKVYSDAQPHIQWIKHVPYLKVLKAAGVNTTDKEIEVLYIRNVTFEDAGEYTCLAGNSIGISFHSAWLTVLPAP Motif0180_HHH_eva_0267_0001_0001_3855_0001__57__A
DKKELSDTAEKLLKDALDKNDDSKFISAVFFALKVAKDVNDEVLERIVVKLYNEFMNRYH RSPHRPILQAGLPANASTVVGGDVEFVCKVYSDAQPHIQWIKHVPYLKVLKAAGVNTTDKEIEVLYIRNVTFEDAGEYTCLAGNSIGISFHSAWLTVLPAP ems_3hM_2978_000000028_0001__43__V
SEELKEEAKRLIKLMKDLARKASDRRERFILAALAASLEKALKNNDEELLRKLIEVAKSAIRRIQ RSPHRPILQAGLPANASTVVGGDVEFVCKVYSDAQPHIQWIKHVPYLKVLKAAGVNTTDKEIEVLYIRNVTFEDAGEYTCLAGNSIGISFHSAWLTVLPAP mot_H_fastrot_cor_f8f8a4152cc90f14bb898546c27f9520_0001_000000007_0001_34_42_H_._3h_hb1_6881_0001_0001_0001__15__M
DELFQRVMELAFRLVLAAREKNDKDAEERAQRLFRSVAKMLESGDQDTAKTLVDRIEKYVKKFG RSPHRPILQAGLPANASTVVGGDVEFVCKVYSDAQPHIQWIKHVPYLKVLKAAGVNTTDKEIEVLYIRNVTFEDAGEYTCLAGNSIGISFHSAWLTVLPAP Motif0041_ems_3hC_830_0001_0001_0002_8731_0001__40__M
DEVHHFLLRLFFKDPDDEDVERILALFLLLKKEPIPPEEVTEIVIKFAEKLGNPELAKELKKILK RSPHRPILQAGLPANASTVVGGDVEFVCKVYSDAQPHIQWIKHVPYLKVLKAAGVNTTDKEIEVLYIRNVTFEDAGEYTCLAGNSIGISFHSAWLTVLPAP pol_c839b00de2d74b58ead539899b931618_0001_000000000_0001_0001__34__P
DIEHLLARAIHRSAILGDREAVELLTRIFFALEAGKVSEEWAERLARTILEHQRN RSPHRPILQAGLPANASTVVGGDVEFVCKVYSDAQPHIQWIKHVPYLKVLKAAGVNTTDKEIEVLYIRNVTFEDAGEYTCLAGNSIGISFHSAWLTVLPAP pol_3h_hb1_5199_000000022_0001_0001__15__I
LEKLERVALLAVRLYMRIGDPEIAKIWFKVMELLHAYQAGHLDEEEAKRRMDKLEKELRKFI RSPHRPILQAGLPANASTVVGGDVEFVCKVYSDAQPHIQWIKHVPYLKVLKAAGVNTTDKEIEVLYIRNVTFEDAGEYTCLAGNSIGISFHSAWLTVLPAP Motif0180_HHH_eva_0267_0001_0001_3855_0001__51__M
NWEEAAALALESASRAGDRMLNEEILRIFFAVRRGEISEEEAHEMLREIAEKSR RSPHRPILQAGLPANASTVVGGDVEFVCKVYSDAQPHIQWIKHVPYLKVLKAAGVNTTDKEIEVLYIRNVTFEDAGEYTCLAGNSIGISFHSAWLTVLPAP pol_3h_hb1_4534_000000018_0001_0001__20__M
DELFQRVMELAFRLPLAAREKNDKDAEERAQRLFRSVAKALESGDQDTAKTLVDRIEKYVKKFG RSPHRPILQAGLPANASTVVGGDVEFVCKVYSDAQPHIQWIKHVPYLKVLKAAGVNTTDKEIEVLYIRNVTFEDAGEYTCLAGNSIGISFHSAWLTVLPAP Motif0041_ems_3hC_830_0001_0001_0002_8731_0001__15__P
SREEVLHILNHLYFIAYERNDEELLHILARAMYIVFELLNRGDEESAKKVAEKAKKIVDKK RSPHRPILQAGLPANASTVVGGDVEFVCKVYSDAQPHIQWIKHVPYLKVLKAAGVNTTDKEIEVLYIRNVTFEDAGEYTCLAGNSIGISFHSAWLTVLPAP Grafting_Motif0433_ems_3hM_3525_0001_0001__25__L
SWEELYEKAKKLVEQAKKENDEDYLNKATLLVYMAHLAASELGDPTAQTSVERLAAHVFHVAI RSPHRPILQAGLPANASTVVGGDVEFVCKVYSDAQPHIQWIKHVPYLKVLKAAGVNTTDKEIEVLYIRNVTFEDAGEYTCLAGNSIGISFHSAWLTVLPAP Motif0138_ems_3hC_333_0001_5851_0001__24__Y
DELFQRVMELAFRLVLAAREKNDKDAEERAQRWFRSVAKALESGDQDTAKTLVDRIEKYVKKFG RSPHRPILQAGLPANASTVVGGDVEFVCKVYSDAQPHIQWIKHVPYLKVLKAAGVNTTDKEIEVLYIRNVTFEDAGEYTCLAGNSIGISFHSAWLTVLPAP Motif0041_ems_3hC_830_0001_0001_0002_8731_0001__33__W
SEELKEEAKRLIKLLKDLARKASDERERFILAALAASLEKALKNNDEELLRKLIEVAKSAIRRIQ RSPHRPILQAGLPANASTVVGGDVEFVCKVYSDAQPHIQWIKHVPYLKVLKAAGVNTTDKEIEVLYIRNVTFEDAGEYTCLAGNSIGISFHSAWLTVLPAP mot_H_fastrot_cor_f8f8a4152cc90f14bb898546c27f9520_0001_000000007_0001_34_42_H_._3h_hb1_6881_0001_0001_0001__25__E
NWEEAAALALESASRLGDRELNEEILRIFFAVRRGEISEEEAHEMLREIAEKSR RSPHRPILQAGLPANASTVVGGDVEFVCKVYSDAQPHIQWIKHVPYLKVLKAAGVNTTDKEIEVLYIRNVTFEDAGEYTCLAGNSIGISFHSAWLTVLPAP pol_3h_hb1_4534_000000018_0001_0001__16__L
SEELKEEAKRLIKLLKDLARKASDRRERFILAALAESLEKALKNNDEELLRKLIEVAKSAIRRIQ RSPHRPILQAGLPANASTVVGGDVEFVCKVYSDAQPHIQWIKHVPYLKVLKAAGVNTTDKEIEVLYIRNVTFEDAGEYTCLAGNSIGISFHSAWLTVLPAP mot_H_fastrot_cor_f8f8a4152cc90f14bb898546c27f9520_0001_000000007_0001_34_42_H_._3h_hb1_6881_0001_0001_0001__36__E
NWEEAAALALESASRAGDRELNEEILMIFFAVRRGEISEEEAHEMLREIAEKSR RSPHRPILQAGLPANASTVVGGDVEFVCKVYSDAQPHIQWIKHVPYLKVLKAAGVNTTDKEIEVLYIRNVTFEDAGEYTCLAGNSIGISFHSAWLTVLPAP pol_3h_hb1_4534_000000018_0001_0001__27__M
DIEHLLWRAIHRSAQLGDREAVELLTRIFFALEAGKVSEEWAERLARTILEHQRN RSPHRPILQAGLPANASTVVGGDVEFVCKVYSDAQPHIQWIKHVPYLKVLKAAGVNTTDKEIEVLYIRNVTFEDAGEYTCLAGNSIGISFHSAWLTVLPAP pol_3h_hb1_5199_000000022_0001_0001__7__W
DLREILRKLIEISEELLRKATDEELRELLELVIALSKEALRENWEELLEAAIRYNEVLIRNA RSPHRPILQAGLPANASTVVGGDVEFVCKVYSDAQPHIQWIKHVPYLKVLKAAGVNTTDKEIEVLYIRNVTFEDAGEYTCLAGNSIGISFHSAWLTVLPAP pol_3h_hb1_3583_000000017_0001_0001__44__W
DIEHLLARAIHRSAQLGDREWVELLTRIFFALEAGKVSEEWAERLARTILEHQRN RSPHRPILQAGLPANASTVVGGDVEFVCKVYSDAQPHIQWIKHVPYLKVLKAAGVNTTDKEIEVLYIRNVTFEDAGEYTCLAGNSIGISFHSAWLTVLPAP pol_3h_hb1_5199_000000022_0001_0001__21__W
LEKLERVALLAVRLYMRIGDPEIAKIWFKYMELLHAYQAGHLDEEEAKRRADKLEKELRKFI RSPHRPILQAGLPANASTVVGGDVEFVCKVYSDAQPHIQWIKHVPYLKVLKAAGVNTTDKEIEVLYIRNVTFEDAGEYTCLAGNSIGISFHSAWLTVLPAP Motif0180_HHH_eva_0267_0001_0001_3855_0001__30__Y
SREEVLHILNHLYFIAYERNDEELQHILARAMYIVFELLNRGDEEFAKKVAEKAKKIVDKK RSPHRPILQAGLPANASTVVGGDVEFVCKVYSDAQPHIQWIKHVPYLKVLKAAGVNTTDKEIEVLYIRNVTFEDAGEYTCLAGNSIGISFHSAWLTVLPAP Grafting_Motif0433_ems_3hM_3525_0001_0001__46__F
DKKELSDTAEKLLKDALDKNDDSKFISAVFFALKVAKDVNDERLERIVVKLYQEFMNRYH RSPHRPILQAGLPANASTVVGGDVEFVCKVYSDAQPHIQWIKHVPYLKVLKAAGVNTTDKEIEVLYIRNVTFEDAGEYTCLAGNSIGISFHSAWLTVLPAP ems_3hM_2978_000000028_0001__53__Q
SWEELYEKAKKLVEQAKKENDEDKLNKATLLVYMAHLAASELGDPTAQTSVERLWAHVFHVAI RSPHRPILQAGLPANASTVVGGDVEFVCKVYSDAQPHIQWIKHVPYLKVLKAAGVNTTDKEIEVLYIRNVTFEDAGEYTCLAGNSIGISFHSAWLTVLPAP Motif0138_ems_3hC_333_0001_5851_0001__55__W
DIEHLLARAIHRSAQLGDREAVELLTRIFFALEAGKVSEEWAERLADTILEHQRN RSPHRPILQAGLPANASTVVGGDVEFVCKVYSDAQPHIQWIKHVPYLKVLKAAGVNTTDKEIEVLYIRNVTFEDAGEYTCLAGNSIGISFHSAWLTVLPAP pol_3h_hb1_5199_000000022_0001_0001__47__D
DKKELSDTAEKLLKDALDKNDDSKFISAVFFALKIAKDVNDERLERIVVKLYNEFMNRYH RSPHRPILQAGLPANASTVVGGDVEFVCKVYSDAQPHIQWIKHVPYLKVLKAAGVNTTDKEIEVLYIRNVTFEDAGEYTCLAGNSIGISFHSAWLTVLPAP ems_3hM_2978_000000028_0001__35__I
LEKLERVALLAVRLYMRIGDPEIAKIWFKVMELLHAYQHGHLDEEEAKRRADKLEKELRKFI RSPHRPILQAGLPANASTVVGGDVEFVCKVYSDAQPHIQWIKHVPYLKVLKAAGVNTTDKEIEVLYIRNVTFEDAGEYTCLAGNSIGISFHSAWLTVLPAP Motif0180_HHH_eva_0267_0001_0001_3855_0001__39__H
DKKELSDTAEKLLKDALDKNDDSKFISAVFFALKVATDVNDERLERIVVKLYNEFMNRYH RSPHRPILQAGLPANASTVVGGDVEFVCKVYSDAQPHIQWIKHVPYLKVLKAAGVNTTDKEIEVLYIRNVTFEDAGEYTCLAGNSIGISFHSAWLTVLPAP ems_3hM_2978_000000028_0001__37__T
SREEVLHILNHLYFIAYERNDEELQHILARAMYIVFELLNRGMEESAKKVAEKAKKIVDKK RSPHRPILQAGLPANASTVVGGDVEFVCKVYSDAQPHIQWIKHVPYLKVLKAAGVNTTDKEIEVLYIRNVTFEDAGEYTCLAGNSIGISFHSAWLTVLPAP Grafting_Motif0433_ems_3hM_3525_0001_0001__43__M
DEVEEVSKKVLHIATRLAFSPNPEDQQLWFKAMRLLDKAESIPDRDKATKVLRKAEKLVSSS RSPHRPILQAGLPANASTVVGGDVEFVCKVYSDAQPHIQWIKHVPYLKVLKAAGVNTTDKEIEVLYIRNVTFEDAGEYTCLAGNSIGISFHSAWLTVLPAP Motif0168_ems_3hC_109_0002_0001_4715_0001__6__V
SREEVLHILNHLYFIAYERNDEELQHILARAMTIVFELLNRGDEESAKKVAEKAKKIVDKK RSPHRPILQAGLPANASTVVGGDVEFVCKVYSDAQPHIQWIKHVPYLKVLKAAGVNTTDKEIEVLYIRNVTFEDAGEYTCLAGNSIGISFHSAWLTVLPAP Grafting_Motif0433_ems_3hM_3525_0001_0001__33__T
SWEELYEKAKKLVEQAKKENDEDKLNKATLLVYPAHLAASELGDPTAQTSVERLAAHVFHVAI RSPHRPILQAGLPANASTVVGGDVEFVCKVYSDAQPHIQWIKHVPYLKVLKAAGVNTTDKEIEVLYIRNVTFEDAGEYTCLAGNSIGISFHSAWLTVLPAP Motif0138_ems_3hC_333_0001_5851_0001__34__P
SWEELAEKAKKLVEQAKKENDEDKLNKATLLVYMAHLAASELGDPTAQTSVERLAAHVFHVAI RSPHRPILQAGLPANASTVVGGDVEFVCKVYSDAQPHIQWIKHVPYLKVLKAAGVNTTDKEIEVLYIRNVTFEDAGEYTCLAGNSIGISFHSAWLTVLPAP Motif0138_ems_3hC_333_0001_5851_0001__6__A
SEEEVLHILNHLYFIAYERNDEELQHILARAMYIVFELLNRGDEESAKKVAEKAKKIVDKK RSPHRPILQAGLPANASTVVGGDVEFVCKVYSDAQPHIQWIKHVPYLKVLKAAGVNTTDKEIEVLYIRNVTFEDAGEYTCLAGNSIGISFHSAWLTVLPAP Grafting_Motif0433_ems_3hM_3525_0001_0001__2__E
SEELKEEAKRLIKLLKDLARKASDRRERFILAALAASLEKALKNNDEELLRKLIEVAKYAIRRIQ RSPHRPILQAGLPANASTVVGGDVEFVCKVYSDAQPHIQWIKHVPYLKVLKAAGVNTTDKEIEVLYIRNVTFEDAGEYTCLAGNSIGISFHSAWLTVLPAP mot_H_fastrot_cor_f8f8a4152cc90f14bb898546c27f9520_0001_000000007_0001_34_42_H_._3h_hb1_6881_0001_0001_0001__59__Y
DEVHHFLLRLFFKDPDDEDVERILALFLLLKKEGIPPEEVTEIVIPFAEKLGNPELAKELKKILK RSPHRPILQAGLPANASTVVGGDVEFVCKVYSDAQPHIQWIKHVPYLKVLKAAGVNTTDKEIEVLYIRNVTFEDAGEYTCLAGNSIGISFHSAWLTVLPAP pol_c839b00de2d74b58ead539899b931618_0001_000000000_0001_0001__46__P
QEVEELSKKVLHIATRLAFSPNPEDQQLWFKAMRLLDKAESIPDRDKATKVLRKAEKLVSSS RSPHRPILQAGLPANASTVVGGDVEFVCKVYSDAQPHIQWIKHVPYLKVLKAAGVNTTDKEIEVLYIRNVTFEDAGEYTCLAGNSIGISFHSAWLTVLPAP Motif0168_ems_3hC_109_0002_0001_4715_0001__1__Q
DEVEEMSKKVLHIATRLAFSPNPEDQQLWFKAMRLLDKAESIPDRDKATKVLRKAEKLVSSS RSPHRPILQAGLPANASTVVGGDVEFVCKVYSDAQPHIQWIKHVPYLKVLKAAGVNTTDKEIEVLYIRNVTFEDAGEYTCLAGNSIGISFHSAWLTVLPAP Motif0168_ems_3hC_109_0002_0001_4715_0001__6__M
DEVHHFLLQLFFKDPDDEDVERILALFLLLKKEGIPPEEVTEIVIKFAEKLGNPELAKELKKILK RSPHRPILQAGLPANASTVVGGDVEFVCKVYSDAQPHIQWIKHVPYLKVLKAAGVNTTDKEIEVLYIRNVTFEDAGEYTCLAGNSIGISFHSAWLTVLPAP pol_c839b00de2d74b58ead539899b931618_0001_000000000_0001_0001__9__Q
YKKELSDTAEKLLKDALDKNDDSKFISAVFFALKVAKDVNDERLERIVVKLYNEFMNRYH RSPHRPILQAGLPANASTVVGGDVEFVCKVYSDAQPHIQWIKHVPYLKVLKAAGVNTTDKEIEVLYIRNVTFEDAGEYTCLAGNSIGISFHSAWLTVLPAP ems_3hM_2978_000000028_0001__1__Y
SKEERLKELLRLIKEAIKRNLTEEVERLAREAAEIAQELRDEEVLQEALLLWFEFEIRRR RSPHRPILQAGLPANASTVVGGDVEFVCKVYSDAQPHIQWIKHVPYLKVLKAAGVNTTDKEIEVLYIRNVTFEDAGEYTCLAGNSIGISFHSAWLTVLPAP mot_H_normal_3h_hb1_3627_000000010_0001_51_57_H_._3h_hb1_1457_0001_0001_0001_0001__54__E
STELKEEAKRLIKLLKDLARKASDRRERFILAALAASLEKALKNNDEELLRKLIEVAKSAIRRIQ RSPHRPILQAGLPANASTVVGGDVEFVCKVYSDAQPHIQWIKHVPYLKVLKAAGVNTTDKEIEVLYIRNVTFEDAGEYTCLAGNSIGISFHSAWLTVLPAP mot_H_fastrot_cor_f8f8a4152cc90f14bb898546c27f9520_0001_000000007_0001_34_42_H_._3h_hb1_6881_0001_0001_0001__2__T
NWEEAAAPALESASRAGDRELNEEILRIFFAVRRGEISEEEAHEMLREIAEKSR RSPHRPILQAGLPANASTVVGGDVEFVCKVYSDAQPHIQWIKHVPYLKVLKAAGVNTTDKEIEVLYIRNVTFEDAGEYTCLAGNSIGISFHSAWLTVLPAP pol_3h_hb1_4534_000000018_0001_0001__8__P
DEVHHFLLRLFFKDPDDEDVERILALFLLLKKEGIPPEEVTEIVIKFAEKLGNPELAKELKKILR RSPHRPILQAGLPANASTVVGGDVEFVCKVYSDAQPHIQWIKHVPYLKVLKAAGVNTTDKEIEVLYIRNVTFEDAGEYTCLAGNSIGISFHSAWLTVLPAP pol_c839b00de2d74b58ead539899b931618_0001_000000000_0001_0001__65__R
SEELKEEAKRLIKLLKDLARKASDRRERFILAALAHSLEKALKNNDEELLRKLIEVAKSAIRRIQ RSPHRPILQAGLPANASTVVGGDVEFVCKVYSDAQPHIQWIKHVPYLKVLKAAGVNTTDKEIEVLYIRNVTFEDAGEYTCLAGNSIGISFHSAWLTVLPAP mot_H_fastrot_cor_f8f8a4152cc90f14bb898546c27f9520_0001_000000007_0001_34_42_H_._3h_hb1_6881_0001_0001_0001__36__H
NWEEAAALALESASRAGDRELNEEILRIFFWVRRGEISEEEAHEMLREIAEKSR RSPHRPILQAGLPANASTVVGGDVEFVCKVYSDAQPHIQWIKHVPYLKVLKAAGVNTTDKEIEVLYIRNVTFEDAGEYTCLAGNSIGISFHSAWLTVLPAP pol_3h_hb1_4534_000000018_0001_0001__31__W
NWEEAAALALESASRAGDRELNEEILRIFFAVRRGEISEEEGHEMLREIAEKSR RSPHRPILQAGLPANASTVVGGDVEFVCKVYSDAQPHIQWIKHVPYLKVLKAAGVNTTDKEIEVLYIRNVTFEDAGEYTCLAGNSIGISFHSAWLTVLPAP pol_3h_hb1_4534_000000018_0001_0001__42__G
LEKLERVALLAVRLYMRIGDPEIAKIWFKVMELLHAYQAGALDEEEAKRRADKLEKELRKFI RSPHRPILQAGLPANASTVVGGDVEFVCKVYSDAQPHIQWIKHVPYLKVLKAAGVNTTDKEIEVLYIRNVTFEDAGEYTCLAGNSIGISFHSAWLTVLPAP Motif0180_HHH_eva_0267_0001_0001_3855_0001__41__A
SEELKEEAKRLWKLLKDLARKASDRRERFILAALAASLEKALKNNDEELLRKLIEVAKSAIRRIQ RSPHRPILQAGLPANASTVVGGDVEFVCKVYSDAQPHIQWIKHVPYLKVLKAAGVNTTDKEIEVLYIRNVTFEDAGEYTCLAGNSIGISFHSAWLTVLPAP mot_H_fastrot_cor_f8f8a4152cc90f14bb898546c27f9520_0001_000000007_0001_34_42_H_._3h_hb1_6881_0001_0001_0001__12__W
DELFQRVMELAFRLVLAAREKNDKDAHERAQRLFRSVAKALESGDQDTAKTLVDRIEKYVKKFG RSPHRPILQAGLPANASTVVGGDVEFVCKVYSDAQPHIQWIKHVPYLKVLKAAGVNTTDKEIEVLYIRNVTFEDAGEYTCLAGNSIGISFHSAWLTVLPAP Motif0041_ems_3hC_830_0001_0001_0002_8731_0001__27__H
DELFQRVMELAFRLVNAAREKNDKDAEERAQRLFRSVAKALESGDQDTAKTLVDRIEKYVKKFG RSPHRPILQAGLPANASTVVGGDVEFVCKVYSDAQPHIQWIKHVPYLKVLKAAGVNTTDKEIEVLYIRNVTFEDAGEYTCLAGNSIGISFHSAWLTVLPAP Motif0041_ems_3hC_830_0001_0001_0002_8731_0001__16__N
DKKELSDTAEKLLKDALDKNDDSKFASAVFFALKVAKDVNDERLERIVVKLYNEFMNRYH RSPHRPILQAGLPANASTVVGGDVEFVCKVYSDAQPHIQWIKHVPYLKVLKAAGVNTTDKEIEVLYIRNVTFEDAGEYTCLAGNSIGISFHSAWLTVLPAP ems_3hM_2978_000000028_0001__26__A
NWEEAAALALESASRAGDRGLNEEILRIFFAVRRGEISEEEAHEMLREIAEKSR RSPHRPILQAGLPANASTVVGGDVEFVCKVYSDAQPHIQWIKHVPYLKVLKAAGVNTTDKEIEVLYIRNVTFEDAGEYTCLAGNSIGISFHSAWLTVLPAP pol_3h_hb1_4534_000000018_0001_0001__20__G
DEVEELSKKVLHIATRLAFIPNPEDQQLWFKAMRLLDKAESIPDRDKATKVLRKAEKLVSSS RSPHRPILQAGLPANASTVVGGDVEFVCKVYSDAQPHIQWIKHVPYLKVLKAAGVNTTDKEIEVLYIRNVTFEDAGEYTCLAGNSIGISFHSAWLTVLPAP Motif0168_ems_3hC_109_0002_0001_4715_0001__20__I
HEELKEEAKRLIKLLKDLARKASDRRERFILAALAASLEKALKNNDEELLRKLIEVAKSAIRRIQ RSPHRPILQAGLPANASTVVGGDVEFVCKVYSDAQPHIQWIKHVPYLKVLKAAGVNTTDKEIEVLYIRNVTFEDAGEYTCLAGNSIGISFHSAWLTVLPAP mot_H_fastrot_cor_f8f8a4152cc90f14bb898546c27f9520_0001_000000007_0001_34_42_H_._3h_hb1_6881_0001_0001_0001__1__H
DIEHLLARAIHMSAQLGDREAVELLTRIFFALEAGKVSEEWAERLARTILEHQRN RSPHRPILQAGLPANASTVVGGDVEFVCKVYSDAQPHIQWIKHVPYLKVLKAAGVNTTDKEIEVLYIRNVTFEDAGEYTCLAGNSIGISFHSAWLTVLPAP pol_3h_hb1_5199_000000022_0001_0001__12__M
DELFQRVMELAFRLVLAAREKNDKDAEFRAQRLFRSVAKALESGDQDTAKTLVDRIEKYVKKFG RSPHRPILQAGLPANASTVVGGDVEFVCKVYSDAQPHIQWIKHVPYLKVLKAAGVNTTDKEIEVLYIRNVTFEDAGEYTCLAGNSIGISFHSAWLTVLPAP Motif0041_ems_3hC_830_0001_0001_0002_8731_0001__28__F
SEELKEEAKRLIKLLKDLLRKASDRRERFILAALAASLEKALKNNDEELLRKLIEVAKSAIRRIQ RSPHRPILQAGLPANASTVVGGDVEFVCKVYSDAQPHIQWIKHVPYLKVLKAAGVNTTDKEIEVLYIRNVTFEDAGEYTCLAGNSIGISFHSAWLTVLPAP mot_H_fastrot_cor_f8f8a4152cc90f14bb898546c27f9520_0001_000000007_0001_34_42_H_._3h_hb1_6881_0001_0001_0001__19__L
DELFQRVMELAFRLVLAAREKNDKDAEERAQRLFRSVAKALESGDQDTAKTHVDRIEKYVKKFG RSPHRPILQAGLPANASTVVGGDVEFVCKVYSDAQPHIQWIKHVPYLKVLKAAGVNTTDKEIEVLYIRNVTFEDAGEYTCLAGNSIGISFHSAWLTVLPAP Motif0041_ems_3hC_830_0001_0001_0002_8731_0001__52__H
DLREILRKLIEISEELLRKATDEELRELLELVIALSKEALRENDEELLEAAIRYNPVLIRNA RSPHRPILQAGLPANASTVVGGDVEFVCKVYSDAQPHIQWIKHVPYLKVLKAAGVNTTDKEIEVLYIRNVTFEDAGEYTCLAGNSIGISFHSAWLTVLPAP pol_3h_hb1_3583_000000017_0001_0001__56__P
DELFQRVMELAFRLVLAAREKNDKDAEERAQRLFRAVAKALESGDQDTAKTLVDRIEKYVKKFG RSPHRPILQAGLPANASTVVGGDVEFVCKVYSDAQPHIQWIKHVPYLKVLKAAGVNTTDKEIEVLYIRNVTFEDAGEYTCLAGNSIGISFHSAWLTVLPAP Motif0041_ems_3hC_830_0001_0001_0002_8731_0001__36__A
DELFQRVMELAFRLVLAAREKNDMDAEERAQRLFRSVAKALESGDQDTAKTLVDRIEKYVKKFG RSPHRPILQAGLPANASTVVGGDVEFVCKVYSDAQPHIQWIKHVPYLKVLKAAGVNTTDKEIEVLYIRNVTFEDAGEYTCLAGNSIGISFHSAWLTVLPAP Motif0041_ems_3hC_830_0001_0001_0002_8731_0001__24__M
DEVHHFLLRLFFKDPDDEDVERILALFLALKKEGIPPEEVTEIVIKFAEKLGNPELAKELKKILK RSPHRPILQAGLPANASTVVGGDVEFVCKVYSDAQPHIQWIKHVPYLKVLKAAGVNTTDKEIEVLYIRNVTFEDAGEYTCLAGNSIGISFHSAWLTVLPAP pol_c839b00de2d74b58ead539899b931618_0001_000000000_0001_0001__29__A
DEVEELSKKVYHIATRLAFSPNPEDQQLWFKAMRLLDKAESIPDRDKATKVLRKAEKLVSSS RSPHRPILQAGLPANASTVVGGDVEFVCKVYSDAQPHIQWIKHVPYLKVLKAAGVNTTDKEIEVLYIRNVTFEDAGEYTCLAGNSIGISFHSAWLTVLPAP Motif0168_ems_3hC_109_0002_0001_4715_0001__11__Y
DEVEELSKKVLHIATRLAFSPPPEDQQLWFKAMRLLDKAESIPDRDKATKVLRKAEKLVSSS RSPHRPILQAGLPANASTVVGGDVEFVCKVYSDAQPHIQWIKHVPYLKVLKAAGVNTTDKEIEVLYIRNVTFEDAGEYTCLAGNSIGISFHSAWLTVLPAP Motif0168_ems_3hC_109_0002_0001_4715_0001__22__P
DELFQRVMELAFRLVLAAREKNDKDAEERAQRLFREVAKALESGDQDTAKTLVDRIEKYVKKFG RSPHRPILQAGLPANASTVVGGDVEFVCKVYSDAQPHIQWIKHVPYLKVLKAAGVNTTDKEIEVLYIRNVTFEDAGEYTCLAGNSIGISFHSAWLTVLPAP Motif0041_ems_3hC_830_0001_0001_0002_8731_0001__36__E
DPEKIIRELVRLALEAARKLNDDRVATAVLTLYYAVLRLEKRDPEKAKKLLKEVEEKVKKLIS RSPHRPILQAGLPANASTVVGGDVEFVCKVYSDAQPHIQWIKHVPYLKVLKAAGVNTTDKEIEVLYIRNVTFEDAGEYTCLAGNSIGISFHSAWLTVLPAP mot_H_normal_3h_hb1_3209_000000013_0001_59_63_H_._ems_3hM_1672_0001_0001__33__Y
SWEELYEKAKKLVEQAKKENDETKLNKATLLVYMAHLAASELGDPTAQTSVERLAAHVFHVAI RSPHRPILQAGLPANASTVVGGDVEFVCKVYSDAQPHIQWIKHVPYLKVLKAAGVNTTDKEIEVLYIRNVTFEDAGEYTCLAGNSIGISFHSAWLTVLPAP Motif0138_ems_3hC_333_0001_5851_0001__23__T
DIEHLLARAIHRSAQLGDRIAVELLTRIFFALEAGKVSEEWAERLARTILEHQRN RSPHRPILQAGLPANASTVVGGDVEFVCKVYSDAQPHIQWIKHVPYLKVLKAAGVNTTDKEIEVLYIRNVTFEDAGEYTCLAGNSIGISFHSAWLTVLPAP pol_3h_hb1_5199_000000022_0001_0001__20__I
DKKELSDTAEKLLKDALDKNDDSKFISAVFFALKVAKDVNDEDLERIVVKLYNEFMNRYH RSPHRPILQAGLPANASTVVGGDVEFVCKVYSDAQPHIQWIKHVPYLKVLKAAGVNTTDKEIEVLYIRNVTFEDAGEYTCLAGNSIGISFHSAWLTVLPAP ems_3hM_2978_000000028_0001__43__D
SEELKEEAKRLIKLLKDLARKASDRRERFILAALAASLEKALKNNDEELLRKLISVAKSAIRRIQ RSPHRPILQAGLPANASTVVGGDVEFVCKVYSDAQPHIQWIKHVPYLKVLKAAGVNTTDKEIEVLYIRNVTFEDAGEYTCLAGNSIGISFHSAWLTVLPAP mot_H_fastrot_cor_f8f8a4152cc90f14bb898546c27f9520_0001_000000007_0001_34_42_H_._3h_hb1_6881_0001_0001_0001__55__S
SWEELYEKAKKLVEQAKKENDEDKLNKATLLVYMAHLAASELGDPTAQTSVERLAKHVFHVAI RSPHRPILQAGLPANASTVVGGDVEFVCKVYSDAQPHIQWIKHVPYLKVLKAAGVNTTDKEIEVLYIRNVTFEDAGEYTCLAGNSIGISFHSAWLTVLPAP Motif0138_ems_3hC_333_0001_5851_0001__56__K
SKEEVLHILNHLYFIAYERNDEELQHILARAMYIVFELLNRGDEESAKKVAEKAKKIVDKK RSPHRPILQAGLPANASTVVGGDVEFVCKVYSDAQPHIQWIKHVPYLKVLKAAGVNTTDKEIEVLYIRNVTFEDAGEYTCLAGNSIGISFHSAWLTVLPAP Grafting_Motif0433_ems_3hM_3525_0001_0001__2__K
DEVEELSKKVLHIATRLAFSPNPEDQQLWFQAMRLLDKAESIPDRDKATKVLRKAEKLVSSS RSPHRPILQAGLPANASTVVGGDVEFVCKVYSDAQPHIQWIKHVPYLKVLKAAGVNTTDKEIEVLYIRNVTFEDAGEYTCLAGNSIGISFHSAWLTVLPAP Motif0168_ems_3hC_109_0002_0001_4715_0001__31__Q
SREHVLHILNHLYFIAYERNDEELQHILARAMYIVFELLNRGDEESAKKVAEKAKKIVDKK RSPHRPILQAGLPANASTVVGGDVEFVCKVYSDAQPHIQWIKHVPYLKVLKAAGVNTTDKEIEVLYIRNVTFEDAGEYTCLAGNSIGISFHSAWLTVLPAP Grafting_Motif0433_ems_3hM_3525_0001_0001__4__H
SREEVLHILNHLYFIAYERNDEELQHILARAMIIVFELLNRGDEESAKKVAEKAKKIVDKK RSPHRPILQAGLPANASTVVGGDVEFVCKVYSDAQPHIQWIKHVPYLKVLKAAGVNTTDKEIEVLYIRNVTFEDAGEYTCLAGNSIGISFHSAWLTVLPAP Grafting_Motif0433_ems_3hM_3525_0001_0001__33__I
SEELGEEAKRLIKLLKDLARKASDRRERFILAALAASLEKALKNNDEELLRKLIEVAKSAIRRIQ RSPHRPILQAGLPANASTVVGGDVEFVCKVYSDAQPHIQWIKHVPYLKVLKAAGVNTTDKEIEVLYIRNVTFEDAGEYTCLAGNSIGISFHSAWLTVLPAP mot_H_fastrot_cor_f8f8a4152cc90f14bb898546c27f9520_0001_000000007_0001_34_42_H_._3h_hb1_6881_0001_0001_0001__5__G
DEVHHFLYRLFFKDPDDEDVERILALFLLLKKEGIPPEEVTEIVIKFAEKLGNPELAKELKKILK RSPHRPILQAGLPANASTVVGGDVEFVCKVYSDAQPHIQWIKHVPYLKVLKAAGVNTTDKEIEVLYIRNVTFEDAGEYTCLAGNSIGISFHSAWLTVLPAP pol_c839b00de2d74b58ead539899b931618_0001_000000000_0001_0001__8__Y
DEVEELSKKVLHIATRLAFSPNPEDQQLWFKAMRLLDKAESIPDRDKDTKVLRKAEKLVSSS RSPHRPILQAGLPANASTVVGGDVEFVCKVYSDAQPHIQWIKHVPYLKVLKAAGVNTTDKEIEVLYIRNVTFEDAGEYTCLAGNSIGISFHSAWLTVLPAP Motif0168_ems_3hC_109_0002_0001_4715_0001__48__D
DELFQRVMELAFHLVLAAREKNDKDAEERAQRLFRSVAKALESGDQDTAKTLVDRIEKYVKKFG RSPHRPILQAGLPANASTVVGGDVEFVCKVYSDAQPHIQWIKHVPYLKVLKAAGVNTTDKEIEVLYIRNVTFEDAGEYTCLAGNSIGISFHSAWLTVLPAP Motif0041_ems_3hC_830_0001_0001_0002_8731_0001__13__H
SREEVLHILNHLYFIAYERNDEELQHILARAMYIVFELLNRGDEESAKKVAEKAKKIVAKK RSPHRPILQAGLPANASTVVGGDVEFVCKVYSDAQPHIQWIKHVPYLKVLKAAGVNTTDKEIEVLYIRNVTFEDAGEYTCLAGNSIGISFHSAWLTVLPAP Grafting_Motif0433_ems_3hM_3525_0001_0001__59__A
SEELKEEAKRLIKLLKDLARKASDRRERFILAALAASLEAALKNNDEELLRKLIEVAKSAIRRIQ RSPHRPILQAGLPANASTVVGGDVEFVCKVYSDAQPHIQWIKHVPYLKVLKAAGVNTTDKEIEVLYIRNVTFEDAGEYTCLAGNSIGISFHSAWLTVLPAP mot_H_fastrot_cor_f8f8a4152cc90f14bb898546c27f9520_0001_000000007_0001_34_42_H_._3h_hb1_6881_0001_0001_0001__40__A
DIEHLLARAIHRSAQLGDREAVELLTRIFYALEAGKVSEEWAERLARTILEHQRN RSPHRPILQAGLPANASTVVGGDVEFVCKVYSDAQPHIQWIKHVPYLKVLKAAGVNTTDKEIEVLYIRNVTFEDAGEYTCLAGNSIGISFHSAWLTVLPAP pol_3h_hb1_5199_000000022_0001_0001__30__Y
SREEVLHILNHLYFIAYERNDEELQHILAPAMYIVFELLNRGDEESAKKVAEKAKKIVDKK RSPHRPILQAGLPANASTVVGGDVEFVCKVYSDAQPHIQWIKHVPYLKVLKAAGVNTTDKEIEVLYIRNVTFEDAGEYTCLAGNSIGISFHSAWLTVLPAP Grafting_Motif0433_ems_3hM_3525_0001_0001__30__P
DLVEELSKKVLHIATRLAFSPNPEDQQLWFKAMRLLDKAESIPDRDKATKVLRKAEKLVSSS RSPHRPILQAGLPANASTVVGGDVEFVCKVYSDAQPHIQWIKHVPYLKVLKAAGVNTTDKEIEVLYIRNVTFEDAGEYTCLAGNSIGISFHSAWLTVLPAP Motif0168_ems_3hC_109_0002_0001_4715_0001__2__L
LEKLERVALLAVRLYMRIGLPEIAKIWFKVMELLHAYQAGHLDEEEAKRRADKLEKELRKFI RSPHRPILQAGLPANASTVVGGDVEFVCKVYSDAQPHIQWIKHVPYLKVLKAAGVNTTDKEIEVLYIRNVTFEDAGEYTCLAGNSIGISFHSAWLTVLPAP Motif0180_HHH_eva_0267_0001_0001_3855_0001__20__L
DIEHLLARAIHRSAQLGDREAVELLTRIFFALEAGKVSEEWAEQLARTILEHQRN RSPHRPILQAGLPANASTVVGGDVEFVCKVYSDAQPHIQWIKHVPYLKVLKAAGVNTTDKEIEVLYIRNVTFEDAGEYTCLAGNSIGISFHSAWLTVLPAP pol_3h_hb1_5199_000000022_0001_0001__44__Q
DEVDHFLLRLFFKDPDDEDVERILALFLLLKKEGIPPEEVTEIVIKFAEKLGNPELAKELKKILK RSPHRPILQAGLPANASTVVGGDVEFVCKVYSDAQPHIQWIKHVPYLKVLKAAGVNTTDKEIEVLYIRNVTFEDAGEYTCLAGNSIGISFHSAWLTVLPAP pol_c839b00de2d74b58ead539899b931618_0001_000000000_0001_0001__4__D
DKKELSDTAEKLCKDALDKNDDSKFISAVFFALKVAKDVNDERLERIVVKLYNEFMNRYH RSPHRPILQAGLPANASTVVGGDVEFVCKVYSDAQPHIQWIKHVPYLKVLKAAGVNTTDKEIEVLYIRNVTFEDAGEYTCLAGNSIGISFHSAWLTVLPAP ems_3hM_2978_000000028_0001__13__C
DEVHHFLLRLFFKDPDDEDVERILALFLLLKKEGIPPEEVTEIVIKFAEKLGNPELAKILKKILK RSPHRPILQAGLPANASTVVGGDVEFVCKVYSDAQPHIQWIKHVPYLKVLKAAGVNTTDKEIEVLYIRNVTFEDAGEYTCLAGNSIGISFHSAWLTVLPAP pol_c839b00de2d74b58ead539899b931618_0001_000000000_0001_0001__59__I
DIEHLLARAIHRSAQLGDREAVELLTRIFFALEAGKVSEEWAERLARTIEEHQRN RSPHRPILQAGLPANASTVVGGDVEFVCKVYSDAQPHIQWIKHVPYLKVLKAAGVNTTDKEIEVLYIRNVTFEDAGEYTCLAGNSIGISFHSAWLTVLPAP pol_3h_hb1_5199_000000022_0001_0001__50__E
SEELKEEAKRLIKLLKDLARKASDRRERFILAALAASLEKALKNNDEELLRKLIEVDKSAIRRIQ RSPHRPILQAGLPANASTVVGGDVEFVCKVYSDAQPHIQWIKHVPYLKVLKAAGVNTTDKEIEVLYIRNVTFEDAGEYTCLAGNSIGISFHSAWLTVLPAP mot_H_fastrot_cor_f8f8a4152cc90f14bb898546c27f9520_0001_000000007_0001_34_42_H_._3h_hb1_6881_0001_0001_0001__57__D
DELFQRVMELAFRLVLAAREKNDKDANERAQRLFRSVAKALESGDQDTAKTLVDRIEKYVKKFG RSPHRPILQAGLPANASTVVGGDVEFVCKVYSDAQPHIQWIKHVPYLKVLKAAGVNTTDKEIEVLYIRNVTFEDAGEYTCLAGNSIGISFHSAWLTVLPAP Motif0041_ems_3hC_830_0001_0001_0002_8731_0001__27__N
NWEEAAALALESASRAGDRELNENILRIFFAVRRGEISEEEAHEMLREIAEKSR RSPHRPILQAGLPANASTVVGGDVEFVCKVYSDAQPHIQWIKHVPYLKVLKAAGVNTTDKEIEVLYIRNVTFEDAGEYTCLAGNSIGISFHSAWLTVLPAP pol_3h_hb1_4534_000000018_0001_0001__24__N
DIEHLLARAIHRSAQLGDREAVELLTRIFFALEAGKVSEEWAERLARTILEHQTN RSPHRPILQAGLPANASTVVGGDVEFVCKVYSDAQPHIQWIKHVPYLKVLKAAGVNTTDKEIEVLYIRNVTFEDAGEYTCLAGNSIGISFHSAWLTVLPAP pol_3h_hb1_5199_000000022_0001_0001__54__T
SREEPLHILNHLYFIAYERNDEELQHILARAMYIVFELLNRGDEESAKKVAEKAKKIVDKK RSPHRPILQAGLPANASTVVGGDVEFVCKVYSDAQPHIQWIKHVPYLKVLKAAGVNTTDKEIEVLYIRNVTFEDAGEYTCLAGNSIGISFHSAWLTVLPAP Grafting_Motif0433_ems_3hM_3525_0001_0001__5__P
DKKELSDTAEKLLKDALDKNDDSKFISAVFFALKVAKDVNDERLLRIVVKLYNEFMNRYH RSPHRPILQAGLPANASTVVGGDVEFVCKVYSDAQPHIQWIKHVPYLKVLKAAGVNTTDKEIEVLYIRNVTFEDAGEYTCLAGNSIGISFHSAWLTVLPAP ems_3hM_2978_000000028_0001__45__L
DEVHHPLLRLFFKDPDDEDVERILALFLLLKKEGIPPEEVTEIVIKFAEKLGNPELAKELKKILK RSPHRPILQAGLPANASTVVGGDVEFVCKVYSDAQPHIQWIKHVPYLKVLKAAGVNTTDKEIEVLYIRNVTFEDAGEYTCLAGNSIGISFHSAWLTVLPAP pol_c839b00de2d74b58ead539899b931618_0001_000000000_0001_0001__6__P
DEVHHFLLRLFFKDPDDEDVERILALFLLLKKEGIPPEEVTEIVIKFAEKLGNPELAKEAKKILK RSPHRPILQAGLPANASTVVGGDVEFVCKVYSDAQPHIQWIKHVPYLKVLKAAGVNTTDKEIEVLYIRNVTFEDAGEYTCLAGNSIGISFHSAWLTVLPAP pol_c839b00de2d74b58ead539899b931618_0001_000000000_0001_0001__60__A
SREEVLHILNHLYFIAYERNDEELQHILARAMYIVFELLNRGDEESAKKVAEKKKKIVDKK RSPHRPILQAGLPANASTVVGGDVEFVCKVYSDAQPHIQWIKHVPYLKVLKAAGVNTTDKEIEVLYIRNVTFEDAGEYTCLAGNSIGISFHSAWLTVLPAP Grafting_Motif0433_ems_3hM_3525_0001_0001__54__K
SWEELYEKAKKLVEQAKKENDEDKLNKATLLVYMAHLAASELGDPTAQTSVERLAIHVFHVAI RSPHRPILQAGLPANASTVVGGDVEFVCKVYSDAQPHIQWIKHVPYLKVLKAAGVNTTDKEIEVLYIRNVTFEDAGEYTCLAGNSIGISFHSAWLTVLPAP Motif0138_ems_3hC_333_0001_5851_0001__56__I
DKKELSDTAEKLLKDALDKNDDSKFISAAFFALKVAKDVNDERLERIVVKLYNEFMNRYH RSPHRPILQAGLPANASTVVGGDVEFVCKVYSDAQPHIQWIKHVPYLKVLKAAGVNTTDKEIEVLYIRNVTFEDAGEYTCLAGNSIGISFHSAWLTVLPAP ems_3hM_2978_000000028_0001__29__A
SREEVLHIRNHLYFIAYERNDEELQHILARAMYIVFELLNRGDEESAKKVAEKAKKIVDKK RSPHRPILQAGLPANASTVVGGDVEFVCKVYSDAQPHIQWIKHVPYLKVLKAAGVNTTDKEIEVLYIRNVTFEDAGEYTCLAGNSIGISFHSAWLTVLPAP Grafting_Motif0433_ems_3hM_3525_0001_0001__9__R
DEVEELSKKVLHINTRLAFSPNPEDQQLWFKAMRLLDKAESIPDRDKATKVLRKAEKLVSSS RSPHRPILQAGLPANASTVVGGDVEFVCKVYSDAQPHIQWIKHVPYLKVLKAAGVNTTDKEIEVLYIRNVTFEDAGEYTCLAGNSIGISFHSAWLTVLPAP Motif0168_ems_3hC_109_0002_0001_4715_0001__14__N
SEELKEEAKRLIKLLKDLARKASDRRERFILAALAALLEKALKNNDEELLRKLIEVAKSAIRRIQ RSPHRPILQAGLPANASTVVGGDVEFVCKVYSDAQPHIQWIKHVPYLKVLKAAGVNTTDKEIEVLYIRNVTFEDAGEYTCLAGNSIGISFHSAWLTVLPAP mot_H_fastrot_cor_f8f8a4152cc90f14bb898546c27f9520_0001_000000007_0001_34_42_H_._3h_hb1_6881_0001_0001_0001__37__L
DEVEELSKKVLHIATRLAFSPVPEDQQLWFKAMRLLDKAESIPDRDKATKVLRKAEKLVSSS RSPHRPILQAGLPANASTVVGGDVEFVCKVYSDAQPHIQWIKHVPYLKVLKAAGVNTTDKEIEVLYIRNVTFEDAGEYTCLAGNSIGISFHSAWLTVLPAP Motif0168_ems_3hC_109_0002_0001_4715_0001__22__V
DELFQRVMELAFRLVLAAREKNDKDAEERAQRLFRSVAKALESGDMDTAKTLVDRIEKYVKKFG RSPHRPILQAGLPANASTVVGGDVEFVCKVYSDAQPHIQWIKHVPYLKVLKAAGVNTTDKEIEVLYIRNVTFEDAGEYTCLAGNSIGISFHSAWLTVLPAP Motif0041_ems_3hC_830_0001_0001_0002_8731_0001__46__M
NWEEAAALALESASRAGDRELNEEIARIFFAVRRGEISEEEAHEMLREIAEKSR RSPHRPILQAGLPANASTVVGGDVEFVCKVYSDAQPHIQWIKHVPYLKVLKAAGVNTTDKEIEVLYIRNVTFEDAGEYTCLAGNSIGISFHSAWLTVLPAP pol_3h_hb1_4534_000000018_0001_0001__26__A
SWEELYEKAKKLVEQAKKENDEDKLNKATLLVYMARLAASELGDPTAQTSVERLAAHVFHVAI RSPHRPILQAGLPANASTVVGGDVEFVCKVYSDAQPHIQWIKHVPYLKVLKAAGVNTTDKEIEVLYIRNVTFEDAGEYTCLAGNSIGISFHSAWLTVLPAP Motif0138_ems_3hC_333_0001_5851_0001__36__R
SREEVLHILNHLYFIAYERNDEELQHILARAMYIEFELLNRGDEESAKKVAEKAKKIVDKK RSPHRPILQAGLPANASTVVGGDVEFVCKVYSDAQPHIQWIKHVPYLKVLKAAGVNTTDKEIEVLYIRNVTFEDAGEYTCLAGNSIGISFHSAWLTVLPAP Grafting_Motif0433_ems_3hM_3525_0001_0001__35__E
SREEVLHILNHLYIIAYERNDEELQHILARAMYIVFELLNRGDEESAKKVAEKAKKIVDKK RSPHRPILQAGLPANASTVVGGDVEFVCKVYSDAQPHIQWIKHVPYLKVLKAAGVNTTDKEIEVLYIRNVTFEDAGEYTCLAGNSIGISFHSAWLTVLPAP Grafting_Motif0433_ems_3hM_3525_0001_0001__14__I
SEELKEEAKRLIKLLKDLARKASDRRERFILAALAASLEKALKNYDEELLRKLIEVAKSAIRRIQ RSPHRPILQAGLPANASTVVGGDVEFVCKVYSDAQPHIQWIKHVPYLKVLKAAGVNTTDKEIEVLYIRNVTFEDAGEYTCLAGNSIGISFHSAWLTVLPAP mot_H_fastrot_cor_f8f8a4152cc90f14bb898546c27f9520_0001_000000007_0001_34_42_H_._3h_hb1_6881_0001_0001_0001__45__Y
NWEEAAALALESASRAGDRELNEEILRIFFAVNRGEISEEEAHEMLREIAEKSR RSPHRPILQAGLPANASTVVGGDVEFVCKVYSDAQPHIQWIKHVPYLKVLKAAGVNTTDKEIEVLYIRNVTFEDAGEYTCLAGNSIGISFHSAWLTVLPAP pol_3h_hb1_4534_000000018_0001_0001__33__N
DLREILRKLIEISEELLRKATDEELRALLELVIALSKEALRENDEELLEAAIRYNEVLIRNA RSPHRPILQAGLPANASTVVGGDVEFVCKVYSDAQPHIQWIKHVPYLKVLKAAGVNTTDKEIEVLYIRNVTFEDAGEYTCLAGNSIGISFHSAWLTVLPAP pol_3h_hb1_3583_000000017_0001_0001__27__A
DEVEELSKKVLHIATRLAFSPNPEDQQLWFKAMRLLDKAESIPTRDKATKVLRKAEKLVSSS RSPHRPILQAGLPANASTVVGGDVEFVCKVYSDAQPHIQWIKHVPYLKVLKAAGVNTTDKEIEVLYIRNVTFEDAGEYTCLAGNSIGISFHSAWLTVLPAP Motif0168_ems_3hC_109_0002_0001_4715_0001__44__T
DIEHLLARAIHRSAQLGDREAVELLTRIFFALEAGKVSEEWAERLARTILEHQRF RSPHRPILQAGLPANASTVVGGDVEFVCKVYSDAQPHIQWIKHVPYLKVLKAAGVNTTDKEIEVLYIRNVTFEDAGEYTCLAGNSIGISFHSAWLTVLPAP pol_3h_hb1_5199_000000022_0001_0001__55__F
DELFQRVMELAFRLVLAAREKNDKDAEERAQRLFRSVAKALESGDQDTAKTLVDRIEKYVKLFG RSPHRPILQAGLPANASTVVGGDVEFVCKVYSDAQPHIQWIKHVPYLKVLKAAGVNTTDKEIEVLYIRNVTFEDAGEYTCLAGNSIGISFHSAWLTVLPAP Motif0041_ems_3hC_830_0001_0001_0002_8731_0001__62__L
SREEVLHILNHLYFIAYERNDEELQHILARAMYIVFELLNRGDEESAKKVAYKAKKIVDKK RSPHRPILQAGLPANASTVVGGDVEFVCKVYSDAQPHIQWIKHVPYLKVLKAAGVNTTDKEIEVLYIRNVTFEDAGEYTCLAGNSIGISFHSAWLTVLPAP Grafting_Motif0433_ems_3hM_3525_0001_0001__52__Y
DIEHLLARAIHRSAQLGDREAVELLTRIFFALEAGKVSEEWAERLARAILEHQRN RSPHRPILQAGLPANASTVVGGDVEFVCKVYSDAQPHIQWIKHVPYLKVLKAAGVNTTDKEIEVLYIRNVTFEDAGEYTCLAGNSIGISFHSAWLTVLPAP pol_3h_hb1_5199_000000022_0001_0001__48__A
DKKELYDTAEKLLKDALDKNDDSKFISAVFFALKVAKDVNDERLERIVVKLYNEFMNRYH RSPHRPILQAGLPANASTVVGGDVEFVCKVYSDAQPHIQWIKHVPYLKVLKAAGVNTTDKEIEVLYIRNVTFEDAGEYTCLAGNSIGISFHSAWLTVLPAP ems_3hM_2978_000000028_0001__6__Y
NWEEAAALALESASRAGDRELNEEILRIFFAVRRGEISEEEAHEMLRTIAEKSR RSPHRPILQAGLPANASTVVGGDVEFVCKVYSDAQPHIQWIKHVPYLKVLKAAGVNTTDKEIEVLYIRNVTFEDAGEYTCLAGNSIGISFHSAWLTVLPAP pol_3h_hb1_4534_000000018_0001_0001__48__T
DKKELSDTAEKLLKDALDKNDDSKFISAVFFELKVAKDVNDERLERIVVKLYNEFMNRYH RSPHRPILQAGLPANASTVVGGDVEFVCKVYSDAQPHIQWIKHVPYLKVLKAAGVNTTDKEIEVLYIRNVTFEDAGEYTCLAGNSIGISFHSAWLTVLPAP ems_3hM_2978_000000028_0001__32__E
DEVEELSKKVLHIATRLAFSPNPEDQQLWFKAMRLLDKAESIPDRDKATIVLRKAEKLVSSS RSPHRPILQAGLPANASTVVGGDVEFVCKVYSDAQPHIQWIKHVPYLKVLKAAGVNTTDKEIEVLYIRNVTFEDAGEYTCLAGNSIGISFHSAWLTVLPAP Motif0168_ems_3hC_109_0002_0001_4715_0001__50__I
DKKELSDTAEKLLKDALDKNDDSKFDSAVFFALKVAKDVNDERLERIVVKLYNEFMNRYH RSPHRPILQAGLPANASTVVGGDVEFVCKVYSDAQPHIQWIKHVPYLKVLKAAGVNTTDKEIEVLYIRNVTFEDAGEYTCLAGNSIGISFHSAWLTVLPAP ems_3hM_2978_000000028_0001__26__D
DIGHLLARAIHRSAQLGDREAVELLTRIFFALEAGKVSEEWAERLARTILEHQRN RSPHRPILQAGLPANASTVVGGDVEFVCKVYSDAQPHIQWIKHVPYLKVLKAAGVNTTDKEIEVLYIRNVTFEDAGEYTCLAGNSIGISFHSAWLTVLPAP pol_3h_hb1_5199_000000022_0001_0001__3__G
DEVEELSKKVLHIATRLAFSPNPEDQQLWFKAMRLLNKAESIPDRDKATKVLRKAEKLVSSS RSPHRPILQAGLPANASTVVGGDVEFVCKVYSDAQPHIQWIKHVPYLKVLKAAGVNTTDKEIEVLYIRNVTFEDAGEYTCLAGNSIGISFHSAWLTVLPAP Motif0168_ems_3hC_109_0002_0001_4715_0001__37__N
SEELKEEAKRLIKLLKDLARKASDRRERFILAALAASLEKALKNNDEELLRQLIEVAKSAIRRIQ RSPHRPILQAGLPANASTVVGGDVEFVCKVYSDAQPHIQWIKHVPYLKVLKAAGVNTTDKEIEVLYIRNVTFEDAGEYTCLAGNSIGISFHSAWLTVLPAP mot_H_fastrot_cor_f8f8a4152cc90f14bb898546c27f9520_0001_000000007_0001_34_42_H_._3h_hb1_6881_0001_0001_0001__52__Q
DELFQRVMELAFRLVLAAREKNDKDAEERAGRLFRSVAKALESGDQDTAKTLVDRIEKYVKKFG RSPHRPILQAGLPANASTVVGGDVEFVCKVYSDAQPHIQWIKHVPYLKVLKAAGVNTTDKEIEVLYIRNVTFEDAGEYTCLAGNSIGISFHSAWLTVLPAP Motif0041_ems_3hC_830_0001_0001_0002_8731_0001__31__G
SREEVLHILNHLYFIAYPRNDEELQHILARAMYIVFELLNRGDEESAKKVAEKAKKIVDKK RSPHRPILQAGLPANASTVVGGDVEFVCKVYSDAQPHIQWIKHVPYLKVLKAAGVNTTDKEIEVLYIRNVTFEDAGEYTCLAGNSIGISFHSAWLTVLPAP Grafting_Motif0433_ems_3hM_3525_0001_0001__18__P
SREEVLHIKNHLYFIAYERNDEELQHILARAMYIVFELLNRGDEESAKKVAEKAKKIVDKK RSPHRPILQAGLPANASTVVGGDVEFVCKVYSDAQPHIQWIKHVPYLKVLKAAGVNTTDKEIEVLYIRNVTFEDAGEYTCLAGNSIGISFHSAWLTVLPAP Grafting_Motif0433_ems_3hM_3525_0001_0001__9__K
DEVEELSKKVLHIATRLAFSPNPEDQQLWFKAMRLKDKAESIPDRDKATKVLRKAEKLVSSS RSPHRPILQAGLPANASTVVGGDVEFVCKVYSDAQPHIQWIKHVPYLKVLKAAGVNTTDKEIEVLYIRNVTFEDAGEYTCLAGNSIGISFHSAWLTVLPAP Motif0168_ems_3hC_109_0002_0001_4715_0001__36__K
DKKELSDTAEKLLKDALDKNDDSKFISAVFFALKVAKDSNDERLERIVVKLYNEFMNRYH RSPHRPILQAGLPANASTVVGGDVEFVCKVYSDAQPHIQWIKHVPYLKVLKAAGVNTTDKEIEVLYIRNVTFEDAGEYTCLAGNSIGISFHSAWLTVLPAP ems_3hM_2978_000000028_0001__39__S
DKKELSDTAEKLLKDALDKNDDSLFISAVFFALKVAKDVNDERLERIVVKLYNEFMNRYH RSPHRPILQAGLPANASTVVGGDVEFVCKVYSDAQPHIQWIKHVPYLKVLKAAGVNTTDKEIEVLYIRNVTFEDAGEYTCLAGNSIGISFHSAWLTVLPAP ems_3hM_2978_000000028_0001__24__L
SEELKEEAKRLIKLLKDLARKASDRRERFILAALAASLEKALKNNDEELLRKLIEVSKSAIRRIQ RSPHRPILQAGLPANASTVVGGDVEFVCKVYSDAQPHIQWIKHVPYLKVLKAAGVNTTDKEIEVLYIRNVTFEDAGEYTCLAGNSIGISFHSAWLTVLPAP mot_H_fastrot_cor_f8f8a4152cc90f14bb898546c27f9520_0001_000000007_0001_34_42_H_._3h_hb1_6881_0001_0001_0001__57__S
SWEELYEKAKKLVEQAKKENDENKLNKATLLVYMAHLAASELGDPTAQTSVERLAAHVFHVAI RSPHRPILQAGLPANASTVVGGDVEFVCKVYSDAQPHIQWIKHVPYLKVLKAAGVNTTDKEIEVLYIRNVTFEDAGEYTCLAGNSIGISFHSAWLTVLPAP Motif0138_ems_3hC_333_0001_5851_0001__23__N
SREEVLHILNHLYFIAYERNDEELQHILARAMYIVFILLNRGDEESAKKVAEKAKKIVDKK RSPHRPILQAGLPANASTVVGGDVEFVCKVYSDAQPHIQWIKHVPYLKVLKAAGVNTTDKEIEVLYIRNVTFEDAGEYTCLAGNSIGISFHSAWLTVLPAP Grafting_Motif0433_ems_3hM_3525_0001_0001__37__I
SEELKEEAKRLIKLLKDLARKASDRRERFILAALAASLEKALKNFDEELLRKLIEVAKSAIRRIQ RSPHRPILQAGLPANASTVVGGDVEFVCKVYSDAQPHIQWIKHVPYLKVLKAAGVNTTDKEIEVLYIRNVTFEDAGEYTCLAGNSIGISFHSAWLTVLPAP mot_H_fastrot_cor_f8f8a4152cc90f14bb898546c27f9520_0001_000000007_0001_34_42_H_._3h_hb1_6881_0001_0001_0001__45__F
DELFQRVMELAFRLVLAAREKNDKDAEERAQRLFRSVAKALESGDQDTAKVLVDRIEKYVKKFG RSPHRPILQAGLPANASTVVGGDVEFVCKVYSDAQPHIQWIKHVPYLKVLKAAGVNTTDKEIEVLYIRNVTFEDAGEYTCLAGNSIGISFHSAWLTVLPAP Motif0041_ems_3hC_830_0001_0001_0002_8731_0001__51__V
DIEHLLARAIHRSAQLGDREAVELLTRIFFALEAGKVSEEWQERLARTILEHQRN RSPHRPILQAGLPANASTVVGGDVEFVCKVYSDAQPHIQWIKHVPYLKVLKAAGVNTTDKEIEVLYIRNVTFEDAGEYTCLAGNSIGISFHSAWLTVLPAP pol_3h_hb1_5199_000000022_0001_0001__42__Q
SEELKEEAKRLIKLLKDLARKASPRRERFILAALAASLEKALKNNDEELLRKLIEVAKSAIRRIQ RSPHRPILQAGLPANASTVVGGDVEFVCKVYSDAQPHIQWIKHVPYLKVLKAAGVNTTDKEIEVLYIRNVTFEDAGEYTCLAGNSIGISFHSAWLTVLPAP mot_H_fastrot_cor_f8f8a4152cc90f14bb898546c27f9520_0001_000000007_0001_34_42_H_._3h_hb1_6881_0001_0001_0001__24__P
DEVEELSKKVLHIATRLAFSPNPEDQQLWFKAMRLLDKAESIPDRDKAEKVLRKAEKLVSSS RSPHRPILQAGLPANASTVVGGDVEFVCKVYSDAQPHIQWIKHVPYLKVLKAAGVNTTDKEIEVLYIRNVTFEDAGEYTCLAGNSIGISFHSAWLTVLPAP Motif0168_ems_3hC_109_0002_0001_4715_0001__49__E
DELFQRVMELAFRLVLAAREKNDKDAEERAQRLFRSVAKALESVDQDTAKTLVDRIEKYVKKFG RSPHRPILQAGLPANASTVVGGDVEFVCKVYSDAQPHIQWIKHVPYLKVLKAAGVNTTDKEIEVLYIRNVTFEDAGEYTCLAGNSIGISFHSAWLTVLPAP Motif0041_ems_3hC_830_0001_0001_0002_8731_0001__44__V
DEVEELSKIVLHIATRLAFSPNPEDQQLWFKAMRLLDKAESIPDRDKATKVLRKAEKLVSSS RSPHRPILQAGLPANASTVVGGDVEFVCKVYSDAQPHIQWIKHVPYLKVLKAAGVNTTDKEIEVLYIRNVTFEDAGEYTCLAGNSIGISFHSAWLTVLPAP Motif0168_ems_3hC_109_0002_0001_4715_0001__9__I
LEKLQRVALLAVRLYMRIGDPEIAKIWFKVMELLHAYQAGHLDEEEAKRRADKLEKELRKFI RSPHRPILQAGLPANASTVVGGDVEFVCKVYSDAQPHIQWIKHVPYLKVLKAAGVNTTDKEIEVLYIRNVTFEDAGEYTCLAGNSIGISFHSAWLTVLPAP Motif0180_HHH_eva_0267_0001_0001_3855_0001__5__Q
LEKLERVALLAVRKYMRIGDPEIAKIWFKVMELLHAYQAGHLDEEEAKRRADKLEKELRKFI RSPHRPILQAGLPANASTVVGGDVEFVCKVYSDAQPHIQWIKHVPYLKVLKAAGVNTTDKEIEVLYIRNVTFEDAGEYTCLAGNSIGISFHSAWLTVLPAP Motif0180_HHH_eva_0267_0001_0001_3855_0001__14__K
DELFQRVMELAFRLVLAAREKNDKDAEERAQRLFRSVAKALESGDQDTAKTLVDRIEKYVKKFT RSPHRPILQAGLPANASTVVGGDVEFVCKVYSDAQPHIQWIKHVPYLKVLKAAGVNTTDKEIEVLYIRNVTFEDAGEYTCLAGNSIGISFHSAWLTVLPAP Motif0041_ems_3hC_830_0001_0001_0002_8731_0001__64__T
SWEELYEKAKKLVEQAHKENDEDKLNKATLLVYMAHLAASELGDPTAQTSVERLAAHVFHVAI RSPHRPILQAGLPANASTVVGGDVEFVCKVYSDAQPHIQWIKHVPYLKVLKAAGVNTTDKEIEVLYIRNVTFEDAGEYTCLAGNSIGISFHSAWLTVLPAP Motif0138_ems_3hC_333_0001_5851_0001__17__H
DELFQRVMVLAFRLVLAAREKNDKDAEERAQRLFRSVAKALESGDQDTAKTLVDRIEKYVKKFG RSPHRPILQAGLPANASTVVGGDVEFVCKVYSDAQPHIQWIKHVPYLKVLKAAGVNTTDKEIEVLYIRNVTFEDAGEYTCLAGNSIGISFHSAWLTVLPAP Motif0041_ems_3hC_830_0001_0001_0002_8731_0001__9__V
SREEVLHILNHLYFIAYERNDEELQHILARAMYIVFELLNRGDEESAKKVAEKAKKILDKK RSPHRPILQAGLPANASTVVGGDVEFVCKVYSDAQPHIQWIKHVPYLKVLKAAGVNTTDKEIEVLYIRNVTFEDAGEYTCLAGNSIGISFHSAWLTVLPAP Grafting_Motif0433_ems_3hM_3525_0001_0001__58__L
DKKEISDTAEKLLKDALDKNDDSKFISAVFFALKVAKDVNDERLERIVVKLYNEFMNRYH RSPHRPILQAGLPANASTVVGGDVEFVCKVYSDAQPHIQWIKHVPYLKVLKAAGVNTTDKEIEVLYIRNVTFEDAGEYTCLAGNSIGISFHSAWLTVLPAP ems_3hM_2978_000000028_0001__5__I
LEKLERVALLAVRLYMRIGDPEIAKIWFKVMELLHAYQAGHLDEEEAKRRADKLEQELRKFI RSPHRPILQAGLPANASTVVGGDVEFVCKVYSDAQPHIQWIKHVPYLKVLKAAGVNTTDKEIEVLYIRNVTFEDAGEYTCLAGNSIGISFHSAWLTVLPAP Motif0180_HHH_eva_0267_0001_0001_3855_0001__56__Q
DELFQRVMELAFRLVLAAREKNDKDAEERAQRLFRSTAKALESGDQDTAKTLVDRIEKYVKKFG RSPHRPILQAGLPANASTVVGGDVEFVCKVYSDAQPHIQWIKHVPYLKVLKAAGVNTTDKEIEVLYIRNVTFEDAGEYTCLAGNSIGISFHSAWLTVLPAP Motif0041_ems_3hC_830_0001_0001_0002_8731_0001__37__T
DEVHHFLLRLFFKDPDDEDVERFLALFLLLKKEGIPPEEVTEIVIKFAEKLGNPELAKELKKILK RSPHRPILQAGLPANASTVVGGDVEFVCKVYSDAQPHIQWIKHVPYLKVLKAAGVNTTDKEIEVLYIRNVTFEDAGEYTCLAGNSIGISFHSAWLTVLPAP pol_c839b00de2d74b58ead539899b931618_0001_000000000_0001_0001__23__F
SREEVLHILNHLYFIAYERNDEELQHILARAMYIVFELLNRGDEESQKKVAEKAKKIVDKK RSPHRPILQAGLPANASTVVGGDVEFVCKVYSDAQPHIQWIKHVPYLKVLKAAGVNTTDKEIEVLYIRNVTFEDAGEYTCLAGNSIGISFHSAWLTVLPAP Grafting_Motif0433_ems_3hM_3525_0001_0001__47__Q
DEVHHFLLRLFFKDPDDEDVIRILALFLLLKKEGIPPEEVTEIVIKFAEKLGNPELAKELKKILK RSPHRPILQAGLPANASTVVGGDVEFVCKVYSDAQPHIQWIKHVPYLKVLKAAGVNTTDKEIEVLYIRNVTFEDAGEYTCLAGNSIGISFHSAWLTVLPAP pol_c839b00de2d74b58ead539899b931618_0001_000000000_0001_0001__21__I
NWEEAAALAMESASRAGDRELNEEILRIFFAVRRGEISEEEAHEMLREIAEKSR RSPHRPILQAGLPANASTVVGGDVEFVCKVYSDAQPHIQWIKHVPYLKVLKAAGVNTTDKEIEVLYIRNVTFEDAGEYTCLAGNSIGISFHSAWLTVLPAP pol_3h_hb1_4534_000000018_0001_0001__10__M
LEKLERVAMLAVRLYMRIGDPEIAKIWFKVMELLHAYQAGHLDEEEAKRRADKLEKELRKFI RSPHRPILQAGLPANASTVVGGDVEFVCKVYSDAQPHIQWIKHVPYLKVLKAAGVNTTDKEIEVLYIRNVTFEDAGEYTCLAGNSIGISFHSAWLTVLPAP Motif0180_HHH_eva_0267_0001_0001_3855_0001__9__M
DELFQRVMELAFRLVLAAREKNDKDAEERAQRLFRSVAKALESGDQDTAKTLVDRIETYVKKFG RSPHRPILQAGLPANASTVVGGDVEFVCKVYSDAQPHIQWIKHVPYLKVLKAAGVNTTDKEIEVLYIRNVTFEDAGEYTCLAGNSIGISFHSAWLTVLPAP Motif0041_ems_3hC_830_0001_0001_0002_8731_0001__58__T
DEVEELSKKVLHILTRLAFSPNPEDQQLWFKAMRLLDKAESIPDRDKATKVLRKAEKLVSSS RSPHRPILQAGLPANASTVVGGDVEFVCKVYSDAQPHIQWIKHVPYLKVLKAAGVNTTDKEIEVLYIRNVTFEDAGEYTCLAGNSIGISFHSAWLTVLPAP Motif0168_ems_3hC_109_0002_0001_4715_0001__14__L
DEVEELSKKVLHIATRYAFSPNPEDQQLWFKAMRLLDKAESIPDRDKATKVLRKAEKLVSSS RSPHRPILQAGLPANASTVVGGDVEFVCKVYSDAQPHIQWIKHVPYLKVLKAAGVNTTDKEIEVLYIRNVTFEDAGEYTCLAGNSIGISFHSAWLTVLPAP Motif0168_ems_3hC_109_0002_0001_4715_0001__17__Y
LEKLERVALLAVRLYMRIGDPEIALIWFKVMELLHAYQAGHLDEEEAKRRADKLEKELRKFI RSPHRPILQAGLPANASTVVGGDVEFVCKVYSDAQPHIQWIKHVPYLKVLKAAGVNTTDKEIEVLYIRNVTFEDAGEYTCLAGNSIGISFHSAWLTVLPAP Motif0180_HHH_eva_0267_0001_0001_3855_0001__25__L
DEVEQLSKKVLHIATRLAFSPNPEDQQLWFKAMRLLDKAESIPDRDKATKVLRKAEKLVSSS RSPHRPILQAGLPANASTVVGGDVEFVCKVYSDAQPHIQWIKHVPYLKVLKAAGVNTTDKEIEVLYIRNVTFEDAGEYTCLAGNSIGISFHSAWLTVLPAP Motif0168_ems_3hC_109_0002_0001_4715_0001__5__Q
SEELKEEAKRLIKLLKDLARKASDRRERFILAALAASLEKALKNNDEELLRKLWEVAKSAIRRIQ RSPHRPILQAGLPANASTVVGGDVEFVCKVYSDAQPHIQWIKHVPYLKVLKAAGVNTTDKEIEVLYIRNVTFEDAGEYTCLAGNSIGISFHSAWLTVLPAP mot_H_fastrot_cor_f8f8a4152cc90f14bb898546c27f9520_0001_000000007_0001_34_42_H_._3h_hb1_6881_0001_0001_0001__54__W
DPEKIIIELVRLALEAARKLNDDRVATAVLTLLYAVLRLEKRDPEKAKKLLKEVEEKVKKLIS RSPHRPILQAGLPANASTVVGGDVEFVCKVYSDAQPHIQWIKHVPYLKVLKAAGVNTTDKEIEVLYIRNVTFEDAGEYTCLAGNSIGISFHSAWLTVLPAP mot_H_normal_3h_hb1_3209_000000013_0001_59_63_H_._ems_3hM_1672_0001_0001__7__I
LEKLERVALLAVRLYMRIGDPEIAKIWFKVMELLHAYSAGHLDEEEAKRRADKLEKELRKFI RSPHRPILQAGLPANASTVVGGDVEFVCKVYSDAQPHIQWIKHVPYLKVLKAAGVNTTDKEIEVLYIRNVTFEDAGEYTCLAGNSIGISFHSAWLTVLPAP Motif0180_HHH_eva_0267_0001_0001_3855_0001__38__S
DEVEELSKKVLHIATRLAFSPNPEDQQLWFKANRLLDKAESIPDRDKATKVLRKAEKLVSSS RSPHRPILQAGLPANASTVVGGDVEFVCKVYSDAQPHIQWIKHVPYLKVLKAAGVNTTDKEIEVLYIRNVTFEDAGEYTCLAGNSIGISFHSAWLTVLPAP Motif0168_ems_3hC_109_0002_0001_4715_0001__33__N
SWEELYEKAKKLVEQAKKDNDEDKLNKATLLVYMAHLAASELGDPTAQTSVERLAAHVFHVAI RSPHRPILQAGLPANASTVVGGDVEFVCKVYSDAQPHIQWIKHVPYLKVLKAAGVNTTDKEIEVLYIRNVTFEDAGEYTCLAGNSIGISFHSAWLTVLPAP Motif0138_ems_3hC_333_0001_5851_0001__19__D
NWEEAAALALESASRAGDRELNEEILRIFFAVRRGEIEEEEAHEMLREIAEKSR RSPHRPILQAGLPANASTVVGGDVEFVCKVYSDAQPHIQWIKHVPYLKVLKAAGVNTTDKEIEVLYIRNVTFEDAGEYTCLAGNSIGISFHSAWLTVLPAP pol_3h_hb1_4534_000000018_0001_0001__38__E
LEKLERVALLAVRLYMRIGDPEIADIWFKVMELLHAYQAGHLDEEEAKRRADKLEKELRKFI RSPHRPILQAGLPANASTVVGGDVEFVCKVYSDAQPHIQWIKHVPYLKVLKAAGVNTTDKEIEVLYIRNVTFEDAGEYTCLAGNSIGISFHSAWLTVLPAP Motif0180_HHH_eva_0267_0001_0001_3855_0001__25__D
NWEEAAALALESASRAGDRELNEEILRIFFAVRRGEISEEVAHEMLREIAEKSR RSPHRPILQAGLPANASTVVGGDVEFVCKVYSDAQPHIQWIKHVPYLKVLKAAGVNTTDKEIEVLYIRNVTFEDAGEYTCLAGNSIGISFHSAWLTVLPAP pol_3h_hb1_4534_000000018_0001_0001__41__V
SEELKEEAKRLIKLLKDLARKASDRRERFILAALAASLEHALKNNDEELLRKLIEVAKSAIRRIQ RSPHRPILQAGLPANASTVVGGDVEFVCKVYSDAQPHIQWIKHVPYLKVLKAAGVNTTDKEIEVLYIRNVTFEDAGEYTCLAGNSIGISFHSAWLTVLPAP mot_H_fastrot_cor_f8f8a4152cc90f14bb898546c27f9520_0001_000000007_0001_34_42_H_._3h_hb1_6881_0001_0001_0001__40__H
DLREILRKLIEISEELLRKATDYELRELLELVIALSKEALRENDEELLEAAIRYNEVLIRNA RSPHRPILQAGLPANASTVVGGDVEFVCKVYSDAQPHIQWIKHVPYLKVLKAAGVNTTDKEIEVLYIRNVTFEDAGEYTCLAGNSIGISFHSAWLTVLPAP pol_3h_hb1_3583_000000017_0001_0001__23__Y
DESFQRVMELAFRLVLAAREKNDKDAEERAQRLFRSVAKALESGDQDTAKTLVDRIEKYVKKFG RSPHRPILQAGLPANASTVVGGDVEFVCKVYSDAQPHIQWIKHVPYLKVLKAAGVNTTDKEIEVLYIRNVTFEDAGEYTCLAGNSIGISFHSAWLTVLPAP Motif0041_ems_3hC_830_0001_0001_0002_8731_0001__3__S
SREEVLHILNHLYFIAYERNDEELQHILARAMYITFELLNRGDEESAKKVAEKAKKIVDKK RSPHRPILQAGLPANASTVVGGDVEFVCKVYSDAQPHIQWIKHVPYLKVLKAAGVNTTDKEIEVLYIRNVTFEDAGEYTCLAGNSIGISFHSAWLTVLPAP Grafting_Motif0433_ems_3hM_3525_0001_0001__35__T
SEELKEEAKRLIKLLKDLARKASDRRERFILAALMASLEKALKNNDEELLRKLIEVAKSAIRRIQ RSPHRPILQAGLPANASTVVGGDVEFVCKVYSDAQPHIQWIKHVPYLKVLKAAGVNTTDKEIEVLYIRNVTFEDAGEYTCLAGNSIGISFHSAWLTVLPAP mot_H_fastrot_cor_f8f8a4152cc90f14bb898546c27f9520_0001_000000007_0001_34_42_H_._3h_hb1_6881_0001_0001_0001__35__M
DEVHHFLLRLFFKDPDDEDVERILALFLLLKLEGIPPEEVTEIVIKFAEKLGNPELAKELKKILK RSPHRPILQAGLPANASTVVGGDVEFVCKVYSDAQPHIQWIKHVPYLKVLKAAGVNTTDKEIEVLYIRNVTFEDAGEYTCLAGNSIGISFHSAWLTVLPAP pol_c839b00de2d74b58ead539899b931618_0001_000000000_0001_0001__32__L
DEVEELSKKVLHIATRLAFSPNPEDQQLWFKAMRLLDKAESIEDRDKATKVLRKAEKLVSSS RSPHRPILQAGLPANASTVVGGDVEFVCKVYSDAQPHIQWIKHVPYLKVLKAAGVNTTDKEIEVLYIRNVTFEDAGEYTCLAGNSIGISFHSAWLTVLPAP Motif0168_ems_3hC_109_0002_0001_4715_0001__43__E
SKEERLKELLRLIKEAIKRNLTEEVERLAREAAEIAQELRDEEVLQEALLLWFRFEIRSR RSPHRPILQAGLPANASTVVGGDVEFVCKVYSDAQPHIQWIKHVPYLKVLKAAGVNTTDKEIEVLYIRNVTFEDAGEYTCLAGNSIGISFHSAWLTVLPAP mot_H_normal_3h_hb1_3627_000000010_0001_51_57_H_._3h_hb1_1457_0001_0001_0001_0001__59__S
DEVHHFLLRLFFKDPDDEDVERILALFLLLKKEGIPPEEVTEIVIKFAEKLGNPHLAKELKKILK RSPHRPILQAGLPANASTVVGGDVEFVCKVYSDAQPHIQWIKHVPYLKVLKAAGVNTTDKEIEVLYIRNVTFEDAGEYTCLAGNSIGISFHSAWLTVLPAP pol_c839b00de2d74b58ead539899b931618_0001_000000000_0001_0001__55__H
DKKELSDTAEKLLKDALIKNDDSKFISAVFFALKVAKDVNDERLERIVVKLYNEFMNRYH RSPHRPILQAGLPANASTVVGGDVEFVCKVYSDAQPHIQWIKHVPYLKVLKAAGVNTTDKEIEVLYIRNVTFEDAGEYTCLAGNSIGISFHSAWLTVLPAP ems_3hM_2978_000000028_0001__18__I
LEKLERVALLAVRLYMRIGDPEIAKIWFKVMELLHAYQAGHLDEEEPKRRADKLEKELRKFI RSPHRPILQAGLPANASTVVGGDVEFVCKVYSDAQPHIQWIKHVPYLKVLKAAGVNTTDKEIEVLYIRNVTFEDAGEYTCLAGNSIGISFHSAWLTVLPAP Motif0180_HHH_eva_0267_0001_0001_3855_0001__47__P
SEELKEEAKRLIKLHKDLARKASDRRERFILAALAASLEKALKNNDEELLRKLIEVAKSAIRRIQ RSPHRPILQAGLPANASTVVGGDVEFVCKVYSDAQPHIQWIKHVPYLKVLKAAGVNTTDKEIEVLYIRNVTFEDAGEYTCLAGNSIGISFHSAWLTVLPAP mot_H_fastrot_cor_f8f8a4152cc90f14bb898546c27f9520_0001_000000007_0001_34_42_H_._3h_hb1_6881_0001_0001_0001__15__H
DEVEELSKKVLHIATRLAFSPNPEDQQLWFKAMRLLDKAEDIPDRDKATKVLRKAEKLVSSS RSPHRPILQAGLPANASTVVGGDVEFVCKVYSDAQPHIQWIKHVPYLKVLKAAGVNTTDKEIEVLYIRNVTFEDAGEYTCLAGNSIGISFHSAWLTVLPAP Motif0168_ems_3hC_109_0002_0001_4715_0001__41__D
SEELKEEAKRLIKLLKDLARKASDRRERFILAALAASLEKALKNNDEFLLRKLIEVAKSAIRRIQ RSPHRPILQAGLPANASTVVGGDVEFVCKVYSDAQPHIQWIKHVPYLKVLKAAGVNTTDKEIEVLYIRNVTFEDAGEYTCLAGNSIGISFHSAWLTVLPAP mot_H_fastrot_cor_f8f8a4152cc90f14bb898546c27f9520_0001_000000007_0001_34_42_H_._3h_hb1_6881_0001_0001_0001__48__F
SLVERVIEQVEKRGLLPEALVLTVWLALVKAGDPEKARLVEELAREVFEGKLPPEELKRLLREIE RSPHRPILQAGLPANASTVVGGDVEFVCKVYSDAQPHIQWIKHVPYLKVLKAAGVNTTDKEIEVLYIRNVTFEDAGEYTCLAGNSIGISFHSAWLTVLPAP pol_51795df6240b2cd79629f11a12b4f3c7_0001_000000005_0001_0001__16__L
DEVEELSKYVLHIATRLAFSPNPEDQQLWFKAMRLLDKAESIPDRDKATKVLRKAEKLVSSS RSPHRPILQAGLPANASTVVGGDVEFVCKVYSDAQPHIQWIKHVPYLKVLKAAGVNTTDKEIEVLYIRNVTFEDAGEYTCLAGNSIGISFHSAWLTVLPAP Motif0168_ems_3hC_109_0002_0001_4715_0001__9__Y
DEVEELSKKVLHIATRLAFSPNPEDQQLWFKAMRLLDKAESIPLRDKATKVLRKAEKLVSSS RSPHRPILQAGLPANASTVVGGDVEFVCKVYSDAQPHIQWIKHVPYLKVLKAAGVNTTDKEIEVLYIRNVTFEDAGEYTCLAGNSIGISFHSAWLTVLPAP Motif0168_ems_3hC_109_0002_0001_4715_0001__44__L
LEKLERVALLAVRLYMRIGDPEIAKIWFKVMELLHAYQAGHLDEEEAKRRADELEKELRKFI RSPHRPILQAGLPANASTVVGGDVEFVCKVYSDAQPHIQWIKHVPYLKVLKAAGVNTTDKEIEVLYIRNVTFEDAGEYTCLAGNSIGISFHSAWLTVLPAP Motif0180_HHH_eva_0267_0001_0001_3855_0001__53__E
QEKLERVALLAVRLYMRIGDPEIAKIWFKVMELLHAYQAGHLDEEEAKRRADKLEKELRKFI RSPHRPILQAGLPANASTVVGGDVEFVCKVYSDAQPHIQWIKHVPYLKVLKAAGVNTTDKEIEVLYIRNVTFEDAGEYTCLAGNSIGISFHSAWLTVLPAP Motif0180_HHH_eva_0267_0001_0001_3855_0001__1__Q
SEELKEEAKRLIKLLKDLARKASDRRERFILAALAASLEKALKNNDEELLRKLIEVAKSAIMRIQ RSPHRPILQAGLPANASTVVGGDVEFVCKVYSDAQPHIQWIKHVPYLKVLKAAGVNTTDKEIEVLYIRNVTFEDAGEYTCLAGNSIGISFHSAWLTVLPAP mot_H_fastrot_cor_f8f8a4152cc90f14bb898546c27f9520_0001_000000007_0001_34_42_H_._3h_hb1_6881_0001_0001_0001__62__M
DELFQRVMELAFRLVLAAREKNDKDAEERAQRLFRSVAKALESGDQDTAKTLVDRIEQYVKKFG RSPHRPILQAGLPANASTVVGGDVEFVCKVYSDAQPHIQWIKHVPYLKVLKAAGVNTTDKEIEVLYIRNVTFEDAGEYTCLAGNSIGISFHSAWLTVLPAP Motif0041_ems_3hC_830_0001_0001_0002_8731_0001__58__Q
DELFQRVMELAFRLVLAAREKNDKDAEERAQRLFRSVAKALESGWQDTAKTLVDRIEKYVKKFG RSPHRPILQAGLPANASTVVGGDVEFVCKVYSDAQPHIQWIKHVPYLKVLKAAGVNTTDKEIEVLYIRNVTFEDAGEYTCLAGNSIGISFHSAWLTVLPAP Motif0041_ems_3hC_830_0001_0001_0002_8731_0001__45__W
DELFQRVMELAHRLVLAAREKNDKDAEERAQRLFRSVAKALESGDQDTAKTLVDRIEKYVKKFG RSPHRPILQAGLPANASTVVGGDVEFVCKVYSDAQPHIQWIKHVPYLKVLKAAGVNTTDKEIEVLYIRNVTFEDAGEYTCLAGNSIGISFHSAWLTVLPAP Motif0041_ems_3hC_830_0001_0001_0002_8731_0001__12__H
LEKLERVALLAVRLYMRQGDPEIAKIWFKVMELLHAYQAGHLDEEEAKRRADKLEKELRKFI RSPHRPILQAGLPANASTVVGGDVEFVCKVYSDAQPHIQWIKHVPYLKVLKAAGVNTTDKEIEVLYIRNVTFEDAGEYTCLAGNSIGISFHSAWLTVLPAP Motif0180_HHH_eva_0267_0001_0001_3855_0001__18__Q
NWEEAAALALESASRAGDRELNEEILRIFFAVRRGEISEEEAHEMLREIAEKIR RSPHRPILQAGLPANASTVVGGDVEFVCKVYSDAQPHIQWIKHVPYLKVLKAAGVNTTDKEIEVLYIRNVTFEDAGEYTCLAGNSIGISFHSAWLTVLPAP pol_3h_hb1_4534_000000018_0001_0001__53__I
DEVEELSKKVLHIATRLAFSPNPEDQQLWFKAMRLLDKAESIPDDDKATKVLRKAEKLVSSS RSPHRPILQAGLPANASTVVGGDVEFVCKVYSDAQPHIQWIKHVPYLKVLKAAGVNTTDKEIEVLYIRNVTFEDAGEYTCLAGNSIGISFHSAWLTVLPAP Motif0168_ems_3hC_109_0002_0001_4715_0001__45__D
LEKLERVALLAVRLYMRIGDPEIAKIWFAVMELLHAYQAGHLDEEEAKRRADKLEKELRKFI RSPHRPILQAGLPANASTVVGGDVEFVCKVYSDAQPHIQWIKHVPYLKVLKAAGVNTTDKEIEVLYIRNVTFEDAGEYTCLAGNSIGISFHSAWLTVLPAP Motif0180_HHH_eva_0267_0001_0001_3855_0001__29__A
SWEELYEKAKKLWEQAKKENDEDKLNKATLLVYMAHLAASELGDPTAQTSVERLAAHVFHVAI RSPHRPILQAGLPANASTVVGGDVEFVCKVYSDAQPHIQWIKHVPYLKVLKAAGVNTTDKEIEVLYIRNVTFEDAGEYTCLAGNSIGISFHSAWLTVLPAP Motif0138_ems_3hC_333_0001_5851_0001__13__W
LEKLERVALLAVRLYMRIGDPEIAKIWFKVMELLHAYQAGHLDEEEAKSRADKLEKELRKFI RSPHRPILQAGLPANASTVVGGDVEFVCKVYSDAQPHIQWIKHVPYLKVLKAAGVNTTDKEIEVLYIRNVTFEDAGEYTCLAGNSIGISFHSAWLTVLPAP Motif0180_HHH_eva_0267_0001_0001_3855_0001__49__S
DIEHLLARAIHRSAQLGDYEAVELLTRIFFALEAGKVSEEWAERLARTILEHQRN RSPHRPILQAGLPANASTVVGGDVEFVCKVYSDAQPHIQWIKHVPYLKVLKAAGVNTTDKEIEVLYIRNVTFEDAGEYTCLAGNSIGISFHSAWLTVLPAP pol_3h_hb1_5199_000000022_0001_0001__19__Y
DEVEELSKKVLHIATRLAFSPNPEDQQLIFKAMRLLDKAESIPDRDKATKVLRKAEKLVSSS RSPHRPILQAGLPANASTVVGGDVEFVCKVYSDAQPHIQWIKHVPYLKVLKAAGVNTTDKEIEVLYIRNVTFEDAGEYTCLAGNSIGISFHSAWLTVLPAP Motif0168_ems_3hC_109_0002_0001_4715_0001__29__I
SEELKEEAKRLIKLLKDLARKASDRRERFILAALAASLEKALKNNDEELRRKLIEVAKSAIRRIQ RSPHRPILQAGLPANASTVVGGDVEFVCKVYSDAQPHIQWIKHVPYLKVLKAAGVNTTDKEIEVLYIRNVTFEDAGEYTCLAGNSIGISFHSAWLTVLPAP mot_H_fastrot_cor_f8f8a4152cc90f14bb898546c27f9520_0001_000000007_0001_34_42_H_._3h_hb1_6881_0001_0001_0001__50__R
DELFQRVMELAFRLVLAAREKNDEDAEERAQRLFRSVAKALESGDQDTAKTLVDRIEKYVKKFG RSPHRPILQAGLPANASTVVGGDVEFVCKVYSDAQPHIQWIKHVPYLKVLKAAGVNTTDKEIEVLYIRNVTFEDAGEYTCLAGNSIGISFHSAWLTVLPAP Motif0041_ems_3hC_830_0001_0001_0002_8731_0001__24__E
DEVEELSKKVLHIQTRLAFSPNPEDQQLWFKAMRLLDKAESIPDRDKATKVLRKAEKLVSSS RSPHRPILQAGLPANASTVVGGDVEFVCKVYSDAQPHIQWIKHVPYLKVLKAAGVNTTDKEIEVLYIRNVTFEDAGEYTCLAGNSIGISFHSAWLTVLPAP Motif0168_ems_3hC_109_0002_0001_4715_0001__14__Q
DEVHHFLLRLFFKDPDDEDVERILALFLLLKKEGIPPEEVTEIVIKFAEKLGNPEHAKELKKILK RSPHRPILQAGLPANASTVVGGDVEFVCKVYSDAQPHIQWIKHVPYLKVLKAAGVNTTDKEIEVLYIRNVTFEDAGEYTCLAGNSIGISFHSAWLTVLPAP pol_c839b00de2d74b58ead539899b931618_0001_000000000_0001_0001__56__H
SREEVLHILNHLYEIAYERNDEELQHILARAMYIVFELLNRGDEESAKKVAEKAKKIVDKK RSPHRPILQAGLPANASTVVGGDVEFVCKVYSDAQPHIQWIKHVPYLKVLKAAGVNTTDKEIEVLYIRNVTFEDAGEYTCLAGNSIGISFHSAWLTVLPAP Grafting_Motif0433_ems_3hM_3525_0001_0001__14__E
DIEHLLARAIHRSAQLGDREAVQLLTRIFFALEAGKVSEEWAERLARTILEHQRN RSPHRPILQAGLPANASTVVGGDVEFVCKVYSDAQPHIQWIKHVPYLKVLKAAGVNTTDKEIEVLYIRNVTFEDAGEYTCLAGNSIGISFHSAWLTVLPAP pol_3h_hb1_5199_000000022_0001_0001__23__Q
DKKELSDTAEKLLKDALDKNDDSKFISAVFFALKVAKDVNDERLERIVFKLYNEFMNRYH RSPHRPILQAGLPANASTVVGGDVEFVCKVYSDAQPHIQWIKHVPYLKVLKAAGVNTTDKEIEVLYIRNVTFEDAGEYTCLAGNSIGISFHSAWLTVLPAP ems_3hM_2978_000000028_0001__49__F
SWEELYEKAKKLVEQAKKENDEDKLNKATLLVYMAHLAASELGDPTAQTEVERLAAHVFHVAI RSPHRPILQAGLPANASTVVGGDVEFVCKVYSDAQPHIQWIKHVPYLKVLKAAGVNTTDKEIEVLYIRNVTFEDAGEYTCLAGNSIGISFHSAWLTVLPAP Motif0138_ems_3hC_333_0001_5851_0001__50__E
DEVEELSKKVLHIATRLAFSPNPVDQQLWFKAMRLLDKAESIPDRDKATKVLRKAEKLVSSS RSPHRPILQAGLPANASTVVGGDVEFVCKVYSDAQPHIQWIKHVPYLKVLKAAGVNTTDKEIEVLYIRNVTFEDAGEYTCLAGNSIGISFHSAWLTVLPAP Motif0168_ems_3hC_109_0002_0001_4715_0001__24__V
NWEEAAILALESASRAGDRELNEEILRIFFAVRRGEISEEEAHEMLREIAEKSR RSPHRPILQAGLPANASTVVGGDVEFVCKVYSDAQPHIQWIKHVPYLKVLKAAGVNTTDKEIEVLYIRNVTFEDAGEYTCLAGNSIGISFHSAWLTVLPAP pol_3h_hb1_4534_000000018_0001_0001__7__I
SGEEVLHILNHLYFIAYERNDEELQHILARAMYIVFELLNRGDEESAKKVAEKAKKIVDKK RSPHRPILQAGLPANASTVVGGDVEFVCKVYSDAQPHIQWIKHVPYLKVLKAAGVNTTDKEIEVLYIRNVTFEDAGEYTCLAGNSIGISFHSAWLTVLPAP Grafting_Motif0433_ems_3hM_3525_0001_0001__2__G
DEVEELSKKVLHIATRLAFSPNPEDQQLWFKAMRLLDKAESIPDRDKARKVLRKAEKLVSSS RSPHRPILQAGLPANASTVVGGDVEFVCKVYSDAQPHIQWIKHVPYLKVLKAAGVNTTDKEIEVLYIRNVTFEDAGEYTCLAGNSIGISFHSAWLTVLPAP Motif0168_ems_3hC_109_0002_0001_4715_0001__49__R
DKKELSDTAEKLLKDALMKNDDSKFISAVFFALKVAKDVNDERLERIVVKLYNEFMNRYH RSPHRPILQAGLPANASTVVGGDVEFVCKVYSDAQPHIQWIKHVPYLKVLKAAGVNTTDKEIEVLYIRNVTFEDAGEYTCLAGNSIGISFHSAWLTVLPAP ems_3hM_2978_000000028_0001__18__M
DEVEELSKKVLHIATRLAFSPNPEDQQLWFKAMRLLDKAESIPDRDKATKVLRKAESLVSSS RSPHRPILQAGLPANASTVVGGDVEFVCKVYSDAQPHIQWIKHVPYLKVLKAAGVNTTDKEIEVLYIRNVTFEDAGEYTCLAGNSIGISFHSAWLTVLPAP Motif0168_ems_3hC_109_0002_0001_4715_0001__57__S
DKKELSDTAEKLLKDALDKNDDSKFISAVFFALKVAKDVNDERLEAIVVKLYNEFMNRYH RSPHRPILQAGLPANASTVVGGDVEFVCKVYSDAQPHIQWIKHVPYLKVLKAAGVNTTDKEIEVLYIRNVTFEDAGEYTCLAGNSIGISFHSAWLTVLPAP ems_3hM_2978_000000028_0001__46__A
SREEVLHILNHLYFIAYERNDEELQHILARAMYIVFELLNRGDECSAKKVAEKAKKIVDKK RSPHRPILQAGLPANASTVVGGDVEFVCKVYSDAQPHIQWIKHVPYLKVLKAAGVNTTDKEIEVLYIRNVTFEDAGEYTCLAGNSIGISFHSAWLTVLPAP Grafting_Motif0433_ems_3hM_3525_0001_0001__45__C
DEVHHFLLRLFFKDPDDEDVERILALFLLLKKEGIPPEEVTEIVIKFAEKLFNPELAKELKKILK RSPHRPILQAGLPANASTVVGGDVEFVCKVYSDAQPHIQWIKHVPYLKVLKAAGVNTTDKEIEVLYIRNVTFEDAGEYTCLAGNSIGISFHSAWLTVLPAP pol_c839b00de2d74b58ead539899b931618_0001_000000000_0001_0001__52__F
SREEVLHILNHLYFIAYERNDEELQHILARAMYIVFELLNRGDEESAKKVAEKAKGIVDKK RSPHRPILQAGLPANASTVVGGDVEFVCKVYSDAQPHIQWIKHVPYLKVLKAAGVNTTDKEIEVLYIRNVTFEDAGEYTCLAGNSIGISFHSAWLTVLPAP Grafting_Motif0433_ems_3hM_3525_0001_0001__56__G
DEVEELSKKVLHIATRLAFSPNPEDAQLWFKAMRLLDKAESIPDRDKATKVLRKAEKLVSSS RSPHRPILQAGLPANASTVVGGDVEFVCKVYSDAQPHIQWIKHVPYLKVLKAAGVNTTDKEIEVLYIRNVTFEDAGEYTCLAGNSIGISFHSAWLTVLPAP Motif0168_ems_3hC_109_0002_0001_4715_0001__26__A
SREEVLHILNHLYFIAYERNDEELQHILARAMYIVFELLNRGDEESAKKPAEKAKKIVDKK RSPHRPILQAGLPANASTVVGGDVEFVCKVYSDAQPHIQWIKHVPYLKVLKAAGVNTTDKEIEVLYIRNVTFEDAGEYTCLAGNSIGISFHSAWLTVLPAP Grafting_Motif0433_ems_3hM_3525_0001_0001__50__P
DEVEELSKKVLHIATRLAFSPNPEDQQLWFKAMRLLDKAESIPDRDKATKVLRKAEKLASSS RSPHRPILQAGLPANASTVVGGDVEFVCKVYSDAQPHIQWIKHVPYLKVLKAAGVNTTDKEIEVLYIRNVTFEDAGEYTCLAGNSIGISFHSAWLTVLPAP Motif0168_ems_3hC_109_0002_0001_4715_0001__59__A
DEVEELSKKVLHIATRLAFSPNPEDQQLWFKAMRLLDKAESIPDRDKATKVLRKYEKLVSSS RSPHRPILQAGLPANASTVVGGDVEFVCKVYSDAQPHIQWIKHVPYLKVLKAAGVNTTDKEIEVLYIRNVTFEDAGEYTCLAGNSIGISFHSAWLTVLPAP Motif0168_ems_3hC_109_0002_0001_4715_0001__55__Y
DKHELSDTAEKLLKDALDKNDDSKFISAVFFALKVAKDVNDERLERIVVKLYNEFMNRYH RSPHRPILQAGLPANASTVVGGDVEFVCKVYSDAQPHIQWIKHVPYLKVLKAAGVNTTDKEIEVLYIRNVTFEDAGEYTCLAGNSIGISFHSAWLTVLPAP ems_3hM_2978_000000028_0001__3__H
SWEELYEKAKKLVDQAKKENDEDKLNKATLLVYMAHLAASELGDPTAQTSVERLAAHVFHVAI RSPHRPILQAGLPANASTVVGGDVEFVCKVYSDAQPHIQWIKHVPYLKVLKAAGVNTTDKEIEVLYIRNVTFEDAGEYTCLAGNSIGISFHSAWLTVLPAP Motif0138_ems_3hC_333_0001_5851_0001__14__D
DELFQRVMELAFRLVLAAREKNDKDAEERAQRLFRSVAKALESGDQDTAKTVVDRIEKYVKKFG RSPHRPILQAGLPANASTVVGGDVEFVCKVYSDAQPHIQWIKHVPYLKVLKAAGVNTTDKEIEVLYIRNVTFEDAGEYTCLAGNSIGISFHSAWLTVLPAP Motif0041_ems_3hC_830_0001_0001_0002_8731_0001__52__V
DKKELSDTAEKLLKDALDKNDDSKFISVVFFALKVAKDVNDERLERIVVKLYNEFMNRYH RSPHRPILQAGLPANASTVVGGDVEFVCKVYSDAQPHIQWIKHVPYLKVLKAAGVNTTDKEIEVLYIRNVTFEDAGEYTCLAGNSIGISFHSAWLTVLPAP ems_3hM_2978_000000028_0001__28__V
LEKLERVALLAVRLYMRIGDPEIAKIWFKVMELLHAYQAGHLDEEEAKRRADKLEKELRKFG RSPHRPILQAGLPANASTVVGGDVEFVCKVYSDAQPHIQWIKHVPYLKVLKAAGVNTTDKEIEVLYIRNVTFEDAGEYTCLAGNSIGISFHSAWLTVLPAP Motif0180_HHH_eva_0267_0001_0001_3855_0001__62__G
SEELKEEAKRLIKLLKDLARKASDRRERFGLAALAASLEKALKNNDEELLRKLIEVAKSAIRRIQ RSPHRPILQAGLPANASTVVGGDVEFVCKVYSDAQPHIQWIKHVPYLKVLKAAGVNTTDKEIEVLYIRNVTFEDAGEYTCLAGNSIGISFHSAWLTVLPAP mot_H_fastrot_cor_f8f8a4152cc90f14bb898546c27f9520_0001_000000007_0001_34_42_H_._3h_hb1_6881_0001_0001_0001__30__G
DIEHLLARAIHRSAQLGDREAVELLTRIFFALEAGKVSEEWAERLARTIFEHQRN RSPHRPILQAGLPANASTVVGGDVEFVCKVYSDAQPHIQWIKHVPYLKVLKAAGVNTTDKEIEVLYIRNVTFEDAGEYTCLAGNSIGISFHSAWLTVLPAP pol_3h_hb1_5199_000000022_0001_0001__50__F
LEKLERVALLAVRLYMRIGDPEIAKIWFKVMELLHAFQAGHLDEEEAKRRADKLEKELRKFI RSPHRPILQAGLPANASTVVGGDVEFVCKVYSDAQPHIQWIKHVPYLKVLKAAGVNTTDKEIEVLYIRNVTFEDAGEYTCLAGNSIGISFHSAWLTVLPAP Motif0180_HHH_eva_0267_0001_0001_3855_0001__37__F
NWEEAAALALESASRAGDRELNEEILRIFFAQRRGEISEEEAHEMLREIAEKSR RSPHRPILQAGLPANASTVVGGDVEFVCKVYSDAQPHIQWIKHVPYLKVLKAAGVNTTDKEIEVLYIRNVTFEDAGEYTCLAGNSIGISFHSAWLTVLPAP pol_3h_hb1_4534_000000018_0001_0001__32__Q
LEKLERVALLAVRLYMRIGDPEIAKIWFKVMELLHHYQAGHLDEEEAKRRADKLEKELRKFI RSPHRPILQAGLPANASTVVGGDVEFVCKVYSDAQPHIQWIKHVPYLKVLKAAGVNTTDKEIEVLYIRNVTFEDAGEYTCLAGNSIGISFHSAWLTVLPAP Motif0180_HHH_eva_0267_0001_0001_3855_0001__36__H
SREEVLHILNHLYFIAYFRNDEELQHILARAMYIVFELLNRGDEESAKKVAEKAKKIVDKK RSPHRPILQAGLPANASTVVGGDVEFVCKVYSDAQPHIQWIKHVPYLKVLKAAGVNTTDKEIEVLYIRNVTFEDAGEYTCLAGNSIGISFHSAWLTVLPAP Grafting_Motif0433_ems_3hM_3525_0001_0001__18__F
DELFQRVMELAFILVLAAREKNDKDAEERAQRLFRSVAKALESGDQDTAKTLVDRIEKYVKKFG RSPHRPILQAGLPANASTVVGGDVEFVCKVYSDAQPHIQWIKHVPYLKVLKAAGVNTTDKEIEVLYIRNVTFEDAGEYTCLAGNSIGISFHSAWLTVLPAP Motif0041_ems_3hC_830_0001_0001_0002_8731_0001__13__I
DIEHLLARAIHRSAQLGDREAVELLTRIFFALEAGKVSEEWAEFLARTILEHQRN RSPHRPILQAGLPANASTVVGGDVEFVCKVYSDAQPHIQWIKHVPYLKVLKAAGVNTTDKEIEVLYIRNVTFEDAGEYTCLAGNSIGISFHSAWLTVLPAP pol_3h_hb1_5199_000000022_0001_0001__44__F
DKKELSDTAEKLLKDALDKNDDSKFISAVFFALKVAKDVNDERLERIVVKLYNEFMNRTH RSPHRPILQAGLPANASTVVGGDVEFVCKVYSDAQPHIQWIKHVPYLKVLKAAGVNTTDKEIEVLYIRNVTFEDAGEYTCLAGNSIGISFHSAWLTVLPAP ems_3hM_2978_000000028_0001__59__T
DLREILRKLIEISEELLRKATDEELRELLELVIALSKEPLRENDEELLEAAIRYNEVLIRNA RSPHRPILQAGLPANASTVVGGDVEFVCKVYSDAQPHIQWIKHVPYLKVLKAAGVNTTDKEIEVLYIRNVTFEDAGEYTCLAGNSIGISFHSAWLTVLPAP pol_3h_hb1_3583_000000017_0001_0001__39__P
LEKLERVALLAVRLYMRIGDPEIAKIWFKVTELLHAYQAGHLDEEEAKRRADKLEKELRKFI RSPHRPILQAGLPANASTVVGGDVEFVCKVYSDAQPHIQWIKHVPYLKVLKAAGVNTTDKEIEVLYIRNVTFEDAGEYTCLAGNSIGISFHSAWLTVLPAP Motif0180_HHH_eva_0267_0001_0001_3855_0001__31__T
SWEELYEKAKKLVEQAKKEHDEDKLNKATLLVYMAHLAASELGDPTAQTSVERLAAHVFHVAI RSPHRPILQAGLPANASTVVGGDVEFVCKVYSDAQPHIQWIKHVPYLKVLKAAGVNTTDKEIEVLYIRNVTFEDAGEYTCLAGNSIGISFHSAWLTVLPAP Motif0138_ems_3hC_333_0001_5851_0001__20__H
SWEELYEKAKKLVEQAKKENDEDKLNKATLLVYMAHLAASELGDPTAQTSVEFLAAHVFHVAI RSPHRPILQAGLPANASTVVGGDVEFVCKVYSDAQPHIQWIKHVPYLKVLKAAGVNTTDKEIEVLYIRNVTFEDAGEYTCLAGNSIGISFHSAWLTVLPAP Motif0138_ems_3hC_333_0001_5851_0001__53__F
DIEHLLARAIHRSAQLGDREAVELLTRIFGALEAGKVSEEWAERLARTILEHQRN RSPHRPILQAGLPANASTVVGGDVEFVCKVYSDAQPHIQWIKHVPYLKVLKAAGVNTTDKEIEVLYIRNVTFEDAGEYTCLAGNSIGISFHSAWLTVLPAP pol_3h_hb1_5199_000000022_0001_0001__30__G
SEELKEEAKRLIKLLKDLARKASDRRERFILAALAASLEKALKNNDEELLRKLIEVAKSAIRRIC RSPHRPILQAGLPANASTVVGGDVEFVCKVYSDAQPHIQWIKHVPYLKVLKAAGVNTTDKEIEVLYIRNVTFEDAGEYTCLAGNSIGISFHSAWLTVLPAP mot_H_fastrot_cor_f8f8a4152cc90f14bb898546c27f9520_0001_000000007_0001_34_42_H_._3h_hb1_6881_0001_0001_0001__65__C
LEKLERVALLAVRLYMRIGDPEIAKIWFKVMELLHAYQAGHLDEEEAKRVADKLEKELRKFI RSPHRPILQAGLPANASTVVGGDVEFVCKVYSDAQPHIQWIKHVPYLKVLKAAGVNTTDKEIEVLYIRNVTFEDAGEYTCLAGNSIGISFHSAWLTVLPAP Motif0180_HHH_eva_0267_0001_0001_3855_0001__50__V
DEVEELSKKVLHIATRLAFSPNPEDQQLWFKAMRLLDFAESIPDRDKATKVLRKAEKLVSSS RSPHRPILQAGLPANASTVVGGDVEFVCKVYSDAQPHIQWIKHVPYLKVLKAAGVNTTDKEIEVLYIRNVTFEDAGEYTCLAGNSIGISFHSAWLTVLPAP Motif0168_ems_3hC_109_0002_0001_4715_0001__38__F
DIEHLLARAIHRSAQLGDREAVGLLTRIFFALEAGKVSEEWAERLARTILEHQRN RSPHRPILQAGLPANASTVVGGDVEFVCKVYSDAQPHIQWIKHVPYLKVLKAAGVNTTDKEIEVLYIRNVTFEDAGEYTCLAGNSIGISFHSAWLTVLPAP pol_3h_hb1_5199_000000022_0001_0001__23__G
SEELKEEAKRLIKLLKDLARKASDRRERFILAAHAASLEKALKNNDEELLRKLIEVAKSAIRRIQ RSPHRPILQAGLPANASTVVGGDVEFVCKVYSDAQPHIQWIKHVPYLKVLKAAGVNTTDKEIEVLYIRNVTFEDAGEYTCLAGNSIGISFHSAWLTVLPAP mot_H_fastrot_cor_f8f8a4152cc90f14bb898546c27f9520_0001_000000007_0001_34_42_H_._3h_hb1_6881_0001_0001_0001__34__H
SWEELYEIAKKLVEQAKKENDEDKLNKATLLVYMAHLAASELGDPTAQTSVERLAAHVFHVAI RSPHRPILQAGLPANASTVVGGDVEFVCKVYSDAQPHIQWIKHVPYLKVLKAAGVNTTDKEIEVLYIRNVTFEDAGEYTCLAGNSIGISFHSAWLTVLPAP Motif0138_ems_3hC_333_0001_5851_0001__8__I
SWEALYEKAKKLVEQAKKENDEDKLNKATLLVYMAHLAASELGDPTAQTSVERLAAHVFHVAI RSPHRPILQAGLPANASTVVGGDVEFVCKVYSDAQPHIQWIKHVPYLKVLKAAGVNTTDKEIEVLYIRNVTFEDAGEYTCLAGNSIGISFHSAWLTVLPAP Motif0138_ems_3hC_333_0001_5851_0001__4__A
SWEELYEKAKKLVEQAKKENDEDKLNKATLLVYMAHLAASELGDPTAQTSVERLMAHVFHVAI RSPHRPILQAGLPANASTVVGGDVEFVCKVYSDAQPHIQWIKHVPYLKVLKAAGVNTTDKEIEVLYIRNVTFEDAGEYTCLAGNSIGISFHSAWLTVLPAP Motif0138_ems_3hC_333_0001_5851_0001__55__M
DELFQRVMELAFRLVLAAREKNDKDAEERAERLFRSVAKALESGDQDTAKTLVDRIEKYVKKFG RSPHRPILQAGLPANASTVVGGDVEFVCKVYSDAQPHIQWIKHVPYLKVLKAAGVNTTDKEIEVLYIRNVTFEDAGEYTCLAGNSIGISFHSAWLTVLPAP Motif0041_ems_3hC_830_0001_0001_0002_8731_0001__31__E
LEKLERVALLAVRGYMRIGDPEIAKIWFKVMELLHAYQAGHLDEEEAKRRADKLEKELRKFI RSPHRPILQAGLPANASTVVGGDVEFVCKVYSDAQPHIQWIKHVPYLKVLKAAGVNTTDKEIEVLYIRNVTFEDAGEYTCLAGNSIGISFHSAWLTVLPAP Motif0180_HHH_eva_0267_0001_0001_3855_0001__14__G
DKKELSDTAEKLLKDALDKNDDSKFISAVFFALKVAKDVNDERLERIVVKLYNPFMNRYH RSPHRPILQAGLPANASTVVGGDVEFVCKVYSDAQPHIQWIKHVPYLKVLKAAGVNTTDKEIEVLYIRNVTFEDAGEYTCLAGNSIGISFHSAWLTVLPAP ems_3hM_2978_000000028_0001__54__P
SREEVLHILNHLYFIAYERNDEELQHILARAMYCVFELLNRGDEESAKKVAEKAKKIVDKK RSPHRPILQAGLPANASTVVGGDVEFVCKVYSDAQPHIQWIKHVPYLKVLKAAGVNTTDKEIEVLYIRNVTFEDAGEYTCLAGNSIGISFHSAWLTVLPAP Grafting_Motif0433_ems_3hM_3525_0001_0001__34__C
SEELKEEAVRLIKLLKDLARKASDRRERFILAALAASLEKALKNNDEELLRKLIEVAKSAIRRIQ RSPHRPILQAGLPANASTVVGGDVEFVCKVYSDAQPHIQWIKHVPYLKVLKAAGVNTTDKEIEVLYIRNVTFEDAGEYTCLAGNSIGISFHSAWLTVLPAP mot_H_fastrot_cor_f8f8a4152cc90f14bb898546c27f9520_0001_000000007_0001_34_42_H_._3h_hb1_6881_0001_0001_0001__9__V
DIEHLLARAIHRSAQLGDREAVELLTRIFFALEAGKVEEEWAERLARTILEHQRN RSPHRPILQAGLPANASTVVGGDVEFVCKVYSDAQPHIQWIKHVPYLKVLKAAGVNTTDKEIEVLYIRNVTFEDAGEYTCLAGNSIGISFHSAWLTVLPAP pol_3h_hb1_5199_000000022_0001_0001__38__E
SREEVLHILNHLYFIAYERNDEELQHILARAMYIDFELLNRGDEESAKKVAEKAKKIVDKK RSPHRPILQAGLPANASTVVGGDVEFVCKVYSDAQPHIQWIKHVPYLKVLKAAGVNTTDKEIEVLYIRNVTFEDAGEYTCLAGNSIGISFHSAWLTVLPAP Grafting_Motif0433_ems_3hM_3525_0001_0001__35__D
SWEELYEKAKKLVEQAKKENDEDKLNKATLLPYMAHLAASELGDPTAQTSVERLAAHVFHVAI RSPHRPILQAGLPANASTVVGGDVEFVCKVYSDAQPHIQWIKHVPYLKVLKAAGVNTTDKEIEVLYIRNVTFEDAGEYTCLAGNSIGISFHSAWLTVLPAP Motif0138_ems_3hC_333_0001_5851_0001__32__P
DELFQRVMELAFRLVLAAREKNDKDAEERAQRLFRSVAKALESGDQDTAKTLVDRIEKTVKKFG RSPHRPILQAGLPANASTVVGGDVEFVCKVYSDAQPHIQWIKHVPYLKVLKAAGVNTTDKEIEVLYIRNVTFEDAGEYTCLAGNSIGISFHSAWLTVLPAP Motif0041_ems_3hC_830_0001_0001_0002_8731_0001__59__T
DIEHLLARAIHRSAQLGDREAVELLTRIFFHLEAGKVSEEWAERLARTILEHQRN RSPHRPILQAGLPANASTVVGGDVEFVCKVYSDAQPHIQWIKHVPYLKVLKAAGVNTTDKEIEVLYIRNVTFEDAGEYTCLAGNSIGISFHSAWLTVLPAP pol_3h_hb1_5199_000000022_0001_0001__31__H
LEKLERVALLAVRLYMRIGDPFIAKIWFKVMELLHAYQAGHLDEEEAKRRADKLEKELRKFI RSPHRPILQAGLPANASTVVGGDVEFVCKVYSDAQPHIQWIKHVPYLKVLKAAGVNTTDKEIEVLYIRNVTFEDAGEYTCLAGNSIGISFHSAWLTVLPAP Motif0180_HHH_eva_0267_0001_0001_3855_0001__22__F
DEVEELSKKVLHIATRLAFSPNPEDQQLWFKAMRLLEKAESIPDRDKATKVLRKAEKLVSSS RSPHRPILQAGLPANASTVVGGDVEFVCKVYSDAQPHIQWIKHVPYLKVLKAAGVNTTDKEIEVLYIRNVTFEDAGEYTCLAGNSIGISFHSAWLTVLPAP Motif0168_ems_3hC_109_0002_0001_4715_0001__37__E
DIEHLLARAIHRSAQLGDREAVELLTRIFFALEAGKVSEEWAERLARRILEHQRN RSPHRPILQAGLPANASTVVGGDVEFVCKVYSDAQPHIQWIKHVPYLKVLKAAGVNTTDKEIEVLYIRNVTFEDAGEYTCLAGNSIGISFHSAWLTVLPAP pol_3h_hb1_5199_000000022_0001_0001__48__R
DEVEELSKKVLHIATRLAFSPNPEDQQLWFKAMRLLDKAESIPDRDKLTKVLRKAEKLVSSS RSPHRPILQAGLPANASTVVGGDVEFVCKVYSDAQPHIQWIKHVPYLKVLKAAGVNTTDKEIEVLYIRNVTFEDAGEYTCLAGNSIGISFHSAWLTVLPAP Motif0168_ems_3hC_109_0002_0001_4715_0001__48__L
NWEEAAALALESASRAGDRELNEEPLRIFFAVRRGEISEEEAHEMLREIAEKSR RSPHRPILQAGLPANASTVVGGDVEFVCKVYSDAQPHIQWIKHVPYLKVLKAAGVNTTDKEIEVLYIRNVTFEDAGEYTCLAGNSIGISFHSAWLTVLPAP pol_3h_hb1_4534_000000018_0001_0001__25__P
SEELKEEAKRLIKLLKDLARKASDRRERFIEAALAASLEKALKNNDEELLRKLIEVAKSAIRRIQ RSPHRPILQAGLPANASTVVGGDVEFVCKVYSDAQPHIQWIKHVPYLKVLKAAGVNTTDKEIEVLYIRNVTFEDAGEYTCLAGNSIGISFHSAWLTVLPAP mot_H_fastrot_cor_f8f8a4152cc90f14bb898546c27f9520_0001_000000007_0001_34_42_H_._3h_hb1_6881_0001_0001_0001__31__E
DKKELSDTAEKLLKDALDKNDDSKFISAVFFALKVAKDVNDERLEDIVVKLYNEFMNRYH RSPHRPILQAGLPANASTVVGGDVEFVCKVYSDAQPHIQWIKHVPYLKVLKAAGVNTTDKEIEVLYIRNVTFEDAGEYTCLAGNSIGISFHSAWLTVLPAP ems_3hM_2978_000000028_0001__46__D
NWEEAAALALESASRAGDRELNEEILRIFFAVKRGEISEEEAHEMLREIAEKSR RSPHRPILQAGLPANASTVVGGDVEFVCKVYSDAQPHIQWIKHVPYLKVLKAAGVNTTDKEIEVLYIRNVTFEDAGEYTCLAGNSIGISFHSAWLTVLPAP pol_3h_hb1_4534_000000018_0001_0001__33__K
DEVHHFLLRLFFKDPDDEDVERIAALFLLLKKEGIPPEEVTEIVIKFAEKLGNPELAKELKKILK RSPHRPILQAGLPANASTVVGGDVEFVCKVYSDAQPHIQWIKHVPYLKVLKAAGVNTTDKEIEVLYIRNVTFEDAGEYTCLAGNSIGISFHSAWLTVLPAP pol_c839b00de2d74b58ead539899b931618_0001_000000000_0001_0001__24__A
DKKELSDTAEWLLKDALDKNDDSKFISAVFFALKVAKDVNDERLERIVVKLYNEFMNRYH RSPHRPILQAGLPANASTVVGGDVEFVCKVYSDAQPHIQWIKHVPYLKVLKAAGVNTTDKEIEVLYIRNVTFEDAGEYTCLAGNSIGISFHSAWLTVLPAP ems_3hM_2978_000000028_0001__11__W
SREEVLHILNHLYFIHYERNDEELQHILARAMYIVFELLNRGDEESAKKVAEKAKKIVDKK RSPHRPILQAGLPANASTVVGGDVEFVCKVYSDAQPHIQWIKHVPYLKVLKAAGVNTTDKEIEVLYIRNVTFEDAGEYTCLAGNSIGISFHSAWLTVLPAP Grafting_Motif0433_ems_3hM_3525_0001_0001__16__H
SWEELYEKAKKLVEQAKKENDEDKLNKKTLLVYMAHLAASELGDPTAQTSVERLAAHVFHVAI RSPHRPILQAGLPANASTVVGGDVEFVCKVYSDAQPHIQWIKHVPYLKVLKAAGVNTTDKEIEVLYIRNVTFEDAGEYTCLAGNSIGISFHSAWLTVLPAP Motif0138_ems_3hC_333_0001_5851_0001__28__K
LEKLERVALLAVRLYMRIGDPEIAKIWFKVMELLHAYQAGHLDEEEAKRRWDKLEKELRKFI RSPHRPILQAGLPANASTVVGGDVEFVCKVYSDAQPHIQWIKHVPYLKVLKAAGVNTTDKEIEVLYIRNVTFEDAGEYTCLAGNSIGISFHSAWLTVLPAP Motif0180_HHH_eva_0267_0001_0001_3855_0001__51__W
SWEESYEKAKKLVEQAKKENDEDKLNKATLLVYMAHLAASELGDPTAQTSVERLAAHVFHVAI RSPHRPILQAGLPANASTVVGGDVEFVCKVYSDAQPHIQWIKHVPYLKVLKAAGVNTTDKEIEVLYIRNVTFEDAGEYTCLAGNSIGISFHSAWLTVLPAP Motif0138_ems_3hC_333_0001_5851_0001__5__S
SREEVLHILNHLYFIAYERNDEELQHILARAMYIVFELLNRGDEESAKKVAEKAKKLVDKK RSPHRPILQAGLPANASTVVGGDVEFVCKVYSDAQPHIQWIKHVPYLKVLKAAGVNTTDKEIEVLYIRNVTFEDAGEYTCLAGNSIGISFHSAWLTVLPAP Grafting_Motif0433_ems_3hM_3525_0001_0001__57__L
SREEVLHILNHLYFIAYYRNDEELQHILARAMYIVFELLNRGDEESAKKVAEKAKKIVDKK RSPHRPILQAGLPANASTVVGGDVEFVCKVYSDAQPHIQWIKHVPYLKVLKAAGVNTTDKEIEVLYIRNVTFEDAGEYTCLAGNSIGISFHSAWLTVLPAP Grafting_Motif0433_ems_3hM_3525_0001_0001__18__Y
SWLELYEKAKKLVEQAKKENDEDKLNKATLLVYMAHLAASELGDPTAQTSVERLAAHVFHVAI RSPHRPILQAGLPANASTVVGGDVEFVCKVYSDAQPHIQWIKHVPYLKVLKAAGVNTTDKEIEVLYIRNVTFEDAGEYTCLAGNSIGISFHSAWLTVLPAP Motif0138_ems_3hC_333_0001_5851_0001__3__L
DIEHLLARAIHRSAQLWDREAVELLTRIFFALEAGKVSEEWAERLARTILEHQRN RSPHRPILQAGLPANASTVVGGDVEFVCKVYSDAQPHIQWIKHVPYLKVLKAAGVNTTDKEIEVLYIRNVTFEDAGEYTCLAGNSIGISFHSAWLTVLPAP pol_3h_hb1_5199_000000022_0001_0001__17__W
SREEVLHILNHLYFIAEERNDEELQHILARAMYIVFELLNRGDEESAKKVAEKAKKIVDKK RSPHRPILQAGLPANASTVVGGDVEFVCKVYSDAQPHIQWIKHVPYLKVLKAAGVNTTDKEIEVLYIRNVTFEDAGEYTCLAGNSIGISFHSAWLTVLPAP Grafting_Motif0433_ems_3hM_3525_0001_0001__17__E
DELFQRVMELDFRLVLAAREKNDKDAEERAQRLFRSVAKALESGDQDTAKTLVDRIEKYVKKFG RSPHRPILQAGLPANASTVVGGDVEFVCKVYSDAQPHIQWIKHVPYLKVLKAAGVNTTDKEIEVLYIRNVTFEDAGEYTCLAGNSIGISFHSAWLTVLPAP Motif0041_ems_3hC_830_0001_0001_0002_8731_0001__11__D
SREEVLHILNHLYFIAYERNDEETQHILARAMYIVFELLNRGDEESAKKVAEKAKKIVDKK RSPHRPILQAGLPANASTVVGGDVEFVCKVYSDAQPHIQWIKHVPYLKVLKAAGVNTTDKEIEVLYIRNVTFEDAGEYTCLAGNSIGISFHSAWLTVLPAP Grafting_Motif0433_ems_3hM_3525_0001_0001__24__T
SWEELYEKAKKLVEQAKKEEDEDKLNKATLLVYMAHLAASELGDPTAQTSVERLAAHVFHVAI RSPHRPILQAGLPANASTVVGGDVEFVCKVYSDAQPHIQWIKHVPYLKVLKAAGVNTTDKEIEVLYIRNVTFEDAGEYTCLAGNSIGISFHSAWLTVLPAP Motif0138_ems_3hC_333_0001_5851_0001__20__E
DEVEEFSKKVLHIATRLAFSPNPEDQQLWFKAMRLLDKAESIPDRDKATKVLRKAEKLVSSS RSPHRPILQAGLPANASTVVGGDVEFVCKVYSDAQPHIQWIKHVPYLKVLKAAGVNTTDKEIEVLYIRNVTFEDAGEYTCLAGNSIGISFHSAWLTVLPAP Motif0168_ems_3hC_109_0002_0001_4715_0001__6__F
DKKELSDTAEKLLKDAVDKNDDSKFISAVFFALKVAKDVNDERLERIVVKLYNEFMNRYH RSPHRPILQAGLPANASTVVGGDVEFVCKVYSDAQPHIQWIKHVPYLKVLKAAGVNTTDKEIEVLYIRNVTFEDAGEYTCLAGNSIGISFHSAWLTVLPAP ems_3hM_2978_000000028_0001__17__V
DEVHHFLLRLFFKDPDDEDVERILALFLLLKKEGIPPEEVTEIVAKFAEKLGNPELAKELKKILK RSPHRPILQAGLPANASTVVGGDVEFVCKVYSDAQPHIQWIKHVPYLKVLKAAGVNTTDKEIEVLYIRNVTFEDAGEYTCLAGNSIGISFHSAWLTVLPAP pol_c839b00de2d74b58ead539899b931618_0001_000000000_0001_0001__45__A
DELFQRVMELAFRLVLAAREKNDKDAEERAQRLFRSVAKALESGDQDTAKTLVDRIEKYVDKFG RSPHRPILQAGLPANASTVVGGDVEFVCKVYSDAQPHIQWIKHVPYLKVLKAAGVNTTDKEIEVLYIRNVTFEDAGEYTCLAGNSIGISFHSAWLTVLPAP Motif0041_ems_3hC_830_0001_0001_0002_8731_0001__61__D
SREEVLHILNHLYFIAYERNDEELQHILARAMYIVFELLVRGDEESAKKVAEKAKKIVDKK RSPHRPILQAGLPANASTVVGGDVEFVCKVYSDAQPHIQWIKHVPYLKVLKAAGVNTTDKEIEVLYIRNVTFEDAGEYTCLAGNSIGISFHSAWLTVLPAP Grafting_Motif0433_ems_3hM_3525_0001_0001__40__V
DIEHLLARAIHRSAQLGDRPAVELLTRIFFALEAGKVSEEWAERLARTILEHQRN RSPHRPILQAGLPANASTVVGGDVEFVCKVYSDAQPHIQWIKHVPYLKVLKAAGVNTTDKEIEVLYIRNVTFEDAGEYTCLAGNSIGISFHSAWLTVLPAP pol_3h_hb1_5199_000000022_0001_0001__20__P
DEVHHFLLRLFFKDPDDEDVERILAHFLLLKKEGIPPEEVTEIVIKFAEKLGNPELAKELKKILK RSPHRPILQAGLPANASTVVGGDVEFVCKVYSDAQPHIQWIKHVPYLKVLKAAGVNTTDKEIEVLYIRNVTFEDAGEYTCLAGNSIGISFHSAWLTVLPAP pol_c839b00de2d74b58ead539899b931618_0001_000000000_0001_0001__26__H
SREEVLHILNHLYFYAYERNDEELQHILARAMYIVFELLNRGDEESAKKVAEKAKKIVDKK RSPHRPILQAGLPANASTVVGGDVEFVCKVYSDAQPHIQWIKHVPYLKVLKAAGVNTTDKEIEVLYIRNVTFEDAGEYTCLAGNSIGISFHSAWLTVLPAP Grafting_Motif0433_ems_3hM_3525_0001_0001__15__Y
DIEHLLARAIHRSAQLGDREAVELLTRIFFALEAGKVSEEWAERLARTILEIQRN RSPHRPILQAGLPANASTVVGGDVEFVCKVYSDAQPHIQWIKHVPYLKVLKAAGVNTTDKEIEVLYIRNVTFEDAGEYTCLAGNSIGISFHSAWLTVLPAP pol_3h_hb1_5199_000000022_0001_0001__52__I
SEELKEEAKRLIKLLKDLARKASDRRERFILAALAASLEKALKNNDEELLPKLIEVAKSAIRRIQ RSPHRPILQAGLPANASTVVGGDVEFVCKVYSDAQPHIQWIKHVPYLKVLKAAGVNTTDKEIEVLYIRNVTFEDAGEYTCLAGNSIGISFHSAWLTVLPAP mot_H_fastrot_cor_f8f8a4152cc90f14bb898546c27f9520_0001_000000007_0001_34_42_H_._3h_hb1_6881_0001_0001_0001__51__P
SWEELYEKAKKLVEQAKKENDEDKLNKATLLVYMAHLAASELGDPTAQTSVERLNAHVFHVAI RSPHRPILQAGLPANASTVVGGDVEFVCKVYSDAQPHIQWIKHVPYLKVLKAAGVNTTDKEIEVLYIRNVTFEDAGEYTCLAGNSIGISFHSAWLTVLPAP Motif0138_ems_3hC_333_0001_5851_0001__55__N
NWEEAAALALESASRAGDRELSEEILRIFFAVRRGEISEEEAHEMLREIAEKSR RSPHRPILQAGLPANASTVVGGDVEFVCKVYSDAQPHIQWIKHVPYLKVLKAAGVNTTDKEIEVLYIRNVTFEDAGEYTCLAGNSIGISFHSAWLTVLPAP pol_3h_hb1_4534_000000018_0001_0001__22__S
SKEERLKELLRLIKEAIKRNLTEEVERLAREAAEIAQELRDEEVLQDALLLWFRFEIRRR RSPHRPILQAGLPANASTVVGGDVEFVCKVYSDAQPHIQWIKHVPYLKVLKAAGVNTTDKEIEVLYIRNVTFEDAGEYTCLAGNSIGISFHSAWLTVLPAP mot_H_normal_3h_hb1_3627_000000010_0001_51_57_H_._3h_hb1_1457_0001_0001_0001_0001__47__D
DIEHLLARAIHRSAQLGDREATELLTRIFFALEAGKVSEEWAERLARTILEHQRN RSPHRPILQAGLPANASTVVGGDVEFVCKVYSDAQPHIQWIKHVPYLKVLKAAGVNTTDKEIEVLYIRNVTFEDAGEYTCLAGNSIGISFHSAWLTVLPAP pol_3h_hb1_5199_000000022_0001_0001__22__T
DEVHHFLLRLFFKDPDDEDVERILALFLLLKKEGIPPEEVTEIVIKFAEKLGNPEVAKELKKILK RSPHRPILQAGLPANASTVVGGDVEFVCKVYSDAQPHIQWIKHVPYLKVLKAAGVNTTDKEIEVLYIRNVTFEDAGEYTCLAGNSIGISFHSAWLTVLPAP pol_c839b00de2d74b58ead539899b931618_0001_000000000_0001_0001__56__V
DEVEELSKKVLHIATRLAFSPNPEDQQLWFKAMRLLPKAESIPDRDKATKVLRKAEKLVSSS RSPHRPILQAGLPANASTVVGGDVEFVCKVYSDAQPHIQWIKHVPYLKVLKAAGVNTTDKEIEVLYIRNVTFEDAGEYTCLAGNSIGISFHSAWLTVLPAP Motif0168_ems_3hC_109_0002_0001_4715_0001__37__P
DIEELLARAIHRSAQLGDREAVELLTRIFFALEAGKVSEEWAERLARTILEHQRN RSPHRPILQAGLPANASTVVGGDVEFVCKVYSDAQPHIQWIKHVPYLKVLKAAGVNTTDKEIEVLYIRNVTFEDAGEYTCLAGNSIGISFHSAWLTVLPAP pol_3h_hb1_5199_000000022_0001_0001__4__E
SWEELYEKAKKLVEQAKKENDEDKLNKATLLVYMAHLAASELGDPTAQTSVERLAAHIFHVAI RSPHRPILQAGLPANASTVVGGDVEFVCKVYSDAQPHIQWIKHVPYLKVLKAAGVNTTDKEIEVLYIRNVTFEDAGEYTCLAGNSIGISFHSAWLTVLPAP Motif0138_ems_3hC_333_0001_5851_0001__58__I
DIEHLLARAIHRSAQFGDREAVELLTRIFFALEAGKVSEEWAERLARTILEHQRN RSPHRPILQAGLPANASTVVGGDVEFVCKVYSDAQPHIQWIKHVPYLKVLKAAGVNTTDKEIEVLYIRNVTFEDAGEYTCLAGNSIGISFHSAWLTVLPAP pol_3h_hb1_5199_000000022_0001_0001__16__F
SEELKEEAKRLIKLLKDLARKASDRRERFILAALAASLEKALKNNDEELDRKLIEVAKSAIRRIQ RSPHRPILQAGLPANASTVVGGDVEFVCKVYSDAQPHIQWIKHVPYLKVLKAAGVNTTDKEIEVLYIRNVTFEDAGEYTCLAGNSIGISFHSAWLTVLPAP mot_H_fastrot_cor_f8f8a4152cc90f14bb898546c27f9520_0001_000000007_0001_34_42_H_._3h_hb1_6881_0001_0001_0001__50__D
SEELKEEAKRLIKLLKDLARKASDRRERFILAALAASLEKALKNNDIELLRKLIEVAKSAIRRIQ RSPHRPILQAGLPANASTVVGGDVEFVCKVYSDAQPHIQWIKHVPYLKVLKAAGVNTTDKEIEVLYIRNVTFEDAGEYTCLAGNSIGISFHSAWLTVLPAP mot_H_fastrot_cor_f8f8a4152cc90f14bb898546c27f9520_0001_000000007_0001_34_42_H_._3h_hb1_6881_0001_0001_0001__47__I
DIEHLLARAIHRSAQLGDREAVELLTRIFFALEAGKVSEENAERLARTILEHQRN RSPHRPILQAGLPANASTVVGGDVEFVCKVYSDAQPHIQWIKHVPYLKVLKAAGVNTTDKEIEVLYIRNVTFEDAGEYTCLAGNSIGISFHSAWLTVLPAP pol_3h_hb1_5199_000000022_0001_0001__41__N
NWEEAAALALESASRAGDRELNEEILRIFFAVRRGEISHEEAHEMLREIAEKSR RSPHRPILQAGLPANASTVVGGDVEFVCKVYSDAQPHIQWIKHVPYLKVLKAAGVNTTDKEIEVLYIRNVTFEDAGEYTCLAGNSIGISFHSAWLTVLPAP pol_3h_hb1_4534_000000018_0001_0001__39__H
LEKLERVALLAVRLYMRIGDPEIAKIWFKVMELLHAYQAGVLDEEEAKRRADKLEKELRKFI RSPHRPILQAGLPANASTVVGGDVEFVCKVYSDAQPHIQWIKHVPYLKVLKAAGVNTTDKEIEVLYIRNVTFEDAGEYTCLAGNSIGISFHSAWLTVLPAP Motif0180_HHH_eva_0267_0001_0001_3855_0001__41__V
NWEEAAGLALESASRAGDRELNEEILRIFFAVRRGEISEEEAHEMLREIAEKSR RSPHRPILQAGLPANASTVVGGDVEFVCKVYSDAQPHIQWIKHVPYLKVLKAAGVNTTDKEIEVLYIRNVTFEDAGEYTCLAGNSIGISFHSAWLTVLPAP pol_3h_hb1_4534_000000018_0001_0001__7__G
DEVEELSKKVLHIATRLAFSPNPEDQQLWFKAMRLLDKAESIPDRDKATKVVRKAEKLVSSS RSPHRPILQAGLPANASTVVGGDVEFVCKVYSDAQPHIQWIKHVPYLKVLKAAGVNTTDKEIEVLYIRNVTFEDAGEYTCLAGNSIGISFHSAWLTVLPAP Motif0168_ems_3hC_109_0002_0001_4715_0001__52__V
DEVEELSKKVLHIATRLAFSPNPEDQQLWFKAMRLLDKAESIPKRDKATKVLRKAEKLVSSS RSPHRPILQAGLPANASTVVGGDVEFVCKVYSDAQPHIQWIKHVPYLKVLKAAGVNTTDKEIEVLYIRNVTFEDAGEYTCLAGNSIGISFHSAWLTVLPAP Motif0168_ems_3hC_109_0002_0001_4715_0001__44__K
DIEHLLARAIHRSAQLGDREAVFLLTRIFFALEAGKVSEEWAERLARTILEHQRN RSPHRPILQAGLPANASTVVGGDVEFVCKVYSDAQPHIQWIKHVPYLKVLKAAGVNTTDKEIEVLYIRNVTFEDAGEYTCLAGNSIGISFHSAWLTVLPAP pol_3h_hb1_5199_000000022_0001_0001__23__F
DKKELSDTAQKLLKDALDKNDDSKFISAVFFALKVAKDVNDERLERIVVKLYNEFMNRYH RSPHRPILQAGLPANASTVVGGDVEFVCKVYSDAQPHIQWIKHVPYLKVLKAAGVNTTDKEIEVLYIRNVTFEDAGEYTCLAGNSIGISFHSAWLTVLPAP ems_3hM_2978_000000028_0001__10__Q
NWEEAAALALESASRAGDRELNEEILRIFFAVRRGEISEEEAHEMLREIAERSR RSPHRPILQAGLPANASTVVGGDVEFVCKVYSDAQPHIQWIKHVPYLKVLKAAGVNTTDKEIEVLYIRNVTFEDAGEYTCLAGNSIGISFHSAWLTVLPAP pol_3h_hb1_4534_000000018_0001_0001__52__R
DEVEELSKKVLHIATRLAFSPNPEDQQLWFKAMRLLDKAESIPDRDKATKVLRKAEKIVSSS RSPHRPILQAGLPANASTVVGGDVEFVCKVYSDAQPHIQWIKHVPYLKVLKAAGVNTTDKEIEVLYIRNVTFEDAGEYTCLAGNSIGISFHSAWLTVLPAP Motif0168_ems_3hC_109_0002_0001_4715_0001__58__I
SREEVLHILNHLYFIAYERNDEELQHILARAMYIVFELLNRGDEESAKEVAEKAKKIVDKK RSPHRPILQAGLPANASTVVGGDVEFVCKVYSDAQPHIQWIKHVPYLKVLKAAGVNTTDKEIEVLYIRNVTFEDAGEYTCLAGNSIGISFHSAWLTVLPAP Grafting_Motif0433_ems_3hM_3525_0001_0001__49__E
DEVHHFLLRLFFKDPDDEDVERILALFLLLKKEGIPREEVTEIVIKFAEKLGNPELAKELKKILK RSPHRPILQAGLPANASTVVGGDVEFVCKVYSDAQPHIQWIKHVPYLKVLKAAGVNTTDKEIEVLYIRNVTFEDAGEYTCLAGNSIGISFHSAWLTVLPAP pol_c839b00de2d74b58ead539899b931618_0001_000000000_0001_0001__37__R
DEQHHFLLRLFFKDPDDEDVERILALFLLLKKEGIPPEEVTEIVIKFAEKLGNPELAKELKKILK RSPHRPILQAGLPANASTVVGGDVEFVCKVYSDAQPHIQWIKHVPYLKVLKAAGVNTTDKEIEVLYIRNVTFEDAGEYTCLAGNSIGISFHSAWLTVLPAP pol_c839b00de2d74b58ead539899b931618_0001_000000000_0001_0001__3__Q
SREEVLHILNHLYFIAYERNDEELQHILARAMYIVFELLNRGDEESAKKVAAKAKKIVDKK RSPHRPILQAGLPANASTVVGGDVEFVCKVYSDAQPHIQWIKHVPYLKVLKAAGVNTTDKEIEVLYIRNVTFEDAGEYTCLAGNSIGISFHSAWLTVLPAP Grafting_Motif0433_ems_3hM_3525_0001_0001__52__A
SWEELYEKAKKLVEQAKKENDEDKLFKATLLVYMAHLAASELGDPTAQTSVERLAAHVFHVAI RSPHRPILQAGLPANASTVVGGDVEFVCKVYSDAQPHIQWIKHVPYLKVLKAAGVNTTDKEIEVLYIRNVTFEDAGEYTCLAGNSIGISFHSAWLTVLPAP Motif0138_ems_3hC_333_0001_5851_0001__26__F
LEKLERVALLAVRLYMRIGDPEIAKIWNKVMELLHAYQAGHLDEEEAKRRADKLEKELRKFI RSPHRPILQAGLPANASTVVGGDVEFVCKVYSDAQPHIQWIKHVPYLKVLKAAGVNTTDKEIEVLYIRNVTFEDAGEYTCLAGNSIGISFHSAWLTVLPAP Motif0180_HHH_eva_0267_0001_0001_3855_0001__28__N
DELFQRVMELAFRLVLAAREKNDKDAEERAQRLFRSVAIALESGDQDTAKTLVDRIEKYVKKFG RSPHRPILQAGLPANASTVVGGDVEFVCKVYSDAQPHIQWIKHVPYLKVLKAAGVNTTDKEIEVLYIRNVTFEDAGEYTCLAGNSIGISFHSAWLTVLPAP Motif0041_ems_3hC_830_0001_0001_0002_8731_0001__39__I
DIEHLLARAIHRSAQLGDREAVELLTPIFFALEAGKVSEEWAERLARTILEHQRN RSPHRPILQAGLPANASTVVGGDVEFVCKVYSDAQPHIQWIKHVPYLKVLKAAGVNTTDKEIEVLYIRNVTFEDAGEYTCLAGNSIGISFHSAWLTVLPAP pol_3h_hb1_5199_000000022_0001_0001__27__P
DEVEELSKKVLHIATRLAFSPNPEDQQLWFKAMRLLDKAESIPDRDKATKVLRKAEKLESSS RSPHRPILQAGLPANASTVVGGDVEFVCKVYSDAQPHIQWIKHVPYLKVLKAAGVNTTDKEIEVLYIRNVTFEDAGEYTCLAGNSIGISFHSAWLTVLPAP Motif0168_ems_3hC_109_0002_0001_4715_0001__59__E
DLREILRKLIEISEELLRKATDEELRELLELVIALSKEALRENDEELLYAAIRYNEVLIRNA RSPHRPILQAGLPANASTVVGGDVEFVCKVYSDAQPHIQWIKHVPYLKVLKAAGVNTTDKEIEVLYIRNVTFEDAGEYTCLAGNSIGISFHSAWLTVLPAP pol_3h_hb1_3583_000000017_0001_0001__49__Y
DELFQRVMELAGRLVLAAREKNDKDAEERAQRLFRSVAKALESGDQDTAKTLVDRIEKYVKKFG RSPHRPILQAGLPANASTVVGGDVEFVCKVYSDAQPHIQWIKHVPYLKVLKAAGVNTTDKEIEVLYIRNVTFEDAGEYTCLAGNSIGISFHSAWLTVLPAP Motif0041_ems_3hC_830_0001_0001_0002_8731_0001__12__G
SREEVLHILNHLYFIAYERNGEELQHILARAMYIVFELLNRGDEESAKKVAEKAKKIVDKK RSPHRPILQAGLPANASTVVGGDVEFVCKVYSDAQPHIQWIKHVPYLKVLKAAGVNTTDKEIEVLYIRNVTFEDAGEYTCLAGNSIGISFHSAWLTVLPAP Grafting_Motif0433_ems_3hM_3525_0001_0001__21__G
SWEELYEKAKKLVEQAKKENDEDKLNKATLLVYMAHLAASELGDHTAQTSVERLAAHVFHVAI RSPHRPILQAGLPANASTVVGGDVEFVCKVYSDAQPHIQWIKHVPYLKVLKAAGVNTTDKEIEVLYIRNVTFEDAGEYTCLAGNSIGISFHSAWLTVLPAP Motif0138_ems_3hC_333_0001_5851_0001__45__H
SWEELYEKAKKLVEQAKKENDEDKLNKATLLVYYAHLAASELGDPTAQTSVERLAAHVFHVAI RSPHRPILQAGLPANASTVVGGDVEFVCKVYSDAQPHIQWIKHVPYLKVLKAAGVNTTDKEIEVLYIRNVTFEDAGEYTCLAGNSIGISFHSAWLTVLPAP Motif0138_ems_3hC_333_0001_5851_0001__34__Y
DEVHHFLLRLFFKDPDDEDVERILALFLLPKKEGIPPEEVTEIVIKFAEKLGNPELAKELKKILK RSPHRPILQAGLPANASTVVGGDVEFVCKVYSDAQPHIQWIKHVPYLKVLKAAGVNTTDKEIEVLYIRNVTFEDAGEYTCLAGNSIGISFHSAWLTVLPAP pol_c839b00de2d74b58ead539899b931618_0001_000000000_0001_0001__30__P
DEVEELSKKVLHIATRLAASPNPEDQQLWFKAMRLLDKAESIPDRDKATKVLRKAEKLVSSS RSPHRPILQAGLPANASTVVGGDVEFVCKVYSDAQPHIQWIKHVPYLKVLKAAGVNTTDKEIEVLYIRNVTFEDAGEYTCLAGNSIGISFHSAWLTVLPAP Motif0168_ems_3hC_109_0002_0001_4715_0001__19__A
SEELKEEAKRLIKLLKDLARKASDRRERFILAALAAHLEKALKNNDEELLRKLIEVAKSAIRRIQ RSPHRPILQAGLPANASTVVGGDVEFVCKVYSDAQPHIQWIKHVPYLKVLKAAGVNTTDKEIEVLYIRNVTFEDAGEYTCLAGNSIGISFHSAWLTVLPAP mot_H_fastrot_cor_f8f8a4152cc90f14bb898546c27f9520_0001_000000007_0001_34_42_H_._3h_hb1_6881_0001_0001_0001__37__H
NWEEAAALALESASRAGDRELNEEILRIFFAVRRGEISEEEAHEMLREIAEKQR RSPHRPILQAGLPANASTVVGGDVEFVCKVYSDAQPHIQWIKHVPYLKVLKAAGVNTTDKEIEVLYIRNVTFEDAGEYTCLAGNSIGISFHSAWLTVLPAP pol_3h_hb1_4534_000000018_0001_0001__53__Q
LEKLERVALLAVRLYMRIGDPEIAKIWFKVMELLHAYQAGHLDEETAKRRADKLEKELRKFI RSPHRPILQAGLPANASTVVGGDVEFVCKVYSDAQPHIQWIKHVPYLKVLKAAGVNTTDKEIEVLYIRNVTFEDAGEYTCLAGNSIGISFHSAWLTVLPAP Motif0180_HHH_eva_0267_0001_0001_3855_0001__46__T
DKKELSDTAEKLLKDALDKADDSKFISAVFFALKVAKDVNDERLERIVVKLYNEFMNRYH RSPHRPILQAGLPANASTVVGGDVEFVCKVYSDAQPHIQWIKHVPYLKVLKAAGVNTTDKEIEVLYIRNVTFEDAGEYTCLAGNSIGISFHSAWLTVLPAP ems_3hM_2978_000000028_0001__20__A
SLVERVIEQVEKRGLPPEALVLTVWLALVKLGDPEKARLVEELAREVFEGKLPPEELKRLLREIE RSPHRPILQAGLPANASTVVGGDVEFVCKVYSDAQPHIQWIKHVPYLKVLKAAGVNTTDKEIEVLYIRNVTFEDAGEYTCLAGNSIGISFHSAWLTVLPAP pol_51795df6240b2cd79629f11a12b4f3c7_0001_000000005_0001_0001__31__L
NLEEAAALALESASRAGDRELNEEILRIFFAVRRGEISEEEAHEMLREIAEKSR RSPHRPILQAGLPANASTVVGGDVEFVCKVYSDAQPHIQWIKHVPYLKVLKAAGVNTTDKEIEVLYIRNVTFEDAGEYTCLAGNSIGISFHSAWLTVLPAP pol_3h_hb1_4534_000000018_0001_0001__2__L
SREEVLHILNHLYFIAYERNDEELQHILARAMYIVFELLNRGDEESAKKVAEEAKKIVDKK RSPHRPILQAGLPANASTVVGGDVEFVCKVYSDAQPHIQWIKHVPYLKVLKAAGVNTTDKEIEVLYIRNVTFEDAGEYTCLAGNSIGISFHSAWLTVLPAP Grafting_Motif0433_ems_3hM_3525_0001_0001__53__E
SWEELYEKAKKLVEQAKKENDEDKLNKATLLVYMAHLAASELGTPTAQTSVERLAAHVFHVAI RSPHRPILQAGLPANASTVVGGDVEFVCKVYSDAQPHIQWIKHVPYLKVLKAAGVNTTDKEIEVLYIRNVTFEDAGEYTCLAGNSIGISFHSAWLTVLPAP Motif0138_ems_3hC_333_0001_5851_0001__44__T
DIEHLLARAIHRSAQLGDREAVELLTRIFFALEAGKVSEEWAERLARTILEHQRQ RSPHRPILQAGLPANASTVVGGDVEFVCKVYSDAQPHIQWIKHVPYLKVLKAAGVNTTDKEIEVLYIRNVTFEDAGEYTCLAGNSIGISFHSAWLTVLPAP pol_3h_hb1_5199_000000022_0001_0001__55__Q
DYKELSDTAEKLLKDALDKNDDSKFISAVFFALKVAKDVNDERLERIVVKLYNEFMNRYH RSPHRPILQAGLPANASTVVGGDVEFVCKVYSDAQPHIQWIKHVPYLKVLKAAGVNTTDKEIEVLYIRNVTFEDAGEYTCLAGNSIGISFHSAWLTVLPAP ems_3hM_2978_000000028_0001__2__Y
DEVHHFLLDLFFKDPDDEDVERILALFLLLKKEGIPPEEVTEIVIKFAEKLGNPELAKELKKILK RSPHRPILQAGLPANASTVVGGDVEFVCKVYSDAQPHIQWIKHVPYLKVLKAAGVNTTDKEIEVLYIRNVTFEDAGEYTCLAGNSIGISFHSAWLTVLPAP pol_c839b00de2d74b58ead539899b931618_0001_000000000_0001_0001__9__D
SEELKEEAKRLIKLLKDLARKASDRRERFILAALAASLEKALKNNDEELLRKLIEVAKSAIRGIQ RSPHRPILQAGLPANASTVVGGDVEFVCKVYSDAQPHIQWIKHVPYLKVLKAAGVNTTDKEIEVLYIRNVTFEDAGEYTCLAGNSIGISFHSAWLTVLPAP mot_H_fastrot_cor_f8f8a4152cc90f14bb898546c27f9520_0001_000000007_0001_34_42_H_._3h_hb1_6881_0001_0001_0001__63__G
SEELKEEARRLIKLLKDLARKASDRRERFILAALAASLEKALKNNDEELLRKLIEVAKSAIRRIQ RSPHRPILQAGLPANASTVVGGDVEFVCKVYSDAQPHIQWIKHVPYLKVLKAAGVNTTDKEIEVLYIRNVTFEDAGEYTCLAGNSIGISFHSAWLTVLPAP mot_H_fastrot_cor_f8f8a4152cc90f14bb898546c27f9520_0001_000000007_0001_34_42_H_._3h_hb1_6881_0001_0001_0001__9__R
SWEELYEKAKKLVEQAKKENDEDKLNKETLLVYMAHLAASELGDPTAQTSVERLAAHVFHVAI RSPHRPILQAGLPANASTVVGGDVEFVCKVYSDAQPHIQWIKHVPYLKVLKAAGVNTTDKEIEVLYIRNVTFEDAGEYTCLAGNSIGISFHSAWLTVLPAP Motif0138_ems_3hC_333_0001_5851_0001__28__E
DKKELSDTAEKLLKDALDKNDDSKFISAVFFALKVAKDVNDHRLERIVVKLYNEFMNRYH RSPHRPILQAGLPANASTVVGGDVEFVCKVYSDAQPHIQWIKHVPYLKVLKAAGVNTTDKEIEVLYIRNVTFEDAGEYTCLAGNSIGISFHSAWLTVLPAP ems_3hM_2978_000000028_0001__42__H
SWEELYEKAKKLVEQAKKENDEDKLNKATLLVYMAHLAASELGDPTAQNSVERLAAHVFHVAI RSPHRPILQAGLPANASTVVGGDVEFVCKVYSDAQPHIQWIKHVPYLKVLKAAGVNTTDKEIEVLYIRNVTFEDAGEYTCLAGNSIGISFHSAWLTVLPAP Motif0138_ems_3hC_333_0001_5851_0001__49__N
SWEELYSKAKKLVEQAKKENDEDKLNKATLLVYMAHLAASELGDPTAQTSVERLAAHVFHVAI RSPHRPILQAGLPANASTVVGGDVEFVCKVYSDAQPHIQWIKHVPYLKVLKAAGVNTTDKEIEVLYIRNVTFEDAGEYTCLAGNSIGISFHSAWLTVLPAP Motif0138_ems_3hC_333_0001_5851_0001__7__S
DKKELSDTAEKLLKDALDKNDDSKFISAVFFAMKVAKDVNDERLERIVVKLYNEFMNRYH RSPHRPILQAGLPANASTVVGGDVEFVCKVYSDAQPHIQWIKHVPYLKVLKAAGVNTTDKEIEVLYIRNVTFEDAGEYTCLAGNSIGISFHSAWLTVLPAP ems_3hM_2978_000000028_0001__33__M
DETEELSKKVLHIATRLAFSPNPEDQQLWFKAMRLLDKAESIPDRDKATKVLRKAEKLVSSS RSPHRPILQAGLPANASTVVGGDVEFVCKVYSDAQPHIQWIKHVPYLKVLKAAGVNTTDKEIEVLYIRNVTFEDAGEYTCLAGNSIGISFHSAWLTVLPAP Motif0168_ems_3hC_109_0002_0001_4715_0001__3__T
DEVEELSKKVLHIATRLAFSPNPEDQQLWFKAMRLLDPAESIPDRDKATKVLRKAEKLVSSS RSPHRPILQAGLPANASTVVGGDVEFVCKVYSDAQPHIQWIKHVPYLKVLKAAGVNTTDKEIEVLYIRNVTFEDAGEYTCLAGNSIGISFHSAWLTVLPAP Motif0168_ems_3hC_109_0002_0001_4715_0001__38__P
DKKELSDTAEKLLKDALDKNDDSKFISAVFFALKGAKDVNDERLERIVVKLYNEFMNRYH RSPHRPILQAGLPANASTVVGGDVEFVCKVYSDAQPHIQWIKHVPYLKVLKAAGVNTTDKEIEVLYIRNVTFEDAGEYTCLAGNSIGISFHSAWLTVLPAP ems_3hM_2978_000000028_0001__35__G
NWEEAAALPLESASRAGDRELNEEILRIFFAVRRGEISEEEAHEMLREIAEKSR RSPHRPILQAGLPANASTVVGGDVEFVCKVYSDAQPHIQWIKHVPYLKVLKAAGVNTTDKEIEVLYIRNVTFEDAGEYTCLAGNSIGISFHSAWLTVLPAP pol_3h_hb1_4534_000000018_0001_0001__9__P
SVEEVLHILNHLYFIAYERNDEELQHILARAMYIVFELLNRGDEESAKKVAEKAKKIVDKK RSPHRPILQAGLPANASTVVGGDVEFVCKVYSDAQPHIQWIKHVPYLKVLKAAGVNTTDKEIEVLYIRNVTFEDAGEYTCLAGNSIGISFHSAWLTVLPAP Grafting_Motif0433_ems_3hM_3525_0001_0001__2__V
LEKLERVALLAVRLYERIGDPEIAKIWFKVMELLHAYQAGHLDEEEAKRRADKLEKELRKFI RSPHRPILQAGLPANASTVVGGDVEFVCKVYSDAQPHIQWIKHVPYLKVLKAAGVNTTDKEIEVLYIRNVTFEDAGEYTCLAGNSIGISFHSAWLTVLPAP Motif0180_HHH_eva_0267_0001_0001_3855_0001__16__E
DKKELSFTAEKLLKDALDKNDDSKFISAVFFALKVAKDVNDERLERIVVKLYNEFMNRYH RSPHRPILQAGLPANASTVVGGDVEFVCKVYSDAQPHIQWIKHVPYLKVLKAAGVNTTDKEIEVLYIRNVTFEDAGEYTCLAGNSIGISFHSAWLTVLPAP ems_3hM_2978_000000028_0001__7__F
DEVHHFLLRLFFKDPDDEDVERILALFLLLKKEGIPPEEVTEIVIKFAEKLGNPELRKELKKILK RSPHRPILQAGLPANASTVVGGDVEFVCKVYSDAQPHIQWIKHVPYLKVLKAAGVNTTDKEIEVLYIRNVTFEDAGEYTCLAGNSIGISFHSAWLTVLPAP pol_c839b00de2d74b58ead539899b931618_0001_000000000_0001_0001__57__R
DLREILRKLIEISEELLRKATDEELRELLMLVIALSKEALRENDEELLEAAIRYNEVLIRNA RSPHRPILQAGLPANASTVVGGDVEFVCKVYSDAQPHIQWIKHVPYLKVLKAAGVNTTDKEIEVLYIRNVTFEDAGEYTCLAGNSIGISFHSAWLTVLPAP pol_3h_hb1_3583_000000017_0001_0001__30__M
SREEVLHTLNHLYFIAYERNDEELQHILARAMYIVFELLNRGDEESAKKVAEKAKKIVDKK RSPHRPILQAGLPANASTVVGGDVEFVCKVYSDAQPHIQWIKHVPYLKVLKAAGVNTTDKEIEVLYIRNVTFEDAGEYTCLAGNSIGISFHSAWLTVLPAP Grafting_Motif0433_ems_3hM_3525_0001_0001__8__T
NWEEAAALALESASRAGDRELNEEILRIFFAVRRGEISEEEATEMLREIAEKSR RSPHRPILQAGLPANASTVVGGDVEFVCKVYSDAQPHIQWIKHVPYLKVLKAAGVNTTDKEIEVLYIRNVTFEDAGEYTCLAGNSIGISFHSAWLTVLPAP pol_3h_hb1_4534_000000018_0001_0001__43__T
SWEELYEKAKKLVEQAKKENDEDKLNKATLLVYMAHLAASELGDPTNQTSVERLAAHVFHVAI RSPHRPILQAGLPANASTVVGGDVEFVCKVYSDAQPHIQWIKHVPYLKVLKAAGVNTTDKEIEVLYIRNVTFEDAGEYTCLAGNSIGISFHSAWLTVLPAP Motif0138_ems_3hC_333_0001_5851_0001__47__N
DELFQRVMELAFRLVLAAREKNDKDAEERAQRLFRSVAKALESGDQDTAKTLVDRSEKYVKKFG RSPHRPILQAGLPANASTVVGGDVEFVCKVYSDAQPHIQWIKHVPYLKVLKAAGVNTTDKEIEVLYIRNVTFEDAGEYTCLAGNSIGISFHSAWLTVLPAP Motif0041_ems_3hC_830_0001_0001_0002_8731_0001__56__S
DIEHLLARAIHRSAQLGDREAVELLTRIFFALEAGKVSEEWAERLARTIREHQRN RSPHRPILQAGLPANASTVVGGDVEFVCKVYSDAQPHIQWIKHVPYLKVLKAAGVNTTDKEIEVLYIRNVTFEDAGEYTCLAGNSIGISFHSAWLTVLPAP pol_3h_hb1_5199_000000022_0001_0001__50__R
LEKLERVALLDVRLYMRIGDPEIAKIWFKVMELLHAYQAGHLDEEEAKRRADKLEKELRKFI RSPHRPILQAGLPANASTVVGGDVEFVCKVYSDAQPHIQWIKHVPYLKVLKAAGVNTTDKEIEVLYIRNVTFEDAGEYTCLAGNSIGISFHSAWLTVLPAP Motif0180_HHH_eva_0267_0001_0001_3855_0001__11__D
SEELKEEAKRLIKLLKDLARKASDRRERFILAALAASLEKALKQNDEELLRKLIEVAKSAIRRIQ RSPHRPILQAGLPANASTVVGGDVEFVCKVYSDAQPHIQWIKHVPYLKVLKAAGVNTTDKEIEVLYIRNVTFEDAGEYTCLAGNSIGISFHSAWLTVLPAP mot_H_fastrot_cor_f8f8a4152cc90f14bb898546c27f9520_0001_000000007_0001_34_42_H_._3h_hb1_6881_0001_0001_0001__44__Q
DIEHLNARAIHRSAQLGDREAVELLTRIFFALEAGKVSEEWAERLARTILEHQRN RSPHRPILQAGLPANASTVVGGDVEFVCKVYSDAQPHIQWIKHVPYLKVLKAAGVNTTDKEIEVLYIRNVTFEDAGEYTCLAGNSIGISFHSAWLTVLPAP pol_3h_hb1_5199_000000022_0001_0001__6__N
DEVEELSKKVLHIATELAFSPNPEDQQLWFKAMRLLDKAESIPDRDKATKVLRKAEKLVSSS RSPHRPILQAGLPANASTVVGGDVEFVCKVYSDAQPHIQWIKHVPYLKVLKAAGVNTTDKEIEVLYIRNVTFEDAGEYTCLAGNSIGISFHSAWLTVLPAP Motif0168_ems_3hC_109_0002_0001_4715_0001__16__E
LEKLERVALLAVRLYMRIGDPEIAKHWFKVMELLHAYQAGHLDEEEAKRRADKLEKELRKFI RSPHRPILQAGLPANASTVVGGDVEFVCKVYSDAQPHIQWIKHVPYLKVLKAAGVNTTDKEIEVLYIRNVTFEDAGEYTCLAGNSIGISFHSAWLTVLPAP Motif0180_HHH_eva_0267_0001_0001_3855_0001__26__H
DEVHHFLLRLFFKDPDDEDVKRILALFLLLKKEGIPPEEVTEIVIKFAEKLGNPELAKELKKILK RSPHRPILQAGLPANASTVVGGDVEFVCKVYSDAQPHIQWIKHVPYLKVLKAAGVNTTDKEIEVLYIRNVTFEDAGEYTCLAGNSIGISFHSAWLTVLPAP pol_c839b00de2d74b58ead539899b931618_0001_000000000_0001_0001__21__K
SREEVLHILNHLYFIAYERNDEELQHILARAMYIVFELLNRGDEESAKKMAEKAKKIVDKK RSPHRPILQAGLPANASTVVGGDVEFVCKVYSDAQPHIQWIKHVPYLKVLKAAGVNTTDKEIEVLYIRNVTFEDAGEYTCLAGNSIGISFHSAWLTVLPAP Grafting_Motif0433_ems_3hM_3525_0001_0001__50__M
DIEHLLARAIHRSAQLGDREAVELLTRIFFALEAGKVSEEWAERLARTIKEHQRN RSPHRPILQAGLPANASTVVGGDVEFVCKVYSDAQPHIQWIKHVPYLKVLKAAGVNTTDKEIEVLYIRNVTFEDAGEYTCLAGNSIGISFHSAWLTVLPAP pol_3h_hb1_5199_000000022_0001_0001__50__K
SWEELYEKAKKLVEAAKKENDEDKLNKATLLVYMAHLAASELGDPTAQTSVERLAAHVFHVAI RSPHRPILQAGLPANASTVVGGDVEFVCKVYSDAQPHIQWIKHVPYLKVLKAAGVNTTDKEIEVLYIRNVTFEDAGEYTCLAGNSIGISFHSAWLTVLPAP Motif0138_ems_3hC_333_0001_5851_0001__15__A
SEELKEEAKRLIKLLKDLARKASDRRERFILAALAGSLEKALKNNDEELLRKLIEVAKSAIRRIQ RSPHRPILQAGLPANASTVVGGDVEFVCKVYSDAQPHIQWIKHVPYLKVLKAAGVNTTDKEIEVLYIRNVTFEDAGEYTCLAGNSIGISFHSAWLTVLPAP mot_H_fastrot_cor_f8f8a4152cc90f14bb898546c27f9520_0001_000000007_0001_34_42_H_._3h_hb1_6881_0001_0001_0001__36__G
DEVEELSKKVLHIATRLAFSPNPEDQQLWFKAMRLLDKAESIPDRDKATKWLRKAEKLVSSS RSPHRPILQAGLPANASTVVGGDVEFVCKVYSDAQPHIQWIKHVPYLKVLKAAGVNTTDKEIEVLYIRNVTFEDAGEYTCLAGNSIGISFHSAWLTVLPAP Motif0168_ems_3hC_109_0002_0001_4715_0001__51__W
DEVEELSKKVLHIITRLAFSPNPEDQQLWFKAMRLLDKAESIPDRDKATKVLRKAEKLVSSS RSPHRPILQAGLPANASTVVGGDVEFVCKVYSDAQPHIQWIKHVPYLKVLKAAGVNTTDKEIEVLYIRNVTFEDAGEYTCLAGNSIGISFHSAWLTVLPAP Motif0168_ems_3hC_109_0002_0001_4715_0001__14__I
SEELKEEAKRLIKLLKDLARKASDRRERFILAALAASLEDALKNNDEELLRKLIEVAKSAIRRIQ RSPHRPILQAGLPANASTVVGGDVEFVCKVYSDAQPHIQWIKHVPYLKVLKAAGVNTTDKEIEVLYIRNVTFEDAGEYTCLAGNSIGISFHSAWLTVLPAP mot_H_fastrot_cor_f8f8a4152cc90f14bb898546c27f9520_0001_000000007_0001_34_42_H_._3h_hb1_6881_0001_0001_0001__40__D
DEVHHFLLRLFFKDPDDEDVERILALFLLLKKEGIPPEEVTEIVIKFAEKLGNQELAKELKKILK RSPHRPILQAGLPANASTVVGGDVEFVCKVYSDAQPHIQWIKHVPYLKVLKAAGVNTTDKEIEVLYIRNVTFEDAGEYTCLAGNSIGISFHSAWLTVLPAP pol_c839b00de2d74b58ead539899b931618_0001_000000000_0001_0001__54__Q
SREEVLHILNHLYFIAYERNDEELQHILARAMYIVFELLNRGDEESAKKVAEKAKHIVDKK RSPHRPILQAGLPANASTVVGGDVEFVCKVYSDAQPHIQWIKHVPYLKVLKAAGVNTTDKEIEVLYIRNVTFEDAGEYTCLAGNSIGISFHSAWLTVLPAP Grafting_Motif0433_ems_3hM_3525_0001_0001__56__H
NWEEAAALALESASRAGDRELNEEILRIFFYVRRGEISEEEAHEMLREIAEKSR RSPHRPILQAGLPANASTVVGGDVEFVCKVYSDAQPHIQWIKHVPYLKVLKAAGVNTTDKEIEVLYIRNVTFEDAGEYTCLAGNSIGISFHSAWLTVLPAP pol_3h_hb1_4534_000000018_0001_0001__31__Y
SWEELYEKAKKLVEQAKKENDEDKLNKATLLVYMAHLAASELGDPTAATSVERLAAHVFHVAI RSPHRPILQAGLPANASTVVGGDVEFVCKVYSDAQPHIQWIKHVPYLKVLKAAGVNTTDKEIEVLYIRNVTFEDAGEYTCLAGNSIGISFHSAWLTVLPAP Motif0138_ems_3hC_333_0001_5851_0001__48__A
DKKELSDTVEKLLKDALDKNDDSKFISAVFFALKVAKDVNDERLERIVVKLYNEFMNRYH RSPHRPILQAGLPANASTVVGGDVEFVCKVYSDAQPHIQWIKHVPYLKVLKAAGVNTTDKEIEVLYIRNVTFEDAGEYTCLAGNSIGISFHSAWLTVLPAP ems_3hM_2978_000000028_0001__9__V
DIEHLLAHAIHRSAQLGDREAVELLTRIFFALEAGKVSEEWAERLARTILEHQRN RSPHRPILQAGLPANASTVVGGDVEFVCKVYSDAQPHIQWIKHVPYLKVLKAAGVNTTDKEIEVLYIRNVTFEDAGEYTCLAGNSIGISFHSAWLTVLPAP pol_3h_hb1_5199_000000022_0001_0001__8__H
DKKELSDTAEKLLKDALDKNDDSKFISAVFFALKVAKDVNDERLERIVVKLYNCFMNRYH RSPHRPILQAGLPANASTVVGGDVEFVCKVYSDAQPHIQWIKHVPYLKVLKAAGVNTTDKEIEVLYIRNVTFEDAGEYTCLAGNSIGISFHSAWLTVLPAP ems_3hM_2978_000000028_0001__54__C
SEELKEEAKRLIKLLKDLARKASDRRERFILAALAASLEKAWKNNDEELLRKLIEVAKSAIRRIQ RSPHRPILQAGLPANASTVVGGDVEFVCKVYSDAQPHIQWIKHVPYLKVLKAAGVNTTDKEIEVLYIRNVTFEDAGEYTCLAGNSIGISFHSAWLTVLPAP mot_H_fastrot_cor_f8f8a4152cc90f14bb898546c27f9520_0001_000000007_0001_34_42_H_._3h_hb1_6881_0001_0001_0001__42__W
SREEVLHILNHLYFIAYERNDEELQHIMARAMYIVFELLNRGDEESAKKVAEKAKKIVDKK RSPHRPILQAGLPANASTVVGGDVEFVCKVYSDAQPHIQWIKHVPYLKVLKAAGVNTTDKEIEVLYIRNVTFEDAGEYTCLAGNSIGISFHSAWLTVLPAP Grafting_Motif0433_ems_3hM_3525_0001_0001__28__M
DEYFQRVMELAFRLVLAAREKNDKDAEERAQRLFRSVAKALESGDQDTAKTLVDRIEKYVKKFG RSPHRPILQAGLPANASTVVGGDVEFVCKVYSDAQPHIQWIKHVPYLKVLKAAGVNTTDKEIEVLYIRNVTFEDAGEYTCLAGNSIGISFHSAWLTVLPAP Motif0041_ems_3hC_830_0001_0001_0002_8731_0001__3__Y
DEVHHFLLRLFFKDPDDEDVERILALFLLLKKEYIPPEEVTEIVIKFAEKLGNPELAKELKKILK RSPHRPILQAGLPANASTVVGGDVEFVCKVYSDAQPHIQWIKHVPYLKVLKAAGVNTTDKEIEVLYIRNVTFEDAGEYTCLAGNSIGISFHSAWLTVLPAP pol_c839b00de2d74b58ead539899b931618_0001_000000000_0001_0001__34__Y
SWEELYEKAKKLVEQAKKENDEDVLNKATLLVYMAHLAASELGDPTAQTSVERLAAHVFHVAI RSPHRPILQAGLPANASTVVGGDVEFVCKVYSDAQPHIQWIKHVPYLKVLKAAGVNTTDKEIEVLYIRNVTFEDAGEYTCLAGNSIGISFHSAWLTVLPAP Motif0138_ems_3hC_333_0001_5851_0001__24__V
SEELKEEAKRLIKLLKDLARKASDRRERFILAALAAALEKALKNNDEELLRKLIEVAKSAIRRIQ RSPHRPILQAGLPANASTVVGGDVEFVCKVYSDAQPHIQWIKHVPYLKVLKAAGVNTTDKEIEVLYIRNVTFEDAGEYTCLAGNSIGISFHSAWLTVLPAP mot_H_fastrot_cor_f8f8a4152cc90f14bb898546c27f9520_0001_000000007_0001_34_42_H_._3h_hb1_6881_0001_0001_0001__37__A
DLRTILRKLIEISEELLRKATDEELRELLELVIALSKEALRENDEELLEAAIRYNEVLIRNA RSPHRPILQAGLPANASTVVGGDVEFVCKVYSDAQPHIQWIKHVPYLKVLKAAGVNTTDKEIEVLYIRNVTFEDAGEYTCLAGNSIGISFHSAWLTVLPAP pol_3h_hb1_3583_000000017_0001_0001__4__T
SWEELYEKAKKLVEQAKKENDEDKLNKATLLVYMAHLAASELGDPTAQTSVERLAAHVFHEAI RSPHRPILQAGLPANASTVVGGDVEFVCKVYSDAQPHIQWIKHVPYLKVLKAAGVNTTDKEIEVLYIRNVTFEDAGEYTCLAGNSIGISFHSAWLTVLPAP Motif0138_ems_3hC_333_0001_5851_0001__61__E
DIEHLLARAIHRSAQLGDREAVELLTRIFFALEAGKVSEEWAEMLARTILEHQRN RSPHRPILQAGLPANASTVVGGDVEFVCKVYSDAQPHIQWIKHVPYLKVLKAAGVNTTDKEIEVLYIRNVTFEDAGEYTCLAGNSIGISFHSAWLTVLPAP pol_3h_hb1_5199_000000022_0001_0001__44__M
DIEHLLARAIHRSAQLGDREAVELLTRIFFALEWGKVSEEWAERLARTILEHQRN RSPHRPILQAGLPANASTVVGGDVEFVCKVYSDAQPHIQWIKHVPYLKVLKAAGVNTTDKEIEVLYIRNVTFEDAGEYTCLAGNSIGISFHSAWLTVLPAP pol_3h_hb1_5199_000000022_0001_0001__34__W
DIEHLLARAIHRSAQLGDREAVELLTRIFNALEAGKVSEEWAERLARTILEHQRN RSPHRPILQAGLPANASTVVGGDVEFVCKVYSDAQPHIQWIKHVPYLKVLKAAGVNTTDKEIEVLYIRNVTFEDAGEYTCLAGNSIGISFHSAWLTVLPAP pol_3h_hb1_5199_000000022_0001_0001__30__N
DELFQRVMELAFRLVLAAREKNDKDAEERAQRLFRSVAKALESKDQDTAKTLVDRIEKYVKKFG RSPHRPILQAGLPANASTVVGGDVEFVCKVYSDAQPHIQWIKHVPYLKVLKAAGVNTTDKEIEVLYIRNVTFEDAGEYTCLAGNSIGISFHSAWLTVLPAP Motif0041_ems_3hC_830_0001_0001_0002_8731_0001__44__K
SEELKEEAKRLIKLLKDLARKASDRRERFILAALAASLEKALKNNDEELLRKLIESAKSAIRRIQ RSPHRPILQAGLPANASTVVGGDVEFVCKVYSDAQPHIQWIKHVPYLKVLKAAGVNTTDKEIEVLYIRNVTFEDAGEYTCLAGNSIGISFHSAWLTVLPAP mot_H_fastrot_cor_f8f8a4152cc90f14bb898546c27f9520_0001_000000007_0001_34_42_H_._3h_hb1_6881_0001_0001_0001__56__S
DEVHHFLLRLFFKDPDDEDVERILALFLLLKKEGIPPEEVTEIVIKFAEMLGNPELAKELKKILK RSPHRPILQAGLPANASTVVGGDVEFVCKVYSDAQPHIQWIKHVPYLKVLKAAGVNTTDKEIEVLYIRNVTFEDAGEYTCLAGNSIGISFHSAWLTVLPAP pol_c839b00de2d74b58ead539899b931618_0001_000000000_0001_0001__50__M
SEELKEEAKRLIKLLKDLARKASDRRERFILAALAASLEKALKNNDEEELRKLIEVAKSAIRRIQ RSPHRPILQAGLPANASTVVGGDVEFVCKVYSDAQPHIQWIKHVPYLKVLKAAGVNTTDKEIEVLYIRNVTFEDAGEYTCLAGNSIGISFHSAWLTVLPAP mot_H_fastrot_cor_f8f8a4152cc90f14bb898546c27f9520_0001_000000007_0001_34_42_H_._3h_hb1_6881_0001_0001_0001__49__E
EEVHHFLLRLFFKDPDDEDVERILALFLLLKKEGIPPEEVTEIVIKFAEKLGNPELAKELKKILK RSPHRPILQAGLPANASTVVGGDVEFVCKVYSDAQPHIQWIKHVPYLKVLKAAGVNTTDKEIEVLYIRNVTFEDAGEYTCLAGNSIGISFHSAWLTVLPAP pol_c839b00de2d74b58ead539899b931618_0001_000000000_0001_0001__1__E
DEVHHFLLRLFFKDPDDEDVERILALFLLLKKEGIPPEEVTEIVIKFAEKLGNHELAKELKKILK RSPHRPILQAGLPANASTVVGGDVEFVCKVYSDAQPHIQWIKHVPYLKVLKAAGVNTTDKEIEVLYIRNVTFEDAGEYTCLAGNSIGISFHSAWLTVLPAP pol_c839b00de2d74b58ead539899b931618_0001_000000000_0001_0001__54__H
DEVHHFLLRLFFKDPDDEDVNRILALFLLLKKEGIPPEEVTEIVIKFAEKLGNPELAKELKKILK RSPHRPILQAGLPANASTVVGGDVEFVCKVYSDAQPHIQWIKHVPYLKVLKAAGVNTTDKEIEVLYIRNVTFEDAGEYTCLAGNSIGISFHSAWLTVLPAP pol_c839b00de2d74b58ead539899b931618_0001_000000000_0001_0001__21__N
DIEHLLARAIHRSAQLGDREARELLTRIFFALEAGKVSEEWAERLARTILEHQRN RSPHRPILQAGLPANASTVVGGDVEFVCKVYSDAQPHIQWIKHVPYLKVLKAAGVNTTDKEIEVLYIRNVTFEDAGEYTCLAGNSIGISFHSAWLTVLPAP pol_3h_hb1_5199_000000022_0001_0001__22__R
SREEVLHILNHQYFIAYERNDEELQHILARAMYIVFELLNRGDEESAKKVAEKAKKIVDKK RSPHRPILQAGLPANASTVVGGDVEFVCKVYSDAQPHIQWIKHVPYLKVLKAAGVNTTDKEIEVLYIRNVTFEDAGEYTCLAGNSIGISFHSAWLTVLPAP Grafting_Motif0433_ems_3hM_3525_0001_0001__12__Q
LEKLERVALLAVLLYMRIGDPEIAKIWFKVMELLHAYQAGHLDEEEAKRRADKLEKELRKFI RSPHRPILQAGLPANASTVVGGDVEFVCKVYSDAQPHIQWIKHVPYLKVLKAAGVNTTDKEIEVLYIRNVTFEDAGEYTCLAGNSIGISFHSAWLTVLPAP Motif0180_HHH_eva_0267_0001_0001_3855_0001__13__L
DEVHHFLLRLFFKDPDDEDVERILALFLLLKKHGIPPEEVTEIVIKFAEKLGNPELAKELKKILK RSPHRPILQAGLPANASTVVGGDVEFVCKVYSDAQPHIQWIKHVPYLKVLKAAGVNTTDKEIEVLYIRNVTFEDAGEYTCLAGNSIGISFHSAWLTVLPAP pol_c839b00de2d74b58ead539899b931618_0001_000000000_0001_0001__33__H
NWEEAAALALESASRAGDRELEEEILRIFFAVRRGEISEEEAHEMLREIAEKSR RSPHRPILQAGLPANASTVVGGDVEFVCKVYSDAQPHIQWIKHVPYLKVLKAAGVNTTDKEIEVLYIRNVTFEDAGEYTCLAGNSIGISFHSAWLTVLPAP pol_3h_hb1_4534_000000018_0001_0001__22__E
DEVEELSKKVLHITTRLAFSPNPEDQQLWFKAMRLLDKAESIPDRDKATKVLRKAEKLVSSS RSPHRPILQAGLPANASTVVGGDVEFVCKVYSDAQPHIQWIKHVPYLKVLKAAGVNTTDKEIEVLYIRNVTFEDAGEYTCLAGNSIGISFHSAWLTVLPAP Motif0168_ems_3hC_109_0002_0001_4715_0001__14__T
DEVHHFLLRLFFKDPDDEDVERILALFLLLKKEGIPPEEVTEIVIKFAEKLANPELAKELKKILK RSPHRPILQAGLPANASTVVGGDVEFVCKVYSDAQPHIQWIKHVPYLKVLKAAGVNTTDKEIEVLYIRNVTFEDAGEYTCLAGNSIGISFHSAWLTVLPAP pol_c839b00de2d74b58ead539899b931618_0001_000000000_0001_0001__52__A
DIEHLLARAIHRSAQLGDREAVELLTRIFFALEAGKVSEEWAERLERTILEHQRN RSPHRPILQAGLPANASTVVGGDVEFVCKVYSDAQPHIQWIKHVPYLKVLKAAGVNTTDKEIEVLYIRNVTFEDAGEYTCLAGNSIGISFHSAWLTVLPAP pol_3h_hb1_5199_000000022_0001_0001__46__E
SRLEVLHILNHLYFIAYERNDEELQHILARAMYIVFELLNRGDEESAKKVAEKAKKIVDKK RSPHRPILQAGLPANASTVVGGDVEFVCKVYSDAQPHIQWIKHVPYLKVLKAAGVNTTDKEIEVLYIRNVTFEDAGEYTCLAGNSIGISFHSAWLTVLPAP Grafting_Motif0433_ems_3hM_3525_0001_0001__3__L
SEELKEEAKELIKLLKDLARKASDRRERFILAALAASLEKALKNNDEELLRKLIEVAKSAIRRIQ RSPHRPILQAGLPANASTVVGGDVEFVCKVYSDAQPHIQWIKHVPYLKVLKAAGVNTTDKEIEVLYIRNVTFEDAGEYTCLAGNSIGISFHSAWLTVLPAP mot_H_fastrot_cor_f8f8a4152cc90f14bb898546c27f9520_0001_000000007_0001_34_42_H_._3h_hb1_6881_0001_0001_0001__10__E
SWEELYAKAKKLVEQAKKENDEDKLNKATLLVYMAHLAASELGDPTAQTSVERLAAHVFHVAI RSPHRPILQAGLPANASTVVGGDVEFVCKVYSDAQPHIQWIKHVPYLKVLKAAGVNTTDKEIEVLYIRNVTFEDAGEYTCLAGNSIGISFHSAWLTVLPAP Motif0138_ems_3hC_333_0001_5851_0001__7__A
DEVHHFLLRLFFKDPDDEDVERIMALFLLLKKEGIPPEEVTEIVIKFAEKLGNPELAKELKKILK RSPHRPILQAGLPANASTVVGGDVEFVCKVYSDAQPHIQWIKHVPYLKVLKAAGVNTTDKEIEVLYIRNVTFEDAGEYTCLAGNSIGISFHSAWLTVLPAP pol_c839b00de2d74b58ead539899b931618_0001_000000000_0001_0001__24__M
DKKELSDTAEKLLKDALDKNDDSKFISAVFFALFVAKDVNDERLERIVVKLYNEFMNRYH RSPHRPILQAGLPANASTVVGGDVEFVCKVYSDAQPHIQWIKHVPYLKVLKAAGVNTTDKEIEVLYIRNVTFEDAGEYTCLAGNSIGISFHSAWLTVLPAP ems_3hM_2978_000000028_0001__34__F
DKKELSDTAEKLLKDALDKNDDSKFISAVFFALKVAKDVNDERLERIVVKYYNEFMNRYH RSPHRPILQAGLPANASTVVGGDVEFVCKVYSDAQPHIQWIKHVPYLKVLKAAGVNTTDKEIEVLYIRNVTFEDAGEYTCLAGNSIGISFHSAWLTVLPAP ems_3hM_2978_000000028_0001__51__Y
SEELKEEAKRLIKLLKDLARKASDRRERFILAALAASLEKALKNNDEELLRKLIEVAKDAIRRIQ RSPHRPILQAGLPANASTVVGGDVEFVCKVYSDAQPHIQWIKHVPYLKVLKAAGVNTTDKEIEVLYIRNVTFEDAGEYTCLAGNSIGISFHSAWLTVLPAP mot_H_fastrot_cor_f8f8a4152cc90f14bb898546c27f9520_0001_000000007_0001_34_42_H_._3h_hb1_6881_0001_0001_0001__59__D
DEVHHFLLRLFFKDPDDEDVERILALFLLLKKEGIPPEEVTEGVIKFAEKLGNPELAKELKKILK RSPHRPILQAGLPANASTVVGGDVEFVCKVYSDAQPHIQWIKHVPYLKVLKAAGVNTTDKEIEVLYIRNVTFEDAGEYTCLAGNSIGISFHSAWLTVLPAP pol_c839b00de2d74b58ead539899b931618_0001_000000000_0001_0001__43__G
DKKELSDTAEKLLKDALQKNDDSKFISAVFFALKVAKDVNDERLERIVVKLYNEFMNRYH RSPHRPILQAGLPANASTVVGGDVEFVCKVYSDAQPHIQWIKHVPYLKVLKAAGVNTTDKEIEVLYIRNVTFEDAGEYTCLAGNSIGISFHSAWLTVLPAP ems_3hM_2978_000000028_0001__18__Q
SREEVLHILNHLYFIAYERNDEELQHILARAMYIVFELLNRGDEESAKKVAKKAKKIVDKK RSPHRPILQAGLPANASTVVGGDVEFVCKVYSDAQPHIQWIKHVPYLKVLKAAGVNTTDKEIEVLYIRNVTFEDAGEYTCLAGNSIGISFHSAWLTVLPAP Grafting_Motif0433_ems_3hM_3525_0001_0001__52__K
DEVHHFLLELFFKDPDDEDVERILALFLLLKKEGIPPEEVTEIVIKFAEKLGNPELAKELKKILK RSPHRPILQAGLPANASTVVGGDVEFVCKVYSDAQPHIQWIKHVPYLKVLKAAGVNTTDKEIEVLYIRNVTFEDAGEYTCLAGNSIGISFHSAWLTVLPAP pol_c839b00de2d74b58ead539899b931618_0001_000000000_0001_0001__9__E
LELLERVALLAVRLYMRIGDPEIAKIWFKVMELLHAYQAGHLDEEEAKRRADKLEKELRKFI RSPHRPILQAGLPANASTVVGGDVEFVCKVYSDAQPHIQWIKHVPYLKVLKAAGVNTTDKEIEVLYIRNVTFEDAGEYTCLAGNSIGISFHSAWLTVLPAP Motif0180_HHH_eva_0267_0001_0001_3855_0001__3__L
DEVEELSKKVLHIATRLAFSPNPEDQQLWFKAMRLLDKAESDPDRDKATKVLRKAEKLVSSS RSPHRPILQAGLPANASTVVGGDVEFVCKVYSDAQPHIQWIKHVPYLKVLKAAGVNTTDKEIEVLYIRNVTFEDAGEYTCLAGNSIGISFHSAWLTVLPAP Motif0168_ems_3hC_109_0002_0001_4715_0001__42__D
DELFQRVMELAFRKVLAAREKNDKDAEERAQRLFRSVAKALESGDQDTAKTLVDRIEKYVKKFG RSPHRPILQAGLPANASTVVGGDVEFVCKVYSDAQPHIQWIKHVPYLKVLKAAGVNTTDKEIEVLYIRNVTFEDAGEYTCLAGNSIGISFHSAWLTVLPAP Motif0041_ems_3hC_830_0001_0001_0002_8731_0001__14__K
DPEKIIRELVRLALEAARKLNDDRVATAVLTLHYAVLRLEKRDPEKAKKLLKEVEEKVKKLIS RSPHRPILQAGLPANASTVVGGDVEFVCKVYSDAQPHIQWIKHVPYLKVLKAAGVNTTDKEIEVLYIRNVTFEDAGEYTCLAGNSIGISFHSAWLTVLPAP mot_H_normal_3h_hb1_3209_000000013_0001_59_63_H_._ems_3hM_1672_0001_0001__33__H
SEELKEEAKRLIKLLKDLARKASDRRERFILAALAASLEKALKNADEELLRKLIEVAKSAIRRIQ RSPHRPILQAGLPANASTVVGGDVEFVCKVYSDAQPHIQWIKHVPYLKVLKAAGVNTTDKEIEVLYIRNVTFEDAGEYTCLAGNSIGISFHSAWLTVLPAP mot_H_fastrot_cor_f8f8a4152cc90f14bb898546c27f9520_0001_000000007_0001_34_42_H_._3h_hb1_6881_0001_0001_0001__45__A
SEELKEEAKRLIKLLKDLARKASDRRERFILAALAASLEKALKNNDEMLLRKLIEVAKSAIRRIQ RSPHRPILQAGLPANASTVVGGDVEFVCKVYSDAQPHIQWIKHVPYLKVLKAAGVNTTDKEIEVLYIRNVTFEDAGEYTCLAGNSIGISFHSAWLTVLPAP mot_H_fastrot_cor_f8f8a4152cc90f14bb898546c27f9520_0001_000000007_0001_34_42_H_._3h_hb1_6881_0001_0001_0001__48__M
DEVEELSKKVLHIATRLAFSPNPEDQQLWFKAMRLLDKAESIDDRDKATKVLRKAEKLVSSS RSPHRPILQAGLPANASTVVGGDVEFVCKVYSDAQPHIQWIKHVPYLKVLKAAGVNTTDKEIEVLYIRNVTFEDAGEYTCLAGNSIGISFHSAWLTVLPAP Motif0168_ems_3hC_109_0002_0001_4715_0001__43__D
DEVHHFLLRLFFKDPDDEDVERILALFLLLKKEGIPPEEVTEIVIKFAEKLGNPDLAKELKKILK RSPHRPILQAGLPANASTVVGGDVEFVCKVYSDAQPHIQWIKHVPYLKVLKAAGVNTTDKEIEVLYIRNVTFEDAGEYTCLAGNSIGISFHSAWLTVLPAP pol_c839b00de2d74b58ead539899b931618_0001_000000000_0001_0001__55__D
DEVHHFLLRLFFKDPDDEDVERILALFLLLKKEGIPPEEVTEIVIKFKEKLGNPELAKELKKILK RSPHRPILQAGLPANASTVVGGDVEFVCKVYSDAQPHIQWIKHVPYLKVLKAAGVNTTDKEIEVLYIRNVTFEDAGEYTCLAGNSIGISFHSAWLTVLPAP pol_c839b00de2d74b58ead539899b931618_0001_000000000_0001_0001__48__K
SEELKEEAGRLIKLLKDLARKASDRRERFILAALAASLEKALKNNDEELLRKLIEVAKSAIRRIQ RSPHRPILQAGLPANASTVVGGDVEFVCKVYSDAQPHIQWIKHVPYLKVLKAAGVNTTDKEIEVLYIRNVTFEDAGEYTCLAGNSIGISFHSAWLTVLPAP mot_H_fastrot_cor_f8f8a4152cc90f14bb898546c27f9520_0001_000000007_0001_34_42_H_._3h_hb1_6881_0001_0001_0001__9__G
DEVHHFLLRLFFKDPDDEDVERILALFLLLKKEGIPPEEVTEIVIKFAEKLGNPELAKELHKILK RSPHRPILQAGLPANASTVVGGDVEFVCKVYSDAQPHIQWIKHVPYLKVLKAAGVNTTDKEIEVLYIRNVTFEDAGEYTCLAGNSIGISFHSAWLTVLPAP pol_c839b00de2d74b58ead539899b931618_0001_000000000_0001_0001__61__H
DELFQRVMELAFRLVLAAREKNDKDAEERAQRLFRSVAKALESGDQDTAKTLVDRILKYVKKFG RSPHRPILQAGLPANASTVVGGDVEFVCKVYSDAQPHIQWIKHVPYLKVLKAAGVNTTDKEIEVLYIRNVTFEDAGEYTCLAGNSIGISFHSAWLTVLPAP Motif0041_ems_3hC_830_0001_0001_0002_8731_0001__57__L
SEELKEEAKRLAKLLKDLARKASDRRERFILAALAASLEKALKNNDEELLRKLIEVAKSAIRRIQ RSPHRPILQAGLPANASTVVGGDVEFVCKVYSDAQPHIQWIKHVPYLKVLKAAGVNTTDKEIEVLYIRNVTFEDAGEYTCLAGNSIGISFHSAWLTVLPAP mot_H_fastrot_cor_f8f8a4152cc90f14bb898546c27f9520_0001_000000007_0001_34_42_H_._3h_hb1_6881_0001_0001_0001__12__A
NWEEAAALALESASRAGDRELNEEILRIFFAVRRGEISWEEAHEMLREIAEKSR RSPHRPILQAGLPANASTVVGGDVEFVCKVYSDAQPHIQWIKHVPYLKVLKAAGVNTTDKEIEVLYIRNVTFEDAGEYTCLAGNSIGISFHSAWLTVLPAP pol_3h_hb1_4534_000000018_0001_0001__39__W
SREEVLHILNHLYFIAYERNDEELQHILARAMYIVWELLNRGDEESAKKVAEKAKKIVDKK RSPHRPILQAGLPANASTVVGGDVEFVCKVYSDAQPHIQWIKHVPYLKVLKAAGVNTTDKEIEVLYIRNVTFEDAGEYTCLAGNSIGISFHSAWLTVLPAP Grafting_Motif0433_ems_3hM_3525_0001_0001__36__W
DEVEELSKKVLHIATRLAFSPNPEDQQLWFKAMRALDKAESIPDRDKATKVLRKAEKLVSSS RSPHRPILQAGLPANASTVVGGDVEFVCKVYSDAQPHIQWIKHVPYLKVLKAAGVNTTDKEIEVLYIRNVTFEDAGEYTCLAGNSIGISFHSAWLTVLPAP Motif0168_ems_3hC_109_0002_0001_4715_0001__35__A
DIEALLARAIHRSAQLGDREAVELLTRIFFALEAGKVSEEWAERLARTILEHQRN RSPHRPILQAGLPANASTVVGGDVEFVCKVYSDAQPHIQWIKHVPYLKVLKAAGVNTTDKEIEVLYIRNVTFEDAGEYTCLAGNSIGISFHSAWLTVLPAP pol_3h_hb1_5199_000000022_0001_0001__4__A
SWEELYEKAKKLVEQAKKENDEDKLNKAFLLVYMAHLAASELGDPTAQTSVERLAAHVFHVAI RSPHRPILQAGLPANASTVVGGDVEFVCKVYSDAQPHIQWIKHVPYLKVLKAAGVNTTDKEIEVLYIRNVTFEDAGEYTCLAGNSIGISFHSAWLTVLPAP Motif0138_ems_3hC_333_0001_5851_0001__29__F
NWEEAAALALESASRAGDRELNEEILNIFFAVRRGEISEEEAHEMLREIAEKSR RSPHRPILQAGLPANASTVVGGDVEFVCKVYSDAQPHIQWIKHVPYLKVLKAAGVNTTDKEIEVLYIRNVTFEDAGEYTCLAGNSIGISFHSAWLTVLPAP pol_3h_hb1_4534_000000018_0001_0001__27__N
DEVEELSKKVLHIATRLAFSPNPEDQQLWFKAMRLLDKAESIPDRDKATKVYRKAEKLVSSS RSPHRPILQAGLPANASTVVGGDVEFVCKVYSDAQPHIQWIKHVPYLKVLKAAGVNTTDKEIEVLYIRNVTFEDAGEYTCLAGNSIGISFHSAWLTVLPAP Motif0168_ems_3hC_109_0002_0001_4715_0001__52__Y
LEKLERVALLAVRLYMRIGDPEIAKIWFKVMELLHAYQAGHLDEEEAIRRADKLEKELRKFI RSPHRPILQAGLPANASTVVGGDVEFVCKVYSDAQPHIQWIKHVPYLKVLKAAGVNTTDKEIEVLYIRNVTFEDAGEYTCLAGNSIGISFHSAWLTVLPAP Motif0180_HHH_eva_0267_0001_0001_3855_0001__48__I
SREEVLHILNHLYFIAYERNDEELQHILARAMYIVFELFNRGDEESAKKVAEKAKKIVDKK RSPHRPILQAGLPANASTVVGGDVEFVCKVYSDAQPHIQWIKHVPYLKVLKAAGVNTTDKEIEVLYIRNVTFEDAGEYTCLAGNSIGISFHSAWLTVLPAP Grafting_Motif0433_ems_3hM_3525_0001_0001__39__F
SEELKEEAKRLIKLLKDLARKASDRRERFILAALAASLEKALKNNDEELLRDLIEVAKSAIRRIQ RSPHRPILQAGLPANASTVVGGDVEFVCKVYSDAQPHIQWIKHVPYLKVLKAAGVNTTDKEIEVLYIRNVTFEDAGEYTCLAGNSIGISFHSAWLTVLPAP mot_H_fastrot_cor_f8f8a4152cc90f14bb898546c27f9520_0001_000000007_0001_34_42_H_._3h_hb1_6881_0001_0001_0001__52__D
DIEHLLARAIHRSAQLGDVEAVELLTRIFFALEAGKVSEEWAERLARTILEHQRN RSPHRPILQAGLPANASTVVGGDVEFVCKVYSDAQPHIQWIKHVPYLKVLKAAGVNTTDKEIEVLYIRNVTFEDAGEYTCLAGNSIGISFHSAWLTVLPAP pol_3h_hb1_5199_000000022_0001_0001__19__V
LEKLERVALLAVRLYMRLGDPEIAKIWFKVMELLHAYQAGHLDEEEAKRRADKLEKELRKFI RSPHRPILQAGLPANASTVVGGDVEFVCKVYSDAQPHIQWIKHVPYLKVLKAAGVNTTDKEIEVLYIRNVTFEDAGEYTCLAGNSIGISFHSAWLTVLPAP Motif0180_HHH_eva_0267_0001_0001_3855_0001__18__L
DEVEELSKKVLHIATRLAFSPNPEDQQLWFKAMRLLDKAESIPDRDKATKILRKAEKLVSSS RSPHRPILQAGLPANASTVVGGDVEFVCKVYSDAQPHIQWIKHVPYLKVLKAAGVNTTDKEIEVLYIRNVTFEDAGEYTCLAGNSIGISFHSAWLTVLPAP Motif0168_ems_3hC_109_0002_0001_4715_0001__51__I
LEKFERVALLAVRLYMRIGDPEIAKIWFKVMELLHAYQAGHLDEEEAKRRADKLEKELRKFI RSPHRPILQAGLPANASTVVGGDVEFVCKVYSDAQPHIQWIKHVPYLKVLKAAGVNTTDKEIEVLYIRNVTFEDAGEYTCLAGNSIGISFHSAWLTVLPAP Motif0180_HHH_eva_0267_0001_0001_3855_0001__4__F
SREEVLHILNHLYFIAYERNDEELQHILARAMYIFFELLNRGDEESAKKVAEKAKKIVDKK RSPHRPILQAGLPANASTVVGGDVEFVCKVYSDAQPHIQWIKHVPYLKVLKAAGVNTTDKEIEVLYIRNVTFEDAGEYTCLAGNSIGISFHSAWLTVLPAP Grafting_Motif0433_ems_3hM_3525_0001_0001__35__F
DKKELSDTAEKLLKDALDKNDDSKNISAVFFALKVAKDVNDERLERIVVKLYNEFMNRYH RSPHRPILQAGLPANASTVVGGDVEFVCKVYSDAQPHIQWIKHVPYLKVLKAAGVNTTDKEIEVLYIRNVTFEDAGEYTCLAGNSIGISFHSAWLTVLPAP ems_3hM_2978_000000028_0001__25__N
DEVEELSKKVLHIATRLAFSPNPEDQQLWFKAMRLLDKAESIPDRDKYTKVLRKAEKLVSSS RSPHRPILQAGLPANASTVVGGDVEFVCKVYSDAQPHIQWIKHVPYLKVLKAAGVNTTDKEIEVLYIRNVTFEDAGEYTCLAGNSIGISFHSAWLTVLPAP Motif0168_ems_3hC_109_0002_0001_4715_0001__48__Y
SWEELYEKAKKLVEQAKKENDEDKLNKATLLEYMAHLAASELGDPTAQTSVERLAAHVFHVAI RSPHRPILQAGLPANASTVVGGDVEFVCKVYSDAQPHIQWIKHVPYLKVLKAAGVNTTDKEIEVLYIRNVTFEDAGEYTCLAGNSIGISFHSAWLTVLPAP Motif0138_ems_3hC_333_0001_5851_0001__32__E
DELFQRWMELAFRLVLAAREKNDKDAEERAQRLFRSVAKALESGDQDTAKTLVDRIEKYVKKFG RSPHRPILQAGLPANASTVVGGDVEFVCKVYSDAQPHIQWIKHVPYLKVLKAAGVNTTDKEIEVLYIRNVTFEDAGEYTCLAGNSIGISFHSAWLTVLPAP Motif0041_ems_3hC_830_0001_0001_0002_8731_0001__7__W
DELFQRVMELAFRLVLAAREKNDKDAEERAQRLFESVAKALESGDQDTAKTLVDRIEKYVKKFG RSPHRPILQAGLPANASTVVGGDVEFVCKVYSDAQPHIQWIKHVPYLKVLKAAGVNTTDKEIEVLYIRNVTFEDAGEYTCLAGNSIGISFHSAWLTVLPAP Motif0041_ems_3hC_830_0001_0001_0002_8731_0001__35__E
DEVHHFLLRLFFKDPDDEDVERILALFLLLKKVGIPPEEVTEIVIKFAEKLGNPELAKELKKILK RSPHRPILQAGLPANASTVVGGDVEFVCKVYSDAQPHIQWIKHVPYLKVLKAAGVNTTDKEIEVLYIRNVTFEDAGEYTCLAGNSIGISFHSAWLTVLPAP pol_c839b00de2d74b58ead539899b931618_0001_000000000_0001_0001__33__V
LEELERVALLAVRLYMRIGDPEIAKIWFKVMELLHAYQAGHLDEEEAKRRADKLEKELRKFI RSPHRPILQAGLPANASTVVGGDVEFVCKVYSDAQPHIQWIKHVPYLKVLKAAGVNTTDKEIEVLYIRNVTFEDAGEYTCLAGNSIGISFHSAWLTVLPAP Motif0180_HHH_eva_0267_0001_0001_3855_0001__3__E
SREEVLHILNHLYFIAYERNDEELQHILARAMYIVFELLNRGDEESGKKVAEKAKKIVDKK RSPHRPILQAGLPANASTVVGGDVEFVCKVYSDAQPHIQWIKHVPYLKVLKAAGVNTTDKEIEVLYIRNVTFEDAGEYTCLAGNSIGISFHSAWLTVLPAP Grafting_Motif0433_ems_3hM_3525_0001_0001__47__G
SWEELYEKAKKLVEQAKKENDEDKLNKATLLVYMAHLAASELGMPTAQTSVERLAAHVFHVAI RSPHRPILQAGLPANASTVVGGDVEFVCKVYSDAQPHIQWIKHVPYLKVLKAAGVNTTDKEIEVLYIRNVTFEDAGEYTCLAGNSIGISFHSAWLTVLPAP Motif0138_ems_3hC_333_0001_5851_0001__44__M
SEELKEEAKRLIKLLKDLARKASDRRERFILAALAASLEKALKNNDEELLRKLIEVAHSAIRRIQ RSPHRPILQAGLPANASTVVGGDVEFVCKVYSDAQPHIQWIKHVPYLKVLKAAGVNTTDKEIEVLYIRNVTFEDAGEYTCLAGNSIGISFHSAWLTVLPAP mot_H_fastrot_cor_f8f8a4152cc90f14bb898546c27f9520_0001_000000007_0001_34_42_H_._3h_hb1_6881_0001_0001_0001__58__H
LEKLERVALLAVRLYMRIGDPEIAKIWFKVMELLHAYQAGHLFEEEAKRRADKLEKELRKFI RSPHRPILQAGLPANASTVVGGDVEFVCKVYSDAQPHIQWIKHVPYLKVLKAAGVNTTDKEIEVLYIRNVTFEDAGEYTCLAGNSIGISFHSAWLTVLPAP Motif0180_HHH_eva_0267_0001_0001_3855_0001__43__F
DEVHHFLLRLFFKDPDDEDVERILALFLLLKKEGIPPEEVTEIVIKFAEKLGNPELAKEQKKILK RSPHRPILQAGLPANASTVVGGDVEFVCKVYSDAQPHIQWIKHVPYLKVLKAAGVNTTDKEIEVLYIRNVTFEDAGEYTCLAGNSIGISFHSAWLTVLPAP pol_c839b00de2d74b58ead539899b931618_0001_000000000_0001_0001__60__Q
SEELKEEAKRLIKLLKDLARKASDRREAFILAALAASLEKALKNNDEELLRKLIEVAKSAIRRIQ RSPHRPILQAGLPANASTVVGGDVEFVCKVYSDAQPHIQWIKHVPYLKVLKAAGVNTTDKEIEVLYIRNVTFEDAGEYTCLAGNSIGISFHSAWLTVLPAP mot_H_fastrot_cor_f8f8a4152cc90f14bb898546c27f9520_0001_000000007_0001_34_42_H_._3h_hb1_6881_0001_0001_0001__28__A
SEELKEEAKRLIKLLKDLARKASDRRERFILAALAASLEKALKNNDEELLRKLIEVAKSAIRVIQ RSPHRPILQAGLPANASTVVGGDVEFVCKVYSDAQPHIQWIKHVPYLKVLKAAGVNTTDKEIEVLYIRNVTFEDAGEYTCLAGNSIGISFHSAWLTVLPAP mot_H_fastrot_cor_f8f8a4152cc90f14bb898546c27f9520_0001_000000007_0001_34_42_H_._3h_hb1_6881_0001_0001_0001__63__V
NWEEAAALALESASRAGDRELTEEILRIFFAVRRGEISEEEAHEMLREIAEKSR RSPHRPILQAGLPANASTVVGGDVEFVCKVYSDAQPHIQWIKHVPYLKVLKAAGVNTTDKEIEVLYIRNVTFEDAGEYTCLAGNSIGISFHSAWLTVLPAP pol_3h_hb1_4534_000000018_0001_0001__22__T
SREEVLHILNHGYFIAYERNDEELQHILARAMYIVFELLNRGDEESAKKVAEKAKKIVDKK RSPHRPILQAGLPANASTVVGGDVEFVCKVYSDAQPHIQWIKHVPYLKVLKAAGVNTTDKEIEVLYIRNVTFEDAGEYTCLAGNSIGISFHSAWLTVLPAP Grafting_Motif0433_ems_3hM_3525_0001_0001__12__G
DKKELSDTAEKLLKDALDKNDDSKFISACFFALKVAKDVNDERLERIVVKLYNEFMNRYH RSPHRPILQAGLPANASTVVGGDVEFVCKVYSDAQPHIQWIKHVPYLKVLKAAGVNTTDKEIEVLYIRNVTFEDAGEYTCLAGNSIGISFHSAWLTVLPAP ems_3hM_2978_000000028_0001__29__C
SWEELYEKAKKLVEQAKKENDEDKLNKATLLVYMAHFAASELGDPTAQTSVERLAAHVFHVAI RSPHRPILQAGLPANASTVVGGDVEFVCKVYSDAQPHIQWIKHVPYLKVLKAAGVNTTDKEIEVLYIRNVTFEDAGEYTCLAGNSIGISFHSAWLTVLPAP Motif0138_ems_3hC_333_0001_5851_0001__37__F
DEVHHFLLRLFFKDPDDEDVERILALFLLSKKEGIPPEEVTEIVIKFAEKLGNPELAKELKKILK RSPHRPILQAGLPANASTVVGGDVEFVCKVYSDAQPHIQWIKHVPYLKVLKAAGVNTTDKEIEVLYIRNVTFEDAGEYTCLAGNSIGISFHSAWLTVLPAP pol_c839b00de2d74b58ead539899b931618_0001_000000000_0001_0001__30__S
DKKELSDTAPKLLKDALDKNDDSKFISAVFFALKVAKDVNDERLERIVVKLYNEFMNRYH RSPHRPILQAGLPANASTVVGGDVEFVCKVYSDAQPHIQWIKHVPYLKVLKAAGVNTTDKEIEVLYIRNVTFEDAGEYTCLAGNSIGISFHSAWLTVLPAP ems_3hM_2978_000000028_0001__10__P
DEVEELSKKVLHIATRLAFSPNPEDQQLWFKAMRLTDKAESIPDRDKATKVLRKAEKLVSSS RSPHRPILQAGLPANASTVVGGDVEFVCKVYSDAQPHIQWIKHVPYLKVLKAAGVNTTDKEIEVLYIRNVTFEDAGEYTCLAGNSIGISFHSAWLTVLPAP Motif0168_ems_3hC_109_0002_0001_4715_0001__36__T
SWEEGYEKAKKLVEQAKKENDEDKLNKATLLVYMAHLAASELGDPTAQTSVERLAAHVFHVAI RSPHRPILQAGLPANASTVVGGDVEFVCKVYSDAQPHIQWIKHVPYLKVLKAAGVNTTDKEIEVLYIRNVTFEDAGEYTCLAGNSIGISFHSAWLTVLPAP Motif0138_ems_3hC_333_0001_5851_0001__5__G
NWEEAAALALESADRAGDRELNEEILRIFFAVRRGEISEEEAHEMLREIAEKSR RSPHRPILQAGLPANASTVVGGDVEFVCKVYSDAQPHIQWIKHVPYLKVLKAAGVNTTDKEIEVLYIRNVTFEDAGEYTCLAGNSIGISFHSAWLTVLPAP pol_3h_hb1_4534_000000018_0001_0001__14__D
DIEHVLARAIHRSAQLGDREAVELLTRIFFALEAGKVSEEWAERLARTILEHQRN RSPHRPILQAGLPANASTVVGGDVEFVCKVYSDAQPHIQWIKHVPYLKVLKAAGVNTTDKEIEVLYIRNVTFEDAGEYTCLAGNSIGISFHSAWLTVLPAP pol_3h_hb1_5199_000000022_0001_0001__5__V
SEELKEEAKRLIKLLKDLARKASDRRERFILAALAASLEKALKNNDEEQLRKLIEVAKSAIRRIQ RSPHRPILQAGLPANASTVVGGDVEFVCKVYSDAQPHIQWIKHVPYLKVLKAAGVNTTDKEIEVLYIRNVTFEDAGEYTCLAGNSIGISFHSAWLTVLPAP mot_H_fastrot_cor_f8f8a4152cc90f14bb898546c27f9520_0001_000000007_0001_34_42_H_._3h_hb1_6881_0001_0001_0001__49__Q
LEKLERVALLAVRLYMRIGDPEIAKIWFKVMELLHAYQAGHLHEEEAKRRADKLEKELRKFI RSPHRPILQAGLPANASTVVGGDVEFVCKVYSDAQPHIQWIKHVPYLKVLKAAGVNTTDKEIEVLYIRNVTFEDAGEYTCLAGNSIGISFHSAWLTVLPAP Motif0180_HHH_eva_0267_0001_0001_3855_0001__43__H
SWEELYEKAKKLVEQAKKENDEDKLNKATLLVYMAHLAASELGDTTAQTSVERLAAHVFHVAI RSPHRPILQAGLPANASTVVGGDVEFVCKVYSDAQPHIQWIKHVPYLKVLKAAGVNTTDKEIEVLYIRNVTFEDAGEYTCLAGNSIGISFHSAWLTVLPAP Motif0138_ems_3hC_333_0001_5851_0001__45__T
DEVHHFLLRLFFKDPDDEDVERILALFLLLKKEQIPPEEVTEIVIKFAEKLGNPELAKELKKILK RSPHRPILQAGLPANASTVVGGDVEFVCKVYSDAQPHIQWIKHVPYLKVLKAAGVNTTDKEIEVLYIRNVTFEDAGEYTCLAGNSIGISFHSAWLTVLPAP pol_c839b00de2d74b58ead539899b931618_0001_000000000_0001_0001__34__Q
DIEHLLARAIHRSAQLGDREAVELLTRIFPALEAGKVSEEWAERLARTILEHQRN RSPHRPILQAGLPANASTVVGGDVEFVCKVYSDAQPHIQWIKHVPYLKVLKAAGVNTTDKEIEVLYIRNVTFEDAGEYTCLAGNSIGISFHSAWLTVLPAP pol_3h_hb1_5199_000000022_0001_0001__30__P
DELFQRVMELAFRLVLAAREKNDKTAEERAQRLFRSVAKALESGDQDTAKTLVDRIEKYVKKFG RSPHRPILQAGLPANASTVVGGDVEFVCKVYSDAQPHIQWIKHVPYLKVLKAAGVNTTDKEIEVLYIRNVTFEDAGEYTCLAGNSIGISFHSAWLTVLPAP Motif0041_ems_3hC_830_0001_0001_0002_8731_0001__25__T
SLVERVIEQVEKRGLPWEALVLTVWLALVKAGDPEKARLVEELAREVFEGKLPPEELKRLLREIE RSPHRPILQAGLPANASTVVGGDVEFVCKVYSDAQPHIQWIKHVPYLKVLKAAGVNTTDKEIEVLYIRNVTFEDAGEYTCLAGNSIGISFHSAWLTVLPAP pol_51795df6240b2cd79629f11a12b4f3c7_0001_000000005_0001_0001__17__W
DEVEELSKKVLHIATRLAFSPNPEDQQLWFKAMRLLDKAESIPDRHKATKVLRKAEKLVSSS RSPHRPILQAGLPANASTVVGGDVEFVCKVYSDAQPHIQWIKHVPYLKVLKAAGVNTTDKEIEVLYIRNVTFEDAGEYTCLAGNSIGISFHSAWLTVLPAP Motif0168_ems_3hC_109_0002_0001_4715_0001__46__H
SREEVLHILNHHYFIAYERNDEELQHILARAMYIVFELLNRGDEESAKKVAEKAKKIVDKK RSPHRPILQAGLPANASTVVGGDVEFVCKVYSDAQPHIQWIKHVPYLKVLKAAGVNTTDKEIEVLYIRNVTFEDAGEYTCLAGNSIGISFHSAWLTVLPAP Grafting_Motif0433_ems_3hM_3525_0001_0001__12__H
SWEELYEKAKKLVEQAKKENDEDKLNKATLLVYMAHLAASELGDPTASTSVERLAAHVFHVAI RSPHRPILQAGLPANASTVVGGDVEFVCKVYSDAQPHIQWIKHVPYLKVLKAAGVNTTDKEIEVLYIRNVTFEDAGEYTCLAGNSIGISFHSAWLTVLPAP Motif0138_ems_3hC_333_0001_5851_0001__48__S
SREEVLHILNHLYFIAYERNDEELQHILARAMYIVFELLNRGDEESAKKVAEKAKKIVDKL RSPHRPILQAGLPANASTVVGGDVEFVCKVYSDAQPHIQWIKHVPYLKVLKAAGVNTTDKEIEVLYIRNVTFEDAGEYTCLAGNSIGISFHSAWLTVLPAP Grafting_Motif0433_ems_3hM_3525_0001_0001__61__L
SKEERYKELLRLIKEAIKRNLTEEVERLAREAAEIAQELRDEEVLQEALLLWFRFEIRRR RSPHRPILQAGLPANASTVVGGDVEFVCKVYSDAQPHIQWIKHVPYLKVLKAAGVNTTDKEIEVLYIRNVTFEDAGEYTCLAGNSIGISFHSAWLTVLPAP mot_H_normal_3h_hb1_3627_000000010_0001_51_57_H_._3h_hb1_1457_0001_0001_0001_0001__6__Y
SEELKEEAKRLIKLLKDLARKASDRRERFILAAEAASLEKALKNNDEELLRKLIEVAKSAIRRIQ RSPHRPILQAGLPANASTVVGGDVEFVCKVYSDAQPHIQWIKHVPYLKVLKAAGVNTTDKEIEVLYIRNVTFEDAGEYTCLAGNSIGISFHSAWLTVLPAP mot_H_fastrot_cor_f8f8a4152cc90f14bb898546c27f9520_0001_000000007_0001_34_42_H_._3h_hb1_6881_0001_0001_0001__34__E
DELFQRVMELAFRLVLAAREKNDKDAEERAQRLFRSVAKALEHGDQDTAKTLVDRIEKYVKKFG RSPHRPILQAGLPANASTVVGGDVEFVCKVYSDAQPHIQWIKHVPYLKVLKAAGVNTTDKEIEVLYIRNVTFEDAGEYTCLAGNSIGISFHSAWLTVLPAP Motif0041_ems_3hC_830_0001_0001_0002_8731_0001__43__H
DELFQRVMELAFRLVLAAREKNDKDAEERAQRLFRSVAKALESGDQDTAKTLVDRIQKYVKKFG RSPHRPILQAGLPANASTVVGGDVEFVCKVYSDAQPHIQWIKHVPYLKVLKAAGVNTTDKEIEVLYIRNVTFEDAGEYTCLAGNSIGISFHSAWLTVLPAP Motif0041_ems_3hC_830_0001_0001_0002_8731_0001__57__Q
DELFQRVMELAFRLVLAAREKNDKDAEERAQRLFRSVAGALESGDQDTAKTLVDRIEKYVKKFG RSPHRPILQAGLPANASTVVGGDVEFVCKVYSDAQPHIQWIKHVPYLKVLKAAGVNTTDKEIEVLYIRNVTFEDAGEYTCLAGNSIGISFHSAWLTVLPAP Motif0041_ems_3hC_830_0001_0001_0002_8731_0001__39__G
LEKLERVALLAVRLYMRIGDEEIAKIWFKVMELLHAYQAGHLDEEEAKRRADKLEKELRKFI RSPHRPILQAGLPANASTVVGGDVEFVCKVYSDAQPHIQWIKHVPYLKVLKAAGVNTTDKEIEVLYIRNVTFEDAGEYTCLAGNSIGISFHSAWLTVLPAP Motif0180_HHH_eva_0267_0001_0001_3855_0001__21__E
DELFQRVMELAFRLVLAAREKRDKDAEERAQRLFRSVAKALESGDQDTAKTLVDRIEKYVKKFG RSPHRPILQAGLPANASTVVGGDVEFVCKVYSDAQPHIQWIKHVPYLKVLKAAGVNTTDKEIEVLYIRNVTFEDAGEYTCLAGNSIGISFHSAWLTVLPAP Motif0041_ems_3hC_830_0001_0001_0002_8731_0001__22__R
SREEVLHILNHLYFIAYERNDEELQHILARAMYIVFELLNRGDEESAKKVAEKRKKIVDKK RSPHRPILQAGLPANASTVVGGDVEFVCKVYSDAQPHIQWIKHVPYLKVLKAAGVNTTDKEIEVLYIRNVTFEDAGEYTCLAGNSIGISFHSAWLTVLPAP Grafting_Motif0433_ems_3hM_3525_0001_0001__54__R
SWEELYEKAKKLVEQAKKENDEDKLNKATLLVYMAHLAASELGDPTAQTNVERLAAHVFHVAI RSPHRPILQAGLPANASTVVGGDVEFVCKVYSDAQPHIQWIKHVPYLKVLKAAGVNTTDKEIEVLYIRNVTFEDAGEYTCLAGNSIGISFHSAWLTVLPAP Motif0138_ems_3hC_333_0001_5851_0001__50__N
DKKELSDTAEKLLKRALDKNDDSKFISAVFFALKVAKDVNDERLERIVVKLYNEFMNRYH RSPHRPILQAGLPANASTVVGGDVEFVCKVYSDAQPHIQWIKHVPYLKVLKAAGVNTTDKEIEVLYIRNVTFEDAGEYTCLAGNSIGISFHSAWLTVLPAP ems_3hM_2978_000000028_0001__15__R
SEELKEEAKRLIKLLKDLARKASDRRERFILAALAASLEKALKNNDEELLRKLIEVAYSAIRRIQ RSPHRPILQAGLPANASTVVGGDVEFVCKVYSDAQPHIQWIKHVPYLKVLKAAGVNTTDKEIEVLYIRNVTFEDAGEYTCLAGNSIGISFHSAWLTVLPAP mot_H_fastrot_cor_f8f8a4152cc90f14bb898546c27f9520_0001_000000007_0001_34_42_H_._3h_hb1_6881_0001_0001_0001__58__Y
SKEERLKELLRLIKEAIKRNLTEEVERLAREAARIAQELRDEEVLQEALLLWFRFEIRRR RSPHRPILQAGLPANASTVVGGDVEFVCKVYSDAQPHIQWIKHVPYLKVLKAAGVNTTDKEIEVLYIRNVTFEDAGEYTCLAGNSIGISFHSAWLTVLPAP mot_H_normal_3h_hb1_3627_000000010_0001_51_57_H_._3h_hb1_1457_0001_0001_0001_0001__34__R
NWEQAAALALESASRAGDRELNEEILRIFFAVRRGEISEEEAHEMLREIAEKSR RSPHRPILQAGLPANASTVVGGDVEFVCKVYSDAQPHIQWIKHVPYLKVLKAAGVNTTDKEIEVLYIRNVTFEDAGEYTCLAGNSIGISFHSAWLTVLPAP pol_3h_hb1_4534_000000018_0001_0001__4__Q
DEVHHFLLRLFFKDPDDEDVERILALFLLLKKEGIPPEEVTEIVIKFAEKLGNPKLAKELKKILK RSPHRPILQAGLPANASTVVGGDVEFVCKVYSDAQPHIQWIKHVPYLKVLKAAGVNTTDKEIEVLYIRNVTFEDAGEYTCLAGNSIGISFHSAWLTVLPAP pol_c839b00de2d74b58ead539899b931618_0001_000000000_0001_0001__55__K
DIEHLLARAIHRSAQLGDREAVLLLTRIFFALEAGKVSEEWAERLARTILEHQRN RSPHRPILQAGLPANASTVVGGDVEFVCKVYSDAQPHIQWIKHVPYLKVLKAAGVNTTDKEIEVLYIRNVTFEDAGEYTCLAGNSIGISFHSAWLTVLPAP pol_3h_hb1_5199_000000022_0001_0001__23__L
DEVEELSKKVLHIATRLAFSPNPRDQQLWFKAMRLLDKAESIPDRDKATKVLRKAEKLVSSS RSPHRPILQAGLPANASTVVGGDVEFVCKVYSDAQPHIQWIKHVPYLKVLKAAGVNTTDKEIEVLYIRNVTFEDAGEYTCLAGNSIGISFHSAWLTVLPAP Motif0168_ems_3hC_109_0002_0001_4715_0001__24__R
SREEVLHILNHLYFIAYEFNDEELQHILARAMYIVFELLNRGDEESAKKVAEKAKKIVDKK RSPHRPILQAGLPANASTVVGGDVEFVCKVYSDAQPHIQWIKHVPYLKVLKAAGVNTTDKEIEVLYIRNVTFEDAGEYTCLAGNSIGISFHSAWLTVLPAP Grafting_Motif0433_ems_3hM_3525_0001_0001__19__F
SREEVLHILNHLYFIAYERNDEELQHILARAMYIVFELLNRGDEESAKKVAESAKKIVDKK RSPHRPILQAGLPANASTVVGGDVEFVCKVYSDAQPHIQWIKHVPYLKVLKAAGVNTTDKEIEVLYIRNVTFEDAGEYTCLAGNSIGISFHSAWLTVLPAP Grafting_Motif0433_ems_3hM_3525_0001_0001__53__S
DEVHHFLLRLFFKDPADEDVERILALFLLLKKEGIPPEEVTEIVIKFAEKLGNPELAKELKKILK RSPHRPILQAGLPANASTVVGGDVEFVCKVYSDAQPHIQWIKHVPYLKVLKAAGVNTTDKEIEVLYIRNVTFEDAGEYTCLAGNSIGISFHSAWLTVLPAP pol_c839b00de2d74b58ead539899b931618_0001_000000000_0001_0001__16__A
DEAEELSKKVLHIATRLAFSPNPEDQQLWFKAMRLLDKAESIPDRDKATKVLRKAEKLVSSS RSPHRPILQAGLPANASTVVGGDVEFVCKVYSDAQPHIQWIKHVPYLKVLKAAGVNTTDKEIEVLYIRNVTFEDAGEYTCLAGNSIGISFHSAWLTVLPAP Motif0168_ems_3hC_109_0002_0001_4715_0001__3__A
DEVEELSKKVLAIATRLAFSPNPEDQQLWFKAMRLLDKAESIPDRDKATKVLRKAEKLVSSS RSPHRPILQAGLPANASTVVGGDVEFVCKVYSDAQPHIQWIKHVPYLKVLKAAGVNTTDKEIEVLYIRNVTFEDAGEYTCLAGNSIGISFHSAWLTVLPAP Motif0168_ems_3hC_109_0002_0001_4715_0001__12__A
DEVEELSKKVLHIATRLAFYPNPEDQQLWFKAMRLLDKAESIPDRDKATKVLRKAEKLVSSS RSPHRPILQAGLPANASTVVGGDVEFVCKVYSDAQPHIQWIKHVPYLKVLKAAGVNTTDKEIEVLYIRNVTFEDAGEYTCLAGNSIGISFHSAWLTVLPAP Motif0168_ems_3hC_109_0002_0001_4715_0001__20__Y
SEELKEEAKRLIKLLKDLARKASDRRERFILAALAASLEKALKNNDEELLRKLIERAKSAIRRIQ RSPHRPILQAGLPANASTVVGGDVEFVCKVYSDAQPHIQWIKHVPYLKVLKAAGVNTTDKEIEVLYIRNVTFEDAGEYTCLAGNSIGISFHSAWLTVLPAP mot_H_fastrot_cor_f8f8a4152cc90f14bb898546c27f9520_0001_000000007_0001_34_42_H_._3h_hb1_6881_0001_0001_0001__56__R
DELFQRVMELAFRLVLAAREKNDKDAEERTQRLFRSVAKALESGDQDTAKTLVDRIEKYVKKFG RSPHRPILQAGLPANASTVVGGDVEFVCKVYSDAQPHIQWIKHVPYLKVLKAAGVNTTDKEIEVLYIRNVTFEDAGEYTCLAGNSIGISFHSAWLTVLPAP Motif0041_ems_3hC_830_0001_0001_0002_8731_0001__30__T
SEVHHFLLRLFFKDPDDEDVERILALFLLLKKEGIPPEEVTEIVIKFAEKLGNPELAKELKKILK RSPHRPILQAGLPANASTVVGGDVEFVCKVYSDAQPHIQWIKHVPYLKVLKAAGVNTTDKEIEVLYIRNVTFEDAGEYTCLAGNSIGISFHSAWLTVLPAP pol_c839b00de2d74b58ead539899b931618_0001_000000000_0001_0001__1__S
SEELKEEAKRLIKLLKDLARKASSRRERFILAALAASLEKALKNNDEELLRKLIEVAKSAIRRIQ RSPHRPILQAGLPANASTVVGGDVEFVCKVYSDAQPHIQWIKHVPYLKVLKAAGVNTTDKEIEVLYIRNVTFEDAGEYTCLAGNSIGISFHSAWLTVLPAP mot_H_fastrot_cor_f8f8a4152cc90f14bb898546c27f9520_0001_000000007_0001_34_42_H_._3h_hb1_6881_0001_0001_0001__24__S
SREEVLHILNHLYFIAYERNDEELQHILARAMYIVFELLNRGDEESAKKVAEKHKKIVDKK RSPHRPILQAGLPANASTVVGGDVEFVCKVYSDAQPHIQWIKHVPYLKVLKAAGVNTTDKEIEVLYIRNVTFEDAGEYTCLAGNSIGISFHSAWLTVLPAP Grafting_Motif0433_ems_3hM_3525_0001_0001__54__H
NWEELYEKAKKLVEQAKKENDEDKLNKATLLVYMAHLAASELGDPTAQTSVERLAAHVFHVAI RSPHRPILQAGLPANASTVVGGDVEFVCKVYSDAQPHIQWIKHVPYLKVLKAAGVNTTDKEIEVLYIRNVTFEDAGEYTCLAGNSIGISFHSAWLTVLPAP Motif0138_ems_3hC_333_0001_5851_0001__1__N
DEVHHFPLRLFFKDPDDEDVERILALFLLLKKEGIPPEEVTEIVIKFAEKLGNPELAKELKKILK RSPHRPILQAGLPANASTVVGGDVEFVCKVYSDAQPHIQWIKHVPYLKVLKAAGVNTTDKEIEVLYIRNVTFEDAGEYTCLAGNSIGISFHSAWLTVLPAP pol_c839b00de2d74b58ead539899b931618_0001_000000000_0001_0001__7__P
LEKLERVALLAVRLYMRIGDPEIAKIWFKVMELLHAYQAGHLDEEEAKRAADKLEKELRKFI RSPHRPILQAGLPANASTVVGGDVEFVCKVYSDAQPHIQWIKHVPYLKVLKAAGVNTTDKEIEVLYIRNVTFEDAGEYTCLAGNSIGISFHSAWLTVLPAP Motif0180_HHH_eva_0267_0001_0001_3855_0001__50__A
DEVRELSKKVLHIATRLAFSPNPEDQQLWFKAMRLLDKAESIPDRDKATKVLRKAEKLVSSS RSPHRPILQAGLPANASTVVGGDVEFVCKVYSDAQPHIQWIKHVPYLKVLKAAGVNTTDKEIEVLYIRNVTFEDAGEYTCLAGNSIGISFHSAWLTVLPAP Motif0168_ems_3hC_109_0002_0001_4715_0001__4__R
DIEHLLARAIHRSAQLGDREAVELLTRIFFAAEAGKVSEEWAERLARTILEHQRN RSPHRPILQAGLPANASTVVGGDVEFVCKVYSDAQPHIQWIKHVPYLKVLKAAGVNTTDKEIEVLYIRNVTFEDAGEYTCLAGNSIGISFHSAWLTVLPAP pol_3h_hb1_5199_000000022_0001_0001__32__A
DEVEELSKKVLHIATRLAFSPNPEDQQLKFKAMRLLDKAESIPDRDKATKVLRKAEKLVSSS RSPHRPILQAGLPANASTVVGGDVEFVCKVYSDAQPHIQWIKHVPYLKVLKAAGVNTTDKEIEVLYIRNVTFEDAGEYTCLAGNSIGISFHSAWLTVLPAP Motif0168_ems_3hC_109_0002_0001_4715_0001__29__K
DIEHLLARAIHRSAQLGDREAVELLTRIFFAKEAGKVSEEWAERLARTILEHQRN RSPHRPILQAGLPANASTVVGGDVEFVCKVYSDAQPHIQWIKHVPYLKVLKAAGVNTTDKEIEVLYIRNVTFEDAGEYTCLAGNSIGISFHSAWLTVLPAP pol_3h_hb1_5199_000000022_0001_0001__32__K
DELFQRVMELAFRLVLAAREKNDKDAEERAQRLFRSVAKALESGDQDTAKTLVDEIEKYVKKFG RSPHRPILQAGLPANASTVVGGDVEFVCKVYSDAQPHIQWIKHVPYLKVLKAAGVNTTDKEIEVLYIRNVTFEDAGEYTCLAGNSIGISFHSAWLTVLPAP Motif0041_ems_3hC_830_0001_0001_0002_8731_0001__55__E
DKKELSDTAEKLLKDALDKNDDSKFISANFFALKVAKDVNDERLERIVVKLYNEFMNRYH RSPHRPILQAGLPANASTVVGGDVEFVCKVYSDAQPHIQWIKHVPYLKVLKAAGVNTTDKEIEVLYIRNVTFEDAGEYTCLAGNSIGISFHSAWLTVLPAP ems_3hM_2978_000000028_0001__29__N
SKEERLKELLSLIKEAIKRNLTEEVERLAREAAEIAQELRDEEVLQEALLLWFRFEIRRR RSPHRPILQAGLPANASTVVGGDVEFVCKVYSDAQPHIQWIKHVPYLKVLKAAGVNTTDKEIEVLYIRNVTFEDAGEYTCLAGNSIGISFHSAWLTVLPAP mot_H_normal_3h_hb1_3627_000000010_0001_51_57_H_._3h_hb1_1457_0001_0001_0001_0001__11__S
DEVEELSKKVLHIATRLAFSPNYEDQQLWFKAMRLLDKAESIPDRDKATKVLRKAEKLVSSS RSPHRPILQAGLPANASTVVGGDVEFVCKVYSDAQPHIQWIKHVPYLKVLKAAGVNTTDKEIEVLYIRNVTFEDAGEYTCLAGNSIGISFHSAWLTVLPAP Motif0168_ems_3hC_109_0002_0001_4715_0001__23__Y
DEVHHFLLRLFFKDPDDEDVERILALFLLLKKEGIPPEERTEIVIKFAEKLGNPELAKELKKILK RSPHRPILQAGLPANASTVVGGDVEFVCKVYSDAQPHIQWIKHVPYLKVLKAAGVNTTDKEIEVLYIRNVTFEDAGEYTCLAGNSIGISFHSAWLTVLPAP pol_c839b00de2d74b58ead539899b931618_0001_000000000_0001_0001__40__R
SEELKEEAPRLIKLLKDLARKASDRRERFILAALAASLEKALKNNDEELLRKLIEVAKSAIRRIQ RSPHRPILQAGLPANASTVVGGDVEFVCKVYSDAQPHIQWIKHVPYLKVLKAAGVNTTDKEIEVLYIRNVTFEDAGEYTCLAGNSIGISFHSAWLTVLPAP mot_H_fastrot_cor_f8f8a4152cc90f14bb898546c27f9520_0001_000000007_0001_34_42_H_._3h_hb1_6881_0001_0001_0001__9__P
DKKELSDTHEKLLKDALDKNDDSKFISAVFFALKVAKDVNDERLERIVVKLYNEFMNRYH RSPHRPILQAGLPANASTVVGGDVEFVCKVYSDAQPHIQWIKHVPYLKVLKAAGVNTTDKEIEVLYIRNVTFEDAGEYTCLAGNSIGISFHSAWLTVLPAP ems_3hM_2978_000000028_0001__9__H
DIWHLLARAIHRSAQLGDREAVELLTRIFFALEAGKVSEEWAERLARTILEHQRN RSPHRPILQAGLPANASTVVGGDVEFVCKVYSDAQPHIQWIKHVPYLKVLKAAGVNTTDKEIEVLYIRNVTFEDAGEYTCLAGNSIGISFHSAWLTVLPAP pol_3h_hb1_5199_000000022_0001_0001__3__W
DEVEELSKKVAHIATRLAFSPNPEDQQLWFKAMRLLDKAESIPDRDKATKVLRKAEKLVSSS RSPHRPILQAGLPANASTVVGGDVEFVCKVYSDAQPHIQWIKHVPYLKVLKAAGVNTTDKEIEVLYIRNVTFEDAGEYTCLAGNSIGISFHSAWLTVLPAP Motif0168_ems_3hC_109_0002_0001_4715_0001__11__A
LEKLERVALLAVRLYMRIGDPEIAKIWFKVMELLHAYQAGHLDEEEAKRQADKLEKELRKFI RSPHRPILQAGLPANASTVVGGDVEFVCKVYSDAQPHIQWIKHVPYLKVLKAAGVNTTDKEIEVLYIRNVTFEDAGEYTCLAGNSIGISFHSAWLTVLPAP Motif0180_HHH_eva_0267_0001_0001_3855_0001__50__Q
DIEHLLAWAIHRSAQLGDREAVELLTRIFFALEAGKVSEEWAERLARTILEHQRN RSPHRPILQAGLPANASTVVGGDVEFVCKVYSDAQPHIQWIKHVPYLKVLKAAGVNTTDKEIEVLYIRNVTFEDAGEYTCLAGNSIGISFHSAWLTVLPAP pol_3h_hb1_5199_000000022_0001_0001__8__W
SREEVLRILNHLYFIAYERNDEELQHILARAMYIVFELLNRGDEESAKKVAEKAKKIVDKK RSPHRPILQAGLPANASTVVGGDVEFVCKVYSDAQPHIQWIKHVPYLKVLKAAGVNTTDKEIEVLYIRNVTFEDAGEYTCLAGNSIGISFHSAWLTVLPAP Grafting_Motif0433_ems_3hM_3525_0001_0001__7__R
NWEEAAALALESASRAGVRELNEEILRIFFAVRRGEISEEEAHEMLREIAEKSR RSPHRPILQAGLPANASTVVGGDVEFVCKVYSDAQPHIQWIKHVPYLKVLKAAGVNTTDKEIEVLYIRNVTFEDAGEYTCLAGNSIGISFHSAWLTVLPAP pol_3h_hb1_4534_000000018_0001_0001__18__V
DEVHHFLLRLFFKDPDDEDVERILALFLLLKKEGIPPEEVTEIRIKFAEKLGNPELAKELKKILK RSPHRPILQAGLPANASTVVGGDVEFVCKVYSDAQPHIQWIKHVPYLKVLKAAGVNTTDKEIEVLYIRNVTFEDAGEYTCLAGNSIGISFHSAWLTVLPAP pol_c839b00de2d74b58ead539899b931618_0001_000000000_0001_0001__44__R
NWEEAAALALESASRAGDREINEEILRIFFAVRRGEISEEEAHEMLREIAEKSR RSPHRPILQAGLPANASTVVGGDVEFVCKVYSDAQPHIQWIKHVPYLKVLKAAGVNTTDKEIEVLYIRNVTFEDAGEYTCLAGNSIGISFHSAWLTVLPAP pol_3h_hb1_4534_000000018_0001_0001__21__I
DLREILRKLIEISEELLRKATDEELRELLELVIALSKNALRENDEELLEAAIRYNEVLIRNA RSPHRPILQAGLPANASTVVGGDVEFVCKVYSDAQPHIQWIKHVPYLKVLKAAGVNTTDKEIEVLYIRNVTFEDAGEYTCLAGNSIGISFHSAWLTVLPAP pol_3h_hb1_3583_000000017_0001_0001__38__N
DEVEELSKKVLHIATRLAMSPNPEDQQLWFKAMRLLDKAESIPDRDKATKVLRKAEKLVSSS RSPHRPILQAGLPANASTVVGGDVEFVCKVYSDAQPHIQWIKHVPYLKVLKAAGVNTTDKEIEVLYIRNVTFEDAGEYTCLAGNSIGISFHSAWLTVLPAP Motif0168_ems_3hC_109_0002_0001_4715_0001__19__M
SREEVLHILNHLYFIAYERNDEELQHILARAMYIVFELLNRGDEESAKKVAWKAKKIVDKK RSPHRPILQAGLPANASTVVGGDVEFVCKVYSDAQPHIQWIKHVPYLKVLKAAGVNTTDKEIEVLYIRNVTFEDAGEYTCLAGNSIGISFHSAWLTVLPAP Grafting_Motif0433_ems_3hM_3525_0001_0001__52__W
DIEHLLARAIHRSAQLGDREAVELLTRIFFALEAGKVSQEWAERLARTILEHQRN RSPHRPILQAGLPANASTVVGGDVEFVCKVYSDAQPHIQWIKHVPYLKVLKAAGVNTTDKEIEVLYIRNVTFEDAGEYTCLAGNSIGISFHSAWLTVLPAP pol_3h_hb1_5199_000000022_0001_0001__39__Q
DEVFQRVMELAFRLVLAAREKNDKDAEERAQRLFRSVAKALESGDQDTAKTLVDRIEKYVKKFG RSPHRPILQAGLPANASTVVGGDVEFVCKVYSDAQPHIQWIKHVPYLKVLKAAGVNTTDKEIEVLYIRNVTFEDAGEYTCLAGNSIGISFHSAWLTVLPAP Motif0041_ems_3hC_830_0001_0001_0002_8731_0001__3__V
DELFQRVMELAFRLVLAAREKNDKDAEYRAQRLFRSVAKALESGDQDTAKTLVDRIEKYVKKFG RSPHRPILQAGLPANASTVVGGDVEFVCKVYSDAQPHIQWIKHVPYLKVLKAAGVNTTDKEIEVLYIRNVTFEDAGEYTCLAGNSIGISFHSAWLTVLPAP Motif0041_ems_3hC_830_0001_0001_0002_8731_0001__28__Y
SREEVLHILNHLYFIAYERNDEELQHILARAQYIVFELLNRGDEESAKKVAEKAKKIVDKK RSPHRPILQAGLPANASTVVGGDVEFVCKVYSDAQPHIQWIKHVPYLKVLKAAGVNTTDKEIEVLYIRNVTFEDAGEYTCLAGNSIGISFHSAWLTVLPAP Grafting_Motif0433_ems_3hM_3525_0001_0001__32__Q
DPEKIIRELVRLALEAARKLNDDRVATAMLTLLYAVLRLEKRDPEKAKKLLKEVEEKVKKLIS RSPHRPILQAGLPANASTVVGGDVEFVCKVYSDAQPHIQWIKHVPYLKVLKAAGVNTTDKEIEVLYIRNVTFEDAGEYTCLAGNSIGISFHSAWLTVLPAP mot_H_normal_3h_hb1_3209_000000013_0001_59_63_H_._ems_3hM_1672_0001_0001__29__M
DELFQRVMELAFRLVLAAREKNDKDAEERAFRLFRSVAKALESGDQDTAKTLVDRIEKYVKKFG RSPHRPILQAGLPANASTVVGGDVEFVCKVYSDAQPHIQWIKHVPYLKVLKAAGVNTTDKEIEVLYIRNVTFEDAGEYTCLAGNSIGISFHSAWLTVLPAP Motif0041_ems_3hC_830_0001_0001_0002_8731_0001__31__F
DKKELSDTAEKLGKDALDKNDDSKFISAVFFALKVAKDVNDERLERIVVKLYNEFMNRYH RSPHRPILQAGLPANASTVVGGDVEFVCKVYSDAQPHIQWIKHVPYLKVLKAAGVNTTDKEIEVLYIRNVTFEDAGEYTCLAGNSIGISFHSAWLTVLPAP ems_3hM_2978_000000028_0001__13__G
LEKLERVALLAVRLYMRIGDPEIAKIWFKVMELNHAYQAGHLDEEEAKRRADKLEKELRKFI RSPHRPILQAGLPANASTVVGGDVEFVCKVYSDAQPHIQWIKHVPYLKVLKAAGVNTTDKEIEVLYIRNVTFEDAGEYTCLAGNSIGISFHSAWLTVLPAP Motif0180_HHH_eva_0267_0001_0001_3855_0001__34__N
AWEEAAALALESASRAGDRELNEEILRIFFAVRRGEISEEEAHEMLREIAEKSR RSPHRPILQAGLPANASTVVGGDVEFVCKVYSDAQPHIQWIKHVPYLKVLKAAGVNTTDKEIEVLYIRNVTFEDAGEYTCLAGNSIGISFHSAWLTVLPAP pol_3h_hb1_4534_000000018_0001_0001__1__A
DEVEELSKKVLHIATRLAFSPNPEDQQLWFKAMRLLDKAESIPDRDKTTKVLRKAEKLVSSS RSPHRPILQAGLPANASTVVGGDVEFVCKVYSDAQPHIQWIKHVPYLKVLKAAGVNTTDKEIEVLYIRNVTFEDAGEYTCLAGNSIGISFHSAWLTVLPAP Motif0168_ems_3hC_109_0002_0001_4715_0001__48__T
DISHLLARAIHRSAQLGDREAVELLTRIFFALEAGKVSEEWAERLARTILEHQRN RSPHRPILQAGLPANASTVVGGDVEFVCKVYSDAQPHIQWIKHVPYLKVLKAAGVNTTDKEIEVLYIRNVTFEDAGEYTCLAGNSIGISFHSAWLTVLPAP pol_3h_hb1_5199_000000022_0001_0001__3__S
DKKELSDTAEKLLKDALDKNDDSKFISAVFFALKVAKDVNDERLERIVVKLYNRFMNRYH RSPHRPILQAGLPANASTVVGGDVEFVCKVYSDAQPHIQWIKHVPYLKVLKAAGVNTTDKEIEVLYIRNVTFEDAGEYTCLAGNSIGISFHSAWLTVLPAP ems_3hM_2978_000000028_0001__54__R
DELFQRVMELAFRLVLAAREKNDKDAEERAQRLFRKVAKALESGDQDTAKTLVDRIEKYVKKFG RSPHRPILQAGLPANASTVVGGDVEFVCKVYSDAQPHIQWIKHVPYLKVLKAAGVNTTDKEIEVLYIRNVTFEDAGEYTCLAGNSIGISFHSAWLTVLPAP Motif0041_ems_3hC_830_0001_0001_0002_8731_0001__36__K
DEVEELSKKVLHIATRLAFSPNPENQQLWFKAMRLLDKAESIPDRDKATKVLRKAEKLVSSS RSPHRPILQAGLPANASTVVGGDVEFVCKVYSDAQPHIQWIKHVPYLKVLKAAGVNTTDKEIEVLYIRNVTFEDAGEYTCLAGNSIGISFHSAWLTVLPAP Motif0168_ems_3hC_109_0002_0001_4715_0001__25__N
SREEVLHILEHLYFIAYERNDEELQHILARAMYIVFELLNRGDEESAKKVAEKAKKIVDKK RSPHRPILQAGLPANASTVVGGDVEFVCKVYSDAQPHIQWIKHVPYLKVLKAAGVNTTDKEIEVLYIRNVTFEDAGEYTCLAGNSIGISFHSAWLTVLPAP Grafting_Motif0433_ems_3hM_3525_0001_0001__10__E
DEVEELSKKVLHIATRLAFSPQPEDQQLWFKAMRLLDKAESIPDRDKATKVLRKAEKLVSSS RSPHRPILQAGLPANASTVVGGDVEFVCKVYSDAQPHIQWIKHVPYLKVLKAAGVNTTDKEIEVLYIRNVTFEDAGEYTCLAGNSIGISFHSAWLTVLPAP Motif0168_ems_3hC_109_0002_0001_4715_0001__22__Q
LEKLERVALLAVRLYMRIGDPEIAKIWFKVMELLHAYQAGHLDEEIAKRRADKLEKELRKFI RSPHRPILQAGLPANASTVVGGDVEFVCKVYSDAQPHIQWIKHVPYLKVLKAAGVNTTDKEIEVLYIRNVTFEDAGEYTCLAGNSIGISFHSAWLTVLPAP Motif0180_HHH_eva_0267_0001_0001_3855_0001__46__I
DEVHHFLLRLFFKDPDDEDVERILALFLLLKKEGIPPEEVTEIVIKFAEKEGNPELAKELKKILK RSPHRPILQAGLPANASTVVGGDVEFVCKVYSDAQPHIQWIKHVPYLKVLKAAGVNTTDKEIEVLYIRNVTFEDAGEYTCLAGNSIGISFHSAWLTVLPAP pol_c839b00de2d74b58ead539899b931618_0001_000000000_0001_0001__51__E
SREEVLHILNHLYFIAYERNDEELAHILARAMYIVFELLNRGDEESAKKVAEKAKKIVDKK RSPHRPILQAGLPANASTVVGGDVEFVCKVYSDAQPHIQWIKHVPYLKVLKAAGVNTTDKEIEVLYIRNVTFEDAGEYTCLAGNSIGISFHSAWLTVLPAP Grafting_Motif0433_ems_3hM_3525_0001_0001__25__A
SKEERLKELLRLIVEAIKRNLTEEVERLAREAAEIAQELRDEEVLQEALLLWFRFEIRRR RSPHRPILQAGLPANASTVVGGDVEFVCKVYSDAQPHIQWIKHVPYLKVLKAAGVNTTDKEIEVLYIRNVTFEDAGEYTCLAGNSIGISFHSAWLTVLPAP mot_H_normal_3h_hb1_3627_000000010_0001_51_57_H_._3h_hb1_1457_0001_0001_0001_0001__14__V
LEKLERVALLAVRLYMRIGDPEIAKIWFKVMELLHYYQAGHLDEEEAKRRADKLEKELRKFI RSPHRPILQAGLPANASTVVGGDVEFVCKVYSDAQPHIQWIKHVPYLKVLKAAGVNTTDKEIEVLYIRNVTFEDAGEYTCLAGNSIGISFHSAWLTVLPAP Motif0180_HHH_eva_0267_0001_0001_3855_0001__36__Y
DELFQRVMELAFRLVLAAREKNDKDAEERAQRLFRSVTKALESGDQDTAKTLVDRIEKYVKKFG RSPHRPILQAGLPANASTVVGGDVEFVCKVYSDAQPHIQWIKHVPYLKVLKAAGVNTTDKEIEVLYIRNVTFEDAGEYTCLAGNSIGISFHSAWLTVLPAP Motif0041_ems_3hC_830_0001_0001_0002_8731_0001__38__T
DKKELSDTAEKLLKDALDFNDDSKFISAVFFALKVAKDVNDERLERIVVKLYNEFMNRYH RSPHRPILQAGLPANASTVVGGDVEFVCKVYSDAQPHIQWIKHVPYLKVLKAAGVNTTDKEIEVLYIRNVTFEDAGEYTCLAGNSIGISFHSAWLTVLPAP ems_3hM_2978_000000028_0001__19__F
LEKLERVALLAVRLYMRIGDPEIAMIWFKVMELLHAYQAGHLDEEEAKRRADKLEKELRKFI RSPHRPILQAGLPANASTVVGGDVEFVCKVYSDAQPHIQWIKHVPYLKVLKAAGVNTTDKEIEVLYIRNVTFEDAGEYTCLAGNSIGISFHSAWLTVLPAP Motif0180_HHH_eva_0267_0001_0001_3855_0001__25__M
DIEHLLARAIHVSAQLGDREAVELLTRIFFALEAGKVSEEWAERLARTILEHQRN RSPHRPILQAGLPANASTVVGGDVEFVCKVYSDAQPHIQWIKHVPYLKVLKAAGVNTTDKEIEVLYIRNVTFEDAGEYTCLAGNSIGISFHSAWLTVLPAP pol_3h_hb1_5199_000000022_0001_0001__12__V
DEVHHFLLRLFFKDPDDEDVERILALFLLFKKEGIPPEEVTEIVIKFAEKLGNPELAKELKKILK RSPHRPILQAGLPANASTVVGGDVEFVCKVYSDAQPHIQWIKHVPYLKVLKAAGVNTTDKEIEVLYIRNVTFEDAGEYTCLAGNSIGISFHSAWLTVLPAP pol_c839b00de2d74b58ead539899b931618_0001_000000000_0001_0001__30__F
DEVEELSKKVLHIATRLAFSPNPEDQQLWFKAMRLLDKAESIPDRDKATKVLSKAEKLVSSS RSPHRPILQAGLPANASTVVGGDVEFVCKVYSDAQPHIQWIKHVPYLKVLKAAGVNTTDKEIEVLYIRNVTFEDAGEYTCLAGNSIGISFHSAWLTVLPAP Motif0168_ems_3hC_109_0002_0001_4715_0001__53__S
SREEVLHILNHLYFIAYERNDEELQHILARAMYIVFELLNRGDEESAKKVAEKAEKIVDKK RSPHRPILQAGLPANASTVVGGDVEFVCKVYSDAQPHIQWIKHVPYLKVLKAAGVNTTDKEIEVLYIRNVTFEDAGEYTCLAGNSIGISFHSAWLTVLPAP Grafting_Motif0433_ems_3hM_3525_0001_0001__55__E
SEELKEEAKRLIKLLKDLARKASDRRERFILAALAASLEKALKNPDEELLRKLIEVAKSAIRRIQ RSPHRPILQAGLPANASTVVGGDVEFVCKVYSDAQPHIQWIKHVPYLKVLKAAGVNTTDKEIEVLYIRNVTFEDAGEYTCLAGNSIGISFHSAWLTVLPAP mot_H_fastrot_cor_f8f8a4152cc90f14bb898546c27f9520_0001_000000007_0001_34_42_H_._3h_hb1_6881_0001_0001_0001__45__P
SEELKEEAKRLIKLLKDLARKASDRRERFILAALAASLEKALKNNDEELLRKLIEVAKSAIRRIG RSPHRPILQAGLPANASTVVGGDVEFVCKVYSDAQPHIQWIKHVPYLKVLKAAGVNTTDKEIEVLYIRNVTFEDAGEYTCLAGNSIGISFHSAWLTVLPAP mot_H_fastrot_cor_f8f8a4152cc90f14bb898546c27f9520_0001_000000007_0001_34_42_H_._3h_hb1_6881_0001_0001_0001__65__G
DEVEELSKKVLHIATRLAPSPNPEDQQLWFKAMRLLDKAESIPDRDKATKVLRKAEKLVSSS RSPHRPILQAGLPANASTVVGGDVEFVCKVYSDAQPHIQWIKHVPYLKVLKAAGVNTTDKEIEVLYIRNVTFEDAGEYTCLAGNSIGISFHSAWLTVLPAP Motif0168_ems_3hC_109_0002_0001_4715_0001__19__P
SREEVLHILNHLYFIAYIRNDEELQHILARAMYIVFELLNRGDEESAKKVAEKAKKIVDKK RSPHRPILQAGLPANASTVVGGDVEFVCKVYSDAQPHIQWIKHVPYLKVLKAAGVNTTDKEIEVLYIRNVTFEDAGEYTCLAGNSIGISFHSAWLTVLPAP Grafting_Motif0433_ems_3hM_3525_0001_0001__18__I
LGKLERVALLAVRLYMRIGDPEIAKIWFKVMELLHAYQAGHLDEEEAKRRADKLEKELRKFI RSPHRPILQAGLPANASTVVGGDVEFVCKVYSDAQPHIQWIKHVPYLKVLKAAGVNTTDKEIEVLYIRNVTFEDAGEYTCLAGNSIGISFHSAWLTVLPAP Motif0180_HHH_eva_0267_0001_0001_3855_0001__2__G
SWEELYEKAKKLVEQAKKENDEDKLNKATLLVYMAHLDASELGDPTAQTSVERLAAHVFHVAI RSPHRPILQAGLPANASTVVGGDVEFVCKVYSDAQPHIQWIKHVPYLKVLKAAGVNTTDKEIEVLYIRNVTFEDAGEYTCLAGNSIGISFHSAWLTVLPAP Motif0138_ems_3hC_333_0001_5851_0001__38__D
LEKLERVILLAVRLYMRIGDPEIAKIWFKVMELLHAYQAGHLDEEEAKRRADKLEKELRKFI RSPHRPILQAGLPANASTVVGGDVEFVCKVYSDAQPHIQWIKHVPYLKVLKAAGVNTTDKEIEVLYIRNVTFEDAGEYTCLAGNSIGISFHSAWLTVLPAP Motif0180_HHH_eva_0267_0001_0001_3855_0001__8__I
DEVEELSKKVLHIATRNAFSPNPEDQQLWFKAMRLLDKAESIPDRDKATKVLRKAEKLVSSS RSPHRPILQAGLPANASTVVGGDVEFVCKVYSDAQPHIQWIKHVPYLKVLKAAGVNTTDKEIEVLYIRNVTFEDAGEYTCLAGNSIGISFHSAWLTVLPAP Motif0168_ems_3hC_109_0002_0001_4715_0001__17__N
SWEELYEKAKKYVEQAKKENDEDKLNKATLLVYMAHLAASELGDPTAQTSVERLAAHVFHVAI RSPHRPILQAGLPANASTVVGGDVEFVCKVYSDAQPHIQWIKHVPYLKVLKAAGVNTTDKEIEVLYIRNVTFEDAGEYTCLAGNSIGISFHSAWLTVLPAP Motif0138_ems_3hC_333_0001_5851_0001__12__Y
SREEVLHILNHLYFIMYERNDEELQHILARAMYIVFELLNRGDEESAKKVAEKAKKIVDKK RSPHRPILQAGLPANASTVVGGDVEFVCKVYSDAQPHIQWIKHVPYLKVLKAAGVNTTDKEIEVLYIRNVTFEDAGEYTCLAGNSIGISFHSAWLTVLPAP Grafting_Motif0433_ems_3hM_3525_0001_0001__16__M
LEKLERVALLAVRLYMNIGDPEIAKIWFKVMELLHAYQAGHLDEEEAKRRADKLEKELRKFI RSPHRPILQAGLPANASTVVGGDVEFVCKVYSDAQPHIQWIKHVPYLKVLKAAGVNTTDKEIEVLYIRNVTFEDAGEYTCLAGNSIGISFHSAWLTVLPAP Motif0180_HHH_eva_0267_0001_0001_3855_0001__17__N
DKKELSDTAEKLAKDALDKNDDSKFISAVFFALKVAKDVNDERLERIVVKLYNEFMNRYH RSPHRPILQAGLPANASTVVGGDVEFVCKVYSDAQPHIQWIKHVPYLKVLKAAGVNTTDKEIEVLYIRNVTFEDAGEYTCLAGNSIGISFHSAWLTVLPAP ems_3hM_2978_000000028_0001__13__A
LEKLERVALLAVRLYMRIGFPEIAKIWFKVMELLHAYQAGHLDEEEAKRRADKLEKELRKFI RSPHRPILQAGLPANASTVVGGDVEFVCKVYSDAQPHIQWIKHVPYLKVLKAAGVNTTDKEIEVLYIRNVTFEDAGEYTCLAGNSIGISFHSAWLTVLPAP Motif0180_HHH_eva_0267_0001_0001_3855_0001__20__F
DELFQRVMELAFRLVLAAREKNDKDAEERAQRLFRSVAKALKSGDQDTAKTLVDRIEKYVKKFG RSPHRPILQAGLPANASTVVGGDVEFVCKVYSDAQPHIQWIKHVPYLKVLKAAGVNTTDKEIEVLYIRNVTFEDAGEYTCLAGNSIGISFHSAWLTVLPAP Motif0041_ems_3hC_830_0001_0001_0002_8731_0001__42__K
DIEHLLARAIHRSAQLGRREAVELLTRIFFALEAGKVSEEWAERLARTILEHQRN RSPHRPILQAGLPANASTVVGGDVEFVCKVYSDAQPHIQWIKHVPYLKVLKAAGVNTTDKEIEVLYIRNVTFEDAGEYTCLAGNSIGISFHSAWLTVLPAP pol_3h_hb1_5199_000000022_0001_0001__18__R
DEVHHFLLRLFFKDPDDEDVERILALFLLLKKEGIPPEEVTEIVRKFAEKLGNPELAKELKKILK RSPHRPILQAGLPANASTVVGGDVEFVCKVYSDAQPHIQWIKHVPYLKVLKAAGVNTTDKEIEVLYIRNVTFEDAGEYTCLAGNSIGISFHSAWLTVLPAP pol_c839b00de2d74b58ead539899b931618_0001_000000000_0001_0001__45__R
NWEEAAALAVESASRAGDRELNEEILRIFFAVRRGEISEEEAHEMLREIAEKSR RSPHRPILQAGLPANASTVVGGDVEFVCKVYSDAQPHIQWIKHVPYLKVLKAAGVNTTDKEIEVLYIRNVTFEDAGEYTCLAGNSIGISFHSAWLTVLPAP pol_3h_hb1_4534_000000018_0001_0001__10__V
SREEVLHILNHLYFIAYERNDEELQHILARAMYIVMELLNRGDEESAKKVAEKAKKIVDKK RSPHRPILQAGLPANASTVVGGDVEFVCKVYSDAQPHIQWIKHVPYLKVLKAAGVNTTDKEIEVLYIRNVTFEDAGEYTCLAGNSIGISFHSAWLTVLPAP Grafting_Motif0433_ems_3hM_3525_0001_0001__36__M
NWEEAAALALESASRAGDRELNEEILRIFFAVRRGEISEEEVHEMLREIAEKSR RSPHRPILQAGLPANASTVVGGDVEFVCKVYSDAQPHIQWIKHVPYLKVLKAAGVNTTDKEIEVLYIRNVTFEDAGEYTCLAGNSIGISFHSAWLTVLPAP pol_3h_hb1_4534_000000018_0001_0001__42__V
DEVHHFLLRLFFKDPDDEDVERILALFLPLKKEGIPPEEVTEIVIKFAEKLGNPELAKELKKILK RSPHRPILQAGLPANASTVVGGDVEFVCKVYSDAQPHIQWIKHVPYLKVLKAAGVNTTDKEIEVLYIRNVTFEDAGEYTCLAGNSIGISFHSAWLTVLPAP pol_c839b00de2d74b58ead539899b931618_0001_000000000_0001_0001__29__P
DEVHHFLLRLFFKDPDDEDVERILALFLLLKKEGIPPEEVTEIVIKYAEKLGNPELAKELKKILK RSPHRPILQAGLPANASTVVGGDVEFVCKVYSDAQPHIQWIKHVPYLKVLKAAGVNTTDKEIEVLYIRNVTFEDAGEYTCLAGNSIGISFHSAWLTVLPAP pol_c839b00de2d74b58ead539899b931618_0001_000000000_0001_0001__47__Y
NWEEAAALALESASRAGDRELNEEILRIFFAVRRGEFSEEEAHEMLREIAEKSR RSPHRPILQAGLPANASTVVGGDVEFVCKVYSDAQPHIQWIKHVPYLKVLKAAGVNTTDKEIEVLYIRNVTFEDAGEYTCLAGNSIGISFHSAWLTVLPAP pol_3h_hb1_4534_000000018_0001_0001__37__F
SEELKEEAKRLIKLLKDLARKASDRRERFILAALAASLEKALKNNDEELLRKLIEVAASAIRRIQ RSPHRPILQAGLPANASTVVGGDVEFVCKVYSDAQPHIQWIKHVPYLKVLKAAGVNTTDKEIEVLYIRNVTFEDAGEYTCLAGNSIGISFHSAWLTVLPAP mot_H_fastrot_cor_f8f8a4152cc90f14bb898546c27f9520_0001_000000007_0001_34_42_H_._3h_hb1_6881_0001_0001_0001__58__A
DEVHHFSLRLFFKDPDDEDVERILALFLLLKKEGIPPEEVTEIVIKFAEKLGNPELAKELKKILK RSPHRPILQAGLPANASTVVGGDVEFVCKVYSDAQPHIQWIKHVPYLKVLKAAGVNTTDKEIEVLYIRNVTFEDAGEYTCLAGNSIGISFHSAWLTVLPAP pol_c839b00de2d74b58ead539899b931618_0001_000000000_0001_0001__7__S
SWEELYEKAKKLVEQAKKENDEFKLNKATLLVYMAHLAASELGDPTAQTSVERLAAHVFHVAI RSPHRPILQAGLPANASTVVGGDVEFVCKVYSDAQPHIQWIKHVPYLKVLKAAGVNTTDKEIEVLYIRNVTFEDAGEYTCLAGNSIGISFHSAWLTVLPAP Motif0138_ems_3hC_333_0001_5851_0001__23__F
SREEVLHILNHLYFIAYERNDEELQHILARSMYIVFELLNRGDEESAKKVAEKAKKIVDKK RSPHRPILQAGLPANASTVVGGDVEFVCKVYSDAQPHIQWIKHVPYLKVLKAAGVNTTDKEIEVLYIRNVTFEDAGEYTCLAGNSIGISFHSAWLTVLPAP Grafting_Motif0433_ems_3hM_3525_0001_0001__31__S
DEVEELSKNVLHIATRLAFSPNPEDQQLWFKAMRLLDKAESIPDRDKATKVLRKAEKLVSSS RSPHRPILQAGLPANASTVVGGDVEFVCKVYSDAQPHIQWIKHVPYLKVLKAAGVNTTDKEIEVLYIRNVTFEDAGEYTCLAGNSIGISFHSAWLTVLPAP Motif0168_ems_3hC_109_0002_0001_4715_0001__9__N
SEELKEEAKRLIKLLKDLDRKASDRRERFILAALAASLEKALKNNDEELLRKLIEVAKSAIRRIQ RSPHRPILQAGLPANASTVVGGDVEFVCKVYSDAQPHIQWIKHVPYLKVLKAAGVNTTDKEIEVLYIRNVTFEDAGEYTCLAGNSIGISFHSAWLTVLPAP mot_H_fastrot_cor_f8f8a4152cc90f14bb898546c27f9520_0001_000000007_0001_34_42_H_._3h_hb1_6881_0001_0001_0001__19__D
SWEELYEKAKKLSEQAKKENDEDKLNKATLLVYMAHLAASELGDPTAQTSVERLAAHVFHVAI RSPHRPILQAGLPANASTVVGGDVEFVCKVYSDAQPHIQWIKHVPYLKVLKAAGVNTTDKEIEVLYIRNVTFEDAGEYTCLAGNSIGISFHSAWLTVLPAP Motif0138_ems_3hC_333_0001_5851_0001__13__S
DKKELIDTAEKLLKDALDKNDDSKFISAVFFALKVAKDVNDERLERIVVKLYNEFMNRYH RSPHRPILQAGLPANASTVVGGDVEFVCKVYSDAQPHIQWIKHVPYLKVLKAAGVNTTDKEIEVLYIRNVTFEDAGEYTCLAGNSIGISFHSAWLTVLPAP ems_3hM_2978_000000028_0001__6__I
SEELKEEAKRLIKLLKDLARKASDRRERFILAALAASLEKALKNNDEELLRKCIEVAKSAIRRIQ RSPHRPILQAGLPANASTVVGGDVEFVCKVYSDAQPHIQWIKHVPYLKVLKAAGVNTTDKEIEVLYIRNVTFEDAGEYTCLAGNSIGISFHSAWLTVLPAP mot_H_fastrot_cor_f8f8a4152cc90f14bb898546c27f9520_0001_000000007_0001_34_42_H_._3h_hb1_6881_0001_0001_0001__53__C
LEKLERVALLAVRLYMRIGDPEIAKIWFKVMELLHAHQAGHLDEEEAKRRADKLEKELRKFI RSPHRPILQAGLPANASTVVGGDVEFVCKVYSDAQPHIQWIKHVPYLKVLKAAGVNTTDKEIEVLYIRNVTFEDAGEYTCLAGNSIGISFHSAWLTVLPAP Motif0180_HHH_eva_0267_0001_0001_3855_0001__37__H
SWEELYEKAKKLVEQAKKENDEDKLNKATLLVYMAHLAHSELGDPTAQTSVERLAAHVFHVAI RSPHRPILQAGLPANASTVVGGDVEFVCKVYSDAQPHIQWIKHVPYLKVLKAAGVNTTDKEIEVLYIRNVTFEDAGEYTCLAGNSIGISFHSAWLTVLPAP Motif0138_ems_3hC_333_0001_5851_0001__39__H
SEELKEEAKRLIKLLKDLARKASDRRERFILAALAASLEKALPNNDEELLRKLIEVAKSAIRRIQ RSPHRPILQAGLPANASTVVGGDVEFVCKVYSDAQPHIQWIKHVPYLKVLKAAGVNTTDKEIEVLYIRNVTFEDAGEYTCLAGNSIGISFHSAWLTVLPAP mot_H_fastrot_cor_f8f8a4152cc90f14bb898546c27f9520_0001_000000007_0001_34_42_H_._3h_hb1_6881_0001_0001_0001__43__P
SREEVLHILNHLYFIAYERNDEELQHILARAMYIVFELLNRSDEESAKKVAEKAKKIVDKK RSPHRPILQAGLPANASTVVGGDVEFVCKVYSDAQPHIQWIKHVPYLKVLKAAGVNTTDKEIEVLYIRNVTFEDAGEYTCLAGNSIGISFHSAWLTVLPAP Grafting_Motif0433_ems_3hM_3525_0001_0001__42__S
SEELCEEAKRLIKLLKDLARKASDRRERFILAALAASLEKALKNNDEELLRKLIEVAKSAIRRIQ RSPHRPILQAGLPANASTVVGGDVEFVCKVYSDAQPHIQWIKHVPYLKVLKAAGVNTTDKEIEVLYIRNVTFEDAGEYTCLAGNSIGISFHSAWLTVLPAP mot_H_fastrot_cor_f8f8a4152cc90f14bb898546c27f9520_0001_000000007_0001_34_42_H_._3h_hb1_6881_0001_0001_0001__5__C
DELFQRVMELAFRLVLAAREKNDKDAEERAQRLFQSVAKALESGDQDTAKTLVDRIEKYVKKFG RSPHRPILQAGLPANASTVVGGDVEFVCKVYSDAQPHIQWIKHVPYLKVLKAAGVNTTDKEIEVLYIRNVTFEDAGEYTCLAGNSIGISFHSAWLTVLPAP Motif0041_ems_3hC_830_0001_0001_0002_8731_0001__35__Q
DEVEELSKKVLHIATRLAFSPNPEDQQLWFKAERLLDKAESIPDRDKATKVLRKAEKLVSSS RSPHRPILQAGLPANASTVVGGDVEFVCKVYSDAQPHIQWIKHVPYLKVLKAAGVNTTDKEIEVLYIRNVTFEDAGEYTCLAGNSIGISFHSAWLTVLPAP Motif0168_ems_3hC_109_0002_0001_4715_0001__33__E
SWEELYEKAKKLVEQAKKENDEDKLNKATLLTYMAHLAASELGDPTAQTSVERLAAHVFHVAI RSPHRPILQAGLPANASTVVGGDVEFVCKVYSDAQPHIQWIKHVPYLKVLKAAGVNTTDKEIEVLYIRNVTFEDAGEYTCLAGNSIGISFHSAWLTVLPAP Motif0138_ems_3hC_333_0001_5851_0001__32__T
DKKELSDTAEKLLKDALDKNDDSKFISAVFKALKVAKDVNDERLERIVVKLYNEFMNRYH RSPHRPILQAGLPANASTVVGGDVEFVCKVYSDAQPHIQWIKHVPYLKVLKAAGVNTTDKEIEVLYIRNVTFEDAGEYTCLAGNSIGISFHSAWLTVLPAP ems_3hM_2978_000000028_0001__31__K
DELFQRVMELAFRLVLAAREKNDKDAEERAQRLFRSVAKANESGDQDTAKTLVDRIEKYVKKFG RSPHRPILQAGLPANASTVVGGDVEFVCKVYSDAQPHIQWIKHVPYLKVLKAAGVNTTDKEIEVLYIRNVTFEDAGEYTCLAGNSIGISFHSAWLTVLPAP Motif0041_ems_3hC_830_0001_0001_0002_8731_0001__41__N
SEELKEEAKRLIKLLKDLARKASDRRERFILACLAASLEKALKNNDEELLRKLIEVAKSAIRRIQ RSPHRPILQAGLPANASTVVGGDVEFVCKVYSDAQPHIQWIKHVPYLKVLKAAGVNTTDKEIEVLYIRNVTFEDAGEYTCLAGNSIGISFHSAWLTVLPAP mot_H_fastrot_cor_f8f8a4152cc90f14bb898546c27f9520_0001_000000007_0001_34_42_H_._3h_hb1_6881_0001_0001_0001__33__C
LEKLERVALLAVRLRMRIGDPEIAKIWFKVMELLHAYQAGHLDEEEAKRRADKLEKELRKFI RSPHRPILQAGLPANASTVVGGDVEFVCKVYSDAQPHIQWIKHVPYLKVLKAAGVNTTDKEIEVLYIRNVTFEDAGEYTCLAGNSIGISFHSAWLTVLPAP Motif0180_HHH_eva_0267_0001_0001_3855_0001__15__R
NWEEAAALALESVSRAGDRELNEEILRIFFAVRRGEISEEEAHEMLREIAEKSR RSPHRPILQAGLPANASTVVGGDVEFVCKVYSDAQPHIQWIKHVPYLKVLKAAGVNTTDKEIEVLYIRNVTFEDAGEYTCLAGNSIGISFHSAWLTVLPAP pol_3h_hb1_4534_000000018_0001_0001__13__V
DIEHLLARAIHRSANLGDREAVELLTRIFFALEAGKVSEEWAERLARTILEHQRN RSPHRPILQAGLPANASTVVGGDVEFVCKVYSDAQPHIQWIKHVPYLKVLKAAGVNTTDKEIEVLYIRNVTFEDAGEYTCLAGNSIGISFHSAWLTVLPAP pol_3h_hb1_5199_000000022_0001_0001__15__N
DLRERLRKLIEISEELLRKATDEELRELLELVIALSKEALRENDEELLEAAIRYNEVLIRNA RSPHRPILQAGLPANASTVVGGDVEFVCKVYSDAQPHIQWIKHVPYLKVLKAAGVNTTDKEIEVLYIRNVTFEDAGEYTCLAGNSIGISFHSAWLTVLPAP pol_3h_hb1_3583_000000017_0001_0001__5__R
DEVEELSKKVLHIWTRLAFSPNPEDQQLWFKAMRLLDKAESIPDRDKATKVLRKAEKLVSSS RSPHRPILQAGLPANASTVVGGDVEFVCKVYSDAQPHIQWIKHVPYLKVLKAAGVNTTDKEIEVLYIRNVTFEDAGEYTCLAGNSIGISFHSAWLTVLPAP Motif0168_ems_3hC_109_0002_0001_4715_0001__14__W
DEVHHFLLRLFFKDPDDEPVERILALFLLLKKEGIPPEEVTEIVIKFAEKLGNPELAKELKKILK RSPHRPILQAGLPANASTVVGGDVEFVCKVYSDAQPHIQWIKHVPYLKVLKAAGVNTTDKEIEVLYIRNVTFEDAGEYTCLAGNSIGISFHSAWLTVLPAP pol_c839b00de2d74b58ead539899b931618_0001_000000000_0001_0001__19__P
DIEHLLARAIHRSAQIGDREAVELLTRIFFALEAGKVSEEWAERLARTILEHQRN RSPHRPILQAGLPANASTVVGGDVEFVCKVYSDAQPHIQWIKHVPYLKVLKAAGVNTTDKEIEVLYIRNVTFEDAGEYTCLAGNSIGISFHSAWLTVLPAP pol_3h_hb1_5199_000000022_0001_0001__16__I
SWEELYEKAKKLVEQAKKENDEDKLNKATLLVYMAHLAASELGDPTAQTSVEREAAHVFHVAI RSPHRPILQAGLPANASTVVGGDVEFVCKVYSDAQPHIQWIKHVPYLKVLKAAGVNTTDKEIEVLYIRNVTFEDAGEYTCLAGNSIGISFHSAWLTVLPAP Motif0138_ems_3hC_333_0001_5851_0001__54__E
SWEELYEKAKKLVEQAKKENDHDKLNKATLLVYMAHLAASELGDPTAQTSVERLAAHVFHVAI RSPHRPILQAGLPANASTVVGGDVEFVCKVYSDAQPHIQWIKHVPYLKVLKAAGVNTTDKEIEVLYIRNVTFEDAGEYTCLAGNSIGISFHSAWLTVLPAP Motif0138_ems_3hC_333_0001_5851_0001__22__H
DEVHHFLLRLFFKDMDDEDVERILALFLLLKKEGIPPEEVTEIVIKFAEKLGNPELAKELKKILK RSPHRPILQAGLPANASTVVGGDVEFVCKVYSDAQPHIQWIKHVPYLKVLKAAGVNTTDKEIEVLYIRNVTFEDAGEYTCLAGNSIGISFHSAWLTVLPAP pol_c839b00de2d74b58ead539899b931618_0001_000000000_0001_0001__15__M
SREEVLHILNHLYFIAYERNDEELQHILVRAMYIVFELLNRGDEESAKKVAEKAKKIVDKK RSPHRPILQAGLPANASTVVGGDVEFVCKVYSDAQPHIQWIKHVPYLKVLKAAGVNTTDKEIEVLYIRNVTFEDAGEYTCLAGNSIGISFHSAWLTVLPAP Grafting_Motif0433_ems_3hM_3525_0001_0001__29__V
SREEVLHILNHLYFIAYERNDEELQHILARALYIVFELLNRGDEESAKKVAEKAKKIVDKK RSPHRPILQAGLPANASTVVGGDVEFVCKVYSDAQPHIQWIKHVPYLKVLKAAGVNTTDKEIEVLYIRNVTFEDAGEYTCLAGNSIGISFHSAWLTVLPAP Grafting_Motif0433_ems_3hM_3525_0001_0001__32__L
DELFQRVMELAFRLVLAAREKNDKDAEERAQRLFRSVAKALESGDQDTAKTLVWRIEKYVKKFG RSPHRPILQAGLPANASTVVGGDVEFVCKVYSDAQPHIQWIKHVPYLKVLKAAGVNTTDKEIEVLYIRNVTFEDAGEYTCLAGNSIGISFHSAWLTVLPAP Motif0041_ems_3hC_830_0001_0001_0002_8731_0001__54__W
NWEEAAALALESASRAGDRELNEEILRIFFLVRRGEISEEEAHEMLREIAEKSR RSPHRPILQAGLPANASTVVGGDVEFVCKVYSDAQPHIQWIKHVPYLKVLKAAGVNTTDKEIEVLYIRNVTFEDAGEYTCLAGNSIGISFHSAWLTVLPAP pol_3h_hb1_4534_000000018_0001_0001__31__L
DEVHHFLLRLFFKDPDDEDVERILALFLLLKKEGIPPEEVTEIVIKFAEKLHNPELAKELKKILK RSPHRPILQAGLPANASTVVGGDVEFVCKVYSDAQPHIQWIKHVPYLKVLKAAGVNTTDKEIEVLYIRNVTFEDAGEYTCLAGNSIGISFHSAWLTVLPAP pol_c839b00de2d74b58ead539899b931618_0001_000000000_0001_0001__52__H
NWEEAAQLALESASRAGDRELNEEILRIFFAVRRGEISEEEAHEMLREIAEKSR RSPHRPILQAGLPANASTVVGGDVEFVCKVYSDAQPHIQWIKHVPYLKVLKAAGVNTTDKEIEVLYIRNVTFEDAGEYTCLAGNSIGISFHSAWLTVLPAP pol_3h_hb1_4534_000000018_0001_0001__7__Q
NWEEAAALALESASRAGDRELNEEILRIFFAVRSGEISEEEAHEMLREIAEKSR RSPHRPILQAGLPANASTVVGGDVEFVCKVYSDAQPHIQWIKHVPYLKVLKAAGVNTTDKEIEVLYIRNVTFEDAGEYTCLAGNSIGISFHSAWLTVLPAP pol_3h_hb1_4534_000000018_0001_0001__34__S
DKKELSDTAEKLLKDALDKNDDSKFISAVFFALKVAKDVNDERGERIVVKLYNEFMNRYH RSPHRPILQAGLPANASTVVGGDVEFVCKVYSDAQPHIQWIKHVPYLKVLKAAGVNTTDKEIEVLYIRNVTFEDAGEYTCLAGNSIGISFHSAWLTVLPAP ems_3hM_2978_000000028_0001__44__G
EEKLERVALLAVRLYMRIGDPEIAKIWFKVMELLHAYQAGHLDEEEAKRRADKLEKELRKFI RSPHRPILQAGLPANASTVVGGDVEFVCKVYSDAQPHIQWIKHVPYLKVLKAAGVNTTDKEIEVLYIRNVTFEDAGEYTCLAGNSIGISFHSAWLTVLPAP Motif0180_HHH_eva_0267_0001_0001_3855_0001__1__E
DIEHLLARAIHRSAQLGDREAVELLTRIFFALEAGKVSEEWAERLARTILEHIRN RSPHRPILQAGLPANASTVVGGDVEFVCKVYSDAQPHIQWIKHVPYLKVLKAAGVNTTDKEIEVLYIRNVTFEDAGEYTCLAGNSIGISFHSAWLTVLPAP pol_3h_hb1_5199_000000022_0001_0001__53__I
SWEELYEKAKKLVEQAKKENDEDKLNKATLLVYMWHLAASELGDPTAQTSVERLAAHVFHVAI RSPHRPILQAGLPANASTVVGGDVEFVCKVYSDAQPHIQWIKHVPYLKVLKAAGVNTTDKEIEVLYIRNVTFEDAGEYTCLAGNSIGISFHSAWLTVLPAP Motif0138_ems_3hC_333_0001_5851_0001__35__W
DELFQRVMELAFRLVLAAREKNDKDAEERAQRLFRSVAKALESGDQDTIKTLVDRIEKYVKKFG RSPHRPILQAGLPANASTVVGGDVEFVCKVYSDAQPHIQWIKHVPYLKVLKAAGVNTTDKEIEVLYIRNVTFEDAGEYTCLAGNSIGISFHSAWLTVLPAP Motif0041_ems_3hC_830_0001_0001_0002_8731_0001__49__I
DIEHLLARAIHRSAQLGDREAVELLTRIFFALEAGPVSEEWAERLARTILEHQRN RSPHRPILQAGLPANASTVVGGDVEFVCKVYSDAQPHIQWIKHVPYLKVLKAAGVNTTDKEIEVLYIRNVTFEDAGEYTCLAGNSIGISFHSAWLTVLPAP pol_3h_hb1_5199_000000022_0001_0001__36__P
DKKELSDTAEALLKDALDKNDDSKFISAVFFALKVAKDVNDERLERIVVKLYNEFMNRYH RSPHRPILQAGLPANASTVVGGDVEFVCKVYSDAQPHIQWIKHVPYLKVLKAAGVNTTDKEIEVLYIRNVTFEDAGEYTCLAGNSIGISFHSAWLTVLPAP ems_3hM_2978_000000028_0001__11__A
DELFQRVMELAFRLVLAAREKNDKDAEERAQRLFRSVAKALEDGDQDTAKTLVDRIEKYVKKFG RSPHRPILQAGLPANASTVVGGDVEFVCKVYSDAQPHIQWIKHVPYLKVLKAAGVNTTDKEIEVLYIRNVTFEDAGEYTCLAGNSIGISFHSAWLTVLPAP Motif0041_ems_3hC_830_0001_0001_0002_8731_0001__43__D
SEELKEEAKRLIKLLKDLARKASDRRERFILAALAASLEKALKNNDEELLRKLIETAKSAIRRIQ RSPHRPILQAGLPANASTVVGGDVEFVCKVYSDAQPHIQWIKHVPYLKVLKAAGVNTTDKEIEVLYIRNVTFEDAGEYTCLAGNSIGISFHSAWLTVLPAP mot_H_fastrot_cor_f8f8a4152cc90f14bb898546c27f9520_0001_000000007_0001_34_42_H_._3h_hb1_6881_0001_0001_0001__56__T
DKKELSDTAEKLLKDALDKNDDSKFISAVFFALKVAKDVNDERLERIIVKLYNEFMNRYH RSPHRPILQAGLPANASTVVGGDVEFVCKVYSDAQPHIQWIKHVPYLKVLKAAGVNTTDKEIEVLYIRNVTFEDAGEYTCLAGNSIGISFHSAWLTVLPAP ems_3hM_2978_000000028_0001__48__I
DIEHLLARAIHRSAQLGDREAVELLTRSFFALEAGKVSEEWAERLARTILEHQRN RSPHRPILQAGLPANASTVVGGDVEFVCKVYSDAQPHIQWIKHVPYLKVLKAAGVNTTDKEIEVLYIRNVTFEDAGEYTCLAGNSIGISFHSAWLTVLPAP pol_3h_hb1_5199_000000022_0001_0001__28__S
SWEELYEKAKKLVEQAKKENDEDKLNKATLLVYMAHLAASELGDPTAQTSVELLAAHVFHVAI RSPHRPILQAGLPANASTVVGGDVEFVCKVYSDAQPHIQWIKHVPYLKVLKAAGVNTTDKEIEVLYIRNVTFEDAGEYTCLAGNSIGISFHSAWLTVLPAP Motif0138_ems_3hC_333_0001_5851_0001__53__L
DEVHHFLLRLFFKDPDDEDVERILALFLLLKKEGIPPEEVTEIVIKFAEKLGNPELAKELKKIEK RSPHRPILQAGLPANASTVVGGDVEFVCKVYSDAQPHIQWIKHVPYLKVLKAAGVNTTDKEIEVLYIRNVTFEDAGEYTCLAGNSIGISFHSAWLTVLPAP pol_c839b00de2d74b58ead539899b931618_0001_000000000_0001_0001__64__E
SEELKEEAKRLIKLLKDLARKASDRRERFILAALAASLGKALKNNDEELLRKLIEVAKSAIRRIQ RSPHRPILQAGLPANASTVVGGDVEFVCKVYSDAQPHIQWIKHVPYLKVLKAAGVNTTDKEIEVLYIRNVTFEDAGEYTCLAGNSIGISFHSAWLTVLPAP mot_H_fastrot_cor_f8f8a4152cc90f14bb898546c27f9520_0001_000000007_0001_34_42_H_._3h_hb1_6881_0001_0001_0001__39__G
LEKLERVALLEVRLYMRIGDPEIAKIWFKVMELLHAYQAGHLDEEEAKRRADKLEKELRKFI RSPHRPILQAGLPANASTVVGGDVEFVCKVYSDAQPHIQWIKHVPYLKVLKAAGVNTTDKEIEVLYIRNVTFEDAGEYTCLAGNSIGISFHSAWLTVLPAP Motif0180_HHH_eva_0267_0001_0001_3855_0001__11__E
SWEELYEKAKKLKEQAKKENDEDKLNKATLLVYMAHLAASELGDPTAQTSVERLAAHVFHVAI RSPHRPILQAGLPANASTVVGGDVEFVCKVYSDAQPHIQWIKHVPYLKVLKAAGVNTTDKEIEVLYIRNVTFEDAGEYTCLAGNSIGISFHSAWLTVLPAP Motif0138_ems_3hC_333_0001_5851_0001__13__K
SWEELYEKAKKLVEQAKKENMEDKLNKATLLVYMAHLAASELGDPTAQTSVERLAAHVFHVAI RSPHRPILQAGLPANASTVVGGDVEFVCKVYSDAQPHIQWIKHVPYLKVLKAAGVNTTDKEIEVLYIRNVTFEDAGEYTCLAGNSIGISFHSAWLTVLPAP Motif0138_ems_3hC_333_0001_5851_0001__21__M
SEELKEEAKRLIKLLKDLARKASDRREEFILAALAASLEKALKNNDEELLRKLIEVAKSAIRRIQ RSPHRPILQAGLPANASTVVGGDVEFVCKVYSDAQPHIQWIKHVPYLKVLKAAGVNTTDKEIEVLYIRNVTFEDAGEYTCLAGNSIGISFHSAWLTVLPAP mot_H_fastrot_cor_f8f8a4152cc90f14bb898546c27f9520_0001_000000007_0001_34_42_H_._3h_hb1_6881_0001_0001_0001__28__E
LEKLERVALLAVRLYMRIGDPEIAKIWFKVMELLHAYQAGHLDEEEALRRADKLEKELRKFI RSPHRPILQAGLPANASTVVGGDVEFVCKVYSDAQPHIQWIKHVPYLKVLKAAGVNTTDKEIEVLYIRNVTFEDAGEYTCLAGNSIGISFHSAWLTVLPAP Motif0180_HHH_eva_0267_0001_0001_3855_0001__48__L
SEELKEEAKRLIKLLKDLARKASDRRERFILAALAASLEKALKNNDCELLRKLIEVAKSAIRRIQ RSPHRPILQAGLPANASTVVGGDVEFVCKVYSDAQPHIQWIKHVPYLKVLKAAGVNTTDKEIEVLYIRNVTFEDAGEYTCLAGNSIGISFHSAWLTVLPAP mot_H_fastrot_cor_f8f8a4152cc90f14bb898546c27f9520_0001_000000007_0001_34_42_H_._3h_hb1_6881_0001_0001_0001__47__C
DEVHHFLLRLFFKDPDDEDVERILALFLLLKKEGIPPEEVTEIVIKFAEKLGNPEDAKELKKILK RSPHRPILQAGLPANASTVVGGDVEFVCKVYSDAQPHIQWIKHVPYLKVLKAAGVNTTDKEIEVLYIRNVTFEDAGEYTCLAGNSIGISFHSAWLTVLPAP pol_c839b00de2d74b58ead539899b931618_0001_000000000_0001_0001__56__D
DKKELSDTAEKLLKDALDKNDDSKFISAVFFALKVAKDVNDERLERIVVKLANEFMNRYH RSPHRPILQAGLPANASTVVGGDVEFVCKVYSDAQPHIQWIKHVPYLKVLKAAGVNTTDKEIEVLYIRNVTFEDAGEYTCLAGNSIGISFHSAWLTVLPAP ems_3hM_2978_000000028_0001__52__A
DEVEELSKKVGHIATRLAFSPNPEDQQLWFKAMRLLDKAESIPDRDKATKVLRKAEKLVSSS RSPHRPILQAGLPANASTVVGGDVEFVCKVYSDAQPHIQWIKHVPYLKVLKAAGVNTTDKEIEVLYIRNVTFEDAGEYTCLAGNSIGISFHSAWLTVLPAP Motif0168_ems_3hC_109_0002_0001_4715_0001__11__G
DELFQRVMELAFRLVLAAREKNDKDAEERAQRLWRSVAKALESGDQDTAKTLVDRIEKYVKKFG RSPHRPILQAGLPANASTVVGGDVEFVCKVYSDAQPHIQWIKHVPYLKVLKAAGVNTTDKEIEVLYIRNVTFEDAGEYTCLAGNSIGISFHSAWLTVLPAP Motif0041_ems_3hC_830_0001_0001_0002_8731_0001__34__W
DIEHLLARAIHRSAQLGDREAVELLTRIFFALEAGKVSEEWAERLAITILEHQRN RSPHRPILQAGLPANASTVVGGDVEFVCKVYSDAQPHIQWIKHVPYLKVLKAAGVNTTDKEIEVLYIRNVTFEDAGEYTCLAGNSIGISFHSAWLTVLPAP pol_3h_hb1_5199_000000022_0001_0001__47__I
DIEHTLARAIHRSAQLGDREAVELLTRIFFALEAGKVSEEWAERLARTILEHQRN RSPHRPILQAGLPANASTVVGGDVEFVCKVYSDAQPHIQWIKHVPYLKVLKAAGVNTTDKEIEVLYIRNVTFEDAGEYTCLAGNSIGISFHSAWLTVLPAP pol_3h_hb1_5199_000000022_0001_0001__5__T
SWEQLYEKAKKLVEQAKKENDEDKLNKATLLVYMAHLAASELGDPTAQTSVERLAAHVFHVAI RSPHRPILQAGLPANASTVVGGDVEFVCKVYSDAQPHIQWIKHVPYLKVLKAAGVNTTDKEIEVLYIRNVTFEDAGEYTCLAGNSIGISFHSAWLTVLPAP Motif0138_ems_3hC_333_0001_5851_0001__4__Q
DEVEELSKKVLHIATRLAFSPNPEDQQLWFKAMRLLDKAEMIPDRDKATKVLRKAEKLVSSS RSPHRPILQAGLPANASTVVGGDVEFVCKVYSDAQPHIQWIKHVPYLKVLKAAGVNTTDKEIEVLYIRNVTFEDAGEYTCLAGNSIGISFHSAWLTVLPAP Motif0168_ems_3hC_109_0002_0001_4715_0001__41__M
DIEHLLARAIHRSAQLGDREAVELLTRIFFALEAGKVSEEWAERLARTILEPQRN RSPHRPILQAGLPANASTVVGGDVEFVCKVYSDAQPHIQWIKHVPYLKVLKAAGVNTTDKEIEVLYIRNVTFEDAGEYTCLAGNSIGISFHSAWLTVLPAP pol_3h_hb1_5199_000000022_0001_0001__52__P
DEVEELSKKVLHIATRLAFSPNPEDQQLWWKAMRLLDKAESIPDRDKATKVLRKAEKLVSSS RSPHRPILQAGLPANASTVVGGDVEFVCKVYSDAQPHIQWIKHVPYLKVLKAAGVNTTDKEIEVLYIRNVTFEDAGEYTCLAGNSIGISFHSAWLTVLPAP Motif0168_ems_3hC_109_0002_0001_4715_0001__30__W
DEVEGLSKKVLHIATRLAFSPNPEDQQLWFKAMRLLDKAESIPDRDKATKVLRKAEKLVSSS RSPHRPILQAGLPANASTVVGGDVEFVCKVYSDAQPHIQWIKHVPYLKVLKAAGVNTTDKEIEVLYIRNVTFEDAGEYTCLAGNSIGISFHSAWLTVLPAP Motif0168_ems_3hC_109_0002_0001_4715_0001__5__G
DKKILSDTAEKLLKDALDKNDDSKFISAVFFALKVAKDVNDERLERIVVKLYNEFMNRYH RSPHRPILQAGLPANASTVVGGDVEFVCKVYSDAQPHIQWIKHVPYLKVLKAAGVNTTDKEIEVLYIRNVTFEDAGEYTCLAGNSIGISFHSAWLTVLPAP ems_3hM_2978_000000028_0001__4__I
SEELKEEAKRLIKLLKDLARKASDRRERFILAALAASLEKALKNNDEELLRKLIKVAKSAIRRIQ RSPHRPILQAGLPANASTVVGGDVEFVCKVYSDAQPHIQWIKHVPYLKVLKAAGVNTTDKEIEVLYIRNVTFEDAGEYTCLAGNSIGISFHSAWLTVLPAP mot_H_fastrot_cor_f8f8a4152cc90f14bb898546c27f9520_0001_000000007_0001_34_42_H_._3h_hb1_6881_0001_0001_0001__55__K
NWERAAALALESASRAGDRELNEEILRIFFAVRRGEISEEEAHEMLREIAEKSR RSPHRPILQAGLPANASTVVGGDVEFVCKVYSDAQPHIQWIKHVPYLKVLKAAGVNTTDKEIEVLYIRNVTFEDAGEYTCLAGNSIGISFHSAWLTVLPAP pol_3h_hb1_4534_000000018_0001_0001__4__R
SREEVLHILNHLYFIAYERNDEELQHILARAMYIVFELLNRGDEESWKKVAEKAKKIVDKK RSPHRPILQAGLPANASTVVGGDVEFVCKVYSDAQPHIQWIKHVPYLKVLKAAGVNTTDKEIEVLYIRNVTFEDAGEYTCLAGNSIGISFHSAWLTVLPAP Grafting_Motif0433_ems_3hM_3525_0001_0001__47__W
DELFQRVMELAFRLVLAAREKNDGDAEERAQRLFRSVAKALESGDQDTAKTLVDRIEKYVKKFG RSPHRPILQAGLPANASTVVGGDVEFVCKVYSDAQPHIQWIKHVPYLKVLKAAGVNTTDKEIEVLYIRNVTFEDAGEYTCLAGNSIGISFHSAWLTVLPAP Motif0041_ems_3hC_830_0001_0001_0002_8731_0001__24__G
DEVHHFLLRLFFKDPDDEDVERILALFLLLKKEGIPPEEVTEIVIKFAEKLGNPELAMELKKILK RSPHRPILQAGLPANASTVVGGDVEFVCKVYSDAQPHIQWIKHVPYLKVLKAAGVNTTDKEIEVLYIRNVTFEDAGEYTCLAGNSIGISFHSAWLTVLPAP pol_c839b00de2d74b58ead539899b931618_0001_000000000_0001_0001__58__M
SWEELYEKAKKLVEQAKKENDEDKLLKATLLVYMAHLAASELGDPTAQTSVERLAAHVFHVAI RSPHRPILQAGLPANASTVVGGDVEFVCKVYSDAQPHIQWIKHVPYLKVLKAAGVNTTDKEIEVLYIRNVTFEDAGEYTCLAGNSIGISFHSAWLTVLPAP Motif0138_ems_3hC_333_0001_5851_0001__26__L
SREEVLHILNHLYFIAYERNDEELQHILARAMYIVFELLNRGVEESAKKVAEKAKKIVDKK RSPHRPILQAGLPANASTVVGGDVEFVCKVYSDAQPHIQWIKHVPYLKVLKAAGVNTTDKEIEVLYIRNVTFEDAGEYTCLAGNSIGISFHSAWLTVLPAP Grafting_Motif0433_ems_3hM_3525_0001_0001__43__V
DEVHHFLLRLFFKDPDDEDVERILALFLLLKKEGIPPEEVTEIVIKFAEKLGNPELAKFLKKILK RSPHRPILQAGLPANASTVVGGDVEFVCKVYSDAQPHIQWIKHVPYLKVLKAAGVNTTDKEIEVLYIRNVTFEDAGEYTCLAGNSIGISFHSAWLTVLPAP pol_c839b00de2d74b58ead539899b931618_0001_000000000_0001_0001__59__F
SREEVLHILNHLYFIAYERNDEELQHILARAMYIVFELLNRGDEESAKKVAEKAKKIVDKW RSPHRPILQAGLPANASTVVGGDVEFVCKVYSDAQPHIQWIKHVPYLKVLKAAGVNTTDKEIEVLYIRNVTFEDAGEYTCLAGNSIGISFHSAWLTVLPAP Grafting_Motif0433_ems_3hM_3525_0001_0001__61__W
DEVHHFLLRLFFKDPDDEDVERILALFLLLKKEGIPPEEVTEIVIKFREKLGNPELAKELKKILK RSPHRPILQAGLPANASTVVGGDVEFVCKVYSDAQPHIQWIKHVPYLKVLKAAGVNTTDKEIEVLYIRNVTFEDAGEYTCLAGNSIGISFHSAWLTVLPAP pol_c839b00de2d74b58ead539899b931618_0001_000000000_0001_0001__48__R
LEKLERVALLAVRLYMRIGDPEIAKIWFKVMELLHAYQAGHLVEEEAKRRADKLEKELRKFI RSPHRPILQAGLPANASTVVGGDVEFVCKVYSDAQPHIQWIKHVPYLKVLKAAGVNTTDKEIEVLYIRNVTFEDAGEYTCLAGNSIGISFHSAWLTVLPAP Motif0180_HHH_eva_0267_0001_0001_3855_0001__43__V
DKKELSDTAEKLLKDALDKNDDSKFISAVFFALKVAKDVNDERLERIVVKLYNEFMNVYH RSPHRPILQAGLPANASTVVGGDVEFVCKVYSDAQPHIQWIKHVPYLKVLKAAGVNTTDKEIEVLYIRNVTFEDAGEYTCLAGNSIGISFHSAWLTVLPAP ems_3hM_2978_000000028_0001__58__V
NWEEAAALALESASRAGDRYLNEEILRIFFAVRRGEISEEEAHEMLREIAEKSR RSPHRPILQAGLPANASTVVGGDVEFVCKVYSDAQPHIQWIKHVPYLKVLKAAGVNTTDKEIEVLYIRNVTFEDAGEYTCLAGNSIGISFHSAWLTVLPAP pol_3h_hb1_4534_000000018_0001_0001__20__Y
DFDTHEFEELEFVLEEARRKNDFRLAERAARLAAESLERYRDAELVREALQEALLLWLALYK RSPHRPILQAGLPANASTVVGGDVEFVCKVYSDAQPHIQWIKHVPYLKVLKAAGVNTTDKEIEVLYIRNVTFEDAGEYTCLAGNSIGISFHSAWLTVLPAP mot_H_normal_3h_hb1_3627_000000010_0001_51_57_H_._3h_hb1_167_0001_0003_0001_0001__12__F
SWEELYEKAKKLVEQAKKENDEDRLNKATLLVYMAHLAASELGDPTAQTSVERLAAHVFHVAI RSPHRPILQAGLPANASTVVGGDVEFVCKVYSDAQPHIQWIKHVPYLKVLKAAGVNTTDKEIEVLYIRNVTFEDAGEYTCLAGNSIGISFHSAWLTVLPAP Motif0138_ems_3hC_333_0001_5851_0001__24__R
SEELKEEAKRLIKLLKDLARKASDRRERFILAALAASLEKALKNNQEELLRKLIEVAKSAIRRIQ RSPHRPILQAGLPANASTVVGGDVEFVCKVYSDAQPHIQWIKHVPYLKVLKAAGVNTTDKEIEVLYIRNVTFEDAGEYTCLAGNSIGISFHSAWLTVLPAP mot_H_fastrot_cor_f8f8a4152cc90f14bb898546c27f9520_0001_000000007_0001_34_42_H_._3h_hb1_6881_0001_0001_0001__46__Q
DELFQRVMELAFRLVLAAREKNDKDAEERAQRLFRSVAKALESGDDDTAKTLVDRIEKYVKKFG RSPHRPILQAGLPANASTVVGGDVEFVCKVYSDAQPHIQWIKHVPYLKVLKAAGVNTTDKEIEVLYIRNVTFEDAGEYTCLAGNSIGISFHSAWLTVLPAP Motif0041_ems_3hC_830_0001_0001_0002_8731_0001__46__D
DEVEELSKKVLHIATRLAFSPNPEDQQLWFKAMRLLDKAESIPDRDKATKVTRKAEKLVSSS RSPHRPILQAGLPANASTVVGGDVEFVCKVYSDAQPHIQWIKHVPYLKVLKAAGVNTTDKEIEVLYIRNVTFEDAGEYTCLAGNSIGISFHSAWLTVLPAP Motif0168_ems_3hC_109_0002_0001_4715_0001__52__T
SREEVLHILNLLYFIAYERNDEELQHILARAMYIVFELLNRGDEESAKKVAEKAKKIVDKK RSPHRPILQAGLPANASTVVGGDVEFVCKVYSDAQPHIQWIKHVPYLKVLKAAGVNTTDKEIEVLYIRNVTFEDAGEYTCLAGNSIGISFHSAWLTVLPAP Grafting_Motif0433_ems_3hM_3525_0001_0001__11__L
DEVEELSKKRLHIATRLAFSPNPEDQQLWFKAMRLLDKAESIPDRDKATKVLRKAEKLVSSS RSPHRPILQAGLPANASTVVGGDVEFVCKVYSDAQPHIQWIKHVPYLKVLKAAGVNTTDKEIEVLYIRNVTFEDAGEYTCLAGNSIGISFHSAWLTVLPAP Motif0168_ems_3hC_109_0002_0001_4715_0001__10__R
SEELKEEAKRLIKLLKDLARKASDRRERFILAALAASLEKALKNNDEELLRKLIEVAKSAINRIQ RSPHRPILQAGLPANASTVVGGDVEFVCKVYSDAQPHIQWIKHVPYLKVLKAAGVNTTDKEIEVLYIRNVTFEDAGEYTCLAGNSIGISFHSAWLTVLPAP mot_H_fastrot_cor_f8f8a4152cc90f14bb898546c27f9520_0001_000000007_0001_34_42_H_._3h_hb1_6881_0001_0001_0001__62__N
SWEMLYEKAKKLVEQAKKENDEDKLNKATLLVYMAHLAASELGDPTAQTSVERLAAHVFHVAI RSPHRPILQAGLPANASTVVGGDVEFVCKVYSDAQPHIQWIKHVPYLKVLKAAGVNTTDKEIEVLYIRNVTFEDAGEYTCLAGNSIGISFHSAWLTVLPAP Motif0138_ems_3hC_333_0001_5851_0001__4__M
SREEVLHILNHLYFIAYERNDECLQHILARAMYIVFELLNRGDEESAKKVAEKAKKIVDKK RSPHRPILQAGLPANASTVVGGDVEFVCKVYSDAQPHIQWIKHVPYLKVLKAAGVNTTDKEIEVLYIRNVTFEDAGEYTCLAGNSIGISFHSAWLTVLPAP Grafting_Motif0433_ems_3hM_3525_0001_0001__23__C
NWEEAAALALESASRAGDRELNEEILRIFFAVRRGEISEEEAHWMLREIAEKSR RSPHRPILQAGLPANASTVVGGDVEFVCKVYSDAQPHIQWIKHVPYLKVLKAAGVNTTDKEIEVLYIRNVTFEDAGEYTCLAGNSIGISFHSAWLTVLPAP pol_3h_hb1_4534_000000018_0001_0001__44__W
DLREILRKLIEASEELLRKATDEELRELLELVIALSKEALRENDEELLEAAIRYNEVLIRNA RSPHRPILQAGLPANASTVVGGDVEFVCKVYSDAQPHIQWIKHVPYLKVLKAAGVNTTDKEIEVLYIRNVTFEDAGEYTCLAGNSIGISFHSAWLTVLPAP pol_3h_hb1_3583_000000017_0001_0001__12__A
LEKLERVALLAPRLYMRIGDPEIAKIWFKVMELLHAYQAGHLDEEEAKRRADKLEKELRKFI RSPHRPILQAGLPANASTVVGGDVEFVCKVYSDAQPHIQWIKHVPYLKVLKAAGVNTTDKEIEVLYIRNVTFEDAGEYTCLAGNSIGISFHSAWLTVLPAP Motif0180_HHH_eva_0267_0001_0001_3855_0001__12__P
DEEEELSKKVLHIATRLAFSPNPEDQQLWFKAMRLLDKAESIPDRDKATKVLRKAEKLVSSS RSPHRPILQAGLPANASTVVGGDVEFVCKVYSDAQPHIQWIKHVPYLKVLKAAGVNTTDKEIEVLYIRNVTFEDAGEYTCLAGNSIGISFHSAWLTVLPAP Motif0168_ems_3hC_109_0002_0001_4715_0001__3__E
DIEHLLARAIHRSAQLGDREAVELLTRIFFALEAGKVSEEWAERLAREILEHQRN RSPHRPILQAGLPANASTVVGGDVEFVCKVYSDAQPHIQWIKHVPYLKVLKAAGVNTTDKEIEVLYIRNVTFEDAGEYTCLAGNSIGISFHSAWLTVLPAP pol_3h_hb1_5199_000000022_0001_0001__48__E
DEVHHFLSRLFFKDPDDEDVERILALFLLLKKEGIPPEEVTEIVIKFAEKLGNPELAKELKKILK RSPHRPILQAGLPANASTVVGGDVEFVCKVYSDAQPHIQWIKHVPYLKVLKAAGVNTTDKEIEVLYIRNVTFEDAGEYTCLAGNSIGISFHSAWLTVLPAP pol_c839b00de2d74b58ead539899b931618_0001_000000000_0001_0001__8__S
LKKELSDTAEKLLKDALDKNDDSKFISAVFFALKVAKDVNDERLERIVVKLYNEFMNRYH RSPHRPILQAGLPANASTVVGGDVEFVCKVYSDAQPHIQWIKHVPYLKVLKAAGVNTTDKEIEVLYIRNVTFEDAGEYTCLAGNSIGISFHSAWLTVLPAP ems_3hM_2978_000000028_0001__1__L
DELFQRVMELAFRLVLAAREKNDKDAEERAQRLFVSVAKALESGDQDTAKTLVDRIEKYVKKFG RSPHRPILQAGLPANASTVVGGDVEFVCKVYSDAQPHIQWIKHVPYLKVLKAAGVNTTDKEIEVLYIRNVTFEDAGEYTCLAGNSIGISFHSAWLTVLPAP Motif0041_ems_3hC_830_0001_0001_0002_8731_0001__35__V
DEVHHFLLRLFFKDPDDEDVERILALFLLLKKEGIPPEEVTEIVIKFAEKLGNMELAKELKKILK RSPHRPILQAGLPANASTVVGGDVEFVCKVYSDAQPHIQWIKHVPYLKVLKAAGVNTTDKEIEVLYIRNVTFEDAGEYTCLAGNSIGISFHSAWLTVLPAP pol_c839b00de2d74b58ead539899b931618_0001_000000000_0001_0001__54__M
DEVEELSKKVLHIATDLAFSPNPEDQQLWFKAMRLLDKAESIPDRDKATKVLRKAEKLVSSS RSPHRPILQAGLPANASTVVGGDVEFVCKVYSDAQPHIQWIKHVPYLKVLKAAGVNTTDKEIEVLYIRNVTFEDAGEYTCLAGNSIGISFHSAWLTVLPAP Motif0168_ems_3hC_109_0002_0001_4715_0001__16__D
SREEVLHILNHLYFIAYERNDEELQNILARAMYIVFELLNRGDEESAKKVAEKAKKIVDKK RSPHRPILQAGLPANASTVVGGDVEFVCKVYSDAQPHIQWIKHVPYLKVLKAAGVNTTDKEIEVLYIRNVTFEDAGEYTCLAGNSIGISFHSAWLTVLPAP Grafting_Motif0433_ems_3hM_3525_0001_0001__26__N
SWEELYEKAKKLVEQAKKENDEDKLNKATLLVYMAHLAASELGDGTAQTSVERLAAHVFHVAI RSPHRPILQAGLPANASTVVGGDVEFVCKVYSDAQPHIQWIKHVPYLKVLKAAGVNTTDKEIEVLYIRNVTFEDAGEYTCLAGNSIGISFHSAWLTVLPAP Motif0138_ems_3hC_333_0001_5851_0001__45__G
NWEEAAALALESASRAGDRELNEEILRIFFAVRRGEISEEEAHEMLKEIAEKSR RSPHRPILQAGLPANASTVVGGDVEFVCKVYSDAQPHIQWIKHVPYLKVLKAAGVNTTDKEIEVLYIRNVTFEDAGEYTCLAGNSIGISFHSAWLTVLPAP pol_3h_hb1_4534_000000018_0001_0001__47__K
DELFQRVMELAFRLVLAAREKNDKDAEERAQRLPRSVAKALESGDQDTAKTLVDRIEKYVKKFG RSPHRPILQAGLPANASTVVGGDVEFVCKVYSDAQPHIQWIKHVPYLKVLKAAGVNTTDKEIEVLYIRNVTFEDAGEYTCLAGNSIGISFHSAWLTVLPAP Motif0041_ems_3hC_830_0001_0001_0002_8731_0001__34__P
DEVHHFLLRLFFKDPDDEDVERILALFVLLKKEGIPPEEVTEIVIKFAEKLGNPELAKELKKILK RSPHRPILQAGLPANASTVVGGDVEFVCKVYSDAQPHIQWIKHVPYLKVLKAAGVNTTDKEIEVLYIRNVTFEDAGEYTCLAGNSIGISFHSAWLTVLPAP pol_c839b00de2d74b58ead539899b931618_0001_000000000_0001_0001__28__V
DKKELSDTAEKLLKDALDKNDDSKFISAVFFALKVAKDVGDERLERIVVKLYNEFMNRYH RSPHRPILQAGLPANASTVVGGDVEFVCKVYSDAQPHIQWIKHVPYLKVLKAAGVNTTDKEIEVLYIRNVTFEDAGEYTCLAGNSIGISFHSAWLTVLPAP ems_3hM_2978_000000028_0001__40__G
SKEERLKELLRLIKEAIKRNLTEEVERLAREAAEIAQELRDEEVLGEALLLWFRFEIRRR RSPHRPILQAGLPANASTVVGGDVEFVCKVYSDAQPHIQWIKHVPYLKVLKAAGVNTTDKEIEVLYIRNVTFEDAGEYTCLAGNSIGISFHSAWLTVLPAP mot_H_normal_3h_hb1_3627_000000010_0001_51_57_H_._3h_hb1_1457_0001_0001_0001_0001__46__G
DIEHLLARAIHRSAQLGDREAVELLTRIFFALEAGKVSEEWAQRLARTILEHQRN RSPHRPILQAGLPANASTVVGGDVEFVCKVYSDAQPHIQWIKHVPYLKVLKAAGVNTTDKEIEVLYIRNVTFEDAGEYTCLAGNSIGISFHSAWLTVLPAP pol_3h_hb1_5199_000000022_0001_0001__43__Q
DIEHLLARAIHRSAQLGDREAVELLTRIFFALEAGKVSEEWAERLARTFLEHQRN RSPHRPILQAGLPANASTVVGGDVEFVCKVYSDAQPHIQWIKHVPYLKVLKAAGVNTTDKEIEVLYIRNVTFEDAGEYTCLAGNSIGISFHSAWLTVLPAP pol_3h_hb1_5199_000000022_0001_0001__49__F
NWEEAAALALESASRAGDRELNEEILRNFFAVRRGEISEEEAHEMLREIAEKSR RSPHRPILQAGLPANASTVVGGDVEFVCKVYSDAQPHIQWIKHVPYLKVLKAAGVNTTDKEIEVLYIRNVTFEDAGEYTCLAGNSIGISFHSAWLTVLPAP pol_3h_hb1_4534_000000018_0001_0001__28__N
SREEVLHPLNHLYFIAYERNDEELQHILARAMYIVFELLNRGDEESAKKVAEKAKKIVDKK RSPHRPILQAGLPANASTVVGGDVEFVCKVYSDAQPHIQWIKHVPYLKVLKAAGVNTTDKEIEVLYIRNVTFEDAGEYTCLAGNSIGISFHSAWLTVLPAP Grafting_Motif0433_ems_3hM_3525_0001_0001__8__P
DELFQRVMELAFRLVLAAREKNDKDAEERAQRLFRSVAKALESGDQDWAKTLVDRIEKYVKKFG RSPHRPILQAGLPANASTVVGGDVEFVCKVYSDAQPHIQWIKHVPYLKVLKAAGVNTTDKEIEVLYIRNVTFEDAGEYTCLAGNSIGISFHSAWLTVLPAP Motif0041_ems_3hC_830_0001_0001_0002_8731_0001__48__W
SEELKEEAKRLIKLLKDLARKASDRYERFILAALAASLEKALKNNDEELLRKLIEVAKSAIRRIQ RSPHRPILQAGLPANASTVVGGDVEFVCKVYSDAQPHIQWIKHVPYLKVLKAAGVNTTDKEIEVLYIRNVTFEDAGEYTCLAGNSIGISFHSAWLTVLPAP mot_H_fastrot_cor_f8f8a4152cc90f14bb898546c27f9520_0001_000000007_0001_34_42_H_._3h_hb1_6881_0001_0001_0001__26__Y
DKKELSDTAEKLLKDALDKNDDSKFISAVFFALMVAKDVNDERLERIVVKLYNEFMNRYH RSPHRPILQAGLPANASTVVGGDVEFVCKVYSDAQPHIQWIKHVPYLKVLKAAGVNTTDKEIEVLYIRNVTFEDAGEYTCLAGNSIGISFHSAWLTVLPAP ems_3hM_2978_000000028_0001__34__M
DELFQRVMELAFRLVLAAREKNDKDAEERAQRLFRSVAKALESGDQDTAKTLVMRIEKYVKKFG RSPHRPILQAGLPANASTVVGGDVEFVCKVYSDAQPHIQWIKHVPYLKVLKAAGVNTTDKEIEVLYIRNVTFEDAGEYTCLAGNSIGISFHSAWLTVLPAP Motif0041_ems_3hC_830_0001_0001_0002_8731_0001__54__M
DKKELSDTAEKLLKDALDKNDDSKFISAVFFALKVAKDVNDERLERIVVSLYNEFMNRYH RSPHRPILQAGLPANASTVVGGDVEFVCKVYSDAQPHIQWIKHVPYLKVLKAAGVNTTDKEIEVLYIRNVTFEDAGEYTCLAGNSIGISFHSAWLTVLPAP ems_3hM_2978_000000028_0001__50__S
SREEVLHILNHLYFIAYERNDEELQHILARAMYIVFELLNRGDEESAKKVAEKGKKIVDKK RSPHRPILQAGLPANASTVVGGDVEFVCKVYSDAQPHIQWIKHVPYLKVLKAAGVNTTDKEIEVLYIRNVTFEDAGEYTCLAGNSIGISFHSAWLTVLPAP Grafting_Motif0433_ems_3hM_3525_0001_0001__54__G
SREEVLHILNHLYFIAYERNDEELQHIKARAMYIVFELLNRGDEESAKKVAEKAKKIVDKK RSPHRPILQAGLPANASTVVGGDVEFVCKVYSDAQPHIQWIKHVPYLKVLKAAGVNTTDKEIEVLYIRNVTFEDAGEYTCLAGNSIGISFHSAWLTVLPAP Grafting_Motif0433_ems_3hM_3525_0001_0001__28__K
SWEELYEKAKKLVEQAKKENNEDKLNKATLLVYMAHLAASELGDPTAQTSVERLAAHVFHVAI RSPHRPILQAGLPANASTVVGGDVEFVCKVYSDAQPHIQWIKHVPYLKVLKAAGVNTTDKEIEVLYIRNVTFEDAGEYTCLAGNSIGISFHSAWLTVLPAP Motif0138_ems_3hC_333_0001_5851_0001__21__N
SREEVLHILNHLYFIAYERNDEELQHILARAMYIVFELLNRGDEVSAKKVAEKAKKIVDKK RSPHRPILQAGLPANASTVVGGDVEFVCKVYSDAQPHIQWIKHVPYLKVLKAAGVNTTDKEIEVLYIRNVTFEDAGEYTCLAGNSIGISFHSAWLTVLPAP Grafting_Motif0433_ems_3hM_3525_0001_0001__45__V
LEKLIRVALLAVRLYMRIGDPEIAKIWFKVMELLHAYQAGHLDEEEAKRRADKLEKELRKFI RSPHRPILQAGLPANASTVVGGDVEFVCKVYSDAQPHIQWIKHVPYLKVLKAAGVNTTDKEIEVLYIRNVTFEDAGEYTCLAGNSIGISFHSAWLTVLPAP Motif0180_HHH_eva_0267_0001_0001_3855_0001__5__I
DELFQRVMELAFRLVLAAREKNDKDAEERAQRLFRSVAKALESGDQDTEKTLVDRIEKYVKKFG RSPHRPILQAGLPANASTVVGGDVEFVCKVYSDAQPHIQWIKHVPYLKVLKAAGVNTTDKEIEVLYIRNVTFEDAGEYTCLAGNSIGISFHSAWLTVLPAP Motif0041_ems_3hC_830_0001_0001_0002_8731_0001__49__E
DEVEELSKKVLHIATRLAFSPNPEDQQLWFKAMRLLDKAESIPDADKATKVLRKAEKLVSSS RSPHRPILQAGLPANASTVVGGDVEFVCKVYSDAQPHIQWIKHVPYLKVLKAAGVNTTDKEIEVLYIRNVTFEDAGEYTCLAGNSIGISFHSAWLTVLPAP Motif0168_ems_3hC_109_0002_0001_4715_0001__45__A
DIEHLLARAIHRSAQLGDREAVELLTRIFFALEAGKVSEEWRERLARTILEHQRN RSPHRPILQAGLPANASTVVGGDVEFVCKVYSDAQPHIQWIKHVPYLKVLKAAGVNTTDKEIEVLYIRNVTFEDAGEYTCLAGNSIGISFHSAWLTVLPAP pol_3h_hb1_5199_000000022_0001_0001__42__R
DELFQRVMELAFRLVLAAREKVDKDAEERAQRLFRSVAKALESGDQDTAKTLVDRIEKYVKKFG RSPHRPILQAGLPANASTVVGGDVEFVCKVYSDAQPHIQWIKHVPYLKVLKAAGVNTTDKEIEVLYIRNVTFEDAGEYTCLAGNSIGISFHSAWLTVLPAP Motif0041_ems_3hC_830_0001_0001_0002_8731_0001__22__V
SEELKEEAKRLIKLLKDLTRKASDRRERFILAALAASLEKALKNNDEELLRKLIEVAKSAIRRIQ RSPHRPILQAGLPANASTVVGGDVEFVCKVYSDAQPHIQWIKHVPYLKVLKAAGVNTTDKEIEVLYIRNVTFEDAGEYTCLAGNSIGISFHSAWLTVLPAP mot_H_fastrot_cor_f8f8a4152cc90f14bb898546c27f9520_0001_000000007_0001_34_42_H_._3h_hb1_6881_0001_0001_0001__19__T
SWEELYEKAKKKVEQAKKENDEDKLNKATLLVYMAHLAASELGDPTAQTSVERLAAHVFHVAI RSPHRPILQAGLPANASTVVGGDVEFVCKVYSDAQPHIQWIKHVPYLKVLKAAGVNTTDKEIEVLYIRNVTFEDAGEYTCLAGNSIGISFHSAWLTVLPAP Motif0138_ems_3hC_333_0001_5851_0001__12__K
DKKELSDTAEKLLKDALDKNDDSKFISAVFFALKVAKDVNDERLERIVVFLYNEFMNRYH RSPHRPILQAGLPANASTVVGGDVEFVCKVYSDAQPHIQWIKHVPYLKVLKAAGVNTTDKEIEVLYIRNVTFEDAGEYTCLAGNSIGISFHSAWLTVLPAP ems_3hM_2978_000000028_0001__50__F
SEELKEEAKRLIKLLKDLARKASDRRERFILAALAASLEKALKNNDEELLRKLIEVAFSAIRRIQ RSPHRPILQAGLPANASTVVGGDVEFVCKVYSDAQPHIQWIKHVPYLKVLKAAGVNTTDKEIEVLYIRNVTFEDAGEYTCLAGNSIGISFHSAWLTVLPAP mot_H_fastrot_cor_f8f8a4152cc90f14bb898546c27f9520_0001_000000007_0001_34_42_H_._3h_hb1_6881_0001_0001_0001__58__F
NWEEAAALALESASRAGDRELNEEILRIFFAVRRGEISEEEAHEMLRRIAEKSR RSPHRPILQAGLPANASTVVGGDVEFVCKVYSDAQPHIQWIKHVPYLKVLKAAGVNTTDKEIEVLYIRNVTFEDAGEYTCLAGNSIGISFHSAWLTVLPAP pol_3h_hb1_4534_000000018_0001_0001__48__R
DKKELSDTAEKLLKDALDKNDDSKFISAVFFALKHAKDVNDERLERIVVKLYNEFMNRYH RSPHRPILQAGLPANASTVVGGDVEFVCKVYSDAQPHIQWIKHVPYLKVLKAAGVNTTDKEIEVLYIRNVTFEDAGEYTCLAGNSIGISFHSAWLTVLPAP ems_3hM_2978_000000028_0001__35__H
DEVHHFLLRLFIKDPDDEDVERILALFLLLKKEGIPPEEVTEIVIKFAEKLGNPELAKELKKILK RSPHRPILQAGLPANASTVVGGDVEFVCKVYSDAQPHIQWIKHVPYLKVLKAAGVNTTDKEIEVLYIRNVTFEDAGEYTCLAGNSIGISFHSAWLTVLPAP pol_c839b00de2d74b58ead539899b931618_0001_000000000_0001_0001__12__I
SREDVLHILNHLYFIAYERNDEELQHILARAMYIVFELLNRGDEESAKKVAEKAKKIVDKK RSPHRPILQAGLPANASTVVGGDVEFVCKVYSDAQPHIQWIKHVPYLKVLKAAGVNTTDKEIEVLYIRNVTFEDAGEYTCLAGNSIGISFHSAWLTVLPAP Grafting_Motif0433_ems_3hM_3525_0001_0001__4__D
NWEEAAALALESASRAGDRELNEEILRIFFAVRRGEPSEEEAHEMLREIAEKSR RSPHRPILQAGLPANASTVVGGDVEFVCKVYSDAQPHIQWIKHVPYLKVLKAAGVNTTDKEIEVLYIRNVTFEDAGEYTCLAGNSIGISFHSAWLTVLPAP pol_3h_hb1_4534_000000018_0001_0001__37__P
SEELKEEAKRIIKLLKDLARKASDRRERFILAALAASLEKALKNNDEELLRKLIEVAKSAIRRIQ RSPHRPILQAGLPANASTVVGGDVEFVCKVYSDAQPHIQWIKHVPYLKVLKAAGVNTTDKEIEVLYIRNVTFEDAGEYTCLAGNSIGISFHSAWLTVLPAP mot_H_fastrot_cor_f8f8a4152cc90f14bb898546c27f9520_0001_000000007_0001_34_42_H_._3h_hb1_6881_0001_0001_0001__11__I
SKEERLKELLRLIKEAIKRNLTEEVERLAREAAEIAQELRDEEVYQEALLLWFRFEIRRR RSPHRPILQAGLPANASTVVGGDVEFVCKVYSDAQPHIQWIKHVPYLKVLKAAGVNTTDKEIEVLYIRNVTFEDAGEYTCLAGNSIGISFHSAWLTVLPAP mot_H_normal_3h_hb1_3627_000000010_0001_51_57_H_._3h_hb1_1457_0001_0001_0001_0001__45__Y
SEELKEEAKRLIKLLKDLARKASDRRERFILAALAASLEKALFNNDEELLRKLIEVAKSAIRRIQ RSPHRPILQAGLPANASTVVGGDVEFVCKVYSDAQPHIQWIKHVPYLKVLKAAGVNTTDKEIEVLYIRNVTFEDAGEYTCLAGNSIGISFHSAWLTVLPAP mot_H_fastrot_cor_f8f8a4152cc90f14bb898546c27f9520_0001_000000007_0001_34_42_H_._3h_hb1_6881_0001_0001_0001__43__F
DEVHHFLLRLFMKDPDDEDVERILALFLLLKKEGIPPEEVTEIVIKFAEKLGNPELAKELKKILK RSPHRPILQAGLPANASTVVGGDVEFVCKVYSDAQPHIQWIKHVPYLKVLKAAGVNTTDKEIEVLYIRNVTFEDAGEYTCLAGNSIGISFHSAWLTVLPAP pol_c839b00de2d74b58ead539899b931618_0001_000000000_0001_0001__12__M
SREEVLHILNHLYFIAYERNDEELQHILARAMYIVFELLNRGDEESAKKVAEKAKKIVDKE RSPHRPILQAGLPANASTVVGGDVEFVCKVYSDAQPHIQWIKHVPYLKVLKAAGVNTTDKEIEVLYIRNVTFEDAGEYTCLAGNSIGISFHSAWLTVLPAP Grafting_Motif0433_ems_3hM_3525_0001_0001__61__E
NWEEAAALALESASRAGDRELNEEILRIFFAVRRGEISEEEWHEMLREIAEKSR RSPHRPILQAGLPANASTVVGGDVEFVCKVYSDAQPHIQWIKHVPYLKVLKAAGVNTTDKEIEVLYIRNVTFEDAGEYTCLAGNSIGISFHSAWLTVLPAP pol_3h_hb1_4534_000000018_0001_0001__42__W
DEVHHFLLRLFFKDPDDEDVERILALFLLLKKEGIPPEEVTEIVIKFAEKLGNPELAGELKKILK RSPHRPILQAGLPANASTVVGGDVEFVCKVYSDAQPHIQWIKHVPYLKVLKAAGVNTTDKEIEVLYIRNVTFEDAGEYTCLAGNSIGISFHSAWLTVLPAP pol_c839b00de2d74b58ead539899b931618_0001_000000000_0001_0001__58__G
SWEELYEKAKKLVEQAKKENDEDKLNKATLQVYMAHLAASELGDPTAQTSVERLAAHVFHVAI RSPHRPILQAGLPANASTVVGGDVEFVCKVYSDAQPHIQWIKHVPYLKVLKAAGVNTTDKEIEVLYIRNVTFEDAGEYTCLAGNSIGISFHSAWLTVLPAP Motif0138_ems_3hC_333_0001_5851_0001__31__Q
SREEVLHILNHLYFIAYERNDEELQHILARAMYIIFELLNRGDEESAKKVAEKAKKIVDKK RSPHRPILQAGLPANASTVVGGDVEFVCKVYSDAQPHIQWIKHVPYLKVLKAAGVNTTDKEIEVLYIRNVTFEDAGEYTCLAGNSIGISFHSAWLTVLPAP Grafting_Motif0433_ems_3hM_3525_0001_0001__35__I
DIEHLLARAIHRSAQLGDREAVELLTRIFFALEAGKVSEEWAEALARTILEHQRN RSPHRPILQAGLPANASTVVGGDVEFVCKVYSDAQPHIQWIKHVPYLKVLKAAGVNTTDKEIEVLYIRNVTFEDAGEYTCLAGNSIGISFHSAWLTVLPAP pol_3h_hb1_5199_000000022_0001_0001__44__A
SLVERVIEQVEKRGLPPEALVLTVWLALVKIGDPEKARLVEELAREVFEGKLPPEELKRLLREIE RSPHRPILQAGLPANASTVVGGDVEFVCKVYSDAQPHIQWIKHVPYLKVLKAAGVNTTDKEIEVLYIRNVTFEDAGEYTCLAGNSIGISFHSAWLTVLPAP pol_51795df6240b2cd79629f11a12b4f3c7_0001_000000005_0001_0001__31__I
SREEVLHILNHLYFIAYERNDEELQHILARAMYIVFELLNRGDEFSAKKVAEKAKKIVDKK RSPHRPILQAGLPANASTVVGGDVEFVCKVYSDAQPHIQWIKHVPYLKVLKAAGVNTTDKEIEVLYIRNVTFEDAGEYTCLAGNSIGISFHSAWLTVLPAP Grafting_Motif0433_ems_3hM_3525_0001_0001__45__F
LEKLERVALLAVRLYMRIGDPEIAKIWFKMMELLHAYQAGHLDEEEAKRRADKLEKELRKFI RSPHRPILQAGLPANASTVVGGDVEFVCKVYSDAQPHIQWIKHVPYLKVLKAAGVNTTDKEIEVLYIRNVTFEDAGEYTCLAGNSIGISFHSAWLTVLPAP Motif0180_HHH_eva_0267_0001_0001_3855_0001__30__M
LEKLERVALLAVRLYMRIGDPEIAKIWFKVMELLHAYQAGHLDEEEAKRRADKLEKELRKFE RSPHRPILQAGLPANASTVVGGDVEFVCKVYSDAQPHIQWIKHVPYLKVLKAAGVNTTDKEIEVLYIRNVTFEDAGEYTCLAGNSIGISFHSAWLTVLPAP Motif0180_HHH_eva_0267_0001_0001_3855_0001__62__E
NWEEAAALALESASRAGDRELNEEILRIFFAVRRGEISEEEAHRMLREIAEKSR RSPHRPILQAGLPANASTVVGGDVEFVCKVYSDAQPHIQWIKHVPYLKVLKAAGVNTTDKEIEVLYIRNVTFEDAGEYTCLAGNSIGISFHSAWLTVLPAP pol_3h_hb1_4534_000000018_0001_0001__44__R
DEVHHFLLRLFFKDPDDEDVERILARFLLLKKEGIPPEEVTEIVIKFAEKLGNPELAKELKKILK RSPHRPILQAGLPANASTVVGGDVEFVCKVYSDAQPHIQWIKHVPYLKVLKAAGVNTTDKEIEVLYIRNVTFEDAGEYTCLAGNSIGISFHSAWLTVLPAP pol_c839b00de2d74b58ead539899b931618_0001_000000000_0001_0001__26__R
NWEEAAALALESASRAGDRELNEEILRIFFAVRRGEISEEEAHEGLREIAEKSR RSPHRPILQAGLPANASTVVGGDVEFVCKVYSDAQPHIQWIKHVPYLKVLKAAGVNTTDKEIEVLYIRNVTFEDAGEYTCLAGNSIGISFHSAWLTVLPAP pol_3h_hb1_4534_000000018_0001_0001__45__G
DIEHLLARAIHRSAQLGDREAVELLTRIFFALEAGKVSEEWAERLARTIIEHQRN RSPHRPILQAGLPANASTVVGGDVEFVCKVYSDAQPHIQWIKHVPYLKVLKAAGVNTTDKEIEVLYIRNVTFEDAGEYTCLAGNSIGISFHSAWLTVLPAP pol_3h_hb1_5199_000000022_0001_0001__50__I
SREEVLHILNHLYFIAYERNDEELQHILARAMYIVFELLNIGDEESAKKVAEKAKKIVDKK RSPHRPILQAGLPANASTVVGGDVEFVCKVYSDAQPHIQWIKHVPYLKVLKAAGVNTTDKEIEVLYIRNVTFEDAGEYTCLAGNSIGISFHSAWLTVLPAP Grafting_Motif0433_ems_3hM_3525_0001_0001__41__I
SWEELYEKAQKLVEQAKKENDEDKLNKATLLVYMAHLAASELGDPTAQTSVERLAAHVFHVAI RSPHRPILQAGLPANASTVVGGDVEFVCKVYSDAQPHIQWIKHVPYLKVLKAAGVNTTDKEIEVLYIRNVTFEDAGEYTCLAGNSIGISFHSAWLTVLPAP Motif0138_ems_3hC_333_0001_5851_0001__10__Q
DIEHLLARAIHRSAQLGDREAVELLTRIFFALEAGKVSEEWAERDARTILEHQRN RSPHRPILQAGLPANASTVVGGDVEFVCKVYSDAQPHIQWIKHVPYLKVLKAAGVNTTDKEIEVLYIRNVTFEDAGEYTCLAGNSIGISFHSAWLTVLPAP pol_3h_hb1_5199_000000022_0001_0001__45__D
SREEVLPILNHLYFIAYERNDEELQHILARAMYIVFELLNRGDEESAKKVAEKAKKIVDKK RSPHRPILQAGLPANASTVVGGDVEFVCKVYSDAQPHIQWIKHVPYLKVLKAAGVNTTDKEIEVLYIRNVTFEDAGEYTCLAGNSIGISFHSAWLTVLPAP Grafting_Motif0433_ems_3hM_3525_0001_0001__7__P
LEKLERVALLAVHLYMRIGDPEIAKIWFKVMELLHAYQAGHLDEEEAKRRADKLEKELRKFI RSPHRPILQAGLPANASTVVGGDVEFVCKVYSDAQPHIQWIKHVPYLKVLKAAGVNTTDKEIEVLYIRNVTFEDAGEYTCLAGNSIGISFHSAWLTVLPAP Motif0180_HHH_eva_0267_0001_0001_3855_0001__13__H
SEELKEEAKRLIKLLKDLARKASDRRERFILAALAASLEKALKNNDEELLRLLIEVAKSAIRRIQ RSPHRPILQAGLPANASTVVGGDVEFVCKVYSDAQPHIQWIKHVPYLKVLKAAGVNTTDKEIEVLYIRNVTFEDAGEYTCLAGNSIGISFHSAWLTVLPAP mot_H_fastrot_cor_f8f8a4152cc90f14bb898546c27f9520_0001_000000007_0001_34_42_H_._3h_hb1_6881_0001_0001_0001__52__L
LEKLERVALLAVRLYMRIGDPEIAKIWFKVMELLHAYQAGHLGEEEAKRRADKLEKELRKFI RSPHRPILQAGLPANASTVVGGDVEFVCKVYSDAQPHIQWIKHVPYLKVLKAAGVNTTDKEIEVLYIRNVTFEDAGEYTCLAGNSIGISFHSAWLTVLPAP Motif0180_HHH_eva_0267_0001_0001_3855_0001__43__G
DEVHHFLLRLFFKDPDDEDVERILALFLLLKKEGIPPEEVLEIVIKFAEKLGNPELAKELKKILK RSPHRPILQAGLPANASTVVGGDVEFVCKVYSDAQPHIQWIKHVPYLKVLKAAGVNTTDKEIEVLYIRNVTFEDAGEYTCLAGNSIGISFHSAWLTVLPAP pol_c839b00de2d74b58ead539899b931618_0001_000000000_0001_0001__41__L
SREEVLHILNHLYFVAYERNDEELQHILARAMYIVFELLNRGDEESAKKVAEKAKKIVDKK RSPHRPILQAGLPANASTVVGGDVEFVCKVYSDAQPHIQWIKHVPYLKVLKAAGVNTTDKEIEVLYIRNVTFEDAGEYTCLAGNSIGISFHSAWLTVLPAP Grafting_Motif0433_ems_3hM_3525_0001_0001__15__V
DEVHHFLLRLFFKWPDDEDVERILALFLLLKKEGIPPEEVTEIVIKFAEKLGNPELAKELKKILK RSPHRPILQAGLPANASTVVGGDVEFVCKVYSDAQPHIQWIKHVPYLKVLKAAGVNTTDKEIEVLYIRNVTFEDAGEYTCLAGNSIGISFHSAWLTVLPAP pol_c839b00de2d74b58ead539899b931618_0001_000000000_0001_0001__14__W
DKKELSDTAEKLLKDALDKNDDSKFISAVFFALKVAKDVNDERLERIVVKLYNEFMNRYF RSPHRPILQAGLPANASTVVGGDVEFVCKVYSDAQPHIQWIKHVPYLKVLKAAGVNTTDKEIEVLYIRNVTFEDAGEYTCLAGNSIGISFHSAWLTVLPAP ems_3hM_2978_000000028_0001__60__F
NWEEAAALALESASRAGDRELNEEILLIFFAVRRGEISEEEAHEMLREIAEKSR RSPHRPILQAGLPANASTVVGGDVEFVCKVYSDAQPHIQWIKHVPYLKVLKAAGVNTTDKEIEVLYIRNVTFEDAGEYTCLAGNSIGISFHSAWLTVLPAP pol_3h_hb1_4534_000000018_0001_0001__27__L
DEVHHFLFRLFFKDPDDEDVERILALFLLLKKEGIPPEEVTEIVIKFAEKLGNPELAKELKKILK RSPHRPILQAGLPANASTVVGGDVEFVCKVYSDAQPHIQWIKHVPYLKVLKAAGVNTTDKEIEVLYIRNVTFEDAGEYTCLAGNSIGISFHSAWLTVLPAP pol_c839b00de2d74b58ead539899b931618_0001_000000000_0001_0001__8__F
DIEHLLARAIHRSAQLGDREAVELLTRIFFALEAGKVSEEWAERLAMTILEHQRN RSPHRPILQAGLPANASTVVGGDVEFVCKVYSDAQPHIQWIKHVPYLKVLKAAGVNTTDKEIEVLYIRNVTFEDAGEYTCLAGNSIGISFHSAWLTVLPAP pol_3h_hb1_5199_000000022_0001_0001__47__M
SWEELYEKAKKLVEQAKKENDEDKLNKATLLVYMAHLAASELGDPTAQTFVERLAAHVFHVAI RSPHRPILQAGLPANASTVVGGDVEFVCKVYSDAQPHIQWIKHVPYLKVLKAAGVNTTDKEIEVLYIRNVTFEDAGEYTCLAGNSIGISFHSAWLTVLPAP Motif0138_ems_3hC_333_0001_5851_0001__50__F
DELFQRVMELAFRLVLAAREKNDKDAEERAQRLFRSVAKALESGDNDTAKTLVDRIEKYVKKFG RSPHRPILQAGLPANASTVVGGDVEFVCKVYSDAQPHIQWIKHVPYLKVLKAAGVNTTDKEIEVLYIRNVTFEDAGEYTCLAGNSIGISFHSAWLTVLPAP Motif0041_ems_3hC_830_0001_0001_0002_8731_0001__46__N
DKKELSDTAEKLLKDALDKNDDSKFISAVFFALKVAKDVNDERLERIVVKLYNEFMNFYH RSPHRPILQAGLPANASTVVGGDVEFVCKVYSDAQPHIQWIKHVPYLKVLKAAGVNTTDKEIEVLYIRNVTFEDAGEYTCLAGNSIGISFHSAWLTVLPAP ems_3hM_2978_000000028_0001__58__F
DEVEELSKKVLHIATRLAFSPNPEDQQLWFKAMRLLDKAESIPDRDKATKVLRKNEKLVSSS RSPHRPILQAGLPANASTVVGGDVEFVCKVYSDAQPHIQWIKHVPYLKVLKAAGVNTTDKEIEVLYIRNVTFEDAGEYTCLAGNSIGISFHSAWLTVLPAP Motif0168_ems_3hC_109_0002_0001_4715_0001__55__N
DKKELSDTAEKLLKDALDKNDDSKFISAVFFALKVAKDVNDERMERIVVKLYNEFMNRYH RSPHRPILQAGLPANASTVVGGDVEFVCKVYSDAQPHIQWIKHVPYLKVLKAAGVNTTDKEIEVLYIRNVTFEDAGEYTCLAGNSIGISFHSAWLTVLPAP ems_3hM_2978_000000028_0001__44__M
DEVEELSKKVLHIATRLADSPNPEDQQLWFKAMRLLDKAESIPDRDKATKVLRKAEKLVSSS RSPHRPILQAGLPANASTVVGGDVEFVCKVYSDAQPHIQWIKHVPYLKVLKAAGVNTTDKEIEVLYIRNVTFEDAGEYTCLAGNSIGISFHSAWLTVLPAP Motif0168_ems_3hC_109_0002_0001_4715_0001__19__D
SWEELYEKAKKLVENAKKENDEDKLNKATLLVYMAHLAASELGDPTAQTSVERLAAHVFHVAI RSPHRPILQAGLPANASTVVGGDVEFVCKVYSDAQPHIQWIKHVPYLKVLKAAGVNTTDKEIEVLYIRNVTFEDAGEYTCLAGNSIGISFHSAWLTVLPAP Motif0138_ems_3hC_333_0001_5851_0001__15__N
SEELKEEAKRLIKLLKDLARKASDRRERFILAALAASLRKALKNNDEELLRKLIEVAKSAIRRIQ RSPHRPILQAGLPANASTVVGGDVEFVCKVYSDAQPHIQWIKHVPYLKVLKAAGVNTTDKEIEVLYIRNVTFEDAGEYTCLAGNSIGISFHSAWLTVLPAP mot_H_fastrot_cor_f8f8a4152cc90f14bb898546c27f9520_0001_000000007_0001_34_42_H_._3h_hb1_6881_0001_0001_0001__39__R
NWEEAAALALESASRAGDRELNEEILRIFFAVRRGEISEMEAHEMLREIAEKSR RSPHRPILQAGLPANASTVVGGDVEFVCKVYSDAQPHIQWIKHVPYLKVLKAAGVNTTDKEIEVLYIRNVTFEDAGEYTCLAGNSIGISFHSAWLTVLPAP pol_3h_hb1_4534_000000018_0001_0001__40__M
NWEEAAALALESASRAGDRELNEEILRSFFAVRRGEISEEEAHEMLREIAEKSR RSPHRPILQAGLPANASTVVGGDVEFVCKVYSDAQPHIQWIKHVPYLKVLKAAGVNTTDKEIEVLYIRNVTFEDAGEYTCLAGNSIGISFHSAWLTVLPAP pol_3h_hb1_4534_000000018_0001_0001__28__S
DEVEELSKKVLHIATRLAFSPNPEDQQLWFKAMRLLDKANSIPDRDKATKVLRKAEKLVSSS RSPHRPILQAGLPANASTVVGGDVEFVCKVYSDAQPHIQWIKHVPYLKVLKAAGVNTTDKEIEVLYIRNVTFEDAGEYTCLAGNSIGISFHSAWLTVLPAP Motif0168_ems_3hC_109_0002_0001_4715_0001__40__N
DKKELSDTAEKLLKDALDANDDSKFISAVFFALKVAKDVNDERLERIVVKLYNEFMNRYH RSPHRPILQAGLPANASTVVGGDVEFVCKVYSDAQPHIQWIKHVPYLKVLKAAGVNTTDKEIEVLYIRNVTFEDAGEYTCLAGNSIGISFHSAWLTVLPAP ems_3hM_2978_000000028_0001__19__A
SWEELYEKAKKLVEQAKKENDEDKDNKATLLVYMAHLAASELGDPTAQTSVERLAAHVFHVAI RSPHRPILQAGLPANASTVVGGDVEFVCKVYSDAQPHIQWIKHVPYLKVLKAAGVNTTDKEIEVLYIRNVTFEDAGEYTCLAGNSIGISFHSAWLTVLPAP Motif0138_ems_3hC_333_0001_5851_0001__25__D
DELFQRVMELAFRLFLAAREKNDKDAEERAQRLFRSVAKALESGDQDTAKTLVDRIEKYVKKFG RSPHRPILQAGLPANASTVVGGDVEFVCKVYSDAQPHIQWIKHVPYLKVLKAAGVNTTDKEIEVLYIRNVTFEDAGEYTCLAGNSIGISFHSAWLTVLPAP Motif0041_ems_3hC_830_0001_0001_0002_8731_0001__15__F
DKKELSDTAEKLLKDALDKNDDSKFISAVFFALKVAKDVNDERLERIVVKTYNEFMNRYH RSPHRPILQAGLPANASTVVGGDVEFVCKVYSDAQPHIQWIKHVPYLKVLKAAGVNTTDKEIEVLYIRNVTFEDAGEYTCLAGNSIGISFHSAWLTVLPAP ems_3hM_2978_000000028_0001__51__T
SWEELYEKAKKLVEQAKKGNDEDKLNKATLLVYMAHLAASELGDPTAQTSVERLAAHVFHVAI RSPHRPILQAGLPANASTVVGGDVEFVCKVYSDAQPHIQWIKHVPYLKVLKAAGVNTTDKEIEVLYIRNVTFEDAGEYTCLAGNSIGISFHSAWLTVLPAP Motif0138_ems_3hC_333_0001_5851_0001__19__G
DKKELSDTAEKLLKDALDKNDDSKFHSAVFFALKVAKDVNDERLERIVVKLYNEFMNRYH RSPHRPILQAGLPANASTVVGGDVEFVCKVYSDAQPHIQWIKHVPYLKVLKAAGVNTTDKEIEVLYIRNVTFEDAGEYTCLAGNSIGISFHSAWLTVLPAP ems_3hM_2978_000000028_0001__26__H
LEKLERVALLAVRLYMRIGDPEIAKIWFKVMELLHAYQAGHLDEEEAKRRADKLEKELNKFI RSPHRPILQAGLPANASTVVGGDVEFVCKVYSDAQPHIQWIKHVPYLKVLKAAGVNTTDKEIEVLYIRNVTFEDAGEYTCLAGNSIGISFHSAWLTVLPAP Motif0180_HHH_eva_0267_0001_0001_3855_0001__59__N
SWEELYEKAKKLVMQAKKENDEDKLNKATLLVYMAHLAASELGDPTAQTSVERLAAHVFHVAI RSPHRPILQAGLPANASTVVGGDVEFVCKVYSDAQPHIQWIKHVPYLKVLKAAGVNTTDKEIEVLYIRNVTFEDAGEYTCLAGNSIGISFHSAWLTVLPAP Motif0138_ems_3hC_333_0001_5851_0001__14__M
DIEHLLARAIRRSAQLGDREAVELLTRIFFALEAGKVSEEWAERLARTILEHQRN RSPHRPILQAGLPANASTVVGGDVEFVCKVYSDAQPHIQWIKHVPYLKVLKAAGVNTTDKEIEVLYIRNVTFEDAGEYTCLAGNSIGISFHSAWLTVLPAP pol_3h_hb1_5199_000000022_0001_0001__11__R
SWEELYEKAKKLVEQAKKENDEDKLNKAYLLVYMAHLAASELGDPTAQTSVERLAAHVFHVAI RSPHRPILQAGLPANASTVVGGDVEFVCKVYSDAQPHIQWIKHVPYLKVLKAAGVNTTDKEIEVLYIRNVTFEDAGEYTCLAGNSIGISFHSAWLTVLPAP Motif0138_ems_3hC_333_0001_5851_0001__29__Y
SLVERVIEQVEKRGLPPEALVLTVWLALVKAGDPEKARLVEELAREVFEGKLPPEELKRLLVEIE RSPHRPILQAGLPANASTVVGGDVEFVCKVYSDAQPHIQWIKHVPYLKVLKAAGVNTTDKEIEVLYIRNVTFEDAGEYTCLAGNSIGISFHSAWLTVLPAP pol_51795df6240b2cd79629f11a12b4f3c7_0001_000000005_0001_0001__62__V
DKKELSDTAEKLLKDALDKNDDSKFISAVFFALKVAKDVNDERLERIGVKLYNEFMNRYH RSPHRPILQAGLPANASTVVGGDVEFVCKVYSDAQPHIQWIKHVPYLKVLKAAGVNTTDKEIEVLYIRNVTFEDAGEYTCLAGNSIGISFHSAWLTVLPAP ems_3hM_2978_000000028_0001__48__G
DKKELSDTAEKLLKDALDKNDDSKFISAVFFALKVAKDVNDERLERIRVKLYNEFMNRYH RSPHRPILQAGLPANASTVVGGDVEFVCKVYSDAQPHIQWIKHVPYLKVLKAAGVNTTDKEIEVLYIRNVTFEDAGEYTCLAGNSIGISFHSAWLTVLPAP ems_3hM_2978_000000028_0001__48__R
DEVHHFLLRLFPKDPDDEDVERILALFLLLKKEGIPPEEVTEIVIKFAEKLGNPELAKELKKILK RSPHRPILQAGLPANASTVVGGDVEFVCKVYSDAQPHIQWIKHVPYLKVLKAAGVNTTDKEIEVLYIRNVTFEDAGEYTCLAGNSIGISFHSAWLTVLPAP pol_c839b00de2d74b58ead539899b931618_0001_000000000_0001_0001__12__P
NWEEAAALALESASRAGDRELNSEILRIFFAVRRGEISEEEAHEMLREIAEKSR RSPHRPILQAGLPANASTVVGGDVEFVCKVYSDAQPHIQWIKHVPYLKVLKAAGVNTTDKEIEVLYIRNVTFEDAGEYTCLAGNSIGISFHSAWLTVLPAP pol_3h_hb1_4534_000000018_0001_0001__23__S
DEVHHFLLRLFFKDPDDEDVERILALFLLLKKEGIPPEEVTEIVIKFPEKLGNPELAKELKKILK RSPHRPILQAGLPANASTVVGGDVEFVCKVYSDAQPHIQWIKHVPYLKVLKAAGVNTTDKEIEVLYIRNVTFEDAGEYTCLAGNSIGISFHSAWLTVLPAP pol_c839b00de2d74b58ead539899b931618_0001_000000000_0001_0001__48__P
DEVEELSKKVLHIATRLAFSPNPEDQQLWFKAMRLLLKAESIPDRDKATKVLRKAEKLVSSS RSPHRPILQAGLPANASTVVGGDVEFVCKVYSDAQPHIQWIKHVPYLKVLKAAGVNTTDKEIEVLYIRNVTFEDAGEYTCLAGNSIGISFHSAWLTVLPAP Motif0168_ems_3hC_109_0002_0001_4715_0001__37__L
SWEELYEKAKKLVLQAKKENDEDKLNKATLLVYMAHLAASELGDPTAQTSVERLAAHVFHVAI RSPHRPILQAGLPANASTVVGGDVEFVCKVYSDAQPHIQWIKHVPYLKVLKAAGVNTTDKEIEVLYIRNVTFEDAGEYTCLAGNSIGISFHSAWLTVLPAP Motif0138_ems_3hC_333_0001_5851_0001__14__L
DPEKIIRELVRLALEAARKLNDDRVATAVLTLLYAVLRLEKRDPEKAKKLLKEVEESVKKLIS RSPHRPILQAGLPANASTVVGGDVEFVCKVYSDAQPHIQWIKHVPYLKVLKAAGVNTTDKEIEVLYIRNVTFEDAGEYTCLAGNSIGISFHSAWLTVLPAP mot_H_normal_3h_hb1_3209_000000013_0001_59_63_H_._ems_3hM_1672_0001_0001__57__S
NWEEAAALALESASRAGDRELNEEILRIFFAVRRGEISEEEFHEMLREIAEKSR RSPHRPILQAGLPANASTVVGGDVEFVCKVYSDAQPHIQWIKHVPYLKVLKAAGVNTTDKEIEVLYIRNVTFEDAGEYTCLAGNSIGISFHSAWLTVLPAP pol_3h_hb1_4534_000000018_0001_0001__42__F
SWEELYEKAKKLVEQAKKENDEDKLNKATLLVYMAHLAALELGDPTAQTSVERLAAHVFHVAI RSPHRPILQAGLPANASTVVGGDVEFVCKVYSDAQPHIQWIKHVPYLKVLKAAGVNTTDKEIEVLYIRNVTFEDAGEYTCLAGNSIGISFHSAWLTVLPAP Motif0138_ems_3hC_333_0001_5851_0001__40__L
DEVEELSKKVLHIATRLAFSPNPEDQQLWFKAMRLLDKAESIPDRDKATKVLRTAEKLVSSS RSPHRPILQAGLPANASTVVGGDVEFVCKVYSDAQPHIQWIKHVPYLKVLKAAGVNTTDKEIEVLYIRNVTFEDAGEYTCLAGNSIGISFHSAWLTVLPAP Motif0168_ems_3hC_109_0002_0001_4715_0001__54__T
SEELKSEAKRLIKLLKDLARKASDRRERFILAALAASLEKALKNNDEELLRKLIEVAKSAIRRIQ RSPHRPILQAGLPANASTVVGGDVEFVCKVYSDAQPHIQWIKHVPYLKVLKAAGVNTTDKEIEVLYIRNVTFEDAGEYTCLAGNSIGISFHSAWLTVLPAP mot_H_fastrot_cor_f8f8a4152cc90f14bb898546c27f9520_0001_000000007_0001_34_42_H_._3h_hb1_6881_0001_0001_0001__6__S
DELFQRVMELAFRLVLAAREKNDKDAEERAQRLFRSVAKALESGDQDTAKTLVDRIEKYRKKFG RSPHRPILQAGLPANASTVVGGDVEFVCKVYSDAQPHIQWIKHVPYLKVLKAAGVNTTDKEIEVLYIRNVTFEDAGEYTCLAGNSIGISFHSAWLTVLPAP Motif0041_ems_3hC_830_0001_0001_0002_8731_0001__60__R
LEKLERVALLSVRLYMRIGDPEIAKIWFKVMELLHAYQAGHLDEEEAKRRADKLEKELRKFI RSPHRPILQAGLPANASTVVGGDVEFVCKVYSDAQPHIQWIKHVPYLKVLKAAGVNTTDKEIEVLYIRNVTFEDAGEYTCLAGNSIGISFHSAWLTVLPAP Motif0180_HHH_eva_0267_0001_0001_3855_0001__11__S
SEELKEEAKRLIKLLKDLARKASDRRERFILAALAASLEKALKNNDEELLRKLDEVAKSAIRRIQ RSPHRPILQAGLPANASTVVGGDVEFVCKVYSDAQPHIQWIKHVPYLKVLKAAGVNTTDKEIEVLYIRNVTFEDAGEYTCLAGNSIGISFHSAWLTVLPAP mot_H_fastrot_cor_f8f8a4152cc90f14bb898546c27f9520_0001_000000007_0001_34_42_H_._3h_hb1_6881_0001_0001_0001__54__D
DEVHHFLLRLFFKDPDDEDVERILALFLLLKKEGIPPEEVTEIVIVFAEKLGNPELAKELKKILK RSPHRPILQAGLPANASTVVGGDVEFVCKVYSDAQPHIQWIKHVPYLKVLKAAGVNTTDKEIEVLYIRNVTFEDAGEYTCLAGNSIGISFHSAWLTVLPAP pol_c839b00de2d74b58ead539899b931618_0001_000000000_0001_0001__46__V
DEVHHFLLRLFFKDPDDEDVERILALFLLLKKEGIPPEEVTEIVLKFAEKLGNPELAKELKKILK RSPHRPILQAGLPANASTVVGGDVEFVCKVYSDAQPHIQWIKHVPYLKVLKAAGVNTTDKEIEVLYIRNVTFEDAGEYTCLAGNSIGISFHSAWLTVLPAP pol_c839b00de2d74b58ead539899b931618_0001_000000000_0001_0001__45__L
SWEELYEKAKKLVEQAKKENDEEKLNKATLLVYMAHLAASELGDPTAQTSVERLAAHVFHVAI RSPHRPILQAGLPANASTVVGGDVEFVCKVYSDAQPHIQWIKHVPYLKVLKAAGVNTTDKEIEVLYIRNVTFEDAGEYTCLAGNSIGISFHSAWLTVLPAP Motif0138_ems_3hC_333_0001_5851_0001__23__E
LEKLERVALLAVRLYMRIGDPEIAKIWFKVIELLHAYQAGHLDEEEAKRRADKLEKELRKFI RSPHRPILQAGLPANASTVVGGDVEFVCKVYSDAQPHIQWIKHVPYLKVLKAAGVNTTDKEIEVLYIRNVTFEDAGEYTCLAGNSIGISFHSAWLTVLPAP Motif0180_HHH_eva_0267_0001_0001_3855_0001__31__I
DEVHHFLLRLFFKDPDDEDVERILALFLLLKKEGIPPEEVGEIVIKFAEKLGNPELAKELKKILK RSPHRPILQAGLPANASTVVGGDVEFVCKVYSDAQPHIQWIKHVPYLKVLKAAGVNTTDKEIEVLYIRNVTFEDAGEYTCLAGNSIGISFHSAWLTVLPAP pol_c839b00de2d74b58ead539899b931618_0001_000000000_0001_0001__41__G
SREEVLHILNHLYFIAYERNDEELQHGLARAMYIVFELLNRGDEESAKKVAEKAKKIVDKK RSPHRPILQAGLPANASTVVGGDVEFVCKVYSDAQPHIQWIKHVPYLKVLKAAGVNTTDKEIEVLYIRNVTFEDAGEYTCLAGNSIGISFHSAWLTVLPAP Grafting_Motif0433_ems_3hM_3525_0001_0001__27__G
DELFQRVMELAFRLVLAAREKNDKDAEERAQRLFRSVAKALESGDQDTAKTLVDRIEKYVVKFG RSPHRPILQAGLPANASTVVGGDVEFVCKVYSDAQPHIQWIKHVPYLKVLKAAGVNTTDKEIEVLYIRNVTFEDAGEYTCLAGNSIGISFHSAWLTVLPAP Motif0041_ems_3hC_830_0001_0001_0002_8731_0001__61__V
SEELKEEAKRLIKLLKDLARKAGDRRERFILAALAASLEKALKNNDEELLRKLIEVAKSAIRRIQ RSPHRPILQAGLPANASTVVGGDVEFVCKVYSDAQPHIQWIKHVPYLKVLKAAGVNTTDKEIEVLYIRNVTFEDAGEYTCLAGNSIGISFHSAWLTVLPAP mot_H_fastrot_cor_f8f8a4152cc90f14bb898546c27f9520_0001_000000007_0001_34_42_H_._3h_hb1_6881_0001_0001_0001__23__G
DELFQRVMELAFRLVLAAREKNDKDAEERAQRLFRSVAKALESGIQDTAKTLVDRIEKYVKKFG RSPHRPILQAGLPANASTVVGGDVEFVCKVYSDAQPHIQWIKHVPYLKVLKAAGVNTTDKEIEVLYIRNVTFEDAGEYTCLAGNSIGISFHSAWLTVLPAP Motif0041_ems_3hC_830_0001_0001_0002_8731_0001__45__I
DEVEELSKKVLHIANRLAFSPNPEDQQLWFKAMRLLDKAESIPDRDKATKVLRKAEKLVSSS RSPHRPILQAGLPANASTVVGGDVEFVCKVYSDAQPHIQWIKHVPYLKVLKAAGVNTTDKEIEVLYIRNVTFEDAGEYTCLAGNSIGISFHSAWLTVLPAP Motif0168_ems_3hC_109_0002_0001_4715_0001__15__N
DIEHLLARAIHRSAQLGDREAVELLTRIFFALEAGKVSEEWAERRARTILEHQRN RSPHRPILQAGLPANASTVVGGDVEFVCKVYSDAQPHIQWIKHVPYLKVLKAAGVNTTDKEIEVLYIRNVTFEDAGEYTCLAGNSIGISFHSAWLTVLPAP pol_3h_hb1_5199_000000022_0001_0001__45__R
DKKELSDTAEKLLKDALDKNDDSKFISAVFFALKVAKDVNDERLERIVVMLYNEFMNRYH RSPHRPILQAGLPANASTVVGGDVEFVCKVYSDAQPHIQWIKHVPYLKVLKAAGVNTTDKEIEVLYIRNVTFEDAGEYTCLAGNSIGISFHSAWLTVLPAP ems_3hM_2978_000000028_0001__50__M
LEKLERVALLAVRLYMRIGDPEIAKIWFKVMELLHAYQAGHLDEERAKRRADKLEKELRKFI RSPHRPILQAGLPANASTVVGGDVEFVCKVYSDAQPHIQWIKHVPYLKVLKAAGVNTTDKEIEVLYIRNVTFEDAGEYTCLAGNSIGISFHSAWLTVLPAP Motif0180_HHH_eva_0267_0001_0001_3855_0001__46__R
SREEVLHIQNHLYFIAYERNDEELQHILARAMYIVFELLNRGDEESAKKVAEKAKKIVDKK RSPHRPILQAGLPANASTVVGGDVEFVCKVYSDAQPHIQWIKHVPYLKVLKAAGVNTTDKEIEVLYIRNVTFEDAGEYTCLAGNSIGISFHSAWLTVLPAP Grafting_Motif0433_ems_3hM_3525_0001_0001__9__Q
SEELKEEAKRLIKLLKDLARKASDRRERFILAALAASLWKALKNNDEELLRKLIEVAKSAIRRIQ RSPHRPILQAGLPANASTVVGGDVEFVCKVYSDAQPHIQWIKHVPYLKVLKAAGVNTTDKEIEVLYIRNVTFEDAGEYTCLAGNSIGISFHSAWLTVLPAP mot_H_fastrot_cor_f8f8a4152cc90f14bb898546c27f9520_0001_000000007_0001_34_42_H_._3h_hb1_6881_0001_0001_0001__39__W
DEVEELSKKVLHIATRLAFSPNPEWQQLWFKAMRLLDKAESIPDRDKATKVLRKAEKLVSSS RSPHRPILQAGLPANASTVVGGDVEFVCKVYSDAQPHIQWIKHVPYLKVLKAAGVNTTDKEIEVLYIRNVTFEDAGEYTCLAGNSIGISFHSAWLTVLPAP Motif0168_ems_3hC_109_0002_0001_4715_0001__25__W
NWEEAAALALESASRAWDRELNEEILRIFFAVRRGEISEEEAHEMLREIAEKSR RSPHRPILQAGLPANASTVVGGDVEFVCKVYSDAQPHIQWIKHVPYLKVLKAAGVNTTDKEIEVLYIRNVTFEDAGEYTCLAGNSIGISFHSAWLTVLPAP pol_3h_hb1_4534_000000018_0001_0001__17__W
SWEELYEKAKKLVEQAKKENDEDKLNKATLLVYMAHLAASELGDPTAQTSVYRLAAHVFHVAI RSPHRPILQAGLPANASTVVGGDVEFVCKVYSDAQPHIQWIKHVPYLKVLKAAGVNTTDKEIEVLYIRNVTFEDAGEYTCLAGNSIGISFHSAWLTVLPAP Motif0138_ems_3hC_333_0001_5851_0001__52__Y
SWEELYEKAKKLVEQAKKENDEDKLNKATLLVYMAHLAASELGDPTAQTSVARLAAHVFHVAI RSPHRPILQAGLPANASTVVGGDVEFVCKVYSDAQPHIQWIKHVPYLKVLKAAGVNTTDKEIEVLYIRNVTFEDAGEYTCLAGNSIGISFHSAWLTVLPAP Motif0138_ems_3hC_333_0001_5851_0001__52__A
NWEEAAALALESASRAGDWELNEEILRIFFAVRRGEISEEEAHEMLREIAEKSR RSPHRPILQAGLPANASTVVGGDVEFVCKVYSDAQPHIQWIKHVPYLKVLKAAGVNTTDKEIEVLYIRNVTFEDAGEYTCLAGNSIGISFHSAWLTVLPAP pol_3h_hb1_4534_000000018_0001_0001__19__W
DEVEELSKKVLHIATRLAFSPNPGDQQLWFKAMRLLDKAESIPDRDKATKVLRKAEKLVSSS RSPHRPILQAGLPANASTVVGGDVEFVCKVYSDAQPHIQWIKHVPYLKVLKAAGVNTTDKEIEVLYIRNVTFEDAGEYTCLAGNSIGISFHSAWLTVLPAP Motif0168_ems_3hC_109_0002_0001_4715_0001__24__G
DLKELSDTAEKLLKDALDKNDDSKFISAVFFALKVAKDVNDERLERIVVKLYNEFMNRYH RSPHRPILQAGLPANASTVVGGDVEFVCKVYSDAQPHIQWIKHVPYLKVLKAAGVNTTDKEIEVLYIRNVTFEDAGEYTCLAGNSIGISFHSAWLTVLPAP ems_3hM_2978_000000028_0001__2__L
IREEVLHILNHLYFIAYERNDEELQHILARAMYIVFELLNRGDEESAKKVAEKAKKIVDKK RSPHRPILQAGLPANASTVVGGDVEFVCKVYSDAQPHIQWIKHVPYLKVLKAAGVNTTDKEIEVLYIRNVTFEDAGEYTCLAGNSIGISFHSAWLTVLPAP Grafting_Motif0433_ems_3hM_3525_0001_0001__1__I
SWEELYEKAKKLVEQAKKENDEDKLNKATLLVYMAHLEASELGDPTAQTSVERLAAHVFHVAI RSPHRPILQAGLPANASTVVGGDVEFVCKVYSDAQPHIQWIKHVPYLKVLKAAGVNTTDKEIEVLYIRNVTFEDAGEYTCLAGNSIGISFHSAWLTVLPAP Motif0138_ems_3hC_333_0001_5851_0001__38__E
DEVHHFLLRLFFKDPDDEDVERILALFLLLKKEGIPPEEVTEIVIKFAEKLGNPELVKELKKILK RSPHRPILQAGLPANASTVVGGDVEFVCKVYSDAQPHIQWIKHVPYLKVLKAAGVNTTDKEIEVLYIRNVTFEDAGEYTCLAGNSIGISFHSAWLTVLPAP pol_c839b00de2d74b58ead539899b931618_0001_000000000_0001_0001__57__V
DELFQRVRELAFRLVLAAREKNDKDAEERAQRLFRSVAKALESGDQDTAKTLVDRIEKYVKKFG RSPHRPILQAGLPANASTVVGGDVEFVCKVYSDAQPHIQWIKHVPYLKVLKAAGVNTTDKEIEVLYIRNVTFEDAGEYTCLAGNSIGISFHSAWLTVLPAP Motif0041_ems_3hC_830_0001_0001_0002_8731_0001__8__R
DKKELSDTAEKLLKDALDKNDDSKFISAVFFALKVAKDVNDERLERIVVKLYNEFMNRYS RSPHRPILQAGLPANASTVVGGDVEFVCKVYSDAQPHIQWIKHVPYLKVLKAAGVNTTDKEIEVLYIRNVTFEDAGEYTCLAGNSIGISFHSAWLTVLPAP ems_3hM_2978_000000028_0001__60__S
SWEELYEKAKKLVEQAKKENDEDKLNKATLLVYMAHLAASELGDPTAQTSVERLAAHVFHVDI RSPHRPILQAGLPANASTVVGGDVEFVCKVYSDAQPHIQWIKHVPYLKVLKAAGVNTTDKEIEVLYIRNVTFEDAGEYTCLAGNSIGISFHSAWLTVLPAP Motif0138_ems_3hC_333_0001_5851_0001__62__D
LEKLERVALLAVRLYMRIGDPEIAYIWFKVMELLHAYQAGHLDEEEAKRRADKLEKELRKFI RSPHRPILQAGLPANASTVVGGDVEFVCKVYSDAQPHIQWIKHVPYLKVLKAAGVNTTDKEIEVLYIRNVTFEDAGEYTCLAGNSIGISFHSAWLTVLPAP Motif0180_HHH_eva_0267_0001_0001_3855_0001__25__Y
SREEVLHILNHLSFIAYERNDEELQHILARAMYIVFELLNRGDEESAKKVAEKAKKIVDKK RSPHRPILQAGLPANASTVVGGDVEFVCKVYSDAQPHIQWIKHVPYLKVLKAAGVNTTDKEIEVLYIRNVTFEDAGEYTCLAGNSIGISFHSAWLTVLPAP Grafting_Motif0433_ems_3hM_3525_0001_0001__13__S
SWEELYEKAKKLVEQAKKENDEDLLNKATLLVYMAHLAASELGDPTAQTSVERLAAHVFHVAI RSPHRPILQAGLPANASTVVGGDVEFVCKVYSDAQPHIQWIKHVPYLKVLKAAGVNTTDKEIEVLYIRNVTFEDAGEYTCLAGNSIGISFHSAWLTVLPAP Motif0138_ems_3hC_333_0001_5851_0001__24__L
SEELKEEAKRLIKLLKDLARKASDRRFRFILAALAASLEKALKNNDEELLRKLIEVAKSAIRRIQ RSPHRPILQAGLPANASTVVGGDVEFVCKVYSDAQPHIQWIKHVPYLKVLKAAGVNTTDKEIEVLYIRNVTFEDAGEYTCLAGNSIGISFHSAWLTVLPAP mot_H_fastrot_cor_f8f8a4152cc90f14bb898546c27f9520_0001_000000007_0001_34_42_H_._3h_hb1_6881_0001_0001_0001__27__F
SEELKEEAKRLIKLLKDLARKASDRRERFILAALAASLEKALKNNDEELLRKLIEVAKSHIRRIQ RSPHRPILQAGLPANASTVVGGDVEFVCKVYSDAQPHIQWIKHVPYLKVLKAAGVNTTDKEIEVLYIRNVTFEDAGEYTCLAGNSIGISFHSAWLTVLPAP mot_H_fastrot_cor_f8f8a4152cc90f14bb898546c27f9520_0001_000000007_0001_34_42_H_._3h_hb1_6881_0001_0001_0001__60__H
SREEVLHILNHLYFIAYERNDEELQHILARAMYIVFELLNRGDEESAKKVAEKACKIVDKK RSPHRPILQAGLPANASTVVGGDVEFVCKVYSDAQPHIQWIKHVPYLKVLKAAGVNTTDKEIEVLYIRNVTFEDAGEYTCLAGNSIGISFHSAWLTVLPAP Grafting_Motif0433_ems_3hM_3525_0001_0001__55__C
DEVHHFLLRLFFKDPDDEDVERILALFLLLKKEGIPPEEVTESVIKFAEKLGNPELAKELKKILK RSPHRPILQAGLPANASTVVGGDVEFVCKVYSDAQPHIQWIKHVPYLKVLKAAGVNTTDKEIEVLYIRNVTFEDAGEYTCLAGNSIGISFHSAWLTVLPAP pol_c839b00de2d74b58ead539899b931618_0001_000000000_0001_0001__43__S
DEVEELSKKVLHIATRLAFSPNPEDIQLWFKAMRLLDKAESIPDRDKATKVLRKAEKLVSSS RSPHRPILQAGLPANASTVVGGDVEFVCKVYSDAQPHIQWIKHVPYLKVLKAAGVNTTDKEIEVLYIRNVTFEDAGEYTCLAGNSIGISFHSAWLTVLPAP Motif0168_ems_3hC_109_0002_0001_4715_0001__26__I
NWEEAAALALESASRAGDRELNTEILRIFFAVRRGEISEEEAHEMLREIAEKSR RSPHRPILQAGLPANASTVVGGDVEFVCKVYSDAQPHIQWIKHVPYLKVLKAAGVNTTDKEIEVLYIRNVTFEDAGEYTCLAGNSIGISFHSAWLTVLPAP pol_3h_hb1_4534_000000018_0001_0001__23__T
DEVHHFLLRLFFKDPDDEDVERILALFLLLKKEGIPPNEVTEIVIKFAEKLGNPELAKELKKILK RSPHRPILQAGLPANASTVVGGDVEFVCKVYSDAQPHIQWIKHVPYLKVLKAAGVNTTDKEIEVLYIRNVTFEDAGEYTCLAGNSIGISFHSAWLTVLPAP pol_c839b00de2d74b58ead539899b931618_0001_000000000_0001_0001__38__N
SLVERVIEQVEKRGLPPEALVLTVWLALVKAGDPEKARLVEELAREVFEGKLPPEELKRQLREIE RSPHRPILQAGLPANASTVVGGDVEFVCKVYSDAQPHIQWIKHVPYLKVLKAAGVNTTDKEIEVLYIRNVTFEDAGEYTCLAGNSIGISFHSAWLTVLPAP pol_51795df6240b2cd79629f11a12b4f3c7_0001_000000005_0001_0001__60__Q
DEVEELSKKVLHIATRLAFSPNPEDQQLWFKAMRLLDGAESIPDRDKATKVLRKAEKLVSSS RSPHRPILQAGLPANASTVVGGDVEFVCKVYSDAQPHIQWIKHVPYLKVLKAAGVNTTDKEIEVLYIRNVTFEDAGEYTCLAGNSIGISFHSAWLTVLPAP Motif0168_ems_3hC_109_0002_0001_4715_0001__38__G
DELFQRVMELAFRLVLAAREKNDKDAEERAQRLFRSVAKADESGDQDTAKTLVDRIEKYVKKFG RSPHRPILQAGLPANASTVVGGDVEFVCKVYSDAQPHIQWIKHVPYLKVLKAAGVNTTDKEIEVLYIRNVTFEDAGEYTCLAGNSIGISFHSAWLTVLPAP Motif0041_ems_3hC_830_0001_0001_0002_8731_0001__41__D
DELFQRVMELAFRLVLAAREKNDKDAEERAQRGFRSVAKALESGDQDTAKTLVDRIEKYVKKFG RSPHRPILQAGLPANASTVVGGDVEFVCKVYSDAQPHIQWIKHVPYLKVLKAAGVNTTDKEIEVLYIRNVTFEDAGEYTCLAGNSIGISFHSAWLTVLPAP Motif0041_ems_3hC_830_0001_0001_0002_8731_0001__33__G
NWEEAAALALESASRAGDRELNEEILRIFFAVRRGEISPEEAHEMLREIAEKSR RSPHRPILQAGLPANASTVVGGDVEFVCKVYSDAQPHIQWIKHVPYLKVLKAAGVNTTDKEIEVLYIRNVTFEDAGEYTCLAGNSIGISFHSAWLTVLPAP pol_3h_hb1_4534_000000018_0001_0001__39__P
SREEVLHILNHLYFIAYERNDEELQHILARAMYIVFELLDRGDEESAKKVAEKAKKIVDKK RSPHRPILQAGLPANASTVVGGDVEFVCKVYSDAQPHIQWIKHVPYLKVLKAAGVNTTDKEIEVLYIRNVTFEDAGEYTCLAGNSIGISFHSAWLTVLPAP Grafting_Motif0433_ems_3hM_3525_0001_0001__40__D
SREEVLHILNHLYFIAYERNDEELQHILARAMYIVFELLNRGDKESAKKVAEKAKKIVDKK RSPHRPILQAGLPANASTVVGGDVEFVCKVYSDAQPHIQWIKHVPYLKVLKAAGVNTTDKEIEVLYIRNVTFEDAGEYTCLAGNSIGISFHSAWLTVLPAP Grafting_Motif0433_ems_3hM_3525_0001_0001__44__K
DELFQRVMELAFRLVLAAREKNDKDAEERAQRLFRSMAKALESGDQDTAKTLVDRIEKYVKKFG RSPHRPILQAGLPANASTVVGGDVEFVCKVYSDAQPHIQWIKHVPYLKVLKAAGVNTTDKEIEVLYIRNVTFEDAGEYTCLAGNSIGISFHSAWLTVLPAP Motif0041_ems_3hC_830_0001_0001_0002_8731_0001__37__M
NWEEAAALALESASRAGDRELNEEILRIFFAVRDGEISEEEAHEMLREIAEKSR RSPHRPILQAGLPANASTVVGGDVEFVCKVYSDAQPHIQWIKHVPYLKVLKAAGVNTTDKEIEVLYIRNVTFEDAGEYTCLAGNSIGISFHSAWLTVLPAP pol_3h_hb1_4534_000000018_0001_0001__34__D
DEVEELSKKVLHIATRLAFSPNPEDQQLWFKAMRLLDKAESIPDRDKATKVLRKAEALVSSS RSPHRPILQAGLPANASTVVGGDVEFVCKVYSDAQPHIQWIKHVPYLKVLKAAGVNTTDKEIEVLYIRNVTFEDAGEYTCLAGNSIGISFHSAWLTVLPAP Motif0168_ems_3hC_109_0002_0001_4715_0001__57__A
SEELKEEAKRLIKLLKDLARKASDRRERFILAALAASLEKALKNNDEELLRKLIEVAKSAIRKIQ RSPHRPILQAGLPANASTVVGGDVEFVCKVYSDAQPHIQWIKHVPYLKVLKAAGVNTTDKEIEVLYIRNVTFEDAGEYTCLAGNSIGISFHSAWLTVLPAP mot_H_fastrot_cor_f8f8a4152cc90f14bb898546c27f9520_0001_000000007_0001_34_42_H_._3h_hb1_6881_0001_0001_0001__63__K
DELFQRVMELAFRLVLAAREKNDKDAEERAQRLFRSVAKALESGDLDTAKTLVDRIEKYVKKFG RSPHRPILQAGLPANASTVVGGDVEFVCKVYSDAQPHIQWIKHVPYLKVLKAAGVNTTDKEIEVLYIRNVTFEDAGEYTCLAGNSIGISFHSAWLTVLPAP Motif0041_ems_3hC_830_0001_0001_0002_8731_0001__46__L
NWEEAAALALESASRAGDRELNEEILRIFFAVRRGEISEEEAHEMLREYAEKSR RSPHRPILQAGLPANASTVVGGDVEFVCKVYSDAQPHIQWIKHVPYLKVLKAAGVNTTDKEIEVLYIRNVTFEDAGEYTCLAGNSIGISFHSAWLTVLPAP pol_3h_hb1_4534_000000018_0001_0001__49__Y
LEKLERVALLAVRLYMRIGDDEIAKIWFKVMELLHAYQAGHLDEEEAKRRADKLEKELRKFI RSPHRPILQAGLPANASTVVGGDVEFVCKVYSDAQPHIQWIKHVPYLKVLKAAGVNTTDKEIEVLYIRNVTFEDAGEYTCLAGNSIGISFHSAWLTVLPAP Motif0180_HHH_eva_0267_0001_0001_3855_0001__21__D
SREEVLHILNHLYFIAYERNDEELQHILARAMYIVFELLNRGDEESAKKCAEKAKKIVDKK RSPHRPILQAGLPANASTVVGGDVEFVCKVYSDAQPHIQWIKHVPYLKVLKAAGVNTTDKEIEVLYIRNVTFEDAGEYTCLAGNSIGISFHSAWLTVLPAP Grafting_Motif0433_ems_3hM_3525_0001_0001__50__C
SREEVLHNLNHLYFIAYERNDEELQHILARAMYIVFELLNRGDEESAKKVAEKAKKIVDKK RSPHRPILQAGLPANASTVVGGDVEFVCKVYSDAQPHIQWIKHVPYLKVLKAAGVNTTDKEIEVLYIRNVTFEDAGEYTCLAGNSIGISFHSAWLTVLPAP Grafting_Motif0433_ems_3hM_3525_0001_0001__8__N
SWEELYEKAKKLVEQAKKENDEDKLNKATLLVYMAHLAASELGDPTAQTSVSRLAAHVFHVAI RSPHRPILQAGLPANASTVVGGDVEFVCKVYSDAQPHIQWIKHVPYLKVLKAAGVNTTDKEIEVLYIRNVTFEDAGEYTCLAGNSIGISFHSAWLTVLPAP Motif0138_ems_3hC_333_0001_5851_0001__52__S
DEVHHFLLRLFFKDPDDEDFERILALFLLLKKEGIPPEEVTEIVIKFAEKLGNPELAKELKKILK RSPHRPILQAGLPANASTVVGGDVEFVCKVYSDAQPHIQWIKHVPYLKVLKAAGVNTTDKEIEVLYIRNVTFEDAGEYTCLAGNSIGISFHSAWLTVLPAP pol_c839b00de2d74b58ead539899b931618_0001_000000000_0001_0001__20__F
LEKLERVALLAVRLKMRIGDPEIAKIWFKVMELLHAYQAGHLDEEEAKRRADKLEKELRKFI RSPHRPILQAGLPANASTVVGGDVEFVCKVYSDAQPHIQWIKHVPYLKVLKAAGVNTTDKEIEVLYIRNVTFEDAGEYTCLAGNSIGISFHSAWLTVLPAP Motif0180_HHH_eva_0267_0001_0001_3855_0001__15__K
SREEVLHILNHLYFIAYERNDEELQHILARAMYIVFELENRGDEESAKKVAEKAKKIVDKK RSPHRPILQAGLPANASTVVGGDVEFVCKVYSDAQPHIQWIKHVPYLKVLKAAGVNTTDKEIEVLYIRNVTFEDAGEYTCLAGNSIGISFHSAWLTVLPAP Grafting_Motif0433_ems_3hM_3525_0001_0001__39__E
DEVEELSKKVLHIATRLAFSPNPEDQQLWFKAMRLLDKAESIPDRFKATKVLRKAEKLVSSS RSPHRPILQAGLPANASTVVGGDVEFVCKVYSDAQPHIQWIKHVPYLKVLKAAGVNTTDKEIEVLYIRNVTFEDAGEYTCLAGNSIGISFHSAWLTVLPAP Motif0168_ems_3hC_109_0002_0001_4715_0001__46__F
SREEVLHILNHLYFIAYERNDEELEHILARAMYIVFELLNRGDEESAKKVAEKAKKIVDKK RSPHRPILQAGLPANASTVVGGDVEFVCKVYSDAQPHIQWIKHVPYLKVLKAAGVNTTDKEIEVLYIRNVTFEDAGEYTCLAGNSIGISFHSAWLTVLPAP Grafting_Motif0433_ems_3hM_3525_0001_0001__25__E
SEELKEEAKRLIKLLKDLARKASDRRCRFILAALAASLEKALKNNDEELLRKLIEVAKSAIRRIQ RSPHRPILQAGLPANASTVVGGDVEFVCKVYSDAQPHIQWIKHVPYLKVLKAAGVNTTDKEIEVLYIRNVTFEDAGEYTCLAGNSIGISFHSAWLTVLPAP mot_H_fastrot_cor_f8f8a4152cc90f14bb898546c27f9520_0001_000000007_0001_34_42_H_._3h_hb1_6881_0001_0001_0001__27__C
DEVHHFLLRLFFKDPDDEDVERILALFLLLKKEGIPPEEVTEIVIKFAEKLGNEELAKELKKILK RSPHRPILQAGLPANASTVVGGDVEFVCKVYSDAQPHIQWIKHVPYLKVLKAAGVNTTDKEIEVLYIRNVTFEDAGEYTCLAGNSIGISFHSAWLTVLPAP pol_c839b00de2d74b58ead539899b931618_0001_000000000_0001_0001__54__E
DEVEELSKKVLHIAIRLAFSPNPEDQQLWFKAMRLLDKAESIPDRDKATKVLRKAEKLVSSS RSPHRPILQAGLPANASTVVGGDVEFVCKVYSDAQPHIQWIKHVPYLKVLKAAGVNTTDKEIEVLYIRNVTFEDAGEYTCLAGNSIGISFHSAWLTVLPAP Motif0168_ems_3hC_109_0002_0001_4715_0001__15__I
SEELKEEAKRLIKLLKDLARKASDRRERFILAALAASIEKALKNNDEELLRKLIEVAKSAIRRIQ RSPHRPILQAGLPANASTVVGGDVEFVCKVYSDAQPHIQWIKHVPYLKVLKAAGVNTTDKEIEVLYIRNVTFEDAGEYTCLAGNSIGISFHSAWLTVLPAP mot_H_fastrot_cor_f8f8a4152cc90f14bb898546c27f9520_0001_000000007_0001_34_42_H_._3h_hb1_6881_0001_0001_0001__38__I
DELFQRVMELAFRLVLAAREKNDKDAEERAQRLFRSVAKALESGDQDTAKTLVDRIEKYVWKFG RSPHRPILQAGLPANASTVVGGDVEFVCKVYSDAQPHIQWIKHVPYLKVLKAAGVNTTDKEIEVLYIRNVTFEDAGEYTCLAGNSIGISFHSAWLTVLPAP Motif0041_ems_3hC_830_0001_0001_0002_8731_0001__61__W
SLVERVIEQVEKRGLPPEALVLTVWLALVKAGDPEDARLVEELAREVFEGKLPPEELKRLLREIE RSPHRPILQAGLPANASTVVGGDVEFVCKVYSDAQPHIQWIKHVPYLKVLKAAGVNTTDKEIEVLYIRNVTFEDAGEYTCLAGNSIGISFHSAWLTVLPAP pol_51795df6240b2cd79629f11a12b4f3c7_0001_000000005_0001_0001__36__D
DTREILRKLIEISEELLRKATDEELRELLELVIALSKEALRENDEELLEAAIRYNEVLIRNA RSPHRPILQAGLPANASTVVGGDVEFVCKVYSDAQPHIQWIKHVPYLKVLKAAGVNTTDKEIEVLYIRNVTFEDAGEYTCLAGNSIGISFHSAWLTVLPAP pol_3h_hb1_3583_000000017_0001_0001__2__T
SEELKEEAKRLIKLLKDLARKASDRRERFILAALAASLEGALKNNDEELLRKLIEVAKSAIRRIQ RSPHRPILQAGLPANASTVVGGDVEFVCKVYSDAQPHIQWIKHVPYLKVLKAAGVNTTDKEIEVLYIRNVTFEDAGEYTCLAGNSIGISFHSAWLTVLPAP mot_H_fastrot_cor_f8f8a4152cc90f14bb898546c27f9520_0001_000000007_0001_34_42_H_._3h_hb1_6881_0001_0001_0001__40__G
DELFQRVMELAFRLVLAAREKNDKDAEERAQRLFRSVAKALESGDQDTAATLVDRIEKYVKKFG RSPHRPILQAGLPANASTVVGGDVEFVCKVYSDAQPHIQWIKHVPYLKVLKAAGVNTTDKEIEVLYIRNVTFEDAGEYTCLAGNSIGISFHSAWLTVLPAP Motif0041_ems_3hC_830_0001_0001_0002_8731_0001__50__A
SREEVLHILNHLYFIAYERNDEELQHILARAMYIVFELLNRGDEESAKKVAEHAKKIVDKK RSPHRPILQAGLPANASTVVGGDVEFVCKVYSDAQPHIQWIKHVPYLKVLKAAGVNTTDKEIEVLYIRNVTFEDAGEYTCLAGNSIGISFHSAWLTVLPAP Grafting_Motif0433_ems_3hM_3525_0001_0001__53__H
SREEVLHILNHLYFIAYERNDEELQHILARAMYIVFELLNRGDEESAKKVATKAKKIVDKK RSPHRPILQAGLPANASTVVGGDVEFVCKVYSDAQPHIQWIKHVPYLKVLKAAGVNTTDKEIEVLYIRNVTFEDAGEYTCLAGNSIGISFHSAWLTVLPAP Grafting_Motif0433_ems_3hM_3525_0001_0001__52__T
DFDTHEFEELEKVLEEARRKNDFRLAERAARLAAESLERYRDAELVREALQEALGLWLALYK RSPHRPILQAGLPANASTVVGGDVEFVCKVYSDAQPHIQWIKHVPYLKVLKAAGVNTTDKEIEVLYIRNVTFEDAGEYTCLAGNSIGISFHSAWLTVLPAP mot_H_normal_3h_hb1_3627_000000010_0001_51_57_H_._3h_hb1_167_0001_0003_0001_0001__55__G
DKKELSDNAEKLLKDALDKNDDSKFISAVFFALKVAKDVNDERLERIVVKLYNEFMNRYH RSPHRPILQAGLPANASTVVGGDVEFVCKVYSDAQPHIQWIKHVPYLKVLKAAGVNTTDKEIEVLYIRNVTFEDAGEYTCLAGNSIGISFHSAWLTVLPAP ems_3hM_2978_000000028_0001__8__N
DEELKEEAKRLIKLLKDLARKASDRRERFILAALAASLEKALKNNDEELLRKLIEVAKSAIRRIQ RSPHRPILQAGLPANASTVVGGDVEFVCKVYSDAQPHIQWIKHVPYLKVLKAAGVNTTDKEIEVLYIRNVTFEDAGEYTCLAGNSIGISFHSAWLTVLPAP mot_H_fastrot_cor_f8f8a4152cc90f14bb898546c27f9520_0001_000000007_0001_34_42_H_._3h_hb1_6881_0001_0001_0001__1__D
DELFQRVMELAFRLVYAAREKNDKDAEERAQRLFRSVAKALESGDQDTAKTLVDRIEKYVKKFG RSPHRPILQAGLPANASTVVGGDVEFVCKVYSDAQPHIQWIKHVPYLKVLKAAGVNTTDKEIEVLYIRNVTFEDAGEYTCLAGNSIGISFHSAWLTVLPAP Motif0041_ems_3hC_830_0001_0001_0002_8731_0001__16__Y
DKKELSDTAEKLLKDALDKNDDSKFISAVFFALKVAKDVQDERLERIVVKLYNEFMNRYH RSPHRPILQAGLPANASTVVGGDVEFVCKVYSDAQPHIQWIKHVPYLKVLKAAGVNTTDKEIEVLYIRNVTFEDAGEYTCLAGNSIGISFHSAWLTVLPAP ems_3hM_2978_000000028_0001__40__Q
NWEEAAALALESASRAGDRELNEEILRIFFAYRRGEISEEEAHEMLREIAEKSR RSPHRPILQAGLPANASTVVGGDVEFVCKVYSDAQPHIQWIKHVPYLKVLKAAGVNTTDKEIEVLYIRNVTFEDAGEYTCLAGNSIGISFHSAWLTVLPAP pol_3h_hb1_4534_000000018_0001_0001__32__Y
DEVEELDKKVLHIATRLAFSPNPEDQQLWFKAMRLLDKAESIPDRDKATKVLRKAEKLVSSS RSPHRPILQAGLPANASTVVGGDVEFVCKVYSDAQPHIQWIKHVPYLKVLKAAGVNTTDKEIEVLYIRNVTFEDAGEYTCLAGNSIGISFHSAWLTVLPAP Motif0168_ems_3hC_109_0002_0001_4715_0001__7__D
DEVHHFLLRLFFKDPDDEDVERILALFLLLKKEGIPPEEVTEIVIKFAEKLGNPELAKEDKKILK RSPHRPILQAGLPANASTVVGGDVEFVCKVYSDAQPHIQWIKHVPYLKVLKAAGVNTTDKEIEVLYIRNVTFEDAGEYTCLAGNSIGISFHSAWLTVLPAP pol_c839b00de2d74b58ead539899b931618_0001_000000000_0001_0001__60__D
SREEVLHILNHLYFIATERNDEELQHILARAMYIVFELLNRGDEESAKKVAEKAKKIVDKK RSPHRPILQAGLPANASTVVGGDVEFVCKVYSDAQPHIQWIKHVPYLKVLKAAGVNTTDKEIEVLYIRNVTFEDAGEYTCLAGNSIGISFHSAWLTVLPAP Grafting_Motif0433_ems_3hM_3525_0001_0001__17__T
DELFQRVMELAFRLVLAAREKNDKDAEERAQRLFRSVAKALESGDQDIAKTLVDRIEKYVKKFG RSPHRPILQAGLPANASTVVGGDVEFVCKVYSDAQPHIQWIKHVPYLKVLKAAGVNTTDKEIEVLYIRNVTFEDAGEYTCLAGNSIGISFHSAWLTVLPAP Motif0041_ems_3hC_830_0001_0001_0002_8731_0001__48__I
DEVHHFLLRLFFKDPDDEDVERILALFLLLKKEGIPPEEVTEIVIKFAEKLGNPELAKERKKILK RSPHRPILQAGLPANASTVVGGDVEFVCKVYSDAQPHIQWIKHVPYLKVLKAAGVNTTDKEIEVLYIRNVTFEDAGEYTCLAGNSIGISFHSAWLTVLPAP pol_c839b00de2d74b58ead539899b931618_0001_000000000_0001_0001__60__R
SWEELYEKAKKLVEQDKKENDEDKLNKATLLVYMAHLAASELGDPTAQTSVERLAAHVFHVAI RSPHRPILQAGLPANASTVVGGDVEFVCKVYSDAQPHIQWIKHVPYLKVLKAAGVNTTDKEIEVLYIRNVTFEDAGEYTCLAGNSIGISFHSAWLTVLPAP Motif0138_ems_3hC_333_0001_5851_0001__16__D
SREEVLHILNHLYFIAYERNDEELQHILARAMYIVFELLNRGDEESAKKVAEKAKKIVFKK RSPHRPILQAGLPANASTVVGGDVEFVCKVYSDAQPHIQWIKHVPYLKVLKAAGVNTTDKEIEVLYIRNVTFEDAGEYTCLAGNSIGISFHSAWLTVLPAP Grafting_Motif0433_ems_3hM_3525_0001_0001__59__F
SEELKEEAKRLIKLLKDLARKASDRRERFILAALAASLEKALKNNDEELLRKFIEVAKSAIRRIQ RSPHRPILQAGLPANASTVVGGDVEFVCKVYSDAQPHIQWIKHVPYLKVLKAAGVNTTDKEIEVLYIRNVTFEDAGEYTCLAGNSIGISFHSAWLTVLPAP mot_H_fastrot_cor_f8f8a4152cc90f14bb898546c27f9520_0001_000000007_0001_34_42_H_._3h_hb1_6881_0001_0001_0001__53__F
SWEELYEKAKKLVEQAKKENDEDKLNKATLLVYMAHLAASELGDPTAQTSVNRLAAHVFHVAI RSPHRPILQAGLPANASTVVGGDVEFVCKVYSDAQPHIQWIKHVPYLKVLKAAGVNTTDKEIEVLYIRNVTFEDAGEYTCLAGNSIGISFHSAWLTVLPAP Motif0138_ems_3hC_333_0001_5851_0001__52__N
DIEHLLARAIHRSAQLGDREAVELLTRIFFAGEAGKVSEEWAERLARTILEHQRN RSPHRPILQAGLPANASTVVGGDVEFVCKVYSDAQPHIQWIKHVPYLKVLKAAGVNTTDKEIEVLYIRNVTFEDAGEYTCLAGNSIGISFHSAWLTVLPAP pol_3h_hb1_5199_000000022_0001_0001__32__G
SEELKEEAKRLIKLTKDLARKASDRRERFILAALAASLEKALKNNDEELLRKLIEVAKSAIRRIQ RSPHRPILQAGLPANASTVVGGDVEFVCKVYSDAQPHIQWIKHVPYLKVLKAAGVNTTDKEIEVLYIRNVTFEDAGEYTCLAGNSIGISFHSAWLTVLPAP mot_H_fastrot_cor_f8f8a4152cc90f14bb898546c27f9520_0001_000000007_0001_34_42_H_._3h_hb1_6881_0001_0001_0001__15__T
DEVHHFLLRLFFKDPDDEDVERILALFLLLKKEGIPPEEVTEIVKKFAEKLGNPELAKELKKILK RSPHRPILQAGLPANASTVVGGDVEFVCKVYSDAQPHIQWIKHVPYLKVLKAAGVNTTDKEIEVLYIRNVTFEDAGEYTCLAGNSIGISFHSAWLTVLPAP pol_c839b00de2d74b58ead539899b931618_0001_000000000_0001_0001__45__K
SREEVLHKLNHLYFIAYERNDEELQHILARAMYIVFELLNRGDEESAKKVAEKAKKIVDKK RSPHRPILQAGLPANASTVVGGDVEFVCKVYSDAQPHIQWIKHVPYLKVLKAAGVNTTDKEIEVLYIRNVTFEDAGEYTCLAGNSIGISFHSAWLTVLPAP Grafting_Motif0433_ems_3hM_3525_0001_0001__8__K
SEELKEEAKRVIKLLKDLARKASDRRERFILAALAASLEKALKNNDEELLRKLIEVAKSAIRRIQ RSPHRPILQAGLPANASTVVGGDVEFVCKVYSDAQPHIQWIKHVPYLKVLKAAGVNTTDKEIEVLYIRNVTFEDAGEYTCLAGNSIGISFHSAWLTVLPAP mot_H_fastrot_cor_f8f8a4152cc90f14bb898546c27f9520_0001_000000007_0001_34_42_H_._3h_hb1_6881_0001_0001_0001__11__V
DEVHHFLGRLFFKDPDDEDVERILALFLLLKKEGIPPEEVTEIVIKFAEKLGNPELAKELKKILK RSPHRPILQAGLPANASTVVGGDVEFVCKVYSDAQPHIQWIKHVPYLKVLKAAGVNTTDKEIEVLYIRNVTFEDAGEYTCLAGNSIGISFHSAWLTVLPAP pol_c839b00de2d74b58ead539899b931618_0001_000000000_0001_0001__8__G
NWEEAAALALESASRAGDRELNEEILRIFFAVRRGLISEEEAHEMLREIAEKSR RSPHRPILQAGLPANASTVVGGDVEFVCKVYSDAQPHIQWIKHVPYLKVLKAAGVNTTDKEIEVLYIRNVTFEDAGEYTCLAGNSIGISFHSAWLTVLPAP pol_3h_hb1_4534_000000018_0001_0001__36__L
DKKELSDTAEKLLKDALDKNDDSKFISAVFFALKVAKDVNDERLERIVVKLYDEFMNRYH RSPHRPILQAGLPANASTVVGGDVEFVCKVYSDAQPHIQWIKHVPYLKVLKAAGVNTTDKEIEVLYIRNVTFEDAGEYTCLAGNSIGISFHSAWLTVLPAP ems_3hM_2978_000000028_0001__53__D
NWEEAAALALESASRAGDRELNEEILRIFFAVRRGEIGEEEAHEMLREIAEKSR RSPHRPILQAGLPANASTVVGGDVEFVCKVYSDAQPHIQWIKHVPYLKVLKAAGVNTTDKEIEVLYIRNVTFEDAGEYTCLAGNSIGISFHSAWLTVLPAP pol_3h_hb1_4534_000000018_0001_0001__38__G
DIEHLLARAIHRSAQLGDREAVELLTRIFFALEAGKVSEEWAERLARTILEHWRN RSPHRPILQAGLPANASTVVGGDVEFVCKVYSDAQPHIQWIKHVPYLKVLKAAGVNTTDKEIEVLYIRNVTFEDAGEYTCLAGNSIGISFHSAWLTVLPAP pol_3h_hb1_5199_000000022_0001_0001__53__W
SWEELTEKAKKLVEQAKKENDEDKLNKATLLVYMAHLAASELGDPTAQTSVERLAAHVFHVAI RSPHRPILQAGLPANASTVVGGDVEFVCKVYSDAQPHIQWIKHVPYLKVLKAAGVNTTDKEIEVLYIRNVTFEDAGEYTCLAGNSIGISFHSAWLTVLPAP Motif0138_ems_3hC_333_0001_5851_0001__6__T
DKKELSDTAEKLLKDALDKNDDSKFISAVFFALKVAKDVNDERLERIVVKLYNTFMNRYH RSPHRPILQAGLPANASTVVGGDVEFVCKVYSDAQPHIQWIKHVPYLKVLKAAGVNTTDKEIEVLYIRNVTFEDAGEYTCLAGNSIGISFHSAWLTVLPAP ems_3hM_2978_000000028_0001__54__T
DIEHLLARAIHRSAQLGDREAVELLTRIFFALEAGKVSEEWAERLARNILEHQRN RSPHRPILQAGLPANASTVVGGDVEFVCKVYSDAQPHIQWIKHVPYLKVLKAAGVNTTDKEIEVLYIRNVTFEDAGEYTCLAGNSIGISFHSAWLTVLPAP pol_3h_hb1_5199_000000022_0001_0001__48__N
SKEERLKELRRLIKEAIKRNLTEEVERLAREAAEIAQELRDEEVLQEALLLWFRFEIRRR RSPHRPILQAGLPANASTVVGGDVEFVCKVYSDAQPHIQWIKHVPYLKVLKAAGVNTTDKEIEVLYIRNVTFEDAGEYTCLAGNSIGISFHSAWLTVLPAP mot_H_normal_3h_hb1_3627_000000010_0001_51_57_H_._3h_hb1_1457_0001_0001_0001_0001__10__R
DEVEELSKKVLHIATRLAFSPNPEDQQLWFKAMRLHDKAESIPDRDKATKVLRKAEKLVSSS RSPHRPILQAGLPANASTVVGGDVEFVCKVYSDAQPHIQWIKHVPYLKVLKAAGVNTTDKEIEVLYIRNVTFEDAGEYTCLAGNSIGISFHSAWLTVLPAP Motif0168_ems_3hC_109_0002_0001_4715_0001__36__H
NWEEAAALALESASRAGDRELNEEILRIFFAVRRGEISEEEAHEMLRERAEKSR RSPHRPILQAGLPANASTVVGGDVEFVCKVYSDAQPHIQWIKHVPYLKVLKAAGVNTTDKEIEVLYIRNVTFEDAGEYTCLAGNSIGISFHSAWLTVLPAP pol_3h_hb1_4534_000000018_0001_0001__49__R
DELFQRVMELAFRLVLAAREKNDTDAEERAQRLFRSVAKALESGDQDTAKTLVDRIEKYVKKFG RSPHRPILQAGLPANASTVVGGDVEFVCKVYSDAQPHIQWIKHVPYLKVLKAAGVNTTDKEIEVLYIRNVTFEDAGEYTCLAGNSIGISFHSAWLTVLPAP Motif0041_ems_3hC_830_0001_0001_0002_8731_0001__24__T
DEVEELSKKVLHIATRLAFSPNPEDKQLWFKAMRLLDKAESIPDRDKATKVLRKAEKLVSSS RSPHRPILQAGLPANASTVVGGDVEFVCKVYSDAQPHIQWIKHVPYLKVLKAAGVNTTDKEIEVLYIRNVTFEDAGEYTCLAGNSIGISFHSAWLTVLPAP Motif0168_ems_3hC_109_0002_0001_4715_0001__26__K
LEKLERVALLAVRLYMRIGDPEIAKIWFKVMELLHAYQAGHLDEEEAKRRADKLEKELEKFI RSPHRPILQAGLPANASTVVGGDVEFVCKVYSDAQPHIQWIKHVPYLKVLKAAGVNTTDKEIEVLYIRNVTFEDAGEYTCLAGNSIGISFHSAWLTVLPAP Motif0180_HHH_eva_0267_0001_0001_3855_0001__59__E
DIEHLLARAIHRSAQLGDREAVELLTRIFFILEAGKVSEEWAERLARTILEHQRN RSPHRPILQAGLPANASTVVGGDVEFVCKVYSDAQPHIQWIKHVPYLKVLKAAGVNTTDKEIEVLYIRNVTFEDAGEYTCLAGNSIGISFHSAWLTVLPAP pol_3h_hb1_5199_000000022_0001_0001__31__I
SEELKEEAKRLIKLLKDLARKASDRRERVILAALAASLEKALKNNDEELLRKLIEVAKSAIRRIQ RSPHRPILQAGLPANASTVVGGDVEFVCKVYSDAQPHIQWIKHVPYLKVLKAAGVNTTDKEIEVLYIRNVTFEDAGEYTCLAGNSIGISFHSAWLTVLPAP mot_H_fastrot_cor_f8f8a4152cc90f14bb898546c27f9520_0001_000000007_0001_34_42_H_._3h_hb1_6881_0001_0001_0001__29__V
SWEELYEKAKKLVEQAKKENDEDKLNKATLLVYMAHLAASELGDPTAQTSAERLAAHVFHVAI RSPHRPILQAGLPANASTVVGGDVEFVCKVYSDAQPHIQWIKHVPYLKVLKAAGVNTTDKEIEVLYIRNVTFEDAGEYTCLAGNSIGISFHSAWLTVLPAP Motif0138_ems_3hC_333_0001_5851_0001__51__A
DFDTFEFEELEKVLEEARRKNDFRLAERAARLAAESLERYRDAELVREALQEALLLWLALYK RSPHRPILQAGLPANASTVVGGDVEFVCKVYSDAQPHIQWIKHVPYLKVLKAAGVNTTDKEIEVLYIRNVTFEDAGEYTCLAGNSIGISFHSAWLTVLPAP mot_H_normal_3h_hb1_3627_000000010_0001_51_57_H_._3h_hb1_167_0001_0003_0001_0001__5__F
LEKLERVALLAVRLYMRIGDPEIAKIWFKVMELLHAYQAGHLDEEEAKRRADKLEKELRKFH RSPHRPILQAGLPANASTVVGGDVEFVCKVYSDAQPHIQWIKHVPYLKVLKAAGVNTTDKEIEVLYIRNVTFEDAGEYTCLAGNSIGISFHSAWLTVLPAP Motif0180_HHH_eva_0267_0001_0001_3855_0001__62__H
DELFQRVMELAFRLVLAAREKNDKDAEEQAQRLFRSVAKALESGDQDTAKTLVDRIEKYVKKFG RSPHRPILQAGLPANASTVVGGDVEFVCKVYSDAQPHIQWIKHVPYLKVLKAAGVNTTDKEIEVLYIRNVTFEDAGEYTCLAGNSIGISFHSAWLTVLPAP Motif0041_ems_3hC_830_0001_0001_0002_8731_0001__29__Q
DIEHLLARAIHRSAQLGDREAVELLTRIFFALEAGKVSEEWAERLARTILEGQRN RSPHRPILQAGLPANASTVVGGDVEFVCKVYSDAQPHIQWIKHVPYLKVLKAAGVNTTDKEIEVLYIRNVTFEDAGEYTCLAGNSIGISFHSAWLTVLPAP pol_3h_hb1_5199_000000022_0001_0001__52__G
DIEHLLARAIHRSAQLGDREAVELVTRIFFALEAGKVSEEWAERLARTILEHQRN RSPHRPILQAGLPANASTVVGGDVEFVCKVYSDAQPHIQWIKHVPYLKVLKAAGVNTTDKEIEVLYIRNVTFEDAGEYTCLAGNSIGISFHSAWLTVLPAP pol_3h_hb1_5199_000000022_0001_0001__25__V
DELFQRVMELAFKLVLAAREKNDKDAEERAQRLFRSVAKALESGDQDTAKTLVDRIEKYVKKFG RSPHRPILQAGLPANASTVVGGDVEFVCKVYSDAQPHIQWIKHVPYLKVLKAAGVNTTDKEIEVLYIRNVTFEDAGEYTCLAGNSIGISFHSAWLTVLPAP Motif0041_ems_3hC_830_0001_0001_0002_8731_0001__13__K
DIEHLLARAIHRSAQLGDLEAVELLTRIFFALEAGKVSEEWAERLARTILEHQRN RSPHRPILQAGLPANASTVVGGDVEFVCKVYSDAQPHIQWIKHVPYLKVLKAAGVNTTDKEIEVLYIRNVTFEDAGEYTCLAGNSIGISFHSAWLTVLPAP pol_3h_hb1_5199_000000022_0001_0001__19__L
DKKELSDTAEKLLKDALDKNDDSKFISAVFFALKVAKDVNDERLERMVVKLYNEFMNRYH RSPHRPILQAGLPANASTVVGGDVEFVCKVYSDAQPHIQWIKHVPYLKVLKAAGVNTTDKEIEVLYIRNVTFEDAGEYTCLAGNSIGISFHSAWLTVLPAP ems_3hM_2978_000000028_0001__47__M
DEVEELSKKVLHIATRLAFSPNPEDQQLWFKAMRLLDKAESIPDRQKATKVLRKAEKLVSSS RSPHRPILQAGLPANASTVVGGDVEFVCKVYSDAQPHIQWIKHVPYLKVLKAAGVNTTDKEIEVLYIRNVTFEDAGEYTCLAGNSIGISFHSAWLTVLPAP Motif0168_ems_3hC_109_0002_0001_4715_0001__46__Q
DKKELSDTAEKLLKDALDKNDDSKFISAVFFALKVAKDFNDERLERIVVKLYNEFMNRYH RSPHRPILQAGLPANASTVVGGDVEFVCKVYSDAQPHIQWIKHVPYLKVLKAAGVNTTDKEIEVLYIRNVTFEDAGEYTCLAGNSIGISFHSAWLTVLPAP ems_3hM_2978_000000028_0001__39__F
SRECVLHILNHLYFIAYERNDEELQHILARAMYIVFELLNRGDEESAKKVAEKAKKIVDKK RSPHRPILQAGLPANASTVVGGDVEFVCKVYSDAQPHIQWIKHVPYLKVLKAAGVNTTDKEIEVLYIRNVTFEDAGEYTCLAGNSIGISFHSAWLTVLPAP Grafting_Motif0433_ems_3hM_3525_0001_0001__4__C
SREEVLHILNHLYFIAYERNDEELQHILARAMYIVFELLNRGDEESDKKVAEKAKKIVDKK RSPHRPILQAGLPANASTVVGGDVEFVCKVYSDAQPHIQWIKHVPYLKVLKAAGVNTTDKEIEVLYIRNVTFEDAGEYTCLAGNSIGISFHSAWLTVLPAP Grafting_Motif0433_ems_3hM_3525_0001_0001__47__D
DEVEELSKKVLHIATRLAFSPNPEDQQLWFKAMRLLDKAESIPFRDKATKVLRKAEKLVSSS RSPHRPILQAGLPANASTVVGGDVEFVCKVYSDAQPHIQWIKHVPYLKVLKAAGVNTTDKEIEVLYIRNVTFEDAGEYTCLAGNSIGISFHSAWLTVLPAP Motif0168_ems_3hC_109_0002_0001_4715_0001__44__F
DELFQRVMELAFRLVLAAREKNDKDREERAQRLFRSVAKALESGDQDTAKTLVDRIEKYVKKFG RSPHRPILQAGLPANASTVVGGDVEFVCKVYSDAQPHIQWIKHVPYLKVLKAAGVNTTDKEIEVLYIRNVTFEDAGEYTCLAGNSIGISFHSAWLTVLPAP Motif0041_ems_3hC_830_0001_0001_0002_8731_0001__26__R
NWEEAAALALESASRAGDRELAEEILRIFFAVRRGEISEEEAHEMLREIAEKSR RSPHRPILQAGLPANASTVVGGDVEFVCKVYSDAQPHIQWIKHVPYLKVLKAAGVNTTDKEIEVLYIRNVTFEDAGEYTCLAGNSIGISFHSAWLTVLPAP pol_3h_hb1_4534_000000018_0001_0001__22__A
SEELKEEAKRLIKLLKDLARKASDRRERFILAALAASLEKAMKNNDEELLRKLIEVAKSAIRRIQ RSPHRPILQAGLPANASTVVGGDVEFVCKVYSDAQPHIQWIKHVPYLKVLKAAGVNTTDKEIEVLYIRNVTFEDAGEYTCLAGNSIGISFHSAWLTVLPAP mot_H_fastrot_cor_f8f8a4152cc90f14bb898546c27f9520_0001_000000007_0001_34_42_H_._3h_hb1_6881_0001_0001_0001__42__M
NWEEAAALALESASRAGDRELNEEILRIFFAVRRGEISEEEAHEMLREAAEKSR RSPHRPILQAGLPANASTVVGGDVEFVCKVYSDAQPHIQWIKHVPYLKVLKAAGVNTTDKEIEVLYIRNVTFEDAGEYTCLAGNSIGISFHSAWLTVLPAP pol_3h_hb1_4534_000000018_0001_0001__49__A
SWEELYEKAKKLVEQAKKENDEDKLNKATLLVYMAHLAASELGDPPAQTSVERLAAHVFHVAI RSPHRPILQAGLPANASTVVGGDVEFVCKVYSDAQPHIQWIKHVPYLKVLKAAGVNTTDKEIEVLYIRNVTFEDAGEYTCLAGNSIGISFHSAWLTVLPAP Motif0138_ems_3hC_333_0001_5851_0001__46__P
SREEVLHILNHLYFIAYERNDEELQHICARAMYIVFELLNRGDEESAKKVAEKAKKIVDKK RSPHRPILQAGLPANASTVVGGDVEFVCKVYSDAQPHIQWIKHVPYLKVLKAAGVNTTDKEIEVLYIRNVTFEDAGEYTCLAGNSIGISFHSAWLTVLPAP Grafting_Motif0433_ems_3hM_3525_0001_0001__28__C
NWEEAAALALESASLAGDRELNEEILRIFFAVRRGEISEEEAHEMLREIAEKSR RSPHRPILQAGLPANASTVVGGDVEFVCKVYSDAQPHIQWIKHVPYLKVLKAAGVNTTDKEIEVLYIRNVTFEDAGEYTCLAGNSIGISFHSAWLTVLPAP pol_3h_hb1_4534_000000018_0001_0001__15__L
DEVEELSKKVLHIATRLAFSPNPEDQQLWFKAMRMLDKAESIPDRDKATKVLRKAEKLVSSS RSPHRPILQAGLPANASTVVGGDVEFVCKVYSDAQPHIQWIKHVPYLKVLKAAGVNTTDKEIEVLYIRNVTFEDAGEYTCLAGNSIGISFHSAWLTVLPAP Motif0168_ems_3hC_109_0002_0001_4715_0001__35__M
SEELKEEAKRKIKLLKDLARKASDRRERFILAALAASLEKALKNNDEELLRKLIEVAKSAIRRIQ RSPHRPILQAGLPANASTVVGGDVEFVCKVYSDAQPHIQWIKHVPYLKVLKAAGVNTTDKEIEVLYIRNVTFEDAGEYTCLAGNSIGISFHSAWLTVLPAP mot_H_fastrot_cor_f8f8a4152cc90f14bb898546c27f9520_0001_000000007_0001_34_42_H_._3h_hb1_6881_0001_0001_0001__11__K
SERKLAHLLMIAVQQGDHKANVMLLRAVFLLHDGEASEEQADKIADEAKKRLS RSPHRPILQAGLPANASTVVGGDVEFVCKVYSDAQPHIQWIKHVPYLKVLKAAGVNTTDKEIEVLYIRNVTFEDAGEYTCLAGNSIGISFHSAWLTVLPAP ems_p1-14H-GBL-16H-GABBL-15H_0606_0001_0001_0001_000000010_0001__33__D
DKKELSDTAEKLLKDALDKNDDSKFISAVFFALKVAKDVRDERLERIVVKLYNEFMNRYH RSPHRPILQAGLPANASTVVGGDVEFVCKVYSDAQPHIQWIKHVPYLKVLKAAGVNTTDKEIEVLYIRNVTFEDAGEYTCLAGNSIGISFHSAWLTVLPAP ems_3hM_2978_000000028_0001__40__R
SEELKEEAKRLIKLLKDLARKDSDRRERFILAALAASLEKALKNNDEELLRKLIEVAKSAIRRIQ RSPHRPILQAGLPANASTVVGGDVEFVCKVYSDAQPHIQWIKHVPYLKVLKAAGVNTTDKEIEVLYIRNVTFEDAGEYTCLAGNSIGISFHSAWLTVLPAP mot_H_fastrot_cor_f8f8a4152cc90f14bb898546c27f9520_0001_000000007_0001_34_42_H_._3h_hb1_6881_0001_0001_0001__22__D
DIEHLLARAIHRSAQLGDREAVELLTIIFFALEAGKVSEEWAERLARTILEHQRN RSPHRPILQAGLPANASTVVGGDVEFVCKVYSDAQPHIQWIKHVPYLKVLKAAGVNTTDKEIEVLYIRNVTFEDAGEYTCLAGNSIGISFHSAWLTVLPAP pol_3h_hb1_5199_000000022_0001_0001__27__I
NWEEAAALALESASRAGDRELNEEILRIFFAVRRGEISEEEAYEMLREIAEKSR RSPHRPILQAGLPANASTVVGGDVEFVCKVYSDAQPHIQWIKHVPYLKVLKAAGVNTTDKEIEVLYIRNVTFEDAGEYTCLAGNSIGISFHSAWLTVLPAP pol_3h_hb1_4534_000000018_0001_0001__43__Y
NWEEAAALALESASRAGDRELNEEILRIFFAVWRGEISEEEAHEMLREIAEKSR RSPHRPILQAGLPANASTVVGGDVEFVCKVYSDAQPHIQWIKHVPYLKVLKAAGVNTTDKEIEVLYIRNVTFEDAGEYTCLAGNSIGISFHSAWLTVLPAP pol_3h_hb1_4534_000000018_0001_0001__33__W
DKKELSDTAEKLLKDALDKNDDSKFISAVFFALKVAKDVNDERLERIVVKLYREFMNRYH RSPHRPILQAGLPANASTVVGGDVEFVCKVYSDAQPHIQWIKHVPYLKVLKAAGVNTTDKEIEVLYIRNVTFEDAGEYTCLAGNSIGISFHSAWLTVLPAP ems_3hM_2978_000000028_0001__53__R
LEKLERVALLAVRLYMRIGDPEIAKIWFKVMELLHAYQAGHLDEEEAKRRADKLEKELRKSI RSPHRPILQAGLPANASTVVGGDVEFVCKVYSDAQPHIQWIKHVPYLKVLKAAGVNTTDKEIEVLYIRNVTFEDAGEYTCLAGNSIGISFHSAWLTVLPAP Motif0180_HHH_eva_0267_0001_0001_3855_0001__61__S
NWEEAAALAPESASRAGDRELNEEILRIFFAVRRGEISEEEAHEMLREIAEKSR RSPHRPILQAGLPANASTVVGGDVEFVCKVYSDAQPHIQWIKHVPYLKVLKAAGVNTTDKEIEVLYIRNVTFEDAGEYTCLAGNSIGISFHSAWLTVLPAP pol_3h_hb1_4534_000000018_0001_0001__10__P
SEELKEEAQRLIKLLKDLARKASDRRERFILAALAASLEKALKNNDEELLRKLIEVAKSAIRRIQ RSPHRPILQAGLPANASTVVGGDVEFVCKVYSDAQPHIQWIKHVPYLKVLKAAGVNTTDKEIEVLYIRNVTFEDAGEYTCLAGNSIGISFHSAWLTVLPAP mot_H_fastrot_cor_f8f8a4152cc90f14bb898546c27f9520_0001_000000007_0001_34_42_H_._3h_hb1_6881_0001_0001_0001__9__Q
SWEELYEVAKKLVEQAKKENDEDKLNKATLLVYMAHLAASELGDPTAQTSVERLAAHVFHVAI RSPHRPILQAGLPANASTVVGGDVEFVCKVYSDAQPHIQWIKHVPYLKVLKAAGVNTTDKEIEVLYIRNVTFEDAGEYTCLAGNSIGISFHSAWLTVLPAP Motif0138_ems_3hC_333_0001_5851_0001__8__V
DKKELSDTAEKLLKDALDKNDDSKFISAVFFALKVAKDVNDERLERIVVKLYNEYMNRYH RSPHRPILQAGLPANASTVVGGDVEFVCKVYSDAQPHIQWIKHVPYLKVLKAAGVNTTDKEIEVLYIRNVTFEDAGEYTCLAGNSIGISFHSAWLTVLPAP ems_3hM_2978_000000028_0001__55__Y
DEVHHFLLRLFFKDPDDEDVERILALFLLLKKEGIPPMEVTEIVIKFAEKLGNPELAKELKKILK RSPHRPILQAGLPANASTVVGGDVEFVCKVYSDAQPHIQWIKHVPYLKVLKAAGVNTTDKEIEVLYIRNVTFEDAGEYTCLAGNSIGISFHSAWLTVLPAP pol_c839b00de2d74b58ead539899b931618_0001_000000000_0001_0001__38__M
DEVEELSKKVLHIATRLAFSGNPEDQQLWFKAMRLLDKAESIPDRDKATKVLRKAEKLVSSS RSPHRPILQAGLPANASTVVGGDVEFVCKVYSDAQPHIQWIKHVPYLKVLKAAGVNTTDKEIEVLYIRNVTFEDAGEYTCLAGNSIGISFHSAWLTVLPAP Motif0168_ems_3hC_109_0002_0001_4715_0001__21__G
DIEHLLARAIHRSAQLGDREAVELLTRIFFALEAGKVSEEWAERLARTIAEHQRN RSPHRPILQAGLPANASTVVGGDVEFVCKVYSDAQPHIQWIKHVPYLKVLKAAGVNTTDKEIEVLYIRNVTFEDAGEYTCLAGNSIGISFHSAWLTVLPAP pol_3h_hb1_5199_000000022_0001_0001__50__A
DEVEELSKKVLHTATRLAFSPNPEDQQLWFKAMRLLDKAESIPDRDKATKVLRKAEKLVSSS RSPHRPILQAGLPANASTVVGGDVEFVCKVYSDAQPHIQWIKHVPYLKVLKAAGVNTTDKEIEVLYIRNVTFEDAGEYTCLAGNSIGISFHSAWLTVLPAP Motif0168_ems_3hC_109_0002_0001_4715_0001__13__T
DIEHLLARAIHRSAQLGDREAVELLTRIFFALEAGKVSEEWHERLARTILEHQRN RSPHRPILQAGLPANASTVVGGDVEFVCKVYSDAQPHIQWIKHVPYLKVLKAAGVNTTDKEIEVLYIRNVTFEDAGEYTCLAGNSIGISFHSAWLTVLPAP pol_3h_hb1_5199_000000022_0001_0001__42__H
DELFQRVMELAFRLVLAAREKADKDAEERAQRLFRSVAKALESGDQDTAKTLVDRIEKYVKKFG RSPHRPILQAGLPANASTVVGGDVEFVCKVYSDAQPHIQWIKHVPYLKVLKAAGVNTTDKEIEVLYIRNVTFEDAGEYTCLAGNSIGISFHSAWLTVLPAP Motif0041_ems_3hC_830_0001_0001_0002_8731_0001__22__A
SEELKEEAKRLIKLLKDLPRKASDRRERFILAALAASLEKALKNNDEELLRKLIEVAKSAIRRIQ RSPHRPILQAGLPANASTVVGGDVEFVCKVYSDAQPHIQWIKHVPYLKVLKAAGVNTTDKEIEVLYIRNVTFEDAGEYTCLAGNSIGISFHSAWLTVLPAP mot_H_fastrot_cor_f8f8a4152cc90f14bb898546c27f9520_0001_000000007_0001_34_42_H_._3h_hb1_6881_0001_0001_0001__19__P
DEVEELSKKVLHIPTRLAFSPNPEDQQLWFKAMRLLDKAESIPDRDKATKVLRKAEKLVSSS RSPHRPILQAGLPANASTVVGGDVEFVCKVYSDAQPHIQWIKHVPYLKVLKAAGVNTTDKEIEVLYIRNVTFEDAGEYTCLAGNSIGISFHSAWLTVLPAP Motif0168_ems_3hC_109_0002_0001_4715_0001__14__P
DKKPLSDTAEKLLKDALDKNDDSKFISAVFFALKVAKDVNDERLERIVVKLYNEFMNRYH RSPHRPILQAGLPANASTVVGGDVEFVCKVYSDAQPHIQWIKHVPYLKVLKAAGVNTTDKEIEVLYIRNVTFEDAGEYTCLAGNSIGISFHSAWLTVLPAP ems_3hM_2978_000000028_0001__4__P
SREEVLHILNHLYFIAYERNDEELQHILARAMYIVFELLNRWDEESAKKVAEKAKKIVDKK RSPHRPILQAGLPANASTVVGGDVEFVCKVYSDAQPHIQWIKHVPYLKVLKAAGVNTTDKEIEVLYIRNVTFEDAGEYTCLAGNSIGISFHSAWLTVLPAP Grafting_Motif0433_ems_3hM_3525_0001_0001__42__W
NWEEAAALALESASRAGDRELNEEIVRIFFAVRRGEISEEEAHEMLREIAEKSR RSPHRPILQAGLPANASTVVGGDVEFVCKVYSDAQPHIQWIKHVPYLKVLKAAGVNTTDKEIEVLYIRNVTFEDAGEYTCLAGNSIGISFHSAWLTVLPAP pol_3h_hb1_4534_000000018_0001_0001__26__V
SWEELYEKAKKLVEQAKKENDEDKLNKATLLVYMAHWAASELGDPTAQTSVERLAAHVFHVAI RSPHRPILQAGLPANASTVVGGDVEFVCKVYSDAQPHIQWIKHVPYLKVLKAAGVNTTDKEIEVLYIRNVTFEDAGEYTCLAGNSIGISFHSAWLTVLPAP Motif0138_ems_3hC_333_0001_5851_0001__37__W
SREEVLHILNHLYFIAYERNDEELQHILARAMYIVFELLNRGDEESAKKVALKAKKIVDKK RSPHRPILQAGLPANASTVVGGDVEFVCKVYSDAQPHIQWIKHVPYLKVLKAAGVNTTDKEIEVLYIRNVTFEDAGEYTCLAGNSIGISFHSAWLTVLPAP Grafting_Motif0433_ems_3hM_3525_0001_0001__52__L
SWEELYRKAKKLVEQAKKENDEDKLNKATLLVYMAHLAASELGDPTAQTSVERLAAHVFHVAI RSPHRPILQAGLPANASTVVGGDVEFVCKVYSDAQPHIQWIKHVPYLKVLKAAGVNTTDKEIEVLYIRNVTFEDAGEYTCLAGNSIGISFHSAWLTVLPAP Motif0138_ems_3hC_333_0001_5851_0001__7__R
SREEVLHILNHLYFIAYERNDEELQHILARAMYIVFYLLNRGDEESAKKVAEKAKKIVDKK RSPHRPILQAGLPANASTVVGGDVEFVCKVYSDAQPHIQWIKHVPYLKVLKAAGVNTTDKEIEVLYIRNVTFEDAGEYTCLAGNSIGISFHSAWLTVLPAP Grafting_Motif0433_ems_3hM_3525_0001_0001__37__Y
LEKLERVALLAVRLYMRIGDPEIAKIWFKVMELLHAYQAGHLDEENAKRRADKLEKELRKFI RSPHRPILQAGLPANASTVVGGDVEFVCKVYSDAQPHIQWIKHVPYLKVLKAAGVNTTDKEIEVLYIRNVTFEDAGEYTCLAGNSIGISFHSAWLTVLPAP Motif0180_HHH_eva_0267_0001_0001_3855_0001__46__N
SEELKEEAKRLIKLLKDLARKASDRRERFILAALHASLEKALKNNDEELLRKLIEVAKSAIRRIQ RSPHRPILQAGLPANASTVVGGDVEFVCKVYSDAQPHIQWIKHVPYLKVLKAAGVNTTDKEIEVLYIRNVTFEDAGEYTCLAGNSIGISFHSAWLTVLPAP mot_H_fastrot_cor_f8f8a4152cc90f14bb898546c27f9520_0001_000000007_0001_34_42_H_._3h_hb1_6881_0001_0001_0001__35__H
NWEEAAALALESASRAGDRELNEEILRIFFAVRRGEISEEYAHEMLREIAEKSR RSPHRPILQAGLPANASTVVGGDVEFVCKVYSDAQPHIQWIKHVPYLKVLKAAGVNTTDKEIEVLYIRNVTFEDAGEYTCLAGNSIGISFHSAWLTVLPAP pol_3h_hb1_4534_000000018_0001_0001__41__Y
LEKLERVALLAVRLYMRIGDPEIAKIWFKVMELLHPYQAGHLDEEEAKRRADKLEKELRKFI RSPHRPILQAGLPANASTVVGGDVEFVCKVYSDAQPHIQWIKHVPYLKVLKAAGVNTTDKEIEVLYIRNVTFEDAGEYTCLAGNSIGISFHSAWLTVLPAP Motif0180_HHH_eva_0267_0001_0001_3855_0001__36__P
DEVHHFQLRLFFKDPDDEDVERILALFLLLKKEGIPPEEVTEIVIKFAEKLGNPELAKELKKILK RSPHRPILQAGLPANASTVVGGDVEFVCKVYSDAQPHIQWIKHVPYLKVLKAAGVNTTDKEIEVLYIRNVTFEDAGEYTCLAGNSIGISFHSAWLTVLPAP pol_c839b00de2d74b58ead539899b931618_0001_000000000_0001_0001__7__Q
SWEELYEKAKKLVEQAKKENDEDKLNKATLLVYMAHLAASELNDPTAQTSVERLAAHVFHVAI RSPHRPILQAGLPANASTVVGGDVEFVCKVYSDAQPHIQWIKHVPYLKVLKAAGVNTTDKEIEVLYIRNVTFEDAGEYTCLAGNSIGISFHSAWLTVLPAP Motif0138_ems_3hC_333_0001_5851_0001__43__N
LEKLERVALLAVRLYMRIGDPEIAKIWFKVMEWLHAYQAGHLDEEEAKRRADKLEKELRKFI RSPHRPILQAGLPANASTVVGGDVEFVCKVYSDAQPHIQWIKHVPYLKVLKAAGVNTTDKEIEVLYIRNVTFEDAGEYTCLAGNSIGISFHSAWLTVLPAP Motif0180_HHH_eva_0267_0001_0001_3855_0001__33__W
NWEEAAALALESASRAGDRELNEEILRIFFAVRRGEISEEEAHEMLREIAEKSF RSPHRPILQAGLPANASTVVGGDVEFVCKVYSDAQPHIQWIKHVPYLKVLKAAGVNTTDKEIEVLYIRNVTFEDAGEYTCLAGNSIGISFHSAWLTVLPAP pol_3h_hb1_4534_000000018_0001_0001__54__F
SEELKEEAKRLIKLLSDLARKASDRRERFILAALAASLEKALKNNDEELLRKLIEVAKSAIRRIQ RSPHRPILQAGLPANASTVVGGDVEFVCKVYSDAQPHIQWIKHVPYLKVLKAAGVNTTDKEIEVLYIRNVTFEDAGEYTCLAGNSIGISFHSAWLTVLPAP mot_H_fastrot_cor_f8f8a4152cc90f14bb898546c27f9520_0001_000000007_0001_34_42_H_._3h_hb1_6881_0001_0001_0001__16__S
LEKLDRVALLAVRLYMRIGDPEIAKIWFKVMELLHAYQAGHLDEEEAKRRADKLEKELRKFI RSPHRPILQAGLPANASTVVGGDVEFVCKVYSDAQPHIQWIKHVPYLKVLKAAGVNTTDKEIEVLYIRNVTFEDAGEYTCLAGNSIGISFHSAWLTVLPAP Motif0180_HHH_eva_0267_0001_0001_3855_0001__5__D
DIEHLLARAIHRSAQLGDREAVELLTRIFFALEAGKVSEEWAERLAHTILEHQRN RSPHRPILQAGLPANASTVVGGDVEFVCKVYSDAQPHIQWIKHVPYLKVLKAAGVNTTDKEIEVLYIRNVTFEDAGEYTCLAGNSIGISFHSAWLTVLPAP pol_3h_hb1_5199_000000022_0001_0001__47__H
SREEVLHILNHLYFIAYERNDEELQHILARAMYIVFELLNRGDEESAYKVAEKAKKIVDKK RSPHRPILQAGLPANASTVVGGDVEFVCKVYSDAQPHIQWIKHVPYLKVLKAAGVNTTDKEIEVLYIRNVTFEDAGEYTCLAGNSIGISFHSAWLTVLPAP Grafting_Motif0433_ems_3hM_3525_0001_0001__48__Y
DEVHHFLLRLFFKDPDDEDVERILALFLLLKKEGIPPEEVTEIVIKFAEKLGNPELAEELKKILK RSPHRPILQAGLPANASTVVGGDVEFVCKVYSDAQPHIQWIKHVPYLKVLKAAGVNTTDKEIEVLYIRNVTFEDAGEYTCLAGNSIGISFHSAWLTVLPAP pol_c839b00de2d74b58ead539899b931618_0001_000000000_0001_0001__58__E
SWEELYEKAKKLVEQAKKENFEDKLNKATLLVYMAHLAASELGDPTAQTSVERLAAHVFHVAI RSPHRPILQAGLPANASTVVGGDVEFVCKVYSDAQPHIQWIKHVPYLKVLKAAGVNTTDKEIEVLYIRNVTFEDAGEYTCLAGNSIGISFHSAWLTVLPAP Motif0138_ems_3hC_333_0001_5851_0001__21__F
DEVHHFLLRLFFKDPDDEDVERILALFLLLKKEGIRPEEVTEIVIKFAEKLGNPELAKELKKILK RSPHRPILQAGLPANASTVVGGDVEFVCKVYSDAQPHIQWIKHVPYLKVLKAAGVNTTDKEIEVLYIRNVTFEDAGEYTCLAGNSIGISFHSAWLTVLPAP pol_c839b00de2d74b58ead539899b931618_0001_000000000_0001_0001__36__R
DKKELSDTAETLLKDALDKNDDSKFISAVFFALKVAKDVNDERLERIVVKLYNEFMNRYH RSPHRPILQAGLPANASTVVGGDVEFVCKVYSDAQPHIQWIKHVPYLKVLKAAGVNTTDKEIEVLYIRNVTFEDAGEYTCLAGNSIGISFHSAWLTVLPAP ems_3hM_2978_000000028_0001__11__T
DEVEELSKKVLHIATRLAFSPNPEDQQLWFKAMRLLDKAESIPDRDKNTKVLRKAEKLVSSS RSPHRPILQAGLPANASTVVGGDVEFVCKVYSDAQPHIQWIKHVPYLKVLKAAGVNTTDKEIEVLYIRNVTFEDAGEYTCLAGNSIGISFHSAWLTVLPAP Motif0168_ems_3hC_109_0002_0001_4715_0001__48__N
DELFQRVMELAFRLVLAAREKNDKDAAERAQRLFRSVAKALESGDQDTAKTLVDRIEKYVKKFG RSPHRPILQAGLPANASTVVGGDVEFVCKVYSDAQPHIQWIKHVPYLKVLKAAGVNTTDKEIEVLYIRNVTFEDAGEYTCLAGNSIGISFHSAWLTVLPAP Motif0041_ems_3hC_830_0001_0001_0002_8731_0001__27__A
DIEHFLARAIHRSAQLGDREAVELLTRIFFALEAGKVSEEWAERLARTILEHQRN RSPHRPILQAGLPANASTVVGGDVEFVCKVYSDAQPHIQWIKHVPYLKVLKAAGVNTTDKEIEVLYIRNVTFEDAGEYTCLAGNSIGISFHSAWLTVLPAP pol_3h_hb1_5199_000000022_0001_0001__5__F
SWEELYEKAKKLVEQAKKENDEDKLNKATLLVYMAHLAASELGDPTAQTSVERAAAHVFHVAI RSPHRPILQAGLPANASTVVGGDVEFVCKVYSDAQPHIQWIKHVPYLKVLKAAGVNTTDKEIEVLYIRNVTFEDAGEYTCLAGNSIGISFHSAWLTVLPAP Motif0138_ems_3hC_333_0001_5851_0001__54__A
LEKLERVALLAVRLYMRIGDPEIAKIWFKVMELLHAYQVGHLDEEEAKRRADKLEKELRKFI RSPHRPILQAGLPANASTVVGGDVEFVCKVYSDAQPHIQWIKHVPYLKVLKAAGVNTTDKEIEVLYIRNVTFEDAGEYTCLAGNSIGISFHSAWLTVLPAP Motif0180_HHH_eva_0267_0001_0001_3855_0001__39__V
LEKLERVALLAVRLYMRIGDPEIAKIWFKLMELLHAYQAGHLDEEEAKRRADKLEKELRKFI RSPHRPILQAGLPANASTVVGGDVEFVCKVYSDAQPHIQWIKHVPYLKVLKAAGVNTTDKEIEVLYIRNVTFEDAGEYTCLAGNSIGISFHSAWLTVLPAP Motif0180_HHH_eva_0267_0001_0001_3855_0001__30__L
NWEEAAALALESASRAGDRELNEEILRIFAAVRRGEISEEEAHEMLREIAEKSR RSPHRPILQAGLPANASTVVGGDVEFVCKVYSDAQPHIQWIKHVPYLKVLKAAGVNTTDKEIEVLYIRNVTFEDAGEYTCLAGNSIGISFHSAWLTVLPAP pol_3h_hb1_4534_000000018_0001_0001__30__A
DIEHLLAEAIHRSAQLGDREAVELLTRIFFALEAGKVSEEWAERLARTILEHQRN RSPHRPILQAGLPANASTVVGGDVEFVCKVYSDAQPHIQWIKHVPYLKVLKAAGVNTTDKEIEVLYIRNVTFEDAGEYTCLAGNSIGISFHSAWLTVLPAP pol_3h_hb1_5199_000000022_0001_0001__8__E
DEVEELSKKVLHIATRLAFSPNPEDEQLWFKAMRLLDKAESIPDRDKATKVLRKAEKLVSSS RSPHRPILQAGLPANASTVVGGDVEFVCKVYSDAQPHIQWIKHVPYLKVLKAAGVNTTDKEIEVLYIRNVTFEDAGEYTCLAGNSIGISFHSAWLTVLPAP Motif0168_ems_3hC_109_0002_0001_4715_0001__26__E
NWEEAAALALESASRAGDRALNEEILRIFFAVRRGEISEEEAHEMLREIAEKSR RSPHRPILQAGLPANASTVVGGDVEFVCKVYSDAQPHIQWIKHVPYLKVLKAAGVNTTDKEIEVLYIRNVTFEDAGEYTCLAGNSIGISFHSAWLTVLPAP pol_3h_hb1_4534_000000018_0001_0001__20__A
DEVEELSKKVLHIATRLAFSPNPEDQQLWFKAMRLLDKAESIIDRDKATKVLRKAEKLVSSS RSPHRPILQAGLPANASTVVGGDVEFVCKVYSDAQPHIQWIKHVPYLKVLKAAGVNTTDKEIEVLYIRNVTFEDAGEYTCLAGNSIGISFHSAWLTVLPAP Motif0168_ems_3hC_109_0002_0001_4715_0001__43__I
SEELKEEAKRLIKLLKDLARKASDRRERFILAALAASLEKALKNNDEELLRKLIEVIKSAIRRIQ RSPHRPILQAGLPANASTVVGGDVEFVCKVYSDAQPHIQWIKHVPYLKVLKAAGVNTTDKEIEVLYIRNVTFEDAGEYTCLAGNSIGISFHSAWLTVLPAP mot_H_fastrot_cor_f8f8a4152cc90f14bb898546c27f9520_0001_000000007_0001_34_42_H_._3h_hb1_6881_0001_0001_0001__57__I
DIEHLLARAIHRSAQLGPREAVELLTRIFFALEAGKVSEEWAERLARTILEHQRN RSPHRPILQAGLPANASTVVGGDVEFVCKVYSDAQPHIQWIKHVPYLKVLKAAGVNTTDKEIEVLYIRNVTFEDAGEYTCLAGNSIGISFHSAWLTVLPAP pol_3h_hb1_5199_000000022_0001_0001__18__P
SWEELMEKAKKLVEQAKKENDEDKLNKATLLVYMAHLAASELGDPTAQTSVERLAAHVFHVAI RSPHRPILQAGLPANASTVVGGDVEFVCKVYSDAQPHIQWIKHVPYLKVLKAAGVNTTDKEIEVLYIRNVTFEDAGEYTCLAGNSIGISFHSAWLTVLPAP Motif0138_ems_3hC_333_0001_5851_0001__6__M
DEVEELSKKVLHIATRLAFSPNPEDQQLWFKAMRLLDKAESINDRDKATKVLRKAEKLVSSS RSPHRPILQAGLPANASTVVGGDVEFVCKVYSDAQPHIQWIKHVPYLKVLKAAGVNTTDKEIEVLYIRNVTFEDAGEYTCLAGNSIGISFHSAWLTVLPAP Motif0168_ems_3hC_109_0002_0001_4715_0001__43__N
DIEHLLARAIHRSAQLGDSEAVELLTRIFFALEAGKVSEEWAERLARTILEHQRN RSPHRPILQAGLPANASTVVGGDVEFVCKVYSDAQPHIQWIKHVPYLKVLKAAGVNTTDKEIEVLYIRNVTFEDAGEYTCLAGNSIGISFHSAWLTVLPAP pol_3h_hb1_5199_000000022_0001_0001__19__S
SEELKEEAKRLIKLLKDLARKASDRRERFILAALCASLEKALKNNDEELLRKLIEVAKSAIRRIQ RSPHRPILQAGLPANASTVVGGDVEFVCKVYSDAQPHIQWIKHVPYLKVLKAAGVNTTDKEIEVLYIRNVTFEDAGEYTCLAGNSIGISFHSAWLTVLPAP mot_H_fastrot_cor_f8f8a4152cc90f14bb898546c27f9520_0001_000000007_0001_34_42_H_._3h_hb1_6881_0001_0001_0001__35__C
DEVHHFLLRTFFKDPDDEDVERILALFLLLKKEGIPPEEVTEIVIKFAEKLGNPELAKELKKILK RSPHRPILQAGLPANASTVVGGDVEFVCKVYSDAQPHIQWIKHVPYLKVLKAAGVNTTDKEIEVLYIRNVTFEDAGEYTCLAGNSIGISFHSAWLTVLPAP pol_c839b00de2d74b58ead539899b931618_0001_000000000_0001_0001__10__T
LEKLERVALLAVRLYMRIGDPEIAKIWFKVGELLHAYQAGHLDEEEAKRRADKLEKELRKFI RSPHRPILQAGLPANASTVVGGDVEFVCKVYSDAQPHIQWIKHVPYLKVLKAAGVNTTDKEIEVLYIRNVTFEDAGEYTCLAGNSIGISFHSAWLTVLPAP Motif0180_HHH_eva_0267_0001_0001_3855_0001__31__G
DELFQRVMELAFRLELAAREKNDKDAEERAQRLFRSVAKALESGDQDTAKTLVDRIEKYVKKFG RSPHRPILQAGLPANASTVVGGDVEFVCKVYSDAQPHIQWIKHVPYLKVLKAAGVNTTDKEIEVLYIRNVTFEDAGEYTCLAGNSIGISFHSAWLTVLPAP Motif0041_ems_3hC_830_0001_0001_0002_8731_0001__15__E
DEVHHFLLRLFFKDPDDEDVERILALFLLLKKEGIPPEEVWEIVIKFAEKLGNPELAKELKKILK RSPHRPILQAGLPANASTVVGGDVEFVCKVYSDAQPHIQWIKHVPYLKVLKAAGVNTTDKEIEVLYIRNVTFEDAGEYTCLAGNSIGISFHSAWLTVLPAP pol_c839b00de2d74b58ead539899b931618_0001_000000000_0001_0001__41__W
SWEELYEKAKKLVEQAKKENDEDKLNKATLLVYMAHLAASELGDPTAQTLVERLAAHVFHVAI RSPHRPILQAGLPANASTVVGGDVEFVCKVYSDAQPHIQWIKHVPYLKVLKAAGVNTTDKEIEVLYIRNVTFEDAGEYTCLAGNSIGISFHSAWLTVLPAP Motif0138_ems_3hC_333_0001_5851_0001__50__L
DELFQRVMELNFRLVLAAREKNDKDAEERAQRLFRSVAKALESGDQDTAKTLVDRIEKYVKKFG RSPHRPILQAGLPANASTVVGGDVEFVCKVYSDAQPHIQWIKHVPYLKVLKAAGVNTTDKEIEVLYIRNVTFEDAGEYTCLAGNSIGISFHSAWLTVLPAP Motif0041_ems_3hC_830_0001_0001_0002_8731_0001__11__N
DEVEELSKKVLHIATRLAFSPNPEDQQLWFKVMRLLDKAESIPDRDKATKVLRKAEKLVSSS RSPHRPILQAGLPANASTVVGGDVEFVCKVYSDAQPHIQWIKHVPYLKVLKAAGVNTTDKEIEVLYIRNVTFEDAGEYTCLAGNSIGISFHSAWLTVLPAP Motif0168_ems_3hC_109_0002_0001_4715_0001__32__V
SREEVLHILNHLYFIAYERNDEELQHILARAMYISFELLNRGDEESAKKVAEKAKKIVDKK RSPHRPILQAGLPANASTVVGGDVEFVCKVYSDAQPHIQWIKHVPYLKVLKAAGVNTTDKEIEVLYIRNVTFEDAGEYTCLAGNSIGISFHSAWLTVLPAP Grafting_Motif0433_ems_3hM_3525_0001_0001__35__S
LEKLERVALLAVRLYMRIGDPEIAKIWFKVMELLHAYQYGHLDEEEAKRRADKLEKELRKFI RSPHRPILQAGLPANASTVVGGDVEFVCKVYSDAQPHIQWIKHVPYLKVLKAAGVNTTDKEIEVLYIRNVTFEDAGEYTCLAGNSIGISFHSAWLTVLPAP Motif0180_HHH_eva_0267_0001_0001_3855_0001__39__Y
DIEHLLARAIHRSAQLGDREAVELLTRIFFALEAGKVSEKWAERLARTILEHQRN RSPHRPILQAGLPANASTVVGGDVEFVCKVYSDAQPHIQWIKHVPYLKVLKAAGVNTTDKEIEVLYIRNVTFEDAGEYTCLAGNSIGISFHSAWLTVLPAP pol_3h_hb1_5199_000000022_0001_0001__40__K
SWEELYEKAKKLVEDAKKENDEDKLNKATLLVYMAHLAASELGDPTAQTSVERLAAHVFHVAI RSPHRPILQAGLPANASTVVGGDVEFVCKVYSDAQPHIQWIKHVPYLKVLKAAGVNTTDKEIEVLYIRNVTFEDAGEYTCLAGNSIGISFHSAWLTVLPAP Motif0138_ems_3hC_333_0001_5851_0001__15__D
DEVEELSKKVLHIATRLAFSPNPEDQQLWFKAMRLLDKAESIPDRDKATKVLRKAEKLHSSS RSPHRPILQAGLPANASTVVGGDVEFVCKVYSDAQPHIQWIKHVPYLKVLKAAGVNTTDKEIEVLYIRNVTFEDAGEYTCLAGNSIGISFHSAWLTVLPAP Motif0168_ems_3hC_109_0002_0001_4715_0001__59__H
LEWLERVALLAVRLYMRIGDPEIAKIWFKVMELLHAYQAGHLDEEEAKRRADKLEKELRKFI RSPHRPILQAGLPANASTVVGGDVEFVCKVYSDAQPHIQWIKHVPYLKVLKAAGVNTTDKEIEVLYIRNVTFEDAGEYTCLAGNSIGISFHSAWLTVLPAP Motif0180_HHH_eva_0267_0001_0001_3855_0001__3__W
DEVEELSKKVLHIATRLAFSPNPEDQQLMFKAMRLLDKAESIPDRDKATKVLRKAEKLVSSS RSPHRPILQAGLPANASTVVGGDVEFVCKVYSDAQPHIQWIKHVPYLKVLKAAGVNTTDKEIEVLYIRNVTFEDAGEYTCLAGNSIGISFHSAWLTVLPAP Motif0168_ems_3hC_109_0002_0001_4715_0001__29__M
LIEHLLARAIHRSAQLGDREAVELLTRIFFALEAGKVSEEWAERLARTILEHQRN RSPHRPILQAGLPANASTVVGGDVEFVCKVYSDAQPHIQWIKHVPYLKVLKAAGVNTTDKEIEVLYIRNVTFEDAGEYTCLAGNSIGISFHSAWLTVLPAP pol_3h_hb1_5199_000000022_0001_0001__1__L
SWEELYEKAKKLVWQAKKENDEDKLNKATLLVYMAHLAASELGDPTAQTSVERLAAHVFHVAI RSPHRPILQAGLPANASTVVGGDVEFVCKVYSDAQPHIQWIKHVPYLKVLKAAGVNTTDKEIEVLYIRNVTFEDAGEYTCLAGNSIGISFHSAWLTVLPAP Motif0138_ems_3hC_333_0001_5851_0001__14__W
NWEEAAALALESASRAGDRELNEEILRIFFAVRRGEISEEEAHDMLREIAEKSR RSPHRPILQAGLPANASTVVGGDVEFVCKVYSDAQPHIQWIKHVPYLKVLKAAGVNTTDKEIEVLYIRNVTFEDAGEYTCLAGNSIGISFHSAWLTVLPAP pol_3h_hb1_4534_000000018_0001_0001__44__D
DEVNELSKKVLHIATRLAFSPNPEDQQLWFKAMRLLDKAESIPDRDKATKVLRKAEKLVSSS RSPHRPILQAGLPANASTVVGGDVEFVCKVYSDAQPHIQWIKHVPYLKVLKAAGVNTTDKEIEVLYIRNVTFEDAGEYTCLAGNSIGISFHSAWLTVLPAP Motif0168_ems_3hC_109_0002_0001_4715_0001__4__N
DIEHLLARAIHRSAQLGDREAVELLTRIFQALEAGKVSEEWAERLARTILEHQRN RSPHRPILQAGLPANASTVVGGDVEFVCKVYSDAQPHIQWIKHVPYLKVLKAAGVNTTDKEIEVLYIRNVTFEDAGEYTCLAGNSIGISFHSAWLTVLPAP pol_3h_hb1_5199_000000022_0001_0001__30__Q
SREEVLHILNPLYFIAYERNDEELQHILARAMYIVFELLNRGDEESAKKVAEKAKKIVDKK RSPHRPILQAGLPANASTVVGGDVEFVCKVYSDAQPHIQWIKHVPYLKVLKAAGVNTTDKEIEVLYIRNVTFEDAGEYTCLAGNSIGISFHSAWLTVLPAP Grafting_Motif0433_ems_3hM_3525_0001_0001__11__P
LEKLERVALLAVRLEMRIGDPEIAKIWFKVMELLHAYQAGHLDEEEAKRRADKLEKELRKFI RSPHRPILQAGLPANASTVVGGDVEFVCKVYSDAQPHIQWIKHVPYLKVLKAAGVNTTDKEIEVLYIRNVTFEDAGEYTCLAGNSIGISFHSAWLTVLPAP Motif0180_HHH_eva_0267_0001_0001_3855_0001__15__E
DIEHLLARAIHRSAQLGDREAVELLTRIFFALEAGKVSEYWAERLARTILEHQRN RSPHRPILQAGLPANASTVVGGDVEFVCKVYSDAQPHIQWIKHVPYLKVLKAAGVNTTDKEIEVLYIRNVTFEDAGEYTCLAGNSIGISFHSAWLTVLPAP pol_3h_hb1_5199_000000022_0001_0001__40__Y
DKKELSDTAEKLLKDALDKNDDCKFISAVFFALKVAKDVNDERLERIVVKLYNEFMNRYH RSPHRPILQAGLPANASTVVGGDVEFVCKVYSDAQPHIQWIKHVPYLKVLKAAGVNTTDKEIEVLYIRNVTFEDAGEYTCLAGNSIGISFHSAWLTVLPAP ems_3hM_2978_000000028_0001__23__C
DEVHHFLLRLFFKDPDEEDVERILALFLLLKKEGIPPEEVTEIVIKFAEKLGNPELAKELKKILK RSPHRPILQAGLPANASTVVGGDVEFVCKVYSDAQPHIQWIKHVPYLKVLKAAGVNTTDKEIEVLYIRNVTFEDAGEYTCLAGNSIGISFHSAWLTVLPAP pol_c839b00de2d74b58ead539899b931618_0001_000000000_0001_0001__17__E
DELFQRVMELAFRLVLAAREKHDKDAEERAQRLFRSVAKALESGDQDTAKTLVDRIEKYVKKFG RSPHRPILQAGLPANASTVVGGDVEFVCKVYSDAQPHIQWIKHVPYLKVLKAAGVNTTDKEIEVLYIRNVTFEDAGEYTCLAGNSIGISFHSAWLTVLPAP Motif0041_ems_3hC_830_0001_0001_0002_8731_0001__22__H
SEELKEEAKRLIKLLKDVARKASDRRERFILAALAASLEKALKNNDEELLRKLIEVAKSAIRRIQ RSPHRPILQAGLPANASTVVGGDVEFVCKVYSDAQPHIQWIKHVPYLKVLKAAGVNTTDKEIEVLYIRNVTFEDAGEYTCLAGNSIGISFHSAWLTVLPAP mot_H_fastrot_cor_f8f8a4152cc90f14bb898546c27f9520_0001_000000007_0001_34_42_H_._3h_hb1_6881_0001_0001_0001__18__V
DEVEELSKKVLHIATRLAFSPNPEDQQLRFKAMRLLDKAESIPDRDKATKVLRKAEKLVSSS RSPHRPILQAGLPANASTVVGGDVEFVCKVYSDAQPHIQWIKHVPYLKVLKAAGVNTTDKEIEVLYIRNVTFEDAGEYTCLAGNSIGISFHSAWLTVLPAP Motif0168_ems_3hC_109_0002_0001_4715_0001__29__R
SEELKEEAKRLIKLLKDLARKASDRRERFILAALAASLEKALKNNDEELLRWLIEVAKSAIRRIQ RSPHRPILQAGLPANASTVVGGDVEFVCKVYSDAQPHIQWIKHVPYLKVLKAAGVNTTDKEIEVLYIRNVTFEDAGEYTCLAGNSIGISFHSAWLTVLPAP mot_H_fastrot_cor_f8f8a4152cc90f14bb898546c27f9520_0001_000000007_0001_34_42_H_._3h_hb1_6881_0001_0001_0001__52__W
LWEEAAALALESASRAGDRELNEEILRIFFAVRRGEISEEEAHEMLREIAEKSR RSPHRPILQAGLPANASTVVGGDVEFVCKVYSDAQPHIQWIKHVPYLKVLKAAGVNTTDKEIEVLYIRNVTFEDAGEYTCLAGNSIGISFHSAWLTVLPAP pol_3h_hb1_4534_000000018_0001_0001__1__L
SEELKEEAKRLIKLLKDLARKASDRRERFILAALAASLEKALKNNDEQLLRKLIEVAKSAIRRIQ RSPHRPILQAGLPANASTVVGGDVEFVCKVYSDAQPHIQWIKHVPYLKVLKAAGVNTTDKEIEVLYIRNVTFEDAGEYTCLAGNSIGISFHSAWLTVLPAP mot_H_fastrot_cor_f8f8a4152cc90f14bb898546c27f9520_0001_000000007_0001_34_42_H_._3h_hb1_6881_0001_0001_0001__48__Q
DPEKIIRELVRLALEAARKLNDDRVATAVLTLLYAVLRLECRDPEKAKKLLKEVEEKVKKLIS RSPHRPILQAGLPANASTVVGGDVEFVCKVYSDAQPHIQWIKHVPYLKVLKAAGVNTTDKEIEVLYIRNVTFEDAGEYTCLAGNSIGISFHSAWLTVLPAP mot_H_normal_3h_hb1_3209_000000013_0001_59_63_H_._ems_3hM_1672_0001_0001__41__C
SEELKEEAKRLIKLLKDLARKASDRRERFILAALASSLEKALKNNDEELLRKLIEVAKSAIRRIQ RSPHRPILQAGLPANASTVVGGDVEFVCKVYSDAQPHIQWIKHVPYLKVLKAAGVNTTDKEIEVLYIRNVTFEDAGEYTCLAGNSIGISFHSAWLTVLPAP mot_H_fastrot_cor_f8f8a4152cc90f14bb898546c27f9520_0001_000000007_0001_34_42_H_._3h_hb1_6881_0001_0001_0001__36__S
DELFQRVMELAFRLVLAAREKNDKDAEERAQRLFRSVAKALESGDQDTAKTLVIRIEKYVKKFG RSPHRPILQAGLPANASTVVGGDVEFVCKVYSDAQPHIQWIKHVPYLKVLKAAGVNTTDKEIEVLYIRNVTFEDAGEYTCLAGNSIGISFHSAWLTVLPAP Motif0041_ems_3hC_830_0001_0001_0002_8731_0001__54__I
LEKLERVALLAVRLYMRIGDPEIAKIWFKVMELLHAYQAGHFDEEEAKRRADKLEKELRKFI RSPHRPILQAGLPANASTVVGGDVEFVCKVYSDAQPHIQWIKHVPYLKVLKAAGVNTTDKEIEVLYIRNVTFEDAGEYTCLAGNSIGISFHSAWLTVLPAP Motif0180_HHH_eva_0267_0001_0001_3855_0001__42__F
DLREILRKLIEISEELLRKAWDEELRELLELVIALSKEALRENDEELLEAAIRYNEVLIRNA RSPHRPILQAGLPANASTVVGGDVEFVCKVYSDAQPHIQWIKHVPYLKVLKAAGVNTTDKEIEVLYIRNVTFEDAGEYTCLAGNSIGISFHSAWLTVLPAP pol_3h_hb1_3583_000000017_0001_0001__21__W
DKKELSDTAEKLLKDALTKNDDSKFISAVFFALKVAKDVNDERLERIVVKLYNEFMNRYH RSPHRPILQAGLPANASTVVGGDVEFVCKVYSDAQPHIQWIKHVPYLKVLKAAGVNTTDKEIEVLYIRNVTFEDAGEYTCLAGNSIGISFHSAWLTVLPAP ems_3hM_2978_000000028_0001__18__T
SWEELYEKAKKLVEQAKKENDEDKLNKATLLVYKAHLAASELGDPTAQTSVERLAAHVFHVAI RSPHRPILQAGLPANASTVVGGDVEFVCKVYSDAQPHIQWIKHVPYLKVLKAAGVNTTDKEIEVLYIRNVTFEDAGEYTCLAGNSIGISFHSAWLTVLPAP Motif0138_ems_3hC_333_0001_5851_0001__34__K
DELFQRVMEAAFRLVLAAREKNDKDAEERAQRLFRSVAKALESGDQDTAKTLVDRIEKYVKKFG RSPHRPILQAGLPANASTVVGGDVEFVCKVYSDAQPHIQWIKHVPYLKVLKAAGVNTTDKEIEVLYIRNVTFEDAGEYTCLAGNSIGISFHSAWLTVLPAP Motif0041_ems_3hC_830_0001_0001_0002_8731_0001__10__A
SEELKEEAKRLIKLLKDLARKASDRRERFILAALAASLEKAYKNNDEELLRKLIEVAKSAIRRIQ RSPHRPILQAGLPANASTVVGGDVEFVCKVYSDAQPHIQWIKHVPYLKVLKAAGVNTTDKEIEVLYIRNVTFEDAGEYTCLAGNSIGISFHSAWLTVLPAP mot_H_fastrot_cor_f8f8a4152cc90f14bb898546c27f9520_0001_000000007_0001_34_42_H_._3h_hb1_6881_0001_0001_0001__42__Y
DKKELSDTAEKLLKDALHKNDDSKFISAVFFALKVAKDVNDERLERIVVKLYNEFMNRYH RSPHRPILQAGLPANASTVVGGDVEFVCKVYSDAQPHIQWIKHVPYLKVLKAAGVNTTDKEIEVLYIRNVTFEDAGEYTCLAGNSIGISFHSAWLTVLPAP ems_3hM_2978_000000028_0001__18__H
SREEVLHILNHLYFIFYERNDEELQHILARAMYIVFELLNRGDEESAKKVAEKAKKIVDKK RSPHRPILQAGLPANASTVVGGDVEFVCKVYSDAQPHIQWIKHVPYLKVLKAAGVNTTDKEIEVLYIRNVTFEDAGEYTCLAGNSIGISFHSAWLTVLPAP Grafting_Motif0433_ems_3hM_3525_0001_0001__16__F
DEVEELSKKVLHIATRLAFSPNPEDQQLDFKAMRLLDKAESIPDRDKATKVLRKAEKLVSSS RSPHRPILQAGLPANASTVVGGDVEFVCKVYSDAQPHIQWIKHVPYLKVLKAAGVNTTDKEIEVLYIRNVTFEDAGEYTCLAGNSIGISFHSAWLTVLPAP Motif0168_ems_3hC_109_0002_0001_4715_0001__29__D
LEKLERVALLAVRLYMRIGDPEIAKIWFKVMELLHAYQAGHLDEEEAKRRADKLEKELRKGI RSPHRPILQAGLPANASTVVGGDVEFVCKVYSDAQPHIQWIKHVPYLKVLKAAGVNTTDKEIEVLYIRNVTFEDAGEYTCLAGNSIGISFHSAWLTVLPAP Motif0180_HHH_eva_0267_0001_0001_3855_0001__61__G
DEVEELSKKVLHMATRLAFSPNPEDQQLWFKAMRLLDKAESIPDRDKATKVLRKAEKLVSSS RSPHRPILQAGLPANASTVVGGDVEFVCKVYSDAQPHIQWIKHVPYLKVLKAAGVNTTDKEIEVLYIRNVTFEDAGEYTCLAGNSIGISFHSAWLTVLPAP Motif0168_ems_3hC_109_0002_0001_4715_0001__13__M
SWEELYEKAKKLVEQAKKENDEDKLNKYTLLVYMAHLAASELGDPTAQTSVERLAAHVFHVAI RSPHRPILQAGLPANASTVVGGDVEFVCKVYSDAQPHIQWIKHVPYLKVLKAAGVNTTDKEIEVLYIRNVTFEDAGEYTCLAGNSIGISFHSAWLTVLPAP Motif0138_ems_3hC_333_0001_5851_0001__28__Y
LEKLERVALLAVRLYMRIGDPEIAKIWFKVMELLHAYQAGHLDEEEAKRRADKLGKELRKFI RSPHRPILQAGLPANASTVVGGDVEFVCKVYSDAQPHIQWIKHVPYLKVLKAAGVNTTDKEIEVLYIRNVTFEDAGEYTCLAGNSIGISFHSAWLTVLPAP Motif0180_HHH_eva_0267_0001_0001_3855_0001__55__G
SWEELYEKAKKLVYQAKKENDEDKLNKATLLVYMAHLAASELGDPTAQTSVERLAAHVFHVAI RSPHRPILQAGLPANASTVVGGDVEFVCKVYSDAQPHIQWIKHVPYLKVLKAAGVNTTDKEIEVLYIRNVTFEDAGEYTCLAGNSIGISFHSAWLTVLPAP Motif0138_ems_3hC_333_0001_5851_0001__14__Y
SEELKEEAKRLIKLLKDLARKASDRRERFILAALAASLEKALKNNDEELLRKVIEVAKSAIRRIQ RSPHRPILQAGLPANASTVVGGDVEFVCKVYSDAQPHIQWIKHVPYLKVLKAAGVNTTDKEIEVLYIRNVTFEDAGEYTCLAGNSIGISFHSAWLTVLPAP mot_H_fastrot_cor_f8f8a4152cc90f14bb898546c27f9520_0001_000000007_0001_34_42_H_._3h_hb1_6881_0001_0001_0001__53__V
NWEEAAALALESASRAGDRERNEEILRIFFAVRRGEISEEEAHEMLREIAEKSR RSPHRPILQAGLPANASTVVGGDVEFVCKVYSDAQPHIQWIKHVPYLKVLKAAGVNTTDKEIEVLYIRNVTFEDAGEYTCLAGNSIGISFHSAWLTVLPAP pol_3h_hb1_4534_000000018_0001_0001__21__R
SREEVLHILNHLYFIAYERNDEELQHILARAMYIVFELLNRGDRESAKKVAEKAKKIVDKK RSPHRPILQAGLPANASTVVGGDVEFVCKVYSDAQPHIQWIKHVPYLKVLKAAGVNTTDKEIEVLYIRNVTFEDAGEYTCLAGNSIGISFHSAWLTVLPAP Grafting_Motif0433_ems_3hM_3525_0001_0001__44__R
DEVHHFLLRLFFKDPDDEDVERILALFLLLKKEGIPPEEVTEIVIKFAEKGGNPELAKELKKILK RSPHRPILQAGLPANASTVVGGDVEFVCKVYSDAQPHIQWIKHVPYLKVLKAAGVNTTDKEIEVLYIRNVTFEDAGEYTCLAGNSIGISFHSAWLTVLPAP pol_c839b00de2d74b58ead539899b931618_0001_000000000_0001_0001__51__G
DIEHLLARAIHRSAQLGDAEAVELLTRIFFALEAGKVSEEWAERLARTILEHQRN RSPHRPILQAGLPANASTVVGGDVEFVCKVYSDAQPHIQWIKHVPYLKVLKAAGVNTTDKEIEVLYIRNVTFEDAGEYTCLAGNSIGISFHSAWLTVLPAP pol_3h_hb1_5199_000000022_0001_0001__19__A
SNEELYEKAKKLVEQAKKENDEDKLNKATLLVYMAHLAASELGDPTAQTSVERLAAHVFHVAI RSPHRPILQAGLPANASTVVGGDVEFVCKVYSDAQPHIQWIKHVPYLKVLKAAGVNTTDKEIEVLYIRNVTFEDAGEYTCLAGNSIGISFHSAWLTVLPAP Motif0138_ems_3hC_333_0001_5851_0001__2__N
FEKLERVALLAVRLYMRIGDPEIAKIWFKVMELLHAYQAGHLDEEEAKRRADKLEKELRKFI RSPHRPILQAGLPANASTVVGGDVEFVCKVYSDAQPHIQWIKHVPYLKVLKAAGVNTTDKEIEVLYIRNVTFEDAGEYTCLAGNSIGISFHSAWLTVLPAP Motif0180_HHH_eva_0267_0001_0001_3855_0001__1__F
DEHEELSKKVLHIATRLAFSPNPEDQQLWFKAMRLLDKAESIPDRDKATKVLRKAEKLVSSS RSPHRPILQAGLPANASTVVGGDVEFVCKVYSDAQPHIQWIKHVPYLKVLKAAGVNTTDKEIEVLYIRNVTFEDAGEYTCLAGNSIGISFHSAWLTVLPAP Motif0168_ems_3hC_109_0002_0001_4715_0001__3__H
SREEVLHILNHLYFIAYERNDEELQHILARAMYIVFELLNRGDSESAKKVAEKAKKIVDKK RSPHRPILQAGLPANASTVVGGDVEFVCKVYSDAQPHIQWIKHVPYLKVLKAAGVNTTDKEIEVLYIRNVTFEDAGEYTCLAGNSIGISFHSAWLTVLPAP Grafting_Motif0433_ems_3hM_3525_0001_0001__44__S
DEVHHFLLRLFFKDPDDEDVERILALFLLLKKEGIPPEEVTEIVIKMAEKLGNPELAKELKKILK RSPHRPILQAGLPANASTVVGGDVEFVCKVYSDAQPHIQWIKHVPYLKVLKAAGVNTTDKEIEVLYIRNVTFEDAGEYTCLAGNSIGISFHSAWLTVLPAP pol_c839b00de2d74b58ead539899b931618_0001_000000000_0001_0001__47__M
SREECLHILNHLYFIAYERNDEELQHILARAMYIVFELLNRGDEESAKKVAEKAKKIVDKK RSPHRPILQAGLPANASTVVGGDVEFVCKVYSDAQPHIQWIKHVPYLKVLKAAGVNTTDKEIEVLYIRNVTFEDAGEYTCLAGNSIGISFHSAWLTVLPAP Grafting_Motif0433_ems_3hM_3525_0001_0001__5__C
DELFQRVMELAFRLVLAAREKNDKDAEERAQRLFRSVAKALESGDQDTAQTLVDRIEKYVKKFG RSPHRPILQAGLPANASTVVGGDVEFVCKVYSDAQPHIQWIKHVPYLKVLKAAGVNTTDKEIEVLYIRNVTFEDAGEYTCLAGNSIGISFHSAWLTVLPAP Motif0041_ems_3hC_830_0001_0001_0002_8731_0001__50__Q
SEELKEEAKRLIKLLKTLARKASDRRERFILAALAASLEKALKNNDEELLRKLIEVAKSAIRRIQ RSPHRPILQAGLPANASTVVGGDVEFVCKVYSDAQPHIQWIKHVPYLKVLKAAGVNTTDKEIEVLYIRNVTFEDAGEYTCLAGNSIGISFHSAWLTVLPAP mot_H_fastrot_cor_f8f8a4152cc90f14bb898546c27f9520_0001_000000007_0001_34_42_H_._3h_hb1_6881_0001_0001_0001__17__T
SEELKEEAKRLIKLLKDLARKASDRRERFILAQLAASLEKALKNNDEELLRKLIEVAKSAIRRIQ RSPHRPILQAGLPANASTVVGGDVEFVCKVYSDAQPHIQWIKHVPYLKVLKAAGVNTTDKEIEVLYIRNVTFEDAGEYTCLAGNSIGISFHSAWLTVLPAP mot_H_fastrot_cor_f8f8a4152cc90f14bb898546c27f9520_0001_000000007_0001_34_42_H_._3h_hb1_6881_0001_0001_0001__33__Q
SEELKEEAKRLFKLLKDLARKASDRRERFILAALAASLEKALKNNDEELLRKLIEVAKSAIRRIQ RSPHRPILQAGLPANASTVVGGDVEFVCKVYSDAQPHIQWIKHVPYLKVLKAAGVNTTDKEIEVLYIRNVTFEDAGEYTCLAGNSIGISFHSAWLTVLPAP mot_H_fastrot_cor_f8f8a4152cc90f14bb898546c27f9520_0001_000000007_0001_34_42_H_._3h_hb1_6881_0001_0001_0001__12__F
DEVEELSKKVLHIATLLAFSPNPEDQQLWFKAMRLLDKAESIPDRDKATKVLRKAEKLVSSS RSPHRPILQAGLPANASTVVGGDVEFVCKVYSDAQPHIQWIKHVPYLKVLKAAGVNTTDKEIEVLYIRNVTFEDAGEYTCLAGNSIGISFHSAWLTVLPAP Motif0168_ems_3hC_109_0002_0001_4715_0001__16__L
DKKELSDTAEKLWKDALDKNDDSKFISAVFFALKVAKDVNDERLERIVVKLYNEFMNRYH RSPHRPILQAGLPANASTVVGGDVEFVCKVYSDAQPHIQWIKHVPYLKVLKAAGVNTTDKEIEVLYIRNVTFEDAGEYTCLAGNSIGISFHSAWLTVLPAP ems_3hM_2978_000000028_0001__13__W
DLREILRKLIEISEELLRKATDEELRELLELVIALSKEALRNNDEELLEAAIRYNEVLIRNA RSPHRPILQAGLPANASTVVGGDVEFVCKVYSDAQPHIQWIKHVPYLKVLKAAGVNTTDKEIEVLYIRNVTFEDAGEYTCLAGNSIGISFHSAWLTVLPAP pol_3h_hb1_3583_000000017_0001_0001__42__N
DEVEELSKKVLHIATRLAFSPNPEDQQLWFKAMRLLDKAESIPDRDKATKVLRKAEKLVESS RSPHRPILQAGLPANASTVVGGDVEFVCKVYSDAQPHIQWIKHVPYLKVLKAAGVNTTDKEIEVLYIRNVTFEDAGEYTCLAGNSIGISFHSAWLTVLPAP Motif0168_ems_3hC_109_0002_0001_4715_0001__60__E
SWEELYEKAKKLVEQAKKENDADKLNKATLLVYMAHLAASELGDPTAQTSVERLAAHVFHVAI RSPHRPILQAGLPANASTVVGGDVEFVCKVYSDAQPHIQWIKHVPYLKVLKAAGVNTTDKEIEVLYIRNVTFEDAGEYTCLAGNSIGISFHSAWLTVLPAP Motif0138_ems_3hC_333_0001_5851_0001__22__A
SEELKEEAKCLIKLLKDLARKASDRRERFILAALAASLEKALKNNDEELLRKLIEVAKSAIRRIQ RSPHRPILQAGLPANASTVVGGDVEFVCKVYSDAQPHIQWIKHVPYLKVLKAAGVNTTDKEIEVLYIRNVTFEDAGEYTCLAGNSIGISFHSAWLTVLPAP mot_H_fastrot_cor_f8f8a4152cc90f14bb898546c27f9520_0001_000000007_0001_34_42_H_._3h_hb1_6881_0001_0001_0001__10__C
DELFQRVMELAFRLVLAAREKNYKDAEERAQRLFRSVAKALESGDQDTAKTLVDRIEKYVKKFG RSPHRPILQAGLPANASTVVGGDVEFVCKVYSDAQPHIQWIKHVPYLKVLKAAGVNTTDKEIEVLYIRNVTFEDAGEYTCLAGNSIGISFHSAWLTVLPAP Motif0041_ems_3hC_830_0001_0001_0002_8731_0001__23__Y
DKKELSDTAEKLLKDALDKNDDSKFISAVFFALKVAKDVNDERYERIVVKLYNEFMNRYH RSPHRPILQAGLPANASTVVGGDVEFVCKVYSDAQPHIQWIKHVPYLKVLKAAGVNTTDKEIEVLYIRNVTFEDAGEYTCLAGNSIGISFHSAWLTVLPAP ems_3hM_2978_000000028_0001__44__Y
LEKLERVALLAVRLYMRIGDPEIAKIWFKVMELLHAQQAGHLDEEEAKRRADKLEKELRKFI RSPHRPILQAGLPANASTVVGGDVEFVCKVYSDAQPHIQWIKHVPYLKVLKAAGVNTTDKEIEVLYIRNVTFEDAGEYTCLAGNSIGISFHSAWLTVLPAP Motif0180_HHH_eva_0267_0001_0001_3855_0001__37__Q
DELFQRVMELAFRLVLAAREKNDKDAEERAQRLFRSVAKALESGDQDTAKTLVDHIEKYVKKFG RSPHRPILQAGLPANASTVVGGDVEFVCKVYSDAQPHIQWIKHVPYLKVLKAAGVNTTDKEIEVLYIRNVTFEDAGEYTCLAGNSIGISFHSAWLTVLPAP Motif0041_ems_3hC_830_0001_0001_0002_8731_0001__55__H
DEVHHFLLRLFFKDPDDEDVERILALFLLLKKEGIPPEEVTEIVIKQAEKLGNPELAKELKKILK RSPHRPILQAGLPANASTVVGGDVEFVCKVYSDAQPHIQWIKHVPYLKVLKAAGVNTTDKEIEVLYIRNVTFEDAGEYTCLAGNSIGISFHSAWLTVLPAP pol_c839b00de2d74b58ead539899b931618_0001_000000000_0001_0001__47__Q
SREEVLHILNHLYFIAYERNDEELQHILARAMMIVFELLNRGDEESAKKVAEKAKKIVDKK RSPHRPILQAGLPANASTVVGGDVEFVCKVYSDAQPHIQWIKHVPYLKVLKAAGVNTTDKEIEVLYIRNVTFEDAGEYTCLAGNSIGISFHSAWLTVLPAP Grafting_Motif0433_ems_3hM_3525_0001_0001__33__M
SEELKEEAKRLEKLLKDLARKASDRRERFILAALAASLEKALKNNDEELLRKLIEVAKSAIRRIQ RSPHRPILQAGLPANASTVVGGDVEFVCKVYSDAQPHIQWIKHVPYLKVLKAAGVNTTDKEIEVLYIRNVTFEDAGEYTCLAGNSIGISFHSAWLTVLPAP mot_H_fastrot_cor_f8f8a4152cc90f14bb898546c27f9520_0001_000000007_0001_34_42_H_._3h_hb1_6881_0001_0001_0001__12__E
DEVHHFLLRLFFKDPDDEDVERILELFLLLKKEGIPPEEVTEIVIKFAEKLGNPELAKELKKILK RSPHRPILQAGLPANASTVVGGDVEFVCKVYSDAQPHIQWIKHVPYLKVLKAAGVNTTDKEIEVLYIRNVTFEDAGEYTCLAGNSIGISFHSAWLTVLPAP pol_c839b00de2d74b58ead539899b931618_0001_000000000_0001_0001__25__E
DELFQRVMELAFRLVLAHREKNDKDAEERAQRLFRSVAKALESGDQDTAKTLVDRIEKYVKKFG RSPHRPILQAGLPANASTVVGGDVEFVCKVYSDAQPHIQWIKHVPYLKVLKAAGVNTTDKEIEVLYIRNVTFEDAGEYTCLAGNSIGISFHSAWLTVLPAP Motif0041_ems_3hC_830_0001_0001_0002_8731_0001__18__H
DKKELSDTAEKLLKDALDKNDDSKFISAVFFALKYAKDVNDERLERIVVKLYNEFMNRYH RSPHRPILQAGLPANASTVVGGDVEFVCKVYSDAQPHIQWIKHVPYLKVLKAAGVNTTDKEIEVLYIRNVTFEDAGEYTCLAGNSIGISFHSAWLTVLPAP ems_3hM_2978_000000028_0001__35__Y
DNVEELSKKVLHIATRLAFSPNPEDQQLWFKAMRLLDKAESIPDRDKATKVLRKAEKLVSSS RSPHRPILQAGLPANASTVVGGDVEFVCKVYSDAQPHIQWIKHVPYLKVLKAAGVNTTDKEIEVLYIRNVTFEDAGEYTCLAGNSIGISFHSAWLTVLPAP Motif0168_ems_3hC_109_0002_0001_4715_0001__2__N
DEVEELSKKVLHIATRLAFSPYPEDQQLWFKAMRLLDKAESIPDRDKATKVLRKAEKLVSSS RSPHRPILQAGLPANASTVVGGDVEFVCKVYSDAQPHIQWIKHVPYLKVLKAAGVNTTDKEIEVLYIRNVTFEDAGEYTCLAGNSIGISFHSAWLTVLPAP Motif0168_ems_3hC_109_0002_0001_4715_0001__22__Y
DEVHHFLLRLFFKDPDDEDVERILALFLLLTKEGIPPEEVTEIVIKFAEKLGNPELAKELKKILK RSPHRPILQAGLPANASTVVGGDVEFVCKVYSDAQPHIQWIKHVPYLKVLKAAGVNTTDKEIEVLYIRNVTFEDAGEYTCLAGNSIGISFHSAWLTVLPAP pol_c839b00de2d74b58ead539899b931618_0001_000000000_0001_0001__31__T
DIEHLLARTIHRSAQLGDREAVELLTRIFFALEAGKVSEEWAERLARTILEHQRN RSPHRPILQAGLPANASTVVGGDVEFVCKVYSDAQPHIQWIKHVPYLKVLKAAGVNTTDKEIEVLYIRNVTFEDAGEYTCLAGNSIGISFHSAWLTVLPAP pol_3h_hb1_5199_000000022_0001_0001__9__T
LEKLERVALLAVRLYMRIGDPEIAKIWFIVMELLHAYQAGHLDEEEAKRRADKLEKELRKFI RSPHRPILQAGLPANASTVVGGDVEFVCKVYSDAQPHIQWIKHVPYLKVLKAAGVNTTDKEIEVLYIRNVTFEDAGEYTCLAGNSIGISFHSAWLTVLPAP Motif0180_HHH_eva_0267_0001_0001_3855_0001__29__I
DEVEELSKKVLHIATRLAFSPNPEDQQLEFKAMRLLDKAESIPDRDKATKVLRKAEKLVSSS RSPHRPILQAGLPANASTVVGGDVEFVCKVYSDAQPHIQWIKHVPYLKVLKAAGVNTTDKEIEVLYIRNVTFEDAGEYTCLAGNSIGISFHSAWLTVLPAP Motif0168_ems_3hC_109_0002_0001_4715_0001__29__E
DEVHHFLLRLFFKDPDDEDVERILALFLLLKKEGIPPEEVTWIVIKFAEKLGNPELAKELKKILK RSPHRPILQAGLPANASTVVGGDVEFVCKVYSDAQPHIQWIKHVPYLKVLKAAGVNTTDKEIEVLYIRNVTFEDAGEYTCLAGNSIGISFHSAWLTVLPAP pol_c839b00de2d74b58ead539899b931618_0001_000000000_0001_0001__42__W
SREEVLHILNHLYFIAYERNDEELQHILARAMYIVFELLNRGDEESAKKKAEKAKKIVDKK RSPHRPILQAGLPANASTVVGGDVEFVCKVYSDAQPHIQWIKHVPYLKVLKAAGVNTTDKEIEVLYIRNVTFEDAGEYTCLAGNSIGISFHSAWLTVLPAP Grafting_Motif0433_ems_3hM_3525_0001_0001__50__K
DEVHHFLLRLFFKDPDDEDVERILALFLSLKKEGIPPEEVTEIVIKFAEKLGNPELAKELKKILK RSPHRPILQAGLPANASTVVGGDVEFVCKVYSDAQPHIQWIKHVPYLKVLKAAGVNTTDKEIEVLYIRNVTFEDAGEYTCLAGNSIGISFHSAWLTVLPAP pol_c839b00de2d74b58ead539899b931618_0001_000000000_0001_0001__29__S
DELFQRVMELAFRLVLAAREKNDKDAEERAQRLFRSHAKALESGDQDTAKTLVDRIEKYVKKFG RSPHRPILQAGLPANASTVVGGDVEFVCKVYSDAQPHIQWIKHVPYLKVLKAAGVNTTDKEIEVLYIRNVTFEDAGEYTCLAGNSIGISFHSAWLTVLPAP Motif0041_ems_3hC_830_0001_0001_0002_8731_0001__37__H
NWEEAAALALESASRAGDREWNEEILRIFFAVRRGEISEEEAHEMLREIAEKSR RSPHRPILQAGLPANASTVVGGDVEFVCKVYSDAQPHIQWIKHVPYLKVLKAAGVNTTDKEIEVLYIRNVTFEDAGEYTCLAGNSIGISFHSAWLTVLPAP pol_3h_hb1_4534_000000018_0001_0001__21__W
LEKLEDVALLAVRLYMRIGDPEIAKIWFKVMELLHAYQAGHLDEEEAKRRADKLEKELRKFI RSPHRPILQAGLPANASTVVGGDVEFVCKVYSDAQPHIQWIKHVPYLKVLKAAGVNTTDKEIEVLYIRNVTFEDAGEYTCLAGNSIGISFHSAWLTVLPAP Motif0180_HHH_eva_0267_0001_0001_3855_0001__6__D
SREEVLHILNHLEFIAYERNDEELQHILARAMYIVFELLNRGDEESAKKVAEKAKKIVDKK RSPHRPILQAGLPANASTVVGGDVEFVCKVYSDAQPHIQWIKHVPYLKVLKAAGVNTTDKEIEVLYIRNVTFEDAGEYTCLAGNSIGISFHSAWLTVLPAP Grafting_Motif0433_ems_3hM_3525_0001_0001__13__E
DEVHHFLLRLFFKDPDDEDVERILALFLLLKKEGIPPEEVTEIVIKFAEKLGNPELAKELKKPLK RSPHRPILQAGLPANASTVVGGDVEFVCKVYSDAQPHIQWIKHVPYLKVLKAAGVNTTDKEIEVLYIRNVTFEDAGEYTCLAGNSIGISFHSAWLTVLPAP pol_c839b00de2d74b58ead539899b931618_0001_000000000_0001_0001__63__P
DFDTHEFEELEKVLNEARRKNDFRLAERAARLAAESLERYRDAELVREALQEALLLWLALYK RSPHRPILQAGLPANASTVVGGDVEFVCKVYSDAQPHIQWIKHVPYLKVLKAAGVNTTDKEIEVLYIRNVTFEDAGEYTCLAGNSIGISFHSAWLTVLPAP mot_H_normal_3h_hb1_3627_000000010_0001_51_57_H_._3h_hb1_167_0001_0003_0001_0001__15__N
SWEELYEKAKKLVEQAKKENIEDKLNKATLLVYMAHLAASELGDPTAQTSVERLAAHVFHVAI RSPHRPILQAGLPANASTVVGGDVEFVCKVYSDAQPHIQWIKHVPYLKVLKAAGVNTTDKEIEVLYIRNVTFEDAGEYTCLAGNSIGISFHSAWLTVLPAP Motif0138_ems_3hC_333_0001_5851_0001__21__I
DELFQRVMELAFRLVLAAREKNDKDAEERAQRLFRSVAKALESGDQDTAKTLVDRIEKYVKKYG RSPHRPILQAGLPANASTVVGGDVEFVCKVYSDAQPHIQWIKHVPYLKVLKAAGVNTTDKEIEVLYIRNVTFEDAGEYTCLAGNSIGISFHSAWLTVLPAP Motif0041_ems_3hC_830_0001_0001_0002_8731_0001__63__Y
DEVHHFLLRLFFKDPDDEDVERILALFLLLKKEGIPPEEVTEIVIKFAEKLGNPELAKELKTILK RSPHRPILQAGLPANASTVVGGDVEFVCKVYSDAQPHIQWIKHVPYLKVLKAAGVNTTDKEIEVLYIRNVTFEDAGEYTCLAGNSIGISFHSAWLTVLPAP pol_c839b00de2d74b58ead539899b931618_0001_000000000_0001_0001__62__T
DELFQRVMELAFRLVLAAREKNDKDAEERAQRLFRSVAKALESGDQDTAKTLVGRIEKYVKKFG RSPHRPILQAGLPANASTVVGGDVEFVCKVYSDAQPHIQWIKHVPYLKVLKAAGVNTTDKEIEVLYIRNVTFEDAGEYTCLAGNSIGISFHSAWLTVLPAP Motif0041_ems_3hC_830_0001_0001_0002_8731_0001__54__G
LEKLERVALDAVRLYMRIGDPEIAKIWFKVMELLHAYQAGHLDEEEAKRRADKLEKELRKFI RSPHRPILQAGLPANASTVVGGDVEFVCKVYSDAQPHIQWIKHVPYLKVLKAAGVNTTDKEIEVLYIRNVTFEDAGEYTCLAGNSIGISFHSAWLTVLPAP Motif0180_HHH_eva_0267_0001_0001_3855_0001__10__D
NWEEAAALALESASRAGDRELNEEILRIFFAVRRGEISEEEAHEMLRMIAEKSR RSPHRPILQAGLPANASTVVGGDVEFVCKVYSDAQPHIQWIKHVPYLKVLKAAGVNTTDKEIEVLYIRNVTFEDAGEYTCLAGNSIGISFHSAWLTVLPAP pol_3h_hb1_4534_000000018_0001_0001__48__M
DKKELSDTAEKLLKDALDKNDDSKFISAVFFALKVAMDVNDERLERIVVKLYNEFMNRYH RSPHRPILQAGLPANASTVVGGDVEFVCKVYSDAQPHIQWIKHVPYLKVLKAAGVNTTDKEIEVLYIRNVTFEDAGEYTCLAGNSIGISFHSAWLTVLPAP ems_3hM_2978_000000028_0001__37__M
DLREILRKLIEISEELLRKALDEELRELLELVIALSKEALRENDEELLEAAIRYNEVLIRNA RSPHRPILQAGLPANASTVVGGDVEFVCKVYSDAQPHIQWIKHVPYLKVLKAAGVNTTDKEIEVLYIRNVTFEDAGEYTCLAGNSIGISFHSAWLTVLPAP pol_3h_hb1_3583_000000017_0001_0001__21__L
DKKELSDTAEKLLKDALDKNDDSKMISAVFFALKVAKDVNDERLERIVVKLYNEFMNRYH RSPHRPILQAGLPANASTVVGGDVEFVCKVYSDAQPHIQWIKHVPYLKVLKAAGVNTTDKEIEVLYIRNVTFEDAGEYTCLAGNSIGISFHSAWLTVLPAP ems_3hM_2978_000000028_0001__25__M
DIEHLLARAIHRSAQLGDREAKELLTRIFFALEAGKVSEEWAERLARTILEHQRN RSPHRPILQAGLPANASTVVGGDVEFVCKVYSDAQPHIQWIKHVPYLKVLKAAGVNTTDKEIEVLYIRNVTFEDAGEYTCLAGNSIGISFHSAWLTVLPAP pol_3h_hb1_5199_000000022_0001_0001__22__K
LEKLERVALLAVRLYMRIGDPEIAKIWFKVMELLHAYQATHLDEEEAKRRADKLEKELRKFI RSPHRPILQAGLPANASTVVGGDVEFVCKVYSDAQPHIQWIKHVPYLKVLKAAGVNTTDKEIEVLYIRNVTFEDAGEYTCLAGNSIGISFHSAWLTVLPAP Motif0180_HHH_eva_0267_0001_0001_3855_0001__40__T
SEELKEEAKRLIKLLKDLARKASDRRERFILAALAASLEKALKNNDEEVLRKLIEVAKSAIRRIQ RSPHRPILQAGLPANASTVVGGDVEFVCKVYSDAQPHIQWIKHVPYLKVLKAAGVNTTDKEIEVLYIRNVTFEDAGEYTCLAGNSIGISFHSAWLTVLPAP mot_H_fastrot_cor_f8f8a4152cc90f14bb898546c27f9520_0001_000000007_0001_34_42_H_._3h_hb1_6881_0001_0001_0001__49__V
DKKELSDTAEKLLKDALDKNDDSKFISAVFFALKVAKDVNDERLDRIVVKLYNEFMNRYH RSPHRPILQAGLPANASTVVGGDVEFVCKVYSDAQPHIQWIKHVPYLKVLKAAGVNTTDKEIEVLYIRNVTFEDAGEYTCLAGNSIGISFHSAWLTVLPAP ems_3hM_2978_000000028_0001__45__D
DKKELSDTAEKLLKDALDKNDDSKFISAVFFALKVAKDVNDIRLERIVVKLYNEFMNRYH RSPHRPILQAGLPANASTVVGGDVEFVCKVYSDAQPHIQWIKHVPYLKVLKAAGVNTTDKEIEVLYIRNVTFEDAGEYTCLAGNSIGISFHSAWLTVLPAP ems_3hM_2978_000000028_0001__42__I
LEKLERVALLAVRLYMREGDPEIAKIWFKVMELLHAYQAGHLDEEEAKRRADKLEKELRKFI RSPHRPILQAGLPANASTVVGGDVEFVCKVYSDAQPHIQWIKHVPYLKVLKAAGVNTTDKEIEVLYIRNVTFEDAGEYTCLAGNSIGISFHSAWLTVLPAP Motif0180_HHH_eva_0267_0001_0001_3855_0001__18__E
LEKLERVALLAVRLYRRIGDPEIAKIWFKVMELLHAYQAGHLDEEEAKRRADKLEKELRKFI RSPHRPILQAGLPANASTVVGGDVEFVCKVYSDAQPHIQWIKHVPYLKVLKAAGVNTTDKEIEVLYIRNVTFEDAGEYTCLAGNSIGISFHSAWLTVLPAP Motif0180_HHH_eva_0267_0001_0001_3855_0001__16__R
DEVHHFLLRLFFKDPDDEDVERILALFLLLKKEGIPPEEVTEIVIKFAEKLGNPELAKELKRILK RSPHRPILQAGLPANASTVVGGDVEFVCKVYSDAQPHIQWIKHVPYLKVLKAAGVNTTDKEIEVLYIRNVTFEDAGEYTCLAGNSIGISFHSAWLTVLPAP pol_c839b00de2d74b58ead539899b931618_0001_000000000_0001_0001__62__R
DKKELSDTAEKLLKDLLDKNDDSKFISAVFFALKVAKDVNDERLERIVVKLYNEFMNRYH RSPHRPILQAGLPANASTVVGGDVEFVCKVYSDAQPHIQWIKHVPYLKVLKAAGVNTTDKEIEVLYIRNVTFEDAGEYTCLAGNSIGISFHSAWLTVLPAP ems_3hM_2978_000000028_0001__16__L
NWEEAAALALESASRAMDRELNEEILRIFFAVRRGEISEEEAHEMLREIAEKSR RSPHRPILQAGLPANASTVVGGDVEFVCKVYSDAQPHIQWIKHVPYLKVLKAAGVNTTDKEIEVLYIRNVTFEDAGEYTCLAGNSIGISFHSAWLTVLPAP pol_3h_hb1_4534_000000018_0001_0001__17__M
LEKLERVALLAVRLYMRIGDPEIAKIWFKVMELLHAYQAGHLDEEEAKRRADKLRKELRKFI RSPHRPILQAGLPANASTVVGGDVEFVCKVYSDAQPHIQWIKHVPYLKVLKAAGVNTTDKEIEVLYIRNVTFEDAGEYTCLAGNSIGISFHSAWLTVLPAP Motif0180_HHH_eva_0267_0001_0001_3855_0001__55__R
SWEELYEKAKKLVEQAKKENDEDKLNKATLLVYMAHLAASELGDPTAQTSVERLRAHVFHVAI RSPHRPILQAGLPANASTVVGGDVEFVCKVYSDAQPHIQWIKHVPYLKVLKAAGVNTTDKEIEVLYIRNVTFEDAGEYTCLAGNSIGISFHSAWLTVLPAP Motif0138_ems_3hC_333_0001_5851_0001__55__R
DIEHLLARAIHRSAQLGDREAVELLTRIFFALEAGKKSEEWAERLARTILEHQRN RSPHRPILQAGLPANASTVVGGDVEFVCKVYSDAQPHIQWIKHVPYLKVLKAAGVNTTDKEIEVLYIRNVTFEDAGEYTCLAGNSIGISFHSAWLTVLPAP pol_3h_hb1_5199_000000022_0001_0001__37__K
LEKLERVALLAVRLYMSIGDPEIAKIWFKVMELLHAYQAGHLDEEEAKRRADKLEKELRKFI RSPHRPILQAGLPANASTVVGGDVEFVCKVYSDAQPHIQWIKHVPYLKVLKAAGVNTTDKEIEVLYIRNVTFEDAGEYTCLAGNSIGISFHSAWLTVLPAP Motif0180_HHH_eva_0267_0001_0001_3855_0001__17__S
SEELKEEAKRLIKNLKDLARKASDRRERFILAALAASLEKALKNNDEELLRKLIEVAKSAIRRIQ RSPHRPILQAGLPANASTVVGGDVEFVCKVYSDAQPHIQWIKHVPYLKVLKAAGVNTTDKEIEVLYIRNVTFEDAGEYTCLAGNSIGISFHSAWLTVLPAP mot_H_fastrot_cor_f8f8a4152cc90f14bb898546c27f9520_0001_000000007_0001_34_42_H_._3h_hb1_6881_0001_0001_0001__14__N
LEKLERVALLAVRLYMRIGDPEIAKIWFKVFELLHAYQAGHLDEEEAKRRADKLEKELRKFI RSPHRPILQAGLPANASTVVGGDVEFVCKVYSDAQPHIQWIKHVPYLKVLKAAGVNTTDKEIEVLYIRNVTFEDAGEYTCLAGNSIGISFHSAWLTVLPAP Motif0180_HHH_eva_0267_0001_0001_3855_0001__31__F
SEELKEEAKRLIKLLKDLARKASDRRERFILAALAASLDKALKNNDEELLRKLIEVAKSAIRRIQ RSPHRPILQAGLPANASTVVGGDVEFVCKVYSDAQPHIQWIKHVPYLKVLKAAGVNTTDKEIEVLYIRNVTFEDAGEYTCLAGNSIGISFHSAWLTVLPAP mot_H_fastrot_cor_f8f8a4152cc90f14bb898546c27f9520_0001_000000007_0001_34_42_H_._3h_hb1_6881_0001_0001_0001__39__D
DEVHHFLLRLFFKDPDDEDVERILALFLLLKKEGIPPEEVTEIVIKFAEWLGNPELAKELKKILK RSPHRPILQAGLPANASTVVGGDVEFVCKVYSDAQPHIQWIKHVPYLKVLKAAGVNTTDKEIEVLYIRNVTFEDAGEYTCLAGNSIGISFHSAWLTVLPAP pol_c839b00de2d74b58ead539899b931618_0001_000000000_0001_0001__50__W
LEKLERVVLLAVRLYMRIGDPEIAKIWFKVMELLHAYQAGHLDEEEAKRRADKLEKELRKFI RSPHRPILQAGLPANASTVVGGDVEFVCKVYSDAQPHIQWIKHVPYLKVLKAAGVNTTDKEIEVLYIRNVTFEDAGEYTCLAGNSIGISFHSAWLTVLPAP Motif0180_HHH_eva_0267_0001_0001_3855_0001__8__V
DEVEELSKVVLHIATRLAFSPNPEDQQLWFKAMRLLDKAESIPDRDKATKVLRKAEKLVSSS RSPHRPILQAGLPANASTVVGGDVEFVCKVYSDAQPHIQWIKHVPYLKVLKAAGVNTTDKEIEVLYIRNVTFEDAGEYTCLAGNSIGISFHSAWLTVLPAP Motif0168_ems_3hC_109_0002_0001_4715_0001__9__V
DEVHHFLLRLFFKDPDDEDVEWILALFLLLKKEGIPPEEVTEIVIKFAEKLGNPELAKELKKILK RSPHRPILQAGLPANASTVVGGDVEFVCKVYSDAQPHIQWIKHVPYLKVLKAAGVNTTDKEIEVLYIRNVTFEDAGEYTCLAGNSIGISFHSAWLTVLPAP pol_c839b00de2d74b58ead539899b931618_0001_000000000_0001_0001__22__W
LEKLERVALLAVRLYMRIGDPEIAKIWFKVMELLHAYQAGHLDELEAKRRADKLEKELRKFI RSPHRPILQAGLPANASTVVGGDVEFVCKVYSDAQPHIQWIKHVPYLKVLKAAGVNTTDKEIEVLYIRNVTFEDAGEYTCLAGNSIGISFHSAWLTVLPAP Motif0180_HHH_eva_0267_0001_0001_3855_0001__45__L
SWEELYEKAKKLVEQAKKWNDEDKLNKATLLVYMAHLAASELGDPTAQTSVERLAAHVFHVAI RSPHRPILQAGLPANASTVVGGDVEFVCKVYSDAQPHIQWIKHVPYLKVLKAAGVNTTDKEIEVLYIRNVTFEDAGEYTCLAGNSIGISFHSAWLTVLPAP Motif0138_ems_3hC_333_0001_5851_0001__19__W
SWEELYEKAKKLVEQAKKENDEDKLNKATLLVYIAHLAASELGDPTAQTSVERLAAHVFHVAI RSPHRPILQAGLPANASTVVGGDVEFVCKVYSDAQPHIQWIKHVPYLKVLKAAGVNTTDKEIEVLYIRNVTFEDAGEYTCLAGNSIGISFHSAWLTVLPAP Motif0138_ems_3hC_333_0001_5851_0001__34__I
SWESLYEKAKKLVEQAKKENDEDKLNKATLLVYMAHLAASELGDPTAQTSVERLAAHVFHVAI RSPHRPILQAGLPANASTVVGGDVEFVCKVYSDAQPHIQWIKHVPYLKVLKAAGVNTTDKEIEVLYIRNVTFEDAGEYTCLAGNSIGISFHSAWLTVLPAP Motif0138_ems_3hC_333_0001_5851_0001__4__S
DELFQRVMELAFRLVLAAQEKNDKDAEERAQRLFRSVAKALESGDQDTAKTLVDRIEKYVKKFG RSPHRPILQAGLPANASTVVGGDVEFVCKVYSDAQPHIQWIKHVPYLKVLKAAGVNTTDKEIEVLYIRNVTFEDAGEYTCLAGNSIGISFHSAWLTVLPAP Motif0041_ems_3hC_830_0001_0001_0002_8731_0001__19__Q
DEVHHFLLRLFFKDPDDEDVERILALFLLLKKEKIPPEEVTEIVIKFAEKLGNPELAKELKKILK RSPHRPILQAGLPANASTVVGGDVEFVCKVYSDAQPHIQWIKHVPYLKVLKAAGVNTTDKEIEVLYIRNVTFEDAGEYTCLAGNSIGISFHSAWLTVLPAP pol_c839b00de2d74b58ead539899b931618_0001_000000000_0001_0001__34__K
SEELKEEAKRLIKLLKDLARKASDRRERFILAALAASLEKDLKNNDEELLRKLIEVAKSAIRRIQ RSPHRPILQAGLPANASTVVGGDVEFVCKVYSDAQPHIQWIKHVPYLKVLKAAGVNTTDKEIEVLYIRNVTFEDAGEYTCLAGNSIGISFHSAWLTVLPAP mot_H_fastrot_cor_f8f8a4152cc90f14bb898546c27f9520_0001_000000007_0001_34_42_H_._3h_hb1_6881_0001_0001_0001__41__D
SREEVLHILNHLYFIAYERNDEELQHILARAMYIVFELLERGDEESAKKVAEKAKKIVDKK RSPHRPILQAGLPANASTVVGGDVEFVCKVYSDAQPHIQWIKHVPYLKVLKAAGVNTTDKEIEVLYIRNVTFEDAGEYTCLAGNSIGISFHSAWLTVLPAP Grafting_Motif0433_ems_3hM_3525_0001_0001__40__E
DEVHHFLLRLFFKDPDDEDVERILRLFLLLKKEGIPPEEVTEIVIKFAEKLGNPELAKELKKILK RSPHRPILQAGLPANASTVVGGDVEFVCKVYSDAQPHIQWIKHVPYLKVLKAAGVNTTDKEIEVLYIRNVTFEDAGEYTCLAGNSIGISFHSAWLTVLPAP pol_c839b00de2d74b58ead539899b931618_0001_000000000_0001_0001__25__R
SEELKEEAKRLIKLLKDLARKASDRRERFILAALAASLEKALKNWDEELLRKLIEVAKSAIRRIQ RSPHRPILQAGLPANASTVVGGDVEFVCKVYSDAQPHIQWIKHVPYLKVLKAAGVNTTDKEIEVLYIRNVTFEDAGEYTCLAGNSIGISFHSAWLTVLPAP mot_H_fastrot_cor_f8f8a4152cc90f14bb898546c27f9520_0001_000000007_0001_34_42_H_._3h_hb1_6881_0001_0001_0001__45__W
DELFQRVMELAFRLVLAAREKNDKDAEERAQRLFRSVAKALESGDYDTAKTLVDRIEKYVKKFG RSPHRPILQAGLPANASTVVGGDVEFVCKVYSDAQPHIQWIKHVPYLKVLKAAGVNTTDKEIEVLYIRNVTFEDAGEYTCLAGNSIGISFHSAWLTVLPAP Motif0041_ems_3hC_830_0001_0001_0002_8731_0001__46__Y
LEKLERVALLAVRLYMRIGDPEIAKIWFKVEELLHAYQAGHLDEEEAKRRADKLEKELRKFI RSPHRPILQAGLPANASTVVGGDVEFVCKVYSDAQPHIQWIKHVPYLKVLKAAGVNTTDKEIEVLYIRNVTFEDAGEYTCLAGNSIGISFHSAWLTVLPAP Motif0180_HHH_eva_0267_0001_0001_3855_0001__31__E
DIEHLLARAIHYSAQLGDREAVELLTRIFFALEAGKVSEEWAERLARTILEHQRN RSPHRPILQAGLPANASTVVGGDVEFVCKVYSDAQPHIQWIKHVPYLKVLKAAGVNTTDKEIEVLYIRNVTFEDAGEYTCLAGNSIGISFHSAWLTVLPAP pol_3h_hb1_5199_000000022_0001_0001__12__Y
SWEELYEKAKKLVEQAKKENDEDKLNKATLLVYGAHLAASELGDPTAQTSVERLAAHVFHVAI RSPHRPILQAGLPANASTVVGGDVEFVCKVYSDAQPHIQWIKHVPYLKVLKAAGVNTTDKEIEVLYIRNVTFEDAGEYTCLAGNSIGISFHSAWLTVLPAP Motif0138_ems_3hC_333_0001_5851_0001__34__G
LEELKEEAKRLIKLLKDLARKASDRRERFILAALAASLEKALKNNDEELLRKLIEVAKSAIRRIQ RSPHRPILQAGLPANASTVVGGDVEFVCKVYSDAQPHIQWIKHVPYLKVLKAAGVNTTDKEIEVLYIRNVTFEDAGEYTCLAGNSIGISFHSAWLTVLPAP mot_H_fastrot_cor_f8f8a4152cc90f14bb898546c27f9520_0001_000000007_0001_34_42_H_._3h_hb1_6881_0001_0001_0001__1__L
DIEHLLARAIHRSAQLGDREAVELLWRIFFALEAGKVSEEWAERLARTILEHQRN RSPHRPILQAGLPANASTVVGGDVEFVCKVYSDAQPHIQWIKHVPYLKVLKAAGVNTTDKEIEVLYIRNVTFEDAGEYTCLAGNSIGISFHSAWLTVLPAP pol_3h_hb1_5199_000000022_0001_0001__26__W
DEVEELSKKVLHIATRLAFSPNPEDQQLWFKAMRLLDKAESIPDRDKATKVLRKAEKLVDSS RSPHRPILQAGLPANASTVVGGDVEFVCKVYSDAQPHIQWIKHVPYLKVLKAAGVNTTDKEIEVLYIRNVTFEDAGEYTCLAGNSIGISFHSAWLTVLPAP Motif0168_ems_3hC_109_0002_0001_4715_0001__60__D
SWEELYEKAKKLVEQAKKENDEDKLNKAVLLVYMAHLAASELGDPTAQTSVERLAAHVFHVAI RSPHRPILQAGLPANASTVVGGDVEFVCKVYSDAQPHIQWIKHVPYLKVLKAAGVNTTDKEIEVLYIRNVTFEDAGEYTCLAGNSIGISFHSAWLTVLPAP Motif0138_ems_3hC_333_0001_5851_0001__29__V
SEELKEEAKRLIKLLKDLARKASDRRERFILDALAASLEKALKNNDEELLRKLIEVAKSAIRRIQ RSPHRPILQAGLPANASTVVGGDVEFVCKVYSDAQPHIQWIKHVPYLKVLKAAGVNTTDKEIEVLYIRNVTFEDAGEYTCLAGNSIGISFHSAWLTVLPAP mot_H_fastrot_cor_f8f8a4152cc90f14bb898546c27f9520_0001_000000007_0001_34_42_H_._3h_hb1_6881_0001_0001_0001__32__D
DKKELSDTAEKLLKDILDKNDDSKFISAVFFALKVAKDVNDERLERIVVKLYNEFMNRYH RSPHRPILQAGLPANASTVVGGDVEFVCKVYSDAQPHIQWIKHVPYLKVLKAAGVNTTDKEIEVLYIRNVTFEDAGEYTCLAGNSIGISFHSAWLTVLPAP ems_3hM_2978_000000028_0001__16__I
SEELKEEAKRLIKLLKDLMRKASDRRERFILAALAASLEKALKNNDEELLRKLIEVAKSAIRRIQ RSPHRPILQAGLPANASTVVGGDVEFVCKVYSDAQPHIQWIKHVPYLKVLKAAGVNTTDKEIEVLYIRNVTFEDAGEYTCLAGNSIGISFHSAWLTVLPAP mot_H_fastrot_cor_f8f8a4152cc90f14bb898546c27f9520_0001_000000007_0001_34_42_H_._3h_hb1_6881_0001_0001_0001__19__M
DIEHLLARAIHFSAQLGDREAVELLTRIFFALEAGKVSEEWAERLARTILEHQRN RSPHRPILQAGLPANASTVVGGDVEFVCKVYSDAQPHIQWIKHVPYLKVLKAAGVNTTDKEIEVLYIRNVTFEDAGEYTCLAGNSIGISFHSAWLTVLPAP pol_3h_hb1_5199_000000022_0001_0001__12__F
SREEVLHILNHLYFIAYERNDEELQHILARAMYIVFEALNRGDEESAKKVAEKAKKIVDKK RSPHRPILQAGLPANASTVVGGDVEFVCKVYSDAQPHIQWIKHVPYLKVLKAAGVNTTDKEIEVLYIRNVTFEDAGEYTCLAGNSIGISFHSAWLTVLPAP Grafting_Motif0433_ems_3hM_3525_0001_0001__38__A
SREEVLHILNHLYFIAYERNDEELQHILARAMYIVFELLNRGDEESAKKVAEKAKKITDKK RSPHRPILQAGLPANASTVVGGDVEFVCKVYSDAQPHIQWIKHVPYLKVLKAAGVNTTDKEIEVLYIRNVTFEDAGEYTCLAGNSIGISFHSAWLTVLPAP Grafting_Motif0433_ems_3hM_3525_0001_0001__58__T
DEVHHFLLRLFFVDPDDEDVERILALFLLLKKEGIPPEEVTEIVIKFAEKLGNPELAKELKKILK RSPHRPILQAGLPANASTVVGGDVEFVCKVYSDAQPHIQWIKHVPYLKVLKAAGVNTTDKEIEVLYIRNVTFEDAGEYTCLAGNSIGISFHSAWLTVLPAP pol_c839b00de2d74b58ead539899b931618_0001_000000000_0001_0001__13__V
DELFQRVMELAFRLVLAAREKNDKDAEERIQRLFRSVAKALESGDQDTAKTLVDRIEKYVKKFG RSPHRPILQAGLPANASTVVGGDVEFVCKVYSDAQPHIQWIKHVPYLKVLKAAGVNTTDKEIEVLYIRNVTFEDAGEYTCLAGNSIGISFHSAWLTVLPAP Motif0041_ems_3hC_830_0001_0001_0002_8731_0001__30__I
DELFQRVMELAFRLVLAAREKNDKDAEERAQRLFRSVAKALESGDQDTAGTLVDRIEKYVKKFG RSPHRPILQAGLPANASTVVGGDVEFVCKVYSDAQPHIQWIKHVPYLKVLKAAGVNTTDKEIEVLYIRNVTFEDAGEYTCLAGNSIGISFHSAWLTVLPAP Motif0041_ems_3hC_830_0001_0001_0002_8731_0001__50__G
SREEVLHILNHLYFGAYERNDEELQHILARAMYIVFELLNRGDEESAKKVAEKAKKIVDKK RSPHRPILQAGLPANASTVVGGDVEFVCKVYSDAQPHIQWIKHVPYLKVLKAAGVNTTDKEIEVLYIRNVTFEDAGEYTCLAGNSIGISFHSAWLTVLPAP Grafting_Motif0433_ems_3hM_3525_0001_0001__15__G
DKKELSDTAEKLLKDARDKNDDSKFISAVFFALKVAKDVNDERLERIVVKLYNEFMNRYH RSPHRPILQAGLPANASTVVGGDVEFVCKVYSDAQPHIQWIKHVPYLKVLKAAGVNTTDKEIEVLYIRNVTFEDAGEYTCLAGNSIGISFHSAWLTVLPAP ems_3hM_2978_000000028_0001__17__R
DKKELSDTAEKLLKDALDKNDDSKFPSAVFFALKVAKDVNDERLERIVVKLYNEFMNRYH RSPHRPILQAGLPANASTVVGGDVEFVCKVYSDAQPHIQWIKHVPYLKVLKAAGVNTTDKEIEVLYIRNVTFEDAGEYTCLAGNSIGISFHSAWLTVLPAP ems_3hM_2978_000000028_0001__26__P
DELFQRVMELAFRLVLAAREKNDKDAEERAQRLFISVAKALESGDQDTAKTLVDRIEKYVKKFG RSPHRPILQAGLPANASTVVGGDVEFVCKVYSDAQPHIQWIKHVPYLKVLKAAGVNTTDKEIEVLYIRNVTFEDAGEYTCLAGNSIGISFHSAWLTVLPAP Motif0041_ems_3hC_830_0001_0001_0002_8731_0001__35__I
SREEVLHILNHLYFIAYERNDEELQHILARAMYIVFELHNRGDEESAKKVAEKAKKIVDKK RSPHRPILQAGLPANASTVVGGDVEFVCKVYSDAQPHIQWIKHVPYLKVLKAAGVNTTDKEIEVLYIRNVTFEDAGEYTCLAGNSIGISFHSAWLTVLPAP Grafting_Motif0433_ems_3hM_3525_0001_0001__39__H
VEVHHFLLRLFFKDPDDEDVERILALFLLLKKEGIPPEEVTEIVIKFAEKLGNPELAKELKKILK RSPHRPILQAGLPANASTVVGGDVEFVCKVYSDAQPHIQWIKHVPYLKVLKAAGVNTTDKEIEVLYIRNVTFEDAGEYTCLAGNSIGISFHSAWLTVLPAP pol_c839b00de2d74b58ead539899b931618_0001_000000000_0001_0001__1__V
DQEHLLARAIHRSAQLGDREAVELLTRIFFALEAGKVSEEWAERLARTILEHQRN RSPHRPILQAGLPANASTVVGGDVEFVCKVYSDAQPHIQWIKHVPYLKVLKAAGVNTTDKEIEVLYIRNVTFEDAGEYTCLAGNSIGISFHSAWLTVLPAP pol_3h_hb1_5199_000000022_0001_0001__2__Q
LEKLERVALLAVRLYMRIGDPEIAKIWFKIMELLHAYQAGHLDEEEAKRRADKLEKELRKFI RSPHRPILQAGLPANASTVVGGDVEFVCKVYSDAQPHIQWIKHVPYLKVLKAAGVNTTDKEIEVLYIRNVTFEDAGEYTCLAGNSIGISFHSAWLTVLPAP Motif0180_HHH_eva_0267_0001_0001_3855_0001__30__I
SWEELYEKAKKLVEQAKKENDEDKLNKATLLWYMAHLAASELGDPTAQTSVERLAAHVFHVAI RSPHRPILQAGLPANASTVVGGDVEFVCKVYSDAQPHIQWIKHVPYLKVLKAAGVNTTDKEIEVLYIRNVTFEDAGEYTCLAGNSIGISFHSAWLTVLPAP Motif0138_ems_3hC_333_0001_5851_0001__32__W
DKKELSDTAEKLLKDALDKNDDHKFISAVFFALKVAKDVNDERLERIVVKLYNEFMNRYH RSPHRPILQAGLPANASTVVGGDVEFVCKVYSDAQPHIQWIKHVPYLKVLKAAGVNTTDKEIEVLYIRNVTFEDAGEYTCLAGNSIGISFHSAWLTVLPAP ems_3hM_2978_000000028_0001__23__H
DKKELSDTAEKLLKDALDKNDDSKFISAVFQALKVAKDVNDERLERIVVKLYNEFMNRYH RSPHRPILQAGLPANASTVVGGDVEFVCKVYSDAQPHIQWIKHVPYLKVLKAAGVNTTDKEIEVLYIRNVTFEDAGEYTCLAGNSIGISFHSAWLTVLPAP ems_3hM_2978_000000028_0001__31__Q
SWEELYEKAKKLVEQAKKENDEDKLNKATLLVYMAHLAASELGDPTAQTSVERLAAHVFVVAI RSPHRPILQAGLPANASTVVGGDVEFVCKVYSDAQPHIQWIKHVPYLKVLKAAGVNTTDKEIEVLYIRNVTFEDAGEYTCLAGNSIGISFHSAWLTVLPAP Motif0138_ems_3hC_333_0001_5851_0001__60__V
DELFQRVMELAFRLVLAAREKNDKDAEERAQRLFRSVAKALESGDQDTAKGLVDRIEKYVKKFG RSPHRPILQAGLPANASTVVGGDVEFVCKVYSDAQPHIQWIKHVPYLKVLKAAGVNTTDKEIEVLYIRNVTFEDAGEYTCLAGNSIGISFHSAWLTVLPAP Motif0041_ems_3hC_830_0001_0001_0002_8731_0001__51__G
DPEKIIRELVRLALEAARKLADDRVATAVLTLLYAVLRLEKRDPEKAKKLLKEVEEKVKKLIS RSPHRPILQAGLPANASTVVGGDVEFVCKVYSDAQPHIQWIKHVPYLKVLKAAGVNTTDKEIEVLYIRNVTFEDAGEYTCLAGNSIGISFHSAWLTVLPAP mot_H_normal_3h_hb1_3209_000000013_0001_59_63_H_._ems_3hM_1672_0001_0001__21__A
SWEELYEKAKKLVEQIKKENDEDKLNKATLLVYMAHLAASELGDPTAQTSVERLAAHVFHVAI RSPHRPILQAGLPANASTVVGGDVEFVCKVYSDAQPHIQWIKHVPYLKVLKAAGVNTTDKEIEVLYIRNVTFEDAGEYTCLAGNSIGISFHSAWLTVLPAP Motif0138_ems_3hC_333_0001_5851_0001__16__I
SREEVLHILNHLYFIAYERCDEELQHILARAMYIVFELLNRGDEESAKKVAEKAKKIVDKK RSPHRPILQAGLPANASTVVGGDVEFVCKVYSDAQPHIQWIKHVPYLKVLKAAGVNTTDKEIEVLYIRNVTFEDAGEYTCLAGNSIGISFHSAWLTVLPAP Grafting_Motif0433_ems_3hM_3525_0001_0001__20__C
DKKELSDTAEKLLKDALDKNDDSKFISAVFFALKVAKDVNDERLERIVVKGYNEFMNRYH RSPHRPILQAGLPANASTVVGGDVEFVCKVYSDAQPHIQWIKHVPYLKVLKAAGVNTTDKEIEVLYIRNVTFEDAGEYTCLAGNSIGISFHSAWLTVLPAP ems_3hM_2978_000000028_0001__51__G
DIEHLLARAIHRSAQLGDREAVELLTRIFFALEAGKVSEEWAERLARTILEQQRN RSPHRPILQAGLPANASTVVGGDVEFVCKVYSDAQPHIQWIKHVPYLKVLKAAGVNTTDKEIEVLYIRNVTFEDAGEYTCLAGNSIGISFHSAWLTVLPAP pol_3h_hb1_5199_000000022_0001_0001__52__Q
DEVHHFLLRLFFKDPDDEDVERILALFLLLKKEGIYPEEVTEIVIKFAEKLGNPELAKELKKILK RSPHRPILQAGLPANASTVVGGDVEFVCKVYSDAQPHIQWIKHVPYLKVLKAAGVNTTDKEIEVLYIRNVTFEDAGEYTCLAGNSIGISFHSAWLTVLPAP pol_c839b00de2d74b58ead539899b931618_0001_000000000_0001_0001__36__Y
DKKELSDTAEKLLKDALDKNDDSKFISAVFFALKVAKDVNDERLERIVTKLYNEFMNRYH RSPHRPILQAGLPANASTVVGGDVEFVCKVYSDAQPHIQWIKHVPYLKVLKAAGVNTTDKEIEVLYIRNVTFEDAGEYTCLAGNSIGISFHSAWLTVLPAP ems_3hM_2978_000000028_0001__49__T
NWEEAAALALESASRAGDRELNEEILYIFFAVRRGEISEEEAHEMLREIAEKSR RSPHRPILQAGLPANASTVVGGDVEFVCKVYSDAQPHIQWIKHVPYLKVLKAAGVNTTDKEIEVLYIRNVTFEDAGEYTCLAGNSIGISFHSAWLTVLPAP pol_3h_hb1_4534_000000018_0001_0001__27__Y
SREEVLHILNHLYFIAYERNDEELQHILARAMYIVFELLNRGDEEDAKKVAEKAKKIVDKK RSPHRPILQAGLPANASTVVGGDVEFVCKVYSDAQPHIQWIKHVPYLKVLKAAGVNTTDKEIEVLYIRNVTFEDAGEYTCLAGNSIGISFHSAWLTVLPAP Grafting_Motif0433_ems_3hM_3525_0001_0001__46__D
DIEHLLARAIHRSAQLGDREAVELLTRIFFALEAGKVSEEWAERLARVILEHQRN RSPHRPILQAGLPANASTVVGGDVEFVCKVYSDAQPHIQWIKHVPYLKVLKAAGVNTTDKEIEVLYIRNVTFEDAGEYTCLAGNSIGISFHSAWLTVLPAP pol_3h_hb1_5199_000000022_0001_0001__48__V
SEELKEEIKRLIKLLKDLARKASDRRERFILAALAASLEKALKNNDEELLRKLIEVAKSAIRRIQ RSPHRPILQAGLPANASTVVGGDVEFVCKVYSDAQPHIQWIKHVPYLKVLKAAGVNTTDKEIEVLYIRNVTFEDAGEYTCLAGNSIGISFHSAWLTVLPAP mot_H_fastrot_cor_f8f8a4152cc90f14bb898546c27f9520_0001_000000007_0001_34_42_H_._3h_hb1_6881_0001_0001_0001__8__I
LEKLERVALLAVRLYMFIGDPEIAKIWFKVMELLHAYQAGHLDEEEAKRRADKLEKELRKFI RSPHRPILQAGLPANASTVVGGDVEFVCKVYSDAQPHIQWIKHVPYLKVLKAAGVNTTDKEIEVLYIRNVTFEDAGEYTCLAGNSIGISFHSAWLTVLPAP Motif0180_HHH_eva_0267_0001_0001_3855_0001__17__F
SKEERLKELLRLIKEAIKRNLTEEVERLAREAAEIAQELRAEEVLQEALLLWFRFEIRRR RSPHRPILQAGLPANASTVVGGDVEFVCKVYSDAQPHIQWIKHVPYLKVLKAAGVNTTDKEIEVLYIRNVTFEDAGEYTCLAGNSIGISFHSAWLTVLPAP mot_H_normal_3h_hb1_3627_000000010_0001_51_57_H_._3h_hb1_1457_0001_0001_0001_0001__41__A
DELFQRVMELAFFLVLAAREKNDKDAEERAQRLFRSVAKALESGDQDTAKTLVDRIEKYVKKFG RSPHRPILQAGLPANASTVVGGDVEFVCKVYSDAQPHIQWIKHVPYLKVLKAAGVNTTDKEIEVLYIRNVTFEDAGEYTCLAGNSIGISFHSAWLTVLPAP Motif0041_ems_3hC_830_0001_0001_0002_8731_0001__13__F
DEVHHFLLRLFFKDPDDEDVERILALFLLLKKEGIPAEEVTEIVIKFAEKLGNPELAKELKKILK RSPHRPILQAGLPANASTVVGGDVEFVCKVYSDAQPHIQWIKHVPYLKVLKAAGVNTTDKEIEVLYIRNVTFEDAGEYTCLAGNSIGISFHSAWLTVLPAP pol_c839b00de2d74b58ead539899b931618_0001_000000000_0001_0001__37__A
NWEEAAALALEEASRAGDRELNEEILRIFFAVRRGEISEEEAHEMLREIAEKSR RSPHRPILQAGLPANASTVVGGDVEFVCKVYSDAQPHIQWIKHVPYLKVLKAAGVNTTDKEIEVLYIRNVTFEDAGEYTCLAGNSIGISFHSAWLTVLPAP pol_3h_hb1_4534_000000018_0001_0001__12__E
SCEEVLHILNHLYFIAYERNDEELQHILARAMYIVFELLNRGDEESAKKVAEKAKKIVDKK RSPHRPILQAGLPANASTVVGGDVEFVCKVYSDAQPHIQWIKHVPYLKVLKAAGVNTTDKEIEVLYIRNVTFEDAGEYTCLAGNSIGISFHSAWLTVLPAP Grafting_Motif0433_ems_3hM_3525_0001_0001__2__C
DELFCRVMELAFRLVLAAREKNDKDAEERAQRLFRSVAKALESGDQDTAKTLVDRIEKYVKKFG RSPHRPILQAGLPANASTVVGGDVEFVCKVYSDAQPHIQWIKHVPYLKVLKAAGVNTTDKEIEVLYIRNVTFEDAGEYTCLAGNSIGISFHSAWLTVLPAP Motif0041_ems_3hC_830_0001_0001_0002_8731_0001__5__C
DIEHLTARAIHRSAQLGDREAVELLTRIFFALEAGKVSEEWAERLARTILEHQRN RSPHRPILQAGLPANASTVVGGDVEFVCKVYSDAQPHIQWIKHVPYLKVLKAAGVNTTDKEIEVLYIRNVTFEDAGEYTCLAGNSIGISFHSAWLTVLPAP pol_3h_hb1_5199_000000022_0001_0001__6__T
SWEELYEKAKKLVEQAKKENDEDKLNKATLLVYMAHLAASELGDPTAQTSVERLAAHVFHVNI RSPHRPILQAGLPANASTVVGGDVEFVCKVYSDAQPHIQWIKHVPYLKVLKAAGVNTTDKEIEVLYIRNVTFEDAGEYTCLAGNSIGISFHSAWLTVLPAP Motif0138_ems_3hC_333_0001_5851_0001__62__N
DKKELSDTAEKLLKDALDKNDDSKFISAVFFALKVAKDVNDERLEYIVVKLYNEFMNRYH RSPHRPILQAGLPANASTVVGGDVEFVCKVYSDAQPHIQWIKHVPYLKVLKAAGVNTTDKEIEVLYIRNVTFEDAGEYTCLAGNSIGISFHSAWLTVLPAP ems_3hM_2978_000000028_0001__46__Y
DEVEELSKKVLHIATRLAFSPNPEDQQLWFKAMRLLDKAESIPDRDKATKVLRKAEKLVSSL RSPHRPILQAGLPANASTVVGGDVEFVCKVYSDAQPHIQWIKHVPYLKVLKAAGVNTTDKEIEVLYIRNVTFEDAGEYTCLAGNSIGISFHSAWLTVLPAP Motif0168_ems_3hC_109_0002_0001_4715_0001__62__L
SEELKEEAKRLTKLLKDLARKASDRRERFILAALAASLEKALKNNDEELLRKLIEVAKSAIRRIQ RSPHRPILQAGLPANASTVVGGDVEFVCKVYSDAQPHIQWIKHVPYLKVLKAAGVNTTDKEIEVLYIRNVTFEDAGEYTCLAGNSIGISFHSAWLTVLPAP mot_H_fastrot_cor_f8f8a4152cc90f14bb898546c27f9520_0001_000000007_0001_34_42_H_._3h_hb1_6881_0001_0001_0001__12__T
SWEELYEKAKKLVEQAKKENDEDKLNKATLLVYMAHLAASELGDPTAQTSVERLAANVFHVAI RSPHRPILQAGLPANASTVVGGDVEFVCKVYSDAQPHIQWIKHVPYLKVLKAAGVNTTDKEIEVLYIRNVTFEDAGEYTCLAGNSIGISFHSAWLTVLPAP Motif0138_ems_3hC_333_0001_5851_0001__57__N
DFDTHEFEELEKWLEEARRKNDFRLAERAARLAAESLERYRDAELVREALQEALLLWLALYK RSPHRPILQAGLPANASTVVGGDVEFVCKVYSDAQPHIQWIKHVPYLKVLKAAGVNTTDKEIEVLYIRNVTFEDAGEYTCLAGNSIGISFHSAWLTVLPAP mot_H_normal_3h_hb1_3627_000000010_0001_51_57_H_._3h_hb1_167_0001_0003_0001_0001__13__W
DELFQRVMELYFRLVLAAREKNDKDAEERAQRLFRSVAKALESGDQDTAKTLVDRIEKYVKKFG RSPHRPILQAGLPANASTVVGGDVEFVCKVYSDAQPHIQWIKHVPYLKVLKAAGVNTTDKEIEVLYIRNVTFEDAGEYTCLAGNSIGISFHSAWLTVLPAP Motif0041_ems_3hC_830_0001_0001_0002_8731_0001__11__Y
DELFKRVMELAFRLVLAAREKNDKDAEERAQRLFRSVAKALESGDQDTAKTLVDRIEKYVKKFG RSPHRPILQAGLPANASTVVGGDVEFVCKVYSDAQPHIQWIKHVPYLKVLKAAGVNTTDKEIEVLYIRNVTFEDAGEYTCLAGNSIGISFHSAWLTVLPAP Motif0041_ems_3hC_830_0001_0001_0002_8731_0001__5__K
DEVEELSKKVLHIATRLAFSPNPEDQQLWFYAMRLLDKAESIPDRDKATKVLRKAEKLVSSS RSPHRPILQAGLPANASTVVGGDVEFVCKVYSDAQPHIQWIKHVPYLKVLKAAGVNTTDKEIEVLYIRNVTFEDAGEYTCLAGNSIGISFHSAWLTVLPAP Motif0168_ems_3hC_109_0002_0001_4715_0001__31__Y
DKKELSDTAEKLLKDALDKNDDSKFISAVFFALKVAKDVNDTRLERIVVKLYNEFMNRYH RSPHRPILQAGLPANASTVVGGDVEFVCKVYSDAQPHIQWIKHVPYLKVLKAAGVNTTDKEIEVLYIRNVTFEDAGEYTCLAGNSIGISFHSAWLTVLPAP ems_3hM_2978_000000028_0001__42__T
SEELKEEAKRLIKLLKDLARKASDRRERFILAALAASLEKALKKNDEELLRKLIEVAKSAIRRIQ RSPHRPILQAGLPANASTVVGGDVEFVCKVYSDAQPHIQWIKHVPYLKVLKAAGVNTTDKEIEVLYIRNVTFEDAGEYTCLAGNSIGISFHSAWLTVLPAP mot_H_fastrot_cor_f8f8a4152cc90f14bb898546c27f9520_0001_000000007_0001_34_42_H_._3h_hb1_6881_0001_0001_0001__44__K
DKKELSDTAEKLLKDALDKNDDSKFISAVFFALKVAKDVNLERLERIVVKLYNEFMNRYH RSPHRPILQAGLPANASTVVGGDVEFVCKVYSDAQPHIQWIKHVPYLKVLKAAGVNTTDKEIEVLYIRNVTFEDAGEYTCLAGNSIGISFHSAWLTVLPAP ems_3hM_2978_000000028_0001__41__L
DKKELSDTPEKLLKDALDKNDDSKFISAVFFALKVAKDVNDERLERIVVKLYNEFMNRYH RSPHRPILQAGLPANASTVVGGDVEFVCKVYSDAQPHIQWIKHVPYLKVLKAAGVNTTDKEIEVLYIRNVTFEDAGEYTCLAGNSIGISFHSAWLTVLPAP ems_3hM_2978_000000028_0001__9__P
DKKELSDTAEKLLKTALDKNDDSKFISAVFFALKVAKDVNDERLERIVVKLYNEFMNRYH RSPHRPILQAGLPANASTVVGGDVEFVCKVYSDAQPHIQWIKHVPYLKVLKAAGVNTTDKEIEVLYIRNVTFEDAGEYTCLAGNSIGISFHSAWLTVLPAP ems_3hM_2978_000000028_0001__15__T
DEVHHFLLRLFFKDPDDEDVERILALFLLLKKEGIPPEEVTEIVIKFAEKLGNPELAKELKIILK RSPHRPILQAGLPANASTVVGGDVEFVCKVYSDAQPHIQWIKHVPYLKVLKAAGVNTTDKEIEVLYIRNVTFEDAGEYTCLAGNSIGISFHSAWLTVLPAP pol_c839b00de2d74b58ead539899b931618_0001_000000000_0001_0001__62__I
TEVHHFLLRLFFKDPDDEDVERILALFLLLKKEGIPPEEVTEIVIKFAEKLGNPELAKELKKILK RSPHRPILQAGLPANASTVVGGDVEFVCKVYSDAQPHIQWIKHVPYLKVLKAAGVNTTDKEIEVLYIRNVTFEDAGEYTCLAGNSIGISFHSAWLTVLPAP pol_c839b00de2d74b58ead539899b931618_0001_000000000_0001_0001__1__T
DEVHHFLLRVFFKDPDDEDVERILALFLLLKKEGIPPEEVTEIVIKFAEKLGNPELAKELKKILK RSPHRPILQAGLPANASTVVGGDVEFVCKVYSDAQPHIQWIKHVPYLKVLKAAGVNTTDKEIEVLYIRNVTFEDAGEYTCLAGNSIGISFHSAWLTVLPAP pol_c839b00de2d74b58ead539899b931618_0001_000000000_0001_0001__10__V
SEELKEEAKRLIKLLKDLARKASDRRERFILAANAASLEKALKNNDEELLRKLIEVAKSAIRRIQ RSPHRPILQAGLPANASTVVGGDVEFVCKVYSDAQPHIQWIKHVPYLKVLKAAGVNTTDKEIEVLYIRNVTFEDAGEYTCLAGNSIGISFHSAWLTVLPAP mot_H_fastrot_cor_f8f8a4152cc90f14bb898546c27f9520_0001_000000007_0001_34_42_H_._3h_hb1_6881_0001_0001_0001__34__N
SKEERLKELLRLIKEAIKRNLTEEVERLARSAAEIAQELRDEEVLQEALLLWFRFEIRRR RSPHRPILQAGLPANASTVVGGDVEFVCKVYSDAQPHIQWIKHVPYLKVLKAAGVNTTDKEIEVLYIRNVTFEDAGEYTCLAGNSIGISFHSAWLTVLPAP mot_H_normal_3h_hb1_3627_000000010_0001_51_57_H_._3h_hb1_1457_0001_0001_0001_0001__31__S
DEVHHFLLRLFFKDPDDEDVERILALFLLLKKEGIPPEEVTEIVIKFAEKLGNTELAKELKKILK RSPHRPILQAGLPANASTVVGGDVEFVCKVYSDAQPHIQWIKHVPYLKVLKAAGVNTTDKEIEVLYIRNVTFEDAGEYTCLAGNSIGISFHSAWLTVLPAP pol_c839b00de2d74b58ead539899b931618_0001_000000000_0001_0001__54__T
SREEVLHILNHLYFIAYERNDEELQHILARAMYIVFELLNRGDEESAKKVAEKAKWIVDKK RSPHRPILQAGLPANASTVVGGDVEFVCKVYSDAQPHIQWIKHVPYLKVLKAAGVNTTDKEIEVLYIRNVTFEDAGEYTCLAGNSIGISFHSAWLTVLPAP Grafting_Motif0433_ems_3hM_3525_0001_0001__56__W
DKKELSDTAEKLLYDALDKNDDSKFISAVFFALKVAKDVNDERLERIVVKLYNEFMNRYH RSPHRPILQAGLPANASTVVGGDVEFVCKVYSDAQPHIQWIKHVPYLKVLKAAGVNTTDKEIEVLYIRNVTFEDAGEYTCLAGNSIGISFHSAWLTVLPAP ems_3hM_2978_000000028_0001__14__Y
DELFQRVMELAFRLVLAAREKNDKDAEERAQRLFRSVAKAVESGDQDTAKTLVDRIEKYVKKFG RSPHRPILQAGLPANASTVVGGDVEFVCKVYSDAQPHIQWIKHVPYLKVLKAAGVNTTDKEIEVLYIRNVTFEDAGEYTCLAGNSIGISFHSAWLTVLPAP Motif0041_ems_3hC_830_0001_0001_0002_8731_0001__41__V
DELFQRVMELAFRLVLAAREKNDKDAEERAQRLFRSVAKALESGDQDTAKNLVDRIEKYVKKFG RSPHRPILQAGLPANASTVVGGDVEFVCKVYSDAQPHIQWIKHVPYLKVLKAAGVNTTDKEIEVLYIRNVTFEDAGEYTCLAGNSIGISFHSAWLTVLPAP Motif0041_ems_3hC_830_0001_0001_0002_8731_0001__51__N
DEVEELSKKVLHIAARLAFSPNPEDQQLWFKAMRLLDKAESIPDRDKATKVLRKAEKLVSSS RSPHRPILQAGLPANASTVVGGDVEFVCKVYSDAQPHIQWIKHVPYLKVLKAAGVNTTDKEIEVLYIRNVTFEDAGEYTCLAGNSIGISFHSAWLTVLPAP Motif0168_ems_3hC_109_0002_0001_4715_0001__15__A
DEVEELSKKVLHIATRLAFSPNPEDQQLWFKAMRLLDKAESIPDRDPATKVLRKAEKLVSSS RSPHRPILQAGLPANASTVVGGDVEFVCKVYSDAQPHIQWIKHVPYLKVLKAAGVNTTDKEIEVLYIRNVTFEDAGEYTCLAGNSIGISFHSAWLTVLPAP Motif0168_ems_3hC_109_0002_0001_4715_0001__47__P
NWEPAAALALESASRAGDRELNEEILRIFFAVRRGEISEEEAHEMLREIAEKSR RSPHRPILQAGLPANASTVVGGDVEFVCKVYSDAQPHIQWIKHVPYLKVLKAAGVNTTDKEIEVLYIRNVTFEDAGEYTCLAGNSIGISFHSAWLTVLPAP pol_3h_hb1_4534_000000018_0001_0001__4__P
DKKELSDTAEKLLKDALDKNDHSKFISAVFFALKVAKDVNDERLERIVVKLYNEFMNRYH RSPHRPILQAGLPANASTVVGGDVEFVCKVYSDAQPHIQWIKHVPYLKVLKAAGVNTTDKEIEVLYIRNVTFEDAGEYTCLAGNSIGISFHSAWLTVLPAP ems_3hM_2978_000000028_0001__22__H
SEELKEEAKRLIKLLKDLARKASDRRERFILAALAASLEKALKNNDEELLRKLIEVAESAIRRIQ RSPHRPILQAGLPANASTVVGGDVEFVCKVYSDAQPHIQWIKHVPYLKVLKAAGVNTTDKEIEVLYIRNVTFEDAGEYTCLAGNSIGISFHSAWLTVLPAP mot_H_fastrot_cor_f8f8a4152cc90f14bb898546c27f9520_0001_000000007_0001_34_42_H_._3h_hb1_6881_0001_0001_0001__58__E
DIEHLLARAIHRSAQLGDREAVELLTRIFFQLEAGKVSEEWAERLARTILEHQRN RSPHRPILQAGLPANASTVVGGDVEFVCKVYSDAQPHIQWIKHVPYLKVLKAAGVNTTDKEIEVLYIRNVTFEDAGEYTCLAGNSIGISFHSAWLTVLPAP pol_3h_hb1_5199_000000022_0001_0001__31__Q
DEVHHFLLRLFFKDPDDEDVERILALFLLLKKEGIPPEEVTEIVIKFAEKLGNPELAKELKKIVK RSPHRPILQAGLPANASTVVGGDVEFVCKVYSDAQPHIQWIKHVPYLKVLKAAGVNTTDKEIEVLYIRNVTFEDAGEYTCLAGNSIGISFHSAWLTVLPAP pol_c839b00de2d74b58ead539899b931618_0001_000000000_0001_0001__64__V
DPEKIIRELRRLALEAARKLNDDRVATAVLTLLYAVLRLEKRDPEKAKKLLKEVEEKVKKLIS RSPHRPILQAGLPANASTVVGGDVEFVCKVYSDAQPHIQWIKHVPYLKVLKAAGVNTTDKEIEVLYIRNVTFEDAGEYTCLAGNSIGISFHSAWLTVLPAP mot_H_normal_3h_hb1_3209_000000013_0001_59_63_H_._ems_3hM_1672_0001_0001__10__R
DKKELSDTAEKLLKDALDKNDDSKFISAVFFALKVAKDVNDERLERIVVKIYNEFMNRYH RSPHRPILQAGLPANASTVVGGDVEFVCKVYSDAQPHIQWIKHVPYLKVLKAAGVNTTDKEIEVLYIRNVTFEDAGEYTCLAGNSIGISFHSAWLTVLPAP ems_3hM_2978_000000028_0001__51__I
LEKLERVALLAVRLYMRIGDPEIAKIWFKVMELLHAYQAGMLDEEEAKRRADKLEKELRKFI RSPHRPILQAGLPANASTVVGGDVEFVCKVYSDAQPHIQWIKHVPYLKVLKAAGVNTTDKEIEVLYIRNVTFEDAGEYTCLAGNSIGISFHSAWLTVLPAP Motif0180_HHH_eva_0267_0001_0001_3855_0001__41__M
LEKLERVALLAVRLYMRIGDPEIAKIWFKVMELLHAYQAGHLDIEEAKRRADKLEKELRKFI RSPHRPILQAGLPANASTVVGGDVEFVCKVYSDAQPHIQWIKHVPYLKVLKAAGVNTTDKEIEVLYIRNVTFEDAGEYTCLAGNSIGISFHSAWLTVLPAP Motif0180_HHH_eva_0267_0001_0001_3855_0001__44__I
SREEVLHILNHLYFIAYERNDEELQHILARAMYIVFEYLNRGDEESAKKVAEKAKKIVDKK RSPHRPILQAGLPANASTVVGGDVEFVCKVYSDAQPHIQWIKHVPYLKVLKAAGVNTTDKEIEVLYIRNVTFEDAGEYTCLAGNSIGISFHSAWLTVLPAP Grafting_Motif0433_ems_3hM_3525_0001_0001__38__Y
DEVHHFLLRLFFKDPDDEDVERILALFLLLKKEGIPPEEVTEIVIKFAEKLGNPELDKELKKILK RSPHRPILQAGLPANASTVVGGDVEFVCKVYSDAQPHIQWIKHVPYLKVLKAAGVNTTDKEIEVLYIRNVTFEDAGEYTCLAGNSIGISFHSAWLTVLPAP pol_c839b00de2d74b58ead539899b931618_0001_000000000_0001_0001__57__D
SREEVLHILNHLYFIAYEHNDEELQHILARAMYIVFELLNRGDEESAKKVAEKAKKIVDKK RSPHRPILQAGLPANASTVVGGDVEFVCKVYSDAQPHIQWIKHVPYLKVLKAAGVNTTDKEIEVLYIRNVTFEDAGEYTCLAGNSIGISFHSAWLTVLPAP Grafting_Motif0433_ems_3hM_3525_0001_0001__19__H
SREEVLHILNHLYFIAYERADEELQHILARAMYIVFELLNRGDEESAKKVAEKAKKIVDKK RSPHRPILQAGLPANASTVVGGDVEFVCKVYSDAQPHIQWIKHVPYLKVLKAAGVNTTDKEIEVLYIRNVTFEDAGEYTCLAGNSIGISFHSAWLTVLPAP Grafting_Motif0433_ems_3hM_3525_0001_0001__20__A
LEKLERVALLAVRLYMRIGDPEIAKIWFKVMELLHAYQAGHLDEEETKRRADKLEKELRKFI RSPHRPILQAGLPANASTVVGGDVEFVCKVYSDAQPHIQWIKHVPYLKVLKAAGVNTTDKEIEVLYIRNVTFEDAGEYTCLAGNSIGISFHSAWLTVLPAP Motif0180_HHH_eva_0267_0001_0001_3855_0001__47__T
SREEVLHILNHLYFIAYERNDEELQHILALAMYIVFELLNRGDEESAKKVAEKAKKIVDKK RSPHRPILQAGLPANASTVVGGDVEFVCKVYSDAQPHIQWIKHVPYLKVLKAAGVNTTDKEIEVLYIRNVTFEDAGEYTCLAGNSIGISFHSAWLTVLPAP Grafting_Motif0433_ems_3hM_3525_0001_0001__30__L
LEDLERVALLAVRLYMRIGDPEIAKIWFKVMELLHAYQAGHLDEEEAKRRADKLEKELRKFI RSPHRPILQAGLPANASTVVGGDVEFVCKVYSDAQPHIQWIKHVPYLKVLKAAGVNTTDKEIEVLYIRNVTFEDAGEYTCLAGNSIGISFHSAWLTVLPAP Motif0180_HHH_eva_0267_0001_0001_3855_0001__3__D
DEVHHFLLRLFFKDPDDEDVWRILALFLLLKKEGIPPEEVTEIVIKFAEKLGNPELAKELKKILK RSPHRPILQAGLPANASTVVGGDVEFVCKVYSDAQPHIQWIKHVPYLKVLKAAGVNTTDKEIEVLYIRNVTFEDAGEYTCLAGNSIGISFHSAWLTVLPAP pol_c839b00de2d74b58ead539899b931618_0001_000000000_0001_0001__21__W
LAKLERVALLAVRLYMRIGDPEIAKIWFKVMELLHAYQAGHLDEEEAKRRADKLEKELRKFI RSPHRPILQAGLPANASTVVGGDVEFVCKVYSDAQPHIQWIKHVPYLKVLKAAGVNTTDKEIEVLYIRNVTFEDAGEYTCLAGNSIGISFHSAWLTVLPAP Motif0180_HHH_eva_0267_0001_0001_3855_0001__2__A
DIEHLLARAIHRSAQLGDREAVELLTRIFFALEAGKVSEEWAERLARTILERQRN RSPHRPILQAGLPANASTVVGGDVEFVCKVYSDAQPHIQWIKHVPYLKVLKAAGVNTTDKEIEVLYIRNVTFEDAGEYTCLAGNSIGISFHSAWLTVLPAP pol_3h_hb1_5199_000000022_0001_0001__52__R
DKKELSDTAEKLLKDALDKNEDSKFISAVFFALKVAKDVNDERLERIVVKLYNEFMNRYH RSPHRPILQAGLPANASTVVGGDVEFVCKVYSDAQPHIQWIKHVPYLKVLKAAGVNTTDKEIEVLYIRNVTFEDAGEYTCLAGNSIGISFHSAWLTVLPAP ems_3hM_2978_000000028_0001__21__E
SWEELYEKAKKLVEQAKKENDEIKLNKATLLVYMAHLAASELGDPTAQTSVERLAAHVFHVAI RSPHRPILQAGLPANASTVVGGDVEFVCKVYSDAQPHIQWIKHVPYLKVLKAAGVNTTDKEIEVLYIRNVTFEDAGEYTCLAGNSIGISFHSAWLTVLPAP Motif0138_ems_3hC_333_0001_5851_0001__23__I
DEVHHFLLRLFFKDPDDEDVERILALFLLLKKEGIPPEEVTPIVIKFAEKLGNPELAKELKKILK RSPHRPILQAGLPANASTVVGGDVEFVCKVYSDAQPHIQWIKHVPYLKVLKAAGVNTTDKEIEVLYIRNVTFEDAGEYTCLAGNSIGISFHSAWLTVLPAP pol_c839b00de2d74b58ead539899b931618_0001_000000000_0001_0001__42__P
SEELKEEAKRLIKLLKDLARKASDRRERFILAALAASLEQALKNNDEELLRKLIEVAKSAIRRIQ RSPHRPILQAGLPANASTVVGGDVEFVCKVYSDAQPHIQWIKHVPYLKVLKAAGVNTTDKEIEVLYIRNVTFEDAGEYTCLAGNSIGISFHSAWLTVLPAP mot_H_fastrot_cor_f8f8a4152cc90f14bb898546c27f9520_0001_000000007_0001_34_42_H_._3h_hb1_6881_0001_0001_0001__40__Q
DEVEELSKKVLHIATRLAFSPNPEDQQLWFKAMRLLDKAESIPDRDKATKVLRKASKLVSSS RSPHRPILQAGLPANASTVVGGDVEFVCKVYSDAQPHIQWIKHVPYLKVLKAAGVNTTDKEIEVLYIRNVTFEDAGEYTCLAGNSIGISFHSAWLTVLPAP Motif0168_ems_3hC_109_0002_0001_4715_0001__56__S
NWEEAAALALESNSRAGDRELNEEILRIFFAVRRGEISEEEAHEMLREIAEKSR RSPHRPILQAGLPANASTVVGGDVEFVCKVYSDAQPHIQWIKHVPYLKVLKAAGVNTTDKEIEVLYIRNVTFEDAGEYTCLAGNSIGISFHSAWLTVLPAP pol_3h_hb1_4534_000000018_0001_0001__13__N
DEVHHFLLRLFFKDPDDEDVERILALFLLLKKEGIPPEEVTEIVIKFAKKLGNPELAKELKKILK RSPHRPILQAGLPANASTVVGGDVEFVCKVYSDAQPHIQWIKHVPYLKVLKAAGVNTTDKEIEVLYIRNVTFEDAGEYTCLAGNSIGISFHSAWLTVLPAP pol_c839b00de2d74b58ead539899b931618_0001_000000000_0001_0001__49__K
SWEELYEKAKKLVEQAKKENDEDKLNKAWLLVYMAHLAASELGDPTAQTSVERLAAHVFHVAI RSPHRPILQAGLPANASTVVGGDVEFVCKVYSDAQPHIQWIKHVPYLKVLKAAGVNTTDKEIEVLYIRNVTFEDAGEYTCLAGNSIGISFHSAWLTVLPAP Motif0138_ems_3hC_333_0001_5851_0001__29__W
SREEVLHILNHLYFIAYERNDEELQHILARAMYIVIELLNRGDEESAKKVAEKAKKIVDKK RSPHRPILQAGLPANASTVVGGDVEFVCKVYSDAQPHIQWIKHVPYLKVLKAAGVNTTDKEIEVLYIRNVTFEDAGEYTCLAGNSIGISFHSAWLTVLPAP Grafting_Motif0433_ems_3hM_3525_0001_0001__36__I
DKKELSDTAEKLLKDALDKNDDSKFISAVFFALKVAKDVNDERLERIVVLLYNEFMNRYH RSPHRPILQAGLPANASTVVGGDVEFVCKVYSDAQPHIQWIKHVPYLKVLKAAGVNTTDKEIEVLYIRNVTFEDAGEYTCLAGNSIGISFHSAWLTVLPAP ems_3hM_2978_000000028_0001__50__L
DIEHLLARAIHRSAQLGDREAVELLTRIMFALEAGKVSEEWAERLARTILEHQRN RSPHRPILQAGLPANASTVVGGDVEFVCKVYSDAQPHIQWIKHVPYLKVLKAAGVNTTDKEIEVLYIRNVTFEDAGEYTCLAGNSIGISFHSAWLTVLPAP pol_3h_hb1_5199_000000022_0001_0001__29__M
DEVHHFLLRLFFKDPDDEDVERILALFLLLKKEGIPPEEVTTIVIKFAEKLGNPELAKELKKILK RSPHRPILQAGLPANASTVVGGDVEFVCKVYSDAQPHIQWIKHVPYLKVLKAAGVNTTDKEIEVLYIRNVTFEDAGEYTCLAGNSIGISFHSAWLTVLPAP pol_c839b00de2d74b58ead539899b931618_0001_000000000_0001_0001__42__T
SREEVLHILNHLYFIAYERNDEELQHILARAMYDVFELLNRGDEESAKKVAEKAKKIVDKK RSPHRPILQAGLPANASTVVGGDVEFVCKVYSDAQPHIQWIKHVPYLKVLKAAGVNTTDKEIEVLYIRNVTFEDAGEYTCLAGNSIGISFHSAWLTVLPAP Grafting_Motif0433_ems_3hM_3525_0001_0001__34__D
DKKELSDTAEKLLKDALDKNDDSKFISAVFFALKVAKDVNDERLERIVVKLQNEFMNRYH RSPHRPILQAGLPANASTVVGGDVEFVCKVYSDAQPHIQWIKHVPYLKVLKAAGVNTTDKEIEVLYIRNVTFEDAGEYTCLAGNSIGISFHSAWLTVLPAP ems_3hM_2978_000000028_0001__52__Q
DEVEELSKKVLHIATRLAFSPNPEDQQLWFKAMRLLDKAESIPDRDKATKVLRKARKLVSSS RSPHRPILQAGLPANASTVVGGDVEFVCKVYSDAQPHIQWIKHVPYLKVLKAAGVNTTDKEIEVLYIRNVTFEDAGEYTCLAGNSIGISFHSAWLTVLPAP Motif0168_ems_3hC_109_0002_0001_4715_0001__56__R
DKKELSDTAEKLLKDALDKNDDSKFISAVFLALKVAKDVNDERLERIVVKLYNEFMNRYH RSPHRPILQAGLPANASTVVGGDVEFVCKVYSDAQPHIQWIKHVPYLKVLKAAGVNTTDKEIEVLYIRNVTFEDAGEYTCLAGNSIGISFHSAWLTVLPAP ems_3hM_2978_000000028_0001__31__L
LEKLERVALLAVRLYMRIGDPEIAKIWFKVMELLHAYQAGHLDEEEAKRRADNLEKELRKFI RSPHRPILQAGLPANASTVVGGDVEFVCKVYSDAQPHIQWIKHVPYLKVLKAAGVNTTDKEIEVLYIRNVTFEDAGEYTCLAGNSIGISFHSAWLTVLPAP Motif0180_HHH_eva_0267_0001_0001_3855_0001__53__N
LEKLERVALLAVRLYMRIGDPEIAKIWFKVMELGHAYQAGHLDEEEAKRRADKLEKELRKFI RSPHRPILQAGLPANASTVVGGDVEFVCKVYSDAQPHIQWIKHVPYLKVLKAAGVNTTDKEIEVLYIRNVTFEDAGEYTCLAGNSIGISFHSAWLTVLPAP Motif0180_HHH_eva_0267_0001_0001_3855_0001__34__G
DELFQRVMELAFRLVLAAREKNDKDAEERAQRLMRSVAKALESGDQDTAKTLVDRIEKYVKKFG RSPHRPILQAGLPANASTVVGGDVEFVCKVYSDAQPHIQWIKHVPYLKVLKAAGVNTTDKEIEVLYIRNVTFEDAGEYTCLAGNSIGISFHSAWLTVLPAP Motif0041_ems_3hC_830_0001_0001_0002_8731_0001__34__M
DKKELSDTAEKLLKDALDKNDDSKFISAVFFALKCAKDVNDERLERIVVKLYNEFMNRYH RSPHRPILQAGLPANASTVVGGDVEFVCKVYSDAQPHIQWIKHVPYLKVLKAAGVNTTDKEIEVLYIRNVTFEDAGEYTCLAGNSIGISFHSAWLTVLPAP ems_3hM_2978_000000028_0001__35__C
DEVEELSKKVLHIATHLAFSPNPEDQQLWFKAMRLLDKAESIPDRDKATKVLRKAEKLVSSS RSPHRPILQAGLPANASTVVGGDVEFVCKVYSDAQPHIQWIKHVPYLKVLKAAGVNTTDKEIEVLYIRNVTFEDAGEYTCLAGNSIGISFHSAWLTVLPAP Motif0168_ems_3hC_109_0002_0001_4715_0001__16__H
SREEVLHILNHLYFIAYERNDEELQHILARAMYIVFELLNRGDEESAKKVAEKAKKIKDKK RSPHRPILQAGLPANASTVVGGDVEFVCKVYSDAQPHIQWIKHVPYLKVLKAAGVNTTDKEIEVLYIRNVTFEDAGEYTCLAGNSIGISFHSAWLTVLPAP Grafting_Motif0433_ems_3hM_3525_0001_0001__58__K
DLREILLKLIEISEELLRKATDEELRELLELVIALSKEALRENDEELLEAAIRYNEVLIRNA RSPHRPILQAGLPANASTVVGGDVEFVCKVYSDAQPHIQWIKHVPYLKVLKAAGVNTTDKEIEVLYIRNVTFEDAGEYTCLAGNSIGISFHSAWLTVLPAP pol_3h_hb1_3583_000000017_0001_0001__7__L
DIEHLLARAIHRSAQLGDREAVELLTRIFFALEAGKFSEEWAERLARTILEHQRN RSPHRPILQAGLPANASTVVGGDVEFVCKVYSDAQPHIQWIKHVPYLKVLKAAGVNTTDKEIEVLYIRNVTFEDAGEYTCLAGNSIGISFHSAWLTVLPAP pol_3h_hb1_5199_000000022_0001_0001__37__F
NWEEAAALALESASRAGDRELREEILRIFFAVRRGEISEEEAHEMLREIAEKSR RSPHRPILQAGLPANASTVVGGDVEFVCKVYSDAQPHIQWIKHVPYLKVLKAAGVNTTDKEIEVLYIRNVTFEDAGEYTCLAGNSIGISFHSAWLTVLPAP pol_3h_hb1_4534_000000018_0001_0001__22__R
LEKLERVALLAVRLYMAIGDPEIAKIWFKVMELLHAYQAGHLDEEEAKRRADKLEKELRKFI RSPHRPILQAGLPANASTVVGGDVEFVCKVYSDAQPHIQWIKHVPYLKVLKAAGVNTTDKEIEVLYIRNVTFEDAGEYTCLAGNSIGISFHSAWLTVLPAP Motif0180_HHH_eva_0267_0001_0001_3855_0001__17__A
SEELKEAAKRLIKLLKDLARKASDRRERFILAALAASLEKALKNNDEELLRKLIEVAKSAIRRIQ RSPHRPILQAGLPANASTVVGGDVEFVCKVYSDAQPHIQWIKHVPYLKVLKAAGVNTTDKEIEVLYIRNVTFEDAGEYTCLAGNSIGISFHSAWLTVLPAP mot_H_fastrot_cor_f8f8a4152cc90f14bb898546c27f9520_0001_000000007_0001_34_42_H_._3h_hb1_6881_0001_0001_0001__7__A
SEELKEEAKRLIKLLKDLARKASDRRERFILAALAASLEKALKNNDEELLRKLIAVAKSAIRRIQ RSPHRPILQAGLPANASTVVGGDVEFVCKVYSDAQPHIQWIKHVPYLKVLKAAGVNTTDKEIEVLYIRNVTFEDAGEYTCLAGNSIGISFHSAWLTVLPAP mot_H_fastrot_cor_f8f8a4152cc90f14bb898546c27f9520_0001_000000007_0001_34_42_H_._3h_hb1_6881_0001_0001_0001__55__A
SREEVLHILNHEYFIAYERNDEELQHILARAMYIVFELLNRGDEESAKKVAEKAKKIVDKK RSPHRPILQAGLPANASTVVGGDVEFVCKVYSDAQPHIQWIKHVPYLKVLKAAGVNTTDKEIEVLYIRNVTFEDAGEYTCLAGNSIGISFHSAWLTVLPAP Grafting_Motif0433_ems_3hM_3525_0001_0001__12__E
DPEKIIRELVRLALEAARKLNDDRVATHVLTLLYAVLRLEKRDPEKAKKLLKEVEEKVKKLIS RSPHRPILQAGLPANASTVVGGDVEFVCKVYSDAQPHIQWIKHVPYLKVLKAAGVNTTDKEIEVLYIRNVTFEDAGEYTCLAGNSIGISFHSAWLTVLPAP mot_H_normal_3h_hb1_3209_000000013_0001_59_63_H_._ems_3hM_1672_0001_0001__28__H
SEELKEEAKRLIKLLKDLARKASDRRERFILAALAASLEKALKNNMEELLRKLIEVAKSAIRRIQ RSPHRPILQAGLPANASTVVGGDVEFVCKVYSDAQPHIQWIKHVPYLKVLKAAGVNTTDKEIEVLYIRNVTFEDAGEYTCLAGNSIGISFHSAWLTVLPAP mot_H_fastrot_cor_f8f8a4152cc90f14bb898546c27f9520_0001_000000007_0001_34_42_H_._3h_hb1_6881_0001_0001_0001__46__M
SWEELYEKAKKLVEQAKKENDEDKLNKSTLLVYMAHLAASELGDPTAQTSVERLAAHVFHVAI RSPHRPILQAGLPANASTVVGGDVEFVCKVYSDAQPHIQWIKHVPYLKVLKAAGVNTTDKEIEVLYIRNVTFEDAGEYTCLAGNSIGISFHSAWLTVLPAP Motif0138_ems_3hC_333_0001_5851_0001__28__S
SEELKEEAKRLIKLQKDLARKASDRRERFILAALAASLEKALKNNDEELLRKLIEVAKSAIRRIQ RSPHRPILQAGLPANASTVVGGDVEFVCKVYSDAQPHIQWIKHVPYLKVLKAAGVNTTDKEIEVLYIRNVTFEDAGEYTCLAGNSIGISFHSAWLTVLPAP mot_H_fastrot_cor_f8f8a4152cc90f14bb898546c27f9520_0001_000000007_0001_34_42_H_._3h_hb1_6881_0001_0001_0001__15__Q
SWEELYEKAKKLVEQAKKENDEDKLNKATLLVYMAHLAASELGDPTAQTSVWRLAAHVFHVAI RSPHRPILQAGLPANASTVVGGDVEFVCKVYSDAQPHIQWIKHVPYLKVLKAAGVNTTDKEIEVLYIRNVTFEDAGEYTCLAGNSIGISFHSAWLTVLPAP Motif0138_ems_3hC_333_0001_5851_0001__52__W
SREEVLHILNHLYFIAYERNDEELQHILARAMYIVFELLNRGDEESAKKVAEKAKKIVDCK RSPHRPILQAGLPANASTVVGGDVEFVCKVYSDAQPHIQWIKHVPYLKVLKAAGVNTTDKEIEVLYIRNVTFEDAGEYTCLAGNSIGISFHSAWLTVLPAP Grafting_Motif0433_ems_3hM_3525_0001_0001__60__C
LEKLERVALLAVRLYMRIGDPEIAKIWFKVMELKHAYQAGHLDEEEAKRRADKLEKELRKFI RSPHRPILQAGLPANASTVVGGDVEFVCKVYSDAQPHIQWIKHVPYLKVLKAAGVNTTDKEIEVLYIRNVTFEDAGEYTCLAGNSIGISFHSAWLTVLPAP Motif0180_HHH_eva_0267_0001_0001_3855_0001__34__K
DELFQRVMELAFRLVLAAREKNDKDAEERAQTLFRSVAKALESGDQDTAKTLVDRIEKYVKKFG RSPHRPILQAGLPANASTVVGGDVEFVCKVYSDAQPHIQWIKHVPYLKVLKAAGVNTTDKEIEVLYIRNVTFEDAGEYTCLAGNSIGISFHSAWLTVLPAP Motif0041_ems_3hC_830_0001_0001_0002_8731_0001__32__T
DELFQRVMRLAFRLVLAAREKNDKDAEERAQRLFRSVAKALESGDQDTAKTLVDRIEKYVKKFG RSPHRPILQAGLPANASTVVGGDVEFVCKVYSDAQPHIQWIKHVPYLKVLKAAGVNTTDKEIEVLYIRNVTFEDAGEYTCLAGNSIGISFHSAWLTVLPAP Motif0041_ems_3hC_830_0001_0001_0002_8731_0001__9__R
DELFQRVMELAFRLVLAAREKNDKDAEERAQRLFRSVAKALESWDQDTAKTLVDRIEKYVKKFG RSPHRPILQAGLPANASTVVGGDVEFVCKVYSDAQPHIQWIKHVPYLKVLKAAGVNTTDKEIEVLYIRNVTFEDAGEYTCLAGNSIGISFHSAWLTVLPAP Motif0041_ems_3hC_830_0001_0001_0002_8731_0001__44__W
DIEHLLAQAIHRSAQLGDREAVELLTRIFFALEAGKVSEEWAERLARTILEHQRN RSPHRPILQAGLPANASTVVGGDVEFVCKVYSDAQPHIQWIKHVPYLKVLKAAGVNTTDKEIEVLYIRNVTFEDAGEYTCLAGNSIGISFHSAWLTVLPAP pol_3h_hb1_5199_000000022_0001_0001__8__Q
SKEERLKELLRLIKEAIKRNLTEEVERLARHAAEIAQELRDEEVLQEALLLWFRFEIRRR RSPHRPILQAGLPANASTVVGGDVEFVCKVYSDAQPHIQWIKHVPYLKVLKAAGVNTTDKEIEVLYIRNVTFEDAGEYTCLAGNSIGISFHSAWLTVLPAP mot_H_normal_3h_hb1_3627_000000010_0001_51_57_H_._3h_hb1_1457_0001_0001_0001_0001__31__H
SREEVLHILNHLYFIAYERNNEELQHILARAMYIVFELLNRGDEESAKKVAEKAKKIVDKK RSPHRPILQAGLPANASTVVGGDVEFVCKVYSDAQPHIQWIKHVPYLKVLKAAGVNTTDKEIEVLYIRNVTFEDAGEYTCLAGNSIGISFHSAWLTVLPAP Grafting_Motif0433_ems_3hM_3525_0001_0001__21__N
DEVHHFLLRLFFKDPDDEDVERILALFLLLKKEGIPPEGVTEIVIKFAEKLGNPELAKELKKILK RSPHRPILQAGLPANASTVVGGDVEFVCKVYSDAQPHIQWIKHVPYLKVLKAAGVNTTDKEIEVLYIRNVTFEDAGEYTCLAGNSIGISFHSAWLTVLPAP pol_c839b00de2d74b58ead539899b931618_0001_000000000_0001_0001__39__G
DPEKIIRELVRLALEAARKLNDDRVATAVLTLLYAVLRLEKEDPEKAKKLLKEVEEKVKKLIS RSPHRPILQAGLPANASTVVGGDVEFVCKVYSDAQPHIQWIKHVPYLKVLKAAGVNTTDKEIEVLYIRNVTFEDAGEYTCLAGNSIGISFHSAWLTVLPAP mot_H_normal_3h_hb1_3209_000000013_0001_59_63_H_._ems_3hM_1672_0001_0001__42__E
DEVHHFLLRLFFKDPDDEDVERILALFLLLKKEGIPPEEVTEIVIKFAEKLGNPELAKELKWILK RSPHRPILQAGLPANASTVVGGDVEFVCKVYSDAQPHIQWIKHVPYLKVLKAAGVNTTDKEIEVLYIRNVTFEDAGEYTCLAGNSIGISFHSAWLTVLPAP pol_c839b00de2d74b58ead539899b931618_0001_000000000_0001_0001__62__W
DEVEELSKKVLHNATRLAFSPNPEDQQLWFKAMRLLDKAESIPDRDKATKVLRKAEKLVSSS RSPHRPILQAGLPANASTVVGGDVEFVCKVYSDAQPHIQWIKHVPYLKVLKAAGVNTTDKEIEVLYIRNVTFEDAGEYTCLAGNSIGISFHSAWLTVLPAP Motif0168_ems_3hC_109_0002_0001_4715_0001__13__N
DEVEELSKKVLHIATRLAFSPNPEDQQLWFKAMRLLDKAESIPDRDKATKVQRKAEKLVSSS RSPHRPILQAGLPANASTVVGGDVEFVCKVYSDAQPHIQWIKHVPYLKVLKAAGVNTTDKEIEVLYIRNVTFEDAGEYTCLAGNSIGISFHSAWLTVLPAP Motif0168_ems_3hC_109_0002_0001_4715_0001__52__Q
DIEHLLARAIHRSAQLGDREAEELLTRIFFALEAGKVSEEWAERLARTILEHQRN RSPHRPILQAGLPANASTVVGGDVEFVCKVYSDAQPHIQWIKHVPYLKVLKAAGVNTTDKEIEVLYIRNVTFEDAGEYTCLAGNSIGISFHSAWLTVLPAP pol_3h_hb1_5199_000000022_0001_0001__22__E
TEVEELSKKVLHIATRLAFSPNPEDQQLWFKAMRLLDKAESIPDRDKATKVLRKAEKLVSSS RSPHRPILQAGLPANASTVVGGDVEFVCKVYSDAQPHIQWIKHVPYLKVLKAAGVNTTDKEIEVLYIRNVTFEDAGEYTCLAGNSIGISFHSAWLTVLPAP Motif0168_ems_3hC_109_0002_0001_4715_0001__1__T
NWHEAAALALESASRAGDRELNEEILRIFFAVRRGEISEEEAHEMLREIAEKSR RSPHRPILQAGLPANASTVVGGDVEFVCKVYSDAQPHIQWIKHVPYLKVLKAAGVNTTDKEIEVLYIRNVTFEDAGEYTCLAGNSIGISFHSAWLTVLPAP pol_3h_hb1_4534_000000018_0001_0001__3__H
NWEEAAALALYSASRAGDRELNEEILRIFFAVRRGEISEEEAHEMLREIAEKSR RSPHRPILQAGLPANASTVVGGDVEFVCKVYSDAQPHIQWIKHVPYLKVLKAAGVNTTDKEIEVLYIRNVTFEDAGEYTCLAGNSIGISFHSAWLTVLPAP pol_3h_hb1_4534_000000018_0001_0001__11__Y
SREEVLHILNHLYFIAYERNDEELPHILARAMYIVFELLNRGDEESAKKVAEKAKKIVDKK RSPHRPILQAGLPANASTVVGGDVEFVCKVYSDAQPHIQWIKHVPYLKVLKAAGVNTTDKEIEVLYIRNVTFEDAGEYTCLAGNSIGISFHSAWLTVLPAP Grafting_Motif0433_ems_3hM_3525_0001_0001__25__P
SIEHLLARAIHRSAQLGDREAVELLTRIFFALEAGKVSEEWAERLARTILEHQRN RSPHRPILQAGLPANASTVVGGDVEFVCKVYSDAQPHIQWIKHVPYLKVLKAAGVNTTDKEIEVLYIRNVTFEDAGEYTCLAGNSIGISFHSAWLTVLPAP pol_3h_hb1_5199_000000022_0001_0001__1__S
DKKELSDTAEKLLKDALDKNDDSKFISAVFFALKVAKDVNDERLERIVQKLYNEFMNRYH RSPHRPILQAGLPANASTVVGGDVEFVCKVYSDAQPHIQWIKHVPYLKVLKAAGVNTTDKEIEVLYIRNVTFEDAGEYTCLAGNSIGISFHSAWLTVLPAP ems_3hM_2978_000000028_0001__49__Q
DEVHHFLLRLFKKDPDDEDVERILALFLLLKKEGIPPEEVTEIVIKFAEKLGNPELAKELKKILK RSPHRPILQAGLPANASTVVGGDVEFVCKVYSDAQPHIQWIKHVPYLKVLKAAGVNTTDKEIEVLYIRNVTFEDAGEYTCLAGNSIGISFHSAWLTVLPAP pol_c839b00de2d74b58ead539899b931618_0001_000000000_0001_0001__12__K
DKKELSDTAEKLLKDALDKNDDSKFISAVFFALKVAKDVNDERHERIVVKLYNEFMNRYH RSPHRPILQAGLPANASTVVGGDVEFVCKVYSDAQPHIQWIKHVPYLKVLKAAGVNTTDKEIEVLYIRNVTFEDAGEYTCLAGNSIGISFHSAWLTVLPAP ems_3hM_2978_000000028_0001__44__H
DEVEELSKKVLHIATRLAFSPNPEDQQLWFKAMRLLDKAESIPDNDKATKVLRKAEKLVSSS RSPHRPILQAGLPANASTVVGGDVEFVCKVYSDAQPHIQWIKHVPYLKVLKAAGVNTTDKEIEVLYIRNVTFEDAGEYTCLAGNSIGISFHSAWLTVLPAP Motif0168_ems_3hC_109_0002_0001_4715_0001__45__N
DKKELSDTAEKLLKDALDKNDDSKFISAVNFALKVAKDVNDERLERIVVKLYNEFMNRYH RSPHRPILQAGLPANASTVVGGDVEFVCKVYSDAQPHIQWIKHVPYLKVLKAAGVNTTDKEIEVLYIRNVTFEDAGEYTCLAGNSIGISFHSAWLTVLPAP ems_3hM_2978_000000028_0001__30__N
LEKLERVALLAVRLYMRIGDPEIAKIWFKVMELLHAYQAGHLDEEEAKRRIDKLEKELRKFI RSPHRPILQAGLPANASTVVGGDVEFVCKVYSDAQPHIQWIKHVPYLKVLKAAGVNTTDKEIEVLYIRNVTFEDAGEYTCLAGNSIGISFHSAWLTVLPAP Motif0180_HHH_eva_0267_0001_0001_3855_0001__51__I
SEELKEEAKRLIKLLKDLARKASDRRERFILAALAASLEKALKNNDEELLRKLIENAKSAIRRIQ RSPHRPILQAGLPANASTVVGGDVEFVCKVYSDAQPHIQWIKHVPYLKVLKAAGVNTTDKEIEVLYIRNVTFEDAGEYTCLAGNSIGISFHSAWLTVLPAP mot_H_fastrot_cor_f8f8a4152cc90f14bb898546c27f9520_0001_000000007_0001_34_42_H_._3h_hb1_6881_0001_0001_0001__56__N
SREEVLHILNHLYFIAYERNDEELQHILARAMYIVFELLNRGDEESAKKYAEKAKKIVDKK RSPHRPILQAGLPANASTVVGGDVEFVCKVYSDAQPHIQWIKHVPYLKVLKAAGVNTTDKEIEVLYIRNVTFEDAGEYTCLAGNSIGISFHSAWLTVLPAP Grafting_Motif0433_ems_3hM_3525_0001_0001__50__Y
SLVERVIEQVEKRGLPPEALVLTVWLALVKAGDPEKARLVEELAREHFEGKLPPEELKRLLREIE RSPHRPILQAGLPANASTVVGGDVEFVCKVYSDAQPHIQWIKHVPYLKVLKAAGVNTTDKEIEVLYIRNVTFEDAGEYTCLAGNSIGISFHSAWLTVLPAP pol_51795df6240b2cd79629f11a12b4f3c7_0001_000000005_0001_0001__47__H
DEVHHFLLRLFFKDPDDEDVMRILALFLLLKKEGIPPEEVTEIVIKFAEKLGNPELAKELKKILK RSPHRPILQAGLPANASTVVGGDVEFVCKVYSDAQPHIQWIKHVPYLKVLKAAGVNTTDKEIEVLYIRNVTFEDAGEYTCLAGNSIGISFHSAWLTVLPAP pol_c839b00de2d74b58ead539899b931618_0001_000000000_0001_0001__21__M
DEVEELSKKVLHIATRLAFSPNPEDQQLWFKAMRLLDKAESIPDRDKATKVLRKAEKLVSMS RSPHRPILQAGLPANASTVVGGDVEFVCKVYSDAQPHIQWIKHVPYLKVLKAAGVNTTDKEIEVLYIRNVTFEDAGEYTCLAGNSIGISFHSAWLTVLPAP Motif0168_ems_3hC_109_0002_0001_4715_0001__61__M
LTKLERVALLAVRLYMRIGDPEIAKIWFKVMELLHAYQAGHLDEEEAKRRADKLEKELRKFI RSPHRPILQAGLPANASTVVGGDVEFVCKVYSDAQPHIQWIKHVPYLKVLKAAGVNTTDKEIEVLYIRNVTFEDAGEYTCLAGNSIGISFHSAWLTVLPAP Motif0180_HHH_eva_0267_0001_0001_3855_0001__2__T
DEVEELSKKVLHIATRLAFSPNPEDQQLWFKAMRLLDKAESIPDRDKAIKVLRKAEKLVSSS RSPHRPILQAGLPANASTVVGGDVEFVCKVYSDAQPHIQWIKHVPYLKVLKAAGVNTTDKEIEVLYIRNVTFEDAGEYTCLAGNSIGISFHSAWLTVLPAP Motif0168_ems_3hC_109_0002_0001_4715_0001__49__I
DKKELSHTAEKLLKDALDKNDDSKFISAVFFALKVAKDVNDERLERIVVKLYNEFMNRYH RSPHRPILQAGLPANASTVVGGDVEFVCKVYSDAQPHIQWIKHVPYLKVLKAAGVNTTDKEIEVLYIRNVTFEDAGEYTCLAGNSIGISFHSAWLTVLPAP ems_3hM_2978_000000028_0001__7__H
DKKELSDTAEKLLKDALDKNDDSKFISAVFFALKVAKDCNDERLERIVVKLYNEFMNRYH RSPHRPILQAGLPANASTVVGGDVEFVCKVYSDAQPHIQWIKHVPYLKVLKAAGVNTTDKEIEVLYIRNVTFEDAGEYTCLAGNSIGISFHSAWLTVLPAP ems_3hM_2978_000000028_0001__39__C
DEVHHFLLRLFFKDPTDEDVERILALFLLLKKEGIPPEEVTEIVIKFAEKLGNPELAKELKKILK RSPHRPILQAGLPANASTVVGGDVEFVCKVYSDAQPHIQWIKHVPYLKVLKAAGVNTTDKEIEVLYIRNVTFEDAGEYTCLAGNSIGISFHSAWLTVLPAP pol_c839b00de2d74b58ead539899b931618_0001_000000000_0001_0001__16__T
SEELKEEAKRLIKLLKDLARKASDRRERFILAALAASLEKALKNNGEELLRKLIEVAKSAIRRIQ RSPHRPILQAGLPANASTVVGGDVEFVCKVYSDAQPHIQWIKHVPYLKVLKAAGVNTTDKEIEVLYIRNVTFEDAGEYTCLAGNSIGISFHSAWLTVLPAP mot_H_fastrot_cor_f8f8a4152cc90f14bb898546c27f9520_0001_000000007_0001_34_42_H_._3h_hb1_6881_0001_0001_0001__46__G
DELFQRVMELAFRLVLAAREKNDKDAEERAQKLFRSVAKALESGDQDTAKTLVDRIEKYVKKFG RSPHRPILQAGLPANASTVVGGDVEFVCKVYSDAQPHIQWIKHVPYLKVLKAAGVNTTDKEIEVLYIRNVTFEDAGEYTCLAGNSIGISFHSAWLTVLPAP Motif0041_ems_3hC_830_0001_0001_0002_8731_0001__32__K
LEKLERVALLAVRLYMRIIDPEIAKIWFKVMELLHAYQAGHLDEEEAKRRADKLEKELRKFI RSPHRPILQAGLPANASTVVGGDVEFVCKVYSDAQPHIQWIKHVPYLKVLKAAGVNTTDKEIEVLYIRNVTFEDAGEYTCLAGNSIGISFHSAWLTVLPAP Motif0180_HHH_eva_0267_0001_0001_3855_0001__19__I
DIEHLLARAIHRSAQLGDREAVELLTRIFFANEAGKVSEEWAERLARTILEHQRN RSPHRPILQAGLPANASTVVGGDVEFVCKVYSDAQPHIQWIKHVPYLKVLKAAGVNTTDKEIEVLYIRNVTFEDAGEYTCLAGNSIGISFHSAWLTVLPAP pol_3h_hb1_5199_000000022_0001_0001__32__N
SREEVLHILNHLYFIAYERNDEELQHILARAMYLVFELLNRGDEESAKKVAEKAKKIVDKK RSPHRPILQAGLPANASTVVGGDVEFVCKVYSDAQPHIQWIKHVPYLKVLKAAGVNTTDKEIEVLYIRNVTFEDAGEYTCLAGNSIGISFHSAWLTVLPAP Grafting_Motif0433_ems_3hM_3525_0001_0001__34__L
DKKELSDTAEKLLKDALDKNDDSKFISAVFFALKVAKDVNDERLKRIVVKLYNEFMNRYH RSPHRPILQAGLPANASTVVGGDVEFVCKVYSDAQPHIQWIKHVPYLKVLKAAGVNTTDKEIEVLYIRNVTFEDAGEYTCLAGNSIGISFHSAWLTVLPAP ems_3hM_2978_000000028_0001__45__K
SWEELYEKAKKLVEQAKKENDEDKLNKATLLVYMAHLAASELGDPTAQTSVERSAAHVFHVAI RSPHRPILQAGLPANASTVVGGDVEFVCKVYSDAQPHIQWIKHVPYLKVLKAAGVNTTDKEIEVLYIRNVTFEDAGEYTCLAGNSIGISFHSAWLTVLPAP Motif0138_ems_3hC_333_0001_5851_0001__54__S
NWREAAALALESASRAGDRELNEEILRIFFAVRRGEISEEEAHEMLREIAEKSR RSPHRPILQAGLPANASTVVGGDVEFVCKVYSDAQPHIQWIKHVPYLKVLKAAGVNTTDKEIEVLYIRNVTFEDAGEYTCLAGNSIGISFHSAWLTVLPAP pol_3h_hb1_4534_000000018_0001_0001__3__R
LEKLERVALLAVRAYMRIGDPEIAKIWFKVMELLHAYQAGHLDEEEAKRRADKLEKELRKFI RSPHRPILQAGLPANASTVVGGDVEFVCKVYSDAQPHIQWIKHVPYLKVLKAAGVNTTDKEIEVLYIRNVTFEDAGEYTCLAGNSIGISFHSAWLTVLPAP Motif0180_HHH_eva_0267_0001_0001_3855_0001__14__A
SEELKEEAKRDIKLLKDLARKASDRRERFILAALAASLEKALKNNDEELLRKLIEVAKSAIRRIQ RSPHRPILQAGLPANASTVVGGDVEFVCKVYSDAQPHIQWIKHVPYLKVLKAAGVNTTDKEIEVLYIRNVTFEDAGEYTCLAGNSIGISFHSAWLTVLPAP mot_H_fastrot_cor_f8f8a4152cc90f14bb898546c27f9520_0001_000000007_0001_34_42_H_._3h_hb1_6881_0001_0001_0001__11__D
NWEEAAALALESASRAGDRELNEEILRIFFAVRPGEISEEEAHEMLREIAEKSR RSPHRPILQAGLPANASTVVGGDVEFVCKVYSDAQPHIQWIKHVPYLKVLKAAGVNTTDKEIEVLYIRNVTFEDAGEYTCLAGNSIGISFHSAWLTVLPAP pol_3h_hb1_4534_000000018_0001_0001__34__P
DEVHHFLLRLFFKDPDDEDVERILALFLLLKKEGIPPEEVTEIVIKFAEKLGNPELAKELQKILK RSPHRPILQAGLPANASTVVGGDVEFVCKVYSDAQPHIQWIKHVPYLKVLKAAGVNTTDKEIEVLYIRNVTFEDAGEYTCLAGNSIGISFHSAWLTVLPAP pol_c839b00de2d74b58ead539899b931618_0001_000000000_0001_0001__61__Q
DEVEELSKKVLHIATRLAFSPNPEDQQLWFKAMQLLDKAESIPDRDKATKVLRKAEKLVSSS RSPHRPILQAGLPANASTVVGGDVEFVCKVYSDAQPHIQWIKHVPYLKVLKAAGVNTTDKEIEVLYIRNVTFEDAGEYTCLAGNSIGISFHSAWLTVLPAP Motif0168_ems_3hC_109_0002_0001_4715_0001__34__Q
DFWTHEFEELEKVLEEARRKNDFRLAERAARLAAESLERYRDAELVREALQEALLLWLALYK RSPHRPILQAGLPANASTVVGGDVEFVCKVYSDAQPHIQWIKHVPYLKVLKAAGVNTTDKEIEVLYIRNVTFEDAGEYTCLAGNSIGISFHSAWLTVLPAP mot_H_normal_3h_hb1_3627_000000010_0001_51_57_H_._3h_hb1_167_0001_0003_0001_0001__3__W
DEVHHFLLRLFFKDPDDEDVERILALFLLLKKEGIQPEEVTEIVIKFAEKLGNPELAKELKKILK RSPHRPILQAGLPANASTVVGGDVEFVCKVYSDAQPHIQWIKHVPYLKVLKAAGVNTTDKEIEVLYIRNVTFEDAGEYTCLAGNSIGISFHSAWLTVLPAP pol_c839b00de2d74b58ead539899b931618_0001_000000000_0001_0001__36__Q
DKKELSDTAEKLLKDALDKNDDSKFISAVFFALKVAKDVNKERLERIVVKLYNEFMNRYH RSPHRPILQAGLPANASTVVGGDVEFVCKVYSDAQPHIQWIKHVPYLKVLKAAGVNTTDKEIEVLYIRNVTFEDAGEYTCLAGNSIGISFHSAWLTVLPAP ems_3hM_2978_000000028_0001__41__K
DETHHFLLRLFFKDPDDEDVERILALFLLLKKEGIPPEEVTEIVIKFAEKLGNPELAKELKKILK RSPHRPILQAGLPANASTVVGGDVEFVCKVYSDAQPHIQWIKHVPYLKVLKAAGVNTTDKEIEVLYIRNVTFEDAGEYTCLAGNSIGISFHSAWLTVLPAP pol_c839b00de2d74b58ead539899b931618_0001_000000000_0001_0001__3__T
DEHFQRVMELAFRLVLAAREKNDKDAEERAQRLFRSVAKALESGDQDTAKTLVDRIEKYVKKFG RSPHRPILQAGLPANASTVVGGDVEFVCKVYSDAQPHIQWIKHVPYLKVLKAAGVNTTDKEIEVLYIRNVTFEDAGEYTCLAGNSIGISFHSAWLTVLPAP Motif0041_ems_3hC_830_0001_0001_0002_8731_0001__3__H
SEELKNEAKRLIKLLKDLARKASDRRERFILAALAASLEKALKNNDEELLRKLIEVAKSAIRRIQ RSPHRPILQAGLPANASTVVGGDVEFVCKVYSDAQPHIQWIKHVPYLKVLKAAGVNTTDKEIEVLYIRNVTFEDAGEYTCLAGNSIGISFHSAWLTVLPAP mot_H_fastrot_cor_f8f8a4152cc90f14bb898546c27f9520_0001_000000007_0001_34_42_H_._3h_hb1_6881_0001_0001_0001__6__N
LEKLERVALLAVRLYMRIGDPEIAKIWFKVMELLHAYQAGHLDEEEAKRRADKLTKELRKFI RSPHRPILQAGLPANASTVVGGDVEFVCKVYSDAQPHIQWIKHVPYLKVLKAAGVNTTDKEIEVLYIRNVTFEDAGEYTCLAGNSIGISFHSAWLTVLPAP Motif0180_HHH_eva_0267_0001_0001_3855_0001__55__T
DEEFQRVMELAFRLVLAAREKNDKDAEERAQRLFRSVAKALESGDQDTAKTLVDRIEKYVKKFG RSPHRPILQAGLPANASTVVGGDVEFVCKVYSDAQPHIQWIKHVPYLKVLKAAGVNTTDKEIEVLYIRNVTFEDAGEYTCLAGNSIGISFHSAWLTVLPAP Motif0041_ems_3hC_830_0001_0001_0002_8731_0001__3__E
DLREILRKLIEISEELLRKATDEELRELLELVIALSKEALRENDEELLEAAIRYNEVPIRNA RSPHRPILQAGLPANASTVVGGDVEFVCKVYSDAQPHIQWIKHVPYLKVLKAAGVNTTDKEIEVLYIRNVTFEDAGEYTCLAGNSIGISFHSAWLTVLPAP pol_3h_hb1_3583_000000017_0001_0001__58__P
LEKLERVALLAVRLYMRIGDPEIAKIWFKVMEPLHAYQAGHLDEEEAKRRADKLEKELRKFI RSPHRPILQAGLPANASTVVGGDVEFVCKVYSDAQPHIQWIKHVPYLKVLKAAGVNTTDKEIEVLYIRNVTFEDAGEYTCLAGNSIGISFHSAWLTVLPAP Motif0180_HHH_eva_0267_0001_0001_3855_0001__33__P
DKSELSDTAEKLLKDALDKNDDSKFISAVFFALKVAKDVNDERLERIVVKLYNEFMNRYH RSPHRPILQAGLPANASTVVGGDVEFVCKVYSDAQPHIQWIKHVPYLKVLKAAGVNTTDKEIEVLYIRNVTFEDAGEYTCLAGNSIGISFHSAWLTVLPAP ems_3hM_2978_000000028_0001__3__S
NWEEAAALALESASRAGDRELNEEILRIFFAVRRGEISEEEMHEMLREIAEKSR RSPHRPILQAGLPANASTVVGGDVEFVCKVYSDAQPHIQWIKHVPYLKVLKAAGVNTTDKEIEVLYIRNVTFEDAGEYTCLAGNSIGISFHSAWLTVLPAP pol_3h_hb1_4534_000000018_0001_0001__42__M
DEVEELSKKVLHIATRLAFSPNPEDQQLWFKAMRLLDKAESIPDRDKATKVLRKAEKLVYSS RSPHRPILQAGLPANASTVVGGDVEFVCKVYSDAQPHIQWIKHVPYLKVLKAAGVNTTDKEIEVLYIRNVTFEDAGEYTCLAGNSIGISFHSAWLTVLPAP Motif0168_ems_3hC_109_0002_0001_4715_0001__60__Y
SREEVLHIGNHLYFIAYERNDEELQHILARAMYIVFELLNRGDEESAKKVAEKAKKIVDKK RSPHRPILQAGLPANASTVVGGDVEFVCKVYSDAQPHIQWIKHVPYLKVLKAAGVNTTDKEIEVLYIRNVTFEDAGEYTCLAGNSIGISFHSAWLTVLPAP Grafting_Motif0433_ems_3hM_3525_0001_0001__9__G
SEELKEEAKRLIKLLKDLARKASDRRERFILAAQAASLEKALKNNDEELLRKLIEVAKSAIRRIQ RSPHRPILQAGLPANASTVVGGDVEFVCKVYSDAQPHIQWIKHVPYLKVLKAAGVNTTDKEIEVLYIRNVTFEDAGEYTCLAGNSIGISFHSAWLTVLPAP mot_H_fastrot_cor_f8f8a4152cc90f14bb898546c27f9520_0001_000000007_0001_34_42_H_._3h_hb1_6881_0001_0001_0001__34__Q
NWEEAAALALESASRAGDRELNEEILRIFFARRRGEISEEEAHEMLREIAEKSR RSPHRPILQAGLPANASTVVGGDVEFVCKVYSDAQPHIQWIKHVPYLKVLKAAGVNTTDKEIEVLYIRNVTFEDAGEYTCLAGNSIGISFHSAWLTVLPAP pol_3h_hb1_4534_000000018_0001_0001__32__R
SWEEYYEKAKKLVEQAKKENDEDKLNKATLLVYMAHLAASELGDPTAQTSVERLAAHVFHVAI RSPHRPILQAGLPANASTVVGGDVEFVCKVYSDAQPHIQWIKHVPYLKVLKAAGVNTTDKEIEVLYIRNVTFEDAGEYTCLAGNSIGISFHSAWLTVLPAP Motif0138_ems_3hC_333_0001_5851_0001__5__Y
DEVEILSKKVLHIATRLAFSPNPEDQQLWFKAMRLLDKAESIPDRDKATKVLRKAEKLVSSS RSPHRPILQAGLPANASTVVGGDVEFVCKVYSDAQPHIQWIKHVPYLKVLKAAGVNTTDKEIEVLYIRNVTFEDAGEYTCLAGNSIGISFHSAWLTVLPAP Motif0168_ems_3hC_109_0002_0001_4715_0001__5__I
SWEELYEKAKKLVEQAKKENDEDKLNKATLLVYMAHLAASELGDPTAITSVERLAAHVFHVAI RSPHRPILQAGLPANASTVVGGDVEFVCKVYSDAQPHIQWIKHVPYLKVLKAAGVNTTDKEIEVLYIRNVTFEDAGEYTCLAGNSIGISFHSAWLTVLPAP Motif0138_ems_3hC_333_0001_5851_0001__48__I
SREEVLHILNHLYFIAYERNDEELQHILDRAMYIVFELLNRGDEESAKKVAEKAKKIVDKK RSPHRPILQAGLPANASTVVGGDVEFVCKVYSDAQPHIQWIKHVPYLKVLKAAGVNTTDKEIEVLYIRNVTFEDAGEYTCLAGNSIGISFHSAWLTVLPAP Grafting_Motif0433_ems_3hM_3525_0001_0001__29__D
DKKELSDTAEKLLKDALDKNDDSKFISAVFFALKVAKDVNDERLPRIVVKLYNEFMNRYH RSPHRPILQAGLPANASTVVGGDVEFVCKVYSDAQPHIQWIKHVPYLKVLKAAGVNTTDKEIEVLYIRNVTFEDAGEYTCLAGNSIGISFHSAWLTVLPAP ems_3hM_2978_000000028_0001__45__P
NWEEAAALALESASRFGDRELNEEILRIFFAVRRGEISEEEAHEMLREIAEKSR RSPHRPILQAGLPANASTVVGGDVEFVCKVYSDAQPHIQWIKHVPYLKVLKAAGVNTTDKEIEVLYIRNVTFEDAGEYTCLAGNSIGISFHSAWLTVLPAP pol_3h_hb1_4534_000000018_0001_0001__16__F
DIEHLLARYIHRSAQLGDREAVELLTRIFFALEAGKVSEEWAERLARTILEHQRN RSPHRPILQAGLPANASTVVGGDVEFVCKVYSDAQPHIQWIKHVPYLKVLKAAGVNTTDKEIEVLYIRNVTFEDAGEYTCLAGNSIGISFHSAWLTVLPAP pol_3h_hb1_5199_000000022_0001_0001__9__Y
DEVHHFLLRLFFKDPDDEDVERILALFLLLKKEGIPPEEVTEIVIKFAEKLGNPLLAKELKKILK RSPHRPILQAGLPANASTVVGGDVEFVCKVYSDAQPHIQWIKHVPYLKVLKAAGVNTTDKEIEVLYIRNVTFEDAGEYTCLAGNSIGISFHSAWLTVLPAP pol_c839b00de2d74b58ead539899b931618_0001_000000000_0001_0001__55__L
LEKLERVALLAVRLYMRIGDPEIAKIWFKVAELLHAYQAGHLDEEEAKRRADKLEKELRKFI RSPHRPILQAGLPANASTVVGGDVEFVCKVYSDAQPHIQWIKHVPYLKVLKAAGVNTTDKEIEVLYIRNVTFEDAGEYTCLAGNSIGISFHSAWLTVLPAP Motif0180_HHH_eva_0267_0001_0001_3855_0001__31__A
PEELKEEAKRLIKLLKDLARKASDRRERFILAALAASLEKALKNNDEELLRKLIEVAKSAIRRIQ RSPHRPILQAGLPANASTVVGGDVEFVCKVYSDAQPHIQWIKHVPYLKVLKAAGVNTTDKEIEVLYIRNVTFEDAGEYTCLAGNSIGISFHSAWLTVLPAP mot_H_fastrot_cor_f8f8a4152cc90f14bb898546c27f9520_0001_000000007_0001_34_42_H_._3h_hb1_6881_0001_0001_0001__1__P
DEVLHFLLRLFFKDPDDEDVERILALFLLLKKEGIPPEEVTEIVIKFAEKLGNPELAKELKKILK RSPHRPILQAGLPANASTVVGGDVEFVCKVYSDAQPHIQWIKHVPYLKVLKAAGVNTTDKEIEVLYIRNVTFEDAGEYTCLAGNSIGISFHSAWLTVLPAP pol_c839b00de2d74b58ead539899b931618_0001_000000000_0001_0001__4__L
DELFQRVMELAFRLVLAAREKNDKDAEERAQRLFRSVAKALESGDQDTAKTLVDRYEKYVKKFG RSPHRPILQAGLPANASTVVGGDVEFVCKVYSDAQPHIQWIKHVPYLKVLKAAGVNTTDKEIEVLYIRNVTFEDAGEYTCLAGNSIGISFHSAWLTVLPAP Motif0041_ems_3hC_830_0001_0001_0002_8731_0001__56__Y
DKKELSDTAEKLLKDALDKNDDSKQISAVFFALKVAKDVNDERLERIVVKLYNEFMNRYH RSPHRPILQAGLPANASTVVGGDVEFVCKVYSDAQPHIQWIKHVPYLKVLKAAGVNTTDKEIEVLYIRNVTFEDAGEYTCLAGNSIGISFHSAWLTVLPAP ems_3hM_2978_000000028_0001__25__Q
NWEEAAALALESASRAGDRELNEEILRIFFAVRRGEISEEEAHEMLREIAEKSL RSPHRPILQAGLPANASTVVGGDVEFVCKVYSDAQPHIQWIKHVPYLKVLKAAGVNTTDKEIEVLYIRNVTFEDAGEYTCLAGNSIGISFHSAWLTVLPAP pol_3h_hb1_4534_000000018_0001_0001__54__L
DELFQRVMELAFRLVLAAAEKNDKDAEERAQRLFRSVAKALESGDQDTAKTLVDRIEKYVKKFG RSPHRPILQAGLPANASTVVGGDVEFVCKVYSDAQPHIQWIKHVPYLKVLKAAGVNTTDKEIEVLYIRNVTFEDAGEYTCLAGNSIGISFHSAWLTVLPAP Motif0041_ems_3hC_830_0001_0001_0002_8731_0001__19__A
DKKEHSDTAEKLLKDALDKNDDSKFISAVFFALKVAKDVNDERLERIVVKLYNEFMNRYH RSPHRPILQAGLPANASTVVGGDVEFVCKVYSDAQPHIQWIKHVPYLKVLKAAGVNTTDKEIEVLYIRNVTFEDAGEYTCLAGNSIGISFHSAWLTVLPAP ems_3hM_2978_000000028_0001__5__H
SWEELYEKAKKLVEQAKKENDEDKLNKATLFVYMAHLAASELGDPTAQTSVERLAAHVFHVAI RSPHRPILQAGLPANASTVVGGDVEFVCKVYSDAQPHIQWIKHVPYLKVLKAAGVNTTDKEIEVLYIRNVTFEDAGEYTCLAGNSIGISFHSAWLTVLPAP Motif0138_ems_3hC_333_0001_5851_0001__31__F
SWEELYEKAKKLVEQAKKENDEDKLNKATLLVYHAHLAASELGDPTAQTSVERLAAHVFHVAI RSPHRPILQAGLPANASTVVGGDVEFVCKVYSDAQPHIQWIKHVPYLKVLKAAGVNTTDKEIEVLYIRNVTFEDAGEYTCLAGNSIGISFHSAWLTVLPAP Motif0138_ems_3hC_333_0001_5851_0001__34__H
DFDTHEFEELEKVLEEARWKNDFRLAERAARLAAESLERYRDAELVREALQEALLLWLALYK RSPHRPILQAGLPANASTVVGGDVEFVCKVYSDAQPHIQWIKHVPYLKVLKAAGVNTTDKEIEVLYIRNVTFEDAGEYTCLAGNSIGISFHSAWLTVLPAP mot_H_normal_3h_hb1_3627_000000010_0001_51_57_H_._3h_hb1_167_0001_0003_0001_0001__19__W
LEKLEMVALLAVRLYMRIGDPEIAKIWFKVMELLHAYQAGHLDEEEAKRRADKLEKELRKFI RSPHRPILQAGLPANASTVVGGDVEFVCKVYSDAQPHIQWIKHVPYLKVLKAAGVNTTDKEIEVLYIRNVTFEDAGEYTCLAGNSIGISFHSAWLTVLPAP Motif0180_HHH_eva_0267_0001_0001_3855_0001__6__M
DEVHHFLLRLFFKLPDDEDVERILALFLLLKKEGIPPEEVTEIVIKFAEKLGNPELAKELKKILK RSPHRPILQAGLPANASTVVGGDVEFVCKVYSDAQPHIQWIKHVPYLKVLKAAGVNTTDKEIEVLYIRNVTFEDAGEYTCLAGNSIGISFHSAWLTVLPAP pol_c839b00de2d74b58ead539899b931618_0001_000000000_0001_0001__14__L
GEKLERVALLAVRLYMRIGDPEIAKIWFKVMELLHAYQAGHLDEEEAKRRADKLEKELRKFI RSPHRPILQAGLPANASTVVGGDVEFVCKVYSDAQPHIQWIKHVPYLKVLKAAGVNTTDKEIEVLYIRNVTFEDAGEYTCLAGNSIGISFHSAWLTVLPAP Motif0180_HHH_eva_0267_0001_0001_3855_0001__1__G
LEKLERVALLAVRLYMTIGDPEIAKIWFKVMELLHAYQAGHLDEEEAKRRADKLEKELRKFI RSPHRPILQAGLPANASTVVGGDVEFVCKVYSDAQPHIQWIKHVPYLKVLKAAGVNTTDKEIEVLYIRNVTFEDAGEYTCLAGNSIGISFHSAWLTVLPAP Motif0180_HHH_eva_0267_0001_0001_3855_0001__17__T
NWEEAAALARESASRAGDRELNEEILRIFFAVRRGEISEEEAHEMLREIAEKSR RSPHRPILQAGLPANASTVVGGDVEFVCKVYSDAQPHIQWIKHVPYLKVLKAAGVNTTDKEIEVLYIRNVTFEDAGEYTCLAGNSIGISFHSAWLTVLPAP pol_3h_hb1_4534_000000018_0001_0001__10__R
DIEHLLARAIHRSAQLGDREAVELLTRIFFALEAGKVSEEWAEVLARTILEHQRN RSPHRPILQAGLPANASTVVGGDVEFVCKVYSDAQPHIQWIKHVPYLKVLKAAGVNTTDKEIEVLYIRNVTFEDAGEYTCLAGNSIGISFHSAWLTVLPAP pol_3h_hb1_5199_000000022_0001_0001__44__V
SKEERLKELLRLIKEAIKRNLTEVVERLAREAAEIAQELRDEEVLQEALLLWFRFEIRRR RSPHRPILQAGLPANASTVVGGDVEFVCKVYSDAQPHIQWIKHVPYLKVLKAAGVNTTDKEIEVLYIRNVTFEDAGEYTCLAGNSIGISFHSAWLTVLPAP mot_H_normal_3h_hb1_3627_000000010_0001_51_57_H_._3h_hb1_1457_0001_0001_0001_0001__24__V
LEKLERVALLAVRLYMRIGDPEIAKIWFKVMELLHAYQAGHLDEEEAKRRADKLEFELRKFI RSPHRPILQAGLPANASTVVGGDVEFVCKVYSDAQPHIQWIKHVPYLKVLKAAGVNTTDKEIEVLYIRNVTFEDAGEYTCLAGNSIGISFHSAWLTVLPAP Motif0180_HHH_eva_0267_0001_0001_3855_0001__56__F
DPEKIIRELVRLALEAARKLNDDRVATAVLTLLYAVLRLEKRDPEPAKKLLKEVEEKVKKLIS RSPHRPILQAGLPANASTVVGGDVEFVCKVYSDAQPHIQWIKHVPYLKVLKAAGVNTTDKEIEVLYIRNVTFEDAGEYTCLAGNSIGISFHSAWLTVLPAP mot_H_normal_3h_hb1_3209_000000013_0001_59_63_H_._ems_3hM_1672_0001_0001__46__P
DEVHHFLLRLFFKDPDDEDVERILALFLLLKKEGEPPEEVTEIVIKFAEKLGNPELAKELKKILK RSPHRPILQAGLPANASTVVGGDVEFVCKVYSDAQPHIQWIKHVPYLKVLKAAGVNTTDKEIEVLYIRNVTFEDAGEYTCLAGNSIGISFHSAWLTVLPAP pol_c839b00de2d74b58ead539899b931618_0001_000000000_0001_0001__35__E
SWEELYEKAKKLVEQAKKENDEDKLNKATLLVYMASLAASELGDPTAQTSVERLAAHVFHVAI RSPHRPILQAGLPANASTVVGGDVEFVCKVYSDAQPHIQWIKHVPYLKVLKAAGVNTTDKEIEVLYIRNVTFEDAGEYTCLAGNSIGISFHSAWLTVLPAP Motif0138_ems_3hC_333_0001_5851_0001__36__S
SREEVLHILNHLYFIAYERNDEELQHILARAMYIVFALLNRGDEESAKKVAEKAKKIVDKK RSPHRPILQAGLPANASTVVGGDVEFVCKVYSDAQPHIQWIKHVPYLKVLKAAGVNTTDKEIEVLYIRNVTFEDAGEYTCLAGNSIGISFHSAWLTVLPAP Grafting_Motif0433_ems_3hM_3525_0001_0001__37__A
SREEVLHILNHLYFPAYERNDEELQHILARAMYIVFELLNRGDEESAKKVAEKAKKIVDKK RSPHRPILQAGLPANASTVVGGDVEFVCKVYSDAQPHIQWIKHVPYLKVLKAAGVNTTDKEIEVLYIRNVTFEDAGEYTCLAGNSIGISFHSAWLTVLPAP Grafting_Motif0433_ems_3hM_3525_0001_0001__15__P
[truncated: 6,777,316 more chars]
