# Supplementary material for: Design of protein-binding proteins from the target structure alone
Source: Nature. 2022 Mar 24;605(7910):551–60. doi: 10.1038/s41586-022-04654-9 (PMC9117152; doi:10.1038/s41586-022-04654-9)
Supplement: Supplementary file 3 — Supplementary Code Design scripts and main pdb files. This compressed file is the main supplement and contains the following files: => cao_2021_protocol/ => design_models_final_combo_optimized/ => design_models_sequence/ => design_models_ssm_natives/ => ngs_analysis_scripts/ [file 41586_2022_4654_MOESM3_ESM.gz › supplemental_files/design_models_sequence/InsulinR.seq]

AVNWNYEHEVKGLDERAEEELRRFAKEVKKRLEEEAKKRNRRIIITVFHFRHGDTVRVIIFASVF EVCPGMDIRNNLTRLHELENCSVIEGHLQILLMFKTRPEDFRDLSFPKLIMITDYLLLFRVYGLESLKDLFPNLTVIRGSRLFFNYALVIFEMVHLKELGLYNLMNITRGSVRIEKNNELCYLATIDWSRILDSVEDNHIVLNKDDNEEC pol_EHEE_hb1_5550_000000001_0001
DADSEATKLLKLVKEVADKRNDELAQKMVKDLKKMLDDAKSNNDEEKVEFVSMLAVMALRWFLS EVCPGMDIRNNLTRLHELENCSVIEGHLQILLMFKTRPEDFRDLSFPKLIMITDYLLLFRVYGLESLKDLFPNLTVIRGSRLFFNYALVIFEMVHLKELGLYNLMNITRGSVRIEKNNELCYLATIDWSRILDSVEDNHIVLNKDDNEEC ems_3hC_913_000000002_0001
DAEDAFYILFEAMHLVWQLGDEELMKEVERLMKEFSEAWLKNDKDLLDEITRQAEELLKRIKS EVCPGMDIRNNLTRLHELENCSVIEGHLQILLMFKTRPEDFRDLSFPKLIMITDYLLLFRVYGLESLKDLFPNLTVIRGSRLFFNYALVIFEMVHLKELGLYNLMNITRGSVRIEKNNELCYLATIDWSRILDSVEDNHIVLNKDDNEEC ems_3hM_2415_000000008_0001
DAEDIAKELLKLIKEVADKKDDEKLKRLVETLEKQLRDASKRNDNDSLFEITMKIMELFFKAQS EVCPGMDIRNNLTRLHELENCSVIEGHLQILLMFKTRPEDFRDLSFPKLIMITDYLLLFRVYGLESLKDLFPNLTVIRGSRLFFNYALVIFEMVHLKELGLYNLMNITRGSVRIEKNNELCYLATIDWSRILDSVEDNHIVLNKDDNEEC Motif0025_ems_3hM_1859_0001_0001_0001
DAEEARRLLELALELAIRLELHEVFELINESFQHLQEAVHNNIREEIEENVRWARELLERVRR EVCPGMDIRNNLTRLHELENCSVIEGHLQILLMFKTRPEDFRDLSFPKLIMITDYLLLFRVYGLESLKDLFPNLTVIRGSRLFFNYALVIFEMVHLKELGLYNLMNITRGSVRIEKNNELCYLATIDWSRILDSVEDNHIVLNKDDNEEC pol_3h_hb1_279_000000005_0001
DAEEARRLLRLALELAVRLNLHEVWHLINESYHHLQEAEENNIREEIEENVRWARELLERVRR EVCPGMDIRNNLTRLHELENCSVIEGHLQILLMFKTRPEDFRDLSFPKLIMITDYLLLFRVYGLESLKDLFPNLTVIRGSRLFFNYALVIFEMVHLKELGLYNLMNITRGSVRIEKNNELCYLATIDWSRILDSVEDNHIVLNKDDNEEC pol_3h_hb1_279_000000003_0001
DAEEEARRLLELLKRAAEEGDEFLFRFLIHFLERFLEEFSHDEKAVRLAEEVLRIARELW EVCPGMDIRNNLTRLHELENCSVIEGHLQILLMFKTRPEDFRDLSFPKLIMITDYLLLFRVYGLESLKDLFPNLTVIRGSRLFFNYALVIFEMVHLKELGLYNLMNITRGSVRIEKNNELCYLATIDWSRILDSVEDNHIVLNKDDNEEC pol_3h_hb1_6591_000000001_0001
DAEEILRELAKQVGVPPEEVEEALEILTRVLGDPKEAAFELLAILAEAAEKKDPRLFRELVERVR EVCPGMDIRNNLTRLHELENCSVIEGHLQILLMFKTRPEDFRDLSFPKLIMITDYLLLFRVYGLESLKDLFPNLTVIRGSRLFFNYALVIFEMVHLKELGLYNLMNITRGSVRIEKNNELCYLATIDWSRILDSVEDNHIVLNKDDNEEC rif_3f5844d6951937678fe8341c4a7d6927_0001_000000029_0001
DAERIKKQLEIIKREAEEKNDEEALKEIKRAIERIEEALKRGDEELARKILQELFRWALEK EVCPGMDIRNNLTRLHELENCSVIEGHLQILLMFKTRPEDFRDLSFPKLIMITDYLLLFRVYGLESLKDLFPNLTVIRGSRLFFNYALVIFEMVHLKELGLYNLMNITRGSVRIEKNNELCYLATIDWSRILDSVEDNHIVLNKDDNEEC rif_3h_hb1_2676_000000018_0001
DAFKVATLLMKAWIIAWKQNNPDVVKTLEKLMELIVEAWTNNDEETLKKLEEKASRIAKSF EVCPGMDIRNNLTRLHELENCSVIEGHLQILLMFKTRPEDFRDLSFPKLIMITDYLLLFRVYGLESLKDLFPNLTVIRGSRLFFNYALVIFEMVHLKELGLYNLMNITRGSVRIEKNNELCYLATIDWSRILDSVEDNHIVLNKDDNEEC ems_3hM_2298_000000011_0001
DAFKVFNLLVKAFYIAQKQNNPDVVKTLEKLAELILRAFDNNDEETLKKLEEKASRIAKSF EVCPGMDIRNNLTRLHELENCSVIEGHLQILLMFKTRPEDFRDLSFPKLIMITDYLLLFRVYGLESLKDLFPNLTVIRGSRLFFNYALVIFEMVHLKELGLYNLMNITRGSVRIEKNNELCYLATIDWSRILDSVEDNHIVLNKDDNEEC ems_3hM_2298_000000019_0001
DATHDAKFLVFLARMLRKANSDLAKSMVKELSKEAKKLKSQIDDPRERKVVSEAIEEIDKLSKG EVCPGMDIRNNLTRLHELENCSVIEGHLQILLMFKTRPEDFRDLSFPKLIMITDYLLLFRVYGLESLKDLFPNLTVIRGSRLFFNYALVIFEMVHLKELGLYNLMNITRGSVRIEKNNELCYLATIDWSRILDSVEDNHIVLNKDDNEEC Motif0223_ems_3hC_453_0002_0001_0002_0001
DDDELRKLSEKAEKLARLLTEDEDSVRFLKWFLDIAVKDKDERVAKEIVKDLEEEVKKS EVCPGMDIRNNLTRLHELENCSVIEGHLQILLMFKTRPEDFRDLSFPKLIMITDYLLLFRVYGLESLKDLFPNLTVIRGSRLFFNYALVIFEMVHLKELGLYNLMNITRGSVRIEKNNELCYLATIDWSRILDSVEDNHIVLNKDDNEEC Motif0092_ems_3hM_1972_0001_0001_0001
DDDKVTKLIESIVTIAKRKNQEELVKLAFKALFEYMEAKAHNDEKKSKEVTKKVEKLWKRAQS EVCPGMDIRNNLTRLHELENCSVIEGHLQILLMFKTRPEDFRDLSFPKLIMITDYLLLFRVYGLESLKDLFPNLTVIRGSRLFFNYALVIFEMVHLKELGLYNLMNITRGSVRIEKNNELCYLATIDWSRILDSVEDNHIVLNKDDNEEC Motif0223_ems_3hC_140_0002_0001_0001_0001
DDEDVKQFLDELEKLADQIPDEEKAKRVKSLVDKARKALKNGDSKTASEVAFEAWELVLNG EVCPGMDIRNNLTRLHELENCSVIEGHLQILLMFKTRPEDFRDLSFPKLIMITDYLLLFRVYGLESLKDLFPNLTVIRGSRLFFNYALVIFEMVHLKELGLYNLMNITRGSVRIEKNNELCYLATIDWSRILDSVEDNHIVLNKDDNEEC Motif0349_ems_3hC_478_0002_0001_0001
DDEKRKRVFELIMRIMNAIFKKDKETADKLIKEAEKLAKEINDEEAKKIVKKLKKFVEDVYG EVCPGMDIRNNLTRLHELENCSVIEGHLQILLMFKTRPEDFRDLSFPKLIMITDYLLLFRVYGLESLKDLFPNLTVIRGSRLFFNYALVIFEMVHLKELGLYNLMNITRGSVRIEKNNELCYLATIDWSRILDSVEDNHIVLNKDDNEEC Motif0113_ems_3hM_1157_0001_0001_0001
DDEQARMLSKAVKTLLEIARQIEDPEDAKFISLLLQMVKKAATDPRVKTLADRAIKQVESIVKS EVCPGMDIRNNLTRLHELENCSVIEGHLQILLMFKTRPEDFRDLSFPKLIMITDYLLLFRVYGLESLKDLFPNLTVIRGSRLFFNYALVIFEMVHLKELGLYNLMNITRGSVRIEKNNELCYLATIDWSRILDSVEDNHIVLNKDDNEEC Motif0223_ems_3hC_219_0002_0001_0003_0001
DDEQTYTIQVDSRDHKSHQEAFEELFRIAQRISEKVRKNNGRVEFTLSVEESNNRVTIKLNVKWG EVCPGMDIRNNLTRLHELENCSVIEGHLQILLMFKTRPEDFRDLSFPKLIMITDYLLLFRVYGLESLKDLFPNLTVIRGSRLFFNYALVIFEMVHLKELGLYNLMNITRGSVRIEKNNELCYLATIDWSRILDSVEDNHIVLNKDDNEEC pol_EHEE_10403_000000016_0001
DDKMIAKVAIKFLRDLAKKLGVDEKYIRTASEIFKKLVKNGVDLMQAAEIAIKWLKKVVKS EVCPGMDIRNNLTRLHELENCSVIEGHLQILLMFKTRPEDFRDLSFPKLIMITDYLLLFRVYGLESLKDLFPNLTVIRGSRLFFNYALVIFEMVHLKELGLYNLMNITRGSVRIEKNNELCYLATIDWSRILDSVEDNHIVLNKDDNEEC Motif0139_HHH_eva_0081_0001_0001_0001
DDKTLTEVWQHASTLAKQKNDERVLKSIEDLYTRAQRTGDPHVKEFVEWMLRAFSEMLEG EVCPGMDIRNNLTRLHELENCSVIEGHLQILLMFKTRPEDFRDLSFPKLIMITDYLLLFRVYGLESLKDLFPNLTVIRGSRLFFNYALVIFEMVHLKELGLYNLMNITRGSVRIEKNNELCYLATIDWSRILDSVEDNHIVLNKDDNEEC Motif0168_ems_3hM_1612_0001_0001_0001
DDLDELLKVLMLILNAIYRAEDEDTQRTLQKLYKLIRTLAENNDPSVKDVATEAKKYAEKVL EVCPGMDIRNNLTRLHELENCSVIEGHLQILLMFKTRPEDFRDLSFPKLIMITDYLLLFRVYGLESLKDLFPNLTVIRGSRLFFNYALVIFEMVHLKELGLYNLMNITRGSVRIEKNNELCYLATIDWSRILDSVEDNHIVLNKDDNEEC Motif0092_ems_3hM_591_0001_0001
DDQDVLRRLKKFAQEAIKNNDEHTAKNVLMMVDMVRKFATEAREGFDKLLKTLETQLKQWKG EVCPGMDIRNNLTRLHELENCSVIEGHLQILLMFKTRPEDFRDLSFPKLIMITDYLLLFRVYGLESLKDLFPNLTVIRGSRLFFNYALVIFEMVHLKELGLYNLMNITRGSVRIEKNNELCYLATIDWSRILDSVEDNHIVLNKDDNEEC Motif0139_ems_3hC_786_0002_0001_0001_0001
DDQTKKIRDIVETLKEIAKRAEDPKAQMYVKFLSFMVQLALHLEDKDMAEKIAEELLKLAQSY EVCPGMDIRNNLTRLHELENCSVIEGHLQILLMFKTRPEDFRDLSFPKLIMITDYLLLFRVYGLESLKDLFPNLTVIRGSRLFFNYALVIFEMVHLKELGLYNLMNITRGSVRIEKNNELCYLATIDWSRILDSVEDNHIVLNKDDNEEC Motif0202_ems_3hC_337_0002_0001_0001_0001
DDSEVKKKAKELEEKIKKADPDPEVRKIASTLATLVEEALKNKDETSVRVLLEMLEMLLRNFTR EVCPGMDIRNNLTRLHELENCSVIEGHLQILLMFKTRPEDFRDLSFPKLIMITDYLLLFRVYGLESLKDLFPNLTVIRGSRLFFNYALVIFEMVHLKELGLYNLMNITRGSVRIEKNNELCYLATIDWSRILDSVEDNHIVLNKDDNEEC Motif0092_ems_3hM_1030_0001_0001_0001
DDSQVKDVESKAREFKKKNPQVSFLAEFVIMAARAAKEFNDPLMLKVAEELLKEVEKRAK EVCPGMDIRNNLTRLHELENCSVIEGHLQILLMFKTRPEDFRDLSFPKLIMITDYLLLFRVYGLESLKDLFPNLTVIRGSRLFFNYALVIFEMVHLKELGLYNLMNITRGSVRIEKNNELCYLATIDWSRILDSVEDNHIVLNKDDNEEC Motif0201_ems_3hC_474_0001_0001
DDSVKELVTKVEQKAKELKKKLTNPFARFILEVAIWIIQMALKEDDPTLVEIARKLVDWAEKED EVCPGMDIRNNLTRLHELENCSVIEGHLQILLMFKTRPEDFRDLSFPKLIMITDYLLLFRVYGLESLKDLFPNLTVIRGSRLFFNYALVIFEMVHLKELGLYNLMNITRGSVRIEKNNELCYLATIDWSRILDSVEDNHIVLNKDDNEEC ems_3hM_2048_000000009_0001
DDSVKTALDLLFEFMEALYNNDEERLKKVEDTIKEIEKKSNDPKQQSLARIALDLLKKNK EVCPGMDIRNNLTRLHELENCSVIEGHLQILLMFKTRPEDFRDLSFPKLIMITDYLLLFRVYGLESLKDLFPNLTVIRGSRLFFNYALVIFEMVHLKELGLYNLMNITRGSVRIEKNNELCYLATIDWSRILDSVEDNHIVLNKDDNEEC Motif0092_ems_3hC_854_0001_0001_0001_0001
DDTKKLHDTVTKYAQEVLKRARNEFLKWFIEVLLEMAQWAIKNHDEDLAKELYKLIQKLSKNAI EVCPGMDIRNNLTRLHELENCSVIEGHLQILLMFKTRPEDFRDLSFPKLIMITDYLLLFRVYGLESLKDLFPNLTVIRGSRLFFNYALVIFEMVHLKELGLYNLMNITRGSVRIEKNNELCYLATIDWSRILDSVEDNHIVLNKDDNEEC ems_3hM_1994_000000003_0001
DEALEEALELVRNGDPFKASMVLLHLVFKTGDPKLEELVRLITQLAQRGNEEEAEKLIKEVLDKR EVCPGMDIRNNLTRLHELENCSVIEGHLQILLMFKTRPEDFRDLSFPKLIMITDYLLLFRVYGLESLKDLFPNLTVIRGSRLFFNYALVIFEMVHLKELGLYNLMNITRGSVRIEKNNELCYLATIDWSRILDSVEDNHIVLNKDDNEEC Motif0168_bcov_4helix_12116_0001_0001
DEALKKVFSLFMEALHAVFRNDQDKIKTVQKRVQDIEKKARDPRQKKNARMALELIKRAN EVCPGMDIRNNLTRLHELENCSVIEGHLQILLMFKTRPEDFRDLSFPKLIMITDYLLLFRVYGLESLKDLFPNLTVIRGSRLFFNYALVIFEMVHLKELGLYNLMNITRGSVRIEKNNELCYLATIDWSRILDSVEDNHIVLNKDDNEEC Motif0168_ems_3hC_936_0001_0001_0001
DEAVKLIKKIIDTLEKLGLLSPDILEELKKLWKKAKEGKLDPFEVLKRVAEWYIRAFK EVCPGMDIRNNLTRLHELENCSVIEGHLQILLMFKTRPEDFRDLSFPKLIMITDYLLLFRVYGLESLKDLFPNLTVIRGSRLFFNYALVIFEMVHLKELGLYNLMNITRGSVRIEKNNELCYLATIDWSRILDSVEDNHIVLNKDDNEEC HHH_eva_0746_000000004_0001
DEDELLKKFVELIFKMAQKNNLDPKLLYELVKSILEDLRKLGATKASKLAETLLTKLEKKIS EVCPGMDIRNNLTRLHELENCSVIEGHLQILLMFKTRPEDFRDLSFPKLIMITDYLLLFRVYGLESLKDLFPNLTVIRGSRLFFNYALVIFEMVHLKELGLYNLMNITRGSVRIEKNNELCYLATIDWSRILDSVEDNHIVLNKDDNEEC Motif0223_ems_3hM_1062_0001_0001
DEDIENTLFKLAMELMTAAAHKDEESVTKIIKKLKKFATDVNDPDAQRWVKELEEMAKRAL EVCPGMDIRNNLTRLHELENCSVIEGHLQILLMFKTRPEDFRDLSFPKLIMITDYLLLFRVYGLESLKDLFPNLTVIRGSRLFFNYALVIFEMVHLKELGLYNLMNITRGSVRIEKNNELCYLATIDWSRILDSVEDNHIVLNKDDNEEC Motif0201_ems_3hM_638_0001_0002_0001
DEDIKAMDIAKDVLKDLVKKATTEEEVKKALKTATEVIRRQIPDQHEAEFVTSFLKMLADLWL EVCPGMDIRNNLTRLHELENCSVIEGHLQILLMFKTRPEDFRDLSFPKLIMITDYLLLFRVYGLESLKDLFPNLTVIRGSRLFFNYALVIFEMVHLKELGLYNLMNITRGSVRIEKNNELCYLATIDWSRILDSVEDNHIVLNKDDNEEC Motif0026_ems_3hC_1315_0001_0001_0001
DEDKEKIKKVIEELLRISRNLSEEESERFFEKHLEDALRRNDEILFTAAFFAYFRSHRWRKR EVCPGMDIRNNLTRLHELENCSVIEGHLQILLMFKTRPEDFRDLSFPKLIMITDYLLLFRVYGLESLKDLFPNLTVIRGSRLFFNYALVIFEMVHLKELGLYNLMNITRGSVRIEKNNELCYLATIDWSRILDSVEDNHIVLNKDDNEEC pol_3h_hb1_4286_000000006_0001
DEDRQFEELFRHSWKIAHENNNEESLRLSELAWRIWHEARKKNIRELLEKAHRILFRSYFLAT EVCPGMDIRNNLTRLHELENCSVIEGHLQILLMFKTRPEDFRDLSFPKLIMITDYLLLFRVYGLESLKDLFPNLTVIRGSRLFFNYALVIFEMVHLKELGLYNLMNITRGSVRIEKNNELCYLATIDWSRILDSVEDNHIVLNKDDNEEC pol_3h_hb1_3910_000000008_0001_0001
DEDTAIKQIQKVATTLAKEAKSEEDVKKAEKKLQEWLDKLNVDEFLQHFAHLVLRLVYRELS EVCPGMDIRNNLTRLHELENCSVIEGHLQILLMFKTRPEDFRDLSFPKLIMITDYLLLFRVYGLESLKDLFPNLTVIRGSRLFFNYALVIFEMVHLKELGLYNLMNITRGSVRIEKNNELCYLATIDWSRILDSVEDNHIVLNKDDNEEC Motif0025_ems_3hC_1017_0002_0001_0002_0001
DEDTKISKSAEESLDLMLSRATTEEQKKLALRFAQWMVKVFVSDQEKAKKINKKLQELFEKKQ EVCPGMDIRNNLTRLHELENCSVIEGHLQILLMFKTRPEDFRDLSFPKLIMITDYLLLFRVYGLESLKDLFPNLTVIRGSRLFFNYALVIFEMVHLKELGLYNLMNITRGSVRIEKNNELCYLATIDWSRILDSVEDNHIVLNKDDNEEC Motif0166_ems_3hC_1146_0001_0001
DEDTLIKQIHKVATTLAKEAKSEEDVKKAEKKLQEWLDKLNVDEFLQFFAHLLLQLIYRNLS EVCPGMDIRNNLTRLHELENCSVIEGHLQILLMFKTRPEDFRDLSFPKLIMITDYLLLFRVYGLESLKDLFPNLTVIRGSRLFFNYALVIFEMVHLKELGLYNLMNITRGSVRIEKNNELCYLATIDWSRILDSVEDNHIVLNKDDNEEC Motif0144_ems_3hC_1017_0001_0001
DEEAKKTLQELLRKAMKAAKSGDEETLKKVLSKLDKVRKDYSSDEEVKNNAEFIQWMVKVAQK EVCPGMDIRNNLTRLHELENCSVIEGHLQILLMFKTRPEDFRDLSFPKLIMITDYLLLFRVYGLESLKDLFPNLTVIRGSRLFFNYALVIFEMVHLKELGLYNLMNITRGSVRIEKNNELCYLATIDWSRILDSVEDNHIVLNKDDNEEC Motif0129_ems_3hM_2924_0001_0001
DEEARKWVKLVLTVAIQVGDPELSKKAFTLAMLLMEAEFNNDEDTVKTVKDLLRKLYEKAS EVCPGMDIRNNLTRLHELENCSVIEGHLQILLMFKTRPEDFRDLSFPKLIMITDYLLLFRVYGLESLKDLFPNLTVIRGSRLFFNYALVIFEMVHLKELGLYNLMNITRGSVRIEKNNELCYLATIDWSRILDSVEDNHIVLNKDDNEEC Motif0026_ems_3hM_73_0001_0001
DEEDETKKVEKLVSEAIKKASDPLFRKTLETLFKIAQELKKHNDPRVRFVLLLVAMVAENVS EVCPGMDIRNNLTRLHELENCSVIEGHLQILLMFKTRPEDFRDLSFPKLIMITDYLLLFRVYGLESLKDLFPNLTVIRGSRLFFNYALVIFEMVHLKELGLYNLMNITRGSVRIEKNNELCYLATIDWSRILDSVEDNHIVLNKDDNEEC ems_3hM_2443_000000018_0001
DEEDETKKVEKLVSEAIKKASDPNFRKILETLFKIAQELKKHNDPDVEFVLLLVYLVASNVS EVCPGMDIRNNLTRLHELENCSVIEGHLQILLMFKTRPEDFRDLSFPKLIMITDYLLLFRVYGLESLKDLFPNLTVIRGSRLFFNYALVIFEMVHLKELGLYNLMNITRGSVRIEKNNELCYLATIDWSRILDSVEDNHIVLNKDDNEEC ems_3hM_2443_000000000_0001
DEEEALREVAELLGFPPEFVKELVRRLKKRYGNPEEVKKVLKEHLRHRGVPPEEAERLAELLLRG EVCPGMDIRNNLTRLHELENCSVIEGHLQILLMFKTRPEDFRDLSFPKLIMITDYLLLFRVYGLESLKDLFPNLTVIRGSRLFFNYALVIFEMVHLKELGLYNLMNITRGSVRIEKNNELCYLATIDWSRILDSVEDNHIVLNKDDNEEC pol_7893fd715048dbce5e23317e54f1e302_0001_000000003_0001
DEEEEDQRRVLESLSKLLELAKTDPDTALKEARKFLKEVRKKGDEFLQLIAHAVIFWIELIK EVCPGMDIRNNLTRLHELENCSVIEGHLQILLMFKTRPEDFRDLSFPKLIMITDYLLLFRVYGLESLKDLFPNLTVIRGSRLFFNYALVIFEMVHLKELGLYNLMNITRGSVRIEKNNELCYLATIDWSRILDSVEDNHIVLNKDDNEEC ems_3hM_992_000000009_0001
DEEEEVKDLLKDVERQIRSVPDPTRATMNAEFAKFMLKVLVSDPRLVEEASRTLDKVLKEAT EVCPGMDIRNNLTRLHELENCSVIEGHLQILLMFKTRPEDFRDLSFPKLIMITDYLLLFRVYGLESLKDLFPNLTVIRGSRLFFNYALVIFEMVHLKELGLYNLMNITRGSVRIEKNNELCYLATIDWSRILDSVEDNHIVLNKDDNEEC Motif0026_ems_3hM_3394_0001_0001
DEEEKALEAAKRILGDERLIREFERLWRRGFNRLWALAWAELHGIDWRDVLKELAEHLRHAG EVCPGMDIRNNLTRLHELENCSVIEGHLQILLMFKTRPEDFRDLSFPKLIMITDYLLLFRVYGLESLKDLFPNLTVIRGSRLFFNYALVIFEMVHLKELGLYNLMNITRGSVRIEKNNELCYLATIDWSRILDSVEDNHIVLNKDDNEEC pol_4h_hb1_2415_000000013_0001
DEEEKHVTELVEKAAEVVFKQDNKELLNKLFTLLMQILTAKANNDEDKLKTAIKRLIELARKIV EVCPGMDIRNNLTRLHELENCSVIEGHLQILLMFKTRPEDFRDLSFPKLIMITDYLLLFRVYGLESLKDLFPNLTVIRGSRLFFNYALVIFEMVHLKELGLYNLMNITRGSVRIEKNNELCYLATIDWSRILDSVEDNHIVLNKDDNEEC Motif0223_ems_3hM_1129_0001_0002_0001
DEEEKKILTTIKRRLDDVAKKKDKESFDKVSHKAFKLAKDLNNEDLLKEIFKIFRKAYFKLRE EVCPGMDIRNNLTRLHELENCSVIEGHLQILLMFKTRPEDFRDLSFPKLIMITDYLLLFRVYGLESLKDLFPNLTVIRGSRLFFNYALVIFEMVHLKELGLYNLMNITRGSVRIEKNNELCYLATIDWSRILDSVEDNHIVLNKDDNEEC Motif0318_ems_3hM_3005_0001_0001
DEEEKKKRKEVAELLFSASNAPDPDEARKLISRAKEIAKKINDEFLVEMAEMLLEAIEFYS EVCPGMDIRNNLTRLHELENCSVIEGHLQILLMFKTRPEDFRDLSFPKLIMITDYLLLFRVYGLESLKDLFPNLTVIRGSRLFFNYALVIFEMVHLKELGLYNLMNITRGSVRIEKNNELCYLATIDWSRILDSVEDNHIVLNKDDNEEC Motif0144_ems_3hM_2400_0001_0001
DEEELKKVAETAKTVAKQKNDEETLRNIDFLAMIAEMAIKAPDPLAQKMAESIIKWLREVIKS EVCPGMDIRNNLTRLHELENCSVIEGHLQILLMFKTRPEDFRDLSFPKLIMITDYLLLFRVYGLESLKDLFPNLTVIRGSRLFFNYALVIFEMVHLKELGLYNLMNITRGSVRIEKNNELCYLATIDWSRILDSVEDNHIVLNKDDNEEC Motif0223_ems_3hC_640_0002_0001_0002_0001
DEEETIRSVLKELKDDASNASSDEDREFLIWMVNVFAETVPDPTARKIAKEINETLSKLS EVCPGMDIRNNLTRLHELENCSVIEGHLQILLMFKTRPEDFRDLSFPKLIMITDYLLLFRVYGLESLKDLFPNLTVIRGSRLFFNYALVIFEMVHLKELGLYNLMNITRGSVRIEKNNELCYLATIDWSRILDSVEDNHIVLNKDDNEEC Motif0202_ems_3hC_859_0001_0001_0001
DEEEVKKHLESLLREAKEKNDMHLAAEIFFEAAEISNRVRDPRIQKIVKEVLEIAMEIVNS EVCPGMDIRNNLTRLHELENCSVIEGHLQILLMFKTRPEDFRDLSFPKLIMITDYLLLFRVYGLESLKDLFPNLTVIRGSRLFFNYALVIFEMVHLKELGLYNLMNITRGSVRIEKNNELCYLATIDWSRILDSVEDNHIVLNKDDNEEC ems_3hM_1813_000000001_0001
DEEEVRRLVKTAKEVADKVNDPDAQFLVLMASIVLDAAEKLNNEEAWRIAKKILEKVIKLK EVCPGMDIRNNLTRLHELENCSVIEGHLQILLMFKTRPEDFRDLSFPKLIMITDYLLLFRVYGLESLKDLFPNLTVIRGSRLFFNYALVIFEMVHLKELGLYNLMNITRGSVRIEKNNELCYLATIDWSRILDSVEDNHIVLNKDDNEEC Motif0083_ems_3hM_2365_0001_0001
DEEFEKKLRIYNTILKIARSAKDDPDTAKKLLEDIEKKLREEGNEELVRAVELAKETLKMVV EVCPGMDIRNNLTRLHELENCSVIEGHLQILLMFKTRPEDFRDLSFPKLIMITDYLLLFRVYGLESLKDLFPNLTVIRGSRLFFNYALVIFEMVHLKELGLYNLMNITRGSVRIEKNNELCYLATIDWSRILDSVEDNHIVLNKDDNEEC Motif0234_ems_3hM_923_0001_0001_0001
DEEFEKVIEIAERLGNPMSALSVEIVLRLLKKDPEKAKLSLKFILTMLELLGDPIRELIRRLLEK EVCPGMDIRNNLTRLHELENCSVIEGHLQILLMFKTRPEDFRDLSFPKLIMITDYLLLFRVYGLESLKDLFPNLTVIRGSRLFFNYALVIFEMVHLKELGLYNLMNITRGSVRIEKNNELCYLATIDWSRILDSVEDNHIVLNKDDNEEC Motif0025_bcov_4helix_02999_0001_0001
DEEFKAIFIAMEVLFDLVLKATTEEEVKKALKTATEVIRRQIPDQELAKEVTELLKEAADQFL EVCPGMDIRNNLTRLHELENCSVIEGHLQILLMFKTRPEDFRDLSFPKLIMITDYLLLFRVYGLESLKDLFPNLTVIRGSRLFFNYALVIFEMVHLKELGLYNLMNITRGSVRIEKNNELCYLATIDWSRILDSVEDNHIVLNKDDNEEC Motif0223_ems_3hC_1315_0001_0001_0001_0001
DEEKEKAKEILKKILKTAEDLNDEFVVLMVRNVIHMARRHNEDPREAVKLAKEVLDSVQKWL EVCPGMDIRNNLTRLHELENCSVIEGHLQILLMFKTRPEDFRDLSFPKLIMITDYLLLFRVYGLESLKDLFPNLTVIRGSRLFFNYALVIFEMVHLKELGLYNLMNITRGSVRIEKNNELCYLATIDWSRILDSVEDNHIVLNKDDNEEC ems_3hM_2237_000000004_0001
DEEKELAKMLLKMILIFAEMNNDEKVVRLVRRVITEARRKNEDPREAVKKAKSVLQTVAEEI EVCPGMDIRNNLTRLHELENCSVIEGHLQILLMFKTRPEDFRDLSFPKLIMITDYLLLFRVYGLESLKDLFPNLTVIRGSRLFFNYALVIFEMVHLKELGLYNLMNITRGSVRIEKNNELCYLATIDWSRILDSVEDNHIVLNKDDNEEC Motif0022_ems_3hM_2237_0001_0001
DEEKESKEELHRWIEEALRRGVHAEEIWQWLREWLERADRNNNEVEEESALWALEVAFRWLFE EVCPGMDIRNNLTRLHELENCSVIEGHLQILLMFKTRPEDFRDLSFPKLIMITDYLLLFRVYGLESLKDLFPNLTVIRGSRLFFNYALVIFEMVHLKELGLYNLMNITRGSVRIEKNNELCYLATIDWSRILDSVEDNHIVLNKDDNEEC pol_3h_hb1_3209_000000017_0001
DEELEELIEKAKEDPEVLKELLRLLEELLKKAPEDLRLAFLLRLVEEVLKTKDPRWLEVVLRIVR EVCPGMDIRNNLTRLHELENCSVIEGHLQILLMFKTRPEDFRDLSFPKLIMITDYLLLFRVYGLESLKDLFPNLTVIRGSRLFFNYALVIFEMVHLKELGLYNLMNITRGSVRIEKNNELCYLATIDWSRILDSVEDNHIVLNKDDNEEC rif_3b1610381282d92f881b3f7523999e5b_0001_000000029_0001
DEELEEVLELLKKKDPRIVLFLEMIIEFAKDQGISPEEIKKWLEEFLKRANTPIAREALELLERH EVCPGMDIRNNLTRLHELENCSVIEGHLQILLMFKTRPEDFRDLSFPKLIMITDYLLLFRVYGLESLKDLFPNLTVIRGSRLFFNYALVIFEMVHLKELGLYNLMNITRGSVRIEKNNELCYLATIDWSRILDSVEDNHIVLNKDDNEEC Motif0139_bcov_4helix_12845_0001_0001_0001
DEELEKVKELLKRDPEKAVELLAKLIKEALERGDEELLEKANEVAEELAKKNPELVEKVNELVMR EVCPGMDIRNNLTRLHELENCSVIEGHLQILLMFKTRPEDFRDLSFPKLIMITDYLLLFRVYGLESLKDLFPNLTVIRGSRLFFNYALVIFEMVHLKELGLYNLMNITRGSVRIEKNNELCYLATIDWSRILDSVEDNHIVLNKDDNEEC pol_5decc74d84e4925d0de15a0cc244a3ae_0001_000000005_0001
DEELKRLESIVRTLLEKARRNNDEKSVRLAETALKLLQKAKNADEEQQTHLKMLVFRLIIEII EVCPGMDIRNNLTRLHELENCSVIEGHLQILLMFKTRPEDFRDLSFPKLIMITDYLLLFRVYGLESLKDLFPNLTVIRGSRLFFNYALVIFEMVHLKELGLYNLMNITRGSVRIEKNNELCYLATIDWSRILDSVEDNHIVLNKDDNEEC Motif0181_ems_3hC_807_0001_0001_0001
DEELKTLESIVRTLLEKARRNNDEKSIFLAMLALLLLQAAKNADEELQKMIKTLVKQLIKKIK EVCPGMDIRNNLTRLHELENCSVIEGHLQILLMFKTRPEDFRDLSFPKLIMITDYLLLFRVYGLESLKDLFPNLTVIRGSRLFFNYALVIFEMVHLKELGLYNLMNITRGSVRIEKNNELCYLATIDWSRILDSVEDNHIVLNKDDNEEC Motif0223_ems_3hC_807_0001_0001_0001
DEELKTLESIVRTLLEKARRNNDERSVHAAEVALELLQKAKNADEHQQRFLKFFVKLAIEEIK EVCPGMDIRNNLTRLHELENCSVIEGHLQILLMFKTRPEDFRDLSFPKLIMITDYLLLFRVYGLESLKDLFPNLTVIRGSRLFFNYALVIFEMVHLKELGLYNLMNITRGSVRIEKNNELCYLATIDWSRILDSVEDNHIVLNKDDNEEC Motif0144_ems_3hC_807_0001_0001_0001
DEELLERALELAERNDPRVEEVLKELIELLKKKGDPDHAEVIEDIVELFKKNPEVVRFALAILLI EVCPGMDIRNNLTRLHELENCSVIEGHLQILLMFKTRPEDFRDLSFPKLIMITDYLLLFRVYGLESLKDLFPNLTVIRGSRLFFNYALVIFEMVHLKELGLYNLMNITRGSVRIEKNNELCYLATIDWSRILDSVEDNHIVLNKDDNEEC Motif0381_bcov_4helix_03901_0001_0001
DEENKEMLERLIRTFITFAFKKNPEVAKKNAKMVKEEIERVFEDEDTVRYLKKVADEALKKVNS EVCPGMDIRNNLTRLHELENCSVIEGHLQILLMFKTRPEDFRDLSFPKLIMITDYLLLFRVYGLESLKDLFPNLTVIRGSRLFFNYALVIFEMVHLKELGLYNLMNITRGSVRIEKNNELCYLATIDWSRILDSVEDNHIVLNKDDNEEC Motif0142_ems_3hM_2367_0001_0001_0001
DEEQKDIERFLKWVVDVLLSVPDPTAVKLAIEFLREVKKKAQDPYIRKVAEKLIKKAESVL EVCPGMDIRNNLTRLHELENCSVIEGHLQILLMFKTRPEDFRDLSFPKLIMITDYLLLFRVYGLESLKDLFPNLTVIRGSRLFFNYALVIFEMVHLKELGLYNLMNITRGSVRIEKNNELCYLATIDWSRILDSVEDNHIVLNKDDNEEC Motif0168_ems_3hM_1233_0001_0002_0001
DEEQKMVTTILKRLEEFARNASSKEQVKLTIRFVEMIKKFAEDPHVRKLADTVKKRLEKIKDS EVCPGMDIRNNLTRLHELENCSVIEGHLQILLMFKTRPEDFRDLSFPKLIMITDYLLLFRVYGLESLKDLFPNLTVIRGSRLFFNYALVIFEMVHLKELGLYNLMNITRGSVRIEKNNELCYLATIDWSRILDSVEDNHIVLNKDDNEEC Motif0139_ems_3hM_1931_0001_0001_0001
DEEREKLLKLLHELIEKAEKNNDEDAIKLLETLFQRFFRARFNRDEETLKKLAEEIKRLFEKLRK EVCPGMDIRNNLTRLHELENCSVIEGHLQILLMFKTRPEDFRDLSFPKLIMITDYLLLFRVYGLESLKDLFPNLTVIRGSRLFFNYALVIFEMVHLKELGLYNLMNITRGSVRIEKNNELCYLATIDWSRILDSVEDNHIVLNKDDNEEC pol_3h_hb1_5666_000000001_0001
DEEVKDLIKRASEYANRVGDPEVQKHVFTLAMIFMNAFFKNDEDLQKTVKEILEKFVRKAE EVCPGMDIRNNLTRLHELENCSVIEGHLQILLMFKTRPEDFRDLSFPKLIMITDYLLLFRVYGLESLKDLFPNLTVIRGSRLFFNYALVIFEMVHLKELGLYNLMNITRGSVRIEKNNELCYLATIDWSRILDSVEDNHIVLNKDDNEEC Motif0168_ems_3hM_1200_0001_0001
DEEVTDLAKRAAEYAKRVGDPEVQKHVKTLLDIAFEAWFKNDEDLQKTVKEILEKFVRKAE EVCPGMDIRNNLTRLHELENCSVIEGHLQILLMFKTRPEDFRDLSFPKLIMITDYLLLFRVYGLESLKDLFPNLTVIRGSRLFFNYALVIFEMVHLKELGLYNLMNITRGSVRIEKNNELCYLATIDWSRILDSVEDNHIVLNKDDNEEC Motif0202_ems_3hM_1200_0001_0001
DEEWKKTATEVRKLLKEATKKVQDKLVRELLKDLIKLLEEAIRKDDDDELEFLIRLAQMVVETF EVCPGMDIRNNLTRLHELENCSVIEGHLQILLMFKTRPEDFRDLSFPKLIMITDYLLLFRVYGLESLKDLFPNLTVIRGSRLFFNYALVIFEMVHLKELGLYNLMNITRGSVRIEKNNELCYLATIDWSRILDSVEDNHIVLNKDDNEEC ems_3hM_1358_000000000_0001
DEEWKKTATEVRKLLKEATKKVQDKMMRELLKTLIKLLEEAIRKDDDDTLSFLILLAQMIVEAV EVCPGMDIRNNLTRLHELENCSVIEGHLQILLMFKTRPEDFRDLSFPKLIMITDYLLLFRVYGLESLKDLFPNLTVIRGSRLFFNYALVIFEMVHLKELGLYNLMNITRGSVRIEKNNELCYLATIDWSRILDSVEDNHIVLNKDDNEEC ems_3hM_1358_000000002_0001
DEFEELKRTLEKLHEIARRRNEQETLRKLFRIFLLFVFAYRSNDEDELKDAARLIREAFEEIR EVCPGMDIRNNLTRLHELENCSVIEGHLQILLMFKTRPEDFRDLSFPKLIMITDYLLLFRVYGLESLKDLFPNLTVIRGSRLFFNYALVIFEMVHLKELGLYNLMNITRGSVRIEKNNELCYLATIDWSRILDSVEDNHIVLNKDDNEEC rif_3h_hb1_6032_000000010_0001
DEFLEFMIKMLVELIKMLGDTELAEKVKRELERAQREGDSSELERLFEKVAEKWERLQ EVCPGMDIRNNLTRLHELENCSVIEGHLQILLMFKTRPEDFRDLSFPKLIMITDYLLLFRVYGLESLKDLFPNLTVIRGSRLFFNYALVIFEMVHLKELGLYNLMNITRGSVRIEKNNELCYLATIDWSRILDSVEDNHIVLNKDDNEEC Motif0026_HHH_eva_0240_0001_0001
DEFQQKVAKSLSKLLTQAIKENDKEKLEFLILFAKMILKTLTDPTARKILKEAIEKAEKVVKG EVCPGMDIRNNLTRLHELENCSVIEGHLQILLMFKTRPEDFRDLSFPKLIMITDYLLLFRVYGLESLKDLFPNLTVIRGSRLFFNYALVIFEMVHLKELGLYNLMNITRGSVRIEKNNELCYLATIDWSRILDSVEDNHIVLNKDDNEEC Motif0223_ems_3hC_1397_0001_0001_0001_0001
DEHELEFAVRIIASGDPEVEKLLKRALEALERGDEDLLRELIRRIAELLGIPPELVERALRAILK EVCPGMDIRNNLTRLHELENCSVIEGHLQILLMFKTRPEDFRDLSFPKLIMITDYLLLFRVYGLESLKDLFPNLTVIRGSRLFFNYALVIFEMVHLKELGLYNLMNITRGSVRIEKNNELCYLATIDWSRILDSVEDNHIVLNKDDNEEC rif_394f2649c79204cf31c016fc584db7c5_0001_000000024_0001
DEHLKKLEKKVRTLLEKAEKNNDLKVAFLLFMAELLIELVKRDPRYKEFAQKIVETLLKQAEST EVCPGMDIRNNLTRLHELENCSVIEGHLQILLMFKTRPEDFRDLSFPKLIMITDYLLLFRVYGLESLKDLFPNLTVIRGSRLFFNYALVIFEMVHLKELGLYNLMNITRGSVRIEKNNELCYLATIDWSRILDSVEDNHIVLNKDDNEEC Motif0202_ems_3hM_480_0001_0001_0001
DEHVDKLRKTLEKLADEAVDDPENREFWKLIVRMVAKAAEDPRTREDAELALQLLKTELEQIRS EVCPGMDIRNNLTRLHELENCSVIEGHLQILLMFKTRPEDFRDLSFPKLIMITDYLLLFRVYGLESLKDLFPNLTVIRGSRLFFNYALVIFEMVHLKELGLYNLMNITRGSVRIEKNNELCYLATIDWSRILDSVEDNHIVLNKDDNEEC ems_3hM_555_000000014_0001
DEHVDKLRKTLEKLADEAVDDPEQRKMIKDMVRTVAKLAEDPRYRKDAELLLQMLKMFLERNRS EVCPGMDIRNNLTRLHELENCSVIEGHLQILLMFKTRPEDFRDLSFPKLIMITDYLLLFRVYGLESLKDLFPNLTVIRGSRLFFNYALVIFEMVHLKELGLYNLMNITRGSVRIEKNNELCYLATIDWSRILDSVEDNHIVLNKDDNEEC Motif0022_ems_3hM_555_0001_0001_0001
DEIEELSRHVRKLATKASRVDPFFKVILDNLLQRLDELKKQGSPRAKEVAKLVEEIARTAIG EVCPGMDIRNNLTRLHELENCSVIEGHLQILLMFKTRPEDFRDLSFPKLIMITDYLLLFRVYGLESLKDLFPNLTVIRGSRLFFNYALVIFEMVHLKELGLYNLMNITRGSVRIEKNNELCYLATIDWSRILDSVEDNHIVLNKDDNEEC Motif0147_ems_3hC_822_0001_0001
DEKAKTAEHLIFELAMKAIAQHDPNEAEKLLKKAEELAKKANDPRLEKMVKELSEIVRKIV EVCPGMDIRNNLTRLHELENCSVIEGHLQILLMFKTRPEDFRDLSFPKLIMITDYLLLFRVYGLESLKDLFPNLTVIRGSRLFFNYALVIFEMVHLKELGLYNLMNITRGSVRIEKNNELCYLATIDWSRILDSVEDNHIVLNKDDNEEC ems_3hC_242_0001_000000001_0001
DEKDEKLKRLLETAQKLIKQAPSDVARKSLESLLEEAQRTGDKDKLEEIVRFAIFFVRMLQ EVCPGMDIRNNLTRLHELENCSVIEGHLQILLMFKTRPEDFRDLSFPKLIMITDYLLLFRVYGLESLKDLFPNLTVIRGSRLFFNYALVIFEMVHLKELGLYNLMNITRGSVRIEKNNELCYLATIDWSRILDSVEDNHIVLNKDDNEEC ems_3hM_247_000000019_0001
DEKEKTVRSVIKRLQELSKKASDEKKRLNLQFLSWFLTVALKQDKDMAHELAQKVKEDLDKD EVCPGMDIRNNLTRLHELENCSVIEGHLQILLMFKTRPEDFRDLSFPKLIMITDYLLLFRVYGLESLKDLFPNLTVIRGSRLFFNYALVIFEMVHLKELGLYNLMNITRGSVRIEKNNELCYLATIDWSRILDSVEDNHIVLNKDDNEEC Motif0201_ems_3hC_543_0001_0001
DEKEKVIKIILKLVEVALRKNDEHAAEVAFTLLSLVAEVEFNNDEESLRKVLKKAREIAEKLIS EVCPGMDIRNNLTRLHELENCSVIEGHLQILLMFKTRPEDFRDLSFPKLIMITDYLLLFRVYGLESLKDLFPNLTVIRGSRLFFNYALVIFEMVHLKELGLYNLMNITRGSVRIEKNNELCYLATIDWSRILDSVEDNHIVLNKDDNEEC ems_3hM_2379_000000001_0001
DEKEKVKKIIKKLKEVAERKNDEIAKRNAELLKKLVDTVEKNNNELNLRAVLEMARDFAEFAIS EVCPGMDIRNNLTRLHELENCSVIEGHLQILLMFKTRPEDFRDLSFPKLIMITDYLLLFRVYGLESLKDLFPNLTVIRGSRLFFNYALVIFEMVHLKELGLYNLMNITRGSVRIEKNNELCYLATIDWSRILDSVEDNHIVLNKDDNEEC Motif0142_ems_3hM_2379_0001_0002_0001
DEKENHVFNLLMKAMEAVARGDSDKVKDLVRLLEEVVKSHPDDSSAELARLAIEIIRKLLKR EVCPGMDIRNNLTRLHELENCSVIEGHLQILLMFKTRPEDFRDLSFPKLIMITDYLLLFRVYGLESLKDLFPNLTVIRGSRLFFNYALVIFEMVHLKELGLYNLMNITRGSVRIEKNNELCYLATIDWSRILDSVEDNHIVLNKDDNEEC Motif0083_ems_3hC_1225_0001_0001
DEKKKKLEERFKLIVSWLKSVPDPNAQTLAKKLEEKFKTAKKNNDDESLEKIVTEAFSLVITT EVCPGMDIRNNLTRLHELENCSVIEGHLQILLMFKTRPEDFRDLSFPKLIMITDYLLLFRVYGLESLKDLFPNLTVIRGSRLFFNYALVIFEMVHLKELGLYNLMNITRGSVRIEKNNELCYLATIDWSRILDSVEDNHIVLNKDDNEEC Motif0381_ems_3hM_1567_0001_0001
DEKKKRLEEKFKKIVSSLKSVPDPNAQLLAEFLEFMFKMAKEYNDDEALERIVKNAEELLKKT EVCPGMDIRNNLTRLHELENCSVIEGHLQILLMFKTRPEDFRDLSFPKLIMITDYLLLFRVYGLESLKDLFPNLTVIRGSRLFFNYALVIFEMVHLKELGLYNLMNITRGSVRIEKNNELCYLATIDWSRILDSVEDNHIVLNKDDNEEC Motif0026_ems_3hM_1567_0001_0001
DELAEELARLLREGDPEAKRLIKELVEAVKRLGDPAAEEAVRLIIEVLRRLGDPELAREVEELLK EVCPGMDIRNNLTRLHELENCSVIEGHLQILLMFKTRPEDFRDLSFPKLIMITDYLLLFRVYGLESLKDLFPNLTVIRGSRLFFNYALVIFEMVHLKELGLYNLMNITRGSVRIEKNNELCYLATIDWSRILDSVEDNHIVLNKDDNEEC rif_9b3351f2f66fbcc824ad33b4da01f8ef_0001_000000022_0001
DELEELEKQVETLAKQLSSSSDPHDQFLALIVTMLLKAAREVSDKEWSKMVLKAAIEIARKV EVCPGMDIRNNLTRLHELENCSVIEGHLQILLMFKTRPEDFRDLSFPKLIMITDYLLLFRVYGLESLKDLFPNLTVIRGSRLFFNYALVIFEMVHLKELGLYNLMNITRGSVRIEKNNELCYLATIDWSRILDSVEDNHIVLNKDDNEEC Motif0223_ems_3hM_45_0001_0001_0001
DELEELEKQVETLAKQLSSSSDPNDQALAEAVTELLKLARKLSDKEKSKLVLKFAIFLARIL EVCPGMDIRNNLTRLHELENCSVIEGHLQILLMFKTRPEDFRDLSFPKLIMITDYLLLFRVYGLESLKDLFPNLTVIRGSRLFFNYALVIFEMVHLKELGLYNLMNITRGSVRIEKNNELCYLATIDWSRILDSVEDNHIVLNKDDNEEC ems_3hM_45_000000010_0001
DELEERLKELLKKDPVQAVFFVRELLHKLNSPEAEELWKELHEAVHNNDEDLLEELLKKIVRLVQ EVCPGMDIRNNLTRLHELENCSVIEGHLQILLMFKTRPEDFRDLSFPKLIMITDYLLLFRVYGLESLKDLFPNLTVIRGSRLFFNYALVIFEMVHLKELGLYNLMNITRGSVRIEKNNELCYLATIDWSRILDSVEDNHIVLNKDDNEEC pol_07b01b63cad2c4be2d3ef0bedfca1f73_0001_000000006_0001
DELEFLVWFAQVALEMVQEDPTNEEAKKVATDIVRDLDELEKKSRDPRAQELARRIKELYKKAC EVCPGMDIRNNLTRLHELENCSVIEGHLQILLMFKTRPEDFRDLSFPKLIMITDYLLLFRVYGLESLKDLFPNLTVIRGSRLFFNYALVIFEMVHLKELGLYNLMNITRGSVRIEKNNELCYLATIDWSRILDSVEDNHIVLNKDDNEEC ems_3hC_965_0001_000000024_0001
DELEKIATELYKKVETTLKRRNDEEMLKILQKLYKEAQEAVKSIDPHLQQFLLRLLNTFLSFLL EVCPGMDIRNNLTRLHELENCSVIEGHLQILLMFKTRPEDFRDLSFPKLIMITDYLLLFRVYGLESLKDLFPNLTVIRGSRLFFNYALVIFEMVHLKELGLYNLMNITRGSVRIEKNNELCYLATIDWSRILDSVEDNHIVLNKDDNEEC Motif0142_ems_3hM_1510_0001_0003_0001
DELEKILETLKKRAKDVKNKNPEEANKVSEEAVKLVLELSKHLDEEQIKKAFSALMEIMHLAA EVCPGMDIRNNLTRLHELENCSVIEGHLQILLMFKTRPEDFRDLSFPKLIMITDYLLLFRVYGLESLKDLFPNLTVIRGSRLFFNYALVIFEMVHLKELGLYNLMNITRGSVRIEKNNELCYLATIDWSRILDSVEDNHIVLNKDDNEEC Motif0113_ems_3hC_318_0001_0001_0001
DELEKQAKELAELFEEAWKRNDEELVKFIRETFKRLLRLRMNNASEEQLEELYKRFKEYIKRRE EVCPGMDIRNNLTRLHELENCSVIEGHLQILLMFKTRPEDFRDLSFPKLIMITDYLLLFRVYGLESLKDLFPNLTVIRGSRLFFNYALVIFEMVHLKELGLYNLMNITRGSVRIEKNNELCYLATIDWSRILDSVEDNHIVLNKDDNEEC rif_3h_hb1_2761_000000002_0001
DELEKQARMVLKIAQEASKKNNKELLSMAKMFADYVKKKARDPTVQEIVKKVETLVDRWL EVCPGMDIRNNLTRLHELENCSVIEGHLQILLMFKTRPEDFRDLSFPKLIMITDYLLLFRVYGLESLKDLFPNLTVIRGSRLFFNYALVIFEMVHLKELGLYNLMNITRGSVRIEKNNELCYLATIDWSRILDSVEDNHIVLNKDDNEEC Motif0177_ems_3hM_461_0001_0001
DELSERVDQLAKTLKEAARRKNDKDAEEIAERLEKSVKKALSSGDQRNAKALVDMIEDFVKFFG EVCPGMDIRNNLTRLHELENCSVIEGHLQILLMFKTRPEDFRDLSFPKLIMITDYLLLFRVYGLESLKDLFPNLTVIRGSRLFFNYALVIFEMVHLKELGLYNLMNITRGSVRIEKNNELCYLATIDWSRILDSVEDNHIVLNKDDNEEC Motif0142_ems_3hC_830_0001_0001_0001
DELTKQAEELVKEIKTLAQRVNDEFIEFMVKILEEALKFLKKNNDARLAWEALKTLLEVLRKLS EVCPGMDIRNNLTRLHELENCSVIEGHLQILLMFKTRPEDFRDLSFPKLIMITDYLLLFRVYGLESLKDLFPNLTVIRGSRLFFNYALVIFEMVHLKELGLYNLMNITRGSVRIEKNNELCYLATIDWSRILDSVEDNHIVLNKDDNEEC ems_3hM_330_000000001_0001
DEMVKEILEKLTKLARKLIKDNDPDSASFVVLLLRMVASFVNDEEAKKIADELEKQVRKLK EVCPGMDIRNNLTRLHELENCSVIEGHLQILLMFKTRPEDFRDLSFPKLIMITDYLLLFRVYGLESLKDLFPNLTVIRGSRLFFNYALVIFEMVHLKELGLYNLMNITRGSVRIEKNNELCYLATIDWSRILDSVEDNHIVLNKDDNEEC Motif0223_ems_3hC_836_0001_0002_0001
DEREKLFRKLFTWAARAWRLAQTEELKKRVETVFKQVTEALQNDDEDTAESLIKELEDISKRAS EVCPGMDIRNNLTRLHELENCSVIEGHLQILLMFKTRPEDFRDLSFPKLIMITDYLLLFRVYGLESLKDLFPNLTVIRGSRLFFNYALVIFEMVHLKELGLYNLMNITRGSVRIEKNNELCYLATIDWSRILDSVEDNHIVLNKDDNEEC ems_3hC_798_000000014_0001
DERFEKLRELYHHLDELVHEDSRFKREAARILLEFAEELLRQDSNDRFVKRVFEFAKRLLDEART EVCPGMDIRNNLTRLHELENCSVIEGHLQILLMFKTRPEDFRDLSFPKLIMITDYLLLFRVYGLESLKDLFPNLTVIRGSRLFFNYALVIFEMVHLKELGLYNLMNITRGSVRIEKNNELCYLATIDWSRILDSVEDNHIVLNKDDNEEC pol_3h_hb1_508_000000003_0001
DERFEKLRELYHHLQQLVEEDSRFKREAARILLEFAEELLRQDSNDRFVHHVFEFAKRLLDEART EVCPGMDIRNNLTRLHELENCSVIEGHLQILLMFKTRPEDFRDLSFPKLIMITDYLLLFRVYGLESLKDLFPNLTVIRGSRLFFNYALVIFEMVHLKELGLYNLMNITRGSVRIEKNNELCYLATIDWSRILDSVEDNHIVLNKDDNEEC pol_3h_hb1_508_000000000_0001
DERKKKIKDTVMEIALRVAEATTEEERKKLKTKAKQFVDSVNDPEAEEELRRMLEFVDRFQ EVCPGMDIRNNLTRLHELENCSVIEGHLQILLMFKTRPEDFRDLSFPKLIMITDYLLLFRVYGLESLKDLFPNLTVIRGSRLFFNYALVIFEMVHLKELGLYNLMNITRGSVRIEKNNELCYLATIDWSRILDSVEDNHIVLNKDDNEEC Motif0383_ems_3hM_847_0001_0002_0001
DERRKLIHKVFDLLFRATTLQDPKEVKKLEKEIKKVYDSAKDPDVQRMAQNAIEILRKNL EVCPGMDIRNNLTRLHELENCSVIEGHLQILLMFKTRPEDFRDLSFPKLIMITDYLLLFRVYGLESLKDLFPNLTVIRGSRLFFNYALVIFEMVHLKELGLYNLMNITRGSVRIEKNNELCYLATIDWSRILDSVEDNHIVLNKDDNEEC Motif0022_ems_3hC_701_0001_0001
DERVEEKVKKIVKKIKEISPDLSRIADEVLKMLQEALKKNDEEKQRLAERMAEMLLKFAG EVCPGMDIRNNLTRLHELENCSVIEGHLQILLMFKTRPEDFRDLSFPKLIMITDYLLLFRVYGLESLKDLFPNLTVIRGSRLFFNYALVIFEMVHLKELGLYNLMNITRGSVRIEKNNELCYLATIDWSRILDSVEDNHIVLNKDDNEEC Motif0233_ems_3hM_1772_0001_0001
DESEDVKKLLEFLLQKVEKATDPTDRKFAIWFIEMILEQIPDPNQQKLAKTVLELARKLD EVCPGMDIRNNLTRLHELENCSVIEGHLQILLMFKTRPEDFRDLSFPKLIMITDYLLLFRVYGLESLKDLFPNLTVIRGSRLFFNYALVIFEMVHLKELGLYNLMNITRGSVRIEKNNELCYLATIDWSRILDSVEDNHIVLNKDDNEEC Motif0144_ems_3hM_452_0001_0001
DESEEETVRKLAERVARLMASEDPNNNNRAFEEALHIALELRKKDPNLSKLFLDLVTTIARRLG EVCPGMDIRNNLTRLHELENCSVIEGHLQILLMFKTRPEDFRDLSFPKLIMITDYLLLFRVYGLESLKDLFPNLTVIRGSRLFFNYALVIFEMVHLKELGLYNLMNITRGSVRIEKNNELCYLATIDWSRILDSVEDNHIVLNKDDNEEC Motif0343_ems_3hC_917_0001_0001_0001
DESEFLRFFVTVAAEFAKEIAKDEEEKRYVKTLEELAKRAVDSKDPEKVKKVMKKITTFAEKY EVCPGMDIRNNLTRLHELENCSVIEGHLQILLMFKTRPEDFRDLSFPKLIMITDYLLLFRVYGLESLKDLFPNLTVIRGSRLFFNYALVIFEMVHLKELGLYNLMNITRGSVRIEKNNELCYLATIDWSRILDSVEDNHIVLNKDDNEEC Motif0026_ems_3hM_3395_0001_0002_0001
DESEFLRFFVTVAAEQAKRQAKDEEEKRYVKTLEELAKRAVDSKDPEKVEKVMKKINHFLQKY EVCPGMDIRNNLTRLHELENCSVIEGHLQILLMFKTRPEDFRDLSFPKLIMITDYLLLFRVYGLESLKDLFPNLTVIRGSRLFFNYALVIFEMVHLKELGLYNLMNITRGSVRIEKNNELCYLATIDWSRILDSVEDNHIVLNKDDNEEC Motif0201_ems_3hM_3395_0001_0002_0001
DESERLLEELLKSGDPDLFWLINVVHRLLQEGVPPEEIKEVLKELAEKEGIPPEVLELVQKAVET EVCPGMDIRNNLTRLHELENCSVIEGHLQILLMFKTRPEDFRDLSFPKLIMITDYLLLFRVYGLESLKDLFPNLTVIRGSRLFFNYALVIFEMVHLKELGLYNLMNITRGSVRIEKNNELCYLATIDWSRILDSVEDNHIVLNKDDNEEC pol_87df7f007a8f830cd345278ff1e041d9_0001_1_000000011_0001
DESFKLAMELLTKFAEAENNNDKDTLKSIAKEAEKVAKRLQNPILKFLAELLKKLASELD EVCPGMDIRNNLTRLHELENCSVIEGHLQILLMFKTRPEDFRDLSFPKLIMITDYLLLFRVYGLESLKDLFPNLTVIRGSRLFFNYALVIFEMVHLKELGLYNLMNITRGSVRIEKNNELCYLATIDWSRILDSVEDNHIVLNKDDNEEC Motif0223_ems_3hC_506_0001_0001_0001
DESKEVQKRLETLRKQAQKKIEDPFERWMVAVLAEFASEMITSPNPEDRKIAKEVLKLVEKFV EVCPGMDIRNNLTRLHELENCSVIEGHLQILLMFKTRPEDFRDLSFPKLIMITDYLLLFRVYGLESLKDLFPNLTVIRGSRLFFNYALVIFEMVHLKELGLYNLMNITRGSVRIEKNNELCYLATIDWSRILDSVEDNHIVLNKDDNEEC ems_3hM_1051_000000001_0001
DESKEVSELFFQASLKYFHASSEEEKKDAEKILRSVVTKAENVPDPKLQELAKFLKEMLKLIV EVCPGMDIRNNLTRLHELENCSVIEGHLQILLMFKTRPEDFRDLSFPKLIMITDYLLLFRVYGLESLKDLFPNLTVIRGSRLFFNYALVIFEMVHLKELGLYNLMNITRGSVRIEKNNELCYLATIDWSRILDSVEDNHIVLNKDDNEEC Motif0235_ems_3hC_153_0001_0001
DESKKLLDDLKTELEKAIKNNDTHTLRFLVELLLMAAQNFNDEEAQKVAKEADKVVKKLQS EVCPGMDIRNNLTRLHELENCSVIEGHLQILLMFKTRPEDFRDLSFPKLIMITDYLLLFRVYGLESLKDLFPNLTVIRGSRLFFNYALVIFEMVHLKELGLYNLMNITRGSVRIEKNNELCYLATIDWSRILDSVEDNHIVLNKDDNEEC Motif0201_ems_3hM_1688_0001_0002_0001
DESLAKLVFTLMSLLAEAWKYDPDSANTAFELLMKAAKNNDEEQLKKAVDYAKKVVDRVLS EVCPGMDIRNNLTRLHELENCSVIEGHLQILLMFKTRPEDFRDLSFPKLIMITDYLLLFRVYGLESLKDLFPNLTVIRGSRLFFNYALVIFEMVHLKELGLYNLMNITRGSVRIEKNNELCYLATIDWSRILDSVEDNHIVLNKDDNEEC ems_3hC_954_000000007_0001
DESLEKKIEKLLQILEKLLKDDPHSVKIVREIATLAKKAVKNGDENSAKLLVWMLEVLVRVLSR EVCPGMDIRNNLTRLHELENCSVIEGHLQILLMFKTRPEDFRDLSFPKLIMITDYLLLFRVYGLESLKDLFPNLTVIRGSRLFFNYALVIFEMVHLKELGLYNLMNITRGSVRIEKNNELCYLATIDWSRILDSVEDNHIVLNKDDNEEC Motif0092_ems_3hM_441_0001_0001_0001
DESLSKLVFTLMSLLAEAWKYDPDSAHTAFELLIKAINNNDEEQLKKAVDYAKKVVDRVLS EVCPGMDIRNNLTRLHELENCSVIEGHLQILLMFKTRPEDFRDLSFPKLIMITDYLLLFRVYGLESLKDLFPNLTVIRGSRLFFNYALVIFEMVHLKELGLYNLMNITRGSVRIEKNNELCYLATIDWSRILDSVEDNHIVLNKDDNEEC ems_3hC_954_000000009_0001
DESTLIEEALRFFARLAQELNDQRSLKMVQKLLEKMKKRAQDPRVRRVADELSKQVQKWIG EVCPGMDIRNNLTRLHELENCSVIEGHLQILLMFKTRPEDFRDLSFPKLIMITDYLLLFRVYGLESLKDLFPNLTVIRGSRLFFNYALVIFEMVHLKELGLYNLMNITRGSVRIEKNNELCYLATIDWSRILDSVEDNHIVLNKDDNEEC Motif0374_ems_3hM_890_0001_0001
DETAKKLSKIVTKIARSLGLDEFWQFMAQMLAELLVNRGISEEEAKKIVEKWLKTAKKEN EVCPGMDIRNNLTRLHELENCSVIEGHLQILLMFKTRPEDFRDLSFPKLIMITDYLLLFRVYGLESLKDLFPNLTVIRGSRLFFNYALVIFEMVHLKELGLYNLMNITRGSVRIEKNNELCYLATIDWSRILDSVEDNHIVLNKDDNEEC Motif0168_HHH_eva_0026_0001_0001
DETAKTAEHLIFELALEASAQDDPNEAEKLLKKAEELAKKANDPRLEKMVKELSEIVRKLV EVCPGMDIRNNLTRLHELENCSVIEGHLQILLMFKTRPEDFRDLSFPKLIMITDYLLLFRVYGLESLKDLFPNLTVIRGSRLFFNYALVIFEMVHLKELGLYNLMNITRGSVRIEKNNELCYLATIDWSRILDSVEDNHIVLNKDDNEEC ems_3hC_242_0002_000000004_0001
DETEELIDTVITKVMKAVDNKDPELVKKLITEAKKIAKKLNDEKLKRAIEFIELLARMLLS EVCPGMDIRNNLTRLHELENCSVIEGHLQILLMFKTRPEDFRDLSFPKLIMITDYLLLFRVYGLESLKDLFPNLTVIRGSRLFFNYALVIFEMVHLKELGLYNLMNITRGSVRIEKNNELCYLATIDWSRILDSVEDNHIVLNKDDNEEC Motif0083_ems_3hM_2426_0001_0001_0001
DETEEMTKMVETMVKFAVDNKSPERVKVLIELAKDFAKLLNDEKLKRLIEDIERKARELLS EVCPGMDIRNNLTRLHELENCSVIEGHLQILLMFKTRPEDFRDLSFPKLIMITDYLLLFRVYGLESLKDLFPNLTVIRGSRLFFNYALVIFEMVHLKELGLYNLMNITRGSVRIEKNNELCYLATIDWSRILDSVEDNHIVLNKDDNEEC Motif0130_ems_3hM_2426_0001_0001
DETKKLVTEAEKLVKLAKKVPDPDIQRLAEDLEESLKEATKKNDHFFIKMIWELAKWVVEAG EVCPGMDIRNNLTRLHELENCSVIEGHLQILLMFKTRPEDFRDLSFPKLIMITDYLLLFRVYGLESLKDLFPNLTVIRGSRLFFNYALVIFEMVHLKELGLYNLMNITRGSVRIEKNNELCYLATIDWSRILDSVEDNHIVLNKDDNEEC Motif0182_ems_3hM_1251_0001_0001
DETQHRQVMKYVETIIKLLKDAKDPKEITELLEKAETYLSRVDSELARLAIEFLRMVYKMAT EVCPGMDIRNNLTRLHELENCSVIEGHLQILLMFKTRPEDFRDLSFPKLIMITDYLLLFRVYGLESLKDLFPNLTVIRGSRLFFNYALVIFEMVHLKELGLYNLMNITRGSVRIEKNNELCYLATIDWSRILDSVEDNHIVLNKDDNEEC Motif0201_ems_3hM_2769_0001_0002_0001
DETRKKAEKLVEDLMKFAFSIEDEHKAATLMKLVFKAWEIVVRVPDSETATKLVEEVVKKAKQV EVCPGMDIRNNLTRLHELENCSVIEGHLQILLMFKTRPEDFRDLSFPKLIMITDYLLLFRVYGLESLKDLFPNLTVIRGSRLFFNYALVIFEMVHLKELGLYNLMNITRGSVRIEKNNELCYLATIDWSRILDSVEDNHIVLNKDDNEEC ems_3hM_1575_000000006_0001
DEVDDAKRLVKELKEWAEKQNDEQAKLLAELLKKLLDDAESKNDEEKSRFVAFMVKIMVSRQKS EVCPGMDIRNNLTRLHELENCSVIEGHLQILLMFKTRPEDFRDLSFPKLIMITDYLLLFRVYGLESLKDLFPNLTVIRGSRLFFNYALVIFEMVHLKELGLYNLMNITRGSVRIEKNNELCYLATIDWSRILDSVEDNHIVLNKDDNEEC Motif0318_ems_3hC_634_0001_0001_0001
DEVDDAKRLVKELKEWAEKQNDERAKRIAEQLKKELDDAESKNDEILSKAVADFVKVAVSRVKS EVCPGMDIRNNLTRLHELENCSVIEGHLQILLMFKTRPEDFRDLSFPKLIMITDYLLLFRVYGLESLKDLFPNLTVIRGSRLFFNYALVIFEMVHLKELGLYNLMNITRGSVRIEKNNELCYLATIDWSRILDSVEDNHIVLNKDDNEEC Motif0275_ems_3hC_634_0001_0001_0001
DEVDEIKDTLETEIRQAEKNKDEETLQKAYEKAHRVAETYQNPKIFKVFMLAASAIDRVRED EVCPGMDIRNNLTRLHELENCSVIEGHLQILLMFKTRPEDFRDLSFPKLIMITDYLLLFRVYGLESLKDLFPNLTVIRGSRLFFNYALVIFEMVHLKELGLYNLMNITRGSVRIEKNNELCYLATIDWSRILDSVEDNHIVLNKDDNEEC Motif0168_ems_3hM_348_0001_0001_0001
DEVDELLEKLFKATMKAMKRNDEKAVKLLRTADELLLEAKRKNDEDLKKKANKYAKTVIKQAES EVCPGMDIRNNLTRLHELENCSVIEGHLQILLMFKTRPEDFRDLSFPKLIMITDYLLLFRVYGLESLKDLFPNLTVIRGSRLFFNYALVIFEMVHLKELGLYNLMNITRGSVRIEKNNELCYLATIDWSRILDSVEDNHIVLNKDDNEEC Motif0168_ems_3hC_1310_0001_0001_0003_0001
DEVEKFAKSLEDLAKKAYDNNDKESVSFALIMVEMAKDAADDPKLRKLLDKVYKKVKKLLTN EVCPGMDIRNNLTRLHELENCSVIEGHLQILLMFKTRPEDFRDLSFPKLIMITDYLLLFRVYGLESLKDLFPNLTVIRGSRLFFNYALVIFEMVHLKELGLYNLMNITRGSVRIEKNNELCYLATIDWSRILDSVEDNHIVLNKDDNEEC Motif0202_ems_3hC_1630_0001_0002_0001
DEVEKLTTEAERVATKLERSPNPASKQIAKIIKTLIKKALSDSDKDSAKKILHTAVFLAELA EVCPGMDIRNNLTRLHELENCSVIEGHLQILLMFKTRPEDFRDLSFPKLIMITDYLLLFRVYGLESLKDLFPNLTVIRGSRLFFNYALVIFEMVHLKELGLYNLMNITRGSVRIEKNNELCYLATIDWSRILDSVEDNHIVLNKDDNEEC Motif0033_ems_3hC_79_0001_0001_0001
DEVEKWMAKVALDFAKFVADQISDDDKRKKAQSLVEKARKLDIPEEASKVFEIVAEIFLRDDS EVCPGMDIRNNLTRLHELENCSVIEGHLQILLMFKTRPEDFRDLSFPKLIMITDYLLLFRVYGLESLKDLFPNLTVIRGSRLFFNYALVIFEMVHLKELGLYNLMNITRGSVRIEKNNELCYLATIDWSRILDSVEDNHIVLNKDDNEEC Motif0092_ems_3hC_617_0002_0001_0002_0001
DEVERVVELLKRLGDPVARELAELIEEILKRNEEDARLAAKLAEKALKLNDPILLKALIHFLKVV EVCPGMDIRNNLTRLHELENCSVIEGHLQILLMFKTRPEDFRDLSFPKLIMITDYLLLFRVYGLESLKDLFPNLTVIRGSRLFFNYALVIFEMVHLKELGLYNLMNITRGSVRIEKNNELCYLATIDWSRILDSVEDNHIVLNKDDNEEC Motif0275_bcov_4helix_07714_0001_0001
DEVHELSFKLMEATLKAERRNDEKAVKLLRTAEKLLQEAFRKNDEDLKKKANKYAKTVIKQAES EVCPGMDIRNNLTRLHELENCSVIEGHLQILLMFKTRPEDFRDLSFPKLIMITDYLLLFRVYGLESLKDLFPNLTVIRGSRLFFNYALVIFEMVHLKELGLYNLMNITRGSVRIEKNNELCYLATIDWSRILDSVEDNHIVLNKDDNEEC Motif0170_ems_3hC_1310_0001_0001_0001
DEVVFEAILLIMELGDPELAELLREVAELLSRDPEKARRLLKEILELAKRLNSPARELIRKVLET EVCPGMDIRNNLTRLHELENCSVIEGHLQILLMFKTRPEDFRDLSFPKLIMITDYLLLFRVYGLESLKDLFPNLTVIRGSRLFFNYALVIFEMVHLKELGLYNLMNITRGSVRIEKNNELCYLATIDWSRILDSVEDNHIVLNKDDNEEC Motif0202_bcov_4helix_00378_0001_0001
DFEELARKLIEEFKDPELSFVIWFVEVALEVDPEMALRLLEDMVRITGDPLLKELLELLKRELER EVCPGMDIRNNLTRLHELENCSVIEGHLQILLMFKTRPEDFRDLSFPKLIMITDYLLLFRVYGLESLKDLFPNLTVIRGSRLFFNYALVIFEMVHLKELGLYNLMNITRGSVRIEKNNELCYLATIDWSRILDSVEDNHIVLNKDDNEEC Motif0113_bcov_4helix_10260_0001_0001
DFEEMMAKMMLDAIKWYAKAPDPNDQKMALKLAEALLSQLKDPKLQKIVKKVIETLKKQLS EVCPGMDIRNNLTRLHELENCSVIEGHLQILLMFKTRPEDFRDLSFPKLIMITDYLLLFRVYGLESLKDLFPNLTVIRGSRLFFNYALVIFEMVHLKELGLYNLMNITRGSVRIEKNNELCYLATIDWSRILDSVEDNHIVLNKDDNEEC ems_3hM_3359_000000004_0001
DFIEFMIRIVQEFVKWAIKNNDEELVKLALEILKDLADDASNEELSKQAKSFVKTVESRLSS EVCPGMDIRNNLTRLHELENCSVIEGHLQILLMFKTRPEDFRDLSFPKLIMITDYLLLFRVYGLESLKDLFPNLTVIRGSRLFFNYALVIFEMVHLKELGLYNLMNITRGSVRIEKNNELCYLATIDWSRILDSVEDNHIVLNKDDNEEC ems_3hC_821_000000004_0001
DFIEWAIRVLQEEVKRAIKNNDEDAVKTALEFLKELADWASNEELSKQAKSFVKTVESRLSS EVCPGMDIRNNLTRLHELENCSVIEGHLQILLMFKTRPEDFRDLSFPKLIMITDYLLLFRVYGLESLKDLFPNLTVIRGSRLFFNYALVIFEMVHLKELGLYNLMNITRGSVRIEKNNELCYLATIDWSRILDSVEDNHIVLNKDDNEEC ems_3hC_821_000000015_0001
DFLEMVRLFLRRIGNPEVLRLLELLIELLRNNDEEELRKLEEELRELSRKDPAVESVLIALEVLK EVCPGMDIRNNLTRLHELENCSVIEGHLQILLMFKTRPEDFRDLSFPKLIMITDYLLLFRVYGLESLKDLFPNLTVIRGSRLFFNYALVIFEMVHLKELGLYNLMNITRGSVRIEKNNELCYLATIDWSRILDSVEDNHIVLNKDDNEEC Motif0182_bcov_4helix_10221_0001_0002_0001
DFTKNAKFLVWLARMLRKDNSDLAKSAVKELSKMAKKLKSQIDDPTERKVVSEAIEEIDKLSKG EVCPGMDIRNNLTRLHELENCSVIEGHLQILLMFKTRPEDFRDLSFPKLIMITDYLLLFRVYGLESLKDLFPNLTVIRGSRLFFNYALVIFEMVHLKELGLYNLMNITRGSVRIEKNNELCYLATIDWSRILDSVEDNHIVLNKDDNEEC Motif0223_ems_3hC_453_0001_0003_0001
DHEDKAKELLKLIKEVADKKDNEFLKFLVEMLEWLLRWASKANDEDALKEITKFIEEALKLASS EVCPGMDIRNNLTRLHELENCSVIEGHLQILLMFKTRPEDFRDLSFPKLIMITDYLLLFRVYGLESLKDLFPNLTVIRGSRLFFNYALVIFEMVHLKELGLYNLMNITRGSVRIEKNNELCYLATIDWSRILDSVEDNHIVLNKDDNEEC ems_3hM_1859_000000002_0001
DIDKLITEVKQLLDDALKSIPNELVAKALKHAVSLLLDLAKKAPDPTEAKKLLEFAKFMIKMLK EVCPGMDIRNNLTRLHELENCSVIEGHLQILLMFKTRPEDFRDLSFPKLIMITDYLLLFRVYGLESLKDLFPNLTVIRGSRLFFNYALVIFEMVHLKELGLYNLMNITRGSVRIEKNNELCYLATIDWSRILDSVEDNHIVLNKDDNEEC ems_3hC_243_0002_000000001_0001
DIHIRVTFHAHADDEEAFERIVEAAFETQHKANELAERLGLKLRTRLNFRRDGEHVHVTVHHEIR EVCPGMDIRNNLTRLHELENCSVIEGHLQILLMFKTRPEDFRDLSFPKLIMITDYLLLFRVYGLESLKDLFPNLTVIRGSRLFFNYALVIFEMVHLKELGLYNLMNITRGSVRIEKNNELCYLATIDWSRILDSVEDNHIVLNKDDNEEC pol_EHEE_hb1_786_000000014_0001
DIVEKVEKLADEAIKVANKLNDEEVVKTLQTLIKQAKDAKKNNDEETLDRIRMLVETLYKFVV EVCPGMDIRNNLTRLHELENCSVIEGHLQILLMFKTRPEDFRDLSFPKLIMITDYLLLFRVYGLESLKDLFPNLTVIRGSRLFFNYALVIFEMVHLKELGLYNLMNITRGSVRIEKNNELCYLATIDWSRILDSVEDNHIVLNKDDNEEC Motif0233_ems_3hM_2587_0001_0001
DIVEKVHKLANEAAEVARKQNNEEILKTLFTLILQALEAKTHNDEETLDKIRKIVETLYKRVV EVCPGMDIRNNLTRLHELENCSVIEGHLQILLMFKTRPEDFRDLSFPKLIMITDYLLLFRVYGLESLKDLFPNLTVIRGSRLFFNYALVIFEMVHLKELGLYNLMNITRGSVRIEKNNELCYLATIDWSRILDSVEDNHIVLNKDDNEEC Motif0083_ems_3hM_2587_0001_0001
DKDKVLMNAEFILKFVQMAGNEEYSRKIDTLRKLAEEASRKNDEELLKKILKKIETLSEKDAR EVCPGMDIRNNLTRLHELENCSVIEGHLQILLMFKTRPEDFRDLSFPKLIMITDYLLLFRVYGLESLKDLFPNLTVIRGSRLFFNYALVIFEMVHLKELGLYNLMNITRGSVRIEKNNELCYLATIDWSRILDSVEDNHIVLNKDDNEEC Motif0089_ems_3hM_3567_0001_0002_0001
DKDKWAFTIWMLLAHAALHHDQELLEKLIEKAKKIAKKLNDEELLKAIKRLEEELSKYVG EVCPGMDIRNNLTRLHELENCSVIEGHLQILLMFKTRPEDFRDLSFPKLIMITDYLLLFRVYGLESLKDLFPNLTVIRGSRLFFNYALVIFEMVHLKELGLYNLMNITRGSVRIEKNNELCYLATIDWSRILDSVEDNHIVLNKDDNEEC ems_3hM_442_000000003_0001
DKEALEVVFELLLRRPDDEELRELEERLTEAVLNNDPDLVRKLIEEILRLVGDPKLKEVLEKIRK EVCPGMDIRNNLTRLHELENCSVIEGHLQILLMFKTRPEDFRDLSFPKLIMITDYLLLFRVYGLESLKDLFPNLTVIRGSRLFFNYALVIFEMVHLKELGLYNLMNITRGSVRIEKNNELCYLATIDWSRILDSVEDNHIVLNKDDNEEC Motif0025_bcov_4helix_05293_0001_0001
DKEDIKFLESFVDMMRKFLKGSPASKYVETLLKLVREALKKGDEETAKKLVKSAMEFAEKVIE EVCPGMDIRNNLTRLHELENCSVIEGHLQILLMFKTRPEDFRDLSFPKLIMITDYLLLFRVYGLESLKDLFPNLTVIRGSRLFFNYALVIFEMVHLKELGLYNLMNITRGSVRIEKNNELCYLATIDWSRILDSVEDNHIVLNKDDNEEC Motif0202_ems_3hC_214_0001_0001
DKEDIKFLESFVDMMRKQLAGLPAAKYVETLLKLVREALKRGDEETAKKLVKSASEFAEKVFI EVCPGMDIRNNLTRLHELENCSVIEGHLQILLMFKTRPEDFRDLSFPKLIMITDYLLLFRVYGLESLKDLFPNLTVIRGSRLFFNYALVIFEMVHLKELGLYNLMNITRGSVRIEKNNELCYLATIDWSRILDSVEDNHIVLNKDDNEEC Motif0202_ems_3hC_214_0001_0001_0001
DKEEAERILSKIKELADRKNDEFVRFLVEALYFELQVADKKNDKEIVDDITRSAKELLKLVES EVCPGMDIRNNLTRLHELENCSVIEGHLQILLMFKTRPEDFRDLSFPKLIMITDYLLLFRVYGLESLKDLFPNLTVIRGSRLFFNYALVIFEMVHLKELGLYNLMNITRGSVRIEKNNELCYLATIDWSRILDSVEDNHIVLNKDDNEEC ems_3hM_3301_000000010_0001
DKEEAERILSKIKELADRKNDEFVRWIVEMLYFALQVADKKNDKEIVDIITRAAKELLKAVES EVCPGMDIRNNLTRLHELENCSVIEGHLQILLMFKTRPEDFRDLSFPKLIMITDYLLLFRVYGLESLKDLFPNLTVIRGSRLFFNYALVIFEMVHLKELGLYNLMNITRGSVRIEKNNELCYLATIDWSRILDSVEDNHIVLNKDDNEEC ems_3hM_3301_000000000_0001
DKEIAELLKLLLEDPNDEEVSHRLFRLLMELYHRGDPLMELVFEALRLIVEGDPRVREVIKKVEK EVCPGMDIRNNLTRLHELENCSVIEGHLQILLMFKTRPEDFRDLSFPKLIMITDYLLLFRVYGLESLKDLFPNLTVIRGSRLFFNYALVIFEMVHLKELGLYNLMNITRGSVRIEKNNELCYLATIDWSRILDSVEDNHIVLNKDDNEEC Motif0234_bcov_4helix_06446_0001_0001
DKELIKELKELLERGDPRIEEVVEELLKLAEEKGDTHLMFLAWMVLVAIRYGDEEAVRRILEVLE EVCPGMDIRNNLTRLHELENCSVIEGHLQILLMFKTRPEDFRDLSFPKLIMITDYLLLFRVYGLESLKDLFPNLTVIRGSRLFFNYALVIFEMVHLKELGLYNLMNITRGSVRIEKNNELCYLATIDWSRILDSVEDNHIVLNKDDNEEC Motif0025_bcov_4helix_01138_0001_0001
DKKEIQKRVFELSMKAMHHNNKELADEASKLAQKLIEEAKKENDEDTLRTVQNDLEMVNRIKS EVCPGMDIRNNLTRLHELENCSVIEGHLQILLMFKTRPEDFRDLSFPKLIMITDYLLLFRVYGLESLKDLFPNLTVIRGSRLFFNYALVIFEMVHLKELGLYNLMNITRGSVRIEKNNELCYLATIDWSRILDSVEDNHIVLNKDDNEEC Motif0144_ems_3hM_2575_0001_0003_0001
DKTEELRKLLKKLEELAKRVSKTEELERNLRLLLSILKEAAEKDNEEAVSLVTDFLKTLIKRV EVCPGMDIRNNLTRLHELENCSVIEGHLQILLMFKTRPEDFRDLSFPKLIMITDYLLLFRVYGLESLKDLFPNLTVIRGSRLFFNYALVIFEMVHLKELGLYNLMNITRGSVRIEKNNELCYLATIDWSRILDSVEDNHIVLNKDDNEEC Motif0142_ems_3hM_2790_0001_0001_0001
DKTEFLKWMVKMLKHFADFVPDKTMVRELAQAVEEIYRQADDPDAQSLAKKVLDELRSKADS EVCPGMDIRNNLTRLHELENCSVIEGHLQILLMFKTRPEDFRDLSFPKLIMITDYLLLFRVYGLESLKDLFPNLTVIRGSRLFFNYALVIFEMVHLKELGLYNLMNITRGSVRIEKNNELCYLATIDWSRILDSVEDNHIVLNKDDNEEC Motif0026_ems_3hC_1517_0001_0001
DKVKEVQTLVEKLIELAARVNDPHLHSLALMLKVFAQSAKELNDKEDLDKVHKWARKVEKKLKS EVCPGMDIRNNLTRLHELENCSVIEGHLQILLMFKTRPEDFRDLSFPKLIMITDYLLLFRVYGLESLKDLFPNLTVIRGSRLFFNYALVIFEMVHLKELGLYNLMNITRGSVRIEKNNELCYLATIDWSRILDSVEDNHIVLNKDDNEEC ems_3hM_1289_000000018_0001
DKYDELVSTAASKVLTAMENNDKDTLREAAKELKKIVDNLKNEFLKLILKMVVKQAKELVDS EVCPGMDIRNNLTRLHELENCSVIEGHLQILLMFKTRPEDFRDLSFPKLIMITDYLLLFRVYGLESLKDLFPNLTVIRGSRLFFNYALVIFEMVHLKELGLYNLMNITRGSVRIEKNNELCYLATIDWSRILDSVEDNHIVLNKDDNEEC ems_3hM_2739_000000006_0001
DKYDELVSTAASKVLTAMENNDKDTLREAAKELKKIVDNLKNEFLKMLLKMVVEVAKEIVDS EVCPGMDIRNNLTRLHELENCSVIEGHLQILLMFKTRPEDFRDLSFPKLIMITDYLLLFRVYGLESLKDLFPNLTVIRGSRLFFNYALVIFEMVHLKELGLYNLMNITRGSVRIEKNNELCYLATIDWSRILDSVEDNHIVLNKDDNEEC ems_3hM_2739_000000000_0001
DLDELSETAQRVAKDLIKKAQTEQVRMSLKAVIWFIKVAQEANNEEIIKELQELLEHIYKEG EVCPGMDIRNNLTRLHELENCSVIEGHLQILLMFKTRPEDFRDLSFPKLIMITDYLLLFRVYGLESLKDLFPNLTVIRGSRLFFNYALVIFEMVHLKELGLYNLMNITRGSVRIEKNNELCYLATIDWSRILDSVEDNHIVLNKDDNEEC Motif0092_ems_3hM_2820_0001_0003_0001
DLDHVVKILLKLLYEAAKKNPEIKEFVKFALQFFADQATKMIQNPEKRKKAQSLAKTLIKRIG EVCPGMDIRNNLTRLHELENCSVIEGHLQILLMFKTRPEDFRDLSFPKLIMITDYLLLFRVYGLESLKDLFPNLTVIRGSRLFFNYALVIFEMVHLKELGLYNLMNITRGSVRIEKNNELCYLATIDWSRILDSVEDNHIVLNKDDNEEC Motif0318_ems_3hM_2341_0001_0001
DLDKEAKKVLKEARELRKKVQDPDIREVLEILAKLLEEAVKKKDEDLIRFILWFVQMVIKLARK EVCPGMDIRNNLTRLHELENCSVIEGHLQILLMFKTRPEDFRDLSFPKLIMITDYLLLFRVYGLESLKDLFPNLTVIRGSRLFFNYALVIFEMVHLKELGLYNLMNITRGSVRIEKNNELCYLATIDWSRILDSVEDNHIVLNKDDNEEC Motif0201_ems_3hM_524_0001_0002_0001
DLDKEAKKVLKEARELRKKVQDPEIRKALETLAKILEEAVKKKDEQLISFILFFVQMVIKFARS EVCPGMDIRNNLTRLHELENCSVIEGHLQILLMFKTRPEDFRDLSFPKLIMITDYLLLFRVYGLESLKDLFPNLTVIRGSRLFFNYALVIFEMVHLKELGLYNLMNITRGSVRIEKNNELCYLATIDWSRILDSVEDNHIVLNKDDNEEC Motif0170_ems_3hM_524_0001_0001
DLDKEAKKVLKEARELRKKVQDPFVRKVLESLAKILEEAVKKKDEDLIQFILLLVQLVIKFARK EVCPGMDIRNNLTRLHELENCSVIEGHLQILLMFKTRPEDFRDLSFPKLIMITDYLLLFRVYGLESLKDLFPNLTVIRGSRLFFNYALVIFEMVHLKELGLYNLMNITRGSVRIEKNNELCYLATIDWSRILDSVEDNHIVLNKDDNEEC ems_3hM_524_000000000_0001
DLDLLLLEFFTEFAGDPEEAVRRLIENLSEQLNLPPKEVLELLREELERLGDPELVRLVEKLLRE EVCPGMDIRNNLTRLHELENCSVIEGHLQILLMFKTRPEDFRDLSFPKLIMITDYLLLFRVYGLESLKDLFPNLTVIRGSRLFFNYALVIFEMVHLKELGLYNLMNITRGSVRIEKNNELCYLATIDWSRILDSVEDNHIVLNKDDNEEC pol_c68078bd548daad3d0e699638a646fa2_0001_000000027_0001_0001
DLEEELERLLRELGVDPFEVRFIVMFLEFMTRKLGDPEEAAKFLIELLRELGDPEAARLLEELLK EVCPGMDIRNNLTRLHELENCSVIEGHLQILLMFKTRPEDFRDLSFPKLIMITDYLLLFRVYGLESLKDLFPNLTVIRGSRLFFNYALVIFEMVHLKELGLYNLMNITRGSVRIEKNNELCYLATIDWSRILDSVEDNHIVLNKDDNEEC Motif0177_bcov_4helix_09045_0001_0001
DLEEELERLLRELGVDPMMVHFIVFFLESVTRMLGDPEEAAKLLIEILRLQGDPEAARLLEELLK EVCPGMDIRNNLTRLHELENCSVIEGHLQILLMFKTRPEDFRDLSFPKLIMITDYLLLFRVYGLESLKDLFPNLTVIRGSRLFFNYALVIFEMVHLKELGLYNLMNITRGSVRIEKNNELCYLATIDWSRILDSVEDNHIVLNKDDNEEC Motif0142_bcov_4helix_09045_0001_0001
DLEEEVERLRRLNPELSFVLEMLLMAAKVNREMAERLARLEEKHLEEEGDPERVKLVRILLELIR EVCPGMDIRNNLTRLHELENCSVIEGHLQILLMFKTRPEDFRDLSFPKLIMITDYLLLFRVYGLESLKDLFPNLTVIRGSRLFFNYALVIFEMVHLKELGLYNLMNITRGSVRIEKNNELCYLATIDWSRILDSVEDNHIVLNKDDNEEC Motif0202_bcov_4helix_00589_0001_0001
DLEEIVREYVERTKDPIAREALELLEEIKKEDPYLAHLLASFVVTAIERNDPELLKEVLKLIKRT EVCPGMDIRNNLTRLHELENCSVIEGHLQILLMFKTRPEDFRDLSFPKLIMITDYLLLFRVYGLESLKDLFPNLTVIRGSRLFFNYALVIFEMVHLKELGLYNLMNITRGSVRIEKNNELCYLATIDWSRILDSVEDNHIVLNKDDNEEC Motif0142_bcov_4helix_00192_0001_0001
DLEELLETLKELGNPALVQLVEMLIEALRRGDPEILRVLLSIAEDFAKILNDPVLEKVVKIAKKR EVCPGMDIRNNLTRLHELENCSVIEGHLQILLMFKTRPEDFRDLSFPKLIMITDYLLLFRVYGLESLKDLFPNLTVIRGSRLFFNYALVIFEMVHLKELGLYNLMNITRGSVRIEKNNELCYLATIDWSRILDSVEDNHIVLNKDDNEEC Motif0145_bcov_4helix_12869_0001_0001
DLEELSFKVARILLDVFHNASSEEEKKKVASVLRELLHLAQSPDPNVRRKAVEKALEFAQRLLS EVCPGMDIRNNLTRLHELENCSVIEGHLQILLMFKTRPEDFRDLSFPKLIMITDYLLLFRVYGLESLKDLFPNLTVIRGSRLFFNYALVIFEMVHLKELGLYNLMNITRGSVRIEKNNELCYLATIDWSRILDSVEDNHIVLNKDDNEEC Motif0349_ems_3hM_1916_0001_0001
DLEELVEEALKRAGVSPELIEEVKRSIKELKERGVSPEEINKLLLELLERINPEAVSLFFELAVE EVCPGMDIRNNLTRLHELENCSVIEGHLQILLMFKTRPEDFRDLSFPKLIMITDYLLLFRVYGLESLKDLFPNLTVIRGSRLFFNYALVIFEMVHLKELGLYNLMNITRGSVRIEKNNELCYLATIDWSRILDSVEDNHIVLNKDDNEEC Motif0181_bcov_4helix_10324_0001_0001
DLIAAVALLAQELGDEELQRLIELVARLENEGDPEKAKEILKEILELARRLGDPEVERLITKLLK EVCPGMDIRNNLTRLHELENCSVIEGHLQILLMFKTRPEDFRDLSFPKLIMITDYLLLFRVYGLESLKDLFPNLTVIRGSRLFFNYALVIFEMVHLKELGLYNLMNITRGSVRIEKNNELCYLATIDWSRILDSVEDNHIVLNKDDNEEC rif_7a0765bdceb96855ff847ce94d693920_0001_000000027_0001
DLKEKIKEALERGDEELLEKLLEELAEKFAGGDPEEKHRAKRLLEEAIKEGDKELLEFLLELLEN EVCPGMDIRNNLTRLHELENCSVIEGHLQILLMFKTRPEDFRDLSFPKLIMITDYLLLFRVYGLESLKDLFPNLTVIRGSRLFFNYALVIFEMVHLKELGLYNLMNITRGSVRIEKNNELCYLATIDWSRILDSVEDNHIVLNKDDNEEC pol_f8e2ace22f4270079804490486a09317_0001_000000001_0001
DLMEKMAKEFAEFVITEAVKIPDETQAKKMLKLVQKSLKLANVDPRVIKEVTEYFEELLRKS EVCPGMDIRNNLTRLHELENCSVIEGHLQILLMFKTRPEDFRDLSFPKLIMITDYLLLFRVYGLESLKDLFPNLTVIRGSRLFFNYALVIFEMVHLKELGLYNLMNITRGSVRIEKNNELCYLATIDWSRILDSVEDNHIVLNKDDNEEC Motif0139_ems_3hM_2112_0001_0002_0001
DLMELAFRVSLLAFEAYEKNDEDKVRTALKLLEKVIRIASQYDDPDYKFIRKLAEHVYKYIKHG EVCPGMDIRNNLTRLHELENCSVIEGHLQILLMFKTRPEDFRDLSFPKLIMITDYLLLFRVYGLESLKDLFPNLTVIRGSRLFFNYALVIFEMVHLKELGLYNLMNITRGSVRIEKNNELCYLATIDWSRILDSVEDNHIVLNKDDNEEC Motif0235_ems_3hM_2363_0001_0001
DLNVAADVFSVALELLLKTGDDSAHKAMEYATTVQERAIKGKLSEKDRKKLEKTLRKIEKKLRS EVCPGMDIRNNLTRLHELENCSVIEGHLQILLMFKTRPEDFRDLSFPKLIMITDYLLLFRVYGLESLKDLFPNLTVIRGSRLFFNYALVIFEMVHLKELGLYNLMNITRGSVRIEKNNELCYLATIDWSRILDSVEDNHIVLNKDDNEEC HHH_eva_0057_000000019_0001
DLREAFKVAMKALTLFDRIGDPELKKISKRAEEAAERYEKGKLSEEELERIIRELEQLLKDVS EVCPGMDIRNNLTRLHELENCSVIEGHLQILLMFKTRPEDFRDLSFPKLIMITDYLLLFRVYGLESLKDLFPNLTVIRGSRLFFNYALVIFEMVHLKELGLYNLMNITRGSVRIEKNNELCYLATIDWSRILDSVEDNHIVLNKDDNEEC Motif0348_HHH_eva_0325_0001_0003_0001
DLSDLALKVSMLAMEAYINNDEDKVRTALKLLEKVIRIASQYDDPKYKVIRETAETVYKKIKHG EVCPGMDIRNNLTRLHELENCSVIEGHLQILLMFKTRPEDFRDLSFPKLIMITDYLLLFRVYGLESLKDLFPNLTVIRGSRLFFNYALVIFEMVHLKELGLYNLMNITRGSVRIEKNNELCYLATIDWSRILDSVEDNHIVLNKDDNEEC Motif0092_ems_3hM_2363_0001_0001_0001
DLSEMVKKKLETLLQKVEKATDPEERKEAIRMIEAILQFIPDPNQQKLAKTVLELARKLD EVCPGMDIRNNLTRLHELENCSVIEGHLQILLMFKTRPEDFRDLSFPKLIMITDYLLLFRVYGLESLKDLFPNLTVIRGSRLFFNYALVIFEMVHLKELGLYNLMNITRGSVRIEKNNELCYLATIDWSRILDSVEDNHIVLNKDDNEEC Motif0233_ems_3hM_452_0001_0001
DLSEVETILRKIEEIARKQGNEIVVRLVEKLLKLLEEAKRKNDEELEKTVLFSAQILLLVVER EVCPGMDIRNNLTRLHELENCSVIEGHLQILLMFKTRPEDFRDLSFPKLIMITDYLLLFRVYGLESLKDLFPNLTVIRGSRLFFNYALVIFEMVHLKELGLYNLMNITRGSVRIEKNNELCYLATIDWSRILDSVEDNHIVLNKDDNEEC Motif0381_ems_3hM_1194_0001_0001
DLSRMIQDFITVFAKRAGVPSIHVEVSNGTIKLRVKGNNESAQSVSKAAKMLAKMLGVSVDVEVE EVCPGMDIRNNLTRLHELENCSVIEGHLQILLMFKTRPEDFRDLSFPKLIMITDYLLLFRVYGLESLKDLFPNLTVIRGSRLFFNYALVIFEMVHLKELGLYNLMNITRGSVRIEKNNELCYLATIDWSRILDSVEDNHIVLNKDDNEEC Motif0130_HEEHE_2395_0001_0001
DMDELVKKILKEIYELAKKDPRAKEFVKFMLQMVADAATMYIQNPEKRKKAQSLAKTLIKRIG EVCPGMDIRNNLTRLHELENCSVIEGHLQILLMFKTRPEDFRDLSFPKLIMITDYLLLFRVYGLESLKDLFPNLTVIRGSRLFFNYALVIFEMVHLKELGLYNLMNITRGSVRIEKNNELCYLATIDWSRILDSVEDNHIVLNKDDNEEC Motif0026_ems_3hM_2341_0001_0001_0001
DNEEWKKKARSLAESAKKLDPDPRVKLDADFLLWMLEVAVDNNDEEAVRIVLSLLEELWRKVKS EVCPGMDIRNNLTRLHELENCSVIEGHLQILLMFKTRPEDFRDLSFPKLIMITDYLLLFRVYGLESLKDLFPNLTVIRGSRLFFNYALVIFEMVHLKELGLYNLMNITRGSVRIEKNNELCYLATIDWSRILDSVEDNHIVLNKDDNEEC Motif0092_ems_3hM_1605_0001_0002_0001
DPDQILSELQKIAKKKGNEFALFLIRIILEIIRLGQVSEEDAKRLVKVAEELAK EVCPGMDIRNNLTRLHELENCSVIEGHLQILLMFKTRPEDFRDLSFPKLIMITDYLLLFRVYGLESLKDLFPNLTVIRGSRLFFNYALVIFEMVHLKELGLYNLMNITRGSVRIEKNNELCYLATIDWSRILDSVEDNHIVLNKDDNEEC ems_p1-15H-GBL-16H-GABBL-15H_0147_0001_0001_0001_000000004_0001
DPEFVKHMLELLAREAVRAPDPTISKRTLDIARKLIDDYTEDPTIQTDLRRFLERVYKEVKS EVCPGMDIRNNLTRLHELENCSVIEGHLQILLMFKTRPEDFRDLSFPKLIMITDYLLLFRVYGLESLKDLFPNLTVIRGSRLFFNYALVIFEMVHLKELGLYNLMNITRGSVRIEKNNELCYLATIDWSRILDSVEDNHIVLNKDDNEEC Motif0026_ems_3hM_2347_0001_0001
DPEKEIHKVAEKLLHAEENNDSETASKLAETLERLAEKLGDEFLRRILQRVRKAVEKALS EVCPGMDIRNNLTRLHELENCSVIEGHLQILLMFKTRPEDFRDLSFPKLIMITDYLLLFRVYGLESLKDLFPNLTVIRGSRLFFNYALVIFEMVHLKELGLYNLMNITRGSVRIEKNNELCYLATIDWSRILDSVEDNHIVLNKDDNEEC rif_ems_3hC_254_000000006_0001
DPEKWKKHLEDFFKTQLKRATTPEDLKFILFMAQLIVDLAETPEAQEIWKELKKLADKYSS EVCPGMDIRNNLTRLHELENCSVIEGHLQILLMFKTRPEDFRDLSFPKLIMITDYLLLFRVYGLESLKDLFPNLTVIRGSRLFFNYALVIFEMVHLKELGLYNLMNITRGSVRIEKNNELCYLATIDWSRILDSVEDNHIVLNKDDNEEC Motif0025_ems_3hM_1604_0001_0002_0001
DPELEERVEKLLRLNTEEAREELTELLSRLLNVSPEIAKFLVEVLLELLKKDPELAKFVIMMLLK EVCPGMDIRNNLTRLHELENCSVIEGHLQILLMFKTRPEDFRDLSFPKLIMITDYLLLFRVYGLESLKDLFPNLTVIRGSRLFFNYALVIFEMVHLKELGLYNLMNITRGSVRIEKNNELCYLATIDWSRILDSVEDNHIVLNKDDNEEC Motif0125_bcov_4helix_04349_0001_0001
DPESLNDQAFKLALKAVHLAKDEEIQKTVMTLAEQITELLQNNDPDSAKKAVEKLETILRRLQS EVCPGMDIRNNLTRLHELENCSVIEGHLQILLMFKTRPEDFRDLSFPKLIMITDYLLLFRVYGLESLKDLFPNLTVIRGSRLFFNYALVIFEMVHLKELGLYNLMNITRGSVRIEKNNELCYLATIDWSRILDSVEDNHIVLNKDDNEEC Motif0025_ems_3hC_372_0002_0001_0001_0001
DPFEEAFKVTMLLMELALHARDEEIEKILRTLAKLLRDAAENNDEELLKEVISKARKFIKDAFS EVCPGMDIRNNLTRLHELENCSVIEGHLQILLMFKTRPEDFRDLSFPKLIMITDYLLLFRVYGLESLKDLFPNLTVIRGSRLFFNYALVIFEMVHLKELGLYNLMNITRGSVRIEKNNELCYLATIDWSRILDSVEDNHIVLNKDDNEEC Motif0092_ems_3hC_1249_0001_0001_0001_0001
DPFELFHKLVEKAYEAFKKNDEDKLQEVLKTARDLSKKAQDPRLRFVLDIVVKMVEELIKS EVCPGMDIRNNLTRLHELENCSVIEGHLQILLMFKTRPEDFRDLSFPKLIMITDYLLLFRVYGLESLKDLFPNLTVIRGSRLFFNYALVIFEMVHLKELGLYNLMNITRGSVRIEKNNELCYLATIDWSRILDSVEDNHIVLNKDDNEEC Motif0246_ems_3hC_1468_0002_0001_0001
DPFTAMELVARVFELALEKNDEELQKEAETLMEIVIKAAENNDEEAVKEVIKRAKELLSKS EVCPGMDIRNNLTRLHELENCSVIEGHLQILLMFKTRPEDFRDLSFPKLIMITDYLLLFRVYGLESLKDLFPNLTVIRGSRLFFNYALVIFEMVHLKELGLYNLMNITRGSVRIEKNNELCYLATIDWSRILDSVEDNHIVLNKDDNEEC ems_3hC_897_0002_000000010_0001
DPHEEIFKVAMKLMHAVMRNDSETASKLAETLERLAEKLGDEELRKFLQKLRKKVEKMLS EVCPGMDIRNNLTRLHELENCSVIEGHLQILLMFKTRPEDFRDLSFPKLIMITDYLLLFRVYGLESLKDLFPNLTVIRGSRLFFNYALVIFEMVHLKELGLYNLMNITRGSVRIEKNNELCYLATIDWSRILDSVEDNHIVLNKDDNEEC Motif0166_ems_3hC_254_0002_0001_0001
DPKKEWDEIAKLLDTAAKNKDQDKVDKAVKLLKRVASEIGDPFLQHFAKNAEELATMIVKE EVCPGMDIRNNLTRLHELENCSVIEGHLQILLMFKTRPEDFRDLSFPKLIMITDYLLLFRVYGLESLKDLFPNLTVIRGSRLFFNYALVIFEMVHLKELGLYNLMNITRGSVRIEKNNELCYLATIDWSRILDSVEDNHIVLNKDDNEEC ems_3hM_616_000000000_0001
DPKRLDELRKFIETLLRKVTDPTAKELVKRALELAEEALKKQDPTLETKAFSLVIEAKAIQ EVCPGMDIRNNLTRLHELENCSVIEGHLQILLMFKTRPEDFRDLSFPKLIMITDYLLLFRVYGLESLKDLFPNLTVIRGSRLFFNYALVIFEMVHLKELGLYNLMNITRGSVRIEKNNELCYLATIDWSRILDSVEDNHIVLNKDDNEEC Motif0225_ems_3hM_3051_0001_0002_0001
DPNDEAFKVTFLLMHLAYHADDEEITKILRTLAKLLTDAAENNDEELLKEVISKARKFIKDVKS EVCPGMDIRNNLTRLHELENCSVIEGHLQILLMFKTRPEDFRDLSFPKLIMITDYLLLFRVYGLESLKDLFPNLTVIRGSRLFFNYALVIFEMVHLKELGLYNLMNITRGSVRIEKNNELCYLATIDWSRILDSVEDNHIVLNKDDNEEC Motif0025_ems_3hC_1249_0002_0001_0001_0001
DPRDELFKVLMTAMQRISRIPDKEKQKEVVKEATELLRRIAKDEKEKRAAEIASTNLKEIS EVCPGMDIRNNLTRLHELENCSVIEGHLQILLMFKTRPEDFRDLSFPKLIMITDYLLLFRVYGLESLKDLFPNLTVIRGSRLFFNYALVIFEMVHLKELGLYNLMNITRGSVRIEKNNELCYLATIDWSRILDSVEDNHIVLNKDDNEEC Motif0223_ems_3hM_482_0001_0001_0001
DPRERARLILEFLEFFGSIDDEIRRIVKELIEKIENGKLTPETLTRIVMKLQEKR EVCPGMDIRNNLTRLHELENCSVIEGHLQILLMFKTRPEDFRDLSFPKLIMITDYLLLFRVYGLESLKDLFPNLTVIRGSRLFFNYALVIFEMVHLKELGLYNLMNITRGSVRIEKNNELCYLATIDWSRILDSVEDNHIVLNKDDNEEC Motif0025_HHH_eva_0668_0001_0002_0001
DPSKELHKVYETAFKRIQSIPDKEKQKEVVKEATELLRRIAKDEEEKKIAEFLSLMLKIIS EVCPGMDIRNNLTRLHELENCSVIEGHLQILLMFKTRPEDFRDLSFPKLIMITDYLLLFRVYGLESLKDLFPNLTVIRGSRLFFNYALVIFEMVHLKELGLYNLMNITRGSVRIEKNNELCYLATIDWSRILDSVEDNHIVLNKDDNEEC ems_3hM_482_000000002_0001
DPTDEATEIWREALELINKDPDNAEEITKEAKKKLDEVRQNVPDPNKQHFVEFLIEAVEIFARG EVCPGMDIRNNLTRLHELENCSVIEGHLQILLMFKTRPEDFRDLSFPKLIMITDYLLLFRVYGLESLKDLFPNLTVIRGSRLFFNYALVIFEMVHLKELGLYNLMNITRGSVRIEKNNELCYLATIDWSRILDSVEDNHIVLNKDDNEEC Motif0318_ems_3hM_2058_0001_0001
DPTKLLEKLRRLAEKAKKDGADPFMVHMLQEFVTFVYKKDPRQVEEAVRLATKILEELAKQ EVCPGMDIRNNLTRLHELENCSVIEGHLQILLMFKTRPEDFRDLSFPKLIMITDYLLLFRVYGLESLKDLFPNLTVIRGSRLFFNYALVIFEMVHLKELGLYNLMNITRGSVRIEKNNELCYLATIDWSRILDSVEDNHIVLNKDDNEEC Motif0130_ems_3hC_291_0002_0001_0002_0001
DPVEEKFKRLETELFRSAIEGKISPEQALRILKKFKEKLKKKGKLSENVKKLWKKFKESVENMKK EVCPGMDIRNNLTRLHELENCSVIEGHLQILLMFKTRPEDFRDLSFPKLIMITDYLLLFRVYGLESLKDLFPNLTVIRGSRLFFNYALVIFEMVHLKELGLYNLMNITRGSVRIEKNNELCYLATIDWSRILDSVEDNHIVLNKDDNEEC Motif0125_HHH_eva_0370_0001_0001
DQDTVEKILRELEKVVRELDTPEAREVLEAAQELAEKAKKAQNPEQQKFLIWFIKALLDFLNR EVCPGMDIRNNLTRLHELENCSVIEGHLQILLMFKTRPEDFRDLSFPKLIMITDYLLLFRVYGLESLKDLFPNLTVIRGSRLFFNYALVIFEMVHLKELGLYNLMNITRGSVRIEKNNELCYLATIDWSRILDSVEDNHIVLNKDDNEEC Motif0113_ems_3hM_78_0001_0001_0001
DQEEIIRLAVEMIAIFAGVPSVSVTSSNGKFKVTLKGQDESAKEARKYIEDWARKAGIDLKVQID EVCPGMDIRNNLTRLHELENCSVIEGHLQILLMFKTRPEDFRDLSFPKLIMITDYLLLFRVYGLESLKDLFPNLTVIRGSRLFFNYALVIFEMVHLKELGLYNLMNITRGSVRIEKNNELCYLATIDWSRILDSVEDNHIVLNKDDNEEC Motif0139_HEEHE_0007_0001_0001
DQEELSHELLKILLEIAERADKEEVRKTAEELIERLLRAYLNRDEELATRIAEEALRWIEKFE EVCPGMDIRNNLTRLHELENCSVIEGHLQILLMFKTRPEDFRDLSFPKLIMITDYLLLFRVYGLESLKDLFPNLTVIRGSRLFFNYALVIFEMVHLKELGLYNLMNITRGSVRIEKNNELCYLATIDWSRILDSVEDNHIVLNKDDNEEC pol_3h_hb1_6090_000000003_0001
DQEEVDKLHEKLTKFANSVGSEEAFKALFKFMHLVARAQYVPDPTERKKLLDSASKVAKSVIS EVCPGMDIRNNLTRLHELENCSVIEGHLQILLMFKTRPEDFRDLSFPKLIMITDYLLLFRVYGLESLKDLFPNLTVIRGSRLFFNYALVIFEMVHLKELGLYNLMNITRGSVRIEKNNELCYLATIDWSRILDSVEDNHIVLNKDDNEEC Motif0113_ems_3hC_416_0001_0001_0001
DQELLKTVDKAADILKKLIPDPRAQKLADEIKKMVKDLINSPDPTQRSFAEALAELLWHFVKR EVCPGMDIRNNLTRLHELENCSVIEGHLQILLMFKTRPEDFRDLSFPKLIMITDYLLLFRVYGLESLKDLFPNLTVIRGSRLFFNYALVIFEMVHLKELGLYNLMNITRGSVRIEKNNELCYLATIDWSRILDSVEDNHIVLNKDDNEEC Motif0349_ems_3hM_1735_0001_0001
DQKRLHELAHHLFRLAFHIQDERLVKELLELMEELLRRSKVEESQRAIRFLIRAAKIFFRH EVCPGMDIRNNLTRLHELENCSVIEGHLQILLMFKTRPEDFRDLSFPKLIMITDYLLLFRVYGLESLKDLFPNLTVIRGSRLFFNYALVIFEMVHLKELGLYNLMNITRGSVRIEKNNELCYLATIDWSRILDSVEDNHIVLNKDDNEEC rif_3h_hb1_2688_000000028_0001
DREEKQEELEKISKEIADRFSDWREVERIAEELREEAEEKRDDEAWLIAHSLLHLAEELRER EVCPGMDIRNNLTRLHELENCSVIEGHLQILLMFKTRPEDFRDLSFPKLIMITDYLLLFRVYGLESLKDLFPNLTVIRGSRLFFNYALVIFEMVHLKELGLYNLMNITRGSVRIEKNNELCYLATIDWSRILDSVEDNHIVLNKDDNEEC pol_3h_hb1_5971_000000010_0001
DREEMQRQIKSLITDAQRRNDTFLLHMVIDFAKFAAKKYQDPTVEKLAKYAEEVVKKLS EVCPGMDIRNNLTRLHELENCSVIEGHLQILLMFKTRPEDFRDLSFPKLIMITDYLLLFRVYGLESLKDLFPNLTVIRGSRLFFNYALVIFEMVHLKELGLYNLMNITRGSVRIEKNNELCYLATIDWSRILDSVEDNHIVLNKDDNEEC Motif0130_ems_3hM_1202_0001_0001
DREVQLLALFLSRLPPEHIKRDLEELRELIGDPRKIKEVLEKLVEILRKLGNPEAARLAEELVRK EVCPGMDIRNNLTRLHELENCSVIEGHLQILLMFKTRPEDFRDLSFPKLIMITDYLLLFRVYGLESLKDLFPNLTVIRGSRLFFNYALVIFEMVHLKELGLYNLMNITRGSVRIEKNNELCYLATIDWSRILDSVEDNHIVLNKDDNEEC pol_7c9c12ae4ef31379bdc81b19918901a4_0001_1_000000001_0001_0001
DRIIKTAIAMIRSSIKELRELNLEEAVRHQEHLLRLAEDALRRNDEDLARRAFKLAQRFARKIL EVCPGMDIRNNLTRLHELENCSVIEGHLQILLMFKTRPEDFRDLSFPKLIMITDYLLLFRVYGLESLKDLFPNLTVIRGSRLFFNYALVIFEMVHLKELGLYNLMNITRGSVRIEKNNELCYLATIDWSRILDSVEDNHIVLNKDDNEEC rif_3h_hb1_2387_000000003_0001
DRKVDEAVFTALQRWFKARQEGDEEKQKSIRKWLQSFVKKVQDPDAEEALKKFEKMISEISK EVCPGMDIRNNLTRLHELENCSVIEGHLQILLMFKTRPEDFRDLSFPKLIMITDYLLLFRVYGLESLKDLFPNLTVIRGSRLFFNYALVIFEMVHLKELGLYNLMNITRGSVRIEKNNELCYLATIDWSRILDSVEDNHIVLNKDDNEEC Motif0235_ems_3hC_20_0002_0001_0001
DSDFLSRMVQFLVKLAKESSDQDDAERLLSMAQLAAEFAGIPEAQTQVKQWTEEVRRHL EVCPGMDIRNNLTRLHELENCSVIEGHLQILLMFKTRPEDFRDLSFPKLIMITDYLLLFRVYGLESLKDLFPNLTVIRGSRLFFNYALVIFEMVHLKELGLYNLMNITRGSVRIEKNNELCYLATIDWSRILDSVEDNHIVLNKDDNEEC Motif0234_ems_3hC_1325_0001_0001_0001
DSDKLKKLLKEATKKGDLEMAFKVAMIAMREGDKEVQKLAQEAAEKLIKS EVCPGMDIRNNLTRLHELENCSVIEGHLQILLMFKTRPEDFRDLSFPKLIMITDYLLLFRVYGLESLKDLFPNLTVIRGSRLFFNYALVIFEMVHLKELGLYNLMNITRGSVRIEKNNELCYLATIDWSRILDSVEDNHIVLNKDDNEEC Motif0026_p1-14H-GBL-14H-GBL-16H_0429_0001_0001_0002_0001_0001
DSDKVKETATKLLKKASSDERELFKVALWAMEKLNEAQRNNDPKSVEVLKKFIETVHKLAES EVCPGMDIRNNLTRLHELENCSVIEGHLQILLMFKTRPEDFRDLSFPKLIMITDYLLLFRVYGLESLKDLFPNLTVIRGSRLFFNYALVIFEMVHLKELGLYNLMNITRGSVRIEKNNELCYLATIDWSRILDSVEDNHIVLNKDDNEEC Motif0092_ems_3hM_3388_0001_0001_0001
DSEDVKKIVKTAKKLVDQVSNEEQLRMLKKLITKAEKLVKNGNLELAEMLARLVETFAKFG EVCPGMDIRNNLTRLHELENCSVIEGHLQILLMFKTRPEDFRDLSFPKLIMITDYLLLFRVYGLESLKDLFPNLTVIRGSRLFFNYALVIFEMVHLKELGLYNLMNITRGSVRIEKNNELCYLATIDWSRILDSVEDNHIVLNKDDNEEC Motif0175_ems_3hM_3384_0001_0001
DSEEVKDLSKRLQEAAEKAQDPNMLDKAFKVWFQLVEAYNNNDEDKVKDASKKAKEVIKTIDS EVCPGMDIRNNLTRLHELENCSVIEGHLQILLMFKTRPEDFRDLSFPKLIMITDYLLLFRVYGLESLKDLFPNLTVIRGSRLFFNYALVIFEMVHLKELGLYNLMNITRGSVRIEKNNELCYLATIDWSRILDSVEDNHIVLNKDDNEEC Motif0092_ems_3hC_581_0002_0001_0001
DSFEIAMEVMHKVATALYQNDEEKVKRLVTEAKKQAKKLGDEELKRIIERLEEVAKKLLKS EVCPGMDIRNNLTRLHELENCSVIEGHLQILLMFKTRPEDFRDLSFPKLIMITDYLLLFRVYGLESLKDLFPNLTVIRGSRLFFNYALVIFEMVHLKELGLYNLMNITRGSVRIEKNNELCYLATIDWSRILDSVEDNHIVLNKDDNEEC Motif0144_ems_3hM_2946_0001_0002_0001
DSKEIEELRDKIRKIAKEKQDPLIEELAKKVDKLLKLVRKGLLDETLATFMARFLWSFASSM EVCPGMDIRNNLTRLHELENCSVIEGHLQILLMFKTRPEDFRDLSFPKLIMITDYLLLFRVYGLESLKDLFPNLTVIRGSRLFFNYALVIFEMVHLKELGLYNLMNITRGSVRIEKNNELCYLATIDWSRILDSVEDNHIVLNKDDNEEC Motif0233_ems_3hC_721_0001_0001_0002_0001
DSKEIEELRDKIRKIAKEVQNPRVEALAWFVDMALKAVRMGTLDETEATKVARDLWSLASSS EVCPGMDIRNNLTRLHELENCSVIEGHLQILLMFKTRPEDFRDLSFPKLIMITDYLLLFRVYGLESLKDLFPNLTVIRGSRLFFNYALVIFEMVHLKELGLYNLMNITRGSVRIEKNNELCYLATIDWSRILDSVEDNHIVLNKDDNEEC Motif0144_ems_3hC_721_0001_0001_0001
DSRKLLDILVKAMEKGDSDAVRKVITIAEREGDEFVVWMARVALFIIEL EVCPGMDIRNNLTRLHELENCSVIEGHLQILLMFKTRPEDFRDLSFPKLIMITDYLLLFRVYGLESLKDLFPNLTVIRGSRLFFNYALVIFEMVHLKELGLYNLMNITRGSVRIEKNNELCYLATIDWSRILDSVEDNHIVLNKDDNEEC ems_p1-14H-GBL-14H-GBL-15H_0453_0001_0001_0002_000000003_0001
DTDETLKKLKEIAKEAKKKNDEKLLREVLNTVFRIIMTAMQNNDEKLKRKADKVAEEILKIYR EVCPGMDIRNNLTRLHELENCSVIEGHLQILLMFKTRPEDFRDLSFPKLIMITDYLLLFRVYGLESLKDLFPNLTVIRGSRLFFNYALVIFEMVHLKELGLYNLMNITRGSVRIEKNNELCYLATIDWSRILDSVEDNHIVLNKDDNEEC Motif0223_ems_3hM_2901_0001_0001_0001
DTDTLVKQIKKVATTLAKEAKSEEDVKKAEKKLQEWLDKLNVDEVLQFFAHNLLRRVYEMLS EVCPGMDIRNNLTRLHELENCSVIEGHLQILLMFKTRPEDFRDLSFPKLIMITDYLLLFRVYGLESLKDLFPNLTVIRGSRLFFNYALVIFEMVHLKELGLYNLMNITRGSVRIEKNNELCYLATIDWSRILDSVEDNHIVLNKDDNEEC Motif0202_ems_3hC_1017_0001_0001_0001
DTEEIEKELRKIQEIARRVNNDFLAFIAEVAIWLLKIVSKDPRLRENLKDMLKEAREASKRS EVCPGMDIRNNLTRLHELENCSVIEGHLQILLMFKTRPEDFRDLSFPKLIMITDYLLLFRVYGLESLKDLFPNLTVIRGSRLFFNYALVIFEMVHLKELGLYNLMNITRGSVRIEKNNELCYLATIDWSRILDSVEDNHIVLNKDDNEEC ems_3hM_3029_000000011_0001
DTQTLIKIVTDLAREVIKRVQDEFVQRVAKEMAKLVQKSRDPQLARFVSWFLKILLKFT EVCPGMDIRNNLTRLHELENCSVIEGHLQILLMFKTRPEDFRDLSFPKLIMITDYLLLFRVYGLESLKDLFPNLTVIRGSRLFFNYALVIFEMVHLKELGLYNLMNITRGSVRIEKNNELCYLATIDWSRILDSVEDNHIVLNKDDNEEC Motif0202_ems_3hC_1007_0001_0001
DVDKALEIARTLEKLVKKDPSSSEILAWFVKVLADYVEMLATDEEQKKIAETIKRIAKKLES EVCPGMDIRNNLTRLHELENCSVIEGHLQILLMFKTRPEDFRDLSFPKLIMITDYLLLFRVYGLESLKDLFPNLTVIRGSRLFFNYALVIFEMVHLKELGLYNLMNITRGSVRIEKNNELCYLATIDWSRILDSVEDNHIVLNKDDNEEC Motif0290_ems_3hC_1570_0001_0001_0001
DVEDLSKEAQKLAHWANNLRDPNVLTKVMRLIQLVLEAAFNGDKDTAKKLVEKAQKLVKSD EVCPGMDIRNNLTRLHELENCSVIEGHLQILLMFKTRPEDFRDLSFPKLIMITDYLLLFRVYGLESLKDLFPNLTVIRGSRLFFNYALVIFEMVHLKELGLYNLMNITRGSVRIEKNNELCYLATIDWSRILDSVEDNHIVLNKDDNEEC Motif0129_ems_3hC_811_0001_0001
DVEDVVKDLIKELKEAKKSNDEDKLRFVSMLAKMAAEALKSFPDPHTQELAKQLEKVLKSVQS EVCPGMDIRNNLTRLHELENCSVIEGHLQILLMFKTRPEDFRDLSFPKLIMITDYLLLFRVYGLESLKDLFPNLTVIRGSRLFFNYALVIFEMVHLKELGLYNLMNITRGSVRIEKNNELCYLATIDWSRILDSVEDNHIVLNKDDNEEC ems_3hM_523_000000001_0001
DVEELLKEAIERGDPRSVEFLVQWLFLELERELGNPEEATEIIKEIAKKLGDPLIEELAEKLLEW EVCPGMDIRNNLTRLHELENCSVIEGHLQILLMFKTRPEDFRDLSFPKLIMITDYLLLFRVYGLESLKDLFPNLTVIRGSRLFFNYALVIFEMVHLKELGLYNLMNITRGSVRIEKNNELCYLATIDWSRILDSVEDNHIVLNKDDNEEC pol_b7eb9abba532554913ef4e01b724eab7_0001_000000000_0001
DVEFWKLLLDMVVTALSEQISDEETSKTLKKIADTAKKQADKVDDPDTSQKVLESALEKALKLG EVCPGMDIRNNLTRLHELENCSVIEGHLQILLMFKTRPEDFRDLSFPKLIMITDYLLLFRVYGLESLKDLFPNLTVIRGSRLFFNYALVIFEMVHLKELGLYNLMNITRGSVRIEKNNELCYLATIDWSRILDSVEDNHIVLNKDDNEEC Motif0223_ems_3hC_343_0001_0001
DVEKKAKEAIKLARKKGDEFAVFMLEVLAEAYRRGQLDKNLADEVIEFIIRALRS EVCPGMDIRNNLTRLHELENCSVIEGHLQILLMFKTRPEDFRDLSFPKLIMITDYLLLFRVYGLESLKDLFPNLTVIRGSRLFFNYALVIFEMVHLKELGLYNLMNITRGSVRIEKNNELCYLATIDWSRILDSVEDNHIVLNKDDNEEC ems_p1-15H-GBL-16H-GABBL-16H_0041_0001_0001_0002_000000020_0001
DVFFLLMQAILLAIRQGDEKAVKKLKKLLQALLRGLTSEETAKRRAETILKRLRS EVCPGMDIRNNLTRLHELENCSVIEGHLQILLMFKTRPEDFRDLSFPKLIMITDYLLLFRVYGLESLKDLFPNLTVIRGSRLFFNYALVIFEMVHLKELGLYNLMNITRGSVRIEKNNELCYLATIDWSRILDSVEDNHIVLNKDDNEEC Motif0182_p1-15H-GBL-16H-GABBL-16H_0184_0001_0001_0001_0001_0001
DVFTLALRVMERLLELYKLDTPEARKEVKKVIKKLREIKKNLTNEAAKLAIEVAVKAAEMVLKG EVCPGMDIRNNLTRLHELENCSVIEGHLQILLMFKTRPEDFRDLSFPKLIMITDYLLLFRVYGLESLKDLFPNLTVIRGSRLFFNYALVIFEMVHLKELGLYNLMNITRGSVRIEKNNELCYLATIDWSRILDSVEDNHIVLNKDDNEEC Motif0170_ems_3hM_562_0001_0001
DVLDKAITLWFIVVRIAFEKNDPRVETELKKADEILEKAMKKNDKDSLKKAADILEKIVKSG EVCPGMDIRNNLTRLHELENCSVIEGHLQILLMFKTRPEDFRDLSFPKLIMITDYLLLFRVYGLESLKDLFPNLTVIRGSRLFFNYALVIFEMVHLKELGLYNLMNITRGSVRIEKNNELCYLATIDWSRILDSVEDNHIVLNKDDNEEC Motif0092_ems_3hC_739_0001_0001_0001
DVMEEAFTVWFQLENLAFRVDDPEQRKTVDTLSKLLQEAADRGDRELLKKVIKTARDVISKVNS EVCPGMDIRNNLTRLHELENCSVIEGHLQILLMFKTRPEDFRDLSFPKLIMITDYLLLFRVYGLESLKDLFPNLTVIRGSRLFFNYALVIFEMVHLKELGLYNLMNITRGSVRIEKNNELCYLATIDWSRILDSVEDNHIVLNKDDNEEC Motif0168_ems_3hM_2202_0001_0001
DVQEEAKTVRKQLEELKKRVDDPEMRKAVDNLSKLLEEAVKRGDRRTLEFVIFMARIVISYVNS EVCPGMDIRNNLTRLHELENCSVIEGHLQILLMFKTRPEDFRDLSFPKLIMITDYLLLFRVYGLESLKDLFPNLTVIRGSRLFFNYALVIFEMVHLKELGLYNLMNITRGSVRIEKNNELCYLATIDWSRILDSVEDNHIVLNKDDNEEC Motif0170_ems_3hM_2202_0001_0001
DVRTLATRVKQRLTELAHLDTPEARKEVKKVIKKLREIKKNLTTEEEKHIIEAAVFIAELLLLG EVCPGMDIRNNLTRLHELENCSVIEGHLQILLMFKTRPEDFRDLSFPKLIMITDYLLLFRVYGLESLKDLFPNLTVIRGSRLFFNYALVIFEMVHLKELGLYNLMNITRGSVRIEKNNELCYLATIDWSRILDSVEDNHIVLNKDDNEEC Motif0125_ems_3hM_562_0001_0001
DVSEVAEQVKKVIEELKKQLRDPHNKKRLDEVKKEVEEAEKRNDKDLLFKLMFKAMQVWWEG EVCPGMDIRNNLTRLHELENCSVIEGHLQILLMFKTRPEDFRDLSFPKLIMITDYLLLFRVYGLESLKDLFPNLTVIRGSRLFFNYALVIFEMVHLKELGLYNLMNITRGSVRIEKNNELCYLATIDWSRILDSVEDNHIVLNKDDNEEC Motif0083_ems_3hM_2375_0001_0001
DWHASIRLSFHEDDQDRADRVFEEIIRLIREATEHARRHNLESRSSVHVHEDGDTIHVEVRVSNR EVCPGMDIRNNLTRLHELENCSVIEGHLQILLMFKTRPEDFRDLSFPKLIMITDYLLLFRVYGLESLKDLFPNLTVIRGSRLFFNYALVIFEMVHLKELGLYNLMNITRGSVRIEKNNELCYLATIDWSRILDSVEDNHIVLNKDDNEEC pol_EHEE_hb1_1679_000000018_0001
DWKEVTDSAKESLTILYKLNVDPSELETAARFLKLIAEMVVPDEDTTKTVQKQIEELLQRAQS EVCPGMDIRNNLTRLHELENCSVIEGHLQILLMFKTRPEDFRDLSFPKLIMITDYLLLFRVYGLESLKDLFPNLTVIRGSRLFFNYALVIFEMVHLKELGLYNLMNITRGSVRIEKNNELCYLATIDWSRILDSVEDNHIVLNKDDNEEC Motif0223_ems_3hM_3701_0001_0002_0001
DWQDLLRSLKKMAQEAIKNNDEDTARFVLSFVDMARETATENREEFDKLLKTLETQLKQWKG EVCPGMDIRNNLTRLHELENCSVIEGHLQILLMFKTRPEDFRDLSFPKLIMITDYLLLFRVYGLESLKDLFPNLTVIRGSRLFFNYALVIFEMVHLKELGLYNLMNITRGSVRIEKNNELCYLATIDWSRILDSVEDNHIVLNKDDNEEC Motif0202_ems_3hC_786_0001_0001_0001
DYEELQRTANKLLDKFIKKAQDPVLRETAKDLKETLNKLVKSVEDPKERNKVLEFLAAMVQMFV EVCPGMDIRNNLTRLHELENCSVIEGHLQILLMFKTRPEDFRDLSFPKLIMITDYLLLFRVYGLESLKDLFPNLTVIRGSRLFFNYALVIFEMVHLKELGLYNLMNITRGSVRIEKNNELCYLATIDWSRILDSVEDNHIVLNKDDNEEC ems_3hM_2326_000000003_0001
DYEELYKKAQKLIKKAKSLPNPFAQKIAKDLERLLRTASNVPDETTSKTLIEIVWFSVAIVLG EVCPGMDIRNNLTRLHELENCSVIEGHLQILLMFKTRPEDFRDLSFPKLIMITDYLLLFRVYGLESLKDLFPNLTVIRGSRLFFNYALVIFEMVHLKELGLYNLMNITRGSVRIEKNNELCYLATIDWSRILDSVEDNHIVLNKDDNEEC Motif0343_ems_3hC_123_0001_0001
DYQDELKKAETLLTKLKKHAEDPLAQAVADSLIKALRDALKRNDKDKVEFVVLLAKIVVEAV EVCPGMDIRNNLTRLHELENCSVIEGHLQILLMFKTRPEDFRDLSFPKLIMITDYLLLFRVYGLESLKDLFPNLTVIRGSRLFFNYALVIFEMVHLKELGLYNLMNITRGSVRIEKNNELCYLATIDWSRILDSVEDNHIVLNKDDNEEC ems_3hC_605_0001_000000000_0001
DYQKLAEQVFTLVFLIMQLAKDHEFEESAQELMDRATEALEKKDEDTLKELVKKLKELVDKAKS EVCPGMDIRNNLTRLHELENCSVIEGHLQILLMFKTRPEDFRDLSFPKLIMITDYLLLFRVYGLESLKDLFPNLTVIRGSRLFFNYALVIFEMVHLKELGLYNLMNITRGSVRIEKNNELCYLATIDWSRILDSVEDNHIVLNKDDNEEC Motif0129_ems_3hM_1034_0001_0001_0001
DYRKVIEQLRKYAKKHGNDAAEQAVKQLEEAEKENDEEYLKMLAKFAKKFVEQ EVCPGMDIRNNLTRLHELENCSVIEGHLQILLMFKTRPEDFRDLSFPKLIMITDYLLLFRVYGLESLKDLFPNLTVIRGSRLFFNYALVIFEMVHLKELGLYNLMNITRGSVRIEKNNELCYLATIDWSRILDSVEDNHIVLNKDDNEEC Motif0065_p1-15H-GBL-16H-GBL-16H_0456_0001_0001_0001_0001_0001
EEAKKVVDTLLKIAEEAVKRNDQDTIRFVQMMVQLIEKNARDPRQKKLARDALETIKRLN EVCPGMDIRNNLTRLHELENCSVIEGHLQILLMFKTRPEDFRDLSFPKLIMITDYLLLFRVYGLESLKDLFPNLTVIRGSRLFFNYALVIFEMVHLKELGLYNLMNITRGSVRIEKNNELCYLATIDWSRILDSVEDNHIVLNKDDNEEC Motif0201_ems_3hC_936_0001_0001_0001_0001
EEESEKIKKQLDKVLKIVRSVNNPFLTFMAEVLVRFAKKALDNGDKDVAREILKFARDLSKQAS EVCPGMDIRNNLTRLHELENCSVIEGHLQILLMFKTRPEDFRDLSFPKLIMITDYLLLFRVYGLESLKDLFPNLTVIRGSRLFFNYALVIFEMVHLKELGLYNLMNITRGSVRIEKNNELCYLATIDWSRILDSVEDNHIVLNKDDNEEC ems_3hM_805_000000006_0001
EEETKKTVETLLRQLEEALEKNDKDTATEVLKKLEEVAKKIPDEFIRWMINAMVDQAKKLLS EVCPGMDIRNNLTRLHELENCSVIEGHLQILLMFKTRPEDFRDLSFPKLIMITDYLLLFRVYGLESLKDLFPNLTVIRGSRLFFNYALVIFEMVHLKELGLYNLMNITRGSVRIEKNNELCYLATIDWSRILDSVEDNHIVLNKDDNEEC Motif0092_ems_3hM_684_0001_0001_0001
EEVRKEVKKVEEYVKEALKQNNEELRKTAMALLFYLIMKAMRYNPELAKEVRTKADKLVKQLRS EVCPGMDIRNNLTRLHELENCSVIEGHLQILLMFKTRPEDFRDLSFPKLIMITDYLLLFRVYGLESLKDLFPNLTVIRGSRLFFNYALVIFEMVHLKELGLYNLMNITRGSVRIEKNNELCYLATIDWSRILDSVEDNHIVLNKDDNEEC ems_3hM_3000_000000027_0001
EPDEVEELLRQVLEKAIKNNDEDVMDKAFKLWMILAHAIMRGDEEKARKVEKEARTLWSQT EVCPGMDIRNNLTRLHELENCSVIEGHLQILLMFKTRPEDFRDLSFPKLIMITDYLLLFRVYGLESLKDLFPNLTVIRGSRLFFNYALVIFEMVHLKELGLYNLMNITRGSVRIEKNNELCYLATIDWSRILDSVEDNHIVLNKDDNEEC ems_3hM_2108_000000009_0001
GEDETKQLKTYVKQAKKHANDPNLQTLLDELLEKADKASKNNDEEALKKALKQVFELWFKANT EVCPGMDIRNNLTRLHELENCSVIEGHLQILLMFKTRPEDFRDLSFPKLIMITDYLLLFRVYGLESLKDLFPNLTVIRGSRLFFNYALVIFEMVHLKELGLYNLMNITRGSVRIEKNNELCYLATIDWSRILDSVEDNHIVLNKDDNEEC Motif0089_ems_3hC_535_0001_0001_0001
GEELEEKAKEAAKKRDPELIKELVELLKEARERGDKDLVREIIKALRLAIRLNPEVFEIALEVYN EVCPGMDIRNNLTRLHELENCSVIEGHLQILLMFKTRPEDFRDLSFPKLIMITDYLLLFRVYGLESLKDLFPNLTVIRGSRLFFNYALVIFEMVHLKELGLYNLMNITRGSVRIEKNNELCYLATIDWSRILDSVEDNHIVLNKDDNEEC rif_55976c1d843929bf06a464979aa8c477_0001_1_000000026_0001
GEELQKQAKTLSKLLTQAIKENDKEKLKKLIKTANTLADEITDPTAQEILFEAIMKALNVIMG EVCPGMDIRNNLTRLHELENCSVIEGHLQILLMFKTRPEDFRDLSFPKLIMITDYLLLFRVYGLESLKDLFPNLTVIRGSRLFFNYALVIFEMVHLKELGLYNLMNITRGSVRIEKNNELCYLATIDWSRILDSVEDNHIVLNKDDNEEC Motif0168_ems_3hC_1397_0001_0001
GEELTKTLKTLVKQAKKHANDPMLQTALDSLLELADKASKNNDEDALKFALLFVQMLYKFATL EVCPGMDIRNNLTRLHELENCSVIEGHLQILLMFKTRPEDFRDLSFPKLIMITDYLLLFRVYGLESLKDLFPNLTVIRGSRLFFNYALVIFEMVHLKELGLYNLMNITRGSVRIEKNNELCYLATIDWSRILDSVEDNHIVLNKDDNEEC Motif0223_ems_3hC_535_0001_0001_0001_0001
GEELTKTLKTLVKQAKKLANDPLVQTMLDELLEKADKASKNNDEEKLETALFSVEILYFLANR EVCPGMDIRNNLTRLHELENCSVIEGHLQILLMFKTRPEDFRDLSFPKLIMITDYLLLFRVYGLESLKDLFPNLTVIRGSRLFFNYALVIFEMVHLKELGLYNLMNITRGSVRIEKNNELCYLATIDWSRILDSVEDNHIVLNKDDNEEC Motif0181_ems_3hC_535_0001_0001
GKEEMSKVMELWFRAVHLALSPNPEDQETAKELVKQAKELANKANDPVAQEAAKEIEKDVRSNL EVCPGMDIRNNLTRLHELENCSVIEGHLQILLMFKTRPEDFRDLSFPKLIMITDYLLLFRVYGLESLKDLFPNLTVIRGSRLFFNYALVIFEMVHLKELGLYNLMNITRGSVRIEKNNELCYLATIDWSRILDSVEDNHIVLNKDDNEEC Motif0092_ems_3hC_436_0001_0001_0001_0001
GPEELEELLRRLGKLSPEEIQLVVEKFERLERELGDPKEAAKDLLEFLEAFGSPAREAVELLLRK EVCPGMDIRNNLTRLHELENCSVIEGHLQILLMFKTRPEDFRDLSFPKLIMITDYLLLFRVYGLESLKDLFPNLTVIRGSRLFFNYALVIFEMVHLKELGLYNLMNITRGSVRIEKNNELCYLATIDWSRILDSVEDNHIVLNKDDNEEC pol_8c3bcfb652c4f7783ac1032f5201e2b1_0001_000000015_0001_0001
GPLERELKRAVEEGDLDLVIKLLRLLLKLTGDPNIEFLILLLEMIKKTNPEVAKELAREIAKLVE EVCPGMDIRNNLTRLHELENCSVIEGHLQILLMFKTRPEDFRDLSFPKLIMITDYLLLFRVYGLESLKDLFPNLTVIRGSRLFFNYALVIFEMVHLKELGLYNLMNITRGSVRIEKNNELCYLATIDWSRILDSVEDNHIVLNKDDNEEC Motif0223_bcov_4helix_10750_0001_0001
GQELSETAKTILTEAKKLARDPFLQFILDMIKFEVEVAEKKNDDEMLKSALRAAEIVYKKVKS EVCPGMDIRNNLTRLHELENCSVIEGHLQILLMFKTRPEDFRDLSFPKLIMITDYLLLFRVYGLESLKDLFPNLTVIRGSRLFFNYALVIFEMVHLKELGLYNLMNITRGSVRIEKNNELCYLATIDWSRILDSVEDNHIVLNKDDNEEC Motif0026_ems_3hM_1722_0001_0001_0001
HREWRYHSTFDARDDEAATEAFREHAELIFRASELAQRLGLKVENSFHLREDGDKVHLHSEVRIS EVCPGMDIRNNLTRLHELENCSVIEGHLQILLMFKTRPEDFRDLSFPKLIMITDYLLLFRVYGLESLKDLFPNLTVIRGSRLFFNYALVIFEMVHLKELGLYNLMNITRGSVRIEKNNELCYLATIDWSRILDSVEDNHIVLNKDDNEEC pol_EHEE_hb1_5156_000000022_0001
IDEVEEVRKRLEKLWRKTGDDTFEMLRFFLEVALEAVKEGYINPELARKLARRLQELIKHLM EVCPGMDIRNNLTRLHELENCSVIEGHLQILLMFKTRPEDFRDLSFPKLIMITDYLLLFRVYGLESLKDLFPNLTVIRGSRLFFNYALVIFEMVHLKELGLYNLMNITRGSVRIEKNNELCYLATIDWSRILDSVEDNHIVLNKDDNEEC Motif0092_HHH_eva_0265_0001_0001_0001
KDEVTKKVLTELRKVLKTYSDYDTVLEVALKLATKVMEDDPRQSEAAFIALLIFFEELQKKQG EVCPGMDIRNNLTRLHELENCSVIEGHLQILLMFKTRPEDFRDLSFPKLIMITDYLLLFRVYGLESLKDLFPNLTVIRGSRLFFNYALVIFEMVHLKELGLYNLMNITRGSVRIEKNNELCYLATIDWSRILDSVEDNHIVLNKDDNEEC Motif0235_ems_3hC_335_0001_0001_0001
KDIEKEIKKVITTAERRGDEFLVFMARVVAEALRMGILSDELAKKLAEVLKELLS EVCPGMDIRNNLTRLHELENCSVIEGHLQILLMFKTRPEDFRDLSFPKLIMITDYLLLFRVYGLESLKDLFPNLTVIRGSRLFFNYALVIFEMVHLKELGLYNLMNITRGSVRIEKNNELCYLATIDWSRILDSVEDNHIVLNKDDNEEC ems_p1-16H-GBL-16H-GABBL-15H_0178_0001_0001_0002_000000014_0001
KDIEKEIKKVITTAERRGNEFIVFLARIVAKALRDGFVDDKIAKKMAESLKKLLS EVCPGMDIRNNLTRLHELENCSVIEGHLQILLMFKTRPEDFRDLSFPKLIMITDYLLLFRVYGLESLKDLFPNLTVIRGSRLFFNYALVIFEMVHLKELGLYNLMNITRGSVRIEKNNELCYLATIDWSRILDSVEDNHIVLNKDDNEEC HHH_eva_0534_000000004_0001
KDIEKEIKKVITTAERRGNEFIVFMARAVAWALRVGVVDDKEAKKMAEELKKDLS EVCPGMDIRNNLTRLHELENCSVIEGHLQILLMFKTRPEDFRDLSFPKLIMITDYLLLFRVYGLESLKDLFPNLTVIRGSRLFFNYALVIFEMVHLKELGLYNLMNITRGSVRIEKNNELCYLATIDWSRILDSVEDNHIVLNKDDNEEC HHH_eva_0534_000000017_0001
KPELLKQARKLVKEAKDKNVPNKDMAETVVRFAESVIKRIEDPTEREKVADEAYEIVKRLVS EVCPGMDIRNNLTRLHELENCSVIEGHLQILLMFKTRPEDFRDLSFPKLIMITDYLLLFRVYGLESLKDLFPNLTVIRGSRLFFNYALVIFEMVHLKELGLYNLMNITRGSVRIEKNNELCYLATIDWSRILDSVEDNHIVLNKDDNEEC Motif0139_ems_3hM_898_0001_0002_0001
KPVDEIKKLLTEIKKVVSKKNDELLKEAVEDVEKLLEEIERKDDEHKARFLLWFAEVLLDFARL EVCPGMDIRNNLTRLHELENCSVIEGHLQILLMFKTRPEDFRDLSFPKLIMITDYLLLFRVYGLESLKDLFPNLTVIRGSRLFFNYALVIFEMVHLKELGLYNLMNITRGSVRIEKNNELCYLATIDWSRILDSVEDNHIVLNKDDNEEC Motif0026_ems_3hM_1328_0001_0001
KPVDEIKKLLTEIKKVVSKKNDENLKAMVEFVEDFLEFIERQDNEEDAKQLLEIAERLLREARS EVCPGMDIRNNLTRLHELENCSVIEGHLQILLMFKTRPEDFRDLSFPKLIMITDYLLLFRVYGLESLKDLFPNLTVIRGSRLFFNYALVIFEMVHLKELGLYNLMNITRGSVRIEKNNELCYLATIDWSRILDSVEDNHIVLNKDDNEEC Motif0142_ems_3hM_1328_0001_0001_0001
KVQIHVDHEGEKFTLEYDTEEDADRFVKFVQQLAEELGAEFSTEKSGKTIHIKITK EVCPGMDIRNNLTRLHELENCSVIEGHLQILLMFKTRPEDFRDLSFPKLIMITDYLLLFRVYGLESLKDLFPNLTVIRGSRLFFNYALVIFEMVHLKELGLYNLMNITRGSVRIEKNNELCYLATIDWSRILDSVEDNHIVLNKDDNEEC pol_ems_bGM_442_0001_000000004_0001
LDVKEFAETIKKFIDDLLRKGLIDEEEAKRAKEKIKEIVKKGDLETLFKFAIKLFEKAEKAK EVCPGMDIRNNLTRLHELENCSVIEGHLQILLMFKTRPEDFRDLSFPKLIMITDYLLLFRVYGLESLKDLFPNLTVIRGSRLFFNYALVIFEMVHLKELGLYNLMNITRGSVRIEKNNELCYLATIDWSRILDSVEDNHIVLNKDDNEEC Motif0235_HHH_eva_0060_0001_0001
LEEDIKTAKTIAEQLKKKFKDDPSIKEAVESALSMLKQAEKENDEHNIKFVILIIKMIKKAADT EVCPGMDIRNNLTRLHELENCSVIEGHLQILLMFKTRPEDFRDLSFPKLIMITDYLLLFRVYGLESLKDLFPNLTVIRGSRLFFNYALVIFEMVHLKELGLYNLMNITRGSVRIEKNNELCYLATIDWSRILDSVEDNHIVLNKDDNEEC Motif0223_ems_3hC_696_0001_0001_0001
LELHKIIFKVFMRLLNLAWQGRLDKQTAEELARKLKEVWEKGDKEEIKRVIKEIEEWIRNG EVCPGMDIRNNLTRLHELENCSVIEGHLQILLMFKTRPEDFRDLSFPKLIMITDYLLLFRVYGLESLKDLFPNLTVIRGSRLFFNYALVIFEMVHLKELGLYNLMNITRGSVRIEKNNELCYLATIDWSRILDSVEDNHIVLNKDDNEEC HHH_eva_0353_000000007_0001
NDDEILKEIEKAEKKGDEKKLKELLKKAASNGDEFAAFIAEAALWWVQL EVCPGMDIRNNLTRLHELENCSVIEGHLQILLMFKTRPEDFRDLSFPKLIMITDYLLLFRVYGLESLKDLFPNLTVIRGSRLFFNYALVIFEMVHLKELGLYNLMNITRGSVRIEKNNELCYLATIDWSRILDSVEDNHIVLNKDDNEEC HHH_eva_0450_000000003_0001
NDEEILDEISKAAKKGDEKKLKELLKKARSLGDEFAAWFAEVALEFVQR EVCPGMDIRNNLTRLHELENCSVIEGHLQILLMFKTRPEDFRDLSFPKLIMITDYLLLFRVYGLESLKDLFPNLTVIRGSRLFFNYALVIFEMVHLKELGLYNLMNITRGSVRIEKNNELCYLATIDWSRILDSVEDNHIVLNKDDNEEC ems_p1-14H-GBL-14H-GBL-15H_0621_0001_0001_0001_000000027_0001
NEALRAVFLAVEIQHVSRRLNDEESVKHAEELIKLAQEAAERHDRDLLRHLLRLAEKQWREVV EVCPGMDIRNNLTRLHELENCSVIEGHLQILLMFKTRPEDFRDLSFPKLIMITDYLLLFRVYGLESLKDLFPNLTVIRGSRLFFNYALVIFEMVHLKELGLYNLMNITRGSVRIEKNNELCYLATIDWSRILDSVEDNHIVLNKDDNEEC rif_3h_hb1_3757_000000002_0001
NEEALKLVEKVVKAAEKLSQGRLDERKWKKIVKEASKILKKLGISEELIRMFQRFAKLAKELA EVCPGMDIRNNLTRLHELENCSVIEGHLQILLMFKTRPEDFRDLSFPKLIMITDYLLLFRVYGLESLKDLFPNLTVIRGSRLFFNYALVIFEMVHLKELGLYNLMNITRGSVRIEKNNELCYLATIDWSRILDSVEDNHIVLNKDDNEEC Motif0022_HHH_eva_0063_0001_0001
NEEAQRVSHTVNRNVADAVMNNDPDSADKWVKYLEEVARKANDPEAQNNAEFLKAMVDMVKK EVCPGMDIRNNLTRLHELENCSVIEGHLQILLMFKTRPEDFRDLSFPKLIMITDYLLLFRVYGLESLKDLFPNLTVIRGSRLFFNYALVIFEMVHLKELGLYNLMNITRGSVRIEKNNELCYLATIDWSRILDSVEDNHIVLNKDDNEEC Motif0026_ems_3hC_1076_0002_0001_0001
NEEATKLLEKVFTLVNQAVRDPRQAERLSELIKELLKRIRKLGDEFASFFATVLLKEAERVIS EVCPGMDIRNNLTRLHELENCSVIEGHLQILLMFKTRPEDFRDLSFPKLIMITDYLLLFRVYGLESLKDLFPNLTVIRGSRLFFNYALVIFEMVHLKELGLYNLMNITRGSVRIEKNNELCYLATIDWSRILDSVEDNHIVLNKDDNEEC Motif0170_ems_3hM_2060_0001_0001_0001
NEEEKKHAQLLVRFIEMILKFIDDPHYKDLVRKLLETAKKEQDPTKIKKAYEKARKLLQKAVT EVCPGMDIRNNLTRLHELENCSVIEGHLQILLMFKTRPEDFRDLSFPKLIMITDYLLLFRVYGLESLKDLFPNLTVIRGSRLFFNYALVIFEMVHLKELGLYNLMNITRGSVRIEKNNELCYLATIDWSRILDSVEDNHIVLNKDDNEEC Motif0233_ems_3hM_3556_0001_0001_0001
NEEEKKKAKKLLDEAKKLADQISDDLLRKIAQSMVEDARKLDIPEAARFVYWLVKVIYENDQK EVCPGMDIRNNLTRLHELENCSVIEGHLQILLMFKTRPEDFRDLSFPKLIMITDYLLLFRVYGLESLKDLFPNLTVIRGSRLFFNYALVIFEMVHLKELGLYNLMNITRGSVRIEKNNELCYLATIDWSRILDSVEDNHIVLNKDDNEEC ems_3hC_617_0002_000000024_0001
NEEEKLTAQFLLWAAKIMADNISDDDKRKKAQSLVEKARKLDIPEEAKKVYKIVTTILERDQK EVCPGMDIRNNLTRLHELENCSVIEGHLQILLMFKTRPEDFRDLSFPKLIMITDYLLLFRVYGLESLKDLFPNLTVIRGSRLFFNYALVIFEMVHLKELGLYNLMNITRGSVRIEKNNELCYLATIDWSRILDSVEDNHIVLNKDDNEEC Motif0092_ems_3hC_617_0002_0001_0003_0001
NEEVKKEIKSLEKTVSTLASKNPEALKVAQELIRIAKEGLKKGDEDTVRFANAMVRMLIEMLQK EVCPGMDIRNNLTRLHELENCSVIEGHLQILLMFKTRPEDFRDLSFPKLIMITDYLLLFRVYGLESLKDLFPNLTVIRGSRLFFNYALVIFEMVHLKELGLYNLMNITRGSVRIEKNNELCYLATIDWSRILDSVEDNHIVLNKDDNEEC Motif0202_ems_3hC_398_0001_0001_0001
NEEVKKEIKSLEKTVSTLASKNPELLKLAQDLIRIAKEALKKGDENDVKFANEMVRMIIDFLQT EVCPGMDIRNNLTRLHELENCSVIEGHLQILLMFKTRPEDFRDLSFPKLIMITDYLLLFRVYGLESLKDLFPNLTVIRGSRLFFNYALVIFEMVHLKELGLYNLMNITRGSVRIEKNNELCYLATIDWSRILDSVEDNHIVLNKDDNEEC Motif0026_ems_3hC_398_0001_0001_0001
NEVFELAFKALHVAWKVGDKDALKLIQKIAEKVSDGKLDEKQASKLLKSLIKKLE EVCPGMDIRNNLTRLHELENCSVIEGHLQILLMFKTRPEDFRDLSFPKLIMITDYLLLFRVYGLESLKDLFPNLTVIRGSRLFFNYALVIFEMVHLKELGLYNLMNITRGSVRIEKNNELCYLATIDWSRILDSVEDNHIVLNKDDNEEC Motif0025_HHH_eva_0536_0001_0001
NVEEKVNRIVEKVLELFSRGDWKSVEKLLRELEKLLREKGDPSVRFVYWMVKAALEMLKS EVCPGMDIRNNLTRLHELENCSVIEGHLQILLMFKTRPEDFRDLSFPKLIMITDYLLLFRVYGLESLKDLFPNLTVIRGSRLFFNYALVIFEMVHLKELGLYNLMNITRGSVRIEKNNELCYLATIDWSRILDSVEDNHIVLNKDDNEEC Motif0092_HHH_eva_0319_0001_0001_0001
NYADEAEKAKELATQAKRQQDPDLYRKAEEVIKDLQKKAKENNDEFALFMLQLLEHALSRIFS EVCPGMDIRNNLTRLHELENCSVIEGHLQILLMFKTRPEDFRDLSFPKLIMITDYLLLFRVYGLESLKDLFPNLTVIRGSRLFFNYALVIFEMVHLKELGLYNLMNITRGSVRIEKNNELCYLATIDWSRILDSVEDNHIVLNKDDNEEC Motif0144_ems_3hC_1636_0001_0001_0001
PDDEKLKKISKELKELVDSIEDPEARKTAKEIADEVIEQLKKAQDPNKKEVLTRFAKWMIKSLI EVCPGMDIRNNLTRLHELENCSVIEGHLQILLMFKTRPEDFRDLSFPKLIMITDYLLLFRVYGLESLKDLFPNLTVIRGSRLFFNYALVIFEMVHLKELGLYNLMNITRGSVRIEKNNELCYLATIDWSRILDSVEDNHIVLNKDDNEEC Motif0026_ems_3hM_2136_0001_0003_0001
PEDDEVLKTLEKVLEKAQKDGDEMVVENAEKLIKLFKEAKKKNDEHQLKNVIIAAKFVIKFQ EVCPGMDIRNNLTRLHELENCSVIEGHLQILLMFKTRPEDFRDLSFPKLIMITDYLLLFRVYGLESLKDLFPNLTVIRGSRLFFNYALVIFEMVHLKELGLYNLMNITRGSVRIEKNNELCYLATIDWSRILDSVEDNHIVLNKDDNEEC Motif0065_ems_3hM_289_0001_0002_0001
PEDKEFIKFMVEMALRFAEKQKDRELVRRILKSAEELAKQVNDEELKKYVQTLATKAEKNI EVCPGMDIRNNLTRLHELENCSVIEGHLQILLMFKTRPEDFRDLSFPKLIMITDYLLLFRVYGLESLKDLFPNLTVIRGSRLFFNYALVIFEMVHLKELGLYNLMNITRGSVRIEKNNELCYLATIDWSRILDSVEDNHIVLNKDDNEEC Motif0025_ems_3hM_1181_0001_0002_0001
PEEAEKVKRLIDKAKEIVDKKNNEFLKFLLEILKEALDIAEKKNDEDMLKEVSKSAKEVIKQAI EVCPGMDIRNNLTRLHELENCSVIEGHLQILLMFKTRPEDFRDLSFPKLIMITDYLLLFRVYGLESLKDLFPNLTVIRGSRLFFNYALVIFEMVHLKELGLYNLMNITRGSVRIEKNNELCYLATIDWSRILDSVEDNHIVLNKDDNEEC ems_3hM_448_000000012_0001
PEEALKSAVKMLTEAIRRGDEHQRRFIQLIIKMIVKAVFPDPRETKKVTTELIQLAHKLAS EVCPGMDIRNNLTRLHELENCSVIEGHLQILLMFKTRPEDFRDLSFPKLIMITDYLLLFRVYGLESLKDLFPNLTVIRGSRLFFNYALVIFEMVHLKELGLYNLMNITRGSVRIEKNNELCYLATIDWSRILDSVEDNHIVLNKDDNEEC Motif0223_ems_3hM_2862_0001_0001_0001
PEEEFFTLVFIVMELILLVSSPVSEEAKKILETLNELVLRDSRFTEEAIKELKKLVKKLREALS EVCPGMDIRNNLTRLHELENCSVIEGHLQILLMFKTRPEDFRDLSFPKLIMITDYLLLFRVYGLESLKDLFPNLTVIRGSRLFFNYALVIFEMVHLKELGLYNLMNITRGSVRIEKNNELCYLATIDWSRILDSVEDNHIVLNKDDNEEC Motif0083_ems_3hM_181_0001_0001
PEEEKKELKKVADELTKSVENATSEDEAFRIIMKASKWVFDVGDEEVIRYLEELLREAMKKVIS EVCPGMDIRNNLTRLHELENCSVIEGHLQILLMFKTRPEDFRDLSFPKLIMITDYLLLFRVYGLESLKDLFPNLTVIRGSRLFFNYALVIFEMVHLKELGLYNLMNITRGSVRIEKNNELCYLATIDWSRILDSVEDNHIVLNKDDNEEC Motif0201_ems_3hM_1036_0001_0003_0001
PEEEKKILKWFADVLTEMVESATSDEEAKHVITEAKKVVEEAGDEEVKRYLEELLKEAKKKVKS EVCPGMDIRNNLTRLHELENCSVIEGHLQILLMFKTRPEDFRDLSFPKLIMITDYLLLFRVYGLESLKDLFPNLTVIRGSRLFFNYALVIFEMVHLKELGLYNLMNITRGSVRIEKNNELCYLATIDWSRILDSVEDNHIVLNKDDNEEC Motif0012_ems_3hM_1036_0001_0001_0001
PEEELRKLVAKVAGIPPEEFEELLRRLTEELGDPKEALEALIFLLLVRVGDPRLHELFELLLNLP EVCPGMDIRNNLTRLHELENCSVIEGHLQILLMFKTRPEDFRDLSFPKLIMITDYLLLFRVYGLESLKDLFPNLTVIRGSRLFFNYALVIFEMVHLKELGLYNLMNITRGSVRIEKNNELCYLATIDWSRILDSVEDNHIVLNKDDNEEC pol_7c97f9b0577646ccc41fc720e16f83b4_0001_000000006_0001
PEEELRKLVAKVAGIPPEEFEELLRRLTEELGDPKEALHQLILLLALRVGDPRLTELLRLLARLP EVCPGMDIRNNLTRLHELENCSVIEGHLQILLMFKTRPEDFRDLSFPKLIMITDYLLLFRVYGLESLKDLFPNLTVIRGSRLFFNYALVIFEMVHLKELGLYNLMNITRGSVRIEKNNELCYLATIDWSRILDSVEDNHIVLNKDDNEEC rif_7c97f9b0577646ccc41fc720e16f83b4_0001_000000024_0001
PEEEWKTLVKIVRTLIKLVSNPASSLAKDFLEFVETVVRRDSRATEEAIFALKLLVKMLREALS EVCPGMDIRNNLTRLHELENCSVIEGHLQILLMFKTRPEDFRDLSFPKLIMITDYLLLFRVYGLESLKDLFPNLTVIRGSRLFFNYALVIFEMVHLKELGLYNLMNITRGSVRIEKNNELCYLATIDWSRILDSVEDNHIVLNKDDNEEC Motif0142_ems_3hM_181_0001_0002_0001
PEEKEIMERLSELIYHLVSRKTPEAEKEAQKLVEEVTRKNPQLKEQAELILKFLQWMARVV EVCPGMDIRNNLTRLHELENCSVIEGHLQILLMFKTRPEDFRDLSFPKLIMITDYLLLFRVYGLESLKDLFPNLTVIRGSRLFFNYALVIFEMVHLKELGLYNLMNITRGSVRIEKNNELCYLATIDWSRILDSVEDNHIVLNKDDNEEC Motif0092_ems_3hM_1613_0001_0001_0001
PEELEELLKLLEERGDPLAFLVWFLIVALEVGDPHVVRELAEMVEKIIEELGDPELKKIVRKLAK EVCPGMDIRNNLTRLHELENCSVIEGHLQILLMFKTRPEDFRDLSFPKLIMITDYLLLFRVYGLESLKDLFPNLTVIRGSRLFFNYALVIFEMVHLKELGLYNLMNITRGSVRIEKNNELCYLATIDWSRILDSVEDNHIVLNKDDNEEC Motif0012_bcov_4helix_09276_0001_0001
PEELQKLATELIKRLEEIKKKVQDTEVRFLAWMAIMAAEFLQRSEDPEVEKVLKTLYRQVEELS EVCPGMDIRNNLTRLHELENCSVIEGHLQILLMFKTRPEDFRDLSFPKLIMITDYLLLFRVYGLESLKDLFPNLTVIRGSRLFFNYALVIFEMVHLKELGLYNLMNITRGSVRIEKNNELCYLATIDWSRILDSVEDNHIVLNKDDNEEC Motif0025_ems_3hM_2656_0001_0002_0001
PEELVKEVEKLITLLKKLAQDPIEREFIEMLEKFIRTAIKLDPRVAEFAVRILRKIYKRLKEEM EVCPGMDIRNNLTRLHELENCSVIEGHLQILLMFKTRPEDFRDLSFPKLIMITDYLLLFRVYGLESLKDLFPNLTVIRGSRLFFNYALVIFEMVHLKELGLYNLMNITRGSVRIEKNNELCYLATIDWSRILDSVEDNHIVLNKDDNEEC Motif0233_ems_3hM_1007_0001_0001_0001
PEELVSEVFQLILELFVLAQDPEIRKDIERLAHEIETRIKKDPRFAEEAVRRLRKIYKRLKEEM EVCPGMDIRNNLTRLHELENCSVIEGHLQILLMFKTRPEDFRDLSFPKLIMITDYLLLFRVYGLESLKDLFPNLTVIRGSRLFFNYALVIFEMVHLKELGLYNLMNITRGSVRIEKNNELCYLATIDWSRILDSVEDNHIVLNKDDNEEC Motif0225_ems_3hM_1007_0001_0001
PEEQEMAKRFAEELSKQAKSIPDPHDVEFYIRLIEMLAEAVQNPEVKKIAEEVKKFLKKLKSK EVCPGMDIRNNLTRLHELENCSVIEGHLQILLMFKTRPEDFRDLSFPKLIMITDYLLLFRVYGLESLKDLFPNLTVIRGSRLFFNYALVIFEMVHLKELGLYNLMNITRGSVRIEKNNELCYLATIDWSRILDSVEDNHIVLNKDDNEEC Motif0113_ems_3hM_3344_0001_0001
PEEQKKLRKLIKELLESVERSKDKELADEAFRKITKLARKVGDEHLEAEVMFIVMKLFSNS EVCPGMDIRNNLTRLHELENCSVIEGHLQILLMFKTRPEDFRDLSFPKLIMITDYLLLFRVYGLESLKDLFPNLTVIRGSRLFFNYALVIFEMVHLKELGLYNLMNITRGSVRIEKNNELCYLATIDWSRILDSVEDNHIVLNKDDNEEC Motif0374_ems_3hM_1195_0001_0001
PEERRLDVEIKGNSLEADQRSFERVFEFFKRAQEEAKRRGVDFRFSFRNTTDGDTNRVHVTVHIG EVCPGMDIRNNLTRLHELENCSVIEGHLQILLMFKTRPEDFRDLSFPKLIMITDYLLLFRVYGLESLKDLFPNLTVIRGSRLFFNYALVIFEMVHLKELGLYNLMNITRGSVRIEKNNELCYLATIDWSRILDSVEDNHIVLNKDDNEEC pol_EHEE_hb1_6603_000000015_0001
PEFVSMMAKMLLHMAQRAVKEKDKEAVDMVKKALEELERTYNDPVAHKALEIVDKFFKSVQ EVCPGMDIRNNLTRLHELENCSVIEGHLQILLMFKTRPEDFRDLSFPKLIMITDYLLLFRVYGLESLKDLFPNLTVIRGSRLFFNYALVIFEMVHLKELGLYNLMNITRGSVRIEKNNELCYLATIDWSRILDSVEDNHIVLNKDDNEEC Motif0026_ems_3hM_391_0001_0001_0001
PEWVKKMVTEVKRQAKEAIEKNDSKNVKFLILILKMAAKANNDPLLEKAAREIEELFRRFQKS EVCPGMDIRNNLTRLHELENCSVIEGHLQILLMFKTRPEDFRDLSFPKLIMITDYLLLFRVYGLESLKDLFPNLTVIRGSRLFFNYALVIFEMVHLKELGLYNLMNITRGSVRIEKNNELCYLATIDWSRILDSVEDNHIVLNKDDNEEC Motif0223_ems_3hM_1437_0001_0002_0001
PFEELFRLIELLNRLGDEDAYRALQLLIERADEGDPEAKEILERLRKLLREGDPDKVRELLRKVP EVCPGMDIRNNLTRLHELENCSVIEGHLQILLMFKTRPEDFRDLSFPKLIMITDYLLLFRVYGLESLKDLFPNLTVIRGSRLFFNYALVIFEMVHLKELGLYNLMNITRGSVRIEKNNELCYLATIDWSRILDSVEDNHIVLNKDDNEEC pol_188d01929fb044e3cb8d3ddba1fb93a8_0001_1_000000001_0001
PKEEEAKKVAKTFVTLLKQYPDEKWQREVARKAFEYATEVSKKDPHKAALIMIIFAQLFWEVLS EVCPGMDIRNNLTRLHELENCSVIEGHLQILLMFKTRPEDFRDLSFPKLIMITDYLLLFRVYGLESLKDLFPNLTVIRGSRLFFNYALVIFEMVHLKELGLYNLMNITRGSVRIEKNNELCYLATIDWSRILDSVEDNHIVLNKDDNEEC ems_3hM_2491_000000008_0001
PKEIEDTVKEIVERILKTISDPFYQFFVEILAKQARDLVRKNDPMWKEALKVIKELYKDWEKSS EVCPGMDIRNNLTRLHELENCSVIEGHLQILLMFKTRPEDFRDLSFPKLIMITDYLLLFRVYGLESLKDLFPNLTVIRGSRLFFNYALVIFEMVHLKELGLYNLMNITRGSVRIEKNNELCYLATIDWSRILDSVEDNHIVLNKDDNEEC ems_3hM_2795_000000020_0001
PKEIEDTVKEIVERILKTISDPFYQMLVEMAAKFARDMVRKNDPWWKDALKAIKELYKVWEKSS EVCPGMDIRNNLTRLHELENCSVIEGHLQILLMFKTRPEDFRDLSFPKLIMITDYLLLFRVYGLESLKDLFPNLTVIRGSRLFFNYALVIFEMVHLKELGLYNLMNITRGSVRIEKNNELCYLATIDWSRILDSVEDNHIVLNKDDNEEC ems_3hM_2795_000000000_0001
PKSQRIAKLAIRALEELKKHLTDEELKKIAERLIRLLRDSLRRNDEELSRKVAQEAFKFLLELL EVCPGMDIRNNLTRLHELENCSVIEGHLQILLMFKTRPEDFRDLSFPKLIMITDYLLLFRVYGLESLKDLFPNLTVIRGSRLFFNYALVIFEMVHLKELGLYNLMNITRGSVRIEKNNELCYLATIDWSRILDSVEDNHIVLNKDDNEEC rif_3h_hb1_531_000000021_0001
PLDKLLKLLEEFAKRLEKSGDPHNQTLAKLIKELIKKAKNASDPTEKRELVTKAFSLVIQAG EVCPGMDIRNNLTRLHELENCSVIEGHLQILLMFKTRPEDFRDLSFPKLIMITDYLLLFRVYGLESLKDLFPNLTVIRGSRLFFNYALVIFEMVHLKELGLYNLMNITRGSVRIEKNNELCYLATIDWSRILDSVEDNHIVLNKDDNEEC Motif0381_ems_3hM_1618_0001_0001
PLEVLASFVVVFAKFFVKKAQDPRLSKIFKEIADKLETALKNNDEETVEKLIKKFEKLVKKLN EVCPGMDIRNNLTRLHELENCSVIEGHLQILLMFKTRPEDFRDLSFPKLIMITDYLLLFRVYGLESLKDLFPNLTVIRGSRLFFNYALVIFEMVHLKELGLYNLMNITRGSVRIEKNNELCYLATIDWSRILDSVEDNHIVLNKDDNEEC Motif0175_ems_3hM_2679_0001_0001
PLFELVMTVMDLLFKAARVPDPTERTKLLEKAQRIAKEAIKKATDPIIQKVLKLLIKYAKKLQS EVCPGMDIRNNLTRLHELENCSVIEGHLQILLMFKTRPEDFRDLSFPKLIMITDYLLLFRVYGLESLKDLFPNLTVIRGSRLFFNYALVIFEMVHLKELGLYNLMNITRGSVRIEKNNELCYLATIDWSRILDSVEDNHIVLNKDDNEEC Motif0348_ems_3hM_2551_0001_0001_0001
PLWEEATKLLRKAEENARKKNDPDLLMAVQVAKELAKRLKKDPSDEFVKLLLKVAVTFAKEAS EVCPGMDIRNNLTRLHELENCSVIEGHLQILLMFKTRPEDFRDLSFPKLIMITDYLLLFRVYGLESLKDLFPNLTVIRGSRLFFNYALVIFEMVHLKELGLYNLMNITRGSVRIEKNNELCYLATIDWSRILDSVEDNHIVLNKDDNEEC ems_3hM_120_000000001_0001
PPEELAKQAESLANTAANQIPDPNLHTELFELVMKAMNAVLNNDPDKVKEVVDTLKKIYDKVTS EVCPGMDIRNNLTRLHELENCSVIEGHLQILLMFKTRPEDFRDLSFPKLIMITDYLLLFRVYGLESLKDLFPNLTVIRGSRLFFNYALVIFEMVHLKELGLYNLMNITRGSVRIEKNNELCYLATIDWSRILDSVEDNHIVLNKDDNEEC Motif0113_ems_3hM_3409_0001_0001
PTEEVKKLTEKAKEASKKNDEDKLVEAVFKAMHLAAEVNDPEANKLVAIIEELANRVFE EVCPGMDIRNNLTRLHELENCSVIEGHLQILLMFKTRPEDFRDLSFPKLIMITDYLLLFRVYGLESLKDLFPNLTVIRGSRLFFNYALVIFEMVHLKELGLYNLMNITRGSVRIEKNNELCYLATIDWSRILDSVEDNHIVLNKDDNEEC ems_3hM_1733_000000025_0001
PTEKAREIWSKAKEAIERGDSDTVVELMNKLSELAKTYQDEEAKELLKTAFTLLFQYVR EVCPGMDIRNNLTRLHELENCSVIEGHLQILLMFKTRPEDFRDLSFPKLIMITDYLLLFRVYGLESLKDLFPNLTVIRGSRLFFNYALVIFEMVHLKELGLYNLMNITRGSVRIEKNNELCYLATIDWSRILDSVEDNHIVLNKDDNEEC Motif0144_ems_3hC_119_0001_0001_0001
PVEEKLIKVAEEASEAIQNNDEEKVKTAQKKLDKLRKEANTDEVRKSAEFLILLVRMVS EVCPGMDIRNNLTRLHELENCSVIEGHLQILLMFKTRPEDFRDLSFPKLIMITDYLLLFRVYGLESLKDLFPNLTVIRGSRLFFNYALVIFEMVHLKELGLYNLMNITRGSVRIEKNNELCYLATIDWSRILDSVEDNHIVLNKDDNEEC Motif0364_ems_3hC_975_0001_0001
QEEYKRILEDLLRKAQKAVKNNDQHTVSFLAWFITVLARTVEDEDVSKHFLELAKELHKFVNS EVCPGMDIRNNLTRLHELENCSVIEGHLQILLMFKTRPEDFRDLSFPKLIMITDYLLLFRVYGLESLKDLFPNLTVIRGSRLFFNYALVIFEMVHLKELGLYNLMNITRGSVRIEKNNELCYLATIDWSRILDSVEDNHIVLNKDDNEEC Motif0170_ems_3hM_549_0001_0001
QEWKKLAEKAARVAKKVGDRDALNLIFKIFMKVLEGKLDKKQASKLLKSLIKKLE EVCPGMDIRNNLTRLHELENCSVIEGHLQILLMFKTRPEDFRDLSFPKLIMITDYLLLFRVYGLESLKDLFPNLTVIRGSRLFFNYALVIFEMVHLKELGLYNLMNITRGSVRIEKNNELCYLATIDWSRILDSVEDNHIVLNKDDNEEC Motif0201_HHH_eva_0536_0001_0001
REDEARRVLEIAQRYGDEFVEFMVKILIDVWREGNLDPELLDRILKELEKLVRS EVCPGMDIRNNLTRLHELENCSVIEGHLQILLMFKTRPEDFRDLSFPKLIMITDYLLLFRVYGLESLKDLFPNLTVIRGSRLFFNYALVIFEMVHLKELGLYNLMNITRGSVRIEKNNELCYLATIDWSRILDSVEDNHIVLNKDDNEEC HHH_eva_0623_000000008_0001
REEEARFSAQILLESWKQAQNPELRKDTEKFIETLVKKLSNAEDPQEQKVAKEVKEILDRLRS EVCPGMDIRNNLTRLHELENCSVIEGHLQILLMFKTRPEDFRDLSFPKLIMITDYLLLFRVYGLESLKDLFPNLTVIRGSRLFFNYALVIFEMVHLKELGLYNLMNITRGSVRIEKNNELCYLATIDWSRILDSVEDNHIVLNKDDNEEC Motif0302_ems_3hM_649_0001_0001
REEEARFTANILLVSWKLAQNPELRKTIEKQIETLVKKLSNAEDPQEQKVAKEVKEILDRLRS EVCPGMDIRNNLTRLHELENCSVIEGHLQILLMFKTRPEDFRDLSFPKLIMITDYLLLFRVYGLESLKDLFPNLTVIRGSRLFFNYALVIFEMVHLKELGLYNLMNITRGSVRIEKNNELCYLATIDWSRILDSVEDNHIVLNKDDNEEC Motif0343_ems_3hM_649_0001_0001
REEEEQEEDLRRFLEDFARAVHDWDEVLKYLERLLERAERLNDEVAIRVSREILEWARRVAN EVCPGMDIRNNLTRLHELENCSVIEGHLQILLMFKTRPEDFRDLSFPKLIMITDYLLLFRVYGLESLKDLFPNLTVIRGSRLFFNYALVIFEMVHLKELGLYNLMNITRGSVRIEKNNELCYLATIDWSRILDSVEDNHIVLNKDDNEEC pol_3h_hb1_5701_000000006_0001
RIELEFRATWDGDDDEAREESFRILHELLRLAEEIAKKRNLEAELRFEHERHNGKYRLEVTIHIH EVCPGMDIRNNLTRLHELENCSVIEGHLQILLMFKTRPEDFRDLSFPKLIMITDYLLLFRVYGLESLKDLFPNLTVIRGSRLFFNYALVIFEMVHLKELGLYNLMNITRGSVRIEKNNELCYLATIDWSRILDSVEDNHIVLNKDDNEEC pol_EHEE_hb1_4010_000000004_0001
RPEHVKRRIREVEERIRKGKISENEAAELLFQLAFLAFELGDDTLLKLVHRVMEVLKKWV EVCPGMDIRNNLTRLHELENCSVIEGHLQILLMFKTRPEDFRDLSFPKLIMITDYLLLFRVYGLESLKDLFPNLTVIRGSRLFFNYALVIFEMVHLKELGLYNLMNITRGSVRIEKNNELCYLATIDWSRILDSVEDNHIVLNKDDNEEC Motif0130_HHH_eva_0139_0001_0001
RTEEEVRRRLKKVEELVRNGKITLDVLNEIMEIRFELSLIGDDELREIADRLMREATKVLES EVCPGMDIRNNLTRLHELENCSVIEGHLQILLMFKTRPEDFRDLSFPKLIMITDYLLLFRVYGLESLKDLFPNLTVIRGSRLFFNYALVIFEMVHLKELGLYNLMNITRGSVRIEKNNELCYLATIDWSRILDSVEDNHIVLNKDDNEEC Motif0382_HHH_eva_0288_0001_0002_0001
SAELQERLFRALERGDKDLVQKLVKLLIEEHGDPEEVRWLLRLLLQFLGVPPEDVERIVKELLRN EVCPGMDIRNNLTRLHELENCSVIEGHLQILLMFKTRPEDFRDLSFPKLIMITDYLLLFRVYGLESLKDLFPNLTVIRGSRLFFNYALVIFEMVHLKELGLYNLMNITRGSVRIEKNNELCYLATIDWSRILDSVEDNHIVLNKDDNEEC pol_a2739a7a3899a75ea2517cdb6c7eb207_0001_000000001_0001
SDEDLVKRIVEEAKHLAKAFVSDESKRRSIEKRLDELLDTFRNADPSEQKKALHQIQKLWFDAS EVCPGMDIRNNLTRLHELENCSVIEGHLQILLMFKTRPEDFRDLSFPKLIMITDYLLLFRVYGLESLKDLFPNLTVIRGSRLFFNYALVIFEMVHLKELGLYNLMNITRGSVRIEKNNELCYLATIDWSRILDSVEDNHIVLNKDDNEEC ems_3hC_1216_000000002_0001
SDEEEMLELIVEAFERNDEFFLRMLFEVLEFLLGDPEEVKKLIEEALRKLGISPEEIEKLLRRIE EVCPGMDIRNNLTRLHELENCSVIEGHLQILLMFKTRPEDFRDLSFPKLIMITDYLLLFRVYGLESLKDLFPNLTVIRGSRLFFNYALVIFEMVHLKELGLYNLMNITRGSVRIEKNNELCYLATIDWSRILDSVEDNHIVLNKDDNEEC Motif0182_bcov_4helix_06357_0001_0001
SDEKEKLKKWIDKLVKKFGLDPLVRAMLEMALELAWRLGLSPDQIKELLRKIAEEMKKSG EVCPGMDIRNNLTRLHELENCSVIEGHLQILLMFKTRPEDFRDLSFPKLIMITDYLLLFRVYGLESLKDLFPNLTVIRGSRLFFNYALVIFEMVHLKELGLYNLMNITRGSVRIEKNNELCYLATIDWSRILDSVEDNHIVLNKDDNEEC Motif0026_HHH_eva_0188_0001_0001
SDEKEKLKKWIDKLVKKFGLSPELRHALELLLEMAWQAGLSPDQIKEALRSFAEWAKRVG EVCPGMDIRNNLTRLHELENCSVIEGHLQILLMFKTRPEDFRDLSFPKLIMITDYLLLFRVYGLESLKDLFPNLTVIRGSRLFFNYALVIFEMVHLKELGLYNLMNITRGSVRIEKNNELCYLATIDWSRILDSVEDNHIVLNKDDNEEC HHH_eva_0188_000000002_0001
SDEMLKMSIEALLWFITLLLSPEESQRVREKVKKLKKKGVSPEQIVRWLQEVIEKAMKRV EVCPGMDIRNNLTRLHELENCSVIEGHLQILLMFKTRPEDFRDLSFPKLIMITDYLLLFRVYGLESLKDLFPNLTVIRGSRLFFNYALVIFEMVHLKELGLYNLMNITRGSVRIEKNNELCYLATIDWSRILDSVEDNHIVLNKDDNEEC Motif0092_HHH_eva_0274_0001_0002_0001
SDTVKKIKELLEKLKRKAEKLKDELLKKVVTDLKKLLDEAVKQNDPDSVEFVRSFLEMVLKNF EVCPGMDIRNNLTRLHELENCSVIEGHLQILLMFKTRPEDFRDLSFPKLIMITDYLLLFRVYGLESLKDLFPNLTVIRGSRLFFNYALVIFEMVHLKELGLYNLMNITRGSVRIEKNNELCYLATIDWSRILDSVEDNHIVLNKDDNEEC Motif0201_ems_3hM_1756_0001_0001_0001
SEDDELLSLMQTLFTLASRAYSDPHQALNFAFTWIMKAMQKSDKREQKKVIQSAQKVAKKLIY EVCPGMDIRNNLTRLHELENCSVIEGHLQILLMFKTRPEDFRDLSFPKLIMITDYLLLFRVYGLESLKDLFPNLTVIRGSRLFFNYALVIFEMVHLKELGLYNLMNITRGSVRIEKNNELCYLATIDWSRILDSVEDNHIVLNKDDNEEC Motif0223_ems_3hC_1242_0002_0001_0002_0001
SEDEELIAEHLKRHPPEEAKEFVKQLFELLEVFLGDPKEAIKILKRAIKLVGDPELEELLKELEK EVCPGMDIRNNLTRLHELENCSVIEGHLQILLMFKTRPEDFRDLSFPKLIMITDYLLLFRVYGLESLKDLFPNLTVIRGSRLFFNYALVIFEMVHLKELGLYNLMNITRGSVRIEKNNELCYLATIDWSRILDSVEDNHIVLNKDDNEEC pol_6e896e53b4ddc31c86e5848e6cc12328_0001_000000005_0001
SEDEKLIKLLKKVLETARRRNDEESVREVEMVLKLVKKLLNAPNELLKRMARDFAKFVIKRLS EVCPGMDIRNNLTRLHELENCSVIEGHLQILLMFKTRPEDFRDLSFPKLIMITDYLLLFRVYGLESLKDLFPNLTVIRGSRLFFNYALVIFEMVHLKELGLYNLMNITRGSVRIEKNNELCYLATIDWSRILDSVEDNHIVLNKDDNEEC Motif0142_ems_3hM_2861_0001_0002_0001
SEDSEMVKRWVEHALTHANKNNDYEMAKAIVELAKTFAQFANDEELEKWVDSLKKEVESKQR EVCPGMDIRNNLTRLHELENCSVIEGHLQILLMFKTRPEDFRDLSFPKLIMITDYLLLFRVYGLESLKDLFPNLTVIRGSRLFFNYALVIFEMVHLKELGLYNLMNITRGSVRIEKNNELCYLATIDWSRILDSVEDNHIVLNKDDNEEC Motif0142_ems_3hM_604_0001_0002_0001
SEDVEIAEKVEEAALKNDEELAKRLAKIIRDLNNPFLEFMAKVLAEMANNPRIKKILETVIKG EVCPGMDIRNNLTRLHELENCSVIEGHLQILLMFKTRPEDFRDLSFPKLIMITDYLLLFRVYGLESLKDLFPNLTVIRGSRLFFNYALVIFEMVHLKELGLYNLMNITRGSVRIEKNNELCYLATIDWSRILDSVEDNHIVLNKDDNEEC Motif0345_ems_4hM_3201_0001_0001_0001
SEEDFFRIFVESFAKRAGVPSVSVDVRNGTYHVHVKGDDEAARSVEQAVKEAATLLGLDVRVTIH EVCPGMDIRNNLTRLHELENCSVIEGHLQILLMFKTRPEDFRDLSFPKLIMITDYLLLFRVYGLESLKDLFPNLTVIRGSRLFFNYALVIFEMVHLKELGLYNLMNITRGSVRIEKNNELCYLATIDWSRILDSVEDNHIVLNKDDNEEC Motif0142_HEEHE_1717_0001_0001
SEEDKIQTLIDEVRKAAKRLYPDDEEVKKIESLAQILVDLASSQEEAKKLLKFLKELLDMS EVCPGMDIRNNLTRLHELENCSVIEGHLQILLMFKTRPEDFRDLSFPKLIMITDYLLLFRVYGLESLKDLFPNLTVIRGSRLFFNYALVIFEMVHLKELGLYNLMNITRGSVRIEKNNELCYLATIDWSRILDSVEDNHIVLNKDDNEEC Motif0364_ems_3hC_438_0002_0001_0001
SEEDKTRVEKLVRDLATDAAKDENAERFARFMLDLALKFLNVPNSEEFKKKFDELVKEVRSKLS EVCPGMDIRNNLTRLHELENCSVIEGHLQILLMFKTRPEDFRDLSFPKLIMITDYLLLFRVYGLESLKDLFPNLTVIRGSRLFFNYALVIFEMVHLKELGLYNLMNITRGSVRIEKNNELCYLATIDWSRILDSVEDNHIVLNKDDNEEC Motif0348_ems_3hC_923_0001_0001
SEEDKTRVELLVRFLAFFAAMDEDAEREARKNLDKILKDLNVPNSEEFKKKFDELVKEVRSKLS EVCPGMDIRNNLTRLHELENCSVIEGHLQILLMFKTRPEDFRDLSFPKLIMITDYLLLFRVYGLESLKDLFPNLTVIRGSRLFFNYALVIFEMVHLKELGLYNLMNITRGSVRIEKNNELCYLATIDWSRILDSVEDNHIVLNKDDNEEC Motif0202_ems_3hC_923_0001_0001_0001
SEEDSRRIIHYLFEVLFRAMQTDPRVEKTIRTLAEKIVKALQNGDEETAKKLFEKLKKFWEKVS EVCPGMDIRNNLTRLHELENCSVIEGHLQILLMFKTRPEDFRDLSFPKLIMITDYLLLFRVYGLESLKDLFPNLTVIRGSRLFFNYALVIFEMVHLKELGLYNLMNITRGSVRIEKNNELCYLATIDWSRILDSVEDNHIVLNKDDNEEC Motif0202_ems_3hM_3263_0001_0001
SEEEELLKSLTKEAQTVSKHARDEDVSKELQKVLKKLQDAFKNNDHDSYFDAIMKLMELANKAS EVCPGMDIRNNLTRLHELENCSVIEGHLQILLMFKTRPEDFRDLSFPKLIMITDYLLLFRVYGLESLKDLFPNLTVIRGSRLFFNYALVIFEMVHLKELGLYNLMNITRGSVRIEKNNELCYLATIDWSRILDSVEDNHIVLNKDDNEEC ems_3hC_908_000000002_0001
SEEEILHSAANIVAWMANVPSWSVTSSNGTLSITVKDPSPEVKELLRLIQEMAKKLGLKVDIQTR EVCPGMDIRNNLTRLHELENCSVIEGHLQILLMFKTRPEDFRDLSFPKLIMITDYLLLFRVYGLESLKDLFPNLTVIRGSRLFFNYALVIFEMVHLKELGLYNLMNITRGSVRIEKNNELCYLATIDWSRILDSVEDNHIVLNKDDNEEC Motif0092_HEEHE_1155_0001_0001
SEEEKEIKEAVEKNDPELVKEILTRLARRLSRGDPEAERLIRLLLKLLEELGNEELLFMVRIVLI EVCPGMDIRNNLTRLHELENCSVIEGHLQILLMFKTRPEDFRDLSFPKLIMITDYLLLFRVYGLESLKDLFPNLTVIRGSRLFFNYALVIFEMVHLKELGLYNLMNITRGSVRIEKNNELCYLATIDWSRILDSVEDNHIVLNKDDNEEC Motif0191_bcov_4helix_12722_0001_0001
SEEEKIRELLKEAGVDPFLVELILMFIKFLLEEGDKETAEKAIKLVAELLGISPEVLKRIRELIK EVCPGMDIRNNLTRLHELENCSVIEGHLQILLMFKTRPEDFRDLSFPKLIMITDYLLLFRVYGLESLKDLFPNLTVIRGSRLFFNYALVIFEMVHLKELGLYNLMNITRGSVRIEKNNELCYLATIDWSRILDSVEDNHIVLNKDDNEEC Motif0142_bcov_4helix_00317_0001_0001
SEEELEKLVEEIKKRDEQLAKNLEELIRMFKDPRTRELVEFMLEFLYRFVGDPLVKEILELLRKE EVCPGMDIRNNLTRLHELENCSVIEGHLQILLMFKTRPEDFRDLSFPKLIMITDYLLLFRVYGLESLKDLFPNLTVIRGSRLFFNYALVIFEMVHLKELGLYNLMNITRGSVRIEKNNELCYLATIDWSRILDSVEDNHIVLNKDDNEEC Motif0065_bcov_4helix_08544_0001_0001
SEEELKTEAERNLKWALNVSDEEKVKEYLHRLEEEARKKNDDERWEWILDVYNLWLEIG EVCPGMDIRNNLTRLHELENCSVIEGHLQILLMFKTRPEDFRDLSFPKLIMITDYLLLFRVYGLESLKDLFPNLTVIRGSRLFFNYALVIFEMVHLKELGLYNLMNITRGSVRIEKNNELCYLATIDWSRILDSVEDNHIVLNKDDNEEC pol_3h_hb1_6557_000000001_0001
SEEELLEELIKLAEELNDPDITIVLWMALVALQSGNPEVARRLLEDVLRRYGDPLIKLAIELIEK EVCPGMDIRNNLTRLHELENCSVIEGHLQILLMFKTRPEDFRDLSFPKLIMITDYLLLFRVYGLESLKDLFPNLTVIRGSRLFFNYALVIFEMVHLKELGLYNLMNITRGSVRIEKNNELCYLATIDWSRILDSVEDNHIVLNKDDNEEC Motif0290_bcov_4helix_12288_0001_0001
SEEETVVKMVDEVARMAGVPSWSVSVSNGKVHVTLKGDDAAARLVQDFVTFWAKKLNVPLEVTIK EVCPGMDIRNNLTRLHELENCSVIEGHLQILLMFKTRPEDFRDLSFPKLIMITDYLLLFRVYGLESLKDLFPNLTVIRGSRLFFNYALVIFEMVHLKELGLYNLMNITRGSVRIEKNNELCYLATIDWSRILDSVEDNHIVLNKDDNEEC Motif0175_HEEHE_0564_0001_0001
SEEEVEKLLEELGDPFALRMFREAKEAKERGDPDLLRFLLFFIEILARALGDPIIKLALEVLREQ EVCPGMDIRNNLTRLHELENCSVIEGHLQILLMFKTRPEDFRDLSFPKLIMITDYLLLFRVYGLESLKDLFPNLTVIRGSRLFFNYALVIFEMVHLKELGLYNLMNITRGSVRIEKNNELCYLATIDWSRILDSVEDNHIVLNKDDNEEC Motif0025_bcov_4helix_10067_0001_0001
SEEEVKELIKELIEKAPDPEVRRILEQLLRLLEEGDPEFAKWLIRLALEAFGDPIFEELLRLLEK EVCPGMDIRNNLTRLHELENCSVIEGHLQILLMFKTRPEDFRDLSFPKLIMITDYLLLFRVYGLESLKDLFPNLTVIRGSRLFFNYALVIFEMVHLKELGLYNLMNITRGSVRIEKNNELCYLATIDWSRILDSVEDNHIVLNKDDNEEC Motif0349_bcov_4helix_14194_0001_0001
SEEEVQERVNELIELARKSGDDRFLEEAERILKKFLEEARRRNDEQAIHLAELLLETLEQILRS EVCPGMDIRNNLTRLHELENCSVIEGHLQILLMFKTRPEDFRDLSFPKLIMITDYLLLFRVYGLESLKDLFPNLTVIRGSRLFFNYALVIFEMVHLKELGLYNLMNITRGSVRIEKNNELCYLATIDWSRILDSVEDNHIVLNKDDNEEC pol_3h_hb1_3534_000000012_0001
SEEFIEEALKLLKNGDPDEALKLLSEAIHRLGDPKLFRIMNLIYQLLKRLSPEEVARIVEEFVKK EVCPGMDIRNNLTRLHELENCSVIEGHLQILLMFKTRPEDFRDLSFPKLIMITDYLLLFRVYGLESLKDLFPNLTVIRGSRLFFNYALVIFEMVHLKELGLYNLMNITRGSVRIEKNNELCYLATIDWSRILDSVEDNHIVLNKDDNEEC Motif0234_bcov_4helix_13737_0001_0001
SEEFLRELVEKAKELDPSLKELLELLLELIERGDPEALAVLMFVLVLLEEGDPDEARKLLERLLK EVCPGMDIRNNLTRLHELENCSVIEGHLQILLMFKTRPEDFRDLSFPKLIMITDYLLLFRVYGLESLKDLFPNLTVIRGSRLFFNYALVIFEMVHLKELGLYNLMNITRGSVRIEKNNELCYLATIDWSRILDSVEDNHIVLNKDDNEEC Motif0119_bcov_4helix_07598_0001_0001
SEELAKKVQELAKKFGDEQATKNARTLVKLLREGKIDPEQVDLFLKWLAKFLS EVCPGMDIRNNLTRLHELENCSVIEGHLQILLMFKTRPEDFRDLSFPKLIMITDYLLLFRVYGLESLKDLFPNLTVIRGSRLFFNYALVIFEMVHLKELGLYNLMNITRGSVRIEKNNELCYLATIDWSRILDSVEDNHIVLNKDDNEEC Motif0065_p1-14H-GBL-16H-GABBL-15H_0247_0001_0001_0001_0001_0001
SEELEKEARELARKYNDPFLEMAIELFIEALRKGDPSVDFIRHMLEILSEFSPVVREVLKLLERG EVCPGMDIRNNLTRLHELENCSVIEGHLQILLMFKTRPEDFRDLSFPKLIMITDYLLLFRVYGLESLKDLFPNLTVIRGSRLFFNYALVIFEMVHLKELGLYNLMNITRGSVRIEKNNELCYLATIDWSRILDSVEDNHIVLNKDDNEEC Motif0025_bcov_4helix_03229_0001_0001
SEELEKLLKEARERGDEEVAFVLWFVIIALKSGNPDIAEKMARELLEKTGDPIIKRALELLKKLK EVCPGMDIRNNLTRLHELENCSVIEGHLQILLMFKTRPEDFRDLSFPKLIMITDYLLLFRVYGLESLKDLFPNLTVIRGSRLFFNYALVIFEMVHLKELGLYNLMNITRGSVRIEKNNELCYLATIDWSRILDSVEDNHIVLNKDDNEEC Motif0025_bcov_4helix_11996_0001_0001
SEELERRAQRLIFELKEKAEKASREEERRELETLAERLQEALHNNDEELLRTIIEEIEQTERER EVCPGMDIRNNLTRLHELENCSVIEGHLQILLMFKTRPEDFRDLSFPKLIMITDYLLLFRVYGLESLKDLFPNLTVIRGSRLFFNYALVIFEMVHLKELGLYNLMNITRGSVRIEKNNELCYLATIDWSRILDSVEDNHIVLNKDDNEEC pol_3h_hb1_324_000000029_0001
SEELRELAKRVKKGDPEAMFLIATLLLRLFLKTGDPRYSEVLRKFVKLLQEGDPDEASELIKTFG EVCPGMDIRNNLTRLHELENCSVIEGHLQILLMFKTRPEDFRDLSFPKLIMITDYLLLFRVYGLESLKDLFPNLTVIRGSRLFFNYALVIFEMVHLKELGLYNLMNITRGSVRIEKNNELCYLATIDWSRILDSVEDNHIVLNKDDNEEC Motif0349_bcov_4helix_07270_0001_0001
SEETAKRLLKIVEKLAKKVGSEEAKMALKAARELLKLLKEGILSAEFVEFMLKIIIEFLRILG EVCPGMDIRNNLTRLHELENCSVIEGHLQILLMFKTRPEDFRDLSFPKLIMITDYLLLFRVYGLESLKDLFPNLTVIRGSRLFFNYALVIFEMVHLKELGLYNLMNITRGSVRIEKNNELCYLATIDWSRILDSVEDNHIVLNKDDNEEC HHH_eva_0056_000000016_0001
SEEWIALQAAASAGGDPEAVKEILKRAIRFARRLGDPEATKQLETVLEILEKDPEKFKELVERAR EVCPGMDIRNNLTRLHELENCSVIEGHLQILLMFKTRPEDFRDLSFPKLIMITDYLLLFRVYGLESLKDLFPNLTVIRGSRLFFNYALVIFEMVHLKELGLYNLMNITRGSVRIEKNNELCYLATIDWSRILDSVEDNHIVLNKDDNEEC rif_57f16503c3ed7559aa135d11549c9b80_0001_000000020_0001
SEFEERIKKLLTSLTEYAKKVDDEKKRKMVKFLVEWAEKAIRNIDDPNLRKAAVDFARDFVETI EVCPGMDIRNNLTRLHELENCSVIEGHLQILLMFKTRPEDFRDLSFPKLIMITDYLLLFRVYGLESLKDLFPNLTVIRGSRLFFNYALVIFEMVHLKELGLYNLMNITRGSVRIEKNNELCYLATIDWSRILDSVEDNHIVLNKDDNEEC ems_3hM_3219_000000005_0001
SEFLKKVFKIFMELLDKELQGKIDPEQVIRVIRKLKETARELGDEEAYRAAEEAEKSLQMAYL EVCPGMDIRNNLTRLHELENCSVIEGHLQILLMFKTRPEDFRDLSFPKLIMITDYLLLFRVYGLESLKDLFPNLTVIRGSRLFFNYALVIFEMVHLKELGLYNLMNITRGSVRIEKNNELCYLATIDWSRILDSVEDNHIVLNKDDNEEC Motif0348_HHH_eva_0385_0001_0002_0001
SEFVEFFIEMLIEALGDPRVRLVLELLKELKERGVSPEEIAKILIKLARELGDPDVVNILEALLI EVCPGMDIRNNLTRLHELENCSVIEGHLQILLMFKTRPEDFRDLSFPKLIMITDYLLLFRVYGLESLKDLFPNLTVIRGSRLFFNYALVIFEMVHLKELGLYNLMNITRGSVRIEKNNELCYLATIDWSRILDSVEDNHIVLNKDDNEEC Motif0026_bcov_4helix_09202_0001_0001
SEKAKELHSLAKKAFTVISHARDEDVSTELFKVLVKLISAFIRNDDDSYTDAKKKLEELASKAS EVCPGMDIRNNLTRLHELENCSVIEGHLQILLMFKTRPEDFRDLSFPKLIMITDYLLLFRVYGLESLKDLFPNLTVIRGSRLFFNYALVIFEMVHLKELGLYNLMNITRGSVRIEKNNELCYLATIDWSRILDSVEDNHIVLNKDDNEEC ems_3hC_908_000000016_0001
SEKEKELKSLTKKAQTVSKHARDEHVSWFLQVVLEILQIAFKNNDDETYTEAKKSLEELASKAS EVCPGMDIRNNLTRLHELENCSVIEGHLQILLMFKTRPEDFRDLSFPKLIMITDYLLLFRVYGLESLKDLFPNLTVIRGSRLFFNYALVIFEMVHLKELGLYNLMNITRGSVRIEKNNELCYLATIDWSRILDSVEDNHIVLNKDDNEEC Motif0026_ems_3hC_908_0001_0001_0001
SEKLIEDIARLVMTAMREGVISVHEAMEIFFRLSEAERRGLTEEVKKIKKEVKKLIKKARKS EVCPGMDIRNNLTRLHELENCSVIEGHLQILLMFKTRPEDFRDLSFPKLIMITDYLLLFRVYGLESLKDLFPNLTVIRGSRLFFNYALVIFEMVHLKELGLYNLMNITRGSVRIEKNNELCYLATIDWSRILDSVEDNHIVLNKDDNEEC HHH_eva_0000_000000005_0001
SEKLIRDIARLVMTAMQEGVISTHEAMEILFRLSEAWRRGLTEEVKKIKKEVKKLIKKARKS EVCPGMDIRNNLTRLHELENCSVIEGHLQILLMFKTRPEDFRDLSFPKLIMITDYLLLFRVYGLESLKDLFPNLTVIRGSRLFFNYALVIFEMVHLKELGLYNLMNITRGSVRIEKNNELCYLATIDWSRILDSVEDNHIVLNKDDNEEC HHH_eva_0000_000000007_0001
SEKLIRDISRLVMTALREGVISTHEALEIMFRLTEAKRRGLTEEVKKIKKEVKKLIKKARKS EVCPGMDIRNNLTRLHELENCSVIEGHLQILLMFKTRPEDFRDLSFPKLIMITDYLLLFRVYGLESLKDLFPNLTVIRGSRLFFNYALVIFEMVHLKELGLYNLMNITRGSVRIEKNNELCYLATIDWSRILDSVEDNHIVLNKDDNEEC HHH_eva_0000_000000000_0001
SELEEIEELLKKINTPLARLLLRLVEEIRKLKDPYLRRLITFFAEMALEMLGDPLLKRILELLRK EVCPGMDIRNNLTRLHELENCSVIEGHLQILLMFKTRPEDFRDLSFPKLIMITDYLLLFRVYGLESLKDLFPNLTVIRGSRLFFNYALVIFEMVHLKELGLYNLMNITRGSVRIEKNNELCYLATIDWSRILDSVEDNHIVLNKDDNEEC Motif0175_bcov_4helix_06795_0001_0001
SELEELLEKAKELDPRLKELIEEIEEALRRNDPRLVNELVFKALMIAMHLGSPVRELLHLIAELV EVCPGMDIRNNLTRLHELENCSVIEGHLQILLMFKTRPEDFRDLSFPKLIMITDYLLLFRVYGLESLKDLFPNLTVIRGSRLFFNYALVIFEMVHLKELGLYNLMNITRGSVRIEKNNELCYLATIDWSRILDSVEDNHIVLNKDDNEEC Motif0025_bcov_4helix_01856_0001_0001
SELEELLEKLLRKVVDPALVRFIVMFLEFVTERLGDPKEALRLLLEVLEISGDPAREVVRRLLER EVCPGMDIRNNLTRLHELENCSVIEGHLQILLMFKTRPEDFRDLSFPKLIMITDYLLLFRVYGLESLKDLFPNLTVIRGSRLFFNYALVIFEMVHLKELGLYNLMNITRGSVRIEKNNELCYLATIDWSRILDSVEDNHIVLNKDDNEEC Motif0142_bcov_4helix_06874_0001_0001
SELEELRELAKKGDPSALFRLAMIAMEAKNRGDEETVEIVERILEEVAKLVNDPLARDILKMLRK EVCPGMDIRNNLTRLHELENCSVIEGHLQILLMFKTRPEDFRDLSFPKLIMITDYLLLFRVYGLESLKDLFPNLTVIRGSRLFFNYALVIFEMVHLKELGLYNLMNITRGSVRIEKNNELCYLATIDWSRILDSVEDNHIVLNKDDNEEC Motif0201_bcov_4helix_06415_0001_0001
SELEEVVRLLEERNPELKEQLRELLERLRRGEIPPEQVLEFLRALAHFANDPELRRLIEELLKKT EVCPGMDIRNNLTRLHELENCSVIEGHLQILLMFKTRPEDFRDLSFPKLIMITDYLLLFRVYGLESLKDLFPNLTVIRGSRLFFNYALVIFEMVHLKELGLYNLMNITRGSVRIEKNNELCYLATIDWSRILDSVEDNHIVLNKDDNEEC pol_36a5a6b889a51a41e124f5022b3c7bb9_0001_000000000_0001
SELLEEVIRLVKEGDPEEARRLIERVEEELRKRGDEELLFLLFMIKMAVEENDEESLKVLEERVK EVCPGMDIRNNLTRLHELENCSVIEGHLQILLMFKTRPEDFRDLSFPKLIMITDYLLLFRVYGLESLKDLFPNLTVIRGSRLFFNYALVIFEMVHLKELGLYNLMNITRGSVRIEKNNELCYLATIDWSRILDSVEDNHIVLNKDDNEEC Motif0202_bcov_4helix_02307_0001_0001
SEMNEFFFQVALEFAKMVGLLSPEQIKEWKKRLEQVKREGDDEKLERLAEELAKRLHEI EVCPGMDIRNNLTRLHELENCSVIEGHLQILLMFKTRPEDFRDLSFPKLIMITDYLLLFRVYGLESLKDLFPNLTVIRGSRLFFNYALVIFEMVHLKELGLYNLMNITRGSVRIEKNNELCYLATIDWSRILDSVEDNHIVLNKDDNEEC Motif0092_HHH_eva_0115_0001_0001_0001
SEQRRYTLTFDSRDEEAQQEVFEYIFRVIEKALRTAERRGLSFSNEIRVRESGDKVTITVNVRIE EVCPGMDIRNNLTRLHELENCSVIEGHLQILLMFKTRPEDFRDLSFPKLIMITDYLLLFRVYGLESLKDLFPNLTVIRGSRLFFNYALVIFEMVHLKELGLYNLMNITRGSVRIEKNNELCYLATIDWSRILDSVEDNHIVLNKDDNEEC pol_EHEE_10580_000000009_0001
SEQVKYRWTFDKRDLEEAEEVSEALLEAIRREADKAEKRNLEIRVHIRETEHNGTVHVEVHIRVE EVCPGMDIRNNLTRLHELENCSVIEGHLQILLMFKTRPEDFRDLSFPKLIMITDYLLLFRVYGLESLKDLFPNLTVIRGSRLFFNYALVIFEMVHLKELGLYNLMNITRGSVRIEKNNELCYLATIDWSRILDSVEDNHIVLNKDDNEEC pol_EHEE_hb1_115_000000017_0001
SERELRQRVVRLAFQVLHKTENEEDAEEIKEKVEEEFEKARRIEDQEKREKILKKLIKELEELLK EVCPGMDIRNNLTRLHELENCSVIEGHLQILLMFKTRPEDFRDLSFPKLIMITDYLLLFRVYGLESLKDLFPNLTVIRGSRLFFNYALVIFEMVHLKELGLYNLMNITRGSVRIEKNNELCYLATIDWSRILDSVEDNHIVLNKDDNEEC pol_3h_hb1_3169_000000003_0001
SERELRRRVSRLAFHVLHKTENEEDAEEIQRKVEEEFEKARRIEDQEKREKILKKLIKELEELLK EVCPGMDIRNNLTRLHELENCSVIEGHLQILLMFKTRPEDFRDLSFPKLIMITDYLLLFRVYGLESLKDLFPNLTVIRGSRLFFNYALVIFEMVHLKELGLYNLMNITRGSVRIEKNNELCYLATIDWSRILDSVEDNHIVLNKDDNEEC pol_3h_hb1_3169_000000010_0001
SESDFLSMFIKMVLKLAKELQDSHLADVAYKLAKDVLDKYPDDEKIREVLKEAEKVRRDIQS EVCPGMDIRNNLTRLHELENCSVIEGHLQILLMFKTRPEDFRDLSFPKLIMITDYLLLFRVYGLESLKDLFPNLTVIRGSRLFFNYALVIFEMVHLKELGLYNLMNITRGSVRIEKNNELCYLATIDWSRILDSVEDNHIVLNKDDNEEC Motif0083_ems_3hM_781_0001_0001
SETDDVKYAVDLLLTIAKEFQDPLLAEMAVDFAELELKKDPTDETVRELQKKAETVRDQLKS EVCPGMDIRNNLTRLHELENCSVIEGHLQILLMFKTRPEDFRDLSFPKLIMITDYLLLFRVYGLESLKDLFPNLTVIRGSRLFFNYALVIFEMVHLKELGLYNLMNITRGSVRIEKNNELCYLATIDWSRILDSVEDNHIVLNKDDNEEC Motif0130_ems_3hC_1598_0002_0001_0001
SETDEVKDSVDILLTKAKQQQDPEEAKFAVWVAEVMLEFDPTDETVRELQKKAETVRDQLKS EVCPGMDIRNNLTRLHELENCSVIEGHLQILLMFKTRPEDFRDLSFPKLIMITDYLLLFRVYGLESLKDLFPNLTVIRGSRLFFNYALVIFEMVHLKELGLYNLMNITRGSVRIEKNNELCYLATIDWSRILDSVEDNHIVLNKDDNEEC Motif0168_ems_3hC_1598_0001_0001_0003_0001
SETDMVKKLVDTLLTAAKQLQDPFLAELAVVFAESMLKKDPTDETVRELQKKAETVRDQLKS EVCPGMDIRNNLTRLHELENCSVIEGHLQILLMFKTRPEDFRDLSFPKLIMITDYLLLFRVYGLESLKDLFPNLTVIRGSRLFFNYALVIFEMVHLKELGLYNLMNITRGSVRIEKNNELCYLATIDWSRILDSVEDNHIVLNKDDNEEC Motif0142_ems_3hC_1598_0002_0001_0001
SETEFVKFFVDVALEAAKELQDPTAAEVAVRLAEEVLKKNPTDETVRELQKKAETVRDQLKS EVCPGMDIRNNLTRLHELENCSVIEGHLQILLMFKTRPEDFRDLSFPKLIMITDYLLLFRVYGLESLKDLFPNLTVIRGSRLFFNYALVIFEMVHLKELGLYNLMNITRGSVRIEKNNELCYLATIDWSRILDSVEDNHIVLNKDDNEEC Motif0113_ems_3hC_1598_0001_0001
SETEFVKSFVDMALTQAKELQDPTVAEAAVEVAERELKHNPTDETVRELQKKAETVRDQLKS EVCPGMDIRNNLTRLHELENCSVIEGHLQILLMFKTRPEDFRDLSFPKLIMITDYLLLFRVYGLESLKDLFPNLTVIRGSRLFFNYALVIFEMVHLKELGLYNLMNITRGSVRIEKNNELCYLATIDWSRILDSVEDNHIVLNKDDNEEC Motif0012_ems_3hC_1598_0001_0001
SETEKVIFKLVMEAMSLAMSIDDEKKFRLANKLVEELLRLVMNAKNPEQVKKLWKEIHKKITNL EVCPGMDIRNNLTRLHELENCSVIEGHLQILLMFKTRPEDFRDLSFPKLIMITDYLLLFRVYGLESLKDLFPNLTVIRGSRLFFNYALVIFEMVHLKELGLYNLMNITRGSVRIEKNNELCYLATIDWSRILDSVEDNHIVLNKDDNEEC Motif0144_ems_3hM_2382_0001_0002_0001
SEVEELEELARRALEGDPEARELLRRLLEELERKGDPRAFDLFFLIAAVEVGNPHDVKVLLEVLK EVCPGMDIRNNLTRLHELENCSVIEGHLQILLMFKTRPEDFRDLSFPKLIMITDYLLLFRVYGLESLKDLFPNLTVIRGSRLFFNYALVIFEMVHLKELGLYNLMNITRGSVRIEKNNELCYLATIDWSRILDSVEDNHIVLNKDDNEEC Motif0202_bcov_4helix_11794_0001_0001
SEVEFWRWMIEVLLEFLKFLGKLDPDEIEKLERRARKITKKGDEKEAKKLWEEVSKIVQKLG EVCPGMDIRNNLTRLHELENCSVIEGHLQILLMFKTRPEDFRDLSFPKLIMITDYLLLFRVYGLESLKDLFPNLTVIRGSRLFFNYALVIFEMVHLKELGLYNLMNITRGSVRIEKNNELCYLATIDWSRILDSVEDNHIVLNKDDNEEC Motif0026_HHH_eva_0364_0001_0001
SEVEKLIQKVKEIAHRYGDELIKKNVEEARKRYESGTEDPEVIKFMLQILRFAAE EVCPGMDIRNNLTRLHELENCSVIEGHLQILLMFKTRPEDFRDLSFPKLIMITDYLLLFRVYGLESLKDLFPNLTVIRGSRLFFNYALVIFEMVHLKELGLYNLMNITRGSVRIEKNNELCYLATIDWSRILDSVEDNHIVLNKDDNEEC Motif0302_HHH_eva_0764_0001_0001
SEVKELVELYKRGEIPPQEVFRILFHILQELNRRGDPRAELVHHVLRLLFEGDPDEAKKVAERLE EVCPGMDIRNNLTRLHELENCSVIEGHLQILLMFKTRPEDFRDLSFPKLIMITDYLLLFRVYGLESLKDLFPNLTVIRGSRLFFNYALVIFEMVHLKELGLYNLMNITRGSVRIEKNNELCYLATIDWSRILDSVEDNHIVLNKDDNEEC pol_c8f40750b7485b6ef4ab6fb584f6f251_0001_000000000_0001
SEVLKELKRLLEEGDPEEALRLAERLLKEAEEKGDEELAFILSFVIMALRMGNPLAIRVAREMVR EVCPGMDIRNNLTRLHELENCSVIEGHLQILLMFKTRPEDFRDLSFPKLIMITDYLLLFRVYGLESLKDLFPNLTVIRGSRLFFNYALVIFEMVHLKELGLYNLMNITRGSVRIEKNNELCYLATIDWSRILDSVEDNHIVLNKDDNEEC Motif0201_bcov_4helix_11937_0001_0001
SEVLKLLLEALERGDHELLFEVLLLLMELLLRTGDPRLKEVIELLLEAILNKDPELEKRVRELAR EVCPGMDIRNNLTRLHELENCSVIEGHLQILLMFKTRPEDFRDLSFPKLIMITDYLLLFRVYGLESLKDLFPNLTVIRGSRLFFNYALVIFEMVHLKELGLYNLMNITRGSVRIEKNNELCYLATIDWSRILDSVEDNHIVLNKDDNEEC Motif0129_bcov_4helix_07245_0001_0001
SEVLNELAHLLFELGDPELANLLFELLLLVMKRGTEEEVERLAEELLRKIGDPKEVAEILLKLVR EVCPGMDIRNNLTRLHELENCSVIEGHLQILLMFKTRPEDFRDLSFPKLIMITDYLLLFRVYGLESLKDLFPNLTVIRGSRLFFNYALVIFEMVHLKELGLYNLMNITRGSVRIEKNNELCYLATIDWSRILDSVEDNHIVLNKDDNEEC Motif0026_bcov_4helix_10748_0001_0002_0001
SEWDKIAFTLAFQVAHLWWNNDPSADEITKQLQDVVKKLQESSDPENQKSAKLAEELYKLVV EVCPGMDIRNNLTRLHELENCSVIEGHLQILLMFKTRPEDFRDLSFPKLIMITDYLLLFRVYGLESLKDLFPNLTVIRGSRLFFNYALVIFEMVHLKELGLYNLMNITRGSVRIEKNNELCYLATIDWSRILDSVEDNHIVLNKDDNEEC ems_3hC_1759_0001_000000008_0001
SEWEKKVKEYIERLAKLAEKGEPNRKLVEEVLKLIEELRKKGKISEFLYWFARVMAEFVKQLFK EVCPGMDIRNNLTRLHELENCSVIEGHLQILLMFKTRPEDFRDLSFPKLIMITDYLLLFRVYGLESLKDLFPNLTVIRGSRLFFNYALVIFEMVHLKELGLYNLMNITRGSVRIEKNNELCYLATIDWSRILDSVEDNHIVLNKDDNEEC HHH_eva_0346_000000016_0001
SEWEKKVKEYIERLVKLAEKGEPNRKLVEEVLKLIEELRKKGKISEFLYEMARMVAEFVKMMFK EVCPGMDIRNNLTRLHELENCSVIEGHLQILLMFKTRPEDFRDLSFPKLIMITDYLLLFRVYGLESLKDLFPNLTVIRGSRLFFNYALVIFEMVHLKELGLYNLMNITRGSVRIEKNNELCYLATIDWSRILDSVEDNHIVLNKDDNEEC HHH_eva_0346_000000009_0001
SEWFFKLAERVATVLEKALKDPSYEEEARRVIKEVQDIARKVNDPWAEEMATTAQRILEEYM EVCPGMDIRNNLTRLHELENCSVIEGHLQILLMFKTRPEDFRDLSFPKLIMITDYLLLFRVYGLESLKDLFPNLTVIRGSRLFFNYALVIFEMVHLKELGLYNLMNITRGSVRIEKNNELCYLATIDWSRILDSVEDNHIVLNKDDNEEC ems_3hM_840_000000002_0001
SFVLEVAFLIAKRDPELAQLLMEALNKLIHKGDRDTARELRELAKRVLEGELPPEEVLRLAKEIK EVCPGMDIRNNLTRLHELENCSVIEGHLQILLMFKTRPEDFRDLSFPKLIMITDYLLLFRVYGLESLKDLFPNLTVIRGSRLFFNYALVIFEMVHLKELGLYNLMNITRGSVRIEKNNELCYLATIDWSRILDSVEDNHIVLNKDDNEEC rif_6e9c2f217c2f1c294a6bf76c6b5ec14e_0001_1_000000004_0001
SIEDVVRTASKELKTALDQNDEHKLKFVLEFAKMVVDVAKQSPDPKDQELAKELQEYIEKAES EVCPGMDIRNNLTRLHELENCSVIEGHLQILLMFKTRPEDFRDLSFPKLIMITDYLLLFRVYGLESLKDLFPNLTVIRGSRLFFNYALVIFEMVHLKELGLYNLMNITRGSVRIEKNNELCYLATIDWSRILDSVEDNHIVLNKDDNEEC ems_3hC_528_0002_000000001_0001
SKEDVLRSIELAERTLGDPRLALKFVLHMLRNLGDPDLIELVEKVLELLKRDPEKAERLLRELLR EVCPGMDIRNNLTRLHELENCSVIEGHLQILLMFKTRPEDFRDLSFPKLIMITDYLLLFRVYGLESLKDLFPNLTVIRGSRLFFNYALVIFEMVHLKELGLYNLMNITRGSVRIEKNNELCYLATIDWSRILDSVEDNHIVLNKDDNEEC Motif0144_bcov_4helix_11086_0001_0001
SKEEILKEVIELLKKDPEKAKKLVRELLRLTGDPEVELVLEAIERAIEHGDVELLAEFFEAWLRS EVCPGMDIRNNLTRLHELENCSVIEGHLQILLMFKTRPEDFRDLSFPKLIMITDYLLLFRVYGLESLKDLFPNLTVIRGSRLFFNYALVIFEMVHLKELGLYNLMNITRGSVRIEKNNELCYLATIDWSRILDSVEDNHIVLNKDDNEEC pol_ccdc7d8299e1cf53edac14fa0bf9d11e_0001_1_000000002_0001
SKEELKERAIRLLKEGDPFEAFFLLATLFFLTGDPRLEEVIKLLQEAMQLGDPELLKEIIKLLEE EVCPGMDIRNNLTRLHELENCSVIEGHLQILLMFKTRPEDFRDLSFPKLIMITDYLLLFRVYGLESLKDLFPNLTVIRGSRLFFNYALVIFEMVHLKELGLYNLMNITRGSVRIEKNNELCYLATIDWSRILDSVEDNHIVLNKDDNEEC Motif0168_bcov_4helix_00898_0001_0001
SKEFVLAMILMMLENGISPEELLEVIKELAEDLGDPELKRLVEELERLVREGDPEKFEELLRRLT EVCPGMDIRNNLTRLHELENCSVIEGHLQILLMFKTRPEDFRDLSFPKLIMITDYLLLFRVYGLESLKDLFPNLTVIRGSRLFFNYALVIFEMVHLKELGLYNLMNITRGSVRIEKNNELCYLATIDWSRILDSVEDNHIVLNKDDNEEC Motif0202_bcov_4helix_11167_0001_0001
SKELIERVIRLLREGDPKKALKLLFEVWMELLKRGDPRKRVITEVAQLLLEGDPEKAKKLLEELR EVCPGMDIRNNLTRLHELENCSVIEGHLQILLMFKTRPEDFRDLSFPKLIMITDYLLLFRVYGLESLKDLFPNLTVIRGSRLFFNYALVIFEMVHLKELGLYNLMNITRGSVRIEKNNELCYLATIDWSRILDSVEDNHIVLNKDDNEEC Motif0168_bcov_4helix_10338_0001_0001
SKIEEILEKLKRSPDPREREVVLLLEFFIEFANRPPEEALKFLLEELEHHGDPEAAKIVRKILEG EVCPGMDIRNNLTRLHELENCSVIEGHLQILLMFKTRPEDFRDLSFPKLIMITDYLLLFRVYGLESLKDLFPNLTVIRGSRLFFNYALVIFEMVHLKELGLYNLMNITRGSVRIEKNNELCYLATIDWSRILDSVEDNHIVLNKDDNEEC pol_30d7fc23e61f889854fdc223c7c9484f_0001_000000002_0001
SKIEFLRWFAEVLIRFANPPSFSITEKDGKLHFQVHGTDERAKTVLKIIKKSAEDMGVPVTVNYG EVCPGMDIRNNLTRLHELENCSVIEGHLQILLMFKTRPEDFRDLSFPKLIMITDYLLLFRVYGLESLKDLFPNLTVIRGSRLFFNYALVIFEMVHLKELGLYNLMNITRGSVRIEKNNELCYLATIDWSRILDSVEDNHIVLNKDDNEEC Motif0201_HEEHE_3224_0001_0001
SKLEEVEKIVKELKKDPDPRVRFVAWFLEVALRSNDPEAVKFTLENALKVLGDPLFEEALKLLEK EVCPGMDIRNNLTRLHELENCSVIEGHLQILLMFKTRPEDFRDLSFPKLIMITDYLLLFRVYGLESLKDLFPNLTVIRGSRLFFNYALVIFEMVHLKELGLYNLMNITRGSVRIEKNNELCYLATIDWSRILDSVEDNHIVLNKDDNEEC Motif0290_bcov_4helix_02714_0001_0001
SLAEELLRLLRISGTPEFVKWVAKLLAEQLKKEGNLEELVRLLEELAEKLKDPILREIAELVKKT EVCPGMDIRNNLTRLHELENCSVIEGHLQILLMFKTRPEDFRDLSFPKLIMITDYLLLFRVYGLESLKDLFPNLTVIRGSRLFFNYALVIFEMVHLKELGLYNLMNITRGSVRIEKNNELCYLATIDWSRILDSVEDNHIVLNKDDNEEC Motif0138_bcov_4helix_05812_0001_0001
SLDELLEKLTRELNDPEEALRIIIEELRKRGIPPVEVILLVLEAVNRLQDPELQRLLQEIAEELT EVCPGMDIRNNLTRLHELENCSVIEGHLQILLMFKTRPEDFRDLSFPKLIMITDYLLLFRVYGLESLKDLFPNLTVIRGSRLFFNYALVIFEMVHLKELGLYNLMNITRGSVRIEKNNELCYLATIDWSRILDSVEDNHIVLNKDDNEEC pol_12d8a9d2629acc90dc040184e432c6f0_0001_000000001_0001
SLEEELEEIKKELGDPRELERFVTELLSEAADIPPEAAKEFLEQATRRLGDPEEALKEAYEYANI EVCPGMDIRNNLTRLHELENCSVIEGHLQILLMFKTRPEDFRDLSFPKLIMITDYLLLFRVYGLESLKDLFPNLTVIRGSRLFFNYALVIFEMVHLKELGLYNLMNITRGSVRIEKNNELCYLATIDWSRILDSVEDNHIVLNKDDNEEC pol_bbcc2837d0ea9565ee230014105cf244_0001_000000010_0001
SLEEELRELLKKLGNESALENIELALEELKRRDPRLVEKLLRLLIEAAKRNDNDLLFKLIMEAIH EVCPGMDIRNNLTRLHELENCSVIEGHLQILLMFKTRPEDFRDLSFPKLIMITDYLLLFRVYGLESLKDLFPNLTVIRGSRLFFNYALVIFEMVHLKELGLYNLMNITRGSVRIEKNNELCYLATIDWSRILDSVEDNHIVLNKDDNEEC Motif0025_bcov_4helix_06706_0001_0001
SLEEILEELKRLAKELNDPDLLFVVFFVEMALKAGNPEVAKELLKDILKKLGDPLVEELLKLIEK EVCPGMDIRNNLTRLHELENCSVIEGHLQILLMFKTRPEDFRDLSFPKLIMITDYLLLFRVYGLESLKDLFPNLTVIRGSRLFFNYALVIFEMVHLKELGLYNLMNITRGSVRIEKNNELCYLATIDWSRILDSVEDNHIVLNKDDNEEC Motif0201_bcov_4helix_01864_0001_0001
SLEEKVREIAEELGVPPEVLEFVEWMLRLAKFNGIPPEEVLKHLLHLAEERGDEDLERLLRELLR EVCPGMDIRNNLTRLHELENCSVIEGHLQILLMFKTRPEDFRDLSFPKLIMITDYLLLFRVYGLESLKDLFPNLTVIRGSRLFFNYALVIFEMVHLKELGLYNLMNITRGSVRIEKNNELCYLATIDWSRILDSVEDNHIVLNKDDNEEC pol_a163ca1559da7b4b86abf89ce1a5d894_0001_000000001_0001
SLEELEEILKKLNTPVAREALKLIEELKERGVDPHEVVFIVAFFLMRLGRLSPELQELLKELAEK EVCPGMDIRNNLTRLHELENCSVIEGHLQILLMFKTRPEDFRDLSFPKLIMITDYLLLFRVYGLESLKDLFPNLTVIRGSRLFFNYALVIFEMVHLKELGLYNLMNITRGSVRIEKNNELCYLATIDWSRILDSVEDNHIVLNKDDNEEC Motif0144_bcov_4helix_01144_0001_0001
SLEELLEEIIKLVPNPFVRRLLEEALRLLKEGDPHLAELLIRLAIIFLERLGDPELAKKLREILK EVCPGMDIRNNLTRLHELENCSVIEGHLQILLMFKTRPEDFRDLSFPKLIMITDYLLLFRVYGLESLKDLFPNLTVIRGSRLFFNYALVIFEMVHLKELGLYNLMNITRGSVRIEKNNELCYLATIDWSRILDSVEDNHIVLNKDDNEEC Motif0145_bcov_4helix_03660_0001_0001
SLEELLERLRRELGDPEEALKLLVELISKRLNVPPEEAIRIAFEVVERLGDPDLFKLLLEIAIRN EVCPGMDIRNNLTRLHELENCSVIEGHLQILLMFKTRPEDFRDLSFPKLIMITDYLLLFRVYGLESLKDLFPNLTVIRGSRLFFNYALVIFEMVHLKELGLYNLMNITRGSVRIEKNNELCYLATIDWSRILDSVEDNHIVLNKDDNEEC rif_2125cc8daba11e8455e4a581cdab7050_0001_000000018_0001
SLEELLEWIKELLKIAGDPHFVAHMLVLLLLLKLGDPEEVEKVLEELLKLLGDPVIRLAKELLRK EVCPGMDIRNNLTRLHELENCSVIEGHLQILLMFKTRPEDFRDLSFPKLIMITDYLLLFRVYGLESLKDLFPNLTVIRGSRLFFNYALVIFEMVHLKELGLYNLMNITRGSVRIEKNNELCYLATIDWSRILDSVEDNHIVLNKDDNEEC Motif0348_bcov_4helix_07514_0001_0001
SLEELVEELLRELGVPPEEIRLVRWLLRFLTHFAGDPEEALRLLIKRLEEFGDPKVVKVLREVLK EVCPGMDIRNNLTRLHELENCSVIEGHLQILLMFKTRPEDFRDLSFPKLIMITDYLLLFRVYGLESLKDLFPNLTVIRGSRLFFNYALVIFEMVHLKELGLYNLMNITRGSVRIEKNNELCYLATIDWSRILDSVEDNHIVLNKDDNEEC pol_b4be136d7f8a4bb058aae31a77d31857_0001_000000000_0001
SLEEVIRELEKLARELGNPEVLFVLDSVLFLLKTDEEFAESILEMAVRVLGDPLLKRLLEVLKRK EVCPGMDIRNNLTRLHELENCSVIEGHLQILLMFKTRPEDFRDLSFPKLIMITDYLLLFRVYGLESLKDLFPNLTVIRGSRLFFNYALVIFEMVHLKELGLYNLMNITRGSVRIEKNNELCYLATIDWSRILDSVEDNHIVLNKDDNEEC Motif0026_bcov_4helix_07326_0001_0001
SLLEKALKLLEEGDPEEALEVVFEFFFEALQRGDEELVRLAHEVQELLQRDPEKARKLLEELLRR EVCPGMDIRNNLTRLHELENCSVIEGHLQILLMFKTRPEDFRDLSFPKLIMITDYLLLFRVYGLESLKDLFPNLTVIRGSRLFFNYALVIFEMVHLKELGLYNLMNITRGSVRIEKNNELCYLATIDWSRILDSVEDNHIVLNKDDNEEC Motif0168_bcov_4helix_01041_0001_0001
SLLLELLHLAEELNDPLAQELLELIQKLSEKDPELARELLKLVEEALRKNDPELLKRLKEIVERT EVCPGMDIRNNLTRLHELENCSVIEGHLQILLMFKTRPEDFRDLSFPKLIMITDYLLLFRVYGLESLKDLFPNLTVIRGSRLFFNYALVIFEMVHLKELGLYNLMNITRGSVRIEKNNELCYLATIDWSRILDSVEDNHIVLNKDDNEEC rif_2ea8d054c9d911ca834cdf537887589c_0001_000000024_0001
SLQLELDFLLWFIQIIAEAKNDPNVQKLYKRAEKLVRRAKNTDPKESKKILEEVRTILEQAT EVCPGMDIRNNLTRLHELENCSVIEGHLQILLMFKTRPEDFRDLSFPKLIMITDYLLLFRVYGLESLKDLFPNLTVIRGSRLFFNYALVIFEMVHLKELGLYNLMNITRGSVRIEKNNELCYLATIDWSRILDSVEDNHIVLNKDDNEEC Motif0092_ems_3hM_2209_0001_0002_0001
SPEEIAFDLLFLLMHAAARNDEDKFKTIEKLLKKLAKTYQNEEIEKFVRTVVSRAKSNM EVCPGMDIRNNLTRLHELENCSVIEGHLQILLMFKTRPEDFRDLSFPKLIMITDYLLLFRVYGLESLKDLFPNLTVIRGSRLFFNYALVIFEMVHLKELGLYNLMNITRGSVRIEKNNELCYLATIDWSRILDSVEDNHIVLNKDDNEEC Motif0025_ems_3hM_1890_0001_0002_0001
SQDRREEAKEIIKYLVKIGDEEQARLALEILAWFISVLEGLDDDQREKVRKELEEVLERLL EVCPGMDIRNNLTRLHELENCSVIEGHLQILLMFKTRPEDFRDLSFPKLIMITDYLLLFRVYGLESLKDLFPNLTVIRGSRLFFNYALVIFEMVHLKELGLYNLMNITRGSVRIEKNNELCYLATIDWSRILDSVEDNHIVLNKDDNEEC Motif0012_HHH_eva_0272_0001_0001
SQEDLERVSKLVRKLAEEAAKDEDLERKARKKLDKILKDLNVPNSELFKELFDSLVKFVREQLS EVCPGMDIRNNLTRLHELENCSVIEGHLQILLMFKTRPEDFRDLSFPKLIMITDYLLLFRVYGLESLKDLFPNLTVIRGSRLFFNYALVIFEMVHLKELGLYNLMNITRGSVRIEKNNELCYLATIDWSRILDSVEDNHIVLNKDDNEEC Motif0122_ems_3hC_923_0001_0001
SQETVKDLLRKAKELADSIGDPELQKLVSELEESARRATKNNDEFFLDLVRLVLEWFLKEV EVCPGMDIRNNLTRLHELENCSVIEGHLQILLMFKTRPEDFRDLSFPKLIMITDYLLLFRVYGLESLKDLFPNLTVIRGSRLFFNYALVIFEMVHLKELGLYNLMNITRGSVRIEKNNELCYLATIDWSRILDSVEDNHIVLNKDDNEEC Motif0182_ems_3hM_1482_0001_0001
SSELTDRIFQLVFEILKLGDSELAQKVVHELERALREGDSSELERLYRKVEEKWRRLV EVCPGMDIRNNLTRLHELENCSVIEGHLQILLMFKTRPEDFRDLSFPKLIMITDYLLLFRVYGLESLKDLFPNLTVIRGSRLFFNYALVIFEMVHLKELGLYNLMNITRGSVRIEKNNELCYLATIDWSRILDSVEDNHIVLNKDDNEEC Motif0025_HHH_eva_0240_0001_0002_0001
SSKDIEFKAILLVMVAKSMINDPNQQKKAEDLAKKATKDSDEEALKTLKKLVDELQKRLK EVCPGMDIRNNLTRLHELENCSVIEGHLQILLMFKTRPEDFRDLSFPKLIMITDYLLLFRVYGLESLKDLFPNLTVIRGSRLFFNYALVIFEMVHLKELGLYNLMNITRGSVRIEKNNELCYLATIDWSRILDSVEDNHIVLNKDDNEEC Motif0364_ems_3hC_493_0001_0001_0001
SVEEIAEELLKKARDPSERLAAEAILREVREASKKDPERALELLALALRILGDPELVKKVEELLK EVCPGMDIRNNLTRLHELENCSVIEGHLQILLMFKTRPEDFRDLSFPKLIMITDYLLLFRVYGLESLKDLFPNLTVIRGSRLFFNYALVIFEMVHLKELGLYNLMNITRGSVRIEKNNELCYLATIDWSRILDSVEDNHIVLNKDDNEEC rif_a35984de2073c36a472afad06f386213_0001_1_000000000_0001
SVEEIAFTLMFQLMEALNRNDEDKVKTIKTKIDKFVTTFKDDPNARLLEEIIRKLKSRADNS EVCPGMDIRNNLTRLHELENCSVIEGHLQILLMFKTRPEDFRDLSFPKLIMITDYLLLFRVYGLESLKDLFPNLTVIRGSRLFFNYALVIFEMVHLKELGLYNLMNITRGSVRIEKNNELCYLATIDWSRILDSVEDNHIVLNKDDNEEC Motif0201_ems_3hM_706_0001_0002_0001
SVEEILRKLEKRAREVGDEKAQRVVEKAKEYLRRGDLESAFKLLLLVLQLLG EVCPGMDIRNNLTRLHELENCSVIEGHLQILLMFKTRPEDFRDLSFPKLIMITDYLLLFRVYGLESLKDLFPNLTVIRGSRLFFNYALVIFEMVHLKELGLYNLMNITRGSVRIEKNNELCYLATIDWSRILDSVEDNHIVLNKDDNEEC Motif0025_HHH_eva_0724_0001_0001
SVEELAKKASKAAKRKGDELALRMIKKITTLWRQGKIDSSVASFVLQIILLILEL EVCPGMDIRNNLTRLHELENCSVIEGHLQILLMFKTRPEDFRDLSFPKLIMITDYLLLFRVYGLESLKDLFPNLTVIRGSRLFFNYALVIFEMVHLKELGLYNLMNITRGSVRIEKNNELCYLATIDWSRILDSVEDNHIVLNKDDNEEC Motif0033_p1-15H-GBL-16H-GABBL-16H_0175_0001_0001_0001_0001_0001
SVEELIRELLKKAGVSPEMIEFLLWMLRVALEVNNPETLRRLLEVIVELAGLDPELREELEKLVQ EVCPGMDIRNNLTRLHELENCSVIEGHLQILLMFKTRPEDFRDLSFPKLIMITDYLLLFRVYGLESLKDLFPNLTVIRGSRLFFNYALVIFEMVHLKELGLYNLMNITRGSVRIEKNNELCYLATIDWSRILDSVEDNHIVLNKDDNEEC Motif0170_bcov_4helix_10322_0001_0001
SVEELLKEVIERVRKEGDPELEELLEAVLVALKRDPFFARMVLEVILERFGDPLVEELLEILRKR EVCPGMDIRNNLTRLHELENCSVIEGHLQILLMFKTRPEDFRDLSFPKLIMITDYLLLFRVYGLESLKDLFPNLTVIRGSRLFFNYALVIFEMVHLKELGLYNLMNITRGSVRIEKNNELCYLATIDWSRILDSVEDNHIVLNKDDNEEC Motif0221_bcov_4helix_03642_0001_0001
SVEELLRELIERLKRSPDPWERHLAEELEEALRNNDPHLLRTLLRFILHLVGDPLVKEILELLRK EVCPGMDIRNNLTRLHELENCSVIEGHLQILLMFKTRPEDFRDLSFPKLIMITDYLLLFRVYGLESLKDLFPNLTVIRGSRLFFNYALVIFEMVHLKELGLYNLMNITRGSVRIEKNNELCYLATIDWSRILDSVEDNHIVLNKDDNEEC rif_acfde47dd753136c29b4d7c6c738ce9f_0001_000000000_0001
SVEKELEEAAKEAEKRGNEFMAWFIKNLLRAIREGLLDPTLAKRILKLLRELAKS EVCPGMDIRNNLTRLHELENCSVIEGHLQILLMFKTRPEDFRDLSFPKLIMITDYLLLFRVYGLESLKDLFPNLTVIRGSRLFFNYALVIFEMVHLKELGLYNLMNITRGSVRIEKNNELCYLATIDWSRILDSVEDNHIVLNKDDNEEC Motif0170_p1-15H-GBL-16H-GABBL-16H_0359_0001_0001_0002_0001_0001
SVEKSLETAAKAAELLGNEEVARKIKKLLRLIREGKLDPTEARRILSKLFEKMIE EVCPGMDIRNNLTRLHELENCSVIEGHLQILLMFKTRPEDFRDLSFPKLIMITDYLLLFRVYGLESLKDLFPNLTVIRGSRLFFNYALVIFEMVHLKELGLYNLMNITRGSVRIEKNNELCYLATIDWSRILDSVEDNHIVLNKDDNEEC Motif0343_p1-15H-GBL-16H-GABBL-16H_0359_0001_0001_0001_0001_0001
SVELLNELMELLGDPRLATLFFELVMELISHFSPEEVLRLVVELLLKLGLISPELYERLKKVVEK EVCPGMDIRNNLTRLHELENCSVIEGHLQILLMFKTRPEDFRDLSFPKLIMITDYLLLFRVYGLESLKDLFPNLTVIRGSRLFFNYALVIFEMVHLKELGLYNLMNITRGSVRIEKNNELCYLATIDWSRILDSVEDNHIVLNKDDNEEC Motif0375_bcov_4helix_10321_0001_0001
SVESEAKELLQKAVETAKKRNNPDLAIELALKILKKVQDLIPDPKQSETVTIRLFEFFLEVL EVCPGMDIRNNLTRLHELENCSVIEGHLQILLMFKTRPEDFRDLSFPKLIMITDYLLLFRVYGLESLKDLFPNLTVIRGSRLFFNYALVIFEMVHLKELGLYNLMNITRGSVRIEKNNELCYLATIDWSRILDSVEDNHIVLNKDDNEEC Motif0225_ems_3hM_3398_0001_0001
SVQELVEEALKLVPDPEVQDALIFLLAEAAQGDPEAKRLIEELLELLRRGDEEEVKRLARRIAEP EVCPGMDIRNNLTRLHELENCSVIEGHLQILLMFKTRPEDFRDLSFPKLIMITDYLLLFRVYGLESLKDLFPNLTVIRGSRLFFNYALVIFEMVHLKELGLYNLMNITRGSVRIEKNNELCYLATIDWSRILDSVEDNHIVLNKDDNEEC rif_7e8b97bbc7d81f6b2cb34393f97be7ec_0001_000000005_0001
SVTEKSIKTAVEKNDPEMVKFILRFLEEFLKRGNPLAERLIRLLLKLLEELGNEELLRLVRKVLK EVCPGMDIRNNLTRLHELENCSVIEGHLQILLMFKTRPEDFRDLSFPKLIMITDYLLLFRVYGLESLKDLFPNLTVIRGSRLFFNYALVIFEMVHLKELGLYNLMNITRGSVRIEKNNELCYLATIDWSRILDSVEDNHIVLNKDDNEEC Motif0383_bcov_4helix_12722_0001_0001
SWFELYMKALALVFKAKMENDEDKLRTAQELVKQAQQLASEAGNPLAQTIVNEAKKFVDSVVS EVCPGMDIRNNLTRLHELENCSVIEGHLQILLMFKTRPEDFRDLSFPKLIMITDYLLLFRVYGLESLKDLFPNLTVIRGSRLFFNYALVIFEMVHLKELGLYNLMNITRGSVRIEKNNELCYLATIDWSRILDSVEDNHIVLNKDDNEEC ems_3hC_333_0001_000000013_0001
TAVEIFFNGLREEEAEDIARKYNAELRISGDLIAIRFRNYDEEFAKRLAEEANVRALVFEVQ EVCPGMDIRNNLTRLHELENCSVIEGHLQILLMFKTRPEDFRDLSFPKLIMITDYLLLFRVYGLESLKDLFPNLTVIRGSRLFFNYALVIFEMVHLKELGLYNLMNITRGSVRIEKNNELCYLATIDWSRILDSVEDNHIVLNKDDNEEC pol_ferr_hb1_4055_000000003_0001
TDEEEKKVRKLAHIIAKLFPDPRVLEKAFRLLLKFITAKAHNDEDKLEEVKKTLKKIVDSYG EVCPGMDIRNNLTRLHELENCSVIEGHLQILLMFKTRPEDFRDLSFPKLIMITDYLLLFRVYGLESLKDLFPNLTVIRGSRLFFNYALVIFEMVHLKELGLYNLMNITRGSVRIEKNNELCYLATIDWSRILDSVEDNHIVLNKDDNEEC Motif0083_ems_3hM_327_0001_0001
TEDDDFNSFLKTVETIAKQKNNEEVLKLVKKAEDLYKKAKKNNDKEKRKTAFNIVFEAWFKAV EVCPGMDIRNNLTRLHELENCSVIEGHLQILLMFKTRPEDFRDLSFPKLIMITDYLLLFRVYGLESLKDLFPNLTVIRGSRLFFNYALVIFEMVHLKELGLYNLMNITRGSVRIEKNNELCYLATIDWSRILDSVEDNHIVLNKDDNEEC Motif0092_ems_3hC_963_0001_0002_0001
TEDDELQKKVKEAQKNLKSLNTELAKFAIKLLRDVLSKAQNTDPHESRFLLFFVIMIAKTLIG EVCPGMDIRNNLTRLHELENCSVIEGHLQILLMFKTRPEDFRDLSFPKLIMITDYLLLFRVYGLESLKDLFPNLTVIRGSRLFFNYALVIFEMVHLKELGLYNLMNITRGSVRIEKNNELCYLATIDWSRILDSVEDNHIVLNKDDNEEC Motif0364_ems_3hC_635_0001_0001
TEDDKFMSLLFTVLHIAFRNNNEEALKLVKKAMDLYLKAKENNDDEKRKTARKIVKEAYEKAS EVCPGMDIRNNLTRLHELENCSVIEGHLQILLMFKTRPEDFRDLSFPKLIMITDYLLLFRVYGLESLKDLFPNLTVIRGSRLFFNYALVIFEMVHLKELGLYNLMNITRGSVRIEKNNELCYLATIDWSRILDSVEDNHIVLNKDDNEEC Motif0089_ems_3hC_963_0002_0001_0001
TEDEKLKKDVKESLDEANPKSVTVRVSNGKVSVTVHGDDPKAEEDVKFISFMLKLLGVPFEIHKE EVCPGMDIRNNLTRLHELENCSVIEGHLQILLMFKTRPEDFRDLSFPKLIMITDYLLLFRVYGLESLKDLFPNLTVIRGSRLFFNYALVIFEMVHLKELGLYNLMNITRGSVRIEKNNELCYLATIDWSRILDSVEDNHIVLNKDDNEEC Motif0025_HEEHE_2154_0001_0001
TEDELLKKASKLFEKALDIQDPTQVKKLEENIEEALKLAQDPFVQEMIKMILEFVRKFFTS EVCPGMDIRNNLTRLHELENCSVIEGHLQILLMFKTRPEDFRDLSFPKLIMITDYLLLFRVYGLESLKDLFPNLTVIRGSRLFFNYALVIFEMVHLKELGLYNLMNITRGSVRIEKNNELCYLATIDWSRILDSVEDNHIVLNKDDNEEC Motif0370_ems_3hM_784_0001_0001
TEDVVRELQKILQELLKRGLLSPDEAFQLIMELMHAAAEGDEDRIDELRKIVEKLKKKLL EVCPGMDIRNNLTRLHELENCSVIEGHLQILLMFKTRPEDFRDLSFPKLIMITDYLLLFRVYGLESLKDLFPNLTVIRGSRLFFNYALVIFEMVHLKELGLYNLMNITRGSVRIEKNNELCYLATIDWSRILDSVEDNHIVLNKDDNEEC Motif0201_HHH_eva_0122_0001_0002_0001
TEEEAERVMELALRAFEKGDKDKVKKAWELAKKLLEKEPEDSTVRFVLFFVEMLLKRVS EVCPGMDIRNNLTRLHELENCSVIEGHLQILLMFKTRPEDFRDLSFPKLIMITDYLLLFRVYGLESLKDLFPNLTVIRGSRLFFNYALVIFEMVHLKELGLYNLMNITRGSVRIEKNNELCYLATIDWSRILDSVEDNHIVLNKDDNEEC Motif0202_ems_3hM_3655_0001_0001
TEEEETKEFVKWLAKVLSEIPDKDEASKALKRLLESLTKLFKDERLQREIQSIIKTWLKRLQS EVCPGMDIRNNLTRLHELENCSVIEGHLQILLMFKTRPEDFRDLSFPKLIMITDYLLLFRVYGLESLKDLFPNLTVIRGSRLFFNYALVIFEMVHLKELGLYNLMNITRGSVRIEKNNELCYLATIDWSRILDSVEDNHIVLNKDDNEEC Motif0168_ems_3hM_3319_0001_0002_0001
TEEKNDEAIRVLEKLLTEASNAQDPKEKKELVNTAKELIKKIVDDDDSRRFVLFFADMIIKFS EVCPGMDIRNNLTRLHELENCSVIEGHLQILLMFKTRPEDFRDLSFPKLIMITDYLLLFRVYGLESLKDLFPNLTVIRGSRLFFNYALVIFEMVHLKELGLYNLMNITRGSVRIEKNNELCYLATIDWSRILDSVEDNHIVLNKDDNEEC Motif0092_ems_3hM_3133_0001_0002_0001
TEELKKKAEELIKKLRELKKKVPDPLVQETADDLIKLLEEASKKDDDHTLSFVAALAEMAIKVI EVCPGMDIRNNLTRLHELENCSVIEGHLQILLMFKTRPEDFRDLSFPKLIMITDYLLLFRVYGLESLKDLFPNLTVIRGSRLFFNYALVIFEMVHLKELGLYNLMNITRGSVRIEKNNELCYLATIDWSRILDSVEDNHIVLNKDDNEEC Motif0201_ems_3hM_1892_0001_0001
TEEVEEALHLAHELRDPDVFKFLLIILMNLTAGTLSPEEKEKAEELIEALKKDPERARELARKLP EVCPGMDIRNNLTRLHELENCSVIEGHLQILLMFKTRPEDFRDLSFPKLIMITDYLLLFRVYGLESLKDLFPNLTVIRGSRLFFNYALVIFEMVHLKELGLYNLMNITRGSVRIEKNNELCYLATIDWSRILDSVEDNHIVLNKDDNEEC rif_0569dd02695c14c22a1a929503a0ae81_0001_1_000000028_0001
TEHIRDTLRIEGGTEEAVEHLWRLIKLNAEDEAHEKRKRGLTVHVRIEVHKRNGRIEIHVEVEAR EVCPGMDIRNNLTRLHELENCSVIEGHLQILLMFKTRPEDFRDLSFPKLIMITDYLLLFRVYGLESLKDLFPNLTVIRGSRLFFNYALVIFEMVHLKELGLYNLMNITRGSVRIEKNNELCYLATIDWSRILDSVEDNHIVLNKDDNEEC pol_EHEE_hb1_2440_000000012_0001
TEQETFKSFVKWMVDVALEVNDPDVAKEVIKNAETLARKKNDEDLQEFVKKLKEKVDRWVS EVCPGMDIRNNLTRLHELENCSVIEGHLQILLMFKTRPEDFRDLSFPKLIMITDYLLLFRVYGLESLKDLFPNLTVIRGSRLFFNYALVIFEMVHLKELGLYNLMNITRGSVRIEKNNELCYLATIDWSRILDSVEDNHIVLNKDDNEEC Motif0168_ems_3hM_2428_0001_0001_0001
TETVKKIKKLIDKLEKLGLLDPHELELLKDMWKDAKEGKADPEFVRSFVEMAEEMAKI EVCPGMDIRNNLTRLHELENCSVIEGHLQILLMFKTRPEDFRDLSFPKLIMITDYLLLFRVYGLESLKDLFPNLTVIRGSRLFFNYALVIFEMVHLKELGLYNLMNITRGSVRIEKNNELCYLATIDWSRILDSVEDNHIVLNKDDNEEC Motif0201_HHH_eva_0746_0001_0001
TKEEAKRQVKMALEKALRNRDPMLVQFAYEFAKLFVDRVGDEEAKKLVETLYKEVKTKAES EVCPGMDIRNNLTRLHELENCSVIEGHLQILLMFKTRPEDFRDLSFPKLIMITDYLLLFRVYGLESLKDLFPNLTVIRGSRLFFNYALVIFEMVHLKELGLYNLMNITRGSVRIEKNNELCYLATIDWSRILDSVEDNHIVLNKDDNEEC Motif0022_ems_3hM_1527_0001_0002_0001
TKEKLREIVRLLREGDPRAMELLFRLWTELVQRGNEEEVRIVQKIAQLLTRDPEKATRLLEKLAR EVCPGMDIRNNLTRLHELENCSVIEGHLQILLMFKTRPEDFRDLSFPKLIMITDYLLLFRVYGLESLKDLFPNLTVIRGSRLFFNYALVIFEMVHLKELGLYNLMNITRGSVRIEKNNELCYLATIDWSRILDSVEDNHIVLNKDDNEEC Motif0168_bcov_4helix_14169_0001_0001
TKRVTISIESDSQKEEEKHKLAEWLFRALREIAQQLESQGLEVRIRVTSDTRNGRLRVTVHIEAR EVCPGMDIRNNLTRLHELENCSVIEGHLQILLMFKTRPEDFRDLSFPKLIMITDYLLLFRVYGLESLKDLFPNLTVIRGSRLFFNYALVIFEMVHLKELGLYNLMNITRGSVRIEKNNELCYLATIDWSRILDSVEDNHIVLNKDDNEEC pol_EHEE_hb1_4599_000000001_0001
TLEIAELLERLLGDPDLAFEILMLLLDLELRGIPPEEVIRILLEIARERGDEELERAIEILLRLH EVCPGMDIRNNLTRLHELENCSVIEGHLQILLMFKTRPEDFRDLSFPKLIMITDYLLLFRVYGLESLKDLFPNLTVIRGSRLFFNYALVIFEMVHLKELGLYNLMNITRGSVRIEKNNELCYLATIDWSRILDSVEDNHIVLNKDDNEEC Motif0348_bcov_4helix_07567_0001_0001
TSDAEEIIKRLVEEIKKLGDTELAEKVKRELERAQREGDEEELFRLFFKVLEKWFRLV EVCPGMDIRNNLTRLHELENCSVIEGHLQILLMFKTRPEDFRDLSFPKLIMITDYLLLFRVYGLESLKDLFPNLTVIRGSRLFFNYALVIFEMVHLKELGLYNLMNITRGSVRIEKNNELCYLATIDWSRILDSVEDNHIVLNKDDNEEC Motif0025_HHH_eva_0240_0001_0001_0001
TSLEFVTELIELEAKRLGVPSVSVSVSNGTVNVTLKGTDENAQDASRAASQLARYAGLSFSITFR EVCPGMDIRNNLTRLHELENCSVIEGHLQILLMFKTRPEDFRDLSFPKLIMITDYLLLFRVYGLESLKDLFPNLTVIRGSRLFFNYALVIFEMVHLKELGLYNLMNITRGSVRIEKNNELCYLATIDWSRILDSVEDNHIVLNKDDNEEC pol_HEEHE_2598_000000010_0001
TTVLVFVDDPTNAERVSKLAQVEIHHLEFAGQLVVKFHASSEDGAKRVEEILKRLGIPVFILP EVCPGMDIRNNLTRLHELENCSVIEGHLQILLMFKTRPEDFRDLSFPKLIMITDYLLLFRVYGLESLKDLFPNLTVIRGSRLFFNYALVIFEMVHLKELGLYNLMNITRGSVRIEKNNELCYLATIDWSRILDSVEDNHIVLNKDDNEEC pol_ems_ferrM_3675_0001_000000009_0001_0001
DEHLRRRAEFIQKLSEDAAEHKDEETVKQLFELLEHLLKLVDDEHRAREILKRHKEHLDRLLN EVCPGMDIRNNLTRLHELENCSVIEGHLQILLMFKTRPEDFRDLSFPKLIMITDYLLLFRVYGLESLKDLFPNLTVIRGSRLFFNYALVIFEMVHLKELGLYNLMNITRGSVRIEKNNELCYLATIDWSRILDSVEDNHIVLNKDDNEEC mot_H_64576c0f577f974ad45c630699acf6e8_0001_1_000000023_0001_41_49_H_._3h_hb1_5135_0001_0001_0001
SETAERLEKEAKELLKKFNDPRVEKALKIVKTAKELLERDPRDNHAVRLVFEALHFLHEVHG EVCPGMDIRNNLTRLHELENCSVIEGHLQILLMFKTRPEDFRDLSFPKLIMITDYLLLFRVYGLESLKDLFPNLTVIRGSRLFFNYALVIFEMVHLKELGLYNLMNITRGSVRIEKNNELCYLATIDWSRILDSVEDNHIVLNKDDNEEC mot_H_03c3d3996f773e08b7d78df8b17c4313_0001_000000012_0001_2_8_H_._ems_3hM_3235_0001_0001_0001
SEEERLEELVVQGDPHAQTIVLKIADELLKKTGDPRYEELARLLFEALLYGDPDLVRELVRLLLK EVCPGMDIRNNLTRLHELENCSVIEGHLQILLMFKTRPEDFRDLSFPKLIMITDYLLLFRVYGLESLKDLFPNLTVIRGSRLFFNYALVIFEMVHLKELGLYNLMNITRGSVRIEKNNELCYLATIDWSRILDSVEDNHIVLNKDDNEEC rif_855d5cfa741e5951caeac735338c7ec0_0001_000000026_0001
DVERIVEEALKKKDPVLLEFALLRAEYKLGDPEEARKLLREIAKELGIPPEEVEKLLRKAEKRHR EVCPGMDIRNNLTRLHELENCSVIEGHLQILLMFKTRPEDFRDLSFPKLIMITDYLLLFRVYGLESLKDLFPNLTVIRGSRLFFNYALVIFEMVHLKELGLYNLMNITRGSVRIEKNNELCYLATIDWSRILDSVEDNHIVLNKDDNEEC mot_H_ems_4hM_2275_000000008_0001_31_40_H_._8a2488b2a3eb54e2d6a8d2f084ff7391_0001_0001_0001
DTEEAKKLVKKVEELLKKLPDPERRKLVKELLDLAKTLEKNIDDPNKREIDLAFVAWFALVLG EVCPGMDIRNNLTRLHELENCSVIEGHLQILLMFKTRPEDFRDLSFPKLIMITDYLLLFRVYGLESLKDLFPNLTVIRGSRLFFNYALVIFEMVHLKELGLYNLMNITRGSVRIEKNNELCYLATIDWSRILDSVEDNHIVLNKDDNEEC Motif0089_ems_3hM_3435_0001_0002_0001
SELLEEALELVRRGDPRVFKVLFRILFEAERKGDPELRELIEKVLELLLEGNPEEASKLLEKLLK EVCPGMDIRNNLTRLHELENCSVIEGHLQILLMFKTRPEDFRDLSFPKLIMITDYLLLFRVYGLESLKDLFPNLTVIRGSRLFFNYALVIFEMVHLKELGLYNLMNITRGSVRIEKNNELCYLATIDWSRILDSVEDNHIVLNKDDNEEC pol_1621c7652456a004e00165c70a483707_0001_000000009_0001_0001
DPTVDKYITTIKKLLQKAVENKDPDTAKKLVEELERFAKSVDDPFAKAMARLLSIFVKELLDRG EVCPGMDIRNNLTRLHELENCSVIEGHLQILLMFKTRPEDFRDLSFPKLIMITDYLLLFRVYGLESLKDLFPNLTVIRGSRLFFNYALVIFEMVHLKELGLYNLMNITRGSVRIEKNNELCYLATIDWSRILDSVEDNHIVLNKDDNEEC Motif0130_ems_3hM_603_0001_0001_0001
DEEDEIRRKLEEIKKHLLNLHDEQKVREILFRLLEEAHEKNDEKLEETLHDIERLLHELK EVCPGMDIRNNLTRLHELENCSVIEGHLQILLMFKTRPEDFRDLSFPKLIMITDYLLLFRVYGLESLKDLFPNLTVIRGSRLFFNYALVIFEMVHLKELGLYNLMNITRGSVRIEKNNELCYLATIDWSRILDSVEDNHIVLNKDDNEEC pol_3h_hb1_3253_000000019_0001_0001
DRKEKLMRIAVEIAKEAEKIPDPDQASKFIKKAIEEARKRNNEVLVMLLEFVVAIIKMLKS EVCPGMDIRNNLTRLHELENCSVIEGHLQILLMFKTRPEDFRDLSFPKLIMITDYLLLFRVYGLESLKDLFPNLTVIRGSRLFFNYALVIFEMVHLKELGLYNLMNITRGSVRIEKNNELCYLATIDWSRILDSVEDNHIVLNKDDNEEC Motif0025_ems_3hM_963_0001_0002_0001
NVMEVLHTAEKLLKEAAEKNDDEKLTRVVRWARTEAKKLIRDPNLEQLVKRFLEVFVQLLKS EVCPGMDIRNNLTRLHELENCSVIEGHLQILLMFKTRPEDFRDLSFPKLIMITDYLLLFRVYGLESLKDLFPNLTVIRGSRLFFNYALVIFEMVHLKELGLYNLMNITRGSVRIEKNNELCYLATIDWSRILDSVEDNHIVLNKDDNEEC Motif0142_ems_3hM_566_0001_0001
DEEYLRRALEEAVRENDPFLLRLILEILENILGDPEKAKELFKELLKSLGIPPEEVERLLKLIEP EVCPGMDIRNNLTRLHELENCSVIEGHLQILLMFKTRPEDFRDLSFPKLIMITDYLLLFRVYGLESLKDLFPNLTVIRGSRLFFNYALVIFEMVHLKELGLYNLMNITRGSVRIEKNNELCYLATIDWSRILDSVEDNHIVLNKDDNEEC rif_3ed55cbb90c83fb05abcaefcf24f7ac7_0001_1_000000015_0001_0001
SILMELFFLLMQLGDEEVLEVIKRLQQKMFRGEIDPEEAVKLVLEVLERLGNPLREELRRLLEEK EVCPGMDIRNNLTRLHELENCSVIEGHLQILLMFKTRPEDFRDLSFPKLIMITDYLLLFRVYGLESLKDLFPNLTVIRGSRLFFNYALVIFEMVHLKELGLYNLMNITRGSVRIEKNNELCYLATIDWSRILDSVEDNHIVLNKDDNEEC Motif0202_bcov_4helix_13273_0001_0001_0001
DPVNDEAFKLVFKIMEIAVSKGNTEYVREVVDKLQEQIIKIKDPREAQKAVEELKKLYKYVHG EVCPGMDIRNNLTRLHELENCSVIEGHLQILLMFKTRPEDFRDLSFPKLIMITDYLLLFRVYGLESLKDLFPNLTVIRGSRLFFNYALVIFEMVHLKELGLYNLMNITRGSVRIEKNNELCYLATIDWSRILDSVEDNHIVLNKDDNEEC Motif0202_ems_3hM_281_0001_0003_0001
SVREAVEIILKRVGVPPEFIRELKEELEEAEKEDPREAEELAEFIIAFALNVPPEEARRLLEELQ EVCPGMDIRNNLTRLHELENCSVIEGHLQILLMFKTRPEDFRDLSFPKLIMITDYLLLFRVYGLESLKDLFPNLTVIRGSRLFFNYALVIFEMVHLKELGLYNLMNITRGSVRIEKNNELCYLATIDWSRILDSVEDNHIVLNKDDNEEC pol_7b369509830d94a0a7db5d65073b8b3b_0001_1_000000022_0001_0001
SEDHRIFRLILRLERRDPELAELIHEVLRLLLERGDPRVEEILRRILELAKRDPEKAKELAKKAP EVCPGMDIRNNLTRLHELENCSVIEGHLQILLMFKTRPEDFRDLSFPKLIMITDYLLLFRVYGLESLKDLFPNLTVIRGSRLFFNYALVIFEMVHLKELGLYNLMNITRGSVRIEKNNELCYLATIDWSRILDSVEDNHIVLNKDDNEEC pol_c7dc4e38d99545584a2675f1bd90fb21_0001_000000018_0001
ALTRNLRIRIEGRGEEVEEIARRFIEKDFKEAKEIAERLGGKIRLLEFEHHRNNTIEYTSYSSIH EVCPGMDIRNNLTRLHELENCSVIEGHLQILLMFKTRPEDFRDLSFPKLIMITDYLLLFRVYGLESLKDLFPNLTVIRGSRLFFNYALVIFEMVHLKELGLYNLMNITRGSVRIEKNNELCYLATIDWSRILDSVEDNHIVLNKDDNEEC rif_EHEE_hb1_1181_000000025_0001_0001
SIRVFVLIEDENNFRLHTFTVEDPRKAEQIIREIIKKANVPADVQVNPDYNVVTVRG EVCPGMDIRNNLTRLHELENCSVIEGHLQILLMFKTRPEDFRDLSFPKLIMITDYLLLFRVYGLESLKDLFPNLTVIRGSRLFFNYALVIFEMVHLKELGLYNLMNITRGSVRIEKNNELCYLATIDWSRILDSVEDNHIVLNKDDNEEC rif_proteinG_3342_000000012_0001
TLSINWTSEIHKDNEEALRKFEEIVKRLSEESKRFAEENNLRSHTHRFTTETNNRIFFFVKNSVE EVCPGMDIRNNLTRLHELENCSVIEGHLQILLMFKTRPEDFRDLSFPKLIMITDYLLLFRVYGLESLKDLFPNLTVIRGSRLFFNYALVIFEMVHLKELGLYNLMNITRGSVRIEKNNELCYLATIDWSRILDSVEDNHIVLNKDDNEEC mot_P_EHEE_06503_000000005_0001_44_46_61_63_P_._EHEE_hb1_3851_0001_0001_0001
SQVTEWLREYLEKGNEEFAKEFVELAVALLGLPEEVKERAEKLLEEAIRKGDPELLKKVEEVLHK EVCPGMDIRNNLTRLHELENCSVIEGHLQILLMFKTRPEDFRDLSFPKLIMITDYLLLFRVYGLESLKDLFPNLTVIRGSRLFFNYALVIFEMVHLKELGLYNLMNITRGSVRIEKNNELCYLATIDWSRILDSVEDNHIVLNKDDNEEC rif_ba7542cb2c7efe77f96cd9eac361ec29_0001_000000007_0001_0001
DVFDLLMKVMSLLAKALRQQNPELVKQAKKLADKAKKLATEDREDVETILKRLLEIMNKEIG EVCPGMDIRNNLTRLHELENCSVIEGHLQILLMFKTRPEDFRDLSFPKLIMITDYLLLFRVYGLESLKDLFPNLTVIRGSRLFFNYALVIFEMVHLKELGLYNLMNITRGSVRIEKNNELCYLATIDWSRILDSVEDNHIVLNKDDNEEC Motif0129_ems_3hM_2817_0001_0001_0001
DHTHTSRLHLDTRNEEELKEVRRFLERFLKHAAERSKERGLEVHLEWDERRDGDHISLHVRERSH EVCPGMDIRNNLTRLHELENCSVIEGHLQILLMFKTRPEDFRDLSFPKLIMITDYLLLFRVYGLESLKDLFPNLTVIRGSRLFFNYALVIFEMVHLKELGLYNLMNITRGSVRIEKNNELCYLATIDWSRILDSVEDNHIVLNKDDNEEC mot_H_EHEE_hb1_2728_000000003_0001_35_39_H_._EHEE_hb1_4733_0001_0001
DERELSKELEKIARERIERATDERLRFLLRAIIELLEQSEKIEDEERLREKNRELWEALHHL EVCPGMDIRNNLTRLHELENCSVIEGHLQILLMFKTRPEDFRDLSFPKLIMITDYLLLFRVYGLESLKDLFPNLTVIRGSRLFFNYALVIFEMVHLKELGLYNLMNITRGSVRIEKNNELCYLATIDWSRILDSVEDNHIVLNKDDNEEC rif_3h_hb1_577_000000022_0001_0001
SVEEVKERIKRLIPDPEAAEDLLEQLEEAAKDDPEQAKELIRFIVRFLGLPPEAKELLELVLKLG EVCPGMDIRNNLTRLHELENCSVIEGHLQILLMFKTRPEDFRDLSFPKLIMITDYLLLFRVYGLESLKDLFPNLTVIRGSRLFFNYALVIFEMVHLKELGLYNLMNITRGSVRIEKNNELCYLATIDWSRILDSVEDNHIVLNKDDNEEC pol_077e850cf72fd2bbbbb5bd95023c6325_0001_1_000000025_0001_0001
SLEELLRKAIEEGDPALFLAVLVAHKLLDDGLFSPEEVEELVERLEELLKKDPREAERLVRELEK EVCPGMDIRNNLTRLHELENCSVIEGHLQILLMFKTRPEDFRDLSFPKLIMITDYLLLFRVYGLESLKDLFPNLTVIRGSRLFFNYALVIFEMVHLKELGLYNLMNITRGSVRIEKNNELCYLATIDWSRILDSVEDNHIVLNKDDNEEC pol_ea74b541d2db46c7e83351ead8d9a03e_0001_1_000000015_0001
DDEVFERIAELVKKGDPLANIVAEALVAILIGDKELVERLLRILEELSKTDPEARELLKYLEKLR EVCPGMDIRNNLTRLHELENCSVIEGHLQILLMFKTRPEDFRDLSFPKLIMITDYLLLFRVYGLESLKDLFPNLTVIRGSRLFFNYALVIFEMVHLKELGLYNLMNITRGSVRIEKNNELCYLATIDWSRILDSVEDNHIVLNKDDNEEC rif_71408f70b58f2c695873bfbacb964ea8_0001_1_000000029_0001
DDENFFSFMVEVLARWAGVRSITITVSNGKFTVRLDGQTPKVDELIRLIRTSAKDLGIDVDIQVR EVCPGMDIRNNLTRLHELENCSVIEGHLQILLMFKTRPEDFRDLSFPKLIMITDYLLLFRVYGLESLKDLFPNLTVIRGSRLFFNYALVIFEMVHLKELGLYNLMNITRGSVRIEKNNELCYLATIDWSRILDSVEDNHIVLNKDDNEEC Motif0026_HEEHE_2387_0001_0001
DEEEEIRELIEKAVPDPELRRELRFALQAMEEAGVPPEEILHVLVRAARDAGDPEVARLLEELLR EVCPGMDIRNNLTRLHELENCSVIEGHLQILLMFKTRPEDFRDLSFPKLIMITDYLLLFRVYGLESLKDLFPNLTVIRGSRLFFNYALVIFEMVHLKELGLYNLMNITRGSVRIEKNNELCYLATIDWSRILDSVEDNHIVLNKDDNEEC mot_H_425886bf4c9b5c40f5e0a5ff5ba68457_0001_000000012_0001_55_65_H_._9442500acf019894063f3733bf7b38a2_0001_1_0001_0001_0001
SEIAHLLREAIHKRDPRLFEKLVRILVEELKRTGDPRYEYEIRFLVEMLKAHDPELAKLVEELLR EVCPGMDIRNNLTRLHELENCSVIEGHLQILLMFKTRPEDFRDLSFPKLIMITDYLLLFRVYGLESLKDLFPNLTVIRGSRLFFNYALVIFEMVHLKELGLYNLMNITRGSVRIEKNNELCYLATIDWSRILDSVEDNHIVLNKDDNEEC mot_H_ems_3hM_889_000000018_0001_48_55_H_._7708eb4f8b9725fb872514e0ae971720_0001_0001_0001_0001
SVEEVLSIVAQLLVKDPEKAERELEELLRRLGDPKVELLLRLLKELLKRGIDPFEVIMILMHLLV EVCPGMDIRNNLTRLHELENCSVIEGHLQILLMFKTRPEDFRDLSFPKLIMITDYLLLFRVYGLESLKDLFPNLTVIRGSRLFFNYALVIFEMVHLKELGLYNLMNITRGSVRIEKNNELCYLATIDWSRILDSVEDNHIVLNKDDNEEC Motif0168_bcov_4helix_14591_0001_0003_0001
DLKKEVETLAKLVFEILLHAKDPNVQKKAHEVLRKAFKALDNDDEELLKEARKLLKTIIDSF EVCPGMDIRNNLTRLHELENCSVIEGHLQILLMFKTRPEDFRDLSFPKLIMITDYLLLFRVYGLESLKDLFPNLTVIRGSRLFFNYALVIFEMVHLKELGLYNLMNITRGSVRIEKNNELCYLATIDWSRILDSVEDNHIVLNKDDNEEC rif_ems_3hM_266_000000007_0001
SSLEIVLELLKKISPDAQFIVFMIEMLLELGLLSPEELLRVIEELAKSIGDPEIEKAVEEAKRKG EVCPGMDIRNNLTRLHELENCSVIEGHLQILLMFKTRPEDFRDLSFPKLIMITDYLLLFRVYGLESLKDLFPNLTVIRGSRLFFNYALVIFEMVHLKELGLYNLMNITRGSVRIEKNNELCYLATIDWSRILDSVEDNHIVLNKDDNEEC Motif0129_bcov_4helix_09351_0001_0001
DEEFVAFMIVLAVKAPNAEEVVKTILESLSRLLGKDPEEVIKIVLELLEELGDPEAVKLVEKLLR EVCPGMDIRNNLTRLHELENCSVIEGHLQILLMFKTRPEDFRDLSFPKLIMITDYLLLFRVYGLESLKDLFPNLTVIRGSRLFFNYALVIFEMVHLKELGLYNLMNITRGSVRIEKNNELCYLATIDWSRILDSVEDNHIVLNKDDNEEC Motif0025_bcov_4helix_01983_0001_0001
DEEIRIHITFRTTDDRKIRLQREASRAAVEIWVRHAKDQNIHVEVHNRITNHNGTLHNEIHIHIH EVCPGMDIRNNLTRLHELENCSVIEGHLQILLMFKTRPEDFRDLSFPKLIMITDYLLLFRVYGLESLKDLFPNLTVIRGSRLFFNYALVIFEMVHLKELGLYNLMNITRGSVRIEKNNELCYLATIDWSRILDSVEDNHIVLNKDDNEEC mot_H_379950dddc2e6e2975750df43934024e_0001_000000004_0001_44_49_H_._EHEE_hb1_3457_0001_0001_0001
DESKKIADEVKKTAEKLIKNGLKEEAAELLVTVMEKAKKNNDEKLYKLVKTVIDEVFRLAFS EVCPGMDIRNNLTRLHELENCSVIEGHLQILLMFKTRPEDFRDLSFPKLIMITDYLLLFRVYGLESLKDLFPNLTVIRGSRLFFNYALVIFEMVHLKELGLYNLMNITRGSVRIEKNNELCYLATIDWSRILDSVEDNHIVLNKDDNEEC Motif0025_ems_3hC_648_0002_0001_0004_0001
KEIAREALRLIENGDPFKALFVVMELAVRTGDPRVEEILRLLEEANLRNDPELLKRLAKKLEELE EVCPGMDIRNNLTRLHELENCSVIEGHLQILLMFKTRPEDFRDLSFPKLIMITDYLLLFRVYGLESLKDLFPNLTVIRGSRLFFNYALVIFEMVHLKELGLYNLMNITRGSVRIEKNNELCYLATIDWSRILDSVEDNHIVLNKDDNEEC Motif0223_bcov_4helix_05313_0001_0001_0001
SVEELLEEIAKLLNDPELEEILRRAVERAKRRGNEEEIKEVLERILELVREGDPETARAFIEFVG EVCPGMDIRNNLTRLHELENCSVIEGHLQILLMFKTRPEDFRDLSFPKLIMITDYLLLFRVYGLESLKDLFPNLTVIRGSRLFFNYALVIFEMVHLKELGLYNLMNITRGSVRIEKNNELCYLATIDWSRILDSVEDNHIVLNKDDNEEC pol_6b25796ac8c8a23d1dc0c94f75505f72_0001_000000014_0001
SLLSEVMKLLIQGDPEKAKELLEKLLKLTGDPTVEEVLRLLKEALERGDPDLLFRILMEALNRLV EVCPGMDIRNNLTRLHELENCSVIEGHLQILLMFKTRPEDFRDLSFPKLIMITDYLLLFRVYGLESLKDLFPNLTVIRGSRLFFNYALVIFEMVHLKELGLYNLMNITRGSVRIEKNNELCYLATIDWSRILDSVEDNHIVLNKDDNEEC Motif0089_bcov_4helix_12651_0001_0001_0001
PDEDIKKIADEMREKLEKYASDPNVQTKATKLAESLKQAVEEKDPKKIKEVLNKLFELWFRVIH EVCPGMDIRNNLTRLHELENCSVIEGHLQILLMFKTRPEDFRDLSFPKLIMITDYLLLFRVYGLESLKDLFPNLTVIRGSRLFFNYALVIFEMVHLKELGLYNLMNITRGSVRIEKNNELCYLATIDWSRILDSVEDNHIVLNKDDNEEC Motif0290_ems_3hM_2468_0001_0003_0001
SEDKIALEALEKAGGDPEKVARLLRELLREAAHRGDPELAEELYEVLQILNEDPEKFKELVERAK EVCPGMDIRNNLTRLHELENCSVIEGHLQILLMFKTRPEDFRDLSFPKLIMITDYLLLFRVYGLESLKDLFPNLTVIRGSRLFFNYALVIFEMVHLKELGLYNLMNITRGSVRIEKNNELCYLATIDWSRILDSVEDNHIVLNKDDNEEC mot_H_0110c832e33837ebbfe5f73bb43c43d7_0001_000000022_0001_21_31_H_._57f16503c3ed7559aa135d11549c9b80_0001_0001_0001
DIVELLVKLLKELGDPDLARVAEELLEELRKLGIDPFEVVLIVIAAIALAGGDPELIRELVRKLG EVCPGMDIRNNLTRLHELENCSVIEGHLQILLMFKTRPEDFRDLSFPKLIMITDYLLLFRVYGLESLKDLFPNLTVIRGSRLFFNYALVIFEMVHLKELGLYNLMNITRGSVRIEKNNELCYLATIDWSRILDSVEDNHIVLNKDDNEEC Motif0370_bcov_4helix_14063_0001_0001_0001
SVEELIEKLKREGDPERARLLEELKELLEEQGTPPETIQLAAEALYRALKEDKEAAKHSIEIAKS EVCPGMDIRNNLTRLHELENCSVIEGHLQILLMFKTRPEDFRDLSFPKLIMITDYLLLFRVYGLESLKDLFPNLTVIRGSRLFFNYALVIFEMVHLKELGLYNLMNITRGSVRIEKNNELCYLATIDWSRILDSVEDNHIVLNKDDNEEC rif_9393c88ff6e8b79db4419daa6d55d1ce_0001_1_000000015_0001
DESEEEKVRKLAELVARLLASEDPMARQLAKVFASDEKKRLSKKDPNLSKLFEDLVRTITSRLG EVCPGMDIRNNLTRLHELENCSVIEGHLQILLMFKTRPEDFRDLSFPKLIMITDYLLLFRVYGLESLKDLFPNLTVIRGSRLFFNYALVIFEMVHLKELGLYNLMNITRGSVRIEKNNELCYLATIDWSRILDSVEDNHIVLNKDDNEEC Motif0175_ems_3hC_917_0001_0003_0001
SVEEEIKELVERGDPSKIFEIIFNLIIELFRRGDPETAKEVTDLLSEAIETGDPELFREVARLAE EVCPGMDIRNNLTRLHELENCSVIEGHLQILLMFKTRPEDFRDLSFPKLIMITDYLLLFRVYGLESLKDLFPNLTVIRGSRLFFNYALVIFEMVHLKELGLYNLMNITRGSVRIEKNNELCYLATIDWSRILDSVEDNHIVLNKDDNEEC Motif0262_bcov_4helix_00896_0001_0001
SSEDILDTAIKAARKGDEKALKKAAEIARREGDESALWFVEMALEILQQ EVCPGMDIRNNLTRLHELENCSVIEGHLQILLMFKTRPEDFRDLSFPKLIMITDYLLLFRVYGLESLKDLFPNLTVIRGSRLFFNYALVIFEMVHLKELGLYNLMNITRGSVRIEKNNELCYLATIDWSRILDSVEDNHIVLNKDDNEEC Motif0348_p1-14H-GBL-14H-GBL-15H_0678_0001_0001_0002_0001_0001
TEHYTYEWTVDGDDHELRERIFVTILEIQARLLEKAHKKGKKLHVRTERRTRNGRRHIRVRFQIR EVCPGMDIRNNLTRLHELENCSVIEGHLQILLMFKTRPEDFRDLSFPKLIMITDYLLLFRVYGLESLKDLFPNLTVIRGSRLFFNYALVIFEMVHLKELGLYNLMNITRGSVRIEKNNELCYLATIDWSRILDSVEDNHIVLNKDDNEEC mot_H_ems_4hM_3922_000000027_0001_49_59_H_._EHEE_hb1_1845_0001_0002_0001
SEFEEVIKLLEELGNPAVAKLVRSALAFLKKGNPHNAKLLLEMALDFAESSGDEEAKRLIEKLLK EVCPGMDIRNNLTRLHELENCSVIEGHLQILLMFKTRPEDFRDLSFPKLIMITDYLLLFRVYGLESLKDLFPNLTVIRGSRLFFNYALVIFEMVHLKELGLYNLMNITRGSVRIEKNNELCYLATIDWSRILDSVEDNHIVLNKDDNEEC Motif0130_bcov_4helix_02155_0001_0001
DERIEELIRHAERLSREAHKNNDLELRILAARLLVHALKLLGIDEREALRLDEKSQKEAEEELK EVCPGMDIRNNLTRLHELENCSVIEGHLQILLMFKTRPEDFRDLSFPKLIMITDYLLLFRVYGLESLKDLFPNLTVIRGSRLFFNYALVIFEMVHLKELGLYNLMNITRGSVRIEKNNELCYLATIDWSRILDSVEDNHIVLNKDDNEEC mot_H_90c447daebc881cffc9b494f3b90af2e_0001_000000003_0001_45_49_H_._3h_hb1_6217_0001_0003_1_0001
SEEELRELRQRLVNLVLRLAHDYDAIRRLLEETLRLAERLNLEELRETAEHALRLLEETEKN EVCPGMDIRNNLTRLHELENCSVIEGHLQILLMFKTRPEDFRDLSFPKLIMITDYLLLFRVYGLESLKDLFPNLTVIRGSRLFFNYALVIFEMVHLKELGLYNLMNITRGSVRIEKNNELCYLATIDWSRILDSVEDNHIVLNKDDNEEC mot_H_287a451093d6167ba36fbca2a2c4b2e4_0001_1_000000010_0001_55_63_H_._3h_hb1_2333_0001_0001_0001
DLNEKAIKELLKVFVELAANKQDPEMLKELEKLIRKQSKDDPKYKDAFKYALQLVREVYEKVT EVCPGMDIRNNLTRLHELENCSVIEGHLQILLMFKTRPEDFRDLSFPKLIMITDYLLLFRVYGLESLKDLFPNLTVIRGSRLFFNYALVIFEMVHLKELGLYNLMNITRGSVRIEKNNELCYLATIDWSRILDSVEDNHIVLNKDDNEEC Motif0142_ems_3hM_3093_0001_0001_0001
PQKETADELKKVFEDAEKKNDEEQLKFVILIVEMVLKADPTNKYVEELLKKLQETFSKQS EVCPGMDIRNNLTRLHELENCSVIEGHLQILLMFKTRPEDFRDLSFPKLIMITDYLLLFRVYGLESLKDLFPNLTVIRGSRLFFNYALVIFEMVHLKELGLYNLMNITRGSVRIEKNNELCYLATIDWSRILDSVEDNHIVLNKDDNEEC Motif0223_ems_3hC_487_0001_0001_0001_0001
DLEELLEKVLKELGVPPELIEEIIRIVEELKKKEPPEAVKRAVQFILLQAREDPELATAAVRAAK EVCPGMDIRNNLTRLHELENCSVIEGHLQILLMFKTRPEDFRDLSFPKLIMITDYLLLFRVYGLESLKDLFPNLTVIRGSRLFFNYALVIFEMVHLKELGLYNLMNITRGSVRIEKNNELCYLATIDWSRILDSVEDNHIVLNKDDNEEC mot_H_EHEE_hb1_4112_000000025_0001_24_32_H_._0a23dc5d83721dc1cae3e96a7548f9c6_0001_1_0001_0001_0001
GEDATKILKTLVKEAKKLANDPNVQTLLDELLEKADKASKNNDEEKLFKALHQVMNLFLKANT EVCPGMDIRNNLTRLHELENCSVIEGHLQILLMFKTRPEDFRDLSFPKLIMITDYLLLFRVYGLESLKDLFPNLTVIRGSRLFFNYALVIFEMVHLKELGLYNLMNITRGSVRIEKNNELCYLATIDWSRILDSVEDNHIVLNKDDNEEC Motif0144_ems_3hC_535_0001_0001_0001
PLEEILDRLLKIVQKIAKDLQDPRVEFLAFMVKVAVEQAKNAHDPNLKEELTKIVQKLVSEASS EVCPGMDIRNNLTRLHELENCSVIEGHLQILLMFKTRPEDFRDLSFPKLIMITDYLLLFRVYGLESLKDLFPNLTVIRGSRLFFNYALVIFEMVHLKELGLYNLMNITRGSVRIEKNNELCYLATIDWSRILDSVEDNHIVLNKDDNEEC Motif0370_ems_3hM_2205_0001_0001_0001
DDEEIANKIANVLVFLVKMVNDETAEKAARDAVSDASKELQDNNNPERSKILEKVFKEVLKKL EVCPGMDIRNNLTRLHELENCSVIEGHLQILLMFKTRPEDFRDLSFPKLIMITDYLLLFRVYGLESLKDLFPNLTVIRGSRLFFNYALVIFEMVHLKELGLYNLMNITRGSVRIEKNNELCYLATIDWSRILDSVEDNHIVLNKDDNEEC Motif0364_ems_3hM_2541_0001_0002_0001
PTEFAKHFIKILLTWAKKAQDPTLVEEAIKVAQALARDVNDPELEKEVNKVVKKIRSDLS EVCPGMDIRNNLTRLHELENCSVIEGHLQILLMFKTRPEDFRDLSFPKLIMITDYLLLFRVYGLESLKDLFPNLTVIRGSRLFFNYALVIFEMVHLKELGLYNLMNITRGSVRIEKNNELCYLATIDWSRILDSVEDNHIVLNKDDNEEC ems_3hM_2234_000000064_0001
SEELAKKVQELAKKSGDEFATKNARTLVKLLREGKISPEQVDIALKMLAKFLS EVCPGMDIRNNLTRLHELENCSVIEGHLQILLMFKTRPEDFRDLSFPKLIMITDYLLLFRVYGLESLKDLFPNLTVIRGSRLFFNYALVIFEMVHLKELGLYNLMNITRGSVRIEKNNELCYLATIDWSRILDSVEDNHIVLNKDDNEEC Motif0233_p1-14H-GBL-16H-GABBL-15H_0247_0001_0001_0002_0001_0001
PKWQEVEEILRKAKDIASKVGDEFVVFMADILIKLLKEISEKNDEEMLDEVEETARRLLKKAI EVCPGMDIRNNLTRLHELENCSVIEGHLQILLMFKTRPEDFRDLSFPKLIMITDYLLLFRVYGLESLKDLFPNLTVIRGSRLFFNYALVIFEMVHLKELGLYNLMNITRGSVRIEKNNELCYLATIDWSRILDSVEDNHIVLNKDDNEEC Motif0246_ems_3hM_1606_0001_0001_0001
SHREILRLLAIFVEISFELGLLSLREALRWIHKVQELLRKLSEEQVERILKELIRKLKEW EVCPGMDIRNNLTRLHELENCSVIEGHLQILLMFKTRPEDFRDLSFPKLIMITDYLLLFRVYGLESLKDLFPNLTVIRGSRLFFNYALVIFEMVHLKELGLYNLMNITRGSVRIEKNNELCYLATIDWSRILDSVEDNHIVLNKDDNEEC pol_HHH_eva_0278_000000024_0001
DILDLVFRVSFTLMEALQQNDEDKKKTAETLLKQIIDTARHSDDPKAKIAAENAEKVLKRVKLD EVCPGMDIRNNLTRLHELENCSVIEGHLQILLMFKTRPEDFRDLSFPKLIMITDYLLLFRVYGLESLKDLFPNLTVIRGSRLFFNYALVIFEMVHLKELGLYNLMNITRGSVRIEKNNELCYLATIDWSRILDSVEDNHIVLNKDDNEEC Motif0290_ems_3hC_138_0001_0001_0001_0001
TLDDKLFKILFAALKKGDEKLVKEIQKLDKAKQDGELSPEQIKRAADRLKKLAS EVCPGMDIRNNLTRLHELENCSVIEGHLQILLMFKTRPEDFRDLSFPKLIMITDYLLLFRVYGLESLKDLFPNLTVIRGSRLFFNYALVIFEMVHLKELGLYNLMNITRGSVRIEKNNELCYLATIDWSRILDSVEDNHIVLNKDDNEEC Motif0026_p1-15H-GBL-16H-GABBL-15H_0465_0001_0001_0002_0001_0002_0001
TTVTVHVDDPTNAERVSKLAQVEIEHIEIAGVLLVIFQASSEDGAKRVEEILKRLGIPVTIKP EVCPGMDIRNNLTRLHELENCSVIEGHLQILLMFKTRPEDFRDLSFPKLIMITDYLLLFRVYGLESLKDLFPNLTVIRGSRLFFNYALVIFEMVHLKELGLYNLMNITRGSVRIEKNNELCYLATIDWSRILDSVEDNHIVLNKDDNEEC rif_ems_ferrM_3675_0001_000000018_0001
DEEERKRVEELVERRDLEELEKLLKKLLEKTGDPRLEFQLEFVKRAAETDPHAAVRLLEEVLRET EVCPGMDIRNNLTRLHELENCSVIEGHLQILLMFKTRPEDFRDLSFPKLIMITDYLLLFRVYGLESLKDLFPNLTVIRGSRLFFNYALVIFEMVHLKELGLYNLMNITRGSVRIEKNNELCYLATIDWSRILDSVEDNHIVLNKDDNEEC mot_H_3h_hb1_4928_000000010_0001_47_57_H_._0f9f7734e72764f2c1cf9e3699683bac_0001_0001_0001
DLEEELKTVYKEAKRLADENNNEFVRWFVEMLTEMAKEAIERNDKELAEEIIRNLKELVDEAI EVCPGMDIRNNLTRLHELENCSVIEGHLQILLMFKTRPEDFRDLSFPKLIMITDYLLLFRVYGLESLKDLFPNLTVIRGSRLFFNYALVIFEMVHLKELGLYNLMNITRGSVRIEKNNELCYLATIDWSRILDSVEDNHIVLNKDDNEEC ems_3hM_2085_000000040_0001
SEEEELRERLKELGVPPELVRVLLFVFRAAKEDGLPPEELSHALRVAAEAHNDPKAREFVEELEK EVCPGMDIRNNLTRLHELENCSVIEGHLQILLMFKTRPEDFRDLSFPKLIMITDYLLLFRVYGLESLKDLFPNLTVIRGSRLFFNYALVIFEMVHLKELGLYNLMNITRGSVRIEKNNELCYLATIDWSRILDSVEDNHIVLNKDDNEEC rif_26ca1fb7391c07d1df80e1bc462a8c12_0001_000000025_0001
TFTRHFHFRVTGDDEESKEQVESASRFARASAEHHAEDLGRKVDVKVTVRKSNGTIQIEVNVQIK EVCPGMDIRNNLTRLHELENCSVIEGHLQILLMFKTRPEDFRDLSFPKLIMITDYLLLFRVYGLESLKDLFPNLTVIRGSRLFFNYALVIFEMVHLKELGLYNLMNITRGSVRIEKNNELCYLATIDWSRILDSVEDNHIVLNKDDNEEC pol_EHEE_01974_000000027_0001
DDSERKVEERVREAVRMAGLSPKVEEEARKIVRELYERGVDPHEILLIALTYVMEIWFRNI EVCPGMDIRNNLTRLHELENCSVIEGHLQILLMFKTRPEDFRDLSFPKLIMITDYLLLFRVYGLESLKDLFPNLTVIRGSRLFFNYALVIFEMVHLKELGLYNLMNITRGSVRIEKNNELCYLATIDWSRILDSVEDNHIVLNKDDNEEC Motif0092_HHH_eva_0189_0001_0002_0001
DENAKLLESLLKQIEEALKRNDDESVEKLSKTAKKLADDLNDPTAELIKLFVEALVETAKRES EVCPGMDIRNNLTRLHELENCSVIEGHLQILLMFKTRPEDFRDLSFPKLIMITDYLLLFRVYGLESLKDLFPNLTVIRGSRLFFNYALVIFEMVHLKELGLYNLMNITRGSVRIEKNNELCYLATIDWSRILDSVEDNHIVLNKDDNEEC rif_ems_3hC_406_0002_000000017_0001_0001
SEVDRAAKRAIELADEVKKKVKSEEVTKKVDTLKSLLEEAAKKNDEDTLRTAAELVFRLWAEL EVCPGMDIRNNLTRLHELENCSVIEGHLQILLMFKTRPEDFRDLSFPKLIMITDYLLLFRVYGLESLKDLFPNLTVIRGSRLFFNYALVIFEMVHLKELGLYNLMNITRGSVRIEKNNELCYLATIDWSRILDSVEDNHIVLNKDDNEEC mot_H_100dc28d1f3bc2f4dd38a30b7b37f94b_0001_000000024_0001_20_30_H_._ems_3hM_5_0001_0001_0001_0001
SLEELAEEALEKGDPELLEDLLTKLEQELAEKDEEKLRKLAELILEVQQEGDPEKLVELIKLAIK EVCPGMDIRNNLTRLHELENCSVIEGHLQILLMFKTRPEDFRDLSFPKLIMITDYLLLFRVYGLESLKDLFPNLTVIRGSRLFFNYALVIFEMVHLKELGLYNLMNITRGSVRIEKNNELCYLATIDWSRILDSVEDNHIVLNKDDNEEC mot_H_55bd615955a6d6e282a6b7f681ff9e2e_0001_000000019_0001_1_10_H_._32ea7ed8987853bb1146904a89f968c7_0001_0001_0001_0001
DDERHIEKLARELGIPPEDLEKVLKVLEEENGDPRAALFILALLLFLIKQGDPHAKRVFEELREK EVCPGMDIRNNLTRLHELENCSVIEGHLQILLMFKTRPEDFRDLSFPKLIMITDYLLLFRVYGLESLKDLFPNLTVIRGSRLFFNYALVIFEMVHLKELGLYNLMNITRGSVRIEKNNELCYLATIDWSRILDSVEDNHIVLNKDDNEEC mot_H_64576c0f577f974ad45c630699acf6e8_0001_1_000000023_0001_41_49_H_._388c00e720a897f5145a4c0b36c502de_0001_1_0001_0001_0001
TKILELAHEAVERGDELLLKALHVISELDANGVPPEEIEKVLRRFLEKLGVPPEEIERLLKLLLK EVCPGMDIRNNLTRLHELENCSVIEGHLQILLMFKTRPEDFRDLSFPKLIMITDYLLLFRVYGLESLKDLFPNLTVIRGSRLFFNYALVIFEMVHLKELGLYNLMNITRGSVRIEKNNELCYLATIDWSRILDSVEDNHIVLNKDDNEEC rif_85f83fdd3ef9514b1271d145e5f06f06_0001_000000005_0001
DQEEVRELLEEAYRKNDPRLLEKALELLERLEGSPASALVQLIWLLEELGLFSPEELHEIVERLA EVCPGMDIRNNLTRLHELENCSVIEGHLQILLMFKTRPEDFRDLSFPKLIMITDYLLLFRVYGLESLKDLFPNLTVIRGSRLFFNYALVIFEMVHLKELGLYNLMNITRGSVRIEKNNELCYLATIDWSRILDSVEDNHIVLNKDDNEEC mot_H_3h_hb1_2067_000000022_0001_3_10_H_._313f487e3ec02f6225919a247f8b7ae5_0001_1_0001_0001_0001
DEEEKRKLKKQAKVLYEEAKSVRDPNVRKRVQDLVRTAVSNDDEDLLHKASTEAFRLLMED EVCPGMDIRNNLTRLHELENCSVIEGHLQILLMFKTRPEDFRDLSFPKLIMITDYLLLFRVYGLESLKDLFPNLTVIRGSRLFFNYALVIFEMVHLKELGLYNLMNITRGSVRIEKNNELCYLATIDWSRILDSVEDNHIVLNKDDNEEC Motif0343_ems_3hM_1453_0001_0001
DIDELLEALKRLGVPPEVLELLKRLVEELKKRGIPPKEALEILAKIAAELGDQELFQVVLAVAVF EVCPGMDIRNNLTRLHELENCSVIEGHLQILLMFKTRPEDFRDLSFPKLIMITDYLLLFRVYGLESLKDLFPNLTVIRGSRLFFNYALVIFEMVHLKELGLYNLMNITRGSVRIEKNNELCYLATIDWSRILDSVEDNHIVLNKDDNEEC rif_112ed50757f34bb19cf10b81bc2b0ce5_0001_1_000000002_0001_0001
DELTKQAEELVKEIKTLAQRVNDETIETMVKSLEEMLKKDKKNNDARFAWWFLKILLELLRELS EVCPGMDIRNNLTRLHELENCSVIEGHLQILLMFKTRPEDFRDLSFPKLIMITDYLLLFRVYGLESLKDLFPNLTVIRGSRLFFNYALVIFEMVHLKELGLYNLMNITRGSVRIEKNNELCYLATIDWSRILDSVEDNHIVLNKDDNEEC Motif0345_ems_3hM_330_0001_0003_0001
DDEEEIKSLLKEVEDLARQAFPTQEEAEDFVTDAKQLVNSIPDPDRRKLSARAVVWFLRVLRS EVCPGMDIRNNLTRLHELENCSVIEGHLQILLMFKTRPEDFRDLSFPKLIMITDYLLLFRVYGLESLKDLFPNLTVIRGSRLFFNYALVIFEMVHLKELGLYNLMNITRGSVRIEKNNELCYLATIDWSRILDSVEDNHIVLNKDDNEEC Motif0290_ems_3hM_2849_0001_0001_0001
DVEEILETARLMGTLEEALRELEKKAKERGDEELKRLVEEAKRALEEGDEELLRKLLELLYRLSP EVCPGMDIRNNLTRLHELENCSVIEGHLQILLMFKTRPEDFRDLSFPKLIMITDYLLLFRVYGLESLKDLFPNLTVIRGSRLFFNYALVIFEMVHLKELGLYNLMNITRGSVRIEKNNELCYLATIDWSRILDSVEDNHIVLNKDDNEEC rif_7307d52d634e67aec327107075d1108b_0001_000000000_0001_0001
SKEELEKLVLERLGIPPHEFRHLVEHISREFNVPPEEAKVELIKKLAELEDDPELRKLAELIEED EVCPGMDIRNNLTRLHELENCSVIEGHLQILLMFKTRPEDFRDLSFPKLIMITDYLLLFRVYGLESLKDLFPNLTVIRGSRLFFNYALVIFEMVHLKELGLYNLMNITRGSVRIEKNNELCYLATIDWSRILDSVEDNHIVLNKDDNEEC pol_318a12281846e510d64982e6a15bb4b5_0001_000000003_0001
DEEELKKVAETAKTVAKQKNDEITLKSIKEMATEAEKLIKSPNPRDQLSAEMIIWFLRVLIEV EVCPGMDIRNNLTRLHELENCSVIEGHLQILLMFKTRPEDFRDLSFPKLIMITDYLLLFRVYGLESLKDLFPNLTVIRGSRLFFNYALVIFEMVHLKELGLYNLMNITRGSVRIEKNNELCYLATIDWSRILDSVEDNHIVLNKDDNEEC Motif0012_ems_3hC_640_0002_0001_0001_0001
DIDEKLDSLVKKAKRYVDETNSDEMKENVSIAEELVRRAKNASDPEDKKFLTWFVEMLYEMVI EVCPGMDIRNNLTRLHELENCSVIEGHLQILLMFKTRPEDFRDLSFPKLIMITDYLLLFRVYGLESLKDLFPNLTVIRGSRLFFNYALVIFEMVHLKELGLYNLMNITRGSVRIEKNNELCYLATIDWSRILDSVEDNHIVLNKDDNEEC Motif0144_ems_3hM_1377_0001_0002_0001
DLDEKVKELEKELGDPRLREILRRALELLKEHGLPPEVIEAAVRDVAELLKRDPELARFVLKLLE EVCPGMDIRNNLTRLHELENCSVIEGHLQILLMFKTRPEDFRDLSFPKLIMITDYLLLFRVYGLESLKDLFPNLTVIRGSRLFFNYALVIFEMVHLKELGLYNLMNITRGSVRIEKNNELCYLATIDWSRILDSVEDNHIVLNKDDNEEC rif_8a3d5356be0ce4faa374aeb40facdc46_0001_000000015_0001_0001
SVTEKAQELVHEVAKRANAKSWSVTVSNNTVHIHVENPDRLVRFAIAIVERLVERAGLTVTYSSK EVCPGMDIRNNLTRLHELENCSVIEGHLQILLMFKTRPEDFRDLSFPKLIMITDYLLLFRVYGLESLKDLFPNLTVIRGSRLFFNYALVIFEMVHLKELGLYNLMNITRGSVRIEKNNELCYLATIDWSRILDSVEDNHIVLNKDDNEEC rif_HEEHE_0913_000000002_0001
DEEELRELLRKAGIDPALVEMIVMFLKFAKETGDEDFARELIEKLVKHLGLSPEVRKLLEEFVKK EVCPGMDIRNNLTRLHELENCSVIEGHLQILLMFKTRPEDFRDLSFPKLIMITDYLLLFRVYGLESLKDLFPNLTVIRGSRLFFNYALVIFEMVHLKELGLYNLMNITRGSVRIEKNNELCYLATIDWSRILDSVEDNHIVLNKDDNEEC Motif0142_bcov_4helix_14510_0001_0001
DELARVLLEIARRDPRVMPLVTKVFSAMIQGDPELVRKIVEEILELLRKLGNEELVEKLERVLRK EVCPGMDIRNNLTRLHELENCSVIEGHLQILLMFKTRPEDFRDLSFPKLIMITDYLLLFRVYGLESLKDLFPNLTVIRGSRLFFNYALVIFEMVHLKELGLYNLMNITRGSVRIEKNNELCYLATIDWSRILDSVEDNHIVLNKDDNEEC Motif0181_bcov_4helix_10144_0001_0001
DIEELSELAERLGLSPEVFLAIFVVLFAVSLGDPDAKRLLELLKRLLREGDPEKVKEIAKLILRR EVCPGMDIRNNLTRLHELENCSVIEGHLQILLMFKTRPEDFRDLSFPKLIMITDYLLLFRVYGLESLKDLFPNLTVIRGSRLFFNYALVIFEMVHLKELGLYNLMNITRGSVRIEKNNELCYLATIDWSRILDSVEDNHIVLNKDDNEEC Motif0139_bcov_4helix_03098_0001_0001
SVEEILKILEELGLVSPEELEELERVYREAEEENNPDLLKLLRELLERLRKGDPEAKKVLRFIVS EVCPGMDIRNNLTRLHELENCSVIEGHLQILLMFKTRPEDFRDLSFPKLIMITDYLLLFRVYGLESLKDLFPNLTVIRGSRLFFNYALVIFEMVHLKELGLYNLMNITRGSVRIEKNNELCYLATIDWSRILDSVEDNHIVLNKDDNEEC rif_83ce54d7ae8210bea95f8bde65aa1e6f_0001_1_000000025_0001
SVREIIEELLKRGELSPEEVAELAVELLEKLGDPHEARYVRELLKRAKEENDPEALRFALHIILY EVCPGMDIRNNLTRLHELENCSVIEGHLQILLMFKTRPEDFRDLSFPKLIMITDYLLLFRVYGLESLKDLFPNLTVIRGSRLFFNYALVIFEMVHLKELGLYNLMNITRGSVRIEKNNELCYLATIDWSRILDSVEDNHIVLNKDDNEEC rif_088d12ada2280ab22247c2c6d58e063f_0001_1_000000026_0001
TALRALALLLERGDPELAELIERFIQLVVEGNPEEAKELLERIEKLLNDPEISRLLEEFLRFVLK EVCPGMDIRNNLTRLHELENCSVIEGHLQILLMFKTRPEDFRDLSFPKLIMITDYLLLFRVYGLESLKDLFPNLTVIRGSRLFFNYALVIFEMVHLKELGLYNLMNITRGSVRIEKNNELCYLATIDWSRILDSVEDNHIVLNKDDNEEC rif_8e41b6497cd785b85aa4f626dd4c7cee_0001_000000012_0001_0001
DVEELIKILEKIKKELKDKNDELRLRVVDELIKTVKEQNKHADHEQQKEIAEFAVLLAQLM EVCPGMDIRNNLTRLHELENCSVIEGHLQILLMFKTRPEDFRDLSFPKLIMITDYLLLFRVYGLESLKDLFPNLTVIRGSRLFFNYALVIFEMVHLKELGLYNLMNITRGSVRIEKNNELCYLATIDWSRILDSVEDNHIVLNKDDNEEC ems_3hM_3370_000000023_0001
DLDSEATKLLKLVKEVADKRNDKDAQYAVKLLKKMLDDAKSNNDEELVKAISTIAVDFLRLALS EVCPGMDIRNNLTRLHELENCSVIEGHLQILLMFKTRPEDFRDLSFPKLIMITDYLLLFRVYGLESLKDLFPNLTVIRGSRLFFNYALVIFEMVHLKELGLYNLMNITRGSVRIEKNNELCYLATIDWSRILDSVEDNHIVLNKDDNEEC Motif0175_ems_3hC_913_0001_0002_0001
TWTRRSKHRFHGDDETAKFQAQLLYYMAQRLAEFFARRRGLQWDVRIRTDTEDGRFVVQVRIEVK EVCPGMDIRNNLTRLHELENCSVIEGHLQILLMFKTRPEDFRDLSFPKLIMITDYLLLFRVYGLESLKDLFPNLTVIRGSRLFFNYALVIFEMVHLKELGLYNLMNITRGSVRIEKNNELCYLATIDWSRILDSVEDNHIVLNKDDNEEC mot_H_41a80bfb88d35e6992c92c6eec5b51c7_0001_1_000000029_0001_21_29_H_._EHEE_hb1_2693_0001_0001_0001
DEVEKIAKTLEDKAKKAYDNNDKDGVETALREVHDLAEKAQDPKLIRLLFKVAMKVMNLFAR EVCPGMDIRNNLTRLHELENCSVIEGHLQILLMFKTRPEDFRDLSFPKLIMITDYLLLFRVYGLESLKDLFPNLTVIRGSRLFFNYALVIFEMVHLKELGLYNLMNITRGSVRIEKNNELCYLATIDWSRILDSVEDNHIVLNKDDNEEC Motif0144_ems_3hC_1630_0002_0001_0002_0001
SLEEELEKAKELVTDPEVRKFLERIIELIRRGTLSPREEAAARALVEAAKTDPRTVHFALAILRS EVCPGMDIRNNLTRLHELENCSVIEGHLQILLMFKTRPEDFRDLSFPKLIMITDYLLLFRVYGLESLKDLFPNLTVIRGSRLFFNYALVIFEMVHLKELGLYNLMNITRGSVRIEKNNELCYLATIDWSRILDSVEDNHIVLNKDDNEEC rif_bd0339988da657b4bceac45dc62d4922_0001_000000027_0001
DEKEELLVKAAEIALKLAKKRNNEVRVTLTKNGYSVTVVVGTNPFVERNVKKLKKELEKKRRDK EVCPGMDIRNNLTRLHELENCSVIEGHLQILLMFKTRPEDFRDLSFPKLIMITDYLLLFRVYGLESLKDLFPNLTVIRGSRLFFNYALVIFEMVHLKELGLYNLMNITRGSVRIEKNNELCYLATIDWSRILDSVEDNHIVLNKDDNEEC rif_HEEH_18480_000000017_0001
DERSEKVTKTVTDKVFQALDNNDPDSAQHWVDILKKVASEVNDPKAQMNAEFLTWMVRVFKK EVCPGMDIRNNLTRLHELENCSVIEGHLQILLMFKTRPEDFRDLSFPKLIMITDYLLLFRVYGLESLKDLFPNLTVIRGSRLFFNYALVIFEMVHLKELGLYNLMNITRGSVRIEKNNELCYLATIDWSRILDSVEDNHIVLNKDDNEEC Motif0202_ems_3hC_1229_0002_0001_0001_0001
SLEERVEKLLKEGDPEKAIEVALELVRRRGDEQLSKLLEELLEELKRGEIPPRTVEFALRLILQA EVCPGMDIRNNLTRLHELENCSVIEGHLQILLMFKTRPEDFRDLSFPKLIMITDYLLLFRVYGLESLKDLFPNLTVIRGSRLFFNYALVIFEMVHLKELGLYNLMNITRGSVRIEKNNELCYLATIDWSRILDSVEDNHIVLNKDDNEEC rif_2d9492f8a324e5d665e8361030fd0241_0001_000000010_0001
TFFVRLAELANRGDPDTARELIKEIKDKLGLPPEVEELLEELVKAAIEGDEEKFRRLAELINKLP EVCPGMDIRNNLTRLHELENCSVIEGHLQILLMFKTRPEDFRDLSFPKLIMITDYLLLFRVYGLESLKDLFPNLTVIRGSRLFFNYALVIFEMVHLKELGLYNLMNITRGSVRIEKNNELCYLATIDWSRILDSVEDNHIVLNKDDNEEC rif_0612116251f802b9277f21c61777d507_0001_000000013_0001
SVKELLEELLRRKLSPELVEMILFSLTLLEEVFGDPEEALRFLLELLREDGDPESAKVVEEVIRH EVCPGMDIRNNLTRLHELENCSVIEGHLQILLMFKTRPEDFRDLSFPKLIMITDYLLLFRVYGLESLKDLFPNLTVIRGSRLFFNYALVIFEMVHLKELGLYNLMNITRGSVRIEKNNELCYLATIDWSRILDSVEDNHIVLNKDDNEEC Motif0302_bcov_4helix_14446_0001_0001
DLKEELDHWAELARKLSKEKNDEEALESAEEAYDRARKALENNDEVLARFLIHALRQAVEQA EVCPGMDIRNNLTRLHELENCSVIEGHLQILLMFKTRPEDFRDLSFPKLIMITDYLLLFRVYGLESLKDLFPNLTVIRGSRLFFNYALVIFEMVHLKELGLYNLMNITRGSVRIEKNNELCYLATIDWSRILDSVEDNHIVLNKDDNEEC mot_H_939e21fe2f0d34f930171d0ca936c898_0001_000000009_0001_39_47_H_._3h_hb1_5384_0001_0002_0001_0001
TELESLAQFIQAQAREAGVPHVEVDVKNGTVTVKLRGDDESVRHVKKLVELIAKANNLSYDVQRE EVCPGMDIRNNLTRLHELENCSVIEGHLQILLMFKTRPEDFRDLSFPKLIMITDYLLLFRVYGLESLKDLFPNLTVIRGSRLFFNYALVIFEMVHLKELGLYNLMNITRGSVRIEKNNELCYLATIDWSRILDSVEDNHIVLNKDDNEEC mot_H_1d093d8facd031590e769bfa2e47527f_0001_000000008_0001_21_25_H_._HEEHE_2922_0001_0001
DEQEAERLLLQLLFKAKSPEEERLLQLVLRLLAEGDPEKARRIVEELLRRVGDPELKRVLELIEK EVCPGMDIRNNLTRLHELENCSVIEGHLQILLMFKTRPEDFRDLSFPKLIMITDYLLLFRVYGLESLKDLFPNLTVIRGSRLFFNYALVIFEMVHLKELGLYNLMNITRGSVRIEKNNELCYLATIDWSRILDSVEDNHIVLNKDDNEEC pol_46af07f712da49451b91df178a7361d5_0001_000000008_0001
DELSHLALLLAELGDPDVRRLAFEVVMLLLRGDPEKAKKVAEEAKKIAKERNDPELERLLELILK EVCPGMDIRNNLTRLHELENCSVIEGHLQILLMFKTRPEDFRDLSFPKLIMITDYLLLFRVYGLESLKDLFPNLTVIRGSRLFFNYALVIFEMVHLKELGLYNLMNITRGSVRIEKNNELCYLATIDWSRILDSVEDNHIVLNKDDNEEC Motif0144_bcov_4helix_08543_0001_0002_0001
DEEERVRETVELQVHSAGVPSFSVRVSNGKVTVTIEGTDESSKHAQEAVKVAAHVAEIPLEVKQK EVCPGMDIRNNLTRLHELENCSVIEGHLQILLMFKTRPEDFRDLSFPKLIMITDYLLLFRVYGLESLKDLFPNLTVIRGSRLFFNYALVIFEMVHLKELGLYNLMNITRGSVRIEKNNELCYLATIDWSRILDSVEDNHIVLNKDDNEEC rif_HEEHE_0177_000000008_0001
DPNEADAFAIAMRLANQVASTSSDEEAEEVIKEAKKQAKKNNVEPRLVKLVEKVIRTYYSIMK EVCPGMDIRNNLTRLHELENCSVIEGHLQILLMFKTRPEDFRDLSFPKLIMITDYLLLFRVYGLESLKDLFPNLTVIRGSRLFFNYALVIFEMVHLKELGLYNLMNITRGSVRIEKNNELCYLATIDWSRILDSVEDNHIVLNKDDNEEC ems_3hC_1039_0002_000000034_0001
SISLLLKLAFDLMQKGKLTPELRKLFNKAAELIKSGKIDESQAKKLAKKIYKKAV EVCPGMDIRNNLTRLHELENCSVIEGHLQILLMFKTRPEDFRDLSFPKLIMITDYLLLFRVYGLESLKDLFPNLTVIRGSRLFFNYALVIFEMVHLKELGLYNLMNITRGSVRIEKNNELCYLATIDWSRILDSVEDNHIVLNKDDNEEC Motif0092_HHH_eva_0420_0001_0002_0001
DPSEEAQKLVDKVKEDVKKKNDEDAEEQVKVAEELLKMAKNAQDPHDRKFLVLLIKLIVENLS EVCPGMDIRNNLTRLHELENCSVIEGHLQILLMFKTRPEDFRDLSFPKLIMITDYLLLFRVYGLESLKDLFPNLTVIRGSRLFFNYALVIFEMVHLKELGLYNLMNITRGSVRIEKNNELCYLATIDWSRILDSVEDNHIVLNKDDNEEC ems_3hM_2476_000000023_0001
SAEEILEELLRQGLSPEHVVSEALMLLAFLGIPPEEALRLVKEAARKLNDPELEKVVKEAEEAAR EVCPGMDIRNNLTRLHELENCSVIEGHLQILLMFKTRPEDFRDLSFPKLIMITDYLLLFRVYGLESLKDLFPNLTVIRGSRLFFNYALVIFEMVHLKELGLYNLMNITRGSVRIEKNNELCYLATIDWSRILDSVEDNHIVLNKDDNEEC mot_H_b0faa46efe518d9b90dca207f7835423_0001_000000011_0001_36_42_H_._68917c9266ca55498f61916b6945bfc0_0001_0001_0001
DVHKKAFTVVMQLLQIADKKRDEELMKYVQELAKKLSEVLLKNDEETAKKLVDEAEKVVKTS EVCPGMDIRNNLTRLHELENCSVIEGHLQILLMFKTRPEDFRDLSFPKLIMITDYLLLFRVYGLESLKDLFPNLTVIRGSRLFFNYALVIFEMVHLKELGLYNLMNITRGSVRIEKNNELCYLATIDWSRILDSVEDNHIVLNKDDNEEC Motif0348_ems_3hM_2822_0001_0001_0001
DEQEKTEITKAEQIVKSVGNEEVEKSIKDLVEMIKEAKKNNDEDKVRFLLEMIKMAAFEASQ EVCPGMDIRNNLTRLHELENCSVIEGHLQILLMFKTRPEDFRDLSFPKLIMITDYLLLFRVYGLESLKDLFPNLTVIRGSRLFFNYALVIFEMVHLKELGLYNLMNITRGSVRIEKNNELCYLATIDWSRILDSVEDNHIVLNKDDNEEC Motif0025_ems_3hC_476_0002_0001_0003_0001
DTEELRELLERLGLPPEVRFHVLAIVQALKRGDPEAARRHLEELERRVGDPEVIRLIREAVELLR EVCPGMDIRNNLTRLHELENCSVIEGHLQILLMFKTRPEDFRDLSFPKLIMITDYLLLFRVYGLESLKDLFPNLTVIRGSRLFFNYALVIFEMVHLKELGLYNLMNITRGSVRIEKNNELCYLATIDWSRILDSVEDNHIVLNKDDNEEC mot_H_939e21fe2f0d34f930171d0ca936c898_0001_000000009_0001_37_47_H_._26091a1d238c429e165cc2fcfc7d8461_0001_0001_0001_0001
NEEIEEIQRMLDEILESTKRVGDEEAIKDVEEIARAIKEAARYDTLLAREAAHLLKKDSEELLK EVCPGMDIRNNLTRLHELENCSVIEGHLQILLMFKTRPEDFRDLSFPKLIMITDYLLLFRVYGLESLKDLFPNLTVIRGSRLFFNYALVIFEMVHLKELGLYNLMNITRGSVRIEKNNELCYLATIDWSRILDSVEDNHIVLNKDDNEEC mot_H_8637e1c0d1640c2ded9eeeee1e5fead8_0001_000000022_0001_45_51_H_._3h_hb1_6328_0001_0001_0001
HEEIRYHVRFHADDREARQEAARLHFRILHEAAEEAKRRNVRITVRSEVHRDGDTVQVDTHIHIT EVCPGMDIRNNLTRLHELENCSVIEGHLQILLMFKTRPEDFRDLSFPKLIMITDYLLLFRVYGLESLKDLFPNLTVIRGSRLFFNYALVIFEMVHLKELGLYNLMNITRGSVRIEKNNELCYLATIDWSRILDSVEDNHIVLNKDDNEEC mot_H_03c3d3996f773e08b7d78df8b17c4313_0001_000000012_0001_2_8_H_._EHEE_hb1_2442_0001_0005_0001
PEEVKHIVRFVKWFAKIAIESNDSEVVKKLIDDLKELAKKQNDPLLEKAAREIEELFRRFQKS EVCPGMDIRNNLTRLHELENCSVIEGHLQILLMFKTRPEDFRDLSFPKLIMITDYLLLFRVYGLESLKDLFPNLTVIRGSRLFFNYALVIFEMVHLKELGLYNLMNITRGSVRIEKNNELCYLATIDWSRILDSVEDNHIVLNKDDNEEC Motif0290_ems_3hM_1437_0001_0002_0001
PDEERAETLAELALELADELNDEQAFRETFRQYIRTHRAIRENDKETVTKSLEILKQLVREL EVCPGMDIRNNLTRLHELENCSVIEGHLQILLMFKTRPEDFRDLSFPKLIMITDYLLLFRVYGLESLKDLFPNLTVIRGSRLFFNYALVIFEMVHLKELGLYNLMNITRGSVRIEKNNELCYLATIDWSRILDSVEDNHIVLNKDDNEEC pol_3h_hb1_1319_000000025_0001
KEEDKKVKDILKKLEKKAEEANDEFVTKIVREVIKLVDEALKKNDETTVRFVLWFAQVAVEAVE EVCPGMDIRNNLTRLHELENCSVIEGHLQILLMFKTRPEDFRDLSFPKLIMITDYLLLFRVYGLESLKDLFPNLTVIRGSRLFFNYALVIFEMVHLKELGLYNLMNITRGSVRIEKNNELCYLATIDWSRILDSVEDNHIVLNKDDNEEC Motif0202_ems_3hM_1619_0001_0001_0001
DDHDKLHFLVLLAKMAADNIKDEKWSRTVKKLIKEAQERNDTKLAEEVLRLAVKLVKSVI EVCPGMDIRNNLTRLHELENCSVIEGHLQILLMFKTRPEDFRDLSFPKLIMITDYLLLFRVYGLESLKDLFPNLTVIRGSRLFFNYALVIFEMVHLKELGLYNLMNITRGSVRIEKNNELCYLATIDWSRILDSVEDNHIVLNKDDNEEC Motif0223_ems_3hM_111_0001_0002_0001
SLEEQALQLFEQAKEWGFPPEEVLKFVIELLKESGDPEARKLAKRLEELLRRDPREAERLLRELG EVCPGMDIRNNLTRLHELENCSVIEGHLQILLMFKTRPEDFRDLSFPKLIMITDYLLLFRVYGLESLKDLFPNLTVIRGSRLFFNYALVIFEMVHLKELGLYNLMNITRGSVRIEKNNELCYLATIDWSRILDSVEDNHIVLNKDDNEEC pol_e546d17bf4683a1997b2b4e1ffd0191e_0001_1_000000019_0001
DVKELAKAVKFVLELAQWVHPTPEVKSQAKRISKLLDEATSIPDEKQATSVLHSLAEQAFSLL EVCPGMDIRNNLTRLHELENCSVIEGHLQILLMFKTRPEDFRDLSFPKLIMITDYLLLFRVYGLESLKDLFPNLTVIRGSRLFFNYALVIFEMVHLKELGLYNLMNITRGSVRIEKNNELCYLATIDWSRILDSVEDNHIVLNKDDNEEC ems_3hC_193_000000009_0001
DKEEKLKKALEKLKEAAKKNDRKLVFEIEQEFAELVQKATTDEEEIRKLIQEAHRTIRKTLK EVCPGMDIRNNLTRLHELENCSVIEGHLQILLMFKTRPEDFRDLSFPKLIMITDYLLLFRVYGLESLKDLFPNLTVIRGSRLFFNYALVIFEMVHLKELGLYNLMNITRGSVRIEKNNELCYLATIDWSRILDSVEDNHIVLNKDDNEEC mot_H_HHH_eva_0065_000000013_0001_5_10_H_._3h_hb1_6933_0001_0001_0001
SEEEELLERAKKGDPEAISALEFILLRRLYKTGDPRLKEIVRRLHELLRRGNIEEVVRLLERVFR EVCPGMDIRNNLTRLHELENCSVIEGHLQILLMFKTRPEDFRDLSFPKLIMITDYLLLFRVYGLESLKDLFPNLTVIRGSRLFFNYALVIFEMVHLKELGLYNLMNITRGSVRIEKNNELCYLATIDWSRILDSVEDNHIVLNKDDNEEC mot_H_ems_4hM_2275_000000008_0001_31_40_H_._fe938d9cbdad127c9ac0b0ec99eae4f4_0001_0001_0001
DARQEIQHFIMKLFKIADELNDEKWEKVARSAAQEFEELRRRGIREEDAAKIVFESARRQLHG EVCPGMDIRNNLTRLHELENCSVIEGHLQILLMFKTRPEDFRDLSFPKLIMITDYLLLFRVYGLESLKDLFPNLTVIRGSRLFFNYALVIFEMVHLKELGLYNLMNITRGSVRIEKNNELCYLATIDWSRILDSVEDNHIVLNKDDNEEC mot_H_3h_hb1_2048_000000014_0001_50_55_H_._3h_hb1_3978_0001_0001_0001
DKNDIRFLEAMVDMMRKFLKGSPASKYVETLLKLVREALKKGDEETAKKLVKSALEFAEKVII EVCPGMDIRNNLTRLHELENCSVIEGHLQILLMFKTRPEDFRDLSFPKLIMITDYLLLFRVYGLESLKDLFPNLTVIRGSRLFFNYALVIFEMVHLKELGLYNLMNITRGSVRIEKNNELCYLATIDWSRILDSVEDNHIVLNKDDNEEC Motif0092_ems_3hC_214_0001_0003_0001
DIKIRWSSHQHRDDHKAWQESFEIALEIRERAHELAHRLGLELRVEITQSRDGDHSSLHIEITIR EVCPGMDIRNNLTRLHELENCSVIEGHLQILLMFKTRPEDFRDLSFPKLIMITDYLLLFRVYGLESLKDLFPNLTVIRGSRLFFNYALVIFEMVHLKELGLYNLMNITRGSVRIEKNNELCYLATIDWSRILDSVEDNHIVLNKDDNEEC pol_EHEE_hb1_4099_000000004_0001
DEELKELIKEALERNVSPEELAKLVLELLKKLNTPEARFLLFMLKIALEFGSKDALEELVRQILK EVCPGMDIRNNLTRLHELENCSVIEGHLQILLMFKTRPEDFRDLSFPKLIMITDYLLLFRVYGLESLKDLFPNLTVIRGSRLFFNYALVIFEMVHLKELGLYNLMNITRGSVRIEKNNELCYLATIDWSRILDSVEDNHIVLNKDDNEEC Motif0026_bcov_4helix_02992_0001_0001
SPEEVEELAETVVRIALEHNDRDVAETAFRLWAEVRFTGDPRLSDKASKILKELEKRLKG EVCPGMDIRNNLTRLHELENCSVIEGHLQILLMFKTRPEDFRDLSFPKLIMITDYLLLFRVYGLESLKDLFPNLTVIRGSRLFFNYALVIFEMVHLKELGLYNLMNITRGSVRIEKNNELCYLATIDWSRILDSVEDNHIVLNKDDNEEC mot_H_100dc28d1f3bc2f4dd38a30b7b37f94b_0001_000000024_0001_20_30_H_._ems_3hM_2906_0001_0002_0001
SIRRTWRIQVHGDSEEASEWAFLLQNEVIQEIQKLAEKYNLRFQANFTRHRTGGFIELRIRVEVR EVCPGMDIRNNLTRLHELENCSVIEGHLQILLMFKTRPEDFRDLSFPKLIMITDYLLLFRVYGLESLKDLFPNLTVIRGSRLFFNYALVIFEMVHLKELGLYNLMNITRGSVRIEKNNELCYLATIDWSRILDSVEDNHIVLNKDDNEEC mot_H_7032950ae22d3c95fdb1a361d41a39f4_0001_000000023_0001_22_30_H_._EHEE_hb1_1956_0001_0002_0001_0001
SEEEKIRELLKRLGISPEVIEMILSLAEDKKKADPELVKRFVEIFLRMLGLVSPEIIEEVKKIVE EVCPGMDIRNNLTRLHELENCSVIEGHLQILLMFKTRPEDFRDLSFPKLIMITDYLLLFRVYGLESLKDLFPNLTVIRGSRLFFNYALVIFEMVHLKELGLYNLMNITRGSVRIEKNNELCYLATIDWSRILDSVEDNHIVLNKDDNEEC Motif0372_bcov_4helix_14624_0001_0001_0001
SELEERLKRLIKEGDPEEVKRLVEEELKRRGAFSPEQIEEILEWIEELLRTNPEFARDLIEFVLK EVCPGMDIRNNLTRLHELENCSVIEGHLQILLMFKTRPEDFRDLSFPKLIMITDYLLLFRVYGLESLKDLFPNLTVIRGSRLFFNYALVIFEMVHLKELGLYNLMNITRGSVRIEKNNELCYLATIDWSRILDSVEDNHIVLNKDDNEEC pol_22dd7c8296c3e9c75fbb7c228321adca_0001_1_000000000_0001
TPEEEAQKLADILLSADKRNDKDAFQRWLELYWELVRRLNDDEEARKTFEYIRTLIEEERK EVCPGMDIRNNLTRLHELENCSVIEGHLQILLMFKTRPEDFRDLSFPKLIMITDYLLLFRVYGLESLKDLFPNLTVIRGSRLFFNYALVIFEMVHLKELGLYNLMNITRGSVRIEKNNELCYLATIDWSRILDSVEDNHIVLNKDDNEEC mot_H_3h_hb1_3367_000000015_0001_6_11_H_._3h_hb1_6864_0001_0001_0001
TESRTFRSRIRGKDEEAEERLRFEVRFVRWAAEALAKRLNVEVKFDVQRREDGDTITVTVEVRYH EVCPGMDIRNNLTRLHELENCSVIEGHLQILLMFKTRPEDFRDLSFPKLIMITDYLLLFRVYGLESLKDLFPNLTVIRGSRLFFNYALVIFEMVHLKELGLYNLMNITRGSVRIEKNNELCYLATIDWSRILDSVEDNHIVLNKDDNEEC mot_H_100dc28d1f3bc2f4dd38a30b7b37f94b_0001_000000024_0001_20_30_H_._EHEE_hb1_56_0001_0001
SELEEKIIELVKRLGDPFEIFMLIANAVQKTGDPRLDELLRIVSELIQRGVSPEEILRIIEEFLK EVCPGMDIRNNLTRLHELENCSVIEGHLQILLMFKTRPEDFRDLSFPKLIMITDYLLLFRVYGLESLKDLFPNLTVIRGSRLFFNYALVIFEMVHLKELGLYNLMNITRGSVRIEKNNELCYLATIDWSRILDSVEDNHIVLNKDDNEEC Motif0345_bcov_4helix_01097_0001_0001
EEESEKIKKQLDKVLKIVRSVNNPFLTFFAHVLVERAKEALDNGDKDLAREILKTARDLSKQAS EVCPGMDIRNNLTRLHELENCSVIEGHLQILLMFKTRPEDFRDLSFPKLIMITDYLLLFRVYGLESLKDLFPNLTVIRGSRLFFNYALVIFEMVHLKELGLYNLMNITRGSVRIEKNNELCYLATIDWSRILDSVEDNHIVLNKDDNEEC ems_3hM_805_000000001_0001
HTEVRVTFEVKLSSEEAEAELFLLVNEFHDKTQRHASRLGLKNHTEVHEERDGDHARIHVRNTWS EVCPGMDIRNNLTRLHELENCSVIEGHLQILLMFKTRPEDFRDLSFPKLIMITDYLLLFRVYGLESLKDLFPNLTVIRGSRLFFNYALVIFEMVHLKELGLYNLMNITRGSVRIEKNNELCYLATIDWSRILDSVEDNHIVLNKDDNEEC mot_H_8f8aeaf64d30c72199aaa1b9202ea72d_0001_1_000000019_0001_26_32_H_._EHEE_hb1_2149_0001_0001
DEEEVEELIKILREEGDPEKAKVVEKLLERLKRGDPEAQFLLSFLLMALKNNDPEALRYLLEKIR EVCPGMDIRNNLTRLHELENCSVIEGHLQILLMFKTRPEDFRDLSFPKLIMITDYLLLFRVYGLESLKDLFPNLTVIRGSRLFFNYALVIFEMVHLKELGLYNLMNITRGSVRIEKNNELCYLATIDWSRILDSVEDNHIVLNKDDNEEC Motif0202_bcov_4helix_06362_0001_0001
SEVEELLEEALRRGGVPPEQIEVLKKMVEFLLKEDPKDAIKFALKLAEEAGDPEVTELIRRLLEP EVCPGMDIRNNLTRLHELENCSVIEGHLQILLMFKTRPEDFRDLSFPKLIMITDYLLLFRVYGLESLKDLFPNLTVIRGSRLFFNYALVIFEMVHLKELGLYNLMNITRGSVRIEKNNELCYLATIDWSRILDSVEDNHIVLNKDDNEEC rif_5ff4120b3341b2b696a73c34187b1d4a_0001_1_000000013_0001_0001
DEEELNKVALTAAHVALQKNDEETARKIFKLALEAMELINSPNPEDQKKAESIIKWLREVIKS EVCPGMDIRNNLTRLHELENCSVIEGHLQILLMFKTRPEDFRDLSFPKLIMITDYLLLFRVYGLESLKDLFPNLTVIRGSRLFFNYALVIFEMVHLKELGLYNLMNITRGSVRIEKNNELCYLATIDWSRILDSVEDNHIVLNKDDNEEC Motif0025_ems_3hC_640_0002_0001_0002_0001
DWHWEITVRFKLGDQHAAERAQELLEKLLEETREESERLNLDNRFEWQEETHNNRVEIRVENKSS EVCPGMDIRNNLTRLHELENCSVIEGHLQILLMFKTRPEDFRDLSFPKLIMITDYLLLFRVYGLESLKDLFPNLTVIRGSRLFFNYALVIFEMVHLKELGLYNLMNITRGSVRIEKNNELCYLATIDWSRILDSVEDNHIVLNKDDNEEC pol_EHEE_hb1_6588_000000025_0001_0001
DDEELKRLQHESERLLEELKKRNREIAELIERAQKQSLREATSEETRRFIIRFSWEQAFEAA EVCPGMDIRNNLTRLHELENCSVIEGHLQILLMFKTRPEDFRDLSFPKLIMITDYLLLFRVYGLESLKDLFPNLTVIRGSRLFFNYALVIFEMVHLKELGLYNLMNITRGSVRIEKNNELCYLATIDWSRILDSVEDNHIVLNKDDNEEC mot_H_ems_3hM_1356_000000005_0001_56_63_H_._3h_hb1_2712_0001_0001_0001_0001
SEKEFESTMVEMVAEFIKMQASPDEQKKLDTLLEQLKKALKNDDEDTAKTLSKIISKIAEDLT EVCPGMDIRNNLTRLHELENCSVIEGHLQILLMFKTRPEDFRDLSFPKLIMITDYLLLFRVYGLESLKDLFPNLTVIRGSRLFFNYALVIFEMVHLKELGLYNLMNITRGSVRIEKNNELCYLATIDWSRILDSVEDNHIVLNKDDNEEC Motif0290_ems_3hC_517_0002_0001_0004_0001
SEEFRRLEKELRKRFPPEEVKAILLIIIARRIADAPPKEAIKLLLHLAREHGDEELVKVLEKLLK EVCPGMDIRNNLTRLHELENCSVIEGHLQILLMFKTRPEDFRDLSFPKLIMITDYLLLFRVYGLESLKDLFPNLTVIRGSRLFFNYALVIFEMVHLKELGLYNLMNITRGSVRIEKNNELCYLATIDWSRILDSVEDNHIVLNKDDNEEC rif_69aec8798e58bb21a2415d2aa2fa0c75_0001_000000009_0001_0001
DLEELLELVRRLAREFNDPRVEFLVHMAELLLRAGVSPEEVKESLLRNIEFLNPEVAKEVEKILR EVCPGMDIRNNLTRLHELENCSVIEGHLQILLMFKTRPEDFRDLSFPKLIMITDYLLLFRVYGLESLKDLFPNLTVIRGSRLFFNYALVIFEMVHLKELGLYNLMNITRGSVRIEKNNELCYLATIDWSRILDSVEDNHIVLNKDDNEEC Motif0025_bcov_4helix_06123_0001_0002_0001
SEEELLEIALELAEKIPDPEEVKRLLEELVKKLGLPPFVLLAVQRLVEVAVEDPEAARFALEIAK EVCPGMDIRNNLTRLHELENCSVIEGHLQILLMFKTRPEDFRDLSFPKLIMITDYLLLFRVYGLESLKDLFPNLTVIRGSRLFFNYALVIFEMVHLKELGLYNLMNITRGSVRIEKNNELCYLATIDWSRILDSVEDNHIVLNKDDNEEC rif_ac01a7880251273380376926f35751dc_0001_000000022_0001_0001
SEEEELEEVLRKAGVDPFEIHFLKLALRSAKLDPMQKEVLTRLLEEIVRKLKDPELERLLEELKK EVCPGMDIRNNLTRLHELENCSVIEGHLQILLMFKTRPEDFRDLSFPKLIMITDYLLLFRVYGLESLKDLFPNLTVIRGSRLFFNYALVIFEMVHLKELGLYNLMNITRGSVRIEKNNELCYLATIDWSRILDSVEDNHIVLNKDDNEEC Motif0026_bcov_4helix_02688_0001_0001
DELTFQAMELVFEIKILAQRVNDEKIETLVKQLLEELSKLIRNNNARKAWEKLKKLLELLRKLS EVCPGMDIRNNLTRLHELENCSVIEGHLQILLMFKTRPEDFRDLSFPKLIMITDYLLLFRVYGLESLKDLFPNLTVIRGSRLFFNYALVIFEMVHLKELGLYNLMNITRGSVRIEKNNELCYLATIDWSRILDSVEDNHIVLNKDDNEEC Motif0139_ems_3hM_330_0001_0002_0001
DVVEVAMKVMQVITELLRQLRDPHNKKRLEEVAKEVIEAAERNDSDLLKKLLKKAQKVWKEG EVCPGMDIRNNLTRLHELENCSVIEGHLQILLMFKTRPEDFRDLSFPKLIMITDYLLLFRVYGLESLKDLFPNLTVIRGSRLFFNYALVIFEMVHLKELGLYNLMNITRGSVRIEKNNELCYLATIDWSRILDSVEDNHIVLNKDDNEEC Motif0202_ems_3hM_2375_0001_0003_0001
SEEDVKFLVIMVEMLYRLGVDPEELKKWLEDIRKDIEKMGDPEKRKDWEKVRKIVEELL EVCPGMDIRNNLTRLHELENCSVIEGHLQILLMFKTRPEDFRDLSFPKLIMITDYLLLFRVYGLESLKDLFPNLTVIRGSRLFFNYALVIFEMVHLKELGLYNLMNITRGSVRIEKNNELCYLATIDWSRILDSVEDNHIVLNKDDNEEC Motif0144_HHH_eva_0215_0001_0001
DELEELVERLRRRGVPPHLILLALVALAKELGLPPEELERIIEELVKELGLPPELEEAARRFLRS EVCPGMDIRNNLTRLHELENCSVIEGHLQILLMFKTRPEDFRDLSFPKLIMITDYLLLFRVYGLESLKDLFPNLTVIRGSRLFFNYALVIFEMVHLKELGLYNLMNITRGSVRIEKNNELCYLATIDWSRILDSVEDNHIVLNKDDNEEC rif_2187905be758da08619963435a463046_0001_000000001_0001_0001
DEDSDKTSKDVKSTVDELLKDPRNIFKAWMFLLHVWLEAWRRNNEKLQRILTEIEKKVAKVLR EVCPGMDIRNNLTRLHELENCSVIEGHLQILLMFKTRPEDFRDLSFPKLIMITDYLLLFRVYGLESLKDLFPNLTVIRGSRLFFNYALVIFEMVHLKELGLYNLMNITRGSVRIEKNNELCYLATIDWSRILDSVEDNHIVLNKDDNEEC ems_3hM_943_000000007_0001
DVDQVAEIIAKFVSPEVTNLLIRLVMELMERGVDPKEIIRLLEELLERLGVLDPEVRRLLRELLK EVCPGMDIRNNLTRLHELENCSVIEGHLQILLMFKTRPEDFRDLSFPKLIMITDYLLLFRVYGLESLKDLFPNLTVIRGSRLFFNYALVIFEMVHLKELGLYNLMNITRGSVRIEKNNELCYLATIDWSRILDSVEDNHIVLNKDDNEEC Motif0290_bcov_4helix_06474_0001_0002_0001
SDHEEVIEELKKVDPEIARLAEELVRLLEEDPNDDDVFEELQKLLEEANKRGNPELFRALLRLVL EVCPGMDIRNNLTRLHELENCSVIEGHLQILLMFKTRPEDFRDLSFPKLIMITDYLLLFRVYGLESLKDLFPNLTVIRGSRLFFNYALVIFEMVHLKELGLYNLMNITRGSVRIEKNNELCYLATIDWSRILDSVEDNHIVLNKDDNEEC pol_7dfdd0073dca513ebe230d8f542e544f_0001_000000009_0001
DYQKLEKQVKTLVTLIKQLKKDESFEKFAEDLLRRAEEASKKKDEHTLKFLVFMLKMVVDEAKE EVCPGMDIRNNLTRLHELENCSVIEGHLQILLMFKTRPEDFRDLSFPKLIMITDYLLLFRVYGLESLKDLFPNLTVIRGSRLFFNYALVIFEMVHLKELGLYNLMNITRGSVRIEKNNELCYLATIDWSRILDSVEDNHIVLNKDDNEEC Motif0144_ems_3hM_1034_0001_0003_0001
DSETAKRLADKLEERARKRGDKELVDSARFIKFFVEVIESNPDMREVVKKLTKELKKLLDNT EVCPGMDIRNNLTRLHELENCSVIEGHLQILLMFKTRPEDFRDLSFPKLIMITDYLLLFRVYGLESLKDLFPNLTVIRGSRLFFNYALVIFEMVHLKELGLYNLMNITRGSVRIEKNNELCYLATIDWSRILDSVEDNHIVLNKDDNEEC Motif0201_ems_3hM_2424_0001_0002_0001
SRLEELATILVELGLVSPEILRLIFEVIMEALHKNDPELALRLARELLRRAGNPEAEKLLEELEK EVCPGMDIRNNLTRLHELENCSVIEGHLQILLMFKTRPEDFRDLSFPKLIMITDYLLLFRVYGLESLKDLFPNLTVIRGSRLFFNYALVIFEMVHLKELGLYNLMNITRGSVRIEKNNELCYLATIDWSRILDSVEDNHIVLNKDDNEEC Motif0089_bcov_4helix_09415_0001_0001_0001
SLEEVEEEVERLLRKVTDPKEREILEFVKELLRSGDPELIFEARSILANLKSDLELAREFVEEAR EVCPGMDIRNNLTRLHELENCSVIEGHLQILLMFKTRPEDFRDLSFPKLIMITDYLLLFRVYGLESLKDLFPNLTVIRGSRLFFNYALVIFEMVHLKELGLYNLMNITRGSVRIEKNNELCYLATIDWSRILDSVEDNHIVLNKDDNEEC mot_H_3h_hb1_766_000000000_0001_30_37_H_._7b1e7f7eb9d7ba79ddb89495c4aebf20_0001_0001_0001_0001
VEELKKAIETVFRAMIILFKKNQEDLMREAETVLELLMKAESDSDPRTIKTVIDLAKQVYKKAT EVCPGMDIRNNLTRLHELENCSVIEGHLQILLMFKTRPEDFRDLSFPKLIMITDYLLLFRVYGLESLKDLFPNLTVIRGSRLFFNYALVIFEMVHLKELGLYNLMNITRGSVRIEKNNELCYLATIDWSRILDSVEDNHIVLNKDDNEEC Motif0235_ems_3hC_1399_0002_0001_0002_0001
SAVEAARQLAEDLNDPALRIVAEALRIAIEKNDEELAELIQRLFFELARTGDPKYAEEARRLAEK EVCPGMDIRNNLTRLHELENCSVIEGHLQILLMFKTRPEDFRDLSFPKLIMITDYLLLFRVYGLESLKDLFPNLTVIRGSRLFFNYALVIFEMVHLKELGLYNLMNITRGSVRIEKNNELCYLATIDWSRILDSVEDNHIVLNKDDNEEC rif_4b76552dd0f23a3e82c15bcd1d9a5b86_0001_000000020_0001
EDVKEVLKKAEKVKEIVRKLNDPQAELDARFLSWMIKIAIKNNNEEVVRELEELVKKVLDTAL EVCPGMDIRNNLTRLHELENCSVIEGHLQILLMFKTRPEDFRDLSFPKLIMITDYLLLFRVYGLESLKDLFPNLTVIRGSRLFFNYALVIFEMVHLKELGLYNLMNITRGSVRIEKNNELCYLATIDWSRILDSVEDNHIVLNKDDNEEC Motif0091_ems_3hM_516_0001_0002_0001
SLDEVMKLVFKVLNVARQVGDPTAESIAKTLSEQAVKAAENNDDEKLKKVSKRLKSFIKTF EVCPGMDIRNNLTRLHELENCSVIEGHLQILLMFKTRPEDFRDLSFPKLIMITDYLLLFRVYGLESLKDLFPNLTVIRGSRLFFNYALVIFEMVHLKELGLYNLMNITRGSVRIEKNNELCYLATIDWSRILDSVEDNHIVLNKDDNEEC Motif0089_ems_3hC_645_0001_0002_0001
SDWRTVEVDVSADDQKEREEIEKKAEEYARTIQKEAKKQGLDVRVTKVEFETDGTKHVVFSIEVN EVCPGMDIRNNLTRLHELENCSVIEGHLQILLMFKTRPEDFRDLSFPKLIMITDYLLLFRVYGLESLKDLFPNLTVIRGSRLFFNYALVIFEMVHLKELGLYNLMNITRGSVRIEKNNELCYLATIDWSRILDSVEDNHIVLNKDDNEEC rif_EHEE_00183_000000000_0001_0001
TTEKAELLARVASELNDPEVLRLIFELIFALLQGDEELVERLKELLEELSKTSPAARRLLKIIER EVCPGMDIRNNLTRLHELENCSVIEGHLQILLMFKTRPEDFRDLSFPKLIMITDYLLLFRVYGLESLKDLFPNLTVIRGSRLFFNYALVIFEMVHLKELGLYNLMNITRGSVRIEKNNELCYLATIDWSRILDSVEDNHIVLNKDDNEEC Motif0144_bcov_4helix_10880_0001_0001
SFVRELARELKEDPRLLPEVERILRELLEKDPHNMKLWFALLAIEEAKMNGLSPEEIVRALERID EVCPGMDIRNNLTRLHELENCSVIEGHLQILLMFKTRPEDFRDLSFPKLIMITDYLLLFRVYGLESLKDLFPNLTVIRGSRLFFNYALVIFEMVHLKELGLYNLMNITRGSVRIEKNNELCYLATIDWSRILDSVEDNHIVLNKDDNEEC Motif0026_bcov_4helix_01119_0001_0001_0001
DEFKRELTDTIEFAEEAVKENAKLFVDLVKMAIKFFLELAQDPSQRTKVKRALEIVKKLEKS EVCPGMDIRNNLTRLHELENCSVIEGHLQILLMFKTRPEDFRDLSFPKLIMITDYLLLFRVYGLESLKDLFPNLTVIRGSRLFFNYALVIFEMVHLKELGLYNLMNITRGSVRIEKNNELCYLATIDWSRILDSVEDNHIVLNKDDNEEC Motif0258_ems_3hM_3299_0001_0001
SYELISEALELAMRLNDPEIAELLFRLFMLLLKDPDEAERLVKELIEKYGDPLLRLVLEVIRELR EVCPGMDIRNNLTRLHELENCSVIEGHLQILLMFKTRPEDFRDLSFPKLIMITDYLLLFRVYGLESLKDLFPNLTVIRGSRLFFNYALVIFEMVHLKELGLYNLMNITRGSVRIEKNNELCYLATIDWSRILDSVEDNHIVLNKDDNEEC Motif0235_bcov_4helix_10753_0001_0002_0001
DITQHTSITLNTTDEEELKDLERAAEFLRENAEWKAKQMGLEIRVRIRRHRENGRLRIEIEIRIH EVCPGMDIRNNLTRLHELENCSVIEGHLQILLMFKTRPEDFRDLSFPKLIMITDYLLLFRVYGLESLKDLFPNLTVIRGSRLFFNYALVIFEMVHLKELGLYNLMNITRGSVRIEKNNELCYLATIDWSRILDSVEDNHIVLNKDDNEEC mot_H_3h_hb1_3426_000000002_0001_52_56_H_._EHEE_hb1_5533_0001_0001_0001
SEEEIEEFAERLAKDPSAEVAVRILLYTLEQEGDPEKARLAREALELLEEGNPEEVKRVLKELHR EVCPGMDIRNNLTRLHELENCSVIEGHLQILLMFKTRPEDFRDLSFPKLIMITDYLLLFRVYGLESLKDLFPNLTVIRGSRLFFNYALVIFEMVHLKELGLYNLMNITRGSVRIEKNNELCYLATIDWSRILDSVEDNHIVLNKDDNEEC mot_H_d4416e50ce8986ef13b8fe02f5b667a3_0001_1_000000012_0001_25_31_H_._0098242d877f9794ca069886d54787ce_0001_1_0001_0001_0001
SDELSKKLEKKVKDLLKKGDKKSAEELVLKALEEANKLNDEKLFHVAAELFFLIARWS EVCPGMDIRNNLTRLHELENCSVIEGHLQILLMFKTRPEDFRDLSFPKLIMITDYLLLFRVYGLESLKDLFPNLTVIRGSRLFFNYALVIFEMVHLKELGLYNLMNITRGSVRIEKNNELCYLATIDWSRILDSVEDNHIVLNKDDNEEC Motif0374_ems_3hC_350_0001_0003_0001
SEHFRVTVTVEIRDEEAKEEAERVLKFLERLSEDLARAFNVEAQPRSRVDRRNGRLHLTHELEIR EVCPGMDIRNNLTRLHELENCSVIEGHLQILLMFKTRPEDFRDLSFPKLIMITDYLLLFRVYGLESLKDLFPNLTVIRGSRLFFNYALVIFEMVHLKELGLYNLMNITRGSVRIEKNNELCYLATIDWSRILDSVEDNHIVLNKDDNEEC mot_H_64576c0f577f974ad45c630699acf6e8_0001_1_000000023_0001_41_49_H_._EHEE_hb1_2550_0001_0002_0001_0001
DDDSYKKKVLDTLMSLLKKARIPEEASKIFRLAIEALHAVDNGDKDRVETLVSLAKELADKLAS EVCPGMDIRNNLTRLHELENCSVIEGHLQILLMFKTRPEDFRDLSFPKLIMITDYLLLFRVYGLESLKDLFPNLTVIRGSRLFFNYALVIFEMVHLKELGLYNLMNITRGSVRIEKNNELCYLATIDWSRILDSVEDNHIVLNKDDNEEC Motif0224_ems_3hC_1684_0001_0001_0002_0001
DHTLHTTSELRNISEERAHYEEKFLREAAEEARRRSEERGLHTEVRIERHRDGDVWKIRLEIRLH EVCPGMDIRNNLTRLHELENCSVIEGHLQILLMFKTRPEDFRDLSFPKLIMITDYLLLFRVYGLESLKDLFPNLTVIRGSRLFFNYALVIFEMVHLKELGLYNLMNITRGSVRIEKNNELCYLATIDWSRILDSVEDNHIVLNKDDNEEC mot_H_ems_3hM_889_000000018_0001_48_55_H_._EHEE_hb1_3953_0001_0001_0001_0001
DSLKRLLKEAAERGDPALFVAVALAHKLEREGVPPEEIEKIVEEWLRHLGVPPEEIERILRLLKK EVCPGMDIRNNLTRLHELENCSVIEGHLQILLMFKTRPEDFRDLSFPKLIMITDYLLLFRVYGLESLKDLFPNLTVIRGSRLFFNYALVIFEMVHLKELGLYNLMNITRGSVRIEKNNELCYLATIDWSRILDSVEDNHIVLNKDDNEEC rif_6ca7031a01cd92363f57f5bafe3ed45f_0001_000000007_0001
DDDTTVLRKAEKVIEELKNAKDPDQAFKAIMRVLHYAWQVKDPEVVKIINKKLKEALEYVLKL EVCPGMDIRNNLTRLHELENCSVIEGHLQILLMFKTRPEDFRDLSFPKLIMITDYLLLFRVYGLESLKDLFPNLTVIRGSRLFFNYALVIFEMVHLKELGLYNLMNITRGSVRIEKNNELCYLATIDWSRILDSVEDNHIVLNKDDNEEC ems_3hC_1278_000000036_0001
DEEQQKQAKTLSKLLTQAIKENDKEKLKKLAKTAFRLLFELTDPTARKILHEALRKADKVVEG EVCPGMDIRNNLTRLHELENCSVIEGHLQILLMFKTRPEDFRDLSFPKLIMITDYLLLFRVYGLESLKDLFPNLTVIRGSRLFFNYALVIFEMVHLKELGLYNLMNITRGSVRIEKNNELCYLATIDWSRILDSVEDNHIVLNKDDNEEC rif_ems_3hC_1397_0001_000000019_0001_0001
DEKEKLNKKLFTWASRAFELAQTEELMKRVATVFIQVVEALNNDDEDTAESLIKELEDISKRAS EVCPGMDIRNNLTRLHELENCSVIEGHLQILLMFKTRPEDFRDLSFPKLIMITDYLLLFRVYGLESLKDLFPNLTVIRGSRLFFNYALVIFEMVHLKELGLYNLMNITRGSVRIEKNNELCYLATIDWSRILDSVEDNHIVLNKDDNEEC ems_3hC_798_000000056_0001
DEEERRREHHELQLFRELLRKAKREEERKLARRALHFWQHALMRNNEELHRRAHELWKHVAELIR EVCPGMDIRNNLTRLHELENCSVIEGHLQILLMFKTRPEDFRDLSFPKLIMITDYLLLFRVYGLESLKDLFPNLTVIRGSRLFFNYALVIFEMVHLKELGLYNLMNITRGSVRIEKNNELCYLATIDWSRILDSVEDNHIVLNKDDNEEC mot_H_3h_hb1_2048_000000014_0001_50_55_H_._3h_hb1_5761_0001_0002_0001_0001
STTQRSRYTIEGTDERVKKLLKELAETAKQMAEFLAKKDGLQVRVSISIETHGDKLTLDVEIRIE EVCPGMDIRNNLTRLHELENCSVIEGHLQILLMFKTRPEDFRDLSFPKLIMITDYLLLFRVYGLESLKDLFPNLTVIRGSRLFFNYALVIFEMVHLKELGLYNLMNITRGSVRIEKNNELCYLATIDWSRILDSVEDNHIVLNKDDNEEC mot_H_281ffed84a83fbfe1f063adf6726672d_0001_000000005_0001_40_49_H_._EHEE_hb1_593_0001_0001
SEEVKRLLEEVIGDPEVVRSVLFLVRAAKFNGWPPEDIKRAVEELLRYLGKVSPEQIKLVKEIVE EVCPGMDIRNNLTRLHELENCSVIEGHLQILLMFKTRPEDFRDLSFPKLIMITDYLLLFRVYGLESLKDLFPNLTVIRGSRLFFNYALVIFEMVHLKELGLYNLMNITRGSVRIEKNNELCYLATIDWSRILDSVEDNHIVLNKDDNEEC mot_H_3h_hb1_2462_000000006_0001_23_28_H_._d8340cc90db6f21d64cedc4381ba815a_0001_0001_0001_0001
SEMEKHFLEVAVEVDPRMAAESLRNMAKFRNDPELEKRAEEVLRRLERGEISPEEVVELLKELLE EVCPGMDIRNNLTRLHELENCSVIEGHLQILLMFKTRPEDFRDLSFPKLIMITDYLLLFRVYGLESLKDLFPNLTVIRGSRLFFNYALVIFEMVHLKELGLYNLMNITRGSVRIEKNNELCYLATIDWSRILDSVEDNHIVLNKDDNEEC Motif0092_bcov_4helix_11462_0001_0002_0001
DEEYEHMVRLIVEEYRQAVEKNDEKARKEATDAAREIAKEANDPELEKIVDKLLTEAEKDVKS EVCPGMDIRNNLTRLHELENCSVIEGHLQILLMFKTRPEDFRDLSFPKLIMITDYLLLFRVYGLESLKDLFPNLTVIRGSRLFFNYALVIFEMVHLKELGLYNLMNITRGSVRIEKNNELCYLATIDWSRILDSVEDNHIVLNKDDNEEC Motif0144_ems_3hM_3711_0001_0001_0001
DEDKKVEEILKKLEEWVKRVQDEEAKKLVEELKEMLERADKNNDETTKKIVLWFAEVAARYLIS EVCPGMDIRNNLTRLHELENCSVIEGHLQILLMFKTRPEDFRDLSFPKLIMITDYLLLFRVYGLESLKDLFPNLTVIRGSRLFFNYALVIFEMVHLKELGLYNLMNITRGSVRIEKNNELCYLATIDWSRILDSVEDNHIVLNKDDNEEC Motif0092_ems_3hM_2042_0001_0001_0001
SFLEELLKEAEELGNEELIFLLMLVEMALENGISPRELLKFVVKVLEEQGDPEAAELVKRVLKLD EVCPGMDIRNNLTRLHELENCSVIEGHLQILLMFKTRPEDFRDLSFPKLIMITDYLLLFRVYGLESLKDLFPNLTVIRGSRLFFNYALVIFEMVHLKELGLYNLMNITRGSVRIEKNNELCYLATIDWSRILDSVEDNHIVLNKDDNEEC Motif0083_bcov_4helix_03261_0001_0001_0001
SFLEELKRVAEELGDPRLRFLLWMLEMALEQGVSPEELLRIALEIARIAGNPEFAKVVEELLKKP EVCPGMDIRNNLTRLHELENCSVIEGHLQILLMFKTRPEDFRDLSFPKLIMITDYLLLFRVYGLESLKDLFPNLTVIRGSRLFFNYALVIFEMVHLKELGLYNLMNITRGSVRIEKNNELCYLATIDWSRILDSVEDNHIVLNKDDNEEC Motif0092_bcov_4helix_06750_0001_0001
PPEEIKTLVKELKKEATKKNNEEVQKFLSEVEESVSFALNHGDEEFAKWIVRLAQLAVKII EVCPGMDIRNNLTRLHELENCSVIEGHLQILLMFKTRPEDFRDLSFPKLIMITDYLLLFRVYGLESLKDLFPNLTVIRGSRLFFNYALVIFEMVHLKELGLYNLMNITRGSVRIEKNNELCYLATIDWSRILDSVEDNHIVLNKDDNEEC Motif0349_ems_3hC_910_0001_0001_0001
SEEELELIKELLERLGDPLLAFLIFMAILLLEMGVSPEEVERMVRESAKVLGTEELLERAKRLVK EVCPGMDIRNNLTRLHELENCSVIEGHLQILLMFKTRPEDFRDLSFPKLIMITDYLLLFRVYGLESLKDLFPNLTVIRGSRLFFNYALVIFEMVHLKELGLYNLMNITRGSVRIEKNNELCYLATIDWSRILDSVEDNHIVLNKDDNEEC Motif0025_bcov_4helix_08641_0001_0001
TFHLHIEIRDKTTDSSVEERAKKIAEFLKSIVKSAARNHGETADVKVRWSLSGDTLHLELTAEIR EVCPGMDIRNNLTRLHELENCSVIEGHLQILLMFKTRPEDFRDLSFPKLIMITDYLLLFRVYGLESLKDLFPNLTVIRGSRLFFNYALVIFEMVHLKELGLYNLMNITRGSVRIEKNNELCYLATIDWSRILDSVEDNHIVLNKDDNEEC mot_H_c2d12a4ece4d89de23059df703788e09_0001_1_000000021_0001_61_65_H_._EHEE_hb1_4995_0001_0001_0001
SELDELLEEIEKKNDPDLARKLIELAVKLLGLPPEVERFLKHLLERAKRENDPELVRFLARVVVE EVCPGMDIRNNLTRLHELENCSVIEGHLQILLMFKTRPEDFRDLSFPKLIMITDYLLLFRVYGLESLKDLFPNLTVIRGSRLFFNYALVIFEMVHLKELGLYNLMNITRGSVRIEKNNELCYLATIDWSRILDSVEDNHIVLNKDDNEEC rif_37cac2dcad65f6aa7568453f6a8936b8_0001_1_000000008_0001
PEYEKLAKYVLDVLGDPVAEELLKLVRNGDNKAAFIVWMVYVALEQDKDMAQDILRELFKI EVCPGMDIRNNLTRLHELENCSVIEGHLQILLMFKTRPEDFRDLSFPKLIMITDYLLLFRVYGLESLKDLFPNLTVIRGSRLFFNYALVIFEMVHLKELGLYNLMNITRGSVRIEKNNELCYLATIDWSRILDSVEDNHIVLNKDDNEEC Motif0144_ems_4hM_4109_0001_0001
DEEDKLVEELIRVAVRNVSNIDDPTERKLVVDFVVWFIRVLVPDPTKVKRAEETIRTLVSRVN EVCPGMDIRNNLTRLHELENCSVIEGHLQILLMFKTRPEDFRDLSFPKLIMITDYLLLFRVYGLESLKDLFPNLTVIRGSRLFFNYALVIFEMVHLKELGLYNLMNITRGSVRIEKNNELCYLATIDWSRILDSVEDNHIVLNKDDNEEC Motif0290_ems_3hM_1348_0001_0001_0001
TVEEAIRFFVEIAGLPPEVKELIERAIEALKRGDPELLERLIKRLAELLGKPPRLVREIIERLRP EVCPGMDIRNNLTRLHELENCSVIEGHLQILLMFKTRPEDFRDLSFPKLIMITDYLLLFRVYGLESLKDLFPNLTVIRGSRLFFNYALVIFEMVHLKELGLYNLMNITRGSVRIEKNNELCYLATIDWSRILDSVEDNHIVLNKDDNEEC rif_9ed161ed2d3a9a886743436bb538a998_0001_1_000000009_0001
TIEERARRLTKEARKYVTDYKDDPEKVLHFVAELFFIALKLNNPYLEEVVRELLEIVQKIG EVCPGMDIRNNLTRLHELENCSVIEGHLQILLMFKTRPEDFRDLSFPKLIMITDYLLLFRVYGLESLKDLFPNLTVIRGSRLFFNYALVIFEMVHLKELGLYNLMNITRGSVRIEKNNELCYLATIDWSRILDSVEDNHIVLNKDDNEEC Motif0374_ems_3hM_274_0001_0001_0001
SVLQEAIREALEKNDPELVRRIVEEFERYFKEQGVPPEDILKQLKLVAEALNDPLLREVIKELEK EVCPGMDIRNNLTRLHELENCSVIEGHLQILLMFKTRPEDFRDLSFPKLIMITDYLLLFRVYGLESLKDLFPNLTVIRGSRLFFNYALVIFEMVHLKELGLYNLMNITRGSVRIEKNNELCYLATIDWSRILDSVEDNHIVLNKDDNEEC rif_35c170bfa74a7f939bfc3153b3f23b85_0001_1_000000024_0001
DDELIKQAEEMVREIYERLGDPRVQQLEKEVRKVKKLLKNGKISEERAIQLIIELLIKAARLA EVCPGMDIRNNLTRLHELENCSVIEGHLQILLMFKTRPEDFRDLSFPKLIMITDYLLLFRVYGLESLKDLFPNLTVIRGSRLFFNYALVIFEMVHLKELGLYNLMNITRGSVRIEKNNELCYLATIDWSRILDSVEDNHIVLNKDDNEEC mot_H_d1f97fb2786dab4d965dfe9c1a9a6852_0001_000000016_0001_39_47_H_._HHH_eva_0328_0001_0003_0001
SKEEVFELLMRAMKVPDPEEVRKILERALRLAKKIDPRLVESVLLVAKLIVNDPRLEKILEEIAK EVCPGMDIRNNLTRLHELENCSVIEGHLQILLMFKTRPEDFRDLSFPKLIMITDYLLLFRVYGLESLKDLFPNLTVIRGSRLFFNYALVIFEMVHLKELGLYNLMNITRGSVRIEKNNELCYLATIDWSRILDSVEDNHIVLNKDDNEEC Motif0025_bcov_4helix_12132_0001_0002_0001
DDDKKVKKAADNLVKLASSSGDPELEKTAKTIADKIKEALKRKDEDKVKTLMSILFRLALKIV EVCPGMDIRNNLTRLHELENCSVIEGHLQILLMFKTRPEDFRDLSFPKLIMITDYLLLFRVYGLESLKDLFPNLTVIRGSRLFFNYALVIFEMVHLKELGLYNLMNITRGSVRIEKNNELCYLATIDWSRILDSVEDNHIVLNKDDNEEC ems_3hM_3069_000000000_0001
SDEVKEHLFKLLLEAIQYVRDPRIKEHLEDLALKAFKAADNDDEDKLKHLTSLIETVLKRLKS EVCPGMDIRNNLTRLHELENCSVIEGHLQILLMFKTRPEDFRDLSFPKLIMITDYLLLFRVYGLESLKDLFPNLTVIRGSRLFFNYALVIFEMVHLKELGLYNLMNITRGSVRIEKNNELCYLATIDWSRILDSVEDNHIVLNKDDNEEC Motif0083_ems_3hM_3092_0001_0001
DQELVERILRFLEKVVRELDTPEARKVLEEAQRLAEKAKKAQNPEQQFHLIMLIMHLILHLLR EVCPGMDIRNNLTRLHELENCSVIEGHLQILLMFKTRPEDFRDLSFPKLIMITDYLLLFRVYGLESLKDLFPNLTVIRGSRLFFNYALVIFEMVHLKELGLYNLMNITRGSVRIEKNNELCYLATIDWSRILDSVEDNHIVLNKDDNEEC Motif0168_ems_3hM_78_0001_0002_0001
DVHELARHLFRLSEEAARRRDARLFQHLVELLKELARRDERVRELVEHLLHLSFRIAVEII EVCPGMDIRNNLTRLHELENCSVIEGHLQILLMFKTRPEDFRDLSFPKLIMITDYLLLFRVYGLESLKDLFPNLTVIRGSRLFFNYALVIFEMVHLKELGLYNLMNITRGSVRIEKNNELCYLATIDWSRILDSVEDNHIVLNKDDNEEC rif_3h_hb1_1047_000000015_0001
GPELLEEVLKEAEELGNEEVVRILRKVLELLKRDEEEALRFLFRLVFRLGDPLLRKALELLARVA EVCPGMDIRNNLTRLHELENCSVIEGHLQILLMFKTRPEDFRDLSFPKLIMITDYLLLFRVYGLESLKDLFPNLTVIRGSRLFFNYALVIFEMVHLKELGLYNLMNITRGSVRIEKNNELCYLATIDWSRILDSVEDNHIVLNKDDNEEC rif_27017d680fd1b451640f2ddeb936c944_0001_000000010_0001
DELHQAVLRVLLELSKKDPEVAKILHKLLKRLLEGDPEAERILRRVVELFKRDPEKASELIKRLG EVCPGMDIRNNLTRLHELENCSVIEGHLQILLMFKTRPEDFRDLSFPKLIMITDYLLLFRVYGLESLKDLFPNLTVIRGSRLFFNYALVIFEMVHLKELGLYNLMNITRGSVRIEKNNELCYLATIDWSRILDSVEDNHIVLNKDDNEEC rif_3b659d267d994a708b5e8e18dcac9216_0001_000000029_0001
DETEELKKELRKLVEEAKRLAKDEQIKKSLDTILEMAEKLDDKRELKFLSEMLKMLVEAVKS EVCPGMDIRNNLTRLHELENCSVIEGHLQILLMFKTRPEDFRDLSFPKLIMITDYLLLFRVYGLESLKDLFPNLTVIRGSRLFFNYALVIFEMVHLKELGLYNLMNITRGSVRIEKNNELCYLATIDWSRILDSVEDNHIVLNKDDNEEC Motif0129_ems_3hM_679_0001_0001_0001
DKDTVEILIQFLTWFARQATDKSIAQEVARLLEELAKEVKKSPDPNEQELAKKAEELARKLKKS EVCPGMDIRNNLTRLHELENCSVIEGHLQILLMFKTRPEDFRDLSFPKLIMITDYLLLFRVYGLESLKDLFPNLTVIRGSRLFFNYALVIFEMVHLKELGLYNLMNITRGSVRIEKNNELCYLATIDWSRILDSVEDNHIVLNKDDNEEC Motif0290_ems_3hC_1107_0002_0001_0004_0001
PPEEKERLISELLNVPPELAKEILERLLEDIKRGDEEEVKEILRFIVEFARLPPEVEELLERIVR EVCPGMDIRNNLTRLHELENCSVIEGHLQILLMFKTRPEDFRDLSFPKLIMITDYLLLFRVYGLESLKDLFPNLTVIRGSRLFFNYALVIFEMVHLKELGLYNLMNITRGSVRIEKNNELCYLATIDWSRILDSVEDNHIVLNKDDNEEC pol_1f9913b7c5dabb30183ca9be15803902_0001_1_000000028_0001_0001
DREEEAKRRIERALKENPEEAVFLALFLAERLGDPELAERIRRLFREVAQKKDPRVAEEVVKLVK EVCPGMDIRNNLTRLHELENCSVIEGHLQILLMFKTRPEDFRDLSFPKLIMITDYLLLFRVYGLESLKDLFPNLTVIRGSRLFFNYALVIFEMVHLKELGLYNLMNITRGSVRIEKNNELCYLATIDWSRILDSVEDNHIVLNKDDNEEC pol_8db8afa9c4e75d05d168af03a5574d7b_0001_000000027_0001_0001
SELLKALEKFLRLQGDEEAVRVVELALRLVESGVSPEEVKRILEKLARELGVSPELIELIKLAVE EVCPGMDIRNNLTRLHELENCSVIEGHLQILLMFKTRPEDFRDLSFPKLIMITDYLLLFRVYGLESLKDLFPNLTVIRGSRLFFNYALVIFEMVHLKELGLYNLMNITRGSVRIEKNNELCYLATIDWSRILDSVEDNHIVLNKDDNEEC Motif0089_bcov_4helix_00902_0001_0002_0001
SEELEELIRRIKEGDPEAARLVARILEELLQNGDPEKAHLLLALLFAAARGDPDFLREILTELRK EVCPGMDIRNNLTRLHELENCSVIEGHLQILLMFKTRPEDFRDLSFPKLIMITDYLLLFRVYGLESLKDLFPNLTVIRGSRLFFNYALVIFEMVHLKELGLYNLMNITRGSVRIEKNNELCYLATIDWSRILDSVEDNHIVLNKDDNEEC rif_c36de709749d5e1e5c1daaf1ac6427ca_0001_1_000000025_0001_0001
SDVEFLRTLLEMLGNPEVLELLERALKVAKEGDEEKLEKLVKRLVELLGSSPQMKEMIKKILKDD EVCPGMDIRNNLTRLHELENCSVIEGHLQILLMFKTRPEDFRDLSFPKLIMITDYLLLFRVYGLESLKDLFPNLTVIRGSRLFFNYALVIFEMVHLKELGLYNLMNITRGSVRIEKNNELCYLATIDWSRILDSVEDNHIVLNKDDNEEC Motif0012_bcov_4helix_06569_0001_0002_0001
DERDKEFLKELAKMTLDFLRNASDPEAVKLAVSDVKTLADLVNDEEAKELKKQADEVSSKAS EVCPGMDIRNNLTRLHELENCSVIEGHLQILLMFKTRPEDFRDLSFPKLIMITDYLLLFRVYGLESLKDLFPNLTVIRGSRLFFNYALVIFEMVHLKELGLYNLMNITRGSVRIEKNNELCYLATIDWSRILDSVEDNHIVLNKDDNEEC Motif0012_ems_3hC_1212_0001_0001_0001
SEELLEEVLRLLKEGNPEEAEKLLEEVLREARELGDPDLAFRIMMLLMALRTNPEIVKELLEKLK EVCPGMDIRNNLTRLHELENCSVIEGHLQILLMFKTRPEDFRDLSFPKLIMITDYLLLFRVYGLESLKDLFPNLTVIRGSRLFFNYALVIFEMVHLKELGLYNLMNITRGSVRIEKNNELCYLATIDWSRILDSVEDNHIVLNKDDNEEC Motif0012_bcov_4helix_08418_0001_0001
SPEEVLEAARQLLEEARRRNDEELLHQAAQTLLRAAAAARNNDEERLKELLRWLREWRKKE EVCPGMDIRNNLTRLHELENCSVIEGHLQILLMFKTRPEDFRDLSFPKLIMITDYLLLFRVYGLESLKDLFPNLTVIRGSRLFFNYALVIFEMVHLKELGLYNLMNITRGSVRIEKNNELCYLATIDWSRILDSVEDNHIVLNKDDNEEC mot_H_672a8a8947863b5711323dbd6146eb32_0001_000000008_0001_57_65_H_._3h_hb1_6801_0001_0001
DEEIERLLQEALERGDPFLLLMIAMEAIFERNDPELLRLLSELLEKVSETGDPRLLEEIVRLVRK EVCPGMDIRNNLTRLHELENCSVIEGHLQILLMFKTRPEDFRDLSFPKLIMITDYLLLFRVYGLESLKDLFPNLTVIRGSRLFFNYALVIFEMVHLKELGLYNLMNITRGSVRIEKNNELCYLATIDWSRILDSVEDNHIVLNKDDNEEC Motif0168_bcov_4helix_11964_0001_0001
TPEELKKKLEELLKEVIKQGDPNLLFKVIMTAMELLFKAGVDPEEIFQFIQELVRRFRKG EVCPGMDIRNNLTRLHELENCSVIEGHLQILLMFKTRPEDFRDLSFPKLIMITDYLLLFRVYGLESLKDLFPNLTVIRGSRLFFNYALVIFEMVHLKELGLYNLMNITRGSVRIEKNNELCYLATIDWSRILDSVEDNHIVLNKDDNEEC Motif0223_HHH_eva_0313_0001_0001_0001
NRAEEIERHLRRVSEELFRKDWRLALEFNRRVLHEARKRRDRILAAIAWFTIKLLERRVEE EVCPGMDIRNNLTRLHELENCSVIEGHLQILLMFKTRPEDFRDLSFPKLIMITDYLLLFRVYGLESLKDLFPNLTVIRGSRLFFNYALVIFEMVHLKELGLYNLMNITRGSVRIEKNNELCYLATIDWSRILDSVEDNHIVLNKDDNEEC mot_H_0e9b775401ebc4f03574fd0dbe7d3958_0001_000000022_0001_20_30_H_._3h_hb1_6478_0001_0002_0001
SEEEEIIELLSKILGVPPERVREIFEKIEEEHGDPERVVEIIEEILEAIKEDPRNKEFLLLLLKH EVCPGMDIRNNLTRLHELENCSVIEGHLQILLMFKTRPEDFRDLSFPKLIMITDYLLLFRVYGLESLKDLFPNLTVIRGSRLFFNYALVIFEMVHLKELGLYNLMNITRGSVRIEKNNELCYLATIDWSRILDSVEDNHIVLNKDDNEEC rif_3fc749efce69f0f1b0433c38b5ab21c7_0001_1_000000013_0001_0001
GEDVVESLLLAIETLGDPDLALEFLEWFARVLGDPEIEKVLKIVERLLKEGVSPEEIRRIVKELE EVCPGMDIRNNLTRLHELENCSVIEGHLQILLMFKTRPEDFRDLSFPKLIMITDYLLLFRVYGLESLKDLFPNLTVIRGSRLFFNYALVIFEMVHLKELGLYNLMNITRGSVRIEKNNELCYLATIDWSRILDSVEDNHIVLNKDDNEEC Motif0144_bcov_4helix_12705_0001_0001
DEEEIKKLLAELLGIPPERLERLIEFLSELMDIPPEEAIELLLKRIAELRNDPELEKRLREVLRR EVCPGMDIRNNLTRLHELENCSVIEGHLQILLMFKTRPEDFRDLSFPKLIMITDYLLLFRVYGLESLKDLFPNLTVIRGSRLFFNYALVIFEMVHLKELGLYNLMNITRGSVRIEKNNELCYLATIDWSRILDSVEDNHIVLNKDDNEEC rif_4045fc80adac9e39a29abb9336aea6f1_0001_000000015_0001
DEEQQLLKLIQEAQRLRDPDIVRVLHEALRLLAEGDPEKARRLLEEVLRRYGDPLIKLAIELIEK EVCPGMDIRNNLTRLHELENCSVIEGHLQILLMFKTRPEDFRDLSFPKLIMITDYLLLFRVYGLESLKDLFPNLTVIRGSRLFFNYALVIFEMVHLKELGLYNLMNITRGSVRIEKNNELCYLATIDWSRILDSVEDNHIVLNKDDNEEC rif_c070b75e8519dcbd110920e0958f84ec_0001_000000005_0001_0001
DEEEALREVAKLLGFPPEFVRNLVEFLEEIAGNPEEVKKDLKKLLEALGVPPEEAERLAELLLRG EVCPGMDIRNNLTRLHELENCSVIEGHLQILLMFKTRPEDFRDLSFPKLIMITDYLLLFRVYGLESLKDLFPNLTVIRGSRLFFNYALVIFEMVHLKELGLYNLMNITRGSVRIEKNNELCYLATIDWSRILDSVEDNHIVLNKDDNEEC rif_7893fd715048dbce5e23317e54f1e302_0001_000000027_0001
TETITFVIEVKGTDERAEQIIRTFRFEVALEAAHIAYRLRTEFRVHVHIEEHGDTIIIIVVIRVD EVCPGMDIRNNLTRLHELENCSVIEGHLQILLMFKTRPEDFRDLSFPKLIMITDYLLLFRVYGLESLKDLFPNLTVIRGSRLFFNYALVIFEMVHLKELGLYNLMNITRGSVRIEKNNELCYLATIDWSRILDSVEDNHIVLNKDDNEEC mot_H_37734626114437e2861139ad359fa698_0001_1_000000023_0001_21_28_H_._EHEE_hb1_1731_0001_0001_0001_0001
SKEELEELAKLILKGDPEALKRFEELVKELNKTLSPEERIALEMLLEALKRGDKILVEMLLEFLK EVCPGMDIRNNLTRLHELENCSVIEGHLQILLMFKTRPEDFRDLSFPKLIMITDYLLLFRVYGLESLKDLFPNLTVIRGSRLFFNYALVIFEMVHLKELGLYNLMNITRGSVRIEKNNELCYLATIDWSRILDSVEDNHIVLNKDDNEEC Motif0275_bcov_4helix_02174_0001_0001
PEEVEELLERVERGELPPEEFARLLAELAQKTGDPEVRRLLELLVKLAIHLGDPEEAIKILKKLT EVCPGMDIRNNLTRLHELENCSVIEGHLQILLMFKTRPEDFRDLSFPKLIMITDYLLLFRVYGLESLKDLFPNLTVIRGSRLFFNYALVIFEMVHLKELGLYNLMNITRGSVRIEKNNELCYLATIDWSRILDSVEDNHIVLNKDDNEEC rif_7be0b29440775c21ea48934e1d1cd174_0001_000000025_0001
DLLAIEFKTDKWFARFLVEWLNGELIELDGNRVLVVARSEEEFRLMARFAREANIEFKEVKFR EVCPGMDIRNNLTRLHELENCSVIEGHLQILLMFKTRPEDFRDLSFPKLIMITDYLLLFRVYGLESLKDLFPNLTVIRGSRLFFNYALVIFEMVHLKELGLYNLMNITRGSVRIEKNNELCYLATIDWSRILDSVEDNHIVLNKDDNEEC pol_ferr_hb1_939_000000002_0001
DEEEKEKVRKLVQEAKEEGDQDKLDEILKLAKEVADKVQDEEFYEEIEWLVRAAKFDIS EVCPGMDIRNNLTRLHELENCSVIEGHLQILLMFKTRPEDFRDLSFPKLIMITDYLLLFRVYGLESLKDLFPNLTVIRGSRLFFNYALVIFEMVHLKELGLYNLMNITRGSVRIEKNNELCYLATIDWSRILDSVEDNHIVLNKDDNEEC rif_ems_3hM_2877_000000001_0001
DLKEEIERLAKEDPEKAKEFVKELIEKLEKNGDPEKAFVARMILMALELGDPDFATDAAKMLEDR EVCPGMDIRNNLTRLHELENCSVIEGHLQILLMFKTRPEDFRDLSFPKLIMITDYLLLFRVYGLESLKDLFPNLTVIRGSRLFFNYALVIFEMVHLKELGLYNLMNITRGSVRIEKNNELCYLATIDWSRILDSVEDNHIVLNKDDNEEC Motif0089_bcov_4helix_14613_0001_0001_0001
DARELLRLFKEVQERAHKHNDERLQEISLELAEKAAELAERLNDEELEEKITEFIMRVFREVE EVCPGMDIRNNLTRLHELENCSVIEGHLQILLMFKTRPEDFRDLSFPKLIMITDYLLLFRVYGLESLKDLFPNLTVIRGSRLFFNYALVIFEMVHLKELGLYNLMNITRGSVRIEKNNELCYLATIDWSRILDSVEDNHIVLNKDDNEEC mot_H_06d6c94188ba5cb0f575164e5db69022_0001_000000000_0001_35_39_H_._3h_hb1_2943_0001_0001_0001
DTEEFLRKVTEVLDLAFRKNDEEVLELAFRALILFFRAREKNDEEKLKKADDIVNKLKKKVS EVCPGMDIRNNLTRLHELENCSVIEGHLQILLMFKTRPEDFRDLSFPKLIMITDYLLLFRVYGLESLKDLFPNLTVIRGSRLFFNYALVIFEMVHLKELGLYNLMNITRGSVRIEKNNELCYLATIDWSRILDSVEDNHIVLNKDDNEEC Motif0235_ems_3hM_790_0001_0001
DNRERSKHLIKLAKEIAERSEDEHLAEALRRFARAAEEALRKNDEEDNKTALIMLEWLIEEWK EVCPGMDIRNNLTRLHELENCSVIEGHLQILLMFKTRPEDFRDLSFPKLIMITDYLLLFRVYGLESLKDLFPNLTVIRGSRLFFNYALVIFEMVHLKELGLYNLMNITRGSVRIEKNNELCYLATIDWSRILDSVEDNHIVLNKDDNEEC mot_H_975201da9647c4986eca9d0746f242b2_0001_000000025_0001_17_23_H_._3h_hb1_6279_0001_0001_0001
DEWEFALMMVTMVIKAAIELQDPKIERTAKELLTKLSEEIKKKNPEKAKRLEELAKKFSKDFS EVCPGMDIRNNLTRLHELENCSVIEGHLQILLMFKTRPEDFRDLSFPKLIMITDYLLLFRVYGLESLKDLFPNLTVIRGSRLFFNYALVIFEMVHLKELGLYNLMNITRGSVRIEKNNELCYLATIDWSRILDSVEDNHIVLNKDDNEEC Motif0223_ems_3hM_687_0001_0001_0001
DDDKRKTLQDEARKVADELKSRGNPLDEWAAKVLKDLVDLVNKVDPKDQSFLLWFIKVLVENAK EVCPGMDIRNNLTRLHELENCSVIEGHLQILLMFKTRPEDFRDLSFPKLIMITDYLLLFRVYGLESLKDLFPNLTVIRGSRLFFNYALVIFEMVHLKELGLYNLMNITRGSVRIEKNNELCYLATIDWSRILDSVEDNHIVLNKDDNEEC ems_3hC_1794_000000005_0001
DYKEEAEKTLRKVATEVQKLNSEEAKRKLRTVAFELAIKAMHIPDIDKSQDIIRYIMEVAKKLS EVCPGMDIRNNLTRLHELENCSVIEGHLQILLMFKTRPEDFRDLSFPKLIMITDYLLLFRVYGLESLKDLFPNLTVIRGSRLFFNYALVIFEMVHLKELGLYNLMNITRGSVRIEKNNELCYLATIDWSRILDSVEDNHIVLNKDDNEEC Motif0201_ems_3hM_1545_0001_0001
DVVFIELRKTDESQAKEIAKLLNADRVFRDGDTFIIVANDLSEEQIKKASELAKRLGVNHFEFFF EVCPGMDIRNNLTRLHELENCSVIEGHLQILLMFKTRPEDFRDLSFPKLIMITDYLLLFRVYGLESLKDLFPNLTVIRGSRLFFNYALVIFEMVHLKELGLYNLMNITRGSVRIEKNNELCYLATIDWSRILDSVEDNHIVLNKDDNEEC rif_ferr_hb1_1511_000000020_0001_0001
SEEEELIEKLLRKGDPLAELALEVLELLEEKKDPALHLALRAIIQALKENDPEAVKILVKAAREN EVCPGMDIRNNLTRLHELENCSVIEGHLQILLMFKTRPEDFRDLSFPKLIMITDYLLLFRVYGLESLKDLFPNLTVIRGSRLFFNYALVIFEMVHLKELGLYNLMNITRGSVRIEKNNELCYLATIDWSRILDSVEDNHIVLNKDDNEEC rif_d49f178531cd12e912ac94e248028a08_0001_1_000000015_0001_0001
PEFREETAQFALQLVIKAARDERFIEEAERLLKESIKLAEELNIEEAIQFDRLALKALKRII EVCPGMDIRNNLTRLHELENCSVIEGHLQILLMFKTRPEDFRDLSFPKLIMITDYLLLFRVYGLESLKDLFPNLTVIRGSRLFFNYALVIFEMVHLKELGLYNLMNITRGSVRIEKNNELCYLATIDWSRILDSVEDNHIVLNKDDNEEC rif_3h_hb1_2941_000000026_0001
SEEDKLRKLEEDAKKSLEKLLTDEQETEFLKWFIEMLVDFIKNADPKEQELAKKAIKEIVKQAS EVCPGMDIRNNLTRLHELENCSVIEGHLQILLMFKTRPEDFRDLSFPKLIMITDYLLLFRVYGLESLKDLFPNLTVIRGSRLFFNYALVIFEMVHLKELGLYNLMNITRGSVRIEKNNELCYLATIDWSRILDSVEDNHIVLNKDDNEEC Motif0026_ems_3hM_1058_0001_0001
TEEEFISLFATMIARWAGVDDVKVSVKDGKVRVEVTGNSPEVQTAITFIKKLLEKNGIPLEVQVN EVCPGMDIRNNLTRLHELENCSVIEGHLQILLMFKTRPEDFRDLSFPKLIMITDYLLLFRVYGLESLKDLFPNLTVIRGSRLFFNYALVIFEMVHLKELGLYNLMNITRGSVRIEKNNELCYLATIDWSRILDSVEDNHIVLNKDDNEEC Motif0223_HEEHE_0402_0001_0001
PEDEKAKRLTELAKKIASSKNDEFLQRSADDLVKQYEDAKRENDETKRRFVLFMLELLVENG EVCPGMDIRNNLTRLHELENCSVIEGHLQILLMFKTRPEDFRDLSFPKLIMITDYLLLFRVYGLESLKDLFPNLTVIRGSRLFFNYALVIFEMVHLKELGLYNLMNITRGSVRIEKNNELCYLATIDWSRILDSVEDNHIVLNKDDNEEC Motif0025_ems_3hC_1544_0001_0001_0003_0001
DRDEERWIKEAEEIAKKSGTEEIIRFIEHLVELIKEARKRNNRMLIFVLLLHIINAARESKH EVCPGMDIRNNLTRLHELENCSVIEGHLQILLMFKTRPEDFRDLSFPKLIMITDYLLLFRVYGLESLKDLFPNLTVIRGSRLFFNYALVIFEMVHLKELGLYNLMNITRGSVRIEKNNELCYLATIDWSRILDSVEDNHIVLNKDDNEEC mot_H_4464a77df5c884d23cb0552da1799058_0001_1_000000014_0001_40_48_H_._3h_hb1_2172_0001_0001_0001
DELEEVAERVLRGEAPPLFVLAIVAKLARELGLPPEELYRIAHLVYEALERGDPELVKEILKLVK EVCPGMDIRNNLTRLHELENCSVIEGHLQILLMFKTRPEDFRDLSFPKLIMITDYLLLFRVYGLESLKDLFPNLTVIRGSRLFFNYALVIFEMVHLKELGLYNLMNITRGSVRIEKNNELCYLATIDWSRILDSVEDNHIVLNKDDNEEC rif_c3d87656eea4283ffe7b6aeef553df92_0001_1_000000024_0001
SEVEELLELLRESPELQREVEKRVEELLRRKGVSPEEIFRILFELLTAVLKNDEELLKRLLEEVR EVCPGMDIRNNLTRLHELENCSVIEGHLQILLMFKTRPEDFRDLSFPKLIMITDYLLLFRVYGLESLKDLFPNLTVIRGSRLFFNYALVIFEMVHLKELGLYNLMNITRGSVRIEKNNELCYLATIDWSRILDSVEDNHIVLNKDDNEEC Motif0089_bcov_4helix_02133_0001_0002_0001
EISYFAVFRFHRHNEEEREHAEELARRAVEELKRLAERLGLTVRWRITWSEINNRILINLEITIH EVCPGMDIRNNLTRLHELENCSVIEGHLQILLMFKTRPEDFRDLSFPKLIMITDYLLLFRVYGLESLKDLFPNLTVIRGSRLFFNYALVIFEMVHLKELGLYNLMNITRGSVRIEKNNELCYLATIDWSRILDSVEDNHIVLNKDDNEEC rif_EHEE_hb1_2527_000000015_0001
GPDLVVRLFIELFLKGLSPEEIVKIIKELAKERNDPDLERAARILEELLKRFDPFEALMLLMNLG EVCPGMDIRNNLTRLHELENCSVIEGHLQILLMFKTRPEDFRDLSFPKLIMITDYLLLFRVYGLESLKDLFPNLTVIRGSRLFFNYALVIFEMVHLKELGLYNLMNITRGSVRIEKNNELCYLATIDWSRILDSVEDNHIVLNKDDNEEC Motif0144_bcov_4helix_12551_0001_0001
SEETMEKLFKKAHELIRKAQNASPEEQKKLKEEVKKVAETLKSDPDPRAKYLAHLVEVFVSKAV EVCPGMDIRNNLTRLHELENCSVIEGHLQILLMFKTRPEDFRDLSFPKLIMITDYLLLFRVYGLESLKDLFPNLTVIRGSRLFFNYALVIFEMVHLKELGLYNLMNITRGSVRIEKNNELCYLATIDWSRILDSVEDNHIVLNKDDNEEC Motif0142_ems_3hC_880_0002_0001_0002_0001
SETYKLEVTFHGATERTLKFAKEFAEFQAKEFKKEAEDRGLTARAEVKVEDDNGNVKFTAHVRIE EVCPGMDIRNNLTRLHELENCSVIEGHLQILLMFKTRPEDFRDLSFPKLIMITDYLLLFRVYGLESLKDLFPNLTVIRGSRLFFNYALVIFEMVHLKELGLYNLMNITRGSVRIEKNNELCYLATIDWSRILDSVEDNHIVLNKDDNEEC mot_H_ems_3hM_1356_000000005_0001_56_63_H_._EHEE_hb1_3265_0001_0001
SAAEVAFLLVEIRKEAEKRNDEEKYRKADEIHKTFHKLLRHARTEEQHKKIVTEAKKLADKAS EVCPGMDIRNNLTRLHELENCSVIEGHLQILLMFKTRPEDFRDLSFPKLIMITDYLLLFRVYGLESLKDLFPNLTVIRGSRLFFNYALVIFEMVHLKELGLYNLMNITRGSVRIEKNNELCYLATIDWSRILDSVEDNHIVLNKDDNEEC rif_ems_3hM_1908_000000025_0001_0001
TETRRYEQTVKGTDREAKIRLRFVRHAIRAMRRHIKKKVSTEVEFRVEERRSGDTIQIRLQVHIR EVCPGMDIRNNLTRLHELENCSVIEGHLQILLMFKTRPEDFRDLSFPKLIMITDYLLLFRVYGLESLKDLFPNLTVIRGSRLFFNYALVIFEMVHLKELGLYNLMNITRGSVRIEKNNELCYLATIDWSRILDSVEDNHIVLNKDDNEEC mot_H_HHH_eva_0608_000000027_0001_1_10_H_._EHEE_hb1_2182_0001_0001
DDKAFRLIMKVMELLARIENAQSKEQKSKLSTKAKRLLTEISKIPAENAQEMVKKLKEILDKLS EVCPGMDIRNNLTRLHELENCSVIEGHLQILLMFKTRPEDFRDLSFPKLIMITDYLLLFRVYGLESLKDLFPNLTVIRGSRLFFNYALVIFEMVHLKELGLYNLMNITRGSVRIEKNNELCYLATIDWSRILDSVEDNHIVLNKDDNEEC Motif0202_ems_3hM_3176_0001_0004_0001
DEWEFLKLLAEMVIRFAEEFAQSEEIKKTARKLEEELKRVASSKDPHEAKKLLDKIVKLAEKLV EVCPGMDIRNNLTRLHELENCSVIEGHLQILLMFKTRPEDFRDLSFPKLIMITDYLLLFRVYGLESLKDLFPNLTVIRGSRLFFNYALVIFEMVHLKELGLYNLMNITRGSVRIEKNNELCYLATIDWSRILDSVEDNHIVLNKDDNEEC Motif0223_ems_3hM_366_0001_0001_0001
TEEVFKAAELLNELGDPEVYRLLNELAQFAAETGDPRLEEIIKEVVRLIEEGDPDKARELLEKAP EVCPGMDIRNNLTRLHELENCSVIEGHLQILLMFKTRPEDFRDLSFPKLIMITDYLLLFRVYGLESLKDLFPNLTVIRGSRLFFNYALVIFEMVHLKELGLYNLMNITRGSVRIEKNNELCYLATIDWSRILDSVEDNHIVLNKDDNEEC pol_5dcd98cfb153a7cf6590b561e5730a51_0001_000000021_0001
DEVERVVELLKRLGDPVARELAELIEEILKRNEEMARSAASSAEMALKKNDPESLKFLITLLKMV EVCPGMDIRNNLTRLHELENCSVIEGHLQILLMFKTRPEDFRDLSFPKLIMITDYLLLFRVYGLESLKDLFPNLTVIRGSRLFFNYALVIFEMVHLKELGLYNLMNITRGSVRIEKNNELCYLATIDWSRILDSVEDNHIVLNKDDNEEC Motif0364_bcov_4helix_07714_0001_0001
SIEEILEELEERFKDDPTLRAALEAAKELLEEGNPRMAVMVLALVLRLAGVPPEDVKRLREEARK EVCPGMDIRNNLTRLHELENCSVIEGHLQILLMFKTRPEDFRDLSFPKLIMITDYLLLFRVYGLESLKDLFPNLTVIRGSRLFFNYALVIFEMVHLKELGLYNLMNITRGSVRIEKNNELCYLATIDWSRILDSVEDNHIVLNKDDNEEC mot_H_4464a77df5c884d23cb0552da1799058_0001_1_000000014_0001_40_48_H_._a87409d3d07ab778cdfa687b5837bbba_0001_0001_0001
DLEKDAKRLVELAKRLGDEKARFIAFFLENAIKFGNKEVIKDLATMLKRIL EVCPGMDIRNNLTRLHELENCSVIEGHLQILLMFKTRPEDFRDLSFPKLIMITDYLLLFRVYGLESLKDLFPNLTVIRGSRLFFNYALVIFEMVHLKELGLYNLMNITRGSVRIEKNNELCYLATIDWSRILDSVEDNHIVLNKDDNEEC Motif0012_HHH_eva_0515_0001_0001
DEKVAETVIKVAERLLKKTGDDMAKFAIKLARDVIKRARKGKLSEEDRRFLEFMLRMVEEALRT EVCPGMDIRNNLTRLHELENCSVIEGHLQILLMFKTRPEDFRDLSFPKLIMITDYLLLFRVYGLESLKDLFPNLTVIRGSRLFFNYALVIFEMVHLKELGLYNLMNITRGSVRIEKNNELCYLATIDWSRILDSVEDNHIVLNKDDNEEC Motif0012_HHH_eva_0057_0001_0001_0001
SKEKEVLFAFVVFLRAGIPPEEVIEILKEVVRQLNDPELEKLVEELKERLERDPRFKDEIERRAN EVCPGMDIRNNLTRLHELENCSVIEGHLQILLMFKTRPEDFRDLSFPKLIMITDYLLLFRVYGLESLKDLFPNLTVIRGSRLFFNYALVIFEMVHLKELGLYNLMNITRGSVRIEKNNELCYLATIDWSRILDSVEDNHIVLNKDDNEEC rif_1bd425f0d36bea8745f5ac1ed1befdf6_0001_000000018_0001
DKREHLREAIRHILEELHKRNVHLEEVLRVTHFLLLLAEAAGAKLAWELAKRHWEHIHRLIN EVCPGMDIRNNLTRLHELENCSVIEGHLQILLMFKTRPEDFRDLSFPKLIMITDYLLLFRVYGLESLKDLFPNLTVIRGSRLFFNYALVIFEMVHLKELGLYNLMNITRGSVRIEKNNELCYLATIDWSRILDSVEDNHIVLNKDDNEEC mot_H_64576c0f577f974ad45c630699acf6e8_0001_1_000000023_0001_41_49_H_._3h_hb1_5768_0001_0003_0001_0001
PEEVKKMVTRVKRLAKEAIEKNDSEFVKILIDALKFFAKLTNDPLLEKAAREIEELFRRFQKS EVCPGMDIRNNLTRLHELENCSVIEGHLQILLMFKTRPEDFRDLSFPKLIMITDYLLLFRVYGLESLKDLFPNLTVIRGSRLFFNYALVIFEMVHLKELGLYNLMNITRGSVRIEKNNELCYLATIDWSRILDSVEDNHIVLNKDDNEEC Motif0374_ems_3hM_1437_0001_0002_0001
DEEEKKAFDLTMRLLNVAIQVPDDEKFKKLAKIAIEASRKKDPTLIKKLEHLVERLEKEV EVCPGMDIRNNLTRLHELENCSVIEGHLQILLMFKTRPEDFRDLSFPKLIMITDYLLLFRVYGLESLKDLFPNLTVIRGSRLFFNYALVIFEMVHLKELGLYNLMNITRGSVRIEKNNELCYLATIDWSRILDSVEDNHIVLNKDDNEEC Motif0144_ems_3hM_3391_0001_0003_0001
TTVSVTVDDPKIAESISRKAGVKEVEITTFNGKVSVELKIDDPESARRAAESFNVRVIVFR EVCPGMDIRNNLTRLHELENCSVIEGHLQILLMFKTRPEDFRDLSFPKLIMITDYLLLFRVYGLESLKDLFPNLTVIRGSRLFFNYALVIFEMVHLKELGLYNLMNITRGSVRIEKNNELCYLATIDWSRILDSVEDNHIVLNKDDNEEC mot_P_ems_ferrM_6691_000000000_0001_4_6_58_62_P_._ems_ferrM_3839_0001_0001
DIDEAKELVERLKEIAKKRGNEFVLFLAENAELIIERAKKSNDPHLRKVVEKLSEDLKKLLS EVCPGMDIRNNLTRLHELENCSVIEGHLQILLMFKTRPEDFRDLSFPKLIMITDYLLLFRVYGLESLKDLFPNLTVIRGSRLFFNYALVIFEMVHLKELGLYNLMNITRGSVRIEKNNELCYLATIDWSRILDSVEDNHIVLNKDDNEEC ems_3hM_1889_000000040_0001
DFHYRFHVTLEGQDEENKEAVEFALRNEKYQAEVIARHLNLEVRSRLSWSASNGDVKVHSEHDIT EVCPGMDIRNNLTRLHELENCSVIEGHLQILLMFKTRPEDFRDLSFPKLIMITDYLLLFRVYGLESLKDLFPNLTVIRGSRLFFNYALVIFEMVHLKELGLYNLMNITRGSVRIEKNNELCYLATIDWSRILDSVEDNHIVLNKDDNEEC mot_H_5a8f583829a5aa8bf6f84962c228dfd5_0001_000000003_0001_60_65_H_._EHEE_hb1_4319_0001_0001
DLDSLVLVFAELAAKRAGVPSVSVDTRNGTVKVTVTGSDKEVKRVSDEVRKYAESLGLRVDFETR EVCPGMDIRNNLTRLHELENCSVIEGHLQILLMFKTRPEDFRDLSFPKLIMITDYLLLFRVYGLESLKDLFPNLTVIRGSRLFFNYALVIFEMVHLKELGLYNLMNITRGSVRIEKNNELCYLATIDWSRILDSVEDNHIVLNKDDNEEC Motif0145_HEEHE_1991_0001_0001
DRDAFLIAALLAAGIPPEEVEKVLEKLLRELGDPAVKEALELLRELLKKLGSPEELEKELHKLFN EVCPGMDIRNNLTRLHELENCSVIEGHLQILLMFKTRPEDFRDLSFPKLIMITDYLLLFRVYGLESLKDLFPNLTVIRGSRLFFNYALVIFEMVHLKELGLYNLMNITRGSVRIEKNNELCYLATIDWSRILDSVEDNHIVLNKDDNEEC rif_4fbcf64334f8e6da4ae01fa3facb8e9f_0001_1_000000024_0001
SEVEELVRLVIEDPNNKEALRRLFELLMELMNRNDPDKVRLLREVQEALLRGDPELAKKLARRVD EVCPGMDIRNNLTRLHELENCSVIEGHLQILLMFKTRPEDFRDLSFPKLIMITDYLLLFRVYGLESLKDLFPNLTVIRGSRLFFNYALVIFEMVHLKELGLYNLMNITRGSVRIEKNNELCYLATIDWSRILDSVEDNHIVLNKDDNEEC Motif0144_bcov_4helix_06197_0001_0001_0001
SPSEKVSTVSKQVEQAIREGDEEKAFKLLFLLMEIALRAPDPRAFEIASKLIRKLVEKLLRS EVCPGMDIRNNLTRLHELENCSVIEGHLQILLMFKTRPEDFRDLSFPKLIMITDYLLLFRVYGLESLKDLFPNLTVIRGSRLFFNYALVIFEMVHLKELGLYNLMNITRGSVRIEKNNELCYLATIDWSRILDSVEDNHIVLNKDDNEEC Motif0168_ems_3hC_1427_0001_0001_0001
SELKSLVETFFRRLEELRRKGVIDPEEVIRQIRMLKEMAREYGDEEAYRFAEELEKELQKKYL EVCPGMDIRNNLTRLHELENCSVIEGHLQILLMFKTRPEDFRDLSFPKLIMITDYLLLFRVYGLESLKDLFPNLTVIRGSRLFFNYALVIFEMVHLKELGLYNLMNITRGSVRIEKNNELCYLATIDWSRILDSVEDNHIVLNKDDNEEC Motif0145_HHH_eva_0385_0001_0005_0001
SEERKLAEALFLAWALAKDPEERRLLEELLELLERDPKEAKRLLEELVKKLGDPLLKLVLDLVRK EVCPGMDIRNNLTRLHELENCSVIEGHLQILLMFKTRPEDFRDLSFPKLIMITDYLLLFRVYGLESLKDLFPNLTVIRGSRLFFNYALVIFEMVHLKELGLYNLMNITRGSVRIEKNNELCYLATIDWSRILDSVEDNHIVLNKDDNEEC mot_H_100dc28d1f3bc2f4dd38a30b7b37f94b_0001_000000024_0001_20_30_H_._8e3c0c4f70e11872cae8fb3c7c6b8215_0001_1_0001_0001
DEEFEKHQRIWETIIKIARSAKDDPDTAKKLLEDIEKKLREEGNETLVRAVEDAKKILKKVV EVCPGMDIRNNLTRLHELENCSVIEGHLQILLMFKTRPEDFRDLSFPKLIMITDYLLLFRVYGLESLKDLFPNLTVIRGSRLFFNYALVIFEMVHLKELGLYNLMNITRGSVRIEKNNELCYLATIDWSRILDSVEDNHIVLNKDDNEEC Motif0235_ems_3hM_923_0001_0004_0001
SEEEEKIKKKLEEIARYIEKLDDEEASIRLFKLLSLLHEAEEENDEEKYRRVVKEIEKLFKELQK EVCPGMDIRNNLTRLHELENCSVIEGHLQILLMFKTRPEDFRDLSFPKLIMITDYLLLFRVYGLESLKDLFPNLTVIRGSRLFFNYALVIFEMVHLKELGLYNLMNITRGSVRIEKNNELCYLATIDWSRILDSVEDNHIVLNKDDNEEC mot_H_HHH_rd3_0017.min_rise1.48_000000005_0001_37_42_H_._3h_hb1_5454_0001_0003_0001_0001
DELEELWRRIHEHARRALERLRDDEARALEFRALILLAAAKHAHDEKEKRELIERAREISERAS EVCPGMDIRNNLTRLHELENCSVIEGHLQILLMFKTRPEDFRDLSFPKLIMITDYLLLFRVYGLESLKDLFPNLTVIRGSRLFFNYALVIFEMVHLKELGLYNLMNITRGSVRIEKNNELCYLATIDWSRILDSVEDNHIVLNKDDNEEC mot_H_9abadfa308aada7ec3b7866b3b500928_0001_000000003_0001_59_65_H_._3h_hb1_1931_0001_0001
DEEEKLEEIAKKAAKGDPELTHVIRFLFEALRAQGIPPEEVIKIITEMLKLLDEEVAELFKELAP EVCPGMDIRNNLTRLHELENCSVIEGHLQILLMFKTRPEDFRDLSFPKLIMITDYLLLFRVYGLESLKDLFPNLTVIRGSRLFFNYALVIFEMVHLKELGLYNLMNITRGSVRIEKNNELCYLATIDWSRILDSVEDNHIVLNKDDNEEC rif_346bb6b5e8e6e62727c47c4113ce4ee8_0001_000000023_0001
DESTKIQETLISLAHEAVEKRDQKLLKTVQKILEEVKKRAQDPRVRMVAEFLSLMVQMVIG EVCPGMDIRNNLTRLHELENCSVIEGHLQILLMFKTRPEDFRDLSFPKLIMITDYLLLFRVYGLESLKDLFPNLTVIRGSRLFFNYALVIFEMVHLKELGLYNLMNITRGSVRIEKNNELCYLATIDWSRILDSVEDNHIVLNKDDNEEC Motif0201_ems_3hM_890_0001_0001
TTVHVDGQSFRFDDPEAVKEFVEIFAKAANLRVEHHGEEIHVS EVCPGMDIRNNLTRLHELENCSVIEGHLQILLMFKTRPEDFRDLSFPKLIMITDYLLLFRVYGLESLKDLFPNLTVIRGSRLFFNYALVIFEMVHLKELGLYNLMNITRGSVRIEKNNELCYLATIDWSRILDSVEDNHIVLNKDDNEEC rif_EEHEE_rd4_0923.min_rise1.31_000000002_0001
SETEFSLFSVSFEREEELEEELRRLEKWAKEVVEHWRKRGIEAHLRVEIHRNDNRLLVVFTVHFR EVCPGMDIRNNLTRLHELENCSVIEGHLQILLMFKTRPEDFRDLSFPKLIMITDYLLLFRVYGLESLKDLFPNLTVIRGSRLFFNYALVIFEMVHLKELGLYNLMNITRGSVRIEKNNELCYLATIDWSRILDSVEDNHIVLNKDDNEEC rif_EHEE_hb1_3653_000000018_0001
DEETIKAFVKLSVEFAVLLGDPEELKNVKKMVEELWRFLGLLSEEEIKEFKKEVEEIIQRIY EVCPGMDIRNNLTRLHELENCSVIEGHLQILLMFKTRPEDFRDLSFPKLIMITDYLLLFRVYGLESLKDLFPNLTVIRGSRLFFNYALVIFEMVHLKELGLYNLMNITRGSVRIEKNNELCYLATIDWSRILDSVEDNHIVLNKDDNEEC Motif0128_HHH_eva_0312_0001_0001_0001
SIEELLEELEKKSRSPEVEQILFLIKRALQGDPFALAMLEMLLHLLRQKGDPLRRFVELVIRFVK EVCPGMDIRNNLTRLHELENCSVIEGHLQILLMFKTRPEDFRDLSFPKLIMITDYLLLFRVYGLESLKDLFPNLTVIRGSRLFFNYALVIFEMVHLKELGLYNLMNITRGSVRIEKNNELCYLATIDWSRILDSVEDNHIVLNKDDNEEC Motif0026_bcov_4helix_03969_0001_0001
PWEESLKRMAKELGNPELAELIEEVLRKLEKNGNPDEAFRLIMRIVELLVRGDFEEVEKLVEKVR EVCPGMDIRNNLTRLHELENCSVIEGHLQILLMFKTRPEDFRDLSFPKLIMITDYLLLFRVYGLESLKDLFPNLTVIRGSRLFFNYALVIFEMVHLKELGLYNLMNITRGSVRIEKNNELCYLATIDWSRILDSVEDNHIVLNKDDNEEC Motif0113_bcov_4helix_14253_0001_0001
DEREKIEKELRKILEEARRRNDEETREAAERLIRFLEDARRRNDDEVFEDVEFVIRSHKNSKELK EVCPGMDIRNNLTRLHELENCSVIEGHLQILLMFKTRPEDFRDLSFPKLIMITDYLLLFRVYGLESLKDLFPNLTVIRGSRLFFNYALVIFEMVHLKELGLYNLMNITRGSVRIEKNNELCYLATIDWSRILDSVEDNHIVLNKDDNEEC mot_H_ems_4hM_1516_0002_000000015_0001_21_29_H_._3h_hb1_3300_0001_0002_0001_0001
DELEKYAKKVQKDVHRLAEEAQTKEVVKLLFKVFVTILDAVFKKDETKVRQAHELAKRIEKYE EVCPGMDIRNNLTRLHELENCSVIEGHLQILLMFKTRPEDFRDLSFPKLIMITDYLLLFRVYGLESLKDLFPNLTVIRGSRLFFNYALVIFEMVHLKELGLYNLMNITRGSVRIEKNNELCYLATIDWSRILDSVEDNHIVLNKDDNEEC Motif0025_ems_3hM_3324_0001_0005_0001
TEHEEFRVRFEGTDEEVKRSIEFLYELVRDSAEHRAERRGLEVRIEVKVHVHGETIIVIVHVVFE EVCPGMDIRNNLTRLHELENCSVIEGHLQILLMFKTRPEDFRDLSFPKLIMITDYLLLFRVYGLESLKDLFPNLTVIRGSRLFFNYALVIFEMVHLKELGLYNLMNITRGSVRIEKNNELCYLATIDWSRILDSVEDNHIVLNKDDNEEC mot_H_3h_hb1_2462_000000006_0001_23_28_H_._EHEE_hb1_49_0001_0001
SEEHEELEKRLEEVLRRGDPELIKKLLEEIERRFGDPRAAEFLIEQVLWRIGDPEVKKLLEELLK EVCPGMDIRNNLTRLHELENCSVIEGHLQILLMFKTRPEDFRDLSFPKLIMITDYLLLFRVYGLESLKDLFPNLTVIRGSRLFFNYALVIFEMVHLKELGLYNLMNITRGSVRIEKNNELCYLATIDWSRILDSVEDNHIVLNKDDNEEC mot_H_HHH_eva_0065_000000013_0001_6_13_H_._82c09597baa3e39fa4b39b567c25f7e9_0001_0001_0001_0001
DEELARRAAEVLIRLARELVSHNEDILRHQKRLLEEAVKRIHDLEELQEVLWEIVHRSLKLAH EVCPGMDIRNNLTRLHELENCSVIEGHLQILLMFKTRPEDFRDLSFPKLIMITDYLLLFRVYGLESLKDLFPNLTVIRGSRLFFNYALVIFEMVHLKELGLYNLMNITRGSVRIEKNNELCYLATIDWSRILDSVEDNHIVLNKDDNEEC mot_H_9d7b30fc9484794f019b3adc1b896188_0001_1_000000010_0001_3_7_H_._3h_hb1_498_0001_0001_0001
DEEEVKEVLTKAQKYLSKLDTEDARFNKKLLDDLWKLAQSIPDPERKKAVLSLLKDFAELVVS EVCPGMDIRNNLTRLHELENCSVIEGHLQILLMFKTRPEDFRDLSFPKLIMITDYLLLFRVYGLESLKDLFPNLTVIRGSRLFFNYALVIFEMVHLKELGLYNLMNITRGSVRIEKNNELCYLATIDWSRILDSVEDNHIVLNKDDNEEC Motif0145_ems_3hM_614_0001_0001_0001
SIEELVREALERGDKEKVKELLKEAVEKARRDPELHELLFKLLLLLLRLGDEELVRLALELSQKG EVCPGMDIRNNLTRLHELENCSVIEGHLQILLMFKTRPEDFRDLSFPKLIMITDYLLLFRVYGLESLKDLFPNLTVIRGSRLFFNYALVIFEMVHLKELGLYNLMNITRGSVRIEKNNELCYLATIDWSRILDSVEDNHIVLNKDDNEEC Motif0026_bcov_4helix_14137_0001_0001
DEELERLIEQVNRLLKKAGVDELFIRMVELFIRSLTKKLSPDEAKKMIKMMQELIKQQI EVCPGMDIRNNLTRLHELENCSVIEGHLQILLMFKTRPEDFRDLSFPKLIMITDYLLLFRVYGLESLKDLFPNLTVIRGSRLFFNYALVIFEMVHLKELGLYNLMNITRGSVRIEKNNELCYLATIDWSRILDSVEDNHIVLNKDDNEEC Motif0139_HHH_eva_0163_0001_0004_0001
DEREEEFRKIIKWILEQAKKRNDEFTERLARHLLRMFERALKENDEADLHTLIAMAEALFREVEK EVCPGMDIRNNLTRLHELENCSVIEGHLQILLMFKTRPEDFRDLSFPKLIMITDYLLLFRVYGLESLKDLFPNLTVIRGSRLFFNYALVIFEMVHLKELGLYNLMNITRGSVRIEKNNELCYLATIDWSRILDSVEDNHIVLNKDDNEEC mot_H_26a44f1f28efbe238600556d644a5cb3_0001_000000011_0001_2_8_H_._3h_hb1_2835_0001_0001
DLEEKVEKLLRERGVPPEKIKHIKELVRQLLENGIPPEEIEKLLEEALKFFGDPIYELALEAIRR EVCPGMDIRNNLTRLHELENCSVIEGHLQILLMFKTRPEDFRDLSFPKLIMITDYLLLFRVYGLESLKDLFPNLTVIRGSRLFFNYALVIFEMVHLKELGLYNLMNITRGSVRIEKNNELCYLATIDWSRILDSVEDNHIVLNKDDNEEC rif_0a438e1e8cefae722412e075f1c6c866_0001_000000014_0001_0001
DEAEEIVREAKEKGLVPPIDLRFLRRAIEHAKEANDPEELLRALIIFLRAAGNPELAKRVEELLK EVCPGMDIRNNLTRLHELENCSVIEGHLQILLMFKTRPEDFRDLSFPKLIMITDYLLLFRVYGLESLKDLFPNLTVIRGSRLFFNYALVIFEMVHLKELGLYNLMNITRGSVRIEKNNELCYLATIDWSRILDSVEDNHIVLNKDDNEEC mot_H_7f39e2d7389de0c2f60e905c27398b6a_0001_1_000000012_0001_1_7_H_._2a9f6c1f363a988942c854f978b98b57_0001_1_0001_0001_0001
NEILLLLAHIVIRLNPELADLVFRLIFELLNRGISPEEIVEILLEILEKLDPRLKEYLEEVKRLN EVCPGMDIRNNLTRLHELENCSVIEGHLQILLMFKTRPEDFRDLSFPKLIMITDYLLLFRVYGLESLKDLFPNLTVIRGSRLFFNYALVIFEMVHLKELGLYNLMNITRGSVRIEKNNELCYLATIDWSRILDSVEDNHIVLNKDDNEEC Motif0089_bcov_4helix_00348_0001_0001_0001
DVVTDAFELLRKQGVPPEEVIKVLILAARAAGDPELRKVLEEVLELLKRDPEKAEELLRKISKKH EVCPGMDIRNNLTRLHELENCSVIEGHLQILLMFKTRPEDFRDLSFPKLIMITDYLLLFRVYGLESLKDLFPNLTVIRGSRLFFNYALVIFEMVHLKELGLYNLMNITRGSVRIEKNNELCYLATIDWSRILDSVEDNHIVLNKDDNEEC mot_H_0929c3bbd978fe60c4dcedd63e8fc2d0_0001_000000015_0001_28_33_H_._b5d79933271dec4f24db6f06a22d0354_0001_0001_0001
DEAFKVAMKVMQIAETAFEINNPELEKLAERVLRLVEKAFRNDDEELAKELLKEIKKLTEELKS EVCPGMDIRNNLTRLHELENCSVIEGHLQILLMFKTRPEDFRDLSFPKLIMITDYLLLFRVYGLESLKDLFPNLTVIRGSRLFFNYALVIFEMVHLKELGLYNLMNITRGSVRIEKNNELCYLATIDWSRILDSVEDNHIVLNKDDNEEC Motif0026_ems_3hM_2378_0001_0002_0001
DEDEEQTTLLLYMVDAIRKNIEDPNLRELVKRLLETFEEAVKRKDEDLLETVRRLIVEALKKAL EVCPGMDIRNNLTRLHELENCSVIEGHLQILLMFKTRPEDFRDLSFPKLIMITDYLLLFRVYGLESLKDLFPNLTVIRGSRLFFNYALVIFEMVHLKELGLYNLMNITRGSVRIEKNNELCYLATIDWSRILDSVEDNHIVLNKDDNEEC mot_H_41a80bfb88d35e6992c92c6eec5b51c7_0001_1_000000029_0001_21_29_H_._ems_3hM_2115_0001_0001_0001_0001
TREFSITITFDSKNERVREFARALIEDAVRNLREHAERKGGRVRVDEQERTSNGKTRIHVRVREE EVCPGMDIRNNLTRLHELENCSVIEGHLQILLMFKTRPEDFRDLSFPKLIMITDYLLLFRVYGLESLKDLFPNLTVIRGSRLFFNYALVIFEMVHLKELGLYNLMNITRGSVRIEKNNELCYLATIDWSRILDSVEDNHIVLNKDDNEEC rif_EHEE_13414_000000009_0001_0001
DPVEEDFKLLEETLREQIKKGEVSPERALEILKFFKRILKFHGKLSENVKKLWKKFKKEVEERKR EVCPGMDIRNNLTRLHELENCSVIEGHLQILLMFKTRPEDFRDLSFPKLIMITDYLLLFRVYGLESLKDLFPNLTVIRGSRLFFNYALVIFEMVHLKELGLYNLMNITRGSVRIEKNNELCYLATIDWSRILDSVEDNHIVLNKDDNEEC Motif0234_HHH_eva_0370_0001_0005_0001
SLAEELKEAIDRGDEELIERLLEEILHELAKRNDPEKRELQTYVLMLLAKGNPEEAKKRLDELLK EVCPGMDIRNNLTRLHELENCSVIEGHLQILLMFKTRPEDFRDLSFPKLIMITDYLLLFRVYGLESLKDLFPNLTVIRGSRLFFNYALVIFEMVHLKELGLYNLMNITRGSVRIEKNNELCYLATIDWSRILDSVEDNHIVLNKDDNEEC mot_H_92dcd38760b9c380f26067408cbbf476_0001_000000009_0001_55_64_H_._538dd73440ff08075030015fd3121e33_0001_0001_0001_0001
DELMKILMILMELALRLGDPDLMRLLQEVAHVFNRDPDKATKILTEIIRLLGNPELEKKLEEIRK EVCPGMDIRNNLTRLHELENCSVIEGHLQILLMFKTRPEDFRDLSFPKLIMITDYLLLFRVYGLESLKDLFPNLTVIRGSRLFFNYALVIFEMVHLKELGLYNLMNITRGSVRIEKNNELCYLATIDWSRILDSVEDNHIVLNKDDNEEC Motif0012_bcov_4helix_12665_0001_0002_0001
TMSELLKIFVSLIARRAGVPSFSVSVSNGRLTVTVDGDTDSVRTAKKIIETSAKLVGLDVKVTIR EVCPGMDIRNNLTRLHELENCSVIEGHLQILLMFKTRPEDFRDLSFPKLIMITDYLLLFRVYGLESLKDLFPNLTVIRGSRLFFNYALVIFEMVHLKELGLYNLMNITRGSVRIEKNNELCYLATIDWSRILDSVEDNHIVLNKDDNEEC Motif0177_HEEHE_2015_0001_0001
SLEERVKELLERGDEKKVFHILFEIFMLLIQEGDPEEAKKIRELARLLMELRDPEEVLKLLKELE EVCPGMDIRNNLTRLHELENCSVIEGHLQILLMFKTRPEDFRDLSFPKLIMITDYLLLFRVYGLESLKDLFPNLTVIRGSRLFFNYALVIFEMVHLKELGLYNLMNITRGSVRIEKNNELCYLATIDWSRILDSVEDNHIVLNKDDNEEC Motif0290_bcov_4helix_06071_0001_0002_0001
DVEELHKDWKSLIDEARKKKNKEDLDFIIWMLQVAIEELRDEEKQKALKKLIELAERAKSD EVCPGMDIRNNLTRLHELENCSVIEGHLQILLMFKTRPEDFRDLSFPKLIMITDYLLLFRVYGLESLKDLFPNLTVIRGSRLFFNYALVIFEMVHLKELGLYNLMNITRGSVRIEKNNELCYLATIDWSRILDSVEDNHIVLNKDDNEEC Motif0025_ems_3hC_429_0001_0002_0001
SQEEKIKFAVFFFKMIAKVDSVTVRISNGRVTVNVTNPNEDAKHASKSLEDMAKDIGVDLKVTFR EVCPGMDIRNNLTRLHELENCSVIEGHLQILLMFKTRPEDFRDLSFPKLIMITDYLLLFRVYGLESLKDLFPNLTVIRGSRLFFNYALVIFEMVHLKELGLYNLMNITRGSVRIEKNNELCYLATIDWSRILDSVEDNHIVLNKDDNEEC Motif0364_HEEHE_2419_0001_0001
DSETLQKQIKKVATTLAKEAKSEEDVEKAIHKLLEWLDKLNVPYEDVLEAYRILITVYKKLS EVCPGMDIRNNLTRLHELENCSVIEGHLQILLMFKTRPEDFRDLSFPKLIMITDYLLLFRVYGLESLKDLFPNLTVIRGSRLFFNYALVIFEMVHLKELGLYNLMNITRGSVRIEKNNELCYLATIDWSRILDSVEDNHIVLNKDDNEEC Motif0234_ems_3hC_1017_0001_0001_0001
DEETFKIFMTVAHRLMEAAEKNDSDTLETIARQVEKLAKEQQNPMIKKVAELAKFLLKYVQS EVCPGMDIRNNLTRLHELENCSVIEGHLQILLMFKTRPEDFRDLSFPKLIMITDYLLLFRVYGLESLKDLFPNLTVIRGSRLFFNYALVIFEMVHLKELGLYNLMNITRGSVRIEKNNELCYLATIDWSRILDSVEDNHIVLNKDDNEEC Motif0348_ems_3hM_76_0001_0001
DEEEKVKTNLSESFKLAISLASSEEEKKLVAKFVIWMAKMANTEAAKQVIKTVKSWLKNMS EVCPGMDIRNNLTRLHELENCSVIEGHLQILLMFKTRPEDFRDLSFPKLIMITDYLLLFRVYGLESLKDLFPNLTVIRGSRLFFNYALVIFEMVHLKELGLYNLMNITRGSVRIEKNNELCYLATIDWSRILDSVEDNHIVLNKDDNEEC Motif0144_ems_3hC_245_0002_0001_0001_0001
HHTLRVEVTSEKVHEDEIREELERLRQFARMQLRLSRERGLDSRVHVRIHRHGDTWRIRVELRTR EVCPGMDIRNNLTRLHELENCSVIEGHLQILLMFKTRPEDFRDLSFPKLIMITDYLLLFRVYGLESLKDLFPNLTVIRGSRLFFNYALVIFEMVHLKELGLYNLMNITRGSVRIEKNNELCYLATIDWSRILDSVEDNHIVLNKDDNEEC mot_H_EHEE_hb1_4112_000000025_0001_24_32_H_._EHEE_hb1_5244_0001_0001
DESTKYVEEAERQAKKAAENNDWETLALIYTELQQFARKQNDEKAKRLAEEIARKVLRIW EVCPGMDIRNNLTRLHELENCSVIEGHLQILLMFKTRPEDFRDLSFPKLIMITDYLLLFRVYGLESLKDLFPNLTVIRGSRLFFNYALVIFEMVHLKELGLYNLMNITRGSVRIEKNNELCYLATIDWSRILDSVEDNHIVLNKDDNEEC mot_H_d4416e50ce8986ef13b8fe02f5b667a3_0001_1_000000012_0001_25_31_H_._3h_hb1_4018_0001_0001
SLDVHISWLLEKAGVPPEVIEKILHIIRRLRHKGVPPEEIREIVIKYLKKLGDPRAKLAAKLLEK EVCPGMDIRNNLTRLHELENCSVIEGHLQILLMFKTRPEDFRDLSFPKLIMITDYLLLFRVYGLESLKDLFPNLTVIRGSRLFFNYALVIFEMVHLKELGLYNLMNITRGSVRIEKNNELCYLATIDWSRILDSVEDNHIVLNKDDNEEC rif_94e27040e1373b393086b07032fe3839_0001_000000022_0001_0001
DDKERRKERARIRFAELAAKHSDDEEWAKIILHLLRLLKEAWKRNNEEEIEEIERRIQEVLERDA EVCPGMDIRNNLTRLHELENCSVIEGHLQILLMFKTRPEDFRDLSFPKLIMITDYLLLFRVYGLESLKDLFPNLTVIRGSRLFFNYALVIFEMVHLKELGLYNLMNITRGSVRIEKNNELCYLATIDWSRILDSVEDNHIVLNKDDNEEC mot_H_03c3d3996f773e08b7d78df8b17c4313_0001_000000012_0001_2_8_H_._3h_hb1_1237_0001_0002_0001_0001
DFIEFMIRVIQEAVKLAIKNNDEDTVKEALEALKELADWASNEELSKQAKSFVKTVESRLSS EVCPGMDIRNNLTRLHELENCSVIEGHLQILLMFKTRPEDFRDLSFPKLIMITDYLLLFRVYGLESLKDLFPNLTVIRGSRLFFNYALVIFEMVHLKELGLYNLMNITRGSVRIEKNNELCYLATIDWSRILDSVEDNHIVLNKDDNEEC ems_3hC_821_000000051_0001
SEEERKERLRKIIEFNARNVGLSPEIIKRIQKEADKVFDKLDEKEAIKWVFEVIMRWMHKV EVCPGMDIRNNLTRLHELENCSVIEGHLQILLMFKTRPEDFRDLSFPKLIMITDYLLLFRVYGLESLKDLFPNLTVIRGSRLFFNYALVIFEMVHLKELGLYNLMNITRGSVRIEKNNELCYLATIDWSRILDSVEDNHIVLNKDDNEEC Motif0129_HHH_eva_0396_0001_0002_0001
SLLARVAFALLRKFKDDPEVEEELRRLIRLLIHTGDPKEVLKQLLELVEKLGDPELAEKVRRLLK EVCPGMDIRNNLTRLHELENCSVIEGHLQILLMFKTRPEDFRDLSFPKLIMITDYLLLFRVYGLESLKDLFPNLTVIRGSRLFFNYALVIFEMVHLKELGLYNLMNITRGSVRIEKNNELCYLATIDWSRILDSVEDNHIVLNKDDNEEC rif_01d11139dc26469b70acfdefff5852f5_0001_000000000_0001
DEHVDKLRKTLEKLADEAVDDPEERKEVKDMVRTVAKLAEDPRYRKNAEMMLQFLKTFLELMRS EVCPGMDIRNNLTRLHELENCSVIEGHLQILLMFKTRPEDFRDLSFPKLIMITDYLLLFRVYGLESLKDLFPNLTVIRGSRLFFNYALVIFEMVHLKELGLYNLMNITRGSVRIEKNNELCYLATIDWSRILDSVEDNHIVLNKDDNEEC Motif0383_ems_3hM_555_0001_0002_0001
SVELAFKVMHKVATLVEIVINATTEDEKKTALTKIKQIADKVQDEELSKWVKTVLEMVKKEVG EVCPGMDIRNNLTRLHELENCSVIEGHLQILLMFKTRPEDFRDLSFPKLIMITDYLLLFRVYGLESLKDLFPNLTVIRGSRLFFNYALVIFEMVHLKELGLYNLMNITRGSVRIEKNNELCYLATIDWSRILDSVEDNHIVLNKDDNEEC Motif0029_ems_3hM_2692_0001_0001
DEVEKLIKILRELGNPELAEKVEELIREAKEKNDPILRVAVLIFALLLVEGDPEAAKKIERYIKR EVCPGMDIRNNLTRLHELENCSVIEGHLQILLMFKTRPEDFRDLSFPKLIMITDYLLLFRVYGLESLKDLFPNLTVIRGSRLFFNYALVIFEMVHLKELGLYNLMNITRGSVRIEKNNELCYLATIDWSRILDSVEDNHIVLNKDDNEEC rif_5f403478e635e9c4f8f719a6b014b2a1_0001_000000023_0001_0001
SETVKLMLEFQHLVQDKLRKITDERLKKELKKFAKEVFHTLAEIKDKEKAKTILKKAIEWVKKLV EVCPGMDIRNNLTRLHELENCSVIEGHLQILLMFKTRPEDFRDLSFPKLIMITDYLLLFRVYGLESLKDLFPNLTVIRGSRLFFNYALVIFEMVHLKELGLYNLMNITRGSVRIEKNNELCYLATIDWSRILDSVEDNHIVLNKDDNEEC mot_H_819ab95374b9dfd4728a4639736667de_0001_1_000000002_0001_37_47_H_._3h_hb1_5188_0001_0001
DEEREKIARRLRKGDPEAVELAEEILRKRLEKQHNPEAVRELEEVVKRAKKGDPRALRSLIDFLA EVCPGMDIRNNLTRLHELENCSVIEGHLQILLMFKTRPEDFRDLSFPKLIMITDYLLLFRVYGLESLKDLFPNLTVIRGSRLFFNYALVIFEMVHLKELGLYNLMNITRGSVRIEKNNELCYLATIDWSRILDSVEDNHIVLNKDDNEEC mot_H_907c9c2080a35ec3cb577f63bd0b9bc0_0001_000000001_0001_59_63_H_._1907379f242a796bfeff593c34847071_0001_1_0001_0001_0001
DIERLLEELLKRGIVPPELVRLIKELLRLAEELGDPRIERLVLAAVILVAAGDPEKAKKLLEEAR EVCPGMDIRNNLTRLHELENCSVIEGHLQILLMFKTRPEDFRDLSFPKLIMITDYLLLFRVYGLESLKDLFPNLTVIRGSRLFFNYALVIFEMVHLKELGLYNLMNITRGSVRIEKNNELCYLATIDWSRILDSVEDNHIVLNKDDNEEC rif_5f7559842a3d0178ced9224ccea29a7d_0001_000000010_0001
SFVEEALRIVKEKGLLPPEELKKLEELIEEARKKKDPHLLLRIILRILLLVGDPEVRKLLEKAAR EVCPGMDIRNNLTRLHELENCSVIEGHLQILLMFKTRPEDFRDLSFPKLIMITDYLLLFRVYGLESLKDLFPNLTVIRGSRLFFNYALVIFEMVHLKELGLYNLMNITRGSVRIEKNNELCYLATIDWSRILDSVEDNHIVLNKDDNEEC rif_197fb4328e114ea57185fc38a0d327c6_0001_000000004_0001_0001
PFKEILKTLAKLIQEAMKKNDEDKVKTLYKLLDELRKKAQTRQARLIAEMLLVFVNVVG EVCPGMDIRNNLTRLHELENCSVIEGHLQILLMFKTRPEDFRDLSFPKLIMITDYLLLFRVYGLESLKDLFPNLTVIRGSRLFFNYALVIFEMVHLKELGLYNLMNITRGSVRIEKNNELCYLATIDWSRILDSVEDNHIVLNKDDNEEC Motif0022_ems_3hM_692_0001_0003_0001
DEEELEKLIELIERNDPRVEELLRRLAEKAEEEGNKEKLRVLFKVWMLLLNGDPDKARKLLEDLR EVCPGMDIRNNLTRLHELENCSVIEGHLQILLMFKTRPEDFRDLSFPKLIMITDYLLLFRVYGLESLKDLFPNLTVIRGSRLFFNYALVIFEMVHLKELGLYNLMNITRGSVRIEKNNELCYLATIDWSRILDSVEDNHIVLNKDDNEEC Motif0025_bcov_4helix_04471_0001_0002_0001
PEAKEAKELVDKLKEKAQRKNNERLVEIADSLSKMLEKALRNNLSPEDQKFIVSFVKMLKENID EVCPGMDIRNNLTRLHELENCSVIEGHLQILLMFKTRPEDFRDLSFPKLIMITDYLLLFRVYGLESLKDLFPNLTVIRGSRLFFNYALVIFEMVHLKELGLYNLMNITRGSVRIEKNNELCYLATIDWSRILDSVEDNHIVLNKDDNEEC Motif0201_ems_3hM_580_0001_0001
TLRYRLRIEVRHGAEEEWKEAERSAKFLLKVSEKASRELNLHLEIHIRTDEKNGNRVLDVEAINR EVCPGMDIRNNLTRLHELENCSVIEGHLQILLMFKTRPEDFRDLSFPKLIMITDYLLLFRVYGLESLKDLFPNLTVIRGSRLFFNYALVIFEMVHLKELGLYNLMNITRGSVRIEKNNELCYLATIDWSRILDSVEDNHIVLNKDDNEEC mot_H_3h_hb1_2462_000000006_0001_23_28_H_._EHEE_hb1_1439_0001_0001_0001
RVRLTVRREIHIDDEEALKAWKAVIEFLRRNSRWKARQLGGRTHHRHHHRRDGDTLHFEVREEWD EVCPGMDIRNNLTRLHELENCSVIEGHLQILLMFKTRPEDFRDLSFPKLIMITDYLLLFRVYGLESLKDLFPNLTVIRGSRLFFNYALVIFEMVHLKELGLYNLMNITRGSVRIEKNNELCYLATIDWSRILDSVEDNHIVLNKDDNEEC mot_H_3h_hb1_3426_000000002_0001_52_56_H_._EHEE_hb1_276_0001_0001
DLDTEARRKIMTLADQAKRKNNEELRKQAQKVVDTVKELADKRNDPTLQEVAEALQFLLELVVK EVCPGMDIRNNLTRLHELENCSVIEGHLQILLMFKTRPEDFRDLSFPKLIMITDYLLLFRVYGLESLKDLFPNLTVIRGSRLFFNYALVIFEMVHLKELGLYNLMNITRGSVRIEKNNELCYLATIDWSRILDSVEDNHIVLNKDDNEEC Motif0199_ems_3hC_784_0001_0001
SVEEELERLAKERNDPRVELALESIRRAKELGVDPKLIELMVEMLIKFAGLSPEIERLLREAVRE EVCPGMDIRNNLTRLHELENCSVIEGHLQILLMFKTRPEDFRDLSFPKLIMITDYLLLFRVYGLESLKDLFPNLTVIRGSRLFFNYALVIFEMVHLKELGLYNLMNITRGSVRIEKNNELCYLATIDWSRILDSVEDNHIVLNKDDNEEC Motif0139_bcov_4helix_07648_0001_0001_0001
SEKERKLAELLVELAERFPPEEVLKIVLELAREEGDEDVVRLAEELLELLKKDPRKLWSLLDFLA EVCPGMDIRNNLTRLHELENCSVIEGHLQILLMFKTRPEDFRDLSFPKLIMITDYLLLFRVYGLESLKDLFPNLTVIRGSRLFFNYALVIFEMVHLKELGLYNLMNITRGSVRIEKNNELCYLATIDWSRILDSVEDNHIVLNKDDNEEC mot_H_907c9c2080a35ec3cb577f63bd0b9bc0_0001_000000001_0001_59_63_H_._24316700fae9b3d62043e03b073a6151_0001_0001_0001
DDKKLESLLKTLETEVKRRDDPHLKMLLKILEELVKKAQNASDPNEKRFLSLLAEMVFRAAKK EVCPGMDIRNNLTRLHELENCSVIEGHLQILLMFKTRPEDFRDLSFPKLIMITDYLLLFRVYGLESLKDLFPNLTVIRGSRLFFNYALVIFEMVHLKELGLYNLMNITRGSVRIEKNNELCYLATIDWSRILDSVEDNHIVLNKDDNEEC Motif0223_ems_3hC_504_0001_0003_0001
SSSSTIHNTLHTTDSRSKDFLRELIEANVEEIEHRVKEKGRTVDIKVTEREKDGRLRITVHIRVE EVCPGMDIRNNLTRLHELENCSVIEGHLQILLMFKTRPEDFRDLSFPKLIMITDYLLLFRVYGLESLKDLFPNLTVIRGSRLFFNYALVIFEMVHLKELGLYNLMNITRGSVRIEKNNELCYLATIDWSRILDSVEDNHIVLNKDDNEEC mot_H_3h_hb1_2462_000000006_0001_23_28_H_._EHEE_hb1_1906_0001_0001
SEVEELLRELVEKLGLPPEVLELLKEALELAKRDPLEALHVLARIIRKLGLPPEVLERLLELLER EVCPGMDIRNNLTRLHELENCSVIEGHLQILLMFKTRPEDFRDLSFPKLIMITDYLLLFRVYGLESLKDLFPNLTVIRGSRLFFNYALVIFEMVHLKELGLYNLMNITRGSVRIEKNNELCYLATIDWSRILDSVEDNHIVLNKDDNEEC rif_6f2692d1b4cc9e784cdba967beb416a6_0001_1_000000009_0001
DIRVTVHSEVKGHDEESRRAAEFAAEIARSTAENLARENNLRVEFEWDIREDGDTLRVHAEARFH EVCPGMDIRNNLTRLHELENCSVIEGHLQILLMFKTRPEDFRDLSFPKLIMITDYLLLFRVYGLESLKDLFPNLTVIRGSRLFFNYALVIFEMVHLKELGLYNLMNITRGSVRIEKNNELCYLATIDWSRILDSVEDNHIVLNKDDNEEC mot_H_c2d12a4ece4d89de23059df703788e09_0001_1_000000021_0001_61_65_H_._EHEE_hb1_5624_0001_0001
DPTDIVTKLLQKATDAVEKKDKDTVETLLRLAEKVADRTNSEELKFFVKMMEHWARQELS EVCPGMDIRNNLTRLHELENCSVIEGHLQILLMFKTRPEDFRDLSFPKLIMITDYLLLFRVYGLESLKDLFPNLTVIRGSRLFFNYALVIFEMVHLKELGLYNLMNITRGSVRIEKNNELCYLATIDWSRILDSVEDNHIVLNKDDNEEC Motif0144_ems_3hC_1386_0001_0001_0001
DDEIARILIELAKLDPELVRRLEQLLVAVLLGLAPPEELEKVLKEALKKLGDPRIEELIELLKRE EVCPGMDIRNNLTRLHELENCSVIEGHLQILLMFKTRPEDFRDLSFPKLIMITDYLLLFRVYGLESLKDLFPNLTVIRGSRLFFNYALVIFEMVHLKELGLYNLMNITRGSVRIEKNNELCYLATIDWSRILDSVEDNHIVLNKDDNEEC rif_476a05368cfbd7721c19d8ba8a489918_0001_1_000000004_0001
DELERLLEELRRVPDPLVRHAAENILEDLERGKLSPERLLHLLVAVLELLGDPELARKVREALKK EVCPGMDIRNNLTRLHELENCSVIEGHLQILLMFKTRPEDFRDLSFPKLIMITDYLLLFRVYGLESLKDLFPNLTVIRGSRLFFNYALVIFEMVHLKELGLYNLMNITRGSVRIEKNNELCYLATIDWSRILDSVEDNHIVLNKDDNEEC rif_0bb6fe93efe40e3d5e7bd7dda0fe0b3a_0001_000000026_0001_0001
DEEEKLRTVKKELEDLVKSVEDPTRRKKAEEEAKKWVEELKTAEDPRELDTLVEFAKLFVKEAA EVCPGMDIRNNLTRLHELENCSVIEGHLQILLMFKTRPEDFRDLSFPKLIMITDYLLLFRVYGLESLKDLFPNLTVIRGSRLFFNYALVIFEMVHLKELGLYNLMNITRGSVRIEKNNELCYLATIDWSRILDSVEDNHIVLNKDDNEEC ems_3hC_1775_0002_000000033_0001
DLETLKIIVEIFKRNPEKAEMLLRFLEWMAKVLGDPELEKLVKLVLELLKKSPELAEELLRRVEK EVCPGMDIRNNLTRLHELENCSVIEGHLQILLMFKTRPEDFRDLSFPKLIMITDYLLLFRVYGLESLKDLFPNLTVIRGSRLFFNYALVIFEMVHLKELGLYNLMNITRGSVRIEKNNELCYLATIDWSRILDSVEDNHIVLNKDDNEEC Motif0012_bcov_4helix_01500_0001_0001
DFHISIDIEFHPGAEEEEERASHEAFKAEQIAWEIAEELNLRVEVRKEHDERNGRRSIRIEIRIH EVCPGMDIRNNLTRLHELENCSVIEGHLQILLMFKTRPEDFRDLSFPKLIMITDYLLLFRVYGLESLKDLFPNLTVIRGSRLFFNYALVIFEMVHLKELGLYNLMNITRGSVRIEKNNELCYLATIDWSRILDSVEDNHIVLNKDDNEEC mot_H_82a8a008b63010fe1f53149a24338456_0001_000000006_0001_38_44_H_._EHEE_hb1_6504_0001_0001
DDKILRLIAELVRLGNPEEAHAVLLALRLLASGVPPEEVEELLKRLLKELGVPPEEIEKIVKRFR EVCPGMDIRNNLTRLHELENCSVIEGHLQILLMFKTRPEDFRDLSFPKLIMITDYLLLFRVYGLESLKDLFPNLTVIRGSRLFFNYALVIFEMVHLKELGLYNLMNITRGSVRIEKNNELCYLATIDWSRILDSVEDNHIVLNKDDNEEC rif_1caa4bf345e92626dbbcc9549df6217c_0001_1_000000005_0001
DKEEADRLVEKVREIVKEASKKNPDSAKALLWFLEVAIKTIKDPTYIRDIAKTISEIAKSM EVCPGMDIRNNLTRLHELENCSVIEGHLQILLMFKTRPEDFRDLSFPKLIMITDYLLLFRVYGLESLKDLFPNLTVIRGSRLFFNYALVIFEMVHLKELGLYNLMNITRGSVRIEKNNELCYLATIDWSRILDSVEDNHIVLNKDDNEEC Motif0092_ems_3hM_560_0001_0005_0001
TEEHRRDITIEDTGEEARRNARALRHFWKKLAERRAEHRNVEFEVEVEIRTDGDTLHLHLRLRFK EVCPGMDIRNNLTRLHELENCSVIEGHLQILLMFKTRPEDFRDLSFPKLIMITDYLLLFRVYGLESLKDLFPNLTVIRGSRLFFNYALVIFEMVHLKELGLYNLMNITRGSVRIEKNNELCYLATIDWSRILDSVEDNHIVLNKDDNEEC mot_H_0e9b775401ebc4f03574fd0dbe7d3958_0001_000000022_0001_20_30_H_._EHEE_hb1_1547_0001_0001_0001
DVREVIEDVLKHGLPPEHLEANLYLVLLALKLKGDPERKEVETLLRALKEGDEELVEELLRRLKP EVCPGMDIRNNLTRLHELENCSVIEGHLQILLMFKTRPEDFRDLSFPKLIMITDYLLLFRVYGLESLKDLFPNLTVIRGSRLFFNYALVIFEMVHLKELGLYNLMNITRGSVRIEKNNELCYLATIDWSRILDSVEDNHIVLNKDDNEEC mot_H_57d3085ba05778a6503ff6312cb3e366_0001_1_000000012_0001_53_63_H_._a4e07677c7ad72635339c60bef6394ab_0001_1_0001_0001_0001
DWKDIKKTLETELREALNKNDLETAMRVIFKAMEIAYRLNDPNVKKVVKTLKKIAHSFVES EVCPGMDIRNNLTRLHELENCSVIEGHLQILLMFKTRPEDFRDLSFPKLIMITDYLLLFRVYGLESLKDLFPNLTVIRGSRLFFNYALVIFEMVHLKELGLYNLMNITRGSVRIEKNNELCYLATIDWSRILDSVEDNHIVLNKDDNEEC Motif0012_ems_3hM_3273_0001_0003_0001
TETEMVKWFVDIVLTQAKQLQDPHVAEIAVRIAERELKHNPTDETVRELQKKAETVRDQLKS EVCPGMDIRNNLTRLHELENCSVIEGHLQILLMFKTRPEDFRDLSFPKLIMITDYLLLFRVYGLESLKDLFPNLTVIRGSRLFFNYALVIFEMVHLKELGLYNLMNITRGSVRIEKNNELCYLATIDWSRILDSVEDNHIVLNKDDNEEC Motif0290_ems_3hC_1598_0001_0001_0001
TYESRHRHETDSENEEDARKNYERVEELARFAAEMIKAAGADVKWSAHVTRHGEHWEASATVRVH EVCPGMDIRNNLTRLHELENCSVIEGHLQILLMFKTRPEDFRDLSFPKLIMITDYLLLFRVYGLESLKDLFPNLTVIRGSRLFFNYALVIFEMVHLKELGLYNLMNITRGSVRIEKNNELCYLATIDWSRILDSVEDNHIVLNKDDNEEC mot_H_387396b040d6d24fffa701d8b86fd829_0001_1_000000010_0001_61_65_H_._EHEE_hb1_5123_0001_0001
PRSRHWAVISDGLSEEESKEIFRRIKEHLERLAEEVRRRGLKAHVTVFTSREGDRQQQNWTFVFK EVCPGMDIRNNLTRLHELENCSVIEGHLQILLMFKTRPEDFRDLSFPKLIMITDYLLLFRVYGLESLKDLFPNLTVIRGSRLFFNYALVIFEMVHLKELGLYNLMNITRGSVRIEKNNELCYLATIDWSRILDSVEDNHIVLNKDDNEEC rif_EHEE_hb1_1788_000000026_0001
DPTAQSLAKKAQKLLEQAQKDPKNVDELIKKVFEIMLYVETKGDEKASKIVHTVLELLNQVES EVCPGMDIRNNLTRLHELENCSVIEGHLQILLMFKTRPEDFRDLSFPKLIMITDYLLLFRVYGLESLKDLFPNLTVIRGSRLFFNYALVIFEMVHLKELGLYNLMNITRGSVRIEKNNELCYLATIDWSRILDSVEDNHIVLNKDDNEEC Motif0234_ems_3hC_1321_0002_0001_0002_0001
DETKEKSELLKKFITWMVQVAHDPNVIKTMLDNLEHALKRAGVDPKEAKKIVDEVKELADKS EVCPGMDIRNNLTRLHELENCSVIEGHLQILLMFKTRPEDFRDLSFPKLIMITDYLLLFRVYGLESLKDLFPNLTVIRGSRLFFNYALVIFEMVHLKELGLYNLMNITRGSVRIEKNNELCYLATIDWSRILDSVEDNHIVLNKDDNEEC Motif0201_ems_3hM_1247_0001_0001
SEEERETFLTVLELQQRIHHAKREEEVEEAVRQAEQLAREQNDERIERATREAVQLWEKLRK EVCPGMDIRNNLTRLHELENCSVIEGHLQILLMFKTRPEDFRDLSFPKLIMITDYLLLFRVYGLESLKDLFPNLTVIRGSRLFFNYALVIFEMVHLKELGLYNLMNITRGSVRIEKNNELCYLATIDWSRILDSVEDNHIVLNKDDNEEC mot_H_080a9464acef36d48e24939dc304350a_0001_000000009_0001_17_26_H_._3h_hb1_4590_0001_0001_0001
DEKKEVVTEVKEALKFAADAKNRNNFRAVRELAKQLAEAANNPDVKKLIEEVTQRIKKNM EVCPGMDIRNNLTRLHELENCSVIEGHLQILLMFKTRPEDFRDLSFPKLIMITDYLLLFRVYGLESLKDLFPNLTVIRGSRLFFNYALVIFEMVHLKELGLYNLMNITRGSVRIEKNNELCYLATIDWSRILDSVEDNHIVLNKDDNEEC mot_H_6a6ae12487a46e9485933092fd4fb134_0001_000000021_0001_53_62_H_._ems_3hM_3153_0001_0001_0001
DEMNVKMIKIFVKVVAKKAVENNDEDKLKLLEDFAKERLDKQKNEEAKEILEYIRKVITDLSK EVCPGMDIRNNLTRLHELENCSVIEGHLQILLMFKTRPEDFRDLSFPKLIMITDYLLLFRVYGLESLKDLFPNLTVIRGSRLFFNYALVIFEMVHLKELGLYNLMNITRGSVRIEKNNELCYLATIDWSRILDSVEDNHIVLNKDDNEEC Motif0139_ems_3hM_3653_0001_0001_0001
DVEEAIRLLMRLARLGNPELFRVVQELLEELARTGDPRYEEILELLLEALKRNEELAEEIVKRIP EVCPGMDIRNNLTRLHELENCSVIEGHLQILLMFKTRPEDFRDLSFPKLIMITDYLLLFRVYGLESLKDLFPNLTVIRGSRLFFNYALVIFEMVHLKELGLYNLMNITRGSVRIEKNNELCYLATIDWSRILDSVEDNHIVLNKDDNEEC rif_d204e463c45055aef815be731c16c4ef_0001_1_000000009_0001
SWEYSIRITVDARDDEKIRQAEEKARDLLRKVEEHLKRLNLRVTYWFAFNEQNGQVTFRVFIIAN EVCPGMDIRNNLTRLHELENCSVIEGHLQILLMFKTRPEDFRDLSFPKLIMITDYLLLFRVYGLESLKDLFPNLTVIRGSRLFFNYALVIFEMVHLKELGLYNLMNITRGSVRIEKNNELCYLATIDWSRILDSVEDNHIVLNKDDNEEC rif_EHEE_hb1_3583_000000021_0001_0001
SEELEKLSKEVRKVLNDPELEKLVEKLVELIERTGDPRLRAILWFLSIAAKVDPRVVEELLRDVG EVCPGMDIRNNLTRLHELENCSVIEGHLQILLMFKTRPEDFRDLSFPKLIMITDYLLLFRVYGLESLKDLFPNLTVIRGSRLFFNYALVIFEMVHLKELGLYNLMNITRGSVRIEKNNELCYLATIDWSRILDSVEDNHIVLNKDDNEEC Motif0290_bcov_4helix_06031_0001_0003_0001
PLEEEARKVVTKAKEIVKKAQDPHLSHSFKNIADDLETALKNNDEDTVRFLIKMFKLMQELHS EVCPGMDIRNNLTRLHELENCSVIEGHLQILLMFKTRPEDFRDLSFPKLIMITDYLLLFRVYGLESLKDLFPNLTVIRGSRLFFNYALVIFEMVHLKELGLYNLMNITRGSVRIEKNNELCYLATIDWSRILDSVEDNHIVLNKDDNEEC Motif0025_ems_3hM_2679_0001_0003_0001
SFLEELKRVAEELGDPDLRFLLEMLELALEMGVSPEELLRIALDVARAAGNPEFAKVVEELLKKP EVCPGMDIRNNLTRLHELENCSVIEGHLQILLMFKTRPEDFRDLSFPKLIMITDYLLLFRVYGLESLKDLFPNLTVIRGSRLFFNYALVIFEMVHLKELGLYNLMNITRGSVRIEKNNELCYLATIDWSRILDSVEDNHIVLNKDDNEEC Motif0089_bcov_4helix_06750_0001_0001_0001
DEVLEVLKELLERGVSPEEIVEILAELAERTGDPRIFELIFLFVELLFRGVSPEEVLKLLEELVR EVCPGMDIRNNLTRLHELENCSVIEGHLQILLMFKTRPEDFRDLSFPKLIMITDYLLLFRVYGLESLKDLFPNLTVIRGSRLFFNYALVIFEMVHLKELGLYNLMNITRGSVRIEKNNELCYLATIDWSRILDSVEDNHIVLNKDDNEEC Motif0144_bcov_4helix_08151_0001_0001
SFSFRFTIELRGTSDEQRKKAKEHLKKLAERIQEAAKKHGHTVKVRIKETTHNGTWRVRVEVRND EVCPGMDIRNNLTRLHELENCSVIEGHLQILLMFKTRPEDFRDLSFPKLIMITDYLLLFRVYGLESLKDLFPNLTVIRGSRLFFNYALVIFEMVHLKELGLYNLMNITRGSVRIEKNNELCYLATIDWSRILDSVEDNHIVLNKDDNEEC rif_EHEE_hb1_5780_000000018_0001
SLDKLLKLAEKLVKEGKLDPLAYKFIKKLADKARKGKLDEEDKKAAEFAAQILVK EVCPGMDIRNNLTRLHELENCSVIEGHLQILLMFKTRPEDFRDLSFPKLIMITDYLLLFRVYGLESLKDLFPNLTVIRGSRLFFNYALVIFEMVHLKELGLYNLMNITRGSVRIEKNNELCYLATIDWSRILDSVEDNHIVLNKDDNEEC HHH_eva_0429_000000019_0001
TEEVVETLKELFKRDPREAKRFLEEVLRELGLLTPEAIKQIVEYFIEALKRDPRQAQVNAAIVLQ EVCPGMDIRNNLTRLHELENCSVIEGHLQILLMFKTRPEDFRDLSFPKLIMITDYLLLFRVYGLESLKDLFPNLTVIRGSRLFFNYALVIFEMVHLKELGLYNLMNITRGSVRIEKNNELCYLATIDWSRILDSVEDNHIVLNKDDNEEC mot_H_287a451093d6167ba36fbca2a2c4b2e4_0001_1_000000010_0001_55_59_H_._0069b4ee8d281b5081904811ac9106d1_0001_0001_0001
DEEVKKLLTEATKLSKEVLSKASDEDAKRVLKEIYDELISAVKNASEEEKSFLAWMAYVALSAG EVCPGMDIRNNLTRLHELENCSVIEGHLQILLMFKTRPEDFRDLSFPKLIMITDYLLLFRVYGLESLKDLFPNLTVIRGSRLFFNYALVIFEMVHLKELGLYNLMNITRGSVRIEKNNELCYLATIDWSRILDSVEDNHIVLNKDDNEEC ems_3hC_1033_000000013_0001
DAHHAFHILLEAYKLVRHLGDEELRKEVERLWREFQEAEHKNDKDLLDEITRQAEELLKRIKS EVCPGMDIRNNLTRLHELENCSVIEGHLQILLMFKTRPEDFRDLSFPKLIMITDYLLLFRVYGLESLKDLFPNLTVIRGSRLFFNYALVIFEMVHLKELGLYNLMNITRGSVRIEKNNELCYLATIDWSRILDSVEDNHIVLNKDDNEEC rif_ems_3hM_2415_000000019_0001
SSEHETREDARKDPELARWLARFLLELTGDPRAEELLRELEELIRKGDPRLREVAEELAKLFQEL EVCPGMDIRNNLTRLHELENCSVIEGHLQILLMFKTRPEDFRDLSFPKLIMITDYLLLFRVYGLESLKDLFPNLTVIRGSRLFFNYALVIFEMVHLKELGLYNLMNITRGSVRIEKNNELCYLATIDWSRILDSVEDNHIVLNKDDNEEC pol_3829e97c2cac0bbc60fb53ae53e35d96_0001_1_000000027_0001
TPEDEEIETWIRRAWQEAHEKNTTVTVHVDVAGVDVKLTVTSDPRAELEALDIVSRVLFEVKRK EVCPGMDIRNNLTRLHELENCSVIEGHLQILLMFKTRPEDFRDLSFPKLIMITDYLLLFRVYGLESLKDLFPNLTVIRGSRLFFNYALVIFEMVHLKELGLYNLMNITRGSVRIEKNNELCYLATIDWSRILDSVEDNHIVLNKDDNEEC pol_HEEH_13949_000000014_0001_0001
SEEEVKELEEELERRGDPRALELIRRFLEAIERNDPELAFELLLRLMIELGDPELAHILTRLLNK EVCPGMDIRNNLTRLHELENCSVIEGHLQILLMFKTRPEDFRDLSFPKLIMITDYLLLFRVYGLESLKDLFPNLTVIRGSRLFFNYALVIFEMVHLKELGLYNLMNITRGSVRIEKNNELCYLATIDWSRILDSVEDNHIVLNKDDNEEC Motif0364_bcov_4helix_08412_0001_0001
PLWEEATKLLRKAEENARKKNDPDLLEVVQAAKELAKRLKKDPSDEFVKFMLKVLVELAKQWS EVCPGMDIRNNLTRLHELENCSVIEGHLQILLMFKTRPEDFRDLSFPKLIMITDYLLLFRVYGLESLKDLFPNLTVIRGSRLFFNYALVIFEMVHLKELGLYNLMNITRGSVRIEKNNELCYLATIDWSRILDSVEDNHIVLNKDDNEEC ems_3hM_120_000000047_0001
PLKEVAKLLHELGTLTPEILHLLLEAQILLTQGDPERAIELLREAVELLGDPLLREVLELLERLR EVCPGMDIRNNLTRLHELENCSVIEGHLQILLMFKTRPEDFRDLSFPKLIMITDYLLLFRVYGLESLKDLFPNLTVIRGSRLFFNYALVIFEMVHLKELGLYNLMNITRGSVRIEKNNELCYLATIDWSRILDSVEDNHIVLNKDDNEEC rif_edf81b63ca04d7e0fbef01c2c59b1e83_0001_1_000000013_0001
DMWLERLQELLERGDPRVRLMVEFLIEFLSLMLNVDPEEAIRILIELAEELGNPDVAKLFRELLK EVCPGMDIRNNLTRLHELENCSVIEGHLQILLMFKTRPEDFRDLSFPKLIMITDYLLLFRVYGLESLKDLFPNLTVIRGSRLFFNYALVIFEMVHLKELGLYNLMNITRGSVRIEKNNELCYLATIDWSRILDSVEDNHIVLNKDDNEEC Motif0382_bcov_4helix_00665_0001_0001
DVKELVERLSRELNVPPVEAALILAEELLRRTGDPALHLILKALEILLKEGDERNVELLIKALDS EVCPGMDIRNNLTRLHELENCSVIEGHLQILLMFKTRPEDFRDLSFPKLIMITDYLLLFRVYGLESLKDLFPNLTVIRGSRLFFNYALVIFEMVHLKELGLYNLMNITRGSVRIEKNNELCYLATIDWSRILDSVEDNHIVLNKDDNEEC rif_2e20d50fc8aa63fe9b5377bd0be79f6a_0001_1_000000021_0001
DEKTKKFSDLAVRASDLVKSGDPNNKTEAKKILTTLKEIAKEDPRLEEILRFIQLILEMVLKT EVCPGMDIRNNLTRLHELENCSVIEGHLQILLMFKTRPEDFRDLSFPKLIMITDYLLLFRVYGLESLKDLFPNLTVIRGSRLFFNYALVIFEMVHLKELGLYNLMNITRGSVRIEKNNELCYLATIDWSRILDSVEDNHIVLNKDDNEEC Motif0083_ems_3hM_876_0001_0001_0001
DKFIFMLLEMAYDNAKTSGDPMSKKVAEKLNRILETIAKRDQDPDAKDLLRQFREKQKKDKKS EVCPGMDIRNNLTRLHELENCSVIEGHLQILLMFKTRPEDFRDLSFPKLIMITDYLLLFRVYGLESLKDLFPNLTVIRGSRLFFNYALVIFEMVHLKELGLYNLMNITRGSVRIEKNNELCYLATIDWSRILDSVEDNHIVLNKDDNEEC ems_3hC_1300_0001_000000042_0001
DELVEEFKELSKEDPERAVAFIAKELEREGDPEKVELLFLIVLEVQQEGLPPEELERLLEEVLRK EVCPGMDIRNNLTRLHELENCSVIEGHLQILLMFKTRPEDFRDLSFPKLIMITDYLLLFRVYGLESLKDLFPNLTVIRGSRLFFNYALVIFEMVHLKELGLYNLMNITRGSVRIEKNNELCYLATIDWSRILDSVEDNHIVLNKDDNEEC mot_H_080a9464acef36d48e24939dc304350a_0001_000000009_0001_17_26_H_._18982d84195fc2503d3b4f31e9a2eefb_0001_1_0001_0001_0001
TEEEELFKIVMYVLEVAMKANDPELSKLAKKAEELVDLINKDEKSQEKAKKIIKEIYKIAQKVL EVCPGMDIRNNLTRLHELENCSVIEGHLQILLMFKTRPEDFRDLSFPKLIMITDYLLLFRVYGLESLKDLFPNLTVIRGSRLFFNYALVIFEMVHLKELGLYNLMNITRGSVRIEKNNELCYLATIDWSRILDSVEDNHIVLNKDDNEEC Motif0348_ems_3hM_1222_0001_0002_0001
HWEINVRRHIHLEDEEALERALREIQEIRKRAQELSRRRGLENRSELNFQIDGDHADVHFRNTIT EVCPGMDIRNNLTRLHELENCSVIEGHLQILLMFKTRPEDFRDLSFPKLIMITDYLLLFRVYGLESLKDLFPNLTVIRGSRLFFNYALVIFEMVHLKELGLYNLMNITRGSVRIEKNNELCYLATIDWSRILDSVEDNHIVLNKDDNEEC pol_EHEE_hb1_136_000000003_0001
SLDELLERATKTGDPELLERVHRLLFRLYFETGDPKLRELLHHLVRLQEEGVPPEEVVKILLEVK EVCPGMDIRNNLTRLHELENCSVIEGHLQILLMFKTRPEDFRDLSFPKLIMITDYLLLFRVYGLESLKDLFPNLTVIRGSRLFFNYALVIFEMVHLKELGLYNLMNITRGSVRIEKNNELCYLATIDWSRILDSVEDNHIVLNKDDNEEC pol_7451f549f03301f15066b0e7fdf70234_0001_000000011_0001
TEELIERVIELANELNDPEVFRAAFALLTLERRGDPLLEEVEKLLKEAFEKKDPELFKEVVRLVK EVCPGMDIRNNLTRLHELENCSVIEGHLQILLMFKTRPEDFRDLSFPKLIMITDYLLLFRVYGLESLKDLFPNLTVIRGSRLFFNYALVIFEMVHLKELGLYNLMNITRGSVRIEKNNELCYLATIDWSRILDSVEDNHIVLNKDDNEEC pol_79b47e388477d48e9b0a9bd533c27e05_0001_000000006_0001
DKKKILKKALREAAELLARIDDTRLAREVHKWSNKIARELGIDERWARQVELRLLIEVSAHLN EVCPGMDIRNNLTRLHELENCSVIEGHLQILLMFKTRPEDFRDLSFPKLIMITDYLLLFRVYGLESLKDLFPNLTVIRGSRLFFNYALVIFEMVHLKELGLYNLMNITRGSVRIEKNNELCYLATIDWSRILDSVEDNHIVLNKDDNEEC mot_H_c2d12a4ece4d89de23059df703788e09_0001_1_000000021_0001_58_65_H_._3h_hb1_2940_0001_0001
DREVWRVLFELLFRFSRDPEVERLLRLILEALKRNDKELLKELLRLLEELLGDPELVRRLKELIK EVCPGMDIRNNLTRLHELENCSVIEGHLQILLMFKTRPEDFRDLSFPKLIMITDYLLLFRVYGLESLKDLFPNLTVIRGSRLFFNYALVIFEMVHLKELGLYNLMNITRGSVRIEKNNELCYLATIDWSRILDSVEDNHIVLNKDDNEEC rif_938da1e644c76da7334e8e2688a69419_0001_000000002_0001
DTEEVSERITELIMLWFESGDDRFADEAWKLAQELLEEARKRNNEREIEQAELLKEAIERAKKY EVCPGMDIRNNLTRLHELENCSVIEGHLQILLMFKTRPEDFRDLSFPKLIMITDYLLLFRVYGLESLKDLFPNLTVIRGSRLFFNYALVIFEMVHLKELGLYNLMNITRGSVRIEKNNELCYLATIDWSRILDSVEDNHIVLNKDDNEEC rif_3h_hb1_2393_000000010_0001_0001
DARKILHLIKELAPSPEERKRAIQLLFEVYELANGDPELVRKILEELLRKTGDPTVEIVLRALRR EVCPGMDIRNNLTRLHELENCSVIEGHLQILLMFKTRPEDFRDLSFPKLIMITDYLLLFRVYGLESLKDLFPNLTVIRGSRLFFNYALVIFEMVHLKELGLYNLMNITRGSVRIEKNNELCYLATIDWSRILDSVEDNHIVLNKDDNEEC rif_a32cae8a7740d06f3587c89c56ebdfcd_0001_000000005_0001_0001
DEEKLITDLLTEFVRFLKKLNVDPKEIQEFIDFVRKTLKENADDETVKIFETAAEKALKLG EVCPGMDIRNNLTRLHELENCSVIEGHLQILLMFKTRPEDFRDLSFPKLIMITDYLLLFRVYGLESLKDLFPNLTVIRGSRLFFNYALVIFEMVHLKELGLYNLMNITRGSVRIEKNNELCYLATIDWSRILDSVEDNHIVLNKDDNEEC Motif0145_ems_3hM_1683_0001_0001_0001
SEEEIEEELRKLLPDPEIVRTALFFLEFALRNGIPPEEVLELLLKEAEHQGDPKLRRIAELLLKK EVCPGMDIRNNLTRLHELENCSVIEGHLQILLMFKTRPEDFRDLSFPKLIMITDYLLLFRVYGLESLKDLFPNLTVIRGSRLFFNYALVIFEMVHLKELGLYNLMNITRGSVRIEKNNELCYLATIDWSRILDSVEDNHIVLNKDDNEEC pol_68d77a14042bdc053acd92265e66f642_0001_000000000_0001
TEELLELLLREHGVPPEVIKLLKELAKLIEELNDPELEKLLHRVTQLLVHDPEKARELVQRAVER EVCPGMDIRNNLTRLHELENCSVIEGHLQILLMFKTRPEDFRDLSFPKLIMITDYLLLFRVYGLESLKDLFPNLTVIRGSRLFFNYALVIFEMVHLKELGLYNLMNITRGSVRIEKNNELCYLATIDWSRILDSVEDNHIVLNKDDNEEC rif_3548b0700714048370da51c06f58a413_0001_000000022_0001
DLEEELEEALKRGDPELLKRIVEKIIKKLGLPPHYKEALEELLELLLREKSPTDKAFVERFVREG EVCPGMDIRNNLTRLHELENCSVIEGHLQILLMFKTRPEDFRDLSFPKLIMITDYLLLFRVYGLESLKDLFPNLTVIRGSRLFFNYALVIFEMVHLKELGLYNLMNITRGSVRIEKNNELCYLATIDWSRILDSVEDNHIVLNKDDNEEC mot_H_7f39e2d7389de0c2f60e905c27398b6a_0001_1_000000012_0001_1_7_H_._28f7d8ae57aa28d54b507d67bb633326_0001_0001_0002_0001
SLEEKAKEILEELGDPELLFVLAAIEIAAEAKNDPRLRELLELFVKAVERGDEELLRRLRELARR EVCPGMDIRNNLTRLHELENCSVIEGHLQILLMFKTRPEDFRDLSFPKLIMITDYLLLFRVYGLESLKDLFPNLTVIRGSRLFFNYALVIFEMVHLKELGLYNLMNITRGSVRIEKNNELCYLATIDWSRILDSVEDNHIVLNKDDNEEC rif_868632e879d26155fd7439f2f5238ef5_0001_1_000000027_0001_0001
SLLEEVERALEEGDEHKLFELVLELAALVLRRNDPEKAKLVERLSEAVHNRDPELIKELLRLLKK EVCPGMDIRNNLTRLHELENCSVIEGHLQILLMFKTRPEDFRDLSFPKLIMITDYLLLFRVYGLESLKDLFPNLTVIRGSRLFFNYALVIFEMVHLKELGLYNLMNITRGSVRIEKNNELCYLATIDWSRILDSVEDNHIVLNKDDNEEC rif_69f1b98eef28aaa2cd3a66d2d9c5c1d6_0001_000000012_0001
SEIEELLREVEEAIRHQDLDQIFRAHEKARKDKDAQRELQRWLEERNLQEEFFLLANHWVQEAR EVCPGMDIRNNLTRLHELENCSVIEGHLQILLMFKTRPEDFRDLSFPKLIMITDYLLLFRVYGLESLKDLFPNLTVIRGSRLFFNYALVIFEMVHLKELGLYNLMNITRGSVRIEKNNELCYLATIDWSRILDSVEDNHIVLNKDDNEEC mot_H_1d2c954517e0034c35565d2828b0543b_0001_000000019_0001_57_62_H_._4h_hb1_2327_0001_0001_0001
PLESEFVKWMLEVAVKQAIELKDRDLVEEISQFATENAKMVNDPDVERWIRELITKAKKLV EVCPGMDIRNNLTRLHELENCSVIEGHLQILLMFKTRPEDFRDLSFPKLIMITDYLLLFRVYGLESLKDLFPNLTVIRGSRLFFNYALVIFEMVHLKELGLYNLMNITRGSVRIEKNNELCYLATIDWSRILDSVEDNHIVLNKDDNEEC Motif0202_ems_3hM_86_0001_0002_0001
SEVEEALKDAVELGNPRALEFLVLLFARALGVPPSELIKELLKLAEEEGDKDLLRLLREVLEKLK EVCPGMDIRNNLTRLHELENCSVIEGHLQILLMFKTRPEDFRDLSFPKLIMITDYLLLFRVYGLESLKDLFPNLTVIRGSRLFFNYALVIFEMVHLKELGLYNLMNITRGSVRIEKNNELCYLATIDWSRILDSVEDNHIVLNKDDNEEC mot_H_a04bf36a16917bd31c73dbc53469bb4e_0001_000000020_0001_27_33_H_._8aee8fc5da75dd4a5795d332e91aed84_0001_0001_0001_0001
PPEEIAKTLLKIAQKLKNSVEDPDAREAVDFVVKILKDVIDQKDEENIKFANAMAKMLLDFARS EVCPGMDIRNNLTRLHELENCSVIEGHLQILLMFKTRPEDFRDLSFPKLIMITDYLLLFRVYGLESLKDLFPNLTVIRGSRLFFNYALVIFEMVHLKELGLYNLMNITRGSVRIEKNNELCYLATIDWSRILDSVEDNHIVLNKDDNEEC Motif0290_ems_3hM_1256_0001_0001_0001
DNREVIKELFELLFTVLKIWRDPRVAKSLITLAQLAVKALQNNDEDTVKTILSRFRELWKKAHS EVCPGMDIRNNLTRLHELENCSVIEGHLQILLMFKTRPEDFRDLSFPKLIMITDYLLLFRVYGLESLKDLFPNLTVIRGSRLFFNYALVIFEMVHLKELGLYNLMNITRGSVRIEKNNELCYLATIDWSRILDSVEDNHIVLNKDDNEEC Motif0129_ems_3hM_1717_0001_0003_0001
DEDEKLQTVVKELQDLVRSVEDPTRRKKARDIAFKLVMKLMNAEDPKKLKEIVDKAKEIVKKAA EVCPGMDIRNNLTRLHELENCSVIEGHLQILLMFKTRPEDFRDLSFPKLIMITDYLLLFRVYGLESLKDLFPNLTVIRGSRLFFNYALVIFEMVHLKELGLYNLMNITRGSVRIEKNNELCYLATIDWSRILDSVEDNHIVLNKDDNEEC Motif0290_ems_3hC_1775_0002_0001_0001_0001
GEELTKTLKTLVKQAKKHANDPQLQTSLDELLEKADKASKNNDEESLKFALFMVQLLYEMATR EVCPGMDIRNNLTRLHELENCSVIEGHLQILLMFKTRPEDFRDLSFPKLIMITDYLLLFRVYGLESLKDLFPNLTVIRGSRLFFNYALVIFEMVHLKELGLYNLMNITRGSVRIEKNNELCYLATIDWSRILDSVEDNHIVLNKDDNEEC Motif0168_ems_3hC_535_0001_0001_0001_0001
DEEEKKLLKEAARRFDIELLRRILEKILRRAGDPREAEKIVEEIVKELGLPPKALDTLRLLLHDT EVCPGMDIRNNLTRLHELENCSVIEGHLQILLMFKTRPEDFRDLSFPKLIMITDYLLLFRVYGLESLKDLFPNLTVIRGSRLFFNYALVIFEMVHLKELGLYNLMNITRGSVRIEKNNELCYLATIDWSRILDSVEDNHIVLNKDDNEEC rif_4cedc409fcb177596a24d0b7517b6892_0001_1_000000001_0001
DFEHARHLAELSLKLARELNDEEAIRESEQLEEMVEEAKRRNDEKAAEFEALRARLSLEFL EVCPGMDIRNNLTRLHELENCSVIEGHLQILLMFKTRPEDFRDLSFPKLIMITDYLLLFRVYGLESLKDLFPNLTVIRGSRLFFNYALVIFEMVHLKELGLYNLMNITRGSVRIEKNNELCYLATIDWSRILDSVEDNHIVLNKDDNEEC mot_H_eaed8497e22a81fdb02fa1d7d34ea5f6_0001_000000012_0001_2_8_H_._3h_hb1_1916_0001_0001_0001
SWVEEAVRWIKEDNDPRMARLVLRLAVHVLHLHGIPPEEALRLLLEAAKKLGDPLVEKIVRELIK EVCPGMDIRNNLTRLHELENCSVIEGHLQILLMFKTRPEDFRDLSFPKLIMITDYLLLFRVYGLESLKDLFPNLTVIRGSRLFFNYALVIFEMVHLKELGLYNLMNITRGSVRIEKNNELCYLATIDWSRILDSVEDNHIVLNKDDNEEC mot_H_4464a77df5c884d23cb0552da1799058_0001_1_000000014_0001_40_48_H_._64fff793b3bae029e03832ccad49e050_0001_0001_0001
SEELERRLEEAVKRGDSDLVIELVIKLLMEEGNLSPEEIFEVLMKVMRLLMRDPEKALKLVRDLQ EVCPGMDIRNNLTRLHELENCSVIEGHLQILLMFKTRPEDFRDLSFPKLIMITDYLLLFRVYGLESLKDLFPNLTVIRGSRLFFNYALVIFEMVHLKELGLYNLMNITRGSVRIEKNNELCYLATIDWSRILDSVEDNHIVLNKDDNEEC Motif0201_bcov_4helix_11399_0001_0001_0001
DKEEIDEKIFELAMRALALVQDPRISKTIDTVMEQASEALKKDDEDTLRTLLKIVEKLLRDVKS EVCPGMDIRNNLTRLHELENCSVIEGHLQILLMFKTRPEDFRDLSFPKLIMITDYLLLFRVYGLESLKDLFPNLTVIRGSRLFFNYALVIFEMVHLKELGLYNLMNITRGSVRIEKNNELCYLATIDWSRILDSVEDNHIVLNKDDNEEC Motif0375_ems_3hM_1372_0001_0001
DTKEWATKISELLMTAARKGNEEEFKEIYKKAKEVADKLDDPKLKMNVEFAKWMFETFVR EVCPGMDIRNNLTRLHELENCSVIEGHLQILLMFKTRPEDFRDLSFPKLIMITDYLLLFRVYGLESLKDLFPNLTVIRGSRLFFNYALVIFEMVHLKELGLYNLMNITRGSVRIEKNNELCYLATIDWSRILDSVEDNHIVLNKDDNEEC Motif0129_ems_3hM_2017_0001_0002_0001
SELLEKALHLLARLNNPVAHLIFRVMLLLFEGNPEEAKEVLKEALEILEKLGDPVRELVRKALEE EVCPGMDIRNNLTRLHELENCSVIEGHLQILLMFKTRPEDFRDLSFPKLIMITDYLLLFRVYGLESLKDLFPNLTVIRGSRLFFNYALVIFEMVHLKELGLYNLMNITRGSVRIEKNNELCYLATIDWSRILDSVEDNHIVLNKDDNEEC Motif0235_bcov_4helix_07466_0001_0002_0001
SLDELVEKIVKLLGASPELEKLLRELVELVKQGDPNAEFLLHMAELAVENGISPEEIIEMLRDSK EVCPGMDIRNNLTRLHELENCSVIEGHLQILLMFKTRPEDFRDLSFPKLIMITDYLLLFRVYGLESLKDLFPNLTVIRGSRLFFNYALVIFEMVHLKELGLYNLMNITRGSVRIEKNNELCYLATIDWSRILDSVEDNHIVLNKDDNEEC Motif0129_bcov_4helix_07759_0001_0001
DEEEKKEKTLDKLLSEAKKKSSQNPDVKLLADLLEEIVTQFKQVPDPDTREFLYLMASLVYENT EVCPGMDIRNNLTRLHELENCSVIEGHLQILLMFKTRPEDFRDLSFPKLIMITDYLLLFRVYGLESLKDLFPNLTVIRGSRLFFNYALVIFEMVHLKELGLYNLMNITRGSVRIEKNNELCYLATIDWSRILDSVEDNHIVLNKDDNEEC Motif0201_ems_3hM_3712_0001_0002_0001
PVEDLLFSLILKALNKIFRNNDEHKLKIVKKLSKEFLEAMDKNDPTEVKRVVEKARKLLESM EVCPGMDIRNNLTRLHELENCSVIEGHLQILLMFKTRPEDFRDLSFPKLIMITDYLLLFRVYGLESLKDLFPNLTVIRGSRLFFNYALVIFEMVHLKELGLYNLMNITRGSVRIEKNNELCYLATIDWSRILDSVEDNHIVLNKDDNEEC Motif0089_ems_3hM_3635_0001_0001_0001
SAAEKLLELAKLVGDPRVRELLFRVLMLLLRGDPEKAREVLEEVEKLVGDPEIIRLLREVVEEFE EVCPGMDIRNNLTRLHELENCSVIEGHLQILLMFKTRPEDFRDLSFPKLIMITDYLLLFRVYGLESLKDLFPNLTVIRGSRLFFNYALVIFEMVHLKELGLYNLMNITRGSVRIEKNNELCYLATIDWSRILDSVEDNHIVLNKDDNEEC Motif0025_bcov_4helix_10694_0001_0002_0001
DKEDAEFSLSLIKELADRKNDDKVRKLVETLYRQLQEADKKNDKDLVDDIARKAFELFMKVVK EVCPGMDIRNNLTRLHELENCSVIEGHLQILLMFKTRPEDFRDLSFPKLIMITDYLLLFRVYGLESLKDLFPNLTVIRGSRLFFNYALVIFEMVHLKELGLYNLMNITRGSVRIEKNNELCYLATIDWSRILDSVEDNHIVLNKDDNEEC Motif0168_ems_3hM_3301_0001_0003_0001
EPDEVAELLRQVLEKASKNNDEDVAEKAFKLWFILLNALMKGDEEKARKVEKEARTLWSQT EVCPGMDIRNNLTRLHELENCSVIEGHLQILLMFKTRPEDFRDLSFPKLIMITDYLLLFRVYGLESLKDLFPNLTVIRGSRLFFNYALVIFEMVHLKELGLYNLMNITRGSVRIEKNNELCYLATIDWSRILDSVEDNHIVLNKDDNEEC ems_3hM_2108_000000006_0001
TEEEVETLVRLYLRGEIPPEEVAKLLRHLLHRLGDPRVLLLLIAIQAVELLKDPRVLEEVLERAK EVCPGMDIRNNLTRLHELENCSVIEGHLQILLMFKTRPEDFRDLSFPKLIMITDYLLLFRVYGLESLKDLFPNLTVIRGSRLFFNYALVIFEMVHLKELGLYNLMNITRGSVRIEKNNELCYLATIDWSRILDSVEDNHIVLNKDDNEEC rif_a1f83c278003ad30cbd54fb5648c7770_0001_000000028_0001
DAFELYLKAVELVQEAKKENDEDKLRTAQELVKQAQQAASELGDPDMQKSVNELKKFVDSVVS EVCPGMDIRNNLTRLHELENCSVIEGHLQILLMFKTRPEDFRDLSFPKLIMITDYLLLFRVYGLESLKDLFPNLTVIRGSRLFFNYALVIFEMVHLKELGLYNLMNITRGSVRIEKNNELCYLATIDWSRILDSVEDNHIVLNKDDNEEC Motif0170_ems_3hC_333_0001_0001_0001_0001
SELERLEELLRRGDPRFEEVIKKIKEELEEKGDPFKAWMVEALLHALKNGEIDPEEIVKVLKRLQ EVCPGMDIRNNLTRLHELENCSVIEGHLQILLMFKTRPEDFRDLSFPKLIMITDYLLLFRVYGLESLKDLFPNLTVIRGSRLFFNYALVIFEMVHLKELGLYNLMNITRGSVRIEKNNELCYLATIDWSRILDSVEDNHIVLNKDDNEEC Motif0026_bcov_4helix_02846_0001_0001
DPNQEAFKIAMTLMSLLFQSPENSEEVVKKAKEWLEKFSRNVSDPEASRQLEFAVKLVEKEVRG EVCPGMDIRNNLTRLHELENCSVIEGHLQILLMFKTRPEDFRDLSFPKLIMITDYLLLFRVYGLESLKDLFPNLTVIRGSRLFFNYALVIFEMVHLKELGLYNLMNITRGSVRIEKNNELCYLATIDWSRILDSVEDNHIVLNKDDNEEC Motif0025_ems_3hC_1067_0001_0002_0001
DEEWKKTATEVRKLLKEATKKVQDKMLRETLKELIKLLEEAIRKDDDHTLSFLIFFAQMFVKVW EVCPGMDIRNNLTRLHELENCSVIEGHLQILLMFKTRPEDFRDLSFPKLIMITDYLLLFRVYGLESLKDLFPNLTVIRGSRLFFNYALVIFEMVHLKELGLYNLMNITRGSVRIEKNNELCYLATIDWSRILDSVEDNHIVLNKDDNEEC ems_3hM_1358_000000004_0001
DMFEKMAKKFAEFVVKKLVSNNNSEEVKKVIDLMKKEANDKNDEKLKKIVEYLEEVFKRVD EVCPGMDIRNNLTRLHELENCSVIEGHLQILLMFKTRPEDFRDLSFPKLIMITDYLLLFRVYGLESLKDLFPNLTVIRGSRLFFNYALVIFEMVHLKELGLYNLMNITRGSVRIEKNNELCYLATIDWSRILDSVEDNHIVLNKDDNEEC Motif0139_ems_3hM_1836_0001_0002_0001
DMREAFKVFMKALNLLFRIGDPELKKISKRAREAAERAMKGKLSEEELERIIRELEQLLKDVS EVCPGMDIRNNLTRLHELENCSVIEGHLQILLMFKTRPEDFRDLSFPKLIMITDYLLLFRVYGLESLKDLFPNLTVIRGSRLFFNYALVIFEMVHLKELGLYNLMNITRGSVRIEKNNELCYLATIDWSRILDSVEDNHIVLNKDDNEEC Motif0144_HHH_eva_0325_0001_0004_0001
QEWKKLVEKVRKLVKEVKDKDPRKSEFADNALESLERAIKKYKDDPDTISNDAKFVEWMVKVIG EVCPGMDIRNNLTRLHELENCSVIEGHLQILLMFKTRPEDFRDLSFPKLIMITDYLLLFRVYGLESLKDLFPNLTVIRGSRLFFNYALVIFEMVHLKELGLYNLMNITRGSVRIEKNNELCYLATIDWSRILDSVEDNHIVLNKDDNEEC Motif0026_ems_3hM_1177_0001_0001
DVDTMASMFVSRLAKLLNVPEFSFDVRNGTVTVTLRGTDDSVRTVLDIARKAAKMLNVPIRVDIK EVCPGMDIRNNLTRLHELENCSVIEGHLQILLMFKTRPEDFRDLSFPKLIMITDYLLLFRVYGLESLKDLFPNLTVIRGSRLFFNYALVIFEMVHLKELGLYNLMNITRGSVRIEKNNELCYLATIDWSRILDSVEDNHIVLNKDDNEEC Motif0145_HEEHE_2988_0001_0001_0001
TPEFALHMIEVAVEVNPTAATEVFQLWWSRASPEERKRFQELVKSVDPNLRTELQKAIDS EVCPGMDIRNNLTRLHELENCSVIEGHLQILLMFKTRPEDFRDLSFPKLIMITDYLLLFRVYGLESLKDLFPNLTVIRGSRLFFNYALVIFEMVHLKELGLYNLMNITRGSVRIEKNNELCYLATIDWSRILDSVEDNHIVLNKDDNEEC ems_4hM_4988_000000036_0001
DETAKKIIKRVLDIARKRGDEHLYMLVKLLLEFAEVASRTAKSEEEKSRIWQEAAKKVQKLES EVCPGMDIRNNLTRLHELENCSVIEGHLQILLMFKTRPEDFRDLSFPKLIMITDYLLLFRVYGLESLKDLFPNLTVIRGSRLFFNYALVIFEMVHLKELGLYNLMNITRGSVRIEKNNELCYLATIDWSRILDSVEDNHIVLNKDDNEEC Motif0022_ems_3hC_898_0002_0001_0001_0001
NEDIEKMIEEMVREAVSKGDEVMLKMIKVFATNLAELYGSEELEKTLKKIFEKVEKEARG EVCPGMDIRNNLTRLHELENCSVIEGHLQILLMFKTRPEDFRDLSFPKLIMITDYLLLFRVYGLESLKDLFPNLTVIRGSRLFFNYALVIFEMVHLKELGLYNLMNITRGSVRIEKNNELCYLATIDWSRILDSVEDNHIVLNKDDNEEC ems_3hM_3216_000000037_0001
PHFLERILEFLKREDEETKELLERAIRILRELGVPPEEIAQLFLELVFELGDPREAARVLLELAK EVCPGMDIRNNLTRLHELENCSVIEGHLQILLMFKTRPEDFRDLSFPKLIMITDYLLLFRVYGLESLKDLFPNLTVIRGSRLFFNYALVIFEMVHLKELGLYNLMNITRGSVRIEKNNELCYLATIDWSRILDSVEDNHIVLNKDDNEEC rif_0b80ead5a9f2ae26b600f0f3f39fa495_0001_000000004_0001
DEEDETKKVEKLVSEAIKKASDPNFRKILETLFKIAQELKKHNDPDVRFVLMLVYLIASNVS EVCPGMDIRNNLTRLHELENCSVIEGHLQILLMFKTRPEDFRDLSFPKLIMITDYLLLFRVYGLESLKDLFPNLTVIRGSRLFFNYALVIFEMVHLKELGLYNLMNITRGSVRIEKNNELCYLATIDWSRILDSVEDNHIVLNKDDNEEC ems_3hM_2443_000000001_0001
SREDAKKLLDKLEEAARRNDDETVFKLMFLIMEIAFKENDEEVEKLSEQANKIFMKIQS EVCPGMDIRNNLTRLHELENCSVIEGHLQILLMFKTRPEDFRDLSFPKLIMITDYLLLFRVYGLESLKDLFPNLTVIRGSRLFFNYALVIFEMVHLKELGLYNLMNITRGSVRIEKNNELCYLATIDWSRILDSVEDNHIVLNKDDNEEC Motif0370_ems_3hC_420_0001_0001_0001
DEEEFIQHFAWLEWALWKQRGKISEDEARKEAKKWVEKLLRDQGVSEEEIRRIKEEVEKFLRKY EVCPGMDIRNNLTRLHELENCSVIEGHLQILLMFKTRPEDFRDLSFPKLIMITDYLLLFRVYGLESLKDLFPNLTVIRGSRLFFNYALVIFEMVHLKELGLYNLMNITRGSVRIEKNNELCYLATIDWSRILDSVEDNHIVLNKDDNEEC Motif0345_HHH_eva_0391_0001_0001
NVHERAAEEALKLLEELLRKITDEELLKHLEQLYRDLKEALERNDEELVTELAFEIFQLYQELT EVCPGMDIRNNLTRLHELENCSVIEGHLQILLMFKTRPEDFRDLSFPKLIMITDYLLLFRVYGLESLKDLFPNLTVIRGSRLFFNYALVIFEMVHLKELGLYNLMNITRGSVRIEKNNELCYLATIDWSRILDSVEDNHIVLNKDDNEEC mot_H_HHH_rd4_0545.min_rise1.26_000000003_0001_18_27_H_._3h_hb1_1211_0001_0001_0001
DEYQEIALHLVAEVFFLAAQKNDEDAVHSALTILKLVEELKDPNQIKKLSEILKKLVKKVKS EVCPGMDIRNNLTRLHELENCSVIEGHLQILLMFKTRPEDFRDLSFPKLIMITDYLLLFRVYGLESLKDLFPNLTVIRGSRLFFNYALVIFEMVHLKELGLYNLMNITRGSVRIEKNNELCYLATIDWSRILDSVEDNHIVLNKDDNEEC Motif0374_ems_3hM_2410_0001_0001
DEVDDAKRLVKELKEWAEKQNDEEAKRVAEDLKKQLDDAESKNDEDSSKFVAWFVKVAVKAMKS EVCPGMDIRNNLTRLHELENCSVIEGHLQILLMFKTRPEDFRDLSFPKLIMITDYLLLFRVYGLESLKDLFPNLTVIRGSRLFFNYALVIFEMVHLKELGLYNLMNITRGSVRIEKNNELCYLATIDWSRILDSVEDNHIVLNKDDNEEC Motif0012_ems_3hC_634_0001_0001_0002_0001
DLMSEFMEVVFEATLAAKNKDKDTAKSLVKRAEEIARKTGDEELQKFVKIVKKQVDDLTS EVCPGMDIRNNLTRLHELENCSVIEGHLQILLMFKTRPEDFRDLSFPKLIMITDYLLLFRVYGLESLKDLFPNLTVIRGSRLFFNYALVIFEMVHLKELGLYNLMNITRGSVRIEKNNELCYLATIDWSRILDSVEDNHIVLNKDDNEEC Motif0139_ems_3hC_444_0002_0001_0002_0001
SYSASSSVTLRNPSRTNIRALKYFAEKLAERAKEEAKKRGQTADVKITVRQDGDTITVEIRIRID EVCPGMDIRNNLTRLHELENCSVIEGHLQILLMFKTRPEDFRDLSFPKLIMITDYLLLFRVYGLESLKDLFPNLTVIRGSRLFFNYALVIFEMVHLKELGLYNLMNITRGSVRIEKNNELCYLATIDWSRILDSVEDNHIVLNKDDNEEC mot_H_0e9b775401ebc4f03574fd0dbe7d3958_0001_000000022_0001_20_30_H_._EHEE_hb1_2403_0001_0002_0001
PQKEIADTLKKKFEDAEKKNDDEALFTVIMEVMEVLLKDPTNKYVEELLRKLVETVNEQF EVCPGMDIRNNLTRLHELENCSVIEGHLQILLMFKTRPEDFRDLSFPKLIMITDYLLLFRVYGLESLKDLFPNLTVIRGSRLFFNYALVIFEMVHLKELGLYNLMNITRGSVRIEKNNELCYLATIDWSRILDSVEDNHIVLNKDDNEEC Motif0348_ems_3hC_487_0001_0001_0001_0001
TEFDKKLAEAAEKVEQAYKENDEEKLRRAEEEFKKIKKEAEKRNDERLKTAARVRWHFLELALER EVCPGMDIRNNLTRLHELENCSVIEGHLQILLMFKTRPEDFRDLSFPKLIMITDYLLLFRVYGLESLKDLFPNLTVIRGSRLFFNYALVIFEMVHLKELGLYNLMNITRGSVRIEKNNELCYLATIDWSRILDSVEDNHIVLNKDDNEEC mot_H_03c3d3996f773e08b7d78df8b17c4313_0001_000000012_0001_2_8_H_._3h_hb1_6358_0001_0001_0001
DKEKAKKIVDTLIEKVERYNPPNSEFVILLAREVKDQIDTATSDELVKELLAMASELLKSALS EVCPGMDIRNNLTRLHELENCSVIEGHLQILLMFKTRPEDFRDLSFPKLIMITDYLLLFRVYGLESLKDLFPNLTVIRGSRLFFNYALVIFEMVHLKELGLYNLMNITRGSVRIEKNNELCYLATIDWSRILDSVEDNHIVLNKDDNEEC ems_3hM_401_000000000_0001
SEEEKIREIVELVIRRAPDPERVRRIFEELERDIGDPKSAIFALALILMVEDPELSKLLHELYER EVCPGMDIRNNLTRLHELENCSVIEGHLQILLMFKTRPEDFRDLSFPKLIMITDYLLLFRVYGLESLKDLFPNLTVIRGSRLFFNYALVIFEMVHLKELGLYNLMNITRGSVRIEKNNELCYLATIDWSRILDSVEDNHIVLNKDDNEEC Motif0225_bcov_4helix_14609_0001_0002_0001
DEDEAASQFVRLRLRYLGAGDVKVSFSNGTLTVTVKDPSPEAKEFLRNVKRALEQEGRSFKFQTR EVCPGMDIRNNLTRLHELENCSVIEGHLQILLMFKTRPEDFRDLSFPKLIMITDYLLLFRVYGLESLKDLFPNLTVIRGSRLFFNYALVIFEMVHLKELGLYNLMNITRGSVRIEKNNELCYLATIDWSRILDSVEDNHIVLNKDDNEEC mot_H_ems_4hM_2275_000000008_0001_32_39_H_._HEEHE_0776_0001_0002_0001_0001
DEERVKEFEKELRELLELSKRITDKEKSRQLFVNVELILEAAEDERVRKLAREALKIIEHTIRR EVCPGMDIRNNLTRLHELENCSVIEGHLQILLMFKTRPEDFRDLSFPKLIMITDYLLLFRVYGLESLKDLFPNLTVIRGSRLFFNYALVIFEMVHLKELGLYNLMNITRGSVRIEKNNELCYLATIDWSRILDSVEDNHIVLNKDDNEEC mot_H_287a451093d6167ba36fbca2a2c4b2e4_0001_1_000000010_0001_55_62_H_._3h_hb1_2681_0001_0001_0001
RYHRRSRVEIRGDDEEAKREIKEIDEFIARNVELKARQHGLEWRNHLHIEFHGEHVTIHFFNHIH EVCPGMDIRNNLTRLHELENCSVIEGHLQILLMFKTRPEDFRDLSFPKLIMITDYLLLFRVYGLESLKDLFPNLTVIRGSRLFFNYALVIFEMVHLKELGLYNLMNITRGSVRIEKNNELCYLATIDWSRILDSVEDNHIVLNKDDNEEC rif_EHEE_hb1_1899_000000014_0001_0001
PDEELERLLELLEKVTDPDELRELVERILRIARKIDPELVRLFAEFLHQLLGDPRVEELLKELLR EVCPGMDIRNNLTRLHELENCSVIEGHLQILLMFKTRPEDFRDLSFPKLIMITDYLLLFRVYGLESLKDLFPNLTVIRGSRLFFNYALVIFEMVHLKELGLYNLMNITRGSVRIEKNNELCYLATIDWSRILDSVEDNHIVLNKDDNEEC pol_0498a7ef5a81d14048ae9f55bac0ed8b_0001_000000007_0001
SDNEEAVRTAEELIRLANPRSFSVSYDNGTLKISVEGVSPFARFMAELVAEDLKRMGIKVDVQFR EVCPGMDIRNNLTRLHELENCSVIEGHLQILLMFKTRPEDFRDLSFPKLIMITDYLLLFRVYGLESLKDLFPNLTVIRGSRLFFNYALVIFEMVHLKELGLYNLMNITRGSVRIEKNNELCYLATIDWSRILDSVEDNHIVLNKDDNEEC Motif0345_HEEHE_2918_0001_0001
SAFELFFKAMQLVLEAKKDNDEDKLRTAQELVKQAQQLASEEGTPEAQMAVNRLKKFVDSVVS EVCPGMDIRNNLTRLHELENCSVIEGHLQILLMFKTRPEDFRDLSFPKLIMITDYLLLFRVYGLESLKDLFPNLTVIRGSRLFFNYALVIFEMVHLKELGLYNLMNITRGSVRIEKNNELCYLATIDWSRILDSVEDNHIVLNKDDNEEC Motif0202_ems_3hC_333_0002_0001_0004_0001
DEEEARKRIEELFRESLASKDDEHALRLAEEALKLAERVNDEELIKALKKFWEHLRRLT EVCPGMDIRNNLTRLHELENCSVIEGHLQILLMFKTRPEDFRDLSFPKLIMITDYLLLFRVYGLESLKDLFPNLTVIRGSRLFFNYALVIFEMVHLKELGLYNLMNITRGSVRIEKNNELCYLATIDWSRILDSVEDNHIVLNKDDNEEC rif_3h_hb1_1829_000000010_0001
DRVQELLELLSRVLNIPPKEAFRILLDVYNVKQEDPEEAERLLERLLRSLGLPPEEIEKLIRLIK EVCPGMDIRNNLTRLHELENCSVIEGHLQILLMFKTRPEDFRDLSFPKLIMITDYLLLFRVYGLESLKDLFPNLTVIRGSRLFFNYALVIFEMVHLKELGLYNLMNITRGSVRIEKNNELCYLATIDWSRILDSVEDNHIVLNKDDNEEC rif_490020f37a11c82ac84c00193acf41f1_0001_1_000000010_0001
DSEEKARHIVKSLIWFIEIATNDEVVSSISKLVRKILEEVNASEEVKKDAERLIKEAKEKVKS EVCPGMDIRNNLTRLHELENCSVIEGHLQILLMFKTRPEDFRDLSFPKLIMITDYLLLFRVYGLESLKDLFPNLTVIRGSRLFFNYALVIFEMVHLKELGLYNLMNITRGSVRIEKNNELCYLATIDWSRILDSVEDNHIVLNKDDNEEC Motif0290_ems_3hM_462_0001_0005_0001
DEERLRREVEKLGIDPFLVWMFIVAVKQAKRLNDPELLRELVESVVKILGLSPEVREELRKLAEE EVCPGMDIRNNLTRLHELENCSVIEGHLQILLMFKTRPEDFRDLSFPKLIMITDYLLLFRVYGLESLKDLFPNLTVIRGSRLFFNYALVIFEMVHLKELGLYNLMNITRGSVRIEKNNELCYLATIDWSRILDSVEDNHIVLNKDDNEEC Motif0026_bcov_4helix_01905_0001_0001
DRREELKRRAEELARIALELAKSEEERRAVKILEKFARESIERNDEKQSRFILLLLENAIKQL EVCPGMDIRNNLTRLHELENCSVIEGHLQILLMFKTRPEDFRDLSFPKLIMITDYLLLFRVYGLESLKDLFPNLTVIRGSRLFFNYALVIFEMVHLKELGLYNLMNITRGSVRIEKNNELCYLATIDWSRILDSVEDNHIVLNKDDNEEC rif_3h_hb1_5955_000000013_0001_0001
DERKEDHEFIEKILHRAVELRDEKLAREAWEWAKRSVERHSDSELSHLALRMARLVLELLRR EVCPGMDIRNNLTRLHELENCSVIEGHLQILLMFKTRPEDFRDLSFPKLIMITDYLLLFRVYGLESLKDLFPNLTVIRGSRLFFNYALVIFEMVHLKELGLYNLMNITRGSVRIEKNNELCYLATIDWSRILDSVEDNHIVLNKDDNEEC mot_H_4464a77df5c884d23cb0552da1799058_0001_1_000000014_0001_40_48_H_._3h_hb1_935_0001_0001
DEEEHHVARLVLRARAVVARQDNKELRKKLETLASQIEEAREKNDEDKLKTAIKRLIELARKIV EVCPGMDIRNNLTRLHELENCSVIEGHLQILLMFKTRPEDFRDLSFPKLIMITDYLLLFRVYGLESLKDLFPNLTVIRGSRLFFNYALVIFEMVHLKELGLYNLMNITRGSVRIEKNNELCYLATIDWSRILDSVEDNHIVLNKDDNEEC mot_H_140960c7f7c5128daf285e7965da34a3_0001_000000004_0001_25_31_H_._ems_3hM_1129_0001_0001
TEDEFLQHMIQLLAEFIGLKSVKVTISNGRFTVTVEGDDERAKTFVTILRRLIEQNGLRVDVKVK EVCPGMDIRNNLTRLHELENCSVIEGHLQILLMFKTRPEDFRDLSFPKLIMITDYLLLFRVYGLESLKDLFPNLTVIRGSRLFFNYALVIFEMVHLKELGLYNLMNITRGSVRIEKNNELCYLATIDWSRILDSVEDNHIVLNKDDNEEC Motif0348_HEEHE_1949_0001_0001_0001
EYSITVLVTFDKRDDEQRRHAERILKHFEELVERSQRSGVERSELTRHSNETNGKISIFIDNHNH EVCPGMDIRNNLTRLHELENCSVIEGHLQILLMFKTRPEDFRDLSFPKLIMITDYLLLFRVYGLESLKDLFPNLTVIRGSRLFFNYALVIFEMVHLKELGLYNLMNITRGSVRIEKNNELCYLATIDWSRILDSVEDNHIVLNKDDNEEC mot_P_proteinG_3209_000000012_0001_7_9_14_16_P_._EHEE_hb1_3113_0001_0001_0001
DEHLKKVKKRLEKLEETAKRQNNPDALHVVQVVLTQVKEALKRNDKKLVHLLMSFAEFFFKILS EVCPGMDIRNNLTRLHELENCSVIEGHLQILLMFKTRPEDFRDLSFPKLIMITDYLLLFRVYGLESLKDLFPNLTVIRGSRLFFNYALVIFEMVHLKELGLYNLMNITRGSVRIEKNNELCYLATIDWSRILDSVEDNHIVLNKDDNEEC Motif0246_ems_3hM_2470_0001_0002_0001
DLQEIIYEVAQDVAKMANVPRWSVRVKDGTVKITVDGSDDTYKELSEFVTLFAKMSGLRVDFTFR EVCPGMDIRNNLTRLHELENCSVIEGHLQILLMFKTRPEDFRDLSFPKLIMITDYLLLFRVYGLESLKDLFPNLTVIRGSRLFFNYALVIFEMVHLKELGLYNLMNITRGSVRIEKNNELCYLATIDWSRILDSVEDNHIVLNKDDNEEC Motif0201_HEEHE_2065_0001_0001
TELHELVELARRDPSKIEEVAKLLLKILEEHGHPPEDLEFFLRALRVNLGDPILELLLRIVRKLT EVCPGMDIRNNLTRLHELENCSVIEGHLQILLMFKTRPEDFRDLSFPKLIMITDYLLLFRVYGLESLKDLFPNLTVIRGSRLFFNYALVIFEMVHLKELGLYNLMNITRGSVRIEKNNELCYLATIDWSRILDSVEDNHIVLNKDDNEEC rif_0589b1e23391c6fecd371ccf816ee830_0001_000000005_0001
SVERSVEFLTQHDPRIRELLERILKLLRELGVPPEEIDRLLALAFLLLEEGIPPEEVEKIIRELT EVCPGMDIRNNLTRLHELENCSVIEGHLQILLMFKTRPEDFRDLSFPKLIMITDYLLLFRVYGLESLKDLFPNLTVIRGSRLFFNYALVIFEMVHLKELGLYNLMNITRGSVRIEKNNELCYLATIDWSRILDSVEDNHIVLNKDDNEEC mot_H_EHEE_hb1_1689_000000015_0001_15_23_H_._a020ed0706d27bdc8e23ee8f6b864b78_0001_0001_0001_0001
NPETVEAVENLIRMAKEAGLITPERLDKIRKEAEKVEKKGDDEQLEEIAMQIFREIVEYYV EVCPGMDIRNNLTRLHELENCSVIEGHLQILLMFKTRPEDFRDLSFPKLIMITDYLLLFRVYGLESLKDLFPNLTVIRGSRLFFNYALVIFEMVHLKELGLYNLMNITRGSVRIEKNNELCYLATIDWSRILDSVEDNHIVLNKDDNEEC Motif0224_HHH_eva_0128_0001_0001_0001
DELREILREALEKGDPELVRELIHLLWELAKRTGDPRLQEVLRIVIRALIAQDPEELKKALKLLK EVCPGMDIRNNLTRLHELENCSVIEGHLQILLMFKTRPEDFRDLSFPKLIMITDYLLLFRVYGLESLKDLFPNLTVIRGSRLFFNYALVIFEMVHLKELGLYNLMNITRGSVRIEKNNELCYLATIDWSRILDSVEDNHIVLNKDDNEEC rif_c09869d7ca8c63087e21385ae96c1346_0001_000000018_0001
DRRVFELLKIAAELRDPELAELVLEIAELAVHGDPKAKEAAELALKLLREGDPEKAKEILRRLRP EVCPGMDIRNNLTRLHELENCSVIEGHLQILLMFKTRPEDFRDLSFPKLIMITDYLLLFRVYGLESLKDLFPNLTVIRGSRLFFNYALVIFEMVHLKELGLYNLMNITRGSVRIEKNNELCYLATIDWSRILDSVEDNHIVLNKDDNEEC rif_c50dc04dfdc494ae6348d901d6756379_0001_000000027_0001
PPDNNIFEAVLQALQISNKDPKKAKEWLEKVAKELKKKAQSEEIKKLIQELVDLFKKLVER EVCPGMDIRNNLTRLHELENCSVIEGHLQILLMFKTRPEDFRDLSFPKLIMITDYLLLFRVYGLESLKDLFPNLTVIRGSRLFFNYALVIFEMVHLKELGLYNLMNITRGSVRIEKNNELCYLATIDWSRILDSVEDNHIVLNKDDNEEC Motif0375_ems_3hM_1513_0001_0001
DLRDVKELLERAAHESRELNDHHEKRALEFRARILLAAAKTEEEREAIKRIFEHARRISG EVCPGMDIRNNLTRLHELENCSVIEGHLQILLMFKTRPEDFRDLSFPKLIMITDYLLLFRVYGLESLKDLFPNLTVIRGSRLFFNYALVIFEMVHLKELGLYNLMNITRGSVRIEKNNELCYLATIDWSRILDSVEDNHIVLNKDDNEEC mot_H_9abadfa308aada7ec3b7866b3b500928_0001_000000003_0001_59_65_H_._3h_hb1_5797_0001_0001_0001
DEEKAKRLLKLLKEALELSTDRHSRFQIRFVLRALEEALKENDEDVLHWALHWAERLIKETLG EVCPGMDIRNNLTRLHELENCSVIEGHLQILLMFKTRPEDFRDLSFPKLIMITDYLLLFRVYGLESLKDLFPNLTVIRGSRLFFNYALVIFEMVHLKELGLYNLMNITRGSVRIEKNNELCYLATIDWSRILDSVEDNHIVLNKDDNEEC mot_H_3h_hb1_4928_000000010_0001_47_57_H_._3h_hb1_4973_0001_0001_0001
PEAFKKILEAVRRGDPRALRLLARLLREAQKKNDPELRRLVEELFHAVSKGDEELVEKLVKEAEK EVCPGMDIRNNLTRLHELENCSVIEGHLQILLMFKTRPEDFRDLSFPKLIMITDYLLLFRVYGLESLKDLFPNLTVIRGSRLFFNYALVIFEMVHLKELGLYNLMNITRGSVRIEKNNELCYLATIDWSRILDSVEDNHIVLNKDDNEEC rif_dbf756c91931a64b9e13e9eefe061492_0001_1_000000007_0001
SLLEALFLARELGDPELFEVIHRVNQLHSHNEEEARRLLEEIIEKLEKEGRLPPEVKKLLEEVLK EVCPGMDIRNNLTRLHELENCSVIEGHLQILLMFKTRPEDFRDLSFPKLIMITDYLLLFRVYGLESLKDLFPNLTVIRGSRLFFNYALVIFEMVHLKELGLYNLMNITRGSVRIEKNNELCYLATIDWSRILDSVEDNHIVLNKDDNEEC rif_a005d260341940c21db7c808b2b79c33_0001_000000000_0001
DEEELERLLKKLGVPEEVIELIKRILKKLKEEGNPELVRLVEDFIRFALERGDPEVVEEMVRLLH EVCPGMDIRNNLTRLHELENCSVIEGHLQILLMFKTRPEDFRDLSFPKLIMITDYLLLFRVYGLESLKDLFPNLTVIRGSRLFFNYALVIFEMVHLKELGLYNLMNITRGSVRIEKNNELCYLATIDWSRILDSVEDNHIVLNKDDNEEC Motif0177_bcov_4helix_05772_0001_0002_0001
SREEEVRKIAKELGDPELLKLIEIVIRLLEKRPDDRRIRFLLQHVVHALKQDPRNVKEAIKLALK EVCPGMDIRNNLTRLHELENCSVIEGHLQILLMFKTRPEDFRDLSFPKLIMITDYLLLFRVYGLESLKDLFPNLTVIRGSRLFFNYALVIFEMVHLKELGLYNLMNITRGSVRIEKNNELCYLATIDWSRILDSVEDNHIVLNKDDNEEC mot_H_EHEE_hb1_1689_000000015_0001_15_23_H_._d63478652f0ca6070098c2a336737bba_0001_0001_0001
NTEEAEELVKEIEKNVDDPEKVKELLKLISEILKIPPEAVLFFVAAALFNLGNPEAARLIMRLLT EVCPGMDIRNNLTRLHELENCSVIEGHLQILLMFKTRPEDFRDLSFPKLIMITDYLLLFRVYGLESLKDLFPNLTVIRGSRLFFNYALVIFEMVHLKELGLYNLMNITRGSVRIEKNNELCYLATIDWSRILDSVEDNHIVLNKDDNEEC rif_16a44dee846d16cf8118ee248477220f_0001_000000014_0001
SARRFARAVIEEAEKAGDERLVKLARSILEALEKGELDEREAFELLNEIWRQIQ EVCPGMDIRNNLTRLHELENCSVIEGHLQILLMFKTRPEDFRDLSFPKLIMITDYLLLFRVYGLESLKDLFPNLTVIRGSRLFFNYALVIFEMVHLKELGLYNLMNITRGSVRIEKNNELCYLATIDWSRILDSVEDNHIVLNKDDNEEC mot_H_cc35bd8216d0658a82e12ec9df81e9d9_0001_000000007_0001_60_65_H_._p1-15H-GBL-16H-GABBL-15H_0356_0001_0001_0001_0001_0001_0001
SLEELIARLLREGDPEEARKVIEELIERLKRSGNPELEAAARALEELLREGNEKAIFLTVAILLS EVCPGMDIRNNLTRLHELENCSVIEGHLQILLMFKTRPEDFRDLSFPKLIMITDYLLLFRVYGLESLKDLFPNLTVIRGSRLFFNYALVIFEMVHLKELGLYNLMNITRGSVRIEKNNELCYLATIDWSRILDSVEDNHIVLNKDDNEEC rif_26e3b3854221c75143d2465a0bbe5752_0001_000000018_0001
SDVRRFAQQLVEIARKYLEKGKLSTEAARFLQLLVREAYHHTGDPEVKKLEQEVEKLLRKWI EVCPGMDIRNNLTRLHELENCSVIEGHLQILLMFKTRPEDFRDLSFPKLIMITDYLLLFRVYGLESLKDLFPNLTVIRGSRLFFNYALVIFEMVHLKELGLYNLMNITRGSVRIEKNNELCYLATIDWSRILDSVEDNHIVLNKDDNEEC rif_HHH_eva_0375_000000010_0001_0001
DEEAKKTLKELEEKANKAAKSGDEETLEKVFRKLFRVLFEYAKDEEVHRIAHRIIEIVLKIEE EVCPGMDIRNNLTRLHELENCSVIEGHLQILLMFKTRPEDFRDLSFPKLIMITDYLLLFRVYGLESLKDLFPNLTVIRGSRLFFNYALVIFEMVHLKELGLYNLMNITRGSVRIEKNNELCYLATIDWSRILDSVEDNHIVLNKDDNEEC pol_ems_3hM_2924_000000027_0001
DETVEKLLELLAEAFFLAAQRNDPEGAEKAIEAFNKVLKLVQDPDPKAQKKAQDIAKTVYSEVS EVCPGMDIRNNLTRLHELENCSVIEGHLQILLMFKTRPEDFRDLSFPKLIMITDYLLLFRVYGLESLKDLFPNLTVIRGSRLFFNYALVIFEMVHLKELGLYNLMNITRGSVRIEKNNELCYLATIDWSRILDSVEDNHIVLNKDDNEEC ems_3hC_1680_0002_000000005_0001
DLEELAKTVKKQLQKVIKDVPDPFVQSVAKELSKLLEDALRKGDKDKIHFVAMFARMLIKNVLT EVCPGMDIRNNLTRLHELENCSVIEGHLQILLMFKTRPEDFRDLSFPKLIMITDYLLLFRVYGLESLKDLFPNLTVIRGSRLFFNYALVIFEMVHLKELGLYNLMNITRGSVRIEKNNELCYLATIDWSRILDSVEDNHIVLNKDDNEEC ems_3hC_1204_000000058_0001
DLRAEIAQLLMLQSEAAERNNEEEWEELLRRARHLARLIGREDLEERIKKDSEELWRFALG EVCPGMDIRNNLTRLHELENCSVIEGHLQILLMFKTRPEDFRDLSFPKLIMITDYLLLFRVYGLESLKDLFPNLTVIRGSRLFFNYALVIFEMVHLKELGLYNLMNITRGSVRIEKNNELCYLATIDWSRILDSVEDNHIVLNKDDNEEC rif_3h_hb1_4184_000000025_0001_0001
DESVDKIISKIEENLKKIAQSEKQKLNAEFIIWFVQTLKEIGSEKQASKLAQDLFEFFKKE EVCPGMDIRNNLTRLHELENCSVIEGHLQILLMFKTRPEDFRDLSFPKLIMITDYLLLFRVYGLESLKDLFPNLTVIRGSRLFFNYALVIFEMVHLKELGLYNLMNITRGSVRIEKNNELCYLATIDWSRILDSVEDNHIVLNKDDNEEC Motif0144_ems_3hC_107_0002_0001_0002_0001
DEELARLAHEALRKGDPDLVRRLLEELERLAKEKGDPDLEKLVRHLKEDLKEDPELVAFALAAAG EVCPGMDIRNNLTRLHELENCSVIEGHLQILLMFKTRPEDFRDLSFPKLIMITDYLLLFRVYGLESLKDLFPNLTVIRGSRLFFNYALVIFEMVHLKELGLYNLMNITRGSVRIEKNNELCYLATIDWSRILDSVEDNHIVLNKDDNEEC rif_4c79134b5f754269a7c5e976516fcd80_0001_000000006_0001
DEDKEAEEVIKRLEEWAKRTDNEEAKFIVKAVKFFLEVAKRNNNEESLKFVLKVLLELAKRVIS EVCPGMDIRNNLTRLHELENCSVIEGHLQILLMFKTRPEDFRDLSFPKLIMITDYLLLFRVYGLESLKDLFPNLTVIRGSRLFFNYALVIFEMVHLKELGLYNLMNITRGSVRIEKNNELCYLATIDWSRILDSVEDNHIVLNKDDNEEC Motif0098_ems_3hM_2376_0001_0002_0001
STVTIVVRDPTVAEFLAFFLRLLGLSVEVRSGPEVKVTFDNTTYKVDDDRKAQEIVMRLLEKWM EVCPGMDIRNNLTRLHELENCSVIEGHLQILLMFKTRPEDFRDLSFPKLIMITDYLLLFRVYGLESLKDLFPNLTVIRGSRLFFNYALVIFEMVHLKELGLYNLMNITRGSVRIEKNNELCYLATIDWSRILDSVEDNHIVLNKDDNEEC Motif0025_ems_thioM_1039_0001_0001_0001
TIHWELHINVTGEDEELYQRLLHEVQDQIRRSEELAERLGLKNRVRFHINRKNGTRTVEIRNEVK EVCPGMDIRNNLTRLHELENCSVIEGHLQILLMFKTRPEDFRDLSFPKLIMITDYLLLFRVYGLESLKDLFPNLTVIRGSRLFFNYALVIFEMVHLKELGLYNLMNITRGSVRIEKNNELCYLATIDWSRILDSVEDNHIVLNKDDNEEC pol_EHEE_hb1_3734_000000011_0001
TPEELKKEVKELLEKLSPEEAAKYIEKLAQKGKIDFKEWTEAVKLILEYFRK EVCPGMDIRNNLTRLHELENCSVIEGHLQILLMFKTRPEDFRDLSFPKLIMITDYLLLFRVYGLESLKDLFPNLTVIRGSRLFFNYALVIFEMVHLKELGLYNLMNITRGSVRIEKNNELCYLATIDWSRILDSVEDNHIVLNKDDNEEC Motif0168_HHH_eva_0547_0001_0001
DEDELAETVVTLAARAFNAEDEKELRTLQSLIEEILRKAQSEFLRWLAEVLLEWVRRNS EVCPGMDIRNNLTRLHELENCSVIEGHLQILLMFKTRPEDFRDLSFPKLIMITDYLLLFRVYGLESLKDLFPNLTVIRGSRLFFNYALVIFEMVHLKELGLYNLMNITRGSVRIEKNNELCYLATIDWSRILDSVEDNHIVLNKDDNEEC ems_3hM_2062_000000037_0001
DVEELLHFLVWFVQVAKKNNNEEAVRELQKIAKEVLNKLKSDPNPETQKKAKKFEELFKKIVK EVCPGMDIRNNLTRLHELENCSVIEGHLQILLMFKTRPEDFRDLSFPKLIMITDYLLLFRVYGLESLKDLFPNLTVIRGSRLFFNYALVIFEMVHLKELGLYNLMNITRGSVRIEKNNELCYLATIDWSRILDSVEDNHIVLNKDDNEEC Motif0202_ems_3hM_3432_0001_0003_0001
DESEIESVAELAFRVLTQVKDPNLLELVMHALRLVIEALEKKDEELLKKAETLIREAYKKAR EVCPGMDIRNNLTRLHELENCSVIEGHLQILLMFKTRPEDFRDLSFPKLIMITDYLLLFRVYGLESLKDLFPNLTVIRGSRLFFNYALVIFEMVHLKELGLYNLMNITRGSVRIEKNNELCYLATIDWSRILDSVEDNHIVLNKDDNEEC ems_3hM_313_000000029_0001
VEFVEFMLRLIAEAVKMFNLDPREVEKRATTTARDLKKMLDEEQQKDAERILQQVIKEAM EVCPGMDIRNNLTRLHELENCSVIEGHLQILLMFKTRPEDFRDLSFPKLIMITDYLLLFRVYGLESLKDLFPNLTVIRGSRLFFNYALVIFEMVHLKELGLYNLMNITRGSVRIEKNNELCYLATIDWSRILDSVEDNHIVLNKDDNEEC Motif0168_ems_3hM_2791_0001_0001
DEVEKIAKTLEDKAKKAYDNNDKDGVETAFREVFRLFFKADDPKLQELLHKVLEKVNKLWEN EVCPGMDIRNNLTRLHELENCSVIEGHLQILLMFKTRPEDFRDLSFPKLIMITDYLLLFRVYGLESLKDLFPNLTVIRGSRLFFNYALVIFEMVHLKELGLYNLMNITRGSVRIEKNNELCYLATIDWSRILDSVEDNHIVLNKDDNEEC pol_ems_3hC_1630_0002_000000028_0001
DRELKELLEEAHELNDPELAALILLAIFILKHDPRLKELLEEIIEKVKRGELPPEEAEKLLKKLE EVCPGMDIRNNLTRLHELENCSVIEGHLQILLMFKTRPEDFRDLSFPKLIMITDYLLLFRVYGLESLKDLFPNLTVIRGSRLFFNYALVIFEMVHLKELGLYNLMNITRGSVRIEKNNELCYLATIDWSRILDSVEDNHIVLNKDDNEEC mot_H_27b1ca67353a3bd1d3d7a8d462c6ed70_0001_000000000_0001_40_45_H_._bfd8d2e2714dd6b7f4ab8a82aff5c6cf_0001_0001_0001
DKEVANELLELLRRGNPEEVVRLLREFEEKTKDPFMAKMLKDFVKAFVKRLGDPELLRKLEELLR EVCPGMDIRNNLTRLHELENCSVIEGHLQILLMFKTRPEDFRDLSFPKLIMITDYLLLFRVYGLESLKDLFPNLTVIRGSRLFFNYALVIFEMVHLKELGLYNLMNITRGSVRIEKNNELCYLATIDWSRILDSVEDNHIVLNKDDNEEC Motif0130_bcov_4helix_01304_0001_0001
DDELEKHLVKVFIETYARKLGVDEELIKEVQKRIEQLFDDGVSPLELVNIALEILERLWRS EVCPGMDIRNNLTRLHELENCSVIEGHLQILLMFKTRPEDFRDLSFPKLIMITDYLLLFRVYGLESLKDLFPNLTVIRGSRLFFNYALVIFEMVHLKELGLYNLMNITRGSVRIEKNNELCYLATIDWSRILDSVEDNHIVLNKDDNEEC Motif0130_HHH_eva_0404_0001_0001_0001
DLEEEIKKLLTIIKRLRDKAQDPFSRLLIEMLYKTVEEDVKNKDPRATELAKLAVEIASKLV EVCPGMDIRNNLTRLHELENCSVIEGHLQILLMFKTRPEDFRDLSFPKLIMITDYLLLFRVYGLESLKDLFPNLTVIRGSRLFFNYALVIFEMVHLKELGLYNLMNITRGSVRIEKNNELCYLATIDWSRILDSVEDNHIVLNKDDNEEC Motif0223_ems_3hM_1529_0001_0003_0001
TQHNTHSVDLQNPSEEEVKTWEKHLKELARELERFAKEFGGRVDVQIRVTRRNNRVRIEVEIRRE EVCPGMDIRNNLTRLHELENCSVIEGHLQILLMFKTRPEDFRDLSFPKLIMITDYLLLFRVYGLESLKDLFPNLTVIRGSRLFFNYALVIFEMVHLKELGLYNLMNITRGSVRIEKNNELCYLATIDWSRILDSVEDNHIVLNKDDNEEC pol_EHEE_hb1_6350_000000027_0001
RHHSRRRLLVWFSDRRESFEFLLRLAHEAQRIAEDIKRKGGRVNIHFNARHHNGWTEFWIEIDFT EVCPGMDIRNNLTRLHELENCSVIEGHLQILLMFKTRPEDFRDLSFPKLIMITDYLLLFRVYGLESLKDLFPNLTVIRGSRLFFNYALVIFEMVHLKELGLYNLMNITRGSVRIEKNNELCYLATIDWSRILDSVEDNHIVLNKDDNEEC mot_H_64576c0f577f974ad45c630699acf6e8_0001_1_000000023_0001_41_49_H_._EHEE_hb1_2164_0001_0001_0001
DELLELAEHLFHRGDEELARILHEALKIALHRQDPELLKLVEKVARLLVEGDPDEARKVLEEIKK EVCPGMDIRNNLTRLHELENCSVIEGHLQILLMFKTRPEDFRDLSFPKLIMITDYLLLFRVYGLESLKDLFPNLTVIRGSRLFFNYALVIFEMVHLKELGLYNLMNITRGSVRIEKNNELCYLATIDWSRILDSVEDNHIVLNKDDNEEC pol_5b3240f567f6cfdbd6997b6e02a40057_0001_1_000000012_0001
SDEDVRSLLERIDSELKNVSNEFVKFMVEVSVRRAKEALKQGDKEVAEEVLKVAQEILSLE EVCPGMDIRNNLTRLHELENCSVIEGHLQILLMFKTRPEDFRDLSFPKLIMITDYLLLFRVYGLESLKDLFPNLTVIRGSRLFFNYALVIFEMVHLKELGLYNLMNITRGSVRIEKNNELCYLATIDWSRILDSVEDNHIVLNKDDNEEC Motif0026_ems_3hM_2698_0001_0001
RVEIVTDVEIHGLGEQVKRWLEAAERFARLRARYIARELGLKWEYHARWREDGDVLWWHDHILIT EVCPGMDIRNNLTRLHELENCSVIEGHLQILLMFKTRPEDFRDLSFPKLIMITDYLLLFRVYGLESLKDLFPNLTVIRGSRLFFNYALVIFEMVHLKELGLYNLMNITRGSVRIEKNNELCYLATIDWSRILDSVEDNHIVLNKDDNEEC mot_H_ems_4hM_2275_000000008_0001_32_39_H_._EHEE_hb1_6440_0001_0001_0001
NVRAVIEFVLRFGAPPELLEKLLEAVLEILKEEGDPERKEVETLLRALKEGDEELVEELLRRLKP EVCPGMDIRNNLTRLHELENCSVIEGHLQILLMFKTRPEDFRDLSFPKLIMITDYLLLFRVYGLESLKDLFPNLTVIRGSRLFFNYALVIFEMVHLKELGLYNLMNITRGSVRIEKNNELCYLATIDWSRILDSVEDNHIVLNKDDNEEC rif_a4e07677c7ad72635339c60bef6394ab_0001_1_000000013_0001_0001
DEIDELVERALKGDPEASSLLFQLMIKLFKEGDPDLVRLVALLLRLAMKGDPRVREVAKEFKELH EVCPGMDIRNNLTRLHELENCSVIEGHLQILLMFKTRPEDFRDLSFPKLIMITDYLLLFRVYGLESLKDLFPNLTVIRGSRLFFNYALVIFEMVHLKELGLYNLMNITRGSVRIEKNNELCYLATIDWSRILDSVEDNHIVLNKDDNEEC Motif0234_bcov_4helix_00709_0001_0001_0001
SEESEEIIHWVFRALIEAMKKNDWEELKRIAEWALRLAKELNDEELLKRLKRIYEIIKKEAK EVCPGMDIRNNLTRLHELENCSVIEGHLQILLMFKTRPEDFRDLSFPKLIMITDYLLLFRVYGLESLKDLFPNLTVIRGSRLFFNYALVIFEMVHLKELGLYNLMNITRGSVRIEKNNELCYLATIDWSRILDSVEDNHIVLNKDDNEEC rif_3h_hb1_4733_000000001_0001_0001
DPKEAEEVKKKLEELEKKLGDSRVSFWVWFAQVVADFVSEFPDPEVTEVLRKLLEIVKRIVDS EVCPGMDIRNNLTRLHELENCSVIEGHLQILLMFKTRPEDFRDLSFPKLIMITDYLLLFRVYGLESLKDLFPNLTVIRGSRLFFNYALVIFEMVHLKELGLYNLMNITRGSVRIEKNNELCYLATIDWSRILDSVEDNHIVLNKDDNEEC Motif0025_ems_3hM_1134_0001_0001_0001
DTEEEIKKDIKKLLKEAGVPRFSVSISNGRITVTVDGVTERLFEVSMKLQTKANKLGYELQVDIR EVCPGMDIRNNLTRLHELENCSVIEGHLQILLMFKTRPEDFRDLSFPKLIMITDYLLLFRVYGLESLKDLFPNLTVIRGSRLFFNYALVIFEMVHLKELGLYNLMNITRGSVRIEKNNELCYLATIDWSRILDSVEDNHIVLNKDDNEEC Motif0201_HEEHE_0518_0001_0001_0001
SEQEELKMIATLISIFAGVRSVKITVKDGTIKVTIDGNDDSAKMAQKLFELQATILNVKLQVNLR EVCPGMDIRNNLTRLHELENCSVIEGHLQILLMFKTRPEDFRDLSFPKLIMITDYLLLFRVYGLESLKDLFPNLTVIRGSRLFFNYALVIFEMVHLKELGLYNLMNITRGSVRIEKNNELCYLATIDWSRILDSVEDNHIVLNKDDNEEC Motif0022_HEEHE_2144_0001_0001
DRSREVAKLVIRLAKEVIKRVKDERIKRELEKVIELAEDTARKGDEEKSKHALKLLLHLALLD EVCPGMDIRNNLTRLHELENCSVIEGHLQILLMFKTRPEDFRDLSFPKLIMITDYLLLFRVYGLESLKDLFPNLTVIRGSRLFFNYALVIFEMVHLKELGLYNLMNITRGSVRIEKNNELCYLATIDWSRILDSVEDNHIVLNKDDNEEC rif_3h_hb1_5319_000000016_0001
DELEKAVKDLSTMADKAVKNGDKDSVKFLVSFLKMVVKFQPDNPAAKLAKKVIEKLEKLIKS EVCPGMDIRNNLTRLHELENCSVIEGHLQILLMFKTRPEDFRDLSFPKLIMITDYLLLFRVYGLESLKDLFPNLTVIRGSRLFFNYALVIFEMVHLKELGLYNLMNITRGSVRIEKNNELCYLATIDWSRILDSVEDNHIVLNKDDNEEC Motif0290_ems_3hC_1737_0001_0001_0001
SLKKLAKNLYRFATFMVKNALSEEIKKDILDTAVSQLNKIPDPTAQKLSEKLERVWRSLS EVCPGMDIRNNLTRLHELENCSVIEGHLQILLMFKTRPEDFRDLSFPKLIMITDYLLLFRVYGLESLKDLFPNLTVIRGSRLFFNYALVIFEMVHLKELGLYNLMNITRGSVRIEKNNELCYLATIDWSRILDSVEDNHIVLNKDDNEEC Motif0026_ems_3hC_1028_0001_0002_0001
DIDTMLKEFVKRVAHLLNIEDVKVEVSNGKVRVRVKGDDENAQTLSKLVTESAKTNNIPVEVEHE EVCPGMDIRNNLTRLHELENCSVIEGHLQILLMFKTRPEDFRDLSFPKLIMITDYLLLFRVYGLESLKDLFPNLTVIRGSRLFFNYALVIFEMVHLKELGLYNLMNITRGSVRIEKNNELCYLATIDWSRILDSVEDNHIVLNKDDNEEC Motif0145_HEEHE_2435_0001_0002_0001
SEELEEIIRKAKTDPEVRKLLEELVRRVSEKNPLAREFLEQLLELVKRDPDDEFVIFMLAVLLET EVCPGMDIRNNLTRLHELENCSVIEGHLQILLMFKTRPEDFRDLSFPKLIMITDYLLLFRVYGLESLKDLFPNLTVIRGSRLFFNYALVIFEMVHLKELGLYNLMNITRGSVRIEKNNELCYLATIDWSRILDSVEDNHIVLNKDDNEEC Motif0026_bcov_4helix_13571_0001_0001
NEELHKIEEAIKKNDPDLLREIEEIIRELKKRDPRQAQFLVFQLLHLAQELNNPEVERLAEELAR EVCPGMDIRNNLTRLHELENCSVIEGHLQILLMFKTRPEDFRDLSFPKLIMITDYLLLFRVYGLESLKDLFPNLTVIRGSRLFFNYALVIFEMVHLKELGLYNLMNITRGSVRIEKNNELCYLATIDWSRILDSVEDNHIVLNKDDNEEC mot_H_EHEE_hb1_4112_000000025_0001_24_32_H_._2051c93d6f136ab5bac26191f104723f_0001_1_0001_0001
SEELVDKVSEKVETLSEIVHKATTEDEKKTALTKIKQIADKVQDEFLSRMVKMMLEAVKKLVG EVCPGMDIRNNLTRLHELENCSVIEGHLQILLMFKTRPEDFRDLSFPKLIMITDYLLLFRVYGLESLKDLFPNLTVIRGSRLFFNYALVIFEMVHLKELGLYNLMNITRGSVRIEKNNELCYLATIDWSRILDSVEDNHIVLNKDDNEEC Motif0025_ems_3hM_2692_0001_0001_0001
DEHEAHELFKETNRLAKEKGNEQLSINSHMIFKALREALENNDERAVRRLLEALKEIWERARN EVCPGMDIRNNLTRLHELENCSVIEGHLQILLMFKTRPEDFRDLSFPKLIMITDYLLLFRVYGLESLKDLFPNLTVIRGSRLFFNYALVIFEMVHLKELGLYNLMNITRGSVRIEKNNELCYLATIDWSRILDSVEDNHIVLNKDDNEEC mot_H_97cdd64abb915383c226d673b21def72_0001_000000023_0001_55_63_H_._3h_hb1_6834_0001_0001_0001
DEESIHIKFLIDFLKDAAKMIQDEHYSRLVKKLADEAEKHNDPELAKKAEEVVEEALKKVK EVCPGMDIRNNLTRLHELENCSVIEGHLQILLMFKTRPEDFRDLSFPKLIMITDYLLLFRVYGLESLKDLFPNLTVIRGSRLFFNYALVIFEMVHLKELGLYNLMNITRGSVRIEKNNELCYLATIDWSRILDSVEDNHIVLNKDDNEEC Motif0065_ems_3hM_1234_0001_0001
DLEEEVERLLRWGDAEAAWLEVLWAAVRLGDPEVVRLIEELAKKVEDGEIPPEEAVELALELLRR EVCPGMDIRNNLTRLHELENCSVIEGHLQILLMFKTRPEDFRDLSFPKLIMITDYLLLFRVYGLESLKDLFPNLTVIRGSRLFFNYALVIFEMVHLKELGLYNLMNITRGSVRIEKNNELCYLATIDWSRILDSVEDNHIVLNKDDNEEC mot_H_3h_hb1_3367_000000015_0001_6_11_H_._c5c5405774e46e68d219586b833d645f_0001_0001_0001_0001
DEKKAEEHARTIIESLVKSIQSEETQKKVEDIIFRLVMTLMQSPNPEDRILAHVISEVAIEVVK EVCPGMDIRNNLTRLHELENCSVIEGHLQILLMFKTRPEDFRDLSFPKLIMITDYLLLFRVYGLESLKDLFPNLTVIRGSRLFFNYALVIFEMVHLKELGLYNLMNITRGSVRIEKNNELCYLATIDWSRILDSVEDNHIVLNKDDNEEC Motif0223_ems_3hM_1182_0001_0002_0001
LDEYRHKAAELWFDAIRVIRDPRLLRTVSTLVNQVMEAAENNDEDTVKTLLSLIEKIIKEVSS EVCPGMDIRNNLTRLHELENCSVIEGHLQILLMFKTRPEDFRDLSFPKLIMITDYLLLFRVYGLESLKDLFPNLTVIRGSRLFFNYALVIFEMVHLKELGLYNLMNITRGSVRIEKNNELCYLATIDWSRILDSVEDNHIVLNKDDNEEC ems_3hM_3710_000000039_0001
PEEEELVEEAIKRVSPEVALLLWMALVALKYGNPEVAKEALEDALKLLEELGNPARELVRLLLEK EVCPGMDIRNNLTRLHELENCSVIEGHLQILLMFKTRPEDFRDLSFPKLIMITDYLLLFRVYGLESLKDLFPNLTVIRGSRLFFNYALVIFEMVHLKELGLYNLMNITRGSVRIEKNNELCYLATIDWSRILDSVEDNHIVLNKDDNEEC Motif0092_bcov_4helix_13180_0001_0002_0001
DIEREAKFVVRAIAVSAGVPSFSVSVSNGRVTVNLDGDTDSVRKAKEQLEHAAKLLRLDLKVTIR EVCPGMDIRNNLTRLHELENCSVIEGHLQILLMFKTRPEDFRDLSFPKLIMITDYLLLFRVYGLESLKDLFPNLTVIRGSRLFFNYALVIFEMVHLKELGLYNLMNITRGSVRIEKNNELCYLATIDWSRILDSVEDNHIVLNKDDNEEC rif_HEEHE_1904_000000016_0001
DEEIEEELEEAKKRGTLEELAEELVERLEKNGDPELAKELRKNIEEARERNDPRALVFFLAIVFA EVCPGMDIRNNLTRLHELENCSVIEGHLQILLMFKTRPEDFRDLSFPKLIMITDYLLLFRVYGLESLKDLFPNLTVIRGSRLFFNYALVIFEMVHLKELGLYNLMNITRGSVRIEKNNELCYLATIDWSRILDSVEDNHIVLNKDDNEEC rif_605e2ead656daee65342ce08fbbf9ddb_0001_000000006_0001
DPDENLSELQKMAKKKGNEKALTIIRRILKAIRDGKLDHEEAFRAVFKAMNLAR EVCPGMDIRNNLTRLHELENCSVIEGHLQILLMFKTRPEDFRDLSFPKLIMITDYLLLFRVYGLESLKDLFPNLTVIRGSRLFFNYALVIFEMVHLKELGLYNLMNITRGSVRIEKNNELCYLATIDWSRILDSVEDNHIVLNKDDNEEC Motif0113_p1-15H-GBL-16H-GABBL-15H_0147_0001_0001_0001_0001_0001
DYEDEARKDAEKLVEKALRLPDETKSRFLLWMAKALAEALNDPDLLTKIEQIIKRYRKES EVCPGMDIRNNLTRLHELENCSVIEGHLQILLMFKTRPEDFRDLSFPKLIMITDYLLLFRVYGLESLKDLFPNLTVIRGSRLFFNYALVIFEMVHLKELGLYNLMNITRGSVRIEKNNELCYLATIDWSRILDSVEDNHIVLNKDDNEEC Motif0144_ems_3hM_897_0001_0002_0001
GPELLERLLRLLEEGDPEEVRRLAREILERLVELGDPLVIELLKVLFALNVNEEEAEKLIRELVK EVCPGMDIRNNLTRLHELENCSVIEGHLQILLMFKTRPEDFRDLSFPKLIMITDYLLLFRVYGLESLKDLFPNLTVIRGSRLFFNYALVIFEMVHLKELGLYNLMNITRGSVRIEKNNELCYLATIDWSRILDSVEDNHIVLNKDDNEEC Motif0139_bcov_4helix_06713_0001_0001_0001
TLTVTFEYRFSTETEELAEEVVKRAEKLVRELVKAANEHGLEAKLRIHLELDKDHVRVHFRIRVH EVCPGMDIRNNLTRLHELENCSVIEGHLQILLMFKTRPEDFRDLSFPKLIMITDYLLLFRVYGLESLKDLFPNLTVIRGSRLFFNYALVIFEMVHLKELGLYNLMNITRGSVRIEKNNELCYLATIDWSRILDSVEDNHIVLNKDDNEEC rif_EHEE_hb1_4492_000000023_0001
DSHEFAHRVAKRLDEAHQRGDEEALKRIVKEAEEEARKLNIEEVLEILKFLRENEEVEKKL EVCPGMDIRNNLTRLHELENCSVIEGHLQILLMFKTRPEDFRDLSFPKLIMITDYLLLFRVYGLESLKDLFPNLTVIRGSRLFFNYALVIFEMVHLKELGLYNLMNITRGSVRIEKNNELCYLATIDWSRILDSVEDNHIVLNKDDNEEC mot_H_1d2c954517e0034c35565d2828b0543b_0001_000000019_0001_57_62_H_._3h_hb1_2170_0001_0001_0001_0001
DEELRKLIKELLERGVPPEEVVKIIVEELRKKGIPPEAAIIAALFLAIKLGDEEVERAAEKLYRK EVCPGMDIRNNLTRLHELENCSVIEGHLQILLMFKTRPEDFRDLSFPKLIMITDYLLLFRVYGLESLKDLFPNLTVIRGSRLFFNYALVIFEMVHLKELGLYNLMNITRGSVRIEKNNELCYLATIDWSRILDSVEDNHIVLNKDDNEEC mot_H_dc743011c789b89e388691475b14d0ca_0001_1_000000017_0001_6_10_H_._63fc2125a7c084cda9a2666090489e40_0001_0001_0001_0001
DEEWKKTATEVRKLLKEATKKVQDKETREALKEAIKDLEEAIRKDDDKLLRILIYFAQAVVKEF EVCPGMDIRNNLTRLHELENCSVIEGHLQILLMFKTRPEDFRDLSFPKLIMITDYLLLFRVYGLESLKDLFPNLTVIRGSRLFFNYALVIFEMVHLKELGLYNLMNITRGSVRIEKNNELCYLATIDWSRILDSVEDNHIVLNKDDNEEC rif_ems_3hM_1358_000000025_0001
DKKQKELEKLLKKARKLGDKVAAKLAEDALKKLRSGKISDNDYKFVQWMITVALQL EVCPGMDIRNNLTRLHELENCSVIEGHLQILLMFKTRPEDFRDLSFPKLIMITDYLLLFRVYGLESLKDLFPNLTVIRGSRLFFNYALVIFEMVHLKELGLYNLMNITRGSVRIEKNNELCYLATIDWSRILDSVEDNHIVLNKDDNEEC Motif0144_HHH_eva_0544_0001_0002_0001
DEEELRRLTEELGNPEEAVKVALELLRKKYNVPPEEAVTLLAMLAAKLGDPELLRVVRELKHELA EVCPGMDIRNNLTRLHELENCSVIEGHLQILLMFKTRPEDFRDLSFPKLIMITDYLLLFRVYGLESLKDLFPNLTVIRGSRLFFNYALVIFEMVHLKELGLYNLMNITRGSVRIEKNNELCYLATIDWSRILDSVEDNHIVLNKDDNEEC mot_H_06d6c94188ba5cb0f575164e5db69022_0001_000000000_0001_35_39_H_._5ea7f752dde0811aa0a69b69c7e6f7e7_0001_0001_0001
EVREVLREVKEYLQKVGDEVLVWFVEALREAFELGLVDPELVRKLAEDLKRVG EVCPGMDIRNNLTRLHELENCSVIEGHLQILLMFKTRPEDFRDLSFPKLIMITDYLLLFRVYGLESLKDLFPNLTVIRGSRLFFNYALVIFEMVHLKELGLYNLMNITRGSVRIEKNNELCYLATIDWSRILDSVEDNHIVLNKDDNEEC Motif0092_HHH_eva_0705_0001_0001_0001
SVALRLLALVEELGDEEAEELVEELKELFLKGTLTPELVEELLRRIVELLGLPPEEHERLKRLLP EVCPGMDIRNNLTRLHELENCSVIEGHLQILLMFKTRPEDFRDLSFPKLIMITDYLLLFRVYGLESLKDLFPNLTVIRGSRLFFNYALVIFEMVHLKELGLYNLMNITRGSVRIEKNNELCYLATIDWSRILDSVEDNHIVLNKDDNEEC rif_a35386f06e054b26e4cea604b7b9341e_0001_000000016_0001_0001
TIHIRLTYDAKDVDRKEVFEILLELAHEAQKVAEEAEKRGETASIRIERSTSGTTTHYEIRLTIK EVCPGMDIRNNLTRLHELENCSVIEGHLQILLMFKTRPEDFRDLSFPKLIMITDYLLLFRVYGLESLKDLFPNLTVIRGSRLFFNYALVIFEMVHLKELGLYNLMNITRGSVRIEKNNELCYLATIDWSRILDSVEDNHIVLNKDDNEEC mot_H_64576c0f577f974ad45c630699acf6e8_0001_1_000000023_0001_41_49_H_._EHEE_hb1_5753_0001_0001
PEELQKLEELLKEAIKKNDEELLRKLLELLTELDGDPEAALFLILNLVIELGNPELAEKLERERK EVCPGMDIRNNLTRLHELENCSVIEGHLQILLMFKTRPEDFRDLSFPKLIMITDYLLLFRVYGLESLKDLFPNLTVIRGSRLFFNYALVIFEMVHLKELGLYNLMNITRGSVRIEKNNELCYLATIDWSRILDSVEDNHIVLNKDDNEEC rif_53edd9482a99afe21cf06ce0d98fed33_0001_000000019_0001
DLERLYEFFKLIVEDFLENTDDEELLRIAKELFKKVTTAFKQRNEEKARKLIREWFQWAFRV EVCPGMDIRNNLTRLHELENCSVIEGHLQILLMFKTRPEDFRDLSFPKLIMITDYLLLFRVYGLESLKDLFPNLTVIRGSRLFFNYALVIFEMVHLKELGLYNLMNITRGSVRIEKNNELCYLATIDWSRILDSVEDNHIVLNKDDNEEC mot_H_EHEE_hb1_1235_000000015_0001_23_31_H_._3h_hb1_5948_0001_0001
TERFLVIFAIMAANVPDPNAREVVEELIEILERLGSPLVELARLALEAARKGDPDLLRRLKELVR EVCPGMDIRNNLTRLHELENCSVIEGHLQILLMFKTRPEDFRDLSFPKLIMITDYLLLFRVYGLESLKDLFPNLTVIRGSRLFFNYALVIFEMVHLKELGLYNLMNITRGSVRIEKNNELCYLATIDWSRILDSVEDNHIVLNKDDNEEC Motif0201_bcov_4helix_03705_0001_0001
DHDVFEEVFNLVMEAQRYVRNPEEKKKLITLAELVLSAADNNDEDTLKELLSKLRKLVSDAKS EVCPGMDIRNNLTRLHELENCSVIEGHLQILLMFKTRPEDFRDLSFPKLIMITDYLLLFRVYGLESLKDLFPNLTVIRGSRLFFNYALVIFEMVHLKELGLYNLMNITRGSVRIEKNNELCYLATIDWSRILDSVEDNHIVLNKDDNEEC Motif0262_ems_3hC_249_0001_0002_0001
SIEELLKEAEELGLIPPELVELVRRAYERLKKRGNPEFAEELERAVEEARTDPAAVHYLRAAVEA EVCPGMDIRNNLTRLHELENCSVIEGHLQILLMFKTRPEDFRDLSFPKLIMITDYLLLFRVYGLESLKDLFPNLTVIRGSRLFFNYALVIFEMVHLKELGLYNLMNITRGSVRIEKNNELCYLATIDWSRILDSVEDNHIVLNKDDNEEC rif_05e43983d6d416f7770a7ecfe97503de_0001_000000025_0001
DERDKLKKLVHDLVKTAADERDPNNLKFATFMAELVIRFVKDEELKKQLQTLLKELQDRFKS EVCPGMDIRNNLTRLHELENCSVIEGHLQILLMFKTRPEDFRDLSFPKLIMITDYLLLFRVYGLESLKDLFPNLTVIRGSRLFFNYALVIFEMVHLKELGLYNLMNITRGSVRIEKNNELCYLATIDWSRILDSVEDNHIVLNKDDNEEC Motif0026_ems_3hM_3104_0001_0001_0001
DHEEDLRRALHAGNVEFLLAVRFSHLKAHGIPPEEVREILEELLRRAGVSPEEVKELIKRAERWP EVCPGMDIRNNLTRLHELENCSVIEGHLQILLMFKTRPEDFRDLSFPKLIMITDYLLLFRVYGLESLKDLFPNLTVIRGSRLFFNYALVIFEMVHLKELGLYNLMNITRGSVRIEKNNELCYLATIDWSRILDSVEDNHIVLNKDDNEEC mot_H_c69deb4367f5fba1502500e37f999bb6_0001_000000017_0001_37_45_H_._5cef41d87f194fe04c4a4bbaaddac3c5_0001_1_0001_0001
SAVSMLAWFLKVDPRALPFVEDVLRELLELDPDNEKLRRALELIEEAKERGLSPEEIVRLLEELD EVCPGMDIRNNLTRLHELENCSVIEGHLQILLMFKTRPEDFRDLSFPKLIMITDYLLLFRVYGLESLKDLFPNLTVIRGSRLFFNYALVIFEMVHLKELGLYNLMNITRGSVRIEKNNELCYLATIDWSRILDSVEDNHIVLNKDDNEEC Motif0092_bcov_4helix_01119_0001_0001_0001
EEELKKILDSLKKLAKLAKQAPDPFVQEMAKEIEEDAKKAYKNNDNETVKLLWAFLKMVVDNG EVCPGMDIRNNLTRLHELENCSVIEGHLQILLMFKTRPEDFRDLSFPKLIMITDYLLLFRVYGLESLKDLFPNLTVIRGSRLFFNYALVIFEMVHLKELGLYNLMNITRGSVRIEKNNELCYLATIDWSRILDSVEDNHIVLNKDDNEEC Motif0201_ems_3hC_1183_0001_0002_0001
DEWDRELEQFFRMLQALLEAGNEEHAERDLRILRHEAEERNDEEAIKKAEELKRRLEKERRT EVCPGMDIRNNLTRLHELENCSVIEGHLQILLMFKTRPEDFRDLSFPKLIMITDYLLLFRVYGLESLKDLFPNLTVIRGSRLFFNYALVIFEMVHLKELGLYNLMNITRGSVRIEKNNELCYLATIDWSRILDSVEDNHIVLNKDDNEEC mot_H_6a2ff3f4fd2cdaa3fceafd0f1e7456c6_0001_000000027_0001_3_11_H_._3h_hb1_2016_0001_0001_0001
PKEHFREHLSRWFKVPPEVAELIDVALELRLRGVPPEEIKKLLEEVAKELGVPPELVELALKLVT EVCPGMDIRNNLTRLHELENCSVIEGHLQILLMFKTRPEDFRDLSFPKLIMITDYLLLFRVYGLESLKDLFPNLTVIRGSRLFFNYALVIFEMVHLKELGLYNLMNITRGSVRIEKNNELCYLATIDWSRILDSVEDNHIVLNKDDNEEC rif_b3b12a33d5fcf2d91a224f40ea3c82bf_0001_000000003_0001
DHIKELREFAERQEEISKRINDEDEAHLLKRLAEELKRLLNSSDERDLEFAKAIVRLIKEFK EVCPGMDIRNNLTRLHELENCSVIEGHLQILLMFKTRPEDFRDLSFPKLIMITDYLLLFRVYGLESLKDLFPNLTVIRGSRLFFNYALVIFEMVHLKELGLYNLMNITRGSVRIEKNNELCYLATIDWSRILDSVEDNHIVLNKDDNEEC rif_3h_hb1_5182_000000023_0001_0001
DEELEELLKRVLGDPALLEAIKELIEKAKRDPFVERLLRIFAKLVAKLLNDPRVEEVIEEVLRLR EVCPGMDIRNNLTRLHELENCSVIEGHLQILLMFKTRPEDFRDLSFPKLIMITDYLLLFRVYGLESLKDLFPNLTVIRGSRLFFNYALVIFEMVHLKELGLYNLMNITRGSVRIEKNNELCYLATIDWSRILDSVEDNHIVLNKDDNEEC Motif0145_bcov_4helix_08608_0001_0002_0001
SLEEELRELVKKTGDPALEILLELVERLKKRDPEKARRAVELIIELLRRGIDPFEVFFIVIQLLP EVCPGMDIRNNLTRLHELENCSVIEGHLQILLMFKTRPEDFRDLSFPKLIMITDYLLLFRVYGLESLKDLFPNLTVIRGSRLFFNYALVIFEMVHLKELGLYNLMNITRGSVRIEKNNELCYLATIDWSRILDSVEDNHIVLNKDDNEEC Motif0147_bcov_4helix_06229_0001_0001
DNLEFLEEFARRQGDEEVVRALELFRELKERGVPPEELLKLLEELLKELGVPPEEVETIIDTLKA EVCPGMDIRNNLTRLHELENCSVIEGHLQILLMFKTRPEDFRDLSFPKLIMITDYLLLFRVYGLESLKDLFPNLTVIRGSRLFFNYALVIFEMVHLKELGLYNLMNITRGSVRIEKNNELCYLATIDWSRILDSVEDNHIVLNKDDNEEC pol_3fce52bf986e69f77070361a24f1eb49_0001_000000027_0001
NVEEKVRRIEKKVEELYKRGDLDSVFKLLMELAHLLLEKGDPKVQKVYEKVRRLAEKLEN EVCPGMDIRNNLTRLHELENCSVIEGHLQILLMFKTRPEDFRDLSFPKLIMITDYLLLFRVYGLESLKDLFPNLTVIRGSRLFFNYALVIFEMVHLKELGLYNLMNITRGSVRIEKNNELCYLATIDWSRILDSVEDNHIVLNKDDNEEC Motif0144_HHH_eva_0319_0001_0002_0001
DSNKEKLEKIADSVSTKAHNLVRSKEDSKVVFHYSMLLLEAVLNNDKDTVSDLASKLKSWADSA EVCPGMDIRNNLTRLHELENCSVIEGHLQILLMFKTRPEDFRDLSFPKLIMITDYLLLFRVYGLESLKDLFPNLTVIRGSRLFFNYALVIFEMVHLKELGLYNLMNITRGSVRIEKNNELCYLATIDWSRILDSVEDNHIVLNKDDNEEC Motif0348_ems_3hC_1670_0002_0001_0002_0001
NEMDKVSKLFEKITEAAKRGDEEKIRRLLKEIERIAREVGDPFIKWALKVAEEAARILN EVCPGMDIRNNLTRLHELENCSVIEGHLQILLMFKTRPEDFRDLSFPKLIMITDYLLLFRVYGLESLKDLFPNLTVIRGSRLFFNYALVIFEMVHLKELGLYNLMNITRGSVRIEKNNELCYLATIDWSRILDSVEDNHIVLNKDDNEEC HHH_eva_0315_000000051_0001
DDEEAEEAFKLVDKVLRINPKFSEEAFKVALKLQKAQRNKDKDTVKSAIDEIREIYKKAS EVCPGMDIRNNLTRLHELENCSVIEGHLQILLMFKTRPEDFRDLSFPKLIMITDYLLLFRVYGLESLKDLFPNLTVIRGSRLFFNYALVIFEMVHLKELGLYNLMNITRGSVRIEKNNELCYLATIDWSRILDSVEDNHIVLNKDDNEEC Motif0235_ems_3hC_306_0001_0001
SEEEAKKIKKEVEHAAKLFGLSEKITRTAKKVVEKAYRKGISPFEVAFIANNFLMKAAKSK EVCPGMDIRNNLTRLHELENCSVIEGHLQILLMFKTRPEDFRDLSFPKLIMITDYLLLFRVYGLESLKDLFPNLTVIRGSRLFFNYALVIFEMVHLKELGLYNLMNITRGSVRIEKNNELCYLATIDWSRILDSVEDNHIVLNKDDNEEC Motif0144_HHH_eva_0049_0001_0002_0001
DDVVEEIVKLIKKDPRRVEELLELLSKLLGLPPHEAAELLLELARKRRDPELAELVFRALFALTR EVCPGMDIRNNLTRLHELENCSVIEGHLQILLMFKTRPEDFRDLSFPKLIMITDYLLLFRVYGLESLKDLFPNLTVIRGSRLFFNYALVIFEMVHLKELGLYNLMNITRGSVRIEKNNELCYLATIDWSRILDSVEDNHIVLNKDDNEEC rif_763dfee0b94c92e8497f95f07ef51e50_0001_000000020_0001_0001
PELADLILKWLEELLRQAEKKNDEEAIKFIRELIKKAEEAKRKNLLEELAKVAWEEFEFRARKD EVCPGMDIRNNLTRLHELENCSVIEGHLQILLMFKTRPEDFRDLSFPKLIMITDYLLLFRVYGLESLKDLFPNLTVIRGSRLFFNYALVIFEMVHLKELGLYNLMNITRGSVRIEKNNELCYLATIDWSRILDSVEDNHIVLNKDDNEEC mot_H_03f51e901bd9239719427316cc7f1825_0001_000000020_0001_59_65_H_._3h_hb1_4149_0001_0001_0001_0001
PLWEEATKLLRKAEENARKKNDPFLLQVVQSAKELAKRLKKDPSDEFVKFMLKTAVHAAKMMS EVCPGMDIRNNLTRLHELENCSVIEGHLQILLMFKTRPEDFRDLSFPKLIMITDYLLLFRVYGLESLKDLFPNLTVIRGSRLFFNYALVIFEMVHLKELGLYNLMNITRGSVRIEKNNELCYLATIDWSRILDSVEDNHIVLNKDDNEEC Motif0168_ems_3hM_120_0001_0001
PEDEIRKKAEEVEKKAREVAQTEFEKMLIALMIQMVREAVNNGDKDLAETILRVLKKWVDSG EVCPGMDIRNNLTRLHELENCSVIEGHLQILLMFKTRPEDFRDLSFPKLIMITDYLLLFRVYGLESLKDLFPNLTVIRGSRLFFNYALVIFEMVHLKELGLYNLMNITRGSVRIEKNNELCYLATIDWSRILDSVEDNHIVLNKDDNEEC ems_3hM_312_000000023_0001
PEEEVERLLREAGVDPRTIDSIKFLLERVRQGDPFAEHFLRVLEELAKFLNNEELLEALEIALRT EVCPGMDIRNNLTRLHELENCSVIEGHLQILLMFKTRPEDFRDLSFPKLIMITDYLLLFRVYGLESLKDLFPNLTVIRGSRLFFNYALVIFEMVHLKELGLYNLMNITRGSVRIEKNNELCYLATIDWSRILDSVEDNHIVLNKDDNEEC Motif0370_bcov_4helix_14371_0001_0001
SEAETKAERLAEKLAELAENGKLDAHKAIRLLSLLIDAINRGDEKTLKKLIKSIEKDIKKES EVCPGMDIRNNLTRLHELENCSVIEGHLQILLMFKTRPEDFRDLSFPKLIMITDYLLLFRVYGLESLKDLFPNLTVIRGSRLFFNYALVIFEMVHLKELGLYNLMNITRGSVRIEKNNELCYLATIDWSRILDSVEDNHIVLNKDDNEEC mot_H_6a8aca32def1c424a2aaadea5a83a158_0001_000000003_0001_3_11_H_._HHH_eva_0058_0001_0002_0001
PEDEKAQRLVELAAEIAMSKNDEKLLKLAFTLVMQYLTAIIENDEEKRRRVLTKLEQVVKHG EVCPGMDIRNNLTRLHELENCSVIEGHLQILLMFKTRPEDFRDLSFPKLIMITDYLLLFRVYGLESLKDLFPNLTVIRGSRLFFNYALVIFEMVHLKELGLYNLMNITRGSVRIEKNNELCYLATIDWSRILDSVEDNHIVLNKDDNEEC Motif0168_ems_3hC_1544_0001_0001_0001_0001
GSVDELSKLVDKLRDIAKSKAQDPEDQKVVEDIADRAKKLLKASDPKKQELARFLVAMLKMLV EVCPGMDIRNNLTRLHELENCSVIEGHLQILLMFKTRPEDFRDLSFPKLIMITDYLLLFRVYGLESLKDLFPNLTVIRGSRLFFNYALVIFEMVHLKELGLYNLMNITRGSVRIEKNNELCYLATIDWSRILDSVEDNHIVLNKDDNEEC Motif0144_ems_3hC_1508_0001_0001_0003_0001
DEEEELRELAEKDPRLAAHIITELAERLGDPRAREAIEKVLELASDGNPEEAQELLEKAVKELLR EVCPGMDIRNNLTRLHELENCSVIEGHLQILLMFKTRPEDFRDLSFPKLIMITDYLLLFRVYGLESLKDLFPNLTVIRGSRLFFNYALVIFEMVHLKELGLYNLMNITRGSVRIEKNNELCYLATIDWSRILDSVEDNHIVLNKDDNEEC rif_6f4b8b01f7edd16d36b085de7a30c1db_0001_1_000000002_0001
DDLLEVLFLAMDLAAWAFEQNDEKVEKTAHTLLRQLTTAIENNDEETTDKISKLIKDLATKLKS EVCPGMDIRNNLTRLHELENCSVIEGHLQILLMFKTRPEDFRDLSFPKLIMITDYLLLFRVYGLESLKDLFPNLTVIRGSRLFFNYALVIFEMVHLKELGLYNLMNITRGSVRIEKNNELCYLATIDWSRILDSVEDNHIVLNKDDNEEC Motif0119_ems_3hM_3215_0001_0003_0001
TEELVKELLELFRRGNPEEVKKLLTELLRKLGISPHDVEILVWFVLVALELNEELARKLLEDLLR EVCPGMDIRNNLTRLHELENCSVIEGHLQILLMFKTRPEDFRDLSFPKLIMITDYLLLFRVYGLESLKDLFPNLTVIRGSRLFFNYALVIFEMVHLKELGLYNLMNITRGSVRIEKNNELCYLATIDWSRILDSVEDNHIVLNKDDNEEC Motif0290_bcov_4helix_11524_0001_0001_0001
DRSDSQTFRYRAADERLLEFARRAAEDLARRKLELAKEKGIDARFKIDIKIDGEDITIRIEIHER EVCPGMDIRNNLTRLHELENCSVIEGHLQILLMFKTRPEDFRDLSFPKLIMITDYLLLFRVYGLESLKDLFPNLTVIRGSRLFFNYALVIFEMVHLKELGLYNLMNITRGSVRIEKNNELCYLATIDWSRILDSVEDNHIVLNKDDNEEC mot_H_8479d6802c20350b5373a80ead994e61_0001_1_000000024_0001_61_65_H_._EHEE_hb1_2103_0001_0001
TIHFDYEREVKKGDEEAEKRVARTLRRIEEKIKDLARKLNREVRIRVTFRFHGDKVRIKLTATIH EVCPGMDIRNNLTRLHELENCSVIEGHLQILLMFKTRPEDFRDLSFPKLIMITDYLLLFRVYGLESLKDLFPNLTVIRGSRLFFNYALVIFEMVHLKELGLYNLMNITRGSVRIEKNNELCYLATIDWSRILDSVEDNHIVLNKDDNEEC rif_EHEE_hb1_265_000000016_0001_0001
SPEEILTEAEKLIRTAVQENDDEKVEEIIHKLHERVKREAQSDEIENKFFEVVLEARAHG EVCPGMDIRNNLTRLHELENCSVIEGHLQILLMFKTRPEDFRDLSFPKLIMITDYLLLFRVYGLESLKDLFPNLTVIRGSRLFFNYALVIFEMVHLKELGLYNLMNITRGSVRIEKNNELCYLATIDWSRILDSVEDNHIVLNKDDNEEC Motif0225_ems_3hM_410_0001_0001_0001
DLDEKVKELEKELGDPRLREILRRALELLKENGLPPEAIEEQVRAVAEYLKRDPELARFALHLVK EVCPGMDIRNNLTRLHELENCSVIEGHLQILLMFKTRPEDFRDLSFPKLIMITDYLLLFRVYGLESLKDLFPNLTVIRGSRLFFNYALVIFEMVHLKELGLYNLMNITRGSVRIEKNNELCYLATIDWSRILDSVEDNHIVLNKDDNEEC rif_8a3d5356be0ce4faa374aeb40facdc46_0001_000000022_0001
DDSVKTAFDLLMEFMNALANNDEERLKKVEDTIKEIEKKSNDPKQQSLARFALDILKKLK EVCPGMDIRNNLTRLHELENCSVIEGHLQILLMFKTRPEDFRDLSFPKLIMITDYLLLFRVYGLESLKDLFPNLTVIRGSRLFFNYALVIFEMVHLKELGLYNLMNITRGSVRIEKNNELCYLATIDWSRILDSVEDNHIVLNKDDNEEC Motif0025_ems_3hC_854_0001_0001_0001_0001
DEFKLYFDALNALIILKKLNNEELVRKLETLVKLLEEAVMKNDEDTVKTVSKLIQEIIERLQK EVCPGMDIRNNLTRLHELENCSVIEGHLQILLMFKTRPEDFRDLSFPKLIMITDYLLLFRVYGLESLKDLFPNLTVIRGSRLFFNYALVIFEMVHLKELGLYNLMNITRGSVRIEKNNELCYLATIDWSRILDSVEDNHIVLNKDDNEEC Motif0345_ems_3hM_675_0001_0001
DRDEVRKELETAVKLAQEDPDNEEVQKQIEKAMKKIMKLFDDPRVAFEVAIKAMEKAFKEFH EVCPGMDIRNNLTRLHELENCSVIEGHLQILLMFKTRPEDFRDLSFPKLIMITDYLLLFRVYGLESLKDLFPNLTVIRGSRLFFNYALVIFEMVHLKELGLYNLMNITRGSVRIEKNNELCYLATIDWSRILDSVEDNHIVLNKDDNEEC Motif0026_ems_3hM_1126_0001_0002_0001
SIVELAERLMKELNDPRLMEVVFLVVMLAMELNLSPEEVERLVREVLEKAGGDPEKAKELVRRIP EVCPGMDIRNNLTRLHELENCSVIEGHLQILLMFKTRPEDFRDLSFPKLIMITDYLLLFRVYGLESLKDLFPNLTVIRGSRLFFNYALVIFEMVHLKELGLYNLMNITRGSVRIEKNNELCYLATIDWSRILDSVEDNHIVLNKDDNEEC Motif0092_bcov_4helix_11972_0001_0002_0001
DDDKRKTLQDEARKVADELKSRGNPDDEKLAKLLKTLVDLVNKVPPEEQEFLLLLIAIIVEWAK EVCPGMDIRNNLTRLHELENCSVIEGHLQILLMFKTRPEDFRDLSFPKLIMITDYLLLFRVYGLESLKDLFPNLTVIRGSRLFFNYALVIFEMVHLKELGLYNLMNITRGSVRIEKNNELCYLATIDWSRILDSVEDNHIVLNKDDNEEC ems_3hC_1794_0001_000000027_0001
SEELVEEILELLKRNEEEAKKLVREILERLGQADPEAIEESLRELEELLKRDPERVRLTVELAIS EVCPGMDIRNNLTRLHELENCSVIEGHLQILLMFKTRPEDFRDLSFPKLIMITDYLLLFRVYGLESLKDLFPNLTVIRGSRLFFNYALVIFEMVHLKELGLYNLMNITRGSVRIEKNNELCYLATIDWSRILDSVEDNHIVLNKDDNEEC rif_7e822e4b2f5c6e91b8c4937b4056a1d1_0001_000000015_0001_0001
SLMDKAMELFLSAVFLVLNASSEEEKKRILDTAVSELNKIPDPTAQKMSEELERVWRFLS EVCPGMDIRNNLTRLHELENCSVIEGHLQILLMFKTRPEDFRDLSFPKLIMITDYLLLFRVYGLESLKDLFPNLTVIRGSRLFFNYALVIFEMVHLKELGLYNLMNITRGSVRIEKNNELCYLATIDWSRILDSVEDNHIVLNKDDNEEC Motif0175_ems_3hC_1028_0001_0001
SELEKIIQKLKEELSRKGDTDSDVFEKDGTVIVVFAGNTDEARHEAKAVEDFARRLGLKVIVDVG EVCPGMDIRNNLTRLHELENCSVIEGHLQILLMFKTRPEDFRDLSFPKLIMITDYLLLFRVYGLESLKDLFPNLTVIRGSRLFFNYALVIFEMVHLKELGLYNLMNITRGSVRIEKNNELCYLATIDWSRILDSVEDNHIVLNKDDNEEC rif_HEEHE_2047_000000015_0001
GEHEFTFRNVKGNDERAHEIAERLAEHMLKKAKEHAKRRGLEAHVDVEIVTHNGKLTFVVRVEIE EVCPGMDIRNNLTRLHELENCSVIEGHLQILLMFKTRPEDFRDLSFPKLIMITDYLLLFRVYGLESLKDLFPNLTVIRGSRLFFNYALVIFEMVHLKELGLYNLMNITRGSVRIEKNNELCYLATIDWSRILDSVEDNHIVLNKDDNEEC pol_EHEE_hb1_409_000000012_0001_0001
NKEHLKKLVERVINGDEEAEEELRLYEEFLKQFDKELVERVERLLRELKRTKDPRLLEEIAELLA EVCPGMDIRNNLTRLHELENCSVIEGHLQILLMFKTRPEDFRDLSFPKLIMITDYLLLFRVYGLESLKDLFPNLTVIRGSRLFFNYALVIFEMVHLKELGLYNLMNITRGSVRIEKNNELCYLATIDWSRILDSVEDNHIVLNKDDNEEC pol_3521688d756dc28af484cdcab1d5296c_0001_1_000000010_0001
KEWRDFLRWFVEMVLKMAQKNPEYEEMARDAIKSVQDIARKVNDPEAEEVATRAQRILEEYM EVCPGMDIRNNLTRLHELENCSVIEGHLQILLMFKTRPEDFRDLSFPKLIMITDYLLLFRVYGLESLKDLFPNLTVIRGSRLFFNYALVIFEMVHLKELGLYNLMNITRGSVRIEKNNELCYLATIDWSRILDSVEDNHIVLNKDDNEEC Motif0091_ems_3hM_840_0001_0001
SETLKQFLELAKKWLTKLAPDPRIQELVKKWVDSAKKKADNASDEQEQVEIVFRLLMKLLHLVV EVCPGMDIRNNLTRLHELENCSVIEGHLQILLMFKTRPEDFRDLSFPKLIMITDYLLLFRVYGLESLKDLFPNLTVIRGSRLFFNYALVIFEMVHLKELGLYNLMNITRGSVRIEKNNELCYLATIDWSRILDSVEDNHIVLNKDDNEEC Motif0224_ems_3hM_3377_0001_0001
PDEILEMIKKMVEILKRLGLISDELSKRIQKVATEAKRQQDPRLVELALKLLQEVFERMLR EVCPGMDIRNNLTRLHELENCSVIEGHLQILLMFKTRPEDFRDLSFPKLIMITDYLLLFRVYGLESLKDLFPNLTVIRGSRLFFNYALVIFEMVHLKELGLYNLMNITRGSVRIEKNNELCYLATIDWSRILDSVEDNHIVLNKDDNEEC Motif0033_ems_3hM_77_0001_0001
DLLAIEFKTDKWFARFLVEFAKGELIELDGNRVLVVARSEELFELMAEQARDRNIEFKEVKFR EVCPGMDIRNNLTRLHELENCSVIEGHLQILLMFKTRPEDFRDLSFPKLIMITDYLLLFRVYGLESLKDLFPNLTVIRGSRLFFNYALVIFEMVHLKELGLYNLMNITRGSVRIEKNNELCYLATIDWSRILDSVEDNHIVLNKDDNEEC pol_ferr_hb1_939_000000004_0001
SVEELLEELIKLVPDPEVRKELEKILKKLRRGELSPKEILRLLFELLMKLGDPLLKEINEKLLEK EVCPGMDIRNNLTRLHELENCSVIEGHLQILLMFKTRPEDFRDLSFPKLIMITDYLLLFRVYGLESLKDLFPNLTVIRGSRLFFNYALVIFEMVHLKELGLYNLMNITRGSVRIEKNNELCYLATIDWSRILDSVEDNHIVLNKDDNEEC Motif0089_bcov_4helix_09167_0001_0002_0001
DDDTMVLRAAEEVIELLKNAKDPRDAEFAKFMVEMLVDFVKDPEVRKIIQKKLKEAEEYVNKL EVCPGMDIRNNLTRLHELENCSVIEGHLQILLMFKTRPEDFRDLSFPKLIMITDYLLLFRVYGLESLKDLFPNLTVIRGSRLFFNYALVIFEMVHLKELGLYNLMNITRGSVRIEKNNELCYLATIDWSRILDSVEDNHIVLNKDDNEEC Motif0202_ems_3hC_1278_0001_0001
TEEIQKNADMMVEFVTKFAPENSEIAKKLVDTAKEIASKQNDPKALDELLKKAMEEAIKWAIH EVCPGMDIRNNLTRLHELENCSVIEGHLQILLMFKTRPEDFRDLSFPKLIMITDYLLLFRVYGLESLKDLFPNLTVIRGSRLFFNYALVIFEMVHLKELGLYNLMNITRGSVRIEKNNELCYLATIDWSRILDSVEDNHIVLNKDDNEEC Motif0022_ems_3hC_114_0001_0001_0002_0001
DEEEEKIFRVLMTIWERLEKASSNPEKLQTVYEQAKETLDRIAQTEEIQKRLRELLRIVYELAL EVCPGMDIRNNLTRLHELENCSVIEGHLQILLMFKTRPEDFRDLSFPKLIMITDYLLLFRVYGLESLKDLFPNLTVIRGSRLFFNYALVIFEMVHLKELGLYNLMNITRGSVRIEKNNELCYLATIDWSRILDSVEDNHIVLNKDDNEEC Motif0235_ems_3hM_1590_0001_0001_0001
NEEEKKKAEKLLREAFELAAQISDEHGAAKAFELVNEAWKLDIPEVAKKVYKIVKTIYERDQS EVCPGMDIRNNLTRLHELENCSVIEGHLQILLMFKTRPEDFRDLSFPKLIMITDYLLLFRVYGLESLKDLFPNLTVIRGSRLFFNYALVIFEMVHLKELGLYNLMNITRGSVRIEKNNELCYLATIDWSRILDSVEDNHIVLNKDDNEEC mot_H_3h_hb1_3426_000000002_0001_52_56_H_._ems_3hC_617_0001_0001_0001_0001
GEELTKTLKTLVKQAKKHANDPQLQTSLDELLEKADKASKNNDEELLKFALFMVQVLYEMATR EVCPGMDIRNNLTRLHELENCSVIEGHLQILLMFKTRPEDFRDLSFPKLIMITDYLLLFRVYGLESLKDLFPNLTVIRGSRLFFNYALVIFEMVHLKELGLYNLMNITRGSVRIEKNNELCYLATIDWSRILDSVEDNHIVLNKDDNEEC Motif0345_ems_3hC_535_0001_0001_0001_0001
TLLLHALELAQELNDPDIFRLVREVAHFLSHAPPEERKKLLEELVKLLEELGDPDAARLVRRLLR EVCPGMDIRNNLTRLHELENCSVIEGHLQILLMFKTRPEDFRDLSFPKLIMITDYLLLFRVYGLESLKDLFPNLTVIRGSRLFFNYALVIFEMVHLKELGLYNLMNITRGSVRIEKNNELCYLATIDWSRILDSVEDNHIVLNKDDNEEC pol_3c13bbb750b6002e68030fc07a124eca_0001_000000013_0001
DERWTITSEVKGTDEEAQRALKFAVHIAEDSVKNQAEHNNRTVRVDVKIERRGDKIRVKIDVTIR EVCPGMDIRNNLTRLHELENCSVIEGHLQILLMFKTRPEDFRDLSFPKLIMITDYLLLFRVYGLESLKDLFPNLTVIRGSRLFFNYALVIFEMVHLKELGLYNLMNITRGSVRIEKNNELCYLATIDWSRILDSVEDNHIVLNKDDNEEC mot_H_9abadfa308aada7ec3b7866b3b500928_0001_000000003_0001_61_65_H_._EHEE_hb1_6234_0001_0001_0001
DELEFLEEMVRMALELALRLGLLSPDDVKKYEEKVKELRKRGDKDEVDKIARELSERITRF EVCPGMDIRNNLTRLHELENCSVIEGHLQILLMFKTRPEDFRDLSFPKLIMITDYLLLFRVYGLESLKDLFPNLTVIRGSRLFFNYALVIFEMVHLKELGLYNLMNITRGSVRIEKNNELCYLATIDWSRILDSVEDNHIVLNKDDNEEC Motif0144_HHH_eva_0351_0001_0001_0001
SKEFELVMQLMQLVLQARRASNPEEVKKLLEKAQKLAKEANASDPTAQENLETLTKLVESYV EVCPGMDIRNNLTRLHELENCSVIEGHLQILLMFKTRPEDFRDLSFPKLIMITDYLLLFRVYGLESLKDLFPNLTVIRGSRLFFNYALVIFEMVHLKELGLYNLMNITRGSVRIEKNNELCYLATIDWSRILDSVEDNHIVLNKDDNEEC Motif0089_ems_3hC_174_0002_0001_0002_0001
DKEELFTLAMIALDIAFRIGDPTVFRLLSEAVETAMDLNNPEYLERLIKKIETEWRQRKS EVCPGMDIRNNLTRLHELENCSVIEGHLQILLMFKTRPEDFRDLSFPKLIMITDYLLLFRVYGLESLKDLFPNLTVIRGSRLFFNYALVIFEMVHLKELGLYNLMNITRGSVRIEKNNELCYLATIDWSRILDSVEDNHIVLNKDDNEEC Motif0349_ems_3hM_3658_0001_0001_0001
SIEELIREIKELLEKNDPRVFELIFELFMILLNLGDPRRHLVQEVAQLLTEGNPEEARRVLKEVE EVCPGMDIRNNLTRLHELENCSVIEGHLQILLMFKTRPEDFRDLSFPKLIMITDYLLLFRVYGLESLKDLFPNLTVIRGSRLFFNYALVIFEMVHLKELGLYNLMNITRGSVRIEKNNELCYLATIDWSRILDSVEDNHIVLNKDDNEEC Motif0168_bcov_4helix_05615_0001_0001
SELEELLEELRKLLGLPPEDLKELERLVREAAGGDPEAVKFAVRVLLFLAKHDPEEARKAIKDLP EVCPGMDIRNNLTRLHELENCSVIEGHLQILLMFKTRPEDFRDLSFPKLIMITDYLLLFRVYGLESLKDLFPNLTVIRGSRLFFNYALVIFEMVHLKELGLYNLMNITRGSVRIEKNNELCYLATIDWSRILDSVEDNHIVLNKDDNEEC rif_a26c545d9d7925bb19d0137007992eb4_0001_000000010_0001_0001
LDEKKKLEEEIRKLLRLVEEGKLSAIEAVLTVMDLLFEFIERGLISPEQAHKISEEVLRRVEKL EVCPGMDIRNNLTRLHELENCSVIEGHLQILLMFKTRPEDFRDLSFPKLIMITDYLLLFRVYGLESLKDLFPNLTVIRGSRLFFNYALVIFEMVHLKELGLYNLMNITRGSVRIEKNNELCYLATIDWSRILDSVEDNHIVLNKDDNEEC Motif0370_HHH_eva_0369_0001_0001
DAALLILRLIQRTGDPRLRELLRLLEEVARKLPPEEVERLLRVVEELLRRGVPPEEIKEVIEKLT EVCPGMDIRNNLTRLHELENCSVIEGHLQILLMFKTRPEDFRDLSFPKLIMITDYLLLFRVYGLESLKDLFPNLTVIRGSRLFFNYALVIFEMVHLKELGLYNLMNITRGSVRIEKNNELCYLATIDWSRILDSVEDNHIVLNKDDNEEC rif_af180174f75f0d4cdf41902b1094d203_0001_1_000000007_0001
SEQELKEWIEKVAEQIYRGTITDEWKKIVQKLIKIAQKLGNEFVEWFLEVLEEQIDWVKS EVCPGMDIRNNLTRLHELENCSVIEGHLQILLMFKTRPEDFRDLSFPKLIMITDYLLLFRVYGLESLKDLFPNLTVIRGSRLFFNYALVIFEMVHLKELGLYNLMNITRGSVRIEKNNELCYLATIDWSRILDSVEDNHIVLNKDDNEEC HHH_eva_0123_000000003_0001
DWEEREEHLARLEHEMARRLNLEELREELFELYLEADHALEKNDEDFLRRRMKLAEEILRKL EVCPGMDIRNNLTRLHELENCSVIEGHLQILLMFKTRPEDFRDLSFPKLIMITDYLLLFRVYGLESLKDLFPNLTVIRGSRLFFNYALVIFEMVHLKELGLYNLMNITRGSVRIEKNNELCYLATIDWSRILDSVEDNHIVLNKDDNEEC mot_H_510982ac8a7d7038d91f006f64d3e42e_0001_1_000000001_0001_38_45_H_._3h_hb1_4473_0001_0001_0001
SKEEKELKKLIEEGNPDNVLIIALFIAIRRNDPDIERLLEELAERFAKGEIPPEEALRIVEELLR EVCPGMDIRNNLTRLHELENCSVIEGHLQILLMFKTRPEDFRDLSFPKLIMITDYLLLFRVYGLESLKDLFPNLTVIRGSRLFFNYALVIFEMVHLKELGLYNLMNITRGSVRIEKNNELCYLATIDWSRILDSVEDNHIVLNKDDNEEC rif_68976a26d41b1c73654cf6f6cd61486b_0001_000000016_0001_0001
SEDEENLRELLERASRHNSNAVFVFESNGRVFILVAGDDEHARTRTKKAEELAKRLGLPVDVKQG EVCPGMDIRNNLTRLHELENCSVIEGHLQILLMFKTRPEDFRDLSFPKLIMITDYLLLFRVYGLESLKDLFPNLTVIRGSRLFFNYALVIFEMVHLKELGLYNLMNITRGSVRIEKNNELCYLATIDWSRILDSVEDNHIVLNKDDNEEC mot_H_63fac27b07724aa434c301e4e2727deb_0001_000000027_0001_38_46_H_._HEEHE_2305_0001_0001
DEKEHIRWTIKFVLDLIKNASSEEQMDRLTKFAQDFASKVPDPEARELAKKLTDIVRKLK EVCPGMDIRNNLTRLHELENCSVIEGHLQILLMFKTRPEDFRDLSFPKLIMITDYLLLFRVYGLESLKDLFPNLTVIRGSRLFFNYALVIFEMVHLKELGLYNLMNITRGSVRIEKNNELCYLATIDWSRILDSVEDNHIVLNKDDNEEC Motif0262_ems_3hC_551_0002_0001_0001_0001
TEKEKRVKKLAKDIARKLGLLTPFAKFMIEVLAEVLVRLGVDEKQATEIISRMLKELAKISS EVCPGMDIRNNLTRLHELENCSVIEGHLQILLMFKTRPEDFRDLSFPKLIMITDYLLLFRVYGLESLKDLFPNLTVIRGSRLFFNYALVIFEMVHLKELGLYNLMNITRGSVRIEKNNELCYLATIDWSRILDSVEDNHIVLNKDDNEEC Motif0345_HHH_eva_0001_0001_0001
GPREELVKRLIRLAREKGDPALTENLEAVLELLKKDPELAVRMLEFLLLFFGDPELKKVLELLQK EVCPGMDIRNNLTRLHELENCSVIEGHLQILLMFKTRPEDFRDLSFPKLIMITDYLLLFRVYGLESLKDLFPNLTVIRGSRLFFNYALVIFEMVHLKELGLYNLMNITRGSVRIEKNNELCYLATIDWSRILDSVEDNHIVLNKDDNEEC Motif0275_bcov_4helix_00766_0001_0001
DETKKLVTEAEKLVKLAKKVPDPRIQEAAEQLEKLLKEATKKNNTMLITMIWDFAKFVVERG EVCPGMDIRNNLTRLHELENCSVIEGHLQILLMFKTRPEDFRDLSFPKLIMITDYLLLFRVYGLESLKDLFPNLTVIRGSRLFFNYALVIFEMVHLKELGLYNLMNITRGSVRIEKNNELCYLATIDWSRILDSVEDNHIVLNKDDNEEC Motif0130_ems_3hM_1251_0001_0001
DEAQKQAKELSEKIKEAVKNNDHDKVFKLIFNILRLAMEWNNPEVNKFAKTLTSYAQSVL EVCPGMDIRNNLTRLHELENCSVIEGHLQILLMFKTRPEDFRDLSFPKLIMITDYLLLFRVYGLESLKDLFPNLTVIRGSRLFFNYALVIFEMVHLKELGLYNLMNITRGSVRIEKNNELCYLATIDWSRILDSVEDNHIVLNKDDNEEC Motif0089_ems_3hC_749_0001_0001_0001
DEEHRRFSEETVRKYAEEAKHARSEEELERILRVARFAAEVIKSEETRELVKRLAEEVRRIWR EVCPGMDIRNNLTRLHELENCSVIEGHLQILLMFKTRPEDFRDLSFPKLIMITDYLLLFRVYGLESLKDLFPNLTVIRGSRLFFNYALVIFEMVHLKELGLYNLMNITRGSVRIEKNNELCYLATIDWSRILDSVEDNHIVLNKDDNEEC rif_3h_hb1_454_000000026_0001
DDSTVMRRVTKALQEGDADKAEKILREAHKKGEISPDAIRFLEDFIKRAKS EVCPGMDIRNNLTRLHELENCSVIEGHLQILLMFKTRPEDFRDLSFPKLIMITDYLLLFRVYGLESLKDLFPNLTVIRGSRLFFNYALVIFEMVHLKELGLYNLMNITRGSVRIEKNNELCYLATIDWSRILDSVEDNHIVLNKDDNEEC Motif0130_p1-14H-GBL-14H-GABBL-15H_0148_0001_0001_0001_0001_0001
PEDKDKEVKMLVTIIITIAKHGDPRKAKTSVEFIKWMADVLNDEYLKKVVKLAETILKKIES EVCPGMDIRNNLTRLHELENCSVIEGHLQILLMFKTRPEDFRDLSFPKLIMITDYLLLFRVYGLESLKDLFPNLTVIRGSRLFFNYALVIFEMVHLKELGLYNLMNITRGSVRIEKNNELCYLATIDWSRILDSVEDNHIVLNKDDNEEC Motif0025_ems_3hM_1512_0001_0002_0001
SSDDALKIFKKALTKLKRRGVSTEEAKKELTEVAKKIKKLGRLDPHDVEMLLWFAKIYIEVLE EVCPGMDIRNNLTRLHELENCSVIEGHLQILLMFKTRPEDFRDLSFPKLIMITDYLLLFRVYGLESLKDLFPNLTVIRGSRLFFNYALVIFEMVHLKELGLYNLMNITRGSVRIEKNNELCYLATIDWSRILDSVEDNHIVLNKDDNEEC Motif0012_HHH_eva_0052_0001_0001_0001
DEEERRKISERLKVDPEVAEILLRVKKELERKVDPDEVDRILVELISKLLKVDPEEAFELLILLI EVCPGMDIRNNLTRLHELENCSVIEGHLQILLMFKTRPEDFRDLSFPKLIMITDYLLLFRVYGLESLKDLFPNLTVIRGSRLFFNYALVIFEMVHLKELGLYNLMNITRGSVRIEKNNELCYLATIDWSRILDSVEDNHIVLNKDDNEEC Motif0191_bcov_4helix_00743_0001_0001_0001
PIEELIELIKKVDEELARRVEEAVKKAREKGKISPEDLAFIVFFILMAIQRGNPEVVETLLRDLE EVCPGMDIRNNLTRLHELENCSVIEGHLQILLMFKTRPEDFRDLSFPKLIMITDYLLLFRVYGLESLKDLFPNLTVIRGSRLFFNYALVIFEMVHLKELGLYNLMNITRGSVRIEKNNELCYLATIDWSRILDSVEDNHIVLNKDDNEEC Motif0290_bcov_4helix_02447_0001_0001
SELYTVIVFVKGDDEKAKKLKKKFDTDTKKIEDDAKKKGAQSIEINVAYHRQDNVISFTVTVHVG EVCPGMDIRNNLTRLHELENCSVIEGHLQILLMFKTRPEDFRDLSFPKLIMITDYLLLFRVYGLESLKDLFPNLTVIRGSRLFFNYALVIFEMVHLKELGLYNLMNITRGSVRIEKNNELCYLATIDWSRILDSVEDNHIVLNKDDNEEC rif_EHEE_07314_000000029_0001
TERREEHITLEGESEEEAERSYEFLKQHLEHEVEELEHRGREARFEVRLKIRNGTAHIEVRIEVR EVCPGMDIRNNLTRLHELENCSVIEGHLQILLMFKTRPEDFRDLSFPKLIMITDYLLLFRVYGLESLKDLFPNLTVIRGSRLFFNYALVIFEMVHLKELGLYNLMNITRGSVRIEKNNELCYLATIDWSRILDSVEDNHIVLNKDDNEEC mot_H_EHEE_hb1_1689_000000015_0001_15_23_H_._EHEE_hb1_5986_0001_0001_0001
DHSIRIEVEAQTSDEELIRRLESRASEEALEHHWRADRRGLDVKLETRRDTRGTTVHFEVRTRVT EVCPGMDIRNNLTRLHELENCSVIEGHLQILLMFKTRPEDFRDLSFPKLIMITDYLLLFRVYGLESLKDLFPNLTVIRGSRLFFNYALVIFEMVHLKELGLYNLMNITRGSVRIEKNNELCYLATIDWSRILDSVEDNHIVLNKDDNEEC mot_H_EHEE_05507_000000022_0001_22_30_H_._EHEE_hb1_1036_0001_0001_0001
DFQRSLRLALEVIRLALKLNTEEAEELQRAAHHLLRLSAESDKEEENKKLLELLEHLVRRARG EVCPGMDIRNNLTRLHELENCSVIEGHLQILLMFKTRPEDFRDLSFPKLIMITDYLLLFRVYGLESLKDLFPNLTVIRGSRLFFNYALVIFEMVHLKELGLYNLMNITRGSVRIEKNNELCYLATIDWSRILDSVEDNHIVLNKDDNEEC mot_H_0707a94f946108db4b5d08f2c037dd90_0001_1_000000024_0001_39_47_H_._3h_hb1_4464_0001_0001
TIEIRSSYHRDGFDEEDEKRLTEQARRMARLVERLARELGDDVRVENEVHRDGERYRNEIKVHIR EVCPGMDIRNNLTRLHELENCSVIEGHLQILLMFKTRPEDFRDLSFPKLIMITDYLLLFRVYGLESLKDLFPNLTVIRGSRLFFNYALVIFEMVHLKELGLYNLMNITRGSVRIEKNNELCYLATIDWSRILDSVEDNHIVLNKDDNEEC mot_H_4464a77df5c884d23cb0552da1799058_0001_1_000000014_0001_40_48_H_._EHEE_hb1_6585_0001_0001
DEVEKLVRTVLKLVKEVVRSGNPNSEKAFRLLILLFELLQKATSKEEQKKAARTIEELVRKG EVCPGMDIRNNLTRLHELENCSVIEGHLQILLMFKTRPEDFRDLSFPKLIMITDYLLLFRVYGLESLKDLFPNLTVIRGSRLFFNYALVIFEMVHLKELGLYNLMNITRGSVRIEKNNELCYLATIDWSRILDSVEDNHIVLNKDDNEEC Motif0234_ems_3hM_3294_0001_0001_0001
SEKLIEDIARLVVTAVMEGVISTHEAMEIMFRLSEAWRRGLTEEVKKIKKEVKKLIKKARKS EVCPGMDIRNNLTRLHELENCSVIEGHLQILLMFKTRPEDFRDLSFPKLIMITDYLLLFRVYGLESLKDLFPNLTVIRGSRLFFNYALVIFEMVHLKELGLYNLMNITRGSVRIEKNNELCYLATIDWSRILDSVEDNHIVLNKDDNEEC HHH_eva_0000_000000012_0001
DYEELITWFQLALSVVKKVQDPSAEELLERIQQIFNELHSKYDHDEAVQYFSKLAERLIREFG EVCPGMDIRNNLTRLHELENCSVIEGHLQILLMFKTRPEDFRDLSFPKLIMITDYLLLFRVYGLESLKDLFPNLTVIRGSRLFFNYALVIFEMVHLKELGLYNLMNITRGSVRIEKNNELCYLATIDWSRILDSVEDNHIVLNKDDNEEC Motif0234_ems_3hM_1955_0001_0002_0001
DDKEKAQKLLELARKVANKLQDEFKSWFLKVLADMLEWVIKIDDPEIAKELIKSVRELVEKS EVCPGMDIRNNLTRLHELENCSVIEGHLQILLMFKTRPEDFRDLSFPKLIMITDYLLLFRVYGLESLKDLFPNLTVIRGSRLFFNYALVIFEMVHLKELGLYNLMNITRGSVRIEKNNELCYLATIDWSRILDSVEDNHIVLNKDDNEEC ems_3hM_3205_000000025_0001
DAHEALRHLARILEFAEEQNDEELYRLAHEVARKEFRALIEGDEEKIKEAIRDAEELLKQR EVCPGMDIRNNLTRLHELENCSVIEGHLQILLMFKTRPEDFRDLSFPKLIMITDYLLLFRVYGLESLKDLFPNLTVIRGSRLFFNYALVIFEMVHLKELGLYNLMNITRGSVRIEKNNELCYLATIDWSRILDSVEDNHIVLNKDDNEEC mot_H_05461d58a9470785ba51467641569673_0001_1_000000007_0001_42_48_H_._3h_hb1_4130_0001_0001
EEIERELRELLKKIHKEGDEFREWFVKVLIEFVKSGVSPELKKRLLEIVKRLV EVCPGMDIRNNLTRLHELENCSVIEGHLQILLMFKTRPEDFRDLSFPKLIMITDYLLLFRVYGLESLKDLFPNLTVIRGSRLFFNYALVIFEMVHLKELGLYNLMNITRGSVRIEKNNELCYLATIDWSRILDSVEDNHIVLNKDDNEEC HHH_eva_0773_000000026_0001
DLIELAFEVLMQLLNVIFVVPDPTAQSLAKTLSKLLRDAAEKGDKDKIREVASKARTVIKKALS EVCPGMDIRNNLTRLHELENCSVIEGHLQILLMFKTRPEDFRDLSFPKLIMITDYLLLFRVYGLESLKDLFPNLTVIRGSRLFFNYALVIFEMVHLKELGLYNLMNITRGSVRIEKNNELCYLATIDWSRILDSVEDNHIVLNKDDNEEC Motif0089_ems_3hC_1204_0001_0001_0001_0001
DIADESLRLARELLEWARRKNDEHAESAAEALIRLQEDAIKRNDERESRFIAYLIEDIVKRAVE EVCPGMDIRNNLTRLHELENCSVIEGHLQILLMFKTRPEDFRDLSFPKLIMITDYLLLFRVYGLESLKDLFPNLTVIRGSRLFFNYALVIFEMVHLKELGLYNLMNITRGSVRIEKNNELCYLATIDWSRILDSVEDNHIVLNKDDNEEC mot_H_510982ac8a7d7038d91f006f64d3e42e_0001_1_000000001_0001_38_45_H_._3h_hb1_1857_0001_0001_0001
PEEEAKEFAKELGDPDLERALRILEELLRKDPNDVEARIALHMLILAVRLGDPEALKKFAKAIVK EVCPGMDIRNNLTRLHELENCSVIEGHLQILLMFKTRPEDFRDLSFPKLIMITDYLLLFRVYGLESLKDLFPNLTVIRGSRLFFNYALVIFEMVHLKELGLYNLMNITRGSVRIEKNNELCYLATIDWSRILDSVEDNHIVLNKDDNEEC rif_49469fcb01e68df237a8336044d9c6d5_0001_1_000000023_0001
DNSREYSVRVNAHNKRDIEFARAIAELYSKALRHKAEELGLENHSEIHLRIDGDKAEVRVHNEVR EVCPGMDIRNNLTRLHELENCSVIEGHLQILLMFKTRPEDFRDLSFPKLIMITDYLLLFRVYGLESLKDLFPNLTVIRGSRLFFNYALVIFEMVHLKELGLYNLMNITRGSVRIEKNNELCYLATIDWSRILDSVEDNHIVLNKDDNEEC mot_H_ems_3hM_3146_000000018_0001_28_32_H_._EHEE_hb1_4586_0001_0001
GPEEVERLLRELIPDPEVVKTLLFAIAALLRSGVPPEEIEKYIERLLRELGVPPEEIKRIRELLR EVCPGMDIRNNLTRLHELENCSVIEGHLQILLMFKTRPEDFRDLSFPKLIMITDYLLLFRVYGLESLKDLFPNLTVIRGSRLFFNYALVIFEMVHLKELGLYNLMNITRGSVRIEKNNELCYLATIDWSRILDSVEDNHIVLNKDDNEEC rif_af242eddf068e93280bf950b3be24723_0001_1_000000019_0001_0001
SLREKLKELEEILKDDPMIRMAVKLLREAVERGDPTLYKMLVKFIRDVLSRIDPRIVRLFEEILR EVCPGMDIRNNLTRLHELENCSVIEGHLQILLMFKTRPEDFRDLSFPKLIMITDYLLLFRVYGLESLKDLFPNLTVIRGSRLFFNYALVIFEMVHLKELGLYNLMNITRGSVRIEKNNELCYLATIDWSRILDSVEDNHIVLNKDDNEEC Motif0275_bcov_4helix_04380_0001_0001
DEEWEKLVREAIKLLHEAEKRNDEELQRHAIRLAAKIAQDANIEELFQLVLRLLIESVRKANG EVCPGMDIRNNLTRLHELENCSVIEGHLQILLMFKTRPEDFRDLSFPKLIMITDYLLLFRVYGLESLKDLFPNLTVIRGSRLFFNYALVIFEMVHLKELGLYNLMNITRGSVRIEKNNELCYLATIDWSRILDSVEDNHIVLNKDDNEEC rif_3h_hb1_4808_000000027_0001
SEEDKLRKLEEDAKKSLEKLLTDEELTRMLKKIIETLVRIIKNADPTDQEFAKMLIKMIVENAS EVCPGMDIRNNLTRLHELENCSVIEGHLQILLMFKTRPEDFRDLSFPKLIMITDYLLLFRVYGLESLKDLFPNLTVIRGSRLFFNYALVIFEMVHLKELGLYNLMNITRGSVRIEKNNELCYLATIDWSRILDSVEDNHIVLNKDDNEEC Motif0223_ems_3hM_1058_0001_0005_0001
DIEERAKFVVRVIAFNAGVPSFSVSVSNGRVTVNLDGDTDSVRKAKELLEEAAKLLRLDLKVTIR EVCPGMDIRNNLTRLHELENCSVIEGHLQILLMFKTRPEDFRDLSFPKLIMITDYLLLFRVYGLESLKDLFPNLTVIRGSRLFFNYALVIFEMVHLKELGLYNLMNITRGSVRIEKNNELCYLATIDWSRILDSVEDNHIVLNKDDNEEC rif_HEEHE_1904_000000015_0001
SEEERIKELLERVLGDPEWAKTFLEDLKRALERGDPEALRFLLELVEHEAGDPELVREIEELLRK EVCPGMDIRNNLTRLHELENCSVIEGHLQILLMFKTRPEDFRDLSFPKLIMITDYLLLFRVYGLESLKDLFPNLTVIRGSRLFFNYALVIFEMVHLKELGLYNLMNITRGSVRIEKNNELCYLATIDWSRILDSVEDNHIVLNKDDNEEC pol_ba331c31f8cf4d78f2522bd85eb1dda3_0001_000000005_0001_0001
SDRFTVRNSDDGADEQAKRDAERSAEFVRHLAEDHAKELGLEARVRVSIDVRNGNLHIEVQVHIE EVCPGMDIRNNLTRLHELENCSVIEGHLQILLMFKTRPEDFRDLSFPKLIMITDYLLLFRVYGLESLKDLFPNLTVIRGSRLFFNYALVIFEMVHLKELGLYNLMNITRGSVRIEKNNELCYLATIDWSRILDSVEDNHIVLNKDDNEEC mot_H_64576c0f577f974ad45c630699acf6e8_0001_1_000000023_0001_41_49_H_._EHEE_hb1_2857_0001_0001
DYEELYKKAQKLIKKAKSLPNPEAQKVAKDLERLLRTASNVPDETTAKTLIELVWFAVAIVLG EVCPGMDIRNNLTRLHELENCSVIEGHLQILLMFKTRPEDFRDLSFPKLIMITDYLLLFRVYGLESLKDLFPNLTVIRGSRLFFNYALVIFEMVHLKELGLYNLMNITRGSVRIEKNNELCYLATIDWSRILDSVEDNHIVLNKDDNEEC Motif0191_ems_3hC_123_0002_0001_0001
SEALDKAFRLIMKLVQLVFNGKLDEKKAKDLIRKLQEAAEKGDEKTLKKLIKSIEKDIKKES EVCPGMDIRNNLTRLHELENCSVIEGHLQILLMFKTRPEDFRDLSFPKLIMITDYLLLFRVYGLESLKDLFPNLTVIRGSRLFFNYALVIFEMVHLKELGLYNLMNITRGSVRIEKNNELCYLATIDWSRILDSVEDNHIVLNKDDNEEC Motif0290_HHH_eva_0058_0001_0001_0001
DEETRKIIQLVSEYAIKVGDPEVIKHIFTLVMLLMNALAKNDEDKIRHVKSLLKDIADKAS EVCPGMDIRNNLTRLHELENCSVIEGHLQILLMFKTRPEDFRDLSFPKLIMITDYLLLFRVYGLESLKDLFPNLTVIRGSRLFFNYALVIFEMVHLKELGLYNLMNITRGSVRIEKNNELCYLATIDWSRILDSVEDNHIVLNKDDNEEC Motif0168_ems_3hM_1761_0001_0001
PEFAERVVKDLLRQIKEYGNLDDSQINQFKKILEEAHREASKHYSETEALFIVSMVAMNLIFKS EVCPGMDIRNNLTRLHELENCSVIEGHLQILLMFKTRPEDFRDLSFPKLIMITDYLLLFRVYGLESLKDLFPNLTVIRGSRLFFNYALVIFEMVHLKELGLYNLMNITRGSVRIEKNNELCYLATIDWSRILDSVEDNHIVLNKDDNEEC Motif0089_ems_3hM_1016_0001_0001_0001
SEVEKLIEEIRKKDPRVAFIAFLLLVAVKSGNPETAEHVLREARKVLKDPELIELLERVVRLARK EVCPGMDIRNNLTRLHELENCSVIEGHLQILLMFKTRPEDFRDLSFPKLIMITDYLLLFRVYGLESLKDLFPNLTVIRGSRLFFNYALVIFEMVHLKELGLYNLMNITRGSVRIEKNNELCYLATIDWSRILDSVEDNHIVLNKDDNEEC Motif0012_bcov_4helix_11580_0001_0001_0001
SEEEYKKKIKELLRRGDAFEAFFLALNALMRLGDPRFEEILRIIHELDQRGISPEEIVEILERLE EVCPGMDIRNNLTRLHELENCSVIEGHLQILLMFKTRPEDFRDLSFPKLIMITDYLLLFRVYGLESLKDLFPNLTVIRGSRLFFNYALVIFEMVHLKELGLYNLMNITRGSVRIEKNNELCYLATIDWSRILDSVEDNHIVLNKDDNEEC Motif0168_bcov_4helix_10760_0001_0001
DDQTKKIRDIVETLKEIKKNAEDPQVQKVVEDISKEVQKALNLEDKDKAELDADFLLKLAQLM EVCPGMDIRNNLTRLHELENCSVIEGHLQILLMFKTRPEDFRDLSFPKLIMITDYLLLFRVYGLESLKDLFPNLTVIRGSRLFFNYALVIFEMVHLKELGLYNLMNITRGSVRIEKNNELCYLATIDWSRILDSVEDNHIVLNKDDNEEC Motif0089_ems_3hC_337_0001_0003_0001
SSEFVVEMARMFAEWAKELGLLDPKELESIVRLIETLAKRGVDPREILKILETIIDRAEEKNK EVCPGMDIRNNLTRLHELENCSVIEGHLQILLMFKTRPEDFRDLSFPKLIMITDYLLLFRVYGLESLKDLFPNLTVIRGSRLFFNYALVIFEMVHLKELGLYNLMNITRGSVRIEKNNELCYLATIDWSRILDSVEDNHIVLNKDDNEEC Motif0202_HHH_eva_0043_0001_0001
DEEERLEKLLRELGVPPQVILLAALILKALLEGDPEDVRKALEALEEELGDPELVRIVEELLRET EVCPGMDIRNNLTRLHELENCSVIEGHLQILLMFKTRPEDFRDLSFPKLIMITDYLLLFRVYGLESLKDLFPNLTVIRGSRLFFNYALVIFEMVHLKELGLYNLMNITRGSVRIEKNNELCYLATIDWSRILDSVEDNHIVLNKDDNEEC rif_394536d447f59809201eb8d529348fe4_0001_000000009_0001_0001
DRERTRIRFYLRILKRLLEHASQEEERKIIEEAIRIVEEALKEGDSEKAQRAFEKALKFFRKRD EVCPGMDIRNNLTRLHELENCSVIEGHLQILLMFKTRPEDFRDLSFPKLIMITDYLLLFRVYGLESLKDLFPNLTVIRGSRLFFNYALVIFEMVHLKELGLYNLMNITRGSVRIEKNNELCYLATIDWSRILDSVEDNHIVLNKDDNEEC mot_H_e44746bd77c29a3da479eb4facefec76_0001_1_000000004_0001_21_30_H_._3h_hb1_6799_0001_0001
DEEEELSHEIEESAKEAGVPSVTVRVSNGKLKVTVDGDTEAAREISEQVHLLLKFLGRDVKYQIN EVCPGMDIRNNLTRLHELENCSVIEGHLQILLMFKTRPEDFRDLSFPKLIMITDYLLLFRVYGLESLKDLFPNLTVIRGSRLFFNYALVIFEMVHLKELGLYNLMNITRGSVRIEKNNELCYLATIDWSRILDSVEDNHIVLNKDDNEEC pol_HEEHE_2252_000000014_0001
DLEKEVTKLLKTAQSFAETYNNPDAEFVYVMLKMTFEAAKFYNTTELSEDAVKVARELLSKIS EVCPGMDIRNNLTRLHELENCSVIEGHLQILLMFKTRPEDFRDLSFPKLIMITDYLLLFRVYGLESLKDLFPNLTVIRGSRLFFNYALVIFEMVHLKELGLYNLMNITRGSVRIEKNNELCYLATIDWSRILDSVEDNHIVLNKDDNEEC Motif0168_ems_3hC_248_0001_0001_0001
TDQELFRLIMRLVREGNPEQARLLREVARLLAEGDPEEARRLLEEILKRFGDPRVEELLELVERR EVCPGMDIRNNLTRLHELENCSVIEGHLQILLMFKTRPEDFRDLSFPKLIMITDYLLLFRVYGLESLKDLFPNLTVIRGSRLFFNYALVIFEMVHLKELGLYNLMNITRGSVRIEKNNELCYLATIDWSRILDSVEDNHIVLNKDDNEEC rif_3dd0c52de8bbd4f4002b597f58df57b7_0001_000000023_0001
SEEVERRVKKLIEKAKEAVKKNDVKKVWDVAEILAKLLDQAQTEEERRIVETAAKIVFSLLN EVCPGMDIRNNLTRLHELENCSVIEGHLQILLMFKTRPEDFRDLSFPKLIMITDYLLLFRVYGLESLKDLFPNLTVIRGSRLFFNYALVIFEMVHLKELGLYNLMNITRGSVRIEKNNELCYLATIDWSRILDSVEDNHIVLNKDDNEEC ems_3hM_1324_000000039_0001
PPNEKIDKLIELIKKAVKNDDPDTVKTLVTLARKLAKKYSSDPTNQEFVTFMLDLTVEAAKI EVCPGMDIRNNLTRLHELENCSVIEGHLQILLMFKTRPEDFRDLSFPKLIMITDYLLLFRVYGLESLKDLFPNLTVIRGSRLFFNYALVIFEMVHLKELGLYNLMNITRGSVRIEKNNELCYLATIDWSRILDSVEDNHIVLNKDDNEEC Motif0348_ems_3hM_3046_0001_0002_0001
DLEEELKMISKIIKHAYKDPRFKLLYEMAKDFLEEIKKMANKSENPEWQRSAELADKILKSVG EVCPGMDIRNNLTRLHELENCSVIEGHLQILLMFKTRPEDFRDLSFPKLIMITDYLLLFRVYGLESLKDLFPNLTVIRGSRLFFNYALVIFEMVHLKELGLYNLMNITRGSVRIEKNNELCYLATIDWSRILDSVEDNHIVLNKDDNEEC Motif0130_ems_3hM_993_0001_0001
DINTEYRYTTRGTDEESEETRTQFLIEVAERAAELAKRLGLKLEVRVTVRTDGDTIHVRIHVRIT EVCPGMDIRNNLTRLHELENCSVIEGHLQILLMFKTRPEDFRDLSFPKLIMITDYLLLFRVYGLESLKDLFPNLTVIRGSRLFFNYALVIFEMVHLKELGLYNLMNITRGSVRIEKNNELCYLATIDWSRILDSVEDNHIVLNKDDNEEC mot_H_24da036ec9cfd9ff36cc02b266469925_0001_1_000000011_0001_18_26_H_._EHEE_hb1_4098_0001_0001_0001
RPEELEKKFRELLKWITKYGDERLREFLRQHFEHLKREGDEEQLEESVRDVERLVRRLM EVCPGMDIRNNLTRLHELENCSVIEGHLQILLMFKTRPEDFRDLSFPKLIMITDYLLLFRVYGLESLKDLFPNLTVIRGSRLFFNYALVIFEMVHLKELGLYNLMNITRGSVRIEKNNELCYLATIDWSRILDSVEDNHIVLNKDDNEEC mot_H_EHEE_hb1_1689_000000015_0001_15_23_H_._HHH_eva_0309_0001_0002_0001
SEREELLKIAKELFNDDELVKRLREILKKIDERAIKHFLKLTRELNDEEQFRTDVEVVLALF EVCPGMDIRNNLTRLHELENCSVIEGHLQILLMFKTRPEDFRDLSFPKLIMITDYLLLFRVYGLESLKDLFPNLTVIRGSRLFFNYALVIFEMVHLKELGLYNLMNITRGSVRIEKNNELCYLATIDWSRILDSVEDNHIVLNKDDNEEC mot_H_68dd360596209197ff9111cfd8ad1293_0001_1_000000027_0001_19_28_H_._4h_hb1_1596_0001_0001
DEYEENAKFLSFFAEMVARNPDFSEVAKELIKMLKDLADQVPDPTISKRIKSLAKKVEDIL EVCPGMDIRNNLTRLHELENCSVIEGHLQILLMFKTRPEDFRDLSFPKLIMITDYLLLFRVYGLESLKDLFPNLTVIRGSRLFFNYALVIFEMVHLKELGLYNLMNITRGSVRIEKNNELCYLATIDWSRILDSVEDNHIVLNKDDNEEC Motif0092_ems_3hC_1275_0001_0001_0001
DIVEKVHKLAREAFEVADEQNDEELADREIELYWAAAHAKQNNDEETLDKIRKIVETLYKRVV EVCPGMDIRNNLTRLHELENCSVIEGHLQILLMFKTRPEDFRDLSFPKLIMITDYLLLFRVYGLESLKDLFPNLTVIRGSRLFFNYALVIFEMVHLKELGLYNLMNITRGSVRIEKNNELCYLATIDWSRILDSVEDNHIVLNKDDNEEC mot_H_7c7040cacadad1ff49364c86f3d36d94_0001_1_000000020_0001_17_22_H_._ems_3hM_2587_0001_0001_0001
HLEDIQHHLARILFRILFELKDEELQKEAQRALEISHRLEEEAKTEEQLKESVKISRELINRF EVCPGMDIRNNLTRLHELENCSVIEGHLQILLMFKTRPEDFRDLSFPKLIMITDYLLLFRVYGLESLKDLFPNLTVIRGSRLFFNYALVIFEMVHLKELGLYNLMNITRGSVRIEKNNELCYLATIDWSRILDSVEDNHIVLNKDDNEEC pol_3h_hb1_5030_000000004_0001
DFAELVVRLAKELGLLSPEHLRFLKKVLEFAEHRGNLEEFVRSLIEFLEKAGNPEVARLLREVLK EVCPGMDIRNNLTRLHELENCSVIEGHLQILLMFKTRPEDFRDLSFPKLIMITDYLLLFRVYGLESLKDLFPNLTVIRGSRLFFNYALVIFEMVHLKELGLYNLMNITRGSVRIEKNNELCYLATIDWSRILDSVEDNHIVLNKDDNEEC mot_H_ems_4hC_3161_0002_000000025_0001_4_14_H_._b4c6f5f17c500cb19b718c065e23fe7c_0001_1_0001_0001
PLDEELKTAEKLAKEVRKKAQNPNQRFTAYFLIMVLKAAKHVSPEIKKHVVEKVLRILKKLLG EVCPGMDIRNNLTRLHELENCSVIEGHLQILLMFKTRPEDFRDLSFPKLIMITDYLLLFRVYGLESLKDLFPNLTVIRGSRLFFNYALVIFEMVHLKELGLYNLMNITRGSVRIEKNNELCYLATIDWSRILDSVEDNHIVLNKDDNEEC Motif0364_ems_3hM_3628_0001_0002_0001
GEELFRLAHEILREAWKLARDEHSRERQTYILMLVNKAYEDNNDDLLRDALRLAREIWEHNWR EVCPGMDIRNNLTRLHELENCSVIEGHLQILLMFKTRPEDFRDLSFPKLIMITDYLLLFRVYGLESLKDLFPNLTVIRGSRLFFNYALVIFEMVHLKELGLYNLMNITRGSVRIEKNNELCYLATIDWSRILDSVEDNHIVLNKDDNEEC mot_H_92dcd38760b9c380f26067408cbbf476_0001_000000009_0001_55_64_H_._3h_hb1_1248_0001_0001_0001
SDLEREVRRIAEELVRKLKEGKISDAEVFEELNELWKIIQEVGDDRAHKVLEEFAHRVRKIG EVCPGMDIRNNLTRLHELENCSVIEGHLQILLMFKTRPEDFRDLSFPKLIMITDYLLLFRVYGLESLKDLFPNLTVIRGSRLFFNYALVIFEMVHLKELGLYNLMNITRGSVRIEKNNELCYLATIDWSRILDSVEDNHIVLNKDDNEEC mot_H_3h_hb1_431_000000014_0001_30_34_H_._HHH_eva_0377_0001_0001_0001
SVEELAEELLKKAGIPPEDVKYTLRALRELFKKDPEALEFEVRSLVDSLGLPPEAKEILKKAAEP EVCPGMDIRNNLTRLHELENCSVIEGHLQILLMFKTRPEDFRDLSFPKLIMITDYLLLFRVYGLESLKDLFPNLTVIRGSRLFFNYALVIFEMVHLKELGLYNLMNITRGSVRIEKNNELCYLATIDWSRILDSVEDNHIVLNKDDNEEC mot_H_3h_hb1_5661_000000027_0001_29_36_H_._a5c3b78c65e7af9806e63cdae4306014_0001_0001_0001
SEERELLKILRRIPDPKESRILFLALNALLHLPPEDQEKLKRLIKEALRTKDPRLLEELEKLARK EVCPGMDIRNNLTRLHELENCSVIEGHLQILLMFKTRPEDFRDLSFPKLIMITDYLLLFRVYGLESLKDLFPNLTVIRGSRLFFNYALVIFEMVHLKELGLYNLMNITRGSVRIEKNNELCYLATIDWSRILDSVEDNHIVLNKDDNEEC rif_4348399395a47efdd0fea9ae2c960dbf_0001_1_000000027_0001
DLDEAVTLLAERFGDPRVLELAFLLMEARFRNDPELLKRLAELLEKLAEELGDPEVLKIIREVRK EVCPGMDIRNNLTRLHELENCSVIEGHLQILLMFKTRPEDFRDLSFPKLIMITDYLLLFRVYGLESLKDLFPNLTVIRGSRLFFNYALVIFEMVHLKELGLYNLMNITRGSVRIEKNNELCYLATIDWSRILDSVEDNHIVLNKDDNEEC Motif0139_bcov_4helix_07293_0001_0001
SKVERLIELLKRLGDPDLQSLAETLEKALRNNDENSLRFILEMIEMAARLLGDPEVLKLVREVLK EVCPGMDIRNNLTRLHELENCSVIEGHLQILLMFKTRPEDFRDLSFPKLIMITDYLLLFRVYGLESLKDLFPNLTVIRGSRLFFNYALVIFEMVHLKELGLYNLMNITRGSVRIEKNNELCYLATIDWSRILDSVEDNHIVLNKDDNEEC Motif0089_bcov_4helix_05172_0001_0001
DNSWTFESRVDGNSEEAHERLKAETEFQRWAARNAARELGFRVEVRIENHEHNNHLHSRVEVRVH EVCPGMDIRNNLTRLHELENCSVIEGHLQILLMFKTRPEDFRDLSFPKLIMITDYLLLFRVYGLESLKDLFPNLTVIRGSRLFFNYALVIFEMVHLKELGLYNLMNITRGSVRIEKNNELCYLATIDWSRILDSVEDNHIVLNKDDNEEC mot_H_100dc28d1f3bc2f4dd38a30b7b37f94b_0001_000000024_0001_20_30_H_._EHEE_hb1_4494_0001_0002_0001_0001
TRHSRELLRELKERGIPPEEIVKILVRLWRETGDPKYFQAVLRLIFELIKEGDPETAERVIRILN EVCPGMDIRNNLTRLHELENCSVIEGHLQILLMFKTRPEDFRDLSFPKLIMITDYLLLFRVYGLESLKDLFPNLTVIRGSRLFFNYALVIFEMVHLKELGLYNLMNITRGSVRIEKNNELCYLATIDWSRILDSVEDNHIVLNKDDNEEC mot_H_dc743011c789b89e388691475b14d0ca_0001_1_000000017_0001_6_10_H_._8900c6e022e19e65d48186aaae6d741a_0001_0001_0001
DEKHEEILRHHLEIVEEAIRNNRFEEAARFIFLSLLEAQQKNDEITWRASRKALEILHELVHR EVCPGMDIRNNLTRLHELENCSVIEGHLQILLMFKTRPEDFRDLSFPKLIMITDYLLLFRVYGLESLKDLFPNLTVIRGSRLFFNYALVIFEMVHLKELGLYNLMNITRGSVRIEKNNELCYLATIDWSRILDSVEDNHIVLNKDDNEEC mot_H_080a9464acef36d48e24939dc304350a_0001_000000009_0001_17_26_H_._3h_hb1_6153_0001_0002_0001
PIEEVLKLLKRAGDPELEHLAEVIEEAKKEDPEAAKLLAELAKELLERGVPPEEIFRILLRLQIR EVCPGMDIRNNLTRLHELENCSVIEGHLQILLMFKTRPEDFRDLSFPKLIMITDYLLLFRVYGLESLKDLFPNLTVIRGSRLFFNYALVIFEMVHLKELGLYNLMNITRGSVRIEKNNELCYLATIDWSRILDSVEDNHIVLNKDDNEEC rif_3d3fca1f9e67aca2cd7649f1603fc5bc_0001_1_000000023_0001_0001
REELEELLERLKRGEIDPQDAVFLVLLLLMELGDPLREEVKKLAEEAIERGDPELLKEAVELAVK EVCPGMDIRNNLTRLHELENCSVIEGHLQILLMFKTRPEDFRDLSFPKLIMITDYLLLFRVYGLESLKDLFPNLTVIRGSRLFFNYALVIFEMVHLKELGLYNLMNITRGSVRIEKNNELCYLATIDWSRILDSVEDNHIVLNKDDNEEC Motif0092_bcov_4helix_04397_0001_0001
PDEEAKKVLELLRKVSKEFKDDPFWRSTITELVKNIETAVRKKDEETVRFLILLAKMAADTVRE EVCPGMDIRNNLTRLHELENCSVIEGHLQILLMFKTRPEDFRDLSFPKLIMITDYLLLFRVYGLESLKDLFPNLTVIRGSRLFFNYALVIFEMVHLKELGLYNLMNITRGSVRIEKNNELCYLATIDWSRILDSVEDNHIVLNKDDNEEC ems_3hM_681_000000041_0001
DEELKELIKEALERNVSPEELAKLVLELLKKLNTPEASFLLFMLKVALEMGDKDVLEELVRDILK EVCPGMDIRNNLTRLHELENCSVIEGHLQILLMFKTRPEDFRDLSFPKLIMITDYLLLFRVYGLESLKDLFPNLTVIRGSRLFFNYALVIFEMVHLKELGLYNLMNITRGSVRIEKNNELCYLATIDWSRILDSVEDNHIVLNKDDNEEC Motif0091_bcov_4helix_02992_0001_0001
DTEEIKKDIKESLTTAFRNNDELFLRLIKLAVEMAIKSAPSEEAKKQIEDWWKTVQKKLES EVCPGMDIRNNLTRLHELENCSVIEGHLQILLMFKTRPEDFRDLSFPKLIMITDYLLLFRVYGLESLKDLFPNLTVIRGSRLFFNYALVIFEMVHLKELGLYNLMNITRGSVRIEKNNELCYLATIDWSRILDSVEDNHIVLNKDDNEEC Motif0258_ems_3hM_2359_0001_0001
SEFTKRARELLKKLKEALKNGDEETAERIEEELLRLVFERHRDEAAEEIRQTLEEVFRLQES EVCPGMDIRNNLTRLHELENCSVIEGHLQILLMFKTRPEDFRDLSFPKLIMITDYLLLFRVYGLESLKDLFPNLTVIRGSRLFFNYALVIFEMVHLKELGLYNLMNITRGSVRIEKNNELCYLATIDWSRILDSVEDNHIVLNKDDNEEC pol_3h_hb1_4511_000000019_0001_0001
SEEEIIKKVEEKLRSALQRDDLEQLERIAEEVERLAEKYNIEYLRAAARFTRLRIEYLR EVCPGMDIRNNLTRLHELENCSVIEGHLQILLMFKTRPEDFRDLSFPKLIMITDYLLLFRVYGLESLKDLFPNLTVIRGSRLFFNYALVIFEMVHLKELGLYNLMNITRGSVRIEKNNELCYLATIDWSRILDSVEDNHIVLNKDDNEEC mot_H_ems_4hM_2275_000000008_0001_32_39_H_._3h_hb1_5672_0001_0001
TIEEKVETLLKIIEELAKKKNDPNLEFLVSMLRDFFEFAKQLNDEDNLKQLLKLVQKIAESAS EVCPGMDIRNNLTRLHELENCSVIEGHLQILLMFKTRPEDFRDLSFPKLIMITDYLLLFRVYGLESLKDLFPNLTVIRGSRLFFNYALVIFEMVHLKELGLYNLMNITRGSVRIEKNNELCYLATIDWSRILDSVEDNHIVLNKDDNEEC Motif0145_ems_3hM_2860_0001_0002_0001
KRELNKTAFKIVMKLLNLVKDDPDKLKEVKKLKEIVNKLSESNTDENIETAKRLAEEFYKRT EVCPGMDIRNNLTRLHELENCSVIEGHLQILLMFKTRPEDFRDLSFPKLIMITDYLLLFRVYGLESLKDLFPNLTVIRGSRLFFNYALVIFEMVHLKELGLYNLMNITRGSVRIEKNNELCYLATIDWSRILDSVEDNHIVLNKDDNEEC Motif0089_ems_3hM_1028_0001_0002_0001
DEQEWMEKIIDLVLTAADKKDEKTVKELLDTAKKIAEDLKSEQVKNDIRALEWFARVLIE EVCPGMDIRNNLTRLHELENCSVIEGHLQILLMFKTRPEDFRDLSFPKLIMITDYLLLFRVYGLESLKDLFPNLTVIRGSRLFFNYALVIFEMVHLKELGLYNLMNITRGSVRIEKNNELCYLATIDWSRILDSVEDNHIVLNKDDNEEC Motif0012_ems_3hM_2528_0001_0003_0001
PSEEIVSQATELAEKAFEDNNPELVEKAFTLIFQYMDALMKNDEEALKKVLTELQKVISTD EVCPGMDIRNNLTRLHELENCSVIEGHLQILLMFKTRPEDFRDLSFPKLIMITDYLLLFRVYGLESLKDLFPNLTVIRGSRLFFNYALVIFEMVHLKELGLYNLMNITRGSVRIEKNNELCYLATIDWSRILDSVEDNHIVLNKDDNEEC Motif0144_ems_3hC_347_0001_0001_0001_0001
DKEELEERLEELAKEDPREAVKLVEELAKEKNDPKVERLARELLERFERGEIPPELLLFALAIIG EVCPGMDIRNNLTRLHELENCSVIEGHLQILLMFKTRPEDFRDLSFPKLIMITDYLLLFRVYGLESLKDLFPNLTVIRGSRLFFNYALVIFEMVHLKELGLYNLMNITRGSVRIEKNNELCYLATIDWSRILDSVEDNHIVLNKDDNEEC rif_67b279f8f2a2415978d2553cc30fca6f_0001_1_000000026_0001_0001
SEEEERLLELVKKHNPHLARFLEELLELLKRGDPRAERALEFLLALARQQGDEELVRILEILLRH EVCPGMDIRNNLTRLHELENCSVIEGHLQILLMFKTRPEDFRDLSFPKLIMITDYLLLFRVYGLESLKDLFPNLTVIRGSRLFFNYALVIFEMVHLKELGLYNLMNITRGSVRIEKNNELCYLATIDWSRILDSVEDNHIVLNKDDNEEC mot_H_080a9464acef36d48e24939dc304350a_0001_000000009_0001_17_26_H_._bfde6604deb671cf50f2e488e3633bdd_0001_0001_0001
SEEEVRRLLREAVERGDPELVRRLLEELTKELGDPRLEFLLFMFENALLVDPELALRIVRDMIRL EVCPGMDIRNNLTRLHELENCSVIEGHLQILLMFKTRPEDFRDLSFPKLIMITDYLLLFRVYGLESLKDLFPNLTVIRGSRLFFNYALVIFEMVHLKELGLYNLMNITRGSVRIEKNNELCYLATIDWSRILDSVEDNHIVLNKDDNEEC Motif0144_bcov_4helix_10926_0001_0001
SEETITRLYKDAKKKAEDKKNEELKKTVKIAKDLLDTAKNVDDRMTKEFLETMAELALRDV EVCPGMDIRNNLTRLHELENCSVIEGHLQILLMFKTRPEDFRDLSFPKLIMITDYLLLFRVYGLESLKDLFPNLTVIRGSRLFFNYALVIFEMVHLKELGLYNLMNITRGSVRIEKNNELCYLATIDWSRILDSVEDNHIVLNKDDNEEC Motif0348_ems_3hM_2628_0001_0002_0001
DEAYRRATEIVRRIVELLEKITTEEERKKVREEWKRILEELKRKDEETAQHLESEFRVRLAAIEA EVCPGMDIRNNLTRLHELENCSVIEGHLQILLMFKTRPEDFRDLSFPKLIMITDYLLLFRVYGLESLKDLFPNLTVIRGSRLFFNYALVIFEMVHLKELGLYNLMNITRGSVRIEKNNELCYLATIDWSRILDSVEDNHIVLNKDDNEEC mot_H_b0faa46efe518d9b90dca207f7835423_0001_000000011_0001_36_42_H_._3h_hb1_2815_0001_0002_0001_0001
DEHIKAAAEILLYTAKQAIEERDRETAERSIRAAEELAERANSDEHREAVEELKRLLKRVA EVCPGMDIRNNLTRLHELENCSVIEGHLQILLMFKTRPEDFRDLSFPKLIMITDYLLLFRVYGLESLKDLFPNLTVIRGSRLFFNYALVIFEMVHLKELGLYNLMNITRGSVRIEKNNELCYLATIDWSRILDSVEDNHIVLNKDDNEEC mot_H_d4416e50ce8986ef13b8fe02f5b667a3_0001_1_000000012_0001_25_31_H_._3h_hb1_622_0001_0001_0001
EVHMQFDMTVDGNDDEARRIAFEFFLRLLQHANEIAKRLGLELRVRLRREHRGERIHIHVHIHIK EVCPGMDIRNNLTRLHELENCSVIEGHLQILLMFKTRPEDFRDLSFPKLIMITDYLLLFRVYGLESLKDLFPNLTVIRGSRLFFNYALVIFEMVHLKELGLYNLMNITRGSVRIEKNNELCYLATIDWSRILDSVEDNHIVLNKDDNEEC mot_H_64576c0f577f974ad45c630699acf6e8_0001_1_000000023_0001_41_49_H_._EHEE_hb1_3197_0001_0001
DELEEKIEKLLRELGVPPEEIKTVLTQLRELEHDFGDPEEALRFLIKLLRAFNPELAKALERAEP EVCPGMDIRNNLTRLHELENCSVIEGHLQILLMFKTRPEDFRDLSFPKLIMITDYLLLFRVYGLESLKDLFPNLTVIRGSRLFFNYALVIFEMVHLKELGLYNLMNITRGSVRIEKNNELCYLATIDWSRILDSVEDNHIVLNKDDNEEC rif_39c40a9c5e048afb1e3ec90dbdb3ed6d_0001_000000011_0001
SERAVEDILERLKKVSPEVRELVERFEEALENNDKELLKELLELIEELVGNPFLVMLLEMMIFLR EVCPGMDIRNNLTRLHELENCSVIEGHLQILLMFKTRPEDFRDLSFPKLIMITDYLLLFRVYGLESLKDLFPNLTVIRGSRLFFNYALVIFEMVHLKELGLYNLMNITRGSVRIEKNNELCYLATIDWSRILDSVEDNHIVLNKDDNEEC Motif0026_bcov_4helix_08767_0001_0001
DREELQELLEEALRKNDPDLLRKLLKLLTELLGDPEDVKLLIRFLVEFAGVPPEVLELAKKLLEE EVCPGMDIRNNLTRLHELENCSVIEGHLQILLMFKTRPEDFRDLSFPKLIMITDYLLLFRVYGLESLKDLFPNLTVIRGSRLFFNYALVIFEMVHLKELGLYNLMNITRGSVRIEKNNELCYLATIDWSRILDSVEDNHIVLNKDDNEEC pol_0d96cbc0a3ad00605b29f1eb56fa73c2_0001_1_000000000_0001_0001
RWEFDYTWEVDSNHEEDAEEIHRLIREIIKRSREIAKRHNLESEVRLSFEFHRGRIRYHLKDEIR EVCPGMDIRNNLTRLHELENCSVIEGHLQILLMFKTRPEDFRDLSFPKLIMITDYLLLFRVYGLESLKDLFPNLTVIRGSRLFFNYALVIFEMVHLKELGLYNLMNITRGSVRIEKNNELCYLATIDWSRILDSVEDNHIVLNKDDNEEC rif_EHEE_hb1_2785_000000003_0001
DEERRETLEHALGDPEVAKELLKILEELRRRGNPQKVAEVQFAIRVLASDGVPPEEILKVARKLR EVCPGMDIRNNLTRLHELENCSVIEGHLQILLMFKTRPEDFRDLSFPKLIMITDYLLLFRVYGLESLKDLFPNLTVIRGSRLFFNYALVIFEMVHLKELGLYNLMNITRGSVRIEKNNELCYLATIDWSRILDSVEDNHIVLNKDDNEEC mot_H_04eab577b91b8be5a51051bd3f07f835_0001_1_000000016_0001_18_28_H_._0dacc21957233f32f9877ca3c318ff79_0001_1_0001_0001
DESKKIADEVKKTAEKLIKNGNKEEAKKLLDTVNEKALKNNDKKLAKLVFTVFMEVVKLANS EVCPGMDIRNNLTRLHELENCSVIEGHLQILLMFKTRPEDFRDLSFPKLIMITDYLLLFRVYGLESLKDLFPNLTVIRGSRLFFNYALVIFEMVHLKELGLYNLMNITRGSVRIEKNNELCYLATIDWSRILDSVEDNHIVLNKDDNEEC Motif0348_ems_3hC_648_0001_0003_0001
DHRYSLTTFIDNADEDLKRAVEEVAKFAVEIAESNSKSAGLENEWEIRTKEHNGRFEVHVRTTIR EVCPGMDIRNNLTRLHELENCSVIEGHLQILLMFKTRPEDFRDLSFPKLIMITDYLLLFRVYGLESLKDLFPNLTVIRGSRLFFNYALVIFEMVHLKELGLYNLMNITRGSVRIEKNNELCYLATIDWSRILDSVEDNHIVLNKDDNEEC mot_H_c2d12a4ece4d89de23059df703788e09_0001_1_000000021_0001_61_65_H_._EHEE_hb1_247_0001_0001
SEEEELEKILRRVLKGDPEAIKLLEEILRKFAGGDPELIAKLLMELSELLQRDPREAVELLKRLK EVCPGMDIRNNLTRLHELENCSVIEGHLQILLMFKTRPEDFRDLSFPKLIMITDYLLLFRVYGLESLKDLFPNLTVIRGSRLFFNYALVIFEMVHLKELGLYNLMNITRGSVRIEKNNELCYLATIDWSRILDSVEDNHIVLNKDDNEEC rif_37367f3fcf0621991cb7e0dca136a4ad_0001_000000013_0001
DEKVFNLSLQAMHLAFDIFKDDPEKLKKFVETIVTVEQQYKDDPDSLRKIVESIWRKAQKLWS EVCPGMDIRNNLTRLHELENCSVIEGHLQILLMFKTRPEDFRDLSFPKLIMITDYLLLFRVYGLESLKDLFPNLTVIRGSRLFFNYALVIFEMVHLKELGLYNLMNITRGSVRIEKNNELCYLATIDWSRILDSVEDNHIVLNKDDNEEC Motif0025_ems_3hC_557_0001_0001_0001
DETAKKIIKRVLDIARKRGDHNVYMLVKMLLHFAESNSRNASSEEEKSRLWQMAAKLVQRLES EVCPGMDIRNNLTRLHELENCSVIEGHLQILLMFKTRPEDFRDLSFPKLIMITDYLLLFRVYGLESLKDLFPNLTVIRGSRLFFNYALVIFEMVHLKELGLYNLMNITRGSVRIEKNNELCYLATIDWSRILDSVEDNHIVLNKDDNEEC Motif0139_ems_3hC_898_0001_0001_0001
SLTEILKLAHELGDKDVLEAVSVLFELALRGEVPPEEVERLAEELIELIKRGDEERLKELAERIR EVCPGMDIRNNLTRLHELENCSVIEGHLQILLMFKTRPEDFRDLSFPKLIMITDYLLLFRVYGLESLKDLFPNLTVIRGSRLFFNYALVIFEMVHLKELGLYNLMNITRGSVRIEKNNELCYLATIDWSRILDSVEDNHIVLNKDDNEEC rif_74558de2047fdaa20c7bc9752416759f_0001_1_000000023_0001_0001
SEELIRELIELLRRLGNPELVEAAEDALHSVKLGSDPKSLLWFLLMLVEDLGDPEAEKVIRRLLK EVCPGMDIRNNLTRLHELENCSVIEGHLQILLMFKTRPEDFRDLSFPKLIMITDYLLLFRVYGLESLKDLFPNLTVIRGSRLFFNYALVIFEMVHLKELGLYNLMNITRGSVRIEKNNELCYLATIDWSRILDSVEDNHIVLNKDDNEEC Motif0129_bcov_4helix_13383_0001_0001
DERVEEIVRELKKEGDPKAEEVLELLREVKERGDEEKLLLLAMIVFALEEGDEEQVRKLEELLEK EVCPGMDIRNNLTRLHELENCSVIEGHLQILLMFKTRPEDFRDLSFPKLIMITDYLLLFRVYGLESLKDLFPNLTVIRGSRLFFNYALVIFEMVHLKELGLYNLMNITRGSVRIEKNNELCYLATIDWSRILDSVEDNHIVLNKDDNEEC pol_3a192fda1201083ca353d7c6c6b07283_0001_000000006_0001
DEEELERLLRELGIPPELIEKAKEAIREAKKRNEEEAREIIEHLEKLVEEGDPEVVRLAIRILYS EVCPGMDIRNNLTRLHELENCSVIEGHLQILLMFKTRPEDFRDLSFPKLIMITDYLLLFRVYGLESLKDLFPNLTVIRGSRLFFNYALVIFEMVHLKELGLYNLMNITRGSVRIEKNNELCYLATIDWSRILDSVEDNHIVLNKDDNEEC rif_52a91867e1c333651ab3f0c29c06a863_0001_000000006_0001_0001
DEEELEKLVREAKELVSPEVREVLELLLELLKEGDPRVVLLLIFLVFAVHSGNPELAEKMARRIK EVCPGMDIRNNLTRLHELENCSVIEGHLQILLMFKTRPEDFRDLSFPKLIMITDYLLLFRVYGLESLKDLFPNLTVIRGSRLFFNYALVIFEMVHLKELGLYNLMNITRGSVRIEKNNELCYLATIDWSRILDSVEDNHIVLNKDDNEEC Motif0177_bcov_4helix_02899_0001_0001
DEVLEFMLRVAVENNDPTAVKDAIEAILDILGDPDRVEEIVRKVLKEFGVSPEEIEELLREVREK EVCPGMDIRNNLTRLHELENCSVIEGHLQILLMFKTRPEDFRDLSFPKLIMITDYLLLFRVYGLESLKDLFPNLTVIRGSRLFFNYALVIFEMVHLKELGLYNLMNITRGSVRIEKNNELCYLATIDWSRILDSVEDNHIVLNKDDNEEC Motif0201_bcov_4helix_07875_0001_0001
DEEEELREEVKKNPEARRLLELVERAIEEGDPEKLKELAKEIQELVERGEVPPVVLQLAVALIIK EVCPGMDIRNNLTRLHELENCSVIEGHLQILLMFKTRPEDFRDLSFPKLIMITDYLLLFRVYGLESLKDLFPNLTVIRGSRLFFNYALVIFEMVHLKELGLYNLMNITRGSVRIEKNNELCYLATIDWSRILDSVEDNHIVLNKDDNEEC rif_9aabc0164a7bfa9ef017979e8f57c26e_0001_1_000000020_0001
SLDEMLRDFIESIARRLGVKHVEVDKRNGTIQITIKGTNEAAKTLKKLVQTNAKSQGIKVEVKVD EVCPGMDIRNNLTRLHELENCSVIEGHLQILLMFKTRPEDFRDLSFPKLIMITDYLLLFRVYGLESLKDLFPNLTVIRGSRLFFNYALVIFEMVHLKELGLYNLMNITRGSVRIEKNNELCYLATIDWSRILDSVEDNHIVLNKDDNEEC Motif0130_HEEHE_1347_0001_0001
DEVERVVELLKRLGDPVARELAELIEETLKRNEDLAHVAARDAEEALKKNDPELLKQRILLIKLA EVCPGMDIRNNLTRLHELENCSVIEGHLQILLMFKTRPEDFRDLSFPKLIMITDYLLLFRVYGLESLKDLFPNLTVIRGSRLFFNYALVIFEMVHLKELGLYNLMNITRGSVRIEKNNELCYLATIDWSRILDSVEDNHIVLNKDDNEEC mot_H_6792f2186577ebd01aa11eb855ed7b57_0001_000000004_0001_38_45_H_._74c733c9527f1fb998c611a197164fc9_0001_0001_0001
STDEVMRVAELLHRLSPEEVEKLLRELIKLIGDPRFVEFVLRFLLTMLERLNNPEAVELVRRLLK EVCPGMDIRNNLTRLHELENCSVIEGHLQILLMFKTRPEDFRDLSFPKLIMITDYLLLFRVYGLESLKDLFPNLTVIRGSRLFFNYALVIFEMVHLKELGLYNLMNITRGSVRIEKNNELCYLATIDWSRILDSVEDNHIVLNKDDNEEC Motif0275_bcov_4helix_13408_0001_0001
GPELRRLVEEALKEGDKDLVKELVERAIEEYLPDPQSRETAKKIVEELLKEGDLEAVVRLAKVAG EVCPGMDIRNNLTRLHELENCSVIEGHLQILLMFKTRPEDFRDLSFPKLIMITDYLLLFRVYGLESLKDLFPNLTVIRGSRLFFNYALVIFEMVHLKELGLYNLMNITRGSVRIEKNNELCYLATIDWSRILDSVEDNHIVLNKDDNEEC rif_01e2c365668ab2eaf75595d69e775162_0001_000000002_0001
GQDIARELASKAEEIVQRIAQDERQKRQVTLDVRFVLSLAQNIPNDEELEKFVKTLLTEVQKRS EVCPGMDIRNNLTRLHELENCSVIEGHLQILLMFKTRPEDFRDLSFPKLIMITDYLLLFRVYGLESLKDLFPNLTVIRGSRLFFNYALVIFEMVHLKELGLYNLMNITRGSVRIEKNNELCYLATIDWSRILDSVEDNHIVLNKDDNEEC Motif0201_ems_3hM_3013_0001_0001_0001
SREDAKKLLDKLEEAARRNDDETVTKLQQLINEIAQKENDKEVFKLSMQALDILLKIKT EVCPGMDIRNNLTRLHELENCSVIEGHLQILLMFKTRPEDFRDLSFPKLIMITDYLLLFRVYGLESLKDLFPNLTVIRGSRLFFNYALVIFEMVHLKELGLYNLMNITRGSVRIEKNNELCYLATIDWSRILDSVEDNHIVLNKDDNEEC Motif0348_ems_3hC_420_0001_0001_0004_0001
DVEESKKHIEELEKRANEVAKTRVAKILIKQIIRQAKEASERGNEEEAKEAQEALLIWVREG EVCPGMDIRNNLTRLHELENCSVIEGHLQILLMFKTRPEDFRDLSFPKLIMITDYLLLFRVYGLESLKDLFPNLTVIRGSRLFFNYALVIFEMVHLKELGLYNLMNITRGSVRIEKNNELCYLATIDWSRILDSVEDNHIVLNKDDNEEC rif_3h_hb1_3656_000000013_0001
DEIEKLLKELEEKARTPLVRELLKVLKELLKENPEDVELFLRLILEALERNNPVLLKFLLEFLRT EVCPGMDIRNNLTRLHELENCSVIEGHLQILLMFKTRPEDFRDLSFPKLIMITDYLLLFRVYGLESLKDLFPNLTVIRGSRLFFNYALVIFEMVHLKELGLYNLMNITRGSVRIEKNNELCYLATIDWSRILDSVEDNHIVLNKDDNEEC Motif0275_bcov_4helix_05889_0001_0001
DFEELARKLIEEFKDPELSFVIFFVELALESNPEDALRLLEDLVRITGDPLLKELLELLKRELER EVCPGMDIRNNLTRLHELENCSVIEGHLQILLMFKTRPEDFRDLSFPKLIMITDYLLLFRVYGLESLKDLFPNLTVIRGSRLFFNYALVIFEMVHLKELGLYNLMNITRGSVRIEKNNELCYLATIDWSRILDSVEDNHIVLNKDDNEEC Motif0129_bcov_4helix_10260_0001_0001_0001
DRFLSRLLKELLKKLQKKISNEEAQRRIKELLTRASEAADKNDRELARKLLELVLEIEHRYG EVCPGMDIRNNLTRLHELENCSVIEGHLQILLMFKTRPEDFRDLSFPKLIMITDYLLLFRVYGLESLKDLFPNLTVIRGSRLFFNYALVIFEMVHLKELGLYNLMNITRGSVRIEKNNELCYLATIDWSRILDSVEDNHIVLNKDDNEEC rif_ems_3hM_2284_000000027_0001
SVRERLEKVLKELGVPPKLITWLRALVELLLLTLPPEEVLEDIVRALRRIGDPELARIVELALRK EVCPGMDIRNNLTRLHELENCSVIEGHLQILLMFKTRPEDFRDLSFPKLIMITDYLLLFRVYGLESLKDLFPNLTVIRGSRLFFNYALVIFEMVHLKELGLYNLMNITRGSVRIEKNNELCYLATIDWSRILDSVEDNHIVLNKDDNEEC rif_8ce59726d0ea18552363c409150122cc_0001_1_000000002_0001_0001
SAEEAKRHAKELGDPRLIERTLRWSLRDAGFSPEEVERILREAKERAGGDPEKIVELVLKILEEH EVCPGMDIRNNLTRLHELENCSVIEGHLQILLMFKTRPEDFRDLSFPKLIMITDYLLLFRVYGLESLKDLFPNLTVIRGSRLFFNYALVIFEMVHLKELGLYNLMNITRGSVRIEKNNELCYLATIDWSRILDSVEDNHIVLNKDDNEEC mot_H_907c9c2080a35ec3cb577f63bd0b9bc0_0001_000000001_0001_55_62_H_._4bce490a9a2abecdc1620751370c81e3_0001_1_0001_0001_0001
SKEEEIKEILSKLLNIDPTDAEFLLWFLKVLKEVNEEMAERTLEDLLKRAGVSPEIIERLKRLLK EVCPGMDIRNNLTRLHELENCSVIEGHLQILLMFKTRPEDFRDLSFPKLIMITDYLLLFRVYGLESLKDLFPNLTVIRGSRLFFNYALVIFEMVHLKELGLYNLMNITRGSVRIEKNNELCYLATIDWSRILDSVEDNHIVLNKDDNEEC Motif0025_bcov_4helix_06332_0001_0001
SELERIIREAVERLGLSPEVKETLEFSLQIVKLAASPEEIVRLLEEAAEELGNPVAVRLLRELLK EVCPGMDIRNNLTRLHELENCSVIEGHLQILLMFKTRPEDFRDLSFPKLIMITDYLLLFRVYGLESLKDLFPNLTVIRGSRLFFNYALVIFEMVHLKELGLYNLMNITRGSVRIEKNNELCYLATIDWSRILDSVEDNHIVLNKDDNEEC Motif0225_bcov_4helix_04058_0001_0001
SEEAARLIWHLAKEAIDRNDERAFKFILELAEDIAKHFNDEHLKELIKELKEEWRQRQK EVCPGMDIRNNLTRLHELENCSVIEGHLQILLMFKTRPEDFRDLSFPKLIMITDYLLLFRVYGLESLKDLFPNLTVIRGSRLFFNYALVIFEMVHLKELGLYNLMNITRGSVRIEKNNELCYLATIDWSRILDSVEDNHIVLNKDDNEEC mot_H_64576c0f577f974ad45c630699acf6e8_0001_1_000000023_0001_41_49_H_._3h_hb1_2306_0001_0001_0001
TFEERVKEALERNDPKLVARIIFEAVMELLKRDDEKAKRVTELANELLKEGDPDKLRELARRADK EVCPGMDIRNNLTRLHELENCSVIEGHLQILLMFKTRPEDFRDLSFPKLIMITDYLLLFRVYGLESLKDLFPNLTVIRGSRLFFNYALVIFEMVHLKELGLYNLMNITRGSVRIEKNNELCYLATIDWSRILDSVEDNHIVLNKDDNEEC Motif0144_bcov_4helix_13405_0001_0001_0001
DEERIVRLLRRHAEEAIKERDEHAARALLRFMKFQAKELNIEELLRAAEKLEKLLKDYLR EVCPGMDIRNNLTRLHELENCSVIEGHLQILLMFKTRPEDFRDLSFPKLIMITDYLLLFRVYGLESLKDLFPNLTVIRGSRLFFNYALVIFEMVHLKELGLYNLMNITRGSVRIEKNNELCYLATIDWSRILDSVEDNHIVLNKDDNEEC mot_H_ems_3hM_1356_000000005_0001_56_63_H_._3h_hb1_6387_0001_0001_0001
PEESTKFRSTVFSLVMRAVLNRDSDKIQDVANKARTIARRLNDPELEKWVNTLLDWAKKLC EVCPGMDIRNNLTRLHELENCSVIEGHLQILLMFKTRPEDFRDLSFPKLIMITDYLLLFRVYGLESLKDLFPNLTVIRGSRLFFNYALVIFEMVHLKELGLYNLMNITRGSVRIEKNNELCYLATIDWSRILDSVEDNHIVLNKDDNEEC ems_3hM_3187_000000011_0001
SELEVLKWFADSLLDLLRKLDPRFEELVTKLKKEVEEAVRKYKDDPRYVTEVVHKVLTIAMQAS EVCPGMDIRNNLTRLHELENCSVIEGHLQILLMFKTRPEDFRDLSFPKLIMITDYLLLFRVYGLESLKDLFPNLTVIRGSRLFFNYALVIFEMVHLKELGLYNLMNITRGSVRIEKNNELCYLATIDWSRILDSVEDNHIVLNKDDNEEC Motif0202_ems_3hM_621_0001_0002_0001
SIEDIAKKIKTLAKRLGDEFALMFAAMVLELWQRGLLDPENAKKLADSIRKILE EVCPGMDIRNNLTRLHELENCSVIEGHLQILLMFKTRPEDFRDLSFPKLIMITDYLLLFRVYGLESLKDLFPNLTVIRGSRLFFNYALVIFEMVHLKELGLYNLMNITRGSVRIEKNNELCYLATIDWSRILDSVEDNHIVLNKDDNEEC HHH_eva_0498_000000012_0001
SEVLHLAAKVFFIAAHKGDTEVVELALEILHKWKNGEMSTDEAKKELKKLEKRAK EVCPGMDIRNNLTRLHELENCSVIEGHLQILLMFKTRPEDFRDLSFPKLIMITDYLLLFRVYGLESLKDLFPNLTVIRGSRLFFNYALVIFEMVHLKELGLYNLMNITRGSVRIEKNNELCYLATIDWSRILDSVEDNHIVLNKDDNEEC Motif0374_p1-16H-GBL-16H-GABBL-15H_0194_0001_0001_0001_0001_0001_0001
SKEVLEEVLREIGKLSPLEIKFLLFMVELLLRVGDREAVRDLLEDIAELLGISPELLEKLKRRLP EVCPGMDIRNNLTRLHELENCSVIEGHLQILLMFKTRPEDFRDLSFPKLIMITDYLLLFRVYGLESLKDLFPNLTVIRGSRLFFNYALVIFEMVHLKELGLYNLMNITRGSVRIEKNNELCYLATIDWSRILDSVEDNHIVLNKDDNEEC Motif0348_bcov_4helix_09211_0001_0001
DKREEVFTLYFILMNAAYKRDEETIRKVASRAQKLAKEIGDELVLKLIQKLFTFAQKLLS EVCPGMDIRNNLTRLHELENCSVIEGHLQILLMFKTRPEDFRDLSFPKLIMITDYLLLFRVYGLESLKDLFPNLTVIRGSRLFFNYALVIFEMVHLKELGLYNLMNITRGSVRIEKNNELCYLATIDWSRILDSVEDNHIVLNKDDNEEC Motif0089_ems_3hM_198_0001_0004_0001
DYREEAKKVLTEVEKKARENNDEIVVFAVKIFLRSVETVSKFFSEEEVSKNLKNIIDIARDQM EVCPGMDIRNNLTRLHELENCSVIEGHLQILLMFKTRPEDFRDLSFPKLIMITDYLLLFRVYGLESLKDLFPNLTVIRGSRLFFNYALVIFEMVHLKELGLYNLMNITRGSVRIEKNNELCYLATIDWSRILDSVEDNHIVLNKDDNEEC Motif0176_ems_3hM_1417_0001_0002_0001
DELVEEFKELSKEDPEEAVHFILRELLKEGDPEKERLLLRILFRVDRKGLPPEELERLLEEVLRK EVCPGMDIRNNLTRLHELENCSVIEGHLQILLMFKTRPEDFRDLSFPKLIMITDYLLLFRVYGLESLKDLFPNLTVIRGSRLFFNYALVIFEMVHLKELGLYNLMNITRGSVRIEKNNELCYLATIDWSRILDSVEDNHIVLNKDDNEEC mot_H_b283fec0a490c50419963fc0dba06018_0001_000000007_0001_4_13_H_._18982d84195fc2503d3b4f31e9a2eefb_0001_1_0001_0001
DAHEILHELARLLRLSEEISTDHRNQEILHELAHKTFEALHRNDEELVRHLLRLFREWAHRSIG EVCPGMDIRNNLTRLHELENCSVIEGHLQILLMFKTRPEDFRDLSFPKLIMITDYLLLFRVYGLESLKDLFPNLTVIRGSRLFFNYALVIFEMVHLKELGLYNLMNITRGSVRIEKNNELCYLATIDWSRILDSVEDNHIVLNKDDNEEC mot_H_3799dc9e9330f07093b875986d21bb55_0001_000000009_0001_17_23_H_._3h_hb1_5223_0001_0001_0001
SEEEVSRDLEKQIREAIKRNDKELVEFLVFFVQMVAKALGDEDLLRTATELLRKARKIIQ EVCPGMDIRNNLTRLHELENCSVIEGHLQILLMFKTRPEDFRDLSFPKLIMITDYLLLFRVYGLESLKDLFPNLTVIRGSRLFFNYALVIFEMVHLKELGLYNLMNITRGSVRIEKNNELCYLATIDWSRILDSVEDNHIVLNKDDNEEC Motif0364_ems_3hM_3088_0001_0002_0001
DLDEEVKKLLKFLYEIAKKDPNFKDMVKDFLQSLADRATKKIQNPEKRKKAQSLAKTLIKRIG EVCPGMDIRNNLTRLHELENCSVIEGHLQILLMFKTRPEDFRDLSFPKLIMITDYLLLFRVYGLESLKDLFPNLTVIRGSRLFFNYALVIFEMVHLKELGLYNLMNITRGSVRIEKNNELCYLATIDWSRILDSVEDNHIVLNKDDNEEC Motif0130_ems_3hM_2341_0001_0003_0001
SEEEKKLVELFEELSKRFPPEEVLKIVLELAREEGDSAVVALAQFLLRLLKHDPEALKRLLKRLK EVCPGMDIRNNLTRLHELENCSVIEGHLQILLMFKTRPEDFRDLSFPKLIMITDYLLLFRVYGLESLKDLFPNLTVIRGSRLFFNYALVIFEMVHLKELGLYNLMNITRGSVRIEKNNELCYLATIDWSRILDSVEDNHIVLNKDDNEEC mot_H_2112d4d00a70539e708ec99b0d7b8f9f_0001_000000019_0001_35_42_H_._24316700fae9b3d62043e03b073a6151_0001_0001_0001_0001
SEVEELLKEAVERNDPDLVLRLLKELLELTGNPLVKFILDFIEEAKKKGTLTPENIRMLVKRALK EVCPGMDIRNNLTRLHELENCSVIEGHLQILLMFKTRPEDFRDLSFPKLIMITDYLLLFRVYGLESLKDLFPNLTVIRGSRLFFNYALVIFEMVHLKELGLYNLMNITRGSVRIEKNNELCYLATIDWSRILDSVEDNHIVLNKDDNEEC Motif0130_bcov_4helix_10091_0001_0001
NEEEKKKAKKLLDEAKKLADQISNDELRKVAQSLVEKARKLDIPEEAEFVYMMVKMAYEWDQK EVCPGMDIRNNLTRLHELENCSVIEGHLQILLMFKTRPEDFRDLSFPKLIMITDYLLLFRVYGLESLKDLFPNLTVIRGSRLFFNYALVIFEMVHLKELGLYNLMNITRGSVRIEKNNELCYLATIDWSRILDSVEDNHIVLNKDDNEEC ems_3hC_617_0002_000000000_0001
SEVEKILEKLAEIARKKGDREALRVVFRAFAAYKNGAIDEKQIRKLLKKAKSLLS EVCPGMDIRNNLTRLHELENCSVIEGHLQILLMFKTRPEDFRDLSFPKLIMITDYLLLFRVYGLESLKDLFPNLTVIRGSRLFFNYALVIFEMVHLKELGLYNLMNITRGSVRIEKNNELCYLATIDWSRILDSVEDNHIVLNKDDNEEC mot_H_ems_3hC_1176_000000013_0001_29_39_H_._HHH_eva_0535_0001_0001_0001
SFSHEIIIRVDGKNQEARERLFELILELIFESRESARKLGLELHITFRRWRDGDKRATSVHVTNE EVCPGMDIRNNLTRLHELENCSVIEGHLQILLMFKTRPEDFRDLSFPKLIMITDYLLLFRVYGLESLKDLFPNLTVIRGSRLFFNYALVIFEMVHLKELGLYNLMNITRGSVRIEKNNELCYLATIDWSRILDSVEDNHIVLNKDDNEEC mot_H_37734626114437e2861139ad359fa698_0001_1_000000023_0001_21_28_H_._EHEE_hb1_6231_0001_0001_0001
DVTELAKLLSLAAKGLDPDTAKKAWKEIAKRNLTREASKWLRTYYPELYEKFFTFLVH EVCPGMDIRNNLTRLHELENCSVIEGHLQILLMFKTRPEDFRDLSFPKLIMITDYLLLFRVYGLESLKDLFPNLTVIRGSRLFFNYALVIFEMVHLKELGLYNLMNITRGSVRIEKNNELCYLATIDWSRILDSVEDNHIVLNKDDNEEC ems_4hM_2916_0001_000000012_0001
SELEELIRLLIKDPNDEEVRERLKKLVKEAVENNDSELLDEVFRLITEVLGDPFEAMKLLFELTL EVCPGMDIRNNLTRLHELENCSVIEGHLQILLMFKTRPEDFRDLSFPKLIMITDYLLLFRVYGLESLKDLFPNLTVIRGSRLFFNYALVIFEMVHLKELGLYNLMNITRGSVRIEKNNELCYLATIDWSRILDSVEDNHIVLNKDDNEEC Motif0139_bcov_4helix_00427_0001_0001
SQELESLLRLLKRDPEMVKISLEFLRWMAKVLGDPDLLRELEKLLEVLKKNPEEAERLLKELLEK EVCPGMDIRNNLTRLHELENCSVIEGHLQILLMFKTRPEDFRDLSFPKLIMITDYLLLFRVYGLESLKDLFPNLTVIRGSRLFFNYALVIFEMVHLKELGLYNLMNITRGSVRIEKNNELCYLATIDWSRILDSVEDNHIVLNKDDNEEC Motif0092_bcov_4helix_08229_0001_0002_0001
NEEVKKEIKSLEKTVSTLASKNPMMLKVAQELIRIAKEALKKGDEDTVKFANLFVRMLIKELQK EVCPGMDIRNNLTRLHELENCSVIEGHLQILLMFKTRPEDFRDLSFPKLIMITDYLLLFRVYGLESLKDLFPNLTVIRGSRLFFNYALVIFEMVHLKELGLYNLMNITRGSVRIEKNNELCYLATIDWSRILDSVEDNHIVLNKDDNEEC Motif0223_ems_3hC_398_0001_0002_0001
SKRTASTLVFQVWMRAVEKNDEELKKIATELMKKLEEAVKKNDEELLKQVISIAKSILDKD EVCPGMDIRNNLTRLHELENCSVIEGHLQILLMFKTRPEDFRDLSFPKLIMITDYLLLFRVYGLESLKDLFPNLTVIRGSRLFFNYALVIFEMVHLKELGLYNLMNITRGSVRIEKNNELCYLATIDWSRILDSVEDNHIVLNKDDNEEC Motif0092_ems_3hC_432_0001_0002_0001
DEFQKHVTTLYKKAQEVAKKSNNPRLEEIAKMVYDMVKKLLNSPDPTVVKFASMLAQMVLNMII EVCPGMDIRNNLTRLHELENCSVIEGHLQILLMFKTRPEDFRDLSFPKLIMITDYLLLFRVYGLESLKDLFPNLTVIRGSRLFFNYALVIFEMVHLKELGLYNLMNITRGSVRIEKNNELCYLATIDWSRILDSVEDNHIVLNKDDNEEC Motif0223_ems_3hM_3146_0001_0001_0001
PEEREKLFELILEDPREAVKLAERILERLLKETGDPRIRELEELLKEALERGDIELLAELLMRIG EVCPGMDIRNNLTRLHELENCSVIEGHLQILLMFKTRPEDFRDLSFPKLIMITDYLLLFRVYGLESLKDLFPNLTVIRGSRLFFNYALVIFEMVHLKELGLYNLMNITRGSVRIEKNNELCYLATIDWSRILDSVEDNHIVLNKDDNEEC Motif0369_bcov_4helix_09963_0001_0002_0001
SFEEEVRELLKELSKTDPTAEEVLRLLEKLLKQGIPPHEALFKILEEVNKRGDPDLRRILQLVAE EVCPGMDIRNNLTRLHELENCSVIEGHLQILLMFKTRPEDFRDLSFPKLIMITDYLLLFRVYGLESLKDLFPNLTVIRGSRLFFNYALVIFEMVHLKELGLYNLMNITRGSVRIEKNNELCYLATIDWSRILDSVEDNHIVLNKDDNEEC pol_03cb4a6bcd5c6457396b44aed2558f2e_0001_000000011_0001
DVLVRVILAVARKNKEIAHIVSEIVEELEKRGVPPREILKVLLEVLRKLGNPEAVELVEELLRRK EVCPGMDIRNNLTRLHELENCSVIEGHLQILLMFKTRPEDFRDLSFPKLIMITDYLLLFRVYGLESLKDLFPNLTVIRGSRLFFNYALVIFEMVHLKELGLYNLMNITRGSVRIEKNNELCYLATIDWSRILDSVEDNHIVLNKDDNEEC rif_231cb01d4b14087f4fd4f4c695380026_0001_1_000000024_0001_0001
SEDEKLETELKKLLKKAGVPSFSVSVRNGRVRVNVTGPNPKAKKIIEDFLRKAARNGLQVFVTEV EVCPGMDIRNNLTRLHELENCSVIEGHLQILLMFKTRPEDFRDLSFPKLIMITDYLLLFRVYGLESLKDLFPNLTVIRGSRLFFNYALVIFEMVHLKELGLYNLMNITRGSVRIEKNNELCYLATIDWSRILDSVEDNHIVLNKDDNEEC rif_HEEHE_2982_000000026_0001
DKERKLKELAILVAAFAAQYNDEEILRRAHELARQALEAAQRNDEEALKRIEKKLKELYRRAK EVCPGMDIRNNLTRLHELENCSVIEGHLQILLMFKTRPEDFRDLSFPKLIMITDYLLLFRVYGLESLKDLFPNLTVIRGSRLFFNYALVIFEMVHLKELGLYNLMNITRGSVRIEKNNELCYLATIDWSRILDSVEDNHIVLNKDDNEEC mot_H_9a96df25000fda3a079d6199a7df9a5b_0001_1_000000020_0001_53_62_H_._3h_hb1_1256_0001_0001_0001
DEEEKVRKKLTEVLKELKKVADDSQVEEARRFVEFVLKLGDVEFAKAAVEAVEDNAKWL EVCPGMDIRNNLTRLHELENCSVIEGHLQILLMFKTRPEDFRDLSFPKLIMITDYLLLFRVYGLESLKDLFPNLTVIRGSRLFFNYALVIFEMVHLKELGLYNLMNITRGSVRIEKNNELCYLATIDWSRILDSVEDNHIVLNKDDNEEC ems_3hM_2801_000000013_0001
DWHWELKVRVNKDHDEDEERLDLLRTELIRRIAQFSHRLNLEFHTEVRTRDNNGHEEIEFHASVH EVCPGMDIRNNLTRLHELENCSVIEGHLQILLMFKTRPEDFRDLSFPKLIMITDYLLLFRVYGLESLKDLFPNLTVIRGSRLFFNYALVIFEMVHLKELGLYNLMNITRGSVRIEKNNELCYLATIDWSRILDSVEDNHIVLNKDDNEEC mot_H_3h_hb1_2020_000000020_0001_6_14_H_._EHEE_hb1_779_0001_0002_0001_0001
GEEVLHTVAKLLLELGDPEALRILIEIIMRAAREGNEEELARLLEELEKELGDPREAVRLLLELQ EVCPGMDIRNNLTRLHELENCSVIEGHLQILLMFKTRPEDFRDLSFPKLIMITDYLLLFRVYGLESLKDLFPNLTVIRGSRLFFNYALVIFEMVHLKELGLYNLMNITRGSVRIEKNNELCYLATIDWSRILDSVEDNHIVLNKDDNEEC rif_50b0261c2495649676be12e49ab4b2f3_0001_1_000000001_0001
DLREEIVQLLMLQSRAAERNNEEEWEELLRRARHLARLIGREDLEEQIKRFSEELWRFALG EVCPGMDIRNNLTRLHELENCSVIEGHLQILLMFKTRPEDFRDLSFPKLIMITDYLLLFRVYGLESLKDLFPNLTVIRGSRLFFNYALVIFEMVHLKELGLYNLMNITRGSVRIEKNNELCYLATIDWSRILDSVEDNHIVLNKDDNEEC rif_3h_hb1_4184_000000021_0001_0001
DELEKLEKEARDRGDLELAILLWMVKVLAEYLGIDPEEVAELIKRLREELGDPKEAVDLALRLLP EVCPGMDIRNNLTRLHELENCSVIEGHLQILLMFKTRPEDFRDLSFPKLIMITDYLLLFRVYGLESLKDLFPNLTVIRGSRLFFNYALVIFEMVHLKELGLYNLMNITRGSVRIEKNNELCYLATIDWSRILDSVEDNHIVLNKDDNEEC Motif0092_bcov_4helix_11435_0001_0001
DLEEELKKLLDYVEKLVQKIDDEKKKTDWEFAYFMIEVAIKDIPDPKTAKEIVEELIKVAQDN EVCPGMDIRNNLTRLHELENCSVIEGHLQILLMFKTRPEDFRDLSFPKLIMITDYLLLFRVYGLESLKDLFPNLTVIRGSRLFFNYALVIFEMVHLKELGLYNLMNITRGSVRIEKNNELCYLATIDWSRILDSVEDNHIVLNKDDNEEC Motif0026_ems_3hM_1093_0001_0003_0001
TEEELLEEIRRLLEEILRIKDEEKVHRALLFAQVLANELNIEEAVEFALKLAEEAARRA EVCPGMDIRNNLTRLHELENCSVIEGHLQILLMFKTRPEDFRDLSFPKLIMITDYLLLFRVYGLESLKDLFPNLTVIRGSRLFFNYALVIFEMVHLKELGLYNLMNITRGSVRIEKNNELCYLATIDWSRILDSVEDNHIVLNKDDNEEC mot_H_ems_3hC_68_0002_000000004_0001_59_63_H_._3h_hb1_1322_0001_0001
GEEELAELFERLVKEIIEDEKLAEELVRELKENRNLEDMLEITLQAAKHHDAREAVRLLIHILRG EVCPGMDIRNNLTRLHELENCSVIEGHLQILLMFKTRPEDFRDLSFPKLIMITDYLLLFRVYGLESLKDLFPNLTVIRGSRLFFNYALVIFEMVHLKELGLYNLMNITRGSVRIEKNNELCYLATIDWSRILDSVEDNHIVLNKDDNEEC mot_H_bfbe9a982ee1f90db22333a7fc65f9b6_0001_1_000000016_0001_26_31_H_._4h_hb1_1205_0001_0001_0001
SEEEEILREVEEKAGDPKRVAEILLRLYKETGDPRYSNALFLLLMLALERGDPELRELIQEIVRK EVCPGMDIRNNLTRLHELENCSVIEGHLQILLMFKTRPEDFRDLSFPKLIMITDYLLLFRVYGLESLKDLFPNLTVIRGSRLFFNYALVIFEMVHLKELGLYNLMNITRGSVRIEKNNELCYLATIDWSRILDSVEDNHIVLNKDDNEEC Motif0201_bcov_4helix_06057_0001_0001
SQKQQVQEFYFILIRNALENNNEEAVHFLLRQLIELSEKLNEERWEDTRRRAERLVHEALKHR EVCPGMDIRNNLTRLHELENCSVIEGHLQILLMFKTRPEDFRDLSFPKLIMITDYLLLFRVYGLESLKDLFPNLTVIRGSRLFFNYALVIFEMVHLKELGLYNLMNITRGSVRIEKNNELCYLATIDWSRILDSVEDNHIVLNKDDNEEC mot_H_ems_3hC_528_0002_000000026_0001_49_59_H_._3h_hb1_1227_0001_0001_0001
PWKDLVERVVKFAEMFIRMSPETKDDVRESAEETLEILSKDAPDPRIEEYVKKAKKKVEEAVKG EVCPGMDIRNNLTRLHELENCSVIEGHLQILLMFKTRPEDFRDLSFPKLIMITDYLLLFRVYGLESLKDLFPNLTVIRGSRLFFNYALVIFEMVHLKELGLYNLMNITRGSVRIEKNNELCYLATIDWSRILDSVEDNHIVLNKDDNEEC Motif0223_ems_3hM_477_0001_0002_0001
SEEHFVEFFLKVAVNVDPRIFREVVESLRSSNDPTLQKAVEKVVKKLSSDPKAKEVVEKAVG EVCPGMDIRNNLTRLHELENCSVIEGHLQILLMFKTRPEDFRDLSFPKLIMITDYLLLFRVYGLESLKDLFPNLTVIRGSRLFFNYALVIFEMVHLKELGLYNLMNITRGSVRIEKNNELCYLATIDWSRILDSVEDNHIVLNKDDNEEC Motif0246_ems_4hM_3542_0001_0001
SEDEHTKMLIEFIKKLANVPHVEITERNGKVTVTVKGDDESARTALELAKRVFEQLGIPVETRRR EVCPGMDIRNNLTRLHELENCSVIEGHLQILLMFKTRPEDFRDLSFPKLIMITDYLLLFRVYGLESLKDLFPNLTVIRGSRLFFNYALVIFEMVHLKELGLYNLMNITRGSVRIEKNNELCYLATIDWSRILDSVEDNHIVLNKDDNEEC Motif0139_HEEHE_0708_0001_0002_0001
DEVRELLEKLLKAKSPEERKKLLRLIFRLVFETGDPRLREILELLARADDEGNLKELVEKLLRET EVCPGMDIRNNLTRLHELENCSVIEGHLQILLMFKTRPEDFRDLSFPKLIMITDYLLLFRVYGLESLKDLFPNLTVIRGSRLFFNYALVIFEMVHLKELGLYNLMNITRGSVRIEKNNELCYLATIDWSRILDSVEDNHIVLNKDDNEEC rif_5b9ffe999ee778a6fc726719a86d433e_0001_000000025_0001
DDFMERLIKMFVDFIKKRYKDDQHKSAKIAIENLRDLTKRAEDPQSREVAKKWITELEKLL EVCPGMDIRNNLTRLHELENCSVIEGHLQILLMFKTRPEDFRDLSFPKLIMITDYLLLFRVYGLESLKDLFPNLTVIRGSRLFFNYALVIFEMVHLKELGLYNLMNITRGSVRIEKNNELCYLATIDWSRILDSVEDNHIVLNKDDNEEC Motif0175_ems_3hM_284_0001_0001
SEEEKLKEFIKRVLWLILRAEDEEEAHHILHRALQWLENRNLHEFAQLLFRLAFHLLAEK EVCPGMDIRNNLTRLHELENCSVIEGHLQILLMFKTRPEDFRDLSFPKLIMITDYLLLFRVYGLESLKDLFPNLTVIRGSRLFFNYALVIFEMVHLKELGLYNLMNITRGSVRIEKNNELCYLATIDWSRILDSVEDNHIVLNKDDNEEC pol_3h_hb1_5404_000000019_0001
TSLEFLLKMAELLGNEELVRLLRRVEELLKRGISPRELLKEVVKILEELGDPDAAELVKTVLESD EVCPGMDIRNNLTRLHELENCSVIEGHLQILLMFKTRPEDFRDLSFPKLIMITDYLLLFRVYGLESLKDLFPNLTVIRGSRLFFNYALVIFEMVHLKELGLYNLMNITRGSVRIEKNNELCYLATIDWSRILDSVEDNHIVLNKDDNEEC Motif0089_bcov_4helix_03261_0001_0002_0001
DIFLWQLQELLERGDPDVRRLVETLIEVMSMLLNVDPEEAIRILIELAEELGNPDVAKLFRELLK EVCPGMDIRNNLTRLHELENCSVIEGHLQILLMFKTRPEDFRDLSFPKLIMITDYLLLFRVYGLESLKDLFPNLTVIRGSRLFFNYALVIFEMVHLKELGLYNLMNITRGSVRIEKNNELCYLATIDWSRILDSVEDNHIVLNKDDNEEC Motif0185_bcov_4helix_00665_0001_0001
SAEKLERLVKKAEKEGKLSEFLKWMAENMIEAVKQGWADPRYADEAAKFIKKILS EVCPGMDIRNNLTRLHELENCSVIEGHLQILLMFKTRPEDFRDLSFPKLIMITDYLLLFRVYGLESLKDLFPNLTVIRGSRLFFNYALVIFEMVHLKELGLYNLMNITRGSVRIEKNNELCYLATIDWSRILDSVEDNHIVLNKDDNEEC HHH_eva_0423_000000036_0001
DIETVEDALRELLKRGNPAAKEALELLEEAKRKRDPELLKRLLEEVLKRYGDPEIEFLIWFLEVI EVCPGMDIRNNLTRLHELENCSVIEGHLQILLMFKTRPEDFRDLSFPKLIMITDYLLLFRVYGLESLKDLFPNLTVIRGSRLFFNYALVIFEMVHLKELGLYNLMNITRGSVRIEKNNELCYLATIDWSRILDSVEDNHIVLNKDDNEEC Motif0144_bcov_4helix_14451_0001_0001
DEEESKTLIKKITDKVVKALKESPDKASKVLKELKEIVDRLNDDDARKNLEFLKWMVDVYK EVCPGMDIRNNLTRLHELENCSVIEGHLQILLMFKTRPEDFRDLSFPKLIMITDYLLLFRVYGLESLKDLFPNLTVIRGSRLFFNYALVIFEMVHLKELGLYNLMNITRGSVRIEKNNELCYLATIDWSRILDSVEDNHIVLNKDDNEEC Motif0202_ems_3hM_2345_0001_0002_0001
DLVTRLLLALKLGILSPERREELLKRISEKLGVPPEVVRELIERVIELLERGNPEEASKLIQKID EVCPGMDIRNNLTRLHELENCSVIEGHLQILLMFKTRPEDFRDLSFPKLIMITDYLLLFRVYGLESLKDLFPNLTVIRGSRLFFNYALVIFEMVHLKELGLYNLMNITRGSVRIEKNNELCYLATIDWSRILDSVEDNHIVLNKDDNEEC rif_46059b687f3bc6348544d2dd0e96cacb_0001_000000024_0001_0001
DEMELVFKVLKILREASKKNDKEKVKEAKKLAEEVIRKATDEAVQIVLKRSRKYADKVIKS EVCPGMDIRNNLTRLHELENCSVIEGHLQILLMFKTRPEDFRDLSFPKLIMITDYLLLFRVYGLESLKDLFPNLTVIRGSRLFFNYALVIFEMVHLKELGLYNLMNITRGSVRIEKNNELCYLATIDWSRILDSVEDNHIVLNKDDNEEC Motif0170_ems_3hC_338_0001_0001_0002_0001
SEEEELEEDLRRRGVPPELIKLLLELLRKQEETGDPEVAHLRTQVLFALAKGDPERARELLEKAP EVCPGMDIRNNLTRLHELENCSVIEGHLQILLMFKTRPEDFRDLSFPKLIMITDYLLLFRVYGLESLKDLFPNLTVIRGSRLFFNYALVIFEMVHLKELGLYNLMNITRGSVRIEKNNELCYLATIDWSRILDSVEDNHIVLNKDDNEEC pol_36c0a55fa1a2a9e368954f60b44a1760_0001_000000001_0001
DEVLHALVILRELGVIPPELVEKAFELINDLWHRGVPPEDIKRIVLEFLKKENEEVAKVFEELLK EVCPGMDIRNNLTRLHELENCSVIEGHLQILLMFKTRPEDFRDLSFPKLIMITDYLLLFRVYGLESLKDLFPNLTVIRGSRLFFNYALVIFEMVHLKELGLYNLMNITRGSVRIEKNNELCYLATIDWSRILDSVEDNHIVLNKDDNEEC mot_H_ems_3hM_2368_000000009_0001_47_52_H_._01209686ea234b34325f918445e6eade_0001_0001_0001_0001_0001
PEEEIRKEVTKIAKEIEERAQDLFEVMEILATLIEKAERKGDELRSRVIQEVMSEVSRKVT EVCPGMDIRNNLTRLHELENCSVIEGHLQILLMFKTRPEDFRDLSFPKLIMITDYLLLFRVYGLESLKDLFPNLTVIRGSRLFFNYALVIFEMVHLKELGLYNLMNITRGSVRIEKNNELCYLATIDWSRILDSVEDNHIVLNKDDNEEC Motif0029_ems_3hM_1359_0001_0001_0001
DEDTRNEKAAKDILKISVKFATTEEEVKDALRFAHWWIRIFIPDQEKAKEVTKELKKLADSWL EVCPGMDIRNNLTRLHELENCSVIEGHLQILLMFKTRPEDFRDLSFPKLIMITDYLLLFRVYGLESLKDLFPNLTVIRGSRLFFNYALVIFEMVHLKELGLYNLMNITRGSVRIEKNNELCYLATIDWSRILDSVEDNHIVLNKDDNEEC ems_3hC_1315_000000041_0001
DPEEEIEETFKQLQRDHEEEARKRLEKWLQKVFHDRELLEAAERLREKGDEWFRQFLRLLHEG EVCPGMDIRNNLTRLHELENCSVIEGHLQILLMFKTRPEDFRDLSFPKLIMITDYLLLFRVYGLESLKDLFPNLTVIRGSRLFFNYALVIFEMVHLKELGLYNLMNITRGSVRIEKNNELCYLATIDWSRILDSVEDNHIVLNKDDNEEC rif_4h_hb1_5012_000000011_0001
TETRTVRIRVDGDDREAKQELAELEFEVLRKIYKEAERQNRELRVRVERRTSNGRLEANIRYQLN EVCPGMDIRNNLTRLHELENCSVIEGHLQILLMFKTRPEDFRDLSFPKLIMITDYLLLFRVYGLESLKDLFPNLTVIRGSRLFFNYALVIFEMVHLKELGLYNLMNITRGSVRIEKNNELCYLATIDWSRILDSVEDNHIVLNKDDNEEC mot_H_ems_4hM_2275_000000008_0001_31_40_H_._EHEE_hb1_1704_0001_0001
SEEEWRRFMHELERFARENTKEDELRKAIERILRLIEEAWKRGDERSAKFVAQLLERHIRELLK EVCPGMDIRNNLTRLHELENCSVIEGHLQILLMFKTRPEDFRDLSFPKLIMITDYLLLFRVYGLESLKDLFPNLTVIRGSRLFFNYALVIFEMVHLKELGLYNLMNITRGSVRIEKNNELCYLATIDWSRILDSVEDNHIVLNKDDNEEC mot_H_64576c0f577f974ad45c630699acf6e8_0001_1_000000023_0001_41_49_H_._3h_hb1_1536_0001_0001_0001_0001
SPDEAKKLLQEAEKLARKQNDRHALANVYLYKRVLDEAKKDNNHRAVETVYKAAKKILETLQS EVCPGMDIRNNLTRLHELENCSVIEGHLQILLMFKTRPEDFRDLSFPKLIMITDYLLLFRVYGLESLKDLFPNLTVIRGSRLFFNYALVIFEMVHLKELGLYNLMNITRGSVRIEKNNELCYLATIDWSRILDSVEDNHIVLNKDDNEEC mot_H_57d3085ba05778a6503ff6312cb3e366_0001_1_000000012_0001_53_63_H_._ems_3hC_921_0001_0001_0001_0001
DWTFHAESRADRHDDRRIELARANARARVHFARLHAEALGLEVRWRVDWREHNNRITWHVEVHVH EVCPGMDIRNNLTRLHELENCSVIEGHLQILLMFKTRPEDFRDLSFPKLIMITDYLLLFRVYGLESLKDLFPNLTVIRGSRLFFNYALVIFEMVHLKELGLYNLMNITRGSVRIEKNNELCYLATIDWSRILDSVEDNHIVLNKDDNEEC mot_H_03c3d3996f773e08b7d78df8b17c4313_0001_000000012_0001_2_8_H_._EHEE_hb1_3397_0001_0003_0001
SEIEKAIKLARELGDEAVVILLEIALKLLREGDPHRVKMMLHMALDFAKNYDPRLRELLRKVLEK EVCPGMDIRNNLTRLHELENCSVIEGHLQILLMFKTRPEDFRDLSFPKLIMITDYLLLFRVYGLESLKDLFPNLTVIRGSRLFFNYALVIFEMVHLKELGLYNLMNITRGSVRIEKNNELCYLATIDWSRILDSVEDNHIVLNKDDNEEC Motif0130_bcov_4helix_11777_0001_0001
DEDLSRAAKDLLKKAKEAVERNDSHTVSFLLWMVKAIAKLAGDEEVEKSVSELEKLWKKIS EVCPGMDIRNNLTRLHELENCSVIEGHLQILLMFKTRPEDFRDLSFPKLIMITDYLLLFRVYGLESLKDLFPNLTVIRGSRLFFNYALVIFEMVHLKELGLYNLMNITRGSVRIEKNNELCYLATIDWSRILDSVEDNHIVLNKDDNEEC Motif0168_ems_3hC_740_0001_0001_0001
DHEEAIEELIKETPDPEEVVRRLVDEIRFAKWFDKDLAERLLRVAKEIVSKKNEELAERIEKLAR EVCPGMDIRNNLTRLHELENCSVIEGHLQILLMFKTRPEDFRDLSFPKLIMITDYLLLFRVYGLESLKDLFPNLTVIRGSRLFFNYALVIFEMVHLKELGLYNLMNITRGSVRIEKNNELCYLATIDWSRILDSVEDNHIVLNKDDNEEC mot_H_100dc28d1f3bc2f4dd38a30b7b37f94b_0001_000000024_0001_20_30_H_._8754b9543c603d42b3db3725ac211447_0001_1_0001_0002_0001_0001
DEEILERLRELLGDPIVEEILRLLRELKEKGEISPDDREYVEKLVERAEEDGDPHYLEFVLRFLR EVCPGMDIRNNLTRLHELENCSVIEGHLQILLMFKTRPEDFRDLSFPKLIMITDYLLLFRVYGLESLKDLFPNLTVIRGSRLFFNYALVIFEMVHLKELGLYNLMNITRGSVRIEKNNELCYLATIDWSRILDSVEDNHIVLNKDDNEEC pol_d18a9a3295f89d4f8b2c9efac4db0509_0001_000000006_0001
PFEEIIEALIELARRGDPLVRLLHEALRLLAEKGDPRLRELLERIVEALKNGDPDLARRLLEEVR EVCPGMDIRNNLTRLHELENCSVIEGHLQILLMFKTRPEDFRDLSFPKLIMITDYLLLFRVYGLESLKDLFPNLTVIRGSRLFFNYALVIFEMVHLKELGLYNLMNITRGSVRIEKNNELCYLATIDWSRILDSVEDNHIVLNKDDNEEC mot_H_d1f97fb2786dab4d965dfe9c1a9a6852_0001_000000016_0001_39_47_H_._2f0e8536c26893237a9a34cde64a55c7_0001_0001_0001
DEHETHRELLRHVFKESLKRRDDAASEFVLEQIERWAKKFNDEDLKKELEHLRRLLEELKKG EVCPGMDIRNNLTRLHELENCSVIEGHLQILLMFKTRPEDFRDLSFPKLIMITDYLLLFRVYGLESLKDLFPNLTVIRGSRLFFNYALVIFEMVHLKELGLYNLMNITRGSVRIEKNNELCYLATIDWSRILDSVEDNHIVLNKDDNEEC mot_H_HHH_eva_0065_000000013_0001_5_10_H_._3h_hb1_6869_0001_0001_0001
PEELQKLATELIKRLEEIKKKVQDTKVQFLAFFAINAARFLQHSEDPEVEKVLKTLYRQVEELS EVCPGMDIRNNLTRLHELENCSVIEGHLQILLMFKTRPEDFRDLSFPKLIMITDYLLLFRVYGLESLKDLFPNLTVIRGSRLFFNYALVIFEMVHLKELGLYNLMNITRGSVRIEKNNELCYLATIDWSRILDSVEDNHIVLNKDDNEEC Motif0113_ems_3hM_2656_0001_0001_0001
DELLEEVIELIKRGDPSVAELLLKIHELAKKLGDPKLEELVELLFRAYIAEDPERLKRIEKLVRP EVCPGMDIRNNLTRLHELENCSVIEGHLQILLMFKTRPEDFRDLSFPKLIMITDYLLLFRVYGLESLKDLFPNLTVIRGSRLFFNYALVIFEMVHLKELGLYNLMNITRGSVRIEKNNELCYLATIDWSRILDSVEDNHIVLNKDDNEEC rif_32516231318b52f6e1820960c6b8cb25_0001_1_000000021_0001_0001
SKELARELKELLERGDPRFEEVLRKLEKEIEELGDPELEFLVFMIKVALEAGDPEIAKRVLERVE EVCPGMDIRNNLTRLHELENCSVIEGHLQILLMFKTRPEDFRDLSFPKLIMITDYLLLFRVYGLESLKDLFPNLTVIRGSRLFFNYALVIFEMVHLKELGLYNLMNITRGSVRIEKNNELCYLATIDWSRILDSVEDNHIVLNKDDNEEC Motif0144_bcov_4helix_03437_0001_0001
PPEEIAKLILKIAEELLQSYPNDEFVQMLVKMLVDAVKENADLVPDEDVRDTLKKLADKILKSQ EVCPGMDIRNNLTRLHELENCSVIEGHLQILLMFKTRPEDFRDLSFPKLIMITDYLLLFRVYGLESLKDLFPNLTVIRGSRLFFNYALVIFEMVHLKELGLYNLMNITRGSVRIEKNNELCYLATIDWSRILDSVEDNHIVLNKDDNEEC Motif0223_ems_3hM_249_0001_0002_0001
SYAVRVAELLEELGNPDAARLLHLFARLKTNGDPSREEVLKEVERLLKELGDPAYELVLRVLRRS EVCPGMDIRNNLTRLHELENCSVIEGHLQILLMFKTRPEDFRDLSFPKLIMITDYLLLFRVYGLESLKDLFPNLTVIRGSRLFFNYALVIFEMVHLKELGLYNLMNITRGSVRIEKNNELCYLATIDWSRILDSVEDNHIVLNKDDNEEC rif_ada955eefbbbe552c2fc2d5cb98f5340_0001_000000009_0001_0001
DEADKLIEEARKIAEENVRRNDLESAIRSQFHAYSEAEFLGLEKAVRWAEESLRRLHEIREG EVCPGMDIRNNLTRLHELENCSVIEGHLQILLMFKTRPEDFRDLSFPKLIMITDYLLLFRVYGLESLKDLFPNLTVIRGSRLFFNYALVIFEMVHLKELGLYNLMNITRGSVRIEKNNELCYLATIDWSRILDSVEDNHIVLNKDDNEEC mot_H_HHH_eva_0608_000000027_0001_1_10_H_._3h_hb1_6340_0001_0001_0001
PLEEEIEKLLKELGVPPEVIELARRVARLVEKEKNPHLERALRAVVELAKHNPEAARFALEIILN EVCPGMDIRNNLTRLHELENCSVIEGHLQILLMFKTRPEDFRDLSFPKLIMITDYLLLFRVYGLESLKDLFPNLTVIRGSRLFFNYALVIFEMVHLKELGLYNLMNITRGSVRIEKNNELCYLATIDWSRILDSVEDNHIVLNKDDNEEC rif_188ccadcad44e5547521d124b424c8e4_0001_000000010_0001
DYTDHFRTTFNIHDDDEKRQSEKLLELVIRLFEQIAKNHGLKVEIRVEERRDGDHVEIHVEVRVT EVCPGMDIRNNLTRLHELENCSVIEGHLQILLMFKTRPEDFRDLSFPKLIMITDYLLLFRVYGLESLKDLFPNLTVIRGSRLFFNYALVIFEMVHLKELGLYNLMNITRGSVRIEKNNELCYLATIDWSRILDSVEDNHIVLNKDDNEEC mot_H_ems_3hC_68_0002_000000004_0001_59_63_H_._EHEE_hb1_4719_0001_0002_0001
TAEIVKRLLELLQRGDPNAEMMLKMMLEFLEDLGDPRRDLLRKLIELAKRNDPEKLEELLKKLEK EVCPGMDIRNNLTRLHELENCSVIEGHLQILLMFKTRPEDFRDLSFPKLIMITDYLLLFRVYGLESLKDLFPNLTVIRGSRLFFNYALVIFEMVHLKELGLYNLMNITRGSVRIEKNNELCYLATIDWSRILDSVEDNHIVLNKDDNEEC Motif0139_bcov_4helix_02123_0001_0002_0001
DIHWHSRFTTDNHDDERMRRAERLARKSVEEVKRFAEELGLEVRWRREFTVKDHRITIHIELRIT EVCPGMDIRNNLTRLHELENCSVIEGHLQILLMFKTRPEDFRDLSFPKLIMITDYLLLFRVYGLESLKDLFPNLTVIRGSRLFFNYALVIFEMVHLKELGLYNLMNITRGSVRIEKNNELCYLATIDWSRILDSVEDNHIVLNKDDNEEC rif_EHEE_hb1_3585_000000021_0001_0001
EVDELQKIAKKVRELAKKQNNEFLLFLVELALEMLERAKQLNNEEIVKTAKRMIEEAQKKVEG EVCPGMDIRNNLTRLHELENCSVIEGHLQILLMFKTRPEDFRDLSFPKLIMITDYLLLFRVYGLESLKDLFPNLTVIRGSRLFFNYALVIFEMVHLKELGLYNLMNITRGSVRIEKNNELCYLATIDWSRILDSVEDNHIVLNKDDNEEC Motif0138_ems_3hM_1541_0001_0002_0001
EKEEVDKLLKTVEKLAKEVPNPLAKILLTIIKRNLEEANRRNDEHRAKFLVFFAYVLIKRMK EVCPGMDIRNNLTRLHELENCSVIEGHLQILLMFKTRPEDFRDLSFPKLIMITDYLLLFRVYGLESLKDLFPNLTVIRGSRLFFNYALVIFEMVHLKELGLYNLMNITRGSVRIEKNNELCYLATIDWSRILDSVEDNHIVLNKDDNEEC Motif0397_ems_3hM_2578_0001_0001_0001
SEEDEVVELVVEGDPDALEKLREILEELKKRDEHEAMHFVMRVVFLLSQKNKEVAEELADLLFET EVCPGMDIRNNLTRLHELENCSVIEGHLQILLMFKTRPEDFRDLSFPKLIMITDYLLLFRVYGLESLKDLFPNLTVIRGSRLFFNYALVIFEMVHLKELGLYNLMNITRGSVRIEKNNELCYLATIDWSRILDSVEDNHIVLNKDDNEEC Motif0142_bcov_4helix_01460_0001_0001_0001
DVRELAEELLRTGDPRLLRELARRIVELLQRTGDPRLRELAEIQTYLLMEGVPPEEIAKIILKLT EVCPGMDIRNNLTRLHELENCSVIEGHLQILLMFKTRPEDFRDLSFPKLIMITDYLLLFRVYGLESLKDLFPNLTVIRGSRLFFNYALVIFEMVHLKELGLYNLMNITRGSVRIEKNNELCYLATIDWSRILDSVEDNHIVLNKDDNEEC mot_H_92dcd38760b9c380f26067408cbbf476_0001_000000009_0001_55_64_H_._4d5366ba9de127a94dbffc6a6fcc4620_0001_0001_0001
TREALVRAAKHAIQGDPRAKELEKWILEIARQARDPEAVRFAEEVLEAIERGDPELLRELEEKVR EVCPGMDIRNNLTRLHELENCSVIEGHLQILLMFKTRPEDFRDLSFPKLIMITDYLLLFRVYGLESLKDLFPNLTVIRGSRLFFNYALVIFEMVHLKELGLYNLMNITRGSVRIEKNNELCYLATIDWSRILDSVEDNHIVLNKDDNEEC mot_H_8e54a76fac21d3ab8ebf4091724f32a7_0001_000000028_0001_36_45_H_._8f8681eb8af262afa1b367f048425332_0001_0001_0001_0001
STEELLRLLEEAFRNGDAEQAKKVREKARKEGDEFAVWMAEALIEALER EVCPGMDIRNNLTRLHELENCSVIEGHLQILLMFKTRPEDFRDLSFPKLIMITDYLLLFRVYGLESLKDLFPNLTVIRGSRLFFNYALVIFEMVHLKELGLYNLMNITRGSVRIEKNNELCYLATIDWSRILDSVEDNHIVLNKDDNEEC ems_p1-14H-GBL-14H-GBL-15H_0164_0001_0001_0002_000000033_0001
RWRLSYEYEWKGLSDEELKRILEELEKRAREIAKEWKDRGLEAKVNFLTFKNGDRDHSVVLIRIQ EVCPGMDIRNNLTRLHELENCSVIEGHLQILLMFKTRPEDFRDLSFPKLIMITDYLLLFRVYGLESLKDLFPNLTVIRGSRLFFNYALVIFEMVHLKELGLYNLMNITRGSVRIEKNNELCYLATIDWSRILDSVEDNHIVLNKDDNEEC mot_P_EHEE_hb1_1095_000000020_0001_44_50_61_63_P_._EHEE_hb1_1526_0001_0001
DEETFKKLIKEARELANNLDDEALYQFIEAQLRNAEEAWRQGNKEQARSALHAILELLRRW EVCPGMDIRNNLTRLHELENCSVIEGHLQILLMFKTRPEDFRDLSFPKLIMITDYLLLFRVYGLESLKDLFPNLTVIRGSRLFFNYALVIFEMVHLKELGLYNLMNITRGSVRIEKNNELCYLATIDWSRILDSVEDNHIVLNKDDNEEC mot_H_1d093d8facd031590e769bfa2e47527f_0001_000000008_0001_21_25_H_._3h_hb1_2763_0001_0002_1_0001_0001
DEETAIKQIQKVATTLAKEAKSEEDVKKAEKKLQEWLDKLNVDEFLQHFAHMVLRLVYMMLS EVCPGMDIRNNLTRLHELENCSVIEGHLQILLMFKTRPEDFRDLSFPKLIMITDYLLLFRVYGLESLKDLFPNLTVIRGSRLFFNYALVIFEMVHLKELGLYNLMNITRGSVRIEKNNELCYLATIDWSRILDSVEDNHIVLNKDDNEEC Motif0144_ems_3hC_1017_0002_0001_0001
SEYDKVAEDLKKMASEAIKNNDKEKVKFVIWFLEVFAKEADVERAKKALKTVQTLLSRLDG EVCPGMDIRNNLTRLHELENCSVIEGHLQILLMFKTRPEDFRDLSFPKLIMITDYLLLFRVYGLESLKDLFPNLTVIRGSRLFFNYALVIFEMVHLKELGLYNLMNITRGSVRIEKNNELCYLATIDWSRILDSVEDNHIVLNKDDNEEC ems_3hC_464_0001_000000003_0001
SLLEELERVLKELEKDPKNEELVEELEELLERHLGDPRVALEFLLRLLRRLGNEEAVRKVEELLK EVCPGMDIRNNLTRLHELENCSVIEGHLQILLMFKTRPEDFRDLSFPKLIMITDYLLLFRVYGLESLKDLFPNLTVIRGSRLFFNYALVIFEMVHLKELGLYNLMNITRGSVRIEKNNELCYLATIDWSRILDSVEDNHIVLNKDDNEEC pol_b2d1899c17953ecbf06dd009f3b9ec57_0001_000000020_0001
SDVARKALQLVMEALEYLIKGKLTTDIAEELQRRVRELYKKYGDPIVKWAEQEVEKLLRFWI EVCPGMDIRNNLTRLHELENCSVIEGHLQILLMFKTRPEDFRDLSFPKLIMITDYLLLFRVYGLESLKDLFPNLTVIRGSRLFFNYALVIFEMVHLKELGLYNLMNITRGSVRIEKNNELCYLATIDWSRILDSVEDNHIVLNKDDNEEC Motif0348_HHH_eva_0375_0001_0002_0001
SEETERTQRRLKKWASDLARTDPRQVDLFIRLAKLFAKSLGDEDLLEFVKKLEELVKRLTK EVCPGMDIRNNLTRLHELENCSVIEGHLQILLMFKTRPEDFRDLSFPKLIMITDYLLLFRVYGLESLKDLFPNLTVIRGSRLFFNYALVIFEMVHLKELGLYNLMNITRGSVRIEKNNELCYLATIDWSRILDSVEDNHIVLNKDDNEEC ems_3hM_3620_000000022_0001
TEEYRLEFHVTSRDDEKLRRARDISRRIIEHIKREAEKRGLKVRVNFMEFEVNGKITWTTLIKVG EVCPGMDIRNNLTRLHELENCSVIEGHLQILLMFKTRPEDFRDLSFPKLIMITDYLLLFRVYGLESLKDLFPNLTVIRGSRLFFNYALVIFEMVHLKELGLYNLMNITRGSVRIEKNNELCYLATIDWSRILDSVEDNHIVLNKDDNEEC mot_P_EHEE_hb1_6641_000000008_0001_44_48_61_65_P_._EHEE_hb1_3872_0001_0001
SLKELLKEALEKGDPFLLFMLIALVIFELFERGDPKVEEVTRLLREVTRTNDPELLRRLAELLIK EVCPGMDIRNNLTRLHELENCSVIEGHLQILLMFKTRPEDFRDLSFPKLIMITDYLLLFRVYGLESLKDLFPNLTVIRGSRLFFNYALVIFEMVHLKELGLYNLMNITRGSVRIEKNNELCYLATIDWSRILDSVEDNHIVLNKDDNEEC Motif0168_bcov_4helix_05945_0001_0001_0001
DEFVLHMLELTIELFKILYPDPREQKKAEEQLKKVQKLINSPDPQQRKEAEEIARKLSEKLIS EVCPGMDIRNNLTRLHELENCSVIEGHLQILLMFKTRPEDFRDLSFPKLIMITDYLLLFRVYGLESLKDLFPNLTVIRGSRLFFNYALVIFEMVHLKELGLYNLMNITRGSVRIEKNNELCYLATIDWSRILDSVEDNHIVLNKDDNEEC Motif0129_ems_3hM_107_0001_0001_0001
DEEEDVTKTLEQAAREVGVPSVSVSVSGGTVRVTLKGDDSSAKTASTQVQKAAKVAGEKLEVRID EVCPGMDIRNNLTRLHELENCSVIEGHLQILLMFKTRPEDFRDLSFPKLIMITDYLLLFRVYGLESLKDLFPNLTVIRGSRLFFNYALVIFEMVHLKELGLYNLMNITRGSVRIEKNNELCYLATIDWSRILDSVEDNHIVLNKDDNEEC rif_HEEHE_2565_000000018_0001_0001
DEVEELVEEALKIPDPEKVIHIISKVAELLQELGNEEKLDLLFRLIFLFMHDPRLSDELIKLFKK EVCPGMDIRNNLTRLHELENCSVIEGHLQILLMFKTRPEDFRDLSFPKLIMITDYLLLFRVYGLESLKDLFPNLTVIRGSRLFFNYALVIFEMVHLKELGLYNLMNITRGSVRIEKNNELCYLATIDWSRILDSVEDNHIVLNKDDNEEC Motif0012_bcov_4helix_01160_0001_0002_0001
DESKENVEFLKELVKLASNASNPEDVKFLLWFAQVLAKWANASDPRLQKLLETLTKSVESYV EVCPGMDIRNNLTRLHELENCSVIEGHLQILLMFKTRPEDFRDLSFPKLIMITDYLLLFRVYGLESLKDLFPNLTVIRGSRLFFNYALVIFEMVHLKELGLYNLMNITRGSVRIEKNNELCYLATIDWSRILDSVEDNHIVLNKDDNEEC Motif0025_ems_3hC_174_0002_0001_0001_0001
TEEAYRALLEARIRLQRARENNDEERLKWLLRWALELAERLNDEHAVREIREIIKKLEEERR EVCPGMDIRNNLTRLHELENCSVIEGHLQILLMFKTRPEDFRDLSFPKLIMITDYLLLFRVYGLESLKDLFPNLTVIRGSRLFFNYALVIFEMVHLKELGLYNLMNITRGSVRIEKNNELCYLATIDWSRILDSVEDNHIVLNKDDNEEC mot_H_140960c7f7c5128daf285e7965da34a3_0001_000000004_0001_25_31_H_._3h_hb1_4919_0001_0004_0001_0001
SEVERIWKLAKRANIRSLLFLARLLRHITSEEDLKELLELIKKLDRELLKKAEERAT EVCPGMDIRNNLTRLHELENCSVIEGHLQILLMFKTRPEDFRDLSFPKLIMITDYLLLFRVYGLESLKDLFPNLTVIRGSRLFFNYALVIFEMVHLKELGLYNLMNITRGSVRIEKNNELCYLATIDWSRILDSVEDNHIVLNKDDNEEC mot_H_3h_hb1_2462_000000006_0001_23_28_H_._4h_hb1_3500_0001_0001
GEEHARHFIELAKALGDPESARFIELVLKLLKEGDPDKAREVLEELAKLLNLPPEEVEQLLEELR EVCPGMDIRNNLTRLHELENCSVIEGHLQILLMFKTRPEDFRDLSFPKLIMITDYLLLFRVYGLESLKDLFPNLTVIRGSRLFFNYALVIFEMVHLKELGLYNLMNITRGSVRIEKNNELCYLATIDWSRILDSVEDNHIVLNKDDNEEC pol_87d5e2e8260fe9223cd137f4bdbcf115_0001_1_000000004_0001_0001
DESEKKTELKDAVEVAAKLAKDTPEFADAMVSMLVELLKRLNDPLADELKKLFDELKSKIL EVCPGMDIRNNLTRLHELENCSVIEGHLQILLMFKTRPEDFRDLSFPKLIMITDYLLLFRVYGLESLKDLFPNLTVIRGSRLFFNYALVIFEMVHLKELGLYNLMNITRGSVRIEKNNELCYLATIDWSRILDSVEDNHIVLNKDDNEEC Motif0144_ems_3hC_320_0001_0002_0001
DEYQKIAETLVKIVKTLASRKNDEYAVKSAEDILKLVRELKDPHLIEFLSEMLKLLVEMVKR EVCPGMDIRNNLTRLHELENCSVIEGHLQILLMFKTRPEDFRDLSFPKLIMITDYLLLFRVYGLESLKDLFPNLTVIRGSRLFFNYALVIFEMVHLKELGLYNLMNITRGSVRIEKNNELCYLATIDWSRILDSVEDNHIVLNKDDNEEC Motif0144_ems_3hM_2410_0001_0001_0001
HVEDIKRWLKELYEELKKQNRDEEAAHVEFAILRVRYKAEEDEKEAEEFFKEWKKRREEEK EVCPGMDIRNNLTRLHELENCSVIEGHLQILLMFKTRPEDFRDLSFPKLIMITDYLLLFRVYGLESLKDLFPNLTVIRGSRLFFNYALVIFEMVHLKELGLYNLMNITRGSVRIEKNNELCYLATIDWSRILDSVEDNHIVLNKDDNEEC mot_H_ems_4hM_2275_000000008_0001_31_40_H_._3h_hb1_53_0001_0001
DEEVKKLLTEATKLSKEVLSKASDEERKRLLKSIYDTLISAVKNASEDDKRFLAWFAYVALSQG EVCPGMDIRNNLTRLHELENCSVIEGHLQILLMFKTRPEDFRDLSFPKLIMITDYLLLFRVYGLESLKDLFPNLTVIRGSRLFFNYALVIFEMVHLKELGLYNLMNITRGSVRIEKNNELCYLATIDWSRILDSVEDNHIVLNKDDNEEC ems_3hC_1033_000000038_0001
SDEVARAIRLAEELGNPEVAQLLLRVLLLLTRTGDPRVEELLRRAVELIKEGDPEKARELLERAP EVCPGMDIRNNLTRLHELENCSVIEGHLQILLMFKTRPEDFRDLSFPKLIMITDYLLLFRVYGLESLKDLFPNLTVIRGSRLFFNYALVIFEMVHLKELGLYNLMNITRGSVRIEKNNELCYLATIDWSRILDSVEDNHIVLNKDDNEEC rif_81f77fadc53b690ccb6ee32e9a04cc62_0001_000000005_0001_0001
DKELIRTAIELLKRDPEKAEKVLRELLELLEKLGDPDKARIVRELLEDLKKNPETVRFSLKLLLL EVCPGMDIRNNLTRLHELENCSVIEGHLQILLMFKTRPEDFRDLSFPKLIMITDYLLLFRVYGLESLKDLFPNLTVIRGSRLFFNYALVIFEMVHLKELGLYNLMNITRGSVRIEKNNELCYLATIDWSRILDSVEDNHIVLNKDDNEEC rif_743c41efb2a45aa29349b0d0bd0984d7_0001_000000009_0001
DLSKLVELFVEALKRGDEELLRRLEELVSELLNVPPETARATLKILARAFETDRDTVRRAAEEIQ EVCPGMDIRNNLTRLHELENCSVIEGHLQILLMFKTRPEDFRDLSFPKLIMITDYLLLFRVYGLESLKDLFPNLTVIRGSRLFFNYALVIFEMVHLKELGLYNLMNITRGSVRIEKNNELCYLATIDWSRILDSVEDNHIVLNKDDNEEC mot_H_ems_3hM_3187_000000006_0001_55_59_H_._f491cc2d0346d4b26352e9ff7aea474b_0001_0001_0001_0001
DKDDKAFKLLMKLLEKAARAGVDPHAVTKIIEIFDRLIKSGVDLSQAKKIASKLIEKWKKS EVCPGMDIRNNLTRLHELENCSVIEGHLQILLMFKTRPEDFRDLSFPKLIMITDYLLLFRVYGLESLKDLFPNLTVIRGSRLFFNYALVIFEMVHLKELGLYNLMNITRGSVRIEKNNELCYLATIDWSRILDSVEDNHIVLNKDDNEEC Motif0083_HHH_eva_0078_0001_0003_0001
SELEEFVDQLLKEDPRLAEWFVRFLIEELKHEDPEKAEEVRKLLEEAKKKKDPELLKEAVRVVEK EVCPGMDIRNNLTRLHELENCSVIEGHLQILLMFKTRPEDFRDLSFPKLIMITDYLLLFRVYGLESLKDLFPNLTVIRGSRLFFNYALVIFEMVHLKELGLYNLMNITRGSVRIEKNNELCYLATIDWSRILDSVEDNHIVLNKDDNEEC pol_12d00b6e0d314b0d2d6be58791f2cd6f_0001_1_000000000_0001
SEEELEEEARRLIESGNVEEVAKLIHELFRKTGDPRYLRLLLELSELLLNGDPESAIEVAVRALK EVCPGMDIRNNLTRLHELENCSVIEGHLQILLMFKTRPEDFRDLSFPKLIMITDYLLLFRVYGLESLKDLFPNLTVIRGSRLFFNYALVIFEMVHLKELGLYNLMNITRGSVRIEKNNELCYLATIDWSRILDSVEDNHIVLNKDDNEEC rif_099ddc485247b6f909808f868bd85296_0001_000000016_0001_0001
DEEELERELRKLGIDPIAIFLAKMLLRAVKLGNPILVEFIERFLKELKKLIDPELVELAIELAKR EVCPGMDIRNNLTRLHELENCSVIEGHLQILLMFKTRPEDFRDLSFPKLIMITDYLLLFRVYGLESLKDLFPNLTVIRGSRLFFNYALVIFEMVHLKELGLYNLMNITRGSVRIEKNNELCYLATIDWSRILDSVEDNHIVLNKDDNEEC Motif0065_bcov_4helix_11011_0001_0001
REEEEEHEEDFRQAQELIELIHDEDKAKELQRLLEESWRKGDARLSAEVYFLARAAASRAQR EVCPGMDIRNNLTRLHELENCSVIEGHLQILLMFKTRPEDFRDLSFPKLIMITDYLLLFRVYGLESLKDLFPNLTVIRGSRLFFNYALVIFEMVHLKELGLYNLMNITRGSVRIEKNNELCYLATIDWSRILDSVEDNHIVLNKDDNEEC mot_H_100dc28d1f3bc2f4dd38a30b7b37f94b_0001_000000024_0001_20_30_H_._3h_hb1_3388_0001_0001_0001
DDYEIARLIFEALKNGDEELARRLAELSVKLGLSSEEATERLLRFLRAIVRK EVCPGMDIRNNLTRLHELENCSVIEGHLQILLMFKTRPEDFRDLSFPKLIMITDYLLLFRVYGLESLKDLFPNLTVIRGSRLFFNYALVIFEMVHLKELGLYNLMNITRGSVRIEKNNELCYLATIDWSRILDSVEDNHIVLNKDDNEEC rif_3h_hb1_5522_000000026_0001
SEEVEELLAELLGVPPEEIRRLVERLRRHLNVPPEEALHVLIFLIVAKLGLPPEVFQRLAELARK EVCPGMDIRNNLTRLHELENCSVIEGHLQILLMFKTRPEDFRDLSFPKLIMITDYLLLFRVYGLESLKDLFPNLTVIRGSRLFFNYALVIFEMVHLKELGLYNLMNITRGSVRIEKNNELCYLATIDWSRILDSVEDNHIVLNKDDNEEC rif_90afbc9fac26663a5a9687690f6c0a95_0001_1_000000004_0001_0001
DEREILHLAVKLGDQEAFELLHEVHQLDEEGDPDSSKKVLKEVVKVLRKLDPEVAKLVEELIRKK EVCPGMDIRNNLTRLHELENCSVIEGHLQILLMFKTRPEDFRDLSFPKLIMITDYLLLFRVYGLESLKDLFPNLTVIRGSRLFFNYALVIFEMVHLKELGLYNLMNITRGSVRIEKNNELCYLATIDWSRILDSVEDNHIVLNKDDNEEC pol_3343fda295639841447d48a2769c35bc_0001_000000009_0001
DRHEVLHLLIRLARSSPEDRRLAHLLARATAENDEELLKKIIRELVEKLGLPPEEEEKLKKVLKD EVCPGMDIRNNLTRLHELENCSVIEGHLQILLMFKTRPEDFRDLSFPKLIMITDYLLLFRVYGLESLKDLFPNLTVIRGSRLFFNYALVIFEMVHLKELGLYNLMNITRGSVRIEKNNELCYLATIDWSRILDSVEDNHIVLNKDDNEEC rif_6713d3bdaec3b27912b37c28f27148b4_0001_000000022_0001
DPKKLDELRKKIETLLRKVTDPIAKEAVKAALELAEEALKKQDPFYEWFARVLYEVAKEMQ EVCPGMDIRNNLTRLHELENCSVIEGHLQILLMFKTRPEDFRDLSFPKLIMITDYLLLFRVYGLESLKDLFPNLTVIRGSRLFFNYALVIFEMVHLKELGLYNLMNITRGSVRIEKNNELCYLATIDWSRILDSVEDNHIVLNKDDNEEC ems_3hM_3051_000000034_0001
DKYDELVSTAASKVLTAFENNDKDTLREAAKELKKIVDNLKNEFLKMMLKMLVKQAKEFVDS EVCPGMDIRNNLTRLHELENCSVIEGHLQILLMFKTRPEDFRDLSFPKLIMITDYLLLFRVYGLESLKDLFPNLTVIRGSRLFFNYALVIFEMVHLKELGLYNLMNITRGSVRIEKNNELCYLATIDWSRILDSVEDNHIVLNKDDNEEC ems_3hM_2739_000000001_0001
TEEVTELIRRALETGDPRYLFEALHLAAELAGGDPELAERILTEAVSRVFNVPPEEAKEILRRLH EVCPGMDIRNNLTRLHELENCSVIEGHLQILLMFKTRPEDFRDLSFPKLIMITDYLLLFRVYGLESLKDLFPNLTVIRGSRLFFNYALVIFEMVHLKELGLYNLMNITRGSVRIEKNNELCYLATIDWSRILDSVEDNHIVLNKDDNEEC rif_050c90295d0f1682f72a42e04b2013ce_0001_1_000000023_0001
DPHKELNKLLTKLAELLSRGTLDPEEFKRLSKEVEELARRIGDEFVAFFVEILQDWFKWAQG EVCPGMDIRNNLTRLHELENCSVIEGHLQILLMFKTRPEDFRDLSFPKLIMITDYLLLFRVYGLESLKDLFPNLTVIRGSRLFFNYALVIFEMVHLKELGLYNLMNITRGSVRIEKNNELCYLATIDWSRILDSVEDNHIVLNKDDNEEC HHH_eva_0295_000000011_0001
SINVTLRIKIKGTDDTAQERALHFIHRAQKIAKELSKKNNLEVLIRITITEDGDTLDVTVRLTVR EVCPGMDIRNNLTRLHELENCSVIEGHLQILLMFKTRPEDFRDLSFPKLIMITDYLLLFRVYGLESLKDLFPNLTVIRGSRLFFNYALVIFEMVHLKELGLYNLMNITRGSVRIEKNNELCYLATIDWSRILDSVEDNHIVLNKDDNEEC pol_EHEE_09194_000000029_0001
DEEEWLKKAISLAVSAYRLDPDPRVHDKAFKLLMLLMEAVARNDEDKVRHILSLLEELWRKVKS EVCPGMDIRNNLTRLHELENCSVIEGHLQILLMFKTRPEDFRDLSFPKLIMITDYLLLFRVYGLESLKDLFPNLTVIRGSRLFFNYALVIFEMVHLKELGLYNLMNITRGSVRIEKNNELCYLATIDWSRILDSVEDNHIVLNKDDNEEC Motif0223_ems_3hM_1605_0001_0001_0001
TRREEILKEIISRLKEAKEKNDPELLKEVIKRAQKLAKELNDEELKNLIDALKWFADVYSE EVCPGMDIRNNLTRLHELENCSVIEGHLQILLMFKTRPEDFRDLSFPKLIMITDYLLLFRVYGLESLKDLFPNLTVIRGSRLFFNYALVIFEMVHLKELGLYNLMNITRGSVRIEKNNELCYLATIDWSRILDSVEDNHIVLNKDDNEEC Motif0092_ems_3hM_3660_0001_0002_0001
DEIERALELLKRVSPEARQLVLFLEFLSEFAERPPEEAIEFLEREVRHQGDEELLRLLEILKELR EVCPGMDIRNNLTRLHELENCSVIEGHLQILLMFKTRPEDFRDLSFPKLIMITDYLLLFRVYGLESLKDLFPNLTVIRGSRLFFNYALVIFEMVHLKELGLYNLMNITRGSVRIEKNNELCYLATIDWSRILDSVEDNHIVLNKDDNEEC pol_3022f03f4daa5475c33681322679b2a0_0001_1_000000003_0001
DELEKKTKKLAEEARKIAHKLNLEEWLKLLEEAQRLQKEAKDKNDRVAFRLASEALHEIARKIT EVCPGMDIRNNLTRLHELENCSVIEGHLQILLMFKTRPEDFRDLSFPKLIMITDYLLLFRVYGLESLKDLFPNLTVIRGSRLFFNYALVIFEMVHLKELGLYNLMNITRGSVRIEKNNELCYLATIDWSRILDSVEDNHIVLNKDDNEEC rif_3h_hb1_845_000000021_0001
DENKEIWSEFLTRLLEYALRINNEELVKMIKSFLDELVKRDPNFKEYAETIKKTAEDRVKG EVCPGMDIRNNLTRLHELENCSVIEGHLQILLMFKTRPEDFRDLSFPKLIMITDYLLLFRVYGLESLKDLFPNLTVIRGSRLFFNYALVIFEMVHLKELGLYNLMNITRGSVRIEKNNELCYLATIDWSRILDSVEDNHIVLNKDDNEEC Motif0340_ems_3hM_813_0001_0002_0001
DKEKLVREILEILEEHSRRLNIEELEQVARDAVRIWEELRRRGVDESTAAADAAFWYRELLHR EVCPGMDIRNNLTRLHELENCSVIEGHLQILLMFKTRPEDFRDLSFPKLIMITDYLLLFRVYGLESLKDLFPNLTVIRGSRLFFNYALVIFEMVHLKELGLYNLMNITRGSVRIEKNNELCYLATIDWSRILDSVEDNHIVLNKDDNEEC mot_H_7f39e2d7389de0c2f60e905c27398b6a_0001_1_000000012_0001_1_7_H_._3h_hb1_3366_0001_0001_0001
PREEVKRLLLEVANNAPPEVFKVVSEIHKLLQEDPDKAIELLEKLAKELGDPRLERVVELLKKLR EVCPGMDIRNNLTRLHELENCSVIEGHLQILLMFKTRPEDFRDLSFPKLIMITDYLLLFRVYGLESLKDLFPNLTVIRGSRLFFNYALVIFEMVHLKELGLYNLMNITRGSVRIEKNNELCYLATIDWSRILDSVEDNHIVLNKDDNEEC rif_edfc8dd01b6448e5452987db575f9754_0001_1_000000013_0001
DELEELEKQVETLAKQLSSSSDPKDQFLAFFVTMLLEFAREVSDKELSKEVLKLAIEIARDV EVCPGMDIRNNLTRLHELENCSVIEGHLQILLMFKTRPEDFRDLSFPKLIMITDYLLLFRVYGLESLKDLFPNLTVIRGSRLFFNYALVIFEMVHLKELGLYNLMNITRGSVRIEKNNELCYLATIDWSRILDSVEDNHIVLNKDDNEEC Motif0025_ems_3hM_45_0001_0004_0001
ELREEFRRQVKKVIEELERRGLSVEEILKVLERLIEEWKRRGLLDESEARKLVREAAEEWFHEWA EVCPGMDIRNNLTRLHELENCSVIEGHLQILLMFKTRPEDFRDLSFPKLIMITDYLLLFRVYGLESLKDLFPNLTVIRGSRLFFNYALVIFEMVHLKELGLYNLMNITRGSVRIEKNNELCYLATIDWSRILDSVEDNHIVLNKDDNEEC mot_H_100dc28d1f3bc2f4dd38a30b7b37f94b_0001_000000024_0001_20_30_H_._HHH_eva_0417_0001_0003_0001
PELDEIVKIAQDLADKIVKKASDPEIQKKAKTVKKLLEEARQKKDKTLVFELAILAVILWRSVE EVCPGMDIRNNLTRLHELENCSVIEGHLQILLMFKTRPEDFRDLSFPKLIMITDYLLLFRVYGLESLKDLFPNLTVIRGSRLFFNYALVIFEMVHLKELGLYNLMNITRGSVRIEKNNELCYLATIDWSRILDSVEDNHIVLNKDDNEEC Motif0181_ems_3hC_414_0002_0001_0001
DESEKLREHVLHLAAEAFFIATDEEENRYVFTLAELAKRAVDSKDPEKVKKVIKKIRTFIKKY EVCPGMDIRNNLTRLHELENCSVIEGHLQILLMFKTRPEDFRDLSFPKLIMITDYLLLFRVYGLESLKDLFPNLTVIRGSRLFFNYALVIFEMVHLKELGLYNLMNITRGSVRIEKNNELCYLATIDWSRILDSVEDNHIVLNKDDNEEC Motif0098_ems_3hM_3395_0001_0001
RLEIEYRWETHKDDEETLERIFHESYEIAQKLNELAERLGLRSRLRIRNRSDGDRNRDTLHVEFE EVCPGMDIRNNLTRLHELENCSVIEGHLQILLMFKTRPEDFRDLSFPKLIMITDYLLLFRVYGLESLKDLFPNLTVIRGSRLFFNYALVIFEMVHLKELGLYNLMNITRGSVRIEKNNELCYLATIDWSRILDSVEDNHIVLNKDDNEEC mot_H_0110c832e33837ebbfe5f73bb43c43d7_0001_000000022_0001_24_31_H_._EHEE_hb1_278_0001_0001_0001
DEKEEEIKRLLEIVLTRAERNNDEETKEAVRELKHAAERLLSSENKRMVELVLELVLQLLRRHV EVCPGMDIRNNLTRLHELENCSVIEGHLQILLMFKTRPEDFRDLSFPKLIMITDYLLLFRVYGLESLKDLFPNLTVIRGSRLFFNYALVIFEMVHLKELGLYNLMNITRGSVRIEKNNELCYLATIDWSRILDSVEDNHIVLNKDDNEEC mot_H_4464a77df5c884d23cb0552da1799058_0001_1_000000014_0001_40_48_H_._3h_hb1_5263_0001_0001_0001
SEEEELERLLKEAGVPPEDVKRVVELYEKLKRELGDPAEASLQLFELLAKEGDPDILRALDLFKN EVCPGMDIRNNLTRLHELENCSVIEGHLQILLMFKTRPEDFRDLSFPKLIMITDYLLLFRVYGLESLKDLFPNLTVIRGSRLFFNYALVIFEMVHLKELGLYNLMNITRGSVRIEKNNELCYLATIDWSRILDSVEDNHIVLNKDDNEEC rif_21795611afd35a64f51a6f0208d15af2_0001_000000022_0001
LTSIITFRHRRGISEEELKRLLEELRKHAEELAEHFRRRGLDVKLEWTNVQDGDVDVSAIVITIK EVCPGMDIRNNLTRLHELENCSVIEGHLQILLMFKTRPEDFRDLSFPKLIMITDYLLLFRVYGLESLKDLFPNLTVIRGSRLFFNYALVIFEMVHLKELGLYNLMNITRGSVRIEKNNELCYLATIDWSRILDSVEDNHIVLNKDDNEEC rif_EHEE_hb1_5864_000000019_0001_0001
SIEEILRELLERLGIDPRMVEFLLEFAKILAGGDPKLIVEAILQAVRSLGLLTPEIEKILRELRK EVCPGMDIRNNLTRLHELENCSVIEGHLQILLMFKTRPEDFRDLSFPKLIMITDYLLLFRVYGLESLKDLFPNLTVIRGSRLFFNYALVIFEMVHLKELGLYNLMNITRGSVRIEKNNELCYLATIDWSRILDSVEDNHIVLNKDDNEEC Motif0383_bcov_4helix_02718_0001_0001_0001
GDEFKKAVEELRERAKKLAQSPNPKDQMNARFLVFMAKLAAEIANDPNAQELAKKIEKEVRSLL EVCPGMDIRNNLTRLHELENCSVIEGHLQILLMFKTRPEDFRDLSFPKLIMITDYLLLFRVYGLESLKDLFPNLTVIRGSRLFFNYALVIFEMVHLKELGLYNLMNITRGSVRIEKNNELCYLATIDWSRILDSVEDNHIVLNKDDNEEC Motif0026_ems_3hC_436_0002_0001_0003_0001
DRELEREIRELLKRLPPEEVVRLVLEKLKRKGFLSPEQLEFLEKWAKELLKRDEEKAIEVLAIAG EVCPGMDIRNNLTRLHELENCSVIEGHLQILLMFKTRPEDFRDLSFPKLIMITDYLLLFRVYGLESLKDLFPNLTVIRGSRLFFNYALVIFEMVHLKELGLYNLMNITRGSVRIEKNNELCYLATIDWSRILDSVEDNHIVLNKDDNEEC rif_606e9aead509115c66f6dc2f6187c85d_0001_1_000000012_0001
TRTLEIRMEFRADTEEQLKLLIRMAKALAETIARRLRRNGLDVKVRVEVRVDGLRLHVTIRIEER EVCPGMDIRNNLTRLHELENCSVIEGHLQILLMFKTRPEDFRDLSFPKLIMITDYLLLFRVYGLESLKDLFPNLTVIRGSRLFFNYALVIFEMVHLKELGLYNLMNITRGSVRIEKNNELCYLATIDWSRILDSVEDNHIVLNKDDNEEC mot_H_41a80bfb88d35e6992c92c6eec5b51c7_0001_1_000000029_0001_21_29_H_._EHEE_hb1_6155_0001_0001_0001
DEREKIEKELRKILEEARRRNDEATRRLAEELIRRLEDARRRNDDEVFREVKRAIEFLKQHKEHK EVCPGMDIRNNLTRLHELENCSVIEGHLQILLMFKTRPEDFRDLSFPKLIMITDYLLLFRVYGLESLKDLFPNLTVIRGSRLFFNYALVIFEMVHLKELGLYNLMNITRGSVRIEKNNELCYLATIDWSRILDSVEDNHIVLNKDDNEEC mot_H_EHEE_hb1_1689_000000015_0001_15_23_H_._3h_hb1_3300_0001_0001
SEEETVVKIVDELARKAGVPSWSVYVKDGLVNVHLKGQDERARTVQKQVHEVAKKLNVPLLVFIE EVCPGMDIRNNLTRLHELENCSVIEGHLQILLMFKTRPEDFRDLSFPKLIMITDYLLLFRVYGLESLKDLFPNLTVIRGSRLFFNYALVIFEMVHLKELGLYNLMNITRGSVRIEKNNELCYLATIDWSRILDSVEDNHIVLNKDDNEEC rif_HEEHE_0564_000000009_0001
HFRVTFRSSFDRRRREELQHSFETFNEAFRFAAEIAERLNLHLTVRVEERRHGHKIEFNVTFRIT EVCPGMDIRNNLTRLHELENCSVIEGHLQILLMFKTRPEDFRDLSFPKLIMITDYLLLFRVYGLESLKDLFPNLTVIRGSRLFFNYALVIFEMVHLKELGLYNLMNITRGSVRIEKNNELCYLATIDWSRILDSVEDNHIVLNKDDNEEC mot_H_36b5aecac1a97134dbc5617548d65688_0001_1_000000007_0001_16_26_H_._EHEE_hb1_949_0001_0001
DDEEKKATEVVETVWELVHKARTEEELKRIEETARRLVSQLSPEAQEFVKFFVTILLEFFS EVCPGMDIRNNLTRLHELENCSVIEGHLQILLMFKTRPEDFRDLSFPKLIMITDYLLLFRVYGLESLKDLFPNLTVIRGSRLFFNYALVIFEMVHLKELGLYNLMNITRGSVRIEKNNELCYLATIDWSRILDSVEDNHIVLNKDDNEEC ems_3hM_3315_000000044_0001
SEEEEEIKEEIRKRNPAAALLLFFLERALREGNEEAVHFLEKAIEEAIREFNDPLVEEIVRLLRK EVCPGMDIRNNLTRLHELENCSVIEGHLQILLMFKTRPEDFRDLSFPKLIMITDYLLLFRVYGLESLKDLFPNLTVIRGSRLFFNYALVIFEMVHLKELGLYNLMNITRGSVRIEKNNELCYLATIDWSRILDSVEDNHIVLNKDDNEEC mot_H_2112d4d00a70539e708ec99b0d7b8f9f_0001_000000019_0001_36_42_H_._4a76b389422c6245ecc21fcb1c5bccec_0001_0001_0001_0001
DEELEREAEQFWKDVYKNADEEIKKKLEKVLTNAEEIKKKYSPDEAVHYLMHLVMELFFEAV EVCPGMDIRNNLTRLHELENCSVIEGHLQILLMFKTRPEDFRDLSFPKLIMITDYLLLFRVYGLESLKDLFPNLTVIRGSRLFFNYALVIFEMVHLKELGLYNLMNITRGSVRIEKNNELCYLATIDWSRILDSVEDNHIVLNKDDNEEC Motif0275_ems_3hM_82_0001_0001_0001
SLVLEAKFLLQRLGDPELLELLEELEKLVLKHGDPKLERLLELLARLILSGVPPEEIKKIIEELR EVCPGMDIRNNLTRLHELENCSVIEGHLQILLMFKTRPEDFRDLSFPKLIMITDYLLLFRVYGLESLKDLFPNLTVIRGSRLFFNYALVIFEMVHLKELGLYNLMNITRGSVRIEKNNELCYLATIDWSRILDSVEDNHIVLNKDDNEEC rif_b8358fa9866c2e56cd89d4e07f763d3c_0001_000000002_0001_0001
DHSSRLHITLDGNSEEAKELAREAVRNASLFAKAVAEAHGLRNENSWEIREHNGHIHIRIHVRIH EVCPGMDIRNNLTRLHELENCSVIEGHLQILLMFKTRPEDFRDLSFPKLIMITDYLLLFRVYGLESLKDLFPNLTVIRGSRLFFNYALVIFEMVHLKELGLYNLMNITRGSVRIEKNNELCYLATIDWSRILDSVEDNHIVLNKDDNEEC mot_H_3468e939393c4aaea57615f45ede1532_0001_000000005_0001_38_47_H_._EHEE_hb1_4613_0001_0001
DSAEEDIKELARKGDPDASVWVEFIFRALKLRGIPPEEIEEIIRRILEKLGLSPELIERLIREAK EVCPGMDIRNNLTRLHELENCSVIEGHLQILLMFKTRPEDFRDLSFPKLIMITDYLLLFRVYGLESLKDLFPNLTVIRGSRLFFNYALVIFEMVHLKELGLYNLMNITRGSVRIEKNNELCYLATIDWSRILDSVEDNHIVLNKDDNEEC mot_H_03f51e901bd9239719427316cc7f1825_0001_000000020_0001_59_65_H_._097a252022dfca0aca22917e4efff9e7_0001_0001_0001
GEEQVKELLTRTFKDDPELVRLLREAIEVLLKAGIDPFEVYMIIVKLIQELGDPREAVKIAKEIG EVCPGMDIRNNLTRLHELENCSVIEGHLQILLMFKTRPEDFRDLSFPKLIMITDYLLLFRVYGLESLKDLFPNLTVIRGSRLFFNYALVIFEMVHLKELGLYNLMNITRGSVRIEKNNELCYLATIDWSRILDSVEDNHIVLNKDDNEEC Motif0345_bcov_4helix_06711_0001_0001
TKAERLARELSKKLNDPRIEEIVRLILEAAKRNDPELLLRLARELHKVVGDPRLVIELLILAARD EVCPGMDIRNNLTRLHELENCSVIEGHLQILLMFKTRPEDFRDLSFPKLIMITDYLLLFRVYGLESLKDLFPNLTVIRGSRLFFNYALVIFEMVHLKELGLYNLMNITRGSVRIEKNNELCYLATIDWSRILDSVEDNHIVLNKDDNEEC mot_H_d1f97fb2786dab4d965dfe9c1a9a6852_0001_000000016_0001_39_47_H_._75cf7a3dea90a12d8f6bbf60bb23b82e_0001_0001_0002_0001
SEEEHTKKLLEIVANGDPFVVWMLRMLLEFLREIGNPELEELLRKIIEEVLGDPEEARELLEKLK EVCPGMDIRNNLTRLHELENCSVIEGHLQILLMFKTRPEDFRDLSFPKLIMITDYLLLFRVYGLESLKDLFPNLTVIRGSRLFFNYALVIFEMVHLKELGLYNLMNITRGSVRIEKNNELCYLATIDWSRILDSVEDNHIVLNKDDNEEC Motif0026_bcov_4helix_09733_0001_0001
SLEELLEELKKYVPPEVLELVKRIIEEMKKHNPHHAELLLAMILSLARDDPRDAERAARRAEEAA EVCPGMDIRNNLTRLHELENCSVIEGHLQILLMFKTRPEDFRDLSFPKLIMITDYLLLFRVYGLESLKDLFPNLTVIRGSRLFFNYALVIFEMVHLKELGLYNLMNITRGSVRIEKNNELCYLATIDWSRILDSVEDNHIVLNKDDNEEC mot_H_33e2de67689dcb672da3c382c0a67adf_0001_1_000000007_0001_22_32_H_._3003d3b59bf690d8f18e6e9695aaa92e_0001_0001_0001_0001
DDNEVETLLEIVVKLAKEINNPELAKIAAKAVFLVMEAQFKNDKDLEDTARKILKEVVKRAKS EVCPGMDIRNNLTRLHELENCSVIEGHLQILLMFKTRPEDFRDLSFPKLIMITDYLLLFRVYGLESLKDLFPNLTVIRGSRLFFNYALVIFEMVHLKELGLYNLMNITRGSVRIEKNNELCYLATIDWSRILDSVEDNHIVLNKDDNEEC Motif0370_ems_3hM_116_0001_0002_0001
DFLEWMVRVLIHFVERAIKEGKITPDLLKELREFIRELVERLGDEQLREELRRLEEEARKVLKN EVCPGMDIRNNLTRLHELENCSVIEGHLQILLMFKTRPEDFRDLSFPKLIMITDYLLLFRVYGLESLKDLFPNLTVIRGSRLFFNYALVIFEMVHLKELGLYNLMNITRGSVRIEKNNELCYLATIDWSRILDSVEDNHIVLNKDDNEEC HHH_eva_0389_000000016_0001
GVNHLVNLSVTGENARDLVRKLAEEILRRTAREAFEKFGAKEIRSNFHVTNDHGQVTVFIVSSVE EVCPGMDIRNNLTRLHELENCSVIEGHLQILLMFKTRPEDFRDLSFPKLIMITDYLLLFRVYGLESLKDLFPNLTVIRGSRLFFNYALVIFEMVHLKELGLYNLMNITRGSVRIEKNNELCYLATIDWSRILDSVEDNHIVLNKDDNEEC rif_EHEE_hb1_5974_000000004_0001_0001
DTEELVKLAKKLSEEVTRTDPRRKEVVDSLTSLLEKLLREAQNPEQQKEIAKFIVLLLQIIK EVCPGMDIRNNLTRLHELENCSVIEGHLQILLMFKTRPEDFRDLSFPKLIMITDYLLLFRVYGLESLKDLFPNLTVIRGSRLFFNYALVIFEMVHLKELGLYNLMNITRGSVRIEKNNELCYLATIDWSRILDSVEDNHIVLNKDDNEEC ems_3hM_1048_000000005_0001
GEHLLRAVIWFAEVLGDEDLRRILELLLEAIKRGDEELLKRLKKLLTEILGDPETVRFILEQLRR EVCPGMDIRNNLTRLHELENCSVIEGHLQILLMFKTRPEDFRDLSFPKLIMITDYLLLFRVYGLESLKDLFPNLTVIRGSRLFFNYALVIFEMVHLKELGLYNLMNITRGSVRIEKNNELCYLATIDWSRILDSVEDNHIVLNKDDNEEC Motif0290_bcov_4helix_01832_0001_0001_0001
SEDEVFKWLMLAMTVAEEFKDNSSNVVTEVLRRLEKTVKDQNDPKAETLAKLVKKILTKLLY EVCPGMDIRNNLTRLHELENCSVIEGHLQILLMFKTRPEDFRDLSFPKLIMITDYLLLFRVYGLESLKDLFPNLTVIRGSRLFFNYALVIFEMVHLKELGLYNLMNITRGSVRIEKNNELCYLATIDWSRILDSVEDNHIVLNKDDNEEC Motif0083_ems_3hM_1364_0001_0002_0001
DKEELRELVEKARKDPQVVLRLAFLLKLLAERKKDPRLEEIARLVQEYLETGDPRLLEKVERLIR EVCPGMDIRNNLTRLHELENCSVIEGHLQILLMFKTRPEDFRDLSFPKLIMITDYLLLFRVYGLESLKDLFPNLTVIRGSRLFFNYALVIFEMVHLKELGLYNLMNITRGSVRIEKNNELCYLATIDWSRILDSVEDNHIVLNKDDNEEC rif_226ad0b5cbf2385d2abc1c3686b7e42b_0001_000000000_0001_0001
DSEEKARKIVTELIKSIEKARSEEQMMHFAQLVTKILQEVNASEEVFKDATHLIMEALFKVVK EVCPGMDIRNNLTRLHELENCSVIEGHLQILLMFKTRPEDFRDLSFPKLIMITDYLLLFRVYGLESLKDLFPNLTVIRGSRLFFNYALVIFEMVHLKELGLYNLMNITRGSVRIEKNNELCYLATIDWSRILDSVEDNHIVLNKDDNEEC ems_3hM_462_000000007_0001
DENLEKFVKFLERLNPEVAKVIREVIKILRERGISPRHISTLLFEAVLLAGGDPELIRELIRKLT EVCPGMDIRNNLTRLHELENCSVIEGHLQILLMFKTRPEDFRDLSFPKLIMITDYLLLFRVYGLESLKDLFPNLTVIRGSRLFFNYALVIFEMVHLKELGLYNLMNITRGSVRIEKNNELCYLATIDWSRILDSVEDNHIVLNKDDNEEC Motif0381_bcov_4helix_08027_0001_0001
EEISEIVKKLLDIVLKIVRSVNDPRLTELAEKLVREAKKALDNGDLEKAFKLLMLAMNLVLQAR EVCPGMDIRNNLTRLHELENCSVIEGHLQILLMFKTRPEDFRDLSFPKLIMITDYLLLFRVYGLESLKDLFPNLTVIRGSRLFFNYALVIFEMVHLKELGLYNLMNITRGSVRIEKNNELCYLATIDWSRILDSVEDNHIVLNKDDNEEC Motif0129_ems_3hM_805_0001_0002_0001
SRAEELLELLRELLNIPPEEAAEIVFKLLRLVSRDPREAKKLLEKLVKELGVPPEFLERLEELVR EVCPGMDIRNNLTRLHELENCSVIEGHLQILLMFKTRPEDFRDLSFPKLIMITDYLLLFRVYGLESLKDLFPNLTVIRGSRLFFNYALVIFEMVHLKELGLYNLMNITRGSVRIEKNNELCYLATIDWSRILDSVEDNHIVLNKDDNEEC mot_H_ems_4hM_2275_000000008_0001_32_39_H_._a40372752d36e1376f25e09912c0244b_0001_0001_0001_0001
SLARILMHLLAELRDPRLHEILQLLVRVRVENDPRLKERAERLIRELVKETGDPRLRELLELIRK EVCPGMDIRNNLTRLHELENCSVIEGHLQILLMFKTRPEDFRDLSFPKLIMITDYLLLFRVYGLESLKDLFPNLTVIRGSRLFFNYALVIFEMVHLKELGLYNLMNITRGSVRIEKNNELCYLATIDWSRILDSVEDNHIVLNKDDNEEC rif_8d84ef60cc1e3adad24f3638b402ac36_0001_1_000000019_0001
EPDEILEKVLKTLQTLLKRHPDDPHLAFAVWAVKLISEDAKKISDPTDKERAARSAQDILEFVS EVCPGMDIRNNLTRLHELENCSVIEGHLQILLMFKTRPEDFRDLSFPKLIMITDYLLLFRVYGLESLKDLFPNLTVIRGSRLFFNYALVIFEMVHLKELGLYNLMNITRGSVRIEKNNELCYLATIDWSRILDSVEDNHIVLNKDDNEEC Motif0348_ems_3hM_3523_0001_0003_0001
TLYEEVAQDLIEMAKEAYKKNDEDTLRFVLWMLERVIDSATNKKVQDKVKKVVETLKKLLKS EVCPGMDIRNNLTRLHELENCSVIEGHLQILLMFKTRPEDFRDLSFPKLIMITDYLLLFRVYGLESLKDLFPNLTVIRGSRLFFNYALVIFEMVHLKELGLYNLMNITRGSVRIEKNNELCYLATIDWSRILDSVEDNHIVLNKDDNEEC Motif0202_ems_3hM_2886_0001_0001_0001
DEDKFRLFFEVLSKVFEAARKNDEDTLEELKKTAKSLADTYQDDLFKELAKTVDDFLKFVQEDS EVCPGMDIRNNLTRLHELENCSVIEGHLQILLMFKTRPEDFRDLSFPKLIMITDYLLLFRVYGLESLKDLFPNLTVIRGSRLFFNYALVIFEMVHLKELGLYNLMNITRGSVRIEKNNELCYLATIDWSRILDSVEDNHIVLNKDDNEEC Motif0348_ems_3hC_235_0001_0002_0001
DLKQRIKSILDKAEKLAKEFGDEMVLRLIKEAKKLLEEADRKKDEKLSRLVLFLAEFLLRFLER EVCPGMDIRNNLTRLHELENCSVIEGHLQILLMFKTRPEDFRDLSFPKLIMITDYLLLFRVYGLESLKDLFPNLTVIRGSRLFFNYALVIFEMVHLKELGLYNLMNITRGSVRIEKNNELCYLATIDWSRILDSVEDNHIVLNKDDNEEC Motif0275_ems_3hM_3687_0001_0001_0001
DDSELKKLAEFVQFFAEMLVRVDPEFAKKFVETWIREAQKKNDEKLEKLLQTVLERIKKLSS EVCPGMDIRNNLTRLHELENCSVIEGHLQILLMFKTRPEDFRDLSFPKLIMITDYLLLFRVYGLESLKDLFPNLTVIRGSRLFFNYALVIFEMVHLKELGLYNLMNITRGSVRIEKNNELCYLATIDWSRILDSVEDNHIVLNKDDNEEC Motif0210_ems_3hC_59_0001_0001_0001
DVEEAKKLLDDLVTELSKRISDEETSKTLKKIADTAKKQADKVDDPKTAVKVLFSAAMKAMRLG EVCPGMDIRNNLTRLHELENCSVIEGHLQILLMFKTRPEDFRDLSFPKLIMITDYLLLFRVYGLESLKDLFPNLTVIRGSRLFFNYALVIFEMVHLKELGLYNLMNITRGSVRIEKNNELCYLATIDWSRILDSVEDNHIVLNKDDNEEC Motif0144_ems_3hC_343_0001_0001_0004_0001
SEELSEKLIRKVHDLLRKGDKKSAKELVDKATEEAKKLNDRHLEANAYLLRNAIHVWV EVCPGMDIRNNLTRLHELENCSVIEGHLQILLMFKTRPEDFRDLSFPKLIMITDYLLLFRVYGLESLKDLFPNLTVIRGSRLFFNYALVIFEMVHLKELGLYNLMNITRGSVRIEKNNELCYLATIDWSRILDSVEDNHIVLNKDDNEEC mot_H_57d3085ba05778a6503ff6312cb3e366_0001_1_000000012_0001_53_63_H_._ems_3hC_350_0001_0001_0001
STEELREKVERRAGDPHAALWFLLMLATRKGDEEVVRRIEELARRVREGEIPPEEAVELAVELLT EVCPGMDIRNNLTRLHELENCSVIEGHLQILLMFKTRPEDFRDLSFPKLIMITDYLLLFRVYGLESLKDLFPNLTVIRGSRLFFNYALVIFEMVHLKELGLYNLMNITRGSVRIEKNNELCYLATIDWSRILDSVEDNHIVLNKDDNEEC rif_0cd074c2d6d3de76f1399c5a775575d2_0001_1_000000012_0001_0001
SEHERAFKILIKAMEIFVKIPDKKQAREIVKKLIDEAKSLSKTESVKKTVEEFEKLIREVD EVCPGMDIRNNLTRLHELENCSVIEGHLQILLMFKTRPEDFRDLSFPKLIMITDYLLLFRVYGLESLKDLFPNLTVIRGSRLFFNYALVIFEMVHLKELGLYNLMNITRGSVRIEKNNELCYLATIDWSRILDSVEDNHIVLNKDDNEEC ems_3hM_146_000000006_0001
SEEEEEVLRLAKELGDPVVRSLEMFERLKRIGDPEFAEWVLRMALLVARQLGNPELEELIERLLK EVCPGMDIRNNLTRLHELENCSVIEGHLQILLMFKTRPEDFRDLSFPKLIMITDYLLLFRVYGLESLKDLFPNLTVIRGSRLFFNYALVIFEMVHLKELGLYNLMNITRGSVRIEKNNELCYLATIDWSRILDSVEDNHIVLNKDDNEEC Motif0138_bcov_4helix_12390_0001_0001
TERHHWEYRWENISEEHVHHELRFIHEALEQEARRTKKRGIETHIRWSVDTRNNRIRARFTVEHR EVCPGMDIRNNLTRLHELENCSVIEGHLQILLMFKTRPEDFRDLSFPKLIMITDYLLLFRVYGLESLKDLFPNLTVIRGSRLFFNYALVIFEMVHLKELGLYNLMNITRGSVRIEKNNELCYLATIDWSRILDSVEDNHIVLNKDDNEEC mot_H_939e21fe2f0d34f930171d0ca936c898_0001_000000009_0001_37_47_H_._EHEE_hb1_5151_0001_0001_0001
DVFRVIFTALHLLFEAAEKNDDEKLTRVVRWARTEAKKLIRDPRLEELVKKFLERVVQLEKR EVCPGMDIRNNLTRLHELENCSVIEGHLQILLMFKTRPEDFRDLSFPKLIMITDYLLLFRVYGLESLKDLFPNLTVIRGSRLFFNYALVIFEMVHLKELGLYNLMNITRGSVRIEKNNELCYLATIDWSRILDSVEDNHIVLNKDDNEEC Motif0025_ems_3hM_566_0001_0004_0001
GEDEVEKLIRKFNDPTLRVILELIKDAKRTNDPFLRMFVKLVAEIVARLLNDPRVREILERVLEE EVCPGMDIRNNLTRLHELENCSVIEGHLQILLMFKTRPEDFRDLSFPKLIMITDYLLLFRVYGLESLKDLFPNLTVIRGSRLFFNYALVIFEMVHLKELGLYNLMNITRGSVRIEKNNELCYLATIDWSRILDSVEDNHIVLNKDDNEEC Motif0223_bcov_4helix_09529_0001_0001
PSSEIINTLARLLQRAVDERDEEKVRKLSKTARDVANKISDEFLKFMLEAVVELIEFLFKG EVCPGMDIRNNLTRLHELENCSVIEGHLQILLMFKTRPEDFRDLSFPKLIMITDYLLLFRVYGLESLKDLFPNLTVIRGSRLFFNYALVIFEMVHLKELGLYNLMNITRGSVRIEKNNELCYLATIDWSRILDSVEDNHIVLNKDDNEEC Motif0345_ems_3hM_646_0001_0001
DPRVQHEADFLQWMIEALKEILTNPEARKVVEEARQVLEEAKKKQDPTLLEKAKRLLEKAVKIQ EVCPGMDIRNNLTRLHELENCSVIEGHLQILLMFKTRPEDFRDLSFPKLIMITDYLLLFRVYGLESLKDLFPNLTVIRGSRLFFNYALVIFEMVHLKELGLYNLMNITRGSVRIEKNNELCYLATIDWSRILDSVEDNHIVLNKDDNEEC Motif0026_ems_3hM_3566_0001_0003_0001
THQELFKHTVKRSVDEALKENDPEAAKAAIQFARAQAEQHNDEDLQEFVKKLKEKVDRWVS EVCPGMDIRNNLTRLHELENCSVIEGHLQILLMFKTRPEDFRDLSFPKLIMITDYLLLFRVYGLESLKDLFPNLTVIRGSRLFFNYALVIFEMVHLKELGLYNLMNITRGSVRIEKNNELCYLATIDWSRILDSVEDNHIVLNKDDNEEC mot_H_ems_3hC_1480_000000029_0001_52_60_H_._ems_3hM_2428_0001_0001_0001
SVDLAKEVAKELGDPLAELVVRIVRSTVEEQGAPPEEEEEFLREALKELGSEEVLKLLEELKRRK EVCPGMDIRNNLTRLHELENCSVIEGHLQILLMFKTRPEDFRDLSFPKLIMITDYLLLFRVYGLESLKDLFPNLTVIRGSRLFFNYALVIFEMVHLKELGLYNLMNITRGSVRIEKNNELCYLATIDWSRILDSVEDNHIVLNKDDNEEC mot_H_c2d12a4ece4d89de23059df703788e09_0001_1_000000021_0001_58_65_H_._4c3bc2de78d3d4c463465dd2a7fc257b_0001_0001_0001_0001
DEELLRKVLELLKRDPEKAAELAARILHEAARRGDPKLIELIFLVLMAVLRNDPDLVREILEKVP EVCPGMDIRNNLTRLHELENCSVIEGHLQILLMFKTRPEDFRDLSFPKLIMITDYLLLFRVYGLESLKDLFPNLTVIRGSRLFFNYALVIFEMVHLKELGLYNLMNITRGSVRIEKNNELCYLATIDWSRILDSVEDNHIVLNKDDNEEC Motif0235_bcov_4helix_03176_0001_0003_0001
DLEELLEKLLRWELEALRKAKDREERMVIALEALQIAEELGASAEQLWKFLELSLRILEEERR EVCPGMDIRNNLTRLHELENCSVIEGHLQILLMFKTRPEDFRDLSFPKLIMITDYLLLFRVYGLESLKDLFPNLTVIRGSRLFFNYALVIFEMVHLKELGLYNLMNITRGSVRIEKNNELCYLATIDWSRILDSVEDNHIVLNKDDNEEC mot_H_4464a77df5c884d23cb0552da1799058_0001_1_000000014_0001_40_48_H_._3h_hb1_1145_0001_0002_0001_0001
SDAMEERAVEYHKDPVLREVVRALKLLKEKGNEELLRLLDELLLKLLRTGDPKYRELLKELVRRT EVCPGMDIRNNLTRLHELENCSVIEGHLQILLMFKTRPEDFRDLSFPKLIMITDYLLLFRVYGLESLKDLFPNLTVIRGSRLFFNYALVIFEMVHLKELGLYNLMNITRGSVRIEKNNELCYLATIDWSRILDSVEDNHIVLNKDDNEEC mot_H_7ea99a44e90a4243a6b6759ef4799800_0001_1_000000002_0001_1_10_H_._20eb621055fbb153e66b8a47e2a95027_0001_1_0001_0001
DRVEELIKKLHENGDPDSAIVVWMALVALQLGLLSPEEAEELVEDTLRLQGVSPEEIKKIREIVR EVCPGMDIRNNLTRLHELENCSVIEGHLQILLMFKTRPEDFRDLSFPKLIMITDYLLLFRVYGLESLKDLFPNLTVIRGSRLFFNYALVIFEMVHLKELGLYNLMNITRGSVRIEKNNELCYLATIDWSRILDSVEDNHIVLNKDDNEEC Motif0092_bcov_4helix_10878_0001_0002_0001
DEEEKKLLKEAVEKFDFELLHRILEKILRRAGDPREAEKIVEEIVKELGLPPEVLQVLKEQLRNA EVCPGMDIRNNLTRLHELENCSVIEGHLQILLMFKTRPEDFRDLSFPKLIMITDYLLLFRVYGLESLKDLFPNLTVIRGSRLFFNYALVIFEMVHLKELGLYNLMNITRGSVRIEKNNELCYLATIDWSRILDSVEDNHIVLNKDDNEEC rif_4cedc409fcb177596a24d0b7517b6892_0001_1_000000011_0001
DEEELEKRLREVGVPPEEVELLIEKVKALIEELKIPPEEAIKELIELLKEFGNPEAARLLELALR EVCPGMDIRNNLTRLHELENCSVIEGHLQILLMFKTRPEDFRDLSFPKLIMITDYLLLFRVYGLESLKDLFPNLTVIRGSRLFFNYALVIFEMVHLKELGLYNLMNITRGSVRIEKNNELCYLATIDWSRILDSVEDNHIVLNKDDNEEC pol_b0be08dbeb19038e97ce33ab5425b229_0001_000000007_0001_0001
DEFEELTKFLSWMIEVAIRSNNPEVVKELVEQAKKIVSKAIEDPKQADELIEKILQTLQKRIS EVCPGMDIRNNLTRLHELENCSVIEGHLQILLMFKTRPEDFRDLSFPKLIMITDYLLLFRVYGLESLKDLFPNLTVIRGSRLFFNYALVIFEMVHLKELGLYNLMNITRGSVRIEKNNELCYLATIDWSRILDSVEDNHIVLNKDDNEEC Motif0026_ems_3hM_2434_0001_0001
DDSEKTARDLLKEFEEAKKNNDKERLQKVISTIMEIWFKSDDPKQQSLAQWAADLLTKLL EVCPGMDIRNNLTRLHELENCSVIEGHLQILLMFKTRPEDFRDLSFPKLIMITDYLLLFRVYGLESLKDLFPNLTVIRGSRLFFNYALVIFEMVHLKELGLYNLMNITRGSVRIEKNNELCYLATIDWSRILDSVEDNHIVLNKDDNEEC Motif0290_ems_3hC_854_0001_0001_0002_0001
PETHHSNYTIELRDEEEVKELLRLLERAARFAAELSHQQNQDSEVRVDWRRDGDHVHVHIEIRTH EVCPGMDIRNNLTRLHELENCSVIEGHLQILLMFKTRPEDFRDLSFPKLIMITDYLLLFRVYGLESLKDLFPNLTVIRGSRLFFNYALVIFEMVHLKELGLYNLMNITRGSVRIEKNNELCYLATIDWSRILDSVEDNHIVLNKDDNEEC mot_H_d4801c8323bc204965d1bffcde239475_0001_1_000000014_0001_38_43_H_._EHEE_hb1_1588_0001_0001
DIMDKAFKLLFIAMEVADQVPDEKLSRLLKTLVKKLTEASLNNDKDTIEHLARLLEELIKKAK EVCPGMDIRNNLTRLHELENCSVIEGHLQILLMFKTRPEDFRDLSFPKLIMITDYLLLFRVYGLESLKDLFPNLTVIRGSRLFFNYALVIFEMVHLKELGLYNLMNITRGSVRIEKNNELCYLATIDWSRILDSVEDNHIVLNKDDNEEC Motif0012_ems_3hM_3021_0001_0001
SEELFEELIREAKELGNPEVARLLEFLLMFLKMVGNPEMVEDALEDLVRMLGDPLLKKLLELLRK EVCPGMDIRNNLTRLHELENCSVIEGHLQILLMFKTRPEDFRDLSFPKLIMITDYLLLFRVYGLESLKDLFPNLTVIRGSRLFFNYALVIFEMVHLKELGLYNLMNITRGSVRIEKNNELCYLATIDWSRILDSVEDNHIVLNKDDNEEC Motif0223_bcov_4helix_00130_0001_0001
SEESDKLVTEAQKLLTKAEKRARDEKDKDNISVMKEAVNKAKSLSPNQVRFVLALVRMLVSEIV EVCPGMDIRNNLTRLHELENCSVIEGHLQILLMFKTRPEDFRDLSFPKLIMITDYLLLFRVYGLESLKDLFPNLTVIRGSRLFFNYALVIFEMVHLKELGLYNLMNITRGSVRIEKNNELCYLATIDWSRILDSVEDNHIVLNKDDNEEC Motif0012_ems_3hM_598_0001_0001_0001
DLEELLETLKELGDPALVTIVELLIEALRRGNPRELEFLLELAEKLAKQFNDPVLEKVVKIAKKR EVCPGMDIRNNLTRLHELENCSVIEGHLQILLMFKTRPEDFRDLSFPKLIMITDYLLLFRVYGLESLKDLFPNLTVIRGSRLFFNYALVIFEMVHLKELGLYNLMNITRGSVRIEKNNELCYLATIDWSRILDSVEDNHIVLNKDDNEEC mot_H_510982ac8a7d7038d91f006f64d3e42e_0001_1_000000001_0001_38_45_H_._ccc9165aefb3d6880e67c0d1f9f14f68_0001_0001_0002_0001_0001
TSEEFKEAVELVVPDPKQQHIIRHDFEEHERLLGDPEEVLKWLEKLAKALGDRDLLEVVELVKRK EVCPGMDIRNNLTRLHELENCSVIEGHLQILLMFKTRPEDFRDLSFPKLIMITDYLLLFRVYGLESLKDLFPNLTVIRGSRLFFNYALVIFEMVHLKELGLYNLMNITRGSVRIEKNNELCYLATIDWSRILDSVEDNHIVLNKDDNEEC mot_H_054cca47c3e2a48e786b69badbf6ff9a_0001_1_000000015_0001_4_13_H_._69a32af0339682088b0ab7bc0c544914_0001_1_0001_0001_0001
SVLEEVLRLLREGDPDRANKLLFELLLELMERGDPRREEVKKLAELLVNGNPEEAKKLIEELIRR EVCPGMDIRNNLTRLHELENCSVIEGHLQILLMFKTRPEDFRDLSFPKLIMITDYLLLFRVYGLESLKDLFPNLTVIRGSRLFFNYALVIFEMVHLKELGLYNLMNITRGSVRIEKNNELCYLATIDWSRILDSVEDNHIVLNKDDNEEC Motif0290_bcov_4helix_13735_0001_0002_0001
PEEMELVHEAVKRVSPEVSELLFRALMLLFHGDPEKAKKLLEEALKLLEELGNPARELVRLLLEK EVCPGMDIRNNLTRLHELENCSVIEGHLQILLMFKTRPEDFRDLSFPKLIMITDYLLLFRVYGLESLKDLFPNLTVIRGSRLFFNYALVIFEMVHLKELGLYNLMNITRGSVRIEKNNELCYLATIDWSRILDSVEDNHIVLNKDDNEEC Motif0234_bcov_4helix_13180_0001_0001_0001
DETEELTKTVETKVKKAVDNKDPELVLKLINEALKIAEKLNDDKLFSLIFEIMLKAFELLR EVCPGMDIRNNLTRLHELENCSVIEGHLQILLMFKTRPEDFRDLSFPKLIMITDYLLLFRVYGLESLKDLFPNLTVIRGSRLFFNYALVIFEMVHLKELGLYNLMNITRGSVRIEKNNELCYLATIDWSRILDSVEDNHIVLNKDDNEEC Motif0235_ems_3hM_2426_0001_0002_0001
DDEEVKKLVKTVKDIAKKLNNEFILMMLQMAEFAAKMYNDSRIVEESAKTLLELLKKVS EVCPGMDIRNNLTRLHELENCSVIEGHLQILLMFKTRPEDFRDLSFPKLIMITDYLLLFRVYGLESLKDLFPNLTVIRGSRLFFNYALVIFEMVHLKELGLYNLMNITRGSVRIEKNNELCYLATIDWSRILDSVEDNHIVLNKDDNEEC Motif0026_ems_3hM_2420_0001_0001_0001
SREERLRELIRELLERGDPEKALQLVAFLLAALNTPEAEELLKLLEEARKEGDPDLLEELLRRIP EVCPGMDIRNNLTRLHELENCSVIEGHLQILLMFKTRPEDFRDLSFPKLIMITDYLLLFRVYGLESLKDLFPNLTVIRGSRLFFNYALVIFEMVHLKELGLYNLMNITRGSVRIEKNNELCYLATIDWSRILDSVEDNHIVLNKDDNEEC mot_H_9a2e382d935b0cc0a838704df8c5a458_0001_000000010_0001_59_65_H_._970e32ccc95cc9f60462933d9e491750_0001_0001_0001
DDRVRYQHLLMETQKDADEEQQKKLLEAAARHDVELVAEIAREILGREELAEELKELARRAER EVCPGMDIRNNLTRLHELENCSVIEGHLQILLMFKTRPEDFRDLSFPKLIMITDYLLLFRVYGLESLKDLFPNLTVIRGSRLFFNYALVIFEMVHLKELGLYNLMNITRGSVRIEKNNELCYLATIDWSRILDSVEDNHIVLNKDDNEEC mot_H_3h_hb1_2048_000000014_0001_50_55_H_._4h_hb1_2249_0001_0002_0001
SAMEALLLAMELAVKLNDPELEELVRRAVELVMEGDPDSALELLEEIARKAGDPELERLVREVRK EVCPGMDIRNNLTRLHELENCSVIEGHLQILLMFKTRPEDFRDLSFPKLIMITDYLLLFRVYGLESLKDLFPNLTVIRGSRLFFNYALVIFEMVHLKELGLYNLMNITRGSVRIEKNNELCYLATIDWSRILDSVEDNHIVLNKDDNEEC Motif0092_bcov_4helix_11729_0001_0003_0001
DPTEEFFKVALNALEAAFHKDKDTASTLIEIAKKLASNSNDEEAQKTVKMLEKQVRKAAS EVCPGMDIRNNLTRLHELENCSVIEGHLQILLMFKTRPEDFRDLSFPKLIMITDYLLLFRVYGLESLKDLFPNLTVIRGSRLFFNYALVIFEMVHLKELGLYNLMNITRGSVRIEKNNELCYLATIDWSRILDSVEDNHIVLNKDDNEEC Motif0083_ems_3hC_900_0001_0001_0001
PLKELLFKLLEIAARLFESGDPHNQTLARLIIELIQKAAHASDPTEKKRLVKKAQELVKKAG EVCPGMDIRNNLTRLHELENCSVIEGHLQILLMFKTRPEDFRDLSFPKLIMITDYLLLFRVYGLESLKDLFPNLTVIRGSRLFFNYALVIFEMVHLKELGLYNLMNITRGSVRIEKNNELCYLATIDWSRILDSVEDNHIVLNKDDNEEC Motif0029_ems_3hM_1618_0001_0002_0001
DVAEEVVKEVIEEIKKKNPEAAEALRLLLERLKRGDPEALDLLFRIIMLFMVDPDKAIELVRRLP EVCPGMDIRNNLTRLHELENCSVIEGHLQILLMFKTRPEDFRDLSFPKLIMITDYLLLFRVYGLESLKDLFPNLTVIRGSRLFFNYALVIFEMVHLKELGLYNLMNITRGSVRIEKNNELCYLATIDWSRILDSVEDNHIVLNKDDNEEC Motif0113_bcov_4helix_12067_0001_0001
SELEQKVHELIRKLLEAVERRDEETATKILKELQKAIDQIDNELLRLIAQKILEHAKRALK EVCPGMDIRNNLTRLHELENCSVIEGHLQILLMFKTRPEDFRDLSFPKLIMITDYLLLFRVYGLESLKDLFPNLTVIRGSRLFFNYALVIFEMVHLKELGLYNLMNITRGSVRIEKNNELCYLATIDWSRILDSVEDNHIVLNKDDNEEC rif_3h_hb1_1241_000000010_0001
DELKELLKELEKVLTELVERDSRLKAAAEFELEQAQWAIEEFRHDWRFVEQVVKALIKATKEFG EVCPGMDIRNNLTRLHELENCSVIEGHLQILLMFKTRPEDFRDLSFPKLIMITDYLLLFRVYGLESLKDLFPNLTVIRGSRLFFNYALVIFEMVHLKELGLYNLMNITRGSVRIEKNNELCYLATIDWSRILDSVEDNHIVLNKDDNEEC mot_H_HHH_eva_0065_000000013_0001_6_13_H_._3h_hb1_476_0001_0001_0001_0001
DEERQLEEYLEILEKRAPDPEVRKVLREILELFKRDPEKARKLLEEAIKKFGDPVLRILLAFLRL EVCPGMDIRNNLTRLHELENCSVIEGHLQILLMFKTRPEDFRDLSFPKLIMITDYLLLFRVYGLESLKDLFPNLTVIRGSRLFFNYALVIFEMVHLKELGLYNLMNITRGSVRIEKNNELCYLATIDWSRILDSVEDNHIVLNKDDNEEC rif_31cc85e0b30f9325889be9ac793a50fd_0001_1_000000026_0001_0001
TTTSKTTVTFDGTDERAKTEAQELAERIKKFLERIAKAQEVEVKVTIRIDVRNNRLELDVSAELR EVCPGMDIRNNLTRLHELENCSVIEGHLQILLMFKTRPEDFRDLSFPKLIMITDYLLLFRVYGLESLKDLFPNLTVIRGSRLFFNYALVIFEMVHLKELGLYNLMNITRGSVRIEKNNELCYLATIDWSRILDSVEDNHIVLNKDDNEEC rif_EHEE_hb1_488_000000004_0001_0001
SDLIVQLAWLLVKLGNPEALEVLHRLARAINEGDKELVKRLAEELKKLANDPELRKLVEKIVRRG EVCPGMDIRNNLTRLHELENCSVIEGHLQILLMFKTRPEDFRDLSFPKLIMITDYLLLFRVYGLESLKDLFPNLTVIRGSRLFFNYALVIFEMVHLKELGLYNLMNITRGSVRIEKNNELCYLATIDWSRILDSVEDNHIVLNKDDNEEC mot_H_5ee177cda2a69df9c7ff8567cc73e6cb_0001_1_000000011_0001_3_12_H_._6302b66c930efdb1ec3ec93d70acc3e2_0001_0001_0001
DESEKTETILKKAKEVADKVKSMQSEVLKTLVKLVREAQKEGDPESIKVLLWFLEVVLKLAS EVCPGMDIRNNLTRLHELENCSVIEGHLQILLMFKTRPEDFRDLSFPKLIMITDYLLLFRVYGLESLKDLFPNLTVIRGSRLFFNYALVIFEMVHLKELGLYNLMNITRGSVRIEKNNELCYLATIDWSRILDSVEDNHIVLNKDDNEEC Motif0092_ems_3hM_3624_0001_0001_0001
PPYLEKILRKLREIVEKAIKNNDQHTAKSALFAIQLVVIALDDPTKSTKAERLVRDLEKKVDS EVCPGMDIRNNLTRLHELENCSVIEGHLQILLMFKTRPEDFRDLSFPKLIMITDYLLLFRVYGLESLKDLFPNLTVIRGSRLFFNYALVIFEMVHLKELGLYNLMNITRGSVRIEKNNELCYLATIDWSRILDSVEDNHIVLNKDDNEEC Motif0225_ems_3hM_3313_0001_0001
DELAEKLIKEILRKAEETVPDPRATEIVTKLQKEFKDAKEKNDEEKLFKIFMKAAEVWFKLI EVCPGMDIRNNLTRLHELENCSVIEGHLQILLMFKTRPEDFRDLSFPKLIMITDYLLLFRVYGLESLKDLFPNLTVIRGSRLFFNYALVIFEMVHLKELGLYNLMNITRGSVRIEKNNELCYLATIDWSRILDSVEDNHIVLNKDDNEEC Motif0113_ems_3hM_1165_0001_0001
DEVEELQKRAKELLDKARKKLKDPNLQTQLEQIAEVVQKLANSKDPFDQHMAKLNVHMLQRLT EVCPGMDIRNNLTRLHELENCSVIEGHLQILLMFKTRPEDFRDLSFPKLIMITDYLLLFRVYGLESLKDLFPNLTVIRGSRLFFNYALVIFEMVHLKELGLYNLMNITRGSVRIEKNNELCYLATIDWSRILDSVEDNHIVLNKDDNEEC Motif0348_ems_3hM_2731_0001_0001
DIAVELLIKALENNDELMLEFLLTFLALALKFDPRFREMIRELLEKLVGDPEVAKELLKLVEKVG EVCPGMDIRNNLTRLHELENCSVIEGHLQILLMFKTRPEDFRDLSFPKLIMITDYLLLFRVYGLESLKDLFPNLTVIRGSRLFFNYALVIFEMVHLKELGLYNLMNITRGSVRIEKNNELCYLATIDWSRILDSVEDNHIVLNKDDNEEC Motif0382_bcov_4helix_03882_0001_0001
HRFLELEFHVDGDDEEAKRLARLQIAILHSTSRYIAEELGLESRSRWEEHTRNGNIRFRVTQHFH EVCPGMDIRNNLTRLHELENCSVIEGHLQILLMFKTRPEDFRDLSFPKLIMITDYLLLFRVYGLESLKDLFPNLTVIRGSRLFFNYALVIFEMVHLKELGLYNLMNITRGSVRIEKNNELCYLATIDWSRILDSVEDNHIVLNKDDNEEC mot_H_c2d12a4ece4d89de23059df703788e09_0001_1_000000021_0001_58_65_H_._EHEE_hb1_5568_0001_0001
DVEELLRRLVHLIIKLGDPEEAIKVLLELLEKELGDPKEAAKLLKELAKELEDPDLERLVRRLEP EVCPGMDIRNNLTRLHELENCSVIEGHLQILLMFKTRPEDFRDLSFPKLIMITDYLLLFRVYGLESLKDLFPNLTVIRGSRLFFNYALVIFEMVHLKELGLYNLMNITRGSVRIEKNNELCYLATIDWSRILDSVEDNHIVLNKDDNEEC rif_23b2f1442d7bc5d50955ab179e0736d5_0001_1_000000020_0001
DESRLTETILKFAKEVADKVKSEYSEKLKKLVKKVREAQKEGDPDKIKTLLELLFHFLIQAI EVCPGMDIRNNLTRLHELENCSVIEGHLQILLMFKTRPEDFRDLSFPKLIMITDYLLLFRVYGLESLKDLFPNLTVIRGSRLFFNYALVIFEMVHLKELGLYNLMNITRGSVRIEKNNELCYLATIDWSRILDSVEDNHIVLNKDDNEEC Motif0125_ems_3hM_3624_0001_0001
TEEELIKRWIRLILEEAREIEDEHLVRALLESLWHFAKIKNDEYALIAIEIARKIWEKEV EVCPGMDIRNNLTRLHELENCSVIEGHLQILLMFKTRPEDFRDLSFPKLIMITDYLLLFRVYGLESLKDLFPNLTVIRGSRLFFNYALVIFEMVHLKELGLYNLMNITRGSVRIEKNNELCYLATIDWSRILDSVEDNHIVLNKDDNEEC mot_H_dc743011c789b89e388691475b14d0ca_0001_1_000000017_0001_6_10_H_._3h_hb1_4796_0001_0003_0001
DLEEIAEQLSEELAREADKKRDDDLLHRAAKIWLEVVFEAAHISDSREVEKLLKYFIEWVKKQRK EVCPGMDIRNNLTRLHELENCSVIEGHLQILLMFKTRPEDFRDLSFPKLIMITDYLLLFRVYGLESLKDLFPNLTVIRGSRLFFNYALVIFEMVHLKELGLYNLMNITRGSVRIEKNNELCYLATIDWSRILDSVEDNHIVLNKDDNEEC rif_3h_hb1_2957_000000025_0001_0001
DEEIEELQEEIWHSIQRLFHLNLDEALEHQVHLARHAAEAWENNDHDLARHAWRLAHEFAKRIL EVCPGMDIRNNLTRLHELENCSVIEGHLQILLMFKTRPEDFRDLSFPKLIMITDYLLLFRVYGLESLKDLFPNLTVIRGSRLFFNYALVIFEMVHLKELGLYNLMNITRGSVRIEKNNELCYLATIDWSRILDSVEDNHIVLNKDDNEEC mot_H_9d7b30fc9484794f019b3adc1b896188_0001_1_000000010_0001_3_7_H_._3h_hb1_2387_0001_0001_0001
DKHKLIRIALRAYFQGDEEAAKKVKEIADRLGDEEVKRHADEMLKDLKRR EVCPGMDIRNNLTRLHELENCSVIEGHLQILLMFKTRPEDFRDLSFPKLIMITDYLLLFRVYGLESLKDLFPNLTVIRGSRLFFNYALVIFEMVHLKELGLYNLMNITRGSVRIEKNNELCYLATIDWSRILDSVEDNHIVLNKDDNEEC rif_ems_p1-14H-GBL-14H-GBL-16H_0592_0001_0001_0001_000000005_0001
DWRELRELLEELIPDPHVVWRLLELFLELRQRGIPPEEILRILLKIARELGDEEAERALEIILRR EVCPGMDIRNNLTRLHELENCSVIEGHLQILLMFKTRPEDFRDLSFPKLIMITDYLLLFRVYGLESLKDLFPNLTVIRGSRLFFNYALVIFEMVHLKELGLYNLMNITRGSVRIEKNNELCYLATIDWSRILDSVEDNHIVLNKDDNEEC pol_8e6b26e28a7d461b936e264dc559eb07_0001_000000012_0001_0001
SIEEIVLELAHKLAEAVEQKDEDKVKEIKDRATELARKLNNEEFVTQLLKFVEKARRSHLEK EVCPGMDIRNNLTRLHELENCSVIEGHLQILLMFKTRPEDFRDLSFPKLIMITDYLLLFRVYGLESLKDLFPNLTVIRGSRLFFNYALVIFEMVHLKELGLYNLMNITRGSVRIEKNNELCYLATIDWSRILDSVEDNHIVLNKDDNEEC mot_H_c69deb4367f5fba1502500e37f999bb6_0001_000000017_0001_37_45_H_._ems_3hM_2290_0001_0001
DKDEVLELAQRILKEVQERGDEAAARAIDELRKLAEEASRKNDEELLKEILRSIRFLYRLLQD EVCPGMDIRNNLTRLHELENCSVIEGHLQILLMFKTRPEDFRDLSFPKLIMITDYLLLFRVYGLESLKDLFPNLTVIRGSRLFFNYALVIFEMVHLKELGLYNLMNITRGSVRIEKNNELCYLATIDWSRILDSVEDNHIVLNKDDNEEC mot_H_3h_hb1_2462_000000006_0001_23_28_H_._ems_3hM_3567_0001_0001
SHASEALKRILEEIKRELKEGEISNEAAKNAAEFVEFQARELGDDEVQKLVEKVKKFIEKYG EVCPGMDIRNNLTRLHELENCSVIEGHLQILLMFKTRPEDFRDLSFPKLIMITDYLLLFRVYGLESLKDLFPNLTVIRGSRLFFNYALVIFEMVHLKELGLYNLMNITRGSVRIEKNNELCYLATIDWSRILDSVEDNHIVLNKDDNEEC mot_H_ems_3hM_1356_000000005_0001_56_63_H_._HHH_eva_0380_0001_0001_0001
DEKERETKEFIILTLLRAARLTSDKDEEAEIVLKILEEFLRRDSDKRAREEVKEAIERIRERWKR EVCPGMDIRNNLTRLHELENCSVIEGHLQILLMFKTRPEDFRDLSFPKLIMITDYLLLFRVYGLESLKDLFPNLTVIRGSRLFFNYALVIFEMVHLKELGLYNLMNITRGSVRIEKNNELCYLATIDWSRILDSVEDNHIVLNKDDNEEC mot_H_9a96df25000fda3a079d6199a7df9a5b_0001_1_000000020_0001_53_62_H_._3h_hb1_2456_0001_0001
SESDKLSTEIKKLLKEAKEKQDLRIAFKAVMLAMDVLFKYPDDEKIREVLKEANKVNDDITE EVCPGMDIRNNLTRLHELENCSVIEGHLQILLMFKTRPEDFRDLSFPKLIMITDYLLLFRVYGLESLKDLFPNLTVIRGSRLFFNYALVIFEMVHLKELGLYNLMNITRGSVRIEKNNELCYLATIDWSRILDSVEDNHIVLNKDDNEEC Motif0144_ems_3hM_781_0001_0003_0001
SVEEAIEKVLELLKRVDPEAVELLKAALEHARRLNDPFALQMVLFLALKDLGDPELEKLLRELRK EVCPGMDIRNNLTRLHELENCSVIEGHLQILLMFKTRPEDFRDLSFPKLIMITDYLLLFRVYGLESLKDLFPNLTVIRGSRLFFNYALVIFEMVHLKELGLYNLMNITRGSVRIEKNNELCYLATIDWSRILDSVEDNHIVLNKDDNEEC mot_H_281ffed84a83fbfe1f063adf6726672d_0001_000000005_0001_40_49_H_._712005850bc027c452db1b74fb997c91_0001_0001_0001_0001
DLSEVETILRKIEEIARKQGNEFVVFLVDMLLFALELAKRLNDEEIEKEVLKSAQDLLKKVES EVCPGMDIRNNLTRLHELENCSVIEGHLQILLMFKTRPEDFRDLSFPKLIMITDYLLLFRVYGLESLKDLFPNLTVIRGSRLFFNYALVIFEMVHLKELGLYNLMNITRGSVRIEKNNELCYLATIDWSRILDSVEDNHIVLNKDDNEEC ems_3hM_1194_000000011_0001
SEELQDFFFERFATEAIRHRDEHSLELLKRLVEAVIEDAHDEEWRRRMKERLEEVERRFRK EVCPGMDIRNNLTRLHELENCSVIEGHLQILLMFKTRPEDFRDLSFPKLIMITDYLLLFRVYGLESLKDLFPNLTVIRGSRLFFNYALVIFEMVHLKELGLYNLMNITRGSVRIEKNNELCYLATIDWSRILDSVEDNHIVLNKDDNEEC mot_H_2112d4d00a70539e708ec99b0d7b8f9f_0001_000000019_0001_36_42_H_._3h_hb1_4658_0001_0001
DDKKEKLREKAERLVRIIKKGKLSHEEIFEVVFRVMELVYRVGDESVKELARRAVELANKFAEG EVCPGMDIRNNLTRLHELENCSVIEGHLQILLMFKTRPEDFRDLSFPKLIMITDYLLLFRVYGLESLKDLFPNLTVIRGSRLFFNYALVIFEMVHLKELGLYNLMNITRGSVRIEKNNELCYLATIDWSRILDSVEDNHIVLNKDDNEEC Motif0012_HHH_eva_0388_0001_0001_0001
DEEWKKLAKDVADKAKKAIKNNDDETVEKLLQTLLRIAFEVKDDDASRVAQELAEQVEKLEEG EVCPGMDIRNNLTRLHELENCSVIEGHLQILLMFKTRPEDFRDLSFPKLIMITDYLLLFRVYGLESLKDLFPNLTVIRGSRLFFNYALVIFEMVHLKELGLYNLMNITRGSVRIEKNNELCYLATIDWSRILDSVEDNHIVLNKDDNEEC pol_ems_3hC_167_000000023_0001
DLEEEAETLLKQVLQVAHERNDDEVMKIVLELLFLLMEAIFENDEDKLKTLLKKAIEIARKLLS EVCPGMDIRNNLTRLHELENCSVIEGHLQILLMFKTRPEDFRDLSFPKLIMITDYLLLFRVYGLESLKDLFPNLTVIRGSRLFFNYALVIFEMVHLKELGLYNLMNITRGSVRIEKNNELCYLATIDWSRILDSVEDNHIVLNKDDNEEC Motif0139_ems_3hM_2044_0001_0002_0001
SQEKFQRALLLYMLLARAVLEKDEKTFRELLKKAEKVVKEAGDEDLERALKEAEKEFKEYV EVCPGMDIRNNLTRLHELENCSVIEGHLQILLMFKTRPEDFRDLSFPKLIMITDYLLLFRVYGLESLKDLFPNLTVIRGSRLFFNYALVIFEMVHLKELGLYNLMNITRGSVRIEKNNELCYLATIDWSRILDSVEDNHIVLNKDDNEEC mot_H_41a80bfb88d35e6992c92c6eec5b51c7_0001_1_000000029_0001_21_29_H_._ems_3hM_2517_0001_0001
SEELLEELLRLLKKGDPRAAEVAFRLAKLAYELGDPELYKLVRLIIRLIAEGNPEEVEKLIKEFK EVCPGMDIRNNLTRLHELENCSVIEGHLQILLMFKTRPEDFRDLSFPKLIMITDYLLLFRVYGLESLKDLFPNLTVIRGSRLFFNYALVIFEMVHLKELGLYNLMNITRGSVRIEKNNELCYLATIDWSRILDSVEDNHIVLNKDDNEEC rif_7cd92f716bcdcb94a79f383a779cbb7c_0001_000000014_0001_0001
SLDEEVERILRELGVPPFAIAILIQWLKKLTEELGDPKEALKLLIEFAEEFGDPRILKALRRLLK EVCPGMDIRNNLTRLHELENCSVIEGHLQILLMFKTRPEDFRDLSFPKLIMITDYLLLFRVYGLESLKDLFPNLTVIRGSRLFFNYALVIFEMVHLKELGLYNLMNITRGSVRIEKNNELCYLATIDWSRILDSVEDNHIVLNKDDNEEC rif_0f5d934770ae51a5825d16c26264c66c_0001_000000006_0001
DDELRERLQEALERGDEDLVRELLELLLEEAKKRGNEEHIRIAVEFFLEITGDPLLREFLERLEK EVCPGMDIRNNLTRLHELENCSVIEGHLQILLMFKTRPEDFRDLSFPKLIMITDYLLLFRVYGLESLKDLFPNLTVIRGSRLFFNYALVIFEMVHLKELGLYNLMNITRGSVRIEKNNELCYLATIDWSRILDSVEDNHIVLNKDDNEEC pol_e63b485c515f68499f2ec453e144b8a1_0001_000000008_0001
SLEELKELLERLNTPLARLALEVLEELKRRGNPEEAELLARLVIEALEKKDPALIEFLRSFLELV EVCPGMDIRNNLTRLHELENCSVIEGHLQILLMFKTRPEDFRDLSFPKLIMITDYLLLFRVYGLESLKDLFPNLTVIRGSRLFFNYALVIFEMVHLKELGLYNLMNITRGSVRIEKNNELCYLATIDWSRILDSVEDNHIVLNKDDNEEC Motif0130_bcov_4helix_08954_0001_0001
DDSEVKKKAKELEEKIKKANPDPLVRKAASEAATLVEEALKNKDEHKVRFLLSFLEMALEANTK EVCPGMDIRNNLTRLHELENCSVIEGHLQILLMFKTRPEDFRDLSFPKLIMITDYLLLFRVYGLESLKDLFPNLTVIRGSRLFFNYALVIFEMVHLKELGLYNLMNITRGSVRIEKNNELCYLATIDWSRILDSVEDNHIVLNKDDNEEC Motif0012_ems_3hM_1030_0001_0002_0001
GDEEKENVKFLRFFAKVAAQAPDPELQEVAKELVKQAKELANKANIPEAQELAKKIEKEVRSLL EVCPGMDIRNNLTRLHELENCSVIEGHLQILLMFKTRPEDFRDLSFPKLIMITDYLLLFRVYGLESLKDLFPNLTVIRGSRLFFNYALVIFEMVHLKELGLYNLMNITRGSVRIEKNNELCYLATIDWSRILDSVEDNHIVLNKDDNEEC Motif0202_ems_3hC_436_0001_0001_0001_0001
DPTSKKLKKEIKKVLKLFKKGKIDPEQAAHLLRRLIRKAAEIGDEEAVHLAFEAEQIIYEADES EVCPGMDIRNNLTRLHELENCSVIEGHLQILLMFKTRPEDFRDLSFPKLIMITDYLLLFRVYGLESLKDLFPNLTVIRGSRLFFNYALVIFEMVHLKELGLYNLMNITRGSVRIEKNNELCYLATIDWSRILDSVEDNHIVLNKDDNEEC mot_H_a67b4f9ca494deb352b72fd4db8eab89_0001_1_000000001_0001_38_48_H_._HHH_eva_0065_0001_0001
SSELRDRLKKTFQELLKRGVSPWQAFEIIEKLLEELFRKGKLDVDVAFEVMHILAELMRKWE EVCPGMDIRNNLTRLHELENCSVIEGHLQILLMFKTRPEDFRDLSFPKLIMITDYLLLFRVYGLESLKDLFPNLTVIRGSRLFFNYALVIFEMVHLKELGLYNLMNITRGSVRIEKNNELCYLATIDWSRILDSVEDNHIVLNKDDNEEC Motif0029_HHH_eva_0212_0001_0001
DESTKLFEDLARRASDLVKSGDPRNKTNAKMILRMLKEFAKLDPRLEKILRTIQEQLEKKLKS EVCPGMDIRNNLTRLHELENCSVIEGHLQILLMFKTRPEDFRDLSFPKLIMITDYLLLFRVYGLESLKDLFPNLTVIRGSRLFFNYALVIFEMVHLKELGLYNLMNITRGSVRIEKNNELCYLATIDWSRILDSVEDNHIVLNKDDNEEC Motif0177_ems_3hM_876_0001_0002_0001
DEEVFEVFRLLYQLLSPEEREKLSKIILELFERGVSPEEILEVLRKLAEEFGDEEVVKLVEKIKK EVCPGMDIRNNLTRLHELENCSVIEGHLQILLMFKTRPEDFRDLSFPKLIMITDYLLLFRVYGLESLKDLFPNLTVIRGSRLFFNYALVIFEMVHLKELGLYNLMNITRGSVRIEKNNELCYLATIDWSRILDSVEDNHIVLNKDDNEEC Motif0210_bcov_4helix_12426_0001_0001_0001
DEEELIKRISELLKVPPEAVREAVEQAKELKKKDERLAREVIKLVVAIVGAPPEAKELLELLVKK EVCPGMDIRNNLTRLHELENCSVIEGHLQILLMFKTRPEDFRDLSFPKLIMITDYLLLFRVYGLESLKDLFPNLTVIRGSRLFFNYALVIFEMVHLKELGLYNLMNITRGSVRIEKNNELCYLATIDWSRILDSVEDNHIVLNKDDNEEC rif_563c0e0aeab854fbca29fe28d46dd829_0001_000000000_0001
SDSEEAIKLIEEVLKEAHKENDERALRFAAELALDSARFQGLEEAIRFAEEQIRRIRKEIKR EVCPGMDIRNNLTRLHELENCSVIEGHLQILLMFKTRPEDFRDLSFPKLIMITDYLLLFRVYGLESLKDLFPNLTVIRGSRLFFNYALVIFEMVHLKELGLYNLMNITRGSVRIEKNNELCYLATIDWSRILDSVEDNHIVLNKDDNEEC mot_H_64576c0f577f974ad45c630699acf6e8_0001_1_000000023_0001_41_49_H_._3h_hb1_169_0001_0001_0001
SILEEIEKLLKELGNEEALELLKELLKKLRDGEIPPHEAVAWIALLLEEAGDPEAAELLLRLQLR EVCPGMDIRNNLTRLHELENCSVIEGHLQILLMFKTRPEDFRDLSFPKLIMITDYLLLFRVYGLESLKDLFPNLTVIRGSRLFFNYALVIFEMVHLKELGLYNLMNITRGSVRIEKNNELCYLATIDWSRILDSVEDNHIVLNKDDNEEC rif_3704780dc570247a14a91293b51c0f37_0001_000000005_0001_0001
DEVSELLTFILEFFSPEEIENAIRFLLWFLEVLGDPQRELVRLVLELLERGVSPEEIRKIVKELG EVCPGMDIRNNLTRLHELENCSVIEGHLQILLMFKTRPEDFRDLSFPKLIMITDYLLLFRVYGLESLKDLFPNLTVIRGSRLFFNYALVIFEMVHLKELGLYNLMNITRGSVRIEKNNELCYLATIDWSRILDSVEDNHIVLNKDDNEEC Motif0012_bcov_4helix_14067_0001_0001
SEEETLKKLVDEVAKMMGVPSWSVRISNGKVEVTINGNDALAEFAQIFLTMDAKKLNVPLTVTVR EVCPGMDIRNNLTRLHELENCSVIEGHLQILLMFKTRPEDFRDLSFPKLIMITDYLLLFRVYGLESLKDLFPNLTVIRGSRLFFNYALVIFEMVHLKELGLYNLMNITRGSVRIEKNNELCYLATIDWSRILDSVEDNHIVLNKDDNEEC HEEHE_2911_000000055_0001
PEDEKAKRLTELAKKIASSKNNEFLQKLADTLVKLYEDAKRQNDEDKRRFVLFFLELVVENG EVCPGMDIRNNLTRLHELENCSVIEGHLQILLMFKTRPEDFRDLSFPKLIMITDYLLLFRVYGLESLKDLFPNLTVIRGSRLFFNYALVIFEMVHLKELGLYNLMNITRGSVRIEKNNELCYLATIDWSRILDSVEDNHIVLNKDDNEEC Motif0025_ems_3hC_1544_0001_0003_0001
SEEEEAEEILKKALELLRQAGVSEEELQKVREAWERAQKLIDDAEDLLRFIHTFLAMIEFKI EVCPGMDIRNNLTRLHELENCSVIEGHLQILLMFKTRPEDFRDLSFPKLIMITDYLLLFRVYGLESLKDLFPNLTVIRGSRLFFNYALVIFEMVHLKELGLYNLMNITRGSVRIEKNNELCYLATIDWSRILDSVEDNHIVLNKDDNEEC rif_3h_hb1_6927_000000008_0001_0001
DEDHAHRLLKWVLKVAEERNDEESERTARLLLRFWEHAKKKNDRLLLALIIELAERDFKRG EVCPGMDIRNNLTRLHELENCSVIEGHLQILLMFKTRPEDFRDLSFPKLIMITDYLLLFRVYGLESLKDLFPNLTVIRGSRLFFNYALVIFEMVHLKELGLYNLMNITRGSVRIEKNNELCYLATIDWSRILDSVEDNHIVLNKDDNEEC rif_3h_hb1_6805_000000023_0001_0001
SVEEVVRDIEKLVEELYKRGDWKSVEFLLLFLEMLLRNFGDPKVQKVYEKVKRLLEKLKS EVCPGMDIRNNLTRLHELENCSVIEGHLQILLMFKTRPEDFRDLSFPKLIMITDYLLLFRVYGLESLKDLFPNLTVIRGSRLFFNYALVIFEMVHLKELGLYNLMNITRGSVRIEKNNELCYLATIDWSRILDSVEDNHIVLNKDDNEEC Motif0223_HHH_eva_0319_0001_0003_0001
DEEEIEELVEKAKRDPEVLKKIVEEWIKKKGLPPEEKEEAERFLREAVERGDDELLEFIIRILLD EVCPGMDIRNNLTRLHELENCSVIEGHLQILLMFKTRPEDFRDLSFPKLIMITDYLLLFRVYGLESLKDLFPNLTVIRGSRLFFNYALVIFEMVHLKELGLYNLMNITRGSVRIEKNNELCYLATIDWSRILDSVEDNHIVLNKDDNEEC rif_dc7496b582090bca9ee87fe20537455e_0001_1_000000014_0001_0001
SSEELKKRAREAYKRGDLDTVLKLLMAALHAGDHDLAKYIETLMHRLD EVCPGMDIRNNLTRLHELENCSVIEGHLQILLMFKTRPEDFRDLSFPKLIMITDYLLLFRVYGLESLKDLFPNLTVIRGSRLFFNYALVIFEMVHLKELGLYNLMNITRGSVRIEKNNELCYLATIDWSRILDSVEDNHIVLNKDDNEEC Motif0089_HHH_eva_0441_0001_0001
DLDTRIVHALERGDPELVERLARELVEKLKKFGISPEMIKQMLRMIAEFAGASPEVKKRLEELVP EVCPGMDIRNNLTRLHELENCSVIEGHLQILLMFKTRPEDFRDLSFPKLIMITDYLLLFRVYGLESLKDLFPNLTVIRGSRLFFNYALVIFEMVHLKELGLYNLMNITRGSVRIEKNNELCYLATIDWSRILDSVEDNHIVLNKDDNEEC Motif0233_bcov_4helix_10240_0001_0001
SEFSTWEFRFTFKSEEELRRIEKWARDFARKIKEHAERRGLKVQYMVFISTRGDTVQVSISVSID EVCPGMDIRNNLTRLHELENCSVIEGHLQILLMFKTRPEDFRDLSFPKLIMITDYLLLFRVYGLESLKDLFPNLTVIRGSRLFFNYALVIFEMVHLKELGLYNLMNITRGSVRIEKNNELCYLATIDWSRILDSVEDNHIVLNKDDNEEC rif_EHEE_hb1_2861_000000001_0001_0001
TREVAETLVTLADEAIKKNDKDLATKVLKLAKTYSETLQDPDIEFVSFFVELALEFARKV EVCPGMDIRNNLTRLHELENCSVIEGHLQILLMFKTRPEDFRDLSFPKLIMITDYLLLFRVYGLESLKDLFPNLTVIRGSRLFFNYALVIFEMVHLKELGLYNLMNITRGSVRIEKNNELCYLATIDWSRILDSVEDNHIVLNKDDNEEC Motif0025_ems_3hM_1416_0001_0003_0001
TIEEIVKELETVARELQKMNTEIAKFFVELIERFAKQLKDNIEDPHQRKLVQRVIDVARQAKKG EVCPGMDIRNNLTRLHELENCSVIEGHLQILLMFKTRPEDFRDLSFPKLIMITDYLLLFRVYGLESLKDLFPNLTVIRGSRLFFNYALVIFEMVHLKELGLYNLMNITRGSVRIEKNNELCYLATIDWSRILDSVEDNHIVLNKDDNEEC Motif0290_ems_3hC_177_0002_0001_0001_0001
KPEELKRKLLNKAFEAFFKNDEDKLQEVLKTARDLSKKAQDPTERSVLDEVVEAVEFAIKV EVCPGMDIRNNLTRLHELENCSVIEGHLQILLMFKTRPEDFRDLSFPKLIMITDYLLLFRVYGLESLKDLFPNLTVIRGSRLFFNYALVIFEMVHLKELGLYNLMNITRGSVRIEKNNELCYLATIDWSRILDSVEDNHIVLNKDDNEEC Motif0092_ems_3hC_1468_0002_0001_0001_0001
DEQKVLLLYMLILRIAREKNDEELEKLAEKAAEEYLDAHHKNDEKKSKEVTKKVEKLWKRAQS EVCPGMDIRNNLTRLHELENCSVIEGHLQILLMFKTRPEDFRDLSFPKLIMITDYLLLFRVYGLESLKDLFPNLTVIRGSRLFFNYALVIFEMVHLKELGLYNLMNITRGSVRIEKNNELCYLATIDWSRILDSVEDNHIVLNKDDNEEC mot_H_41a80bfb88d35e6992c92c6eec5b51c7_0001_1_000000029_0001_21_29_H_._ems_3hC_140_0001_0001_0001
PHELQELIARALERNDTDLLKELLELLEELAGDPREVEEYVRFVAEILGIPPEEVERLLEIARKK EVCPGMDIRNNLTRLHELENCSVIEGHLQILLMFKTRPEDFRDLSFPKLIMITDYLLLFRVYGLESLKDLFPNLTVIRGSRLFFNYALVIFEMVHLKELGLYNLMNITRGSVRIEKNNELCYLATIDWSRILDSVEDNHIVLNKDDNEEC pol_87ca1e8e029de7b2f514b56edbf89498_0001_1_000000000_0001_0001
DRREFIERSLRLSFETARHNNDEHLLEWVVEAAKWAAERFDDPELRKVAKQLKDTLSKIQK EVCPGMDIRNNLTRLHELENCSVIEGHLQILLMFKTRPEDFRDLSFPKLIMITDYLLLFRVYGLESLKDLFPNLTVIRGSRLFFNYALVIFEMVHLKELGLYNLMNITRGSVRIEKNNELCYLATIDWSRILDSVEDNHIVLNKDDNEEC mot_H_ems_4hM_3961_0001_000000006_0001_4_11_H_._ems_3hC_162_0001_0001_0001_0001
SDDLEFLLKRIKKGDPFAIHMLKNLLHALLNITGDPRLKELLELVEELLKQGDPDKVEKLVREFH EVCPGMDIRNNLTRLHELENCSVIEGHLQILLMFKTRPEDFRDLSFPKLIMITDYLLLFRVYGLESLKDLFPNLTVIRGSRLFFNYALVIFEMVHLKELGLYNLMNITRGSVRIEKNNELCYLATIDWSRILDSVEDNHIVLNKDDNEEC Motif0026_bcov_4helix_04749_0001_0001
GEELKKKVDKVVTELKKMAKDNPEAQKLAQEAEEFAKSMLDQNDPNADDAADFVLQVATFQIRL EVCPGMDIRNNLTRLHELENCSVIEGHLQILLMFKTRPEDFRDLSFPKLIMITDYLLLFRVYGLESLKDLFPNLTVIRGSRLFFNYALVIFEMVHLKELGLYNLMNITRGSVRIEKNNELCYLATIDWSRILDSVEDNHIVLNKDDNEEC Motif0234_ems_3hC_354_0002_0001_0001
DEDEFLQIFVSFAAKRAGVPSFSVSVSNGKVRVTVNGNDDSAKRARKLVQHAADVSGVDVDVTFN EVCPGMDIRNNLTRLHELENCSVIEGHLQILLMFKTRPEDFRDLSFPKLIMITDYLLLFRVYGLESLKDLFPNLTVIRGSRLFFNYALVIFEMVHLKELGLYNLMNITRGSVRIEKNNELCYLATIDWSRILDSVEDNHIVLNKDDNEEC Motif0142_HEEHE_0222_0001_0001
DEYLERIFELTDKAQELIKDPRNRDEAQKVVDEVKKIADNVPNPFVQFIAKVVIELLQLMI EVCPGMDIRNNLTRLHELENCSVIEGHLQILLMFKTRPEDFRDLSFPKLIMITDYLLLFRVYGLESLKDLFPNLTVIRGSRLFFNYALVIFEMVHLKELGLYNLMNITRGSVRIEKNNELCYLATIDWSRILDSVEDNHIVLNKDDNEEC Motif0345_ems_3hM_826_0001_0002_0001
DEELLEEALRLLENGNPKEVSKVLFELIFRLLKKGDPELARKLTELADLLSKDPEKVLELLERLR EVCPGMDIRNNLTRLHELENCSVIEGHLQILLMFKTRPEDFRDLSFPKLIMITDYLLLFRVYGLESLKDLFPNLTVIRGSRLFFNYALVIFEMVHLKELGLYNLMNITRGSVRIEKNNELCYLATIDWSRILDSVEDNHIVLNKDDNEEC Motif0290_bcov_4helix_01290_0001_0001_0001
GVEELRELLKELGNPELAEKLERILREVKKENPYLYSLLDDFIELALRLGKFSPEEVVELIEKLR EVCPGMDIRNNLTRLHELENCSVIEGHLQILLMFKTRPEDFRDLSFPKLIMITDYLLLFRVYGLESLKDLFPNLTVIRGSRLFFNYALVIFEMVHLKELGLYNLMNITRGSVRIEKNNELCYLATIDWSRILDSVEDNHIVLNKDDNEEC Motif0145_bcov_4helix_00424_0001_0001
DEELEEVLERVKRGDPEAIELLKELLKKLLKKTGDPKYEADLHFIRRAVELGDPDLLRALLDLIR EVCPGMDIRNNLTRLHELENCSVIEGHLQILLMFKTRPEDFRDLSFPKLIMITDYLLLFRVYGLESLKDLFPNLTVIRGSRLFFNYALVIFEMVHLKELGLYNLMNITRGSVRIEKNNELCYLATIDWSRILDSVEDNHIVLNKDDNEEC mot_H_7f39e2d7389de0c2f60e905c27398b6a_0001_1_000000012_0001_1_7_H_._2221086f946400645dde00f4eb0a06ce_0001_0001_0001_0001
DVDKAEHYLAEVFFEAARKNNEKLLKIVMEAQKIIQEVSKSNDEEKLDKVASKLIKELQEASS EVCPGMDIRNNLTRLHELENCSVIEGHLQILLMFKTRPEDFRDLSFPKLIMITDYLLLFRVYGLESLKDLFPNLTVIRGSRLFFNYALVIFEMVHLKELGLYNLMNITRGSVRIEKNNELCYLATIDWSRILDSVEDNHIVLNKDDNEEC Motif0374_ems_3hM_261_0001_0002_0001
SEQETVTEIAKMLQKLAGVPSVRITVRNGRYSVTVKGNDESAQMVTDTVRFMANILGVEVELHSR EVCPGMDIRNNLTRLHELENCSVIEGHLQILLMFKTRPEDFRDLSFPKLIMITDYLLLFRVYGLESLKDLFPNLTVIRGSRLFFNYALVIFEMVHLKELGLYNLMNITRGSVRIEKNNELCYLATIDWSRILDSVEDNHIVLNKDDNEEC Motif0343_HEEHE_2086_0001_0001
DLEELVFRLLNDLAHKDPELDRLISELQKEALHKNDPKLRLRLLLEVAKLAGDPELEKAIRRLLP EVCPGMDIRNNLTRLHELENCSVIEGHLQILLMFKTRPEDFRDLSFPKLIMITDYLLLFRVYGLESLKDLFPNLTVIRGSRLFFNYALVIFEMVHLKELGLYNLMNITRGSVRIEKNNELCYLATIDWSRILDSVEDNHIVLNKDDNEEC mot_H_ems_3hM_2368_000000009_0001_47_52_H_._5ce99508318496ace2db04991e9dd0f0_0001_0001_0001
DVDELAKKLLELLLEVAHKAPDPDLVEKAFRLSVLLENALQKKDEETIKKIITKAEKFVKSV EVCPGMDIRNNLTRLHELENCSVIEGHLQILLMFKTRPEDFRDLSFPKLIMITDYLLLFRVYGLESLKDLFPNLTVIRGSRLFFNYALVIFEMVHLKELGLYNLMNITRGSVRIEKNNELCYLATIDWSRILDSVEDNHIVLNKDDNEEC Motif0234_ems_3hM_844_0001_0002_0001
PLEELLKEVERFIRDGNPLAAVVQAIWILQRLSKRDPELVKKLKELVERLLGDPELRKALEEALR EVCPGMDIRNNLTRLHELENCSVIEGHLQILLMFKTRPEDFRDLSFPKLIMITDYLLLFRVYGLESLKDLFPNLTVIRGSRLFFNYALVIFEMVHLKELGLYNLMNITRGSVRIEKNNELCYLATIDWSRILDSVEDNHIVLNKDDNEEC mot_H_3h_hb1_2067_000000022_0001_3_10_H_._798cd44df53dca4eab6bb4b8f64c6db0_0001_0001_0001_0001
SFISWMIEVALRAGILSPEELIRLALEMAESQNDPEVKRLVEELLELLERGVSPEELLKLLRKVG EVCPGMDIRNNLTRLHELENCSVIEGHLQILLMFKTRPEDFRDLSFPKLIMITDYLLLFRVYGLESLKDLFPNLTVIRGSRLFFNYALVIFEMVHLKELGLYNLMNITRGSVRIEKNNELCYLATIDWSRILDSVEDNHIVLNKDDNEEC Motif0026_bcov_4helix_12464_0001_0002_0001
PKWAEVVFILSKAILIALKVGDEEVVKKADKLLDELARITLKNDEESLDKVEEKARKLLKKAI EVCPGMDIRNNLTRLHELENCSVIEGHLQILLMFKTRPEDFRDLSFPKLIMITDYLLLFRVYGLESLKDLFPNLTVIRGSRLFFNYALVIFEMVHLKELGLYNLMNITRGSVRIEKNNELCYLATIDWSRILDSVEDNHIVLNKDDNEEC ems_3hM_1606_000000003_0001
DEEQDRFRKINDTLLSYADSVPDLDKVREYLTRVIEDARRKNDELRVLAAEFIRWMVEVLKT EVCPGMDIRNNLTRLHELENCSVIEGHLQILLMFKTRPEDFRDLSFPKLIMITDYLLLFRVYGLESLKDLFPNLTVIRGSRLFFNYALVIFEMVHLKELGLYNLMNITRGSVRIEKNNELCYLATIDWSRILDSVEDNHIVLNKDDNEEC Motif0026_ems_3hM_2866_0001_0001_0001
DEELLRRVEKLLRELGDPRLAVLVAMVLMALEYGNPDVANEVLRLLIKLLGDPLLREVLEILEKK EVCPGMDIRNNLTRLHELENCSVIEGHLQILLMFKTRPEDFRDLSFPKLIMITDYLLLFRVYGLESLKDLFPNLTVIRGSRLFFNYALVIFEMVHLKELGLYNLMNITRGSVRIEKNNELCYLATIDWSRILDSVEDNHIVLNKDDNEEC Motif0290_bcov_4helix_11401_0001_0001
SHEETLEEDLREAVEKNDEFLLRVIAVAVYSKLGNPEEARKYLRKLVEKLGLPPEVRELLEELVR EVCPGMDIRNNLTRLHELENCSVIEGHLQILLMFKTRPEDFRDLSFPKLIMITDYLLLFRVYGLESLKDLFPNLTVIRGSRLFFNYALVIFEMVHLKELGLYNLMNITRGSVRIEKNNELCYLATIDWSRILDSVEDNHIVLNKDDNEEC rif_b24aaf5b6f53f31ef722bfa630a8caa2_0001_000000005_0001_0001
KRSFEFRITLEGHDEEVKRVLEELERLLRRFAHDFAHERGLEFHVRIRWENHGDTVHMNVRVEVE EVCPGMDIRNNLTRLHELENCSVIEGHLQILLMFKTRPEDFRDLSFPKLIMITDYLLLFRVYGLESLKDLFPNLTVIRGSRLFFNYALVIFEMVHLKELGLYNLMNITRGSVRIEKNNELCYLATIDWSRILDSVEDNHIVLNKDDNEEC pol_EHEE_hb1_573_000000023_0001_0001
TIHIHLHLTIHGTDEEAQHLAELAYELEKAAAEAKAKRRNLEARLRVSWDDHNGELRVRIELRIQ EVCPGMDIRNNLTRLHELENCSVIEGHLQILLMFKTRPEDFRDLSFPKLIMITDYLLLFRVYGLESLKDLFPNLTVIRGSRLFFNYALVIFEMVHLKELGLYNLMNITRGSVRIEKNNELCYLATIDWSRILDSVEDNHIVLNKDDNEEC mot_H_0707a94f946108db4b5d08f2c037dd90_0001_1_000000024_0001_39_47_H_._EHEE_hb1_3631_0001_0002_0001
DLEEILRKLIEISFELFKKATDEELRRLLHEVIKRSVRALITQDEDLLREAIELNRRLIKEA EVCPGMDIRNNLTRLHELENCSVIEGHLQILLMFKTRPEDFRDLSFPKLIMITDYLLLFRVYGLESLKDLFPNLTVIRGSRLFFNYALVIFEMVHLKELGLYNLMNITRGSVRIEKNNELCYLATIDWSRILDSVEDNHIVLNKDDNEEC rif_3h_hb1_3583_000000023_0001
SMFEAFMLLARLGDEELLELLLRVLRLVFDKGDPRLRELLERAAELLLRGNPEEAKKLLEEALRR EVCPGMDIRNNLTRLHELENCSVIEGHLQILLMFKTRPEDFRDLSFPKLIMITDYLLLFRVYGLESLKDLFPNLTVIRGSRLFFNYALVIFEMVHLKELGLYNLMNITRGSVRIEKNNELCYLATIDWSRILDSVEDNHIVLNKDDNEEC Motif0345_bcov_4helix_13518_0001_0001
NDLEESIKIAEKLGRNGINDVKDLKFLVEIARMLGDEEAVKLAETIAKRLESS EVCPGMDIRNNLTRLHELENCSVIEGHLQILLMFKTRPEDFRDLSFPKLIMITDYLLLFRVYGLESLKDLFPNLTVIRGSRLFFNYALVIFEMVHLKELGLYNLMNITRGSVRIEKNNELCYLATIDWSRILDSVEDNHIVLNKDDNEEC Motif0089_p1-15H-GABBL-14H-GBL-16H_0611_0001_0001_0001_0001_0001
SEEASRLMDKFHKIPDPEERRKLLERLVELSKTDPDAEFVLWMIRVLLEFRGDPELLRVLRELLK EVCPGMDIRNNLTRLHELENCSVIEGHLQILLMFKTRPEDFRDLSFPKLIMITDYLLLFRVYGLESLKDLFPNLTVIRGSRLFFNYALVIFEMVHLKELGLYNLMNITRGSVRIEKNNELCYLATIDWSRILDSVEDNHIVLNKDDNEEC Motif0089_bcov_4helix_06825_0001_0003_0001
DAELLMEIARVLMKYLDPEEVFKIVMKLMELLNRDPRVKDEIRKLLERIKRGDPEALELLRELAR EVCPGMDIRNNLTRLHELENCSVIEGHLQILLMFKTRPEDFRDLSFPKLIMITDYLLLFRVYGLESLKDLFPNLTVIRGSRLFFNYALVIFEMVHLKELGLYNLMNITRGSVRIEKNNELCYLATIDWSRILDSVEDNHIVLNKDDNEEC Motif0223_bcov_4helix_12505_0001_0001
DKEELKVEFIAEMAKMLADMVKDEKLSRKIKKLLDEIIKKGDEDKARKVFEEVKRILSEANK EVCPGMDIRNNLTRLHELENCSVIEGHLQILLMFKTRPEDFRDLSFPKLIMITDYLLLFRVYGLESLKDLFPNLTVIRGSRLFFNYALVIFEMVHLKELGLYNLMNITRGSVRIEKNNELCYLATIDWSRILDSVEDNHIVLNKDDNEEC Motif0089_ems_3hM_122_0001_0001_0001
SEETEFLKLLVEMLLRFYGVSEEEIKKYQKKLEELVRRGDEEKVDKFLEEITKKLNKL EVCPGMDIRNNLTRLHELENCSVIEGHLQILLMFKTRPEDFRDLSFPKLIMITDYLLLFRVYGLESLKDLFPNLTVIRGSRLFFNYALVIFEMVHLKELGLYNLMNITRGSVRIEKNNELCYLATIDWSRILDSVEDNHIVLNKDDNEEC Motif0223_HHH_eva_0200_0001_0002_0001
DEEIEEKLRELLRKDPRKFEELVERLLRELGVDPMMIEMILRFVREVIKRDPELAVEDVLLMIRL EVCPGMDIRNNLTRLHELENCSVIEGHLQILLMFKTRPEDFRDLSFPKLIMITDYLLLFRVYGLESLKDLFPNLTVIRGSRLFFNYALVIFEMVHLKELGLYNLMNITRGSVRIEKNNELCYLATIDWSRILDSVEDNHIVLNKDDNEEC Motif0139_bcov_4helix_08381_0001_0001
TEELLEHELRRWGDPRDLREAATIYARIAGDPKLEEAAELAYEIVEKEGLPPEEFIKILKELVRK EVCPGMDIRNNLTRLHELENCSVIEGHLQILLMFKTRPEDFRDLSFPKLIMITDYLLLFRVYGLESLKDLFPNLTVIRGSRLFFNYALVIFEMVHLKELGLYNLMNITRGSVRIEKNNELCYLATIDWSRILDSVEDNHIVLNKDDNEEC rif_9205d875a3ee59c0e8885d501b08cf21_0001_000000028_0001
SSTYSFSVSVKNVSPEQRRKAAELVLEFAERVSTKAKRRNLTVHFRFSFRKSNGTETYSVKIQVD EVCPGMDIRNNLTRLHELENCSVIEGHLQILLMFKTRPEDFRDLSFPKLIMITDYLLLFRVYGLESLKDLFPNLTVIRGSRLFFNYALVIFEMVHLKELGLYNLMNITRGSVRIEKNNELCYLATIDWSRILDSVEDNHIVLNKDDNEEC rif_EHEE_05326_000000005_0001
SDLERSFKFLVRLLGDPELVLRALRIEAKLHNDPDLERALKIIEELLRRGEISPEEAAELLDRLR EVCPGMDIRNNLTRLHELENCSVIEGHLQILLMFKTRPEDFRDLSFPKLIMITDYLLLFRVYGLESLKDLFPNLTVIRGSRLFFNYALVIFEMVHLKELGLYNLMNITRGSVRIEKNNELCYLATIDWSRILDSVEDNHIVLNKDDNEEC mot_H_3h_hb1_2462_000000006_0001_23_28_H_._feb5f66ed5e8dfa81a194f8c238da1c2_0001_0001_0001
GEMYIHFVENLLQLVRELSGDEEFIKRVRKRLKEVKERGDDSKLQEISEEVVEYLERVI EVCPGMDIRNNLTRLHELENCSVIEGHLQILLMFKTRPEDFRDLSFPKLIMITDYLLLFRVYGLESLKDLFPNLTVIRGSRLFFNYALVIFEMVHLKELGLYNLMNITRGSVRIEKNNELCYLATIDWSRILDSVEDNHIVLNKDDNEEC Motif0092_HHH_eva_0310_0001_0002_0001
DDDRFIEIAARILAKTEEETEEIFRRIKETNSEEIAIQLAFAWALNSELKDEWEKLLRESLK EVCPGMDIRNNLTRLHELENCSVIEGHLQILLMFKTRPEDFRDLSFPKLIMITDYLLLFRVYGLESLKDLFPNLTVIRGSRLFFNYALVIFEMVHLKELGLYNLMNITRGSVRIEKNNELCYLATIDWSRILDSVEDNHIVLNKDDNEEC rif_4h_hb1_1304_000000004_0001
DPDQILSELQKIAKKKGDEFALFMIRIILKFIRDGLVDEEFAKQLVKTAEEMAK EVCPGMDIRNNLTRLHELENCSVIEGHLQILLMFKTRPEDFRDLSFPKLIMITDYLLLFRVYGLESLKDLFPNLTVIRGSRLFFNYALVIFEMVHLKELGLYNLMNITRGSVRIEKNNELCYLATIDWSRILDSVEDNHIVLNKDDNEEC Motif0170_p1-15H-GBL-16H-GABBL-15H_0147_0001_0001_0001_0001_0001
DRREEAERRVTETLIRLSIEIKDEEERKKAMEWAEEVLRRAGIDEEEARAAVEFARLRSEKKA EVCPGMDIRNNLTRLHELENCSVIEGHLQILLMFKTRPEDFRDLSFPKLIMITDYLLLFRVYGLESLKDLFPNLTVIRGSRLFFNYALVIFEMVHLKELGLYNLMNITRGSVRIEKNNELCYLATIDWSRILDSVEDNHIVLNKDDNEEC mot_H_ems_4hM_2275_000000008_0001_31_40_H_._3h_hb1_4103_0001_0001_0001_0001
DSEEIFRLARLVAEDPNDEEVLKRLVRLLEKVSGDPREAEELFRLSLRALGIPPEEVKRLLEKAK EVCPGMDIRNNLTRLHELENCSVIEGHLQILLMFKTRPEDFRDLSFPKLIMITDYLLLFRVYGLESLKDLFPNLTVIRGSRLFFNYALVIFEMVHLKELGLYNLMNITRGSVRIEKNNELCYLATIDWSRILDSVEDNHIVLNKDDNEEC rif_de98f31cbd30c7d4c3d2ed15e1cb4792_0001_000000025_0001
DFLEHMVRNLIHMVEMAIKEGNITPDLLKDLREAIRELVERLGDEQLREELRRLEEEARKVLKN EVCPGMDIRNNLTRLHELENCSVIEGHLQILLMFKTRPEDFRDLSFPKLIMITDYLLLFRVYGLESLKDLFPNLTVIRGSRLFFNYALVIFEMVHLKELGLYNLMNITRGSVRIEKNNELCYLATIDWSRILDSVEDNHIVLNKDDNEEC HHH_eva_0389_000000014_0001
DIEERAKFVVRAIARSAGVPSFSVSVSNGRVTVNLDGDTDSVRLAKEHLEHAAKLLNLDLKVTIR EVCPGMDIRNNLTRLHELENCSVIEGHLQILLMFKTRPEDFRDLSFPKLIMITDYLLLFRVYGLESLKDLFPNLTVIRGSRLFFNYALVIFEMVHLKELGLYNLMNITRGSVRIEKNNELCYLATIDWSRILDSVEDNHIVLNKDDNEEC rif_HEEHE_1904_000000022_0001
DEVEKLTTEAERVATKLERSPDPENKFVAWMIKVAIELALTISDKDLAKKILKVAVKLARTY EVCPGMDIRNNLTRLHELENCSVIEGHLQILLMFKTRPEDFRDLSFPKLIMITDYLLLFRVYGLESLKDLFPNLTVIRGSRLFFNYALVIFEMVHLKELGLYNLMNITRGSVRIEKNNELCYLATIDWSRILDSVEDNHIVLNKDDNEEC ems_3hC_79_0002_000000037_0001
DDVTKMAETMIKQLAEKAKNVPDPNDVEFLLWFAEIVAQAANDPRLEKLVKKLSEEVRKYV EVCPGMDIRNNLTRLHELENCSVIEGHLQILLMFKTRPEDFRDLSFPKLIMITDYLLLFRVYGLESLKDLFPNLTVIRGSRLFFNYALVIFEMVHLKELGLYNLMNITRGSVRIEKNNELCYLATIDWSRILDSVEDNHIVLNKDDNEEC Motif0012_ems_3hC_242_0001_0001_0001
DDRVKKARKLASTYLRRQGVDESLIKKAQKVVEKLVKSGVDPHQAAFIAVLWVLELILKSR EVCPGMDIRNNLTRLHELENCSVIEGHLQILLMFKTRPEDFRDLSFPKLIMITDYLLLFRVYGLESLKDLFPNLTVIRGSRLFFNYALVIFEMVHLKELGLYNLMNITRGSVRIEKNNELCYLATIDWSRILDSVEDNHIVLNKDDNEEC Motif0348_HHH_eva_0030_0001_0001_0001
SEDDIIRKAIERAAEAAGARRVDVKVSNGDVKVTIDGFDEFLKFILEMVTTEAQQLGLQVDIQLR EVCPGMDIRNNLTRLHELENCSVIEGHLQILLMFKTRPEDFRDLSFPKLIMITDYLLLFRVYGLESLKDLFPNLTVIRGSRLFFNYALVIFEMVHLKELGLYNLMNITRGSVRIEKNNELCYLATIDWSRILDSVEDNHIVLNKDDNEEC Motif0026_HEEHE_1067_0001_0001
SEEEILREVEEVIKRGTVEELVRELEEEAKRLGDEEKRRFVEELKEAIRRGDEFLVRLLLFWLLS EVCPGMDIRNNLTRLHELENCSVIEGHLQILLMFKTRPEDFRDLSFPKLIMITDYLLLFRVYGLESLKDLFPNLTVIRGSRLFFNYALVIFEMVHLKELGLYNLMNITRGSVRIEKNNELCYLATIDWSRILDSVEDNHIVLNKDDNEEC pol_6357206e42d978b946eb7942e3526b2f_0001_1_000000028_0001
GESEDIQRKLFELLEKAWRLGDEDLFRHVRRLLRELEEEARKHNDHEDLRHIFLLVLKIQQILEH EVCPGMDIRNNLTRLHELENCSVIEGHLQILLMFKTRPEDFRDLSFPKLIMITDYLLLFRVYGLESLKDLFPNLTVIRGSRLFFNYALVIFEMVHLKELGLYNLMNITRGSVRIEKNNELCYLATIDWSRILDSVEDNHIVLNKDDNEEC mot_H_080a9464acef36d48e24939dc304350a_0001_000000009_0001_17_26_H_._3h_hb1_4629_0001_0001_0001
SLQEALEAAFEIAEELGDPEVLKIVEEIIRLLLQGVPPEELERLLVELLRRVNPEVARLVEELLK EVCPGMDIRNNLTRLHELENCSVIEGHLQILLMFKTRPEDFRDLSFPKLIMITDYLLLFRVYGLESLKDLFPNLTVIRGSRLFFNYALVIFEMVHLKELGLYNLMNITRGSVRIEKNNELCYLATIDWSRILDSVEDNHIVLNKDDNEEC rif_7aaa4bd35fd1e5821f7332e8d98da296_0001_000000013_0001_0001
DEDETRRISELAKVPPEVAEIILEEVKLEKEGTLTPELAEELQRLLEKLLGNPELFAVVLIIASR EVCPGMDIRNNLTRLHELENCSVIEGHLQILLMFKTRPEDFRDLSFPKLIMITDYLLLFRVYGLESLKDLFPNLTVIRGSRLFFNYALVIFEMVHLKELGLYNLMNITRGSVRIEKNNELCYLATIDWSRILDSVEDNHIVLNKDDNEEC pol_afaf3d03c756242842625717e1623e96_0001_000000000_0001_0001
DELEEEVRKAFEEGDPHKVVNLVLEIHWAADQRGNKEKAKEILERLVKELGDPWLRFILEALRRA EVCPGMDIRNNLTRLHELENCSVIEGHLQILLMFKTRPEDFRDLSFPKLIMITDYLLLFRVYGLESLKDLFPNLTVIRGSRLFFNYALVIFEMVHLKELGLYNLMNITRGSVRIEKNNELCYLATIDWSRILDSVEDNHIVLNKDDNEEC mot_H_EHEE_05507_000000022_0001_22_30_H_._dbc09b3cd016d8d9ed097fc4aefc4f15_0001_0001_0001
DLEEKVEKLLRERGVPPEKIKHIKELVRQLLEQGIPPEEIEKLLEEALKFFGDPEYELALEAIRR EVCPGMDIRNNLTRLHELENCSVIEGHLQILLMFKTRPEDFRDLSFPKLIMITDYLLLFRVYGLESLKDLFPNLTVIRGSRLFFNYALVIFEMVHLKELGLYNLMNITRGSVRIEKNNELCYLATIDWSRILDSVEDNHIVLNKDDNEEC rif_0a438e1e8cefae722412e075f1c6c866_0001_000000013_0001
GPREELIELLEKIPDPEEVRKILEELSQLAARLGDRELAELVFRAWALLAAGDPEEAKEVIKRLP EVCPGMDIRNNLTRLHELENCSVIEGHLQILLMFKTRPEDFRDLSFPKLIMITDYLLLFRVYGLESLKDLFPNLTVIRGSRLFFNYALVIFEMVHLKELGLYNLMNITRGSVRIEKNNELCYLATIDWSRILDSVEDNHIVLNKDDNEEC mot_H_100dc28d1f3bc2f4dd38a30b7b37f94b_0001_000000024_0001_20_30_H_._9ef12f87bee41b81b8b6de719ed29c0e_0001_0001_0001
DLREEAEKIARELREIAEKRNDEELKEEVELLWRLLQESARNEDERSFEFRWHLIVQTAERIKN EVCPGMDIRNNLTRLHELENCSVIEGHLQILLMFKTRPEDFRDLSFPKLIMITDYLLLFRVYGLESLKDLFPNLTVIRGSRLFFNYALVIFEMVHLKELGLYNLMNITRGSVRIEKNNELCYLATIDWSRILDSVEDNHIVLNKDDNEEC mot_H_7ab7ebeb95dc960a08fa13fa54b1cf8c_0001_000000019_0001_38_47_H_._3h_hb1_3207_0001_0001
DQQELIKKALEYVKKLSEEAKKVAKIIESLSETQIFEFLLEAFVNDDPTAKIFLTAFELVLS EVCPGMDIRNNLTRLHELENCSVIEGHLQILLMFKTRPEDFRDLSFPKLIMITDYLLLFRVYGLESLKDLFPNLTVIRGSRLFFNYALVIFEMVHLKELGLYNLMNITRGSVRIEKNNELCYLATIDWSRILDSVEDNHIVLNKDDNEEC Motif0343_ems_4hM_4370_0001_0001
DEWQDLKRKAEELIREAESKAQSEEIKNNARFLEFILKMVASIKDPHAAKVLLDSIKKLLEELT EVCPGMDIRNNLTRLHELENCSVIEGHLQILLMFKTRPEDFRDLSFPKLIMITDYLLLFRVYGLESLKDLFPNLTVIRGSRLFFNYALVIFEMVHLKELGLYNLMNITRGSVRIEKNNELCYLATIDWSRILDSVEDNHIVLNKDDNEEC Motif0223_ems_3hM_366_0001_0004_0001
DEYQEKANKLYKEAEKLVKTYRSNEDVKKTFEIATRLLKEAREKQDPFLFAFVSMVIDFLKMIG EVCPGMDIRNNLTRLHELENCSVIEGHLQILLMFKTRPEDFRDLSFPKLIMITDYLLLFRVYGLESLKDLFPNLTVIRGSRLFFNYALVIFEMVHLKELGLYNLMNITRGSVRIEKNNELCYLATIDWSRILDSVEDNHIVLNKDDNEEC Motif0129_ems_3hM_2504_0001_0004_0001
DEEIEEVAEELRRLFERGDHEEVTRLLEELARRLGDPRLIEKALEILLKIVGDPQIEKALRIAQS EVCPGMDIRNNLTRLHELENCSVIEGHLQILLMFKTRPEDFRDLSFPKLIMITDYLLLFRVYGLESLKDLFPNLTVIRGSRLFFNYALVIFEMVHLKELGLYNLMNITRGSVRIEKNNELCYLATIDWSRILDSVEDNHIVLNKDDNEEC rif_94991236fa85087e41127dafd8dba61a_0001_000000000_0001
SELRDKIEELVKRGDLARAIFLVLHALAKTGDPELEKLDELLREAMHNRDPELLKRLLEEVANLT EVCPGMDIRNNLTRLHELENCSVIEGHLQILLMFKTRPEDFRDLSFPKLIMITDYLLLFRVYGLESLKDLFPNLTVIRGSRLFFNYALVIFEMVHLKELGLYNLMNITRGSVRIEKNNELCYLATIDWSRILDSVEDNHIVLNKDDNEEC mot_H_03c3d3996f773e08b7d78df8b17c4313_0001_000000012_0001_2_8_H_._0d4bdc8043e418a24406369796830cb9_0001_0001_0001
DEEKKELHKEIERLLKELLRHAKSEEERANAEFLLWIHRKAWEENDDRTWELSKRLLEEALRRLR EVCPGMDIRNNLTRLHELENCSVIEGHLQILLMFKTRPEDFRDLSFPKLIMITDYLLLFRVYGLESLKDLFPNLTVIRGSRLFFNYALVIFEMVHLKELGLYNLMNITRGSVRIEKNNELCYLATIDWSRILDSVEDNHIVLNKDDNEEC mot_H_24e182177d127138d2619d0390893177_0001_1_000000005_0001_1_11_H_._3h_hb1_4922_0001_0001
SEELEKLLKEARERGDHEVAFVLSFVIMALESGNPDIAEHIARLLLEKTGDPIIKRALELLKKLK EVCPGMDIRNNLTRLHELENCSVIEGHLQILLMFKTRPEDFRDLSFPKLIMITDYLLLFRVYGLESLKDLFPNLTVIRGSRLFFNYALVIFEMVHLKELGLYNLMNITRGSVRIEKNNELCYLATIDWSRILDSVEDNHIVLNKDDNEEC Motif0129_bcov_4helix_11996_0001_0001
SKEELEELARKAGVPPRQLEFILALIKRALEQNDPEAVKQLIHLLLEALKLPPEEKERLEELVRE EVCPGMDIRNNLTRLHELENCSVIEGHLQILLMFKTRPEDFRDLSFPKLIMITDYLLLFRVYGLESLKDLFPNLTVIRGSRLFFNYALVIFEMVHLKELGLYNLMNITRGSVRIEKNNELCYLATIDWSRILDSVEDNHIVLNKDDNEEC pol_128baf049d13292bab8b8b60a60fa337_0001_1_000000028_0001
SLLEALKFFADMALDWLRKKDPRFEELVTKLKKEVEEAVRKYKDDPKYVTEVVSKVITIADQAS EVCPGMDIRNNLTRLHELENCSVIEGHLQILLMFKTRPEDFRDLSFPKLIMITDYLLLFRVYGLESLKDLFPNLTVIRGSRLFFNYALVIFEMVHLKELGLYNLMNITRGSVRIEKNNELCYLATIDWSRILDSVEDNHIVLNKDDNEEC Motif0089_ems_3hM_621_0001_0002_0001
SLHWHHKIEISEGRAKVEFEALRWQYKWAQRLIEHAERLGLDVKFRLHVRWKDGRWESEVEVEAR EVCPGMDIRNNLTRLHELENCSVIEGHLQILLMFKTRPEDFRDLSFPKLIMITDYLLLFRVYGLESLKDLFPNLTVIRGSRLFFNYALVIFEMVHLKELGLYNLMNITRGSVRIEKNNELCYLATIDWSRILDSVEDNHIVLNKDDNEEC mot_H_ems_4hM_2275_000000008_0001_31_40_H_._EHEE_hb1_3705_0001_0001_0001
DEERAKRLMRLAQKLSARHNSSDHEDAEIFEILNELWKKLQSGDEDTVREILKILEELIRRIRK EVCPGMDIRNNLTRLHELENCSVIEGHLQILLMFKTRPEDFRDLSFPKLIMITDYLLLFRVYGLESLKDLFPNLTVIRGSRLFFNYALVIFEMVHLKELGLYNLMNITRGSVRIEKNNELCYLATIDWSRILDSVEDNHIVLNKDDNEEC mot_H_3h_hb1_3426_000000002_0001_52_56_H_._3h_hb1_4245_0001_0001
DENDKRFLKFFAKLALDLLRRASDPNLAKELVSSVKDLADLVNDEDAKELKKQADEVSSKAS EVCPGMDIRNNLTRLHELENCSVIEGHLQILLMFKTRPEDFRDLSFPKLIMITDYLLLFRVYGLESLKDLFPNLTVIRGSRLFFNYALVIFEMVHLKELGLYNLMNITRGSVRIEKNNELCYLATIDWSRILDSVEDNHIVLNKDDNEEC Motif0025_ems_3hC_1212_0001_0001_0001_0001
DYHSNFHDTWDGNTEEIRRRSEEIARRMLRLVFRLAEEQGLDVKISFELHHHNNKHHLHIHVEIR EVCPGMDIRNNLTRLHELENCSVIEGHLQILLMFKTRPEDFRDLSFPKLIMITDYLLLFRVYGLESLKDLFPNLTVIRGSRLFFNYALVIFEMVHLKELGLYNLMNITRGSVRIEKNNELCYLATIDWSRILDSVEDNHIVLNKDDNEEC mot_H_4464a77df5c884d23cb0552da1799058_0001_1_000000014_0001_40_48_H_._EHEE_hb1_4535_0001_0001_0001
DESEEMEKVVREIVELIKNASSKEEVEFLTWMAKVALEIAVSTLDPSLEEELRSLVEEAYKKS EVCPGMDIRNNLTRLHELENCSVIEGHLQILLMFKTRPEDFRDLSFPKLIMITDYLLLFRVYGLESLKDLFPNLTVIRGSRLFFNYALVIFEMVHLKELGLYNLMNITRGSVRIEKNNELCYLATIDWSRILDSVEDNHIVLNKDDNEEC Motif0092_ems_3hM_1399_0001_0001_0001
TETYEYTVTSDSNDEEEEARAAWREFEAAAELRRLAKKDQGTVRFETRSDTRNGRYTSSVRAEFK EVCPGMDIRNNLTRLHELENCSVIEGHLQILLMFKTRPEDFRDLSFPKLIMITDYLLLFRVYGLESLKDLFPNLTVIRGSRLFFNYALVIFEMVHLKELGLYNLMNITRGSVRIEKNNELCYLATIDWSRILDSVEDNHIVLNKDDNEEC mot_H_03f51e901bd9239719427316cc7f1825_0001_000000020_0001_59_65_H_._EHEE_hb1_5147_0001_0001_0001
GVVEVSKLLTKLGVPPEEIEKVLRLIDELWETGDPRLREELRRLLERLLGDPELAKELLELVERQ EVCPGMDIRNNLTRLHELENCSVIEGHLQILLMFKTRPEDFRDLSFPKLIMITDYLLLFRVYGLESLKDLFPNLTVIRGSRLFFNYALVIFEMVHLKELGLYNLMNITRGSVRIEKNNELCYLATIDWSRILDSVEDNHIVLNKDDNEEC rif_bd3138152b83fbdbd115440ed3e3a24f_0001_000000026_0001_0001
DYREVIKKAEKLARKKGDKRAVEILRIILEGADKGEIDPEQAELIARMIERMLRT EVCPGMDIRNNLTRLHELENCSVIEGHLQILLMFKTRPEDFRDLSFPKLIMITDYLLLFRVYGLESLKDLFPNLTVIRGSRLFFNYALVIFEMVHLKELGLYNLMNITRGSVRIEKNNELCYLATIDWSRILDSVEDNHIVLNKDDNEEC Motif0176_p1-15H-GBL-16H-GABBL-16H_0168_0001_0001_0001_0001_0001
DEVEILLKVAEELGNRDIIALLQFIEAQVKQNPEFKERLLEVAEHLARELNDPELLKVIEKLKEP EVCPGMDIRNNLTRLHELENCSVIEGHLQILLMFKTRPEDFRDLSFPKLIMITDYLLLFRVYGLESLKDLFPNLTVIRGSRLFFNYALVIFEMVHLKELGLYNLMNITRGSVRIEKNNELCYLATIDWSRILDSVEDNHIVLNKDDNEEC mot_H_ems_3hC_1480_000000029_0001_52_60_H_._c5847e5606ce27fee99789245ffce677_0001_0001_0001
DDTKRAIEFRVRLAKQAAESIDDEKKRRLAQKLVEELERLVNNAKNPEQVHHLARRIAKLILHL EVCPGMDIRNNLTRLHELENCSVIEGHLQILLMFKTRPEDFRDLSFPKLIMITDYLLLFRVYGLESLKDLFPNLTVIRGSRLFFNYALVIFEMVHLKELGLYNLMNITRGSVRIEKNNELCYLATIDWSRILDSVEDNHIVLNKDDNEEC mot_H_7ab7ebeb95dc960a08fa13fa54b1cf8c_0001_000000019_0001_38_47_H_._ems_3hM_2382_0001_0001
TEQYQFDYQIDGDGDHARQIIFELQHEVFERAQKRADELNLHVRVTSRVHKQDGTIHVHIRVTLK EVCPGMDIRNNLTRLHELENCSVIEGHLQILLMFKTRPEDFRDLSFPKLIMITDYLLLFRVYGLESLKDLFPNLTVIRGSRLFFNYALVIFEMVHLKELGLYNLMNITRGSVRIEKNNELCYLATIDWSRILDSVEDNHIVLNKDDNEEC mot_H_EHEE_hb1_1689_000000015_0001_15_23_H_._EHEE_hb1_28_0001_0001
DQEELFEELLERIFEAAENKDKDTATKLIKKLKTVAKNMNIPRAQEQAKFSERLAKWLMK EVCPGMDIRNNLTRLHELENCSVIEGHLQILLMFKTRPEDFRDLSFPKLIMITDYLLLFRVYGLESLKDLFPNLTVIRGSRLFFNYALVIFEMVHLKELGLYNLMNITRGSVRIEKNNELCYLATIDWSRILDSVEDNHIVLNKDDNEEC mot_H_36b5aecac1a97134dbc5617548d65688_0001_1_000000007_0001_16_26_H_._ems_3hC_136_0002_0001_0001_0001
DAAELQELLREALRKNDPDLLRKLLKLLTELEGDPERVKELIRFLVEFAGVPPEVLELAKKLLEE EVCPGMDIRNNLTRLHELENCSVIEGHLQILLMFKTRPEDFRDLSFPKLIMITDYLLLFRVYGLESLKDLFPNLTVIRGSRLFFNYALVIFEMVHLKELGLYNLMNITRGSVRIEKNNELCYLATIDWSRILDSVEDNHIVLNKDDNEEC pol_0d96cbc0a3ad00605b29f1eb56fa73c2_0001_1_000000005_0001_0001
[truncated: 15,772,678 more chars]
