# Supplementary material for: Design of protein-binding proteins from the target structure alone
Source: Nature. 2022 Mar 24;605(7910):551–60. doi: 10.1038/s41586-022-04654-9 (PMC9117152; doi:10.1038/s41586-022-04654-9)
Supplement: Supplementary file 3 — Supplementary Code Design scripts and main pdb files. This compressed file is the main supplement and contains the following files: => cao_2021_protocol/ => design_models_final_combo_optimized/ => design_models_sequence/ => design_models_ssm_natives/ => ngs_analysis_scripts/ [file 41586_2022_4654_MOESM3_ESM.gz › supplemental_files/design_models_sequence/H3_ssm_2.seq]

SERNMHLLRWLLEKIRKSTNEISLRFLLGLLEQFARAAGTEEAREILREAEEIVK PGATLCLGHHAVPNGTLVKTITDDQIEVTAATELVQSIPNDKPFQNVNKITYGACPKYVKQNTLKLATGMRNVPEKGLFGAIAGFIENGWEGMIDGWYGFRHQNSEGTGQAADLKSTQAAIDQINGKLNRVIEKTLLVALENQHTIDLTDSEMNKLFEKTGRQLRENAEDMGNGCFKIYHKCDNACIESIRNGTYDHDVYRDEALNNRFQ Flu_HHH_b2_04485_0001_2__5__M
SERNEELLRWLLELIRKSTNEISLRFLLGLLEQFARAAGTEEAREILREAEEIPK PGATLCLGHHAVPNGTLVKTITDDQIEVTAATELVQSIPNDKPFQNVNKITYGACPKYVKQNTLKLATGMRNVPEKGLFGAIAGFIENGWEGMIDGWYGFRHQNSEGTGQAADLKSTQAAIDQINGKLNRVIEKTLLVALENQHTIDLTDSEMNKLFEKTGRQLRENAEDMGNGCFKIYHKCDNACIESIRNGTYDHDVYRDEALNNRFQ Flu_HHH_b2_04485_0001_4__54__P
SKVKLSVKFLLGLARQFYRAGNPEAAEYLIKRAKEIAEKTNNEELRKEIEELEREIR PGATLCLGHHAVPNGTLVKTITDDQIEVTAATELVQSIPNDKPFQNVNKITYGACPKYVKQNTLKLATGMRNVPEKGLFGAIAGFIENGWEGMIDGWYGFRHQNSEGTGQAADLKSTQAAIDQINGKLNRVIEKTLLVALENQHTIDLTDSEMNKLFEKTGRQLRENAEDMGNGCFKIYHKCDNACIESIRNGTYDHDVYRDEALNNRFQ Flu_HHH_b2_01211_0001_7__40__T
DERSSAKIQVEFLLGLAKQFTDPRIREWLLKRAKRLAEEVGDDELKRLIEKVEEEL PGATLCLGHHAVPNGTLVKTITDDQIEVTAATELVQSIPNDKPFQNVNKITYGACPKYVKQNTLKLATGMRNVPEKGLFGAIAGFIENGWEGMIDGWYGFRHQNSEGTGQAADLKSTQAAIDQINGKLNRVIEKTLLVALENQHTIDLTDSEMNKLFEKTGRQLRENAEDMGNGCFKIYHKCDNACIESIRNGTYDHDVYRDEALNNRFQ Flu_HHH_b2_06971_0001_7__9__Q
TKERVEHLVKWLLEPAKRMPSPISRKFLLGLAEQFARAGNDPELERLVEKVKREL PGATLCLGHHAVPNGTLVKTITDDQIEVTAATELVQSIPNDKPFQNVNKITYGACPKYVKQNTLKLATGMRNVPEKGLFGAIAGFIENGWEGMIDGWYGFRHQNSEGTGQAADLKSTQAAIDQINGKLNRVIEKTLLVALENQHTIDLTDSEMNKLFEKTGRQLRENAEDMGNGCFKIYHKCDNACIESIRNGTYDHDVYRDEALNNRFQ Flu_HHH_b2_08106_0001_7__15__P
TKERVEHLVKWLLERAKRMPSPISRKFQLGLAEQFARAGNDPELERLVEKVKREL PGATLCLGHHAVPNGTLVKTITDDQIEVTAATELVQSIPNDKPFQNVNKITYGACPKYVKQNTLKLATGMRNVPEKGLFGAIAGFIENGWEGMIDGWYGFRHQNSEGTGQAADLKSTQAAIDQINGKLNRVIEKTLLVALENQHTIDLTDSEMNKLFEKTGRQLRENAEDMGNGCFKIYHKCDNACIESIRNGTYDHDVYRDEALNNRFQ Flu_HHH_b2_08106_0001_7__28__Q
SLSERFLKGLAEQFFRAGTPTARKILEFLLRRAWELGNEEVYRFVEELLRRL PGATLCLGHHAVPNGTLVKTITDDQIEVTAATELVQSIPNDKPFQNVNKITYGACPKYVKQNTLKLATGMRNVPEKGLFGAIAGFIENGWEGMIDGWYGFRHQNSEGTGQAADLKSTQAAIDQINGKLNRVIEKTLLVALENQHTIDLTDSEMNKLFEKTGRQLRENAEDMGNGCFKIYHKCDNACIESIRNGTYDHDVYRDEALNNRFQ Flu_HHH_b1_04759_0001_0002_3__34__W
SERNEELLRWLLELIRKYTNEISLRFLLGLLEQFARAAGTEEAREILREAEEIVK PGATLCLGHHAVPNGTLVKTITDDQIEVTAATELVQSIPNDKPFQNVNKITYGACPKYVKQNTLKLATGMRNVPEKGLFGAIAGFIENGWEGMIDGWYGFRHQNSEGTGQAADLKSTQAAIDQINGKLNRVIEKTLLVALENQHTIDLTDSEMNKLFEKTGRQLRENAEDMGNGCFKIYHKCDNACIESIRNGTYDHDVYRDEALNNRFQ Flu_HHH_b2_04485_0001_4__18__Y
TKERVEHLVKWLLNRAKRMPSPISRKFLLGLAEQFARAGNDPELERLVEKVKREL PGATLCLGHHAVPNGTLVKTITDDQIEVTAATELVQSIPNDKPFQNVNKITYGACPKYVKQNTLKLATGMRNVPEKGLFGAIAGFIENGWEGMIDGWYGFRHQNSEGTGQAADLKSTQAAIDQINGKLNRVIEKTLLVALENQHTIDLTDSEMNKLFEKTGRQLRENAEDMGNGCFKIYHKCDNACIESIRNGTYDHDVYRDEALNNRFQ Flu_HHH_b2_08106_0001_7__14__N
SERNEELLRWLLELIRKSTNEISLRFLLPLLEQFARAAGTEEAREILREAEEIVK PGATLCLGHHAVPNGTLVKTITDDQIEVTAATELVQSIPNDKPFQNVNKITYGACPKYVKQNTLKLATGMRNVPEKGLFGAIAGFIENGWEGMIDGWYGFRHQNSEGTGQAADLKSTQAAIDQINGKLNRVIEKTLLVALENQHTIDLTDSEMNKLFEKTGRQLRENAEDMGNGCFKIYHKCDNACIESIRNGTYDHDVYRDEALNNRFQ Flu_HHH_b2_04485_0001_4__29__P
DQAKRMVEWLLKKAREALKLGNEISVRFLLGLAKQFAHANNDEEAERLVREFEREL PGATLCLGHHAVPNGTLVKTITDDQIEVTAATELVQSIPNDKPFQNVNKITYGACPKYVKQNTLKLATGMRNVPEKGLFGAIAGFIENGWEGMIDGWYGFRHQNSEGTGQAADLKSTQAAIDQINGKLNRVIEKTLLVALENQHTIDLTDSEMNKLFEKTGRQLRENAEDMGNGCFKIYHKCDNACIESIRNGTYDHDVYRDEALNNRFQ Flu_HHH_b2_08313_0001_5__54__R
SERNEHLLRWLLEKIRKSTNEIWLRFLLGLLEQFARAAGTEEAREILREAEEIVK PGATLCLGHHAVPNGTLVKTITDDQIEVTAATELVQSIPNDKPFQNVNKITYGACPKYVKQNTLKLATGMRNVPEKGLFGAIAGFIENGWEGMIDGWYGFRHQNSEGTGQAADLKSTQAAIDQINGKLNRVIEKTLLVALENQHTIDLTDSEMNKLFEKTGRQLRENAEDMGNGCFKIYHKCDNACIESIRNGTYDHDVYRDEALNNRFQ Flu_HHH_b2_04485_0001_2__23__W
TEEEIEEVEELLKKATDPKLRHMLEFLLRRLREALERNDLLSARFLLGLARQFYKSI PGATLCLGHHAVPNGTLVKTITDDQIEVTAATELVQSIPNDKPFQNVNKITYGACPKYVKQNTLKLATGMRNVPEKGLFGAIAGFIENGWEGMIDGWYGFRHQNSEGTGQAADLKSTQAAIDQINGKLNRVIEKTLLVALENQHTIDLTDSEMNKLFEKTGRQLRENAEDMGNGCFKIYHKCDNACIESIRNGTYDHDVYRDEALNNRFQ Flu_HHH_b1_06924_0001_8__39__D
SERNEELLRWLLELIRKSTNEISLAFLLGLLEQFARAAGTEEAREILREAEEIVK PGATLCLGHHAVPNGTLVKTITDDQIEVTAATELVQSIPNDKPFQNVNKITYGACPKYVKQNTLKLATGMRNVPEKGLFGAIAGFIENGWEGMIDGWYGFRHQNSEGTGQAADLKSTQAAIDQINGKLNRVIEKTLLVALENQHTIDLTDSEMNKLFEKTGRQLRENAEDMGNGCFKIYHKCDNACIESIRNGTYDHDVYRDEALNNRFQ Flu_HHH_b2_04485_0001_4__25__A
DERSSAKISVEFYLGLAKQFTDPRIREWLLKRAKRLAEEVGDDELKRLIEKVEEEL PGATLCLGHHAVPNGTLVKTITDDQIEVTAATELVQSIPNDKPFQNVNKITYGACPKYVKQNTLKLATGMRNVPEKGLFGAIAGFIENGWEGMIDGWYGFRHQNSEGTGQAADLKSTQAAIDQINGKLNRVIEKTLLVALENQHTIDLTDSEMNKLFEKTGRQLRENAEDMGNGCFKIYHKCDNACIESIRNGTYDHDVYRDEALNNRFQ Flu_HHH_b2_06971_0001_7__13__Y
TEEEIEEVEELLKKATDPKLRHMLEFLLRRLREALERNALLSARFLLGLARQFYKSI PGATLCLGHHAVPNGTLVKTITDDQIEVTAATELVQSIPNDKPFQNVNKITYGACPKYVKQNTLKLATGMRNVPEKGLFGAIAGFIENGWEGMIDGWYGFRHQNSEGTGQAADLKSTQAAIDQINGKLNRVIEKTLLVALENQHTIDLTDSEMNKLFEKTGRQLRENAEDMGNGCFKIYHKCDNACIESIRNGTYDHDVYRDEALNNRFQ Flu_HHH_b1_06924_0001_8__39__A
SEHEEFLEWLLRKIEEAIKRGNKISAEFLIGLAKQFLHVLNDDEIRRRLERLERLRH PGATLCLGHHAVPNGTLVKTITDDQIEVTAATELVQSIPNDKPFQNVNKITYGACPKYVKQNTLKLATGMRNVPEKGLFGAIAGFIENGWEGMIDGWYGFRHQNSEGTGQAADLKSTQAAIDQINGKLNRVIEKTLLVALENQHTIDLTDSEMNKLFEKTGRQLRENAEDMGNGCFKIYHKCDNACIESIRNGTYDHDVYRDEALNNRFQ Flu_HHH_b1_01357_0001_2__56__R
TEEEIEEVEELLKKATDPKLRHMLEFLLRRLREALERNNLLTARFLLGLARQFYKSI PGATLCLGHHAVPNGTLVKTITDDQIEVTAATELVQSIPNDKPFQNVNKITYGACPKYVKQNTLKLATGMRNVPEKGLFGAIAGFIENGWEGMIDGWYGFRHQNSEGTGQAADLKSTQAAIDQINGKLNRVIEKTLLVALENQHTIDLTDSEMNKLFEKTGRQLRENAEDMGNGCFKIYHKCDNACIESIRNGTYDHDVYRDEALNNRFQ Flu_HHH_b1_06924_0001_8__42__T
SERNEELLRWLLELIRKSKNEISLRFLLGLLEQFARAAGTEEAREILREAEEIVK PGATLCLGHHAVPNGTLVKTITDDQIEVTAATELVQSIPNDKPFQNVNKITYGACPKYVKQNTLKLATGMRNVPEKGLFGAIAGFIENGWEGMIDGWYGFRHQNSEGTGQAADLKSTQAAIDQINGKLNRVIEKTLLVALENQHTIDLTDSEMNKLFEKTGRQLRENAEDMGNGCFKIYHKCDNACIESIRNGTYDHDVYRDEALNNRFQ Flu_HHH_b2_04485_0001_4__19__K
TKERVEHLVKWLLERAKRMPSPISRKFLLGLAEQFSRAGNDPELERLVEKVKREL PGATLCLGHHAVPNGTLVKTITDDQIEVTAATELVQSIPNDKPFQNVNKITYGACPKYVKQNTLKLATGMRNVPEKGLFGAIAGFIENGWEGMIDGWYGFRHQNSEGTGQAADLKSTQAAIDQINGKLNRVIEKTLLVALENQHTIDLTDSEMNKLFEKTGRQLRENAEDMGNGCFKIYHKCDNACIESIRNGTYDHDVYRDEALNNRFQ Flu_HHH_b2_08106_0001_7__36__S
SLSERFLKGLAEQFFRAGTPTARKIVEFLLRRAKELGNEEVYRFVEELLRRL PGATLCLGHHAVPNGTLVKTITDDQIEVTAATELVQSIPNDKPFQNVNKITYGACPKYVKQNTLKLATGMRNVPEKGLFGAIAGFIENGWEGMIDGWYGFRHQNSEGTGQAADLKSTQAAIDQINGKLNRVIEKTLLVALENQHTIDLTDSEMNKLFEKTGRQLRENAEDMGNGCFKIYHKCDNACIESIRNGTYDHDVYRDEALNNRFQ Flu_HHH_b1_04759_0001_0002_3__26__V
TRMRISVKFLMGLARQFTDPRIREWLLRRAERLAREGNDPELEELVRRVEEELK PGATLCLGHHAVPNGTLVKTITDDQIEVTAATELVQSIPNDKPFQNVNKITYGACPKYVKQNTLKLATGMRNVPEKGLFGAIAGFIENGWEGMIDGWYGFRHQNSEGTGQAADLKSTQAAIDQINGKLNRVIEKTLLVALENQHTIDLTDSEMNKLFEKTGRQLRENAEDMGNGCFKIYHKCDNACIESIRNGTYDHDVYRDEALNNRFQ Flu_HHH_b2_00884_0001_1__11__M
SKVKLSVKFLLGLARQFYRAGNPEAAEYLIKRAKEIAEMNNNEELRKEIEELEREIR PGATLCLGHHAVPNGTLVKTITDDQIEVTAATELVQSIPNDKPFQNVNKITYGACPKYVKQNTLKLATGMRNVPEKGLFGAIAGFIENGWEGMIDGWYGFRHQNSEGTGQAADLKSTQAAIDQINGKLNRVIEKTLLVALENQHTIDLTDSEMNKLFEKTGRQLRENAEDMGNGCFKIYHKCDNACIESIRNGTYDHDVYRDEALNNRFQ Flu_HHH_b2_01211_0001_7__39__M
TKERVEHLVKWLLERAKRMPSPINRKFLLGLAEQFARAGNDPELERLVEKVKREL PGATLCLGHHAVPNGTLVKTITDDQIEVTAATELVQSIPNDKPFQNVNKITYGACPKYVKQNTLKLATGMRNVPEKGLFGAIAGFIENGWEGMIDGWYGFRHQNSEGTGQAADLKSTQAAIDQINGKLNRVIEKTLLVALENQHTIDLTDSEMNKLFEKTGRQLRENAEDMGNGCFKIYHKCDNACIESIRNGTYDHDVYRDEALNNRFQ Flu_HHH_b2_08106_0001_7__24__N
SEHEEFLEWLLRKIEEAIKRGNKISAEFLIGLAKQFLHVLNDDEIRRRLERLERVLH PGATLCLGHHAVPNGTLVKTITDDQIEVTAATELVQSIPNDKPFQNVNKITYGACPKYVKQNTLKLATGMRNVPEKGLFGAIAGFIENGWEGMIDGWYGFRHQNSEGTGQAADLKSTQAAIDQINGKLNRVIEKTLLVALENQHTIDLTDSEMNKLFEKTGRQLRENAEDMGNGCFKIYHKCDNACIESIRNGTYDHDVYRDEALNNRFQ Flu_HHH_b1_01357_0001_2__55__V
SEHEEFLEWLLRKIEEAIKRGNKISAEFLIWLAKQFLHVLNDDEIRRRLERLERLLH PGATLCLGHHAVPNGTLVKTITDDQIEVTAATELVQSIPNDKPFQNVNKITYGACPKYVKQNTLKLATGMRNVPEKGLFGAIAGFIENGWEGMIDGWYGFRHQNSEGTGQAADLKSTQAAIDQINGKLNRVIEKTLLVALENQHTIDLTDSEMNKLFEKTGRQLRENAEDMGNGCFKIYHKCDNACIESIRNGTYDHDVYRDEALNNRFQ Flu_HHH_b1_01357_0001_2__31__W
TRMRISVKFLLGLARQFTDPPIREWLLRRAERLAREGNDPELEELVRRVEEELK PGATLCLGHHAVPNGTLVKTITDDQIEVTAATELVQSIPNDKPFQNVNKITYGACPKYVKQNTLKLATGMRNVPEKGLFGAIAGFIENGWEGMIDGWYGFRHQNSEGTGQAADLKSTQAAIDQINGKLNRVIEKTLLVALENQHTIDLTDSEMNKLFEKTGRQLRENAEDMGNGCFKIYHKCDNACIESIRNGTYDHDVYRDEALNNRFQ Flu_HHH_b2_00884_0001_1__21__P
SKVKLSVKFLLGLARQFYRAGNPEAAEYLIKRAKEIAEKNNNEELRKEYEELEREIR PGATLCLGHHAVPNGTLVKTITDDQIEVTAATELVQSIPNDKPFQNVNKITYGACPKYVKQNTLKLATGMRNVPEKGLFGAIAGFIENGWEGMIDGWYGFRHQNSEGTGQAADLKSTQAAIDQINGKLNRVIEKTLLVALENQHTIDLTDSEMNKLFEKTGRQLRENAEDMGNGCFKIYHKCDNACIESIRNGTYDHDVYRDEALNNRFQ Flu_HHH_b2_01211_0001_7__49__Y
TEEEIEEVEELLKKATDPKLRHMLEFLLRSLREALERNNLLSARFLLGLARQFYKSI PGATLCLGHHAVPNGTLVKTITDDQIEVTAATELVQSIPNDKPFQNVNKITYGACPKYVKQNTLKLATGMRNVPEKGLFGAIAGFIENGWEGMIDGWYGFRHQNSEGTGQAADLKSTQAAIDQINGKLNRVIEKTLLVALENQHTIDLTDSEMNKLFEKTGRQLRENAEDMGNGCFKIYHKCDNACIESIRNGTYDHDVYRDEALNNRFQ Flu_HHH_b1_06924_0001_8__30__S
TRMRISVKFLLGLARQFTDPRIREWLLRRAERLAREGNDPELEELVRRVEEILK PGATLCLGHHAVPNGTLVKTITDDQIEVTAATELVQSIPNDKPFQNVNKITYGACPKYVKQNTLKLATGMRNVPEKGLFGAIAGFIENGWEGMIDGWYGFRHQNSEGTGQAADLKSTQAAIDQINGKLNRVIEKTLLVALENQHTIDLTDSEMNKLFEKTGRQLRENAEDMGNGCFKIYHKCDNACIESIRNGTYDHDVYRDEALNNRFQ Flu_HHH_b2_00884_0001_1__52__I
DVEEMAEFLVRHIEEALRRGNRISVEFLLGLLRQFARAWNNPEVERLLRELEELIRR PGATLCLGHHAVPNGTLVKTITDDQIEVTAATELVQSIPNDKPFQNVNKITYGACPKYVKQNTLKLATGMRNVPEKGLFGAIAGFIENGWEGMIDGWYGFRHQNSEGTGQAADLKSTQAAIDQINGKLNRVIEKTLLVALENQHTIDLTDSEMNKLFEKTGRQLRENAEDMGNGCFKIYHKCDNACIESIRNGTYDHDVYRDEALNNRFQ Flu_HHH_b1_04339_0001_2__12__H
NSEEMVKFVRRLLKEARERNNILSARFLTGLLEQFAKVTNDEEAKELVERAKKRL PGATLCLGHHAVPNGTLVKTITDDQIEVTAATELVQSIPNDKPFQNVNKITYGACPKYVKQNTLKLATGMRNVPEKGLFGAIAGFIENGWEGMIDGWYGFRHQNSEGTGQAADLKSTQAAIDQINGKLNRVIEKTLLVALENQHTIDLTDSEMNKLFEKTGRQLRENAEDMGNGCFKIYHKCDNACIESIRNGTYDHDVYRDEALNNRFQ Flu_HHH_b2_00151_0001_6__17__R
DVEEMAEFLVRRIEEALRRGNRPSVEFLLGLLRQFARAWNNPEVERLLRELEELIRR PGATLCLGHHAVPNGTLVKTITDDQIEVTAATELVQSIPNDKPFQNVNKITYGACPKYVKQNTLKLATGMRNVPEKGLFGAIAGFIENGWEGMIDGWYGFRHQNSEGTGQAADLKSTQAAIDQINGKLNRVIEKTLLVALENQHTIDLTDSEMNKLFEKTGRQLRENAEDMGNGCFKIYHKCDNACIESIRNGTYDHDVYRDEALNNRFQ Flu_HHH_b1_04339_0001_2__23__P
SKVKLSVKFLLFLARQFYRAGNPEAAEYLIKRAKEIAEKNNNEELRKEIEELEREIR PGATLCLGHHAVPNGTLVKTITDDQIEVTAATELVQSIPNDKPFQNVNKITYGACPKYVKQNTLKLATGMRNVPEKGLFGAIAGFIENGWEGMIDGWYGFRHQNSEGTGQAADLKSTQAAIDQINGKLNRVIEKTLLVALENQHTIDLTDSEMNKLFEKTGRQLRENAEDMGNGCFKIYHKCDNACIESIRNGTYDHDVYRDEALNNRFQ Flu_HHH_b2_01211_0001_7__12__F
DQAKRMVEWLLKKAREALKLGNEISVRFLLGLANQFAHANNDEEAERLVREFEKEL PGATLCLGHHAVPNGTLVKTITDDQIEVTAATELVQSIPNDKPFQNVNKITYGACPKYVKQNTLKLATGMRNVPEKGLFGAIAGFIENGWEGMIDGWYGFRHQNSEGTGQAADLKSTQAAIDQINGKLNRVIEKTLLVALENQHTIDLTDSEMNKLFEKTGRQLRENAEDMGNGCFKIYHKCDNACIESIRNGTYDHDVYRDEALNNRFQ Flu_HHH_b2_08313_0001_5__34__N
DERSSAKISVEFLLGLAKQFTVPRIREWLLKRAKRLAEEVGDDELKRLIEKVEEEL PGATLCLGHHAVPNGTLVKTITDDQIEVTAATELVQSIPNDKPFQNVNKITYGACPKYVKQNTLKLATGMRNVPEKGLFGAIAGFIENGWEGMIDGWYGFRHQNSEGTGQAADLKSTQAAIDQINGKLNRVIEKTLLVALENQHTIDLTDSEMNKLFEKTGRQLRENAEDMGNGCFKIYHKCDNACIESIRNGTYDHDVYRDEALNNRFQ Flu_HHH_b2_06971_0001_7__22__V
DVEELAEFLVRRIEEALRRGNRISVEFLLGLLRQFARAWNNPEVERLLRELEELIRR PGATLCLGHHAVPNGTLVKTITDDQIEVTAATELVQSIPNDKPFQNVNKITYGACPKYVKQNTLKLATGMRNVPEKGLFGAIAGFIENGWEGMIDGWYGFRHQNSEGTGQAADLKSTQAAIDQINGKLNRVIEKTLLVALENQHTIDLTDSEMNKLFEKTGRQLRENAEDMGNGCFKIYHKCDNACIESIRNGTYDHDVYRDEALNNRFQ Flu_HHH_b1_04339_0001_2__5__L
SERNEHLLRWLLEKIRKSTNERSLRFLLGLLEQFARAAGTEEAREILREAEEIVK PGATLCLGHHAVPNGTLVKTITDDQIEVTAATELVQSIPNDKPFQNVNKITYGACPKYVKQNTLKLATGMRNVPEKGLFGAIAGFIENGWEGMIDGWYGFRHQNSEGTGQAADLKSTQAAIDQINGKLNRVIEKTLLVALENQHTIDLTDSEMNKLFEKTGRQLRENAEDMGNGCFKIYHKCDNACIESIRNGTYDHDVYRDEALNNRFQ Flu_HHH_b2_04485_0001_2__22__R
TRMRISVKFLLGLARQFQDPRIREWLLRRAERLAREGNDPELEELVRRVEEELK PGATLCLGHHAVPNGTLVKTITDDQIEVTAATELVQSIPNDKPFQNVNKITYGACPKYVKQNTLKLATGMRNVPEKGLFGAIAGFIENGWEGMIDGWYGFRHQNSEGTGQAADLKSTQAAIDQINGKLNRVIEKTLLVALENQHTIDLTDSEMNKLFEKTGRQLRENAEDMGNGCFKIYHKCDNACIESIRNGTYDHDVYRDEALNNRFQ Flu_HHH_b2_00884_0001_1__18__Q
NSEEMVKFVRSLLKEALERNNILSARFLTGLLEQFAKVTNDEEAKELVERAKKRL PGATLCLGHHAVPNGTLVKTITDDQIEVTAATELVQSIPNDKPFQNVNKITYGACPKYVKQNTLKLATGMRNVPEKGLFGAIAGFIENGWEGMIDGWYGFRHQNSEGTGQAADLKSTQAAIDQINGKLNRVIEKTLLVALENQHTIDLTDSEMNKLFEKTGRQLRENAEDMGNGCFKIYHKCDNACIESIRNGTYDHDVYRDEALNNRFQ Flu_HHH_b2_00151_0001_6__11__S
SKVKLSVKFLLVLARQFYRAGNPEAAEYLIKRAKEIAEKNNNEELRKEIEELEREIR PGATLCLGHHAVPNGTLVKTITDDQIEVTAATELVQSIPNDKPFQNVNKITYGACPKYVKQNTLKLATGMRNVPEKGLFGAIAGFIENGWEGMIDGWYGFRHQNSEGTGQAADLKSTQAAIDQINGKLNRVIEKTLLVALENQHTIDLTDSEMNKLFEKTGRQLRENAEDMGNGCFKIYHKCDNACIESIRNGTYDHDVYRDEALNNRFQ Flu_HHH_b2_01211_0001_7__12__V
TEEEIEEVEELLKKATDPKLRHMLEFLLRRLRENLERNNLLSARFLLGLARQFYKSI PGATLCLGHHAVPNGTLVKTITDDQIEVTAATELVQSIPNDKPFQNVNKITYGACPKYVKQNTLKLATGMRNVPEKGLFGAIAGFIENGWEGMIDGWYGFRHQNSEGTGQAADLKSTQAAIDQINGKLNRVIEKTLLVALENQHTIDLTDSEMNKLFEKTGRQLRENAEDMGNGCFKIYHKCDNACIESIRNGTYDHDVYRDEALNNRFQ Flu_HHH_b1_06924_0001_8__34__N
SKVKLSVKFLLGLARQFYRAGNNEAAEYLIKRAKEIAEKNNNEELRKEIEELEREIR PGATLCLGHHAVPNGTLVKTITDDQIEVTAATELVQSIPNDKPFQNVNKITYGACPKYVKQNTLKLATGMRNVPEKGLFGAIAGFIENGWEGMIDGWYGFRHQNSEGTGQAADLKSTQAAIDQINGKLNRVIEKTLLVALENQHTIDLTDSEMNKLFEKTGRQLRENAEDMGNGCFKIYHKCDNACIESIRNGTYDHDVYRDEALNNRFQ Flu_HHH_b2_01211_0001_7__23__N
TKERVEHLVKWLLERAKRMTSPISRKFLLGLAEQFARAGNDPELERLVEKVKREL PGATLCLGHHAVPNGTLVKTITDDQIEVTAATELVQSIPNDKPFQNVNKITYGACPKYVKQNTLKLATGMRNVPEKGLFGAIAGFIENGWEGMIDGWYGFRHQNSEGTGQAADLKSTQAAIDQINGKLNRVIEKTLLVALENQHTIDLTDSEMNKLFEKTGRQLRENAEDMGNGCFKIYHKCDNACIESIRNGTYDHDVYRDEALNNRFQ Flu_HHH_b2_08106_0001_7__20__T
SLSERFLKGLAEQFFRAGTPTCRKILEFLLRRAKELGNEEVYRFVEELLRRL PGATLCLGHHAVPNGTLVKTITDDQIEVTAATELVQSIPNDKPFQNVNKITYGACPKYVKQNTLKLATGMRNVPEKGLFGAIAGFIENGWEGMIDGWYGFRHQNSEGTGQAADLKSTQAAIDQINGKLNRVIEKTLLVALENQHTIDLTDSEMNKLFEKTGRQLRENAEDMGNGCFKIYHKCDNACIESIRNGTYDHDVYRDEALNNRFQ Flu_HHH_b1_04759_0001_0002_3__22__C
DERSSAKISVEFLLGLAKQFTDPRIREWFLKRAKRLAEEVGDDELKRLIEKVEEEL PGATLCLGHHAVPNGTLVKTITDDQIEVTAATELVQSIPNDKPFQNVNKITYGACPKYVKQNTLKLATGMRNVPEKGLFGAIAGFIENGWEGMIDGWYGFRHQNSEGTGQAADLKSTQAAIDQINGKLNRVIEKTLLVALENQHTIDLTDSEMNKLFEKTGRQLRENAEDMGNGCFKIYHKCDNACIESIRNGTYDHDVYRDEALNNRFQ Flu_HHH_b2_06971_0001_7__29__F
DERSSAKISVEFLLGLAKQFTDPRIREWLLKWAKRLAEEVGDDELKRLIEKVEEEL PGATLCLGHHAVPNGTLVKTITDDQIEVTAATELVQSIPNDKPFQNVNKITYGACPKYVKQNTLKLATGMRNVPEKGLFGAIAGFIENGWEGMIDGWYGFRHQNSEGTGQAADLKSTQAAIDQINGKLNRVIEKTLLVALENQHTIDLTDSEMNKLFEKTGRQLRENAEDMGNGCFKIYHKCDNACIESIRNGTYDHDVYRDEALNNRFQ Flu_HHH_b2_06971_0001_7__32__W
SEHEEFLEWLLRKIEEAIKRGNKISAEFLIGLAKQFLHNLNDDEIRRRLERLERLLH PGATLCLGHHAVPNGTLVKTITDDQIEVTAATELVQSIPNDKPFQNVNKITYGACPKYVKQNTLKLATGMRNVPEKGLFGAIAGFIENGWEGMIDGWYGFRHQNSEGTGQAADLKSTQAAIDQINGKLNRVIEKTLLVALENQHTIDLTDSEMNKLFEKTGRQLRENAEDMGNGCFKIYHKCDNACIESIRNGTYDHDVYRDEALNNRFQ Flu_HHH_b1_01357_0001_2__39__N
SEHEEFLEWLLRKIEEAIKRGNKISAFFLIGLAKQFLHVLNDDEIRRRLERLERLLH PGATLCLGHHAVPNGTLVKTITDDQIEVTAATELVQSIPNDKPFQNVNKITYGACPKYVKQNTLKLATGMRNVPEKGLFGAIAGFIENGWEGMIDGWYGFRHQNSEGTGQAADLKSTQAAIDQINGKLNRVIEKTLLVALENQHTIDLTDSEMNKLFEKTGRQLRENAEDMGNGCFKIYHKCDNACIESIRNGTYDHDVYRDEALNNRFQ Flu_HHH_b1_01357_0001_2__27__F
SERNELLLRWLLEKIRKSTNEISLRFLLGLLEQFARAAGTEEAREILREAEEIVK PGATLCLGHHAVPNGTLVKTITDDQIEVTAATELVQSIPNDKPFQNVNKITYGACPKYVKQNTLKLATGMRNVPEKGLFGAIAGFIENGWEGMIDGWYGFRHQNSEGTGQAADLKSTQAAIDQINGKLNRVIEKTLLVALENQHTIDLTDSEMNKLFEKTGRQLRENAEDMGNGCFKIYHKCDNACIESIRNGTYDHDVYRDEALNNRFQ Flu_HHH_b2_04485_0001_2__6__L
DVEEMAEFLVRRIEEALRRGLRISVEFLLGLLRQFARAWNNPEVERLLRELEELIRR PGATLCLGHHAVPNGTLVKTITDDQIEVTAATELVQSIPNDKPFQNVNKITYGACPKYVKQNTLKLATGMRNVPEKGLFGAIAGFIENGWEGMIDGWYGFRHQNSEGTGQAADLKSTQAAIDQINGKLNRVIEKTLLVALENQHTIDLTDSEMNKLFEKTGRQLRENAEDMGNGCFKIYHKCDNACIESIRNGTYDHDVYRDEALNNRFQ Flu_HHH_b1_04339_0001_2__21__L
TEEEIEEVEELLKKATDPKLRHMLEFLLRRLRDALERNNLLSARFLLGLARQFYKSI PGATLCLGHHAVPNGTLVKTITDDQIEVTAATELVQSIPNDKPFQNVNKITYGACPKYVKQNTLKLATGMRNVPEKGLFGAIAGFIENGWEGMIDGWYGFRHQNSEGTGQAADLKSTQAAIDQINGKLNRVIEKTLLVALENQHTIDLTDSEMNKLFEKTGRQLRENAEDMGNGCFKIYHKCDNACIESIRNGTYDHDVYRDEALNNRFQ Flu_HHH_b1_06924_0001_8__33__D
SERNEHLLRWLLEKIRKSTNEISLRFLLGLLEQFARAAGTLEAREILREAEEIVK PGATLCLGHHAVPNGTLVKTITDDQIEVTAATELVQSIPNDKPFQNVNKITYGACPKYVKQNTLKLATGMRNVPEKGLFGAIAGFIENGWEGMIDGWYGFRHQNSEGTGQAADLKSTQAAIDQINGKLNRVIEKTLLVALENQHTIDLTDSEMNKLFEKTGRQLRENAEDMGNGCFKIYHKCDNACIESIRNGTYDHDVYRDEALNNRFQ Flu_HHH_b2_04485_0001_2__41__L
SKVKLSVKFLLGLARQFYRAGNPEAAEYLIKRAKEIAEKNNPEELRKEIEELEREIR PGATLCLGHHAVPNGTLVKTITDDQIEVTAATELVQSIPNDKPFQNVNKITYGACPKYVKQNTLKLATGMRNVPEKGLFGAIAGFIENGWEGMIDGWYGFRHQNSEGTGQAADLKSTQAAIDQINGKLNRVIEKTLLVALENQHTIDLTDSEMNKLFEKTGRQLRENAEDMGNGCFKIYHKCDNACIESIRNGTYDHDVYRDEALNNRFQ Flu_HHH_b2_01211_0001_7__42__P
TEEEIEEVWELLKKATDPKLRHMLEFLLRRLREALERNNLLSARFLLGLARQFYKSI PGATLCLGHHAVPNGTLVKTITDDQIEVTAATELVQSIPNDKPFQNVNKITYGACPKYVKQNTLKLATGMRNVPEKGLFGAIAGFIENGWEGMIDGWYGFRHQNSEGTGQAADLKSTQAAIDQINGKLNRVIEKTLLVALENQHTIDLTDSEMNKLFEKTGRQLRENAEDMGNGCFKIYHKCDNACIESIRNGTYDHDVYRDEALNNRFQ Flu_HHH_b1_06924_0001_8__9__W
TKERVEHLVKWLLERAKRMPSPISRKFLLGLAEQFARAGDDPELERLVEKVKREL PGATLCLGHHAVPNGTLVKTITDDQIEVTAATELVQSIPNDKPFQNVNKITYGACPKYVKQNTLKLATGMRNVPEKGLFGAIAGFIENGWEGMIDGWYGFRHQNSEGTGQAADLKSTQAAIDQINGKLNRVIEKTLLVALENQHTIDLTDSEMNKLFEKTGRQLRENAEDMGNGCFKIYHKCDNACIESIRNGTYDHDVYRDEALNNRFQ Flu_HHH_b2_08106_0001_7__40__D
SLSERFLKGLAEQFFRAGTPTIRKILEFLLRRAKELGNEEVYRFVEELLRRL PGATLCLGHHAVPNGTLVKTITDDQIEVTAATELVQSIPNDKPFQNVNKITYGACPKYVKQNTLKLATGMRNVPEKGLFGAIAGFIENGWEGMIDGWYGFRHQNSEGTGQAADLKSTQAAIDQINGKLNRVIEKTLLVALENQHTIDLTDSEMNKLFEKTGRQLRENAEDMGNGCFKIYHKCDNACIESIRNGTYDHDVYRDEALNNRFQ Flu_HHH_b1_04759_0001_0002_3__22__I
SERNEELLRWLLELIRKSTNEISLRFLLGLLEQFARAAGTFEAREILREAEEIVK PGATLCLGHHAVPNGTLVKTITDDQIEVTAATELVQSIPNDKPFQNVNKITYGACPKYVKQNTLKLATGMRNVPEKGLFGAIAGFIENGWEGMIDGWYGFRHQNSEGTGQAADLKSTQAAIDQINGKLNRVIEKTLLVALENQHTIDLTDSEMNKLFEKTGRQLRENAEDMGNGCFKIYHKCDNACIESIRNGTYDHDVYRDEALNNRFQ Flu_HHH_b2_04485_0001_4__41__F
TRMRCSVKFLLGLARQFTDPRIREWLLRRAERLAREGNDPELEELVRRVEEELK PGATLCLGHHAVPNGTLVKTITDDQIEVTAATELVQSIPNDKPFQNVNKITYGACPKYVKQNTLKLATGMRNVPEKGLFGAIAGFIENGWEGMIDGWYGFRHQNSEGTGQAADLKSTQAAIDQINGKLNRVIEKTLLVALENQHTIDLTDSEMNKLFEKTGRQLRENAEDMGNGCFKIYHKCDNACIESIRNGTYDHDVYRDEALNNRFQ Flu_HHH_b2_00884_0001_1__5__C
DVEEMAEFLVRRIEEALRRGNRISVEFLLGLLRQFARAWNNPEVERLLRELKELIRR PGATLCLGHHAVPNGTLVKTITDDQIEVTAATELVQSIPNDKPFQNVNKITYGACPKYVKQNTLKLATGMRNVPEKGLFGAIAGFIENGWEGMIDGWYGFRHQNSEGTGQAADLKSTQAAIDQINGKLNRVIEKTLLVALENQHTIDLTDSEMNKLFEKTGRQLRENAEDMGNGCFKIYHKCDNACIESIRNGTYDHDVYRDEALNNRFQ Flu_HHH_b1_04339_0001_2__52__K
SERNEELLRWLLELIRKSTSEISLRFLLGLLEQFARAAGTEEAREILREAEEIVK PGATLCLGHHAVPNGTLVKTITDDQIEVTAATELVQSIPNDKPFQNVNKITYGACPKYVKQNTLKLATGMRNVPEKGLFGAIAGFIENGWEGMIDGWYGFRHQNSEGTGQAADLKSTQAAIDQINGKLNRVIEKTLLVALENQHTIDLTDSEMNKLFEKTGRQLRENAEDMGNGCFKIYHKCDNACIESIRNGTYDHDVYRDEALNNRFQ Flu_HHH_b2_04485_0001_4__20__S
DERSSAKISVEFLHGLAKQFTDPRIREWLLKRAKRLAEEVGDDELKRLIEKVEEEL PGATLCLGHHAVPNGTLVKTITDDQIEVTAATELVQSIPNDKPFQNVNKITYGACPKYVKQNTLKLATGMRNVPEKGLFGAIAGFIENGWEGMIDGWYGFRHQNSEGTGQAADLKSTQAAIDQINGKLNRVIEKTLLVALENQHTIDLTDSEMNKLFEKTGRQLRENAEDMGNGCFKIYHKCDNACIESIRNGTYDHDVYRDEALNNRFQ Flu_HHH_b2_06971_0001_7__14__H
SKVKLSVKFLLGLARQFYRAGGPEAAEYLIKRAKEIAEKNNNEELRKEIEELEREIR PGATLCLGHHAVPNGTLVKTITDDQIEVTAATELVQSIPNDKPFQNVNKITYGACPKYVKQNTLKLATGMRNVPEKGLFGAIAGFIENGWEGMIDGWYGFRHQNSEGTGQAADLKSTQAAIDQINGKLNRVIEKTLLVALENQHTIDLTDSEMNKLFEKTGRQLRENAEDMGNGCFKIYHKCDNACIESIRNGTYDHDVYRDEALNNRFQ Flu_HHH_b2_01211_0001_7__22__G
DVEEMAEFDVRRIEEALRRGNRISVEFLLGLLRQFARAWNNPEVERLLRELEELIRR PGATLCLGHHAVPNGTLVKTITDDQIEVTAATELVQSIPNDKPFQNVNKITYGACPKYVKQNTLKLATGMRNVPEKGLFGAIAGFIENGWEGMIDGWYGFRHQNSEGTGQAADLKSTQAAIDQINGKLNRVIEKTLLVALENQHTIDLTDSEMNKLFEKTGRQLRENAEDMGNGCFKIYHKCDNACIESIRNGTYDHDVYRDEALNNRFQ Flu_HHH_b1_04339_0001_2__9__D
TKERVEHLVKWLLERAKRMPSPISRKFLLGLAEQFARASNDPELERLVEKVKREL PGATLCLGHHAVPNGTLVKTITDDQIEVTAATELVQSIPNDKPFQNVNKITYGACPKYVKQNTLKLATGMRNVPEKGLFGAIAGFIENGWEGMIDGWYGFRHQNSEGTGQAADLKSTQAAIDQINGKLNRVIEKTLLVALENQHTIDLTDSEMNKLFEKTGRQLRENAEDMGNGCFKIYHKCDNACIESIRNGTYDHDVYRDEALNNRFQ Flu_HHH_b2_08106_0001_7__39__S
DQAKRMVEWLLKKAREALKLGNEISVRFLLGLAKQFAHANNDEECERLVREFEKEL PGATLCLGHHAVPNGTLVKTITDDQIEVTAATELVQSIPNDKPFQNVNKITYGACPKYVKQNTLKLATGMRNVPEKGLFGAIAGFIENGWEGMIDGWYGFRHQNSEGTGQAADLKSTQAAIDQINGKLNRVIEKTLLVALENQHTIDLTDSEMNKLFEKTGRQLRENAEDMGNGCFKIYHKCDNACIESIRNGTYDHDVYRDEALNNRFQ Flu_HHH_b2_08313_0001_5__45__C
TEEEIEEVEELLKKATDPKLRHMLENLLRRLREALERNNLLSARFLLGLARQFYKSI PGATLCLGHHAVPNGTLVKTITDDQIEVTAATELVQSIPNDKPFQNVNKITYGACPKYVKQNTLKLATGMRNVPEKGLFGAIAGFIENGWEGMIDGWYGFRHQNSEGTGQAADLKSTQAAIDQINGKLNRVIEKTLLVALENQHTIDLTDSEMNKLFEKTGRQLRENAEDMGNGCFKIYHKCDNACIESIRNGTYDHDVYRDEALNNRFQ Flu_HHH_b1_06924_0001_8__26__N
TRMRISVKFLLGLARQFTDPRIREILLRRAERLAREGNDPELEELVRRVEEELK PGATLCLGHHAVPNGTLVKTITDDQIEVTAATELVQSIPNDKPFQNVNKITYGACPKYVKQNTLKLATGMRNVPEKGLFGAIAGFIENGWEGMIDGWYGFRHQNSEGTGQAADLKSTQAAIDQINGKLNRVIEKTLLVALENQHTIDLTDSEMNKLFEKTGRQLRENAEDMGNGCFKIYHKCDNACIESIRNGTYDHDVYRDEALNNRFQ Flu_HHH_b2_00884_0001_1__25__I
TEEEIEEVEELLKKATDPKLRHMMEFLLRRLREALERNNLLSARFLLGLARQFYKSI PGATLCLGHHAVPNGTLVKTITDDQIEVTAATELVQSIPNDKPFQNVNKITYGACPKYVKQNTLKLATGMRNVPEKGLFGAIAGFIENGWEGMIDGWYGFRHQNSEGTGQAADLKSTQAAIDQINGKLNRVIEKTLLVALENQHTIDLTDSEMNKLFEKTGRQLRENAEDMGNGCFKIYHKCDNACIESIRNGTYDHDVYRDEALNNRFQ Flu_HHH_b1_06924_0001_8__24__M
TEHEIEEVEELLKKATDPKLRHMLEFLLRRLREALERNNLLSARFLLGLARQFYKSI PGATLCLGHHAVPNGTLVKTITDDQIEVTAATELVQSIPNDKPFQNVNKITYGACPKYVKQNTLKLATGMRNVPEKGLFGAIAGFIENGWEGMIDGWYGFRHQNSEGTGQAADLKSTQAAIDQINGKLNRVIEKTLLVALENQHTIDLTDSEMNKLFEKTGRQLRENAEDMGNGCFKIYHKCDNACIESIRNGTYDHDVYRDEALNNRFQ Flu_HHH_b1_06924_0001_8__3__H
DQAKRMVEWLLKKAREALKLGNETSVRFLLGLAKQFAHANNDEEAERLVREFEKEL PGATLCLGHHAVPNGTLVKTITDDQIEVTAATELVQSIPNDKPFQNVNKITYGACPKYVKQNTLKLATGMRNVPEKGLFGAIAGFIENGWEGMIDGWYGFRHQNSEGTGQAADLKSTQAAIDQINGKLNRVIEKTLLVALENQHTIDLTDSEMNKLFEKTGRQLRENAEDMGNGCFKIYHKCDNACIESIRNGTYDHDVYRDEALNNRFQ Flu_HHH_b2_08313_0001_5__24__T
SLSERFLKGLAEQFFRAGTPTARKILFFLLRRAKELGNEEVYRFVEELLRRL PGATLCLGHHAVPNGTLVKTITDDQIEVTAATELVQSIPNDKPFQNVNKITYGACPKYVKQNTLKLATGMRNVPEKGLFGAIAGFIENGWEGMIDGWYGFRHQNSEGTGQAADLKSTQAAIDQINGKLNRVIEKTLLVALENQHTIDLTDSEMNKLFEKTGRQLRENAEDMGNGCFKIYHKCDNACIESIRNGTYDHDVYRDEALNNRFQ Flu_HHH_b1_04759_0001_0002_3__27__F
TKERVEHLVKWLLERAKRMPSPISRKFLLGLAEQFARAGNDPLLERLVEKVKREL PGATLCLGHHAVPNGTLVKTITDDQIEVTAATELVQSIPNDKPFQNVNKITYGACPKYVKQNTLKLATGMRNVPEKGLFGAIAGFIENGWEGMIDGWYGFRHQNSEGTGQAADLKSTQAAIDQINGKLNRVIEKTLLVALENQHTIDLTDSEMNKLFEKTGRQLRENAEDMGNGCFKIYHKCDNACIESIRNGTYDHDVYRDEALNNRFQ Flu_HHH_b2_08106_0001_7__43__L
SEHGEFLEWLLRKIEEAIKRGNKISAEFLIGLAKQFLHVLNDDEIRRRLERLERLLH PGATLCLGHHAVPNGTLVKTITDDQIEVTAATELVQSIPNDKPFQNVNKITYGACPKYVKQNTLKLATGMRNVPEKGLFGAIAGFIENGWEGMIDGWYGFRHQNSEGTGQAADLKSTQAAIDQINGKLNRVIEKTLLVALENQHTIDLTDSEMNKLFEKTGRQLRENAEDMGNGCFKIYHKCDNACIESIRNGTYDHDVYRDEALNNRFQ Flu_HHH_b1_01357_0001_2__4__G
SERNEHLLRWLLEKLRKSTNEISLRFLLGLLEQFARAAGTEEAREILREAEEIVK PGATLCLGHHAVPNGTLVKTITDDQIEVTAATELVQSIPNDKPFQNVNKITYGACPKYVKQNTLKLATGMRNVPEKGLFGAIAGFIENGWEGMIDGWYGFRHQNSEGTGQAADLKSTQAAIDQINGKLNRVIEKTLLVALENQHTIDLTDSEMNKLFEKTGRQLRENAEDMGNGCFKIYHKCDNACIESIRNGTYDHDVYRDEALNNRFQ Flu_HHH_b2_04485_0001_2__15__L
DVEEMLEFLVRRIEEALRRGNRISVEFLLGLLRQFARAWNNPEVERLLRELEELIRR PGATLCLGHHAVPNGTLVKTITDDQIEVTAATELVQSIPNDKPFQNVNKITYGACPKYVKQNTLKLATGMRNVPEKGLFGAIAGFIENGWEGMIDGWYGFRHQNSEGTGQAADLKSTQAAIDQINGKLNRVIEKTLLVALENQHTIDLTDSEMNKLFEKTGRQLRENAEDMGNGCFKIYHKCDNACIESIRNGTYDHDVYRDEALNNRFQ Flu_HHH_b1_04339_0001_2__6__L
SERNEELLRWLLELIRKSTNEISLRFLLGLLEQFARAAGTEEAREILREAEEYVK PGATLCLGHHAVPNGTLVKTITDDQIEVTAATELVQSIPNDKPFQNVNKITYGACPKYVKQNTLKLATGMRNVPEKGLFGAIAGFIENGWEGMIDGWYGFRHQNSEGTGQAADLKSTQAAIDQINGKLNRVIEKTLLVALENQHTIDLTDSEMNKLFEKTGRQLRENAEDMGNGCFKIYHKCDNACIESIRNGTYDHDVYRDEALNNRFQ Flu_HHH_b2_04485_0001_4__53__Y
DERSSAKISVEFLLGLAKQFTDPRIREWLLKRASRLAEEVGDDELKRLIEKVEEEL PGATLCLGHHAVPNGTLVKTITDDQIEVTAATELVQSIPNDKPFQNVNKITYGACPKYVKQNTLKLATGMRNVPEKGLFGAIAGFIENGWEGMIDGWYGFRHQNSEGTGQAADLKSTQAAIDQINGKLNRVIEKTLLVALENQHTIDLTDSEMNKLFEKTGRQLRENAEDMGNGCFKIYHKCDNACIESIRNGTYDHDVYRDEALNNRFQ Flu_HHH_b2_06971_0001_7__34__S
SEHEEFLEWLLRKIEEAIKRGNKISAEFLIGLAKQFLHVLNDDEIRRRLERCERLLH PGATLCLGHHAVPNGTLVKTITDDQIEVTAATELVQSIPNDKPFQNVNKITYGACPKYVKQNTLKLATGMRNVPEKGLFGAIAGFIENGWEGMIDGWYGFRHQNSEGTGQAADLKSTQAAIDQINGKLNRVIEKTLLVALENQHTIDLTDSEMNKLFEKTGRQLRENAEDMGNGCFKIYHKCDNACIESIRNGTYDHDVYRDEALNNRFQ Flu_HHH_b1_01357_0001_2__52__C
SEHEEFLEWLLRKIEEAIKRGNKISAEFLIGLAKQFLHVLNDDEIERRLERLERLLH PGATLCLGHHAVPNGTLVKTITDDQIEVTAATELVQSIPNDKPFQNVNKITYGACPKYVKQNTLKLATGMRNVPEKGLFGAIAGFIENGWEGMIDGWYGFRHQNSEGTGQAADLKSTQAAIDQINGKLNRVIEKTLLVALENQHTIDLTDSEMNKLFEKTGRQLRENAEDMGNGCFKIYHKCDNACIESIRNGTYDHDVYRDEALNNRFQ Flu_HHH_b1_01357_0001_2__46__E
SEHEEFLEWLLRCIEEAIKRGNKISAEFLIGLAKQFLHVLNDDEIRRRLERLERLLH PGATLCLGHHAVPNGTLVKTITDDQIEVTAATELVQSIPNDKPFQNVNKITYGACPKYVKQNTLKLATGMRNVPEKGLFGAIAGFIENGWEGMIDGWYGFRHQNSEGTGQAADLKSTQAAIDQINGKLNRVIEKTLLVALENQHTIDLTDSEMNKLFEKTGRQLRENAEDMGNGCFKIYHKCDNACIESIRNGTYDHDVYRDEALNNRFQ Flu_HHH_b1_01357_0001_2__13__C
TRMRISVKFLLGLARQFTDPRIREWLLRRMERLAREGNDPELEELVRRVEEELK PGATLCLGHHAVPNGTLVKTITDDQIEVTAATELVQSIPNDKPFQNVNKITYGACPKYVKQNTLKLATGMRNVPEKGLFGAIAGFIENGWEGMIDGWYGFRHQNSEGTGQAADLKSTQAAIDQINGKLNRVIEKTLLVALENQHTIDLTDSEMNKLFEKTGRQLRENAEDMGNGCFKIYHKCDNACIESIRNGTYDHDVYRDEALNNRFQ Flu_HHH_b2_00884_0001_1__30__M
SLSERFLKGLAEQFFRAGNPTARKILEFLLRRAKELGNEEVYRFVEELLRRL PGATLCLGHHAVPNGTLVKTITDDQIEVTAATELVQSIPNDKPFQNVNKITYGACPKYVKQNTLKLATGMRNVPEKGLFGAIAGFIENGWEGMIDGWYGFRHQNSEGTGQAADLKSTQAAIDQINGKLNRVIEKTLLVALENQHTIDLTDSEMNKLFEKTGRQLRENAEDMGNGCFKIYHKCDNACIESIRNGTYDHDVYRDEALNNRFQ Flu_HHH_b1_04759_0001_0002_3__19__N
TEEEIEEVEELLKKATDPKLRHMLEFLLRRLREAQERNNLLSARFLLGLARQFYKSI PGATLCLGHHAVPNGTLVKTITDDQIEVTAATELVQSIPNDKPFQNVNKITYGACPKYVKQNTLKLATGMRNVPEKGLFGAIAGFIENGWEGMIDGWYGFRHQNSEGTGQAADLKSTQAAIDQINGKLNRVIEKTLLVALENQHTIDLTDSEMNKLFEKTGRQLRENAEDMGNGCFKIYHKCDNACIESIRNGTYDHDVYRDEALNNRFQ Flu_HHH_b1_06924_0001_8__35__Q
SEHEEFLEWLLRKIEEAIKRGNNISAEFLIGLAKQFLHVLNDDEIRRRLERLERLLH PGATLCLGHHAVPNGTLVKTITDDQIEVTAATELVQSIPNDKPFQNVNKITYGACPKYVKQNTLKLATGMRNVPEKGLFGAIAGFIENGWEGMIDGWYGFRHQNSEGTGQAADLKSTQAAIDQINGKLNRVIEKTLLVALENQHTIDLTDSEMNKLFEKTGRQLRENAEDMGNGCFKIYHKCDNACIESIRNGTYDHDVYRDEALNNRFQ Flu_HHH_b1_01357_0001_2__23__N
SERNEHLLRWLLWKIRKSTNEISLRFLLGLLEQFARAAGTEEAREILREAEEIVK PGATLCLGHHAVPNGTLVKTITDDQIEVTAATELVQSIPNDKPFQNVNKITYGACPKYVKQNTLKLATGMRNVPEKGLFGAIAGFIENGWEGMIDGWYGFRHQNSEGTGQAADLKSTQAAIDQINGKLNRVIEKTLLVALENQHTIDLTDSEMNKLFEKTGRQLRENAEDMGNGCFKIYHKCDNACIESIRNGTYDHDVYRDEALNNRFQ Flu_HHH_b2_04485_0001_2__13__W
FERSSAKISVEFLLGLAKQFTDPRIREWLLKRAKRLAEEVGDDELKRLIEKVEEEL PGATLCLGHHAVPNGTLVKTITDDQIEVTAATELVQSIPNDKPFQNVNKITYGACPKYVKQNTLKLATGMRNVPEKGLFGAIAGFIENGWEGMIDGWYGFRHQNSEGTGQAADLKSTQAAIDQINGKLNRVIEKTLLVALENQHTIDLTDSEMNKLFEKTGRQLRENAEDMGNGCFKIYHKCDNACIESIRNGTYDHDVYRDEALNNRFQ Flu_HHH_b2_06971_0001_7__1__F
SKVKLSVKFLLGLARQFYRAGNPEAAEYLIKRAKEIAEKNNNEELRKDIEELEREIR PGATLCLGHHAVPNGTLVKTITDDQIEVTAATELVQSIPNDKPFQNVNKITYGACPKYVKQNTLKLATGMRNVPEKGLFGAIAGFIENGWEGMIDGWYGFRHQNSEGTGQAADLKSTQAAIDQINGKLNRVIEKTLLVALENQHTIDLTDSEMNKLFEKTGRQLRENAEDMGNGCFKIYHKCDNACIESIRNGTYDHDVYRDEALNNRFQ Flu_HHH_b2_01211_0001_7__48__D
DQAKRMVEWLLKKAREALKLGNEISVRFLLGLAKQFAHANNDEEAERLVREFEKPL PGATLCLGHHAVPNGTLVKTITDDQIEVTAATELVQSIPNDKPFQNVNKITYGACPKYVKQNTLKLATGMRNVPEKGLFGAIAGFIENGWEGMIDGWYGFRHQNSEGTGQAADLKSTQAAIDQINGKLNRVIEKTLLVALENQHTIDLTDSEMNKLFEKTGRQLRENAEDMGNGCFKIYHKCDNACIESIRNGTYDHDVYRDEALNNRFQ Flu_HHH_b2_08313_0001_5__55__P
DERSSAKISKEFLLGLAKQFTDPRIREWLLKRAKRLAEEVGDDELKRLIEKVEEEL PGATLCLGHHAVPNGTLVKTITDDQIEVTAATELVQSIPNDKPFQNVNKITYGACPKYVKQNTLKLATGMRNVPEKGLFGAIAGFIENGWEGMIDGWYGFRHQNSEGTGQAADLKSTQAAIDQINGKLNRVIEKTLLVALENQHTIDLTDSEMNKLFEKTGRQLRENAEDMGNGCFKIYHKCDNACIESIRNGTYDHDVYRDEALNNRFQ Flu_HHH_b2_06971_0001_7__10__K
DVEEFAEFLVRRIEEALRRGNRISVEFLLGLLRQFARAWNNPEVERLLRELEELIRR PGATLCLGHHAVPNGTLVKTITDDQIEVTAATELVQSIPNDKPFQNVNKITYGACPKYVKQNTLKLATGMRNVPEKGLFGAIAGFIENGWEGMIDGWYGFRHQNSEGTGQAADLKSTQAAIDQINGKLNRVIEKTLLVALENQHTIDLTDSEMNKLFEKTGRQLRENAEDMGNGCFKIYHKCDNACIESIRNGTYDHDVYRDEALNNRFQ Flu_HHH_b1_04339_0001_2__5__F
TRMRISVKFLLGLARQFTDPRIREWLLRRAERLMREGNDPELEELVRRVEEELK PGATLCLGHHAVPNGTLVKTITDDQIEVTAATELVQSIPNDKPFQNVNKITYGACPKYVKQNTLKLATGMRNVPEKGLFGAIAGFIENGWEGMIDGWYGFRHQNSEGTGQAADLKSTQAAIDQINGKLNRVIEKTLLVALENQHTIDLTDSEMNKLFEKTGRQLRENAEDMGNGCFKIYHKCDNACIESIRNGTYDHDVYRDEALNNRFQ Flu_HHH_b2_00884_0001_1__34__M
SEHEEFLEWLLRKIEEAIKRGNKISAEFLIGLAKQFLHVLNDDEIRRRLERLEYLLH PGATLCLGHHAVPNGTLVKTITDDQIEVTAATELVQSIPNDKPFQNVNKITYGACPKYVKQNTLKLATGMRNVPEKGLFGAIAGFIENGWEGMIDGWYGFRHQNSEGTGQAADLKSTQAAIDQINGKLNRVIEKTLLVALENQHTIDLTDSEMNKLFEKTGRQLRENAEDMGNGCFKIYHKCDNACIESIRNGTYDHDVYRDEALNNRFQ Flu_HHH_b1_01357_0001_2__54__Y
SKVKISVKFLLGLARQFYRAGNPEAAEYLIKRAKEIAEKNNNEELRKEIEELEREIR PGATLCLGHHAVPNGTLVKTITDDQIEVTAATELVQSIPNDKPFQNVNKITYGACPKYVKQNTLKLATGMRNVPEKGLFGAIAGFIENGWEGMIDGWYGFRHQNSEGTGQAADLKSTQAAIDQINGKLNRVIEKTLLVALENQHTIDLTDSEMNKLFEKTGRQLRENAEDMGNGCFKIYHKCDNACIESIRNGTYDHDVYRDEALNNRFQ Flu_HHH_b2_01211_0001_7__5__I
TEEEIEWVEELLKKATDPKLRHMLEFLLRRLREALERNNLLSARFLLGLARQFYKSI PGATLCLGHHAVPNGTLVKTITDDQIEVTAATELVQSIPNDKPFQNVNKITYGACPKYVKQNTLKLATGMRNVPEKGLFGAIAGFIENGWEGMIDGWYGFRHQNSEGTGQAADLKSTQAAIDQINGKLNRVIEKTLLVALENQHTIDLTDSEMNKLFEKTGRQLRENAEDMGNGCFKIYHKCDNACIESIRNGTYDHDVYRDEALNNRFQ Flu_HHH_b1_06924_0001_8__7__W
DVEEMAEFLVRRIEEALRRGNRISVEDLLGLLRQFARAWNNPEVERLLRELEELIRR PGATLCLGHHAVPNGTLVKTITDDQIEVTAATELVQSIPNDKPFQNVNKITYGACPKYVKQNTLKLATGMRNVPEKGLFGAIAGFIENGWEGMIDGWYGFRHQNSEGTGQAADLKSTQAAIDQINGKLNRVIEKTLLVALENQHTIDLTDSEMNKLFEKTGRQLRENAEDMGNGCFKIYHKCDNACIESIRNGTYDHDVYRDEALNNRFQ Flu_HHH_b1_04339_0001_2__27__D
SERNEELLRWLLELIRKSTNEISLRNLLGLLEQFARAAGTEEAREILREAEEIVK PGATLCLGHHAVPNGTLVKTITDDQIEVTAATELVQSIPNDKPFQNVNKITYGACPKYVKQNTLKLATGMRNVPEKGLFGAIAGFIENGWEGMIDGWYGFRHQNSEGTGQAADLKSTQAAIDQINGKLNRVIEKTLLVALENQHTIDLTDSEMNKLFEKTGRQLRENAEDMGNGCFKIYHKCDNACIESIRNGTYDHDVYRDEALNNRFQ Flu_HHH_b2_04485_0001_4__26__N
SKVKLSVKFLLGLARQFYRAGNPEAAEYLIKRAKEIAEKNNNEELRKEIEELKREIR PGATLCLGHHAVPNGTLVKTITDDQIEVTAATELVQSIPNDKPFQNVNKITYGACPKYVKQNTLKLATGMRNVPEKGLFGAIAGFIENGWEGMIDGWYGFRHQNSEGTGQAADLKSTQAAIDQINGKLNRVIEKTLLVALENQHTIDLTDSEMNKLFEKTGRQLRENAEDMGNGCFKIYHKCDNACIESIRNGTYDHDVYRDEALNNRFQ Flu_HHH_b2_01211_0001_7__53__K
SKVKLSVKFLLGLARQFYRAGNPEAAEYLIKRAKEIAEKNNNEELRKKIEELEREIR PGATLCLGHHAVPNGTLVKTITDDQIEVTAATELVQSIPNDKPFQNVNKITYGACPKYVKQNTLKLATGMRNVPEKGLFGAIAGFIENGWEGMIDGWYGFRHQNSEGTGQAADLKSTQAAIDQINGKLNRVIEKTLLVALENQHTIDLTDSEMNKLFEKTGRQLRENAEDMGNGCFKIYHKCDNACIESIRNGTYDHDVYRDEALNNRFQ Flu_HHH_b2_01211_0001_7__48__K
RERSSAKISVEFLLGLAKQFTDPRIREWLLKRAKRLAEEVGDDELKRLIEKVEEEL PGATLCLGHHAVPNGTLVKTITDDQIEVTAATELVQSIPNDKPFQNVNKITYGACPKYVKQNTLKLATGMRNVPEKGLFGAIAGFIENGWEGMIDGWYGFRHQNSEGTGQAADLKSTQAAIDQINGKLNRVIEKTLLVALENQHTIDLTDSEMNKLFEKTGRQLRENAEDMGNGCFKIYHKCDNACIESIRNGTYDHDVYRDEALNNRFQ Flu_HHH_b2_06971_0001_7__1__R
SKVKLSVKFLLGLARWFYRAGNPEAAEYLIKRAKEIAEKNNNEELRKEIEELEREIR PGATLCLGHHAVPNGTLVKTITDDQIEVTAATELVQSIPNDKPFQNVNKITYGACPKYVKQNTLKLATGMRNVPEKGLFGAIAGFIENGWEGMIDGWYGFRHQNSEGTGQAADLKSTQAAIDQINGKLNRVIEKTLLVALENQHTIDLTDSEMNKLFEKTGRQLRENAEDMGNGCFKIYHKCDNACIESIRNGTYDHDVYRDEALNNRFQ Flu_HHH_b2_01211_0001_7__16__W
TEEEIEEVEELLKKATDPYLRHMLEFLLRRLREALERNNLLSARFLLGLARQFYKSI PGATLCLGHHAVPNGTLVKTITDDQIEVTAATELVQSIPNDKPFQNVNKITYGACPKYVKQNTLKLATGMRNVPEKGLFGAIAGFIENGWEGMIDGWYGFRHQNSEGTGQAADLKSTQAAIDQINGKLNRVIEKTLLVALENQHTIDLTDSEMNKLFEKTGRQLRENAEDMGNGCFKIYHKCDNACIESIRNGTYDHDVYRDEALNNRFQ Flu_HHH_b1_06924_0001_8__19__Y
SLSERFLKGLAEQFFRAGTPTARKILEFLLRRAKELGNEEVYRFVEELCRRL PGATLCLGHHAVPNGTLVKTITDDQIEVTAATELVQSIPNDKPFQNVNKITYGACPKYVKQNTLKLATGMRNVPEKGLFGAIAGFIENGWEGMIDGWYGFRHQNSEGTGQAADLKSTQAAIDQINGKLNRVIEKTLLVALENQHTIDLTDSEMNKLFEKTGRQLRENAEDMGNGCFKIYHKCDNACIESIRNGTYDHDVYRDEALNNRFQ Flu_HHH_b1_04759_0001_0002_3__49__C
SLSERFLKGLAEQFHRAGTPTARKILEFLLRRAKELGNEEVYRFVEELLRRL PGATLCLGHHAVPNGTLVKTITDDQIEVTAATELVQSIPNDKPFQNVNKITYGACPKYVKQNTLKLATGMRNVPEKGLFGAIAGFIENGWEGMIDGWYGFRHQNSEGTGQAADLKSTQAAIDQINGKLNRVIEKTLLVALENQHTIDLTDSEMNKLFEKTGRQLRENAEDMGNGCFKIYHKCDNACIESIRNGTYDHDVYRDEALNNRFQ Flu_HHH_b1_04759_0001_0002_3__15__H
TKERVEHLVKWLLERAKRMPSPISRKFLLGLAEQFARAGNDPELERLMEKVKREL PGATLCLGHHAVPNGTLVKTITDDQIEVTAATELVQSIPNDKPFQNVNKITYGACPKYVKQNTLKLATGMRNVPEKGLFGAIAGFIENGWEGMIDGWYGFRHQNSEGTGQAADLKSTQAAIDQINGKLNRVIEKTLLVALENQHTIDLTDSEMNKLFEKTGRQLRENAEDMGNGCFKIYHKCDNACIESIRNGTYDHDVYRDEALNNRFQ Flu_HHH_b2_08106_0001_7__48__M
SLSERFLKGLAEQFFRYGTPTARKILEFLLRRAKELGNEEVYRFVEELLRRL PGATLCLGHHAVPNGTLVKTITDDQIEVTAATELVQSIPNDKPFQNVNKITYGACPKYVKQNTLKLATGMRNVPEKGLFGAIAGFIENGWEGMIDGWYGFRHQNSEGTGQAADLKSTQAAIDQINGKLNRVIEKTLLVALENQHTIDLTDSEMNKLFEKTGRQLRENAEDMGNGCFKIYHKCDNACIESIRNGTYDHDVYRDEALNNRFQ Flu_HHH_b1_04759_0001_0002_3__17__Y
DQAKRMVEWLLKKAREALKLGDEISVRFLLGLAKQFAHANNDEEAERLVREFEKEL PGATLCLGHHAVPNGTLVKTITDDQIEVTAATELVQSIPNDKPFQNVNKITYGACPKYVKQNTLKLATGMRNVPEKGLFGAIAGFIENGWEGMIDGWYGFRHQNSEGTGQAADLKSTQAAIDQINGKLNRVIEKTLLVALENQHTIDLTDSEMNKLFEKTGRQLRENAEDMGNGCFKIYHKCDNACIESIRNGTYDHDVYRDEALNNRFQ Flu_HHH_b2_08313_0001_5__22__D
SEHEEFLEWLLRKIEEAIKRGNKISAEFLIGLAKQFLHVLNDDEIRRRLERLSRLLH PGATLCLGHHAVPNGTLVKTITDDQIEVTAATELVQSIPNDKPFQNVNKITYGACPKYVKQNTLKLATGMRNVPEKGLFGAIAGFIENGWEGMIDGWYGFRHQNSEGTGQAADLKSTQAAIDQINGKLNRVIEKTLLVALENQHTIDLTDSEMNKLFEKTGRQLRENAEDMGNGCFKIYHKCDNACIESIRNGTYDHDVYRDEALNNRFQ Flu_HHH_b1_01357_0001_2__53__S
DVEEMAEFLVRRIEEALRRQNRISVEFLLGLLRQFARAWNNPEVERLLRELEELIRR PGATLCLGHHAVPNGTLVKTITDDQIEVTAATELVQSIPNDKPFQNVNKITYGACPKYVKQNTLKLATGMRNVPEKGLFGAIAGFIENGWEGMIDGWYGFRHQNSEGTGQAADLKSTQAAIDQINGKLNRVIEKTLLVALENQHTIDLTDSEMNKLFEKTGRQLRENAEDMGNGCFKIYHKCDNACIESIRNGTYDHDVYRDEALNNRFQ Flu_HHH_b1_04339_0001_2__20__Q
DQKKRMVEWLLKKAREALKLGNEISVRFLLGLAKQFAHANNDEEAERLVREFEKEL PGATLCLGHHAVPNGTLVKTITDDQIEVTAATELVQSIPNDKPFQNVNKITYGACPKYVKQNTLKLATGMRNVPEKGLFGAIAGFIENGWEGMIDGWYGFRHQNSEGTGQAADLKSTQAAIDQINGKLNRVIEKTLLVALENQHTIDLTDSEMNKLFEKTGRQLRENAEDMGNGCFKIYHKCDNACIESIRNGTYDHDVYRDEALNNRFQ Flu_HHH_b2_08313_0001_5__3__K
SERNEELLRWLLELIRKSTNEIGLRFLLGLLEQFARAAGTEEAREILREAEEIVK PGATLCLGHHAVPNGTLVKTITDDQIEVTAATELVQSIPNDKPFQNVNKITYGACPKYVKQNTLKLATGMRNVPEKGLFGAIAGFIENGWEGMIDGWYGFRHQNSEGTGQAADLKSTQAAIDQINGKLNRVIEKTLLVALENQHTIDLTDSEMNKLFEKTGRQLRENAEDMGNGCFKIYHKCDNACIESIRNGTYDHDVYRDEALNNRFQ Flu_HHH_b2_04485_0001_4__23__G
TRMRISVKFLLGLARQFTPPRIREWLLRRAERLAREGNDPELEELVRRVEEELK PGATLCLGHHAVPNGTLVKTITDDQIEVTAATELVQSIPNDKPFQNVNKITYGACPKYVKQNTLKLATGMRNVPEKGLFGAIAGFIENGWEGMIDGWYGFRHQNSEGTGQAADLKSTQAAIDQINGKLNRVIEKTLLVALENQHTIDLTDSEMNKLFEKTGRQLRENAEDMGNGCFKIYHKCDNACIESIRNGTYDHDVYRDEALNNRFQ Flu_HHH_b2_00884_0001_1__19__P
TKERVEHLVKWLLERAKRTPSPISRKFLLGLAEQFARAGNDPELERLVEKVKREL PGATLCLGHHAVPNGTLVKTITDDQIEVTAATELVQSIPNDKPFQNVNKITYGACPKYVKQNTLKLATGMRNVPEKGLFGAIAGFIENGWEGMIDGWYGFRHQNSEGTGQAADLKSTQAAIDQINGKLNRVIEKTLLVALENQHTIDLTDSEMNKLFEKTGRQLRENAEDMGNGCFKIYHKCDNACIESIRNGTYDHDVYRDEALNNRFQ Flu_HHH_b2_08106_0001_7__19__T
DVEEMAEFLVRRIEEALRRGNRISVEFLLGLLRQFARAWNNPEVERLLRELEELIRS PGATLCLGHHAVPNGTLVKTITDDQIEVTAATELVQSIPNDKPFQNVNKITYGACPKYVKQNTLKLATGMRNVPEKGLFGAIAGFIENGWEGMIDGWYGFRHQNSEGTGQAADLKSTQAAIDQINGKLNRVIEKTLLVALENQHTIDLTDSEMNKLFEKTGRQLRENAEDMGNGCFKIYHKCDNACIESIRNGTYDHDVYRDEALNNRFQ Flu_HHH_b1_04339_0001_2__57__S
SERNEHLLRWLLEKIRKSTNEISLRFLLGLLEQFARAADTEEAREILREAEEIVK PGATLCLGHHAVPNGTLVKTITDDQIEVTAATELVQSIPNDKPFQNVNKITYGACPKYVKQNTLKLATGMRNVPEKGLFGAIAGFIENGWEGMIDGWYGFRHQNSEGTGQAADLKSTQAAIDQINGKLNRVIEKTLLVALENQHTIDLTDSEMNKLFEKTGRQLRENAEDMGNGCFKIYHKCDNACIESIRNGTYDHDVYRDEALNNRFQ Flu_HHH_b2_04485_0001_2__39__D
TKERVEHLRKWLLERAKRMPSPISRKFLLGLAEQFARAGNDPELERLVEKVKREL PGATLCLGHHAVPNGTLVKTITDDQIEVTAATELVQSIPNDKPFQNVNKITYGACPKYVKQNTLKLATGMRNVPEKGLFGAIAGFIENGWEGMIDGWYGFRHQNSEGTGQAADLKSTQAAIDQINGKLNRVIEKTLLVALENQHTIDLTDSEMNKLFEKTGRQLRENAEDMGNGCFKIYHKCDNACIESIRNGTYDHDVYRDEALNNRFQ Flu_HHH_b2_08106_0001_7__9__R
SLSERFLKGLAEQFFRAGTPTARKILEFLLRRAKELGNEEVYRFVAELLRRL PGATLCLGHHAVPNGTLVKTITDDQIEVTAATELVQSIPNDKPFQNVNKITYGACPKYVKQNTLKLATGMRNVPEKGLFGAIAGFIENGWEGMIDGWYGFRHQNSEGTGQAADLKSTQAAIDQINGKLNRVIEKTLLVALENQHTIDLTDSEMNKLFEKTGRQLRENAEDMGNGCFKIYHKCDNACIESIRNGTYDHDVYRDEALNNRFQ Flu_HHH_b1_04759_0001_0002_3__46__A
TRMTISVKFLLGLARQFTDPRIREWLLRRAERLAREGNDPELEELVRRVEEELK PGATLCLGHHAVPNGTLVKTITDDQIEVTAATELVQSIPNDKPFQNVNKITYGACPKYVKQNTLKLATGMRNVPEKGLFGAIAGFIENGWEGMIDGWYGFRHQNSEGTGQAADLKSTQAAIDQINGKLNRVIEKTLLVALENQHTIDLTDSEMNKLFEKTGRQLRENAEDMGNGCFKIYHKCDNACIESIRNGTYDHDVYRDEALNNRFQ Flu_HHH_b2_00884_0001_1__4__T
SERNEHLLRWLLEKINKSTNEISLRFLLGLLEQFARAAGTEEAREILREAEEIVK PGATLCLGHHAVPNGTLVKTITDDQIEVTAATELVQSIPNDKPFQNVNKITYGACPKYVKQNTLKLATGMRNVPEKGLFGAIAGFIENGWEGMIDGWYGFRHQNSEGTGQAADLKSTQAAIDQINGKLNRVIEKTLLVALENQHTIDLTDSEMNKLFEKTGRQLRENAEDMGNGCFKIYHKCDNACIESIRNGTYDHDVYRDEALNNRFQ Flu_HHH_b2_04485_0001_2__16__N
SEHEEFLEWLLRKIEEAIKRGNKISAEFTIGLAKQFLHVLNDDEIRRRLERLERLLH PGATLCLGHHAVPNGTLVKTITDDQIEVTAATELVQSIPNDKPFQNVNKITYGACPKYVKQNTLKLATGMRNVPEKGLFGAIAGFIENGWEGMIDGWYGFRHQNSEGTGQAADLKSTQAAIDQINGKLNRVIEKTLLVALENQHTIDLTDSEMNKLFEKTGRQLRENAEDMGNGCFKIYHKCDNACIESIRNGTYDHDVYRDEALNNRFQ Flu_HHH_b1_01357_0001_2__29__T
AERNEELLRWLLELIRKSTNEISLRFLLGLLEQFARAAGTEEAREILREAEEIVK PGATLCLGHHAVPNGTLVKTITDDQIEVTAATELVQSIPNDKPFQNVNKITYGACPKYVKQNTLKLATGMRNVPEKGLFGAIAGFIENGWEGMIDGWYGFRHQNSEGTGQAADLKSTQAAIDQINGKLNRVIEKTLLVALENQHTIDLTDSEMNKLFEKTGRQLRENAEDMGNGCFKIYHKCDNACIESIRNGTYDHDVYRDEALNNRFQ Flu_HHH_b2_04485_0001_4__1__A
SKVKLSVKFLLGLARQFYRAGNPEAAEYLIKRACEIAEKNNNEELRKEIEELEREIR PGATLCLGHHAVPNGTLVKTITDDQIEVTAATELVQSIPNDKPFQNVNKITYGACPKYVKQNTLKLATGMRNVPEKGLFGAIAGFIENGWEGMIDGWYGFRHQNSEGTGQAADLKSTQAAIDQINGKLNRVIEKTLLVALENQHTIDLTDSEMNKLFEKTGRQLRENAEDMGNGCFKIYHKCDNACIESIRNGTYDHDVYRDEALNNRFQ Flu_HHH_b2_01211_0001_7__34__C
DVEEMAEFLVRRIEEWLRRGNRISVEFLLGLLRQFARAWNNPEVERLLRELEELIRR PGATLCLGHHAVPNGTLVKTITDDQIEVTAATELVQSIPNDKPFQNVNKITYGACPKYVKQNTLKLATGMRNVPEKGLFGAIAGFIENGWEGMIDGWYGFRHQNSEGTGQAADLKSTQAAIDQINGKLNRVIEKTLLVALENQHTIDLTDSEMNKLFEKTGRQLRENAEDMGNGCFKIYHKCDNACIESIRNGTYDHDVYRDEALNNRFQ Flu_HHH_b1_04339_0001_2__16__W
DERSSAKISVEFLLGLAKQFTDPRIREWLLKRAKRLAEEVKDDELKRLIEKVEEEL PGATLCLGHHAVPNGTLVKTITDDQIEVTAATELVQSIPNDKPFQNVNKITYGACPKYVKQNTLKLATGMRNVPEKGLFGAIAGFIENGWEGMIDGWYGFRHQNSEGTGQAADLKSTQAAIDQINGKLNRVIEKTLLVALENQHTIDLTDSEMNKLFEKTGRQLRENAEDMGNGCFKIYHKCDNACIESIRNGTYDHDVYRDEALNNRFQ Flu_HHH_b2_06971_0001_7__41__K
SERNEHLLRWLLEKIRKSTNEISLRFLLGLLEQFARAAGTEENREILREAEEIVK PGATLCLGHHAVPNGTLVKTITDDQIEVTAATELVQSIPNDKPFQNVNKITYGACPKYVKQNTLKLATGMRNVPEKGLFGAIAGFIENGWEGMIDGWYGFRHQNSEGTGQAADLKSTQAAIDQINGKLNRVIEKTLLVALENQHTIDLTDSEMNKLFEKTGRQLRENAEDMGNGCFKIYHKCDNACIESIRNGTYDHDVYRDEALNNRFQ Flu_HHH_b2_04485_0001_2__43__N
SLSERFLKGLAEQFFAAGTPTARKILEFLLRRAKELGNEEVYRFVEELLRRL PGATLCLGHHAVPNGTLVKTITDDQIEVTAATELVQSIPNDKPFQNVNKITYGACPKYVKQNTLKLATGMRNVPEKGLFGAIAGFIENGWEGMIDGWYGFRHQNSEGTGQAADLKSTQAAIDQINGKLNRVIEKTLLVALENQHTIDLTDSEMNKLFEKTGRQLRENAEDMGNGCFKIYHKCDNACIESIRNGTYDHDVYRDEALNNRFQ Flu_HHH_b1_04759_0001_0002_3__16__A
NSEEMVKFVRRLLKEALERNNILSARFLTGLLEQFARVTNDEEAKELVERAKKRL PGATLCLGHHAVPNGTLVKTITDDQIEVTAATELVQSIPNDKPFQNVNKITYGACPKYVKQNTLKLATGMRNVPEKGLFGAIAGFIENGWEGMIDGWYGFRHQNSEGTGQAADLKSTQAAIDQINGKLNRVIEKTLLVALENQHTIDLTDSEMNKLFEKTGRQLRENAEDMGNGCFKIYHKCDNACIESIRNGTYDHDVYRDEALNNRFQ Flu_HHH_b2_00151_0001_6__37__R
SLSERFKKGLAEQFFRAGTPTARKILEFLLRRAKELGNEEVYRFVEELLRRL PGATLCLGHHAVPNGTLVKTITDDQIEVTAATELVQSIPNDKPFQNVNKITYGACPKYVKQNTLKLATGMRNVPEKGLFGAIAGFIENGWEGMIDGWYGFRHQNSEGTGQAADLKSTQAAIDQINGKLNRVIEKTLLVALENQHTIDLTDSEMNKLFEKTGRQLRENAEDMGNGCFKIYHKCDNACIESIRNGTYDHDVYRDEALNNRFQ Flu_HHH_b1_04759_0001_0002_3__7__K
NSEEMVKFVRRLLKEALERNNITSARFLTGLLEQFAKVTNDEEAKELVERAKKRL PGATLCLGHHAVPNGTLVKTITDDQIEVTAATELVQSIPNDKPFQNVNKITYGACPKYVKQNTLKLATGMRNVPEKGLFGAIAGFIENGWEGMIDGWYGFRHQNSEGTGQAADLKSTQAAIDQINGKLNRVIEKTLLVALENQHTIDLTDSEMNKLFEKTGRQLRENAEDMGNGCFKIYHKCDNACIESIRNGTYDHDVYRDEALNNRFQ Flu_HHH_b2_00151_0001_6__23__T
NSEEMVKFVRRLLKEALERNNILSARFETGLLEQFAKVTNDEEAKELVERAKKRL PGATLCLGHHAVPNGTLVKTITDDQIEVTAATELVQSIPNDKPFQNVNKITYGACPKYVKQNTLKLATGMRNVPEKGLFGAIAGFIENGWEGMIDGWYGFRHQNSEGTGQAADLKSTQAAIDQINGKLNRVIEKTLLVALENQHTIDLTDSEMNKLFEKTGRQLRENAEDMGNGCFKIYHKCDNACIESIRNGTYDHDVYRDEALNNRFQ Flu_HHH_b2_00151_0001_6__28__E
SKLKLSVKFLLGLARQFYRAGNPEAAEYLIKRAKEIAEKNNNEELRKEIEELEREIR PGATLCLGHHAVPNGTLVKTITDDQIEVTAATELVQSIPNDKPFQNVNKITYGACPKYVKQNTLKLATGMRNVPEKGLFGAIAGFIENGWEGMIDGWYGFRHQNSEGTGQAADLKSTQAAIDQINGKLNRVIEKTLLVALENQHTIDLTDSEMNKLFEKTGRQLRENAEDMGNGCFKIYHKCDNACIESIRNGTYDHDVYRDEALNNRFQ Flu_HHH_b2_01211_0001_7__3__L
DERSSAKISVEFLLGLAKKFTDPRIREWLLKRAKRLAEEVGDDELKRLIEKVEEEL PGATLCLGHHAVPNGTLVKTITDDQIEVTAATELVQSIPNDKPFQNVNKITYGACPKYVKQNTLKLATGMRNVPEKGLFGAIAGFIENGWEGMIDGWYGFRHQNSEGTGQAADLKSTQAAIDQINGKLNRVIEKTLLVALENQHTIDLTDSEMNKLFEKTGRQLRENAEDMGNGCFKIYHKCDNACIESIRNGTYDHDVYRDEALNNRFQ Flu_HHH_b2_06971_0001_7__19__K
DQAKRWVEWLLKKAREALKLGNEISVRFLLGLAKQFAHANNDEEAERLVREFEKEL PGATLCLGHHAVPNGTLVKTITDDQIEVTAATELVQSIPNDKPFQNVNKITYGACPKYVKQNTLKLATGMRNVPEKGLFGAIAGFIENGWEGMIDGWYGFRHQNSEGTGQAADLKSTQAAIDQINGKLNRVIEKTLLVALENQHTIDLTDSEMNKLFEKTGRQLRENAEDMGNGCFKIYHKCDNACIESIRNGTYDHDVYRDEALNNRFQ Flu_HHH_b2_08313_0001_5__6__W
TRSRISVKFLLGLARQFTDPRIREWLLRRAERLAREGNDPELEELVRRVEEELK PGATLCLGHHAVPNGTLVKTITDDQIEVTAATELVQSIPNDKPFQNVNKITYGACPKYVKQNTLKLATGMRNVPEKGLFGAIAGFIENGWEGMIDGWYGFRHQNSEGTGQAADLKSTQAAIDQINGKLNRVIEKTLLVALENQHTIDLTDSEMNKLFEKTGRQLRENAEDMGNGCFKIYHKCDNACIESIRNGTYDHDVYRDEALNNRFQ Flu_HHH_b2_00884_0001_1__3__S
SERDEHLLRWLLEKIRKSTNEISLRFLLGLLEQFARAAGTEEAREILREAEEIVK PGATLCLGHHAVPNGTLVKTITDDQIEVTAATELVQSIPNDKPFQNVNKITYGACPKYVKQNTLKLATGMRNVPEKGLFGAIAGFIENGWEGMIDGWYGFRHQNSEGTGQAADLKSTQAAIDQINGKLNRVIEKTLLVALENQHTIDLTDSEMNKLFEKTGRQLRENAEDMGNGCFKIYHKCDNACIESIRNGTYDHDVYRDEALNNRFQ Flu_HHH_b2_04485_0001_2__4__D
SEQNEHLLRWLLEKIRKSTNEISLRFLLGLLEQFARAAGTEEAREILREAEEIVK PGATLCLGHHAVPNGTLVKTITDDQIEVTAATELVQSIPNDKPFQNVNKITYGACPKYVKQNTLKLATGMRNVPEKGLFGAIAGFIENGWEGMIDGWYGFRHQNSEGTGQAADLKSTQAAIDQINGKLNRVIEKTLLVALENQHTIDLTDSEMNKLFEKTGRQLRENAEDMGNGCFKIYHKCDNACIESIRNGTYDHDVYRDEALNNRFQ Flu_HHH_b2_04485_0001_2__3__Q
DQAKRMVEWLLKKAREALKLGNEISVRFLLGLAWQFAHANNDEEAERLVREFEKEL PGATLCLGHHAVPNGTLVKTITDDQIEVTAATELVQSIPNDKPFQNVNKITYGACPKYVKQNTLKLATGMRNVPEKGLFGAIAGFIENGWEGMIDGWYGFRHQNSEGTGQAADLKSTQAAIDQINGKLNRVIEKTLLVALENQHTIDLTDSEMNKLFEKTGRQLRENAEDMGNGCFKIYHKCDNACIESIRNGTYDHDVYRDEALNNRFQ Flu_HHH_b2_08313_0001_5__34__W
SERNEHLLRWLLEKIRKSTNEISLRFLLGLLEQFARAAGTEEAREILREAERIVK PGATLCLGHHAVPNGTLVKTITDDQIEVTAATELVQSIPNDKPFQNVNKITYGACPKYVKQNTLKLATGMRNVPEKGLFGAIAGFIENGWEGMIDGWYGFRHQNSEGTGQAADLKSTQAAIDQINGKLNRVIEKTLLVALENQHTIDLTDSEMNKLFEKTGRQLRENAEDMGNGCFKIYHKCDNACIESIRNGTYDHDVYRDEALNNRFQ Flu_HHH_b2_04485_0001_2__52__R
DVEEMAEFLVRRIEEALRRGNRISVEFLLGLLRQFAFAWNNPEVERLLRELEELIRR PGATLCLGHHAVPNGTLVKTITDDQIEVTAATELVQSIPNDKPFQNVNKITYGACPKYVKQNTLKLATGMRNVPEKGLFGAIAGFIENGWEGMIDGWYGFRHQNSEGTGQAADLKSTQAAIDQINGKLNRVIEKTLLVALENQHTIDLTDSEMNKLFEKTGRQLRENAEDMGNGCFKIYHKCDNACIESIRNGTYDHDVYRDEALNNRFQ Flu_HHH_b1_04339_0001_2__37__F
DVEEMAEFLVRRIEEALRRGNRISVEFLLGLLRQFARAWNNPEVERLLRWLEELIRR PGATLCLGHHAVPNGTLVKTITDDQIEVTAATELVQSIPNDKPFQNVNKITYGACPKYVKQNTLKLATGMRNVPEKGLFGAIAGFIENGWEGMIDGWYGFRHQNSEGTGQAADLKSTQAAIDQINGKLNRVIEKTLLVALENQHTIDLTDSEMNKLFEKTGRQLRENAEDMGNGCFKIYHKCDNACIESIRNGTYDHDVYRDEALNNRFQ Flu_HHH_b1_04339_0001_2__50__W
TKERVEHLVKWLLERAKRKPSPISRKFLLGLAEQFARAGNDPELERLVEKVKREL PGATLCLGHHAVPNGTLVKTITDDQIEVTAATELVQSIPNDKPFQNVNKITYGACPKYVKQNTLKLATGMRNVPEKGLFGAIAGFIENGWEGMIDGWYGFRHQNSEGTGQAADLKSTQAAIDQINGKLNRVIEKTLLVALENQHTIDLTDSEMNKLFEKTGRQLRENAEDMGNGCFKIYHKCDNACIESIRNGTYDHDVYRDEALNNRFQ Flu_HHH_b2_08106_0001_7__19__K
TRMRISVKFLLGLARQFTDPRIREWLLRRAERLAREGNDPELEELVRRVFEELK PGATLCLGHHAVPNGTLVKTITDDQIEVTAATELVQSIPNDKPFQNVNKITYGACPKYVKQNTLKLATGMRNVPEKGLFGAIAGFIENGWEGMIDGWYGFRHQNSEGTGQAADLKSTQAAIDQINGKLNRVIEKTLLVALENQHTIDLTDSEMNKLFEKTGRQLRENAEDMGNGCFKIYHKCDNACIESIRNGTYDHDVYRDEALNNRFQ Flu_HHH_b2_00884_0001_1__50__F
SERNEHLLRWLLEKIRKSTNEISLRFLLGLLDQFARAAGTEEAREILREAEEIVK PGATLCLGHHAVPNGTLVKTITDDQIEVTAATELVQSIPNDKPFQNVNKITYGACPKYVKQNTLKLATGMRNVPEKGLFGAIAGFIENGWEGMIDGWYGFRHQNSEGTGQAADLKSTQAAIDQINGKLNRVIEKTLLVALENQHTIDLTDSEMNKLFEKTGRQLRENAEDMGNGCFKIYHKCDNACIESIRNGTYDHDVYRDEALNNRFQ Flu_HHH_b2_04485_0001_2__32__D
SKVKLSVKFLLGLARQFYRAGNPEAAEYLIKRAKEIAEKNNNEPLRKEIEELEREIR PGATLCLGHHAVPNGTLVKTITDDQIEVTAATELVQSIPNDKPFQNVNKITYGACPKYVKQNTLKLATGMRNVPEKGLFGAIAGFIENGWEGMIDGWYGFRHQNSEGTGQAADLKSTQAAIDQINGKLNRVIEKTLLVALENQHTIDLTDSEMNKLFEKTGRQLRENAEDMGNGCFKIYHKCDNACIESIRNGTYDHDVYRDEALNNRFQ Flu_HHH_b2_01211_0001_7__44__P
TEEEIEEVEELLKKATDPKLRHMLECLLRRLREALERNNLLSARFLLGLARQFYKSI PGATLCLGHHAVPNGTLVKTITDDQIEVTAATELVQSIPNDKPFQNVNKITYGACPKYVKQNTLKLATGMRNVPEKGLFGAIAGFIENGWEGMIDGWYGFRHQNSEGTGQAADLKSTQAAIDQINGKLNRVIEKTLLVALENQHTIDLTDSEMNKLFEKTGRQLRENAEDMGNGCFKIYHKCDNACIESIRNGTYDHDVYRDEALNNRFQ Flu_HHH_b1_06924_0001_8__26__C
SEHEEFLEWLLRKIREAIKRGNKISAEFLIGLAKQFLHVLNDDEIRRRLERLERLLH PGATLCLGHHAVPNGTLVKTITDDQIEVTAATELVQSIPNDKPFQNVNKITYGACPKYVKQNTLKLATGMRNVPEKGLFGAIAGFIENGWEGMIDGWYGFRHQNSEGTGQAADLKSTQAAIDQINGKLNRVIEKTLLVALENQHTIDLTDSEMNKLFEKTGRQLRENAEDMGNGCFKIYHKCDNACIESIRNGTYDHDVYRDEALNNRFQ Flu_HHH_b1_01357_0001_2__15__R
TRMRISVKFLLGLARQFTDPRIREWLLRRAERLAREGNDPHLEELVRRVEEELK PGATLCLGHHAVPNGTLVKTITDDQIEVTAATELVQSIPNDKPFQNVNKITYGACPKYVKQNTLKLATGMRNVPEKGLFGAIAGFIENGWEGMIDGWYGFRHQNSEGTGQAADLKSTQAAIDQINGKLNRVIEKTLLVALENQHTIDLTDSEMNKLFEKTGRQLRENAEDMGNGCFKIYHKCDNACIESIRNGTYDHDVYRDEALNNRFQ Flu_HHH_b2_00884_0001_1__41__H
TRMRINVKFLLGLARQFTDPRIREWLLRRAERLAREGNDPELEELVRRVEEELK PGATLCLGHHAVPNGTLVKTITDDQIEVTAATELVQSIPNDKPFQNVNKITYGACPKYVKQNTLKLATGMRNVPEKGLFGAIAGFIENGWEGMIDGWYGFRHQNSEGTGQAADLKSTQAAIDQINGKLNRVIEKTLLVALENQHTIDLTDSEMNKLFEKTGRQLRENAEDMGNGCFKIYHKCDNACIESIRNGTYDHDVYRDEALNNRFQ Flu_HHH_b2_00884_0001_1__6__N
SEHEEFLEWLLRKIEEAIKRGNKISAEFLIGLAKQTLHVLNDDEIRRRLERLERLLH PGATLCLGHHAVPNGTLVKTITDDQIEVTAATELVQSIPNDKPFQNVNKITYGACPKYVKQNTLKLATGMRNVPEKGLFGAIAGFIENGWEGMIDGWYGFRHQNSEGTGQAADLKSTQAAIDQINGKLNRVIEKTLLVALENQHTIDLTDSEMNKLFEKTGRQLRENAEDMGNGCFKIYHKCDNACIESIRNGTYDHDVYRDEALNNRFQ Flu_HHH_b1_01357_0001_2__36__T
DERSSAKISVEFLLGLAKQFTDPRIREWLLKRAKRLAEEVGDDELKRLGEKVEEEL PGATLCLGHHAVPNGTLVKTITDDQIEVTAATELVQSIPNDKPFQNVNKITYGACPKYVKQNTLKLATGMRNVPEKGLFGAIAGFIENGWEGMIDGWYGFRHQNSEGTGQAADLKSTQAAIDQINGKLNRVIEKTLLVALENQHTIDLTDSEMNKLFEKTGRQLRENAEDMGNGCFKIYHKCDNACIESIRNGTYDHDVYRDEALNNRFQ Flu_HHH_b2_06971_0001_7__49__G
NSEEMVGFVRRLLKEALERNNILSARFLTGLLEQFAKVTNDEEAKELVERAKKRL PGATLCLGHHAVPNGTLVKTITDDQIEVTAATELVQSIPNDKPFQNVNKITYGACPKYVKQNTLKLATGMRNVPEKGLFGAIAGFIENGWEGMIDGWYGFRHQNSEGTGQAADLKSTQAAIDQINGKLNRVIEKTLLVALENQHTIDLTDSEMNKLFEKTGRQLRENAEDMGNGCFKIYHKCDNACIESIRNGTYDHDVYRDEALNNRFQ Flu_HHH_b2_00151_0001_6__7__G
TRMRISVKFLLGLARQFTDRRIREWLLRRAERLAREGNDPELEELVRRVEEELK PGATLCLGHHAVPNGTLVKTITDDQIEVTAATELVQSIPNDKPFQNVNKITYGACPKYVKQNTLKLATGMRNVPEKGLFGAIAGFIENGWEGMIDGWYGFRHQNSEGTGQAADLKSTQAAIDQINGKLNRVIEKTLLVALENQHTIDLTDSEMNKLFEKTGRQLRENAEDMGNGCFKIYHKCDNACIESIRNGTYDHDVYRDEALNNRFQ Flu_HHH_b2_00884_0001_1__20__R
NSEEMVKFVRRLLLEALERNNILSARFLTGLLEQFAKVTNDEEAKELVERAKKRL PGATLCLGHHAVPNGTLVKTITDDQIEVTAATELVQSIPNDKPFQNVNKITYGACPKYVKQNTLKLATGMRNVPEKGLFGAIAGFIENGWEGMIDGWYGFRHQNSEGTGQAADLKSTQAAIDQINGKLNRVIEKTLLVALENQHTIDLTDSEMNKLFEKTGRQLRENAEDMGNGCFKIYHKCDNACIESIRNGTYDHDVYRDEALNNRFQ Flu_HHH_b2_00151_0001_6__14__L
SLSERFLKGLAEQFFRAGTPTARKIREFLLRRAKELGNEEVYRFVEELLRRL PGATLCLGHHAVPNGTLVKTITDDQIEVTAATELVQSIPNDKPFQNVNKITYGACPKYVKQNTLKLATGMRNVPEKGLFGAIAGFIENGWEGMIDGWYGFRHQNSEGTGQAADLKSTQAAIDQINGKLNRVIEKTLLVALENQHTIDLTDSEMNKLFEKTGRQLRENAEDMGNGCFKIYHKCDNACIESIRNGTYDHDVYRDEALNNRFQ Flu_HHH_b1_04759_0001_0002_3__26__R
TRMRISVKFLLGLARQFTDPRIREWLLRRTERLAREGNDPELEELVRRVEEELK PGATLCLGHHAVPNGTLVKTITDDQIEVTAATELVQSIPNDKPFQNVNKITYGACPKYVKQNTLKLATGMRNVPEKGLFGAIAGFIENGWEGMIDGWYGFRHQNSEGTGQAADLKSTQAAIDQINGKLNRVIEKTLLVALENQHTIDLTDSEMNKLFEKTGRQLRENAEDMGNGCFKIYHKCDNACIESIRNGTYDHDVYRDEALNNRFQ Flu_HHH_b2_00884_0001_1__30__T
SKVKLSVKFLLQLARQFYRAGNPEAAEYLIKRAKEIAEKNNNEELRKEIEELEREIR PGATLCLGHHAVPNGTLVKTITDDQIEVTAATELVQSIPNDKPFQNVNKITYGACPKYVKQNTLKLATGMRNVPEKGLFGAIAGFIENGWEGMIDGWYGFRHQNSEGTGQAADLKSTQAAIDQINGKLNRVIEKTLLVALENQHTIDLTDSEMNKLFEKTGRQLRENAEDMGNGCFKIYHKCDNACIESIRNGTYDHDVYRDEALNNRFQ Flu_HHH_b2_01211_0001_7__12__Q
SEHEEFLEWLLRKIEEAIKRGNKISAEFLIGLAKQFLHVLNDDEWRRRLERLERLLH PGATLCLGHHAVPNGTLVKTITDDQIEVTAATELVQSIPNDKPFQNVNKITYGACPKYVKQNTLKLATGMRNVPEKGLFGAIAGFIENGWEGMIDGWYGFRHQNSEGTGQAADLKSTQAAIDQINGKLNRVIEKTLLVALENQHTIDLTDSEMNKLFEKTGRQLRENAEDMGNGCFKIYHKCDNACIESIRNGTYDHDVYRDEALNNRFQ Flu_HHH_b1_01357_0001_2__45__W
NSEEMVKFVRRLVKEALERNNILSARFLTGLLEQFAKVTNDEEAKELVERAKKRL PGATLCLGHHAVPNGTLVKTITDDQIEVTAATELVQSIPNDKPFQNVNKITYGACPKYVKQNTLKLATGMRNVPEKGLFGAIAGFIENGWEGMIDGWYGFRHQNSEGTGQAADLKSTQAAIDQINGKLNRVIEKTLLVALENQHTIDLTDSEMNKLFEKTGRQLRENAEDMGNGCFKIYHKCDNACIESIRNGTYDHDVYRDEALNNRFQ Flu_HHH_b2_00151_0001_6__13__V
SERNEHLLRWLLEKIRKSTNEISLRFLLGLLEQFARAAGTEEAREILREAQEIVK PGATLCLGHHAVPNGTLVKTITDDQIEVTAATELVQSIPNDKPFQNVNKITYGACPKYVKQNTLKLATGMRNVPEKGLFGAIAGFIENGWEGMIDGWYGFRHQNSEGTGQAADLKSTQAAIDQINGKLNRVIEKTLLVALENQHTIDLTDSEMNKLFEKTGRQLRENAEDMGNGCFKIYHKCDNACIESIRNGTYDHDVYRDEALNNRFQ Flu_HHH_b2_04485_0001_2__51__Q
SERNEHLLRWLLEKIRKSTNEISLRFLLGLLEQFARAAGTEEAREILREALEIVK PGATLCLGHHAVPNGTLVKTITDDQIEVTAATELVQSIPNDKPFQNVNKITYGACPKYVKQNTLKLATGMRNVPEKGLFGAIAGFIENGWEGMIDGWYGFRHQNSEGTGQAADLKSTQAAIDQINGKLNRVIEKTLLVALENQHTIDLTDSEMNKLFEKTGRQLRENAEDMGNGCFKIYHKCDNACIESIRNGTYDHDVYRDEALNNRFQ Flu_HHH_b2_04485_0001_2__51__L
DQAKRMVKWLLKKAREALKLGNEISVRFLLGLAKQFAHANNDEEAERLVREFEKEL PGATLCLGHHAVPNGTLVKTITDDQIEVTAATELVQSIPNDKPFQNVNKITYGACPKYVKQNTLKLATGMRNVPEKGLFGAIAGFIENGWEGMIDGWYGFRHQNSEGTGQAADLKSTQAAIDQINGKLNRVIEKTLLVALENQHTIDLTDSEMNKLFEKTGRQLRENAEDMGNGCFKIYHKCDNACIESIRNGTYDHDVYRDEALNNRFQ Flu_HHH_b2_08313_0001_5__8__K
DVEEMAEFLVRRIEEALRRGNRISVETLLGLLRQFARAWNNPEVERLLRELEELIRR PGATLCLGHHAVPNGTLVKTITDDQIEVTAATELVQSIPNDKPFQNVNKITYGACPKYVKQNTLKLATGMRNVPEKGLFGAIAGFIENGWEGMIDGWYGFRHQNSEGTGQAADLKSTQAAIDQINGKLNRVIEKTLLVALENQHTIDLTDSEMNKLFEKTGRQLRENAEDMGNGCFKIYHKCDNACIESIRNGTYDHDVYRDEALNNRFQ Flu_HHH_b1_04339_0001_2__27__T
DVEEMAEFLVRRIEEALRRGSRISVEFLLGLLRQFARAWNNPEVERLLRELEELIRR PGATLCLGHHAVPNGTLVKTITDDQIEVTAATELVQSIPNDKPFQNVNKITYGACPKYVKQNTLKLATGMRNVPEKGLFGAIAGFIENGWEGMIDGWYGFRHQNSEGTGQAADLKSTQAAIDQINGKLNRVIEKTLLVALENQHTIDLTDSEMNKLFEKTGRQLRENAEDMGNGCFKIYHKCDNACIESIRNGTYDHDVYRDEALNNRFQ Flu_HHH_b1_04339_0001_2__21__S
SNRNEELLRWLLELIRKSTNEISLRFLLGLLEQFARAAGTEEAREILREAEEIVK PGATLCLGHHAVPNGTLVKTITDDQIEVTAATELVQSIPNDKPFQNVNKITYGACPKYVKQNTLKLATGMRNVPEKGLFGAIAGFIENGWEGMIDGWYGFRHQNSEGTGQAADLKSTQAAIDQINGKLNRVIEKTLLVALENQHTIDLTDSEMNKLFEKTGRQLRENAEDMGNGCFKIYHKCDNACIESIRNGTYDHDVYRDEALNNRFQ Flu_HHH_b2_04485_0001_4__2__N
SLSERFLKGLAEQFRRAGTPTARKILEFLLRRAKELGNEEVYRFVEELLRRL PGATLCLGHHAVPNGTLVKTITDDQIEVTAATELVQSIPNDKPFQNVNKITYGACPKYVKQNTLKLATGMRNVPEKGLFGAIAGFIENGWEGMIDGWYGFRHQNSEGTGQAADLKSTQAAIDQINGKLNRVIEKTLLVALENQHTIDLTDSEMNKLFEKTGRQLRENAEDMGNGCFKIYHKCDNACIESIRNGTYDHDVYRDEALNNRFQ Flu_HHH_b1_04759_0001_0002_3__15__R
TRMRISVKFLLLLARQFTDPRIREWLLRRAERLAREGNDPELEELVRRVEEELK PGATLCLGHHAVPNGTLVKTITDDQIEVTAATELVQSIPNDKPFQNVNKITYGACPKYVKQNTLKLATGMRNVPEKGLFGAIAGFIENGWEGMIDGWYGFRHQNSEGTGQAADLKSTQAAIDQINGKLNRVIEKTLLVALENQHTIDLTDSEMNKLFEKTGRQLRENAEDMGNGCFKIYHKCDNACIESIRNGTYDHDVYRDEALNNRFQ Flu_HHH_b2_00884_0001_1__12__L
DQAKRMVEWLLKKAREALKLGNEISSRFLLGLAKQFAHANNDEEAERLVREFEKEL PGATLCLGHHAVPNGTLVKTITDDQIEVTAATELVQSIPNDKPFQNVNKITYGACPKYVKQNTLKLATGMRNVPEKGLFGAIAGFIENGWEGMIDGWYGFRHQNSEGTGQAADLKSTQAAIDQINGKLNRVIEKTLLVALENQHTIDLTDSEMNKLFEKTGRQLRENAEDMGNGCFKIYHKCDNACIESIRNGTYDHDVYRDEALNNRFQ Flu_HHH_b2_08313_0001_5__26__S
SKVKLSVKFLLGLARCFYRAGNPEAAEYLIKRAKEIAEKNNNEELRKEIEELEREIR PGATLCLGHHAVPNGTLVKTITDDQIEVTAATELVQSIPNDKPFQNVNKITYGACPKYVKQNTLKLATGMRNVPEKGLFGAIAGFIENGWEGMIDGWYGFRHQNSEGTGQAADLKSTQAAIDQINGKLNRVIEKTLLVALENQHTIDLTDSEMNKLFEKTGRQLRENAEDMGNGCFKIYHKCDNACIESIRNGTYDHDVYRDEALNNRFQ Flu_HHH_b2_01211_0001_7__16__C
SERNEELLRWLLELIRKSTNEISLRFLLGLLEQFARAAGPEEAREILREAEEIVK PGATLCLGHHAVPNGTLVKTITDDQIEVTAATELVQSIPNDKPFQNVNKITYGACPKYVKQNTLKLATGMRNVPEKGLFGAIAGFIENGWEGMIDGWYGFRHQNSEGTGQAADLKSTQAAIDQINGKLNRVIEKTLLVALENQHTIDLTDSEMNKLFEKTGRQLRENAEDMGNGCFKIYHKCDNACIESIRNGTYDHDVYRDEALNNRFQ Flu_HHH_b2_04485_0001_4__40__P
SERNEELLRWLLELIRKSTNEISLRFLLGLLEQFARAAGTEEAREILREAEELVK PGATLCLGHHAVPNGTLVKTITDDQIEVTAATELVQSIPNDKPFQNVNKITYGACPKYVKQNTLKLATGMRNVPEKGLFGAIAGFIENGWEGMIDGWYGFRHQNSEGTGQAADLKSTQAAIDQINGKLNRVIEKTLLVALENQHTIDLTDSEMNKLFEKTGRQLRENAEDMGNGCFKIYHKCDNACIESIRNGTYDHDVYRDEALNNRFQ Flu_HHH_b2_04485_0001_4__53__L
SKVKLSVKFLLGLARQFYRAGNPEAAEYLIKRAKEIAEKNNNEELRKEIEMLEREIR PGATLCLGHHAVPNGTLVKTITDDQIEVTAATELVQSIPNDKPFQNVNKITYGACPKYVKQNTLKLATGMRNVPEKGLFGAIAGFIENGWEGMIDGWYGFRHQNSEGTGQAADLKSTQAAIDQINGKLNRVIEKTLLVALENQHTIDLTDSEMNKLFEKTGRQLRENAEDMGNGCFKIYHKCDNACIESIRNGTYDHDVYRDEALNNRFQ Flu_HHH_b2_01211_0001_7__51__M
SLSERFLKGLVEQFFRAGTPTARKILEFLLRRAKELGNEEVYRFVEELLRRL PGATLCLGHHAVPNGTLVKTITDDQIEVTAATELVQSIPNDKPFQNVNKITYGACPKYVKQNTLKLATGMRNVPEKGLFGAIAGFIENGWEGMIDGWYGFRHQNSEGTGQAADLKSTQAAIDQINGKLNRVIEKTLLVALENQHTIDLTDSEMNKLFEKTGRQLRENAEDMGNGCFKIYHKCDNACIESIRNGTYDHDVYRDEALNNRFQ Flu_HHH_b1_04759_0001_0002_3__11__V
SLSERFLKGLAEQFFRAGTPTARKILEFLLRRAKELGNEEVYRFVEERLRRL PGATLCLGHHAVPNGTLVKTITDDQIEVTAATELVQSIPNDKPFQNVNKITYGACPKYVKQNTLKLATGMRNVPEKGLFGAIAGFIENGWEGMIDGWYGFRHQNSEGTGQAADLKSTQAAIDQINGKLNRVIEKTLLVALENQHTIDLTDSEMNKLFEKTGRQLRENAEDMGNGCFKIYHKCDNACIESIRNGTYDHDVYRDEALNNRFQ Flu_HHH_b1_04759_0001_0002_3__48__R
SEHEEFLEWLLRKIEEAIKRGNKISAEFLIGLAKQFLHVLNDDEIRRRQERLERLLH PGATLCLGHHAVPNGTLVKTITDDQIEVTAATELVQSIPNDKPFQNVNKITYGACPKYVKQNTLKLATGMRNVPEKGLFGAIAGFIENGWEGMIDGWYGFRHQNSEGTGQAADLKSTQAAIDQINGKLNRVIEKTLLVALENQHTIDLTDSEMNKLFEKTGRQLRENAEDMGNGCFKIYHKCDNACIESIRNGTYDHDVYRDEALNNRFQ Flu_HHH_b1_01357_0001_2__49__Q
DVEEMAEFLVRRIEHALRRGNRISVEFLLGLLRQFARAWNNPEVERLLRELEELIRR PGATLCLGHHAVPNGTLVKTITDDQIEVTAATELVQSIPNDKPFQNVNKITYGACPKYVKQNTLKLATGMRNVPEKGLFGAIAGFIENGWEGMIDGWYGFRHQNSEGTGQAADLKSTQAAIDQINGKLNRVIEKTLLVALENQHTIDLTDSEMNKLFEKTGRQLRENAEDMGNGCFKIYHKCDNACIESIRNGTYDHDVYRDEALNNRFQ Flu_HHH_b1_04339_0001_2__15__H
DQAKRMVEWLLKKAREALKLGNEISVRFLLGLAKQFFHANNDEEAERLVREFEKEL PGATLCLGHHAVPNGTLVKTITDDQIEVTAATELVQSIPNDKPFQNVNKITYGACPKYVKQNTLKLATGMRNVPEKGLFGAIAGFIENGWEGMIDGWYGFRHQNSEGTGQAADLKSTQAAIDQINGKLNRVIEKTLLVALENQHTIDLTDSEMNKLFEKTGRQLRENAEDMGNGCFKIYHKCDNACIESIRNGTYDHDVYRDEALNNRFQ Flu_HHH_b2_08313_0001_5__37__F
SLSERFLSGLAEQFFRAGTPTARKILEFLLRRAKELGNEEVYRFVEELLRRL PGATLCLGHHAVPNGTLVKTITDDQIEVTAATELVQSIPNDKPFQNVNKITYGACPKYVKQNTLKLATGMRNVPEKGLFGAIAGFIENGWEGMIDGWYGFRHQNSEGTGQAADLKSTQAAIDQINGKLNRVIEKTLLVALENQHTIDLTDSEMNKLFEKTGRQLRENAEDMGNGCFKIYHKCDNACIESIRNGTYDHDVYRDEALNNRFQ Flu_HHH_b1_04759_0001_0002_3__8__S
DVEEMAEFLVRRIEEALRRGNRISVEFLLGLLRQFARAWNNPEVNRLLRELEELIRR PGATLCLGHHAVPNGTLVKTITDDQIEVTAATELVQSIPNDKPFQNVNKITYGACPKYVKQNTLKLATGMRNVPEKGLFGAIAGFIENGWEGMIDGWYGFRHQNSEGTGQAADLKSTQAAIDQINGKLNRVIEKTLLVALENQHTIDLTDSEMNKLFEKTGRQLRENAEDMGNGCFKIYHKCDNACIESIRNGTYDHDVYRDEALNNRFQ Flu_HHH_b1_04339_0001_2__45__N
DQAKRMVYWLLKKAREALKLGNEISVRFLLGLAKQFAHANNDEEAERLVREFEKEL PGATLCLGHHAVPNGTLVKTITDDQIEVTAATELVQSIPNDKPFQNVNKITYGACPKYVKQNTLKLATGMRNVPEKGLFGAIAGFIENGWEGMIDGWYGFRHQNSEGTGQAADLKSTQAAIDQINGKLNRVIEKTLLVALENQHTIDLTDSEMNKLFEKTGRQLRENAEDMGNGCFKIYHKCDNACIESIRNGTYDHDVYRDEALNNRFQ Flu_HHH_b2_08313_0001_5__8__Y
DVEEMAEFLVRRIEEALRLGNRISVEFLLGLLRQFARAWNNPEVERLLRELEELIRR PGATLCLGHHAVPNGTLVKTITDDQIEVTAATELVQSIPNDKPFQNVNKITYGACPKYVKQNTLKLATGMRNVPEKGLFGAIAGFIENGWEGMIDGWYGFRHQNSEGTGQAADLKSTQAAIDQINGKLNRVIEKTLLVALENQHTIDLTDSEMNKLFEKTGRQLRENAEDMGNGCFKIYHKCDNACIESIRNGTYDHDVYRDEALNNRFQ Flu_HHH_b1_04339_0001_2__19__L
SLSERCLKGLAEQFFRAGTPTARKILEFLLRRAKELGNEEVYRFVEELLRRL PGATLCLGHHAVPNGTLVKTITDDQIEVTAATELVQSIPNDKPFQNVNKITYGACPKYVKQNTLKLATGMRNVPEKGLFGAIAGFIENGWEGMIDGWYGFRHQNSEGTGQAADLKSTQAAIDQINGKLNRVIEKTLLVALENQHTIDLTDSEMNKLFEKTGRQLRENAEDMGNGCFKIYHKCDNACIESIRNGTYDHDVYRDEALNNRFQ Flu_HHH_b1_04759_0001_0002_3__6__C
TRMRISVKFLLGLARQFTDPRIREWLPRRAERLAREGNDPELEELVRRVEEELK PGATLCLGHHAVPNGTLVKTITDDQIEVTAATELVQSIPNDKPFQNVNKITYGACPKYVKQNTLKLATGMRNVPEKGLFGAIAGFIENGWEGMIDGWYGFRHQNSEGTGQAADLKSTQAAIDQINGKLNRVIEKTLLVALENQHTIDLTDSEMNKLFEKTGRQLRENAEDMGNGCFKIYHKCDNACIESIRNGTYDHDVYRDEALNNRFQ Flu_HHH_b2_00884_0001_1__27__P
DERSSAKISVEFLLGLAKQFTDPRIREWLLKRAKRLAEEVGDDVLKRLIEKVEEEL PGATLCLGHHAVPNGTLVKTITDDQIEVTAATELVQSIPNDKPFQNVNKITYGACPKYVKQNTLKLATGMRNVPEKGLFGAIAGFIENGWEGMIDGWYGFRHQNSEGTGQAADLKSTQAAIDQINGKLNRVIEKTLLVALENQHTIDLTDSEMNKLFEKTGRQLRENAEDMGNGCFKIYHKCDNACIESIRNGTYDHDVYRDEALNNRFQ Flu_HHH_b2_06971_0001_7__44__V
DVEEMAEFLVRRIEEALRYGNRISVEFLLGLLRQFARAWNNPEVERLLRELEELIRR PGATLCLGHHAVPNGTLVKTITDDQIEVTAATELVQSIPNDKPFQNVNKITYGACPKYVKQNTLKLATGMRNVPEKGLFGAIAGFIENGWEGMIDGWYGFRHQNSEGTGQAADLKSTQAAIDQINGKLNRVIEKTLLVALENQHTIDLTDSEMNKLFEKTGRQLRENAEDMGNGCFKIYHKCDNACIESIRNGTYDHDVYRDEALNNRFQ Flu_HHH_b1_04339_0001_2__19__Y
DVEEMAEFLVRRIEEALTRGNRISVEFLLGLLRQFARAWNNPEVERLLRELEELIRR PGATLCLGHHAVPNGTLVKTITDDQIEVTAATELVQSIPNDKPFQNVNKITYGACPKYVKQNTLKLATGMRNVPEKGLFGAIAGFIENGWEGMIDGWYGFRHQNSEGTGQAADLKSTQAAIDQINGKLNRVIEKTLLVALENQHTIDLTDSEMNKLFEKTGRQLRENAEDMGNGCFKIYHKCDNACIESIRNGTYDHDVYRDEALNNRFQ Flu_HHH_b1_04339_0001_2__18__T
SERNEHLLRWLLEKIRKSTNEISSRFLLGLLEQFARAAGTEEAREILREAEEIVK PGATLCLGHHAVPNGTLVKTITDDQIEVTAATELVQSIPNDKPFQNVNKITYGACPKYVKQNTLKLATGMRNVPEKGLFGAIAGFIENGWEGMIDGWYGFRHQNSEGTGQAADLKSTQAAIDQINGKLNRVIEKTLLVALENQHTIDLTDSEMNKLFEKTGRQLRENAEDMGNGCFKIYHKCDNACIESIRNGTYDHDVYRDEALNNRFQ Flu_HHH_b2_04485_0001_2__24__S
SEHEEFLEWLLRKIEEAIKRGNKISAEFLIGLAKQFLHVLNDDEIRCRLERLERLLH PGATLCLGHHAVPNGTLVKTITDDQIEVTAATELVQSIPNDKPFQNVNKITYGACPKYVKQNTLKLATGMRNVPEKGLFGAIAGFIENGWEGMIDGWYGFRHQNSEGTGQAADLKSTQAAIDQINGKLNRVIEKTLLVALENQHTIDLTDSEMNKLFEKTGRQLRENAEDMGNGCFKIYHKCDNACIESIRNGTYDHDVYRDEALNNRFQ Flu_HHH_b1_01357_0001_2__47__C
SERNEELLRWLLELIRKSTNERSLRFLLGLLEQFARAAGTEEAREILREAEEIVK PGATLCLGHHAVPNGTLVKTITDDQIEVTAATELVQSIPNDKPFQNVNKITYGACPKYVKQNTLKLATGMRNVPEKGLFGAIAGFIENGWEGMIDGWYGFRHQNSEGTGQAADLKSTQAAIDQINGKLNRVIEKTLLVALENQHTIDLTDSEMNKLFEKTGRQLRENAEDMGNGCFKIYHKCDNACIESIRNGTYDHDVYRDEALNNRFQ Flu_HHH_b2_04485_0001_4__22__R
SEHEEFLEWLLRKIEEAIKRGNKISAEFLIVLAKQFLHVLNDDEIRRRLERLERLLH PGATLCLGHHAVPNGTLVKTITDDQIEVTAATELVQSIPNDKPFQNVNKITYGACPKYVKQNTLKLATGMRNVPEKGLFGAIAGFIENGWEGMIDGWYGFRHQNSEGTGQAADLKSTQAAIDQINGKLNRVIEKTLLVALENQHTIDLTDSEMNKLFEKTGRQLRENAEDMGNGCFKIYHKCDNACIESIRNGTYDHDVYRDEALNNRFQ Flu_HHH_b1_01357_0001_2__31__V
SKVKLSVKFLLGLARQFYRQGNPEAAEYLIKRAKEIAEKNNNEELRKEIEELEREIR PGATLCLGHHAVPNGTLVKTITDDQIEVTAATELVQSIPNDKPFQNVNKITYGACPKYVKQNTLKLATGMRNVPEKGLFGAIAGFIENGWEGMIDGWYGFRHQNSEGTGQAADLKSTQAAIDQINGKLNRVIEKTLLVALENQHTIDLTDSEMNKLFEKTGRQLRENAEDMGNGCFKIYHKCDNACIESIRNGTYDHDVYRDEALNNRFQ Flu_HHH_b2_01211_0001_7__20__Q
DERSSAKISVEFLLGLAKQFTDPRIREWLLKRAKRLAEEVGDDELKRLIEKVEEEM PGATLCLGHHAVPNGTLVKTITDDQIEVTAATELVQSIPNDKPFQNVNKITYGACPKYVKQNTLKLATGMRNVPEKGLFGAIAGFIENGWEGMIDGWYGFRHQNSEGTGQAADLKSTQAAIDQINGKLNRVIEKTLLVALENQHTIDLTDSEMNKLFEKTGRQLRENAEDMGNGCFKIYHKCDNACIESIRNGTYDHDVYRDEALNNRFQ Flu_HHH_b2_06971_0001_7__56__M
SKVGLSVKFLLGLARQFYRAGNPEAAEYLIKRAKEIAEKNNNEELRKEIEELEREIR PGATLCLGHHAVPNGTLVKTITDDQIEVTAATELVQSIPNDKPFQNVNKITYGACPKYVKQNTLKLATGMRNVPEKGLFGAIAGFIENGWEGMIDGWYGFRHQNSEGTGQAADLKSTQAAIDQINGKLNRVIEKTLLVALENQHTIDLTDSEMNKLFEKTGRQLRENAEDMGNGCFKIYHKCDNACIESIRNGTYDHDVYRDEALNNRFQ Flu_HHH_b2_01211_0001_7__4__G
DQAKRMVEWLLKKAREALKLGNEISVRFLLGLAKQFAHANNDEKAERLVREFEKEL PGATLCLGHHAVPNGTLVKTITDDQIEVTAATELVQSIPNDKPFQNVNKITYGACPKYVKQNTLKLATGMRNVPEKGLFGAIAGFIENGWEGMIDGWYGFRHQNSEGTGQAADLKSTQAAIDQINGKLNRVIEKTLLVALENQHTIDLTDSEMNKLFEKTGRQLRENAEDMGNGCFKIYHKCDNACIESIRNGTYDHDVYRDEALNNRFQ Flu_HHH_b2_08313_0001_5__44__K
SERNEHLLRWLLEKIRKSTNEISLRFLLGLLEQWARAAGTEEAREILREAEEIVK PGATLCLGHHAVPNGTLVKTITDDQIEVTAATELVQSIPNDKPFQNVNKITYGACPKYVKQNTLKLATGMRNVPEKGLFGAIAGFIENGWEGMIDGWYGFRHQNSEGTGQAADLKSTQAAIDQINGKLNRVIEKTLLVALENQHTIDLTDSEMNKLFEKTGRQLRENAEDMGNGCFKIYHKCDNACIESIRNGTYDHDVYRDEALNNRFQ Flu_HHH_b2_04485_0001_2__34__W
NSEEMVKFVRRLLKEALERNNILSARFLTGLLEQMAKVTNDEEAKELVERAKKRL PGATLCLGHHAVPNGTLVKTITDDQIEVTAATELVQSIPNDKPFQNVNKITYGACPKYVKQNTLKLATGMRNVPEKGLFGAIAGFIENGWEGMIDGWYGFRHQNSEGTGQAADLKSTQAAIDQINGKLNRVIEKTLLVALENQHTIDLTDSEMNKLFEKTGRQLRENAEDMGNGCFKIYHKCDNACIESIRNGTYDHDVYRDEALNNRFQ Flu_HHH_b2_00151_0001_6__35__M
SKVKLSVKFLLGLARQFYRAGNPEAAEYLAKRAKEIAEKNNNEELRKEIEELEREIR PGATLCLGHHAVPNGTLVKTITDDQIEVTAATELVQSIPNDKPFQNVNKITYGACPKYVKQNTLKLATGMRNVPEKGLFGAIAGFIENGWEGMIDGWYGFRHQNSEGTGQAADLKSTQAAIDQINGKLNRVIEKTLLVALENQHTIDLTDSEMNKLFEKTGRQLRENAEDMGNGCFKIYHKCDNACIESIRNGTYDHDVYRDEALNNRFQ Flu_HHH_b2_01211_0001_7__30__A
SERNEELLRWLLELRRKSTNEISLRFLLGLLEQFARAAGTEEAREILREAEEIVK PGATLCLGHHAVPNGTLVKTITDDQIEVTAATELVQSIPNDKPFQNVNKITYGACPKYVKQNTLKLATGMRNVPEKGLFGAIAGFIENGWEGMIDGWYGFRHQNSEGTGQAADLKSTQAAIDQINGKLNRVIEKTLLVALENQHTIDLTDSEMNKLFEKTGRQLRENAEDMGNGCFKIYHKCDNACIESIRNGTYDHDVYRDEALNNRFQ Flu_HHH_b2_04485_0001_4__15__R
SKVKLSVKELLGLARQFYRAGNPEAAEYLIKRAKEIAEKNNNEELRKEIEELEREIR PGATLCLGHHAVPNGTLVKTITDDQIEVTAATELVQSIPNDKPFQNVNKITYGACPKYVKQNTLKLATGMRNVPEKGLFGAIAGFIENGWEGMIDGWYGFRHQNSEGTGQAADLKSTQAAIDQINGKLNRVIEKTLLVALENQHTIDLTDSEMNKLFEKTGRQLRENAEDMGNGCFKIYHKCDNACIESIRNGTYDHDVYRDEALNNRFQ Flu_HHH_b2_01211_0001_7__9__E
SLSERFLKGLAFQFFRAGTPTARKILEFLLRRAKELGNEEVYRFVEELLRRL PGATLCLGHHAVPNGTLVKTITDDQIEVTAATELVQSIPNDKPFQNVNKITYGACPKYVKQNTLKLATGMRNVPEKGLFGAIAGFIENGWEGMIDGWYGFRHQNSEGTGQAADLKSTQAAIDQINGKLNRVIEKTLLVALENQHTIDLTDSEMNKLFEKTGRQLRENAEDMGNGCFKIYHKCDNACIESIRNGTYDHDVYRDEALNNRFQ Flu_HHH_b1_04759_0001_0002_3__12__F
TEEEIEEVEELLKKATDPKLRHMLEFLLRRLREALERNNLLSARFLLGLARQFYKRI PGATLCLGHHAVPNGTLVKTITDDQIEVTAATELVQSIPNDKPFQNVNKITYGACPKYVKQNTLKLATGMRNVPEKGLFGAIAGFIENGWEGMIDGWYGFRHQNSEGTGQAADLKSTQAAIDQINGKLNRVIEKTLLVALENQHTIDLTDSEMNKLFEKTGRQLRENAEDMGNGCFKIYHKCDNACIESIRNGTYDHDVYRDEALNNRFQ Flu_HHH_b1_06924_0001_8__56__R
TEEEIEEVEELLKKAMDPKLRHMLEFLLRRLREALERNNLLSARFLLGLARQFYKSI PGATLCLGHHAVPNGTLVKTITDDQIEVTAATELVQSIPNDKPFQNVNKITYGACPKYVKQNTLKLATGMRNVPEKGLFGAIAGFIENGWEGMIDGWYGFRHQNSEGTGQAADLKSTQAAIDQINGKLNRVIEKTLLVALENQHTIDLTDSEMNKLFEKTGRQLRENAEDMGNGCFKIYHKCDNACIESIRNGTYDHDVYRDEALNNRFQ Flu_HHH_b1_06924_0001_8__16__M
SKVKLSVKFLLGLARQFYRAGNPEAAEYLIKRAKEIAEKNNNEELRKEIEWLEREIR PGATLCLGHHAVPNGTLVKTITDDQIEVTAATELVQSIPNDKPFQNVNKITYGACPKYVKQNTLKLATGMRNVPEKGLFGAIAGFIENGWEGMIDGWYGFRHQNSEGTGQAADLKSTQAAIDQINGKLNRVIEKTLLVALENQHTIDLTDSEMNKLFEKTGRQLRENAEDMGNGCFKIYHKCDNACIESIRNGTYDHDVYRDEALNNRFQ Flu_HHH_b2_01211_0001_7__51__W
TKERVEHLVKWLLERAKRMPSPISRKFLLNLAEQFARAGNDPELERLVEKVKREL PGATLCLGHHAVPNGTLVKTITDDQIEVTAATELVQSIPNDKPFQNVNKITYGACPKYVKQNTLKLATGMRNVPEKGLFGAIAGFIENGWEGMIDGWYGFRHQNSEGTGQAADLKSTQAAIDQINGKLNRVIEKTLLVALENQHTIDLTDSEMNKLFEKTGRQLRENAEDMGNGCFKIYHKCDNACIESIRNGTYDHDVYRDEALNNRFQ Flu_HHH_b2_08106_0001_7__30__N
TRMRISVKFLLGLARQFTDPRIREWLLRRAERLAREGNDPELEELVRRVEEQLK PGATLCLGHHAVPNGTLVKTITDDQIEVTAATELVQSIPNDKPFQNVNKITYGACPKYVKQNTLKLATGMRNVPEKGLFGAIAGFIENGWEGMIDGWYGFRHQNSEGTGQAADLKSTQAAIDQINGKLNRVIEKTLLVALENQHTIDLTDSEMNKLFEKTGRQLRENAEDMGNGCFKIYHKCDNACIESIRNGTYDHDVYRDEALNNRFQ Flu_HHH_b2_00884_0001_1__52__Q
SLSERFLHGLAEQFFRAGTPTARKILEFLLRRAKELGNEEVYRFVEELLRRL PGATLCLGHHAVPNGTLVKTITDDQIEVTAATELVQSIPNDKPFQNVNKITYGACPKYVKQNTLKLATGMRNVPEKGLFGAIAGFIENGWEGMIDGWYGFRHQNSEGTGQAADLKSTQAAIDQINGKLNRVIEKTLLVALENQHTIDLTDSEMNKLFEKTGRQLRENAEDMGNGCFKIYHKCDNACIESIRNGTYDHDVYRDEALNNRFQ Flu_HHH_b1_04759_0001_0002_3__8__H
TRMRISVKFLLGLARQFTDPRIREWLLRRAERLARTGNDPELEELVRRVEEELK PGATLCLGHHAVPNGTLVKTITDDQIEVTAATELVQSIPNDKPFQNVNKITYGACPKYVKQNTLKLATGMRNVPEKGLFGAIAGFIENGWEGMIDGWYGFRHQNSEGTGQAADLKSTQAAIDQINGKLNRVIEKTLLVALENQHTIDLTDSEMNKLFEKTGRQLRENAEDMGNGCFKIYHKCDNACIESIRNGTYDHDVYRDEALNNRFQ Flu_HHH_b2_00884_0001_1__36__T
DERSSAKITVEFLLGLAKQFTDPRIREWLLKRAKRLAEEVGDDELKRLIEKVEEEL PGATLCLGHHAVPNGTLVKTITDDQIEVTAATELVQSIPNDKPFQNVNKITYGACPKYVKQNTLKLATGMRNVPEKGLFGAIAGFIENGWEGMIDGWYGFRHQNSEGTGQAADLKSTQAAIDQINGKLNRVIEKTLLVALENQHTIDLTDSEMNKLFEKTGRQLRENAEDMGNGCFKIYHKCDNACIESIRNGTYDHDVYRDEALNNRFQ Flu_HHH_b2_06971_0001_7__9__T
TRMRISVKFLLGLARQFTDPRIREWLLRRASRLAREGNDPELEELVRRVEEELK PGATLCLGHHAVPNGTLVKTITDDQIEVTAATELVQSIPNDKPFQNVNKITYGACPKYVKQNTLKLATGMRNVPEKGLFGAIAGFIENGWEGMIDGWYGFRHQNSEGTGQAADLKSTQAAIDQINGKLNRVIEKTLLVALENQHTIDLTDSEMNKLFEKTGRQLRENAEDMGNGCFKIYHKCDNACIESIRNGTYDHDVYRDEALNNRFQ Flu_HHH_b2_00884_0001_1__31__S
DVEEMAEFLVRRIEEALRRGNRISVEFLLGLLRQFARAWNNPELERLLRELEELIRR PGATLCLGHHAVPNGTLVKTITDDQIEVTAATELVQSIPNDKPFQNVNKITYGACPKYVKQNTLKLATGMRNVPEKGLFGAIAGFIENGWEGMIDGWYGFRHQNSEGTGQAADLKSTQAAIDQINGKLNRVIEKTLLVALENQHTIDLTDSEMNKLFEKTGRQLRENAEDMGNGCFKIYHKCDNACIESIRNGTYDHDVYRDEALNNRFQ Flu_HHH_b1_04339_0001_2__44__L
TKERVEHLVKWLLERAKRMLSPISRKFLLGLAEQFARAGNDPELERLVEKVKREL PGATLCLGHHAVPNGTLVKTITDDQIEVTAATELVQSIPNDKPFQNVNKITYGACPKYVKQNTLKLATGMRNVPEKGLFGAIAGFIENGWEGMIDGWYGFRHQNSEGTGQAADLKSTQAAIDQINGKLNRVIEKTLLVALENQHTIDLTDSEMNKLFEKTGRQLRENAEDMGNGCFKIYHKCDNACIESIRNGTYDHDVYRDEALNNRFQ Flu_HHH_b2_08106_0001_7__20__L
TRMKISVKFLLGLARQFTDPRIREWLLRRAERLAREGNDPELEELVRRVEEELK PGATLCLGHHAVPNGTLVKTITDDQIEVTAATELVQSIPNDKPFQNVNKITYGACPKYVKQNTLKLATGMRNVPEKGLFGAIAGFIENGWEGMIDGWYGFRHQNSEGTGQAADLKSTQAAIDQINGKLNRVIEKTLLVALENQHTIDLTDSEMNKLFEKTGRQLRENAEDMGNGCFKIYHKCDNACIESIRNGTYDHDVYRDEALNNRFQ Flu_HHH_b2_00884_0001_1__4__K
NSEEMVKFVRRLLKEALYRNNILSARFLTGLLEQFAKVTNDEEAKELVERAKKRL PGATLCLGHHAVPNGTLVKTITDDQIEVTAATELVQSIPNDKPFQNVNKITYGACPKYVKQNTLKLATGMRNVPEKGLFGAIAGFIENGWEGMIDGWYGFRHQNSEGTGQAADLKSTQAAIDQINGKLNRVIEKTLLVALENQHTIDLTDSEMNKLFEKTGRQLRENAEDMGNGCFKIYHKCDNACIESIRNGTYDHDVYRDEALNNRFQ Flu_HHH_b2_00151_0001_6__18__Y
SLSERFLKGLAEQFFRAGTPTASKILEFLLRRAKELGNEEVYRFVEELLRRL PGATLCLGHHAVPNGTLVKTITDDQIEVTAATELVQSIPNDKPFQNVNKITYGACPKYVKQNTLKLATGMRNVPEKGLFGAIAGFIENGWEGMIDGWYGFRHQNSEGTGQAADLKSTQAAIDQINGKLNRVIEKTLLVALENQHTIDLTDSEMNKLFEKTGRQLRENAEDMGNGCFKIYHKCDNACIESIRNGTYDHDVYRDEALNNRFQ Flu_HHH_b1_04759_0001_0002_3__23__S
TRMRISVKFLLGLERQFTDPRIREWLLRRAERLAREGNDPELEELVRRVEEELK PGATLCLGHHAVPNGTLVKTITDDQIEVTAATELVQSIPNDKPFQNVNKITYGACPKYVKQNTLKLATGMRNVPEKGLFGAIAGFIENGWEGMIDGWYGFRHQNSEGTGQAADLKSTQAAIDQINGKLNRVIEKTLLVALENQHTIDLTDSEMNKLFEKTGRQLRENAEDMGNGCFKIYHKCDNACIESIRNGTYDHDVYRDEALNNRFQ Flu_HHH_b2_00884_0001_1__14__E
DVEEMAEFLVRRIEEALRRGNRISVEFLLGLLRQFARAWNNPEVERLLRELEELIRF PGATLCLGHHAVPNGTLVKTITDDQIEVTAATELVQSIPNDKPFQNVNKITYGACPKYVKQNTLKLATGMRNVPEKGLFGAIAGFIENGWEGMIDGWYGFRHQNSEGTGQAADLKSTQAAIDQINGKLNRVIEKTLLVALENQHTIDLTDSEMNKLFEKTGRQLRENAEDMGNGCFKIYHKCDNACIESIRNGTYDHDVYRDEALNNRFQ Flu_HHH_b1_04339_0001_2__57__F
DVEEMAEFLVRRIEEALRRGNRISPEFLLGLLRQFARAWNNPEVERLLRELEELIRR PGATLCLGHHAVPNGTLVKTITDDQIEVTAATELVQSIPNDKPFQNVNKITYGACPKYVKQNTLKLATGMRNVPEKGLFGAIAGFIENGWEGMIDGWYGFRHQNSEGTGQAADLKSTQAAIDQINGKLNRVIEKTLLVALENQHTIDLTDSEMNKLFEKTGRQLRENAEDMGNGCFKIYHKCDNACIESIRNGTYDHDVYRDEALNNRFQ Flu_HHH_b1_04339_0001_2__25__P
SERNEELLRWLLELIRKSTNELSLRFLLGLLEQFARAAGTEEAREILREAEEIVK PGATLCLGHHAVPNGTLVKTITDDQIEVTAATELVQSIPNDKPFQNVNKITYGACPKYVKQNTLKLATGMRNVPEKGLFGAIAGFIENGWEGMIDGWYGFRHQNSEGTGQAADLKSTQAAIDQINGKLNRVIEKTLLVALENQHTIDLTDSEMNKLFEKTGRQLRENAEDMGNGCFKIYHKCDNACIESIRNGTYDHDVYRDEALNNRFQ Flu_HHH_b2_04485_0001_4__22__L
TKERVEHLVKWLLERAKRMPSPISRKFLLGLAEQFARAGNDPELERLVEEVKREL PGATLCLGHHAVPNGTLVKTITDDQIEVTAATELVQSIPNDKPFQNVNKITYGACPKYVKQNTLKLATGMRNVPEKGLFGAIAGFIENGWEGMIDGWYGFRHQNSEGTGQAADLKSTQAAIDQINGKLNRVIEKTLLVALENQHTIDLTDSEMNKLFEKTGRQLRENAEDMGNGCFKIYHKCDNACIESIRNGTYDHDVYRDEALNNRFQ Flu_HHH_b2_08106_0001_7__50__E
DVEEMAEFLVRRIEEALRRGNRISVEFLLGLLRQFARAWNNPEVERLLRELEEIIRR PGATLCLGHHAVPNGTLVKTITDDQIEVTAATELVQSIPNDKPFQNVNKITYGACPKYVKQNTLKLATGMRNVPEKGLFGAIAGFIENGWEGMIDGWYGFRHQNSEGTGQAADLKSTQAAIDQINGKLNRVIEKTLLVALENQHTIDLTDSEMNKLFEKTGRQLRENAEDMGNGCFKIYHKCDNACIESIRNGTYDHDVYRDEALNNRFQ Flu_HHH_b1_04339_0001_2__54__I
TRMRISVKFLLGLARQFTDPRIREWLLRRAERLARNGNDPELEELVRRVEEELK PGATLCLGHHAVPNGTLVKTITDDQIEVTAATELVQSIPNDKPFQNVNKITYGACPKYVKQNTLKLATGMRNVPEKGLFGAIAGFIENGWEGMIDGWYGFRHQNSEGTGQAADLKSTQAAIDQINGKLNRVIEKTLLVALENQHTIDLTDSEMNKLFEKTGRQLRENAEDMGNGCFKIYHKCDNACIESIRNGTYDHDVYRDEALNNRFQ Flu_HHH_b2_00884_0001_1__36__N
NSEEMVKFVRRLLKEALERNNILSARFLTGLLEQFAKVTNDEEWKELVERAKKRL PGATLCLGHHAVPNGTLVKTITDDQIEVTAATELVQSIPNDKPFQNVNKITYGACPKYVKQNTLKLATGMRNVPEKGLFGAIAGFIENGWEGMIDGWYGFRHQNSEGTGQAADLKSTQAAIDQINGKLNRVIEKTLLVALENQHTIDLTDSEMNKLFEKTGRQLRENAEDMGNGCFKIYHKCDNACIESIRNGTYDHDVYRDEALNNRFQ Flu_HHH_b2_00151_0001_6__44__W
SERNEHLLRWLLEKIRKSTNEISLRFLLGLLEQFARAAGTEEAREILRIAEEIVK PGATLCLGHHAVPNGTLVKTITDDQIEVTAATELVQSIPNDKPFQNVNKITYGACPKYVKQNTLKLATGMRNVPEKGLFGAIAGFIENGWEGMIDGWYGFRHQNSEGTGQAADLKSTQAAIDQINGKLNRVIEKTLLVALENQHTIDLTDSEMNKLFEKTGRQLRENAEDMGNGCFKIYHKCDNACIESIRNGTYDHDVYRDEALNNRFQ Flu_HHH_b2_04485_0001_2__49__I
YEEEIEEVEELLKKATDPKLRHMLEFLLRRLREALERNNLLSARFLLGLARQFYKSI PGATLCLGHHAVPNGTLVKTITDDQIEVTAATELVQSIPNDKPFQNVNKITYGACPKYVKQNTLKLATGMRNVPEKGLFGAIAGFIENGWEGMIDGWYGFRHQNSEGTGQAADLKSTQAAIDQINGKLNRVIEKTLLVALENQHTIDLTDSEMNKLFEKTGRQLRENAEDMGNGCFKIYHKCDNACIESIRNGTYDHDVYRDEALNNRFQ Flu_HHH_b1_06924_0001_8__1__Y
TRMRISVKFLLGLARQFTDPRIREWLLRRAERLACEGNDPELEELVRRVEEELK PGATLCLGHHAVPNGTLVKTITDDQIEVTAATELVQSIPNDKPFQNVNKITYGACPKYVKQNTLKLATGMRNVPEKGLFGAIAGFIENGWEGMIDGWYGFRHQNSEGTGQAADLKSTQAAIDQINGKLNRVIEKTLLVALENQHTIDLTDSEMNKLFEKTGRQLRENAEDMGNGCFKIYHKCDNACIESIRNGTYDHDVYRDEALNNRFQ Flu_HHH_b2_00884_0001_1__35__C
TEEEIEEVEELLKKATDPKLRHMLEFLLRRLREALERNNLLSARFLLYLARQFYKSI PGATLCLGHHAVPNGTLVKTITDDQIEVTAATELVQSIPNDKPFQNVNKITYGACPKYVKQNTLKLATGMRNVPEKGLFGAIAGFIENGWEGMIDGWYGFRHQNSEGTGQAADLKSTQAAIDQINGKLNRVIEKTLLVALENQHTIDLTDSEMNKLFEKTGRQLRENAEDMGNGCFKIYHKCDNACIESIRNGTYDHDVYRDEALNNRFQ Flu_HHH_b1_06924_0001_8__48__Y
TKERVEHLVKWLLERAKRMPSPISRKFLLGLAEQFARAGNDPELERLVFKVKREL PGATLCLGHHAVPNGTLVKTITDDQIEVTAATELVQSIPNDKPFQNVNKITYGACPKYVKQNTLKLATGMRNVPEKGLFGAIAGFIENGWEGMIDGWYGFRHQNSEGTGQAADLKSTQAAIDQINGKLNRVIEKTLLVALENQHTIDLTDSEMNKLFEKTGRQLRENAEDMGNGCFKIYHKCDNACIESIRNGTYDHDVYRDEALNNRFQ Flu_HHH_b2_08106_0001_7__49__F
SKVKLSVKFLLGLARQCYRAGNPEAAEYLIKRAKEIAEKNNNEELRKEIEELEREIR PGATLCLGHHAVPNGTLVKTITDDQIEVTAATELVQSIPNDKPFQNVNKITYGACPKYVKQNTLKLATGMRNVPEKGLFGAIAGFIENGWEGMIDGWYGFRHQNSEGTGQAADLKSTQAAIDQINGKLNRVIEKTLLVALENQHTIDLTDSEMNKLFEKTGRQLRENAEDMGNGCFKIYHKCDNACIESIRNGTYDHDVYRDEALNNRFQ Flu_HHH_b2_01211_0001_7__17__C
DERSSAKISVEFLLGLAKQFTDPRIREWLLKRAKRLAEEVGDDELKRLAEKVEEEL PGATLCLGHHAVPNGTLVKTITDDQIEVTAATELVQSIPNDKPFQNVNKITYGACPKYVKQNTLKLATGMRNVPEKGLFGAIAGFIENGWEGMIDGWYGFRHQNSEGTGQAADLKSTQAAIDQINGKLNRVIEKTLLVALENQHTIDLTDSEMNKLFEKTGRQLRENAEDMGNGCFKIYHKCDNACIESIRNGTYDHDVYRDEALNNRFQ Flu_HHH_b2_06971_0001_7__49__A
DERSSAKISVEFLLGLAKQFTDPRIREWLLKRAKRLAEEVGDDELKRYIEKVEEEL PGATLCLGHHAVPNGTLVKTITDDQIEVTAATELVQSIPNDKPFQNVNKITYGACPKYVKQNTLKLATGMRNVPEKGLFGAIAGFIENGWEGMIDGWYGFRHQNSEGTGQAADLKSTQAAIDQINGKLNRVIEKTLLVALENQHTIDLTDSEMNKLFEKTGRQLRENAEDMGNGCFKIYHKCDNACIESIRNGTYDHDVYRDEALNNRFQ Flu_HHH_b2_06971_0001_7__48__Y
SERNEHLLRWLLEKIRKSTNEISLRFLLGLLEQFPRAAGTEEAREILREAEEIVK PGATLCLGHHAVPNGTLVKTITDDQIEVTAATELVQSIPNDKPFQNVNKITYGACPKYVKQNTLKLATGMRNVPEKGLFGAIAGFIENGWEGMIDGWYGFRHQNSEGTGQAADLKSTQAAIDQINGKLNRVIEKTLLVALENQHTIDLTDSEMNKLFEKTGRQLRENAEDMGNGCFKIYHKCDNACIESIRNGTYDHDVYRDEALNNRFQ Flu_HHH_b2_04485_0001_2__35__P
DQAKRMVEWLLKKAREALKLGVEISVRFLLGLAKQFAHANNDEEAERLVREFEKEL PGATLCLGHHAVPNGTLVKTITDDQIEVTAATELVQSIPNDKPFQNVNKITYGACPKYVKQNTLKLATGMRNVPEKGLFGAIAGFIENGWEGMIDGWYGFRHQNSEGTGQAADLKSTQAAIDQINGKLNRVIEKTLLVALENQHTIDLTDSEMNKLFEKTGRQLRENAEDMGNGCFKIYHKCDNACIESIRNGTYDHDVYRDEALNNRFQ Flu_HHH_b2_08313_0001_5__22__V
SERNEHLLRWLLEKIRKSTNEISLRFLLGLLEQFARAAGTEEAREILRGAEEIVK PGATLCLGHHAVPNGTLVKTITDDQIEVTAATELVQSIPNDKPFQNVNKITYGACPKYVKQNTLKLATGMRNVPEKGLFGAIAGFIENGWEGMIDGWYGFRHQNSEGTGQAADLKSTQAAIDQINGKLNRVIEKTLLVALENQHTIDLTDSEMNKLFEKTGRQLRENAEDMGNGCFKIYHKCDNACIESIRNGTYDHDVYRDEALNNRFQ Flu_HHH_b2_04485_0001_2__49__G
DERSSAKISVEFLLGLAKQFTDPRIREWLLKRAKRLAEEVGDDELKRLIEKVEMEL PGATLCLGHHAVPNGTLVKTITDDQIEVTAATELVQSIPNDKPFQNVNKITYGACPKYVKQNTLKLATGMRNVPEKGLFGAIAGFIENGWEGMIDGWYGFRHQNSEGTGQAADLKSTQAAIDQINGKLNRVIEKTLLVALENQHTIDLTDSEMNKLFEKTGRQLRENAEDMGNGCFKIYHKCDNACIESIRNGTYDHDVYRDEALNNRFQ Flu_HHH_b2_06971_0001_7__54__M
DERSSAKISVEFLLGLAKQFTDPRIREWLLKRAKRLAEEVGDDELKRLCEKVEEEL PGATLCLGHHAVPNGTLVKTITDDQIEVTAATELVQSIPNDKPFQNVNKITYGACPKYVKQNTLKLATGMRNVPEKGLFGAIAGFIENGWEGMIDGWYGFRHQNSEGTGQAADLKSTQAAIDQINGKLNRVIEKTLLVALENQHTIDLTDSEMNKLFEKTGRQLRENAEDMGNGCFKIYHKCDNACIESIRNGTYDHDVYRDEALNNRFQ Flu_HHH_b2_06971_0001_7__49__C
TRMRISVKFLLGHARQFTDPRIREWLLRRAERLAREGNDPELEELVRRVEEELK PGATLCLGHHAVPNGTLVKTITDDQIEVTAATELVQSIPNDKPFQNVNKITYGACPKYVKQNTLKLATGMRNVPEKGLFGAIAGFIENGWEGMIDGWYGFRHQNSEGTGQAADLKSTQAAIDQINGKLNRVIEKTLLVALENQHTIDLTDSEMNKLFEKTGRQLRENAEDMGNGCFKIYHKCDNACIESIRNGTYDHDVYRDEALNNRFQ Flu_HHH_b2_00884_0001_1__13__H
DERSSAKISVEFLLGLAKQFTDPRIREWLLKRAKRLAEEVGDDELDRLIEKVEEEL PGATLCLGHHAVPNGTLVKTITDDQIEVTAATELVQSIPNDKPFQNVNKITYGACPKYVKQNTLKLATGMRNVPEKGLFGAIAGFIENGWEGMIDGWYGFRHQNSEGTGQAADLKSTQAAIDQINGKLNRVIEKTLLVALENQHTIDLTDSEMNKLFEKTGRQLRENAEDMGNGCFKIYHKCDNACIESIRNGTYDHDVYRDEALNNRFQ Flu_HHH_b2_06971_0001_7__46__D
SLSERFLKGLAEQFFRAGTPTARKILEFLYRRAKELGNEEVYRFVEELLRRL PGATLCLGHHAVPNGTLVKTITDDQIEVTAATELVQSIPNDKPFQNVNKITYGACPKYVKQNTLKLATGMRNVPEKGLFGAIAGFIENGWEGMIDGWYGFRHQNSEGTGQAADLKSTQAAIDQINGKLNRVIEKTLLVALENQHTIDLTDSEMNKLFEKTGRQLRENAEDMGNGCFKIYHKCDNACIESIRNGTYDHDVYRDEALNNRFQ Flu_HHH_b1_04759_0001_0002_3__30__Y
SEHEEFLEWLLRKIEEAIKRGNKISAEFLIGLAKQFLHVLNDDEIRRRLERLESLLH PGATLCLGHHAVPNGTLVKTITDDQIEVTAATELVQSIPNDKPFQNVNKITYGACPKYVKQNTLKLATGMRNVPEKGLFGAIAGFIENGWEGMIDGWYGFRHQNSEGTGQAADLKSTQAAIDQINGKLNRVIEKTLLVALENQHTIDLTDSEMNKLFEKTGRQLRENAEDMGNGCFKIYHKCDNACIESIRNGTYDHDVYRDEALNNRFQ Flu_HHH_b1_01357_0001_2__54__S
SERNEHLLRWLLEKIRKSTNEISLRFLLGLLEQFARAAGTEEAREILREAEETVK PGATLCLGHHAVPNGTLVKTITDDQIEVTAATELVQSIPNDKPFQNVNKITYGACPKYVKQNTLKLATGMRNVPEKGLFGAIAGFIENGWEGMIDGWYGFRHQNSEGTGQAADLKSTQAAIDQINGKLNRVIEKTLLVALENQHTIDLTDSEMNKLFEKTGRQLRENAEDMGNGCFKIYHKCDNACIESIRNGTYDHDVYRDEALNNRFQ Flu_HHH_b2_04485_0001_2__53__T
NSEEMVKFVRRLLKEALERNNILSARFLTGLLEQFAKVTNQEEAKELVERAKKRL PGATLCLGHHAVPNGTLVKTITDDQIEVTAATELVQSIPNDKPFQNVNKITYGACPKYVKQNTLKLATGMRNVPEKGLFGAIAGFIENGWEGMIDGWYGFRHQNSEGTGQAADLKSTQAAIDQINGKLNRVIEKTLLVALENQHTIDLTDSEMNKLFEKTGRQLRENAEDMGNGCFKIYHKCDNACIESIRNGTYDHDVYRDEALNNRFQ Flu_HHH_b2_00151_0001_6__41__Q
TKERVEHLVKWLLERAKRMPSPISRKFLLGLAEQFARAGNDPELERLVEKRKREL PGATLCLGHHAVPNGTLVKTITDDQIEVTAATELVQSIPNDKPFQNVNKITYGACPKYVKQNTLKLATGMRNVPEKGLFGAIAGFIENGWEGMIDGWYGFRHQNSEGTGQAADLKSTQAAIDQINGKLNRVIEKTLLVALENQHTIDLTDSEMNKLFEKTGRQLRENAEDMGNGCFKIYHKCDNACIESIRNGTYDHDVYRDEALNNRFQ Flu_HHH_b2_08106_0001_7__51__R
SEHSEFLEWLLRKIEEAIKRGNKISAEFLIGLAKQFLHVLNDDEIRRRLERLERLLH PGATLCLGHHAVPNGTLVKTITDDQIEVTAATELVQSIPNDKPFQNVNKITYGACPKYVKQNTLKLATGMRNVPEKGLFGAIAGFIENGWEGMIDGWYGFRHQNSEGTGQAADLKSTQAAIDQINGKLNRVIEKTLLVALENQHTIDLTDSEMNKLFEKTGRQLRENAEDMGNGCFKIYHKCDNACIESIRNGTYDHDVYRDEALNNRFQ Flu_HHH_b1_01357_0001_2__4__S
TRMRISCKFLLGLARQFTDPRIREWLLRRAERLAREGNDPELEELVRRVEEELK PGATLCLGHHAVPNGTLVKTITDDQIEVTAATELVQSIPNDKPFQNVNKITYGACPKYVKQNTLKLATGMRNVPEKGLFGAIAGFIENGWEGMIDGWYGFRHQNSEGTGQAADLKSTQAAIDQINGKLNRVIEKTLLVALENQHTIDLTDSEMNKLFEKTGRQLRENAEDMGNGCFKIYHKCDNACIESIRNGTYDHDVYRDEALNNRFQ Flu_HHH_b2_00884_0001_1__7__C
DQAKRMVEWLLKKAREALKLGNEISVGFLLGLAKQFAHANNDEEAERLVREFEKEL PGATLCLGHHAVPNGTLVKTITDDQIEVTAATELVQSIPNDKPFQNVNKITYGACPKYVKQNTLKLATGMRNVPEKGLFGAIAGFIENGWEGMIDGWYGFRHQNSEGTGQAADLKSTQAAIDQINGKLNRVIEKTLLVALENQHTIDLTDSEMNKLFEKTGRQLRENAEDMGNGCFKIYHKCDNACIESIRNGTYDHDVYRDEALNNRFQ Flu_HHH_b2_08313_0001_5__27__G
TEEEYEEVEELLKKATDPKLRHMLEFLLRRLREALERNNLLSARFLLGLARQFYKSI PGATLCLGHHAVPNGTLVKTITDDQIEVTAATELVQSIPNDKPFQNVNKITYGACPKYVKQNTLKLATGMRNVPEKGLFGAIAGFIENGWEGMIDGWYGFRHQNSEGTGQAADLKSTQAAIDQINGKLNRVIEKTLLVALENQHTIDLTDSEMNKLFEKTGRQLRENAEDMGNGCFKIYHKCDNACIESIRNGTYDHDVYRDEALNNRFQ Flu_HHH_b1_06924_0001_8__5__Y
SEHEEFLEWLLRKIEEAIKNGNKISAEFLIGLAKQFLHVLNDDEIRRRLERLERLLH PGATLCLGHHAVPNGTLVKTITDDQIEVTAATELVQSIPNDKPFQNVNKITYGACPKYVKQNTLKLATGMRNVPEKGLFGAIAGFIENGWEGMIDGWYGFRHQNSEGTGQAADLKSTQAAIDQINGKLNRVIEKTLLVALENQHTIDLTDSEMNKLFEKTGRQLRENAEDMGNGCFKIYHKCDNACIESIRNGTYDHDVYRDEALNNRFQ Flu_HHH_b1_01357_0001_2__20__N
DVEEMAIFLVRRIEEALRRGNRISVEFLLGLLRQFARAWNNPEVERLLRELEELIRR PGATLCLGHHAVPNGTLVKTITDDQIEVTAATELVQSIPNDKPFQNVNKITYGACPKYVKQNTLKLATGMRNVPEKGLFGAIAGFIENGWEGMIDGWYGFRHQNSEGTGQAADLKSTQAAIDQINGKLNRVIEKTLLVALENQHTIDLTDSEMNKLFEKTGRQLRENAEDMGNGCFKIYHKCDNACIESIRNGTYDHDVYRDEALNNRFQ Flu_HHH_b1_04339_0001_2__7__I
NSEEMVKFVRRLLKHALERNNILSARFLTGLLEQFAKVTNDEEAKELVERAKKRL PGATLCLGHHAVPNGTLVKTITDDQIEVTAATELVQSIPNDKPFQNVNKITYGACPKYVKQNTLKLATGMRNVPEKGLFGAIAGFIENGWEGMIDGWYGFRHQNSEGTGQAADLKSTQAAIDQINGKLNRVIEKTLLVALENQHTIDLTDSEMNKLFEKTGRQLRENAEDMGNGCFKIYHKCDNACIESIRNGTYDHDVYRDEALNNRFQ Flu_HHH_b2_00151_0001_6__15__H
TKERVEHLVKWLLERAKRMPSPISRKNLLGLAEQFARAGNDPELERLVEKVKREL PGATLCLGHHAVPNGTLVKTITDDQIEVTAATELVQSIPNDKPFQNVNKITYGACPKYVKQNTLKLATGMRNVPEKGLFGAIAGFIENGWEGMIDGWYGFRHQNSEGTGQAADLKSTQAAIDQINGKLNRVIEKTLLVALENQHTIDLTDSEMNKLFEKTGRQLRENAEDMGNGCFKIYHKCDNACIESIRNGTYDHDVYRDEALNNRFQ Flu_HHH_b2_08106_0001_7__27__N
SKVKLSVKFLLGLARQFYRAGNPEAAEYLIKRAKEIAEKNHNEELRKEIEELEREIR PGATLCLGHHAVPNGTLVKTITDDQIEVTAATELVQSIPNDKPFQNVNKITYGACPKYVKQNTLKLATGMRNVPEKGLFGAIAGFIENGWEGMIDGWYGFRHQNSEGTGQAADLKSTQAAIDQINGKLNRVIEKTLLVALENQHTIDLTDSEMNKLFEKTGRQLRENAEDMGNGCFKIYHKCDNACIESIRNGTYDHDVYRDEALNNRFQ Flu_HHH_b2_01211_0001_7__41__H
SERNEELLRWLLELIRKSTNEISLRFLLGLLEQFARAAGTEEAREILREAEEIVR PGATLCLGHHAVPNGTLVKTITDDQIEVTAATELVQSIPNDKPFQNVNKITYGACPKYVKQNTLKLATGMRNVPEKGLFGAIAGFIENGWEGMIDGWYGFRHQNSEGTGQAADLKSTQAAIDQINGKLNRVIEKTLLVALENQHTIDLTDSEMNKLFEKTGRQLRENAEDMGNGCFKIYHKCDNACIESIRNGTYDHDVYRDEALNNRFQ Flu_HHH_b2_04485_0001_4__55__R
DERSSAKISVEFLLGLAKQITDPRIREWLLKRAKRLAEEVGDDELKRLIEKVEEEL PGATLCLGHHAVPNGTLVKTITDDQIEVTAATELVQSIPNDKPFQNVNKITYGACPKYVKQNTLKLATGMRNVPEKGLFGAIAGFIENGWEGMIDGWYGFRHQNSEGTGQAADLKSTQAAIDQINGKLNRVIEKTLLVALENQHTIDLTDSEMNKLFEKTGRQLRENAEDMGNGCFKIYHKCDNACIESIRNGTYDHDVYRDEALNNRFQ Flu_HHH_b2_06971_0001_7__20__I
TKERVEVLVKWLLERAKRMPSPISRKFLLGLAEQFARAGNDPELERLVEKVKREL PGATLCLGHHAVPNGTLVKTITDDQIEVTAATELVQSIPNDKPFQNVNKITYGACPKYVKQNTLKLATGMRNVPEKGLFGAIAGFIENGWEGMIDGWYGFRHQNSEGTGQAADLKSTQAAIDQINGKLNRVIEKTLLVALENQHTIDLTDSEMNKLFEKTGRQLRENAEDMGNGCFKIYHKCDNACIESIRNGTYDHDVYRDEALNNRFQ Flu_HHH_b2_08106_0001_7__7__V
TKERVEHLVKWLLERAKRMPSPISRKFLLGLAEQFARATNDPELERLVEKVKREL PGATLCLGHHAVPNGTLVKTITDDQIEVTAATELVQSIPNDKPFQNVNKITYGACPKYVKQNTLKLATGMRNVPEKGLFGAIAGFIENGWEGMIDGWYGFRHQNSEGTGQAADLKSTQAAIDQINGKLNRVIEKTLLVALENQHTIDLTDSEMNKLFEKTGRQLRENAEDMGNGCFKIYHKCDNACIESIRNGTYDHDVYRDEALNNRFQ Flu_HHH_b2_08106_0001_7__39__T
DQAKRMVEWLLKKAREALKLGNEISVRFLLGLAKQFAHANNDEEAERTVREFEKEL PGATLCLGHHAVPNGTLVKTITDDQIEVTAATELVQSIPNDKPFQNVNKITYGACPKYVKQNTLKLATGMRNVPEKGLFGAIAGFIENGWEGMIDGWYGFRHQNSEGTGQAADLKSTQAAIDQINGKLNRVIEKTLLVALENQHTIDLTDSEMNKLFEKTGRQLRENAEDMGNGCFKIYHKCDNACIESIRNGTYDHDVYRDEALNNRFQ Flu_HHH_b2_08313_0001_5__48__T
DVEEMAEFLVRRIEEALRRGNRISVEFLLCLLRQFARAWNNPEVERLLRELEELIRR PGATLCLGHHAVPNGTLVKTITDDQIEVTAATELVQSIPNDKPFQNVNKITYGACPKYVKQNTLKLATGMRNVPEKGLFGAIAGFIENGWEGMIDGWYGFRHQNSEGTGQAADLKSTQAAIDQINGKLNRVIEKTLLVALENQHTIDLTDSEMNKLFEKTGRQLRENAEDMGNGCFKIYHKCDNACIESIRNGTYDHDVYRDEALNNRFQ Flu_HHH_b1_04339_0001_2__30__C
TKEDVEHLVKWLLERAKRMPSPISRKFLLGLAEQFARAGNDPELERLVEKVKREL PGATLCLGHHAVPNGTLVKTITDDQIEVTAATELVQSIPNDKPFQNVNKITYGACPKYVKQNTLKLATGMRNVPEKGLFGAIAGFIENGWEGMIDGWYGFRHQNSEGTGQAADLKSTQAAIDQINGKLNRVIEKTLLVALENQHTIDLTDSEMNKLFEKTGRQLRENAEDMGNGCFKIYHKCDNACIESIRNGTYDHDVYRDEALNNRFQ Flu_HHH_b2_08106_0001_7__4__D
FKERVEHLVKWLLERAKRMPSPISRKFLLGLAEQFARAGNDPELERLVEKVKREL PGATLCLGHHAVPNGTLVKTITDDQIEVTAATELVQSIPNDKPFQNVNKITYGACPKYVKQNTLKLATGMRNVPEKGLFGAIAGFIENGWEGMIDGWYGFRHQNSEGTGQAADLKSTQAAIDQINGKLNRVIEKTLLVALENQHTIDLTDSEMNKLFEKTGRQLRENAEDMGNGCFKIYHKCDNACIESIRNGTYDHDVYRDEALNNRFQ Flu_HHH_b2_08106_0001_7__1__F
TRMRISVKFLLGLARQFTDPRIREWLLRRAERLAGEGNDPELEELVRRVEEELK PGATLCLGHHAVPNGTLVKTITDDQIEVTAATELVQSIPNDKPFQNVNKITYGACPKYVKQNTLKLATGMRNVPEKGLFGAIAGFIENGWEGMIDGWYGFRHQNSEGTGQAADLKSTQAAIDQINGKLNRVIEKTLLVALENQHTIDLTDSEMNKLFEKTGRQLRENAEDMGNGCFKIYHKCDNACIESIRNGTYDHDVYRDEALNNRFQ Flu_HHH_b2_00884_0001_1__35__G
SEHEEFLEWLLRKIEEAIKRGNKISAEFLIGLAKQFLHVLNDDWIRRRLERLERLLH PGATLCLGHHAVPNGTLVKTITDDQIEVTAATELVQSIPNDKPFQNVNKITYGACPKYVKQNTLKLATGMRNVPEKGLFGAIAGFIENGWEGMIDGWYGFRHQNSEGTGQAADLKSTQAAIDQINGKLNRVIEKTLLVALENQHTIDLTDSEMNKLFEKTGRQLRENAEDMGNGCFKIYHKCDNACIESIRNGTYDHDVYRDEALNNRFQ Flu_HHH_b1_01357_0001_2__44__W
DVEEGAEFLVRRIEEALRRGNRISVEFLLGLLRQFARAWNNPEVERLLRELEELIRR PGATLCLGHHAVPNGTLVKTITDDQIEVTAATELVQSIPNDKPFQNVNKITYGACPKYVKQNTLKLATGMRNVPEKGLFGAIAGFIENGWEGMIDGWYGFRHQNSEGTGQAADLKSTQAAIDQINGKLNRVIEKTLLVALENQHTIDLTDSEMNKLFEKTGRQLRENAEDMGNGCFKIYHKCDNACIESIRNGTYDHDVYRDEALNNRFQ Flu_HHH_b1_04339_0001_2__5__G
DERSSAKISVEFLLGLAKQFTDPRIREWLLKYAKRLAEEVGDDELKRLIEKVEEEL PGATLCLGHHAVPNGTLVKTITDDQIEVTAATELVQSIPNDKPFQNVNKITYGACPKYVKQNTLKLATGMRNVPEKGLFGAIAGFIENGWEGMIDGWYGFRHQNSEGTGQAADLKSTQAAIDQINGKLNRVIEKTLLVALENQHTIDLTDSEMNKLFEKTGRQLRENAEDMGNGCFKIYHKCDNACIESIRNGTYDHDVYRDEALNNRFQ Flu_HHH_b2_06971_0001_7__32__Y
SLSERFLKGLAEQFFRAGTPTAGKILEFLLRRAKELGNEEVYRFVEELLRRL PGATLCLGHHAVPNGTLVKTITDDQIEVTAATELVQSIPNDKPFQNVNKITYGACPKYVKQNTLKLATGMRNVPEKGLFGAIAGFIENGWEGMIDGWYGFRHQNSEGTGQAADLKSTQAAIDQINGKLNRVIEKTLLVALENQHTIDLTDSEMNKLFEKTGRQLRENAEDMGNGCFKIYHKCDNACIESIRNGTYDHDVYRDEALNNRFQ Flu_HHH_b1_04759_0001_0002_3__23__G
SEHEEFLEWLLVKIEEAIKRGNKISAEFLIGLAKQFLHVLNDDEIRRRLERLERLLH PGATLCLGHHAVPNGTLVKTITDDQIEVTAATELVQSIPNDKPFQNVNKITYGACPKYVKQNTLKLATGMRNVPEKGLFGAIAGFIENGWEGMIDGWYGFRHQNSEGTGQAADLKSTQAAIDQINGKLNRVIEKTLLVALENQHTIDLTDSEMNKLFEKTGRQLRENAEDMGNGCFKIYHKCDNACIESIRNGTYDHDVYRDEALNNRFQ Flu_HHH_b1_01357_0001_2__12__V
DERSSAKISVEFLLGLAKQFTDPRIREWLLKRAKRLAELVGDDELKRLIEKVEEEL PGATLCLGHHAVPNGTLVKTITDDQIEVTAATELVQSIPNDKPFQNVNKITYGACPKYVKQNTLKLATGMRNVPEKGLFGAIAGFIENGWEGMIDGWYGFRHQNSEGTGQAADLKSTQAAIDQINGKLNRVIEKTLLVALENQHTIDLTDSEMNKLFEKTGRQLRENAEDMGNGCFKIYHKCDNACIESIRNGTYDHDVYRDEALNNRFQ Flu_HHH_b2_06971_0001_7__39__L
TKERVEHLVKWLLERAKRMRSPISRKFLLGLAEQFARAGNDPELERLVEKVKREL PGATLCLGHHAVPNGTLVKTITDDQIEVTAATELVQSIPNDKPFQNVNKITYGACPKYVKQNTLKLATGMRNVPEKGLFGAIAGFIENGWEGMIDGWYGFRHQNSEGTGQAADLKSTQAAIDQINGKLNRVIEKTLLVALENQHTIDLTDSEMNKLFEKTGRQLRENAEDMGNGCFKIYHKCDNACIESIRNGTYDHDVYRDEALNNRFQ Flu_HHH_b2_08106_0001_7__20__R
SEHEEFLEWLLRKIEEAIKRGNKCSAEFLIGLAKQFLHVLNDDEIRRRLERLERLLH PGATLCLGHHAVPNGTLVKTITDDQIEVTAATELVQSIPNDKPFQNVNKITYGACPKYVKQNTLKLATGMRNVPEKGLFGAIAGFIENGWEGMIDGWYGFRHQNSEGTGQAADLKSTQAAIDQINGKLNRVIEKTLLVALENQHTIDLTDSEMNKLFEKTGRQLRENAEDMGNGCFKIYHKCDNACIESIRNGTYDHDVYRDEALNNRFQ Flu_HHH_b1_01357_0001_2__24__C
DVEEMAEFLVRRIEEALRPGNRISVEFLLGLLRQFARAWNNPEVERLLRELEELIRR PGATLCLGHHAVPNGTLVKTITDDQIEVTAATELVQSIPNDKPFQNVNKITYGACPKYVKQNTLKLATGMRNVPEKGLFGAIAGFIENGWEGMIDGWYGFRHQNSEGTGQAADLKSTQAAIDQINGKLNRVIEKTLLVALENQHTIDLTDSEMNKLFEKTGRQLRENAEDMGNGCFKIYHKCDNACIESIRNGTYDHDVYRDEALNNRFQ Flu_HHH_b1_04339_0001_2__19__P
DQAKRMVEWLLKKAREARKLGNEISVRFLLGLAKQFAHANNDEEAERLVREFEKEL PGATLCLGHHAVPNGTLVKTITDDQIEVTAATELVQSIPNDKPFQNVNKITYGACPKYVKQNTLKLATGMRNVPEKGLFGAIAGFIENGWEGMIDGWYGFRHQNSEGTGQAADLKSTQAAIDQINGKLNRVIEKTLLVALENQHTIDLTDSEMNKLFEKTGRQLRENAEDMGNGCFKIYHKCDNACIESIRNGTYDHDVYRDEALNNRFQ Flu_HHH_b2_08313_0001_5__18__R
DERSSAKISVEFLSGLAKQFTDPRIREWLLKRAKRLAEEVGDDELKRLIEKVEEEL PGATLCLGHHAVPNGTLVKTITDDQIEVTAATELVQSIPNDKPFQNVNKITYGACPKYVKQNTLKLATGMRNVPEKGLFGAIAGFIENGWEGMIDGWYGFRHQNSEGTGQAADLKSTQAAIDQINGKLNRVIEKTLLVALENQHTIDLTDSEMNKLFEKTGRQLRENAEDMGNGCFKIYHKCDNACIESIRNGTYDHDVYRDEALNNRFQ Flu_HHH_b2_06971_0001_7__14__S
TKERVEHLVKWLLERAKRMPSPISRKFLLGLAEQFAYAGNDPELERLVEKVKREL PGATLCLGHHAVPNGTLVKTITDDQIEVTAATELVQSIPNDKPFQNVNKITYGACPKYVKQNTLKLATGMRNVPEKGLFGAIAGFIENGWEGMIDGWYGFRHQNSEGTGQAADLKSTQAAIDQINGKLNRVIEKTLLVALENQHTIDLTDSEMNKLFEKTGRQLRENAEDMGNGCFKIYHKCDNACIESIRNGTYDHDVYRDEALNNRFQ Flu_HHH_b2_08106_0001_7__37__Y
TKERVEHLVKWLLERAKRMPSPISRKFLLGLAEQFARAGNDPKLERLVEKVKREL PGATLCLGHHAVPNGTLVKTITDDQIEVTAATELVQSIPNDKPFQNVNKITYGACPKYVKQNTLKLATGMRNVPEKGLFGAIAGFIENGWEGMIDGWYGFRHQNSEGTGQAADLKSTQAAIDQINGKLNRVIEKTLLVALENQHTIDLTDSEMNKLFEKTGRQLRENAEDMGNGCFKIYHKCDNACIESIRNGTYDHDVYRDEALNNRFQ Flu_HHH_b2_08106_0001_7__43__K
DERSSAKISVEFLLGLAKQFTDPRIREWLLKRAKRLAEVVGDDELKRLIEKVEEEL PGATLCLGHHAVPNGTLVKTITDDQIEVTAATELVQSIPNDKPFQNVNKITYGACPKYVKQNTLKLATGMRNVPEKGLFGAIAGFIENGWEGMIDGWYGFRHQNSEGTGQAADLKSTQAAIDQINGKLNRVIEKTLLVALENQHTIDLTDSEMNKLFEKTGRQLRENAEDMGNGCFKIYHKCDNACIESIRNGTYDHDVYRDEALNNRFQ Flu_HHH_b2_06971_0001_7__39__V
DMRSSAKISVEFLLGLAKQFTDPRIREWLLKRAKRLAEEVGDDELKRLIEKVEEEL PGATLCLGHHAVPNGTLVKTITDDQIEVTAATELVQSIPNDKPFQNVNKITYGACPKYVKQNTLKLATGMRNVPEKGLFGAIAGFIENGWEGMIDGWYGFRHQNSEGTGQAADLKSTQAAIDQINGKLNRVIEKTLLVALENQHTIDLTDSEMNKLFEKTGRQLRENAEDMGNGCFKIYHKCDNACIESIRNGTYDHDVYRDEALNNRFQ Flu_HHH_b2_06971_0001_7__2__M
TEEEIEEVEELLKKATDPKLRHMLEFLLRRLREYLERNNLLSARFLLGLARQFYKSI PGATLCLGHHAVPNGTLVKTITDDQIEVTAATELVQSIPNDKPFQNVNKITYGACPKYVKQNTLKLATGMRNVPEKGLFGAIAGFIENGWEGMIDGWYGFRHQNSEGTGQAADLKSTQAAIDQINGKLNRVIEKTLLVALENQHTIDLTDSEMNKLFEKTGRQLRENAEDMGNGCFKIYHKCDNACIESIRNGTYDHDVYRDEALNNRFQ Flu_HHH_b1_06924_0001_8__34__Y
SEHEEFLEWLLRKIEEAIKRGNKISAEFLIGLAKQFLHVLNDDEIRRRLERLELLLH PGATLCLGHHAVPNGTLVKTITDDQIEVTAATELVQSIPNDKPFQNVNKITYGACPKYVKQNTLKLATGMRNVPEKGLFGAIAGFIENGWEGMIDGWYGFRHQNSEGTGQAADLKSTQAAIDQINGKLNRVIEKTLLVALENQHTIDLTDSEMNKLFEKTGRQLRENAEDMGNGCFKIYHKCDNACIESIRNGTYDHDVYRDEALNNRFQ Flu_HHH_b1_01357_0001_2__54__L
TKERVAHLVKWLLERAKRMPSPISRKFLLGLAEQFARAGNDPELERLVEKVKREL PGATLCLGHHAVPNGTLVKTITDDQIEVTAATELVQSIPNDKPFQNVNKITYGACPKYVKQNTLKLATGMRNVPEKGLFGAIAGFIENGWEGMIDGWYGFRHQNSEGTGQAADLKSTQAAIDQINGKLNRVIEKTLLVALENQHTIDLTDSEMNKLFEKTGRQLRENAEDMGNGCFKIYHKCDNACIESIRNGTYDHDVYRDEALNNRFQ Flu_HHH_b2_08106_0001_7__6__A
DQAKRMVEWLLKKAREALKLGNEISVRFLLCLAKQFAHANNDEEAERLVREFEKEL PGATLCLGHHAVPNGTLVKTITDDQIEVTAATELVQSIPNDKPFQNVNKITYGACPKYVKQNTLKLATGMRNVPEKGLFGAIAGFIENGWEGMIDGWYGFRHQNSEGTGQAADLKSTQAAIDQINGKLNRVIEKTLLVALENQHTIDLTDSEMNKLFEKTGRQLRENAEDMGNGCFKIYHKCDNACIESIRNGTYDHDVYRDEALNNRFQ Flu_HHH_b2_08313_0001_5__31__C
DERSSAKISVEFLLGLAKQFTDPRIREWLLKRAKRLAEEVGDDFLKRLIEKVEEEL PGATLCLGHHAVPNGTLVKTITDDQIEVTAATELVQSIPNDKPFQNVNKITYGACPKYVKQNTLKLATGMRNVPEKGLFGAIAGFIENGWEGMIDGWYGFRHQNSEGTGQAADLKSTQAAIDQINGKLNRVIEKTLLVALENQHTIDLTDSEMNKLFEKTGRQLRENAEDMGNGCFKIYHKCDNACIESIRNGTYDHDVYRDEALNNRFQ Flu_HHH_b2_06971_0001_7__44__F
SLSERFLKGLAEQFFRAGTPTARKILEFLLRRTKELGNEEVYRFVEELLRRL PGATLCLGHHAVPNGTLVKTITDDQIEVTAATELVQSIPNDKPFQNVNKITYGACPKYVKQNTLKLATGMRNVPEKGLFGAIAGFIENGWEGMIDGWYGFRHQNSEGTGQAADLKSTQAAIDQINGKLNRVIEKTLLVALENQHTIDLTDSEMNKLFEKTGRQLRENAEDMGNGCFKIYHKCDNACIESIRNGTYDHDVYRDEALNNRFQ Flu_HHH_b1_04759_0001_0002_3__33__T
TKERVEHLVKWLLERAKRMPSPIIRKFLLGLAEQFARAGNDPELERLVEKVKREL PGATLCLGHHAVPNGTLVKTITDDQIEVTAATELVQSIPNDKPFQNVNKITYGACPKYVKQNTLKLATGMRNVPEKGLFGAIAGFIENGWEGMIDGWYGFRHQNSEGTGQAADLKSTQAAIDQINGKLNRVIEKTLLVALENQHTIDLTDSEMNKLFEKTGRQLRENAEDMGNGCFKIYHKCDNACIESIRNGTYDHDVYRDEALNNRFQ Flu_HHH_b2_08106_0001_7__24__I
CLSERFLKGLAEQFFRAGTPTARKILEFLLRRAKELGNEEVYRFVEELLRRL PGATLCLGHHAVPNGTLVKTITDDQIEVTAATELVQSIPNDKPFQNVNKITYGACPKYVKQNTLKLATGMRNVPEKGLFGAIAGFIENGWEGMIDGWYGFRHQNSEGTGQAADLKSTQAAIDQINGKLNRVIEKTLLVALENQHTIDLTDSEMNKLFEKTGRQLRENAEDMGNGCFKIYHKCDNACIESIRNGTYDHDVYRDEALNNRFQ Flu_HHH_b1_04759_0001_0002_3__1__C
SERNEHLLRWLYEKIRKSTNEISLRFLLGLLEQFARAAGTEEAREILREAEEIVK PGATLCLGHHAVPNGTLVKTITDDQIEVTAATELVQSIPNDKPFQNVNKITYGACPKYVKQNTLKLATGMRNVPEKGLFGAIAGFIENGWEGMIDGWYGFRHQNSEGTGQAADLKSTQAAIDQINGKLNRVIEKTLLVALENQHTIDLTDSEMNKLFEKTGRQLRENAEDMGNGCFKIYHKCDNACIESIRNGTYDHDVYRDEALNNRFQ Flu_HHH_b2_04485_0001_2__12__Y
SLSERFLKGLAEQFFRAGTPTARKILEFLLRRAKELGNEEVYRFREELLRRL PGATLCLGHHAVPNGTLVKTITDDQIEVTAATELVQSIPNDKPFQNVNKITYGACPKYVKQNTLKLATGMRNVPEKGLFGAIAGFIENGWEGMIDGWYGFRHQNSEGTGQAADLKSTQAAIDQINGKLNRVIEKTLLVALENQHTIDLTDSEMNKLFEKTGRQLRENAEDMGNGCFKIYHKCDNACIESIRNGTYDHDVYRDEALNNRFQ Flu_HHH_b1_04759_0001_0002_3__45__R
DQAKRMVEWLLKKAREALKLGNEISVRPLLGLAKQFAHANNDEEAERLVREFEKEL PGATLCLGHHAVPNGTLVKTITDDQIEVTAATELVQSIPNDKPFQNVNKITYGACPKYVKQNTLKLATGMRNVPEKGLFGAIAGFIENGWEGMIDGWYGFRHQNSEGTGQAADLKSTQAAIDQINGKLNRVIEKTLLVALENQHTIDLTDSEMNKLFEKTGRQLRENAEDMGNGCFKIYHKCDNACIESIRNGTYDHDVYRDEALNNRFQ Flu_HHH_b2_08313_0001_5__28__P
SEQNEELLRWLLELIRKSTNEISLRFLLGLLEQFARAAGTEEAREILREAEEIVK PGATLCLGHHAVPNGTLVKTITDDQIEVTAATELVQSIPNDKPFQNVNKITYGACPKYVKQNTLKLATGMRNVPEKGLFGAIAGFIENGWEGMIDGWYGFRHQNSEGTGQAADLKSTQAAIDQINGKLNRVIEKTLLVALENQHTIDLTDSEMNKLFEKTGRQLRENAEDMGNGCFKIYHKCDNACIESIRNGTYDHDVYRDEALNNRFQ Flu_HHH_b2_04485_0001_4__3__Q
SEHEEFLEWLLRKIEEAIKRGNKISAEFLIGLAKQFLHVLNDDEIRRRLERLEDLLH PGATLCLGHHAVPNGTLVKTITDDQIEVTAATELVQSIPNDKPFQNVNKITYGACPKYVKQNTLKLATGMRNVPEKGLFGAIAGFIENGWEGMIDGWYGFRHQNSEGTGQAADLKSTQAAIDQINGKLNRVIEKTLLVALENQHTIDLTDSEMNKLFEKTGRQLRENAEDMGNGCFKIYHKCDNACIESIRNGTYDHDVYRDEALNNRFQ Flu_HHH_b1_01357_0001_2__54__D
NSEEMVKFVSRLLKEALERNNILSARFLTGLLEQFAKVTNDEEAKELVERAKKRL PGATLCLGHHAVPNGTLVKTITDDQIEVTAATELVQSIPNDKPFQNVNKITYGACPKYVKQNTLKLATGMRNVPEKGLFGAIAGFIENGWEGMIDGWYGFRHQNSEGTGQAADLKSTQAAIDQINGKLNRVIEKTLLVALENQHTIDLTDSEMNKLFEKTGRQLRENAEDMGNGCFKIYHKCDNACIESIRNGTYDHDVYRDEALNNRFQ Flu_HHH_b2_00151_0001_6__10__S
NSEEMVKFVRRLLKEALERNNILSARFLTWLLEQFAKVTNDEEAKELVERAKKRL PGATLCLGHHAVPNGTLVKTITDDQIEVTAATELVQSIPNDKPFQNVNKITYGACPKYVKQNTLKLATGMRNVPEKGLFGAIAGFIENGWEGMIDGWYGFRHQNSEGTGQAADLKSTQAAIDQINGKLNRVIEKTLLVALENQHTIDLTDSEMNKLFEKTGRQLRENAEDMGNGCFKIYHKCDNACIESIRNGTYDHDVYRDEALNNRFQ Flu_HHH_b2_00151_0001_6__30__W
NSEEMVKFVRRYLKEALERNNILSARFLTGLLEQFAKVTNDEEAKELVERAKKRL PGATLCLGHHAVPNGTLVKTITDDQIEVTAATELVQSIPNDKPFQNVNKITYGACPKYVKQNTLKLATGMRNVPEKGLFGAIAGFIENGWEGMIDGWYGFRHQNSEGTGQAADLKSTQAAIDQINGKLNRVIEKTLLVALENQHTIDLTDSEMNKLFEKTGRQLRENAEDMGNGCFKIYHKCDNACIESIRNGTYDHDVYRDEALNNRFQ Flu_HHH_b2_00151_0001_6__12__Y
TKERVEHLVKWLLERAKRMPSPISRKFLLGLAGQFARAGNDPELERLVEKVKREL PGATLCLGHHAVPNGTLVKTITDDQIEVTAATELVQSIPNDKPFQNVNKITYGACPKYVKQNTLKLATGMRNVPEKGLFGAIAGFIENGWEGMIDGWYGFRHQNSEGTGQAADLKSTQAAIDQINGKLNRVIEKTLLVALENQHTIDLTDSEMNKLFEKTGRQLRENAEDMGNGCFKIYHKCDNACIESIRNGTYDHDVYRDEALNNRFQ Flu_HHH_b2_08106_0001_7__33__G
DERSSAKISVEFLLGLAKQFTDPRIREWLLKRAKRLAEEVGDDELKWLIEKVEEEL PGATLCLGHHAVPNGTLVKTITDDQIEVTAATELVQSIPNDKPFQNVNKITYGACPKYVKQNTLKLATGMRNVPEKGLFGAIAGFIENGWEGMIDGWYGFRHQNSEGTGQAADLKSTQAAIDQINGKLNRVIEKTLLVALENQHTIDLTDSEMNKLFEKTGRQLRENAEDMGNGCFKIYHKCDNACIESIRNGTYDHDVYRDEALNNRFQ Flu_HHH_b2_06971_0001_7__47__W
EQAKRMVEWLLKKAREALKLGNEISVRFLLGLAKQFAHANNDEEAERLVREFEKEL PGATLCLGHHAVPNGTLVKTITDDQIEVTAATELVQSIPNDKPFQNVNKITYGACPKYVKQNTLKLATGMRNVPEKGLFGAIAGFIENGWEGMIDGWYGFRHQNSEGTGQAADLKSTQAAIDQINGKLNRVIEKTLLVALENQHTIDLTDSEMNKLFEKTGRQLRENAEDMGNGCFKIYHKCDNACIESIRNGTYDHDVYRDEALNNRFQ Flu_HHH_b2_08313_0001_5__1__E
SEAEEFLEWLLRKIEEAIKRGNKISAEFLIGLAKQFLHVLNDDEIRRRLERLERLLH PGATLCLGHHAVPNGTLVKTITDDQIEVTAATELVQSIPNDKPFQNVNKITYGACPKYVKQNTLKLATGMRNVPEKGLFGAIAGFIENGWEGMIDGWYGFRHQNSEGTGQAADLKSTQAAIDQINGKLNRVIEKTLLVALENQHTIDLTDSEMNKLFEKTGRQLRENAEDMGNGCFKIYHKCDNACIESIRNGTYDHDVYRDEALNNRFQ Flu_HHH_b1_01357_0001_2__3__A
SEHEEFLEWLLRKIEEAIKRGNKISAEFLIGVAKQFLHVLNDDEIRRRLERLERLLH PGATLCLGHHAVPNGTLVKTITDDQIEVTAATELVQSIPNDKPFQNVNKITYGACPKYVKQNTLKLATGMRNVPEKGLFGAIAGFIENGWEGMIDGWYGFRHQNSEGTGQAADLKSTQAAIDQINGKLNRVIEKTLLVALENQHTIDLTDSEMNKLFEKTGRQLRENAEDMGNGCFKIYHKCDNACIESIRNGTYDHDVYRDEALNNRFQ Flu_HHH_b1_01357_0001_2__32__V
DQAKRMVEWLLKKAREALKLGNEISVRFLLGLAKQFAHANNDEEAERLVRTFEKEL PGATLCLGHHAVPNGTLVKTITDDQIEVTAATELVQSIPNDKPFQNVNKITYGACPKYVKQNTLKLATGMRNVPEKGLFGAIAGFIENGWEGMIDGWYGFRHQNSEGTGQAADLKSTQAAIDQINGKLNRVIEKTLLVALENQHTIDLTDSEMNKLFEKTGRQLRENAEDMGNGCFKIYHKCDNACIESIRNGTYDHDVYRDEALNNRFQ Flu_HHH_b2_08313_0001_5__51__T
SERNEELLRWLLELIRKGTNEISLRFLLGLLEQFARAAGTEEAREILREAEEIVK PGATLCLGHHAVPNGTLVKTITDDQIEVTAATELVQSIPNDKPFQNVNKITYGACPKYVKQNTLKLATGMRNVPEKGLFGAIAGFIENGWEGMIDGWYGFRHQNSEGTGQAADLKSTQAAIDQINGKLNRVIEKTLLVALENQHTIDLTDSEMNKLFEKTGRQLRENAEDMGNGCFKIYHKCDNACIESIRNGTYDHDVYRDEALNNRFQ Flu_HHH_b2_04485_0001_4__18__G
TKERVEHLVKWLLERAKRMPSPISRKFLLGLAEQFARAYNDPELERLVEKVKREL PGATLCLGHHAVPNGTLVKTITDDQIEVTAATELVQSIPNDKPFQNVNKITYGACPKYVKQNTLKLATGMRNVPEKGLFGAIAGFIENGWEGMIDGWYGFRHQNSEGTGQAADLKSTQAAIDQINGKLNRVIEKTLLVALENQHTIDLTDSEMNKLFEKTGRQLRENAEDMGNGCFKIYHKCDNACIESIRNGTYDHDVYRDEALNNRFQ Flu_HHH_b2_08106_0001_7__39__Y
TRMRISVKFLLGLARQFTDPRIREPLLRRAERLAREGNDPELEELVRRVEEELK PGATLCLGHHAVPNGTLVKTITDDQIEVTAATELVQSIPNDKPFQNVNKITYGACPKYVKQNTLKLATGMRNVPEKGLFGAIAGFIENGWEGMIDGWYGFRHQNSEGTGQAADLKSTQAAIDQINGKLNRVIEKTLLVALENQHTIDLTDSEMNKLFEKTGRQLRENAEDMGNGCFKIYHKCDNACIESIRNGTYDHDVYRDEALNNRFQ Flu_HHH_b2_00884_0001_1__25__P
TKERVEHLVKWLLERAKRMPSPISRKFLLGLAEQFGRAGNDPELERLVEKVKREL PGATLCLGHHAVPNGTLVKTITDDQIEVTAATELVQSIPNDKPFQNVNKITYGACPKYVKQNTLKLATGMRNVPEKGLFGAIAGFIENGWEGMIDGWYGFRHQNSEGTGQAADLKSTQAAIDQINGKLNRVIEKTLLVALENQHTIDLTDSEMNKLFEKTGRQLRENAEDMGNGCFKIYHKCDNACIESIRNGTYDHDVYRDEALNNRFQ Flu_HHH_b2_08106_0001_7__36__G
SKVKLSVKTLLGLARQFYRAGNPEAAEYLIKRAKEIAEKNNNEELRKEIEELEREIR PGATLCLGHHAVPNGTLVKTITDDQIEVTAATELVQSIPNDKPFQNVNKITYGACPKYVKQNTLKLATGMRNVPEKGLFGAIAGFIENGWEGMIDGWYGFRHQNSEGTGQAADLKSTQAAIDQINGKLNRVIEKTLLVALENQHTIDLTDSEMNKLFEKTGRQLRENAEDMGNGCFKIYHKCDNACIESIRNGTYDHDVYRDEALNNRFQ Flu_HHH_b2_01211_0001_7__9__T
SKVKLSVKFLLGDARQFYRAGNPEAAEYLIKRAKEIAEKNNNEELRKEIEELEREIR PGATLCLGHHAVPNGTLVKTITDDQIEVTAATELVQSIPNDKPFQNVNKITYGACPKYVKQNTLKLATGMRNVPEKGLFGAIAGFIENGWEGMIDGWYGFRHQNSEGTGQAADLKSTQAAIDQINGKLNRVIEKTLLVALENQHTIDLTDSEMNKLFEKTGRQLRENAEDMGNGCFKIYHKCDNACIESIRNGTYDHDVYRDEALNNRFQ Flu_HHH_b2_01211_0001_7__13__D
SKVKLSVKFLLGLARQFYRAGNTEAAEYLIKRAKEIAEKNNNEELRKEIEELEREIR PGATLCLGHHAVPNGTLVKTITDDQIEVTAATELVQSIPNDKPFQNVNKITYGACPKYVKQNTLKLATGMRNVPEKGLFGAIAGFIENGWEGMIDGWYGFRHQNSEGTGQAADLKSTQAAIDQINGKLNRVIEKTLLVALENQHTIDLTDSEMNKLFEKTGRQLRENAEDMGNGCFKIYHKCDNACIESIRNGTYDHDVYRDEALNNRFQ Flu_HHH_b2_01211_0001_7__23__T
SKVKLSVKFLLGLARQFYRAGNFEAAEYLIKRAKEIAEKNNNEELRKEIEELEREIR PGATLCLGHHAVPNGTLVKTITDDQIEVTAATELVQSIPNDKPFQNVNKITYGACPKYVKQNTLKLATGMRNVPEKGLFGAIAGFIENGWEGMIDGWYGFRHQNSEGTGQAADLKSTQAAIDQINGKLNRVIEKTLLVALENQHTIDLTDSEMNKLFEKTGRQLRENAEDMGNGCFKIYHKCDNACIESIRNGTYDHDVYRDEALNNRFQ Flu_HHH_b2_01211_0001_7__23__F
SKVKLSVKFLLGLAKQFYRAGNPEAAEYLIKRAKEIAEKNNNEELRKEIEELEREIR PGATLCLGHHAVPNGTLVKTITDDQIEVTAATELVQSIPNDKPFQNVNKITYGACPKYVKQNTLKLATGMRNVPEKGLFGAIAGFIENGWEGMIDGWYGFRHQNSEGTGQAADLKSTQAAIDQINGKLNRVIEKTLLVALENQHTIDLTDSEMNKLFEKTGRQLRENAEDMGNGCFKIYHKCDNACIESIRNGTYDHDVYRDEALNNRFQ Flu_HHH_b2_01211_0001_7__15__K
DERSSAKISVEFLDGLAKQFTDPRIREWLLKRAKRLAEEVGDDELKRLIEKVEEEL PGATLCLGHHAVPNGTLVKTITDDQIEVTAATELVQSIPNDKPFQNVNKITYGACPKYVKQNTLKLATGMRNVPEKGLFGAIAGFIENGWEGMIDGWYGFRHQNSEGTGQAADLKSTQAAIDQINGKLNRVIEKTLLVALENQHTIDLTDSEMNKLFEKTGRQLRENAEDMGNGCFKIYHKCDNACIESIRNGTYDHDVYRDEALNNRFQ Flu_HHH_b2_06971_0001_7__14__D
DERSSAKISVEFLLNLAKQFTDPRIREWLLKRAKRLAEEVGDDELKRLIEKVEEEL PGATLCLGHHAVPNGTLVKTITDDQIEVTAATELVQSIPNDKPFQNVNKITYGACPKYVKQNTLKLATGMRNVPEKGLFGAIAGFIENGWEGMIDGWYGFRHQNSEGTGQAADLKSTQAAIDQINGKLNRVIEKTLLVALENQHTIDLTDSEMNKLFEKTGRQLRENAEDMGNGCFKIYHKCDNACIESIRNGTYDHDVYRDEALNNRFQ Flu_HHH_b2_06971_0001_7__15__N
VEEEIEEVEELLKKATDPKLRHMLEFLLRRLREALERNNLLSARFLLGLARQFYKSI PGATLCLGHHAVPNGTLVKTITDDQIEVTAATELVQSIPNDKPFQNVNKITYGACPKYVKQNTLKLATGMRNVPEKGLFGAIAGFIENGWEGMIDGWYGFRHQNSEGTGQAADLKSTQAAIDQINGKLNRVIEKTLLVALENQHTIDLTDSEMNKLFEKTGRQLRENAEDMGNGCFKIYHKCDNACIESIRNGTYDHDVYRDEALNNRFQ Flu_HHH_b1_06924_0001_8__1__V
SERNEELLRWLLELIRKSTNEISLPFLLGLLEQFARAAGTEEAREILREAEEIVK PGATLCLGHHAVPNGTLVKTITDDQIEVTAATELVQSIPNDKPFQNVNKITYGACPKYVKQNTLKLATGMRNVPEKGLFGAIAGFIENGWEGMIDGWYGFRHQNSEGTGQAADLKSTQAAIDQINGKLNRVIEKTLLVALENQHTIDLTDSEMNKLFEKTGRQLRENAEDMGNGCFKIYHKCDNACIESIRNGTYDHDVYRDEALNNRFQ Flu_HHH_b2_04485_0001_4__25__P
ISEEMVKFVRRLLKEALERNNILSARFLTGLLEQFAKVTNDEEAKELVERAKKRL PGATLCLGHHAVPNGTLVKTITDDQIEVTAATELVQSIPNDKPFQNVNKITYGACPKYVKQNTLKLATGMRNVPEKGLFGAIAGFIENGWEGMIDGWYGFRHQNSEGTGQAADLKSTQAAIDQINGKLNRVIEKTLLVALENQHTIDLTDSEMNKLFEKTGRQLRENAEDMGNGCFKIYHKCDNACIESIRNGTYDHDVYRDEALNNRFQ Flu_HHH_b2_00151_0001_6__1__I
TKERVEHLVKWLLERAKRMPSPISRKFLLGLAFQFARAGNDPELERLVEKVKREL PGATLCLGHHAVPNGTLVKTITDDQIEVTAATELVQSIPNDKPFQNVNKITYGACPKYVKQNTLKLATGMRNVPEKGLFGAIAGFIENGWEGMIDGWYGFRHQNSEGTGQAADLKSTQAAIDQINGKLNRVIEKTLLVALENQHTIDLTDSEMNKLFEKTGRQLRENAEDMGNGCFKIYHKCDNACIESIRNGTYDHDVYRDEALNNRFQ Flu_HHH_b2_08106_0001_7__33__F
SERNEELLRWLLELIRKSTNEISLRFLLGLLEQFALAAGTEEAREILREAEEIVK PGATLCLGHHAVPNGTLVKTITDDQIEVTAATELVQSIPNDKPFQNVNKITYGACPKYVKQNTLKLATGMRNVPEKGLFGAIAGFIENGWEGMIDGWYGFRHQNSEGTGQAADLKSTQAAIDQINGKLNRVIEKTLLVALENQHTIDLTDSEMNKLFEKTGRQLRENAEDMGNGCFKIYHKCDNACIESIRNGTYDHDVYRDEALNNRFQ Flu_HHH_b2_04485_0001_4__36__L
DQAKQMVEWLLKKAREALKLGNEISVRFLLGLAKQFAHANNDEEAERLVREFEKEL PGATLCLGHHAVPNGTLVKTITDDQIEVTAATELVQSIPNDKPFQNVNKITYGACPKYVKQNTLKLATGMRNVPEKGLFGAIAGFIENGWEGMIDGWYGFRHQNSEGTGQAADLKSTQAAIDQINGKLNRVIEKTLLVALENQHTIDLTDSEMNKLFEKTGRQLRENAEDMGNGCFKIYHKCDNACIESIRNGTYDHDVYRDEALNNRFQ Flu_HHH_b2_08313_0001_5__5__Q
SEHEEFLEWLLRIIEEAIKRGNKISAEFLIGLAKQFLHVLNDDEIRRRLERLERLLH PGATLCLGHHAVPNGTLVKTITDDQIEVTAATELVQSIPNDKPFQNVNKITYGACPKYVKQNTLKLATGMRNVPEKGLFGAIAGFIENGWEGMIDGWYGFRHQNSEGTGQAADLKSTQAAIDQINGKLNRVIEKTLLVALENQHTIDLTDSEMNKLFEKTGRQLRENAEDMGNGCFKIYHKCDNACIESIRNGTYDHDVYRDEALNNRFQ Flu_HHH_b1_01357_0001_2__13__I
SEHEEFLEWLLRKFEEAIKRGNKISAEFLIGLAKQFLHVLNDDEIRRRLERLERLLH PGATLCLGHHAVPNGTLVKTITDDQIEVTAATELVQSIPNDKPFQNVNKITYGACPKYVKQNTLKLATGMRNVPEKGLFGAIAGFIENGWEGMIDGWYGFRHQNSEGTGQAADLKSTQAAIDQINGKLNRVIEKTLLVALENQHTIDLTDSEMNKLFEKTGRQLRENAEDMGNGCFKIYHKCDNACIESIRNGTYDHDVYRDEALNNRFQ Flu_HHH_b1_01357_0001_2__14__F
SERNEELLRWLLELIRKSTNEISLRFLLGLLEQFARAAGTEEAREIEREAEEIVK PGATLCLGHHAVPNGTLVKTITDDQIEVTAATELVQSIPNDKPFQNVNKITYGACPKYVKQNTLKLATGMRNVPEKGLFGAIAGFIENGWEGMIDGWYGFRHQNSEGTGQAADLKSTQAAIDQINGKLNRVIEKTLLVALENQHTIDLTDSEMNKLFEKTGRQLRENAEDMGNGCFKIYHKCDNACIESIRNGTYDHDVYRDEALNNRFQ Flu_HHH_b2_04485_0001_4__47__E
SEHEEFLEWLLWKIEEAIKRGNKISAEFLIGLAKQFLHVLNDDEIRRRLERLERLLH PGATLCLGHHAVPNGTLVKTITDDQIEVTAATELVQSIPNDKPFQNVNKITYGACPKYVKQNTLKLATGMRNVPEKGLFGAIAGFIENGWEGMIDGWYGFRHQNSEGTGQAADLKSTQAAIDQINGKLNRVIEKTLLVALENQHTIDLTDSEMNKLFEKTGRQLRENAEDMGNGCFKIYHKCDNACIESIRNGTYDHDVYRDEALNNRFQ Flu_HHH_b1_01357_0001_2__12__W
TKERVEHLVKWLLERAKRMPSPISRKFLLGLAEQFARAGNDPELERLVEKEKREL PGATLCLGHHAVPNGTLVKTITDDQIEVTAATELVQSIPNDKPFQNVNKITYGACPKYVKQNTLKLATGMRNVPEKGLFGAIAGFIENGWEGMIDGWYGFRHQNSEGTGQAADLKSTQAAIDQINGKLNRVIEKTLLVALENQHTIDLTDSEMNKLFEKTGRQLRENAEDMGNGCFKIYHKCDNACIESIRNGTYDHDVYRDEALNNRFQ Flu_HHH_b2_08106_0001_7__51__E
SKVKLSVKFLLGLARQFYRAGNPEAAEYLIKRAKTIAEKNNNEELRKEIEELEREIR PGATLCLGHHAVPNGTLVKTITDDQIEVTAATELVQSIPNDKPFQNVNKITYGACPKYVKQNTLKLATGMRNVPEKGLFGAIAGFIENGWEGMIDGWYGFRHQNSEGTGQAADLKSTQAAIDQINGKLNRVIEKTLLVALENQHTIDLTDSEMNKLFEKTGRQLRENAEDMGNGCFKIYHKCDNACIESIRNGTYDHDVYRDEALNNRFQ Flu_HHH_b2_01211_0001_7__35__T
NSEEMVKFVRRLLKEALERNNILSARWLTGLLEQFAKVTNDEEAKELVERAKKRL PGATLCLGHHAVPNGTLVKTITDDQIEVTAATELVQSIPNDKPFQNVNKITYGACPKYVKQNTLKLATGMRNVPEKGLFGAIAGFIENGWEGMIDGWYGFRHQNSEGTGQAADLKSTQAAIDQINGKLNRVIEKTLLVALENQHTIDLTDSEMNKLFEKTGRQLRENAEDMGNGCFKIYHKCDNACIESIRNGTYDHDVYRDEALNNRFQ Flu_HHH_b2_00151_0001_6__27__W
SLSERFLKGLAEQFFRAGTPTARKILEFLERRAKELGNEEVYRFVEELLRRL PGATLCLGHHAVPNGTLVKTITDDQIEVTAATELVQSIPNDKPFQNVNKITYGACPKYVKQNTLKLATGMRNVPEKGLFGAIAGFIENGWEGMIDGWYGFRHQNSEGTGQAADLKSTQAAIDQINGKLNRVIEKTLLVALENQHTIDLTDSEMNKLFEKTGRQLRENAEDMGNGCFKIYHKCDNACIESIRNGTYDHDVYRDEALNNRFQ Flu_HHH_b1_04759_0001_0002_3__30__E
TKERVEHLVKWLLERAKRMPSPISRKFLLGLAEQRARAGNDPELERLVEKVKREL PGATLCLGHHAVPNGTLVKTITDDQIEVTAATELVQSIPNDKPFQNVNKITYGACPKYVKQNTLKLATGMRNVPEKGLFGAIAGFIENGWEGMIDGWYGFRHQNSEGTGQAADLKSTQAAIDQINGKLNRVIEKTLLVALENQHTIDLTDSEMNKLFEKTGRQLRENAEDMGNGCFKIYHKCDNACIESIRNGTYDHDVYRDEALNNRFQ Flu_HHH_b2_08106_0001_7__35__R
SKVKLSVKFLLGLARQFYRAGNPEAAEYLIKRAKEIAEKNNNEELRKEIEEIEREIR PGATLCLGHHAVPNGTLVKTITDDQIEVTAATELVQSIPNDKPFQNVNKITYGACPKYVKQNTLKLATGMRNVPEKGLFGAIAGFIENGWEGMIDGWYGFRHQNSEGTGQAADLKSTQAAIDQINGKLNRVIEKTLLVALENQHTIDLTDSEMNKLFEKTGRQLRENAEDMGNGCFKIYHKCDNACIESIRNGTYDHDVYRDEALNNRFQ Flu_HHH_b2_01211_0001_7__52__I
SLSERFLKGLAEQFFRAGTPTARKILEFLLRRAKELVNEEVYRFVEELLRRL PGATLCLGHHAVPNGTLVKTITDDQIEVTAATELVQSIPNDKPFQNVNKITYGACPKYVKQNTLKLATGMRNVPEKGLFGAIAGFIENGWEGMIDGWYGFRHQNSEGTGQAADLKSTQAAIDQINGKLNRVIEKTLLVALENQHTIDLTDSEMNKLFEKTGRQLRENAEDMGNGCFKIYHKCDNACIESIRNGTYDHDVYRDEALNNRFQ Flu_HHH_b1_04759_0001_0002_3__37__V
SERNEELLRWLLELIRKSTNEISLRFLGGLLEQFARAAGTEEAREILREAEEIVK PGATLCLGHHAVPNGTLVKTITDDQIEVTAATELVQSIPNDKPFQNVNKITYGACPKYVKQNTLKLATGMRNVPEKGLFGAIAGFIENGWEGMIDGWYGFRHQNSEGTGQAADLKSTQAAIDQINGKLNRVIEKTLLVALENQHTIDLTDSEMNKLFEKTGRQLRENAEDMGNGCFKIYHKCDNACIESIRNGTYDHDVYRDEALNNRFQ Flu_HHH_b2_04485_0001_4__28__G
TEEEIEEVEELLKKATDPKLRHMLEFLLRRLREALERENLLSARFLLGLARQFYKSI PGATLCLGHHAVPNGTLVKTITDDQIEVTAATELVQSIPNDKPFQNVNKITYGACPKYVKQNTLKLATGMRNVPEKGLFGAIAGFIENGWEGMIDGWYGFRHQNSEGTGQAADLKSTQAAIDQINGKLNRVIEKTLLVALENQHTIDLTDSEMNKLFEKTGRQLRENAEDMGNGCFKIYHKCDNACIESIRNGTYDHDVYRDEALNNRFQ Flu_HHH_b1_06924_0001_8__38__E
SKVKLSVKFLLGLARQFYRAGNPEAAEYLIKRAKEIAEKNNNEELRKEIEELEQEIR PGATLCLGHHAVPNGTLVKTITDDQIEVTAATELVQSIPNDKPFQNVNKITYGACPKYVKQNTLKLATGMRNVPEKGLFGAIAGFIENGWEGMIDGWYGFRHQNSEGTGQAADLKSTQAAIDQINGKLNRVIEKTLLVALENQHTIDLTDSEMNKLFEKTGRQLRENAEDMGNGCFKIYHKCDNACIESIRNGTYDHDVYRDEALNNRFQ Flu_HHH_b2_01211_0001_7__54__Q
TKERVEALVKWLLERAKRMPSPISRKFLLGLAEQFARAGNDPELERLVEKVKREL PGATLCLGHHAVPNGTLVKTITDDQIEVTAATELVQSIPNDKPFQNVNKITYGACPKYVKQNTLKLATGMRNVPEKGLFGAIAGFIENGWEGMIDGWYGFRHQNSEGTGQAADLKSTQAAIDQINGKLNRVIEKTLLVALENQHTIDLTDSEMNKLFEKTGRQLRENAEDMGNGCFKIYHKCDNACIESIRNGTYDHDVYRDEALNNRFQ Flu_HHH_b2_08106_0001_7__7__A
DQAKRMVEWLLKKAREALKLGNEISVRFLLGLAKQFAHANNDEERERLVREFEKEL PGATLCLGHHAVPNGTLVKTITDDQIEVTAATELVQSIPNDKPFQNVNKITYGACPKYVKQNTLKLATGMRNVPEKGLFGAIAGFIENGWEGMIDGWYGFRHQNSEGTGQAADLKSTQAAIDQINGKLNRVIEKTLLVALENQHTIDLTDSEMNKLFEKTGRQLRENAEDMGNGCFKIYHKCDNACIESIRNGTYDHDVYRDEALNNRFQ Flu_HHH_b2_08313_0001_5__45__R
TKEGVEHLVKWLLERAKRMPSPISRKFLLGLAEQFARAGNDPELERLVEKVKREL PGATLCLGHHAVPNGTLVKTITDDQIEVTAATELVQSIPNDKPFQNVNKITYGACPKYVKQNTLKLATGMRNVPEKGLFGAIAGFIENGWEGMIDGWYGFRHQNSEGTGQAADLKSTQAAIDQINGKLNRVIEKTLLVALENQHTIDLTDSEMNKLFEKTGRQLRENAEDMGNGCFKIYHKCDNACIESIRNGTYDHDVYRDEALNNRFQ Flu_HHH_b2_08106_0001_7__4__G
SLSERFLKGLAEQFFRAGTPTARKIWEFLLRRAKELGNEEVYRFVEELLRRL PGATLCLGHHAVPNGTLVKTITDDQIEVTAATELVQSIPNDKPFQNVNKITYGACPKYVKQNTLKLATGMRNVPEKGLFGAIAGFIENGWEGMIDGWYGFRHQNSEGTGQAADLKSTQAAIDQINGKLNRVIEKTLLVALENQHTIDLTDSEMNKLFEKTGRQLRENAEDMGNGCFKIYHKCDNACIESIRNGTYDHDVYRDEALNNRFQ Flu_HHH_b1_04759_0001_0002_3__26__W
DVEEMAEFLVRRIEEALRRGNRISVEFLLGLLDQFARAWNNPEVERLLRELEELIRR PGATLCLGHHAVPNGTLVKTITDDQIEVTAATELVQSIPNDKPFQNVNKITYGACPKYVKQNTLKLATGMRNVPEKGLFGAIAGFIENGWEGMIDGWYGFRHQNSEGTGQAADLKSTQAAIDQINGKLNRVIEKTLLVALENQHTIDLTDSEMNKLFEKTGRQLRENAEDMGNGCFKIYHKCDNACIESIRNGTYDHDVYRDEALNNRFQ Flu_HHH_b1_04339_0001_2__33__D
SKVKLSVKFWLGLARQFYRAGNPEAAEYLIKRAKEIAEKNNNEELRKEIEELEREIR PGATLCLGHHAVPNGTLVKTITDDQIEVTAATELVQSIPNDKPFQNVNKITYGACPKYVKQNTLKLATGMRNVPEKGLFGAIAGFIENGWEGMIDGWYGFRHQNSEGTGQAADLKSTQAAIDQINGKLNRVIEKTLLVALENQHTIDLTDSEMNKLFEKTGRQLRENAEDMGNGCFKIYHKCDNACIESIRNGTYDHDVYRDEALNNRFQ Flu_HHH_b2_01211_0001_7__10__W
TRMRISVKFLLGLARQFTDPRIREWILRRAERLAREGNDPELEELVRRVEEELK PGATLCLGHHAVPNGTLVKTITDDQIEVTAATELVQSIPNDKPFQNVNKITYGACPKYVKQNTLKLATGMRNVPEKGLFGAIAGFIENGWEGMIDGWYGFRHQNSEGTGQAADLKSTQAAIDQINGKLNRVIEKTLLVALENQHTIDLTDSEMNKLFEKTGRQLRENAEDMGNGCFKIYHKCDNACIESIRNGTYDHDVYRDEALNNRFQ Flu_HHH_b2_00884_0001_1__26__I
TRMRISVKFLLGLARQFTDPRIREWLLRRAERLAREGRDPELEELVRRVEEELK PGATLCLGHHAVPNGTLVKTITDDQIEVTAATELVQSIPNDKPFQNVNKITYGACPKYVKQNTLKLATGMRNVPEKGLFGAIAGFIENGWEGMIDGWYGFRHQNSEGTGQAADLKSTQAAIDQINGKLNRVIEKTLLVALENQHTIDLTDSEMNKLFEKTGRQLRENAEDMGNGCFKIYHKCDNACIESIRNGTYDHDVYRDEALNNRFQ Flu_HHH_b2_00884_0001_1__38__R
SLSERFLKGLAEQFFRAGTPTVRKILEFLLRRAKELGNEEVYRFVEELLRRL PGATLCLGHHAVPNGTLVKTITDDQIEVTAATELVQSIPNDKPFQNVNKITYGACPKYVKQNTLKLATGMRNVPEKGLFGAIAGFIENGWEGMIDGWYGFRHQNSEGTGQAADLKSTQAAIDQINGKLNRVIEKTLLVALENQHTIDLTDSEMNKLFEKTGRQLRENAEDMGNGCFKIYHKCDNACIESIRNGTYDHDVYRDEALNNRFQ Flu_HHH_b1_04759_0001_0002_3__22__V
SERNEHLLRWLLEKIRKSTNEISLRFLLGLLEQFARAAGVEEAREILREAEEIVK PGATLCLGHHAVPNGTLVKTITDDQIEVTAATELVQSIPNDKPFQNVNKITYGACPKYVKQNTLKLATGMRNVPEKGLFGAIAGFIENGWEGMIDGWYGFRHQNSEGTGQAADLKSTQAAIDQINGKLNRVIEKTLLVALENQHTIDLTDSEMNKLFEKTGRQLRENAEDMGNGCFKIYHKCDNACIESIRNGTYDHDVYRDEALNNRFQ Flu_HHH_b2_04485_0001_2__40__V
DVEEMAEFLVRRIEEALRRGNRISVEFLLGLLRQFARHWNNPEVERLLRELEELIRR PGATLCLGHHAVPNGTLVKTITDDQIEVTAATELVQSIPNDKPFQNVNKITYGACPKYVKQNTLKLATGMRNVPEKGLFGAIAGFIENGWEGMIDGWYGFRHQNSEGTGQAADLKSTQAAIDQINGKLNRVIEKTLLVALENQHTIDLTDSEMNKLFEKTGRQLRENAEDMGNGCFKIYHKCDNACIESIRNGTYDHDVYRDEALNNRFQ Flu_HHH_b1_04339_0001_2__38__H
TEEEIEEVEELLKKATDPKLRHMLEFLLRRLREALERNNLLSARFLLGLAQQFYKSI PGATLCLGHHAVPNGTLVKTITDDQIEVTAATELVQSIPNDKPFQNVNKITYGACPKYVKQNTLKLATGMRNVPEKGLFGAIAGFIENGWEGMIDGWYGFRHQNSEGTGQAADLKSTQAAIDQINGKLNRVIEKTLLVALENQHTIDLTDSEMNKLFEKTGRQLRENAEDMGNGCFKIYHKCDNACIESIRNGTYDHDVYRDEALNNRFQ Flu_HHH_b1_06924_0001_8__51__Q
SEHEEFLEWLLRKIEEAIKRGNKISAEFLIGLAKQFLHVLNDDEIRRRLQRLERLLH PGATLCLGHHAVPNGTLVKTITDDQIEVTAATELVQSIPNDKPFQNVNKITYGACPKYVKQNTLKLATGMRNVPEKGLFGAIAGFIENGWEGMIDGWYGFRHQNSEGTGQAADLKSTQAAIDQINGKLNRVIEKTLLVALENQHTIDLTDSEMNKLFEKTGRQLRENAEDMGNGCFKIYHKCDNACIESIRNGTYDHDVYRDEALNNRFQ Flu_HHH_b1_01357_0001_2__50__Q
DVEEMAEFLVRRIEEALRRGNRISVEFLLGLLRQFARAWNNPEVERLLCELEELIRR PGATLCLGHHAVPNGTLVKTITDDQIEVTAATELVQSIPNDKPFQNVNKITYGACPKYVKQNTLKLATGMRNVPEKGLFGAIAGFIENGWEGMIDGWYGFRHQNSEGTGQAADLKSTQAAIDQINGKLNRVIEKTLLVALENQHTIDLTDSEMNKLFEKTGRQLRENAEDMGNGCFKIYHKCDNACIESIRNGTYDHDVYRDEALNNRFQ Flu_HHH_b1_04339_0001_2__49__C
SKVKLSVKFLLGLARQFYRAGNPEAAEYLIKRAKEIAEKNNNEELRKEIEELERNIR PGATLCLGHHAVPNGTLVKTITDDQIEVTAATELVQSIPNDKPFQNVNKITYGACPKYVKQNTLKLATGMRNVPEKGLFGAIAGFIENGWEGMIDGWYGFRHQNSEGTGQAADLKSTQAAIDQINGKLNRVIEKTLLVALENQHTIDLTDSEMNKLFEKTGRQLRENAEDMGNGCFKIYHKCDNACIESIRNGTYDHDVYRDEALNNRFQ Flu_HHH_b2_01211_0001_7__55__N
TEEEIEEVEELLKKATDPKLRHMLEFLLRRLREALERNNLLSARFLLKLARQFYKSI PGATLCLGHHAVPNGTLVKTITDDQIEVTAATELVQSIPNDKPFQNVNKITYGACPKYVKQNTLKLATGMRNVPEKGLFGAIAGFIENGWEGMIDGWYGFRHQNSEGTGQAADLKSTQAAIDQINGKLNRVIEKTLLVALENQHTIDLTDSEMNKLFEKTGRQLRENAEDMGNGCFKIYHKCDNACIESIRNGTYDHDVYRDEALNNRFQ Flu_HHH_b1_06924_0001_8__48__K
NKVKLSVKFLLGLARQFYRAGNPEAAEYLIKRAKEIAEKNNNEELRKEIEELEREIR PGATLCLGHHAVPNGTLVKTITDDQIEVTAATELVQSIPNDKPFQNVNKITYGACPKYVKQNTLKLATGMRNVPEKGLFGAIAGFIENGWEGMIDGWYGFRHQNSEGTGQAADLKSTQAAIDQINGKLNRVIEKTLLVALENQHTIDLTDSEMNKLFEKTGRQLRENAEDMGNGCFKIYHKCDNACIESIRNGTYDHDVYRDEALNNRFQ Flu_HHH_b2_01211_0001_7__1__N
TEEEIEEVEELLKKATDPKLRHMLEFLLRRLREALERNNLLSARFLLGLARQFYKSS PGATLCLGHHAVPNGTLVKTITDDQIEVTAATELVQSIPNDKPFQNVNKITYGACPKYVKQNTLKLATGMRNVPEKGLFGAIAGFIENGWEGMIDGWYGFRHQNSEGTGQAADLKSTQAAIDQINGKLNRVIEKTLLVALENQHTIDLTDSEMNKLFEKTGRQLRENAEDMGNGCFKIYHKCDNACIESIRNGTYDHDVYRDEALNNRFQ Flu_HHH_b1_06924_0001_8__57__S
DQADRMVEWLLKKAREALKLGNEISVRFLLGLAKQFAHANNDEEAERLVREFEKEL PGATLCLGHHAVPNGTLVKTITDDQIEVTAATELVQSIPNDKPFQNVNKITYGACPKYVKQNTLKLATGMRNVPEKGLFGAIAGFIENGWEGMIDGWYGFRHQNSEGTGQAADLKSTQAAIDQINGKLNRVIEKTLLVALENQHTIDLTDSEMNKLFEKTGRQLRENAEDMGNGCFKIYHKCDNACIESIRNGTYDHDVYRDEALNNRFQ Flu_HHH_b2_08313_0001_5__4__D
DVEEMAEFLVRRIEEALRRGNRISVEFLLGLLRQFARAWNNPEVYRLLRELEELIRR PGATLCLGHHAVPNGTLVKTITDDQIEVTAATELVQSIPNDKPFQNVNKITYGACPKYVKQNTLKLATGMRNVPEKGLFGAIAGFIENGWEGMIDGWYGFRHQNSEGTGQAADLKSTQAAIDQINGKLNRVIEKTLLVALENQHTIDLTDSEMNKLFEKTGRQLRENAEDMGNGCFKIYHKCDNACIESIRNGTYDHDVYRDEALNNRFQ Flu_HHH_b1_04339_0001_2__45__Y
SLSERFLKGLAEQFFRAGTPTARKILEFLLRRAYELGNEEVYRFVEELLRRL PGATLCLGHHAVPNGTLVKTITDDQIEVTAATELVQSIPNDKPFQNVNKITYGACPKYVKQNTLKLATGMRNVPEKGLFGAIAGFIENGWEGMIDGWYGFRHQNSEGTGQAADLKSTQAAIDQINGKLNRVIEKTLLVALENQHTIDLTDSEMNKLFEKTGRQLRENAEDMGNGCFKIYHKCDNACIESIRNGTYDHDVYRDEALNNRFQ Flu_HHH_b1_04759_0001_0002_3__34__Y
SERNEHLLRWLLEKIRKSTNEISLRFLLGLLEQFARAAGTEEAREILREADEIVK PGATLCLGHHAVPNGTLVKTITDDQIEVTAATELVQSIPNDKPFQNVNKITYGACPKYVKQNTLKLATGMRNVPEKGLFGAIAGFIENGWEGMIDGWYGFRHQNSEGTGQAADLKSTQAAIDQINGKLNRVIEKTLLVALENQHTIDLTDSEMNKLFEKTGRQLRENAEDMGNGCFKIYHKCDNACIESIRNGTYDHDVYRDEALNNRFQ Flu_HHH_b2_04485_0001_2__51__D
SLSERFLKGLAEQFFRAKTPTARKILEFLLRRAKELGNEEVYRFVEELLRRL PGATLCLGHHAVPNGTLVKTITDDQIEVTAATELVQSIPNDKPFQNVNKITYGACPKYVKQNTLKLATGMRNVPEKGLFGAIAGFIENGWEGMIDGWYGFRHQNSEGTGQAADLKSTQAAIDQINGKLNRVIEKTLLVALENQHTIDLTDSEMNKLFEKTGRQLRENAEDMGNGCFKIYHKCDNACIESIRNGTYDHDVYRDEALNNRFQ Flu_HHH_b1_04759_0001_0002_3__18__K
DQAKRMVEWLLKKARECLKLGNEISVRFLLGLAKQFAHANNDEEAERLVREFEKEL PGATLCLGHHAVPNGTLVKTITDDQIEVTAATELVQSIPNDKPFQNVNKITYGACPKYVKQNTLKLATGMRNVPEKGLFGAIAGFIENGWEGMIDGWYGFRHQNSEGTGQAADLKSTQAAIDQINGKLNRVIEKTLLVALENQHTIDLTDSEMNKLFEKTGRQLRENAEDMGNGCFKIYHKCDNACIESIRNGTYDHDVYRDEALNNRFQ Flu_HHH_b2_08313_0001_5__17__C
SKVKLSVKFLLGLARQAYRAGNPEAAEYLIKRAKEIAEKNNNEELRKEIEELEREIR PGATLCLGHHAVPNGTLVKTITDDQIEVTAATELVQSIPNDKPFQNVNKITYGACPKYVKQNTLKLATGMRNVPEKGLFGAIAGFIENGWEGMIDGWYGFRHQNSEGTGQAADLKSTQAAIDQINGKLNRVIEKTLLVALENQHTIDLTDSEMNKLFEKTGRQLRENAEDMGNGCFKIYHKCDNACIESIRNGTYDHDVYRDEALNNRFQ Flu_HHH_b2_01211_0001_7__17__A
TRMRISVKFLLGLARQFTDPRIREWLLRRAERLAREGNDRELEELVRRVEEELK PGATLCLGHHAVPNGTLVKTITDDQIEVTAATELVQSIPNDKPFQNVNKITYGACPKYVKQNTLKLATGMRNVPEKGLFGAIAGFIENGWEGMIDGWYGFRHQNSEGTGQAADLKSTQAAIDQINGKLNRVIEKTLLVALENQHTIDLTDSEMNKLFEKTGRQLRENAEDMGNGCFKIYHKCDNACIESIRNGTYDHDVYRDEALNNRFQ Flu_HHH_b2_00884_0001_1__40__R
NSEEMVKFVRRLLKEALERWNILSARFLTGLLEQFAKVTNDEEAKELVERAKKRL PGATLCLGHHAVPNGTLVKTITDDQIEVTAATELVQSIPNDKPFQNVNKITYGACPKYVKQNTLKLATGMRNVPEKGLFGAIAGFIENGWEGMIDGWYGFRHQNSEGTGQAADLKSTQAAIDQINGKLNRVIEKTLLVALENQHTIDLTDSEMNKLFEKTGRQLRENAEDMGNGCFKIYHKCDNACIESIRNGTYDHDVYRDEALNNRFQ Flu_HHH_b2_00151_0001_6__20__W
TEEEIEEVEELLKKATDPKLRHMLEFLLRRLREALERNNLLSARFLLGLARVFYKSI PGATLCLGHHAVPNGTLVKTITDDQIEVTAATELVQSIPNDKPFQNVNKITYGACPKYVKQNTLKLATGMRNVPEKGLFGAIAGFIENGWEGMIDGWYGFRHQNSEGTGQAADLKSTQAAIDQINGKLNRVIEKTLLVALENQHTIDLTDSEMNKLFEKTGRQLRENAEDMGNGCFKIYHKCDNACIESIRNGTYDHDVYRDEALNNRFQ Flu_HHH_b1_06924_0001_8__52__V
SKVKLWVKFLLGLARQFYRAGNPEAAEYLIKRAKEIAEKNNNEELRKEIEELEREIR PGATLCLGHHAVPNGTLVKTITDDQIEVTAATELVQSIPNDKPFQNVNKITYGACPKYVKQNTLKLATGMRNVPEKGLFGAIAGFIENGWEGMIDGWYGFRHQNSEGTGQAADLKSTQAAIDQINGKLNRVIEKTLLVALENQHTIDLTDSEMNKLFEKTGRQLRENAEDMGNGCFKIYHKCDNACIESIRNGTYDHDVYRDEALNNRFQ Flu_HHH_b2_01211_0001_7__6__W
TRMRISVKFLLGLARQFTDPRIREWLLRRAERLAREGNDPELEELVRRVEEVLK PGATLCLGHHAVPNGTLVKTITDDQIEVTAATELVQSIPNDKPFQNVNKITYGACPKYVKQNTLKLATGMRNVPEKGLFGAIAGFIENGWEGMIDGWYGFRHQNSEGTGQAADLKSTQAAIDQINGKLNRVIEKTLLVALENQHTIDLTDSEMNKLFEKTGRQLRENAEDMGNGCFKIYHKCDNACIESIRNGTYDHDVYRDEALNNRFQ Flu_HHH_b2_00884_0001_1__52__V
SERNEHLLRWLLEKIRKDTNEISLRFLLGLLEQFARAAGTEEAREILREAEEIVK PGATLCLGHHAVPNGTLVKTITDDQIEVTAATELVQSIPNDKPFQNVNKITYGACPKYVKQNTLKLATGMRNVPEKGLFGAIAGFIENGWEGMIDGWYGFRHQNSEGTGQAADLKSTQAAIDQINGKLNRVIEKTLLVALENQHTIDLTDSEMNKLFEKTGRQLRENAEDMGNGCFKIYHKCDNACIESIRNGTYDHDVYRDEALNNRFQ Flu_HHH_b2_04485_0001_2__18__D
DQAKRMVEWLLKKAREALKLGNEISVCFLLGLAKQFAHANNDEEAERLVREFEKEL PGATLCLGHHAVPNGTLVKTITDDQIEVTAATELVQSIPNDKPFQNVNKITYGACPKYVKQNTLKLATGMRNVPEKGLFGAIAGFIENGWEGMIDGWYGFRHQNSEGTGQAADLKSTQAAIDQINGKLNRVIEKTLLVALENQHTIDLTDSEMNKLFEKTGRQLRENAEDMGNGCFKIYHKCDNACIESIRNGTYDHDVYRDEALNNRFQ Flu_HHH_b2_08313_0001_5__27__C
DQAKRMVEWLLKKARYALKLGNEISVRFLLGLAKQFAHANNDEEAERLVREFEKEL PGATLCLGHHAVPNGTLVKTITDDQIEVTAATELVQSIPNDKPFQNVNKITYGACPKYVKQNTLKLATGMRNVPEKGLFGAIAGFIENGWEGMIDGWYGFRHQNSEGTGQAADLKSTQAAIDQINGKLNRVIEKTLLVALENQHTIDLTDSEMNKLFEKTGRQLRENAEDMGNGCFKIYHKCDNACIESIRNGTYDHDVYRDEALNNRFQ Flu_HHH_b2_08313_0001_5__16__Y
DERSSAKISVEFLLGLAKQFTDPRIREWLLTRAKRLAEEVGDDELKRLIEKVEEEL PGATLCLGHHAVPNGTLVKTITDDQIEVTAATELVQSIPNDKPFQNVNKITYGACPKYVKQNTLKLATGMRNVPEKGLFGAIAGFIENGWEGMIDGWYGFRHQNSEGTGQAADLKSTQAAIDQINGKLNRVIEKTLLVALENQHTIDLTDSEMNKLFEKTGRQLRENAEDMGNGCFKIYHKCDNACIESIRNGTYDHDVYRDEALNNRFQ Flu_HHH_b2_06971_0001_7__31__T
SEHEEFLEWLLRKIEEAIKRGNKIVAEFLIGLAKQFLHVLNDDEIRRRLERLERLLH PGATLCLGHHAVPNGTLVKTITDDQIEVTAATELVQSIPNDKPFQNVNKITYGACPKYVKQNTLKLATGMRNVPEKGLFGAIAGFIENGWEGMIDGWYGFRHQNSEGTGQAADLKSTQAAIDQINGKLNRVIEKTLLVALENQHTIDLTDSEMNKLFEKTGRQLRENAEDMGNGCFKIYHKCDNACIESIRNGTYDHDVYRDEALNNRFQ Flu_HHH_b1_01357_0001_2__25__V
TKERVEHLVKWLLERAKRMPSPISRKFLLGTAEQFARAGNDPELERLVEKVKREL PGATLCLGHHAVPNGTLVKTITDDQIEVTAATELVQSIPNDKPFQNVNKITYGACPKYVKQNTLKLATGMRNVPEKGLFGAIAGFIENGWEGMIDGWYGFRHQNSEGTGQAADLKSTQAAIDQINGKLNRVIEKTLLVALENQHTIDLTDSEMNKLFEKTGRQLRENAEDMGNGCFKIYHKCDNACIESIRNGTYDHDVYRDEALNNRFQ Flu_HHH_b2_08106_0001_7__31__T
SEHEEFLEWLLRKIEEAIKRGNKISAEFLIGLAIQFLHVLNDDEIRRRLERLERLLH PGATLCLGHHAVPNGTLVKTITDDQIEVTAATELVQSIPNDKPFQNVNKITYGACPKYVKQNTLKLATGMRNVPEKGLFGAIAGFIENGWEGMIDGWYGFRHQNSEGTGQAADLKSTQAAIDQINGKLNRVIEKTLLVALENQHTIDLTDSEMNKLFEKTGRQLRENAEDMGNGCFKIYHKCDNACIESIRNGTYDHDVYRDEALNNRFQ Flu_HHH_b1_01357_0001_2__34__I
DERSSAKISVEFLLGLAKQFTDPRIREWLLMRAKRLAEEVGDDELKRLIEKVEEEL PGATLCLGHHAVPNGTLVKTITDDQIEVTAATELVQSIPNDKPFQNVNKITYGACPKYVKQNTLKLATGMRNVPEKGLFGAIAGFIENGWEGMIDGWYGFRHQNSEGTGQAADLKSTQAAIDQINGKLNRVIEKTLLVALENQHTIDLTDSEMNKLFEKTGRQLRENAEDMGNGCFKIYHKCDNACIESIRNGTYDHDVYRDEALNNRFQ Flu_HHH_b2_06971_0001_7__31__M
SEHEEFNEWLLRKIEEAIKRGNKISAEFLIGLAKQFLHVLNDDEIRRRLERLERLLH PGATLCLGHHAVPNGTLVKTITDDQIEVTAATELVQSIPNDKPFQNVNKITYGACPKYVKQNTLKLATGMRNVPEKGLFGAIAGFIENGWEGMIDGWYGFRHQNSEGTGQAADLKSTQAAIDQINGKLNRVIEKTLLVALENQHTIDLTDSEMNKLFEKTGRQLRENAEDMGNGCFKIYHKCDNACIESIRNGTYDHDVYRDEALNNRFQ Flu_HHH_b1_01357_0001_2__7__N
SEHEEFLEWLLRKIEEAIKRGNKISAEFLIGLAKQFLHVLNDREIRRRLERLERLLH PGATLCLGHHAVPNGTLVKTITDDQIEVTAATELVQSIPNDKPFQNVNKITYGACPKYVKQNTLKLATGMRNVPEKGLFGAIAGFIENGWEGMIDGWYGFRHQNSEGTGQAADLKSTQAAIDQINGKLNRVIEKTLLVALENQHTIDLTDSEMNKLFEKTGRQLRENAEDMGNGCFKIYHKCDNACIESIRNGTYDHDVYRDEALNNRFQ Flu_HHH_b1_01357_0001_2__43__R
VERSSAKISVEFLLGLAKQFTDPRIREWLLKRAKRLAEEVGDDELKRLIEKVEEEL PGATLCLGHHAVPNGTLVKTITDDQIEVTAATELVQSIPNDKPFQNVNKITYGACPKYVKQNTLKLATGMRNVPEKGLFGAIAGFIENGWEGMIDGWYGFRHQNSEGTGQAADLKSTQAAIDQINGKLNRVIEKTLLVALENQHTIDLTDSEMNKLFEKTGRQLRENAEDMGNGCFKIYHKCDNACIESIRNGTYDHDVYRDEALNNRFQ Flu_HHH_b2_06971_0001_7__1__V
TEEEIEEVEELLKKATDPKLRHMLEFLLRRLREALERNNLVSARFLLGLARQFYKSI PGATLCLGHHAVPNGTLVKTITDDQIEVTAATELVQSIPNDKPFQNVNKITYGACPKYVKQNTLKLATGMRNVPEKGLFGAIAGFIENGWEGMIDGWYGFRHQNSEGTGQAADLKSTQAAIDQINGKLNRVIEKTLLVALENQHTIDLTDSEMNKLFEKTGRQLRENAEDMGNGCFKIYHKCDNACIESIRNGTYDHDVYRDEALNNRFQ Flu_HHH_b1_06924_0001_8__41__V
DERSSAKISVEFLLGLAKQFTDPRIREWLLKRAKRLAESVGDDELKRLIEKVEEEL PGATLCLGHHAVPNGTLVKTITDDQIEVTAATELVQSIPNDKPFQNVNKITYGACPKYVKQNTLKLATGMRNVPEKGLFGAIAGFIENGWEGMIDGWYGFRHQNSEGTGQAADLKSTQAAIDQINGKLNRVIEKTLLVALENQHTIDLTDSEMNKLFEKTGRQLRENAEDMGNGCFKIYHKCDNACIESIRNGTYDHDVYRDEALNNRFQ Flu_HHH_b2_06971_0001_7__39__S
DERSSAKISVEFLLGLAKQFTDPRIREWLLKRAKRLAFEVGDDELKRLIEKVEEEL PGATLCLGHHAVPNGTLVKTITDDQIEVTAATELVQSIPNDKPFQNVNKITYGACPKYVKQNTLKLATGMRNVPEKGLFGAIAGFIENGWEGMIDGWYGFRHQNSEGTGQAADLKSTQAAIDQINGKLNRVIEKTLLVALENQHTIDLTDSEMNKLFEKTGRQLRENAEDMGNGCFKIYHKCDNACIESIRNGTYDHDVYRDEALNNRFQ Flu_HHH_b2_06971_0001_7__38__F
TKERVEHLVKWLLERAKRMPSSISRKFLLGLAEQFARAGNDPELERLVEKVKREL PGATLCLGHHAVPNGTLVKTITDDQIEVTAATELVQSIPNDKPFQNVNKITYGACPKYVKQNTLKLATGMRNVPEKGLFGAIAGFIENGWEGMIDGWYGFRHQNSEGTGQAADLKSTQAAIDQINGKLNRVIEKTLLVALENQHTIDLTDSEMNKLFEKTGRQLRENAEDMGNGCFKIYHKCDNACIESIRNGTYDHDVYRDEALNNRFQ Flu_HHH_b2_08106_0001_7__22__S
SKVKLSVKFLLGLARQFYRAGNPEAAEYLIKRAKEIAEKNNNEELRKEIEELEREIY PGATLCLGHHAVPNGTLVKTITDDQIEVTAATELVQSIPNDKPFQNVNKITYGACPKYVKQNTLKLATGMRNVPEKGLFGAIAGFIENGWEGMIDGWYGFRHQNSEGTGQAADLKSTQAAIDQINGKLNRVIEKTLLVALENQHTIDLTDSEMNKLFEKTGRQLRENAEDMGNGCFKIYHKCDNACIESIRNGTYDHDVYRDEALNNRFQ Flu_HHH_b2_01211_0001_7__57__Y
TRMRISVKFLLGLARQFTDPRIREWLLRRAERLAREGNDPELEELVRRDEEELK PGATLCLGHHAVPNGTLVKTITDDQIEVTAATELVQSIPNDKPFQNVNKITYGACPKYVKQNTLKLATGMRNVPEKGLFGAIAGFIENGWEGMIDGWYGFRHQNSEGTGQAADLKSTQAAIDQINGKLNRVIEKTLLVALENQHTIDLTDSEMNKLFEKTGRQLRENAEDMGNGCFKIYHKCDNACIESIRNGTYDHDVYRDEALNNRFQ Flu_HHH_b2_00884_0001_1__49__D
SEHEEFLEWLLRKIEEAIKRGNKISAEFLIGLAKQFLHVLNDDEIRRRLMRLERLLH PGATLCLGHHAVPNGTLVKTITDDQIEVTAATELVQSIPNDKPFQNVNKITYGACPKYVKQNTLKLATGMRNVPEKGLFGAIAGFIENGWEGMIDGWYGFRHQNSEGTGQAADLKSTQAAIDQINGKLNRVIEKTLLVALENQHTIDLTDSEMNKLFEKTGRQLRENAEDMGNGCFKIYHKCDNACIESIRNGTYDHDVYRDEALNNRFQ Flu_HHH_b1_01357_0001_2__50__M
DQAKRMVEWLLKKAREALKLGNEISVRFLLGLAKQFAHANNDEEAERLVREFRKEL PGATLCLGHHAVPNGTLVKTITDDQIEVTAATELVQSIPNDKPFQNVNKITYGACPKYVKQNTLKLATGMRNVPEKGLFGAIAGFIENGWEGMIDGWYGFRHQNSEGTGQAADLKSTQAAIDQINGKLNRVIEKTLLVALENQHTIDLTDSEMNKLFEKTGRQLRENAEDMGNGCFKIYHKCDNACIESIRNGTYDHDVYRDEALNNRFQ Flu_HHH_b2_08313_0001_5__53__R
SKVKLSVKFLLGLARQFYRAGNPEAPEYLIKRAKEIAEKNNNEELRKEIEELEREIR PGATLCLGHHAVPNGTLVKTITDDQIEVTAATELVQSIPNDKPFQNVNKITYGACPKYVKQNTLKLATGMRNVPEKGLFGAIAGFIENGWEGMIDGWYGFRHQNSEGTGQAADLKSTQAAIDQINGKLNRVIEKTLLVALENQHTIDLTDSEMNKLFEKTGRQLRENAEDMGNGCFKIYHKCDNACIESIRNGTYDHDVYRDEALNNRFQ Flu_HHH_b2_01211_0001_7__26__P
TRMRISVKFLLGMARQFTDPRIREWLLRRAERLAREGNDPELEELVRRVEEELK PGATLCLGHHAVPNGTLVKTITDDQIEVTAATELVQSIPNDKPFQNVNKITYGACPKYVKQNTLKLATGMRNVPEKGLFGAIAGFIENGWEGMIDGWYGFRHQNSEGTGQAADLKSTQAAIDQINGKLNRVIEKTLLVALENQHTIDLTDSEMNKLFEKTGRQLRENAEDMGNGCFKIYHKCDNACIESIRNGTYDHDVYRDEALNNRFQ Flu_HHH_b2_00884_0001_1__13__M
TRMRISVKFLLGLARQFTDPRSREWLLRRAERLAREGNDPELEELVRRVEEELK PGATLCLGHHAVPNGTLVKTITDDQIEVTAATELVQSIPNDKPFQNVNKITYGACPKYVKQNTLKLATGMRNVPEKGLFGAIAGFIENGWEGMIDGWYGFRHQNSEGTGQAADLKSTQAAIDQINGKLNRVIEKTLLVALENQHTIDLTDSEMNKLFEKTGRQLRENAEDMGNGCFKIYHKCDNACIESIRNGTYDHDVYRDEALNNRFQ Flu_HHH_b2_00884_0001_1__22__S
TRMRISVKFLLGLARQFTDPRAREWLLRRAERLAREGNDPELEELVRRVEEELK PGATLCLGHHAVPNGTLVKTITDDQIEVTAATELVQSIPNDKPFQNVNKITYGACPKYVKQNTLKLATGMRNVPEKGLFGAIAGFIENGWEGMIDGWYGFRHQNSEGTGQAADLKSTQAAIDQINGKLNRVIEKTLLVALENQHTIDLTDSEMNKLFEKTGRQLRENAEDMGNGCFKIYHKCDNACIESIRNGTYDHDVYRDEALNNRFQ Flu_HHH_b2_00884_0001_1__22__A
NSEEMVKFVRRLLKEAWERNNILSARFLTGLLEQFAKVTNDEEAKELVERAKKRL PGATLCLGHHAVPNGTLVKTITDDQIEVTAATELVQSIPNDKPFQNVNKITYGACPKYVKQNTLKLATGMRNVPEKGLFGAIAGFIENGWEGMIDGWYGFRHQNSEGTGQAADLKSTQAAIDQINGKLNRVIEKTLLVALENQHTIDLTDSEMNKLFEKTGRQLRENAEDMGNGCFKIYHKCDNACIESIRNGTYDHDVYRDEALNNRFQ Flu_HHH_b2_00151_0001_6__17__W
TKERVEHLVKWLWERAKRMPSPISRKFLLGLAEQFARAGNDPELERLVEKVKREL PGATLCLGHHAVPNGTLVKTITDDQIEVTAATELVQSIPNDKPFQNVNKITYGACPKYVKQNTLKLATGMRNVPEKGLFGAIAGFIENGWEGMIDGWYGFRHQNSEGTGQAADLKSTQAAIDQINGKLNRVIEKTLLVALENQHTIDLTDSEMNKLFEKTGRQLRENAEDMGNGCFKIYHKCDNACIESIRNGTYDHDVYRDEALNNRFQ Flu_HHH_b2_08106_0001_7__13__W
SERNEELLRWLLELMRKSTNEISLRFLLGLLEQFARAAGTEEAREILREAEEIVK PGATLCLGHHAVPNGTLVKTITDDQIEVTAATELVQSIPNDKPFQNVNKITYGACPKYVKQNTLKLATGMRNVPEKGLFGAIAGFIENGWEGMIDGWYGFRHQNSEGTGQAADLKSTQAAIDQINGKLNRVIEKTLLVALENQHTIDLTDSEMNKLFEKTGRQLRENAEDMGNGCFKIYHKCDNACIESIRNGTYDHDVYRDEALNNRFQ Flu_HHH_b2_04485_0001_4__15__M
QKERVEHLVKWLLERAKRMPSPISRKFLLGLAEQFARAGNDPELERLVEKVKREL PGATLCLGHHAVPNGTLVKTITDDQIEVTAATELVQSIPNDKPFQNVNKITYGACPKYVKQNTLKLATGMRNVPEKGLFGAIAGFIENGWEGMIDGWYGFRHQNSEGTGQAADLKSTQAAIDQINGKLNRVIEKTLLVALENQHTIDLTDSEMNKLFEKTGRQLRENAEDMGNGCFKIYHKCDNACIESIRNGTYDHDVYRDEALNNRFQ Flu_HHH_b2_08106_0001_7__1__Q
SEHEEFLEWLLRKIEEAIKRGNKISAEFLIGLAKQFLHVLNDDEIRLRLERLERLLH PGATLCLGHHAVPNGTLVKTITDDQIEVTAATELVQSIPNDKPFQNVNKITYGACPKYVKQNTLKLATGMRNVPEKGLFGAIAGFIENGWEGMIDGWYGFRHQNSEGTGQAADLKSTQAAIDQINGKLNRVIEKTLLVALENQHTIDLTDSEMNKLFEKTGRQLRENAEDMGNGCFKIYHKCDNACIESIRNGTYDHDVYRDEALNNRFQ Flu_HHH_b1_01357_0001_2__47__L
SERNEHLLRWLLEKIRKSTNEIDLRFLLGLLEQFARAAGTEEAREILREAEEIVK PGATLCLGHHAVPNGTLVKTITDDQIEVTAATELVQSIPNDKPFQNVNKITYGACPKYVKQNTLKLATGMRNVPEKGLFGAIAGFIENGWEGMIDGWYGFRHQNSEGTGQAADLKSTQAAIDQINGKLNRVIEKTLLVALENQHTIDLTDSEMNKLFEKTGRQLRENAEDMGNGCFKIYHKCDNACIESIRNGTYDHDVYRDEALNNRFQ Flu_HHH_b2_04485_0001_2__23__D
SERNEELLRWLLELIRKSTNEISLRFLLGLLEQSARAAGTEEAREILREAEEIVK PGATLCLGHHAVPNGTLVKTITDDQIEVTAATELVQSIPNDKPFQNVNKITYGACPKYVKQNTLKLATGMRNVPEKGLFGAIAGFIENGWEGMIDGWYGFRHQNSEGTGQAADLKSTQAAIDQINGKLNRVIEKTLLVALENQHTIDLTDSEMNKLFEKTGRQLRENAEDMGNGCFKIYHKCDNACIESIRNGTYDHDVYRDEALNNRFQ Flu_HHH_b2_04485_0001_4__34__S
DVEEMAEFLVRRIEEALRRGNRISVEFLLGLLRQFARAWNPPEVERLLRELEELIRR PGATLCLGHHAVPNGTLVKTITDDQIEVTAATELVQSIPNDKPFQNVNKITYGACPKYVKQNTLKLATGMRNVPEKGLFGAIAGFIENGWEGMIDGWYGFRHQNSEGTGQAADLKSTQAAIDQINGKLNRVIEKTLLVALENQHTIDLTDSEMNKLFEKTGRQLRENAEDMGNGCFKIYHKCDNACIESIRNGTYDHDVYRDEALNNRFQ Flu_HHH_b1_04339_0001_2__41__P
DVEEMAEFLVRRIEEALRRGNRISVEFLLGLLRQFARAWSNPEVERLLRELEELIRR PGATLCLGHHAVPNGTLVKTITDDQIEVTAATELVQSIPNDKPFQNVNKITYGACPKYVKQNTLKLATGMRNVPEKGLFGAIAGFIENGWEGMIDGWYGFRHQNSEGTGQAADLKSTQAAIDQINGKLNRVIEKTLLVALENQHTIDLTDSEMNKLFEKTGRQLRENAEDMGNGCFKIYHKCDNACIESIRNGTYDHDVYRDEALNNRFQ Flu_HHH_b1_04339_0001_2__40__S
SERNEELLRWLLELIRKSTNEESLRFLLGLLEQFARAAGTEEAREILREAEEIVK PGATLCLGHHAVPNGTLVKTITDDQIEVTAATELVQSIPNDKPFQNVNKITYGACPKYVKQNTLKLATGMRNVPEKGLFGAIAGFIENGWEGMIDGWYGFRHQNSEGTGQAADLKSTQAAIDQINGKLNRVIEKTLLVALENQHTIDLTDSEMNKLFEKTGRQLRENAEDMGNGCFKIYHKCDNACIESIRNGTYDHDVYRDEALNNRFQ Flu_HHH_b2_04485_0001_4__22__E
TKERVEHLVKWLLERAKRMPSPISRKFLLGLAEQFARAGNDPELERLVEKVKFEL PGATLCLGHHAVPNGTLVKTITDDQIEVTAATELVQSIPNDKPFQNVNKITYGACPKYVKQNTLKLATGMRNVPEKGLFGAIAGFIENGWEGMIDGWYGFRHQNSEGTGQAADLKSTQAAIDQINGKLNRVIEKTLLVALENQHTIDLTDSEMNKLFEKTGRQLRENAEDMGNGCFKIYHKCDNACIESIRNGTYDHDVYRDEALNNRFQ Flu_HHH_b2_08106_0001_7__53__F
SKVKLSVKFLLGLARQFYRAGNPEAAEYLIKRAKEIAEKNNNEELRKEISELEREIR PGATLCLGHHAVPNGTLVKTITDDQIEVTAATELVQSIPNDKPFQNVNKITYGACPKYVKQNTLKLATGMRNVPEKGLFGAIAGFIENGWEGMIDGWYGFRHQNSEGTGQAADLKSTQAAIDQINGKLNRVIEKTLLVALENQHTIDLTDSEMNKLFEKTGRQLRENAEDMGNGCFKIYHKCDNACIESIRNGTYDHDVYRDEALNNRFQ Flu_HHH_b2_01211_0001_7__50__S
TRMRISVKFLLGLARQFTDPRIREQLLRRAERLAREGNDPELEELVRRVEEELK PGATLCLGHHAVPNGTLVKTITDDQIEVTAATELVQSIPNDKPFQNVNKITYGACPKYVKQNTLKLATGMRNVPEKGLFGAIAGFIENGWEGMIDGWYGFRHQNSEGTGQAADLKSTQAAIDQINGKLNRVIEKTLLVALENQHTIDLTDSEMNKLFEKTGRQLRENAEDMGNGCFKIYHKCDNACIESIRNGTYDHDVYRDEALNNRFQ Flu_HHH_b2_00884_0001_1__25__Q
AKVKLSVKFLLGLARQFYRAGNPEAAEYLIKRAKEIAEKNNNEELRKEIEELEREIR PGATLCLGHHAVPNGTLVKTITDDQIEVTAATELVQSIPNDKPFQNVNKITYGACPKYVKQNTLKLATGMRNVPEKGLFGAIAGFIENGWEGMIDGWYGFRHQNSEGTGQAADLKSTQAAIDQINGKLNRVIEKTLLVALENQHTIDLTDSEMNKLFEKTGRQLRENAEDMGNGCFKIYHKCDNACIESIRNGTYDHDVYRDEALNNRFQ Flu_HHH_b2_01211_0001_7__1__A
TEEEIEEVAELLKKATDPKLRHMLEFLLRRLREALERNNLLSARFLLGLARQFYKSI PGATLCLGHHAVPNGTLVKTITDDQIEVTAATELVQSIPNDKPFQNVNKITYGACPKYVKQNTLKLATGMRNVPEKGLFGAIAGFIENGWEGMIDGWYGFRHQNSEGTGQAADLKSTQAAIDQINGKLNRVIEKTLLVALENQHTIDLTDSEMNKLFEKTGRQLRENAEDMGNGCFKIYHKCDNACIESIRNGTYDHDVYRDEALNNRFQ Flu_HHH_b1_06924_0001_8__9__A
DERSSAKISVEFLLGLAKQFTDPRIREWLLKRAKRLAEEVGDDEHKRLIEKVEEEL PGATLCLGHHAVPNGTLVKTITDDQIEVTAATELVQSIPNDKPFQNVNKITYGACPKYVKQNTLKLATGMRNVPEKGLFGAIAGFIENGWEGMIDGWYGFRHQNSEGTGQAADLKSTQAAIDQINGKLNRVIEKTLLVALENQHTIDLTDSEMNKLFEKTGRQLRENAEDMGNGCFKIYHKCDNACIESIRNGTYDHDVYRDEALNNRFQ Flu_HHH_b2_06971_0001_7__45__H
TRMRISVKFLLGLARQFTDPRIREWLGRRAERLAREGNDPELEELVRRVEEELK PGATLCLGHHAVPNGTLVKTITDDQIEVTAATELVQSIPNDKPFQNVNKITYGACPKYVKQNTLKLATGMRNVPEKGLFGAIAGFIENGWEGMIDGWYGFRHQNSEGTGQAADLKSTQAAIDQINGKLNRVIEKTLLVALENQHTIDLTDSEMNKLFEKTGRQLRENAEDMGNGCFKIYHKCDNACIESIRNGTYDHDVYRDEALNNRFQ Flu_HHH_b2_00884_0001_1__27__G
TEEEIEEVEELLKKARDPKLRHMLEFLLRRLREALERNNLLSARFLLGLARQFYKSI PGATLCLGHHAVPNGTLVKTITDDQIEVTAATELVQSIPNDKPFQNVNKITYGACPKYVKQNTLKLATGMRNVPEKGLFGAIAGFIENGWEGMIDGWYGFRHQNSEGTGQAADLKSTQAAIDQINGKLNRVIEKTLLVALENQHTIDLTDSEMNKLFEKTGRQLRENAEDMGNGCFKIYHKCDNACIESIRNGTYDHDVYRDEALNNRFQ Flu_HHH_b1_06924_0001_8__16__R
TKERVEHLVKWLLERAKRMPSPISRKFLLGLAEQFARKGNDPELERLVEKVKREL PGATLCLGHHAVPNGTLVKTITDDQIEVTAATELVQSIPNDKPFQNVNKITYGACPKYVKQNTLKLATGMRNVPEKGLFGAIAGFIENGWEGMIDGWYGFRHQNSEGTGQAADLKSTQAAIDQINGKLNRVIEKTLLVALENQHTIDLTDSEMNKLFEKTGRQLRENAEDMGNGCFKIYHKCDNACIESIRNGTYDHDVYRDEALNNRFQ Flu_HHH_b2_08106_0001_7__38__K
TRMRISVKFLLGLARQFTDPRIREWLLRRAERLAREGNDPELEELVRRVEEEAK PGATLCLGHHAVPNGTLVKTITDDQIEVTAATELVQSIPNDKPFQNVNKITYGACPKYVKQNTLKLATGMRNVPEKGLFGAIAGFIENGWEGMIDGWYGFRHQNSEGTGQAADLKSTQAAIDQINGKLNRVIEKTLLVALENQHTIDLTDSEMNKLFEKTGRQLRENAEDMGNGCFKIYHKCDNACIESIRNGTYDHDVYRDEALNNRFQ Flu_HHH_b2_00884_0001_1__53__A
TKERVEHLVIWLLERAKRMPSPISRKFLLGLAEQFARAGNDPELERLVEKVKREL PGATLCLGHHAVPNGTLVKTITDDQIEVTAATELVQSIPNDKPFQNVNKITYGACPKYVKQNTLKLATGMRNVPEKGLFGAIAGFIENGWEGMIDGWYGFRHQNSEGTGQAADLKSTQAAIDQINGKLNRVIEKTLLVALENQHTIDLTDSEMNKLFEKTGRQLRENAEDMGNGCFKIYHKCDNACIESIRNGTYDHDVYRDEALNNRFQ Flu_HHH_b2_08106_0001_7__10__I
TRMRISVKFLLGLARQFTDPRIREWLLRNAERLAREGNDPELEELVRRVEEELK PGATLCLGHHAVPNGTLVKTITDDQIEVTAATELVQSIPNDKPFQNVNKITYGACPKYVKQNTLKLATGMRNVPEKGLFGAIAGFIENGWEGMIDGWYGFRHQNSEGTGQAADLKSTQAAIDQINGKLNRVIEKTLLVALENQHTIDLTDSEMNKLFEKTGRQLRENAEDMGNGCFKIYHKCDNACIESIRNGTYDHDVYRDEALNNRFQ Flu_HHH_b2_00884_0001_1__29__N
NSEEMVKFVRRLLKEALERNLILSARFLTGLLEQFAKVTNDEEAKELVERAKKRL PGATLCLGHHAVPNGTLVKTITDDQIEVTAATELVQSIPNDKPFQNVNKITYGACPKYVKQNTLKLATGMRNVPEKGLFGAIAGFIENGWEGMIDGWYGFRHQNSEGTGQAADLKSTQAAIDQINGKLNRVIEKTLLVALENQHTIDLTDSEMNKLFEKTGRQLRENAEDMGNGCFKIYHKCDNACIESIRNGTYDHDVYRDEALNNRFQ Flu_HHH_b2_00151_0001_6__21__L
DQAKRMVEWLLKKARESLKLGNEISVRFLLGLAKQFAHANNDEEAERLVREFEKEL PGATLCLGHHAVPNGTLVKTITDDQIEVTAATELVQSIPNDKPFQNVNKITYGACPKYVKQNTLKLATGMRNVPEKGLFGAIAGFIENGWEGMIDGWYGFRHQNSEGTGQAADLKSTQAAIDQINGKLNRVIEKTLLVALENQHTIDLTDSEMNKLFEKTGRQLRENAEDMGNGCFKIYHKCDNACIESIRNGTYDHDVYRDEALNNRFQ Flu_HHH_b2_08313_0001_5__17__S
SERNEHLLRWLLEKIIKSTNEISLRFLLGLLEQFARAAGTEEAREILREAEEIVK PGATLCLGHHAVPNGTLVKTITDDQIEVTAATELVQSIPNDKPFQNVNKITYGACPKYVKQNTLKLATGMRNVPEKGLFGAIAGFIENGWEGMIDGWYGFRHQNSEGTGQAADLKSTQAAIDQINGKLNRVIEKTLLVALENQHTIDLTDSEMNKLFEKTGRQLRENAEDMGNGCFKIYHKCDNACIESIRNGTYDHDVYRDEALNNRFQ Flu_HHH_b2_04485_0001_2__16__I
SERNEHLLRWLLEKIHKSTNEISLRFLLGLLEQFARAAGTEEAREILREAEEIVK PGATLCLGHHAVPNGTLVKTITDDQIEVTAATELVQSIPNDKPFQNVNKITYGACPKYVKQNTLKLATGMRNVPEKGLFGAIAGFIENGWEGMIDGWYGFRHQNSEGTGQAADLKSTQAAIDQINGKLNRVIEKTLLVALENQHTIDLTDSEMNKLFEKTGRQLRENAEDMGNGCFKIYHKCDNACIESIRNGTYDHDVYRDEALNNRFQ Flu_HHH_b2_04485_0001_2__16__H
DQAKRMVEWLLKKAREALKLGWEISVRFLLGLAKQFAHANNDEEAERLVREFEKEL PGATLCLGHHAVPNGTLVKTITDDQIEVTAATELVQSIPNDKPFQNVNKITYGACPKYVKQNTLKLATGMRNVPEKGLFGAIAGFIENGWEGMIDGWYGFRHQNSEGTGQAADLKSTQAAIDQINGKLNRVIEKTLLVALENQHTIDLTDSEMNKLFEKTGRQLRENAEDMGNGCFKIYHKCDNACIESIRNGTYDHDVYRDEALNNRFQ Flu_HHH_b2_08313_0001_5__22__W
SKVKLSVKFLLGLARQFYRAGNPEAAEYLIKRAKEIKEKNNNEELRKEIEELEREIR PGATLCLGHHAVPNGTLVKTITDDQIEVTAATELVQSIPNDKPFQNVNKITYGACPKYVKQNTLKLATGMRNVPEKGLFGAIAGFIENGWEGMIDGWYGFRHQNSEGTGQAADLKSTQAAIDQINGKLNRVIEKTLLVALENQHTIDLTDSEMNKLFEKTGRQLRENAEDMGNGCFKIYHKCDNACIESIRNGTYDHDVYRDEALNNRFQ Flu_HHH_b2_01211_0001_7__37__K
DQAKRMVEWLLKKAREALVLGNEISVRFLLGLAKQFAHANNDEEAERLVREFEKEL PGATLCLGHHAVPNGTLVKTITDDQIEVTAATELVQSIPNDKPFQNVNKITYGACPKYVKQNTLKLATGMRNVPEKGLFGAIAGFIENGWEGMIDGWYGFRHQNSEGTGQAADLKSTQAAIDQINGKLNRVIEKTLLVALENQHTIDLTDSEMNKLFEKTGRQLRENAEDMGNGCFKIYHKCDNACIESIRNGTYDHDVYRDEALNNRFQ Flu_HHH_b2_08313_0001_5__19__V
SEHEEFLMWLLRKIEEAIKRGNKISAEFLIGLAKQFLHVLNDDEIRRRLERLERLLH PGATLCLGHHAVPNGTLVKTITDDQIEVTAATELVQSIPNDKPFQNVNKITYGACPKYVKQNTLKLATGMRNVPEKGLFGAIAGFIENGWEGMIDGWYGFRHQNSEGTGQAADLKSTQAAIDQINGKLNRVIEKTLLVALENQHTIDLTDSEMNKLFEKTGRQLRENAEDMGNGCFKIYHKCDNACIESIRNGTYDHDVYRDEALNNRFQ Flu_HHH_b1_01357_0001_2__8__M
NSEEHVKFVRRLLKEALERNNILSARFLTGLLEQFAKVTNDEEAKELVERAKKRL PGATLCLGHHAVPNGTLVKTITDDQIEVTAATELVQSIPNDKPFQNVNKITYGACPKYVKQNTLKLATGMRNVPEKGLFGAIAGFIENGWEGMIDGWYGFRHQNSEGTGQAADLKSTQAAIDQINGKLNRVIEKTLLVALENQHTIDLTDSEMNKLFEKTGRQLRENAEDMGNGCFKIYHKCDNACIESIRNGTYDHDVYRDEALNNRFQ Flu_HHH_b2_00151_0001_6__5__H
DQAKRMVEWLLIKAREALKLGNEISVRFLLGLAKQFAHANNDEEAERLVREFEKEL PGATLCLGHHAVPNGTLVKTITDDQIEVTAATELVQSIPNDKPFQNVNKITYGACPKYVKQNTLKLATGMRNVPEKGLFGAIAGFIENGWEGMIDGWYGFRHQNSEGTGQAADLKSTQAAIDQINGKLNRVIEKTLLVALENQHTIDLTDSEMNKLFEKTGRQLRENAEDMGNGCFKIYHKCDNACIESIRNGTYDHDVYRDEALNNRFQ Flu_HHH_b2_08313_0001_5__12__I
DVEEMAEFLVRRIEEALRRGNRIIVEFLLGLLRQFARAWNNPEVERLLRELEELIRR PGATLCLGHHAVPNGTLVKTITDDQIEVTAATELVQSIPNDKPFQNVNKITYGACPKYVKQNTLKLATGMRNVPEKGLFGAIAGFIENGWEGMIDGWYGFRHQNSEGTGQAADLKSTQAAIDQINGKLNRVIEKTLLVALENQHTIDLTDSEMNKLFEKTGRQLRENAEDMGNGCFKIYHKCDNACIESIRNGTYDHDVYRDEALNNRFQ Flu_HHH_b1_04339_0001_2__24__I
SKVKLSVKFLLGLNRQFYRAGNPEAAEYLIKRAKEIAEKNNNEELRKEIEELEREIR PGATLCLGHHAVPNGTLVKTITDDQIEVTAATELVQSIPNDKPFQNVNKITYGACPKYVKQNTLKLATGMRNVPEKGLFGAIAGFIENGWEGMIDGWYGFRHQNSEGTGQAADLKSTQAAIDQINGKLNRVIEKTLLVALENQHTIDLTDSEMNKLFEKTGRQLRENAEDMGNGCFKIYHKCDNACIESIRNGTYDHDVYRDEALNNRFQ Flu_HHH_b2_01211_0001_7__14__N
SERNEHLLRWLLEKIRKSTNEHSLRFLLGLLEQFARAAGTEEAREILREAEEIVK PGATLCLGHHAVPNGTLVKTITDDQIEVTAATELVQSIPNDKPFQNVNKITYGACPKYVKQNTLKLATGMRNVPEKGLFGAIAGFIENGWEGMIDGWYGFRHQNSEGTGQAADLKSTQAAIDQINGKLNRVIEKTLLVALENQHTIDLTDSEMNKLFEKTGRQLRENAEDMGNGCFKIYHKCDNACIESIRNGTYDHDVYRDEALNNRFQ Flu_HHH_b2_04485_0001_2__22__H
TEEEIEEVEELLKKATDPKLRHMLEFLLRRLREALELNNLLSARFLLGLARQFYKSI PGATLCLGHHAVPNGTLVKTITDDQIEVTAATELVQSIPNDKPFQNVNKITYGACPKYVKQNTLKLATGMRNVPEKGLFGAIAGFIENGWEGMIDGWYGFRHQNSEGTGQAADLKSTQAAIDQINGKLNRVIEKTLLVALENQHTIDLTDSEMNKLFEKTGRQLRENAEDMGNGCFKIYHKCDNACIESIRNGTYDHDVYRDEALNNRFQ Flu_HHH_b1_06924_0001_8__37__L
SKVKLSVKFLLGLARQFYRAGNPEAAEYLIKRAKEIAEKNNNEELRKEIEELYREIR PGATLCLGHHAVPNGTLVKTITDDQIEVTAATELVQSIPNDKPFQNVNKITYGACPKYVKQNTLKLATGMRNVPEKGLFGAIAGFIENGWEGMIDGWYGFRHQNSEGTGQAADLKSTQAAIDQINGKLNRVIEKTLLVALENQHTIDLTDSEMNKLFEKTGRQLRENAEDMGNGCFKIYHKCDNACIESIRNGTYDHDVYRDEALNNRFQ Flu_HHH_b2_01211_0001_7__53__Y
DQAKLMVEWLLKKAREALKLGNEISVRFLLGLAKQFAHANNDEEAERLVREFEKEL PGATLCLGHHAVPNGTLVKTITDDQIEVTAATELVQSIPNDKPFQNVNKITYGACPKYVKQNTLKLATGMRNVPEKGLFGAIAGFIENGWEGMIDGWYGFRHQNSEGTGQAADLKSTQAAIDQINGKLNRVIEKTLLVALENQHTIDLTDSEMNKLFEKTGRQLRENAEDMGNGCFKIYHKCDNACIESIRNGTYDHDVYRDEALNNRFQ Flu_HHH_b2_08313_0001_5__5__L
NSEEMVKFVRRLLKEALERNNILSARFLTGLLEQEAKVTNDEEAKELVERAKKRL PGATLCLGHHAVPNGTLVKTITDDQIEVTAATELVQSIPNDKPFQNVNKITYGACPKYVKQNTLKLATGMRNVPEKGLFGAIAGFIENGWEGMIDGWYGFRHQNSEGTGQAADLKSTQAAIDQINGKLNRVIEKTLLVALENQHTIDLTDSEMNKLFEKTGRQLRENAEDMGNGCFKIYHKCDNACIESIRNGTYDHDVYRDEALNNRFQ Flu_HHH_b2_00151_0001_6__35__E
SERNEHLLRWLLEKIRKSTNEISLRFLLGLLEQFARAAGTEEAREIQREAEEIVK PGATLCLGHHAVPNGTLVKTITDDQIEVTAATELVQSIPNDKPFQNVNKITYGACPKYVKQNTLKLATGMRNVPEKGLFGAIAGFIENGWEGMIDGWYGFRHQNSEGTGQAADLKSTQAAIDQINGKLNRVIEKTLLVALENQHTIDLTDSEMNKLFEKTGRQLRENAEDMGNGCFKIYHKCDNACIESIRNGTYDHDVYRDEALNNRFQ Flu_HHH_b2_04485_0001_2__47__Q
SERNEHLLIWLLEKIRKSTNEISLRFLLGLLEQFARAAGTEEAREILREAEEIVK PGATLCLGHHAVPNGTLVKTITDDQIEVTAATELVQSIPNDKPFQNVNKITYGACPKYVKQNTLKLATGMRNVPEKGLFGAIAGFIENGWEGMIDGWYGFRHQNSEGTGQAADLKSTQAAIDQINGKLNRVIEKTLLVALENQHTIDLTDSEMNKLFEKTGRQLRENAEDMGNGCFKIYHKCDNACIESIRNGTYDHDVYRDEALNNRFQ Flu_HHH_b2_04485_0001_2__9__I
SERNEELLRWLLELIRKSTNEISLRFLLGLLEQFARTAGTEEAREILREAEEIVK PGATLCLGHHAVPNGTLVKTITDDQIEVTAATELVQSIPNDKPFQNVNKITYGACPKYVKQNTLKLATGMRNVPEKGLFGAIAGFIENGWEGMIDGWYGFRHQNSEGTGQAADLKSTQAAIDQINGKLNRVIEKTLLVALENQHTIDLTDSEMNKLFEKTGRQLRENAEDMGNGCFKIYHKCDNACIESIRNGTYDHDVYRDEALNNRFQ Flu_HHH_b2_04485_0001_4__37__T
SERNEHLLRWLLEKIRKSTNEISLRFLLGLLEQFARAAGTEEHREILREAEEIVK PGATLCLGHHAVPNGTLVKTITDDQIEVTAATELVQSIPNDKPFQNVNKITYGACPKYVKQNTLKLATGMRNVPEKGLFGAIAGFIENGWEGMIDGWYGFRHQNSEGTGQAADLKSTQAAIDQINGKLNRVIEKTLLVALENQHTIDLTDSEMNKLFEKTGRQLRENAEDMGNGCFKIYHKCDNACIESIRNGTYDHDVYRDEALNNRFQ Flu_HHH_b2_04485_0001_2__43__H
DVEEMAEFLVRRIEEALRRGNRISVEFLLGLLRQAARAWNNPEVERLLRELEELIRR PGATLCLGHHAVPNGTLVKTITDDQIEVTAATELVQSIPNDKPFQNVNKITYGACPKYVKQNTLKLATGMRNVPEKGLFGAIAGFIENGWEGMIDGWYGFRHQNSEGTGQAADLKSTQAAIDQINGKLNRVIEKTLLVALENQHTIDLTDSEMNKLFEKTGRQLRENAEDMGNGCFKIYHKCDNACIESIRNGTYDHDVYRDEALNNRFQ Flu_HHH_b1_04339_0001_2__35__A
SERNEELLRWLLELIRKSTNEISLRFLLGLLEQFARAAGTEEAREILRLAEEIVK PGATLCLGHHAVPNGTLVKTITDDQIEVTAATELVQSIPNDKPFQNVNKITYGACPKYVKQNTLKLATGMRNVPEKGLFGAIAGFIENGWEGMIDGWYGFRHQNSEGTGQAADLKSTQAAIDQINGKLNRVIEKTLLVALENQHTIDLTDSEMNKLFEKTGRQLRENAEDMGNGCFKIYHKCDNACIESIRNGTYDHDVYRDEALNNRFQ Flu_HHH_b2_04485_0001_4__49__L
TEEEIEEVEELLKKATDPKLRHMLEFLLRRLREALERNNLLSARFLLGLARMFYKSI PGATLCLGHHAVPNGTLVKTITDDQIEVTAATELVQSIPNDKPFQNVNKITYGACPKYVKQNTLKLATGMRNVPEKGLFGAIAGFIENGWEGMIDGWYGFRHQNSEGTGQAADLKSTQAAIDQINGKLNRVIEKTLLVALENQHTIDLTDSEMNKLFEKTGRQLRENAEDMGNGCFKIYHKCDNACIESIRNGTYDHDVYRDEALNNRFQ Flu_HHH_b1_06924_0001_8__52__M
TRMRISVDFLLGLARQFTDPRIREWLLRRAERLAREGNDPELEELVRRVEEELK PGATLCLGHHAVPNGTLVKTITDDQIEVTAATELVQSIPNDKPFQNVNKITYGACPKYVKQNTLKLATGMRNVPEKGLFGAIAGFIENGWEGMIDGWYGFRHQNSEGTGQAADLKSTQAAIDQINGKLNRVIEKTLLVALENQHTIDLTDSEMNKLFEKTGRQLRENAEDMGNGCFKIYHKCDNACIESIRNGTYDHDVYRDEALNNRFQ Flu_HHH_b2_00884_0001_1__8__D
NSEEMVKFVRRLLKEALERNNILSARFLTGLLEQFAKVTNDEEAKELVERAVKRL PGATLCLGHHAVPNGTLVKTITDDQIEVTAATELVQSIPNDKPFQNVNKITYGACPKYVKQNTLKLATGMRNVPEKGLFGAIAGFIENGWEGMIDGWYGFRHQNSEGTGQAADLKSTQAAIDQINGKLNRVIEKTLLVALENQHTIDLTDSEMNKLFEKTGRQLRENAEDMGNGCFKIYHKCDNACIESIRNGTYDHDVYRDEALNNRFQ Flu_HHH_b2_00151_0001_6__52__V
SKVKLSVKFLLGLARQFYRAGNPEAAEYLIKRAKEIAEKNNNEELRKEIEEHEREIR PGATLCLGHHAVPNGTLVKTITDDQIEVTAATELVQSIPNDKPFQNVNKITYGACPKYVKQNTLKLATGMRNVPEKGLFGAIAGFIENGWEGMIDGWYGFRHQNSEGTGQAADLKSTQAAIDQINGKLNRVIEKTLLVALENQHTIDLTDSEMNKLFEKTGRQLRENAEDMGNGCFKIYHKCDNACIESIRNGTYDHDVYRDEALNNRFQ Flu_HHH_b2_01211_0001_7__52__H
DERSSAKISVEFLLGLAKQFTDPRIREWLLQRAKRLAEEVGDDELKRLIEKVEEEL PGATLCLGHHAVPNGTLVKTITDDQIEVTAATELVQSIPNDKPFQNVNKITYGACPKYVKQNTLKLATGMRNVPEKGLFGAIAGFIENGWEGMIDGWYGFRHQNSEGTGQAADLKSTQAAIDQINGKLNRVIEKTLLVALENQHTIDLTDSEMNKLFEKTGRQLRENAEDMGNGCFKIYHKCDNACIESIRNGTYDHDVYRDEALNNRFQ Flu_HHH_b2_06971_0001_7__31__Q
SLSERFLKQLAEQFFRAGTPTARKILEFLLRRAKELGNEEVYRFVEELLRRL PGATLCLGHHAVPNGTLVKTITDDQIEVTAATELVQSIPNDKPFQNVNKITYGACPKYVKQNTLKLATGMRNVPEKGLFGAIAGFIENGWEGMIDGWYGFRHQNSEGTGQAADLKSTQAAIDQINGKLNRVIEKTLLVALENQHTIDLTDSEMNKLFEKTGRQLRENAEDMGNGCFKIYHKCDNACIESIRNGTYDHDVYRDEALNNRFQ Flu_HHH_b1_04759_0001_0002_3__9__Q
DERSSAKISVEFLLGLAKQFTDPRIRELLLKRAKRLAEEVGDDELKRLIEKVEEEL PGATLCLGHHAVPNGTLVKTITDDQIEVTAATELVQSIPNDKPFQNVNKITYGACPKYVKQNTLKLATGMRNVPEKGLFGAIAGFIENGWEGMIDGWYGFRHQNSEGTGQAADLKSTQAAIDQINGKLNRVIEKTLLVALENQHTIDLTDSEMNKLFEKTGRQLRENAEDMGNGCFKIYHKCDNACIESIRNGTYDHDVYRDEALNNRFQ Flu_HHH_b2_06971_0001_7__28__L
SERNEYLLRWLLEKIRKSTNEISLRFLLGLLEQFARAAGTEEAREILREAEEIVK PGATLCLGHHAVPNGTLVKTITDDQIEVTAATELVQSIPNDKPFQNVNKITYGACPKYVKQNTLKLATGMRNVPEKGLFGAIAGFIENGWEGMIDGWYGFRHQNSEGTGQAADLKSTQAAIDQINGKLNRVIEKTLLVALENQHTIDLTDSEMNKLFEKTGRQLRENAEDMGNGCFKIYHKCDNACIESIRNGTYDHDVYRDEALNNRFQ Flu_HHH_b2_04485_0001_2__6__Y
SERNEHLLRWLLEKIRKSTNEISLRFLLGLLEQFARAAGTEEAREILRDAEEIVK PGATLCLGHHAVPNGTLVKTITDDQIEVTAATELVQSIPNDKPFQNVNKITYGACPKYVKQNTLKLATGMRNVPEKGLFGAIAGFIENGWEGMIDGWYGFRHQNSEGTGQAADLKSTQAAIDQINGKLNRVIEKTLLVALENQHTIDLTDSEMNKLFEKTGRQLRENAEDMGNGCFKIYHKCDNACIESIRNGTYDHDVYRDEALNNRFQ Flu_HHH_b2_04485_0001_2__49__D
NSEEMVKFVRRLLKEALERNNILSARFLTGLLEQFAKVTNDEEAKELVERAKKSL PGATLCLGHHAVPNGTLVKTITDDQIEVTAATELVQSIPNDKPFQNVNKITYGACPKYVKQNTLKLATGMRNVPEKGLFGAIAGFIENGWEGMIDGWYGFRHQNSEGTGQAADLKSTQAAIDQINGKLNRVIEKTLLVALENQHTIDLTDSEMNKLFEKTGRQLRENAEDMGNGCFKIYHKCDNACIESIRNGTYDHDVYRDEALNNRFQ Flu_HHH_b2_00151_0001_6__54__S
TEEEIEEVEELLKKANDPKLRHMLEFLLRRLREALERNNLLSARFLLGLARQFYKSI PGATLCLGHHAVPNGTLVKTITDDQIEVTAATELVQSIPNDKPFQNVNKITYGACPKYVKQNTLKLATGMRNVPEKGLFGAIAGFIENGWEGMIDGWYGFRHQNSEGTGQAADLKSTQAAIDQINGKLNRVIEKTLLVALENQHTIDLTDSEMNKLFEKTGRQLRENAEDMGNGCFKIYHKCDNACIESIRNGTYDHDVYRDEALNNRFQ Flu_HHH_b1_06924_0001_8__16__N
TEEEIEEVEELLKKATDPKLRHMLEFLLRRLREWLERNNLLSARFLLGLARQFYKSI PGATLCLGHHAVPNGTLVKTITDDQIEVTAATELVQSIPNDKPFQNVNKITYGACPKYVKQNTLKLATGMRNVPEKGLFGAIAGFIENGWEGMIDGWYGFRHQNSEGTGQAADLKSTQAAIDQINGKLNRVIEKTLLVALENQHTIDLTDSEMNKLFEKTGRQLRENAEDMGNGCFKIYHKCDNACIESIRNGTYDHDVYRDEALNNRFQ Flu_HHH_b1_06924_0001_8__34__W
TEEEIEEVEELLKKATDPKLRHMLEFLLRRLREALERNNLLSARFLLGLAREFYKSI PGATLCLGHHAVPNGTLVKTITDDQIEVTAATELVQSIPNDKPFQNVNKITYGACPKYVKQNTLKLATGMRNVPEKGLFGAIAGFIENGWEGMIDGWYGFRHQNSEGTGQAADLKSTQAAIDQINGKLNRVIEKTLLVALENQHTIDLTDSEMNKLFEKTGRQLRENAEDMGNGCFKIYHKCDNACIESIRNGTYDHDVYRDEALNNRFQ Flu_HHH_b1_06924_0001_8__52__E
NSEEMVKFVRRLLKEALERNNILSARFLTGLLEQFAKVTNDEEAKELVERYKKRL PGATLCLGHHAVPNGTLVKTITDDQIEVTAATELVQSIPNDKPFQNVNKITYGACPKYVKQNTLKLATGMRNVPEKGLFGAIAGFIENGWEGMIDGWYGFRHQNSEGTGQAADLKSTQAAIDQINGKLNRVIEKTLLVALENQHTIDLTDSEMNKLFEKTGRQLRENAEDMGNGCFKIYHKCDNACIESIRNGTYDHDVYRDEALNNRFQ Flu_HHH_b2_00151_0001_6__51__Y
SLSERFLKGLAEQFFRAGTPTARKILEFLLRRAKELGLEEVYRFVEELLRRL PGATLCLGHHAVPNGTLVKTITDDQIEVTAATELVQSIPNDKPFQNVNKITYGACPKYVKQNTLKLATGMRNVPEKGLFGAIAGFIENGWEGMIDGWYGFRHQNSEGTGQAADLKSTQAAIDQINGKLNRVIEKTLLVALENQHTIDLTDSEMNKLFEKTGRQLRENAEDMGNGCFKIYHKCDNACIESIRNGTYDHDVYRDEALNNRFQ Flu_HHH_b1_04759_0001_0002_3__38__L
SERNEHLLRWLLEKIRKSTNEISLRFLLGLLEQFARAAGTEEAREILFEAEEIVK PGATLCLGHHAVPNGTLVKTITDDQIEVTAATELVQSIPNDKPFQNVNKITYGACPKYVKQNTLKLATGMRNVPEKGLFGAIAGFIENGWEGMIDGWYGFRHQNSEGTGQAADLKSTQAAIDQINGKLNRVIEKTLLVALENQHTIDLTDSEMNKLFEKTGRQLRENAEDMGNGCFKIYHKCDNACIESIRNGTYDHDVYRDEALNNRFQ Flu_HHH_b2_04485_0001_2__48__F
SKVKLSVKFLLGLARQFYRAGNPEAAEILIKRAKEIAEKNNNEELRKEIEELEREIR PGATLCLGHHAVPNGTLVKTITDDQIEVTAATELVQSIPNDKPFQNVNKITYGACPKYVKQNTLKLATGMRNVPEKGLFGAIAGFIENGWEGMIDGWYGFRHQNSEGTGQAADLKSTQAAIDQINGKLNRVIEKTLLVALENQHTIDLTDSEMNKLFEKTGRQLRENAEDMGNGCFKIYHKCDNACIESIRNGTYDHDVYRDEALNNRFQ Flu_HHH_b2_01211_0001_7__28__I
SERNEHLLRWLLEKIRKSTNEISLRFLLGLLEQFARAAGTEEAREILREASEIVK PGATLCLGHHAVPNGTLVKTITDDQIEVTAATELVQSIPNDKPFQNVNKITYGACPKYVKQNTLKLATGMRNVPEKGLFGAIAGFIENGWEGMIDGWYGFRHQNSEGTGQAADLKSTQAAIDQINGKLNRVIEKTLLVALENQHTIDLTDSEMNKLFEKTGRQLRENAEDMGNGCFKIYHKCDNACIESIRNGTYDHDVYRDEALNNRFQ Flu_HHH_b2_04485_0001_2__51__S
SERNEELLRWLLELIRKRTNEISLRFLLGLLEQFARAAGTEEAREILREAEEIVK PGATLCLGHHAVPNGTLVKTITDDQIEVTAATELVQSIPNDKPFQNVNKITYGACPKYVKQNTLKLATGMRNVPEKGLFGAIAGFIENGWEGMIDGWYGFRHQNSEGTGQAADLKSTQAAIDQINGKLNRVIEKTLLVALENQHTIDLTDSEMNKLFEKTGRQLRENAEDMGNGCFKIYHKCDNACIESIRNGTYDHDVYRDEALNNRFQ Flu_HHH_b2_04485_0001_4__18__R
SLSERFLKGLAEQFFRAGTPTLRKILEFLLRRAKELGNEEVYRFVEELLRRL PGATLCLGHHAVPNGTLVKTITDDQIEVTAATELVQSIPNDKPFQNVNKITYGACPKYVKQNTLKLATGMRNVPEKGLFGAIAGFIENGWEGMIDGWYGFRHQNSEGTGQAADLKSTQAAIDQINGKLNRVIEKTLLVALENQHTIDLTDSEMNKLFEKTGRQLRENAEDMGNGCFKIYHKCDNACIESIRNGTYDHDVYRDEALNNRFQ Flu_HHH_b1_04759_0001_0002_3__22__L
DVEEMACFLVRRIEEALRRGNRISVEFLLGLLRQFARAWNNPEVERLLRELEELIRR PGATLCLGHHAVPNGTLVKTITDDQIEVTAATELVQSIPNDKPFQNVNKITYGACPKYVKQNTLKLATGMRNVPEKGLFGAIAGFIENGWEGMIDGWYGFRHQNSEGTGQAADLKSTQAAIDQINGKLNRVIEKTLLVALENQHTIDLTDSEMNKLFEKTGRQLRENAEDMGNGCFKIYHKCDNACIESIRNGTYDHDVYRDEALNNRFQ Flu_HHH_b1_04339_0001_2__7__C
DQAKRMVEWLLKKAREALKLGNEISVRFPLGLAKQFAHANNDEEAERLVREFEKEL PGATLCLGHHAVPNGTLVKTITDDQIEVTAATELVQSIPNDKPFQNVNKITYGACPKYVKQNTLKLATGMRNVPEKGLFGAIAGFIENGWEGMIDGWYGFRHQNSEGTGQAADLKSTQAAIDQINGKLNRVIEKTLLVALENQHTIDLTDSEMNKLFEKTGRQLRENAEDMGNGCFKIYHKCDNACIESIRNGTYDHDVYRDEALNNRFQ Flu_HHH_b2_08313_0001_5__29__P
SERNEEFLRWLLELIRKSTNEISLRFLLGLLEQFARAAGTEEAREILREAEEIVK PGATLCLGHHAVPNGTLVKTITDDQIEVTAATELVQSIPNDKPFQNVNKITYGACPKYVKQNTLKLATGMRNVPEKGLFGAIAGFIENGWEGMIDGWYGFRHQNSEGTGQAADLKSTQAAIDQINGKLNRVIEKTLLVALENQHTIDLTDSEMNKLFEKTGRQLRENAEDMGNGCFKIYHKCDNACIESIRNGTYDHDVYRDEALNNRFQ Flu_HHH_b2_04485_0001_4__7__F
NSEEMVKFVRRLLKEALERNNILSARFLTGLLEQFAKVTNDEEAKELVERAGKRL PGATLCLGHHAVPNGTLVKTITDDQIEVTAATELVQSIPNDKPFQNVNKITYGACPKYVKQNTLKLATGMRNVPEKGLFGAIAGFIENGWEGMIDGWYGFRHQNSEGTGQAADLKSTQAAIDQINGKLNRVIEKTLLVALENQHTIDLTDSEMNKLFEKTGRQLRENAEDMGNGCFKIYHKCDNACIESIRNGTYDHDVYRDEALNNRFQ Flu_HHH_b2_00151_0001_6__52__G
SLSERFLKGLAEQFFRAGTPTARKIGEFLLRRAKELGNEEVYRFVEELLRRL PGATLCLGHHAVPNGTLVKTITDDQIEVTAATELVQSIPNDKPFQNVNKITYGACPKYVKQNTLKLATGMRNVPEKGLFGAIAGFIENGWEGMIDGWYGFRHQNSEGTGQAADLKSTQAAIDQINGKLNRVIEKTLLVALENQHTIDLTDSEMNKLFEKTGRQLRENAEDMGNGCFKIYHKCDNACIESIRNGTYDHDVYRDEALNNRFQ Flu_HHH_b1_04759_0001_0002_3__26__G
DVEEMAEQLVRRIEEALRRGNRISVEFLLGLLRQFARAWNNPEVERLLRELEELIRR PGATLCLGHHAVPNGTLVKTITDDQIEVTAATELVQSIPNDKPFQNVNKITYGACPKYVKQNTLKLATGMRNVPEKGLFGAIAGFIENGWEGMIDGWYGFRHQNSEGTGQAADLKSTQAAIDQINGKLNRVIEKTLLVALENQHTIDLTDSEMNKLFEKTGRQLRENAEDMGNGCFKIYHKCDNACIESIRNGTYDHDVYRDEALNNRFQ Flu_HHH_b1_04339_0001_2__8__Q
DQAKRMVEWLLKKAREELKLGNEISVRFLLGLAKQFAHANNDEEAERLVREFEKEL PGATLCLGHHAVPNGTLVKTITDDQIEVTAATELVQSIPNDKPFQNVNKITYGACPKYVKQNTLKLATGMRNVPEKGLFGAIAGFIENGWEGMIDGWYGFRHQNSEGTGQAADLKSTQAAIDQINGKLNRVIEKTLLVALENQHTIDLTDSEMNKLFEKTGRQLRENAEDMGNGCFKIYHKCDNACIESIRNGTYDHDVYRDEALNNRFQ Flu_HHH_b2_08313_0001_5__17__E
SKVKLSVKFLLGLARQFYRAGEPEAAEYLIKRAKEIAEKNNNEELRKEIEELEREIR PGATLCLGHHAVPNGTLVKTITDDQIEVTAATELVQSIPNDKPFQNVNKITYGACPKYVKQNTLKLATGMRNVPEKGLFGAIAGFIENGWEGMIDGWYGFRHQNSEGTGQAADLKSTQAAIDQINGKLNRVIEKTLLVALENQHTIDLTDSEMNKLFEKTGRQLRENAEDMGNGCFKIYHKCDNACIESIRNGTYDHDVYRDEALNNRFQ Flu_HHH_b2_01211_0001_7__22__E
TKERVEHLVKWLLERAKRHPSPISRKFLLGLAEQFARAGNDPELERLVEKVKREL PGATLCLGHHAVPNGTLVKTITDDQIEVTAATELVQSIPNDKPFQNVNKITYGACPKYVKQNTLKLATGMRNVPEKGLFGAIAGFIENGWEGMIDGWYGFRHQNSEGTGQAADLKSTQAAIDQINGKLNRVIEKTLLVALENQHTIDLTDSEMNKLFEKTGRQLRENAEDMGNGCFKIYHKCDNACIESIRNGTYDHDVYRDEALNNRFQ Flu_HHH_b2_08106_0001_7__19__H
DERSSAKISVEFLLGLAKQFTDPRIREWLLKRARRLAEEVGDDELKRLIEKVEEEL PGATLCLGHHAVPNGTLVKTITDDQIEVTAATELVQSIPNDKPFQNVNKITYGACPKYVKQNTLKLATGMRNVPEKGLFGAIAGFIENGWEGMIDGWYGFRHQNSEGTGQAADLKSTQAAIDQINGKLNRVIEKTLLVALENQHTIDLTDSEMNKLFEKTGRQLRENAEDMGNGCFKIYHKCDNACIESIRNGTYDHDVYRDEALNNRFQ Flu_HHH_b2_06971_0001_7__34__R
SLSERFLKGLAEQFFRAGTPTARKDLEFLLRRAKELGNEEVYRFVEELLRRL PGATLCLGHHAVPNGTLVKTITDDQIEVTAATELVQSIPNDKPFQNVNKITYGACPKYVKQNTLKLATGMRNVPEKGLFGAIAGFIENGWEGMIDGWYGFRHQNSEGTGQAADLKSTQAAIDQINGKLNRVIEKTLLVALENQHTIDLTDSEMNKLFEKTGRQLRENAEDMGNGCFKIYHKCDNACIESIRNGTYDHDVYRDEALNNRFQ Flu_HHH_b1_04759_0001_0002_3__25__D
DVEEMAEFLVRRIEEALRRGNRISVEELLGLLRQFARAWNNPEVERLLRELEELIRR PGATLCLGHHAVPNGTLVKTITDDQIEVTAATELVQSIPNDKPFQNVNKITYGACPKYVKQNTLKLATGMRNVPEKGLFGAIAGFIENGWEGMIDGWYGFRHQNSEGTGQAADLKSTQAAIDQINGKLNRVIEKTLLVALENQHTIDLTDSEMNKLFEKTGRQLRENAEDMGNGCFKIYHKCDNACIESIRNGTYDHDVYRDEALNNRFQ Flu_HHH_b1_04339_0001_2__27__E
DERSSAKISVEFLLALAKQFTDPRIREWLLKRAKRLAEEVGDDELKRLIEKVEEEL PGATLCLGHHAVPNGTLVKTITDDQIEVTAATELVQSIPNDKPFQNVNKITYGACPKYVKQNTLKLATGMRNVPEKGLFGAIAGFIENGWEGMIDGWYGFRHQNSEGTGQAADLKSTQAAIDQINGKLNRVIEKTLLVALENQHTIDLTDSEMNKLFEKTGRQLRENAEDMGNGCFKIYHKCDNACIESIRNGTYDHDVYRDEALNNRFQ Flu_HHH_b2_06971_0001_7__15__A
SLSERFLKGLAEQFFRAGTPTARKILEFLLRRAKELGNEEWYRFVEELLRRL PGATLCLGHHAVPNGTLVKTITDDQIEVTAATELVQSIPNDKPFQNVNKITYGACPKYVKQNTLKLATGMRNVPEKGLFGAIAGFIENGWEGMIDGWYGFRHQNSEGTGQAADLKSTQAAIDQINGKLNRVIEKTLLVALENQHTIDLTDSEMNKLFEKTGRQLRENAEDMGNGCFKIYHKCDNACIESIRNGTYDHDVYRDEALNNRFQ Flu_HHH_b1_04759_0001_0002_3__41__W
SKVKLSVKFLLGLARQFYRAGNPERAEYLIKRAKEIAEKNNNEELRKEIEELEREIR PGATLCLGHHAVPNGTLVKTITDDQIEVTAATELVQSIPNDKPFQNVNKITYGACPKYVKQNTLKLATGMRNVPEKGLFGAIAGFIENGWEGMIDGWYGFRHQNSEGTGQAADLKSTQAAIDQINGKLNRVIEKTLLVALENQHTIDLTDSEMNKLFEKTGRQLRENAEDMGNGCFKIYHKCDNACIESIRNGTYDHDVYRDEALNNRFQ Flu_HHH_b2_01211_0001_7__25__R
TEEEIEEVEELLKKATDPKLRHMLEFLLRRLREALERNNLLSARFVLGLARQFYKSI PGATLCLGHHAVPNGTLVKTITDDQIEVTAATELVQSIPNDKPFQNVNKITYGACPKYVKQNTLKLATGMRNVPEKGLFGAIAGFIENGWEGMIDGWYGFRHQNSEGTGQAADLKSTQAAIDQINGKLNRVIEKTLLVALENQHTIDLTDSEMNKLFEKTGRQLRENAEDMGNGCFKIYHKCDNACIESIRNGTYDHDVYRDEALNNRFQ Flu_HHH_b1_06924_0001_8__46__V
SERNEELLRWLLELIRKSTNEISLRFLLGLLEQFARAAGTEEAREILREALEIVK PGATLCLGHHAVPNGTLVKTITDDQIEVTAATELVQSIPNDKPFQNVNKITYGACPKYVKQNTLKLATGMRNVPEKGLFGAIAGFIENGWEGMIDGWYGFRHQNSEGTGQAADLKSTQAAIDQINGKLNRVIEKTLLVALENQHTIDLTDSEMNKLFEKTGRQLRENAEDMGNGCFKIYHKCDNACIESIRNGTYDHDVYRDEALNNRFQ Flu_HHH_b2_04485_0001_4__51__L
DQAKRMVEWLLKKAREALKLGNWISVRFLLGLAKQFAHANNDEEAERLVREFEKEL PGATLCLGHHAVPNGTLVKTITDDQIEVTAATELVQSIPNDKPFQNVNKITYGACPKYVKQNTLKLATGMRNVPEKGLFGAIAGFIENGWEGMIDGWYGFRHQNSEGTGQAADLKSTQAAIDQINGKLNRVIEKTLLVALENQHTIDLTDSEMNKLFEKTGRQLRENAEDMGNGCFKIYHKCDNACIESIRNGTYDHDVYRDEALNNRFQ Flu_HHH_b2_08313_0001_5__23__W
DQAKRMVEWLLKKAREALKLGNIISVRFLLGLAKQFAHANNDEEAERLVREFEKEL PGATLCLGHHAVPNGTLVKTITDDQIEVTAATELVQSIPNDKPFQNVNKITYGACPKYVKQNTLKLATGMRNVPEKGLFGAIAGFIENGWEGMIDGWYGFRHQNSEGTGQAADLKSTQAAIDQINGKLNRVIEKTLLVALENQHTIDLTDSEMNKLFEKTGRQLRENAEDMGNGCFKIYHKCDNACIESIRNGTYDHDVYRDEALNNRFQ Flu_HHH_b2_08313_0001_5__23__I
SKVKLSVKFLLGLARQFYRAGNPEAAEYLIKRAKEIAQKNNNEELRKEIEELEREIR PGATLCLGHHAVPNGTLVKTITDDQIEVTAATELVQSIPNDKPFQNVNKITYGACPKYVKQNTLKLATGMRNVPEKGLFGAIAGFIENGWEGMIDGWYGFRHQNSEGTGQAADLKSTQAAIDQINGKLNRVIEKTLLVALENQHTIDLTDSEMNKLFEKTGRQLRENAEDMGNGCFKIYHKCDNACIESIRNGTYDHDVYRDEALNNRFQ Flu_HHH_b2_01211_0001_7__38__Q
NSEEMVKFVRRLLKEALERNNILSARFLTGLLEQFAKVTNDEEANELVERAKKRL PGATLCLGHHAVPNGTLVKTITDDQIEVTAATELVQSIPNDKPFQNVNKITYGACPKYVKQNTLKLATGMRNVPEKGLFGAIAGFIENGWEGMIDGWYGFRHQNSEGTGQAADLKSTQAAIDQINGKLNRVIEKTLLVALENQHTIDLTDSEMNKLFEKTGRQLRENAEDMGNGCFKIYHKCDNACIESIRNGTYDHDVYRDEALNNRFQ Flu_HHH_b2_00151_0001_6__45__N
SERNEHLLRWLLEKIRKSTNEYSLRFLLGLLEQFARAAGTEEAREILREAEEIVK PGATLCLGHHAVPNGTLVKTITDDQIEVTAATELVQSIPNDKPFQNVNKITYGACPKYVKQNTLKLATGMRNVPEKGLFGAIAGFIENGWEGMIDGWYGFRHQNSEGTGQAADLKSTQAAIDQINGKLNRVIEKTLLVALENQHTIDLTDSEMNKLFEKTGRQLRENAEDMGNGCFKIYHKCDNACIESIRNGTYDHDVYRDEALNNRFQ Flu_HHH_b2_04485_0001_2__22__Y
SERNEELLRWLLEDIRKSTNEISLRFLLGLLEQFARAAGTEEAREILREAEEIVK PGATLCLGHHAVPNGTLVKTITDDQIEVTAATELVQSIPNDKPFQNVNKITYGACPKYVKQNTLKLATGMRNVPEKGLFGAIAGFIENGWEGMIDGWYGFRHQNSEGTGQAADLKSTQAAIDQINGKLNRVIEKTLLVALENQHTIDLTDSEMNKLFEKTGRQLRENAEDMGNGCFKIYHKCDNACIESIRNGTYDHDVYRDEALNNRFQ Flu_HHH_b2_04485_0001_4__14__D
NSEEMVKFVRRLLVEALERNNILSARFLTGLLEQFAKVTNDEEAKELVERAKKRL PGATLCLGHHAVPNGTLVKTITDDQIEVTAATELVQSIPNDKPFQNVNKITYGACPKYVKQNTLKLATGMRNVPEKGLFGAIAGFIENGWEGMIDGWYGFRHQNSEGTGQAADLKSTQAAIDQINGKLNRVIEKTLLVALENQHTIDLTDSEMNKLFEKTGRQLRENAEDMGNGCFKIYHKCDNACIESIRNGTYDHDVYRDEALNNRFQ Flu_HHH_b2_00151_0001_6__14__V
TEEEIEEVEELLKKATDPKLRHMLEFLLRRLREALERNNRLSARFLLGLARQFYKSI PGATLCLGHHAVPNGTLVKTITDDQIEVTAATELVQSIPNDKPFQNVNKITYGACPKYVKQNTLKLATGMRNVPEKGLFGAIAGFIENGWEGMIDGWYGFRHQNSEGTGQAADLKSTQAAIDQINGKLNRVIEKTLLVALENQHTIDLTDSEMNKLFEKTGRQLRENAEDMGNGCFKIYHKCDNACIESIRNGTYDHDVYRDEALNNRFQ Flu_HHH_b1_06924_0001_8__40__R
DERSSAKISVEFLLGLAKQFTDPRIRWWLLKRAKRLAEEVGDDELKRLIEKVEEEL PGATLCLGHHAVPNGTLVKTITDDQIEVTAATELVQSIPNDKPFQNVNKITYGACPKYVKQNTLKLATGMRNVPEKGLFGAIAGFIENGWEGMIDGWYGFRHQNSEGTGQAADLKSTQAAIDQINGKLNRVIEKTLLVALENQHTIDLTDSEMNKLFEKTGRQLRENAEDMGNGCFKIYHKCDNACIESIRNGTYDHDVYRDEALNNRFQ Flu_HHH_b2_06971_0001_7__27__W
SLSERFLKGLAEQFFRAGTPTARKILEFLLRRAKELGNEEVYRFVEEILRRL PGATLCLGHHAVPNGTLVKTITDDQIEVTAATELVQSIPNDKPFQNVNKITYGACPKYVKQNTLKLATGMRNVPEKGLFGAIAGFIENGWEGMIDGWYGFRHQNSEGTGQAADLKSTQAAIDQINGKLNRVIEKTLLVALENQHTIDLTDSEMNKLFEKTGRQLRENAEDMGNGCFKIYHKCDNACIESIRNGTYDHDVYRDEALNNRFQ Flu_HHH_b1_04759_0001_0002_3__48__I
SLSQRFLKGLAEQFFRAGTPTARKILEFLLRRAKELGNEEVYRFVEELLRRL PGATLCLGHHAVPNGTLVKTITDDQIEVTAATELVQSIPNDKPFQNVNKITYGACPKYVKQNTLKLATGMRNVPEKGLFGAIAGFIENGWEGMIDGWYGFRHQNSEGTGQAADLKSTQAAIDQINGKLNRVIEKTLLVALENQHTIDLTDSEMNKLFEKTGRQLRENAEDMGNGCFKIYHKCDNACIESIRNGTYDHDVYRDEALNNRFQ Flu_HHH_b1_04759_0001_0002_3__4__Q
SLSTRFLKGLAEQFFRAGTPTARKILEFLLRRAKELGNEEVYRFVEELLRRL PGATLCLGHHAVPNGTLVKTITDDQIEVTAATELVQSIPNDKPFQNVNKITYGACPKYVKQNTLKLATGMRNVPEKGLFGAIAGFIENGWEGMIDGWYGFRHQNSEGTGQAADLKSTQAAIDQINGKLNRVIEKTLLVALENQHTIDLTDSEMNKLFEKTGRQLRENAEDMGNGCFKIYHKCDNACIESIRNGTYDHDVYRDEALNNRFQ Flu_HHH_b1_04759_0001_0002_3__4__T
DVEEMAEFLVRRIEEASRRGNRISVEFLLGLLRQFARAWNNPEVERLLRELEELIRR PGATLCLGHHAVPNGTLVKTITDDQIEVTAATELVQSIPNDKPFQNVNKITYGACPKYVKQNTLKLATGMRNVPEKGLFGAIAGFIENGWEGMIDGWYGFRHQNSEGTGQAADLKSTQAAIDQINGKLNRVIEKTLLVALENQHTIDLTDSEMNKLFEKTGRQLRENAEDMGNGCFKIYHKCDNACIESIRNGTYDHDVYRDEALNNRFQ Flu_HHH_b1_04339_0001_2__17__S
DQAKCMVEWLLKKAREALKLGNEISVRFLLGLAKQFAHANNDEEAERLVREFEKEL PGATLCLGHHAVPNGTLVKTITDDQIEVTAATELVQSIPNDKPFQNVNKITYGACPKYVKQNTLKLATGMRNVPEKGLFGAIAGFIENGWEGMIDGWYGFRHQNSEGTGQAADLKSTQAAIDQINGKLNRVIEKTLLVALENQHTIDLTDSEMNKLFEKTGRQLRENAEDMGNGCFKIYHKCDNACIESIRNGTYDHDVYRDEALNNRFQ Flu_HHH_b2_08313_0001_5__5__C
SLSERFLKGLARQFFRAGTPTARKILEFLLRRAKELGNEEVYRFVEELLRRL PGATLCLGHHAVPNGTLVKTITDDQIEVTAATELVQSIPNDKPFQNVNKITYGACPKYVKQNTLKLATGMRNVPEKGLFGAIAGFIENGWEGMIDGWYGFRHQNSEGTGQAADLKSTQAAIDQINGKLNRVIEKTLLVALENQHTIDLTDSEMNKLFEKTGRQLRENAEDMGNGCFKIYHKCDNACIESIRNGTYDHDVYRDEALNNRFQ Flu_HHH_b1_04759_0001_0002_3__12__R
DQAKRMNEWLLKKAREALKLGNEISVRFLLGLAKQFAHANNDEEAERLVREFEKEL PGATLCLGHHAVPNGTLVKTITDDQIEVTAATELVQSIPNDKPFQNVNKITYGACPKYVKQNTLKLATGMRNVPEKGLFGAIAGFIENGWEGMIDGWYGFRHQNSEGTGQAADLKSTQAAIDQINGKLNRVIEKTLLVALENQHTIDLTDSEMNKLFEKTGRQLRENAEDMGNGCFKIYHKCDNACIESIRNGTYDHDVYRDEALNNRFQ Flu_HHH_b2_08313_0001_5__7__N
TEEEIEEVEELLKKATDPKLRHMLEFLLRRLREALERNNLLSARFLLGLARQFDKSI PGATLCLGHHAVPNGTLVKTITDDQIEVTAATELVQSIPNDKPFQNVNKITYGACPKYVKQNTLKLATGMRNVPEKGLFGAIAGFIENGWEGMIDGWYGFRHQNSEGTGQAADLKSTQAAIDQINGKLNRVIEKTLLVALENQHTIDLTDSEMNKLFEKTGRQLRENAEDMGNGCFKIYHKCDNACIESIRNGTYDHDVYRDEALNNRFQ Flu_HHH_b1_06924_0001_8__54__D
DVEEMMEFLVRRIEEALRRGNRISVEFLLGLLRQFARAWNNPEVERLLRELEELIRR PGATLCLGHHAVPNGTLVKTITDDQIEVTAATELVQSIPNDKPFQNVNKITYGACPKYVKQNTLKLATGMRNVPEKGLFGAIAGFIENGWEGMIDGWYGFRHQNSEGTGQAADLKSTQAAIDQINGKLNRVIEKTLLVALENQHTIDLTDSEMNKLFEKTGRQLRENAEDMGNGCFKIYHKCDNACIESIRNGTYDHDVYRDEALNNRFQ Flu_HHH_b1_04339_0001_2__6__M
NSEEMVKFVRRLLKEALERNNILSARFLTGLLEQFAKVTNDEEALELVERAKKRL PGATLCLGHHAVPNGTLVKTITDDQIEVTAATELVQSIPNDKPFQNVNKITYGACPKYVKQNTLKLATGMRNVPEKGLFGAIAGFIENGWEGMIDGWYGFRHQNSEGTGQAADLKSTQAAIDQINGKLNRVIEKTLLVALENQHTIDLTDSEMNKLFEKTGRQLRENAEDMGNGCFKIYHKCDNACIESIRNGTYDHDVYRDEALNNRFQ Flu_HHH_b2_00151_0001_6__45__L
SLSERFLKGLAEQFFRAGTPTARKILEFLLRRAKELGNEEVYRFVEEYLRRL PGATLCLGHHAVPNGTLVKTITDDQIEVTAATELVQSIPNDKPFQNVNKITYGACPKYVKQNTLKLATGMRNVPEKGLFGAIAGFIENGWEGMIDGWYGFRHQNSEGTGQAADLKSTQAAIDQINGKLNRVIEKTLLVALENQHTIDLTDSEMNKLFEKTGRQLRENAEDMGNGCFKIYHKCDNACIESIRNGTYDHDVYRDEALNNRFQ Flu_HHH_b1_04759_0001_0002_3__48__Y
DQAKRMVEWLLKKAREALKLGNEISVRFLLGKAKQFAHANNDEEAERLVREFEKEL PGATLCLGHHAVPNGTLVKTITDDQIEVTAATELVQSIPNDKPFQNVNKITYGACPKYVKQNTLKLATGMRNVPEKGLFGAIAGFIENGWEGMIDGWYGFRHQNSEGTGQAADLKSTQAAIDQINGKLNRVIEKTLLVALENQHTIDLTDSEMNKLFEKTGRQLRENAEDMGNGCFKIYHKCDNACIESIRNGTYDHDVYRDEALNNRFQ Flu_HHH_b2_08313_0001_5__32__K
DERSSAKISVEFLLGLAKQFTDPRIREWLLKRAKRLAEEVGDDELKRQIEKVEEEL PGATLCLGHHAVPNGTLVKTITDDQIEVTAATELVQSIPNDKPFQNVNKITYGACPKYVKQNTLKLATGMRNVPEKGLFGAIAGFIENGWEGMIDGWYGFRHQNSEGTGQAADLKSTQAAIDQINGKLNRVIEKTLLVALENQHTIDLTDSEMNKLFEKTGRQLRENAEDMGNGCFKIYHKCDNACIESIRNGTYDHDVYRDEALNNRFQ Flu_HHH_b2_06971_0001_7__48__Q
NSEEMVKFVRRLLKEALERNNILSARFLTGLLEQFAKVTNLEEAKELVERAKKRL PGATLCLGHHAVPNGTLVKTITDDQIEVTAATELVQSIPNDKPFQNVNKITYGACPKYVKQNTLKLATGMRNVPEKGLFGAIAGFIENGWEGMIDGWYGFRHQNSEGTGQAADLKSTQAAIDQINGKLNRVIEKTLLVALENQHTIDLTDSEMNKLFEKTGRQLRENAEDMGNGCFKIYHKCDNACIESIRNGTYDHDVYRDEALNNRFQ Flu_HHH_b2_00151_0001_6__41__L
NSEEMVKFVRRLLKEALERNNILSARFLTGLLEQFAKVTNDEEAKELVERAKKRA PGATLCLGHHAVPNGTLVKTITDDQIEVTAATELVQSIPNDKPFQNVNKITYGACPKYVKQNTLKLATGMRNVPEKGLFGAIAGFIENGWEGMIDGWYGFRHQNSEGTGQAADLKSTQAAIDQINGKLNRVIEKTLLVALENQHTIDLTDSEMNKLFEKTGRQLRENAEDMGNGCFKIYHKCDNACIESIRNGTYDHDVYRDEALNNRFQ Flu_HHH_b2_00151_0001_6__55__A
SEHEEFLEWLLRKIEEAIKRGNKIEAEFLIGLAKQFLHVLNDDEIRRRLERLERLLH PGATLCLGHHAVPNGTLVKTITDDQIEVTAATELVQSIPNDKPFQNVNKITYGACPKYVKQNTLKLATGMRNVPEKGLFGAIAGFIENGWEGMIDGWYGFRHQNSEGTGQAADLKSTQAAIDQINGKLNRVIEKTLLVALENQHTIDLTDSEMNKLFEKTGRQLRENAEDMGNGCFKIYHKCDNACIESIRNGTYDHDVYRDEALNNRFQ Flu_HHH_b1_01357_0001_2__25__E
SLSERFLKGLAEQFFRAGTPTARKILEFRLRRAKELGNEEVYRFVEELLRRL PGATLCLGHHAVPNGTLVKTITDDQIEVTAATELVQSIPNDKPFQNVNKITYGACPKYVKQNTLKLATGMRNVPEKGLFGAIAGFIENGWEGMIDGWYGFRHQNSEGTGQAADLKSTQAAIDQINGKLNRVIEKTLLVALENQHTIDLTDSEMNKLFEKTGRQLRENAEDMGNGCFKIYHKCDNACIESIRNGTYDHDVYRDEALNNRFQ Flu_HHH_b1_04759_0001_0002_3__29__R
SLSERFLKGLAEQFFRAGTPTARKILEFLMRRAKELGNEEVYRFVEELLRRL PGATLCLGHHAVPNGTLVKTITDDQIEVTAATELVQSIPNDKPFQNVNKITYGACPKYVKQNTLKLATGMRNVPEKGLFGAIAGFIENGWEGMIDGWYGFRHQNSEGTGQAADLKSTQAAIDQINGKLNRVIEKTLLVALENQHTIDLTDSEMNKLFEKTGRQLRENAEDMGNGCFKIYHKCDNACIESIRNGTYDHDVYRDEALNNRFQ Flu_HHH_b1_04759_0001_0002_3__30__M
DQAKRMVEWLLKKAREALKLGNEISVRFLLGLAKQFAHANNDEEAFRLVREFEKEL PGATLCLGHHAVPNGTLVKTITDDQIEVTAATELVQSIPNDKPFQNVNKITYGACPKYVKQNTLKLATGMRNVPEKGLFGAIAGFIENGWEGMIDGWYGFRHQNSEGTGQAADLKSTQAAIDQINGKLNRVIEKTLLVALENQHTIDLTDSEMNKLFEKTGRQLRENAEDMGNGCFKIYHKCDNACIESIRNGTYDHDVYRDEALNNRFQ Flu_HHH_b2_08313_0001_5__46__F
TRMRISVKFLLSLARQFTDPRIREWLLRRAERLAREGNDPELEELVRRVEEELK PGATLCLGHHAVPNGTLVKTITDDQIEVTAATELVQSIPNDKPFQNVNKITYGACPKYVKQNTLKLATGMRNVPEKGLFGAIAGFIENGWEGMIDGWYGFRHQNSEGTGQAADLKSTQAAIDQINGKLNRVIEKTLLVALENQHTIDLTDSEMNKLFEKTGRQLRENAEDMGNGCFKIYHKCDNACIESIRNGTYDHDVYRDEALNNRFQ Flu_HHH_b2_00884_0001_1__12__S
SEHEEFYEWLLRKIEEAIKRGNKISAEFLIGLAKQFLHVLNDDEIRRRLERLERLLH PGATLCLGHHAVPNGTLVKTITDDQIEVTAATELVQSIPNDKPFQNVNKITYGACPKYVKQNTLKLATGMRNVPEKGLFGAIAGFIENGWEGMIDGWYGFRHQNSEGTGQAADLKSTQAAIDQINGKLNRVIEKTLLVALENQHTIDLTDSEMNKLFEKTGRQLRENAEDMGNGCFKIYHKCDNACIESIRNGTYDHDVYRDEALNNRFQ Flu_HHH_b1_01357_0001_2__7__Y
DVEEMAEFLVRRIEEALRRGNRISVEFLLGLLRQFARAPNNPEVERLLRELEELIRR PGATLCLGHHAVPNGTLVKTITDDQIEVTAATELVQSIPNDKPFQNVNKITYGACPKYVKQNTLKLATGMRNVPEKGLFGAIAGFIENGWEGMIDGWYGFRHQNSEGTGQAADLKSTQAAIDQINGKLNRVIEKTLLVALENQHTIDLTDSEMNKLFEKTGRQLRENAEDMGNGCFKIYHKCDNACIESIRNGTYDHDVYRDEALNNRFQ Flu_HHH_b1_04339_0001_2__39__P
SKVKLSVKFLLGLARQFYRAGNPEAAEYLIKRAKEIAEKNNNEELRKEIEELNREIR PGATLCLGHHAVPNGTLVKTITDDQIEVTAATELVQSIPNDKPFQNVNKITYGACPKYVKQNTLKLATGMRNVPEKGLFGAIAGFIENGWEGMIDGWYGFRHQNSEGTGQAADLKSTQAAIDQINGKLNRVIEKTLLVALENQHTIDLTDSEMNKLFEKTGRQLRENAEDMGNGCFKIYHKCDNACIESIRNGTYDHDVYRDEALNNRFQ Flu_HHH_b2_01211_0001_7__53__N
SKVKLSVKFLLGLARQFYRAGNPEAAEYLIKRAKEIAEKNNFEELRKEIEELEREIR PGATLCLGHHAVPNGTLVKTITDDQIEVTAATELVQSIPNDKPFQNVNKITYGACPKYVKQNTLKLATGMRNVPEKGLFGAIAGFIENGWEGMIDGWYGFRHQNSEGTGQAADLKSTQAAIDQINGKLNRVIEKTLLVALENQHTIDLTDSEMNKLFEKTGRQLRENAEDMGNGCFKIYHKCDNACIESIRNGTYDHDVYRDEALNNRFQ Flu_HHH_b2_01211_0001_7__42__F
SERNEHLLRWLLEKIRKSTNENSLRFLLGLLEQFARAAGTEEAREILREAEEIVK PGATLCLGHHAVPNGTLVKTITDDQIEVTAATELVQSIPNDKPFQNVNKITYGACPKYVKQNTLKLATGMRNVPEKGLFGAIAGFIENGWEGMIDGWYGFRHQNSEGTGQAADLKSTQAAIDQINGKLNRVIEKTLLVALENQHTIDLTDSEMNKLFEKTGRQLRENAEDMGNGCFKIYHKCDNACIESIRNGTYDHDVYRDEALNNRFQ Flu_HHH_b2_04485_0001_2__22__N
TRMRISVKFLLGLARSFTDPRIREWLLRRAERLAREGNDPELEELVRRVEEELK PGATLCLGHHAVPNGTLVKTITDDQIEVTAATELVQSIPNDKPFQNVNKITYGACPKYVKQNTLKLATGMRNVPEKGLFGAIAGFIENGWEGMIDGWYGFRHQNSEGTGQAADLKSTQAAIDQINGKLNRVIEKTLLVALENQHTIDLTDSEMNKLFEKTGRQLRENAEDMGNGCFKIYHKCDNACIESIRNGTYDHDVYRDEALNNRFQ Flu_HHH_b2_00884_0001_1__16__S
NSEEMVKFVRRLLKEALERNNILSARFLTGLLEQFAKVTNDHEAKELVERAKKRL PGATLCLGHHAVPNGTLVKTITDDQIEVTAATELVQSIPNDKPFQNVNKITYGACPKYVKQNTLKLATGMRNVPEKGLFGAIAGFIENGWEGMIDGWYGFRHQNSEGTGQAADLKSTQAAIDQINGKLNRVIEKTLLVALENQHTIDLTDSEMNKLFEKTGRQLRENAEDMGNGCFKIYHKCDNACIESIRNGTYDHDVYRDEALNNRFQ Flu_HHH_b2_00151_0001_6__42__H
SEGNEELLRWLLELIRKSTNEISLRFLLGLLEQFARAAGTEEAREILREAEEIVK PGATLCLGHHAVPNGTLVKTITDDQIEVTAATELVQSIPNDKPFQNVNKITYGACPKYVKQNTLKLATGMRNVPEKGLFGAIAGFIENGWEGMIDGWYGFRHQNSEGTGQAADLKSTQAAIDQINGKLNRVIEKTLLVALENQHTIDLTDSEMNKLFEKTGRQLRENAEDMGNGCFKIYHKCDNACIESIRNGTYDHDVYRDEALNNRFQ Flu_HHH_b2_04485_0001_4__3__G
TRMRISVKFLLGLARQFTDPRIREWLLRRAERLAREGNDPELEELVRDVEEELK PGATLCLGHHAVPNGTLVKTITDDQIEVTAATELVQSIPNDKPFQNVNKITYGACPKYVKQNTLKLATGMRNVPEKGLFGAIAGFIENGWEGMIDGWYGFRHQNSEGTGQAADLKSTQAAIDQINGKLNRVIEKTLLVALENQHTIDLTDSEMNKLFEKTGRQLRENAEDMGNGCFKIYHKCDNACIESIRNGTYDHDVYRDEALNNRFQ Flu_HHH_b2_00884_0001_1__48__D
DVEEMAEFLVRRIEENLRRGNRISVEFLLGLLRQFARAWNNPEVERLLRELEELIRR PGATLCLGHHAVPNGTLVKTITDDQIEVTAATELVQSIPNDKPFQNVNKITYGACPKYVKQNTLKLATGMRNVPEKGLFGAIAGFIENGWEGMIDGWYGFRHQNSEGTGQAADLKSTQAAIDQINGKLNRVIEKTLLVALENQHTIDLTDSEMNKLFEKTGRQLRENAEDMGNGCFKIYHKCDNACIESIRNGTYDHDVYRDEALNNRFQ Flu_HHH_b1_04339_0001_2__16__N
DVEEMAEFLVRRIEEALRRGNRISVEFLLGLLRQFARAWNLPEVERLLRELEELIRR PGATLCLGHHAVPNGTLVKTITDDQIEVTAATELVQSIPNDKPFQNVNKITYGACPKYVKQNTLKLATGMRNVPEKGLFGAIAGFIENGWEGMIDGWYGFRHQNSEGTGQAADLKSTQAAIDQINGKLNRVIEKTLLVALENQHTIDLTDSEMNKLFEKTGRQLRENAEDMGNGCFKIYHKCDNACIESIRNGTYDHDVYRDEALNNRFQ Flu_HHH_b1_04339_0001_2__41__L
DVEEMAEFLVRRIEEALRRGNRISVEFLLGLLRQFARAWPNPEVERLLRELEELIRR PGATLCLGHHAVPNGTLVKTITDDQIEVTAATELVQSIPNDKPFQNVNKITYGACPKYVKQNTLKLATGMRNVPEKGLFGAIAGFIENGWEGMIDGWYGFRHQNSEGTGQAADLKSTQAAIDQINGKLNRVIEKTLLVALENQHTIDLTDSEMNKLFEKTGRQLRENAEDMGNGCFKIYHKCDNACIESIRNGTYDHDVYRDEALNNRFQ Flu_HHH_b1_04339_0001_2__40__P
TKERVEHLVKWLLERAKRMPSPISRKFLLGLAEQFARAGNDPELERLVEKVKRET PGATLCLGHHAVPNGTLVKTITDDQIEVTAATELVQSIPNDKPFQNVNKITYGACPKYVKQNTLKLATGMRNVPEKGLFGAIAGFIENGWEGMIDGWYGFRHQNSEGTGQAADLKSTQAAIDQINGKLNRVIEKTLLVALENQHTIDLTDSEMNKLFEKTGRQLRENAEDMGNGCFKIYHKCDNACIESIRNGTYDHDVYRDEALNNRFQ Flu_HHH_b2_08106_0001_7__55__T
DERSSAKISVEFLLGLAKQFTDPRIREWLLKRAKRLAEEVGDDELKRLIEKVYEEL PGATLCLGHHAVPNGTLVKTITDDQIEVTAATELVQSIPNDKPFQNVNKITYGACPKYVKQNTLKLATGMRNVPEKGLFGAIAGFIENGWEGMIDGWYGFRHQNSEGTGQAADLKSTQAAIDQINGKLNRVIEKTLLVALENQHTIDLTDSEMNKLFEKTGRQLRENAEDMGNGCFKIYHKCDNACIESIRNGTYDHDVYRDEALNNRFQ Flu_HHH_b2_06971_0001_7__53__Y
SERNEELLRWLLELIRKSTNEISLRFLLGLLEQFARAAGTEEADEILREAEEIVK PGATLCLGHHAVPNGTLVKTITDDQIEVTAATELVQSIPNDKPFQNVNKITYGACPKYVKQNTLKLATGMRNVPEKGLFGAIAGFIENGWEGMIDGWYGFRHQNSEGTGQAADLKSTQAAIDQINGKLNRVIEKTLLVALENQHTIDLTDSEMNKLFEKTGRQLRENAEDMGNGCFKIYHKCDNACIESIRNGTYDHDVYRDEALNNRFQ Flu_HHH_b2_04485_0001_4__44__D
SERNEHLLRWLLEKIRKSTNEICLRFLLGLLEQFARAAGTEEAREILREAEEIVK PGATLCLGHHAVPNGTLVKTITDDQIEVTAATELVQSIPNDKPFQNVNKITYGACPKYVKQNTLKLATGMRNVPEKGLFGAIAGFIENGWEGMIDGWYGFRHQNSEGTGQAADLKSTQAAIDQINGKLNRVIEKTLLVALENQHTIDLTDSEMNKLFEKTGRQLRENAEDMGNGCFKIYHKCDNACIESIRNGTYDHDVYRDEALNNRFQ Flu_HHH_b2_04485_0001_2__23__C
DERSSAKISVEFLLGLAKQFLDPRIREWLLKRAKRLAEEVGDDELKRLIEKVEEEL PGATLCLGHHAVPNGTLVKTITDDQIEVTAATELVQSIPNDKPFQNVNKITYGACPKYVKQNTLKLATGMRNVPEKGLFGAIAGFIENGWEGMIDGWYGFRHQNSEGTGQAADLKSTQAAIDQINGKLNRVIEKTLLVALENQHTIDLTDSEMNKLFEKTGRQLRENAEDMGNGCFKIYHKCDNACIESIRNGTYDHDVYRDEALNNRFQ Flu_HHH_b2_06971_0001_7__21__L
DERSSAKISVQFLLGLAKQFTDPRIREWLLKRAKRLAEEVGDDELKRLIEKVEEEL PGATLCLGHHAVPNGTLVKTITDDQIEVTAATELVQSIPNDKPFQNVNKITYGACPKYVKQNTLKLATGMRNVPEKGLFGAIAGFIENGWEGMIDGWYGFRHQNSEGTGQAADLKSTQAAIDQINGKLNRVIEKTLLVALENQHTIDLTDSEMNKLFEKTGRQLRENAEDMGNGCFKIYHKCDNACIESIRNGTYDHDVYRDEALNNRFQ Flu_HHH_b2_06971_0001_7__11__Q
TKERVEHLVKWLLERAKRMPSPISRSFLLGLAEQFARAGNDPELERLVEKVKREL PGATLCLGHHAVPNGTLVKTITDDQIEVTAATELVQSIPNDKPFQNVNKITYGACPKYVKQNTLKLATGMRNVPEKGLFGAIAGFIENGWEGMIDGWYGFRHQNSEGTGQAADLKSTQAAIDQINGKLNRVIEKTLLVALENQHTIDLTDSEMNKLFEKTGRQLRENAEDMGNGCFKIYHKCDNACIESIRNGTYDHDVYRDEALNNRFQ Flu_HHH_b2_08106_0001_7__26__S
DVEEMAEFAVRRIEEALRRGNRISVEFLLGLLRQFARAWNNPEVERLLRELEELIRR PGATLCLGHHAVPNGTLVKTITDDQIEVTAATELVQSIPNDKPFQNVNKITYGACPKYVKQNTLKLATGMRNVPEKGLFGAIAGFIENGWEGMIDGWYGFRHQNSEGTGQAADLKSTQAAIDQINGKLNRVIEKTLLVALENQHTIDLTDSEMNKLFEKTGRQLRENAEDMGNGCFKIYHKCDNACIESIRNGTYDHDVYRDEALNNRFQ Flu_HHH_b1_04339_0001_2__9__A
SERNEELLRWLLELIRKSTNEISLMFLLGLLEQFARAAGTEEAREILREAEEIVK PGATLCLGHHAVPNGTLVKTITDDQIEVTAATELVQSIPNDKPFQNVNKITYGACPKYVKQNTLKLATGMRNVPEKGLFGAIAGFIENGWEGMIDGWYGFRHQNSEGTGQAADLKSTQAAIDQINGKLNRVIEKTLLVALENQHTIDLTDSEMNKLFEKTGRQLRENAEDMGNGCFKIYHKCDNACIESIRNGTYDHDVYRDEALNNRFQ Flu_HHH_b2_04485_0001_4__25__M
SEHEEFLEWLLRKIEECIKRGNKISAEFLIGLAKQFLHVLNDDEIRRRLERLERLLH PGATLCLGHHAVPNGTLVKTITDDQIEVTAATELVQSIPNDKPFQNVNKITYGACPKYVKQNTLKLATGMRNVPEKGLFGAIAGFIENGWEGMIDGWYGFRHQNSEGTGQAADLKSTQAAIDQINGKLNRVIEKTLLVALENQHTIDLTDSEMNKLFEKTGRQLRENAEDMGNGCFKIYHKCDNACIESIRNGTYDHDVYRDEALNNRFQ Flu_HHH_b1_01357_0001_2__17__C
TEEEIEEVEELLKKATDPKLRHMLEFLLRRLREALERNNLLSARFLLGLARQFYKKI PGATLCLGHHAVPNGTLVKTITDDQIEVTAATELVQSIPNDKPFQNVNKITYGACPKYVKQNTLKLATGMRNVPEKGLFGAIAGFIENGWEGMIDGWYGFRHQNSEGTGQAADLKSTQAAIDQINGKLNRVIEKTLLVALENQHTIDLTDSEMNKLFEKTGRQLRENAEDMGNGCFKIYHKCDNACIESIRNGTYDHDVYRDEALNNRFQ Flu_HHH_b1_06924_0001_8__56__K
SKVKLSVKFLLGLARQFYRAGNPEAAEYLIKRAKEIAEKNNNEELRKEIETLEREIR PGATLCLGHHAVPNGTLVKTITDDQIEVTAATELVQSIPNDKPFQNVNKITYGACPKYVKQNTLKLATGMRNVPEKGLFGAIAGFIENGWEGMIDGWYGFRHQNSEGTGQAADLKSTQAAIDQINGKLNRVIEKTLLVALENQHTIDLTDSEMNKLFEKTGRQLRENAEDMGNGCFKIYHKCDNACIESIRNGTYDHDVYRDEALNNRFQ Flu_HHH_b2_01211_0001_7__51__T
NSEEMVKFVRRLLKEALERNRILSARFLTGLLEQFAKVTNDEEAKELVERAKKRL PGATLCLGHHAVPNGTLVKTITDDQIEVTAATELVQSIPNDKPFQNVNKITYGACPKYVKQNTLKLATGMRNVPEKGLFGAIAGFIENGWEGMIDGWYGFRHQNSEGTGQAADLKSTQAAIDQINGKLNRVIEKTLLVALENQHTIDLTDSEMNKLFEKTGRQLRENAEDMGNGCFKIYHKCDNACIESIRNGTYDHDVYRDEALNNRFQ Flu_HHH_b2_00151_0001_6__21__R
SERNEHLLRWLLEKIRKSTNEISLRFLLGLLEQFARAAGTELAREILREAEEIVK PGATLCLGHHAVPNGTLVKTITDDQIEVTAATELVQSIPNDKPFQNVNKITYGACPKYVKQNTLKLATGMRNVPEKGLFGAIAGFIENGWEGMIDGWYGFRHQNSEGTGQAADLKSTQAAIDQINGKLNRVIEKTLLVALENQHTIDLTDSEMNKLFEKTGRQLRENAEDMGNGCFKIYHKCDNACIESIRNGTYDHDVYRDEALNNRFQ Flu_HHH_b2_04485_0001_2__42__L
SERNEHLLRWLLEKIRKSTNEISLRFLLGLLEQFARAAGTEEIREILREAEEIVK PGATLCLGHHAVPNGTLVKTITDDQIEVTAATELVQSIPNDKPFQNVNKITYGACPKYVKQNTLKLATGMRNVPEKGLFGAIAGFIENGWEGMIDGWYGFRHQNSEGTGQAADLKSTQAAIDQINGKLNRVIEKTLLVALENQHTIDLTDSEMNKLFEKTGRQLRENAEDMGNGCFKIYHKCDNACIESIRNGTYDHDVYRDEALNNRFQ Flu_HHH_b2_04485_0001_2__43__I
SERNEHLLRWLLEKIRKSTNEISLRFLLGLLEQFARAAGTEEDREILREAEEIVK PGATLCLGHHAVPNGTLVKTITDDQIEVTAATELVQSIPNDKPFQNVNKITYGACPKYVKQNTLKLATGMRNVPEKGLFGAIAGFIENGWEGMIDGWYGFRHQNSEGTGQAADLKSTQAAIDQINGKLNRVIEKTLLVALENQHTIDLTDSEMNKLFEKTGRQLRENAEDMGNGCFKIYHKCDNACIESIRNGTYDHDVYRDEALNNRFQ Flu_HHH_b2_04485_0001_2__43__D
DERSIAKISVEFLLGLAKQFTDPRIREWLLKRAKRLAEEVGDDELKRLIEKVEEEL PGATLCLGHHAVPNGTLVKTITDDQIEVTAATELVQSIPNDKPFQNVNKITYGACPKYVKQNTLKLATGMRNVPEKGLFGAIAGFIENGWEGMIDGWYGFRHQNSEGTGQAADLKSTQAAIDQINGKLNRVIEKTLLVALENQHTIDLTDSEMNKLFEKTGRQLRENAEDMGNGCFKIYHKCDNACIESIRNGTYDHDVYRDEALNNRFQ Flu_HHH_b2_06971_0001_7__5__I
SNVKLSVKFLLGLARQFYRAGNPEAAEYLIKRAKEIAEKNNNEELRKEIEELEREIR PGATLCLGHHAVPNGTLVKTITDDQIEVTAATELVQSIPNDKPFQNVNKITYGACPKYVKQNTLKLATGMRNVPEKGLFGAIAGFIENGWEGMIDGWYGFRHQNSEGTGQAADLKSTQAAIDQINGKLNRVIEKTLLVALENQHTIDLTDSEMNKLFEKTGRQLRENAEDMGNGCFKIYHKCDNACIESIRNGTYDHDVYRDEALNNRFQ Flu_HHH_b2_01211_0001_7__2__N
SERNEHLLRWLLEKIRKSTNEISLRFLLGLLEQFARAAGTEEAREILREAFEIVK PGATLCLGHHAVPNGTLVKTITDDQIEVTAATELVQSIPNDKPFQNVNKITYGACPKYVKQNTLKLATGMRNVPEKGLFGAIAGFIENGWEGMIDGWYGFRHQNSEGTGQAADLKSTQAAIDQINGKLNRVIEKTLLVALENQHTIDLTDSEMNKLFEKTGRQLRENAEDMGNGCFKIYHKCDNACIESIRNGTYDHDVYRDEALNNRFQ Flu_HHH_b2_04485_0001_2__51__F
DERSSAKISVEFLLGLAKQFTDPRIREWLLKRAKSLAEEVGDDELKRLIEKVEEEL PGATLCLGHHAVPNGTLVKTITDDQIEVTAATELVQSIPNDKPFQNVNKITYGACPKYVKQNTLKLATGMRNVPEKGLFGAIAGFIENGWEGMIDGWYGFRHQNSEGTGQAADLKSTQAAIDQINGKLNRVIEKTLLVALENQHTIDLTDSEMNKLFEKTGRQLRENAEDMGNGCFKIYHKCDNACIESIRNGTYDHDVYRDEALNNRFQ Flu_HHH_b2_06971_0001_7__35__S
TKERVEHLVKWLLELAKRMPSPISRKFLLGLAEQFARAGNDPELERLVEKVKREL PGATLCLGHHAVPNGTLVKTITDDQIEVTAATELVQSIPNDKPFQNVNKITYGACPKYVKQNTLKLATGMRNVPEKGLFGAIAGFIENGWEGMIDGWYGFRHQNSEGTGQAADLKSTQAAIDQINGKLNRVIEKTLLVALENQHTIDLTDSEMNKLFEKTGRQLRENAEDMGNGCFKIYHKCDNACIESIRNGTYDHDVYRDEALNNRFQ Flu_HHH_b2_08106_0001_7__15__L
TEEEIEEVEELLKKATDPKLRHMLEFLLRGLREALERNNLLSARFLLGLARQFYKSI PGATLCLGHHAVPNGTLVKTITDDQIEVTAATELVQSIPNDKPFQNVNKITYGACPKYVKQNTLKLATGMRNVPEKGLFGAIAGFIENGWEGMIDGWYGFRHQNSEGTGQAADLKSTQAAIDQINGKLNRVIEKTLLVALENQHTIDLTDSEMNKLFEKTGRQLRENAEDMGNGCFKIYHKCDNACIESIRNGTYDHDVYRDEALNNRFQ Flu_HHH_b1_06924_0001_8__30__G
DERSSAKISVEFLLGLAKQFTDPRIREWLLKRAKRLALEVGDDELKRLIEKVEEEL PGATLCLGHHAVPNGTLVKTITDDQIEVTAATELVQSIPNDKPFQNVNKITYGACPKYVKQNTLKLATGMRNVPEKGLFGAIAGFIENGWEGMIDGWYGFRHQNSEGTGQAADLKSTQAAIDQINGKLNRVIEKTLLVALENQHTIDLTDSEMNKLFEKTGRQLRENAEDMGNGCFKIYHKCDNACIESIRNGTYDHDVYRDEALNNRFQ Flu_HHH_b2_06971_0001_7__38__L
SEHEEFLEWLLRKIEEAIKRGNKISAEFLIGLAKHFLHVLNDDEIRRRLERLERLLH PGATLCLGHHAVPNGTLVKTITDDQIEVTAATELVQSIPNDKPFQNVNKITYGACPKYVKQNTLKLATGMRNVPEKGLFGAIAGFIENGWEGMIDGWYGFRHQNSEGTGQAADLKSTQAAIDQINGKLNRVIEKTLLVALENQHTIDLTDSEMNKLFEKTGRQLRENAEDMGNGCFKIYHKCDNACIESIRNGTYDHDVYRDEALNNRFQ Flu_HHH_b1_01357_0001_2__35__H
SERNEHLLRWLLEKIRKSTNEISLVFLLGLLEQFARAAGTEEAREILREAEEIVK PGATLCLGHHAVPNGTLVKTITDDQIEVTAATELVQSIPNDKPFQNVNKITYGACPKYVKQNTLKLATGMRNVPEKGLFGAIAGFIENGWEGMIDGWYGFRHQNSEGTGQAADLKSTQAAIDQINGKLNRVIEKTLLVALENQHTIDLTDSEMNKLFEKTGRQLRENAEDMGNGCFKIYHKCDNACIESIRNGTYDHDVYRDEALNNRFQ Flu_HHH_b2_04485_0001_2__25__V
SERNEELLRWLLELIRKSTNEISLRFLLGLLEQFARAAGTEEAREILREAEEINK PGATLCLGHHAVPNGTLVKTITDDQIEVTAATELVQSIPNDKPFQNVNKITYGACPKYVKQNTLKLATGMRNVPEKGLFGAIAGFIENGWEGMIDGWYGFRHQNSEGTGQAADLKSTQAAIDQINGKLNRVIEKTLLVALENQHTIDLTDSEMNKLFEKTGRQLRENAEDMGNGCFKIYHKCDNACIESIRNGTYDHDVYRDEALNNRFQ Flu_HHH_b2_04485_0001_4__54__N
NSEEMVKFVRRLLKEALERNNILSAGFLTGLLEQFAKVTNDEEAKELVERAKKRL PGATLCLGHHAVPNGTLVKTITDDQIEVTAATELVQSIPNDKPFQNVNKITYGACPKYVKQNTLKLATGMRNVPEKGLFGAIAGFIENGWEGMIDGWYGFRHQNSEGTGQAADLKSTQAAIDQINGKLNRVIEKTLLVALENQHTIDLTDSEMNKLFEKTGRQLRENAEDMGNGCFKIYHKCDNACIESIRNGTYDHDVYRDEALNNRFQ Flu_HHH_b2_00151_0001_6__26__G
SEHEEFIEWLLRKIEEAIKRGNKISAEFLIGLAKQFLHVLNDDEIRRRLERLERLLH PGATLCLGHHAVPNGTLVKTITDDQIEVTAATELVQSIPNDKPFQNVNKITYGACPKYVKQNTLKLATGMRNVPEKGLFGAIAGFIENGWEGMIDGWYGFRHQNSEGTGQAADLKSTQAAIDQINGKLNRVIEKTLLVALENQHTIDLTDSEMNKLFEKTGRQLRENAEDMGNGCFKIYHKCDNACIESIRNGTYDHDVYRDEALNNRFQ Flu_HHH_b1_01357_0001_2__7__I
SEHEEFQEWLLRKIEEAIKRGNKISAEFLIGLAKQFLHVLNDDEIRRRLERLERLLH PGATLCLGHHAVPNGTLVKTITDDQIEVTAATELVQSIPNDKPFQNVNKITYGACPKYVKQNTLKLATGMRNVPEKGLFGAIAGFIENGWEGMIDGWYGFRHQNSEGTGQAADLKSTQAAIDQINGKLNRVIEKTLLVALENQHTIDLTDSEMNKLFEKTGRQLRENAEDMGNGCFKIYHKCDNACIESIRNGTYDHDVYRDEALNNRFQ Flu_HHH_b1_01357_0001_2__7__Q
TRMRISVKFLLTLARQFTDPRIREWLLRRAERLAREGNDPELEELVRRVEEELK PGATLCLGHHAVPNGTLVKTITDDQIEVTAATELVQSIPNDKPFQNVNKITYGACPKYVKQNTLKLATGMRNVPEKGLFGAIAGFIENGWEGMIDGWYGFRHQNSEGTGQAADLKSTQAAIDQINGKLNRVIEKTLLVALENQHTIDLTDSEMNKLFEKTGRQLRENAEDMGNGCFKIYHKCDNACIESIRNGTYDHDVYRDEALNNRFQ Flu_HHH_b2_00884_0001_1__12__T
SKVKLSVKFLLGLARQFYRAGNPEAAEYLIKRAKEFAEKNNNEELRKEIEELEREIR PGATLCLGHHAVPNGTLVKTITDDQIEVTAATELVQSIPNDKPFQNVNKITYGACPKYVKQNTLKLATGMRNVPEKGLFGAIAGFIENGWEGMIDGWYGFRHQNSEGTGQAADLKSTQAAIDQINGKLNRVIEKTLLVALENQHTIDLTDSEMNKLFEKTGRQLRENAEDMGNGCFKIYHKCDNACIESIRNGTYDHDVYRDEALNNRFQ Flu_HHH_b2_01211_0001_7__36__F
DVEEMAEFLVRREEEALRRGNRISVEFLLGLLRQFARAWNNPEVERLLRELEELIRR PGATLCLGHHAVPNGTLVKTITDDQIEVTAATELVQSIPNDKPFQNVNKITYGACPKYVKQNTLKLATGMRNVPEKGLFGAIAGFIENGWEGMIDGWYGFRHQNSEGTGQAADLKSTQAAIDQINGKLNRVIEKTLLVALENQHTIDLTDSEMNKLFEKTGRQLRENAEDMGNGCFKIYHKCDNACIESIRNGTYDHDVYRDEALNNRFQ Flu_HHH_b1_04339_0001_2__13__E
DVEEMAEFLVRRHEEALRRGNRISVEFLLGLLRQFARAWNNPEVERLLRELEELIRR PGATLCLGHHAVPNGTLVKTITDDQIEVTAATELVQSIPNDKPFQNVNKITYGACPKYVKQNTLKLATGMRNVPEKGLFGAIAGFIENGWEGMIDGWYGFRHQNSEGTGQAADLKSTQAAIDQINGKLNRVIEKTLLVALENQHTIDLTDSEMNKLFEKTGRQLRENAEDMGNGCFKIYHKCDNACIESIRNGTYDHDVYRDEALNNRFQ Flu_HHH_b1_04339_0001_2__13__H
SERNEHLLRWLLEKIRKSTNEISLRFLLGLLEQFARAAGTEEAREILREAEEIGK PGATLCLGHHAVPNGTLVKTITDDQIEVTAATELVQSIPNDKPFQNVNKITYGACPKYVKQNTLKLATGMRNVPEKGLFGAIAGFIENGWEGMIDGWYGFRHQNSEGTGQAADLKSTQAAIDQINGKLNRVIEKTLLVALENQHTIDLTDSEMNKLFEKTGRQLRENAEDMGNGCFKIYHKCDNACIESIRNGTYDHDVYRDEALNNRFQ Flu_HHH_b2_04485_0001_2__54__G
TEEEIEEVEELLKKATDPKLRHMLEFLLRRLRQALERNNLLSARFLLGLARQFYKSI PGATLCLGHHAVPNGTLVKTITDDQIEVTAATELVQSIPNDKPFQNVNKITYGACPKYVKQNTLKLATGMRNVPEKGLFGAIAGFIENGWEGMIDGWYGFRHQNSEGTGQAADLKSTQAAIDQINGKLNRVIEKTLLVALENQHTIDLTDSEMNKLFEKTGRQLRENAEDMGNGCFKIYHKCDNACIESIRNGTYDHDVYRDEALNNRFQ Flu_HHH_b1_06924_0001_8__33__Q
TKERVEHLVKWLLERAKRMPSPISRKFLLGLAEQFARAGNDPQLERLVEKVKREL PGATLCLGHHAVPNGTLVKTITDDQIEVTAATELVQSIPNDKPFQNVNKITYGACPKYVKQNTLKLATGMRNVPEKGLFGAIAGFIENGWEGMIDGWYGFRHQNSEGTGQAADLKSTQAAIDQINGKLNRVIEKTLLVALENQHTIDLTDSEMNKLFEKTGRQLRENAEDMGNGCFKIYHKCDNACIESIRNGTYDHDVYRDEALNNRFQ Flu_HHH_b2_08106_0001_7__43__Q
TKERVEHLVKWLLERAKRMPSPISRKFLLGLAEQFARAGNDEELERLVEKVKREL PGATLCLGHHAVPNGTLVKTITDDQIEVTAATELVQSIPNDKPFQNVNKITYGACPKYVKQNTLKLATGMRNVPEKGLFGAIAGFIENGWEGMIDGWYGFRHQNSEGTGQAADLKSTQAAIDQINGKLNRVIEKTLLVALENQHTIDLTDSEMNKLFEKTGRQLRENAEDMGNGCFKIYHKCDNACIESIRNGTYDHDVYRDEALNNRFQ Flu_HHH_b2_08106_0001_7__42__E
TEEEIEEVEELLKKATDPKLRWMLEFLLRRLREALERNNLLSARFLLGLARQFYKSI PGATLCLGHHAVPNGTLVKTITDDQIEVTAATELVQSIPNDKPFQNVNKITYGACPKYVKQNTLKLATGMRNVPEKGLFGAIAGFIENGWEGMIDGWYGFRHQNSEGTGQAADLKSTQAAIDQINGKLNRVIEKTLLVALENQHTIDLTDSEMNKLFEKTGRQLRENAEDMGNGCFKIYHKCDNACIESIRNGTYDHDVYRDEALNNRFQ Flu_HHH_b1_06924_0001_8__22__W
SEHEEFLEWLLRKIEEAIKRGNKISAEFLIGQAKQFLHVLNDDEIRRRLERLERLLH PGATLCLGHHAVPNGTLVKTITDDQIEVTAATELVQSIPNDKPFQNVNKITYGACPKYVKQNTLKLATGMRNVPEKGLFGAIAGFIENGWEGMIDGWYGFRHQNSEGTGQAADLKSTQAAIDQINGKLNRVIEKTLLVALENQHTIDLTDSEMNKLFEKTGRQLRENAEDMGNGCFKIYHKCDNACIESIRNGTYDHDVYRDEALNNRFQ Flu_HHH_b1_01357_0001_2__32__Q
TEEEIEEVEELLKKATDPKLRHMLEFLLSRLREALERNNLLSARFLLGLARQFYKSI PGATLCLGHHAVPNGTLVKTITDDQIEVTAATELVQSIPNDKPFQNVNKITYGACPKYVKQNTLKLATGMRNVPEKGLFGAIAGFIENGWEGMIDGWYGFRHQNSEGTGQAADLKSTQAAIDQINGKLNRVIEKTLLVALENQHTIDLTDSEMNKLFEKTGRQLRENAEDMGNGCFKIYHKCDNACIESIRNGTYDHDVYRDEALNNRFQ Flu_HHH_b1_06924_0001_8__29__S
DERSSAKISVEFLLGLAKQFTDPRIREWLLKPAKRLAEEVGDDELKRLIEKVEEEL PGATLCLGHHAVPNGTLVKTITDDQIEVTAATELVQSIPNDKPFQNVNKITYGACPKYVKQNTLKLATGMRNVPEKGLFGAIAGFIENGWEGMIDGWYGFRHQNSEGTGQAADLKSTQAAIDQINGKLNRVIEKTLLVALENQHTIDLTDSEMNKLFEKTGRQLRENAEDMGNGCFKIYHKCDNACIESIRNGTYDHDVYRDEALNNRFQ Flu_HHH_b2_06971_0001_7__32__P
DVEEMAEFLVRRIEEALRRGNRISVEFLDGLLRQFARAWNNPEVERLLRELEELIRR PGATLCLGHHAVPNGTLVKTITDDQIEVTAATELVQSIPNDKPFQNVNKITYGACPKYVKQNTLKLATGMRNVPEKGLFGAIAGFIENGWEGMIDGWYGFRHQNSEGTGQAADLKSTQAAIDQINGKLNRVIEKTLLVALENQHTIDLTDSEMNKLFEKTGRQLRENAEDMGNGCFKIYHKCDNACIESIRNGTYDHDVYRDEALNNRFQ Flu_HHH_b1_04339_0001_2__29__D
DVEEMAEFLVRRIEEALRRGNRISVEFLTGLLRQFARAWNNPEVERLLRELEELIRR PGATLCLGHHAVPNGTLVKTITDDQIEVTAATELVQSIPNDKPFQNVNKITYGACPKYVKQNTLKLATGMRNVPEKGLFGAIAGFIENGWEGMIDGWYGFRHQNSEGTGQAADLKSTQAAIDQINGKLNRVIEKTLLVALENQHTIDLTDSEMNKLFEKTGRQLRENAEDMGNGCFKIYHKCDNACIESIRNGTYDHDVYRDEALNNRFQ Flu_HHH_b1_04339_0001_2__29__T
SVRNEELLRWLLELIRKSTNEISLRFLLGLLEQFARAAGTEEAREILREAEEIVK PGATLCLGHHAVPNGTLVKTITDDQIEVTAATELVQSIPNDKPFQNVNKITYGACPKYVKQNTLKLATGMRNVPEKGLFGAIAGFIENGWEGMIDGWYGFRHQNSEGTGQAADLKSTQAAIDQINGKLNRVIEKTLLVALENQHTIDLTDSEMNKLFEKTGRQLRENAEDMGNGCFKIYHKCDNACIESIRNGTYDHDVYRDEALNNRFQ Flu_HHH_b2_04485_0001_4__2__V
SEHEEFLEWLLRKIEEAILRGNKISAEFLIGLAKQFLHVLNDDEIRRRLERLERLLH PGATLCLGHHAVPNGTLVKTITDDQIEVTAATELVQSIPNDKPFQNVNKITYGACPKYVKQNTLKLATGMRNVPEKGLFGAIAGFIENGWEGMIDGWYGFRHQNSEGTGQAADLKSTQAAIDQINGKLNRVIEKTLLVALENQHTIDLTDSEMNKLFEKTGRQLRENAEDMGNGCFKIYHKCDNACIESIRNGTYDHDVYRDEALNNRFQ Flu_HHH_b1_01357_0001_2__19__L
DQAKRMVEWLLKKAREALKTGNEISVRFLLGLAKQFAHANNDEEAERLVREFEKEL PGATLCLGHHAVPNGTLVKTITDDQIEVTAATELVQSIPNDKPFQNVNKITYGACPKYVKQNTLKLATGMRNVPEKGLFGAIAGFIENGWEGMIDGWYGFRHQNSEGTGQAADLKSTQAAIDQINGKLNRVIEKTLLVALENQHTIDLTDSEMNKLFEKTGRQLRENAEDMGNGCFKIYHKCDNACIESIRNGTYDHDVYRDEALNNRFQ Flu_HHH_b2_08313_0001_5__20__T
DVEEMAEFLVRRIEEALRRGNSISVEFLLGLLRQFARAWNNPEVERLLRELEELIRR PGATLCLGHHAVPNGTLVKTITDDQIEVTAATELVQSIPNDKPFQNVNKITYGACPKYVKQNTLKLATGMRNVPEKGLFGAIAGFIENGWEGMIDGWYGFRHQNSEGTGQAADLKSTQAAIDQINGKLNRVIEKTLLVALENQHTIDLTDSEMNKLFEKTGRQLRENAEDMGNGCFKIYHKCDNACIESIRNGTYDHDVYRDEALNNRFQ Flu_HHH_b1_04339_0001_2__22__S
SLSERFLKGLAEQFFRAGTPTARKILEFLSRRAKELGNEEVYRFVEELLRRL PGATLCLGHHAVPNGTLVKTITDDQIEVTAATELVQSIPNDKPFQNVNKITYGACPKYVKQNTLKLATGMRNVPEKGLFGAIAGFIENGWEGMIDGWYGFRHQNSEGTGQAADLKSTQAAIDQINGKLNRVIEKTLLVALENQHTIDLTDSEMNKLFEKTGRQLRENAEDMGNGCFKIYHKCDNACIESIRNGTYDHDVYRDEALNNRFQ Flu_HHH_b1_04759_0001_0002_3__30__S
SKVKLSAKFLLGLARQFYRAGNPEAAEYLIKRAKEIAEKNNNEELRKEIEELEREIR PGATLCLGHHAVPNGTLVKTITDDQIEVTAATELVQSIPNDKPFQNVNKITYGACPKYVKQNTLKLATGMRNVPEKGLFGAIAGFIENGWEGMIDGWYGFRHQNSEGTGQAADLKSTQAAIDQINGKLNRVIEKTLLVALENQHTIDLTDSEMNKLFEKTGRQLRENAEDMGNGCFKIYHKCDNACIESIRNGTYDHDVYRDEALNNRFQ Flu_HHH_b2_01211_0001_7__7__A
DERSSAKISVEFLLGLAKQFTDPRIREWLLKRYKRLAEEVGDDELKRLIEKVEEEL PGATLCLGHHAVPNGTLVKTITDDQIEVTAATELVQSIPNDKPFQNVNKITYGACPKYVKQNTLKLATGMRNVPEKGLFGAIAGFIENGWEGMIDGWYGFRHQNSEGTGQAADLKSTQAAIDQINGKLNRVIEKTLLVALENQHTIDLTDSEMNKLFEKTGRQLRENAEDMGNGCFKIYHKCDNACIESIRNGTYDHDVYRDEALNNRFQ Flu_HHH_b2_06971_0001_7__33__Y
SLSERFHKGLAEQFFRAGTPTARKILEFLLRRAKELGNEEVYRFVEELLRRL PGATLCLGHHAVPNGTLVKTITDDQIEVTAATELVQSIPNDKPFQNVNKITYGACPKYVKQNTLKLATGMRNVPEKGLFGAIAGFIENGWEGMIDGWYGFRHQNSEGTGQAADLKSTQAAIDQINGKLNRVIEKTLLVALENQHTIDLTDSEMNKLFEKTGRQLRENAEDMGNGCFKIYHKCDNACIESIRNGTYDHDVYRDEALNNRFQ Flu_HHH_b1_04759_0001_0002_3__7__H
SKVKLSWKFLLGLARQFYRAGNPEAAEYLIKRAKEIAEKNNNEELRKEIEELEREIR PGATLCLGHHAVPNGTLVKTITDDQIEVTAATELVQSIPNDKPFQNVNKITYGACPKYVKQNTLKLATGMRNVPEKGLFGAIAGFIENGWEGMIDGWYGFRHQNSEGTGQAADLKSTQAAIDQINGKLNRVIEKTLLVALENQHTIDLTDSEMNKLFEKTGRQLRENAEDMGNGCFKIYHKCDNACIESIRNGTYDHDVYRDEALNNRFQ Flu_HHH_b2_01211_0001_7__7__W
SEHEEFLEWLLRKIEEAIKRGNKISAEFLIGHAKQFLHVLNDDEIRRRLERLERLLH PGATLCLGHHAVPNGTLVKTITDDQIEVTAATELVQSIPNDKPFQNVNKITYGACPKYVKQNTLKLATGMRNVPEKGLFGAIAGFIENGWEGMIDGWYGFRHQNSEGTGQAADLKSTQAAIDQINGKLNRVIEKTLLVALENQHTIDLTDSEMNKLFEKTGRQLRENAEDMGNGCFKIYHKCDNACIESIRNGTYDHDVYRDEALNNRFQ Flu_HHH_b1_01357_0001_2__32__H
SERNEHLLRWLLEKIRKSTNEISLRFLLGLLEQFARAARTEEAREILREAEEIVK PGATLCLGHHAVPNGTLVKTITDDQIEVTAATELVQSIPNDKPFQNVNKITYGACPKYVKQNTLKLATGMRNVPEKGLFGAIAGFIENGWEGMIDGWYGFRHQNSEGTGQAADLKSTQAAIDQINGKLNRVIEKTLLVALENQHTIDLTDSEMNKLFEKTGRQLRENAEDMGNGCFKIYHKCDNACIESIRNGTYDHDVYRDEALNNRFQ Flu_HHH_b2_04485_0001_2__39__R
NSEEMVKFVRRLLKEALERNNILSARFLTGLLEQFAKVTNDEEAKELVEQAKKRL PGATLCLGHHAVPNGTLVKTITDDQIEVTAATELVQSIPNDKPFQNVNKITYGACPKYVKQNTLKLATGMRNVPEKGLFGAIAGFIENGWEGMIDGWYGFRHQNSEGTGQAADLKSTQAAIDQINGKLNRVIEKTLLVALENQHTIDLTDSEMNKLFEKTGRQLRENAEDMGNGCFKIYHKCDNACIESIRNGTYDHDVYRDEALNNRFQ Flu_HHH_b2_00151_0001_6__50__Q
SKVKLSVKFLLGLARQFYRAGNPEAAEYLIKRRKEIAEKNNNEELRKEIEELEREIR PGATLCLGHHAVPNGTLVKTITDDQIEVTAATELVQSIPNDKPFQNVNKITYGACPKYVKQNTLKLATGMRNVPEKGLFGAIAGFIENGWEGMIDGWYGFRHQNSEGTGQAADLKSTQAAIDQINGKLNRVIEKTLLVALENQHTIDLTDSEMNKLFEKTGRQLRENAEDMGNGCFKIYHKCDNACIESIRNGTYDHDVYRDEALNNRFQ Flu_HHH_b2_01211_0001_7__33__R
SKVKLSVKFLWGLARQFYRAGNPEAAEYLIKRAKEIAEKNNNEELRKEIEELEREIR PGATLCLGHHAVPNGTLVKTITDDQIEVTAATELVQSIPNDKPFQNVNKITYGACPKYVKQNTLKLATGMRNVPEKGLFGAIAGFIENGWEGMIDGWYGFRHQNSEGTGQAADLKSTQAAIDQINGKLNRVIEKTLLVALENQHTIDLTDSEMNKLFEKTGRQLRENAEDMGNGCFKIYHKCDNACIESIRNGTYDHDVYRDEALNNRFQ Flu_HHH_b2_01211_0001_7__11__W
TKEWVEHLVKWLLERAKRMPSPISRKFLLGLAEQFARAGNDPELERLVEKVKREL PGATLCLGHHAVPNGTLVKTITDDQIEVTAATELVQSIPNDKPFQNVNKITYGACPKYVKQNTLKLATGMRNVPEKGLFGAIAGFIENGWEGMIDGWYGFRHQNSEGTGQAADLKSTQAAIDQINGKLNRVIEKTLLVALENQHTIDLTDSEMNKLFEKTGRQLRENAEDMGNGCFKIYHKCDNACIESIRNGTYDHDVYRDEALNNRFQ Flu_HHH_b2_08106_0001_7__4__W
SKVKLSVKFLLGLARQFYRAGNPEAAEYLIKRAKEIAEKNNNEELRKEIEELEREIF PGATLCLGHHAVPNGTLVKTITDDQIEVTAATELVQSIPNDKPFQNVNKITYGACPKYVKQNTLKLATGMRNVPEKGLFGAIAGFIENGWEGMIDGWYGFRHQNSEGTGQAADLKSTQAAIDQINGKLNRVIEKTLLVALENQHTIDLTDSEMNKLFEKTGRQLRENAEDMGNGCFKIYHKCDNACIESIRNGTYDHDVYRDEALNNRFQ Flu_HHH_b2_01211_0001_7__57__F
VERNEHLLRWLLEKIRKSTNEISLRFLLGLLEQFARAAGTEEAREILREAEEIVK PGATLCLGHHAVPNGTLVKTITDDQIEVTAATELVQSIPNDKPFQNVNKITYGACPKYVKQNTLKLATGMRNVPEKGLFGAIAGFIENGWEGMIDGWYGFRHQNSEGTGQAADLKSTQAAIDQINGKLNRVIEKTLLVALENQHTIDLTDSEMNKLFEKTGRQLRENAEDMGNGCFKIYHKCDNACIESIRNGTYDHDVYRDEALNNRFQ Flu_HHH_b2_04485_0001_2__1__V
TRMRISVKFLLGLARQFTDPRIREWLLRRAERLAREGNDPELEELVRRVENELK PGATLCLGHHAVPNGTLVKTITDDQIEVTAATELVQSIPNDKPFQNVNKITYGACPKYVKQNTLKLATGMRNVPEKGLFGAIAGFIENGWEGMIDGWYGFRHQNSEGTGQAADLKSTQAAIDQINGKLNRVIEKTLLVALENQHTIDLTDSEMNKLFEKTGRQLRENAEDMGNGCFKIYHKCDNACIESIRNGTYDHDVYRDEALNNRFQ Flu_HHH_b2_00884_0001_1__51__N
SISERFLKGLAEQFFRAGTPTARKILEFLLRRAKELGNEEVYRFVEELLRRL PGATLCLGHHAVPNGTLVKTITDDQIEVTAATELVQSIPNDKPFQNVNKITYGACPKYVKQNTLKLATGMRNVPEKGLFGAIAGFIENGWEGMIDGWYGFRHQNSEGTGQAADLKSTQAAIDQINGKLNRVIEKTLLVALENQHTIDLTDSEMNKLFEKTGRQLRENAEDMGNGCFKIYHKCDNACIESIRNGTYDHDVYRDEALNNRFQ Flu_HHH_b1_04759_0001_0002_3__2__I
DERSSAKISVEFLLGLAKQFTDPRIREWLLKRAKRLAEEVGDDELKRLIEKVEEDL PGATLCLGHHAVPNGTLVKTITDDQIEVTAATELVQSIPNDKPFQNVNKITYGACPKYVKQNTLKLATGMRNVPEKGLFGAIAGFIENGWEGMIDGWYGFRHQNSEGTGQAADLKSTQAAIDQINGKLNRVIEKTLLVALENQHTIDLTDSEMNKLFEKTGRQLRENAEDMGNGCFKIYHKCDNACIESIRNGTYDHDVYRDEALNNRFQ Flu_HHH_b2_06971_0001_7__55__D
NSEEDVKFVRRLLKEALERNNILSARFLTGLLEQFAKVTNDEEAKELVERAKKRL PGATLCLGHHAVPNGTLVKTITDDQIEVTAATELVQSIPNDKPFQNVNKITYGACPKYVKQNTLKLATGMRNVPEKGLFGAIAGFIENGWEGMIDGWYGFRHQNSEGTGQAADLKSTQAAIDQINGKLNRVIEKTLLVALENQHTIDLTDSEMNKLFEKTGRQLRENAEDMGNGCFKIYHKCDNACIESIRNGTYDHDVYRDEALNNRFQ Flu_HHH_b2_00151_0001_6__5__D
DVEEMAEFLVRRIEEALRRGNRISVEFLLGLLRQFARAWNNPEVERLLRELCELIRR PGATLCLGHHAVPNGTLVKTITDDQIEVTAATELVQSIPNDKPFQNVNKITYGACPKYVKQNTLKLATGMRNVPEKGLFGAIAGFIENGWEGMIDGWYGFRHQNSEGTGQAADLKSTQAAIDQINGKLNRVIEKTLLVALENQHTIDLTDSEMNKLFEKTGRQLRENAEDMGNGCFKIYHKCDNACIESIRNGTYDHDVYRDEALNNRFQ Flu_HHH_b1_04339_0001_2__52__C
DVEEMAEFLVRRIEEALRRGNRISVEFLLGLLRQFARAWNNPEVERLLRELQELIRR PGATLCLGHHAVPNGTLVKTITDDQIEVTAATELVQSIPNDKPFQNVNKITYGACPKYVKQNTLKLATGMRNVPEKGLFGAIAGFIENGWEGMIDGWYGFRHQNSEGTGQAADLKSTQAAIDQINGKLNRVIEKTLLVALENQHTIDLTDSEMNKLFEKTGRQLRENAEDMGNGCFKIYHKCDNACIESIRNGTYDHDVYRDEALNNRFQ Flu_HHH_b1_04339_0001_2__52__Q
SERNEHLLRWLLEKIRKSTNEISLRFLLGLLEQFARAAGTEEAREIWREAEEIVK PGATLCLGHHAVPNGTLVKTITDDQIEVTAATELVQSIPNDKPFQNVNKITYGACPKYVKQNTLKLATGMRNVPEKGLFGAIAGFIENGWEGMIDGWYGFRHQNSEGTGQAADLKSTQAAIDQINGKLNRVIEKTLLVALENQHTIDLTDSEMNKLFEKTGRQLRENAEDMGNGCFKIYHKCDNACIESIRNGTYDHDVYRDEALNNRFQ Flu_HHH_b2_04485_0001_2__47__W
SLSERFLKGLAEQFFRAGTPTARKILEFLLQRAKELGNEEVYRFVEELLRRL PGATLCLGHHAVPNGTLVKTITDDQIEVTAATELVQSIPNDKPFQNVNKITYGACPKYVKQNTLKLATGMRNVPEKGLFGAIAGFIENGWEGMIDGWYGFRHQNSEGTGQAADLKSTQAAIDQINGKLNRVIEKTLLVALENQHTIDLTDSEMNKLFEKTGRQLRENAEDMGNGCFKIYHKCDNACIESIRNGTYDHDVYRDEALNNRFQ Flu_HHH_b1_04759_0001_0002_3__31__Q
DVELMAEFLVRRIEEALRRGNRISVEFLLGLLRQFARAWNNPEVERLLRELEELIRR PGATLCLGHHAVPNGTLVKTITDDQIEVTAATELVQSIPNDKPFQNVNKITYGACPKYVKQNTLKLATGMRNVPEKGLFGAIAGFIENGWEGMIDGWYGFRHQNSEGTGQAADLKSTQAAIDQINGKLNRVIEKTLLVALENQHTIDLTDSEMNKLFEKTGRQLRENAEDMGNGCFKIYHKCDNACIESIRNGTYDHDVYRDEALNNRFQ Flu_HHH_b1_04339_0001_2__4__L
NSEEMVKFVRRLLHEALERNNILSARFLTGLLEQFAKVTNDEEAKELVERAKKRL PGATLCLGHHAVPNGTLVKTITDDQIEVTAATELVQSIPNDKPFQNVNKITYGACPKYVKQNTLKLATGMRNVPEKGLFGAIAGFIENGWEGMIDGWYGFRHQNSEGTGQAADLKSTQAAIDQINGKLNRVIEKTLLVALENQHTIDLTDSEMNKLFEKTGRQLRENAEDMGNGCFKIYHKCDNACIESIRNGTYDHDVYRDEALNNRFQ Flu_HHH_b2_00151_0001_6__14__H
DQAKRMVFWLLKKAREALKLGNEISVRFLLGLAKQFAHANNDEEAERLVREFEKEL PGATLCLGHHAVPNGTLVKTITDDQIEVTAATELVQSIPNDKPFQNVNKITYGACPKYVKQNTLKLATGMRNVPEKGLFGAIAGFIENGWEGMIDGWYGFRHQNSEGTGQAADLKSTQAAIDQINGKLNRVIEKTLLVALENQHTIDLTDSEMNKLFEKTGRQLRENAEDMGNGCFKIYHKCDNACIESIRNGTYDHDVYRDEALNNRFQ Flu_HHH_b2_08313_0001_5__8__F
SERNEPLLRWLLEKIRKSTNEISLRFLLGLLEQFARAAGTEEAREILREAEEIVK PGATLCLGHHAVPNGTLVKTITDDQIEVTAATELVQSIPNDKPFQNVNKITYGACPKYVKQNTLKLATGMRNVPEKGLFGAIAGFIENGWEGMIDGWYGFRHQNSEGTGQAADLKSTQAAIDQINGKLNRVIEKTLLVALENQHTIDLTDSEMNKLFEKTGRQLRENAEDMGNGCFKIYHKCDNACIESIRNGTYDHDVYRDEALNNRFQ Flu_HHH_b2_04485_0001_2__6__P
SLSERFLKGLAEQFFRAGTPTARKILEFLLRRAKEYGNEEVYRFVEELLRRL PGATLCLGHHAVPNGTLVKTITDDQIEVTAATELVQSIPNDKPFQNVNKITYGACPKYVKQNTLKLATGMRNVPEKGLFGAIAGFIENGWEGMIDGWYGFRHQNSEGTGQAADLKSTQAAIDQINGKLNRVIEKTLLVALENQHTIDLTDSEMNKLFEKTGRQLRENAEDMGNGCFKIYHKCDNACIESIRNGTYDHDVYRDEALNNRFQ Flu_HHH_b1_04759_0001_0002_3__36__Y
TEEEIEEVEELLKKATDPKLRKMLEFLLRRLREALERNNLLSARFLLGLARQFYKSI PGATLCLGHHAVPNGTLVKTITDDQIEVTAATELVQSIPNDKPFQNVNKITYGACPKYVKQNTLKLATGMRNVPEKGLFGAIAGFIENGWEGMIDGWYGFRHQNSEGTGQAADLKSTQAAIDQINGKLNRVIEKTLLVALENQHTIDLTDSEMNKLFEKTGRQLRENAEDMGNGCFKIYHKCDNACIESIRNGTYDHDVYRDEALNNRFQ Flu_HHH_b1_06924_0001_8__22__K
SLSERFLKGLAEQFFRAGTPTARKILEFLLRRAKELGNFEVYRFVEELLRRL PGATLCLGHHAVPNGTLVKTITDDQIEVTAATELVQSIPNDKPFQNVNKITYGACPKYVKQNTLKLATGMRNVPEKGLFGAIAGFIENGWEGMIDGWYGFRHQNSEGTGQAADLKSTQAAIDQINGKLNRVIEKTLLVALENQHTIDLTDSEMNKLFEKTGRQLRENAEDMGNGCFKIYHKCDNACIESIRNGTYDHDVYRDEALNNRFQ Flu_HHH_b1_04759_0001_0002_3__39__F
TKERVEHLVKWLLERAKRMPSPISRKFGLGLAEQFARAGNDPELERLVEKVKREL PGATLCLGHHAVPNGTLVKTITDDQIEVTAATELVQSIPNDKPFQNVNKITYGACPKYVKQNTLKLATGMRNVPEKGLFGAIAGFIENGWEGMIDGWYGFRHQNSEGTGQAADLKSTQAAIDQINGKLNRVIEKTLLVALENQHTIDLTDSEMNKLFEKTGRQLRENAEDMGNGCFKIYHKCDNACIESIRNGTYDHDVYRDEALNNRFQ Flu_HHH_b2_08106_0001_7__28__G
SEHEEFLEWLLRKIEEAIKRGYKISAEFLIGLAKQFLHVLNDDEIRRRLERLERLLH PGATLCLGHHAVPNGTLVKTITDDQIEVTAATELVQSIPNDKPFQNVNKITYGACPKYVKQNTLKLATGMRNVPEKGLFGAIAGFIENGWEGMIDGWYGFRHQNSEGTGQAADLKSTQAAIDQINGKLNRVIEKTLLVALENQHTIDLTDSEMNKLFEKTGRQLRENAEDMGNGCFKIYHKCDNACIESIRNGTYDHDVYRDEALNNRFQ Flu_HHH_b1_01357_0001_2__22__Y
TRMRISVKFLLGLRRQFTDPRIREWLLRRAERLAREGNDPELEELVRRVEEELK PGATLCLGHHAVPNGTLVKTITDDQIEVTAATELVQSIPNDKPFQNVNKITYGACPKYVKQNTLKLATGMRNVPEKGLFGAIAGFIENGWEGMIDGWYGFRHQNSEGTGQAADLKSTQAAIDQINGKLNRVIEKTLLVALENQHTIDLTDSEMNKLFEKTGRQLRENAEDMGNGCFKIYHKCDNACIESIRNGTYDHDVYRDEALNNRFQ Flu_HHH_b2_00884_0001_1__14__R
DQAKRMVEWLLKKARELLKLGNEISVRFLLGLAKQFAHANNDEEAERLVREFEKEL PGATLCLGHHAVPNGTLVKTITDDQIEVTAATELVQSIPNDKPFQNVNKITYGACPKYVKQNTLKLATGMRNVPEKGLFGAIAGFIENGWEGMIDGWYGFRHQNSEGTGQAADLKSTQAAIDQINGKLNRVIEKTLLVALENQHTIDLTDSEMNKLFEKTGRQLRENAEDMGNGCFKIYHKCDNACIESIRNGTYDHDVYRDEALNNRFQ Flu_HHH_b2_08313_0001_5__17__L
DQAKRMVEWLLKKAREWLKLGNEISVRFLLGLAKQFAHANNDEEAERLVREFEKEL PGATLCLGHHAVPNGTLVKTITDDQIEVTAATELVQSIPNDKPFQNVNKITYGACPKYVKQNTLKLATGMRNVPEKGLFGAIAGFIENGWEGMIDGWYGFRHQNSEGTGQAADLKSTQAAIDQINGKLNRVIEKTLLVALENQHTIDLTDSEMNKLFEKTGRQLRENAEDMGNGCFKIYHKCDNACIESIRNGTYDHDVYRDEALNNRFQ Flu_HHH_b2_08313_0001_5__17__W
SERNEHLLRWLLEKIRSSTNEISLRFLLGLLEQFARAAGTEEAREILREAEEIVK PGATLCLGHHAVPNGTLVKTITDDQIEVTAATELVQSIPNDKPFQNVNKITYGACPKYVKQNTLKLATGMRNVPEKGLFGAIAGFIENGWEGMIDGWYGFRHQNSEGTGQAADLKSTQAAIDQINGKLNRVIEKTLLVALENQHTIDLTDSEMNKLFEKTGRQLRENAEDMGNGCFKIYHKCDNACIESIRNGTYDHDVYRDEALNNRFQ Flu_HHH_b2_04485_0001_2__17__S
TEEEIEEVEELLKKATDPKLRHMLEFLLRRLREALERNNLLSARFLLGLARNFYKSI PGATLCLGHHAVPNGTLVKTITDDQIEVTAATELVQSIPNDKPFQNVNKITYGACPKYVKQNTLKLATGMRNVPEKGLFGAIAGFIENGWEGMIDGWYGFRHQNSEGTGQAADLKSTQAAIDQINGKLNRVIEKTLLVALENQHTIDLTDSEMNKLFEKTGRQLRENAEDMGNGCFKIYHKCDNACIESIRNGTYDHDVYRDEALNNRFQ Flu_HHH_b1_06924_0001_8__52__N
SEHEEFLEWLLRKIEEAIKRGNKISAEFLIGLAKQFLHVLNDDEIRRRLEQLERLLH PGATLCLGHHAVPNGTLVKTITDDQIEVTAATELVQSIPNDKPFQNVNKITYGACPKYVKQNTLKLATGMRNVPEKGLFGAIAGFIENGWEGMIDGWYGFRHQNSEGTGQAADLKSTQAAIDQINGKLNRVIEKTLLVALENQHTIDLTDSEMNKLFEKTGRQLRENAEDMGNGCFKIYHKCDNACIESIRNGTYDHDVYRDEALNNRFQ Flu_HHH_b1_01357_0001_2__51__Q
SWSERFLKGLAEQFFRAGTPTARKILEFLLRRAKELGNEEVYRFVEELLRRL PGATLCLGHHAVPNGTLVKTITDDQIEVTAATELVQSIPNDKPFQNVNKITYGACPKYVKQNTLKLATGMRNVPEKGLFGAIAGFIENGWEGMIDGWYGFRHQNSEGTGQAADLKSTQAAIDQINGKLNRVIEKTLLVALENQHTIDLTDSEMNKLFEKTGRQLRENAEDMGNGCFKIYHKCDNACIESIRNGTYDHDVYRDEALNNRFQ Flu_HHH_b1_04759_0001_0002_3__2__W
NLSERFLKGLAEQFFRAGTPTARKILEFLLRRAKELGNEEVYRFVEELLRRL PGATLCLGHHAVPNGTLVKTITDDQIEVTAATELVQSIPNDKPFQNVNKITYGACPKYVKQNTLKLATGMRNVPEKGLFGAIAGFIENGWEGMIDGWYGFRHQNSEGTGQAADLKSTQAAIDQINGKLNRVIEKTLLVALENQHTIDLTDSEMNKLFEKTGRQLRENAEDMGNGCFKIYHKCDNACIESIRNGTYDHDVYRDEALNNRFQ Flu_HHH_b1_04759_0001_0002_3__1__N
TKERVEHLVKWLLERAKRMPSPISRKFLLGLAEQFARARNDPELERLVEKVKREL PGATLCLGHHAVPNGTLVKTITDDQIEVTAATELVQSIPNDKPFQNVNKITYGACPKYVKQNTLKLATGMRNVPEKGLFGAIAGFIENGWEGMIDGWYGFRHQNSEGTGQAADLKSTQAAIDQINGKLNRVIEKTLLVALENQHTIDLTDSEMNKLFEKTGRQLRENAEDMGNGCFKIYHKCDNACIESIRNGTYDHDVYRDEALNNRFQ Flu_HHH_b2_08106_0001_7__39__R
TEEEIEEVEELLKKATDPKLRHMLEFLLRRLREALERNNLLSARFLLTLARQFYKSI PGATLCLGHHAVPNGTLVKTITDDQIEVTAATELVQSIPNDKPFQNVNKITYGACPKYVKQNTLKLATGMRNVPEKGLFGAIAGFIENGWEGMIDGWYGFRHQNSEGTGQAADLKSTQAAIDQINGKLNRVIEKTLLVALENQHTIDLTDSEMNKLFEKTGRQLRENAEDMGNGCFKIYHKCDNACIESIRNGTYDHDVYRDEALNNRFQ Flu_HHH_b1_06924_0001_8__48__T
SEHEEFLEWLLRKIEEAIKRGNKISAEFLIGLAKQFLHVLNDDEIRRRLERAERLLH PGATLCLGHHAVPNGTLVKTITDDQIEVTAATELVQSIPNDKPFQNVNKITYGACPKYVKQNTLKLATGMRNVPEKGLFGAIAGFIENGWEGMIDGWYGFRHQNSEGTGQAADLKSTQAAIDQINGKLNRVIEKTLLVALENQHTIDLTDSEMNKLFEKTGRQLRENAEDMGNGCFKIYHKCDNACIESIRNGTYDHDVYRDEALNNRFQ Flu_HHH_b1_01357_0001_2__52__A
TEEEIEEVEELLKKATNPKLRHMLEFLLRRLREALERNNLLSARFLLGLARQFYKSI PGATLCLGHHAVPNGTLVKTITDDQIEVTAATELVQSIPNDKPFQNVNKITYGACPKYVKQNTLKLATGMRNVPEKGLFGAIAGFIENGWEGMIDGWYGFRHQNSEGTGQAADLKSTQAAIDQINGKLNRVIEKTLLVALENQHTIDLTDSEMNKLFEKTGRQLRENAEDMGNGCFKIYHKCDNACIESIRNGTYDHDVYRDEALNNRFQ Flu_HHH_b1_06924_0001_8__17__N
SERNEELLRWLLELIRKSTNEISLRFLLGLLEQFARAAGTEEASEILREAEEIVK PGATLCLGHHAVPNGTLVKTITDDQIEVTAATELVQSIPNDKPFQNVNKITYGACPKYVKQNTLKLATGMRNVPEKGLFGAIAGFIENGWEGMIDGWYGFRHQNSEGTGQAADLKSTQAAIDQINGKLNRVIEKTLLVALENQHTIDLTDSEMNKLFEKTGRQLRENAEDMGNGCFKIYHKCDNACIESIRNGTYDHDVYRDEALNNRFQ Flu_HHH_b2_04485_0001_4__44__S
TRMRISVKFLLGLATQFTDPRIREWLLRRAERLAREGNDPELEELVRRVEEELK PGATLCLGHHAVPNGTLVKTITDDQIEVTAATELVQSIPNDKPFQNVNKITYGACPKYVKQNTLKLATGMRNVPEKGLFGAIAGFIENGWEGMIDGWYGFRHQNSEGTGQAADLKSTQAAIDQINGKLNRVIEKTLLVALENQHTIDLTDSEMNKLFEKTGRQLRENAEDMGNGCFKIYHKCDNACIESIRNGTYDHDVYRDEALNNRFQ Flu_HHH_b2_00884_0001_1__15__T
TWMRISVKFLLGLARQFTDPRIREWLLRRAERLAREGNDPELEELVRRVEEELK PGATLCLGHHAVPNGTLVKTITDDQIEVTAATELVQSIPNDKPFQNVNKITYGACPKYVKQNTLKLATGMRNVPEKGLFGAIAGFIENGWEGMIDGWYGFRHQNSEGTGQAADLKSTQAAIDQINGKLNRVIEKTLLVALENQHTIDLTDSEMNKLFEKTGRQLRENAEDMGNGCFKIYHKCDNACIESIRNGTYDHDVYRDEALNNRFQ Flu_HHH_b2_00884_0001_1__2__W
SERNEHLLRWLLEKIRKSTNEISLRFLLGLSEQFARAAGTEEAREILREAEEIVK PGATLCLGHHAVPNGTLVKTITDDQIEVTAATELVQSIPNDKPFQNVNKITYGACPKYVKQNTLKLATGMRNVPEKGLFGAIAGFIENGWEGMIDGWYGFRHQNSEGTGQAADLKSTQAAIDQINGKLNRVIEKTLLVALENQHTIDLTDSEMNKLFEKTGRQLRENAEDMGNGCFKIYHKCDNACIESIRNGTYDHDVYRDEALNNRFQ Flu_HHH_b2_04485_0001_2__31__S
SERNEHLMRWLLEKIRKSTNEISLRFLLGLLEQFARAAGTEEAREILREAEEIVK PGATLCLGHHAVPNGTLVKTITDDQIEVTAATELVQSIPNDKPFQNVNKITYGACPKYVKQNTLKLATGMRNVPEKGLFGAIAGFIENGWEGMIDGWYGFRHQNSEGTGQAADLKSTQAAIDQINGKLNRVIEKTLLVALENQHTIDLTDSEMNKLFEKTGRQLRENAEDMGNGCFKIYHKCDNACIESIRNGTYDHDVYRDEALNNRFQ Flu_HHH_b2_04485_0001_2__8__M
DQAARMVEWLLKKAREALKLGNEISVRFLLGLAKQFAHANNDEEAERLVREFEKEL PGATLCLGHHAVPNGTLVKTITDDQIEVTAATELVQSIPNDKPFQNVNKITYGACPKYVKQNTLKLATGMRNVPEKGLFGAIAGFIENGWEGMIDGWYGFRHQNSEGTGQAADLKSTQAAIDQINGKLNRVIEKTLLVALENQHTIDLTDSEMNKLFEKTGRQLRENAEDMGNGCFKIYHKCDNACIESIRNGTYDHDVYRDEALNNRFQ Flu_HHH_b2_08313_0001_5__4__A
SERNEELLRWLLELIRKSTNEISLRFLLGLLEQFARAAGTEEAREMLREAEEIVK PGATLCLGHHAVPNGTLVKTITDDQIEVTAATELVQSIPNDKPFQNVNKITYGACPKYVKQNTLKLATGMRNVPEKGLFGAIAGFIENGWEGMIDGWYGFRHQNSEGTGQAADLKSTQAAIDQINGKLNRVIEKTLLVALENQHTIDLTDSEMNKLFEKTGRQLRENAEDMGNGCFKIYHKCDNACIESIRNGTYDHDVYRDEALNNRFQ Flu_HHH_b2_04485_0001_4__46__M
SERNEELLRWLLELIRKWTNEISLRFLLGLLEQFARAAGTEEAREILREAEEIVK PGATLCLGHHAVPNGTLVKTITDDQIEVTAATELVQSIPNDKPFQNVNKITYGACPKYVKQNTLKLATGMRNVPEKGLFGAIAGFIENGWEGMIDGWYGFRHQNSEGTGQAADLKSTQAAIDQINGKLNRVIEKTLLVALENQHTIDLTDSEMNKLFEKTGRQLRENAEDMGNGCFKIYHKCDNACIESIRNGTYDHDVYRDEALNNRFQ Flu_HHH_b2_04485_0001_4__18__W
NSEEMVKFVRRLLKEALERNNILSARFLTVLLEQFAKVTNDEEAKELVERAKKRL PGATLCLGHHAVPNGTLVKTITDDQIEVTAATELVQSIPNDKPFQNVNKITYGACPKYVKQNTLKLATGMRNVPEKGLFGAIAGFIENGWEGMIDGWYGFRHQNSEGTGQAADLKSTQAAIDQINGKLNRVIEKTLLVALENQHTIDLTDSEMNKLFEKTGRQLRENAEDMGNGCFKIYHKCDNACIESIRNGTYDHDVYRDEALNNRFQ Flu_HHH_b2_00151_0001_6__30__V
DERSSAKISVEFLLCLAKQFTDPRIREWLLKRAKRLAEEVGDDELKRLIEKVEEEL PGATLCLGHHAVPNGTLVKTITDDQIEVTAATELVQSIPNDKPFQNVNKITYGACPKYVKQNTLKLATGMRNVPEKGLFGAIAGFIENGWEGMIDGWYGFRHQNSEGTGQAADLKSTQAAIDQINGKLNRVIEKTLLVALENQHTIDLTDSEMNKLFEKTGRQLRENAEDMGNGCFKIYHKCDNACIESIRNGTYDHDVYRDEALNNRFQ Flu_HHH_b2_06971_0001_7__15__C
NSEEMVKFVRRLLKEALERNNILSARFLTGWLEQFAKVTNDEEAKELVERAKKRL PGATLCLGHHAVPNGTLVKTITDDQIEVTAATELVQSIPNDKPFQNVNKITYGACPKYVKQNTLKLATGMRNVPEKGLFGAIAGFIENGWEGMIDGWYGFRHQNSEGTGQAADLKSTQAAIDQINGKLNRVIEKTLLVALENQHTIDLTDSEMNKLFEKTGRQLRENAEDMGNGCFKIYHKCDNACIESIRNGTYDHDVYRDEALNNRFQ Flu_HHH_b2_00151_0001_6__31__W
TRMRISVKFLLGLARQFTDPRIREWLLRRGERLAREGNDPELEELVRRVEEELK PGATLCLGHHAVPNGTLVKTITDDQIEVTAATELVQSIPNDKPFQNVNKITYGACPKYVKQNTLKLATGMRNVPEKGLFGAIAGFIENGWEGMIDGWYGFRHQNSEGTGQAADLKSTQAAIDQINGKLNRVIEKTLLVALENQHTIDLTDSEMNKLFEKTGRQLRENAEDMGNGCFKIYHKCDNACIESIRNGTYDHDVYRDEALNNRFQ Flu_HHH_b2_00884_0001_1__30__G
TKERVEHLVKWLLERAKRMPSPISRKFLLGLAEQFARACNDPELERLVEKVKREL PGATLCLGHHAVPNGTLVKTITDDQIEVTAATELVQSIPNDKPFQNVNKITYGACPKYVKQNTLKLATGMRNVPEKGLFGAIAGFIENGWEGMIDGWYGFRHQNSEGTGQAADLKSTQAAIDQINGKLNRVIEKTLLVALENQHTIDLTDSEMNKLFEKTGRQLRENAEDMGNGCFKIYHKCDNACIESIRNGTYDHDVYRDEALNNRFQ Flu_HHH_b2_08106_0001_7__39__C
DVEEMAEFLVRRIEEALRRGNRISVEFLYGLLRQFARAWNNPEVERLLRELEELIRR PGATLCLGHHAVPNGTLVKTITDDQIEVTAATELVQSIPNDKPFQNVNKITYGACPKYVKQNTLKLATGMRNVPEKGLFGAIAGFIENGWEGMIDGWYGFRHQNSEGTGQAADLKSTQAAIDQINGKLNRVIEKTLLVALENQHTIDLTDSEMNKLFEKTGRQLRENAEDMGNGCFKIYHKCDNACIESIRNGTYDHDVYRDEALNNRFQ Flu_HHH_b1_04339_0001_2__29__Y
TKERVEHLVKWLLERAKRMPSPISCKFLLGLAEQFARAGNDPELERLVEKVKREL PGATLCLGHHAVPNGTLVKTITDDQIEVTAATELVQSIPNDKPFQNVNKITYGACPKYVKQNTLKLATGMRNVPEKGLFGAIAGFIENGWEGMIDGWYGFRHQNSEGTGQAADLKSTQAAIDQINGKLNRVIEKTLLVALENQHTIDLTDSEMNKLFEKTGRQLRENAEDMGNGCFKIYHKCDNACIESIRNGTYDHDVYRDEALNNRFQ Flu_HHH_b2_08106_0001_7__25__C
SERNEHLLRWLLEKIRKSTNEISLRFLLGLLESFARAAGTEEAREILREAEEIVK PGATLCLGHHAVPNGTLVKTITDDQIEVTAATELVQSIPNDKPFQNVNKITYGACPKYVKQNTLKLATGMRNVPEKGLFGAIAGFIENGWEGMIDGWYGFRHQNSEGTGQAADLKSTQAAIDQINGKLNRVIEKTLLVALENQHTIDLTDSEMNKLFEKTGRQLRENAEDMGNGCFKIYHKCDNACIESIRNGTYDHDVYRDEALNNRFQ Flu_HHH_b2_04485_0001_2__33__S
DQAKRMVEWLLKKAREALKLGNEISVRFLLGLAKQFAHAMNDEEAERLVREFEKEL PGATLCLGHHAVPNGTLVKTITDDQIEVTAATELVQSIPNDKPFQNVNKITYGACPKYVKQNTLKLATGMRNVPEKGLFGAIAGFIENGWEGMIDGWYGFRHQNSEGTGQAADLKSTQAAIDQINGKLNRVIEKTLLVALENQHTIDLTDSEMNKLFEKTGRQLRENAEDMGNGCFKIYHKCDNACIESIRNGTYDHDVYRDEALNNRFQ Flu_HHH_b2_08313_0001_5__40__M
TEEEIEEVEELLLKATDPKLRHMLEFLLRRLREALERNNLLSARFLLGLARQFYKSI PGATLCLGHHAVPNGTLVKTITDDQIEVTAATELVQSIPNDKPFQNVNKITYGACPKYVKQNTLKLATGMRNVPEKGLFGAIAGFIENGWEGMIDGWYGFRHQNSEGTGQAADLKSTQAAIDQINGKLNRVIEKTLLVALENQHTIDLTDSEMNKLFEKTGRQLRENAEDMGNGCFKIYHKCDNACIESIRNGTYDHDVYRDEALNNRFQ Flu_HHH_b1_06924_0001_8__13__L
NSEEMVKFVRRLLKEALERNNILSARFLTGLLEQFAKVTNDEEAKEWVERAKKRL PGATLCLGHHAVPNGTLVKTITDDQIEVTAATELVQSIPNDKPFQNVNKITYGACPKYVKQNTLKLATGMRNVPEKGLFGAIAGFIENGWEGMIDGWYGFRHQNSEGTGQAADLKSTQAAIDQINGKLNRVIEKTLLVALENQHTIDLTDSEMNKLFEKTGRQLRENAEDMGNGCFKIYHKCDNACIESIRNGTYDHDVYRDEALNNRFQ Flu_HHH_b2_00151_0001_6__47__W
NSEEMVKFVRRLLKEALERNNILSARFLTGLLEQFAKVTNDEEAKALVERAKKRL PGATLCLGHHAVPNGTLVKTITDDQIEVTAATELVQSIPNDKPFQNVNKITYGACPKYVKQNTLKLATGMRNVPEKGLFGAIAGFIENGWEGMIDGWYGFRHQNSEGTGQAADLKSTQAAIDQINGKLNRVIEKTLLVALENQHTIDLTDSEMNKLFEKTGRQLRENAEDMGNGCFKIYHKCDNACIESIRNGTYDHDVYRDEALNNRFQ Flu_HHH_b2_00151_0001_6__46__A
SLSERFLKGLAEQFFRAGTPTARKILEFLLRRPKELGNEEVYRFVEELLRRL PGATLCLGHHAVPNGTLVKTITDDQIEVTAATELVQSIPNDKPFQNVNKITYGACPKYVKQNTLKLATGMRNVPEKGLFGAIAGFIENGWEGMIDGWYGFRHQNSEGTGQAADLKSTQAAIDQINGKLNRVIEKTLLVALENQHTIDLTDSEMNKLFEKTGRQLRENAEDMGNGCFKIYHKCDNACIESIRNGTYDHDVYRDEALNNRFQ Flu_HHH_b1_04759_0001_0002_3__33__P
SLSERFLKGLAEQFFRAGTPTARKILEFLLRRAAELGNEEVYRFVEELLRRL PGATLCLGHHAVPNGTLVKTITDDQIEVTAATELVQSIPNDKPFQNVNKITYGACPKYVKQNTLKLATGMRNVPEKGLFGAIAGFIENGWEGMIDGWYGFRHQNSEGTGQAADLKSTQAAIDQINGKLNRVIEKTLLVALENQHTIDLTDSEMNKLFEKTGRQLRENAEDMGNGCFKIYHKCDNACIESIRNGTYDHDVYRDEALNNRFQ Flu_HHH_b1_04759_0001_0002_3__34__A
DQAKRMVEWLLKNAREALKLGNEISVRFLLGLAKQFAHANNDEEAERLVREFEKEL PGATLCLGHHAVPNGTLVKTITDDQIEVTAATELVQSIPNDKPFQNVNKITYGACPKYVKQNTLKLATGMRNVPEKGLFGAIAGFIENGWEGMIDGWYGFRHQNSEGTGQAADLKSTQAAIDQINGKLNRVIEKTLLVALENQHTIDLTDSEMNKLFEKTGRQLRENAEDMGNGCFKIYHKCDNACIESIRNGTYDHDVYRDEALNNRFQ Flu_HHH_b2_08313_0001_5__13__N
SERNEHLLRWLLEKIRKSTNEISLRFLLGLLEQFARAAGTEEAREQLREAEEIVK PGATLCLGHHAVPNGTLVKTITDDQIEVTAATELVQSIPNDKPFQNVNKITYGACPKYVKQNTLKLATGMRNVPEKGLFGAIAGFIENGWEGMIDGWYGFRHQNSEGTGQAADLKSTQAAIDQINGKLNRVIEKTLLVALENQHTIDLTDSEMNKLFEKTGRQLRENAEDMGNGCFKIYHKCDNACIESIRNGTYDHDVYRDEALNNRFQ Flu_HHH_b2_04485_0001_2__46__Q
TKERVEHLVKWVLERAKRMPSPISRKFLLGLAEQFARAGNDPELERLVEKVKREL PGATLCLGHHAVPNGTLVKTITDDQIEVTAATELVQSIPNDKPFQNVNKITYGACPKYVKQNTLKLATGMRNVPEKGLFGAIAGFIENGWEGMIDGWYGFRHQNSEGTGQAADLKSTQAAIDQINGKLNRVIEKTLLVALENQHTIDLTDSEMNKLFEKTGRQLRENAEDMGNGCFKIYHKCDNACIESIRNGTYDHDVYRDEALNNRFQ Flu_HHH_b2_08106_0001_7__12__V
SERNEHLLRWLLEKIRKSTNEISLRFLLGLLEQFAREAGTEEAREILREAEEIVK PGATLCLGHHAVPNGTLVKTITDDQIEVTAATELVQSIPNDKPFQNVNKITYGACPKYVKQNTLKLATGMRNVPEKGLFGAIAGFIENGWEGMIDGWYGFRHQNSEGTGQAADLKSTQAAIDQINGKLNRVIEKTLLVALENQHTIDLTDSEMNKLFEKTGRQLRENAEDMGNGCFKIYHKCDNACIESIRNGTYDHDVYRDEALNNRFQ Flu_HHH_b2_04485_0001_2__37__E
TRMRISVKFLLHLARQFTDPRIREWLLRRAERLAREGNDPELEELVRRVEEELK PGATLCLGHHAVPNGTLVKTITDDQIEVTAATELVQSIPNDKPFQNVNKITYGACPKYVKQNTLKLATGMRNVPEKGLFGAIAGFIENGWEGMIDGWYGFRHQNSEGTGQAADLKSTQAAIDQINGKLNRVIEKTLLVALENQHTIDLTDSEMNKLFEKTGRQLRENAEDMGNGCFKIYHKCDNACIESIRNGTYDHDVYRDEALNNRFQ Flu_HHH_b2_00884_0001_1__12__H
TRMRISVKFLLRLARQFTDPRIREWLLRRAERLAREGNDPELEELVRRVEEELK PGATLCLGHHAVPNGTLVKTITDDQIEVTAATELVQSIPNDKPFQNVNKITYGACPKYVKQNTLKLATGMRNVPEKGLFGAIAGFIENGWEGMIDGWYGFRHQNSEGTGQAADLKSTQAAIDQINGKLNRVIEKTLLVALENQHTIDLTDSEMNKLFEKTGRQLRENAEDMGNGCFKIYHKCDNACIESIRNGTYDHDVYRDEALNNRFQ Flu_HHH_b2_00884_0001_1__12__R
SERNEHLLRWLLEKIRKSTNEISLRILLGLLEQFARAAGTEEAREILREAEEIVK PGATLCLGHHAVPNGTLVKTITDDQIEVTAATELVQSIPNDKPFQNVNKITYGACPKYVKQNTLKLATGMRNVPEKGLFGAIAGFIENGWEGMIDGWYGFRHQNSEGTGQAADLKSTQAAIDQINGKLNRVIEKTLLVALENQHTIDLTDSEMNKLFEKTGRQLRENAEDMGNGCFKIYHKCDNACIESIRNGTYDHDVYRDEALNNRFQ Flu_HHH_b2_04485_0001_2__26__I
TKERVEHLVKWLLERDKRMPSPISRKFLLGLAEQFARAGNDPELERLVEKVKREL PGATLCLGHHAVPNGTLVKTITDDQIEVTAATELVQSIPNDKPFQNVNKITYGACPKYVKQNTLKLATGMRNVPEKGLFGAIAGFIENGWEGMIDGWYGFRHQNSEGTGQAADLKSTQAAIDQINGKLNRVIEKTLLVALENQHTIDLTDSEMNKLFEKTGRQLRENAEDMGNGCFKIYHKCDNACIESIRNGTYDHDVYRDEALNNRFQ Flu_HHH_b2_08106_0001_7__16__D
SERNEHLLRWLLEKIRKSTNEILLRFLLGLLEQFARAAGTEEAREILREAEEIVK PGATLCLGHHAVPNGTLVKTITDDQIEVTAATELVQSIPNDKPFQNVNKITYGACPKYVKQNTLKLATGMRNVPEKGLFGAIAGFIENGWEGMIDGWYGFRHQNSEGTGQAADLKSTQAAIDQINGKLNRVIEKTLLVALENQHTIDLTDSEMNKLFEKTGRQLRENAEDMGNGCFKIYHKCDNACIESIRNGTYDHDVYRDEALNNRFQ Flu_HHH_b2_04485_0001_2__23__L
SEHEEFLEWLLRKIEEAIKRGNKISAEFLIGLAKQFLHVLNDDEIRRRLESLERLLH PGATLCLGHHAVPNGTLVKTITDDQIEVTAATELVQSIPNDKPFQNVNKITYGACPKYVKQNTLKLATGMRNVPEKGLFGAIAGFIENGWEGMIDGWYGFRHQNSEGTGQAADLKSTQAAIDQINGKLNRVIEKTLLVALENQHTIDLTDSEMNKLFEKTGRQLRENAEDMGNGCFKIYHKCDNACIESIRNGTYDHDVYRDEALNNRFQ Flu_HHH_b1_01357_0001_2__51__S
DERSSAKISEEFLLGLAKQFTDPRIREWLLKRAKRLAEEVGDDELKRLIEKVEEEL PGATLCLGHHAVPNGTLVKTITDDQIEVTAATELVQSIPNDKPFQNVNKITYGACPKYVKQNTLKLATGMRNVPEKGLFGAIAGFIENGWEGMIDGWYGFRHQNSEGTGQAADLKSTQAAIDQINGKLNRVIEKTLLVALENQHTIDLTDSEMNKLFEKTGRQLRENAEDMGNGCFKIYHKCDNACIESIRNGTYDHDVYRDEALNNRFQ Flu_HHH_b2_06971_0001_7__10__E
SKVKLSVKFLLGLARQFYRAGNPEAAEYLIKRAKEIAEKNNNEELRKEIEELAREIR PGATLCLGHHAVPNGTLVKTITDDQIEVTAATELVQSIPNDKPFQNVNKITYGACPKYVKQNTLKLATGMRNVPEKGLFGAIAGFIENGWEGMIDGWYGFRHQNSEGTGQAADLKSTQAAIDQINGKLNRVIEKTLLVALENQHTIDLTDSEMNKLFEKTGRQLRENAEDMGNGCFKIYHKCDNACIESIRNGTYDHDVYRDEALNNRFQ Flu_HHH_b2_01211_0001_7__53__A
DERSSAKISVEFLLGLAKQFTDPRIRLWLLKRAKRLAEEVGDDELKRLIEKVEEEL PGATLCLGHHAVPNGTLVKTITDDQIEVTAATELVQSIPNDKPFQNVNKITYGACPKYVKQNTLKLATGMRNVPEKGLFGAIAGFIENGWEGMIDGWYGFRHQNSEGTGQAADLKSTQAAIDQINGKLNRVIEKTLLVALENQHTIDLTDSEMNKLFEKTGRQLRENAEDMGNGCFKIYHKCDNACIESIRNGTYDHDVYRDEALNNRFQ Flu_HHH_b2_06971_0001_7__27__L
TKERVEHLVKWLLERAKRMPSPISRKFLLGLAEQFARAGNDPELERLVEKVKKEL PGATLCLGHHAVPNGTLVKTITDDQIEVTAATELVQSIPNDKPFQNVNKITYGACPKYVKQNTLKLATGMRNVPEKGLFGAIAGFIENGWEGMIDGWYGFRHQNSEGTGQAADLKSTQAAIDQINGKLNRVIEKTLLVALENQHTIDLTDSEMNKLFEKTGRQLRENAEDMGNGCFKIYHKCDNACIESIRNGTYDHDVYRDEALNNRFQ Flu_HHH_b2_08106_0001_7__53__K
DERSSAKISVEFLLGLAKQFTDPRIREWLLKRAKRLAEEVGDIELKRLIEKVEEEL PGATLCLGHHAVPNGTLVKTITDDQIEVTAATELVQSIPNDKPFQNVNKITYGACPKYVKQNTLKLATGMRNVPEKGLFGAIAGFIENGWEGMIDGWYGFRHQNSEGTGQAADLKSTQAAIDQINGKLNRVIEKTLLVALENQHTIDLTDSEMNKLFEKTGRQLRENAEDMGNGCFKIYHKCDNACIESIRNGTYDHDVYRDEALNNRFQ Flu_HHH_b2_06971_0001_7__43__I
DQAKRMVEWLLKKAREALKLGNEISVRFLLGLAKQFAHANNDEEAQRLVREFEKEL PGATLCLGHHAVPNGTLVKTITDDQIEVTAATELVQSIPNDKPFQNVNKITYGACPKYVKQNTLKLATGMRNVPEKGLFGAIAGFIENGWEGMIDGWYGFRHQNSEGTGQAADLKSTQAAIDQINGKLNRVIEKTLLVALENQHTIDLTDSEMNKLFEKTGRQLRENAEDMGNGCFKIYHKCDNACIESIRNGTYDHDVYRDEALNNRFQ Flu_HHH_b2_08313_0001_5__46__Q
DERSSAKISVEFLLGLAKQFTDPRIREWLLKRAKILAEEVGDDELKRLIEKVEEEL PGATLCLGHHAVPNGTLVKTITDDQIEVTAATELVQSIPNDKPFQNVNKITYGACPKYVKQNTLKLATGMRNVPEKGLFGAIAGFIENGWEGMIDGWYGFRHQNSEGTGQAADLKSTQAAIDQINGKLNRVIEKTLLVALENQHTIDLTDSEMNKLFEKTGRQLRENAEDMGNGCFKIYHKCDNACIESIRNGTYDHDVYRDEALNNRFQ Flu_HHH_b2_06971_0001_7__35__I
SERNEHLLRWLLEKIRKSTNEISLRFLLGLLEQFARAAGTEEAREILREAEDIVK PGATLCLGHHAVPNGTLVKTITDDQIEVTAATELVQSIPNDKPFQNVNKITYGACPKYVKQNTLKLATGMRNVPEKGLFGAIAGFIENGWEGMIDGWYGFRHQNSEGTGQAADLKSTQAAIDQINGKLNRVIEKTLLVALENQHTIDLTDSEMNKLFEKTGRQLRENAEDMGNGCFKIYHKCDNACIESIRNGTYDHDVYRDEALNNRFQ Flu_HHH_b2_04485_0001_2__52__D
SERNEELLRWLLELIRKSTNEISLRFLLGVLEQFARAAGTEEAREILREAEEIVK PGATLCLGHHAVPNGTLVKTITDDQIEVTAATELVQSIPNDKPFQNVNKITYGACPKYVKQNTLKLATGMRNVPEKGLFGAIAGFIENGWEGMIDGWYGFRHQNSEGTGQAADLKSTQAAIDQINGKLNRVIEKTLLVALENQHTIDLTDSEMNKLFEKTGRQLRENAEDMGNGCFKIYHKCDNACIESIRNGTYDHDVYRDEALNNRFQ Flu_HHH_b2_04485_0001_4__30__V
SERNEHLLRWLTEKIRKSTNEISLRFLLGLLEQFARAAGTEEAREILREAEEIVK PGATLCLGHHAVPNGTLVKTITDDQIEVTAATELVQSIPNDKPFQNVNKITYGACPKYVKQNTLKLATGMRNVPEKGLFGAIAGFIENGWEGMIDGWYGFRHQNSEGTGQAADLKSTQAAIDQINGKLNRVIEKTLLVALENQHTIDLTDSEMNKLFEKTGRQLRENAEDMGNGCFKIYHKCDNACIESIRNGTYDHDVYRDEALNNRFQ Flu_HHH_b2_04485_0001_2__12__T
DQAKRMVEWLLKKAREALKLGEEISVRFLLGLAKQFAHANNDEEAERLVREFEKEL PGATLCLGHHAVPNGTLVKTITDDQIEVTAATELVQSIPNDKPFQNVNKITYGACPKYVKQNTLKLATGMRNVPEKGLFGAIAGFIENGWEGMIDGWYGFRHQNSEGTGQAADLKSTQAAIDQINGKLNRVIEKTLLVALENQHTIDLTDSEMNKLFEKTGRQLRENAEDMGNGCFKIYHKCDNACIESIRNGTYDHDVYRDEALNNRFQ Flu_HHH_b2_08313_0001_5__22__E
DQAKRMVEWLLKKAREALKLANEISVRFLLGLAKQFAHANNDEEAERLVREFEKEL PGATLCLGHHAVPNGTLVKTITDDQIEVTAATELVQSIPNDKPFQNVNKITYGACPKYVKQNTLKLATGMRNVPEKGLFGAIAGFIENGWEGMIDGWYGFRHQNSEGTGQAADLKSTQAAIDQINGKLNRVIEKTLLVALENQHTIDLTDSEMNKLFEKTGRQLRENAEDMGNGCFKIYHKCDNACIESIRNGTYDHDVYRDEALNNRFQ Flu_HHH_b2_08313_0001_5__21__A
DQAKRMVEWLLKKAREALKLCNEISVRFLLGLAKQFAHANNDEEAERLVREFEKEL PGATLCLGHHAVPNGTLVKTITDDQIEVTAATELVQSIPNDKPFQNVNKITYGACPKYVKQNTLKLATGMRNVPEKGLFGAIAGFIENGWEGMIDGWYGFRHQNSEGTGQAADLKSTQAAIDQINGKLNRVIEKTLLVALENQHTIDLTDSEMNKLFEKTGRQLRENAEDMGNGCFKIYHKCDNACIESIRNGTYDHDVYRDEALNNRFQ Flu_HHH_b2_08313_0001_5__21__C
DQAKRMVEWLLKKAREALKLNNEISVRFLLGLAKQFAHANNDEEAERLVREFEKEL PGATLCLGHHAVPNGTLVKTITDDQIEVTAATELVQSIPNDKPFQNVNKITYGACPKYVKQNTLKLATGMRNVPEKGLFGAIAGFIENGWEGMIDGWYGFRHQNSEGTGQAADLKSTQAAIDQINGKLNRVIEKTLLVALENQHTIDLTDSEMNKLFEKTGRQLRENAEDMGNGCFKIYHKCDNACIESIRNGTYDHDVYRDEALNNRFQ Flu_HHH_b2_08313_0001_5__21__N
TEEEIEEVEELLKKATDPKLRHMLEFLLRRLREALERNNLLSARFELGLARQFYKSI PGATLCLGHHAVPNGTLVKTITDDQIEVTAATELVQSIPNDKPFQNVNKITYGACPKYVKQNTLKLATGMRNVPEKGLFGAIAGFIENGWEGMIDGWYGFRHQNSEGTGQAADLKSTQAAIDQINGKLNRVIEKTLLVALENQHTIDLTDSEMNKLFEKTGRQLRENAEDMGNGCFKIYHKCDNACIESIRNGTYDHDVYRDEALNNRFQ Flu_HHH_b1_06924_0001_8__46__E
DQNKRMVEWLLKKAREALKLGNEISVRFLLGLAKQFAHANNDEEAERLVREFEKEL PGATLCLGHHAVPNGTLVKTITDDQIEVTAATELVQSIPNDKPFQNVNKITYGACPKYVKQNTLKLATGMRNVPEKGLFGAIAGFIENGWEGMIDGWYGFRHQNSEGTGQAADLKSTQAAIDQINGKLNRVIEKTLLVALENQHTIDLTDSEMNKLFEKTGRQLRENAEDMGNGCFKIYHKCDNACIESIRNGTYDHDVYRDEALNNRFQ Flu_HHH_b2_08313_0001_5__3__N
DERSSAKISVEFLLGLAKQFTDPRIREWLLKRAKMLAEEVGDDELKRLIEKVEEEL PGATLCLGHHAVPNGTLVKTITDDQIEVTAATELVQSIPNDKPFQNVNKITYGACPKYVKQNTLKLATGMRNVPEKGLFGAIAGFIENGWEGMIDGWYGFRHQNSEGTGQAADLKSTQAAIDQINGKLNRVIEKTLLVALENQHTIDLTDSEMNKLFEKTGRQLRENAEDMGNGCFKIYHKCDNACIESIRNGTYDHDVYRDEALNNRFQ Flu_HHH_b2_06971_0001_7__35__M
TEEAIEEVEELLKKATDPKLRHMLEFLLRRLREALERNNLLSARFLLGLARQFYKSI PGATLCLGHHAVPNGTLVKTITDDQIEVTAATELVQSIPNDKPFQNVNKITYGACPKYVKQNTLKLATGMRNVPEKGLFGAIAGFIENGWEGMIDGWYGFRHQNSEGTGQAADLKSTQAAIDQINGKLNRVIEKTLLVALENQHTIDLTDSEMNKLFEKTGRQLRENAEDMGNGCFKIYHKCDNACIESIRNGTYDHDVYRDEALNNRFQ Flu_HHH_b1_06924_0001_8__4__A
DQAKRMVEWLLKKAREALKLGNEISVRFLLGLAKNFAHANNDEEAERLVREFEKEL PGATLCLGHHAVPNGTLVKTITDDQIEVTAATELVQSIPNDKPFQNVNKITYGACPKYVKQNTLKLATGMRNVPEKGLFGAIAGFIENGWEGMIDGWYGFRHQNSEGTGQAADLKSTQAAIDQINGKLNRVIEKTLLVALENQHTIDLTDSEMNKLFEKTGRQLRENAEDMGNGCFKIYHKCDNACIESIRNGTYDHDVYRDEALNNRFQ Flu_HHH_b2_08313_0001_5__35__N
SEHEEFLEWLLRKIEEAIKRGNKISAEFLIGLAKQFLHVLNDDEIRRRPERLERLLH PGATLCLGHHAVPNGTLVKTITDDQIEVTAATELVQSIPNDKPFQNVNKITYGACPKYVKQNTLKLATGMRNVPEKGLFGAIAGFIENGWEGMIDGWYGFRHQNSEGTGQAADLKSTQAAIDQINGKLNRVIEKTLLVALENQHTIDLTDSEMNKLFEKTGRQLRENAEDMGNGCFKIYHKCDNACIESIRNGTYDHDVYRDEALNNRFQ Flu_HHH_b1_01357_0001_2__49__P
TRMRISVKFLLGLARQFTDPRIREWYLRRAERLAREGNDPELEELVRRVEEELK PGATLCLGHHAVPNGTLVKTITDDQIEVTAATELVQSIPNDKPFQNVNKITYGACPKYVKQNTLKLATGMRNVPEKGLFGAIAGFIENGWEGMIDGWYGFRHQNSEGTGQAADLKSTQAAIDQINGKLNRVIEKTLLVALENQHTIDLTDSEMNKLFEKTGRQLRENAEDMGNGCFKIYHKCDNACIESIRNGTYDHDVYRDEALNNRFQ Flu_HHH_b2_00884_0001_1__26__Y
DERSSAKISVEFLLGLAKQFTDPRIREWLLKRAKRLAEEVGDDELKRLIEKVEEEP PGATLCLGHHAVPNGTLVKTITDDQIEVTAATELVQSIPNDKPFQNVNKITYGACPKYVKQNTLKLATGMRNVPEKGLFGAIAGFIENGWEGMIDGWYGFRHQNSEGTGQAADLKSTQAAIDQINGKLNRVIEKTLLVALENQHTIDLTDSEMNKLFEKTGRQLRENAEDMGNGCFKIYHKCDNACIESIRNGTYDHDVYRDEALNNRFQ Flu_HHH_b2_06971_0001_7__56__P
SKVKLSVKFLLGLARQFYRAGNPEAAEYLIKRAKEIAEKNNNEILRKEIEELEREIR PGATLCLGHHAVPNGTLVKTITDDQIEVTAATELVQSIPNDKPFQNVNKITYGACPKYVKQNTLKLATGMRNVPEKGLFGAIAGFIENGWEGMIDGWYGFRHQNSEGTGQAADLKSTQAAIDQINGKLNRVIEKTLLVALENQHTIDLTDSEMNKLFEKTGRQLRENAEDMGNGCFKIYHKCDNACIESIRNGTYDHDVYRDEALNNRFQ Flu_HHH_b2_01211_0001_7__44__I
DVEEMAEFLVRRIEEALRRGNRIFVEFLLGLLRQFARAWNNPEVERLLRELEELIRR PGATLCLGHHAVPNGTLVKTITDDQIEVTAATELVQSIPNDKPFQNVNKITYGACPKYVKQNTLKLATGMRNVPEKGLFGAIAGFIENGWEGMIDGWYGFRHQNSEGTGQAADLKSTQAAIDQINGKLNRVIEKTLLVALENQHTIDLTDSEMNKLFEKTGRQLRENAEDMGNGCFKIYHKCDNACIESIRNGTYDHDVYRDEALNNRFQ Flu_HHH_b1_04339_0001_2__24__F
SERNEELLRWLLELIRKSTNEISLRFLLGLLEQFARAVGTEEAREILREAEEIVK PGATLCLGHHAVPNGTLVKTITDDQIEVTAATELVQSIPNDKPFQNVNKITYGACPKYVKQNTLKLATGMRNVPEKGLFGAIAGFIENGWEGMIDGWYGFRHQNSEGTGQAADLKSTQAAIDQINGKLNRVIEKTLLVALENQHTIDLTDSEMNKLFEKTGRQLRENAEDMGNGCFKIYHKCDNACIESIRNGTYDHDVYRDEALNNRFQ Flu_HHH_b2_04485_0001_4__38__V
TEEEIEEVEELLKKATDPKLRHMLEFLLRRLREALERNGLLSARFLLGLARQFYKSI PGATLCLGHHAVPNGTLVKTITDDQIEVTAATELVQSIPNDKPFQNVNKITYGACPKYVKQNTLKLATGMRNVPEKGLFGAIAGFIENGWEGMIDGWYGFRHQNSEGTGQAADLKSTQAAIDQINGKLNRVIEKTLLVALENQHTIDLTDSEMNKLFEKTGRQLRENAEDMGNGCFKIYHKCDNACIESIRNGTYDHDVYRDEALNNRFQ Flu_HHH_b1_06924_0001_8__39__G
SKVKLSVKFLLGLARQFYRAGNPEAAEYLIKRAKEIPEKNNNEELRKEIEELEREIR PGATLCLGHHAVPNGTLVKTITDDQIEVTAATELVQSIPNDKPFQNVNKITYGACPKYVKQNTLKLATGMRNVPEKGLFGAIAGFIENGWEGMIDGWYGFRHQNSEGTGQAADLKSTQAAIDQINGKLNRVIEKTLLVALENQHTIDLTDSEMNKLFEKTGRQLRENAEDMGNGCFKIYHKCDNACIESIRNGTYDHDVYRDEALNNRFQ Flu_HHH_b2_01211_0001_7__37__P
SEHEEFLEWLLRKIEEAIKTGNKISAEFLIGLAKQFLHVLNDDEIRRRLERLERLLH PGATLCLGHHAVPNGTLVKTITDDQIEVTAATELVQSIPNDKPFQNVNKITYGACPKYVKQNTLKLATGMRNVPEKGLFGAIAGFIENGWEGMIDGWYGFRHQNSEGTGQAADLKSTQAAIDQINGKLNRVIEKTLLVALENQHTIDLTDSEMNKLFEKTGRQLRENAEDMGNGCFKIYHKCDNACIESIRNGTYDHDVYRDEALNNRFQ Flu_HHH_b1_01357_0001_2__20__T
TEEEIEEVEELLKKATHPKLRHMLEFLLRRLREALERNNLLSARFLLGLARQFYKSI PGATLCLGHHAVPNGTLVKTITDDQIEVTAATELVQSIPNDKPFQNVNKITYGACPKYVKQNTLKLATGMRNVPEKGLFGAIAGFIENGWEGMIDGWYGFRHQNSEGTGQAADLKSTQAAIDQINGKLNRVIEKTLLVALENQHTIDLTDSEMNKLFEKTGRQLRENAEDMGNGCFKIYHKCDNACIESIRNGTYDHDVYRDEALNNRFQ Flu_HHH_b1_06924_0001_8__17__H
SLSERFLKGLAEQFFRAGTPTARKILEFLNRRAKELGNEEVYRFVEELLRRL PGATLCLGHHAVPNGTLVKTITDDQIEVTAATELVQSIPNDKPFQNVNKITYGACPKYVKQNTLKLATGMRNVPEKGLFGAIAGFIENGWEGMIDGWYGFRHQNSEGTGQAADLKSTQAAIDQINGKLNRVIEKTLLVALENQHTIDLTDSEMNKLFEKTGRQLRENAEDMGNGCFKIYHKCDNACIESIRNGTYDHDVYRDEALNNRFQ Flu_HHH_b1_04759_0001_0002_3__30__N
SKVDLSVKFLLGLARQFYRAGNPEAAEYLIKRAKEIAEKNNNEELRKEIEELEREIR PGATLCLGHHAVPNGTLVKTITDDQIEVTAATELVQSIPNDKPFQNVNKITYGACPKYVKQNTLKLATGMRNVPEKGLFGAIAGFIENGWEGMIDGWYGFRHQNSEGTGQAADLKSTQAAIDQINGKLNRVIEKTLLVALENQHTIDLTDSEMNKLFEKTGRQLRENAEDMGNGCFKIYHKCDNACIESIRNGTYDHDVYRDEALNNRFQ Flu_HHH_b2_01211_0001_7__4__D
DERSSAKISVDFLLGLAKQFTDPRIREWLLKRAKRLAEEVGDDELKRLIEKVEEEL PGATLCLGHHAVPNGTLVKTITDDQIEVTAATELVQSIPNDKPFQNVNKITYGACPKYVKQNTLKLATGMRNVPEKGLFGAIAGFIENGWEGMIDGWYGFRHQNSEGTGQAADLKSTQAAIDQINGKLNRVIEKTLLVALENQHTIDLTDSEMNKLFEKTGRQLRENAEDMGNGCFKIYHKCDNACIESIRNGTYDHDVYRDEALNNRFQ Flu_HHH_b2_06971_0001_7__11__D
SERNEHLLRWLLEKIRKSTNEISLRFLLGLLEQFARAAGTTEAREILREAEEIVK PGATLCLGHHAVPNGTLVKTITDDQIEVTAATELVQSIPNDKPFQNVNKITYGACPKYVKQNTLKLATGMRNVPEKGLFGAIAGFIENGWEGMIDGWYGFRHQNSEGTGQAADLKSTQAAIDQINGKLNRVIEKTLLVALENQHTIDLTDSEMNKLFEKTGRQLRENAEDMGNGCFKIYHKCDNACIESIRNGTYDHDVYRDEALNNRFQ Flu_HHH_b2_04485_0001_2__41__T
SLMERFLKGLAEQFFRAGTPTARKILEFLLRRAKELGNEEVYRFVEELLRRL PGATLCLGHHAVPNGTLVKTITDDQIEVTAATELVQSIPNDKPFQNVNKITYGACPKYVKQNTLKLATGMRNVPEKGLFGAIAGFIENGWEGMIDGWYGFRHQNSEGTGQAADLKSTQAAIDQINGKLNRVIEKTLLVALENQHTIDLTDSEMNKLFEKTGRQLRENAEDMGNGCFKIYHKCDNACIESIRNGTYDHDVYRDEALNNRFQ Flu_HHH_b1_04759_0001_0002_3__3__M
TRMRISVKFLLGLARQFTDPRIREWLSRRAERLAREGNDPELEELVRRVEEELK PGATLCLGHHAVPNGTLVKTITDDQIEVTAATELVQSIPNDKPFQNVNKITYGACPKYVKQNTLKLATGMRNVPEKGLFGAIAGFIENGWEGMIDGWYGFRHQNSEGTGQAADLKSTQAAIDQINGKLNRVIEKTLLVALENQHTIDLTDSEMNKLFEKTGRQLRENAEDMGNGCFKIYHKCDNACIESIRNGTYDHDVYRDEALNNRFQ Flu_HHH_b2_00884_0001_1__27__S
SLSERFLKGLAEQFFRAGTPTARKIIEFLLRRAKELGNEEVYRFVEELLRRL PGATLCLGHHAVPNGTLVKTITDDQIEVTAATELVQSIPNDKPFQNVNKITYGACPKYVKQNTLKLATGMRNVPEKGLFGAIAGFIENGWEGMIDGWYGFRHQNSEGTGQAADLKSTQAAIDQINGKLNRVIEKTLLVALENQHTIDLTDSEMNKLFEKTGRQLRENAEDMGNGCFKIYHKCDNACIESIRNGTYDHDVYRDEALNNRFQ Flu_HHH_b1_04759_0001_0002_3__26__I
DVEEMAEFLVRRIEEALRRGNRISVEFLLGLLRQFARAWNNPEVERLLRELEESIRR PGATLCLGHHAVPNGTLVKTITDDQIEVTAATELVQSIPNDKPFQNVNKITYGACPKYVKQNTLKLATGMRNVPEKGLFGAIAGFIENGWEGMIDGWYGFRHQNSEGTGQAADLKSTQAAIDQINGKLNRVIEKTLLVALENQHTIDLTDSEMNKLFEKTGRQLRENAEDMGNGCFKIYHKCDNACIESIRNGTYDHDVYRDEALNNRFQ Flu_HHH_b1_04339_0001_2__54__S
DQAKRMVEWLLKKAREALKLGNEISVRFLLGLAKQFAHANNDEEAERLVREFEKYL PGATLCLGHHAVPNGTLVKTITDDQIEVTAATELVQSIPNDKPFQNVNKITYGACPKYVKQNTLKLATGMRNVPEKGLFGAIAGFIENGWEGMIDGWYGFRHQNSEGTGQAADLKSTQAAIDQINGKLNRVIEKTLLVALENQHTIDLTDSEMNKLFEKTGRQLRENAEDMGNGCFKIYHKCDNACIESIRNGTYDHDVYRDEALNNRFQ Flu_HHH_b2_08313_0001_5__55__Y
DQAKRMVEWLLKKAREALKLGNEISVRFLLGLAKQFAHANNDEEAERLVREFEKER PGATLCLGHHAVPNGTLVKTITDDQIEVTAATELVQSIPNDKPFQNVNKITYGACPKYVKQNTLKLATGMRNVPEKGLFGAIAGFIENGWEGMIDGWYGFRHQNSEGTGQAADLKSTQAAIDQINGKLNRVIEKTLLVALENQHTIDLTDSEMNKLFEKTGRQLRENAEDMGNGCFKIYHKCDNACIESIRNGTYDHDVYRDEALNNRFQ Flu_HHH_b2_08313_0001_5__56__R
SEHEEFLEWLLGKIEEAIKRGNKISAEFLIGLAKQFLHVLNDDEIRRRLERLERLLH PGATLCLGHHAVPNGTLVKTITDDQIEVTAATELVQSIPNDKPFQNVNKITYGACPKYVKQNTLKLATGMRNVPEKGLFGAIAGFIENGWEGMIDGWYGFRHQNSEGTGQAADLKSTQAAIDQINGKLNRVIEKTLLVALENQHTIDLTDSEMNKLFEKTGRQLRENAEDMGNGCFKIYHKCDNACIESIRNGTYDHDVYRDEALNNRFQ Flu_HHH_b1_01357_0001_2__12__G
SEHEEFLEWLPRKIEEAIKRGNKISAEFLIGLAKQFLHVLNDDEIRRRLERLERLLH PGATLCLGHHAVPNGTLVKTITDDQIEVTAATELVQSIPNDKPFQNVNKITYGACPKYVKQNTLKLATGMRNVPEKGLFGAIAGFIENGWEGMIDGWYGFRHQNSEGTGQAADLKSTQAAIDQINGKLNRVIEKTLLVALENQHTIDLTDSEMNKLFEKTGRQLRENAEDMGNGCFKIYHKCDNACIESIRNGTYDHDVYRDEALNNRFQ Flu_HHH_b1_01357_0001_2__11__P
SLSERFLKGLAEQFFRAGTPTARKILEFLLRRAKALGNEEVYRFVEELLRRL PGATLCLGHHAVPNGTLVKTITDDQIEVTAATELVQSIPNDKPFQNVNKITYGACPKYVKQNTLKLATGMRNVPEKGLFGAIAGFIENGWEGMIDGWYGFRHQNSEGTGQAADLKSTQAAIDQINGKLNRVIEKTLLVALENQHTIDLTDSEMNKLFEKTGRQLRENAEDMGNGCFKIYHKCDNACIESIRNGTYDHDVYRDEALNNRFQ Flu_HHH_b1_04759_0001_0002_3__35__A
NSEEMVKFVRRLLKEALERNNILSARFLTGLLEQFACVTNDEEAKELVERAKKRL PGATLCLGHHAVPNGTLVKTITDDQIEVTAATELVQSIPNDKPFQNVNKITYGACPKYVKQNTLKLATGMRNVPEKGLFGAIAGFIENGWEGMIDGWYGFRHQNSEGTGQAADLKSTQAAIDQINGKLNRVIEKTLLVALENQHTIDLTDSEMNKLFEKTGRQLRENAEDMGNGCFKIYHKCDNACIESIRNGTYDHDVYRDEALNNRFQ Flu_HHH_b2_00151_0001_6__37__C
DERSSAKISVEFLLGLAKQFTDPRIREWLLKRAKRLAEEVGDDELKRLIEKVEERL PGATLCLGHHAVPNGTLVKTITDDQIEVTAATELVQSIPNDKPFQNVNKITYGACPKYVKQNTLKLATGMRNVPEKGLFGAIAGFIENGWEGMIDGWYGFRHQNSEGTGQAADLKSTQAAIDQINGKLNRVIEKTLLVALENQHTIDLTDSEMNKLFEKTGRQLRENAEDMGNGCFKIYHKCDNACIESIRNGTYDHDVYRDEALNNRFQ Flu_HHH_b2_06971_0001_7__55__R
SEGEEFLEWLLRKIEEAIKRGNKISAEFLIGLAKQFLHVLNDDEIRRRLERLERLLH PGATLCLGHHAVPNGTLVKTITDDQIEVTAATELVQSIPNDKPFQNVNKITYGACPKYVKQNTLKLATGMRNVPEKGLFGAIAGFIENGWEGMIDGWYGFRHQNSEGTGQAADLKSTQAAIDQINGKLNRVIEKTLLVALENQHTIDLTDSEMNKLFEKTGRQLRENAEDMGNGCFKIYHKCDNACIESIRNGTYDHDVYRDEALNNRFQ Flu_HHH_b1_01357_0001_2__3__G
SEHEEFLEWLLRKIEEAIKRGNKISAEFLIGLSKQFLHVLNDDEIRRRLERLERLLH PGATLCLGHHAVPNGTLVKTITDDQIEVTAATELVQSIPNDKPFQNVNKITYGACPKYVKQNTLKLATGMRNVPEKGLFGAIAGFIENGWEGMIDGWYGFRHQNSEGTGQAADLKSTQAAIDQINGKLNRVIEKTLLVALENQHTIDLTDSEMNKLFEKTGRQLRENAEDMGNGCFKIYHKCDNACIESIRNGTYDHDVYRDEALNNRFQ Flu_HHH_b1_01357_0001_2__33__S
TKERVEHLVKWLLERAKRMPSPISRKFLLGLAEQKARAGNDPELERLVEKVKREL PGATLCLGHHAVPNGTLVKTITDDQIEVTAATELVQSIPNDKPFQNVNKITYGACPKYVKQNTLKLATGMRNVPEKGLFGAIAGFIENGWEGMIDGWYGFRHQNSEGTGQAADLKSTQAAIDQINGKLNRVIEKTLLVALENQHTIDLTDSEMNKLFEKTGRQLRENAEDMGNGCFKIYHKCDNACIESIRNGTYDHDVYRDEALNNRFQ Flu_HHH_b2_08106_0001_7__35__K
TKERVEHLVKWLLERAKRMPSPISRKFLLGLAEMFARAGNDPELERLVEKVKREL PGATLCLGHHAVPNGTLVKTITDDQIEVTAATELVQSIPNDKPFQNVNKITYGACPKYVKQNTLKLATGMRNVPEKGLFGAIAGFIENGWEGMIDGWYGFRHQNSEGTGQAADLKSTQAAIDQINGKLNRVIEKTLLVALENQHTIDLTDSEMNKLFEKTGRQLRENAEDMGNGCFKIYHKCDNACIESIRNGTYDHDVYRDEALNNRFQ Flu_HHH_b2_08106_0001_7__34__M
DQAKRMVEWLLKKAREALKRGNEISVRFLLGLAKQFAHANNDEEAERLVREFEKEL PGATLCLGHHAVPNGTLVKTITDDQIEVTAATELVQSIPNDKPFQNVNKITYGACPKYVKQNTLKLATGMRNVPEKGLFGAIAGFIENGWEGMIDGWYGFRHQNSEGTGQAADLKSTQAAIDQINGKLNRVIEKTLLVALENQHTIDLTDSEMNKLFEKTGRQLRENAEDMGNGCFKIYHKCDNACIESIRNGTYDHDVYRDEALNNRFQ Flu_HHH_b2_08313_0001_5__20__R
SEHEEFLEWLLRKIEEAIKRGNKISAEFLIGLAKQFLHVLNDDEIRNRLERLERLLH PGATLCLGHHAVPNGTLVKTITDDQIEVTAATELVQSIPNDKPFQNVNKITYGACPKYVKQNTLKLATGMRNVPEKGLFGAIAGFIENGWEGMIDGWYGFRHQNSEGTGQAADLKSTQAAIDQINGKLNRVIEKTLLVALENQHTIDLTDSEMNKLFEKTGRQLRENAEDMGNGCFKIYHKCDNACIESIRNGTYDHDVYRDEALNNRFQ Flu_HHH_b1_01357_0001_2__47__N
SEHEEFLEWLLRKIEEAIKRGNKISAEFLIGLAKQFLHVLNDDEIRPRLERLERLLH PGATLCLGHHAVPNGTLVKTITDDQIEVTAATELVQSIPNDKPFQNVNKITYGACPKYVKQNTLKLATGMRNVPEKGLFGAIAGFIENGWEGMIDGWYGFRHQNSEGTGQAADLKSTQAAIDQINGKLNRVIEKTLLVALENQHTIDLTDSEMNKLFEKTGRQLRENAEDMGNGCFKIYHKCDNACIESIRNGTYDHDVYRDEALNNRFQ Flu_HHH_b1_01357_0001_2__47__P
SEHEEFLEWLLRKIEEAIKRGNKISAEFLIGLAKQFLHVLNDDEIRSRLERLERLLH PGATLCLGHHAVPNGTLVKTITDDQIEVTAATELVQSIPNDKPFQNVNKITYGACPKYVKQNTLKLATGMRNVPEKGLFGAIAGFIENGWEGMIDGWYGFRHQNSEGTGQAADLKSTQAAIDQINGKLNRVIEKTLLVALENQHTIDLTDSEMNKLFEKTGRQLRENAEDMGNGCFKIYHKCDNACIESIRNGTYDHDVYRDEALNNRFQ Flu_HHH_b1_01357_0001_2__47__S
DERSSAKISVEFLLGLAKQFTDPRIREWLLKHAKRLAEEVGDDELKRLIEKVEEEL PGATLCLGHHAVPNGTLVKTITDDQIEVTAATELVQSIPNDKPFQNVNKITYGACPKYVKQNTLKLATGMRNVPEKGLFGAIAGFIENGWEGMIDGWYGFRHQNSEGTGQAADLKSTQAAIDQINGKLNRVIEKTLLVALENQHTIDLTDSEMNKLFEKTGRQLRENAEDMGNGCFKIYHKCDNACIESIRNGTYDHDVYRDEALNNRFQ Flu_HHH_b2_06971_0001_7__32__H
SLSERFLKGLAEQFFRAGTPTARKILEFLLRRAKELGNEEVYRFVVELLRRL PGATLCLGHHAVPNGTLVKTITDDQIEVTAATELVQSIPNDKPFQNVNKITYGACPKYVKQNTLKLATGMRNVPEKGLFGAIAGFIENGWEGMIDGWYGFRHQNSEGTGQAADLKSTQAAIDQINGKLNRVIEKTLLVALENQHTIDLTDSEMNKLFEKTGRQLRENAEDMGNGCFKIYHKCDNACIESIRNGTYDHDVYRDEALNNRFQ Flu_HHH_b1_04759_0001_0002_3__46__V
TKERVEHLVKWFLERAKRMPSPISRKFLLGLAEQFARAGNDPELERLVEKVKREL PGATLCLGHHAVPNGTLVKTITDDQIEVTAATELVQSIPNDKPFQNVNKITYGACPKYVKQNTLKLATGMRNVPEKGLFGAIAGFIENGWEGMIDGWYGFRHQNSEGTGQAADLKSTQAAIDQINGKLNRVIEKTLLVALENQHTIDLTDSEMNKLFEKTGRQLRENAEDMGNGCFKIYHKCDNACIESIRNGTYDHDVYRDEALNNRFQ Flu_HHH_b2_08106_0001_7__12__F
DERSSAKISVEKLLGLAKQFTDPRIREWLLKRAKRLAEEVGDDELKRLIEKVEEEL PGATLCLGHHAVPNGTLVKTITDDQIEVTAATELVQSIPNDKPFQNVNKITYGACPKYVKQNTLKLATGMRNVPEKGLFGAIAGFIENGWEGMIDGWYGFRHQNSEGTGQAADLKSTQAAIDQINGKLNRVIEKTLLVALENQHTIDLTDSEMNKLFEKTGRQLRENAEDMGNGCFKIYHKCDNACIESIRNGTYDHDVYRDEALNNRFQ Flu_HHH_b2_06971_0001_7__12__K
SEHEEFLEWLLRKIEEAIKRGNKISAEFLIGLAKQFLHVLNDDEIRRRLERLERLNH PGATLCLGHHAVPNGTLVKTITDDQIEVTAATELVQSIPNDKPFQNVNKITYGACPKYVKQNTLKLATGMRNVPEKGLFGAIAGFIENGWEGMIDGWYGFRHQNSEGTGQAADLKSTQAAIDQINGKLNRVIEKTLLVALENQHTIDLTDSEMNKLFEKTGRQLRENAEDMGNGCFKIYHKCDNACIESIRNGTYDHDVYRDEALNNRFQ Flu_HHH_b1_01357_0001_2__56__N
DQAKRMVEWLLKKAREALKLGNEISVRFLLGLAKQFAHANNDEEAERPVREFEKEL PGATLCLGHHAVPNGTLVKTITDDQIEVTAATELVQSIPNDKPFQNVNKITYGACPKYVKQNTLKLATGMRNVPEKGLFGAIAGFIENGWEGMIDGWYGFRHQNSEGTGQAADLKSTQAAIDQINGKLNRVIEKTLLVALENQHTIDLTDSEMNKLFEKTGRQLRENAEDMGNGCFKIYHKCDNACIESIRNGTYDHDVYRDEALNNRFQ Flu_HHH_b2_08313_0001_5__48__P
TKERVEHLVKWLLERAKRMPSPISRAFLLGLAEQFARAGNDPELERLVEKVKREL PGATLCLGHHAVPNGTLVKTITDDQIEVTAATELVQSIPNDKPFQNVNKITYGACPKYVKQNTLKLATGMRNVPEKGLFGAIAGFIENGWEGMIDGWYGFRHQNSEGTGQAADLKSTQAAIDQINGKLNRVIEKTLLVALENQHTIDLTDSEMNKLFEKTGRQLRENAEDMGNGCFKIYHKCDNACIESIRNGTYDHDVYRDEALNNRFQ Flu_HHH_b2_08106_0001_7__26__A
DERSPAKISVEFLLGLAKQFTDPRIREWLLKRAKRLAEEVGDDELKRLIEKVEEEL PGATLCLGHHAVPNGTLVKTITDDQIEVTAATELVQSIPNDKPFQNVNKITYGACPKYVKQNTLKLATGMRNVPEKGLFGAIAGFIENGWEGMIDGWYGFRHQNSEGTGQAADLKSTQAAIDQINGKLNRVIEKTLLVALENQHTIDLTDSEMNKLFEKTGRQLRENAEDMGNGCFKIYHKCDNACIESIRNGTYDHDVYRDEALNNRFQ Flu_HHH_b2_06971_0001_7__5__P
SERNEGLLRWLLELIRKSTNEISLRFLLGLLEQFARAAGTEEAREILREAEEIVK PGATLCLGHHAVPNGTLVKTITDDQIEVTAATELVQSIPNDKPFQNVNKITYGACPKYVKQNTLKLATGMRNVPEKGLFGAIAGFIENGWEGMIDGWYGFRHQNSEGTGQAADLKSTQAAIDQINGKLNRVIEKTLLVALENQHTIDLTDSEMNKLFEKTGRQLRENAEDMGNGCFKIYHKCDNACIESIRNGTYDHDVYRDEALNNRFQ Flu_HHH_b2_04485_0001_4__6__G
SERNEELLRWHLELIRKSTNEISLRFLLGLLEQFARAAGTEEAREILREAEEIVK PGATLCLGHHAVPNGTLVKTITDDQIEVTAATELVQSIPNDKPFQNVNKITYGACPKYVKQNTLKLATGMRNVPEKGLFGAIAGFIENGWEGMIDGWYGFRHQNSEGTGQAADLKSTQAAIDQINGKLNRVIEKTLLVALENQHTIDLTDSEMNKLFEKTGRQLRENAEDMGNGCFKIYHKCDNACIESIRNGTYDHDVYRDEALNNRFQ Flu_HHH_b2_04485_0001_4__11__H
DVEEMAEFLVRRQEEALRRGNRISVEFLLGLLRQFARAWNNPEVERLLRELEELIRR PGATLCLGHHAVPNGTLVKTITDDQIEVTAATELVQSIPNDKPFQNVNKITYGACPKYVKQNTLKLATGMRNVPEKGLFGAIAGFIENGWEGMIDGWYGFRHQNSEGTGQAADLKSTQAAIDQINGKLNRVIEKTLLVALENQHTIDLTDSEMNKLFEKTGRQLRENAEDMGNGCFKIYHKCDNACIESIRNGTYDHDVYRDEALNNRFQ Flu_HHH_b1_04339_0001_2__13__Q
SPRNEELLRWLLELIRKSTNEISLRFLLGLLEQFARAAGTEEAREILREAEEIVK PGATLCLGHHAVPNGTLVKTITDDQIEVTAATELVQSIPNDKPFQNVNKITYGACPKYVKQNTLKLATGMRNVPEKGLFGAIAGFIENGWEGMIDGWYGFRHQNSEGTGQAADLKSTQAAIDQINGKLNRVIEKTLLVALENQHTIDLTDSEMNKLFEKTGRQLRENAEDMGNGCFKIYHKCDNACIESIRNGTYDHDVYRDEALNNRFQ Flu_HHH_b2_04485_0001_4__2__P
SERNEHLLRWLLEKIRKSTNEISLRFLLGLLEQFARAAFTEEAREILREAEEIVK PGATLCLGHHAVPNGTLVKTITDDQIEVTAATELVQSIPNDKPFQNVNKITYGACPKYVKQNTLKLATGMRNVPEKGLFGAIAGFIENGWEGMIDGWYGFRHQNSEGTGQAADLKSTQAAIDQINGKLNRVIEKTLLVALENQHTIDLTDSEMNKLFEKTGRQLRENAEDMGNGCFKIYHKCDNACIESIRNGTYDHDVYRDEALNNRFQ Flu_HHH_b2_04485_0001_2__39__F
SERNEELLRWLLELIRKSTNEISLRFLLGLLEQFARAAGTYEAREILREAEEIVK PGATLCLGHHAVPNGTLVKTITDDQIEVTAATELVQSIPNDKPFQNVNKITYGACPKYVKQNTLKLATGMRNVPEKGLFGAIAGFIENGWEGMIDGWYGFRHQNSEGTGQAADLKSTQAAIDQINGKLNRVIEKTLLVALENQHTIDLTDSEMNKLFEKTGRQLRENAEDMGNGCFKIYHKCDNACIESIRNGTYDHDVYRDEALNNRFQ Flu_HHH_b2_04485_0001_4__41__Y
SERNEELLRWLLELIRKSTNEISLRFLLGLLEQFARAAGTEEAREILRTAEEIVK PGATLCLGHHAVPNGTLVKTITDDQIEVTAATELVQSIPNDKPFQNVNKITYGACPKYVKQNTLKLATGMRNVPEKGLFGAIAGFIENGWEGMIDGWYGFRHQNSEGTGQAADLKSTQAAIDQINGKLNRVIEKTLLVALENQHTIDLTDSEMNKLFEKTGRQLRENAEDMGNGCFKIYHKCDNACIESIRNGTYDHDVYRDEALNNRFQ Flu_HHH_b2_04485_0001_4__49__T
SLSERFLKGLAEQFVRAGTPTARKILEFLLRRAKELGNEEVYRFVEELLRRL PGATLCLGHHAVPNGTLVKTITDDQIEVTAATELVQSIPNDKPFQNVNKITYGACPKYVKQNTLKLATGMRNVPEKGLFGAIAGFIENGWEGMIDGWYGFRHQNSEGTGQAADLKSTQAAIDQINGKLNRVIEKTLLVALENQHTIDLTDSEMNKLFEKTGRQLRENAEDMGNGCFKIYHKCDNACIESIRNGTYDHDVYRDEALNNRFQ Flu_HHH_b1_04759_0001_0002_3__15__V
TRMRISVKFLLGLARQFTDPRIREWLLRRAERLNREGNDPELEELVRRVEEELK PGATLCLGHHAVPNGTLVKTITDDQIEVTAATELVQSIPNDKPFQNVNKITYGACPKYVKQNTLKLATGMRNVPEKGLFGAIAGFIENGWEGMIDGWYGFRHQNSEGTGQAADLKSTQAAIDQINGKLNRVIEKTLLVALENQHTIDLTDSEMNKLFEKTGRQLRENAEDMGNGCFKIYHKCDNACIESIRNGTYDHDVYRDEALNNRFQ Flu_HHH_b2_00884_0001_1__34__N
SERNEHLLRWLLEKIRKSTNEISLRFLLGKLEQFARAAGTEEAREILREAEEIVK PGATLCLGHHAVPNGTLVKTITDDQIEVTAATELVQSIPNDKPFQNVNKITYGACPKYVKQNTLKLATGMRNVPEKGLFGAIAGFIENGWEGMIDGWYGFRHQNSEGTGQAADLKSTQAAIDQINGKLNRVIEKTLLVALENQHTIDLTDSEMNKLFEKTGRQLRENAEDMGNGCFKIYHKCDNACIESIRNGTYDHDVYRDEALNNRFQ Flu_HHH_b2_04485_0001_2__30__K
SLSERFLCGLAEQFFRAGTPTARKILEFLLRRAKELGNEEVYRFVEELLRRL PGATLCLGHHAVPNGTLVKTITDDQIEVTAATELVQSIPNDKPFQNVNKITYGACPKYVKQNTLKLATGMRNVPEKGLFGAIAGFIENGWEGMIDGWYGFRHQNSEGTGQAADLKSTQAAIDQINGKLNRVIEKTLLVALENQHTIDLTDSEMNKLFEKTGRQLRENAEDMGNGCFKIYHKCDNACIESIRNGTYDHDVYRDEALNNRFQ Flu_HHH_b1_04759_0001_0002_3__8__C
DVEEMAEFLVRRIHEALRRGNRISVEFLLGLLRQFARAWNNPEVERLLRELEELIRR PGATLCLGHHAVPNGTLVKTITDDQIEVTAATELVQSIPNDKPFQNVNKITYGACPKYVKQNTLKLATGMRNVPEKGLFGAIAGFIENGWEGMIDGWYGFRHQNSEGTGQAADLKSTQAAIDQINGKLNRVIEKTLLVALENQHTIDLTDSEMNKLFEKTGRQLRENAEDMGNGCFKIYHKCDNACIESIRNGTYDHDVYRDEALNNRFQ Flu_HHH_b1_04339_0001_2__14__H
TEEEIEEVEELLKKATDPKLRHMLEFLLPRLREALERNNLLSARFLLGLARQFYKSI PGATLCLGHHAVPNGTLVKTITDDQIEVTAATELVQSIPNDKPFQNVNKITYGACPKYVKQNTLKLATGMRNVPEKGLFGAIAGFIENGWEGMIDGWYGFRHQNSEGTGQAADLKSTQAAIDQINGKLNRVIEKTLLVALENQHTIDLTDSEMNKLFEKTGRQLRENAEDMGNGCFKIYHKCDNACIESIRNGTYDHDVYRDEALNNRFQ Flu_HHH_b1_06924_0001_8__29__P
TRMRISVKFNLGLARQFTDPRIREWLLRRAERLAREGNDPELEELVRRVEEELK PGATLCLGHHAVPNGTLVKTITDDQIEVTAATELVQSIPNDKPFQNVNKITYGACPKYVKQNTLKLATGMRNVPEKGLFGAIAGFIENGWEGMIDGWYGFRHQNSEGTGQAADLKSTQAAIDQINGKLNRVIEKTLLVALENQHTIDLTDSEMNKLFEKTGRQLRENAEDMGNGCFKIYHKCDNACIESIRNGTYDHDVYRDEALNNRFQ Flu_HHH_b2_00884_0001_1__10__N
DERSSAKISVEFLLGLAKQSTDPRIREWLLKRAKRLAEEVGDDELKRLIEKVEEEL PGATLCLGHHAVPNGTLVKTITDDQIEVTAATELVQSIPNDKPFQNVNKITYGACPKYVKQNTLKLATGMRNVPEKGLFGAIAGFIENGWEGMIDGWYGFRHQNSEGTGQAADLKSTQAAIDQINGKLNRVIEKTLLVALENQHTIDLTDSEMNKLFEKTGRQLRENAEDMGNGCFKIYHKCDNACIESIRNGTYDHDVYRDEALNNRFQ Flu_HHH_b2_06971_0001_7__20__S
SLSERFLKGLAEQFFRAGQPTARKILEFLLRRAKELGNEEVYRFVEELLRRL PGATLCLGHHAVPNGTLVKTITDDQIEVTAATELVQSIPNDKPFQNVNKITYGACPKYVKQNTLKLATGMRNVPEKGLFGAIAGFIENGWEGMIDGWYGFRHQNSEGTGQAADLKSTQAAIDQINGKLNRVIEKTLLVALENQHTIDLTDSEMNKLFEKTGRQLRENAEDMGNGCFKIYHKCDNACIESIRNGTYDHDVYRDEALNNRFQ Flu_HHH_b1_04759_0001_0002_3__19__Q
SERNEELLRMLLELIRKSTNEISLRFLLGLLEQFARAAGTEEAREILREAEEIVK PGATLCLGHHAVPNGTLVKTITDDQIEVTAATELVQSIPNDKPFQNVNKITYGACPKYVKQNTLKLATGMRNVPEKGLFGAIAGFIENGWEGMIDGWYGFRHQNSEGTGQAADLKSTQAAIDQINGKLNRVIEKTLLVALENQHTIDLTDSEMNKLFEKTGRQLRENAEDMGNGCFKIYHKCDNACIESIRNGTYDHDVYRDEALNNRFQ Flu_HHH_b2_04485_0001_4__10__M
TKERVEHLVKWGLERAKRMPSPISRKFLLGLAEQFARAGNDPELERLVEKVKREL PGATLCLGHHAVPNGTLVKTITDDQIEVTAATELVQSIPNDKPFQNVNKITYGACPKYVKQNTLKLATGMRNVPEKGLFGAIAGFIENGWEGMIDGWYGFRHQNSEGTGQAADLKSTQAAIDQINGKLNRVIEKTLLVALENQHTIDLTDSEMNKLFEKTGRQLRENAEDMGNGCFKIYHKCDNACIESIRNGTYDHDVYRDEALNNRFQ Flu_HHH_b2_08106_0001_7__12__G
SLSERFLKGLAEQFNRAGTPTARKILEFLLRRAKELGNEEVYRFVEELLRRL PGATLCLGHHAVPNGTLVKTITDDQIEVTAATELVQSIPNDKPFQNVNKITYGACPKYVKQNTLKLATGMRNVPEKGLFGAIAGFIENGWEGMIDGWYGFRHQNSEGTGQAADLKSTQAAIDQINGKLNRVIEKTLLVALENQHTIDLTDSEMNKLFEKTGRQLRENAEDMGNGCFKIYHKCDNACIESIRNGTYDHDVYRDEALNNRFQ Flu_HHH_b1_04759_0001_0002_3__15__N
DERSSAKISVEFLLGLAKQFTDPRIREWLAKRAKRLAEEVGDDELKRLIEKVEEEL PGATLCLGHHAVPNGTLVKTITDDQIEVTAATELVQSIPNDKPFQNVNKITYGACPKYVKQNTLKLATGMRNVPEKGLFGAIAGFIENGWEGMIDGWYGFRHQNSEGTGQAADLKSTQAAIDQINGKLNRVIEKTLLVALENQHTIDLTDSEMNKLFEKTGRQLRENAEDMGNGCFKIYHKCDNACIESIRNGTYDHDVYRDEALNNRFQ Flu_HHH_b2_06971_0001_7__30__A
TEEEIEEVEELLKKACDPKLRHMLEFLLRRLREALERNNLLSARFLLGLARQFYKSI PGATLCLGHHAVPNGTLVKTITDDQIEVTAATELVQSIPNDKPFQNVNKITYGACPKYVKQNTLKLATGMRNVPEKGLFGAIAGFIENGWEGMIDGWYGFRHQNSEGTGQAADLKSTQAAIDQINGKLNRVIEKTLLVALENQHTIDLTDSEMNKLFEKTGRQLRENAEDMGNGCFKIYHKCDNACIESIRNGTYDHDVYRDEALNNRFQ Flu_HHH_b1_06924_0001_8__16__C
DERSSAKISVEFLLGLAKQFTDPRIREWLLHRAKRLAEEVGDDELKRLIEKVEEEL PGATLCLGHHAVPNGTLVKTITDDQIEVTAATELVQSIPNDKPFQNVNKITYGACPKYVKQNTLKLATGMRNVPEKGLFGAIAGFIENGWEGMIDGWYGFRHQNSEGTGQAADLKSTQAAIDQINGKLNRVIEKTLLVALENQHTIDLTDSEMNKLFEKTGRQLRENAEDMGNGCFKIYHKCDNACIESIRNGTYDHDVYRDEALNNRFQ Flu_HHH_b2_06971_0001_7__31__H
TEEEIEEVEELLKKATDPKLRHMLEFLLRRLREALERNNLLSARFLLGDARQFYKSI PGATLCLGHHAVPNGTLVKTITDDQIEVTAATELVQSIPNDKPFQNVNKITYGACPKYVKQNTLKLATGMRNVPEKGLFGAIAGFIENGWEGMIDGWYGFRHQNSEGTGQAADLKSTQAAIDQINGKLNRVIEKTLLVALENQHTIDLTDSEMNKLFEKTGRQLRENAEDMGNGCFKIYHKCDNACIESIRNGTYDHDVYRDEALNNRFQ Flu_HHH_b1_06924_0001_8__49__D
SERNEELLRWLLELIYKSTNEISLRFLLGLLEQFARAAGTEEAREILREAEEIVK PGATLCLGHHAVPNGTLVKTITDDQIEVTAATELVQSIPNDKPFQNVNKITYGACPKYVKQNTLKLATGMRNVPEKGLFGAIAGFIENGWEGMIDGWYGFRHQNSEGTGQAADLKSTQAAIDQINGKLNRVIEKTLLVALENQHTIDLTDSEMNKLFEKTGRQLRENAEDMGNGCFKIYHKCDNACIESIRNGTYDHDVYRDEALNNRFQ Flu_HHH_b2_04485_0001_4__16__Y
DQRKRMVEWLLKKAREALKLGNEISVRFLLGLAKQFAHANNDEEAERLVREFEKEL PGATLCLGHHAVPNGTLVKTITDDQIEVTAATELVQSIPNDKPFQNVNKITYGACPKYVKQNTLKLATGMRNVPEKGLFGAIAGFIENGWEGMIDGWYGFRHQNSEGTGQAADLKSTQAAIDQINGKLNRVIEKTLLVALENQHTIDLTDSEMNKLFEKTGRQLRENAEDMGNGCFKIYHKCDNACIESIRNGTYDHDVYRDEALNNRFQ Flu_HHH_b2_08313_0001_5__3__R
SLSERFLKGLAMQFFRAGTPTARKILEFLLRRAKELGNEEVYRFVEELLRRL PGATLCLGHHAVPNGTLVKTITDDQIEVTAATELVQSIPNDKPFQNVNKITYGACPKYVKQNTLKLATGMRNVPEKGLFGAIAGFIENGWEGMIDGWYGFRHQNSEGTGQAADLKSTQAAIDQINGKLNRVIEKTLLVALENQHTIDLTDSEMNKLFEKTGRQLRENAEDMGNGCFKIYHKCDNACIESIRNGTYDHDVYRDEALNNRFQ Flu_HHH_b1_04759_0001_0002_3__12__M
DQAKRMVEWLLKKAREALKLGNEISVRFLLGLAVQFAHANNDEEAERLVREFEKEL PGATLCLGHHAVPNGTLVKTITDDQIEVTAATELVQSIPNDKPFQNVNKITYGACPKYVKQNTLKLATGMRNVPEKGLFGAIAGFIENGWEGMIDGWYGFRHQNSEGTGQAADLKSTQAAIDQINGKLNRVIEKTLLVALENQHTIDLTDSEMNKLFEKTGRQLRENAEDMGNGCFKIYHKCDNACIESIRNGTYDHDVYRDEALNNRFQ Flu_HHH_b2_08313_0001_5__34__V
SEHEEFLEWLLRKIEEAIKRGNKISAEVLIGLAKQFLHVLNDDEIRRRLERLERLLH PGATLCLGHHAVPNGTLVKTITDDQIEVTAATELVQSIPNDKPFQNVNKITYGACPKYVKQNTLKLATGMRNVPEKGLFGAIAGFIENGWEGMIDGWYGFRHQNSEGTGQAADLKSTQAAIDQINGKLNRVIEKTLLVALENQHTIDLTDSEMNKLFEKTGRQLRENAEDMGNGCFKIYHKCDNACIESIRNGTYDHDVYRDEALNNRFQ Flu_HHH_b1_01357_0001_2__28__V
SEHEEFLEWLLRKIEEAIYRGNKISAEFLIGLAKQFLHVLNDDEIRRRLERLERLLH PGATLCLGHHAVPNGTLVKTITDDQIEVTAATELVQSIPNDKPFQNVNKITYGACPKYVKQNTLKLATGMRNVPEKGLFGAIAGFIENGWEGMIDGWYGFRHQNSEGTGQAADLKSTQAAIDQINGKLNRVIEKTLLVALENQHTIDLTDSEMNKLFEKTGRQLRENAEDMGNGCFKIYHKCDNACIESIRNGTYDHDVYRDEALNNRFQ Flu_HHH_b1_01357_0001_2__19__Y
DERSSAKISVEFLLGLAKQFTDPRIREWLLKRAKRLAEEVGDDEKKRLIEKVEEEL PGATLCLGHHAVPNGTLVKTITDDQIEVTAATELVQSIPNDKPFQNVNKITYGACPKYVKQNTLKLATGMRNVPEKGLFGAIAGFIENGWEGMIDGWYGFRHQNSEGTGQAADLKSTQAAIDQINGKLNRVIEKTLLVALENQHTIDLTDSEMNKLFEKTGRQLRENAEDMGNGCFKIYHKCDNACIESIRNGTYDHDVYRDEALNNRFQ Flu_HHH_b2_06971_0001_7__45__K
TRMRISVKFLLGLARQFTDPRIREWLLRRAERLAREGYDPELEELVRRVEEELK PGATLCLGHHAVPNGTLVKTITDDQIEVTAATELVQSIPNDKPFQNVNKITYGACPKYVKQNTLKLATGMRNVPEKGLFGAIAGFIENGWEGMIDGWYGFRHQNSEGTGQAADLKSTQAAIDQINGKLNRVIEKTLLVALENQHTIDLTDSEMNKLFEKTGRQLRENAEDMGNGCFKIYHKCDNACIESIRNGTYDHDVYRDEALNNRFQ Flu_HHH_b2_00884_0001_1__38__Y
NSEEMVKFVRRLLKEWLERNNILSARFLTGLLEQFAKVTNDEEAKELVERAKKRL PGATLCLGHHAVPNGTLVKTITDDQIEVTAATELVQSIPNDKPFQNVNKITYGACPKYVKQNTLKLATGMRNVPEKGLFGAIAGFIENGWEGMIDGWYGFRHQNSEGTGQAADLKSTQAAIDQINGKLNRVIEKTLLVALENQHTIDLTDSEMNKLFEKTGRQLRENAEDMGNGCFKIYHKCDNACIESIRNGTYDHDVYRDEALNNRFQ Flu_HHH_b2_00151_0001_6__16__W
SKVKLSVKFLLGLARQFYGAGNPEAAEYLIKRAKEIAEKNNNEELRKEIEELEREIR PGATLCLGHHAVPNGTLVKTITDDQIEVTAATELVQSIPNDKPFQNVNKITYGACPKYVKQNTLKLATGMRNVPEKGLFGAIAGFIENGWEGMIDGWYGFRHQNSEGTGQAADLKSTQAAIDQINGKLNRVIEKTLLVALENQHTIDLTDSEMNKLFEKTGRQLRENAEDMGNGCFKIYHKCDNACIESIRNGTYDHDVYRDEALNNRFQ Flu_HHH_b2_01211_0001_7__19__G
SLSERFLKGLAEQFFRAGTPTARKILEFLLRRAKELGNEEVYRFVCELLRRL PGATLCLGHHAVPNGTLVKTITDDQIEVTAATELVQSIPNDKPFQNVNKITYGACPKYVKQNTLKLATGMRNVPEKGLFGAIAGFIENGWEGMIDGWYGFRHQNSEGTGQAADLKSTQAAIDQINGKLNRVIEKTLLVALENQHTIDLTDSEMNKLFEKTGRQLRENAEDMGNGCFKIYHKCDNACIESIRNGTYDHDVYRDEALNNRFQ Flu_HHH_b1_04759_0001_0002_3__46__C
SLSERFLKGLAEQFFRAGTPTARKILEFLLRRAKELGNEEVYRFVYELLRRL PGATLCLGHHAVPNGTLVKTITDDQIEVTAATELVQSIPNDKPFQNVNKITYGACPKYVKQNTLKLATGMRNVPEKGLFGAIAGFIENGWEGMIDGWYGFRHQNSEGTGQAADLKSTQAAIDQINGKLNRVIEKTLLVALENQHTIDLTDSEMNKLFEKTGRQLRENAEDMGNGCFKIYHKCDNACIESIRNGTYDHDVYRDEALNNRFQ Flu_HHH_b1_04759_0001_0002_3__46__Y
SERNEELLRWLLELIRKSTNEISLRDLLGLLEQFARAAGTEEAREILREAEEIVK PGATLCLGHHAVPNGTLVKTITDDQIEVTAATELVQSIPNDKPFQNVNKITYGACPKYVKQNTLKLATGMRNVPEKGLFGAIAGFIENGWEGMIDGWYGFRHQNSEGTGQAADLKSTQAAIDQINGKLNRVIEKTLLVALENQHTIDLTDSEMNKLFEKTGRQLRENAEDMGNGCFKIYHKCDNACIESIRNGTYDHDVYRDEALNNRFQ Flu_HHH_b2_04485_0001_4__26__D
SEHEEFLEWLLRKIEETIKRGNKISAEFLIGLAKQFLHVLNDDEIRRRLERLERLLH PGATLCLGHHAVPNGTLVKTITDDQIEVTAATELVQSIPNDKPFQNVNKITYGACPKYVKQNTLKLATGMRNVPEKGLFGAIAGFIENGWEGMIDGWYGFRHQNSEGTGQAADLKSTQAAIDQINGKLNRVIEKTLLVALENQHTIDLTDSEMNKLFEKTGRQLRENAEDMGNGCFKIYHKCDNACIESIRNGTYDHDVYRDEALNNRFQ Flu_HHH_b1_01357_0001_2__17__T
SERNEELLRWLLELIRKSTNEISWRFLLGLLEQFARAAGTEEAREILREAEEIVK PGATLCLGHHAVPNGTLVKTITDDQIEVTAATELVQSIPNDKPFQNVNKITYGACPKYVKQNTLKLATGMRNVPEKGLFGAIAGFIENGWEGMIDGWYGFRHQNSEGTGQAADLKSTQAAIDQINGKLNRVIEKTLLVALENQHTIDLTDSEMNKLFEKTGRQLRENAEDMGNGCFKIYHKCDNACIESIRNGTYDHDVYRDEALNNRFQ Flu_HHH_b2_04485_0001_4__24__W
SLSERFLKGLAEQFFRAGTPTARKILEFLLREAKELGNEEVYRFVEELLRRL PGATLCLGHHAVPNGTLVKTITDDQIEVTAATELVQSIPNDKPFQNVNKITYGACPKYVKQNTLKLATGMRNVPEKGLFGAIAGFIENGWEGMIDGWYGFRHQNSEGTGQAADLKSTQAAIDQINGKLNRVIEKTLLVALENQHTIDLTDSEMNKLFEKTGRQLRENAEDMGNGCFKIYHKCDNACIESIRNGTYDHDVYRDEALNNRFQ Flu_HHH_b1_04759_0001_0002_3__32__E
TKERVEPLVKWLLERAKRMPSPISRKFLLGLAEQFARAGNDPELERLVEKVKREL PGATLCLGHHAVPNGTLVKTITDDQIEVTAATELVQSIPNDKPFQNVNKITYGACPKYVKQNTLKLATGMRNVPEKGLFGAIAGFIENGWEGMIDGWYGFRHQNSEGTGQAADLKSTQAAIDQINGKLNRVIEKTLLVALENQHTIDLTDSEMNKLFEKTGRQLRENAEDMGNGCFKIYHKCDNACIESIRNGTYDHDVYRDEALNNRFQ Flu_HHH_b2_08106_0001_7__7__P
SERNEHLLRWLLEKIRCSTNEISLRFLLGLLEQFARAAGTEEAREILREAEEIVK PGATLCLGHHAVPNGTLVKTITDDQIEVTAATELVQSIPNDKPFQNVNKITYGACPKYVKQNTLKLATGMRNVPEKGLFGAIAGFIENGWEGMIDGWYGFRHQNSEGTGQAADLKSTQAAIDQINGKLNRVIEKTLLVALENQHTIDLTDSEMNKLFEKTGRQLRENAEDMGNGCFKIYHKCDNACIESIRNGTYDHDVYRDEALNNRFQ Flu_HHH_b2_04485_0001_2__17__C
TKERVEHLVKWLLERAKRMPSPISRNFLLGLAEQFARAGNDPELERLVEKVKREL PGATLCLGHHAVPNGTLVKTITDDQIEVTAATELVQSIPNDKPFQNVNKITYGACPKYVKQNTLKLATGMRNVPEKGLFGAIAGFIENGWEGMIDGWYGFRHQNSEGTGQAADLKSTQAAIDQINGKLNRVIEKTLLVALENQHTIDLTDSEMNKLFEKTGRQLRENAEDMGNGCFKIYHKCDNACIESIRNGTYDHDVYRDEALNNRFQ Flu_HHH_b2_08106_0001_7__26__N
TEEEIEEVEELLKKATDPKLRMMLEFLLRRLREALERNNLLSARFLLGLARQFYKSI PGATLCLGHHAVPNGTLVKTITDDQIEVTAATELVQSIPNDKPFQNVNKITYGACPKYVKQNTLKLATGMRNVPEKGLFGAIAGFIENGWEGMIDGWYGFRHQNSEGTGQAADLKSTQAAIDQINGKLNRVIEKTLLVALENQHTIDLTDSEMNKLFEKTGRQLRENAEDMGNGCFKIYHKCDNACIESIRNGTYDHDVYRDEALNNRFQ Flu_HHH_b1_06924_0001_8__22__M
DVEEMAEFLVRRIEEALRRGNRISVEFLLGLLRQFARAWGNPEVERLLRELEELIRR PGATLCLGHHAVPNGTLVKTITDDQIEVTAATELVQSIPNDKPFQNVNKITYGACPKYVKQNTLKLATGMRNVPEKGLFGAIAGFIENGWEGMIDGWYGFRHQNSEGTGQAADLKSTQAAIDQINGKLNRVIEKTLLVALENQHTIDLTDSEMNKLFEKTGRQLRENAEDMGNGCFKIYHKCDNACIESIRNGTYDHDVYRDEALNNRFQ Flu_HHH_b1_04339_0001_2__40__G
DVEEMAEFLVRRIEEALRRGNRISVEFLLGLLRQFARAWCNPEVERLLRELEELIRR PGATLCLGHHAVPNGTLVKTITDDQIEVTAATELVQSIPNDKPFQNVNKITYGACPKYVKQNTLKLATGMRNVPEKGLFGAIAGFIENGWEGMIDGWYGFRHQNSEGTGQAADLKSTQAAIDQINGKLNRVIEKTLLVALENQHTIDLTDSEMNKLFEKTGRQLRENAEDMGNGCFKIYHKCDNACIESIRNGTYDHDVYRDEALNNRFQ Flu_HHH_b1_04339_0001_2__40__C
DVEEMAEFLVRRIEEALRRGNRISVEFLLGLLRQFARAWNAPEVERLLRELEELIRR PGATLCLGHHAVPNGTLVKTITDDQIEVTAATELVQSIPNDKPFQNVNKITYGACPKYVKQNTLKLATGMRNVPEKGLFGAIAGFIENGWEGMIDGWYGFRHQNSEGTGQAADLKSTQAAIDQINGKLNRVIEKTLLVALENQHTIDLTDSEMNKLFEKTGRQLRENAEDMGNGCFKIYHKCDNACIESIRNGTYDHDVYRDEALNNRFQ Flu_HHH_b1_04339_0001_2__41__A
DERSSAKISVEFLLGLAKQFTDPRIREWLLKRAKRLAEEVGFDELKRLIEKVEEEL PGATLCLGHHAVPNGTLVKTITDDQIEVTAATELVQSIPNDKPFQNVNKITYGACPKYVKQNTLKLATGMRNVPEKGLFGAIAGFIENGWEGMIDGWYGFRHQNSEGTGQAADLKSTQAAIDQINGKLNRVIEKTLLVALENQHTIDLTDSEMNKLFEKTGRQLRENAEDMGNGCFKIYHKCDNACIESIRNGTYDHDVYRDEALNNRFQ Flu_HHH_b2_06971_0001_7__42__F
SEHEEFLEWLLRKIEEAIKRGNKISAEFLIRLAKQFLHVLNDDEIRRRLERLERLLH PGATLCLGHHAVPNGTLVKTITDDQIEVTAATELVQSIPNDKPFQNVNKITYGACPKYVKQNTLKLATGMRNVPEKGLFGAIAGFIENGWEGMIDGWYGFRHQNSEGTGQAADLKSTQAAIDQINGKLNRVIEKTLLVALENQHTIDLTDSEMNKLFEKTGRQLRENAEDMGNGCFKIYHKCDNACIESIRNGTYDHDVYRDEALNNRFQ Flu_HHH_b1_01357_0001_2__31__R
DERSSAKIAVEFLLGLAKQFTDPRIREWLLKRAKRLAEEVGDDELKRLIEKVEEEL PGATLCLGHHAVPNGTLVKTITDDQIEVTAATELVQSIPNDKPFQNVNKITYGACPKYVKQNTLKLATGMRNVPEKGLFGAIAGFIENGWEGMIDGWYGFRHQNSEGTGQAADLKSTQAAIDQINGKLNRVIEKTLLVALENQHTIDLTDSEMNKLFEKTGRQLRENAEDMGNGCFKIYHKCDNACIESIRNGTYDHDVYRDEALNNRFQ Flu_HHH_b2_06971_0001_7__9__A
TEEEIEEVEELLKKATDPKLRHMLEFLLRRLRVALERNNLLSARFLLGLARQFYKSI PGATLCLGHHAVPNGTLVKTITDDQIEVTAATELVQSIPNDKPFQNVNKITYGACPKYVKQNTLKLATGMRNVPEKGLFGAIAGFIENGWEGMIDGWYGFRHQNSEGTGQAADLKSTQAAIDQINGKLNRVIEKTLLVALENQHTIDLTDSEMNKLFEKTGRQLRENAEDMGNGCFKIYHKCDNACIESIRNGTYDHDVYRDEALNNRFQ Flu_HHH_b1_06924_0001_8__33__V
NSEEMVKFVRRLLKEALERNNHLSARFLTGLLEQFAKVTNDEEAKELVERAKKRL PGATLCLGHHAVPNGTLVKTITDDQIEVTAATELVQSIPNDKPFQNVNKITYGACPKYVKQNTLKLATGMRNVPEKGLFGAIAGFIENGWEGMIDGWYGFRHQNSEGTGQAADLKSTQAAIDQINGKLNRVIEKTLLVALENQHTIDLTDSEMNKLFEKTGRQLRENAEDMGNGCFKIYHKCDNACIESIRNGTYDHDVYRDEALNNRFQ Flu_HHH_b2_00151_0001_6__22__H
SKVKLSVKFLLGLARQFYRAGNPEAAEYLIKRGKEIAEKNNNEELRKEIEELEREIR PGATLCLGHHAVPNGTLVKTITDDQIEVTAATELVQSIPNDKPFQNVNKITYGACPKYVKQNTLKLATGMRNVPEKGLFGAIAGFIENGWEGMIDGWYGFRHQNSEGTGQAADLKSTQAAIDQINGKLNRVIEKTLLVALENQHTIDLTDSEMNKLFEKTGRQLRENAEDMGNGCFKIYHKCDNACIESIRNGTYDHDVYRDEALNNRFQ Flu_HHH_b2_01211_0001_7__33__G
SERNEELLRWQLELIRKSTNEISLRFLLGLLEQFARAAGTEEAREILREAEEIVK PGATLCLGHHAVPNGTLVKTITDDQIEVTAATELVQSIPNDKPFQNVNKITYGACPKYVKQNTLKLATGMRNVPEKGLFGAIAGFIENGWEGMIDGWYGFRHQNSEGTGQAADLKSTQAAIDQINGKLNRVIEKTLLVALENQHTIDLTDSEMNKLFEKTGRQLRENAEDMGNGCFKIYHKCDNACIESIRNGTYDHDVYRDEALNNRFQ Flu_HHH_b2_04485_0001_4__11__Q
SEHEEFLEWLLRKIEEAIKRGNKISAEFLIGLAKQFLMVLNDDEIRRRLERLERLLH PGATLCLGHHAVPNGTLVKTITDDQIEVTAATELVQSIPNDKPFQNVNKITYGACPKYVKQNTLKLATGMRNVPEKGLFGAIAGFIENGWEGMIDGWYGFRHQNSEGTGQAADLKSTQAAIDQINGKLNRVIEKTLLVALENQHTIDLTDSEMNKLFEKTGRQLRENAEDMGNGCFKIYHKCDNACIESIRNGTYDHDVYRDEALNNRFQ Flu_HHH_b1_01357_0001_2__38__M
DQAKRMVEWLLKKAREALKLGNEISVRFLLGLAKQFAHANNDEEAERLVTEFEKEL PGATLCLGHHAVPNGTLVKTITDDQIEVTAATELVQSIPNDKPFQNVNKITYGACPKYVKQNTLKLATGMRNVPEKGLFGAIAGFIENGWEGMIDGWYGFRHQNSEGTGQAADLKSTQAAIDQINGKLNRVIEKTLLVALENQHTIDLTDSEMNKLFEKTGRQLRENAEDMGNGCFKIYHKCDNACIESIRNGTYDHDVYRDEALNNRFQ Flu_HHH_b2_08313_0001_5__50__T
SEHEEFLEWLLRKIEEAIKRGNMISAEFLIGLAKQFLHVLNDDEIRRRLERLERLLH PGATLCLGHHAVPNGTLVKTITDDQIEVTAATELVQSIPNDKPFQNVNKITYGACPKYVKQNTLKLATGMRNVPEKGLFGAIAGFIENGWEGMIDGWYGFRHQNSEGTGQAADLKSTQAAIDQINGKLNRVIEKTLLVALENQHTIDLTDSEMNKLFEKTGRQLRENAEDMGNGCFKIYHKCDNACIESIRNGTYDHDVYRDEALNNRFQ Flu_HHH_b1_01357_0001_2__23__M
SERNEFLLRWLLEKIRKSTNEISLRFLLGLLEQFARAAGTEEAREILREAEEIVK PGATLCLGHHAVPNGTLVKTITDDQIEVTAATELVQSIPNDKPFQNVNKITYGACPKYVKQNTLKLATGMRNVPEKGLFGAIAGFIENGWEGMIDGWYGFRHQNSEGTGQAADLKSTQAAIDQINGKLNRVIEKTLLVALENQHTIDLTDSEMNKLFEKTGRQLRENAEDMGNGCFKIYHKCDNACIESIRNGTYDHDVYRDEALNNRFQ Flu_HHH_b2_04485_0001_2__6__F
SLSERFLKMLAEQFFRAGTPTARKILEFLLRRAKELGNEEVYRFVEELLRRL PGATLCLGHHAVPNGTLVKTITDDQIEVTAATELVQSIPNDKPFQNVNKITYGACPKYVKQNTLKLATGMRNVPEKGLFGAIAGFIENGWEGMIDGWYGFRHQNSEGTGQAADLKSTQAAIDQINGKLNRVIEKTLLVALENQHTIDLTDSEMNKLFEKTGRQLRENAEDMGNGCFKIYHKCDNACIESIRNGTYDHDVYRDEALNNRFQ Flu_HHH_b1_04759_0001_0002_3__9__M
TEEEIEEVEELLKKATDPKLRHMCEFLLRRLREALERNNLLSARFLLGLARQFYKSI PGATLCLGHHAVPNGTLVKTITDDQIEVTAATELVQSIPNDKPFQNVNKITYGACPKYVKQNTLKLATGMRNVPEKGLFGAIAGFIENGWEGMIDGWYGFRHQNSEGTGQAADLKSTQAAIDQINGKLNRVIEKTLLVALENQHTIDLTDSEMNKLFEKTGRQLRENAEDMGNGCFKIYHKCDNACIESIRNGTYDHDVYRDEALNNRFQ Flu_HHH_b1_06924_0001_8__24__C
SERNEHLLRWLLEKIRKSTNEISLRFLLGVLEQFARAAGTEEAREILREAEEIVK PGATLCLGHHAVPNGTLVKTITDDQIEVTAATELVQSIPNDKPFQNVNKITYGACPKYVKQNTLKLATGMRNVPEKGLFGAIAGFIENGWEGMIDGWYGFRHQNSEGTGQAADLKSTQAAIDQINGKLNRVIEKTLLVALENQHTIDLTDSEMNKLFEKTGRQLRENAEDMGNGCFKIYHKCDNACIESIRNGTYDHDVYRDEALNNRFQ Flu_HHH_b2_04485_0001_2__30__V
SERNEHLLRWLLEKIRKSTNEISLRFLLGLEEQFARAAGTEEAREILREAEEIVK PGATLCLGHHAVPNGTLVKTITDDQIEVTAATELVQSIPNDKPFQNVNKITYGACPKYVKQNTLKLATGMRNVPEKGLFGAIAGFIENGWEGMIDGWYGFRHQNSEGTGQAADLKSTQAAIDQINGKLNRVIEKTLLVALENQHTIDLTDSEMNKLFEKTGRQLRENAEDMGNGCFKIYHKCDNACIESIRNGTYDHDVYRDEALNNRFQ Flu_HHH_b2_04485_0001_2__31__E
SKVKLSVKFLLGLARQFYRAGNPEAAEYLIKRAKEIAEKNNNEELRKEREELEREIR PGATLCLGHHAVPNGTLVKTITDDQIEVTAATELVQSIPNDKPFQNVNKITYGACPKYVKQNTLKLATGMRNVPEKGLFGAIAGFIENGWEGMIDGWYGFRHQNSEGTGQAADLKSTQAAIDQINGKLNRVIEKTLLVALENQHTIDLTDSEMNKLFEKTGRQLRENAEDMGNGCFKIYHKCDNACIESIRNGTYDHDVYRDEALNNRFQ Flu_HHH_b2_01211_0001_7__49__R
SLSERFLKGLAEQFFRAGTPTARKILEFLLRRAKELGNEEVYRFVETLLRRL PGATLCLGHHAVPNGTLVKTITDDQIEVTAATELVQSIPNDKPFQNVNKITYGACPKYVKQNTLKLATGMRNVPEKGLFGAIAGFIENGWEGMIDGWYGFRHQNSEGTGQAADLKSTQAAIDQINGKLNRVIEKTLLVALENQHTIDLTDSEMNKLFEKTGRQLRENAEDMGNGCFKIYHKCDNACIESIRNGTYDHDVYRDEALNNRFQ Flu_HHH_b1_04759_0001_0002_3__47__T
SERNEHLLRWLLEKIRKSTNEISLRFLLGLLEQFARAAGTEGAREILREAEEIVK PGATLCLGHHAVPNGTLVKTITDDQIEVTAATELVQSIPNDKPFQNVNKITYGACPKYVKQNTLKLATGMRNVPEKGLFGAIAGFIENGWEGMIDGWYGFRHQNSEGTGQAADLKSTQAAIDQINGKLNRVIEKTLLVALENQHTIDLTDSEMNKLFEKTGRQLRENAEDMGNGCFKIYHKCDNACIESIRNGTYDHDVYRDEALNNRFQ Flu_HHH_b2_04485_0001_2__42__G
DQAKRMVEWLLKKAREALKLGNEISVRFLLGLAKQFAHANNDEEAERLVREFEKKL PGATLCLGHHAVPNGTLVKTITDDQIEVTAATELVQSIPNDKPFQNVNKITYGACPKYVKQNTLKLATGMRNVPEKGLFGAIAGFIENGWEGMIDGWYGFRHQNSEGTGQAADLKSTQAAIDQINGKLNRVIEKTLLVALENQHTIDLTDSEMNKLFEKTGRQLRENAEDMGNGCFKIYHKCDNACIESIRNGTYDHDVYRDEALNNRFQ Flu_HHH_b2_08313_0001_5__55__K
SKVKLSVKFLLALARQFYRAGNPEAAEYLIKRAKEIAEKNNNEELRKEIEELEREIR PGATLCLGHHAVPNGTLVKTITDDQIEVTAATELVQSIPNDKPFQNVNKITYGACPKYVKQNTLKLATGMRNVPEKGLFGAIAGFIENGWEGMIDGWYGFRHQNSEGTGQAADLKSTQAAIDQINGKLNRVIEKTLLVALENQHTIDLTDSEMNKLFEKTGRQLRENAEDMGNGCFKIYHKCDNACIESIRNGTYDHDVYRDEALNNRFQ Flu_HHH_b2_01211_0001_7__12__A
HVEEMAEFLVRRIEEALRRGNRISVEFLLGLLRQFARAWNNPEVERLLRELEELIRR PGATLCLGHHAVPNGTLVKTITDDQIEVTAATELVQSIPNDKPFQNVNKITYGACPKYVKQNTLKLATGMRNVPEKGLFGAIAGFIENGWEGMIDGWYGFRHQNSEGTGQAADLKSTQAAIDQINGKLNRVIEKTLLVALENQHTIDLTDSEMNKLFEKTGRQLRENAEDMGNGCFKIYHKCDNACIESIRNGTYDHDVYRDEALNNRFQ Flu_HHH_b1_04339_0001_2__1__H
TEEEIEEVEELLKKATDPKLRHMLEFLLRRLRIALERNNLLSARFLLGLARQFYKSI PGATLCLGHHAVPNGTLVKTITDDQIEVTAATELVQSIPNDKPFQNVNKITYGACPKYVKQNTLKLATGMRNVPEKGLFGAIAGFIENGWEGMIDGWYGFRHQNSEGTGQAADLKSTQAAIDQINGKLNRVIEKTLLVALENQHTIDLTDSEMNKLFEKTGRQLRENAEDMGNGCFKIYHKCDNACIESIRNGTYDHDVYRDEALNNRFQ Flu_HHH_b1_06924_0001_8__33__I
TEEEIEEVEELLKKATDPKLRHMLHFLLRRLREALERNNLLSARFLLGLARQFYKSI PGATLCLGHHAVPNGTLVKTITDDQIEVTAATELVQSIPNDKPFQNVNKITYGACPKYVKQNTLKLATGMRNVPEKGLFGAIAGFIENGWEGMIDGWYGFRHQNSEGTGQAADLKSTQAAIDQINGKLNRVIEKTLLVALENQHTIDLTDSEMNKLFEKTGRQLRENAEDMGNGCFKIYHKCDNACIESIRNGTYDHDVYRDEALNNRFQ Flu_HHH_b1_06924_0001_8__25__H
TEEEIEEVEELLKKATDPKRRHMLEFLLRRLREALERNNLLSARFLLGLARQFYKSI PGATLCLGHHAVPNGTLVKTITDDQIEVTAATELVQSIPNDKPFQNVNKITYGACPKYVKQNTLKLATGMRNVPEKGLFGAIAGFIENGWEGMIDGWYGFRHQNSEGTGQAADLKSTQAAIDQINGKLNRVIEKTLLVALENQHTIDLTDSEMNKLFEKTGRQLRENAEDMGNGCFKIYHKCDNACIESIRNGTYDHDVYRDEALNNRFQ Flu_HHH_b1_06924_0001_8__20__R
TEEEIEEVEELLKKATDPKPRHMLEFLLRRLREALERNNLLSARFLLGLARQFYKSI PGATLCLGHHAVPNGTLVKTITDDQIEVTAATELVQSIPNDKPFQNVNKITYGACPKYVKQNTLKLATGMRNVPEKGLFGAIAGFIENGWEGMIDGWYGFRHQNSEGTGQAADLKSTQAAIDQINGKLNRVIEKTLLVALENQHTIDLTDSEMNKLFEKTGRQLRENAEDMGNGCFKIYHKCDNACIESIRNGTYDHDVYRDEALNNRFQ Flu_HHH_b1_06924_0001_8__20__P
SERNEELLRWLHELIRKSTNEISLRFLLGLLEQFARAAGTEEAREILREAEEIVK PGATLCLGHHAVPNGTLVKTITDDQIEVTAATELVQSIPNDKPFQNVNKITYGACPKYVKQNTLKLATGMRNVPEKGLFGAIAGFIENGWEGMIDGWYGFRHQNSEGTGQAADLKSTQAAIDQINGKLNRVIEKTLLVALENQHTIDLTDSEMNKLFEKTGRQLRENAEDMGNGCFKIYHKCDNACIESIRNGTYDHDVYRDEALNNRFQ Flu_HHH_b2_04485_0001_4__12__H
TEEEIEEVEELLKKATDPKLRHMLEFLLRRLREALERNNLLSARFLLGLARQPYKSI PGATLCLGHHAVPNGTLVKTITDDQIEVTAATELVQSIPNDKPFQNVNKITYGACPKYVKQNTLKLATGMRNVPEKGLFGAIAGFIENGWEGMIDGWYGFRHQNSEGTGQAADLKSTQAAIDQINGKLNRVIEKTLLVALENQHTIDLTDSEMNKLFEKTGRQLRENAEDMGNGCFKIYHKCDNACIESIRNGTYDHDVYRDEALNNRFQ Flu_HHH_b1_06924_0001_8__53__P
TEEEIEEVEELLKKATDPKLRHMLEFLLRRLREALERNNLLSARFLLGLARQKYKSI PGATLCLGHHAVPNGTLVKTITDDQIEVTAATELVQSIPNDKPFQNVNKITYGACPKYVKQNTLKLATGMRNVPEKGLFGAIAGFIENGWEGMIDGWYGFRHQNSEGTGQAADLKSTQAAIDQINGKLNRVIEKTLLVALENQHTIDLTDSEMNKLFEKTGRQLRENAEDMGNGCFKIYHKCDNACIESIRNGTYDHDVYRDEALNNRFQ Flu_HHH_b1_06924_0001_8__53__K
SERNEELLRWLLELIRKSTNEISLRFLLGLLEQFASAAGTEEAREILREAEEIVK PGATLCLGHHAVPNGTLVKTITDDQIEVTAATELVQSIPNDKPFQNVNKITYGACPKYVKQNTLKLATGMRNVPEKGLFGAIAGFIENGWEGMIDGWYGFRHQNSEGTGQAADLKSTQAAIDQINGKLNRVIEKTLLVALENQHTIDLTDSEMNKLFEKTGRQLRENAEDMGNGCFKIYHKCDNACIESIRNGTYDHDVYRDEALNNRFQ Flu_HHH_b2_04485_0001_4__36__S
SEHEECLEWLLRKIEEAIKRGNKISAEFLIGLAKQFLHVLNDDEIRRRLERLERLLH PGATLCLGHHAVPNGTLVKTITDDQIEVTAATELVQSIPNDKPFQNVNKITYGACPKYVKQNTLKLATGMRNVPEKGLFGAIAGFIENGWEGMIDGWYGFRHQNSEGTGQAADLKSTQAAIDQINGKLNRVIEKTLLVALENQHTIDLTDSEMNKLFEKTGRQLRENAEDMGNGCFKIYHKCDNACIESIRNGTYDHDVYRDEALNNRFQ Flu_HHH_b1_01357_0001_2__6__C
TKERVEHLVKWLLERAKRMPSPISRKFLLGLAEQFARAGNDPELERLQEKVKREL PGATLCLGHHAVPNGTLVKTITDDQIEVTAATELVQSIPNDKPFQNVNKITYGACPKYVKQNTLKLATGMRNVPEKGLFGAIAGFIENGWEGMIDGWYGFRHQNSEGTGQAADLKSTQAAIDQINGKLNRVIEKTLLVALENQHTIDLTDSEMNKLFEKTGRQLRENAEDMGNGCFKIYHKCDNACIESIRNGTYDHDVYRDEALNNRFQ Flu_HHH_b2_08106_0001_7__48__Q
TKERVEHLVKWLLERAKRMPSPISRKFLLGLAEQFARAGNDPELERLVEIVKREL PGATLCLGHHAVPNGTLVKTITDDQIEVTAATELVQSIPNDKPFQNVNKITYGACPKYVKQNTLKLATGMRNVPEKGLFGAIAGFIENGWEGMIDGWYGFRHQNSEGTGQAADLKSTQAAIDQINGKLNRVIEKTLLVALENQHTIDLTDSEMNKLFEKTGRQLRENAEDMGNGCFKIYHKCDNACIESIRNGTYDHDVYRDEALNNRFQ Flu_HHH_b2_08106_0001_7__50__I
SERNEHLLRWLLEKIRKSTNEISLRFLLGLLEQFARAAGTEEAREILRRAEEIVK PGATLCLGHHAVPNGTLVKTITDDQIEVTAATELVQSIPNDKPFQNVNKITYGACPKYVKQNTLKLATGMRNVPEKGLFGAIAGFIENGWEGMIDGWYGFRHQNSEGTGQAADLKSTQAAIDQINGKLNRVIEKTLLVALENQHTIDLTDSEMNKLFEKTGRQLRENAEDMGNGCFKIYHKCDNACIESIRNGTYDHDVYRDEALNNRFQ Flu_HHH_b2_04485_0001_2__49__R
SERNEHLLRWLDEKIRKSTNEISLRFLLGLLEQFARAAGTEEAREILREAEEIVK PGATLCLGHHAVPNGTLVKTITDDQIEVTAATELVQSIPNDKPFQNVNKITYGACPKYVKQNTLKLATGMRNVPEKGLFGAIAGFIENGWEGMIDGWYGFRHQNSEGTGQAADLKSTQAAIDQINGKLNRVIEKTLLVALENQHTIDLTDSEMNKLFEKTGRQLRENAEDMGNGCFKIYHKCDNACIESIRNGTYDHDVYRDEALNNRFQ Flu_HHH_b2_04485_0001_2__12__D
TRMRISVKFLLGLARQFTDPRIREWLLLRAERLAREGNDPELEELVRRVEEELK PGATLCLGHHAVPNGTLVKTITDDQIEVTAATELVQSIPNDKPFQNVNKITYGACPKYVKQNTLKLATGMRNVPEKGLFGAIAGFIENGWEGMIDGWYGFRHQNSEGTGQAADLKSTQAAIDQINGKLNRVIEKTLLVALENQHTIDLTDSEMNKLFEKTGRQLRENAEDMGNGCFKIYHKCDNACIESIRNGTYDHDVYRDEALNNRFQ Flu_HHH_b2_00884_0001_1__28__L
TRMRISVKFLLGLARQFTDPRIREWLLRRAEMLAREGNDPELEELVRRVEEELK PGATLCLGHHAVPNGTLVKTITDDQIEVTAATELVQSIPNDKPFQNVNKITYGACPKYVKQNTLKLATGMRNVPEKGLFGAIAGFIENGWEGMIDGWYGFRHQNSEGTGQAADLKSTQAAIDQINGKLNRVIEKTLLVALENQHTIDLTDSEMNKLFEKTGRQLRENAEDMGNGCFKIYHKCDNACIESIRNGTYDHDVYRDEALNNRFQ Flu_HHH_b2_00884_0001_1__32__M
TRMRISVKFLLGLARQFTDPRIREWLLRRAYRLAREGNDPELEELVRRVEEELK PGATLCLGHHAVPNGTLVKTITDDQIEVTAATELVQSIPNDKPFQNVNKITYGACPKYVKQNTLKLATGMRNVPEKGLFGAIAGFIENGWEGMIDGWYGFRHQNSEGTGQAADLKSTQAAIDQINGKLNRVIEKTLLVALENQHTIDLTDSEMNKLFEKTGRQLRENAEDMGNGCFKIYHKCDNACIESIRNGTYDHDVYRDEALNNRFQ Flu_HHH_b2_00884_0001_1__31__Y
TKERVEHLVKWLLERAKRMPSPISRKFLLGLAEQFARAGNDPELERLVEKVHREL PGATLCLGHHAVPNGTLVKTITDDQIEVTAATELVQSIPNDKPFQNVNKITYGACPKYVKQNTLKLATGMRNVPEKGLFGAIAGFIENGWEGMIDGWYGFRHQNSEGTGQAADLKSTQAAIDQINGKLNRVIEKTLLVALENQHTIDLTDSEMNKLFEKTGRQLRENAEDMGNGCFKIYHKCDNACIESIRNGTYDHDVYRDEALNNRFQ Flu_HHH_b2_08106_0001_7__52__H
NSEEMVKFVRRLLKEALERNNILSARFLTGLLEQFAKVTNDEETKELVERAKKRL PGATLCLGHHAVPNGTLVKTITDDQIEVTAATELVQSIPNDKPFQNVNKITYGACPKYVKQNTLKLATGMRNVPEKGLFGAIAGFIENGWEGMIDGWYGFRHQNSEGTGQAADLKSTQAAIDQINGKLNRVIEKTLLVALENQHTIDLTDSEMNKLFEKTGRQLRENAEDMGNGCFKIYHKCDNACIESIRNGTYDHDVYRDEALNNRFQ Flu_HHH_b2_00151_0001_6__44__T
NSEEMVKFVRRLLKEALERNNILSARFLTGLLEQFAKVTNDEEASELVERAKKRL PGATLCLGHHAVPNGTLVKTITDDQIEVTAATELVQSIPNDKPFQNVNKITYGACPKYVKQNTLKLATGMRNVPEKGLFGAIAGFIENGWEGMIDGWYGFRHQNSEGTGQAADLKSTQAAIDQINGKLNRVIEKTLLVALENQHTIDLTDSEMNKLFEKTGRQLRENAEDMGNGCFKIYHKCDNACIESIRNGTYDHDVYRDEALNNRFQ Flu_HHH_b2_00151_0001_6__45__S
SKVKLSVKFLLGLARQFYRTGNPEAAEYLIKRAKEIAEKNNNEELRKEIEELEREIR PGATLCLGHHAVPNGTLVKTITDDQIEVTAATELVQSIPNDKPFQNVNKITYGACPKYVKQNTLKLATGMRNVPEKGLFGAIAGFIENGWEGMIDGWYGFRHQNSEGTGQAADLKSTQAAIDQINGKLNRVIEKTLLVALENQHTIDLTDSEMNKLFEKTGRQLRENAEDMGNGCFKIYHKCDNACIESIRNGTYDHDVYRDEALNNRFQ Flu_HHH_b2_01211_0001_7__20__T
SKVKLSVKFLLGLARQFYYAGNPEAAEYLIKRAKEIAEKNNNEELRKEIEELEREIR PGATLCLGHHAVPNGTLVKTITDDQIEVTAATELVQSIPNDKPFQNVNKITYGACPKYVKQNTLKLATGMRNVPEKGLFGAIAGFIENGWEGMIDGWYGFRHQNSEGTGQAADLKSTQAAIDQINGKLNRVIEKTLLVALENQHTIDLTDSEMNKLFEKTGRQLRENAEDMGNGCFKIYHKCDNACIESIRNGTYDHDVYRDEALNNRFQ Flu_HHH_b2_01211_0001_7__19__Y
SKVKLSVKFLLGLARQFYRHGNPEAAEYLIKRAKEIAEKNNNEELRKEIEELEREIR PGATLCLGHHAVPNGTLVKTITDDQIEVTAATELVQSIPNDKPFQNVNKITYGACPKYVKQNTLKLATGMRNVPEKGLFGAIAGFIENGWEGMIDGWYGFRHQNSEGTGQAADLKSTQAAIDQINGKLNRVIEKTLLVALENQHTIDLTDSEMNKLFEKTGRQLRENAEDMGNGCFKIYHKCDNACIESIRNGTYDHDVYRDEALNNRFQ Flu_HHH_b2_01211_0001_7__20__H
TKERVEHLVKWLLERAKRMPSPIRRKFLLGLAEQFARAGNDPELERLVEKVKREL PGATLCLGHHAVPNGTLVKTITDDQIEVTAATELVQSIPNDKPFQNVNKITYGACPKYVKQNTLKLATGMRNVPEKGLFGAIAGFIENGWEGMIDGWYGFRHQNSEGTGQAADLKSTQAAIDQINGKLNRVIEKTLLVALENQHTIDLTDSEMNKLFEKTGRQLRENAEDMGNGCFKIYHKCDNACIESIRNGTYDHDVYRDEALNNRFQ Flu_HHH_b2_08106_0001_7__24__R
TKERVEHLVKWLLERAKRMPSPISQKFLLGLAEQFARAGNDPELERLVEKVKREL PGATLCLGHHAVPNGTLVKTITDDQIEVTAATELVQSIPNDKPFQNVNKITYGACPKYVKQNTLKLATGMRNVPEKGLFGAIAGFIENGWEGMIDGWYGFRHQNSEGTGQAADLKSTQAAIDQINGKLNRVIEKTLLVALENQHTIDLTDSEMNKLFEKTGRQLRENAEDMGNGCFKIYHKCDNACIESIRNGTYDHDVYRDEALNNRFQ Flu_HHH_b2_08106_0001_7__25__Q
DVEEMAEFLVRRIEEALRRGNRISVEFLLGLIRQFARAWNNPEVERLLRELEELIRR PGATLCLGHHAVPNGTLVKTITDDQIEVTAATELVQSIPNDKPFQNVNKITYGACPKYVKQNTLKLATGMRNVPEKGLFGAIAGFIENGWEGMIDGWYGFRHQNSEGTGQAADLKSTQAAIDQINGKLNRVIEKTLLVALENQHTIDLTDSEMNKLFEKTGRQLRENAEDMGNGCFKIYHKCDNACIESIRNGTYDHDVYRDEALNNRFQ Flu_HHH_b1_04339_0001_2__32__I
TKERVEHLVKWLLERAKRMPSPISRKFLLGLAEQFARAGNDPEVERLVEKVKREL PGATLCLGHHAVPNGTLVKTITDDQIEVTAATELVQSIPNDKPFQNVNKITYGACPKYVKQNTLKLATGMRNVPEKGLFGAIAGFIENGWEGMIDGWYGFRHQNSEGTGQAADLKSTQAAIDQINGKLNRVIEKTLLVALENQHTIDLTDSEMNKLFEKTGRQLRENAEDMGNGCFKIYHKCDNACIESIRNGTYDHDVYRDEALNNRFQ Flu_HHH_b2_08106_0001_7__44__V
DERSSAKGSVEFLLGLAKQFTDPRIREWLLKRAKRLAEEVGDDELKRLIEKVEEEL PGATLCLGHHAVPNGTLVKTITDDQIEVTAATELVQSIPNDKPFQNVNKITYGACPKYVKQNTLKLATGMRNVPEKGLFGAIAGFIENGWEGMIDGWYGFRHQNSEGTGQAADLKSTQAAIDQINGKLNRVIEKTLLVALENQHTIDLTDSEMNKLFEKTGRQLRENAEDMGNGCFKIYHKCDNACIESIRNGTYDHDVYRDEALNNRFQ Flu_HHH_b2_06971_0001_7__8__G
TKERVEHLVKWLLERAKRMPSPISRKFLLGLAEQFARAMNDPELERLVEKVKREL PGATLCLGHHAVPNGTLVKTITDDQIEVTAATELVQSIPNDKPFQNVNKITYGACPKYVKQNTLKLATGMRNVPEKGLFGAIAGFIENGWEGMIDGWYGFRHQNSEGTGQAADLKSTQAAIDQINGKLNRVIEKTLLVALENQHTIDLTDSEMNKLFEKTGRQLRENAEDMGNGCFKIYHKCDNACIESIRNGTYDHDVYRDEALNNRFQ Flu_HHH_b2_08106_0001_7__39__M
DERSSAKIRVEFLLGLAKQFTDPRIREWLLKRAKRLAEEVGDDELKRLIEKVEEEL PGATLCLGHHAVPNGTLVKTITDDQIEVTAATELVQSIPNDKPFQNVNKITYGACPKYVKQNTLKLATGMRNVPEKGLFGAIAGFIENGWEGMIDGWYGFRHQNSEGTGQAADLKSTQAAIDQINGKLNRVIEKTLLVALENQHTIDLTDSEMNKLFEKTGRQLRENAEDMGNGCFKIYHKCDNACIESIRNGTYDHDVYRDEALNNRFQ Flu_HHH_b2_06971_0001_7__9__R
DERSSAKPSVEFLLGLAKQFTDPRIREWLLKRAKRLAEEVGDDELKRLIEKVEEEL PGATLCLGHHAVPNGTLVKTITDDQIEVTAATELVQSIPNDKPFQNVNKITYGACPKYVKQNTLKLATGMRNVPEKGLFGAIAGFIENGWEGMIDGWYGFRHQNSEGTGQAADLKSTQAAIDQINGKLNRVIEKTLLVALENQHTIDLTDSEMNKLFEKTGRQLRENAEDMGNGCFKIYHKCDNACIESIRNGTYDHDVYRDEALNNRFQ Flu_HHH_b2_06971_0001_7__8__P
SERNEELLRWLLELIRKSTNEISLRTLLGLLEQFARAAGTEEAREILREAEEIVK PGATLCLGHHAVPNGTLVKTITDDQIEVTAATELVQSIPNDKPFQNVNKITYGACPKYVKQNTLKLATGMRNVPEKGLFGAIAGFIENGWEGMIDGWYGFRHQNSEGTGQAADLKSTQAAIDQINGKLNRVIEKTLLVALENQHTIDLTDSEMNKLFEKTGRQLRENAEDMGNGCFKIYHKCDNACIESIRNGTYDHDVYRDEALNNRFQ Flu_HHH_b2_04485_0001_4__26__T
TKERVEHLVKWLLERAKRMPSPISRKFLLGLAEQFARAGNDPELERLVEKVCREL PGATLCLGHHAVPNGTLVKTITDDQIEVTAATELVQSIPNDKPFQNVNKITYGACPKYVKQNTLKLATGMRNVPEKGLFGAIAGFIENGWEGMIDGWYGFRHQNSEGTGQAADLKSTQAAIDQINGKLNRVIEKTLLVALENQHTIDLTDSEMNKLFEKTGRQLRENAEDMGNGCFKIYHKCDNACIESIRNGTYDHDVYRDEALNNRFQ Flu_HHH_b2_08106_0001_7__52__C
NSEEMVKFVRRLLKEALERNNILSARFLTGLLEQFAKVTNDEECKELVERAKKRL PGATLCLGHHAVPNGTLVKTITDDQIEVTAATELVQSIPNDKPFQNVNKITYGACPKYVKQNTLKLATGMRNVPEKGLFGAIAGFIENGWEGMIDGWYGFRHQNSEGTGQAADLKSTQAAIDQINGKLNRVIEKTLLVALENQHTIDLTDSEMNKLFEKTGRQLRENAEDMGNGCFKIYHKCDNACIESIRNGTYDHDVYRDEALNNRFQ Flu_HHH_b2_00151_0001_6__44__C
DVEEMAEKLVRRIEEALRRGNRISVEFLLGLLRQFARAWNNPEVERLLRELEELIRR PGATLCLGHHAVPNGTLVKTITDDQIEVTAATELVQSIPNDKPFQNVNKITYGACPKYVKQNTLKLATGMRNVPEKGLFGAIAGFIENGWEGMIDGWYGFRHQNSEGTGQAADLKSTQAAIDQINGKLNRVIEKTLLVALENQHTIDLTDSEMNKLFEKTGRQLRENAEDMGNGCFKIYHKCDNACIESIRNGTYDHDVYRDEALNNRFQ Flu_HHH_b1_04339_0001_2__8__K
SEHEEFLEWLLRKIEEAIKRGNKISAEFLIGLAKQFLHVLNDDMIRRRLERLERLLH PGATLCLGHHAVPNGTLVKTITDDQIEVTAATELVQSIPNDKPFQNVNKITYGACPKYVKQNTLKLATGMRNVPEKGLFGAIAGFIENGWEGMIDGWYGFRHQNSEGTGQAADLKSTQAAIDQINGKLNRVIEKTLLVALENQHTIDLTDSEMNKLFEKTGRQLRENAEDMGNGCFKIYHKCDNACIESIRNGTYDHDVYRDEALNNRFQ Flu_HHH_b1_01357_0001_2__44__M
DQAKRMVHWLLKKAREALKLGNEISVRFLLGLAKQFAHANNDEEAERLVREFEKEL PGATLCLGHHAVPNGTLVKTITDDQIEVTAATELVQSIPNDKPFQNVNKITYGACPKYVKQNTLKLATGMRNVPEKGLFGAIAGFIENGWEGMIDGWYGFRHQNSEGTGQAADLKSTQAAIDQINGKLNRVIEKTLLVALENQHTIDLTDSEMNKLFEKTGRQLRENAEDMGNGCFKIYHKCDNACIESIRNGTYDHDVYRDEALNNRFQ Flu_HHH_b2_08313_0001_5__8__H
TKERVEHLVKWLLERAKRMPSPISRKFLLGLAEQFARAGNDPELERLVEKLKREL PGATLCLGHHAVPNGTLVKTITDDQIEVTAATELVQSIPNDKPFQNVNKITYGACPKYVKQNTLKLATGMRNVPEKGLFGAIAGFIENGWEGMIDGWYGFRHQNSEGTGQAADLKSTQAAIDQINGKLNRVIEKTLLVALENQHTIDLTDSEMNKLFEKTGRQLRENAEDMGNGCFKIYHKCDNACIESIRNGTYDHDVYRDEALNNRFQ Flu_HHH_b2_08106_0001_7__51__L
DVEEMAEFLVRRIEEALRRGNRISVEFLLGLLRQFARAWNNPEVERLLKELEELIRR PGATLCLGHHAVPNGTLVKTITDDQIEVTAATELVQSIPNDKPFQNVNKITYGACPKYVKQNTLKLATGMRNVPEKGLFGAIAGFIENGWEGMIDGWYGFRHQNSEGTGQAADLKSTQAAIDQINGKLNRVIEKTLLVALENQHTIDLTDSEMNKLFEKTGRQLRENAEDMGNGCFKIYHKCDNACIESIRNGTYDHDVYRDEALNNRFQ Flu_HHH_b1_04339_0001_2__49__K
LERNEELLRWLLELIRKSTNEISLRFLLGLLEQFARAAGTEEAREILREAEEIVK PGATLCLGHHAVPNGTLVKTITDDQIEVTAATELVQSIPNDKPFQNVNKITYGACPKYVKQNTLKLATGMRNVPEKGLFGAIAGFIENGWEGMIDGWYGFRHQNSEGTGQAADLKSTQAAIDQINGKLNRVIEKTLLVALENQHTIDLTDSEMNKLFEKTGRQLRENAEDMGNGCFKIYHKCDNACIESIRNGTYDHDVYRDEALNNRFQ Flu_HHH_b2_04485_0001_4__1__L
SEHEEFLEWLLRKIEEAIKRGNKISAEFLIGLAKRFLHVLNDDEIRRRLERLERLLH PGATLCLGHHAVPNGTLVKTITDDQIEVTAATELVQSIPNDKPFQNVNKITYGACPKYVKQNTLKLATGMRNVPEKGLFGAIAGFIENGWEGMIDGWYGFRHQNSEGTGQAADLKSTQAAIDQINGKLNRVIEKTLLVALENQHTIDLTDSEMNKLFEKTGRQLRENAEDMGNGCFKIYHKCDNACIESIRNGTYDHDVYRDEALNNRFQ Flu_HHH_b1_01357_0001_2__35__R
DVEEDAEFLVRRIEEALRRGNRISVEFLLGLLRQFARAWNNPEVERLLRELEELIRR PGATLCLGHHAVPNGTLVKTITDDQIEVTAATELVQSIPNDKPFQNVNKITYGACPKYVKQNTLKLATGMRNVPEKGLFGAIAGFIENGWEGMIDGWYGFRHQNSEGTGQAADLKSTQAAIDQINGKLNRVIEKTLLVALENQHTIDLTDSEMNKLFEKTGRQLRENAEDMGNGCFKIYHKCDNACIESIRNGTYDHDVYRDEALNNRFQ Flu_HHH_b1_04339_0001_2__5__D
SERNEHLLRWLLEKIRKSTNEISLRFALGLLEQFARAAGTEEAREILREAEEIVK PGATLCLGHHAVPNGTLVKTITDDQIEVTAATELVQSIPNDKPFQNVNKITYGACPKYVKQNTLKLATGMRNVPEKGLFGAIAGFIENGWEGMIDGWYGFRHQNSEGTGQAADLKSTQAAIDQINGKLNRVIEKTLLVALENQHTIDLTDSEMNKLFEKTGRQLRENAEDMGNGCFKIYHKCDNACIESIRNGTYDHDVYRDEALNNRFQ Flu_HHH_b2_04485_0001_2__27__A
SERNEHLLRWLLEKIRKSTNEISLRFLLGLLEQFARAAGTKEAREILREAEEIVK PGATLCLGHHAVPNGTLVKTITDDQIEVTAATELVQSIPNDKPFQNVNKITYGACPKYVKQNTLKLATGMRNVPEKGLFGAIAGFIENGWEGMIDGWYGFRHQNSEGTGQAADLKSTQAAIDQINGKLNRVIEKTLLVALENQHTIDLTDSEMNKLFEKTGRQLRENAEDMGNGCFKIYHKCDNACIESIRNGTYDHDVYRDEALNNRFQ Flu_HHH_b2_04485_0001_2__41__K
SERNEHLLRWLLEKIRKSTNEISLRFLLGLLLQFARAAGTEEAREILREAEEIVK PGATLCLGHHAVPNGTLVKTITDDQIEVTAATELVQSIPNDKPFQNVNKITYGACPKYVKQNTLKLATGMRNVPEKGLFGAIAGFIENGWEGMIDGWYGFRHQNSEGTGQAADLKSTQAAIDQINGKLNRVIEKTLLVALENQHTIDLTDSEMNKLFEKTGRQLRENAEDMGNGCFKIYHKCDNACIESIRNGTYDHDVYRDEALNNRFQ Flu_HHH_b2_04485_0001_2__32__L
SERNEHLLRWLLEKIRKSTNEISLRFLLGLLEYFARAAGTEEAREILREAEEIVK PGATLCLGHHAVPNGTLVKTITDDQIEVTAATELVQSIPNDKPFQNVNKITYGACPKYVKQNTLKLATGMRNVPEKGLFGAIAGFIENGWEGMIDGWYGFRHQNSEGTGQAADLKSTQAAIDQINGKLNRVIEKTLLVALENQHTIDLTDSEMNKLFEKTGRQLRENAEDMGNGCFKIYHKCDNACIESIRNGTYDHDVYRDEALNNRFQ Flu_HHH_b2_04485_0001_2__33__Y
SERNEELMRWLLELIRKSTNEISLRFLLGLLEQFARAAGTEEAREILREAEEIVK PGATLCLGHHAVPNGTLVKTITDDQIEVTAATELVQSIPNDKPFQNVNKITYGACPKYVKQNTLKLATGMRNVPEKGLFGAIAGFIENGWEGMIDGWYGFRHQNSEGTGQAADLKSTQAAIDQINGKLNRVIEKTLLVALENQHTIDLTDSEMNKLFEKTGRQLRENAEDMGNGCFKIYHKCDNACIESIRNGTYDHDVYRDEALNNRFQ Flu_HHH_b2_04485_0001_4__8__M
SLHEEFLEWLLRKIEEAIKRGNKISAEFLIGLAKQFLHVLNDDEIRRRLERLERLLH PGATLCLGHHAVPNGTLVKTITDDQIEVTAATELVQSIPNDKPFQNVNKITYGACPKYVKQNTLKLATGMRNVPEKGLFGAIAGFIENGWEGMIDGWYGFRHQNSEGTGQAADLKSTQAAIDQINGKLNRVIEKTLLVALENQHTIDLTDSEMNKLFEKTGRQLRENAEDMGNGCFKIYHKCDNACIESIRNGTYDHDVYRDEALNNRFQ Flu_HHH_b1_01357_0001_2__2__L
SERNEHLLRWLLEKIRKSTNEISLRPLLGLLEQFARAAGTEEAREILREAEEIVK PGATLCLGHHAVPNGTLVKTITDDQIEVTAATELVQSIPNDKPFQNVNKITYGACPKYVKQNTLKLATGMRNVPEKGLFGAIAGFIENGWEGMIDGWYGFRHQNSEGTGQAADLKSTQAAIDQINGKLNRVIEKTLLVALENQHTIDLTDSEMNKLFEKTGRQLRENAEDMGNGCFKIYHKCDNACIESIRNGTYDHDVYRDEALNNRFQ Flu_HHH_b2_04485_0001_2__26__P
TRMRISVKFLLGLARQFTDPRIREWGLRRAERLAREGNDPELEELVRRVEEELK PGATLCLGHHAVPNGTLVKTITDDQIEVTAATELVQSIPNDKPFQNVNKITYGACPKYVKQNTLKLATGMRNVPEKGLFGAIAGFIENGWEGMIDGWYGFRHQNSEGTGQAADLKSTQAAIDQINGKLNRVIEKTLLVALENQHTIDLTDSEMNKLFEKTGRQLRENAEDMGNGCFKIYHKCDNACIESIRNGTYDHDVYRDEALNNRFQ Flu_HHH_b2_00884_0001_1__26__G
SEHEEFLEWLLRKIEEAIGRGNKISAEFLIGLAKQFLHVLNDDEIRRRLERLERLLH PGATLCLGHHAVPNGTLVKTITDDQIEVTAATELVQSIPNDKPFQNVNKITYGACPKYVKQNTLKLATGMRNVPEKGLFGAIAGFIENGWEGMIDGWYGFRHQNSEGTGQAADLKSTQAAIDQINGKLNRVIEKTLLVALENQHTIDLTDSEMNKLFEKTGRQLRENAEDMGNGCFKIYHKCDNACIESIRNGTYDHDVYRDEALNNRFQ Flu_HHH_b1_01357_0001_2__19__G
SLSERFLKGLAEQFFRAGTPTARKILEFLLRRAKELGNEEVYKFVEELLRRL PGATLCLGHHAVPNGTLVKTITDDQIEVTAATELVQSIPNDKPFQNVNKITYGACPKYVKQNTLKLATGMRNVPEKGLFGAIAGFIENGWEGMIDGWYGFRHQNSEGTGQAADLKSTQAAIDQINGKLNRVIEKTLLVALENQHTIDLTDSEMNKLFEKTGRQLRENAEDMGNGCFKIYHKCDNACIESIRNGTYDHDVYRDEALNNRFQ Flu_HHH_b1_04759_0001_0002_3__43__K
SLSERFLKGLAEQFFRAGFPTARKILEFLLRRAKELGNEEVYRFVEELLRRL PGATLCLGHHAVPNGTLVKTITDDQIEVTAATELVQSIPNDKPFQNVNKITYGACPKYVKQNTLKLATGMRNVPEKGLFGAIAGFIENGWEGMIDGWYGFRHQNSEGTGQAADLKSTQAAIDQINGKLNRVIEKTLLVALENQHTIDLTDSEMNKLFEKTGRQLRENAEDMGNGCFKIYHKCDNACIESIRNGTYDHDVYRDEALNNRFQ Flu_HHH_b1_04759_0001_0002_3__19__F
SKVKLSVKFLLGLARQFYRAGNPEAAEYLIKRAKEIAEKNNNEELRKEIEEQEREIR PGATLCLGHHAVPNGTLVKTITDDQIEVTAATELVQSIPNDKPFQNVNKITYGACPKYVKQNTLKLATGMRNVPEKGLFGAIAGFIENGWEGMIDGWYGFRHQNSEGTGQAADLKSTQAAIDQINGKLNRVIEKTLLVALENQHTIDLTDSEMNKLFEKTGRQLRENAEDMGNGCFKIYHKCDNACIESIRNGTYDHDVYRDEALNNRFQ Flu_HHH_b2_01211_0001_7__52__Q
SKVKLSVKFLLGLARQFYRAGNPEAGEYLIKRAKEIAEKNNNEELRKEIEELEREIR PGATLCLGHHAVPNGTLVKTITDDQIEVTAATELVQSIPNDKPFQNVNKITYGACPKYVKQNTLKLATGMRNVPEKGLFGAIAGFIENGWEGMIDGWYGFRHQNSEGTGQAADLKSTQAAIDQINGKLNRVIEKTLLVALENQHTIDLTDSEMNKLFEKTGRQLRENAEDMGNGCFKIYHKCDNACIESIRNGTYDHDVYRDEALNNRFQ Flu_HHH_b2_01211_0001_7__26__G
SEHEEFLEWLLRKIEEAIKRGNKISANFLIGLAKQFLHVLNDDEIRRRLERLERLLH PGATLCLGHHAVPNGTLVKTITDDQIEVTAATELVQSIPNDKPFQNVNKITYGACPKYVKQNTLKLATGMRNVPEKGLFGAIAGFIENGWEGMIDGWYGFRHQNSEGTGQAADLKSTQAAIDQINGKLNRVIEKTLLVALENQHTIDLTDSEMNKLFEKTGRQLRENAEDMGNGCFKIYHKCDNACIESIRNGTYDHDVYRDEALNNRFQ Flu_HHH_b1_01357_0001_2__27__N
DQAKRMVEWLLKKAREALKLGNEISVRFLLGLAKQFAHAYNDEEAERLVREFEKEL PGATLCLGHHAVPNGTLVKTITDDQIEVTAATELVQSIPNDKPFQNVNKITYGACPKYVKQNTLKLATGMRNVPEKGLFGAIAGFIENGWEGMIDGWYGFRHQNSEGTGQAADLKSTQAAIDQINGKLNRVIEKTLLVALENQHTIDLTDSEMNKLFEKTGRQLRENAEDMGNGCFKIYHKCDNACIESIRNGTYDHDVYRDEALNNRFQ Flu_HHH_b2_08313_0001_5__40__Y
TRMRISVKFLLGLARQFTDPRIREWLLRRAERLAREGNDPELEELVRRVEEEWK PGATLCLGHHAVPNGTLVKTITDDQIEVTAATELVQSIPNDKPFQNVNKITYGACPKYVKQNTLKLATGMRNVPEKGLFGAIAGFIENGWEGMIDGWYGFRHQNSEGTGQAADLKSTQAAIDQINGKLNRVIEKTLLVALENQHTIDLTDSEMNKLFEKTGRQLRENAEDMGNGCFKIYHKCDNACIESIRNGTYDHDVYRDEALNNRFQ Flu_HHH_b2_00884_0001_1__53__W
SEHEEFLEWLLRKIEEAIKRGQKISAEFLIGLAKQFLHVLNDDEIRRRLERLERLLH PGATLCLGHHAVPNGTLVKTITDDQIEVTAATELVQSIPNDKPFQNVNKITYGACPKYVKQNTLKLATGMRNVPEKGLFGAIAGFIENGWEGMIDGWYGFRHQNSEGTGQAADLKSTQAAIDQINGKLNRVIEKTLLVALENQHTIDLTDSEMNKLFEKTGRQLRENAEDMGNGCFKIYHKCDNACIESIRNGTYDHDVYRDEALNNRFQ Flu_HHH_b1_01357_0001_2__22__Q
SEHEEFLEWLLRKIEEAIKRGDKISAEFLIGLAKQFLHVLNDDEIRRRLERLERLLH PGATLCLGHHAVPNGTLVKTITDDQIEVTAATELVQSIPNDKPFQNVNKITYGACPKYVKQNTLKLATGMRNVPEKGLFGAIAGFIENGWEGMIDGWYGFRHQNSEGTGQAADLKSTQAAIDQINGKLNRVIEKTLLVALENQHTIDLTDSEMNKLFEKTGRQLRENAEDMGNGCFKIYHKCDNACIESIRNGTYDHDVYRDEALNNRFQ Flu_HHH_b1_01357_0001_2__22__D
DQAKRMVEWLLKKAREAIKLGNEISVRFLLGLAKQFAHANNDEEAERLVREFEKEL PGATLCLGHHAVPNGTLVKTITDDQIEVTAATELVQSIPNDKPFQNVNKITYGACPKYVKQNTLKLATGMRNVPEKGLFGAIAGFIENGWEGMIDGWYGFRHQNSEGTGQAADLKSTQAAIDQINGKLNRVIEKTLLVALENQHTIDLTDSEMNKLFEKTGRQLRENAEDMGNGCFKIYHKCDNACIESIRNGTYDHDVYRDEALNNRFQ Flu_HHH_b2_08313_0001_5__18__I
NSEEMVKFVRRLLKEALERNNILSERFLTGLLEQFAKVTNDEEAKELVERAKKRL PGATLCLGHHAVPNGTLVKTITDDQIEVTAATELVQSIPNDKPFQNVNKITYGACPKYVKQNTLKLATGMRNVPEKGLFGAIAGFIENGWEGMIDGWYGFRHQNSEGTGQAADLKSTQAAIDQINGKLNRVIEKTLLVALENQHTIDLTDSEMNKLFEKTGRQLRENAEDMGNGCFKIYHKCDNACIESIRNGTYDHDVYRDEALNNRFQ Flu_HHH_b2_00151_0001_6__25__E
SERNEELLRWLLELIRKSTNEISLRFLLGLLEQLARAAGTEEAREILREAEEIVK PGATLCLGHHAVPNGTLVKTITDDQIEVTAATELVQSIPNDKPFQNVNKITYGACPKYVKQNTLKLATGMRNVPEKGLFGAIAGFIENGWEGMIDGWYGFRHQNSEGTGQAADLKSTQAAIDQINGKLNRVIEKTLLVALENQHTIDLTDSEMNKLFEKTGRQLRENAEDMGNGCFKIYHKCDNACIESIRNGTYDHDVYRDEALNNRFQ Flu_HHH_b2_04485_0001_4__34__L
SEHEEFLEWLLAKIEEAIKRGNKISAEFLIGLAKQFLHVLNDDEIRRRLERLERLLH PGATLCLGHHAVPNGTLVKTITDDQIEVTAATELVQSIPNDKPFQNVNKITYGACPKYVKQNTLKLATGMRNVPEKGLFGAIAGFIENGWEGMIDGWYGFRHQNSEGTGQAADLKSTQAAIDQINGKLNRVIEKTLLVALENQHTIDLTDSEMNKLFEKTGRQLRENAEDMGNGCFKIYHKCDNACIESIRNGTYDHDVYRDEALNNRFQ Flu_HHH_b1_01357_0001_2__12__A
SKVKLSVKFLLGLARQFYRAGNPEAAEYRIKRAKEIAEKNNNEELRKEIEELEREIR PGATLCLGHHAVPNGTLVKTITDDQIEVTAATELVQSIPNDKPFQNVNKITYGACPKYVKQNTLKLATGMRNVPEKGLFGAIAGFIENGWEGMIDGWYGFRHQNSEGTGQAADLKSTQAAIDQINGKLNRVIEKTLLVALENQHTIDLTDSEMNKLFEKTGRQLRENAEDMGNGCFKIYHKCDNACIESIRNGTYDHDVYRDEALNNRFQ Flu_HHH_b2_01211_0001_7__29__R
SKVKLSVKFLLGLARQFYRAGNPEAAEYLIKRAKEIAEKNNKEELRKEIEELEREIR PGATLCLGHHAVPNGTLVKTITDDQIEVTAATELVQSIPNDKPFQNVNKITYGACPKYVKQNTLKLATGMRNVPEKGLFGAIAGFIENGWEGMIDGWYGFRHQNSEGTGQAADLKSTQAAIDQINGKLNRVIEKTLLVALENQHTIDLTDSEMNKLFEKTGRQLRENAEDMGNGCFKIYHKCDNACIESIRNGTYDHDVYRDEALNNRFQ Flu_HHH_b2_01211_0001_7__42__K
TKERVEHLVKWLLERAKRMPSPISRKFLLGLAEQFARAGNDPELEYLVEKVKREL PGATLCLGHHAVPNGTLVKTITDDQIEVTAATELVQSIPNDKPFQNVNKITYGACPKYVKQNTLKLATGMRNVPEKGLFGAIAGFIENGWEGMIDGWYGFRHQNSEGTGQAADLKSTQAAIDQINGKLNRVIEKTLLVALENQHTIDLTDSEMNKLFEKTGRQLRENAEDMGNGCFKIYHKCDNACIESIRNGTYDHDVYRDEALNNRFQ Flu_HHH_b2_08106_0001_7__46__Y
TEEEIEEVEELSKKATDPKLRHMLEFLLRRLREALERNNLLSARFLLGLARQFYKSI PGATLCLGHHAVPNGTLVKTITDDQIEVTAATELVQSIPNDKPFQNVNKITYGACPKYVKQNTLKLATGMRNVPEKGLFGAIAGFIENGWEGMIDGWYGFRHQNSEGTGQAADLKSTQAAIDQINGKLNRVIEKTLLVALENQHTIDLTDSEMNKLFEKTGRQLRENAEDMGNGCFKIYHKCDNACIESIRNGTYDHDVYRDEALNNRFQ Flu_HHH_b1_06924_0001_8__12__S
TKERVEHLVKWLLERAKRMPSPISRKFLLGLAEQFARAGTDPELERLVEKVKREL PGATLCLGHHAVPNGTLVKTITDDQIEVTAATELVQSIPNDKPFQNVNKITYGACPKYVKQNTLKLATGMRNVPEKGLFGAIAGFIENGWEGMIDGWYGFRHQNSEGTGQAADLKSTQAAIDQINGKLNRVIEKTLLVALENQHTIDLTDSEMNKLFEKTGRQLRENAEDMGNGCFKIYHKCDNACIESIRNGTYDHDVYRDEALNNRFQ Flu_HHH_b2_08106_0001_7__40__T
NSEEMVKFVRRLLKEALEQNNILSARFLTGLLEQFAKVTNDEEAKELVERAKKRL PGATLCLGHHAVPNGTLVKTITDDQIEVTAATELVQSIPNDKPFQNVNKITYGACPKYVKQNTLKLATGMRNVPEKGLFGAIAGFIENGWEGMIDGWYGFRHQNSEGTGQAADLKSTQAAIDQINGKLNRVIEKTLLVALENQHTIDLTDSEMNKLFEKTGRQLRENAEDMGNGCFKIYHKCDNACIESIRNGTYDHDVYRDEALNNRFQ Flu_HHH_b2_00151_0001_6__19__Q
NSEEMVKFVRRLLKEALPRNNILSARFLTGLLEQFAKVTNDEEAKELVERAKKRL PGATLCLGHHAVPNGTLVKTITDDQIEVTAATELVQSIPNDKPFQNVNKITYGACPKYVKQNTLKLATGMRNVPEKGLFGAIAGFIENGWEGMIDGWYGFRHQNSEGTGQAADLKSTQAAIDQINGKLNRVIEKTLLVALENQHTIDLTDSEMNKLFEKTGRQLRENAEDMGNGCFKIYHKCDNACIESIRNGTYDHDVYRDEALNNRFQ Flu_HHH_b2_00151_0001_6__18__P
WKVKLSVKFLLGLARQFYRAGNPEAAEYLIKRAKEIAEKNNNEELRKEIEELEREIR PGATLCLGHHAVPNGTLVKTITDDQIEVTAATELVQSIPNDKPFQNVNKITYGACPKYVKQNTLKLATGMRNVPEKGLFGAIAGFIENGWEGMIDGWYGFRHQNSEGTGQAADLKSTQAAIDQINGKLNRVIEKTLLVALENQHTIDLTDSEMNKLFEKTGRQLRENAEDMGNGCFKIYHKCDNACIESIRNGTYDHDVYRDEALNNRFQ Flu_HHH_b2_01211_0001_7__1__W
SEHEEFLEWLLRKIEEAIKRGNKISAEFLIGLAKQFLHVLNDDEIRRRLERQERLLH PGATLCLGHHAVPNGTLVKTITDDQIEVTAATELVQSIPNDKPFQNVNKITYGACPKYVKQNTLKLATGMRNVPEKGLFGAIAGFIENGWEGMIDGWYGFRHQNSEGTGQAADLKSTQAAIDQINGKLNRVIEKTLLVALENQHTIDLTDSEMNKLFEKTGRQLRENAEDMGNGCFKIYHKCDNACIESIRNGTYDHDVYRDEALNNRFQ Flu_HHH_b1_01357_0001_2__52__Q
TRMRISVKFLLGLARQFTDPRIREWLLRRAERDAREGNDPELEELVRRVEEELK PGATLCLGHHAVPNGTLVKTITDDQIEVTAATELVQSIPNDKPFQNVNKITYGACPKYVKQNTLKLATGMRNVPEKGLFGAIAGFIENGWEGMIDGWYGFRHQNSEGTGQAADLKSTQAAIDQINGKLNRVIEKTLLVALENQHTIDLTDSEMNKLFEKTGRQLRENAEDMGNGCFKIYHKCDNACIESIRNGTYDHDVYRDEALNNRFQ Flu_HHH_b2_00884_0001_1__33__D
TRMRITVKFLLGLARQFTDPRIREWLLRRAERLAREGNDPELEELVRRVEEELK PGATLCLGHHAVPNGTLVKTITDDQIEVTAATELVQSIPNDKPFQNVNKITYGACPKYVKQNTLKLATGMRNVPEKGLFGAIAGFIENGWEGMIDGWYGFRHQNSEGTGQAADLKSTQAAIDQINGKLNRVIEKTLLVALENQHTIDLTDSEMNKLFEKTGRQLRENAEDMGNGCFKIYHKCDNACIESIRNGTYDHDVYRDEALNNRFQ Flu_HHH_b2_00884_0001_1__6__T
DVEEMAEFLVRRIEECLRRGNRISVEFLLGLLRQFARAWNNPEVERLLRELEELIRR PGATLCLGHHAVPNGTLVKTITDDQIEVTAATELVQSIPNDKPFQNVNKITYGACPKYVKQNTLKLATGMRNVPEKGLFGAIAGFIENGWEGMIDGWYGFRHQNSEGTGQAADLKSTQAAIDQINGKLNRVIEKTLLVALENQHTIDLTDSEMNKLFEKTGRQLRENAEDMGNGCFKIYHKCDNACIESIRNGTYDHDVYRDEALNNRFQ Flu_HHH_b1_04339_0001_2__16__C
DERSSAKISVEFLLGLAKQFTDPRIREWLLKRAKRLAEEVGWDELKRLIEKVEEEL PGATLCLGHHAVPNGTLVKTITDDQIEVTAATELVQSIPNDKPFQNVNKITYGACPKYVKQNTLKLATGMRNVPEKGLFGAIAGFIENGWEGMIDGWYGFRHQNSEGTGQAADLKSTQAAIDQINGKLNRVIEKTLLVALENQHTIDLTDSEMNKLFEKTGRQLRENAEDMGNGCFKIYHKCDNACIESIRNGTYDHDVYRDEALNNRFQ Flu_HHH_b2_06971_0001_7__42__W
SERWEHLLRWLLEKIRKSTNEISLRFLLGLLEQFARAAGTEEAREILREAEEIVK PGATLCLGHHAVPNGTLVKTITDDQIEVTAATELVQSIPNDKPFQNVNKITYGACPKYVKQNTLKLATGMRNVPEKGLFGAIAGFIENGWEGMIDGWYGFRHQNSEGTGQAADLKSTQAAIDQINGKLNRVIEKTLLVALENQHTIDLTDSEMNKLFEKTGRQLRENAEDMGNGCFKIYHKCDNACIESIRNGTYDHDVYRDEALNNRFQ Flu_HHH_b2_04485_0001_2__4__W
SKVKLSVKFLLGLARQFYRAGNPEAAEYLIKRAKEIAEKNNNEELRKEIEENEREIR PGATLCLGHHAVPNGTLVKTITDDQIEVTAATELVQSIPNDKPFQNVNKITYGACPKYVKQNTLKLATGMRNVPEKGLFGAIAGFIENGWEGMIDGWYGFRHQNSEGTGQAADLKSTQAAIDQINGKLNRVIEKTLLVALENQHTIDLTDSEMNKLFEKTGRQLRENAEDMGNGCFKIYHKCDNACIESIRNGTYDHDVYRDEALNNRFQ Flu_HHH_b2_01211_0001_7__52__N
TRMRISVKFLLGLARQFTDPRIREWLLRRAERPAREGNDPELEELVRRVEEELK PGATLCLGHHAVPNGTLVKTITDDQIEVTAATELVQSIPNDKPFQNVNKITYGACPKYVKQNTLKLATGMRNVPEKGLFGAIAGFIENGWEGMIDGWYGFRHQNSEGTGQAADLKSTQAAIDQINGKLNRVIEKTLLVALENQHTIDLTDSEMNKLFEKTGRQLRENAEDMGNGCFKIYHKCDNACIESIRNGTYDHDVYRDEALNNRFQ Flu_HHH_b2_00884_0001_1__33__P
NSYEMVKFVRRLLKEALERNNILSARFLTGLLEQFAKVTNDEEAKELVERAKKRL PGATLCLGHHAVPNGTLVKTITDDQIEVTAATELVQSIPNDKPFQNVNKITYGACPKYVKQNTLKLATGMRNVPEKGLFGAIAGFIENGWEGMIDGWYGFRHQNSEGTGQAADLKSTQAAIDQINGKLNRVIEKTLLVALENQHTIDLTDSEMNKLFEKTGRQLRENAEDMGNGCFKIYHKCDNACIESIRNGTYDHDVYRDEALNNRFQ Flu_HHH_b2_00151_0001_6__3__Y
DQAKRMVEWLLKKAREALKLGNEISVRFLLGLACQFAHANNDEEAERLVREFEKEL PGATLCLGHHAVPNGTLVKTITDDQIEVTAATELVQSIPNDKPFQNVNKITYGACPKYVKQNTLKLATGMRNVPEKGLFGAIAGFIENGWEGMIDGWYGFRHQNSEGTGQAADLKSTQAAIDQINGKLNRVIEKTLLVALENQHTIDLTDSEMNKLFEKTGRQLRENAEDMGNGCFKIYHKCDNACIESIRNGTYDHDVYRDEALNNRFQ Flu_HHH_b2_08313_0001_5__34__C
NSEEMVKFVRALLKEALERNNILSARFLTGLLEQFAKVTNDEEAKELVERAKKRL PGATLCLGHHAVPNGTLVKTITDDQIEVTAATELVQSIPNDKPFQNVNKITYGACPKYVKQNTLKLATGMRNVPEKGLFGAIAGFIENGWEGMIDGWYGFRHQNSEGTGQAADLKSTQAAIDQINGKLNRVIEKTLLVALENQHTIDLTDSEMNKLFEKTGRQLRENAEDMGNGCFKIYHKCDNACIESIRNGTYDHDVYRDEALNNRFQ Flu_HHH_b2_00151_0001_6__11__A
TEEEIEEVEELLKKATDPKLRHMLEFLLRRLREALERSNLLSARFLLGLARQFYKSI PGATLCLGHHAVPNGTLVKTITDDQIEVTAATELVQSIPNDKPFQNVNKITYGACPKYVKQNTLKLATGMRNVPEKGLFGAIAGFIENGWEGMIDGWYGFRHQNSEGTGQAADLKSTQAAIDQINGKLNRVIEKTLLVALENQHTIDLTDSEMNKLFEKTGRQLRENAEDMGNGCFKIYHKCDNACIESIRNGTYDHDVYRDEALNNRFQ Flu_HHH_b1_06924_0001_8__38__S
SLDERFLKGLAEQFFRAGTPTARKILEFLLRRAKELGNEEVYRFVEELLRRL PGATLCLGHHAVPNGTLVKTITDDQIEVTAATELVQSIPNDKPFQNVNKITYGACPKYVKQNTLKLATGMRNVPEKGLFGAIAGFIENGWEGMIDGWYGFRHQNSEGTGQAADLKSTQAAIDQINGKLNRVIEKTLLVALENQHTIDLTDSEMNKLFEKTGRQLRENAEDMGNGCFKIYHKCDNACIESIRNGTYDHDVYRDEALNNRFQ Flu_HHH_b1_04759_0001_0002_3__3__D
SKVKLSVKFLLGLARQFYRAGNPEAAEYLHKRAKEIAEKNNNEELRKEIEELEREIR PGATLCLGHHAVPNGTLVKTITDDQIEVTAATELVQSIPNDKPFQNVNKITYGACPKYVKQNTLKLATGMRNVPEKGLFGAIAGFIENGWEGMIDGWYGFRHQNSEGTGQAADLKSTQAAIDQINGKLNRVIEKTLLVALENQHTIDLTDSEMNKLFEKTGRQLRENAEDMGNGCFKIYHKCDNACIESIRNGTYDHDVYRDEALNNRFQ Flu_HHH_b2_01211_0001_7__30__H
SKVKLSVKFLLGLARQFYRAGNPEAAEYCIKRAKEIAEKNNNEELRKEIEELEREIR PGATLCLGHHAVPNGTLVKTITDDQIEVTAATELVQSIPNDKPFQNVNKITYGACPKYVKQNTLKLATGMRNVPEKGLFGAIAGFIENGWEGMIDGWYGFRHQNSEGTGQAADLKSTQAAIDQINGKLNRVIEKTLLVALENQHTIDLTDSEMNKLFEKTGRQLRENAEDMGNGCFKIYHKCDNACIESIRNGTYDHDVYRDEALNNRFQ Flu_HHH_b2_01211_0001_7__29__C
TEEEIEEVEELLKKATDPELRHMLEFLLRRLREALERNNLLSARFLLGLARQFYKSI PGATLCLGHHAVPNGTLVKTITDDQIEVTAATELVQSIPNDKPFQNVNKITYGACPKYVKQNTLKLATGMRNVPEKGLFGAIAGFIENGWEGMIDGWYGFRHQNSEGTGQAADLKSTQAAIDQINGKLNRVIEKTLLVALENQHTIDLTDSEMNKLFEKTGRQLRENAEDMGNGCFKIYHKCDNACIESIRNGTYDHDVYRDEALNNRFQ Flu_HHH_b1_06924_0001_8__19__E
TKERVEHLVKWLLERAKRMPSPISRKFLLGLALQFARAGNDPELERLVEKVKREL PGATLCLGHHAVPNGTLVKTITDDQIEVTAATELVQSIPNDKPFQNVNKITYGACPKYVKQNTLKLATGMRNVPEKGLFGAIAGFIENGWEGMIDGWYGFRHQNSEGTGQAADLKSTQAAIDQINGKLNRVIEKTLLVALENQHTIDLTDSEMNKLFEKTGRQLRENAEDMGNGCFKIYHKCDNACIESIRNGTYDHDVYRDEALNNRFQ Flu_HHH_b2_08106_0001_7__33__L
SKVKLSVKFLLGLARQGYRAGNPEAAEYLIKRAKEIAEKNNNEELRKEIEELEREIR PGATLCLGHHAVPNGTLVKTITDDQIEVTAATELVQSIPNDKPFQNVNKITYGACPKYVKQNTLKLATGMRNVPEKGLFGAIAGFIENGWEGMIDGWYGFRHQNSEGTGQAADLKSTQAAIDQINGKLNRVIEKTLLVALENQHTIDLTDSEMNKLFEKTGRQLRENAEDMGNGCFKIYHKCDNACIESIRNGTYDHDVYRDEALNNRFQ Flu_HHH_b2_01211_0001_7__17__G
SERNEELLRWLLELIRKSTNEISLRFLLGLLEQFARQAGTEEAREILREAEEIVK PGATLCLGHHAVPNGTLVKTITDDQIEVTAATELVQSIPNDKPFQNVNKITYGACPKYVKQNTLKLATGMRNVPEKGLFGAIAGFIENGWEGMIDGWYGFRHQNSEGTGQAADLKSTQAAIDQINGKLNRVIEKTLLVALENQHTIDLTDSEMNKLFEKTGRQLRENAEDMGNGCFKIYHKCDNACIESIRNGTYDHDVYRDEALNNRFQ Flu_HHH_b2_04485_0001_4__37__Q
SERNEELLRWLLELIRKSTNEISLRFLLGLLEQFARLAGTEEAREILREAEEIVK PGATLCLGHHAVPNGTLVKTITDDQIEVTAATELVQSIPNDKPFQNVNKITYGACPKYVKQNTLKLATGMRNVPEKGLFGAIAGFIENGWEGMIDGWYGFRHQNSEGTGQAADLKSTQAAIDQINGKLNRVIEKTLLVALENQHTIDLTDSEMNKLFEKTGRQLRENAEDMGNGCFKIYHKCDNACIESIRNGTYDHDVYRDEALNNRFQ Flu_HHH_b2_04485_0001_4__37__L
TRMRISVKFLLGLARQFTDPRIREWLLRRAERYAREGNDPELEELVRRVEEELK PGATLCLGHHAVPNGTLVKTITDDQIEVTAATELVQSIPNDKPFQNVNKITYGACPKYVKQNTLKLATGMRNVPEKGLFGAIAGFIENGWEGMIDGWYGFRHQNSEGTGQAADLKSTQAAIDQINGKLNRVIEKTLLVALENQHTIDLTDSEMNKLFEKTGRQLRENAEDMGNGCFKIYHKCDNACIESIRNGTYDHDVYRDEALNNRFQ Flu_HHH_b2_00884_0001_1__33__Y
TRMRISVKFLLGLARQFTDPRIREWLLRRAERLARIGNDPELEELVRRVEEELK PGATLCLGHHAVPNGTLVKTITDDQIEVTAATELVQSIPNDKPFQNVNKITYGACPKYVKQNTLKLATGMRNVPEKGLFGAIAGFIENGWEGMIDGWYGFRHQNSEGTGQAADLKSTQAAIDQINGKLNRVIEKTLLVALENQHTIDLTDSEMNKLFEKTGRQLRENAEDMGNGCFKIYHKCDNACIESIRNGTYDHDVYRDEALNNRFQ Flu_HHH_b2_00884_0001_1__36__I
NSEEMVKFVRRLLKEALERNNILSARFLTELLEQFAKVTNDEEAKELVERAKKRL PGATLCLGHHAVPNGTLVKTITDDQIEVTAATELVQSIPNDKPFQNVNKITYGACPKYVKQNTLKLATGMRNVPEKGLFGAIAGFIENGWEGMIDGWYGFRHQNSEGTGQAADLKSTQAAIDQINGKLNRVIEKTLLVALENQHTIDLTDSEMNKLFEKTGRQLRENAEDMGNGCFKIYHKCDNACIESIRNGTYDHDVYRDEALNNRFQ Flu_HHH_b2_00151_0001_6__30__E
NSEEMVKFVRRLLKEALERNNILSARFLTDLLEQFAKVTNDEEAKELVERAKKRL PGATLCLGHHAVPNGTLVKTITDDQIEVTAATELVQSIPNDKPFQNVNKITYGACPKYVKQNTLKLATGMRNVPEKGLFGAIAGFIENGWEGMIDGWYGFRHQNSEGTGQAADLKSTQAAIDQINGKLNRVIEKTLLVALENQHTIDLTDSEMNKLFEKTGRQLRENAEDMGNGCFKIYHKCDNACIESIRNGTYDHDVYRDEALNNRFQ Flu_HHH_b2_00151_0001_6__30__D
SLSERFLKGLAEQFFRAGTPTARKILEFLLRRAKTLGNEEVYRFVEELLRRL PGATLCLGHHAVPNGTLVKTITDDQIEVTAATELVQSIPNDKPFQNVNKITYGACPKYVKQNTLKLATGMRNVPEKGLFGAIAGFIENGWEGMIDGWYGFRHQNSEGTGQAADLKSTQAAIDQINGKLNRVIEKTLLVALENQHTIDLTDSEMNKLFEKTGRQLRENAEDMGNGCFKIYHKCDNACIESIRNGTYDHDVYRDEALNNRFQ Flu_HHH_b1_04759_0001_0002_3__35__T
NSEEMVKFVRRLLKEALERNNILSARFLTGLLEQFAKVTNDEEDKELVERAKKRL PGATLCLGHHAVPNGTLVKTITDDQIEVTAATELVQSIPNDKPFQNVNKITYGACPKYVKQNTLKLATGMRNVPEKGLFGAIAGFIENGWEGMIDGWYGFRHQNSEGTGQAADLKSTQAAIDQINGKLNRVIEKTLLVALENQHTIDLTDSEMNKLFEKTGRQLRENAEDMGNGCFKIYHKCDNACIESIRNGTYDHDVYRDEALNNRFQ Flu_HHH_b2_00151_0001_6__44__D
TEEEIEEVEELLKKATDPKLRHMLEFLLRRLNEALERNNLLSARFLLGLARQFYKSI PGATLCLGHHAVPNGTLVKTITDDQIEVTAATELVQSIPNDKPFQNVNKITYGACPKYVKQNTLKLATGMRNVPEKGLFGAIAGFIENGWEGMIDGWYGFRHQNSEGTGQAADLKSTQAAIDQINGKLNRVIEKTLLVALENQHTIDLTDSEMNKLFEKTGRQLRENAEDMGNGCFKIYHKCDNACIESIRNGTYDHDVYRDEALNNRFQ Flu_HHH_b1_06924_0001_8__32__N
DERSSAKISVEFLLGLAKQFTDPRIREWLLKRAKRLHEEVGDDELKRLIEKVEEEL PGATLCLGHHAVPNGTLVKTITDDQIEVTAATELVQSIPNDKPFQNVNKITYGACPKYVKQNTLKLATGMRNVPEKGLFGAIAGFIENGWEGMIDGWYGFRHQNSEGTGQAADLKSTQAAIDQINGKLNRVIEKTLLVALENQHTIDLTDSEMNKLFEKTGRQLRENAEDMGNGCFKIYHKCDNACIESIRNGTYDHDVYRDEALNNRFQ Flu_HHH_b2_06971_0001_7__37__H
DVEEMAEFLVRRIEEALRRGNRISVSFLLGLLRQFARAWNNPEVERLLRELEELIRR PGATLCLGHHAVPNGTLVKTITDDQIEVTAATELVQSIPNDKPFQNVNKITYGACPKYVKQNTLKLATGMRNVPEKGLFGAIAGFIENGWEGMIDGWYGFRHQNSEGTGQAADLKSTQAAIDQINGKLNRVIEKTLLVALENQHTIDLTDSEMNKLFEKTGRQLRENAEDMGNGCFKIYHKCDNACIESIRNGTYDHDVYRDEALNNRFQ Flu_HHH_b1_04339_0001_2__26__S
DVEEMAEFLVRRIEEALRRGNFISVEFLLGLLRQFARAWNNPEVERLLRELEELIRR PGATLCLGHHAVPNGTLVKTITDDQIEVTAATELVQSIPNDKPFQNVNKITYGACPKYVKQNTLKLATGMRNVPEKGLFGAIAGFIENGWEGMIDGWYGFRHQNSEGTGQAADLKSTQAAIDQINGKLNRVIEKTLLVALENQHTIDLTDSEMNKLFEKTGRQLRENAEDMGNGCFKIYHKCDNACIESIRNGTYDHDVYRDEALNNRFQ Flu_HHH_b1_04339_0001_2__22__F
SLSERFLKGLAEQFFRAGTPTARKILEFLLRRAKELGNEEVYRFVEEWLRRL PGATLCLGHHAVPNGTLVKTITDDQIEVTAATELVQSIPNDKPFQNVNKITYGACPKYVKQNTLKLATGMRNVPEKGLFGAIAGFIENGWEGMIDGWYGFRHQNSEGTGQAADLKSTQAAIDQINGKLNRVIEKTLLVALENQHTIDLTDSEMNKLFEKTGRQLRENAEDMGNGCFKIYHKCDNACIESIRNGTYDHDVYRDEALNNRFQ Flu_HHH_b1_04759_0001_0002_3__48__W
TEEEIEEVEELLKKATDPKLRHMLEFLLRRLREALERNNLLSVRFLLGLARQFYKSI PGATLCLGHHAVPNGTLVKTITDDQIEVTAATELVQSIPNDKPFQNVNKITYGACPKYVKQNTLKLATGMRNVPEKGLFGAIAGFIENGWEGMIDGWYGFRHQNSEGTGQAADLKSTQAAIDQINGKLNRVIEKTLLVALENQHTIDLTDSEMNKLFEKTGRQLRENAEDMGNGCFKIYHKCDNACIESIRNGTYDHDVYRDEALNNRFQ Flu_HHH_b1_06924_0001_8__43__V
SEHEEFLEWLLRKIEEAEKRGNKISAEFLIGLAKQFLHVLNDDEIRRRLERLERLLH PGATLCLGHHAVPNGTLVKTITDDQIEVTAATELVQSIPNDKPFQNVNKITYGACPKYVKQNTLKLATGMRNVPEKGLFGAIAGFIENGWEGMIDGWYGFRHQNSEGTGQAADLKSTQAAIDQINGKLNRVIEKTLLVALENQHTIDLTDSEMNKLFEKTGRQLRENAEDMGNGCFKIYHKCDNACIESIRNGTYDHDVYRDEALNNRFQ Flu_HHH_b1_01357_0001_2__18__E
SERNEHLLRWLLEKIRKSTNEISLRFLLGLLEQFARAAGTEEARMILREAEEIVK PGATLCLGHHAVPNGTLVKTITDDQIEVTAATELVQSIPNDKPFQNVNKITYGACPKYVKQNTLKLATGMRNVPEKGLFGAIAGFIENGWEGMIDGWYGFRHQNSEGTGQAADLKSTQAAIDQINGKLNRVIEKTLLVALENQHTIDLTDSEMNKLFEKTGRQLRENAEDMGNGCFKIYHKCDNACIESIRNGTYDHDVYRDEALNNRFQ Flu_HHH_b2_04485_0001_2__45__M
SLSERFLKGLAEQFFRAGTPTARKILNFLLRRAKELGNEEVYRFVEELLRRL PGATLCLGHHAVPNGTLVKTITDDQIEVTAATELVQSIPNDKPFQNVNKITYGACPKYVKQNTLKLATGMRNVPEKGLFGAIAGFIENGWEGMIDGWYGFRHQNSEGTGQAADLKSTQAAIDQINGKLNRVIEKTLLVALENQHTIDLTDSEMNKLFEKTGRQLRENAEDMGNGCFKIYHKCDNACIESIRNGTYDHDVYRDEALNNRFQ Flu_HHH_b1_04759_0001_0002_3__27__N
SEHEEFLEWLLRKIEEAITRGNKISAEFLIGLAKQFLHVLNDDEIRRRLERLERLLH PGATLCLGHHAVPNGTLVKTITDDQIEVTAATELVQSIPNDKPFQNVNKITYGACPKYVKQNTLKLATGMRNVPEKGLFGAIAGFIENGWEGMIDGWYGFRHQNSEGTGQAADLKSTQAAIDQINGKLNRVIEKTLLVALENQHTIDLTDSEMNKLFEKTGRQLRENAEDMGNGCFKIYHKCDNACIESIRNGTYDHDVYRDEALNNRFQ Flu_HHH_b1_01357_0001_2__19__T
NSEEMNKFVRRLLKEALERNNILSARFLTGLLEQFAKVTNDEEAKELVERAKKRL PGATLCLGHHAVPNGTLVKTITDDQIEVTAATELVQSIPNDKPFQNVNKITYGACPKYVKQNTLKLATGMRNVPEKGLFGAIAGFIENGWEGMIDGWYGFRHQNSEGTGQAADLKSTQAAIDQINGKLNRVIEKTLLVALENQHTIDLTDSEMNKLFEKTGRQLRENAEDMGNGCFKIYHKCDNACIESIRNGTYDHDVYRDEALNNRFQ Flu_HHH_b2_00151_0001_6__6__N
TRMRISVKFLLGLARQFTDPRIREWLLRRAERLAREGNDPELLELVRRVEEELK PGATLCLGHHAVPNGTLVKTITDDQIEVTAATELVQSIPNDKPFQNVNKITYGACPKYVKQNTLKLATGMRNVPEKGLFGAIAGFIENGWEGMIDGWYGFRHQNSEGTGQAADLKSTQAAIDQINGKLNRVIEKTLLVALENQHTIDLTDSEMNKLFEKTGRQLRENAEDMGNGCFKIYHKCDNACIESIRNGTYDHDVYRDEALNNRFQ Flu_HHH_b2_00884_0001_1__43__L
SERNEELLRWLLELIRKSTNEISLRFLLGLLEQFARAAGTHEAREILREAEEIVK PGATLCLGHHAVPNGTLVKTITDDQIEVTAATELVQSIPNDKPFQNVNKITYGACPKYVKQNTLKLATGMRNVPEKGLFGAIAGFIENGWEGMIDGWYGFRHQNSEGTGQAADLKSTQAAIDQINGKLNRVIEKTLLVALENQHTIDLTDSEMNKLFEKTGRQLRENAEDMGNGCFKIYHKCDNACIESIRNGTYDHDVYRDEALNNRFQ Flu_HHH_b2_04485_0001_4__41__H
SERNEHLLRWLLEKIRKSTNEISLRFLLGLLEQFARCAGTEEAREILREAEEIVK PGATLCLGHHAVPNGTLVKTITDDQIEVTAATELVQSIPNDKPFQNVNKITYGACPKYVKQNTLKLATGMRNVPEKGLFGAIAGFIENGWEGMIDGWYGFRHQNSEGTGQAADLKSTQAAIDQINGKLNRVIEKTLLVALENQHTIDLTDSEMNKLFEKTGRQLRENAEDMGNGCFKIYHKCDNACIESIRNGTYDHDVYRDEALNNRFQ Flu_HHH_b2_04485_0001_2__37__C
SERNEHLLRWLLEKIRKSTNEISLRFLLGLLEQFARRAGTEEAREILREAEEIVK PGATLCLGHHAVPNGTLVKTITDDQIEVTAATELVQSIPNDKPFQNVNKITYGACPKYVKQNTLKLATGMRNVPEKGLFGAIAGFIENGWEGMIDGWYGFRHQNSEGTGQAADLKSTQAAIDQINGKLNRVIEKTLLVALENQHTIDLTDSEMNKLFEKTGRQLRENAEDMGNGCFKIYHKCDNACIESIRNGTYDHDVYRDEALNNRFQ Flu_HHH_b2_04485_0001_2__37__R
SLSERFLKGLAEQFFRAGTPTARKILEFLLRRAKHLGNEEVYRFVEELLRRL PGATLCLGHHAVPNGTLVKTITDDQIEVTAATELVQSIPNDKPFQNVNKITYGACPKYVKQNTLKLATGMRNVPEKGLFGAIAGFIENGWEGMIDGWYGFRHQNSEGTGQAADLKSTQAAIDQINGKLNRVIEKTLLVALENQHTIDLTDSEMNKLFEKTGRQLRENAEDMGNGCFKIYHKCDNACIESIRNGTYDHDVYRDEALNNRFQ Flu_HHH_b1_04759_0001_0002_3__35__H
SERNEELLRWLLELIRKSTNEISLRFLLGLLEQFARAAGTEEAREPLREAEEIVK PGATLCLGHHAVPNGTLVKTITDDQIEVTAATELVQSIPNDKPFQNVNKITYGACPKYVKQNTLKLATGMRNVPEKGLFGAIAGFIENGWEGMIDGWYGFRHQNSEGTGQAADLKSTQAAIDQINGKLNRVIEKTLLVALENQHTIDLTDSEMNKLFEKTGRQLRENAEDMGNGCFKIYHKCDNACIESIRNGTYDHDVYRDEALNNRFQ Flu_HHH_b2_04485_0001_4__46__P
TKERVEHLVKWLLERAKRMPSPISRKFLLGLAEQFARAGNDPELEVLVEKVKREL PGATLCLGHHAVPNGTLVKTITDDQIEVTAATELVQSIPNDKPFQNVNKITYGACPKYVKQNTLKLATGMRNVPEKGLFGAIAGFIENGWEGMIDGWYGFRHQNSEGTGQAADLKSTQAAIDQINGKLNRVIEKTLLVALENQHTIDLTDSEMNKLFEKTGRQLRENAEDMGNGCFKIYHKCDNACIESIRNGTYDHDVYRDEALNNRFQ Flu_HHH_b2_08106_0001_7__46__V
NSEEMVKFVRRLLKEALERNNILYARFLTGLLEQFAKVTNDEEAKELVERAKKRL PGATLCLGHHAVPNGTLVKTITDDQIEVTAATELVQSIPNDKPFQNVNKITYGACPKYVKQNTLKLATGMRNVPEKGLFGAIAGFIENGWEGMIDGWYGFRHQNSEGTGQAADLKSTQAAIDQINGKLNRVIEKTLLVALENQHTIDLTDSEMNKLFEKTGRQLRENAEDMGNGCFKIYHKCDNACIESIRNGTYDHDVYRDEALNNRFQ Flu_HHH_b2_00151_0001_6__24__Y
NSEEMVKFVRRTLKEALERNNILSARFLTGLLEQFAKVTNDEEAKELVERAKKRL PGATLCLGHHAVPNGTLVKTITDDQIEVTAATELVQSIPNDKPFQNVNKITYGACPKYVKQNTLKLATGMRNVPEKGLFGAIAGFIENGWEGMIDGWYGFRHQNSEGTGQAADLKSTQAAIDQINGKLNRVIEKTLLVALENQHTIDLTDSEMNKLFEKTGRQLRENAEDMGNGCFKIYHKCDNACIESIRNGTYDHDVYRDEALNNRFQ Flu_HHH_b2_00151_0001_6__12__T
SERNEHLLRWLLEKIRKSNNEISLRFLLGLLEQFARAAGTEEAREILREAEEIVK PGATLCLGHHAVPNGTLVKTITDDQIEVTAATELVQSIPNDKPFQNVNKITYGACPKYVKQNTLKLATGMRNVPEKGLFGAIAGFIENGWEGMIDGWYGFRHQNSEGTGQAADLKSTQAAIDQINGKLNRVIEKTLLVALENQHTIDLTDSEMNKLFEKTGRQLRENAEDMGNGCFKIYHKCDNACIESIRNGTYDHDVYRDEALNNRFQ Flu_HHH_b2_04485_0001_2__19__N
SLSERFLKGLAEQFFRAGTPTARKILEFLLRRAKELGNEEVYRFVEELLRQL PGATLCLGHHAVPNGTLVKTITDDQIEVTAATELVQSIPNDKPFQNVNKITYGACPKYVKQNTLKLATGMRNVPEKGLFGAIAGFIENGWEGMIDGWYGFRHQNSEGTGQAADLKSTQAAIDQINGKLNRVIEKTLLVALENQHTIDLTDSEMNKLFEKTGRQLRENAEDMGNGCFKIYHKCDNACIESIRNGTYDHDVYRDEALNNRFQ Flu_HHH_b1_04759_0001_0002_3__51__Q
SKVNLSVKFLLGLARQFYRAGNPEAAEYLIKRAKEIAEKNNNEELRKEIEELEREIR PGATLCLGHHAVPNGTLVKTITDDQIEVTAATELVQSIPNDKPFQNVNKITYGACPKYVKQNTLKLATGMRNVPEKGLFGAIAGFIENGWEGMIDGWYGFRHQNSEGTGQAADLKSTQAAIDQINGKLNRVIEKTLLVALENQHTIDLTDSEMNKLFEKTGRQLRENAEDMGNGCFKIYHKCDNACIESIRNGTYDHDVYRDEALNNRFQ Flu_HHH_b2_01211_0001_7__4__N
SKVWLSVKFLLGLARQFYRAGNPEAAEYLIKRAKEIAEKNNNEELRKEIEELEREIR PGATLCLGHHAVPNGTLVKTITDDQIEVTAATELVQSIPNDKPFQNVNKITYGACPKYVKQNTLKLATGMRNVPEKGLFGAIAGFIENGWEGMIDGWYGFRHQNSEGTGQAADLKSTQAAIDQINGKLNRVIEKTLLVALENQHTIDLTDSEMNKLFEKTGRQLRENAEDMGNGCFKIYHKCDNACIESIRNGTYDHDVYRDEALNNRFQ Flu_HHH_b2_01211_0001_7__4__W
SEHEEFLEWLNRKIEEAIKRGNKISAEFLIGLAKQFLHVLNDDEIRRRLERLERLLH PGATLCLGHHAVPNGTLVKTITDDQIEVTAATELVQSIPNDKPFQNVNKITYGACPKYVKQNTLKLATGMRNVPEKGLFGAIAGFIENGWEGMIDGWYGFRHQNSEGTGQAADLKSTQAAIDQINGKLNRVIEKTLLVALENQHTIDLTDSEMNKLFEKTGRQLRENAEDMGNGCFKIYHKCDNACIESIRNGTYDHDVYRDEALNNRFQ Flu_HHH_b1_01357_0001_2__11__N
SEHEEFLEWLYRKIEEAIKRGNKISAEFLIGLAKQFLHVLNDDEIRRRLERLERLLH PGATLCLGHHAVPNGTLVKTITDDQIEVTAATELVQSIPNDKPFQNVNKITYGACPKYVKQNTLKLATGMRNVPEKGLFGAIAGFIENGWEGMIDGWYGFRHQNSEGTGQAADLKSTQAAIDQINGKLNRVIEKTLLVALENQHTIDLTDSEMNKLFEKTGRQLRENAEDMGNGCFKIYHKCDNACIESIRNGTYDHDVYRDEALNNRFQ Flu_HHH_b1_01357_0001_2__11__Y
TRMRISVKFLLGLARQFTDPRIREWLLRRAERLAFEGNDPELEELVRRVEEELK PGATLCLGHHAVPNGTLVKTITDDQIEVTAATELVQSIPNDKPFQNVNKITYGACPKYVKQNTLKLATGMRNVPEKGLFGAIAGFIENGWEGMIDGWYGFRHQNSEGTGQAADLKSTQAAIDQINGKLNRVIEKTLLVALENQHTIDLTDSEMNKLFEKTGRQLRENAEDMGNGCFKIYHKCDNACIESIRNGTYDHDVYRDEALNNRFQ Flu_HHH_b2_00884_0001_1__35__F
TRMRISVKFLLGLARQFTDPRIREWLLRRAERLAIEGNDPELEELVRRVEEELK PGATLCLGHHAVPNGTLVKTITDDQIEVTAATELVQSIPNDKPFQNVNKITYGACPKYVKQNTLKLATGMRNVPEKGLFGAIAGFIENGWEGMIDGWYGFRHQNSEGTGQAADLKSTQAAIDQINGKLNRVIEKTLLVALENQHTIDLTDSEMNKLFEKTGRQLRENAEDMGNGCFKIYHKCDNACIESIRNGTYDHDVYRDEALNNRFQ Flu_HHH_b2_00884_0001_1__35__I
TEEEIEEVEELLKKATDPQLRHMLEFLLRRLREALERNNLLSARFLLGLARQFYKSI PGATLCLGHHAVPNGTLVKTITDDQIEVTAATELVQSIPNDKPFQNVNKITYGACPKYVKQNTLKLATGMRNVPEKGLFGAIAGFIENGWEGMIDGWYGFRHQNSEGTGQAADLKSTQAAIDQINGKLNRVIEKTLLVALENQHTIDLTDSEMNKLFEKTGRQLRENAEDMGNGCFKIYHKCDNACIESIRNGTYDHDVYRDEALNNRFQ Flu_HHH_b1_06924_0001_8__19__Q
NSEEMSKFVRRLLKEALERNNILSARFLTGLLEQFAKVTNDEEAKELVERAKKRL PGATLCLGHHAVPNGTLVKTITDDQIEVTAATELVQSIPNDKPFQNVNKITYGACPKYVKQNTLKLATGMRNVPEKGLFGAIAGFIENGWEGMIDGWYGFRHQNSEGTGQAADLKSTQAAIDQINGKLNRVIEKTLLVALENQHTIDLTDSEMNKLFEKTGRQLRENAEDMGNGCFKIYHKCDNACIESIRNGTYDHDVYRDEALNNRFQ Flu_HHH_b2_00151_0001_6__6__S
NSEEMHKFVRRLLKEALERNNILSARFLTGLLEQFAKVTNDEEAKELVERAKKRL PGATLCLGHHAVPNGTLVKTITDDQIEVTAATELVQSIPNDKPFQNVNKITYGACPKYVKQNTLKLATGMRNVPEKGLFGAIAGFIENGWEGMIDGWYGFRHQNSEGTGQAADLKSTQAAIDQINGKLNRVIEKTLLVALENQHTIDLTDSEMNKLFEKTGRQLRENAEDMGNGCFKIYHKCDNACIESIRNGTYDHDVYRDEALNNRFQ Flu_HHH_b2_00151_0001_6__6__H
NSEEMVKFVRRLLKEALERNNILSARFLTGLLETFAKVTNDEEAKELVERAKKRL PGATLCLGHHAVPNGTLVKTITDDQIEVTAATELVQSIPNDKPFQNVNKITYGACPKYVKQNTLKLATGMRNVPEKGLFGAIAGFIENGWEGMIDGWYGFRHQNSEGTGQAADLKSTQAAIDQINGKLNRVIEKTLLVALENQHTIDLTDSEMNKLFEKTGRQLRENAEDMGNGCFKIYHKCDNACIESIRNGTYDHDVYRDEALNNRFQ Flu_HHH_b2_00151_0001_6__34__T
NSEEMVKFVRRLLKEALERNNILSARFLTGLLEYFAKVTNDEEAKELVERAKKRL PGATLCLGHHAVPNGTLVKTITDDQIEVTAATELVQSIPNDKPFQNVNKITYGACPKYVKQNTLKLATGMRNVPEKGLFGAIAGFIENGWEGMIDGWYGFRHQNSEGTGQAADLKSTQAAIDQINGKLNRVIEKTLLVALENQHTIDLTDSEMNKLFEKTGRQLRENAEDMGNGCFKIYHKCDNACIESIRNGTYDHDVYRDEALNNRFQ Flu_HHH_b2_00151_0001_6__34__Y
DQAKRMVEWLLKKAREALKLGNEISVRFLIGLAKQFAHANNDEEAERLVREFEKEL PGATLCLGHHAVPNGTLVKTITDDQIEVTAATELVQSIPNDKPFQNVNKITYGACPKYVKQNTLKLATGMRNVPEKGLFGAIAGFIENGWEGMIDGWYGFRHQNSEGTGQAADLKSTQAAIDQINGKLNRVIEKTLLVALENQHTIDLTDSEMNKLFEKTGRQLRENAEDMGNGCFKIYHKCDNACIESIRNGTYDHDVYRDEALNNRFQ Flu_HHH_b2_08313_0001_5__30__I
TRMRISVKELLGLARQFTDPRIREWLLRRAERLAREGNDPELEELVRRVEEELK PGATLCLGHHAVPNGTLVKTITDDQIEVTAATELVQSIPNDKPFQNVNKITYGACPKYVKQNTLKLATGMRNVPEKGLFGAIAGFIENGWEGMIDGWYGFRHQNSEGTGQAADLKSTQAAIDQINGKLNRVIEKTLLVALENQHTIDLTDSEMNKLFEKTGRQLRENAEDMGNGCFKIYHKCDNACIESIRNGTYDHDVYRDEALNNRFQ Flu_HHH_b2_00884_0001_1__9__E
SLSELFLKGLAEQFFRAGTPTARKILEFLLRRAKELGNEEVYRFVEELLRRL PGATLCLGHHAVPNGTLVKTITDDQIEVTAATELVQSIPNDKPFQNVNKITYGACPKYVKQNTLKLATGMRNVPEKGLFGAIAGFIENGWEGMIDGWYGFRHQNSEGTGQAADLKSTQAAIDQINGKLNRVIEKTLLVALENQHTIDLTDSEMNKLFEKTGRQLRENAEDMGNGCFKIYHKCDNACIESIRNGTYDHDVYRDEALNNRFQ Flu_HHH_b1_04759_0001_0002_3__5__L
DERSSAKISVEFLLGLAKQFTDPRIREWLLKRAKRLAEEVGDDELKRLIEKVEEHL PGATLCLGHHAVPNGTLVKTITDDQIEVTAATELVQSIPNDKPFQNVNKITYGACPKYVKQNTLKLATGMRNVPEKGLFGAIAGFIENGWEGMIDGWYGFRHQNSEGTGQAADLKSTQAAIDQINGKLNRVIEKTLLVALENQHTIDLTDSEMNKLFEKTGRQLRENAEDMGNGCFKIYHKCDNACIESIRNGTYDHDVYRDEALNNRFQ Flu_HHH_b2_06971_0001_7__55__H
SERNEHLLRWLLEKIRKSTNEISLRFLLGLLEQFARAAGTEEAREILHEAEEIVK PGATLCLGHHAVPNGTLVKTITDDQIEVTAATELVQSIPNDKPFQNVNKITYGACPKYVKQNTLKLATGMRNVPEKGLFGAIAGFIENGWEGMIDGWYGFRHQNSEGTGQAADLKSTQAAIDQINGKLNRVIEKTLLVALENQHTIDLTDSEMNKLFEKTGRQLRENAEDMGNGCFKIYHKCDNACIESIRNGTYDHDVYRDEALNNRFQ Flu_HHH_b2_04485_0001_2__48__H
SERNEHLLRWLLEKIRKSTNEISLRFLLGLLEQFARAAGTEEAREILNEAEEIVK PGATLCLGHHAVPNGTLVKTITDDQIEVTAATELVQSIPNDKPFQNVNKITYGACPKYVKQNTLKLATGMRNVPEKGLFGAIAGFIENGWEGMIDGWYGFRHQNSEGTGQAADLKSTQAAIDQINGKLNRVIEKTLLVALENQHTIDLTDSEMNKLFEKTGRQLRENAEDMGNGCFKIYHKCDNACIESIRNGTYDHDVYRDEALNNRFQ Flu_HHH_b2_04485_0001_2__48__N
NSEETVKFVRRLLKEALERNNILSARFLTGLLEQFAKVTNDEEAKELVERAKKRL PGATLCLGHHAVPNGTLVKTITDDQIEVTAATELVQSIPNDKPFQNVNKITYGACPKYVKQNTLKLATGMRNVPEKGLFGAIAGFIENGWEGMIDGWYGFRHQNSEGTGQAADLKSTQAAIDQINGKLNRVIEKTLLVALENQHTIDLTDSEMNKLFEKTGRQLRENAEDMGNGCFKIYHKCDNACIESIRNGTYDHDVYRDEALNNRFQ Flu_HHH_b2_00151_0001_6__5__T
NSEEIVKFVRRLLKEALERNNILSARFLTGLLEQFAKVTNDEEAKELVERAKKRL PGATLCLGHHAVPNGTLVKTITDDQIEVTAATELVQSIPNDKPFQNVNKITYGACPKYVKQNTLKLATGMRNVPEKGLFGAIAGFIENGWEGMIDGWYGFRHQNSEGTGQAADLKSTQAAIDQINGKLNRVIEKTLLVALENQHTIDLTDSEMNKLFEKTGRQLRENAEDMGNGCFKIYHKCDNACIESIRNGTYDHDVYRDEALNNRFQ Flu_HHH_b2_00151_0001_6__5__I
SLSERFLKGLAEQFFRAGTPTARKILEFKLRRAKELGNEEVYRFVEELLRRL PGATLCLGHHAVPNGTLVKTITDDQIEVTAATELVQSIPNDKPFQNVNKITYGACPKYVKQNTLKLATGMRNVPEKGLFGAIAGFIENGWEGMIDGWYGFRHQNSEGTGQAADLKSTQAAIDQINGKLNRVIEKTLLVALENQHTIDLTDSEMNKLFEKTGRQLRENAEDMGNGCFKIYHKCDNACIESIRNGTYDHDVYRDEALNNRFQ Flu_HHH_b1_04759_0001_0002_3__29__K
SERNEELLRWLEELIRKSTNEISLRFLLGLLEQFARAAGTEEAREILREAEEIVK PGATLCLGHHAVPNGTLVKTITDDQIEVTAATELVQSIPNDKPFQNVNKITYGACPKYVKQNTLKLATGMRNVPEKGLFGAIAGFIENGWEGMIDGWYGFRHQNSEGTGQAADLKSTQAAIDQINGKLNRVIEKTLLVALENQHTIDLTDSEMNKLFEKTGRQLRENAEDMGNGCFKIYHKCDNACIESIRNGTYDHDVYRDEALNNRFQ Flu_HHH_b2_04485_0001_4__12__E
TKERVEHLVKWLLERAKRMPSPISRKFLLGLARQFARAGNDPELERLVEKVKREL PGATLCLGHHAVPNGTLVKTITDDQIEVTAATELVQSIPNDKPFQNVNKITYGACPKYVKQNTLKLATGMRNVPEKGLFGAIAGFIENGWEGMIDGWYGFRHQNSEGTGQAADLKSTQAAIDQINGKLNRVIEKTLLVALENQHTIDLTDSEMNKLFEKTGRQLRENAEDMGNGCFKIYHKCDNACIESIRNGTYDHDVYRDEALNNRFQ Flu_HHH_b2_08106_0001_7__33__R
SERNEELLRWLLELIRKSTNEISLRFLLGLLEQFAAAAGTEEAREILREAEEIVK PGATLCLGHHAVPNGTLVKTITDDQIEVTAATELVQSIPNDKPFQNVNKITYGACPKYVKQNTLKLATGMRNVPEKGLFGAIAGFIENGWEGMIDGWYGFRHQNSEGTGQAADLKSTQAAIDQINGKLNRVIEKTLLVALENQHTIDLTDSEMNKLFEKTGRQLRENAEDMGNGCFKIYHKCDNACIESIRNGTYDHDVYRDEALNNRFQ Flu_HHH_b2_04485_0001_4__36__A
NSEEMVKFWRRLLKEALERNNILSARFLTGLLEQFAKVTNDEEAKELVERAKKRL PGATLCLGHHAVPNGTLVKTITDDQIEVTAATELVQSIPNDKPFQNVNKITYGACPKYVKQNTLKLATGMRNVPEKGLFGAIAGFIENGWEGMIDGWYGFRHQNSEGTGQAADLKSTQAAIDQINGKLNRVIEKTLLVALENQHTIDLTDSEMNKLFEKTGRQLRENAEDMGNGCFKIYHKCDNACIESIRNGTYDHDVYRDEALNNRFQ Flu_HHH_b2_00151_0001_6__9__W
NSEEMVKFVRRLLKEALERNNILSARFLTCLLEQFAKVTNDEEAKELVERAKKRL PGATLCLGHHAVPNGTLVKTITDDQIEVTAATELVQSIPNDKPFQNVNKITYGACPKYVKQNTLKLATGMRNVPEKGLFGAIAGFIENGWEGMIDGWYGFRHQNSEGTGQAADLKSTQAAIDQINGKLNRVIEKTLLVALENQHTIDLTDSEMNKLFEKTGRQLRENAEDMGNGCFKIYHKCDNACIESIRNGTYDHDVYRDEALNNRFQ Flu_HHH_b2_00151_0001_6__30__C
SLSERFLKGLAEQFPRAGTPTARKILEFLLRRAKELGNEEVYRFVEELLRRL PGATLCLGHHAVPNGTLVKTITDDQIEVTAATELVQSIPNDKPFQNVNKITYGACPKYVKQNTLKLATGMRNVPEKGLFGAIAGFIENGWEGMIDGWYGFRHQNSEGTGQAADLKSTQAAIDQINGKLNRVIEKTLLVALENQHTIDLTDSEMNKLFEKTGRQLRENAEDMGNGCFKIYHKCDNACIESIRNGTYDHDVYRDEALNNRFQ Flu_HHH_b1_04759_0001_0002_3__15__P
TRMRISVKFLLGLARQFTDPRIREWLLRRAERLAREGNEPELEELVRRVEEELK PGATLCLGHHAVPNGTLVKTITDDQIEVTAATELVQSIPNDKPFQNVNKITYGACPKYVKQNTLKLATGMRNVPEKGLFGAIAGFIENGWEGMIDGWYGFRHQNSEGTGQAADLKSTQAAIDQINGKLNRVIEKTLLVALENQHTIDLTDSEMNKLFEKTGRQLRENAEDMGNGCFKIYHKCDNACIESIRNGTYDHDVYRDEALNNRFQ Flu_HHH_b2_00884_0001_1__39__E
SKVKLSVKFLLGLARQFYRAGNPEAAEYLIKRAKEIAEKNNNQELRKEIEELEREIR PGATLCLGHHAVPNGTLVKTITDDQIEVTAATELVQSIPNDKPFQNVNKITYGACPKYVKQNTLKLATGMRNVPEKGLFGAIAGFIENGWEGMIDGWYGFRHQNSEGTGQAADLKSTQAAIDQINGKLNRVIEKTLLVALENQHTIDLTDSEMNKLFEKTGRQLRENAEDMGNGCFKIYHKCDNACIESIRNGTYDHDVYRDEALNNRFQ Flu_HHH_b2_01211_0001_7__43__Q
DGEEMAEFLVRRIEEALRRGNRISVEFLLGLLRQFARAWNNPEVERLLRELEELIRR PGATLCLGHHAVPNGTLVKTITDDQIEVTAATELVQSIPNDKPFQNVNKITYGACPKYVKQNTLKLATGMRNVPEKGLFGAIAGFIENGWEGMIDGWYGFRHQNSEGTGQAADLKSTQAAIDQINGKLNRVIEKTLLVALENQHTIDLTDSEMNKLFEKTGRQLRENAEDMGNGCFKIYHKCDNACIESIRNGTYDHDVYRDEALNNRFQ Flu_HHH_b1_04339_0001_2__2__G
NSEEMVKFVRRLLKEALERNNILSARFLTGLLEQRAKVTNDEEAKELVERAKKRL PGATLCLGHHAVPNGTLVKTITDDQIEVTAATELVQSIPNDKPFQNVNKITYGACPKYVKQNTLKLATGMRNVPEKGLFGAIAGFIENGWEGMIDGWYGFRHQNSEGTGQAADLKSTQAAIDQINGKLNRVIEKTLLVALENQHTIDLTDSEMNKLFEKTGRQLRENAEDMGNGCFKIYHKCDNACIESIRNGTYDHDVYRDEALNNRFQ Flu_HHH_b2_00151_0001_6__35__R
SERNEELLRWLLELIRKSTNEISLRFLLGLLEQFARAAGTEEAREILREAEEIVA PGATLCLGHHAVPNGTLVKTITDDQIEVTAATELVQSIPNDKPFQNVNKITYGACPKYVKQNTLKLATGMRNVPEKGLFGAIAGFIENGWEGMIDGWYGFRHQNSEGTGQAADLKSTQAAIDQINGKLNRVIEKTLLVALENQHTIDLTDSEMNKLFEKTGRQLRENAEDMGNGCFKIYHKCDNACIESIRNGTYDHDVYRDEALNNRFQ Flu_HHH_b2_04485_0001_4__55__A
NSEEMVKFVRRLLKEALERNNILMARFLTGLLEQFAKVTNDEEAKELVERAKKRL PGATLCLGHHAVPNGTLVKTITDDQIEVTAATELVQSIPNDKPFQNVNKITYGACPKYVKQNTLKLATGMRNVPEKGLFGAIAGFIENGWEGMIDGWYGFRHQNSEGTGQAADLKSTQAAIDQINGKLNRVIEKTLLVALENQHTIDLTDSEMNKLFEKTGRQLRENAEDMGNGCFKIYHKCDNACIESIRNGTYDHDVYRDEALNNRFQ Flu_HHH_b2_00151_0001_6__24__M
TKERVEHLVKWLLERAQRMPSPISRKFLLGLAEQFARAGNDPELERLVEKVKREL PGATLCLGHHAVPNGTLVKTITDDQIEVTAATELVQSIPNDKPFQNVNKITYGACPKYVKQNTLKLATGMRNVPEKGLFGAIAGFIENGWEGMIDGWYGFRHQNSEGTGQAADLKSTQAAIDQINGKLNRVIEKTLLVALENQHTIDLTDSEMNKLFEKTGRQLRENAEDMGNGCFKIYHKCDNACIESIRNGTYDHDVYRDEALNNRFQ Flu_HHH_b2_08106_0001_7__17__Q
TEEEIEEVEELLKKATDPKLRHMLNFLLRRLREALERNNLLSARFLLGLARQFYKSI PGATLCLGHHAVPNGTLVKTITDDQIEVTAATELVQSIPNDKPFQNVNKITYGACPKYVKQNTLKLATGMRNVPEKGLFGAIAGFIENGWEGMIDGWYGFRHQNSEGTGQAADLKSTQAAIDQINGKLNRVIEKTLLVALENQHTIDLTDSEMNKLFEKTGRQLRENAEDMGNGCFKIYHKCDNACIESIRNGTYDHDVYRDEALNNRFQ Flu_HHH_b1_06924_0001_8__25__N
TEEEIEEVEELLKKATDPKLRHMLEKLLRRLREALERNNLLSARFLLGLARQFYKSI PGATLCLGHHAVPNGTLVKTITDDQIEVTAATELVQSIPNDKPFQNVNKITYGACPKYVKQNTLKLATGMRNVPEKGLFGAIAGFIENGWEGMIDGWYGFRHQNSEGTGQAADLKSTQAAIDQINGKLNRVIEKTLLVALENQHTIDLTDSEMNKLFEKTGRQLRENAEDMGNGCFKIYHKCDNACIESIRNGTYDHDVYRDEALNNRFQ Flu_HHH_b1_06924_0001_8__26__K
DVEEMAEFLVRRIEEALRRGNRISVEFLLGLLRQFARAWNNPEVEHLLRELEELIRR PGATLCLGHHAVPNGTLVKTITDDQIEVTAATELVQSIPNDKPFQNVNKITYGACPKYVKQNTLKLATGMRNVPEKGLFGAIAGFIENGWEGMIDGWYGFRHQNSEGTGQAADLKSTQAAIDQINGKLNRVIEKTLLVALENQHTIDLTDSEMNKLFEKTGRQLRENAEDMGNGCFKIYHKCDNACIESIRNGTYDHDVYRDEALNNRFQ Flu_HHH_b1_04339_0001_2__46__H
TRMRISVKFLLGLARQFTDPRIREWLLRRAERLAREGNDPELEELVRRVVEELK PGATLCLGHHAVPNGTLVKTITDDQIEVTAATELVQSIPNDKPFQNVNKITYGACPKYVKQNTLKLATGMRNVPEKGLFGAIAGFIENGWEGMIDGWYGFRHQNSEGTGQAADLKSTQAAIDQINGKLNRVIEKTLLVALENQHTIDLTDSEMNKLFEKTGRQLRENAEDMGNGCFKIYHKCDNACIESIRNGTYDHDVYRDEALNNRFQ Flu_HHH_b2_00884_0001_1__50__V
SLSERGLKGLAEQFFRAGTPTARKILEFLLRRAKELGNEEVYRFVEELLRRL PGATLCLGHHAVPNGTLVKTITDDQIEVTAATELVQSIPNDKPFQNVNKITYGACPKYVKQNTLKLATGMRNVPEKGLFGAIAGFIENGWEGMIDGWYGFRHQNSEGTGQAADLKSTQAAIDQINGKLNRVIEKTLLVALENQHTIDLTDSEMNKLFEKTGRQLRENAEDMGNGCFKIYHKCDNACIESIRNGTYDHDVYRDEALNNRFQ Flu_HHH_b1_04759_0001_0002_3__6__G
DERSSAKISVEFLLGLAKQFTDPRIREWLLKRAKRLAEEVGDDCLKRLIEKVEEEL PGATLCLGHHAVPNGTLVKTITDDQIEVTAATELVQSIPNDKPFQNVNKITYGACPKYVKQNTLKLATGMRNVPEKGLFGAIAGFIENGWEGMIDGWYGFRHQNSEGTGQAADLKSTQAAIDQINGKLNRVIEKTLLVALENQHTIDLTDSEMNKLFEKTGRQLRENAEDMGNGCFKIYHKCDNACIESIRNGTYDHDVYRDEALNNRFQ Flu_HHH_b2_06971_0001_7__44__C
TRMRISVKFLLGLARQFLDPRIREWLLRRAERLAREGNDPELEELVRRVEEELK PGATLCLGHHAVPNGTLVKTITDDQIEVTAATELVQSIPNDKPFQNVNKITYGACPKYVKQNTLKLATGMRNVPEKGLFGAIAGFIENGWEGMIDGWYGFRHQNSEGTGQAADLKSTQAAIDQINGKLNRVIEKTLLVALENQHTIDLTDSEMNKLFEKTGRQLRENAEDMGNGCFKIYHKCDNACIESIRNGTYDHDVYRDEALNNRFQ Flu_HHH_b2_00884_0001_1__18__L
SLSERFLKGLAEQFFRAGTPTARKILEFLLRRAKELGNEEVYRFVEELRRRL PGATLCLGHHAVPNGTLVKTITDDQIEVTAATELVQSIPNDKPFQNVNKITYGACPKYVKQNTLKLATGMRNVPEKGLFGAIAGFIENGWEGMIDGWYGFRHQNSEGTGQAADLKSTQAAIDQINGKLNRVIEKTLLVALENQHTIDLTDSEMNKLFEKTGRQLRENAEDMGNGCFKIYHKCDNACIESIRNGTYDHDVYRDEALNNRFQ Flu_HHH_b1_04759_0001_0002_3__49__R
SLSERFLKGLAEQFFRAGTPTARKILEFLLRRAKELGNEEVYRFVEELARRL PGATLCLGHHAVPNGTLVKTITDDQIEVTAATELVQSIPNDKPFQNVNKITYGACPKYVKQNTLKLATGMRNVPEKGLFGAIAGFIENGWEGMIDGWYGFRHQNSEGTGQAADLKSTQAAIDQINGKLNRVIEKTLLVALENQHTIDLTDSEMNKLFEKTGRQLRENAEDMGNGCFKIYHKCDNACIESIRNGTYDHDVYRDEALNNRFQ Flu_HHH_b1_04759_0001_0002_3__49__A
SERNEHLLRWLLEKIRKSTNEISLRFLLGLLEQFARAAGTEEAREILREAEEIVC PGATLCLGHHAVPNGTLVKTITDDQIEVTAATELVQSIPNDKPFQNVNKITYGACPKYVKQNTLKLATGMRNVPEKGLFGAIAGFIENGWEGMIDGWYGFRHQNSEGTGQAADLKSTQAAIDQINGKLNRVIEKTLLVALENQHTIDLTDSEMNKLFEKTGRQLRENAEDMGNGCFKIYHKCDNACIESIRNGTYDHDVYRDEALNNRFQ Flu_HHH_b2_04485_0001_2__55__C
SKVKLSVKFLLGLARQFYRAGNPEAAEYLIKRAKEIAEKNNNEELRKEDEELEREIR PGATLCLGHHAVPNGTLVKTITDDQIEVTAATELVQSIPNDKPFQNVNKITYGACPKYVKQNTLKLATGMRNVPEKGLFGAIAGFIENGWEGMIDGWYGFRHQNSEGTGQAADLKSTQAAIDQINGKLNRVIEKTLLVALENQHTIDLTDSEMNKLFEKTGRQLRENAEDMGNGCFKIYHKCDNACIESIRNGTYDHDVYRDEALNNRFQ Flu_HHH_b2_01211_0001_7__49__D
SKVKLSVKFLLGLARQFYRAGNPEAAEYLIKRAKEIAEKNNNEELRKEIEELEGEIR PGATLCLGHHAVPNGTLVKTITDDQIEVTAATELVQSIPNDKPFQNVNKITYGACPKYVKQNTLKLATGMRNVPEKGLFGAIAGFIENGWEGMIDGWYGFRHQNSEGTGQAADLKSTQAAIDQINGKLNRVIEKTLLVALENQHTIDLTDSEMNKLFEKTGRQLRENAEDMGNGCFKIYHKCDNACIESIRNGTYDHDVYRDEALNNRFQ Flu_HHH_b2_01211_0001_7__54__G
DQAKRMVEWLLHKAREALKLGNEISVRFLLGLAKQFAHANNDEEAERLVREFEKEL PGATLCLGHHAVPNGTLVKTITDDQIEVTAATELVQSIPNDKPFQNVNKITYGACPKYVKQNTLKLATGMRNVPEKGLFGAIAGFIENGWEGMIDGWYGFRHQNSEGTGQAADLKSTQAAIDQINGKLNRVIEKTLLVALENQHTIDLTDSEMNKLFEKTGRQLRENAEDMGNGCFKIYHKCDNACIESIRNGTYDHDVYRDEALNNRFQ Flu_HHH_b2_08313_0001_5__12__H
DQAKRMVEWLHKKAREALKLGNEISVRFLLGLAKQFAHANNDEEAERLVREFEKEL PGATLCLGHHAVPNGTLVKTITDDQIEVTAATELVQSIPNDKPFQNVNKITYGACPKYVKQNTLKLATGMRNVPEKGLFGAIAGFIENGWEGMIDGWYGFRHQNSEGTGQAADLKSTQAAIDQINGKLNRVIEKTLLVALENQHTIDLTDSEMNKLFEKTGRQLRENAEDMGNGCFKIYHKCDNACIESIRNGTYDHDVYRDEALNNRFQ Flu_HHH_b2_08313_0001_5__11__H
DVTEMAEFLVRRIEEALRRGNRISVEFLLGLLRQFARAWNNPEVERLLRELEELIRR PGATLCLGHHAVPNGTLVKTITDDQIEVTAATELVQSIPNDKPFQNVNKITYGACPKYVKQNTLKLATGMRNVPEKGLFGAIAGFIENGWEGMIDGWYGFRHQNSEGTGQAADLKSTQAAIDQINGKLNRVIEKTLLVALENQHTIDLTDSEMNKLFEKTGRQLRENAEDMGNGCFKIYHKCDNACIESIRNGTYDHDVYRDEALNNRFQ Flu_HHH_b1_04339_0001_2__3__T
SKVKLSVKFLLGLARQFYRAGNPEAAEYLIKRAKEIAEKNNNEELRKNIEELEREIR PGATLCLGHHAVPNGTLVKTITDDQIEVTAATELVQSIPNDKPFQNVNKITYGACPKYVKQNTLKLATGMRNVPEKGLFGAIAGFIENGWEGMIDGWYGFRHQNSEGTGQAADLKSTQAAIDQINGKLNRVIEKTLLVALENQHTIDLTDSEMNKLFEKTGRQLRENAEDMGNGCFKIYHKCDNACIESIRNGTYDHDVYRDEALNNRFQ Flu_HHH_b2_01211_0001_7__48__N
TEEEIEEVEELLKKATDPKLRHMLEFLLRRLREALERNNLLSARFLQGLARQFYKSI PGATLCLGHHAVPNGTLVKTITDDQIEVTAATELVQSIPNDKPFQNVNKITYGACPKYVKQNTLKLATGMRNVPEKGLFGAIAGFIENGWEGMIDGWYGFRHQNSEGTGQAADLKSTQAAIDQINGKLNRVIEKTLLVALENQHTIDLTDSEMNKLFEKTGRQLRENAEDMGNGCFKIYHKCDNACIESIRNGTYDHDVYRDEALNNRFQ Flu_HHH_b1_06924_0001_8__47__Q
TRMRISVKFLLGLARQFTDPRIREWLLRRAERNAREGNDPELEELVRRVEEELK PGATLCLGHHAVPNGTLVKTITDDQIEVTAATELVQSIPNDKPFQNVNKITYGACPKYVKQNTLKLATGMRNVPEKGLFGAIAGFIENGWEGMIDGWYGFRHQNSEGTGQAADLKSTQAAIDQINGKLNRVIEKTLLVALENQHTIDLTDSEMNKLFEKTGRQLRENAEDMGNGCFKIYHKCDNACIESIRNGTYDHDVYRDEALNNRFQ Flu_HHH_b2_00884_0001_1__33__N
KLSERFLKGLAEQFFRAGTPTARKILEFLLRRAKELGNEEVYRFVEELLRRL PGATLCLGHHAVPNGTLVKTITDDQIEVTAATELVQSIPNDKPFQNVNKITYGACPKYVKQNTLKLATGMRNVPEKGLFGAIAGFIENGWEGMIDGWYGFRHQNSEGTGQAADLKSTQAAIDQINGKLNRVIEKTLLVALENQHTIDLTDSEMNKLFEKTGRQLRENAEDMGNGCFKIYHKCDNACIESIRNGTYDHDVYRDEALNNRFQ Flu_HHH_b1_04759_0001_0002_3__1__K
TEEEIEEVEELLKKAKDPKLRHMLEFLLRRLREALERNNLLSARFLLGLARQFYKSI PGATLCLGHHAVPNGTLVKTITDDQIEVTAATELVQSIPNDKPFQNVNKITYGACPKYVKQNTLKLATGMRNVPEKGLFGAIAGFIENGWEGMIDGWYGFRHQNSEGTGQAADLKSTQAAIDQINGKLNRVIEKTLLVALENQHTIDLTDSEMNKLFEKTGRQLRENAEDMGNGCFKIYHKCDNACIESIRNGTYDHDVYRDEALNNRFQ Flu_HHH_b1_06924_0001_8__16__K
DVEEMAEFLVARIEEALRRGNRISVEFLLGLLRQFARAWNNPEVERLLRELEELIRR PGATLCLGHHAVPNGTLVKTITDDQIEVTAATELVQSIPNDKPFQNVNKITYGACPKYVKQNTLKLATGMRNVPEKGLFGAIAGFIENGWEGMIDGWYGFRHQNSEGTGQAADLKSTQAAIDQINGKLNRVIEKTLLVALENQHTIDLTDSEMNKLFEKTGRQLRENAEDMGNGCFKIYHKCDNACIESIRNGTYDHDVYRDEALNNRFQ Flu_HHH_b1_04339_0001_2__11__A
TRMRISVKFLLGLARQFTDPRIREWLLRRAERLAREGNDPELGELVRRVEEELK PGATLCLGHHAVPNGTLVKTITDDQIEVTAATELVQSIPNDKPFQNVNKITYGACPKYVKQNTLKLATGMRNVPEKGLFGAIAGFIENGWEGMIDGWYGFRHQNSEGTGQAADLKSTQAAIDQINGKLNRVIEKTLLVALENQHTIDLTDSEMNKLFEKTGRQLRENAEDMGNGCFKIYHKCDNACIESIRNGTYDHDVYRDEALNNRFQ Flu_HHH_b2_00884_0001_1__43__G
TEEEIEEVEELLKKATDPKDRHMLEFLLRRLREALERNNLLSARFLLGLARQFYKSI PGATLCLGHHAVPNGTLVKTITDDQIEVTAATELVQSIPNDKPFQNVNKITYGACPKYVKQNTLKLATGMRNVPEKGLFGAIAGFIENGWEGMIDGWYGFRHQNSEGTGQAADLKSTQAAIDQINGKLNRVIEKTLLVALENQHTIDLTDSEMNKLFEKTGRQLRENAEDMGNGCFKIYHKCDNACIESIRNGTYDHDVYRDEALNNRFQ Flu_HHH_b1_06924_0001_8__20__D
SERNEELLRWLLELIRKSTNEISLRFLPGLLEQFARAAGTEEAREILREAEEIVK PGATLCLGHHAVPNGTLVKTITDDQIEVTAATELVQSIPNDKPFQNVNKITYGACPKYVKQNTLKLATGMRNVPEKGLFGAIAGFIENGWEGMIDGWYGFRHQNSEGTGQAADLKSTQAAIDQINGKLNRVIEKTLLVALENQHTIDLTDSEMNKLFEKTGRQLRENAEDMGNGCFKIYHKCDNACIESIRNGTYDHDVYRDEALNNRFQ Flu_HHH_b2_04485_0001_4__28__P
DERSSAKISVEFLLGLAKQFTDPRIREWLLKRAKRLAEEVGDDELKRLIEKVEEEN PGATLCLGHHAVPNGTLVKTITDDQIEVTAATELVQSIPNDKPFQNVNKITYGACPKYVKQNTLKLATGMRNVPEKGLFGAIAGFIENGWEGMIDGWYGFRHQNSEGTGQAADLKSTQAAIDQINGKLNRVIEKTLLVALENQHTIDLTDSEMNKLFEKTGRQLRENAEDMGNGCFKIYHKCDNACIESIRNGTYDHDVYRDEALNNRFQ Flu_HHH_b2_06971_0001_7__56__N
DVEEMAEFLVRRIEEALRRGNRISVEFLLGLLRQMARAWNNPEVERLLRELEELIRR PGATLCLGHHAVPNGTLVKTITDDQIEVTAATELVQSIPNDKPFQNVNKITYGACPKYVKQNTLKLATGMRNVPEKGLFGAIAGFIENGWEGMIDGWYGFRHQNSEGTGQAADLKSTQAAIDQINGKLNRVIEKTLLVALENQHTIDLTDSEMNKLFEKTGRQLRENAEDMGNGCFKIYHKCDNACIESIRNGTYDHDVYRDEALNNRFQ Flu_HHH_b1_04339_0001_2__35__M
SLSERFLKGLAEQFFRAGTPTARKIEEFLLRRAKELGNEEVYRFVEELLRRL PGATLCLGHHAVPNGTLVKTITDDQIEVTAATELVQSIPNDKPFQNVNKITYGACPKYVKQNTLKLATGMRNVPEKGLFGAIAGFIENGWEGMIDGWYGFRHQNSEGTGQAADLKSTQAAIDQINGKLNRVIEKTLLVALENQHTIDLTDSEMNKLFEKTGRQLRENAEDMGNGCFKIYHKCDNACIESIRNGTYDHDVYRDEALNNRFQ Flu_HHH_b1_04759_0001_0002_3__26__E
SLSERFLKGLAEQFFRAGTPTARKIMEFLLRRAKELGNEEVYRFVEELLRRL PGATLCLGHHAVPNGTLVKTITDDQIEVTAATELVQSIPNDKPFQNVNKITYGACPKYVKQNTLKLATGMRNVPEKGLFGAIAGFIENGWEGMIDGWYGFRHQNSEGTGQAADLKSTQAAIDQINGKLNRVIEKTLLVALENQHTIDLTDSEMNKLFEKTGRQLRENAEDMGNGCFKIYHKCDNACIESIRNGTYDHDVYRDEALNNRFQ Flu_HHH_b1_04759_0001_0002_3__26__M
SLSERFLKGLAEQFFRAGTPTARKILEFLLRRAKELGNEEVYRFVEELLRRS PGATLCLGHHAVPNGTLVKTITDDQIEVTAATELVQSIPNDKPFQNVNKITYGACPKYVKQNTLKLATGMRNVPEKGLFGAIAGFIENGWEGMIDGWYGFRHQNSEGTGQAADLKSTQAAIDQINGKLNRVIEKTLLVALENQHTIDLTDSEMNKLFEKTGRQLRENAEDMGNGCFKIYHKCDNACIESIRNGTYDHDVYRDEALNNRFQ Flu_HHH_b1_04759_0001_0002_3__52__S
SLSERFLKGLAEQFFRAGTPTARKILEFLLRRAKELGNEEVYRFVEELLRRN PGATLCLGHHAVPNGTLVKTITDDQIEVTAATELVQSIPNDKPFQNVNKITYGACPKYVKQNTLKLATGMRNVPEKGLFGAIAGFIENGWEGMIDGWYGFRHQNSEGTGQAADLKSTQAAIDQINGKLNRVIEKTLLVALENQHTIDLTDSEMNKLFEKTGRQLRENAEDMGNGCFKIYHKCDNACIESIRNGTYDHDVYRDEALNNRFQ Flu_HHH_b1_04759_0001_0002_3__52__N
TRMRISVKFLIGLARQFTDPRIREWLLRRAERLAREGNDPELEELVRRVEEELK PGATLCLGHHAVPNGTLVKTITDDQIEVTAATELVQSIPNDKPFQNVNKITYGACPKYVKQNTLKLATGMRNVPEKGLFGAIAGFIENGWEGMIDGWYGFRHQNSEGTGQAADLKSTQAAIDQINGKLNRVIEKTLLVALENQHTIDLTDSEMNKLFEKTGRQLRENAEDMGNGCFKIYHKCDNACIESIRNGTYDHDVYRDEALNNRFQ Flu_HHH_b2_00884_0001_1__11__I
TRMRISVKFLQGLARQFTDPRIREWLLRRAERLAREGNDPELEELVRRVEEELK PGATLCLGHHAVPNGTLVKTITDDQIEVTAATELVQSIPNDKPFQNVNKITYGACPKYVKQNTLKLATGMRNVPEKGLFGAIAGFIENGWEGMIDGWYGFRHQNSEGTGQAADLKSTQAAIDQINGKLNRVIEKTLLVALENQHTIDLTDSEMNKLFEKTGRQLRENAEDMGNGCFKIYHKCDNACIESIRNGTYDHDVYRDEALNNRFQ Flu_HHH_b2_00884_0001_1__11__Q
TIEEIEEVEELLKKATDPKLRHMLEFLLRRLREALERNNLLSARFLLGLARQFYKSI PGATLCLGHHAVPNGTLVKTITDDQIEVTAATELVQSIPNDKPFQNVNKITYGACPKYVKQNTLKLATGMRNVPEKGLFGAIAGFIENGWEGMIDGWYGFRHQNSEGTGQAADLKSTQAAIDQINGKLNRVIEKTLLVALENQHTIDLTDSEMNKLFEKTGRQLRENAEDMGNGCFKIYHKCDNACIESIRNGTYDHDVYRDEALNNRFQ Flu_HHH_b1_06924_0001_8__2__I
SERNEHLLRWLLEKIRKSTSEISLRFLLGLLEQFARAAGTEEAREILREAEEIVK PGATLCLGHHAVPNGTLVKTITDDQIEVTAATELVQSIPNDKPFQNVNKITYGACPKYVKQNTLKLATGMRNVPEKGLFGAIAGFIENGWEGMIDGWYGFRHQNSEGTGQAADLKSTQAAIDQINGKLNRVIEKTLLVALENQHTIDLTDSEMNKLFEKTGRQLRENAEDMGNGCFKIYHKCDNACIESIRNGTYDHDVYRDEALNNRFQ Flu_HHH_b2_04485_0001_2__20__S
DQAKRMVEWLLKKAREALKLGNEISVRFLLGPAKQFAHANNDEEAERLVREFEKEL PGATLCLGHHAVPNGTLVKTITDDQIEVTAATELVQSIPNDKPFQNVNKITYGACPKYVKQNTLKLATGMRNVPEKGLFGAIAGFIENGWEGMIDGWYGFRHQNSEGTGQAADLKSTQAAIDQINGKLNRVIEKTLLVALENQHTIDLTDSEMNKLFEKTGRQLRENAEDMGNGCFKIYHKCDNACIESIRNGTYDHDVYRDEALNNRFQ Flu_HHH_b2_08313_0001_5__32__P
SEHEEFLEWLLRKIEEAIKRGNKISAEFLIGLAKQFLHVLRDDEIRRRLERLERLLH PGATLCLGHHAVPNGTLVKTITDDQIEVTAATELVQSIPNDKPFQNVNKITYGACPKYVKQNTLKLATGMRNVPEKGLFGAIAGFIENGWEGMIDGWYGFRHQNSEGTGQAADLKSTQAAIDQINGKLNRVIEKTLLVALENQHTIDLTDSEMNKLFEKTGRQLRENAEDMGNGCFKIYHKCDNACIESIRNGTYDHDVYRDEALNNRFQ Flu_HHH_b1_01357_0001_2__41__R
SERNEHLLRWLLEKIRKSTNEISLRFLLGLLEQFALAAGTEEAREILREAEEIVK PGATLCLGHHAVPNGTLVKTITDDQIEVTAATELVQSIPNDKPFQNVNKITYGACPKYVKQNTLKLATGMRNVPEKGLFGAIAGFIENGWEGMIDGWYGFRHQNSEGTGQAADLKSTQAAIDQINGKLNRVIEKTLLVALENQHTIDLTDSEMNKLFEKTGRQLRENAEDMGNGCFKIYHKCDNACIESIRNGTYDHDVYRDEALNNRFQ Flu_HHH_b2_04485_0001_2__36__L
DQAKRMVEWLLKKAREALKLGNEISVRFLLGLAKVFAHANNDEEAERLVREFEKEL PGATLCLGHHAVPNGTLVKTITDDQIEVTAATELVQSIPNDKPFQNVNKITYGACPKYVKQNTLKLATGMRNVPEKGLFGAIAGFIENGWEGMIDGWYGFRHQNSEGTGQAADLKSTQAAIDQINGKLNRVIEKTLLVALENQHTIDLTDSEMNKLFEKTGRQLRENAEDMGNGCFKIYHKCDNACIESIRNGTYDHDVYRDEALNNRFQ Flu_HHH_b2_08313_0001_5__35__V
SERNEHLLRWLLEKIRKSTNEISLRFLLGLLEQFARAAYTEEAREILREAEEIVK PGATLCLGHHAVPNGTLVKTITDDQIEVTAATELVQSIPNDKPFQNVNKITYGACPKYVKQNTLKLATGMRNVPEKGLFGAIAGFIENGWEGMIDGWYGFRHQNSEGTGQAADLKSTQAAIDQINGKLNRVIEKTLLVALENQHTIDLTDSEMNKLFEKTGRQLRENAEDMGNGCFKIYHKCDNACIESIRNGTYDHDVYRDEALNNRFQ Flu_HHH_b2_04485_0001_2__39__Y
SERNEHLLRWLLEKIRKSTNEISLRFLLGLLEQFARAAGTAEAREILREAEEIVK PGATLCLGHHAVPNGTLVKTITDDQIEVTAATELVQSIPNDKPFQNVNKITYGACPKYVKQNTLKLATGMRNVPEKGLFGAIAGFIENGWEGMIDGWYGFRHQNSEGTGQAADLKSTQAAIDQINGKLNRVIEKTLLVALENQHTIDLTDSEMNKLFEKTGRQLRENAEDMGNGCFKIYHKCDNACIESIRNGTYDHDVYRDEALNNRFQ Flu_HHH_b2_04485_0001_2__41__A
DVEEMAEFLVRRIEEALRRGNRISVEFLLILLRQFARAWNNPEVERLLRELEELIRR PGATLCLGHHAVPNGTLVKTITDDQIEVTAATELVQSIPNDKPFQNVNKITYGACPKYVKQNTLKLATGMRNVPEKGLFGAIAGFIENGWEGMIDGWYGFRHQNSEGTGQAADLKSTQAAIDQINGKLNRVIEKTLLVALENQHTIDLTDSEMNKLFEKTGRQLRENAEDMGNGCFKIYHKCDNACIESIRNGTYDHDVYRDEALNNRFQ Flu_HHH_b1_04339_0001_2__30__I
DVEEMAEFLVRRIEEALRRGNRISVEFLLGHLRQFARAWNNPEVERLLRELEELIRR PGATLCLGHHAVPNGTLVKTITDDQIEVTAATELVQSIPNDKPFQNVNKITYGACPKYVKQNTLKLATGMRNVPEKGLFGAIAGFIENGWEGMIDGWYGFRHQNSEGTGQAADLKSTQAAIDQINGKLNRVIEKTLLVALENQHTIDLTDSEMNKLFEKTGRQLRENAEDMGNGCFKIYHKCDNACIESIRNGTYDHDVYRDEALNNRFQ Flu_HHH_b1_04339_0001_2__31__H
SERNEELLRWLLRLIRKSTNEISLRFLLGLLEQFARAAGTEEAREILREAEEIVK PGATLCLGHHAVPNGTLVKTITDDQIEVTAATELVQSIPNDKPFQNVNKITYGACPKYVKQNTLKLATGMRNVPEKGLFGAIAGFIENGWEGMIDGWYGFRHQNSEGTGQAADLKSTQAAIDQINGKLNRVIEKTLLVALENQHTIDLTDSEMNKLFEKTGRQLRENAEDMGNGCFKIYHKCDNACIESIRNGTYDHDVYRDEALNNRFQ Flu_HHH_b2_04485_0001_4__13__R
SERNEELLRWLLEAIRKSTNEISLRFLLGLLEQFARAAGTEEAREILREAEEIVK PGATLCLGHHAVPNGTLVKTITDDQIEVTAATELVQSIPNDKPFQNVNKITYGACPKYVKQNTLKLATGMRNVPEKGLFGAIAGFIENGWEGMIDGWYGFRHQNSEGTGQAADLKSTQAAIDQINGKLNRVIEKTLLVALENQHTIDLTDSEMNKLFEKTGRQLRENAEDMGNGCFKIYHKCDNACIESIRNGTYDHDVYRDEALNNRFQ Flu_HHH_b2_04485_0001_4__14__A
DVEEMAEFLVRRIEEALRRGNRIKVEFLLGLLRQFARAWNNPEVERLLRELEELIRR PGATLCLGHHAVPNGTLVKTITDDQIEVTAATELVQSIPNDKPFQNVNKITYGACPKYVKQNTLKLATGMRNVPEKGLFGAIAGFIENGWEGMIDGWYGFRHQNSEGTGQAADLKSTQAAIDQINGKLNRVIEKTLLVALENQHTIDLTDSEMNKLFEKTGRQLRENAEDMGNGCFKIYHKCDNACIESIRNGTYDHDVYRDEALNNRFQ Flu_HHH_b1_04339_0001_2__24__K
SEIEEFLEWLLRKIEEAIKRGNKISAEFLIGLAKQFLHVLNDDEIRRRLERLERLLH PGATLCLGHHAVPNGTLVKTITDDQIEVTAATELVQSIPNDKPFQNVNKITYGACPKYVKQNTLKLATGMRNVPEKGLFGAIAGFIENGWEGMIDGWYGFRHQNSEGTGQAADLKSTQAAIDQINGKLNRVIEKTLLVALENQHTIDLTDSEMNKLFEKTGRQLRENAEDMGNGCFKIYHKCDNACIESIRNGTYDHDVYRDEALNNRFQ Flu_HHH_b1_01357_0001_2__3__I
DVEEMAEFLVRRIEEALRRGNRISVEFLLGLLRQFARAWNNPEVERLLREAEELIRR PGATLCLGHHAVPNGTLVKTITDDQIEVTAATELVQSIPNDKPFQNVNKITYGACPKYVKQNTLKLATGMRNVPEKGLFGAIAGFIENGWEGMIDGWYGFRHQNSEGTGQAADLKSTQAAIDQINGKLNRVIEKTLLVALENQHTIDLTDSEMNKLFEKTGRQLRENAEDMGNGCFKIYHKCDNACIESIRNGTYDHDVYRDEALNNRFQ Flu_HHH_b1_04339_0001_2__51__A
SKVKLSVKFLLGLARIFYRAGNPEAAEYLIKRAKEIAEKNNNEELRKEIEELEREIR PGATLCLGHHAVPNGTLVKTITDDQIEVTAATELVQSIPNDKPFQNVNKITYGACPKYVKQNTLKLATGMRNVPEKGLFGAIAGFIENGWEGMIDGWYGFRHQNSEGTGQAADLKSTQAAIDQINGKLNRVIEKTLLVALENQHTIDLTDSEMNKLFEKTGRQLRENAEDMGNGCFKIYHKCDNACIESIRNGTYDHDVYRDEALNNRFQ Flu_HHH_b2_01211_0001_7__16__I
SLSERFLKGLAEQFFRAGTPTARKILEFLLRRAKELGNEEVYRFVEELLRRW PGATLCLGHHAVPNGTLVKTITDDQIEVTAATELVQSIPNDKPFQNVNKITYGACPKYVKQNTLKLATGMRNVPEKGLFGAIAGFIENGWEGMIDGWYGFRHQNSEGTGQAADLKSTQAAIDQINGKLNRVIEKTLLVALENQHTIDLTDSEMNKLFEKTGRQLRENAEDMGNGCFKIYHKCDNACIESIRNGTYDHDVYRDEALNNRFQ Flu_HHH_b1_04759_0001_0002_3__52__W
SERNEELLRWLLELIRKSTNEISLRFLLGLLEQFARAAGTEEAREILREAEEQVK PGATLCLGHHAVPNGTLVKTITDDQIEVTAATELVQSIPNDKPFQNVNKITYGACPKYVKQNTLKLATGMRNVPEKGLFGAIAGFIENGWEGMIDGWYGFRHQNSEGTGQAADLKSTQAAIDQINGKLNRVIEKTLLVALENQHTIDLTDSEMNKLFEKTGRQLRENAEDMGNGCFKIYHKCDNACIESIRNGTYDHDVYRDEALNNRFQ Flu_HHH_b2_04485_0001_4__53__Q
SERNEHLLRWLLEKIRKSTNEISLRFLLGLLEQFARAAGTEEAREYLREAEEIVK PGATLCLGHHAVPNGTLVKTITDDQIEVTAATELVQSIPNDKPFQNVNKITYGACPKYVKQNTLKLATGMRNVPEKGLFGAIAGFIENGWEGMIDGWYGFRHQNSEGTGQAADLKSTQAAIDQINGKLNRVIEKTLLVALENQHTIDLTDSEMNKLFEKTGRQLRENAEDMGNGCFKIYHKCDNACIESIRNGTYDHDVYRDEALNNRFQ Flu_HHH_b2_04485_0001_2__46__Y
SERNEELLRWLLELIRKSTNEISLRFLLGLLEQFARAAGTEEGREILREAEEIVK PGATLCLGHHAVPNGTLVKTITDDQIEVTAATELVQSIPNDKPFQNVNKITYGACPKYVKQNTLKLATGMRNVPEKGLFGAIAGFIENGWEGMIDGWYGFRHQNSEGTGQAADLKSTQAAIDQINGKLNRVIEKTLLVALENQHTIDLTDSEMNKLFEKTGRQLRENAEDMGNGCFKIYHKCDNACIESIRNGTYDHDVYRDEALNNRFQ Flu_HHH_b2_04485_0001_4__43__G
SERNEELLRWLLELIRKSTNEISLRFLLGLLEQFARAAGTEEIREILREAEEIVK PGATLCLGHHAVPNGTLVKTITDDQIEVTAATELVQSIPNDKPFQNVNKITYGACPKYVKQNTLKLATGMRNVPEKGLFGAIAGFIENGWEGMIDGWYGFRHQNSEGTGQAADLKSTQAAIDQINGKLNRVIEKTLLVALENQHTIDLTDSEMNKLFEKTGRQLRENAEDMGNGCFKIYHKCDNACIESIRNGTYDHDVYRDEALNNRFQ Flu_HHH_b2_04485_0001_4__43__I
DERSSAKISVEFLLGLAKQFTDPRIREWLLKRAKRLAEEVGDDELKRLIEKVEEWL PGATLCLGHHAVPNGTLVKTITDDQIEVTAATELVQSIPNDKPFQNVNKITYGACPKYVKQNTLKLATGMRNVPEKGLFGAIAGFIENGWEGMIDGWYGFRHQNSEGTGQAADLKSTQAAIDQINGKLNRVIEKTLLVALENQHTIDLTDSEMNKLFEKTGRQLRENAEDMGNGCFKIYHKCDNACIESIRNGTYDHDVYRDEALNNRFQ Flu_HHH_b2_06971_0001_7__55__W
WEEEIEEVEELLKKATDPKLRHMLEFLLRRLREALERNNLLSARFLLGLARQFYKSI PGATLCLGHHAVPNGTLVKTITDDQIEVTAATELVQSIPNDKPFQNVNKITYGACPKYVKQNTLKLATGMRNVPEKGLFGAIAGFIENGWEGMIDGWYGFRHQNSEGTGQAADLKSTQAAIDQINGKLNRVIEKTLLVALENQHTIDLTDSEMNKLFEKTGRQLRENAEDMGNGCFKIYHKCDNACIESIRNGTYDHDVYRDEALNNRFQ Flu_HHH_b1_06924_0001_8__1__W
SKVKLSVKFLLGLARQFYRAGNPEAAEYLIKRAKEIAEKNNNEKLRKEIEELEREIR PGATLCLGHHAVPNGTLVKTITDDQIEVTAATELVQSIPNDKPFQNVNKITYGACPKYVKQNTLKLATGMRNVPEKGLFGAIAGFIENGWEGMIDGWYGFRHQNSEGTGQAADLKSTQAAIDQINGKLNRVIEKTLLVALENQHTIDLTDSEMNKLFEKTGRQLRENAEDMGNGCFKIYHKCDNACIESIRNGTYDHDVYRDEALNNRFQ Flu_HHH_b2_01211_0001_7__44__K
TRMRISVKFLLGLARQFTDPRIREWLLRRAERLARERNDPELEELVRRVEEELK PGATLCLGHHAVPNGTLVKTITDDQIEVTAATELVQSIPNDKPFQNVNKITYGACPKYVKQNTLKLATGMRNVPEKGLFGAIAGFIENGWEGMIDGWYGFRHQNSEGTGQAADLKSTQAAIDQINGKLNRVIEKTLLVALENQHTIDLTDSEMNKLFEKTGRQLRENAEDMGNGCFKIYHKCDNACIESIRNGTYDHDVYRDEALNNRFQ Flu_HHH_b2_00884_0001_1__37__R
TRMRISVKFLLGLARQFTDPRIREWLLRRAERLAREGMDPELEELVRRVEEELK PGATLCLGHHAVPNGTLVKTITDDQIEVTAATELVQSIPNDKPFQNVNKITYGACPKYVKQNTLKLATGMRNVPEKGLFGAIAGFIENGWEGMIDGWYGFRHQNSEGTGQAADLKSTQAAIDQINGKLNRVIEKTLLVALENQHTIDLTDSEMNKLFEKTGRQLRENAEDMGNGCFKIYHKCDNACIESIRNGTYDHDVYRDEALNNRFQ Flu_HHH_b2_00884_0001_1__38__M
TKERVEHLVKWLLERAKRMPSPISRKFLLGMAEQFARAGNDPELERLVEKVKREL PGATLCLGHHAVPNGTLVKTITDDQIEVTAATELVQSIPNDKPFQNVNKITYGACPKYVKQNTLKLATGMRNVPEKGLFGAIAGFIENGWEGMIDGWYGFRHQNSEGTGQAADLKSTQAAIDQINGKLNRVIEKTLLVALENQHTIDLTDSEMNKLFEKTGRQLRENAEDMGNGCFKIYHKCDNACIESIRNGTYDHDVYRDEALNNRFQ Flu_HHH_b2_08106_0001_7__31__M
TKERVEHLVKWLLERAKRMPSPISRKFLLGCAEQFARAGNDPELERLVEKVKREL PGATLCLGHHAVPNGTLVKTITDDQIEVTAATELVQSIPNDKPFQNVNKITYGACPKYVKQNTLKLATGMRNVPEKGLFGAIAGFIENGWEGMIDGWYGFRHQNSEGTGQAADLKSTQAAIDQINGKLNRVIEKTLLVALENQHTIDLTDSEMNKLFEKTGRQLRENAEDMGNGCFKIYHKCDNACIESIRNGTYDHDVYRDEALNNRFQ Flu_HHH_b2_08106_0001_7__31__C
DQAKRMVEWLLKKAREALKLGNEISVRFLLGLAKQFAHANNDEHAERLVREFEKEL PGATLCLGHHAVPNGTLVKTITDDQIEVTAATELVQSIPNDKPFQNVNKITYGACPKYVKQNTLKLATGMRNVPEKGLFGAIAGFIENGWEGMIDGWYGFRHQNSEGTGQAADLKSTQAAIDQINGKLNRVIEKTLLVALENQHTIDLTDSEMNKLFEKTGRQLRENAEDMGNGCFKIYHKCDNACIESIRNGTYDHDVYRDEALNNRFQ Flu_HHH_b2_08313_0001_5__44__H
TRMRISVKFLLGLARQFTDPRIREWQLRRAERLAREGNDPELEELVRRVEEELK PGATLCLGHHAVPNGTLVKTITDDQIEVTAATELVQSIPNDKPFQNVNKITYGACPKYVKQNTLKLATGMRNVPEKGLFGAIAGFIENGWEGMIDGWYGFRHQNSEGTGQAADLKSTQAAIDQINGKLNRVIEKTLLVALENQHTIDLTDSEMNKLFEKTGRQLRENAEDMGNGCFKIYHKCDNACIESIRNGTYDHDVYRDEALNNRFQ Flu_HHH_b2_00884_0001_1__26__Q
TRMRISVKFLLGLARQFTDPRIRENLLRRAERLAREGNDPELEELVRRVEEELK PGATLCLGHHAVPNGTLVKTITDDQIEVTAATELVQSIPNDKPFQNVNKITYGACPKYVKQNTLKLATGMRNVPEKGLFGAIAGFIENGWEGMIDGWYGFRHQNSEGTGQAADLKSTQAAIDQINGKLNRVIEKTLLVALENQHTIDLTDSEMNKLFEKTGRQLRENAEDMGNGCFKIYHKCDNACIESIRNGTYDHDVYRDEALNNRFQ Flu_HHH_b2_00884_0001_1__25__N
SLSERFLKGLAEQFFRAGTPTARKILEFLLRRAKEQGNEEVYRFVEELLRRL PGATLCLGHHAVPNGTLVKTITDDQIEVTAATELVQSIPNDKPFQNVNKITYGACPKYVKQNTLKLATGMRNVPEKGLFGAIAGFIENGWEGMIDGWYGFRHQNSEGTGQAADLKSTQAAIDQINGKLNRVIEKTLLVALENQHTIDLTDSEMNKLFEKTGRQLRENAEDMGNGCFKIYHKCDNACIESIRNGTYDHDVYRDEALNNRFQ Flu_HHH_b1_04759_0001_0002_3__36__Q
TEEEIEEVRELLKKATDPKLRHMLEFLLRRLREALERNNLLSARFLLGLARQFYKSI PGATLCLGHHAVPNGTLVKTITDDQIEVTAATELVQSIPNDKPFQNVNKITYGACPKYVKQNTLKLATGMRNVPEKGLFGAIAGFIENGWEGMIDGWYGFRHQNSEGTGQAADLKSTQAAIDQINGKLNRVIEKTLLVALENQHTIDLTDSEMNKLFEKTGRQLRENAEDMGNGCFKIYHKCDNACIESIRNGTYDHDVYRDEALNNRFQ Flu_HHH_b1_06924_0001_8__9__R
TKERVEHLVKWLLERAKRMPSPISRKFLLGLAEQFARDGNDPELERLVEKVKREL PGATLCLGHHAVPNGTLVKTITDDQIEVTAATELVQSIPNDKPFQNVNKITYGACPKYVKQNTLKLATGMRNVPEKGLFGAIAGFIENGWEGMIDGWYGFRHQNSEGTGQAADLKSTQAAIDQINGKLNRVIEKTLLVALENQHTIDLTDSEMNKLFEKTGRQLRENAEDMGNGCFKIYHKCDNACIESIRNGTYDHDVYRDEALNNRFQ Flu_HHH_b2_08106_0001_7__38__D
NSEEMVKFVRRLLKEALERNNILSATFLTGLLEQFAKVTNDEEAKELVERAKKRL PGATLCLGHHAVPNGTLVKTITDDQIEVTAATELVQSIPNDKPFQNVNKITYGACPKYVKQNTLKLATGMRNVPEKGLFGAIAGFIENGWEGMIDGWYGFRHQNSEGTGQAADLKSTQAAIDQINGKLNRVIEKTLLVALENQHTIDLTDSEMNKLFEKTGRQLRENAEDMGNGCFKIYHKCDNACIESIRNGTYDHDVYRDEALNNRFQ Flu_HHH_b2_00151_0001_6__26__T
NSEEMVKFVRRLLKEALERNNILDARFLTGLLEQFAKVTNDEEAKELVERAKKRL PGATLCLGHHAVPNGTLVKTITDDQIEVTAATELVQSIPNDKPFQNVNKITYGACPKYVKQNTLKLATGMRNVPEKGLFGAIAGFIENGWEGMIDGWYGFRHQNSEGTGQAADLKSTQAAIDQINGKLNRVIEKTLLVALENQHTIDLTDSEMNKLFEKTGRQLRENAEDMGNGCFKIYHKCDNACIESIRNGTYDHDVYRDEALNNRFQ Flu_HHH_b2_00151_0001_6__24__D
SEHLEFLEWLLRKIEEAIKRGNKISAEFLIGLAKQFLHVLNDDEIRRRLERLERLLH PGATLCLGHHAVPNGTLVKTITDDQIEVTAATELVQSIPNDKPFQNVNKITYGACPKYVKQNTLKLATGMRNVPEKGLFGAIAGFIENGWEGMIDGWYGFRHQNSEGTGQAADLKSTQAAIDQINGKLNRVIEKTLLVALENQHTIDLTDSEMNKLFEKTGRQLRENAEDMGNGCFKIYHKCDNACIESIRNGTYDHDVYRDEALNNRFQ Flu_HHH_b1_01357_0001_2__4__L
DQAKRMVEWLLKKAREALKLGNEISVRFQLGLAKQFAHANNDEEAERLVREFEKEL PGATLCLGHHAVPNGTLVKTITDDQIEVTAATELVQSIPNDKPFQNVNKITYGACPKYVKQNTLKLATGMRNVPEKGLFGAIAGFIENGWEGMIDGWYGFRHQNSEGTGQAADLKSTQAAIDQINGKLNRVIEKTLLVALENQHTIDLTDSEMNKLFEKTGRQLRENAEDMGNGCFKIYHKCDNACIESIRNGTYDHDVYRDEALNNRFQ Flu_HHH_b2_08313_0001_5__29__Q
DQAKRMVEWLLKKAREALKLGNEISVRFILGLAKQFAHANNDEEAERLVREFEKEL PGATLCLGHHAVPNGTLVKTITDDQIEVTAATELVQSIPNDKPFQNVNKITYGACPKYVKQNTLKLATGMRNVPEKGLFGAIAGFIENGWEGMIDGWYGFRHQNSEGTGQAADLKSTQAAIDQINGKLNRVIEKTLLVALENQHTIDLTDSEMNKLFEKTGRQLRENAEDMGNGCFKIYHKCDNACIESIRNGTYDHDVYRDEALNNRFQ Flu_HHH_b2_08313_0001_5__29__I
TFMRISVKFLLGLARQFTDPRIREWLLRRAERLAREGNDPELEELVRRVEEELK PGATLCLGHHAVPNGTLVKTITDDQIEVTAATELVQSIPNDKPFQNVNKITYGACPKYVKQNTLKLATGMRNVPEKGLFGAIAGFIENGWEGMIDGWYGFRHQNSEGTGQAADLKSTQAAIDQINGKLNRVIEKTLLVALENQHTIDLTDSEMNKLFEKTGRQLRENAEDMGNGCFKIYHKCDNACIESIRNGTYDHDVYRDEALNNRFQ Flu_HHH_b2_00884_0001_1__2__F
LRMRISVKFLLGLARQFTDPRIREWLLRRAERLAREGNDPELEELVRRVEEELK PGATLCLGHHAVPNGTLVKTITDDQIEVTAATELVQSIPNDKPFQNVNKITYGACPKYVKQNTLKLATGMRNVPEKGLFGAIAGFIENGWEGMIDGWYGFRHQNSEGTGQAADLKSTQAAIDQINGKLNRVIEKTLLVALENQHTIDLTDSEMNKLFEKTGRQLRENAEDMGNGCFKIYHKCDNACIESIRNGTYDHDVYRDEALNNRFQ Flu_HHH_b2_00884_0001_1__1__L
DQAKRMVEWLLKKAREALKLGNEISKRFLLGLAKQFAHANNDEEAERLVREFEKEL PGATLCLGHHAVPNGTLVKTITDDQIEVTAATELVQSIPNDKPFQNVNKITYGACPKYVKQNTLKLATGMRNVPEKGLFGAIAGFIENGWEGMIDGWYGFRHQNSEGTGQAADLKSTQAAIDQINGKLNRVIEKTLLVALENQHTIDLTDSEMNKLFEKTGRQLRENAEDMGNGCFKIYHKCDNACIESIRNGTYDHDVYRDEALNNRFQ Flu_HHH_b2_08313_0001_5__26__K
TEEEIEEVEELLKKATDPKLRHMLEFLLRRLREALERNNLLSARFLLGLARQFYNSI PGATLCLGHHAVPNGTLVKTITDDQIEVTAATELVQSIPNDKPFQNVNKITYGACPKYVKQNTLKLATGMRNVPEKGLFGAIAGFIENGWEGMIDGWYGFRHQNSEGTGQAADLKSTQAAIDQINGKLNRVIEKTLLVALENQHTIDLTDSEMNKLFEKTGRQLRENAEDMGNGCFKIYHKCDNACIESIRNGTYDHDVYRDEALNNRFQ Flu_HHH_b1_06924_0001_8__55__N
SERNEELLRWLLELIRKSTVEISLRFLLGLLEQFARAAGTEEAREILREAEEIVK PGATLCLGHHAVPNGTLVKTITDDQIEVTAATELVQSIPNDKPFQNVNKITYGACPKYVKQNTLKLATGMRNVPEKGLFGAIAGFIENGWEGMIDGWYGFRHQNSEGTGQAADLKSTQAAIDQINGKLNRVIEKTLLVALENQHTIDLTDSEMNKLFEKTGRQLRENAEDMGNGCFKIYHKCDNACIESIRNGTYDHDVYRDEALNNRFQ Flu_HHH_b2_04485_0001_4__20__V
DQAKRMVEWLLKKARCALKLGNEISVRFLLGLAKQFAHANNDEEAERLVREFEKEL PGATLCLGHHAVPNGTLVKTITDDQIEVTAATELVQSIPNDKPFQNVNKITYGACPKYVKQNTLKLATGMRNVPEKGLFGAIAGFIENGWEGMIDGWYGFRHQNSEGTGQAADLKSTQAAIDQINGKLNRVIEKTLLVALENQHTIDLTDSEMNKLFEKTGRQLRENAEDMGNGCFKIYHKCDNACIESIRNGTYDHDVYRDEALNNRFQ Flu_HHH_b2_08313_0001_5__16__C
DQAKRMVEWLLKKAMEALKLGNEISVRFLLGLAKQFAHANNDEEAERLVREFEKEL PGATLCLGHHAVPNGTLVKTITDDQIEVTAATELVQSIPNDKPFQNVNKITYGACPKYVKQNTLKLATGMRNVPEKGLFGAIAGFIENGWEGMIDGWYGFRHQNSEGTGQAADLKSTQAAIDQINGKLNRVIEKTLLVALENQHTIDLTDSEMNKLFEKTGRQLRENAEDMGNGCFKIYHKCDNACIESIRNGTYDHDVYRDEALNNRFQ Flu_HHH_b2_08313_0001_5__15__M
SERNEELLRWLLELIRKSTNEISLRFLLGLLQQFARAAGTEEAREILREAEEIVK PGATLCLGHHAVPNGTLVKTITDDQIEVTAATELVQSIPNDKPFQNVNKITYGACPKYVKQNTLKLATGMRNVPEKGLFGAIAGFIENGWEGMIDGWYGFRHQNSEGTGQAADLKSTQAAIDQINGKLNRVIEKTLLVALENQHTIDLTDSEMNKLFEKTGRQLRENAEDMGNGCFKIYHKCDNACIESIRNGTYDHDVYRDEALNNRFQ Flu_HHH_b2_04485_0001_4__32__Q
SEHEEFLEWLLRKIEEAIKRSNKISAEFLIGLAKQFLHVLNDDEIRRRLERLERLLH PGATLCLGHHAVPNGTLVKTITDDQIEVTAATELVQSIPNDKPFQNVNKITYGACPKYVKQNTLKLATGMRNVPEKGLFGAIAGFIENGWEGMIDGWYGFRHQNSEGTGQAADLKSTQAAIDQINGKLNRVIEKTLLVALENQHTIDLTDSEMNKLFEKTGRQLRENAEDMGNGCFKIYHKCDNACIESIRNGTYDHDVYRDEALNNRFQ Flu_HHH_b1_01357_0001_2__21__S
TEEEIEEVEELLKKATDPKLRHMLEFRLRRLREALERNNLLSARFLLGLARQFYKSI PGATLCLGHHAVPNGTLVKTITDDQIEVTAATELVQSIPNDKPFQNVNKITYGACPKYVKQNTLKLATGMRNVPEKGLFGAIAGFIENGWEGMIDGWYGFRHQNSEGTGQAADLKSTQAAIDQINGKLNRVIEKTLLVALENQHTIDLTDSEMNKLFEKTGRQLRENAEDMGNGCFKIYHKCDNACIESIRNGTYDHDVYRDEALNNRFQ Flu_HHH_b1_06924_0001_8__27__R
TEEEIEEVEELLKKATDPKLRHMLEFMLRRLREALERNNLLSARFLLGLARQFYKSI PGATLCLGHHAVPNGTLVKTITDDQIEVTAATELVQSIPNDKPFQNVNKITYGACPKYVKQNTLKLATGMRNVPEKGLFGAIAGFIENGWEGMIDGWYGFRHQNSEGTGQAADLKSTQAAIDQINGKLNRVIEKTLLVALENQHTIDLTDSEMNKLFEKTGRQLRENAEDMGNGCFKIYHKCDNACIESIRNGTYDHDVYRDEALNNRFQ Flu_HHH_b1_06924_0001_8__27__M
TEEEIEEVEELLKKATDPKLRHMLEFYLRRLREALERNNLLSARFLLGLARQFYKSI PGATLCLGHHAVPNGTLVKTITDDQIEVTAATELVQSIPNDKPFQNVNKITYGACPKYVKQNTLKLATGMRNVPEKGLFGAIAGFIENGWEGMIDGWYGFRHQNSEGTGQAADLKSTQAAIDQINGKLNRVIEKTLLVALENQHTIDLTDSEMNKLFEKTGRQLRENAEDMGNGCFKIYHKCDNACIESIRNGTYDHDVYRDEALNNRFQ Flu_HHH_b1_06924_0001_8__27__Y
TKERVEHLVKWLLERAKRMPSPISRKFLLGLAEQFARAGNDPELERLVEKVPREL PGATLCLGHHAVPNGTLVKTITDDQIEVTAATELVQSIPNDKPFQNVNKITYGACPKYVKQNTLKLATGMRNVPEKGLFGAIAGFIENGWEGMIDGWYGFRHQNSEGTGQAADLKSTQAAIDQINGKLNRVIEKTLLVALENQHTIDLTDSEMNKLFEKTGRQLRENAEDMGNGCFKIYHKCDNACIESIRNGTYDHDVYRDEALNNRFQ Flu_HHH_b2_08106_0001_7__52__P
SLSERFLKGLAEQFFRAGTPTARKILGFLLRRAKELGNEEVYRFVEELLRRL PGATLCLGHHAVPNGTLVKTITDDQIEVTAATELVQSIPNDKPFQNVNKITYGACPKYVKQNTLKLATGMRNVPEKGLFGAIAGFIENGWEGMIDGWYGFRHQNSEGTGQAADLKSTQAAIDQINGKLNRVIEKTLLVALENQHTIDLTDSEMNKLFEKTGRQLRENAEDMGNGCFKIYHKCDNACIESIRNGTYDHDVYRDEALNNRFQ Flu_HHH_b1_04759_0001_0002_3__27__G
SENNEELLRWLLELIRKSTNEISLRFLLGLLEQFARAAGTEEAREILREAEEIVK PGATLCLGHHAVPNGTLVKTITDDQIEVTAATELVQSIPNDKPFQNVNKITYGACPKYVKQNTLKLATGMRNVPEKGLFGAIAGFIENGWEGMIDGWYGFRHQNSEGTGQAADLKSTQAAIDQINGKLNRVIEKTLLVALENQHTIDLTDSEMNKLFEKTGRQLRENAEDMGNGCFKIYHKCDNACIESIRNGTYDHDVYRDEALNNRFQ Flu_HHH_b2_04485_0001_4__3__N
NSEEMVKFVRRLLKEALERNNILSARFLTGLLEQFAKVTNDEEAKELLERAKKRL PGATLCLGHHAVPNGTLVKTITDDQIEVTAATELVQSIPNDKPFQNVNKITYGACPKYVKQNTLKLATGMRNVPEKGLFGAIAGFIENGWEGMIDGWYGFRHQNSEGTGQAADLKSTQAAIDQINGKLNRVIEKTLLVALENQHTIDLTDSEMNKLFEKTGRQLRENAEDMGNGCFKIYHKCDNACIESIRNGTYDHDVYRDEALNNRFQ Flu_HHH_b2_00151_0001_6__48__L
TKERVEHLVKWLLERAKRMPSPISRKFLTGLAEQFARAGNDPELERLVEKVKREL PGATLCLGHHAVPNGTLVKTITDDQIEVTAATELVQSIPNDKPFQNVNKITYGACPKYVKQNTLKLATGMRNVPEKGLFGAIAGFIENGWEGMIDGWYGFRHQNSEGTGQAADLKSTQAAIDQINGKLNRVIEKTLLVALENQHTIDLTDSEMNKLFEKTGRQLRENAEDMGNGCFKIYHKCDNACIESIRNGTYDHDVYRDEALNNRFQ Flu_HHH_b2_08106_0001_7__29__T
SERNEELLRWLLVLIRKSTNEISLRFLLGLLEQFARAAGTEEAREILREAEEIVK PGATLCLGHHAVPNGTLVKTITDDQIEVTAATELVQSIPNDKPFQNVNKITYGACPKYVKQNTLKLATGMRNVPEKGLFGAIAGFIENGWEGMIDGWYGFRHQNSEGTGQAADLKSTQAAIDQINGKLNRVIEKTLLVALENQHTIDLTDSEMNKLFEKTGRQLRENAEDMGNGCFKIYHKCDNACIESIRNGTYDHDVYRDEALNNRFQ Flu_HHH_b2_04485_0001_4__13__V
TKERVEHLVKWLLERAKRMPSPRSRKFLLGLAEQFARAGNDPELERLVEKVKREL PGATLCLGHHAVPNGTLVKTITDDQIEVTAATELVQSIPNDKPFQNVNKITYGACPKYVKQNTLKLATGMRNVPEKGLFGAIAGFIENGWEGMIDGWYGFRHQNSEGTGQAADLKSTQAAIDQINGKLNRVIEKTLLVALENQHTIDLTDSEMNKLFEKTGRQLRENAEDMGNGCFKIYHKCDNACIESIRNGTYDHDVYRDEALNNRFQ Flu_HHH_b2_08106_0001_7__23__R
DVEEMAEFLVRRIEEALRRGNRISVEFLLGLLRQFARAWNNPEVERLLTELEELIRR PGATLCLGHHAVPNGTLVKTITDDQIEVTAATELVQSIPNDKPFQNVNKITYGACPKYVKQNTLKLATGMRNVPEKGLFGAIAGFIENGWEGMIDGWYGFRHQNSEGTGQAADLKSTQAAIDQINGKLNRVIEKTLLVALENQHTIDLTDSEMNKLFEKTGRQLRENAEDMGNGCFKIYHKCDNACIESIRNGTYDHDVYRDEALNNRFQ Flu_HHH_b1_04339_0001_2__49__T
TKERVEHLVKWLLERAKRMPSPISRKFLLKLAEQFARAGNDPELERLVEKVKREL PGATLCLGHHAVPNGTLVKTITDDQIEVTAATELVQSIPNDKPFQNVNKITYGACPKYVKQNTLKLATGMRNVPEKGLFGAIAGFIENGWEGMIDGWYGFRHQNSEGTGQAADLKSTQAAIDQINGKLNRVIEKTLLVALENQHTIDLTDSEMNKLFEKTGRQLRENAEDMGNGCFKIYHKCDNACIESIRNGTYDHDVYRDEALNNRFQ Flu_HHH_b2_08106_0001_7__30__K
SETNEHLLRWLLEKIRKSTNEISLRFLLGLLEQFARAAGTEEAREILREAEEIVK PGATLCLGHHAVPNGTLVKTITDDQIEVTAATELVQSIPNDKPFQNVNKITYGACPKYVKQNTLKLATGMRNVPEKGLFGAIAGFIENGWEGMIDGWYGFRHQNSEGTGQAADLKSTQAAIDQINGKLNRVIEKTLLVALENQHTIDLTDSEMNKLFEKTGRQLRENAEDMGNGCFKIYHKCDNACIESIRNGTYDHDVYRDEALNNRFQ Flu_HHH_b2_04485_0001_2__3__T
TEEEIEEVEELLAKATDPKLRHMLEFLLRRLREALERNNLLSARFLLGLARQFYKSI PGATLCLGHHAVPNGTLVKTITDDQIEVTAATELVQSIPNDKPFQNVNKITYGACPKYVKQNTLKLATGMRNVPEKGLFGAIAGFIENGWEGMIDGWYGFRHQNSEGTGQAADLKSTQAAIDQINGKLNRVIEKTLLVALENQHTIDLTDSEMNKLFEKTGRQLRENAEDMGNGCFKIYHKCDNACIESIRNGTYDHDVYRDEALNNRFQ Flu_HHH_b1_06924_0001_8__13__A
SERNEHLLRWLLEKIRKSTNEISLRFLLGLLEQFARAAGTEEAREELREAEEIVK PGATLCLGHHAVPNGTLVKTITDDQIEVTAATELVQSIPNDKPFQNVNKITYGACPKYVKQNTLKLATGMRNVPEKGLFGAIAGFIENGWEGMIDGWYGFRHQNSEGTGQAADLKSTQAAIDQINGKLNRVIEKTLLVALENQHTIDLTDSEMNKLFEKTGRQLRENAEDMGNGCFKIYHKCDNACIESIRNGTYDHDVYRDEALNNRFQ Flu_HHH_b2_04485_0001_2__46__E
DVEMMAEFLVRRIEEALRRGNRISVEFLLGLLRQFARAWNNPEVERLLRELEELIRR PGATLCLGHHAVPNGTLVKTITDDQIEVTAATELVQSIPNDKPFQNVNKITYGACPKYVKQNTLKLATGMRNVPEKGLFGAIAGFIENGWEGMIDGWYGFRHQNSEGTGQAADLKSTQAAIDQINGKLNRVIEKTLLVALENQHTIDLTDSEMNKLFEKTGRQLRENAEDMGNGCFKIYHKCDNACIESIRNGTYDHDVYRDEALNNRFQ Flu_HHH_b1_04339_0001_2__4__M
TKERVEHLVKWLLERAKRMPSPISRKFLLGLAEQCARAGNDPELERLVEKVKREL PGATLCLGHHAVPNGTLVKTITDDQIEVTAATELVQSIPNDKPFQNVNKITYGACPKYVKQNTLKLATGMRNVPEKGLFGAIAGFIENGWEGMIDGWYGFRHQNSEGTGQAADLKSTQAAIDQINGKLNRVIEKTLLVALENQHTIDLTDSEMNKLFEKTGRQLRENAEDMGNGCFKIYHKCDNACIESIRNGTYDHDVYRDEALNNRFQ Flu_HHH_b2_08106_0001_7__35__C
TEEEIREVEELLKKATDPKLRHMLEFLLRRLREALERNNLLSARFLLGLARQFYKSI PGATLCLGHHAVPNGTLVKTITDDQIEVTAATELVQSIPNDKPFQNVNKITYGACPKYVKQNTLKLATGMRNVPEKGLFGAIAGFIENGWEGMIDGWYGFRHQNSEGTGQAADLKSTQAAIDQINGKLNRVIEKTLLVALENQHTIDLTDSEMNKLFEKTGRQLRENAEDMGNGCFKIYHKCDNACIESIRNGTYDHDVYRDEALNNRFQ Flu_HHH_b1_06924_0001_8__6__R
TRMRISVKFLLGLARQFTDPRIREWLLRRAERLAREGVDPELEELVRRVEEELK PGATLCLGHHAVPNGTLVKTITDDQIEVTAATELVQSIPNDKPFQNVNKITYGACPKYVKQNTLKLATGMRNVPEKGLFGAIAGFIENGWEGMIDGWYGFRHQNSEGTGQAADLKSTQAAIDQINGKLNRVIEKTLLVALENQHTIDLTDSEMNKLFEKTGRQLRENAEDMGNGCFKIYHKCDNACIESIRNGTYDHDVYRDEALNNRFQ Flu_HHH_b2_00884_0001_1__38__V
TRMRISVKFLLGLARQFTDPRIREWLLRRAERLAREGKDPELEELVRRVEEELK PGATLCLGHHAVPNGTLVKTITDDQIEVTAATELVQSIPNDKPFQNVNKITYGACPKYVKQNTLKLATGMRNVPEKGLFGAIAGFIENGWEGMIDGWYGFRHQNSEGTGQAADLKSTQAAIDQINGKLNRVIEKTLLVALENQHTIDLTDSEMNKLFEKTGRQLRENAEDMGNGCFKIYHKCDNACIESIRNGTYDHDVYRDEALNNRFQ Flu_HHH_b2_00884_0001_1__38__K
TRMRISVKFLLGLARQFTDPRIREWLLRRAERLAREGTDPELEELVRRVEEELK PGATLCLGHHAVPNGTLVKTITDDQIEVTAATELVQSIPNDKPFQNVNKITYGACPKYVKQNTLKLATGMRNVPEKGLFGAIAGFIENGWEGMIDGWYGFRHQNSEGTGQAADLKSTQAAIDQINGKLNRVIEKTLLVALENQHTIDLTDSEMNKLFEKTGRQLRENAEDMGNGCFKIYHKCDNACIESIRNGTYDHDVYRDEALNNRFQ Flu_HHH_b2_00884_0001_1__38__T
TKERVEHLVKWLLERAKRMPSPISRKFLLGLAEQFLRAGNDPELERLVEKVKREL PGATLCLGHHAVPNGTLVKTITDDQIEVTAATELVQSIPNDKPFQNVNKITYGACPKYVKQNTLKLATGMRNVPEKGLFGAIAGFIENGWEGMIDGWYGFRHQNSEGTGQAADLKSTQAAIDQINGKLNRVIEKTLLVALENQHTIDLTDSEMNKLFEKTGRQLRENAEDMGNGCFKIYHKCDNACIESIRNGTYDHDVYRDEALNNRFQ Flu_HHH_b2_08106_0001_7__36__L
NSEEMVKFVRRLLKEALERNNILIARFLTGLLEQFAKVTNDEEAKELVERAKKRL PGATLCLGHHAVPNGTLVKTITDDQIEVTAATELVQSIPNDKPFQNVNKITYGACPKYVKQNTLKLATGMRNVPEKGLFGAIAGFIENGWEGMIDGWYGFRHQNSEGTGQAADLKSTQAAIDQINGKLNRVIEKTLLVALENQHTIDLTDSEMNKLFEKTGRQLRENAEDMGNGCFKIYHKCDNACIESIRNGTYDHDVYRDEALNNRFQ Flu_HHH_b2_00151_0001_6__24__I
SERNEELLRWLLELIRKSTNEISLRFVLGLLEQFARAAGTEEAREILREAEEIVK PGATLCLGHHAVPNGTLVKTITDDQIEVTAATELVQSIPNDKPFQNVNKITYGACPKYVKQNTLKLATGMRNVPEKGLFGAIAGFIENGWEGMIDGWYGFRHQNSEGTGQAADLKSTQAAIDQINGKLNRVIEKTLLVALENQHTIDLTDSEMNKLFEKTGRQLRENAEDMGNGCFKIYHKCDNACIESIRNGTYDHDVYRDEALNNRFQ Flu_HHH_b2_04485_0001_4__27__V
NSEEMVKFVRRLLKEALERNNILSARFLTILLEQFAKVTNDEEAKELVERAKKRL PGATLCLGHHAVPNGTLVKTITDDQIEVTAATELVQSIPNDKPFQNVNKITYGACPKYVKQNTLKLATGMRNVPEKGLFGAIAGFIENGWEGMIDGWYGFRHQNSEGTGQAADLKSTQAAIDQINGKLNRVIEKTLLVALENQHTIDLTDSEMNKLFEKTGRQLRENAEDMGNGCFKIYHKCDNACIESIRNGTYDHDVYRDEALNNRFQ Flu_HHH_b2_00151_0001_6__30__I
TRMRISVKFLWGLARQFTDPRIREWLLRRAERLAREGNDPELEELVRRVEEELK PGATLCLGHHAVPNGTLVKTITDDQIEVTAATELVQSIPNDKPFQNVNKITYGACPKYVKQNTLKLATGMRNVPEKGLFGAIAGFIENGWEGMIDGWYGFRHQNSEGTGQAADLKSTQAAIDQINGKLNRVIEKTLLVALENQHTIDLTDSEMNKLFEKTGRQLRENAEDMGNGCFKIYHKCDNACIESIRNGTYDHDVYRDEALNNRFQ Flu_HHH_b2_00884_0001_1__11__W
DQAKRMVEWLLKKAREALKLGNEISVRFLLGLAKQFAHANNDEEAERLVREFAKEL PGATLCLGHHAVPNGTLVKTITDDQIEVTAATELVQSIPNDKPFQNVNKITYGACPKYVKQNTLKLATGMRNVPEKGLFGAIAGFIENGWEGMIDGWYGFRHQNSEGTGQAADLKSTQAAIDQINGKLNRVIEKTLLVALENQHTIDLTDSEMNKLFEKTGRQLRENAEDMGNGCFKIYHKCDNACIESIRNGTYDHDVYRDEALNNRFQ Flu_HHH_b2_08313_0001_5__53__A
TRMRISVKFLLGLARQFTDPRIREWLLRRAERLAREGNTPELEELVRRVEEELK PGATLCLGHHAVPNGTLVKTITDDQIEVTAATELVQSIPNDKPFQNVNKITYGACPKYVKQNTLKLATGMRNVPEKGLFGAIAGFIENGWEGMIDGWYGFRHQNSEGTGQAADLKSTQAAIDQINGKLNRVIEKTLLVALENQHTIDLTDSEMNKLFEKTGRQLRENAEDMGNGCFKIYHKCDNACIESIRNGTYDHDVYRDEALNNRFQ Flu_HHH_b2_00884_0001_1__39__T
NSEPMVKFVRRLLKEALERNNILSARFLTGLLEQFAKVTNDEEAKELVERAKKRL PGATLCLGHHAVPNGTLVKTITDDQIEVTAATELVQSIPNDKPFQNVNKITYGACPKYVKQNTLKLATGMRNVPEKGLFGAIAGFIENGWEGMIDGWYGFRHQNSEGTGQAADLKSTQAAIDQINGKLNRVIEKTLLVALENQHTIDLTDSEMNKLFEKTGRQLRENAEDMGNGCFKIYHKCDNACIESIRNGTYDHDVYRDEALNNRFQ Flu_HHH_b2_00151_0001_6__4__P
NSEEMVKFVRRLLKEALERNNILSARFLTGLLEQFAKVTNDEEAKELVEYAKKRL PGATLCLGHHAVPNGTLVKTITDDQIEVTAATELVQSIPNDKPFQNVNKITYGACPKYVKQNTLKLATGMRNVPEKGLFGAIAGFIENGWEGMIDGWYGFRHQNSEGTGQAADLKSTQAAIDQINGKLNRVIEKTLLVALENQHTIDLTDSEMNKLFEKTGRQLRENAEDMGNGCFKIYHKCDNACIESIRNGTYDHDVYRDEALNNRFQ Flu_HHH_b2_00151_0001_6__50__Y
TEEEIEEVEELLKKATDPKLRHMLEFLLRRLREALERNNLLSARFLKGLARQFYKSI PGATLCLGHHAVPNGTLVKTITDDQIEVTAATELVQSIPNDKPFQNVNKITYGACPKYVKQNTLKLATGMRNVPEKGLFGAIAGFIENGWEGMIDGWYGFRHQNSEGTGQAADLKSTQAAIDQINGKLNRVIEKTLLVALENQHTIDLTDSEMNKLFEKTGRQLRENAEDMGNGCFKIYHKCDNACIESIRNGTYDHDVYRDEALNNRFQ Flu_HHH_b1_06924_0001_8__47__K
TEEEIEEVEELLKKATDPKLRHMLEFLLRRLREALERNNLLSARFLLHLARQFYKSI PGATLCLGHHAVPNGTLVKTITDDQIEVTAATELVQSIPNDKPFQNVNKITYGACPKYVKQNTLKLATGMRNVPEKGLFGAIAGFIENGWEGMIDGWYGFRHQNSEGTGQAADLKSTQAAIDQINGKLNRVIEKTLLVALENQHTIDLTDSEMNKLFEKTGRQLRENAEDMGNGCFKIYHKCDNACIESIRNGTYDHDVYRDEALNNRFQ Flu_HHH_b1_06924_0001_8__48__H
DKRSSAKISVEFLLGLAKQFTDPRIREWLLKRAKRLAEEVGDDELKRLIEKVEEEL PGATLCLGHHAVPNGTLVKTITDDQIEVTAATELVQSIPNDKPFQNVNKITYGACPKYVKQNTLKLATGMRNVPEKGLFGAIAGFIENGWEGMIDGWYGFRHQNSEGTGQAADLKSTQAAIDQINGKLNRVIEKTLLVALENQHTIDLTDSEMNKLFEKTGRQLRENAEDMGNGCFKIYHKCDNACIESIRNGTYDHDVYRDEALNNRFQ Flu_HHH_b2_06971_0001_7__2__K
DEESSAKISVEFLLGLAKQFTDPRIREWLLKRAKRLAEEVGDDELKRLIEKVEEEL PGATLCLGHHAVPNGTLVKTITDDQIEVTAATELVQSIPNDKPFQNVNKITYGACPKYVKQNTLKLATGMRNVPEKGLFGAIAGFIENGWEGMIDGWYGFRHQNSEGTGQAADLKSTQAAIDQINGKLNRVIEKTLLVALENQHTIDLTDSEMNKLFEKTGRQLRENAEDMGNGCFKIYHKCDNACIESIRNGTYDHDVYRDEALNNRFQ Flu_HHH_b2_06971_0001_7__3__E
DEHSSAKISVEFLLGLAKQFTDPRIREWLLKRAKRLAEEVGDDELKRLIEKVEEEL PGATLCLGHHAVPNGTLVKTITDDQIEVTAATELVQSIPNDKPFQNVNKITYGACPKYVKQNTLKLATGMRNVPEKGLFGAIAGFIENGWEGMIDGWYGFRHQNSEGTGQAADLKSTQAAIDQINGKLNRVIEKTLLVALENQHTIDLTDSEMNKLFEKTGRQLRENAEDMGNGCFKIYHKCDNACIESIRNGTYDHDVYRDEALNNRFQ Flu_HHH_b2_06971_0001_7__3__H
TKERVEHLVKWLLERAKRMPSPISMKFLLGLAEQFARAGNDPELERLVEKVKREL PGATLCLGHHAVPNGTLVKTITDDQIEVTAATELVQSIPNDKPFQNVNKITYGACPKYVKQNTLKLATGMRNVPEKGLFGAIAGFIENGWEGMIDGWYGFRHQNSEGTGQAADLKSTQAAIDQINGKLNRVIEKTLLVALENQHTIDLTDSEMNKLFEKTGRQLRENAEDMGNGCFKIYHKCDNACIESIRNGTYDHDVYRDEALNNRFQ Flu_HHH_b2_08106_0001_7__25__M
SERNEHLLRWLLEKIRKSTNEISLRFLLGCLEQFARAAGTEEAREILREAEEIVK PGATLCLGHHAVPNGTLVKTITDDQIEVTAATELVQSIPNDKPFQNVNKITYGACPKYVKQNTLKLATGMRNVPEKGLFGAIAGFIENGWEGMIDGWYGFRHQNSEGTGQAADLKSTQAAIDQINGKLNRVIEKTLLVALENQHTIDLTDSEMNKLFEKTGRQLRENAEDMGNGCFKIYHKCDNACIESIRNGTYDHDVYRDEALNNRFQ Flu_HHH_b2_04485_0001_2__30__C
SKVYLSVKFLLGLARQFYRAGNPEAAEYLIKRAKEIAEKNNNEELRKEIEELEREIR PGATLCLGHHAVPNGTLVKTITDDQIEVTAATELVQSIPNDKPFQNVNKITYGACPKYVKQNTLKLATGMRNVPEKGLFGAIAGFIENGWEGMIDGWYGFRHQNSEGTGQAADLKSTQAAIDQINGKLNRVIEKTLLVALENQHTIDLTDSEMNKLFEKTGRQLRENAEDMGNGCFKIYHKCDNACIESIRNGTYDHDVYRDEALNNRFQ Flu_HHH_b2_01211_0001_7__4__Y
TKERVEHLVKWLLERAKRMPSPISRKFLLGLAEQFAVAGNDPELERLVEKVKREL PGATLCLGHHAVPNGTLVKTITDDQIEVTAATELVQSIPNDKPFQNVNKITYGACPKYVKQNTLKLATGMRNVPEKGLFGAIAGFIENGWEGMIDGWYGFRHQNSEGTGQAADLKSTQAAIDQINGKLNRVIEKTLLVALENQHTIDLTDSEMNKLFEKTGRQLRENAEDMGNGCFKIYHKCDNACIESIRNGTYDHDVYRDEALNNRFQ Flu_HHH_b2_08106_0001_7__37__V
SEHEEFLEWWLRKIEEAIKRGNKISAEFLIGLAKQFLHVLNDDEIRRRLERLERLLH PGATLCLGHHAVPNGTLVKTITDDQIEVTAATELVQSIPNDKPFQNVNKITYGACPKYVKQNTLKLATGMRNVPEKGLFGAIAGFIENGWEGMIDGWYGFRHQNSEGTGQAADLKSTQAAIDQINGKLNRVIEKTLLVALENQHTIDLTDSEMNKLFEKTGRQLRENAEDMGNGCFKIYHKCDNACIESIRNGTYDHDVYRDEALNNRFQ Flu_HHH_b1_01357_0001_2__10__W
SEHEEFLEWLLRKIEEAIKRGNKISAEFLIGLAKQFAHVLNDDEIRRRLERLERLLH PGATLCLGHHAVPNGTLVKTITDDQIEVTAATELVQSIPNDKPFQNVNKITYGACPKYVKQNTLKLATGMRNVPEKGLFGAIAGFIENGWEGMIDGWYGFRHQNSEGTGQAADLKSTQAAIDQINGKLNRVIEKTLLVALENQHTIDLTDSEMNKLFEKTGRQLRENAEDMGNGCFKIYHKCDNACIESIRNGTYDHDVYRDEALNNRFQ Flu_HHH_b1_01357_0001_2__37__A
SLSERFLKGLAEQFFRAGTPTARKILEFLLRRAKELGNEEVYRYVEELLRRL PGATLCLGHHAVPNGTLVKTITDDQIEVTAATELVQSIPNDKPFQNVNKITYGACPKYVKQNTLKLATGMRNVPEKGLFGAIAGFIENGWEGMIDGWYGFRHQNSEGTGQAADLKSTQAAIDQINGKLNRVIEKTLLVALENQHTIDLTDSEMNKLFEKTGRQLRENAEDMGNGCFKIYHKCDNACIESIRNGTYDHDVYRDEALNNRFQ Flu_HHH_b1_04759_0001_0002_3__44__Y
DEWSSAKISVEFLLGLAKQFTDPRIREWLLKRAKRLAEEVGDDELKRLIEKVEEEL PGATLCLGHHAVPNGTLVKTITDDQIEVTAATELVQSIPNDKPFQNVNKITYGACPKYVKQNTLKLATGMRNVPEKGLFGAIAGFIENGWEGMIDGWYGFRHQNSEGTGQAADLKSTQAAIDQINGKLNRVIEKTLLVALENQHTIDLTDSEMNKLFEKTGRQLRENAEDMGNGCFKIYHKCDNACIESIRNGTYDHDVYRDEALNNRFQ Flu_HHH_b2_06971_0001_7__3__W
DRRSSAKISVEFLLGLAKQFTDPRIREWLLKRAKRLAEEVGDDELKRLIEKVEEEL PGATLCLGHHAVPNGTLVKTITDDQIEVTAATELVQSIPNDKPFQNVNKITYGACPKYVKQNTLKLATGMRNVPEKGLFGAIAGFIENGWEGMIDGWYGFRHQNSEGTGQAADLKSTQAAIDQINGKLNRVIEKTLLVALENQHTIDLTDSEMNKLFEKTGRQLRENAEDMGNGCFKIYHKCDNACIESIRNGTYDHDVYRDEALNNRFQ Flu_HHH_b2_06971_0001_7__2__R
TEEEIEEVEELLKKATDPKLRHMLEFLLRRLREALERNNLLSARKLLGLARQFYKSI PGATLCLGHHAVPNGTLVKTITDDQIEVTAATELVQSIPNDKPFQNVNKITYGACPKYVKQNTLKLATGMRNVPEKGLFGAIAGFIENGWEGMIDGWYGFRHQNSEGTGQAADLKSTQAAIDQINGKLNRVIEKTLLVALENQHTIDLTDSEMNKLFEKTGRQLRENAEDMGNGCFKIYHKCDNACIESIRNGTYDHDVYRDEALNNRFQ Flu_HHH_b1_06924_0001_8__45__K
SKVKLSVKFLLGLARQFYRAGNPEAAEYLIKRAKEIAEKNNNEELRKEIEELWREIR PGATLCLGHHAVPNGTLVKTITDDQIEVTAATELVQSIPNDKPFQNVNKITYGACPKYVKQNTLKLATGMRNVPEKGLFGAIAGFIENGWEGMIDGWYGFRHQNSEGTGQAADLKSTQAAIDQINGKLNRVIEKTLLVALENQHTIDLTDSEMNKLFEKTGRQLRENAEDMGNGCFKIYHKCDNACIESIRNGTYDHDVYRDEALNNRFQ Flu_HHH_b2_01211_0001_7__53__W
DERSSAKISFEFLLGLAKQFTDPRIREWLLKRAKRLAEEVGDDELKRLIEKVEEEL PGATLCLGHHAVPNGTLVKTITDDQIEVTAATELVQSIPNDKPFQNVNKITYGACPKYVKQNTLKLATGMRNVPEKGLFGAIAGFIENGWEGMIDGWYGFRHQNSEGTGQAADLKSTQAAIDQINGKLNRVIEKTLLVALENQHTIDLTDSEMNKLFEKTGRQLRENAEDMGNGCFKIYHKCDNACIESIRNGTYDHDVYRDEALNNRFQ Flu_HHH_b2_06971_0001_7__10__F
DERSSAKISVPFLLGLAKQFTDPRIREWLLKRAKRLAEEVGDDELKRLIEKVEEEL PGATLCLGHHAVPNGTLVKTITDDQIEVTAATELVQSIPNDKPFQNVNKITYGACPKYVKQNTLKLATGMRNVPEKGLFGAIAGFIENGWEGMIDGWYGFRHQNSEGTGQAADLKSTQAAIDQINGKLNRVIEKTLLVALENQHTIDLTDSEMNKLFEKTGRQLRENAEDMGNGCFKIYHKCDNACIESIRNGTYDHDVYRDEALNNRFQ Flu_HHH_b2_06971_0001_7__11__P
DQAKRMVEWLLKKIREALKLGNEISVRFLLGLAKQFAHANNDEEAERLVREFEKEL PGATLCLGHHAVPNGTLVKTITDDQIEVTAATELVQSIPNDKPFQNVNKITYGACPKYVKQNTLKLATGMRNVPEKGLFGAIAGFIENGWEGMIDGWYGFRHQNSEGTGQAADLKSTQAAIDQINGKLNRVIEKTLLVALENQHTIDLTDSEMNKLFEKTGRQLRENAEDMGNGCFKIYHKCDNACIESIRNGTYDHDVYRDEALNNRFQ Flu_HHH_b2_08313_0001_5__14__I
DVEEMAEFLVRRIEEALRRGNRISVEFLLGLGRQFARAWNNPEVERLLRELEELIRR PGATLCLGHHAVPNGTLVKTITDDQIEVTAATELVQSIPNDKPFQNVNKITYGACPKYVKQNTLKLATGMRNVPEKGLFGAIAGFIENGWEGMIDGWYGFRHQNSEGTGQAADLKSTQAAIDQINGKLNRVIEKTLLVALENQHTIDLTDSEMNKLFEKTGRQLRENAEDMGNGCFKIYHKCDNACIESIRNGTYDHDVYRDEALNNRFQ Flu_HHH_b1_04339_0001_2__32__G
TKPRVEHLVKWLLERAKRMPSPISRKFLLGLAEQFARAGNDPELERLVEKVKREL PGATLCLGHHAVPNGTLVKTITDDQIEVTAATELVQSIPNDKPFQNVNKITYGACPKYVKQNTLKLATGMRNVPEKGLFGAIAGFIENGWEGMIDGWYGFRHQNSEGTGQAADLKSTQAAIDQINGKLNRVIEKTLLVALENQHTIDLTDSEMNKLFEKTGRQLRENAEDMGNGCFKIYHKCDNACIESIRNGTYDHDVYRDEALNNRFQ Flu_HHH_b2_08106_0001_7__3__P
THERVEHLVKWLLERAKRMPSPISRKFLLGLAEQFARAGNDPELERLVEKVKREL PGATLCLGHHAVPNGTLVKTITDDQIEVTAATELVQSIPNDKPFQNVNKITYGACPKYVKQNTLKLATGMRNVPEKGLFGAIAGFIENGWEGMIDGWYGFRHQNSEGTGQAADLKSTQAAIDQINGKLNRVIEKTLLVALENQHTIDLTDSEMNKLFEKTGRQLRENAEDMGNGCFKIYHKCDNACIESIRNGTYDHDVYRDEALNNRFQ Flu_HHH_b2_08106_0001_7__2__H
SEHEEFLEWLLRKIEEAIKRGNKIAAEFLIGLAKQFLHVLNDDEIRRRLERLERLLH PGATLCLGHHAVPNGTLVKTITDDQIEVTAATELVQSIPNDKPFQNVNKITYGACPKYVKQNTLKLATGMRNVPEKGLFGAIAGFIENGWEGMIDGWYGFRHQNSEGTGQAADLKSTQAAIDQINGKLNRVIEKTLLVALENQHTIDLTDSEMNKLFEKTGRQLRENAEDMGNGCFKIYHKCDNACIESIRNGTYDHDVYRDEALNNRFQ Flu_HHH_b1_01357_0001_2__25__A
TEEEIEEVESLLKKATDPKLRHMLEFLLRRLREALERNNLLSARFLLGLARQFYKSI PGATLCLGHHAVPNGTLVKTITDDQIEVTAATELVQSIPNDKPFQNVNKITYGACPKYVKQNTLKLATGMRNVPEKGLFGAIAGFIENGWEGMIDGWYGFRHQNSEGTGQAADLKSTQAAIDQINGKLNRVIEKTLLVALENQHTIDLTDSEMNKLFEKTGRQLRENAEDMGNGCFKIYHKCDNACIESIRNGTYDHDVYRDEALNNRFQ Flu_HHH_b1_06924_0001_8__10__S
TWERVEHLVKWLLERAKRMPSPISRKFLLGLAEQFARAGNDPELERLVEKVKREL PGATLCLGHHAVPNGTLVKTITDDQIEVTAATELVQSIPNDKPFQNVNKITYGACPKYVKQNTLKLATGMRNVPEKGLFGAIAGFIENGWEGMIDGWYGFRHQNSEGTGQAADLKSTQAAIDQINGKLNRVIEKTLLVALENQHTIDLTDSEMNKLFEKTGRQLRENAEDMGNGCFKIYHKCDNACIESIRNGTYDHDVYRDEALNNRFQ Flu_HHH_b2_08106_0001_7__2__W
TKRRVEHLVKWLLERAKRMPSPISRKFLLGLAEQFARAGNDPELERLVEKVKREL PGATLCLGHHAVPNGTLVKTITDDQIEVTAATELVQSIPNDKPFQNVNKITYGACPKYVKQNTLKLATGMRNVPEKGLFGAIAGFIENGWEGMIDGWYGFRHQNSEGTGQAADLKSTQAAIDQINGKLNRVIEKTLLVALENQHTIDLTDSEMNKLFEKTGRQLRENAEDMGNGCFKIYHKCDNACIESIRNGTYDHDVYRDEALNNRFQ Flu_HHH_b2_08106_0001_7__3__R
DERSSAKISVEFLLGLAKQFTDPRIREWLLKRAKRLAEEVGDDELKRLIERVEEEL PGATLCLGHHAVPNGTLVKTITDDQIEVTAATELVQSIPNDKPFQNVNKITYGACPKYVKQNTLKLATGMRNVPEKGLFGAIAGFIENGWEGMIDGWYGFRHQNSEGTGQAADLKSTQAAIDQINGKLNRVIEKTLLVALENQHTIDLTDSEMNKLFEKTGRQLRENAEDMGNGCFKIYHKCDNACIESIRNGTYDHDVYRDEALNNRFQ Flu_HHH_b2_06971_0001_7__51__R
SEHEEFLEWLLRKIEEAIKRGNKISAEFLIGLAKQFLHVLNDDEIRRALERLERLLH PGATLCLGHHAVPNGTLVKTITDDQIEVTAATELVQSIPNDKPFQNVNKITYGACPKYVKQNTLKLATGMRNVPEKGLFGAIAGFIENGWEGMIDGWYGFRHQNSEGTGQAADLKSTQAAIDQINGKLNRVIEKTLLVALENQHTIDLTDSEMNKLFEKTGRQLRENAEDMGNGCFKIYHKCDNACIESIRNGTYDHDVYRDEALNNRFQ Flu_HHH_b1_01357_0001_2__48__A
TIMRISVKFLLGLARQFTDPRIREWLLRRAERLAREGNDPELEELVRRVEEELK PGATLCLGHHAVPNGTLVKTITDDQIEVTAATELVQSIPNDKPFQNVNKITYGACPKYVKQNTLKLATGMRNVPEKGLFGAIAGFIENGWEGMIDGWYGFRHQNSEGTGQAADLKSTQAAIDQINGKLNRVIEKTLLVALENQHTIDLTDSEMNKLFEKTGRQLRENAEDMGNGCFKIYHKCDNACIESIRNGTYDHDVYRDEALNNRFQ Flu_HHH_b2_00884_0001_1__2__I
HRMRISVKFLLGLARQFTDPRIREWLLRRAERLAREGNDPELEELVRRVEEELK PGATLCLGHHAVPNGTLVKTITDDQIEVTAATELVQSIPNDKPFQNVNKITYGACPKYVKQNTLKLATGMRNVPEKGLFGAIAGFIENGWEGMIDGWYGFRHQNSEGTGQAADLKSTQAAIDQINGKLNRVIEKTLLVALENQHTIDLTDSEMNKLFEKTGRQLRENAEDMGNGCFKIYHKCDNACIESIRNGTYDHDVYRDEALNNRFQ Flu_HHH_b2_00884_0001_1__1__H
SLSERFLKGLATQFFRAGTPTARKILEFLLRRAKELGNEEVYRFVEELLRRL PGATLCLGHHAVPNGTLVKTITDDQIEVTAATELVQSIPNDKPFQNVNKITYGACPKYVKQNTLKLATGMRNVPEKGLFGAIAGFIENGWEGMIDGWYGFRHQNSEGTGQAADLKSTQAAIDQINGKLNRVIEKTLLVALENQHTIDLTDSEMNKLFEKTGRQLRENAEDMGNGCFKIYHKCDNACIESIRNGTYDHDVYRDEALNNRFQ Flu_HHH_b1_04759_0001_0002_3__12__T
SEHEEFLEWLLRKIEEAIKRGNKISAEFLIGLAKQFLHVLNDDEIRRRLERLERLLM PGATLCLGHHAVPNGTLVKTITDDQIEVTAATELVQSIPNDKPFQNVNKITYGACPKYVKQNTLKLATGMRNVPEKGLFGAIAGFIENGWEGMIDGWYGFRHQNSEGTGQAADLKSTQAAIDQINGKLNRVIEKTLLVALENQHTIDLTDSEMNKLFEKTGRQLRENAEDMGNGCFKIYHKCDNACIESIRNGTYDHDVYRDEALNNRFQ Flu_HHH_b1_01357_0001_2__57__M
AVEEMAEFLVRRIEEALRRGNRISVEFLLGLLRQFARAWNNPEVERLLRELEELIRR PGATLCLGHHAVPNGTLVKTITDDQIEVTAATELVQSIPNDKPFQNVNKITYGACPKYVKQNTLKLATGMRNVPEKGLFGAIAGFIENGWEGMIDGWYGFRHQNSEGTGQAADLKSTQAAIDQINGKLNRVIEKTLLVALENQHTIDLTDSEMNKLFEKTGRQLRENAEDMGNGCFKIYHKCDNACIESIRNGTYDHDVYRDEALNNRFQ Flu_HHH_b1_04339_0001_2__1__A
DQAKRMVEWSLKKAREALKLGNEISVRFLLGLAKQFAHANNDEEAERLVREFEKEL PGATLCLGHHAVPNGTLVKTITDDQIEVTAATELVQSIPNDKPFQNVNKITYGACPKYVKQNTLKLATGMRNVPEKGLFGAIAGFIENGWEGMIDGWYGFRHQNSEGTGQAADLKSTQAAIDQINGKLNRVIEKTLLVALENQHTIDLTDSEMNKLFEKTGRQLRENAEDMGNGCFKIYHKCDNACIESIRNGTYDHDVYRDEALNNRFQ Flu_HHH_b2_08313_0001_5__10__S
DERSSHKISVEFLLGLAKQFTDPRIREWLLKRAKRLAEEVGDDELKRLIEKVEEEL PGATLCLGHHAVPNGTLVKTITDDQIEVTAATELVQSIPNDKPFQNVNKITYGACPKYVKQNTLKLATGMRNVPEKGLFGAIAGFIENGWEGMIDGWYGFRHQNSEGTGQAADLKSTQAAIDQINGKLNRVIEKTLLVALENQHTIDLTDSEMNKLFEKTGRQLRENAEDMGNGCFKIYHKCDNACIESIRNGTYDHDVYRDEALNNRFQ Flu_HHH_b2_06971_0001_7__6__H
DVEEMAEFLVRRIEAALRRGNRISVEFLLGLLRQFARAWNNPEVERLLRELEELIRR PGATLCLGHHAVPNGTLVKTITDDQIEVTAATELVQSIPNDKPFQNVNKITYGACPKYVKQNTLKLATGMRNVPEKGLFGAIAGFIENGWEGMIDGWYGFRHQNSEGTGQAADLKSTQAAIDQINGKLNRVIEKTLLVALENQHTIDLTDSEMNKLFEKTGRQLRENAEDMGNGCFKIYHKCDNACIESIRNGTYDHDVYRDEALNNRFQ Flu_HHH_b1_04339_0001_2__15__A
DVEEMAEFLVRRIENALRRGNRISVEFLLGLLRQFARAWNNPEVERLLRELEELIRR PGATLCLGHHAVPNGTLVKTITDDQIEVTAATELVQSIPNDKPFQNVNKITYGACPKYVKQNTLKLATGMRNVPEKGLFGAIAGFIENGWEGMIDGWYGFRHQNSEGTGQAADLKSTQAAIDQINGKLNRVIEKTLLVALENQHTIDLTDSEMNKLFEKTGRQLRENAEDMGNGCFKIYHKCDNACIESIRNGTYDHDVYRDEALNNRFQ Flu_HHH_b1_04339_0001_2__15__N
TEEEIEEVEELLKKATDPKLRHMLEFLLRRLREALERNNQLSARFLLGLARQFYKSI PGATLCLGHHAVPNGTLVKTITDDQIEVTAATELVQSIPNDKPFQNVNKITYGACPKYVKQNTLKLATGMRNVPEKGLFGAIAGFIENGWEGMIDGWYGFRHQNSEGTGQAADLKSTQAAIDQINGKLNRVIEKTLLVALENQHTIDLTDSEMNKLFEKTGRQLRENAEDMGNGCFKIYHKCDNACIESIRNGTYDHDVYRDEALNNRFQ Flu_HHH_b1_06924_0001_8__40__Q
SERNEELLRWLLELIRKSTNSISLRFLLGLLEQFARAAGTEEAREILREAEEIVK PGATLCLGHHAVPNGTLVKTITDDQIEVTAATELVQSIPNDKPFQNVNKITYGACPKYVKQNTLKLATGMRNVPEKGLFGAIAGFIENGWEGMIDGWYGFRHQNSEGTGQAADLKSTQAAIDQINGKLNRVIEKTLLVALENQHTIDLTDSEMNKLFEKTGRQLRENAEDMGNGCFKIYHKCDNACIESIRNGTYDHDVYRDEALNNRFQ Flu_HHH_b2_04485_0001_4__21__S
TRMWISVKFLLGLARQFTDPRIREWLLRRAERLAREGNDPELEELVRRVEEELK PGATLCLGHHAVPNGTLVKTITDDQIEVTAATELVQSIPNDKPFQNVNKITYGACPKYVKQNTLKLATGMRNVPEKGLFGAIAGFIENGWEGMIDGWYGFRHQNSEGTGQAADLKSTQAAIDQINGKLNRVIEKTLLVALENQHTIDLTDSEMNKLFEKTGRQLRENAEDMGNGCFKIYHKCDNACIESIRNGTYDHDVYRDEALNNRFQ Flu_HHH_b2_00884_0001_1__4__W
DERSSAKISVEFLLGLAKQFTDPRIREWLLKRAKRLAEEVMDDELKRLIEKVEEEL PGATLCLGHHAVPNGTLVKTITDDQIEVTAATELVQSIPNDKPFQNVNKITYGACPKYVKQNTLKLATGMRNVPEKGLFGAIAGFIENGWEGMIDGWYGFRHQNSEGTGQAADLKSTQAAIDQINGKLNRVIEKTLLVALENQHTIDLTDSEMNKLFEKTGRQLRENAEDMGNGCFKIYHKCDNACIESIRNGTYDHDVYRDEALNNRFQ Flu_HHH_b2_06971_0001_7__41__M
SKVKLSVKFLLGLARQFYRAGNPEAAEYLIKRAQEIAEKNNNEELRKEIEELEREIR PGATLCLGHHAVPNGTLVKTITDDQIEVTAATELVQSIPNDKPFQNVNKITYGACPKYVKQNTLKLATGMRNVPEKGLFGAIAGFIENGWEGMIDGWYGFRHQNSEGTGQAADLKSTQAAIDQINGKLNRVIEKTLLVALENQHTIDLTDSEMNKLFEKTGRQLRENAEDMGNGCFKIYHKCDNACIESIRNGTYDHDVYRDEALNNRFQ Flu_HHH_b2_01211_0001_7__34__Q
SERNEELLRWLLELIRKSTNEIVLRFLLGLLEQFARAAGTEEAREILREAEEIVK PGATLCLGHHAVPNGTLVKTITDDQIEVTAATELVQSIPNDKPFQNVNKITYGACPKYVKQNTLKLATGMRNVPEKGLFGAIAGFIENGWEGMIDGWYGFRHQNSEGTGQAADLKSTQAAIDQINGKLNRVIEKTLLVALENQHTIDLTDSEMNKLFEKTGRQLRENAEDMGNGCFKIYHKCDNACIESIRNGTYDHDVYRDEALNNRFQ Flu_HHH_b2_04485_0001_4__23__V
DERSSRKISVEFLLGLAKQFTDPRIREWLLKRAKRLAEEVGDDELKRLIEKVEEEL PGATLCLGHHAVPNGTLVKTITDDQIEVTAATELVQSIPNDKPFQNVNKITYGACPKYVKQNTLKLATGMRNVPEKGLFGAIAGFIENGWEGMIDGWYGFRHQNSEGTGQAADLKSTQAAIDQINGKLNRVIEKTLLVALENQHTIDLTDSEMNKLFEKTGRQLRENAEDMGNGCFKIYHKCDNACIESIRNGTYDHDVYRDEALNNRFQ Flu_HHH_b2_06971_0001_7__6__R
DERSSFKISVEFLLGLAKQFTDPRIREWLLKRAKRLAEEVGDDELKRLIEKVEEEL PGATLCLGHHAVPNGTLVKTITDDQIEVTAATELVQSIPNDKPFQNVNKITYGACPKYVKQNTLKLATGMRNVPEKGLFGAIAGFIENGWEGMIDGWYGFRHQNSEGTGQAADLKSTQAAIDQINGKLNRVIEKTLLVALENQHTIDLTDSEMNKLFEKTGRQLRENAEDMGNGCFKIYHKCDNACIESIRNGTYDHDVYRDEALNNRFQ Flu_HHH_b2_06971_0001_7__6__F
SERNEHLLRWLLCKIRKSTNEISLRFLLGLLEQFARAAGTEEAREILREAEEIVK PGATLCLGHHAVPNGTLVKTITDDQIEVTAATELVQSIPNDKPFQNVNKITYGACPKYVKQNTLKLATGMRNVPEKGLFGAIAGFIENGWEGMIDGWYGFRHQNSEGTGQAADLKSTQAAIDQINGKLNRVIEKTLLVALENQHTIDLTDSEMNKLFEKTGRQLRENAEDMGNGCFKIYHKCDNACIESIRNGTYDHDVYRDEALNNRFQ Flu_HHH_b2_04485_0001_2__13__C
SLSERFLKGLAEQFFRAGTPTARKILEFLLRRAKELGNEEVYRFEEELLRRL PGATLCLGHHAVPNGTLVKTITDDQIEVTAATELVQSIPNDKPFQNVNKITYGACPKYVKQNTLKLATGMRNVPEKGLFGAIAGFIENGWEGMIDGWYGFRHQNSEGTGQAADLKSTQAAIDQINGKLNRVIEKTLLVALENQHTIDLTDSEMNKLFEKTGRQLRENAEDMGNGCFKIYHKCDNACIESIRNGTYDHDVYRDEALNNRFQ Flu_HHH_b1_04759_0001_0002_3__45__E
SERNEHLLRWLLEKIRKSTNEISLRFLLGLLMQFARAAGTEEAREILREAEEIVK PGATLCLGHHAVPNGTLVKTITDDQIEVTAATELVQSIPNDKPFQNVNKITYGACPKYVKQNTLKLATGMRNVPEKGLFGAIAGFIENGWEGMIDGWYGFRHQNSEGTGQAADLKSTQAAIDQINGKLNRVIEKTLLVALENQHTIDLTDSEMNKLFEKTGRQLRENAEDMGNGCFKIYHKCDNACIESIRNGTYDHDVYRDEALNNRFQ Flu_HHH_b2_04485_0001_2__32__M
SERNEHLLRWLLEKIRKSTNEISLRFLLGLLEFFARAAGTEEAREILREAEEIVK PGATLCLGHHAVPNGTLVKTITDDQIEVTAATELVQSIPNDKPFQNVNKITYGACPKYVKQNTLKLATGMRNVPEKGLFGAIAGFIENGWEGMIDGWYGFRHQNSEGTGQAADLKSTQAAIDQINGKLNRVIEKTLLVALENQHTIDLTDSEMNKLFEKTGRQLRENAEDMGNGCFKIYHKCDNACIESIRNGTYDHDVYRDEALNNRFQ Flu_HHH_b2_04485_0001_2__33__F
TRMRISVKFLLGLARQFTDPRIREWLLRRAERLAREGNDHELEELVRRVEEELK PGATLCLGHHAVPNGTLVKTITDDQIEVTAATELVQSIPNDKPFQNVNKITYGACPKYVKQNTLKLATGMRNVPEKGLFGAIAGFIENGWEGMIDGWYGFRHQNSEGTGQAADLKSTQAAIDQINGKLNRVIEKTLLVALENQHTIDLTDSEMNKLFEKTGRQLRENAEDMGNGCFKIYHKCDNACIESIRNGTYDHDVYRDEALNNRFQ Flu_HHH_b2_00884_0001_1__40__H
TRMRISVKFLLGLARQFTDPRIREWLLRRAERLAREGNPPELEELVRRVEEELK PGATLCLGHHAVPNGTLVKTITDDQIEVTAATELVQSIPNDKPFQNVNKITYGACPKYVKQNTLKLATGMRNVPEKGLFGAIAGFIENGWEGMIDGWYGFRHQNSEGTGQAADLKSTQAAIDQINGKLNRVIEKTLLVALENQHTIDLTDSEMNKLFEKTGRQLRENAEDMGNGCFKIYHKCDNACIESIRNGTYDHDVYRDEALNNRFQ Flu_HHH_b2_00884_0001_1__39__P
SERNEHLLRWLLEKIRKSTNEISLRFLLGLLEQFARAAGTEEAREILMEAEEIVK PGATLCLGHHAVPNGTLVKTITDDQIEVTAATELVQSIPNDKPFQNVNKITYGACPKYVKQNTLKLATGMRNVPEKGLFGAIAGFIENGWEGMIDGWYGFRHQNSEGTGQAADLKSTQAAIDQINGKLNRVIEKTLLVALENQHTIDLTDSEMNKLFEKTGRQLRENAEDMGNGCFKIYHKCDNACIESIRNGTYDHDVYRDEALNNRFQ Flu_HHH_b2_04485_0001_2__48__M
SERNQELLRWLLELIRKSTNEISLRFLLGLLEQFARAAGTEEAREILREAEEIVK PGATLCLGHHAVPNGTLVKTITDDQIEVTAATELVQSIPNDKPFQNVNKITYGACPKYVKQNTLKLATGMRNVPEKGLFGAIAGFIENGWEGMIDGWYGFRHQNSEGTGQAADLKSTQAAIDQINGKLNRVIEKTLLVALENQHTIDLTDSEMNKLFEKTGRQLRENAEDMGNGCFKIYHKCDNACIESIRNGTYDHDVYRDEALNNRFQ Flu_HHH_b2_04485_0001_4__5__Q
DVEEMAEFLVRRIEEALRRGNRISVEFLLGLLRQFAEAWNNPEVERLLRELEELIRR PGATLCLGHHAVPNGTLVKTITDDQIEVTAATELVQSIPNDKPFQNVNKITYGACPKYVKQNTLKLATGMRNVPEKGLFGAIAGFIENGWEGMIDGWYGFRHQNSEGTGQAADLKSTQAAIDQINGKLNRVIEKTLLVALENQHTIDLTDSEMNKLFEKTGRQLRENAEDMGNGCFKIYHKCDNACIESIRNGTYDHDVYRDEALNNRFQ Flu_HHH_b1_04339_0001_2__37__E
NSEEMVKFVRRLLKEALETNNILSARFLTGLLEQFAKVTNDEEAKELVERAKKRL PGATLCLGHHAVPNGTLVKTITDDQIEVTAATELVQSIPNDKPFQNVNKITYGACPKYVKQNTLKLATGMRNVPEKGLFGAIAGFIENGWEGMIDGWYGFRHQNSEGTGQAADLKSTQAAIDQINGKLNRVIEKTLLVALENQHTIDLTDSEMNKLFEKTGRQLRENAEDMGNGCFKIYHKCDNACIESIRNGTYDHDVYRDEALNNRFQ Flu_HHH_b2_00151_0001_6__19__T
SERNEHLLRWLLEKIRKSTNEISLRFLLGLLEQFAYAAGTEEAREILREAEEIVK PGATLCLGHHAVPNGTLVKTITDDQIEVTAATELVQSIPNDKPFQNVNKITYGACPKYVKQNTLKLATGMRNVPEKGLFGAIAGFIENGWEGMIDGWYGFRHQNSEGTGQAADLKSTQAAIDQINGKLNRVIEKTLLVALENQHTIDLTDSEMNKLFEKTGRQLRENAEDMGNGCFKIYHKCDNACIESIRNGTYDHDVYRDEALNNRFQ Flu_HHH_b2_04485_0001_2__36__Y
SERNEELLRWLLELIRKSTNEISLRFLLGLLEQFARAAGTEEAMEILREAEEIVK PGATLCLGHHAVPNGTLVKTITDDQIEVTAATELVQSIPNDKPFQNVNKITYGACPKYVKQNTLKLATGMRNVPEKGLFGAIAGFIENGWEGMIDGWYGFRHQNSEGTGQAADLKSTQAAIDQINGKLNRVIEKTLLVALENQHTIDLTDSEMNKLFEKTGRQLRENAEDMGNGCFKIYHKCDNACIESIRNGTYDHDVYRDEALNNRFQ Flu_HHH_b2_04485_0001_4__44__M
SERNEELLRWLLELIRKSTNEISLRFLLGLLEQFARAAETEEAREILREAEEIVK PGATLCLGHHAVPNGTLVKTITDDQIEVTAATELVQSIPNDKPFQNVNKITYGACPKYVKQNTLKLATGMRNVPEKGLFGAIAGFIENGWEGMIDGWYGFRHQNSEGTGQAADLKSTQAAIDQINGKLNRVIEKTLLVALENQHTIDLTDSEMNKLFEKTGRQLRENAEDMGNGCFKIYHKCDNACIESIRNGTYDHDVYRDEALNNRFQ Flu_HHH_b2_04485_0001_4__39__E
TEEEIEEVEELLKKATDPKLRHMLEFLLRRLREMLERNNLLSARFLLGLARQFYKSI PGATLCLGHHAVPNGTLVKTITDDQIEVTAATELVQSIPNDKPFQNVNKITYGACPKYVKQNTLKLATGMRNVPEKGLFGAIAGFIENGWEGMIDGWYGFRHQNSEGTGQAADLKSTQAAIDQINGKLNRVIEKTLLVALENQHTIDLTDSEMNKLFEKTGRQLRENAEDMGNGCFKIYHKCDNACIESIRNGTYDHDVYRDEALNNRFQ Flu_HHH_b1_06924_0001_8__34__M
SERNEELLRWLLELIRKSTNEISLSFLLGLLEQFARAAGTEEAREILREAEEIVK PGATLCLGHHAVPNGTLVKTITDDQIEVTAATELVQSIPNDKPFQNVNKITYGACPKYVKQNTLKLATGMRNVPEKGLFGAIAGFIENGWEGMIDGWYGFRHQNSEGTGQAADLKSTQAAIDQINGKLNRVIEKTLLVALENQHTIDLTDSEMNKLFEKTGRQLRENAEDMGNGCFKIYHKCDNACIESIRNGTYDHDVYRDEALNNRFQ Flu_HHH_b2_04485_0001_4__25__S
DQAKRMVEWLLKKAREALKLGNEISVRFLLGLAKQLAHANNDEEAERLVREFEKEL PGATLCLGHHAVPNGTLVKTITDDQIEVTAATELVQSIPNDKPFQNVNKITYGACPKYVKQNTLKLATGMRNVPEKGLFGAIAGFIENGWEGMIDGWYGFRHQNSEGTGQAADLKSTQAAIDQINGKLNRVIEKTLLVALENQHTIDLTDSEMNKLFEKTGRQLRENAEDMGNGCFKIYHKCDNACIESIRNGTYDHDVYRDEALNNRFQ Flu_HHH_b2_08313_0001_5__36__L
DQAKRMVEWLLKKAREALKLGNEISVRFLLGLAKTFAHANNDEEAERLVREFEKEL PGATLCLGHHAVPNGTLVKTITDDQIEVTAATELVQSIPNDKPFQNVNKITYGACPKYVKQNTLKLATGMRNVPEKGLFGAIAGFIENGWEGMIDGWYGFRHQNSEGTGQAADLKSTQAAIDQINGKLNRVIEKTLLVALENQHTIDLTDSEMNKLFEKTGRQLRENAEDMGNGCFKIYHKCDNACIESIRNGTYDHDVYRDEALNNRFQ Flu_HHH_b2_08313_0001_5__35__T
DQAKRMVEWLLKKAREALKLGNEISVRFLLGLAKQFAHANNDEEAERLVREFEKEN PGATLCLGHHAVPNGTLVKTITDDQIEVTAATELVQSIPNDKPFQNVNKITYGACPKYVKQNTLKLATGMRNVPEKGLFGAIAGFIENGWEGMIDGWYGFRHQNSEGTGQAADLKSTQAAIDQINGKLNRVIEKTLLVALENQHTIDLTDSEMNKLFEKTGRQLRENAEDMGNGCFKIYHKCDNACIESIRNGTYDHDVYRDEALNNRFQ Flu_HHH_b2_08313_0001_5__56__N
NSEEMVKFVRRLLKEALERNNILSARFLTGHLEQFAKVTNDEEAKELVERAKKRL PGATLCLGHHAVPNGTLVKTITDDQIEVTAATELVQSIPNDKPFQNVNKITYGACPKYVKQNTLKLATGMRNVPEKGLFGAIAGFIENGWEGMIDGWYGFRHQNSEGTGQAADLKSTQAAIDQINGKLNRVIEKTLLVALENQHTIDLTDSEMNKLFEKTGRQLRENAEDMGNGCFKIYHKCDNACIESIRNGTYDHDVYRDEALNNRFQ Flu_HHH_b2_00151_0001_6__31__H
NSEEMVKFVRRLLKEALERNNILSARFLTALLEQFAKVTNDEEAKELVERAKKRL PGATLCLGHHAVPNGTLVKTITDDQIEVTAATELVQSIPNDKPFQNVNKITYGACPKYVKQNTLKLATGMRNVPEKGLFGAIAGFIENGWEGMIDGWYGFRHQNSEGTGQAADLKSTQAAIDQINGKLNRVIEKTLLVALENQHTIDLTDSEMNKLFEKTGRQLRENAEDMGNGCFKIYHKCDNACIESIRNGTYDHDVYRDEALNNRFQ Flu_HHH_b2_00151_0001_6__30__A
TRDRISVKFLLGLARQFTDPRIREWLLRRAERLAREGNDPELEELVRRVEEELK PGATLCLGHHAVPNGTLVKTITDDQIEVTAATELVQSIPNDKPFQNVNKITYGACPKYVKQNTLKLATGMRNVPEKGLFGAIAGFIENGWEGMIDGWYGFRHQNSEGTGQAADLKSTQAAIDQINGKLNRVIEKTLLVALENQHTIDLTDSEMNKLFEKTGRQLRENAEDMGNGCFKIYHKCDNACIESIRNGTYDHDVYRDEALNNRFQ Flu_HHH_b2_00884_0001_1__3__D
SKVKLSVKFLLGLARQFYRAGNGEAAEYLIKRAKEIAEKNNNEELRKEIEELEREIR PGATLCLGHHAVPNGTLVKTITDDQIEVTAATELVQSIPNDKPFQNVNKITYGACPKYVKQNTLKLATGMRNVPEKGLFGAIAGFIENGWEGMIDGWYGFRHQNSEGTGQAADLKSTQAAIDQINGKLNRVIEKTLLVALENQHTIDLTDSEMNKLFEKTGRQLRENAEDMGNGCFKIYHKCDNACIESIRNGTYDHDVYRDEALNNRFQ Flu_HHH_b2_01211_0001_7__23__G
SKVKLSVKFLLGLARQFYRAGNPYAAEYLIKRAKEIAEKNNNEELRKEIEELEREIR PGATLCLGHHAVPNGTLVKTITDDQIEVTAATELVQSIPNDKPFQNVNKITYGACPKYVKQNTLKLATGMRNVPEKGLFGAIAGFIENGWEGMIDGWYGFRHQNSEGTGQAADLKSTQAAIDQINGKLNRVIEKTLLVALENQHTIDLTDSEMNKLFEKTGRQLRENAEDMGNGCFKIYHKCDNACIESIRNGTYDHDVYRDEALNNRFQ Flu_HHH_b2_01211_0001_7__24__Y
SLSERFLKWLAEQFFRAGTPTARKILEFLLRRAKELGNEEVYRFVEELLRRL PGATLCLGHHAVPNGTLVKTITDDQIEVTAATELVQSIPNDKPFQNVNKITYGACPKYVKQNTLKLATGMRNVPEKGLFGAIAGFIENGWEGMIDGWYGFRHQNSEGTGQAADLKSTQAAIDQINGKLNRVIEKTLLVALENQHTIDLTDSEMNKLFEKTGRQLRENAEDMGNGCFKIYHKCDNACIESIRNGTYDHDVYRDEALNNRFQ Flu_HHH_b1_04759_0001_0002_3__9__W
SKVKLSVKFLLGLARQFYRAGAPEAAEYLIKRAKEIAEKNNNEELRKEIEELEREIR PGATLCLGHHAVPNGTLVKTITDDQIEVTAATELVQSIPNDKPFQNVNKITYGACPKYVKQNTLKLATGMRNVPEKGLFGAIAGFIENGWEGMIDGWYGFRHQNSEGTGQAADLKSTQAAIDQINGKLNRVIEKTLLVALENQHTIDLTDSEMNKLFEKTGRQLRENAEDMGNGCFKIYHKCDNACIESIRNGTYDHDVYRDEALNNRFQ Flu_HHH_b2_01211_0001_7__22__A
DQAKRMVEWLLKKAREALKLGNEISVRFLLGLAKQIAHANNDEEAERLVREFEKEL PGATLCLGHHAVPNGTLVKTITDDQIEVTAATELVQSIPNDKPFQNVNKITYGACPKYVKQNTLKLATGMRNVPEKGLFGAIAGFIENGWEGMIDGWYGFRHQNSEGTGQAADLKSTQAAIDQINGKLNRVIEKTLLVALENQHTIDLTDSEMNKLFEKTGRQLRENAEDMGNGCFKIYHKCDNACIESIRNGTYDHDVYRDEALNNRFQ Flu_HHH_b2_08313_0001_5__36__I
SKVKLSVKFLLGLARQFYRAGNPEAAEYLIKRAKEIAEKNNNEELRKEIAELEREIR PGATLCLGHHAVPNGTLVKTITDDQIEVTAATELVQSIPNDKPFQNVNKITYGACPKYVKQNTLKLATGMRNVPEKGLFGAIAGFIENGWEGMIDGWYGFRHQNSEGTGQAADLKSTQAAIDQINGKLNRVIEKTLLVALENQHTIDLTDSEMNKLFEKTGRQLRENAEDMGNGCFKIYHKCDNACIESIRNGTYDHDVYRDEALNNRFQ Flu_HHH_b2_01211_0001_7__50__A
SKVKLSVKFLLGLARQFYRAGNPEAAIYLIKRAKEIAEKNNNEELRKEIEELEREIR PGATLCLGHHAVPNGTLVKTITDDQIEVTAATELVQSIPNDKPFQNVNKITYGACPKYVKQNTLKLATGMRNVPEKGLFGAIAGFIENGWEGMIDGWYGFRHQNSEGTGQAADLKSTQAAIDQINGKLNRVIEKTLLVALENQHTIDLTDSEMNKLFEKTGRQLRENAEDMGNGCFKIYHKCDNACIESIRNGTYDHDVYRDEALNNRFQ Flu_HHH_b2_01211_0001_7__27__I
DVEEMAEFLVRRIEEALRRGNRISVEFLLGLLRQFARAWNNPEVFRLLRELEELIRR PGATLCLGHHAVPNGTLVKTITDDQIEVTAATELVQSIPNDKPFQNVNKITYGACPKYVKQNTLKLATGMRNVPEKGLFGAIAGFIENGWEGMIDGWYGFRHQNSEGTGQAADLKSTQAAIDQINGKLNRVIEKTLLVALENQHTIDLTDSEMNKLFEKTGRQLRENAEDMGNGCFKIYHKCDNACIESIRNGTYDHDVYRDEALNNRFQ Flu_HHH_b1_04339_0001_2__45__F
NSEEMVHFVRRLLKEALERNNILSARFLTGLLEQFAKVTNDEEAKELVERAKKRL PGATLCLGHHAVPNGTLVKTITDDQIEVTAATELVQSIPNDKPFQNVNKITYGACPKYVKQNTLKLATGMRNVPEKGLFGAIAGFIENGWEGMIDGWYGFRHQNSEGTGQAADLKSTQAAIDQINGKLNRVIEKTLLVALENQHTIDLTDSEMNKLFEKTGRQLRENAEDMGNGCFKIYHKCDNACIESIRNGTYDHDVYRDEALNNRFQ Flu_HHH_b2_00151_0001_6__7__H
DERSSNKISVEFLLGLAKQFTDPRIREWLLKRAKRLAEEVGDDELKRLIEKVEEEL PGATLCLGHHAVPNGTLVKTITDDQIEVTAATELVQSIPNDKPFQNVNKITYGACPKYVKQNTLKLATGMRNVPEKGLFGAIAGFIENGWEGMIDGWYGFRHQNSEGTGQAADLKSTQAAIDQINGKLNRVIEKTLLVALENQHTIDLTDSEMNKLFEKTGRQLRENAEDMGNGCFKIYHKCDNACIESIRNGTYDHDVYRDEALNNRFQ Flu_HHH_b2_06971_0001_7__6__N
NSEEMVKFVRRLLKEALLRNNILSARFLTGLLEQFAKVTNDEEAKELVERAKKRL PGATLCLGHHAVPNGTLVKTITDDQIEVTAATELVQSIPNDKPFQNVNKITYGACPKYVKQNTLKLATGMRNVPEKGLFGAIAGFIENGWEGMIDGWYGFRHQNSEGTGQAADLKSTQAAIDQINGKLNRVIEKTLLVALENQHTIDLTDSEMNKLFEKTGRQLRENAEDMGNGCFKIYHKCDNACIESIRNGTYDHDVYRDEALNNRFQ Flu_HHH_b2_00151_0001_6__18__L
TKERVEHLVKWLRERAKRMPSPISRKFLLGLAEQFARAGNDPELERLVEKVKREL PGATLCLGHHAVPNGTLVKTITDDQIEVTAATELVQSIPNDKPFQNVNKITYGACPKYVKQNTLKLATGMRNVPEKGLFGAIAGFIENGWEGMIDGWYGFRHQNSEGTGQAADLKSTQAAIDQINGKLNRVIEKTLLVALENQHTIDLTDSEMNKLFEKTGRQLRENAEDMGNGCFKIYHKCDNACIESIRNGTYDHDVYRDEALNNRFQ Flu_HHH_b2_08106_0001_7__13__R
DHEEMAEFLVRRIEEALRRGNRISVEFLLGLLRQFARAWNNPEVERLLRELEELIRR PGATLCLGHHAVPNGTLVKTITDDQIEVTAATELVQSIPNDKPFQNVNKITYGACPKYVKQNTLKLATGMRNVPEKGLFGAIAGFIENGWEGMIDGWYGFRHQNSEGTGQAADLKSTQAAIDQINGKLNRVIEKTLLVALENQHTIDLTDSEMNKLFEKTGRQLRENAEDMGNGCFKIYHKCDNACIESIRNGTYDHDVYRDEALNNRFQ Flu_HHH_b1_04339_0001_2__2__H
DERSSAKISVEFLLGLAKQFTDPRIREWLLKRAKRLAEEVGDDELKRLIQKVEEEL PGATLCLGHHAVPNGTLVKTITDDQIEVTAATELVQSIPNDKPFQNVNKITYGACPKYVKQNTLKLATGMRNVPEKGLFGAIAGFIENGWEGMIDGWYGFRHQNSEGTGQAADLKSTQAAIDQINGKLNRVIEKTLLVALENQHTIDLTDSEMNKLFEKTGRQLRENAEDMGNGCFKIYHKCDNACIESIRNGTYDHDVYRDEALNNRFQ Flu_HHH_b2_06971_0001_7__50__Q
SKVKLSVKFLLGLARQFYRAGNPEAAVYLIKRAKEIAEKNNNEELRKEIEELEREIR PGATLCLGHHAVPNGTLVKTITDDQIEVTAATELVQSIPNDKPFQNVNKITYGACPKYVKQNTLKLATGMRNVPEKGLFGAIAGFIENGWEGMIDGWYGFRHQNSEGTGQAADLKSTQAAIDQINGKLNRVIEKTLLVALENQHTIDLTDSEMNKLFEKTGRQLRENAEDMGNGCFKIYHKCDNACIESIRNGTYDHDVYRDEALNNRFQ Flu_HHH_b2_01211_0001_7__27__V
DVEEMAEFLVRRIEEALRRGNRISVQFLLGLLRQFARAWNNPEVERLLRELEELIRR PGATLCLGHHAVPNGTLVKTITDDQIEVTAATELVQSIPNDKPFQNVNKITYGACPKYVKQNTLKLATGMRNVPEKGLFGAIAGFIENGWEGMIDGWYGFRHQNSEGTGQAADLKSTQAAIDQINGKLNRVIEKTLLVALENQHTIDLTDSEMNKLFEKTGRQLRENAEDMGNGCFKIYHKCDNACIESIRNGTYDHDVYRDEALNNRFQ Flu_HHH_b1_04339_0001_2__26__Q
TRMRISVKFLLGLARQFTDPRIREWLLRRAERLAREGNDPELEELSRRVEEELK PGATLCLGHHAVPNGTLVKTITDDQIEVTAATELVQSIPNDKPFQNVNKITYGACPKYVKQNTLKLATGMRNVPEKGLFGAIAGFIENGWEGMIDGWYGFRHQNSEGTGQAADLKSTQAAIDQINGKLNRVIEKTLLVALENQHTIDLTDSEMNKLFEKTGRQLRENAEDMGNGCFKIYHKCDNACIESIRNGTYDHDVYRDEALNNRFQ Flu_HHH_b2_00884_0001_1__46__S
SEHEEFLEWLLRKIEEAIKRGNKISAEFLIYLAKQFLHVLNDDEIRRRLERLERLLH PGATLCLGHHAVPNGTLVKTITDDQIEVTAATELVQSIPNDKPFQNVNKITYGACPKYVKQNTLKLATGMRNVPEKGLFGAIAGFIENGWEGMIDGWYGFRHQNSEGTGQAADLKSTQAAIDQINGKLNRVIEKTLLVALENQHTIDLTDSEMNKLFEKTGRQLRENAEDMGNGCFKIYHKCDNACIESIRNGTYDHDVYRDEALNNRFQ Flu_HHH_b1_01357_0001_2__31__Y
SKVKLSVKFLLGLARQFYRARNPEAAEYLIKRAKEIAEKNNNEELRKEIEELEREIR PGATLCLGHHAVPNGTLVKTITDDQIEVTAATELVQSIPNDKPFQNVNKITYGACPKYVKQNTLKLATGMRNVPEKGLFGAIAGFIENGWEGMIDGWYGFRHQNSEGTGQAADLKSTQAAIDQINGKLNRVIEKTLLVALENQHTIDLTDSEMNKLFEKTGRQLRENAEDMGNGCFKIYHKCDNACIESIRNGTYDHDVYRDEALNNRFQ Flu_HHH_b2_01211_0001_7__21__R
TKERVEHLVKWLLERAKRMPSPISRVFLLGLAEQFARAGNDPELERLVEKVKREL PGATLCLGHHAVPNGTLVKTITDDQIEVTAATELVQSIPNDKPFQNVNKITYGACPKYVKQNTLKLATGMRNVPEKGLFGAIAGFIENGWEGMIDGWYGFRHQNSEGTGQAADLKSTQAAIDQINGKLNRVIEKTLLVALENQHTIDLTDSEMNKLFEKTGRQLRENAEDMGNGCFKIYHKCDNACIESIRNGTYDHDVYRDEALNNRFQ Flu_HHH_b2_08106_0001_7__26__V
TRMRISVKFLLGLARQFTDPFIREWLLRRAERLAREGNDPELEELVRRVEEELK PGATLCLGHHAVPNGTLVKTITDDQIEVTAATELVQSIPNDKPFQNVNKITYGACPKYVKQNTLKLATGMRNVPEKGLFGAIAGFIENGWEGMIDGWYGFRHQNSEGTGQAADLKSTQAAIDQINGKLNRVIEKTLLVALENQHTIDLTDSEMNKLFEKTGRQLRENAEDMGNGCFKIYHKCDNACIESIRNGTYDHDVYRDEALNNRFQ Flu_HHH_b2_00884_0001_1__21__F
SKVKLSVKFLLGLARQWYRAGNPEAAEYLIKRAKEIAEKNNNEELRKEIEELEREIR PGATLCLGHHAVPNGTLVKTITDDQIEVTAATELVQSIPNDKPFQNVNKITYGACPKYVKQNTLKLATGMRNVPEKGLFGAIAGFIENGWEGMIDGWYGFRHQNSEGTGQAADLKSTQAAIDQINGKLNRVIEKTLLVALENQHTIDLTDSEMNKLFEKTGRQLRENAEDMGNGCFKIYHKCDNACIESIRNGTYDHDVYRDEALNNRFQ Flu_HHH_b2_01211_0001_7__17__W
TEEEIEEVEEELKKATDPKLRHMLEFLLRRLREALERNNLLSARFLLGLARQFYKSI PGATLCLGHHAVPNGTLVKTITDDQIEVTAATELVQSIPNDKPFQNVNKITYGACPKYVKQNTLKLATGMRNVPEKGLFGAIAGFIENGWEGMIDGWYGFRHQNSEGTGQAADLKSTQAAIDQINGKLNRVIEKTLLVALENQHTIDLTDSEMNKLFEKTGRQLRENAEDMGNGCFKIYHKCDNACIESIRNGTYDHDVYRDEALNNRFQ Flu_HHH_b1_06924_0001_8__11__E
TEEEIEEVEELLKKATDPKLRHMLEFLLRRLREALERNNLLSARFLLGNARQFYKSI PGATLCLGHHAVPNGTLVKTITDDQIEVTAATELVQSIPNDKPFQNVNKITYGACPKYVKQNTLKLATGMRNVPEKGLFGAIAGFIENGWEGMIDGWYGFRHQNSEGTGQAADLKSTQAAIDQINGKLNRVIEKTLLVALENQHTIDLTDSEMNKLFEKTGRQLRENAEDMGNGCFKIYHKCDNACIESIRNGTYDHDVYRDEALNNRFQ Flu_HHH_b1_06924_0001_8__49__N
DQAKRMVEWLLKKAREALKLGNEISVRFLLGLAKQFAHANNDEEAERRVREFEKEL PGATLCLGHHAVPNGTLVKTITDDQIEVTAATELVQSIPNDKPFQNVNKITYGACPKYVKQNTLKLATGMRNVPEKGLFGAIAGFIENGWEGMIDGWYGFRHQNSEGTGQAADLKSTQAAIDQINGKLNRVIEKTLLVALENQHTIDLTDSEMNKLFEKTGRQLRENAEDMGNGCFKIYHKCDNACIESIRNGTYDHDVYRDEALNNRFQ Flu_HHH_b2_08313_0001_5__48__R
SKVKLSVKFGLGLARQFYRAGNPEAAEYLIKRAKEIAEKNNNEELRKEIEELEREIR PGATLCLGHHAVPNGTLVKTITDDQIEVTAATELVQSIPNDKPFQNVNKITYGACPKYVKQNTLKLATGMRNVPEKGLFGAIAGFIENGWEGMIDGWYGFRHQNSEGTGQAADLKSTQAAIDQINGKLNRVIEKTLLVALENQHTIDLTDSEMNKLFEKTGRQLRENAEDMGNGCFKIYHKCDNACIESIRNGTYDHDVYRDEALNNRFQ Flu_HHH_b2_01211_0001_7__10__G
SLSERFLKGLAEQFFRAGTPTARKILEFLLRRAKEVGNEEVYRFVEELLRRL PGATLCLGHHAVPNGTLVKTITDDQIEVTAATELVQSIPNDKPFQNVNKITYGACPKYVKQNTLKLATGMRNVPEKGLFGAIAGFIENGWEGMIDGWYGFRHQNSEGTGQAADLKSTQAAIDQINGKLNRVIEKTLLVALENQHTIDLTDSEMNKLFEKTGRQLRENAEDMGNGCFKIYHKCDNACIESIRNGTYDHDVYRDEALNNRFQ Flu_HHH_b1_04759_0001_0002_3__36__V
DVEEMAEFLVRRIEEALRRGERISVEFLLGLLRQFARAWNNPEVERLLRELEELIRR PGATLCLGHHAVPNGTLVKTITDDQIEVTAATELVQSIPNDKPFQNVNKITYGACPKYVKQNTLKLATGMRNVPEKGLFGAIAGFIENGWEGMIDGWYGFRHQNSEGTGQAADLKSTQAAIDQINGKLNRVIEKTLLVALENQHTIDLTDSEMNKLFEKTGRQLRENAEDMGNGCFKIYHKCDNACIESIRNGTYDHDVYRDEALNNRFQ Flu_HHH_b1_04339_0001_2__21__E
SLSERFLKGLAEQFFRAGTPTARKICEFLLRRAKELGNEEVYRFVEELLRRL PGATLCLGHHAVPNGTLVKTITDDQIEVTAATELVQSIPNDKPFQNVNKITYGACPKYVKQNTLKLATGMRNVPEKGLFGAIAGFIENGWEGMIDGWYGFRHQNSEGTGQAADLKSTQAAIDQINGKLNRVIEKTLLVALENQHTIDLTDSEMNKLFEKTGRQLRENAEDMGNGCFKIYHKCDNACIESIRNGTYDHDVYRDEALNNRFQ Flu_HHH_b1_04759_0001_0002_3__26__C
TEMEIEEVEELLKKATDPKLRHMLEFLLRRLREALERNNLLSARFLLGLARQFYKSI PGATLCLGHHAVPNGTLVKTITDDQIEVTAATELVQSIPNDKPFQNVNKITYGACPKYVKQNTLKLATGMRNVPEKGLFGAIAGFIENGWEGMIDGWYGFRHQNSEGTGQAADLKSTQAAIDQINGKLNRVIEKTLLVALENQHTIDLTDSEMNKLFEKTGRQLRENAEDMGNGCFKIYHKCDNACIESIRNGTYDHDVYRDEALNNRFQ Flu_HHH_b1_06924_0001_8__3__M
DQAKRMVEWLLKKAREALKLGNEISVRFLLGLAKQFAHANNDEEAERLVREFQKEL PGATLCLGHHAVPNGTLVKTITDDQIEVTAATELVQSIPNDKPFQNVNKITYGACPKYVKQNTLKLATGMRNVPEKGLFGAIAGFIENGWEGMIDGWYGFRHQNSEGTGQAADLKSTQAAIDQINGKLNRVIEKTLLVALENQHTIDLTDSEMNKLFEKTGRQLRENAEDMGNGCFKIYHKCDNACIESIRNGTYDHDVYRDEALNNRFQ Flu_HHH_b2_08313_0001_5__53__Q
DERSSAKISVEFLLGLAKQFTDPRIREWLLKRAKRLAEEVGDDELKMLIEKVEEEL PGATLCLGHHAVPNGTLVKTITDDQIEVTAATELVQSIPNDKPFQNVNKITYGACPKYVKQNTLKLATGMRNVPEKGLFGAIAGFIENGWEGMIDGWYGFRHQNSEGTGQAADLKSTQAAIDQINGKLNRVIEKTLLVALENQHTIDLTDSEMNKLFEKTGRQLRENAEDMGNGCFKIYHKCDNACIESIRNGTYDHDVYRDEALNNRFQ Flu_HHH_b2_06971_0001_7__47__M
DERSSAKISVEFLLGLAKQFTDPRIREWLLKRAKRLREEVGDDELKRLIEKVEEEL PGATLCLGHHAVPNGTLVKTITDDQIEVTAATELVQSIPNDKPFQNVNKITYGACPKYVKQNTLKLATGMRNVPEKGLFGAIAGFIENGWEGMIDGWYGFRHQNSEGTGQAADLKSTQAAIDQINGKLNRVIEKTLLVALENQHTIDLTDSEMNKLFEKTGRQLRENAEDMGNGCFKIYHKCDNACIESIRNGTYDHDVYRDEALNNRFQ Flu_HHH_b2_06971_0001_7__37__R
DERSSAKISVEFLLGLAKQFTDPRIREWLLKRAKRLLEEVGDDELKRLIEKVEEEL PGATLCLGHHAVPNGTLVKTITDDQIEVTAATELVQSIPNDKPFQNVNKITYGACPKYVKQNTLKLATGMRNVPEKGLFGAIAGFIENGWEGMIDGWYGFRHQNSEGTGQAADLKSTQAAIDQINGKLNRVIEKTLLVALENQHTIDLTDSEMNKLFEKTGRQLRENAEDMGNGCFKIYHKCDNACIESIRNGTYDHDVYRDEALNNRFQ Flu_HHH_b2_06971_0001_7__37__L
TRMRISVKFLLGLARQPTDPRIREWLLRRAERLAREGNDPELEELVRRVEEELK PGATLCLGHHAVPNGTLVKTITDDQIEVTAATELVQSIPNDKPFQNVNKITYGACPKYVKQNTLKLATGMRNVPEKGLFGAIAGFIENGWEGMIDGWYGFRHQNSEGTGQAADLKSTQAAIDQINGKLNRVIEKTLLVALENQHTIDLTDSEMNKLFEKTGRQLRENAEDMGNGCFKIYHKCDNACIESIRNGTYDHDVYRDEALNNRFQ Flu_HHH_b2_00884_0001_1__17__P
TRMRISVKFLLGLARQFTDPRIREWLLRRAERLAREGNDPELEENVRRVEEELK PGATLCLGHHAVPNGTLVKTITDDQIEVTAATELVQSIPNDKPFQNVNKITYGACPKYVKQNTLKLATGMRNVPEKGLFGAIAGFIENGWEGMIDGWYGFRHQNSEGTGQAADLKSTQAAIDQINGKLNRVIEKTLLVALENQHTIDLTDSEMNKLFEKTGRQLRENAEDMGNGCFKIYHKCDNACIESIRNGTYDHDVYRDEALNNRFQ Flu_HHH_b2_00884_0001_1__45__N
SKVKLSVKFLLGLARQFYIAGNPEAAEYLIKRAKEIAEKNNNEELRKEIEELEREIR PGATLCLGHHAVPNGTLVKTITDDQIEVTAATELVQSIPNDKPFQNVNKITYGACPKYVKQNTLKLATGMRNVPEKGLFGAIAGFIENGWEGMIDGWYGFRHQNSEGTGQAADLKSTQAAIDQINGKLNRVIEKTLLVALENQHTIDLTDSEMNKLFEKTGRQLRENAEDMGNGCFKIYHKCDNACIESIRNGTYDHDVYRDEALNNRFQ Flu_HHH_b2_01211_0001_7__19__I
SERNEELLRWLLELIRHSTNEISLRFLLGLLEQFARAAGTEEAREILREAEEIVK PGATLCLGHHAVPNGTLVKTITDDQIEVTAATELVQSIPNDKPFQNVNKITYGACPKYVKQNTLKLATGMRNVPEKGLFGAIAGFIENGWEGMIDGWYGFRHQNSEGTGQAADLKSTQAAIDQINGKLNRVIEKTLLVALENQHTIDLTDSEMNKLFEKTGRQLRENAEDMGNGCFKIYHKCDNACIESIRNGTYDHDVYRDEALNNRFQ Flu_HHH_b2_04485_0001_4__17__H
DQAKRKVEWLLKKAREALKLGNEISVRFLLGLAKQFAHANNDEEAERLVREFEKEL PGATLCLGHHAVPNGTLVKTITDDQIEVTAATELVQSIPNDKPFQNVNKITYGACPKYVKQNTLKLATGMRNVPEKGLFGAIAGFIENGWEGMIDGWYGFRHQNSEGTGQAADLKSTQAAIDQINGKLNRVIEKTLLVALENQHTIDLTDSEMNKLFEKTGRQLRENAEDMGNGCFKIYHKCDNACIESIRNGTYDHDVYRDEALNNRFQ Flu_HHH_b2_08313_0001_5__6__K
TKERVEHLPKWLLERAKRMPSPISRKFLLGLAEQFARAGNDPELERLVEKVKREL PGATLCLGHHAVPNGTLVKTITDDQIEVTAATELVQSIPNDKPFQNVNKITYGACPKYVKQNTLKLATGMRNVPEKGLFGAIAGFIENGWEGMIDGWYGFRHQNSEGTGQAADLKSTQAAIDQINGKLNRVIEKTLLVALENQHTIDLTDSEMNKLFEKTGRQLRENAEDMGNGCFKIYHKCDNACIESIRNGTYDHDVYRDEALNNRFQ Flu_HHH_b2_08106_0001_7__9__P
YVEEMAEFLVRRIEEALRRGNRISVEFLLGLLRQFARAWNNPEVERLLRELEELIRR PGATLCLGHHAVPNGTLVKTITDDQIEVTAATELVQSIPNDKPFQNVNKITYGACPKYVKQNTLKLATGMRNVPEKGLFGAIAGFIENGWEGMIDGWYGFRHQNSEGTGQAADLKSTQAAIDQINGKLNRVIEKTLLVALENQHTIDLTDSEMNKLFEKTGRQLRENAEDMGNGCFKIYHKCDNACIESIRNGTYDHDVYRDEALNNRFQ Flu_HHH_b1_04339_0001_2__1__Y
TKERVEHLVKWLLERAKRMPSPISRKFLLGLAEQFYRAGNDPELERLVEKVKREL PGATLCLGHHAVPNGTLVKTITDDQIEVTAATELVQSIPNDKPFQNVNKITYGACPKYVKQNTLKLATGMRNVPEKGLFGAIAGFIENGWEGMIDGWYGFRHQNSEGTGQAADLKSTQAAIDQINGKLNRVIEKTLLVALENQHTIDLTDSEMNKLFEKTGRQLRENAEDMGNGCFKIYHKCDNACIESIRNGTYDHDVYRDEALNNRFQ Flu_HHH_b2_08106_0001_7__36__Y
TKERVEHLVKWLLERAKRMPSPISRKFLLGLAEQFNRAGNDPELERLVEKVKREL PGATLCLGHHAVPNGTLVKTITDDQIEVTAATELVQSIPNDKPFQNVNKITYGACPKYVKQNTLKLATGMRNVPEKGLFGAIAGFIENGWEGMIDGWYGFRHQNSEGTGQAADLKSTQAAIDQINGKLNRVIEKTLLVALENQHTIDLTDSEMNKLFEKTGRQLRENAEDMGNGCFKIYHKCDNACIESIRNGTYDHDVYRDEALNNRFQ Flu_HHH_b2_08106_0001_7__36__N
SEHEEFLEWLLRKIEEAIKRGNKISAEFLIGLAKQFLHVRNDDEIRRRLERLERLLH PGATLCLGHHAVPNGTLVKTITDDQIEVTAATELVQSIPNDKPFQNVNKITYGACPKYVKQNTLKLATGMRNVPEKGLFGAIAGFIENGWEGMIDGWYGFRHQNSEGTGQAADLKSTQAAIDQINGKLNRVIEKTLLVALENQHTIDLTDSEMNKLFEKTGRQLRENAEDMGNGCFKIYHKCDNACIESIRNGTYDHDVYRDEALNNRFQ Flu_HHH_b1_01357_0001_2__40__R
DVEEMAEFLVRRIEEALRRGNRISVEFLLGLLRQFARAWNNPEWERLLRELEELIRR PGATLCLGHHAVPNGTLVKTITDDQIEVTAATELVQSIPNDKPFQNVNKITYGACPKYVKQNTLKLATGMRNVPEKGLFGAIAGFIENGWEGMIDGWYGFRHQNSEGTGQAADLKSTQAAIDQINGKLNRVIEKTLLVALENQHTIDLTDSEMNKLFEKTGRQLRENAEDMGNGCFKIYHKCDNACIESIRNGTYDHDVYRDEALNNRFQ Flu_HHH_b1_04339_0001_2__44__W
SLSERFLKGLAEQFFRAGTPTARKILEFLLRSAKELGNEEVYRFVEELLRRL PGATLCLGHHAVPNGTLVKTITDDQIEVTAATELVQSIPNDKPFQNVNKITYGACPKYVKQNTLKLATGMRNVPEKGLFGAIAGFIENGWEGMIDGWYGFRHQNSEGTGQAADLKSTQAAIDQINGKLNRVIEKTLLVALENQHTIDLTDSEMNKLFEKTGRQLRENAEDMGNGCFKIYHKCDNACIESIRNGTYDHDVYRDEALNNRFQ Flu_HHH_b1_04759_0001_0002_3__32__S
SERNEHLLRWLLAKIRKSTNEISLRFLLGLLEQFARAAGTEEAREILREAEEIVK PGATLCLGHHAVPNGTLVKTITDDQIEVTAATELVQSIPNDKPFQNVNKITYGACPKYVKQNTLKLATGMRNVPEKGLFGAIAGFIENGWEGMIDGWYGFRHQNSEGTGQAADLKSTQAAIDQINGKLNRVIEKTLLVALENQHTIDLTDSEMNKLFEKTGRQLRENAEDMGNGCFKIYHKCDNACIESIRNGTYDHDVYRDEALNNRFQ Flu_HHH_b2_04485_0001_2__13__A
NSEEMVKFVRRLLKEALMRNNILSARFLTGLLEQFAKVTNDEEAKELVERAKKRL PGATLCLGHHAVPNGTLVKTITDDQIEVTAATELVQSIPNDKPFQNVNKITYGACPKYVKQNTLKLATGMRNVPEKGLFGAIAGFIENGWEGMIDGWYGFRHQNSEGTGQAADLKSTQAAIDQINGKLNRVIEKTLLVALENQHTIDLTDSEMNKLFEKTGRQLRENAEDMGNGCFKIYHKCDNACIESIRNGTYDHDVYRDEALNNRFQ Flu_HHH_b2_00151_0001_6__18__M
NSEEMVKFVRRLLKEALKRNNILSARFLTGLLEQFAKVTNDEEAKELVERAKKRL PGATLCLGHHAVPNGTLVKTITDDQIEVTAATELVQSIPNDKPFQNVNKITYGACPKYVKQNTLKLATGMRNVPEKGLFGAIAGFIENGWEGMIDGWYGFRHQNSEGTGQAADLKSTQAAIDQINGKLNRVIEKTLLVALENQHTIDLTDSEMNKLFEKTGRQLRENAEDMGNGCFKIYHKCDNACIESIRNGTYDHDVYRDEALNNRFQ Flu_HHH_b2_00151_0001_6__18__K
DQAKRMVEWLLKKAREALKLGNEISVRFLLGLAKQFAHANNDEEAERLVREWEKEL PGATLCLGHHAVPNGTLVKTITDDQIEVTAATELVQSIPNDKPFQNVNKITYGACPKYVKQNTLKLATGMRNVPEKGLFGAIAGFIENGWEGMIDGWYGFRHQNSEGTGQAADLKSTQAAIDQINGKLNRVIEKTLLVALENQHTIDLTDSEMNKLFEKTGRQLRENAEDMGNGCFKIYHKCDNACIESIRNGTYDHDVYRDEALNNRFQ Flu_HHH_b2_08313_0001_5__52__W
SERNEELLRWLLELIRKSTNEISLRFLLGLLEWFARAAGTEEAREILREAEEIVK PGATLCLGHHAVPNGTLVKTITDDQIEVTAATELVQSIPNDKPFQNVNKITYGACPKYVKQNTLKLATGMRNVPEKGLFGAIAGFIENGWEGMIDGWYGFRHQNSEGTGQAADLKSTQAAIDQINGKLNRVIEKTLLVALENQHTIDLTDSEMNKLFEKTGRQLRENAEDMGNGCFKIYHKCDNACIESIRNGTYDHDVYRDEALNNRFQ Flu_HHH_b2_04485_0001_4__33__W
DVEEMAEFLVRRIEEALRRGNRISVEFLLGLLRQFARAWNNPNVERLLRELEELIRR PGATLCLGHHAVPNGTLVKTITDDQIEVTAATELVQSIPNDKPFQNVNKITYGACPKYVKQNTLKLATGMRNVPEKGLFGAIAGFIENGWEGMIDGWYGFRHQNSEGTGQAADLKSTQAAIDQINGKLNRVIEKTLLVALENQHTIDLTDSEMNKLFEKTGRQLRENAEDMGNGCFKIYHKCDNACIESIRNGTYDHDVYRDEALNNRFQ Flu_HHH_b1_04339_0001_2__43__N
SERNEHLLRWLLEKIRKSTNEISLRDLLGLLEQFARAAGTEEAREILREAEEIVK PGATLCLGHHAVPNGTLVKTITDDQIEVTAATELVQSIPNDKPFQNVNKITYGACPKYVKQNTLKLATGMRNVPEKGLFGAIAGFIENGWEGMIDGWYGFRHQNSEGTGQAADLKSTQAAIDQINGKLNRVIEKTLLVALENQHTIDLTDSEMNKLFEKTGRQLRENAEDMGNGCFKIYHKCDNACIESIRNGTYDHDVYRDEALNNRFQ Flu_HHH_b2_04485_0001_2__26__D
DVEEMAEFLVRRIEEALRRNNRISVEFLLGLLRQFARAWNNPEVERLLRELEELIRR PGATLCLGHHAVPNGTLVKTITDDQIEVTAATELVQSIPNDKPFQNVNKITYGACPKYVKQNTLKLATGMRNVPEKGLFGAIAGFIENGWEGMIDGWYGFRHQNSEGTGQAADLKSTQAAIDQINGKLNRVIEKTLLVALENQHTIDLTDSEMNKLFEKTGRQLRENAEDMGNGCFKIYHKCDNACIESIRNGTYDHDVYRDEALNNRFQ Flu_HHH_b1_04339_0001_2__20__N
TKERVEHLVKWLLERAKRMNSPISRKFLLGLAEQFARAGNDPELERLVEKVKREL PGATLCLGHHAVPNGTLVKTITDDQIEVTAATELVQSIPNDKPFQNVNKITYGACPKYVKQNTLKLATGMRNVPEKGLFGAIAGFIENGWEGMIDGWYGFRHQNSEGTGQAADLKSTQAAIDQINGKLNRVIEKTLLVALENQHTIDLTDSEMNKLFEKTGRQLRENAEDMGNGCFKIYHKCDNACIESIRNGTYDHDVYRDEALNNRFQ Flu_HHH_b2_08106_0001_7__20__N
DQAKRMVEWLLKKAREPLKLGNEISVRFLLGLAKQFAHANNDEEAERLVREFEKEL PGATLCLGHHAVPNGTLVKTITDDQIEVTAATELVQSIPNDKPFQNVNKITYGACPKYVKQNTLKLATGMRNVPEKGLFGAIAGFIENGWEGMIDGWYGFRHQNSEGTGQAADLKSTQAAIDQINGKLNRVIEKTLLVALENQHTIDLTDSEMNKLFEKTGRQLRENAEDMGNGCFKIYHKCDNACIESIRNGTYDHDVYRDEALNNRFQ Flu_HHH_b2_08313_0001_5__17__P
DVEEMAEFLVRRISEALRRGNRISVEFLLGLLRQFARAWNNPEVERLLRELEELIRR PGATLCLGHHAVPNGTLVKTITDDQIEVTAATELVQSIPNDKPFQNVNKITYGACPKYVKQNTLKLATGMRNVPEKGLFGAIAGFIENGWEGMIDGWYGFRHQNSEGTGQAADLKSTQAAIDQINGKLNRVIEKTLLVALENQHTIDLTDSEMNKLFEKTGRQLRENAEDMGNGCFKIYHKCDNACIESIRNGTYDHDVYRDEALNNRFQ Flu_HHH_b1_04339_0001_2__14__S
DVEEMAEFLVRRIEEALRRGNRISVEFLLGLLRQFIRAWNNPEVERLLRELEELIRR PGATLCLGHHAVPNGTLVKTITDDQIEVTAATELVQSIPNDKPFQNVNKITYGACPKYVKQNTLKLATGMRNVPEKGLFGAIAGFIENGWEGMIDGWYGFRHQNSEGTGQAADLKSTQAAIDQINGKLNRVIEKTLLVALENQHTIDLTDSEMNKLFEKTGRQLRENAEDMGNGCFKIYHKCDNACIESIRNGTYDHDVYRDEALNNRFQ Flu_HHH_b1_04339_0001_2__36__I
DQAKRMVEWTLKKAREALKLGNEISVRFLLGLAKQFAHANNDEEAERLVREFEKEL PGATLCLGHHAVPNGTLVKTITDDQIEVTAATELVQSIPNDKPFQNVNKITYGACPKYVKQNTLKLATGMRNVPEKGLFGAIAGFIENGWEGMIDGWYGFRHQNSEGTGQAADLKSTQAAIDQINGKLNRVIEKTLLVALENQHTIDLTDSEMNKLFEKTGRQLRENAEDMGNGCFKIYHKCDNACIESIRNGTYDHDVYRDEALNNRFQ Flu_HHH_b2_08313_0001_5__10__T
SKVKLSVKFLLGLARQFYRAGNPAAAEYLIKRAKEIAEKNNNEELRKEIEELEREIR PGATLCLGHHAVPNGTLVKTITDDQIEVTAATELVQSIPNDKPFQNVNKITYGACPKYVKQNTLKLATGMRNVPEKGLFGAIAGFIENGWEGMIDGWYGFRHQNSEGTGQAADLKSTQAAIDQINGKLNRVIEKTLLVALENQHTIDLTDSEMNKLFEKTGRQLRENAEDMGNGCFKIYHKCDNACIESIRNGTYDHDVYRDEALNNRFQ Flu_HHH_b2_01211_0001_7__24__A
DQAKRMVEWLLKKAREALKLGNEISVRFLLGLAKHFAHANNDEEAERLVREFEKEL PGATLCLGHHAVPNGTLVKTITDDQIEVTAATELVQSIPNDKPFQNVNKITYGACPKYVKQNTLKLATGMRNVPEKGLFGAIAGFIENGWEGMIDGWYGFRHQNSEGTGQAADLKSTQAAIDQINGKLNRVIEKTLLVALENQHTIDLTDSEMNKLFEKTGRQLRENAEDMGNGCFKIYHKCDNACIESIRNGTYDHDVYRDEALNNRFQ Flu_HHH_b2_08313_0001_5__35__H
SERNEELLGWLLELIRKSTNEISLRFLLGLLEQFARAAGTEEAREILREAEEIVK PGATLCLGHHAVPNGTLVKTITDDQIEVTAATELVQSIPNDKPFQNVNKITYGACPKYVKQNTLKLATGMRNVPEKGLFGAIAGFIENGWEGMIDGWYGFRHQNSEGTGQAADLKSTQAAIDQINGKLNRVIEKTLLVALENQHTIDLTDSEMNKLFEKTGRQLRENAEDMGNGCFKIYHKCDNACIESIRNGTYDHDVYRDEALNNRFQ Flu_HHH_b2_04485_0001_4__9__G
TRMRISVKFLLGLARQFTDPRIREWLLRRAEALAREGNDPELEELVRRVEEELK PGATLCLGHHAVPNGTLVKTITDDQIEVTAATELVQSIPNDKPFQNVNKITYGACPKYVKQNTLKLATGMRNVPEKGLFGAIAGFIENGWEGMIDGWYGFRHQNSEGTGQAADLKSTQAAIDQINGKLNRVIEKTLLVALENQHTIDLTDSEMNKLFEKTGRQLRENAEDMGNGCFKIYHKCDNACIESIRNGTYDHDVYRDEALNNRFQ Flu_HHH_b2_00884_0001_1__32__A
SLSERFLKGLAEQFFRLGTPTARKILEFLLRRAKELGNEEVYRFVEELLRRL PGATLCLGHHAVPNGTLVKTITDDQIEVTAATELVQSIPNDKPFQNVNKITYGACPKYVKQNTLKLATGMRNVPEKGLFGAIAGFIENGWEGMIDGWYGFRHQNSEGTGQAADLKSTQAAIDQINGKLNRVIEKTLLVALENQHTIDLTDSEMNKLFEKTGRQLRENAEDMGNGCFKIYHKCDNACIESIRNGTYDHDVYRDEALNNRFQ Flu_HHH_b1_04759_0001_0002_3__17__L
SEHEEFLEWLLRKIEEAIKRGNKISAEFLIGLAKVFLHVLNDDEIRRRLERLERLLH PGATLCLGHHAVPNGTLVKTITDDQIEVTAATELVQSIPNDKPFQNVNKITYGACPKYVKQNTLKLATGMRNVPEKGLFGAIAGFIENGWEGMIDGWYGFRHQNSEGTGQAADLKSTQAAIDQINGKLNRVIEKTLLVALENQHTIDLTDSEMNKLFEKTGRQLRENAEDMGNGCFKIYHKCDNACIESIRNGTYDHDVYRDEALNNRFQ Flu_HHH_b1_01357_0001_2__35__V
DQAKRMVEWLLKKAREALKLGNEISVRFLLGLAMQFAHANNDEEAERLVREFEKEL PGATLCLGHHAVPNGTLVKTITDDQIEVTAATELVQSIPNDKPFQNVNKITYGACPKYVKQNTLKLATGMRNVPEKGLFGAIAGFIENGWEGMIDGWYGFRHQNSEGTGQAADLKSTQAAIDQINGKLNRVIEKTLLVALENQHTIDLTDSEMNKLFEKTGRQLRENAEDMGNGCFKIYHKCDNACIESIRNGTYDHDVYRDEALNNRFQ Flu_HHH_b2_08313_0001_5__34__M
DQAKRMVEWLLKKAREALKLGNEISVRFLLGLASQFAHANNDEEAERLVREFEKEL PGATLCLGHHAVPNGTLVKTITDDQIEVTAATELVQSIPNDKPFQNVNKITYGACPKYVKQNTLKLATGMRNVPEKGLFGAIAGFIENGWEGMIDGWYGFRHQNSEGTGQAADLKSTQAAIDQINGKLNRVIEKTLLVALENQHTIDLTDSEMNKLFEKTGRQLRENAEDMGNGCFKIYHKCDNACIESIRNGTYDHDVYRDEALNNRFQ Flu_HHH_b2_08313_0001_5__34__S
SKVKLSVKFLLGLARQFYRAGNPEAAEYLIKRAKEIAEKNNNEELRKVIEELEREIR PGATLCLGHHAVPNGTLVKTITDDQIEVTAATELVQSIPNDKPFQNVNKITYGACPKYVKQNTLKLATGMRNVPEKGLFGAIAGFIENGWEGMIDGWYGFRHQNSEGTGQAADLKSTQAAIDQINGKLNRVIEKTLLVALENQHTIDLTDSEMNKLFEKTGRQLRENAEDMGNGCFKIYHKCDNACIESIRNGTYDHDVYRDEALNNRFQ Flu_HHH_b2_01211_0001_7__48__V
TEEEIEEVEELLKKATDPKLRHMLEFLLRRLREALERNNLLSARFLLGLARQHYKSI PGATLCLGHHAVPNGTLVKTITDDQIEVTAATELVQSIPNDKPFQNVNKITYGACPKYVKQNTLKLATGMRNVPEKGLFGAIAGFIENGWEGMIDGWYGFRHQNSEGTGQAADLKSTQAAIDQINGKLNRVIEKTLLVALENQHTIDLTDSEMNKLFEKTGRQLRENAEDMGNGCFKIYHKCDNACIESIRNGTYDHDVYRDEALNNRFQ Flu_HHH_b1_06924_0001_8__53__H
DQAKRMVEWLLKKAREALKLGNEISVRFLLGLAKQFAHADNDEEAERLVREFEKEL PGATLCLGHHAVPNGTLVKTITDDQIEVTAATELVQSIPNDKPFQNVNKITYGACPKYVKQNTLKLATGMRNVPEKGLFGAIAGFIENGWEGMIDGWYGFRHQNSEGTGQAADLKSTQAAIDQINGKLNRVIEKTLLVALENQHTIDLTDSEMNKLFEKTGRQLRENAEDMGNGCFKIYHKCDNACIESIRNGTYDHDVYRDEALNNRFQ Flu_HHH_b2_08313_0001_5__40__D
DVEEMAEFLVRRIEEALRRGNRISVEFLLGLLRQFARAWYNPEVERLLRELEELIRR PGATLCLGHHAVPNGTLVKTITDDQIEVTAATELVQSIPNDKPFQNVNKITYGACPKYVKQNTLKLATGMRNVPEKGLFGAIAGFIENGWEGMIDGWYGFRHQNSEGTGQAADLKSTQAAIDQINGKLNRVIEKTLLVALENQHTIDLTDSEMNKLFEKTGRQLRENAEDMGNGCFKIYHKCDNACIESIRNGTYDHDVYRDEALNNRFQ Flu_HHH_b1_04339_0001_2__40__Y
DVEEMAEFLVRRIEEALRRGNRISVEFLLGLLRQFARADNNPEVERLLRELEELIRR PGATLCLGHHAVPNGTLVKTITDDQIEVTAATELVQSIPNDKPFQNVNKITYGACPKYVKQNTLKLATGMRNVPEKGLFGAIAGFIENGWEGMIDGWYGFRHQNSEGTGQAADLKSTQAAIDQINGKLNRVIEKTLLVALENQHTIDLTDSEMNKLFEKTGRQLRENAEDMGNGCFKIYHKCDNACIESIRNGTYDHDVYRDEALNNRFQ Flu_HHH_b1_04339_0001_2__39__D
SEHEEFLEWLLRKIEEAIKRGNKIDAEFLIGLAKQFLHVLNDDEIRRRLERLERLLH PGATLCLGHHAVPNGTLVKTITDDQIEVTAATELVQSIPNDKPFQNVNKITYGACPKYVKQNTLKLATGMRNVPEKGLFGAIAGFIENGWEGMIDGWYGFRHQNSEGTGQAADLKSTQAAIDQINGKLNRVIEKTLLVALENQHTIDLTDSEMNKLFEKTGRQLRENAEDMGNGCFKIYHKCDNACIESIRNGTYDHDVYRDEALNNRFQ Flu_HHH_b1_01357_0001_2__25__D
SEHEEFLEWLLRKIEEAIKRGNKIFAEFLIGLAKQFLHVLNDDEIRRRLERLERLLH PGATLCLGHHAVPNGTLVKTITDDQIEVTAATELVQSIPNDKPFQNVNKITYGACPKYVKQNTLKLATGMRNVPEKGLFGAIAGFIENGWEGMIDGWYGFRHQNSEGTGQAADLKSTQAAIDQINGKLNRVIEKTLLVALENQHTIDLTDSEMNKLFEKTGRQLRENAEDMGNGCFKIYHKCDNACIESIRNGTYDHDVYRDEALNNRFQ Flu_HHH_b1_01357_0001_2__25__F
DERSSAKISVEFLLGLAKQFTDPRCREWLLKRAKRLAEEVGDDELKRLIEKVEEEL PGATLCLGHHAVPNGTLVKTITDDQIEVTAATELVQSIPNDKPFQNVNKITYGACPKYVKQNTLKLATGMRNVPEKGLFGAIAGFIENGWEGMIDGWYGFRHQNSEGTGQAADLKSTQAAIDQINGKLNRVIEKTLLVALENQHTIDLTDSEMNKLFEKTGRQLRENAEDMGNGCFKIYHKCDNACIESIRNGTYDHDVYRDEALNNRFQ Flu_HHH_b2_06971_0001_7__25__C
SERNEHLLRWLREKIRKSTNEISLRFLLGLLEQFARAAGTEEAREILREAEEIVK PGATLCLGHHAVPNGTLVKTITDDQIEVTAATELVQSIPNDKPFQNVNKITYGACPKYVKQNTLKLATGMRNVPEKGLFGAIAGFIENGWEGMIDGWYGFRHQNSEGTGQAADLKSTQAAIDQINGKLNRVIEKTLLVALENQHTIDLTDSEMNKLFEKTGRQLRENAEDMGNGCFKIYHKCDNACIESIRNGTYDHDVYRDEALNNRFQ Flu_HHH_b2_04485_0001_2__12__R
MKERVEHLVKWLLERAKRMPSPISRKFLLGLAEQFARAGNDPELERLVEKVKREL PGATLCLGHHAVPNGTLVKTITDDQIEVTAATELVQSIPNDKPFQNVNKITYGACPKYVKQNTLKLATGMRNVPEKGLFGAIAGFIENGWEGMIDGWYGFRHQNSEGTGQAADLKSTQAAIDQINGKLNRVIEKTLLVALENQHTIDLTDSEMNKLFEKTGRQLRENAEDMGNGCFKIYHKCDNACIESIRNGTYDHDVYRDEALNNRFQ Flu_HHH_b2_08106_0001_7__1__M
DERSSAKISVEFLLGLAKQFTDPMIREWLLKRAKRLAEEVGDDELKRLIEKVEEEL PGATLCLGHHAVPNGTLVKTITDDQIEVTAATELVQSIPNDKPFQNVNKITYGACPKYVKQNTLKLATGMRNVPEKGLFGAIAGFIENGWEGMIDGWYGFRHQNSEGTGQAADLKSTQAAIDQINGKLNRVIEKTLLVALENQHTIDLTDSEMNKLFEKTGRQLRENAEDMGNGCFKIYHKCDNACIESIRNGTYDHDVYRDEALNNRFQ Flu_HHH_b2_06971_0001_7__24__M
TLERVEHLVKWLLERAKRMPSPISRKFLLGLAEQFARAGNDPELERLVEKVKREL PGATLCLGHHAVPNGTLVKTITDDQIEVTAATELVQSIPNDKPFQNVNKITYGACPKYVKQNTLKLATGMRNVPEKGLFGAIAGFIENGWEGMIDGWYGFRHQNSEGTGQAADLKSTQAAIDQINGKLNRVIEKTLLVALENQHTIDLTDSEMNKLFEKTGRQLRENAEDMGNGCFKIYHKCDNACIESIRNGTYDHDVYRDEALNNRFQ Flu_HHH_b2_08106_0001_7__2__L
NSEEMVKFVRRLLKEALERNNILSARFLTGLCEQFAKVTNDEEAKELVERAKKRL PGATLCLGHHAVPNGTLVKTITDDQIEVTAATELVQSIPNDKPFQNVNKITYGACPKYVKQNTLKLATGMRNVPEKGLFGAIAGFIENGWEGMIDGWYGFRHQNSEGTGQAADLKSTQAAIDQINGKLNRVIEKTLLVALENQHTIDLTDSEMNKLFEKTGRQLRENAEDMGNGCFKIYHKCDNACIESIRNGTYDHDVYRDEALNNRFQ Flu_HHH_b2_00151_0001_6__32__C
SKERVEHLVKWLLERAKRMPSPISRKFLLGLAEQFARAGNDPELERLVEKVKREL PGATLCLGHHAVPNGTLVKTITDDQIEVTAATELVQSIPNDKPFQNVNKITYGACPKYVKQNTLKLATGMRNVPEKGLFGAIAGFIENGWEGMIDGWYGFRHQNSEGTGQAADLKSTQAAIDQINGKLNRVIEKTLLVALENQHTIDLTDSEMNKLFEKTGRQLRENAEDMGNGCFKIYHKCDNACIESIRNGTYDHDVYRDEALNNRFQ Flu_HHH_b2_08106_0001_7__1__S
TEEEIEEVEELLTKATDPKLRHMLEFLLRRLREALERNNLLSARFLLGLARQFYKSI PGATLCLGHHAVPNGTLVKTITDDQIEVTAATELVQSIPNDKPFQNVNKITYGACPKYVKQNTLKLATGMRNVPEKGLFGAIAGFIENGWEGMIDGWYGFRHQNSEGTGQAADLKSTQAAIDQINGKLNRVIEKTLLVALENQHTIDLTDSEMNKLFEKTGRQLRENAEDMGNGCFKIYHKCDNACIESIRNGTYDHDVYRDEALNNRFQ Flu_HHH_b1_06924_0001_8__13__T
TRMRISVKFLLGLARQFTDPRIREWLLRRAEKLAREGNDPELEELVRRVEEELK PGATLCLGHHAVPNGTLVKTITDDQIEVTAATELVQSIPNDKPFQNVNKITYGACPKYVKQNTLKLATGMRNVPEKGLFGAIAGFIENGWEGMIDGWYGFRHQNSEGTGQAADLKSTQAAIDQINGKLNRVIEKTLLVALENQHTIDLTDSEMNKLFEKTGRQLRENAEDMGNGCFKIYHKCDNACIESIRNGTYDHDVYRDEALNNRFQ Flu_HHH_b2_00884_0001_1__32__K
DVEEMAEFLVRRIEEALRRGNRISVEFLLGLLRQFARAWNNPEVERLLRELEELISR PGATLCLGHHAVPNGTLVKTITDDQIEVTAATELVQSIPNDKPFQNVNKITYGACPKYVKQNTLKLATGMRNVPEKGLFGAIAGFIENGWEGMIDGWYGFRHQNSEGTGQAADLKSTQAAIDQINGKLNRVIEKTLLVALENQHTIDLTDSEMNKLFEKTGRQLRENAEDMGNGCFKIYHKCDNACIESIRNGTYDHDVYRDEALNNRFQ Flu_HHH_b1_04339_0001_2__56__S
TRMRISVKFLLGLARQFTDPRIREWLLRRAERLAREGCDPELEELVRRVEEELK PGATLCLGHHAVPNGTLVKTITDDQIEVTAATELVQSIPNDKPFQNVNKITYGACPKYVKQNTLKLATGMRNVPEKGLFGAIAGFIENGWEGMIDGWYGFRHQNSEGTGQAADLKSTQAAIDQINGKLNRVIEKTLLVALENQHTIDLTDSEMNKLFEKTGRQLRENAEDMGNGCFKIYHKCDNACIESIRNGTYDHDVYRDEALNNRFQ Flu_HHH_b2_00884_0001_1__38__C
SLSERFLKGLAEQFFRAGTPTARKILEFLLRRAKELGNEEVYRFSEELLRRL PGATLCLGHHAVPNGTLVKTITDDQIEVTAATELVQSIPNDKPFQNVNKITYGACPKYVKQNTLKLATGMRNVPEKGLFGAIAGFIENGWEGMIDGWYGFRHQNSEGTGQAADLKSTQAAIDQINGKLNRVIEKTLLVALENQHTIDLTDSEMNKLFEKTGRQLRENAEDMGNGCFKIYHKCDNACIESIRNGTYDHDVYRDEALNNRFQ Flu_HHH_b1_04759_0001_0002_3__45__S
SERNEELLRWLLELIRKSTNEISLRFLLGLLEQFVRAAGTEEAREILREAEEIVK PGATLCLGHHAVPNGTLVKTITDDQIEVTAATELVQSIPNDKPFQNVNKITYGACPKYVKQNTLKLATGMRNVPEKGLFGAIAGFIENGWEGMIDGWYGFRHQNSEGTGQAADLKSTQAAIDQINGKLNRVIEKTLLVALENQHTIDLTDSEMNKLFEKTGRQLRENAEDMGNGCFKIYHKCDNACIESIRNGTYDHDVYRDEALNNRFQ Flu_HHH_b2_04485_0001_4__35__V
TKERVEHLVKWLLEVAKRMPSPISRKFLLGLAEQFARAGNDPELERLVEKVKREL PGATLCLGHHAVPNGTLVKTITDDQIEVTAATELVQSIPNDKPFQNVNKITYGACPKYVKQNTLKLATGMRNVPEKGLFGAIAGFIENGWEGMIDGWYGFRHQNSEGTGQAADLKSTQAAIDQINGKLNRVIEKTLLVALENQHTIDLTDSEMNKLFEKTGRQLRENAEDMGNGCFKIYHKCDNACIESIRNGTYDHDVYRDEALNNRFQ Flu_HHH_b2_08106_0001_7__15__V
TKERVEHLVKWLLLRAKRMPSPISRKFLLGLAEQFARAGNDPELERLVEKVKREL PGATLCLGHHAVPNGTLVKTITDDQIEVTAATELVQSIPNDKPFQNVNKITYGACPKYVKQNTLKLATGMRNVPEKGLFGAIAGFIENGWEGMIDGWYGFRHQNSEGTGQAADLKSTQAAIDQINGKLNRVIEKTLLVALENQHTIDLTDSEMNKLFEKTGRQLRENAEDMGNGCFKIYHKCDNACIESIRNGTYDHDVYRDEALNNRFQ Flu_HHH_b2_08106_0001_7__14__L
TKERVEHLVKWLLKRAKRMPSPISRKFLLGLAEQFARAGNDPELERLVEKVKREL PGATLCLGHHAVPNGTLVKTITDDQIEVTAATELVQSIPNDKPFQNVNKITYGACPKYVKQNTLKLATGMRNVPEKGLFGAIAGFIENGWEGMIDGWYGFRHQNSEGTGQAADLKSTQAAIDQINGKLNRVIEKTLLVALENQHTIDLTDSEMNKLFEKTGRQLRENAEDMGNGCFKIYHKCDNACIESIRNGTYDHDVYRDEALNNRFQ Flu_HHH_b2_08106_0001_7__14__K
DVEEMAEFLVRRIEEALRRGNRISVEFLLGLLRQFATAWNNPEVERLLRELEELIRR PGATLCLGHHAVPNGTLVKTITDDQIEVTAATELVQSIPNDKPFQNVNKITYGACPKYVKQNTLKLATGMRNVPEKGLFGAIAGFIENGWEGMIDGWYGFRHQNSEGTGQAADLKSTQAAIDQINGKLNRVIEKTLLVALENQHTIDLTDSEMNKLFEKTGRQLRENAEDMGNGCFKIYHKCDNACIESIRNGTYDHDVYRDEALNNRFQ Flu_HHH_b1_04339_0001_2__37__T
TRMRISVKFLLGLARQFTDPRIREWLLRRAERLAREGNDPELEELVRRVEEELA PGATLCLGHHAVPNGTLVKTITDDQIEVTAATELVQSIPNDKPFQNVNKITYGACPKYVKQNTLKLATGMRNVPEKGLFGAIAGFIENGWEGMIDGWYGFRHQNSEGTGQAADLKSTQAAIDQINGKLNRVIEKTLLVALENQHTIDLTDSEMNKLFEKTGRQLRENAEDMGNGCFKIYHKCDNACIESIRNGTYDHDVYRDEALNNRFQ Flu_HHH_b2_00884_0001_1__54__A
DQAKRMVEWLLKKAREALKLGNEISVRFLLGLAKQFAHANNKEEAERLVREFEKEL PGATLCLGHHAVPNGTLVKTITDDQIEVTAATELVQSIPNDKPFQNVNKITYGACPKYVKQNTLKLATGMRNVPEKGLFGAIAGFIENGWEGMIDGWYGFRHQNSEGTGQAADLKSTQAAIDQINGKLNRVIEKTLLVALENQHTIDLTDSEMNKLFEKTGRQLRENAEDMGNGCFKIYHKCDNACIESIRNGTYDHDVYRDEALNNRFQ Flu_HHH_b2_08313_0001_5__42__K
TRMRISVKFLLGLARQFTDPRIREWLLSRAERLAREGNDPELEELVRRVEEELK PGATLCLGHHAVPNGTLVKTITDDQIEVTAATELVQSIPNDKPFQNVNKITYGACPKYVKQNTLKLATGMRNVPEKGLFGAIAGFIENGWEGMIDGWYGFRHQNSEGTGQAADLKSTQAAIDQINGKLNRVIEKTLLVALENQHTIDLTDSEMNKLFEKTGRQLRENAEDMGNGCFKIYHKCDNACIESIRNGTYDHDVYRDEALNNRFQ Flu_HHH_b2_00884_0001_1__28__S
SLSERFLKGLAEQFFRAGTPTARKILEFLLRRAKELGNGEVYRFVEELLRRL PGATLCLGHHAVPNGTLVKTITDDQIEVTAATELVQSIPNDKPFQNVNKITYGACPKYVKQNTLKLATGMRNVPEKGLFGAIAGFIENGWEGMIDGWYGFRHQNSEGTGQAADLKSTQAAIDQINGKLNRVIEKTLLVALENQHTIDLTDSEMNKLFEKTGRQLRENAEDMGNGCFKIYHKCDNACIESIRNGTYDHDVYRDEALNNRFQ Flu_HHH_b1_04759_0001_0002_3__39__G
TEEEIEEQEELLKKATDPKLRHMLEFLLRRLREALERNNLLSARFLLGLARQFYKSI PGATLCLGHHAVPNGTLVKTITDDQIEVTAATELVQSIPNDKPFQNVNKITYGACPKYVKQNTLKLATGMRNVPEKGLFGAIAGFIENGWEGMIDGWYGFRHQNSEGTGQAADLKSTQAAIDQINGKLNRVIEKTLLVALENQHTIDLTDSEMNKLFEKTGRQLRENAEDMGNGCFKIYHKCDNACIESIRNGTYDHDVYRDEALNNRFQ Flu_HHH_b1_06924_0001_8__8__Q
TEEEIEEREELLKKATDPKLRHMLEFLLRRLREALERNNLLSARFLLGLARQFYKSI PGATLCLGHHAVPNGTLVKTITDDQIEVTAATELVQSIPNDKPFQNVNKITYGACPKYVKQNTLKLATGMRNVPEKGLFGAIAGFIENGWEGMIDGWYGFRHQNSEGTGQAADLKSTQAAIDQINGKLNRVIEKTLLVALENQHTIDLTDSEMNKLFEKTGRQLRENAEDMGNGCFKIYHKCDNACIESIRNGTYDHDVYRDEALNNRFQ Flu_HHH_b1_06924_0001_8__8__R
TEEEIEKVEELLKKATDPKLRHMLEFLLRRLREALERNNLLSARFLLGLARQFYKSI PGATLCLGHHAVPNGTLVKTITDDQIEVTAATELVQSIPNDKPFQNVNKITYGACPKYVKQNTLKLATGMRNVPEKGLFGAIAGFIENGWEGMIDGWYGFRHQNSEGTGQAADLKSTQAAIDQINGKLNRVIEKTLLVALENQHTIDLTDSEMNKLFEKTGRQLRENAEDMGNGCFKIYHKCDNACIESIRNGTYDHDVYRDEALNNRFQ Flu_HHH_b1_06924_0001_8__7__K
SERNEELLRWLLELIRKSTNEISLRFLLGLLEQFARAAGTEQAREILREAEEIVK PGATLCLGHHAVPNGTLVKTITDDQIEVTAATELVQSIPNDKPFQNVNKITYGACPKYVKQNTLKLATGMRNVPEKGLFGAIAGFIENGWEGMIDGWYGFRHQNSEGTGQAADLKSTQAAIDQINGKLNRVIEKTLLVALENQHTIDLTDSEMNKLFEKTGRQLRENAEDMGNGCFKIYHKCDNACIESIRNGTYDHDVYRDEALNNRFQ Flu_HHH_b2_04485_0001_4__42__Q
TEEEIEEVEELLKKATDPKLRHMLQFLLRRLREALERNNLLSARFLLGLARQFYKSI PGATLCLGHHAVPNGTLVKTITDDQIEVTAATELVQSIPNDKPFQNVNKITYGACPKYVKQNTLKLATGMRNVPEKGLFGAIAGFIENGWEGMIDGWYGFRHQNSEGTGQAADLKSTQAAIDQINGKLNRVIEKTLLVALENQHTIDLTDSEMNKLFEKTGRQLRENAEDMGNGCFKIYHKCDNACIESIRNGTYDHDVYRDEALNNRFQ Flu_HHH_b1_06924_0001_8__25__Q
SERNEELLRWLLELIRKSTNEISLRFLLGLLEQFARAAGTEEAREILREAYEIVK PGATLCLGHHAVPNGTLVKTITDDQIEVTAATELVQSIPNDKPFQNVNKITYGACPKYVKQNTLKLATGMRNVPEKGLFGAIAGFIENGWEGMIDGWYGFRHQNSEGTGQAADLKSTQAAIDQINGKLNRVIEKTLLVALENQHTIDLTDSEMNKLFEKTGRQLRENAEDMGNGCFKIYHKCDNACIESIRNGTYDHDVYRDEALNNRFQ Flu_HHH_b2_04485_0001_4__51__Y
DVEEMAEFLVRRIEEALRRGNRISVEFLLGLLRQFARAWNNPEVERLLRELEELGRR PGATLCLGHHAVPNGTLVKTITDDQIEVTAATELVQSIPNDKPFQNVNKITYGACPKYVKQNTLKLATGMRNVPEKGLFGAIAGFIENGWEGMIDGWYGFRHQNSEGTGQAADLKSTQAAIDQINGKLNRVIEKTLLVALENQHTIDLTDSEMNKLFEKTGRQLRENAEDMGNGCFKIYHKCDNACIESIRNGTYDHDVYRDEALNNRFQ Flu_HHH_b1_04339_0001_2__55__G
DERSSAKISVEFLLGLAKHFTDPRIREWLLKRAKRLAEEVGDDELKRLIEKVEEEL PGATLCLGHHAVPNGTLVKTITDDQIEVTAATELVQSIPNDKPFQNVNKITYGACPKYVKQNTLKLATGMRNVPEKGLFGAIAGFIENGWEGMIDGWYGFRHQNSEGTGQAADLKSTQAAIDQINGKLNRVIEKTLLVALENQHTIDLTDSEMNKLFEKTGRQLRENAEDMGNGCFKIYHKCDNACIESIRNGTYDHDVYRDEALNNRFQ Flu_HHH_b2_06971_0001_7__19__H
SKVKLSVKFLLGLARQFYRAGNPEAAEYLIKRAKEIAEKNNNEELRKEIEELEFEIR PGATLCLGHHAVPNGTLVKTITDDQIEVTAATELVQSIPNDKPFQNVNKITYGACPKYVKQNTLKLATGMRNVPEKGLFGAIAGFIENGWEGMIDGWYGFRHQNSEGTGQAADLKSTQAAIDQINGKLNRVIEKTLLVALENQHTIDLTDSEMNKLFEKTGRQLRENAEDMGNGCFKIYHKCDNACIESIRNGTYDHDVYRDEALNNRFQ Flu_HHH_b2_01211_0001_7__54__F
SLSERFLKGLAEQFFRAITPTARKILEFLLRRAKELGNEEVYRFVEELLRRL PGATLCLGHHAVPNGTLVKTITDDQIEVTAATELVQSIPNDKPFQNVNKITYGACPKYVKQNTLKLATGMRNVPEKGLFGAIAGFIENGWEGMIDGWYGFRHQNSEGTGQAADLKSTQAAIDQINGKLNRVIEKTLLVALENQHTIDLTDSEMNKLFEKTGRQLRENAEDMGNGCFKIYHKCDNACIESIRNGTYDHDVYRDEALNNRFQ Flu_HHH_b1_04759_0001_0002_3__18__I
TEEEIEEVEELLKKATDPKLRHMLEFLLRRLREALERNNLLSARILLGLARQFYKSI PGATLCLGHHAVPNGTLVKTITDDQIEVTAATELVQSIPNDKPFQNVNKITYGACPKYVKQNTLKLATGMRNVPEKGLFGAIAGFIENGWEGMIDGWYGFRHQNSEGTGQAADLKSTQAAIDQINGKLNRVIEKTLLVALENQHTIDLTDSEMNKLFEKTGRQLRENAEDMGNGCFKIYHKCDNACIESIRNGTYDHDVYRDEALNNRFQ Flu_HHH_b1_06924_0001_8__45__I
TKERVEHLVTWLLERAKRMPSPISRKFLLGLAEQFARAGNDPELERLVEKVKREL PGATLCLGHHAVPNGTLVKTITDDQIEVTAATELVQSIPNDKPFQNVNKITYGACPKYVKQNTLKLATGMRNVPEKGLFGAIAGFIENGWEGMIDGWYGFRHQNSEGTGQAADLKSTQAAIDQINGKLNRVIEKTLLVALENQHTIDLTDSEMNKLFEKTGRQLRENAEDMGNGCFKIYHKCDNACIESIRNGTYDHDVYRDEALNNRFQ Flu_HHH_b2_08106_0001_7__10__T
DQAKRMVEWLLKKAREALKLGNHISVRFLLGLAKQFAHANNDEEAERLVREFEKEL PGATLCLGHHAVPNGTLVKTITDDQIEVTAATELVQSIPNDKPFQNVNKITYGACPKYVKQNTLKLATGMRNVPEKGLFGAIAGFIENGWEGMIDGWYGFRHQNSEGTGQAADLKSTQAAIDQINGKLNRVIEKTLLVALENQHTIDLTDSEMNKLFEKTGRQLRENAEDMGNGCFKIYHKCDNACIESIRNGTYDHDVYRDEALNNRFQ Flu_HHH_b2_08313_0001_5__23__H
SERNEHLLRWLLEKIRKSTNEISLRFLLGLLWQFARAAGTEEAREILREAEEIVK PGATLCLGHHAVPNGTLVKTITDDQIEVTAATELVQSIPNDKPFQNVNKITYGACPKYVKQNTLKLATGMRNVPEKGLFGAIAGFIENGWEGMIDGWYGFRHQNSEGTGQAADLKSTQAAIDQINGKLNRVIEKTLLVALENQHTIDLTDSEMNKLFEKTGRQLRENAEDMGNGCFKIYHKCDNACIESIRNGTYDHDVYRDEALNNRFQ Flu_HHH_b2_04485_0001_2__32__W
SERNEHLLRWLLEKIRKSTNEISLRFLLGLLKQFARAAGTEEAREILREAEEIVK PGATLCLGHHAVPNGTLVKTITDDQIEVTAATELVQSIPNDKPFQNVNKITYGACPKYVKQNTLKLATGMRNVPEKGLFGAIAGFIENGWEGMIDGWYGFRHQNSEGTGQAADLKSTQAAIDQINGKLNRVIEKTLLVALENQHTIDLTDSEMNKLFEKTGRQLRENAEDMGNGCFKIYHKCDNACIESIRNGTYDHDVYRDEALNNRFQ Flu_HHH_b2_04485_0001_2__32__K
LERSSAKISVEFLLGLAKQFTDPRIREWLLKRAKRLAEEVGDDELKRLIEKVEEEL PGATLCLGHHAVPNGTLVKTITDDQIEVTAATELVQSIPNDKPFQNVNKITYGACPKYVKQNTLKLATGMRNVPEKGLFGAIAGFIENGWEGMIDGWYGFRHQNSEGTGQAADLKSTQAAIDQINGKLNRVIEKTLLVALENQHTIDLTDSEMNKLFEKTGRQLRENAEDMGNGCFKIYHKCDNACIESIRNGTYDHDVYRDEALNNRFQ Flu_HHH_b2_06971_0001_7__1__L
TKERVEHLVKWLLERYKRMPSPISRKFLLGLAEQFARAGNDPELERLVEKVKREL PGATLCLGHHAVPNGTLVKTITDDQIEVTAATELVQSIPNDKPFQNVNKITYGACPKYVKQNTLKLATGMRNVPEKGLFGAIAGFIENGWEGMIDGWYGFRHQNSEGTGQAADLKSTQAAIDQINGKLNRVIEKTLLVALENQHTIDLTDSEMNKLFEKTGRQLRENAEDMGNGCFKIYHKCDNACIESIRNGTYDHDVYRDEALNNRFQ Flu_HHH_b2_08106_0001_7__16__Y
TRMRISVKFLLGLARQFTDFRIREWLLRRAERLAREGNDPELEELVRRVEEELK PGATLCLGHHAVPNGTLVKTITDDQIEVTAATELVQSIPNDKPFQNVNKITYGACPKYVKQNTLKLATGMRNVPEKGLFGAIAGFIENGWEGMIDGWYGFRHQNSEGTGQAADLKSTQAAIDQINGKLNRVIEKTLLVALENQHTIDLTDSEMNKLFEKTGRQLRENAEDMGNGCFKIYHKCDNACIESIRNGTYDHDVYRDEALNNRFQ Flu_HHH_b2_00884_0001_1__20__F
TRMRISVKFLLGLARQFTDMRIREWLLRRAERLAREGNDPELEELVRRVEEELK PGATLCLGHHAVPNGTLVKTITDDQIEVTAATELVQSIPNDKPFQNVNKITYGACPKYVKQNTLKLATGMRNVPEKGLFGAIAGFIENGWEGMIDGWYGFRHQNSEGTGQAADLKSTQAAIDQINGKLNRVIEKTLLVALENQHTIDLTDSEMNKLFEKTGRQLRENAEDMGNGCFKIYHKCDNACIESIRNGTYDHDVYRDEALNNRFQ Flu_HHH_b2_00884_0001_1__20__M
DQAKRMVEWLLKKAREALKHGNEISVRFLLGLAKQFAHANNDEEAERLVREFEKEL PGATLCLGHHAVPNGTLVKTITDDQIEVTAATELVQSIPNDKPFQNVNKITYGACPKYVKQNTLKLATGMRNVPEKGLFGAIAGFIENGWEGMIDGWYGFRHQNSEGTGQAADLKSTQAAIDQINGKLNRVIEKTLLVALENQHTIDLTDSEMNKLFEKTGRQLRENAEDMGNGCFKIYHKCDNACIESIRNGTYDHDVYRDEALNNRFQ Flu_HHH_b2_08313_0001_5__20__H
NSEEMVKFVRRLLKEALERNNILSARFLTGLLPQFAKVTNDEEAKELVERAKKRL PGATLCLGHHAVPNGTLVKTITDDQIEVTAATELVQSIPNDKPFQNVNKITYGACPKYVKQNTLKLATGMRNVPEKGLFGAIAGFIENGWEGMIDGWYGFRHQNSEGTGQAADLKSTQAAIDQINGKLNRVIEKTLLVALENQHTIDLTDSEMNKLFEKTGRQLRENAEDMGNGCFKIYHKCDNACIESIRNGTYDHDVYRDEALNNRFQ Flu_HHH_b2_00151_0001_6__33__P
TRMRISVKFLLGLARQFTDPRIREKLLRRAERLAREGNDPELEELVRRVEEELK PGATLCLGHHAVPNGTLVKTITDDQIEVTAATELVQSIPNDKPFQNVNKITYGACPKYVKQNTLKLATGMRNVPEKGLFGAIAGFIENGWEGMIDGWYGFRHQNSEGTGQAADLKSTQAAIDQINGKLNRVIEKTLLVALENQHTIDLTDSEMNKLFEKTGRQLRENAEDMGNGCFKIYHKCDNACIESIRNGTYDHDVYRDEALNNRFQ Flu_HHH_b2_00884_0001_1__25__K
DVEEMAEFLVRRIEEALRRGNRISVEFLLGLLRQFARAWNNPEVERLLRELEELILR PGATLCLGHHAVPNGTLVKTITDDQIEVTAATELVQSIPNDKPFQNVNKITYGACPKYVKQNTLKLATGMRNVPEKGLFGAIAGFIENGWEGMIDGWYGFRHQNSEGTGQAADLKSTQAAIDQINGKLNRVIEKTLLVALENQHTIDLTDSEMNKLFEKTGRQLRENAEDMGNGCFKIYHKCDNACIESIRNGTYDHDVYRDEALNNRFQ Flu_HHH_b1_04339_0001_2__56__L
DVEEMAEFLVRRIEEALRRGNRISVEFLLGLLRQFARAWNNPEVERLLRELEELIYR PGATLCLGHHAVPNGTLVKTITDDQIEVTAATELVQSIPNDKPFQNVNKITYGACPKYVKQNTLKLATGMRNVPEKGLFGAIAGFIENGWEGMIDGWYGFRHQNSEGTGQAADLKSTQAAIDQINGKLNRVIEKTLLVALENQHTIDLTDSEMNKLFEKTGRQLRENAEDMGNGCFKIYHKCDNACIESIRNGTYDHDVYRDEALNNRFQ Flu_HHH_b1_04339_0001_2__56__Y
DVEEMAEFLVRRIEEALRRGNRISVEFLLGLLRQFARAWNNPEVERLLRELEELIRH PGATLCLGHHAVPNGTLVKTITDDQIEVTAATELVQSIPNDKPFQNVNKITYGACPKYVKQNTLKLATGMRNVPEKGLFGAIAGFIENGWEGMIDGWYGFRHQNSEGTGQAADLKSTQAAIDQINGKLNRVIEKTLLVALENQHTIDLTDSEMNKLFEKTGRQLRENAEDMGNGCFKIYHKCDNACIESIRNGTYDHDVYRDEALNNRFQ Flu_HHH_b1_04339_0001_2__57__H
NSEEMVKFVRRLLKEALERNNILSARFLTGLLEQFAKVTNDEEAKELVERAKKHL PGATLCLGHHAVPNGTLVKTITDDQIEVTAATELVQSIPNDKPFQNVNKITYGACPKYVKQNTLKLATGMRNVPEKGLFGAIAGFIENGWEGMIDGWYGFRHQNSEGTGQAADLKSTQAAIDQINGKLNRVIEKTLLVALENQHTIDLTDSEMNKLFEKTGRQLRENAEDMGNGCFKIYHKCDNACIESIRNGTYDHDVYRDEALNNRFQ Flu_HHH_b2_00151_0001_6__54__H
NSEEMVKFVIRLLKEALERNNILSARFLTGLLEQFAKVTNDEEAKELVERAKKRL PGATLCLGHHAVPNGTLVKTITDDQIEVTAATELVQSIPNDKPFQNVNKITYGACPKYVKQNTLKLATGMRNVPEKGLFGAIAGFIENGWEGMIDGWYGFRHQNSEGTGQAADLKSTQAAIDQINGKLNRVIEKTLLVALENQHTIDLTDSEMNKLFEKTGRQLRENAEDMGNGCFKIYHKCDNACIESIRNGTYDHDVYRDEALNNRFQ Flu_HHH_b2_00151_0001_6__10__I
DVEEMAEFLVRRIEEALRRGNRISVEFLLGLLHQFARAWNNPEVERLLRELEELIRR PGATLCLGHHAVPNGTLVKTITDDQIEVTAATELVQSIPNDKPFQNVNKITYGACPKYVKQNTLKLATGMRNVPEKGLFGAIAGFIENGWEGMIDGWYGFRHQNSEGTGQAADLKSTQAAIDQINGKLNRVIEKTLLVALENQHTIDLTDSEMNKLFEKTGRQLRENAEDMGNGCFKIYHKCDNACIESIRNGTYDHDVYRDEALNNRFQ Flu_HHH_b1_04339_0001_2__33__H
SLSERFLKGLAEQFFRAGTPTARKILEFLLRRAKELGNEEVYRFVEELLPRL PGATLCLGHHAVPNGTLVKTITDDQIEVTAATELVQSIPNDKPFQNVNKITYGACPKYVKQNTLKLATGMRNVPEKGLFGAIAGFIENGWEGMIDGWYGFRHQNSEGTGQAADLKSTQAAIDQINGKLNRVIEKTLLVALENQHTIDLTDSEMNKLFEKTGRQLRENAEDMGNGCFKIYHKCDNACIESIRNGTYDHDVYRDEALNNRFQ Flu_HHH_b1_04759_0001_0002_3__50__P
SERNEELLRWLLELIRKSTNEISLRFLLGLLEQFARAAGTEEAREILREAGEIVK PGATLCLGHHAVPNGTLVKTITDDQIEVTAATELVQSIPNDKPFQNVNKITYGACPKYVKQNTLKLATGMRNVPEKGLFGAIAGFIENGWEGMIDGWYGFRHQNSEGTGQAADLKSTQAAIDQINGKLNRVIEKTLLVALENQHTIDLTDSEMNKLFEKTGRQLRENAEDMGNGCFKIYHKCDNACIESIRNGTYDHDVYRDEALNNRFQ Flu_HHH_b2_04485_0001_4__51__G
SERNEELLRWLLELIRKSTNEISLRFLLGLLEQFARAAGTEEAREILREADEIVK PGATLCLGHHAVPNGTLVKTITDDQIEVTAATELVQSIPNDKPFQNVNKITYGACPKYVKQNTLKLATGMRNVPEKGLFGAIAGFIENGWEGMIDGWYGFRHQNSEGTGQAADLKSTQAAIDQINGKLNRVIEKTLLVALENQHTIDLTDSEMNKLFEKTGRQLRENAEDMGNGCFKIYHKCDNACIESIRNGTYDHDVYRDEALNNRFQ Flu_HHH_b2_04485_0001_4__51__D
SERNEELLRWLLELIRKSTNEISLRFLLGLLEQFARAAGTEEAREILREAMEIVK PGATLCLGHHAVPNGTLVKTITDDQIEVTAATELVQSIPNDKPFQNVNKITYGACPKYVKQNTLKLATGMRNVPEKGLFGAIAGFIENGWEGMIDGWYGFRHQNSEGTGQAADLKSTQAAIDQINGKLNRVIEKTLLVALENQHTIDLTDSEMNKLFEKTGRQLRENAEDMGNGCFKIYHKCDNACIESIRNGTYDHDVYRDEALNNRFQ Flu_HHH_b2_04485_0001_4__51__M
SLSERFLKGLAWQFFRAGTPTARKILEFLLRRAKELGNEEVYRFVEELLRRL PGATLCLGHHAVPNGTLVKTITDDQIEVTAATELVQSIPNDKPFQNVNKITYGACPKYVKQNTLKLATGMRNVPEKGLFGAIAGFIENGWEGMIDGWYGFRHQNSEGTGQAADLKSTQAAIDQINGKLNRVIEKTLLVALENQHTIDLTDSEMNKLFEKTGRQLRENAEDMGNGCFKIYHKCDNACIESIRNGTYDHDVYRDEALNNRFQ Flu_HHH_b1_04759_0001_0002_3__12__W
SLSERFLKGLIEQFFRAGTPTARKILEFLLRRAKELGNEEVYRFVEELLRRL PGATLCLGHHAVPNGTLVKTITDDQIEVTAATELVQSIPNDKPFQNVNKITYGACPKYVKQNTLKLATGMRNVPEKGLFGAIAGFIENGWEGMIDGWYGFRHQNSEGTGQAADLKSTQAAIDQINGKLNRVIEKTLLVALENQHTIDLTDSEMNKLFEKTGRQLRENAEDMGNGCFKIYHKCDNACIESIRNGTYDHDVYRDEALNNRFQ Flu_HHH_b1_04759_0001_0002_3__11__I
SKVKLSVKFLLGLARQFYRAGNPEATEYLIKRAKEIAEKNNNEELRKEIEELEREIR PGATLCLGHHAVPNGTLVKTITDDQIEVTAATELVQSIPNDKPFQNVNKITYGACPKYVKQNTLKLATGMRNVPEKGLFGAIAGFIENGWEGMIDGWYGFRHQNSEGTGQAADLKSTQAAIDQINGKLNRVIEKTLLVALENQHTIDLTDSEMNKLFEKTGRQLRENAEDMGNGCFKIYHKCDNACIESIRNGTYDHDVYRDEALNNRFQ Flu_HHH_b2_01211_0001_7__26__T
TKERVRHLVKWLLERAKRMPSPISRKFLLGLAEQFARAGNDPELERLVEKVKREL PGATLCLGHHAVPNGTLVKTITDDQIEVTAATELVQSIPNDKPFQNVNKITYGACPKYVKQNTLKLATGMRNVPEKGLFGAIAGFIENGWEGMIDGWYGFRHQNSEGTGQAADLKSTQAAIDQINGKLNRVIEKTLLVALENQHTIDLTDSEMNKLFEKTGRQLRENAEDMGNGCFKIYHKCDNACIESIRNGTYDHDVYRDEALNNRFQ Flu_HHH_b2_08106_0001_7__6__R
TKERVEGLVKWLLERAKRMPSPISRKFLLGLAEQFARAGNDPELERLVEKVKREL PGATLCLGHHAVPNGTLVKTITDDQIEVTAATELVQSIPNDKPFQNVNKITYGACPKYVKQNTLKLATGMRNVPEKGLFGAIAGFIENGWEGMIDGWYGFRHQNSEGTGQAADLKSTQAAIDQINGKLNRVIEKTLLVALENQHTIDLTDSEMNKLFEKTGRQLRENAEDMGNGCFKIYHKCDNACIESIRNGTYDHDVYRDEALNNRFQ Flu_HHH_b2_08106_0001_7__7__G
SERNEHLLRWLLEKIRKSTNEISLRFLLGLLEQFARAAGTEEAREILRESEEIVK PGATLCLGHHAVPNGTLVKTITDDQIEVTAATELVQSIPNDKPFQNVNKITYGACPKYVKQNTLKLATGMRNVPEKGLFGAIAGFIENGWEGMIDGWYGFRHQNSEGTGQAADLKSTQAAIDQINGKLNRVIEKTLLVALENQHTIDLTDSEMNKLFEKTGRQLRENAEDMGNGCFKIYHKCDNACIESIRNGTYDHDVYRDEALNNRFQ Flu_HHH_b2_04485_0001_2__50__S
SERNEELLRWLLELIRKSTNEISLRFLLGLLEQFARAAGTEEAREILREAEEIAK PGATLCLGHHAVPNGTLVKTITDDQIEVTAATELVQSIPNDKPFQNVNKITYGACPKYVKQNTLKLATGMRNVPEKGLFGAIAGFIENGWEGMIDGWYGFRHQNSEGTGQAADLKSTQAAIDQINGKLNRVIEKTLLVALENQHTIDLTDSEMNKLFEKTGRQLRENAEDMGNGCFKIYHKCDNACIESIRNGTYDHDVYRDEALNNRFQ Flu_HHH_b2_04485_0001_4__54__A
TRMRISVKFLLGLARQFTDPRIREWLLRRAERLAREGNDPELEPLVRRVEEELK PGATLCLGHHAVPNGTLVKTITDDQIEVTAATELVQSIPNDKPFQNVNKITYGACPKYVKQNTLKLATGMRNVPEKGLFGAIAGFIENGWEGMIDGWYGFRHQNSEGTGQAADLKSTQAAIDQINGKLNRVIEKTLLVALENQHTIDLTDSEMNKLFEKTGRQLRENAEDMGNGCFKIYHKCDNACIESIRNGTYDHDVYRDEALNNRFQ Flu_HHH_b2_00884_0001_1__44__P
TRMRISVKFLLGLARQFTDPRIREWLLRRAERLAREGNDPELIELVRRVEEELK PGATLCLGHHAVPNGTLVKTITDDQIEVTAATELVQSIPNDKPFQNVNKITYGACPKYVKQNTLKLATGMRNVPEKGLFGAIAGFIENGWEGMIDGWYGFRHQNSEGTGQAADLKSTQAAIDQINGKLNRVIEKTLLVALENQHTIDLTDSEMNKLFEKTGRQLRENAEDMGNGCFKIYHKCDNACIESIRNGTYDHDVYRDEALNNRFQ Flu_HHH_b2_00884_0001_1__43__I
SEHEEFLEWLLRKIEEAIKRGNKISAEFLIGLAKQFLHVLNDDEIRHRLERLERLLH PGATLCLGHHAVPNGTLVKTITDDQIEVTAATELVQSIPNDKPFQNVNKITYGACPKYVKQNTLKLATGMRNVPEKGLFGAIAGFIENGWEGMIDGWYGFRHQNSEGTGQAADLKSTQAAIDQINGKLNRVIEKTLLVALENQHTIDLTDSEMNKLFEKTGRQLRENAEDMGNGCFKIYHKCDNACIESIRNGTYDHDVYRDEALNNRFQ Flu_HHH_b1_01357_0001_2__47__H
SEHEEFLEWLLRKIEEAIKRGNKISAEFLIGLAKQFLHVLNDDEIRIRLERLERLLH PGATLCLGHHAVPNGTLVKTITDDQIEVTAATELVQSIPNDKPFQNVNKITYGACPKYVKQNTLKLATGMRNVPEKGLFGAIAGFIENGWEGMIDGWYGFRHQNSEGTGQAADLKSTQAAIDQINGKLNRVIEKTLLVALENQHTIDLTDSEMNKLFEKTGRQLRENAEDMGNGCFKIYHKCDNACIESIRNGTYDHDVYRDEALNNRFQ Flu_HHH_b1_01357_0001_2__47__I
SEHEEFLEWLLRKIEEAIKRGNKISAEFLIGLAKQFLHVLNDDEIRRMLERLERLLH PGATLCLGHHAVPNGTLVKTITDDQIEVTAATELVQSIPNDKPFQNVNKITYGACPKYVKQNTLKLATGMRNVPEKGLFGAIAGFIENGWEGMIDGWYGFRHQNSEGTGQAADLKSTQAAIDQINGKLNRVIEKTLLVALENQHTIDLTDSEMNKLFEKTGRQLRENAEDMGNGCFKIYHKCDNACIESIRNGTYDHDVYRDEALNNRFQ Flu_HHH_b1_01357_0001_2__48__M
TRMRISVKDLLGLARQFTDPRIREWLLRRAERLAREGNDPELEELVRRVEEELK PGATLCLGHHAVPNGTLVKTITDDQIEVTAATELVQSIPNDKPFQNVNKITYGACPKYVKQNTLKLATGMRNVPEKGLFGAIAGFIENGWEGMIDGWYGFRHQNSEGTGQAADLKSTQAAIDQINGKLNRVIEKTLLVALENQHTIDLTDSEMNKLFEKTGRQLRENAEDMGNGCFKIYHKCDNACIESIRNGTYDHDVYRDEALNNRFQ Flu_HHH_b2_00884_0001_1__9__D
DQAKRMVEWLLKKAREALKLGNEISVRFLLGLAKQFAHANNDESAERLVREFEKEL PGATLCLGHHAVPNGTLVKTITDDQIEVTAATELVQSIPNDKPFQNVNKITYGACPKYVKQNTLKLATGMRNVPEKGLFGAIAGFIENGWEGMIDGWYGFRHQNSEGTGQAADLKSTQAAIDQINGKLNRVIEKTLLVALENQHTIDLTDSEMNKLFEKTGRQLRENAEDMGNGCFKIYHKCDNACIESIRNGTYDHDVYRDEALNNRFQ Flu_HHH_b2_08313_0001_5__44__S
SKVKLSVKFLLTLARQFYRAGNPEAAEYLIKRAKEIAEKNNNEELRKEIEELEREIR PGATLCLGHHAVPNGTLVKTITDDQIEVTAATELVQSIPNDKPFQNVNKITYGACPKYVKQNTLKLATGMRNVPEKGLFGAIAGFIENGWEGMIDGWYGFRHQNSEGTGQAADLKSTQAAIDQINGKLNRVIEKTLLVALENQHTIDLTDSEMNKLFEKTGRQLRENAEDMGNGCFKIYHKCDNACIESIRNGTYDHDVYRDEALNNRFQ Flu_HHH_b2_01211_0001_7__12__T
TEEEIEEVEELLKKCTDPKLRHMLEFLLRRLREALERNNLLSARFLLGLARQFYKSI PGATLCLGHHAVPNGTLVKTITDDQIEVTAATELVQSIPNDKPFQNVNKITYGACPKYVKQNTLKLATGMRNVPEKGLFGAIAGFIENGWEGMIDGWYGFRHQNSEGTGQAADLKSTQAAIDQINGKLNRVIEKTLLVALENQHTIDLTDSEMNKLFEKTGRQLRENAEDMGNGCFKIYHKCDNACIESIRNGTYDHDVYRDEALNNRFQ Flu_HHH_b1_06924_0001_8__15__C
DVEEMAEFLVRRIEEALRRGNRISVEFLLGLLRQFARAWNNPEVESLLRELEELIRR PGATLCLGHHAVPNGTLVKTITDDQIEVTAATELVQSIPNDKPFQNVNKITYGACPKYVKQNTLKLATGMRNVPEKGLFGAIAGFIENGWEGMIDGWYGFRHQNSEGTGQAADLKSTQAAIDQINGKLNRVIEKTLLVALENQHTIDLTDSEMNKLFEKTGRQLRENAEDMGNGCFKIYHKCDNACIESIRNGTYDHDVYRDEALNNRFQ Flu_HHH_b1_04339_0001_2__46__S
SERNEELLRWLLELIFKSTNEISLRFLLGLLEQFARAAGTEEAREILREAEEIVK PGATLCLGHHAVPNGTLVKTITDDQIEVTAATELVQSIPNDKPFQNVNKITYGACPKYVKQNTLKLATGMRNVPEKGLFGAIAGFIENGWEGMIDGWYGFRHQNSEGTGQAADLKSTQAAIDQINGKLNRVIEKTLLVALENQHTIDLTDSEMNKLFEKTGRQLRENAEDMGNGCFKIYHKCDNACIESIRNGTYDHDVYRDEALNNRFQ Flu_HHH_b2_04485_0001_4__16__F
SERNEELLRWLLELITKSTNEISLRFLLGLLEQFARAAGTEEAREILREAEEIVK PGATLCLGHHAVPNGTLVKTITDDQIEVTAATELVQSIPNDKPFQNVNKITYGACPKYVKQNTLKLATGMRNVPEKGLFGAIAGFIENGWEGMIDGWYGFRHQNSEGTGQAADLKSTQAAIDQINGKLNRVIEKTLLVALENQHTIDLTDSEMNKLFEKTGRQLRENAEDMGNGCFKIYHKCDNACIESIRNGTYDHDVYRDEALNNRFQ Flu_HHH_b2_04485_0001_4__16__T
SERNEELLRWLLELTRKSTNEISLRFLLGLLEQFARAAGTEEAREILREAEEIVK PGATLCLGHHAVPNGTLVKTITDDQIEVTAATELVQSIPNDKPFQNVNKITYGACPKYVKQNTLKLATGMRNVPEKGLFGAIAGFIENGWEGMIDGWYGFRHQNSEGTGQAADLKSTQAAIDQINGKLNRVIEKTLLVALENQHTIDLTDSEMNKLFEKTGRQLRENAEDMGNGCFKIYHKCDNACIESIRNGTYDHDVYRDEALNNRFQ Flu_HHH_b2_04485_0001_4__15__T
SLSERFLKGLAEQFFRAGTPTARKILEFLLRRAKELGREEVYRFVEELLRRL PGATLCLGHHAVPNGTLVKTITDDQIEVTAATELVQSIPNDKPFQNVNKITYGACPKYVKQNTLKLATGMRNVPEKGLFGAIAGFIENGWEGMIDGWYGFRHQNSEGTGQAADLKSTQAAIDQINGKLNRVIEKTLLVALENQHTIDLTDSEMNKLFEKTGRQLRENAEDMGNGCFKIYHKCDNACIESIRNGTYDHDVYRDEALNNRFQ Flu_HHH_b1_04759_0001_0002_3__38__R
TRMRISVKFLLGLARQFTVPRIREWLLRRAERLAREGNDPELEELVRRVEEELK PGATLCLGHHAVPNGTLVKTITDDQIEVTAATELVQSIPNDKPFQNVNKITYGACPKYVKQNTLKLATGMRNVPEKGLFGAIAGFIENGWEGMIDGWYGFRHQNSEGTGQAADLKSTQAAIDQINGKLNRVIEKTLLVALENQHTIDLTDSEMNKLFEKTGRQLRENAEDMGNGCFKIYHKCDNACIESIRNGTYDHDVYRDEALNNRFQ Flu_HHH_b2_00884_0001_1__19__V
SKVKLSVKFLLGLARQFYRAGNPEAAEYLIKRAKEIAEKNNNEELRKEIEELEREIV PGATLCLGHHAVPNGTLVKTITDDQIEVTAATELVQSIPNDKPFQNVNKITYGACPKYVKQNTLKLATGMRNVPEKGLFGAIAGFIENGWEGMIDGWYGFRHQNSEGTGQAADLKSTQAAIDQINGKLNRVIEKTLLVALENQHTIDLTDSEMNKLFEKTGRQLRENAEDMGNGCFKIYHKCDNACIESIRNGTYDHDVYRDEALNNRFQ Flu_HHH_b2_01211_0001_7__57__V
SERNEHLLRWLLYKIRKSTNEISLRFLLGLLEQFARAAGTEEAREILREAEEIVK PGATLCLGHHAVPNGTLVKTITDDQIEVTAATELVQSIPNDKPFQNVNKITYGACPKYVKQNTLKLATGMRNVPEKGLFGAIAGFIENGWEGMIDGWYGFRHQNSEGTGQAADLKSTQAAIDQINGKLNRVIEKTLLVALENQHTIDLTDSEMNKLFEKTGRQLRENAEDMGNGCFKIYHKCDNACIESIRNGTYDHDVYRDEALNNRFQ Flu_HHH_b2_04485_0001_2__13__Y
DVEEMAEFLVRRIEEALRRGNRISVEFLLGVLRQFARAWNNPEVERLLRELEELIRR PGATLCLGHHAVPNGTLVKTITDDQIEVTAATELVQSIPNDKPFQNVNKITYGACPKYVKQNTLKLATGMRNVPEKGLFGAIAGFIENGWEGMIDGWYGFRHQNSEGTGQAADLKSTQAAIDQINGKLNRVIEKTLLVALENQHTIDLTDSEMNKLFEKTGRQLRENAEDMGNGCFKIYHKCDNACIESIRNGTYDHDVYRDEALNNRFQ Flu_HHH_b1_04339_0001_2__31__V
DVEEMAEFLVRRIEEALRRGNRISGEFLLGLLRQFARAWNNPEVERLLRELEELIRR PGATLCLGHHAVPNGTLVKTITDDQIEVTAATELVQSIPNDKPFQNVNKITYGACPKYVKQNTLKLATGMRNVPEKGLFGAIAGFIENGWEGMIDGWYGFRHQNSEGTGQAADLKSTQAAIDQINGKLNRVIEKTLLVALENQHTIDLTDSEMNKLFEKTGRQLRENAEDMGNGCFKIYHKCDNACIESIRNGTYDHDVYRDEALNNRFQ Flu_HHH_b1_04339_0001_2__25__G
NSEEMVKFVRRLLKEALEHNNILSARFLTGLLEQFAKVTNDEEAKELVERAKKRL PGATLCLGHHAVPNGTLVKTITDDQIEVTAATELVQSIPNDKPFQNVNKITYGACPKYVKQNTLKLATGMRNVPEKGLFGAIAGFIENGWEGMIDGWYGFRHQNSEGTGQAADLKSTQAAIDQINGKLNRVIEKTLLVALENQHTIDLTDSEMNKLFEKTGRQLRENAEDMGNGCFKIYHKCDNACIESIRNGTYDHDVYRDEALNNRFQ Flu_HHH_b2_00151_0001_6__19__H
TEEEIEEVEELLKKATDPKLRHMLEFLLRRLREALERNNLLSARFLLGKARQFYKSI PGATLCLGHHAVPNGTLVKTITDDQIEVTAATELVQSIPNDKPFQNVNKITYGACPKYVKQNTLKLATGMRNVPEKGLFGAIAGFIENGWEGMIDGWYGFRHQNSEGTGQAADLKSTQAAIDQINGKLNRVIEKTLLVALENQHTIDLTDSEMNKLFEKTGRQLRENAEDMGNGCFKIYHKCDNACIESIRNGTYDHDVYRDEALNNRFQ Flu_HHH_b1_06924_0001_8__49__K
SERNEHLLRWLLEKIRKSTNEISLRFELGLLEQFARAAGTEEAREILREAEEIVK PGATLCLGHHAVPNGTLVKTITDDQIEVTAATELVQSIPNDKPFQNVNKITYGACPKYVKQNTLKLATGMRNVPEKGLFGAIAGFIENGWEGMIDGWYGFRHQNSEGTGQAADLKSTQAAIDQINGKLNRVIEKTLLVALENQHTIDLTDSEMNKLFEKTGRQLRENAEDMGNGCFKIYHKCDNACIESIRNGTYDHDVYRDEALNNRFQ Flu_HHH_b2_04485_0001_2__27__E
DVEEMAEFLVRRIEEQLRRGNRISVEFLLGLLRQFARAWNNPEVERLLRELEELIRR PGATLCLGHHAVPNGTLVKTITDDQIEVTAATELVQSIPNDKPFQNVNKITYGACPKYVKQNTLKLATGMRNVPEKGLFGAIAGFIENGWEGMIDGWYGFRHQNSEGTGQAADLKSTQAAIDQINGKLNRVIEKTLLVALENQHTIDLTDSEMNKLFEKTGRQLRENAEDMGNGCFKIYHKCDNACIESIRNGTYDHDVYRDEALNNRFQ Flu_HHH_b1_04339_0001_2__16__Q
SERNEHLLRWLLVKIRKSTNEISLRFLLGLLEQFARAAGTEEAREILREAEEIVK PGATLCLGHHAVPNGTLVKTITDDQIEVTAATELVQSIPNDKPFQNVNKITYGACPKYVKQNTLKLATGMRNVPEKGLFGAIAGFIENGWEGMIDGWYGFRHQNSEGTGQAADLKSTQAAIDQINGKLNRVIEKTLLVALENQHTIDLTDSEMNKLFEKTGRQLRENAEDMGNGCFKIYHKCDNACIESIRNGTYDHDVYRDEALNNRFQ Flu_HHH_b2_04485_0001_2__13__V
DERSSAKISVEFLLGLAKQFTDPRIREWLLVRAKRLAEEVGDDELKRLIEKVEEEL PGATLCLGHHAVPNGTLVKTITDDQIEVTAATELVQSIPNDKPFQNVNKITYGACPKYVKQNTLKLATGMRNVPEKGLFGAIAGFIENGWEGMIDGWYGFRHQNSEGTGQAADLKSTQAAIDQINGKLNRVIEKTLLVALENQHTIDLTDSEMNKLFEKTGRQLRENAEDMGNGCFKIYHKCDNACIESIRNGTYDHDVYRDEALNNRFQ Flu_HHH_b2_06971_0001_7__31__V
SERNEELLRALLELIRKSTNEISLRFLLGLLEQFARAAGTEEAREILREAEEIVK PGATLCLGHHAVPNGTLVKTITDDQIEVTAATELVQSIPNDKPFQNVNKITYGACPKYVKQNTLKLATGMRNVPEKGLFGAIAGFIENGWEGMIDGWYGFRHQNSEGTGQAADLKSTQAAIDQINGKLNRVIEKTLLVALENQHTIDLTDSEMNKLFEKTGRQLRENAEDMGNGCFKIYHKCDNACIESIRNGTYDHDVYRDEALNNRFQ Flu_HHH_b2_04485_0001_4__10__A
NSEEMVKFVRRLLKEALERNNMLSARFLTGLLEQFAKVTNDEEAKELVERAKKRL PGATLCLGHHAVPNGTLVKTITDDQIEVTAATELVQSIPNDKPFQNVNKITYGACPKYVKQNTLKLATGMRNVPEKGLFGAIAGFIENGWEGMIDGWYGFRHQNSEGTGQAADLKSTQAAIDQINGKLNRVIEKTLLVALENQHTIDLTDSEMNKLFEKTGRQLRENAEDMGNGCFKIYHKCDNACIESIRNGTYDHDVYRDEALNNRFQ Flu_HHH_b2_00151_0001_6__22__M
TKERVEHLVKWLLERAKRMPSPISRKFLLGLAEQFARAGNDPELTRLVEKVKREL PGATLCLGHHAVPNGTLVKTITDDQIEVTAATELVQSIPNDKPFQNVNKITYGACPKYVKQNTLKLATGMRNVPEKGLFGAIAGFIENGWEGMIDGWYGFRHQNSEGTGQAADLKSTQAAIDQINGKLNRVIEKTLLVALENQHTIDLTDSEMNKLFEKTGRQLRENAEDMGNGCFKIYHKCDNACIESIRNGTYDHDVYRDEALNNRFQ Flu_HHH_b2_08106_0001_7__45__T
SERNEHLLRWLLEKIRKSTNEISLRFLLGLLEQFAEAAGTEEAREILREAEEIVK PGATLCLGHHAVPNGTLVKTITDDQIEVTAATELVQSIPNDKPFQNVNKITYGACPKYVKQNTLKLATGMRNVPEKGLFGAIAGFIENGWEGMIDGWYGFRHQNSEGTGQAADLKSTQAAIDQINGKLNRVIEKTLLVALENQHTIDLTDSEMNKLFEKTGRQLRENAEDMGNGCFKIYHKCDNACIESIRNGTYDHDVYRDEALNNRFQ Flu_HHH_b2_04485_0001_2__36__E
SKVKLSVKFLLGLARQFYRAGNPEAAEYLIKRAKEIAEKNTNEELRKEIEELEREIR PGATLCLGHHAVPNGTLVKTITDDQIEVTAATELVQSIPNDKPFQNVNKITYGACPKYVKQNTLKLATGMRNVPEKGLFGAIAGFIENGWEGMIDGWYGFRHQNSEGTGQAADLKSTQAAIDQINGKLNRVIEKTLLVALENQHTIDLTDSEMNKLFEKTGRQLRENAEDMGNGCFKIYHKCDNACIESIRNGTYDHDVYRDEALNNRFQ Flu_HHH_b2_01211_0001_7__41__T
TEEEIEEVEELLKKATDPKLRHMLEFLLRILREALERNNLLSARFLLGLARQFYKSI PGATLCLGHHAVPNGTLVKTITDDQIEVTAATELVQSIPNDKPFQNVNKITYGACPKYVKQNTLKLATGMRNVPEKGLFGAIAGFIENGWEGMIDGWYGFRHQNSEGTGQAADLKSTQAAIDQINGKLNRVIEKTLLVALENQHTIDLTDSEMNKLFEKTGRQLRENAEDMGNGCFKIYHKCDNACIESIRNGTYDHDVYRDEALNNRFQ Flu_HHH_b1_06924_0001_8__30__I
DVETMAEFLVRRIEEALRRGNRISVEFLLGLLRQFARAWNNPEVERLLRELEELIRR PGATLCLGHHAVPNGTLVKTITDDQIEVTAATELVQSIPNDKPFQNVNKITYGACPKYVKQNTLKLATGMRNVPEKGLFGAIAGFIENGWEGMIDGWYGFRHQNSEGTGQAADLKSTQAAIDQINGKLNRVIEKTLLVALENQHTIDLTDSEMNKLFEKTGRQLRENAEDMGNGCFKIYHKCDNACIESIRNGTYDHDVYRDEALNNRFQ Flu_HHH_b1_04339_0001_2__4__T
NSEEMVKFVRRLLKEALERNNILSARALTGLLEQFAKVTNDEEAKELVERAKKRL PGATLCLGHHAVPNGTLVKTITDDQIEVTAATELVQSIPNDKPFQNVNKITYGACPKYVKQNTLKLATGMRNVPEKGLFGAIAGFIENGWEGMIDGWYGFRHQNSEGTGQAADLKSTQAAIDQINGKLNRVIEKTLLVALENQHTIDLTDSEMNKLFEKTGRQLRENAEDMGNGCFKIYHKCDNACIESIRNGTYDHDVYRDEALNNRFQ Flu_HHH_b2_00151_0001_6__27__A
SKVKLSVKFLLGLARQFYRAGNPEAAEYLIKRAKEIAEKNNNEELRKEWEELEREIR PGATLCLGHHAVPNGTLVKTITDDQIEVTAATELVQSIPNDKPFQNVNKITYGACPKYVKQNTLKLATGMRNVPEKGLFGAIAGFIENGWEGMIDGWYGFRHQNSEGTGQAADLKSTQAAIDQINGKLNRVIEKTLLVALENQHTIDLTDSEMNKLFEKTGRQLRENAEDMGNGCFKIYHKCDNACIESIRNGTYDHDVYRDEALNNRFQ Flu_HHH_b2_01211_0001_7__49__W
DQAKRMVEWLLKKAREALKLGNEISVRFLLMLAKQFAHANNDEEAERLVREFEKEL PGATLCLGHHAVPNGTLVKTITDDQIEVTAATELVQSIPNDKPFQNVNKITYGACPKYVKQNTLKLATGMRNVPEKGLFGAIAGFIENGWEGMIDGWYGFRHQNSEGTGQAADLKSTQAAIDQINGKLNRVIEKTLLVALENQHTIDLTDSEMNKLFEKTGRQLRENAEDMGNGCFKIYHKCDNACIESIRNGTYDHDVYRDEALNNRFQ Flu_HHH_b2_08313_0001_5__31__M
TRMRISVKFLLGLARQFTDPRIREWLLRRWERLAREGNDPELEELVRRVEEELK PGATLCLGHHAVPNGTLVKTITDDQIEVTAATELVQSIPNDKPFQNVNKITYGACPKYVKQNTLKLATGMRNVPEKGLFGAIAGFIENGWEGMIDGWYGFRHQNSEGTGQAADLKSTQAAIDQINGKLNRVIEKTLLVALENQHTIDLTDSEMNKLFEKTGRQLRENAEDMGNGCFKIYHKCDNACIESIRNGTYDHDVYRDEALNNRFQ Flu_HHH_b2_00884_0001_1__30__W
DVEEMAEFLVRRIEEALRRGNRISVEFLLGCLRQFARAWNNPEVERLLRELEELIRR PGATLCLGHHAVPNGTLVKTITDDQIEVTAATELVQSIPNDKPFQNVNKITYGACPKYVKQNTLKLATGMRNVPEKGLFGAIAGFIENGWEGMIDGWYGFRHQNSEGTGQAADLKSTQAAIDQINGKLNRVIEKTLLVALENQHTIDLTDSEMNKLFEKTGRQLRENAEDMGNGCFKIYHKCDNACIESIRNGTYDHDVYRDEALNNRFQ Flu_HHH_b1_04339_0001_2__31__C
SKVKLSVKFLLGLARQFYRAGNPEAAEYMIKRAKEIAEKNNNEELRKEIEELEREIR PGATLCLGHHAVPNGTLVKTITDDQIEVTAATELVQSIPNDKPFQNVNKITYGACPKYVKQNTLKLATGMRNVPEKGLFGAIAGFIENGWEGMIDGWYGFRHQNSEGTGQAADLKSTQAAIDQINGKLNRVIEKTLLVALENQHTIDLTDSEMNKLFEKTGRQLRENAEDMGNGCFKIYHKCDNACIESIRNGTYDHDVYRDEALNNRFQ Flu_HHH_b2_01211_0001_7__29__M
DERSSALISVEFLLGLAKQFTDPRIREWLLKRAKRLAEEVGDDELKRLIEKVEEEL PGATLCLGHHAVPNGTLVKTITDDQIEVTAATELVQSIPNDKPFQNVNKITYGACPKYVKQNTLKLATGMRNVPEKGLFGAIAGFIENGWEGMIDGWYGFRHQNSEGTGQAADLKSTQAAIDQINGKLNRVIEKTLLVALENQHTIDLTDSEMNKLFEKTGRQLRENAEDMGNGCFKIYHKCDNACIESIRNGTYDHDVYRDEALNNRFQ Flu_HHH_b2_06971_0001_7__7__L
SEPNEELLRWLLELIRKSTNEISLRFLLGLLEQFARAAGTEEAREILREAEEIVK PGATLCLGHHAVPNGTLVKTITDDQIEVTAATELVQSIPNDKPFQNVNKITYGACPKYVKQNTLKLATGMRNVPEKGLFGAIAGFIENGWEGMIDGWYGFRHQNSEGTGQAADLKSTQAAIDQINGKLNRVIEKTLLVALENQHTIDLTDSEMNKLFEKTGRQLRENAEDMGNGCFKIYHKCDNACIESIRNGTYDHDVYRDEALNNRFQ Flu_HHH_b2_04485_0001_4__3__P
SEHCEFLEWLLRKIEEAIKRGNKISAEFLIGLAKQFLHVLNDDEIRRRLERLERLLH PGATLCLGHHAVPNGTLVKTITDDQIEVTAATELVQSIPNDKPFQNVNKITYGACPKYVKQNTLKLATGMRNVPEKGLFGAIAGFIENGWEGMIDGWYGFRHQNSEGTGQAADLKSTQAAIDQINGKLNRVIEKTLLVALENQHTIDLTDSEMNKLFEKTGRQLRENAEDMGNGCFKIYHKCDNACIESIRNGTYDHDVYRDEALNNRFQ Flu_HHH_b1_01357_0001_2__4__C
TRMRISVKFLLGLFRQFTDPRIREWLLRRAERLAREGNDPELEELVRRVEEELK PGATLCLGHHAVPNGTLVKTITDDQIEVTAATELVQSIPNDKPFQNVNKITYGACPKYVKQNTLKLATGMRNVPEKGLFGAIAGFIENGWEGMIDGWYGFRHQNSEGTGQAADLKSTQAAIDQINGKLNRVIEKTLLVALENQHTIDLTDSEMNKLFEKTGRQLRENAEDMGNGCFKIYHKCDNACIESIRNGTYDHDVYRDEALNNRFQ Flu_HHH_b2_00884_0001_1__14__F
TRMRISVKFLLGWARQFTDPRIREWLLRRAERLAREGNDPELEELVRRVEEELK PGATLCLGHHAVPNGTLVKTITDDQIEVTAATELVQSIPNDKPFQNVNKITYGACPKYVKQNTLKLATGMRNVPEKGLFGAIAGFIENGWEGMIDGWYGFRHQNSEGTGQAADLKSTQAAIDQINGKLNRVIEKTLLVALENQHTIDLTDSEMNKLFEKTGRQLRENAEDMGNGCFKIYHKCDNACIESIRNGTYDHDVYRDEALNNRFQ Flu_HHH_b2_00884_0001_1__13__W
SEHEEFLEWLLRKIEEAIKRGNKISAEFLIGLAKQFLHVLNDDEIRRPLERLERLLH PGATLCLGHHAVPNGTLVKTITDDQIEVTAATELVQSIPNDKPFQNVNKITYGACPKYVKQNTLKLATGMRNVPEKGLFGAIAGFIENGWEGMIDGWYGFRHQNSEGTGQAADLKSTQAAIDQINGKLNRVIEKTLLVALENQHTIDLTDSEMNKLFEKTGRQLRENAEDMGNGCFKIYHKCDNACIESIRNGTYDHDVYRDEALNNRFQ Flu_HHH_b1_01357_0001_2__48__P
SEHEEFLEWLLRKIEEAIKRGNKISAEFLIGLAKQFLHVLNDDEIRERLERLERLLH PGATLCLGHHAVPNGTLVKTITDDQIEVTAATELVQSIPNDKPFQNVNKITYGACPKYVKQNTLKLATGMRNVPEKGLFGAIAGFIENGWEGMIDGWYGFRHQNSEGTGQAADLKSTQAAIDQINGKLNRVIEKTLLVALENQHTIDLTDSEMNKLFEKTGRQLRENAEDMGNGCFKIYHKCDNACIESIRNGTYDHDVYRDEALNNRFQ Flu_HHH_b1_01357_0001_2__47__E
SLSERFLKGLAEQFFRAGTPTARKILEFLLRRAKELGGEEVYRFVEELLRRL PGATLCLGHHAVPNGTLVKTITDDQIEVTAATELVQSIPNDKPFQNVNKITYGACPKYVKQNTLKLATGMRNVPEKGLFGAIAGFIENGWEGMIDGWYGFRHQNSEGTGQAADLKSTQAAIDQINGKLNRVIEKTLLVALENQHTIDLTDSEMNKLFEKTGRQLRENAEDMGNGCFKIYHKCDNACIESIRNGTYDHDVYRDEALNNRFQ Flu_HHH_b1_04759_0001_0002_3__38__G
SKVKLSVKFLLGLARQFYRAGNPEAAEYLIKRAKEIGEKNNNEELRKEIEELEREIR PGATLCLGHHAVPNGTLVKTITDDQIEVTAATELVQSIPNDKPFQNVNKITYGACPKYVKQNTLKLATGMRNVPEKGLFGAIAGFIENGWEGMIDGWYGFRHQNSEGTGQAADLKSTQAAIDQINGKLNRVIEKTLLVALENQHTIDLTDSEMNKLFEKTGRQLRENAEDMGNGCFKIYHKCDNACIESIRNGTYDHDVYRDEALNNRFQ Flu_HHH_b2_01211_0001_7__37__G
SEHEEFLEWLLRSIEEAIKRGNKISAEFLIGLAKQFLHVLNDDEIRRRLERLERLLH PGATLCLGHHAVPNGTLVKTITDDQIEVTAATELVQSIPNDKPFQNVNKITYGACPKYVKQNTLKLATGMRNVPEKGLFGAIAGFIENGWEGMIDGWYGFRHQNSEGTGQAADLKSTQAAIDQINGKLNRVIEKTLLVALENQHTIDLTDSEMNKLFEKTGRQLRENAEDMGNGCFKIYHKCDNACIESIRNGTYDHDVYRDEALNNRFQ Flu_HHH_b1_01357_0001_2__13__S
SKVKLSVKFLLGLARQFYRAGNPEAAEYLIKRAKEIAEKNNHEELRKEIEELEREIR PGATLCLGHHAVPNGTLVKTITDDQIEVTAATELVQSIPNDKPFQNVNKITYGACPKYVKQNTLKLATGMRNVPEKGLFGAIAGFIENGWEGMIDGWYGFRHQNSEGTGQAADLKSTQAAIDQINGKLNRVIEKTLLVALENQHTIDLTDSEMNKLFEKTGRQLRENAEDMGNGCFKIYHKCDNACIESIRNGTYDHDVYRDEALNNRFQ Flu_HHH_b2_01211_0001_7__42__H
SLSERFAKGLAEQFFRAGTPTARKILEFLLRRAKELGNEEVYRFVEELLRRL PGATLCLGHHAVPNGTLVKTITDDQIEVTAATELVQSIPNDKPFQNVNKITYGACPKYVKQNTLKLATGMRNVPEKGLFGAIAGFIENGWEGMIDGWYGFRHQNSEGTGQAADLKSTQAAIDQINGKLNRVIEKTLLVALENQHTIDLTDSEMNKLFEKTGRQLRENAEDMGNGCFKIYHKCDNACIESIRNGTYDHDVYRDEALNNRFQ Flu_HHH_b1_04759_0001_0002_3__7__A
DERSSAKISVEFLLGLAKQFTDPRIKEWLLKRAKRLAEEVGDDELKRLIEKVEEEL PGATLCLGHHAVPNGTLVKTITDDQIEVTAATELVQSIPNDKPFQNVNKITYGACPKYVKQNTLKLATGMRNVPEKGLFGAIAGFIENGWEGMIDGWYGFRHQNSEGTGQAADLKSTQAAIDQINGKLNRVIEKTLLVALENQHTIDLTDSEMNKLFEKTGRQLRENAEDMGNGCFKIYHKCDNACIESIRNGTYDHDVYRDEALNNRFQ Flu_HHH_b2_06971_0001_7__26__K
DERSSAKISVEFLLGLAKQFTDPRIRRWLLKRAKRLAEEVGDDELKRLIEKVEEEL PGATLCLGHHAVPNGTLVKTITDDQIEVTAATELVQSIPNDKPFQNVNKITYGACPKYVKQNTLKLATGMRNVPEKGLFGAIAGFIENGWEGMIDGWYGFRHQNSEGTGQAADLKSTQAAIDQINGKLNRVIEKTLLVALENQHTIDLTDSEMNKLFEKTGRQLRENAEDMGNGCFKIYHKCDNACIESIRNGTYDHDVYRDEALNNRFQ Flu_HHH_b2_06971_0001_7__27__R
DERSSAKISVEFLLGLAKQFTDPRIREWLLKRAKRLAEEVGDDELKRLIEKVEEIL PGATLCLGHHAVPNGTLVKTITDDQIEVTAATELVQSIPNDKPFQNVNKITYGACPKYVKQNTLKLATGMRNVPEKGLFGAIAGFIENGWEGMIDGWYGFRHQNSEGTGQAADLKSTQAAIDQINGKLNRVIEKTLLVALENQHTIDLTDSEMNKLFEKTGRQLRENAEDMGNGCFKIYHKCDNACIESIRNGTYDHDVYRDEALNNRFQ Flu_HHH_b2_06971_0001_7__55__I
DQAKRMVEWLLKKAREALKLGNEISVRFLLGLAKQFAHANNDERAERLVREFEKEL PGATLCLGHHAVPNGTLVKTITDDQIEVTAATELVQSIPNDKPFQNVNKITYGACPKYVKQNTLKLATGMRNVPEKGLFGAIAGFIENGWEGMIDGWYGFRHQNSEGTGQAADLKSTQAAIDQINGKLNRVIEKTLLVALENQHTIDLTDSEMNKLFEKTGRQLRENAEDMGNGCFKIYHKCDNACIESIRNGTYDHDVYRDEALNNRFQ Flu_HHH_b2_08313_0001_5__44__R
DQAKRMVEWLLKKAREALKLGNEISVRFLLGLAKQFAHANNDHEAERLVREFEKEL PGATLCLGHHAVPNGTLVKTITDDQIEVTAATELVQSIPNDKPFQNVNKITYGACPKYVKQNTLKLATGMRNVPEKGLFGAIAGFIENGWEGMIDGWYGFRHQNSEGTGQAADLKSTQAAIDQINGKLNRVIEKTLLVALENQHTIDLTDSEMNKLFEKTGRQLRENAEDMGNGCFKIYHKCDNACIESIRNGTYDHDVYRDEALNNRFQ Flu_HHH_b2_08313_0001_5__43__H
SENEEFLEWLLRKIEEAIKRGNKISAEFLIGLAKQFLHVLNDDEIRRRLERLERLLH PGATLCLGHHAVPNGTLVKTITDDQIEVTAATELVQSIPNDKPFQNVNKITYGACPKYVKQNTLKLATGMRNVPEKGLFGAIAGFIENGWEGMIDGWYGFRHQNSEGTGQAADLKSTQAAIDQINGKLNRVIEKTLLVALENQHTIDLTDSEMNKLFEKTGRQLRENAEDMGNGCFKIYHKCDNACIESIRNGTYDHDVYRDEALNNRFQ Flu_HHH_b1_01357_0001_2__3__N
DERSSAKISVEFLLGLAKQFTDSRIREWLLKRAKRLAEEVGDDELKRLIEKVEEEL PGATLCLGHHAVPNGTLVKTITDDQIEVTAATELVQSIPNDKPFQNVNKITYGACPKYVKQNTLKLATGMRNVPEKGLFGAIAGFIENGWEGMIDGWYGFRHQNSEGTGQAADLKSTQAAIDQINGKLNRVIEKTLLVALENQHTIDLTDSEMNKLFEKTGRQLRENAEDMGNGCFKIYHKCDNACIESIRNGTYDHDVYRDEALNNRFQ Flu_HHH_b2_06971_0001_7__23__S
SERNEHLLRWLLEKIRKSTNEISLRFLLGLLEQFARAAGTEEAREILRHAEEIVK PGATLCLGHHAVPNGTLVKTITDDQIEVTAATELVQSIPNDKPFQNVNKITYGACPKYVKQNTLKLATGMRNVPEKGLFGAIAGFIENGWEGMIDGWYGFRHQNSEGTGQAADLKSTQAAIDQINGKLNRVIEKTLLVALENQHTIDLTDSEMNKLFEKTGRQLRENAEDMGNGCFKIYHKCDNACIESIRNGTYDHDVYRDEALNNRFQ Flu_HHH_b2_04485_0001_2__49__H
SKVKLSVKFLLGLARGFYRAGNPEAAEYLIKRAKEIAEKNNNEELRKEIEELEREIR PGATLCLGHHAVPNGTLVKTITDDQIEVTAATELVQSIPNDKPFQNVNKITYGACPKYVKQNTLKLATGMRNVPEKGLFGAIAGFIENGWEGMIDGWYGFRHQNSEGTGQAADLKSTQAAIDQINGKLNRVIEKTLLVALENQHTIDLTDSEMNKLFEKTGRQLRENAEDMGNGCFKIYHKCDNACIESIRNGTYDHDVYRDEALNNRFQ Flu_HHH_b2_01211_0001_7__16__G
NSEEMVKFVRRLLKEALERNEILSARFLTGLLEQFAKVTNDEEAKELVERAKKRL PGATLCLGHHAVPNGTLVKTITDDQIEVTAATELVQSIPNDKPFQNVNKITYGACPKYVKQNTLKLATGMRNVPEKGLFGAIAGFIENGWEGMIDGWYGFRHQNSEGTGQAADLKSTQAAIDQINGKLNRVIEKTLLVALENQHTIDLTDSEMNKLFEKTGRQLRENAEDMGNGCFKIYHKCDNACIESIRNGTYDHDVYRDEALNNRFQ Flu_HHH_b2_00151_0001_6__21__E
SERNEELLRWLLELIRKSTNEISLRFLLELLEQFARAAGTEEAREILREAEEIVK PGATLCLGHHAVPNGTLVKTITDDQIEVTAATELVQSIPNDKPFQNVNKITYGACPKYVKQNTLKLATGMRNVPEKGLFGAIAGFIENGWEGMIDGWYGFRHQNSEGTGQAADLKSTQAAIDQINGKLNRVIEKTLLVALENQHTIDLTDSEMNKLFEKTGRQLRENAEDMGNGCFKIYHKCDNACIESIRNGTYDHDVYRDEALNNRFQ Flu_HHH_b2_04485_0001_4__29__E
SKVKLSVKFLLGLARQFYRAGNPEAAEYLIKRAKEIAEGNNNEELRKEIEELEREIR PGATLCLGHHAVPNGTLVKTITDDQIEVTAATELVQSIPNDKPFQNVNKITYGACPKYVKQNTLKLATGMRNVPEKGLFGAIAGFIENGWEGMIDGWYGFRHQNSEGTGQAADLKSTQAAIDQINGKLNRVIEKTLLVALENQHTIDLTDSEMNKLFEKTGRQLRENAEDMGNGCFKIYHKCDNACIESIRNGTYDHDVYRDEALNNRFQ Flu_HHH_b2_01211_0001_7__39__G
DERSSAKISVEFLLGLAKQFWDPRIREWLLKRAKRLAEEVGDDELKRLIEKVEEEL PGATLCLGHHAVPNGTLVKTITDDQIEVTAATELVQSIPNDKPFQNVNKITYGACPKYVKQNTLKLATGMRNVPEKGLFGAIAGFIENGWEGMIDGWYGFRHQNSEGTGQAADLKSTQAAIDQINGKLNRVIEKTLLVALENQHTIDLTDSEMNKLFEKTGRQLRENAEDMGNGCFKIYHKCDNACIESIRNGTYDHDVYRDEALNNRFQ Flu_HHH_b2_06971_0001_7__21__W
DERSSAKISVEFLLGLAKQFTDPRIREWLLKNAKRLAEEVGDDELKRLIEKVEEEL PGATLCLGHHAVPNGTLVKTITDDQIEVTAATELVQSIPNDKPFQNVNKITYGACPKYVKQNTLKLATGMRNVPEKGLFGAIAGFIENGWEGMIDGWYGFRHQNSEGTGQAADLKSTQAAIDQINGKLNRVIEKTLLVALENQHTIDLTDSEMNKLFEKTGRQLRENAEDMGNGCFKIYHKCDNACIESIRNGTYDHDVYRDEALNNRFQ Flu_HHH_b2_06971_0001_7__32__N
TKERVEHLVKWLLERAKRMPSPISRKFLLGLAKQFARAGNDPELERLVEKVKREL PGATLCLGHHAVPNGTLVKTITDDQIEVTAATELVQSIPNDKPFQNVNKITYGACPKYVKQNTLKLATGMRNVPEKGLFGAIAGFIENGWEGMIDGWYGFRHQNSEGTGQAADLKSTQAAIDQINGKLNRVIEKTLLVALENQHTIDLTDSEMNKLFEKTGRQLRENAEDMGNGCFKIYHKCDNACIESIRNGTYDHDVYRDEALNNRFQ Flu_HHH_b2_08106_0001_7__33__K
TKERVEHLVKWLLERAKRMPSPISRKFLLGLAEQFARAGNDPELERLVPKVKREL PGATLCLGHHAVPNGTLVKTITDDQIEVTAATELVQSIPNDKPFQNVNKITYGACPKYVKQNTLKLATGMRNVPEKGLFGAIAGFIENGWEGMIDGWYGFRHQNSEGTGQAADLKSTQAAIDQINGKLNRVIEKTLLVALENQHTIDLTDSEMNKLFEKTGRQLRENAEDMGNGCFKIYHKCDNACIESIRNGTYDHDVYRDEALNNRFQ Flu_HHH_b2_08106_0001_7__49__P
DVEEMAEFLVRRIEEALRRGNRISVEFLLGLLRQFARAWNTPEVERLLRELEELIRR PGATLCLGHHAVPNGTLVKTITDDQIEVTAATELVQSIPNDKPFQNVNKITYGACPKYVKQNTLKLATGMRNVPEKGLFGAIAGFIENGWEGMIDGWYGFRHQNSEGTGQAADLKSTQAAIDQINGKLNRVIEKTLLVALENQHTIDLTDSEMNKLFEKTGRQLRENAEDMGNGCFKIYHKCDNACIESIRNGTYDHDVYRDEALNNRFQ Flu_HHH_b1_04339_0001_2__41__T
SEHEEFLEWLLRKIERAIKRGNKISAEFLIGLAKQFLHVLNDDEIRRRLERLERLLH PGATLCLGHHAVPNGTLVKTITDDQIEVTAATELVQSIPNDKPFQNVNKITYGACPKYVKQNTLKLATGMRNVPEKGLFGAIAGFIENGWEGMIDGWYGFRHQNSEGTGQAADLKSTQAAIDQINGKLNRVIEKTLLVALENQHTIDLTDSEMNKLFEKTGRQLRENAEDMGNGCFKIYHKCDNACIESIRNGTYDHDVYRDEALNNRFQ Flu_HHH_b1_01357_0001_2__16__R
SERNEHLLRWLLEKARKSTNEISLRFLLGLLEQFARAAGTEEAREILREAEEIVK PGATLCLGHHAVPNGTLVKTITDDQIEVTAATELVQSIPNDKPFQNVNKITYGACPKYVKQNTLKLATGMRNVPEKGLFGAIAGFIENGWEGMIDGWYGFRHQNSEGTGQAADLKSTQAAIDQINGKLNRVIEKTLLVALENQHTIDLTDSEMNKLFEKTGRQLRENAEDMGNGCFKIYHKCDNACIESIRNGTYDHDVYRDEALNNRFQ Flu_HHH_b2_04485_0001_2__15__A
DTAKRMVEWLLKKAREALKLGNEISVRFLLGLAKQFAHANNDEEAERLVREFEKEL PGATLCLGHHAVPNGTLVKTITDDQIEVTAATELVQSIPNDKPFQNVNKITYGACPKYVKQNTLKLATGMRNVPEKGLFGAIAGFIENGWEGMIDGWYGFRHQNSEGTGQAADLKSTQAAIDQINGKLNRVIEKTLLVALENQHTIDLTDSEMNKLFEKTGRQLRENAEDMGNGCFKIYHKCDNACIESIRNGTYDHDVYRDEALNNRFQ Flu_HHH_b2_08313_0001_5__2__T
SLSERFGKGLAEQFFRAGTPTARKILEFLLRRAKELGNEEVYRFVEELLRRL PGATLCLGHHAVPNGTLVKTITDDQIEVTAATELVQSIPNDKPFQNVNKITYGACPKYVKQNTLKLATGMRNVPEKGLFGAIAGFIENGWEGMIDGWYGFRHQNSEGTGQAADLKSTQAAIDQINGKLNRVIEKTLLVALENQHTIDLTDSEMNKLFEKTGRQLRENAEDMGNGCFKIYHKCDNACIESIRNGTYDHDVYRDEALNNRFQ Flu_HHH_b1_04759_0001_0002_3__7__G
NSEEMVKFVRRSLKEALERNNILSARFLTGLLEQFAKVTNDEEAKELVERAKKRL PGATLCLGHHAVPNGTLVKTITDDQIEVTAATELVQSIPNDKPFQNVNKITYGACPKYVKQNTLKLATGMRNVPEKGLFGAIAGFIENGWEGMIDGWYGFRHQNSEGTGQAADLKSTQAAIDQINGKLNRVIEKTLLVALENQHTIDLTDSEMNKLFEKTGRQLRENAEDMGNGCFKIYHKCDNACIESIRNGTYDHDVYRDEALNNRFQ Flu_HHH_b2_00151_0001_6__12__S
SERNEHLLRWLLEKIRKSTNEISLRFLGGLLEQFARAAGTEEAREILREAEEIVK PGATLCLGHHAVPNGTLVKTITDDQIEVTAATELVQSIPNDKPFQNVNKITYGACPKYVKQNTLKLATGMRNVPEKGLFGAIAGFIENGWEGMIDGWYGFRHQNSEGTGQAADLKSTQAAIDQINGKLNRVIEKTLLVALENQHTIDLTDSEMNKLFEKTGRQLRENAEDMGNGCFKIYHKCDNACIESIRNGTYDHDVYRDEALNNRFQ Flu_HHH_b2_04485_0001_2__28__G
NSEEMVKFVRRLLKEALERNNTLSARFLTGLLEQFAKVTNDEEAKELVERAKKRL PGATLCLGHHAVPNGTLVKTITDDQIEVTAATELVQSIPNDKPFQNVNKITYGACPKYVKQNTLKLATGMRNVPEKGLFGAIAGFIENGWEGMIDGWYGFRHQNSEGTGQAADLKSTQAAIDQINGKLNRVIEKTLLVALENQHTIDLTDSEMNKLFEKTGRQLRENAEDMGNGCFKIYHKCDNACIESIRNGTYDHDVYRDEALNNRFQ Flu_HHH_b2_00151_0001_6__22__T
NSCEMVKFVRRLLKEALERNNILSARFLTGLLEQFAKVTNDEEAKELVERAKKRL PGATLCLGHHAVPNGTLVKTITDDQIEVTAATELVQSIPNDKPFQNVNKITYGACPKYVKQNTLKLATGMRNVPEKGLFGAIAGFIENGWEGMIDGWYGFRHQNSEGTGQAADLKSTQAAIDQINGKLNRVIEKTLLVALENQHTIDLTDSEMNKLFEKTGRQLRENAEDMGNGCFKIYHKCDNACIESIRNGTYDHDVYRDEALNNRFQ Flu_HHH_b2_00151_0001_6__3__C
SERNEHLLRWLLEKIRKSTNEISLRMLLGLLEQFARAAGTEEAREILREAEEIVK PGATLCLGHHAVPNGTLVKTITDDQIEVTAATELVQSIPNDKPFQNVNKITYGACPKYVKQNTLKLATGMRNVPEKGLFGAIAGFIENGWEGMIDGWYGFRHQNSEGTGQAADLKSTQAAIDQINGKLNRVIEKTLLVALENQHTIDLTDSEMNKLFEKTGRQLRENAEDMGNGCFKIYHKCDNACIESIRNGTYDHDVYRDEALNNRFQ Flu_HHH_b2_04485_0001_2__26__M
TKERVEHLVKWLLERFKRMPSPISRKFLLGLAEQFARAGNDPELERLVEKVKREL PGATLCLGHHAVPNGTLVKTITDDQIEVTAATELVQSIPNDKPFQNVNKITYGACPKYVKQNTLKLATGMRNVPEKGLFGAIAGFIENGWEGMIDGWYGFRHQNSEGTGQAADLKSTQAAIDQINGKLNRVIEKTLLVALENQHTIDLTDSEMNKLFEKTGRQLRENAEDMGNGCFKIYHKCDNACIESIRNGTYDHDVYRDEALNNRFQ Flu_HHH_b2_08106_0001_7__16__F
TRMRISVKFLLGLARQFTDPRIREWLLRRAERLAREGNDPKLEELVRRVEEELK PGATLCLGHHAVPNGTLVKTITDDQIEVTAATELVQSIPNDKPFQNVNKITYGACPKYVKQNTLKLATGMRNVPEKGLFGAIAGFIENGWEGMIDGWYGFRHQNSEGTGQAADLKSTQAAIDQINGKLNRVIEKTLLVALENQHTIDLTDSEMNKLFEKTGRQLRENAEDMGNGCFKIYHKCDNACIESIRNGTYDHDVYRDEALNNRFQ Flu_HHH_b2_00884_0001_1__41__K
SKVKLSVKFLLGLARQFYRAGNPEAAEYLIKRAKEIAEKNNNEELRKEIECLEREIR PGATLCLGHHAVPNGTLVKTITDDQIEVTAATELVQSIPNDKPFQNVNKITYGACPKYVKQNTLKLATGMRNVPEKGLFGAIAGFIENGWEGMIDGWYGFRHQNSEGTGQAADLKSTQAAIDQINGKLNRVIEKTLLVALENQHTIDLTDSEMNKLFEKTGRQLRENAEDMGNGCFKIYHKCDNACIESIRNGTYDHDVYRDEALNNRFQ Flu_HHH_b2_01211_0001_7__51__C
DERSSAKISVEFLLGLAKQFTDPRIREWLLKRAKRLAEEVGDDELKRFIEKVEEEL PGATLCLGHHAVPNGTLVKTITDDQIEVTAATELVQSIPNDKPFQNVNKITYGACPKYVKQNTLKLATGMRNVPEKGLFGAIAGFIENGWEGMIDGWYGFRHQNSEGTGQAADLKSTQAAIDQINGKLNRVIEKTLLVALENQHTIDLTDSEMNKLFEKTGRQLRENAEDMGNGCFKIYHKCDNACIESIRNGTYDHDVYRDEALNNRFQ Flu_HHH_b2_06971_0001_7__48__F
DERSSAKISVEFLLGLAKQFTDPRIREWLLKRAKRLAEEVGDDELKRGIEKVEEEL PGATLCLGHHAVPNGTLVKTITDDQIEVTAATELVQSIPNDKPFQNVNKITYGACPKYVKQNTLKLATGMRNVPEKGLFGAIAGFIENGWEGMIDGWYGFRHQNSEGTGQAADLKSTQAAIDQINGKLNRVIEKTLLVALENQHTIDLTDSEMNKLFEKTGRQLRENAEDMGNGCFKIYHKCDNACIESIRNGTYDHDVYRDEALNNRFQ Flu_HHH_b2_06971_0001_7__48__G
SLSERFLKGLAEQFFRAWTPTARKILEFLLRRAKELGNEEVYRFVEELLRRL PGATLCLGHHAVPNGTLVKTITDDQIEVTAATELVQSIPNDKPFQNVNKITYGACPKYVKQNTLKLATGMRNVPEKGLFGAIAGFIENGWEGMIDGWYGFRHQNSEGTGQAADLKSTQAAIDQINGKLNRVIEKTLLVALENQHTIDLTDSEMNKLFEKTGRQLRENAEDMGNGCFKIYHKCDNACIESIRNGTYDHDVYRDEALNNRFQ Flu_HHH_b1_04759_0001_0002_3__18__W
DQAKRMVEWLLKKAREALGLGNEISVRFLLGLAKQFAHANNDEEAERLVREFEKEL PGATLCLGHHAVPNGTLVKTITDDQIEVTAATELVQSIPNDKPFQNVNKITYGACPKYVKQNTLKLATGMRNVPEKGLFGAIAGFIENGWEGMIDGWYGFRHQNSEGTGQAADLKSTQAAIDQINGKLNRVIEKTLLVALENQHTIDLTDSEMNKLFEKTGRQLRENAEDMGNGCFKIYHKCDNACIESIRNGTYDHDVYRDEALNNRFQ Flu_HHH_b2_08313_0001_5__19__G
DVEEMAEFLVRRIEEALRRGNRISVEFLLGLLRQFKRAWNNPEVERLLRELEELIRR PGATLCLGHHAVPNGTLVKTITDDQIEVTAATELVQSIPNDKPFQNVNKITYGACPKYVKQNTLKLATGMRNVPEKGLFGAIAGFIENGWEGMIDGWYGFRHQNSEGTGQAADLKSTQAAIDQINGKLNRVIEKTLLVALENQHTIDLTDSEMNKLFEKTGRQLRENAEDMGNGCFKIYHKCDNACIESIRNGTYDHDVYRDEALNNRFQ Flu_HHH_b1_04339_0001_2__36__K
SVVKLSVKFLLGLARQFYRAGNPEAAEYLIKRAKEIAEKNNNEELRKEIEELEREIR PGATLCLGHHAVPNGTLVKTITDDQIEVTAATELVQSIPNDKPFQNVNKITYGACPKYVKQNTLKLATGMRNVPEKGLFGAIAGFIENGWEGMIDGWYGFRHQNSEGTGQAADLKSTQAAIDQINGKLNRVIEKTLLVALENQHTIDLTDSEMNKLFEKTGRQLRENAEDMGNGCFKIYHKCDNACIESIRNGTYDHDVYRDEALNNRFQ Flu_HHH_b2_01211_0001_7__2__V
DEPSSAKISVEFLLGLAKQFTDPRIREWLLKRAKRLAEEVGDDELKRLIEKVEEEL PGATLCLGHHAVPNGTLVKTITDDQIEVTAATELVQSIPNDKPFQNVNKITYGACPKYVKQNTLKLATGMRNVPEKGLFGAIAGFIENGWEGMIDGWYGFRHQNSEGTGQAADLKSTQAAIDQINGKLNRVIEKTLLVALENQHTIDLTDSEMNKLFEKTGRQLRENAEDMGNGCFKIYHKCDNACIESIRNGTYDHDVYRDEALNNRFQ Flu_HHH_b2_06971_0001_7__3__P
SERNEELLRWLLELIRKSTNEISLRFLLGLLEQEARAAGTEEAREILREAEEIVK PGATLCLGHHAVPNGTLVKTITDDQIEVTAATELVQSIPNDKPFQNVNKITYGACPKYVKQNTLKLATGMRNVPEKGLFGAIAGFIENGWEGMIDGWYGFRHQNSEGTGQAADLKSTQAAIDQINGKLNRVIEKTLLVALENQHTIDLTDSEMNKLFEKTGRQLRENAEDMGNGCFKIYHKCDNACIESIRNGTYDHDVYRDEALNNRFQ Flu_HHH_b2_04485_0001_4__34__E
SERNEELLRWLLELIRKSTNEISLRFLLGLLEQKARAAGTEEAREILREAEEIVK PGATLCLGHHAVPNGTLVKTITDDQIEVTAATELVQSIPNDKPFQNVNKITYGACPKYVKQNTLKLATGMRNVPEKGLFGAIAGFIENGWEGMIDGWYGFRHQNSEGTGQAADLKSTQAAIDQINGKLNRVIEKTLLVALENQHTIDLTDSEMNKLFEKTGRQLRENAEDMGNGCFKIYHKCDNACIESIRNGTYDHDVYRDEALNNRFQ Flu_HHH_b2_04485_0001_4__34__K
SERNEELLRWLLELIRKSTNEISLRFLLGLLENFARAAGTEEAREILREAEEIVK PGATLCLGHHAVPNGTLVKTITDDQIEVTAATELVQSIPNDKPFQNVNKITYGACPKYVKQNTLKLATGMRNVPEKGLFGAIAGFIENGWEGMIDGWYGFRHQNSEGTGQAADLKSTQAAIDQINGKLNRVIEKTLLVALENQHTIDLTDSEMNKLFEKTGRQLRENAEDMGNGCFKIYHKCDNACIESIRNGTYDHDVYRDEALNNRFQ Flu_HHH_b2_04485_0001_4__33__N
SERNEELLRWLLELIRKSTNEISLRFLLGLLECFARAAGTEEAREILREAEEIVK PGATLCLGHHAVPNGTLVKTITDDQIEVTAATELVQSIPNDKPFQNVNKITYGACPKYVKQNTLKLATGMRNVPEKGLFGAIAGFIENGWEGMIDGWYGFRHQNSEGTGQAADLKSTQAAIDQINGKLNRVIEKTLLVALENQHTIDLTDSEMNKLFEKTGRQLRENAEDMGNGCFKIYHKCDNACIESIRNGTYDHDVYRDEALNNRFQ Flu_HHH_b2_04485_0001_4__33__C
DVEEMAEFLVRRIEEALRRGNRISVEFALGLLRQFARAWNNPEVERLLRELEELIRR PGATLCLGHHAVPNGTLVKTITDDQIEVTAATELVQSIPNDKPFQNVNKITYGACPKYVKQNTLKLATGMRNVPEKGLFGAIAGFIENGWEGMIDGWYGFRHQNSEGTGQAADLKSTQAAIDQINGKLNRVIEKTLLVALENQHTIDLTDSEMNKLFEKTGRQLRENAEDMGNGCFKIYHKCDNACIESIRNGTYDHDVYRDEALNNRFQ Flu_HHH_b1_04339_0001_2__28__A
DVEEMAEFLVRRIEEALRRGNRISVEFLLGLLRQFMRAWNNPEVERLLRELEELIRR PGATLCLGHHAVPNGTLVKTITDDQIEVTAATELVQSIPNDKPFQNVNKITYGACPKYVKQNTLKLATGMRNVPEKGLFGAIAGFIENGWEGMIDGWYGFRHQNSEGTGQAADLKSTQAAIDQINGKLNRVIEKTLLVALENQHTIDLTDSEMNKLFEKTGRQLRENAEDMGNGCFKIYHKCDNACIESIRNGTYDHDVYRDEALNNRFQ Flu_HHH_b1_04339_0001_2__36__M
DERSSAKISVEFLLGLAKQFTDPCIREWLLKRAKRLAEEVGDDELKRLIEKVEEEL PGATLCLGHHAVPNGTLVKTITDDQIEVTAATELVQSIPNDKPFQNVNKITYGACPKYVKQNTLKLATGMRNVPEKGLFGAIAGFIENGWEGMIDGWYGFRHQNSEGTGQAADLKSTQAAIDQINGKLNRVIEKTLLVALENQHTIDLTDSEMNKLFEKTGRQLRENAEDMGNGCFKIYHKCDNACIESIRNGTYDHDVYRDEALNNRFQ Flu_HHH_b2_06971_0001_7__24__C
TKERVEHLVKWLIERAKRMPSPISRKFLLGLAEQFARAGNDPELERLVEKVKREL PGATLCLGHHAVPNGTLVKTITDDQIEVTAATELVQSIPNDKPFQNVNKITYGACPKYVKQNTLKLATGMRNVPEKGLFGAIAGFIENGWEGMIDGWYGFRHQNSEGTGQAADLKSTQAAIDQINGKLNRVIEKTLLVALENQHTIDLTDSEMNKLFEKTGRQLRENAEDMGNGCFKIYHKCDNACIESIRNGTYDHDVYRDEALNNRFQ Flu_HHH_b2_08106_0001_7__13__I
TEEEIEEVEELLKKATDPKLRHHLEFLLRRLREALERNNLLSARFLLGLARQFYKSI PGATLCLGHHAVPNGTLVKTITDDQIEVTAATELVQSIPNDKPFQNVNKITYGACPKYVKQNTLKLATGMRNVPEKGLFGAIAGFIENGWEGMIDGWYGFRHQNSEGTGQAADLKSTQAAIDQINGKLNRVIEKTLLVALENQHTIDLTDSEMNKLFEKTGRQLRENAEDMGNGCFKIYHKCDNACIESIRNGTYDHDVYRDEALNNRFQ Flu_HHH_b1_06924_0001_8__23__H
TRMRISVKFLLGLARQFTDPRIREWLLRRAERLAREGNDAELEELVRRVEEELK PGATLCLGHHAVPNGTLVKTITDDQIEVTAATELVQSIPNDKPFQNVNKITYGACPKYVKQNTLKLATGMRNVPEKGLFGAIAGFIENGWEGMIDGWYGFRHQNSEGTGQAADLKSTQAAIDQINGKLNRVIEKTLLVALENQHTIDLTDSEMNKLFEKTGRQLRENAEDMGNGCFKIYHKCDNACIESIRNGTYDHDVYRDEALNNRFQ Flu_HHH_b2_00884_0001_1__40__A
TEEEIEEVEQLLKKATDPKLRHMLEFLLRRLREALERNNLLSARFLLGLARQFYKSI PGATLCLGHHAVPNGTLVKTITDDQIEVTAATELVQSIPNDKPFQNVNKITYGACPKYVKQNTLKLATGMRNVPEKGLFGAIAGFIENGWEGMIDGWYGFRHQNSEGTGQAADLKSTQAAIDQINGKLNRVIEKTLLVALENQHTIDLTDSEMNKLFEKTGRQLRENAEDMGNGCFKIYHKCDNACIESIRNGTYDHDVYRDEALNNRFQ Flu_HHH_b1_06924_0001_8__10__Q
SERNEELLRWLLELIRKSTNEISLRFLLGLLEQFARAAGTEEARSILREAEEIVK PGATLCLGHHAVPNGTLVKTITDDQIEVTAATELVQSIPNDKPFQNVNKITYGACPKYVKQNTLKLATGMRNVPEKGLFGAIAGFIENGWEGMIDGWYGFRHQNSEGTGQAADLKSTQAAIDQINGKLNRVIEKTLLVALENQHTIDLTDSEMNKLFEKTGRQLRENAEDMGNGCFKIYHKCDNACIESIRNGTYDHDVYRDEALNNRFQ Flu_HHH_b2_04485_0001_4__45__S
TRMRISVKFLLGLARQFEDPRIREWLLRRAERLAREGNDPELEELVRRVEEELK PGATLCLGHHAVPNGTLVKTITDDQIEVTAATELVQSIPNDKPFQNVNKITYGACPKYVKQNTLKLATGMRNVPEKGLFGAIAGFIENGWEGMIDGWYGFRHQNSEGTGQAADLKSTQAAIDQINGKLNRVIEKTLLVALENQHTIDLTDSEMNKLFEKTGRQLRENAEDMGNGCFKIYHKCDNACIESIRNGTYDHDVYRDEALNNRFQ Flu_HHH_b2_00884_0001_1__18__E
TRMRHSVKFLLGLARQFTDPRIREWLLRRAERLAREGNDPELEELVRRVEEELK PGATLCLGHHAVPNGTLVKTITDDQIEVTAATELVQSIPNDKPFQNVNKITYGACPKYVKQNTLKLATGMRNVPEKGLFGAIAGFIENGWEGMIDGWYGFRHQNSEGTGQAADLKSTQAAIDQINGKLNRVIEKTLLVALENQHTIDLTDSEMNKLFEKTGRQLRENAEDMGNGCFKIYHKCDNACIESIRNGTYDHDVYRDEALNNRFQ Flu_HHH_b2_00884_0001_1__5__H
NSEEMVKFVRRLKKEALERNNILSARFLTGLLEQFAKVTNDEEAKELVERAKKRL PGATLCLGHHAVPNGTLVKTITDDQIEVTAATELVQSIPNDKPFQNVNKITYGACPKYVKQNTLKLATGMRNVPEKGLFGAIAGFIENGWEGMIDGWYGFRHQNSEGTGQAADLKSTQAAIDQINGKLNRVIEKTLLVALENQHTIDLTDSEMNKLFEKTGRQLRENAEDMGNGCFKIYHKCDNACIESIRNGTYDHDVYRDEALNNRFQ Flu_HHH_b2_00151_0001_6__13__K
DERSSAKISVEFLLGLAKQFTDPRIREWLLKRAKRLAMEVGDDELKRLIEKVEEEL PGATLCLGHHAVPNGTLVKTITDDQIEVTAATELVQSIPNDKPFQNVNKITYGACPKYVKQNTLKLATGMRNVPEKGLFGAIAGFIENGWEGMIDGWYGFRHQNSEGTGQAADLKSTQAAIDQINGKLNRVIEKTLLVALENQHTIDLTDSEMNKLFEKTGRQLRENAEDMGNGCFKIYHKCDNACIESIRNGTYDHDVYRDEALNNRFQ Flu_HHH_b2_06971_0001_7__38__M
DQAKRMVEWLLKKAREALKLGNEISVRFLLGLAKQFAHANNDEEAERLVRSFEKEL PGATLCLGHHAVPNGTLVKTITDDQIEVTAATELVQSIPNDKPFQNVNKITYGACPKYVKQNTLKLATGMRNVPEKGLFGAIAGFIENGWEGMIDGWYGFRHQNSEGTGQAADLKSTQAAIDQINGKLNRVIEKTLLVALENQHTIDLTDSEMNKLFEKTGRQLRENAEDMGNGCFKIYHKCDNACIESIRNGTYDHDVYRDEALNNRFQ Flu_HHH_b2_08313_0001_5__51__S
DVEEMAEFLVRRIEEALERGNRISVEFLLGLLRQFARAWNNPEVERLLRELEELIRR PGATLCLGHHAVPNGTLVKTITDDQIEVTAATELVQSIPNDKPFQNVNKITYGACPKYVKQNTLKLATGMRNVPEKGLFGAIAGFIENGWEGMIDGWYGFRHQNSEGTGQAADLKSTQAAIDQINGKLNRVIEKTLLVALENQHTIDLTDSEMNKLFEKTGRQLRENAEDMGNGCFKIYHKCDNACIESIRNGTYDHDVYRDEALNNRFQ Flu_HHH_b1_04339_0001_2__18__E
SLRNEELLRWLLELIRKSTNEISLRFLLGLLEQFARAAGTEEAREILREAEEIVK PGATLCLGHHAVPNGTLVKTITDDQIEVTAATELVQSIPNDKPFQNVNKITYGACPKYVKQNTLKLATGMRNVPEKGLFGAIAGFIENGWEGMIDGWYGFRHQNSEGTGQAADLKSTQAAIDQINGKLNRVIEKTLLVALENQHTIDLTDSEMNKLFEKTGRQLRENAEDMGNGCFKIYHKCDNACIESIRNGTYDHDVYRDEALNNRFQ Flu_HHH_b2_04485_0001_4__2__L
TRMRISVKFLLGLARQFTDPRIREWLLRRAERLAREGNDPELEELVGRVEEELK PGATLCLGHHAVPNGTLVKTITDDQIEVTAATELVQSIPNDKPFQNVNKITYGACPKYVKQNTLKLATGMRNVPEKGLFGAIAGFIENGWEGMIDGWYGFRHQNSEGTGQAADLKSTQAAIDQINGKLNRVIEKTLLVALENQHTIDLTDSEMNKLFEKTGRQLRENAEDMGNGCFKIYHKCDNACIESIRNGTYDHDVYRDEALNNRFQ Flu_HHH_b2_00884_0001_1__47__G
SERNEELLRWLLELIRKSTNEISLRFLLGLLEQFARAATTEEAREILREAEEIVK PGATLCLGHHAVPNGTLVKTITDDQIEVTAATELVQSIPNDKPFQNVNKITYGACPKYVKQNTLKLATGMRNVPEKGLFGAIAGFIENGWEGMIDGWYGFRHQNSEGTGQAADLKSTQAAIDQINGKLNRVIEKTLLVALENQHTIDLTDSEMNKLFEKTGRQLRENAEDMGNGCFKIYHKCDNACIESIRNGTYDHDVYRDEALNNRFQ Flu_HHH_b2_04485_0001_4__39__T
DERSSAKISVEFLLGLAKQFHDPRIREWLLKRAKRLAEEVGDDELKRLIEKVEEEL PGATLCLGHHAVPNGTLVKTITDDQIEVTAATELVQSIPNDKPFQNVNKITYGACPKYVKQNTLKLATGMRNVPEKGLFGAIAGFIENGWEGMIDGWYGFRHQNSEGTGQAADLKSTQAAIDQINGKLNRVIEKTLLVALENQHTIDLTDSEMNKLFEKTGRQLRENAEDMGNGCFKIYHKCDNACIESIRNGTYDHDVYRDEALNNRFQ Flu_HHH_b2_06971_0001_7__21__H
TKERVEHLVKWLLERAKRMPSPISRKFELGLAEQFARAGNDPELERLVEKVKREL PGATLCLGHHAVPNGTLVKTITDDQIEVTAATELVQSIPNDKPFQNVNKITYGACPKYVKQNTLKLATGMRNVPEKGLFGAIAGFIENGWEGMIDGWYGFRHQNSEGTGQAADLKSTQAAIDQINGKLNRVIEKTLLVALENQHTIDLTDSEMNKLFEKTGRQLRENAEDMGNGCFKIYHKCDNACIESIRNGTYDHDVYRDEALNNRFQ Flu_HHH_b2_08106_0001_7__28__E
TEEEIEEVEELLKKATDPKLRHMLEFLLRRLREALERNNLLSARFLLGLARQFGKSI PGATLCLGHHAVPNGTLVKTITDDQIEVTAATELVQSIPNDKPFQNVNKITYGACPKYVKQNTLKLATGMRNVPEKGLFGAIAGFIENGWEGMIDGWYGFRHQNSEGTGQAADLKSTQAAIDQINGKLNRVIEKTLLVALENQHTIDLTDSEMNKLFEKTGRQLRENAEDMGNGCFKIYHKCDNACIESIRNGTYDHDVYRDEALNNRFQ Flu_HHH_b1_06924_0001_8__54__G
TEEEIEEVEELLKKATDPKLRHMLEFLLRRLREALERNNLLSARFLLGLARQFRKSI PGATLCLGHHAVPNGTLVKTITDDQIEVTAATELVQSIPNDKPFQNVNKITYGACPKYVKQNTLKLATGMRNVPEKGLFGAIAGFIENGWEGMIDGWYGFRHQNSEGTGQAADLKSTQAAIDQINGKLNRVIEKTLLVALENQHTIDLTDSEMNKLFEKTGRQLRENAEDMGNGCFKIYHKCDNACIESIRNGTYDHDVYRDEALNNRFQ Flu_HHH_b1_06924_0001_8__54__R
NSEEMVKFVRRLLKEAKERNNILSARFLTGLLEQFAKVTNDEEAKELVERAKKRL PGATLCLGHHAVPNGTLVKTITDDQIEVTAATELVQSIPNDKPFQNVNKITYGACPKYVKQNTLKLATGMRNVPEKGLFGAIAGFIENGWEGMIDGWYGFRHQNSEGTGQAADLKSTQAAIDQINGKLNRVIEKTLLVALENQHTIDLTDSEMNKLFEKTGRQLRENAEDMGNGCFKIYHKCDNACIESIRNGTYDHDVYRDEALNNRFQ Flu_HHH_b2_00151_0001_6__17__K
DQAKRMVEWLLKGAREALKLGNEISVRFLLGLAKQFAHANNDEEAERLVREFEKEL PGATLCLGHHAVPNGTLVKTITDDQIEVTAATELVQSIPNDKPFQNVNKITYGACPKYVKQNTLKLATGMRNVPEKGLFGAIAGFIENGWEGMIDGWYGFRHQNSEGTGQAADLKSTQAAIDQINGKLNRVIEKTLLVALENQHTIDLTDSEMNKLFEKTGRQLRENAEDMGNGCFKIYHKCDNACIESIRNGTYDHDVYRDEALNNRFQ Flu_HHH_b2_08313_0001_5__13__G
TRMRISVKFLLGLARLFTDPRIREWLLRRAERLAREGNDPELEELVRRVEEELK PGATLCLGHHAVPNGTLVKTITDDQIEVTAATELVQSIPNDKPFQNVNKITYGACPKYVKQNTLKLATGMRNVPEKGLFGAIAGFIENGWEGMIDGWYGFRHQNSEGTGQAADLKSTQAAIDQINGKLNRVIEKTLLVALENQHTIDLTDSEMNKLFEKTGRQLRENAEDMGNGCFKIYHKCDNACIESIRNGTYDHDVYRDEALNNRFQ Flu_HHH_b2_00884_0001_1__16__L
SLSERFLKGLAEQFFRAGTPTARKILIFLLRRAKELGNEEVYRFVEELLRRL PGATLCLGHHAVPNGTLVKTITDDQIEVTAATELVQSIPNDKPFQNVNKITYGACPKYVKQNTLKLATGMRNVPEKGLFGAIAGFIENGWEGMIDGWYGFRHQNSEGTGQAADLKSTQAAIDQINGKLNRVIEKTLLVALENQHTIDLTDSEMNKLFEKTGRQLRENAEDMGNGCFKIYHKCDNACIESIRNGTYDHDVYRDEALNNRFQ Flu_HHH_b1_04759_0001_0002_3__27__I
TEEEIEEVEELLKKATDPKLRHMLEFLLRRLREALERNNLLSARFLLGMARQFYKSI PGATLCLGHHAVPNGTLVKTITDDQIEVTAATELVQSIPNDKPFQNVNKITYGACPKYVKQNTLKLATGMRNVPEKGLFGAIAGFIENGWEGMIDGWYGFRHQNSEGTGQAADLKSTQAAIDQINGKLNRVIEKTLLVALENQHTIDLTDSEMNKLFEKTGRQLRENAEDMGNGCFKIYHKCDNACIESIRNGTYDHDVYRDEALNNRFQ Flu_HHH_b1_06924_0001_8__49__M
SKVKLSVKFLLGLARQFYRAGNPEAAEYLIKRAKEVAEKNNNEELRKEIEELEREIR PGATLCLGHHAVPNGTLVKTITDDQIEVTAATELVQSIPNDKPFQNVNKITYGACPKYVKQNTLKLATGMRNVPEKGLFGAIAGFIENGWEGMIDGWYGFRHQNSEGTGQAADLKSTQAAIDQINGKLNRVIEKTLLVALENQHTIDLTDSEMNKLFEKTGRQLRENAEDMGNGCFKIYHKCDNACIESIRNGTYDHDVYRDEALNNRFQ Flu_HHH_b2_01211_0001_7__36__V
SEHEEFLEWLLRKIEEAIKRGNKISAEFLIGLAKQFLHVLNDDEIRYRLERLERLLH PGATLCLGHHAVPNGTLVKTITDDQIEVTAATELVQSIPNDKPFQNVNKITYGACPKYVKQNTLKLATGMRNVPEKGLFGAIAGFIENGWEGMIDGWYGFRHQNSEGTGQAADLKSTQAAIDQINGKLNRVIEKTLLVALENQHTIDLTDSEMNKLFEKTGRQLRENAEDMGNGCFKIYHKCDNACIESIRNGTYDHDVYRDEALNNRFQ Flu_HHH_b1_01357_0001_2__47__Y
TEEEILEVEELLKKATDPKLRHMLEFLLRRLREALERNNLLSARFLLGLARQFYKSI PGATLCLGHHAVPNGTLVKTITDDQIEVTAATELVQSIPNDKPFQNVNKITYGACPKYVKQNTLKLATGMRNVPEKGLFGAIAGFIENGWEGMIDGWYGFRHQNSEGTGQAADLKSTQAAIDQINGKLNRVIEKTLLVALENQHTIDLTDSEMNKLFEKTGRQLRENAEDMGNGCFKIYHKCDNACIESIRNGTYDHDVYRDEALNNRFQ Flu_HHH_b1_06924_0001_8__6__L
TEEEQEEVEELLKKATDPKLRHMLEFLLRRLREALERNNLLSARFLLGLARQFYKSI PGATLCLGHHAVPNGTLVKTITDDQIEVTAATELVQSIPNDKPFQNVNKITYGACPKYVKQNTLKLATGMRNVPEKGLFGAIAGFIENGWEGMIDGWYGFRHQNSEGTGQAADLKSTQAAIDQINGKLNRVIEKTLLVALENQHTIDLTDSEMNKLFEKTGRQLRENAEDMGNGCFKIYHKCDNACIESIRNGTYDHDVYRDEALNNRFQ Flu_HHH_b1_06924_0001_8__5__Q
TEEEIEEVEELLKKATDPKLRHMLEFLLRRLREALERNNLLSARFLDGLARQFYKSI PGATLCLGHHAVPNGTLVKTITDDQIEVTAATELVQSIPNDKPFQNVNKITYGACPKYVKQNTLKLATGMRNVPEKGLFGAIAGFIENGWEGMIDGWYGFRHQNSEGTGQAADLKSTQAAIDQINGKLNRVIEKTLLVALENQHTIDLTDSEMNKLFEKTGRQLRENAEDMGNGCFKIYHKCDNACIESIRNGTYDHDVYRDEALNNRFQ Flu_HHH_b1_06924_0001_8__47__D
TEEEIEEVEELLKKATDPKLRHMLEFLLRRLREALERNNLLSARFTLGLARQFYKSI PGATLCLGHHAVPNGTLVKTITDDQIEVTAATELVQSIPNDKPFQNVNKITYGACPKYVKQNTLKLATGMRNVPEKGLFGAIAGFIENGWEGMIDGWYGFRHQNSEGTGQAADLKSTQAAIDQINGKLNRVIEKTLLVALENQHTIDLTDSEMNKLFEKTGRQLRENAEDMGNGCFKIYHKCDNACIESIRNGTYDHDVYRDEALNNRFQ Flu_HHH_b1_06924_0001_8__46__T
DQAKRMVEWLLKKAREALKLGNEISVRFLLGLAKQFAHANNDEEAERLVREQEKEL PGATLCLGHHAVPNGTLVKTITDDQIEVTAATELVQSIPNDKPFQNVNKITYGACPKYVKQNTLKLATGMRNVPEKGLFGAIAGFIENGWEGMIDGWYGFRHQNSEGTGQAADLKSTQAAIDQINGKLNRVIEKTLLVALENQHTIDLTDSEMNKLFEKTGRQLRENAEDMGNGCFKIYHKCDNACIESIRNGTYDHDVYRDEALNNRFQ Flu_HHH_b2_08313_0001_5__52__Q
SEHEGFLEWLLRKIEEAIKRGNKISAEFLIGLAKQFLHVLNDDEIRRRLERLERLLH PGATLCLGHHAVPNGTLVKTITDDQIEVTAATELVQSIPNDKPFQNVNKITYGACPKYVKQNTLKLATGMRNVPEKGLFGAIAGFIENGWEGMIDGWYGFRHQNSEGTGQAADLKSTQAAIDQINGKLNRVIEKTLLVALENQHTIDLTDSEMNKLFEKTGRQLRENAEDMGNGCFKIYHKCDNACIESIRNGTYDHDVYRDEALNNRFQ Flu_HHH_b1_01357_0001_2__5__G
SLSERFLKGLALQFFRAGTPTARKILEFLLRRAKELGNEEVYRFVEELLRRL PGATLCLGHHAVPNGTLVKTITDDQIEVTAATELVQSIPNDKPFQNVNKITYGACPKYVKQNTLKLATGMRNVPEKGLFGAIAGFIENGWEGMIDGWYGFRHQNSEGTGQAADLKSTQAAIDQINGKLNRVIEKTLLVALENQHTIDLTDSEMNKLFEKTGRQLRENAEDMGNGCFKIYHKCDNACIESIRNGTYDHDVYRDEALNNRFQ Flu_HHH_b1_04759_0001_0002_3__12__L
[truncated: 3,583,415 more chars]
